# Supplementary material for: Homologues of potato chromosome 5 show variable collinearity in the euchromatin, but dramatic absence of sequence similarity in the pericentromeric heterochromatin
Source: BMC Genomics. 2015 May 10;16(1):374. doi: 10.1186/s12864-015-1578-1 (PMC4470070; doi:10.1186/s12864-015-1578-1)
Supplement: Additional file 1: — Addtional statistics of RH BAC tiling paths. Description of data: Lists specific information of the individual MTPs. [file 12864_2015_1578_MOESM1_ESM.xlsx]

## Sheet: MTP_INFO
Table S1. Addtional statistics of RH BAC tiling paths
Position (Mb)	Region (a)	Tiling path	Haplo-type (b)	Length (bp)	Primary anchoring	Anchor confirmation	BACs	AFLP markers	Sequence status
2e-06	EC_north	4846	0	146996	AFLP	FISH	1	2	Ordered fragments
0.125001	EC_north	6919	1	513168	AFLP		7	3	Unordered fragments
0.221001	EC_north	1070	0	461162	AFLP	FISH	5	2	Unordered fragments
0.818001	EC_north	4907	1	407152	AFLP		8	1	Unordered fragments
1.05	EC_north	2129	0	139917	AFLP	FISH	1	1	Unordered fragments
1.363	EC_north	3171	-	129311	BES match to Chr5 tomato BACs	FISH	1		Unordered fragments
2.01415	EC_north	6457	0	283085	AFLP	FISH	3	3	Unordered fragments
2.05415	EC_north	2681	1	114448	AFLP		1	1	Unordered fragments
2.29415	EC_north	2322	1	332354	Sequence allelic to mtp 25		3		Unordered fragments
2.44924	EC_north	25	0	164148	AFLP	FISH	2	2	Unordered fragments
2.96926	EC_north	941	1	911300	AFLP	FISH	12	2	Ordered fragments
3.11626	EC_north	382	0	801523	AFLP	FISH	11	5	Unordered fragments
4.16126	EC_north	2478	0	977539	AFLP	FISH	16	10	Ordered fragments
4.16126	EC_north	1015	1	1298712	AFLP	FISH	16	8	Ordered fragments
5.85405	EC_north	903	0	566430	AFLP	FISH	6	3	Unordered fragments
5.85405	EC_north	137	1	666303	AFLP		7	3	Unordered fragments
8.04096	EC_north	1382	-	146707	BES match to Chr5 tomato BAC	FISH	2		Unordered fragments
8.31102	EC_north	178	-	963661	BES match to Chr5 tomato BACs	FISH	9		Ordered fragments
9.13341	EC_north	2540	0	488105	AFLP		5	4	Ordered fragments
9.22442	EC_north	799	1	549309	AFLP	FISH	7	4	Partly ordered fragments
9.93971	EC_north	1841	-	124571	BES match to Chr5 tomato BAC	FISH	1		Ordered fragments
10.2087	EC_north	1800	1	221630	AFLP	FISH	2	4	Ordered fragments
10.2167	EC_north	4372	0	191252	AFLP		2	3	Unordered fragments
10.4587	EC_north	1114	0	547356	AFLP	FISH	8	1	Ordered fragments
10.5767	EC_north	3962	1	142649	Sequence allelic to mtp 1114		1		Ordered fragments
11.0786	EC_north	3004	1	362945	AFLP	FISH	4	1	Unordered fragments
11.1136	EC_north	2895	0	116673	Sequence allelic to mtp 3004		1		Unordered fragments
11.6316	HC_north	672	0	213098	Tomato Chr5 COS markers	FISH	3		Unordered fragments
12.1636	HC_north	5989	1	271955	AFLP		3	1	Ordered fragments
12.3956	HC_north	2646	0	638912	AFLP		7	2	Unordered fragments
12.9374	HC_north	3593	1	92498	AFLP		1	1	Unordered fragments
13.1174	HC_north	422	1	1250971	AFLP		11	4	Unordered fragments
13.1374	HC_north	587	0	218450	AFLP		2	2	Unordered fragments
14.2132	HC_north	1011	0	408064	AFLP		4	1	Ordered fragments
15.9403	HC_north	860	0	999583	AFLP		12	3	Ordered fragments
15.9703	HC_north	2847	1	306144	AFLP		2	1	Unordered fragments
17.0659	HC_north	3993	1	421295	Physical map		4		Ordered fragments
18.0509	HC_north	2306	1	423939	AFLP		4	2	Unordered fragments
18.3479	HC_north	540	0	394626	AFLP		3	1	Unordered fragments
18.6835	HC_north	1667	1	448835	AFLP		4	2	Ordered fragments
19.5255	HC_north	1685	1	804123	AFLP	FISH	8	2	Ordered fragments
19.6395	HC_north	1058	0	563144	AFLP		6	3	Ordered fragments
20.3395	HC_north	5242	0	295811	AFLP		3	1	Unordered fragments
20.5895	HC_north	815	0	243792	AFLP		2	1	Ordered fragments
21.5895	HC_north	2159	0	843579	AFLP		8	2	Ordered fragments
22.0895	HC_north	2734	1	309196	AFLP		3	1	Ordered fragments
23.2349	HC_central	64	0	216328	AFLP		2	1	Unordered fragments
23.2349	HC_central	169	1	267906	AFLP		3	2	Unordered fragments
23.5513	HC_central	189	0	216507	AFLP		2	1	Unordered fragments
23.6028	HC_central	293	1	970537	AFLP		12	3	Ordered fragments
23.8678	HC_central	354	0	1456274	AFLP		13	6	Ordered fragments
24.6743	HC_central	571	1	682522	AFLP		8	1	Unordered fragments
25.45	HC_central	502	0	785298	AFLP		7	1	Ordered fragments
25.45	HC_central	924	1	2803458	AFLP		25	9	Unordered fragments
26.3388	HC_central	557	0	1052768	AFLP		8	7	Unordered fragments
27.4916	HC_central	755	0	497647	AFLP		5	1	Unordered fragments
28.0892	HC_central	787	0	457812	AFLP		4	1	Unordered fragments
28.3535	HC_central	1034	1	884750	AFLP		8	2	Unordered fragments
28.647	HC_central	808	0	448118	AFLP		4	1	Unordered fragments
29.15	HC_central	2112	1	569462	AFLP		6	2	Unordered fragments
29.33	HC_central	5325	1	160859	AFLP	FISH	2	1	Ordered fragments
30	HC_central	2058	1	2197611	AFLP		25	2	Ordered fragments
30.4	HC_central	3424	0	643428	AFLP	FISH	6	3	Unordered fragments
30.4288	HC_central	1280	1	563128	AFLP		6	1	Ordered fragments
30.7529	HC_central	1701	0	119506	AFLP		1	1	Unordered fragments
31.0887	HC_central	2124	0	896511	AFLP		8	3	Unordered fragments
31.5612	HC_central	4125	1	121006	Sequence allelic to mtp 2125		1		Unordered fragments
31.6734	HC_central	838	0	1278773	AFLP		12	5	Ordered fragments
32.1144	HC_central	1085	1	400352	AFLP		3	3	Ordered fragments
32.528	HC_central	1645	1	754744	AFLP	FISH	8	2	Ordered fragments
33.2049	HC_central	949	0	224138	AFLP		2	1	Unordered fragments
33.3291	HC_central	2113	1	325281	AFLP		3	2	Unordered fragments
34.6	HC_central	1000	0	235742	AFLP		2	1	Unordered fragments
35.3187	HC_central	2281	1	452734	AFLP		4	1	Unordered fragments
35.6496	HC_central	1021	0	254663	AFLP		3	1	Unordered fragments
35.6766	HC_central	1054	0	618715	AFLP	FISH	6	5	Ordered fragments
36.2927	HC_central	2894	1	748401	AFLP		7	2	Unordered fragments
36.6721	HC_central	1131	0	257851	AFLP		2	1	Unordered fragments
36.718	HC_central	6413	1	983800	AFLP		10	1	Unordered fragments
36.9123	HC_central	1203	0	895549	AFLP		9	4	Unordered fragments
37.1451	HC_central	1621	0	140150	AFLP		1	1	Unordered fragments
37.2708	HC_central	1690	-	132838	RGH-CAPS14 marker		1		Unordered fragments
38.1192	HC_central	1900	0	990931	AFLP		9	3	Unordered fragments
38.236	HC_central	2415	0	413856	AFLP		4	2	Ordered fragments
38.7499	HC_central	2630	0	525057	AFLP		5	1	Unordered fragments
39.3749	HC_central	2634	0	412555	AFLP		4	2	Unordered fragments
39.8875	HC_central	3229	0	557059	AFLP		7	3	Unordered fragments
40.5446	HC_central	3499	0	69329	AFLP		1	1	Unordered fragments
40.7139	HC_central	4230	0	396262	AFLP		4	2	Unordered fragments
41.2102	HC_central	4319	0	383134	AFLP		4	1	Unordered fragments
41.7286	HC_south	83	1	111338	RGH-SSR3 marker	Sequence (a)	1		Unordered fragments
41.7536	HC_south	3074	0	937867	AFLP		9	4	Ordered fragments
42.3156	HC_south	6603	1	466942	AFLP		5	1	Ordered fragments
42.7146	HC_south	851	0	255356	Sequence allelic to mtp 6603		3		Unordered fragments
43.3553	EC_south	4389	1	110787	Sequence allelic to mtp 2842		1		Unordered fragments
43.3903	EC_south	2842	0	315945	AFLP		4	1	Unordered fragments
43.9248	EC_south	3942	0	317535	Sequence allelic to mtp 6472		3		Unordered fragments
43.9688	EC_south	6472	1	339266	AFLP	FISH	5	2	Ordered fragments
47.7791	EC_south	4210	0	352573	AFLP	FISH	3	1	Unordered fragments
47.8461	EC_south	2366	1	161956	AFLP		2	1	Unordered fragments
48.8474	EC_south	6915	0	1036868	AFLP	FISH	12	2	Unordered fragments
49.4178	EC_south	2764	1	340812	AFLP		3	2	Unordered fragments
50.2123	EC_south	6844	1	1283542	AFLP	FISH	13	5	Ordered fragments
50.5313	EC_south	429	0	205949	Sequence allelic to mtp 6844	FISH	2		Ordered fragments
51.0133	EC_south	6792	0	139050	AFLP		1	1	Unordered fragments
51.3913	EC_south	648	0	544407	AFLP	FISH	6	3	Ordered fragments
51.5103	EC_south	1619	1	146738	AFLP		1	1	Unordered fragments
(a) EC_north = north euchromatin; HC_north = north heterochromatin border; HC_central = central heterochromatin; HC_south = south heterochromatin
border; EC_south = south euchromatin
(b) '-' = haplotype undetermined
