# Supplementary material for: Homologues of potato chromosome 5 show variable collinearity in the euchromatin, but dramatic absence of sequence similarity in the pericentromeric heterochromatin
Source: BMC Genomics. 2015 May 10;16(1):374. doi: 10.1186/s12864-015-1578-1 (PMC4470070; doi:10.1186/s12864-015-1578-1)
Supplement: Additional file 2: — RH BAC tiling path compositions. Description of data: Lists the sequenced BAC clones and their tiling order in the MTPs of potato Chr-5. [file 12864_2015_1578_MOESM2_ESM.xlsx]

## Sheet: Table_S2
Table S2. RH chromosome 5 BAC minimal tiling path (MTP) compositions
Tiling path ID	Tile number	BAC clone	GenBank accession number	Method of sequencing
25	-1	RH088O14	AC238161	Sanger
25	0	RH133F12	AC238244	Sanger
64	0	RH204H15	AC232127	Sanger
64	1	RH040D07	AC233378	Sanger
83	0	RH005L02	AC237919	Sanger
137	0	RH080N13	AC209523	Sanger
137	3	GB019A11	AC237819	Sanger
137	4	RH029G12	AC237976	454 pyrosequencing
137	5	RH075K10	AC233425	Sanger
137	6	RH084I18	AC238140	454 pyrosequencing
137	7	RH131J02	AC238237	Sanger
137	8	RH075L09	AC238112	454 pyrosequencing
169	-2	RH008O14	AC237926	Sanger
169	-1	RH065F17	AC232042	Sanger
169	0	RH132C18	AC233498	Sanger
178	1	RH064H11	AC238080	Sanger
178	3	RH092F02	AC238168	Sanger
178	4	RH167G22	AC238329	Sanger
178	5	RH081I04	AC238131	Sanger
178	6	RH100F15	AC238194	Sanger
178	7	RH035H22	AC237993	Sanger
178	9	RH196F10	AC238399	Sanger
178	10	RH065B22	AC238083	Sanger
178	11	RH128A06	AC238230	Sanger
189	0	RH005G22	AC237917	Sanger
189	1	RH128L23	AC238233	Sanger
293	-3	RH049I19	AC238030	Sanger
293	-2	RH037E01	AC238000	Sanger
293	-1	RH038B14	AC238005	Sanger
293	0	RH054O11	AC233400	Sanger
293	1	RH058H11	AC233405	Sanger
293	2	RH043E24	AC234531	Sanger
293	3	RH004H06	AC233345	Sanger
293	4	RH098O13	AC238184	Sanger
293	5	RH034M24	AC237990	Sanger
293	5	RH204E05	AC238418	Sanger
293	6	RH042D14	AC238014	Sanger
293	6	RH134G07	AC232090	454 pyrosequencing
354	-9	RH075P03	AC238114	Sanger
354	-8	RH131F18	AC238236	Sanger
354	-7	RH082F01	AC233437	Sanger
354	-6	RH132O23	AC238241	Sanger
354	-5	RH051C09	AC238037	Sanger
354	-4	RH099K04	AC238186	Sanger
354	-3	RH059F14	AC238071	Sanger
354	-2	RH096M02	AC238178	Sanger
354	-2	RH188F23	AC237893	Sanger
354	-1	RH050L05	AC238035	Sanger
354	0	RH203K07	AC232125	Sanger
354	1	RH012O06	AC233354	Sanger
354	2	RH099I16	AC233471	Sanger
382	0	RH016N18	AC233360	Sanger
382	1	RH030D05	AC233369	454 pyrosequencing
382	1	RH173N10	AC238351	Sanger
382	1	RH058H20	AC238069	Sanger
382	2	RH024P10	AC233365	454 pyrosequencing
382	3	RH011D18	AC233353	454 pyrosequencing
382	4	RH008K06	AC233349	454 pyrosequencing
382	4	RH056G03	AC238059	Sanger
382	5	RH203L23	AC233539	454 pyrosequencing
382	6	RH171E23	AC233527	Sanger
382	7	RH133I18	AC238245	Sanger
422	-6	RH004P07	AC237913	Sanger
422	-5	RH177J01	AC238354	Sanger
422	-4	RH123J06	AC233489	Sanger
422	-3	RH170G14	AC234554	Sanger
422	-2	RH096E03	AC234536	Sanger
422	-1	RH047H09	AC232017	Sanger
422	0	RH149K08	AC232100	Sanger
422	1	RH065D17	AC232041	Sanger
422	3	RH059C16	AC238070	Sanger
422	4	RH009A20	AC233350	Sanger
422	5	RH039C05	AC238007	Sanger
429	-1	RH093O07	AC243385	454 pyrosequencing
429	0	RH106G13	AC243388	454 pyrosequencing
502	-3	RH044N04	AC238023	Sanger
502	-2	RH067H17	AC238091	Sanger
502	-1	RH052B07	AC238040	Sanger
502	0	RH188M18	AC238377	Sanger
502	2	RH052H07	AC238043	Sanger
502	3	RH067A10	AC238089	Sanger
502	4	RH163O01	AC238315	Sanger
540	-2	RH086G01	AC238149	Sanger
540	-1	RH081M09	AC233436	Sanger
540	0	RH172A11	AC234592	Sanger
557	-4	RH100B06	AC238191	Sanger
557	-3	RH191A05	AC238382	Sanger
557	-2	RH062B10	AC238076	Sanger
557	0	RH083F10	AC233441	Sanger
557	1	RH060B17	AC233409	Sanger
557	2	RH056K01	AC238060	Sanger
557	3	RH089C21	AC233450	Sanger
557	4	RH092A06	AC233456	Sanger
571	-5	RH055E24	AC238053	Sanger
571	-4	RH007L17	AC237923	Sanger
571	-3	RH004C10	AC237909	Sanger
571	-2	RH060N18	AC238073	Sanger
571	-1	RH022H17	AC232003	Sanger
571	0	RH097G11	AC233469	Sanger
571	1	RH010P11	AC233352	Sanger
571	1	RH106O04	AC238212	Sanger
587	0	RH185L11	AC238369	Sanger
587	1	RH055O14	AC238058	Sanger
648	-2	RH022L24	AC237959	Sanger
648	-1	RH075D14	AC238110	Sanger
648	0	RH075N11	AC232055	454 pyrosequencing
648	0	RH170O21	AC238342	Sanger
648	1	RH082J06	AC233438	Sanger
648	2	RH061J07	AC233413	Sanger
672	0	RH153F19	AC238289	Sanger
672	1	RH176P24	AC237882	Sanger
672	3	RH017I02	AC237946	Sanger
755	-1	RH073K18	AC238106	Sanger
755	0	RH048E18	AC238026	Sanger
755	1	RH177A02	AC238353	Sanger
755	2	RH033H03	AC237985	Sanger
755	3	RH073E21	AC238105	Sanger
787	-3	RH190C13	AC238380	Sanger
787	-2	RH144O03	AC238267	Sanger
787	0	RH056G12	AC232034	Sanger
787	1	RH151M22	AC234591	Sanger
799	-3	RH033J14	AC237986	Sanger
799	-1	RH202N02	AC238413	454 pyrosequencing
799	-1	RH177F15	AC233529	Sanger
799	0	RH076O08	AC232057	Sanger
799	1	RH125G09	AC238224	454 pyrosequencing
799	2	RH165H04	AC233522	Sanger
799	3	RH149G10	AC237874	Sanger
808	-1	RH024N14	AC237964	Sanger
808	0	RH097P18	AC232081	454 pyrosequencing
808	1	RH103P14	AC238204	Sanger
808	2	RH104E01	AC238206	Sanger
815	0	RH050F22	AC238033	454 pyrosequencing
815	1	RH057E24	AC238064	454 pyrosequencing
838	-6	RH033A21	AC237984	Sanger
838	-5	RH136H24	AC238251	Sanger
838	-4	RH097I12	AC238181	Sanger
838	-3	RH001E23	AC233343	Sanger
838	-2	RH017K15	AC231999	Sanger
838	-1	RH196H13	AC236644	Sanger
838	0	RH050I08	AC232023	Sanger
838	1	RH199E23	AC233538	Sanger
838	2	RH031C13	AC237979	Sanger
838	3	RH189F04	AC238378	Sanger
838	4	RH095B23	AC238173	Sanger
838	5	RH131P02	AC238238	Sanger
851	0	RH051E20	AC238038	Sanger
851	1	RH101C03	AC240121	Sanger
851	2	RH147M21	AC238272	Sanger
860	-5	RH099M20	AC238189	Sanger
860	-4	RH158J20	AC238297	Sanger
860	-3	RH142B16	AC238259	Sanger
860	-2	RH203D20	AC238414	Sanger
860	-1	RH006A03	AC233347	Sanger
860	0	RH158F19	AC233519	Sanger
860	1	RH086L13	AC232066	Sanger
860	2	RH149F06	AC232099	Sanger
860	3	RH133N20	AC238246	Sanger
860	4	RH090D11	AC238163	Sanger
860	5	RH186O03	AC237891	Sanger
860	5	RH025O01	AC237832	Sanger
903	1	RH052M07	AC233396	Sanger
903	2	RH185H09	AC233534	Sanger
903	3	RH027F15	AC233366	Sanger
903	3	RH072M12	AC233422	Sanger
903	4	RH094O09	AC233464	Sanger
903	5	GB077B23	AC237822	Sanger
924	-10	RH093D09	AC238170	Sanger
924	-9	RH197J01	AC236645	Sanger
924	-8	RH103G12	AC238201	Sanger
924	-7	RH093D20	AC233462	Sanger
924	-6	RH170I10	AC233525	Sanger
924	-5	RH088M11	AC238160	Sanger
924	-4	RH096N20	AC238179	Sanger
924	-3	RH165C22	AC238319	Sanger
924	-2	RH021H16	AC237955	Sanger
924	-1	RH130O22	AC238235	Sanger
924	0	RH066C24	AC232043	Sanger
924	1	RH092H17	AC233459	Sanger
924	2	RH014L16	AC233357	Sanger
924	3	RH166G13	AC236634	Sanger
924	4	RH103B24	AC233476	Sanger
924	5	RH071O06	AC233421	Sanger
924	6	RH034F09	AC233375	Sanger
924	7	RH167O11	AC234552	Sanger
924	10	RH173E05	AC238348	Sanger
924	11	RH051C18	AC232025	Sanger
924	12	RH151P03	AC236632	Sanger
924	14	RH068E06	AC238093	Sanger
924	15	RH030F03	AC237977	Sanger
924	17	RH167J23	AC232111	Sanger
924	18	RH204A02	AC238417	Sanger
941	-8	RH043P07	AC233384	Sanger
941	-7	RH119N02	AC238218	Sanger
941	-6	RH138N05	AC238256	Sanger
941	-5	RH039K20	AC238009	Sanger
941	-3	RH034G24	AC237987	Sanger
941	-2	RH055F05	AC238054	Sanger
941	0	RH086A13	AC238147	Sanger
941	1	RH097J10	AC238182	Sanger
941	1	RH008O03	AC237925	Sanger
941	1	RH150O10	AC238281	Sanger
941	1	RH053H10	AC238046	Sanger
941	2	RH125M03	AC238226	Sanger
949	-1	RH195G24	AC238393	Sanger
949	0	RH182N11	AC238362	Sanger
1000	-1	RH043P04	AC238018	Sanger
1000	0	RH065N15	AC238085	Sanger
1011	-1	RH127E04	AC234540	Sanger
1011	0	RH079J09	AC232060	Sanger
1011	1	RH082L21	AC233439	Sanger
1011	2	RH172E15	AC234593	Sanger
1015	-1	RH144I18	AC238265	454 pyrosequencing
1015	-1	RH105B16	AC237856	Sanger
1015	0	RH085N22	AC237850	Sanger
1015	1	RH191I22	AC237895	Sanger
1015	2	RH166D06	AC240127	Sanger
1015	4	RH121J02	AC233487	Sanger
1015	5	GB013I15	AC237818	Sanger
1015	6	RH115J03	AC238215	Sanger
1015	7	RH081E07	AC233435	Sanger
1015	8	RH103C01	AC233477	Sanger
1015	9	RH158C09	AC238295	Sanger
1015	10	RH090A24	AC233453	Sanger
1015	11	RH071N17	AC233420	Sanger
1015	12	RH087A20	AC238155	Sanger
1015	13	RH095I08	AC233465	Sanger
1015	14	RH141C04	AC233506	Sanger
1021	-2	RH138K13	AC238255	Sanger
1021	-1	RH081H13	AC238130	Sanger
1021	0	RH026P20	AC237969	Sanger
1034	-11	RH165M06	AC238321	454 pyrosequencing
1034	-9	RH054A08	AC238047	454 pyrosequencing
1034	-6	RH134G11	AC238248	454 pyrosequencing
1034	-3	RH052B16	AC238041	454 pyrosequencing
1034	-2	RH164L24	AC238317	Sanger
1034	0	RH056K06	AC233402	Sanger
1034	1	RH188B06	AC238376	454 pyrosequencing
1034	2	RH013E08	AC237937	Sanger
1054	0	RH095M08	AC233466	Sanger
1054	1	RH067C21	AC238090	Sanger
1054	2	RH104E18	AC238207	Sanger
1054	3	RH199A09	AC233537	Sanger
1054	5	RH074J03	AC238107	Sanger
1054	6	RH193O24	AC238390	Sanger
1058	-1	RH104O02	AC238208	Sanger
1058	0	RH065O22	AC238086	Sanger
1058	1	RH057O12	AC238067	Sanger
1058	2	RH198K10	AC238402	Sanger
1058	3	RH055N24	AC238057	Sanger
1058	5	RH075K07	AC238111	Sanger
1070	-4	RH011A10	AC237931	454 pyrosequencing
1070	-4	RH075N21	AC238113	Sanger
1070	-3	RH165G13	AC238320	Sanger
1070	-2	RH201A02	AC238408	Sanger
1070	-1	RH025C18	AC237965	454 pyrosequencing
1085	-3	RH082N11	AC238133	Sanger
1085	-2	RH089G12	AC233451	Sanger
1085	0	RH088K23	AC232069	Sanger
1114	-6	RH085C18	AC238144	Sanger
1114	-5	RH058D12	AC238068	Sanger
1114	-3	RH039N19	AC238010	Sanger
1114	-2	RH101P23	AC238196	Sanger
1114	-2	RH035J20	AC237994	Sanger
1114	-1	RH064K24	AC238081	Sanger
1114	0	RH130E21	AC233495	Sanger
1114	1	RH085B09	AC238143	Sanger
1131	-1	RH142M15	AC233509	Sanger
1131	0	RH127K11	AC232087	Sanger
1203	-3	RH204G09	AC232126	Sanger
1203	-2	RH130L03	AC233497	Sanger
1203	-1	RH017O19	AC237948	Sanger
1203	-1	RH135N06	AC238249	Sanger
1203	0	RH070M06	AC238097	Sanger
1203	1	RH141P08	AC238258	Sanger
1203	2	RH203I22	AC238415	Sanger
1203	3	RH037I15	AC238002	Sanger
1203	4	RH172G10	AC238346	Sanger
1280	-2	RH009B21	AC237928	Sanger
1280	-1	RH169I18	AC238337	Sanger
1280	0	RH046D06	AC233389	Sanger
1280	1	RH039K08	AC238008	Sanger
1280	2	RH009N08	AC237929	Sanger
1280	3	RH150G14	AC238280	Sanger
1382	-1	RH166F13	AC243400	454 pyrosequencing
1382	0	RH082N16	AC238134	Sanger
1619	1	RH201O06	AC236651	Sanger
1621	0	RH203D07	AC232122	Sanger
1645	-6	RH087G06	AC238157	Sanger
1645	-4	RH099I02	AC238185	Sanger
1645	-3	RH102K09	AC238198	Sanger
1645	-2	RH144G18	AC238264	Sanger
1645	-1	RH069C13	AC238094	Sanger
1645	0	RH097N21	AC233470	Sanger
1645	1	RH138C23	AC238254	Sanger
1645	2	RH191B23	AC238383	Sanger
1667	-2	RH076G11	AC238116	Sanger
1667	-1	RH004M02	AC233346	Sanger
1667	0	RH076C11	AC232056	Sanger
1667	1	RH044J18	AC233386	Sanger
1685	-3	RH132P09	AC238242	Sanger
1685	-2	RH083O09	AC238138	Sanger
1685	-1	RH048J07	AC232019	454 pyrosequencing
1685	0	RH045L02	AC233388	Sanger
1685	1	RH034K07	AC233376	Sanger
1685	2	RH137L15	AC233504	Sanger
1685	3	RH189J11	AC238379	Sanger
1685	4	RH021I08	AC237956	Sanger
1690	0	RH079N09	AC239998	Sanger
1701	0	RH158G03	AC238296	Sanger
1800	-1	RH078E16	AC238120	Sanger
1800	0	RH167B02	AC238325	Sanger
1841	0	RH103P18	AC243387	454 pyrosequencing
1900	-3	RH103F08	AC232082	Sanger
1900	-2	RH096A06	AC233467	Sanger
1900	-1	RH175D24	AC237879	Sanger
1900	0	RH102L14	AC233474	Sanger
1900	1	RH041L04	AC233381	Sanger
1900	2	RH147D22	AC238269	Sanger
1900	3	RH153M18	AC238290	Sanger
1900	4	RH054B09	AC239984	Sanger
1900	5	RH053C07	AC238045	Sanger
2058	-15	RH031D14	AC232010	Sanger
2058	-14	RH002L01	AC231994	Sanger
2058	-13	RH020L03	AC237954	Sanger
2058	-12	RH096H07	AC238177	Sanger
2058	-11	RH201H03	AC238411	Sanger
2058	-10	RH051N20	AC238039	Sanger
2058	-8	RH153F16	AC238288	Sanger
2058	-7	RH001O10	AC237904	Sanger
2058	-6	RH163O08	AC238316	Sanger
2058	-5	RH050F09	AC238031	Sanger
2058	-4	RH029C17	AC237974	Sanger
2058	-3	RH072I03	AC232052	Sanger
2058	-2	RH104C09	AC233479	Sanger
2058	-1	RH136E22	AC238250	Sanger
2058	-1	RH193O04	AC236641	Sanger
2058	0	RH195K14	AC236643	Sanger
2058	1	RH184D14	AC238363	Sanger
2058	1	RH162G20	AC238310	Sanger
2058	2	RH150G07	AC238279	Sanger
2058	2	RH109J16	AC238213	Sanger
2058	3	RH202H24	AC238412	Sanger
2058	4	RH162D10	AC238308	Sanger
2058	5	RH012A13	AC237935	Sanger
2058	6	RH105E10	AC238209	Sanger
2058	7	RH130M21	AC237863	Sanger
2112	0	RH132D05	AC233499	Sanger
2112	1	RH069O21	AC232048	Sanger
2112	2	RH056C12	AC240120	454 pyrosequencing
2112	3	RH026A02	AC237968	454 pyrosequencing
2112	4	RH172D24	AC238345	454 pyrosequencing
2112	5	RH054G22	AC238052	454 pyrosequencing
2113	-1	RH193J02	AC238388	Sanger
2113	0	RH193M15	AC238389	Sanger
2113	1	RH034K06	AC237988	Sanger
2124	-4	RH015B02	AC240118	Sanger
2124	-3	RH103O06	AC238203	Sanger
2124	-2	RH167E24	AC238328	Sanger
2124	-1	RH027O19	AC233367	Sanger
2124	0	RH024I03	AC232006	Sanger
2124	1	RH019C24	AC233364	Sanger
2124	2	RH079P09	AC233432	Sanger
2124	3	RH081H19	AC232061	Sanger
2129	0	RH081B09	AC233434	Sanger
2159	-2	RH059N06	AC238072	Sanger
2159	-1	RH038H21	AC232013	Sanger
2159	0	RH024N07	AC232007	Sanger
2159	1	RH168I06	AC233524	Sanger
2159	2	RH056F12	AC232033	Sanger
2159	3	RH078I14	AC233429	Sanger
2159	4	RH084M03	AC238141	454 pyrosequencing
2159	5	RH200I12	AC238407	454 pyrosequencing
2281	-1	RH162H12	AC238311	Sanger
2281	0	RH030B14	AC233368	Sanger
2281	1	RH091B19	AC238164	Sanger
2281	2	RH103J11	AC238202	Sanger
2306	-1	RH159M14	AC238302	Sanger
2306	0	RH033P21	AC233374	Sanger
2306	1	RH071B04	AC238100	Sanger
2306	2	RH018H06	AC237950	Sanger
2322	-1	RH081D05	AC238129	Sanger
2322	0	RH087G18	AC238158	Sanger
2322	1	RH012C23	AC237936	Sanger
2366	-1	RH121L12	AC238220	Sanger
2366	0	RH149C08	AC238275	Sanger
2415	-1	RH111D07	AC238214	Sanger
2415	0	RH096B09	AC233468	Sanger
2415	1	RH091K11	AC238166	Sanger
2415	2	RH065B15	AC238082	Sanger
2478	-2	RH126O17	AC240122	454 pyrosequencing
2478	0	RH141L24	AC237869	Sanger
2478	1	RH054L18	AC239985	Sanger
2478	2	RH090I18	AC237852	Sanger
2478	3	RH048D11	AC238025	Sanger
2478	4	RH128H15	AC238232	Sanger
2478	4	RH052G17	AC233395	Sanger
2478	4	RH082O11	AC238135	454 pyrosequencing
2478	6	GB056A14	AC237821	Sanger
2478	7	GB048O18	AC237820	Sanger
2478	8	RH147E16	AC238270	Sanger
2478	9	RH083B01	AC238137	Sanger
2478	9	GB008E05	AC237817	Sanger
2478	10	RH034J11	AC239974	Sanger
2478	10	GB087M10	AC237823	Sanger
2478	12	RH018C21	AC237949	454 pyrosequencing
2540	-3	RH037G24	AC238001	Sanger
2540	-2	RH092F14	AC238169	454 pyrosequencing
2540	-1	RH019I09	AC237952	Sanger
2540	0	RH014D12	AC237941	Sanger
2540	3	RH070B02	AC238095	Sanger
2630	-3	RH037L20	AC238003	Sanger
2630	-2	RH017L14	AC237947	Sanger
2630	-1	RH075A11	AC238109	Sanger
2630	0	RH050H06	AC238034	Sanger
2630	1	RH003H09	AC237908	Sanger
2634	-1	RH057O06	AC238066	Sanger
2634	0	RH144O02	AC236629	Sanger
2634	2	RH194O19	AC238392	Sanger
2634	4	RH019A19	AC237951	Sanger
2646	-5	RH167D14	AC238327	Sanger
2646	-4	RH001H07	AC237903	Sanger
2646	-3	RH151F02	AC238284	Sanger
2646	-2	RH142L01	AC238260	Sanger
2646	-2	RH023N23	AC237961	Sanger
2646	-1	RH084G22	AC238139	Sanger
2646	0	RH094I11	AC232076	454 pyrosequencing
2681	0	RH159N19	AC238303	Sanger
2734	0	RH046I02	AC233390	Sanger
2734	1	RH006D03	AC237920	Sanger
2734	2	RH076L04	AC238117	Sanger
2764	0	RH051N09	AC239982	Sanger
2764	2	RH184L04	AC238364	Sanger
2764	3	RH085B11	AC234535	Sanger
2842	-2	RH066F21	AC238087	Sanger
2842	-1	RH101H15	AC238195	Sanger
2842	0	RH130I12	AC232089	454 pyrosequencing
2842	1	RH181J07	AC238361	Sanger
2847	0	RH096J16	AC232080	Sanger
2847	2	RH196D19	AC238396	Sanger
2894	-2	RH187A20	AC238373	Sanger
2894	-1	RH115L20	AC238216	Sanger
2894	0	RH181E24	AC238360	Sanger
2894	1	RH100D15	AC238192	Sanger
2894	2	RH036J12	AC237997	Sanger
2894	3	RH029F07	AC237975	Sanger
2894	4	RH167I06	AC238330	Sanger
2895	-3	RH096P03	AC238180	Sanger
3004	-2	RH043L21	AC238017	Sanger
3004	-1	RH121H11	AC238219	454 pyrosequencing
3004	0	RH167O23	AC238334	Sanger
3004	1	RH028H04	AC243376	454 pyrosequencing
3074	-5	RH149N09	AC238277	Sanger
3074	-4	RH183M06	AC237889	Sanger
3074	-4	RH049K20	AC232022	Sanger
3074	-3	RH013E13	AC237938	Sanger
3074	-2	RH172N06	AC238347	Sanger
3074	-1	RH133G12	AC236626	Sanger
3074	0	RH199E21	AC232119	Sanger
3074	1	RH091I22	AC233455	Sanger
3074	2	RH194A18	AC238391	Sanger
3171	-1	RH097B03	AC243386	454 pyrosequencing
3229	-3	RH037D18	AC237999	Sanger
3229	-2	RH015P16	AC237945	Sanger
3229	-1	RH048I15	AC238027	Sanger
3229	0	RH087J11	AC238159	Sanger
3229	1	RH076F16	AC238115	Sanger
3229	2	RH028E15	AC237971	Sanger
3229	3	RH100D22	AC238193	Sanger
3424	-19	RH071D16	AC238101	Sanger
3424	-18	RH143C20	AC233510	Sanger
3424	-17	RH201A13	AC238409	Sanger
3424	-16	RH062E08	AC238078	Sanger
3424	-15	RH181C12	AC238358	Sanger
3424	-15	RH116P21	AC238217	Sanger
3499	0	RH044A03	AC238019	Sanger
3593	0	RH170N19	AC238341	Sanger
3942	-3	RH006M08	AC237921	454 pyrosequencing
3942	-1	RH101E03	AC233472	Sanger
3942	0	RH086K19	AC233445	Sanger
3962	0	RH086I23	AC238151	Sanger
3993	-4	RH054G08	AC238050	Sanger
3993	-3	RH099L08	AC238188	Sanger
3993	-2	RH185P10	AC238371	Sanger
3993	-1	RH191G07	AC238384	Sanger
4125	4	RH166F01	AC238323	Sanger
4210	-2	RH134E14	AC238247	Sanger
4210	-1	RH049A20	AC238028	Sanger
4210	0	RH044A21	AC232014	Sanger
4230	-1	RH190J05	AC238381	Sanger
4230	0	RH171N08	AC232114	Sanger
4230	1	RH033P07	AC233373	Sanger
4230	2	RH056P12	AC238062	Sanger
4319	-2	RH125C20	AC238223	Sanger
4319	-1	RH070F21	AC238096	Sanger
4319	0	RH034N23	AC237991	Sanger
4319	1	RH013M18	AC237940	Sanger
4372	-1	RH162D21	AC238309	Sanger
4372	0	RH056J01	AC232035	Sanger
4389	0	RH125E08	AC240012	Sanger
4846	0	RH042N03	AC233382	Sanger
4907	-4	RH160L13	AC243397	454 pyrosequencing
4907	-2	RH159L13	AC238301	Sanger
4907	-1	RH070N18	AC238098	454 pyrosequencing
4907	-1	RH105N22	AC233482	Sanger
4907	0	RH092E19	AC233458	Sanger
4907	1	RH092A08	AC233457	Sanger
4907	1	RH078N21	AC238123	Sanger
4907	1	RH173E21	AC238349	Sanger
5242	0	RH136K19	AC238252	Sanger
5242	1	RH005I02	AC237918	Sanger
5242	2	RH191M06	AC238385	Sanger
5325	0	RH056O13	AC233403	Sanger
5325	1	RH149H18	AC238276	Sanger
5989	-1	RH011L11	AC237934	Sanger
5989	0	RH199M03	AC238406	Sanger
5989	1	RH041C20	AC238012	Sanger
6413	-3	RH066M07	AC238088	Sanger
6413	-2	RH095F15	AC238174	Sanger
6413	-1	RH160F18	AC233520	Sanger
6413	0	RH203H13	AC232123	Sanger
6413	1	RH018F20	AC233362	Sanger
6413	2	RH078D07	AC238118	Sanger
6413	4	RH162L15	AC238312	Sanger
6413	5	RH041P10	AC238013	Sanger
6413	6	RH063D08	AC238079	Sanger
6413	7	RH165O03	AC240126	Sanger
6457	-1	RH202I20	AC236652	Sanger
6457	1	RH053I21	AC233397	Sanger
6457	2	RH126H02	AC233494	Sanger
6472	-3	RH031J23	AC237982	454 pyrosequencing
6472	-3	RH170A06	AC238339	454 pyrosequencing
6472	-2	RH132B19	AC238239	454 pyrosequencing
6472	-1	RH061H02	AC233412	Sanger
6472	0	RH089A21	AC232070	454 pyrosequencing
6603	-2	RH165C09	AC238318	Sanger
6603	-1	RH144F22	AC238263	Sanger
6603	0	RH041A22	AC233379	Sanger
6603	2	RH085H23	AC238146	Sanger
6603	2	RH199J10	AC238405	Sanger
6792	0	RH087L19	AC243384	454 pyrosequencing
6844	-8	RH060F21	AC243380	454 pyrosequencing
6844	-7	RH081M11	AC243382	454 pyrosequencing
6844	-6	RH131O15	AC243392	454 pyrosequencing
6844	-5	RH171H17	AC243403	454 pyrosequencing
6844	-4	RH057F24	AC243379	454 pyrosequencing
6844	-3	RH203J04	AC243407	454 pyrosequencing
6844	-2	RH203M15	AC238416	Sanger
6844	-1	RH086I12	AC238150	Sanger
6844	0	RH089M16	AC232071	454 pyrosequencing
6844	0	RH196E02	AC238397	Sanger
6844	1	RH078E12	AC238119	Sanger
6844	2	RH034O22	AC237992	Sanger
6844	3	RH024J06	AC237963	Sanger
6915	-5	RH052H06	AC238042	Sanger
6915	-4	RH136O01	AC238253	Sanger
6915	-3	RH127F09	AC238228	Sanger
6915	-2	RH056K04	AC238061	Sanger
6915	-1	RH086K18	AC238152	Sanger
6915	0	RH045N13	AC239979	Sanger
6915	1	RH028L14	AC237972	Sanger
6915	2	RH181H24	AC240052	Sanger
6915	3	RH009O14	AC239963	Sanger
6915	4	RH105N06	AC238210	Sanger
6915	5	RH001G02	AC239956	Sanger
6915	6	RH144F10	AC238262	Sanger
6919	-3	RH054F24	AC238049	Sanger
6919	-2	RH049F18	AC238029	Sanger
6919	0	RH153B22	AC238287	Sanger
6919	0	RH089B22	AC238162	Sanger
6919	0	RH128F20	AC238231	Sanger
6919	1	RH036C17	AC237995	Sanger
6919	1	RH007N06	AC237924	Sanger
