# Supplementary material for: Homologues of potato chromosome 5 show variable collinearity in the euchromatin, but dramatic absence of sequence similarity in the pericentromeric heterochromatin
Source: BMC Genomics. 2015 May 10;16(1):374. doi: 10.1186/s12864-015-1578-1 (PMC4470070; doi:10.1186/s12864-015-1578-1)
Supplement: Additional file 3: — RH BAC tiling path sequences. Description of data: Nonredundant, multifasta sequence files of the individual BAC MTPs. The sequence contigs and scaffolds in the MTPs can be either ordered or unordered, depending on the quality status of the tiling path sequence. [file 12864_2015_1578_MOESM3_ESM.zip]

Archive with 106 entries (106 files):
- mtp_0064.fasta
- mtp_0083.fasta
- mtp_0137.fasta
- mtp_0169.fasta
- mtp_0178.fasta
- mtp_0189.fasta
- mtp_0293.fasta
- mtp_0354.fasta
- mtp_0382.fasta
- mtp_0422.fasta
- mtp_0429.fasta
- mtp_0502.fasta
- mtp_0540.fasta
- mtp_0557.fasta
- mtp_0571.fasta
- mtp_0587.fasta
- mtp_0648.fasta
- mtp_0672.fasta
- mtp_0755.fasta
- mtp_0787.fasta
- mtp_0799.fasta
- mtp_0808.fasta
- mtp_0815.fasta
- mtp_0838.fasta
- mtp_0851.fasta
- mtp_0860.fasta
- mtp_0903.fasta
- mtp_0924.fasta
- mtp_0941.fasta
- mtp_0949.fasta
- mtp_1000.fasta
- mtp_1011.fasta
- mtp_1015.fasta
- mtp_1021.fasta
- mtp_1034.fasta
- mtp_1054.fasta
- mtp_1058.fasta
- mtp_1070.fasta
- mtp_1085.fasta
- mtp_1114.fasta
- mtp_1131.fasta
- mtp_1203.fasta
- mtp_1280.fasta
- mtp_1382.fasta
- mtp_1619.fasta
- mtp_1621.fasta
- mtp_1645.fasta
- mtp_1667.fasta
- mtp_1685.fasta
- mtp_1690.fasta
- mtp_1701.fasta
- mtp_1800.fasta
- mtp_1841.fasta
- mtp_1900.fasta
- mtp_2058.fasta
- mtp_2112.fasta
- mtp_2113.fasta
- mtp_2124.fasta
- mtp_2129.fasta
- mtp_2159.fasta
- mtp_2281.fasta
- mtp_2306.fasta
- mtp_2322.fasta
- mtp_2366.fasta
- mtp_2415.fasta
- mtp_2478.fasta
- mtp_2540.fasta
- mtp_2630.fasta
- mtp_2634.fasta
- mtp_2646.fasta
- mtp_2681.fasta
- mtp_2734.fasta
- mtp_2764.fasta
- mtp_2842.fasta
- mtp_2847.fasta
- mtp_2894.fasta
- mtp_2895.fasta
- mtp_3004.fasta
- mtp_3074.fasta
- mtp_3171.fasta
- mtp_3229.fasta
- mtp_3424.fasta
- mtp_3499.fasta
- mtp_3593.fasta
- mtp_3942.fasta
- mtp_3962.fasta
- mtp_3993.fasta
- mtp_4125.fasta
- mtp_4210.fasta
- mtp_4230.fasta
- mtp_4319.fasta
- mtp_4372.fasta
- mtp_4389.fasta
- mtp_4846.fasta
- mtp_4907.fasta
- mtp_5242.fasta
- mtp_5325.fasta
- mtp_5989.fasta
- mtp_6413.fasta
- mtp_6457.fasta
- mtp_6472.fasta
- mtp_6603.fasta
- mtp_6792.fasta
- mtp_6844.fasta
- mtp_6915.fasta
- mtp_6919.fasta
