# Supplementary material for: Homologues of potato chromosome 5 show variable collinearity in the euchromatin, but dramatic absence of sequence similarity in the pericentromeric heterochromatin
Source: BMC Genomics. 2015 May 10;16(1):374. doi: 10.1186/s12864-015-1578-1 (PMC4470070; doi:10.1186/s12864-015-1578-1)
Supplement: Additional file 3: — RH BAC tiling path sequences. Description of data: Nonredundant, multifasta sequence files of the individual BAC MTPs. The sequence contigs and scaffolds in the MTPs can be either ordered or unordered, depending on the quality status of the tiling path sequence. [file 12864_2015_1578_MOESM3_ESM.zip › mtp_0064.fasta]

>mtp_64.contig_1
AATTCTATTGGGTTTTCATTATGTCTTCTTTCTTTTTACTTAGGCTTATACCTAAATATTCTATAATATGTATGAATTTT
TCTAATAATCTTATGTGTTCATCTTGGGTTTTAGAATATAGTAATATATCATCAATATATACTACACAATTTTCTAATTG
TTTAAAATAGTTATCCATAAAGTGTTGGTATCTACCTGGTGCATTTTTATATCCAAATGGTAATACATTTCATTTGTAAA
ATCCTTGTGGTACAGTGAATGCTGTTAGGTTTTTAGATTCTTCTTCTAATTTTAAATGATAAAATCCTAATTTACAATCA
AATTTGCTAAAATAATTATATCCTTGTATTTGTCTTATCTTTAGTATTTTATTTGGTATCGAATAGTTATATGTTTTAGT
TTTTGCATTTAAATTTCTATAATCAATAACCATTCTACTTTTTCCTCTTTTTTGTTCACTATGTTTATTTACGATAAATG
CCGGGCTTGTGTGTTTACTATTGCTTTCTTGTTTATACCCTTTTTCTAGTAATTCATTTATATGTATCTTAAATTCGGTT
AAATCATTAAAATTATACTTTAATGGTTTTTGTGTTATCATACTATTATTATGAATTAGCTCAATTTTTACTTTTGTTTT
ATGTTTCTCCCATCCTTGTAAAGGATCCTCACTATATAATAATTTAATTTATCTTGGATTATCTTCACTTTATCTATGGA
GAATATAATTAATTCTATTTTAGGGTCTTCTTCTTTTATATTTTCTAATTTTTGTGTAATTTTTTCGCTTCCTTTTTGTT
TTTTGTTTTTTATTATTTACTATTTTTGCTCCTATGTTTTGTTTACACGGTGTTGTGAACTACCAGTGTGTTTTTGTTAT
TATATGTGGGTATAATTTTTCTAAAAATGGCATCCCTAATAGCATATCTTTTGTAGTCAATTCATAGTTATATATTTCCT
CTATAGTTAATATCTTATCACATAATTGTATTTTTATATTTTTTGCCTTATATGTGATCATGCTTCCTTCATTATTAAAT
CCTGTTATTACCATCGGTGTTTTTAATTTTTCCCACTTATCTTCTGGTAAACAATTGTATTTACATATATTAGCTTCTGC
TCCCGTATCTATCATTGGTGTATAATATCTGTTGTAATATCCTTCTATTATTATCTTTGCAAGTATATATATTTTCATAT
TTTTATCATACTAAAGTCCTTTTTATTATTAGTCTTTTATTTTCATAATTTTTTGTCAACTGTTTATGTCAAGATCCAAA
AATGGACGTGATGACACTCGTCTTATCCCACCAAGACAAGTTAGCCTAAAACTCAACCATTATAATAAAATGCGAAAATT
TTATAATCAACTCAAAAATACCCCCAAAATCTAGTTGTCACGTGTACAAGCCGCTAAAGTATTACAATTTATTCAAAAGA
AAAACACAAGTGTCAAATGACCTTGTTCTAGAATAGAACAAGATCATAATTAAGGAGACAGAAGGTCAATTGAAATGACA
AGCAACTACCTCATAAACCTCCACAAGAAGCCTCAGACAAGTAGAAGAGAAAATATCACAAAGGTTCGAGCTAGTAACCT
ACAAA
>mtp_64.scaffold_1
TTATCCTTTCAACTTGAAGCCTGGGCCCAACTATGTGTGAATCTTCCATCTCATTGTCAATAGCCACTTGGGGCCGAGCA
TACACCCCTTAGATTAGTTACTAACCCTTGACATTCATGTCTCATGAAAGGATGTCCTTGACAATCAATCCATGTTCAAA
TGATTCTATCACTTTATGCAGTCAAGTATTCATAAGATAGATTGGGTAGGTAAAGGCCTTCCACCACAATTCTATCCATT
GCACTTCTTATTCTAATATATACTTTACTCTCAAAGCCCTAGTGATCAAAATTCATGACTACAAGCCTTACTCTCAAAGA
TTTACTTCTTACAATCATCATACATATATAGATCACAAGACATTCTAGTCACAAGCTTTATTCTTAAGCCATTCTAAGCA
TATCTCATCATAAAGATTCAATCTCAAGCATTACTATCTATGATCCATCATATAATCTTTAATATAATTTAATTCATGTT
TACATGCTTCTATTCTTGAACAATTACTATACATATCATCAATTCTATAAGATCACCTATGAATCCTCAATTTCCCTTCA
CAAGGCATAAACCCACATTACTTCAATTTCATCAATTAGACTAGGGTTAACTATGGAAAACATGTAACATCGTCATAATA
TGATTATTCACTACTAATTCAATCATAAACAATCAATATCCAGTCAATTGGATTCATATTCAACTTAACCCACAATATTG
GAAGGAACCCTAACCTGAATTGGGGATTTCATCTTCACAATTTGGGGATTTCTAGGGGGCTCCATGGATGGAAAAATCCA
TGGATGAATTAGCTAACATAAATTGATTATAAAGCCCTACAAAGTGTGCATTAATGAAGTCTTTAATTGACCTAGCTTGA
TCTTCTTCCTCTTCTTCTTCACTTTCTAAAGAGAGAATATTTTAGAGGGAATTGGGTTCTTTTTGGTGAATTAAAAGAAT
GACTTAATTGACTAAGTTTAGGGGTCTAAAGTATTTATATAGGTTGTCTATCTAAGTTAAAATTACACCACTTATTAACT
AATTAATTCTAGAAAGTTTTCTTAACCAAACACTTAACCGACTTAAGCCCCCTATTGCCTCAACCCACGAGATCACGCTA
CGTGCTATGGCTCCACCCAAAGTCTGTGGTGGTAAATGTGGGTGAGGTTCTGCAGCTAGTCATTTTGGGATCCTGACCGC
CGAGGCCATCCACGAGGTGTGGACCCCCTACAGGGCGTGGGTCCTTTCGTGGGTGCACTGCGTTGCGGCAGATTCTAGGG
GTTTTTGCTAAGGTCCTTTTCAAGGATCCTTGGTAGGTCCTTTAGGAGTCGTACCTTGACGTTGAACCCTGAAACACTTC
ATTCTATGTACGGGAAACTAAATTCATGATTCTAACCCTCACGTCAAACTCTAGAACCTTCACATAAGGCTCTAGTTTAG
CCTACTAGTTTTCGGGGGTTACAAATAAGTTAGTTGACGAAATCCAGGTCTCAATATAGAGATTGATGATAGGCCTTTTT
TAGAAGCTTAAAAGTTTTCATCGTGTCAAACCTTGCAAGTGGATTTATGAATCTGGCACATGAAATAAGTTAAGAAGTGC
TCTAAAGGAAATTGATCATTGAATTAACTTTGTCAGTAATTTAATTCATTGATAACTATCTATAATCTTAACATGGGGAA
TTCCATATGTGTTTAATGGGGAATTTTGAAATATAAATAGAGGAGTGACATTACGAATTTCTAGTAGAATGATTTGTAAT
TTATTATGGCAAGAATAATTCAAATTAATTATTTGGAATTATTTCCATAATAGGAAGCCTCTATAATTAATTTTGTGGTC
CCTACCGTGCCCATATTTAACTAGAACCAAGAGTCTATTCTACAGGGAAAAGGGAGCAGTATGTGTCTTTGTCTATTCTA
AGAAAAGGGAGAAGTGTGTGTCTTTCTCTATTTTAAGGCAAGGGAGAAGTATATCACTTTTTCTATTCTAATGAAAGGGA
GAAGGACATGACTTTTTCTATTCTAAGAAAAGGGAGATGTACATGTCTTTTTCTATTCTAAGGAAAGACATGGTATTCCT
TATCCTTGGACTAGGAAGAAATCTCTAAATATAGGGATTCTTCTAACACATGAAAATATATAATTTTTCTATAAAATACT
TGCCCACCCAAGTATTGAGAGTGTTCGGAAGTGAACTTGGGATCATTGTAGAAGACCAGAGAACTATTGTCCAGTTTGTG
GACTAGCTTGTGCATTTGCTTGAAGGTTCTATCTTCTCAACTAGCATGTCGACTTGCTTGTGGATTCACTTGAAGGTATC
TATTCACTTCAAGAGGTAATCCTGAAATTAAATTCAGAAAGTTTATATACTCTAACATGATTGTACTTGTTCTAGCATAA
ACAATGTGTTGTCTATTATTACTGTAAGTTGTATGAGTCGTGTATGCTTCGGCTGTGCATATATTTTTTCAACAATTAGC
ATCAAGAGCCATACTTATATCTTTATAGATAACTTAAAATATATGTATGTGCAATTATATGTATGATTCGTATTTGGTAA
ATATATTTTTATCACAAAAAGAACAAATCAGATGAAACTTGAAGTTTCTTAATTCATTGGATAAAAACATACGTTCTTAA
ATTATGAGATTATTAAGAGGGCAAAATGTGTTGGCAATAGTTTTTCACATTCACATGGGATTGGACAGCAACAACAAACA
CTTGTCCTAATGATTATTCGAAGTTCTTTAATTTTAAATTAATGGAACCCAAATTGAAACCTTTTCATTAGTTAAAAGAA
AAGTTAAAGTTAAATGGATTTTTTTTATTTAATAAATGAAAGTAAGAACTTTTACACATGTAATTGATTTTTTTATCGAC
AACTAGTTGCAATTTTTTTAAGGTTGTTTCTTATTAATCCATAAATTTTGCAAAGCTTGATAAGAAAGGGAATCATCAAG
GTTGTTGATGAACAAATAATCATTGAACTGATTGTGAAATATTTTTTTAACTTTATAAAAATATTTCTTGACTAATTGTT
GACTCCAACCCTATTAAGTGGTGGTGGCAGCCACTATTCAGGTCAATTGGATTATTTTGTTTCTTTTTGTTTAACAATTA
TTTGAGCATATTATTCATTACATATGTATATATATATATATATATATATATATATATATCAATTTGTATAAATTAAGAAT
TTTTTGGTTAATAAATAGTTATCACATAAGTGGATTATTTATTTGAAATCGTTGAAAATTCTTTAGACTTTACACATGTG
ATAACACATTTTGTACTACATGAATTGAGAATTTTGATTAATAAATAGGATTCCCTAAATTGATCTATTTATTTGAGTCA
TTAGAAGATCCTCAATTCATCATGTATAAATTATTCCAAGTGAATATTAGTGGTAAATATTTATTTACATAAATGGTTAT
TTACCTTAAAATACTAGTAATGCTTAATTAGTTCATGAGTGGAGATATCGAGGTTTTCAGTCAAAAGAGAGAAACATAAT
ATCTTGGATTCTCAAGTGTATTAATTTAAAGAATAAGTTTTTATATGAATGTATTGAGTGTCTTAGCCAAAGGAAGGACA
AAACGTCGACTTTTCCTATCCTAAGGAAAGGGAGATGTACATGTCGTTTTCTATTCTAAGGATATACATGGTATTCCTTC
TCCATGGACTAGAAAGAAATATCTATAAATAGGGATTCTTCTAGCCCTTGAAAATATATAATTTTTCTATAAAATACTTT
CCCACCCAAGTATTGAGAGAGTTCGGAAATGAACTTGAGATCACTTGTAACACCCCGCTATTTGAAAGAGCTAAAATTTG
AAAGAACCAGTTTTGGCAATAATGAAAAAACTAAAATTTGGCAAGTTATGTTAAGTATGAGTGTTGGGTCAACTTCAAAC
GACCATAAATGTTAGTACATGATGAGTTAGGTGGGCTACAAGATATCAAATGAAAGGTTGTTGAATTATCTTTCCAACAC
CACCGAGTTTGCAAATTTTTCGAGCTCGAATGAGGGAGATATACCCGTTTGAAGTTGGGCTATCTAAATAAGGAAAGTCA
CCCAGATTTTAGAGGGGCATTTTGGTCTTTTCATTACCCAATTAGTTTAATTCGTTTGTAGTAATTTAATTGGGGTCTAA
ACTGATTTGGTTCAGTTGACGCTATACAAAATTATGCTAGGACTTGGAGAGAAGAGAAAAGAGGAGAAAAGAGGAGAAAA
ACTAAAGTTTGTCACGTTCTTGAGATTTCAGTTGCACATTTTCCTTAGGGTTAATCCCTACGAGGTATGTAAGATCACAT
AAAATTTCTTTCATTCAGCCACACGTCCATCATGATTAAATTCAACTTATTTACATTCTTGAAGGTAAAAAATATGAGTT
CTTGTTGAGTTTTGTTGAAGTTTCATTTGAATCTTTGATTGTTGAGTTTTGGAGGCGTTCTTGAGATGATTTGATGAGAT
TTAAGGTTGTTTTTAGTAGATTCTTGTATACTTTTGTTGGGTATTCGAATCTAAGTGTTTGGGGAAGTAACCAATCGAAA
TTAGACGATTTAGTGTTGAAATGATCAAGATAATTCGTAGGTTTTCTGGGTAGGGGGCTGGCACACCGCGCCACTCAGTG
GCCAGCATAAGGTGTCTTTAGGATGGGCTCTGGGACGTCACTCCACTCAGTGCGCCTTAACCTAGCTTCTGCAGGTCAGG
GTCTGGCGGCTTGCACCACTCAATACGGCAGGGTCGCTAGGTTCTCTATCCTTTTCCACTTCTTTCTGTTTGAGTTCCCT
CGAATCGTACTTATTTTTTCTAGTTGTTTTCTACATTCTAAGGTACGTTTAAACATCAAGATATCATCTATAACATGAGA
TCATAACTCTTTAATCTATAATCCAAATTCAAGGTAGAACTAAGAGTTAAGTCAAGAGAGTTCTTATAGGTTTTCAGAAG
TCTTATACAATCGTTCTAAACTTCTTTTAAAGACTTAAGCATTGAGTTTGAGAAAGACTAGAGCCGATTTCATTTCTTTA
AAATGATGTATGGGGACTAAGTAGTCCCAAAGAGAAAATATTTTCACATTTAAGATGAAAGGAAAAACCATTTCCAAATG
AGTTTTCGTGAGTAGTTTTGAGTTCCATCTCTTTTAAGAGTAGTATTGAGCAATGATATGGGGACGAGTTTATAATAACT
CAAGTCTCCATAAACCATGTATCCATCATTGGTAGAAAGAGTCATACTTTATAGATGATTCCTTAATGCTTTTTAGCATA
GACTAGTGGATCCACTTAGTTGAGGTGTTCTATATCACGACAAGTTATAGTAAAGTTCTAGCAGCGTAGGCGAGACGTTG
TATCATCACATAGCTCATAGTGATGGTTTTCGATTAGAAAAACTCCCATAGAGTTATATTATATTTTATTATATATATAA
ATTGAGTTTTTATTGTATTCTTCAATACATTGAGTTGCTGCCTACTGTTTTAAATGCTTTATATAAACTGCATATTTATG
TTGTTTATTTCTGCATTGAGTTGAGTAAAGCTGAGGTAAGTGTTTCTTTCAGAATTCAATTCAAGTTTTTGTCATGTATA
GCTTTCCCCTCGCATGCTCGTACATTCAATGTACTGACACCATTTGGCCTGCATCATTTCATGATGTAGATACACGTAAC
TAGGATCAGCATCAAGTGCTTCGTTGATCCAGTCGAACACTCAGATTCATTTGGTGAGCCTTTTTGCTTCCGAAAGATCC
ATTTTATTTCTTTGTTTATTTTAGTTGTTAGGATAATTGGGGGTCTTGTTTCGACATCCCTCATAGTGTTATTGGCTTCA
TAGTTAGTTAGACATTATTAGTTCATTAGTCTTATTCATTTCAGTTGTTTTGTTTTGTTATAAGACTTGAGTTGCCTTAT
TGGCCATTGAATGTTCCCTTTAAAACATTCTAAGTATTTCATGAGTTTATCTTTGTTGAGTAAAGTCTTCCGCTGAGTAG
TAAGCCAGGCCAAGGGTTCTCTTGGGGCCATCAATGATTCTCGAGTGCAGTCCCTCCTAGGTTGTAGGCTCGGAGTGTGA
CAAACTTGGTATCAAAGCACAGAGTTCAAAAGTCCTAGGGCGTCTATGAAGCCGCGTCTGTAGAGTCCTAGTTATCGGTG
TGAAGCGCACCACATTTATAATTAGGAGGCTACAACATTTAGGAATTAGCTCACATATTTCATACTCATTTCGTGCGATA
GAGTTTATCTCTATGAAAGTTTCTTTCTAATTCATGCTTGCACATATCTTTCAGATCATTCATCCATGAAGAGCTGTCAG
AGGTCGTCCTTCTAGGAGGAATGTTGAGGAAAAAGGGGTACCTAATGCACCATAAGTGCAACCCCAAGGAGAGATCATTA
ATGTTGAATTTTAGGAAGCTATTCGAATGTTAAGTCAAGTTGTGACCAACCAAGTTGGGAATAAAGAGGGGTTTGACAGG
ATGTGGTTGATACGTCTAGAATACATGAGTTCTTAAGGATGAATCCTCCAAGCTTCATTGGTTCAAGTAGCACTGAGGAT
CCGGAAAACTTTGTTGAAGAGCTTGTGAAGGTTTTTGAGATTATGCATGTCAGTGATACTGACAGAGTGGAACTAGATAG
ATACCAACTCAAGGGTGTCGCTAGAATCTGCTTTGATCAATGGAAGAAGGGTAGAGCTGAGGGTGCACCGATTGTGAGAT
AGGCTATGTTTGAGAAAGCCTTCTTGGGGCGTTTCTTTCCCACGGAACTGAGAGAAGCAAAGGTAAGAGAATTCATCACT
CTTAAGCAGGGATCTATGAGTGTATATGAGTACAACCTTAAGTTCACCCAACTTTCCCGTTATGCCTTAGCGATGGTTGC
TGACATGAGGAGCAAGATAAGCCTGTTTGTTGCTGGGTTGTTTCGTTTGTCAAGTAAGGAAGGTAAGGCAGCTATGGTGA
TAGGACATATGAACATAGCAAGGCTGATGATCCATGTTCAACAAGTTGAGGAGGGTAAGCTGAGGGATAGACAAGAGTTT
AGAAACAAGAAGACTAAGACATCAAGAAATGAGTCTGGACAGCAGAAGAGTAATGCCAACCGATCATCTTTCCAACAAAA
GCAAAAGGGAACAGCTCCATCATCTACTAGTGCACCTGCACCAAGGAACAAAGGTGAGTTAAATAATCAGAATTCACAGT
ATTTCAGAGCTAGACCTGCATAGTCTCAAGGTAGTGTGACACAAAGAGGTAATTGGGCTCCTACATGTACTAAATGTTGT
AGAAAGCACCCAGGAATGTGTCGTGATGGCTCCACAGGTCGCTTCAAGTGTGGAAAAGAGGGTCACTTCATGAGAGAGTT
CCCTAAGAATAGGCATGGTAGTGGAAATAGGGGCAATAAAGCCCAATCTTCTTCAGTTGCTCCACCAGAAATTGCTGCAC
CTAGAGAAGCTACTTAGTGGACCGGTGGAGGAGAAAAATGTCTATATGCTATCACTAGTCGCCAAAAGCAAGAGAATTCT
CCAGATGTTTTCTGGTATGATCAAAGTCTTTACTTATGATGTTTATGCTTTGTTAGATCCAGGAGAGAGTCTATCTTTTG
TGACTCCTTATGTTCCCATGAATTTTGCTATTCGTCCTAAGAAACATCTTAAGCCCTTCAGTGTTTCTATACATGTTGGT
GAGTCTATTCTAGCTGAGAGAGTTTATCGTGATTGTACTATTTCCATCAATCACATGGACTGACTTTATGCCTATTATGC
CTCAGTCGATTGTAGAGCTCGAGTTTTTAAGTACCAGTTTCCTAATGAGCTAGTTATAGAGTGGATGAGTACTTCAGCAG
TGCCTATGGGTCGTTTCATTCTTAAGGCCAAAAAGTTAGTTTCCAAGGGGTGAATCTATCACTTAGTCTGAGTTAATGAC
TCTTGTGTTTAGACACCACCTATTCCTTCTGTTTTAGTTGCCAGTGAGTTTCCATAAGTTTTTCTAGATAATCTTCCCGA
AGTCCCTCCTAAGAGAGAAATAGATTTCGATATAGATATTCTTCCCAATACTCGTCTTATTTCTATTCTGCCATATAGAA
TGGCTCCAGCAGAGTTGAGGGAGGTAAAATAATAGTTAAAAGATCTTCTTGAGAAAGTGTAACAACCCAGAAAATCACTA
GGCTAAACTAGAGCCTCATCGTGTGTGTTGGTGTAATTTTAAGTTTGTGTCTAGGTTGAGTTAGTATTAATGGGCGTGTT
TATGTAACTTCAAGAGATGTTTAAAGACCTAACTAAAGCTAAAATGAGGAAGGTAAACATCTAGGATGAAGGTAAGACCT
AAACTATCAAGGAAGGGTGAAGGAGAACCTTGTTTGCTTTTTAGACAGGTTGGTGATTGGCAACATGGTCACCCAAGTCA
CATGGTGATGCACCAAAGTGCACTTGGTCACCTAGTGTGAAGTCCTTCCTAGCTGATGCTACTGGAAAAATAGGCGATAT
GGGTTTAAGGTCGCCTAATGGGTTGGCGATTCGCCCAACAGACCTCCTCATCGCCTAAGTGAGCTGCCTACTTTGGGAAC
TTACTGGAAATATGGGTGAGCTTACGGGTAATTAAGTGAGATGCCTAAGTGACTTGGCGAGCCAAGGGTGCCAAAGGGCG
AGCTCAAGCTGGCCAAGCATAAAAATTGAAGTTTAAGTAAGGGCTTTTCAGTAATTTTTCCTAAACTTAAACCAATACTT
TCCCACTTTGTTCCTAATAAGTATATATACTTTTTAAAGCCAAAATTATTCCTTTTTAGTTACTCCCAATTAATAAAAGA
AGAAACCCAAGAACATCATCTTTTTCTCAATATTTCTCTATCTAGAGTTTCTTCATTAAAGTACACCAAGAACTTGAAGT
TAGGGCTCAAGAATCCATCTTCTTAACTCTAATTCGTGGGAAAAGCATCAATTAAGGTATGGGAACCTTGATTATTGAAT
ATCTTTCTCCATGATGCCCTTCAACTCTTGATTTTCAAATTGTTACATTGTTCAAAAACTAGGGTTTCTATTCCAACCAT
GGGTTCTTCCTAAAAATGAATTTATTATGTTAATTGCATTATATTATAGATGATTTGATGTTTAATGGTGATTTTCATTG
TAAAATTCCCCTTGAACGCATGAACAACCCATGACCCCAATTTCAAGTATTGTGATGGGTGTATTGATGCAAGATGATTA
CTATGAATCGTTTCTATGTGAATTTAGTAATTGAATCTTCTTTTGTTCATGCCTATTGTAGTATCTTTAGGTCTAATTGT
GAGACATGATTCATGACCTTGAAAAGAGGTAAATTGCTAGTATTTGTACATGTTGATGAAAGTTGTGTATAACCTATTGA
TTCGCTTAGAAAGTAATTCTCCTATGACTAATGTGTAAAGTATGGTATTGTTGAAAGTATTGATCCTCTCTTACCCTTAC
ACTTAATGATGCCTGAATAGTCTGGGATGATGATGATGTATTGTGTTGATTGAAAGTCTAATTCCCATTAAAACACTATG
AATGTAATTGTGTAAGTCTTACTCAGACACTAATGTTGATTATAAGGTTGAAAGTACATTCTCACCTTCAATGAATCTAT
GAGCTATGTTGATGGATTGTATTGAATGAGGGATAGAGTATTCCTTCACACATGTAAATGTAATTCAAGACTTAATGATG
TATAATTTGGGAATTTATGCTTAGCACCGAGTGGATATGGAGAATGAGGTAAAGGCCCCCCCGCCAATGCAATAGTGAGG
GTCATCCAAAGTGAACTCATGAGATGGAAGCTCCTCCGCCAATGCAATAGGGCGGGTTTCTAGAAGCGATCTCCCTATCC
CATAACTATGTGCCAACATAGGACTTAGCTAGTGGATCCACCTAGACACTATACACTTAGTCCTACCTTAGGCAAGTAGG
ACACCTTCTTTTGGTGTGGGGTTACACGACACCGGATTCCATGTAGCTGACATGGTCTATGTCGGTTATGCTATTTTTCC
CTAAATGAATGATAATGAATGACACATGGGCTATGTTATGACCTCTTGGTGAGTTTACTTAGTAGGAGTGGGGGTATGAC
TTCACTCCCACATTGCACAAGTGGACTTGGTAGGATGTTGTGGGATGGTTCCTTATTATTGTAATGACATATAAATGGAT
ACATGTGTCTTGAACGGTTAGATATTATGAATTACTTTCCTTGTATTCAAAGTAATGTTCATTATTATTCCTTGTTGGTG
ACTAATGCTTATAATGATGTTGAAAGGTGATATGCATGACCAAGGGAGCTTCAAGGGGACACTTAGTAGGGTTGGTATTA
TAGGATGCCAACCATACATTGCACAATTGTTCCTTAGAGGTTGCTAAGGTGTTTATATTACCATGTAGTGAGTATAAATG
TAATTATGGTTTGTGTTGTACATTGTATATGCATGTTGTTTGCTAAACTTGACAAAGGCATACTTTTCTAACAAAAATGT
CCTTTTTATCATATTTAAGGTTTTTATGCATGTTTCCATACTTAGTACATATTATATGCTAACCCCTTCTTCCTTCTACT
TTACTATGAATTTAGGTTCCGGTCGTTGATACTTACTACTTCCTTGAAGCTGAAGCTTGGGTTGACTATTCCCCCGGCTT
GGTGAGTCCTAAAGTTCAAGGACAAGTTGCTATTGATTCTAGTCTATAGTTTACTTCCTATTTTCTAGACTATATTCTAC
ATCCTATTTTTTGAGACTTATTGATGTAAAAGGATTTGACCCTATTTGTACTCTTATCTTTTAGATGATGATTGAGACAA
TGTCTAGTTTCTATTTTCCTTAAATGAAGAAGTTGACTTCGATTGTAAGATTTTAAATTTTCTGCATTATTTCAATGTCT
TATGTAGTGATGATGCTAGAGGGTTGTATGACACCCCTTCGGGGTCAAGTATGCCATGTTATGTCTAGGGGATACTCCCA
GGTCGTGACAAACTAAATTGTTGCATCAAGGAGGTCGTAAAGTTGCATGGAGTTCCTTTGTCCATCATATCGGATAGAGG
TGCACAATTTACTTCTCATTTTTGGAAAGCATTCCAACAAGGGCTTGGTACCAATGTCAAACTTAGTACCGCCCTCCACC
CTCAAATGGACGGTCAAGCGGAGTGGACCATTCTAACTTTAGAGGATATGTTGAGGGCGAGTGTGATTGATTTCAAGGGT
AATTGGGACGATTATCTTCCATTGATAGAATTTGCCTACAACAATAGTTACCACTCTAACATTGCCATGGCTTCATTTGA
AGCACTTTATGGAAGAAGGTGTAGATCTCTGGTTGGGTGGTTTTAGGTAGGTGAGTTTTCTCTAATTGGTCTCGAACTAG
TCTATGATGCCATTGAGAAAGTTTGACTCATTAGGGAAAGGTTGAAGACGACCCAAAGTCAGCAAAAGTCCTATGCCTAC
AATAGAAGGAAGGATCTTGAATTTGAGGTTGGTGATTGGGTCTACTTGAAAATCTCGCCTATGAAAGGCGTGATGAAGTT
TGGAAAAAAGGGGAAACTTAGTCCCCGGTATGTAGGGCCATACCAAATCTTGAAGCGTATCAGGAAAGTTGCTTATGAGG
TGGCCTTGCCAAATGAGTTGGCTCCGGTTCACCCGGTGTTTCATGTTTCCATGCTCAAAAAGTGTATTGGTGATCCGATT
TCTATCCTTCCTTTAGAGGATTTAGGAGTGAATGAGAACCTTTCATATGAAGATTGCACACTAGCGAAAGTGTGGAGCCT
TGTTTGACTTTGGTGTCGATGCTTTGTATGAAGAGCTTACTGTGAACCATGCATGATAACACCTAGAATTTGCCCCGTTA
GTCCGGTCGACTAAGTATGGCTATCTCTTGATATGATCTTAGGCAACTTCAAAGAGTGTGAGCCAATTTGACATATACCT
CTTTTGTGGCCTACCTTGTGGGTACGTGTGAACCTCTTTTGAACACCCCTTGAGCCTTACCTTTGTTTGGAAGAAACTTG
ACGAAAACATGACCTCTCTTAATCCACTACCTATAATCCTCTTGATTTGTGGTTGATTGAATAGCCAACTTAGGCCAAAA
GCCTAAGTTGGGGTGTGTTGAAAAGAAAAGGCAAGTCAAGAAGTGCAAGGAAAGTCTCCTTTAACCCATGGTGTTGAGAA
ATATGGAACCGCTCCATACAAAAAAAATGAAAAGAATGAAAAAGAAAGAGTTGTGGAATAAAGTACAAAACAAATGGGGT
TTCCTAATAATCCATGGAAAGTGAATAATGGGATTATTTAAGAGCACTAAAGAAAATGATGAAAGAAGAGGAAAGGAAGT
GTTGTGAGCACCACATTTCATGAGGATAAAAGTCACTAAACCTAAATGACCATACTTTTGCACTCAGCCCCATTACAAGC
CTTGAAAAGACCTGTTTGATCTTGAGTAAGATGAAACAATTGTCAATTAGAAAATACGGGCAAACCTATGGGTGAAAGCA
TGCATAGAGTGTTCTTCTTTGTGAATGTGAGCGTTGCATTTGATTCCAGATCTTTAAATGATTGAACCATTGTGTGTGAG
GGCATTTGAATACCTTAGTTGAGCTTGAACTTGCATTTGAAACAAGTATTGTGAGCTTGAGAATCTTTGGTAATGGTGTG
TCACAACTTGAGTCTTTGAGTACACAATTGATCCTTGCATGAGTAAGTTGAGTCTTGTGGGTACATTGATGATTGAGTCT
TGTGTAGCACTATTTGAGACTTCCTTTTTGAACTGCTGAACTTGAGTTTTACTTTAGGACAAGCAAAAGTTTAAGTTCGG
GGTGTTGATTAGTCCACAATTTGTACTCATTTCGGGCTATAATTTGATTGAATTAGTGTCCTCAAATGCATTTTTTGTCT
AAATATCTAACATAAATCCTTAAGTTTCAGGTATTTGACTTGAGAGACAAAGCATGGATGCTATCGAGCAAAAAGGGACG
AAGCGGCTGAAAGAAGGAAGAAAAGACGGCCTGAAGATCGCCTAATCCATTAGGTGAGTCACCGAAAGGCCTCAAATCTT
GACTAATGTTCCAGTGTTCTAAGCCCTGAAGGAAAAGATCAAGTCTTCGAGAAAAGGAAGCAGTCGGCGCATCGCTGAGT
AGTTCTGCGAAGCAGTTCTATATCGCCCAATGACTCAAAACATGAAGATGTTGAAGGCAACAGCTAAAAGGCGATGAACC
AAACCAAAGGGCGAATCGTCGAGTGCATCGGAGATCCCGACTAACTGCGCCGAGTGATCCTTCGAAGCACAAATTCTTGA
TAACTATAAATACTCTTTTAATTTTGTCGCTTAGTATCAATCAATCAATCAATTTTTGTAGAAAATTTTGAGACTTGGAA
TATTTTTTGTTTTTAGTTCTTAGAGTTTTTAGGAGACATTATTCTTGAGCTGGAAGGTTTTGAAGGTTTTCAACTCCAAG
AAATTGGAAGTGGGTATCCAAGAATCTTCATCCTAGACGTGTTTAAAGACATTTTCTATCATACCCACTTCATGGAAACA
CTTGTTGGTATTGATTTCTATCTCTTTTTCATTTCTAGCTAAAACCCCAATTCTTGGGGTGTGATTTTGTGAATATGGGT
TAAATTTCCTCCTGGGTATTGCTTATTGTTAGTCTATTTGCAGTTTAAATGTGATTTCATTTAGTAGTTGTGTTTGAACT
TAATGGGTTGTAGCTGCAAATACGATTTCATCTTTGTGTTTTTTGCTTGCTCGAGATAGAGGTTTTAAAACTAAGACTAT
TAAATCGATAGCCGGGTAGTTATTGGGTCGTCGTGGGTTCAGATTGAGAGAGTTAATCCTAGGCCTTCTCCCACACATTC
ATCTCGATAAGTGAATGGGTTAAGGTGGAGGTTGCGCTGAAATACAGCAACTAGGTGTTTGAGAGAAACCGAGTTGACTC
GGGGTAAGTTGCTCGAGTGAGAATTTACCCCCACTAAAGTCTAGACTAGTTCCAAATGTTCAGCGATTTATTATTAATAG
CGTTTACCCAATAGTATATTTTATCCCATATTCCTATCACATCCCAAAGAATCCTGTCTCCTTATTGATTGTCTTTATTT
TTGCTTCTTTTTTTTAGTTGTTAATTGATTACAAAACCCCTCATTGATAATTGACATTCATGTCACCTCTTAAATTTAGT
ATATTTTTATTCGTTAATGTTTATAGCTATGATTGATTAGAATTTGATTTTACTTCTCTATTAATTCTTGCAACTACTCC
CTTGGGACTAGACCTCAACCCATTCGGTTGGGTTATATTACTGCACGCGATCATTTACACCTGAATTGGAAGTCGTGTCT
TTGATTACGTCAAACATCAACCCACAGCCGGACCCACGACCATATGTCAGGCCAAGGACCGTGGTCCGGTTCGTGGATCA
GCTCCCAATTTGAGCTCTTAGACACGATCGACCGTCGACAAGCACAAACTGTCAATCGATCAACAGTCCATCGGTCTCGT
CTGTTGGTGACCCCGACAGTAGTTAAGTCAAAGGGTCTTTTGGTCTTTTCCTTATGCGTTGGACCCCTAAATTATGTGTT
TAACCCCTAAACTACGTATTTTTGGTTAGTTTTACCCTAGAAACATAATTAGAACCTAACATAATCAATCATTCAAACTT
AGAGCAAAAGAGGAAGAAAGAGGCGCCAGTTTTCCTCAAGAAGATGTAACAAGGTTTCATCAATTCCTGCCCCGAAATAA
AAAGATTTCTTCGTGCAATTCTTCACCAGGTATGTGGGATTTCACTAGTGGGATCCTTTCTCCCATTAGGTCCCTAGAAT
TCAGTAAGATTCTTGATTCCTTCCATATTATCTAGACCTAGGGTTTCTTGAATTTCAACAGATTATTATGAATAATTTTT
TTTAATATTCCTAATCAGACTATCATGTAGTAGTATTGTTTTTCCCAGATTCAAGCATAAACTCATAACCCTAGTTATGT
AGTTCGTCTAGTTAATGAATTATATTAGCTAGGATAGATAAACATACATACATGCCTCAGTTTTCGAATGTTTCCTTATC
AGTATATTAATGTTGCATGCCAGTATTTTGAGCTATCCGGTATTACAAAAATTCTGTCATAAATTATTAATTACATATTC
AAATGGTAGTAGATTAATACTGAGTGGACTAGGGTCAGTCACCCTCAAGTCCGGTGTCTGCATCTATGGCGTAGCCTCGG
GGTGAGATACTTGTGATGATCATTGCACGCAAATTGAGAATAGTAGAGTCTTGCTTGATGATTTTGTCGAATGTCATGTG
TGGTGAGATTTTATTGAAATGTCTGCTTGATAATACCTAGAACTTACCATGTTAGGCCAATTTACTAACGCGAGCAAATG
ATAGAGATGATCTTAAGCACAATTTGTGAAAAGTGAACCAAATATTGTTTTTATGCCTCTTTGTGACCGCCTTGTGAGAG
TGTGAACCTAGTTTTGCACCATTTTAGCCTATCATTTTCTTTGGATGACACCTAAAAAACTATAACCTCTTTGTCCCATC
ACATTTAATCTTCATGGATCATTGGATCGTTTGAATAGCCAATTTAGGACAAAAGCCTATGTTGGGGGTGTGGTGAAAAG
GGAGGAAAGTAAAAAAGATTGAGAAATTTTCCCTTAAGGGATCATGTTGAAAAAAGATGGAAACCCCTCCATGTAAAACA
AAGGATAAAAGTGAAGGAAGAAAAAGCTCGATAAATAAATTAATTGTTGAAATAAAGTGTGTGCAATGTACAATAGAAAT
AGAGTATCCAATGAGTCATGCTTAAAAAGAAAATACCGTGAATTGTAAAATTCATAAAGAGTGAAAAAGAAGGAGAAGAT
GTGATGCAGATCATGCTTCATGAAGATAGAAGTCACTAAACTAAAATGATCATATGTTTACCCTCAGCCCCATTACAAGA
CTTAAAAGGCCTTTGTGATCTTGATTGAGCTTAATATCATGTTGATTGGAAAATATGAGAAAGCCTACGGGAAAAATCAT
GCATGAGTTTCTCTTTGAGATGGTGAGAGTTGATTTGATTATGAAATTTTGAAAGTTTGATGAGCTTTTTGTGAGCATGG
AATCATTCTTGATGTGAGGGCACTCGAATGCTTTTGTTGAGCTTGAACTTGCATTTGAAGCAAGAATTGTGAGGTTGAGT
TCAATTTGATAATGGTTAGTCACAATTTGAAACTTAGAGTGCTTAATTGGTCATTGCATAAGCAGTTTGAACCTCTTGTG
TGCATTCATGTTGAGTCTTGAGTAGCATTGTTTGTAGACATCCATGTTGAACTAATTGATCTTGTGTTTTACTTGAGGAC
AAGCAAAAGTTTAAGTTGGGGTGTTTATGAGTCGGGCATTTTGACTCATTTAAGGCTTTATTTTCATAGTTTTATTATTC
ACAATGCCTAATTCATGCTCTCAACTGGTGTTAAAGTGTTTATTTGTAGCAATGAAGGCAAAGGAGCAAGGCAAGGACAT
TACTGGGAAGAAAGGAGCCAAAAAGATAAAGAAGTTGAAAAAGGGCAATCCTGGTGATCGCCAAGACTAGTTGGCGAACC
TCCAAGTGGTCCTTCACCTCGCCAAATATTACAACATCCCAACCCTTGGGAAAAGCTAACTTGGCGATGGAAAAGGACAA
TCAATGAACTGCCAAATAGGTCAGCGATAATGATCATGATCGCCTAAAGTTACATAAGCCAAATAGTGCACAAGAAAGTC
AAGAAGGCGATGAAGCTAGACAGTTGGCGCATTCCCGACTTGGTTTGCGATGCACAACTTACTCCACCGATCGGTCCACA
AGCTTAAAATTTTGAAGACTATAAATGCAAAATTTTAGACGATTTGAAAAGAGCTCTGATAGTCAAAAATTTTGAACAAC
TGTTTTGAGTGTTGGATAGCTTTTACTTTGAGTTTATTATCCCAAACACTATTCTTAGAGTTTTTGAGTAGAGACTTCAA
GTGGGTTTTGAGTTTTAGTTGATTTGAAGCATTGTAAAGACATGGAATTCCTTACCCATCTCATGGACAACATAGTTTGT
AATAGTTTCTTACTTTTTATAATGTATTGCTAAAACCCCCATTATTGGGGGTGTGATTATGTGATTAATTGCCTAAATTA
ACATATGGGATTAAGTAATTACTGATTGAATTGTTGTTTTTGAAATGGGTTCCATTGGTAATTGAGGTTTAACTCATACA
TTATAGTTGCAAATACAATTCTAGGATAGTATTCTATGCTTGCTTGAGAAAGAGATTTAGAGTCAAGGTTATCGATTGAT
GATTGTTATGATTGAATTATCGTTGATTCATCTCGAGAGAGTGAATCTAAATTTGATCTAACCAATCAAGTTCGAGAGAG
TAGATTAATTGAGGTTTTAGGTTGTTTTCATTGTTATGCTTGTTGAGGTTCTAGAGAACTCACCTGAATTGTAATAGTTG
ATCGAGAGATGTTTATTGCATCTATAGTCTAGCCTACCCACTAGGGCTCATCAAATTTTTATAATTGCTAATTACCCGGA
TAGCAAAATTGGCAATTCATCAATCACATCCCCAAGGATCCCTCTCTATCCGATGTTTTCATAGTTTTTAAAGTTTTTAA
TTGACAAGCCTAATACATCCATCTGACACTTGTTGTCAAACCATAAAAATTTACTACTTTATTTCGATAATTGTTACTTC
TACAAACGATTAGAACACACCCTTTACTTCTTAATTGAATTCCATTCCATATCACTCCCTGTGGGATCGACCCCAACTCT
TTGTTGGGTTTATACTAGATTGTGATCTCCTATAATTAGAATTGGATGAAGTGTAGTTGAGCGTTATCAAAACCCTAAGA
CCAAGTCATCAAAATCTATTCCTTAATCTTTACTTACCCTACATGACATTAGAGAGTCACACTTTCTTTTAATTAAATCA
GTTTATTTGTGTAATAATATCTCTAGTATTATTTAACTGAATCCATAATAACTTTCTCTTGAATTGATCATGTATTAGGT
GATTGTGTCAATCTTGACGCGTATACTCTCAACAAATTTAATTTTTACTTTCAAACCAAAAACATAAAAAAAAAACCCCG
AACCAAACCGACAACAACCAAGCCGACGGTTTTTTTTTTCATTGATTTGCTTCGGGTTTCAAATTTTAAACCAACTAAAT
TGGTTTGGTTTTAATTTTAACCAATAACCGATCAAAACTGAACCATTAACACCCTTAGGTAGAATCATCGTAGCATTACA
GGAGAGCTCGTGAATCCTCGCCTCATACTCTAACACAATCATAGAGCCCTACTCCAATCTGGAGAACTAATCTCAGAGGC
GATCTCTGACACTTCGAAGGATGAATCTCGCCAAGAAGGCCTCAGAGAAGTTAGTTCAGGTGACAGGAGGGGAATCAACT
GCCTTGGTCTCAATGAATATATGTCACTACTGGCTGGCTGACCCATCTAGCTAATAAGTGGTGAAGTCAAGTCCTCTCGA
CTCCACAACATTAAAAGTATGCATTCGCTCATGGGAAATAGTTAAAAAGTCATGGGTATCCTCATCCACAACCTCAAAAC
CCTCAAAGGTGAGAGTGTCAGGAACACTCTGAGCATGTTATGTTCCTCTACCGGTATAGCGCAGGATGCAATCATGGGCT
AGGGCCCCGTAGGTGGTACTTGGGGCATGGGTGCCTTTGGTGTAGGCTGATCCTCGTGATGTTGTATTGGCGCAGGTGTG
CTGCAGTTGGGGCCTGATGCATGCCTCCAAGCACTTATAGAAGTTGGGCAATGGTGAAGACTCTAAGGAATCACTAGCCT
ATCATACACTAAGAATGAACATACTTCAGAACACATATGATTGTACAAGTAATTCAGAGAGCATGTTGCAACACACATAC
AACTCCAACTAGCATTGGACACCCTCAAAATGAAGCCAATGAATCCTAAAATATGGTATGTAAAACAAAAGGAGACATAA
CGAGGTACCATCCCCCAATTCACTCTAATTATCATGAATTTATACATTCATGCTTAATCTAAATAGAAAGGAAGTTGTAG
CCTACATGTATGTCAACTGTACGCGCTCCAAATCATAGGGCTGGAGCTTTTTCTTTCCGAAAAACCTCTGGATGCTGCCA
CGCTATCAAAAATAGGATAACAACATAATTACATTCTTTTAGACCCTAAAACATATAAAATTGTAACATACCAATTTTAT
AGTCAAATGGGAATTGTGGGACCCAAGCCGAAATTTCTAGAATTATTAATCCTTAGGTGAGACAACACCCCTACTACAAA
AGCTTATCAAGACCTCTTTCTAAACCTACAATACGAAACGTCAATGTCTCAAGCCAACAGGACATCAAAATCGATATATA
TGTATGTATATGTAATGTGGAAAGTAGAATCATAAATAGTTGTAGTAAAAAAAGTGATAGAAGATACCACCTTCAACTGA
AACTCTGACTTTGATAGACTCCATGATCGACATTTGACCTCATAGTAATCAATTATGCATGTCATTCTCATGTAATCGTA
TGTCCTAAATATACATACATATAATGCAAATATATGTCATACTAAACCAAATGCTAGCAATGGTGATATCTTTTTGTAAC
TAACCAACATCATATTTGTCAACTTGTGTCCATTTGTATCTCATGTGTATAAATATAGGCAATATATCTCATACCTCTTG
ATTATAGATTGGGAGGGAAATGTATATCATGTCAAGGATTCGTAATGAATATCATGTCATGAATTTGTAATACATATCAT
GTCATGAATTTGTAATGCATATCATATTCTGAAATGTAATGCATATCATGTCATGAATTCATAATGCCTATCACGTCATG
AATTTGTAATGAATGCAACTCATTATAATCATGTTGTCAATCTTCGCATGTTGATACTCTTATTCTCATAATCTTTAATC
ACTTTTCTATGTTATGTTAATGCCTTGAGACCCTCATATGCTTTTAGAATACTAAACATGAAAATATGACTTAAGAAAAG
TAGCTTAAACTTGTGAACATTCATAAAGAACTTAAGTTGCGGCACTTAGTTTTTTTACGTGTTTTCTTAACAGTTTGTAA
GACAAAGTATTTCAAAAACCATTCCTTTTAGTAGTTTAAATATACAAGGTACGTTTAAGAGTTTTGAAAAGTGACATATT
ATTTTTTTAAAATTCAAAATACACTTTATAAAGGAAGGTTTGTTGAAAGATTTTAGTATTCCTTCATAATTTTTAAGTCA
CAAACCCAAGGAAGAATAATAATTCAAACATATGGACATATAGAAAAAAACACTTGACAAAACGACATATAGATGTCAAA
TACCTATAACTAACTGAGTGGAATATCAAAATAATATAATTACAAAAATACTTCAGAGGTGATATCATTGTCTTTTACAA
AAGGTCTTTCTAGCAATAGAATAGTAAATTATCGAATTTGACATTTTAGGAATCTCCTAAAATTTGTGCTCAAAGAAAAG
ACGAAAGCTTAGCATTAAGATATCTCACAAACAAGTGAACAAATTGTTAAATTTCCTTCACAACAAATCTTCATTAGATT
CTAAGATTCATAAACAATATAAATACACAACTAACAAGCACCTTAAACAATTCAGAAACAACTAAAACATTTCAAATCTT
AGGTAATATGACAAATTGTCTATTAGCGACATAACTCGTCGTAATAAAAATGATCACAAAAGGGTCCTTGGGCTCCTACC
TTATCAATAGAATGTTAAAACTCTAAGAATACATAAGAATCACCAAGTTCTTTCCTATCTCACAAACCAATATAGAAAAC
ATTTGCTAGTTGCTCTCCACAACACTCCTCACATATGCATTGATATTTTGATGGTGAAATACATTTATCTAATCTTGAAA
CCCTTAGATTTTGAAAAAAAAATGAAAATATTCCCAAAATGCTCTTGTAAAGTGATTTTGAGCCCATCGATTCATTGACT
CGAGTTTACTCAGAGAGTTCATAGTAAAATAGTCATAACTCTTTACTCTGATCTTTATTGATGTACAATATTGTATGTTG
AAAACTAGACTCGCAGACCTATAATTTAATTGATTGCGGTCTCACTAACTCATTATATATATATATATATAATATATATG
GATAAATTCTCACCCCAAGTCAGTATTGAAATTTATTACATGAAAACTTTTCATCAATAAATTCGTCAATGAATAGTTTT
GTTTCAAGACACCCTTTGACCAATAACTTCGGTCTAAATATAAATATTCCTTGATAAAATTACTCATATTCAACTTTACT
GTCAAGCACCAAACTCAAGGGGCGCAGCTGGCTCCTAATGCCAAAAATAAGGCTCGAACCGACCCTGTTGAACCATTTGT
TACTAGCGCATGGAAGACACACGCAATCAAGAAAAAAAACAAGTATATATCAGCTAAAAACTAAGCCCTCGGCCGAGAAG
GCCCCTGTCCACATATATTTAAAAGAAACAACTACACCTAAGAATACATATAAAGAAATATCCAACTAGAACAGAAGTCC
TGATTGGTCCGTCGAGGCTACCATGATCTCTATACAAAAACTGAAAGCAGGTATATATCAAGACAATACATCAAACAGCT
CACAAGGTTCAGCAAACCAACAAAACTAGGCTAGCATGGCCATAATCTAGATGTACACCCCACACACTAATCTACAAGCC
ACTAAGAGCAGTAAAGATTGGAAAGACAGGGCCCCAGCCTACCCATAAAAAAATATATAACAAGAGCTAACAAACCTCCC
AACTCTGGCAGCTCCGGAGGAAAGGGGCTAGCCAACGGATAGAAGTCAATCCTGCTACTGAGGAGGTCTACTAGGTCATA
TGTCGGGACCTGCATGCATGAATACAGCGCCCCCAGGCAATGGGGCGTTAGTACAAAATAATGTACAGAGTATGAAAGAC
TATAAGCTAAATGAACAAGTATCATAATATACTCAAAGCAATCAGGTAAGGAAATCAAAATTTAGATAAACATGATAAGC
CACTATTGAATCTAAAAATACAAAAATGATCAAACAACAACCTAACCAAACCCCCATAATCTTAGTAGGTACAAACAACA
TAACACCTACTTGGGCCCCCATAAGCCCAGCCAAATCAATCTACTTACCTTATCGATAGCCACTTATATTTGTAAGAAGT
CACGTAGCCCTTTTTGACAATGATATAACCCCGTAGGAAGTGCATATCCCTCTTAGGCAACATCATATCTTTGTGGGCTG
CACATAACCCTCTTTTGCATCAACATAGCCCTGTAGGCAACACATAGCCCTTTTGGCATCAAAATTGCCCCGTAGGCAAC
ACATAACACGCTTTGGCATCAATATAGCCCCGTGGGCAACACATGGCCCTCTTTGGCAATAACATAGTCCTATTAGACAA
CATTATATCCCTCATAGGCAGTTCATAGCTCAACAGCTAACCACAATAGTCCCAAGGGTGATAACAAACAATTAAATAGG
CTGAAGGCGAGCAATTTAGCTATAAACAATATATATGAATAGTATCCAAGTCGTTCCTAACTTAGGGTCGTTCTTAACAG
ATTATGAGTTCCTAAAATGAGGGTTTATAACCACTCAATCAGCCAACCATTCACAAGTACATCTACAAGGTAACCAATAT
TAGCTACCCTATTATATCACTCCCAAGCTCTAAGGAAACATGTCGAACGAAGGGAATAGCCTTAACATACCTTTTCCTTT
ATAATTTATGCTGAAAATAACTCTGTCCACACCACGACAATACTAAATAAAAAGGTAAATTCAATCAGTAATTAAGGATA
AAAATTACTATGACAATTCGACAATCGATATTGATTCCTATAGTAAATTACAATCTAATACCTAAGGTATCAGTAAACTA
ATAAAAGGTTATTCCCACCTTTCTTTAAACGACCAGAACACTTGAATACAATCGCTCCACTAAAAAAAAACCTATTGCAA
CAACCTCCACGGAGCTACACCACTCAATTCACCGTGAAAATTATACCAAAACGACGAGCTCGCGACATAGGGCAATTTTT
GATAATAGGCCAAGAAGAGATCATGAACACACAAGGATGATTTGAGGAGTAATTCTCTAATTTTTGTGGGTTTCTTACGG
TTTTAAGTGAACAAAAATGAAGAAGATGCTATCTTATAAGCTTCCACCGACCTAGTGGACCCACCTCACGAGCCTGCTTG
CACAGTCTCGCAAAAACATGAATATCTCTCTTTTCTGGAGTCGTATGAACTAACCATTTGATGCGTTGGAAACTAGACTC
GTAGAACTTTGATTTAATGGCTTGTGGGACCCATAACATTTTGTAGATTGGGATAAAACTTCCGAGACATTTGACCTAAA
TTTCAGAGAAATATTTAAAAAGGAACTTACGATAACTTTCGCCAACTTTTATTTTGCAACTTACTTTACTTCAAAACTAG
AAATACAACCCTTGAACACTTAAAATATGAAATACCACATCATTCTTAATTTATTACTCACCCTTTTTGTCTTTCCATGA
CGGTACAATTTAATTTAGACGTTTAGAAAAGTCAGGGTGTTACATCCTTCCCCCCTTAGAAACATTCATCCTCGAATGAA
AAATTTGAGTAACACGGTTATGTTCTTAGGAGTTGCTAAAGTTTAGGCAAACTATCCTTTGTAAATGTGACTATCCAGGA
ACCTGAAAGACAGAAATTCTAACCTAAGCATCTCACATGACAACAGAAATAGCAAAGCATTATAGCTCCGCAATAACAGT
GCGAGCAAATCTACAACGAAAACAACCATAATAATAAGAAATAATATAAAAAAATTAGATAGGTATCTTACCTTACTGCA
CTAATATAAAGTGATGTGCTATCACCCTGGGGTATGAAACAAGTGAGGATATTTGGACCTCATGCCATCCTAAGCTTCCC
AGGTTACCTCTTCTCTATTGTTCTTTCTCCACAATACTTTAACAGAAGCCACCTCCTTGGTCTTCAATTTATGGACATGT
CGATCTAATATGGAAATTGGAGTTTCCTCATAGGACAATTCCTCTGTGATCTGAAGATTTTAACTCGGACAACCCGATAA
GGGTCTCCTACGCACTTTCGTAGCATCGATACATGGAAAACTGGATGAACAGATTCTAGTACCGAAGGCAATTCTAACTC
ATAAGCCACTTGTCTTACCCTTCGAAGGATCCGGTATGGCCCAATAAATCTTGGACTAAGCTTGCCTTTCTTGCCAAATC
TCATAACACCTTTCATAGGTGAGACTTTTAAGAACACCCAGTCATCGACAAAAACTCTAAGTCCCTTCATCGCACATTTG
AGTATGAATTTTGTCGGCTTTGAGCTGTTAGCAACCTCTCCCGAATGAGCTTAACCTGCTCCACTGTCTGTTATACTAAA
TCAGGTCCAATCAACCCTTACTCACCTACCCCGAAACATCCAATGGGGGATCTACATTTTTTCCCATACAAAGCCTCATA
AGGTGCCATCCCGAAGGTGGAATGATAATTATTATTGTATGTGAACTCAATAAGAAGTAAGTGGTCATCCCAACTTCCAT
TAAAGTCCAGCATGCATGCTCGTAGCATGTCCTCAAGTGCTAAAATGGTGCGTTCAGCTTGGCCATCTATCTGAGGGTGA
ATGACGGTACTGTGATTAATTTGTGTCCCTAATCCTTTTTGGAAAGGCTTCTAGAAGTTAGCGATAAATTGTGCTCCTCC
ATACAAGATAATCGATATTGGGACGCCGTGCATCCTAACAAACTCTCTGATGTAAACCCATGCATAATCTTCAGCTGTGA
AAGTAGTCTTTATTGGTAAGAAGTGTGTTGATTTTGTTAGTCTATCAACAATTACACTAATAGAGTCAAACTTACGACGC
GATCGAGATAAGCCTATAACAAAATCCATATTAATTTATTTCCACTTCCACAAAGGAATGGTTATCTCCTGGACTAGCCC
AGTGGGCTTTTGGTGCTCAACCTTCACCTATTGGCAGTTAGGACACTGTGCCACAAACTCAGCAACGTCCTTCTTCATCC
CTTGCCACCAACAGATCTCCTTAATATCATGGTACATCTTCGTCAAACCAGGGTGAATAGATTAGTGGGAATGATATGCC
TCTTCCATAATTTGATGTTGAAGTCCTGTAACATTCGTAACACAAAATCGACCACTATATCTGAGGTCTCCATCTCCTGC
TACATCAAATGCTAAAGACTGTTGATCCTGAACCTTGGCTCTAAGATTTTCTAAGCTAGGATATTTTTCTTGTCGTGCTT
TTACCTCCACAACTAGAGATGATACAATTGTGTCTTGAATTGTGACCCCACGATCGGCTGCCTCTAACTATCTGACTCCC
AAGCTAGCTAACTGATAAAGCTCTCGTGCTAGCTCACACTTCTTAACACCTAAATAGGTTAAACTACCCATTGATCTTTG
ACTGAGGGCATCGGCTACCACATTCGCTTTTCTTGGATGATATAAAATATCAATGTCATAGTCTTTCAGTAGGTCAAGCC
ATCAATGATGTCGCAGATTTAACTCATTTTTTCTAAAGATATATTGAAGGCTTTTATGATCTATGAAGATGTAAGCATGA
ATGCCATACAAATAGTGTCTCCAGATCTTTAACGCATACACAACTGTAGCCAACTCTAAATTGTGGGTCGGATAGTTCTT
CCTATGCTCCCTCAACTGCCTTGAAGCATATGCAATAACCTTACCATGTTGCATGAGAACACATTCCAACCAACACCAGA
AGCATCACAGTACACCGCATAGCCCTCTGAACCCTCTGGAAATGCTAGAACTGGTATTGATGTCAACCTATCCTTCAGCT
CTTGGAAACTATGCTCGCAAGCCTCAGTCAATTGGAACTAAGCAGATATTTTAGTCAGCTTCGTTAATGGTGCTGAAAGT
GAAGAAAACACCTCTACAACCTTCTGTAGTACCCAGTTAACCCAAAGAAACTACGAACATCAGTTAGAGTCATAGGTCTG
GGTCAAGTCTTTACGTCCTTAATCTTTTCTTTATCAACTATAATGCCTACATCTGATACAATATGGCCTAGGAAAGCCAC
AGAGCTCAACTAGAACTCACACTTAGAGAACTTTGCATAAAGCTCCTGCTCTCGAAGAATCTAGGACTGCTCGCAAATGA
TTTGCATGCTCAACACGTTTGAATGCGAATAGACCAAAATATCATCAATAAATACAATCACAAATGTATCTGGATATGGC
CTAAATATGCTATTCTTCATGTCCATAAACACTGCTAGGGCAATGGTCAATCCAAAAGACATAACCAAAAACTCAAAATA
TCCATAGCTAGTTCTAAAAGTCGTCTTTGGAATATCTTTCTCCCGAACTCGTACCTGATGGTACCCTGATCTCATATTAA
TCTTCGAGAAGTACTTAGCACCTTGTAGTTGATCAAATAAATCATCGATCCTCGGAAGGGATTATATATTCTTTATAGTA
GCCTTGTTCAGCTGTCGATAATCGATACACATCCTCAGCGAGCCATCTTTTTTTCTCACAAATAATGCTGGTGCACCCCA
TGGTGAAACACTGGGCCTGCTAAAGCCTTTATCAAGCAAATCTTTCAGCTGATCCTTCAACTCCTTTAGCTCAACAGGAA
CCATTCTATAAGGAGGGATAAATATGAATTATGTACCTGGTAGAATATCAATAGCAAAATCAATTTCCCATTTTGGAGGG
ATACCAGGAAACTCGTCTAGAAATACATCTAGAAACTCATTAACTATCGGAACAGACTGAAGAGTCGGTGGTTCTGCATC
TATATCATGAACGTGAACAAGATGATAAATACAACTCTTAGTAATCATCCTCATTGACTTAAGATAGGAAATAAACCTAC
CTTTCGGAGTTGTTGTATCGCCTTTCCATTCCTGAACTACCTCTCCTGGAAAGTGGAATCTAATAATCCTTGTTCGGCAC
TAAACATTAGCATAACAAGATGCTAACCAGTCCATACACATAATGATGTCTAAATCAACCAGCTCTAACTCTACCAGGTC
TACAAAGGTCTACTGTCGATAATTTCTACCATGCAACCTCGATAGACTCTCCTGGCAATAATAAACTCACTAACTGGTGT
AGATACAATAAAGGGTTGATCAAATGACTCCGCTACTATACATAACTTTCCCGTAATAAACAGAGTAACACAAGATATAT
TAGATCCAGGATCTATCAAAGAATAAACACAATAAGAGCAAACAATTTATGCACTTGTCATAACATCTGGTGATGACTCT
GAGACCTCTCGGTCGGCTAGTGAATATGTATGATTCTGGCTGCTACCAGAACTAGATGCTCCTTCTCTGCCTCTGCCTCT
ACCTCTACCTGTTGAAGTCTGGGGTCTACCCCTATAGAATGTGCTGATGAGGAGGAACCTACTACTGACCTGGTCGACTG
ACTTATACCACCCTGACCTATGGTCGGGTAGTTCCTCCACTCATGCCCCTCTGTCCACAAGAATAACAACCTATAGAACA
CTGCCTGCACCTCTCAAAATGCATCCTGCCGCAAGTAGCATAACGCAACGCTTCTGTCTTAGCCTGGCCTGGGCCCCTCT
GCTGCTGAGAGCCTGATGGTCGTGAACAGTCACCTGGGCCTGACTGTCCCTAACGATAAAATCTACTACCTTGGAACTTC
TATAGTGGAAGTCTAGGTGGCCTACTAGAATATCAAGGTTTGGGACCACCCTGAAAATCTCCATGTGAACCAATGGGCCT
ATCCCTCTCCTGTCTCTCTCTCTCAACCCTCTCACTCATACACTGTAGATGTTGGCGATTCTCTATGCCTTGTACAAAGG
CCTAAATTTGTGAGATATCCATATTACCATTTAGTGCAGCGGTAGAACAAACATCGATATAGTCTGAGACAAGCATTTCC
ACAAATCTACACATCCTGTCATGTATCGTATCAACAAATGATAGTGCATATCTAGCCAATAAACCCTCAGACACTCATGC
TACCCTGTCGGAGGTTCAAAAACTGGTCCACCCGACCATCCATTATCACTCGAGGCAAATAGTGATCTATAAAAGCTTCT
GTAAAGCTATCCCAGGTGGGTAGAGATGCATTTTTCCCCTAGATCTCTCTCGACTTTCATACCACATTACTGCAACAGCA
CGCAATCAAAATGCTGCTAACTCAACTGACTCAGTCGGTGAGGCATGCATGACTATGAAAATCCTATGAAGCTGATCAAC
AAAGTGTTGAGGGTCCTCTCTACGATCTGTCCTGGTAAATTGTGGAGGATTCAAGGCAAGAAATTCATGAACTCTCGAAC
TTCCAGGCCCTTCATAAGGTCCAGCAATATCTGGTGCAACTGGCTTGCACTGTGCTGCTTGTATTCTTGAAATCCTTGTC
AGTTGGAATAGGAGAAACTAGATGTGGTATTGTTGTTTAAGCCGGGGGTACTGTAGCCCTCAGAGACTCCTGAAGCGGTG
GAAAAGCTATAGGGGCTGAGAAGATATCTCCTCGTGGGTCTAACAATGGTCTACCTCCACCTGTGGTAACCTTGACTAGC
TCTGGTCTATCTGGTGTCATCCATAGCTATCTGCATACAAATATCAATTATAAGCGAGAAACCTCAGCCCTTAAGCCACC
ACGCTATAGCACGAGGTGAGCAAAAGAAGGATAGTAATTGTAAAATGCCTGGTAGCTTCTTGGTTATCAAATGTTGTGCA
TAACACATTTATAAGCAAGACTCTACTAGACACGGCCTACAGACTCCCTAGGATACGACGTTGCTCTGATACAAAGTTTG
TTACGCACCAAACTCAAGGGACGTAATTGACTCATAATGCCAAAACTCATGCCTGAGCCGACCCTGCTGAACCATTTGCT
ACTAGCGCATGGCAGACACAAGCAATCAAGAAAACAAACAAATATATATCGGCTTAAAACTAAGCCCTCAGCCGGCAAGG
CCCCTGTCAATAGATATATAAAATAAATAGAAACTCCCAAGAATTCATATATAGAAATAGCCAACTAGCACAGAAATCCT
AATTGGGCCGTCAAGGCCACTATGAACTCTATAGAAAAACTGAAAGCATGTATATATCAAGACAATACATCAAACAGATC
ACAAGCTTCAGCAAACCAACAAAACTAGGCCAGCATGACCATACCCTGGATGTACACCCAACACACAAGTCTGCAAGCCT
CTAAGAGTAGTAAATATTGGTGGGACAGGACCCCAGCCTACCCATAAAATATATATAACAAGAGCTAACAAACCTCCCAA
CTCTGGCAATTTCGGAGGAAAGGGGCTGGCCAATCTATCCAACTGCTAAGGAGGTCTACTAGGTCGTCTCTCGGGCACTG
CATACATGAATGCAACGCACCCAGGAAATGGGGTGTCAGTACAGAATAATGTACAGAGTATGAAAGGATATAGATTAAAT
GAGCAAGTATCATAATATACTCAAAGAAATTAGGTAAGGAAATCAAAATTACATAAGCATGCTAACCCACAACTAGATCT
AAAAATACAAAAATGATCAAACAACAACTTAACAAAGCCCCCATAAGCTCAGCATGTACAAACAACATACCACCTACATA
GGCCTCCATAAGCCCAGAAGGTGCCAAATCAATCTACTTACCCCTATCAGTAGCCCCTTGTCTTTGTAAGAAGTTACATA
ACCCTTTTTGGAAATGATATAGCCCCGTAGGCAGCGCATAGCCCTCTTAGGCAACATCATAGCTTTGTGGGCCTCTTTGG
CATCAAAATAGCCCCGTAGGCAACACATAACACTCTTTAGCATCAATATTAGCCCCGTGGGCAACACATAGCCCTCTTTG
GAAATAACATAGTCCTATTATACAACATCATATCCCCCATAGGTAGTTCATAGCTCAATAGTTAACTACAATAGCCCCAA
GGACGACAACAAACAATTAAATAGGCAGAAGGCGAGCAATTTAGCTTTAAACAATATATATGAATAGTATCCAAGTCGCT
CCTAACTTAGGGTGGTTCTTAACAAATTATGAGTCCCTAAAAGGAGGGCTTATAACCACTCAATCAGCCAACCACTCGAA
ATTACATCTACAAGATAACCAATATTAACTACCCTATTATATCACTCCCAAGCTCAAAGGAAGCATGCCGAACGAAGGGA
ATAGCCTTAACATACCTTTTCCTTTATAATTTATGCTGAAAATACCTCAGTCTGCATCACTACAATACTAAAAAAAAAGG
TCAAATCAATCAGTAATTAAGGATAAAAATTATTACGACAATTCGACAATCGATACGGGTTCCTATCGTAAATTACTGTC
CAAGACCTAAGGTAACCGAAAATTGATAAAAGGTGATTCCTACCTTTCTTTAAACGACAAGAATACTTGAATACAATCAC
TCCACTAGAAAAAAAACCCCTACTACCACAACCTCCACTGAGCTACATCGCTCAATTCACCGTGAAAATTATACCAAATG
ACGAGCTCGCGAAGTAGCACAATTTTCGATAAGAGACCAAGAAGAGATCATGAACACACAAGGATGATTTGAGGAGTAAT
TTTGTTATTTTCATTGGTTTCTTATGATTTGGAATGAAGAAAAATGAAGAAGATGCCATCTTATAAGCTGCCACCGACCT
AAGGGACCCACCTGACGTGCCTGCTTACGCAGTCTAGTGTAAATATGAATATCTGTCTATTCTGAAGTCATATGAATGAA
CCGTTTGAGCATTGGAAACTAGACTCGTAGACCTTCAATTTAGTGGGTCGTGGACCGCATTACTATTTATAGATTGGGAG
AAAACTTCTGAGACATTTGACTGAAATTAGAAATCTTTAAAAAGGAACTTACGATAACTTTTTCCAACTTTTATTTTGCG
ACTTACCTTACTTCAAAACTTGAGATACAACCCTTGAACACTTAAATTATGACATACCACATCATTCTTAATTTATTACT
CACCCTCTTTGTCTTTCCACGATGGTACGAGTTAATTTAGACGTTTAGAAAAGTCGGGGTGTTTCATTTACTCTCTCGGT
TTCATATAAATTTATCCATATCACCTAAATGAACTAAGTAAAACTCTTAAATTAGGATAGTAAGCCTCCGATGAGATGAT
TTAACACTCTGCATGTGTGGGGAGTTACATACATGTCGTTGTACAAATTTAATCTACACAATAGGTTAATAACTATCAAA
TTTGATGTAAACAAAAGAGGTCAACATGACCAACATGGCTATACAATCCAATGCACTAGTCTGCAACCCTGTATGAACAC
AATATTATGTCAGGAAATGGCCCCAACCTATGGAACATTCCACCTAGAAATATTTTTATGTGTGTTAACAAATATTCCTT
AGTTATTTGGAAGATCGTATATTAATATATTTAATGTAATTCCTCTTGTGTCATGATCTGAGACTTCCCCTTAGTTGTAA
CATAGTTCTTAGTGTCACGAGTGACTCCAAGCTAACACTTGATACTGGCATAGTCACGAGCAACTGAATATCAACATTTA
AAAGAACGAAAATGATTCAGCGCAAGCATAATTATGTAATATTGGTTCAATATAATTTTGAACAAAATTTTGTATACAAC
AACTATAATGTGAAAGTAATGTGAAATATAATAGACTGAATACAACAACTCTAGCTTACTATTGATGAAGCCTTTACTAA
TATTCATTATAGTTAGCAGGACATGACACTTGCTTAATTTAATCAATACATGTGAATAAAAATGACATGATAGAACTATA
ATCTGACTTGAGCATTTGAAATAAGAGAACTCATAAACATCTGACTATAAGTTGCGAACCAACTGACTAGGACGCTGGTA
GTAAGAACCTGACTCTACATCACATGAAAAATGTAGGCACATGAGGCATGTAAATCAGTACTTTGAATGTACCGAGTATG
AGATATACGTATGATAATTAGAAAAGTGAGACATGATGAATCTGAGACACTAAACTGAATACGAAACTGAAATACATGAA
CTGGTGCAATGACCAAGTAGTAAAACATGCAACTGCTAAATTCTGAAACTGAAATAACATAATATAAAGTAACAACAATA
GTCTGAAAAACTGAACTGTGGGAGATACCATTAATGTCATGACCCGGGAGCACCCCCAAGTCGTAACAAGGCGTACTCGA
CCCCGAAGGGGTCTTATACGAGCCACATAGTCATTCATTGCATTCAATAATGAAAATAGTGCGGAATAATAAAAAAAAAC
ATATTTACACGACACATTTAAACTTCTTAAAACAACTTTAAAAACACACATCGGAAGTCTAAGTCTCACATGGCCATCTT
AAACACAGTCGCAAAACATAAGTAGGGACACGACCCTTTACAATCAAAAGAAGTCTATTGCCTGAACAAAAGAACTTAAA
AGTCTTATCCTCGAATCCATGAGGACATACCAAGTCTTGGAGGAAAGCAATCCAACACTTCAAACTAGCTAGGAGGAATC
ACTTGCCGGAACCTACACTTACAGTAAAAATATGAAGAATATGGGTTAGTACACAAAATGTACTAAGTATGATGACCATG
CAAAACATGCTTAAAAAGGGACATTTTAGTTAGAAACCATGCATTATGCCACCTTTTTGAAATATCATGAACAATATCAT
AAAAGACATACAAGACAAACATAACATCAAGTAAGTCATAATATCACCTTTAACCAATATCAACATGAAAACCTTTACCA
TGGACCTTCACAAGAAACCCTTATGCTATACCTCGTGCAATGTATGGATGGCGTCCCATACCACCATCCATACTAAGGCA
CCACATTTAGGTCACTTAAAGTAACTTATCATTGCTTTCTTTCACCTTTGCACAATATTCATACATAAGAGGTATATCAT
TAATTAAGACATGACAAGGAAAAATAACTCGTAATATAACCCAAGTATAACATGCATAACATATTAAGCATTTAAGAGCC
AACATTCTTTAATAACNNNNNNNNNNNNNNNNNNNNNNNNNNNNNNNNNNNNNNNNNNNNNNNNNNNNNNNNNNNNNNNN
NNNNNNNNNNNNNNNNNNNNNNNNNNNNNNNNNNNNNNNNNNNNNNNNNNNNNNNNNNNNNNNNNNNNNNNNNNNNNNNN
NNNNNNNNNNNNNNNNNNNNNNNNNNNNNNNNNNNNNNNNNNNNNNNNNNNNNNNNNNNNNNNNNNNNNNNNNNNNNNNN
NNNNNNNNNNNNNNNNNNNNNNNNNNNNNNNNNNNNNNNNNNNNNNNNNNNNNNNNNNNNNNNNNNNNNNNNNNNNNNNN
NNNNNNNNNNNNNNNNNNNNNNNNNNNNNNNNNNNNNNNNNNNNNNNNNNNNNNNNNNNNNNNNNNNNNNNNNNNNNNNN
NNNNNNNNNNNNNNNNNNNNNNNNNNNNNNNNNNNNNNNNNNNNNNNNNNNNNNNNNNNNNNNNNNNNNNNNNNNNNNNN
NNNNNNNNNNNNNNNNNNNNNNNNNNNNNNNNNNNNNNNNNNNNNNNNNNNNNNNNNNNNNNNNNNNNNNNNNNNNNNNN
NNNNNNNNNNNNNNNNNNNNNNNNNNNNNNNNNNNNNNNNNNNNNNNNNNNNNNNNNNNNNNNNNNNNNNNNNNNNNNNN
NNNNNNNNNNNNNNNNNNNNNNNNNNNNNNNNNNNNNNNNNNNNNNNNNNNNNNNNNNNNNNNNNNNNNNNNNNNNNNNN
NNNNNNNNNNNNNNNNNNNNNNNNNNNNNNNNNNNNNNNNNNNNNNNNNNNNNNNNNNNNNNNNNNNNNNNNNNNNNNNN
NNNNNNNNNNNNNNNNNNNNNNNNNNNNNNNNNNNNNNNNNNNNNNNNNNNNNNNNNNNNNNNNNNNNNNNNNNNNNNNN
NNNNNNNNNNNNNNNNNNNNNNNNNNNNNNNNNNNNNNNNNNNNNNNNNNNNNNNNNNNNNNNNNNNNNNNNNNNNNNNN
NNNNNNNNNNNNNNNNNNNNNNNNNNNNNNNNNNNNNNNNNNNNNNNNNNNNNNNNNNNNNNNNNNNNNNNNNNNNNNNN
NNNNNNNNNNNNNNNNNNNNNNNNNNNNNNNNNNNNNNNNNNNNNNNNNNNNNNNNNNNNNNNNNNNNNNNNNNNNNNNN
NNNNNNNNNNNNNNNNNNNNNNNNNNNNNNNNNNNNNNNNNNNNNNNNNNNNNNNNNNNNNNNNNNNNNNNNNNNNNNNN
NNNNNNNNNNNNNNNNNNNNNNNNNNNNNNNNNNNNNNNNNNNNNNNNNNNNNNNNNNNNNNNNNNNNNNNNNNNNNNNN
NNNNNNNNNNNNNNNNNNNNNNNNNNNNNNNNNNNNNNNNNNNNNNNNNNNNNNNNNNNNNNNNNNNNNNNNNNNNNNNN
NNNNNNNNNNNNNNNNNNNNNNNNNNNNNNNNNNNNNNNNNNNNNNNNNNNNNNNNNNNNNNNNNNNNNNNNNNNNNNNN
NNNNNNNNNNNNNNNNNNNNNNNNNNNNNNNNNNNNNNNNNNNNNNNNNNNNNNNNNNNNNNNNNNNNNNNNNNNNNNNN
NNNNNNNNNNNNNNNNNNNNNNNNNNNNNNNNNNNNNNNNNNNNNNNNNNNNNNNNNNNNNNNNNNNNNNNNNNNNNNNN
NNNNNNNNNNNNNNNNNNNNNNNNNNNNNNNNNNNNNNNNNNNNNNNNNNNNNNNNNNNNNNNNNNNNNNNNNNNNNNNN
NNNNNNNNNNNNNNNNNNNNNNNNNNNNNNNNNNNNNNNNNNNNNNNNNNNNNNNNNNNNNNNNNNNNNNNNNNNNNNNN
NNNNNNNNNNNNNNNNNNNNNNNNNNNNNNNNNNNNNNNNNNNNNNNNNNNNNNNNNNNNNNTTTTATGAAAATGGGCAT
AACTTCTTCGTCCGAACTCCGAATGAGGTGAAACGAAGTGCGTTAGGTAGCTAACTCAAAGGGCTTTCCATGGATATATT
ATTGGCCACCCAAATAATTTGTGTGCTAGGAGATATGACCCTCCAAAGTAGACCCTCGAAAAAGGCTTCACTTGGAAATT
TCGGATTTTGATACGGTTGCTCTAAAATTTGGGTTAGACCCATTTCCCACTCAATTTGACCCCCTAAACAAGAATATGAA
GTCGGATTTTCGAAAAACGAAACGGATCTTTTAATATACAGCTAAACAAGTTTCCGGTAACTTCCGAAGCACATTTTTAA
GAACTTTTGGATCAAATTCAAATATAATCATTTCATTAAGTTCTCGACTCCAAACTCACATGTGAGGCTCTAGTTTCACT
CTATCATTTTCCGAGTAGTTACATTATCCCCCACTTAGGAACATTCATCCTCGAATGACACTTTAAACACATAAGGGGTA
ACAACTCAAGTATACAGCCCATCAACATGCATACAACATCAATACAAGTACATAAATATCGGAGGAAACATCAACTCCAC
ATCAATGAGGCTCAAACAACTTCATGCAATTCAAGAAATTAGGAATACATCTACCAATTCCTTATGCATCAAGCTTTACC
ATTTCTCATTTCATTGGATGAACTTCCTTCTCCAATTTACATCACACTCATCCCAAAATTATTAGGCACATTATGCAATT
TTCTCACAAAAGTACAATTATGCAACATTCTCAAGAACCCATTTAAGCATGCCTAATAAATCAACTCATGCAACATTTAA
GCATGTTCAACATTTATCCTCATGAAGCATATAGACAACTCAACCAAATGCACATCAATACGAGGAACACGTTTATGAAA
ACTCATTTTATCATTTAACAAGAATTCAAATAGGACATGCATAACATAAGGAGACCATGGAAACTCATTTTCACCCAAGA
CTCCAAAACATAAAACAAGCTACTAGGAACTCTTGGTCTCAAGCTTGAATAAGAATAGAAGGAATGAGATAAGGATATCA
ACACTCTCAACAACCTTGCTATTCAACCTACCATCCCCCACTTAGAAGAAAACCCAATTAAGGCAAACATGAAAAACAAC
ACCAGAGAAACCTCGTCAAGACATTCATGACCATAAGGAACTAAAACTTACCGGCGCCTTCATTCTGATTAGCTTCCTTG
TCCTTGCTAGCTTGGAGAGCATAGAAACGACCATAATTTGGAGGAATAGGAACCGTTCCATCTTTAGAAGCTTGCTTTGC
CTCCCTTCCTCTAGCCGTAAAAGTAGGACAATCTTTCACCTTGTGATCATTCTTCCCACAACCATAGCATCCATTAGTAC
CGGCTAGGCACTTCCCATAGTGCCTCTTGCCACAAGTGGTGCAAGTAGGTTTAGAAAATTGAGATCCACCACCTTTATCT
TGGTTAACCTTAGGAGCACTTGAAAAATCTTGATCTTGAGCCCTCTTCTTGAACCTAGGTTGACTTTGCTCATTGGATCT
ACCCCTCTTCACATTCCTATTCATCCTCTTAAGTTTGGACTCCTCAATGGATTGAGCATACACTATGAGCCTAGAAATGT
TCATGTCATTATGGAGCATTGCCGTATGGCACTCTTCCTTGACTAGGTCGGATACGCCGGTCACAAACCTACTCATCTCA
TCCCTAGGGTTTGACACCAAAGATGGGGCATACTTAGACAATTGGGTAAACCTCAAGGAATACTCTTGCACACTCATATT
ACCTTGCCGAAGATTGATAAACTCCTCAACCTTACACTCCCTCATCTCACGGGGAAAGTACCTACCAAGGAAAGCTTCCT
TAAACTCCTCCCATTCTATAGGATCCACTCCCACCGGCCTATTAGTCTTCCATTGAGTGAACCAAATTTGGGCAACATCT
TTCAATTGATAGGAGGCAAGCTCCGCCTTTTCTCTTGAAGTCACCCCCATAGCACTCACTACCTTATACACTTCATCCAA
AAATTCTTGGGGATCCTCTCCCACCTTAGAACCTAGAAACACCGGAGGATTCATCCTCACAAAGTCTCTCAACTTAGAAG
CCATAGTACCCTCATTAGCATTCACCCTAGGCCCCATATCTCTAGTCGCTTGAGCCGCCATGGCTCGGGCCAAGATTAAG
AAAGCCGACCTAATCTCTTCATTGGTCATATCCGGGGGAACCACCGGAACCTCATTCTCTTGCTCACCTATAGGAACTTG
ATTGCATTGCACACCTTGGCCATTTTGCACAACTTGGGGAGGAACTTCCTCATTCACATCCTCTTCTCCTACTCTCCTTG
CGGGTCTCCCTCTTGTATTCATATCCTATAAACACAAGAGAAGGATAAGGATAAGAACACTTATAGAACCACACTCTAAG
GCACGACTTTAAGAATATGAAAGAAGTGTAACTTCTAGCATCCTATAGCCTCTCGCTCATAGATATGTCGCGACTCACAC
CGATGAACAAGACTCTACTAGATATGGCATGTGAGACATCGATCCTAAAAAAACAATTTCCAAAATCTTATGCTCTGATA
CCATGTTTGTCACGACCTGGGAGCACCCCCAAGTCGTAACAAGGCGTACTCGACCCCGAAGGGGTCTTATACGATCCACA
TAGTCATTCATTGCATTCAATAATGAAAATAGTGCGGAATAATAAAAAAAAACTTATTTACACCACACATTTAAACTTCT
TAAAACAACTTTAAAAACACACATCGGAAGTCTAAGTCTCACATGGCCATCTTAGACACAGTCGCAAAACATAAGTAGGG
ACACGGCCCTTTACAATCAAAAGAAGTCTATTGCCTGAACAAAAGAACTTAAAAGTCTTATCCTCGAATCCATGAGGACA
TACCAAGTCTTGGAGGAAAGCAATCCAACACTTCAAATTAGCTAGGAGGAATCACTTGCCGGAACCTACACTTATAGTAA
AAATATGAAGAATATGGGTTAGTACACAAAATGTACTAAGTATGATGACCATGCAAAACATGCTTAAAAAGGGACATTTT
AGTTAGAAACCATGCATTATGCCACCTTTTTGAAATATCATGAACAATATCATAAAAGACATACAAGACAAGCATAACAT
CAAGTAAGTCATAATATCACCTTTAACCAATATCAACATGAAAACCTTTACCTTGGACCTTCACCTCAAGAAACCCTTAT
GCTATACCTCATGCAATGTATGGATGGCGTCCCATACCACCATCCATACTAAGGCACCACATTTAGGTCACTTAAAGTAA
CTTATCATTGCTTTCTTTCACCTTTGCACAATATTCATACATAAGAGGTATATCATTAATTAAGACATGACAAGGAAAAA
TAACTCGTAATATAACCCAAGTATAACATGCATAACATATTAAGCATTTAAGAGCCAACATTCTTTAATAACCTCATTTA
GGGTACATTCATGTCACAGTCATTAGGATTTAGAGAAACTCACTATGACCCTCTCCAAGCCTACTCGTGCAATGTATAGG
TAGCATCCCATACTACTACCTACACTTTGTAGAACCTGTCAAGAAACCATAATGAAATCTCACATGATGGGAAGTAAGCG
TTTAACCGACATAGACCACGAGAGCTTGTCATGGAATCCGGTGTCATGAGTCCCCACAACGAAAAAAGGTGGTCTACTTG
CCTAAGGAAGACCGGTATATATAGCTTAATGGATCCACTAGCTTCCTATGCGGGCACATAGTTTATGGGATAAGGTAGAC
GATCATTGAAACTCATGCCTAACTGTCGGGGGAGTTTCCATCCAACCAAATCCGCTCGGTGCTTAGCCTACATTCCCATA
GAATAGTTCATTACTTTGACATCATCACACATGAAAGGGTGCCATAAGCCTACCGATTCAAGGTACATTTAGGAAAGCTC
ATTAACTCCTCTTGAAAGGGTGCCATGGGCCTACCGATTCAAGTCTCATCATTAACCTTTATGGAAAGGTGCCATAGGCC
TACCGAATCCAAGGTTCATTACTTATCATTAATGGAAGGGTGCCATAAGCCTACCGATCCAAGGATTCAACAATCAACAA
TATAATCATTTATACAAGAAAAGGATGCATAAGCCCTACCCATTCAAGGTATACTTTATATTGAAGAATCCTTCATATTA
TATCATCAACATTCATGAGTGTCATCAACACATCTCTGGATTTCCATACATCTCATAACTCAAACTTTAAAGCATCGATT
CATCAATTCTCCATAGTTGGACATTTTGTCAAACACCTTGAAGGCATGTAATGGAATCAAAGAGCATGGAAAATAGGGTA
GTAATTATGCAACCAAATCAGTGAACAACCTACAACAACACCTTTACATTTATAACATGATCACATTATCTTCATTGAAT
TCTCATTCATATAATGTCATGATAACGCTCCAATTTCTCATACTATGCCTTTAAGGCCATAAGCCTCACATACCAATACA
CCAACAATACACCATAAAATAAGCATGGGTAATGACATACTTCAACAATCTAAAGACCTTTAAACAAGTTTGATTCATAT
ACATTCATTATCTAGCAACCCACTTCATAAAGGCATAAACTAGGAATAGAGAGAAATCATGGGTTCATGGAGTATTTTCA
TCTTAAATCATCAATACAACAACAATATAACCATAAAGTGCCATTAGAAACCTTTTAAAACCATTTGGTGGAAGAACCCA
TGAGATTGAGTGAAAACCTAGATTTTTTTCATACTTTGAAATAACTTTGGATTTGGCTCCTTGAATGGAAAATTAGACAA
GGATCAAGACCACCATACCTTTGCTATGATCTCCCATGAAATTTGATGAAGAAAGCCTTGAATCCAAAGCCCTAGCTCCC
ACTTCTTCTTCTTGTTAAATGGAGGATTGTAGAGAGGGAAATGTTTTTAGGGATGGGAATTGGATTATGGTATCTAGGAA
ATAATATAAGTCCTTTGAAAAAAATGGTCCAACACTTAGAAAAAAAAACAGGCGGGTGAACAGTAAATGAACAGTAAAAT
CAGCTACTGGAATTTGCCTTTTTCTGCCAGACAGATTTTACGAAAATGGGCATAACTTCTTCGTCCGAACTCCGAATGAG
GTGAAACGAAGTGCGTTAGGTAGCTAACTGAAAGTGCTTTCCATGGATATATTATTGGCCACCCAAATAATTTGTGTGCT
AGGAGATATGACCCTCCAAAGTAGACCCTCGAAAAAGGCTTCACTTGGAAATTTCGGATTTTGATACGGTTGCTCTAAAA
TTTGGGTTAGACCCATTACCCACTCAATTTGACCCCCTAAACAAGAATATGAAGTCAGATTTTCGAAAAACGAAACGGAT
CTTTTTATATACAGCTAAACAAGTTTCCGGTAACTTCCGAAGCACATTTTTAAGAACTTTTGGGTCAAATTCAAATATAA
TCATTTCATTAAGTTCTCGACTCCAAACTCACATGTGAGGCTCTAGTTTCACTCTATCATTTTCTGTGTCGTTACAATTA
ACCGACATAAACCATGTGAGGTATAACATGGAGTCCTGCATTTAAAAGAGATTGTTGATGAGTCCACAAATTTGACTCAT
TTAGGGCTATATTTTGATAGAATTAGTGTCCTCAAATGCATATTTTGTCTCAATATCTGATGAATATCCTTAAGTTTTAG
GTATTTGGAGTTTGAGGCAAAGCATGGATACTACATGGCAAGAAGGAACAAAGCGGCTGAAAATAACGAAGAAATGTAGG
GATGAGGATCACCAATCCCAGTTGGCGAGTCGCCGATCTACCTGGAGATTGCCTTTTGTTCCAGTGTACTGAACTCTGAA
GGGAAAGATCAAGTTGTGATATACCAAGAGTTTACATTATTTTTAATACATTTCACTTAATATTTGTGTGTGTCTAAGGC
CTTTTTGTATTGTTTTTTATGTGTTTTTATCATGTATTGTAGGAAAGACATTTAGGAGCGGACGTAAAGAGACAGTTGAA
AGAAATGCAGAATAAGGCATCTACGGAGGTGGTCTACGGACCGTAGGTCCATTAACGCTTCGAAGATGGTGATCGTAGAT
CAACAAGCAAGGCATGGAAGAAAAATCAAGGAAATCTTACCAAGTGTGGAACCACGGTGGCCATTGACGGTTCGAAGATT
GATCTACGGACCGTACTGCTGATCCGTAGAATGATACTGGGAGGGTTCCAGTACATGATGTTTGAACATTCTAAGTGTGG
AGATACAGAGAGGGATTGACGGACCGTAGATCGATCTACGGACCGTACTTCAGTTCCATCGGTTGCTTCAGAGAATATGA
TTTTTGGAAGCTGAAAATTTTTTGAAGTCCTGGCTAACGAAAGGGACTCACGGACCGTAGATCCATTGATGGTCCGTGAG
TCAGTCTCGTGGAATCAAGATGCGTGCCTGAACAAACTTTCCTTATTTTGTTTCCCTTTTAATTTAGGACTTGTTTTCTA
TAAATAGGGCATGTAAACCTCGTTTTTGGGGGTTAGACATTATTTAGTTCTATTTTTGTGATTTGGGATATTATTCTTGC
AAACCTAGCAATTATTGATTTCTTAAGTTTGTTTTGAAGATTTTGGTGTTGCGTTTCTAGTTGAATTTCTGGGTTTACTA
TTCTTCTTACATAAGTTCATAATTCTTTCATCTAAAATAATGAATTGTGTTCATATGATTATGGGTAACTAAACTCCAGA
ACTAGGGTTGTGGGGACCATGAGCAATTAACAAAGTATGAATAGTAACTAAGCAATTCTTGAATAGTGTTGTTGCATGCA
TTGATAATTCTTTCGTTTAAAAGTCTTTTTAACGAGTGCACGCGTTAGAACTCGCCTTGTTGCTATATGCCGGACCAAGG
AGGAAATCAACAAGAAAAGAATTATCAACATAGATTTAGTATGATATTATCTAATAGGCTAGTGTCGATTGGTGCGAAGT
AATAACTAAGCCAAACATCGATGTAATGTCTAATATGAGGTAATGGTAAGGGTTAGTAAATTATACACACGTAGCCGGAC
CAAGGATTTAGAGATACCTAACTTATAACTTTGCAAGAAGTACACTAGGAAAGGATTGCTATTACTAGGAATACTGTGTT
ATGAGCTTGTGGGGAACACGTATACCCTAGTTAATTCTCTCATTTTGATAACAACCGAAATTGACTTTGGTTTACTGAAT
TCTTTCAATTTGTTCCACAAACCCCCCTCCCCCTATTTGTTTCTGGAAGTAATTTGACTAAACGAATATAATTGTTGGTT
AAAGTTAAGTCTAACCATTTTCCTCGTGGGATCGATCCCAACCTACAAGTTGGGTTCTTTACTTAATAATGATCGCTTAT
GCTTCTTTAGGGAGGTGTAATTTGAGCGTATCAAATTTTTGCACCGCAGCCGAGGATTTTTTCTTTTAGATTAATTTTAA
CTACATTATTGAACTTTGGTCAAATATTTCCTAATTTACTTTTTCTATTTTTTGTCTCTCTCAGATTCTGACTCAAGTGT
ATGCCAAGTACACGGAGCCAGGGTGAACCACTTACTCCTTACGATCCAGAGTTGAACCGAACTTTGCAAAAAATGAACAA
TCAAGGAGTTCAAGTTAATCCTATCGGAGGCAACCTTGGTGATGAAGTTGAGTTAAAACCTCCGAGGGTTGTTGGTGGAG
ACAACCAGGTTCTAGCTGAAAATCAATTAGGAGATGTAGTGAGGGTGCATGGCCCACCAGGCCCGCGACTGCATGACAAC
TATAGAGGCAACGTAAACATTGCTAACTTAGATGGACCTCTTGTCCTACACCCTTTGCCTCCGAGGCACACATTTGTAAT
GACCAGCAGCGTGATGCAGATGCTCACAGCGACAGGCTTGTTCTCGGGATTGCCATCGGAGGACCCACATGCTCACATAG
CAAAACTAAGGGTGGTTTTCAAAAGTAGTGTAGGTCGACTAGACTTGGATATGGATGTTATCAGGTTGCGAGTGTTCCCT
CTATCACTGACAGGCGATGCTGATGTATGGTTCACTGAGCTCCCTTATTACTCAATATAAACATGGGATCAACTGAAGGA
TGTGTTCTTAACAAGATATTATCTAGTGTCCAAGTAGCTCAATCACAAAGATAAGGTCAACAATTTTATGGCATTACCTC
GAGAGTCTGTGAGTAGCTCTTGGGACAGATTCACTACATTTGTAAGAGGTGTTCAGAATCACCATATTGATGATGATTCA
CTAAAGGAATATTTTTATCGAGGGCAGGATGACAACAATAAAGCATTGCTTGATACTATAGCTGGAGGATCATATGGTGA
GTTCACAGACGCTCAGATTGCAGAAAAACTGGAGAAGATCTCTCACAACAATAAAGAATGGAGCACTAGGAGGTCGGATA
CTGGAAGAGACACATTTGCCGTTCATACCACAAACAACCAGTCTGCAGATGAGGTTCGTAAGGAGATGGCTCAGATGAGA
ACCGAGTTAGGGTTGGCATTAAAGCATGTGAGCGAAAGTGCGGAAAAGATAAATGTTGTGAATTACTTGACTAGAACTCC
ACCACCAGTTGAAGAGTGTTATTATGAAGAGGATGTTTATGCGGTGAATGATCAGACGGGGGTTTTCACCCAAATGCCCA
AGGATCCAACACGGATAATTGGCGCCAGGATCAAGGAAACCAAGGTCAGAACTGTGGAAATTACAATCGAGAGGGTCAAT
ATGTCCAGGATGGGAACTTCAATCGCGATAACAACTACAACCGAAACAACTATGGAAACATAAATGATCGGGTTGGACCT
TATGTCCCCCCTCAAAATCGAGAATCTGGAGGCAATATGGCATGTATTGAAGATATGATGCAGAAGATGATGAGAAGGTT
TGATGTAACTGATAAGAATGTGAAGGAGATGAGAAACAACTTGTCTGGTATTGGTCAAAAAGTTGATGCCCATGCAGTGT
CAATAAAGTATCTAGAGCAGCAGATGACTCAGTTGTCTACTACAGTGAGCCCACGTCAACCTGGCACTCTTCGTAGAAAC
ACCATCCAAAAGCTAAAAAATGATGGTCATTGTGTGGCAGTTACTACATGAGGGGGTAAGCAAACCATTGATCCACCTAT
GCCGTCAGTGGTGGATGTTGAGAATAGAAAAGAAGATGATATGGTAGAGGTAAGAGAAGAGTCTGAGAATGCGACAAAGA
AAGAAGCAGATATATCTCAGAAAGTGGTCCCCATACCTAGACCTCCACCACCTTTTCCACAGAGGTTAGTGAAAAAGACT
GAAGAAGGTAAATATAGCAGGTTTATTACTATGTTAACGTACCTTTGATAGAAGCTTTGGAGCAAATGCCTAAGTATGCG
ACTTTTATGAAAGATCTGGTGACAAAGAAAAGGTCTGTGAGTTTTGAAGATAATGATAGACTGAAGCATTGTAGCGCTAT
TGCTACAAGGTCTGTTTTGCAGAAAAAGGAAGACCCTGGTGCTTTCACAATCCCATGTACTATAGGGTTATTACACTTTG
CTAAGGCATTGTGTGATCTTGGTGATAGCATCAACCTCATGCCATTGTCTATTTGTAAGAAGTTGGGTCTAGGGGATCCA
AAGCCTACTACGATGTGGTTACTTATTGAAGAGCGACTCGGTGTTGAGGCACTAGCAGCAGTTATGATGAATTTCGGCAG
TGATGGAATTGAAGAATACGATGAGTTGGTAGCTGCACTCGATAGGTGCGAATATAAGTCAAAACCAAAGAAGTATGAGT
TAGACATGAAGAATCGCGAGTCTCCACCTGCGAGACCATCTGTTGTGGAGGCACCAAAATTGAAGCTTAAGGCTCAACCA
CTGCATTTGAGGTATATGTTCTTGGGTAGAGATAATACGTTACCGGTCATCATTGCGCCAGATTTAAATGCGAGAGAAGT
AGAGTGCTTGGTGACTGTGTTATAGAGGTTCAAGCGAACTATTGGGTGGACTATTGTGGATATTATTGGGATTCCTCTTG
TTATTTGTTCCCACAAAATCCAACTCATGCCAGATCACAAACCTAGTCACAAAAAAAGATTAAATCCGCCTATGCAAGAG
GTAGTTAAAAAGGAGATCATCAAGTGGTCGGATGTTGGAGTTATCTATCCCTTTGCAGATATTAGTTAGGTATGTCCTGT
TCAAAGTGTGCCCAAGAAAGGTAGGATTACTGTGGTTCCTAATGAGAGAAATGATCTTGTTCCGATGAGGCCCGTGACTG
GATAGAGATTCTGCATGGACTACCATAAGGTAAATGCTTGGACAGAAAAGGACCATTTCCCTATGCCATTTATGGATCAG
ATGTTGGATAGTTTGTATTGTTTTCTTGATGGTTATTCGAGCAACAATCAGATTTCTATAACTCCGGAGGACCAAGAGAA
GACCACCTTCACTTGCCCTTATGGGACTTTCGCCTTCAAACAGATGCCCTTTGGGTTGTGCAATGCTCCAACAACCTTTC
AGCGTTGTATGATGTCGATATTTTCTGATATGGTGGAGGACACTAGTGAAGTGTTCATGGATGATTTATTTGTGGTAGGT
GACTCTTTTGACCGATGACTGGATCATCTTGCTGAGGTGCTTAAAAGATGTGAAGATTGCAATCTGGTGCTAAATTGGGA
GAAGTGTCACTTTATGGTGAAAGAAGGGATAGTTCTGGGTCATCAGATTTCTAAGAAGTACATTGAGGATGATAGAGCAA
AGGTAGAGGTAATAGAAAAGCTTCCACCACCTATCTCTGTAAAAGGTGTTCGAAGTTTTCTTGGGCATGCAGGTTTCTAT
AGGTGGTTCATCAAAGATTTCTCTAAAATTGCACATCCATTATGCAAACTGCTCGAAAAGGAATATAAGTTTGATTTTGA
TGATGCTTGTCTGAGAGCATATGGAGAGCTGAAGGAGAAGTTGGTTGCTACACTTATCATTATTTCACCGAATTCAGGAC
AACCGTTTGAGGTAATATGCGATGCGAGTAGAGTGGCGCTTGGTGTAGTATTGGGACAGAGGTGGGAGAAAATTCTCCAT
CCTATTTACTATGCTCTAAATGTGGCCCAGATTAATTATACAGTGACTGAACAAGAGCTTCTTGCAGTGGTTTTCGCATT
CAAAATTTTTTTATCCTACCTGCTTGGTACTAAGGTCATTGTGCATACTGACCATTCTGCATTGACGTATTTGATAGCGA
AGAAGGATGCAAAATTGAGGTTGATCAGATGGGTATTGCTGATGCAAGTTTTTGATTTTGTGCTAAAGGATAGAAAGAGG
ACCGAAAATCAAGTTGCCGATCACTTGTCCAGATTAGAGGAAGAGGCTATGCTTAAGCTTGGTGATAGGACTGAAATTAA
TGATACTTTTTCCAGATGAACAGGTATTGGCTGCTTCTCATGACCTGATTCCTTGGTTCGCAGATTTTGCTAATTATTTG
GCAAGCGATTTGGTGCCCCCGGACTTGTCTTTTCACCAAAGGAAAAAGTTTATGCATGATGCAAAGAAATTCTTTTGGGA
AAAGCCATACTTGTATCATAGTTGTGCTGATGGGATTATTCATCGTTGTGTGCCTGAGGCTGAGATGTTGAGTGTACTTG
AAGCATGCCATTCATCGCCTGTTGGTGGACATCATAGTAGTATTCGTACTACGCATAAGATTTTGCAGTGTGGTACTACT
GGCCTACCATCCACCAAGATGCTCATGATTTTGCCAAGTCTTGTGATCGTTGCCAAAGAGAAGGAGGGATTTCAAAGCGG
CAAGAGCTTCCTATGAATCCTATAGTGGTGATAGAGTTGTTTGATGTATGGGGCAATGATTTATGGGTCCATTTGTGAGT
TCACATGGGATGAAGTAAATTCTTGTTGTGGTTGATTATCTATCAAAGTGGGTGGAAACAGTTGCACTCCCCAACAATGA
AGGTAAAAGTGTCACGGCTTTCTTGTAAAAGAATATCTTCTCCAGATTTGGTACACCGACGGCGATTATCAGTGATGGAG
GCTCCCACTTTTGTAATAAGTCGTTCAAGGCACTACTTGAGAAGTATGGTGTCCGCCACAATGTAGCCACTCCTTACCAT
CCACAGACTAGCGGGCAAGTTGAACTGTCCAACAGAGAGATCAAACAGAATTTGGCGAAGATTGTGAATGCATACAAGAT
CCCCATAGGTATGTATCCTTACTAACTTGTATATGGGAAGTCTTGCCATTTACCGGTAGAGCTAGAGCATAAGGCTTTGG
GGGCGATGAAGAAGCTAAATTTGGATTGGGGCGTAGCATCTAATTAAAGAATGAATGACTTGAATATGCTTGATGAATTT
CACCTAAAAGCTTATGAAAGTTCAGCCTTGTACAAGGAGAAGATGAAGAGGTATCATAATCAAAGAATTGAAAAGCGAGA
ATTTGTTGTGGGTGATCTTGTGCTTCTATTCAACTCTAGGCTGCGCTTGTTTCCGGGCAAATTCAAATCCAAATGGACCG
GGCCATTTTTTCTCACAAAAGTGCTTCCCCATGGAGTGGTTGAGCTTGAGAACAGTGAAGGAACAAGGTTCATGGTTAAC
GGGCAAAGTATCAAGATCTATCTGGGAAACGCAGAAACTGTGCAAGAAGTTGTTGAATCCTATCATCTTGATGTAGTCTG
AGTAACCAAGAGTTGCGTTGTGCCGCGACGTTAAATCAAACGCTGCTTGGGAGGCAACCCAAGATGTAAAATCTAGCCAA
CAATAGGTTTTTGTTTTCTGTTTAGTAATTTTCTTTGTTTAGTTGCTTCTTTGTACTCATTTAGATAGTTGTTTTACTTT
TGTTTTAGTGTTGGCTAGACATAGCATAGGGTATGTGTCTAAAAAGTGTCTAGAAAATGTAAAAAGAATGTGCTAATGGT
TGCTACATGTGCAGGGGTGAAAAGAAGAATCTGCAGGAAACAGGTCTGGTGCAGCGGTCTACGGACCCCATTGACGGCCC
GTTGTTCAGTCCACGGATCGTCAATAGTGTCCGTAGATCCTAGGTAAGTTCTCATATTTTCCAAGTTAGAATGTCATCTA
CGGTCCCAATCTATGGACCGTAGATTGATCCATGGACCGTAGACGGGGTCTCGTGGATCCAAACCCTAATTCAGTTTGAC
TCGACCCGGACCCCCCCTATTTAAAATTCCCCTAATTTGAAATCATTTCCACTTCCCTCCATTCACTCTCCAACTGTTTC
AAACACTTAAACTCCCCCAAATCACTCCACTCTTCGAGGTTCGATTGACAGGAGGTCCAAGCCCACAGCCCAAGACCCTA
TCACTTCTAGTATGGTGCGAGGTTTTCCAGTAAACATCTCACATACCACTATCAGTCGTTTCCTCTATGGCCTTAGTCCT
GTTCACACTTTGGCCCTCAACACGGTTGAATTTGATTACAAATGGGATGTTGTGAGGAGTGAAGCCTTCACGCGTAATGC
CGAGCATAGGGAGGTTGTCTTACTGTGGTTGGCAAGGCACATAGCTGCAGATGGAGAGCGTGTGGAGTGGGTTAGTTCAC
CACGTTTGGGTATTCGGAAGGCCACCTTGAACTTGGTGGCCAAGTTCTTTTGGTTGTTGGTGCGAAACAGGGTGTCACCT
ACAAAAGCTGACAACCAACTCACATGGGACAGAGCCGTCATGGTTGCAGCATTAGTAGCAGGATTGGAGAGCTACTTTGC
CCGCCTGCTGCTGGAAGAAATTCACGAGAGGGCGCTCAAGACCTGCACTACTTACCCCTTTCCATGTTTGATTTTTCAAT
TGTGCAGGGACTCTGGAGTGCTGCTCTGGCATTGTGATAGGTTGATCCACCCTACGGGGACCTTAGATATCGGCCTGATT
CGAGACGAGGCAAATGTGGCTGCTCCTCGAAGAGGGCCATGGATTGATGTGCCATTGGGTATTTATTTAGTAGATGCAGT
GGAGCAGATGCATGGTGATGAGCCTATCCCTCCGGCCCACACTGATTATTCCCTCGCCTCCTCTTCCCAGGCTGCTAGTA
AGGCCCTAGCTAATCTAGTGCCACCTCGCCATTGGGAGCCAATGTTATACCACTAGCCCGAGTCCAGAAGTTAGAGGCCC
AAATGGCCACCTTGCCGCACCATATTAAGCCCTGGATGCGAAAGTTGATTGCTGAGTCTGAAGAGAGAGTAGAAACACAG
ATGGAGGTAAAAATGGACCAAAAGGTCCAAGCAGTTCATAAGCAGCTTGATGCCTTTGAGTTGAGAGTTCTAGAGAGGCC
AGCTCCAAATACTGATATGTCCTCTTTTCGGACCGAGCTAGCTAGTCTCCGGGCCAATGTTGACGCCATTCTGTCCACAC
CAGTTGTTGAGCCACAGGCTGCACCCTCTGTATTAGGCGACGATACAGTCTTGAGTGCACTATTCAATAGAGATGATGCG
GATGCGCACCCTGAGCCTGCACATTCCCGCAGTAAGAGGCACCGTTCTAGTCACAAAACTAAGCTCCCGGAGGAGGAAAA
GGCTAGCAAAAGGCAGTACAGGTAGGAGAAGAGGGCACGGAAAGCCTCCATAATAGATGAGTAGCTGAGGCAGTAGAGGA
CCCGTGAGATGGTTTTTGGGGTGTCAAGTTCTATGCCCGTATCTGAGGTTCTATCTACTGTGGCGATTGATGTGAGCACC
ACTGATAGTGCAGTTAGAGTCGCAGATAGCACTACTGATGGTGTTGTCCTTGCTGATGTTGGCACTACTGAGGATGAACT
GAGTGTTAATTTAGCAGGCTCCAGGAAACCGAACCCACCCACTTGTTAATGGTTCGTCGGCGCTATTCTCCTCAAGTTTG
CTTCACCCACATCCATTACTTTTTACTATTTTTATGTGCATTGGGGACAATTGCACCGTTCTTTGGTAGGGGTGGGTAAA
TGGATTGTGAGTAATAGGGTGAAATCTAAGTAACCCAACTCATAATCCTCTCTTGGGGTTTTCTTACCTGTGTTCTTTTT
TCCCAAGAGACTGTTTAATTTCTGTTGAACCGGCATGTGTTAGGATCGTATGTATAGAAGCATGAAAAAGAATGAAGCAT
GATGGCTTTTGAAAAATGATACCCGTCCAAATTTTGTGATGTGTGCTAGAATTTGTAAGCTAAGATAAGTTGAATGTGTT
GGCTCTGAGTATGACACGATAATGAATCAACTTGATGGCATGACTTAAACTAAAACTTGAACTAGGTAATCTGATAATCT
GATAATGAAACTATGTGCCAAGAGTGTGTGAGAATAGTTGATTGTTCAAATAGTTTTGTGCCAATCTAGAACTTGCTCGG
TTAGTCCTGCTAAGACAATCTACTCTAGAGGCTAGGAAGTGATCATAGGCCCTTGTTCTAATAAGTCCCCAAATTGCCTA
AAAGAGAATCCAACCAAATGAACTAAATGCTCCCTTTGATCCAAATGTTTTGAGCATAAATTAGACCATTTCTTTTTAAA
CCTCTACCTCTTCTTCCCATAATCTACTATGTTGGCCCGGTTCCTCCTTGGACATGTGCACCTCGACTTAGGCCAAAAGC
CTAAGTTAAGGGTGGCTAATGTAAAAGGCAACTTCAATCATGGCCCTGATCCGACATCGGGTATTGTGCACCTCAACCAA
TAGAAAACCCATAAGTTGAGGGTGGTTGTGAAAGAGAGAAATCGAAAGAAAAATGGGTATGAAAAGAGTTTGATGTTGAA
AAGGAGAAAAGGAGAAAAAGAAAAGAGAGGAAAGGATGTGACTTGTTGAAAGCTAAAGAAAAGAATAAAACGCAAGAAAA
AGATGAAAGTGAAAAATAAAGAGCGACAAAGTCTAAAGTCACATCCATGGTTGAGGAAAATCAAGGGAAGGAAGGTAAAA
TGATAGGATGTCAAAAATAGGGAAAAAAGAGGTAGAAAGCCTAGTGTAATGTCAAGCAGGGCAGAAAGTCACTAAGAAGA
CCTAAATGTACCACACCTGACCCTGAGCCTACGTTACAAGCCAAGAAAGTCCTATAGTGATCCCAGAATCTAGTTTGGAG
AGTCTAAGCAGTGAAAATAAGGGCAAGCCTATGGTATTGAGCACTAACTGTACTGAGTGTCGAATGAATCCATATGCTCA
AATTCATATTAATGGTGTGAAAAAGGGAGTTCGTTCGAAGTAAGGGCACTCATTACATTGTCGGAAAGTTGGTACCTTGA
TAATAGGAAAACAGTGTATGTTTTGTGTTGGTTGGTTGATCTTTGTCATATTTTGATCCGCATGAATTAGCTTGTCGAGT
CTAAAAGAACATATTTTGCACCAGAAAAGAGAGTTGAGATAGAGAGCCATATGATTGCTTGTGCTTCAATTGCTTACGTC
TATACAAGTGTCGTTCAGAGTCTTAGTCTGTCGCTTGAAGACAAACACCAAATTTAAGTTGAGGGTGTTGATATACCGTG
ATTTTACAGTATTTTTAATACATTTCACTTAAGAGTTGTGTGTGTCTAAGGCCTTTTTGTATTGGTTTTTATGTGTTTTT
ATCATGTTTTGTAGGAAAGATGTTTAGGCGCGGACATAAAGAGACAACTGAAAGAAATGCAGAATAAGGCATCTACGGAG
GTGGTCTACGGACCATAGGTCCATTGACGCTCTGTAGATGGTGAACGTAGATCAGTAGGCAAGGCATGGAAAGCAAATCA
GGGAAATCTGACCAAGTGTAAAACCACGGTGGCCATTGACGGTCCGTAGAATGATCTACCGACCGTATTGCTGATCCGTA
GAATGATACGGTGAGGGTTCCAGTACCTAATGTTTGAAGATTCTAAGTGTGGAGGTATGGATAGGGATTGATAGACCGTA
GATCGATCTACGGTCCGTACTGCAGTTATGTCGTTTGCTTCAGAGAATCTGATTTTTGGAAGCTGAAAATTTTTCTAAGT
CCTAGCTGACGGAAGGGACTCACGGACCGTAGATCGATTGCCGGTCCGTGACTAAGCTCGTAGAATGAAGCCGCGTGCCT
GGACAAACTTTCCTTATTTTGTTTCCCTTTTAATTGAGGACTTGTTTTCTATAAATAGGGCATGTAAACCTCATTTTTGG
GGGTTAGACATTATTACTTTAGTTCTATTGTGTGATTTGGTATATTATTTTTGCAAATCTAGCAATTATTGATTTCTTAA
GTTCGTTTTGAAGATTTTGGTGTTGCAATTCAAGTTGAATTTCTGGGTTTATTATTCTTCTTACGTAAGTTCATAATTTT
TTCATCTAAAACAATGAATTTTGTTCATATGATTATGGGTAACTAAACTCCACAACTAGGATTGTGGGAACCATGAGCAA
TTAACAAAGTATGAATAGTAACTAAGCAATTATTGAATAGTGTTATTGCATGCATTGTTAGTTCTCTCGTTTAAAAGTCT
TTTTAACGAGTGCCCGCGTTAGAGCTCGCCTTGTTGCTACTTGCTGGACCAAGGAGGTAATCAACAAGAAAAGAATTATC
AACATAGATTTAGTGTGATACTATCTAATAGGCTAGTGTTGATTGGTGCGGAGTAATAACTAAGCCAAACATCGATGTGA
TGTCTAATATGAGGTAAAGGTAAGGGTTAGTAAGTTATACACAAGTAGCCGGACCAAGGTGCGGGCTGAAATTCTCTAGA
TGCCGAACCAAGGATTTAGACATACCTAACTTATCACTTTCCATGTAGTACACTAGGAAAGGATTGCTATTACTAGGATT
ACTGCGTTATGAGCTTCTGGGGAGCACGTATACCCTAGTTAATTCTCTCATCTTGATAACAACCGAAATTCACTTTTGTT
TACTGATTCTTACTGAATTCTTACAATTTGTACCACTAACCCCCCCCCCTTCCTCTTTAATTACTTGTTTCTGGAAGTAA
TTTGACTAAACGAATATAATTATTGGTTAAAGTTAAGTCTAAACCATTTTTGTCGTGGGATCGATCCCAACCTACAGTTG
GGTTCTTTACTTGATAACTATCGCTTATGCTTCTTTAGGGAGGTGTAATTTGAGCGTATCAAGTTGGCGTTGAAATGGAG
CAGTCGGCGTGTCGCTGCGTAGTTCTGTGAAGCAGTACCATATCACCCAACGCCTCAAAGCGCGAAGAGGTTGATGGCTA
AAGCAAGAAGGCAATGTAATCGACCAAAAGATGGATCGCCGAGTGTATCGGCGAACCCGACTAACTGCGCCGAATGAGCC
GCTGCAGTACAAATTTTCAAACACTATAAATACTTGTTGAAGTTGTTAGCTATCAATCAAGAAATCAAGTCATAGACAAT
TTTTATTTCAGACTTATAATATTTTCAGTTCCAAGTTTTAGAGGGTTTTGGAGACGTTGTTCTAAAACCTTCAAGAGTCA
AAGGGTTTCACTTCAAGAAATTGGACGTGGGTCTCGAAGATTCTTCACTCTTGATATCTTTTAAGACATAATTCTTCATA
CCCAGTTGATGGAAACTCGTATTGGTATAAATTTGTATCTCTTTTACATGTCTAGCTAAAACCCCAATCCTTGGAGTCTG
ATTTTGTAAATATGGGTTAGATTATCTATTGGGTCTTGCTTGTTGATGGTTTATTTGTTGTTTAAATGTGATTTCGTCTA
GTAGTTTTGTATGAACTTAATGGATTTGTAGTTGTAAATACGATTTCATCTTAGTGTTTTTGGCCTGCTCGAGAGAGAGG
TCGTAAAACTAAGACTACTAAATTGATAGCCGGTGGTATTGGGTCGACATGGGTTCAGCTCGAGAGAGTGAATCCTAGTC
CTTCTCCCACACATTCAGCTCGAGAGAGTGAATGGGCTAAGGCGGAAGTTGTGCTTAATGCGGTAACTCGGTGTTCGGGA
GAAACCAAGCTGATTCGGGGTAAGTTGCTCGAGAGAGAGAAATTACCCCCACTATAGTCTAGCCTAGTCACAAATACTCA
ATGAATTTACTATCAAAGGCATGTACCTGATAGTCTAGTCTATCCCGTCCAAGAATCCAGTCTCTATATCTCGTTTTCTT
ATATTTTTTATTTTTTAGTTGTTAATCAATACAAACCCCCCCCCCCCTCCATGGATAATTGACGCTTAGGTCACCCCTTT
TGATTTAGTATGTTTGTATTCGAAATTGTTTTTAGCTATGACTAATTAAAACCAAAATTTATTTTTCTATTAATTCTCAA
AACCACTCCTTGTGGGAATGATACCAACCCTTGGTTGGGTTATATCACTACACGCGATCGTATGAGACTTTAACTGAACT
AGTGTCAGTTGATTACATCTGAAAACATCAAAATGGTGTCGCTGCCGGGGAGTGGTGTTATTTGAGAATTTTTAGTTTAG
TAAAAATTTTATTCTTCTAAGTCATAATTTACTTACTTAATTTTTAGTTTTGTTTTGCTTGCTGGTACTTTAAAGTAGAG
AAGGTGAGTATATCGAGCAGTACCTGCAAGCTAATGAAGTTTCCTCCATTAGAAGTAATGATGTTCCGGGATAGCATCCT
AACCTTCAAGCAATTGGAAGGTGAACGAATCCATAAATCATGGGCAAGATTTAAAGAACTGATAACTCAATGCCCAACTC
ATGACATTCCCGACATAGCCCTCCTTGACTATTTCTACAAAAGTCTTGGTCCTGGAAACAAAGTTTTGGTCGACCAACTC
ATTCCGAGAGGAATTGCAAAATAGCCATATGTTATAGCAGCCCAACTGCTTGATCAAATGGCTGAAACGAACCAAGAAGT
AGAAAAGGACTTCATGTTGGCCACACTAATGACTTAGATGGATGAGTTGGCCAAAAAGATGGTGGAGATTGAAGTCCAAT
GCAAAAGGAAGGATAAATACATCCCTCCTCATGAGCGAAGAAGGCCAAAGAATAGTGAGGTTAAACGCTTTGAGGGAATG
CTATCAATCATTCTCCACAAGGTGACTGAGCAGAATAGAGACCTAGAAGAAATAAGAGGGAGCATCAAAGTGATGAAGCC
AATGATTGGGTCTCATTCCAGATCTGTCCAGCTGCTCGAGAACCATATGGGTCATGCATTGACCCATCTCAACTCACAGC
AAAACAAGTGGTTGTCTAGTGATACTACGGCTAACCCCAAAAATGAAGTTTGAGTGTTGACTTGTGTTGTGCCACGACGT
TAACTAAGGCGTTGTTTGGGAGGCAACCCAAAACCCTTAAATGCTTTAGTTTTGTTTTTGTAAATAATGGTGTGATAGTT
ATGCAGGTTTAAATGCGGAAAGTGTTTTGAGAATGCAGATTGGCGAGCAAATGATACAGTCGGCACATCGCCAAAAAGGT
CGTCGTGCCCGATTTGATCCACCATTTGGCTCAACACAATTTCAACTCAAAGCCTGTAAAACTCGGCGAGCTCAAGAACA
GTTTGGTGAGTCACCGACCAGGTTGGCGACCACGATTAAGACCGACTTCTTAACCCCCAAGAAAATGCAGTTCCTGTAGA
AATCGACAGGGTAAATGACCATTCGGCACTTCGCCGAGTGGATCGGTAGACGCGACTAGCATCGCCGAATGGACGCGAAC
TGGACGATTATATATGGCCAAAGGTTTTAAAGTTTCAAACTCTTTACTTTCTCTCGCTTTCAAACTTCACAAACTCACAC
CAATTTAGTTTTTTCAATATTCTTGCCTTCCATTAGTATTTTAGTTGTTGATTGGTGCTCAGAACTACGATTCCTTTGCT
TCCTAGCATTTCAATCCTATTTTAATCGGCATCTAAGGGTGGTTTTCGAATCCAGAGATTACTTTCAAAAAAATTGTGTA
CTCATTTACAATGATCATATTGTATTGTTGTGTGCTGGGCCTCTCTAACAGGATTAGATTGTCTCAATGCCGATTTTAAT
TTAAAAATCTAGGCTATATTATTTTGATCGTCAAATGCCTGTCAATTTGTGCTTTTAGATGAATGAAATTTTATGAGGTT
GAGCTTAGGTGTTGTTTAGATTGGTTGGGTGAAGTCTAAATAGCACATGTTTGCGCTAAATGACATATATTGCTCAATGA
TAGAGTGGGTGACACCATTCTTAAGGGTAATTGTCATCAAATGGCTAAATTTGGCAAAACCGGATGAAGTCTGAGTAGTC
CAGGGTGATGGATGATATGTGTATGATCCTAATTTAGCTATTTCATGATTTGATTTTGTTTTCAGGGGTTGCGGGGTTGA
ATTTAAGAAGGTGGATTGAAAATAGGCACGTTGGGTCGTTTGACGAGCTGAGCTGAGCTCGCCGAGCCACTCGGTGGTTT
GCCAAATCACCCCTTATTGCCTTAAATTTCAGGCTATATGTGTTGTTTGATTCTGTAACTTTCGACGAGAAGCTTGAGGT
CTCCGAAAGCACTCGGCGACTCACCGAAAGTATTCTTGATCGCCCTTTGTCTGCACCCCTGAACCTTTGCTGCACTGTAA
CTTTCGGCGGACAAACCTTTGATCGCTAAAAGTAGTCAGTGATTTGCCGAAAGGGCCTTCCCATTGCCGACTTGCCATAA
TTCTTTAGCCAATCCCTTCGACGAGCCCGATCTAGCTCGCCAAAGAAGTTCGGTGACTCACCGACTGGATCGTCGAGTCT
GTGTGCAATTAATTTTTTGTGCTTCAATGTGATTGTTATTTAACTTGCTTTTAATGTTTTGCAGATATGGTTTGGACTAA
GCTAATCACGCCACCCCAGAAGAAAGCACAGGGCACTACTATAAACGAAGGGGGATCAGGTCCTCCAAAGAAGAGAAGGC
AAGAAGTCCCACCGGGAGACAAAGGTAAAAGAAAGAAGCACATAGCTAAGAAAGTAGCGACTGACAACCGGGCTGAGTTG
TCTGAACCTGAAGACGAGCGGCCCTTGATTAACCGAAGGAATGAGCTCCGAGCTAGTTCTCAATCCACATCCACCAGAGT
TCCATCAGCTGCCACCCCTCCTAAAGCAGATTCAGTGCCTGCCCAGGCACCTCCAGTGACCCCTGTATTCCTTATTGTGC
CTCCACCTAGGCTCCTAAACAGATTGAAAGGTGATGGTTTACAAACCATCCTCGAGGAGACTCTCCTCTACCATGAGGGA
GACTCTCCGCTACCATGAGTTTGAGCAGTTGACCAGGGCCCGAGGCCCTTATATTTCTACCTGGGTCCGGGACTTCTATA
TAGCTTATGGGGAGTTAGTGCCCATGAGCAAAAAGAAGGCGAACGAGTTCAGACTGGTGAAGTCGGTCATGGTCAGAGGC
AGGGAAGTTGGGTGCAGCAGTGAACATATTAACACTATACTAGATAGACCACTGCATTTTTCACTTCCTTACAAGAGATT
GCCCATTGCTCAGTCCCTAGATGACTTGAAGGGTTGGTTGACCCCTGTGATTTATGACACCACCCCGAGGTGGATCGAGG
CGGGAGACCCTATTGAGAATATGGACTTGAGCATTACTGCTAGGTTCTGATTTGGCTTTATCAACAACACCATAATGCCA
TCCTAGAATGAGTCGATTTCGCCATCCGAAAGCATCTTGCCTTGGTTCTATCATGTCTGGGAGACGCATCGACCTGGGAC
TGTTGATTTCACAGGAGATGGCAATGAGAGCCAAATAGAAACAGACTTCTCTGCCATTCCCAGTCCTGGTCGCTGAGCTA
TGCCGGCGTGTTGGAGTACCCCGGGACAATGCGAGAGATATTGAGGTCACCCCTTCATCCTCCACTAACATCCGGCATAT
TGAGGCCGAGTACATATGAGAGGAGGCTAACAGGAGAAAAGCAGTTCCAACAGATATTTCTCCGGATGTTGACATTGACT
CGTTACCTACAGAGGCATCTTCACCTACTCCGACCTTTGGGCCTTCAGGTACATCCGCTCCTTCCTCTTCTTCGCAGCCC
CCAGGTGCTTTCTCCTTCTCCCAGCCTGTCAGGATTACTCAGGCCATGATTCTGAAGATGAATATGGCCCAATCAGCTGA
TATGCAGGCAACCCGACTCGAGAGATCCATCTCTGGAATGATCAAGAGAGCCATACTTGCTGCAGTCACCCCCCCTCCAG
ACTTTTGTTGATGAGTTGACTGTGAGAGTCACAAGTTGTGAGAGCAGACAGCGGGAGGCCTCTGAGGTGACGACTTTGGA
AGCTGAGGTAGCAGAATTGAGGAAGGACATGGACTATCTAAAGTTTATCGACTTCAGTTCATTAATAGAGGCTGCTGATG
ATGAATATGCCCCAGAGACTTCAGAGATTCCTCCGACCACCACCGGAGAAGTACAAAGGAATGGCACAGCACAGGAGGAG
TCGGATGCTAAGACTAATGGGGAGATGATGAAGAGCCGAGAGGAGAGCATATTTAGAGATTTGCCAGATCTTGTAGAGAC
GGTTGTGAAGCCGGTGATCCAAACATCGCTGACTGAGACGTCCACAGCAGCTCTTATTTGATCTGGCACTATTATTCATT
CTGAGGTTACTCCGGGCACTGATGCCTAAGTATAGACTGTTGCACTAAGCACTGAGGCCCAGACAGTTGAAGAGACTGTA
TAGATAGGATCCTTTCTTGACCTCCCTCTCTGTCTTACTTTTGCTCACTTTTTAAATACTTTAATTCATTTGCATTAGAG
GACAAATAATTTTTGTTTGTGGTGGGGTAAGGCCCACCTTTGTGCATATTTGTTTTGTTTATATATTTGGGTTGGAATTT
ATAATTAGGTCTTGTACTGCTTTTTGTGGAATATTTGAGCTTATGGATCCATCTATTTTTATTGCAAATGATTTTTACCC
TTTCCAAAAATATTTATATTTTTGCCACCTCCTGTATGTATTTGAATGTGGCTGTTCTTATAAAGACCAGAGAGCAGCCC
CTAGCCGTTACTGGCGTATTCGACCTCTCGGAGGTCTTATACAAGCCGTTAGCATTCGTTATAGCATTTATCATAGAAAA
ATAGCGGAAAATTTAAAACTTTTTTATAATATAACACAAGACTTAAAAAGTCACCGCATTTAAACCTTAATACAAAATCG
AAGTACTACGTCTCAAGGTAGCCATCTTAAAACACGACTACAACACAAGAGGGGCACAACCCTTACAATACAAAAGAAAC
TACTATCTAGTACATTGAACTTAAGGAAACTCTTTAACATAAAGGTCCTTGAATCTTTAAGGACACACCCGAACTTGGGA
ATAGTAAGCCAAGCTCATCACTTCTAGGAAAGGCCCTTTAACCGCCACCACCTACACTTGGGGTAAAAATATGAAGAAGA
ATGGTGTTAGTACAAGAATGCACTAAGTATGATAACCACGCAAAAACATGCTTTTAAAAGGGACATTTAGTTGGAAACCA
TGCATCATGCCTTTTTAGAGAAACTTCAAGAACATTTAGCACAATAAGAACAATATAAACCACATACATCATCATACACA
CGGAAACCATTCATAATAGCACATAGTGCCACTTATAACATTTTAGGCACATTCAATGTGTACAATACATTACCTTCCTC
TGTATCTTAACTCCTTTCCTCAAGCAACCCTTAGGGAATACTTGGTGCAATGTATCACCTTAAGATTACCAAGGGTGAAC
TTACATAGAGCCTTCATCAACCCAACCACATATATTCATAGAGTCATAAGCACACCATAAGACATAGTCTTCACAAAGGA
ACCATCACCTAAGACAACCCCCAAGTAACACTAGTGCAATGTGCAAGTACCATCGCATAATACTACTCACACCAAGTATT
ACTAAGAAGCCACCATAGCTGAGGCACATCATATTCAACAAGTCATAACATATTCTTTTAACATTACACATAAGACCAAC
ATACTTCATAACATCATATAAGCACTCATTCGTTGATTACATCATTAGTCATAACCCATGTAGTTCGTATCATAGGTAAA
CTACCCTCAGAACCCCTTCACAAGCTCACTTGTGCAATGTACACATGGAGTCCCATACCCCCACATATACTAAGCAAACC
CATTAAGAAATCGTAAGTGTAATTCACATACATAATCATACTTCATGTCTTGACATAGTAAAGTCAACCTTAACATGCTT
TCATATTAACTTACATAGACCATAGTCTTCATTACATAAATAACCTAATCATAACCTCCCTTAGAGTGCACTTGTGCAAT
GCATAAGTAGGGTCCATAGTCCTACCTATACTAAGTAACTCTTCAAGAAAACATGACTAGAGTTCATATTCTTATCTTAG
TTCATTTCTTAACTCTCAGGAGACATTGCCATAAGCGACATAGACCATGTGAGCTACATGGAATCCGGTGTTCTACTCCC
ACACCGAAAAGAGAGGGTACTACTTGCCAAGGTAGGACCTACATACATAATAGCTATCTAGTGAATCCACTAAGCTAAGA
CCTACGGAGGCACATAGTTATGGAACAAGGAGATTGCTACTAGCCATCTCATGAGACAAATCGATGTTGGGAACCCGGAC
TTGCTAAACGTGAACGTTCTCTTGTGGGAAGCCGGACTTGCTAAATGTGAAGCCCCCACTCTCATTTTTCATGTTCACTC
GGTGCTAAGCTTCAACTCCCTTTTTAAACATCATTAAGCCTTTATTTAAGATTAGTTCATAAAATAGGCTTTAGGAACTT
AATCCCTCATATCATATAGCTCAAAACTTTCTAATATGAGAATGATCTTTCATCATACAACATACATTATGTGAGAATGA
ACTTTCACATAGTGATATCGTATTCATAACATGGTCTAGTTTAGAGTACAATTGAGAAAACCTTTCAAATGACTCACTTT
CACTAGATTATCATAAAGCTTATTCACTCATTCATGTGTGTGTACATATGTGAGAAAGCCTTTCACATAAACACCTTTAT
AAAACACATATTCATACCTTGCTAATCATAAACTTTGCATGCATATTAAGATGTCATGGTGCATATAAGAGTTAACCTTT
CAATAGACACCATAACACATCATATTCATAGCTATACATGTAGAGTGTGTATGTGTATATTGGTCCTCATAGTGACATAA
TAGCAACAACATTGATATTGAGTGCACTTCCCTTCAAGGGACTACAACGCATTCACAATGTCCCCAATTCATGAGCAATT
CACCTATAAAGCCTTTAGGGATTCTAGACCACACACCCACACTTCATCATAGGAGAAAAGGACACATTCAACATTGAATA
GGTACTCCTAACATGTATATAATCAAACATTCATATAGGGGTCATATAGGTAGGGGTCATTCCATAATAGTACTTAACAT
AATCAATCATGTAGACCACACCTTATCCCCAACATTATCATTCACATTATACTCCTCATCATCAACACACTTTAAACATG
ATGCTAGCATTGAGGATTTCATACATAACCTTCATAGCACAACTTCATTAACATATGCATCATAATCATCAATTCACTTC
ACATCTATTGCCTTCAAGGCCATGATCTCAACATTCATAGATAGACAAGAAGTAAACACCGCCACCATAAGTGGACCAAA
CCACACAACATCAATTCTCATACTATAGACTAGAAGTTAGGTCAACTTACCAAATCTCCAAGCCATGAACACCATGGATC
AATCCTCAACAATTCATAATCAATTGACATAGATAGCAATACGAATCAACAATGTAATTCAGTAACATAAACATAATCTA
AGTACAATTCTATAAACAAAGGGATCAACCCATAATTTTGCCCATAAGGCCATAATTCTCAATTCATCAATATACCAACA
ATTCAACATGAATAAGTATAGATAATCATAGGAAACATCAATACAATCTAATCTAAACAGAATTTCACTAATAGAGATCA
TATTCACAAAGACCCACATCATAGGCCAATTATCAAGAATTTGGGGATCATGGGTTCTTCATGAATTCCTTTGAAAATTA
TCTTAAAAACCTTAATTCCACATTAATTTATCAATAGAATGATTTAGAACATCGTTTGACAAGCAACTCATGTTTAGATT
GAAAATTGGGAATTTTGGTCCTTGAATCAATTTTGAAAATCTTTGATAGAACTCCTTGAATGAGAGGTTATTCAACAATC
AAGAGTTACCATACCTTAATTATTGAAGTCCCATGAAATTGAAGAAGAAATCAGTTGAAAACCCATCCTCTAGCTTGAGC
TTCATCAAGGTCTTCAATGAGGTTTTTGAGAGAATCTATTTTGAGAGCGATGGGTCAATTTGAAGAATGGATTCTAATTC
AAGGTTTTGGGGGTTTTAACCAACTTAAAATACCCTAAAGTAGGTAGAATAACCGTTAATAATAACTCCCCAAAGTACCC
AAATCACCCCTCACTTAGTTGGACCTTTTAAACAAGTCAAACTTGAGATTTGTTTTTGTAGAATTCATCGGGAACCAAGT
CCGTGACGCGGAGGTGTTCCATGGAGTTTCTGGAGATTAAATTCTGAGACAGTAGAGTATGTGGTGTCTCCGCGACGTGG
AGCCACTTTTTGTCCATTGGTGGTGCAGGTCCACGACACGGAGCCACTCCTTCCATGAACAACTTCAAGCTGCCTTGGCA
GCTTGTTTGGCCAAGGTTTGGAGTCCTCCTCGGAGACCCTTAGGGTGGTCCCGAGGAGTCGTACACAAACGTTTTGACCC
TAAAAACATTTATTAAGACACTAGGGTCACCTCCACTGATTTTAGACTCCAAACAACACATAAAAACATGAACAACATAT
TAGAACACACCAACACATAAAAGACTAGTTTCCGAACGTCTCGGTCGTCCCTTGACGTTTGACTTTCAAACTCTTTAAAA
CTGACTAAAAAGATTATTCTTCATTATTTTAACAAGTTATTAATGCATAAAACCCATGTGAGGCTCTACTTTACCCTACT
TCATTTTGAGGGTTGTTACAATATCCCCCACTTAGGAACATTCGTCCTCGAATGACACTTAAAACACTTTCGAGCACTCA
ATGACCCAACTAGAAGCTCACAATACACAACATACAACATCAACATAAGAGCACACATCAAGGAGGAACATCCACTCCAC
ATAAAAGGCTCAAAATAACTTTGTGTAATTCAAGAAAGTAGGAACACATCTACCAACTCCTTATGCATCAACTTTATTAT
TTCTCATTTCATTAGAGGAACTTCCTTCTCCAAATCATCATTCTCATTTCAAACACCAAANNNNNNNNNNNNNNNNNNNN
NNNNNNNNNNNNNNNNNNNNNNNNNNNNNNNNNNNNNNNNNNNNNNNNNNNNNNNNNNNNNNNNNNNNNNNNNNNNNNNN
NNNNNNNNNNNNNNTTCATCGGTGGAACTACCTTCTCCTAATCATGACATAATATTCACCCCTTTTATATCATCATAGAG
TCCAATATGCAATGGCTTTCAAATGCACACATAGACATGATCAACATTTCCACTCATGAGGCAATTAAGCAATTCATACT
AGTTGCACCCTAACATGCGGATTATAGATCATCTACTAGTCTTATCATTTAATCATCATACTATCAAGAACATACATGGC
ATTACCATGTTTAGCTATGTTCAAGGAGGGACTACCTTCTCCTAGTCACAACATACACACATTGCATCATAAAACTCCTA
AGAGAGCATTACACAAAGGTCAATTCATTTAAGGAGAAATTCTCAACTTGTAACCTAAGCATGCTCATACTCTCTTCCTC
ATGAAGTCAAAATTGCATTCACCAGATAAAGATGCATATTGACATGAGAAACATGAATTTTATTACTAAAATTCCATTTT
TATGTAAAAGGAATCCTTCAAAACATGCATAACATAGTGTCTTCTAGGACATGCATAACATACGGAGATCATGCAACTCA
TAATCATACGCAAGACTCTAAAACATGAACAAGCTACTAGGAACTCTTTGGTCTCAAGCTTGAATAAGAATAGAAGGAAA
ATATAAGGATATCAACAACCTTACTACTCACTCATCATCCCCCACTTAGGGTAAACCCATCTAAGAGCACATTAAAGTAA
CCAAGAGAACTATCACTTACCAATTAAGCACAATGCACCCCCTCTTGCGATCAAATTATGCAAACTCCTTTAATCATTAC
ATATTTCATTTCTAAGGTAGGAACCATTCTCCACTAAATCTTCAATACTCCCATAGGTGAGGATTTCAGGAATCCAAAAA
AATGAGTATCTATACCCCTCCACTTCTATCTATCACCCAAAGTGGTTCTCAACATGGAGAACTCAAGGAAGTTCAATGTA
GAAATAGTAAGGACACTCAAAACCTTACCATCTAGGCACATTATCCCCCACTTGGGGTGAGCTTAATCAACTCTTCATCA
CATCATACCCTTATCATCACCTTTGGTGTAACTTTATGCTCAACCATGCCTAGGTATTATCTAAACACCCTCTTTGAATG
ACCATACTTAAGATCAACCTTACAAGACAATTGTCCTCTTTAGAGTTGGTCAACATCTATTCTCTTGTCCTTCCCATGAA
CTAAGGGGTGCATGCAACTCTCCAAGTTAACCTTAGAGCAAAACACTATACAAAGCCCCTTTTTCTGCTCTTAGGGCAAG
CCTACACAAGAACTATGATTCACAAAATGATGATATGAAGTTAAAAATACATATTTTTAATCATTATTCCTCACATTTAT
TATTTATATTTGTCCTTTTTGATCATTAATTTGATGGATTGTGCTAAATTGTGTATTTTATTTGTATGATTAAATTGTTG
GAAAATTGGAGAAGTTTGGAGCTAAAACGAATTAAAGATTGAAGGTTCAAGAAGGAAATCAAGCAGACAGCTTAATGGAC
TAAAGTGAATAAAATATTATATTTATATAAAAGGGGCATATTGCGAATTGCAAAAGATTTAAGTTGAATGAATAAGTTGC
CACTTGGCAGTCTCTCAATGCACTGGCCAATTGATGAATGGCGGTGCAGAATCAACAAATTCATTGAGGCGGCACTACTG
TTCACGCGGCGAAAAAAGAAAAAGGAATCCAAATCCTTTTGGTTTTTGATTCCTACTTTAATTTGGATTCAATTATTTTA
TTTAGGGCTTTCTACATCTATAAATAGTGCATAGAAATAGTTATTTAGAGGGGAAGAACCTAGATACAGGACATAATATA
AATTTTCTTCTAGCTTAGGAACTTTGAAAGAGCCACCGTGAAGGACGGAGAATTGTGGTTTATTCTTTATTCTCCTTTAT
TATTTTTTTGTATTCGTGCTTAATAAAAGATAGTTTAGCTATTGTTCTTAGCTTTTTATGATTAACACAAGCATATTTAT
TTTAATGAATTTTGATTGTATTTTTGAGATAATGAGTAGCTAACTTTCATAACTAGGGTTGTGGGAACCATAAGCGATTA
ACAAAGTATGAATAATAACTAAGCAATTCTTGAATAGTGTCTTGCATGTATTGATAATTATTTCGTTTAGAAGTCTTTTT
AACGAGTGCACGCGTTAGAACTCGCCTTGTTGCTACTTGCCGGACCAAGGAGGTAATCAATAAGAAAAGAATTATCAACA
TAGATTTAGTGTGATACTATCTAATAGGCTAGTGTCGATTGGTGCGAAGTAATAACTAAGCCAAACATCGACTATGATAT
CTAATATGAGGTAAAGGTAAGGGTTAGTAAATTATACACACGTAACCGGACCAAGGTGCGGGGTGAAATTCTCTAGATGC
CGGACCAAGGATTTAGAGATACCTAACTAATAACTTTGCATGTAATACACTAGAAAAGGATTACTATTATTAGGATTACC
GCATTATGAGCTTATGGGGAACACATTCCTAGTTACTTTTAATAATCTGAATATAAATAAATACTTAGTTCAAAGCTATC
TTTTTATTGTTTTTATTTTATTTCAATTTAAATCCCCCCATTTTTATATAACGACTATCGAGATAAATATTTGCTATTGA
CAATATTCTTCCATATTCTCTGGGGGACCGACCCCGACTCATAGTTGGGTAAATATATTGCATACGATCGTTTATATTTC
TTTTCAAGAAGTATATTTGAACGTTATCAAAGGACTACCATGAAGCATCACTCATAAGAAAAAAAGCAACTTCCAACTCA
CACTAGTTACCACATTCCTTCAAAACTCCTCAAATCTACACCATGACTTTCTACTATCATTACCCATCACCATAAAGCAA
TTCATCATCCTAAAAAGGAGTTCATTCTTACCATAACGACACTTATCATACGAGAACTACACCACCATACAACATTTTCA
ATGTAATGCTTCCAACCTCATAGGTCACATATAGCCATGATTGGCATCACAATATGATTTCCAAATCTACCTTGATATAT
ACTCATATAGTCACCACATCATAATAAGCATTAAAACTCACCTTTTTTCCCTCGATCCTTGCAACATCACCCCTTCCAAG
TAATCACATCTAGAAGACCACCGGACAAGGGAAAATAAGAGAGAGAGATCATATGGAGTTAAGCTCTACGGCACAACACA
AGAGTAATGAAGAAAGTGAAACTTCTATCGTCCTATACCCTCTCGCTCATAGATGTGTCGGGAATCACACCGATGAACAA
GACTCTACTAGACGTGGCTCATGCGACGTTGAATCCTAAGACCATTTTCATAACCTTATGCTCTCATAACAAGTTTGAAA
TGACCCGAGACCACCCTCTAGCCGTTACCGACGTACTCGACCTCTCTGAGGTCTTATACAAACCCTTAGAATTCATCATA
GCATTTACCATAGAAAAATAGAGGAAAATTTAAAATTTTGTCATAATATAACACAAGACTTAAAAAGTCACCTCATTTAA
ACATTTAATACTAAATCGAAGTACTACGTCCCAAGGTAGCCATCTTAAAACACGACTACAACACAACAGGGACACAACCC
TTACAATACAAAAGAAACTACCATTTAGTACATTGAACTTAAGGAAACTCTTTAACATAAAGGTCCTTGAATCTTTAAGG
ACACAGCCGAACTTGGGAATAGTAAGCCAAGCTCATCACTTCTAGGAAAGGCACTTTAGCCACCACCACCTACACTTGGT
GTAAAAAGTTGAAGAAGAATGGTGTTAGTACAAGAATGCACTAAGTATGATAAGCATGCAAAAACATGCTTTTAAAAGGG
ACATTTAGTTGGAAACCATGCATCATGCCTTTTTAGAGAAACTTCAAGAACATTTAACACAATAGGAACAATATAAACCA
CATACATCATCATACACACAGAAACCATTCATAATAGCACATAGAGCCACTTATAACATTTTAGGCACATTCAATGCATA
CAATACATTACCTTCCTTTTTATCTTAACTCATTTCCTCGAGCAACCCTTAGGGAATACTAGGTGCAATGAATCACCTTA
AGGTTACCAAAGGTGAACTTACATATAGCCTTCATCAACCCAACCACATATATTCATTGAGTCATAAGCACATCATAAGA
CATAGTCTTCACATAGGAACCATAACCTAAGACAAGCCCTAAGTCACACTAGTGCAATGTGCAAGTAGCATCCCATAATA
CTACTCACACCAAGTGTTCCTAAGAAGCCACCATAGACTATGCACATCATATTCAACAAGTCATAACATCTTCTTTTAAC
ATTAGACATAAGACCAACATACTTCATAACATCATATAAGGACTCATTCATTTTCTACATCATTAGTCATAACCCATTTA
GTACATATCATAGGTAAACTACCCTCACAACCCCTTCACAAGCTCACTTGTGCAATGTACACATGAAGTCCCATACCCCA
ACATACACTAACCAAACCCATTAAGAAGTCATAAGTGTAATTCACATGCATAATCATACTTCATGTCTTGACATAAGTAA
AGTCAACCTTAACATGCTTTCATATTAACATACATAGACCATAGTCTTCATTACATAAAGAGCCTAATCATAACCTCCCG
TAGAGTGCACTTGTGCAATGCATAAGTAGGGTACATAGTCCTACCTACGCTAAGTAACTCTTCAAGAAAACATGACTAGA
GTTCATATTCTTATCTTATTTCATTTCTTAAATTTCGGGAGACATTGCCATAACCGACTTAGACCATGTGAGCTACATGG
AATCTGTTGTTCTACTCCCACAACGAAAAGAGAGAGTACAAGTTGCCAAGGTACGACCTACATACATAATATCTATCTAG
TGGATCCACTAAGCTAAGACCTACGGGGGCAGGTAGTTATGGAACAAGGAAATTGCTACTAGAAACCTTGACATTCTAGG
CGGGGAGGTTTCCATCTTATGAGACAACATCTATGTTGGGAACCCGGACATGCTAAACGTGAAGGTTCTCTTGTGGGAAG
CCGAACTTGCTAAACGTGAAGCCCCCACTCTCATTTTTCATGTTCACTTGGTGCTAAGCCCCAAATCCCTTTTTAAACAT
CTTTAAGCCTTTATTTAACATTAGTTCATAAAACAGGCTTTAGGGACTTAATCCCTCATATCAAATAGCTCAAAGGTTTC
TAAGATCAGAATGATATTTCATCATAGAACCTACATTATGTCAGAATGACCTTTCACATAGTCATACCATATTCATAACA
TAGTCTAGTTTAGAGTACAATTGAGAAAACCTTTCAAGAGACTCACTTTCACTAGATTATCATAAACCTTATTCACTCAT
TCATGTATGTGTGTGAGTACATATGTGAGAAAGCCTTTCACATAAACACCTTTATACAACACATATTCATACCTTGCTAA
TCATACACTTTGCATGCATAATAAGATGTAAGGGTGCATATAAGAGTTAACCTTTCAATAGACACCAAAACACATCATAT
TCATAGCTATACATGTAGAGAGTGTGTGTGTGTATATTGGTCCTCATAGTGACATAATAGCAACAACATTGATATTGAGT
GCACTTCCCTTCAAGGAACCACAACACATTCACAATATCCCCAATTCACAAGCAATTCACATATAAAGCCTTTAGGGATT
CTAGACCACACACCCACACTTCATCATGGGAGACAACGACACATTCAACATTGAATAGGTACTCCTAACATGTATATGAT
CAAACATTTATATAGGGGTCATATAGGTAAGGGTCATTCCACAATAGTACTTAACAAAATCAATTATATGAACCACACCT
TATCCCTAACATTATCATTCACATTATACTCCTCATCATCAACACACTTAAAACATCATGCTAGCATTGAGGATTTCATA
CATACCCTTTATAGCACAACTTCATAAACATATGCATCATAATCATCAATTCACTTCACATATATTGCCTTCAAGGCCAT
GATGTCAACATGCATAGATAAACAAGAAGTAAACACCACCACCATAAGTGGACCAAACCACACAACATCAATTCTCATAC
TATAAATTAGAACTTAGGTCAATTTACCAATTCTCCAAGCCATGATCACCATGGATCAATCCTCAACAATTCATAATAAA
TTGACATAGATAGCAATACGAATCAACAATTTAATTCAGTAACATAAACATAATCTAAGTACAATTCTATAAACGAAGGG
ATCAACCCATAACTTTGCCCATAAGGCCATAATTCTCAATTCATCAATATACCAACAATTCAACATGAATAATTATACAT
AATTGTAGGAAACATCAATACAATCTAATCTAAACATAATTTCACCAATAGAGATCATATTCACAAAGACCCACATCATA
GGCCAATTTTTGAGAATTTGGGGATCATGGGTTCTTCAAGAATTCCTTTGCAAATTATCTTAAAAACCTTAATTCCACAT
TAATTCATCAATATAATTATTTAGAAAATCGTTAGAAAAGGGACCCATGTTTAGATTGAAAATTGGGAATTTTGGTCTTT
GAATCACTTTTGAAAATCTTTGATAGAACTCCTTGAATGAGAGGTTATTCAAGAATCAAGAGTTACCATACCTTAATTAT
TGAAGACCCATGAAATTGAAGAAGAAATCAGTTGAAAACCCATCTTCTAGCTTGAGATTTATGAAGGTCTTCAATGGAGT
TTTTGAGATAATCTATTTTGAGAGGGAAGGGTCAATTTGAAGAATGGGGTCTAATTCAAGGTTTTGGGAGTTTTATCCAA
CTTAAAATACCCTAAAATAGGTAGAATAACCGTTTACAATAACTCCCTAAACCACCCCTCACTTAGTTGGACCTCTTAAA
CAACTCAAACATGAATTTTATTTTTGCAGATTTCATCGGGAACCAAGTTCGCGACGCGGAGGTGCTCCATGGAGTTTCTG
GAGATAAAATTCCGAGACAGTACAGTCCGTGGTGTCTGCGCGATGCGGATCCACTTTTTGTCCATTGGTGGAGTAGGTCC
GCGATGCAGAGCCACTCTCTCCATGAACAACTTAAAGCTGCCTTGGTATCTTGATTGGCCAAGGGTTGGGGTCCTCCTCG
GGGACCCTTAGGGTGGTCCCGGGGAGTCGTACCCGAACGTTCTGACCCTAAAAGCATTTATTAAGACACTAGGGTCACCT
CCACTGATTTTAGACTCCAAACAACACATAAAAACATGAACAACATACTAGAACAAACCAACGCGTAAAAGATTAGTTTC
CGATCGTCTTGGTCGTCCCTTGACGTTTGACTTTCAAACTCTTTAAAACTGACTAAAAAGGCTATTCTTCATTATTTTAA
CAAGTTATTAATGTATAAAATCCATGTGAGGCTCTACTTTACCCTACTTCATTTTGAGGGTTGTTACAGTTCTTTAGAAA
ATTTGAGTCTCGGTTTTGATCAATATCGATGACTCAAATAGTGCTAATAATCGAAAGAACATGAATGTGCGGCTAAGATG
AGACCAAATGAAGTTGCACAGACAATGTGTGAACTCTTTGCATCTCGTTGTGATTAACCAATTATCAAATTGATTCTCTT
GGATAAACGTTGCACACTAGCGAAAGTATGGAGTCTTGTTTGACTTTAGTGTCGATGCCTTGTGTGATAAGATTACTATG
AACCATGCATGATAACACCTGCCCCGTTGGTCCGGTCAACTAAGTAAGGCTATCTCTTGATATGATCTTAGGCAACTTCG
AAGAGTGTGAGCCAATTTGACATATACCTCTTTTGTGGCCTACCTTGTGAGTGTGTGAACCTCTCTTGAACACCCCTTGA
ACCTTACCTTTCTTTGGAAGAATATTGATAACAATATGACCTTTCTTGACCTATTACCCTTAATCCTCGTGAATTGTGGT
TGATTGAATAGCCAACTTATGCCAAAAGCCTAAGTTAGGGGTGTGGTGAAAAGAAAAGGGAAAGTCGAGAAGTGCAAAGA
AAGTCTCCTTTAACCCGTGATGTTGAGAAAAATGGAACCCCTCCATACAAAAAAAAAAGAGAGAAAAAAAGAAGAAAAGA
ATGAAAAAGAAATGTTGTGGAATAAAGTACAAAAGAAATGGGGTTCCCAAATAATCCATGGGAAGTGAATAATAGGATAA
CTTATGAGCACTAAAGAATATGATGAAGGAAGAGTAAAGGAAGTGTTGTGAGCACCATATTTCATGAGGATGAAAGTCAC
TGAGCCTAAATGACCATACCTTTGCACCCAGCCCCATTACAAGACTTGTGAAGACCTTTTTGATCTTGAGTGAGCTGAAA
CAAATGTCGATTGGAAAATACAGGCAAACCTATGGGTGAAAGCATGCATAGTGTTCTTCTTTTTGAGTGTGAGCGTTGCA
TTTGATTCTGAAGCTTTATATGATTAAACCATTGTGACTGAGTATGGAATCATCCTTTGTGTGAGGCCATTTGAATACTT
TTGTTGAGTAAGAACTTGCATATGAAGTAAGTATTGCGAGCGTGAGAATCGTTGGTAATGGTGTGTCACAACTTGAATCT
ATGGGTACACAGTTGATCCTGGCATGAGTAAATTGAGTCTTGTTGTGTACATTGATGATCGAGTCTTGTGTAGCGCTATT
TGAGACATCCTTTTTAAACTGATGAACTTGAGTTTTACTTGAGGACAAGCAAAAGATTAAGTTGGGGGTGTTGATCATGA
GTCCACAAATTGGACTCATTTAGGTCTATATTTTGATAGAATTAGTGTCCTCAAATGCATATTTTGTCTCAATATCTGAT
GAAAATCCTTAAGGTTTAGGTATTTGGAGTTTGAGGCAAAACATGGACACTACTTGGCAAGAAGGAACAAAGCGGCTGAA
AAGAACGAAGAAATAAAGGCCGAAAGATCGCCAAGCCCAGTTGGCGAGTCACCGATCGGCATGGAGATTGCCTTTTGTTC
CAGTGTACTGAGCCCTGAGTAGTTCTGCAAAGCATACCATATCGCCCAACGACTCAAAGCGCGAAGAGGCTAAAGGCTAA
GGCAAGAAGGCGATGAAATCGACCAAAAGCGGATTGCCGAGTGAATCGGCGAACCCGACTAACTGCGTCGAGTGATCCGC
TACAGCACAAATTTTCAAACACTATAAATACTTGTTGAAGTTGTTATCTATCACTCAAGAAATCAAGTCATAGACAAATT
TTATTTCAGACTTAGAATATTTTCAGTTCCAAGTTTTAGAGAGTTTTGGAGACTTTGTTCTAAAACCTTGAAGATTCAAA
GGGTTTCACTTTAAGAAATTGGACGTGGGTCTCGAAGATTCTTCACTCTTGAAATGTTTTAAGACTTAATTCTTCATACC
CAGTTGATGGAAACTAATATTGGTATAAATTTTTATCTCTTTTACATGTCTAGCTAAAACCCCAATTCTTGGGGTGTGAT
TTTGTGAATATGGGTTAGATTATCTGTTTGGTGTTGCTTGTTGATGGTTTGTTTTTTGTTTAAATGTGATTTCATTTAGT
AGTTGTGTATGAACTTAATGGAATTGTAGTTGCAAATACGATTTCGTCTTAGTGTTTTTGGCTTGCTCAAGAGAGAGGTC
GTAAAACTACGACTACTAAATTGATAGCTGATGGTATTGGGTCGACATGGGTTCAGCTCGAGAGAGTGAATCCTAGTCCT
TCTCCCACACATTCAGCTAGAGAGAGTCAATGGGCTAAGGCGAAGGCTGTGCTTTATACGGCAACTCGGTGTTCGAGAGA
CACCAAGTTGATTCGAGGTAAGTTACTCGAGAGAGAGTTTACCCCCACTATAGTCTAGCCTAATCACAAATACTCAATGA
ATTTATTATCAAAAGCATGTACCCGATAGTCTAGTCTATCCTGTATTCCTATCACATCCCAAGAATACCATCTCCATATA
TCGTTTTCTTATATTTTTACTTTTTTTAGTTGTTAAACATTACAAACCCCCCATTTATAATTGATGTTTGTGTCACCCCC
TTTGATTTAGTATGTTTTTATTCGAAAATATTTTTAGCTATGACTAATTAGAACTAAATTTTATTTTTCTATTAATTCTC
AAAAACCACTCCCTGTGGAAATGATCCCAACCCTTGGTTGGGTTATATCACTACACGCGACCGTATGGCACTTGAACCGA
ACTAGTGTCAGTTGATTACGTCTAAAACATCAATTGTCCTACTTATCGAGGTAAGGACCATGAGTCTGAGCTAAGGTGGA
TTCACTAGCTAACGTCTATTTGAGACAAAAGCCTATGGTGACACATAGTTCTGGGACTTAGGAATTGCTACAAAAGGTCC
ACTTACGCTTAACAAAAAAATTCATCCCAAAAGCCTGCTCAGTGCTATGTAAACTCCCAATGAAAATACATAAAATCATA
TCATATTTCAGAATCTTAGTCTTTGAAATGGTAAGAATCTAGTAATACAAATACAATCATAAAGACTCATAAATCATAAG
AATATCTCCTTTACAATATTATGAGTTAATACCATATCAAATCATAAGTGATACTTAACCGAAAACATTTAAATCATGAT
AATCTTTCATGATGAGAATACCTCAATCGGAAGCAACCTAATTTTATAAAAAAAATCATGTTGACACTCAATTTGAAAGT
ATCCTTGAATCATATTCTCTTCAATTCATAATGCTTGCATATAATAAAATCTTGTTTTCATAGTCAAAATTCTCACATAG
CATGATTTTATGTAAAAATCATTGAAAAAATACAATTATGATAAAATCACGCATAATAATATCAATCATGATGAAAAAAT
CTTAAATCAATTGAACCTATAACAAAATCGTGAAACTCTAAAATTTGGAGAAAATCGTAACTTGAAGTAAAATATATTTT
CTTGAAATACATCTTAAATATTTCAGTTAAAATTAAAGATAAGAATACTTTGTTGAACTACTTCTTTGAAATGATGCAAT
TGAAGTAAAATATGCTCTATTCAACTCTTTCTTCATAGACTTCTTTAAAATCTTGAACATACTTTATTTGTAAAAAATAA
TACATATGAAATACTAAGACAAGGTTTTTAAATAACTTTGATTAGAAAGAGATTCATGTGGTATAAAAGCATGAACCATA
AATCAAAGATCAGTAATGACACAAAATATCATAATTTTGATGATAAAAATTAAGAATCAATGATATAAGATAAAGGAATT
TCGAAATCATAGAATCTTGGGTAATAACCCTAGTTTTAATATTAAAAACATATATTGTAGGAGTAGAGCATGAGGAAGAA
CAAATTTCCTCAGTTTAATAATCTTACATACCTTAAATACTCCTTGAATTTTGAAGAAGAGCCTTAATTTGAAGAAGAAC
AATCAAGAAATCCTTTTTTGAGATTCTTGAATTAGTTTCTTGAAAAACCTTGAACAAGAATCCTGAAAAAGATTTGAAAG
AACATTGCTTGAAGAAGAATCTTGAAATATATTTGAAAGAATCTTGCTTCTGAGTCTTATGCTCTGATTTTCCTTATAAT
TTTGTCTTAGGGTTTGAGAAAGGAGAGGGATGAATTAAAAGATAGAAATATGATAGAAATAAACTTACAAGGTTTTAGAC
ATGAAATGATCCTTCCCCTAGGAACGGAATTTCCTTCCTTCCATTCTAAAATGGGTTCATTAGGAAATTGAAACTTCACA
ATTCGGGTCCTACCATCTATGGACGCAAAACAAGCATGAAGCCAATCCAACCCTAATATTACATCAAAGTCTAACATCTT
AAGTTCCACCAAATCAACCAAAGTGACTCTATTGGGCAAAGATATGGGACAACCCCTATAGACTCTTTTAGCAACTATGG
AATCACCCACCGGGGTAGAAACCAAAAAGGGTTTATCTAAGACATCAGGAAGCATATATAACTTTATAGCCACTAAAGGG
GTTACAAAAGACAAATTGGCACCGGGATCCAATAATGCATAAACATTAATTGAAAATTTTTGTAGCATACCGGTCACGAA
ATCCGGAGAGCTCTCTTGATCACCTCGGGATTGGAGAGCATAGAAGCGATTCTTCTTAGGAGCATTGGGATTTAGGCCAC
TTGCTTGTGCTTGAGCATTTTGCCTTCCTTGAGCCTTTAGCATAGGGCAGTCCCTCCTCATGTGGCTTCTCTTACCACAA
CCATAGCAATTACCCGTGCTAACTAGGCACTTCCCTTCATGTTTTCGACCACACTTTGCACAGATAGGCTTCTCGACATA
AGTACCACCACCTCTTGCTTCTTGAGGCTTGGGGGTAGACACTTTACCTTTATTGACCGTTGAAGTATTAGGGGGACCTT
GGTTGGAAAAACTCTGTTTGAAATTTGGCTTATCTTGGATTTCAAACCTAACCTTAGAAGAATATCCATCATCGGCCCTT
GAATGTAGCCCAACTTATCAGACCCTCTCTAATAGGTCTCCCCTCCTTCCATTGTTCATACCGCACTTGTGCCACGTCTT
TGAGTTGATAGGTGGCTAACTCCGCCTTTTCTTGAGAAGACACACCCGTAGCCTCTAGAACCTTAAACACTTCATCAATG
AACCCTTGTGGATCTTCTTCCACTTTGGAGCCAAAGAAAGTAGGGGGATTCATCCTTGTGAAATCCCTTATCCTAGAAGC
GGTAGTGCTAGCATTGGGGTTCACTTGCACCCTAGCATCCCTTGCAACTTGAGTTGACAACACTTGAATCAAATTATGAA
TAGCTGACCTTATCTCAACATTAGACATAGCCCCTTCTTCAATAGGAACTTGAGGGTTTTAAGGAGCTTGAGAGGGAACC
GCCTCATTAACATTCTCCTCACCGGCCCACATTGCGTTGTTCCTTCTTGTATTCATTGCTTATAAGCGCAAGAGAAGGAT
TAGAAGAAAAAGACTAAATAGAGTTAAGACTCTTAGGCATGACTATGGAATAATAAAAGAGTGAAAGTTCCTAAGCATCT
CGTAGCCTCTCTTTCATAAGTGTGGTGCACTTTACACCCATGAACAAGACTCTACTCGACGTGGTATCTTGTGACATGGA
TCCTACATTATTCTCAACCTTATGCTCTGATACCAAGTTTGTAACGATCCGAGAGCACCCCCTAGTCGTTACTGGTGTAT
TCGACCTCAAAGAGGTCTTATACATGCCCTTAGCATTCATCATAACATGTATCATAGAATAAAATCACGGAAAATTTAAA
AAATTTACTTTGGAAGCTCAACTTCATTGCTTATATGAAAAATAGAATCTAACTTCATCACAATGCACCATCTAGACATA
GAAGTATCGAAAATGGGACTTAGGCCTTACATCAATAAGTCTTGAAAATAGGAACTACAAAAATGTCTATCAACATAAGC
AAAGAACTAAACGTAGAAGCTAGATCATAGGGTCTTGTCCTCGGACTTGAGGACACCAACTTGGGGAAGCAACTCCAAGT
GTCTTGAGAAATAATCTTGAATCCTCAAAGGTCCGAACCTAAATGTTTGGGAAAAGGGGAGAAAATATGGGTTAGTACAA
CACACGTACTAAGTATGGTTACTATGTATAAAAACCATTGAAACATGCATAAAAGGACATTTTATTCAAAACATGCTTTT
TGCCAAGTAAATCCAATATGCACATAATTAAGTATCATAGTCGAAACCAACATAATATCATCCCAACATGTAGACAGCCC
AAGAAATACTAGTGCAATGCAGAGAATAGAACCCTATAACCCTATTCAAAGCCAAGTATCACATTAAGCAACCAACTTCA
TGCATACATTCATAAGATCATATTTCATCATAACTTACCATATTCATAATGATCATACATAACATAACTTCAACATACAT
AAGTCATAATCATCAAAATCATAAGAGAACAGTACAACAACCATCTCTTAGGATCCCACAGGTGCAATGTGCAAGAGAAG
TCCCATACCCTCACTTACACTATGTAGAAACCCTTAAGAAAGCCCTAGTAAGAGTTCACACTTTTCATACCTTCATTTTC
TTTCACATTAGGGAAACAATGCATTAACCGACATAGACCGTGAGAGCTACATGGAATCTGGTGTTCTACTCCCTCACCGA
AAAGAGAGGGTTAACACTTGCCTAAGGTGTATCCATTCGTACATAGCTATCTAGGTGGATCTACTAAGCTAGAGTCCTAT
CTGGGGACATTGTTAAGGGTCAAGGAGATTGCTTCTAGAAACCCTAACTTACTAAACGTGGGGGTTTCCATCTCATGAGA
CAACATATACCATAGGTAATCCGGACTTGCTAAACGTGAGGAAACCCATGTGGGGAGCCGGACTTACTAAACGTGAGACC
CCCATCTCATTTACATGCCCTTTCGGTGCTAAGCATTTGATTCCCTTTTGTAATCATGTTTATTCATCACATAAGTTCAC
ATTAGCGTTTACTAGACTCTTATTTAGACATCTTATCATAATAGCTCATATGTGTTCAAAAGTGAGTAACAATCCTTCAC
TTTAGAGACACTTAGCAAGTGAGTAAATCTTTCACTTTACATTACACTACAATCATGAGAACTACCTTTCAATCATATAG
CAATCATACCATAATATACATACATACTTCATAGCTAATTCAAGTGTAGAGGGTTAAGGATGAGGAAACTAGGTCACCAA
CACCGCAATAACACATTAGGTATAGCATCATTACAATCTAAGTAATTCACCGTTCATACTTGAGTTCAAAGGAGAACCAA
CCTTCATACCTTCTTACCCTTCGTGGGACATCCATACTTCAATTACCAAGAAATTCATAACCAATACATAATACAAGGTA
ATTCATGAAGTAATAAGGTAATCAACATAAATATAACCAATTGACATATTCCCTTCATAGCCTTCAAGGCTTCATTCAAA
GACTCAACCCTAATTTAATAGAAATTATACATAACCTATAGTAGAATCATCATACAAACCTGAATTACATAACATCACAT
TCAGTTCATAGCCTACAATCAATATCTAACACAAACTAGGGTTAGAATTAGGAAAAGAAGGAGAAACATGGGTCTCATGG
GGAATTCTTCAAGAAACCACCAATAAAACATAAATTCATCCATAATTGTTCATATAACATCATTCAAAGTCAGTTTATAA
CATCAATTTCACTTTAGAAAGAAGTCCCACGTTTTTGGATTGAAACCTAGAAATTGGATATTTTGAAATTCATCTTGTAG
GGGCCTCTTGGGGAAAGGAATCCCAAGAGTGATAAGCAACCATACCTTATAGATGAATGAACCACGAAAATCCGAGTTGA
AACCTTGGAGAGTTGGTCATCTTCTTGAAGTACCAATCTTCTTCAATTGAGTTCTTGAGAAGAGAGAAAGAAAGTAGAGA
GAAGAAGAACTTTAGGTTTAGATCTTTGGGGTTTTGTGTTTGACTGATAAAAGTGAGGTAAATTGACTTAAAAATCATTA
TATACATGTTCCCTTAAAGTACCCTAAATACCCCTCACTTAAATGGACTCTTTAATGAAGTAAAAATAGATTTCTGAATT
TCTGCATTTTCTTCGCAGAACAAGTCCGCGACGCGGAGCTGTTCCCTGAAGATATTTGGAATTAAATTTCGAGACAGTAG
AGTTCGCGACACGACCGCATAGCGAACTGGATTTTTGCTTCTTGGGGGAGCAAGTGCGCGACGCGAAGCTATTCCCTCCA
AGGGCAATCTGCAAGTTGTCTTGGCAGCTTGATTGGCTAAGGTTGGGGTCCCCCTCGGGGCCCCTTAGGATGGCCCCGAG
GGGTCGTATTCGAACCTTTTGACCCTAGGAACAGATATTTACCTATTGTAAACCTTTTCACTAGATTATACCATCATACG
ACACTCCTAAGCCTACCCAAAATCTAAGGACACACTAGACTAGTTTTCGGACGTCGTGGTTGTTTCTTGACGTTTAGAGT
TTTACTCTTCCAAATCAAGTCAATTACATTAGTTTAGGTTTATAAACATCATTTTGTAAATTTTTAAGTCATTATTCATA
AGGTGAGGCTCTAACTTAAGTCATAGAATTTCCGGGGTGTTACAATATCCCCCCCTTAGGAACATTCGTCCCCGAATGTC
ACTTGGACTTCTTTTTAGGGAGACAATGACTCAAACTAGCAGCACAACAACCAGTCACATCAACAACATCATATCATCAT
ATCATATCGGAATTTAATCCACAATATCACTACATAAGTATAGGAGGAACTGCCTTCTCCATATTCGATGAGCATAAACA
TATATATTAGGCAATCAACAAGACATTTCTTTAACAAGACAACACAATCATGCTTATTACAAATCTCATGAAGACAACAT
CACACAACATCTATGGGTGCAATATCAACCATGAGAAACAAATTTCATGAAAGCTCAAAATACAACTTAAGCATGAATTT
TCACAAAAATATGCACATACAAGGAAATCATGTCATAATCATCAACACACATGATTTTTCAATTTATACCAAATTAAAAG
AGACTACTAACCTAAACTATGGCTAGGAGTAGGAGGAAAAAAATGAGGGTAGTGGGACTTCATGTCGGCCTCAGCCTCCC
ATGTTGCCTTAACTAGGTGGTTTCTCCATAGGACTTTTACGGAGGCAACCTGTTTATTCCTTAACTTCTTAACTTGACGA
TCTACGATTTTGACCAAAACCTTTTCATAAGAAAGGTTCTCATTCACCCCTAAACCTTCAAGAGGGAGAATGGACACCGG
GTCACCTATACACTTCTTTAACATAGAAATATGGAACACCGGGTGAACTGGGGCCAATTCGATGGGTAGTTTTAAGTAAT
AAGTGACCTTTCCGACATGCTTCAAGATCTCATAAGGCCCAACATACCAGGGGCTAAGTTTCCCCTTCTTACCAAACCTC
ATCACCCCTTTCATGGGTGAGATTTTTAAGTAGACCTAATCACCTACTTCAAATTCAAGATCTCTCTTTCTATTATCGGC
ATAAGATTTTGCCGACCATGAGCCGTTTTCAACCTATCCCTTATAAGTCAAACTTTTTCCGTAGCCTCATAGACTACCTC
AGGACCAAGAAGAGCAAATTCACCTACTTCAAACCAGCCAACCGGAGATCGACACCTTCTACCATAAAGTGCTTCAAAGG
GTGCCATAGCAATACTAGAGTGGTAGCTATTGTTGTAGAAAAATTCTATTAAAGGTAGGTGGTCATCCCAATTACCTTTG
AAGTTAATGACACACACTCTCAACATGTCCTCTAGGGTTTGGATGGTGCGTTCCATGTGATCATATGTTTGAGGGTGAAA
TGCGGTACTAAGTTTCACTTGAGTACCAAGCCCATTTAGGAAAGACCTCCAAAAATGTGAAGTAAATTGGGTACCTCTTT
CCGAAATAATCGACAACGGGGCCCCATGCAATTTCACAATCTCCTTAATGTACAACTTAGCATAATCTTCCGCTGAATAA
GAAACCTTGACGGGAAGGACATGGGCTGATTTAGTCAATCTATCCACAATGACCCAAATGGAATCATGTTGCCTATGGGT
TCGAGACAAACCTACCACGAAGTCAATATTGATCTCCTCCCACTTCCAAGTGGGGGTATCAATATCTTGAGTTAGATCTT
CCGGTCCTTGGTGCTCGGCTTTGAATTGTTGGAAATTTGAGCACCTATCCACAAAATTTGCTATGTCTCTTTTCATTCCG
TTCCACCAATAAATCTCACATAAGTCGCGATACATTTTAGTGGCTCCCAGATGGATGGAGTATCGGGACCCATGGGCCTC
CTCTAAGATTGTCTCTCTTAGGCCATCCACATTCAGCACACAAAATCTTCCTTGGTGCCTAAGCACCCCATCTTCTCCTT
GAGAGAAAATTTCTATTGCTTTGTTGAGAACCTACTCTTTTAGTTCCATCAAAACAGGGTCAAGATGTTGCTTAGACTTC
ATGTCAACAACAACCAATGACTCGATATTATGACGGAACATGACACCTCATTTTGGGGAATCTTCAAGTCGGATACCCAA
CCGGGCTAGCCTATGTACATCACGGGCTAACTCCCTTTTCTCTTCTTCCACATGTGACACACTACCCATAGATATACTAC
TCAAAGCATCCACAACCACATTTGCTTTTCCGGGGTGGTAAAGGACACTCATATCATAATCTTTTAAGAGTTCCAACCAC
CTCCTTTGTCGGAGATTCAATTATTTTTGGCTAAAAACATATTGAAGACTCCTGTGGTCGATAAACACATCCACATGTAC
CCTATAGAGATAGTGTCTCCAAATCTTTAAAGCAAAGACTACGGCCGCTAGCTCAAGGTCATGAGTTGGATAAATCTTCT
CATGCACCTTGAGTTGTCTCGAGGCATAAGCTATAACCTTACCATGCTGCATGAGGACACAACTCAAACCCACTGGGAAA
GCGTCACAATATACTACAAACCCTTCGGTGCCCTCCGGTAAGGTCAAAATCGGAGTGGATCTTTCAACAATTAGAAGCTC
TTTCCACAAGATTCCGACCATTCGAACTTGGACGTCTTTTGAGTTAAGGCCGTTAATGGAGATGCAATAGATGAAAATCC
CTCAACAAACCTCCGGTAGTAACCGGCCAATCCCAAAAAGCTTCGGATGTCGGAAGGATTCAAAGGTCTAGGCCAACTTT
TGATCGCATCGGTTTTCTTTGGATCAACTTCTATACCTTCACTAGAAACAATGTGACCAAGGAAACCAACTGATCTTAGC
CAAAACTCGCACTTGCTAAACTTAGCATAGAGTTGGTGATCTTTGAGGGTTTGCAATACTATCCTCAAATGATTCATGTG
ATCATCCTCACTTTTAGAATATATCAAGATGTCATCAATAAAGACAATAACAAATAAGTCTAGAAAATTTCTAAACNNNN
NNNNNNNNNNNNNNNNNNNNNNNNNNNNNNNNNNNNNNNNNNNNNNNNNNNNNNNNNNNNNNNNNNNNNNNNNNNNNNNN
NNNNNNNNNNNNNNNNNNNNNNNNNNNNNNNNNNNNNNNNNNNNNNNNNNNNNNNNNNNNNNNNNNNNNNNNNNNNNNNN
NNNNNNNNNNNNNNNNNNNNNNNNNNNNNNNNNNNNNNNNNNNNNNNNNNNNNNNNNNNNNNNNNNNNNNNNNNNNNNNN
NNNNNNNNNNNNNNNNNNNNNNNNNNNNNNNNNNNNNNNNNNNNNNNNNNNNNNNNNNNNNNNNNNNNNNNNNNNNNNNN
NNNNNNNNNNNNNNNNNNNNNNNNNNNNNNNNNNNNNNNNNNNNNNNNNNNNNNNNNNNNNNNNNNNNNNNNNNNNNNNN
NNNNNNNNNNNNNNNNNNNNNNNNNNNNNNNNNNNNNNNNNNNNNNNNNNNNNNNNNNNNNNNNNNNNNNNNNNNNNNNN
NNNNNNNNNNNNNNNNNNNNNNNNNNNNNNNNNNNNNNNNNNNNNNNNNNNNNNNNNNNNNNNNNNNNNNNNNNNNNNNN
NNNNNNNNNNNNNNNNNNNNNNNNNNNNNNNNNNNNNGGAAATTGAAACATAACAATTCGGGTCCTACCATCTATGGACG
CAAAACAAGCATGAAGCCAATCCATCCCTAATATAACATCAAAGTCTAACATCTCAAGTTCCACCAAATCAACCAAAGTG
ACTCTATTGGGCAAACATATGGGACAACCCCTATAGACTCTTTTAGCAACTATGGAATCACCCATCGGGGTAGAAACCGA
AAAGGATTTATCTAAGACATCAGGAAGCATATCAAACTTTATAGCCACTAAATGGGTTACAAAAGACAAATTGGCACCGG
GATCCAATAATGCATAGACATTAATTACAAATATATGTAGTATACCTATCACGAAATCCAGAGAGCTCTTTTGATCACCT
CGGGATTGGAGAGCATAGAAGAGATTCTTCTTAGGAGCATCGGGATTTGGGCCACTTGCTTGTGCTTGAGCATTTTCCCT
TCCTTGAGCCTTTAGCATAGAGCAGTCCCTCCTCATGTGGCTGCTCTTACCACAACCATAGCAATTACCCGTGATAACTA
GGCACTTCCCTTCATGTTTTCGACCACACTTTACACAGATAGGCTTCTCAACATAAGGACCACCTCTTGCTTCTTGAGGA
TTGGGGGTAGACACTTTACCTTTGTTGACCCTTGGAGTGTTAGGAGGACCTTGGTTGGAAAAACTGTTTTTGAACTTTGG
CTTATCTTGGATTTCAAACCTAACCTTAGAAGAATATCCATCATCGGCCCTTGACCTCTTCAATTCTCTACCAACTCGCT
TAAGCTTTTGCTCCTCAATTTGCTCGGCATGAACCATAAGGCGAGAAATGTCCATGCTTCGGATTAGCATAGCCGACCTA
CATTCATTCACCACAAGATCGGATACACCCATAACAAATTTGTTCATTGTAGCTCTAGAGTCCGACACCAAAGTAGGAGC
ATGCTTGGACAATTGAGTGAACTTGAGGCCATACTCCTTCACACTCATACCCCTTTGACGGAGGTTGATGAATTCTTGCA
TTTTCCTCACCCTTTGTTCCAAGGGGAAAAAATTATCAAGAAAAGCCATCTTGAATGTAGCGCAACTTATCAGACCCTCT
CTAACAGGTCTCCCCTCCTTCCATTATTCATTTTGCACTTGTGCCACATCTTTGAGTTGATAGGCGGCTAACTCCGCCTT
TTCTTGAGAAGACACACCCATAGCCTCTAGAACCTTAAACATTTCATCAATAAACCCTTGTGGATCTTCTTCCACTTTGG
AGCCAAAGAAAGTAGGGGGATTTATCTTTGTGAAATCCCTTATCCTAGAAGCGGTAGTGCTAGCATTGGGGTTCACTTGC
ACCCTAGCATCGCATGCAACTTGAGTTGCCAACACTTGAGTCAAATTATAAATGGCCGACCTTATCTCAACATTAGACAT
AGCCCCTTCTTCAATAGGAACTTGAGGGTTTTGAGGAGCTTGAGGGGGGAACCGCCTCATTCACATTCTCCTCACCGGCT
CTCCTTGCGTTGTTCCTTTTTGTATTCTTTGCCTAAGCATCTCGTAGCCTCTCATTCATAAGTGTGGTGCGCTTCACAAC
CATGAACAAGAGTTTACTCGACGTGGTATCTTGTGACATGAATCCCATTTTATTCTCAACCTTTTGCTCTGATACCAAGT
TTGTAACGACCCGAGAGCACCCCTTAGTCGTTACCGGCGTATTCGACCTCGAAGAGGTCTTATACAAGCCCTTAGCATTC
ATCATAACATGTATCATAGAATAAAATCATGGAAAGTTTAAAAATTTTACTTTGGAAGTTCAACTTCACTTCTTATATGA
AAAATAGAATCTAACTTCATCACAATGCACCATCTAGACATAGAAGTATTGAAAATGGGACTTAGCCATTACATCAATAC
GAAGTCTTGAAAATAGGAAGTACAAAAAAGTCTTTCAACAGAAGCAAAGAACTAAACATAGAAGCTAGATCATAGGGTCT
TGTTCTTGGACTTGACGACTCACCAACTTGGGGAAGCAACTCCAAGGTCTAGAGAAGTAAGCCTGAATCCTCAATGGCCG
GAACCAAAATGTTTCGGAAAAAGGGAGAAAATATGGCTTAGTACAACACACGTACTAAGTATGGTTACTATGCATAAAAA
CCATTGAAACATGCATAAAAGGACATTTTATTCAAAACATGCTTTTTGCCAAGTAAATCCAATATGCACATAATTAAGTA
TCATAGTCCAAACCAACATAATATCATCCTAACACGTAGACAGCCCAAGAAATACTTGTGCAATGCAAAGAATAGAAACC
CATAACCCTATTCAAAGTCAAGTATCACATTAAGGAACCTACTTCATGCATACATTCATAAGATCATATTTCATCATAAC
TTACCATATTCATAATGATCATACATAACAAAGCTTCAACATACATAAGTCATAATCATCAAAATCATAAGAGAACAGTA
CTACAACCATCTCTTAGGATCCCACAAGTGCAATGTGCAAGAGAAGTCCCATACCCTCACTTACACTATGTAGAAACCCT
TAAGAAAGCCCTAGTAAGAGTTCACACCTTTCATACCTTCATTTAATTTGACATTAGGAAAATACTGCATTAACCGACAT
AGACCATGAGAGCTACATGGAATCCGGTGTTCTACTCCCACACCGAAAAGAGAGGGTTAACACTTGCCTAAGGTGTAACC
ATTCGTACATAGCTGTCTAGGTGGATCCCCTAAGATAGAGTCCTATGTGGGCACATAGTTAAGGGTCAAGGAGATTGCTT
ATAGAAACCCTAACTTATTAAACATGGGGGTTTCCCTCTCATGAGACAACACATACCATAGGTAATCTGGACTTGCTAAA
CGTGAGGAAACCCATGTGGGGAGCCAGACTTACTAAACTTGAGACCCCCATCTCATTTACATGCCCTTTCGGTGCTAAGC
ATCTGATACCCTTTTGTAATCATCTTTAGTCATCACATAAGTTCACATTAGCCTTTACTAGACTCTTATGTAAACATCTT
ATCATAATAGCTCATATTTGTTCATAAGTGAGTAACAATCCTTTCACTTTAGAGACACTGAGTAAACCTTTCATTTTACA
TTACACTACAATCATGAGAACTACCTTTCAATCATATAGCAATCATACCATAATATACATACATACTTCCTATCTAATTC
AAGTGTAGAGGGTTAAGGATGAGGAAACTAGGTCTTCAACACTACAATAACACATTAGGTATAGCATCATTACAATCTAA
GTAATTCACCTTTCATACTTGAGTTCAAAGAAAAACCAACCTTCATACCTTCTTGCCCTTCATGGGACATCCATACTTCA
ATTACCAAGAAATTCATAACCCTTCATAGCCTTCAAGGCTTCATTCAAAGATTCAACCCTAATTTCATAGAAATTATACA
TAACCTAGAGTAGAATCATCATACAAACATGAATTACATAACATCACATTCAATTCATAGCCTACAATCAATATCCAACA
CAAACTAGGGTTAGAATTAGGAAAAGAAGGAGAAACATGGGTCTCATGGGGAATTCTTCAAGAAACCACCAATACAACAT
AAATTCATCCATAATTGTTCATATAACATCAATCAAAGTCAGTTTATAACATCAATTTCACTTTAGAAAGAAGACCCACA
TTTTTGGATTCAAACCTAGAAATTGGAGATTTTGAAATTCATCTTGAATGGGCCTCTTGGAGAAAGGAATCCCAAGAGTG
ATAAGCAACCATACCTTATAGATGAATTAACCACGAAAATCCGAGTTGAAACCTTGGAGAGTTGGTGTTCTTCTTGAAGT
TCCAATCTTCTTCAATGGAGTTCTTGAGAAGAGAGAGAGAGTAGAGAGAAGGAGGAACTTTAGGTTTAGCTCTTTGGGGA
TTTGTGTTTGAGTGTAAAAGTGAGGTAAATTGACTTAAAAATCATTATATACACGCCACCTAAAGCACCCTAAATACCCC
TCACTTTAATGGACTCTTTAATGAAGTAAAAATAGATTTCTAAATTTCTGCATTTTCGTCGCGGACTACTGTTTCCTGAA
GATATTTGGAATTAAATTTCAAGACAGTAGAGTCCGCGACACGACCACATCACGAACTGGATTTTTTCTCCTTGGGGGAC
CAAGTGCGCGACACGCAGCTATTCCCTCCAAGTTTAATCTACAAGATGCCTTGGCAGCTTGCTTGGCTAAGGTTGGGGTC
CCCCTCGAGGCCCCTAAGGGTGGCCCCGGGGCATCATATTCAAACGTTTTGACCCTAGGAACATATATTTACCTATTTTA
AACCTTTTAACCAGATTATACTATCATACGACACTCCCAAACCTGCCTAAACCCTAAGGACACACTAGAACACATTTTTG
TCTAGTTTTCGAACGTCGTGGTCGTTTCTTGACGTTTAGACTTTTACTCTTCCAAACCAAGTCAATTACATTAGTTTAGG
TTTATAAACATCATTTTGACTATTTTTAAGTCATTATTCATAAGGTGAGGCTCTAACTTACGTCATAGTATTTCTGGGAT
GTTACACTAGTTTCCTTGATCTCTATTTAATGGCCTATCATACTGACCATCCCTAGTGTAGTTCCGACCTGCGTTTCCAG
AATCTTAACCCTAGTTTCCATAGATACAATTTTGGAAACCCCTTGGTTCCCCAAGTAGTTAGCTTTCTTATCAAGGTCAA
GATCCTGATCCTCATACTTGTTTTGTTGTCCCACAACATTCACCTTTTTAGACTTGGCGACAATGTGCTTTGTCAGCAGA
TCTATTTGACTCCTCATATGTGCCATGTCTTGGTCCCTTTCTTCTTCTCTCTTCCTCTATTCAGTGGAAAGCTCCAATGT
ATACCCAAGCTCTCCTATCTTTGCATCTCTAGTGTACCATGCTTTGTTGTTCTTTGAGACCTCATCCAATAGTTGCATAC
TCTCCGCAAATGACTTCCTCATAAATATGCCTCCACAAATTGCATCAACAACATGTTTAGTAACATAATTCAGAGACCTA
TAAAAGGCCTGTTTAAGATGTCTTTCGGTAAGATCATGGTTGGGACATTTCTTCAGCTTTTGGCTGAACCTCCACCAAGT
ATCATGCATTGCTTCTCCTGGTCATTGCTTGTGTGTGCTAATCTCATCCTTCATCTGCAGCTCTTTTGATTCTGGGAAGA
ATCTCTCCAGGAAAGCTTCCATTAGCTCGGTCCAAGTTCTGATGGAATCATCTAGCATCTCATTCAACCAGTTAGTTGCC
TCTCCAGTAAGAGACAATGGAAATAACCTCAATCTCATTGTTGTTTGGTTGACTCCAGGAATCTCCTGTGAATTATAAAT
TGCCAGAAAATTCATCAAGTGCTGATTTGCATCATTACCAGCTGCACCTCTAAACATACCTTTTAGGTTCAGCAATTGGA
TCATGGTGCTGGTGATTGTGAACTTAACAGTTAGGGGTAGTGCATGTAACATTATAGCTCTAGTGGCTCCAACTCCGTCC
AAGTTAGCATCTTCTTCTTCATACATCATATGAGCTGGAAGCTGAGCTCTACCCCTTAGGGCTATTGGTTGGTGCTAGGG
ATGGACTACTCTTTCCTCTTCTCTGTTCTCCTCTACTACCCTAGGTTGATTAATTCCAACATTTTGCTGGAAACCTGGCC
TAGGTTGATTGATTCCTGCAGTTTAATATACATTCCTTGCAGCATCAATCTCAGCTTCTAGTCCCAGTCTGTGTCTCTGA
GCCTCTAGTTCTTGTGCATTAACCATCTTTCAAAGAGTCTCTGAAATTTAGGGTCATAAGGAACAATGGGGATCGTTTGC
TTCTAGTGTTGGGCATGCACAATCTAACTCTCCTGAAAAAGACACCAACACCAAACAAAACATAAAATTAGGAAATATAA
CTACAATCGAATAAAATCTAGTAAAACACTTCTGAATTGAAATTCCCTGGCAGCGGCGCCAAAATTTGATACGTCCAAAC
TTACACTTCAAATAAGAAGTGTAAACGGTCGAAGTCAATTTACAGAACTCAACTAGAGTTGAGGTCGATCCCACAGAGAA
TTTCTTTACAGATAAAGTTTCAGTATTGCGTTTATTCAAATGTTGTTATTATCTCCTAGACAAATAACAAATGAAAGTAA
ATTGGGTATGGTTGAATTGTTATAATTACCAAAACCTGCAGTCAAAATCCAGGCTCAAGACTAACAAACTATTTCGCTGT
AAGATTGATTCAATTAATTAAGAGAAACCAGGATTGTGTTCACCATAACATTAGTTCTAGTGTTCTCCCATAATTTGAGT
GTCAGGCAAATCAATCTTTACAGAATCCTTGCGAGTTAAATTTATCAACGTTTCTTAGCCTAATAAGATAATGATCACGC
ATGTTCTCTCAACATTAGAGTGTTACTAACATTGAACCTCACTTGAAATGATATGGTGTTAAAGATCTTTTCTCTCGAAC
TTAAGCTGCAACTCCAATTTGTTAATTTAATTCAGCTTTTTCCTAACTGGTATTTTTCTCTCGAACAAATACTAGATACA
GGCTCGTCTAATGTGTGCACTCACTAGACTAAATGATATTGAAAGCTAAAAACTATAGGTTGTACACACAGACTGCCTTT
TACTCGTTTGAAAGAATCACAACTAGAATATGTCATAGATCCCACAACCCTAGTCATGGTATTTAGCCACTCATGCTTTC
ACATAAACAATGAGTAATTAGGGATGAAAACATATTGAGAAAGACTTACAGAAATAATTAGCAAATCAACAACCACTTTG
ATAATCTGATAGTCTGAATCCAAATTTCCAACTGATAACAATAATCAAAAATCCAAATATCGAAAGCTAAAAGTAATACT
GTGTTCTTCGTCGTAAAACTTAAGATAATGAATAATAATCTAAAAATGAACCAAAGTAGTTCAAAATAGAATATTTAAAA
TGAGTCCTAGTCGAACTAGGACTGAAATGACGGATGGCTCTACGACCACTTCTAAGGTTTGTAGAGGGTTTCACGGTCCG
TGAAGCCCTCCGTGATCTTCCCTTTAACTTTCCCAAAGGTTGGGTCTTCAATTCCTTCACTGGAAAATGCACCACGGAAG
CTACCACGGTCCGTAGTGAGGACCACGGCCCGTGTAGTCGCCTGTGGTCTTCACTTGGATTTCAATCTTCTCTTAACTCT
CCCTTGATGTCACACTGGTTCAGCTTCACAGCAGGTACCACGGTCCGTGGTGAGGACGATGGCCTGTAGAACCCTCCATG
GTTTTCACTTTTTTATTCCTCCTCTTTATCTTCTCAAAGCCCAACACCGCCTTACTTCCACGAGCTCCACTACAGACCGT
AATGAAGTTCACGGTCCGTGAAATTGGTTGTGAACTTCACTTGGTAGACATCAGTTCTGCTTTTTTTTCTGCTTTTCTAT
ACAACCCTGATTCTGCCTACACATTTGACAAACCCATCAAATAATCCTAAATTTCACTTAAATCCAGTATTCTTTCATAG
TTATTAAGCATCAAATGTGCCACTATTTCGCGACACATCAAAGTATAGGGAATTTCAGCCCTTCACATTAGCCCCTTTTC
CAATTGCAAATCTAACCAATATTTTCTCTATTTCTTGGATAAGTTTTTATAGAAATCTCCGCCCATTTCTTTCTCTTAAA
CATAGCCCAACTTACTTCCATACATATACCAACAAGCCAACCCCACTCCATGCGCCCCCCTTTTTTCCTTCTATTTCCCC
TTTTCAGAACTCATGCGTGCTTCTTCTCCTTCACAAGAAGAAGGATTCCAACACCCAGTGAACCCATACTCGTCTTTTTT
GCACGAACACAAACCAGTCGACACAGTCGTGTCCCTCTCCCTCTCTCCCTTATCCTCTCCATACGAGAAGCTTTTCGAAT
CAGGACAGGTGGAGCCATCATGTTTCTCCTTGTCCTTCATCAGAATTAGATTATTCTATGTTCAATTCCAATGAGAATTG
TACAAGATTAGTACAATTGATAGCTCGTCCAACCTTATTCTCAAATAATTTTTAAATTTCAAATTCATTCTTATCCAATT
CCCTCACCCGTTTTCCCCCAAATAGATCCCCTATATAAACCCCTCTCCCTTCCCTATTTCACAGAGCCTTTTGACCCTCT
AAAACCCACAAAGGGCTTCATCCGAAAACAAATTTTTCATTACCTAAATAGGGTTTTTGATATTTCAATTTTGGAGAAAA
AATCAGTGTTCTTACAAAGCCTAAATCACAAAGGTTTTGACCCGAGTTTCCTTCTATTTCTATTTGTTGCTTCGAAATCC
AATTAAGTCAAGGTCAATGGAAGAAACTTCATCATTAAGCTCGTCATCCCAGAAGCTGCTCTGGAAAAGGTAAATTTTTA
TTGTCTTATTTAAATCCTTGTATAATCTAGTTTTGTTGATTAATTTGATGTTATTGTCAACTAATTAGTCTGTTTTCTTT
CCTGTTTAGCAGTTCATTTTTCCTCTAAAATTATGATTTTTTTTTAAGCGCGTAAATTTCAATTTTGATCAGACTTGTTC
TAGGTTGGCATTTAAATTGGTGATTTTGGTATAATGTTGTGATTTGCTCGTATATGAGTTTTTCTGGGTTATGTTTGGTT
GTTGGTTTCATTACTGCGTTGATATGAGTCATTAAATGGTTGAGTCATAAATTTTCTTCAAATGCTTACGAATCTGTGAT
TAGCTATCAATTTCTATCAAGTTGAAAAGTTGAATCACATGTTGGAATATGTTGTTTACTATCCTTAGATTCGTAGTGAT
GTTTGAATTAGAGATCTACTAATGATATCAATAGCTAATGGGTATTCATTCAGGAAAGGCAATAGCTTTAGCTTCTTGTT
TTTTTGTTTACTGCAGCTTAAAATTAATATCTCTGTCTTTGTAATTTGCATATGAGTATAAATTGTTTGTTTGCAGTTTT
CTAATATGAATAGCTTCTTTCAAAGTCTTTCTTAGTATGAATATATGTGAATGTTTTGTGAACATGTCATTTGATCGAGA
ATCATAAAACTTTAATCCATAAGATTTTAAGCTAGTGTGAAATCTAAAATGGGTTTTCAATTGATTTGCTTCATTATTTT
ACATTTCTCATGAACATAGTTTATTAATGTAAGTTTGGAGTTTACCTTTTGCAAATTTGCATATATTCTCAATTTCCTAG
GTTGATAGAGATGAATATGTCAGCTTGACTTGAGTTTTCTATTTATTTAGATAAGTGACATGGTAGATTAAAATGTTATT
TTCTTGATTATACATTGGATTCTCCATTATTTAAGAATAGTTCTATATTGGAATATGGGATCGTTTGCTCTTAATAATTT
GGTTGCACTGTTAATTTCTTACAGCTTTCACATTTGATTATTGGGGTCTTGAAATAATAGAACCCATTCTATTCTTTATT
ATATGATTGCTATGTATGAACTCCCTTTGAATGAGTGTTTTGAGAATCCTTCTTTGCATTTGGGTTGGGTTAAAATCCAA
CATAACCCCATCAAGTTACATTAGTTATCGTTGCGAAAGGGAAGCTGAAACAGGTCAAATGGAAGCAATTATACAGGAAA
CAGAGCTTCGTATACAAGCCTGTATACAATGATATATAGTGTTGATTGATGAGTCCACAAATTGGACTCATTTAGGGCTA
TATTTTAATAGAAACTGTGTCCTCAAATGCTTATGTTATCTCAATATCTGATGAAAACCCTTAAGTTTCAGGTATTTGAA
GTTTGAAGGAAAGCATGGACACTAGTTGCAAAAAGGAAGGAAAAGGCTGAAAAGAATGAAGAAATAAAGGCCTGAGCATC
GGCGAGTCGCTGAAGGGTCTTACTTCGTCTTTTGTTCTAGTGTTCTGAGGCTTGAAGGAAAGGATCAAGTCGGCAGAAAA
AGGGAGTAGTCGGCGCATCGCCGAGAAGTTCTACGAAGCAAGTGCCATGTCGCCCAATGACCCATAGCACGATGATGCTG
AAGGCTGGTGCAAGACGGTGGTAAACTACACCAAAAGATGAATCACCGAGTTGATCGGCGATTCTGACTAACGATACCAA
ATGATCCGCTGCGGCACAAATCTGTGCAAACTATAAATACTAGTTAGAGTTGTAGTTTTAAGAGTCAAGCAATTATTATA
ATTTTCATATAGAATAGTACTTTTTGATATTTTTGCTCTACGCTTGAGACGGTTTTGAAGACTTGAAGATCCAATGGGTT
TCATCTTCAAGATTTGGATTTGGGTCTCTTGGATTCTTTGATTTTGGCTTGAATTAAGACTTAAATCTTCATACCCAGTT
GAATGCGAACACAATTTTGTATAAATTTCTATCTCTTATACATGTGTGGCTAAAAACCCCAATTCTTGGGATGTGATTTA
GCGAATATGGGTTAAGATAATTGTTGGGTCCTGCTTGTTGATAGTTTAATTGTGGTTTCGTTTAGTAGTTGTGGATGAAT
TTAATCAATTTGTAGTTGCAAATACAAGTTTATTTATATGTTTTCGGCTTGCTCGAGAGAGAGGTCGTAAAACTAAGACT
ACTAAATTGATGGCCAGTGCGAGTGGGTCGACATGAGGTTCAGATTGAGAGAGTGAACCTTGGTCCCTTGTCCACACACT
CAGCTCGAGAGAGTGAGTGGGTTAAGGCGTAAGTTGGTCTTCATGCTGCAAGTGGGGGTCTGAGAGGAACACATTTGAAA
CGGGGTAAGTTGCTCGAGAGAGAGCCTATCCCCCTTAAAGTCTAGCCTAGTCACAATTATTCTATTAATGTTCTATCGAA
AGCATGTACCCAATAATCTAGCTTGACCCTTATTCCCGTCACATCCCAAGGATCCCCTCTCATTACTTAGAAACCCTTGT
TGATTTTGTTGTTTTTACTTACTAGTGACAAACCCCCCCCCCCATGTTAATTGAGACTCTTGTGTCCCCCCCCCCTTTAA
TTTACAATGTTTTTAATCGTTAATGTCTTTAGCTACGACTAGTTAGAACTAACTTTTATTTTTCTATTAATTCTCAAAAC
CACTCTCTTGGGAACGATCCCAGCCCTTGGTTGGGTTAATAAACTATTGTACAATTGTAGACACTTGCATCGAAAGTTGT
ATCTTGATTCACAAACATCATTGATATACACACTAAAAATTGGCCCTCTGTTTCTAGGCAGTAGTTTAGGCCCAAATTCT
TCTTCTCTATTTTAATTACAGGATTGTAATTATTTATTTATTTTATTTTGATTAACTCTAACTTTAAATGTTTGGTTTAA
TTTAATTAAATCCCCTAATGATGAACCTTTTCAGTTGTGAACTTATTCTCAAGCCAATGTCTTTTAGCCCTATTCTCAGC
CCTCCAGAATCATGTTTGTTGGTAAGAAAGCTTTTCTTTCTTCTGTTCATATAATCATGTAATTTATATTCTTCCGATGA
TCCATTATGTATTCAATTGTTCACTCATTTGAGTTGCTAAGGTGCTATTTTCGCCCTTATACTTTCTTCTTTACAGGTAC
CATTATATCCTACTGCAATTTTTCAGGGCAAAATTGATGGTAAAGGAATGAGTTTTTTTATTGTACTTTGTTATGCAAAA
AAACTTCCTTCTCATTTTCAAGAGAACATCATAGTAAGTTGTTGACTTTTAGTTGCCATGTCATTGGTTCCTTGTTTCTC
TTTAAACATGTCTCTAGTTGTATATATCTTCTGTTGCATCTTAATTGTTTAATCATGTCCATCTTTTTTATTATGCCTCT
TGTAACATTTGTTTCTCTATTGGTATTTCCTTTATTCATATTCTGTTAGTTGTGTAGAATTCTAATGTCTAGGATTAGAG
AAATCAATAATTGTATTGATAATTAAATTGTTGAGTACATGCTCCTTATAGAAGGAGAGAATTGTAGAATCATAAGTTAA
CTATACTTAAAGTCCTACTACAATACCTATTACTACTATAAAATTATAAATAATCTAATCCTAGTTGTAATAAAATCCTA
TTCGTAATCTAATTCTAGTCGACTTTAGATAGTACAACAAGTAACAACATAGTCGATATAAATGATCTAACCCTAGAGTG
AATCTAACTCCGTTGTACACGTTGATTGGATCAGGTTGTTGAATTTGATCCATGTCTCCATTTTTCTTTATATTCAACAC
TTCCCCTCAAGCTAGAGAGTGGAGGAACGATTAATCCTAGCTTACTTCGAAAACTCAGAAAAAACTTGTTTTGTCAATGC
TTCGGTATGAATGTGATGTCAAGTTGTTGCTTGTGTTAGGTCATCTGCAGATTTATATGAGTAGTCCCACCTATAAAAAC
ACTTAAGAGAAGTATGGTTATTCCTACCACAAATTTGACGTGACTCGGTACTGTTCCTCTTCTTATTTCCACTTGGAAAA
CTTTCATTGTTCAGAGAACTTGGTCCATATTGAATGTTCTTAGAACCTGTTCCCTGTCCAGTAGGCTTGAAACCTCTTTC
TTTGGAGTTGAACTTGTTGTTTTCACTTCCCCTACCCCTTTGGGCAGAGAATAACATATTATGGTTTTGTTGTGACACCT
CTTCTTCATCTTCCCTTATATCAAAACCTCTGAAAGCATTAACAAATTGATTAAGGGTGCGATATGGTGCCTTACATAAC
ATGACAGTCCTGAAGGTCTTGTATTTAAGACCTAAACCTCTAGAAAAATTTATTACTTTGCTATCTTCATCGATAGGTTT
GTGAATAGATGCAAAGCCATCACATATGCTTTTGAATTCCTTGATGTATTCATCAATCTTTTTGGTTCCTAGCCTAACGT
TTTGTAGTTGTCTAAGCTGAAACTCGTTATATTTTGTCCCTTGATGATAAACTTCTGCCAAGCATTCTCACATCTTTTGG
CCATTGAGTAGCCCACAATTAGGTACAAGATTTCTTCTATCAAGGTGCCTGAGAGCCAACTCCTTAGCAACACATCTTCT
CCTCCCATTCATCAATGTTCCCACTATCTTTTGCATCCTTCTGTCATGACCCAGGGGTACCCCCTGGATGTAACAAGGCG
TATAAGACCCCGAGAGGCTTCATACAAAACACTTAGCATATCATAACATAAGATAATAGAAAAGTACAGCAATTTTAAAC
ATTTTTCCAATACATTCGAAGTTTCATAAAATGAAGCAAAAGTCTTACACTTGTCTCAAATCATCTAAAACATGAATAGT
CTTGGGACACAGCCCATCAAAAGTTCTAAACATAAAATAAAGACATAAAGGAAAGGTGATCAAATCCTCGATGATATAAT
TACTCACTAAATCTTCACTCCTTTCTCTACTATGTACTAAATATGATTGGTAGAATAAATCGTCAACATAAGCATATCAT
AGGTATTAGTTAACATAAGGCATATACCATAATCATAAGAGACAATAACATAAGTCATAAGCATATTCAATGCACCTAAA
TCATCATATCATAAGAGGAATACTTCTCAAGTAACCTCAACTTATTCTTACTCAAGACTTGGATCATCACCTCTAGTCAT
ACATATCATGGAAGGAAATACAAGCAACATTCCAAGCTATCAACTCTTAATGACATATTTCATATTATTCTTTCTTTTCC
TTTGAAGACATAGGGATTCACTATTGATCCCCTATAAAGTCTAAACATTCATCATAACATGCAAATCTCAAATTATAGCA
TACTTACGATAATACCTTGAAGAACCTTGTTTCAGGAAGACGTAACTCACATAATCATCTTCAATGCAAGCTAACATCAT
CCTTAAAGACTTTGAACACTACGAGATACCTCTTTAAGCATATCTTAGTTCATCATTAATCGTTTTATCCTTGAACACTA
TGAGATGCTTCTCAAGCATGTCTTAGTCTCATTATTACTTTGAACACTACGAGATACTTATTTAAGCATGTCTTAGTTCA
TCATTAATCTTGTTGTGGGAAATAGCTTTAACCGACATGAGACCATGTAAGCTTTAACATGGTATCCAGGTGACTCCCTC
ACCGAAAAGGGTTGGTCTACTTGCCCAAGGTAGAATCGATAACTATTAGCTTAGGTGAATCCATTAGCTAAATTACCTAT
GGAGCGCATAGTTTATGGGATACGGAGATTGCTACTAGAAACCCGAACTCCACGACGTGAAGGCTTCCATCTCATGAGAC
ATACTTGGGAAACCCGGACTCTACTACGTGAGAGTTTCCATTTGCCAGCCCGGACTCAACTTCGTGTGAGACTTTGTCTC
ATTTCAATATCCACTCGGTGCTAAGCATAAATCCCACAATTAGTTATTAAGTCTGAACTTAACTCATATCTCATGGAAGG
ATGTCCTCAATAACCAATCCAAGTTAGTTCATTATGATAACTCATTAGATCATGCGTGAGTACTTATTACCATCCATGAT
CACTTTTAATCTTAGATTCAATTAGGTGAGAAAAACCTTTCGAAATTCGAACCTTCATTATGCGAGAAGACCTTTCACAT
CATGTTCATTATGTTTTCATGAGAATGTCCTTTCAAGCAGCACAACATCAATATCATAATCATTGACACTTTACTCTCAA
AGTGTTCTTAAAGAATTTACATAGATTCTATAAGACATGCATAATCTCATACACTCATAACATAGGTCATGTGGGTAAAC
CTTCCACAACAATTCTATCTATTATCAACATTCATCATATAGCTTCCTTCTCAAAGCCTTTCTAGTCTTAACTAATCATA
TTAGCTTTACTATCAAACCCTAATAATCATAATTCAACATATAAGCTTTATTCTAAAATCCCTCAAAATCACCATTCATC
ATCCATGCCTTAGTCTTAAGGCAATCCTAATCTCAAGCCTTACAATTCATAATTCATCATACATACTTGATCTTAATCAA
TTCATTCCTATAAAATTTACTCTTAAGTAATTCATATATATGTGCTTCTATCTCAAACAACATATAATGTAATTTAACAA
TCCTAGAAGATCACATTTAAGCCCTCAATTTTCTCTTTCATGGCATAAAACCCAACTATATAAAATTCACTCTAGAATTA
TAGGGTAAGCATGAATACATGTATAATTATACTAAAAGATACAATTCCATCATAAACAACCATAAACATTCATAACCCAC
TCTATTGGAGCATAACCCATAACATTAAAAGAAACCCTAGTTTGAGTTGGGGAAATCTTCTTCTAAATTAGTGAAAACAT
GGGGCCTTCATGGATGAAAGGAATCCATGAATGAAATAACCATGATAACTTGATTACAAAGCCTGTCAAGCTTGAAACAA
TGAAGACTTGACTTGTCCTAGCTTGAATCCTCTTCTTCTTCAACATTCTAGAGAGAGAATATTTGAGCGAGGAACTTGGG
ATTTCTTTGGGGTATTGAAATAATGACTTGGAAGACTTAGTTTAGTGGTCTAAAATACTTATATAGGGGGTTTATACTAG
GGTAAATTGACTCCCCTTAAGTCTAATTAAATCCGGAAAGCTCCATTAACCACTATACACTTCTTTTAGATACCTCATTA
TTATCCAATAAAGTAGTAAGGTAGATCATTGTTATCCAATAAATTAGTTCAAAAATTTTAAACTAACAACATCAAACATG
CTAGTTCAAGTGACTATAATTTTTTTCTAATCGAAACAAAGGGAAACAGTGACACAACTTTATGAGATAAATATCACAGA
CCAAACTAGATGGATAAAACACTTCCAAATTCAAATTAGGACATCGATTATCACTTCTATGTAAAACAAAATTCTATTAA
TGTATTGAATAATCACTTTTTCGAATAAAGTAGATGCATTTTCACATACTTGAATTAGCACTTTGATATGAGAGATGAAA
ATCAACGTAGAACAGGCATATGGTTCTAAACCATTGTTAATGTAAAAATCTTAAACTGGTAACTTAACGTCAGAGAACTA
GAATCATGCCTGATTCTCAGAGATCAATAGAGAACCTCACTTAAAAAAAAAGAACCAGACACTAGCAGCAAAGGCAACAA
CAAGAACGAACACATGAAAAGCCATATAGGAAAATGAATGTAAAAGGGAACGTCGTTACCGTTCTTAGAGCAGCAAACGC
TAGACAACTGCGAGCCTAAATGACGACTTCACCTGGAAACCCGAACAGTAGCAAAGACTAGGAAATCTAGGCAGAAAATT
GAACTAAAACACCGAAACTATTGTACCCCTTTGCTTTCGAAATGTATTTAGTGTATTTTAAGAAAATGCTTATGCTCAAA
CTCTCTTTGTGTTCTCTTGCTAAGTGAAATCCAACTTAAAATTTCCCAACTTTTTCAATTCTCAAAATTCCAACCCTAAA
CAAATAATAAAGAGGACGTATATATAGGGAAAAATATTAGGGTTTATTCTTTGAAGGGGAAATCGGATAGAAACAGGGCA
AAAACGGAATTCCCCTCTTTCTCCAATTCAAAATTTTCAAAATCCTTTCCAAGGAAGAGGGAGCAACTGGTTTGGTACAA
AAATTCCTCCAAAATCCCAGAAAATCCGAGGCAGCAGGGCTGCTGCGTACAGCTGTTGTTGACATTTTGGACTGCTGAAG
AAGAAGAGATTGCAGGTGGGGTCGTTCGGCTACTGTTGTTGCTATATGTATTGTTGTTGCTATGTTGAAATTAAAAGGGA
AAAGGGGTTTGGGAGTTCGGAATTGCTGGAAAAAAAATAAAAATAAAGGGTGGGGTCGGTTTGGTTGTTTGTTGTATGTA
TTATTATATTGTTGGGTGCTTCTTGAATTAGAAAATAGGTGGGCCAGGGGTTATTGTTGGATTCTGCCCATTTGCTGTGG
AAAAGAAGAAGAAAACGTGTAGGCGCGTGGGGTTGGTTGGAAGGGGATTAGGAAAAACTTAGCCAATTTGATTTAGTTAA
GATAGATTCGGCTAGTAATTAAATAAGACAAATTGATATTAATTAATTAACGAGCTTCTTAATTTTAATAAAATAAAATA
ATTAACTTAATTATAAACTAATTAATTTAACACTATAAACGACTAAATAGCCAAATAAAATAAAGCTAAAATCCTTTTGA
GACAATTTTCGAACATTCATAAAATATACTAATTAGACACATAATTATATAATAATTAACTTATTTATAAACTAATTAAC
TCAAAATATAAGCTATTAATTAACTTAAACTAAATAACCAAATATTTAAATAAGACTAAAATCCTTTTGAGACAATTTTC
GAACATTCATAAAATATACTAATTAGACACATAATTATATAAAATATCACATTTATTATTTTAAAATTTATAAAAATGAC
AAAACTACTTAAAATGACTTGAAAATTATTTTGAATTTTATAAAGCCAATTATTTCAAATCATTTGGAATTTAGGAAGCT
CGATGATTAATTTATATTGTGGAGGTCCAAAATTGGATGTCAACAGTGGTCACTGCCTTAGGCAGATTTGCAGTGTGCTT
ATCCATGAGACCCACCTACGGGGAAAGGGTCTAACCATGGGCCATGGGTGACATCTGGAATTCTAAAAGTTGCTAAGTTC
CATCTTTCGTATACGAGGTGTTACACCTTCTCAACTGCTACAACCTACCCAATTGCCTGTCCAGTGGAACAACTACTTTT
AGTTGGTTCATTCTCTATGATGAGATAGGTTAGTCTCATTAGCTGAATCAATTGGGATATTTGTGTCCCCCATATAAGGT
AGTTTGTTGGCTTATGTTTAACAGAGGAAGCGTAAATGAGTTGGTGAAGTGAGGAGGTCGACATAATGTTGGTAATGGGG
ACCATTGCAGTTGAACGTGTGTTTTTTTATCAATACTCAAAGAGGGGAAGAGATTTAATGTTATGATACCATGTAGAATT
CTCACATCTAGGATTAGAGAAATCAAGGATTGTATTGATAATTAAAATTGTTGAGTACATGCTCCTTAACAGGGAGAGAA
TTGTAGAGTCCTAAGTAAACTATACTTAGAGTCCTACTACAATAATTATTACTACTATAATAATAATGCAATTAAGAATA
ATCTAATCGTAGTCGTGATATACTCATAGTAGTAATCTAATTCTAGTCAACTTCAGCTAGTACAAGAAGAAGAAGCCTCG
ATATAAGTGACCTGAACCTAGAGTGACTCTAACTCTGTGGTACACGTTGATTGGACCAGGTTGTTCAAACTACTCAATTT
TTTCAGTTTTCTTTATCGTGCTTAATGCCCAAAAAAGTGTTATGTACTGGTTGTTGCCCAGTGACTATTTCATGATTTAT
TCGCCTCTTGTGTTTTCTTGGTATACCATCGCAGTCAGACTTTTTACAGAACAATCTTTTCCTACTCTTTCCTATTGATC
ACAAGGTAATGGATTTTTTACTTTTCCTTCTCTTTCCTATCAATCTCAAAATAAGTTTTTACAAGTTACAACCCTTGATT
CAAACATAGTCATCCAACTTAGCATTTCATCTTTTGATCCTCTTGCCTTTTTCCAACTCAGCCGTCCTAACTTGATAATC
GACCTCAGTAGGGACCCTATCGTTCACAACGTCTCTGGCAACCAAAATATTGTCAAGAGTTTGACGTACCATCCTAGATT
GAATCCTATTTGGTACTAGTAAACAACTATTAGAACCTTGTGTCGCTCTGAAAATGCCCCATTAGTAGCATTTCAGTTGG
TATCCTGCCAGCCAGATTCTCAAATAACTTAACAATAAACTTGAAATAATAACATCTAATGAAAACACGAAATAAGTAAA
AAAACTTACTCCAATGACTCAGGGGCAGTTCTATGGATGTGAAAACCAATAACTCTCCATATGGTGTTAATGCTCGTAGA
GCATGTTCTCTACCAATCATATCTTCAACCAAACGATCAAGTTTCTCCAGAATTCAAAACGGAGAAAATTAAAATGACAA
CAAAGCGAATTTGATGAAAATTAATAAGCATAAAATGTTGAACTTATAAAGTACATACCTTGCCTCCGAGGGGAAGAAAA
AAATTCAATGTCAACAACAGTAGCCTTTGATCTGTTGAAATACATAGGCCATAAATTGGCTTTAGGAAGCATTTCAAAGT
GAAGATTAAGAAAAAGTAACTTCGCTTTTTCAGAAACATTTTGGCTTGCTTTGTCGGATAGGTGAGCAACAACTCCGTCA
AGCTTATACTTCTTTTTCCATCCATTAAAGCAACCTCTGCCCGAAAATGTGCAAGAAAATAGACAATAGGAAAGTTTTTT
ACTGAACAATCTTGTCCTTCTCTTTCCTGTCAATCTCAAAATACTGTATAAGACAATAGGAATGTCTAATACAAGAATAT
CATCAAAAATTATTTTGAGATTGATAGAAAATAGATTGAACTATTGTTCAGTAAAATACTTTCCTATTGTTTGTTTTCTT
GCACATTTTCTGGCAGAGGTTGCTTTAACGTATGGAACAAGAAGTATAAGCTTTACGGAGTTGTTGCTCACCTCTTCGAC
AAAACAAGCCAGAGTGTTTCTGAAAAAGCAAAGCTACTTTTAATTAATCTTTACTTTGTAATGCTTCATAAAGCCGCTTT
ATAGCCTAAGTTTCAACACATCAGAGGCTACTACTGATGACATTGAACTGTTTTTCTTCCCCTCGGAGGCAAGGTAAGTA
CTTTATATGTTCACCATGTTACGCTTAGTACTTTTCATCAAATTCGTTTTGTTTTCATTTTCTCCGTACAACAACCATGA
GAAATTTGATCATTTTGTTGAAGATATGGTTGGTAGAGAACATACTTTACGAGCATTAACACCATATGTGAGCCGTTGGT
TTTCACATCCATAGAACTGCCCTTGCATGATTGGAGTAAGTTTTTACTTATTTCGTATTTTCATTAGATGTTGTTATTTC
GTGTTCATTGTTATGTTATTTGAGAAACTGGTTGGCAGGATTCCAACTGAAATGCTACTTATGGGGCATTTTCAGAGCGA
CACAGTGTTTTAGTAGTCGTTTACTGGTACCAAACATGATTCAATCTAGGATGGTACATCAAACTCATGACAATGTTTTG
GTTGCTAGAGACGTTGTGAACGATAAGGTCCCTATTGAGGTCGATGCACAAGTGATGACAGGCAGGTTGGGAAAAAGCAA
AAGGATCAAAAGACAAAATGCTAAGTTGGAAGACTATTTGAATCAAGGGTTGTAACTTGTCAAAAATTATTTTGAGATTG
ATAGATATGTACAAATATAGTTACATCTCTAGGAAGGGTTGTGAAACATTCCTCGGTAGGCTAAAGCTATGTTCTTTGGA
TGTAAGCCTCACAGTTCAGGTGAGTATCTATCCTTAAATTCTTTTTTTTTTCAAAATCAATTGTCAAATATTTATTTTCA
CTTTTAAATTCATGGTAACTAAACTGAACAAGTGTTTCTTTTGATATTCTGTCCAACCTTTACGCTAGACAATGAAGATG
AAACGATACTGAAAGATTCAGAGGAATAATTGATGAAGGAGGACTCAAAACTACCAGGCTACGGTAGGAGTGACATCAAC
TAATATCGGATGAGATCTCTTTATGCAAGCACACAATTGACTACATGAACTTTGAGTATCGCGCTTGCGTGTTATTACTG
TGAAAACCTTCATGGCCATCTATTGCTTACACAATTTTGTATGAAGTCCTTTCTGATTAGCTTCCTTCAATTAGGATGGT
TAAATTTGAAATATTGACGCAAAAATTAATAGGACATTGAGTATTGCTTTTGAATGTGATTTATTATGTCTGCAAGTTCA
GCTGAAATTATCTAATAGAGTTGCAGCAAAGAAAAACTGAAGTGTTGGACCAAATAACTTTTTTTCCTACGGATAACAGC
CAGTGCTATTAAAAGTCATCTCATTGTCACTTAAAGTGATGAAACTATGTGAAGAAAGGGGCTCATCTTAGGTGAAAACA
TGTGCGTCAAGGACTGTGCGCTTCAAATAATGACGAAAAAAGGTTAGTTCTTTGAATCTCAATTTCGAGGAGTTGGATTA
ATATCGACATGTTCATAAATCAAGATTCATTTTTGATGAATGTTTAGTGAAGGATAGAGGAGTTTGGGGGTGTATGATAT
CTTGTTATGTACAAAATAAATGTTAAGACAAATGCAAATCAGTGGAATTGAACCAGATGAGGCTATTCTTGTTAGTGTAC
TTTCTGCTTGTGCTCATTTGGGTTGTCTTGATATTGGGTTTCCTCACATTTTTAAACTACACATTTTTATGTTTTCCATT
CTTCTCTTCTTAAAACCGCAAGTTTGATTTACAAACATTGACAATCACAAAGTTTAGTCAAATTAGAACACTCCATAACA
TGATTATCAAATTCATCGAATGCTAAAACATCCAATTTAGTATATCTTCTACATTTTATATCAATATTTATATTATATTA
AAAGTAAGAACACCTACAAAATAATAATAACAAAGTAATGCACTATGGGGAAGGGAGTAGAAAGTTTATTTAAGAGGTGT
AACTAACAGATTTTAAGAGTGACTAATTTTTTATTTAGCAATTTTCATATTATTTTTAAAAATACTATGATACATGGTTT
GATTTTCACATGCAACACACGTTCGTCAAAACTAGTGTATCTAAATGCACCAGATACATGTATCCAAGGTGCAAATTACA
GTAGGATTGGTAATATTGTAAACTCACGAGAGGCTATTCTTGTTAGTGTACTTTCTGCTTGTGCTCATTTGGGTTGTCTT
GATATTGGGATATGGATTCATAAATATTGAAGAAGTTGAAAATGGGATCGAGTATTAAGTTAGGAACTGCTCTTACTAAC
ATGTATGCGAAATGTGATTGTTTGGATATAGCAAAGAAGGTGTTTGATGAAATGCCAATAAGAGACCTTATATGTTGGAA
TGCTATAATATCAGGATTTGCTGTGAATGGAAATGGTTTATAGGCCTTAAAGTTGTTCAATGAGATGCGAAAATTGAAGA
TTAGACCGGATGATGTTACGTTTCTTTCGATGTTTACATCTTGTAGTTATGCAGGTATGGCAAATGAAGGTCTAAATTTG
TTGAATTTAATAAGTAATGTGTATCATATTGAGCCTAAAGGTGTAAACTATGGATGCATAATTGACGTTCTAAGCAGAGC
CGGACTGCTTGAAGAAGCAAGAAAGATAGTACAAAACATGTCTAATTCGAGTGTTCCTTCCGAGTAGGCTATAGCTTGGA
GAGCATTACTAAGTGCCTTGGGGAATCACAAACTTGTTGATTTGGCTGAGGCTTCTTCTCAAAGAATTGTGCAGTTGGAA
AGGCACAGCGGAGCATACGTTCTACTCTCGAATATTTATGTTGCATCAGGTAAACATGACAATGCTAGAAGGATAAGGAC
GAAGATGAAAAGCCAATATACAGACAAAGTACCAGGTTGCAGCTCACTTGAGATCAATGGTGTTGTTCATGAATTCATTG
CAGGAAAGAAAACTCATCCTCAATTGGTTCAAATCCATGAAGTTTTGGAGACAATTAACAATCATTTAGATAATAGTACA
CACATCTTACATGGTTATGATCATTGATATACATTTATTGGTTTCTCAATTCATTTTCCACAATTTGGATCATTAAAAGT
GCTTTGAAACCGAAAAATCAAAATTTAAATGATGTGAAAAAATGATAAAGTTGATCAAAGTAATGGGCGAAAATAAAGTT
TATAGTATTTTTTTTAACATGCCAAATCAATACACTATATGCCTTGTATAAACAGATCAGGCTTTAAAGGTTGTTAAGGT
CCATAGATTCATGTAGTGCACTAAATTAATGTGTTATGTGAATCATTAAAACTAAGACAAACTACATTGATTCCTAATAA
AAATAGTTGAGTGATATTGTGATCATTAAAAAAAACGTGATATTATAGGATATATTTCTAAACATGAAGCACTCATATTA
ATTTTATAAGAAAAAAGACAATATCACCCAAATATGCTTAAAAAATAATAATATCAAGCACATATAGTTAGATGGCATAA
AGGAGCTATACATACAAATACAAATATTTTTTCACTTTTTTTCTATAATATAAATAAATATACTTTTCTATAATATTTTC
TTCGTTTCTATTGATGTGTCATCCTTACTAAAAGTAGATGGTCTCTAATATTTGTCATTTCCCATGAACAATGCATAAAT
TATATTATTCTTCCTATTTTACCCTTGAGAGATATTAGGTTTGAAAATATGAATTTAACCAAGAAAACTAAATGAATAAT
TCATATTTTTAATTAATCAAAATAAATCAATTTATGTTCATTTATTGAAAATTTGATTTCAAGAGAATACTAAATAAAAT
TACATATTCTTAATGGACATAAAATCTAAAATAATGACATATAAATGGAAACAGAGGAAGTAATAATTTACTCCCTCTAT
CCAATAATAATTGTCTATTATTGACTTTGCACATTCCTTAAAAAACTATAATTATAGAATAATTTTTTATTATATCATCC
TTTGAATATACTAAATACAATGTCTGCAATGAATTATAAGGGTAAATTAGGAATTAAGTGTAAAATTATCATTGATTTTG
TAAAGTGGACAATATTGCTAGATATCCTATAATAATAGTATAGTAGAGAACTATTGTTGAATAGGAGGAAGTACATGCAA
ATACAAATACCGTAGGGGTAAATTACTATTTTGAGGAGGCCTTAATGGTAGAATTACTTACTTCAAAGGCCAAGTATGGA
GCTACTCGGAATTCCGATAGAGATGGTCGTCGGCGAGTGTGCTACGGTGGCTGAAAACCCTAACTTTGTCAATTTTGTTT
GGGCATTTGGGGTTAGCAGCTGCAGGGTTCCTCTTCGCCGATGTAAGCTTGTAGGAGCTCTTACATTACCAGAATCAACA
AATGAACTTCCGTCCACAACTAGTACAGTGTAAGTCATTCTTGATTGTTAGTTAGTTCATTGGTTTTTTTTTGCAGAGAA
ATGAAAAAACAATCCATGCAAAAGAATCATGTAGTGAAATCATCCATTCTCTGTAATGCCAAGCAGCTTAAACTATTTGG
TTAACTCCTATCTTATAACTATTGGGATTTCTACAAATATTCATTTGAGAACCATCTTGATCATTGTTTATTCAATGTCT
TATGACATGGTGTCTGCCCACAAGGTATTTGTTAAATTGCCTGGTAGGAATGTTAGTTCATTGTCTGCACTAAGTTTTAT
CGGGTATTCACTTAATGTGTTTGTTGCTATGCGTAGGGAAGGGGTGAGGAAAATCAGTTTACTTATGGGTGTGCACTAGT
GTCTCATGTATGAATTTAGGAAAGGAAATACAAGGGTGAATTCACAAGAGCAGGTTTGTGGCTTAGATGAAATAATCCAT
TAACAAAAAGTTGTAAAGCTAAGTGAAAATCCATATGCACGTAGTTGAACATGTATCTTGTGCACGTTTTATGGCTATCA
TAGTTTGTGTATACATGTTGGCTGTCTGCAACAACTCACAATATGTTTTGCTAAATACTACTACAATATGATAAGACACT
ACAAAGAAAATTGCAGGAAACATTGATACTTGGAGATAGATTTGAAATCTGAAACTAGGAGTTTAAAAAGGGTTCAGAAG
ACAGAAGAAGGAGATGAGATTATTCAGAATCACAAATAACTTCCTTATCCCTTCCTACCCACATTTTCACACTTCTATAC
CAATTCCATAACTAACTCTTGCCTTGATCACGTGACTTTCTTTCGGCCCAAAAGTAACTGTCCAACCTTTTAGGTGAAAT
TACACTTGTAGTACTCCGCGCGGTTTGCTAATGCAAAAATCATCACTTGTTGCATCCTCTTTATTATCCAAATTAACAAA
TGTTTGAACTGAGTTCACAACATTACTCCCCTCCTAAACATCGACCTTGTCCTCAAGGTTGAAGTCATCTATCTCGGTCT
GGTCAGGACAATCTTGGAGCTGCAATTGTGTTAATTGTTGGATAGGCTCGCCCAAGCAATACTTAAGAACTGAAATGTGA
AATACAGGATGTATCTTGGCCTCAATTGGCAACTCCAATTTATATGCCACCTCATTAATGTGCTTGATGACTTTGGAACA
ATCAAAGTATCGTCGTCCAAGCTTATGACCCCTTTGCAGTCGAACTTAAAGTTCTCGATATGGTTTCAACTTCACAAAGG
CCCAATCACCCACTACAAACACTAGTACAGTATGATGTTTATCTATAAACTTCTTCATCTTTGTTTGTGCTTTGATCAAG
TTTGCTTTCAACAATTCCAGAACCGCATCATGCTGAATAAGTAAGACTCAACAAATTCACTAGCAGTGCTCCCCAATATA
TATCGAGCTATAGTGGGAGGTTCTCTCCCATACCATGCTTGAAATGGAGTCATTCCAGCTTATGTTTGGTGCAAAGTATT
GTAGCAGAATTCAACCCAAGGTAGCATTATCACCCACTCTAAGTTACTCGAACTTTGAAAGTCCGTGCCTCACTCGTGTC
AACACGACAGTGGCACAGGGAAGGCTATGGGATATGTGTCGGATTCAATCAAACAACATCTGGTGTGTTGACCAACAAAA
AAATTGAAATTTTGATATCTCAAAGTAAATATTTGGATAGATAAAAAACAAATACCTTTAATTTTTCTTCTATATAGTGA
TTTATACTAGTCCTTTATGTCCTTTGAAGATTTTTTCTTGATAAATTAGAGTAATATACCATCAAAGAGTTTTTAAAATC
TTCACGTGGTACCAAGGCTCTCGTGTAAAGCAAACATTGGTGTATTAATTTGTGAGAAAGAACAGATGCGGTGCCATTTT
GAAACTGAACTAAGGTTCTTCATCATTTTGTTTCTTTGGCTGCTTCATTCTAGGCGTGAATGGAGAAAACAGGAGCGTGA
CGGTTTGGACAAATAGGGTGTAGGCCGGGCCGGTCATGGTTTTAGGCCAAATTTAGTTCAATATAAGCCCTTCACATAGT
ACTAGCTTACTCAGAAACCATTCGTCTTGTGATGACTAGAGAAGTATAGGGAATTTTAGCCCTTCACATTGGCCCTTTTC
CAATTGCAAATCTAACCAATATTTTCTCTATTTCTTGGATAAGTTTTTATAGAAATCTCCACCCATTTCTTTCTCTTAAA
CTTAGCCCAACCTACTTCCCTACATACACCAACAAGCCGACCCCACTCCCTGCGCCCCCTTTTTCCATTTTCTTTCTCCT
TTTCAGAACTCATGTGTTCTTCTTCTCCTTCACAAGAAGAACGACTCCAACACCCAGCGAACCCGTACTTGTCTTCCTCG
CGCGAACAAAAACTTGTCGACACCGCCACGTCCCTCTCCCTGTCTCCCTTATCCTCTTCGTACGAGAAGCTTCTCAAATC
AGGACAAGTAGAGCCATCATGTTTCTCCTTGTCCTTCATCAAAAAATCAGATGATCGTCTTTTCAATTCCGTTGAGAATT
GTACAAGATTAGTACAATTGATAGCTCGTCCAACCTTATCCTTAAACAATTTTTTAATTTTGAATTCATTTTTATCCAAT
TCCCTCACCCGTTTTTTCCCAAATCTATCCCCTATATAAACCCCTATCCCTTCCCTATTGCACAGAGCCTTTTGACCCTC
TAAAAGCCACAAAGGGCTTCATCATAAAACAATTTTTTCATTACCTAAATAGTGTTTTTGATAGTTGAATTTTGGAGAAA
AAATCAGTGTTCTTACCGCGCCTAAATCACAAAGGTTTTCACTTGAGTTTCCTTCTATTTCTTTTTTTTTTGCTTCGAAA
TCTAGTTAATTCAAGGTTAGTGAAAGAAGTTTCATCGTTAAGCTTGTCGTCCCGGAAGCTTCTCTGGAAAAGGTAAATTT
TATTGTCTTAATTAAATCCTCGTATAATCTTGTTTAGTTGATTAATTTGATGTTATTCTTAGCTAATTAGTCTATTTTAT
TTCCTGTTTAGCAGTTCATTTTCCCTCTAAAAGTATGATTTTGATTTAAGCGTGTAAATTTCAGTTTTGATCAGATTTGT
TTTGGGTTGGCATTTAAATAGGTGATATTGGTATGATTATTTTATTTGCTCATATATGAGTTGTTGTTGGATAATTTTGG
TTGTTGGGTTCATTACTGCGTTGATATGAGTCATAAATTTTCTTCAAATGCTTGTGAATCTGTGATTAACTATCCAATTT
TATCAAGTTGAAATGCTGAATCAAATGTTGGAACATGTTGCGTACTATCCATAGATTTGTTGTGATGTTTGATTTAGAGA
TCTACTAATGATATCAATTTAGCTAATGGGTATTCATTTCAGGAAAGGCAATAGCTTTAACTTCTTGTTTTTTGTTTACT
TCAGCTTATAGTTAATATCTCTGTCTTTGTAATTTGCATATGAGTATTAATTGTTTGTTTGCAGTTTTCAAATATGAATA
GCTTCTTTAAAAGTCTTTCTTGGTATGAATATATGTGAATGTTTCGTGAACATGTCATTTGATCGAGAATCAAAATACTT
TACTGTATAAGATTGTAAGCTAGTGTGAAATCTGAAACGGGTTTTCAAATAATTTTCTTCATTATTTTACATTTCTCATT
AACATAGTTTCTTGATGTACGTTTGGAGTTTACCTATTGCAAATTTGCGTATATTCTCTACTGCCTTGGTTGATAGAGAT
GAATGTGTTAGCTTGACTTGAGTTTTGTATTTTTTTAGATTAGTGGCATGGTAGATTGAAGTGTTATTTTCTTGGATATA
CATTGGATTCTCCATTATTTAAGAATAGTTCTCTATTGGAATATGGGATCTTTTGCTCTTAATAATGTTTGTTGCACTGT
TGATTTCTTACAACTTTCACATTTGATTATTACGGTCTTGAAAAAATAGGACCGATTCTATTCTTATAATTTGAGTGCTA
TGGATGAACTCCCTTTGAATGAGTCTTTTGAGACTCCTTCCTTGCATTTGGGTTGGGTTAAAATTCGACCTATCCCCATC
AAGTTACCTTGGTTATCGTTGAGAAAGGGAAACTGAAACAGGTCAAATGGAAGCAATTCTACAGGAAACAAAGCTTGGTA
TACAAGCATGTATACAGTGATAAATAGTATTGATATACACACTAAAAATTGGCCCGATGTTTCTAGGGAGCAGCAGTTTA
GGCCCAAATTCATCTTGTCTATTTTAATTATTGGATTGTAATTATTTATTTATTTTAATTTGATTAACTCTAACTTTAAA
TGTTTGGTTTAATTTAATTAAATCCCCTAATGATGAACCTTTTGTGTTATTTTAATTGATTTTACTAGTTACTCATCTTT
CTTAGTCATGTTTGATAAAAAAAAATACTTTCTTTTTAAATTATCAAGTGTTTAATTTAATTTCTTTTCATTTGTGAACT
TATTCTAAAGCCAATGTGTTTTAGCCCAATTCTCCGCCCTCCAGAATCATGTTTGTTGGTACGAAAACTTTTATTTCTTA
TGTTCATGTAATCATGTAGTTTATATTCTTCTGATGGCCCATTATGTATTCAAATGTTCGCTCATTTGAGTTGTTAAGGT
TCTGTTTTCTCCCTTATTCTTTCTTTTTTTTTTGCAAATACCATCATATCCTACTACAATTTTTCAGGGCGAAACTGATG
GTAAAGGAGTGAGTTTTTTTCTTGTACTTTGTGATGCAAAAAAACTTCCTTCTCATTTTCAAGAGAACATCAGAGTAAGT
TGTTGACTTCTAGTATCCATGTCATTAATTCCTTTTTTCTCTTTAAACATGTCTCTAGTTGTATATATCTTCTGTTGCAT
CTAAATTGTTAAATCATGTTCATCTTTTTTGTTATGCCTCTTGTAATATTTGTTTCTCTATTGGTGTTTCCTTTTTTCAT
AACCTGTTAGTTGTGTAGAGTTCTCACGTCTAGGATTAGAGAAATCAATAATTGTTTTGATAATTAAATTGTTGAGTACA
TGCTCCTTATAGATGGAGAGAATTGTAGAATCATAAGTTAACTATATTTAAAGTCCTACTACAATACCTATTACTACTAT
AAAATTATAAAAAATCTAATCCTAGTTGTAATTAAATCCTATTCGTAATCTAATTCTAGTCTACTTCAACTAGTACATGA
AGTAGCAGCATAGTCGATATAAGTGACCTAAACCTAGAGCGACTCTAACTCTGTTGTACACGTTGATATGACTAGGCTGT
TCAATCTTTTCCATGTCTCCAGTTTTCTTTATATTCAACACTTCCCCTCAAGCTAGAGAGTGGAGGAACGGTTACTCTTA
GCTTGCTTCGAAAACCTAGCAAAAACTTGTTTTGTCAATGCTCCGGTATGAATGTGATGTGAAGTCGTTGCTTATGATAG
TTCATTTGTAGATTGATATGAGTAGTCCCACCTATAAAAACACATAAGAGCATTATGGTTATTCCTGCCACAAATTTGTC
GTGACTCATTACTGTCCTCTTTTTATTTCCACTTGGAAAACTTTGATTGTTTGGAAAAGTTAGTCCATATTGAATGTTCT
GAGAACCTATTCCCTGTCCAGTAGGCTTGAAACCTCTTTCTTTGTAGTTGAACTTGTTGTTTTCATTTCCCCTACCCCTT
TGGGTAGAGAATAACATATTATGGTTTTGTTGTGGCACCTCTTCTTCATATTCCCTTATATCAAAACCTCTAAGAGCATT
AACAAATTGATTAAGGCTGGGATATGGTGCCTTACCTAACATGACAGTCCTGAAGGTCTTGTATTTGAGACCTAAACCTC
TAGAAAAATTTATTACTTTGTTATCTTCATCCACATGTTTGTGAATGGATGGAAAACCATCACATATGCTTTTGAATTCC
TTGATGTATTCATCAATCTTTTTTGTTCCTAGCCTAACACTTTGTAGTTGTTTAAGCTGAAACTCGTTATCCTTTGTCGC
TTGATGATAAGCTTCTTCCAATCATTCTCACATCTTTTAGCCGTTGAGCAGACCACAATTAGGTACATGCTTTCTTCTAT
CAAGGTGCTAGAGAGCCAATCCTTAGCAACACATCTTCTCCTCCCATTCATCAATGTTGCCATTATCTTTTGCATCCTTC
TATCACGACCCTGGGGTACCCCCTAGATGTAACAAGGTGTATAAGACCTCGAGAGGCCTCATACAAGACACTTAGCATAT
CATAACATAAGATAATAGAAAAAGTGTGGAAATGTAAAATATTTTTTCCAGTACATTCAAAGTTTCATAAAACAAAGCTG
AAGTCTTACACTTGTCTCAAACCATCTAAAACATGAATAGTCCTGGGACACAGCCCATAGAAAGTTCTAAACATAAAAGA
AAGACATAAAGGAAAGGTGATCAAATACTCGATGCTATGAGGACTAACCAAATCTTCACTGCTTGCTCTACTATGAACCT
AATCACGGGGATGGAAGTCAATGTCGCTGAACCTTACATTTGATAAGAATGGAGGCAAGAGTATGCGCTAGTACAAAGAT
GTACTAAATATGATGACTAGCATAAATCATCAACATAAGCATATCATAGGCATTAGTCAACATAAGGCATATACCATAAT
CATAAGAGACAATAACATAAGTTATAAGCATATTCAATGCACCTAAATCATCATATCATAAGAGTAATACATCTCAAGTA
ACCTCAACTTATTCTTACTCAAGACATGGGTCATCACCTCTAGTCATACATATCATGAAATGAAATATAAGCACATTCCA
AGCTATCAACTCTTAATGACATACTTCATATTATTCTTGCTTAACCTTTGAAGACATGGGGATTCACTCTTGGTCCCTAC
AAAGGCTAATCATTCACCATAACAAACAAATCTCATATTAAAGCATACTTACGATACTACCTTGAAATAACCTTGTTTAA
GGAAAACATAATTCACATTATCATCTTCAATGCAAGCTCACATCATCCTTAAAGTCTTTTAAAACTACGAGATACTTCTT
TAAGCATATCTTTGTTCATCATTAATCTTGTTATCCTTGAACACTACGAGATGCTTCTCAAGCATGTCTTAGCTCACTAT
TACTTTGAACACTACAAGATACTTCTTTAAGCATGTTTTAGTTCATCATTAATCTTGTTATGGGAAATAGCCTTAACGAC
ATGAGACCATGTAAGCATTAACATGGCATCCGATAACTCCCTCACCCAAAAGGGTTGGTCTACTTACCTAAGGTAGAGCC
GATAACTCTTAGCTTAGGTGGATCTATTAGCTAAATAACCTATGGGGGCACGTAGTTTATAGGATACGGAGATTGCTACT
AAAAACCCGAACTCCACTACGTGAAGGCTTCCATCTCATGAGACATACTTGGGAAACCGGGACTCTACTATGTGAGAGTT
CTCATTTGGAAGCCCGAACTCAACTTCGTGTGAGCCTCCATCTCACTTCAATATCCACTCGGTGCTAAGCATAAATCCCA
CAATTAGTTATTAAGTCTTAACTTAACTCATATCTCATGGAAGGATGTCTTTGACAAACAATTCAAGTTAGTTCATTATG
ATAATTCATTAGATCATGCTTGAGCACTTATCACCATCCATGATAACTTTTACTCTTAGATTCAATTAGGTGGGAAAGCC
TTTCAACCTTCGAACCTTCATTATGTGAGAAGACCTTTCACATCATGTTCATTATGTGTTCATGAGAATATCCTTTCAAA
CAACAAAACATCAATATCATAATCATTGACACTTTACTCTCAAAGTGTTCTTAAAGCATTTACATAGATTCTATAAGACA
TGAATAATCTCATACACTCATAACATAGGTCATGTGGGTAAACCTTCCACAACAATTCTATCTATTATCAACATTCATCA
TATAGCTTCCCTCTCAAAGCCTTTATAGTCTTAACTCATCATATTAGCTCTCTCAAATCCTACTAATTATAATTCAACAT
ATAAGCTTTATTCTAAAAGCCTTAACAATCATCATTCATCATCCATGCCTTAGTCTCAAGGAAATCCTTACAATTCATAA
TTCATCATACACACTTGATCTTAATCAATTCATGTCAATAAACTTTACTCTTAAGAAATGCATATCTATGTGCTTCTATC
TCAAGCAACCTATAACGTAATTCATCAATCCTAGAAGATCACATTTAAGCCCTCAATTTCCCCTTTCATTGCATAAAACC
CAACTATACAAAATTCACTCTAGAATCATAGGTTAAGCATGAATACATGTATAAACATACTAAAAACATGTAATTCCATC
ATAAACAACCATAAGCATTCATAATCCACTATATTGGATCATAACCCATAACATTAGAAGAAACCCTAGTTTGACTTGGA
GAAATATTCTTCTAATTTGGAGAAAGCATAGGGACCTCATGGATGAAAGGAATCCATGAGTAAAATAAACATCATACCTT
GATTACAAATCCTATAAAGCTTGACACTATGGAGACTTGACTTGACTAGCTTGAATCCTCTTCTTCTTCAAATTTCTTGA
GAGAGAATATTTGGGAGAAGAACTTGAGATTTCTTTGGAGTCTTGAAATAATGACTTGGAAGACTTAGTTTAGGGGTCTA
AAATAATTATATAGGTCGTTTAGACTAGGGTAAAATGACACCACTTAAGTCTAATTAAATTCAGAAAGCCCCATTAAGTC
CTCAACTAACTACCTCACTGCCCATCCACGAGACCCCATCGATAGACCATGGATGGACCTATGGTCCATCCTGGTCGGGC
GTGGTTTTGGTTCAGAGAATTGGCAAAAAGGGCTTGGACTCACAGAGCCCTAACCATGAGCCGTGGACCCATCCATGAGG
CGTGGGTCCTGGCCGTGGTCACTGCCTTAAGTAGATTTCCAGTGTGCTCATCCACAAAACCCACCTACGGGGTATAGGTC
TAACCACAGTCCGTGGTTGGCGCCTCGTGGGTGATACCTAGAATTCTAAAAGTTGCTAAGTTCCATATTTCGTATACAGG
GTGTTACACCTTCTCACTGCTACAACTTACCTAACAGCCTATCTAGTGGAAAAACTACTTTTAGTTGGTTCATTCTCTAT
GATGAGTTAGGGTAGTCTCATTAGCTTAATCCATTGCGATATTTGTGTCCTCCATATGAGGTAGTTTGTTGGCTTTAGTT
TAATAGAGCAAGCGACAATGAGTTGGTGAAATGAGGAGGTCGACATAATATTGGTAGTGAGGGCATTGCAGTTGAACATG
TGTTTTTTTAAAATGAAAATTAGAGAGCGGAAGAGCGTTTAAGTTATGATACCATGTAGAATTCTCACGTCTAGGATTAG
AGAAATCAAGGATTGTATTAATAATTAAACTTGTTGAGTACATGCTCCTTATACAGGGAGAGAATTATAGAGTCCTAAGT
TAATTGTACTTAAAGTCCTACTACAAAACCTATTACTACTATAATAATAATGCAATTATGAATAATCTAATCCTAGCCGT
GATATAATCCTAGTCGTAATTTAACTCTAGTCGACATTAGCTAGTACAAGAAGAATCAACCTTGATATAAGTGACCTGAA
CCTCGAGTGACTCTAACTCTGCGGTACACATTGATTGGATCAGGTTGTTCATCCTATTCCATTTCTTCAATTTTCTTTAT
CGTTAACAAGTTGTTGTGTACATTATTGTGTTATGCACTGGTTGTTTCCCAATCATTATTTCATGATTTATTCATCTCTT
GTCTGCAGCCAAACTTTTCACTGAACAATCTTTTCCTACTCTTTCTACTGATCACAAGCGAATGGATTTTTTACTTTTCT
TACTCTTTCCTATCATTCTCAAAATAATTTTTGACAAGTTACAACCCCTAATTCAAACATAATCATCCAACTTAGCATCT
CGTCTTTTGATCCTCTTGCCTTTTGCCAACTCAATAGTTATCACTTGTGCATTGACCTCAGTAGGGACCCTATCGTTCAC
AATGTCTCTGGCAACCAAAACATTGTCGGGAGTTTGACGTACCATCCCAGATTGAATCCTATTTGGTACCAGTAAACAAC
TACTAGAACCTTGTGTCGCTCTGAAAATACCCCATAAGTAGCATTTCAGTTGGTATCCTACTAGCCAGTTTCTCAAATAA
CTTAACAATGAACACGAAATAACAACATCTAATGATAACACGAAATAAGTAAAAACTTACTCCAGTGACTCAGGGGCAGT
TCTATGAATGTGAAAACCAACAACTCCCCATATGGCATTAATGCTCGTACAACATGCTCTCCACCAATCATATCTTAAAC
CAAACAATCAAATTTCTCTTGATTTCGAAACGAAGAAAATGAAAATGACAACAAAGCGAATTTGATGAAAAGTACTAAGC
ATAAAATGGTGAACATATAAAGTACTTACCTTGCCTCTGAGGGGAAGAAAAACAATTCAATGTCATCAGTAGTAGCCTTT
GATGTGTTGAAAAACTTAGGCCATAAATTAGCTTTAGGAAGCATTACGAAATGAAGATTAAGAAAAAGTAACTTTGCTTT
TTCAGAAACACTTTGGCTTTCTTTGTCGGATAGGTGAGCAACAACTCCATCAAGCTTATACTTCTTGTTCCATCCATTAA
AGCAACCTCTACTGAAAATATGCAAGAAAGCAGAGAATAGGAAAGTCATTTTACTGAACAATCTTGTCCTTCTCTTTCCT
ATCAATCTCAAAATATTGTATAAGACAGTAGGAAGGTCTAATACAAGAATATCATCAAAAGTTATTTTGAGATTGATAGG
AAAGAGATTGAATGATTGTTCAATAAAATAACTTTCCTATTGTTTGTTTTCTTGCACATTTTCTGGCAGAGGTGGCTTTA
ACGTATGGAACAAGAAGTATAAGCTTTACAAAGTTGTTGCTCACCTCTCTGACAAAACAAGCCAGAGTGTTTCTGAAAAA
GCAAAGCTACTTTTTCTTAATCTTCATTTTGAAATGCTTCCTAAAACCGATTTATGGCCTAAGTATTTCAACACATCAGA
GGCTACTACTGATGACATTGAATTGTTTTTCTTCCTCTCAGATGAAAGGTAAGTACTTTATATGTTGACCAATTTACGCT
TGGTACTTTTTATCAAATTCGATTTGTTGTCATTTTCTCCGTACAAAAACCAGGAGAAATTTGATCATTTTGTTGAAGAT
TATGACTGGTAGAGAACATGCTATAGGAGCATTAATGCCATATGCAAGCTGTTGGTTTTCACATCCATAGAACTGCCCTT
GCGTGACTGAGTAAGTTTTTAATTATTTCATATTTTGATTAGATGTTGTTATTTTGTGGTCAAAGTTAAGTTATTTGAGA
AACTTGTTGGCAGGATTTGATGAGTCCACAAATTGGACTCATTTAGGGCTTTATTTTTATAAGAATAGTGTCCTCGAATG
CTTATTTTGTCTAAATATTTGATGAAAACTCTTAAGTTTCGGGTATTTGAAGTTTTAGTAAAAGCATGGACACTTAGGCG
CAAAAAGGAACAAAAGGGTTGAAAAGAACAACGAAGCTGAAGCCCGAGCATCACCAAGCACACTTGGCGATTCGCCAAAG
GGATTTACTCCACCCTTTGTTCCAGTACGCGAAGCCCTGAAGGAGAAGGATCAAAAAGGCGATGAAAGGAGCATTCGGCG
CTTCACCGAATAGTTCCACGAAGCAGTACTATACCACCCAATGGTCCAGAGCGTGAAGGCACTGAAGGAAAGCACGAAAC
GGCATGAGACAGAAGAAGGGTGAATCGCCGAAATCATTCGGCGACATCGACTAACTTCATCGAAAGATCCGCCAACAATA
TTTTCTGAAGTCTATAAATACTGAACTTATTATTATTTTTAAGTATGGAACTTTTATTTTTAATTTCCAAAATAGAATAG
TACTTTTTAGATATTTTCTCTCATGTTTGGAGAGGGTTTATGGGAACTTGAAGAAAGGAGTTCATCTTCCCCAAGTTGGA
AGTGGGTCTTCTCTATTCTTCTTCCTTTGCTTAAATTAAGGTTTAATTTCATATACCCATTTAATTTTACTATCATTTTA
GGTGTATTTTGTTATTTCTTGATGTGTGGCTAAAATCCCCCATTCTTGGGGTGTGATTTAGCAAATATGTGTTGATATTA
TTGTTAGGTCTTGCTTGCTGATAGGTTAGATGTAGTTTAATGGTGATTTCACCTAGTGGTTGTGGTTTAATCTAAAGGGT
TTGTAGTTGCAAATACAAAACCACGCATGTGTTTTCGGCTTGCCCGAGAGGGAGGTCGTGAAACCAAGACCACTAGACTG
ATGGCCTAAGGAGTGGGTCGACATGAGGTTCAGCCTGAGAGGGTGAGCCCTAGTCCCATATCCTAATACTCAGCTCGAGA
GAGTGAGTAGGCTAAGGCGTAGGCTAGTCTTCATGCGACAAATGAGTGTCTGAGATGAACACATTTGAAACGGGGTAAGT
TGCCCGAGAGGGAACTATTTCCATTTAAAGCTTAGCCTAGTCACTATTATCCTACAAATTTTCTTGTCAAAATCATGTAC
CCAACTAATTATCTCAACTTGTATTGCAGTCACACCCCAAGAATATTTCCCCATACTTGATTTTCTTGTTAATTTTTGCT
GCTTTACTACTTGTAACAAAACCCCAAAATCAATATTTGACACTTTCGTGTCTCCCCTTTTATTTACTATGTTTTTGTTC
GATAACGTCTTTAGCTACGACTAGTTAGAGCTAAATTTTATTTTTCTATCAACTCTAAAAACCACTCCCTTGGGACACGA
CCCCAACCTTTAGTTGGGTTACTATACTATCGACGATTGTAGACACTCATACCATAGGTTAGTGTCGTTATTCACGATAA
GAATCAAAATGGCGCCGCTGCCATGGAGTGGTGTTATTTGAGAATTTTTAGATTAGTAGAATTTTTGTTCTTCGTAGTTG
TAATTTACTAATTTAATTTTCAGTTGTGCTTTGAGTATTTGTATGCCACAACAGGCCATATGAGTACAGACAGAGACAAT
AGCTGCCAAGCGGGCCACTCAGCAGGTGGTGCTTTTCATTGAGATGACATCAATGAATAGTGTTTATCATCCTGCCGGCA
TGGACGAGATGGGTGAAACTTGCATTCCATAAGCTAACAGGAATGTAATGTTGAAGTTACTAGCGCAACACTCCAACTCA
TACATTCGAGAGGCTTATTTGGAGGGTTGGAGCATGAAGATCCGCACGATCATGTAAGAAGCTTTGTGGAAGTGTGCACC
CCTTTATCATTCAAGAACCTATCTCAAGAATCCATACAGTTTTGCTTATTTCCATTTTCGATAACTGGGGGTGCCACTAA
ATGGTTGATTGAGCGCCCAAATAACTCCATTATATCATGGGAGTAGTTGGTTGTGGCATTTCACGAAAGATTCTTTCCTC
CATAAAAAAATAATGAAGCTGACAGACGATATCCAGAATTTCAAGCAACAGGAGGGTGAACCAATTCACGAGTCATGGAC
AAGGTTCAAAAGATCATTGCGTAAGTACCCAACGCATGGGCTACCAGGTGAGTTGCTTCTCCAATACTTCTACCGTAGTT
TGGATTCGGTGAATAAAGGAATAGCTGATCAAATGGTGCAAGGAGGAATAATGTTACAATCATTTGAAGTAGCCTCATTT
CTCCTAGATGATATGACTAAAGTAAACCAAGCATGGTATACCAAAGATGATCAAGTCTCCCCACTATGCTTCTGATTGAC
GCAAGAACAGATCTAAAAAGAAAGGGAAGGGGATGAAAACATCAAGAAGATGTTATCTCAAATGGAAATGCTATAAGAAC
ATATAAAGAGGACACATGGGGTGTTTCGAGTTGAGGAGAGTTCTTCTTTCGGTTACTAAAGACCAAGGGAGAATAAAGTT
TGGAACTCCAGAATAAACGAGGAAGTTTTCCACACACGCTATCAACAGCATGGTGGGAATCAAGGTTGGAACTATTATAG
AGGAGAAGAACCAGAGAGATATTGGCAAGATTGGGCTGAGCAGGATGGTCAGGAGGAGGACCATATTCACTTGTGTGAAA
GCCTGAAATCTAAAGGAAGTGCAAGTAGTCCTCGGGTAAATGAGTTGTTATCACGCATACTCGACAAAGTTGAGGGCTCT
GATGATCTACTAAAAGGAATGAAAGATGACTTTTCATCGTTGAACAGCAAAGTAAATTCTCATGCGGATGCCATCAAAAT
GTTGGATGGTAAATTGAGTACGTTATCAGCTCAATTAACATCCACAACACCCATGGACCATATTGAAAGAGAGCTGGATG
TCGTTACTCGTAGCGGTAAGGTGGCGATAGGGGGTATGATAGAAGATGAGGATACTCAAAAACATGAAGGGAGTCAAGGA
GTAGAGGAACAAGCTTTTCTTATTCAACAAGGCCTTACTAAAGAACCATATGAGGAAGCAAATAAACAAGTTCAAGTTCC
AAAAGTCATACATCCCTTACCCAAGATACCTCTACCATTTCCCCAACGTTTGAAAAAGAAAAATGAAGATGAGAAGTTCA
AAAAAAATTTGTCAGTCTTCAAGAGCTTATCAATCAACCTTCCTCTGGTAGAAGCATTGCTGGAAATGCCAGGATACGCC
AAATTCATGAAAGAGTTGGTTACAAAGAAAAGGAATTTGGAATATGAAACGATAGAGGTGCCCCATTGTTGCAGTGCAAT
TATGACAAATGATTCAATGAGAGAAGATCCTGGAGCATTCACAATCCCGTGCACAATTGGCATGCTCCAATTTGCTAAAG
TCTTGTGCGACTTAGGGGCAAGTATCAACTTGATGCCCTATGCAATATACAAGAAACTTGGTTTGAGTGACCCAAAAGCA
ACCACAATGAGACTCCCATGGCTGATCGATCAATCAAGAACCTAGTCGGAATACTCTATGACATATTAGTAAAAGTGGAT
CGGTTCATCTTTCTGGCTGATTTTGTGATTCTAGACTGTGAGATCGATGCTGAAATTCCCATTATTTTAGGAAGGCCTTT
ATTAGCTATAGGGAGAGCACTGGTGGATGTTGAAAGCGGAGAATTGAAGTTTCGTGTGAATGATGATGAGGTGACCTTCA
ATATTTGTAAGTCCATGAAGCAACAAAGTAACATCCATGCAGTGTCCACTGAGGATGTGATAGATAAGGCAGTGGCAAGT
GTGAGTCATTTAATGCACAATAATGAGCCACTTGAATCGGTGCTAGATAATTATGATAAATCAAAAGTTCAGGGTTACGA
GGAAGTGGTAGCTACTTTATCGGGATTAGGAACATATTAAAGGAATCCAATCAAATTGGATATAGATATGAAAAATAGAG
AAAGCCCATCTGCTAAACCATCAACAGAAGAACCACCGAATTTGGAGTTAAAAGTCCTACCCTCTCATCTCAAATATGCC
TTCTTAGGGGCCAATAATACTGTACATGTAATTATTGCCACCAATCTTCTTGAAAGTCAGGTGAAATTGCTCATTGAAGT
ACTGCGAAAGCACATAAAAGCTATTGGATGGACAATAGCCGATATAGTAGGAATTCCTCCTGGTATCTGCACTCACAAAA
TCTGGCTCGACAAGGAATACAAGCCTAGTGTTGAACATCAATGGAGATTAAACCCTCTAATGCAAAAGGTGGTAAAAAGG
GAAATCATCAAGTGGCTGGATGCAGGGGTGATATACCCTATTGCAGATAGTAAGTGGGTAAGTCCGGTGCAATATATCCT
GAAAAAGGGAGGAATAAACGTGGTCCCGAATACAAAAGGAGAAATTGTGCCAACAAGACCAGTAACTGGGTGGAGAGTGT
GCATGGACTACCGAAAGCTTAACTCATGGACCAAGAAAGATCATTTTCCGATGCCTTTTATGGATCAGATGCTTGATCGA
TTATCAGAAAGAGGATGGTACTGTTTCTTGGATGGATACTCTGACTACAATCAGATATCTATTGCGCCGGAAGATCAAGA
GAAAACCACTTTTACTTTCCCTTATGGAACTTTCGCATTCAAAAGGATGCCATTTGGGCTATGTAATGCCCCAACAACAT
TTCAGCGTTGCATGCTGTATATTTTTGCAGATATGGTCGAAGACTCTGTGGAGGTGTTCATAGATGACTTCTCAGTCGTC
GGGGATACGTTCGAACAATGCTTGACTCACTTAGGACAGGTACTCCAAAGATGCGTCGAAACAAATCTGGTTCTGAATTG
GGAGATATGTCACTTTATGGTAAAAGAAGGTATTGTTCTTGGGCATAAAGTATCACAAAAGGGGCTGGAGGTTGACAAGG
CGAAGATTGAGATCATTGAGAAATTACCCCCACCGATTTCAGTAAAGGTTGCTCGCAGCTTTTTAGGGCACGCAAGATTT
TATAGAAGGTTCATCAAAGACTTCTAAAAGATTGCACTCCCATTATGCAAACTCCTAGAGAAGGAAGTGAAATTCCACTT
TAATGATGCTTGTATGGCTGCATTTCAGTATTTGAAAGAGAAGCTAATATCAACCCCGATCATCATCAGCCCTAATTGGT
CCGAATCTTTTGAGTTAATGTGTGATGCCAACGGTATGGCACTAGGGGTTGTATTGGGGCAGAAGCACAACAAAGTGTTT
CACTCAATCTACTATGCAAGCAAGACTCTAAATAGTGCCCAGCAAACTTATATGGTCACCGAACAAGAGTTTTTTGCAGT
AGTTTATGCATTTGAAAAATTCAGAGCGTACTTGCTAGGCACTAAAGTAATCGTGCACACTGATCATGCTGCACTCTATT
ACTTGATGGCAAAGAAATATGCAAAACCACGATTGATTAGGTGGGTACTATTATTAAGTAGCTGACCATTTATCAAGGCT
GGAAGCAAGGGAGAATGTTGAGCACGAGGTTGACATAGATGACTCTTTCCCAGATAAATGGATGTTTGCAATATCCCTCA
AACATACACCATGGTACGCAGATTTTGCAACTTACATTATGTGTGGGCTGATGCCAGATGAGTTGACCTTTCACCAACAG
AAAAAACTCCTGTTCGATGCTAAAAAGTACTTTTGGGATGAGCCATAGTTGTTTCGAGAGTGTGCTGACCATGTCATTAG
AAGATGTGTTCCTGAAGAAGAAGTGGTAGAAATTCTACATGCGTGCCATATATCACCAGTGGGAGGTCACCATGGTGGTG
TTCGCACCGCCGCTAAAGTTCTCCAGAGTGGATATTACTGGCCATCACTCTACAAGGATGCACATGAGTTTGCAAAGAAA
TGCTCTAAATGTCAGCAGCAAGGCAGAGAGTCTAGAAGACACGAATTACCTCTCACGCCTATTTTAGAGGTTGAGCTATT
CGATGTATGGGGGATAGATTTCATAGGCCCATTTGTGAGCTCGTTTGGAAACAAATATATCTTGGTAGTTGTGGATTATG
TTTCCAAATGGGTGGAAGCCATCACACTTCCAAACAACGAAGGAAAAAGCATCGTTCTATTCTTTAAACGCTACATCTTC
ATCAGATTTGGCACTCCGAGAGCAATCATAAGCGACGGGGGATCCTACTTTTTGTAATAAGTGGCTCTCAATGGCACTGA
CTAAATATGGGGTGAAACACAAAGTGGCAACCCCATATCATCCCTAAACAAGTGGCCAAGTCGAAGTGTCGAACAGGGAA
ATCAAAAGCATCTTGGCCAAGAAAGTAAATATCAGTAGAATTGATTGGTCTAGGAAACTCGATGATCCACTATGGGCATA
TCGAACTGCTTACAAAACACCTATCAGAATGTCTCTATATTAGTTGGTTTATGGTAAGGCTTGTCATCTACCTGTTGAGT
TAGAACACAAAGCATTATGTGCATTGAAAGCTTTAAATTTGGACTGGTCAAAAACTTCAAGGGAGAGAATAGAGCAGCTC
AACGAACTGGATGAATTTAGACTCAAGTCATATGAAAGTTCAGCCATCTATAATGAGAAGATGAAGAAATGGCATGATGC
TCAGATACTCAAGCGAGACTTCAAGGTAGGAAATTGGGTTCTGCTATACAATTCGCGACTTAGCCTCTTCCCTAGAAAGC
TCAAATCCAAATGGTCTGGACCATTTCAAGTAACACGAGTGTTCATCAATGGTGCCATAGAAGTTAAAGATCAGGAAGGA
CCTTCATTTACAGTGAACGGTCAACGTCTGAAATTGTATCTGGGAGATTGTGAAGAAATTTCGTTGGTTGAAGTGGTATA
TTTGGAACACGCCTGAAGGTGCTATTGCATCATGCCACGACGTTAACTAAGGGCTCTTTGGGAGGAAACCCAAGACCCTT
TGTTATCTTCTATTTTGCGTATTGATTAAATAATAGTGTGCTAGTTTTACATACTAAAGTGTGGAAGGCGATCAATAGGT
GCAAAATGGTGAGCAACAGTTCCAGTTGGTGAATCACTGAAGAATCTGGCAATCAACTCTATTTCGTTGTTTGACTCAAG
ATATCTTCAAACTCAAGAGTCTGTAAAACTCGGCAATAGTTGGAAATCATTGGCGAATCGCCGAGCATTTTGGCGACCGT
GATAGAATTTGCCATTGGGACCCTCTTATAGCAGCGGTTCTATAACCTTTGGCGGATAAACCCAGTTTGACTAACATCGC
CAAGTGGACATTTTGCAAGCCAAAGCATTAATGTCCAGATAGGTGGAGTGACAGATTAGCCAGGATCACCTCTTTACCCC
CTCTTTGTCTTTCTTTACTTTGCCTTTTGGATTCTGTATTACTAGCATTTGAGGACAAACTGCTTTTTATTGGTGGTGGG
GTGAGGCTCACCTTTTGTGTGCTAGTTGATACTTGTGTTTTGGTGTACAGTTGGGTTATCTGTTTCAATTGTGTTTTTAA
AACTGCTTTGCAATTGTTTGAGCTTATGGCTCTCTTTTAGGTTTAATTGCAAAATTATTTTTGACCCTTCCGAAAAATTT
TAAATTTTTTGCACATTTTTGCCACGCCTTGTGAGTTGAATGTGGCTATTCTTTTGCAAAAATTTAAGTCTCGGTTTCTA
TCAATACCGATGACTTGAATAGTACTCTCAATTGAACGAACATGAATGTATGGCTACGATGAGGCCAAATAAAGTTGCAT
AGACAATATGTGAACTCTTTGTATCTTGTTGTGACTAGTCATTTATCGAATTGATTCTCTTGTTATGACCATTGCACACT
AGCGAAAGTGTGTAGTCTTGCTTAACTTAAGTGTCGATGCCTTGTGTGATTAGCTTGCTTTGAACCATGCATGAATAAAC
CTAGAATTTGCCTTGTTAGTCTGATTGATATAGAAAGGTGTCCTCTTGATATGATCTTAGGCAACTTTAAAGAGTGTAAG
CCCAATTTGACATATACCCCTTTTGTGGCCTACCTGTGAGTGTGTGAAACTCTTTTGAATACCCTTTGTGCCTTATCTTT
CTTTGGAAGTACCTTGATGAACCCTAGACCTCACTTGGCACACTACCTATAACCCTCTTAATTTGTGTTTTAGTGAATAG
CCAACTTAGGCCAAAAGCCTAAGTTGGGGGTCTGGTGAAAAGGAAAAAGAGAAGTCAAGAAGTGCAAGAAAAGTCCCCCT
TAACCCATGGTGTTGCAGAACAGTGGAAACCCCTTCAATTCAAAAAAAAAAGTGGAATAACGTACGAAGGAAATCAGGTT
TCCAAGCAATCCATAAAGATGAATAAACAGGTGCCTTAAAAGCATTAGAAAAAGAATTGATAAAGGAGGAGAAGGGAATG
CCTTGAGAAAACTACATCCCACGAGGAAAGAGCCATTGAGCCTAAATGACTATACCTTTGCACTCACCCCCATTACAAGC
CTTAGAAAGACCTTTTTTATCTTGAGTAAACCGAATCAAAAGTCGATTGGAAAATAAGGGCAAACCTATGGGTGAAAACA
TGCATTGTGTTCCTCTTTTTGAGTGTGAGCGTTGTATCTAATTCCTGATCTTGAATTGATTAACCTCTGTGTGTGAATAT
GGAATCATTCTTCGTGTGAGGGCATTTAGATACTTTTTGTCGAGCTTGAACTTGCACAAGTAGCAAGTATTACGAGCATG
AGAATCTATGGTAATGGTGTGTCACAACTTGAATCTTTGAATGCACAGTTGATCTTTGTATAAGTAATTTGAATCTTGTT
GTGTATGTTCATGATTGAGTCTTGGCAACCCTATTTGAGACACCCTTTTTGAACGGCTGAACTGAGTTTGCTTGAGGACA
AGCAAAAGTCTAAGTTGGGGGTGTTGATGAGTCCACAAATTGGACTCATTTAGGACTTTATTTTGATAAGAATAGTGTCC
TCAAATGCTTATTTTGTCTAAATATCTGATGAAAACTCTTAAGTTTCAGGTATTTGAAGTTTTAGTGAAAGCATGGACAC
TTAGGCGCAAAAAGGAACAAAAAGGCTTAAAAGAATGACAAAGCTGAAGCCCGAGCATCGCCAAGCACACTTGGCGATTC
GCCAAAGGGATTTACTCCACCCTTTGTTCCAGTACGCGAAGCCCTGAATGAGAAGGATCAAAAAGGCGATGAAAGGAGCA
GTCTGCACTTCGCCCAATGGTCCAGAATGTGAAGGTGCTGAAGGCAAGCACGAAACGACGATGAGACAGACGAAGGACGA
ATTGCTGAAGTCATTCAGCGACATAGACTAACTTCGCCGAAAGATCCGCCAGCACTATTTTCTGAAGTCTATAAATACTG
AACTTATTATTATTTTAAGTGTGAGACTTTTATTTTTAATTTCCAGAATAGAATAGTACTTTTTAGATATTTTCTCTCAA
GTTTGGAGAGGGTTTTTGGGAACTTGAAGAAAGGAGTTCATCTTCCCCAAGTGGGAAGTTGGTCTTCTCTATTCTTCTTC
CTTTTCTTAAATTAAGGTTTAATTTCTTATATCCATTTGATTTTACTATCATTTTAGGTGTATTTTGTTATTTCTTTATG
TGTGGCTAAAATCTCCCATTCTTGTGGTGTGATTTAGCAAATATGTGTTGGTATTATTGTTGGGTCTTGCTTGCTGATAG
GTTAGATGTAGTTTAATGGTGATTTCACCTAGTGGTTGTGGTTTAACCTAAAGGGTTTGTAGTTGCAAATACAAAGCCAC
TTATGTGTTTTCGGCTTGCCAGAGAGGGAGGTCGTGAAACCAAGACCACTAGACTAATGGCCTAAGGAGTGGGTTGACAT
GAGGTTCAGCCCGAGAGGATGAGCCCTAGTCCCATATCCTAACACTCAGCTCGAGAGAGTGAGTGGGGTAAGGCGTAGGC
TGATCTTCATGCGGCAAATGGATGTCCAAGAGGAACGCATTTGAAACAGGGTAAGTTGCCCGAGAGGAAACTTATTTCCA
TTCAAAGCTTAGCCTAGTCACTATTATCTTACAAATTTCTTGTCAAAAGCATGTACCCAACTATTTATCTCAACTTGTAT
TGCGGTCACACCCCAAGAATATTTCCCCATACTTTATTTTCTTGTTAATTTTTGCCTTTTTTACTACTTCTAACAAAATC
CCAAAATCGATATTTGACACTTTCTTTTCACCCCTTTTATTTACTATGTTTTTGATCGATAACGTCTTTAGCTACGACTA
GTTCGAGCTAAATTTTATTATTCTATCAATTTTCAAAACCACTCCCTTTGGACATAACTCCAACCTTTAGTTGGATTACT
ATACTATCAACGATCGTAGACACTCATACCGTAGGTTAGTGTCGTTGGTCACGATAAACATTAGGATTCCAACTGAAATG
CTACTTATGGGGCATTTTCAAAGTGACATAGGGTTTTGGTAGTCATTTACTAGTACCAAACATGATTCAATCTGGGATGG
TACATCAAACTCATGACAATGTTTTGGCTGTCATAGACGTTGTGAACGATAAGTTCCCTATTGAGGTCGACGCACATGCG
ATGAAAGGCCAGTTGGGAAAAGGCAAGAGGATCAAAAGATGAAATGCTAAGTTGGAAAACTATGTTTGAATCAGGGATTG
TAACTTGTCAAAAATTATTTTGAGATTGATAGATATGTACGAATTCAATTACATCTCTAGGAAGGGTTGTGAAACATTCC
TGGGTAGGGTAAAGCTATGTTCCTTGGATGTAAGCCTCACAATTCAAGTGAGTATCTATCCTTAAATTATTATTTTTCAA
AATCAATTGTTAAGTATTTATTTTCACTTTTAAAAGTATGGTAACAAATTTCTTTCGCTATTCTACCCAACCTTTATGCT
AGACAGTGAATATGAGACGATAATAAAAGATTCAGAGGAACAATTGATGAAAGAGGACTCAAAAAACTACATGGCTACAG
TAGGAGTGACAACAACAACAACAACAACAACATACCCAGTGAAATCCCACTAAGTGGGGTCTGGGGAGGGTAGAGTGTAC
GCAGACCTTAGCACTACCTCGTGGAGGTAGAGAGGCTGTTTCCGGAGGACCCTCAGCTCAAGTACATCAACACCAATTAA
AAGAAGAGGAAACATTATATAAGACATAACATCTAATAAGAAAAAAGTGCATAATCAACAAAGGAGACAATAACATCAAG
AAAATACTGTGAGAGGTGAAACGCAGTAAACGACATATGGCTATAGGATCACAGACAAGAACTACACAGTGCAAGGCTAG
GACTACTACAAACGCTACCAACCCATACCCTCGCAAGGAAAGACAACATGCTAATCCTACTAACCTTAAACCTTAATACG
CACACAATTGACTTCATGAACCTTGAGTATCTCGCTTACGTGTTATTACTATGACAACCTTCATGGCCATCTGTTGCTCA
AGTAATAGTGTATGAAGTCCTTTCCGATTAGCTTCCTCCAATTAGGACGGTCAAATTTGAAATATTGATGCAGAAATTAA
TAGGACGTTTCGTATTGATTTTGAATGTGATTTATTATGTCTGCAAGTTCAGTTGAAATTATCTAATGGAGTTGCAGCAC
AGAAAAACTAAAGTGTTGGACCAAGCACATATATATCCTTCGGATAACAGCCAGTGCTGTTAAAAGTGATCTCATTATCA
CTTAAAGCAATGAAGCTATGTGAAAAAAAGGGATCCTCATAGGTGAAAACATGTGCGTGAAGGAGTGTGCGCTTCAAATA
ATGACGCAAAAAGGTTAGTTCTTTGAATCTCAATTTTGAGGAGATGGATTAATATCGACATGTTTATGAATCAAGATTCA
TTTTTGATGAATGTTTAGTGAAGGACAGAGGAGTTTGGGGGTGTATGATATCTTGTTATGTACAAAATAAATGCTTTAAA
AAAGGGTTACAATTGTTTAGACAAATGCAAATGTCACGACCCGATTTATCAAGTCATGATGGCACCTACTATAACCTACC
AGCAGGTGAGCCAACCCGTAACCCGAAACAACAAGTAATGGGTCTGAGGGTAGAAATCAAACAAAAGTAGGAAAATAACA
ATATAAACAGGCGAAACCAAACCAAAAATATATATACAAATAAGGATCCCTCCCAGAACCTGGAAGTCACCAGTACAGAG
CTACTACAAAATGAGTACAAGTTCCAAAACTGGACAACAGAGACTGGACTGTCTCGAAAGGAAAGAGACAAGTCTATATA
TACAGATGGAGACTGAAATAGTACAAAACGCCGTGTGCTCACCCCCGTCTCCGGATAAGTCTACTCCAAGCTCGGTCAAC
GCTGGCTACTAGTGCTCGGACCTGCATCACAAAATAGATGCAGAGCGTAGCATGAGTACCAAAACAACAGGTACCCAGTA
GGCATCATAGGCCGACTGAGCAAGATAAGCAAAACCGAACTGAAATGCAAATAAAGGGTCACATCAAGTGCAAAGAGTAG
TAAATGGGGGTATGTACACGAGCGTACAAGCAACAAAGACAAGCAATCTAACTAACTCCGCCGGGCTCCCATAAACCCGA
CGGGTACGCTCGTGCACAATAAAAGAAACCACCTGCACGGGCCCCCATAAGCCCGGCAGATGCACTGGCAGTTGAAGTAA
AATAATGGAGCTAGAAGGTCTATCACAATATTACCAATTTCCGGACTTTTACTGAACCATTCCCAATCATATTCCAGGAT
CTCACTCCGTCCCGGACTTTAATCGGAATCTCTCCAACTTCCAAAACCTCAACCTACAAAGGAGAGTAATCAAGACTAAA
CTGAAGCTTTAGTGAGGAATTGAGAATACACCACGTGCAAGCTGGACCACGGACTCGAACCGGGTACTATAGCTAATGAG
TCAACCTATATGGGCTGGACCATGGACTCGAACCGGGTGCTGTAGCCAAAGGTCGGGCACGGGTGGGCTGGACCACGGAC
TCTAACCGGGTACTGTAGCCAAAACCAGATCACAGGTAAGATGGACCACGGACTCTAACCGGGTACTGTAGCTAAGCCTG
GACATAAGTAAGCTGGACCACGGACTCTAATCGGGTACTGTAGCCAAAGCCAGATCCCAGGTAAGCTGGACCACGGACTC
TAACCGGGTACTGTAGCTAAGCCTGGACATACGTAAGCTGGACCACGGACTCTAACCGGGTGCTGTAGCTAAGAATCAAT
ATCCAACCATACGTCGTTGGAAATATCACCAAACTCATTACCATAAATAATTATTTCAGTCCGACTCTCATATACCCCAA
ATCGCCGAAGAAGTATCCACAAGTGAGTAAGCTAGACCACAGACTTTAACCGGGTATCTGTAGCCGATAGAAAAGTAGGG
CATTATGGATACAAGGTCATAAGCTGAGTTACCGCCTAGCTAAGGCTCAGACTATCAGACTCAAGTCTGCTATATCAGTC
TACAAGGAGCTAACCGTCTGAAGCGACGTCGAAAAAAGTTCTACTGCCCAACGACATCCGAAATCTCGCAAGTCTATGGC
AACACTAGTCTAAGCCTAGACTAAGGCCAAACATACTTCAAATCAATATTATCATATACACCACAAAGTATGGATGTTCA
ATAATATCAAGAGACATGCTGTCACAATCCAACACTTTCCCGAAATAAGGTCTAAGGCAGGAATTATAGAAATTTAGCAT
GCTCGACACCCGAACCCCTCCATACTCAAGCAAATCAATAAACAATTGCTTAAACATGCTCAATCTCACAAGAGAAAGCC
ATAGCCTACCTGAAAGCCGACCACGCGTGCTCCAACTCACGGTACCGGATCTTTTCCCCTCCGAACGGTCTCCAAATGCT
TCCCCACTAACAAAAGGTTAATCACCTCGTCATTACGAATATATTGACACTAAAATTATATTTTTCGGAGACAGACCCAA
AATCGGGTCTAAAACGGGATTGTGGGGCCCACAATTAGAATCTCGAAATCGAATCCGTGGAAACGTCCCAAATACCTTAC
TAAACTAATACCCCAAAATTTAGCACAAACAGATGCTTAAAACACCGCAAATCAGCCACAACAATTAAAATGGGCAGCCC
CTTAATCACCAATTTCTGGAAAAACGATACCCTTTCAACCCAAACAGATTATACCACGACGATCCTTGCGAAAAACTCTA
CAAGTTAGCCTCAAGAATGACTCAAAATGGACCTAAGATGATCAAGATCTCACATTTCAAAATTCAACAATCAATTCAAT
CCGGAATCACCCTAGCAGTGGCTAAAATTGATTCCTTACCTCAAACGAAGCCTCCCCTCGCGTTTCTGAGATCACCGCTA
GATTCCCCACGAAATTCTCTTGAAGTTAGCCTTTTGAATCACTTAATTTGGACTCAAAATGAAGGAGAAATCTTAAGTTG
AATTTGAGGGGAAAAAAATGGACGAAATTCGTCCTAAATTCTGGAAATTTCCAGATTTCCACTCCGCTGCCACGTGGCTC
TGCCACGTCACCGCCGCGTCAAAATTCTATAACCCTTCAAACTTAAATTTCGATGTTTCGGACTCGTTCGGAGTCGGAAA
AATACAAACCTTATATGGAATCTGATTGGAAATGATATTTCAGACTCAACGGTGAAGGCGGAATTTCCATTTGGAGCTCG
CTTCGATGAAAAGTGGGTCCCACACCCAGTATCATTTGAGCCAGATTCCACAACTGCCATCTAAAGCCTCGGGAAGTGAA
CAAAGGGTCGTTCTAGACCAAAATCGATCTTCCGAAGCTAACCTAGCTGTCAGAATTTTCATCTGAGCATGCCTTCCAAA
AAGGTTGACCACAGTCAACTTTTCAAGTTATAAAAATCTCCAAAACAGGGAAACGGGCCTAAAACCCAAACGAACGACCA
GGCGACCGAACAGTCAGTGCCAGCAAGTCATAAATGACTTGGGGTCGCTACAGGAATGCTCTATACGAGGGAAAGAATTC
TTTAATTTAAAAATGAGCTGGAGGGTCATTACAGCAAATGAGTGGAATTGAACCAGATGAGGCTATTCTTGTTAGTGTAC
TTTCTGCTTGTGCTCATTTGGGTTGTCTTGATATTGGGATATGGATTCATAATATGTGAAGAAGTTGAAAATGGGATCGA
GTATTAAGCTAGGAGTTGCTCTTATTGATATATGTGTGAAATGTGGTTGTTTAGATATAGCAGATAAGGTGCTCGCTGAA
ATACCGATAAGAGACCTTATATGTTGGAATATTATGATACCAGTAGTTGCTGTGAATGGAAATGGTTTAAAGGCCTTAAA
GTTGTTCAATGAGATGCAAAAATTCAGGATTAGACTGGATGATGTTACGTTTCTTTCGATGTTTACAGTTTGTAGTTATG
CAGGTAAGGAAAATGAAGGTCTAAATTTGTTGAATTAGAGGTGTAATATGTATCATATTGATCCTAAAGGTGAACACTAT
GAATGCATAATCGACGTTCTAAGCAGAGCCGGATTGCTTAAGGAGGCAAGAAAGATAGTACAAAACATGCCTAATTCTAG
TGTTCCTTCCGAGGAGGCTATAGCTTGGAGAGCATTACTAAGTACCTCGGGGAATCACAGACTTGTTGATTTGGCTGAGG
TTGTTGCTGAGAGAATTGTGCAGTTGGAAAGGCATAGCAGAGAATACGTTCTACTCTTGAATAGTTATCTTGCAGCAGGT
AAAATGACAATGCTAGAAGGATAAGGAAGAATATGAAAAGCCAATATATAGACAAAGTACCAGGTTACAGCTTAGTTGAG
ATCAATGGTGTTGTTCATGAACTCATTGCAGGACAGAAAACTCATCCTCAATTGGTTCAAATCCATGAAGTTTTGGAGAC
AATTAACAATCATTTAGATAATAGTACACATATCTTACATGGTTATGATCATTGATACATTTATTGGTTTCTCAATTCAT
TTTCTACAATTTGGATCATTAAAACTAGCTTTGAAACCAAAAAATCAAAATTTAAACGACGTGACAAAGATAAAGTTGAT
CAAAGTAATAGGCAATAATAAAGTTTATAGTATTTTTTTATAACACGCCAAATCAATACACTATATGCCTTGTATAAACA
GATCAGGCTTTAAAGGTTGTGAAGGTCAATAGATTCATAATTAGTGTGTTATCTGAATCATTAAAACAAAGACCGACTAC
ATTGATTCCTAATAAAAATAGTTGAGTGATATTGTGATCATTAAAAAAAACAAAAGTGATATTGTAGGATATATTTCTAA
ACATGAAAGACTCATATTAATTTAATAAAAAAAAAGACAATATCACCCAAATATGCTTAGAAAATAACAATATCTAGCAC
ATATAGTTAGATGGCATAAAGGAGTTATACATACTGATACAAATATTTTTTCACTTTTTTCTATAATAAGAATAAATTTA
CTTTTCTATAATATTTCCTTTGTTTCTACTAGTTTTTCGACACCTGCGTTGCACGTGACTATCAATTCAGAAAATTTAAG
CGAACATTTGAATAATAAGGTTTGCAAAAAATAATATTGCAGATTCTTTTGTGAATGTTCAATGTGGATCATCATCATAT
ATATATATATATATATATATATATATATATATATCTCTTATTCACACGAACCTATAAAGATGGTCAATGAAAAATTTTAT
TAGTTAAATTCAATAATGTATATATTTATTTCAATTTGATGAGGTTCAATCATGTAATTAGTCGTATCTCACTAATATTA
CCTTATAGACGATATTTGTTGTGTATTTTTCTTGTCATATATCCAGGTGTGCTTTGCACGTGTATTTAGTTAATCTGTTT
AGATGGCGTATAATCATGTGGAGAACAACAACAGTTTATTTTTTTGAACTATTTTTGTAATTTTTATTTTATAAGTTATA
ACATAATAGATGTCGTTCTTTTTGTTGACTCACATATTTGACTTTTCGATTGACTGTGTACATAAATCAAAGATAATTAT
CTAACTGTCTTTAGTTAACTGAGAAAGGTTTCCATTTTTTTTATCGAAAAAACTAAAAATTAAAATTAAAAAATATATTC
TATCTGTGAAATAATATATATAATCACATGTTTATCTTACACCCAACAAAGATATAGATCATGTACTTATAAACAATTTT
TAATTTATTCAACCAAGCATGATTCGTCCAAGGAAAAATAACAACACCATGTTATCACATATATAGGGGCGGTATAATAA
TATGAAAAATTATTGGTCAAAAGTTAATATAAGCAAAAATGAAACATAGAAATAATTAATGCAATAACTATGAGAATTCA
TAATTATAACTAAAGAGTGTAAAAGAGTGTGAATAACATTTGCAATAATTAGTAATAACTAAGATAATTTATAATGTTAC
AACTAAAGAATTATAGATGAATTTCTAATAAATTTTGTACTTACATAAATAAATAGGACTTTTAATTAATGTTACTATTT
TTTTATAGTTATTAGATTTTAATTTAGTGTAGGGACAAAATGAAAATATTTATTCCATATTACTAAATATAAAATTTATT
TTGTTAATGATAAATTTTAAATGATTCATATATAAGCACATATTTTCACATTCATATAAATTTTAAATGATTTAGAAAAA
CAAATCATGACAATTCTCTAACTCTTGAGAAGTTGAATAATTTTGGAAAAAGATATTCAAAAGCATATATCTACATCACA
AGAAAAATTGTTAACAATACCATATGAATTTAGACTACAATAAAAATTAAACTAATACAAACTTCAACTGATGTTATTAC
AAGTCATATAAACTTTTCTTCATCGAAAATATTTAAATATTAAGAAATAGTAAATCAATAAAAATAAATAGACAATGTTT
TTATTAACAAAAAGGAAATGTTTATATAGTAATAACTATTTTGAAGTAAACTTCCTGACAATCTAAATCACATAAGTAGC
ATTGATAAATAAAGACATTCTTTTGTCTTGAGCATCAAAAATCAAATCGTGACAATTCTCTAACTCTTGAGAAGTTTAAT
AATTTTTTAAAAAGATATTCAGAAGCATATATCTACATCACAAGAGAAATTGTTATAACAAAAAACAAATGAGTTTAGAC
TACATCATGTTAACTTTATATATTGAAACATTACATACTATCTAAGCAAAAAAATAATTATTATATCATCAGAATTATTT
TCCTCAACTACTCGAGGTTAAGGAATATACCCTCTTACAATAGAACTATTTACTACATCAAAATAGTGCTACATCATATT
CCGCTAAACTTTGAACTTACTCAACGACAATAAATCATACGAAATTTTTTAAAATGCAAGAAGAAGAGTAGAAGATTCAA
AAAAATTGTGGTTAAAAAATGAGAGGAAATCCCTCTATTTATAATCAACAAATGGTAGTATGAACAAGTAGTATGAACAG
TTGACAATAAATTATGAAAATAAAAGAGTAATAATAAAAAGGACTTTAGTATGATAAAAATATGAAAATATATATACTTG
CAAAGATAATAATAGAAGGATATTACAACATATATTATACACCAATGATAGATACGGGAGCAGAAGCTAATATATGTAAA
TACAATTGTTTACCAAAAGATAAGTGGGAAAAATTTAAAACACTGATAGTAGTAACAGGATTTAATAATGAAGGAAGCAT
GATCACATATAAGGCAAAAAATATAAAAATACAAATATAGGATAAGATATTAACTATAGAGGAAATATATAACTTTGAAT
TGACTACAAAAGATATGTTATTAGGGATGCCATTTTTAGAAAAATTATACCCACATATAATAACAAAAACACACTAGTGG
TTCACAACACCGTGTAAACAAAAAATAGGAGCAAAAAGAGTAAATAATAAAAAAACGAAAAACAAAAAGGAAGCGAAAAA
ATTACACAAAAATTAGAAAATATAAAAGAAGAAGACCCTAAAATAGAATTAATTATATTCTCCATAGATAAAGTGAAGAT
AATCCAAGATAAGTTAGAATTATTATATAGTGAGGATCCTTAATAAGGATGGGAGAAACATAAAACAAAAGTAAAAATTG
AGCTAATTGATAATAATAGTATAATAACCCAAAAACCATTAAAGTACAATTTTAATGATTTAACCGAATTTAAGATACAT
ATAAATGAATTACTAGAAAAAGGGTATATACAAGAAAGCAATTGTAAGCACACAAGCCCGGCATTTATCGTAAATAAACA
TAGTGAACAAAAAAGAGGAAAAAGTAGAATGGTTATTGATTATAGAAATTTAAATGCAAAAACTAAAACATATAACTATC
CGATACCAAATAAAATACTAAAGATAAGACAAATACAAGGATATAATTATTTTAGCAAATTTGATTGTAAATCAGGATTT
TATCACTTAAAATTAGAAGAAGAATCTAAAAAACTAACAGCATTCACTGTAACACAAGGATTTTACAAATAGAATGTATT
ACCATTTGGATATAAAAATGCACCAGGTAGATACCAACACTTTATGGATAACTATTTTAAACAATTAGAAAATTGTGTAG
TATATATTGATGATATATTACTATATTCTAAAACACAAGATGAACACATAAGATTATTAGAAAAATTCATACATAATATA
GAATATTCAGGCATAAGCCTTAAAAAGAAAGCAGACATAATGAAAACCCAAATAGAATTCCTAGGAATACAAATAGATAA
AAATGGAAAAAAATGCAAACGCATATAGTACAAAAAAAAATTAACTCAAAAGAACAGCTAGATACGAAAAAGAAATTACA
GTCATTTCTAGGACTAGTAAACCAAGTAAGAGAATATATATCAAAATTAGCAGAAAATTTAAAACCATTACAACAAAAAT
TAAAGAAAGATGTAGAATACCAGTTTGATAAGAAAGACCAAACACAAATACAAAAAATAAAATTATTATGTAAGAACCTA
CCTAAACTATATTTTTCGGATGAAAACAAAAAATTTACTTATATAGTAGAATCAGACGCTAGTGAAAAAAGTTATGGAGG
AATCTTAAAATACAACTACGATGGAGAAAAAATAGAACATCATTGTAGATATTCTTCAGGAACATTTACTAATACAGAAA
TAAAATGGGAAATAAGCAGGAAAGAATTATATTCGGTGTATAAATGTTTACTATCATTTGAACCATATATCGTATATAAC
AAATTTATTATAAGGACAGATAACACACAAATAAAATGGTGGCTAACACGAAAAATACAAGATTCGGTAACAATAAAAGA
AATAAGGAGATTGGTATTAAATATATTAAATTTTACATTTACAATTGAAGTAATAAAAACTGATAAGAATGTTATTGCAG
ATTACCTATCACGACAAAGCTACTCAGACTAAGACTGAGGAAGAAGATACAATTGAAAAGATACTCAAAGTCATTGCTAC
ACATTGTACAACAGTGGATAGTATGGACAACGAGATACAAAAGCTAAAGACTAATGAAGATAATCTGAAGTCTAAAGCTA
GTCAGCAGCATGACTATAAAAATGCGGAGCTACGTCGATCGGAAGTCAGAAAAAACCCAAAGCTAAAAGGAGACGATGGG
AAAGTCCTTAAAACCCATAATGTTTGTTTAAATACAGCTACAGGTACAAGAAAACAAGTTAGCGATAAACAACATAAAAA
TGCGAACTTAAACCAGCTATTCGAAAAACCATTTACCCAAAGGACACCTAGACATATGTCCATGGAACCACAAACATCTA
CATACGCAGATAGTTTGCAAAACCAAAATGAGAAAAAGACATATAACTACATCACACGAACCTATATCAAAAATATACAC
AAAATCCAAACTTATTTAAACCTTAACTCCAGATCAGCTACAAAAGAACCAAACCAGGATTATTTGACACAAAAGTTACA
AGGATATAACAAGTTAATTGCACGGCCAAAAACTAACGCTAATTTAGTAAGAACATGTTACAACTATGGACTGTTAAATA
CCATATACACATATGACGGAGAAGAAGTTAGTGGAATGCCAGAACTACACAAGGCATTCGTCACATACAAAAGAGTTACA
AAAGGAAATTTATTTTATATAAAATTCTATACAGCACCAGTGGAGATATTATACGAGGAAATAAAACCTCCTATACAGGT
TATCAAGATAGGAATAACTAAAGACATGATTATACCCGAGGACATCGGACAACAAGAAGAGATTTGCAAAATAGAGATAC
CAAGTTTTTTATGCCAACAAAAGAATAATTGGTATATCAACTATTATACAAGAATTAGCAAACAATTATTTAAATGGAAA
TGCTATATGGAGTTATTACTCGAGAGATCAATTAATGATATGTTCAAATTCAAGAGAACTACGAAGAACAGATATGGATG
AAGTCCAACGATGGATCTTATCATTATTAAAACCAGAGGAACGACCTACGACAAGAGCACTAAAAGCAGGATTTATTTCA
ACAAAATTATTAACCAGATATAGCAAACTAATTGGACACAAATACCCTGATCACATATGTTCGAAATGTAACGGTGAAGA
TAACATAATTCCAGATGTCGATTTAGAGTAAAAGAAGATGATGAAGATAAGATGCAGACAGGACAAGATAAGATATGGAT
AAGATAAAAGAGATAAGATAAGATGCAAATGGCAGATAAAGTGGCAAAAAAGATAGAGTAAATAATGTAAAGTAGTCAAG
AAGATGTAGATAAGATGTAAATTAGTCAAGTATGCATTATTATGCATGTGCATATTAAAGTAGTAGATAAGAATGGACAA
GTGTAAAGTAAGGTATGGTGTGTCATAAAGTAGTTGTACTACATTTGTAAAAAGTTGCATTATTATGCATGTGCATATTA
AAGTAGTAGATAAGAATGGTGGACAAGTGTAAAGTAAGGTATGGTGTGTCATAAAGTAGGTGTACTACATTTGTAAAAAG
TCATAAGTAGTCATATTATATTATTATTAGGTACATAGAGTACGTGCATTATGGTATCATTTCCTTTCTATATAAAGGAA
GATACCTGTAATATGAAAGGCAGGCAATGCCTAATATATAAAACTCTCCTTTCAAAAAACTCTCTCAAGATACTAAATAC
TTAAAAGTTAATGGATAAATCTGAAATCCAATCAGATATTTCAAATAGCATGGCTAAGCCAGAAGCTAAGGTATATTGTT
CAAAAAATATGCAGAACTAATTTCATATATTCCTGAATATCATATATATGATTGAATAAATTTATGTTAGTTATTATGTA
TTAGAATTATTTGAATCATGATTTCTAGTTTATTAGCACACTGAAAACAGGGAGAAAACTTCTATACTATGCCATCCTAA
TATTGAAATCGGTAGGCGAGAAAAGCTGTTTAGGGGAGTAAACAAAGTTGAGGCGCTAATAAGAAGAAAGTATCCGCTAA
AGTATGATGCAAGTAGTTACAGGAGATCATGATAAACAAATAATCTGGTTCATAATGATCTAATATGAATTTAATCTGTT
ATGAATATGATAGGAAGGAATAATTTGAAATAAAAAACCTGCATAATAAAGAACATGACTACATACGTTCATGATGAAAT
GATAAAAAAACTATGAAACTTTAATCTTATATATACTTAAAGATATAAAAATAATTGAATTAAGAAGAATTACATGGGAA
AAAATATTTAATGATAACGAATCAGAAGATATATTAAACCGACAATGGTATGAAATAGACCTACCTGATTTAGACTACGA
AAGAATAGAATGGTACGATCTAGAAATAAATTCAGATTAAAATGAACTACAAATATATACTATATTGGATAGAATCTATG
GAAGATATAAAACCATTAGAACAATTAATGTAAGAAAATTTATATATGTACCAAAGAACCCAAGATATGTTATATCTAGA
TTATATCATAAATAATATTAGTGAAATACTCAGATTAAAACAACTATCGAAAGAATATTACAATAAATATTATTACATTT
TACCATGAATTCTGCAACCCCAAAAAATAATATTAATGAACTATCAAGAATAAGACACTTAGCAAAAGAATATCATAATA
AAAACTTTATTATAAATTACTCATCTACCACACTACCACCTACCACACTAACACTTCCATGAACTCCCCAACTACCAGTT
CCGCACCAAAATATGGTATCAGATCTATGGATAATAAGAAACATGGTAAGAAACATACTAGTAGAAAATTAAACAAATTA
TATTCGGAATATAAAAAACTTAATATCACAAAAACTGATAACAAAAATTAGATCAATTAATAGATAATATATCTAAAATA
GAATATAAATATATTCAATATTTAAAGATACAATGAATAGCAAAAATAATGAATACAAAGAAAAACTTACTGAAATAATT
ATAGCAAAAAGGCAAGAATTAGAACATAGGCAAAATAGACTTAACAACAATATATTTGCAAGAACTTGTCACAAATCTAT
AATAGCACAAAGAAAGACTATTTTATATCTACAAATACAAATAAATAACTTAGAATATAAACTACAACATAATTTATAAA
TGAATAAAGAAGAATATGCAATAGATGAAAAAACATACGAAAACTATGACGGATTAAAAATAAAGATAATATTTTCTGAT
CTAGGAAGAAGATATAAGAAAATAGGTGACAATCTAAGTTTAATGTTAGAAAAAGAAACGGTAAAACTAGAAGATAGTTT
AACTGCTATGATAAGAATAACAAAACAAAATGAAGAAATAGATAAAAAAAACAGAAATTGAAAAAATGAAACAACAAGCA
AAAAAAGAAGTACAACAATTAGAAGAAGTAAAAAGTACTAAAATAATAGAGCTAGAAAAAGAGCTAGCAATATTAAAAGA
AATGTATGAAATCAAACAAAGAGAAAAAGAACAAAAACAAAATTAGCAAATGAGATAATTAAATTTAAACAAAAATTGCA
ATTAGAAGATGAATTAGAAGAATTAGAAGAAAAAGAAGAAAATAACCAAAATAATCTACCTGAAATAAAAATTGATGAAA
TAAATGACAATGATCCAGATGAACAACGTTCGGAAACAAGCGAAACCTATACGGAACTTTTAGCAAACATGGACAATACA
AAGGATTTAGAAGTAAATACAGGAGACGTAGACATGGATGAAAAACCTAGTACATCAGGAGTAAAAAACCCAAAAAATTT
AAATCCAAAATATTATAATGAAAACTATGGACAATATGATAGAGAAAAAAACTATATGGGATAAAAGATTAAATAAAAAA
TGGACACCTAAATCAATAACTGAACGACATGATTTTTTAGATTCAGACTGTGTAGTAGATATAAATAAAACAATCCAATT
ATAGATAGGATATATATCAAAACAATTAATAGATAACAAAATAGTAATAACAGAGACACCAGGATATATAGAAAGAACGC
TTATAGGAACAGTAAAATTATGGCTACAAAATTTATCAGATGAAAGTTTAAAAACTCTAAGAAGTAATAAAAAATCTAAT
GTCGAATTAGCTACTACAAGTATAGAAATATTATATAAATATGAAGTAGCTATAAGAAATGAATTTAGTAGTATGACAAC
AGAAGTAGAAGAACAAAATAAAGAAAAAATCATAAATCGTAATCTAATGACAAAATTAGCAATATGTAATATGTGTTACA
TAGACGAATATACATGTAATGACCCTCCAGGTCATTTTTAAATTAAAGCATTCTTTCCCTCGTTTAGAGCATTCCTGTAG
CGACCCCAAGTCATTTATGACTTGCTGGCACTGACTGTTCTGTCGCCTGGTCGTTCGTTTGGGTTTTAGGCCCATTTCCC
TGTTTTGGAGATTTTATAACTTGAAAAGTTAACTTTGGTCAACCTTCTTGGAAGACATGCTCAGATGAAAATTCTAACAG
CTAGGTTAGCTTCGGAATATCGATTTTGGTCTAGAACGACCCTTTGTTCACTTCCCGAGGCTTTAGATGGCAGTTGTGGA
ATCTGGCTCAAATGATACTGGGTGTGGGACCCACTTTTCATCGAATCGAGCTCCAAATGGAAATTCCGCCTTCACCATTG
AGTCCGAAATATCATTTCCAATCAGATTCCATATAAGGTTTGTATTTTTCCGACTCCGAACGAGTCCGAAACATCGAAAT
TTAAGTTTGAAGGGTTATAGAATTTTGACGCGGCGGTGATGTGGCAGAGCCACGTGACGCCACGTGGCAGCGGAGTGGAA
ATCTGGAAATTAATTTGTCACAACCCGATTTATCAAGTCATGATGGCACCTACTATAACCCACCAGCAGGTAAGCCAACC
TGTAACCCGGAAAAACAAGTAATGGGTCTGAGGGTAGAAATCAAACAAAAGTAGGAAAATAACAATATAAACAGGCGGAA
GCAAACCAAAAATATAAATACAAATAAAGATCCCTCCCAGAACCTGGAAGTCACCAGTATAGAGCTACTACAAAATGAGT
ACAAGTCCCAAAACTGGAAAACAGAGACTGGACTGTCTCGAAAGGAAAAAGACAAGTCTATATATACAGATGGAGACTGA
AATAGTACAAAACGCCGTGTGCTCACCCCCGTCTCCGGATAAGTCTACTCAAAGCTCAGTCAACGCTGGCTACTAGTGCT
CGGACCTGCATCACAAAATAGATGCAGAGCGTAGCATGAGTACCAAAACAACAGGTACCCAGTAGGCATCATAGGCCGAC
TGAGCAAGATAAGTAAAAGCGAACTAAAATGCAAATAAAGGGTCACATCAAGTGCAAAGAGTAGTAAATGGGGGTATGTA
CACGAGCGTACAGGCAACAAAGACAAGCAATCTAACTAACTCCGCCGGGCTCCCATAAACCCGACGGGTACGCTCGTGCA
CAATAAAAGAAACCACCTGCACGGGCCCCCATAAGCCCGGCAGATGCACTGACAGTTGAAGTAAAATAATGGAGCTAGAA
GGTCTATCACAATATTACCAATTTCTGGACTTTTACTGAACCATTCCCAATCATATTCCAGGATCTCACTCCGTCCCGGA
CTTTAATCGGAATCTCTCCAACTTCCAAAACCTCAACCTACAGAGGAGAGTAATCAAGACTAAACTGAAGCTTTAGTGAG
GAATTAGGAATACACCACGTGCAAGCTGGGACACGGACTCGAACCGGGTACTATAGCTAATGAGTCAACCTATATGGGCT
GGACCACGGACTCGAACCGGGTGCTGTAGCCAAAGGTCGGGCACGGGTGGGCTGGACCACGGACTCTAACCGGGTACTAT
AGCCAAAACCAGATCACAGGTAAGCTGGACCACGGACTCTAACCGGGTACTGTAGCTAAGCCTGGCCATAAGTAAGCTGG
ACCACGGACTCTAACCGGGTACTGTAGCCAAAACCAGATCACAGGTAAGCTGGACCACGGACTCTAACCGGGTACTGTAG
CTAAGCCTGGACATAAGTAAGCTGGACCACGGACTCTAACCGGGTACTGTAGCCAAAACCAGATCACAGGTAAGCTGGAC
CACGGACTCTAACCGGGTACTGTAGCTAAGCCTGGACATAAGTAAGCTGGACCACGGACTCTAACCGGGTACTGTAGCTA
AGAATCAATATCCAACCATACGTCGCGGGAAATATCACCAAACCGATTACCATAAATAATCATTTCAGTCCGACTCTCAT
ATACCCCAAATCGCCGAGGAAGTATCCACAAGTGAGTAAGCTAGACCACGGACTTTAACCGGGTATCTGTAGCCGATAGA
AAAGCAGGGCATTATGGATACAAGGTCATAGGCTGAGTTATCGTCTAGCTAAGGCTCAGACTATTAGACTCAAGTCTGCT
ATATCAGTCTACAAGGAGCTGACCGTCCAAAATGACGTCGGAAAAAGTTCTACAGCCCAACGACATCCGAAACCTTGCAA
GTCTATGGCAACACTAGTCTAAGCCTAGACTAAGGCCAAACATACTTCAAATCAATATTATCATATACACCACAAAGTAT
GGATGTTCAATAATATCAAGAGACATGCTGTCACAATCCAACACTTTCCCGAAGTAAGGTCTAAGGCAGGAATTATAGAA
ATTTAGCATGCTCGACACCCGAAAACCTCCATACTCAAGCAAATCAATAAACAATTGCCTAAACATGCTCAATCTCACGA
GAGAAAGCCATAGCCTACCTGAAAGCCGACCACGCGTGCTCCAACTCACGGTACCGGATCTTTTCCCCTCCGAACGGTCT
CCAAATGCTTCCCCACTAACAAAAGGTTAATCACCTCGTCATTACGAATATATTGACACTAAAATTATATTTTTCGGAGA
CAGACCCAAAATCGGGTCAAAAACGGGATTGTGGGGCCCACAATTAGAATCTCGAAATCGAATCCGTGGAAACGTCCCAA
ATACCTTACTAAACTAATACCCCAAAATTTAGCATAAACAGATGCTTAAAACACCGCAAATCAGCCACAACAATTAAAAT
GGGCAGCCCCTTGATCACCAATTTCTGGAAAAACAAGACCCTTTCAACCCAAACAGATTATACCACGACGATCCTTGCGA
AAAACTCTACAAGTTAGCCTCAAGAATGACTCAAAACGGACCTAAGATGATCAAGATCTCACATTTCAAAATTCAACAAT
CAATTCAATCCGGAATCACCCTAGCAGTGGCTAAAATTGATTCCTTACCTCAAACGAAGCCTCCCCTCGCGTTTCTGAGA
TCACCGCTAGATTCCCCACGAAATTCTCTTGAAGTTAGCCTTTTGAATCACTTAATTTGGACTCAAAATGAAGGACAAAT
CTTGAGTTGAAGTTGAGGGAAAAAAAATGGACGAAATTCGTCCTAAATTCTGGAAATTTCCAGATTTCCACTCCGCTGCC
ACGTGGCGTCACGTGGCTCTGCCACGTCACTGCCGCGTCAAAATTCTATAACCCTTCAAACTTAAATTTCGATGTTTCGG
ACTCGTTCGGAGTTGGAAAAATACAAACCTTATATGGAATCTGATTGGAAACGATATTTCGGACTCAACTGTGAAGGCGG
AATTTCCATTTGGAGCTCGCTTCGATGAAAAGTGGGTCCCACACCCAGTATCATTTGAGTCAGATTCCACAACTGCCATC
TAAAGCCTCGGGAAGTGAACAAAGGGTCGTTCTAGACCAAAATCGATATTCCGAAGCTAACCTAGCTGTCAGAATTTTCA
TCTGAGCACGTCTTCCAAGAAGGTTGACCAAAGTCAACTTTTCAAGTTATAAAATCTCCAAAACAGGGAAATGGGCCTAA
AACCCAAACGAACGACCAGGCGACAGAACAGTCAGTGCCAGCAAGTCATAAATGACTTGGGGTCGCTACAGGAATGCTCT
AAACGAGGGAAAGAATGCTTTAATTTAAAAATGACCTGGAGGGTCATTACAATATCCACTACTAAAAGAACTTTCGTCCG
CGAAAGTAAGAGTTAAGAAGTACCTGAATGCTCAAATAAGCCGGGGAACTGTGCCCGCATCTCATGCTCGGTCTCCCAGG
TAGCCTCCTCAATTGGACTATGTCTCCAATGGACCTTAACCACAGGAATGACTCTGGAACGCAACCGTCTGATATCTCTG
GCCAAAATAGCAACTGGCTCCTCAATGTATCTCAAACTGTCATCCAAGTCAACTGCATCATACTGAATCAAACCCCCAAC
TCTTGGAACACAAAGTCGATCACCAAATCTTAAGACCCCATCTAAATCTAAGGTAGCCAGGCCAGTGTCACCTCCCAAAA
CTCGATCTCGAAGTGCCACTAAGTCCTCATCCTCAAACTGACGGTTGTGAATCCGATCCAGCAGAGATGACTGAGCATCC
ACATAAGCTAGTACATACTGGGAATCAGAGATATCAAGCCGTACCATCCGGTTAGCGAAGGACTGGATGTCCAAAGCTAA
TGGTCGCTCCGTAGTAGAAAGAAAAGCTAGACTATCCATACTCACTGCCTTCCGACTCAAGGCGTCCGCTACTACATTTG
CCTTGCTCGGATGGTAGAGAATAGAGAGGTCATAGTCCTTCAGGAGCTCAATCCAACGGCGCTGTCTCGAATTAAGGTCT
CTTTGGCTCATAATGTACTGAAGGCTCCTGTGATCAGTATAGATCTCGCATCGAACTCCATACAGGTAATGCCTCCAAAT
CTTAAGCGCAAAAACCACCGCCGCTAACTCTAAGTCATGAGTGGGGTAGTTGCGCTCGTGCGACTTAAGCTGCCTCGACG
CATAAGCAATAACGCGGCCCTGCTGCATCAGTACACAACCCAAACCAATGCCGGATGCGTCACAATAAACAGTAAACCCT
TCGCCCTCAACTGGAAGAGTCAATATAGGAGCGGTGGTAAGCAATTCCTGAAGCCTCAAAAAGCTCCTCTCACACTCCTC
CGACCACACAAACGGAACATCCTGGCGAGTCAACCGAGTCAAAGGCGCTGCTATAGTAGAAAATCCCTCAACAAAACGCC
TATAGTAGCCTGCCAATCCGACGAAGCTACGAATCTCAGTCACAGAGGTGGGCCTGGCCCAATCACGAATGGCCTCAATC
TTCGCCGGATCAACCCTAATACCCTCCTTGGACACCACGTGCCCCAAGAAGGCTACAGACTCAAGCCAAAACTCGCACTT
TGAGAACTTGGCATAAAGCCGCTGATCTCTCAAAGTCTGGAGCACTATCCTCAAATGTTGCTCATGCTCCTCCCGGCTCC
GCGAGTATACTAGAATGTCATCTATGAAGACTATGACAAATAAATCCAAGTACGGCCTAAACACCCTAGTCATCAAGTCC
ATGAATGCGGCAGGGGCGTTAGTCAACCCAAAAGACATCACTAGGAGCTCATAGTGGCCGTAACGAGTCCTAAATGCAGT
TTTAGGGACGTCCGCTGCCCTAATCCTCAACTGGTGGTAGCCGGATCTTAAATCAATCTTAGAAAATACCACGGCACCCT
GAAGTTGGTCAAATAGATCATCAATCCTAGGCATGGGGTAACGGTTCTTCACCGTCACCTTGTTCAACTGCCTATAGTCG
ATGCACAATCGCATAGTACCGTCCTTCTTCTTTACGAAGAGGACTGGGGCACCCCAAGGCGATACACTAGGCCGAATGAA
TTCCTTATCTAAGAGATCCTGAATCTGAACACTGAGCTCCTTGAGCTTTACGGGGGCCATACGGTACGGTGGTATAGAAA
TGGGCTTATTGCCCGGCTCTATTTCAATAGAAAAGTCAATGTCACGATCAGGAGGGAGACCAGGCAGGTCGGCAGGAAAC
ACATCTGTAAACTCACGAACAATAGGTACTGAATCAACGGTAGGACCCTCCCTACTAACATCTCTAACATAAGCTAAATA
AGCCAAACACCCGCTAGCCATCAACCTCTGGGCCCGAACAAAAGATATCACCCCAACTGGCGTGCGACTACAAGAGCCCT
GCCACACCACTGGTGGAATACCAGGCATGGCTAAAGTAACGGTCTTCGCATAGCAATCCAAGACCGCATGGTGGGGAGAT
AACCAATCCATACCCAAAATCAAATCAAAATCCACCATATCAAGCAAAATAAGATCAACCCTAGTGTCTCGCCTCTGAAT
AGTCACCACACAGGATCTAAATACCTGATCCACTACTAAGGAATCACCTACCGGGGTTGAAACACGCAACGGCTCAACCA
ATAGCTCTGGGATCATACTCAATCGAGGAGCACAATAAACAGATATATAGGAATAAGTAAAGCCCGGATCAAATAAGGCG
AATCCAGACTGATGGCATAATAACACTGTACCTGTGATCACATCGCCCGAGGTCTCAGCATCTGCTCTAGCTGGAGCTGC
ATAAAAGTGGGCCTGGACTCCCCTACCCTGTGCATCGGCTCTGCCCCCTAACCTGCCTCCTCGGGGACCACCCCGTATAC
CCTGGTGACCACCCCTACGGTCCTGTCCCTGGCCTCTGCCTCTAGCTGGAGGTGCTGGCGCTGGCACATGCCTAGCTGCC
TGTGAAGCGGGTAAGGCTAACCTGCGATGGGGACACTCGCGGGCCCAATGATCTAACTCCCCACACTCATAGCAACCCTG
GGACTGTCGACTGAGAGCTGGAGGTTGGCTACCCCGGCCAGAAGAACCCATCTGTGAACTATCTCGACCCCGACTAGGAC
CGGCACTAAAACCAATATGGCGGTGCTGATCACCCTTCGATGCCTGGAGAGTGGCCTGGAAGGGGCTACTAGACTGACCC
GACTGAAACCTCTGCTGAGATCTATTATAAGACTCTCGGGGTCTGAAACGGCGCCTATCATGGCTATCCTCCTGTCTAGC
TCTCTTGCCGCTGCCCCCTTGGGCCTCGGGATGGAGCTGCTCGATAGTGCGGACATGGTCCACTATATCCAGAAATGAGC
GGCCCGCTGAGACTAAAGACTGAGTCTCAATCCGCAACTGTAGTCTCAAACCCCGAACAAAACAACGAACCCTCTCCTCT
TCAGTAGGTAATATCATGGCGGCATGACTGGAGAGCTCGTGGAATCGGGCCTCATACTCTGATACTGTCATGGAGCCCTG
CTCTAACCGAGCAAATTGATCTCTGGGTGATCTCTGATGCTCCTAGGAATAAATCGGGCCAAGAAGGCCTCTGAAAACTC
AGTCCATGTGACCGGTGGAGACCCAGCTGGCCTGGTCTCTAAGTATGTACGCCACCACTGCCTGGCGGGACCGTCTAACT
GGTAAGCGGTGAAGTCTGCTCCTCTCGACTCCACTAAACCCAAAGTCTGTAGCCGCTCGCGGCAAATAAGTAGAAACTCG
TGGGCATCCTCCCCAACTGCCCCAGAAAACCTCGGCGGTGATAGTCTAAGGAACACCCCGAGCATCTTCTGCTCCCGTAG
TGGCATGACGCCCTCCAAATCGTCAAGCTGAACAACCGGTGCCACTAGCTGCTGAACAACCGGTACCGCTGGTGTAGGCT
GACCCTGCGGTACTGGAACGGCTGGAGCTGGGGCCTGCTGCATACCCCCAATGGCAGTTAGTATCTGTACGAGCATTGCC
TGTATATCTGGAGCTGCCACAGGCTCGGGCGGTGGCTGGGCTAGTCCCGGGCCCATCGGTTGCTGCTGTGCTGGAACTGC
TGGTGGCTCTATCACCGGCTCCAGAATTTGCTCTCGGTCCTGGGCTGGTGCTGTAGCTCTGGCACGACCTCGAGGTCGGC
CTCTACCCCTAGCTGGGGCCCTACCACGCGTGCGAGCCATCCTTATAAAAGAGTGGTAAAAAAGTAAGATTTTCAGAAAC
CGATAAGACACATAATGCACGACAGTGATACAAAAGCGACACGTTCCTAAAGACATCCTGTAGCCTCCCGAAGATAAGTA
ACGGACGTCTCCGTACCGATCTGCAGGACTCTACTAAACGTCAGCTCTGTACAAGTGAGACCGACGAACCTGGGGCTCTG
ATACCAATTTATCACGACCCGATTTATCAAGTCATGATGGAACCTACTATAAGCCACCAGCAGGTAAGCCAACCCGTAAC
CCGGAACAACAAGTAATGGGTCTGAGGGTAGAAATCAAACAAAAGTAGGAAAATAACAATATAAACAGGCGAAAGCAAAC
CAAAAATATAAATACAAATAAAGATCCCTCCCAGAACCTGGAAGTCACCAGTACAGAGCTACTACAAAATGAGTACAAGT
CTCAAAACTGGACAACAGAGACTGGACTGTCTCGAAAGGAAAAAGACAAGTCTATATATACAGATGGAGACTGAAATAGT
ACAAAACGTCGTATGCTCACCCCCGTCTCCGGATAAGTCTACTCCAAGCTCGGTCAACGCTGGCTACTAGTGCTCGGACC
TGCATCACAAAATAGATGCAGAGCGTAGCATGATGACCAAAACAACAGGTACCCAGTAGGCATCATAGGCCGACTGAGCA
AGATAAGCAAAAGCGAACTGAAATGCAAATAAAGGGTCACATCAAGTGCAAAGAGTAGTAAATGGGGGTATGTACACGAG
CGTACAAGCAACAAAGATAAGCAATCTAACTAACTCCGCCGGGCTCCCATAAACCCGACGGGTATGCTCGTGCACAATAA
AAGAAACCACCTGCACGGGCCCCCATAAGCCCGGCAGATGCACTGGCAGTTGAAGTAAAATAATGGAGCTAGAAGGTCTA
TCACAATATTACCAATTTCCGGACTTTTACTGAACCATTCCCAATCATATTCCAGGATCTCACTCCGTCCCGGACTTTAA
TCAGAATCTCTCCAACTTCCAAAACCTCAACCTACAAAGGAGAGTAATCAAGACTAAACTGAAGCTTTAGTGAGGAATTG
GGAATACACCACGTGCAAGCTGGGACACGGACTCGAACCGGGTACTATAGCTAATGAGTCAACTTATATGGGCTGGACCA
CGGACTCGAACCGGGTGCTGTAGCCAAAGGTCGGGCACGGGTGGGCTGGACCACGGACTCTAACCGGGTACTGTAGCCAA
AACCAGATCACAGGTAAGCTGGACCACGGACTCTAACCAGGTACTGTAGCTAAGCCTGGACATAAGTAAGCTGGACCACG
GACTCTAACCGGGTACTGTAGCCAAAACCAGATCACAGGTAAGCTGGACCACGGACTCTAACCGGGTACTGTAGCTAAGC
CTGCACATAAGTAAGCTGGACCACGGACTCTAACCGGGTACTGTAGCCAAAACCAGATCACAGGTAAGCTGGACCACAGA
CTCTAACCGGGTACTGTACCTAAGCCTGGACATAAGTAAGCTGGACCACGGACTCTAACCGGGTACTGTAGCTAAGAATC
AATATCCAACCATACGTCGCGGGAAATATCACCAAACCGATTACCATAAATAATCATTTCAGTCCGACCCTCATATACCC
CAAATCGCCGAGGAAGTATCCACAAGTGAGTAAGCTAGACCACAGACTTTAACCGGGTATCTGTAGCCGATAGAAAAGCA
GGGCATTATGGATACAAGGTCATAGGCTGAGTTATCATCTAGCTAAGACTCAGACTATCAGACTCAAGTCTGCTATATCA
GTCTACAAGGAGCTGACCGTCCAAAACGACGTCGGAAAAAGTTCTACTGCCCAACGACATCCGAAACCTTGCAAGTCTAT
GGCAACACTAGTCTAAGCCTAGACTAAGGCCAAACAAACCTTCAAATCAATATTATCATATACACCACAAAGTATGGATG
TTCAATAATATCAAGAGACATGCTGTCACAATCCAACACTTTCCCGAAATAAGGTCTAAGGCAGGAATTATAGAAATTTA
GCATGCTCGGCACCCGAACCCCTCCATACTCAAGAAAATCAATAAACAATTGCCTAAACATTCTCAATCTCACGAGAGAA
AGCCATAGCCTACCTGAAAGCCGACCACGCGTGCTCCAACTCACGGTACCGAATCTTTTCCCCTCCGAACGGTCTCCAAA
TGCTTCCCCACTAACAAAAGGTTAATCACCTCGTCATTATGAATATATTGACACTAAAATTATATTTTTCGGAGACAGAC
CCAAAATCGGGTCTAAAACGGGATTGTGGGGCCCATAATTAGAATCTCGAAATCAAATCCGTGGAAACGTCCCAAATACC
TTACTAAACTAATACCCCAAAATTTAGCACAAACAGATGCTTAAAACACCGCAAATCAGCCACAACAATTAAAATGGGCA
GCCCCTTGATCACCAATTTCTGGAAAAACAAGACCCTTTCAACCCAAACAGATTATACCACGACGATCCTTGCGAAAAAT
TCTACAAGTTAGCCTCAAGAATGACTCAAAACGGACCTAAGATGATCAAGATCTCACATTTCAAAATTCAACAATCAATT
CAATCCGGAATCACCCTAGCAGTGGCTAAAATTAATTCCTTACCTCAAACGAAGCCTCCCCTCACGTTTCTGAGATCACC
GCTAGATTCCCCACGAAATTCTTTTGAAGTTAGCCTTTTGAATCACTTAATTTGGACTCAAAATGAAGGACAAATCTTAA
GTTGAAGTTGAGGGAAAAAAAATGGACGAAATTCGTCCTAAATTCTGGAAATTTCCAGATTTCCACTCCGCTGCCACGAG
GCGTCACGTGGCTCTGCCACGTCACTGCCGCGTCAAAATTCTATAACCCTTCAAACCTAAATTTCGATGTTTCGGACTCG
TTCGGAGTTGGAAAAATACAAACCTTATATGGAATCTGATTGGAAACGATATTTCGGACTCAACGGTGAAGGCGGAATTT
CCATTTGGAGCTCGCTTCGATGAAAAGTGGGTCCCACACCCAGTGTCATTTGAGCCAGATTCCACAACTGCCATCTAAAG
CCTCGGGAAGTGAACAAAGGGTCGTTCTAGACCAAAATCGATATTCCGAAGCTAACCTAGCTGTCAGAATTTTCATCTGA
GCACGTCTTCCAAGAAGGTTGACCAAAGTCAACTTTTCAAGTTATAAAATCTCCAAAACAGGGAAATGGGCCTAAAACCC
AAACGAATGACGAGGCGACCGAACAGTCAGTGCCAGCAAGTCATGAATGACTTGGGGTCGCTACAGGAATGCTCTAAACG
AGGGAAATAATGCTTTAATTTAAAAATAACTTGGAGGGTCATTACAATACATGTTCATTTAGAGAATACTATTAGAAAGG
AACATATAACACAGAAGAAAGTAAAGAAATAAGAAAATTATATTTTTTTACAAAATTACCAGAACATTTTAATTCAAAAA
TAATAAAAAATTGGAATGAAGCAGAATTAACAGATACCTTAGGAGCTAGAATGAAATTCTTGCAACGATGGTTTATGGAA
CTATGTGAAAAACATAAAGAAGAAATAAAAATGGAAAAAATATTAGTAAAAAACTTGGCATGTTACAAAAATAAAACAGC
ACCTCAATTTGGTTGTACGGATAGGTATTATAAAAATAGAAAGAAATATAATAAAAAATACAGATCAAAATATAAATATA
AAAAACCGAGAAGAAGAAACTATGTAAAAAACTACAAAACCAAAAGACCATATAGACCAAAAAGAAAACTAACGGAATGT
ACTTGTTATAATTGTGGAAAATTAGGACATATAGCTAGAGATTGTAAATTACCTAAGAATCCAAAGAAAAAATAAATATC
AAAAATAATAATAGACAATGAAAAATATACACAAATAGAATACGTAGATTATGAATTAGAAAGTGAAGATAACATATATG
AATTATCAGAAAATGAAATAGATGAAATGGAAAATAATTCATTAACAGAATCAGATAATGAACACTATATAAATGACTGA
AACAGATATACAAATATTAACTAAAGAAAAATATCAAGATGAAGAATCGGCAGAACAAAAAATAATATTTGATAATAATA
TATTTAAACAAATAAAAGGAAACGAATTAGATCTAAGTGTAGCAAAAATATTTGAAATACCAACAATAAGAAACTGGTTT
AAACGATAAAAAGAAGAATATTATGTAGTAAGTCAAAGAGAACATATCATAGATTGCAAATACACCAAAGGAAAGGCTAA
AATACCAATAATAAATAAGCGAATAATAAATAAAGAAATACAAGATATTAAGGCTAAAAATTCAACTAAATATGTACATT
TAGGAGGAACGGAAATATTAATAAAAGCATGTTTTAGAGAAGGAATAGATACACCCATAAAAATATACTTAGCAGATGAT
AGGATCATACAACCTATAGAAAAAAGTATAATAAGTGCAGTAAAAGGTAACCTCATATACCAAAAATTTAAATTTATAAT
AAGTGCTAACTACTCAATAGCAATAAATAACAAAAATATAGATAAATCATTAGTATTATATTGGAAAATGTCAGGAATAG
AACTAGCCCCGGGAAGTAAAATATTTACAGCTAGATGTAAAAACTTATATGTTTTAACAACAAAACATAAAATAACAGCA
AAAAATAAAAATAAAAAATAAAAATAGAAGATCCTTTGAAAGAATAGTTACGGTCATAGATAAGAATGATTATAGTTATA
ATGAGATTGACATAGAAGAAGATTTAGAAATAGTAAAAGAAAGATTAAGCACATCAAAAAGAATAAACTGTGAAATACCA
CAAATATCATAAAAAATGAGTACCTCAAGAAGAGTAGATAAAACTCCACAAAAATCAATGGAAGAAGAAAGAAAACCACA
TCATTACTACATAACAGGAATAATGGATCAACGAAAATATTTAATATTAATAAATACAGGACTAGAAGAAAACTATATTA
CAAGAGAATTAGTGACGGAAGATGAAATAATAACTACTGAACAATCATGCCCCAAACTACCAAAAGAATTAACATATACC
GAAGAAACTACGGAAAAGGAAATAATCATTGGAGGAATACCAATAATAATAAAGTTTAAAGTATATCAAGGAGATGAAAA
TATCACTTTAGGAATAAAATGGCTAGAACAAGTAAAACCATATAATCTAGAAGATAAACTGTAATGACCCGGAAGGTCAT
TTTTGGAAATTTTGAATATTCATTTAACTAGAGTGAACTAATTGATGGTTAATTATTAAATAACTAATTTTAGTTAATGC
TTAATGGGTTAAATTTATAATTAGTTTAATACAACTTGACCCATATAGGAAAATAATTATTAGGGTTGAGAATTATTGGG
TTATAATTTAGGGGGAAAAAAAGAAAAAGAAAAGAGAAGGCAAGAACTCAGCGGACGAAAGTGAAAGAAAAGTTCGTGGA
GAACTTGTGTGGCGGGAACAAGGAGTATTTTAGGTAAATAAATAAATATGTATATGTGAAGCTAATTTTTCTATTCTTGT
ACAGATTGTTGCATATATTATATATATATATATTGATGGACTAGAGCGTATTGGTTAAATTGCTATGGTTGGCGGATGAA
ACACTACTAGGATATGAGACTTTTCTTTGATATTAGTTAATATTTTAATTCATTAAGAGTTTGGGGAAATTAAGGTGAAA
TTGTTGTATGTTAGTTAAAATGGGTTGTGAGTTGTTTTGGAAATTAATGGTAACGGTGGGTGCTAATAGTATTGTTATTA
TTATTATATTCCTTTTTGGTTGCTGTCAATATTTGGGGATTAAGGGAATTGAATTGTTAGGAGTATATGTATAATTATTT
TCCATACATGCTACCTACAGTTTCAAGTAGTAAGTTGAATGCTCACTAAAGGAGTTAGATTGTTACTCTATATAAGTTAA
GGCCTTATTGATTTCTTGGGAAAATAATAATGTCATTGTTGTTTGTATTTTTGTGAATGTCATTAGATTTACAATATTTG
AAGGAATTGGAATAATTGACAAGTTAATGGGCATCAAGAGTTAGGAACTTAATTATAAATTTGGGTAAGCTTTTGGGTCT
AGGCTAAACCTATAGTGGCATGAGTGTTGTTAGTTTCGGAATCTTATTGTGACTATGTACTTGAATAGATTGCATTGCTT
TGGAAGCTCAACGAAAAGGGAAGGCTCAAGTCTCGGAGTGATTGTTCGATTATTTGAGGCAAGTGGATTTCTAAACCCTT
GTTAAGTGTATGAAATTTGTGTATTTCCTTGTAATATGTGTTTGGGGGTAATGAGACCTAGTGATGGGTTGCGTCGTCCA
CATTGATTAATTATAATGATGGAAAAAAAAGGGGTAATAAAAGGCAATGTGACTAATTATTTGTGTGTGATATGTTGAGA
ACAGTTTGAAAGGCTTGTTGAATCATTGTTGATGTTGTATCATGATTGTGTTGTTGTGAATTGTGGAATGTTATGAAAAT
GGTCATCTCTTCATTATTTATCTGAACATGTCATTTGCATTGTTCTGAAAATGGTCATCTCTTCTCCTTGTCTGAGGCTT
CTTGTGGAGGTTTGTGAGGTAGTTGCTTGTCATTTCAGCTGACCTTCTGTCTCTTTAATTATGATCTTGTTCTATTCTAG
AAACAAGGTCATTTGAGACTTGTGTTTTTCTTTGAATAAATTGTAATACTTTAAAGGCTTGTACACGTGAAAACCAGATT
TTGGGGGTATTTTTTGAGTTGATTATAAAATTTCCGCATTTTATTATAATGGTTGAGTTTTAGGCTAACTTGTCTTGGTG
GGATAAGACGAGTGTCATCATGTCCATTTTTGGGTCGTGACAAAATGGTATCAGAGCCCCAGGTTCATAGGTCTCACGTG
TGTACAAGTTGAGTCTAAGTAGAGTCTCGAGGATCGGTATGGAGACGTCTGTACTTATCTTTGAGAGGCTATAGTGACTT
TTAGGAAAAATCTTCACTTCTTGAATCTCTATCGTGCATCATTTGTCCGTTCTGATTTTTATCTCTTTATTCCATTCACT
CTCACTTATATGATGACTCGTGCATAGTTCCTCATGTGAGTAGTTGATGTCGTGTATGATTTGAATGTTAGATATGGTAT
TAAGGTGGAAGTAATATACTTATGAAAAGGATGTGTGGTTAGATTTAGAAAGTTTAACTATTTGAAGGGGTTGTGTAAGG
TTAGTTACCCTAGTAAAGTGAATAGTACTTATGTGGTATATACAATATTTAGAGTGGTTTAACAATTGGAAGTGAAATGA
TTAAAAGGATGGGTAGATAATGAATATTGTAACTTTGGAAACTACAATTAGTAAAGTTATCATAGCATGAATGGGCTACT
TAGAATATGATGAAAATGATGATGCACCAATTGAGGTTAGAATTTCTAATACGACTTTATAGATTGTGTGTATATAAAAA
AAGGTTATAATATGACTATTGTAATAGTATTGATGCATACTTGGTTAGAGTTATGAAGTGTGTTACTTTTGATATTGACT
TGGCCTATGAAAGAATGCATATAACTTGGGCTAGATACGAAACTAATTTGGTGATATTTTACAGCTATTTGATGGGCTGA
AATGTGTGACCTATTTGGATATGATCTTCTCAGTAGGTATGATGTGTTCTAGTGGTGGATCTAACAAACTTTCACGATGT
GGTACTAGTGGTACATGGAAACAGATATGTCGATTGTCAAGTGCGATTACTAACTACTTAAATAGTTATCAGTTGTATCA
TATGCTCGTAGAATGAGATTCCGTATTCCATTTACATTTGAGAAACCAATTAGGTTGTTCCTGTGGATGGATGGGTTAAG
CATTATTTATAGAAAGCTTTTAGTGGTGGATATTTGGTATGATATTGATGTGTTTAGGTTGTGAAATGCATCTTGAGGAT
TTTAGATGAGTGTTGATTTAACCGTAAGCTCCTTGGAAGTGGATCGACATTAGGATGACAAGCTTATAGGTAAAGGAAGT
CTCAACGAGTATACTTGTGTGAACGTAATTGAGAATTTTAGTAAGAAAGTGCGTATAAAATTGGGTTAGTCCTTTGATTT
TGGTTGGTATAACTGGATTAAGATGTCATGTAGATGACAATGTTGACTTCTAGACGATGGCAATGGCTACTAAGTATAAC
GATAATAAGAGTTCACGATGGATTATACAAAGATGCAACTATATGATAAAGATTGTTGGTTAAATGGATTTGTTTTTATG
GTAATGACTACTTGCGAGTATCTAATGTTATGATTTGCTACTATTTGATGAGTAACGTGGTTGTATAGTAATTTTTTTTT
TATAGAAATGGGATGTAGTGTAGCCTTCAGAAAGAGGCGAGAGTAAGAATATTTTCTCTTATTGCATGGGCTAAGGATAT
ATCTTCAAAGGGATTGAGAATTGAGGTATAGAGACATGTGGTTCCATCTATGTTAGTATGGTTATGGTGATAGTGTTACG
TGTCATTCATATCAGTTAAAAGTAGTTGGATAAGATTTGAGAAAGAAGTCTACAGATGTTTGACTCGAGTATGATGATAA
GTGCTTTTTTGTTTTGAGTTTGGTAATTGGTACAATTGAATTTTTAATGAAGGATATGGTAAGATCAATGGAGAGGCGAT
CAATTATAGGCTAAGATACGTGAATTCATAAAGATCTTCAATGTATGAGCTAATGTTGATAGATAATGGGATTCTGTTAC
ACGGTTGGGATCAAAATTCAAGTTTTTCATGGTGAGTTTAGGTTTGTGGCAGTGTGTTTTGTCAAGGTATGGATTGGTAA
GGTAAGAAGTGATCGATCGTATTGAGTATAAAACATTTGGAAGGACTTATGAATAATTTGAGTAGTGAATTTGGTTACTT
TTGATTGTTATACCTAAGGGGGATTTCACGTAATGTTTTGGTTTAGAGGATAAGGTAAAAATATCATGGGTTGTTGGTCA
AAGGATAAGATTGGTAAGCAAGTCAGCGAAAGGAGAAAGAGTATGGTGTATTGAAGAGTTCAAGGTATTTGAAATTTGTG
TAATGAAAAGAATTTAAGAAAAGTGAAGGAATAAGTCCTCTTGTATAAACCCTTGGTTTGTAGGTGAAAGATTTATTAAT
TTTTTTAATCTATGAGTTTAGATATGACTGTGAGATATGAACTAGTTCGTACAGACTTACTAGGAATTATCATCAATTTT
TCTAAAGATTGAGTTTTGTTTGGTTGACAATCAATGATGTGTGGAAGATTATATGTGGTTATGTCGAGCTAGATTGTTCA
AATTATGATAGATAACTTATTGATGTTAAAAAAATATGGACATACAGTTTTACAT
>mtp_64.scaffold_2
GGAATACAAAATGATTGATCATAATATATATATATATATATATATATATATATATATATATATTAAAATAATACTAATTA
AAAGAATATAAATATGTGAGTTCATTTCAAATTAGAGTCCGGGATATCCAAATTAAGAATAATAGATTACAAAAAGAAAT
AAAAGAGAAAACGAACAAGAGATTTGGATATTTGAGAGAAAATTTTATATTAATGAAAATAATAATTTTTTTTGATGGAC
AATCAGTCTGGGTAAGTATGGATTTTATTTTGATCCCCATTTATGAGTTGGGTTACGTTTATAATAAATTGGGGTCGATT
TAAAATAGGCCAATCGGAAGATATCATGAAATTAATTATTTTTTCAATATTATTTTCAAGTGTATTGGGTCAAAATATGA
ATCATAAGTGGTTTTATAGAAAAATAGAATTTTTAAAAATATCATTATTATTATTATTTATTTGAGAAGGGTTTAAATTT
GGACCAATCACATTAAGAAATATAATAAATAAATATTTAATAATTTTACTTTAAGGGAGCTATTAAAAATAAGGGCAAAT
ATGAGTGACGGAATTAACATCGAAGGTATTTTTGAGCCGAAAGGTGGACATCAGGGGTATTTTAAGGCCGATAGGTGGAT
GAAGGGCAATTTTGTATCAATTCAAATACTTGAGGGGAATTTTAGACCCTTCTCCGTTCAATTTTTTAATTTCAATATTT
ATCTATATATCTATCTATCTATCTATCTATCTATCTATCTATCTGAAACACCTCGGTATTAGAAAGAGTTAAAATTAGAA
AGAAATAATTTGGAAAGAGCCAAATTGAGAATTTGGCAAGTTATGCTTAAGTTGTGGATTTTGGGTGAACTTCAACGACC
ATAACTTTCAGTACAAGATGAGTTTGATGGCCCATAAGATACCAAATGAAATGCCTTTGAATTATCTTCCAAACGCCACC
GAGTTTTCTAATTTTAGAGTTCGGATATGGGAGACATGCCTGTTGGAAGTCGACCTATCTAATTAAGGAAATTTACCTGA
ATTAATGAGGGGTATTATTGTCTTTTCCTTACCCCATCAACTTTAAACGTTTTTAGTAATACTTTAGGGGTCTAAACTGA
TTTGGGGCAGTTTTCACAATCCTAAATACGCTTAGGGTTTTAGGGAGAAGTTGAAAAGGAGAAAAGAGGAGAGGTTCAAG
GCGTTCGTCAAGATACTTGAGATTTGTCGAGGAATTTCGCCAAGGATTTGATCCCTGAGAGGTATGCAAGCTCTCATAGT
GTTTGGTTCATTCACCCACACGCCAATCATGTGATCTTAAATCCGTAATTCCGTTCTTGAGGGTGAATGATTTGAGTTCT
TGATGAGTTCGTGAAGTTTCGTTCTTAAATCGTTAATGATGAGTTTGATGAGTTCTTCAGATGAATCTAGAAGTTTAAGG
GTTGTTTTTTTATTATATTTTTGTGTACATATGTTGGTTTTTGAATCTAAGTGAGGTGTAAGAAACCATTCGGTTCTAGG
CGAATTAGGGCAAAAATTCGAAGAAGAAAATTTGTCAGAATGTTCTGGGTAGGGGATGGCACTGCGCTCCCCAGATGCGC
CAAAGGGTATGGTGCAGTGTGCCAGTGGTGCACCCTAGGGAGGTCTCTGAAGTTTAGGGGCTGGTGCCCGCACCAGGGTC
GCCTTCCCCCACACTTTTTTTTCGATCGTTTGCTCCGTCTAAGTTCTTTTAAAGTGTGCCTTTACTCCCTTTTGATTCGA
ACTACTCTAAACTACATATAAACATCGAAAGATCCTTCATAACATGAACCATAAACTTTTAATTCATAATTCAAATTCAA
GGTACAGTTAAGAGTAAAGTGTTGAGAGTTCTTTCGGGTCATTTTGAGAAGTCTTTTAGAATCTTTTAAAACTTTTTTTT
AAGAGATGAGCACTTGAGTTCGAGGATGAGTAGAGTTGAGTTTCATTTTTCAAAATGAATATATGGGAACTAAGTATTTC
CAATAGTAAATGTTTTTACATTTAAAATAAAGGGAAACATCGATTTCCAAATGAGTTCATGAGGAGTTTTGAGTACTATC
TCTTTTAAGAGAAATATTTTGAGTAATTATCTCAAAGTTTGAGGATGAGGAAATGTTTTTAAACATATGAGCTGAGTAAT
ATTTTGGGAGTCGTATTGAGTACCGATATGGGGACGATTTCAAATAACTCAAAGTCTTCATAAACCATGTATCCAATGTG
GGTAGAAACAATCATACTTTTTGGATGATTCATTATTGCTTTTTAAGCATCACTTAGTAGATCTACTTGGTTGAGGATGT
ATTATACTCCGCAAGGTATAGGACAGTTCTGGCAACATGGGAGAGGAGATGTATCATGACATAGCTCATAGTGATGGTTG
GCAGATGGAGAATCTCCCAAATTGAGTTATTTTTTATCTTTACATACAAAATGAGTTACTACTGTATTTTTAAATACATT
GAGCTGTTATCTACTGTTTTAAATTTCTTATATAAACTGCATTTTTATTGTTGTTTTTATATTGCATTGAGTTGAGTATC
CATGAGTTGAGGTTGAGTTGAGTAGAGTTGAGGTGAGTATGTTTCCTTCTTTCCAAGTTCAAGCTTTTATGTTATGTTCA
GTGTTCCCCTTACATGCTCGTACATTCAATGTACTAATGCCATTTGGCCTACACCGTTTCATGATGTAGATACATGAGAT
CAAGGTCATCAACATGCGCTTTGTTAATACCATAGCAGTTCGAATTAACTTTGGTGAGCATCCTTACTTTCGGAGGATTC
CATTAATTTTTCAGTTTTTCTTAAGATGTCGTAGATCTTGTCTCGACTTCAATCTTTGTGATTTAGAGGCTTCATAGATA
GACAATAATAGTTCAGGAGTCTTTTTCATTTCCATTGTTTATGTTTGAGAGTCGAGTTACCTTCTTTTGGCCAGTTAAAT
GTTCTTATACATTTCTAAGTTTATTATTATGAGACATTGAGTTTAAAGTTCTACTTTTAAAGTTCTTTTATTGTTGATTA
AGTCTTCCGCTGACTATTGAGCCAACAATGGTTCTCGAGTGCTGGCCATATCTAGGGTGTAGTCTCGGGTCACGACAAAC
TTGGTATCGGAGCACAGGGTTCAAGAGTCCTAGGGTGTTTATGAAGTCGTGTCTATAAAGTCCTAGTTACCGGTGAGAAA
CGTGTTACACCTATAATTAGGAGGCTGCAACTGTAACACCGTGTATTCAAAAACAGACCAAACAATAGATTTTTCTGAAT
TTGTAGGTGCCACCTATAGATCGTAGGGTGAACCACGGACTGTAGGTGGGGTCCGTGGTCACTCACCCCAACTCCACCCA
AAAATTTCCAAAAAAGTCACAACCCATCACCAAACCTACGAACCGTATGTGGGATCATGGTCTGTGATCCCGGTCCGTGG
ATCGTGGTCCTCAAAAGCCCTTTCCAGACACCGAACGACGCCCTGCCAGGACGGACCACCGGTCAGTCCACAGTCCATCG
GTCAAGCCCATCGTTGGCCCCGTCAGCTTTTAAGTTGGGGTCATTTTGGTCTTTTCCCCTATTCAGTGGGCATCTAAACT
ACGTCATTTAACCCTAAAGTATGTAGTTTTGGTAAGTTTAGGCCTAGTAACTTAATAAGAACTTACCCTAAGAGATTTAT
TCACCAATATTTATCAAACTTTGAGAAAAAGATGAGAAAAGAGTCAGCCTAGCCTCTCTAAGAACACATCAAGTTTTCTT
CAATTCCAGCCTTGAAATCAAAATATTTCTCCGTGAAATTCGTCACCAGGTATGTGGGATTACACTAGTGGTTACTTTCA
TCCACTAGGGCCCTAGAATTCAGTCAGATTCTTGATTCGCTATATCTTGGTTAAACCTAGGGTTTCTAAAACCTTAGATA
TTAGTTATGATTTAGCTGTAATCGTATTTCTAATCAGATTATCATGTTTTCATGAAATTGTTGCTTAGTTCCTTGCATGA
AACTCAGAAGCCTAGTTGTGTAGATTCTCTTAGTTCATGTATTACACTTGCTAGGTCAGTTTAACAGATATACATGCTCC
AGTTTTGAATGTTTCATTGTTAGTATATAAATGTTACATTCTCAGATTTGCATGTCAGAACATTGAGTTATCCAGTATCT
CAGTTATGTTGTTCATAAACATTCCAATTGGGAGTAGACTTATTACCAAGTTTGACTAGGAATTAGCATACCCTCATGGT
GATGAGTCTGAATTTGGACTCATTCAGGGCTTTATTTACAATGATTTAGTGTCCTTAAATGCTTATTTTGTGACAATAAC
TGATGTAAAACCCTTGATTTCTAGGTATATGGATTGAGGAACAAAGAAAGGACACTAATTTGCAAAAAGGAACGAAGCAA
GCATAAAGAATGAAGAACAGCAAGCCTGGTGATCGCCAAGTCCACTTGGTGAGTCGCCGAATGGCTACTTGACCTCCTAA
AGTTCCAGTGTGCCAAGCCCTAAAGGAAATAACCAAGTTGGCAAGAGAAAGGAGTAGTCGGTGTATCGCCGAGTGGTTTC
GCGATGCAGTGTTGGATCACCCAAAGTAACAAACCTTGAGGATGCTAAAGGCCAAGGCAGAAAGGCGATGGAAATGATCG
ATGGGCGGATCGCCTAGTGGTTCGGCGAGCCCAACTTACTTCTCCGAGTGACTCTTCGTAGCACATTTTTTATCTCTATA
AATACATTTTTTAACATTTAGTTTAGTATCAATTACTCTTTAGAACAGATTTTTAATTAAGTTTTGAACTGAGAGACAAG
TTTTTTCTAGTTTTTCGTTAGCTTTGAAGAATTGAAAATTTTCACTTATGCGAAATTAGAAGTGGGTCTTTGAGATTCTT
CAACTTGGACCATTGTAAAGACGAAATCAATCTTACCCAGTTGATGTAAAGTCAATTTGGTAACAATTTTTTTTATCTTT
TTATAATGTCTAGCTAAAACCCCAATTCTTGGGGTGTGATTATGGGATGATTTAGTTTATGGGTATTGCTAATTGTTAGT
TTAAATGTTGTTCAGAAGTGAGTTCAATCATTAATTGTTGTTTAATTTAAGAATTGTATTTGCAAATGTAGTTCTACCCT
TGTGTTTTTGGCTTGCTCGAGAGAGAGGTTTTAAAACTAAGATTATTGATTGATGGTCCATGGGTATTGGGTTGTCATGA
GTTCAGCTCGAGAGAGTGAATCCTAAACCCAATTCCACACATTCATCTCGAGAGAGTGAATGGACTATGGTGTGGGCTGT
TCTTATTTTGGATGCTTGTCGATGTTCAAGATAAATCGACTTGATTTGGGGTAATTTTTTCAAGAGAAAGTTTACCTCCT
CTATAGTCTAGCTTACTCACTAATATCTAGAAAGTTTACCTCCTCTATAGTCTAGCTTACTCACTAATATCTAGCTATTT
TCTAACTGTTTCAATTACCCAATTTTCTATATATTAGCCTATAATCGAATCACATCCCAAGAACCCGTCTCATTATTGTT
ATTTCATATTATTTGTTGCAGTTGTAGTTGATAATTTCAAACCAAAACCCCCTATTTGACATTCGTGTCACACCCTGATT
TGAATAATGTCTTTATTCAATAAATTCTATTCCTATGACTGATTTGACCATACTCACACTTTACTATTGAATCTCAAACA
CGTACCGCTCCATGTGGGACTTGACCCCAACTCATTTAGTTAGGTTATATACTGACTAACAATCGTTGACGCTTAGAATT
GGATGACGTGTCTTTGAAACGTTATTAATCAAAATGGCGCCGCTGCCGGGGACTGGTGTTGTTTTAAGATTCTTTTGGTG
AAGTTGAATTTTGTTTTTATTAGTCATAGTTGAATCTACTTATTTTTAGTTTTGTTTTGTGTGTTGCTGTTTGAAACAGA
GGAAATTAGTGTCAATGGAAGGAATGGTAGCCAAGTGGGCCACCAGGATGACATCGGTAACCTCGACGATGTCAATGAGC
TGAATGTTAATGACCCTCATCTAATGGGTGGAATTGGTGTCATTCTCTTGCCTCTGGCTGAAGGGAATGTTGTGTTCCAC
ATTACAAGCACCATGTTGCAACTCTTGAAATGGAAAGGGTTGTTTGGTTAGTTGGTTCATGAGGATCCCCATGAGCATAT
AAGAAACTTTGTTGATGTTTGCGGGCCGTTCTCCTTCAAGAACATATCCCAAAAGTTGGTCTGATTGAGGTTTTTCCCAT
TTTCTTTAATGGGAGAACCATGAAAGAGGTTAACTGAATTGCCAAGAGATTCAATCACTTCGTGGGAAGAGCTTGTCACC
GCATTTCAAGTGTGATTTTTCTCTCCTTCGAAGATGATGACACTTCGGGATAGCATCCAAAGCTTCAAGCGTTTCGAGGG
TGAGCCAATTCATGAGACTTGGCTAAGAGTTACGAAGTTGGTGCTGCAATGCCCAACTCATGGTTTGCCCGATAACGTTT
TGCTCCAATATTTTTACTGAAGCCTTGATTCGGTGAACAAGGGCATAACTAACCAACTTTCTCCGGGAGGTTTGATGCAA
CAACATTACATTATAGCAACCCAGTTTTTGGATGGTCGACCAAAATTAACCGGGCTTGGTACACCTGTGAAGATCAGTTC
TCCCCTCTCACTTTTAAATTGACCAAGGAGCAGCTTGAGAAAGACCAACAGAGGGACCAAACATGGCAAAGATGATGAAA
TAACTAGACATTTTGGCCAAAAATGTCAGGGGAGCTGGTGCTAGAAGTGTCAATGCTGTGGGTGTTGGGTGTGCAAGCCC
TGATGTGGCCAAGTTTCAAGCGTTGTACAACGAAGAAGTGAACTTCCTAGCTAACCAAAGTGGAGGTTATCGTGCTAATT
ACCCAAGGCAAAGTTGTAACCAAGGTTGGAACAGGGACAAAGTCTGGAGAGATCGTGATAGAGAGTGAAGGGATCGTAAC
CCCACATGGAAGGAAACAGACGGGGAGAAGGATAGGTATGTTTCTCCCACGAGCGTCAAAAGCCCAACGATTCTGAGGGT
GGCCAGTCTGAGGATATGCTCTCCTGTATTCTCAACAAGGTTGAGGGGTCCAATAAAATCTTGAAAGATATGAAAGAAGA
TGTATCGACCGTTAACAAGACGATGACTTCTCATTTCGTCTCTATCAAAATGGTTCGAATTTGTTCCCATTTAAACCCGA
GACAATAAGAGGGGTGGCCTAGTGACACTATGGCTAACCTAAAAAATGAGGTTTGAGCGAGGACTTGCGTCGTGCTACGA
CGATAACTAAGGTCCTGCTTGCGAGGCAACCAAAGTTTTTATCATTTTTTTCTAGTTTTTGAAATAATTGTGCGTTGATT
GTGCAGTTTAAAGTGTAGAATATGTTTGAAAAATGTAGGTTGGCGAACAAAATGTCCAGTCGGTGACTCGCTGAAGAGGT
CGGAGAGCCCGACTTGGACCAACGTTGGACTCAAGAAATTCTCAGGTTGGAGTCTATAAAACTCAGCGAGCCCATAGACT
AGTCAGCGAATCGCCGATCAAGTTGGCGATTTTGATTTTGTCTGCCGTTTGGACCCCTAGGTTAACTTGAGGTCCTGTAA
AACTCGGTGAGGTAAGTGACCACTCGACGTGTCGCCGAGTGGTTCAGTGAAGAAAATTAGTGTCGCCGAAAGGGCAAGAA
CTGGATGGATTTTAAAGGGCCAAATGTTTAAAAGTTCAAACTCCTTCACATTCCCTCACTTTTTAAATTCATACAATCGC
AACCGCGCTATATTTTCTATAGTTTTACATTTTTACCATTCTTTAGACGTTGATTCGTTGTTCGGAGTTGGATACTTTAC
CGCCTAGCATTTCAATTCATATATTCGGCATCAAAGGTTGGTGTTTTGAAATCCAAAACTCATAATTAGCGATTAAACTC
AATTGCTTTGTTATAAATTGTTTTGAGGTGTGTTGGGCCTCTCTGAATACGTGTTTTTGTGCTTGATTGCCGATCTTATA
TTCGTTACCATGCCTTGAATGCCTAAGTTGTTGATTTCCTGACATTTTGTGCTTTAAAATTAATCTAAATTATTGGGTTG
TGCTTATTTGTTGTTGGGTCTAGTCGGGTGAAGTCTGAGTAACCCATATTTGTGCTAAATGACGTATTTTGCCCAATGAT
GGAGAATTTGACGTCATTCTTAAGAGCTTAAGTCGTCAAATGGCCAATTTTGGCCAAACCGGGGAAAGTCTGAGTACCCC
GGTGGCATGGGTCTTATGGGTCTGACTATAATTGAATAAGTGGATGCTTTGATTTTGTTTTCGAGGGCCGCAGGGTTGAT
TTTGGAAGTTAGGGTAGAAAGTAGGCACGTTGGGCAGTTTGGCAAGCTGGGTTGAGCTCGCTGAACCACTCGGCGGTTCA
CCGAATCTCCCTTGATCGTCTTTAATTTCATGGTTTTTGACGCTTTTGGTTGTCTAACTTTGGAATAGAAGCCTGAGTTC
GCCGTGTGCACTCGGCAATTCGTCGAAAGTCTTCTTTGATTGCCCTTTCTACGCCCCTAACCCCTAAAATGCTGTCACGA
CCCAAGCCTAGGGCCTAGACGTGACATGGCGAATGAGGAACCCGAAGGAACCCCAAACAAGCCTCTCAAACTTGTCATCA
CACTTCATCGGTCGCGGAAGTACATTCAACATTAAATAACGGGAAATAGGGACTAAGGGCAAACCATTTCAAAATGACAT
CATAGAACAAGAGTCAAGCTCATTTACAAAATACTTGTCCAACGCACACCTCTACATACATAGATAGGACGGGGGCCATG
ACATACTACCGGCTCCCCTCATAGTCAAAATACAATTGCAAGCTAAAGTCTCAAAACATAGGAGTAGGAAACATAACATA
GCCCTCGAATCATTGAGGACTCACCAACAAACTCGGATAAGCACCGTACTAGCCACGTGAATGGAGAGAAGGATCATGAG
TAGCTCCCGTCCCTACATGGTGACATCATGTAGGCAAAATATGCGTTAGTACTTGGAAGAATAGTTTCATAGGCATAATG
AATAACAATATGAGGATGCATGATCAAAGTGAAGTCAAAACATGTTTAAGTAAATCTATACTAATAGTAGATATCATATG
TGTATGCATGATCCAACCAATCTATAGCCCCAACTTAGGATGGGGGATGCCGTTCACACACGGACACCCTGGTGGCAAGG
TATAAACCCCTCACATGGTTGATGTTGGTTACACCCCAAGCATCCTAGGTGGTGAGATATAAACCTCTCACATGGTTGAT
GTTGGTCACACACCAAGCATCCTAGGTGGTGAGGTATAAACCTCTCACATGGTTGATGTTGGTTACACCCAAAGCATCCT
AGGTGGTGAGATATAAACCTCTCACATGGTTGATGTTGGTCACACCCCAAGCATCCTAGGTGGTGAGATATAAACCTCTC
ACATGGTTGATGTTGGTCACACCCCAAGCATCCTAGGTGGTGAGATATAAACCTCTCACATGGTTGATGTTGGTCACACC
CCAAGCATCCTAGGTGGTGAGATATAAACCTCTCACATGGTTGATGTTGGTCACACCCCAAGCATCCTAGGTGGTGAGAT
ATAAACCTCTCACATGGTTGATGTTGGTTACACCCCAAGCATCCTAGGTGGTGAGATATAAACCTCTCACATGGTTGATG
TTGGTCACACCCCAAGCATCCTAGGTGGTGAGATATAAACCTCTCACATGGTTGTCCGGTTCTTTTCCCCCGGACCGGGC
ATGGTCATGCAACACTTTATATAGGAAATTCCCATTAGGCTCTAATGCAATCTCACGTATGGAATGAACATATACACAAG
CTTAGTTTGTCATCAACACATCTCTGGAATGCCATACATCTCATAACTCAAGCTTTAAAGCATCAATTCATCAATTCTCC
ATAGTTGGACATTTTGTCAAACACCTTGAAGGCATGTAATGGAATCAAAGAGCATGGAAAATAGGGTAGTAATTATGCAG
CCAAACCAGTGAACAACCTACAACAACACCTTTTAACACCCACAAGACCACATGAAAATCTCCACATTCATTCCAAATTT
AGATTCAAGTTCTAGAGTCACAACATGCTCAAAACATTCACTCTTCATGTTTAAAATTCAATGTGCAGGAAATTATTACA
AAGAACAAGACTAATTTATGAATCTTAACTTAAACCATGAAATAGTGAGTAGAATAGAGTCTAGGCACTATGGGTGGAAG
GACCCATGAGTTCAACACCACATACTTTGAGTTTTAATGAAGGTCTTGAGAGTGTCTTCAATGGAAGCTTGGAACTTGGA
GCAAGAGTCTCTTCAATCTTGAGGAAGGTTTTGGATTAGGGTTCTTGAGAGAACTTGACAGAAAATGTGTCTAAGTATGG
GAGAGGTGTTTTGGGAAATGTTTTAGAGATGAGAATTGAACTAATGCTATATAGGAAATAACATATGCCCTTTGGAAAAA
TGGTCCAACACTTAGAAAAAAAAAATGAGGCGGGTGAACAGTAAAAACGCTCACTGGAAATTGCATTTCCTGCCGGACAG
ATTTTACGAAAATGGGCATAACTTCTTCGTCCGAACTCCGAATGAGGTGAAATGAAGTGCGTTGGGTAGCTAACTCAAAG
GGATTTCCATGTATATGTTATGGGCACCCAATTATTTGTGTGCTAGGAGATATGACCCTCCAAAGTAGACCCTCGAAAAA
GGCTTCACTTGGAAATTTCGGATTTTGATACGGTTGCTCTAAAATTTGGGTTAGACTCATTTCCCACTCAATTTGACCCC
CTAAACAAGAATATGAAGTCGGATTTTCAAAAAACGAAACGAATTTTTAGATATAGATAAAACAAGTTTCTGGTAACTTC
CGAAGCACATTTTTAGGAACTTTTTGGGTCATTTCAAATGCATTGTAACTTTTGGTGGGCGAGTTTGTACTCTCTGATTG
ATGTCAGAGATTTGCCGAAAGGCCCCTCCCATTGCCGACATGACATTTTTCTGGAAATTTTTGAAGCAAATCCTTTCGGT
GACCCCGATCTAGCTCGCCAAATTGATTCGGCGACTCGCCGATCGGTTCGGCGAGTCTGTTTGAAATATGTAGTATATGA
TTTTTCTTGAATTGTTTCTAACTTTCTTAGATGTTTTTTGTCGATATGGCTAGAACCAACTTTGACATGCCGCCCCGTAA
AAGAGCACGGGGTATAGTGATAAATGAAGGGGTAATCAATCCTCCTAAAAAGGGAAAGACGGCACCTCCCAAGGGAGGCA
ATGGCAAGGGAAGGAAGCCCTTATCTTAGATTTTGGAGCACAACTCCGACAGTGAGTGAGAATAGTTTGACTCCCAGGCT
ACATTCTCCGAGCCGGATGATGACCAACCCCTACAGTCTTGGCGGGAATAGATTCGTGCTAGGTCTCGCCCAGACTCATC
GAGAGTTCCAGAGGCAACCCATCCTACAGTTGATACTGTGCCAGCTACAACACCGACTGTGGCTCTAGTGCCACCAGTAG
AGGGTACTTCTCCTCGGATACTCAGCAAATTCAAAGTCGAGGGACTCAGCACGATTCAAGAAGAGAAGCTGTTGTCCACA
GACGTCCTTGATGGAATATATTCCAGGGTGAGGGAAAAAATCCAGTACCATCACTTCAAGTAGTTTACCTGGCCCCGAGG
CCTATACATCCCTACATGGGTCCGAGAGTTTTACTCAGCATACGGTAAAGGCAAGAAGAAGGCCAGTACTTTCAGATCGG
TAGGGTCCATCATAGTACGGGGGACAGTAGTGCACTATAGCCGTGATCACATCAGTGCTGTATTTTATAGAGGGCCAATC
TTTGACTACCTAAATTTGGCTAACACTACTACACCCTTGGATGAGCTTAAGGGCTGGCTAGCTCCCCTCATATCTGACAC
CACCCCGAGGTGGATTGAGGCAGGAGCTCTTATCAAGAAGAAGGAATTGAACGTAGCTGGGTGATATTGGTTTGGATTCA
TCAGCAACTCTATTATTCCATCCAGTATACATCCATCCTCTACCATCCTAAAGTAGCCTGGCTTGGGTCAATCATATCCA
GGAGGAGCATCACCTTGGGACTTATCATAGAGAAGGAGATGGCCATGAGGTCCAAGCAGAGCCAGATGTCCCTTCCATTC
CCAGTCTTGATTACTTAGTTGTGTTGGCGTGCTGGAGTCTCTCATGATGAGGAAAGGGATTTTGAGATCACTAATGAGTC
CACAATTTGGACTCATTTAGGGCTTAATTTTAATAGATTTAGTGTCCTCGAATGCATATTTTGTCTCAATAACTGATATA
AATCCTTGAATTTTAGGTATTTGAACTCAGGGACAAAGCATGGACACTATTGAGTAAAAAGGAACAAGGTAGCTGAAAGA
ACGAAGAAAAGAAGGCCTGAGGATCGCCTAAACCATTGGGCAAGTCGCCGAATGGCCTTGGTCTCGCCTAATGTTCTAGT
GTGCCAATCCCTGAAGGAGAAAACCAAGTCGATGATAGAAAGAAGCAGTCGGCGAGTTGCCGAACAGTTCCGCGATGCAG
TGCCTTATCGCCCAAAGTTACAGATCTTGAATATACTGCTGGCTAATGTAGAAAGGCGATGCACCAGACCAAAGGGCGGA
TTGTCAAGTGGATCGGTTATCCCAACTAATTGCACCGAGTGGACCTTCGCAGCACACTTAGTCTTTGGATACATTTTTCT
TTAGCTTTGAAGATTTTGAAGATTTTCAGTTCTAAGAAATTGGAAGTGGGTATTGAAGATCTTTATCTTAGATGTTTGTA
AAGACCATATCAATCGTACCCATTTGATGGAAACACTTTTCGGTATCGCTTTCTGTCTCTTTACTATGTCTAGCTAAAAG
CCCAATTCTTAGGGTGTGATTAGGTGAATATGGGTTGAATTTACTGCTGGGTATTGCTAATTGATAGTTCATTTGTTGTT
TAAAGGTGATTTCGTTCAGTGGTTGTGTTTGAATTTAATGGGGTTGTAGGTGCAAATACAATTTTAACTTCATGTTTTTG
GCTTGCTCAAGGAAGAGGTTTTATAACCAAGACTACTAAATCGATGGTCTGTGGTTATTGGGTTGTTGTGGGTTCAACTC
GAGACAGTGAATCCTATACTCTCTCCCACACATTCAGCTCGAGGGAGTGAATGGACTAAGGCGAAGGCTATGTTTCATTG
CCTCTTATTAGTGTTCGAGAGAAACCGATTTGATTCGGGGTAAATTGTTCGAGAGAAAGTTTACCCCTACTATAGTCTAG
CTTAGCTACTAATTTACAGCGATTCACTTTCAATATCCATTACCCAGTTGTTTACCTTAGCCCATAGTCTTATAACATCC
CAAGAATCCTGTCTCCATATTTGTATTTTTGTGTTAATTGTTGTTTTTAGTTGCTCGTTGACTACAAACCCAATTTTGAT
ACTTGACACTTGTGTCACCCTTTAATTTTTCATGATTTTCTTCGTATTTGTCTATAACTATGATTGACTTTTACTCATTT
ATGCTTTTCTATTGATTTTCAATTACTAACCACTCCCTTGGGACTCGAAGGCACTCGACGACTCACCGAAAGTACTCTTT
ATCGCTTTTTATTTGCACCCCTGAGACTGTTATGCACTGTACTTTTGGCGGAAAAACCCTTGCTCGCTGAAAGGACTCTC
CTATCGCTGACGATCCTTAATTGTTTAGCCAACCTCATCGACGAGCCAGGCTTAGCTCGCCAAAGTGGTTCGACGACTCA
CCGATTGGATCGGCGAGTTTGTCTGCAACAAGATTTGTTGTGCTAGAGTGTGATCTTTCTTTCTCAATTTCTTTCAATCT
TTTGCAGATATGGTACGCACCAATCTAACCTAACCATCCCAGAAAAAGGCAAAGGGCATTACAGTAAACGAAGGAGGATC
AAACCCTCCAAATAGGAGAGGGGTTGACCTCCAACCAGGAGATAAAGGAAAGAGAAAGAAACACATAGCCAGAAAAGGGG
CAGCTATTGAGCCAGATTTTGATGAACCAGAGGATGAACAACCTCTGATTAACCGAAGGGATCCGCTCTGGACCAGATCT
CAATCCACAACCGCCAGTACTCCCTCAGCTGCTACTCCTCCGACTATAGACTCAGTGCCAGCCCAGGCACCCTTAGTAAC
TCCTGCACTACCTATAGTTCCTCCACCGAGGCTGCTAATTAGATTGAATGTTGATGATTTACAAACCATCATAGAGGAGA
AGATACTATCCTTGGAGGGCCTAGAAGGCAAGCATCCTAAGGTTCTTGAAACTCTTTGATAACATAGATTTGAACAGTTC
ACATGGCCCCGAGACCGCTACATTCCCTCCTGGGTAGGAGAGTTTTACACTGCATATGGGAAATTGGTGCCTAAGAACAA
GAAGAAGGGAAGTGAGTTTCAACCGGTGAAGTCGGTCATGGTAAGGGGCAAGGAGGTGGAGTATCACAGTGATCATATTA
ATGTTGTATTAGGTAGACTGCTACACTCTGCACTCCCTTACAAGGGATTGTCAATTGTTCAGTCCTTGGATGACTTGAAT
GGTTAGTTGTCTCTGATGATTTCTAACACCACCCCAAGGTGGATAGATGCAGGAGCTCCCATTGAGAAGAGGGACATGAA
CATCACCTCCAGGTTCTGGTTTGGCTTCATCAGCAACACTATCATGCCATCCCAGAACGAGTCCATTATGTGCCATCCTA
AGGCGGCTTGCCTTGGTTTTATCATGGCCAGGAGGAGGATCGACCTATGACTACTAACTTCGCAAGAGATGGCCATGAGA
GCCAAGTAGAGACTTACCTCTCTACCATTCCCAGTTTATATCACTGTGTTATGCTGGCGTGCTGGAGTACCTCGAGATTT
TACAAAGGATATTGAACTCATCCCTTAATCCTCCACGGACATCCGGCGTATGGAGGCCGAGTTCACTCGAGAAGAGTTTG
ACAGGAGGAGAGCAGCTCTAGCAGACACTTCTCCAGAGGTTAATGTTGACTAATTACCAGCAGAGGCACCTTCGCCTAAT
CTGACCTATACGCCCTCAGGTATACCCGCTCCTTCTTCCTCTTCCTCACAGGCCCCAGGTGCTTCCTCATCCTCCCAGCC
TGCCAGGATTACCTAGGCCATGATCTTGAAGATGGGGCAGTTGGCCTATTCAACTGATATGAGAGGTACCCGATTAGAGA
GATTCATACTGGGGATGATTGACAGGGCCATACTAGCAGCACTTACCCCCCCTTCAGATTTATGTTAATGCTTTGACAGT
GAGAGTCATTTCTTGTGAGAGCAGACAAGGGGAGGCCTTTGAGGTGACTGCTTTAAAAGCCGAGATTGCGAGTTTGAGGA
AGGACATAGCCTATCTTAAGTCTACTGACTTCACTTTATTAATAGAAAGGGCAGATGATGAGAATGCTGCTGAGACTACC
GGAGATATGTAGGGGGATGGCGCAACACATGCAGAGTCAGATGCAGAGACCAACGTGGAGTTGATATCAGTACAGGCTGA
GGAGACACAAGAGAGCAGAGATGAGGGCATATTCAGAGACTTTCCACATCTTATAGAGACGGTTGTGCAGTCGATTATCC
TGACATTACCGATTGAGACGTCCACAGCAGCTCCTAGTGGATCTAGCATTGCTATTCCGTCTAAGGCTACTCCGGTCACT
GATTCCCATATACAGATAGCTACACCAGCCACTGAGACCCTGACAGAGAGAAAGACTGCATAGATAGGACCATTCTTTAC
CTCCATCTATGTCTTATCATATTTTCACTACTGATACTTTTATTTGCATTTGAGGAAAAGTACGTTTTAATTATGGTGGG
GTGAGGCCCACCACACCTTTTGTGTTGATAGTTAAGTTTTGTGTTTATATTTGGGTTGTTCTGCTTTAAAAATTGTGTCT
TATATGTTTATGTGGATGATTGATTTGATGGCTCCTTTTGTTTTTAATTGCAAAACAATTCTGACCCTTACGATTTTTTT
TGAATTTTTCACAAATTTTTGCCACCCGCTCTATGCTCTTGAATGTGGCACTTCTTTTGAAAAAAATTGAGTCTTGATTT
TGATCAATATCAATGACTTAAATAGCGCTCTAAATCGAACGAACATGAGTGTACGACTACGATGAGGCCAAATGAAATTG
CATAAACAATATGTTAACTCTTTGCATCTCGTTATGACTAGCCTAGTATCAAATTGATTCTCTTGTGATAATCTTTGCAC
ACTAGCGAAAGTGTGTAGTCTTGTTTAACTTATAGTGTCCATGCCTAGTGTGATGAGCTTACCTCTGAACTATGCATAAT
AGATCCTAGAATTTGCCTCGTTGGTCCGGTCAACTAAGTGATGCTATCTCTTGGTATTATCTTAGGCAACTTCTACGAGT
GTGAACTAATTTGACATATACCTCTTTTGTGACATACCTTGTGAGTGTGATTCTCTATTGAACACCCTTGGGCCTTACTT
TTCTTTGGAAGAAACTTGATGAAAACTACACCTTTCTTAATCCATAATCATCATGAAGTTGTGGTTAGTTTGAATAGCCA
ACTTAGGCCAAAAAGCCTAAGTTGGGGGTGTGGTGAAAAGAGAAGGCAAATCAAGAAGTGCAAGAAAGTCCCCCTTACCC
ATGATTTTGAGAAAAATGGAACCCCTTCATATAGAAAAAGAAAAAGACAAGACAAAGAAAAAGAAAAAGAATGAAAAAGA
AAGTTGTGGAATAAAGTACAAAAGAAATGGAGTTTCCTAACAATTCATTGGAAACGAATAATGTGATGACTCATGAGCAC
TAAAGAATATGATGAAGGAAAAGGGAAGGAAGTGTTGTGAGCACCACATCTCATGAGGATGAAAGTCACTAAGCCTATAT
GACCATACCTTTGCACTCGGCCCCATTATAATCCTTGAAAAGACCTTTTTGATCTTGAGTGAGCCAAAACAAATGTTGAT
TGGAAAATACTGGCAGACCTATGGGTGAAATTGTGCATTATGTTCTTCTTTGTGAGTGTGAGTGTTGCATCTGATTCCAA
AACTTTAAACTGTGAAACCATTGTGTGAATATGGAATCATTCTTTGTGTGAGGGCATTTGAGCACTATAGTTTAGCTTGA
ACTTGCATTTGAAGCAAGTATTATGAGTATGAGATTCGTTGATATTGGTGAGTCACAACTTGAATCCTTGAGTGCACATT
TGATCTTCACATAAGTAAATTGAGTGTTGTTATCTCCAATCATGATTGAGTCTCGTGTAGCACTGTTCGAGACAGCCTTT
TTGAATGACTGAACTTGTGTTTGCTTGAGGACAAGCAAAAATTTAAGTTGGGGGTATTGATGAGTCTACAAATTGGACTC
ATTTAGGGCTATATTTTAAAGAAATTGTGTCCTCAAATGCTTATTTTATCTCGATATCAGATGAAAACCTTTAAGTTTTA
AGTATTTGAAGTATGAGGGAAAGCATGTACACGATCGAGCAAAAAGGAGCAAAAGAAGCTAAAAGAACGAAGAAAGGAAG
TTCTGCGAAGCGTCGAACCCATTCGACGATTCACCAATAGATCACATTTTTGCCTTTTATTCCAGTGTGCTGAGCCCTGA
AGGAAAGGAACAAATTGGTGGTGAAAATGAGTAGTCAGTGCATCGCCGAGCATTTCTTCAAAGCAGTACCATGTCGCCTA
ATGACCCAGAGCATGACGATGCTCGAGGATGGTGCAAGATGGCGATGAACTACACCAAAGTGTAAATCGCCGAGTTGATC
GGCGATTCTGACTAACGACACCGAATGATCTGCTGCAACACAAATCTGTGAAAGCTATAAATACTAGTTAGAGTTGTAGA
TTTAAAAGTCGAACAATTATTATAATTTTCATATAGAAAAGTACTTTTTGATATTTTTGCTCTAAGTTTTAGAGGGTTTT
GAAGACTTGAAGAAAAAGAGGATTTCATCTCCAAGGATTTGGACTTGGGTCTCTGGGATTCTTCATTCTTGGCCTGTAAT
AAGACTTAAATCTTCATACCCATTAGAATGCAAGCTCATTTAGGTATAAATTTCTATCTCTTGATGTGTGGCTAAAAACC
CCAATTCTTGCGGTGTGATTTAGCGAATATAGGTTAAGATAATTGGTGGGTCTTGCTTACTGATCGTTTAATCGTAGGTT
AATTGTGATTTCGTTTAGTGGTTGTGGATGAATTTGTAGTTGCAAATACAAGTTTATTTATGTGATTTCAACTTGCTCGA
GAGAGAGGTCGTAAAACTAAGACCACTAGATTGATGACCAATGTGAGTTGGTCGACATGAGGTTCAGCTCGAGAGATTGA
ACCCTAGTCCCATGTCCACACACTCAGCTTGAGAGAGTGAGTGGGTTAAGGTGTAGGTTGGTCTTCATGCGGCAACTAGG
TGTTCGAGAGGAACGCATTTGAAACGGGGTAAGTTTCTCGAGAGAAAGCTTATCCCCCTTAAAGCTTAGCCTAGTCAAAA
TTACTCTATGAATCCTCTATCGAAAGCATGTACCCAATAATCTAGCTTAACCCGTATTCCTGTCACATCCCAAGGATCCC
CTCTCATTGCTTAGAAACCCTTGTTGATTTTGCTATTTTTTTACTTACAAGTGATAAAATCCCCTCATCGTTAATTGACA
CGTTTGTGTCCCTCTTTATTTTACAATATTTTTACTCATTAATGTCTTTAGCTACGACTAGTTAGAACAAAATTTTTCTT
TTCTATAAATTCTCAAATCCACTCTCTTAGGACTATCCCAACCCTTGGTTGGGTTACTAAACTATTGTACGATCGTACAC
ACTTGCATCGGAAGTTGTGTTGTGATTACACAAACATCATATGTCTATAGCTATGATTGACTTGAACTCATTTATGCTTT
TTATTGATTCTCAATTACAAACCTCTCTCTTGGGACTCGATTCCAACTCACTAGTTGGGTTATATTATTACTCACGATCA
TTGGCACTTGAACTGGAAGTATTGTCCTGTTACGTGAAATCAATTACTCCTACATCCTCCACATACATCCGGTGTATAAA
TGCCGAATACACTCAAGAGGAGGCAGATCGAAGGATAGCAACTCTGGTGGATTCATCCCCGTAGGTGGATGTTGATTATA
TACCTGCAGAGGCATCTACTTCCTCCCAGACTCCTAGTTCTTCTACTGCTTCCCAGCCCACCAACATCACTCAGGTCATG
ATCCTGAAGATGGGGCATGTAACCTATTTTGCAGAAGTGAGGGCTACCCGCTAGGAGGCTGTTATTCCGTGGATGATTAA
GATTGTTATCCTAGCTACAGTTACACCCCTCCGAGCATCTATTGACACTTTCACTTCAAGAGTAGAGACTTGTAAGAGTC
GACAGGGGGCAACTTCTGAGGTGACGACTTTGAAAGCGGAAGTCACAGATCTGAGAAATGATGTGGACTACTTGAAGTCC
ACTGACTTCACTTCACTATTGGAGGCAACAAATGATGTGGATGCCCCAGCTTCTTCTGATATCCCTCCAGCCTCCACCGG
AGACGTGCCGATGGATGATGTGGCAGTTGATGAGTTGGAGGTAGAGACCGATGAGGAGCAGATAGAGGTGCCAAAGGAAA
CCATCTATGGAGACCTGCCTGACCTTAAGGAGACGACTGTCCAGTCAATGATTCAGACATCACTGACAGAGAAATCCATG
GCAGGCCCTAGTGGATCGAGTGTTGTTAATGCTACACCGGGCACTGATGCCCCGACAGATCGAGCGACTGTGTAGACAAG
ACTTTTCTTTACTTCCCTCTCTGTCACTTTTATTGATTTTTAGTATTTTGTTTCATTTGAGGACAAATTGCTTTTTATTT
ATAGTGGGGGGAGGTATTTCCATACCTACCTCTTGTGATTATTATTTTGTATATATTGGGTTTTTGTGCTGTAAATTATG
TTTTGACACTGTTTTGTGGATACTTGAGCTTGTTGCTCCGTATTTTGAATGCAAATGGTTTTTGATCCTTCTAAAAAAAA
TTGCCACCTCTTGTTGTGTTTGAATGTGGTTGTTCTTGTACAAATTTGAGTGTCGATCATGATCAATACCGATGACTTGA
ATATTGCTCTTAATCGAGCAAAAATGAATGTGCGGCTACGATGAGGCCAAATGAAGTTGCATACACAATATGTGAACTTT
TTGCATCTCGTTGTGACTAGCCGATTATCGAATGAGTCTCTAGTGATGAACATTGCACACTAGCAAAAGTGTGGAGTCTT
GTTTGATATTGGTGCCAATGCCTTGTGTGATAAGCTTACCGTGAACCTTGTGTGATAACACCTAGAATTTTCCCCGTTGG
TCCGATTGACTAAGTGATACAAGCTCTTGAAATGATCTTAGGCAACATTTTTGAAGAGTGAAACAATTTGACAATATATC
TCTATTGTGGCCAACCTTGTGAGATGTGTGAACTTTGCTTGAACACCCTTTGAGCCTTTTCCTTTTCTTGGAAGAAACTT
GAGCAAATGAGACCTCTCTTTATCCATTCACCAATAATCCTCATGAAGTGTGGTTTGTTTGAATAACTAACATAGGCCAA
AATCCTAAGTTGGGGGTGTGGTGAAAAGAGAAGGTAAATCAAGAAGTGCAAAGAAGTCTCCCTTGATCCATTTTTAAAAA
AAATAAATATGGAACCCCTCCATAAAAAAAAGAGAAGAGAATAATGAAAAAGAAAAAGATTGAAAAAAGTTGTGGAATAA
AGTTGTGAAAGTTGCAAAAGAAATGGGGTGTCCGGTATTCCATGAAAAGTGAATAATAGGGTGAATTTTGAGCATGAATG
AGAATGTTGAAGAAAAGGAAACAAAGTGATGTTCATGCCACATTTCATAAGGATAGAAGCCACTGATCCTAGATGACCAT
ACCTTCAGACTAAGCCCCGTTAGAAGCCTTGAAAAGACCTTTTGAAGTTTAGTGAGCTGAAACGAATGTTGGTTGGAAAA
TAAGGGCAAACCTATGGGTGAACTCATGCATGTGTTCATCTTTGTGAGTGTGAGAGTTGTATGTGATTTCAGAACTATAA
AGTGTTGAACCATTGTGTGTGAATATGGAATCATCTTTGTGGGAGGGCATTTGAGTACTTTTGTTGAGCTTGAACCTGCA
TTTGGAGCAAGTATTGTGAACTTGAGAATCTTTGATAATTGTGAGTCACAACTTGAATCTTTGAGTGCACAATTGATCCT
TGCATGAGTAGGTTGAGCCTTATTGTGTGCATTCATGATTGAGTCTTGTGTAGCACTGTTTGAGACATCCTTTTTGAACT
GGTTAACTTGAGTTTTACTTGAGAACAAGCAAAACTTTAAGTTGCGGGTGTTGATGAGTCCGGGATTAGGACTCATTTAG
GGCTTTATTTACAATAATTTAGTGTCCTCAAATGCTTATTTTGTGCCAATAATGGATGTAAAACCCTTGATTTCCAGGCA
TACAGATTGAGGAATAAAGTAAGGACACTAATTTGCAAAACGGAACGAAGCAAGCTGAAAGAATGAAGAAAAGCAAGCCT
AGTGATTGCCTAGTCCACTTGGTGAGTCGTCGAATGGCTACTTGACCGCCTAAAGTTCTAGTGTGCCAAGCCTTGAAGGA
AAGAACTACGTTGGCGAGAGAAAGGAGCAGTTGGCGTATCACTGAATGGTTTCACGATGCATTGTTGGATCGCCCAAAGT
TAGAGACCTTGAGGATTTTGAAGGCCAAAGCAGAAGGGCTATGGAAATGACCAAAGGGCGGATCGCTGAGTGGTTCAGCG
AGCTCAAATGACTTCACCGAGTGACTCTTCGCAACACATTTTTGGCGACAATAAATACATTTTTGAACATTTAATTTAGT
ATCAATTGCTCGTTAGAACTGATTTTTAATTATGTTTTCAACTGAGAGACAAGTTTTCTCTAGTTTTCCTTAGCTTTGAA
GAATTGAAGTTTTTCACTTTTGAGAAATTGGAAGTGGATCTTTGAGATTCTTCAACTTGGACCATTGTAAAGACAAAATC
AATCTTACCCAGTTGATGGAAACTCAATTTGGTAACGATTTTAATCTTGTTATAATGTCTAGCTAAAACCCCAATTCTTG
GGGTGTGATTTTGTGATTATGGGCTGATTTAGTTTATGGGTATTGCGAATTGTTAGTTTAAATGCTATTTAGAAGTTCGT
TCAATCATTAATTATGGTTTAATTTAAGAATTGTAGTTGTAAATGCAGTTCTACCCTTGTGTTTTTGGCTTGCTCAAGAG
AGTGGTTTTAAAACTAAGATTATTGATTGATGGTCCGTGGGTATTGGGTTGTCATGGGCTCAGCTCGAGAGAGTGAATCT
TAAACCTAATTCCACACATTCAGCTCGAGAGAGTGAATGGACTAAGGTGTGTGCTATTCTTATTTTCGATGCTTGTCATG
TTCGAGAGAAATCGACTTGATTCAGGGTAAATTGTTCGAGAGAAAGTTTACCTCCTCTATATTCTAGCTTACTCACTAAT
ATCTAGCTATTTTCTAACAGTTGCAATTACCCATTTGTCTATATTAGCCTATAATCGAATCACATTCCAAGAACCCATCT
CATTATTGTTATTTCATATTGTTTAATGTTGTTGTAGTTGATAATTTCAAACCAAAACCCCCTATTTGAAATTTGTGTCA
CCCCTAATTTGAATAATGTCTTTATTCGATAAATTCTATACCTATGACTGATTTGACCATATTCACACTTTACTATTGAA
TCTCAAACACGTATCACTCCCTGTGGGATTCGACCCCAACTCATTTAGTTGGGTTATATACTGAGTACCGATCGTTGATG
CTTAGAATTGGATGAAGCGTCTTTGAAATGTTATTAATCACATAGTCCAAGAACTACGTGCCCCGTAGGTTTATAAGTCC
TGTCTGTTGGGAATCAAATTTATGGATCACGCCAGTCATCCCTTTATACCCCTTACAAGGTATACTGGTCCTCTCGATGG
GGCGTATACATCGTACTTCATGTTTAGCTCATGTGGTTTTATGTCGGTTAATAGTAACTCCCACAGTCAGACTTTAGTGC
ATTTGACCAGGTTTTCAGTTATATTTCATGTTCAGAATTAGTACTTGGTCATTTCATTTAGTTCAGTCTTCAGTATATTT
CAACATTTATAGTCAGTTCAAATTATTTTATTGTTCAGTATGCTTTGTTCAGTTTTATGTATTTTATTTAGTTATACTCA
ATATCATGCATGCTCTGTACATTCCAAGTACTGACGCATACTCTGTGCTACATCCTTACATGATGTAGGTTCAGGTGTTC
AGCATTCAGATCACGCATAGATCGGTTCCCGATCTCCCGTTTAGCAGCTTCAGTGGTGAGTCCTCATACTTCGACGACAA
TAGACATGCTTTTCATATTTAGTCTTTTTCTTTAGTTTCAGTTTTGCTAGAGTTAGCTAGAAGCATGTCCCAACAACTTT
AGTTAGTAGAGGCTTTTAAGAAATAGTACTAGATTCAGCTTTAGCATTTTAGTGATTGTTCAATATCACTAAACTCATAG
TATTTTATATAATTAGATCAATTTTGGGTATTTCCCACATACAAGTTATTTATCGTTTTAGCTTCCGCACAATATGTTTT
TAATCAGTTATCTTTTAGTATGGTTGTGATATGCCAACTTTAGGCTTAGCTTGGGGTCACTACTGATCCAGGTCATGAGT
TTATGTCAAAGGGGTAGCCTCGGGGCGTGACAATCTTCGTATCAGAGCATTAGGTTCAAGATTCCTAGGATGTCTAAAAA
CTGCACTAATTAGATTATCTTTCATAGGTGTGAAGTGCACCACATCAAATGAGAGGGAGGCTACAAAGTGTTTTAGGAAA
AACTTCACTTTCTTGCAATTCTTATTATGTGTGGGTATGATATCCTTTCTAATTCATTGTAATGTGTTTCAGATCATGCC
TCCTCGTAGAGCTAATGCACACAATGCTAACATAGTTCCTCCAGTACTAGACCATGATGTTTCTAATGTAGAGTTTCAGA
ATGCTATCTAGTTCTTGGATCAAAGTGTAGCTAACCAGAACAATCAGCAGGCCCTAGGTCCTACTAATGCTATTAATGGG
TCAGCAATAGCTAGGATTCAAGATTTTATTCGTATTAATCAGCCTGAGTTCTTAGAGTCGCAAATTGGTGAGGACCCAAA
TAAATTAATTAATGAGGTCAAGAAAATCTTTGGAGTAATGCAAGTGACTGGTAATGACAAGATAGAGTTGGCATCCTACC
AGCTTTAGGATGTAGCTCACATTTGATTTACTCAGTGGAAATAAAACATGAGTACGGATGCAGCTCCTATGATTTGAAAG
TGTTTCACTTGAGCTTTTCTGGACAGGTTCTTCCAGAGGGAGTTGAGAGAGGCTAAGGATTAGGAATTCATGAATCTGAG
GCAAAGTACAATGTCAGTCCAAGAGTACGGACATAAGTTCACCCAACTCTCCAGGTATGCACCACATAATGTAGTTGATT
CAAGGGCTCAAATGAGTAAGTTTCTATTTGGGGTATCCAACTTAGTGAAGACAGAGTGCAAGAATGCTATGTTGTTAGAG
GATATGAATATCTCTAGGCTCATGACTCATGCTCAGAAAGTTGAGGGAGATAAGCTTAAGGATATGGCTATGGACAACAA
AAGTCTAGAACATGCAATTATGAGTACTCTCAGCAGAAATCAGGAAGTGGAAATCGCTCACAGTTTCAAAAAAGGAATAT
AACCCCAACACCTATATCAGCTACTTCTCTATCCCCCAGATTTAGAAAGGATAAAAAAGGTAGGGCACCAGGCTCTTAGT
CTCACGGGAGTGCTTCAGGTAACAAGACCTATCCAACTTGTCCAAAGTGTGGTAAGAACCATCCAGGCGAGTGTCTTGTA
AGGAAAGAAGGGTGCTTTGGGTATGGTCAGTCTGGCCAAATTCTCAGGGATTCCCCTCCTGCCAGGTAGGGGCAAGGAGG
TAACAACAATAGGACTCAGTCTACACCTCCAACAGCACCAGCAAGTCGCCCAACTCAGCAGGGTTCTTCAGCAGGTAAAT
GTGGCGATCAGCGCCAGAACAAGTTGTATGCTCTCCAGGTTCACTAGGACCACGAAGATTCTCCTGATGTGGTCAATAGT
ATGTTACGAGTCTTTCACATAGATGTATATGCATTGTTACATCTAGGGGCTACTCTTTCCTTAGTAACTCCCTATACAAT
AGTAATCTTCAAAGTCAGTACATAAACTTTTTCGAAACCATTTTTAGTCTCTACTCTAGTGGGTGATCCAGTTATCGCTA
GATGAGTATACACAAATTTTCCCTGTCACATTCTCTCAGAAAGTCACCTCAGCAGCTCTTGTAGAGTTAGAAATGGTAGA
TTTTGATATCATTCTAGGCATGGATTGGTTACATTCTTGTTACACTTCAGTCGATAGTAGAACTAGGATCGTTTGGTTTC
AGTTTCCAAACTAGCCAGTCTTAGAATGGAAGGGTAGTAGCTCAACACCTGTAGGTCGATTAATTCATTACCTTTAGGCC
AAAAAGATGATTTCCAAATGCTATGTATATCATCTTGTTTAGGTTAAGGATTCAAACTCCGAAACCCCAACTCTTGAGTC
AGTTCCAGTAATAAATGAGTTTCCAGAAGTGTTTCCAGAAGATCTTCTTGGAGTTCCTCCCGAAAGGGAAGTTGACTTTA
GAATTGATCTCCTTCGAGATACCCAACCTATTTTGATTCCTCCTTATAGAATGTCTCCTACTGAGCTTAAGGAATTGAAA
GAACAATTAAAAGACCTTATAGATAGGGGTTTTATCAGACATAGTATTTCCTAATTTGATGCTCCAGTGTTGTGCATGAT
AAAGAAAGATGGTTCACTCAGGATGTGCATTGACTTTCGTCAGTTGAATAAAGTCACCATCAAGAATAAGTATCACATCC
TCAAGATTGATGACTTGTTTGACCAACTTTAGGGTGCTAGTTGCTTTTCTAAGATAGACCTCAAATTCGGGTATCATCAG
CTTAGAGTCACAGATAGTGACATTCCGAAGACATCCTTTCATTATGAATTTGTTTTTTTACTAACCAATGCCCTTGCAAG
TTTCATAGACTTAATGAACAAGGTGTAAAAGCAGTATTTGGATTTGTTCGTTATTGACTTTATTGATGATATCCTCATAT
ATTCTCAAAATGAGGAGGAGCATGTGACTCATTTGAAGGTTGTTTTGCAAATTCTCAAAGGGTGCCAATTATTCGCTAAG
TTCAGCATATATGAATTTTGGTCAGTCATGTGGTCTCTAGCGAAGGAATCCAAGTGGATTCTCAGAAAATAGAAGTAGTG
AAACAATGGCCCAGACCCACCTCTCCAACATATATTAGAAGTTTCTTGGGTTTGGCTGGGTATTATAGGAGATTTGTTGA
AGAATTTTAATCCATCGCTTTCTCGTTGACCAAGTTGACTCAGATAAAGGTTAAGTTTTAGTGGTCAGATGAGTGTGATA
AAATTTTCTCGGAACTAAAGACTAGGTTGACTACAGCTCCGATCTTGACTCTACCAGATGTCTCAAACAGTTATGTGATC
TATTGTGATGCATCAAGGGTCGGCCTAGGTTTTATATTGATGCAGCGAGTTAAGGTTTGGTTGAGGTTGTTCCCGATTTC
TTTAATGGGAGAACCATGTAAGTGGTTGGCTGAATTGCCAAGAGATTCCATCACTTTGTGGGAAGATCTTGTCTCCGCAT
TTCAAGTGCGATTTTTCCCTCCTTCGAAGATGATGACACTTCAGGACAGCATCGAAAGCTTCAAGTGTTTCAATGGTGAG
CCAATTCATGAGACTTGGCTAAGAGTTAAGAAGTTGGTGCTGCAAAGCCCAACTCATGGTTTGCCCGACAACATTTTGCT
GCAATATTTTTACTGAAGCCTTCATTCGGTGAACAAGGGCGTAGCTGACCAACTTTCTCTGGGAGATTTGATGCATCAAC
CTTACATTATAGCAGCCCAACTTTTGGATGGTATGACCAAAATTAATCGGGCATGGTACACCCGTGAAGATCAGTTCTCC
CCTCTCACTTTTAAATTGACCAAGGAGCGGCTTGAGAAAGACCAACAGAGGGACCAAAACATGGCAACGATGATGACACA
GCTAGACATTTTGGCCAAAAATGTCAGGAGAGCTGGTGCTAGAAGTGTCAATGTTATGGGTGTTGGGTGTGCAAGCCCTG
ATGAGGCCAAGTTTGAAGCGTTTTACAACGAAGAAGTGAACTTCCTAGCTAACCAAAGTGGAGGTTATCGTGCTAATTAC
CCAGGGAAAGGTTGTAACCAAGGTTGGAATAGGCACGAAGTCTGGAGAGATTGTGATAGAGATTGAAGGGATCGTAACCC
CACTTGGAAGGAAAGAGACAGGGAAAAGGATAGGTATGTTCCTCCCACGAGTGTCAATAGCCCAACAATTCTGAGGGTGG
CCAGTCTGAGGATATGCTCTCTCGTATTCTCAACAAGGTTGAGGGGTACGATAAAATCTTGAACGCTATGAAAGAAGATG
TATCGACCGTTAACCAGACGGTGACTTCTCATTTCGTCTCTATCAAGCAGTTGGAGACCCAAATGGTTCAAATTTCTTCC
CATTTAAACCCGAGACAATAAGAAGGGTGGCCTAGTGACACTATGGCTAACCTCAAAAATGAGGTTTTAGCGAGGACTTG
CGTCGTGCCACAACGATAACTAAGGCGCTGCTTGGGAGGCAACCAATGATTGTATCATTTTCTTTTTGTTTTTGAAATAA
TCGTGTGTTGATTGTGCATGATAAAGTGTAGAATGTGTTTGAAAAATGCAGGTTGGCGAGCAAAATGTCCAGTTAGTGAC
TCGCCGAAGAGGTCGGAGAGCCCGACTTGGACCAACGTTGGACTCAAGAAATTCTCAAGTTGGAGTCTAAAAAACTCAGA
GAGCCCATGGACTATTCGGCGAATCGGTCAGCGATTTTGATTTTGTCCGCCATTTGGACCCCCAGGTTAACTTGAGGTCC
TGTAAAACACGGCGAGGTAAGTGACCACTTGGCGTGTCATCGAGTGGTTCAGTGAAGAAAATTAGTGTCGCTGAAAGGGC
AAGAACGAGATGGATTTTAAAAGGCCAAATGTTTAAAAGTTCAAACTCCTTCACATTCCCTCACTTTTTAATTCATACAA
TCGCACCCGCGCTATATTTTTGATATTTTTGCATTTTTACCATTCTTTAGTTGTTGATTCGTTGTTCGAAGTTTGATACT
TTACCGCCTAGCATTTCAATCCATATATTCGGCATCAAAGGTTGGTGTTCTGAACTCCAAAACTCGTACATAGCGGTTAA
ACTCGATTGCTTTGTTATAAATTGTTTTGAGGTGTGTTGGGCCTCTCTGAATACGTGTTTGTGTGCTTGATTGCCGATCT
TAAATTCGGTATCATGCCTTGAATGCCTAAGTTGTTGATTTCCTGACATTTTGTGCTTTAAAATTGATCTAAATTATTGG
GTTGTGCTTATTTGTTGTTGGGTCTAGTCGGGTGAAGTCTAATTAACCCATATTTGTGCTAAATGACGTGTTTTGCCTAA
TGATGGAGCATCTGATGTCATTATTAAGAGCTTAAGTCGTGAAATGGCCAATTTTGGCCAAATCGGGGAGAGTCTGAGTA
CCCCAGTGGTATGGGTCTTAATCTAATTGAATAAGTGGATGCTTTGATTTTGTTTTTGAGGGCCACAGGGTTGATTTTGG
AAGTTAGGGTAGAAAGAAGGAACGTTGGGCAGTTTGGCAAGCTAGGTCGAGCTCGTTGACCCACTAGGCGGTTTGCCGAA
TCTCCCTTGATCATCTTTAATTTCATGGTTTTTGATGCCTTTAGTTGTGTAATTTCTGACGAGAAGCCTGAGTTTGCCGA
GTGCACTCAGTGATTCACCGAAAGTCTTCTTTGATCGCCCTTTCTGCGCCCCTAACCCCTAAAATGCATTGTAACTTTTG
GCAGTCTAGTTTGTACTCTCCGATTTTTGTCGGAGATTCACCGAAAGGCCCCTCCTATTGCCGACATGACATTTTTCTTG
AAATTTTTTTAAGCCAATCCTTTCGGCGAGCCCGATCTAGCTTGCTAAAGTGATTTGGCGACTTGCCATCGATTGGGCGA
GTCCGTCTGAAATATGTAGTCTATGATTTTTCTTGAATTATTTCTAACTTTGTATGATGTTTTTGCCGATATGGCTAGAA
CCTACTTGGACATCCCGCCCCGTAAAAGAGCACAGGGCATAGTGATAAATAAAGGGGTAATCAATCCTCCTAAAAAGGGA
AAGACGGCACCTCCCAAGGGAGGCAAGGCCAAGGGAAGGAATCCCTTATCTTAGATTTTGGAGCACAACTCCGGCAGTGA
GCGAGAATCCTTTAAATCCCAGGCTACATTCTCCGAGTCGGATGATGACCAACCCCTACAGTCCCGGCGGGCAGAGATCT
GTGCTAGGTCTCGCCCAAATTCATCGAGAGTTCAGAGGCAACCCCTCCTATAGTTGATACTGTGCCAGCTCCAGCACCGA
CTTTGGCTCTAGTGGCACCAGTACAGGGTCCTTCTCCCCGGCTACTCAATAAATTCAAAGCCGAGGGACTAAGGACGATT
CAGGAAGAGAAGTTGTTGTCCACAGACGGCCTTGAGGGAAGATATTCCAAGGTGTGGGAAACACTCCAGTACCATCGCTT
CGAGTAGTTTACCAGGCCCCGTGGCCCATACATCCCTACATGGGTCCGAGAGTTTTACTCAGCATAAGATAAAGGCAAGA
AGAAGACCAGTACTTTCAGATCGGTAGGGTCTATCATAGTGTGGGGGACAGTAGTGCACTGTAGCCGTGATCACATTAAT
GCGGTATTTTATAGAGGGCCAGTATTTGACTACCCAAATTTGGCTACCACTACGACACCATTGGATGAGCTCAAGGGCTG
GCTAGCTCCCCTCATATCTGACACCACCCCGAGGTGGATTGAGGCTGGAGCTCTTATCGAGAAGAAAGAATTGAACGTAG
TTGGGCGATATTGGTTTGGATTCATCAGCAGCTCCATTATTCCATCCCAGTATGAATTCATCTTCTACCATCCTAAAGTG
GCCTGCCTTGGGTCAATCATATCCAGGAGGAGCATAGACCTGGGACTCATCATAGAGAAGGAGATGGCCATGAGGTCCAA
GCAGAGCCAGGCGTCCCTTCCATTCCCAGTCTTGATTACTGAGTTGTGTCGATGTGCTGGAGTCTCTCGTTATGAGAAAA
GGGATCTTTAGATCACTGATGAGTCTACGATTTGGACTCATTTAGGGCTTAATTTTAATAGATTTGGTGTCTTTGAATGA
ATATTTTGTCTCAACAACTGATATAAATCCTTGAATTTCAGGTATTTGAACTTAGGGACAAAACATAAACACTATTGACC
AAAAAGGAACAAGGCAGCTAAAAGAATGAAGAAAAAAAGGCCTGAGGATCGCCTAAATTACTGGCAGGTCACCGAATGGC
CTTGGTCTCACCTAATGTTCTAGTGTGCCAATCCCTGAAGGAGAAAACCAAGTCAGTGATAGAAAGAAGCAGTCGGCGAG
TCGCCGAATAGTTCTGCGATGCAGTGCTTTATCGTCCAAAGTTACAGAACTTGAATATGCTGAAGGCCAATGCAGAAAGG
CCATGAACCAGACCAAAGGGCGGATTGTCAATGGAATCGCTTATTCCAACTAATTGCGCCGAGTGGACCTTCACAACACA
CCTTTTGACAACTATAAATACTTGTTTAAATTTTTATCTTAGTATCAGATTTTGTATGCATTTAGTTTATCAAATTTGAG
AATTTTTCCAGTTTTAGAACATAGTGTTTGGAGACATTTATCTCTAGCTTTGAAGATTTTCATTTCTAAGAAATTTGGAA
GTGGGTATTGAAGATCTTTATCTTAGATCTTTGTAAAGACCATATCAATCGTACCCAATTGATGGAAACACTCTTCGGTA
TCGCTTTCTGTTTCTTTACTATGTCTAGCTAAAAGCCCAATTCTTGGGGTGTGATTATGTGAATATGGGTTGAATCTACT
GTTGGGTATTGATAATTGATAGTTCATTTGCTGTTTAAAGGTGATTTCGTTCAGTCGTTGTGTTTGAATTTAATGGGGTT
GTAGTTCCAAATATAATTTTAACTTCATGTTTTTGGCTTGCTCGAGAAAGAGGTTTTAAAACCAAAACTACTGAATCGAT
GGTCTGTGGTTATTTGTTTGTTGTGGGTTCAACTCGAGTGAGTGAATCATATACCCTCTCCCACACATTCAGCTCGAGAG
AGTGAATGGACTAAGGCGAAGGTCGTGCTTCATTGCCTCTTATTAGTCTTCGAGAGAAACCGATTTGATTCTGGGTAAAT
TCTTCGAGAGAAGGTTTACCCCCACTATAGTCTAGCTTAGTTACTAATTTACAGCGATTCACTTTCAATATCCATTACCC
AAGTGTTTACCTTAGCCCATAGTCCTATAAAATCCAAAGAATCTGTCTCCATATTTGTATTTTTGTGTTAATTGCTATTT
TTAGTTGCTCGTTGACTATAAACCCCCCTTTTGATACATGACACTTGTGTCACCCTTTAATTTATCATGTTTTTCTTCAT
ATATGCCTATAGCTATGATTGACTTTTACTCATTTATGCTTTTCTATTGATTCTCAATTACGAACCGCTCCCTTGGGACT
CAACCCAAACTCACTAGTTGGGTTATATTACTACTCACGATCGTTGACACTTGAACTGGAAGTAGTGCCTGATACGTGAA
ATCAAAATGGCGCCGCTTTCAGGGAGTGGATTTACTTGAGAATTTTTAGTTAAGTGGAATTTTCTTCTTGTTAGTTATAG
TTCTACTTACTTAATTTTGGTTTTTTTTGCTTGTTTGTGTAAATAAAACAGGAAGTATGAGTGTGAATGGCAGCAATGGC
ATCCAAGTAGGCCATCAAGATAACATCGGAAACATCAACGATGTCAACGAGAATCATGCTAATGACCCCCATCTCATGGG
AGGTATTGGTGCCATTCGTTTGGCCCCAGCCGAAGGGAATGCGGTATTCCACATCACGAGTGCTATGTTGCAACGCTTGC
AACTACAAGGGCTTTTCAGTGGTTTGGCTCATGAGGATCCCTATGAGCACATTAGAAACTTCGTGGATGTATGCAGACCA
TTCTCCTTCAAAAATATCTCCCAAGAATTGGATCGGTTGAGGTTGTTCCCATTCTTTTTGATGGGAGAAGTGTGCAAGTG
GTTGGCTGAATTTCCACGTGAATCAATCACTTCATGGGAGGAGTTGGTTACTGCATTTCAAGTGCGATATTTCCCTCCCT
CGAAGATGATGACTCTTTGGGATAACATTCAGAGCTTTAAGCATCTAGAAGGCGAGCAAATTCATGAAACTTGGTTGTGA
TTCAAAAAGTTGGTGCTTCAATGCCCAACCCATGGCTTACCTGATAACGTGTTGCTGCAGTATTTTTACCGGAGTCTTGA
CTTGGAAAATAAGGGTGTTACTGACCAACTTTCTCCGGGAGGTTTGATGTAACAACCTTATATGATAACGGCTTAGGTTT
TGGATGGCATGACTACCATAAACAGGGTGTGGTATACCCGTTAAGACCAGGTCTCCCCTCTCACGTTCAAGTTGACTAAG
GAATAGATGGAGAAGGACCAAGAGAGGGAGCAAAACATGGCCAAGATCATGACACAACTTGACATTTTTTCTAAAAATGC
CATGGGAGCTGGTGCTCGAAGTGTCAATGTTATAGGTTACGGGTGTGCTAATCCAGATGAGTCCAAGTTTGAAGCCTTGT
ATAATGAAGAGGCAAACTTTCTAGCCAACCAAGGAGGTGGTTATCGTTCAAACTACCCAAGGCAGGGTGGTAACCAAGGT
TGGACTAGGGATGAAGGTTGGAAAGATCGAGATCATGAATGGAGGTACCGTAATTTGAATTGGAAGGATGGGGAGAAAGA
TAGACATGTACCTCCCCACAAGCTCCAAAAGCCAAAGGATTTGGACAGTGGTAGGTCTAATGATATGCTCTATCGTATCC
TCAACAAAGTTGAAGGCCCAGACAATATTTTAAAAGAAATGAAAGAAGATGTGTCTACCCTTAGCCAGACCGTCACCTGC
CATTCAATGTCGATCAAGCAGTTGGAGACCCAAATAGGTCATATATCATCTCATCTCAACCCGAGACAGAAACAGGGTTT
GCCCAGTGACACTATGGCTAACCCCAATAATGAGGCTTGAAGGTGGACTTGTGTGGTGCCGCAACGTTAACTAAGGCACT
ACCTAGGATACAACCCAAGTTTTCTTATTTGTTTGAAATAATGGTGTGTTAGTTGTGCAGGTTAACGTGTGGAAAGTGTT
CAGAAAGAGGGAAATTGGCGAGAAAAATGTCCAGTCGACGCATCGCTGAAGATGTTGGTGATCTTGACCTAGACCGTTGT
TGGACTCAAGACAAATTCAAATGGCAGTCTGTAAAACTCGGTGGGCCCAGGAAATTATTAACGAATCGCCAACCAGGTCA
GCGTTCTCAATCTATTCCACCATTTGGACCCCATTATAATAGGAGGTCCTGTAAAACTCAATGTGTAGCCAAGTGGTTCG
GCTAGCATTACTAACGTCGTCGAATGGGCAAAAACTGTATGGTTTTAAAGGCAAAATAGTTATACTTTTCAAAATCCTTC
ACTTTCCCTCTCTATAAAGCTTCACAAACTCACACCTGCATGTTATTCTCTATATTATTGCATTCTCCAACTGTTTTAGT
CGTTGATCTGTGCTTGGAATTTGGATTACATTGCCGCCGAGCGATTCAATCGTATCGTAATCAGCATTAAAGGTTAGTCT
CCCAAACCCGAGAGTGTTTTTGACATTTTGAACTCTTATGCAAATGATCTTATCGTGTTGTCATGTGCTGGGCCTCTCTG
ATAGGATTAAAATCTTTGAATGCCTATTTCAATTTGAAAATCTTCCCCATATTGATTTGAATGTTGAAATCTCATAATAT
GGTGCATTGAAATAGATTAAATTATGTGGGGTTGTGCTTGTATGTTATGGGTGTTGTTTGAATGTGAGTTGTGCATGGTT
TTAAGTTGTTTTTAGGGGTTGCAGAGTTGAATTCGAGAAGTTGGGTTGAAAATAGGCACGTAGGGTCATTTGGTGAGCTT
GGTTGAACTAGCCGAACCACTCCGCGGTTCACCTAATGTCCCCATCTCACCTTTAATGTTATGCTTTATGTGTTGTTGGG
TTATGTAACTTTCGGCGAGAAGCCGGAGGTCGCTGAGGGCACTCGGTGATTTACCGGATGACTTCTCGATCGTCGTTTGT
ATGCACCCCTAAAACCCTTGTGCACTTTAAATTTTGGCGATCTGACCCTTGCTCGCCAAAGAAATTTAGCGATACCCCAA
CCGGTTCGGCGAGTCTGTCTACAACTGATTTTCTGAGTTTATGTTTGAATATTTTCTAACTTCTTCTATATATTTGGCAG
ACTTGTCTAGGCCAAAAGTTGCTGGAAGAAACATGCCACCCCGACAGATAAGGGCACGAATTTTCAACATAAATGAAGGA
AGGTCAAATCCTCCCAAGAAGGGCAGACAAGAACCTCTACCTGGAGACAAGGACAAGGGTAAGAAGCCCAATTCTGACAG
GAAGAACACTTCTAGAGGCCCCTCTATTCCTTCATGGGCCCGGGGATTCTATGCATTTGTGCAAAACATTTTGGTGGATA
CACCTGTGGTAGCTCCCGGTGAGTCTATTCCTTCTGAGGTGAACCAGGGTACTGAGGCCCGAGACCAGACTGATGCACCG
GGTACTGATGCCTAGACAGATGTAGCAACTCCGTAGACATGTTTTTTTCCCTCCCTCTCTGTCTTTATTTCTTTTGATTT
TTGGATATTATTAGCTTGTTTGCATTTGAGGACAAATGATTTTATTTGTGGTGGGGTGAGGCCCACCTTTTGTGCGACTT
GTTATGACCTAATTTGTTTTGGTTATATATTTAGGTTTTGAGCTAAAATTGTGTTGTACACTGTTGTTTTGTGGAAAGTT
TGAGATTGTGGCTCCTTGTTTTAATTATAAATGATTTTTGACCCTTTCAAAAAAAAATTCCACCTCTTATTTGTATTAAA
TGTGGTTGTTCCTGTACAAATTTAAGTATCGGTTTTGATCAATATCGATGACTTAAATAGTGTTCATAATCGAACAAAAA
TGAATGTGTGGCTATGATGAGGCCAAATGAAGTTGCATAGCCAATATGTGAACTCATTGCATATCGTTTTGACTAGCCAA
GTATCTGATTGACTCTCTTGTGATGAACATTGCACACAATCGAAAGTGTGGAGTCTTGTTTAACATTGGTGTCAATGCCT
TGTGTGATGAGCTTACCGTGAACCATGTGTGATGACACCTATAATTTTCCCCGTTGGTCCGGCTGACCAAGTTATGTGAA
CTCTTGATATGATCTTAGGAAACTTTAAAGAGTGTGAACAAGTTTGAAATTATACCTCTTTTGTGGATTACCTTGTGAGT
GTGTGAACCTCTTTTGACCACTCTTTGAGCCTTACCCTTTTCTTGGAAAAAACTTGATAACATTGTGACCTTTTATTGAT
CCATTACCCATAATCCTCATGATTTGTGGTTTATTTTGATATCCAACTTAGGACAAAAGCCTAAGTTTGGGGTGTGGTGA
AAACTGAAGGCAAATCAAGAAAATGCAGAGTAGTCCCATTTTACCCATGTTTTGAGAAAAATGGAACCCCACCATATAAA
ATGAAGAGAAAAAGAAGAAAGGATTGAAAAAGAAAAAGAAAGAAAAGGTTGTGGAATAAAGTTGTGAAAACCCAAAGAAA
ATGGGGTTTACAAAAGTCCATGGAAAGTGAATAATGGAATGACTTGTAAGCACGAATGTAAAATGATGAATAAATGGAAA
GGAAGTGTACTTCACACCACATTTCATGAGGAATATAGCCATTGAGCCTAAATGACCATACCTTTGCACTCAGCCCCATT
ACAAGCCTTGAAAAGACCTTTTTGATCTAGAGTGAGCTGAACCAAAAGTCGATTGCAAAATACGGGTAAACCTATGTGTG
AAATCATACATTGTGTTCATGTTTGTGAGTGTGAGTTTTGCATTTGATTTCGGAGCTTTATATTATGAACCATTGTGTGT
GCATATGGAATCATTCTTTATGTTAGTGCATTTGATCATTTTTGTTGAGCTTGAACCTGCATTTGAAGCAAGTATTGTGA
GCTTGAGATTCTTTCTTAAGGGTGAGTCACAACTTGAATCTTTGAGTGTACAATTGATCCTTGCATGAGTAAGTTGAGTC
TTCTTGTGTGCATTCATGATTGAGTCTTGTGTAGCACCGTTTGAGACATCCTTTTTGAATTGTTGAACTTGAGTTTTACT
TGAGGACAAGAGAAACTTTAAGTTGGGGGTGTTGATGAGTCCACGATTTGGACTCATTTAGGGCTTAATTTTAATATATT
TAGTTTCCTCGAATGAATATTTTGTCTCAATAATTGATATAAATCCTTGAATTTCAGGTATTTGAACTTAGGGACTAAGC
ATAGACACTATTGAGCAAAAAGAAACAAGGCAGCTGAAAGAACGAAGAAAATAAGGCCTGTGGATTGCCTAAACCATAGG
GTGAGTCACCGAATGGCCTTGGTCTCGCCTAATGTTCCAGTGTGCCAAGCCTTGAAGGAGAAAATCAAGTCGGCGAGTCA
CCGAATAGTTCCGCGATGTAGTGCCTTATCTCCCAAAGTTACAGAACATGAATTTGTTGAATGCCAATACAGAAAGGTGA
TGAACCAGACCAAAGGGCGGATCGCCGAGTGGATCAACGATCCCAACTAACTGCACTGAGTGGACCTTCGTAGCACACAT
TTTGACAACTATAAATACTTGTTTAAATTTTTAGCTTAGTATCATATTTTGTATGCAATCAGTTTATGAAATTTGAGAAT
TTCCCAGTTTTAGAACTTAGACTCTGGAGATATTTTTCTTTAGCTTTGAAGATTTTGAAAATTTCCATTTCTAAGAAATT
GGAAGTGGGTATTGAAGATTCTTCATCTTAGACATTTGTAAAGACCATATCAATCGTACCCAATTAATTGAAACACTTTT
CGGTATTGATTTCTATCTCTTTACTATGTCTAGCTAAAACCCCAAATCTAGGGGTGTGATTAAGTGAATATGGGTTGATT
TTTGATAACGTTCAAATATACTTCTTCAAAAGAAATATAAACGATCGTATGCAATATATTCACCCAACTATGAGTCGGGG
TCGATCCCACAGAGAATATGGAAGAATATTGTCAATAGAAAATATTTAACTCGATAGTCGTTATATAAAAATGGGGGGGA
TTTAAATTAAAATAAAATAAAAACAATAAAAAGATAGCTTTGAACTAAGTATTTATTTATATTCAGATTATTAAAAGTAA
CTAGGAATGTGTTCCCCATAAGCTCATAACGCAGTAATTCTAATAATCGCAATCCTTTTCTAGTGTATTACATGCAAAGT
GATAAGTTAGGTATCTCTAAATCCTTGGTCCGGCATCTAGAGAATTTCACCCCGCACCTTGGTCCGGCTACGTGTGTATA
ATTTACTAACCCTTACCTTTACCTCATATTAGACATCATAATCGATGTTTGGCTTAGTTATTACTTTCGCACCAATCGAC
ACTAGCCTATTAGATAGTATCACACTAAATCTATGTTGATAATTCTTTTCTTGTTGATTACCTCCTTGGTCCGGCAAGTA
GCAACAAGGCAAGTTCTAACGTTGGCCACCGTTAAAAAGACTTCTAGATGAAAGAATTATCAATGCATGCTTCAACACTA
TTCAAGAATTACTTAGTTATTATTCATACTTTGTTAATCGCTCATGGTTCCCACAACCCTAGTTATGAAAGTTAGCTACT
CATTATCTCAAAAACACAATCAAAATTTATTAAAATAAATATGCTTGTGTTAATCATAAAAAGTTAAGAACAATAGCTAA
ACTATATTTTATTAATCACGAATACAAATAAATAATAAAGGAGAAGAAAGAATAAACCACAATTCTCCGGCCTCCACGGC
GGCTCTTCCAAAGTTCCTAAGCTAGAAGAAAATTTATATTGTGTCTTTTATCTTGGTTCTTGGCTGCCTCCCCAAATAAT
AATTTCTATGCACTATTTATAGATGTAGGAAACCCTAAATAAAATAATTGAGTCCAAATTAAATTAGGAATTCAAAACCA
AAAGGAATTGGATTCCTTTTTCTTTTTATTTCGCCGTGTGAACAGTAATACCGCCGCCTCAGCTTAATTCTGCACCATTC
ACTTGCTGCCACGTGGCAGCAGCAAGAAGCAAGCGTAAAATTGAATTTCCACAATTTGCAGCCGCCATTTCCTTTTATAT
ATAAATATATTATTTTATTAAATTTAATCCATTAAGCTGTCTGCTTGATTTCCTTCTTCAACCTTTTATCTTTAATTCGT
TTTAGCTTCAAACTTCTCCAATTTTCCACCAATTTAATCCGACAAATAAAATACCAAATTTAGCATAATCCATCAAATTA
ATGATCAAAAAGGACAAATATAAATAATAAATGTGAGGAAATAATAATTAAAAATATGTATTTTTAGCCTCACATCAACA
CCCCACACTTAAATTTTTGTTCGTCCTCGAGCAAACATTAAAACTCCTCCCAAGAAAAAATTCATACTAGCAATGTCATC
ACTTTGGTTAATACAAACAATTAGGCCATGTACGAATTTCAAAACATCAAGTAAACTTCTTAATCATCATGCAAGACATC
CAAATAAACAACAAACTTCTAACCTCCTAACCTTAAGGAAGGACTTTGAACTCATCAAATTTTAAGCTTGCTCACTTACT
CTCATCAAAGAAAGTTAATAAAATCACCAATCTATCTTGAAACAAGTGCCCTCACTAGAAGAAATAGTCCACACACTCAA
ATCAAAATATTAAATATCAATTAAGGACTTCGCATCAAAGAACACTCTCACACTCACAATAAAAATTCACATGTATGCAC
AAAGAACCATATGCTTGCCCATTATGTACATCTCCACTAATTAAGCATGCTTGAATAGAATCAAATAGGACTTTAACGGG
TTGTAATGTAGGCTAGGGGACGGGTAGGAAAACTATATAATAGTGACTTACACTTCCTTAAGCACTTTGCAATTTTAGAC
TTCATCACCCATTAATTTCTTCTCTTTATTTTCAGCCCTCTCTTCAACAATTATTTCATAAGTAATTCTCATCCTCTCAA
AAATGTTTCAATCCTTTTTTTTATTTTTATTTTAAAGTTTCCCTTCATAATAGCCACCCTCAACTTACGTATTTTACATG
CGTTAAGGTGAACAATATCCTTGGAAGGACCAGGGCCATCATCAAGGTAACTTTTTTTTTTCATGTCACATTCTTTTTTC
TTATTTTTCTTATTTTTTTTTCAAAGAGGGCTTTTAAGCACTTTGTAGCTATCATTGATTACTCAATCATCCTTTTTTCT
CATAATTGATAATTAGAATAAGTCTATGTTATAATGCTCAAGGAAACAAGGTGCAAAAACTAGGGATTCAACAAAATACT
TAAGGGCAAAATATGGCTATCAATAAAAGGTTACAGGCTCAAAAGGGCTAACTAGTGATAAAATATCTAAAAAGGCAAAA
ATTTACTAGACAAATCAAAGAAAGCCTATTATCATTTCCTAAACAAAGCAACACTTTTTATTTCGTTTCAATAACATGCA
GGGCAAGTTCTAGACTAAGATGCAAAACATGGAATAAACAAAGTCTCACCACACATGGCACAAGTATCGATCAAGATGGA
TGAATTCCACTTCTAAGAGAGACAAGATCATAACAAACTACAAAATAAAATAAGCTATATACAAAGTCACAACCATGAGC
TTAGATGTCAAAGAGTCTGCATTTTTTTTTCAAGCATTCACAAGAAAGTACTACTCAAAAATTAGGCCCAAATAGTAAGT
ATCACATAACTCAAAAGGGTTTTTTTTTTCTTTTCTCTCCAAAATAAAAATAAAAAATTAAAATAAAATTTATTGCTACA
AAATAAAAGACACTCGGTTCAAAGGGACTATCCTCAGGAAAAGAACCGAAAACAAAAGCCAAGGAACCCATCCTAAAAAA
AAGAAAAGACTCAATAAAACGGTAAAAACTAGGAATTCATTCCTCCACCCCACACTTAGAAAGATGCTATGTCCCCAAAG
CATTAGATAAAATTTAAAACAAGGGTTAGGAAAACTCCCTGAGGCCTTTTGGCCTAGTTAGTAGCATGTTCTCTTTATTC
CTCCTTGCATCAAGGGTCGTCACCCCACACTTAAGCTCAAACATGCTCCTTTCCTTCAATTTTTTTTTTTTTTTTGGGTA
CTCAGACTTTCCCTAATCTACAAAAACAAGAAAAGAAAAAAAAAGTGATACTAATAAAATAAAATAAGAAGTTACACTAT
TAATTGGGTTGCCTCCCAATAAGCGCTTAATTTAACGTCGCGGCACGACACCATCAATTTTACTATTTTTCCTTCCACTT
TGAAGATATGAATTGCACCCCTAATTTTACATCAATTTTTCTATTACACTCAAGGGGTGGTGGTACAAAAATAAAGGTCC
CAAGCAATAGATATCGCATTATGCACTTCTTGGATCCTAAGTGAGGAATGTAATTCTCCGATATTGGAACAATAAATTCA
AGAATATAGACACAATTTTCCTCCTCCATACATTCTTCTATAGGCTCAGATGGCTCGATTAATTTCTCATCATCTAAGCA
TAATGTGGAAAAATGATTGGAATGAGGTCCAATGCGCCCTACCTTATGAATTGCATTATTTTTTACATCCTCATATTTAC
ACATTCTAGAGTTTTTAAAAATAATATTATCTACTTCATTACATAACTCTAGTGCACTCTTCTCAACAGTGGCAACATCA
ATAACAGTATAATCAAGCAATTGCCCCTCCACTCTTAGCTCTTCAAGTTGACTTATAAGTATTTTTTCTTCCTCACACAT
ATTATTACTAAATTGTTGGGTTTCATATGATTTAATCTTTGCACTCAACTCAATATCTAAATAATAGAGATCAAATTCAA
ATTTATATTCAGAATTGCGCTTACATATTGATTTATAGCAAAGTATTAACAAATCTTCCATGTCCCCATACAACTCATCT
AGTTGATAAAAAAAAACTAACTTATACAAACCCATAAAATCAGAAGAGCAAGAATTGCAAAAACACTTTTCACTACATAT
TTTTTCAGATGACATCTCAAGAAGAGTAAAAGAAATATGATAATAATAATAATTAAAAAAATAATTTTAAACTAATCCTA
AGAAACAAAAAAGGACTACAAGTCAAAATAAATACTAAAGACAATTTCTAAGCCATATTCCCCGGCAGCGGCGCCATTCT
TGATAGCGTTCAAATATACTTCTTCAAAAGAAATATAAACGATCGTATGCAATATATTCACCCAACTATGAGTCGGGGTC
GATCCCACAGAGAATATGGAAGAATATTGTCAATAGCAAATATTTAACTCGATAGTCGGCATATAAAAATGGGGGGGATT
TCAATTAAAATAAAATAAAAACAATAAAAAGATAGCTTTGAACTAAGTATTTATTTATATTCAGATTATTAAAAGTAACT
AGGAATGTGTTCCCCATAAGCTCATAACGCAGTAATTCTAATAATCGCAATCATTTTCTAGTGTATTACATGCAAAGTGA
TAAGTTAGGTATCTCTAAATCATTGGTCCGGCATCTAGAGAATTTCACCCCGCACCTTGGTCCAGCTACGTGTGTATAAT
TTACTAACCCTTACCTTTACCTCATATTAGACATCATAATCGATGTTTGGCTTAGTTATTACTTCGCACCAATCGTCACT
AGCCTATTAGATAGTATCACACTAAATCTATGTTGATAATTCTTTTCTTGTTGATTACCTCCTTGGTCTGGCAAGTAGCA
ACAAGGCGAGTTCTAACGTTGGCCACCGTTAAAAAGACTTCTAGACGAAAGAATTATCAATGCATGCTTCAACATTTTTC
AAGAATTACGTAGTTATTATTCATACTTTGTTAATCGCTCATGGTTCCCACAACCCTAGTTATGAAAGTTAGCTACTCAT
TATCTCAAAAACACAATCAAAATTTATTAAAATAAATATGCTTGTGTTAATCATAAAAAGTTAAGAACAATAGCTAAACT
ATCTTTTATTAATCACGAATACAAATAAATAATAAAGGAGAAGAAAGAATAAACCACAATTCTCCGGCCTCCACGGCGGC
TCTTCCAAAGTTCCTAAGCTAGAAGAAAATTTATATTGTGTCTTGTATCTTGGTTCTTGGCTGCCTCCCCAAATAATAAT
TTCTATGCACTATTTATAGATGTAGGAAACCCTAAATAAAATAATTGAGTCCAAATTAAATTAGGAATCCAAAACCAAAA
GGAATTGGATTCCTTTTTCTTTTTATTTCGCCTCGTGAACAGTAATACCGCCGCCTCAGCTTAATTCTGCACCATTCACT
TGCTGCCACGTGGCAGCAGCAAGAAGCAAGCGTAAAATTGAATTTCCACAATTTGCAGCCGCCATTTCCTTTTATATATA
AATATATTATTTTATTAAATTTAATCCATTAAGCTGTCTGCTTGATTTCCTTCTTCAACCTTTCATCTTTAATTCGTTTT
AGCTTCAAACTTCTCCAATTTTCCACCAATTTAATCCTACAAATAAAATATCAAATTTAGCATAATCCATCAAATTAATG
ATCAAAAAGGACAAATATAAATAATAAATGTGGGGAAATAATAAAAAAAAAATATGTATTTTTAGCCTCACATCAATTTT
ACTGCTGGGTATTGCTAATTGATAGTTTATTTTTTGGTTAAAGGTGATTTCGTTTAGTGGTTGTGTTTGAATTTAATGGG
GTTGTAGTTGCCAGTACAATTTTAACATTTTTTTTTGGATTGCCTAAGAGAGAGGTTTTAAAACCAAAACTACTGAATCG
ATGGTCTGTGTGTATTGGGTTGTTGTGGGTTCAGCTCGAGAGAGTGAATCCTAAACCCTCTCCCACACATTCAGCTAGAG
AGAGTGAATGGACTAAGGCGAATGTTGTGCTTCATTGCTGCTTATTGGTGTTCTAGAGAAACCGATTTTATTCGGGGTCA
ATTGTTCGAGAGAAAGTTTACCCCCACTATAGTCTAGTTTAGTTACCAATTTACAGCGATTCACTATCAATAGCAATTAT
CCAGTTGTTTACTTAGCCCATAGTCCTATCTCATCCCAAGAATCCCGTCTCCATATTCACATTTTTGTGTTAATTGCTGT
TTTTAGTTGCTTGTTGACTACAAACCCCCCTTTTCATACTTGACACTTGTGTCACCCTTTAATTTATCATGTTTTTCTTT
GTATATGTTGATGAGTCCACAAATTAGACTCATTTAGGGCTATATTTTGACAAAATTGTGTCCTCAAGTGCTTATTTTAT
CTCGATATCTGATGAAAAACATTAAGTTTCAGGTATTTGAAGTATGAGGGAAAGCATGGACACGATCGAGCAAAAAGGAG
CAAAAGAACGAAGAAAGGAAGATCTGCGAAGCGTCGAACCCATTCGGTGAGTCGCCAATAGATCACATTTTGGCCCTTTG
TTCCATGTGCTGAGCCCTGAAGGAAAGGAGAAAATCGGCGGTGAAAAGGAGCAGTCGGTGCATCACCGAGCAGTTCCGCG
AAGTAGTATCATGTCACCCAATGACCCAGAACACGATGATGCTGGAGGATGGTGCAAGACGGCGATGAACTACATCGAAG
GGTAAATCGCTGAGTTGATCGACGATTTTGACTAACAACGTCAAATGATCCGCTGCAGCACAAATCTTTGAAAGCTATAA
ATACTAGTTAGAGTTGTAGAGTTAAAAGTCGAACAAATATTATAATTTTCATATAGAATAGTACTTTTTGATATTTTTTC
TCTAAGTTTGAGAGGTTTTTGAAGACTTGAAGAAAAAAAAAAAGGTTTCATCTCCAAGGATATGGACTTGGGTCTCTGGG
ATTCTTCATCCTTTGCGTGTAACAAGACTTAAATCTTCATACCCATTTGAATGAAATATTATTTAAGTTTAAATTTCTAT
CTCTTGATGTGTGGCTAAAACCCCCAATTCTTGGGGTGTGATTTAGCGAATATGGGTTAAGATAATTGTTGGGTCTTGCT
TGCTGATAATTTAATCGTAGTTTAATAGTGATTTAGTTTAGTAGTTGTGCATGAATTTACTGAATTTGTAGTTGTAAATA
CAAGTTTATTTATGTGTTTTCTGCTTGCTTGAGAGAGAGGTTGTAAAACTACGACCACTAGATTGATGGCCAGTGTGAGT
AGGTCAACATAAGGTTCAGCTCGTGAGAGTGAACCCTAGTCCCATGTCCACACACTCAACTCGATTGAGTGAGTGGGTTA
AGGCGTAGGCTGGTCTTCATGCGGCAAGCGGGTGTCCGAAAAGAACGCATTTGAAATGGGGTAAGTTGTTCGAGATAAAG
CTTATCCCCCTTAAAGCTTTGCCTAGTCAAAATTACTCTATGAATCTTCTATCAAAACCATGTATCCAATAATCTAGCTT
AACCAGTATTCCCATCACATCCCAAGGATCCCCTCTCATTGCTTAGAAACCCTTGTTGATTTTGCTGTTTTTTTACTTAC
TAGTGACAAAACCCCCCATTGTTAATTGACACGTTTGTGTCCCCCTTTAATTTACAATGTTTTTACTCATTAATGTCTTT
AGCTACGACTAGTTAGAGCGAAATTTATTTTTCTATAAATTCTCAAAACCACTCTCTTGGGACGATCCCAACCCTTGGTT
AGATTTGTAAACTATTGTACGATCGTAGACACTTGCATCAGAAGTTGTGTCTTGATTACGCAAACATCAAAATGGCGCCG
CTGTCGGGGAGTGGTTTATTTGGGAATTCTTAGCTAAGTAGAATTTCTATTTTTAATAGTTGTAGTTTTACTAATTTTAT
CTTTAGTTTTATTTTTCTCTAAGTTGTTGTATGCAGATACCCTGAGCATGGCTGAGGGAAGTGGTGGCAAGTTAGCTTAA
GCGAACCAAAAAGTCAAGGGTGTCTTCAAGTTAGCTGCACTGGTAACTCAGCTAAGCGAATTGACCACCAAAATCTCAAA
GGTGGAAAATTAGTGCAAGACCCAAAGGACGCACCTACCTCCTTATGAGTGAGAAATATCTAGGAGCAATGAAAATAAAC
ACTCAAGGATACACTATTAATCATTCTCCAAACGCTTCACCAGCAAGATAGAATGCTAAAGGCGATGAGGGAAAGCGTGG
AGGTACTGAATCAGATGAGTAGCTCCCACTCAAGATCAATCAAGCTGATTAAAGACCTCTTGGACCACACATTGCATCAT
CTCTACCCAACCAGTAATGGCGGGTTGCCTAGTCGCATTAGGTCTAACTTCATAGACGAAGTTTGACTGGTAGCTCACGT
CGAGCCACGACGTTAAATAAGGCGCTTCTTGGGAGGCAACCCAAGGTTATAAATGCTTTAGTTTGCTTTTATAAATAATG
GTGTGTTGATTTTGTAGGTTAAAATGAAGAATGTGTTAAAAAGTGCACGTTGGCAAAATAAGGATCCAATTGGCGATCCC
GCTAGTGTCCACAGTTTGGACCTCCATGTAAACAGGAAGCCCTATAAAACTCAGTGTTATACGAGACCATTCGACGAATC
GCTGATTAGATCGGCGTGTAATACTAACGTTGCCGAATAGACACGAACTGGACGGTTTATAATGGCTAAAAGTCTTAAAA
TTCAAACTTCTTCACTTTCCCTCACATTTTAAACGTCAAAACTCACACCAAGGTAGTACTCTCAATCTCCTTGGATTCAA
TTAGTATTTTAGTTAGTGATTGGTGCTCGGAACATTGGAATATTTTGCCGCTTAGCTTTTCAATTGCATTTCAATCGGCA
TTAAAGGTTAGTCCTAAAACCCCAAATTTATTGTTAAAAATCTTGAACTCTTTTGCAATAATTATATCGTATTGATGTGG
GCTGGGCCTCCGTACTAGAATTAGAATATTTACATGCCTATTTCAATTTGAAAATCTTGCCCGTAGTTCTTTGATCGTCA
AATGCTCGTATTTGTTATGGCTATAATTGAATGAAATCTCATTGGGTTGTGATTGCTTGTGGTTCAATTGATTGGGTGAA
TTATGAGTAGCCCACGTTTGCGCTAAAATGTCGAAAATTTGTGCAATGTAAGAGCGGGTGATACCACTCTTACCCCCCCC
TTCACACTTCTGTTGATGTCGTGACAGTGACAGTCATTGCTTGTGAGAGTAGACAAGGGGATGCGTTTGAGGTGACAACT
TTAAAAGCCGAGATTGCGAGTTTGAGGAAGGACGTAGACTAACTTAAGTCTACTGGCTTCACTTCATTAATAGAGAGGGC
AGATGATGAGGATGTTCCTGATACTACCGGAGATATGAAGGGGGATGGCGGAACACATGTAGAGTCGGATGGAGAGACCG
ACGAGGAGTTGATATCAGTACATGCTGAGGAGACACAAGAGAGCAGAGATGAGGGCATAATCAGAGAGTAGCCAGATCTT
AAAGAGACGGTTGTGTAGCTGGTGATTCGGACAATGCCGACTGAGAAGTCCACAGTAGATCCTAGCGGATCTGGCATTGC
TATTCCGTTTGAGGCTACTCCGGGCATTGATGCCCATATACAGACGGCTACACCAGTCACTAAGACCCTGACAGAGATAG
AGACTACATAGACAGGACCTTTCTTTACCTCCCTCTCTGTCTTATCATATTTTTACTGTTGATACTTTTATTTGCATTTG
AGGATAAATACTTTTTAATTGTGGTGGGGTGAGGCCCACACCTTTTGGGTTGATAGTTATGTTTTCTGTTTATATTTGTG
TTGTTCTACGTTAAAAATTGTGTCTTATCTGTTTCTGTGGATGATTGAGCTAATGGCTCTATTTGTTTTTATTTGCAAAA
TGATTTTAACCCTTCCGAAATTTTTTGAATTTTTCGCACATTTTTTGCCACCCGCTATATGTTCTTGAATGTGGCTATTC
TTTTGGAAAAAATTGAGTCTCGGTTCCGATCAATACCGATGATTTGAATAGTGCTTTAAATCGAACGAACATAAATGTAT
AGCTACGATGAGGCCAAATGAAGTTGCATAAACAATATGTGACCTCTTGTATCTCATTATGACTAGCCTAGTATCAAATT
GATTCTGTTGTGATGATATATGCACACTAGCGAAAGTGTGGAGTCTTGTTTAACTTATAGTGTCAATGCCTAGTTTGATG
AGCTTACCTGTGAACTATGCATGATAGATCCTGGAATTTTCCCCGTTGGTCCAGTCAACTAAGTGATGCTATCTATTGAT
ATGATCTTAGGCAACTTCTACGAGTGTGAACCAATTTGAAATATACCTCTTTTGTGACATACCTTGTGAGTGTATGATTC
TCTCTTGAACACCTCTTGAGCCTTACCTTTTCTTTGGAAGAAACTTGATGAAAACTAGACCTTTCTTAATCCATCACCCA
TAATCCTCATGAAGTTGTGGTTAGTTTGAATAACCAACATAGGCCAAAAGCCTAAGTTGGGGGTGTGGTGAAAAGAGAAG
GCAAATCAAGAAATGCAAGAAAGTCCCTCTTACCCATGATTTTGAGAAAAATGGAATCCCTCCATATAAAAAAAAGAAAA
GAAAAGGCAGAAAAGAAAAAGAATGAAAAAAAGTTGTGGAATAAAGTACAAAAGAAATGGGGTTTCCTAACAATTCATTG
GAAGCAAATAAAAGGATGACTCATGAGCACTAAAGAAAATGATGAAGGGAAAAAAGCGAAGGACGTGTTGTGAGCACCAC
ATTACATGAGGATGAAAGTCACTAAGCCTATATGACCATACCTTTGCACTCAACCCCATTACAATCCTTGAAAAGAACTT
TTTGATCTTGAGTGAGCTGAAAAAAATGTTGATTGGAAAATATGGGCAAACCTATGGGTAAAATTATGCATTATGTTCTT
CTTTATGAGTGTGAGTGTTGCATCTGATTCCAAAAATTTAAACTCTGAAACAACTTTGTAAATGTAGAATCATTCTTTGT
GTGAGGGCATTTAAGCAATATAGTTGAGCTTGAACTTACATTTGAAGCAAGTATTGTGAGTATGAGATTCGTTGATATTG
GTGAGTCAGAACTTGAATCTTTGACTGCACATTTGATCTTTTCATAAGTAAATTGAGTCTTGTTGTGTGCATTCATGATT
GTGTCTCATGTAGCACTGTTCGAGACACCCTTTTTGAACGACTGAACTTGAGTTTGCTTGAGGACAGGCAAAAGTTTAAG
TTGGGGGTGTTGATAAGTCCACAAATTAGACTCATTTAGTGCTATATTTTGATGAAATTGTGTCCTCAAATGCTTATTTT
ATCTCGATATCTAATGAAAACCTTTAAGTTTCAGGTATTTGAAGCATGAGGGAAATCATGGACGCAATCGAGAAAAAAGG
AGCAAAAAAAGCTAAAAGAATAAAGAAAGGAAGATCTGCGAAGCACCAAACCCATTTGGTGAGTCGCCAATAGATCACAT
TTTTGCCTTTTGTTCCAGTGTGCGGAGCCCTGAGGAAATGAGCAAATTGATGGTGAAAAGGAGCAGTCGGCGCATCTCCG
AGCAGTTCCGCGAGGTAGTACCTTGTCGCCCAATGACCCAGAGCACGACAATGCTGGAGGCTGGTGCAAAACGGCGATGA
ACTACACCAAAGGGCAAATCGGCGATTCCGACTAACAACGCCGAATGGTCTGCTGCAGCACAAATCTGTGAATGCTATAA
ATACTAATTAGAGTTGTAGATTTAAGAGTCGAACAGTTATTATAATTTTCATATAGAATAGTACTTTTTGATATTTTTGC
TCTAAGTTTGAGATGGTTTTGAAGAGTTGAAGAAAAACATGGTTTCATCTCCAAGGATTTAAAGTTGGGTCTCTGGGATT
TTCTTTTTTGGCCTGTAACAAGACTTAAATATTCATACCCATTTAAATGCAAGCTCATTTAGGTATAAAATTCTATCTCT
CGATGTGTGGCTAAAAACCCCAATTCTCGGGGTGTGATTTAAGAAATACGGGTTAAGATAATTATTGGGTCTTGAACGCC
CTCGGGCCTTGCCTTTCTTTGGAAGAAACTTGATGAAAAATAGACCTTTCTTAATCCATCTCCCATAATCCTCATGAAGT
TGTGGTTAGTTTGAATAGCCAACTTAGGCCAAAAGCCTAAGTTGGGGGTGTGCTGAAAAGAGAAGGCAAATCAAGAAGTC
CAAGAAAGTCCCTCTTACCCATGATTTTGAGAAAAATGGAACCCCTCCATATAAAAAAAAATGACAAGAAAAGACAGAAA
AGAAAAATAAAAAGATCGAAAATGAAAGTTGTGGAATAAAGTACAAAAGAAATGGCGTTTCCAAAAAATTCATTGGAAGC
GAATAATAGGATGACTTATGAGCACTAAAGAAAATGACGAAGGTAAAGGGAAGGAAGTGTTGTGAGCACCACATCTCATG
AGGATGAAAGTCACTAACCCTATATGACCATACCTTTGCAGTCAACTCCATTACAAGCCTTATAAAGACCTTTTTGATAT
TGAGTGAGCCGAAACAAATGTTGATTGGAAAATACGGGCAGACCTATGGGTGAAATTATGCATTATGTTCTTCTTTGTGA
GTGTGAGTGTTGCCTCTGATTCCAAAACTTTAAACTGTGAAACCATTGTGTGAATATGGAATAATTCTTTGTGTGAAGGC
ATTTGAGCACTATAGTTTTGCTTGAACTTGCATTTGAAGCAAGTATTGTGAGTATGAGATTCGTTAATATTGGTGAGTCA
CAAGTTGAATCTTTAAGTGCACATTTGATTTTTGCATAAGTAAACTAAGTGTTGTTGTGTGCATTCATGATTGAGTCTCG
TGAAGCACTGTTCGAGACACCCTTTTTGAACGACTGAACTTGAGTTTGCTTGAGGACAAGCAAAAATTTAAGTTGGGGGT
GTTGATGAGTCTACAAATTGGACTCATTTAGGTCTATATTTTGATGAAATTTTTTCCTCAAATGCTTATTTTATCTCGGT
ATCTGATTAAAACCTTTAAGTTTCAGGTATTTGAAGTATGAGGGAAATCATGGACGCGATCGAGAAAAAAAAGCAGAAGA
AACTAAAAGAACGAAGAAAGAAAGATCTGCGAAGCGCTGAACCCATTCGATGAGTCGCCAATAAATCACATTTTCACCTT
TTATTCCAGTGTGCTGAGCCATGAAGGAAAGGAACAAATTAGCGGTGAAAATGAGCAGTCGGCGCATCGCCGAGCAATTT
CGCGAAGCAGTACCATGTCGCCCAATGACTTAGAGCATGACGATGCTGGAGGATGGTGTAAGACACCGATGAACTACACC
AAAAGATGAATCCCCGAGTTGATCGACGATTCTGACTAACGACGCCGAATGATCCGCTGCAGCACAAATTTGTAAAAGCT
ATAAATACTAGTTAGAGTTGTAGATTTAAGAGTCGAACAATTATTATAATTTTCATATAGAGTAGTACTTTTTGATATTT
TTTCTCAAAGTTTGAGAGGGTTTTGAAGACTTGAAGAAAAAGAGGGTTTCATCTCTAAGGATTTGGACTTGGGTCTCTGG
GATTCTTCATTCTTGGCCTATAACAAGACTGAAATCTTCATACCCATTTGAATGCAAGCTCATTTAGGTATAAATATCTA
TCTCTTGATGTGTGGCTAAAAACCCAATTCTTAGGGTGTGATTTAGAGAATATGGATTAAGATAATTGTTGGGTCTTGCT
TGCAGCAAGAGTAGAGAATTGTGAGAGTCGACAGGGGGCCACTTCAGAGGTGATGGCTTTGAAAGCCGAAGTCGCAGATC
TGAGAAATGATGTAGACTACTTGAAGTGCATTGACTTCACTTCACTATTGGAGGCAACAAATGATGTGGATGCCCCAGCT
TCTTCTGAGATCCCTCCAGCCACCACCGGAGACGTGTTGATGGATGATGTGGCAGTTGATGAGTTGGAAGTAAGGACCGA
CGAGGAGAAGATAGAAGTGCCAGAGGAAAACATCTATGGAGACCTGCCTGACCTTGAGGAGACGATTGTCCAGTCAATGA
TTCAGACATCACTGACAGAGACATCCATGGCAGACCCTAGTGGATCGAGTGTTCTTGATGCTTTACCGGGCACTGATGCC
CCGACAGATGGAGCGACTATGTAGACAACACTTTTCTTAACCTCCCTCTTTGTCACTTTTATTAAGTTTAGTATTTTGTT
TCATTTGAGGACAAATTGCTTTTTATTTGTGGTGGGGTGCGGTATTTCCATACTTACCTCTTGTGATTATTATTTTTGTA
TATATTGGGTTTTTGTGCTGTAAATTGTGTTTTGACACTATTTTATGGATGCTTGAGCTTGTGGCTCGGTATTTTGAATG
CAAATGGTTTTTGACCCTTCTAAAAAAAATTGCCACCTTTTGTTGTGTTTGAATGTGGCTGTTCTTGTACAAATTTAAGT
GTCGATCATGATCAATACCAAAGACTTGAATAGTGCTCTTAATCGAGCAAAAATGAATGTGCGGCTACGATAAGACCAAA
TGAAGTTGCATAGACAATATGTGAACTTTTGCATCTCGTTGTGACAAGACGATTATCGAATGAGTCTCTTGTGATGAACA
TTGCACACTAGTGAAAGTGTGGAGTCTTGTTGATATTGGTGCCAATGCCTTGTGTGATAAGCTTACCGTGAACCTTGTGA
GATGACACCTAGAATTTGCCCCGTTGGTCCGATTGACTAAGTGATGCAAGCTCTTGAAATGATCTTAGGCAACATTTTTG
AAGAGTGAAACAATTTGACAATATACCTCTATTGTGGCCAACCTTGTGAGATGTGTGAACTTTGCTTGAACACCCTTTGA
GCCTTATTCTTTTGTTGGAAGAAACTTCAGCAAATGAGACCTCTCTTTATCCATTCACCCATAATCCTCATGAAGTGTGG
TTTGTTTGAATAACTAACTTAGGCCAAAAGCCTAAGTTAGGGGTGTGGTGAAAAGAGAAGGTAAATCAAGAGGTGCAAAG
AAGTCCCCCTTGATCCATTTTTTAAAAAATAAAGTATGGAACCCCTCCATAAAAAAAAGAGAAGAGAATAATGAAAAAGA
AAAAGATTAAAAACAGTTGTGGAATAAAGTTGTGAAAGTTGCAAAAGAAATGGGGCATCCGGTATTCCATGAACAGAGAA
TAATGGGGTGAATTTTGAGCATGAATGATAATGTTGAAGAAAAGGAAACAAAGTGATGTTCATGCCACATTTCATGAGGA
TAGAAGCCACTGATCCTAAACGACCATACGTTTAGACTAAGTCCCATTAGAAGCCTTGAAAAGACCTTTTTGATCTTTAG
TGAGCTGAAACGAATGTTGGTTGCAAAATAATGGCAAACCTATGGGTGAACTCATGCATGTGTTCATCTTTGTGAGTGTG
AGTTGTATGTGATTCCGGAACTATAAAGTGTTGAGCCATTGTGTGTGAATATGGAATCATCTTTGTGTGAGGATATTTGA
GTACTTTTGTTGATCTTGAACTTGCATTTGGAGCAAGTATTGTGAACTTGATAATCTTTGATAATGGTGAGTCACAACTT
GAATCTTTAAGTGCATAATTGATCCTTGCATGAATAAGTTGAGTCTTATTGTGTGCATTCATGATTGAGTCTTGTGTAGC
ACTGTTTGAGACATCCTTTTTGAACTGCTTAACTTGAGTTTTACTTGAGAACAAGCAAAACTTTAAGTTGGGGGTGTTGA
TGAGTTCGTGATTAGGACTCATTTTGGGATTTATTTACAATAATTTAGTGTCCCCAAATGCTTATTTTATGCCGATAACA
GATGTAAAACCCTTGATTTCCAGGTATATGGATTGAGGAACAAAGCAAGGACACTAATTTGCAAAAAGAAAGGAAGCAAG
CTGAAAGAATGAAGAAAAGCAAGCCTAGTGATCGCCAAGTCCACTAGGTGAGTCGCCTAATGGTTACTTGACCNNNNNNN
NNNNNNNNNNNNNNNNNNNNNNNNNNNNNNNNNNNNNNNNNNNNNNNNNNNNNNNNNNNNNNNNNNNNNNNNNNNNNNNN
NNNNNNNNNNNNNNNNNNNNNNNNNNNNNNNNNNNNNNNNNNNNNNNNNNNNNNNNNNNNNNNNNNNNNNNNNNNNNNNN
NNNNNNNNNNNNNNNNNNNNNNNNNNNNNNNNNNNNNNNNNNNNNNNNNNNNNNNNNNNNNNNNNNNNNNNNNNNNNNNN
NNNNNNNNNNNNNNNNNNNNNNNNNNNNNNNNNNNNNNNNNNNNNNNNNNNNNNNNNNNNNNNNNNNNNNNNNNNNNNNN
NNNNNNNNNNNNNNNNNNNNNNNNNNNNNNNNNNNNNNNNNNNNNNNNNNNNNNNNNNNNNNNNNNNNNNNNNNNNNNNN
NNNNNNNNNNNNNNNNNNNNNNNNNNNNNNNNNNNNNNNNNNNNNNNNNNNNNNNNNNNNNNNNNNNNNNNNNNNNNNNN
NNNNNNNNNNNNNNNNNNNNNNNNNNNNNNNNNNNNNNNNNNNNNNNNNNNNNNNNNNNNNNNNNNNNNNNNNNNNTAGT
TTAAATGCTATTTAGAAGTGAGTTCAATCATTAATTGTGGCTTAATTTAAGAATTGTAGTTGTAAATGCAGTTCTACCCT
TGTGTTTTTTGCTTGCTCAAGTGAGAGGTTTTAAAACTAAGATTATTGATTGATGGTCCGTGGGTATTGGGTTATCATGG
GTTCAGCTCGAGAGAGTGAATCTTAAACCTAATTCTACACATTTAGCTCGAGAGAGTGAATGGACTAAGGTGTGGGCTAT
TCTTATTTTTGATGTTTGTCATGTTCGAGAGAAATCGACTTGATTCGAGGTAAATTGTTTGAGAGAAAGTTTACCTCCTC
TATAGTCTAACTTACTCACTAATATCTAGCTATTTTCTAACAGTTAAAATTACCCATTTGTCTATATTAGCCTATAATCG
AATCACATCCCAAAAACCCATCTCATTATTGTTATTTCATATTGTTTAATGTTGTTGTAGTTGATAATTTCAAACCAAAA
CACCCCATTTGAAATTTGTGTCACCCCCTAATTTGAATAATGTCTTTATTCACTAAATTTTATACATATGACTGATTTGA
CCATATTCACACTTTACTATTGAATCTAAAAAACGTATCACTCCCTGTGGGATTCGACCCCAACTCATTTAGTTGGGTTA
TATACTGAGTAACGATCGTTGACGCTTAGAATTGGATGAAGTGTCTTTGAAATGTTATTGATCACATAGTCCAAGAACTA
CATGCCCCATAGGTCTATAAGTCCCCTCTGTTGGGAATAAGATTTATGGATCACGCTAGTCATCCCTTTATACCCCTCAC
AAGGTATATAGGTCCTCTCGATGGGGCGTATACATCGGACTTTATGTTTAGCTCACATGGTTTTATGTCGGTTAATAGTA
GCTCCCACAGTCAGACTTCAGTGCATTTGACCAGGTTTTTAGTTATATTTCATCATTCAGTCTCAGTATGTCATGTTCAA
AATGAGATTATCATGTTTTAATGAAATTGTTGTGTAGTTCTTTGAATGAAACTAAGAACCCTAGTAGTGTAGATTCTCTT
AGTTCATGAATTACACTTCCTAGGTAAGTTAAACAGATATACCGTCTCCATTTTTGAATGTTTCATTGTCAGTATTTAAA
TGTAGCATTCTTAGATTTTCATGTCAGAACATTGAGCTATTCAGTATCTTAATTATGTTGTTTATACACATTCCAGTTGG
GAGTAGACTTATCACCGAGTTGGACTAGGGTTCATCATACCCTCATAGTCCCAAAATTGTGCCTCGTAGGTTTATAAGTC
CCCTCTGTTGGGCATCATATTTACTGATCACGCCAGTCATGCCTTTATAACCCTGGCAAGGTAAATTGGGTCCTCTCGAT
GGGTCATATACATCGGACTCCACGTTTAGCTCACATAGTTTTATGTCGGTTAATAGTAGCTCCCAAAGTCAGCCTTTAGT
ACATTTTGACCTTGTTTTCAATTATACTTTATCATTGAGTCTCAGTATGTCATGTTCATAATTAGTACTTGGTCATTACA
TTCAGTTCAAATTATATTATTGTTCAGTTTGCTTCATTCAGTTTTATGTATTTTATTTAGTTATACTCTATATCCTGCAT
GCTCAGTACATTTCAATTACATATGCATACTATGCACTACATCCTTTCATAATGTAGGTTCAAGTGTTCAGCATTCAGAT
TACGCATAGATCAGTTCCCGATCTCCATATCAGCTGCTTCGGTGGTGAATCTTCATACTTCGAGGTCAATAAACATGTTT
TCATATTCAATCTTTTTCTTAGTTTCAATTTTGGTAGAGTAAGCTAGGGGCATGTCCCAACAACTTTAGTCAGTAGAGGC
TTTTCAGACATATTATTAGATTAAGCTT
