# Supplementary material for: Homologues of potato chromosome 5 show variable collinearity in the euchromatin, but dramatic absence of sequence similarity in the pericentromeric heterochromatin
Source: BMC Genomics. 2015 May 10;16(1):374. doi: 10.1186/s12864-015-1578-1 (PMC4470070; doi:10.1186/s12864-015-1578-1)
Supplement: Additional file 3: — RH BAC tiling path sequences. Description of data: Nonredundant, multifasta sequence files of the individual BAC MTPs. The sequence contigs and scaffolds in the MTPs can be either ordered or unordered, depending on the quality status of the tiling path sequence. [file 12864_2015_1578_MOESM3_ESM.zip › mtp_0083.fasta]

>mtp_83.scaffold_1
AAGCTTGTTCATTTCCACCCGGATATAATGTACTTTCGAATGGTGAAAACAAAAAAAGGCAACATTTTACATTAAAAAAA
TTGTGTTTATATATGTTAACAACTTTAAACCCAAAGCTAAAATCAATACATGCATTTTATCTTCTTCTTTTTTTTAAGAA
AAAAATTTCTACTGGTGTGATTTATAATTCGTAAAGCTAGATGCATTTGTTCTATCAATATTTCACTTTAAAAACAATAA
TCATATATTTTTATCATATAAAGTCAATGCATCAAAAAGAAGAAGAAAAACTCGATTGTTTATATTTGATACTGACAAAT
GTTTAGATCGTTCATGGTAGAATCACTAGGTTAAATAAATAACATTCAACTCACTTATTAAAAAATAAATTGAACACCCT
TGATGAAATTTCTGGCTCCACCACTGCACTCACGGTTGCACCATATTTATGGGTGTTTGGTCTAACATGTGTCGAATATT
TAGTGTTGGCGTAGGACCTCGGGCCACTAAAGGTTCCAGCAACATCCGACCATTTTGATCTAAAAAATATAAGCCACCTT
ATGACAATCTACATTGATCATTAATTTTATGACATCATATAGTACCATATATAGTTATGGGTGTTGGGTTTATATACCGA
ATAATTCTTGGTGGCCAAGGTGTTAGCGCCTCAAGTATAGTATTTGTGGCATTTTCTTGCAATCCTTTTCCTTTTAAAGT
ACCCTCCTCAGGTTGCTAATATTTTCAACCATGCTACATCCACGTTATAAACACAAGTTTCTAGTGGTTTTAGGCACCTT
ATTATACATAGCTTCTGTTTGAAAACACACGATTCAAAAGTGTTCTTTGCTATATTAAACTTTGTGTTGGCCAAAATTAG
TTAAATAAAGTGAAGTAAATATGAATCATAGTATTAGCTAAGTAAAAATGTCAATGATATTACCTCTTCGTCAACTAATA
TTTTCTTTCGGAAATTGCCTTCATGCCTTGAATTCTTGCAAGTTTATCGCACGATGTACAAGGGAGAGAATGAGATGGAA
ATGGTTATGCGCTTGTTGTACTCCTGCACACAAATAATAGTCTGTAGTTTTGGCTGCGCACAAATAATAGTTTGTGTATT
GGTTGGCTCAAGGAGAATGCATGTACATTTTTATTTTCCCAGCAACAGTTTCAGGTGGGATCTGTTCTAGTATATATATT
TTTTAAGTGAATTATATATGCTCCCCTAATTTGGAAAAAAATGGACAATTCTCAAAGCATAAACCTCGGATTCACAAACC
ATTTTGGCAGTTACAGATCACTTGTTATTACCTTGTTTACTACAACAGCAAACATCTAAGGCTATTGTGTCGTCTACTTT
TTCCTTTGTAAAAAATCCACCAGCAACTATTCTGCTAGAATTCTGTCTAAATGGCCATGTATAGCTAGGAGATAGTTGTG
CAGTGGACAATCAAGTCACAATATTAATAGTATATTGATACTTACCTTTTTTTTTTCCGTACTTTAACTCTCAAAAATAC
TTTTTAAAAAAGAATAGTCAAATACAATTTGCTTATAAAAACACTTTTCAAATGAATTAATTAGCCAAACGGAATTTGTT
TTTTTTCTTAAGTTTTTTTTTTTCTAAAAAGTCATTTTAAAAAAAGTGCTTATAAAAATAAGCAATATTTAGCAGCAATA
CCAAACAAACTCTTAGGGGTGTAATCAAAGCATTTTATTTTCAATTGTAGAATTTTGGGATTTGAGCAATCTAAATTTAA
CAATTAGAGTGCTTAAACATGAAGCAAGGAAAAAGGGATTGCTAAGGATGACTTATTATGGATAGATAAAGGATATTAAG
TGTGTTTTTGAAATGAAGGAAAATATTTTTCGGAAAATATATATATATTTTTTAATATTTGGTTGCATAAAATTTTTGGA
AAATATTTTCTCTAGGAAAATAAATACGTGAGGAAAAATAACTTTCTTAATGAAAGTAATAAGTTCTATAAATGATATTC
TATGTTTGTTGCATCCTCTCACCCATACAACTCCTCCAACCCCAACCCTTTGACCATCACTCGAGGCCCATGACTATTGT
CTTATGCTTGTTACTCTTGACTCCACCCCCTCTCATCCCTATTATTTTATGCTAGAGTATATATATATAAATACTTTTAA
GATAACATTTTTTACTCACTTATCAAACATTAATTAAGTTTGTGATAGTAGAATATTGGGTTTATCTTGTGTGACAAACA
CAAAATTATATATAATTTATATCAATTAAGTGTAACTAAAACATGATTGAATTGATAAACTTACATTATATATGATGTTT
GTTTTAAAAAGAAAATTAATCACAATCAGGCAAACTTTACTATGTTTTGCATGGAAATGTAAAAGTTGATACAATACAGT
TATCAAGGATTGAAGGAGAAACTCATATCTATCTCTACAAATTTAGAGATGTGTGATATGAAATAAATTCAAACACCGAT
AGAAAATAAGGAGGTACTTTGGTCATTAGTTGAACTTAAAAAGAAATAAGGAAAATGCATAAGTACCCCCAACCTACGCC
CGNNNNNNNNNNNNNNNNNNNNNNNNNNNNNNNNNNNNNNNNNNNNNNNNNNNNNNNNNNNNNNNNNNNNNNNNNNNNNN
NNNNNNNNNNNNNNNNNNNNNNNNNNNNNNNNNNNNNNNNNNNNNNNNNNNNNNNNNNNNNNNNNNNNNNNNNNNNNNNN
NNNNNNNNNNNNNNNNNNNNNNNNNNNNTCTGAGATTTCAGACATAGGTTGGGGGGTACTTATGCATTTTCCCAAGAAAT
AAACTAAAGTTATCCATAAGGATGTAGGGAAAAGACATAAAATTCCTTTTGAATTTGTTCCAAAAAGTAAGCTACACGCT
TAAATTATCATGATGACCTATTACACACGTATACTATTCAAAAGTGAATTTTTTTTACTCCCCCTAAAACTGACGTGGCA
AAAAGAATAAAAAAATAAAAATAGGTGCGTTAGTTTGAAATTAAAGTTAAAAAAAATAAATTAAAATTCTCTTTTCCACC
CCCACCCCCACACCTCTTCTTCTTCTTCACACCCACCCATTGTCCTCTTCTTCTTCTTCATTCTTTATTTTCATCACACT
TCCTTTTTTTTTTTTATCACAATGTCAAAGCGTATTTTTTTATTCGCAAATAGGTTAATCCTCATAGATTTATTAGTGCA
TTGTATTTTATCTAGGAAAGTTTTGATTGATGTTTTTATCTTTTCCATTTTTTTGACTTTGTTAAAGAAATTTTGATTGT
AATCAATTTTTGAGTTTGGTGGTGATGACAGCTTTATGGGTTTGGTAGTGATGGGTGGCGGTTGGCGGGTGACGAAAATT
ATAAGAGGTAATTGAAGGTGGTGAAGAAGAAAAAATCGATATTGATAATGATGATGGGTGAGAAAGAATCGATAATGAAG
GTGGCCGGACATGAGTTTTCCGGTGAACTAAGAATTGAAATGGGTGGGATTTGATTTTTTTTAAAAAACAAATGGGTAGA
ATTCAGTGATGAAGAAGATACAATTATTAGAAAATTTAAATAATTAATTAGAGTAAAATATAGTTAATAAAAGAAAAATT
AATTAATAAAGAAAAGAAAATAAAAAGAATATAAAAATTAGGGATAAGGGTCTGAAAAATACCTTAACTTTGATCGAATT
TGCTGTTGCGATACTAAACTTTCATGAGGACCTATTACCTCCCTAGACTATTTAATACCGTATTTTTTTACCCCCTGAAC
TATTTAATACTGTATTTTAAAGGTATATATGTACCAACGTGGACACATTACTATTTATAATTTTGCATTATTTTTTATGT
CCACGTGGGCAAATATATATGTTTAAAATNNNNNNNNNNNNNNNNNNNNNNNNNNNNNNNNNNNNNNNNNNNNNNNNNNN
NNNNNNNNNGCAAATTCGACCAAAGTTGGGGTATTTTTCATACCCTTACATGATGCTAATGTGACAACGAATGTAATACA
CCACATAATGTGAGAGTGGTGTTATATGTCTCAGGGTGGAAATGAATTCACTTTTGAGTAGTAAAAATGTGTAATAGGTA
CCATAATAGTTTAAGCATGTAATTGACTTTTTGGAACAAGTTCAGAGGAATCTATAGGATGTAATATGTGCACACTTAGC
ATAAAATAAAAAGGAAATGGTTATGCAATACATATTTCTAAATGAAAAATGACTTGCAAAAAAAAATATGTGCCGATAAA
AAAAAAGACCTGAATAAGTGACGGTAACGATCCTCACAGTCGTTTAATTTTGTCATTACCATCTTTTTTATTTTGTTTGA
CCCGTCCTATAACATCTGCAATTTGTGACTTGTAGAGTGAATGGCACAATTCTTGATGTGATCATCAGATGCGTTTTGGG
AGAGTTTGAGATTTGAAACTTATACAGTTTGATCGAAATCAACATTTGGAGTTAACGAGGTCGATTTTTAGTTTTGATAA
TTTCACCAAATCTTAAGGCAGATTTGTGACTTGGTTAGATGTCACACCCCAAATCCGGATGTGATGGCACGTGTCCATTT
CCCACCGGACACGTCAGCCTAACCCAACCACAACGATAGAGAAGTAGAGATACGAGAATACGAGATAATAAATAAGCGGA
AGACTTTAATTAAAACTCAACACTACCCAGAATTTGGTTGTCACATGTACAAACCTCTAAATATAGAATTCGAATAAAAA
TATACAAGTCTCAGAGTATAGTTCTCGAATAGAACAAAACTGAAAGTAAAGATAACTCAAGGGCACGTCTGGAATGAACA
GCTACCTCTCGAGTATGTCCTGAAGCTCAATCTGCTAAAGAAAATACTAAGCCGAATCTGAGAGAGCTGTCAACCTACAC
AATTGTGTAGAAGCAAGGGTGAGTACCGAAAACCACAGGTACTCGCAAGTAACTCTAAACTAAGCAAAACTAGCAGCTAC
AAACAACTCCTTTCAATCCCAACCGAACCACCGAAACTTCAATCTAACAGCAAACCAACCAACCTATACTAAACAAATCA
TATTCAACAGCCAGAACCAATAGTATATCCTCATCAACCTCAGATCAACAAATAAGAGCAAGTAGATCAAATNNNNNNNN
NNNNNNNNNNNNNNNNNNNNNNNNNNNNNNNNNNNNNNNNNNNNNNNNNNNNNNNNNNNNNNNNNNNNNNNNNNNNNNNN
NNNNNNNNNNNNNNNNNNNNNNNNNNNNNNNNNNNNNNNNNNNNNNNNNNNNNNNNNNNNNNNNNNNNNNNNNNNNNNNN
NNNNNNNNNNNNNNNNNNNNNNNNNNNNNNNNNNNNNNNNNNNNNNNNNNNNNNNNNNNNNNNNNNNNNNNNNNNNNNNN
NNNNNNNNNNNNNNNNNNNNNNNNNNNNNNNNNNNNNNNNNNNNNNNNNNNNNNNNNNNNNNNNNNNNNNNNNNNNNNNN
NNNNNNNNNNNNNNNNNNNNNNNNNNNNNNNNNNNNNNNNNNNNNNNNNNNNNNNNNNNNNNNNNNNNNNNNNNNNNNNN
NNNNNNNNNNNNNNNNNNNNNNNNNNNNNNNNNNNNNNNNNNNNNNNNNNNNNNNNNNNNNNNNNNNNNNNNNNNNNNNN
NNNNNNNNNNNNNNNNNNNNNNNNNNNNNNNNNNNNNNNNNNNNNNNNNNNNNNNNNNNNNNNNNNNNNNNNNNNNNNNN
NNNNNNNNNNNNNNNNNNNNNNNNNNNNNNNNNNNNNNNNNNNNNNNNNNNNNNNNNNNTATAACACATTTAGCTCGTTT
TATTCCCCATCTTTCATTTACAACAATTTCAATCAACAAATAAAACTCATCCTCAATCCCCATTACTCCCCAACACAATT
AGGAAAGTAGTCATGCGTAGTCTAAGAGTTTTACAAAGTTTGGAAGCCACTTGCCTTAAAACGAACTCCAAAAGTTACTT
AACTTGAGCCTTTCCTTTCCGAGTATAATCCGGATCACGATAATCTATTCAAACAATTATTCACAATCACAATTCGAGTC
CAATGACACCAAAATCAAGAAATTTAGGGAAAAAGGGCAAAACGGTCCAAAAGTCTCATACCGGAAAACGATATCCAAAT
CTGGAAATTTTTGATGTAAAATGATCCTTAAAGTATTTGGAAGCTAATGGTGAAAACCAATTTGAAAACGGAGTTGAAAT
CAATTCACAAACTCAATTTGAAGGAAAATTCACGTTCTTGAAGAAGCCTAAAATATTCGAATCCGAAACCCCGACTCGAA
AACGAAATATCTCTTGAAAAACAGCTTACCCATGCTTAGATAAGTTCAAATATGAAATTTCATCAAAAACGGAGTTAAGA
TCGACCTTGAAATTCTCAAATTTATCAAACTTTAACTTTACCGGGAAAGTCCAAATTGTACGCGGTTAATATGATGAAAA
TAATCGATGAATCAATAATTTTATGTTAAAATCAGTTTACCCATAACATAAGGATCGTAAATATATCTTTTTCATCAAAA
AGGGAGTCCAAATCGATAAAACTCCAATTTTTCCCAAGAGATTTACGAATAGGGAAAAAAAAACCAGATAAAGAAATTAT
GAGAAAATGTCGAATTGAAGATTGAATACTAACCCTCATATTAATTCAAGAAGAAACCCGTAAGAATCACTCTATTCTGA
TCTCTAGAATTCCCGATATGCTCAAAATACCAAATGAACACAGTCTGAGATTTTTATAACAGTACATGGCTGTTATGCAC
CAGAAAAACAGAAGTTAATCTTTCACTAAAAAGGCCGTAATTTCCTCATACGATAGTGAAATGACCCGATTCTTTTTTGT
AAATGTCTTAAATAATGATACGGACCTGTTCGTTCAATCGGATCTCAATTTCATGCTCGTTTGCCCAGTCAAATATCATT
TCTACTCGGTAAACAATTATTTCTTATTTGCGATAAAAGTCCAATCTCGGTTTAGCGAAAATGCACCAAAATTTGCAGAT
AAGTCTTATAATTCATGCTCAAAATTTCAGAACCTTCGAAATAATTTTTCGACCCTTAAAACTAATAATGAACCCTTTAG
TTGCCACAATTTGATAAAATAGTGTCAAAGCATCCAAGAAGCTTAAAAGCTCACCCAAAACTCATTTGGCACTTCCCGAA
CACGAACCAAATATGTTACTAGCTCGAAAATGACATTTCGGACTCAATGAAATCGTCGGAATTTGAATTCGAGATCTCCT
TGACCCGGTATCCGATAAGGCGTCAAGAAACTAACTTTAGGCTCAAAAACTCGAAACACACTCGGGGCCTCTAAAAATTC
AACCAAGACTTATTCTAGACTTAGAATCACCCCCTGAATCCAATGGTGCCCTTGGAATTCCATTTCGAGCACCGGAACCT
CGTTTGTTGACCAAAGTCAACTCTTGATCAAAATTTCACAATTTTAGCAACTTAGGACCTCAAATCTTCGTTTTAACTCC
AAATTCGACTCCGTAAATTCTCGTAGACCCGTTTCGACATTCTAAAACTGCTGGAATCGACGAAAATCTGATTCGAGTCT
CGAAACTCCAATTGACTCGAAATAGCACTTTTAACCAAACTTTAACTCTTAAAAACTCAATTTTCCAAAAACTCAACTTT
TCATCAATTTTCCTTCAAACCAACTTTGAAAATACAACAATTAGGACTCGGGGCAACTATCGGGAGGGGTAAAACGGTCA
TTTTATGAAAATTTCCAAAAATGACCTCTAGGGTCATTACATTAGATGACCTGCAAGGGTCCTGAGGTACTCGAAAGTGA
TTTAGACTCTTAGATGGAATTTTTGCTTTTCTTTAATATAGAGTTGACCATGATCAACTTATAGTCAGGACGGCCTCAAA
ATGGTGATTTGATGATTCCAACAGGTTTGAAATATATTTTTTGATCAATTTGCACTATTGGTTTTTGTTCAAAGGGTCTC
AAATGAGTTTCGGATGCTTGTTTGAATATTTGATGTTTTGATGTTATTGAGCATAAATGGTACCATGAAGCAAATGAGAT
CTAAATTTGATTGATTCATTAGATTCACATTATGATTAGGAACTTAACAATAAGAATTTTTGTATCAGAGAGGTAAGGTC
ATTTTATAAACATGAATAGTTATTCTTCATATCTAGTGTAAGCGTGATTGAGCCTAAGGAAATCATATGATCAACGCAAT
TGCACTAAAGTGAATCAACAATATTGCACTGAAGAAATTACTTGGTCAGTTTTACAGCACCCACAAAATACGATCGTACT
ATAGTCATTATTATCTATGACTGTGACTATTCTTTCAAAAGAATTTTCTATTTTTATTTTATTTATTTTATTTTTTGCTG
TTATTTTATGTTTTGTTGTTAAAACATATAAGTTTTTACATCTAGCTATAAATATTTTACTTCCTGGGGCTAGTTCTATC
CCTGACATTTTCCAATATAATACTAGTGATTTATCTACGTTTCTGTCATTTATTGCTACTGAGTAGTTAACACCAGAGGC
GTATTCAGAATTTCGGTAAGATGGGTGCACAATTACGAAAAAATGAATCTTAAGTATAAACTTGATCGGTTTGACTTTTA
GGCTCTTAATATGAACCATTAAATTTGAAAAATTATAGGTCAAAAATATATAATACTACTAATTTTAAATTTTAATGCAC
ACATTTAATTTAACTATATAAAAAATTTTTCATGCTAAAATTTTTAGGAATATTTTATGTAACACGCTTGAAAATTTTCA
AAGATAAAAGAAAAAAACAAAAAAAAAATTAGTTGAAAAGCCAAAAGTGTAACCGATAACCACTTTGAGAAGTGTTATTC
AAAAAGACAAGATAGATATAAGATTTAAATTTTTGTCCTCACCTAGAGAGGTGCACCCAATCATCATCGTATTATTATAT
GATACTTTGAACGTGAATTCACACATCTATATTTAAATATTTTCTTAAAAATATAACACTACTATATATAATCTAGAGAG
GGAAGCATGGGTTCATGTGAACCCATGGCACCCCTCTAGATACGCCCCTGGTTAACACTTATTATAAATTTAAATTTTTT
AGGAGGAACGGAAATATTAATAAAAGCATGTTTTAGAGAAGGAATAGATACACCCATATAAATATACTTAGCAGATGATA
GGATCATACAACCTATCAACACAAGTTCAAGGAACTCTAAAATTACGAACATTGAGGACAAAGTTCTTTGAAGGGGAATG
AAATGTAACAATTGAGTAAGGTTTGATTTGGCCCGAAACTAGAAGCTTAATTAATTAGATATTCATTTTTATTTCTACTT
TATGTCTTTAGTGTTGTAAGTTTGTCTATTATCATTTGGGTCACTAAGTTTCATTCCTTCTCACCTTCAAATTCATCACA
ATTATCAAAATCAATTTCTTCTGGATTCTATTATGCTTCTTCCTTATTTATTGCTTTCTCTGTGACACCATCATTTTACA
GAGATGTCTTTCCTATCCTTTCTTGATAAGACAAGTTCCTATGCATGTGAAAATACCTCTTGCACTGTAGTGATTCTTGT
GGTAATTTGTTTGTTTTTGTGTTTTTGTTGGGTTTTGAATCCTTTTCCCTTCCTACGTGGATAAATAAAAGTTCAATTTN
NNNNNNNNNNNNNNNNNNNNNNNNNNNNNNNNNNNNNNNNNNNNNNNNNNNNNNNNNNNNNNNNNNNNNNNNNNNNNNNN
NNNNNNNNNNNNNNNNNNNNNNNNNNNNNNNNNNNNNNNNNNNNNNNNNNNNNNNNNNNNNNNNNNNNNNNNNNNNNNNN
NNNNNNNNNNNNNNNNNNNNNNNAACTAAGAGAGGTTGATTTGGAATTTTGTAGCTTCAGATTTTAGCTCGTGAGTAGTA
GCTACATTTTGATGATTTTACTCATTTTACTTCTCTAGTTTTTGGTGCTATTTTGTAGTTGTGTTGCTCATTGTTTGGCA
CTTTATTGGTGGTTATTTTAGAGAACACATTTGTAACTCTTGTTGATTTTAGTGAAGCTTTTCCCTTATGGTTTTTACTC
TTCACCTCGAAGAGGTTTTCTACGTTAAACTTAATGTCTCGTGTATTGATTTTATTTTGTCTTGTTTCTTTGGTTGATTT
GTTTGCTACCCAAACAGTATTGTTCTTGCATTAGTTTGTCTTCTCTTGGTTCAAATAGAAGGGAAAGTTTGAAGTTGGGG
TTTCTTCCGCTATTTCCCCTTCATTCATATTTATTTGTGCTTGCCTTTCCCAACAAAGTGGTATCAGAGCATTACGTTGT
TGTTGATTACCTTTTTGAATGATGGAGTCAAATATGAGCAAGATGATTTGTTTGAATAGTAGTATCTATCATACTTGGAA
AGGAAAGATGAAAGTTCTTCTATTTGTCAAGAAGATGCATTTACCTGTGTTTGCTTCTAATAAACCTCAGTCAATGACAG
ATGATGAATGAGAATTTGAGCACTTGCAGATTTGAGGCTATATCTAATAATGGGTTGAAGATAATGTTAGAAATTACATG
GTGAATGAGACACATGCCAGAAGTTTGTGGGACAAACTCGAGACACTTTACGCTTCCAAGACTGTCAACAATAAGTTGTT
TCTATTGAAACAATTGATGAACATCATGTATAAAGAGAACACTCATATTTCTGATCATATTAGTGATTTTCAGGGTATTC
TTGAACAACTGTTCGGAATGGGTGTAAAGTTTGATGAAGAAATACATGGACTCTGGCTTCTTAATACTCTGTCAGACTCT
TTTGAAACTCTTCGAGTTTCTTTAACTAATTCTACTCCAGTGATGTTGTAACTATGAAATATGCTAAGAGTGGTGTCTTA
AATGAAGTGATGAGAAGAAGATCCCAAGGCTCATCTTTTTCAGTTTCACACTTCAATGTTTTGGTTACCGAATTTTTCAG
AAGAGAAAAATGTGACTAAGCTAGAAAAAAAAGATCATTACAAAGGTCCGTAGGCAACATGAACTTCGAATACTTCTGAT
TGATTTCCTGTAAGTTTGTTAAGCTTTTTTTTGGTACATGTGGTAACCTACTTCTGCATATTGATCAAGATATACAAGGA
AAACACTTAAACATTCGTCGACATTTTTTTTGAAATGTATAAAAGCTATGAATTATGATGCTAAGTTATCTTCATCAAAG
AGAATAAGCTAAAACCTTTTGATTGTTTATTTTATTTCATAATATTATATGATCTTACTTACAATCAGCAAATTATAAGA
GAAATTGAGATTGTAATTCAAGAATCATGTCACAATCCAAAAAATGGACATGATGACACTTGTATATTCCCACCAAGATA
GGTCAGCCTCAACCCATCAAAAACGAAAAAATGCTAAAAAATAAAGCAAGAACAAGATAAGAGCGGAAAACTTATTCATT
CTATAATAACCCAAAAACCTGGTTGTCACATGTACAAGTCACTAAAGCATAAAGTGCGGAAATAAAAGATAATTATAAGT
CTCAATGTCTTTGTTTCTCAAATAGAACAAATCATAACATAAAGGAAAAGAGGGTCCACCGGGATGAAAAACAACTACCT
CTCAAAGTCCTTCACCGAGGCTCGAGTATAGGAGAAGAAGAGAAATCACACATAATCTGGCTTGGAACCTACACAAGTGT
AGAAGCATGGAGTGAGTACCAAACAACACGCTACTCAACAAGCAACCTGATAAACAAAGTAGAACTAGCTATAAACGAGT
ACTCCTTTCACCCCTATCGAACCTTCTCAAACTACAACCTTCATAGAAATTAGCCCAACCTATCAGTTTAGTGTTTTATT
TAAAAATAAGAAACGACGAGTTTTTAAGAGTCGCCACTTTATTACATCTGAGCCTTTTTTTTTAAGTAATAAAAAAAAAA
TCGCCACTTAATTTTTAAAGAAAAATTAAGAAAACTAAGTTTTTCAAAATATTAAAAACAGAAAATCTAATGAAAATATT
AAAGGGTTCGGGGTTCATATTAATGTTCTAGGAAGAGTTTTAAAGCACCTAAAACATCCACTAACATGCGGTTATCTGGT
AATTAAAATATATGGCTAAATATAGGCATGCTTAAATAAGATGGAAAAATAAACAATTTTGAAAGTGTAAAGTAATATTA
ATGGTTAAAGGAAAATATTAAGATACTACTTAAGTAAAATGTCTTTTGCAAATATATTTTTTGAAATCAAGTAGAAAATG
AATGCTTACATAATTTTGGAAAATTAATTTGGAATGGCTATCCTTTAGGAAGTTGAATTGTGACAACCTTAAAACTAGTT
AAATAGACAGGTATACAAATAATGATAAATAAACAAATATAAACATAAATGATAAAGAATGGGCCCAAGTCTGGTTTTCT
ATCTGCCTGGGCCAGTACTTGGGCCTAATTTTGTTTTGGGCCTTTGGCCCAATTGAGTCACTTGCACATGTCCTAGTCTA
ACATTAAAGAAAAGTTTCTTTTTGGGCCTTAGGCCCAATTCTCCTACCTGTCCTAAACTCTAACAAGATGGTAATAAATA
AGTGGGCTTAGGCCCAATAATAACAAATTACAATTGCTGGAATTTGAGACCTTTTGGGCCCATTTATGTTGTATACGAGA
GCTGTATCACATTGTATATCAGTGTATATGCCATGTATTTCAAGTGTATACTAATGTATATGGATGTATACAGCCTGTAT
CTGCTCGATTCCCTGCATTTTTTTCTCCAAGACTTGAATATTAGCCTCCACATTTGTATATTGGCCTCCATTCTGCTTAA
AAAAAGAATCGACTCGAGGAGACAAATTAGGGCCTCCATGGCCCCTTGTCATGCAAATAGGGAGAATTTGAGTCCAAATA
GACTCTTCTTTGGAGTAGGGAATCCGGGACGAACGAGTTGGACTTCTCACAAACCTTTCACCACTAACAAGGGATTCCGA
CGAACTCCGGAGGATAATGGATAAAGCGAGGAACGAAGACTAAAAGAAACTCGAAATTCTTTTGTAATCAATATTCGACC
TCTGTCGAAAGTTTTCCGAAAGAAAGAAAATCTAAATTTTTTTTGTGGCTACTGGAGTACTACTTGCTTCTGGTTTCTTC
CTTTTTATGGTATTTTTTCCGTCTGTTTTTCCTAACCCTTTCATTGAAGGTAAATCGAGGTTCATATAGGGGGAGATTAG
GGTTAAAAAAGGGGGGAAATCGAAACCATTTTGAATTTGAATTTGAAATTCGAATTCTTCTTAAGGAGAATATTGGAGGG
CAACAGAAAATTAATGGGACCCGCACGATTTCGAGCATAAGATAGCGACACGTTGGACGAATCTCCAACGATTCTGTACG
AGAGGATAAGGATGAGGGAGAGAGGACACACACAGGCCTTCACTGAGTTGGCTCACGATTTGGTTTCTGGTTTTTTCGTT
CTTCTAGACTTTAGCTAGGAAGAAGACGTTGTAAAGAGTGGGGTCTGTATCGGTATGCTTGGGCGTATTGTACGCTGCTG
TAAGTATTGTATGGGTGGGTCTTTGGAGAATTGAGGTTCGGCTGCTGATAGGTCTGTTTTGGATTTCAAAATGGGCTGGG
TATAGAAAGGAAATGGGAGTGGGCTGATTTTGGGTCACTTTGGTGCTGCTGATTGAAAAAAGAGGCAACAAAAATGGGTT
AGATTTGTAATAGGAAAATGGCCACTTGAATTGCAATTATGGCTAATGAAAATTAAGAAGTTAGCCAAATTGAGTTTAAT
TTAGAGAATTTGACTAAAATTTATATAAGTCGAATTAATATTAATTAATTAACGAGCTTCTTAATCTCAACGAAATAAAT
AACTTAATTATAAACTAATTATTTCAAAAAATATAAACTAATATGTAACTAAACTAATTAACCAAATATTTAAGTAAAAC
TAAAATTCCTTTTGAGACATTTTTCGAATATTCATAAAATGTACTAATTATATACATAATTATATAAAACATATATATTA
TTTAAAAATTATAAAAATGATAAACTATTTAAAATAACTTGCAAACTATTTGAATTTTTATAAAATTAATTATTCTAAAT
TGTTTTAAAATTAGAGAAGCTCGAAAATTATTTCCTATCGTGGAGGGTCAAAATTGGGTGTCAACAACTGTCCCTCGTTT
GACTTGGATTGATGAAAGAAATCTAAGGAAAATGAAATTGACGAATCCAATTTTGGCTGACCACATCTTCATCTTTCAGA
AATGGATTTTAGTATAGACTTTAGGAATTATGGCCAAACCCCGGAAATGAGTTTCCTACATATCTCAGGCTATATAAGAA
TTTAGGCCACTTGTAGTTCGATACGCTTGATTTGAAGCACGATTTTAAAAGAATCCAAAAGCCATCCTAATATCGGATTA
TGAAGAAATCAGGATGCTCAGAAATAAGACTTAAGAGAGAATGTTGGAATACATCCTAGTTTTCAACATTGAGCCCGCCT
ATATATCCTTAAACATTAGGAATCAGGCTGTTTGTTGTTGACTCGATCGGCTGAAAAGGAAATCTATTATGCTAGATCAC
CTTCGATTCTGGAAGAGTGACAAATAAGTCGAGTATGAAAAAGAGGCTTACAACCTCTTAGCCATGAATGCGGAGCTCTT
CACATCCATAAGTAAGAACTTACACGGACATAATTTCCAAAGCTCTTGGTGCGTTGTCACTCGGATTAAAAAGGTGTTTC
CGATGAAATCCACGATTTTTGGATGAGAAACAGAAACCGATAAAACTAAAGAAAAACCCACATGCCTTCTGATAGGGGTG
TGGTTTTATTGTGGTGGAAGTCGCTCCTCAGCTCGCCTACTAAGAGTTTGATACTCCTCTTCGGACTATGTCCCAGTTTG
CTGCTAAGAAAAAGTTTCACGTTGTGCTACATCCTTGTTGATGTCGTACGCACCTGTGGTTTGATTTGACTCTTGGTTGC
TCTCGACAAAGACTGAAATAAACTTGTCAGTAGAAACTGTAATTGAAAAAATTGGTAACATCTCTTATGACACTTTTTCG
TTATGTTCTTGCACATTTTTGTGGATACGTCATTGTCCTGGTGTTTTGAAGTTACTCTTTCTTTGAAAGATGTCATATAG
GTATGTTCAGTATATGTCTGCACACTCAAAGTAAATAATTAGTAGACACAATGCCGCTTTAGCTAGCAGCTTTAGGCGAA
AAATAAAGAAAGATCATTCATATAACAAACGAGTATATCTTAATGGACAGGCATAAACATCTTTTTTTCAACTAGATGAG
AAAATAAAGAAGTATTGAGAGTAAAAGATAATGGATACCGCTTTCAAACACCATATGTCCATTACAACTCATAATTTGCT
GATGATTTGGAGATGACATTGCTTGTTTTGTGCATGGCGAACTTCGATGATCTCTGCAACGAGTTAGATGTCTTGACAAT
AATCCAACTGTAACGAGGTGGATGCTCGATAATATTCCAACTGTAATAAGGTGGATGCTGAATAATATTCCAATTGTAAC
GAGGTGGATGGCTCGATAATATTCCACCTGTAACGTGGTGGATGGCTCGATAATATTCCAACTGTAACGAGGTGGAAGCT
CGATAATATTCCAACTGTAACGAGATGGATGACTCGATAATATTCCAACTGTAACGAGGTGGAAGCTCGATAATATTCCA
ACTGTAACGAGATGGATGACTCGATAATATTCCAACTGTAACGAGGTGGAAGCTCGATAATATTCCAACTGTAACAAGGT
GGATGACTCGATAATATTCCAACTGTAACGAGGTGGAAGCTCGATAATATTCCAACTGTAACGAGGTGGATGGCTCGATA
ATATTCCAACTGTAACGAGGTGGATGACTCAATAATATTCCAACTGTAACGAGGTGGATGGCTCAATAATATTCCAACTA
TAATGAGGTGGATGCTCGATAATATTCCCACTGTAACGAGGTGGATGCTCGATAATATTCTAACTGTAAAAAGGTGGATG
ACTCGATAATATTCCAACTGTAACAAGATGGATGGCTCGATAATATTCCAACTGTAATAAGGTGGATGCTCGATAATATT
CCAACTGTAACGAGGTGGATGGCTCGATAATATTCCAACTATAACGAGGTGGATGGCTCGATAATATTCCAATTGTAACG
AGGTGGATGGCTCGATAATATTTCAACTGTAATGAGGTGGATGGCTCGATAATAGCTAACATAGTTCAAAATAGGAACCT
GAAATGGACAAACAAATATACGAACCACTTATAGGGTGGATCACCCAACAAGACTATATACCAAAGTCTTTGATCCGTCA
ATCAAAACACATAATCCACTTAAGGGGTGGATACCCAACAAATTTTAAAATCTTGACTCTGACATTATCAAGAAACACGT
ATGCCTAAATTTCTACGCGGCAATCATACTAAAAAAACTATATCGACGTATGCACGTTGCGACTACGACTCTCTCTTTAA
AATACAGAATTGTTGAGGTGAATTACTTAATTCTTTCACACGAAGATTAAAGTCACTCCTTCCTTCATGACAAACTCAAC
AAAATTTGAGTTTGTTGCTGACATCTTCAATCATTGTTGAAAACTTGTAATGTTTCGATAACTTCGACTGTCATGAGGAT
ATTGCGATCTCCAACATCTTTTCTGATGTGATGGGCTTGGTGATTTTCCCTTGCAACACTTCTAAGATAGTGTCACTTTT
GATCATCTTCAGATTCAATGTCGATTTCACAGATGATCCTGACTTTACCAATATTATCACCTGCAAAGCTTGACACCAAA
CATTAGTATCGTCGATGAAGTAAAGAATAAAATTAATGATAAAACACTAGATTAAGTCATTGGGCTTATCAAGATCAGGC
TGTGGTTAGCCTAATTGGGACTTTGATCGTGACTCGTCACTAGCAATCCTCTAACACGTTGTTTCTTAAAACTTTGAAAG
AATCTATTAGCGTTTGTCTTCAATATTCCTGCAAAATAAAAAGAAATTGTTTATAAATCACTTGAGGTAACATAATGAAA
TGAAGATAAAATGAGATGAAAAGTTTTCTAAGTGTTGACACCCAATTTTGACCCTCCCCGATAATAATTGATTTCCGAGC
TTCTTAATTTCAAAACGATTTAGAGTAATTAGCTTTATAAAATTCAAATAGTTTAAAGGTTATTTTAAGTAATTTCAGAC
GATTTTTATAGTATTTCGAATAATAAATATATTTCATATAGTTATATATGTAATTAGTATATTTTATAAATATTTGAAAA
TCATATCAAATTATTTTTTACATAGACAAAATAAATATGTTATTAATTAGTTTTAGTTTGAATTATGGTTTAATTTCAAA
TTAATTAGTTTGTATTTAAATTAATTATTTTATATTTAAGTTAATTATTTTATTTCGTTAAGATTAAGAAACTCATTAAT
TGATACTAATCCGTCTTAATTAGCTTTTAGCCTAATAATTGATTAAACTCAATTTGGCTAACTTCTTAATCTCCATTGAC
CATAATTGCAATTCATGTGACCATTTCCTAATTTGCAAAACCCAACCACATTCTGACTTCTCTTAAACCCCATTTTCAAC
CAAGAAAACAAGCCTAAATTCCTATCTCCAGATCGGCCCACTCCAATTCCAGCAGTTCCCAGGCCCAAATGTCACAACAA
TACCCGACCCAATCCCTTTATTAACAAGAAGACCCAGAAGCAACGTCAAAACAAACGTCAACAACAACATTAATTCTAAG
GGCGTGAGCGACGTCAAAGCAATTCCAATCCACGCGATGTCTCGATTCCAATAGCGTCAAAACGACAATGCAATACGCGT
TAAGAATACGGGAAGCAACGACAAGGAACGCGTGCCTAGTACGACTGTTGTCATCTTCCTCCAATTTGTATGAGTTTTCC
AGCAAAAGCAACTCGTCCTTGTATGCGAGCAGGCTAGGTGGAGCAATATCCTCGGCCTTTCGCCCTAGCCCCTCGATCGA
ACGGTTTTCTTTGCTTATCCGTTTGAGCAATTTGTTGAAATTGGTACGGGAATCAGCCTTGTTTTTATCCAATGAAGAAG
AAATTCAAATTTGGAATTCGAATTCATCCAAATTTCTACTCGGTTTCCCCCCCCCCCCCCCCCCAAAAAAAATCTGCCCT
AGTTTTCCCTATATATAGCTCTTCCTCATTGTGCAAGGTTGGAAAGTTTGGTGAGAAACAGAGAGTAAAGTTGGAAGAAA
AACCGATATAGAAGAATAGCAAATATAGAGATAAGGATTTCGATTCCTAAAACTACTAGGTTAAGAATTTCTAGTTTGAG
TTCACCCATTTGTTTTCGTCGGAAGCCTTTTTATATCAGAGTCCCCTTTCTCGTGGTTGTGGAATCGTGTCCAGAAGTTT
TAGTCGCTGCCCCCGAAAAGTTAATACCTCCTCCTTCGATTGATTTTCTCGTCTCTTCCATTTCAAAATGATATTTTCGA
TGTTTGAAACTTTTATTCCATGGTTGTTTGCTGTTAGTTATTGTTGGGTTGTTAATGTTTAATATTATGTGTTTGTTCTT
AGTCGCTTTCATGGGTTAGTCGTAATATCGACTTAAGGTTCGGCTAATTTATATTTAGTGTTGTTATTTCTTTCCTTCCT
TGTTTGAGTGCGTTTGGTTTTCTCCTTCTCGAATAAGTTACTTGAGTGTTATTGCATTTGTATTATTTATTTTATACCGT
GTTTAAGCTTCAAGTGTGTTATTATTCTCTAATTTTCAAAGTTATAGTAATTTTTTTTTTTTTTTATGCTTCATGTCTTT
TGAAATGTTCAAACTGATACATGTTGTAATGTGAACAGTTGAAAGTATTTGTTTGATGGAACACTTTTGCTTGAATAATG
TGGTGTTTCTGTGTCTAAAGTTATTTCTAATTCTTAAATTGTTTATTTAGTGACTCATGGTCATGAGTTTCCTTTCAATA
TTATTTCATTTCCGTTACGGAACTCCCTCAGTTTATTTTTCGTCTCGAATCAACTTGGGAGACGTCTCTGTTAGTTTAGC
ATTTTTAAACCTAATGGTTTCAAATTTGTCATTTATCGAGTTAGGATTTCTGTGCAATGAATTTATTTTTTTGTATTGCA
TTCACTATTTAAGCATGATTAAGGGCATAAGGAGATATTAGTTGTTGGAGAGGTAGTGAAATAATTGTAATATGTCTGTT
TCTAATTTATTTCTCCTCCAAATTAAGGAGTGATTATTTTAAGTATTTGATTTCCATATTTGATTTTTATCCTATAGTTG
TGCCTTTGTTAAGAGTTCAGAATCAGTTATGTGGGTTTCTTTTCCCTTTATTCTCACATGTTACTTAGTTAGAGATCATG
ACCATATTTTGAAACATTTTTAGTTTAATGACCAAAGTCACCGTCTCTCATTTCAACATTCAGCATGTGGTATGTTTCGA
ACAGTATCCAATAATGCTTTCATATCTTCATTGTGGGACATTTTCAATGACTCCTCTTTTCTAAATGCTTTCCCCTCCTT
ATTGTCTTAATTTAGCATATGTATCATAGTTTTAAGCCGTCACAATCTGTGAGATTTTGAGTTTGTCCCTTCACTGTTAA
ACAGTGCTAAGTTGTATCTTTCCCTTAAAAGATTTTGTTCCATTAGTCATAGAAAGGATTCAAGGTTGGTAGGTTGGGGA
AATGTTTGCTGCTTGTGTTCTTGTTATTTGTTGTTACATCGTCTCAACATAGTAGCTAGTTCTAGTTGCTCGTTCTCTTG
TATTAAATGTTTTCGTGCAATCATTTGAAAGATCTTTCATAAATTAATTTGTTTTCCTCTTCTTTTTTTTGTATGTAATT
TCCTCCTGAGTCCTTGGAGACTCCCTTTCCTTGCATTTCGTTGATTGGGCCTCTAAGGCCCAATTCTATTTTTCTATCGA
GTCAGTCGAGTCATTGGAGTTGACGTACAGGTTGAAGATAATAAATAGGGGGTGGAAATTGAATTTTCATGTTCCGGAAA
CTTGAAAACAGACTGAAATACAGCTTGTATACACGGGTATATCGTCGGAAAAGCCGAAATACAGGTAAAAAAAATGCAAG
AATACAGGTTCGGAGACGAATACGGGTCAAAGGCTGATATACAGAAAAATGCTTGAAATACCACCCGTATACATCGGTAT
ACATAGAATGTATACACAGAATTCAAGTGTAAAAAGGGGAGAAAATGGGCTGAAACCCATCAACAGGCCAACTCTTAGAG
TTTTGGACAGGTTTGGGCCAAGCCCAAAAATTTGAATTTGGGCAAAGGGCCCAAATTTGATATTTCCTTCTCTCTTGTAT
TTATTTATCATTGTGTTGACGAACCTTTACTTGTTTTTTTTATTGTTTAATTTAATTAAGTTTCCCAAGATTGCCTTTCT
TATTTTTGAAATATCTATTATTTACTTATTTATATATTTAGTTACGTATGATTATTTTGTCCCAATAGGAATTATGTTGA
TTCTTTCCTTTAAAAGTAGAAGCTTAAAATTGTCTTTCTTTTTAAACTTAGTTAAATTTTAAAAGTTAGTTAGAAATTCA
TTTTAGTCAAATCGTCGGTCAACCGCAAGTTATTGGGTATTCCGAGGGCCTAACACCTTCTCGGAATGTAAATTGAATCT
CGAACCCCTTTTTAATTACAATTTATTTTATCTGTTTAAGTCTTTTGAAAAATCTTAAGTTTTCTTTATTTTCCTTAAAA
AATTAAGTAGCGACTCTGTTCATTTGGAAAATCGATTTCTCTTCAAGTGATAAGTTTAGTCGATTCTTCGAAAACAAAGT
CATTTTTCTTTTTCCGAGTAAAACAGAAATGATGACTCTGCTGTGGAACTTAATTAAGTTCTAACCATAAGATTTGACTA
TTTGACTATTTGTTATTAATTGTTAAATTGTTTATCTGTGTTTAATGTGTTCAAATTGTTATAACTGTAATTACATTCAT
GACATCTTCTATTGTATGCATAGTATATTAAAGAATGATTTTGCGAAACCGGAGCCGGGCTTTTTTATACTCAATCCTTT
TCTGGAATGATCGATAATTTATTGGTTTGTCATGTCTCCAATGGTTGTCGTGAGTTCCAGCCTAAGTTGTCCGCTTGAGT
TGCCGGTCTTTCAAAAGCCACTCTTAGTCAACTAGCGTAGAGCGAAACTAAATCCCAAATTTAGCATATTTTGAAATAAG
TTGACCCAACACTCAAGGCATGTTGGGCCTATTAGAAGCCCACCTTGTGTCTATTTGGCCCATTGGTCAATAAAAAGACA
ATCATACTTATGTGTTTAAATTTGAAGGATGTATACGTTGTTTGAAAAATCATTATCCCATGAGTTGGAGGTTTGGTAGT
TTGTTCTAGTCGAAGAATGAGCTATACAAGCTACTATTCCATCCAAAAGGGTGGATATCTAGAGATGGCGAGAAGAAATC
AAGAATGAAGTACCTTCCATGGAGGCATAGTTTAGGATTGTATCCATGCGTGGGATTGATTATTTGTATCATATTTCCTT
ATTATGTACCCCCATTCAGTTTATTCATAAAACTTGTATAAATTTAGGTTTTGGGGGCAATGAAATGTTTCAAACGACGT
TATACATTCTTCAAATCGTTAAGCCTACTGCTTGGCACAAAAGGGTCACATATCTGCTTAGAACGCACAATATTTGTTTA
TGTGTGATAACTGCTTGTGCGAATATGTTGCTTTATTTGGAGATATCCTAGCTCACTCCTCTTTGAATTGTTTTTAGAAT
CCCTAGGCCTAAATATCAAGTCACTATCAAAAATGCGTTCAAATACACTTCGAGTCTTTAGTTTCCCAACAAAATTTAAA
TTTCCCTTTCAAAATCTTACTCTCTCATCTCAGAAAAAGGGTGAATTTGCTATCTCAAATGAAAAATAGATTTATGTCAG
TCGAACTACGTAGGACCTAAATTCTCTCTCGTGAGATACGTAGGTAGCCTTTCAAGGCCCGGTCCCCATTTTTGAGAAAT
TCTATCTTTTCCAACTCTTACAAAGAAATTAGAGTTACATCTCAATTGAAAATCGGAAGCACGACAATGAAAGATACAAT
CGACTTTGTCTCGACTCAAGTTGACATTTTTGATTCACTAAGCTCAAAATCAAATAGACAAATTCCTGTCTATTTATTTA
TTTCTCTATATATGTGGGCTAGTTTATCTTCAAATGAAGCAACTCTTACGTGTTTACAGTAATGTGTGTGGTATTTTGTA
TTATTTATCATCGACACAGACTAACACATTTGTCTTTGAGTCGTTTTTCTTTGTTAGGTACTCAAAACTGATCTGTGTTG
AGTAAATGGCAGAACATTCATACTTCACAAGGTCCAAAGTCCCTAGAGATTCCTTCTCCGATCAATGTTTGTCAAAAGGC
AAAGAAAAAATGGTTGAACATGTTGAGAATACTGATATAAATGATATTATTGTGAATGACCCTATCATTGATAAACAGAA
CAAGTTGATTGCACAATTATTCTAACAGAATGCTGAAATGAAGGCTGAAATGGATAAGACCCGAGATTTGACGAATTTGG
CTATCATTGCCAACACTCCTATTCCAGACAATGGAAGACCTCCACTCCATTTTCCTACTTCGGATCCAATATCCGAGCAT
TTTCCAAACAATTCATCCACCACTACGAATCCAAAACCTCTCATCATCGACCTAACCATGTCTAACCCATGTTATGCTAG
CTCCTCACACCAAAGGTAATCTATTCCTCAAAATCCAAACACCCAGAATCTCCAGAATTTTCCTCCTAGTCATCAAATCT
CTACTTAAATTGTCCAAAACCCACCTACCACTGAACCCATACCTCTTAAAACCGCATTTATCTTCCAATATCACCAGAAT
CATGCCCTCCATGTACCACACATTTTGAACTAGATGATTGTGAGAAGAATGAGAAGGAGTGGAAGCTCATAAAAAGAAAG
GCTGTGCAAAGCATCATAGAGGAGGTTATGAATGCAATAAAGGACTTTCAATACACCCCAGACATTGTGGGGTTGAATTA
TGAAGATTTGTGTCGTCATAAACATTTGGAGCTTCCAGAAGGTTTTAAAATACCAAAATTTGACACTTTTAGTGGAGTTG
AAAATCCTTTGACTCATTTGAGGGCTTACTGTGACCAACTTGTGGGAGTAGGGAAATATGAAACTTTGTTAATGCGACTC
CTTAGTGGAAGTCTAAAAAGAGAAGCTTTGGAATGGTTTATTTCAAAAGAAATCAAGCAGTGGCTAAGTTGGCTAAAGAC
TTCATTGAAAGGTTTAATTACAATGTGGAATTCGTTCCTGATCAATACTCTTTGGAGAGAATCAAACAGAATTATATTGA
AAGTTATCAAGAGTATGCCTACCGTTGGAGAAGAGAGGCCGCAAGGGTTAGGCCTCCCATGATCGAGAAAAAGATTATTG
AGGTTTTCGTGCACATTCAATAGCCGGAGTACTACAATAGTATGTTTCTCATTTTAGGAGGGAAGTTCAGTGAGATAGTC
AAAATTGGTGAAGCTATTGAAGAAGGTCTCAAGACCGGGAAAATCATCCCAATGACTCCCTAAAATGAATCCTCTGGACC
ATTAAGGAGGAAAAAGGGAAGATGTTTCATCTATTTCATTTGAATCGAGCCAAAAATCAGAGAGGCATGCCAGTCTCAAT
GTTCGAAAGCCTTTACCATCCAAAACATACCCTTTAGCTCTACAAAATCCTTACCCCATCCAACCAAATTACCAAACTCT
ATTGCTAAGTTACCCAAATGTTCAATTAAGTTATCAAGCTGTATTGCCAAATTACCCAAATACCCCTCTTAGCTACCAAG
CTCCACAATACCCAAATTTCCCAGCACCAACACTTGCTCACCAGAATCCTCCAAATTATCGTCAAGTACCTCCATCGTCA
CGAAGTAATTACAATCTGTCTTGTCAGAAATTTTTGAAGAAACCTTCTCGAGTCCTTACTCCTTTGGTTGAAAGTCGAGC
CCAACTTTTTGAGAGATTGCAAGCAGCTGGTCTAATACAAACAATTGATCCAAAAAATGTCAATGTCAATTCTAGACTTT
ATATGCCCGATCATCATTGTGCTTACCATTCAGGAGGTGCTGGACATACCACTGAGGATAGCATCAACTTGAAAAATAAA
ATTCAGGGCTTGATTGATCAAAGAATTGTCACTCTTCAAGCTGTCACTTTCAATGCCAATGGTAATTCACTGTTGAATCG
TAGAGGATTCACTATTAACATGATTGACCCAAAATTTCAAGCACCTCTCTGCCAAAATACTCCGAATTATCGCCAAGTAC
CTCCCCCTCAGCAAGGCAGCTATGATCCCCTTTGTCCATGTTTTGAGAAGAAACCTGCTCGAAATTTTACTCCTTTCATT
GAAAGCCGAACAAAGTTGTTTGAGCGATTGACTGTGACATGTATTATTCATCCGGTCAAGCACAAGCCAGTCAATACTAG
CTCAAGATTTTACCGAGCCATTCGAAGGTGTGCGTATCATTTCAACAGTGTTGGGCATGATACTGAAGACTGTATTTATT
TGAAGCACATGATCGAGGACTTGATCGACCAGAAAGTGGTCAGGACCGCTGCACCCAACGTCTACAGTAATGCTCTGCTG
AACTATGGAGGCGCCACTATCAATATGATACAGACAGATGATGAGTGGTGCATGGTAAATGAGATAGTTTTGGCTGGTCT
TGACAACCTTAAGAAAGTTGTAGCTTCTCCAATCATAAGTGAGAAGCTCAATTTTACACCATGACACCCCATCAATCTTT
TGCTTTAGTGTCAAGAGATGGTCAACCCAATAAAGGGATTAATCATGTTCCACCAAAGTCTTTTCCTTCCTTATGCCAGT
CCTTTTTAGTAGAGGAATATGCCAATGATGACGGTCATGGAGAAGGAATTGGGAATCTTTTTGAAGAAGGTGATGCTGCG
CCCAAGAGGATGATCGACACACCAGGCAAACGAGACACCGAGACAATGGAGCAAGTCCTTAATTGGACTTCCACTCCGCT
CTTGATTCCTCGTTTATCTTGATAGACAAAGATGAATCATATGCTATTTCTAAAATCGATGGTAGTCGGAATGAGGCTCG
AAACCCACCTTTTATGCCATGTTACCTATTTATGTTTTAATTTCCCTCGTAATGTTTTGAAAAAGGTAAAATGGCCCATG
GTCATGGCCATAGTTCGTATTTCCTTATTTTCAATGAAAGCCTTTTCTATTGCAAAAATTTATGTTGCTTGCTTTAATTT
TTCTATTTAACAATCTTTTTGTTTCAGTAAAAATAATTTTCTAAACCTGTCAATATCATGTCATATCACAAGCAGAATGA
ACAAAAATGAGGTAGATGTCGATGATTTCAAAGATTATGACGATAAGGTCGTGATGTTCAAACACCTTGTCAAAGAATTG
AAACAGTTCGAGACTCAGGGTAAATCGAATCTGGATGAGACAAAAACTGTAAATCTAGAAAAGAATGATTGTGTGAAGGA
AGTCATAATCATGGTCCATCCGAGAGAAGCTCGAAAAAGAGAACTCAACAGTTTACTTAGAAAATACATCGCTGCATTTT
TTTGATCATAGGCCGTGGTCGAACATAGACATTCATCTCAAGTTGTCAATGGACTCAGATGCCATCAAGAGCTATTATAT
TTGAAGATTCAGAGTTTCTTTTATTTCTTTTCCTGTAATCGCATAGTTTGTTTGTAAATGTATTATGTTTTGTAATTAGA
AAATTATCTTTTGTAATGAACTACGTATGACCTGAATTATGAAGAATGAGATACTAGGTAGGCTATATTGGCCTTGGTCA
CCTTTTATCCCTTTTAATATTTCTTTCTTTTGTACTTGAACTACGTTTGACCTGAATTCTCAAGAATGAGATACGTAGGC
AGCCTATGTCGGCCTCGGTCGTTCCCTTATTTTAAATTCCTATTTCTATTAATCTTTGAGGGGAACTTCGTTTGACCTGA
TTCCTGCCTCAACGGGATACGTAGGTGTTACACCGGCTCGGTCATATCTCCCGTAAGATTTCTATTTTCCTTTACAATAG
AAATTGGACATAATTTTTGAGAGGGACTCAAAAATTCTCAAGAAGAAGATCTTTCCAACAAGTCTAAGACTGAAGCTACA
TTGAGAATTGTAACTAGGACAAATTTTTTGAAAAGATCTCAAAAATTCAATGATTCGTTCATCAACAGTTCAAGTTACGC
CAAGACGGTTAACTGGAATTTTTTTTTTGAGGATGACCTCAAAAATTTCATCATGACTTCATTAGAAATTTAAGATAGCT
GGGAATAACTCCAGCATGATCAGGAGTTCAGAAGTAACTTCAAGTGATCCCCAATGTTGTTTTAAGATTAGAAGTCAACT
TCAACAATCTTTGACATTTCAAGAATCAGATCGCCCAACCTTCAACTGTCTTCAAAATCTTTCCAATAAGTTCTCTGATT
GATCTCGAAACATCAACCCTAAATGCGTTCATCAAGCTTGACGTGACATGATATTCGACAGTGACCTTTTTCAATTACAG
TTTTTTGAAAAAAAATTTCTTAAAGATTTTATCTATATGTTTCAAATATTTTTGCATAAGATGTTTTGTCTTATCTATCG
AGAAGTAAGAGATCGGAGCGATCAACTGAATATAGCAAGACAAGGAGCAAGCGTTTGAAGAAGTCAACACATATCAGTTT
GTTTTAAAAACTAACAATTTTTCTGTAGATGCATGTCTATAAGATTGCCTCAAGTTCACCATATTCCTCCATTCAACGAA
TATGCCGAAGTCAAAAGGGCGAGGAACTCCCCAAAATTGACAAATTCTATGTGGATTTAGGAAAGTCTTTAAACTTTTTC
AGAAGAAAAGAAAGAGTTCAAAATACGAGTAACAACACCTCGTTCTAATTCCCAGCAAAGCACGAGTCACAACGAAAACA
AAGTGTTCAAAATAGGAACAAGCTAATGCATCATTCTCAACATGTACAAGCATCTTCAATGACATTAGATTACATTGTTT
TAGCATTAAGAGCGTTTAAAGAATATTCACAAATCCCGCCGATATCAGACGCGACAATGTGAACTTTCCAGAAGGACATC
GTCTTTGCCACCCAAAGGAAATTTCTACAGTATCGTCAAATGAGATAATACCATCACCCGGAGGGACATTTCTACAGTAT
TATCAAATGAGATAGTATCGCCAACCGGAGGGACATTATCGTCATTTTATCGATGGAATATCATCATCCTATCAATGGAG
CATCAACGTCATCACCCACAAAGATATCAACATATCCCTGCCGATGGATCATCAATGAAGAATCATCATCCTATCAATAG
AGCATCAACGTTATCACCCAGAGGAACATCAACATCATCCTACCATCATCATTCTATCAATGAAGCATCAAAGTCATCAT
TATTATAACATCATATCAAGTCATTATCTACTGCGTCAAAATCGATGGAGGCTGACGTCAGAACATTTGCCGAATACGGT
AAAGCATATCACTTCTCTATTTAAATTACAGTTTCTGATAACAATTTTATTTCATTTTTTGTCGAGAGCATCCAAGAGGA
TGAATTCTCAAACCAAACCACAAGTGCAGATGGCATCAAAAAAAGATGCAGCACAGCGTGAAACTTTTTCTTAGTGCGAG
CTAAGGAGCGAAACATCGAGCCATCCACTTCGTTACAGTGGAATATTCATCGAGCCGTCTACCTCGTTACAATTGGATAT
CCATCGAGCTATCCACCTAGTTACAATTGGATATTTATCGAGCCTTCTGTATCATTACAGTTGGAATATTCATCGAGACG
TGCACCTCGTTACAGTTGGATATTTATCGAGCCATCCACCTCAATACAGTTGGAATATTCATCGAGCCATCGACCTCGTT
ACAATTGAATATCCATCGAGTCATCCACCTCGTTACAGTTCGATATCCATCGAGCCATCCACCTCGCTACAGTTGGATAT
TTACCGAGCTATCCACCTCATTACAGTTAGAATATTCATAGAGCTATCCACCTCGTTACAGTTGGATATCCATTGAGCCA
TCCACCTCGTCAGTGGCAGAGCTAGGATTTAGATTGAGGGGTGTCAAAATATAAAGTAGTATGCACACAAAAAATTCAAC
AAAATAAATTTTACTAATAAAAGCAAAACATAATTACATTATTACAACCGTACTCGACGCGGTTTCATCTCTTGAAATAT
TTTTACAATAGTATCATTAGAAATATTAATAAATACATCTTTTTCTACATAAAGAACTAGACAATCGCTCAAAAGCTCAT
CATTCTTCTGATTCCGCAAGTCATTTTTAATAAACTTCATTGCCGTAAAAGCTCTTTCAACGGATGCAGTGACAACTAGT
AAAAGCTAAGCAAATTTCACTAAGCCGAATACAAGAGGAAAGTTTAGGTTCTTCTTTGTCTCAACTAATTTTCTTGAGAG
ATCACAAAGTCCATTAAGATTGGAGAGCCTTTCATCCATATCACGAACATCAATACTGTAAGTGGAAAGTTGATTCTTAA
GAGCATTCATACTAAACTCATCAAAGTCATCAGGATATAACTTAGCCATTCTCATTATTTTTATGATGTTAAAACTAGAA
AATGAGTCAACTGGATTCAAACAAGCAACTCCATGAAGCAAATCAATAATCACCTCATTAAAACGATCATTGAGTTCTTG
AAGCTGCCAATCAATAATCTTACAAAATACTTCAACACGATAATGATGTAAGATCGTATAATCGGCAGGTTTACGCCTTG
ATATTCCAGAATTAACATATGGCTCATCAAAATTAGGTAACAAAATGTTATACTTGATACTAAATGTGGATACCTTATTA
ATAAGTGCATCCCATCCATCATCTCTTAGCATTTGCAACCTTCTCTTTGTTACTTCAACCAATAGCATAGCATTTGCAAT
ATCTTGTTCTTTCTTTTTGCAAGGATTTATTGAGCTCATCTGTGATTCCTAAGGTATCTCTCATCAAATGCAACATAAAA
GCAATCTTAAATGTTTGACAAGCTTTGAGATATCCTGTTGCCTTAGCTCTTTCATCGGTTGAATATGCATCAACAACAAG
TGCATTAAGAACATCAACAATAGATCCAAACATAAGAACAAAATTGCTAAAAGATTTGTAGTGAGATCCCCAACGAGTAT
CACCGGCTCTTATAAGACCAAGTTCTTGATGCAAGCCGGTACAGGTTGTTAGTTCACCCATATCTAATGCCTCTTGAATT
CTTTTTTTTGAGAATCTCAAAATTCATAAAGCTCCCAACACATTCAAAACATTTGAAACCAATAATACAAGTTCTCCCAC
TTGAATACATTTTTTAGAAACTGCTACAAGAGTTAATCGAAGTTGATGAGCAAAACAATGAATAGAGTGAGCTGAGATAC
TTTCTTGCCTAATCAACATTTAAGGCCATTCATCTCACCTTGCATATTACTTGCCCCATCATAACATTGTCCGCGCACAT
ATGATAGACTTAATGAATGTTGAGCAAGTACATTGACAATTGCCCCCTTTAAAGATAAAGCACTAGTATCTTGAACATGT
ACAATATCAATCAATCGCTCCATCACAAATCCCATTCGATCAACATATCGTAAAACGATATCCATTTGCTCCCTACGTGA
CATATCAAAAGATTCATCAACCAATAAAGCAAAATAGTCACCATTTAATTCCTGGATAATGGCTTTGATAGCTTCTATCT
TACATGCAGTGACAATATATTTTTGAATCATTGGAGAAGTTATTTGGTCATTCTGAGGAGCACGTTCCAATACATAATCA
TAAATTTTATCACAATATTTCGCATACCATGAGAGAATTTCAAGAAAATTACCTCTATTAAGTGATGATTTAGATTCATC
ATGACCCCAAAATGCAAATCCTTAATTCAAAAGAAGTCTTACTACATCAATTGAGGCAGACAAGCGAAGCCAATACTCAT
GCTTAACTTGATCAGATTGTCTCTCAAATGCAGATATAATAGACTACTGTTGTTGTCGCATTAGATCTTCACTTTTCTTT
TTTGCCTGATTATGAGTGCTATTCGGCCCACCAATATGTTGCTTAAAACTTTTCTTCTTGTTCCAACTCTTAAACCCTAC
AGTAGAAAATACTTCACCTCCACCTTGATGAATGTTATCATCTTTAAACAAATAAAAATTCAAACAATATGCTGCATCGT
TAGTTACACTATATTCCAACCAATCATGATACTCTTTAAACCATTCAGAATTAAAACGATGCATATCTCCATAAAAGTCT
GTTTGAGGAAAAATATGATTCTCAGGTTGACAAGAACCTTGTCGGAGGTATGCTCTCCTAATTACATCACGATCATTTGG
ATGATAGTTCAAGATTGGAGTCCTTTTCGCTAGATCAAATTCTAAAGAATTTAAATCAATTTCTTGTCTTTGAGAAGAAT
GGAGTGGTACTTCTGATTGGTTGGCATTTTCTTCCCGTGTAAGTTGACTATTAGAAGCCAAATTTGATTTTGGTACTTGG
AAAAAATAGTTTTTCACTGATTTTTGAGACTGAATTGTAAAACAAAAATTTCATGAGAAAAATATATAATTGCAAATGAT
AAATCAATCCTAAACAAAACAAGTAAATATAAATAGAGCATTATGATGGCTGGCATCAATAAATTGAACGAGGAAAATAA
ATACAAGGTGTAAGAAAGTAGGAACTTATCGTTTCCATGACCAGGACGTAGATTGATGTCGAGCAATGGCGATTGAAGTC
TGAAGACGACTGCACGACGCAATCAGCGAACAAAGACGACTTTTTTGGACTCTTCTTCTTCAAAACTTTTGATTTTGGAA
TTGGGGATTTGTTTAATCCCTAGACTCTAAATTCGTAAAGTGTATTTTATTTCTTTAAAAAAAATAAAATATTAACGTAA
ACTTAATTTAAGTCAATGGTTTAAAAATTGGAGGAAAAAACGTTTAGCTATCTAAAAACTAAAGACAAAAAAGTTACTGT
TGTCTAAAAAGTAAAAAAAATGCTGAAAGCCTTTTAAAAAAATAGACTTCATCAAGGTTCGAACTCCCAATGCTAGGTCA
ATGACTAGGCAGAACTTTGTAGCCCCTGAACCGTTGAACCAACCCTTCACTTGGTCCAGGAGTGTCAATTCTAATATATA
TATAGGTATAAAATCAGAATTTGACTTACCTATACAACATAATTTTCCGATGAAGGGGTGTCGCTTGACACCTCTCGGGC
AAGGGTAGCTCCGCCCCTGCACCTCGTTACAGTTGGAACATTCACCAAGCCATCCACCTCGTTACAGTTGGACAATCATC
GAGCCATCCACCTCGTTACAGTTGGATATTCATCGAGCTATCCATCTCGTTACAATTGGATAATCATTGAGCCAACTAGC
TTGTTGTAGAGATAACCGGAGTTTGCCATGCAGAAAACAAGCAATGACATCTCCGAATGCTTAGCAAATCATGAGTTGTA
ATGGACATACTGTGTTCGAAAGCGGTATCCATTATCTTTTATTCTCAATACTTCTTTATTTTCTTATCTAGTTGAAAAAA
GATGTTTATGCTTATCCATTAAGATATACTCATTTGTTATATGAATGATCTTTGTGTTTTTACTCAAGCCGCTAGCTAAA
GCGGCACTATGTCTACTAATTATTTACTTTGAGCGTGCAGAACTGATATGACATCTTTCAAAGCAAAAATGATTTCAAAA
CATTAAGACAATGGAGCATCCGCAGAAACGTGCAAGAACATAACCAAAAAGTGTAGTAAGATATGTTACCACTTCTTTCA
ATTACAGTTTCTACTAACAAGTTTATTTCAGTCTTTGTTGAGAGCATCCAAGAAGATGAATTCTCAAACCACAGGTGCGG
ACGAAGTAATTGTGGTTGTAAGTTCTTAATTATGGGTGTGTAGGTTCTTAATCATAGGTGTGAAGCGCGCCACATTTATG
GCTAATAGGTTGCAAGCCTCCTTTTTATACTCGATTTATTTTGTCACTCTTCCTGAACCGAATGATATTTTAGCATAAGA
AATTTCCTTCTCACTCGATCGAGTTGAACTACAAGCAGCCTGATTCCCTAAGTTGAGGGATATGTAGGCGGGATCAGTGT
TGAAAACTCAGCTGTTCGGTCCCTCCATAATTCGGTATCAGGATGGCTTATGAGTTCTTTCAAAATTGTGCGTGAAATCA
AGCGTATCGAACTACAAGTGGCCTGAATTCTCATATAGCCTGAGATATGTAGGAAACTCATTTTTCGGGGTTCGGCCATA
CTTCCTAAAGTCCGTACCAAATCCCTTTTCCAAAATATGAAGACGTGGTCAGTCAAAATTTGATTCGTCAATTTCATTTT
TCTCGGATTTCTTTCATCAATCCAAGTCAAACGAGGGACAGTTGTTGACACCCAATTTTGACCCTTCTCGATGATAATTG
ATTTCCGAGCTTCTTAATTTCAAAACGATTTAGAGTAATTAGCTTTATAAAATTCAAATAGTTTCTAGGTTATTTTAAGT
TATTTCAGTCCATTTTTATAGTATTTCAAATAATAAATATATTTCATATAATCATATATGTAATTAGTATATTTTATAAG
TATTTGAAAATCATATCAAAATATTTTTTACATAGTTAAACTAATATGTTATTAATAAGTTTTAGTTTGAATTATGGTTT
AATTTCGAATTAATTAGTTTGTATTTAAATTAATTATTTTACATTCAAGTTAATTATTTTATTTCGTTGAGATTAAGAAG
CTCATTAATTGATACTAGTCCATCTTAATTAGCTTTTAGCCTAATAATCGATTAAACTCAATTTGGCTAACTTCTTAATC
TCCATTGACCATAATTGCAATTCATGTGACCATTTCCTAATTTGCAAAACCCAACGACATTCTGACTTCTCTTAAACCCT
ATTTTCAGCCAAGAAAATAGGCCCAAATTCCCATCTCGAGACCGACCCACTCTAATTCCAGCCATTCCCAGGCCAAACTG
TCACAATAATTCCTGGTCCAATCCCCTTATCAATAAGAAGACCCAAAAGCAGCGTCAAAACAAACAACAACAACATAAAT
TCCAAGCGACGTGAGCGACATCTAAACAATTCCAATCCACGCGATATCTCGATTCCAACGACGTCAAAACAATAGTGCAA
TACGCATCAAACAAGACAGAAAGCAATGACGAGGAACACGTGCCCAGTACAGTACGACTGTTGTCGTCTTTCTCCAATTC
GTACGAGCTTTCCAGCAAAAGCAGATGGTCCTTGTACGCGAGCAGGCTAGGTGGAGCAATCTCCTTGCACTTTTGCCCTT
TCCCCTCAATCGGACGGGTTTCTTTGCTTATCCGTTTGAGCAATCTATTGAAATTGGTATGGGAATTAGCCTTGCTTTTA
TCCAATGAAGAAGAAATTCAAATTTGGAATTTGAATTCATCCAAATTTCTACTCGGTTTCCCCCCCAACAATCTGCCTTA
GTTTTCCCTATATACAACCTCTTCTTCTTCATTGTTCAAGGTTGGAAAATTTGGTGAGAAATAGAGAGGAAAGTTGGAAT
AAAAAGCGATATAGAAGAATAGCAAATATAGCGATAAGGATTTTGATTCCTAAAATTACTAGGTTAAGAATTTCTAGTTT
GAGTTCACCCATTCGTTGTCGTCAAAAGCCTTTTTACATCAGAATCTCCTTTCTCGTGGTTGTTGAATCGTGTCCATAAG
CTTGAGTTCCAGTCCCTGCCCCCGAAAAGTTAATACCTCCTCCTTCGTATGATTTTCTCGTGTTTTCCATTTCAAAATGG
TATTTTTGATGTTTGAAACTTTTATTCCATGGTTGTTTGCTGTTAGTTATTGTGGGGTTGTTAATGTTTAATATTATGTG
TTTGTTCTTAGTCGCTTTCATGGGTTAGTCGTAATATCGACTTAAGGTTCTGCTAATTTATATTTAGTGTTGTTGTTTCT
TTCCTTCCTTGTTTGAGTGCGTTTGGTATTCTCCTTCTCGAATCAGTTACTTGAGTGTTATTGCATCTGTATTATTTCAT
TTTTATCGTGTTTAAGCTTCAAGTGTGTTCTTATTCTCTGATTTTCAAAGTTACAACAAAATGTTTTTTTTCTATGCTTC
ATGTCTTTTGAAATTTGTTCAAACTAACACATGTTGTAATGTGAACAGTTGAAAGTATTTGTTTTATGGAACACCTTTGC
TAGAATAATGTGGTGTTTCTGTGTCTAAAGATATCTCTAATTCCCAAATTGTTTATTTAGTGAATCATGGTCATGAGTTT
CCTTTCAATATTATTTCGTTTCCATTACAGACCTCCCGCAGTTTATTTTTCGTCTCAAATCAACTTGGGAGACGTCTCTG
TTTGTTTAGCATTTTTAAACCTAATGGTTTCAAATATGTCATTTATCGAGTTAGGATTTTTGTGTAATGAGTTTTTTTTT
ATTGCATTCACTGTTTAAGCATGATTAAGGGCATAAGGAGATATTAGTTGTTGGAGGGGTAGTGAAATAATTGCAATATG
CCTCTTTCGGATTTATTTCTCCTCCAAATTAAGGAGTGATTATTTTAAGTATTTGATTTCCATATTTGATTTTTTGCCTA
TAGTTGTGCCATTGTTAGGAGTTCAGAATCAATTATATGGGTTTCTTTTCCCTTTATTCTCACATGTTACTTAGTTAGAG
ATCATGACCATGTTTTGAAACATTTTTTTGTTTAATGATCAAAGTCACTGTCTCTCATTTCAACATTCAGCATGTGGTAT
GTTTTATATTGTTTTGAACAGGAGCTAATAATGCTTTCATATCTTCATTGTGGGACATTTTCAATGACTCCTCTTTTCTA
AATGCTTTCCCCTTCTTATTGTCCTAATTTAGCATAGATGTCATACTTTTAATCCATTTGTGAGATTTTGAGTTTGTCCC
TCCACGGTTAAAAAGTGCTAAGTTGTATCTTTCCCTTAAAAGATTTTATTCCATTAGTCATAGAAAGGATTCAAGGTTGG
TAGGTTGGGGAAAAGTTTGCTGTTTGTGTTCTTGTTATTTGTTGTTACATCGTCTTAACATAGTAGCTAGTCTCAGTTGC
TCGTTCTCTTGTATTAAATGTTTTCGTGCAATCATTTGAAAGATCTTTCATATACTAATTTGTTTTCCTCTTCTTTTTTT
GTATGTAATTTCCTCCCGAGTCCTTGGAGACTCCCTTTCCTCGCATTTTGTTGATTGGGCCTTAAAGGCCCAATTCTATT
TTTCTATTGAGTCAGCCGAGCCGTTAAAGTTGACGTACTGGTTGAAGACAATAAATAGAGGGGTGGAAATTGAATTTTCA
TGTTCCGAAAGCTTGAAAACAGGCTGAAATACAGCTTGTATACACGGGTATATCGTCGGAAAAGTCGATATACAAGTCAT
AAAAAAAACAATAATACATGTTCGAAGATGAAATATGTGACAAAAGCTGATATACAGAAAAAATACCAGAAATACGGCCT
GTATACATAGAATGTAAACACAAAATTCAGGTGTAAAAAGGGGAAAAAATGGGCTGAAACCCATCAGCAGACCCATTCTT
AGAGTTTAGGGCCGGTTTGGGCAAGCCCAAGAATTTGAATTTGGGCAAAGGGTCCAAATTTGATATCCTTCTCTCTTGTA
TTTATTTATTATTGTGTTGACTAACCTTTACCTTTTTTTTATGGTTTAATTTAATTAAGTTTCCCAAGATAGACTTTCTT
ATTTTTGAATATCTATTATTTACTTATTTATATATTTAGTTACGTATGGTTATTTTATCCCAATAGGAATTATGCTGATT
CTTTCCTTTAAAAGTAGCAACTTCAAATTATCTTTCTTTTAAAACTTGGTTAAATATTAAAAGTTAGTTGAAAAGTCATT
TTAATCAAATCGTCGGTCAACTGCAAGTTAGCAGGCATTCCGAGGGCCTAACACCTTCTCGGAATGTAAATTGAACCCCG
AACCCCTTTTTAATTTCAATTGATTTCATCTATTTAAGTCTTTTGAAAAATCTTAAGTTTTCTTAATCTTCCTTAAAAAA
TTAAGTGGCGACTCCTGTTAATTTGGAAAATCGATTTCTCTTCAAGTCATAGGTTTATTCCATTTTTTGAAAACAAAGCC
ATTTTTCTTTTTTTGACAAAAAACTAAGTTCTGTTAATGAGGCCACGATGGGTGTAAATGATGCCTTTTGTCACACTGTA
TAGCTTTACATTGCCATTTTTTTGACCGCGATGTTCCTGCATCCAAAGGAAAATTCTTAGTTTGAAAGACTGATTTGTCT
TGGTCTTGTCTTCATGCTCCTTCATGCAGTCGGTTTACACGCTCATCCGTCCTTTGTAAGATAGTCTTGATTGAATTTTT
TAGGACCCTCCTCAAAATTTTTGTCCCAATCTAAAATACGAAAAAACTCTTGTAACTTGCTCTGTTAATTCTGAGGTTGC
TCATTCTAGAATTTTGAGGTCCCTTCTCAAAACTCTATTCCAGTTTGCCTTAATAATAATAAGTATAAGTCTTTTAACAA
ATGACATTTTTGTGGAATTTTTGAGATGATCTCAAAATTTTTGTCCCAGTTGCACATTTCAACATGATTTCCAACTTGAT
TCTCTAAAAAAATGTCATATTGTGGAAATTTGAGATCCACTAAAAAACCTACCAAGTTGCATTTTGATCTTCAGTCTTGA
CTTGTTGAAGAAGTCAATCTTCAAATGAATTTTTGACATCCTCTCAAAAATTCTGTCCAGTTTCCATAATAAAAACGATA
GAAATTTTATGAGAAATATGACCGAGCCGTTGTGGCGCCTACGTGTCCCGTTGAGGTAGGAATCATGTCAAATGTAGTTC
CCCCCCTCGAGGACTAATAAGAATAGTAAATTTAACTAAGGAAACGACCGAGGCCGACATAGGTCGCCTACATATCTCAT
TCTTGAGAATTCAGGTCGAACGTATTTCAAATACAAAGAACATATTGAAATTTGAATAAAGGGGTGACTGAGGCCGACAC
AGGCCGATACAAGCCGCATACATATCTCATTCTCTAGAATTCAGGTCAGACGTAGTTCATTACAAGTGCGATAAAATGGG
AGGAAAAAGATTAAATGTACATTTTCAAGAGAAAGATAACAATAACTTTATATGCCGAATTCTAGCCGACGTCGGGCATA
CTTCTTTTCAACAATTGATGACGAATATTTTCAAATGACTCTGTTAAAAAATATCGTGTACTTACTCTTTAGCATCCAAT
AAGTTATCATTTGGGGAGGCTTAATCAATATTGATTAAATTGTTGTTGATCATGTTTAGAATTTTGTGCTTGAGGGTTGA
ACAATTCTCTGTGTCGTGTCCAACAACTCATGAATGACAAGCACATCTGTGGTCAGCCCTGTAAAATTTTCCCAAATGAT
TGGCTGGTCTTCCTTCTATAGGATGGAGCATACCCATTGCTTTCAACCTTTCATAAAGTTGAGTTTGAGATTCCCTTAGT
GGTGTAAATACTTTAGGAGTCTTCCTAAAGTTTGGACGAGGGAATCATTTCTGATTGACATTGTGGTTTTGATATCTCCT
TTGTGGAGCCGACTGCATATGGGTAACCGTCACCGCAGATACCTCTTCTACTTTTCCCTTTGATATATCTATGTCACTAA
TTTTGGTAGTTTTTTCGTTAGCTCGCAATGCAATAAGGTTTGTGACCTTTCCAATCTTAAAACCATCTTCCAAAGCTTCT
CCGATCTTGACGATCTCAACAATTTTTTGTCCTATCATGCACAACATTCATTCATAGTACTCAGACTTTTGAGTTCGAAT
AAACATTTCAGTGATTTCACGTTCAGACATAGAGGTTGAACTCTTGCAGCCTCTTTTCTCCAACGAAGAGTGTACTGTCG
ATAGTTTTCTATATACTTCTGTTTGATCTTCTCCAAATAGTAGCGATCAGGGGTAGCTTCTATGCTATGTCCAAATCTTT
CATTGAAATCCTTTGCAAGTGCATTCGAACTCATCCATTATTTTAATTCTTGTGATGTAAACCACTCTAGAGCTTCTCCA
TTTAGATTTTGACTGAAGAGGCGCACATCAACAATGCTTCATTTTTGCCAACTCCCACGAGTTGATCACAATATTCCTTA
AGATGTGCTAGAGGATTTCCAGTTCCATTTAAAGTGATGAACCTTGGCACTTTGAACCCTTTTGGAAGGTCCAAATCTGG
ATGAATGCATAAATTTTCATAGTTCAGCCCTATAACTTCTGAAGAGTAATCAAGTTCTTTTATCACTTTGGACCTCTACT
CCTTATCCTTCTCTTGGTAGTGGTCAAGTTCGGAATACACAGTATAGTGAATGTGTGGTTCGGTTTGGACTGGGATATCA
AAAGTGACTTTTGGAGGTAAGAGTTGAGCGTTTGGTGGATTTTGAGTGCCTTTTGCAAGGGTCTGGTACATGAAAGTTGA
TGTTTGAGGATTGTTGACATTAAAGCTTTGAAATGGAGGGAATATTTGAGGGTTGGGATTTCAGATTTGAATTGGAGGTG
GTATTAGGTATGAAGTACTGGCGTGATAAGGCTTAAGGGCGGTTAAGTCGATCGTGGTGGAATTTTGAGCAGGGTTAGAG
GGTGGATTCATGACATGTTCTGCATTTGAATTCGAAGGAGGAAAGTAGAGTGGAGGTATTCCATCGCCTGAAGTGTTGAC
GGTGACAACCAGAATTGACAAATCTTGCTTTTTGTGGAGCTCAACCCTCAACTCAGCAATCTGTTGCATCATTTGTGTGA
TCAACTCATTTTGTTCAGCGGTAGAGGGCTGGACTATAGCAACCTCGGTTAGACCAATTTCTTCACTGTTGTCAACCATT
TTCGCTTTTCCTTTCAATAGATCTCGGCTAGGAAGGGAATTTGTTGCAGCTTTGGATGGTGTAAAGTATGGTTGTTCGAC
CATCTTATCAATATAAATCAGTTCTAAGTACATGTCAAAGAAAAATAACTCAAAAGGTAAACGTGTTAGTGTTTATGGGT
GATAAATAATACAAGATATCATAGAGGTACAAACACACAAGAGTTGCTTCATTCGAAGATAAACTAACCCACAGATATAG
TGAAATAGCTAAATAGACAAGAATTTGTCTATTTGATTTTGGGATAAGTGAATAAGGAAGGTTGACTTCTGATTTTTGAT
TGATATGAAACTCTAGTCTTCTTGCAAGAGTTGGAAAAAATAAAATTTCTCAAAAATGGGGACGTAACCTTGAAAGACTG
CCTACGTATCTCACAAAAGAGAATTCAGGTCCTACGTAGTTCGACCAGCTTGAATCTCATTCGATTTGAGATGTTGATTC
TTTTTTGATATGAGAGAGTAACATTTGAACAATAAAATTCAAATTTTGTTGGGAAGCTAAAGACTCAAAGAGTATTTGGA
CGCACTTTTGATAGTGACTTGATATTTATGCTTAAGGGTTCTAGAATATATTGAACAAGAGTGAGCTAGAATATCTCCAA
ATAAAGAAACATATTCACATAAACAATTATAGCACATCAACAAATATTGCGTGTTCTAAACTGATATGTGACCCTTTTGT
GCCTAGGGTAGGCCTAACGATTCGAGGGATATATAACGTCATTTGAAATATTTCATTTCCCCAAAAATCCAAATTTGTAC
AAACTTTACGAATAAACTGAATGGGGATACATAACAGGGAAAATGGGATACAAAATAATCAGTCTCGCGCAAGGGTACAA
TCTTAAACTATGCTTCCATGGAAAATCCTTCGTTCTTGATTTTTTGTCATCTCCGGATGTCCACACTTTTATTTGCATTG
ATAACTTGATCCTTCTTTGACTCGAACAAACTCTTAAACTCCCAACCCAAGAGACAATGTATTGCCAAATAACGTATACA
TCCTTCAAATTTTTAAACACATAAGTATGATTGTCTTTTTATTGACCATGGGCTAAATAGACACAAGGTGACCTTCTAAT
GGCCCCAACACGCCTTGGGTGTTGGATCAACTTAGTTCAAAATGCGCTAAATTTGGAATTTGGTTTCGCCCTACACTAGT
TAACTAAGAGTGGCTTTTGAAAGATCGAGAACCCAAGCGGACAACTTAGGCTGGAACTCACGACAACCATTGGACGCCTG
ACGTACCAATAAATTGTCGATTATTTCGTAAAAGGTTTGAGTAAAAAAAATCCCGGTTGCGGTTTCACAAAACCGTTCTT
CAATATACTATACATACATATTGGAAAATACTATGAATACAATGACAGTTTATAACAATTTAAACACATAAAACATAGAT
AAACAATTCAACAGTTAATAACAAATAGTCAAATAGTCAAAGCAGTACAGTTAGAACTTAATTAACTCCCTAGCAGAGTC
GCCATTCTGTTTTATTTAAAAATAAGAAACGACGAATTTTTAGGAGCCGCCACTTAATTTTGAAAGAAAAATTAAGAAAA
CTAACTTTTTCAAAAGATTAAAAATAGAAAATCTAATGAAAGTATTAAAGGATTCGGGGTTCATATTAATGTTTTAGGAA
GGGTTTTAAAAAACCTAGAACATCCGCTAATATGCGGTTATCCAGTAATTAAAATATTTAACTAAATATAGACATGCTTA
AATAAGTTGGAAAAATAAACAATTTTGAAAGTTTAAAGTAATCTCAAGGGGAAAAGCGAAATATTAAGATAGTACTTAAG
TAAAATGTCTTTTGCAAATATATTTTTTGAAATCAAGTAGAAAATAAATGCTTACATAATTTAGGAAAATTAACTTGGAA
TGACTATCCTTTAGGAAGTTGAATTGTGACAACCTTAAAACTAGTTAAACGTATGCAAATAACGATAAATAAACAAATAT
AAAACATAAATAATAAAGAATAGGCCCAAGTCTGGTTTTATGTCCGCTTGGGCCAGTACTTGGGCATAATTTTGTTTTGG
GCCTTTGGCCCAATTGAGTCACTTGCACCTGTCCTAGTCTAACATTAAAGAAAAGTTTATTCTTTGGGCGTTAGGCCCAA
TTCTCCCACCTGTCCTAAACTCTAACAAGATGATAATAAATAAGTGGGCTTAGGCCCAATAATAACAAAATACAATTGTT
GGAATTTGAGGCCTTTTGGGCCCATTTATGCTATATACGGGAGCTGTATCACACTGTATATCAGTGTATATTCCATTTAT
TCTCAGTGTATACTGATGTATACGGATGTATACAACCTATATCTGCTTGATTCCCTACATTTTTTGCTTCCAAACTTGTA
TATTAGCCTCAACATTAGTATATTAGCCTCCATTCGCTTCAAAAAGAATCGACTCGAGGAGACAAATTAGGGCCTCCATG
GCCCCTTGTCATGCAAATAGGGAGAATTTGAGTCCAAATAGACTCTTCTTTGGAGTGGCGAATCCCGGACGAACGAGCTG
GACTTCTCACAAACCTTTCACCACTAATAAGGGATTCCGACGAACTTCGGAGGATAGTAGATAAAGCGAGGAACCAAGAC
TAAAAGAAACTCAAAATTCTTTTGTAATCAATATTCGACCTCTGCCGAAAGTTTTCCGAAAGAAACAAAATCTAATTTTT
TTTATTGCTACTGGAGTACTACTTGCTTCTGGTTTCTTCCTTTTTATGGTTTTTTTTCCGTCTGTTTTTCCTAACCCTTT
CATTGAAGGTAAATCGAGGTTTATATAGGGGAAATTAGGTTTAAAAAATAGGGGGGGGGGGGAGAATCAGAACCATTTTG
AATTTGAAATTTGAATTCTTCTTAAGGAGAACATTGGAGGGCAACGAAAAATTAATGGGAGCCGCACGATTTCGAGAACG
GATGAAGAACACATGAGATGGTGACACGTTGGACGAATCTCCAACGATTCTGTACGAGAGGATAAGGATGGGAGAGAGAG
GACACGCGCTGGCCTTCACTGAGATGGCTCACGATTTGGTTTCAGGGTTTTTCGTTCTTCTAGACTTCATCTAGGAAGAA
GACGTTGTAAATGGTGGGGTCTGTATCAGTATGCTTGGGCATATTGTACGTTGTTGTAAGTATTGTATGGGTGGGTCTTT
GGAGAATTGAGGTTCGGCTGCTGATGGGTTTGTTTTGGATTTCAAAATGGGCAGGGTATAGAAAGGAAATGGGAGTGGGC
TGGTTCTAGGTCACTTTGGTGCTGCTGATTGGAAAAATGAGGTAACAAAAATGGGATAGATTTGTAATAGGAAAATGGCC
ACTTGAATTGCAATTATGGCCAATGGGAATTAAGAAGTTAGCCAAATTGAGTTTAATTTAGAGAATTTGACTAAAATTTA
TATAAGACGAATTAATATTAATTAATTAACGAGCTTCTTAATCTCAACAAAATAAAATAATTAACTTAATTATAAACTAA
TTATTTCAAAAAATATAAACTATTATATAACTAAACTAATTAACCAAATATTTAAGTAACACTAATATCTTTTTGAGACA
ATTTTCAAATATTCATAAAATGTACTAATTATATACATAATTATATAAAACATATATATTATTTAAAAATTATAAAAATG
ACAAACTATTTAAAATAACTTGCAAACTATTTGAATTTTTATAAAATTAATTATTCTAAATCTTTTTAAAATTAGAGAAG
CTCGAAAATTAATTCCTATCGTGGAGGGTCAAAATTGGGTGTCAACATTCACAATCATAATCACATTTCAACAATCATCA
AGTATCAATTATGACTATCACAAGTGTCAAGTAAATCTATCACAAGTATCAAGTTCATCAAAACACATCAATCAAGTATA
GGGAACATCAAATTTCAGGTTTATCATGCATAATGTCAATCAGAACTCATGGGAGCCCCCCATAACTCATGAACTCGCCG
AAAATGACCTCGACATCTATATTATTTGCTGAAAATGGCTTCGGCCTCAATAACACTTGTCGGAAATTACCTTGTCATCA
ATAACACTTGATGAAAATGACCTCAACTTCATAACACTTGTCGCAAATGACCTCGGCATCATAACACTTGCCGGAAATGT
TCTTGGCATCATAATACTTGCCGAAAATGACCTCGACATCATAATGCTTCTCGGAAATGACCTGGAAATTATAACACTTG
TTGAAAATGACCTCAACATCAATAACCATTACATGTCTTTCCATGGCGTACAAAAATCAATGCAAATAAGCAATTTCACA
CCACAAGAAAGAGACAATAATTCAAGTAATTCAAGGCCACAATAATGACATCCAAGCATTTCATCAACCAACCCATTAGG
GCTCACAATAAGGCAATCTCACAAAGTATCATGATCAACACGTTACCTTTTAGTTAACCCTTTCTTTACTCATTAAGATT
AAGCAAGTGAAATAATGAACCTTTCACCTCAATATCATGACTCCCCAACACACATAATGAAGGAAAAATACACGAATCAA
CTAGATTTACGAAGTTTAGGAAATCACTTGCCTCAATCAATCAAATAGTCAATTCAAGACTTGAGTCTTCCCCTTCCGAA
TAATATCCAAGAACCCACAATCTATTTCAATCAAGTAACCACAATAAGATTATGGAAATAACAACTCTCAATTATTACAT
TTTGAAAACATAGGTCAATCAACTCAAAAATTCAATTATGAAAATGTGGTTTGAATCTAAATTTTTTATTTGAAAATGTT
ACCCAAGGCATTTAAAACTCATTGGTGAAAACCATTTCAGAAAAGGGGTAAAAATCAGTTCACAATCACCATTTTAGTTT
AGAATTCAAGTTTTTGAAAAATCTTGCCATTTACCAACCAAAATCCCAAGTTTTGATGTTAAAATCCACCAATGATTAAT
GTGAAATGATTTTTTAGAGTTTCAAAGGCTTACCAAATTGATTCACCACGAAAAGCCTCTAAAAAATTGCCTCCAAGGGT
TTTCCAAAACTCAAAATGGGTAAACCCCCCCTGAAATTTCAAGTCCAAAAGGGGTCTCTGATGTCACAAAAGCGGACACA
AGTTTGCTTAAGAGAACGTCAAAAAAATTGTAACATCTCGCATATTGAAATCACTAGGAAGAAGTTAATAATTGGAAATA
GTCATTTTTGGAAAGAATGAAAATCTGGAGATTTTGTTAAGTTAGAATAAATTGAGTTTTGGTCAACTTCAAATGGCCAT
AACTTCTAGATCATAATGAGTTAGGTGTTCTTCTATATATGGTAGGAAATATCTTGGAATGATCTTTACAACGCCGCTGA
GTTTGCACAATTCTGAGTTCGTATGAGTGAGTTATGCCCTTTGGAAGTTGGGCTGTTGGAATAAGGAAAGTCCAATCTGG
ATTTTGGAAGGGTAATTTAGTCTTTTCCTTACCTAATTATTCTAATTCATTTTTAGGAGTTTAATTTGGGTAAATTCAGA
TTTTAGTCAGTTTAGAAAAGTGAGTTTTACGCTATGGCTTGGAGAAGAGGAGAAAGGAGAGGAACGTTCAAGATTTGTCG
ATTTTGTCGAGGTTAGCTTGTGAATTTCGTCGGGGCTGATCCCTACAAGGTTTGTGAGATCACATAGCATTGGATTAGTT
AACCCACGTGCCAACCATGATTCAATTAAGTGAATTTAAGTCTTTCAAAGTTTAGAAATTGAGTTCTTGATGAACATTAT
TGAAAGTTTCGATGAATTTCTTATGAGTTGTGTTGTCGGAGTTTCTTGCGATTTGATTTATGTTTCCGAGTGTAATTTAG
GTTTGAATCTATCATATATTGAGGGTATCAATGATTCTAAGTGTTTGGGGAAGGAACCATTGAAGTTTTGAGGGTTTAGA
GATGAAAAGCGGAGAAGAAAAGTCGCCAAACACCTGGGGATAGGGATGGGGCGTTGCACTTGCTAGCGCGCCCCAAAAGA
GTCTCTGAATGTTCACCCTTGGGGCGCCGCACCAGACAGCGCTCCCTAGACTGGTCTCTGAATATTGAGGGCTGGCACCC
CGCGCCTCTCAGAGCGCCAGGGACGCCGGTTCTCCCCATTTCTTCCCCATCTTTTCGTACTTGTTCCTTAGCAATGTACC
TAAGTTTTCTAGTTGATTCCAGCACTCTAAGGTACATCCAAACATCATGAAATCATCCATAAACATGAGATCATGAACTT
TGAATCCATAATCCAATTCAAGGAAAGTTAAGATCATTGTCAAGAGAAGTTAATAGTCAAGTCTAGAAGTTAAGAAGCAA
GTCAAAGCAAAGTTTATAAAGTTTTCACAAGTCTTTAACAAACGTTTAACTTTGTTTTAATATTTAAGTTTCAAGTTAAG
CCAAGAGTAAAGATTTGAGTTCATTTCTCAAAAAGCTATAAGGGAACCAAGTATTCCCAAAGAGTTTATAAATGTTTTCA
CATTTGAGCAAGAAAAGAGAACATCGATTCCAAGAGAGCTTTTAAGCTAAGTTTTGAGTAATTATCTCAAATCAAAGAAA
GAAGTTTGTTTTAAAAACATATGAGCTAAGTATATTTTGGGAGTAGTATTGAGCACCGATATGGGGATGCGAGTTCATAT
TAACTCAAGTTTCCATAAACCATGTAGCCATCATGGGTAGTAAAGGATCATACATTTTAGATGACTCCTTAAGATTCTTT
TAGCATAAGCTAGTGGATCCACTAAGTTAAGCGTTCTATATGACGACAAAGTATAGGACAGTTCTGGCAGCGTGGGAAAG
ACGTTGTATCACCACTTAGGCTCATAGTGGTGGTTGTCAGTTAGAGAATCTCACACAGAAACTATATTACTTTGTTATAT
GAGTAAAGTTGAGTTTGTTATTGCATTTTCTTTAACGAACTAAGTTGTTTTATTGTTTTATAAAGTTTTTCATATATTGC
ATGTGTCTTATTGCTTTATTATGAGTTGAGTTATTCGTGAGTTGAGAAGAGCCAAGGTAAATGTTTCTTTCAGAATCTTT
TCAAGCCTATGTATTGTTTAGCTTTCCAACTCGCATACTCGTACATTCAATGTACTGATGCCAGTTGGCCTGCATAGTAT
TATGATGCAGACGCAGATAACCAGGATCAACATCCAACGCCTCGTTGATCCAGTTTGAGCACTCAAATTCTTGTGGTGAG
TCTCCTTGCTTCCGAAGGATCCCTTGTATTGCTTTCGATTTTATTATTAGTTCATTAGGATGGCGTGGGCCTGTCTCGAC
ATCCATCTCAGTTTTTTAGAGGCTTCATAGACAGACAATCAGTGAGTAAATTCATTTGTCACTACTTTAATATTGGCTTA
TGTTTTTGAGACTTGAGGTTGCCATTTTGGCCAAGTTGAATGTTGACTTTTAAATATTCTAAGTTATGATCATTATAAAT
ATGCATATAATCTTCCGCTGAGTAAGTAAGCTAGTCCAAGGGTTCGCTTAGGGCCAGCAATGGTTCTCGAGTACCAGTTC
CGCCCAGGGTGTAGGCTCGGGGCGTGACAAAAATGACCTCCGGTTCGCTTAAGAGAACCCCGTTTAAGTGAGACCTCTTC
GCAAAAGCAAAGCCTCCTTCTCTTTCGCGAAGGTTGCTTAAGCGGATTGACCTTCGCAAAAGCGAGGTCAGTAGACACCA
AAAAATTTAGTCAACTTTCAACTATCAAATGGACCCTCACAACTCGTTCGGAACCCCGTACATCCAAACCATATATGCAA
AACAATTATACTTGACGTTCCGAACTCAGTGGAATGAAACACGAATCTGAGGTTCCTTGACCCAAAATTATGAAAATCAC
AAGAAATGAACATAGTGCCTAAAAGGTCAAATCAAGCTTGGGACCTCTAAAAATTCAACCAAGACCTCACTAAGGCCTAA
AATCATCCCCGAAATCAACAAAACTCTCGAAATTCAGATCCGAGCATCCAAAACCCGAATGTTGAGCAAAGTCAACTCAA
AGGCTGAAATTTCATAATTTTTCAACTTAGAACCTCAAATCCCCAAAAAGACTCCGAATCTAAACTGACAACTCCCCTAC
ATTAATTTCCACATTTTGGGATTGATGAAATCGACATAATTTCATTTCGACACTCGAAACTCCAAAAGACATTGAAAACC
ACTTTTAAGCAACTAAGGCCTTTCAAAATCAAAACTTACAAAATTCACAACTTTTTACTCCAATTTCAAGACCAACTTTC
AAGACTCAATCAGAAATAACTCGGGATCAATACCAGGAGGGGAAAAATGATAATTTCATGAAAATTTCCAAAAATGACCA
ACCGGATCATTACATATCATATATCTTTTGATGCAGTTGTGTTCTTCATCTTTCCTTGTTGACGTTTAACTCGATGTACT
TCGACAACACCTATGTCAGAAGCTGTTTGTGAAATGTCATATGTATACATTCAGCAAAGGAATATCTTTACATATATGGG
AACTTCTGTTAAAAAATTGATTTAGTAATGCCATAACATGTTATGATATAGATATTTGCTGGGTTAATTTCCAAAATATG
TATGTATATCAATCAGGAATGCACATTGAAAGTGCACTTTTGTAATCAACTGATACTTGTGTGTTCTTTATTACTAGAAT
GCATCATATGATCCACTGTTTCTCCCAAATGCGCACGTAAGTATATGCGATAGTACAAGTAATATAGTGACTCGAGAGTT
GGGTGTTGTACCTACAAAGACTTGTGATTCAACTTGTTACTAATAAGTGCAACTGTGCAAGGATTCGAATATAGTCGGTT
TAATTAATTTGGAATTCACATTCCTCTATTCAAACATGCCCCAATATTTTGTACACTTATTTGCTATAGATATTATACAT
TGAAATTACGTGGGACTCTATAAGACAAGTACAATTTTAGTTAGGGTCTCGAATGTACCATAAATTCTTGGGATATTTAT
AAGAGATCAAAATATGACCAAATTCTTCTAGACAAATCAAATACTTCAAGAAGATCCATGAAATCCTCCTTACATGGAGA
TCAAATATATCTCGAGGAGGTCCAAATTACCCTACATTCGAGAAATATGCTACTAAAAGCCCTCAAATCACGGAGAAAAT
TCAGAGAAAATTAAAGAATCAAATGAACAAATAGATTAATTTGTACTCACATCGTTTTATCAATAAAAATATGTTTCTTC
AGATAATTTTTTGTTATTTTAATTTATTTTCGATCCCTTTAAGATTTGTTTCAAACAAATCTACTATCAAATGTTCTTCC
GGGATCAGAACTGCAATTTACAGAAATTACACTAGCCCAAACACACCTTTTTTTTTGTTCTTGTATTTGGATTAATATCT
TTCCACCTAACCATACTAACAAGTTAATCTCTTTTTATTTTTAAACACATCTATTTAGAAGAGGTCGAGTTGTTACAAGA
ATAGTGATGAATTGTCAATAATGATTTCCCATTCATCTCATCTTGAAATTATTCTTATTTATTTATGATTTTTTTTGTAA
CAATTAGTAAAATAACAAAAGGTGGGGCAGTGGCGGCTGCATCCCATGGAATTATCAATTACTAATTTACTATATATTAA
GGTCCAATTATTCTAATCTGCGTACCTAATTGAACATATTTTAGTCCAAATTCTTATTTAACAACATTTAATAGGTAATT
TTATTCCTTTGGACTATACATCAATTGGTCCATAAATTGTATGTGAAGATGATTGGTTTGTCAATTTGAATAAGAAAATT
TGACCAAAATACCAAACACCTCTATTTGATTCTTGGACATTCATTATGGTGCTTGTCAATTTGAATTGCATCAAAACTTT
CGTTTGAACTTCATATATGAGAATTCTAAATAAGAACTCGACTTTCTATTGAGTAGCCTTTCAAGTTCATCGTTAGCCAA
TTGCTTCTATCTATTGAGTGGCTTAATTTTGGTTTACTCAACTTTAAGGTATGATTATGTTTAAGTTCTCTTGTTTAATT
TCTTTGTTTATTATGTTTTCCATTAGTCTGTAATCTTTTTTCTACTTCTTTTTATACATGATCAGATCTTGAGAACTTTA
AAGGAAGGGAAGGAAAACCTTGAGTAGTGAAAACTACCTATATGGACAGAGGAAAAGAAATCGAAGGACAAAGAGAGAAA
GGGAAAGCAAACAACTCATCGGTATGTCTTATGATATTTATTTATATTTTTCATTTTTTATGGCTTTTAATTGACTTAAA
AGCGTTAATCGTTCCGGAAATAGAGTTTCATATAGGGTGTGTTTGGTATGAAGTAAAATGTTTTCCTAGAAAACAAGTGG
ATTTCTAACTTATTTTTCCATGTTTGGTTGGTGAGTAGAAAATGTTTTCTGGAAAATATTATTTAATGTTTGGTTGGTGA
ATGAAAAATATTTTTCAGAAAATATCTTTTATTTTTTGCTTGAGACTAAAAAATATTCATTAGGAAAATAATTTTTGATC
CGAAAATCAACCCCAATAATTGATTTAGGACCCGACCTGACACCCAAACTAGGACAAGAACCCGATGACCATTCCAAAAT
CCGACCCTGAGATCTGATCCAGTCGAACCCATGAATTTTTTTTTGACGGGGTCGCGGGGAAAGGGGGGGGGGTGGTGAGC
ATAATAAATGAATTTTTTTAAAATTTCAAATATTTTTCAAAAACAATTATATTTTTTGATTTTTTTTATTGGGGCTGGCG
CTGGGGTAGGGGTAGGGGGAGGGGGGGTGGCGTAAAAAATGAAGATCTTTTAAATTTGAAATATTTCCCAAAAATAATTT
TTAATTTTTTTTTTTTTTGACGGAAATGGCCTAGGTGGGTGTTTGGGGGTAGAGATTTGAAATATTTTTCAAAAACAATT
ATTTGAATATTTTTTTACTCAGGCAGGCACGGGAGGGGGGGGGGTGGTTTTGGTGGTAAGCATAAAAATACATTTGAAAT
TTAAAAAATAATAAAGATTTCAATTTTTTTTTTGAATTGGGAAGGTCGGCTACGGGGTATGGGTAGGGACGTAGGGTAAG
AAAAAAAATTAAAGGATGAAGTAGAGTTTTGAAAAATGTTTTCCTTAATTTGAAAGGGAAGTCATTTTCCTTAAATTTGA
GTAAAATGAGTTGATTTGAAAAACATTTTCCAAACATGGGAAAATTAGAAAACATTTTTCAGAAAATATTTTCCTCCATA
CCAAACACACCAAACACACCTGTAGTTTTAAATATCATATCTTTCCATGATATCAGAGTTAGGTTCGTATCTATTTGGAC
CCCATGTTATATTATCCACACTCTAATTTCGTAAGCTAACTTTTGTGGCATATCTTTACAGACTTGTAGTACTATACAAT
TTATTCTAGTTATTTTACTTCATTAAGTAATTTAGTAACTAAAATTATCTCTTTAGACATTTCCTAGGCCTGATATCTTT
TTTTCTTTAAGAAATGCAACATTTTGTTTCAAACGACAAACATCGTTAGCAATTTATCACAATATAATCCTTGCACCATG
TCAAGGAGGTTTCCACGTAAACTTGGTCTTCGGACTGGTGGTGGACTCATATAAGCCAACAGTATCACAGCCCTCCATGT
AAATCTGGAACTTGAGACCGGCAATGTGAGCAAGCTCACACTGAATAGATTAAAGGCATAATACATATATTGGACCCTAA
ACTTGGCTTCAAATTTTAACTTTGACCTCCAACTTTCATAGTGCACAAACAGGCACTTTAACTATCTAACTTTTTAATAA
ATAAACACGCAATTTTTGGAGGTAAAGAGCGTGAAATGCAAACACTCCCACGTGTATTAGTGAGCCACTCAATGGCTGCC
AACTAATTAAATACTTTACATGTCCATTTTAGAACTAAAAAAAAAATTAAAATTACTTTTAATTAATATACAAGGGTTAT
AGCTCTTTTTCCACAATGACAAAAAAAATTAGAAGCCATTTGCACTAAATATGAGCACAAATCGTTTTAAAAGAGAGGAA
AAAAAATTTGATTTGAAAGAGGAGGAAAGAGAAATGAGATTTTGATTTGGAAATATAAAGATATTATATAAAAGGGATTG
ATTAAGGGTAGATTTGTCATTTCAACATTTTTTTTACTGTTGTGGGCCTCAAAAATTACTCCTAACTTGCGTAAAATACG
TGCACATCATGCGTTTTGCCAGGTAGAACACGCGTGTTTATTTATTAAAAGGTTGGATAGTTAAAGTGTCTGTTTGTGCA
CTATGAAAGTTGGAGGTCAAAGTTGAAATTTGAAGCCAAGTTTAGGGTTCAATATATGTATTATGCCTAGATTAAATGAC
ATGCTTATAGTTAAAGCCAAAAAGACCTTATGTTTGTAAGACGTTTAGTATTGGTAAATTAGGTACAAAAAGATAAATTG
GTAATAGTTAGTATTTTACTTTTAAATAACATATACAAAGTAAACCATGTTTCTGACATGTTTGCCTTTTGATTTAAGCT
GTAACATGCTAAACATTTAACTCATCTATTAGGCTATATATATTGGATTAAGTCCTCTACACTTGTGTTAGCTACCTGTT
AAATTAGAGTAAAATCTGTCATGGTAAATATGTAGCATTTGAAATTCCACAAAACATTTGGTTTTTTGGCAGGTGTCATC
TACTGTACTTCGCAAGGACATGGTCAATCTACTAGATNNNNNNNNNNNNNNNNNNNNNNNNNGAGAGGTTAAAGAATGGA
CGATTTCAAATAGCGCTTGACATTGATCAAGCAGAAACGCTGACATTGGAGCTGACATTTATATCAGCATTTTTCCAGCT
TTGTTATGCTGCTTTGGATGACGAAATGATTTGTCTATCATATGAGGTTCATAATCTGGTTCAGTCACTTTTTCATCAGA
AGGGAGATGGCATGCTGGCTGAACTAATGAATCATTCCGTTCCTTGCCTCCTAAATAATATTGAAAGTTATATCAGGTCA
CATGATTATTCTGAATCAAGTGCTACCATGACTGAGGATCATTTGGTTGAACATTTAGATGCCGTCCTCGTGTTTCTCCA
ATATCTACCCAAGGGTTGTGGTGAGTTGATTTTCCCAATAATGACTCAATATGAGCTTCTTCAGAATGTGTATGGAAATT
TACGAGATTTCCATGAGTTAAAAGTAAATGGTTGTGTTGAGTATGACACAATTGAGCATGTCTTACATCAGTTTCAAATT
ATGGTTCAGAGTGTAGGAATCTTCTGTTTTTTCCTTTTGCATTGTCAACATGATGAAAGAGATGAACATGATGAAATACT
TGTCAGTTCTCAAGTTGAATCCATGCTAGTAGATCTACTTGTGGATATTATTCCTGTTGAACTGGAGGTTATACACATAT
GTTCGACAAATTTGAAAGCTTCAAAGTCAGAAAAAGTCGGATGCTTCATTAAGCAGCTCCAGAAAGCCTCTCCACATATT
CTTTGAGAGTATCTGATTCATCTACAAGAGCACATGGCTAATATAGCTGCTGATAGCACTTCAACGCGCAACATTCATGT
CATGATGGAGTTCCTATTGATTATTCTTACTGATGTTCCCAAGGACGTTATTCATCATGACAAGCTGTTTGTTCTCTTGG
AACGTGTTGAAGCACTTACCAGGGAGGTATCCATTTGTGTTAGCAAAGTAGATGAGAGCTTAAGGAATGAAGAGAATATG
ATTGATACAAGATATGCAAGGCTAGACTTTCTGGAAAATATTGAACTCTTAAAGAAAGATCTCAAACATGTTTTCTTAAA
AGCCCCTGCAGACTCATCTCAACTCTACTTCCCCATGAGAGATGGACCACTCTTCATGAATCTTCTACTTAGAAACTTAA
ATGACTTGCTCAACTCCAATGCTTACTCGGTTGATTTGATAAAGGAAGAAATCGTGCTGGTGAAAGAAGGTCTAGAGTTC
CTAAGATCATTCTTTGGAAATGTTGAGCAAGAATTTAATAAAGATCTTCGGACTCGTGTTATAGGTCTGGCATATGAGGT
GGAACATGCCATTAATTCAATTCTTGTCAGAGATCATGGTCTCTTGCACCTTATCTTCTTACTTCCTGATACCATAGAAA
ACATCAAGCTTATCAAAGAAGAGGTACCGGCGAGGATTTCCAAAAGCAAGGGTCTTACTGTTGGAAATGCTCCCAGTAAG
CCTGTTGAAATTAAGAAGTCATCAACCACTGGTCAGATAATTGTAGGGTTTGAGGAGGAGACAGAGTGGATAATTAGGAA
GCTCACCAGTAGACCAGCAGAGGTTGATGTCATTTCCATAGTTGGCATGCCAGGGCCTGGAAAGACTACTTTGGCTTACA
AAGTATTTAATGATAAGTCAGTTGTTGATCATTTCGACGTCCGTGCTTGGTGCACAGTCGACCAAGAACATAATGAGAAA
AAGTTGTTGCAAAAGATTTTTAATCAAGTTATTGGTCTGAAACAAACACTCAATGAGGATGACATTGATGAGGACATTGC
TGAGCTGATAAGCTGCGGAAAGAACTGTTTGGAAAGAGGTTTCTTATTGTCTTGGATGACTTGTGGGATATTGCAACATG
GAATGAGCTAACAAGACCTTTTCCTCAAATTCAGAGAAGAAGTAGAATTATTTTAACAAGTCGGAATAGGGATGTGGCTT
TGCAAGGGAAACACCACAGTGATCCTCTTTATCTTCGATTGCTCACACCAGAAGAAAGTTGGGATTTATTAGTGAAAAGG
GTATTCGGAGAAGAACGTTGCCCTGATGAACTATTGGTCGTTGGAGAAGAAATAGCCCGAAAGTGTGCAGGACTTCCTTT
GCTACTTGATCTGATTGGTGGTGTCATTGCAAGGAAGGAAAAGAAAACGGCTTTGTGGCTTGAAGTACTAAATAATTTGA
ACTCCTTAATTTTGAAGGATGAAGAGGAACTGATGAAGGTTATACAATTAAGTTATGACCATTTATCAGATCACTTAAAG
CCGTGTTTGCTTTACCTTGCAAGCTATCCAAAGGACAACGATATTAAAATCTCTGAATTGAAACATTTATGGAGTACTGA
AGGACTTGTGGAACAGACTGAAATGAAGAGTATTGAAGAAGTACTGGAGGTTTATGTGGATGAGTTAATTTCAAGTAGCT
TGGTAATAGTTTTCTATGGGATACATGATAGGAACCCGAGTTTCCGAATTCATGATCTTGTGCATGATTTTTGTTTGATA
AAATCTAGAAATGAACATTTGTTTGACGTGATAAAATCAAATGCATCGTCTTCATCTTCAGATCTGATGCCGCATGCAAT
GACCATCCATTACAATCAGCATCTCCATTCGGATGAAAATTTTGTCCTGTTCAATCCAGAAAAGAAAAATCCTTATGTCA
AACACCTCCTCTCATTGAAGGTATACAAGGCTGGTGATATAGAATCTTGGAGGCCCAATCACCTAAGACACTTGAGGCTT
CTTAAAAGTTTAGAGATGCGCCAAATACTTTTGTCGGATCCTTTGCTGAATGAAATAGGCATGCTTGTTCATTTGAGGTA
TTTAAACATTTGGATTCCAAACCTCTTGAATCTAGAAACTCTGATGGTGTATAACTCAGCATCAAACATGGTACTATCAC
CCAGTATCTGGAGTCTTGCAAAGCTTCGACATGTTCACATGTTGAGTTTTTCTATCTTTGATTCGCATGCTGACGAACCA
ACAGTGTTAGAAGAGGACTCAAAGTTAGAGAGTTTGAGAATATTATCTGGGCTCAAGATTTCTGACTCGCAAGACACAGG
GGACATTTTCAAAAGGTTTCCCAATATCCGAAGTCTTAGATTCGCCATTAAAACATCACGGTATTGTTCAGCAGAGCAGA
TTTGTTTTCCAAGATTGGATGTCCTCAATGAACTTGAACAAGTTGATGCAAATTTTCATGGTGAGGGATGGAAAGATAAA
TACCAGTCTGATCTGTACTACTTCCCTTTGAGCTTGAAAATATTGAACATGACAAGGTTTGATCTATCATCCGATTCACT
GTCAGGAATTGCGAGACTGCCCAACCTTGAAAACTTGAGTCTAAAAGAAGTAATCATCGAGGGAGGGAAAGAATGGAACA
TGGAAGATGTCACCTTCGAGAAACTGAAATTTCTCGCATTGTATGAGGTGTCTTTTTCTGAATGGCAGGTTAGAGAGGAA
TCCTTTCCCATGCTCGAGGAATTACAAATAGAATGGTGTTATGAGCTTATTGAGATTCCGGACAGTTTTGGGGATATTGC
TTCATTAAAGTCTATCACAGTTGGGCCGGCCACAACTAACAGATTCAGCCCTAAAGATTAAGGAATATGTTGCAGAAATG
ACGGGCGATGACAAGCTTGTGGTTATGTAATATTGAGTTCATGCGCGAAGTGGGCAAATCTTTGTGAGTATATACAAATT
TATTAACTGCTCTTGTACATTAAGTTCCTTTTCAGTATATATTTTTTCATTTACCTTAACCTGTATAATTTCAAAACTCT
GCTGGTGAACAACACATCAAATAGTGTACTATCATCTAGTATTTGAAGTCTTGCAGAGCTCCGACATGTGAGAATCGATG
ATTATTCTTTCTTTGAACTAACTGTGTTATAAGAGGACACAAAGTTAGAGGAACTGAGGATACTATATGTAAATCAACAG
AACTCCTTATTTCATATATAAAAACATTACATGTATATATACACTAGCAAGAAGCTATACTAAAGGTAAGAAAATATCCT
ACAGATCTCTCATATGATTCTTACAGATTTCTCCTATGATACTGCTGACTATATTAGGTAATAGAATATTTACAACATTA
TGTCACACTCCCCCTCAAGCTGGAGCATATATATTGATCATGCCTAGCTTGTTACATAAATAGTTAACTCGAGCTCCAGT
CAATGCCTTTGTGAACAAATCAGCTAGTTGCTCTCCTGTCTTTACATAGCTTGTGGAAATCAAGTTCTCTTGAATCTTTT
CATGAATAAAATGGCAGTCCACCTCGATGTGCTTAGTTCTTTCATGATACACTGGATTTGAGGCGATGTGAAGGGCAGCT
TGATTATCACACCAAAGTTTCGATGGTGTGGGATACTTCAACCCAACTTCACTTAAGAGGTGATGTATCCACATAATCTC
GCTTGTGGATTGTGCCATAGCTCTATACTCGGATTCTGCACTAGATCGAGATACAACATTTTGTTTCTTACTTCTCCATG
ATACCAAATTTCCACCCACAAAGACACAGTAGCCAGTAGTAGACCTTCTATCAATCTTGGATCCAGCCCAATCAGCGTCT
GCAAAACACTCAATGCGAGTATGTTCATTGTTTCTATATACTATACCAAGTCCAGGGGCACCTTTCAAGTAACACAATAT
TTGTTCCAAAGATGCCCAATGTTTGATTGTAGGCATGGACATGAACTGACTAACAATACTTACAGCAAAAGAAATATCCG
GACGAGTTACAGTGAGATAGTTTAATTTCCCAACTAATCTCCTATATCTCTCTGGATCATCGAATGGATCACTATCATAT
TTTGTTAGCTGCGTATTGGGGACCATTGGAGTACTACAAGGCTTGGCTGCTGACTTTCCAGTTTCCTTAAGAAGGTCTAG
GATATACTTCCTCTGAGATAAAAATATTCCCTTCTTGCTCCTACTTACTTCTATTCCCAAGAAGTATTTCAACTGTCCCA
AATCTTTCGTGTGAAACATAGAATGCAAGAATAATTTGAGAGAAGATATTCCTGCATAATCACTCCCAGTGATGACAATG
TCATCCACATATACAACAAGAAGAATAATGCCAACTGCTAATTGTCTGTAAAAGACCGAATGATCACAATTGCTCTTTGT
TAGCCCAAACTTCTAAACTACCTCACTAAATTTCCCAAACCAAGCACGTGGACTCTGTTTCAGACCATACAAGGATTTCT
TCAAGTGACAAACTTTCCCATTCTCCCCCTGAGCAACAAAACCGGGTGGTTGCTCCATGTACACTTCTTCTTGGAGATCA
CCATGAAGAAATGCATTCTTGATATCCAACTGACGTAGCGGCCAATTTTGAGAAGCAGCCAGAGAAATAAATAAGCGGAC
GGAAGTGAGTTTGGCCACCGAAGAAAAAGTATCAGAATAATCCACCCCATATGTCTGAGCATATCCCTTAGCAACCAATC
TGGCTTTAAGCCTAGCCACAGAACCATCAGGATTTACTTTGACTGTAAAAACCCATTTACATCCCACTGCCTTCTTCCCT
TTTGGTAAGTCCACCAAATTCTAAGTGTGATTGTCATCTAACGCATGTATCTCATCGAGCATTGCATCATACCACCCAGG
ATGATTCAAAGCTTCTCGAACTGTTTTGGGTACAAAGATAGAATCTAAAGAAGCAATCAAAGAGCAAGATGCGGGAGACA
AGTGGTCATATGAGATAAAATTAGCAATGGAATATGTTGATGGACATTGACGCTTACCTTTGCGAAGAGCAATGGGAATG
TCAAGATTTTCTGTTGGAGAGGGATTGACTGGAGGAGGATCTGATGACGAGAGAGTTGGTGCAGGACATGTATCATTGGT
CACTTGTCGCCTCGAATAAACTTGAACTATCGGCGGCTTTGTTTGAGAAATAGGAACATCATAAGACACATTTTCCATTG
ATTGTTCAACACTACCAGGGACTTCCTTATGTTGTTCTGATCTTGATGGAGTGGTCCTATAAATGAGCCATTCTTCTTCT
TCCTGCTGCCCCTGAGTGGGAAAAGTGTCGGGAGAGGAAAAAAATGATATGCTTTTAGAGAACACCACATCTATCGACAC
CATATATCTGTTAAGGGTTGGAGAGTAACACCGATAACCCTTCTGTAAGCGAGAATATCCCAAAAAGACACACTTCAAGG
CCTTTGGATCTAGTTTAGTAATATGGGGTCGCACATCACGAACATAACAAGTACTCCCAAACACCTTTGGTTCTAATGGA
AATAATGGCTTATTAGGAAAGAGAACACCATAGGGAATATCACCATTAAGCACTGTGGATGGCATGCGATTAATTAGAAA
GCTAGCTGTGGATACTGCATCTGCCCAAAATTGCTTAGGTACCTTCATTTGAAATAGCAAAGCACGAGCTGTCTCAAGCA
AATGTCTATTTTTCCTCTCAGCCACTCCATTTTGAGAGGGTGTATCAACACACGAAGATTGATGAAGGATACCATATTGA
TTCATGTAATTCTGAAATGATGCTAACATGAATTCCTTAGCATTGTCACTCCTCAATATATGTACAGAAGCATCAAATTG
TGTCTTAATCTCAGCACAAAAATTTGAGAAATGGGAGAACACTTCAGAACGATTTTTCATAAAGTAAATCCATGTCATTC
TAGAAAAATCATCCACAAAAGTAACAAAATATCTAAAACCAACTTTAGACACAACAGGGCATGGTCCCCAAACATCTGAA
TGAACTAATTCGAAAGCAAAATCTGCCCGCTTATTATTTCTAGGACTTAACGAGCTTCTATGGTGTTTTGCAAAATGACA
AGACTCACAATCTATTGAAGGTACATTATGAAATTGAGGACATAATTTCTTCAAAACTGGAAGAGAAGGATGTCCCAAAT
GACAATGTGCTTCAAATGACGAGACGATACTAGAGCAAGCAACTGATGAAGTCGCCCATTCCTCAAGAATGTATAGACCG
TCTGATACATGTCCTTTACCAATAATCTACTTCGTCATAAGATCTTGAAAAAGGCAATGATCGGGATATAATGAGACAAA
ACATTTTAGTTCTTTGGTAAGTTTACTCACAGAAATTAGATTAAAGGCAAGACTAGGTAAGCCTAGCAAAGATGACAAAG
TAATAGATGAAGTGGGGTTAACGGTCCCAGATCCCTCAATGGTATAATTAGACCCATCAGCTATGGTAACATAGGATGGT
ACTTTATGTGCCCGAAATTTAGAAATTTTTTGGGATTACCTGTCATGTGATCTGTGGCACCCGAATCAATGATCCAGTTG
CTTGAGGAGGAAATGAGGCATTTGTTACCTGACTCATTAAGGGCAGGGGCTGGCATTGATTCTTGATACTTTGTAAGTCT
AGCATACTCATCAGCGGAGATTGTAACAGTTGAGGGTGAACTCGAAGTGGCAGCAACAACGGCAGTCTGAGTCTGCTGGT
TGTGAAGCTGTAATTTCTTACAGTTTCGCCTTATGTGCCCGGGTTCCTTACAATAGCGACAAGTATTGTCATTGTTCCAT
CTCCCAGCATCATTGTTTCCTTCTTTGTTATTGTTCTATACCCCAACATTGTTGTTATTGTTCCACCTTCCCGCATCATT
GTTGTGGTTCCATTTCCTTACATCATTGTTATGATTCCATTTTTCTCCATCTTTGTTATTGTTCCATTTTCCTGCATCAT
TGTTGTTGTTCCATCTCTCTGCATTATTTCTTCCTCCTCCTCCTTTTGCAACAAGCACATTCGTCTGTTGATTGGCTGGA
GTACTCTCTGTGCGCAACACCCGACTGAAAACATCTTTGAGAGAAGTGATCTCAGAACTGGAGAGAATCTGTGATTTAGC
AGTCTCAAACTCAGAAGGGAGCCCGGCTAAAAAGCTCATTATCGCCATTTGTTCCCTCTGAGCTTGCTGCACCTTGATAT
CAGTACTGAATGGTAGAAGTACATTCAGTTCCTCGTAGGTTTTCTTGAACTCCATGAAGTATGTAGTGAGTGACTTAGCT
TCCTTCTCAGAACGATAGAAAGCCTTAGAAACTTCATAAATCCGAGATAAATTACCTTTTCCAGAGTACAAATACTCCAA
ATAATCCATTAATTCTTTCACAAACTCACAGTGATTAACCAAACCAACCACTTCGTTATCAATAGAGTTTATGATTTGCA
AGATTAGTCTAGCATCATCTCTAAGCCAAGCCTTTTTAGCATCATCGGTTGGAGGATCTTGTATAAGATGATCATTTTTT
TCAACACTACGCAAATAGATCCTGATTTTTCTACTCCAATCTAAATAATTAGACCCATTTAATTTAGAATCTGTAATTTT
GGATAATGCTGGAACAATTTCAGTCACGGCAGATTTATCCTCAGCCATTTTAACTAATGTTTAGCCAAGATATTGATCAA
GAAGAACAAAGGATCAAAAATTCTGCCACCAAACTGGTCGATAAGAGCAATAGATCGACACTAGAACTGACCAAAGCAGT
CACAGAAGCAAAGGAAAAAATACAAACCCGAAAGTCGATGCTGGGACAGCAAGCGCAAATGTAATCTGCCAAACCCAAGA
AATCGAAACCTTTTCCCAAGATGCTAGGAAAGTTCCAATTTTTTCTGAATCAAGATCTTGAGCCCTAGTGGCTCTGATAC
CATGTAAATCAACAGAACTCCTTATTTCATATATAAAAACATTACATGTATATATACACTAGCAAGAAGCTCTACTAAAG
GTAAGAAAATATCCTACAGATATCTCCTATGATTCTTATAAATTTCTCCTATGATACTGTTGACTATATTAGGTAATAGA
ATATTCACAACATTCTGTCACAATCAGCTCAACCTTTTTTGTTTGGAAGATGCAGAAGGATCTTTTTGTTGAAATTTTCT
TTTAGTTATGTTTTAAGCAAAATAAGTTGTCTACTTTAAGATGAATTTGAATTTTAAATTTTAGTTAGGTCATTTGAGGT
GTTGAGATATTTCAGGTTATTTTAATATCAAAATACATAGATTACGTGTTTTACGTTGGCTATTTAAAGCCCCTCAATGC
TTAATAAATTTATTGAAAACCATTTCAATCTATTGTGAGACATTTTCAACCCTTTTTGCTTCCTCATCTTTTAAAAAAAT
CAACACTTTTCCTGTGCTCGAGGAATTAAGAATATTATGGTACTATGATCAGAATATTGATTCATTAAAATCAATCACAC
TGTATGGAACCCATCAACTTAAAGATTTAGCCGTGATGATTAAGGTTTATTGTGGGTAATCTTCTACCATTAAGCTTGTG
TGCGAAATGGGGTCCTTATTTAGGTCATGCTAGGTCCTTATTTCAGCCCTTTGTTGTGAGTATATCAACTTCTCTGCTCT
GCGAAATTTCATACCTAAACTACTGTTGTTTTGTGAAATTCCATACCTAAACTGTTGGATACTCACAAAACCCCTCAGGC
GTCAACTACATTGTTCACGTAAACAAAATTGGAAACTTTAAGAATCATTACACTTCATAGTGCAAATATTTCAATTTCAG
AATCAATTTTGAAATATTACTATTATATGAAAGAGTATTACTAAACAAAAGATTATGATAGTATATTGTTTTTCGTCCTA
AATTCTTGGACCTTCCACTAAGTGCGAATCTAAGAAAGTAATTTGAACATTAAACTTGAAGATCTAGGATCTCAATAAAG
CACATTTTCATCACCAACGCCTAATCCATGATTGTTGAACAATTCAATGCATGAAAGAGAATAGTCATCATTGTACAACT
TCTTTAAGCAAACATTTCCACCTTCATACTTTTTAGGGGCATTCTCCTCAGTTACATCCCACATGTCAACACTTACCCCG
CACCCGTTCTCCAAACTTTTAGCCACATCTAACTTTTAATATCGAAGAATATACTCAAATGTATCAAAAAATGGAATCAC
CAGCATTCCAAGAACGACCTCATCATGGGTAATCTTTTTTGATTTTTTCTCTTATCTCCACTAGTTCTTGAGTCACTACC
CATGGAGTGTTGTTAACTATGTAGCTTCTATTTTCTTTTCAATGGCTTATTGTTCTTTCTCCAAACCAAAAATTGAGATT
TACTAAGTTGCATCACCAGATTTTCATCCCAAATTAACCCAAAGGGCTCCAATTCTATTGTCTAATATTTCATTAGTAAT
TTGGAATCGATGGTGGTGTTTGACAAAATTACTCTTTTGGATAGGATCTCTTCTGTCAATTATGCTATAATTTGGTCATA
AATTTCAGGACTATTACAACCACAATGAGTTCCTATGCAGCTTGGAAAAATTCATAAGGTCCTCGAACAAACCTTCGAGA
TTCTTTCAGTCCTACAAATACAAATCCAACCAGAAATGACATTTTGGATTCAACAGATTTCACAAAATAACTAACAGAGA
TTGGTCTCAAGGGCGCTGAAGAAGAAGAATCTACTACTAGAGGTGGTATTTGTTAGGATTTCAAAATTTTAGAGAAAAAA
AAGATAAGGTTCAGCAAAGGAAATTTTCATTCATGTTCAGCTTTTAAAAAGCATACACACATATATCTACATAAGCTTTT
CCAAAGTTAGTAGAGGACCATACATATCCAACCACTATTGACTTTCTTACAAAACATATTCCATAAAACAAGGACTACCT
TTCCTTTACAGACTTAACATAATATTTAAGAAAATAACAATTAAACAAAAGACATCTAGAAATATCTCATTTTCTAACAC
TCCTCCTTGAGATTTTTCTTGGATACTCCCAACTTAGCCCTTAGAACTTCAAATTTCCCCTTAGGAAGAGCGTTGGTCAT
GATGTCTGCAATCTGCTGATCTGAGCTGCAATGAACAAGTTGAACTTCGCCATCCTTCTCTGCTTGCCTGATAACGTGAA
ACTTCACATTTATATGCTTGCTATGACCATGTTGTACTTGATTTTTGGCCATAGATATTGCTGACTTGTTGTCAACCTTA
ATGACAGTAGCTTCAATGTCATTTTGCTCTAGATCATGTAGAATCTTTCTTAACCATAGAGCCTGATTAGTTGCACCAGC
AGCGACGATGTATTCTGCTTCTTCAGAAGATTGAGCTACCACCTCTTGCTTCTTTGAATTCCATGAGAACATGCCTGAAC
CAAGTGTAAAAGCATATCCAGAAGTGCTTTTCATATCATCAATGCTTCCTGCCGAATCACTATCTGAATAACCCATCAGT
TGCCCTTGCTCTTCCTTTTTAAACCAAATACCATAATCAACAGTTACTTTGATATATCTCAACGTTTGTTTAGCAACACC
AAGATGAACTTGACTTGGAGCTTGCATAAACCTAGGCCTGGCAGGGGGACTGGGTTGGCCCCTCCTGGCCCGTGACCGGT
TCGAGAACCGGCTCATCGGACCCAGTCCCGTATGTTCTCGCGGGTTGGGAAGGGATCGGGATAGGGGACCGGTTCACCCT
TTGGTCCCGGTCGAACCGGCCCGGCTGAACCGGCTGGTTTCTCAGGATCCCCTCAATTTTTTTTTGTTTTAAAATTATAT
CCGTTGGGGAAACGGCTAGTGGGCCCCCCCAATGGATTTATTTACCTTTTTTACTTCCCCAACACCCCCTACCATCCCCT
ACCACCCCTCTACTTTTAAAATTTTAATTTAAACCCTCAAGTTATCATAAATACACTTTAACCCATTTTTAATATTATAA
ATACCCCTCTATCCCTTATTATTTCTTACAAAATCATCTATTCTCTCATCTATTTTCTATATCCTCTCAATCTTAAGTCT
CAATTTTTTATTCCATTTAAGTCTCATATTATATCATAATAGTGATAATACATATATTTCAATTCTAAATTTTCATATTA
TATCATAATATATATAATTCCCATATTTGCTATCAAGTATTGGAGTTCCAAATTACAAGTTACAACAAACTACAAGTATA
ACATCCGGAAATTTGAAATAACTATGAAGAAGCTTAGAATTGGAATTAATCATTTTTGGAAGGAATTCAAAAATCTGGAA
AATTTGGTTAAGTATGGGAAAAAGGTAAGTGTTTGGCCAACTTTGAACAGTCATAACTTCTAGCTCAAGATGATTTAGGT
GTAGTTACACTTATGTTTGCGAAACTCGTGGAATGATTTTTCCAACGCCACCGAGTTTTCTCGATTCCGAGTTCGTATGA
GTGAGTTATGCCCTTTGGAAGTTAGGCAGTTGGCAGGGAAGTCTGTCCGGAAATTGTAAGGGTATTTTGGTCTTTTCACT
AATCAATTGTTTTGGATATATTAAGGTGTTAGACTGATTTTAGATCAATTTTTCCTTTTTAAAGTGAGAGTTAGGGTTCT
TGATAGAAAAGGAGAGAAGAGGAAAAAGGAGAAGAAGAAGCAAACTTCGTAGAGATCGTCGTGGATTTCGTCAGGGGTGA
TCCCTATTAAGGTATGTGAGTTCATAGTGTTGGGTTGGTTCTTTCGCCCACCCGCCAAACTCGTTTTAAATTCTGAGAAA
AGATTGATTATGTTTGTTGAAGTTGTTGGTTGTAGTTGTTGAAGTTGTTGGTTGTGATTGTTGTTGAAGTTCTTGTTGGT
TTGGTACATGTTTTTGGTTGTGTTTTGAGTTGGATCTGTTGTATGTTGAGGGGTTTTATGATATTAATTGTTTGGGGCTG
GAACCACGGAGGTTAAGAAGGTTTAGACTTGGAGAAAAGAAGGAGAAAAGTCAAGTTTTCGGGGAAAAGGGCTGGGGCGT
CGCGCCAGCCAGCACGCCCCAAAAGGGACTCTGAAGGCCAGCCCTTGGGGCGGCGCCCCTAGCAGAGCCCCAACCAGACC
CTTCTGAGCTTTGTGGTCTGGCGCCCCGCGCCTCTCAGAGCGCCAAGGACGCCAAGTCTTCCCATTCTTTCCCCACTTTT
TCATACATGTTCCTTGGTAATGTACCTATGTTTTATAGTTGTTTTCAACACTCTAAGGTACATTTAAACCTCCTGAACTC
ATCCATAAACATGAGATCATTACCCTTGAATTCATAATCCAATTCGAGGAAAGTTTGGATCAAAGTCAAGTGAAGTTAGA
GTCAATCTTAAAAGTTAAGAAGTAAGTCCAAGCAAGTCTTTAAAGTTGTTCAAGAGTCTTTATTGAATGTTTTAACTTCA
TTTTAAGGCTCGAGTTTCAAGTCAAGTAAAGAGTTGAGTTCATTTCTCAAAAGTTATAAGGGAACTAAGTATTCCCTAAG
AGTTTATAAATGTTTTTACACATTTGAGCAAGGAAAGGGAACATCAATCCCAAAAGAGCCTTTAGGCTATGCATTGAGTA
ATTATCTCAAACTAAAGAAAGAAGTTGTTTTAAAGGTAAAGCTAAGGTTTGAAGTTCTTTTCTTCAAAGAACTATATGGG
GACTATGTATTCCCAAAGAAGTTTATAAATGTTTTCACATTTAAATAAGAATGGAAACTAAGATTTCCAAAGAGCCTTCG
GGCAAGTTTTTCAGAAAAGAGTTATTACTTTCTAAATGAAGCAAGAGAGGAAACTGAGATTTCCAAGATAGCCTTTGAGC
TAAGTTTTTGAGTAATTATATCAATTCAGCAGGAAGAAGTATGTTTTATTAAACATAAGAGCCAGTATATTTTGGGAGTA
GTATCGAGCACCGAGTTGGGGGAGCGTTCAAGGAACCCACAGCCCCCGTAGAACCATGTTAGCCACCATGGGTAGAAAAG
GATCATACTTTTTAGATGAATCCTTTTCCAGATAGACTAGTGGATCCATTAGACAGTTCAGGTCTTATACCTTTGGCCGG
GTACAGGATGCTCTGGCAGCGTGAGGTCGATCGCTGTATCATCACTATAGCTCTATGTGATGGTTGTCGGTTAGAGAAAC
TCCCACAAAAGTTATTGTATTTTCATACACACAAATTTATGGTGATATTAATCCTTATCTTGATGAAAATTCAGGTGAAG
AAGTAGAAGTTGATTCGGGAGAAGAGGAATTAGAAGATACACCTACTAGTCCGGTGACAAAAGTTCCAAATGAAACTACA
AATTCAACGGAGAAAAATTGTGGACGCCCACCCCTTATACCTCCTACAAGGGAGAAGGTGAAGTATCAACCCCCTAAAAC
TTCTGTTGTGCGGCAATTTATGACTTTAGATAAGGAAAACTCTATTGCTATTTGTAATAAGTGTAAGCAACCTTTTAAAC
ATAAACAAGGTAGAGGTCAAGGTGGGATGGGGGGGTTAAATAGACATTTGTTATCTTGTGTGCCGATTCAATATAAAGAA
GCTAAATCATTAGCCGATAGAAAAAAAGGAATTCCAGTTAATGATTTTGATATTAATGTTAATGAATCGGTAGGGGCTTC
TAACATGGTTCAAGGAACATTAGATCCTTCTAACCCCGGTGGTCCACTAACACTACGTAAATATAATAAGGAAAGAGATC
GCGAAAATTTAGCTAAAATGGTTTCTGTTTGTGGTTTGCCTTATAGTTTTCCTTCACATCCCGGTTTTATTGAATATATT
CAACAAACTTATAATCCTACTTATAGAGGTTTTTCAAGAAATACTGTTAAATCTGATGTTTTTGTATATCAAGGTAAACA
TTGTCAATATATTCGTTGTATATTTAGCATATTAGATTGTAGAGTGTCTATAAATTCGGACATGGGTCGTAGTGTTAATG
GACATGATTATTTAACTGTTACAGCACATTGGATTGATCATAGCTGGAATTTGCAAAAAAGAATCTTAAGTTATAAAGAA
TGTGTAGAGAAAAAAACTGGTGCATGTTTAGCTTCAAATATTTTGAGTGTTCTAGATTATTACATGCTTATAGATAAAGT
AATGTCTGCCGCATTAGATAATGCATCTAATAATATAAACGTTGCTAGTATGTTAAAAACTAGATAATGTGGTTGTATGA
AAATGAATATGCTGTTGCCTGGATTTTTTATGCTCAAAGAGCTGCTAGAATTAAGGAATTTAATGAGCGTTGTGTACTAT
GTGATTTGCTACCAAGAAAAATTCCAAGACATATTAAAACAAGGTGGAATTCTTTTTACAAAATGTTTTCAGTGGCTTAC
GAATATAAAAGACCCATAAAAATGGTGTTTAATACTCATAATGCTGACCCATTAGAGAGAATTTGTGAAGAAGATTGGAA
AGAAACTAATGAACTATTAGAATTTTTAAGACTTTTTTATGATGCTAGGATCATGTTTTCTAGAATTTATTAGCCTACTA
TTTCATCAGTATTAATAAATATTTGTGCTATTTCAATTCAATTTTCTAAGTACAAAAAAATTGAAAAATTTAGAGTTGCA
ATTGAAGGTATGATTGAAAAATTTTAATTTTTTTTTTCCTATTCCTCAAATTTTTTTAACTGCTACTTTACTTCATCCTG
ACTATAAATTACGAGGTGTGCAGGGACTTGTTGAAACTTTTTATGATACTTTAGAAATTTTACCGGAAAAAAATCCAACT
TGTGAAATGTGTAAGTCTAGCATAAAAATAGAAGCAAAAATTTTGTATGAAAAATATATAACTACATGAAATACTCAAGG
AGAAGTTGGTCAAACTTCTAATCCTCAGAGTAAAGTTCGAATTTCAAGTTATATGCGAGGTTTTCTTGGTCATAATTCTA
CTAACTGTGATGATTTTGAAGAATATCTTAATCAATCTTTAGAAACAGTGGAAGACGGAGATGGCAATGAAGATTTATTA
GCATGGTGGAGGAGGCTGAGTGTTGCATTTCCAATTTTGAGCAAAATGGTTCGTGATGTTCTAGCTATTCAAGCTTCATC
AGTTGCATCAGAGGCTGCTTTTAGTGCGGCAAGGTTTCAACTTGGCGATCATAGACATTCATTAGAGGAAGAAAGTTTGG
AAACATCAGTTTTATTTAGAGACTGGGTCAACGCCGAGAGGAGGAATTATAATTTGCCAAGGTTAAGTTCCAAACAAGAA
GGTTGGATTAATGCGGTAATTGGATCTAGTGATGATGAATTAGAGTCACAAGAATTTCTAGCAAGTTTGCCAACACCGGA
GGATGTTACCGTCGATATGATGCGACAATTATAATTGAATTTTAAAGGAGAATACAAATATTAGATTACATCCGAGAACT
AATTGAAATAGAACCCTTCCTAGAAGGTGGCTGCGTAAATTAGTTACTCATCTAATATTTGTAACAAATATTAGTTTTAC
ATATGAGAATTTATTGAAACAGAACCCTTCCTAGAAGGTGGCTGCGTAGATTAGTTACTCCACTAATATTTGTAAATTGT
AACTTCTAAGTTCTAAGTTGCAATTAGATTTTATTGAATAAATTTGAAGGCTTTATTCAAGTCTTTTTTATTTAACTATT
GTCTTGCATTTTAATTTTAATTTTAAAATACTGACTTTAAAATACTTAATTTAAAAATTGAAATTTGACATTTGAAATTT
CAAGTTAAATTCTTTTAAAATATTTAAAATACAAATTTGAACTTCTCAAATTTGAAATTTGAAACTTGAAACTTGAAATT
TGAAATTTGAAAACTTAAGCATTTTTTATTAGCTAAAAATGTTATTGAAAACTAAATAAACTAAAAATGCTATTCAATAA
CATATAATTTCAATACAAATAAATAAACATATAACAAAAATAAAAATCCCACGTCCCGTCCCATCCTGTCCCGCCATATC
CCGTCCCATCCCGTATATATAGTGGGACGGGATGGGACGATTTTTTATCCCCCCAATCCCGATCCCCCCAAAATCCCGGC
CAAAATGACCCCCGTCCCGTCTCGTCTCCCTTCGTCCCGTCCCCCAGTCCTCGTCCCCGTCCCCCTGCCAGCCCTACATA
AACCTCGACAGTAAACTTGCCGCGAACATGGGATCGGGTCTTGTTGCTGTCAAATACAGCAAACTACCAATCAGACTTCT
ATAAACTGTTGGATCAACCCTGTCACCTCCTTCAAACTTCGAAATCTTTTCATTGTGAACAAGTGGAGTCGGTACAGACT
TGCACCTCTCCATCTTGAACCTTTTAAGAACATCCCATGCATATTTTCTGTGAGAAATAAAGATTCCAGCAGTAGCTTGA
TGAATCTCCATTCCCAGAAAGTAACTCATTTCACCCAAATCTGACATTTCAAACTTGGTCTCCATTTCTTGCATGAACTG
ATTCACCATTGCTTTATGGCTTCCTGTTACCAGAAGATCATCAACATAGAGTGACACCACAAACACATCTCCTCCTTTAG
ACTTCTTCACATATAAAGTGGCATCATTTTCACTTCTCTTGAAGCCACAATGAATGAGATGGTCATCAATCTTACTGTAC
CATGCTTGAGGAGCCTGCTTTAATCCATACAATGCCTTATGTAGTCGGTAGACTTTATCCTCCATTCCTACAACTTGAAA
GCCTTCTGGTTGATCAACATACATCTCCTCCTGCAACAATCCATTTAAGAATGCAGATTTCACATCCAAATGATGCAACT
TCCAATTTGATTGAGCTGCCAAAGCAAATAACAGCCTTATTGTATCATGTCGTGCAACAGGTGCAAATGTATCCCCATAA
TCCAGACCTGCAACTTGCGCATAACCTTTCATAACAAGCCTTGCTTTGTATTTATAAACTGAGCTGTCTGGATTAAGTTT
GGTTCTATAAACCCATTTCACCCCGATCACATTTCTGTTTTTGGGTTTATCAACCAACTTCCAAGTATCATTCTTTTCTA
NNNNNNNNNNNNNNNNNNNNNNNNNNNNNNNNNNNNNNNNNNNNNNNNNNNNNNNNNNNNNNNNNNNNNNNNNNNNNNNN
NNNNNNNNNNNNNNNNNNNNNNNNNNNNNNNNNNNNNNNNNNNNNNNNNNNNNNNNNNNNNNNNNNNNNNNNNNNNNNNN
NNNNNNNNNNNNNNNNNNNNNNNNNNNNNNNNNNNNNNNNNNNNNNNNNNNNNNNNNNNNNNNNNNNNNNNNNNNNNNNN
NNNNNNNNNNNNNNNNNNNNNNNNNNNNNNNNNNNNNNNNNNNNNNNNNNNNNNNNNNNNNNNNNNNNNNNNNNNNNNNN
NNNNNNNNNNNNNNNNNNNNNNNNNNNNNNNNNNNNNNNNNNNNNNNNNNNNNNNNNNNNNNNNNNNNNNNNNNNNNNNN
NNNNNNNNNNNNNNNNNNNNNNNNNNNNNNNNNNNNNNNNNNNNNNNNNNNNNNNNNNNNNNNNNNNNNNNNNNNNNNNN
NNNNNNNNNNNNNNNNNNNNNNNNNNNNNNNNNNNNNNNNNNNNNNNNNNNNNNATTTTGTTCGGGCGAATAGCTTACTG
TCAACTTGTGATCAATCCTCATATCTTCACAATACTTATTGAACTCATTTGAAGTGTATTCGCCACCATTGTCCGACCTC
AAAGCCTTTAGCTTACAACCATTTTGTCTTTCCGCAAAAGCTCTAAATTTCTTGAAAACTGAAAATACTTGAGACTTGTT
ACTCAGAAAATACACCCAAGTCATCCTTGTTAAGTCATCAATAAAGAGCACAAAATATTTATTGTGTCCCAAAGATGATG
CCTGCATAGGTCCACACACATCAATGTGAACTAGTTCAAGTTTTTCAGTTGCCCTTCAGGTAGCACTTTTAGGAAATGAT
TTCCTGTGTACCTCACCCTTCTGACATGACTCACAAACTTCTTTAGACAATGAAATCTCAGGTAAATCCTTAGTCAAGCC
CTTTTCATACATAGACTTTAAAGTAGCATAGTTAAAATGACCATATCTTTTGTGCCATAACCATGACTCATCCTTACTTG
CAAAATTTGTACTATCAAACCTCCCATCTAAAGGAAAAGTTTTATCCACCATTCTTACTTTAACAATCAAACTATCTTCG
GAGTCAAAAATCAAACAATGTTTGTCCTTAAAGAATAAGGAATAGCCTTTAGACATCATTTGAGCCACACTTACCAAGTT
ACATGCTAAAGAAGGAACACAACACATCATGTATAAACTTTGTACCTTGTGTAGTCTGAAAGGAAACTGAACCCTTTCCA
TGTGCATCAACCATTTCACCATTTCCCATCCTAAATGTAGCTTTGAATGACTTGTCAAGTGTGTGAAACAAGAGCTCATT
GTGTGACTGTGACATATGACTCGTACATCCACTATCTATGAACCATGAGGATTTGTTGGCTGTGTTTTCTACATGAGAAG
CCATAAACAAGATTTCTTCTTCATTTTCAGACTTTTCAACAAAATTTGCATGCTGCACATGGTTTCATTGTGATTGATTC
TGCCTGGCCCTGCAATTTTTCCCAATATGACCCATCTTTCTACAGAATCTACACTGAATCGGTGGCTTTCCTTTGAACCA
ACAGTCTTTTTCTCGATGATTGGTTCTTTTACAGTGGCTGCAAGTTGGAAACTTCCCTCTCTTTGAAGATTCCTTCCTTG
GTTTTCCCTTTTCTAATTTATCTCCTTCCATCCTTCTATTGTCCTTCATAGGCTGTTTGCCTTTATGTTGTGCTTGAAAT
GCCGCTTCTGCTACTTCTTCATCTCTTATACTTGATCTTTGTTCTTGGGCTTGCAACTTGCAGATCAGTTCTGCCACATA
TAAAGTCTTCAAATCACAAGATTCTTCTATTGCTGAAATCTTGGACTCAAACCTTGCTGGTAAGCTTATCATCATCTTCT
CCACCACCCTTGAATCTGGAAAGGTTTCACTAAACAGCCTTACTTTGTTTACAATCTCCACAAGTTTGGCAGAATACTCT
TTCACAGTATCTCCTTCTTTCATCCTTAACATCTTAAATTCTCTTTTGAGAGTTAAGAGTTTGACAGTCTTCACTCTGTC
ACTTCCATCGAACTCCTCTTTTAGCTTTTCCCATACCTATTTAGGTGTTTCACAAGCCATTATTCTTGTGAAAATCACAT
CTGAAATTACTGAATGAAGACATGTGAGAGCCTTGGGTTTCCTTGATTTCGCATCTTCATAAATCTTCATATGTGCAACT
GTTGAATTTGGTCCAAGTGGAAGAGGATCATCTTCACTTTCAATTGTTTCCCATAGACTAAGAGCTTTGAGATAAGCTTT
CATCTTTATCACCCATATGTGATAATTTTATCCTGTAAAGATAGGAGGGCCTGCACCCAAGAAGCTGTTGGATGCCATGT
TACTGCTGCTCAGCTCTCACCTTAGAAGGAGAAAAAACCTTAGCCTTCTTTCCTTCATAGATCCCTCAAGAAGAAGGGCT
CTTGATACCACTGTTAGGATTTGAAACTTTTAGAGAAAAAAAAGATAAGGTTGAGCAGAGGAAATTTTCATTCATGTTCA
GCTTTTAAAAAGCATACACACATATCTACATAAGCTTTTACAAAGTTAGTAGAGGACCATACATATCCAACCACTATTGA
CTTTCTTACAAAACATATTCCATAAAACAAGGACTACCTTTCCTTTACATACTTAACATAATATTTAAGAAAATAACAAT
AAAAAAGACATCTAGAAATATCTCATTTTCTAACAGTATTCTTGCTGATGAGATGGGAATGGGGAAAACTATTCAAGCCA
CATATCATGTACTGTTGTTGGTGTGATTTAGTGGGTCAGTAAGATTGACCTCTTCACAACAAAATTCTAGTTTCTCATGG
TGTGCCAACAGGGAGAAGAATATTGACATATTTGTGCAATATGATTTTGTCATCACTATGTACTTTGTAGTGGAGGCTGA
ATACTAGAAAAATGTGATGGGACCAAAACAAAAATCCCAGTGGTGTGGAAAGTTTTTTTTATGAACAAAAGCTTTCTGTT
CACCAGAAGTACTTTAATTTTGTGGACTCGAAAAATGGTATCAGAGCTATGGATAACGAGAAACTAAGGAAGAAACATAC
TAGGAGAAAGTTAAGAAAACTAAAAAGAAAATTAAAGAAACTATATCCGGAATATAAAAAACTCAATATTACAAAAACTG
ATAACGACAAATTAGATCAATTAATAGATAGTATATCTAAAATAGAATATAAATATATTCAATACTTAAAGAAACAATGA
ATAACGAGAATGAAGAATATAGACAAAAACTTAACGAAATAATTATAGCAAAAAGAAAAGAATTGAGACATAGGCAAAAT
AGACTTAATAGTAATATATTTGCAGGAATTTGTAAAAAATCTATAACAGCACAGAGGAAAACTATTTTATATCTACAAAT
ACAAATAGAAAGCTTAGAATATACACTACAACACAATTTATAAATGAATAAAGAAGAATACGCAATAGATGAAAAAACAT
ATGAAAACTATGACGGATTAAAAATAAAGATAATATTTTCTAATCTAGAAAGAAGATATAAGAAAATAGGTGATAATCTA
AGTTTAATGTTAGAAAAAGAAACGGTAAAACTAGAAGATAATTTAACTGCTATGATAAGAATAACAAAAGAAAATGAAGA
GATAGATAGAAAAACGGAAATTGAAAAAATAAAACAACAAGCAAAAAAGGAAGTACAACAATTAGAAGAAGTAAAAAATA
CTAAAATAATAGAGCTAGAAAAAGAGNNNNNNNNNNNNNNNNNNNNNNNNNNNNNNNNNNNNNNNNNNNNNNNNNNNNNN
NNNNNNNNNNNNNNNNNNNNNNNNNNNNNNNNNNNNNNNNNNNNNNNNNNNNNNNNNNNNNNNNNNNNNNNNNNNNNNNN
NNNNNNNNNNNNNNNNNNNNNNNNNNNNNNNNNNNNNNNNNNNNNNNNNNNNNNNNNNNNNNNNNNNNNNNNNNNNNNNN
NNNNNNNNNNNNNNNNNNNNNNNNNNNNNNNNNNNNNNNNNNNNNNNNNNNNNNNNNNNNNNNNNNNNNNNNNNNNNNNN
NNNNNNNNNNNNNNNNNNNNNNNNNNNNNNNNNNNNNNNNNNNNNNNNNNNNNNNNNNNNNNNNNNNNNNNNNNNNNNNN
NNNNNNNNNNNNNNNNNNNNNNNNNNNNNNNNNNNNNNNNNNNNNNNNNNNNNNNNNNNNNNNNNNNNNNNNNNNNNNNN
NNNNNNNNNNNNNNNNNNNNNNNNNNNNNNNNNNNNNNNNNNNNNNNNNNNNNNNNNNNNNNNNNNNNNNNNNNNNNNNN
NNNNNNNNNNNNNNNNNNNNNNNNNNNNNNNNNNNNNNNNNNNNNNNNNNNNNNNNNNNNNNNNNNNNNNNNNNNNNNNN
NNNNNNNNNNNNNNNNNNNNNNNNNNNNNNNNNNNNNNNNNNNNNNNNNNNNNNNNNNNNNNNNNNNNNNNNNNNNNNNN
NNNNNNNNNNNNNNNNNNNNNNNNNNNNNNNNNNNNNNNNNNNNNNNNNNNNNNNNNNNNNNNNNNNNNNNNNNNNNNNN
NNNNNNNNNNNNNNNNNNNNNNNNNNNNNNNNNNNNNNNNNNNNNNNNNNNNNNNNNNNNNNNNNNNNNNNNNNNNNNNN
NNNNNNNNNNNNNNNNNNNNNNNNNNNNNNNNNNNNNNNNNNNNNNNNNNNNNNNNNNNNNNNNNNNNNNNNNNNNNNNN
NNNNNNNNNNNNNNNNNNNNNNNNNNNNNNNNNNNNNNNNNNNNNNNNNNNNNNNNNNNNNNNNNNNNNNNNNNNNNNNN
NNNNNNNNNNNNNNNNNNNNNNNNNNNNCAAAATTAGCAATATGTAATATGTGTTATATAGATGAATATACATGTGCATT
TAGAGAATATTATTATAAAGGAACATATAACATAGAAGAAAGTAAAGAAATAAGAAAATTATATTTTACAAAATTACCGG
AACCTTTTAATTCAAAAGTAATAAAAAGTTGGAATGAAGCAGAATTAACAGACACCTTAGGAGCTAGAATAAAATTCTTG
CAACGATGGTTTATGGAACTATGTGAAAAACATAAAGAAGAAATAAAAATGGAAAAAATATTAGTAAAAAACTTGGCATG
TTGCAAAAATAAAACAGCACCTCAATTTGGTTGTACGGATAGGTATTATAAAAATAGAAAGAAATATAATAAAAAATACA
GATCAAAATATAAGTATAAAAAACCAAGAAGAAGATACTATGTAAAAAACTACAAAACCAAAAGACCATATAGGCCAAAA
AGAAAACTAACGGAATGTACTTGCTATAATTGTGGAAAATTAGGACATATAGCTAGAGATTGCAAATTACCTAAAAATCC
AAAGAAAAAACAAATATCAGAAATAATAATAGAAGATGAAAAATATACGCAGATAGAATACATAGATTACGAATTAGAAA
GTGAAGATAGTATATATGAAATATCAGAAAATGAAATAAATGACGATATAGAAATAGAATCAGATAATGAATTTTATAAT
ATAACAAATGACTGAAACATATATACAAATAATAAATAAAGAAAAACATCAAGACGAAGAATCTTCAGAACAAAAAATAA
TATTTGATAATAATATATTTGAACAAATAAAAGGAAAAGAACTAGACCTAAGCATAGCAAAAATATTCGAAATACCAACA
ATAAGAAACTGGTTTAAACGACAAAAAGAAGAATATTATGTAGTAAGTCAAAGAGAACATATCATAGATTGCAAATACAC
TAAAGGTAAGGCCAAAATACCAATAATAAATAAACGAATAATAAATAAATAAATACAAGATATCAAGGCTAAAAATCCAA
TTAAATATGTACATTTAGGAGGAACAGAAATACTAATAAAAGCATGTTTTAGAGAAGGAATAGATACACTCATAGAAATA
TACTTAGCGGATGATAGAATCATACAACCCATAGAGAAAAGTATAATAAGTGCAGTAAAAGGTAACCTCATATACCAAAA
ATTTAAATTTATAATAAGTGCTAACTACTCCGTAGCAATAAATGACAGAAATATAGATAAATCATTAGTATTATATTGGA
AAATGTCAGGAATAGAACTAGCCCCGGGAAGTAAAATATTTACAGCTAGATGTAAAAACTTATATGTTTTAACAACAAAA
CATAAAATAACAGCAAAAAATAAAATAAAATAAATAAAAATAGAAGATCCTTTTGAAAGAATAGTCACAGTCATAGATAA
AAATGATCACTCAAGCTCTCCACATGTCCTCTAAGGTCTGAATGGTACGCTTTGTCTGACCACCCGTCTGCGGATGAAAC
GCTGTGCTAAGATTAACCTGAGTACCAAGACCCCTCTGAAATGACTTCTAGAAATGAGAGGTAAACTGAGGACCTCTAAC
TGAGATGATAGACAATGAAACCCCATGCAGACTCACGATCTCATTAATATAAAGCTTGGCGTAATCCTCCGCCAAATCTG
TAGTCTTGACCGCCAAAAAGCGAGAAGACTTAGTAACCCTATCAACAATCACCCAAATGGAGTCATGCTGTTTGCGAAGA
CGAGGTAAACCTGTGATGAAGTCCATGTTGATCACTTCCCACTTCCAAGTAGGAATGTCAATCTTTTGAGTCATACCTCC
CGGTTTCTGATGTTCTACCTTGACTTGCTGGCAATTTGGTCACTTAGCCACAAAATCTGCTATATCTCTTTTCATTCCAT
TCCACCAATAGACTTCCCGCAGATCGCGGTACATCTTAGTGGCACCTGGATGAATAGAGTATCTAGAGTTATGGGCTTCT
GCAAGAATATGCTGTCTCAACTCGCCCACATTAGGAACACATAATCGACCCTGGTAGCGAAACACACCATCTCCCCCTTG
GGAGAAAACCTCAACTCTCTGTTGATGGACTGCACCCTTTAGTTCAAGTAGTATCGGATCACTGTCTTGCTTTTCCTTAA
CTTCCACTACCAAAGAAGATTCTGCCCCATTCTGAACCGTTACACCACCATATGATATGCTCATAAGACGAACTCCTAGG
CGAGCAAGTCTGTGAACATCCTTTGCTAGCTCTCTTCTTTCTTCCTCAACATGTGCTACACTATCTATAGATAGTCTGCT
AAGGGCATTTGCTACTACATTGGCCTTACCAGGATGGTAATGTATGCTCATATCATAATCTTTGAGAAACTCAAGCCACT
TTCTCTGGAAAGATTCAACTCTTTCTGGGTGAACACATACTGAAGGCTCTTATGGTTTGTGAACACATCTACGTGAACAC
CATACAAGTAATGTCTCCAAATCTTAAGTGCAAACACCACTACTGCTAGCTCGAAGTCATGAGTTGGGTAGTTCTTTTCG
TTTACCTTAAGCTGTCTAGAAGTATAAGCTATAACCTTACCTCGCTGCATCAACACACAACCTAGGCCGACTCTGGATGC
ATCACAATAGATCACATAACCATCTGAACCCTCTGGTAGAGTCAAGACAGGAGTTGTAGTCAACCTTGTTTTCAATTCTG
CAAATCTTTTCTCACAATCATCTGGCCACTGGAACTTAACTTTTTTCTGAGTCAACCTAGTCAATGGTGAGGCTACGGAT
GAAAATCCTTCTATGAACCATCTGTAATAGCCTACTAAACTCAAGAAACTTCTGATATCTGTAGTAGAGGTAGGTCTGGG
CCATTGTTTCACTGCTTCTATCTTCTGGGAATCTACTCAAATTCTTTCACAAGAGACAATATGCCCAGGGAAGGAAACTG
ATTGTAACCAAAACTCACACTTACTAAATTATGCAAATAACTGGCGATCTTTGAGAGTTTGCAGAACAACTCTCAAATGA
CTCGCATGTTCTTCCTCATTCCTAGAGTAAATGAGGATGTCATCACTAAGTCTGACACTCCATACAGAAACTTATTCATC
TGATCCCCGGAATCAGCAACCATGTGAGGAGCATACCTGGAGAGTTGGTTAAACTTGATCCCATACTCTTGGACAGTCAT
ATTACCCTGCCTTAAGTTCATAAATTCCTGGTCCCTTGCTTCTCTCAACTCTATGGGGTAAAACCTGTCAAGAAAGGTTT
CGCTGAAACAATCCCAAATGATAGGAGCGACATCTGTACCCCTGTTCTCCTTCCACTGAGTATACCAAATATGAGCTACA
TCTTTCAGTTGGTAAGATGCTAACTCAACCCGATCATTACCAGTGACCTGCATCACCTAAAAGATCTTCTTGATCTCATC
CAAGAAATTCTCAGGATCTTCACCAGTCTGTGATCCTAAGAACTCAGACGGATTCATCCTAACAAAGTCACAGACCCTTG
CTGCTGGTGATACACCATTTGCATTCACGTGAGCTTGAACCCGCTGATTGTTCTGGTTAGCGACAATCTGAGCCAACATC
TGAATGGCATTCCTGAATTCAGCATTTGAGACTTCCTGATCTGGAACTAGAGGAGTTGCGTTTTCCTTCCTGGCATTTGC
ATTCCTGGCGTTAGCTCTACGAGGACGAATGATTACTGAAACGTAGAACGTCGAGTTAGAATGGAATTTTAGATCATACC
TTACGCACAATACGAGTAACAAGAAAATGAAGTTTTCCTAAAACACTTCATAGCCTCCCTCTCATTAGATGTGGTGCACT
TCACTCCCATGAAAAGGACTCTTCCTAGTGCGGCTTTTCAGACATCCTAGGACTGTTAAACCTAGTGCTCTGATACCTAG
TTTGTCACACCCCGAGCTATCCCCGAGACACGGACACGGGACCTAGGATCACAAGTGATCCCAAGCTAACCCTGCTGGCA
TGATCATGAGCATACTAAAGATAATAAACTGATGCGGAAGCTAAATCATAAATAACATGAAAGGATAGGGAATACCCATA
TCCTGTAACTGAATATATTAAATCTGAGAGTTTAATACAAAGAAGATATTAACTCAATACTAAGATGAATCTAACTATGT
CTGAAATAAGCCTCTAAACTGACTATAAGTGCTGGGACATGCCCCAACTAAATCTAGAAAATCTGAAACTAAAAGACTGA
AAATTGAAAAATGACATGACTATTGTCCTCGAAGAATGAGGATTCACCACTGATGCTGCTGAACTGGAGATCGGGAACCG
ATCTAAGCATGATCTGGATGCTGAGAACCTGAACCTACATCACGAGAAGATGTAGCGCACGTATGCGTCAGTACTTGAAA
GGTACTGAGCATGCAGGATAGAGTAAAGCTGAAATAACATATAACTGAACAAAGCAATAAAGCAATGAAATAATCTGAAC
ATGATATAGATACTGAAAATACTGAATACTGAGCTAACTGATGCAATGACCAAATTTATAACATGCTGAGAATGAATACT
GATTGTACTGAAATATGGTCAATGCAATAGAGTCTGACTGAACTGTGGGAGCTACTAATAACCGACATAAAACAACATGA
GCTAAATGTGGAGTCCGATGTATACTCCCTATCGAGAGGACCCAATATATCCTGCCAGAGGTATAGAGGCATGCTGGCGA
GACCACTAAACTGATGTTGCCCACAGAGGGGACTTACACCTACGTGGCTCGTAGTTCTGGGACTATATGGGTACGCTGAA
CCCTAGTGTAATTCGGTATTATGCTACTCCCAATGAATTAAGTAGTTATATGGTTATGACTGAATTTTTGTAAATACTGG
ATAGCTCGAACTGAACATGCAAACTGAAACCCCCAGTACTATATTAATCTAACAAAATATACAGATTTCTGTTGCAACTC
ACTATTTGTGTCTTACCGAGGCTAGAATCAGTGAAATGAGGTTCTTACCTTGTACTTAAGCTCCAAAAAAATCTCAAAAA
CTCCGAGCACAATAAAGCCCCTGCTGATACAACCACCACAGAGGTACGCCACACTATCCACAATGAAAACTATGCCAAAA
TGACGAAATACCAATGTTAAACAACTTTTCTGAAGCTTGCAAGAAGAAATTACTAAGACCTAAAGAGTATTTTATGGATT
TGGGGAGAATTTCTCTGTATTAAGTGATAATGGAACGTGAAAATGGAAAATAAAATGAAGTTGGTCGATTAAAGAAAGTT
CCCACCGACCTTGGCCCACCTCATGTGCATGCTTGCGCTATCGCATGAAAATGCAAATATCTCTCCAGTCTGAAGTCTTA
TTAATTACAAACGGTTTGATACATTGGAAGCTATACTTCTAAATCTTCGATTTTATACCTTACTATTTATATATTGGGAC
AAAATCACAGATACATATGACCCAAATTTCAAAGAAAACTTTAAAAGAAACTTACGATAACTTTCATCAACTTTTATTTC
ACAATTCACTTAACTTGAAAACATGAGATATGACCTGCGAACACTTAAAATATGACATACGAAATCATTATTAATTTATT
AATCACTCCTTCCACAAAAGTGCGGGTTAATTTAGACATTCTGAAATGCGGGCGTTACATCTTCCCTTCCTTAGAAACAT
CAGCCCTCAAATGAAAAAATTGAGTCATACTGTTAGTTCTTAGGGGCTGCAAATTTTTTGGCAGAATCTCCTGTAAAAAT
GTACCTATCCAGGAACCTAAAATGTGATAATTTCAAACTAGACATCTCACACTATGACACAGTTAGTTAAACATCATTGC
TTCGCAATAAGATTGGGGGTAAAATAATACAACAACAACACCAATATTAATAATCAACAATATAAAATCTAAATTGGCAT
CTTACCTTAGTGCACTGATATAAACTTCTATATTATCACCATAAGGTATGAAACAAGTCAGGATATTTGGATCTCATGTC
ATCCTCAGCTTCCTAGGTTACCTCTTCCTTATTCTTGTTTCTTTACAAGACTTTAACAGAAGCCACATCTTTGGTTCTCA
ACCTTCAGACCGGTCGACTGCAATTGAAGTTTCCTCATAGGATAACTCCTTTGTGATTTGAAAATCCTCAACAAGGTCAA
TCTGAGAAGGGTCTCATATGTAATTTCTTAGCATCAATACATGGAAGTCTGGATGAACAAATTCTAGCACCAAAGACAAC
ACTAACTCATAAGCCACTTGTCCTACCCTCCGAAGGATTCAATATGACCAAATAAATCTTGGACTAAGCTCGCCCTTGCC
AAATCTCATAACAACCTTCATAGCTGAGACTTTAAGGATACCCATCGATAGAGAACTCTAAATCTCTTTGTCGCACATCT
AAGTTTGACTTTTGGAGACTTTGAGCAGTCAATAACCGTTCTCGAATGATCTTAACCTTCTCTATTGTCTATTGTAGCAG
TTCAGGTCCAACTGATTCTGACTTACCTACCTCAAACCAGCCAATAGGGGATTTGCATTTATGACCGTACAAAGCGTTAT
AAGGTGCCATCTTGATGCTAGAATGATAACTGTTGTTATATGAAAACTCAATAAGAGGTAAGTAGTTATACTAACATCCC
TTGAAGTCTAGCATGCACACTTTTAACATATCGAGGGTGGAAAGTTGTACTGAGATTAACCTGTGTTCCTAGTCCTTTCT
GGAAATATTTCCAAAAGTTAGCGGTAAATTGTTCCCCTCTATCCGAGATAATAGATATGGGGATGCCTTGCAGGCTAAAA
ATCTCTCGGATATAATGCCTGCATAGTCTTTAGCTATGAAAGTAGTCTTGGCCAGTAAGAAGTGGGCTGATTTTGTTAGC
CTATCAACAAATGCCCAAATAGAGTCAAACTTACGTCGCTGCCGAGGTAGCCTAGTAATGGAATCCATATTAATTGCCTC
TTACTTCCATAAAGGTATGGCTATATCCTAGACCAGCCCAACCTTCACTTATTGGCAGTTAGTACAGTGTGCCACAAACT
CAGCGACGTGCTTCTTCATCAATGCCACCAATATATCTCTTTAATATCATGGTACATCTTTTTCGAATATGGGTGAATAG
AATAATGTGAATGATGTACCTCTGTTATATTTTGCTGTCAAAGACCTACAACATTTGGAAAACACAATTGGCCTCTATAT
CTGACGACTCCATCTCCTGCTATATCAAAGGTTAAAGACTCCTTATCATGAGTCTTGTCTATGATCTACTCTAAGTAGGG
ATCCTTATGCTATCGTACCTTCACTTCCACGATTAAAGATGATATGACTGTGTCTTGAACTCTGACTCCACTATCACTTG
CCTCTAATAATCTAACTCCCAAGCTAGCTAATTAATAAAACTCTTGAGCTAATTCATGCCTCTCAACACCTAAATAGGAT
AAAGTATCCATTGATTTCAACTGAGGGCATCGGCTACCACATTCACCTTCCCTGGATAATATAAACTATTTACATTATAA
TCTTTTAGTAACTCAAGTCATCGACACTATCGTAGATTCAATTCCTTTTGTCTAAATATATATTAAAGGCTCTTATGATA
TATGAAGATGTTAACATGAACGCCATATAGATAGTGTCTCCAAATCTTCAATGCATATACAATTGCAACCAACTCTAAAT
CATGAGTTGGGTAGTTTTTCTCATGCTTCCTCAATTGTCTTGAATCATATGCAATCACCTTACTATGTTGCATCAGAAAA
CATCCTAACCCAATACTTGAAGCATCACAGTACACTGCATAGCCCTCTGAACCCTATGTTAAGGATAGGACTGGTGCTGA
TGTCAACCTTTCCTTCAGATCCTAGAAACAATGCTCGCAAGCCTCAGTCCACTAAAACCTAACTTCTTTCCGCATTAGCT
TTGTTAGTGGTGCTGAAAGTGAAGAAACCCCTCTATATACCTTCTGTAGTACCCAACTAACCCTAAGAAACTATGAACCT
CTATAAAATTTATGGGTCTAGGCCAAGTCTTTATGGCCACAATCTTCTATGTATCAACAAAATAATACAATCACAAATAG
GTCCAAACACGACCTTAATATGCTATTCATTAGGTTGATAAACACGGTTGGGGCATTGGTCAATCCAAAATACATCACCT
AAAACTCAAAATGTCCATATCTTGTTCTAAAAGTTGCCTTCGGGATATCTTTCTCTCGAACTCGTACCTGATGGTACCCA
GATCTCAAATGAATCTTTGAGAAGTACTTAGAACCTTATAGCAGAGAAGTCATCAATCCTTGGAGGGGGATACTTATTCT
TTATAGTTACCTTGTTTAGCTGTCAATAATCGATACACATCCTTAGAGAGCCATCTTTCTTTCTCACAAATAATATTGGT
GCATCTCATGTTGAGGCACTAGGCCTTATAAAGCCTTTATCCATCAAATATTTCAGCTGATCCTTCAACTCCTTTAGCTC
AACAGAAGCCACTCTATAAGGAGAGATATATATGGGTTGTGTACCGGTAGCATATTGATATCAAAATCAATTTCCCATTG
TGGGGGGATAATAGAAAGCTCTTCTGGAAATACATCCGGAAACTCACTAACAACTAGAATAGACTGGAGAATTGGTAGTT
CTACATCCATATCACGAACTCGAACAATATGATAAGTTTAACCCTTAGTAATCATCCTCCTTACCTTTAGATAGGAAATA
AACCTATCTTTCTGTGCTGCTGTATTACCTCTCCATTCTCGCACTGCTCTTCTGGAAAATGAAATGCAACAATCTTTGTC
CAACACTCTATATTAGCATAACAAGACACTAGGCAGTCCATACCCATAATGACGTCAAAATTGACCATCTCTAACTCTAC
TAGGTATACAGAGGATTGATGATCGATAATTCCCACTATGCACCTCGATAGACTCTCCTTGCATTAATAGATACACCAAC
TGGTGTAGACACAATAAAAGGTCGATGTAATGACTCTGTTGCTATACACAACTTTCCCTTGATAAATAGAGTAACATAGG
ACATGGTAAAGCTTGAACCTATCAACGCATAAACACAATCAGAACAAACAATCAATGTACCTATCACAACATCGGGTGAT
GACTCTGCGTCATGTCGGTCAGCTAGTGCATATGCATGATTCTAGCCACTACCAAAATTAGATGCACCCCTTCTACCTCT
ACCTCTACCTACTGAAGTCTTAGGTCCATGCCCCGTAGAATATGCTGATGAGGAGGAACCTATTGCTGACCCAATCGGTT
GACCCATACCAGCCTGACCTATGGTCGGGTAGTTCCTCCATACATACCCCTCATTCCCAAAAGAATAACAATATGTGGAA
CCCTGCCTACATCTCCCAAAATGCATCCTACCTCATGTAGCATAAAGTGGCGAGGCTGACCTAGCTTGGCTTGAACTCCT
CTCAACATAAAGCCTGATGTTCGTGAACCTTTATCTGGACTGAATGTGCACGACGATCAAGTCTACTACCTTAGAGCTGT
TGTAGTGGAGTGTTGGGTGGCCTACTAGGATAGCAAGGTTTGTGACCACCCTGAACGTCTCCATGTGAATTAGCAGGCCT
AGGCCTCTTCTACTGCTCTCTGTGAACTCTCTCCCTCGTATATTGTTGATGTCGGTGCTCTTCTATGCTTTGTTCAAAGG
CCTGAATTTGAGAAATATCCTTATTATGATTTAGTGTAGTGGTAGTGCAGACATCGATATAGTCTAAATCAAGCCCTCCT
ACAAATCTTCAAACCCTGTCATGCATCATATTAACAAATGCTGGTGTATACCTAGCCAATGAATAAAATCTCAGCCCATA
CTCTCGAACACTCATGCTTCCCTGTCGAAGGTTCAGGAACTGATCTACTCTGGCATCCCGAATCTCTCGAGGTAGATAGT
GATCTATGAAAGCTTTGGTAAAGTATCCCAAAAGGGTGGAGATGAATCTTTCCCTCGGGATGTCTCCCAACTCTCGTACC
ACAATACTGAAACATCATGCAATCAAAAAATTGCTACTCAACTGACTCAGTCATTGAGGCATGCATGACCCTAAAGATCC
TGTGAAGCCGATTGACAAAATGATGAGGGTCCTCCCTAGGATCTGTCCCCGTAAACTCAGGAGGACTCAAGGCTAGAAAC
TGACGAACTCTCAAATTTCCAGGCCCTTCAGAAGGTCCGACAACTCCTGGCCCAAATGGATGGCGCTGTGTAGCTACTAA
CTGTGATAACATACATACTACGATCTTGAAGTCATGATCAGATGGAATTAGAGGAGATGGAGGTGGTACTTCTGGTGGTG
CAGGGGTCCTGTAGTCCTCAGAGGCTCTTGAGTTGGTGGAGACACTATAGGAGGCTGAGAAAATATCTCATCCTAGGTTT
CACGGTTAGCTGTCTCTATTGGTACCTTGTTGGTACCCTTACCTACAACTGTATCTATCCCCAGACTAGCTGAAGTTTGT
CTAGTGTCAGCCATCTCTCTGTCAATACAAAAATCAAATATAATCCCAAAAAGTAATTCCTTAAGACCCAACTCTACAAC
ACGAGGTGAGCAAAAGAAGGATAATCAATCTAACATGGTATGTAGAATCCTGCTTATAGAATGTGGTGTACAACACATTT
ATAAACAAGACTCTACTAGACACGGCTTGCAGAATACGTAGGATACGATGTTTCTCTAATACCAAGTTTGTCACCCGCCA
AACTCAAGGGGCTCAACGGGCACCTAATGCCAAAACTTGGGCTAGAGCCAACCCTGCTAAACCATTTTCTAATAGCACAT
AGAAGCCACACATAGCTAAGTAAACAAACGAGTATATCTCAGCTTAAAAATAAGCCCTTAGCCGGCAAGGCCTCTATCAA
CAATTCTACAAAAGATATAACTACTCCCACAGTTCATGTAAAAAAACCATCTAGCACATAAGTTTTGTTTGGGCTGTCGA
GGCCACCATGATATCTAGGAAAATGTAAACGCTATATGGGCTGTCAAAGCCCATCTCCATAGAGAAGCTAAGAAATGCTT
TGTATCAAGACAATAAACCAAACCATCACCAAACTTCAGCCAACCAACAAAATAGGCTAACATGGACAATAACGTGGCTA
TACAACCCAACACACTAATCTGCAATCCCCCAAGAGTAGTACAACTTGGTCGGGACAATACCTACCTTAAAACTATATAC
AACAAAACCCAACAAACCTTTAGACTCTGGCAGCTCTAGAGGAAAGGGGCAAGCCAATGTACTAGAAATCAACTGTGCTA
CTGAGAATGTTTATCGAGTCATCCATCGGGACCTGTAGACATGAATGTAGCATCCCAAGCAATGGGGTATCAGTACAAAA
TAATGTATCGAGTATGAAAGGCAACAAACTAAATGAGCAGGTATTATAATATACTAAAAGTAATCATGTAAGGAAATCAA
GAATAAGGTAAGCATACTGACCTGCTACTGAATTTAAGCATACAAAAATAATTAAACAACAACCCAACTAAGCCCCCATA
AGCTTGACAGGTACAAACAACAAACAAGACCACCAACCTAGGCCCCCATAATCTTAGAAGGTGCAAAATCAATCTATATA
CCCCTATCGATAGCTTCTTGTCCGTGTAGGAAACAAGATAGCCCTCTTAGGAAACAACATAGCCCCANNNNNNNNNNNNN
NNNNNNNNNNNNNNNNNNNNNNNNNNNNNNNNNNNNNNNNNNNNNNNNNNNNNNNNNNNNNNNNNNNNNNNNNNNNNNNN
NNNNNNNNNNNNNNNNNNNNNNNNNNNNNNNNNNNNNNNNNNNNNNNNNNNNNNNNNNNNNNNNNNNNNNNNNNNNNNNN
NNNNNNNNNNNNNNNNNNNNNNNNNNNNNNNNNNNNNNNNNNNNNNNNNNNNNNNNNNNNNNNNNNNNNNNNNNNNNNNN
NNNNNNNNNNNNNNNNNNNNNNNNNNNNNNNNNNNNNNNNNNNNNNNNNNNNNNNNNNNNNNNNNNNNNNNNNNNNNNNN
NNNNNNNNNNNNNNNNNNNNNNNNNNNNNNNNNNNNNNNNNNNNNNNNNNNNNNNNNNNNNNNNNNNNNNNNNNNNNNNN
NNNNNNNNNNNNNNNNNNNNNNNNNNNNNNNNNNNNNNNNNNNNNNNNNNNNNNNNNNNNNNNNNNNNNNNNNNNNNNNN
NNNNNNNNNNNNNNNNNNNNNNNNNNNNNNNNNNNNNNNNNNNNNNNNNNNNNNNNNNNNNNNNNNNNNNNNNNNNNNNN
NNNNNNNNNNNNNNNNNNNNNNNNNNNNNNNNNNNNNNNNNNNNNNNNNNNNNNNNNNNNNNNNNNNNNNNNNNNNNNNN
NNNNNNNNNNNNNNNNNNNNNNNNNNNNNNNNNNNNNNNNNNNNNNNNNNNNNNNNNNNNNNNNNNNNNNNNNNNNNNNN
NNNNNNNNNNNNNNNNNNNNNNNNNNNNNNNNNNNNNNNNNNNNNNNNNNNNNNNNNNNNNNNNNNNNNNNNNNNNNNNN
NNNNNNNNNNNNNNNNNNNNNNNNNNNNNNNNNNNNNNNNNNNNNNNNNNNNNNNNNNNNNNNNNNNNNNNNNNNNNNNN
NNNNNNNNNNNNNNNNNNNNNNNNNNNNNNNNNNNNNNNNNNNNNNNNNNNNNNNNNNNNNNNNNNNNNNNNNNNNNNNN
NNNNNNNNNNNNNNNNNNNNNNNNNNNNNNNNNNNNNNNNNNNNNNNNNNNNNNNNNNNNNNNNNNNNNNNNNNNNNNNN
NNNNNNNNNNNNNNNNNNNNNNNNNNNNNNNNNNNNNNAGCTCGAAAAAAGTTCAAAACCTCCAAACAAAGTAAAAGCCT
TGCTGACAAAACCATCATATAGGTACGCCACACAATCCACAATGAAATTTATACCAAAATGATGAGCTCGCAATGTAGAG
CAACTTTCCTAAAGCTTGCAAGAAGAATATACTAAGACCTAAAGAGTATTTTATGGATTTGGGTAGCATTTCTTTGTATT
AAGTGCTACTAGAACATGAAAATGGAAAAGAAAATGAAGTCGGTCGATTAAATAAAATTCCCACTGACCTTGGCCCACCT
CATGTGCCTACTTGCATCAGCTCACGAAAATGCAAATATCTCTTTATTCTGAAGTTGTATTAACAAACATTTTGATGCAT
CAGAAACTAGACTCGTAGACCTTCGATTTGGTACCTTATGTTCCCCATAAAGTTTATATATGGCAGAAAATTAAAGAGAC
ATATGACCCAAATTTCAGATAAAACTTCAAAAGAAAGTTACGATAACTTTCGCCAACTTTTATTTTACCACTCGCTTAAT
TTAAAAATATGAGATATGACCCATGAACACTTAAAAGATAACATAATAAATAATTATTAATTTATTAATCACTCCTTCTA
CGAAAGTGCGGGTTAATGTAGACATTATGAACGTGTGGGTGTTACACCTATTATGGTAGAATCTCATACCAATGAACCTA
ATACTACCAACAACATCAACAATCAAAGGAATGATACCAATAATGATCTGAACAGCCCTCATCATCTTCAACCTTCAAAT
GCACAAGAACAAAGTCTTGTGAATGTAGTTTTTGATAGATGCATATTTCCATAATGGCATAGATCTATCTTCATAGCCTT
ATCAACTAACAACAAATTAGGGTTTATCAATGGTACCATTCCCACAGCTAGTCTGGATGCCCCAGAGTATGAGCAATGGA
CTCGATGTAACAACATGATTACTTCTTGGATACTAAACTCTCTCTCAAATGATATAGTAGGAAGTGTTATGTATTCCAAA
ACATCCACATAACTAAGGAAAAGTCTTGAGCATTGATTTGGGCAGTCAAATGGTGCCAAGCTTTTCATCTACAAAAAGAA
ATCATAAGCTCAGTGCAAGGAACAGAAGACGTAACATGATATTTCACCAAAATTGAGTGTCTATGGGATGAGTTGGACTC
ACTTAACAATGATATAATATGCACCGGTGTATGTGTTTGTGATGGACAAAAAAAGTTAAATTAGTTCTTGAAAGATTAAA
GGCTTATACAATTCTTGATGGGGTTAAATGAAACGTACTCAAGCAAGGAGTAGTATTCTGATGATTAACCCTCTCCCCAC
ACTTGATCACATATAATCTCTCTTGTTGCAAGATGAAAATCAGAGAGAGGTTTTTTCTAACTCTCAGTTTCCTAGTGAAA
CTGCTTCGTTCATGGTAGGAAAACAGGGAAGGACATTCCAGAAACCTGCTAAGCCAATTCAAAGAAATGATTTTCCACCA
CAAAGATTTGGGAATCCTGGTCCTCAAAGATTTGGAAATTAGTTGCACAAAGGCAAAACTAAAAAAGGTCAAATAAAATC
CCAATGTGAGCTGCACTTATGCCTAAAGACAGGGAATGGCGAAGATGATTGCTACAACTTGATTGGGTACCAGGATGATT
TCCAATTTAAGAACTCAAAGGAATATAAGGGAAACATGAAAGCAAATGCAACAATCATAGGATAAATGAATGAGAAGTGC
ATCATCATACATAATGAACATAGCAACATGAATGGTCAACAATTCACCAAAGAACAAGTGTCCCAAATCATAAACATACA
CAAGAAAATTGGACAGGCACATCAGGATCTGAGATCAATGCCAATTCTGTGGTTGGTACTATACTTAAGTATTGTGGATG
TTGTTTTACATGATATTATACTTTGTAAATTTTCAAATACTATTACAAAGATTCATTAGAACAAAAGATCAACAATGCTA
GTAATTAACTAGTTGTTCTTTATGATGTTCCTCTCATATTGTGTGAACAAACTCTTTTTGTCGAGCATCCAATTTCTTAA
TCAGCTCATCAAAAAAATGAAACAATATTGGGAATCTCTATTGACCATTGTTGGTTGTGTTATGATCCAACAACAGTTAG
CAGGAGTGTAGCTAATGAAATTTGAAGTCAAAGCTCGTGAATTAGTTAAGCCAACAGAATTGCAAAATAAAGGGTCAAGA
TTAGACTATAGTAAATGAAGGCATGGGTAGGGATTTTGCCACGTCAGTTTGTAGTTATATAGCCAACCTAAGGAGAGAGA
ATGGCATCAATTTGGAAATGAGGTCACATTCTTCTCCCCATGAAATCTTCATGGTCAAATACTTCTTTTTTCAACCCCTT
CTAGGAGCTGAGTTTCTACCTTTTGGCTCCCTCGGTGACTAGAAGTACTCAAAACCTTAAGATTTAAAGTGAGGGGTGCT
TACGATCCGAACAACTCACTCTTGCATTCATGTTCAAATACTAATTTTTAATAAAGCAAACAGTTATTCAGTCATTATCA
TCCATAACTCACATAAATCTTGAATGTGCTAAGGGTAAAATAGACATTGCATACGATAAATGGATTAATGGAGAATGTCT
ATTGTACAAAATTAGTGGGGGAGGAGGGTGTGTTTGATTTTTAAAGTCAAGTTCAGTGGTATAAGTTATTTCACCCATAA
AAATATATTCACTATATAGTTCCATCATTATTAATTTCGTGATAGATTGTTCACTAACCAAACGAACCCTTAGCACTTAA
AATGTTTGTGTTCTCGAGAATTATTACAAAGAGTAAATACCATGAAAAAACTATATGTTTTAATGACTTATTTGCAATTT
CACAGTCCGAATTAGACTTCTAATCAAAATTTTCAGTGTAAAGGTTAAGAGTAGAAGTTGAGCCGAGAATGCCTCACCCA
ACCCAATCCCTAATCAGTTCTGTTCTAACGTACTCATACTTGTTTTACGGCGGGATGGGTCTGTCAAGACATGGGATGGG
ACAAGATCAATTTTATCCTGAAAGTTTTTAAATTCTAGCTATTGGGGACCATTGGTTAAACGACTCTTTTCAGCCTCCCC
CTCTCAACTTTATTTTAACCCCAAACTTCAATAAAGATACACTTTAATCCTACTTCTACCGTATAAATACCCCTCCATTC
CTTTATTGTTTCTCACAAGTTATCTATTCTTTCAGCTATATTCTCATATTCTCTCTTCTACTACCATAATCTCTCTAACT
CTTTTTTATAAAGGGAAAAAGCTCAAATTTACCAACGAACTTTGAGAAAAGGCTCATCTAGTATGCCATCTGTTAAGAAT
TTGACTCATTTATTCCATTTCCATTTGAGCAAAAAGTTCATCCATGCCATTATTTCTTAACTGAAATGGCATAGATGAGT
CAAACTTTAAACATATATATGGCATACAATATGAGCCTTTTCTCAAAGTTCGATGGCATATTTGAGCCCTTTTATTTTAA
AAAAATAATTTAATTAATAACATGGTAGAACCATAATTGACCACGTGTAAACAATAGTTTTGTAAAATCGATATTGTTTT
CAATTAACAAATAATGGCAAGGATGAGCCCTTTTCTCTAATGGAAATGACATAAATGAGCCAAACTTTTAGGGGATGGCA
TAGATGAGTCTTTTCTCAAAGTTCTATGGCATATTTGTGATTTTGCCCTTTTACAAATTATTAATTAGTAATTGTGTTAT
CAAAGTTTGGTTGACAAGTTTAACTGTTTCCAGATGTCTTGACGATCCTCGCAAATGTAGGGACCTGGTCCTCTATAGAG
TACTCTTGTCCAGGACAATGTGTTGTACAACTGGAAAGTTATCGTGTCAGAGGTTAGTGAGGTCGTCATCATACTGAACC
AATCAGAATAGACGAAGTTGTTTGTCCAACGGTTAATAATTCTTTATGGTTGACATATTCAACATGACAAACTACATATT
ATTCATTCATTCAAAAGAGAAAAAATTGAAGCTTCCACAAAACAACAAGAGACCTCATTGACTGAAGATTGCTTCTTGGA
CCTGTTGTTATTTTTTATTGCTTGTATTTGTGCTTCTTCAACAGACAATTCTATGGATGGTGGAAGACACGAATGCATGA
CTACATCAATGTAGAAGACACTAAGATGTGGGGCGTGATTCTTGATGGACCTTACATTCTCACCAAGGACATAAAAGAAG
GAGAACTTACGAAAGTGATTCCAAAGACCAGGAGGGAATATAATGAGGCTAACCGAAAAAGAATTAGAGAACTATAAAAA
GCCAAGGATTTGCTGGTGTGTGGGATTTGTTCAGATGAGTACAATAGGATCTCAGCCTGCGAGACTGCAAAAGAAATTTA
GGACTGTTTAAAAATAGCCCACGAAGGAACCACCCAAGTAAAAGAGTCTAAAGTAGACATGTTGACAACCCAGTATGAGA
ACTTCATCATGAAGGAAGGTGAAGCCATTCACGAAATGCATACAAGGTTCACTCCATCACAAACAAACTAAGATGCCTAG
GTGAACCCATTCACCCAAGCAAACAAGTTCGAAAAATTCTCAGAGTTCTTTCCTAGTCCTGGGAAAGCAAAGTGAATGCT
ATCACTGAGGTCATGGACTTAAAAGTCCTTACCATGGATGATTTGATGGGAAACTTGCAGACTTACGAGCTGAACAGGCA
TTAGGGTTTATCGGTGAAGGAGGCAAAATGGGAGAAATCTATTACATTGAAAATGGCTCAGAGAGATGGATTTGAGGATG
AGGACGAGATGGTCTATCAGACTAGGAGGTTCCAGAAGATCATAAAAAAACATGAAGGATTCCAGAAGAAAGGAACAACC
AGCAGAATGGCTACTGCAAATGATCTGTGTCACAAATGTGGAAATCCCAGCTACTTCATGAGAGACTACCAAAGCCAAAA
GCAAGATGCTCAAGAGTTCAAACTACGGTGAAGAGACAAGGTCCCTCACCATACTAAAATAAAGGGTCACGCTGATCAAA
TCGTAAAGAAAGCCTTTGCAGTATGGGGAAATGCCTCTTGTGATTCTGAGTAGGAAGAAAGTCATGATGATGTCTCCATG
ATGGTGATGAAGGATGAAGAAACTGTCTTCAACTCCATATTCTCCCTGATGGAAAAATCCGATGATGAGGATGAAAAAGA
TGAGGTAACTCTATTTGATCTTAAAAGTGATTTAGACACATTGTCGATTAGGAGACCGAGAAACTTGTTGCGATTCTTAT
TGACTCTGTAGATGAAATAACAAATGAAAATGCCATGTTAAGTGTAAAGTTGATTATATGTGAGAGTGAGAAAACTGCCT
TCGTGTCACAAATGTCTGAAATGAACATTAGGGTGAGTATTCTAGAAACTGAGATTTTGCAGCCTAACGAGGAACCTGGT
ACCTTTGAGGGTGGGAAACGTAAACTCAGTAGTTTTGAGAATGAATTAGAAGAGAGGTTGAAAACATCTGAGTCTAAATT
AGTTGTTTCTCTTGAAAAGAATTCACAACTAATGAGGGACTTAAGTCGGATCAAAGAATACTAAACCATTCCTTGAAATG
GACTGATTCGTCTAAGATTGTTTCAAACCTAGCTAATCAGAAGTTCAACAACAGAAAAGACTTAGGGTGTATAAAGATAG
AACCTCCCTACAACCCTCACAGTAAATATGTCTCTGTCTCTGACAATATTTTGTGTACCCATTGTGGAAGAAATGGTCAT
CTAAAGAAACATTGTGAGTCTCTAAAAAGGGTAAAAGAAAATCAGGAAAACTTCCTTAAGTCAGGAAAAATAAAGGTAGA
AAAAAGGAAGGTACCGGGTCCCAGTTACCATTTTAGCAAGAATACTTTTCCCCCATGGATGTGAAGGTTTCTCATTAAAC
CTTTTGACAGTTTTTGGGAAATCCATCTCAAGTGGGTTCCTAGTCTAATAAGTAATTTTTGTGCAGAAGAGAGGAAGCAG
TCAATGCTAGTACATGGACAGTGGCTGCTCAAAGCATATGACCGGAGACACTCAAAACTTCCTCTCTTTGGAAGCACACC
AGGGTGGTAGTGTGTCATTTGGTGATGGGAAAAAGGAATTCATTCTGGGAATTGGAAGAATTGGAAGATCATCATAACAC
TCTATAGACAATGTTCACTATGTGAATGGATTGAAATACAATTTACTAAGTGTATCTCAAATCTGCGACAAAGGAAACGA
AGTTAAATTTCAGTCAGATAGGTGCATAGTTACTAACTGTGTTACTACAAAGTTGTTATGTACGCCAAAAGAGTAAAAAA
TATGTATGTTGCAGATCTTGACTCAATAAGAGGGGATTGTCTCACATGTCTAAGTGCTCTGACTGACAATGCAAATCTGT
GGCACAAACGATTGGGACATAGCTCATCCTTGTTGAACAAACTTGTTGCAGGGGACCTAGTTTGTGGATTGCCTAAGCTG
AAGTTTTCTGTCAACAAGGTCTATGATGCCTGTGTAAGGAGGAAGCAAACGAGATCATCTTTAAAGCCGAAGAAAGGTAT
TAGCACAACCAGACCACTAGAACTTCTCCACATAGATCTGTGTGAACCTGTTAAAATTCAGAGCAGAGGAGGTAAAAATT
ACATCCTAGTGATTGGTGATGACTTCTCGAGATTCACCTGGAACATGTTCTTGTAGACCAAGGATGAGACATCTGGAGTA
CTAATCAGTTTTGCTAAAGAAATCCAGCTAAAGATAAACTGCAATATTGCATGTATCAGATCAGACCATGGTACAGAGTT
TGAAAATTCCCAGATCGAAGGTTTATGTGCTGACAACGCGATCCATCACAATTTATCTGTTCCCAAAACTCCTCAGCAAA
ATGGGGTTGTGGAAAGGAAGAACAGAACCTTGGTGAATATTGCTAGAAACATGCTGATTGACTAAGGACTTGCAATGAAC
TTTTGGGCAGAATAGTCAACACAACCTGCTATGTTACAAATAGATTCCTCATCAGGTCACTAACCAAGAAGACCCCCTAT
GAGCTATTGAATGAAAAGAAACCATCACTTAGTCACCTGAAGGCTTTTGGTTGCAAGTGTTTCGTATTAAACAATGGAAA
GGATAATCTTGGCAAGTTTGATGCAAGGAGTGATGAAAGGGCGTTTGTCGGTTATTCCTTAACAAACAAAGCATACAGAT
TTTTCAATAAATGAACTATGTGTGTGGAAGAAAGTGTGCATGTGATATTTGATGAATCTGATGATCTGAACAATGTTAAG
CATAGTGAAGACATTGATGTGGAGGAACTGATGGAGGGCCAACAATATAGGGTAATTCAAAATCCTGTAGCTGAACAGAT
TTCAAATGAAGAAAACAGTGCAGAACCCACAGATAAACCTGGTCCCTCTGGTGCCGATCAGGAGGGAGATCCTCAAACCA
AGGATCCTGAAGAAGATGAATTTGTTGTTGATCTTGAGAAGGTGATAACAAGAAAGTCTGGATGGAAACATCAATCTTCT
CATCCCTTGGACAATCTGGTTTCTCCACTTGACACTGGTATACAAACTAGATCCAAAACAAGAAATCTAGTTGCTTTCTT
AGCTTTCATATCAATGCAGGAAGAACTTCATCAGTTTGAAAGGAGAAAAATGTGGCACCTGGTCCCCAGACCTCTCAACA
GAACCATTATTCGGACTAGATGGGTTTTCAGAAACAAGCTTGATGAGCACAAAACTATCACTAGAAATAAGTCAAGACTA
GTGGTATAGAAGTATAANNNNNNNNNNNNNNNNNNNNNNNNNNNNNNNNNNNNNNNNNNNNNNNNNNNNNNNNNNNNNNN
NNNNNNNNNNNNNNNNNNNNNNNNNNNNNNNNNNNNNNNNNNNNNNNNNNNNNNNNNNNNNNNNNNNNNNNNNNNNNNNN
NNNNNNNNNNNNNNNNNNNNNNNNNNNNNNNNNNNNNNNNNNNNNNNNNNNNNNNNNNNNNNNNNNNNNNNCTAGACCTT
GGTATGAGCGCCTGTCAAAATTTCTTCTAGCAAATGGTTTTAAAAGAGGTAAAATTGACAACACCTTGTTCTGGAAGTCT
AGAGGTAAGAAGCTTCTGATTGTGCAGGTATAAGTAGATGATATTATTTTCGGAGCCACCTCAGGTTCACTATGCAAGGA
GTTTGCAACCTTAATGAGTAGCAAATTTGAAATGAGCATGATGGGAGAGCTTACATTCTTTTTGGGCTTGCAAATCAAAC
AGACTCCTCAGGGTACAACAATATGCCAAGAGAAGTACATCAGAGAACTGCTTAAAAAATTCAGCATGCTCGAGGTCAAA
GTGCTTGACACTCCCATGAGCACAAGTGTCAAACTTGATATGGATGAAGAAGGAATTGATTTGAATCAGACCGTGTACAT
AGGAATCATTGGGTTACTCCTCTATCTCACTGCCAGCAAGACAGATATAGTCTTCAGCGTAGGGATGTGTGCTAGGTTCC
AAGCAGCTCCAAAGGAATCACAATTGAAGGCAGCTAAAAGGATCCTAAGATACCTAAAGGCAACACAAGACCTAGTCCTT
TTCTATCCTGTTGGTGACTCTTTTCATCTAATTGGGTTTGCTGATGCTAATTATGCAGGTTTTCTTGTTGATCGAAAAAT
CACCTCAGGCATGTCTCATTTTCTTGGGTCATCACTAATTTCTTGGGGTACCAAAAAGTAAAATTTTGTGGCTTTATCTA
TGGCAGAAGCAAAGTATGTGGCTGTTGTATCATGTTGTGCTCATCTTTTATGGATCAAGCAGCAGCTCAGAGATTTTGGT
ATTCTCACATACACTATTCCTCTCATATGCGACAATACGAGTGCAATGAACATGGACAAGAACCCTGTACAACATAAGAG
GACCAAACACATAGATGTGAGACACCACTTTCTTAGAGACAATGTTAAGAAGAACAACGTGGTGATGAGATACTGCAAAA
CAGAAGATCAAGTGGCTGATATTTTCACCAAGGCATTGAGCAAATAAAATTTCGTCAAGAACATATTGAAGTTGGGGATG
CACAAGATCACCTGATTCCACAACAAGCTTGAATGAAACCTCTCATATGACTATGCTAGGGAGGGCAAGTATCCATACTT
GTTGTATCGCTTAATGTCTATGAACTCATATCCCGTACCTTACTGTAGGTATACACTCATGGAATGTTGGCTAAAGGAAG
ATTTAACCATAACAGGAAGGGCTACGTATAGAGAGGGACCTGGTCCCACAGAATGTTTGTATCACTTTTTGCTAGACAAC
TTTTGTTAATGGTCATTGCCACATGCCATCTTCCTATTTCCTGTGTCAGTTACAGACGTCTTTTCGTCTTAAAAAAACAA
GGGTCACTACTGTTCAAGGACCCGATACCTGTTAAATACAACTCTTTTGAGAGAATTCAAAAATCACAAATTCTTCCTAT
TCTACTTTGAATTTTCTCATCATTCTCTAGCTGCTCTCTTTTTGTCTCCTAAAGAAAATGTCTAACTCCTCCTCTCCTTC
AAAACCTCCTCTTTCCCAAGAAATTAAAAATCCCAGTTCATTGAATTTCTGAATTCCTCTTCCTGAAGGATCTTCGTCCA
CACCAGTTTGTGTGGTTAGTGAGACCGATGAATCTATCACACCCCATACTGAAGTGTTAGTGACTCCTGAAATTTATCCT
GAAGATATATTGACTTGTTCACCAACTTTGGTTTTATTTGACAAAGATTCTCAAAACTTCGAGGCCCAGTCAGTTGTGAA
GCCTTCTCTTAAGACACCCATTGAAGATCTAGAAGTTGTGTCTCAACCTAGGCATGTATCATCCACTAAGTCTGAAAGAC
TTGTTTGAAGGTGATTTTCCTGAGGGAAAATGCATGGAATCGAACATACTAGCAGCAACATAGGAATTGGTGACCGTACA
AAGTTTGGCCTCTCTCAGAGGGGATACTCAGTCAACACTATTAGAACAAGAGTGCAGATCACTGGAATTGGTACCCCGCA
GTGTTCAACCTGTGTTCGATCAAACCCCTGTAAACTTGGGGGTTAGCAGTGAAGAAGAGGACGAAGAAGAAATCCCTCTT
AGTTGATCTAGAAAAAGGGTTTGAGGGACCAATGTGTCGACTATGGTAGTGTCAGATCTTGCAACAATTGAAGCTACACC
TGAGACTAGACTTGAGGATGAGCCAACTGAGTTTGAAAGGAAAAGAAAAAGAAAGGGAAAAGGAAAAATGGTGGAGTCTC
ACATCAAAGGATACAAAAGAAGATATACAGCAAGAGAGGTGGTCCAAAAATTAATGGGAGATGCTTTGGCAGCAAACGAA
GTCCAAACAAAAAGAAATCGTAGATGAAGAAAGTTCTTAAAGACCCTACTGATAAACCTATCTCACTGTTTCTAAACATA
GGCTCTAGTGAAACAGAGTCTGAAGACGTTGTTCGAGCAGTGGTGAAATGAAAGATGGAGGAAGAAAAGGAACGGGTCAA
GGCTAAAAGGGCTCCTAAGTCTGTGAGGAAGTCACCAGTGAAAAGGGTAAAAGTAAAGAAAAAGGACTCCTCTAAGCCNN
NNNNNNNNNNNNNNNNNNNNNNNNNNNNNNNNNNNNNNNNNNNNNNNNNNNNNNNNNNNNNNNNNNNNNNNNNNNNNNNN
NNNNNNNNNNNNNNNNNNNNNNNNNNNNNNNNNNNNNNNNNNNNNNNCTACTCTTTTCGATTCTGTGTCATTGGAAAGTT
GGGAACACATGTTTGAAGCTCCAGCACCTTATCTGCACGGGCCAGAGGTGAGAGAATTCTACTGCAAATGGAGCTCCTCG
ACGGTGGAGGCATCAGGACAACAGTTCGAAAGGTAAAGATCTATCTGAATGAAGAGAGCTTGGGAATCATTTTGGGTGTT
TCATCAATAGGGATCCGGTCCATTGAAGGTTGCAAACCTTCTAGTGAGTTTACTCAAAGGGATACCAAGCGTGGGGACAT
AAAATGTGCCGGTTTACTTAAGAAGTTCCTAATGGGAGAGTATCAGTTGATGTTTGAGTTCATCAACAAGATCTTGGTGC
CAAGGAGTGAAAAGAGACAGTAGCCTCTGCTACAGATCTGTTCCTCATGGAGCAGTTGGATGAACTTGAGGCTATCAACC
TTCCAGCAATCATGCTTGAACACATTCACATGGTGATGACTTGGAAGACTGCCAAACATGGCATACCTTATGGGTACCTG
CTGAACTATGTGTTCGAACACTTTGGAGTACCTCTTGGGAGATAAGTACCTGGTACTATGAAGCAAATGTTTTCTCCTGC
AACCCTCTTGGAATATGAATGTGCTGAGGGAAATGTCAAGGGTAAGTCTCATGTGTCTGATCTTCTTGAGCAACAAGAAT
CTCTCAAGCGGGATTTGAATGATCTTACAGTAACTTTGAATGCAAAGAAGGTTGAGATTGCACGACTTAAGGCTCATATG
CAACAAACTATTTCTAAAGGACCCGGTACCAGTTCTGTGGATAAGGAGGAAGTAGAAAGGTTAAGAGCTGAGAATGCACT
GCTGCTGAAGACAAATGCCTCACTCAGTGACGAAATTCAGGCTCTTAACAAAAAAATCATTCAGACTCATGTCAATGCTA
ATGATCGCATGACTCTGTTGTTGAAGTCCTTCTCTCCCCATCCCCCTCCGTCCTAAATGAGTCTCTTATCCTTATTCTTA
AGTCTTTCCATGTCCTATCTATTTTCCTTGTTTTATTCTAGTGGAAAAGTGTACTGTTTTGACTGATCTTTGTGGTCAGC
ATAAGTGATCTAATGAAATCATCTCTTTTTGCCCTGCTTTGTTTGCTTTTATCTTCTCTATTTTTGCCTACTTGTGCATG
TACTGTGTGGCTAATGGCCCTGAGTTCCTAACATTTTTGCATGCAGTTTGTATATGTTTACTGTCACTCCTTTTCAATGA
TGTCAAAAGGGGGAATTGATTGTAAACTGTGTGTGAAATTAGGGAATGTTGACAGGGGGAATATTGAGAAGGGGGAACTG
ATTGACAGGGGGAATATTGATATGGGGGAACTGTTACTTAGAATGAATGAGTGTTAACTCATGTGAGGCAGTTTGTTTGT
TATCATCAAAAAGAGGGAAAATGATAAGTCTTATTGTTTCCAGATGTTTTGATGATCCTCACAAATGTTTTGATGATCCT
TACAAATGCAGGGACCCGGTCCTCTGTAGAGTGTTCTTGTCTAAGACAATGTGCTGTACAACTGGAAAGTTATCATGGCA
GAGGTTGGTGAGGTCGTCAGCGTACTGAACCAATCAGAATGGACGAGGTTGTTTGTCCAACAGTTAATAATCCTTTATGG
TTGATATATTCAACATGACAAACAACATATTATTCATTCATTCAAAAGAGAGAAAATTCAAGCTTCAACAAAACAACAAG
GGACCTCATTGAATGTAGATTGCTTCCAGAACCTTGTTGTTATTTTTGATTGCTTGTATTTGTGCTTAACTTGTAGGATT
CGTTTCATTCGTGTTAGAAACGTTTCAAAACCTTGTGTGAATCACTGTAAGAACCTAGTTGAGGGCAACTTTGTGTCTTA
CGTTTAAAAGTTTGTATTAATCGTGAGGGTTAGTATAGTGGGCAATGCAGGCATTACTTAGGCTCGTTAAGTAATAAGTG
GTATTACTTAGTGTTGAGATTAGGAGGTTAATCGGATCGTGTGGTTGTAAATTGTGTTTTACTTTTGCTTGAAGAAGATT
AGTAAAAACAGTTGAAAAATCCTGTGAGACATGTTGTGGTTTTACTCCCTTAAGCAAGGAGGTTTCCACGTAAAGTATTG
TGTGTTCCTTTTACTTCCTGTATTTACTTTTGAGTGTCATAAACTGTCTGAAGGACCTGATCCTATCGTAGTTAGTGGAC
GCATACATTCCAACATTGGTGATTTTATTTGGAGTAATCTTCGAGTTTCTGCATTAATTTTTGTCTTTATTCGTTATAAA
CATTTGCTTTTACACAAACCTTTGGTATATTCATTCCATCTGTCAATTTATTAAATTTTCTCCATTAAAATTTGTCTATT
ATTTATTCTAATTACTTTTCATATTTTATTTACTCTAATATGGATAGTCCCTAAAATAGTAAGGGTGGTAGTTCTTCTAA
ATCAATGCCTACAACTAAATTTAATATGAAAGATTTTACGCATGTTGATTTAAACTCATCCCCATATCGGTGCTCAAAAC
TATTCCCAATAATATATAAACTCATGCTCAAATGTATAAAACATAACTCTTTCTCATTTTGAGGTAATTACTCAAAAGAT
TCCCTTAAAAGAGGTAATGCTTTTAAAAATCAAAGTTTCTCTCCTTTAAATGTAAACATATTACTAATGGCAATACTTAG
TTCCCTTAATCATTTCTCAAACATGAATGTAACTCCTCTCATCTAGAGTCGAATGATTTCTTCTAAACTCTTTTTTATTT
ACAAACCCCACACAAAATCATCCAAAACCCATACAATCTCCATCCCAAATCATAACTCATACTCACGATCCTCAACTAAA
AAAACTTAAGAACCTCTGTAGTTAAAGAATGAACAACAATTAAGAGCCAATCAAGAATCTCTTAACATAATGATTTTGTG
GACGAATTAAAGATGATAGGCTCGAGGACGAACAAGTCCATCAATAGGACAGCCATACATACCTGGAAAGAACGATCTTC
TTGGCGAATTCTACAAATCTTAAAGAATGCTAGAACTTAGCCCATTTTCTCCTCTTAAACCTCGCTCTAAATCCATAAGT
TATTTCAACATGAATGGGGGATTTTGTATCCTATTAACCCTTAATTGGGTTAGGAAAAACGTGCTAAGAGAGGTGGAAAA
AAGGAAAAGACAAAAATACCCTTTCCTAAAACAGATGAATGCCTTAAATGGAGAGGCTTCACTCAAGCAGCCATAACATT
ATACTAGAAACTCAAAATTTAGAAAACTTGGTGACGTTGGAAAGAGGACTCAAAGTCATTCGATTTGACAGGTCACGGGC
CACCTAACTCTTTATGTGCTAAAAGATATGGTTATTTGAAATTGATCCAAAACTAAAAACTAATGGCTAACTAGTACGAA
CTTCTTAGTTCTTCCGAAGTTTGAGGTGTTACATGGGAGTCTTTAAAACTTCTCTACTCTGTCATTTTTCCAAAGGAAGT
TGTTTTTTGAGTTTGTCCCCTTCCTTAGAAATAAGTGGGCTTATTATGTTTTAAAAATTGTACTTAGTTTTTTTGTGTGT
TAAAGTATTTCTCTAAAATGGAATATGCCTTATATATATATATATATATATATATATATATATGTCCAGTATGTGTTGTA
TATATATAAATGTAAATAATGTTTTGGACAGAAATGTGAATTGTTAAGTTAGGAGAACAAAGCCGCCAATATCAGGACAA
CTCTATGAGACGTGCTTGCTATATCCTTGAGTTCTGATTACACTGGAAACAATGATGAAGGTTCTCCATATAACTTTAAT
CTTTCATGCAAATATTATCTTGTTATGATACATAATTAATACGTCCTTAATTTGATCTCTTTTAACTAGTGCAACTATAG
TTAAAAATGAAATTGTCACGACCCAACCCACTGGGCCGTGCAGGCACCTACATACGGTCCTAAGTAGGAGAACCCTCATA
TCCCAACAATTTAAAACATGCAGAAATTTGAATAAATGGAAATAAATATAATAACGAAATTCTTAATTAAAAACCTTTAG
AGCAATCTCGAGTTGAGACTTGTAAAGTAATTAACACTTCCGAGGACCTAGTCTTAACATGTACAAGAGCTACTAAGAGT
ATAATTGGACAAGATAAATAAAAGACACTGCTCCCATCATGCGGAAGGAAGAGTAGAGGCTACTGGAGAATTTCTTCGTC
TTCACCTAATGAAACATCACCAACCTACATCCAGACTATGTCAAAAGACATAGCAAGAAAAGTATCAGTACAAACACACG
TACTGGTAGGCATCATTGGTCAACCCGACGCCCACCACATAACATAAGCAACCGACTAGTAAGATCATGAAATAAGCCAC
CCACTTCTCCACCATCTCAAACAACTTACTTACCAGGTTCTTGATCATAGCCTAACAGTTCTAACACATTAACTAAACCC
CCAATGTCACCCACAAGCACTTCAACTAACCACTCACTTCGTACTGTTATTTCCTCGTCACATTACCCAGCTATGGTCAC
AAAGCACACTACATCAAACTTCCTTAGCACTAAACTCAATCTCTTTCCCCCAAGGTGAAATCCATCTAAGCATAGTTCAT
CACATCCACTACCTCTATTTCTTGCCAATATGACATACGAACAACCCTTGCTATCCATTACTCGCCTCGAACATTTTACC
CTTCCACTATACCCAACAAGTTCGCTTAACACAACGACAATCAAATATAAGTCATTCCAACCTATACCTACGAGGTGCAA
CATATAAAAGCAAGTCAATTCCACATTATAAACATGCAAAATAATGGACATATTAAATATCGATTATCACATGCTCGGAT
AATTATACACAATTATGCAAATCATTGGTCCTCTCATGGAACCCAAACCCAAATAGTTACCAAACCATAATGTGGTACCC
GATCTTAGTTAGTTATGCCGTAATGTGGCAACCGATCCCATAATTATGCCGAAAATTGGCAATCGATCCCATAGTTATGC
CGAAACGTGGCAACTGATCTAAGTTAGTAATGCCGGAACGTGGCAACCGATCAAAGTTAGTTATGCCGGAACGTGGCAAC
CGATCTAAGTTAGTTATGCTGGAACGTGATAATCGATCCATTCCACACACCAAAATCACAAGTATATTCTCAAGATCATA
CATTTAAGTCATGATTCAGGGCATTCATCATTCCTCTATCTCCTCTACAACAAGTGTGATCAATGATGCAACATTCATAC
ACATGCAAGTATCACAATGAATAAAGAACAACATACATCACACAATTCTAGAATCACAACCATCACCTACAATGGATGAA
TCATCACACACATCATAAAAACCCCGATTCGACCATACTCAACCCTAATTCATCATCTAAGGTTTCTTTCTAGGGTTTGA
ATCATAGATCAATTGGTGCAAGAAGGCCTACACATGATCCTACCATCGATTTACATATAATACGCAATGAGCACAAATTT
AAACTACTCAATTCATAAAACCTAGCCTACATAAGCGCCAAGCAGATGCACGGAGTTTTGGTCTTTGATTCTTATTTTCA
GAAATTCGTGACGGTGTTCTTGATCAGAAATTCACAATCCATCGACATCTTCACGCTAGAAATCTCTCTCTTTTTCCTTC
CCAAGCTTCGAGTAGCTTTTCTGAGGTTTCTAGGGTGTTTTACGACTTATTTTGGTATTTTAGGAAAATGGAAAAAAATA
TGATTTCTCGTAATTTATGTTCTGCCTCGCTATCCCACCCTAGCGGTAGCTTACCCCGCCATGGCGCCGCCGCCATAGCG
GCAACATGCCTGCTCTGGTAGGACAATGGCCCAGAATTTTCCTGGATTTTTGTTTCATCTAAATAACGACTGTTCGGGTC
GTTACGATACATACCAATTTACCCCTCATTCATTCCCAAACGACTAGTGCACGAACAATCACACACCTTTTTCAGAGTAC
TCAACCCAGCTAACGAATAAGGCAATCATGGAGTTACGAGGAATGGTGACTTTTCAATAGTTGACACAAGAAAAGTACTA
TACCCGAGGACTAGAAGGAATGGAGGCAACTTATAACGAAAGAACTCGTCCAAATATTCACAACTTGATCCCGCCAGAGC
GCCGTGCCTTCTTCTATGGCGAAGCCGCTGTAGCGGGAGCGAAGGATCGTAAATAGTAAAGGGGTGAATGGGGAATGATC
TCCTCATTTCTCCTTTTCTAACTCAAAAATTCCAAAACTTTTTCAACCACTTTGCTTCGATCATCCAGATTAAGGTAAAC
TTCTCGTCTCTTACACTCTTTACTTCCATATTTGATTAACAACGATTGTATACTGCTATTTAATTGTTTAGAAACAATTT
TGGGGTAGTTATTTTGAAATTGAACTAGGTTTCTAGATTGATATAATATACGTAGCATGGGTACTTCCCTTACATCCCCA
ATGTCTCCACAACGTTCTGGGCGTAAGGATTTCGTAAAAATACGGTTAAAACAATACCAAAATGGGCGGGGGAAGTGGAA
GGGTCTCTTAGTGTAAAACTCCAATATAGGCCTCATGTAGGAGTTATTTTACCGAAATACTTACTTATTTATGTTCTAGG
GTAGTCAAATAACTCTGATCTGCTGAAACTCTATCGAAAATGGGTGTTTTAGGAAAAAAAGTCCCCATTGTCGCGCCTAT
GTTCGTTCCAGATGAAGGCCACTCTAGCGGTTTTCATCCCGTTATAGTGGCCTTCATAATCCCACCAAGGAGGGATTATA
GCCACTGTGGCGGGATACGCCAGGCACTGGACTTACCCTTAACACCAAAATTTCTCTTTTCTTAATTTTTAGCCTTACAT
TGACTATCCTATCGCATTCTAACTTATATTCAACTCATTGCACGCTCTCTAAATGGCAAGACACCATGATCACCGCAACA
CGGGGTTCTGTTGCGAGAGGGGTTTTGTGTTGCATAAGCTAGAGGATATGGCGCCTGTATTTCATGCTCGTCTGATGGAG
TTCGGATGGGATCCCCCAGATGCACGCTCTACCTAGGTGAGGGAGTTCTATGCTATCCTCCCTACCGTCCGCTGGGATGA
CTCTTACACTGTCATCCGTGTCCAGGGAGTCAACATTCTCTTGAATGCCATCGCCATCAATGAAGTACTAGAGTTACCCA
AGGTCTCAAATGTGGTGTTCGAGGTCAAGTTGTGCGAGATGGATTTAGGTTGGTTAAGGGATACACTAATCAGGCAAGCC
AAACGGGACTAGATCTACTGGGCTACCTCAGAGGGCATTACTAGCACAAATTGGTCACTCAATGCTAAGAGGTGACTACA
CTTTGTGACTAGGAGCATCCGCTCGTCGGACAACCGTACCAACGTGACCTTTCCCCGAGTCTTGGTGGTGGCGTGCACTA
TGCAGGGCATCCAGCTAAATGTGGGGGCACATATCATTTCAGAGTGGAAGATGTTCTACCAGGGTAACAAGAAGGCTTTC
TTCCTACCGGGACTCATTACTGTGTTGTGCAAGGGGACGGGAGTGACACTTTTTGATACCGATGAGGTACTTCCTATGGA
TCCCCCATTTCACCCTCTTTTGGTCAGACGGGGCTCTACTTCTAGGAGCAAGAGAAGAAGGACGTGCAGGGCTAGCAGCA
GTTAGGAGGCAGTGGATTTGGACGGCGAGAACCCACTCTCAGGTGCACGGGTCGAAGAGGATCTGGAGGTTGTCCGGAAG
AGGATGGGGAGGGCGTATGCCAACTTTACTCTGGTTCAACCCAACACTTCCCTAGAGGTCGAGATGCTCCTTCGCTAGCT
GCGCTAGGAGAGGAAGAAGGGTCTGAAGAGGGATCGCCTGATGGCCCGAATGTGGAAGACTATTAAGGCCATCTTTTCTT
GTGCTGCCCCTGACATGGAAATTTCCCGACTCGATCCGCAAGACTACAGGGAGTTCCCTATGATGAATGAGGCATGGACT
GGCGAGAAGTCCCCGAAGGACCTCAACTCTGATGATGACACCTCCCAGTCCTAGGGATTATGATTTGGTTTTTCTTGCCC
CTTTTTGACTTGTAATTTTTAAGCCAACTCTATTTTTATTTTTCGCTTCCCTAAGTTTGTGTAGCACATGGATGCTGGTT
TTCTAGTTGTTTTAAACAGCTCGTAATTTATTGCTAAGCTTTATAATCTTATTGGATTGGTGAACACGGAATGGATTGTA
GGGATTTGTTCGGATCCCATTTGGGGTCTTATCGGATAGTTTAGAAAAACAGGGGAGGCAGGCTGAGGTTCTGCCTCGCG
TCATCCCGCTCTGGCGGTCCCGCCCTGGCAGAAATAATCCTGCCCCAACAGTCAAAACGGAAACATAACCTGACCAAGAT
TTTTATGGGGTTTTTCTCTTTTCTAAATTTTACAAAGGTTCCCAGCTTTTCCAAACAAATTTAGGATACTTCTCGGAGCT
AGTAGAAATCCTTGACTATTCTAAGTCTAATCCCATAATACACGAACTAATTCGTTCTTATTAATTCAACACCACATTTA
TAGTTCGCATAATTACTTCATAATATGCGAGAAATTACAACTTCACATTGATAGTTAATTCAGAAAACAAGAAGCACACA
CTCATACATTCAAGTAACAACTCAAAGACAAGTCCAAATTTTTAATTAGTTACTTCGCTCCATAGATGACCATTATTGAT
CATCCATGCATTTACACCGCCCCTAGGGCCAGATACCAATTGGAACCTTCCTAATTCCAATTTACCTTGCTTGTGTTCCT
TCAGTCGTGACCACAACTTCTGGTTCACTTTTGTCACGACCTGAGCCTACACCCTGGACTTGGCCGGCACTCGAGAACCA
TTATTGGTCCCCAAGTGAACCCTCATCCTGGCTGCCTACAAGCGGAAGATTAACTCAAGCAAACGAAAGCTTAAAAACTG
AATAAAAATTCATGAAACTGAAAGACAAAAATTTAACTCAAATGAAAAACTCTGAATATAAAAATAATATTCAACTCGCC
ATAAAATAGGCAACTTAAGTTTTTAAACATTTACCAAAACAAAGGATACAGACTTCTCAACTATACCAACTATCTATGAA
GCCTTTAACTGTTAAAGATGGAAGTCGGGACAAGACCCACAACATCCTGACTAAACTGAAAAGTAAATGAAATCCTCCGG
AAACAAGGAGGCTCACCATAGCTAACTCAAACTTCCGGATGTATCAACGAAACTCCTGTTTATGACCCTGAATACTTATG
TCTGCATCATGAGAAGATGCAAGCCAAATGGCTCAGTACGTGGAATGTACGAGCATGTAAGAGGAATTCTGAAGCATAAA
CATAAGCTTGAACTTTGGTAAAGCGGAAACATACGTACCTCTTCTCAACTCACTCAACTCAAAGAAACATAGCTCAACTC
AATAATAAGAAATTCAACTCAGAGGTATACTCAAGGATACTCGAAACTACTCAAACTTACTCAACTCAGAAGTACTCAAG
TATAAGATACTTAACTCAAAATACTCAAGGATAATGCAACAGTAAAAGATGTAATATATATGAAAAGCTGTAAAAATGTA
GATAAAAACTCAATGTATTGAAAAATACAATAATACTCGGTATGTATATAAAAATACAATATAACTCTATGGGAGATTCT
CTAACCGACAACCACCACTATTAGCCTAAGTGGCGATACAACGTTTTACCTCACGCTACCACGGACCGTCCTATACCTTA
CCGGGGGTATGAACCTAACTCACTAAGTGGATCCACTAGTCTATGCTAAAACCATCTTAAGGAGTCGTCTAAAAAGTATG
ATCCTTTACTACCCATGATGGCTACATAGTTTATGCAGACTTGAGTTATCTGAACTCGCATACCCATATCGATGCTCAAT
ACAACTCCCAAAATATACTTAGCTCATATGTTTGTAAAAACAAAACTCTTTCTTTGGTTTGAGTTAATTACTTAAAACTT
AGCTTAAAAGCCCTCTTGGAAATCATAATTTCCTCTTTACTGAAAAACTAGCTCAATTTCCTCTCTTGCTTAAATGTGAA
AATATTTACTCTTTGTGAATACATAGTCCCGATATACAATTTTGAATAAATGAACTCAAATCTTTACTCTTTGCTTAACT
CAAAACTTTAGTTTTGAAACAAAGTTAAAACGTTTGTAAAAGACTTCTTAAAATATGGGTCAGGCCAAATTATGGTCATG
AACGACTTAATGTAAGGTTTTCAATAACCGTAGATAGAACTCAATACTTGGAACTCAAGAACTTTCATAATACTACTCAC
TTCAAGAATTCTCAACTCAGAGGGTTCATGCTGAATTTATGAGCATGAGCTACTCTACTCAAGGACTCAAAGATACTTCT
CGTCTTAAGGCTGCTCGAATTATAGGGTTCATGCGGGATTATGAACATGAATAACCCAACTCAAGGACTTCATGGGCAAC
ATGTAATAGTACCATGATTAGGAATGTAATCTCAAATGGGTTAGAAACTTAATACTTAAGACTTAGGACATGAAGATACT
AATCCTCTCATAGATACTCAACTTCTAGAGTTCATGCGGAATTTATGGGCATGAACGACTTGACTCATAGGTCTACATAA
CATTATGGGACTCATATATACAACTCTTCTCATTCTCATACTTACTTTCTCAAAATTTAACTCAAATTGATTATGTATCT
CTAAGGATTTACAATTGAACTCAAAACTTTCTTGAACTTTACTCTTAACTCTCTTTTGAATGTGAATTATGAATTCAAGA
GTTATGGTTCATGCTATGAAATATCTCATGATGACAAAATAGACTCATGAATAAATTCTCCTCACTCTCATGCTCACTTA
CTCGAGTCTTGAAACAAGTTACTAGAAGTTGTAGAAGACTCCTCAAAATGACTCAAAGGGGCTTTCTTTTAATGTTCAAA
ACAATTCTCAAAACTTAACTCTTAACTCTACCTTGAATTTTAATTATGAATTCAAGGTTATTATCATGTTAGGAATGATT
TAAGGTGTTTAGAAGTAGCTTAGAGTAGTTATAATAAAAAAAGAGTGAAGGTACCCTTCGAAAGAACTCAAACGGAGCAA
CCGATTGCAAACTGGATGGGGCAGGCGACCCTGGGGCTATGGGTGGCGTGGAGTGCCATCCCCTAAAATTCAGAGCCTAA
TTTGGGGCGCTCTGGCTGGCGCGACACGCCAGGCCCCAACCCATAAAACCCAACGAATTTCTTTGCTCATTTTCCCACCT
TAACTCGCCTAGAATCGAACGGTTTCTTCCCCAATCACTTAGAATTGATTATTTAACATAAGTACACTCTAATATTCTCA
ATAAATCCCTTTTAAAACTGACTTTTATCTCAAAAAATCATCCCAAACCCAACACAAGAAGATTTAGAATGAACTTCAAG
AACACCTATCAAGAACTCATCCAAACTCAAATCTTTCAACTTCAAGAATGAAATTTGCGCTAAAAACAACATGTTTGGCA
TGTGGGTGAACAAACCCAACACTATGTAAGCTTACATACCTCTTAGGGATTAAACCCATGGACAAAATCCGCAACAGCGC
GCAATAATTTTGACAAACGCTTGATCCTCTCCTCTTTTCTCCTCTTTTCTCTTCTTTTCTCTTCTTTAATTCTCAACTAA
AACCCTAGGCTAATTTTAGGATTATAAAACTGAAACTAATAGGATTAGACCCTTAAAACCTTACTAAAAATAAATTAAAT
CTGATTTGGTAAGGAAAAGACTAAGATACCCCTTTAAAATCCGGTTTTGACTTTCCTTATCTAGATAACCCAACTTCGAA
TGCACATATCTCCCTCATACAAAGTTGAAACTGAGAAAACTCGGTGGCATTGGAAATATAATTCAAAGATATTTCCTACG
GTATCTGGTAGCACATCTAACTCATCATGATCTAGGAGTTATGGTCGTTTGAAGTCAACCCAAAACTCATACTTAGCTTA
ACTAGCAAAATTTCAGATTTTTCTATTTCCAATTTAGTTTTTTTTTGAACTCAAGGTGCTACATCTAGTGAACTTAACAC
TTAAGAAATTTTAATTCCTTGGTAAAATCCTACTCACAACGAAGGTTGGTTCAAGTGTTAGCTCAAAAAATTTCTGGGTT
GTTACAATATCTCCCCCTTGGGATCATTCGTCCACGAATGACGAGTGGACTGGGTATGGAACGGGTTACTCTTACTAAGG
TCTGAGGCTAATGGTACGCTCTCACTACATTCAAGCTTAACCCAAATCCTTAGGTTCAGGTTCTATACCTCTCTATAGGG
AATCTCATCCCAAGACCATTACTCCTTACCACCACATTCAAGCTTAATACTCTAGCAACTCCATGGACTCCTACTAAAAA
ACTCCTTCAAAACCAACTAAGGGCTCTCATTTAAATATTTCTCATAGTAAAACCTCATTCTAATCTTTCTCCTTATTTAC
AACCTTAGATGGAACTATCACACCATCATCATCATGATAGGATCATTAACCTTCTCTTTCTAACATCACTCCATTACTAA
AATGAGCTCTGAAAAGATATCTCGCAAACTCTTTGGAACTCATTACTATCTTACTCTCAAACACTTGACTTGATTTCTCA
TCTCGACATCTCCCCCTTAGGTCTAAAGTTGACACTTGAAAGACATGGACCTCTTCCATAATCTCTAACTGGTATACATC
CTCTTAATGCTATTTTTACTCTTGTGACTTAGCCACACTTCACTTCACTTATCTAAAGGTTAGGGTCTCTCACCTGTACC
ACTCGTATTCATTGGAGCTAACATTTCAATTCCTCATCTACTCTATGCTAAGTCTACAAAATAACATCATCACCCTCATG
GTTACATTCTTTGGATCATGACACTTATCTCAAATTCAAGCTTAATGTTTATTACTAAACCCAAATATCAATATGATTGC
TCGCCTACTATACTATACCTCGTTACTTAATTAGTTCTATAACATTATGTACATCATGACCTCTCAAACATATCATAAGC
CTGGTTTATATCTATCCCTTCATGAATACTCGGTGATTCTATTCAACACATACACTTGGCCATTACCTACATAATGATAC
TTCATCACAAGCTCCTTTCTAGCTAAAACACACTCTACCTCCTATGATGGAATCTTCACAACTCATCACTTCTTAGTCTA
CCCGTAAGGAAAAACTCCTCATTAATAACTTACTAGGTGCATGACTATAGTAACATAGCTTGCCTCATCACTATCTCCCT
TTCTAGGATTACTAAACCTTTGCATACTTTCCTGTAAATTTGGGCTCTTTCACTACTACTGCTCATGATCTCGTCATTCA
TACCATCTTTTAGGATGAAAATACTACCCAAGCTCTAAACATACTTTCTCATGAGGATCTCAGCTGAAACATGACTTATA
GAAGAGAGTACAACTCACTTTTAGCTCAAATGCACGATTCATATAATTATAGGTGCATTCCTCTTAAACTGAACACTTAA
CTTACTCTTTGGGCTACTCTCAAGCTCCTCTGGAGTTTCATGACTTTCTCAAGACTCTTGCTAAGAACAACTCATCGATA
AAGGATCGACTTTTATTTTCAACTACCTCTAGTATGATGGATAATCGAATGAATTTGAAGAAATTCAAAAGCATGAATAA
ATCTCTAGAACTTAGCTCTATTGCACGATTAAGAGTATGAAAGAAGGGAAACTTTCCTTAAATGTCTGTAGTGCCTCGTT
TATAGAAGTGGGTCCCTCACAACCATAAACAAGACCATACTTGACACGGCTTCATAGACACCCTAGGACTCTTAAAACCT
GGCTCTGATACCAATTTTGTCATGACCCGAGCCTAAACCCTGGACGTGGCCGGCACTCGAGAACTATTGTTGGTCCCTAA
GTGAACCCTCATCCTGGATGACTACAAGTAGAAGATTAACTCAAGCAAACAAAAGCTT
