# Supplementary material for: Homologues of potato chromosome 5 show variable collinearity in the euchromatin, but dramatic absence of sequence similarity in the pericentromeric heterochromatin
Source: BMC Genomics. 2015 May 10;16(1):374. doi: 10.1186/s12864-015-1578-1 (PMC4470070; doi:10.1186/s12864-015-1578-1)
Supplement: Additional file 3: — RH BAC tiling path sequences. Description of data: Nonredundant, multifasta sequence files of the individual BAC MTPs. The sequence contigs and scaffolds in the MTPs can be either ordered or unordered, depending on the quality status of the tiling path sequence. [file 12864_2015_1578_MOESM3_ESM.zip › mtp_0137.fasta]

>mtp_137.contig_1
ACTTAACTCAACAGAATAAACTCAATGCAATAGTTTAAATGATAACATCTTAGCCAAAATGGCAACTTATGTCTCAAATC
AAAGTATTTGCAAATACATAGATGAGAGACTCAATACTAACTGTCTGACTGTCTATGAAGCCTTTATAATACTGAGATGG
ATGTTGGGACAAACCCCACAATATCCTAATAAAGCAAAACTAGGAAAGTGAAATAACAGAGTCCTCCAGAATGCAAGGAG
GCTCACCACTGACTATGGAGTGCTCAACTGGATCAACGGCATGCTGGATGTTGATCCTGGTTACCTGCGTCTGCATCATA
ATAAGATGCAGGCCAACTGGCATCAGTACATTGAATGTACGAGTATGCAAGTTGAAAAGCTAAACAACAACTTAAGCTTG
AAAGGAGTACAAAGGAACACTTACCTTGGCTCTGTTTAACTCATGAACAACTGAACTCAATATAAAGCAATAAGACACAT
GCAATATATATAAAGCTTGTAAAACAATGTAAACAACTTAGTTTGTTAAAGATAAAGCAATAACAAACTCAACTTTACTT
AAATATAAAAGGAATATAACTTTTGTGGGAGATTCTTTAACCGACAACCACCACTATGAGCCTAAGTGGTGATACAGCGT
CTTGCCCACGCTGCCAGAACTGT
>mtp_137.contig_2
ATTGATAATTCTTGCCATCTAATACCTTCAAATTCCAATGTTCATAATTTGTGAAATTATAAAGATGCAAATATTAATCA
CATGTAATTTAGTGAAATCACTTTTTACTTTTAAAGTGTGAACGAATTTCTTAAGAAATACGATGTCAAAGCTAAAAATA
CTACATATAATATGGATAGAAAGGAATATTATTTACGTGAAATTTAATTAGAATATTAACTCCAATTATTTAGGCACCAA
ATAATAAACATTGGAGTAGTTATTAGGGGTGTCAAAAATGAACCCAAACATAGGTAATCCGTCTAATCCGTTCAAAATTT
TAAGGGTTGGGCTCAAGATAATTTGAATTGGGTTCAATCTCAACTCATTCAAGCCTAGCCCATTTTAAGAGAATCATCAA
TTGAGCCCAATTCAATCTCCAATTTCAACTAGTTTTAAAATTCTTTACTAAAATATGGTCCTATATTTTAAAGGTATTAA
TTATTATTTATTTAACATCTTTTAGGATTTTATCTATCCATTTATTACTTTTTTTTAAAAAACAATCTTGAGCTGAAATT
CGAATTGTGATTATAAAAGTTAAATATCACTATGTTAAAATTATTGAGATTAATCGGGTCAAATTGGGCGGGTCAAGACC
CAACCCGCTTTTTAGCCCATTTGAACCCAACCCATTTTAGCCCAAAGTAAACTTGGGCTGGTCAAGACCCAACCTGATTT
CAATTTCAACCTATTTTAATATCTCCAATTTCAACCCAACACGCCCATCTGACACCCCTAGTAGTGATCATGGCTGGAAA
AAAACTCCTAATTAATACTCCATATAAATTATTACGTGAATATGATTATGATACACTCCTTAAAACAAAATATGTAAGGT
TATACTTTAAAGACTACTTTCCACTCAGAGCGTATCTATGATTTTGAGATGATGGACGCACTATTACGAAAAAGTGAATC
TAAGATATAAATTTGATCAGTTTAACATTTAGGTTCTTATCACTGAAAATCATTAAAATTTTAAAATTATAGGTCCAAAA
TTATTCTTTATCTATCCAAACCACTTAGAGAGGCGTTTCCCAATTTTAGAAAGGAAAATAAAACAAGATAAATAAAAGAT
TTAAATTTCTAGCCTCACTTAGAGAGGTGCACAAAATCATCATCGCACGACATTATATGATGCTTACAGTGTGGGTTCAC
ATATCTATGTTTAAATATTTTTAAAAATATAACACTACTATTTATGATTTCAAGAGGGGAGCACGGGTATAAGTGAACCC
GATGACCCCCTCCTGGATACGCCTCTGTTTCCACTATTATATTTTTGATTAATTTCAAATAATTTTAAAAAAAAAATGTA
AAGTAGTTAAGAAGCTCATTAAATCAAGAATAAATATGAAGAAAAAAAGTCCAAGATTTTTTTTAAAATTTCACATAATT
CACTTATTTTGAACTATAAAAAAATTAATCTCAACAATTCACTTAATATATAAACTAAAAAAAGTACTCTTGAAAAAATG
ATAAAAAGAGAAATACAATCAATAATTTAAAACGGAGAATATAACTTTATATGGACTGCTATCAAACAAGAAACAACTAA
AAACAAAAATAGCCATATCATAGAACGTGTTTTCATCGAAAATCATCCACTAAATTACGTTAAATATAAATATTCTTATT
AAGACAAAATGGGAAAGTCCCTGCCACTAAATTATTAATTCCAATAAATATTTTTTTAAAACTTTTTGTGTTGAAAAAAC
AAAACAATATACTGTATTTGTGTTCTCAACTATTTAATGGACATATATAGATGATAAAACTTCCCTTTTTAACTTTGGAG
TCTATAACCAAAATGAGATAATTTGTTGTTGTCAAATATTTTACTTTAAAAAGTAGATTAGAGACCTTCAACTATTGTGG
ATTATTATTAGAATATATAAATATAATTTCTTATATATAGTTGTACACTAGGATTAGTACATTTTTCTACTTTTTGAAGA
AATGATTGTGAAGAGACACTCATGAATCATGATGATATTTGATAGGACCTATTTGTGCCAATGTCGGTGAAGAGTTATTA
TTATAATAATAATAATTATTATTATTAAAATATTTTCACATGTTTTTTATATAATATTATTATATAGGGAGGTCGGGAGA
AATGCTAATAAAATACTGGTAATTCTTTGTTATTTTAAATTTGTTAGTCGATAGACAAATCATTAAGCTGTGTTTTTACT
TCTTTTTAACTTCACTTAGTGAGGCTTTGGACTTACTTAGATCTTTTGAATTTACCTTGTACTCTTCATGAATTGAATTG
GAATCATTTTCAATGAATTCATAAGAAGTGATTCCACTATTTTTATCACGTTAGGATAAAAACATAAGATGTTAACAATA
CTTAATTTTCATTATCTTCTGAATTGTTTTGCCGAATTAATTGTTGTAGGTCTTTGATCTTTATTCGAACTCGATGAAGA
AAATGAGATATTTTTTATGACTTCGTCGAGAATGATTTGTATATTAAAACTCAATGATTCCATGTTCTTTCATCGATTGG
TTATCCTTCTCGTTTCCAATGTTGGTGCTACCAATACTACTTGACCACAAAATCTTAGGATTGATTATATAGCTATTAGT
AAGTTTTAAAATAAGGGAAAATGGTCTGAAATATATCCGAGTTTTGACCATTGCAGTAACGATATCAAACTTTGGAAAGG
ACCTTTTACCCCTACACTATTTAATAGTGTATTTTAAAGGTATATATATGTCACGTGGACATCATAAATATTTCATGATT
ATAAATAATAACGTGTTCACGTGGGCACATATATACCTTTTAAATACACTATTAAATAGTGAATGGGGTAAAAGGTCCTC
CATAAAGTTTGGTATCGTAACAGGAATTTCGACCAAAATTGAAGTATTTTTCAGACCCTTTTTTCTAAAAATAATAATTA
AGGAGTATTGTTATAAAAGAACTACTTATTTAAAGGGTATTTTTATTTTTAAATATGCCATGCTAGCTTGAGCTTACAAA
CTCAGCTGCTTTTTAGGCTCATCCTTTTGCTTTTAGCCCTTGCTAACGAGTTGATGGATCAAATCAAACCTTTTTAGATC
TATGTATCTTAAACATCAAATCAAATATTATATGAGAAAATAAAGATGCGGGTCCGTTTGATGCTATATGAAATCAGATT
GATGTAAATTTAAACATATAATATAAATTTTTTATGTTGTATTTTTTTTTTATAAAATAAAAATCCCACAAATTATGAAA
AATATCATTTTTTTCTCAGTTTTAACATAGTCTGATGAAAAAGATAAAGGGAGAGAGAAAATTGCAAGAAATTGAAATTG
AAATTGAAAATCAAGAGAAGTTTTGTGATACAATGTAATTATTTTAAGAATATTTATATAACATGAATTAGAACTCTATA
ATGTTATAGGGTATAAAACTCTTTTTTTTTTCTTTCTTATATGACCAAACAAGAATTATTTTTCTAGTGCCACATCTTAA
CAAAATCCATATGACATTATTTATGCAAGATTTTATTCCAAAAATGTTTTCTCAACTCCTTTAGATAATAAATAAATGTG
CTTTAGAGTTTTCCCCAAATTAGTAAATACTATAAAACTAAACACTATCTTAATCCAAATAGATGCCAAAGGCCATAGAC
ATATATATGTCAAGTTTCACACTTAAAAAGTAAGTGTTGCAATGAATGAAACTGTTTTTCTATAGGTCTCGAATTCGTTC
GAGCTGTCTCTTGTAGAGAGTGCTTCTCCTCGAATGGAGCCATAAGCTCAAATTTAGATTAGTTAGACTTTAATATGAAT
ACCAAATGAAAACGAAAAAAAATCTGTTTGTCAAGGTTCAATTTTCACTTGTTACCTTCTCCATATTGAGAGAAAGTAGC
CTTACCCTTAGAAAAACCAAATCTTGAAAATACTGGTCAGAATTGGGAAGTGTGGGAAAGAATCATTTTTTTTATATAAA
CTGTGTTGCTCACAGTTATCAACTCTTTCAATTGTTTGCATTTTACGCTATTTCTTCTACTGCTGCATTGTTCCTTTCTT
GTTTTGCCTTTCTTCTTCTCTCTTTCTTGTTTTAAGTTTATTGGGATTGTTTTGTTCACCATTTGTTTGAAGAAATGCCT
GAACGATGGTTTTGACCCAGTTCGCTAGACCTTATAATTTCTGCTCCTTTTTCAGTTTACCTGCTACCCCTTGTAAATTT
TTTGTCCTAAACCCAAGAAAAAGAGTTCATTTTCTGAGAAAATCTGGGGGTTTTGAACTTGCTTTGGGTAAAAAGATGTG
TTCTTTGAAGTTTGTTGAACTAATTAGAAAGGGAAAAGAAGAGCATAGTGTATGTTGTTGTTGCTGTGGAGAAGGGTCGC
AAAGTGAAGATGATATGAAGTTAGAGGCTGACATTTTAGCCTTTATGGAGAAGTCTCAGAACCCAGATGCATTTCCAACT
AGGAAAGATTTGGAAAAAGCAGGAAGAGTTGATTTGATTGAGGCTATTAGGAATAGGGGTGGATGGTATTCGTTTGGTTG
GGACTCAGAAGAGGAACCTCCCACTGACCAAGAAAATGTTCCTGAGGCTGAGGAAATGGATTTTGATATTGAGGAGTTAC
GAAGAAGAGTTGAGAAATATCAAGAAAGTGATTCTGGTTCCGATTTTTCGTCTGGGGATACTTCTCAGCCAGCTTCCTCA
TCTGGTAGATCACTGTGAGGTTTCTTCCTTGCAAAATGTGCTTTTGTTTATTGTTCATAATGTTTCGTCTCTTTTGTGTG
TTTGTTTATCTTGGTAATCATATATCATATATAAAAGAGAACCCACAAATCAGGATTCCCTTTTAATTTATTTATTTTCA
AAACTAGCATTTCATTTCATGAAAAGTCGCGACTTCAATGAAAAGTTGCGACTTCAACGAAGAGTTGCGGCTTTTATGAA
AGGTTGTGACCTTTCCGATAAGACACAACAAACATTTGTTCACACTACTCTTTGTTGTCTATAAATAGAAGGATTTCCTC
TCATTTTAAAACAACGAAAATTCTGAACTTCTTATTCTTCTTCTTCTTCTGCACAATTAAATATTCGTGTACCTTGTTCG
TGTTGAGTTGCTCCCTGACAACATTGCTTATGTTATAGATCCTGATATTTTTTTACAGTCATAAAGTTATGCTTATGTTA
TTAAGGATAAATGATAAGATATTATAATTTTCATTTTCCTTTACATTGTTAATGTTCGTTACTAGGTAATCTTGTATGTA
AAATAATATAGTGTTTTAGTTTTAATGCCTGATAAATTTTAAATATTATTTTATAAATTCCGTGATATTAAGTTCCTGCG
CGAAGCGCGGGTAATTTTACTAGTTGTTGATAAAGAATAGTGTGTCACTCTAAGGATTTTGCTATTTGTAGAAAAGTTTT
AACTTTGAGCCAAATATAGAAGTTAGTAGAAGGATTTTTTGTTTCTAAGTGTTTATTGTGATTCAATTTGTTTGCCATTC
ATCATGGATTGTTTATCGTATCTGGAATCCCATGTGATAAGAAGGTGCCACCAAAATTAAAAGGCAAGTTCTACCGAGCG
GTGGTTAGACCGGCCATGTTGTATGGAGCGGAGTGTTGTCAAACCAAGAACTCCCACATTCAGAATATGAAAGTTGTATA
GAATGAGATGAGGATGTTGAGATGGATGTGTGAGCATACTATGAGAGATAATATTAGCAATGAAGATATCTGGGACAAGG
TACGAGTGGCCTCGATAGAGGACAAGATGTGGGAATCGAGGCTGAGATAGTTTGGGCATGTGCAGAGGAGATGCACGGAG
GCCCCCGTGCGGAGGTGTGAAAGGTTGGCTATGGATGGTTTCAAGAGAGGTAGAGATAGTGCCGAAGCAATATTGGGGAG
AGGTGATTAGACATGACATGTAGCTACTTCAGCTTACCGTGGACATGACCTTAGATAGGTGGTTATGAAGGACATAGATT
AGTGTAGGAGGTTGTCCTTTGAGTTTGGTTATTATTTATGTTTTTCTTACACTTTGATTATCGTTGTATCTTGCTATGAC
TATTGTTTAGAATGATTTGTCAGGTTGTATGTTGTGTTTTGCCATGACTGTCTTCATTTCTGTTATTTCTTTCTCTATAC
TTTGGACTGTTTTTTTTCTTGAGCTAAGGGTATATCAGAAACAACCTCTCTATCTATAAGGTAGTGGTAAGGTTTGCGTA
CACTCTACCTTACCCAGAACCCTATTGTGAGATTACACTGGGTATGTTGTTGTTGTTATGTGAAAATTTATTAAGTGCTT
CCTGAGTTGAGAAATATCAAGAAAGTGATTCTGGTTCTGATTTTCTGTTTGGGGATTCTTCTCAGCCAGCTTCCTCCTCT
GGTAGATCACTGTGAGGTTCCTCCTTGCAAAATGTCCTTTTGCTTATTGTTTATCGTGTTTCCTCTCTTTTGTCCATTTG
TTTATCTTGGTTCTTGTTGATAAAGAATAGTGTTCGTCACTCGAAAGATTTTGCTATTAGTAGATAAAGTTCTACTTTGA
GCCAAAAATATAAGTTAAAAGCAGGATTATTTGTTTCCAAGTGTTTATTGTGATCCAATTTATTTGCCATTCATCATAGA
TTACATTGGGTTTATGTGAAAATTTGCTCATTTCTTTAGTATCTTACTTTCCGTTGCCTTTGTGTTAGAGAAGCTGTGGT
TGAGGAAGATACCGTGATTGAAGGGATATTGAACCGATTAGAGAAAGAGAGAATCTCATCTCTTGGTATTAATACTAGCA
AATATGGATATGGAGCTAATCATTCAAGTAGGGATAACATTGATGACAGAAGTTCTGGAACCACTACTACGGGTAGAGCT
CCATACAGGACTGACCTGGGAAAAAATGGAAGCCTCACGACATGTAGCCCCAAGAAAGGTGGTTTAAGTGATTCAGGAGG
TCAGCTTAACCACAAATACACGCCAGATATGTGGAGATCATGGAGCACTCAACGTGCATGCCCTGAAGGCACAGAGTTTG
AAGGTATTCGCTTCCCTGAATCTAATCATGTTCATAGTTTGTAGCCTCAATTTGACCCCTTCCATGTACAGTTGGTGAGG
TAGATTTTGATAAGAGACCAAATGGAAGTAAAACTGAAACTTCAAGAGATGATGTATTTACCGTCACAGAGAATAGTTCT
GAAACTCCGGAAAGATGGATATATAACAACCATAATGATATAAGTACTCGTCTTCAGCATTTAGAGCTTGAGCTATCCTC
AACACTTCGCTCCCTGAGATCCAAGAGCCAAGAGTTCAGTTCAATGGAGGTAGAAATCTGCATCTCCTGTTTGTTCAGAA
TCACATCTTTCTTTTGCCATGCATCATAATGTTAATTTTCCTACTACGATATGCTTTTATGTTATGTTTTGATATATAGC
ATGGAGATTTGACTAGCTGTATTTGTTGCTGTAATGTGATTCTTCCACCCAAACAATTGATGTCGGTTGCTTCTGTTAAA
TATGTTTTAAGTCTGCCCAGTTCTTGTTCTACCTCAAGATATTTTCTTATAGGACCTCTCGGAACACAGGGAATTCACCC
CTATCAGGGATTTGAACTCAATAACCTGATAGGCTGATACTTCTTCCTTGTACTCCCACATCCTCTCCCAAAGAATAGAA
AATGATCTAACAGCAAAATTTTCATTTCACCTGCCACCAAGGAGAGAATTGCATTTGAAGTTTTTCTGTTGGTTGGTATT
TTTGCGGGATGAAGCTCGTCACTGTTTAGAAATGTTCTCTCAGGTTCTTGGAAAATCCCCTAGTGATTTTCAGAAGCTTT
CGGATGCACGGGAGTTCCAGGAGAATGATGTCATAAATGCCCAGAAGAGATTGCGGTCCATACGTGCAAAACTTGCAATA
CTTGAGGGGAAGGTGGCGTTAACATTGACGTCTGTATCATTTCTCATTCCTTTATCATTCATTTTATACTATATACCCAC
CAATACTGAATCCCCGCACCCTACTCTTTCAGTGATGCAGAGAAATTGCTGGCAAAGAAGCAGAAGAGGATTGATGGTGC
TAGGAAAGCTTTACAGTTTCTTCGTACTACTCAGATTGTTTGGCATAACTCTGCCTCAGAGGTTCTTCTAACAGGCTCTT
TTGATGGATGGACAACTCAGGTTTGATCTTATTCCCCATATGTGATAAGAAATACTTAGGAGGCAACATTTTGAAAAAGG
AGGAAAATTTTTGCTGACAAATAGTTAGAAATTACAAATTTGATGCATTTCTCATTGTTGGTGTCAAGATGTTGTTTCTG
TATAAACTAAATTTGGAAGTAGTCAACCAGAAATTCTACCAAGGGTGTTCAGGATTTAATATATATGTATAAGAAGTAAT
AGTCAACTCGCCGTCCTTGAGCCTATGTGGGTTCTCCTAGCTACTACACAATGTTCTGTACAAGAGCCAAGAAGTCGTCT
GTTTAACAGTATAATGTTTTTTTCATTAATTTTTCAAACCACTTGTGTCTCCTAATATTGAAAACTCTGCAGTTCTATAA
ACCCGCTTTCACAATAAAAACAAAACAAATTTTGTGGTAATAGTTTCAATGGGCTTCTTGTCCTTTGTTAATAGAATGAT
ATGTTGTATTGACTTACAGAGGAAGATGGAGAAATTGCGCACTGGTGTTTTTTCTGTTAGCCTAAAGTTGTACCCAGGCA
GCTATGAGGTGTGTAATCCCTGTAATGTAAAGTATGAACTTAATATTAAAGGTTATAGCGTATTTTGAACTTTGAAGTCG
TTGCCATCATCTCATTCTTTTGTTGCAGATCAAATTTATTGTTGATGGCATATGGAAGGTTGATCCTTTGAGGCCTGTTG
TTCACAACAATGGACATGAAAATAATCTTCTCATTGTCACATAACAGCAAGTCGCAGAAAAGTTACTCTAGGAACTGATA
ACTGATCCGATGTTTTGTTGTCTTGTAATCACTCCCAAGCAGCGAATGTCACGAAAGAATCTGATTGACGATGTAGTAGT
AGGTTCCATTGTTGAATTTTGTAGTTTCCTTTCATTCTTTGACACACACAACTGGTACAGAATCTGATTCCCAGCTATGT
AAAGTGAGCATGTGTTCCAAATATCTGAGCTGATTTGGATCAATTATTCTTTGAAGGCAGTGATATTCTTTTGTCTATCA
TGTTTCCCTATCTATTTACTGTACACATTTAGCTGGCTTGTTTGAGATTAGAGTCTCGGAAACAACCCACAGAGGTATAG
GTAAGGTCTACGTACAACCTACCTTCCCTAGACTGACCCCACTTGTGGGATTACACTCGTTGTGTTGTTGTATTCAGCTG
GTTTGTTGCTGTTTTTAGAGGAGAAATGTTGCATACACAGATTGTACATTGACATTGCTTGCAACAAGGCAATTGATAAA
GAAAATGCTTTTTGATTATTTTGATAAGCAACATAGTGAGCAATTACATTTCAAATACTGAACATCGCTATATTAGAAAC
TGGAATTCAAGGTATACGTCCTGATAACAAATGTAAAACCACTGCCACAATAAACTCTACCAACACATGGTTTCCTGGAC
TGTTCATTGCATAAACTTACAACACGAGGGCTAGTTTGATCGTTTGTATCTCCTAAACCAAGCTGACCATGTTCACCCCA
ACCCCATGTCATTACTGATCCGTCATCTGCTGAAAAGTTGAAATAATACAGAGGTGAAGACGAGTGAATATGCCATTAAT
GGTTTGTAACAATAAACGTTTGCATCAGATCCTCACCTGTTACCACGGCAGAGTGCTCAGCTCCTGCACCAATTTGGACA
ACCTTTTTACTATTGAAGTCGAGGACTCTTTGCATGACACCTTCATCTTCTGTGCAAATGAGACAAAGTTGTGTTCAGCT
TCAAGAGTGCAAAATGTGTAGTGATGGAGCCATGGGCAGATACTTGTTACAATATGATTTGAAAGTTCAAATAGAATAAA
CCATTAAATAGTTAGGCTTAATTGTTGTTACCTTGCATTTAATGTGGATAAGAATAAGTGTTAGATTTAGAGGACCCCGA
ATTTGCCTTAAAACTATTTACCAGTACTGAAATGAAATGGACCTATTCAAATGAAATAGATATGGAAGATTCATATCGAT
CCCAACTAGTTTGTTAGTGAGACCTAATTGACTGACTGATTACACCATCAAATAGCAAAAATCATAAATTTTCAATTTGA
TAACAAGTCTTAGAGACATTTAAGAGGGTGAGAACTGCAAGTTTGTGTCCAATAAATGAGGCTTGACATTATGTTTTGGA
GAGTTGACTCCCACTAAGCCAAATTATTGTTGGACTGCTGTTCTTTTGTATGCAACTGAGCTCAGTAGACTCAGCAAACA
TTAACTCTTTTAATAGACTTTTGGGTCGACAACTGATATTCTTTCCGTTTCAGGTTAAGAAGTCTACTGTTTTTCCTCTT
CAAATATTAACTACACACAGGTAACCTTAACTCTTCTATGGGACTTCTGAATGTATCTGATAGTCTTTCCATCATATATT
TGGAAAAGTACTTTTCCCCTCTTTTAATATCATTGAATTTGATGAAACACAGTAGGCAGTACTATCCATATTTTGGTGCT
TCCTATAAGTTTATTACTAATAGAGGTCATAGTAATCGGGCAAAAACCAACAATAACAACATACCCAGTGTAGTCCCACA
AGTTGGGGTCTGGGGAGGGTAAGATGTACACAGATCTTACCACTACCTTAGTGGGTTAGAGAGGTTGTTCCCGATAGACC
CTCGACACAGTGACGCATTACCAAAACAGGCTAGAAAGCAAGGTACCGGGCAAAACAGGGATTTGCAAATGGATGGTCAG
TATGACAACTCGTGACCACATATAAACACATGATTTTATGAGAAGTTTAGTATAAAGTATTTGCAGCATCATTTTCACCT
TTCAACTTAATTAAGAGAGGTAGATCTACTTCTTTCATACAAGGATTCAATCAAGTTAAGAGTAAAGACCATCCACTGTG
AAAATCCAATCTAAAGAAGCAGGAGAAAGAGACGACAAATCCATAAAATTTTACAAAAGTTTACACAGAAAGGTAATTGA
AGATCATTACCAGATATATGCTTCATCCCGTTTGCTTTTTGAGCACCAGTAGGAACATTATAATTGTACCTGCCAAGCAT
GTATACTTCCCCATCACCTATTAAAATGGTAAAGAGGACGTATTTATATTTCTATATACCTTGTAATATTCCCTTCATGT
ATATTCAAAGCAATAATTGAGATCTAAAGCCCAGAATACCTGTCAATACAAGAGCGTGATTCCATCCTAATGCGACCTGG
CTGAATAATAAGTCTGCAGTAACACGACGGGGAGTATACACATCTGGGGCTCCATGAAATGCTCTTCCCCATATATATAA
ATGCCCATTCACTTAAAAAAAAAAAGATAAAAAATCTTAGCAATATATAACAAGTAAAAGTATCACCAACTTGATAAGAT
TATCATTCATTAATGGGATGAAGCTACAACCATCAAGTAGCCAATGCTGAGACCAGATAAAGGTTGGGCCAGTATCATTT
GTATTGGATTACATAAGAGCACTTAGAAACTTACTGGATATTGCTGTGCTGTGATCTCCATTTGCATTGACACTCCTAAT
TTTGACATTTTCAAAACCCAAAGTAACCTGAGGAGTGCTAACTGACTTCTGTTTGTCATCAGATATACCAAGTTGACCAC
GTTTTCCGGAACCAAATCCGTAGATAAGATCCTCTGTATCTCCTAAGAAGTTGATTGTAGTGAAAAATCAGCTTCAACAA
ATTCAATGTACATGCTTATGTTGAGACAAGTGTATGAACAAGCATTGTGGTAAAATTACTTGCTTCCAAATCGATGAGTA
CAATTTTAAGAAAAACTCTAATCAACCTGTTTTTTCTATCCTAACAAGGTGATAGCCTGATATGAAACCAGATATATAGA
AATTATTAAGTAATGTACTATAATGAGTAATCTGTTCTTGAATTGTGTCGTTAACTATGACACACATAATTCATTTATAT
TATTCTTACTGGCTTATGATATTTGTGATATATCTCATAAAACCAGCTTAATGATATGATGGTGCAGACAGATGTTAAGG
TTAGTACAGAACTAGCTAAAGAACTCGGTTTTCCACAACTGTACGAGAGAATGCAGAATTTCGCACTGAATTAATTTATA
CTAGTTTTGTTGTCACAACGAGAATAAAGAAACTATTGGCATACTCAACTTGATTACTTCACCATGCAGTAATCTCTGGA
GTTCTTATGTTAAAAGGCCTGATTGCTGTGACTAGTCACAACTCACAACAATTTGATTTCATTTCAAGCTCATGGCAATA
ACCCATCTAATTATAGCACTATCACACTAATATGGAAAATGACAAAACTATGGCCAATTATACAAATGAGAACAGAGATG
CAGCACACAGCGTTCTCAGAAAGCAGCAACAGTGTTACAATGTTAATATAACCAGCTAGACAAAAAGTGCAATATTCAGC
CTGCTTTACCTTTTAGTAAGACAAGTGAATGACGCATACCACAAGCAATTTGCTCGACATGCCTAGCCTTGAAGTGCAAC
ACTTGTACAGGAGAACATCTTGAGATATAATCCCCATGCCCAAGCTGACCAAATGAACCATCTCCACAAGTGAATACGCA
ACCAGTATCTGGTAATTGTAAAACATTTACACTCTTAAGGCAAATTAAAACAGGTATTCAACTAAACAAGATTCCTCCAG
TTATATACCACATTTATTCAGAGTCAAAATTGCAGCAAGAGAACATATAACATTCAGGAATATACTAAACCAAAAAGTAG
TTTCAAAAGTTCATATCATCTTTTTTTCCCCCTATTAATGGTCACAAAAAATTTCATATCATCTGTTTCCCAAAGCTTTC
AGTTATCATCAGGAAAAGACCTTTACGAGTAACCTAGTGCACAAAGATGGCTTCTAACAAGGATATACGGATTTCTGCTG
TAGTATCTGCACATTTCAATGTACCCTAAGCGTCAAGGAGTTAACTTTAACTTGGGAAGCCCAAAAACAACAACATACCC
AATGTAATCCCACAA
>mtp_137.contig_3
TCTCAATCACAACCATATCACGACCACATCATAGTATTACACATCATCTGTCTCAATCACAACCATATCACGACCACATC
ATAGTATTACACATCATCTGTTTCAACATCAATGTCTGTATCAATCATAGCCTACTCATGCTCTTCTATCCCCTCAATAT
GAGTTATCACATGACTTATTCAACAAATTCAAGTCACATATAACACATTTAGCTCGTTTTATTTCCCCATCTTTCATTTA
CAACAATTCCAATCAACAAATAAAACTCATCCTCAATCCCCCTTACTCCCCAACACAATTAGGAAAGTAGTCATGCGTAG
TCTAAGAGTTTAACAAAGTTTAGAAGTCACTTGCCTCAAAACACTTCAACTAGTAACTCAAATTTGAGTTTTACCCTTCC
GAGCACGCTCCAAATCACCACAATCTATTCATAAATAGAATCCCACAATAAATACGAATCTAACAACACCAATATCGTGA
AATTTGGAGAACAAGGGTAAAATGGTCAAAAATCTCGTTCCGGAAAATATTCTCGACATCTGGAAATTTTTAGTGAAAAA
TGTTCCCCAAGAAATTTAGAATCCAATAGTGAAAACCGTTTCGAAAAAGGAGTTGAAATGAGTTCACAAACTCAATTTGA
AGGAGAATTCATATTCTTGAAGAAGCCCAAAATATTCGGATCCGAAACCCCGACTCGAAAATGAAATATTTCTTGAAAAA
CATCTTACCCATGCTTAGATAAGTTCAAATATGAAATTTCATCAAAAACGGAGTTAAGATCGACCTTGAAATTCTCAATT
TATCAAACTTTAACTTTACCGGGAAAGTCCAAATTGTAAGCGGTTAATATGATGAAAATAATCGATGAATCAATAATTTT
ATGTTAAAATCAGTTTACCCATAACATAAGGATCGTAAATATACCTTTTTCATCAAAAAGGGAGTCCAAATCGATAAAAC
CCCAATTTTTCCCAAGAGGTTTACGGATAGGGAAAATAAAACCAGATAAAGAAATTATGAGAAAATATCGAATTGAAGAT
TGAATACTAACCCTCATATTAATTCAAGAAGAAACCCGTAAGAATCACTCCATTCCGATCTCTAGAACTCCCGATATGCT
CAAAATACCAAATGAACACAGTCTGAGATTTTTATAACAGTGCATGACTGTTATGCACCAGAAAAACAGCAGTTAAATCC
TTCACTAAAAAGGCCGTAATTTCCTCATACGATGGTGAAATGACCCGATTCTTTTTTGTAAATGTCTTAAATAATGATAC
GGATCTGCTCATTCAATCGGAGCTCAATTTCATGCTTGTTTACCCAGTCAAATATCATTTCTACTCGGTAAACAATTATT
TCTTATTTGCGATAAAAATCCAATCTCGGGTTAGCGAAAATGCACCAAAATTTACAAATAAGTCCTATAATTCATGCTCA
AAATTCCAGAACCTTCGGAATAATTTTTCGACCCTTAAAACTAATAATGAACCCTTTAGTTTCCACAATTTGCTGAAATA
GTGTCAAAGCATCCAAGAAGCTTAAAAGCTTACCCAAAACTCATTTGGCACTTCCCGAACACAAACCAAATATGCTACTA
GCTTGAAAATGACATTTCGGACTCAATGAAATCGTCGGAATTTGAATTCGAGGTCTCCTTGACCCGGTATCCGATAAGGC
GTCAAGAAACTAACTTTAAGCTCAAAAACTCGAAATGCACTTGGAGCCTCTAAAAATTCAACCAAGACTCATTCTAGACT
TAGAATCACCCCCTGAATCCAACGGTGCCCTCGGAATTCCATTTCGAGCACCGGAACCTCGTTTGTTGACCAAAGTCAAA
TCTTGATCAAAATTTCACAATTTTTGCAACTTAGGACCTCAAATCTTCGTTTTAACTCCAAATTTGACTCCGTAAATTCT
CATAGACCCGTTTCGACATTCTAAAATTGCTAGAATCAACAAAAATCCGATTCGAGTCTCGAAACTCCAAATGACTCGAA
ATAGCACTTTTAACCAAACTTTAACTCTTAAAAACTCAACTTTCCAAAAACTCAACTTTTCATCAATTTTCCTTCAAACC
AACTTCGAAAGTACATTAATTAGGACTCGGGGCAACTATCGGGAGGGGTAAAACAGTCATTTTATGAAAATTTCCAAAAA
TGACCTTTAGGGTCATTACATTATTCACCACTAAAAATCATGTTCGTCCTCGAACATAAAGTAGAAGAAGGCAAAAATAC
TCGACGCTCTCAACCCCGAGGTGAAATTTCCGAACTCAATAATTACTACTCCAAACGAACCCATTCTTACACCTTATCAC
CAAAAATCCATATAAAAACAAAAGGATTCCCAAATCAATCTTGACAACTTAACCCTCAAAGGGTTATTTCAAACCACCGA
CTAACTCATAGACTGAATCTGAATCTAAGATCTCAAGACCACAACATATTTACCATGACAAACCCCTAATCATGTAACCA
CGAGAGAAATTTCGAAATCAATAACCACAGAAAAATCAAGGATGAACCTAAATCAATCACCAAGCTCTCACAACACACGA
ACCATCACCGACTCTAGAAAAAAATTCCATTCCCATTACCACATCTCCACAAGTCTGAGTCAACTAATATGATGCATATC
CATCGAGCACCCATTTTGGAATAATCACGCTTATCTAACCCACAGATAGAAATGATCAAGTATCCAACTGATGATCGACC
CATCCAAGCATATAAAACCTCTAAGGATGCCACCAAAACACCGAAGTAGGATCCGTAATTGTAGACAACTCCAGCAACGG
AAGAACTAGGCCCACGGGCCACCTAAACATCGAACCACACCTAGTTGAACCATGCATACAGGGGCAAGATAAATACCAAA
ATAGCCAAAAACTGTAGCCACATACAGTAGCCTCTCTATACCTTTCCAAAAGCAAGATGACACTTGTAGAACTTCCGAAA
ACCTTCCACTACCCCAATACCACATCGAACCCACTATCTCTGAATCGGCCCACCCACACAATTACTCTATTCTGCCAAGA
GAGCATGAATCGGTCCATCCGATTCACCACTAGGAATCCACCCACAAAAGTAAAAACACGTCTGAACATAGATAGAGAAT
CATAATCCAAAACCATGTCTGAAATGAGGTAGGTGGTCACATAAGAATATACAGAACCGAAATTAAACAACCTAAGATAT
CCCTTCCACGATGTCCATAACACACCTACCCATTCGTCTAACTTCACAATCAGCCAGTCCGGCCTCACAACATTCATAGA
CATACTCAATTTATCCATTTTCTCATACTCTTTACAATAATCCATTAAAGCCAACAATGTCAATACTACCAGAACATCAT
AGTCACACCGGCCAGTTACTTTACCCTCAGACGGCCACTAGTATCCAGTCATTCTTAGAAACACATCATTGCTTCCAAAA
TTTTGAATTATGGTCCTTCCTCCTTCCATTGAAGCATTCCACGATCGATATGGGTCTCACCAGATCGCTAATAATCCAAG
TTCTAAATGTCATAGTACCTTTTCATTGAGATAGAACTATTGAATCACGACCAATATCGATTACACACGATCCTTTACTT
ACCCAGCTTCAACTATTATTCAAACCATCATATATCTCATGCCGAAACTTGAAGCAGTTCTTGGTCACTCCAATAATTCC
GTATACTATGAGCACACAACCCCTATTTACTATCAAGGATCTATGTAACGCGTTACAACAGTCTGGATAATTCCATAAAT
AGAGTTATCAACCCAGTTCAAAATCCTCAATAACCATGTAGAGCTTAAGTCCTTCCGGTTGGACACTCGTAAGCCACCTA
CCATAAGCTGAACAATTCAAACCAATTCAAAAACTGCAGAATTCCTCATACATCAACGTTTACCACCAACACCAATACCA
AGTGTTCAGAAAGTAGCTGATAACACATCATACATTTGTGCTGAACCAGTCCACCTTGCATTGTCATATCTAACATAAAA
GCAGAAATTTACACAATCCTCAACTTCAAACTAAGGATCCACACGTGATGTCTTATTCCCTCACATCACTTAACTTATAT
CCATCGCGCAAGACTCTTGTTCTTCCCGTAAATCATTTATCATTATAGTTTCTTGGCCAAACATCCACCGCATATTACCT
TTTACCTTAAGTCAAACTTCTCAAATGAAACTTCATCGAACTCTTCCACAATCACAAGTAATTAACTGCTACAACTCAAA
CCATGCAAAAAGTCCTTCCAATGGCTAAAAAGTTGATACAACCAATCATCTCTTACCTTGCCAACCCACATCTTGACAAA
ACCAACCCGATTTCTTTTTAATCGTACCTTCTCGTTAAAATCCTTAATTGCCTTTACATGAGAATACTTGTTAAAACTTT
CTTCATCCATGGCTTATTGTTGCCCATTTCTTTCGACTCATCATGAAGTCATTAGTTCCCAATATAATCATGACCACCCA
AGGGTCGTACTTTGTCCTAGAAACAAGACATGATCGATTCACTCGATCCACCACTATAACTTTCCTTATAATTAATGCTT
AATTCAAGCGTTCATAGTAGCAACCACTTGATTTCTCAATCGAGAATGCAACATCAACCTTCTGACCCGATTAGGTGAAA
TAGCTGACAACTCAGATTTCTCCGCTTCCATATATCGCTAGTACCACATCATGAACAACCGCTAAATCCACCACTAGAAG
ACATCAGACCCATTGAGAAGGTCGTACTCAAACAACCTATTCATTTACACTCCTTACATAGTTGCAAAACATTACCAAAG
CACTTCAGTCTCTGGCCGAAAATGATATGCATAATTTCGTAAGCCTGATCGATGGCAGAAGCAACATAGCCCATAACCCT
AACCAAGATAACACGAGTACCGTCATAGTCGCAGTGCAATGACCCTATAATGATATACACCCACACTATAAAACCACCGT
AGAACTTCTGATTTTGGTTGGTGCAACTTCATCATCATAATATACTCCGCAATCCATTCCCTTATGACGAACTTCACAAC
TGTAGTTTCCAAAGTCGCAGCACTCTCAACATAGTCATTCTCTTACTTACACCATTCTTCATTGTCTAGCCACTTCTGTC
GTATAAGTCACACAAGCACTATTCTCGTTGTTGAATAAATGACCGGAGAAGTAAGACGTTCCTGAAGTCTCTTAATAAAT
GTTCATCTTCCAATACCATAAACTCAAAACACATCAATTGGCCACAACCTTACTCACTCGTCTCGATGAGAATTTCATGT
CTGATCACACTTACTTTCCACAAGCCTATCACCTCTGCATCAAAACCAGATCTAACACTAAAATCACGCGATGACACCTA
AACTCGCACCCACGCAGGACCAACCGCAAGTCATTACAATGAAAGAGAGAACAGAGTGAAGTGATAAGAATTAGATCGGA
CCAAGGACGCACGATAGAGAATCAAATAATAAAGATCTTTCCTAAAAGTCACCGTAGCCTCTCGAAGATAAGTACAGACG
TCTCCGTACCGATCCTCGAGACTCTACTTAGACTTGGCTTGTACACGTGAGACCTATGAACCTGGGGCTCTGATACCATT
TTGTCACACCCCAAATCCGGATGTGATGGCACGTGTCCATTTCCCACCGGACACGTCAGCCTAACCCAACCACAACGATA
GAGAAGTAGAAATACGAGAATAAAAGATAATAAATAAGCGGAAGACTTTAATTAAGACTCAACACTACCCAGAATTGGTT
GTCACATGTACAAACCTCTAAATACAGAATTCGAATAAAAATATACAAGTCTCAGAGTATAGTTCTCGAATAGAACAAAA
CTGAAAGTAAAGATAACTCAAGGGCACGTCTGGAATGAACCGCTACCTCTCGAGTATGTCCCAAAGCTCAATCTGCTAAA
GAAAATACTAAGCCGAATCTGAGAGAGCTGTCAACCTACACAATTGTGTAGAAGCAAGGGTGAGTACCGAAAACCACAGG
TACTCGCAAGTAACACTAAACTAAGCTAAACTAGCAGCTACAAACAACTTCTTTCAATCCCAACCGAACCACCGAAACTT
CATTCTAACAGCGAACCAACAACCTATACTACACAATTCATAATCAACATATATATCCAACAGTGTCTCAAAATCAACCT
CATATCCTCATATAAGAGCAAATAGATCATATATCACATGAAGAGGGGCAAATAGGTAAAATCCACACACCACAGACAAA
GATGAAGTGAAATGCGATGCAAATGCAATAATGATGTCATGTAGTCGTGATGCATGTCTGTCCTACGATACACATCTGTT
GACGTAATCAGTCCGCGCTGAATACTCAAATCAGAACCCATGGGGGCCACACATGGACCATGTATCACCGCCGGAACCAG
ATCCCATCGGCATCCAAATCGCTAGCCAGAGCTAGTCTCAACTGTGTCTCATATCCATCCATCCTCATATCAGTGTCTCA
GAACTCATGCAACAGATAGTTCACACACGGGATGAATAATGAATATGCACATGTCATCAATCACAATCATATCACGATCA
CATCATAGTATTGCACATCATCTGTCTCAATCACAACCATATCACGGCCACATCATAGTATTACACATCATATGTCTCAA
TCACAACCATATCACGGCCACATCATAGTATTACA
>mtp_137.contig_4
GCCGGTAACCAATTATATAAAAGAAAATGTTCTCTTATTACTCAAACATATATGTCTTAGGACTTGGTGTTTGCTCTAAT
TTGTACCACAAACGCATTTTCCTTTAAAACAAGATGGTATAGATTGAGGAGGACATTTGCCTACACAATCACTGGCTTTG
CTGCAAGCAATACTCTTCCTTATTTGAGGGGGACATAAACAAACTCCAGCAACACAATGCATACTTTCACCTCCACAAGC
GGTAGGATTACAATCTTTTGAGTTTGACATTGTGGTTGTCGTTGCAACGCCATACATGATGGTGAACCTAAAAAAATCAA
AACAAATATTAAGATATATTTATCGAAAATGTTCAATCAATTGTAATCCATCGCTAATACAATTCAAATAAAATAGTATA
TGTCTATTATACACCGCGATAATTAGAATTGTATGCTAAAGGTTGTAACTAGGGTACGAGGGAGCTCATCTGAATCCCCT
TCGTATAAGAAAATTACATTCTATATATACAATTATAAAATTATATATATAATGGAAAATGAACTCTCCTACTGAAATTC
CTACAAGGGGTGGGGTGGGGGGAGAGGGACCTTACCTAACAAAACAAACAAGGCAATAAGAGAGAGCAAAACAATTGATG
TGTTCTCCATTTTGTATACTATATCTCAATAGACAATGATGTTATTTGTTTTCTTTGGGTACTTGATGCAATGTTTTGGG
AGATATATATATAGGGAGAGATGATGCAACAAAATTACCTCAAATATATTG
>mtp_137.contig_5
AGTGAATTGCTTTCGTCTGAACCAGAACAGACCAATGAATTGCTTCCATACGAGCCAGAACAGAAGAAAAAATTGCTTCC
ATCTGAACCAGAACAGAACAGTGCATTGCTTCGGTCTGAACCAGAAGGGAAGAAAGAATCGCTAACATCTGAACCTCAAC
AGGAAAATGAATTGCTTCCGTCTGAACCAAAACAGAACAACGAATTGTTTCCATCTGAAGAAACAAACCTCGGAAGGGAT
GATCAAACTCAAACCTGATAGAGTCTAGCCAAGTGTAGCATACCGTATATTCCTTTCCAAATCTGGACAACTGAGGGAGG
GCGGGCGGCTATTGGTCTTAATGCCAGATTACTCTGGACACAATAATTTACATCATAGTTACTATGTCACTACGTTGTAC
AAAGAAAAGTGTAGTGAGTTTAACTTTATTAGGTTTATTATGTTTCCTTTTCTATATTATAGTTCGACAGATATGTTTCT
GGTACATGCCTTCTTTTCCTGTGAACTGCACCTGAATTTGATAAAGGGAGTGACAGATAATCGTCCAACTTTTGGACTTA
ATTCATTTGAGATGGGAATTGTTACGGGCACTACTTTGCTATTAGTTGTCATGTTTCTACTCACTAATCTTTTTTTTTTG
TTGTTTTATCACTACTATGATATGCTTGAGTTAAGGGTCTTTCAAAAACAATCTCTTTACCTCTCCGAGGTTGGTAAAGA
CTGCATAGTATCATGATGGGAAACACTTCACTGGACGTATGTTTCATTCTTACTTTCTATATCTCATAGTCCAGTGCAAC
ATCTATGATTTTGAACCTTTGTAGTTGTATTAATTTACAATTTCCATCTCTAATGTTTTAAGTTACTGAAAGACTAGACG
ACAGTGTAATATTTTATTTGTAAGGTTAAGAAATATATGAGCTATATTTGCACGAGTTATAAAATAGGGAAAAGATCTAA
ATGATAGCCTAAGAAAAAAGAACATTTGTATAAATCAGCCCATATTCTGACCACATGCTTGACCAAAACCATGTGCAACC
AACCAAACACTTGACATAAACCCACATGAAAATTAGGTGCTATATTAACAAGAAAGCTCACATGAACTAAATACATTAAA
TCCAAATGTTTACACTAATTTGATACCATATAAAATAAATTTAACTTTGGATATGAAACACATTTCACCCTATCATACAT
TAACTTTGATACTACAATGGAACCTAAAACCATGGAAACCAACTTCTGCTTGTACATTTTTACACACAATGGCGACAAGA
TCTAATGCTATATAATACAAGAGAATGAAACCTAAATGACTTGACTAGACTGGAATTTAATGGTCAAAATAACAAGAGGG
CAGTTTCAGGAGTCCAGCATAGTGTTGATACACCAGATCGATACGAGAATAGGCAACTGAGCTAGCAGTTTCAAGGCATG
ACTTGTTCTTCTTGCCTAAGTTCTTCAAAAAAATAGTTTCAATATCTTGCGTGCACGACTGATCCAGTGGTGCATTCCTC
AACAAAATAACCACCATGCTAATGCTGAAGTTCAAGTTTCATCCTGATTGTAGAGGTGTACTTTCAAATTTCACCTATTT
GATCCTGGTCGTTTGATCTTCCCTTTGGTAGCCTCCTGTGAATTGGAATGCTCAACGACATTAATAATTAAATAAAAATT
TGAAAAGTGAAGGTTAACCGCTCTCCAACTCAAAGAGAAGTAGAGTCTTTACACATCATGGCTGAGGACTTGTTATGCAA
GCTCTGTTGCTTAAAACAAATAGCATTGGAGGTGAAGATTTGTCGAAGAGTTTAATTAGCTTTCTGATGTCATTTTGGAC
AACAAAAATGCTTTTTCAAGCTTGCAGATTCCATTCAAACTAGTAGGAAAACTTAACTAGTTTGCATGTCATATTTGAAA
GACTGACTAGTAAACTGGATTTTTAACAATTTCAAAGCAAATATGTAAACCAGATAATGAGTAGTTTGTTTAGGAGAAAT
CGCATCAATGCTAAATTTATTTTACAATATGAAGGAACACTGTTGCATCTCTCTTTTGAGTACTGAAACGTAGAACTTCA
GTGTTTTAAGGGTAAAGCAAAATGAGACGAAAGATAAAAGTGCAAAGCAGGTTAAATAAATTGGATTAGAGATATAAGAA
CCAAGTACATGAAGGCAAGATTTTGCAATACCTCCTTCCATTTATCAGTTGATCTATCAATTCTCAAGCCAGTAGAAGCT
CTGATAGAATTCATCCTTTTCTTCTCCACGCCAGCATCTTTAGGTGCCCTGCTCGAAATGAAGTTGAACTTCTTAACGTA
TGCAAATGAATTACAACTCTAAAAATTGATTAGTGGGATTGCACAAAATTGAGGCCAGTATAACTATGCGAATGTGTTTG
ATCCTCTCTGCCCAGGGCTAGAAATCTTACAAATTTGTATTCGAAAAGTAACTGCAAGAGTTACAAGATTTATTAGTGTA
AGGTTCTGTAGAGCAGGATCCAAAGGGGAGAACTAAATGAAGTTCTTATTCAACAATTTTCAATAAGTTGAAGTACCCAC
AGGATTGTAGAAGCATACTTGAACAATAACTGATGGATATTCTTCCGTGCACACCTACTTCTGCAGTCAGTCTAAGCGAT
TTCAAAAATATCGCTCAAAGATCATTCAGAAGGAAAAGGTAATACACAACACTAAGCTAAAGAGATGCAGAGGAAGGAGT
CAACCTACATAATATTCGGTATGAAGGTAGACCTCTCAAAACAGAATGATACCTCTATCTACAACCTTTTTGTATTACTC
TTTGCTTGTTTGGGAGGAACGGAGAGGACGAGATGAAAGTTCTGAAGATAGATAAGATATGCAAACTCCCTATAGCACCC
CTCATTTAGTTCAACAGACAGTTTTAACTTTAAAAACCATAATCCCTCACCTGAAAGGCAGGGGCTACTACTGATGAAAG
TTTTGAATGGTTTAAACGGAAAAAAACTTGGAATGAAAATAAAGAAACCGTCTGGCGGCGCACATTAAAAATTCAAGAAA
TAACAGGAAGTGTTGGCTTATAGTTATAATGAGAAGGATAACAAGAGAATCTCTGAGATCTTTACCCTGATGACGAAGAG
GTTGAACGAGTCCCCGATTGGCCTTTTAGAGTGATTACCTTATCTGGTGTCTTCCTTAATCTGTCATAGAAGTAAATAAT
TATTTGCACGTTTAAGATCTATTTCCCTAATTAACAACTGGCTTCAAAAACACCGGTTACGTTAAGGGATAGTTATCATC
TGTATGAAATAATAAAAAGGGCAGCCCATGCACAACCATCCCATGTTCACGCAGGTTCCGGGGAAGGGCCGCACCCCAAG
GGGTGTGATGTAGACAGCCTACCCTAATGCAAGCATTAGTGGCTGGTTCCACGGCTCGAACCTGTGACCTACAAGTCACA
AGGAAACTACTTTATTTGTATGAATAATAAGATAAGAGAGAATTTCAGTGTCTTTTGTGCAGAAAGTCCAACTACATCTT
TCCAAACGGAGATGTTTGTCCTTAGCAGTGTCATCGGAGGCGAGTAAAAACCAACAAGTGTCTCTGGGTCTTTAAGTGCA
AAAAGCTATTGAAGCATGAGTTTTAGTGAAGAAAGACGCAGATGAAGAAAAGAACATTTCTATGTGTGGGTGGCGTGTGT
TTGAGTTTGGGTTTGGGTTGTGGGAGTGTAATGCAAAGACTAACTTATCTCCTCCTACATAACTTTTGTGACAAGTCAGC
TAATTTGATCACTATCACTGAAGTATAACTTTGATGGGGAAAGAGCTTCTCTTCATTCTTTATTCCAACAAAAGAAAGTC
TCCTCCTGACAGTCTTCCTCAGCATTCATTTTTGGATAAAGGGTTTTCCTCATCTTTCATTTGGCAAAGGAAAATCTAAC
CATTTATAAATATGTTCCTCCCCCAGACTCCTTCCGAAACAAAAGTGCAAAACCAACTTTTAAGACAAGATTGCCTAATA
CATATATCAATTTATCTAAGAAAATTTCTTAGGCAACTTAGTTGAAATGCACAAGAAAAATACTTTGTATTCCTGTTTCA
TTATGAGACTCAACTACATAGAACAATCATGTCAAACAAGTTGTAAGCAAGAGCTCAAAAGAAAATAGTATGTGTTGCCT
ATACAAGCTAGTTGAAAGAAGCAATTGAATTACCTCTCACTCTCCTTCTGAGTCGAAGAAAGTGAAATCTTCTGCTCGGA
TCCTTTTGACGACACCTAACCAAACAAATAGAAGCAGCAGCTAAATACATAGTGAAACATTAAGGAATTATACATGGAAA
AAAATAACATTCGAGGACCAGATAGATAAGAAGGCAGAAGAACTCATTGAGAAACAAATATGTTTGAATGATGAACCTGA
TCTTGTACATCATATGTCATATCTCCAGCAGATCTTCCTTGGCTAAAACTATTCTGAAATGCCTTAAATGCTCGTTTGAC
AATATCCTTGTCTCCCATCGTTTCCATGAACAAAGATTTTCTCATTGTATTAGTAGAAGCTGTAGAATTTGGGGAACTCA
AACTGAGAGACATGTGTAATGATGTAGGAACTACTCTCTTGTCCTCTAGCACTGGAGAATTTACACTCCTTTGCAATGCT
GCACCATTCAACGTTTTGTTAGAGGATTGAGAAGACATTGCACCATTCAACTTTTTGTTTGAGGATTGAGAAGGTGTTGC
TCCATTCAACTTTTTGTTTGAGGATTGAGAAGGCGTCGCTCCATTCATCTTTTTGTTTGAGGACTGAGAAAGTATTGCTC
CATTCAACTTTTTGTTTGAGGATTGAGAAGGCGACACAAATGACCCAGGAACTAGTTTCTTGTGTTGTGCCAAAGGAGTA
TTATTACTTCTTTGAGTTGACATTCCATTCACCTTCTTTTCTGATGGTTGAGATGGAGTAACGACCTTAGAAGTTGGCGC
TTGCTTAGATGTTGGAGTGGAAATTCTTGAGGATTTTGCCACAGGTGATGTCAGTTTCTTCTTTGTTCCAACGGATACCT
GAGCCTCTGGAGTGTATGCCTGAACATGAATAAGAAACGATTCCATAAATAGCAGGGAAGAGACAACAGAAAAAAAAGGA
GCACAAGAACGGATAGTAGGAACTTGGATCAATAAGATACTTGAAGTACCAATTGACAGAAAAGTTCCAACATATCACCT
TTCGCGGCACATTCTTTACATTTGCATTAGGGGTCTTGCTTTTCTTAAGAGAGGCTTTTTGTGCTTCAGTATTCGCTTGT
GGAGTCTCTACTACACTAACTTGACATCCTTTTTCAGGATTCCGCTCTTCAACCTTATGAAGTTCTCCTTGATCACATGT
TCCCAAAATAGTTTCTTCCTTAGTTTTAGTAACCACTAAGTTATCACATTCCACATCAACAGAAATATCCTCATTTGACT
CATCGATCCCCAATACAGTTCCTTCCTTAATTTTTGGGTCCTAAGTTTTGGAGAAGTCCAGAAGGGCAAAATTCACAATC
AAGAATATCCTTCTCCACTGGGAGCCAGGATGTAGTGTATAGTCAGCCAGAAACGTATGCTACCAAGCAGAACAAGAATA
TATCTTCAGCAAAGCAGTTTAGTATCAATCAGAATGAAGCATTACGTTCTTTCTCTGGTAGAAGAAAAGAGAGAACAGCT
CGAGATGGCGAAACTGCAGGTTTTTGTCATGTCAGTAGGCATAACGGAACTTCATTCACAAATTGCATACAGCAGCAAAC
TTGAGCCTTAGGTGATTGTTTTCTTTAGCTTGACATGATGATTGTTTGATTATTGAAGACATACTTGTCTGTTGTCTCTA
ATCATCGCAATACTTAAAAGTCGTCTATAATATTATAAGTTTGAATAAATGGTTTGCACTCTCATCAACTTTTGTAGATT
CTTCTTTCACGTCATTTTCTGTGTCTTTTAATTCTCATTTATAACATATTTTTTGGACTTGATGAAACCTAATCCTTCAC
ACCTGGCTGTACTCATCTAGAGGTCATAGTGTTTTGTTTCCCATGAGCACAATTGGTGGTCAGTTGGTTCTCCATAGTTT
ACGACTCTTGCTATATTAGTTTCTGATTCTTCACTGTAATTTGACAGTCACTAATAGTTTCCTCATTAGTAAAAATTTGT
TTGTGTTTGTCTTGATCTCAAGCATTGATGCCCATATATCAAATAGTCCTTCATGTTACTCATAGAAGGGTTGTGTACAC
ATTTCCTTGGAACACATTCTTGAAGCTAATACAATCTCTCAATCATATGTTCTTTTACAATTATACTCACCGGTTGAAGG
TTTTTGTTTGTGTTAGTAACTAAAGATAATTTCTTCTCTCTTAGCAAGTTTTGCGTAGTTAGTCTCAATGCTGAAATATT
TGGATAGTCTTTGTCCCATCTGAATCTGGGCAGGGAAACCATGTACTACTTGAAAAGTTCAAAGCTGTTTGCTGTGAAGA
GAAGTCTAAGGAATTTATCAGAGACCAAGACAAGTTTTCAATATTTATACCTGGTCATTTGGTTATGTTTAAGGGCCAGT
GAGGGCAAGCAATGGGGGATCTGTACAGAAGCTCTGAATGTTGTTAAATCCTGTTTATGCTTATTTATTCTGCTTTCTGA
TTCTAATAATCCAATGATTGTTCTGTGAAATGCTATTCATTCTTCCAAAGGAGGAAAGTGCAAATATTAGTCAAATTGGG
GCCCTTTCCTATTGATATCGACGACTGTTGGATTTGAAAAATAATTCTGTTGATTCACACTAGGACTTGTTTTGTTCCCT
GGTTGTCGACAAGTATACTTGAGCATATAGGATAGCTGTTTGAGCTGTGAGACGATTCATATTGACAACTCTATTCATAC
ATCTATTTGTCTAATGTCTAATCTAATGTAAATATCTCGTGCTTGTAAGTTGTACTTGAAAAGAGAAACAAAGAATTGCA
ATAACAATAACTCCAATGAAATCCCGCAAGTAGGGTCTATTTGTTAAGATTTGTGAAGGAGAAGATTGTATTGAATGAAT
AATTATGTTACAAGCTATATTATTTATACAGAAAAAGATTAGGGAATATAATACTGACAATTCCTAACTAACTAACTGAT
GACTCATAGTCTGTTAATTTATTCTAACCAACTTCTAACTAACTAATAGCTGTACATTTAACTCGTTCCTCAACATCCTC
CCTCAAGCTAGGAGTATGAAACACATTCTTCATTCCTAGCTTGGTAAGCAAATATGTGTGTTGTGAATGAGTGAGTCTTT
TGGTGAACAAATCTGCAGGTTGTTCTGTGGTCTTCAGATACAGGGGTTGAACCAGTCCTAGTTGGACCTTTTCCCTTATA
AAATGACAATCAATATCTATATGTTTAGTTCGTTCATGAAAGACTGGGTTGGCAGCAATATGTATGGCAGATTTACTGTC
ACTATATATAGGCACTGGTAGGTTTAGTTGTACCCCCAACTCCTTAAAAAGACCAATCAACCATATAAGTTCTGTAACAG
TTGAAGCCAAACTTCTATACTCATATTCAGCTGAACTTCTTGAGATCATATCCTATTTCTTTGACTTCCATGAGATTAAG
GAACCTCCATATGTAACCATGTAACCGGTGATTGATTTCCTGTTGTTTGGGCATGCAGCCCAATCTGCATCACAGTATGC
AATTAACTGATCAGTTGCGTTGGCTGCCATGAGTATACCCAATCCTGGTGCCTGCTTGACATATCTTACCACCCTTATTG
CTGCTTCCATATGAGATGCTTTGGGATTGTGCATGAACTGACTCAGGAGCTGCACTGCAAAAGTTATGTCTGGTCGTGTT
ATTGTTAGGTAAAGTAGCCTTCCTACTAACTTCTGATACACACTGTGATCATCGAGCACCCTATCATCTCCAGATTCAAT
AGGAAAATGTAAGTCAAATTCTGCAGTTGTGAGCTTTTGGTTCAGCTCAACAGGAGCTCCAACTGGTTTTGAATTGGACA
AGCCCATGTCTGAGATTAACTCAAGACAATATTTCCTTTGATGCATAAGTATCCCTTCACTTCTGGCAAATTCAATACCC
AAAAAATATCTCAAATCACCCAAGTCTTTAATCTTGAACCTGCTCTTGAGAATATCTTTTGTTTCTAATATCAACTTGTG
ATCATTCCCTGTAATAAGTAAATCATCAACAGATATCAATACCATCACTAAACTCTCTCCTTTGTGCTTGGTGAATAATG
AGTAATCATAGTGACTCTGCTGAAAACCAGAATCAACTAGTGATGTGGTCAATTTAATGTTCCATTGCCTACTGGCCTGT
TTGAGCCCATAAAGTGATTTGATGAGCTTGCACACTGTCCCTTTCTCCCCTTGGTGAACAAATCTTGGTGGTAATTCCAT
GTATACTTCATCATTCAAATCTCCTTGAAGAAATACATTGAACACATCCATCTGATGGACTTCCCAATGTTGTGCAGCTG
CTAGACTTATGACAGCCCTGATAGTTCCCATTTTTACTACATGTGAGAAAGTCTCTTGATAGTCCAGCCCTTTCTTTTGA
TTGTAACCCTTGGCTACCAACCTAGCTTTGAACTTATCGACCTCACCATCAGACTTATACTTGATTTTGTAAACCCATTT
GCATCCTATTGCCCTCTTATCCTTAGGCAGCTGAACAATCTCCCATGTATGATTAGTTTTCAGTGCATGTATCTCATCTT
TCATGGCCAAAATCCACCTAGAATCTTGTAGAGCTTCCTGATAGGAAAGTGGTTCTCTTTCCTGAGAGAACTTGGTCACA
TAACTCCTAAATGCTGGTGAGATGTTGTGATAATCTACTACATTAGCAATAGAATAAGAGCAATTGCCAGATGTAGTCTT
TGCTTTGTCAGTACGTAGTCTGTGTGCTAGATGGGAGGCATAGCATGCCTGCTAGATTTCCTAGTTACAGTAAGTGAAGG
AACATCAGCAGGTTGTACTGATGAAACCTGATTTTGATCCGGAGAATAATGATCATGTGTTGCTGTGTCGGGCTGCTCAG
TGGTTGCACACGGACTAAGATCAGCATGCTCATTAACTATAAGTGAACTAGGATATGTATTCTTATCATCCCTATTTGCA
GTACCATTTTGTACTACAGTCTGGAAAACAACACATGGTGTAAGTTCATCCTCTGTATGGGAAGACATAATAGGTCCATA
ATCATCTGCTTCAACTACCCTTGGTGCTTGAAATGGAAATTTATCTTCAAAGAAAAGAACATCTCTGCTGACAAAAACAA
GTCTGGACTCAACATCTAATAACTTGTATCCTTTTTTACTAACAACATATCCTAATAGCCCGGCTTTTCTGGCCTTAGGT
GCAAATTTATCATCCCTTCTGTGACTTGTAGCAAATGCCAAACAACCAATCACTCTCATGTGAACTAAAGAAGGTGGCTT
GTGATATAACAGCTCATATGGAGACTTTTGTCCAAGCACAGACAGAGGAACTCTGTTAATGATATAAGTGGCAGCTTCCA
CACAATCTCCCCAAAATCTATTAGGTAAACAACCTTGAAATTTAATAGCTCTTGCAACTTCCAACAAGTGTCTATGTTTC
CTTTCCACCACACCATTTTGTTGTGGAGTGTATGGGCATGACCTTTGATGAATAATACCATGCATTATAAACAAATCATG
ACAAGTAGAATTAAAAAATTCACCTCCATTATCAGATCTGAAAACTTTGACACATTTATCAAATTGGTTCTTTATCATCA
ACAAAAACTGTCTCTATACAACAATTACATCAGACTTTATTGCCAGTAAAAATGTCCATGTCCATCTAGATTTATCATCA
ACTAAAGTAAGGAAGTATTCCATTCCATTATATGTAGAAACCTTATATGGACCCCAAACATCCATATGTACCAAGTCAAA
GACCTCATCTACGACAGTGTGACTTACAGGAAATGAGACTCTAGTCTGCCTAGCTTGTGGACAAATGAGACACTGATCAA
TGTTAAAACTACTACAAGTAAATTCTTTTATTTTCCTTATTACTCCCATGGGAACATGTCCTAATCTCTTATGCCAAAGA
GCTGGATCTGTTCTAACTGCAGACATTGTTTGAATCCTTGGCTGCTGTTGATCTGCCTTCCAATTCAGTACATACAGTCC
ATCCTCTACATCACCAATCCCCTTGACCTTCCCAGACAAGAGGTCCTGAAACACACAGTATGTATGATAAAACACAACAC
TACAATTCAATTCTTTTGTCAGTTTGGAGACAGACAAGAGATTAAACTTAAATGTTGGTATACACAACACATTTGTGATT
AGGTCATTTTCATTTATCTTCAGACTACCAACATGAGATACTATAGCTGATGCACCTGTAGGTAATTCCATTTTTCCTAA
GCTTCCCATTATAGTCTTAGAATGAAAGTGAGTGTGGTCATGAACCATATGGTCAGTTGCCCCAGTATCTATAATCCATT
TCAAGGAAGAAATGGAAGAAGAAGTGGGATTACCTGCCATATAAGAACCTTTATGTGGATCTTCCATCATCTGGTTATTC
TCATTCAACACATTGAATATCTGAGTAAGTTGTGTTGGTGATGAATTCTGCATCATTTTTAGTAATTGTTCTTGTGTGAC
GTGATTTCCTCCTTGATTTCCTCCTGGTGATTGTTCTCCCATAGCTGTGTGTGCTTTCCAGTTCACATGATCCTGCATAT
TCGACATTTGTCTTTGTGGGTTAATATAATCCCCCATTACTGTATTGACCTTCTTCTTACCCTTGAAGTTTTCAGGATAT
CCAATAAGCAAATAACAATTATCCTTCACATGACCAGTTGCATTATAGTTATCACACTTCTTTAGTTTGTTACAGTCTGC
CCTAACATGCCCCTTCATATTGCAAAAATCACAATACAAGTTCTTTTAGGATATGTCTATATGTTGTTGTTAAATTGTGG
AGACCTAGCTGCCCTACTAGAGTACATAGCTAAGTATTCCATTCCTTCATGAATAGAACCAGCAATACCTTTCTGACTTT
CATCCTGTATGATTAAGGCATATGCTTGATTCACATTAGGGAGGCAAGACATCATCAAAATATGGCCTCTCGCCTGCGAA
TAACTTTCATTCAAGTCCATTAGGAATTGCAGTAACTTTTGATACTGCATCTGTTCTACATAGTCCTTTGTCTTATGACA
GTCACAGCTAGATGGAGGTAAGATTGAATTATACTCATCCCATAGACTCTTCAATTTAGTAAAATAAGCAGACACAGTCA
AAGTTCCTTGCGTGAGAGTGAAGATGTTTCTATGCAATTGAAAAAGCCTAGATCTATTAATTTTGTCAAATCGTTCCTTG
AGATCAAGCCATACATGATTTGCACTTGATGAATAGAGAATGCCACTGAGCAGATCTTTACTTACGTTGCAGGTAAGCCA
AGTGATCACAATCGCATTGCAGCGATCCCAAATTTTCTTCAAAGGTCCATCGAAATCACTTCGTAAGACAGAACCATCAA
TGAATCCCAGTTTGTTTCGTCCAAGCAGAGCAATCTCCATAGCGCGACTCCATAATGTGTAATTCTCCATCCATGTCAGC
TGAATTTCAACAGAGAGAGCTCCAGGCACATCAGATGAACTCAAATAAAGTGGATGATTGTGATCAATTGTCACAAGACT
TCCATTTCCACCATTGTCACGCTCTGCTGAAGCTCTGTCAGTAGATACTCCCGTTAATCCATCTTCGATCGCCATACTGA
AACAATTCCGGCAGAATCTCTAGATCTATCTTCAATACCTGATAAATTCCTAGAATCGCCCTCCAAGCTTTGATACCATG
TTAAGATTTGTGAAGGAGAAGATTGTATTGAATGAATAATTCTGTTACAAGCTATATTATTTATACAGAAAAAGATTAGG
GAATATAATACTGACAATTCCTAACTAACTAACGGATGACTCATAGTCTGTTAATTTATTCTAACCAACTTCTAACTAAC
TAATAGTTGTACATTTAACTCGTTGCTCAACACTATTGAGGGTAGAACGTTCACAAATCATACTCTAGACTTGTGGAGGA
GTAAAGAGGTTGTTTTTGGAAGACCCTTGCCTCGAATACTACATATCAAAATAGGTTTGGAAAAAAAGAGAAAAAGACTA
TGAAGAAAAACAAAGCAATTAATAAGTAAACAATAATAACAACAACAAAATAATGGATAATCTAAACACACTAACAAAGA
CTATATTGAATTGCAACCATTAAAAAAAAACACTTATTATTTCAAAAAACTAATGTTAACATCAACTTGTTTAATTTCCA
TCTCACATCTATCGAAAATAAAATTAGGAACTTTGACATGTTATGCCAAGTTATCAACCCTATGACATAAAATAACTTAA
TACAATTTAGTCTTTTTCTATATAGCATTGTTCAAGAACTACTGACGAATTGAGAGGATTTTTTCTAGAGGTGAAATTGG
ATGATATAATCTAGATGAGATCGATGATAGTGGAAATGGAGTTTCTCCAATATTTTCATCTGTTTTGGTGTAAATCAAGA
TTGATAGTTAAATTCATGCCATAATTATATACATGCCAATTGCCAAAAATACAGTGAGCCCTGAATATAGGAAAAACTAC
TTAATTATACATATATTTCTATCATAAATACTAATCCATTCTACAGTTTAAAATAATTATATATTGTCTTATTAATTAAA
AATTTTATACCAATTTTCAAGTCTGATGCATGTATTAAAGATACTTGATATGTATATTGATACTAGACCGTAGATACTTT
CTTCGTCCAACAATACTTGTCCATCATACTAAAAATAGATGTCCAACAATACTTGTCTACTTTATGAAATCCATGGATAA
TTTTACACTTAGTTCCTAATTTACCCTTTTCATTAATTATAGTCATTTCCCTATTACATTTCTGAAGACATTGTATTCAA
AGGGTGATATAACAAAATTACCCTTCTATTTATAGTTTCTTAAGGGGTGTGCCAAGTCAACAGTGGACAATTATTGTTGG
ACAGAGGGAGTACATTCTAAAAAGAGCAACTTTCACATATAACAAACATAAAAATCATATTTGTATGTTATAATTATAGT
TTGCATAATTGCGTTCCATAACATATTTTATGTTTGCAATGGAGTTTTTGTTTTGTATAATTCTCTAGATACATCTAATT
TTATACAAATTGTTCAGTTTTGTATAGATTCATTTATACATTGTAATTTGTATAATAAGATCTGTATTTATATAATTATA
AGTGTATAAGACGAAAATATATGTATTTGTATTTATATATACACTTTTCTCTCGCTTTATACAAACACAAACACATTTCA
TACATTTTACACATTTGTATACCGAACCAAATGGCAAAAAAATGGAATGTTTGTTGCGAATTACAAATAAAATAAACTAT
GGCTATAACATTTAATTTGAATTAATAGTTTGCTATTTCATACAATTTTCCCTTCTAAAAATACAAATACATAGGGAGAG
GAAAACGAGAGAGTAAGTGGATCTCAGATATATGTAAATCATACTAGATACATGTATCTTTGATACTAGATAGCAGATAC
ATAGGGAGAGAGGCGAATGAGAGAGTTAGTGTATCTCATATATATGTAAATCATACTTGAATATAATGTATATAAAATAA
ATTACACCTAATTTAACCCACATGTATATGTGTGGTCCAAATACATACATCTGGTGAAGTAAATGTGATACAAAAGATAA
TTTTAAAAACTGAAATAAAGACATCTAATTAGATTCTAAACTAATGAGATTTGTGTTATTTGTCACGAATTTATGCAACA
AATGACGCGAGTGATCCGATCAACTCTCTTGTATTTGACACATAATGGCCCAACTTAAGATGAAGAGTGGCCCAATAATA
TGATTTAGACATTTTCTAATTGGATTATAATGATGGACCTGCAGACTTATACAAACATGGTCACAAACATTCGAGTTGTC
ACAATTTCTTTTTTTGGGACATAAATTTATATTTTTATGTCATAATATTCTTCAAGTTATGTACTTGAGTGAACAGTTTT
TCGAAAAATATCTCTCTACCTTTTCGAGGTAATGGTAAGACCTGCGTACATTTTATCCTCCCAGACTCTATTTAGTAAAA
AAATTGATGAATATGTTATTGTTGTTATTAATATTCTTCAAGTTATGTTATGTGCTCTTATAGATACAAGTTCAATTGAT
AAATGGCCAATCGTGAAATTTAATGGGAAAAAAATTGTTTTCTATTCCCTCTGTCCAACAATAGTTGTCCACTGTTGACT
TGGCATACCCCTTGAGAAACAATAAATAATAGGGGTAATATTACTAAATTATCCTTTGACTTTATTAAATTTAATGTTTT
GATGAATGTGTTAGATAATAAATAGTGTTTAATAGCAAGGGTAAAATAGACACAAAATGTAAATTATCTCTTGAT
>mtp_137.scaffold_1
TATGGATAGACGTGTTGTTTTAGATGACTGCAATGGAGGTAGTTTATCAATGCTACATTTGAATAGAGAAGGGAATGCTA
GGTTTTATATCAGCCACAAAACATAAAAAGAAGCAAAGATGTAGCAAAGACTTACACATGCTATTCTGTATATGGTCTCG
TCATGAAGAAGAGCACGCACATTTTCATGGTAAACTACATCTGAAAATGTGCTAGAATTTCTTGAGATTTCATATGTATA
TAGTTGGAGAAGTTTACCTTCCAACTCATCAGTTGCAATTGTCTGAAGCTGCATGAGATGCAGAAACTTAGAATTGTACA
AGACAGCTGCATACACCAAACAAAGAGAATGAAAAACACAGGCACTTACCTGTTTGACAATTTTGTATATCAGCTTGTCT
AAGGTGAAGAGAAGATATGACTGAGCCCCAATAATAGCTCGGCAGTCATCCTCGAACTTTGCATTATCAGAGGAACCATC
AAGTAGGTTATAAAGTGCACTCCTGAATCTGTAACATTAAAGAGGAGCTTAGTCTAATTAAGTACAGATTAATCAAAATC
CACTGGAATAGGAAACAAATCACTCAAGTGACCTGGAATATGATTCAGTGGGGTTGATCGCATTTGAGACTCTCCATCTG
TGTTCAGCTGATGAAGAATGTGATTTTGCTTTCTGTAGTCTTTCATACAATGTCTGTAGTTAAGAGAAGAAACGTTAATG
TTGCATCATGTGAAGAATTTATATTTCATGATATTAAATAGCCATACCTGATGAAGTCTGAACAGCACATAAAATGAATC
ATTTCCATAAAATATACGTGATTCCTTCTCCCTGACATGAAATATAGAAGGAACGTGCTTGGTTAGAGGCCTGGATGTAT
GTAGAAGGCGTTCTGAAAATGGCATAACAGCACCATCTCCTTCAGCATCATGGGCATCAGCAGTACCTTCCACCTCTCCT
TCACTCTCTACCTTGTTATCATTCACATCATTGTCCCCATCTTCTTCACGCTCTTCATGAGAACCTTCTCCATTAGCAGA
CTCACTACCTGAAACATCACAATTTTCAGAAGCATTCTCACTGTCCTCTGATGTCCCATGAGCACTCGCTTCCCCTTCTT
CATCAGCATCATTCTCACATCCTCTGTCTCCACCACAAATTTTTTCTTCTCCATGTCCACTTTGGTACAGCTTACTACTT
GAACTTCCCTTTAAACTATGCGATACATTTTGACCACCTTCACTCGATGGTGTAGAATTATCCTCAAAATCACCATTTGG
AGTTAATTCACCCTCTTCTCGCTCAAGTTTACATTTTCCTACGGATTCTTCAAGACATTTCTCAACTTTGATACCTTCTG
CCTTTGGGTCCACGAACCCTCCGTCCTAAAATCATGTAGGAGAAAGAGAAAAAGGATAGCTTAGAGATGGGGGGGAACAA
CGAATATACTGAAAGCTTAAATATATATTTTCCTTCTTGTTTTTTCTTAAATGTCTTGTTTTCCAAGATTCCGCTTTATT
TGATCCAAGGAGAGCTTTTATAATTTATTTATTTTTACTGTATTAGCATGATATTGAAGTTTACAGAAACTGAGATTTCG
GTCAACTGCTAAAGAAAGAATACTCTGCTGAGCTTAGAATTTTCCAATTGGAAAGCAGTTATAAAGAGACGGAGCTTACA
TCACTGTTAGGGACTTAGGGTATCTTCACTGATCCGTGTTGGGTATCTAAACGGGTAAATCTGGGTTGCTATTCTCTGAA
GGATTACTTCGGGCACAGCCCGAATCAGCTCACCAAGCAAAATACATATTACCCAACCCGTTAAATTTTGGGTTAATTCT
GCCACCCTTAACTGCCTGACAAGGGAGCAAGAGGCATATATACACAGTTCACCGCAGGATCTTAAAAATTCTTTCTTTTG
GATTCACGTCAGGATATTTTGCTAGTGGTTGATCTAAAGACTGACTAAATTTTATTTCCTAATTGTTCGGCTTTCTTAGA
TAGGAACAGAAAAGAGATTGAGCAAGGAGAACAAGTTACAGTGAGGGCATGCCTGGGGAGAGAGGGGGGAGAGGAAGGTT
ACAATGATCTAAAAGTTAAAACATAATACCTTTGAGTCATTAGACGATACTATCTCAGGTTCACGTTTGATTGTGGAACC
ACTAGGTCTGGAAGTGCCTGCACCATGCCCTAATAATGGAAAGAGTACATCAACTTTTCAAATACTAGTCCCATGAAGAG
GTGTAGAAAACACAAATGAAAGAGAAATACAGAGTAAGCAGCAGCCTATGAACCTGAAGCAGTTTCTAGACAGACTCTTC
CATGGCTTTCCCCCACAGTAGTGCTGTTTGAAAGCACTAGCTGGTCGGCACAAAAAGCCTCTCTGCTGAGACCAGATGCC
CCATCTGCCATGTTTAGATTAGCGTCTAACTTTCCATGATGAAGGAGGTTCTTTGAAGTTACGATTTTCAGCATTACACC
ATTTACATTGGGAGAGCTATCATCCTTAAACCCATTTTCACCATCTGCTATCTGAACTCTGGAAGAAATTACATGCTCAG
ATGTAGGCAGTTCATCTCCATTCCTGGAACTGCTTTGTCTGCAATTCATGCCCGAGCCACTAGCAGGGCTACCAACCCTT
TTCCCTTCAATTGCTGTTTTATCTTTAGCATTAAGATTTTTTGCCTTTTCAACATCTACACCATCCACTTCACCCTGAGG
CTGACGAGGAACACCAAATATTGGTTCCAGGAAGGTGGTCCAAATCTTCATGACTTTATCCAACTGTTCTCTTGTACAAA
CTTCTATACATGAATACTTGATGATTTGATAAAGGTCTTCGTGGATGTCAGAATCAGGATACTCGAACTCCAGATGTGTG
ATAATTGGTTGCCCATTTCCAGCAGCAACAGATAGCAGCACATCATCTTCTTTGCACTTATTTTCACTAATTTCTTTGAT
CTCAGCCAGCAGTGCTGTGGGGAAGAAAAACATCAGTTCCGTGAGAAATAAGCACTTGTGGCAAGAACAAAGTTCACACA
GAAACATTTCCATAAAATGGCACTATGATCTCTCAAATGATCTTTTTCTACATAACAATTCAAGATGCGCTTCTACTGCT
GGGACAAAATAACAGATGCTTGAAAATTCTGTAATCAACTCAAGAAGTAGCATTATTGGGGTAACTACTTAAATCTCCGA
ATTTCTTGGTCATTAATGCTTCCGTTTTCATTTCAATACTTCAACTAGTTATTAGAATGAACTAGTTCAAAATCAGCAAA
GTCATCTTACATTACCTTTAGTGCTCAAGCTTTTTGTGTCCTGCTGCTTGAAATAAAAGCTACGATGATCCAGTGATTTG
TGATAGTTCTTAGCATAAATCTCAGCCCAAACTTTATTAAAATCAGAACGACACCTCGCCCACTCCTCTTGTTTCTGCTT
TAAGCGAGTAAGTATAACTGGAAGGGCAAGTGGTGCATTCTTCCTCAATACATCCATAACATCAAGCCCATGGTCACCGT
AAAGACGTTCAATGCACCTTAGATTCAGAGCTATACCAAAACAGTGCATAAGCATTTATGATAACAACAATTTAAATGGC
AATATCAGCATTATTTATTGGTCTCTTACCAGTAAAATGTTCTTCAATACGGATATGACTATCACTCGAAATAGTATTAT
CATTGATCTTGTTGAGCAATTCTTCAACGCGTCTTGTTGTTGCATTGACAGACTCTAAAAGCATATCCAGCTCAAACCTA
TTATCATGAAAACATCACCAATTGCAAATGAGAATTAAGGAGAACTATACAATAATTGGTAGGCGGAGAAGAGATCCCTT
CATCTCACATATACTAGATAAAATGAAGGTTAAGACTTTAAGACCACATGCATCAAGACAACTTCCAACCTGTCATCTTC
GCATCGGAACAAGCTTTCTTCATACTGGTTTTTGCGCATATGTTTAAAAGAGTAATCCTCACTTCCTGATGTTACGGATA
CCCAGTGATCATTTAATACTTCGGCACCAATATCTGTTTTCTGACTCGCTAAAGGAATTGGATACTGCAGTAAGATAAGA
TCCATGCACCATTGTGCAAAAGATTTAGAACACAATAATACATGTATTTAAAAAAATAGAGTAATTTTATACAATAGATC
TGTACATTCTTTGGAAGAAGCCGATAACTTGGGGAGCAACTGTCACAGTTAGAGAGATCAAGTTCATGTATAGGTTTTGC
TGCGTATTTATCCTTGCTTGTATACAGGGACATCTTCTGCCCTTGTGCATCTCTAGTAGCATAGGCAACGGGTCTTTCAG
GTCTATCTCTTTCTCTTGTCTCACGAACTCTATTCCTTTCTTCCCACTCGCAATCTCGGTCTTTGTCCCTGTCTTCTACT
TTCTCAGACTTGGGATTGGGTTCATCACTCCATAAGGACTCTGCAGTGGATTGAGATAAGTCAGAGATCTAGAGGATACG
CAGGGGACACAGACCCATTGTATTCATTGTCATATCTTCAAAACTAAATCTAACATCATTCTTACGTGTTTTGCTCAGAA
TAGCAGCAAGATATCCATCTGCAGAAAAGCTCCAAATTAGATAAAAACCTTACTAAGATCTGGAAAAGAAAACTCAAACA
GCAGTAGCCCAGAAATGCAAGTGTAACAGAAATGTAAGCACGAATCATTAGCTTATTACCTGTCCTCTCACAATGAGAAA
TAAATTCATCAAATCCGTCCATGAGATCTGGATGTTTCTGAAGTAAGCTGCTAACCTAATAGGAACAAATTTTCACTCCA
ATTACTAATTTTACTGATACTAAAGAAGCATTATAAACAAGAAACTGAATCATGTAATTGACAAGCAAGCATACAGTCAA
GCCAAACCCAAAGGCATGCCAGTGGAACCACATTCTCATTAGAAAAGATTCATAAGTATGTGTATAGGCAACATATTATA
CTTCCGTGAATTTTCATCATTTTTCTTTATGGGGGAGGGGGGGGGGGGGGGATTCAAAGTATTTATGCAATTGATAGTTG
ATGACAGTCTAGACCTCAGATGTATGTGAAGATATATGAACATTGGGATTCATTGTCCTAAAAACAAAAGAATGACACGT
ATACACAAGATTTCACACTACAGACGAAGGTAGTGAGAAATCACTTCAAGGATATTAATATTCTTAACCAGGATAAATAA
ACCCAATAATTTAACCAAGCTCATTGAAAAGCAATTTCAAAGAATGAAGAACGATACCCCGGATTGTAATTGTGTTCTTG
TAACTCCTTCCTTGCAATAGAAATTAAGGCACTTAAAAAATTGTTTTCGATCTCCCATATCCTGTAACCTTTCCTTAACC
CGCTCACAGTAAGCAAAGCCATGGTCCTGCATACCTGCTCCAACATAAGCAGATTACGAATGAATTGAACTTAAAAATCT
AATGAAGCTAATAAAAAAGAAACTTAGAATATGTTTATAGGAAGTGAAACATACATCCAGCAAATTTAGCAGACCAAATT
GTTATATACCATACAACAATGTGCAAAGTCCCATAATCATAACTTTCTCAACTTTTAGACTACATGCTTACAAAATATAT
TTCAAGTAATTTCTATATAAGTTGATCACTTTTAAAAGTGGGAACAAGAAATTTATATCAATAGGCAAACTTACTGGGTT
CAAACTGGTCAACAGCAACATCTCTATGAACAGATTTTCTGTCCAGCTCTCTATCCTCATACTGTCGTTCCCTTCTTTCC
CTTTCAGTTCTCATCGTTGTTTCTTCATATTCTGGATCAGACCGATCAACAGCATTCTCCCGGACAACTAGTGAAGTAGC
CTTCTAAACAGAGACAAAAAAATTACCCTGATTTATCTGCCAATATTCAACGACATCGGACTCTAGAAAATCATCATCAA
GAAACTACCTTCTCGACATGCATGTGCCTTGCTGCAGTCATCGAAGAGCTTTTCTCATCATAACGCATGATAGGGGCCCT
ATGAGCTTGAGCATTACGAGCTCGGGCTGCTGCCATGGCATCAGGTAAAAAGTGGGTGAACTCTTCAAGCAAATCAGCAT
GGCCACGGAAAAGGTAGGAGACCTGCAAAAACATAAAGTCGCCTCACTATGCATACGAACTCAGTACTGACATTTGAAAG
CAATCAATTCCCAGAATAAATTAGAAAAGATGCATGCTTTGCTTTTGTACTCATATACAAGAAACTGTCAAGCACTGGCG
AGTAACATACCTCATTATAAACTTCTGCAATAGCCTTGTTTTCCTTTCTATACAAATTCAAAATATCAAGAAACGACTTA
TATACGAAATCATCGCCTTGAAATCTAGTCTGCAAGCAGCTCATTAGTCAAATGAGAAAAGCAATTTTAATTCAGAAAGC
AACATTCATCAGTTGCGTGATGATTTACCTTTATCTTGTTTACAAAACTGATTGCTTCTTCAAATTCAACTGGCTTTTTC
ACTGGAGCTTCATCCTCTGGATTAGTGATCTCATATCCCTTGGGCAAAAATGTATTGAAACCCAAAATTAAGGTTTGATG
CCCTTTGAATAAATCCTTCACCCTCGCTATGACACCAGAAGTATCAATTCTACAAACAAACATCCCCAAGGAAAACCTTA
AAAATGACTAATCAAGCATCAAATATTGCTAAATCAATGGCAGTTAACCTATCAGGATTACTTTTCGGGGAAGTAGGGAG
AGGAAGTAACACAAAATTCTACCTTTGTGACTTGAAATCTTTCATGACATCAAGAAACTCATCATACTTGTCCCTTCTGT
CCTGAAAGATTTCCTTCACTGACTTTAGATAGGAAAGCGCATCGTTTGTTGTTAGCTTGTTCGCACTACTTCCCCCCATC
ATTGGAGATTGCCCAGAACTGCAGTATCAAAAATAACAATACATGACAAAAGAACACATCTTTCTACAAGCTTGAACACT
TCATACAATCACATTAGTTACAATATCAATACTTAATCTGTACATATTCTAAAATAAACCAATCTCAAGCTAAAAAACAA
AATCTGGAAACTTACTATTTTGCAACTAAACTAAAAAAATACTACTCTGTTCAGCTCGAATTATAGGTCACCAAATTATA
CGTTACAATTTTCAAAATATAACCTAATAACCTCAAAATTAAACACAAACTAATCCACAAAATTACATATTTAGCAGTTG
ATGATAATAAAACTTACGGTTCACCACGAGAAGAAACAACAATAGGGCGTTTGAGTTGAGAACTCATCTCTACAACAACA
CATCTTCATATCTCTTCACCATTGTAGAAATTAAAACAAAAAATCAACGCTTTTATTTAGCTCTCCAAATCCTCCAATTA
AACAAAACAATACTAAATCCTGAAACAAAAATACACATAATTACAGATCTAAACAAATTAACCACAATAATCAACTAATA
ATCCCTTAAACTCAACATAGATCACCTCAAAATTCTAATCAAAATCTACTAAATTACATTACTTGAAATTTAAGAAAAGC
ATAAAAATAATGACAAAAAAGCGAAAGAATTATTACAGAGATCTTCAAACGAGTCCGTTAATGGCGGTTGAAAAATTCTC
TCCAATGGAAGAAACCAAAACACTTCCAAAAACAAAAAAACTGTGTAGAAGTGATGAATATGTAGTTTTTTTTTTCAATT
CTTTATTGCTTTATGGCTATGGCTATGCTATGGTTGTAATTGATTTTATTTATTTTTGTAAATTTTTTTTTGCTAATTAT
TTTGAAGATTTTTTTTTATATATAATATGGAGGAAAAAAATTCTTTGTGATACATACAACAACAATATGAGAGGAGAAAA
AAAAAAGAGAAGAGTTTATATTATTTGTATAAGTCTTAGCTGGTTTTTTTTTTTTTGTTGTTGATATATAAGAGGATGGA
TATATAATTATTTTTTTGAAAAAAATATATTAATACAGAGAAAGCTAGAAGGAGAAGAAAAGAAAAGCCACTAATGGGGG
GTGGGGGGTGGCGGGGGGTAGGGGAGTCATTTTGACCTCTTTTTTTATGGTATCAAATGGACTCTACTTAATTAAGACCT
AATTGTAGGGAATTAGGAGTTGATTAAAAGTGTAAGAAGTGAGGATTTCGGATCGTTTGGTTTGCAGACTTAATTATTTC
ATGATTATTGTTTTGGATTATATAATTATTATAGGATTAGTTTATCCCAAAACAATGTTTATATAGCTGATTAAATTGTA
ATCTCAAAAATTTAATTTTAAGATATTCTACTTTATCTCAATTCTCGCATTTCGAATAACCTTTTAGAGTATATAATATT
ATTGGAATTCTTTTTAGAGTCGAAACAATAAAATTATGAATATACTATGACAAGTTATCTTGGTATTAGTAATGTAAACA
TAAGAAATGCAATCTTAAAAAATAAAATAAGAAATGCAAAAATTTAGTAATGTTATGGGTGTTTGACAGTGAGAATTATT
TATTTATTTATTTGGAGTAATTTTTTATTTTGTATCAAATTTGTGTCTGTATATAAATTTTCAAATCCAACTTGAAATTG
GATTCCAAATTTAGAAAATGCTCCAAATATACTTTTAACTCTTTTTTTTTCTTCATAAATTTCAAATAAAGTGACATCTT
CTCCCTTTTGTAAAAAGTATAATTAGTCAAAGAAATAAACAAGAGACAAAGTATTTCCACAAGTATAGTCAGGAAAGAGT
GGTGCGCATAAGCAAGTTTATATATGTCTGGTGAAGGTGGAAGGATTGATTTTAATAGACTCTCGATTCAAATAAAATAA
ACTCAAATCAAGTATAGAAAAAAAATACATTAGTGAAGAAAACATGCAGGAGATAATGGTGAAGCGAACAATAATAATCA
CAACATAATATGATAATCAAAACAAGAAATAACTAGTAATAAATCAAAAAATAAAATAGTAGAATAATAACAGTAATGAT
AAGAAAAATTGGACAACGTTCAATTACCTATTAGTCAAACCCAAGATCATTTTCAAATTCAACTTTGTAAAATTTAGATT
AAATAAAAAGTATTTAAAATTTATAACCAAATGCTTATTTAAAATTGTAATGTAAGAATTTTAATAATACAAGGAAAATA
TAATATAATGATGAATATTTAATTTAAATATGTTATGTATTTGTATATATTTTATAATTTAATATATTTATTTATTTTAT
AAGTTCTTTTCTTACTGCCATAAGTTTTGTCATTTTAATATTTTAAACTCATATATGATACCCTTATTACTTGTCGTCTT
ATTACAATGTATTATTTTAACATAATTTAAGCAGATATTGTTTATGAGAAAAATAAAACGACTAACCGAATATTTTATTA
AGTAAAGTTGACTACACCTTTATGTGGAGCTTATATTATATATATATAATAATATAAAACAATATGTCCTAAAATCCCAA
CCAAAGCAATCCTTAATAGTAGATAAAAAGTAGAAAAGGTCATATAGCTCATTTTATATTTTTATATATTGTTATTTGCT
TATTAGTAGTATTCATTTTATTATTATTATTTATGGAAACAAATAGTTTTTACTGTAATTTTTATAGTAACTTTAAATTA
TTTTTACGTAGTTTGTTTATATGTGAAGCGCTACATAATTCAATACCTTTTACTAGTTGTTTAGATGGTTGTTAATTGTT
ACTCATTATATTGTTAGTTTAAATATAATATTTATTTTATTTGTAATATTCGCTAAGTAAGACGAAAAGTCTTTTGGGTA
GCGACGATTTGATATGATCGCGTCGTTACCTTAATTTTTCTTCTCATTTAATATCTATTTAATTTTAAAATAAATATCGT
TTACCCTATCTTCTTGTAATAAAATAATATTATACAATCAATATAATACAACATAATACATTGTAAAATAATAAATAAAA
ACCATTGGAAAATCAAAATCAATACTTTGGTTCATGCATTGACTTTTACATTCACAAACGTGAGAACAGATTGACAAATA
TTACATCTATTACCATTTTTTTCTTCAAAATTAATCAGTTTGAATTCCTTGTTACAATTTACAATTACTGTGTATTAGTG
TGTATTTATATATTATAATCTGTAATAAAAAGTAAAAAAATATTCCTGAGATGCAATCGTGGAATAGTTGAGATCTATCC
ATCATTAATTAAAGGTTTTGAGTTTAAATTTTTAAAAATAAAAAAATACAATTAGAGGCATCGATTCCATAAATAAACTT
TACAATGCACAAATTTTATTTAATTGGCTTCAATAGGATTGCCAAACACCGGCGAAACCCCCCTTCATAGTAATATAATT
CAAATATAACATGTTTTTTTTTTTACAATCACATTTTAATTGATTAATATTTAAATATATTGAGTTATATTTCACAAAGA
CTTAAATCAAAACTTATCAATTATTGAGGGACCAAAATACTATTATCCATTACTAGAATTTGGTTTGTTAAGTAGGTTAT
TATCAGATGACCAAAAAACAAGTAGTAGGTTATTATGCTAAAATAAAGTAAATACTATAGGATACTAAGGGCAAAATTGT
CCAGAAAAACACTATTACCAAGTTTGAAAGGTTTGTGCATGCTACGGGTTAGTTAATTGGGCCTATTTGGTTGCCTAATT
AGTAAATTTAAGGTTGGGGTTTTTATTTTTTTAGGGTTCTTTACTTGGTTGTGTAAAATTATTTTTACATTTATCTGAAA
TAGAATTATTATTTTTTTTCAAAAAGTAACGAGGTTTTTTTTATATAAAATATATATAATCTGTCAAACTATGCAGCTTG
CATTACATATAATTTGCATATAATTATGTTGATGTATATCATTTGTATGCAATGTGTATATCACTTTATATCCGGTGATA
CATACACCAGTAATATAAAATACATACAACTTATTTATACATCGGGATATGAAGAAAAAAATAGTATTGTTCTTCTTTTT
CTTCGAGTTTCAATTTGAAATTTCTAAAAAAAATATTAAAAAAATAATCAAATCTTCACCAAATTAAACTCCCTTGAAAT
TGACATATAAACTCCAAATGATATGCTCAATTTTGCAATAATACTTTATCCAAAAAAGTAATAATTTCACCAAATTCACT
TTTTAAATTTAAAGCTTTAAACAATTTTATTGGTCGCTAATTATATTTTTCTCGATATGAGTGTTCGACAAGAAAAAAGA
AGAAGAGAAAACGAGGAAAATTATAGCCTAAAATGATTCAGAGAAGTCCTTACTATTTTTTCCTTCTTGAATATGTCCAT
CTCACTAATAATTTCAACAGTAGAAAAATTAGTTTGATTTGACTGACACGATTGACGTTATATAAGGATATTTGGACTTT
TTGAATTGTTCAAAGTTATATTTAAATATGTTAGCATCATAATATTTCAGAAGTTATGTTTCGATTAACACAAATTCAAT
TGAGTAGAAAAAAAATTAAAGACAAATCTATTTCAAAGAAAAAATTAAATATCAATCCGTCTAAAGGGCAAAAGTGTAAT
TTTATTAATTCTTTTGGTTCGTTGTTTGAATGGTTTGGGATTAGATGGGAAAATTTTCAAAACAACAATATTTTAGCTTT
TAGTGGGACTCCTTAGCAACAGTTTCATTATTTTAGTCTGTTAAGGGATTAGTTATGTATTTATTTTATTTTGATTAATT
TGAAAGAATACAAATAATTAATAACAGAACAGAGAAAATCATGGAACAAAAAAATTCAAAAAGGTAAAAAAGATTTTAAA
TACAAATCAGTTACGTTTTGAAAAGAGCATAAATAGCCATCTTTCCGTCAAGCATTTTTTTGCTTTCTTCTTAAGAACAT
AAAAAAAAATTAAAATAATTTAGTTTGTCTTCCGAATCATTCATCTGATAACTTTCAAAGCTTCTTCAAGTTGAATATGA
CATATTTTTGAAACAGAAATTTTCAAAATTGACAACTCTAAATTTGTTGCATTCAGTGAACAATCAAAAAATAATCAGGT
ATTTTTTATTTTTTATTTGTTTGGATGAGATATTCATATATGTTGAGTACAAGGGTGTTGTTTTTTATTCTGATTCAATC
AGTGAAATCTTTGTATGCATTGGGATTTATAGCTTTTTTCAGATGTTTTGTATCCAAATTATGATGTATAACGAATGTAA
TTGTTTTTTTTAGTTTAGTAACTGTTTTTTCCGTTTGAATGTATACAATAATTTGTATCCCATTAAGTTAATGTAACTAA
TCGAGCATGAACTATATGTTGAATACAGCAATATATGAATACAAAAGTGAGATGAAAATACAAAGTTATAAATACAAAGT
GAGATTGAATATAAAGTTGTGAATACAAAAAAATACTCTCTTCATTTGAAATACAAAGTGACTTTGAAAGGTAAAATACA
AACTAATGGATCATGAACTATATGTTGAATACAACAATATGAATACAAAAGTGAGATGAAAATACAAAGTTATAAATACA
AAGTGAGATTGAATGTAAAGTTGTGAATACAAAAAAAATTAAATACTCTCTTCATTTGAAATACAAAGTGACTTTGAAAG
GTAAAGTAGGCACATAAAATACAAAACTTGTTGGTATACAATTAGGTTGAATACAAAACAAAAGAAAAATACAAACTTGC
TCACATATAAATTGAGATTGAAATACAGAATGAATACCCAATAAAATATAAAATTGTTAGCATACAGTTAGGATAAATAC
AAATTAGGAAGGAAATACAAACATGTTGGTATACTAATTGAGATTGAAATACAATGTAAAAACAAAAAATGTAAAACTTG
TTGATATATAGATAGAATGAATACACAAATAAATTGTTGATTCAGACATTGTAGACAGATAGATGCTTTCCCCAAATCTA
AAACCCTAAAAGCAAATATAAATGTATTAAAAATCAAACAAAATAAACATATGAATGAATTTGTAGATTCTAATAAATCT
GAAATATTAACGAAATCAGAAAAAAATAGAAAAAAAATTGTTTAATTGACTAAAAATCTAAAATACATAAATTTTACATG
AATTGTAAACAAACTTGCATAACAATCGAAAAAATTAACGAAAAATCCGTAATATGTACAATTCGAAATATAAATCATAA
ATGGTGATATTATAAACAAATCAAAAGAAATCTAAATAACTAATTGAAATACATAAATATTAGATGAATATGTAAACAAA
CTTGCATAAAAATCGAAAAAATTGACGGAAAATACGTAGTATGTACAATGTGAAATATAAACCATAAACGGTGATATTGA
AAACAAATCAAAAGAAATCAAAATAACTAATTGACATGGATAATGAAAATTACCTTGCCAACCGAGAAATCTTTTTGAAT
TAATAAAGAGATTTCGTTTAACAATAAAGAAAATTTCTTGATGAACAACAATTTAGCACCTTGAAGAAAGATAAACTTGA
AACGTGAAAGTTGGGGAAGAAACGTGAATGGTGATGAAAAAAGGTTAATGGTATAGGTTTAATTTATTTATTTTCACTTT
AAACGGTTATTGGTATATAATTTGGTCCAATATAAGACTCTTTCAATAAATAAAATTAATTTAAAATACTAAAATCTGAA
TACATAGTATTTTATAAAAATATTGTCATTCTGCCATTTTAAATAAATATTTTAAAGTGTTGTTATTTTGACTAATTATG
TTAGGTATTATGACTTAATTGTTAATTTTCCCATTTATTTATTGGAAAAATTACTAAAATACACGTCTTATGTTTCTCTT
ATTTCTAATATTCCTTTCTATTTCTAAAAACCTCTAAAATCCCTTATTTCTCTCCTAATTCTAAATTATTTTATAATGTA
TCTGAGCTAGTTTATAATGTATCCGAGCTAATTTTTAATGTATCCAAGCTACATATTATGTATCCGGTTTATTTTATAAT
GTATCCGAACTAGTTTTTAGTGTATCCGAGCTACATATTATGTATCCGATTTGTTTTACTTTTTCAAGAATTAATGTAAT
TACAAACTAAATAGGGATAGATTGTAATTTCATATTAAAACTATGTGATTCCTAAAATTTATACTTATTTATTTATTAGG
TTTTTCATCGGGTGTTTGGTACCCACATTAAACTTGATTATTTCGAATTCAAGTTGCGTAGGGCTTCATTTGGAGGAAAG
CACTTCGATTTTTCTATATCCAACGCTCAAATTCATGACCTCCGATTAGAATGAGCAGCCCTATCCATTACGCCACATCC
ATTGATGGTCATTTCCTAAGTAGTTGCTTATGCCTCGAATATTCCAAACTAAGAAAATAGTCCTCCACTTGCATGCTCAT
ATATAATCCAACTCAATGTTTTCTCTTTCTATTTAATGTTTGATATATATATATATATTAGAGTTTGACTGATTTAGATT
TGCGCTCACAATAAAATAAAATTTATCCTATATCTAAACTCAATACTAAGATTTCAGATTAAGAAAAGAACAACTTTATT
CGTCAGACTGTATCCTTCGGGGATATGCTACTTGATGTTGCTTTGGGTGCAAACTTTCTTTGACGAACTTCAAAGTAATT
AATTAACAAAAGAGAAGAAAAGAATAAACTCTAACTATAGATTAAGAATGAAATATCTTTTAATCACTTGCAAGTTAAGG
ATTACAACATACGTAACTTGGACTATCATGCTTTCTTCTAACGACTACTAAAGTACGTAATTCATTACTCTAAAATAAAA
TTTTTAAAAAAGAAGACCACTAGTATTTTTAAAAATAAAAGGAAAAGTATTAGCAAAAAGGAAGGGAGGTGGGGGTAGCA
GAAGTTACTTGGAACCACTTTTTTATTTTTTTATTTTAATGTTAATTGTCTATAAATTGCATCGAATTAGTTATTTAACA
AAAAATAACCTTTTCTCAATATATGAAATATAAAAATGTTACTTTTTCGTGTCAATTTATTTGTCTTACTTTCCTTTTAA
ATCCGCTTCAAAGAAGAAAATATCTTTTTTTTATAGCAACTGTTTAATTCTAATTTTTCCATGTGGAATGTTAAAAACCA
TATTAAAAGACATTTTAATATATTTAATATATCTTTAATTTAAGATCATAATTTTTTTTTAAAAAAAAAACTTTTTTTAA
GCTCTCAGCCAAATTAAAATAAGATCAAAAAATTAAAACGGAAAAGAGTACCTTTTTTTGTGATATGAAAGGTGTTTGGA
TGCTTAAAACTTAAAAGCTCATTAATCAGTTATAAAATGCCTTTTGGCTTATTTGGGTGCTTGGCTAAGTAATAAAAGTG
ATTATTTATGTTTTGCAATTATATGTATCTATGGTTGTAAGAGTGTGCCTATTTGATTATAGGGAAAAAAGACAAATATA
TCTCTGAACTATTGTAAATGGTATGCAAATATCCTTCGTCATATTTTTGGGACATTGGTGTTCCTGCCGTCCAAAAGCTA
GAGCATATATACCCTTTATACAAACAGACATACACATGTCATAATCTTATCCACCGACCGACATTTATTAAATATTGGAT
CGACGGATAAGATTGCACCACATGTCCCTATTTAGTCTTCCGTTAGAGTGAAGGGCTTATATGCTCTAGTTTTTGGATGG
CATGGGCACCAATGTCTCAAAAATATGACGGATGGTATCTGCATACCATTTACGATAGTTAAGGGGTATATTTGTCTTTT
TTCCCTTGATTATATTGTAACCTTTTTTCCTTTAATGGTTGTTTTTATTTTTCTATATTGTATATTGTGTTTCGTTATTT
CAAGTATCATTATCTATATGACACGGTTCGATTTTATGAAGGACATGTAAAGAAACGTAAATTAGTTTAATGAAGGAAAT
GTGGCTTATGAACGGGATTGAGAAATTTATCAATTTGAAATTTCTAACCTATGTTTATGAGTTGCGTAATGTTTTGTGCC
TATACTTATTGTATTAGTAATTTATCTCTAATGACTTATTTTATGTAATATCATTTGATTGCATATGAATTTATATATTA
AGAAAAGTTCTAAATAAAGTTTAAGTATTTGTGTGATTAAACTAATTTATAAGGTATAATGAGAAATTTTAAAAATTAAA
TAATTTTAAATATAAAATGTAACCTTCGTTTAAAACAGACTAAAGAAAATTAAGCTAAAGGCAATAAGTTGGGGAACCCT
AACTTAAGAACCTGTTTTGGATAGATTTTTATTTTTGATTTATAAGTCGAAAGTTACAAGTTAGAAATTCAAATTTAGGA
TTCTTGAGTTCTTAATTTTATTTTTTAAAAAAAATTTAGCTTAACACCGAGTTGTTTTTAAGCACTTTTTTAATTTATTT
AAACATTCCAAAAGTATTTTAAAACTATTTTGACTTAAAAACACTTAAAATAAGCCAATTTAAACAGTCTCTTAGTGTTT
GTTTGGATTGACTTATGTTAAGTGTCTTAAGTCAAAATAACTTTTAAACACTTTTATAATATTTTGGTAAAACAAAAAAA
ATATTTTAAAGCAGTTACTTTTAAGCTAAAAAGACTAAAAACTATAAGTTGATCCAAACATGCTCTTAAGCTTTTGGATT
AAGAGTTATTTTGCTTTGATTAATTATTTTAGTTTTATATCCTTTATAATTATTTGTATTACTCATAAATTAAGTTCAAA
CACTTGAAAAATACTTTTCAATACTTGGAACTAAAAGCTACTTAAATTCAGTCAATTCAAACAAACTCTTAGAAAGTGTT
AAAAAGAACAATTTTTTTCTAAGCTTATAATGAATTGAAATTTTCATTCACAGATAACTAAACTTTGGCGAAGGAGAGGG
GGACCCTTCTCATATCAGTCCTTACAGGAGCCTAACGGAGAAATGTTTATGTCAATAGGAGAAGACTGCGATAAAAGGAT
GTCCATCTTGTTATAAAAGTTCAAATTGCTTGTCTCTTTAATTGTTGGATTCAGAAATCTAGGCCCATATACAGCCCAAT
TAAAGGAAGGATTGGGATATTTGATCAATAGTTTGGGCCTTTGAACAATATTGGGCTTCTATAGTTGTGAAATTTCCCCA
AAAGACTACTATATGGATCTTAGTTGGTGTTTGATCAACTTATGGATCCAAATCTATTAGTTCTTGTATAACACAAATAC
ACGATAATACACATTCTGATATGAGTCTTATACATAGAATTTAACACCGTCAACAGCTCCATCCAAATATTGCTCTTTTG
ATTTCATACTCAATTTTGTTTCCTTTTGAAAAATTTAGCTCATTTTTTTTGCCTTCTGGCTTCGGACTCGTGAAATATTA
CCTCACATAAAATTTTACTTATATTCCCTTAGTTTCAAACTAAAAATTCAAAACAAAATTTTGTATGTTTTTTCGATTAT
CGATATATTCCACTTCTTAATAGTGTTCAATTCTTTTTTAAAAAAGACATTCATTAATTAGGGGTAGTTTGATAAACAAC
ACATTGTATTTATTGATTTCATAATGAACGTGTATTTTTGGTAAATTAACACTTATTTTAGAACAAAAATAGTAATATAG
AAATCTGTCAATTCTTTTTCTTTTTGAGTTTAAAATTCAAGTTTGTGATTCAGTTTGCTTCCAATTTTAAGCAAAAAAGT
CATCCGATGCACGAAAATATACTCCATTTATATAAGCTTTAAGGAAGAATCGCACCTTAAAGGGTACAGTGTTGACAATT
TATTTTGATGCAAGTATCAATGTGTATTATAACATACCTAGTTTTAAAATGCAACAAGACAAGAATCTCTTTATGATGTA
TTATTATATTATGAAGAAGACCCTAACAAGCACTTACTATTTATAGACTTACAATTACGATTGTCGGCACACTTATTTAA
TCTCACCAAATTAAGTTTTATGCTTTAATTACAACAAATAAAGCATTACCAAATTTATCCCACAATCTCAAATTGGCATC
TAAGAATTGATTTATCCTTTTACATTTTTTTAAAAAAAAAGTATGTATCAAGTGTTTCGCATTTACATAGGTTCGACAGA
TTAGTTGCATTCTAAGTTATATAATATAGATAATTTATTCTCAAGCAAGTTCTAGTGATAAATTTTACGATTTGGATTAA
GAAATAGTTTTGTTATAGTGAACATATGCCATTGTTATCTAATCCACGAAACTTGTGTAAATACGACTTACCATTTCTTT
CGTCTCATGTTTTACCTTAAAAGATTATCCAATAAGAATATCATTTTAGAAATTCAAGAATAAAGTTGATAATTATTTTT
AACAATAACCCTTAACATTAATAACACATACTTTTTTAAATACCGCTCAATATTTTCTAAAAAAATCTAACAAATAAGAG
TAACATAGTAAACTATATTTTGTACTCATTATTTTTCTTAATGACGTAAAAATAGTTAAAACGATAATTAAAATAGGATG
GAGGCTGGAGTAAGTTGTTAAGCTTTATTAAAGTGGAAAACAAATAAAACACTACCACTTTTATCTCAAAAATGAGCATC
TGATAATTGATTTTTATGTGACTTTTCATAGCTTTATTGAAAAAAAAAATGATTAATGCTTGTTGAAAACTCAATTATGG
TTCAGTCTCTTTTAATGAGTAGTTGTTATGAAAGCTAAAGGAATAGTTCTACCAAACGCATTAGGAAGAATAAAACAACT
TAGTTTTTTTAATTATATTTATTAAAGAAGAAATGTTTTCAATCATAGACTATAACTTTGTACTTAACAATTAATCACTC
AAAAGTTCCTTAATAATTGTGTTGCTCCCTATTTATGTAAAACTTGTCCATCACTTGAAAATTGAGAGCTGAGACAAAAC
AAGATCTAAATCAAAAGTCAATATAATAGGCTACTAAGTTGTACTCTTAGCCAAAATAGTAATGACAATTATCCACTTGA
CTATATGCATTCATTTAATTGAGTTTAGGATTTTAGGGCTTAAAATTAAATTCACATGGTAGCATGACTATCTGAGGATT
CACGACTGAGAGTTCTACATCGAGGGTAAAGTGCTCTTCAACAAAGGATCCCAGACCTTTAATTAAGAATGAAAGAATAC
TTAACACTTCATCACACCGTACCCTTATTTGGTGACAAAAAAAAGTTTTAACTTGGCTAATCCTAAAATTAGGATTTTTA
CTTACTTGTATTAATGATCAACACTTGGGAAACAATGGACATTTGGTGCTAATTGGTGGTTTTGATATGCTAGAAATTAT
TATGTCTCCCACATAGATGGGGATGAGTCCTTTGGTCTCATTGCAAGTATGAACTTGGACAATTCTCTCCTTACAAGTTA
ACTTTTGAGGTTAAGTTAGGCTCAAGTCTTATATCTTTACATGGTATTAGAGTTAGATCGATGACGGGGGGAGGGCGCTA
AGTCTCCCACATCGGAGGGACTGAATTCTTTTGGTGATCTCCTTATATGAACTTGACCAATCTTCCTGTTACAGACTAAC
TTATGAGGTTGAGTTAGACTCAGGTGTCATATCTTTAGAGAAATATACAATTTGAGGAGTCACAATCATAATAATGAATC
AAAAATGGGGTTTCAACTATATTCTTGGTGATGGTCCTCATATGATAAATATGAACAAGAGAGCCAAAAAGTTCATTGAG
CATAAAAAGATAGACTTATATGAAAAGATGATGAATGCCTACAACATCCATGATTAATGTACACATGAAGATAAGCTTGA
AATAGGGACTTGTCATAAGGAATTGAATGGATGAAATTTCTAGAGAATCATGTGACTTATTGTAATGACCAAACATACTT
TCCTATATGAGGGAATGTCTTTATAGCATTTGCTTCTCGATATTGATTTTTCATATTATGTCCCATACTTACTCTTTTGT
CCTACCATTTTTTTTCATTATCATTACTCTGATTCGAGACGTCTAATAATATCTAATATCATGAATGCATAATGGTTATA
AAAATTTATTTTTTGTTATTATAGATCAACTTAATCCGACGGTATAAAACAAATACATACACCATCAATATGTGTACAAC
ATAATTTTTATTTTTTTGGTCTTTCCTTTTGTTTCTAATGTGATGAGATAGCGCCTACAATTTTAGACAAAAATGTTTCT
TATATTAATTGAGGAACAGTCTGATGAGTCAACCAACATATCTTGTTGAAATATAGGACCACATCATACCATTTATTGAC
AGAATTTATTTGGAATTTCTTTCATTGCTAATGCTATTTTTCATTCTAAATCTTCAATGCCTCCTATCCCCACCCCTCCC
CCCTAAAAATAAAAAAAAATAAAAATGGTCCCCTCATATTAGAATTAAGTTTAATTTAAAGCTTATAATTAGTATCATAT
ATATGACTATTGGTTAATTAGTCATATGACGATTCAAGCATATGACATGTATCGTTCAAAAAAGTGCATATATACTCAAT
TTGGTGTTATTCCTAATGTTTAAGTTATGCTCTAAGTTTATATTTTTTTGCATATTTACCACTACTGAATAGATTTTAAT
ATGCAAGGTCTGAATTGACAAAGTCTAACTTCATATAAAACGTGCGAAGTTTTATACGGCTAAAGTTAGGTTTTTGCTTG
AGCTTCATTCATATTTGGCTAAAGTTTAATCTTTTTGCTTAGCTTTAGTCATTTTTGTTTTTAAGTACAAATATTTTTGA
CTGAAATTCATTCACATGAGGCTAAAGATAAATCACTATTATCTGAAATCTGACAAAAATGCATGAACTTCAACCATATA
TTCTGAAGTGAGAAAACGTACAATTTCAAATAATTTAATACCAAAATTTTATCAACATAAAAGTACGTATATATTTGATT
TATATTGGTACATTATTTATGTTTAGTTTACAGTATTCTAGTTAATTGCTTAAGACCTAACTTATATTAAGATAACATTA
ACTTATTTTCATTTCGATTGTTATTAACACTATTTTCCTCACAAGTTCAAGTCATGTTATATGATATTTAAGTGCATGCA
ATTTAAATCCTTACCAACTTTACTTGTCAAGAAGTTATAGCAAATTTCCTTTGAAAGAAGTCAGTTTATGTAGAGTGGGC
CTCTAAAATGAGCAATAGGCATCGAGCGAATTTATATTAGTCAGATCAGTAAATTTTCGGGGGAAAATAGGCTATTTAAT
GCAGTTAATATGGTCCAATATATTTGACTAGTGCATCTCTATTCTTCGCGGAAATTGTTTAATGGTCGGCACATAATACT
TCAAATTCAAAACAATTTAATTCTGGTTGTTGGGATTGACCAATCAAATCTTTTTGTTTTTTTGAGTGGATTTGGTTGAG
AGAAAAAATATATTTTCGATAAAAAATATTTTTTTGAGAAGTGAATTTCTTTATCTTTTTGATTATTTTTTTCTAAGAAG
GTCATTTTTTCATTTTTTATTGAACTTATTATTTTAGAAAAAAATATTTTGATTAATTAAATATAAAAAAATGGAAAATA
ATTTCTCCGGACCAAACACACCTTTCGACTTTTTCAAATTTCTTGTTTCGTAGAAATAAATAATAAAGTTACGTTATGCT
ACAAAAATTCTAAAATATCTCTCATTTGTCGAAATTCGGAACTTACTAAAGAAAAAGTGGTAAAATAATATTCTTTGAAT
ATTTAAATTTTAATTTTAGAAGATAAGTTAATGTTATTTCCATTTAATATAAAAAAAATTAGTTAACTAATTCTACATAA
GTGATTTAGGAGGAGGATTATTGAAGAATTTTTGGTAGAAGGGGAGTTTGTAATGTTCAAGCAACTATCATATGAATCTA
TCAATTTCTTGGTAGGAAGCATTATCCCTTAATAAATTTTATTTGATACCAATTTAGATTTATTAGACTTTAATATAGAG
ATCGGAAAATCCCAAAAAAAGAACAAAGTATTTAATACAAGTAATAATAGCCAGTACTTAAAAGTGTGGAATAAGTCAAT
GAATACTTGGTACTTGATTTCTTTCTCTATTAGTTTAAATTTTGTTTGCTTCTACTGCTTTATTTAACACTGACAGTTGG
AACCAATTAGTTAGTACATCACATGAAATAATTATATGTTTGGTGAGGATATCAAATTGTAATTGATAGTTTGAATTAAT
AAATAAATTTTGAGGTTTGACAACTAAGAACACATCACTATCAAGAATATTTTCATTTAACAATATGGTATTTGAAAATA
CTGGTTCACCAATAGCGTTGATCTCGTTGTGTAGACTCACTACGAAAAATTTCTATCGAAAAAAATTTCATTTACAAAGT
TCAAACTTGAAAAGTCGAAGCATCTCTCTAATAAAGGTGAAGGAATGTAGTTAGTATTTGGCAATTTGCATTGTATTTAA
CTTTTTGTGAAATGCTTCTAACATAAAAGTGATTATTTTTTTAATATATTATAAATATTGATTATGTTTTAAACATCATT
CCTAAAAGTGGCTATTGGTGCACAAATACCTTTATACTAAAGCATAAAATGCGCTAGGTTATATTTTTTTATTTCTCACT
TGATATTCAATTCAAATATTTGCCCGAAAGTCTAGTTATAACAATTCAACTCTAACATATTATTTATAAATAATATTTTT
TTTCGTATTTCTTTGAAATACTATTTGATCCGTTCAAAAATTTAAGAATTCTTGACAATTATCATGAATGGTATGTATCA
AATTATAAACATCGTCACATTTGACACAAATTGCCAATTTTACTATCGAACCACCTTCGCAGCAAATTTAACTTTTTTTA
GTATACTTTGGGGTCCCTTCTTTAAAAAAAAAATGTTGAAAAATAAGACTTCTATATATAACCATATGTATCCAAGAAAT
TAAACTTCATGTCTTTCTCTAATAACTTTTCCTCGAAAAAAACTATAACTTCTCCTAAAATTGTCTAGACATGCTTGAAA
ATGTCACAATTTTAATTTCTGAAAAAAAGAAAAATTGTAGTATAGTAAGAGTATTTTTTTTAGATAAATCACAAATTTTG
AAGATAATAAAAATATCCATATGATAACAACAATACATGGCAATGTGCCAAATAATGTTCCAACTTCCAATCAAATCCAA
AATATGTCACATGGTTTCAAACCCAAAGGGATTGTCCCTATCTTATTTCTAAATCAAAAGGATGTTAATTATATGTAACA
CTTTCATCAATATTTCACATTTTATCCTCTCCTTTGTTACTCGGTATTCGATATTCATATTAGGATCTGATTAAATTTGA
ATCTGGCCTGAAAAGTTTCACTTCCTAATAATAAAGCCAAGTTTATACCCAAGTTCAGACTTCAAATATCTGATTAAGAA
TGAATAAATATTTACCATGTCTGTTCCAACCCTTATTGGTCCTCCTTTGGATTCCTTTTACTATGATTGATATATATATT
TTTAGCTTGTATCAATTATATTCACGAGACATATCTATTGTATTTCACCAACTTGGGCTTTATTTTGTGGCTTTTATAAT
TTTGGTTAAAAAGTTTAGAATCTATTATAGTGTAGAGTAGTCTAGTACCTACTTTTTTTAAAAAAAAAGTTATCATAGAC
CTTATTTTTTACTTATTTATCATGTTCACATGCACCACATTAATCTTTACTTTATTTTCTTCTTTTAATGGAAGTAGTAA
TTGTTTCACCATTTCAGAAATTAAATGCATGATATTAAATATTATATCAACTAATTTCTTGTGCATGTGAAGCAAAATGT
AAATTAACGGCTCTTTTCAATAGTAAGAGGTATTCCTCTCACATGCGCACATGTCACTACTAAAGTCTAAAAAGAAAGTT
TTCCCGAGAATAAGTGAGAAATTTGTGTTATAAAATATACACGCATTTCTCGTTGAATGCATAGTAATAAATAGATTCTC
ACTAAAATACTGTGAAATTTTCTAATTTTTCTGTAGGAAAACATTATTATCTTTTCTTTCTTTTACCTGATTCAATCAAA
ATATCTGAGAATAGCTTCTTTTAACGCTTTTCAATAGGAACAAAATAGTAACTCTTTTAGTAGTGTATATCACAAAAGAG
TTGTTTGGATGAAGAAAAATTAACATTGTTGTATGCAAGATTTTTCATAAGAGATATCGATCAATTAAAAGTTAATTATT
TAAAAAAAAAGTAGTATAATGTCATCATGGAGTTGAATCTAATTTTTAGGCTTTTAGATCATGTTTGATCACATGACCGC
AGGAGTACAAGTTCTTAATTAGATCATTTGGCAGAATCGTGCATGTGATCACAAGATTAAATAATCTTATCCAATTTTTT
AAAATCTATCTTTCAAGTGTACGTACGTCAACCAATTATGACAGTTTTGTCACATTATTTCATGCATGCATCTACCAATA
AGAATATAACTGCAATGGGGTGATAAATACTTTTTCACGCTTAAATAATAGAGGTCTTACGTTTGAGTTTTTAGTGCGGA
GTCACCTTTATATATTAGGGTACACTTTATTCCTCAATGTAGGACTTTTCAGCACAAATTTAAATTTAATCGACCTTCAA
TATGAATATCGGATGTCGAATGAAAAAAAATAAAAATTCATGCATGCATCTTGAAGAGTACCTGGTTATTTTTTTATTTT
TTTTTAATATTGCACAAACTCATATGAAATACTCATTACTAAATATCTCTATTCAAGAATAATATATTTTGTATAATGTG
TACGCAGATTTTATTACTACTGTGAGAGCCTCGGTAAAATATTCCCCCTCCAAAAATAAATAAATCATCTTTATCTATTT
ATATTTGGTTTTGGCACTAAAAAGTGTAGTTGCAAATTAAAGGACAGACAAAACTTTATGGTACATATTCTTTTTTGTTT
TATAAGGCACAAAATGCCAAGGAGCATAGCATCTACCACTTTACTCCCTATTTTCTAGGATTTTTAATTTATTTTTAATT
TATTTTTAATTTAAACAGCTAAATACTTTTCACCAAAAAAATAATAATCATATATAGGTCAAATATAATATTTTAGATGT
CTTGAACATTCTTTTACAAAATTTATTGTTTCACCAATACTGTTGACCTATAGTTATAAATTGAGGGGAAAAAAGAATAG
GAAAAAGGAGGAAGGGCCACATAGGTGTATTCAGGATTTTGAATTGATGTGTGCATTATTATGAAAATGTGAATTTAATC
GATTTGACATTTAAGTTTGTATTATTGAAAATAGTTAAAGTGTTAAAATTATAAGGCCAAAATTGAAATGCTTAATTAAT
TAAAATGTCAAAAGTGCCATCAAGAACCACATAGAGAGGTGTTACCCAATTTTAGAAAGAAAAATAATACAACATAAATA
TAAAATTCAAAATTCTTACTCACTAACAGGTGCACTCAATCATCATCACATTATATGATACTTTGATTGTGGGTTCACAT
ATCTATATTTAACAAAAAGTTTAAAAAATATAACACTACTGTGTATAATTTCAGGAAGGGAGTATGGATTCACGTGAACT
CAGTGACCCCCTCCAGCATACACCTAAGAGAACCAACATGGGTGTGAGACTTTAGTAGATAATTGTGATCCCTCCGTCTT
TATTTTGAAAATCTTGAATTTGAGCTTCTGAAAAAGAATAATTTTTTGTTGGAAAAGCTATTTTAAAACAGGGATCCAGC
AATACACGAATTTCAATTAATTTAATGAAGAAGGGCTATAAATATTTTTGAACTATTCAAAATGGGTATATTTTACTCTT
CGTTATGTTTTTGGTTCAAAAATATTTTTATCATTACATTTTTTACTAAAAATGTCCTTTAATTATCAAAATAACTCAAA
AATTATCATTCTTACTAACAGTTGCTCCACAACCACAAAAAAGAGCATGTTATGTGTTTTGCTCAAAAATATTTGTATCA
TCATACTTTCTACTAAAAATGTCTTTAGTTATCAAAATAACTCAAAAATTATAAAATGATCTTATTTCGAATAGAACAAA
ATTGACTCATTTTTCTTGTTTGGAGCAACCATTCGTAAAAGGAGTACTTTTAAAGTATTTTGATAGGACAATAATAATAT
TTTTAAGCCAAAAATATAACAAGAAATAAAATTAATTCATTTTAAATTATTTAAAAATATATATCCTTTTCATTAATTAT
AAGAAGAATAAATCCATTTACTGTTCAACAAGTTTTCATCTACCCTTGTGTCAGATCACGTGATAGCCTGTACTTTAAAG
GGTATTCAGAGTCTCCCATATCTTCCTCACATGCCAATCACCATACATATGAGTTTTTATTTCTGGACTTGTCTTATATT
ATCGAGTTATTTGGTACGTAGATTAAATTATTTAAAAAAAATAATTTTAGAATTATAAATTTTGAATTAACTTATCTCCT
ATAAAAGGTGGAATAAAATAAATTCAAGTTGAATAAATTGAGGGAAAATGATTAAATGTGCCATTGAACTTTGATTAAAG
GTTCATCTATATTATCCGTTAAAAGTTTGGCTCATCTATAACATTTTCTTCGGAGAAAAGACCCATCTATGCTATTATTT
GTTAACTAAAAATATTTTTCATTTTGCGGAATCTTTTTTTATACGTGGTCAATTATGATTCGGCCATGTCATTAATTAAA
TAAATTTTTAAAAGGAAAACAAGTTCAATTATGTCATCAAACTTTGAGAAAAAAACTCATCTATGCCATCAGTTAAAAGT
TTGGTTCATTTACGTCATTTCAGTTAGCAAATAATGGCATAGATGAGTCTTTTCTCAAACGAAAATGACATAAATGAGCC
AAACTTTTAACGAATTACATAAATGAGTCTTTTGTCAAAATTCAAGCCATTATCATGTTTATTTAATGTTATAAATGAAT
TTCAAAATAAATACATATCATTAACCAAATATAATATAAGTTCAATACCAAATTTAATCCTAAAATATTTCATCTTATTC
CGCTTACCAAATGACGGTTTAGGCTCTGGCTTAGCTTTTCTTTTCACTACACTACAAATTATGTGACCACATTATCCAAC
AAATTTGAAGGTAGTAGCCGGAGATAGCACGAGCTCTGAAAATGAAAAAATTTCAAGCATATTCTTAACAAGTCTCACGC
AAATATAAATTTAAAATTAATTGAATTAATAGATATGAAGTAATTATATTATAAAGTCTTGATTCATAAAGTTGGATCAA
TCAAAAAGTGTACACTCTTAACCTTATCAAAGAATTATTCAACCATCACTCATGATAATAATTGAGTAGACCAAAGAACC
CATGTTTCACTTTTTGTTGTTTTTTGTGTTATATGTAGACGTGCAATTTTAGGCTATGATGTTCAATCTTTTTTACCTAA
GGTAATAGGGTTCTTTATACACCCATATTCTTTTTTCTTTTTCTTTTTTACTTTTTTTATTGTGATTACGTGATTTACTC
GTATAAATTATCAATTTTTTTGTTTCAATTTACTTGATTTGATTCAAAGCATCTAGTCAAACTAACTAAAAATAATCAAA
TCCCACATAATTAATTTCGACACTCTCAATATATATCAATCTATGATAACTTTATCTAGCAACCAAACGAGGTCTTTATG
TGTGTTTGTACTTCAATATATATTCATATCCATTGGTGACATTTGGCATGAAAAAAAGATAAAGAAATATATGTCAGACT
GCACCAACGTGATCCAACATGGCTTAAATTGAGAGACTCACGTAAACAAAACAAGATACTAAAATTACTCAATAATTTAT
CTCAAAATTAATTATCATGAAATTATAGGATAATAATTTTAAGATAATTAATTTCGAGACAACTTACTGATCTCCAATTA
AATGATCTCTTGTTTGGTACGAAAGATAAAAGATAATTAATTTCATAGTTAATTTTAGAATAGGTCTATCTTATATTTGA
TTGAGATAAATTTACAAATAAATTATCACAAATTACGTTATTTCCCGACTAGACGAACCTAAATAGAGGGGAAAAGAACA
AGAAGGAAAATAGAAAATGTAAAAATGATTAGCTAGGAATATCTCATAGACCATGTTACAAACCGAATATTTGTAGGGAA
CAATAATACCTATAATTTTTTTGGTTAATAATCATGATTGAAGAGACTAATGCAATAAGTGAAAAGTGTATTATTTCTCA
TAATTATATTGCAGGTTGTTTTTTTTGTCTTAATTATAGACCTTAGGCCTTAGCTACTACTGTTGTTAAATATGGAATCT
TAGTATTTTGCATGAAAATGATTAATTAAGCCTAACACCCTGGTCTAGCTTCAAGATAATGTATACACTTCTGATCTATA
AGAGGCCAGCTAGAAATTCGATTGTTTAAATTCTGACTCCACCTCTAAACAATATTTAATTTTTTAAACAAAATGACAGA
TATAGTAGTATAGTACCTAGTAAATAACTTTCAAAGTAAGAAATAAAAGAAAATATATCAAAAGAATTTTTTATATTACT
AAGTGGAAAATTAAAAAGAGACAAAATTTAACGGGACGAGACAAGATAGGACAATTTTTTTTAAAAAAATGTTAGATGGT
AAAAAATCTTAGTAAGATAATTCAATTGATCAAATATTAAATTCAACTCGTAATTTCTTGATTACAAATTCAAATCCAAT
TCTTCTTTTTCAATCTGAACATGCTTTGTGAAGCGACAATGAAAAAGTTAAAAGTTCATGAACTAGGTATATAATCTGAA
TACACGATAAAATATCGAAGTGATTGAGCATTCATGCTACCACGATATACTGAGAATTTGAGAGTCAATCCTATATTGCT
TCGATTCATTTTTTAAAAAAAAATATAAAATAAATAAGCATACCATAATTAAAAAGGAGGGCAGGTTAATTAATTATATG
TGGGATGAATGTGCATATATATTAATTAAATTACATAAGAAATAATTGAACTGTCGTCGTCTAGTTTTTCATGTGCTGTA
GACTTATAAAAGTGAGTTGGCTTATGCTGATATATAGTAATAAAATAATATAATATATAATACTATAATAATAAATATAT
TTATGACCAAGACGACCTAGCTAATTCTAGATTGCAATATTCATATTCTTCACCTATCATTTAGTTCAGAAAACAATAAT
GCAAATTAAAGCCAATCATATAGGAACATGAATTGTACTGTGTGAACTGTGAAGTGGAAACACCTACTACATCTTTTGTA
AACTTCTGCTAAGCTTTTGTTTTATAATTGTGATATTCGGATTAACCGCATCTCGTATTTTCTTCATTTTAAAATAAGTG
TTATTTAAACGAGAAGTATCTAGTTAAAACGTTTTATTAAGAGTTGATGTGTTTAATTTAAACAAGGTTTAGTTCAAATA
TTTAAGAGATTGCTTGGTGAGGCTCAAAAATCTTTCTTTCACATTTTTTCTCTGTCTCAATTATGATTGATTAGCTTCTT
TCTTGTGCAAGCTACGATCTAACTCCTTGATATATGTTGCACTATGTGATCTTTCGGATTATGTATTAAGTTTATATTTA
AGTTTGATTTGCAATCACTCTGTACAATTACATTACAATAATTAGGAAAAGGAAAAAATGACAAATATATCTCTGAACTA
TCGTAAATAGTATGTAAATATCTTATGTTATACTTTTGGGATATTGATGTCCCTGCTATCCAAAAACTAGAGTAAATATA
CCATTTATACTAACGGACGTGTCATAATCTTATCCATCGACCCGACATTTATTAAATATCGGATCAACGGATAATATTGT
GCCACGTGTCCCTATTTAGTCTTCCGCTAGAGTGAAGGGCATATATGATCTAGTTTTTTGACAGCAAGGGCACCAATATC
CCAAAAGTATGACGAAAGATATTTGCATATCATTTATAAGAGTTCGAGGATATATTTATTCTTTTTCCGATGGGAAAATG
GAAATATTGGGTAGCGACAATATTATCCAATTCATTTTATCAAAAGTTTTAACTTAGGTTGTATTTATTATTATTTTTAA
AGTGAGATATTCCTTGGCCCCTCAAAATACCCAAAATCATGTAGATGGACCATTCTGGTACAAGTGATTAATCTTGTTTG
TAGAAATTGTATGACCCATTTTTTTTCAAGTACCTTTGATATATATAGTTGTCGTTTGGTATGCGGTACAAAGTAAGATA
TTTTGAAATTAAATTTTAAATAAGATTTGTATTGTGTTTGATACATTAGGATAAATTTATATTGTCTATCAAATACAATA
TAATTTTTATTTCATGGTTAATCTTAAAATATTTCATTTTATCCTATTCAATTTGAAATTATTTTATCGCATCTTTAATC
TCCCAAATGACATAAATTAGTCCAAAATTATAATACTAAAACTATAATTTCAAAATAATTCAATTCACATACTAAACGAT
CACGTATAGTTAAGTGAGTACATATTAGCCTTCATTTATTTATATGGTAAGAGATGATTTGGTTGGGAACAAGTTATCTC
GAAATTATTAATTTCGACATAAGTTATTTCGACATAAATTATTTCATCATATATATGTGATAACTTATTCCATCACTATA
GCAAAAATGATGAAATAAATCATTCAAGTATTAACTAGTAACAATTTAACTATAAAATATTTATTTTAGCCTAAATAAAA
TTATTTACAGTCACATAAATTTCTATCATTCATTTTGATCCACAAGTTTTAAAAGTCCTTTCTTTCTTAAACTCCATTCC
GAGTCAAACCACTTCATATAAAATGAAACGAAAGAAATAATACCTCCAACCAAACATGAAATAAAATAACTCTATATATT
ATTCTGAAATTATTATACCTTATACTTCACAATAAAATAAGCCTTTTGAAAGTATACCAAAGTTGGTAGGGAGTAATCTT
CTTGCAGTGGAGAAGAATATAGTAAGTAAGATGAATGTATCTAAGTGATGTGATAGGACAATCTTGTGATATTTGAAAAA
AAGATTTAGTAGGTACCTATATATTAATCATAACAACAATTTGGAGTTGATATTACTATAATTCCCACCATAATTTCACA
TTTTGAAAAAATAAGTAATTGATCAATATTGTTCAATTTATAATTCTTGTTAAAAAATAGACCTAAAAAAATAGTAATAA
TAATAACAATAATTGAATTAAGTATTACAGTAATTTCACCCATAATTTCACATTTTGATAAAAAAATTTTTGACTAATAT
TACCCAATTAATAGTTCTCGTTAAAAAATAGACCTATAACTATAATCGGAGCGTATCTTAATGTGCTCCTCTCTCCCTTT
TTTCTAGCCAATATCAATAGCATCGTTTTTTTAATAGGACAAAGCTAAAAATATGATGAATAAAATAAATAAGATGAGAA
AAATAAGTGAAGGACTTCACTATAGTATATGTCGAATGTTTGTAGTAAGGAATTAATCTCCCTTTATTATGGTAAAGTTG
GTAGCTATATATGAATTATTTCAAGGCAAAACAACCGCTTGATTCGATATTGTTGTTTGCTTTGATCCGATCAAGATGAT
TTTTCAATTAAATATTATTATATTTTCGACCACAATCTTACATTTGACAATTAAAATTAATTAATATTGTTCAGTTAATA
ATTCTTGTTAAAAAAATAGACATATAATAATAACATTATGTGTATATGGAATATTTTTGTATTATATTTATTAATGAAAT
TTAATTATTATTATCAGGCAATAGCAATAGTTATATTTATAAGAAGTTCCACTGTAACCAGCTGAGCCATCGTGCAGACA
ATAAATTCCCTGCCTAACTTATCGCACTACTCCTTCCCACGTTCCTTCTGTAACATATAAAACCAGCTCCATTGACTGCC
ACATTCACACTACACTTTTCTTTTTTCCCTCTCATTTCACCACCGCCACTGTAACCGTCGCCGGCGGTAATTTCAACCTT
ACTCCGGCGATCTACACTTCCGTTTCCGGCCTCACTGTTACCTTTCTGCGGACGGAGTATTTTCCATTTTGCCATCAATG
GCGCTACAGAGACAACCTAGTGATCTGAAAAACAGAGTGAATACTTGTCTCAATAGATTATCTGACCGTGATACTCTCAC
CGTTACTACGAATGAGCTGGAGTCTATAGCTAGGAGTCTTAACAGTGAAGGTTTTGGTGCATTTTTGACTTGTATTTCGA
GTACGGACTCTTCAGATAAATCGCCGGTGCGTCGGCAATGTGTTCGGCTTATCGGAGTTCTCTCAGCTTCTCACGGAGAT
GCTTTATCACCGCATCTAGCCAAAATGCTTTCTACTGTACTCCGGCGACTTCGTGACCCTGACTCAGCTGTTCGCTCTGC
TTGTGTAGAAGCTGTTTCCTCCATTGCGTCGGAAATTACTCAACCGCCGTTTTCGTCTATTTTGAAGCCTTTAATCGACG
CTATTATGCACGAGCAGGATAATAATTCGCAGATCGGAGCTTCGCTTTGCCTTGCTGCGGCAATTGAAGCATCACCTGAT
CCTGAGCCGGCGGAGCTGAAGAAAATGTTGTCGAAGCTCATGAAATTGGTGAAGAATGATTCCTTTAAAGCCAAACCGGC
GTTGCTGTCGCTCATTAGTAGTATTGTTAGTGTTGGTGGTGCTTCCAATAAGAATGTATTGAATAGCTTGGTTCCAATTA
CAGCTGAGTTGTTGAGTAGTGAAGATTGGACTGTGCGGAAGGCTGCGGCGGAGACATTGGGGCGGTTGGCTGTTTCCGAG
AAAGAGTTGTTGTCAGAGTTGAAGGCGTTCTGCATCACGTCATTGGATAGCAGAAGATTCGATAAGGTACAAAATACATG
AACTACAGTAAATCTATTTACCATAAAGTTTAGAAATGATTGATAGGAGAACTTCATTACCTTTTGTCATTTATTTTTGA
AATGGAGTAATAATAGACTGCTGATCTTATTCTAATCTAAAATCTTATAAATTTATTAAGAAGAATTGGCTTATACAATA
CTCTGCTTTGAATCTATAGGTGAAGGTTGTGAGAGAGACAATGAATCGGGCGTTAGAATGGTGGAAGGATGTTCCAGGTG
CTTCAGATGATGTTTTGCCTCAATTACAATCCAAGTTTCCACAGAAAGGTAACTTCCAATAAAAGCTAATCTGTTCTGTT
GAAATAATTTATTTTTTTCTTTGTAGAAAGGCTTGGGGTTTAAATAATTCTTGGATTTCCTTAGTTTTCATATGTTATTA
CTATGTTCTGTCAATAATTTTCTTTCCTTCTAAGCAATCATGGAGATGAGAGGATTCAAAAATAGCTAGTCATGTTAAGA
AAGAGCATTGAATAGTATTCAAATTGGATTTAGTTTCGAGTTTGTTAGAGAGATTATGTTAACACAAGTTCCCTTGAATG
TTGATTGACTGAAGTGGAATCTGAATTCCTCTACACTACGAAAATGGAAATATTGGCTCAAAATGAAGCTTACTGAAGAT
TGTCGTAGGCATGGTGTGAGTTTTTTGTTTATGACGAGAGAGTTATATTCTGGCCAGTATGGTTGAAAATAGGGAGATGG
TTACCGAGCTTTTTACTATTTTACCTGTCCACTCCTGCACAAATTAAAATTTGTGAACTCCTTTTCTTCCTGAAAGTTCT
TTTTCAAGTTTTTATGTTCTTCAGAGTCCAGACAAAACACTTGTTTTTTCTGATTGATCATCACATGGTATACACATGCT
TAGAAACTTATCTTGTCAGATGAGTCCAGGTCCAGGGAATCTTGGACTTTAATTAACCCTTAGTTTCCATATTTCCAGTT
TCATTGATTGAAAATTAGTCCTTTTAGTAACTAAACTATTTCAGCCACATCTGCATCGTAATTACTTTGTTCCAACTTTG
GTTATAGTGAGCTTTCGGGCTATTTTCCCTTTTCAAGTGTTGCATCTTTGTATCCTGTCCTATTGCTATTTTTATGTCAG
CTGTTACATAACTGTATGCCATGTTTCTACTAGAGATTGCCATGGATTCTTCCTATTTTCATCTTTAAGCTCTTATTGTA
AATGCATTACTTTATTCACCTACATTCTGCTACTAAAGTTATCCTATGAGGTGCCATATTTACAGAACTATGAATTTGTG
TCTCCAGATTGTGTTAGTGGTGCCTGTTCTCCAACTCCTTCCAAAAGTTCGAGTGATACAGCTACGGAAACCCCTCAGCC
AAAGAAAGCAATCCGCTCAACCAAGTCACTTGCATCCAGTAGTTCTTCCTCGATCACCTCCCAGAAAAATAGTTCTATTA
GGTTCCGCCGCACAAAATCAAATGTTACGAGCTCCTGTAAGCTGGATTTTAGAAAATCCCCTGATGCAAAAGCAAAACAC
ACTGTTTCACAGGCTTCTTCGTTGGAGGTAGCTTGTGAAGAACAGAAGAGTCAAAATCTTAGAGTTCAAGGTTCAGTGGA
TTCAGTTAGTTGTAGCAGTTCAAACTCAGAAGTAAAGTCAACTCTATTCAACAGACCACCGGATGAGAAGTTCCACAGAT
ATGGTAATTCACAGTTTGGGTCTCGGGTTATTCCACTCTTTGAGGACTACAATGACAACATGGATGTACCTGATGAAAAC
ATCAACGAAGATGCACTCTTGAGTCATAGAGAGTACGAGAATTTCTGTTCTGTCAGCAAACAGCTTGTTCAGATTGAAAA
TCAACAGTCCAGTTTGTTAGACCTCCTGCAGGTACATTTGTCTTCTCCTTCCCTCAGCACCCCTTCAAACATCATATTTA
ACTTTTGGTCTCCATTAAGTTGATGTCACAACCTGTAGTCTCCCCTATTTAAGAGGAATGAGTTGTAAATTTGTGCCAAG
GGACACATGCTGAGCTCAGCCTATTTCTTCTTCATTGCAGGGATTTATTGGCAGCTCACGAAATGGAATGAATTCCTTAG
AGAAACGTGTAAATGGTTTGGAGAGATTACTTGATGAAATGCAATATGACTTGGCAATAACAACAGGGAGGATTTCAGAT
ACTGATTTTACAGGAAGTACATGCGGCATGATCCCTCGTGCAGAATTTTTGGGTCCTAAGTTTTGGAGAAGTCCAGAAGG
GCAAAATTCACAATCAAGAATATCCTTCTCCACTGGGAGCCAGGATGTAGTGTATAGTCAGCCAGAAACGTATGCTACCA
AGCAGAACAAGAATATATCTTCAGCAAAGCAGTTTAGTATCAATCAGAATGAAGCATTACGTTCTTTCTCTGGTAGAAGA
AAAGAGAGAACAGCTCGAGATGGCGAAACTGCAGGTTTTTGTCATGTCAGTAGGCATAACGGAACTTCATTCACAAATTG
CATACAGCAGCAAACTTGAGCCTTAGGTGATTGTTTTCTTTAGCTTGACATGATGATTGTTTGATTATTGAAGACATACT
TGTCTGTTGTCTCTAATCATCGCAATACTTAAAAGTCGTCTATAATATTATAAGTTTGAATAAATGGTTTGCACTCTCAT
CAACTTTTGTAGATTCTTCTTTCACGTCATTTTCTGTGTCTTTTAATTCTCATTTATAACATATTTTTTGGACTTGATGA
AACCTAATCCTTCACACCTGGCTGTACTCATCTAGAGGTCATAGTGTTTTGTTTCCCATGAGCACAATTGGTGGTCAGTT
GGTTCTCCATAGTTTACGACTCTTGCTATATTAGTTTCTGATTCTTCACTGTAATTTGACAGTCACTAATAGTTTCCTCA
TTAGTAAAAATTTGTTTGTGTTTGTCTTGATCTCAAGCATTGATGCCCATATATCAAATAGTCCTTCATGTTACTCATAG
AAGGGTTGTGTACACATTTCCTTGGAACACATTCTTGAAGCTAATACAATCTCTCAATCATATGTTCTTTTACAATTATA
CTCACCGGTTGAAGGTTTTTGTTTGTGTTAGTAACTAAAGATAATTTCTTCTCTCTTAGCAAGTTTTGCGTAGTTAGTCT
CAATGCTGAAATATTTGGATAGTCTTTGTCCCATCTGAATCTGGGCAGGGAAACCATGTACTACTTGAAAAGTTCAAAGC
TGTTTGCTGTGAAGAGAAGTCTAAGGAATTTATCAGAGACCAAGACAAGTTTTCAATATTTATACCTGGTCATTTGGTTA
TGTTTAAGGGCCAGTGAGGGCAAGCAATGGGGGATCTGTACAGAAGCTCTGAATGTTGTTAAATCCTGTTTATGCTTATT
TATTCTGCTTTCTGATTCTAATAATCCAATGATTGTTCTGTGAAATGCTATTCATTCTTCCAAAGGAGGAAAGTGCAAAT
ATTAGTCAAATTGGGGCCCTTTCCTATTGATATCGACGACTGTTGGATTTGAAAAATAATTCTGTTGATTCACACTAGGA
CTTGTTTTGTTCCCTGGTTGTCGACAAGTATACTTGAGCATATAGGATAGCTGTTTGAGCTGTGAGACGATTCATATTGA
CAACTCTATTCATACATCTATTTGTCTAATGTCTAATCTAATGTAAATATCTCGTGCTTGTAAGTTGTACTTGAAAAGAG
AAACAAAGAATTGCAATAACAATAACTCCAATGAAATCCCGCAAGTAGGGTCTATTTGTTAAGATTTGTGAAGGAGAAGA
TTGTATTGAATGAATAATTATGTTACAAGCTATATTATTTATACAGAAAAAGATTAGGGAATATAATACTGACAATTCCT
AACTAACTAACTGATGACTCATAGTCTGTTAATTTATTCTAACCAACTTCTAACTAACTAATAGCTGTACATTTAACTCG
TTCCTCAACATCCTCCCTCAAGCTAGGAGTATGAAACACATTCTTCATTCCTAGCTTGGTAAGCAAATATGTGTGTTGTG
AATGAGTGAGTCTTTTGGTGAACAAATCTGCAGGTTGTTCTGTGGTCTTCAGATACAGGGGTTGAACCAGTCCTAGTTGG
ACCTTTTCCCTTATAAAATGACAATCAATATCTATATGTTTAGTTCGTTCATGAAAGACTGGGTTGGCAGCAATATGTAT
GGCAGATTTACTGTCACTATATATAGGCACTGGTAGGTTTAGTTGTACCCCCAACTCCTTAAAAAGACCAATCAACCATA
TAAGTTCTGTAACAGTTGAAGCCAAACTTCTATACTCATATTCAGCTGAACTTCTTGAGATCATATCCTATTTCTTTGAC
TTCCATGAGATTAAGGAACCTCCATATGTAACCATGTAACCGGTGATTGATTTCCTGTTGTTTGGGCATGCAGCCCAATC
TGCATCACAGTATGCAATTAACTGATCAGTTGCGTTGGCTGCCATGAGTATACCCAATCCTGGTGCCTGCTTGACATATC
TTACCACCCTTATTGCTGCTTCCATATGAGATGCTTTGGGATTGTGCATGAACTGACTCAGGAGCTGCACTGCAAAAGTT
ATGTCTGGTCGTGTTATTGTTAGGTAAAGTAGCCTTCCTACTAACTTCTGATACACACTGTGATCATCGAGCACCCTATC
ATCTCCAGATTCAATAGGAAAATGTAAGTCAAATTCTGCAGTTGTGAGCTTTTGGTTCAGCTCAACAGGAGCTCCAACTG
GTTTTGAATTGGACAAGCCCATGTCTGAGATTAACTCAAGACAATATTTCCTTTGATGCATAAGTATCCCTTCACTTCTG
GCAAATTCAATACCCAAAAAATATCTCAAATCACCCAAGTCTTTAATCTTGAACCTGCTCTTGAGAATATCTTTTGTTTC
TAATATCAACTTGTGATCATTCCCTGTAATAAGTAAATCATCAACAGATATCAATACCATCACTAAACTCTCTCCTTTGT
GCTTGGTGAATAATGAGTAATCATAGTGACTCTGCTGAAAACCAGAATCAACTAGTGATGTGGTCAATTTAATGTTCCAT
TGCCTACTGGCCTGTTTGAGCCCATAAAGTGATTTGATGAGCTTGCACACTGTCCCTTTCTCCCCTTGGTGAACAAATCT
TGGTGGTAATTCCATGTATACTTCATCATTCAAATCTCCTTGAAGAAATACATTGAACACATCCATCTGATGGACTTCCC
AATGTTGTGCAGCTGCTAGACTTATGACAGCCCTGATAGTTCCCATTTTTACTACATGTGAGAAAGTCTCTTGATAGTCC
AGCCCTTTCTTTTGATTGTAACCCTTGGCTACCAACCTAGCTTTGAACTTATCGACCTCACCATCAGACTTATACTTGAT
TTTGTAAACCCATTTGCATCCTATTGCCCTCTTATCCTTAGGCAGCTGAACAATCTCCCATGTATGATTAGTTTTCAGTG
CATGTATCTCATCTTTCATGGCCAAAATCCACCTAGAATCTTGTAGAGCTTCCTGATAGGAAAGTGGTTCTCTTTCCTGA
GAGAACTTGGTCACATAACTCCTAAATGCTGGTGAGATGTTGTGATAATCTACTACATTAGCAATAGAATAAGAGCAATT
GCCAGATGTAGTCTTTGCTTTGTCAGTACGTAGTCTGTGTGCTAGATGGGAGGCATAGCATGCCTGCTAGATTTCCTAGT
TACAGTAAGTGAAGGAACATCAGCAGGTTGTACTGATGAAACCTGATTTTGATCCGGAGAATAATGATCATGTGTTGCTG
TGTCGGGCTGCTCAGTGGTTGCACACGGACTAAGATCAGCATGCTCATTAACTATAAGTGAACTAGGATATGTATTCTTA
TCATCCCTATTTGCAGTACCATTTTGTACTACAGTCTGGAAAACAACACATGGTGTAAGTTCATCCTCTGTATGGGAAGA
CATAATAGGTCCATAATCATCTGCTTCAACTACCCTTGGTGCTTGAAATGGAAATTTATCTTCAAAGAAAAGAACATCTC
TGCTGACAAAAACAAGTCTGGACTCAACATCTAATAACTTGTATCCTTTTTTACTAACAACATATCCTAATAGCCCGGCT
TTTCTGGCCTTAGGTGCAAATTTATCATCCCTTCTGTGACTTGTAGCAAATGCCAAACAACCAATCACTCTCATGTGAAC
TAAAGAAGGTGGCTTGTGATATAACAGCTCATATGGAGACTTTTGTCCAAGCACAGACAGAGGAACTCTGTTAATGATAT
AAGTGGCAGCTTCCACACAATCTCCCCAAAATCTATTAGGTAAACAACCTTGAAATTTAATAGCTCTTGCAACTTCCAAC
AAGTGTCTATGTTTCCTTTCCACCACACCATTTTGTTGTGGAGTGTATGGGCATGACCTTTGATGAATAATACCATGCAT
TATAAACAAATCATGACAAGTAGAATTAAAAAATTCACCTCCATTATCAGATCTGAAAACTTTGACACATTTATCAAATT
GGTTCTTTATCATCAACAAAAACTGTCTCTATACAACAATTACATCAGACTTTATTGCCAGTAAAAATGTCCATGTCCAT
CTAGATTTATCATCAACTAAAGTAAGGAAGTATTCCATTCCATTATATGTAGAAACCTTATATGGACCCCAAACATCCAT
ATGTACCAAGTCAAAGACCTCATCTACGACAGTGTGACTTACAGGAAATGAGACTCTAGTCTGCCTAGCTTGTGGACAAA
TGAGACACTGATCAATGTTAAAACTACTACAAGTAAATTCTTTTATTTTCCTTATTACTCCCATGGGAACATGTCCTAAT
CTCTTATGCCAAAGAGCTGGATCTGTTCTAACTGCAGACATTGTTTGAATCCTTGGCTGCTGTTGATCTGCCTTCCAATT
CAGTACATACAGTCCATCCTCTACATCACCAATCCCCTTGACCTTCCCAGACAAGAGGTCCTGAAACACACAGTATGTAT
GATAAAACACAACACTACAATTCAATTCTTTTGTCAGTTTGGAGACAGACAAGAGATTAAACTTAAATGTTGGTATACAC
AACACATTTGTGATTAGGTCATTTTCATTTATCTTCAGACTACCAACATGAGATACTATAGCTGATGCACCTGTAGGTAA
TTCCATTTTTCCTAAGCTTCCCATTATAGTCTTAGAATGAAAGTGAGTGTGGTCATGAACCATATGGTCAGTTGCCCCAG
TATCTATAATCCATTTCAAGGAAGAAATGGAAGAAGAAGTGGGATTACCTGCCATATAAGAACCTTTATGTGGATCTTCC
ATCATCTGGTTATTCTCATTCAACACATTGAATATCTGAGTAAGTTGTGTTGGTGATGAATTCTGCATCATTTTTAGTAA
TTGTTCTTGTGTGACGTGATTTCCTCCTTGATTTCCTCCTGGTGATTGTTCTCCCATAGCTGTGTGTGCTTTCCAGTTCA
CATGATCCTGCATATTCGACATTTGTCTTTGTGGGTTAATATAATCCCCCATTACTGTATTGACCTTCTTCTTACCCTTG
AAGTTTTCAGGATATCCAATAAGCAAATAACAATTATCCTTCACATGACCAGTTGCATTATAGTTATCACACTTCTTTAG
TTTGTTACAGTCTGCCCTAACATGCCCCTTCATATTGCAAAAATCACAATACAAGTTCTTTTAGGATATGTCTATATGTT
GTTGTTAAATTGTGGAGACCTAGCTGCCCTACTAGAGTACATAGCTAAGTATTCCATTCCTTCATGAATAGAACCAGCAA
TACCTTTCTGACTTTCATCCTGTATGATTAAGGCATATGCTTGATTCACATTAGGGAGGCAAGACATCATCAAAATATGG
CCTCTCGCCTGCGAATAACTTTCATTCAAGTCCATTAGGAATTGCAGTAACTTTTGATACTGCATCTGTTCTACATAGTC
CTTTGTCTTATGACAGTCACAGCTAGATGGAGGTAAGATTGAATTATACTCATCCCATAGACTCTTCAATTTAGTAAAAT
AAGCAGACACAGTCAAAGTTCCTTGCGTGAGAGTGAAGATGTTTCTATGCAATTGAAAAAGCCTAGATCTATTAATTTTG
TCAAATCGTTCCTTGAGATCAAGCCATACATGATTTGCACTTGATGAATAGAGAATGCCACTGAGCAGATCTTTACTTAC
GTTGCAGGTAAGCCAAGTGATCACAATCGCATTGCAGCGATCCCAAATTTTCTTCAAAGGTCCATCGAAATCACTTCGTA
AGACAGAACCATCAATGAATCCCAGTTTGTTTCGTCCAAGCAGAGCAATCTCCATAGCGCGACTCCATAATGTGTAATTC
TCCATCCATGTCAGCTGAATTTCAACAGAGAGAGCTCCAGGCACATCAGATGAACTCAAATAAAGTGGATGATTGTGATC
AATTGTCACAAGACTTCCATTTCCACCATTGTCACGCTCTGCTGAAGCTCTGTCAGTAGATACTCCCGTTAATCCATCTT
CGATCGCCATACTGAAACAATTCCGGCAGAATCTCTAGATCTATCTTCAATACCTGATAAATTCCTAGAATCGCCCTCCA
AGCTTTGATACCATGTTAAGATTTGTGAAGGAGAAGATTGTATTGAATGAATAATTCTGTTACAAGCTATATTATTTATA
CAGAAAAAGATTAGGGAATATAATACTGACAATTCCTAACTAACTAACGGATGACTCATAGTCTGTTAATTTATTCTAAC
CAACTTCTAACTAACTAATAGTTGTACATTTAACTCGTTGCTCAACACTATTGAGGGTAGAACGTTCACAAATCATACTC
TAGACTTGTGGAGGAGTAAAGAGGTTGTTTTTGGAAGACCCTTGCCTCGAATACTACATATCAAAATAGGTTTGGAAAAA
AAGAGAAAAAGACTATGAAGAAAAACAAAGCAATTAATAAGTAAACAATAATAACAACAACAAAATAATGGATAATCTAA
ACACACTAACAAAGACTATATTGAATTGCAACCATTAAAAAAAAACACTTATTATTTCAAAAAACTAATGTTAACATCAA
CTTGTTTAATTTCCATCTCACATCTATCGAAAATAAAATTAGGAACTTTGACATTGTATGCCAAGTTATCAACCATATGA
CATAAAATAACTTAATACAATTTAGTCTTTTTCTATATAGCATTGTTCAAGAACTACTGACGAATTGAGAGGATTTTTTC
TAGAGGTGAAATTGGATGATATAATCTAGATGAGATCGATGATAGTGGAAATGGAGTTTCTCCAATATTTTCATCTGTTT
TGGTGTAAATCAAGATTGATAGTTAAATTCATGCCATAATTATATACATGCCAATTGCCAAAAATACAGTGAGCCCTGAA
TATAGGAAAAACTACTTAATTATACATATATTTCTATCATAAATACTAATCCATTCTACAGTTTAAAATAATTATATATT
GTCTTATTAATTAAAAATTTTATACCAATTTTCAAGTCTGATGCATGTATTAAAGATACTTGATATGTATATTGATACTA
GACCGTAGATACTTTCTTCGTCCAACAATACTTGTCCATCATACTAAAAATAGATGTCCAACAATACTTGTCTACTTTAT
GAAATCCATGGATAATTTTACACTTAGTTCCTAATTTACCCTTTTCATTAATTATAGTCATTTCCCTATTACATTTCTGA
AGACATTGTATTCAAAGGGTGATATAACAAAATTACCCTTCTATTTATAGTTTCTTAAGGGGTGTGCCAAGTCAACAGTG
GACAATTATTGTTGGACAGAGGGAGTACATTCTAAAAAGAGCAACTTTCACATATAACAAACATAAAAATCATATTTGTA
TGTTATAATTATAGTTTGCATAATTGCGTTCCATAACATATTTTATGTTTGCAATGGAGTTTTTGTTTTGTATAATTCTC
TAGATACATCTAATTTTATACAAATTGTTCAGTTTTGTATAGATTCATTTATACATTGTAATTTGTATAATAAGATCTGT
ATTTATATAATTATAAGTGTATAAGACGAAAATATATGTATTTGTATTTATATATACACTTTTCTCTCGCTTTATACAAA
CACAAACACATTTCATACATTTTACACATTTGTATACCGAACCAAATGGCAAAAAAATGGAATGTTTGTTGCGAATTACA
AATAAAATAAACTATGGCTATAACATTTAATTTGAATTAATAGTTTGCTATTTCATACAATTTTCCCTTCTAAAAATACA
AATACATAGGGAGAGGAAAACGAGAGAGTAAGTGGATCTCAGATATATGTAAATCATACTAGATACATGTATCTTTGATA
CTAGATAGCAGATACATAGGGAGAGAGGCGAATGAGAGAGTTAGTGTATCTCATATATATGTAAATCATACTTGAATATA
ATGTATATAAAATAAATTACACCTAATTTAACCCACATGTATATGTGTGGTCCAAATACATACATCTGGTGAAGTAAATG
TGATACAAAAGATAATTTTAAAAACTGAAATAAAGACATCTAATTAGATTCTAAACTAATGAGATTTGTGTTATTTGTCA
CGAATTTATGCAACAAATGACGCGAGTGATCCGATCAACTCTCTTGTATTTGACACATAATGGCCCAACTTAAGATGAAG
AGTGGCCCAATAATATGATTTAGACATTTTCTAATTGGATTATAATGATGGACCTGCAGACTTATACAAACATGGTCACA
AACATTCGAGTTGTCACAATTTCTTTTTTTGGGACATAAATTTATATTTTTATGTCATAATATTCTTCAAGTTATGTACT
TGAGTGAACAGTTTTTCGAAAAATATCTCTCTACCTTTTCGAGGTAATGGTAAGACCTGCGTACATTTTATCCTCCCAGA
CTCTATTTAGTAAAAAAATTGATGAATATGTTATTGTTGTTATTAATATTCTTCAAGTTATGTTATGTGCTCTTATAGAT
ACAAGTTCAATTGATAAATGGCCAATCGTGAAATTTAATGGGAAAAAAATTGTTTTCTATTCCCTCTGTCCAACAATAGT
TGTCCACTGTTGACTTGGCATACCCCTTGAGAAACAATAAATAATAGGGGTAATATTACTAAATTATCCTTTGACTTTAT
TAAATTTAATGTTTTGATGAATGTGTTAGATAATAAATAGTGTTTAATAGCAAGGGTAAAATAGACACAAAATGTAAATT
ATCTCTTGATATTCTAAATTAGACAAGTATTATTAGATAACTATTTTTAGTATAGTGAACAACTATTGTTGAACAGATGA
AATATTTTCGAATTGTCACAGTTTTTGTGAATTCCACTTTGGTGAAGTGGACCAAATGTGAAAATGAATGCTAATTGCTA
AGCATACGTATAAAGCAAGGCATTCCTAATAAAGTGGTCTCATAAATTTATGGTTTGCAATCAATGCTCATTTACCAAAG
TTGGTATATCCAAACTTTTATTCTATTACCCTTGTTCTACACTAAGATGATGAGGTGATACTATGATCAATATTCTAGTG
CGGAGCTAGAAGTTTGGGTATAAATTCGGTTGAGTTCAGTAATTTTTATTTAAATAATGTATTTGTATCAAGAAGTTATT
AAATATGTACAAATATTATGTTTAGAATTCAATGATTAACACTTGACATTGTCGTTATAACATTCAGAACTCATAAACTT
AAAATTCTAGCTTGGCCTATGTAAATATTTTCCATCTTTTTCAAATGAAGTACAATAACTCAATAAGTTATCTAGATATT
ATTACATGTTTTCTTTTGTCTTAATTTGTAATACTGATTTTTCTAGTCCGACTAAAGAAAAGATATATTCGATATTTATT
AATAATTTAGTTACAATATTAATTTTATCCTTAATGAAATGATGTATAACCAAATAAATATCTATGACCTATTTTAAACT
ATAAATTTTAAAATTTCCTATTTTTTTTTAAAAATAAAATATTTATGTCACTTGATTACTAAATAATACTTGATTAATAT
ATATACTCTGTTTCATTTTATTTGATTTTTTGTATCAATACTAGATATTTGTTTTTACTTCTCTATTTAACAAATCGTGA
GTTTAATTACATTTTTCTCTATTGGTCTTAGTATCCAATAACTATATAAAATAGTACTAGTCAAATTTAGAATTTCAAAG
TATAATTAATAAGATTAATTTAGTAAAATACATCATTAATTAAAATATTTTTTTAAAAATGTGTTAGAGACCAACATGGA
TCGAGTAACATGAAAGGGGGAGTATTTGATTGCCACTAAATTAATTGAGAAAAGATCCAAACCAATCCGTCATTAGTTCA
CAATTTAATTAAATAAATCGCAACACTACAATAGAGACAAATTCAAAATTTAATGGAATTTTCACAGTTAATGCTTTAGT
TATAGGCTTATTGCCAACCATCAACATGGAAACTGCATATAAATTTAAAGGGCCTCTTACCTATTGATATTATACGAGGT
TGATTCAAAATTTAAAGTTCTCTGTTAAAAGAAAAAACAGAAATTAAGTAAGTATACACTTTATCACAAATTGTGAATTA
TTAGTGGTCCATACATAAAATAGAAATAGGATTTGTTTGAAAATAATGCAGTATTTTGGAGTTTTTTTTCTCGAATTAAT
TATATGATTTAGTATAAATATCCTGAAAATCTCACCGTTAAACACTCATAAATTCAAACGCCCATAATGAACAGGGATTC
ATTGGAATCATTAGCTGTTGTTGAAATTTTTCTGGCAAAAGTCAACACTTTTCCTTTATATCCTCAAAATAAAATCATTT
TTATTCTTTGATGAATATAAATATTACTCCTATTAAACTTTTACTACTACAAAATATTTATTATAAACCATACACCATTT
TTTTATTAGAAAAAAAGTAATTTATATCTGAAGATGCATTTAGTGGCATTGGGTGGATAAATAGTGAGCTTTGAGATAAC
AAATGACTGACACACGAATATTATTATTAGTATTAATTATGATTATTAAATTATTTATTACATAATAGTAATAATAATAA
TACAAATATAATAAATCATTAAAAAGGGGAGACAGTGGCATGCTTGTGCCAGAAGATGTTTACAATGAAGCTGGTGCACA
CAGCCACTTTTACCTTTTTAAAAAAATATAATAAATAAATTAAATTTAAATAACTTTAAGCTTTTCATTTATTTTTTAAA
ATATATACTTTTATAGTCACATAAATATTATGCCATAAGAGTATTTAAAAGCAGTGACATAACCATATACAATATTGAAT
TAGTATTTGAACTATCTTTTCGTCGAAAAATTATATTAAGAAATAATACTAAATATTCCGATTCAATTTTAAATTAATTT
TTTTGACCATTGAGCTGTTGATTAAAATCAATCAATTGATACTTGTTCCTAAGACCTTGGCACAATTTACTCACAAATTC
ACATGGGAAGAATCTCCACGTTATGATTTTTGGAAACTGCATTATAAGTTCCTATTATTTATTTTTTCTCTGTCAAACAT
ATATATATATATCTATATATATATATAATTGTGTGGCTGTCAATAAGGAATATAAATTTCATGAAATTTTTTTATAGGAC
CACACAATTCAACGAAAAACAATTAATTTATTTTTTAAAGCAAAATAAAAATAAATTTTGTAATGATGAAGATAAATAAC
AAAATTGATTCATTATGTTTATGTCTAGGTTTAAAATGACCCCACTCATGAGCAATTTTGGTCTTCTAAATTTATAAAAT
TGAGCACTTATGTTTTTCTTCTATATTAAAAATAATAATCTGGATATTAGATGTTATGGGAACTATGAAGAAAAATAATA
GAAAACACCATGAAAGTCTCGTCCAATCTTTAAAATTACAATCCAAAAATTGCACCAAACACCAAAAATAGATAATTTCT
TTTTACAAAATTTGCATCTGGCTCTAAAAATTAATCGAAAACCACAGAAATCGTAAAAACTATGACTACAAATATAAGTT
CATGTGTTAAATCTTTTCTTGTAATAAATATTGTTAAATCAGATAAGGTTAAATTATTTCATTTAGACCAAACATATGAT
CATCGTGACAAATTTAAATAATCAAAATTGCTCAATCATATATTTAAAAAGTCATTTTGAACATATCCCAAACTTAAGGA
CCTGTTTTTTTCTTTCTTTTTTCTAAAAAAAAAAATCATTTTCTTGATGTTTATGTCTTTTTAGAGGGTTGCGTAGCTAG
CCTTCCAAAGCCAGCAAACATGCACCAAATCATGGAATAATTGATCTTTTTTTTAAAAAAAATCGAGTTAGCTTCCGCGC
ATTACATTATATTTTTTACTTTCTACCACCAACTATACTAGATAACTCTATTTATCGAAATTATAACAAATAAAAAAAAA
TACCTAATATTTTCCGTCCTTTACCGGAATTTGAACCCGTAATTGATCAATTCAAGTAGAAAGAAGAAAAGAAAGAATAG
ACATGTACCAATAATTCCAAAAAAGAAAAAGAAAAAAGAAGGAAAATTATAAGTTGATTACATGCTAATAAAGTGATAAA
GGTTACACCTAATAAACACTAAACATCTATTAAAAAAACCAATTGATATAGCTTCAAGTTTTAACATAACCGTATATCAA
TCCAACTTTTTTAACAAATAAAAAAGTGAAAATGTCCGAAAAATAAATTAAACGAGAGATACTAGAAAAGAATCAATGGT
AACGAAAAATAATAAAATCGTTACTATCATTAGTTTTATATCGATAAAATTTAATTCTTCGTTCCATCATCCGTCTCATC
TAATGTTAATTAAATGTCAAAAAAGATTGTTACTTTTTACAATACATGATAAGGTTTAAATATAATCCAAATTGGCAACG
TTAGCTTTTTTGTTCATTTTCACTCACGTTCTTTTGTTCTCCACCGGCTGAATATTAATTTTAATAATAATGAAATAAAA
TGAATATACTATATAGTATGCCAATTAATAATAATAGTATTTAAAATATTGCTTGTAAGTTGGAAGCAATTGGTTGGTTG
ATTTTGGAAGTGAAAGCAGCCATAAATTAAATTCCAAGTGGAGTGATTTAATAGTTCTCTTAAATATATTACTTGTATTA
TTGGCAAAGTACGATTAATAATAGGAAAAATTAAAGCTAATTAACGATAAAGGTTTGAATAAAAACCATCGGAAAGTTCC
CAGCTGGCTGGCTGCGCGTGTGACCAAATTCTTGGACTAGTTTTATTTTTTTTCGTTCTCGAGCTTGAACTCGAGAATTC
TGATTAAGAGTGTTTTTGGTATGGAGGAAAATATTTTTCTTATTTTTTTATATTTTATTGGATAAAAGTTTTGGAAAATA
TTTTCTATAGAAAAACATGTTACTTAAAAATAAGGAATATGACCTTTTTAATAGAAATAAGAAAAAATAATTTTTTTACC
AAAAAAAAAGAAAAATAAATTTTATAAGTGACATTCTATGTTTATTGTATTCTCCGCACCTTTCCAATGCCTCCAACCCC
TGCTCCTTAACTATTCTAATCGCGTCATTACTGTGGCCCCACTTCCACCCTTTTCCACACTTAAATATTTTCTTAGATTA
CATATAAATTATTCTTGAGATAACATTTTTTTACTTACTTATTAAACACTATAAATTAAGTAGAAATCAACTTGTATCTA
AGAAAATGTTTTCTAGAAAAATAATTTCCATGAAAAATATTCTCCTTTCATGTGAATGAATCTCAACCATATTGGTGGCT
AGTTTTGACTTTGCTCATACCCTCTTGAAGAGGAGGGCTACACCTTTTAATGATTTTATAGCATGAGTTTGAATAATCGA
GATGTTAAAAGAGGGTATCAAAAATCACATAAGAGTACAAAAATGAAGAAGTAATAAAATACTATAAATTGAAAAAAAAA
ATACCTTCTCTATTCTAATATTTATGATATGAGTATATAACATTTACTATAAATCAAAATAATTTACAATTTTAACTATT
TAATCGATAAGTAAAAAGTTGAAACAACAAGCAAAATCATTTGACTTAAAAAAATTAACAATGGAACAAAGGAATAATAA
TACTCCCTATGTCCCTAATTACTTGTCCACTTTTGAATTGACACACAAGAAAACAGTAATTGACATAGTAAGTTTACCAT
TTTACCCTTATTAATTATAAAGTGAATGAATTAAAAACTTAAGATTTTCAAAAAATTCGACTTTCTCAAAGTAATTAATT
GAGAGTATAATAGGTAAAAAATATTGTCCTTTCTTGATTTGTCAAAATGGACAAGTAATTAGGGACATCTAAAAAAGGAA
ATATGGACAAGTAATTAGGGACATAGAGAGTATATATTAGAAAGTGAAAATAAGGTTTTTTTTCAGTGATCGTGGTGAAG
TGATAAATACTTCTTTATTCTTAATCATTTCGGGTTTGAGTTCCCGTAGGTACGAGTAGGGAGAGCTTTAACTCCCAATG
TGAAACTTCCCTGCATAAATTTGGATTTAATCGAGCTTATATATGAATATCGAACCCCGAATAATTCATACACGCGCTAT
GCCATCTCAAATCCAAATAAACAGCTACAAAGCAGCCATTTTTACTCTTTTTCCTTTTCTAGTACTGTCTTTAACAACAG
TAACCAAATATTTTTTTAGTATTAGTAGAGTAAAATATTCATCTTCTTCTTCTAAACGCGTAGATCAGTAGTATATCTCT
CCGACAATTACTAAAGATTACACAAAAAAACTCTGATAATAATAAAATCACTGTCGGCACCCACAAAAAACCAGCAAAAA
CAAGAAAAACAACCAAGAACTAAGAACCAAAAACTCCTTCAAATTCAATTTTTTCCTTATTAGATCTGCAAAAAGAAACA
ATCTTTGACACCCCTTTTACTTACAGATCCAAAAATCAAGAAAAAAAAATGGATTCTTCAGAGCAACGTCGTAAGAGGAA
AAGGATTTTCAGACCATCTTCTCCAACAGCAACTATTGTTTATTTCTTCTCTGTAAGGTCTTTTGTTTTATGTTTTAGTT
TTTTGATTTTTCTTTTCCTTCTTTCTTATCAGATTCCTTTTAGTTCCTCTGTTTTTCGACCTGTTTTAGTTGTTTCAAGA
TTGTCTTTACTGTCGTCTTCTTCTGATTTTTTGTCTACTTCACAATCATTTCAAGATTTTGGTAGTAGTTCCTTATTGCA
TTTACAAATTGAGGGTCGGGTTTTGTTTCCTGATCATGTTTTGTTGTTGGTGAACAAAAATGATATATTCAGTAAAAATA
CGAACTTTGAGTGTGTTTATGGTAGAAATAGTACTGGTGATGATGTTGGTGTTGTAAAGGAGAAATCTTTTTCAGTAGAT
GTTTATGGTGAATCTGAATTTGGGGTTCTTGTTAGATGCCCACTTCCTCCTGTTAATTATTCAGCTGTGGTGAATTTGAG
GAAGTTTAGTGGAAATGGGCTGTGGAAAGAGAGTAATCAGACAGTTAATTCTTGGGAAAATGTGGCTTATGCTGCTACTT
TGGATGGGAACACAGTAGTTGTGTTTGTGAAGGGATTGAATTTGAGGCCTGATAGAGAATCCGATTCGAGTCAGTTTAGT
TGTTATTTTGGTTTGGGAAATTTCGAAAAAGAGGGAAGATTTGCACTTAGGACAAAGGCTATTACTGCTGCTCAAGAGGT
TGTGAGGTGTGAATTGCCATTGAGTATTAGGAAGAATCCTGAGAAGGCTCGAGGGATACGAATAACTATTGGTATGTTGC
CTCATATTCATGCTAAAGCTCATGAACATGTGCTTTTGCCTTCGGTAGCTAAGATTACTGAATTGAAATCTGAGGGAAGG
GGGAATGTTGAAAATGGGAAGTATGATCTTTGTGTGTGTACTATGGTGTGGAATCAAGGTTCAGCGCTTCGTGAATGGAT
TACGTATCATTCTTGGCTTGGAGTTGAGAGGTGGTTTATTTACGACAATAATAGTGATGACAATGTAAAGGATGTGATTG
AAGAGCTTGAGACAGAGAATTACAATGTCACACGACATGTTTGGCCGTGGATCAAGACTCAAGAAGCAGGTTTTTCGCAT
TGTGCTCTTAGAGCGAAGAAAGAATGTAATTGGGTATCGTTTATGGATGTGGATGAGTATTTCTACTTTCCGTATTCTAA
TCCAGGGCATCAAAGTTTGAGAAGCACAGGTTATGCGGGACAGGATTCCCTTCGATCCCTCGTGGCAAATGTATCATCAT
CGTCACCAGGAATTGCGGAGATCAGAACAACTTGCCATAGTTTTGGACCGTCTGGTCTGAATTCAGCTCCCTCTCAGGGT
ATCACTGTCGGATACACTTGTCGTCTTAAGAGCCCCGAGAGACACAAATCAATCATACGTCCCGATGCTTTGGACACCAC
TCTCCTCAATGTCGTGCATCATTTCCACTTGAGGAAAGGATTTAGGTACATGAATTTGCCACAAAGTACTGCAGTGATAA
ACCACTACAAATACCAAGTGTGGGACGTTTTCAGGGCGAAATTTTTCAGACGAGTAGCTACATATGTCGTTGATTGGCAG
AACAATCAAAATGAAGGATCAAGGGATAGAGCACCTGGTTTAGGGACAGAGGCCATTGAGCCACCAAATTGGCCATTACA
ATTCTGTGAAGTTTGGGATACCGGCCTCCGAGACTTTGTTTTGTCAAACTTTGCTGATTCATCAACTGGTTTGTTGCCTT
GGGAGAAGTCTTCTTTCTAATCACTGAATCCCGATGACTATCGTAGAGAAAGGAAGTCTAGAAGCTAGGACTTTATTCTC
CTTTGGACACGAACACTATTCCGTTCTCAATGGAAATACGCCTTAAAGATTGAACAACAATAAGAGAACTCAACGTTCAA
TCTAAGCTAGGGAGCTTGAAAAAAAGGCCCAAAGCCAATCCCAGGGAATAGTAAAGCTTCGTAGGGTCTTTCTGTCCAGG
TGCAAGTAGTCCGCCTTTGTAAAGAAGACGATCACTATAAGATTCAATTCTTTCTTCATTCTATCGCGATTGTATCGAAC
TTCCCTTAGCTTTTGTAGACAAAATATTTACACAATAGCTTAGAATAGGAATTTTTTCCTTCTTTTTTTGAATATATTTG
TAATCATTCTACAGTGTAACATGATATTTTTCATTAAATGAGATCTACTCAGTCAATTCTTTTATTATTATTCTTAGCAT
TGAACCTTGCCTTATTCAACCCTCCATTTTTGGGTAACTTTTAATTAGTAACATGACATAATATCTGGAAAATGTCAAGC
AAAAACTATGAACGCCATGAAGTAACAAGTATAAAGTGTTTTCTTCTCATTTGTCCTAGTCTTGATGTCGGAGTTTACTT
GGTACTTGTCACTGGTTAGGGCTGACAGGTATCCTGTGAACTTAGTCACTTGAAATTTGAACTAGATAAATGTGAAATTG
GTGATTACCAAAACAGAAGCAGAATTCTCCAAAAAGTTTCATCCTCTTGACAATCAACATATTATACACCAACTTCCATG
CCCAATTTTCTTGTTATAATAGTCTTGTAATAAGCGCAAAACATAGAAGTAGATTCAAAATTTAAACTTTATGAGTTCAA
GTTCAAAATTTTACCACATGCTTTGACACGTATAGAGAATTTGAACTAAAATTATTGAGACTTCCCATTTTGATTTTTAA
GTTATTAAAAAACTCTGGATCACCAATAAGAAATGAAGAACAAATAGTAGTAGAAGATAATAATTTGACATGACATATAT
AAAATTGGACACATAGAATTAGATAAGGATTTGCTTTAATAAATCATATGAAGTAATCTTGGAATATCCAAAATCCTTCA
AATTGAATACAAAGCATTATTCATAAAACAACATAATAAGCCAATAATTGGCAGTAATTTTTTACTAATTAATTAAAAAT
TAGGTTCACAGAAACAAGTATTAACCCCTTCAACAAACAAACAACCACCACTTTTATAATTTGCCTCAATACAAGCTGCA
TTACAATCTGGAAAATCAGAACATCTTCCTAAATTAATAGCTTTCTTAATAGCTTCAGTACCTGAAATCAAAATTAGAAG
AGCCAAATAAAACAATCCAATTAGTAAAACTGATCTCTTAGTGGCCGCCATTTTTGTTGGATATTCAAAGACTTCTAGAC
TGACACGTTTCTGATCGTCTATAATTTTTAATATATCAATTATCATGTATGTCTAGGAAGGTCTATTTATATTTTTTTTA
AAATGCATTCTCTAGAAATGTCTTTGAAATTATGTATCTTGAAATTGGTTGTTTCATATTTAATTTGTTTATTACTTGCT
ATGATGCTATTCTAATCTACATTGATTAGTAGTCAACTGTGATTGTTAGTTGTTGCAGTAAAATAATCAGCATCTTATTA
TTTTAAAAGTTGGAAGTTGAAAAGTTGAAAAATTGAATTATCAAAATTTCAATTTAATATTGAATAATTATTTTACCTTT
CAATTAATCATTACTCCCATAACAATTTAGAATGGCTCTATTCCATCGTAGTTAGCCAAACATATCGAGATCCATAAGAA
CGACCGGGTGGTCGAAATTCTGATATTACGGATATAGTTGAGTAAAAACTAAGGGGTATTTTGAGGACAACATCAATCTG
TGACTGAGATACTGACATTGATGAATCGAACCTATAGCAATGCCGTTCTCCTTGCTTGCCCCATCCACTCTTAGTCAGCT
AACCAAGAATCACAGGAATTTTCCCTTTCATCTGGATTTCCCTTCTGAGATTGGTTTTCCATCCGCTTTAAACGTCTTTT
TCCCGCCTGTTCATTCTGAACTTTTGATCCTATGTCGTCCAGCTTTCTTGATGTTGTGGGTCTCAGTCTTCTAATGTCAG
CTTTCTGGCAGGCCAATCGATCTCTGCTTGATTGGCCCAAACTGCATGATCGATCTGATGAAGATTCCCATGTAGATCTA
TGAAAAGCCGAACCAAATGGAAATTATATATATATATATATATAAATATATTCTTTGTTCTTTATTTCTAAAATTCTTTA
GTGTGTTTATTTTATTTGTAGCTTAATCGTGCTAACTAAATCGATGTATGCCTTATTATATCTATAATTAATTTTTAATT
CAAAGTTATTTCTTGAACTTTTTTTGTGATTTTTCATGTTGGTTTGAATTTTGATCATAGGCATTTCTATTTTCCAACCT
TTCTAATTCTAAAATGTAATTCTTTTTTAATTTTTTATTTACTATATGAGATCAAACAATTAGAAAATATGCCACAAAAT
TTACCTTTTTAACACTTTAGTAATATCTAATGTTACAAAAAAATATTGAGGAGATATTATAGGTGAAGAGCTCATCAACA
TCAAGCTCTTGTTTTTTATTTCTGTTCAAAACAGAATCGAAACCGAAAATTAAATGGTAATAAAAGATGAGAATTTGACC
AGGGCCGACTCAACAACATTGGGGGTCTAAAGTGAAACTTAAGAGAGGGGTCCTAATATGTTTTTTTCATCATATATACT
TGAATTTAAAATTACTTTTCTAGCTATTTTAGATGCGAAACATCAGGTACTGTTTTATAATCAATTTTTTTTAATAATTC
CTTTACAAATGATAATATAGCTAATTCATTCGATCTCTCTTAAAACATTGCTGATCTTAAAGAAGATTTAATCAATTTTA
ATTTCAAAAAAACTTCTTTTGGCTGAGGTGGTTACATGAGCTGTTAACATTATTCTATAAGCAATATGTGTATTTGGAAA
GAATCAAGTCTTTTTATTTGATTTAGTATTTCCATTAGATCATTATCTTCTACTTGTATTATTTCCCTTAACACTTTTAG
TTCAAAAATCAAATCTAAACCATCAATATCAGAATAACTATTACGTGTTAAAAAAAGTTCAAGGTTAAGACAATATCTTT
TAAATTCTCATCATCTAGTGATCTCAATATTTTACCACTAAATAAGAAATTAAAAATATTTTCATATGTTTTTCAATTGG
TTCAAATCTATTTTGAAGTGAAAAAATAGTTTGATCTACTCTATATATATAAAGCAATCAACTCTAAAAGATTCTTCAAG
TGACTTTGTGATTTCGCTATCCATGTTTTCATCAAATTGTTTCTTACGAAATTCAGGTTTATTTTCATCTCATATGCCAT
TTCCTTAGTAGAAAGCATAACACTCATCAAATAATTTAAAAATAACATATATAAGTAATTATTTTTTTAAAATGGGGCCC
CCAAGTGATGACTTTAGTGGCCTAGGGGTTAAGATGACCCTGAATTTGACATGACATCAATTAAAATTGGACTCATAGAA
GATAAGAGTTTTCTTCAATAAATCATATAAAGTAATTTTGGAATAATCCAAAATCTTAAAAATTGATTACTAATCAAACA
ACATAAGCCAATAATTGGCAGTAATTTTTGACTAATTAATTATGGTTTAGGTTCACAAAAACAACTGTTTGTCCCTTTAA
CCATCAGACAACCACCCCCCTTAAAAAATGCTTGAATACAAGCTGCATTACAATCTGGATAATCAGAACATCTTCCTATA
TTAACAGCTTGATCAATAGCTTCAGTACCTGAAATCAAAATTAGAAGAGCTAAACAAAACAATCCAATTAAAAAAATTGA
ACTCTTAGTGGCCACCATTTTTATCGGATATTCAAAGACTTCTAGACTGACACGCTTCTCTTATGGTAATGTTTTGTGTA
CAATCATGTATGTCTAGGATGGTCTATTTATACAAAAAAAAAAAGAGTACTTTTTTGAAGTATCTTTAAAATAGTGTATC
TTAGAATAGATTATGTTCCATATTTTGTATGGAAACTAATTTATTACTTGCTATGATGCTACTAGAAAATTGTACTTTTT
GAAATATTATTGAAATTGTATACCTTGAAGTAGATTTATGTTCCATATTTTGTATGGAAATTTATTTATTTATTTGGTAT
GATACTACTAAAAATGTACTCTTTTTGAAATATTCTTGAAATTGTGTGTATCTTGAAATAGATTATGTTGAAGTTTTTTC
ATTTTTACTTGCTATGATATTACTGATTGTGAATTTGTGATCAACACGTCATTATCATATTTTAAAAGTGGAAAACCTCT
AAATTAAAAAAGTTAAATTACGAAAATGTCAATTAACTATCGAACAACTATTTACACTTTAATTAATCACTATACTCTTA
CAACGACTTTCTATAAAAATATAATTATATATTTAAATCAATATAACTCTAGCAGATTTGAATACTATACGATGAATATG
TGTCCATTATAATATATTAATTACATTTGAACCTTGTAGAACATGTGTTCGTTGAAATGGTGTCACACTAATGTTGCTAT
AAATCCTTTGTTTGATGTTGACAATATCAAGTGGATATTGCTACGTTTTCTACTTAATTCGAACTTTGAAGACGAGGTTC
TTTTTGAGGCCTGGAGGAATGTTATAAATCTAGCCATAGTGGAAGATTCATCTGAAAATACGTCAAATTACTTTTGAGAC
CTCTAGAGAAGATATCTATATATAAAAGATGATATAATCTATTAATTAGGGCATGATAAGAACTCAAAACAGAGAAAATG
GGTCGGAGATGGGTTAAACTAGTGGTTTCTAAAGGAATCGAGTATTCAAAATTGGAGATGGATTATTTGATTATGATCTT
GTCACATGTCCATTTTTGCCAAAATATATAAAAGGGATATTTTTAGACTGAAAATAGAACATAAGGTATATTTAAATCGA
AAATATTCTGTAATAAAATAATTCTGTAATAAAAAACTATCAATATATATAATTTAAGTCCTATACAATAATATTAAATT
TGTTCATGTGCACTAATTGTCTAGAAAATATTTATCCAATCAAATCAGTAATTGCATACAACACTATTAATTAATAATAT
TGTTTGGTAATCTTTATAAATGATAACTTACACTGATAATAAAAATCACATACATACAAGAACATATTAATCAATTTATA
ATAATTAAGCTGCTGTTGTTGCCTTATTAACTAGAGATTTAGGAGGAGGAGGCAATCTAATTAGAGGTAATCCAGCAGTA
GCCAAAGACTCATAACAATTTTTCTCATGAAACTTCTTGATATAATTTGAAGCCTTATGATTTGTAATTTGAGCACTCAA
ATTACTTAAATCATCTTGATTTCTCTTATGAAATTTCTTGATATAATCAGAAAAAATCCCATCTTGATCATGATCAATAA
TATTATTTTGATGAACTAAACAAGAGGAAGATTTTTTACTCTCTCCTTGATCATGTTCTTTAACAAATGTGTAAAAATTT
GACTTGGTTTTTGGAATTTGTGATTTCTTGTAATTCCCTTTTTCTAGTTGAAAAGATGAGATATTAGAAATATTATTGGT
TGAGGATTGGGAATTTTTTTGGTGTTTATTTGTTGTTCCTCCAAAAATGATGGATGCAAGAGAGAAAGATGATAGTGTAA
TGATATTAATCACTATTTGCATGGTTTTTTCACAAAGAGATTTTTTTTCTTGCACCTTGTTTTTTTGAGTCATGATTGAA
CAAAAAAAATTAAAAAATTAAAAAGAGAGAAGAAAGTTGTGTGTTTTTTTCTCAAGAATGGTTCCCTTCATTTATATAAT
AAAGAGAATATAGTAATCTTTAATTTATTCTGTGGGGTTAGTGGATGGAAATTTGATTGCAAAATAACAATCAAGGAAGG
GCCAAGGCACATTTTTTGATTGACTAGCTCCAAGATGGGAAAGATCTCATGTGCCGGAAGAAAAAAAAAAACGAGGTACG
TGGTGAAGTTGTAAATACTTAGGACTTGTTTAACCGTAGATCTCATGTGCCGGAAGGAAAAAAAAAAGTATGCGGTGGAG
TACTAAATATTTAGAATTCGTTTGATCATAAATATTATAAATATCTATTGAAAAAAAAATAACACGAAATTTGTCTGGTC
ATAAAATTTATTTAGTTTTTGAAAAAAAAAAAAGTTGGCATTTAAAAGATCACTCGTTTTTGAGCTAATATTAATATACC
TCAAACTTTTATATTTTACAAAATAATAATAATAATTTTTAAAAAATCCATCTATTTGTGACTCCAATCAATTCTATCTA
CTTTTTCCCTCATTAAACACGCTCTTAAAATTGATATTTAGTTTGAGATAGTTTTAACTAATATTCAGTTACAATTTGTC
TTGAAAAAAGTATGATTTTCCGACAAAAAGTTTTTCATCGGTAGTGCCTTATTTGCTTAACCTCAAATTTCGCAAGATAT
TCAATCATATGATCATAAAAGAATTTCAAGTTCAATGATTTAATGACTTACAAAAAAATTGAGCTAATTATTATTTTCAT
TTGATTATGTTGTACTCTAATGCGTGAAATGCTGAAGCTAATTATTTTAATTGTACTTTGTTGTGGCGTAAACCTGATTG
TAATTTGCATAATAACTTTTTGGATTTGTATTATCTAATTCATTATAAAAAATAATTCTTTAAACTTATGAGCATAAAGC
ATGTTTCATGTTTTCTTTCAAAAAGTGAAATAATTTTCAAAACCTATGACCAAGAAACTCAATCCAAACTTCACTCAAAT
TTAATTTTCCAAAAATATTTAAAACTCTGACCAAACACCAGCTTCTTTATTTTTAATCAGAAAGGTCTCCAACTCAAGTG
AAAAATATAGAATATTTTTCGTCGAAAATACTTTACTCTAAAATAAAATTTTCCGACTCCAAATTAATCACGGGTAACAA
AAGAAAGTATGTGCCATTCTATGATGGAAGCAATATTGTCAAAAAGGGGATACCCAAAGGGGCCCTGCGTATGGATTTCA
TCGAATCTACAGTATTTCCAAGAATTTTCTGCTTATATATATTTTTTTATTTTTATTAAACTATTAATTCTGAATATATT
GTGTTAATAAAAAGTTTTTATATTATTTTCTAGTGCAGAACAAAGAGTGTATTTCTTTTTGCAATTTTAAGATTTAGCCA
ATTAGAAAACAAAATTTGACAAAAAAAGGATACCACTAAAATATGAAAGCAACCGTAATTATATTAAAACACTTGTATGG
TTTTGAGAAAATTAAGAACCATATAAAGTAAGTTTCACATAACAAACAAAAATATTCTTTAACATATTTAGCAAAATAAT
AATAATAATATATACAAAAAGTTTCCAATAACATAACAGAGTCAAATCTATTTAAAGTAAATGCAAAACACATGGTCTCT
ACCTAATGACACAATAAAAATTAAATGATGCCTTATTAGACGTTTTACATATATACAAGTGGACAGAATCCCTAGTCGAC
ACTTGTAAACTTTTAATTAATTCTTAATCTCAACTTTGTCAAATTCTTAGGGAGAGAGCATTAATTCTAACTTTTGTGTA
TTTGAGTTGTTGCTGTATTTGATAAGTTCTTTTCATTCTCGATTCTATGAGAATTTTTACGAAAGTCTTTCATTTGCTTC
TCTTTGATGGAACGATTATGAGATAATGATGTATGAAAGTAATAATAATAAAAAGAAAATATATAATTTTTGTAGGAAAA
ATTACATAATCAATTATTAATTCTTCTTATATTTTCAATAATAGAAAATATATCAAGTCATGTTTATATAGATTGTGAAG
TCATACTTTATAACAATTTCTGATATGCTTTAAGCAATTTTTCAAATAATATATGAACTACTTGAAAAAACCAACGAATA
GGCATATCAGCCCCATGTTTCGTCCATCATAACACTTTATATAGTTGAGTCTAAGATTTGATTATTATGAATTTTCATAA
CGACTTTAAGTTAATAAAAAATAATTATATAAAAATTAATGTGATATAATAGTTATATTGACAACTTCATATTAAATTAA
AGCTGTTGAATTTTTGTAAGTTTAAACGAAAAATGTTAGATTCGTCTCATGTGCTTTATGAGGAACTTTCTAACTTATAG
TTAAGCCCCCTCATGTTATATTTGTTGAGCTAATTAACAATTTAACCAAAGTGCCTTTCTAGATAGATACACATAATTAT
TTTTCTACTCATATATGATCTTGATTGATTCTCAATTCTCAAACTTCAGTTTCATGTTTTATTCTTTCTCCAATTTATTT
TATTATATATATATATATACTACGACGTTAAATTAGTTGCATAGCTATCAAAGATATACCATAAAAGTTATTTGATGGAA
TGTATAAGAATAGTATAACTTGATAGAGTGTATTAATAATGTTAGAATTAGTTATGTTGAGATTATTTCATATTCACTAT
TTGACTTAATATATGAAGGACAGTTCTATTTCTAATCATGTTTATCGATGATGTATTAATAGCTTTTGTATTGTTGGTAT
CATGGTTTGTTAAGTATTATTTATACACCATGTAATATTGAATATGGTGTTTAACTAATTTATGTATTATTAGTTATAAA
TAAATTGAAATTACTACCAATCTAATACAAGTGCGTGACAATACAAGATTTGCTATAAATAGTAAATATTAAAACAATAG
TTCCATTTGATAATTAGCATTGTGAAATCTATAATAAAGGTGTCCAAATAGTATCATAATTCACAACAATATGGCCCTCA
CTTATTTTAGATTAGGTAATTTGTCCACGCTTCTCATAGGCATGAGAGACTTATTTTAGCCTTATAATAAAAAAAAAAAG
GATGTTTGTATTTTGATTGGAGATAATTTTTGTAATGTTCAATTATACGATATTCGATGTTTGGTACAATTGGAGAGCTC
AAACCAAATAAAGATTATACCTAATGATTCTTCCTCTCATCTGACAATTGTCTCTTATAACTCATTAAACACTATTTTTA
TTCTTCATTTTTTTTATTAAATCATTGAAACTAATTTAATTATGACCTCACTATTAGGTCACGTCATAAGGTTGTCTCTT
CACGAGTGTTGTGTAGTAATTTAATAATTAAAGTTTGATCCAACAGAGTATTAATTTTTTTTAAAAAAAGTAATTTTTGA
AAACTACGCATTACTCCCTTAGGTCATCATATGAAATGCTTGTATATAACATGCTATAAGTAAATGAGATAAAACAATGA
ATGTGTGATATGTACCTATAAATTAATATTTATGATTTAACTTTAATTAGTTAATATATATCTTTACATTAATGTCAAAA
CTCAATATCTCGTTTAGGTCATCATATGAAAATTAATCATATATAACATGCTATGAATGAGGTTAAATACTAAAAGCATG
ATCGAGTATTGTATAAATAAATATTACAATAGTAATCTAACTTTAATATCAAAACTCAAAATCTACTTTAGGTAATCATA
TTAAACAAATTACTTATAACACGTTATGAATGAACTAAAAACAACATAAGCATGAGTTTTTCTTTAGATAAATTCAATTT
TAATTAGTGGGAGTTTGACCATATTTTTTTCATGAGTTGAATTTTGCAAATTAAGTATAATCATAAAATTTTAAAAAATT
CTAAATTTAAATTTGAAAAACATCAATAAATTATTTCACTTCGAATAGCTTACAAAATTTAAAAAATCATAATAACTCCA
ATTTATATCATTTTTTTACTTAAACACAAAAACTATCATTGTCAAATTTGACAATTTTCATGGCAAAATACATGCCCTTA
GTTATCTATTAGGTATACAATATCCCTACATCAAGACTCAATACATTATCGACCCGTTAAATTTATCAAGATATTCCATT
TAAACACTCGAATTAAGTCATATTTTAATCAAATACCTCAAATCCCAATAAAATATTTCAATAGACATTTTCTTCAAATT
TAGTAATTATATTTTTTGTGCTTTCTCAATTATCTATTAAGTAATTTAGTTAATCATATAAAAAGATGTTATTTATTTTA
ATTATATACACTCATTTCAATAAGCCTTAAAACACACATATTTTCTACTTGAAGTTGATCCGTATGTTTTTTTATCAAAC
AAACAAATGGAAACACACCCAAATTTTTTTTTCAAAATTTGAAATAAAAATATCTAATTTAAACATTTTATTAGAAGTTT
TTTTTTCTTTTTGGTTTCCCACCTGGTGTCCGAAGCCCATATTGAAGCATCCGACTAAATTCGGATCGCGCACTGTAGGG
CCCATTCGGGGGTGACGCTCCCAACAAGATTTTCTCCATACCCAGGGCTCTCGCGCACTGTAGGGCCCATTCGGGGGTGA
CGCTCCCAACAAGATTTTCTCCATACCCAGGGCTCGAACCTGAAACGTATGGTTAAGAGTGAAGCTCTCTCACCAGTGCA
CCACAACCCATGTTGGCAACATTTTATTAGAAGTTAATATGTTTGGTTGATAAAAATTTAGTTCGAGTATCTAAATAAAA
AATACTGACAAGTTTAATGGGCATATATATCCTTCGGGATGACCCATTAGTTTGACTTGGGACTTTCATTTTGAAGGTCT
CAACTTCGAAATTCCTTGCCCGTGAAAGTAAGAGGTTCACCTTCTAGGTCGAGCTCATTGTACCAGACTTGCTTAGTGCG
GATTACCTTTCCTATGTGATTTACGAGCTATTACATATGATCGGGGATTTTATTATGTACTCACCCAAAGGGGGCAACAG
ATATCCCTTGTCATAAATAAAATGGACATATTATATATTAAGGGCCCGTTTGGCCATGCGATATGATATCATGATATGGT
ATCATGATATGGAATCATGAGATGAAATTGAAGGTTTGTTTGGACATGCGATATGGAATTTTTGTGTTGTATATTTTCTC
ATAAACATAAAAAGCCCATAAGTTATAAAACTATTAAAATAGCCCCAATTGTTTATTCAATCTTATCAAGTAAACAAAAA
ATTATAAAATCGCATAATAAATTATTACAAAATTATTTGTTCTCCACTTAAGTAATTGTTTCATCTAACTTTAATTTAAT
AAAAAAAAATTGAACATAAATTGTAGTGTACTAGTCTTTAATATAATCCTTCCACATAGTACGGACAATTTCCTCACGTT
GAACTTGCATTTCTCGATCATGTGACCGAGAAGACGAACCAACATTGTTACTTTGAGGTGTGAGTTAAAGTGACTATATG
TTGGTGAGAATAATAAATTTTATGTCGGTGAGAATAATAAATTTTAAAAAGTAATGATGTGATTATAAATTTTATTTACA
TATGAAACAAATGGTTAGTAGATATAAATGTGGGGTTGTTTTAACAAAATATAAACTCATAGATCAATTGTTGTATTAAA
ATATCTCAAATCATGATATGAAATCACATGGTGATTCCATATCATGGTTTTTGGAGAATATGATATCACCTCTCATGATA
TGAAATCATGAGATGAAATCAGCGTAAAATCGCATGTCCAAACACTGATTTCATCTCACGATATCATATCGTGATATGAT
ATCGCATGGCCAAACGCCTACTAAGACTTACATTAATTATCAATAAGCATTATGATAGAATCTTAATCAAATATCTCGAA
TTCAAGTTACAAAATAATATGAGTATCGAAAATCGAATCGGACACATGACTCTCCGTAACAAATGTCTTTTTCTCACAAC
CAAAAGTCCAAAAGTCCCAATTTCTCAGTCTTTAGTCATTTCAAACCTCAGTCAAATGACAAGAAGCACAGCCTCTTCAT
TCTTGTTTTTGCTCTTCCCCCTCTGTTCCTCTTCTTCTTCCTAACCCCCTTCTCACTTCACTTCTCCACACTCAACCCAC
CCACCATGACAGCAAAATCAACTAACCCCATCTTCTTCTTCACTCTTTTCTTCCTCATTTTCACATTAACCCCATCTTTT
TCCATTGAAAATGATGTTAAATGTCTTGAAGGTATCAAATCTGCACTTTCTGACCCTTTAAACAAGCTCTCATCTTGGTC
ATTCTCAAACACTTCTGTAGCTTCAATTTGTAAACTTGTTGGTGTTTCTTGCTGGAATGAGAAAGAAAACCGCCTTCTTT
CTCTTCAACTTCCTTCAATGTCTTTATCCGGTTCACTCCCACCTGCCCTTCAGTTCTGTACTTCTCTTCAATCTCTTGAT
CTCTCTGGTAACTCTTTTTCCGGTCCAATCCCGGTTCAAATCTGTTCTTGGTTACCTTATCTCGTCAATCTCGATCTCTC
CAGCAACTCTTTCTCCGGTTCCATACCCCCTGAGTTTATTAACTGCAAATTCTTGAACACCCTTATTCTAAATGACAACA
AACTTACTGGGTCGATCCCATTTGAGATCGGCCGGCTCGACCGGTTGAAACGGTTCAGTGTGTCCAACAATGGCCTTTCC
GGTTCAATTCCTGATGATTTAGACCGGTTTTCGAAAGATGATTTTGATGGGAATGATGGGCTTTGTGGGAATCCAATTGG
ATCTAAATGTAGTAATTTGAGTAACAAAAATCTTGTTATTATTATAGCTGCTGGTGTTTTTGGTGCTGCTGCATCACTGA
TTCTTGGATTTGGGATTTGGAGATGGTTTTTAGTTCAGCCTAGTAAGAAAGATAGAGAATTCGGTGACGGTAAAGGTGGT
GGTGGTATCAGTGATTATTGGGTCGATAAATTGAGAACTTACAAGCTTGTTCAGGTGACATTGTTTCAAAAACCTATTAA
TAAGATTAAGCTGAATGATTTACTAGTAGCTACAAATTCATTTGCTAGTGAAAATATTGTTATTTCAACTAGAACTGGTA
TTTCTTATAGAGCTATGTTGATTGATGGATCAGCATTGGCTATTAAAAGGTTGAGTAGTTGTAAGTTAAGTGAAAAACAG
TTTAGGTCTGAGATGAATCGATTAGGACAGCTTAGACACCCGAATTTAGTCCCGTTATTGGGATTTTGTATTGTTGATAC
TGAAAGGCTTTTGGTTTATAAGCATATGCAGAATGGAAGTTTGTATTCGCTTTTACATGGTAATCTTAGTACTGGTATTA
GAAATGATAGTTCTGAACTTGGTTGGTTAGCAAGGGTGCGGGTTGCTGCTGGTGCAGCTAGAGGATTAGCTTGGCTTCAT
CATGGGTGTCAACCGCCATATGTGCATCAATACCTTAGCTCGAATGTGATTCTTGTAGACGATGATTTTGATGCTAGGAT
CACGGATTTTGGGCTTGCAAGGCTTATTGGTTCTGCTGACTCGAATGATAGTTCGTTTGTGAATGGGGATTTGGGAGAGT
TTGGTTATGTAGCTCCTGAGTATTCGAGCACGTTGGTTGCTTCAATGAAAGGGGATGTGTATAGTTTTGGAGTAGTGCTG
CTTGAGTTGGTGACAGGGCGGAAGCCTCTTGGTGCGGGTAATGCAGAGGAGGGATTCAAAGGTAGTTTAGTCGATTGGGT
TAATCAGCTTTCGAGCTCAGGTCATAGTAAGGACGCAATTGATAAAGCTTTTGTTGGAAGTGGTCAAGATGATGAAATTT
TGCGAGTTCTTCAAATTGCATGTTCGTGTGTGGTTTCAAGGCCGAAAGATAGACCTTCGATGTACACAGTGTATCAGTCC
TTGAAGAGCATGGTGAAAGAACATTGTTTCTCTGAACACTTTGATGAGTTTCCAATCAACTTGACCAAAGAAAACCATGA
TCATAAAGATTAGGTTATAGGATTGAAATGATTAGACAAATGTTTATGAATTTTGAATATTCTAGTTATGGCATTTGTAT
TTCTTGATAACTCTGTATAGTTTGAGAAGTAAATGCATGATCTTTGTACTTTCTTGACACATTTTTACTCAATCTATGTT
TAAATGATTCAGTTATGAATGAGTACTTTATTGAAATGCTATTAATCACATTACAAAGTGGTTCTCCATAGCCTATGTTA
CAACAACAACATATTCGATGTAATCCCACAAGTGGGGGTCAGTGTACACAGACCTTACCCCTACTTAGACAAGTTAGAAC
TGTTGTTTCCGAAATCTCAAGTGCAGCAAATAAAAATATCTTAAGTAGCTTATTTGCTTATTAAACTCAATCATCAACTT
TTATGGTAATTGTCAACATTGAGTTTCCAATTTGGACCACTTTAAAACATGGTGTATGCGCATTTCAACTATTTTACTTG
AGTACCTGTTCTTTTTCACCGACATAGGCGTATCAATCAAAGATCTTGCTTATCGAATAACTTTTCTAGTAAAAGGAGAG
AAAGATGTTGAATATTGAGCAAATGTGATTGCATTACATGACAACATTTCCAAGTAGACATAACCAAAATTGTAGGAAGA
ATACAAGGGTCAAAATTGAGTAAAAAGGCAAAAGACAATAATAAAGAAAAACACTACTTCCGACCTTAAAACGTGGGATT
CTCGTGATATATTATTTATGTGTTTGTCTTGAAGTTGAATTAGATTAGATTGGTCAACATTTTCTTTAATGGACCACACA
AAATAAAAAAAATACTAACAAATGGTGTCCCTCTTTTATGTAATCTACCATGTGAAAGTTAGTGTCTCTTTTCCTCCCTT
TCTCCCTTGTTTTCTTGTTTTGCCTTTCTTTCTGTTTTTATGCTTTTCCTTGTGGCCTCTAGTTGTGGATTTTTGTAAAA
AAGTAGTATTAAAAAAAGAGAATGAATTAAGAATGTAGAAGAAGTTTTAAAATGTCATTAAAGTATGTGAAACTCATAAT
CCTCGTTCTATGTGGTTTGTGTATGGGGAAATTGTGTCTAGTAAAAGGACGATTTAGATCGCGAGACATGGTTAGATTAA
GAGCAAAGAGGTGCTTGTTAGGGGGAAATATGGAAGGTTTATTTCTGGAGTAACTTGAAGTGATTTAGCACCGGTCCATA
TTTGTAACTGAACATGCAATGATACCTTTTCATGAAAAGGCCGTCTTACAACTAAACACCCTTATAATGACTTTTGGGGA
GATCAACAATCAATCTCGAGCCTTGGGCCAATCTGTCATCAATTAACATTAACCATGACGTTGGAATTTAGGCACGTGCT
ACTAGCTAAGTAGTTTTTTCAGTGCTAAATGTGTACTAATGGTTCGACTCTTTTGGCCTATAACATAACTCTATTTTATA
AGAATAGAAGACATTAGAAAGTTTCAAAAAATAATACATTCATCCTTTTCATCTTCCTCAATTATAATTTCCTTGGGGAA
GGAGATCTACACCTCTTCGTTTGTATTTTTCTTTTTCTTTTAAAAAATAAATAAATTTTACGGTAAATCAAACTGATATT
TTTCCGATAAATCGTTTGATGCAATCATCCTCCTAGTTATTTATTAATTGGCCAAAAAGTATCTTTATAACACGCAGAAC
TTAACAAAAGATTAATTAACCTACACATACATTAAGGACATATTTGGTTCAAATATAACCGCAATCATGTCATATCTTAC
AAAGTTATATTTATGAAACTATTTAATTAAATTATAGTAAATTCATACAATATAAACATTTGAGAGTAATAGGATGAATC
ATTGAGCTATGCGCACAAAATAGATATAATACAAACTATAGGGGTTTGTAATACAATTTACAGAAACTTAGAGGAGATCT
GCGAATTCAGAAACCTCCAAATCGAAACTTCATCGGCGGTGAGAAAACGGAGACACAATCAATTCTATGGATTCTCCATT
TTCGCCGGCGATTTATCTCTTCATCATCTCCTTCTCCTTCTCTTTCCTTTTAGTTTCTTCATCTCCAAATTCATCCCTAG
GGCTCGACGCAATCTCTAATGGCGAAGCAGAACATAGAGATGAAAGCGGAATCATAGGGCGTAGACATCTGATGAGCTTC
AAGGAGACGCCTATTGGTACAAATATCACTTATGATTGTTCTCCTTCTGGTCCTTGTGTTCCTTGTTCTTACTCCGAAAA
GGTTTTCTCTCTTATTTCCTTCGTATTGATAATTGATCACTGTTTCAGTTTTGATTTTAATGTATCTCTATGTTTTCGGT
TAGCTGAGGCGTATTTGTTTGTAGAGTTACATGATCAACTAGCTAGGAAGAATTCCAATTTTACTTGTTTTAGGAAAAAA
TATGCCTGAATAGAGCAAATGAAAACAGTTGATTTGTATAAATTGAAGCGGATTGTAGTTGATCGATAGTGCTACAACAA
CATACCTAGTGTAATCCCACAAAGTATGGTTTGGGGAGGATAGAGTGTAGGCAGACGTTAACACTACCTTGGAGGTAGAG
AAATGGATACATACCTAGTGTAATTCCACAAAGTATGGTTTGGGGAGGATAGAGTGTAGGCAGACGTTAACACTATCTTG
GAGGTAGAGAAACGGGTAGAGTATACACAAACCTTACCGGCTTACCGCTACCTTAGAGGTAGAGAAGTTGTTTCTGATAG
ACCCTCAGCTCCAAGGAGTAGTTGATCAATACTGTGGTGATAAAATGCACAACACAGTGCTGTTTAATTTATTTATTATA
TCTAATGTTGTTACTCATAACAAATTTCTCGTGTAGAAAGTTGTATGTATTGATATTGACCACAACATAATATTAAGTGA
TATAGTTAGCTATCAAAATTGAAAGTAAATTGGAGCACTTATTGAATTGTATAGGGAGAAGGAGAATGATAATTGTTATT
GTCTCAAGTAACCAAAGTGATGTTAAGATACTGCTTGTTTAGATTGCATTTTTTTAGGTTAAATTTGTGATGTTTCCCGA
TGTGCTTTCAGAAAGATGAAAAGTATAGATGCAGTGAAACTGGATATCGTATCCCTTTCAAATGTATAGAGATTAAAGCT
AGTTCAAAGGAAGTGAACAACAATAAAGGAAAAAAGAACCGATCTGCTCTGGAGGACACATATACTGCAGTAAGGCCACA
TGTCATGAAGCACAATGAACAAGCTCTTACCTCCTCGGTAAGACAAAGAAATTTGCTGGATGATTCATCCTCGTCAAAGA
GTGGAATACGTACGTATATAACTTATAGGAGCTGTGTTCTTTCAATAAATGAAGAGAAGTTGTCAGTACTTGGGTTTGAG
GTAAGTACATACTTTTTCTGCTTTACATAACTGTCTTATGGAGAATCATCCAATTTACATTCTGCGACATGTTTAGCTGT
TTCTTTCAATATGGTTGCTGGTTTTAGTATTCAGAAATCATTTCACTGCTATCCAAAAGCAAAACATGAAATTGGATGAT
GTGAGAACCATATATTAGAATCATGTTTTGGTAATTTTCCCAAGGAAGCAGTAAACTCTTTTGTTATTGAAGACCACTCA
AGTTAATTGAAGGACTTTGAAAGTAAGGAAAGGAGGCTTAATGCATTTCCTCTCTAAATGTGAAAAAATATAACTAGGAA
AGCTAATCGAGGCAGAGGGGCATATTGCGATTCATGAAACTTTCAAAGAAATAGTTGAATTGTATTCAGAAAATGGAGAG
ACTATTATGAGGACTTAATATCCCCAATTCCTGTAGATTCCTCTTGGATTGTCATGTGTAGTCAAGAGATAAATTTAGGT
TGAAAAGTTCGTATCCTATTAAATTTAGGTAGACTGACCTAGTTATCTTGTTTCAAAAACTTCCTGGGTTTGTTTTCCTG
AATGAGTGATACGAACCACTCCCTTGGTGGGCAAAGTTACCTAGTACATGTTTTGGTGGGAGATAACAAGTACCCGGTTG
AATAATTAAGGTGTTCACAAGTTGGTTCGGACACCATTGCTATCAATTAAAAAAGTGATGTGAACCATTTTACAAGCTTG
CCTTAGAAGTATTGGCTGCTCTTATACTGCATAGGGATAAACAAGTTGTGTGGTGTTATTCTTTTTGGACGTGGGAAATT
CTTTAGGTATAGTCAAAGCTAATTGGGAGATCTTTATCATGTTTTCATGGACCTTAACATCGAATTTGATGCTGGCATGC
TGTGGGTGTTCTGTGTTCATTTCCTTCTTCACGCGTGACTGAACTTTCATCGGATCTGCATTATGTAGGTGATTATGCTG
GGTTTACTTATTGTCAGTGGTTCAACCATATACTTCAGAAAAAGGCGAGCGGGCGCTGTATCTGGTGCTGGCCCAGTCAG
ACTTCCAACTAGTTCTCGATTCTAACTAAAAATCTGTACACGTTTGCAGCTTAGGATTCTTTTTTAATCTTTTTACTTTC
TTGATCCAAGGTTGCAATCCTAGTAAGATTTGCTGTTAAACATGTTTGAATACTTGTAAAATGTTGTAGTAATTCATTCG
ATCATTCTTATAGTTAGAAGAAAATAGAGAGTATGAAGAGTAACTCGATACTGGATAGAAGGTGATCATATCCAGTTTGT
ACTGTATAGTCCTTTGAACCTTTCAAATAGTCCACAACATTCTTAGTTTACTATCTTCCCTTTCGCATCTCTGTATTGAT
AGCAAAATTAAAATTTTCGAATTCATCATGTTTTCCCCCTCATATATGTTTAAACTCTTGTTTCTAAATGACAAATGTAT
ACAAATTAAAGACGAGAATTTTACTTTTATGGAGAATAGGCTTGAAGTTTAAACGTTGCACATAACAAGCTGGTAGAATT
ATCAATTGATGACATAATTTTGTACCCACATAATGCAGATGATTTGTTAATTTTCTTGGTGAATTTGCTAATCACATCAA
CTTGATTAGATGTGAAGTTTACACCATGGTTGGGAGCTTTAGAACATTCTCTACTATATTTCAATAACATTTTCATATAT
TTGAAAATACACATGTTTACACGATCTAAGTTATTATTTTTAACTGAATAAGCGTGTTTAAAATCTATTTTGAAGTATTC
AAACATCATTTGGAACTTTCGATTGAAAAGTAAAGTTTATCCTTTGGAAATTCCATATACATTTTTGTCGCATTAATATG
TAGTTAACAAGCATTGTCTAGTACCCTTTTTAATATTATTATTATTACTTTCTTATTAACTTATTCTTTGATGTTCGTAT
TTGTGTTTCTTTTGCTTCATTCATTGTTTTAGTTGTTACTGTTCTCTTCATTATTTTCGACATAACTTTTTTGCTACTAT
AATTGCTTCAAACCTATTTTTTATATGCTTTATTGGAGCCAAGTGTCATGACCCGCCACTATCATATAAGTTACACATGA
AATTAAAGGAAAAGAATCTAGAGTCTTGGAGAGGTTTGGAGAAAACTCTAGAATATCCTAGAAAATTTCTTGGAAGACTT
TAAAATTCTCTAGACTTGTAGAGAATTCTAGAAGAGAGACCAAATTGTAAATATGTAGAGACTTGTGTAACAATTTTTGT
TTATGCTTTAGCCTCTTAAGCCAAATATTATAGACATCTATCATACTCGCTGTAAGGTATGAACGGGCAGCAGGGAATCG
AGTGAATGACCTTAACGATCGTTTTAGAAGTAGCGCTTTACTAGCCTGACGACTCAAAGCAAGGTCGAGGCCTTCTGTTC
TATGAACACCCCACCACTGAATGATTCACTTTCAAGTTCATTCTAGGCACAGATCATTGGTATTGGATGTATCGTTAGGT
TGTGCCGAGTCAAATCTGCTCCCTTTTTTTTCCGTTGCAGAAAAGAGATCCATGGTAGCGATCCAACTAAAGATTTTGAT
TCCAGTGGGGACAGCTATGATCATGCAAACTCTACTAGTAGAATTACACCAGATATGTCATAAAATGACTAGGGAAGATA
CAATTTTTTACAAACACATGCCTCAAACTAATACTTCGTTTCCTTGGGAAAATTACCAAAAGAATGGTAAAAAAATGTTT
TTTAAGGAAAGCAAAAAACTAAATTAATTAACCATCCACAGATTCAGGCTCCAATGGCCATAGGCAGAGAAGTTGGTATC
TGAAAGAAACCTGCTTTCTACGATAAACTTAAATTACAAATCACAATGTACCATGTTATTGCTGCTTCTTTTTGAAAAAA
ATATACACGACAAGACACTAAGGGCTTTTGCCAAAACTCTGGCGAATCTACGGGCATATGTTAAAAGCCAGCAGCAGAGC
AAACTCCAAACAAAAGAATGATGATGATACTAATCCTCAAATAACATAACCTTTTTTTTTTTAAAACACATCTACAAGAT
ACGATATTGATGGGCTACAAACAGTCAGCTCAAGTATTCGGATCACAAGAAGTAGTCGGGAGTCTTCCTTGTAGTATCAG
GCTCAATCTGTCGTGGAGCAGGGTCAAACTGAAGGAAATTGTGCTCCATGTTTTCACTAATTTCTAGGATTGCAGCCATA
TTACCACAACGATAACAATAGTTTGGAGCACTAAATACCGTTACAACATTCTTATCCTGCAAAAAAGCAACCAATATTAT
GTTAAAAGTACAAACTAATACCTGCGAGACAAGGAGTTTCACTGAAATGAACAAAAGTGGAATTTTTCCATTAGAGGTAG
GAAAGGAAGTGTTCGGTTTATATCTACAGACCTGACACCAATTAAAACCTTCCATGACAAGCTGATGGGCTCTAGAAATC
AGTGAGAGACCATTAGTGTGATTAAACTGAGATGCTATATCCTGTCCAAATGTGTAACCAGCCCCCCGAGGTGATATTCC
CCAACCACAACGATCATCTGGATCAGACCACAGGAGATCACACATCGGCCCTTCATGTGGCACCTAACAACCACAACAAA
GAAGCAATAGTACAGGATTAGTAACATTGCCATAAAGATATAAAAATCATGAAACATCTGAAATAATAGAAGCGACTAGA
GCAAATAAGTGTAGGGCAACTAAGAAATAGGAAAGTGTTATAGTAAGTCGATCACATTCACTGGTGAATAGACTACACTA
CAAGCCTCTATGTAACATATACAAAACATTGTCAAACCTATTCTACAACACATTAGAAAAGAAAATGAGACTCTTTCGAA
CTCATTATAAAAAAATACATAATTTTCTTCCTGTTCAAGCCTTGATTTGTTTGGTTATCTGTAGTTCTGTTGAATAAAAA
GGATGTAACCACATCTGTAGTCCTCTTGTGCCATAATGATCAATTTCGTTAGGTAAATAGGAAATTAACTTGATACATGG
TGTCGGATAGAGTAAGAGGAGGGAGAGCAGGCAGTGACAAAATACAACGCGGACTAGTTTAACATATCATGAACATGTAA
AGTTTAAAACACCAACTATTTCTATACCTCTTGTATACGGTCCAGTGCTCGGATGTTATCGAGTGTATCAAGGGATGGTG
AGAGTCCTCCATGCAAACAGAATATCTACAGTTTTAAGTAAATTAGGCTTGCTAAAACTCACTAATAATAATGTTCAAGT
AAATTGCCAGTTCAGTAAGAGCTCAAACCTGACTCTCTATGAGTGCCGTCAATGGTAGATAATCAAAGAGATCGGTGAAA
TACTTCCAAACATTAGCATTTCCGTACTTCCTCAAGCATTCATCATAAAAACCATACCTAACAGCAAAAGGGATCTGTCA
ATTAATGCAAACATGACTAGAACCTGCAGTCATATTGTATTCAGAAACAAGTACGGAAGCAGTAGCATAGATGATTCATC
CCCACAAGACTGCCCAAAAATATACTTGACAAATAAAAAACTAGAAGGATTGCGTAGAGATACCTTCATTGATAGGTAAA
GAGCAAAGTTGCTTAAGTGAACCTTGTGCCCTAAAGAATTATCTCAATGCAAAAATGGAGGGTGTGTAATGCCCAAGTGT
GACTCAAGTTAACAATGCAAACCCTTTGGTTAAAAAATAACTAAAAACACATGCGTAAGAAGAGACACTTCCTAAAAGAT
TTAGCAACTCTAAAATTCAAGCTTGTCATATGGCATCATTGTCCAACTACTCAGTTACGATATCCTCCTGTTGAATTTGA
TTGCTAAGTTCGTCCATTCAAAGAGCTTCATGACTTTAGAGACTAGGGGTGGGGAGTGGCAATATTAGGAGCTTGACTTC
AAGTATACATGACCTTCGCATAGACACCCTGTAAACGATTTTGCTTGTATTGGTAATCTCACTCGCCAGGAAGAATTATA
ATAGTTCTCAGATTATCCCAGCAGTTCAACTAGACCAATTTCTATCAAAGCTTAATCAACCTGATTAACCTAATCCTTAG
GAATTTTAGTAGTCCAGCTGGTTGGCTACATGAATTTTCACCTTGTTGGTGAGGGTTCAAATTCCCCACCTTGTAATCCC
CTTGCACATTTTCCCCTACTCCCCCACCCCGTATAACAAATGGGAGCTGGAAAACCAAAGCAATAAACAAGCATATCTTG
TCAAATAGCATGGGGATGAGAAGGCCATCATTGATTCTCAAGAAGTATTGCTCCCTTCTCATTGACATTACGTAAGTACA
TGTTTTTGCTGCATAGAATTCAAGAAACATGTTTGTCTTCTTGCTCTCTTCAACTTCTTACTGAAAACCATGAGTTGATA
ACCTGAATTCTCATACCTGACCTCCATGTTCATTTTTTATTTTCTTTTATTTTGGGAAAGAGGGTGAGAAATGGAAAGAA
GAGTTGTACTGGGTACATTGAAGAGAAACATCAGTCCAACACTGCTTGAGTGCAATAAGAGCAGACACAATTCAAGAAAG
GATATTTGAGCCATATAAGCATAGAATTTACATTGCTACTCTTCCCAAACCTAAGGAGAAGCAAAGAGGATACTAAACAC
CGCAGAAAGTCAAAATAGGAGAAATCCACCAAACTGGATAAATTTTTAAAGTGTTAGAATAGAATAGGTACACACAATCC
TACACATAATAGGAATAGTTTATAGTCTCCTATTTGGTAAGGAATTGTATTGTAGTGTCTATAAATAGGGTTCTCTATGT
AATAATTAAAACAACAATTCAATAATATTCTTCTCCAATATTTCTCACATGGTATCAGATCAATTGTGAGAGAAAAAAAA
TAAAAAAATCGCACTGTGCAATTTTTTTCCGGTAACCTAGTAGTTGTCCGGGTAATTAATATTTTCCGTCACTGTTTTTC
AAAAATTAACACCACCACTAGCTGAGGAACTTCCCGGCGAGCAAACCCAGTCATCCCCGCCGGAAACCAGTGCCACATGC
GCCGCTGGAAGAATTTCCCCGGCGAGTTGTCAGATCCACGCGCCGGCACATGAGACCTGTTCCGGCCAGTTTTTCGACAA
TTTTTTTTCCTATCTTGGTTGCCTCTTCATTCCGAGGCTGACCATATAATTTTTTCCTGATTCCGACCAATATTTGGCGA
TCAGATCTACTTTTCCGGCAACAACCTATTTATTTTCCAGATTCCGACAAAAAAAAAATCTAGTTGTTTGGCTACTCATT
ACAGTTTATTATTATTATTTTTATTTTTTTAATTTTTTTTTTTGGCTACATATTCTAATTTCACAACATGTCTTTCGGGA
TTGATACTTTTGGCTCCAAGAATATAGGAATTGGAAGTTCAAGCCCTATGATCACTTCAGAACCGTTAATGGGAAGCTCC
AACTATTTAGCTTGGGCTTCCTCAGTTGAGTTGTGGTGCAAGGGTCAAGGTGTCCAAGATCACTTAACGAACATTGCTTG
TGTTGTAGATGAAAAGCCAAAGGCTAGTGGGGAAGATGCAAAAGCCAAAGCACAATGGGAGAAGGTTGATGCACAATTAT
GTAGTCTCCTATGGCGATCTATTGATTCCAAGTTGATGCCCTTGTTCCGTCCATTCCAAACATGTTATTCAGTTTGGGAA
AAGGCTCGTGCTTTATACACTAATGACATATCTCGATTCTATGATGTGATATCTCGTATGACCAACTTAAAGAAACAAGA
ATCAGATATGTCCACCTACTTGGGACAAGTACAGGCAGTCATGGAGGAATTTGAAACATTGATGCCAGTCACCACGAACG
TGCAAAAACAACAAGAGCACAGACATACATTGTTTCTAGTTCTTACACTTGTTGGACTTCCTACTGACCATGATTCAGTG
TGTGATCAAATTTTAGCTAGTTCTACAATTCCTACCATTAATGAATTATTCTCTCGTCTACTTCGTCTTGCCGCGCCTCC
AAGCCACAAAGTAGTTTCATCACCGACCATTGACTCATCTGCTCTCGCATCTCAAACCATAGAAAAACGAGCATATCCAT
CTATGGAGAATCGACGAGGAGGAGGTCGTCTTGGAAAACCTCGATCCAAGTGTAGTTATTGTCATAAGTCTGGACACACT
CGTGACATATGTCATAATTTGCATGGTCCACCACCCAGTTATGATCTTGTTGTTCTAAAGGAATATAATGAGTTCCTTCG
TCATCGTGCAAGTAAGCAGACATCTCCACAAGAAGCATTTGTTGCTCCGCCTGATCGACCATCCCATAATGCTCAATCAG
AATATGATGATTTTCTTCGATATCGAGCAAGTAAGCAAAGGTCTCCACAAGTAGTTTCAGTTGTTCAACATGATGTCGTT
GCGGATAATTCTTTTGCTTGTGTTTCACAGTATAATACTCATGGATCATGGGTTATGGACTCGAACGCTTCTGATCATAT
TTCTGGTAACAAATCACTTCTGTCAGATATTGTTTATTCACAATCTCTTCCTGCTATTACTTTGGCCAATGGGATACAAA
CAAAACCAAAAGGGGTTGGAAAAGCCACACATCTATCTTCTGTCACTCTAGACTTTGTTCTTTATGTCCCTGGTTCTCCT
TTTAATCTGGCATCTGTTAGTCATTTGACACGTGCCCTACATTGTAGCATAACCTTTTTTGATGATTTTTTAATCATGCA
GGACCGCAGTACAGGACAGACGATTGGCACAGGACATGAATCACAAGGCCTTTACTATCTTACCTCTTCAACTTCCTTCA
CAACATGCTCCGTTACAGATACTCCAGACCTCATTCACAAATGTTTGGGACATCCGAGTCTATCCAAACTGCAACAGATG
GTGCCTAGTTTATCTAGTTTATCCAAATTAGATTGTGAGTCGTGTCAACTTGGGAAACACACTCGTGCCACATTTTCACA
TGGTACTGAGGGTCGTTCAGAGTCTATTTTTTCATTAGTTCATTATGATATTTGGGGTCCTAGTAGAGTTAGGTCCACCT
TAGGATTTCGTTATTTTGTTAGTTTCATTGATGATTATTCGAGATGTACTTGGGTTTTCTTAATGAAAGATCATTCTGAG
TTATTTTCTATATTCAAAAGTTTCTTTGCTGAAATACAAAATCAGTTTGGTGTTTCTATTCGTACTTTTTGTAGTGATAA
TGCCTTAGAATACTTATCATCCCAGTTTCAAGAGTTCATGTCTCACCAAGGAATTATTCACCAAACATCTTGTCCATACA
CTCATCAACAAAATGGTGTAGCAGAAAGAAAGAATAGGCATCTCATTGAGACTGCTCGCACTCTCCTCATTGAATCTCAT
GTTCCGCTGCGTTTTTGGGGAGATGCAGTCCTTTTATCTTGTTATTTAATTAATAGAATGCCCTCATCTTCTATTCAGAA
TCAGGTTCCACATTCCATACTGTATCCTCAGTCACATCTCTATTCTGTCCCTCCTCGTATATTTGGGAGCACATGCTTTG
TTCATAACTCAACCCCAGGAAAAGATAAATTAACCCCTCGTGCTTTTAAATGTGTCTTTCTTGGTTACTCTCAAGTTCAA
AAAGGGTATCGTTGCTATTCACATGATCTCCGCCGATATCTTATGTCTGCCGATGTAACATTCTTTGAATCTCAACCTTA
CTACACATCTTCTGATCATCCTGATGTCTCTGAGGTCTTACCCATACCTCAGGTCTTGCCTGTACCGACTTTTAAGGGAC
CTACGGTTACTTCTCCATCTCCAGTTGCAGCGCCACCACTCCTAACTTATCATCGGCGTCCACGTCCAACAATAGTCTCA
AATGATTCATGTCATGCGTTGGACCCTGCTCCCACTGCGGCCTTGCCTCCTGCTAGCCAATCGATTCCACTTCAAAAAGG
TATACGATCTACTCGAAATACTAATCCACATTATACTTTCTTGAGTTATCATCGTTAATCTTCACCCCATTATGCCTTTG
TATCATCTTTGTCCTCTATTTCCATCCCTAAGACTACATGAGAAGCACTTTCTCATTCTGGATGGAGGTAGGCTATGATT
GATGAGATGACTGCTTTACATTCGAGTGGTACTTGGGAGCTTGTCTCCCTTCCTTCAGGTAAGTCTACTATTGGTTGTCA
TTGGGTTTATGCGGTCAAAATTGGTCCAGATGGTCAAGTCGATCGGCTTAAGGCTCACCTTGTTGCCAAAGGGTATACTC
AGATATTTGGGTTAGATTATAGTGACACTTTCGCTCCTATGGCCAAAATAACATCAGTCCGTCTTTTTCTATCTATGGCT
GTCGTTCGTCATTGGCCTCTTCATCAGTTGGACATTAAAAATGCTTTTCTGCATGGTGATCTTGAGGAAGAAGTCTTTAT
GGAGCAACCACCTGGTTTTGTTGCTCAGGGGGAATCTAGAAGCCTCGTATGTCGATTGCGTCGGTCACTCTATGGTCTGA
AACAGTCTCCTCGAGCTTGGTTTGGAAAGTTAAGTACAGTAATTCAAAAGTTTGGCATGACTCGTAGTGGAGTTGATCAC
TCTGTGTTCTATCGACATTCAGCACCAAATCTGTGTATTTATTTGGTTGTTTACGTTGATGATATCGTTATCACCAGTAA
TGATCAAGTTGGTATCGCTAATTTGAAGCAGTATCTCTTTTAGCATTTCCAAACTAAAGACCTCGGCAGACTGAAGTATT
TCCTAGGTATTGAGGTTGCTCAGTCTAGATCAGGTATTATTATTTCTCAACGCAAGTATGCTTTAGACATTCTTGAGGAA
ATAGGAATGATGGGATGTAAACCTATTGACACTCCTATGGATCCGAATGTTAAACTCCTCCCAGGACAAGGGGAGCAACT
CAGTAATCCTGAGAGGTATAGACAGTTGGTTGGAAAGTTGAATTATCTCACGGTGACTAGACCGGACATCTCTTTTCTTG
TGAGTGTCGTAAGCCAGTTTATGACTTCTCCTTGTGATAGTCATTGGGATGCAGTTGTTCGTATTCTGCAATATATAAAG
TCAGCTCCTGGTAAAGGACTACTCTTCGAGGATCAAGGCCATGAGCATATCACCGGATATACAGACGCTGATTGGGCAGG
ATCACCCTGTGATAGACATTCCACATCCAGATATTCTGTTTTAGTAGGAGGTAATTTGGTATCATGGAATAGTAAGAAAC
AAAGTGTGGTTGCTCGATCTAGTGCAGAAGCAAAATATCGAGCAATGGCTGTAGCAACTTGTGAGCTAGTTTGGATCAAA
CAGTTGCTTGGAGAACTGAAGTTTAGAGAAACCAGTCATATGGAACTTGTGTGTGATAATCAAGCAACCCTTCATATCGC
ATCAAATCCAGTGTTTCATGAGAGGACTAAGCACATTGAGATTGATTGTCACTTTGTCAGAGAAAAGATACTCTCAGGAG
ATATTGTTACTAAATTTGTGAAATCAAATGATCAACTTGCAGATATCTTCACCAAGTCCCTCACCGGTCCTCCTATTAAT
TACATTTGTAACAAGCTAGGTCAATATAATTTGTATGCACCAGCTTGAGAGGGAGTGTTAGAATAGAATAGGTACACACA
ATCCTACACAGAATATGAATAGTTTATAGTCTCCTATTTGGTAAGGAATTGTATTGTAGTGTCTATAAATAGGGTTCTCT
ATGTAATAATTAAAACAACAATTCAATAATATTCTTCTCCAATATTTCTCACATAAAGAAAGTGGCATCTAGGAACATCC
CATACAAGTAAAACTCAAGTGACACTGTGACAGGAACACATATAAAAGAATCATGCACCAAACAGCATAAAGTAGACCAT
TACCAAGTATAAAGAGTGCACCAAATGGAAAAACTACTTACATACTTAGGCAGCATTCCATATTAAGTTCTAAATTCTTG
TAATTGGAAAAATAACAGTTCAGTAGATTAAATGGAAAAAATAAGAACAATGCAGAAACATCTTCTTCTTTTTTTGGATA
AAGTAGCATTGCATAAACGTAAAAGCCCCCAATGTCATATATAAACCAGATCGTTTAAGCAATGGAAAAGAAGGAACATC
TGAATATCAGCTGTTAAGAAAGACCAATTATCTTTTCAGACAACCTCACTTGCACACTTCAATATGAACAAAATGTAAGT
GACTCACACTTGAGTGATCTGTCGGCTTTCGTGGTTTCCCCTAAGAATTGTGATTCTATCTCTATAACGGACCTTCAGAG
CAACCAATAGTGAGACAGTCTCGACAGAATAGTATCCACGGTCTGCATTAATTAGGCAATTATTAATGATAAACAATGAA
TGTTAATGTACTTGACCAACAAGGAAACCGAGGTACTAGTCAAGATACAAATAAGTAAGCATGAAGAGGTAAGATAGGGA
ACCATCAAAAGAAACAGTAAAAAGTGAATAAAATGTACACAGTCATCGCAAGTTATGGAGTGGATATGTATATGATGAAA
TCTACCTTAGATGCAAAAATATTCGGGAAAAAAAAAACTAAAAAGGAAGCCTCTAACTACCATCAAAACAGTCATTTAAA
ACAAAAGAAAGTCATTTTATGGAATCCATGCTTATCAGATGTAAGTTGAGAGAACACTGCCTTTTCAGTAAACTATATAC
AGAAAACAAATGAAAATGAGTAGTGTTTGGCACCGAAAGAAATATACCAAATGAAGAGAAACATCACCCACATTTGCCTC
CAAACTTATATCAATGCCATGCCGTTACTTTGTCATATTCGAACCACCAAGCACATTAGAGATCCACATCACAACCACGC
GTCATCATTCACGAGTATAAACGACAAATAGATCAAAATAAAGCTTCATTTGTCCGACACATTATAGTAACACTACCAAT
AAATGAACAGCCCAACCACATATCATCTTTATCATGAATATTTTGAGAAATACAATCCCGAATCTCGCCAAACCACAAAA
TAACAACCATAAAGCTGCTACTTTGCAGCATCCTCACACTTCACAATCTACTTGATACACAAAAGCACAACCTATACTAT
CCTTCAAGTGCTGCTTACATTAGCAGAAACACTCTTATTTCTACATCCTATTTATGTCCACTCACATTTCACCTATGTTA
CTACAACAAATCAAATGCATAGAAAATTAACAAAAAAAACCAACAAATCATATGCAAATTCTTATAAAAAAAATGAAACC
TAATCACCAAAACTCACCAACATAATCTCCCATGAAGAGGTAATTAGTATCAGGAGCGTTGCCGCCGATTCGAAAAAGCT
CAATCAGATCGTAAAACTGTCCATGGATATCACCGCACACCGTCACCGGACATTTCACCGGTTGCACATTCCATTCCTCC
ACTAGTATCGCCCTTGCTTGTTCACACAACGTCTTCACCTCCGCCTCCGATAACGGCCTGCACTCCATCAATTGCTCGAT
CTGCCGATCTACATCCGCGTGCGACGGCATTTTTTCAAACAAAATTATCCTCTACAATCACCTATCTAAATATTCCTCAC
CGCTTCGATTAGCAAAAAATATCAAAAGTCCTCAGATCGAATCGAGGTAAAAATCCAATTGCTATGAAATTGACCAACAG
AATCGCAGTTTCTGCGCGACAACAATCAAAATCAAGCAGAAAATAATGATTGGAACATTGATGAAGTAACTAGGGTTTCA
ATATCTAAATCATCTCCTGTTTCTGAAATTCGTCTCCATTCATGCGAAGCTTCTCTCTCCAATGTGAAAATTGCAGCAAA
AAGGAAAGAGAAAATGTAAACAATAGGCATAATAAGCCTTGTGAACTTTGACACCTTTATTTGAGAAAATGAACAAAATA
GACCTTTATGTTTAGACTACATTCAAAATAGTCCTTCAATTATTTTGGAACAAATAGTACCTTCTTTAGGTAATCCAAAA
GTAGTGCATTTTTTATTCGTCTAGTGGAACCCGTTAGAGGTGGATAGTTATGACTTTGACCTAACTCTAACCCAATATCT
TATGTACCCTCTTAATGTAATGAGACTTGAATTTATCTCTTACCCTCAATCATTAATTAACATAATAAGCAAAAGAATTA
GTCAAAGGCTAATTAATAAAGTTCACAACCTTTATTTTACATAATTATATGTTAACATATTCAAATTAACTTAGTCATTA
ATTACATAATCTTCATGGATATTGAAATTAAGATCAATATGGACCACATCATTTACCTTCATTTTTTTCTCTAACATAAG
ACTTCAATTTTCCAAGAATCCCTAGTTGGTTTGTCCTTATAAGGTAGGGCTAAAAGATGATATAATAATAACTAATAAAC
AATTAGTAAACCCTTAATGGTTTTGCAAGAACATAAATCATAAATATATTTTTATTTTCCAATGAAAAGAGCTCTAATAT
TCTAATCATCTTACTCTAATGTTACTTCAAAAATCTAATTATCATGGAACTCAAAAAATCTGCTTAAAATTACATAATAT
TTTAATTATTTTTAAACTTTTTACAAAAAAACTAATAATAAAATTTTATAAGTTATAACCATTTTCATAAAATTACATAA
ATACAACTACTTTAATTTTTTAACTTTTTAATTATATTGCGTACTTTTTATATTTCTAAAATAAAAAATAATATCTATCC
AAATTAAATATTGAGAGAACATAGCTTTTTATTGTTAGAAATAATATATTGTATTATAACTTATAAGCTAAGGTGCTACA
TGTGTAGTAGTTATGACTACATGGTCACTTTCAGTACTAGTGAGTAGTGACTATACTCTTGTAACCAAATTTGACTAAGT
TATTAACATAAATGAAGAAACTAGTCTGGTAGATGACTCATGTTTTATCTGTTTCAAATCAATATTTGACAGCATCGGAA
GGATATGATAGACACTATATACACGCTAGATATATGTATAGTATATGTATGTACCTATTGTGATTTGTATGTATTTGAAA
ATCAGATATATATTAGGGTAGTGAGTGAGATGAGAGAAAGGTGAAGGAGGCGAGTGAGATCGGTTATGTATCTCATATAC
ATGCTAATCCATTTGAATAAAATGTATCTAGAACAAATTTGACCCTATGTATCCTGAATACAATTATCTAAACATATCTG
GACGTAGGGGTGGACATGGTACGGTAATTAAAAATTTTGATATTGTAACTTCGGTATTCGCTATCTAAAGTACTATTCCA
TTACTATACCAAATTAGCTCGGTATGGTTCGATATATTTAATTTCGATTTCGATATTTTACAGTATGGCATGCAGTAACC
ATAATTTATTTGACTTCGACTTACATATATTTTTATAACTCTCTATATAATTCATCTAGTAAATAAGTTAGAACCATTCT
CTTTGTCCTTTAGCAAGTATTCTTGCAAGATCAATACGATGATCAACATGAATATGAGAAATTCAAAAGCACGAGTCTCA
ATCATATTAGATCAACAACTACTTTTGTTAAATAATTTCATAAAAAAAACATTTCAATAACAATCGAGTAGTCATAGATG
CAAAGTTTATATAACATTATCTAAAATTATGCATAGCCTTATATAATTTTACACCACAAAAATCATTCACTAACGTGTAA
ACTCAAACTTGACAGTTGACATATTAGAGTCTCTCTCTCTCTCTCTCTCTCTCTCTATATATATATATATATATATATAT
AATTATAAAATTTCTGTATGGTATACAATATTTTAAAATTTATTTTATAAATACCAAATATTGTATCGAATACCAAAAAA
ATTTAAAAGTCAAACCAAATATCATGATATTCATACCGCGGTAAAATAAATTCGATTTCGGTATGGTATTCGGTATATAT
CGTACCATGCCCACCCCTGGACGCATCAAAATTTGATAAGATACATAATATTATAAATTAAAATGTATCTAAGTAATAAG
CTCTTAAACTAGTTGATTTATATGAATTTTCCTATAAAAAAAAAAGGGAAAATTTTCAAAACAACAATATTTTAGCTTTT
AGTGGACTCCTTAGCAATAGTTTCACTATTTATTTAAAATGACAATATTTTAGTTTGTTAAGGAATGAGTTATGTATTTA
TTTTATTTTAATTAATTTGAAAGAATACAAATAATTAATAACAGAATAGAGAAAATCATGGAACAGAAAATTTCAAAAAG
GAAAAAAAGATTTTAAATATAAATCAGTTACATTTTGAAAGAGCATATGTTGCCATTTTTTCTTTCGAGAGTTTTTTTGC
CTCGTACTTAAGAATTCCAAAAAATTTTTTTGCAAAAAATAGTTTTGTCTTCCGAATCATTCAATTGATAATTTTCAAAG
CTTCTTCGAGTTGAATTTGGCATATTCTTGAAACGGAGGTTTTCAAAATTCATGACTATAATATCGTCAGTTCCATTGAA
TTCAAGAAATTTCGACATCAGGTATTTTTGTTTTTGTCGATTATTGTATTTGTTTGGATGATATATTCGTATATCTCGAC
TATAATAGTGGATTGATTTTTTCTGATTAAATCGGTGAAATCTTTGTATGGTTTGATATTTTTAGCTTTTTTTTTTTTTT
ATGTTTTGTATCCAAACTATGAAGTAGAACGATTGAAAGTGCTTGATTTTTTTTAGTTTCGTAGCTGTTTTCTTTTTATT
TGAATGCATACAATATTTTTGTATCCCATTTTGTTAATGTAAACAGTAACAATATGGAATTTTCGTATTCCATTTTTTTG
GATGTTTTGTATCCAAATTATGATGTAGAACGAATGAAATTGTTTTGTTTTATAGTTTGTAAGCTACTTTTTTTTTAATG
CAGACAATATTTTGTATCCCATTAAGTTAATGTAAATAGTAACAATATAGGGATATAGTCATAAAAATTATGTGATATAC
TGAACATAGTACAACTAGGGATTAAAATCATAAAGTAATTAAGAATTGTATACCAATATTTGTTGTCTTGTAGTAAGTTC
TGGATACAATTAAATATTGGATTCAATTTGTTGTAGTTGAGCTAAAAGGTGAAATCTTTGTATGTAAATACAGATCAGTA
TGTATTGAGTGCGTGTTCTATATTTTTTTCTTTTTGAAGCTAGTGATGTTTGAGCGCACATTACATTTATGTAATTAGTT
TGTTTTATTTTTGTGTATTTAACGTGTAATTACTTGTTGGATACATACAACATTCCAATTACTCCTTTACCCGATCAAAA
CGAGTGGAATGTACCTGGGTATATTAAGGACGACATAGTGCGGCCTCCAAAGCACAAAAAGCTACCTGGAAGGCCATCCC
AGAAGTATTGTGACAAGGCATACAACGAGCTATATGGGAAGAAGAGCAAGAATTCTTGCAGTACTTGTGGGTTTAAGAGG
CACAATAGGCGTTCGTGTAGGAATGGATCGTGTATTGTTTAGTTAATGCTGCTTGAATTTTATATCTTATTAGAGTGGAA
TTGTTTCCCAATTTCTAATGCCCTCTGTTTTATATATTTACTTGTTTGGAATTCTTTGAATATGTGTTCAACCAAAATGT
ATTCATATTCATGTTATGAATTTATTTATTTTATTTTTATGTATTTAACGTGTAATTACTTTAAAGTGTAATTGAAAAAT
TATATGAGTCACAAATTTAAATTATAGAAAAAATGGAATACAATCTATATACCTAAAGATATGTATAACTTAAAATACAA
AAAATTGTTGGTATAGAATTATAATGAATACAACTCATTTGGCATTCTAGTTTAAGAAAAAAAAATATAAATACAAATTA
GTAGTAAAATAAAATGATATTGAAAATACATTTTTGGTGAAAACATAAAACATAGAATAAGTTGTATTCAAACTAAATTG
TATTTATATTTCAATATCCAGTCTTGTTATATTATTATTATTTCACTTTAAAATTGTAGTTACTATTTCTCTGGATCAGC
TTATATTCCAAAAATAAGGATGTATTTCAATATTAGTTTGTATTCCAAAAATAAGGATGTATTTCAATATCATTTTGTAT
TCCAAACGCCAAATGAATACCAAATAAGTTTGTATTTCCCTTCTTATAATGTATTTATCACAATTTTATAAACTATGTTT
TCATCAAACTTATATTGCTTTAACAAAATAAAATACAAAAATATGTCTTCCTAATATAGTTATATTAAAACGGCAGAGAG
TATACACATGAATACATAAAATGTCTTACAAAAAATAAAATACAAAAAAATGTCTTACTAATACAGTTATGATTAAAATA
CAAAAAATGTCTTACTAATACAATCATGATTAAAACTTGTATAATATACTGTAATTTTGTCATTTATAACATAAATATTT
GATGATATCTAAACAAAATCACATAAAAATCAAAAAAATTGACTGAAAATCCGTAATATATACGATTCGAAATATACACC
ATAATTGGTGATTTTAAAAAGCAAATCAAAATAAATCTCAGTAAATAATGAAAATCACCTTTGCCAATCGAGAAATTTCT
TGAATTAATATAGAGATTTCGTTTAACAATCGAGAAATTTCTTGAATTAAAATAGAGATTTTGTTGAACAATTTGTGAGA
ACCTTGAAGAAAGAGAAGCTGGTAAACATGAAATGTGGGGGAAAGAAAACATGAAAGGTGGGGAAATAAGGGTAATGGAT
AGTGGTGTAATTGTTTTTTTCTTTTTAAACGGTTATTGGTTTAGAATTTGGTCCAATATAGGACTGTTTTGATAAATAAA
AAATAAATTAAATAATAAAATCTGAATACAAATTATTTTCTAAAATATTGCCATTCTGACATTTTAAATAAATATTTTAA
AGTGTTGTTGTTTGACTAATTATGTTAGGTATTATGACTTGATTGCTAATTTTTCCTAAAAAGAATAGTTGTAGGATATG
ATATTTTTCTACTTATTTGCTAGACTTCCCCTTTAGTTTTTAACGCCAGATTTGGGCTTGCAATTTAAGCCCACTGTCCA
TACAAATGTCATTAAGGTAAAAGTTGTACAATAAGTTGGTATGGTTCTCCCATGCTTTTGCTTGCCACCAATTTGGTTTG
GGTTTACTATTTGAGATAACTAAATTCGATACACACATATACATATATCTAGTGTGAGATTATTGATTTGATTTAATTTA
TATTAAGAGTATGTTTTTTAGCAAGTGCCTAAGGAGAGAGAGTGATTAGACATCAAAGTGCTTATTTATATTATTCCTTA
CTATTATAATGTAATTGGTTTAGATTAGCATAGAATCTAAGGCCACCTTTAATAAAATGTTCGCTATTTGTTCTTGTTTT
TAAGCCCTTAAAATCTAGTCGAATTTTGGAAGACGGGACAATGCTTAAAGTTGTTTTGTACGAATCAAGTAAAGAAGATA
AGTTAGTATACAGTCAATCTGTTTGATATTAGTTGTCCATCTTATTATAAATAGTTAATCTAAATTACTTGTTAATTAAT
AAAAAAATTAATTATTTTTTCTTAATTTATCCTTATAATTTATAAAAAAGTTTTTAAAAAAGTTCTTAAGAAATAGATTA
GTAAAATTGTGCTTCTTATTTATGATTTCTTAGAGCGATGTAAAGAAAAAATAGACAATTAATATAAAATGAAGAAAATA
CTTAGTATTTTAAAGCCCATGTAATACGAAAATGTATACGTGTCCTACAATTATTGATGCAAACTCGATCGAAGGAATAT
ATATTATTTTTACACAAAACATCAAAGGAATAGTTGAACTTGTTAATTCTTAGCATATTTAATTTGACCCTTCGTCTTTT
TTTTTATTTTTTTTTTATATAAGAATAGATTTCCATGTAAGGGTGTGTTTGGCACGAAGTAAATTATTTTTAAATAAATA
TTCTTTTAATTTATTTTTTGATGTTTGGTAAGTAAATAATAAATATTATATCAAAAATATTTATATATAATTTAGGCAAA
CACTATGACGATATAGAGTTATGGTGGATGGGGTGAGGGGGAAATAGTCTTAAGTAGTTAGGAAAGAGAAGTAATCGAAG
TACAAGAAATAACAGATAGCAACAAAAACAACAGATAGTAACAAAACAGTAACTAAAACAAAATAATATGATAGCTGATA
TAAAATACAAGTAATAACAAATAATACCATAAATCACTACACAAGTAATACTACAACTACTACTATGGAAGGATAACAAA
ACAACACATGACTGCTACCTACTAATTATCTTATACCCTAATTCGTGTCCTCCTCAACCCCTTATCTAAGATCGTTGCTC
GATAAGCTGAAATTGCATCATGTCATGTCTAATCACCTCCCCAATATTACTTCTTTGATCAACCTCTACCTCTCCTAATT
AACTATCCATAGTCCATCAGCCTATCACAACTCTGCACAACCATCCGTATACTTCTCCTCTGCACATATCTGAACCATAT
CAGTCTCGCTTCTTGCACATTATCCTCAACTAAAGTCACTAATTCCACCTTATCCCAAATATCCTCATTTCAAATCCCCT
CTCTTTTAGTACACTCACTAGTCCATCAAAACATCATCATTTATGTGACTTTCAACTTTCACATATCATCATAAAGAATA
TATTCTAATTTTCTATGCTCAAGGTATAATTCAGATTTCATCGAGTGGTACAACAACCTAGTGAAATTTTATTTGGTGAT
GCAAATCGTTAAAATACCTCATGCAATCATAAGTAATTAATATTTTACTCTGGATAATCTAGTTAAGGATTGGGGAATAT
TTATGTCCCTTTTATTCTACTTAATTATTGTGATTAGTGAATTGCAATAATTATAAAGACATCCAAAATATGATTCCAAA
GAACAGATTCATAATCATTTGACTCTTCAATGAGACACATAAATTCAAACTTAAAGAATGCTCTTGCTTCTAGTAGGGAT
TGATACTCCACCATCAATAGATAAATAAANNNNNNNNNNNNNNNNNNNNNNNNNNNNNNNNNNNNNNNNNNNNNNNNNNN
NNNNNNNNNNNNNNNNNNNNNNNNNNNNNNNNNNNNNNNNNNNNNNNNNNNNNNNNNNNNNNNNNNNNNNNNNNNNNNNN
NNNNNNNNNNNNNNNNNNNNNACCATATAGGATGAAGTTAAGATTGAAATAATCAGATGTCAAGTAAAAATTAACAGAAT
ATGAAGAACAATGATAATTCAGAAAATAAAAGAGAGATATACAAAATAGGACACAATAGTTTATGACGGAATTGAGAGCA
ATCCACTATAGAAAAGAGTATAAAATATCAATAGAAATAATTAATTTTTAAAAATTCACTTTTTGAAAAGTAAAATGTTC
ACACAAAGTGATAGAATAATACTTATGTCTCACAAATTCTTTTTTGAAACAAGACTCTCTCAAGTCCCTTAATTAGGTCT
ACAAAAAATAAAAGCAACATTAATTATAGCGGTCAAAAATATTTTCCTTAAAAAAAAAAGAATTAGCCAAATATACTAAA
TTTATTTTTTCTTTTTAGTGATTAAAAAATCAATTATGATAAATAAATTGTACTTCCACTAAACAAAATTAGAACCCAAA
TATAATATTTAAAAAATCAATACAAACACCTAACATAATGCATGGAGAAAAAATATGCAATCAAGTCTGGGAACTTTTTA
AATTTGTTTATATTATAGGCATAGTGATAATTTACTTCTCAAGTATTATAGTCCAATAATTCTAAATTAGTTGTGTATAA
CAGTTAGTACTAGATTTATTTTATTATATTAACAAATATATCAAGAGAATTGAAGTTTTCAAGTGAACAATATATTATCT
AATTTATTTATACCCTTGAAGAACAATTCAGATAATATTTTTATACACTTGAAGAACAATTACTAGGTATCCAATCCTAA
TTTTTTTCTTCTCAAATTTTGACAAATCAAAATAAAATAGAAAATTCAAAACTTGACCAATAAATTTTCTTGCTGCCACA
TCTTGGCTTCTTCTTACAACCGAGCTAGTACATGATTTCGAATTTGAGTTTTGAATAATGTATAATAAGACTTAATTAAC
TTTCGTAGTCGAATTAATATTTATTCTGTATTATCTTTTAAGCCGGGTCACATATATAAGTAATTATTAAAGAAAAATAT
TATGTATAGGCATATGTTTAACAAAAATTCTGGTAAAGTAATGTGGAATCATGTTACATAACTCATGATCTATCCACGCG
AATTATATATGATTTGACTGATTATATATCAACGTAAAAATAAATAATACTATGATTGAGGACTTGATATAGAGCAAAAT
GGATTATTAAAAAGGATTCATTAAATAGCCAAATTAAATTCTAATGTCTAACTAATTTGGGGTTGAGCCGTCACTCATTG
AAATTTGTCATAACGAGAAATGAATATCAATAAGACGGTAGTAGAATGGATAAGATTCTTTTACTTTTAATCAGAAGTTT
CAAATTCGACCTAATAGACCCTTAAGTGATTCAAATCTAAACTAGTCCAAGATTAAGAAAATGTATTTAATTAGCTCGTT
CACATCATCGATTTCAAGCTCACTAAAGGAGGAGGGTTGTCGAGGGTATGCAACCAAAAACAACTTCTTCACCCTATAAA
GGTAGGGGTTTGCGTATATTTTATTCTCCCTGACCCCCACTTGTGGGACACTAATTTTTTTGTTGTTGTTGTTATTCACT
ACCAGAAATCACTATTTTTCCACTGAAAAATATTTAGTGGTTATTTCCATAAATATTTTTGATTGAATTGGAGAGAAAAT
ATTAATGTTTTTAATATGAAAAGATAAGGAAGTTTCTCATTAGTTCAGTGAGAATATGTTTTTCACCATGCATTTTTTGA
GTGAATTGATTTGGTGGAAAACGAGTGAGAAAATCATTTTCTATAACACAATTTTCTTATTGATTCACAATCGGAAAAAT
CTTTGTTTCTAATAGTACCTACTATTTATACATAATTAAAATTATTTTTTAGGTATATATAGTAGATGTTGAACCCTCTT
CAACTAGTTCATGTGTTTACTTCTTCAAATTCTGAACCTCATAATTGAAAATTCAGGTTCCGCCACTATTTAGCTTTGTG
TTTTAAAGTTTATCTTTAATTAATTTGGCATGTTAATTAAGGTGGTTATTGTGCTTTTTAAACTTGAGATTGAAGCTATT
GGCGTAGACATAGAGAAGAATTGGATTCTCCAACACTACAACTTTAATTTTTATTTTTTTTTAATAATAATGTTTGTTTC
AATGTTTGTTTTTTAATTTGGTGTTAGATACGATATGCATTGCATGGGACAAAATGCAAATGTTCCTTTATTCAAAAGGT
GTGCGATATTCGAAAAATCGCAATAATCTATCGAACCCTCTATTCCCATGATCCAGCTAGAGCTAGTGCGAAGGCCGGAG
TTAGAAAGTTACGAATTGAGTTAATCAAATTCAATAATTTTAATCTAAATCTTCTATATTAAAAAAATAAAATACTCACT
ATAAATAAAATTTAAATTCGAAATCCAGGTCATGTTAGCTATATATCCAAAAATTTAAAATTCATAAAATTTAAATTTTA
GCTCCGAGTCTAACTCGTAGAACTCTAGTTCATGATTAAATTATGTGTATATTTATAAATATTCTATTAAGAAAGAGAGC
ATATGATCCATTTAAAGATTGAATTTACTTCCAACAACTAAGAGTGGTTCAAGTGATTTGAGGCATATATGTGGACCATG
AGCATCAGCCGTAATGAAAAGAAGGAACAAAGTATTCGTCATACTTATGAAGTTTTATAATATTAAAGAATACACCAAGA
AAATATAAAATTAGTTAAGGAATTTATCGATAATTTTTAGCTAATTTATCACTAAAATGCTCATAGTTAAAAAAAATTCT
TATAAATCATGACTAAATAGGATTAGTAATGAGATTTTTGCTATTTAGCGTATAAAATTTTACTTGTTACTAATTCCTCA
TTTTCTAATAGTGATAATTACACTTTGATATAATTACCATGCTCCCTAATTCTATTTCTTCTCTATGATATCTCATACTC
TAGTCTAGAGGAGCATTAATTCCATGTGCTGAATACTTTTCTATGGGAATTTTGGACGTGATTGGGTACACACAAACTAT
TTCCATGCACCATTGTTGGAATGTATGCGTCCACTAGTCTAGATGGGACCAGGTCCTCAGCACAGTTACAATAACAGAAA
ATAAACAAAGTGCTGAAAGTAAAGATTGCACAACAACTTTACGTGAAAACCTCCTTGCTCAAGGGAGTAAAACCACAACT
TGGCCTGCCAGAACTTTTCAAACTTCTTTCACTAATCTTCTCCAAGCAAAAGTAAAAACAAGTTTACAAACCGAGATTAG
CCTACTAATCCCAACTCTAAGCAATACCTCCTATTACTTAGATGAGCCAGAGCAGATACAACACTGTCCACTAAGCTATC
ACCCTTAGATAACTTAGACTTTGCTAAGCGGATACTACACCGCCCACTAAATCAACTAGCTCCTAGATGACGTAGACTAT
GAATGAGCAGATACAACACTGCTCACTAAATCGGCTAACTCTAACCGACTTAGACCTTTCCACACAGAAACAAATATCTG
AATCCTTTATAGACTAGGAACAGATTTACAATATAAGCACAGAAGTATAACTCCTAAGACACACTCAGATGCTTGCAGCT
TGATCAGTTCCTAGTTGTGCTTGCCGAAGAATACTTCTTGAAAGTGAGTCTTTGCAAGTGTTCTTGAGAAATTTCAAGTT
GCAAAAACAAAGATGCTTCAACACTTTATCAGGTCCCTTTGTTGAGCATGAGTATTGTTCTTCCTTGAAGATGGCCTTCT
TTTAAAGCTTGTGAATTTTTCAGAGAAAATCCGAGTTTTTGTTTTGCCAAGTCTTGAGTTTGTGTTTTGTTGGAAGAGAC
TATATTAAAATGAACACAAACTCCTTGGGACCGCCCATTGGCTGAGAGCCTGCTATTTAGACAAGCTGTGCACCTACCAC
ATCAGAAGTGGCAGCTTTTCTGGCAGATGTCTTGTCGTCCTTTCACATCGCAGTCTTGCAGGGACCAGGTCCCTTGCAAA
CTTCTCTTAATAAGTTCTTGAGAATACGTGTTGGCTCTCTCCTTTTGAATGAATGAATTAGTTTGTTGTTTTTCCTTGGA
TATATTTAGACATGAAAAGTTATTACCAAACGTACAAGCAACCTCTTTGCTTCTGATTGGTGAAGTACTCTGCAGCTTCA
CCAACTTTCTGACGCAGACAGCTTTTACAGCTGTACATCACTTTGACAGCTGGACGAGTATTCATACTCTGCAGAGGACC
AGGTCCCTGCACTTGTGAGGAGATCATCAAAACATCTAGGAGCATTAGCACTTATCAACCATATATGTGTACACATGTGC
GCGTATATATATATATATATATATATATATATATATATATTACATGTATATTATATATGTAGGGGTGGACTATTTTCATA
CACCATGTATAAGTTGGATCCGTCAAATTTAAATTTTGAATTCGCTTTTGCTTAAAATAGTGGAAAATTCTAGTGTAGGT
CAATGAACACCATGTGTAAGTCCCTCTTTCTCTTCCTATACTATTTTTATGAGATGTATGACTTCTGTTGTAGTCGGACA
CTCAGACATGAATCCAAATTTGGTTCTTGATGATAGAAACACCTCTCCTTATTCTCATCTCCACCCCTCTCTCCCACACT
TTCATAGTGTGACTTAGTAGCTTGATACCTCTATAGTCATATTGTAATTTTAAATATTACATTTGTGCTTGTACAATAGG
ATCAATGTACTCTACATCCATTCTTCGGGATATTTTGAAGTCCTAAAATGACGTTAAACAATCGAATTAATCACTCCATA
CCTATTATAACAACGTTCTTCCAAAATTCCACCAAAATTTAGCGTGGCCTCGTTGCTTTCCGCTTCCTCATTTTATGAAT
AACCTTCTTAAATTTGATATCAACTGCTTCCCCATCTCCTGAGCTTTGAAAGTAGGCACGCTACACCACTTGACCCTCAT
ATATTGCCATCCTCGTCAATAAATTTTATAAATTATAGTTGGATAAGTAGTACTCGCCAATCAAGATATCTTTCTTCTCA
TGGAGAGTGTGACATTGCTAACTTCCTTTCTTTGGATGACATTCTGACAAGACTTGGATATACAATGCCCTCAAGGTCTC
GCACGCCTACAAACTTGAATGAGGACAGTCAGACTAACCCCAAAAAAGAACTCTCACTCGAGAAAGCGGCCCCTTTCTGC
CTTTCTTGCTTGATTCGTCTTTTATCTCAATGTCTTATCCGGATTGAATGTATACTATCCCCTATCGGACTAAGGGTTTT
GATCGAATATTCCTCTGTTCTATTTTTCTTGGTCTTTGTTGACTTGACACTTTGCTTTGAAAACTATTTACTAAGGGTAT
GGTTTATCAAATTACCCTTTTGATTGCGTTTTGAAAATTTAAATTTAACTACAATACTTTATATTAGTTACTTCACGATA
AAAGATAATATTGAAAAGAAAATAATAGATATCTTTAATTTGTTAAAGTAGACAAACAAAAAAGTATATTTATCATATAT
ATAAAACAAGTAAAAAGGAATGAAGGGAGCAAGAAGTTTTCTTAGACTGGTCAAACAAGAAGATTTTTGTGGTCAAAAGG
TAGCTTTAGAAGTTGGCATTGTTGTATAATAAAGGCTATAATCTATATATACTTTACTTGGAAGTACAGATCTAAAGCCC
AAAATAGCCTTATTAATTATTTGAAGTATAATTTCCAAATTTGACATGACTTGATAGCTAGGGAAATTCAAGAATTCATT
ATATTTGGCCAAACTATCATTTAAAATTGGATAATTTGCCTTCTATATAATTTTTGGCACAAAAACTTGTTGTTAACCAA
GTAACTCAATAATACGCGTCGTTAGTTAAATAGCTCAAAAATATCATCCCACGACGTGCTTTAGATTTATCGATAACTAG
CGTTACATTTTTGCAATCCAACAACTTGTCAAACAAAGTACTATTCTATTGTACTCCCACATCTAATTCCTTTTTTTTGG
TACTTTGTTCTAGTTAATGATAACAACGTGACCACCCCACCCAAAACACTCAACTCTAAAGGTATATATAATATACCAAA
AAAAAAGAAAGAAAAAAGATACTTGATATTCATATTTATAATTTAAAAAAACAGTTTTTTCTACCTTTACAAGGTAGCAG
TAAGACTGCGTACGGGTCATTCCCAAACTTTTATTTATGAGATTACACAATATATTATTATTATATATATAAGCACAGGA
GAATCTAAAATTTCTAGATATCAGTGCACCACTAAAAAGGAAGAAATTGACGCCTAATCATCTAGATAAATAACTCAACA
TTCAACCAAGTGCGTCATTTTATATTTTTGTAACTTGAACCAACAGATAATATTGTATCAATTTTAATAATATACATCAA
ATATCTAATTTTACAAAGAGACCACAAGTTCACGTGGCCATATTCGCCCCAGTATATAAGTAGTATACTTTGCCACATAA
ATCAGTTATCAATTTAACGTACGTAAGGAATTATAGTATTGTATAGTGCATGAAAATACACAAAACCCCACAAAGCAAAA
AAAGCAACCACAAATAAGAATAGTAAATAAAAAAGATTGTCGTATAGAAGCCTTATAATACTAGAGTATAAAGCAATTGG
TTCCCTTCATGTCACGTTCAAAACCAACAATAACATACCTAGTGGGTCCCAGGAGAACGGGATATACAGGACTTAACCCT
ATTTTAATTAAAAAAGTTATTTTCGAAAGACCTAAATTTAAGAAAATCATTTTTCAGTATAAATTTGAAAAAAACAAACA
AACAAGAGTAAGTAAGCTATGATGGAAACTCTCTCCAAAAGTGAATATATAATTTAAAATTTTATATTTTTACCGCTAAA
ACTTCGTATTTATAATTAGTAAACTTTATTTTTCATATATAAAAAAATTACTGAATTTAGTTGAACTTGTTAAAATTACA
CTGGCTCCGCTCCCCGTCATCCCCCACCCCCTCTAGCTTCAAGAAAGTATAGAATCACTCCAACCTATAAAGAAAACCAA
CCACCCTTAGCCCCATGTAGTAAAATCCAAATCCAAAGCCAAAAACCTAATACTTTGGCTTTTCTTTTCTTTCTTTGCCT
AACCAACATTCTTGCATTATTCCTTCACTTCACAAAGAGCCTAATCATTGTAAAACATAACTAGTTTGATAATTTTCTCT
TCTTTCCCTCAATAGAGGGCTAGAAGTTCAATTTCAAACTTTTATATATGGATAATATTAGAAAGTTCTCTAAGTGTTTT
TTGAGTTTTTTTGTCTTTCTAGTATTTGTTTGGTTATTGTTGGTTGAAGTATTTGAAAATGGAGGTATTACAAGAATGAA
TTATGTTGATGATCAAGTTATGAAGAATAGCAAAGTAGTGATGAAAACACACAAGAGATCAAGTAGTAGTCATGTTCATC
CAAAGATTGATTTCAATTTGGTGAGTAAAAGAAGAGTTCCTAATGGTCCTGACCCAATCCACAACAGGTTTGTCTTTACT
TTATTTCTTTATGCAGCTTTAATTTCTGTTTTTTTTTTTTTTTTGCTTATTACACTATAAGGTGTATAAAGTTAATGGTC
AATAACACATCCGAACTATCGCGAGTTTTACATACTAATTATATATCAATCGTTCACTTTTCATATCAGAACTATCGTTA
TCTATTTAGTTATAAAACACATGACCTCAACTATCAAATGTTCTGTTTTCTTACCTGAACTATCACCACCGTTCAGGTAG
GAAAAGGGAACAAGTGATAGTTGAAGTGTGTTTTATACAAAAGTGGTGATAGTGTCTGTTGGAAAAGGAAATGATTGATA
GTTAAAGTGTGAAGTTCGCGAAAAAGTGATAATTAACAACAAAAAATACTTTTTAAAGAGACTTACTCGTAGAGTCTTCT
AAATAATTTGATAGTGTAAAAAAAAATATACACTGTATATTACCTAAATCCGTAATTGATATACATGTATACCCTCACAA
ATCACATCTTATATAGTTATTATTAAATATTTACATTATATATAGTATTGATCATATAAATTTTTATATTGTTAGTGTAG
TTTAACCCATTTAGCCGATTTTCTATGTTATCAATCAATATTTAGTGACATGTAATGGCATGTCTTTTAAACAATTTGAT
TGTATAAATTATACTAATTATAATTATGATCGTCTAGTGAGCATTTGATGTTAATTATTGATATTTTCAGAAGTTTGGCT
CACTTCTAGATGCAATTAGCTAGTGGAAGTAATAAAAAGAAACTATATTTTAAGACTTCCAAGAGATTTTGCCAATTATA
AAAGTAAATTTTAAGTTTTATTAAAACAAAGAAAGTAACTCTATCGTATAAATAAATAAAAATCTCTTCAAAGCTATATA
TTGTTCTAATTATTATTATTATTATTTTCTTCCTTTTTTGGAATAATTCATCAATTGTTTTGAATGAAATTTTTCATATT
AATATAATTCCATCTTCTTTCCCAAAAGAACAAGACCAATTCAACTTTCTTATGAGGGAAAATTTAAAGGTGGCAAAATT
GGCCAATAAAATCACGCTAAATATATTTAATTTTGGGTTAATTATCATCCCTCCATTTATTAGCTCAATCCATTTTTATT
AATTTATTTTAGTCATCAAAATTTTGACTGATATCTTAGCCCAAATTAATCCATGAAAATCTTGTTAAAATATTTTTTAA
AAAATATTTTTTTATTTGATATGTTATATATAGTCATGACAAAAAAATTCTAATATTTTTATTAGGTATTAAGAAATTAT
TTTTAAAAATAATAAAATAATAAAATAATTAAAACTGAGTATAAATTGGGTGAGTTAGATTTTGACGTGTCTTTTTAGCT
CATTTCAACTCAAGTAATTTTTTACTCATCTATTTATTAAGTAACTTAAAATATTTTGACCCGTCTAAATTCAGTTTAAC
CCGTCTATTTATTTTATATTGAGCCCATAAAAATGTATTTTTGAGACAAAAGTAATAGGGTTTGCATGCTTAACTGTTAC
ATCAAGTACTCCCACTCTTAGATTCTGTTCAAAGTTTTTATTTACTGAATTTGTGTAACTTTACGTTAATGAATAAATTA
AATAAAAATATTATTTAGAAAAAGAAAAAGTATCTGTGTTCTGTTTTGTTGTCTTTCACTTTATTTATTCTCTCATAATT
ATAAATGAATAATAAAGCTTAATTAATTATCATGATAGTTAATTAATTAACCTTTTCATTTTGTTTTCTATGCAATTTAC
GAGGCTCTAGATAATTAATTAACCTTTTTATGACATCTTCTCTTTTTCCCTTTTCCTTTCTTTTTTATCCTTTATCACTA
AAAAGCTTTTTCATCACTATAGATGCAAATCATATAAACATCTTTACCTATCAAAAGAATGTTTTCTTAAACAAATTTAA
TTTCCATATATTAACGTTAGAGGCGGAACTAGTATTAGGAGTTTGAGAGTTCAAAATTTTCTTCCCCTTCCTTATTATTG
CAATTAGTTTTGTTAGGGGTTCACAAGTTAATATATTTACAATTTTCTAGTACAAATACAAAATATACGGAAAAGCTACT
GGGTTCGTTTGAACCCATAAACCCCACCTAGCTCCACCCCTAATTAACGTGTGTGATCAACTCATCTAAAAACTTACATT
ACTAGATTTATTTTTTATGAGCCATGTAAAAAAATAAATAAATAATATAATGGGTGATGATGAGAATATATCACACTCAG
AATTTTGTCTGCTCTAATACTTATTAAAGTATGTAATCTCAAGCTAATCCGTCACTAAAAAGCTCTAAGTTGATTGGAGC
TTCTCATAATTTGTCGCTAATCCATAACTAAATGAAGTTAACATGGAATTTTTTTTATTTAGCTACGAAATTTTACCCGT
GAATTTATGTATGAAACTAAATTTATTTATCTTTAATTTTTTAACAGGAGAGCTCGGAGTTCTCGTAGGCCACCAGGTCA
AGCTTCCAAAGGAAAACTCAACATTAAGCCATAAACAAATTAGGCCAAATTAGATAATTAAGGTTTGTGAGATGTTTTTT
TTTTCTTTTTTTTGAAAAAAATATTCTTGTATGTAATTGTTGAAAAGGGAAGTCTCTATACATATTGTCAGAATGAATTT
TCAGAAATCCCAGCAGCTTGTGAGATTTTTTTAAACTCAAAAAAAAAAAAAAAAAACTTATAAGGGACTTTAAGAAACAA
AAAATTATAAGAAGAAAATCCGAAATTAAATTATTTTTCTCAGCACCACCATTTAGGGTGTGTATGCAGAATTTTACGTA
AGCGATGTTATGTGAAATTAATTGAGTTATAAGTGCATGGATTTGGGTAATTTGAGGTTGTAAGTTTTAATAAGGCATTA
TTTCGGTTCTGAAATTTGTTTTTAATTTTAATTTGTACATTTTTCCAAACGATATTTATTGCATATTATTTTAAGTTTCA
AAATATTTGTGTTTATTTATTAATTAAATATTTTGACAAAAGAGGTGTCGAATGATACTATTGAAGAAAGAAATGGGAAT
ATTATAGAGTGGAGTACCTATTTGTTTATCGTTAAATAACAAAATTTATCGACAGATAAATTCTAATAAGCAAAATCCAT
AGTTAATTTCTATTCAGCGACATATTATCACAATTTTTTTTAGCTAAGAGCAAATTTTCAACGAAGTTCATAGTTAATAT
CATTTTTTAGAGGAAATTACGCAAATAGCCACTAAAAATAACTTAATTAAGCTTCATAGTTATACTTTGTTAATTAGGAT
TCGTAGCTACATGTTAGAGGGAGGAAAGAGGCGAGTGAGTTTGGGAGAGGGAGGAGAGAGGCAAGTGAGAGAGGGGAAAG
AGTGGAGAGAGGTGAATTATATTTGTATATCTATCGAATTGTATATGTATATATATGTAATTGATATACATATGTATTTG
TATATCTATCGAACGAGATTGGAAGAGGGAGAAGAGAGGCGAGCGAGATTGGAAGAGGGAGGAGAGGCGCGAGCGAGAGA
GGGCAGAGAGTGGAGAGAGGCGAATTGTATTTATATATCTGTCATATAATTGTATATGTATATGTATATGTATAATTTGT
ATTTGTATATGTATAAGAGAGGAGAGAGGCACACTTAATTATAGCTAAAAACAGGTTGCGAGTGGTAATTAATTCAAAAT
ATAGCTATATTAGCTAATTAACTAGTATATGTTTGCTAATTATTCGCGTAATTTCCCTTTTTTTATAGTGGTTTGATCGG
AATGATAGAGAAAAATGAGAAATCTTACATGGATTGTCTTGATTTGGAATATGAAGGTTAAATTAATTAATATTCGTTGT
GAATTCAAGTATTCTTCAATTATTATTTTTTGATAGAAATTACATACTTAGAAACTATATAAAAAGTACTATAAGTCACA
ATAGTTAACAATTCAAAATATTTTTTAAAAGTTATGATAACACAAATATGTGTTAACTCTCCAAATACTAACTAAGACAA
TCTTTTTGAAACGGAGGGAATAATAAACAATTATTTAGAGAATTAAGAAGACAAGATAATGGAGAATGTTTAACAGGAAG
TGCATGCATGTCTTAGCAGCCATGCATTTTTATAAGAGTACGAATCTCATGTCAATCTTGTCAAATTTTTAGTAGCTTTT
GCTTGTAAATAAAGGAACTTTTTTTTCTTCTTTTTTCAATTGCACTTATTGATTTGATATTAAGAAGTGGCATGTGCTCC
TAAAAAAAAAGTAGCAAATGCACTTATTTGAAGTTATTTTTGAGAGAAATAGTGTATACTGATAACTTTTTAAGAACAAT
AACAATAACATGTTCAGTAATCAGTATAATCTTTTATGTGGTGTTTCAAGAGTGTAGGAGATACGCATATCTTATTTTTT
CTACCTTTATGGGGTAGAAAGAGATTATTATAGTGATTTATAAATTTTATATGGAAAAAAGCATAGGATATACACATATC
TTATTTCTTCTATCTTTGTGGGGGTAGAAATAGGTTGTTTCCGATAGTGATTTGTAAATTTTACATGGAAAAAGTTATTC
ATTGTGTTTGTTTTACTTGTTAGTTTTTGACTTAACACATACCTTAAGAAGCAATAAATCAAATGATCATTTTACTATAT
CACCCCTAATTATTAAATCGTATAAATATTGAGAAATGAATAGTAGGGTAAAATGATAAATTACCTCTTCATTGTTTTCA
TATTAGACAAATAAAAATGAATATTTACTTTTAGTATAGTGTACGAATGAAAATGGACGGACCGAGAGAATAAAAGGAAA
AGTTTTATGTTAGTCCCCATCATTACAAGATTCTTTAGTGGGGGATGTGAACACTGTTTTGGTCTTTGGTCCATTCAAAC
TTGTTGCAAAACCAAACATATATTTATATTCTATGATTCTTTAGCATGGCAATAAAAATAAAAATAAAATTAAGTTTAAA
AGAAAAGAGAAAAAAACAAAAAAGGAAAATAAAGGTACGTAAAGGCCAAGATGGTACTATCTTCAAAGTGAATTAAAGAC
AAAGTAGGCTCTTTTATATTTGCTTTCTCCTTTAACATTTATTGGACTCATAACAAGCAAAGTTATAAGACTTGGTCTAA
AGTTTTAAATTTGCCTAAAAGGGTTAAAAAGGGAAAGAAATATTCAGTTGGAATCATTGGGCCACCACATCTGTTTTTTA
AACTTTTTCGGTGCAAATTTGAGTTTAATTGATTTTCAATATGGATATCGTATAAAAAGTGAGAAATAAAAAAGAAAAAA
ATGAATTCTTGTTAAACCATCAAACCATTCTACTTTTAAGGAGAGTTTGGTATGAAAGGAAAATAGTTTAAACAAGTGAT
TTTTCTTAGTATTTAATTTGTAAGTAGGATTTATTATCCCAATAATCTTTTTATATAATCTACACAAACACTAAGGAAGG
TGAAGGTGGATTATATAACAAGGTAGTGAATATTTTACTCCCTTGAACAAGGAGTTTTTCACGATAAAATTCTTTGCATT
GATTACATTCCGCACTTTACTTCTTGTAAAGCAATTAAAGAACCAGGTCCTTCAGTGAATTAAGTGACAACATAAATTTA
ACAAGAGTTAACTTGTATTCATGTTAAAAAACAACAAGATTTTTTCCAGATTCTCATTGCATTATTATTCACTGCATAAC
AATCTGTACATTGCTGTTCACAGCATAAACAATCACACGACGTTCATCCATTTAAACGAAGAAATTAAACCGCGATCATG
TGGTTTAAAATCTCCTAAAGAGAAGGTACTTTAAAGCATAAAAAATCTCCTTAACAAAACTAAGAAAGTTATCAGATCCT
TCCCCTTCTCCGTCTTCTTGAGCTGAGTTCGAGCTGAAGATATTGTTCTCTCTGTTAGAGGCTCCGTAAAACCTGGTTAA
TCTTTCAGATACAGATTGTTGGCTTTCATCCAATGATTTTTCATTACCTTCATAATCATCATCATTTTCATGTACTAAAT
GGATTCCACATTTCTTCAGTTCAATACCTGTAACGGGTAAGTTGCCCAAGCCCACCTGTATAATATCTCCGTCTTCAAGA
ATAGATACTAATGGATGATAATCTTGATACCTGCATAAATAAACTTGATCCTCGGGTGTTGTTGGGACTCCTGCCAAGTA
CATACCAGTAGTAAATACTGCTCTATTTGCTCTAATGATTTTTGCAAAGATATTAGCCAGTACAGGCAGTTCATCTCGTA
AATCATTTGGTTCAGCACAGTTCACAGAAACAACTATGGCAATGATCACTGCTTTGATTTCATTGTTTTCGTGCTTTGAG
AAATGCACTTCGCTTGGAGTAAACCAACTTGGAATTTCATTGCTTGGAATACTAAAATTGTCCAAGTTCTTCAGAGCAAC
CTGAGTGTGAAAACCTTTTCATTAAGGTAACTGTTTTGACAAGAAATTGAATGAAAGAAACAATGTGTGTTTGGTATGAC
AAGGAAAAAAATTCTGGAAAATGTTTTCGTGAAATATTTCATTTTTTGGTATTTGTTTGCCAGAAGATATTCTCCACGGA
AAGAGAAATAATGATTTTCCTCACTATTGGGCTAAGTTGCGTGAACTCTTTACTTTCGATGCTGCACCCGTGTCACATTC
TCCAAAAACACGCTACTTTTGGCGAATCAGACACACATCATTTCACCTTTTTGAAGAGTCCGTGCAACATAGATTTTGGG
CAAAGAGTCTGTTTTCTTTCTTAATTACTATCATTTATCTTGACTTCTAACTTCAAATCACAGTTTAACCAACATTTAGA
AATTATTATCAATCATTTAAATTACGAAGAAGTTTCATCAAAGACACGAAAAAAATTTCCACTTACCAATCAAACACCTA
AAAAGCATATAGGAGAAAAAAGTACCTTATCAAGTTTCCTTCTAACATTAGAGGCACAAGAGACGTTGCATCCAACCATA
TGTAGCATTTTTAAGGATCTCAAGCATTCGACACCTTGGACGTCGACCAAACTCATGCAATTCGCGAGGTTTAGTTCGTG
CAAGAACACTAATTCTGAGATATTGTGTATACTCTCTAGTGCCCCACAGTTTGCAGCATTTATCTCGAGCAAACTTGAAG
GAAGAGGAGGAAGAGCTTTCAGCTGTTTGCAGTGGGGAATTAAGAGCTTTTTCAAGAAATGTAGTCCTTTCAGACTAGAC
GGCAAATGGGAAAAATCATTGTGACCGAGATCGATGAACTCCAAAGATGATAGTTTCTCAAAATCATCAGGTATTTTCCC
AATTATTCGCCATGCACGTGCATTAAGTTCTTCTAACAAGGATAACTCTGAGAAAGATGAAGGAAGCACAATAGGTTCGG
TTTCCTTTTCTGCATCGGTAGCTGTTTCTGTGATTTCAGTACTTTGTGGTACCTGCACAAGTGTAATTTCTTGAAAATAT
GGATTCAAAATATAATATTTATACTAATTTTCACCGCTGTATACCTGACAGAAAGGCTTCTTTCCCATCCTCAGAATCAT
TAAGCTCGATAGCATCCCAAAAGTTTTAGGTAATACTGTTACTGCAGTCTCCTCCATTAACAAGTGTACTAAGTTCTTCA
GTTCCCCAATAGAATCTGGAAGTTTGTGCAGTCGCTTACATTTAGTCAATCTCAATATGACAAGATTCTGCAACTCTCCA
ACTGATTCTGGCAGCTCCGTGATAGCATCATTTCGAGTAATAGTCATTGTTTTAAGAGCTGATAATTCTCCAATGGAATC
GGGTAGCGAGCCAAGGCGCTCACAGTTCCTTATCTCGAGAGTCTTCAGTGATTTAAGGGCTCCAACATGTGGAAGACTAC
GGATCGGAACCTTCTCTATTTGAAGCTCAACCAAAGAAGCCAATCCTTTAATTGAAACAGGCAATGCAGTCAACTGCTGA
CAGTTTCCAAGCGATAAGGACCTAAGATAATATAGACAACCGATAGATTCTGGTACAATTTCTATTGCACTGCCATAAAG
CCAGAGATTTGCTAAAGATTTGAGGTTGCCAACAGAATGGGGAAGAGCAGCAAGTGACTTACACCAAATTAAGTTTAGTG
TATGAAGGTTCTCCAAATTTTTAATAGAATCAGGTATTTCTTCCACAGCAGAACCATTAAGAGAGAGTTCCTTCAAAGCA
CTTAAATTTCCTACTAACCCGGGAAGTTGTTTCAATGAGTAGCAGTGGTTTAAGCTTAACCTTTCAAGTTTTGTTAATCG
AAATATACTTGAAGGCAACTTCTCTATAGCAGTCTCATCTAATAGAAGTTCTTGTAAAGACTTCATCTTGCCAATATCTT
CAGGTAGCTGTTTCAATTTTGCGCAACCTGAGAGTATCAGCTTTTCAAGATTTTTCAGCCCAGAGACCTCACTTGGAAAT
TCAACAAGGTTGTAGCAATCTTTTAGATTTAGATGACGTAAAGTTTTCAGATTCCCAACTGTTTTGTGAATCCTTTGTAA
GTTGCTGCAACGCTCAGCTATCAACTTTTCCAACATTTTATGCTTTGATAAATCAGGAATAGCTGATATTTTATGACAAT
CAGAGATATTCATAACTTTCAACTTGTTGGCCGCCTGCACAGTTTAGAAAAACATAATTAAAGAATATATATTTGAGATT
GAAAGAAATGAGATCATATCAGGACTTTCATCAACTACAGGATGCAATATAGGTATTCAAATTGAATATAACCAAAGTTT
TGTGATTCTGATTTCGCTTTGGGAGCTCTGTAATCCAATGCTGCTTCGTTTTTATAACAATAAACTGACGAGAAACTTTA
GCTTCTTCTTTGCCAGATTATCACTCACCATCGGCAAGTTCGTGACATTAGTTTATTATATATGTGAAAAACGTAAAAGC
TTAAGAATAGAAAAATGCCAGCACTATGGTTAAGTTAGTGTTTCATCAGCATGACGAGTAAAGCATACCTTTTTGCAACT
CCAGGTCCATTCCCGGCTTCCAATCCTCTCTATTTGGCTCTCTGAGAGATCAAGTATGGCAAGTTCACTTGGATAATAAT
TAGAATAATAACTTGAAAGATTGCATCTTTTCCACTGGAGCCATTTTAGTGAAGAAGGTAACTTCCCCAAATTTCCCTCT
AGTTTCACATTATCAAGTTGGAGTAGCCGCAAATTAACTATTCCATCAAATACTTCAGTATTCAATACTAACTCATTGGT
TTCTTTTGCATCATTTTGAAATTGCCCTTTGTATAACTCTTTAATGTAAGCTAACGCAGAACTGAAACTGGGAACTTCTT
GAAATTGCTCTCTAGTAATTGTTTTCGTGGTTTTGATCTTTGATGAGTACCTCTGCTGCTGATCCAGAATGATCCCTTGG
ATGTGCTGTGTTCCCTGTTGTTTTCATAGCCCATTTCATTTTTCTAGTACAATATAAGTTTAACAGCAAAAATAATCACA
AGAAAACAGCTAGAAGTTCTTGTAGCACATAACAAAAGGACTTCAACTTCTTTATGGTCACCTAATATAACTACAGGTAA
TTGTTGGTAAAAAGAGGGATCTGTTATAGGGAAAACAAGACAGGTTAGAAAATGCTGATAATATAAAAGAATTTACTGGC
GTAGTGTTTAAGTTAAATTCATAAAGAAAGTCATACCTTCCTTCCTTGTAGCACACTTAAAACATCAGCAACATCCCACA
GCCTGCTGCGTTTTCCAGGTTCGGAAAAGCCTTCTTCCCTAACAATCTGTCTTCCCATATCTCTTATCTGGTCATGCATC
CACAAGTCCCCACCATCAATCACCTTAACCAATGATCTAGTGGTCAATGTGTCAAATGCAATCCTGGCTCTAAAACCACA
TCCTTCCATCACATCAATTACATTTTCGACTTTCTTATCTAGTTGATCAAGAAATAAACATGCAACATCCAGGAATATAC
ACTTCTCTTCATCATCAAGACCATCGTAACTTATTTTCAAGATGTCTTGAAGATGGGGTGAGCGAATTTGTTTTAGCTTT
CCTAGAGCATCTACCCATTCCTCCTCGCTTCTTTTATCAAACAAGAAAGAACCAAAAACTTCAAGAGCCAATGGTAGCTT
TCCAGTAATTGAGACAATTTGCTTGGATAAATTCAGAAAAGTTGGGGATGGGTCTGGTCTTCTAAATGCATAGTAACTGA
ATAGTTTTAGTGAGTCAGTATCACCCAATTCTCTCACCTCAAATGTCTCGTCAACGATATCTTCTATCAGAACTCCTTTG
TTTCTAGTACTAATGACAACCCTGCTTCCTTCAAAAAACCAATTTTTATTCCCAATTAGTGCCTTTAGTATATTTACATC
ATTATTTACATAATCAACATCATCTAAGACCAGCAGGATGCGCTTTTCTCGAAGCATTCGCCTGAACTTTTCTCTTCCCT
CATTGGCATTAGCAGGGGAGAAGGAGAACGCGTTGCTAGGGAAAAGACCCTGTATGATTTTCTTCTGAAGGGACATAATG
CCTTGTTGAGTAGCTATTTCCTTAACATTCAAGATAAAAGTCCTGTGTGTAAAATCAGAAGCAAGTTTATTGTAAAGAGC
CTTAGAAAGAGTTGTTTTACCAACTCCTCCTATTCCATGCAACCCCAAGATTTTGACACCGTTGCACTTGACATCCAACT
GTCTTATGAGTTCTTTCAGACTGTAATCAATTCCAACAACAAACGGAGCTACAACCATTGGGGAATTGCTTAATTCATTC
AAAACTCTTTGCACCACCAACTGAATCAACTGTGACTCGTCACTGTAGAATGGAAGCAAATTAATTAAGATCAAGTTAAC
TTAGGTGGTCTTGCATCTATAATTCCTAAAAATCATATTTGAGGAAGTACAGAGGTAAATGAAAATGATAATGTCACGAC
ACAAACTAAGGGGTCGTGACAGGCATTCGACAGCATCTCCCTGTTAGGTTTTGCTCTGATTTTCTTACCTTATTTGAAGT
TTATTTTTTCCTTCAAGAAAAGTCAAAGTATTACCATAAATGCTTGAACTTTTTCTGAAAGAAAAATATAATTTCTTCCA
TATTTGGTTTATTCTTTCCTTAGAGGAAATATTTGGAGATCTATAGCATAACACAATAGAATCCACAATGTAGTTGTTTA
GAGAGTTTTGTTTATGGGGAGATTTTTTCTCTACAGTTTTTATGTTTTTTATTAGTTTTTAATTATGTAGACCAATGGCC
ATATCAAATAATAATATTATATCCTAGTATAGTTTTATGTGTCGTCTAATTTATCTTCATATAATTTGCAATTGTAAGCT
TCCGCATGACGTCCTAATCACTCTTCATAACTCAACACTCCCTGCCCAATGAACCCTTCCTTATCCCTATATCAGTCACC
GTAGATGTGCTCTTTACGGCATCATCACATCAACAAACATGGATTATATCCAACAATAATAAAAGAAGGAATTTCCAAGT
CTCACAAACATTACAACCCAAAATAATGCCAACATAACGATTATTAAAACATGTGCTTTAATCATCAAAACATAGTTCAA
ATACACTCGGGTATCCAAAACATGATCATGAGCTTCATTGTTGTAATGCATATACATAAAAAACACTTAACATGTCGAAA
CTTCCACCCACTCACTCCCACAAGAACAAGCTCACAATTTAAATCATAAAATATCAATCATGAAATTTATCAAACACTTA
AAATGCATGCTTTTAAAAGGATTTTTTTAAGAAGGTATGTCTCCACTCAACTCGATTGAACTATGTCCCACAATAGTCAA
TCTTCTCATAAAGTAGCCTAATTTTGTCATTAGAGGCCCAACATGATTAAATTGACAACTAAAACTCAGCTTACTTAGGC
CTACAAATAACCATACAATTGGAAAACTAAAATTTATCTCATCTCTTCCAACTTTTGCCCATTGTGTATTACTCATTTAT
ATTATCTATACTATCCATCATCTACCACAATTACACATTTGAGGTTCATCCCCAAATCAATCAAAATCACCCCCAAACAC
CTCGAGATGAGCCCATGGTTCTAACCTCAAACTGTTAAAGAATGACAAAAGTCCCACATCGGTGGTTAATGAGATGGGTG
GACTCCTTATAAGGCTTGGGCAATTCTCCTCCCTTTGAGCTAGCTTTTGGGGTGTGAGTTAGGCCTAAGACCTAATTTAA
CACAAACCAATAGGTCAATCCCACCATAATTCATCTATATCCATAACCAATTACCTCCTTTGTCTCAATTTAACTGTCTT
ACTTTCCTTTTTGGTCTGTCCCCAAAAATAGTATTTCTTTCTATATTTAGTAAGTTCGTCAATAATTTCAACATCCTATG
TAGCAAGTTTACATTTTTCATTTAATACAACAAGATTCAAAATACTGATATCTTTAGTCGTTAAACTCCGTGCCCAATTA
AACGAAAATACTTAAATTGAGACGGAGGAGGTATGATTTATATAAATAATACTCAATGAAGAACATACCTCATCTTCTTG
AAATTTTATGTTCTTACTTCTTAGATGAAACTTCGGATTTTAGACAAAAATGGTTGTACTACGAAGTTAAATTTCTTGTA
ACTGATCAAATAATAAGCCAAATAGTTGACCTTAAAAAAAAAGAATAAAATGAAAATAAAGTTAGGCCGGCAATGTGTCA
CATTAAACATTTATTTTCCTACTTTTTTTCAGCCACCTCAATCTATTTGTTTACATTTCCATTCATCCATGTCTCTTTCT
AGACGTGAGGTTTAGGGCACGTAGAAAGTTTGATTATATAAATAAAATCATGACACCTAAATAAACAATGGAGCTCATGG
TGCCGGCCGTCGCTGTTAAAAAAAGTTGTAAAGTTCTAGCTAGCTAGATTAGAACTTTGACCTCTTACAACTAAAATCTT
GACCACATCAAGTGGTACAAAATCATACTGACAAATATTGGAAAGAAATTTCTAATTACACAAATATTACTATCATATTT
ACTAATTTTCTATAGTTTGAAATAATTATATTTTATTTCACTACTTAATATTTCATATCAGATTTCAAGTCAAATACACC
TAGATACATGTTTTTGCTATGAGATACACTTAATTAGGGAGAAATGTGAGCGAGAACAAGAGGGAGTCGGGGGAGATTTT
TTTTATGTATCTTAATTACATGTGAATCACACTAGATACATGTATTTCGAATATCAGATACACGAGCTAGATGGAAGATA
GGTGAGCGAGATTTGTCGATATGCGAATCCACTTAAATACAGTGTATCTAGAACAAATTACACCTAATTTTGACCCATGT
ATCCTGAAATATATATATCTGGATGCGCCAAAATTTGGTAAAATACGTAATATTATTGCAAACTCGCATGTATTATGCTG
CCTAATTAGTGGATAAGGACATATTTGGATAAATCTTACAATTATACAGGCCCATTTAGGAAGACTTAATCGAAGTGGGC
CAAAATTAAATTTGTTAAATTTTAAAGAATAAGGCCAGGCAGATGATGAGTTTTGAAGAAAAACATGCCCAAGCCCATAA
GTATTACTGATTCATTTCATGTATCGATCTTTGTTGCATGGAACATATTAGAATCAACCAATTCATGAACTTAATAATGT
GTTTTTACCATATTATAAGTGTTTTTTTTTAGTTTTCCACTCGGTGTTCGGAGTCCACATTGGAGCCCCGAATAAATTTG
GATCTTGCACTGTGAAACCCATTCGGGGGTGGCGCTCCGAACAAGATCTTTTTCTCCATACCCAGAGCTCCATATTATAA
GTTGATTAATTCTCAAGAGCAGCATATATATGGGTAGACATATAGTCATTAAACTTCATGTACAGTACTAAATTATGGAA
TTATTCATGTGTTTCAGAATTTCTTTTATTGTTACTTTATATTTGACGGTAACATAATTTTAAAAATAATTTAAATATCA
GTTTTTTCTATAAAGGACCAAATATATACATTTTTGTTGATTGAAAATTATAGATGCTCAGTCAAATATATTACGAGGAT
CAAAGGTTTAAAAATTATCAATAACTAAGAAGTCAAAAATGCAATTAGCCGTAAAATTAATCAATTTAGAGAGAGCAACC
AATAAAAAAAGAAGAGATAATTAAGCTGTAATAATATAATGTACACTAGCAAGTCAAAGATTCTTATTTAATTTGTACGT
GTTGAATAAGGTAATAAAATAATGGAACCACATAATTGGTGCTAGCACAACTTTTCAAGAATAAGTACTAATTTATTGAG
TTAATTATTCTGGTTTACACAATATATTATTCGTCAAGTACGTACGTAGACTCGTTGCATGCATGGGGACAGTGCATTTC
CAAGTAATTAGCTAAATACGGAATACCGTAATATTATATCATTACTCTCTTCGTCTCAAATTATCAGTCATATTTTTTAA
AAATAATTATCTTAAATTATTTATTATTTTAGAAATTTACAATAAAATTCTTTATTCTTTTTTTTTTTTTTTTACCCTTA
GTAGTAATTGTTCTTAAAAACTACAAATACCTCCATTATGAGAAGATTACGCATAGATAAGAGAAAAACACCACATATAA
TTTAAGACAGAAAATAGTATATTATATTAACATGATTGTGTTAGATTCATGTTTTGGGTTTAAATAAGGCGGATGATAAA
ATCCCGATATTTAATTAAGTAGAGAAGTGTATAAAATCAAATCTATTTTTCATTGAGTATTGAACCGTAAGCTATTTATT
CTCGAAAATTTCTCGACTATCAAATAAAATTATTGCAATTACGGGGTCATTCTCATTATTAAATATTAACAGGAAAACAA
AATTTATGATACTGGTAGTCCCTCTCTGGTATATCCACTAGTTTTTCAATTAAGGCTAACAAAGTGTCTTTCACTAAAAA
TCTACCTAAATTATGTTATAACTTGTTTGATCGAATTTTTAAAATATGTTTATTGTTTCTTAAAAAATATATATATTTCA
AAAGAATACTTTTAGAAAGTATTTATTTTTTTATGATTAATCAATTAAAAAAAATATTTTTATCAATATGAAAATAGAAT
TTGCTACGATCACGATCTTGAAAGTGCTTCTAAAAATTCAACTTTTAAAAATAGTTTTGCTACTATTCAAAATCACTTTT
AACTTTTTCCTAAAACTTTAGTCAAATACTTCAACTCTTTAACATAAGCATTTTCTAAAAAAAATTAGAAAATAATTTCT
TTGGAAATGAGAAAAATAATTTCTTCCATAAAGGTAAAGAAAATAAGTTTCAATAGTAACATTCCATGTTGATTGTGTCT
TCTTCACCCATAAACACACTTTATCATCACTCCATCTCCACAATTTCCATCTCCAGAATCTCACAATTCTACTCCCACTT
TTCATGATATTTATTTAGATTATATATAAATAATACCAATATTTTTTATTTACATATAGAAATATATTTTCCTTCAACAA
ATTTTAGCTCAGGTGATAAAAGTGAGTAATTTTACATTGAAGGAATGTAATCTTTAAGGGGAGTTTTAGGCTTTTCAATT
AATTCAGAATTGTTTGAGTCATATGACGATGTTGGATTTTTGTATCTTACTCCTAGAGAGGACAAATAGAGTTACTACTA
GATTAGTGAAGACTATACCACCATAAATTTGAATTTTCTTTAAAAAACCAAGATAGATCGATCTGCAGCTGAGCCTCACC
CTCAATATTTATATATTATTTTTAATTACTATAATTTATGATATATTCACCAATAAAAATTGCACACCCGAAACTGAGAC
CAAATAAATTCACCATCACCTACCTATGTAGGAGCTCAACAGCTCCACCATCAAGAGATCAATTTAGATTCTCAGAACTC
AAACCCGAAACATCACCTAACAAAATCAGCCTTAATAATTCTAGGGTTTCTTCAATTAGATCTATTATTTAATTTGATTC
CGATTGGTTAAAGAGAAAAAAAAAATTAGAAGATTTAGAGAGAGAATTATAGTTACCCATTATCGTAAACCCAACCAGAG
ACCCCTCCAACTCTTTCCATGGCGTTTCTCCATCTCATCATCTTTTCCGGTGAAAACTTCCTTTCCAAATCCCTAAATCC
ATCGAGAAATGGGCCTAGCTGCCTCCGTACATCCGATGGGTTAACTCTGTAGAACAGAGGCAAAACGAGTTTACCCAGCT
CATAGATCGTTGCTAATTCCTCGAGGCACCATCTCGAGGAAGCATAATTTGGGGAAATTATAGCAATTACAGCAGCAGAG
TCGTTAATTGCTTCTATCAGACCTGTTGAGATCTCATCGCCTTGAGTTAACCCCTCGGAGTCTCGAAAAACTCGAATGCC
TTTTGAGTACAAGGCGTTGTATAAGTTGTTTGTGATGCTGTTTCGAGTATCTTCGCCTCTAAAACTTAGAAAAATATCGT
AATACAGCCGGAGTGATGGGAGTGAAGCAGTATTTGCCTGCTGCTCGAATTCCTCCATTTGCTAGTTGTGAGGTTTTTGG
GGGTGGATGGGGTGAAAAATCAGATTCGATCACATATAGTAAGTGAGGGATCGAAGGATGCTCACCAACCAAGCAACCTT
CTGTGTATTCTGTACAGCTGAAATGCTTTTCGCGTGCTGTACGTAAGAGTGTATGTGTATGTATGTGTATGGTATATATA
TCGAAGGAGAGGGTTATAAAAGGAATTTCGTTTTCTATTTATTTTCCTTTCTTTTTTCTCATTTAGGTTTGTTTTAATAT
CCGCTTTGATATTCGATTAATTCAAATATAGAAAAAATACTTTAGGGATAACATACTCCTTCCTTAAAGCTATTCCATTC
TTCAAGCTCAAACTAGGGATGCGCATAGTATGATATCATACAACTTTAAAAACTTCAATATGATAAGATTTTTTTTATTT
TTTTTCAGGCCAATATGATAAGATTTACTTAAACAATGTACGTATGACTTTGGAAACTTCAACAATACTCTACCAATATC
ATATCAAATTAGTTCAGTATATCAAATTAGTTCGATATTATTAAGTTTAGTTTTATTTTTATGCAGTTTAATAAATCAAT
AATCATAATGATTAATTTTTTAGATTTTGAGAATTAACTTTAAGAATAATGAGAACTCTTTCTCGAAGTGAATGAAAATT
ATTTAATGTTGATCGGAGGCACTACAAATGTTAGTGCAATAAATATTTATTTTCCTTTTTAATAAGTGTAAAACCTCACT
TGTTTCTGTGAATGTCTTTGTTTTAATTATTAAGATCTCAGTCATTAAATTTGTTTGTTTTTAAATTCTGAATTTTAAGC
ATCAGGTGTGTTTGTTTTTCTTTTACCATATATATTCTAAATGATCAATTTGATAAGTAATGAACTCTGATGGTATGTTC
GGTATGAATGAAATGTTTTTACAACTTTTTCATGTTTGGTTGATCAAATTTTTTTTCAAAATCACTTTTTCTAGAAAAAT
AGATTTCTTAAAAATAAGAAAAATATTTTCTCCCGTAAAAGTACAGGAAAAATAAGTTGTGAGTGACATTTCATATTGAT
AGTATCTTTCCTTTAATTAATATTATTTACAAGAAATTTCTTAGAATGTGATTGTATGTCTTTGACCATAGAATTTCCAT
ATACCTTCTAATATTACTTGGGAAATCTATGGCCAAATGCGTCCTAAATATTTGGGATATTTGCCAAAAATATTTGCCAA
ATCTGATCGCCCTGAGTTAATCCCTCAAAGTCTCGAAAAACTCCAATGCCTTTGTCCAAGGCATCGTATAAGTTTTTCGT
GATATTTTCACGAGTACTACCTCTGAAACTCAGAAAAACATTGTAATCCAGCCATAGTGATGGGAGTGAAACACTAATTT
TCTGCTGCTCAAATTCCTCCATTTGCTAATTTCCAGCTATAGTATTTTTTTTAAGGAGGCAATTAGATTCGATCACTCAA
GTGAGGAATCGAAGGATGCTAATCAACCGAGCAACTTTGATAATATATTATGTACTGTCAAAATGCTTTTTGCGAGCAGT
ACATATAGCTGGGCCGGAGAGGGTTATGAAAGGAATTTCATTTTCTATTTATTTTCTTTTTCCTTTTTCTTCATTTTGGA
GGTGTGTTTTGGATTTGTCGTTAATATTTGATATTTACTTCAAGACTCGATTAATTTAAATTCACTATGAAAAAGATTAT
TTTAGAAATAATGTGCTCCTGCCTCCTTACTCAAAGTTATTCAATTCTTCATGCTTAAACAAGGGGTGTTTGTTACTATA
AGATTGACTTTCGATTTTTAATGCTCAACCAATATCATATCAGATTAGTTTGATATTTTAAAATTCAATTTTGATTTTAT
ACAATATAATAAATCAATAATTATAATGATTAATTTATTCGACTTTGAAAATTAACTTTGATAATAAGGAGAACACAACT
CTTTTATGCTCGAAGTGAATGAAAATTATCTAATGTTGATTGGAGACGATACAAATGTTTGAGTAATAAATATTTTAGTT
TTTAACAAGTTGTTTTTGACAACAAAGGATAGCTTTGTAAATAAACTAAAAAGCGCCTCTTTAGTATTAATCGTAAATAG
AGCATTACAATCTTGAATGAAACTATTCATGAAATTGTCTATCGCGTAAAACTCATATCATCACTATTTTTAATCGATAC
TCAAGTTAAACGCCATCTCAAAAACTCGTGGTGTTAGAAATAAAGCATCTTTGTGGTTCTTCTTCCTTTTTTTTCTCAAC
AGTAATGGTAACAAGTATTTAATCTGACGAATTTTAGGAATTTAGCTTTTTATTTTGTTACGACCACAAAAAAATTAAAT
GATAAAAAAGATTAAAATTCCAATCAATAAAAAAACACGTACAAATAGCTAAACATAAATATAAAAAAAAATAGTTATCA
ATTGTGGGAAAAATTGACATTACTGACTTTTGAAAATTGTTTGCTTATTTTACTACTACTACGTTTTAATTAGAATTAAT
TGATACGTAAGATCTCTAAGAAAGGACCACAAATTTACAAAAAAAGTTGATTGATTCAACGAGATTGCCGATTTAATTTT
GGAATCTAATAGTAATATTTTATTTCATTTTAGGCATAAGATGAACATAGTTAGTTGCATGCATGGTAATTCCTATGTCC
CTAATTACTTGTCTACTTTTGAAGTGACACACCTATTAAGAAAATAATTATTGACATAGTGAGTTTATATTTTACCCCTA
TTAATTATGAAGTGGATGAATTAAAAAGTTAAGATTTTCAAGAAGTTCTACCTTTTTCAAAGTAATTAATTGAGGGTATA
ATAGGTAAAAAATAATTATCATTTCTTGATTTGTCAAAATGAACAAGTAATTTGGACAACAAAAAAAGAAAAAGACAGAA
AATTTGGCCTGAATGATATTTTACCTATGTTATTATACCTTTTAAAACATTTTTACCCTTTTAACTTTAATACATTTTAA
CTAAAAAAATAGAAAAAAAATCAATTTATTTTAAAATAAAAAAAATATTATAATTTTTTAAAATTTCTGGCTATTTAACA
TTACCCAAAGAAAAAGTGAACAATAAATATGAACATTTCAGTTGCTATATTACTACATAGTAGAAGTGTCTACAAGCAGG
CATGTCTTCGTCAACATGCCCTTGTATGACAAGGGCATTTTCGTAACTTCCTACTTTTTTCTTTCCTTAAGCCTTTGTAT
CCTCTTGCTTTAAGATTGTACCTTTTCTTTATTGGACCCAAAAACCAATCCATATTTGCCTAATGACTTATATGTCCTAT
CAAAAGATTATTCTTCTCTTGAATTGTGTGGGCCCAACCATGGGCCCACTTTACAATGTCGGCTCTTTATTCATTTTTCA
TTTAAACATTTGTATATATAGTATTTTCATTACTATTTAGTATTTTCTTTGTATTAAATTTATTTCTCTTATTCTTTTTG
TTGGTTATAGTTTTAAGAATTATATAAACAATACTATAAATCACAATAAATAACAACATAAATATTTAAAAGTTATATAA
AAAAATTCGATTGACTCTTAACATTCTATTGGTACCACATAAAATTGGTTAGATGATAAACATGTATTATTTAAAATTGA
CGAAAAAAATATTATAAATCATAATAATTACCAATTTTTTAAAAATTAAAATACATATAAAAAAATCACTTGACTCCAAA
AAATCTATCAAAGCCACATAACTTTGGACATGGAAAGTAACATATATTATTTGAAAATTACGTTAAAAAGGTATTATAAA
TTATAATAATTAATAATTTAATATATTTAAAAGACAAAAAAAAGTTAGTTTTTGAAATCCTATATATGCCACATAAATTA
AAACAAAGAGAATAATATATATTATTTTAAAATTATGTAAAAATGTACTATAAATTACAATAATTAACAACTTAAAATAT
TTTTAAAATCGTATAAATTTTTTGATAAATTCTTAAATTTCGTGATATCACATAAATTAAGATAAAAAAATTACTCCAGT
AATATATATTGAACCCCGTGCTAGCACGGGGTCTGTGTCTAGTTAAATAAATAAATATGAACCCGATCCAAGAGGCAAAT
TAATATGCTGATTTTTGTTAAAAAAAAGTACTACTCCTAAAAGATATACTTGGAGAACATTTCCTAATTTTAATATACGT
GTTTAAGGAAAGAAGTTTCTTTTCTCTAGACAAATTTAAGTTAGGTAGCTTACAAAAGTTTTCCACAATTTTATTTAATC
TTTTTTAGTATACCAAAAAATCGAAAATCTAGGACATAATCATATTTTGATTATCATCTTGCACTTATTTTATTTATTAC
CCTTACTTCACTAATTGATAACCTTTAGGGGTAATGCGTTTTCACTACTAAAGTAACTCTACTTAGAACTTAAATTCGAA
ATAATTAACTAAAAATGAATGATATTGCAAATAATTTTTCTCTGAAAATCATATAGGTAAACAAGTAAATTAACATCGCA
AACTTATTATTCAATTATTATAATTTGTGTGTCCTTAAACCACTAAAATAAATTTAATTGTTATCTTAAGTCCCGGATTT
AGGGGTAACAATTTTTTTTTTCTATAAATAATTACATGTAGTGTACATCAACATCAAAAAAATAATTATCAATTGGGGGA
AAATTGACATTACTGACTTTTTAAAATTATTTACTTATTTTACTACTACTATGTTTTAATTATTGGAGTTAATTGGTAAG
TAAGATTGTCTAAGAAGGGACCACAATTTTACAATATTAAGTTGATCGATTCAACAAGGTTGACGATTTAATTTTGAAAT
TTAATAGTAATATTTTAATTATTTTAGGCGTACGATGAACATGTTGGATGCAATGGTATATTTTCTAAGCTCCTCCAATT
TTTTCGTCTTCAAATTAATTGTGTGGCTTTGATTTCCTCAATGAATGTGGCCCTCGCTTCAATGCTAGCTAACACTCCAC
CTCTTTTTGAGATGTCCAACTGCATGAACTTAGATTCTAAGGTCTGAATTTCCTTAGCCAAAGGTCGTTTGGTTACACTC
AAGCAAGCTAAACTACCCATACTTACCGCTTTTCAACTTAAAGCGTCTGCCACCACATTAGCCTTACCTGGATGGTATTG
AATGATGATGTCATAATCCTTAAGTAACTCCATCCACCTTCGTTGTCTCAAATTCAAATCCTTTGAGTGAACACATGATG
CAAACTATGATGATCAGTAAATACCTCACACTTAACACCATAAAGGTAATGCCGTCAGATCTTAAGAGCAAACACTACCG
CTACCAACTCCAAATCATGTGTTGTATAATTCCTCTCATGCACCTTCAATTGACACGATGCATAAGCTATAACATTCTTA
TCCTACATCAACACAATACCCTAACCAGAATGTGAAGCATCACAATAACCAATAAAATATTTACCTTCTACCGGTAATTT
TAGGATAGGTGCGGTGGTCAAAAGAGTCTTGAGCTTTTGGAAGCTCTTCTCACATTTTTCAGTCCATTCAAATAGTATAT
CATTTTTGGTCAAATTAGTCAAGTGAGTGGCAATAGAAGCAAAGTTCTTCACAAATCGACGATAATAGCCAGCGAGCCCC
ACAAAACTCCTAACTTTAGTCACAGAACTTGGTCGAACCCAATTCTTAACCGCCTTAATCTTTTGAGGATCTACCATTAT
CCCTTCTTTCGAAACTACATGTCCCAAAAATGCCACATAAGTCAACCAAAATTCACACTTAGAAAATTTCGCATATAACT
TTTGCTTCCCAAGAACGCCCAAAACAATACGAAGATGATCGGCATGCTTTTCCTCACTTTTCGAATAGACCAAAATATCA
TCAATAAAGACTATGACGAAAGAATCAAGAAATGGCTTGAACACTCCACTCATTAAACTCATAAAAGCTGCAGGCACATT
AGTTAAACCAAAAGACATAACCAAAAACTCATAGTGCCCATAGCGGGTTCTAAACGCCGTCTTGGGCACATCCTTAGGCC
TAATTTTCAACTGATGGTAGCCAGACCTTAGATCAATCTTAGAGAAAACCGATGCACCTTGCAATTGGTCAAAAAGATCA
TATATTCGAGGCAAAGGGTACTTGTTTCGAATAGTGACCCTATTCAATTACCGATAATCTATACACATTCTCATACTACC
ATCCTTTTTCTTAACAAACAAAACTGGAGCACCCCATGGGGAAGCACTAGGATGAATAAATCTCTTATCAAGAAGCTCTT
GGATTTGAGCCTTAAACTCTCTTAATTCTGCTAGAGCCATGCGATATGGAGGGATAGAAATGGAGCTCGTACCAGACTCT
AAACTAATGCAGAAATCTATATCTCTATCCGGAGGCATACCAGGCAAGTCATTAGGAAACATTTCTCTAAATTCTGACAC
CACATGAATAGACTCAATAGATGGAGTCTCAACCTTAATATCCCTAACATGAGCCAAATAAGACAAACAATCCTGCTTTA
CTAATTTTCTAGCCCGAATGAAGGATATGATCTTAGTTTGCTTAGGCTTGTACACCCCTTCCCACTCTAATTGTTTCCTT
TTCGGAATTTCTAGAGTTATAGACTTAGTATTACAATTAAGCACAACATAATAGGGGGACAACCAAGTCATGCATAAGAT
TATATCAAAATCAGTCATATCCAAAATCACCAAATCAGCCCAGGTCTGAAAACCCATAAACAAAATATGACAAGCACAAT
AGACATGGGTGACTATGACTGACTTTCCAACTATGGTAGAAACATGGATAGGGGCATCAAGTATATCATAAATCATATCA
AACTTTGAGGCAAATCTCACGGATACAGATGAATAAGTAGAATCTGGATCAAATAACACATTAGTCATCCGGTCACAGAC
AAGAAGAGTACCTGTGATCACCGCGTCAGATGTTTCTGCCTCATTCTTGCCCGAAAATGCATAACACTGAGCCTTATCAT
CTTGACGAACCACTTCTCTGCCTGGTTGCACGTTACCCCTGCCTGCATTACCATTTCATCTACCTCCACGGCATCGCTGA
TTACCTTATCGCACACATTATGAACGCCCTCGACCATTATTACCATTTCATGCGGGTACCACTGCTTTAGTATGCTGCTG
CACGGAATCTAACTCACGTGGGTATGGACAATCTCTCCTCATATGCACAGGTTCACCACAGTTGTAGCATGTACAATCAA
AAGATGACATGTTGCACGCTGAAGGTGCGACTCTCTGGCTATCATGAATTAAATTATGAGGTGGAGTTCCCGAGTAATTA
CCTGTAGAGGCGGGCATAGCAGACTGAATTGGCTTGGCTGTAAGCGCCGGCCTCCCTAAACCTCTGGAATAAGAACCTTG
AAAGTTGCCTGAATTATTGGCCCTTTTTGCCAATGCCTTAGCCTGACCATCTCGCCTCACCCCCTTCACTTTCTTAACAT
AATCTGTTACCTCATTGAAGCTCCTTCCTGCAGAAGTCATATGAACAGATAATACTTGCAACTCAGAATTTAGTCCCCTA
ATAAATAATCAGATTCTCTCTTTCTCAGTAGTCACCAATTGAGTAGCATATCTAAACAAAGCATGGGACTTGACTTCATA
AGCAACCACAGTCATACCACCTTGCTCCAAAGCGATGAACTTATCCTTCTTGCGATCCCTCAAAGTCCTAGGCACATATT
TCTCCAAAAACAGAGCATGAAAGTGGGTCCAAATAAGTGGAGGTAAAGTTGAAGATCTACATTCCATATAAGCTCTCCAC
CACTGCTTAGCCTCACCTTGAAGTTGAAAGAACACAAACTCAATCCCATGTTGATGGACAATTCCCAACTTATAAAGCCT
CTCATAGAAATCTAAGATGAACTCATAAGCATTCTCATTCTCAGAACCAAGAAATACATGATGTTTTAGCTTCAAAAACT
TAGTCAACATTTCATGCTCATTACCAGTCATAACAAAACCCAACAAAGGATGAAAAAAACATCGTTACCTCCCGTTCCAC
CCGTCTTGGGCGCAGTGCTAGCCACATAGGGATTAGCGGGAGCTTGAGTTGTTTGAACAGAAAGAAGCACTCCAGGACCA
GCCAACCCTTTCAAGAATGACATGATCTGTCGAGCTAACACTGGGTCTATGAGAGGAATATCGGTAGTCTCATCCTGCAC
CTCTTCCTCTTGTCCCACATCCTCAACATTCTCAACATCAACATTCTCTTCTATCTCTTCATGATGCGCATGAGGGTTCT
CATTCACAGGAGCATTCTCAACATGTGCTCCATTCCTAACAGGCTCTACTCTTCTACGACCTCTACCCTTAGTTCTTCCT
TTACCTTTGTGTCGACTGCGATCTCTCGCTGCAGATTTCTCAGCTAGAGCATTGATGGGAGCCACGGGCCTAACGCCGTT
GAATCTAGTATTAACCATCTGCGGACAGAAGAGTGAAGGAGGTTAGATACCAATTTGAATTGCCAGAGACCAATTGGAAT
CAAGTTATAGCACGAAAGGAGACAAGGGAAAACATAGAGAGATTTCCTAAAGTCGTATAGCCTCTCGAAGAAAAGTAAAT
GTGTCCTCATACCATTCCGCAAGACTCTACTAGACTCGTTTTGGTACATCGAGATCAACAAACCTAGGCTTTGATACCAA
CTTTGTCACGACCCAGACCGTCGTAATTGACACCACACTAACCCTCCGGTGGAAGAACCACTACTACAACCCAAACCAAG
CAACTAAACAAAAGACTAGAGCATTTAAAGATATGAAAACAAGAATAATATCTAAAAACTAAAGTTCCCATAAATTTCCA
AAAGATTTAACAACTAACAATGCGGAAAAAAAATACACCTAGAACCTGAAAGTCAATGTACCAAAACATCTAAAGTTCAA
CAAGTCTAAACAAGAAGGGATACAACCCCAACTAATGAACTAATCAACTAACTAGAAAAGTCTAAGTCCGAAATGGTGGA
CATAGACGAAGAGAACCCATGGCAGCCTGGAAGAACTGGCTCACTCTTGAGTTTGAAAATGGTCACTGATCTTCTAAGCG
AGGTCTGTTAATAGCCGCCGAAAGATGACCTATACTCAACAAAAATAAGAGAAAGTGCAGTATCAGTACACAACCACAGT
GTACTAGTAGGATCACACGGCTATCAATACAACATTAGAATCACATGCATATATCGAACATATATAATATCATTAACATT
TACGAACAACGAACAACTTCACATTTCTCAAAATACACAATTATGACAAGTCATTGGTCCACTCATGGAACCCAAACCCA
AACAGTTAGCATACCAGAACGTGGTACCCGATCCAATGTTTATGCCAGAATGTGGCAACCGATCCCAATTAGTTATGTCG
GAACGCGGAAACCGATCCATTCATCACACCGCAATCACAATTATCTTCTCAAGTTCATACAATTTAGTCATGATTCATGG
CATTCATCATTCATCTATCTCGTTTACAACAAGTGTGATCAATAATGCAACATTCACATACACACATGTATCATAATGAA
GCAAGAACAAATATACATCACACAATCATAGAATCACAACAATCACCTACCTCGAAACAAGCTTGAAACCCTAAGAAACT
TGATCCTTCCCTTTTCGAATTCATTCCGCTTGTTCTTGGTCTACAAACAATCAATATAATACGAGAATCAATAAACAGTC
ACTAATTACCCGAATTACTAACAATTCTAACAACCCTAGATCATACTCATGATCCCAATTATCCCAATTAGGGTTGTTTC
CACCATAAATTCTAGTTCAAAACCCTCCACCATCGATATTTACCCATTAGGTTACGTTCTACGGATTGAAGAATGGATTC
GAGGATTTAAAAGCTTACCTTTAGCCTCAAGAATAGTGGAAAACTGTCAAGAGTCGCCTGGGATTCGTTCATTAGCTCTA
AAAATTGAAAAGTGCATAATAAAGTTGTTTAGGGGTTTATTTACGACTTTAAGTCGCGTCTGGCCCGCCACAGCGGCCCT
CACCTCGCTACAGCGGCCCGCCAGAGCGACAAAACCCAGCGCCAAAGCGGCTTGCAAGAAACAATGAGCTATATTAATAA
TTCCAAGACCCCCATTTCACAACACACCTCTAATCAACGACGCTCAGAAAATCCCCTTCACGCTAAGATCGATTCCGGGA
GTTTTACTCACCCGAATTCAATTCCGTAAAGTCGTACGGATTCCTTAACGACTTATCTAACTACTCATGTAATCAAAATC
GTAAATAAGTCACCCGATTGTTACCATATTTCCCTACACCTCAACGACTTCGATTTCGTCCAAATTTGGACTAGGTTGGG
AAATTCCAAGTTACTACAAAAAAGTTTTCCGACCCAAAAATTTTCCCCGTTGGCTTTTCTATAATAACGGAACCCGATCG
TTACAGTGTGTCATTAAACCACTAAAATAAATTCAATTGTTATCATAAATCCCCGATTTAGCGGCAAACAATTTATTTAT
TTTTTATAAATAATTACATGTGGTGTTTATTAAATCATGTCAAATTAATCTTCGGACCTCCTAATACAAGGACATAACAT
CAACATCAAAAAATAATTATCAATTGGGGGAAAATTGACATTACTGACTTTTTAAAATTATTTACTTATTTTACTACTAC
TATGTTTTAATTATTGGAGTTAATTGGTAAGTAAGATTGTCTGAGAAGGGACCACAAGTTTACAATATTAAGTTGATCGA
TTCAACAAGGTTAACGATTTAATTTTGAAATTTAATAGTAATATTTTAATTTTCTAGTTGTACGATGAACATGTTGGATG
CAATGGTATATTTTTTTCGAACTTTCGTTTCAATTGCTATATCTAATAAATAAATGTAAACCTCGATTCACGAGTAAATT
AATTAGAGAGAGACAAATTAATATGTTGATTTTATAAAATTAATTGAAGATGTACTTGGAGAACGTTTCCTAATTTGAGA
ATACGTACTCAAGGGGATGAAGTTTCTTTTTCTCTAGACAAATGAGTTAGGTATCTTACAAAAGATTTTAAAATTTTTGT
TTAATATTTTTAGTGTACCAAAAAATCAAGTAAACTATATATTCAAAATGTCTGTCAAATTTATTTCATACTCCTTAGTA
AGCTATCTATGCAAGAATTGTTGGTTTAATTCAATTCAAAGATTTCATTTCATTTATAAAGAGTATCAATATATTACTAT
ACTTTTTAGGTAAATATGATTAATTTTTAAGTTTATATTAAAATTTACTGTGTTCACCCACTCTTTTTTTTTGTTTATAA
TAATAGGGACCATACTTCTTGTAACGTGTATTTTCCTTTATTATCATTTCATTATTGTGATATACTCAATAATCAACCGT
TGACATTCATTATTAAATGGTCACAAGTTGCTTTTTATCAATTTTCCCAATTTTACCTCAATATCATATTACAAATGAAC
TATTTGAAAATGAATTTTAAAGATTAGAGAATGAAATGATTAGTTATGACTATTAATTAATGAATGCAAATTAGAAAATA
AAGAATTAGCTAACACCATCTAGTTACTAATTAACAATAAATTAGCTAGAAATTATCGATAAATTTCGTAGCTATTGCCC
TATACTAGTGGATACAGAGGTACCGATGAAAACCATTTGGATAAAGTTTCACCTATATTTAAGTTTGAAGGTGCACACAC
TAATAATAAATTAACCCTAAAAAGAAAGCTACTTAATTTAGCAAAATTCTCATAATTTGTTTGTAGTATTTCCATGTTCA
TTTTTAATATATAAAACAATACTAGTACATTATATATTGTGTATTCGTCGGAGAGAAATTCTAGAGATGTCTACGTTACA
ATATTAGGAAATATTGCACATATTTTATTTTAGGCATAAGATGAACATAGTTAGTTGCATGCATAGTATATTTTTTTCGA
ATTTTCGTTTCAGTTGCTATATTCAATAAATAAATATGAACCGATTCAAGAGGCAAATTAATATGCTGATTTTTAAAAAA
TAAATACTACTCCTAAAAGATATACTTGGAGAACATTTCCTAATTTTAATATACGTGTTCAAGGAAAGACGTTTCTTTTC
TCTAGACAAATTTGAGTTATGTAGCTTACAAAAGTTTTCCAAAAAATTGTTTAATTTTTTTAGTATACCAAAAAATCGAT
AAATCTTATTTATATTGGTAAACAAGTAAATTAACATCGCAAACTTATTATTCAATTATTATAATTTGTGTGTCCTTAAA
CCACTAAAATAAATTCAATTGTTATCTTAAGTCCTCGATTTAGGGGTAGCAATACTTTTCTATAAATAATTACATGTGGT
GTACATCAACATCAAAAAATAATTATCAATTGGGGGGAAATTGACATTACTGACTTTTTAAAACTATTTACTTACTTTAC
TACTACTATGTTTTAATTATTGGAGTTAATTGGTAAGTAAGATTGTCTAAGAAGGGACCACAATTTTACAATATTAAGTT
GATCGATTCAACAAGGTTGACGATTTAATAGTAATATTTTAATTTTCTAGTTGTACGATGAACATGTTGGATGCAATGGT
ATATTTTTTCTAAAACTTTCGTTTCAATTGCTATATCTAATAAATAAATGTAAACCTCGATTCACGAGTAAATTAATTAG
AGAGAGGCAAATTAATATGTTGATTTATAAAAATAATTGAAGATGTACTTGGAGAACACTTCCTAATTTGAGAATACGTG
CTCCAAGAGGATGAAGTTTCTTTTCACAAATGAGTTAGGTAGCTTACAAAAGATTTTAAAATTTTTATTTAATCTTTTTT
AGTGTACCAAAAAATCAAGTAAACTATATATTCAAAATGTCTGTCAAATTTATAAAGAGTATCAATATATCACTATACTT
TTTAGGTAAATATGATTAACTTTTAAGTTTATATTAAAATTTACTGTGTTCACCCACATTATCGGAATATTTTGTGATCA
CAATGTATCTATGTATTTCTAAACTCTTGATAAATATAGTAAACTAGTTCGTAGATGAGGCAAAGTTAGTAAATCCGATT
CCAAGACTATACTTTTTTTTTAGATAATAATAGGGGCCATACTTCTAGTAACGTGTATTGTCCTTTATTATCATTTCATT
ATTGTGATATACTCAATAATCAACCGTTGACATTCATTATTAAATGGTCACAAGTTGCTTTTTATCAATTTTCCCAATTT
TACCTCAATATCATATTACAAATGAACTATTTGAAAATGAATTTTAAAGATTAGAGAATGAAATGATTAGTTATGACTAT
TAATTAATGAATGCAAATTAGAAAATAAAGAATTAGCTAACACCTTTTAGCTACTAATTAACAATAAATTAGCTAGAAAT
TATCGATAAATTTCGTAGCTATTGCCCTATGCTAGTGGATACAGAGGTACCGATGAAAACCATTTGGATAAAGTTTCACC
TATATTTAAGTTTGAAGGTGCACACACTAATAATAAATTAACCCTAAAAAGAAAGCTAATTAATTTAGCAAAATTCTCAT
AATTTATTTGTAGTATTTCCATGTTCATTTTTAATAAATAAAGCAATACTAGTACATTATATATTGTGTATTCGTCTAAA
GAGAAATTCTAGAGATGTCTACGTTACAATATTAGGAAATATTGCACATATATAATGTTGGAAATTTTACAAAAAAAAAA
AAAAAACATGCATGGATAAATCTTTACACAAAAATAACTGTATTTCTTCTATAAATCTTTGACACACCTTTTTAATAAGA
AAAATCTCTTATATACCAATTCTTTTTTTAAAATGTGTCTAATATCATAAACGAAGTCAAAATTTTAATTTATAATTTTG
AAATTTTATTCTTCGATAAATTTTCTTAAGATAAATATAAAATTTGAATCACGAGGTCAAACCCGTAATGTACACGCTAG
CTCCGCACCTATTTAATTATGACACACAAGTTAATTCAGCTCTTAACGAAACATTTTTTCTACAATAGATGAATTCGTTT
TTCATTTTTGTTTATTTCTGCTATCGTGAAGTGTTGTAACTAACTGTAAAACTAACTTTTGGAAAAGGAGCTCATCCATT
GGATCAAAAAATTTATGCATAACATATAAATATGTTTTTTTTTTTTTAACTTGGTTATAACTAAAATTTATGCTTTCCAA
CGTAATTTTGGGAGTGCATAAGTTGTGGCGGAGTCAGAAATTTCATTGACTCTTTCAAAGCAACACTTTGTTCTGTGTAC
TTAGAATATGTTGTTTAATCACTTTATATATCATTTTTTTAACGAAGGGTGTGCATAGCTACGCCCCTGTGCATAAGTAG
GACTTATACGTCCTCTATATGACATTTTATGTGTAATTCTCATCCTATATGATACTTTACGTGTAATATAAAATGTAAGA
AGTGTGTCTACTTGTAGATACGGAAGCAAAGTTAAGGGGCCAAAAAAATTATGAACGGTTGATATTGAACCAGTCATGAT
TTTCCCGCTGTCAGGTCCGTAAACCGTACTATATAAACATGCATACAAATACAATTTCCAGTACTGAGCCAAAACGAAAA
GGGGAATTTCCGGCTATGGCGGACGACGAAGCGGAGGCGTGGTCCATGACCTCAGGGCACAGATTCCGTTGGGATATATT
TCTGAGTTTCAGAGGAAAAGACACTCGTCACGGTTTCACAGAGAAACTCTACAATGAACTCGTACGGAACGGCGTACGGA
CATTCATCGACAACGAAGATCTGGATCGCGGCGAAGAGATCTCTAAGACGCTAGTGGCTGCGATTGAGGATTCAGCGGCT
TCGATCGCCATGATTTCGAAGAACTATGCTGAATCGAAATGGTGCCTCGAAGAACTGGCGAAGATCTGGGAATGTAAAAG
GCTATTGCTACCGGTTTTCTATGAAGTTGACCCGTCGGATGTGCGGAAACAGAAAGGTACGTTTGAAAAGCATTTTAACG
AGCATGAAATTTTGCTGGAAGCGGCGCCGGAGAAGGTTTCTCGGTGGAGAGAAGCTATGACGAAAGCTGCTAATACCTCC
GGTTGGGATTCTAGGTTTTGGTACGTACAGGACACTTTAATTTCATCCCTGTTTAATTTTATTTTTTTAAAAATACTGTT
GGTACATGCGTTCGAATTTTCTACCTAAACCATCATTAAATATTTATTACTTAGAATTTTTAATTTTTTATGATGATGAC
GAATGATAGAGTTGTGTTGTGATTAAAAAAATTTGATGATATTTCAGATAGAAAGTTAGCACACATGATAATTAGGTATA
AAACTTACAAAAATAGATAAGCTAATCCAAAAATGTTTAAAAGTTGATTGGACTAGTTTATATAAGCTAATCCAACTCCC
TTTTATAATATACTTTATCATAATTCATAAGTAATTTTTAAATACATTTGCTATTGATCCATAACTTTAAAAATATAATA
ATTTAATTAATTTCAAAAATCATTAAAAGTTAAATTCATAATTTAAATTTTAGAGTCGAATCAATTTAATAGCCTAACTC
CATTTACATTCATCAATTTCTGCTTTGTTTGTTGTTGATGGTCAAGTTCTTTTCCTTTCATGGTATTCAAAAGACACCTT
CAGGTAAAATCGTGATATGTAATTTTGAGTTTCTTTTATATACTCTATTGTCCCAATTTTACGTGTCATAGTTAATTTTG
AGATTTAACGTTTTAAATTTTGATGGTGAATTCAGATATAAAAGCTTTTAAGTTTTTTGAAATAAAATTTATATATTTAA
AAATTACGTAAAAATATTATAAGTCACAATAATTAACTTAAATTATTTATAAAACATATAAAGAAATTTTGATTAAAAAA
CTTGATTAACTCTTGATCGAAAATTTGCTCAAGAAATTTTCAAATTTCTTAAAATGAAATTTATATATTTGTAAACTACG
AAAAAAGTACTATAAGTCACAATAATTGATAATTCAAAGTATTTAAAAAATATATGAAAATTTACAATCAAAGTAGACTT
GTTTGAATCTCGAAATCCGAAATATGTCACATAGATTGACACACATAAGTAGTATATTGATGGATTTTTAGGTTAATTCA
TCAATATAAGATTCTTTTTGTATTGGTTCAATCATTTCAGTTTTTCTTCGATTTCATTCGATTCAATTAATTTTTGATAT
TTTATACTACAAAAATGGAGAATATATCATAAACTTATACTACCCATGTCATTTTTTTTGGGTTACTTTATTGTGTATAA
TTAAAGCTTGACTTTTAAGTACAGTTCACTCAATAATTGACTTAACAAGGTATATTTATAAAGTTATTGAAGTGTCCTAA
TACTTTTCAAAGTAAAGTTCAAAATACTTTTTTCCAATTATTTTCTTTTTAGTTCATTCTAAAAAGAATATTACCTTTTA
TAATGATAATTTGAGTTTAAATTAATTGTTATCCTTAACAAAATTATTTATAACCACAAAAACATTTAACATTTATATTA
GGTCACTGATTTTAAAATTTTTTATTTTTTTCTTAAATCTTGTGTCAAATCAAATAATGTCACATAAATTGGGACGGAGG
AAATAATATGTTATTATGATAATTTATATGTGTAATAATATTTAAATGTATATATACTACTAAGTATATTTTGTTGGTTC
ATTAATTTTTTTTCTCCATTTTTTATATATATGAATATAAAAACAGAGTCCGGAGCCTAAAGGGCAAAAAAAATTGTCAA
AAATTCCAAAAGGGCACATCACTTTTTATTCTAGCCAAATTTCCTCGGACAAAATGACGAAATAGCAGCGATTTTGTCTA
AAAAAAATTTTCTATTAAAAATCGCTGTCACAACAGCGATTTTGTAAAAAAAAATAAAAAAATACTCCCTCCGTTCCATT
TTATGTGGCAACATTTGACCGGGCACGGAGTTTAAGAAATAGATAAAGACTTTGAAATGTTTACCAACTTGCCCTTAAAA
AAATAGACTCATTTTTCTCTCTCCTAATAAATGTATTGGAGTACTCTTTTCAAGATTAAGTGGGACCAATAAGGGTAAAA
GAGGAATTGTACCTTTAAATATTTACCAAATAAGGAAATGTAACATTCTTTTTGGGACTGACCAAAAAGGAAATAGTGCC
ACATAAAATGGAACGGAGGGAGTATTTTTTATTAAAAATCGCTGCCGTGGCAGCGATTTTGTTAAATTTTGTTTTTATTA
TTATTATTAAAAATCTCTGCCATTGTAAAAAAAATTATTTATTTTTTTGCTGTGGCAGCGATTTTAAGTCAGAATATTTT
TTTTCCTTACCCATCGCTGCAGGGGCAGCGTTTTTCATGCCGAGTGCTACTATTTTCATGCCTATTATTACTTATTAATA
ATATAAAAATGATAAACAAGACGACAATATACTCAATAAAATTGTTGAAGCATGAGGAAAATTGAATTCTTAACCAAATT
CGCTGCTATAGCAGCAATTTTGAAGAAAAAAAGTTTTTTTTTTTTTGAGAAAATATGCAGCGATTTTTATTTTTGTTTTG
TCAGAAGCCCTTTTGGTTATATTTTTTTTGATGTGCTGTTTTAGTTTTTTTAAAGAAAAAGCAGCGATCTTTAATTAAAA
AAAATGATTTTAATTAAAAAAAAAAAAAAAATCTATAAAATCGCTGCTGTGGCAGCAATTTTTAATTTTTTTTAATTTTT
TTTTACTTTTTACAAAATCGCTGCTGTGGCAGCGATTTTTAATTAAAAAAAAATAAAAAAAGTTTTTTAGACGAAATCGT
TGCTATTTCGTCATTTTGTCAGAGGAAAATCGCTGCTGACGCAGCGATTTTGCCCTTTTGGCTAGAATAAAAAGTGATGT
GCCCTTTTGGAATTTTTGACAATTTTTTTTGCCCTTTAGGCTCCGGACTCTATAAAAACAACACATATACTTTGATTCTG
CCCTTTTAAAAGGAACACCGGCTCTAACAATTTCATTGCCGAACGTGGAGATACTACAGGTAAAAAAAGAGAAAAATCCA
ATCTATTTTATTATAATCGATTAGATGACATGTTGATTTTTCGTATTCTAAAACACAAAAAAAAAATCACTTACTTTATG
TATGCTAATTATTTGGTATGGTTGCTGCCTATAGGTTCATAGCAAAACCCATGTATTGATGGGAAAAAAAAATACTAAAA
TTCGGTTCAGTTTGACTCGTTTTGATCAATTTAGTCGTTTTTTCAAAAATAAAAATAAAAATTGACACCCCTCATACAAA
CTATCAATAGAAGTTTAGGCCACGACAAAAATTTGGGTAGCACATACATATTTTCTAGATATGTGTACTTGCATTTATTC
TTAGATCACAAGTTCGAGTCATGAAAACAACCGTTAATAATTATATTAATTAGGACATATTGTCTACATCACACCTTTTC
CCAAATGCTGTATGAACGCAGATTGATCATGTCTACTTGCATTTACCAGCTGCATTTAGAATCATATTCTAACTCGGGAA
AATTACCGCCAAATACCATTCAATTATCTAATTTACAAAATATATTTACATTTTATATATATATATATATATATATATAC
TGTCAAAGTGTATAGATAATGTACACTTCGACCATATTTGTAAACTAATTGAACGAAAAATACATTTCCCTCAGTTTCCG
AAAATTACTAATTATATGTATGAATAATCTGAAAAAAAGTGCTCCATTAGTTTTGTTATAATAACTAGTAAATTGAACTA
TACTTGTGGTAAAGAAGAATTTCACTACACATATAAGGTCGTTTAGTCGAGTCTATAAAAAAATATTTAATAGAGTATAT
TAGAGATGTTGGGATTAATAATGTAAAGATTAGTTATGTTGCCATTATGCATTCAATAATTTCTAAAAGAAAATATTTTT
CACAAAAATTTCCTCCATATTCCTTTAGTTTTGTATACTTTTAGGGACAATTGTGTTTTAAATCATACTTATGCATCTAT
CAAAACTGTTGTATTGTTAATATCATGATTTGTTATGTATTAATTATATATAGGATAATACCAAAGTAGAATGTATAACT
AATGATATTTGTATTGGTTATACATAGTTAAATAGTTGTACCAAACAAAAAATTTGTAATAACACTAATACATGCATTAT
TTTCTCTAATATCAATAGCAACGACCCCTTAGAAGTTGTGTAAGTTGGGTCTGTTCTAGGATGATGGTGTGTGTGTGCTG
AAGGAGTAGGTTGAGACAATATGGTTGGTATAAGCTAGGTTATGCCAAAGGTAACAAATAATCTTGTGAGGTGTTGGTGT
GGTATAGTTGGGCGCAGGGGCGGAGTTACCCTTGGTCCGCCCCTTGACCGAGGGTAGTACTTTTTGACACAAAATTGACT
CCACCACTGGTTGGGGGTGTCAGTCACAATCCTTCACTCCGGAAGGATAGGTTTCATACTGATAATATCTCTTTTTTCAG
AATTTGTTTATTTCATACCAACTCAATCGTAATTTAATCACCAAAGTAGAGTTTCATAAAGCTAAGTGGAAAACCTGAGC
AAAAACCTTATGTGATGTAGTGATGAAATTGCGATATATAATCAATCCTCTGTAGTACCCATATATAAATCCTATGAACA
TGAGTGGATTTATAGCTTACCTAATTTAATGGTGGTGCACGTGAACTCATGGTCTCTCTATCAAACTAGGTATTTTACGA
ACATATATCCACGAGTTGATCAAATATTATCTTTTGACTCTCATGCTCCAAAAAGGCTAAGTGGTGCACTTGGTTGAATC
ATAAGTTTTGAGTTATTTACTTGGAGGAACATGGATCAATTCTCCGTTTTTTAGTGGTACACCCATGTTATAGAAATCCT
AAATCCACCTCTGTCTATTAATCATTTTGCACTGGAAACTATTCTAGGAGAAGTTCGAATCTGTTCTGTTCGGAAGAAAT
GGTGGAATTAGCCTGCATTTGGTGGACTATGTTGGAGGAAAAAAATTCTAGATGTTTTGAGGATCAAAGAAATTCATACA
AAGAACGGAAGTGAATTTTATATTGCCTTCTTTATTCTTGTGTAAAAGAAACCCTGTAAATGATTATGAATCTATACTCG
AAATCATTTATTCTAGGGGCTGAAAACTTGCTCATCAGACTTCATGTTATCATACTTGTGCCAGGGAAGAAGCAGAGTTA
ATCCAATCTCTAGTCAAGAAAGTTCTGGGGAAACTTGATAATACACCTATAGGTGTGGCAAAATACCCCGTAGGACTTCA
TTCTCGTCTTGATCAATTGCTCAGGCTACTGGACGTTAAAGCAAATGGTGTGAAAGTTGTAGGATTATACGGAATGGGAG
GAGTGGGCAAGACCACTCTTGCCAAGGCTTTGTACAATCAGTTTGTTGTTTATTTCAAGAAACGTAGCTTTATTTCTGAT
GTTCAAGGAACTGCAAGGCAACAAAATGGTTTGGTCTCTCTTCAAAGAAAACTCATTGGTGATCTTAACTCAGGTGCTTC
GCCAATCATAGACAGTACTGCTAAAGGTATCCGATTGATAAATGAATCTGCATATAATGAGCGAGTTGCTATTTTCCTAG
ATGACGTGGACGATGCAAACCAACTTCGTGAATTGATTGGTGGTAGAGACCAGTTTTGCCAAGGAAGCAGAATCATTGTC
ACCACTAGAGATCAAAATGTCTTAGATCCAAGTATTGTAAATTGCACTTTTGAGGTAAAAGAGCTCTACTCGTCCGATTC
ACTTAAGTTATTAAGTTATCATGCGTTTGGAAAAGAGCAGCCTCCTAAGAAGTTTTTGGGTCTTGCTGACGAATTTGTAA
CACTTAGTGGGGGATTACCTCTGGCTCTGGAGATTTTTGGATCTTCATTGTTCTATAAGAAAGGATTGAAGGAGTGGGAA
GATGTAGTGCAAAAGGTTAGACAGATTCGTCCAGGTGAACTTCAAGATATCTTGGAAATAAGTTTTGGTGCTCTAGATGA
TCAAGAAAGGTGCATATTTCTTGACTTAGCATGTCTTCTTCTTAATACAAGACTTGAAAGGGAAGATGCAATTGCAATAT
TTAAAGGTTGTGGTTTTGCCGCTGAAACTGCAATAACAGCACTCACAGCAAAATCGCTTCTTAAAATAGTTGATGGAAAT
GTTTTGTGGATGCATGATCAGCTCAAAGACATGGGAAGACAAATCGTACAACGTGAGAATTCTGGAAATGTTGATAAACG
TAGTAGATTGTGGAATCATGATGATATTATGACTGTCCTAAATAACTACAAGGTATGGTTTTATGATCTAGTTGACACCT
TTTGCATTGCTGTATTGTTTAACTTGAAGTTAGTACCTACTTGTACATTGAGATGAAATTTGGAGATTCCTGTTTTCTAC
TTGATGGTTAAACGGCTAAACAAGTGTTCTACTTGCTCGTGTTGCTTGCCCGGTCACAAGTATCAACATATCTTTTTGTA
AAAAAGATTATATTATCAGTATGATTTAGTTGATCGTAGCAGGTAATTCACTATCCTTTTCTAGGTTCTTAATCCACATA
CCATTCAAATACTTGCTTACAATTGATTTTTCGAAACATCTATTTGTATAAAATCTTTTTACTGCATAATTTCCTCTTTT
TTTCTAGTGAGCTAGTTGTGGTATGCTTTTTCAAAATACTACGTGTATTACTATTTATTAATTTAGTATAAAGTAACAAA
TTGCAGCCAAAGATACCTTCAAATAGGAACCAAGAAGCATTTTGCAGTTCACCTGGCTTAGTCACTCATTTAATTAAGCT
TTTAACTTTTGTGAGTTGTCTCCTAGCTTCCCCTCATGATTTTTTTTATCTGTTTTGATAAATTCAAGGACACAAGTAAC
ATTGAGGGTATTGTGTTTGACTTTGAGAGGAATCAAGATCAAAATTCTGAGGAAGTATCCTGGATCTGTTTGATTTTGAA
GAAAGTACTTGAAAAGTATATTGGCCAAGGTAGGACGACAAATGGTTCAACATTTCACACTAGAGCTTTTCAGTGCATGG
TCAAACTGAGACTCCTCCAAATCAATCATGTTAAATTGGTTGGAGATTTCAAGCTATTACCTGCTGACCTGAAGTGGCTG
CAGTGGAAAGGTTGCCCTTTGGAAGTAATTCCTCCAGAGTTGTTGTCCCGAAAGATTGCAGTTCTTGATTTATCGGAGAG
CATGATCACACAGGTCTGGAACGAGAAAAAGTGGAATTTATACCAGAACAAGGTAAGTGAATTAGTTCAACCAGTCTCCT
TCTTTACAACTTTGTTTAATGGTAAGTAGGAAGAACTACATGTCTCCTTTTTGACAACTTTGTTTGTTGGTAATTAATTA
GGAAGTACTACATGTCCCTTTAATCATCCATAGATGATTTGTAGATTCACAAGCTTTGTCAGGTAAAGAGGGGTTAGAGG
TAGGATGAAGAAGCTTTGTTAGATGCTCCGATAAGAAGGTGTGAGAGATTGATAGAGGTGGGTTTAAAGAGGAGTAGAGG
TAGGCCGAAAAAGCTTTGTCAGATGCCCCGGTGAGGAGGTGTGAGAGGTTAATAGAGGTGGATTTAAAGAGGGGTAGAGG
TAGGCCGAAGAAGTACTGGAGAGTGGTGATTTAGACAGGACATGGCACGACTTTAGCTTATCGAGGACATGACCTAGGAG
AATATACAGGTCGCAATTAGGGTAGAAGGTAGTTGAGGGCTGTCTCACTGCCCTAAGGGGTAGGCTTGGTGGGTAGATAG
TATTAGCATTATTCTTGTAGTTTCTTGTTCTGCGATTACTGCTACCACCGGTTGTTTCTTGTGCTTTGTTTACCAAATTA
TTCTGCTCTGTATGCCTTGTTCTTTCTCTGTATTGTCTTTTTCAAAACTGTCTTGCTATGTGTTACTTGAGCTGAGGGTC
TTTCGGGAACAACCTCTCCAATTCTCCACAAGGTAGGGGTAAGGTGTGCGTACACTCTACCCTTCCCATACCCCACTTGT
GGTTATAAGTAAATGACTAGTTATTTTTCAGGCTCTATGAAGCTGAAGCACACAAGGAAAAGGTGCAATTTTTATTGTAT
TAACGTGAAACGTTTGTTGGTTTGTCATCTATTTATCTCGCTAGGTGTTATAAGCTCCTTTTCCTTAATGTTTAACTTCT
TAGCTTTACTGTCTACTGATCTCAAAGGGTTATTCTTCAAACCATTTTTTGCAATGACTGAGAAAATCTTCATTTGATAG
ATGTCAGAGCAGCTGAAGGTTATGAATCTATGTAGGTGTCGCCAACTTAAGGAAATCCCTGATTTATCTGGACTTCAATT
GGAGAAGCTGATTCTTGAGGACTGCAATGAACTGGTTAAGATCCATCCATCAATTGGAGACTTGACTATGTTGACCCTTC
TAAACATGAAGGGTTGTAAGAATCTTTTGGCATTTCCAGACGATGTGTCTGGATTGAAGCGTCTTGAAGTACTTATCCTA
TCTGGTTGCTCAAGTCTAACAGAATTACCAGAGGACTTGAGTGGCTGGAAATCCTTGAGAGAGCTTCTTCTAGATGGTAC
CTCAATAACAAAACTACCTAACTCTATCTTCCGCCTAAAGAATCTTCAGATGTTGAATTTAAATGATTGCTGGTCTTTGA
AGTTGCTGCCTACAGCTGTTGGGAATCTAAGTTCGCTGAGCTCTCTCTCTCTTAGTGGATCAGCTTTAAAGGAACTGCCT
GATTCCATTGGAAATTTGAAAAATCTTGAGGAATTAAGTTTGAGAATGTGCAAGGGACTCATCTCACTTCCTGATTCCCT
CGGAAATCTTAGATCATTAATAGGACTTTATCTTGACAACAGCTCCATAAAAGAATTGCCGCCTTCCGTTGGTTCATTAT
CTCAATTGAAGTTCCTTTCACTCAGCAATTGCAAGTCCTTTAGTGAATTGCCCAATTCCAAGAATAGCTTCTCGTCATTG
GTTAGGCTTTGTCTACAAGGGACCTTAGTTAGTGAACAAAGTTTCCAGTTAGGAAGTTTCGAATCCCTTGAGATTCTTGA
GCTGGGGAGCTGCACTTCAATCAGATCTTTACCTAGCTCAATTGGAAATATGTCATGTTTAACTACTTTGGACCTACAAA
ATACATCAATTTCTGAGTTACCAGACGAGATACGCTTATTGGAAAAACTTTGGAAGTTGAACCTGAACAACTGTTTGAAT
CTCCAACATCTTCCCGCTTCAATTGGAAGCCTTAAGAGGTTGTGTTACCTCTATATGGCGGGAACTGCTGTCTCAGAATT
ACCTGATCAAATTGGAATGCTTTCAAGCTTAAAGCTACTGAAGATGAGAAAGACACCACAACCTAGAGAGGATGAACTGC
TGCAGGATATGGAAGATGGAGAAAGTTCTAAACGCGTTACTCTTCCAGAATCATTTTCGAATCTCTCATCCTTGGAATTC
CTAGATGCTCATGCTTGGAAAATATCTGGGAATATTTCTGATGATTTTGAGAAGTTGACTTCTTTGGAAGAACTTGACCT
CGGATACAATGACTTTTGCAGCCTCCCTTCTAGCATGAAAAAACTTCGTGTTCTCAAGCGTTTGCTTCTCCCAAACTGCA
GAAAGCTCAAATCTCTCCCTGAACTTCCCTCAAGTTTGGAATGGTTAAATGCTGCAAACTGCTCCGCGTTGGAACAGATA
GCTAGCGTAGCAAATTTGAAATACTTGAAAGAACTCCAAATCAGTAATTGCAAGAAGATAACAGATATTCCTGGCCTTGA
AAGCTTGAAATCTTTAAAAAGTTTGTATATAGTCGGTTGCAATACGTACTTGCCTTCTATAAAAAAGACTATTTCTAAGG
TTCTTTCTCCTTCGTTCCTCCCTCACCCTCGAAGACATCAAGATTATATTTACATTTCTATATCAAGTTAACGAAAACTC
TGAATGCAGGATTCTCTAAGGCATATGCAGTATCTCTGTGTTCCAGGGGATGACCTTCCAGATTGGTTTATTCATGAAGT
ACCTAACTTCTCAACTCGTAAGCACCGTGATCTCAAGGCAGTGATCATTGGCATAGTTCTCTCTCTAGACCAACAAGTAG
AGGATAATTTCAGACACAAAGTCCCAGCAATCGTGGATATACAAGCAACGATTACCACACCAGGTGATGTTAAACCTAAA
CATACAAAGACTTTGTACTTGTTGGGGGTTCCTGATACGGATGAAGATCAACTATATTTATGTCGATTTCAAGAACACAG
TGGTTTTACGTTAATGTTGAAAGAAGGTGACAGACTGCAGGTTGTAGTTAGAGAGTGTCCGCGTTTTAATGGCCTCAAAC
TGAAGAAGCATGGAATGCACTTGGTTTTCGAAAATGATGATGACTTTGATAATAATGATGAGGATCTGTTTGATGAATCT
CAGCAGTCTGTGTCAAGGAAACTTGCTAACTTCTTTCATTTCCAGAAATGAATTCAGCATACAGAGAGTGGATGAGTCCA
AGAAATTGGACTTTATAAAGATATTTGTAAATGTGTATATAATAAATGTGGATCGTCTATCAGAAACAATCTCTCTACCT
TTTAAAAGTAGGAATAAGGTATGCGTATACACCACCCTCCCCGACTTCACTTGTGAGATTACACCGAGCATATTATTGTT
GTTGTTGTGTATATATATATTAAATGTTTCTTCTCTGTTTGTGGCTTGGCAAGCTTAAACATTGTTGCAGATGGATTGAT
TGTGATAAATTGCAACTCTAACTAGCTGTTGGGCAATTTATTTCATACTCCAACTCCAAAACTTAAAAGGGGTCGTTTGG
TTGCTGGTTAGAGTTACGTAGGAATTAATTAGGTAAAAATTAGTTATTCATATATTACTAATTCATATTCATGTACTTCC
ATCGTTTCAACTTGTTTGTCTTACTTTTCTTTTTAATCTCTTTTTCTTTAAAAGAAGTAATTTTACTAATTTAGCAACCC
CTTGATTCTAACATTTCACTCTAAGCACAAACAAAGTCATGGAGAGACATTAAAAGTGCACGTAATTTTTCCCCATATCT
ATTTTCTTTGGTTATTACAACAATAAAATATATGCATAATAATTTTGAAGAAAGGTTTTATTACGAGAAATTTTAGTAGC
TCGGTTAGTTGATTATCTGAGAATATTCATTTTTTTTAGTTATTCGTCTTTGTTTGTGGCCTGACAACATTAATTTGAAT
AAAAATTTTGTGCAAATGGATTGATTGTGATAATTAGCAACTATAACTAGCTAATGTGCAATTTATTTGAAACTTGAGTT
ACGTAGGAATTAGTTAAGTAGAGATTAGATATTCATGTATTACTAATTCATATCTGAAGTTATTTTTCACTTAGAAGGTG
GGTAAAGTAAAATAATATCAAGTTTAATGGAATAAGGTGTGATATTTAGGGATTAATAACTTTTATTTTATTTGGTTGAA
GGTATAAATTTGTTCCAGGTTAAATTTAATTTATGGGAAAATTGTATATAATAGCAAACTATTAATTCAAATTAAATGTT
ATAAATATACTTTGATTTAATTATACCCTATAGCAAACTATTGCTATTTTCGCCACTCTCCCTAGTGGAATCTCACTCGC
CACTCTCGTTTGGTGGCAGTCTCGCTCGCCTCTCGCTTTTATACAAACACAAATGTATAAAATGTGTTTGTGTTTGTATA
AAGCAAGAGGAAATTGTGTGTGTGTGTATATATATATATTTTCGTTCCCCTCTCTCCCCTCTCATAGATCTCGCTCGCCA
CTCTCCCAAATCTCGCTCTCCACCCTCGCCTCTCTCGCTTATACAAATAGAAACGAAATGTATAAATTGCGCTTCTGTTT
GTATAAAGTGAGAGAAAATTGTATATACACATGCAAATACATATATCTTCGTCTTATACACTTATAATTACACAATACAA
ATATTTCACTGCCCAGTTTTCTTTTGCCTTTCTCTCTTTCTCGTTTTATACATACACAGATTATACAATTGATCTTTTGT
ATACAACTACTTTCTTTCGTATATGTATAGCGAATTATACAACTGCCTTCTTTGTATATGTATAGCGAATTATACAACTG
TTTTTTTTGTATATGTATAGCGAATTCTACACATATATGTTTGCTATGGAGCGCAATTATGCAAACTTTGCTATAGCATA
CAAATATAAATTTTGTGTTTGCTATATGTGAAAGTTGCTCTAAATTTCTTCCTTCAACCAAACGTAATATAAATTTAATC
TTGGAATATTCGACCTTATTCCATATATTGAAATTCATTATTTTGAGTAATTCTAGTTTGTTTGGAACGTAATATATAAA
ATTATTTATCATATATTATTGCACAGTACTTTCTTTTTGTTAGGTTATTATTATTGTTTTTTCATTCTTTCCTTTTTTTT
ACGTATTTATTTTCAAGTTCTTGTTCTAAACTTTTTATTATGGTAATCGTAAATAAAAAACAATACAAGTTCTAGAAGGA
AAAGGAGAAAAACAAGTAGTTTCCAATAAAGTTTGTATATGGAAATATTCTTATTTAAATGGATGAATAATTGATACATA
CACATAAAAATTCCAAAAGAAAAAAAAAACTAGCTGAACATAATAGATGGCCTTTCTCATGGAGATTCCTCAAGATATTA
TTTTTGCTATACTCTCTAGACTTCCTGCCAAATTTTTAATGCGTTTCAAGTGTGTTTCCAAGTTATGTTATTCTCTAATA
ATAGATCCCGACTTTGTTGACTTCTATCATAGTCACTCAATATATCGTCCTAATCCTAGAATAAAGTTATTCCTACGAAT
ATGGGGTCGAGAAAATTTCTACACCTTAGACCCAAAATCGAGACAAATCAAAGCTTGCATCACTTCACTTGAAAATTTAA
ATGGCCTACCCTATACAAAGTTTGGGTACGTTAAAGGGTTGTTCTGCTTATGGAGTTCATGTTATCGGATTGCAGTTATT
TGCAACCTGAATACAAGAGAAACAAGATTTCTTCCTCATCTAAATGTTGACACAGATTTAAGTTATCAATGTCACTATTC
CTTAGGTTTTGACCCGGATAAAAGAAGACATAAAGTCTTGATGACACTTTACGATACAAGAAAGTCAACAAGGCAATGGG
TTTTAACTCTAGGCCCGGGTGAATCATGGAGAGAGATTAAAACTATACCATATAATTTTCACCCATTAATGCAAGAAGGA
ATTTACATCGATGGAGTTATCTATTTTTTCATTGGTTGTTCTAACTCGAACGGGTCGGAAATCAAGATAGCTAAGTTTAA
TGTTACAACAGAAGAAATTAGAACAATTTCACTATGGTGTGATGAAGAATATCAAGCTAATATAGAATGGTATTTTAGTT
TGATAGAAATTAAGGGAAAATTAGCAGTTATTTATTCAAAATATGGTATAATCAAACTTTGGATTTTACAAAGTGATGAA
TGGGTGCAACAACTACAAGATCAACTAGTACCAACAAATTTATCATCACCACTTTGTTGTACTAATACTCATGACCTCGA
TAAGGAGGAGATCGCGATAGTAGACTCACCAACATCGATTTTATTATATGATTTGAAGAAAAAGACATGGAGACAAATTG
ATATCAAAGGGCTCACATATGAGGATAAAATTATCGGTATCTATAGTTATGACGATAATTCGATTTATTCGTTAGGACGA
ATATGATTACTTCTTTTTATTTTTTAGTTACCTTAAATTCATACTTTTAGTAGAATTATGCACTTTTGATCTATCTGATT
GTGAAGTTTTGATTATTAAACTGTTAATCTGTACATTGATTCCAGATTAGTCATCTAAATCGTCTGCATCAATTAATTAA
TCTATGCATAATATAATGTTTCATATTTATTTTTTTTATCAGAACTATCAATTACGTAGGAATTAATTAGGTAAAAATTA
GTTATTCATATATTACTAATTCATATTCATGTACTTTCATTGTTTCAATTTATTTGTCTTACTTTTCTTTTTAATTTCTT
TTTTTTTTTAAAGAAGTAATTTTACTAATTTAGTAACCCCTTGATTCTAACATTTCACTCTAAGCACAAACAAAGTCATG
GAGAGACATTAAAAGTTCACATAATTTTTCCCCATATCTATTTTCTTTGGTTATTACAACAATAAAATATATGCATAATA
ATTTTGAAGAAAGGTTTTATGACGGGAAATTTTAGTAGCTCGGTTAGTTGATTATCTAAGAATATTCATTTTTTTTTAGT
TATTGCGTATATATTAAATACTTCGTCTTGGTTTGTTGCCTGACAAGATTAATTTGGATAAAATTTTTGTGCAGATGGAT
TGATTGTGATAATTAGCAACTATAACTAGTTAATGTGCAATTTATTTCATATTCCAACTCAGAAACTTGAGTTACGTAGA
GATTAGATATTCATGTATTACTAATTCATATCTGAAGTTGTTTTTCACTTAGAAGGTGGGGTAAAGTAAAATAATATCAA
GTTTAATGGAATAAGGTCTGATATTTAGGGATTAATAACTTATATTTTGTTTGGTTGAAGGTATAAATTTTTCCAGGTTA
AATTTATTCCTTCAACCAAACATAATATAAATTTATCTTGAAATATTTGACATTATTCCATATATTGAAATTCATTATTT
TGAGTAATTCTAGTTTGTTTGGAACGTAATATTCTTTATCATATATTATTGCACAGTACTTTCTTTTTTGTTAGGTTATT
ATTAATATTATTATTATTATTATTATTATTGTTTGTTGCTTTCTTTCCTTTTTAAATCTTTTTTTACGTTATTATTTTTG
AGTTCTTGTTCTAAACTTTTTATTATGGTAATCGTATATAAAAAATAAAAAAAAACAATATAAGTTCTAGAAGGAAAAGG
AGAAAAACAAGTAGTTTCCAATAAGGTTTGTATATGGTAAAATTCTATTTAAATGGATGAATAATTGATATACACACATA
AAAATTCCAAAAGAAAAAAAAAACCTAGCTGAACATAATAGATGGCCTTTCTCATGGAGATTCCTCGAGATATTATTTTT
AAATTTTTAATGCGTTTCAAGTGTGTTTTCAAGTTATATAATTCTCTAATAATAGATCCCGACTTTGTTGACTTTTATCA
TAGTCATTCTATATATCGTCCTCATCGTAGAATAAAGTTATTCCTATGCATATTAGGTCGAGAAAATTTTTACACCTTAG
ACCCAAAATTGAGACAAATCAAAGCTTGCTTCATTTCACTTGAAAATTTAAATGGCCTACCCTATACAAAGTTTGCGTAC
GTTAAAGGGTTGTTTTGCTTATGGAGTTCATGTTACCGTATTGCAGTTATCTGTAACCCGAATACAAGAGAAACAAGATT
TCTTCCTCATCTAAATGTTGACACCGATTTAAGTTATCAATGTCACTATTCCTTAGGTTTTGACCCAGATAAAAGAAAGC
ATAAAGTCTTGATGACACTTTACGGTACAAGAAAGTCAACAAGGCAATTGGTTCACTCTAGGCCCGCGTGAATCATGGAG
ATAGATTAAAACTATACCATATTATTTTCACCCATTGATGCAAGAAGGAATTTACATCGATGGAGTTATCTATTTTTCAT
TGGATGTTCTAACTCGAATGACTCGGAAATCAAGATAGCAAAGTTTAATGTTACAACAGAAGAAATTAGAACAATTTCAC
TATGGTGTGATGAAGAATATCAAGCTAACATAGAAGGGTGTTTTAGCTTGATAGAAATTAAGGGAAAATTAGCAGTTATT
TATTCAAAATATGGTATAATCAAACTTTGGATTTTACAAAATGGTGATGAATGGGTGCAACAACTACAAGATCAACTAGT
ACCAATAAATTTATCATCACCACTTTGTTGTACAAATACTCATTACCTCGATAAGGAGGAGATCGTGATAGTTAACTCAT
CAAAATCGATTTTATTATATGATTTGAAGAAAAAGACATGGAGACAAATTGATATCAAAGGGCTCACATATGAGGATAAA
ATTATCGATATCTATAGTTATAGTTATGACGATAATTGGATTTATTCGTTAGGACGAATATGATTTCTTCTTTTTAATTT
TTAATTACCTTAAATTCATACTTTTAGTCGATTTATGCTCTATTGATCTATCTACTTGTGAAGTTTTGATTATTGAACTG
TTAATCTTCTTGCATCCCAACACTAATACTCCAAGTAATCTGTACATTGATTCCAGATTAGTCATCTAATGTATCTATGT
ATAGTATAATGTTTCATACAAAAAAAAAAATTAGAACTATCAATACATAGATACAAAGTGAAGTAGGCAAGTGTAATTTA
CATTCTCTATTGTTTTCTTCTCAGTTGTTTTTTGCTACAATCTCACTAAACCCAACTAGCGAATATATATATATATATAT
ATATATATATATATATATATATATATATATATGCAACTGTAGAATTAACTCGAAACGGTACGAAGAATGTGAGTGAAATA
ATAATACGTACACAGCTAATTCTACGTATCTGTTCAAGTTGTCTAGGAGAGAACAAAGGATAAAGAAGAAAATTTGTACA
AAATTTTAGGGAACTCAGCTCTTTTTAGGTGCCTTTGGCCGTGATTTCATCATGCTTGCTCTCCGAGCCACGTCCCACGC
CTTTTGAGGTGCCAACACACCAGCCTGAGATGCAAAAAATGACTCATAACCGGGTGAATCAAAAGCAAAACCAGTATGCT
TTGATTTCTGTCCAGGAAGTTGCATTATGGCGTATCTCCTTTCTTCATCTGGAGAAAGCTCGTTACGGATCTCCAATAAG
CCAATCCTGCTGTTGTCGATCTCGTCCTTGTGAATTTCCTGAACAATCTGATAATCATATGGGGAAAACCATCTTTGTAC
CCTGAAACGAAGCAACTAGATACGTAAGGAAGTAATTGACTAGAGATTCGAAGCAAAAGAGTAAATGGCCAAAATAAATG
AAAAGAAAAGTGAAATTTGTCAATATAAAGTTCGACAGGTGAGTTCCCAAACATCCACCATGTAGGTGGAGTTTGACAGA
CAAGGTTTATTTTAAATGTATCAAGCAGGGTGTGCCGCCTACGGATTTGCTGTGTCATGTTCCTTGCAACATCAGTGGCG
GATGGAGTGTTCAAACACTCATTCATCTGAACCCAGTATTTTTGACCCAGAGCATAAATGTGTGCGTGAAAATTGACTAA
AATTGCGACAAATAGTATGTTTGAACCCAATATTTTTAGAATATAATAAGATTGAGCCCATAAAATTTAAATCCTAAATC
CATGTATGTGCAGCATAGAAGAGAACAAACAGCAAAAAGTAGATTTATGTTGACAATGCGAGTGAGACGAAATTATAGAG
GATATTGCATCTCTGCTAACTGTCATCTGTTCCTCGTTCCTTAAACACAATATTAAGGTCAAGAAGTTCTGGTGCAGCTT
TCATAGAATCATAATCAGTAAAACAGAGTGAAACTCCTTGAGGCAGAACAATGCTAAGGAGAAATAACAAATATTGGTCA
TACAATGACCTTCCATGTGAAAAGTGAGTGAAATGAAAATAAAGTCGTTAGACATAAAGATGACAAGTGGAACAAGATTT
TTTGCAAATTTGCTGGCATTAATTATGGGGACACGTTTTCCTGTGAGGAATGCAATTGCTTTCAGATATTTCAGCAGTCA
GTACGTTGTGAATTAAAAAAATTATTCACAGTTTTATTTCGACAGAGATATATCCTTGAGAGGCAGCCTATTTGTGAATT
TGGAAGAGTTTAAATAAAAGAGCAATCTAGCAAAATATGCTATGCTGCAATGTAATACATGATATTAATTACAAGTAGTT
TAAGAAAATTTACTCCAGAGACTTACCCCTGATATAGGAAGTCAACAAAAAGTGCAGCAACTGGTACAAGAAGCAGCGCG
AGGTAGAAATATAATGTGCTTATCAGAACAATGATAACTAAATAGATACCCTCCTGTGATGAATACAAATCAACCACGTT
AGAAAGTGAATTGATCTTAGGAACCTACCAAAACATGTGCGGAAACTCACCTGTTCTTTGTGCAAGTGGATACCCGAGTA
GATAAAGACAAAAATGAACCACAATAATATGCTCCCTCCAACGCTAATGTGATGCCATCTTGTAATTGTGTTGCACATCA
TAAGGAGACGCAAATTGACAGTTACAACAACACAGGTGTAGGCCATTGTACTGACATCCCATAGGCCAAACATCTTGCCA
GATGAATTTATTCCCTTCGTACTCGAATAGGTTACAAAATTATACAAGATTAATGATTGATATACTGCAAAAAAAGCCCA
GGTAGCCACAACTCTCCATTTGAAGAATGTATTTCTAATTCCTTCTTTGTATAACTCAGGATATTTCCTGGAGAGAGATG
CACTGACATCCTAAATGCACAATAGATGTGTATAAGCAACAAGAAACTGCATCGTAGTTAGAGAAACAGTCATCACTGTC
ATACATCCCTAAAGCTGACAAAACTGAAAAAAATCAGATACCTTCTCAAAAAGCCCAAGAATAATAACAGGAAGCGCTGT
GAAGATCACATTGTAGAGAGACTGGAACCAATCATCATAGAACCTTTGACCAGAGAATCCAGTGCCGAAGGTAAACCAGA
ACTGAGTGAGTGTAAACATCAGATTCTTGTAAAAGAAATAAGTCACCACCTGCACATAAAACTTCCAGATCACATAACTA
TCCGTACAGATCATAAAAATTTGCACACAGCAGACCAGATGAAGGTAAACCTTGCATATTCTAAGATATGACCAGCGTCC
ATGGACAAGCAATAAATCAGTGAGAAAGCGGAACTGAGCTATTGCAAAATCACTAGACATCACTGCTTGCATTCCTTCCT
GTCCACTTATTCCAACACCAACATGAGCAGCTTGAATCATACTCACATCATTAGCACCATCACCAATACTAAGTGTAATT
CTCTGAGCCCCCTTCCTAACCAAGCTGGTTACCTGAAAGCAATTGGGAAGTTGATAAATGTCTTCTGCCTACAAGTTTTG
ACAATCAAAAAGCTCATCCTAACTTCACAAACATTACAGTATCTTTTATTTGTAACTTCCAAGAATATCACCAAAACTCT
GAACTGTAATGGTGCCTCTTGAAGAAACCAAAATTGTTGATAATGAAATGTAAACCCCAAAAGAGCATTTCAAGACATAC
AAATATGCTAATGTTATTACAAAGTGATACAGTGAGATAAGGAACAGATTTGATGAAACATATTATAATGCGTATAAACT
TTTGAGCTGCCAGGCAGATGTGACAGACAAACTAAGAATGCTCCCATTTCATGAAAGGGACAGATAAAAATTGGTGACTC
CATCCATGTTTATAGTTAAAAACACATTTTGACGTGAAGAAACCACAAGCCAGTTAGACAATTTCCAAGGAGGCCTAAGG
ACCTCACCTGAGCTTTCTGTAAAGGAGAAACACGACAGCAAACCACTGCACTGCAATTCAAGCTCAAATTCAACAACATT
ACACGAAGACTTGGGTCTAAGGCATACATTAAGACCTTCCCATCAATTACTAGAGCTAACTTTGGTCTAGATGCTGAATG
GAGAAGCTCTTGCGCTTCGTCATAACATCTCCTCAGCTCATTCTTGACTGTATCTTTCATAAAACGAGCAAGCTCCACTT
GGTCACCCTTGTGAAAAACAAGTAATTGTTAAATGTTGTGGATTTGTCAACTGACAAACAAGAAAATCAAGAAATGCTGC
TCAGTGCTCACTCTCTCTTCCACTTCTCTGATTTCATCAGTTTCTGAGCTAATAACAAATTGCTTCATGCTATTATTGAT
CAAATTGCATGCTGCAATACACAAGTGAATCAGGATAAGATAGTACACAGAAAGCAATTATCAACAAATTGTAGACTGCC
TATTACTTATACCAACCATAAGCAATGTTTATTGCTGTTTCCAGTTTATCCCCAGTAAGCACCCAAATCTTAATTCCAGC
CCTTGAAAGAGTCTCTATGCAGGCAGGTACACCCTCTTGAAGCTTGTCTTCTATAGCAGTGCATCCAATCAAGACAAGAT
CCTTTTCTATCAGTTCTGACACCTGCGTAAAGCTACACATTTAGAAAAATAATGACACGTAAAGAAGCACTTAAATCTTA
ACCACCAGTAAGATTCTGGATGAAGTAAAGTAAAAGAAGAAGAGCTCTAGGGAGAGGAGGATTAAACTGGGTGGCTGAAG
AAAAGACGCTCTGTGGTGAACAGAGAACAAAGGAGTATATCCTATCTAGTCTGTCTACAAGGGCACTAAATGCTACACCA
ACAGTAGACTGGCCATGGAAGGCTATCTGGAGAACTAAGTTCCCATAAGGTGGCTTGATTTGGGTGATTGTTCCTTGGGA
AGGATAATATATTGAAAAGGATTATCTCTCTGTGCAACAAGTGCTATTGCATGAAAGGGAGACAGAATCAATAAGCCATC
TTTTTTATTCATTGCTTGGTTGCCAAGGAATTGTGAAACCTGGTTCTGTTCATCTTAAGATGGACCAAAGGAGTTAAAAC
ATGTTCTTTGGTGCTGGAAGGGAACAAAGATCCAGAAGAACAGGAGGAACTTATGGCTATAGCTATGTGCATTCTGTGGG
TGTTACAGATAGCAAGATACAACAGATGCTTTGAAGGAAGAAGCTCCTCGGTGCATCAACTGAAATACTCCTCTCGTTTA
TTTTTTTGGGTTGATCTTCAAAATGTGAACAATGTAGATGAGTGTTAGATTTTATCAACTCCCTCCATTTCTAACAACGG
TTGCTCTTTTCAGCTTGTATATATCTGCAAAACTACAGTAACTCAGTGCTATAAGGGATAATATCATACCTTTTTTTAAT
GAAAAGAGAGGAGAGAAAAAAGAGCTCCAAGCTACAGTACATTCTTTTATTGCTTATTAACCATCTGTTATCTGAAACCC
ACTGGCCAAGTAATTCTTTTATCGGTAAAAGGACCAAAAATACCCCTAGACTATCGGAAAAGGTTTAAATATACCCTCCG
TTCATCTATTTTGCTAAAAATACCCTCCATTCACCATTTCTTTTGGCTCACTTTTGCCCTTAAAATTAACAGACTTTTCT
TAAGTCAATTTTTTATTATTATTATTTATTACGTGGCAGATATCTATTTGCTGAAATTAAAACCCCACCTTCACCCCTTT
ATTTGACCCACCCCATGACCCGATTCCGATAGTCTAGGGGTATTAACCATGGTATTCGAAGCCCACTGGTCAACTAATCC
AGATTCATACCGAGTAGGACCACTAAGGGGATAAAGTGCTCCATACAATAAAAGTTTTCCATTCCTAGGGCTTGGGAATA
AATCTCAACCATCCCACCACATCTCTCGGTAGTAAGCTTTGAGTACATAGTGATAACAACCGGCATCATTATTAATGAAT
CATCAAAAATGTATCTCTTAATATACAACCTCCATCCATTATACTCATAAGATTTAAGAATATTGTTACAGCTGATAGCA
GTTGGCAACAATACCTGAAATCTTCTATGAACTGTTAGTCTGATACCAATAAGCTCTTCTTCTTCTTCTTCTTTTGATAA
CTGAGAAATCCCTGAGGGTCGCTAGTGCACGGTTTGAATCTCGGTGGATATTGGGCCCACCCTCTACCCTTCTCCACTTA
AATACCAGGCTTTTGTTAGCGTCAGGGTACGAACTTGTGACGTGTTCCTTAGTCCTAACTCACACCTCACAAGCTGCGCT
CGTACCACTAGACAAAAGGCGTTGGGGGCATTACTAATAAGCTATTAATGAAGTTTCATGAGCCGTTCTCTGGAATACAT
CAAACTATACTTTGAAAACAATTTTGGAATCTGTGTCTGGCACCTTGAACCGGAAGTAACAATGAAGGGAACTATTGATA
CTCTAGACTACATGCTCAACAAAAACAACCCTTGCCAAAAGGGACTAGCAGATTTTCAAGAAAAGAAGAATTTAATTGCC
AAACAATGAATTAACAATCATTACAAAAGATACTTTACCATTCTCAAAAAAAAAAAAAACAATCATTACAAAAGATCTCC
TAAATGTAACAAATATGGAAAATAAAACAGCAGTGTTTTCTTTTGATAAGGTAATATAAGGAAAATATAACAGAAGTGTG
AATTACAGATACACACCTCATCCAGTTTCTTTTCTCGATCTCGAATAGAAGATTTTGCTTGAATGAATTTTTCATTCCAA
CTTTCGTACAAATCAGGGTTTAGATCTCTATAAGCCAAGCAAAGTGTACGAAGTCCAGCAGCACCAAATTGCTCCAAGTG
CTCCCTAGTTCTTTTCTTCAAATCACCTTCTCCATCACGCAACCTCTCATAAATAACATTATCTGCACCCTGTCAAAAGA
AGGTTGTCTGATATTTTCTAGCAAGTAATCCAAGTAAAATATCCTTCTTTGTAAGTGCTTACCTTGCAATAGAGTACCAA
TCTACCATCAGGATAGCGACATACAACAGACTGACGCTTTCTCGTACTGAATACAAAAATAAGGATAACAGTCAAACCTC
ATAGCTCATACCATCACACAGATAATGCACATAGAAAGTGAGAAAGTCCAAACACCTGTTGAATTCAAGGACATTCAAAA
TCTCATAGGGAATATCTTGAATCTGTCCCATCCTCTCAACGTGTGATTCACGCACATAAATCAATGTTGGAGTACGCCTG
TAAAAGTGTAAATTTAACAGCAGACCAGAAACAAATAGAATAGCAAGCAGTAATAATGATTCAAAATAAGCAAACCCAAC
TCTTCACATAATTTGATACCTTAACTATGTATTAGCAGACAATGACTTCTGCTAACTGATCTACTAGATAATTACTCTTT
CAATCAATCAAATACCAATAATAGTCTCTTACCTAATCTTCCACCCAGAAAAATAGCATGCAATTAAAACGTTGACACCT
CAAGAAAATAAATGCCAATAATAAGTTCAAGCCATCACTAGATTTCTCCATTCTCTGTTCACTCTACAATTTAATTCTCC
TACCCCCACTACAAACAAGTCAACCACCCACCAAAATGGTGATTATTATCCTTATCTAACCTGGACTATTCTTGGACTTA
TAGTTAGTGCAACAGAATATTCTGTAAATGTTCTTAATAGTTAGCACCAGAAACAGAATTTCACTTTCAATTTGAATCTC
TTCTTTCCATGCCTAAAGAAACTAAGAACAAGATTTAAAAGCACAAGTTTACATGTACTCTACCATACAATGGTCATTGG
TCTCACCACTTAGACTTGGAGAAAACAGCAATGCTCAAGTCATTCAGCCAAATTATCTATGTTAGTTACCTCCTAGGCTT
CCATATATATTCACATTATTAACAGATTCACAACGGAATTATATCACTTCCAGCAGCATAAATTCTACTTTATCTTTCTG
ATAGGGAAAACTAAAATTGTAAGTATCCACGCACTTGTAAAAGAAGAAGCCAAAGTTCTTTGCTGCTGCAACCAAAGCAG
CCTCATCAGGAGAAGCTGCCTGATATCGAATTTTTTCTGGGGTCTCCTCACCTTCAGGAAGCACGGTATGACATATTGCA
AGGCATCTGAAAAATTCCTGAACAAACAACCTTGGTCATTGTTAGGTTAGAGGCTGCGAGCGCTAAATAAGAAATCAGAC
AGCATTTTTGTGAAAGTTTGCACCATATCAACTCTAATGTGAATGGGATATTCACATGCAAAAGTTACTAACCGAGTTAT
ATATTCCCAAGAAAAATCCATTTATAAAAGTTGTTATAACTGTTCACCTTTTCCTTAATATATGGGCCCAACATATTCCC
CATATAAAAGGAAACAACAATCTTTATCATGTCTTCTCTTGATAATGCGGGAAAGACGGGCATTGAGTTTATATCTAGGA
GTTGTTTATAACTTTATATAAATGTTCACCTTTTCCTTAATATATGGCCCCAACATGTTCCTCATATAAAAGGAAACAAC
AATCACTATCAAGATGGGCATTGAGTTTAAGGCCAAGGAAAGAGAAAGGAAATCAATACCGCAATGAGTTGCATACAAAT
ATCAATGAAGGACACAGAAATAACTAAGTATCAAAAAAGCATAAACCAGAGGATAGGAATAGAAGTTTTTAATTTACTTA
ACAGTGCGACTTACACTTCAGCTATATCTGATTTCAGTAACTAGGTTAACAATAACAAAAAAGGTCCTAAAAATAAACAA
AAGAGACAGGGGCAATTCACTACAACAGCAGTAACTTTCTGGTGTTTTCTTTAACAGCAAGTTAATGATATTTCATTGTT
CAAACAGACACTCAGGCACAAACCAACTGATTTTCGTGATTTTGTTCCACCATGATAATTCAATAATATACCTTGCATGA
ATCAGGATGAGGTTCATTCCTCCAGGCACCTCGCATCAGCCGAGCATCATCAAAATTGAAACCTTTTTCTCGTGCCTCGT
TTGATGAATTTTGTACCTATCAATTCTCTAAATCAACACAATGCAAAGCCATGAATCCTTTTATACATTATCCCTAACTT
AAAGGCTGTTTACCTCAACTCTTGTTCCACTTCGTTGTGCAGTTCCCATCTCAATTTCAGTAATACCACTGCCATATATC
TCTCCTCCAATAGAACACTTGAAGAACTCCATCAAGTTCCTCGTAAGAGTTCCAGTTTTGTCAGAAAATATGTATTCCAC
CTACCCGTAGAGATCAATGATTCGAGATTGAAAGTTAAAAACACAGCATAAACTAGAGTCAAGGGTAAACAAGGACACAT
TGCATTGCGAGCAAATTAATTTCACCATACTTCTAGTCACTGACTCAAAATTACCTGCCCAAGTTCCTCGTTCAAATTAG
ATGTCCTAGCCTGTGCAGGGGTGTTACTCTCAGCATGGTACATGTGTAAGTCATTGTTGATGAACTTTGTGGATTGAATA
AACTTAACCATCTGTAAGTGAAAACCAGAGAGAAGATGAGAAAAGGAGAAAAAGATACTTCAAAATCAAAATTCTGCATA
ATACAACAACAAAAACTGCCATAAGATCCACCTCAACAGAGACATAGAGAGAGATGGGAATAATCGGTGAATAGAGAGTG
ATTAAGGTGAACATGGTCAAAGCAGCAACCTGAGCACAAAACAAAAGAGCAATTAGAAACAAATACCAAGAAAAGACCGA
AGAAACGCTGAGAAGTTCCGCAAGTCGAGAATCAAATAGTTACCACAAATCTATTGTCAGGATTGGATTGTGCGTCTGAG
CTGCTTCCAAACCGTAAATAAAAATATTTCTTATTTATGAATACACCACTGCAAAGATCCAAGCAACCTTTTCAACACTG
ATGGGAATATAAAGCAGTGTTCTAAATTGGCAGGTAGGTTGTAGAAACTAATCGAACCTGCATATAGCTCCCAATAGACA
CATGCTGAAGAGAACACTAAAAAGAGTTAAAATAAGCTTATCAAGTTTCTTCTCCAAAGAGCTTCTCTTGGAAGGAATCT
TCATGGAATTCATCATAACCTGCAGTGAAAACGCAGTTGACAATTTACTTAGAATATAAACCTAAGCAAAGGAAAACTCA
GGTCACAAAGCAAAGCGATAAATATAACCCAAATGAATATTCATCGAAGACAGGATGTTCCTAAATCTTTACACAAAAAT
ATCCATGAATAGACTAGAATGTTACTGAACTACTTAATGGCATGAGTAACCTACTTTTTTAAATTATTTTTTAAGTATGG
CCAGCAAAATGAACCTGTGGTCCCAAGAAGAAAAATAAAAGAGGGAGAGGGGCAGAGAAAGAGAGAGATAGTGTATATGA
GTGTGGTAGCTTATAAGTTAAAATACAGAATTGATACCTTTGTTTCATGCCCTGTGAAAATGACAGCCCCAACAAGATAC
TGTGTGTTTCTCAAGCTGCAGCCCTGTAAAATAGAGATAATATCAAGAAGGAAAACACTAAGCAAATTCAACAAGTATAC
TTTCTCTGCATCAGAGAAGAAGTATAGCAAAACAGCATAGCAACTCCAAATGTAATGCACAAAATGGAAAAGACAAGGCC
GCAGGTCATCTTATCATGAACCACCAATAAGAATCAATAAACCATAAGTTTTCCGATTTGATAGTACTTATCACAGTATA
TTGTAAGAACAGGAGAGAGAGAGGGAGAGAGAGAACAACAAAAGAAGAAAAAAAAAACACGGGAAAAGACTAGGTACCCT
TAATAGAAGTTGATTTGGACCGAGTGGCAAGGTTTGCTTTTGAATTATCAGATTGCCAGCAAAAGTGTATAATGAGTTAT
TAGGTTGCTCACATTGTACTTCTCCTGGAAATAAGAAACGTGAAAGGAAACATCACACACAACATCCATCAAAGGCATAT
CCGTGTGTGCATTAGAATCAAAGAGTGAAGATTTCACTTAAGATGTAACGTAACAAGATCATCATTATGTGATATAAACG
ATAAACCAATAGCATATCGGTTGATCAGCATCTGCAGGAGATCACAGATACTCAAGTTACCAATCTAAATATTATAACTT
GATCGTTTGCAGTAACATATATTTAAACATGAGTCTGTGTTGTCATTATGTGGACAGCATGTTAACAATTGTTCAACTTT
TAACACCAATGTCAGAAGATAAGTATTCAACAGTGTATGACCTACTGAACTTACATGCTAAGTAAATAAAATTAAAACAC
TAATGGTGTTAAAAGTCTGTAATCAAGATAACATCAAAAGGCATGTTTCACCAATTCTGATGGTTGTCGTTGGTTCTACC
TAATCTGATGCTTAGGAAACAGGAAAAGAAGGAGAAAGATCGATTGAAGGAATTGCATGCCTATTTCAGATGCTAAATTA
CAATACAATGTTTGCAATTTAGGATGATGGCATTTGGCCATCAGAAACTTCACATACATGCATGATTGTGCAGAGACATT
AGACTGAGCTGCAGCTGCACAGAAGACCAACCTGTAAATCCAGAAACTTTATCGGGAGTCACATAATCCCAGGTTTTCTC
TAGTGCTTTTCTGATCTTTAAATTAGTTTCACCATCCAAATTTGCAGTCTGTGGTAATTCATGTAGAAATAAAGAGAGAG
ATTGTAGAGATAAGAGACCAATGCATTCATTTATGATGTAAAAAACTATTCCTTCCGAAATAAACTAGACCAAGCTAGTT
TTTTTTCACAAGTGGAAATTAAAAAAGATTGTATTGATGCAGACCAAGTACCTCAATATAGCAGACCCCATCAGGGTTTG
TGCTGGCAAGAAAAAGAAGATCTGCTGGAAAGAACTCATCCTGCTTAACCTGCACAAGAATAGCCAACTTATACCACCTT
AAACTCTTCATTGAAATAAAGAGTATTTCCTATATTTTGTCAAACTTTCACAAAACAAATTCTGTTAAGTACTGCAACTA
TTTCTGAGAAGCAGATTTGAATTCCTTCCCGTAAAATTTTCTTAAGAGAGAAAGAGTAAAGCCAGATAGTCATATCCCTA
AGGTGGGAGCTCACTGACTGAGCTGAACAAGCAGATCAGTGTCTGTCTATAACTCTTCAGATTCAACCCCACAAATATAC
GGACTTAACCATTATAAATTTTAGAGATTAGATTCAAAGTTATCAGCTACTAGAGCTTACCGCTACTTCAGTAAATGAAG
TATTTCAGTATTTATCTTAGCTTTTGTTTAATTATGTGTAAAACAGCATTCTTGAATTGTGTTCTACCAATTCAATATAA
TGAGAAGACAATCTTAAATTTATGATTAGGTAGGTCTGCCTCTATTCACAATGCAGTTTTGGAGCTCATTAAATAGAGGA
TTTTTGGTCTTTAACATGGCAATGCTCAACCAAGGATGGAGTAGAGATAATGCCAGTAAGGGGCAGGTAAATCAATAGTC
TAGCATCTGTCTCAAAAGAGATTAAGAGGATGCCAGTACCAACTATTCAGCATCTTCCGCAATGCATGTGAATCCATCCA
CCAAGAGAGAAATGTACAGTAATATGAATTCATATATTTTAGTAATTAGCTATAGCCACCAACATAGCTCATTCAAAACC
AGCATTTAAAAAATCCATGCATGTGACTAACTGGTGTCACAACCAGACATCCATCTCTGACATCATCAACAGCAGATTCT
CACATTTATGCAAAAAGAAGCATATCCACACAGCTTTGACTTAATACAAACTTTCGCCTTTGATGACTTAGTTCAAGAGT
TTGAGGAGTGGAAACAACCTCTTTCCAAAATTGCAAGTAGAATGTTGCTTCTTTTGCTGGTATACGACCACACTCTCCTA
CCTCTTACTAAAGCATTTAACTAAATAAAATTTGATTAGCTAGATGCTTTTTTGATTGAACCTAAAGTAGTTGGAACTTG
GATGTCTCTCCAGATTTATGATCAGAATAAAATCTCTTCTGAAACTATGAGATCAAAGAGTCGTTAGAGTTGGGAAAAAG
TAATATGTTGCTCAACAAAATGACAACAATAAAAATGTGCATTCCAATACTTCTTTTTATTATAACTGATATCGTCTGTA
AATTCCATTTACTTGGGTTACCCTAGTACTATCTCCAAACATGTCAGTCAACTAGGAAACTGGTATATATGGATCAGTCA
AAGCAGAGAAGAAGCTTCTAAGACATGATTGGACCCCTGTTGAATACATAATTGATAATTAAAAACAGATACAGGTCCAT
GTGAAATAGCCATTAACATAATAACAAAGTAACAGAAGATAACCTTCACATAACAAGCTAACAAAAGATGTCTTATGTCA
GAATACAGACAAAACAAAAGTTGATAATGAGAGCCACAAACAAAAGAGCTCAGCCAAGAAAGCTGCATAGCTTGTTGGAT
ATTGAACAGAACGCCATCTACCCTACAAACCCTAAAGCAAAAGAGAGAATATAATTGCAATGACTGCTTTGTAAATACAC
TTACTCTCACAATATCTCCAGCTTGCAACTTCTTCCAAGGTACACTGACCCATTGCTGATCTTGAAACACGTCTATAGAA
GTTTTGTTAATTAACAAGTCATTCTGAAAACGCTTCTGCAATAGTATCAAAGGAATAAGAAAAGAAAATGTAAGTGAATA
GGTCAAATGCAAAAGGGAAAACCCAGTAGTCTGTTAGTCTATCTTAAGAATGTCATAAAAATGGCATTTTACGAATTATA
AGTATGAAGGAAAAGGAGCAACAGTACTCACCCAATCCTCCCAAGCCTCCTTAATAAGAGAGACAAGAAGCACCAAGCTC
AAAGGAAGCACATTTGTTATAGGACTTACAGGACTGCATTACAGCAACACTTTTCAGAAGTAAATACACAGGAAGCATAG
CTCATCTAATACAATGTACCGATTCACTTGTAAAACAATTTTTGAGAATGCTTTTCCTTTTTTGTGAGAATGCTCCTAAA
ACAATTTGCAAGATGATTTTTATCACCAGATCACCAAAATAAAGAGAAATTTTCTTATTATAGGCTCAATTTTCATTTCT
CGTGATACAGTAATCCCCCAATTACTTTTTTTTTTTTTAAGAAGAAGGTTTCCCCCACTTACTCTCATGAGCACATCCCC
CTTTTAACTTTTTGGTGTTTGGGGAGACAAAATAGAGAGGATAAGTTAACCCACATAATACATGGAGATAACAGAAATTC
ACGTACCTGACTGGAGTGCATGACAAAATCGAGATCATAAGGAAATACAGATTAGCCACCCGCCTGAACTGTCAGTATAA
GAAGAAGGGTGAAGAGATAAGATGTAGATAATAGAAAAAACAAGCATTGAATAATACAGCTGATTGGGCTCTTCATCCAT
ACTTACGGCTATGTAATAACTAATCTAAAGAGAGGAAACATTTTTACTGCTTTTCTTTTTTAATAGATACAGTGGCACTA
TATCTTATTCTAGTTTTTCATGAGCTTTTTCTTCACCACACCAGTACCACATTGCATGTATGAACCTACTTCAAATCTTT
ATAGCTACTCAAGAAACATCTCTCTACATCCTCTGTTGATATATTTCAACATGGCATACATGATTTGGTCCTTCCAGGGA
GTTATTGCAGGATCATGTGACCTCTGTATTAAACATCCTGTATACTAAGCCATGTAGACCTGATTTGACTAAATTTTGTA
TTTCTGGGAAGTTTCCAACTTACGAACTAAAACTTACAGTTTAAGCTTGGTAGAGATAGAGAGAAATTAAATGGCTGAAA
GAAAAAACAGTACACAGTATGGGAGATAAAATAATTTACCTGTTCAAATAACCCTTTTGGCAAGAATGTTACGACGTCAT
ACTTTGTAGTCGACACAGAATTTCCCTGAAAAGGAAATAGGAATTCACCACATTGGCTCAGGTGCAATTTAACACTTATA
AGGAATATAATGGAACGTGATTGTATATGGACAGCACTAGACAGCATTTGGGAGCTCCTTCATAAAGGATTTAAGTGACC
CTGATCAGTGCAAGGCAAGTTTTGTTGCTTACAATTTATCTCTTCACAGACAACGAAACTGAAAACTATTTTTATATGGA
CTTCATTACGCAGCTTAACTTTGAGAGCTTTCTTGATAAACAATTAAGTGATCTTTGTCAGTGTTAAGGCAAGTTTAAAT
TGCTTCCTAGTGGACCTTGGAAGATTCACAGACAAAGAAACTGAACTACATGTTTCCTTTTTTCTCCTATGTCAAATTTA
CTTGGATAGTTGACTTACATCAACAATGAGCTCCACAGGAAGATGAGCACACTTTCAAAATACATTCTAAATGATTTAAC
AGCACTGGTTTGAGGACATAAGTAACAGCTAATCCATATAAGAATGCGATGACATTTTCATTGTTTCTCTGTAATCAGAT
AAAGTTACCAACAAGGACACGGCTAGACACCCTTGGGACGAAATTTAAGTAGTAAAAACAAAATAGCAGCAGAAAATTGT
CTAGTCTCATTGCATGTGTAAGTTGTAAATCATAGGTAAAACCTGATGTATTAAAAAACAGCACATACAAGAAACACCAC
AAAATCTAAAAAGCAATGAGAAACGTGGATTAAACTAGAAATTGCTTGGAGTACCCAAATACATCGTGTAGTTTGCAGCA
ACTAAAAGCATGCTAGTAAAGGAAAAAGGAAAGAAGGATTTAGAGCCTGTTTTGTACATAATTGATAAGCATTAAGTGCT
AAAACTAATTTATAATAAGCAGCTACATGTGTGGCTAGAATGCGATACGGATAATAAGCAATTGATATTTCATGGATTCT
TCATTTGCCTTGATGTAGCCATGTTGAATTGGTGTGATAACAGTTTTGGTACTTCATGCGAATTCTTGAAGAATATACTA
AAAATAGTAAAAACCTAGACACACCATACTGAATACCTTCGACGTTTCCAATACTCATAAACAAATCCATGTAACGAAGT
CCACCATTACAAAACAATGTATTTGATTAAGAAAATACAAATACAATTAACAGAACCAAAAATTATGTGCGCAAGTAGAA
ACGAAATGGAGTTTCCAAGTAGTATCTACCTATCCATCATTTTCCAGTTATTGAAAAGGAGCCTTTTTGTTACAAAGTTG
TCATAATGTACCCAGGAGACCATGGGTCAAAAAGTGTAAGCAGTTTCTTACAGAAATTCAAAATAAGGCCACACACAATA
GAACCAATGTACTCCGATCCTTCCCCCAACACGAGGGTAGCGGAAACTTAGTGCACCGGAGTTACCTTTTTGTTAAACCC
CAGAAAACACAGTAAACTCAAACATTTCAAGTCCTTACCCATCGACCAAATCCTAGACCAATATTCACCATTCCTAACCC
ATGCATTTAATTTGATGATAAACACACAAATAAAACAAAACTTCAGATTATCACTGTTTCAAAAACATATAGTACCATAA
TTAGGCAAGTAAATGAAATGAAAAGAGTTCATAATGAAACACCAAGTCATTTTGAATAACTAATTCACTATTCCTTCATC
CTCCATTCATCAAAAAAACTACTTCATTCATTATAAACCCAGAAACACAGCAAACTCAAAACATTTCAAATTCTAAACCC
ACATGCACCATTCTAAACCAACGCATTTGATCATAATAAGCAAAAAAACAAAAACTTTAACAATAACTAAGAATAGGAAA
TAAAAAAAACCTTGAATTTGGCGAGAGCATTTGCATCACGATCATTACAAAACACGGTTCGATGACCAGGTGCTTGTGGT
TGTACTTTACCGAGACGAATATTTTTAGAAGAAGCAATACGATTCCTCATCGCTGCATCTGCACCTCCCGCCGATCCAGA
TCCTCTCCATCCTCCCGGCATCCTTCTCTGATCTCGGCGGAACAAATATCTCTTCTCTGAACGAACACAAACGCTTTGAT
CTCCACCGGAAACCTACAGTCTTCGCCTTCTTCGGTGTTATCACCGGACAGATTAGTCTCCGTCTACAATTATACCGATT
TCGCCGGAACTACGTCGTCGCCGGTGCAATTCTTCTTCTTCCTCCTCCTCTTCTTCTTCGTATATTTTGAAATTGTGAAT
TAAGTTGAAGGAAGTCGATGAAGATGAGTTTTCAAATGTTGAATTTTTCATAAATTCAGACTTTTCTTCTTCATCGGCTT
CAAGGACTTCTCAACCATTTTTCTTTTTTTCCCATTTTCTTAACCGCGTTGAAGAAGAGAATATTTTTGGGGAAAAAAAA
CGAAAAAGGAAAAGAAAAGAAAAAAGGAAATATTAATTGTTTTATATATATTTTCTCAATTTTACCTATAGAAATTCACG
TGAGATATCAACTTTAAATAAAGAAGGAACGATAAAATGATCGAAATGGTATTTAATTTATGCGTTTTGATTCGATTTGG
TTCTTTCTTAATGTACAAACAAGAAGATAGAAGTGAATTGTAATATATTTTAAAAGTTATTAATTTAGTCCAAATCAAAT
AAATAAAAACAATTCTTATTAGGTCTATTAATATGTGTAGTAAACTATTAAATTACAAAATAAAGATAATTTTTATATTG
TTTAATCTGATTTTAAAATTTCCAACTCTTTGAATATAGAGGAGAAGTTTGAAGAAAATTTATAAAATTATAATTTTATA
GTAAGTATATATAAACTATGTAGGCCTTGTATGAAGGAAGATGGCAAGGGTCTTGCTTTATTTTGACCAAAAGAAAAGGT
AGCATTGTATTTAGCTAAGAACCATACTAGTCATATTTTGAAATATATTAATAAAAATAATTTTGTTTCTATGATCGATT
AGATATTAATTCTAACTTTTGCTTATTACTTGATTAGAGGTTCATTGTAAATATCTTAAATTTTTGTCTTATAAGCAAAA
TTAATTTATATTTCAAATGAAACAACAGCTTGCCTAGCAAATTTCCCTATTTTTTATTGAATTAATCAAATTCAATTTTT
CTCGTCCTATCTCAAAATAAATTCACTTGAAATTGCTCGGTTTCCTATTTCTATATTTCAGTATGCATAGGGAACTGAAT
TATTATTATTAAAAGCAAAGACTTGGCAAGAAACAATGACGTCTCCGTAGTGCTAACGTGCGCACAAGGTGCATTGTAAC
TGAAAGACCGTTGAAATTTTCTGGTACGTAGAAGTTATTGGCTTTTTCTAATCGTAAACATCGTGTTGGTTAAGGTGTCG
TCAATTTTCATTTCTACTTGGCTTTATATTAAAAAAAATAAATGATTTATTTAATTATTCTAACAAATAAAGAAAATTGT
ATTATTTCCTTTTAATATTTTTTTTATTAAATAACTACATAAAAAAAATAAAACAAATCAATTTAGATTTATATTATTAA
AACATAATTAATAAGATTAGTTTAATAAATACTCCTCCGTTCAATTTTATTTGTCACATTTTGACTTGGCACACTCATTA
AGAAAATAACTATTGATATAAGTATTTTATCAAACTATTCATATTAAATGATATCTTGAAAAACAAGTATTTATTGTCTT
TTTTTTTATATGTCAAAAGTGATAAATAAAAATAAAAATTGATTTTAAAAATAAATGACAAATAAAAGTAAACAAGGCGG
TAAATTATTAGCAACGAATCGGCACCGTGACGGCTTAAAAATGGTAACAACTCTTAAATATCGCAACCCTTTTCCATTTT
TCATGGTTGACTCACTAAAAACTAGAATTTTTGCCACCCTTCCACGCAATGCAATATAGTTTATGACGAAGGTATGCATT
TATTTTTGCCACCCTTCCACGCAATGCAATATACTTTAGAATTTTTGCCACCATTCCGTTATTTTGGCCAAAAGGATTTT
TTCTTATTTTAATTTTTTTATTTCATTTAAGACATTCTACTATTCCCTCCGTCTCATTTTATATGTCATCTATTTCTATA
AATAGTTATACCACAATACTTGTCATTTTATAAAATTTATGCATAAATTGTCATATTTTGCCTATTATACCCTTGATAGA
ATAGTTAATTAATCTTGTCATTTATTAATAAAGTTGACTTAAGAAAACATTAAATAAAGATAGAAAGGTAAAGTTACATC
ATTTCTTAATGCAAGTGCAAAGTAAAAAGATGACATATAAAATGGGACGAAGGGAGTACAATTTATTTCACTCAAGCACT
TGAACACATGATAAAAATCAATTTAAATTTTGATTTTATTTTATTTTTGTCTATGTTCTCTAGTGTTTCATTACATATAG
AGTTGTCAAAAAGGGACGGCCCTGCCTCACCGGGTCCCAAGCCTCACAGGCCAAGGAATTTGAAGGGCTAGGGCGGGCCA
GCCCTTCATTTGGTAGGGCCTGAAAATGCTCAACCCAACCCAACCCAACCCTAGAAGGGTCGAGGGCTGGGGTGGGCCAG
CCCTTTTTTTTTTTCTTTTCAAACTAGTAATTCTATAACATCAAGAAAATGAGAAGATTTTCAAATCAAATATGACAAAC
AATGGTGTTGTTTCAATAACACTAGCAAAAATTTAGTGTAATTAGCATAAATCTCGCATACCAGATATGCGAGTGAGATA
AGAGAGTGACAAGCAAAATGGGAGGGAGGTAAGGGCGCGAGATTTGTATATGTATGCTAGATACATGCAAATCTACTTTG
ATAGAGTGTATCTAGAACAAATTAACCTAAGTTTGAGTCCATATATTCCGACATACATGTATCTGGGTACGAAGATTCAT
AATATTACAACATAACGTGTATTCAAATAATTAGATTATATACTAGTGAGATTATTGTAAATTACTCTTGAATAAAAAGT
TTTGGCCCATGGCCGACCCCGACCCAACCCTGATCAAGCCTCAAGGGCCAATGGCTTATATGGGCAGGACTTATAAGCCC
TAATTTTAAATGGGCTTGAAAAATCATATCCCAACCCTACCCCAATAACAGGTAGGGTTGGGCCAGCCCCATGGGCTAAG
CCCATTTTGACGACTCTAATTACATAGATAAGTTAATAACTTAAAAAATAAAGGGCATTAGCCTCAATAAATCATAAAAT
CTCATACATTTTCTAATTGAGACTAATGTGTATAATTTAGAAAATGACATTCTATGGGGTTAACTTAACTCCCTAATAAA
CCCTGAGAGCAAGCGCAAAAGTTTATTTAAAACTTTAAATCAAAAAGTGTTTAATAGAACACTTTATCTAAATAGAGTAA
TTGCCAAGTTTAAGGAGTTGTGGATGTTTTTTTCATCTGAGTTTTACCATATCTTTAAATGGTATTGCTAGAAACTTGAA
GATCCAACAACTTGCAGGCATCATTCATTTGGTATAAAGTATTATATTGTCTTAACTCGTTGTGAACAATCAAAACACAG
GAACACTGATTTTCCCTATTTACAAGACTTGATGCTATCTATTAATGGTTTTAGGACGAGACAGACCACTTTATTAAGCT
AGTATAGCTACAACTTCAGCATATTGATACACCCAATTCTGTACCTCTATTATTAAACGAGCACTTTCACAATAATACTT
ATATGGTGCCTTCCACAAGTATAACAAGATAGACGAACGAAGTGGAAAACGTGGTTGTCTGTCTATCAGCTGTAATAGAC
ATTCAACAATTTTGTGCCTGATAAAGATACTGGATATAAGCTTTCAAAGAAACCTGGACTGGCCATGTGTTCTGGCAATC
GCCAAAGGCATGAACCTCCCAATGAACTTATTATTAACCTTTTGATGCAGATTTATGTTGTTCTTTCAAATCCTCCACCA
AGCTGCATATGCAACCAATCTGGTGATGTTCCCCTGGCATATTCCCTAGTAGCTTGTGAACCGAATGTCATAGCATTTGT
ATCAAATGGTTGCTGTCCGAACTAGAAAAATTAAAACAATGTCATTTGTTTCGTGTAAGAATTGAAATGTGAGAAGGAAA
ACACTTCTCCAAGCACAAATCTGTGTTATCTCACTAATATTTTCCATTTTCAGCTCAAAGAATAGAACTCCTCCCCTTGC
CTAGTTGTCTTTACAATTATTGACTTGGTTTTTTCTTTACATCTTATTATTTTATCAGAAACTAATATTCAATGCACTGC
TCCCCGTAACCTTCTCTGATCCACACAAATTGGCAATCCCACATGGATAAAGTGTTTAAAGCGATTTAAATAAAAGACAT
CCAGGATAAAGGATCAAATTCAAAGAAATGAGTACACCACCAGTCATTTTATCAGAAAATGTTCATGGCCACAAATCTTT
GTATCAGAGTAAGTACTTTTGCTTGCCCATAAACTTCAAACCAGTCCTAAGCATATTCAGCTAAGTCTCAGAAATATATG
GTAGCGATGAAAGATGTTTATCCAGCAAGTATTACTTCAAGGTGCTAATGACGAAACATTAAACAAGAACAGCTTGCTGA
ATGCAGCACAATCAACTCATTTCCCCCAAGAACAAAAAGGTGGCCTGTTAAGTACTATAATCAAGGTTGCCAGGTACATA
TTTATCCACCCATTTGCTGAAAAAGGACAGATGTCAAATTAGGCACAGAATCACCCCTACATGCAAGTAAGCAAGAAGGT
AGGTGAGACTGCACTGAGTTGACATTGCTTCGACAAAAAAGGTATGGTGCAGTTTAAGAAAGGATACACATGACCAAGGT
GGTCACACTACCAATTAGTCATTGATGTATCCTAGTACAGAATGAACCACAGGACTGACTTCATACAAAACTTACATCTT
TAGATGGATATCCTTCTATGCTTGGCATTTTTGAATTAACCGCTTCAAGCTTCATCGATAAGAACTGCAGAATCAAGAAC
ATGAATTACCACAAAATTCTCACAATTAGAACACTCCAACAGCAAACAAGACAGATGCTGATACATTTTTTTTGTTTTCC
TGGGGGAGGGGGGGCAACATACCTCAACCTGGTGTTGTAATGATTGAATATAATTTATTATCTCATCAAGAACAAGAGCT
TTGCCAATAACCTGTAACCAAAACAATCAAACTAAGTTTCTCCATCTCATTTCAACCAAAAACATTAATTCAGCTTTAGA
TGTTTATTTATTACAATATATTTTTCATGGGTAGCTTCTTTTTTTTTATCAAGTAAAAATGTTATGATAATAACAAGGCC
AACTTGGCTGTATACAAGTGATATACCAAAAGAGGAGAAACCTACAAATTATGGTTCTCTACAAAAGACACTCAATCCTC
TATACAAACAAGAACTACATGGGTATTCCAAAAGAAAATAAGGGATGGGAGATTACTCTTCAATTGAGCAAAGCTCATTC
CGACCCCTTCAAAAGCTCTCTTATTCTTCTCTTCCCAAATGACCCACACAGCCACACCAAACCAAGAGGAATAACATTCC
AAGCATTGTGCCTTCTTCTCCTTTGTGTTGTATATCATGAACAAAGAAGTTTAATCTCCACCTTCCCATCTACATTAATG
TGGTGAAAGCCAGTTGCTTTTGAGACATTTCTAGGTTCACTAGACTAGATACTGTAACCAAAGGAACACCATTGGTCTAA
ATTTTTTTAGAAGTAGGAACATTTGTTGGTCTAGTAGTGGATTGTTTGGTCAGTAATGTGATAACTCCCCAAAATGCCAG
ACTCATCATCAAGGTCATGGATGTAGCAATCAAGAGCTTTGAGTCAAGAAGCACAAAATATCAAATTGGGCTGACTGAGC
TTTTCAATTAGGATGTAGCTAAAGGACATTAAGCTAATTATTTGTGTCTTGTGTAACCATAAGTAAAAATAGTTTATCTT
TAGGGTTTTGGTTCATTAGTTTTTGATCATGTGAAGATACTCCTTGTGAGTTTATGGAATTTTCCAAACCTCCTCATTGG
ACCCTCTTGAATTCTTCCCTAGTAAGAATCCATGTATGAGAATCAATTCCCGTCTCGCTTGGATTATTAGTTTGTAACTG
AATGATAAGTTGTTTTCATTATTTGCTATTAATCCTTTCTTTCTTTCTTTTTAATCTATTCCCCCTCCTTTCTAATTCCA
ATTGCATCTTCTCAATTCTATCTAGTTTTGAATAGATTGTCTCAGTTTATACATTCTTACACTTGCGCTGTTATCAAAAA
TGAGAGGAGCATGGTCTGATATGTAAGCAACTAAAGAGCGTGGGCATGGAATATACAAAGAAATCCATGTGCTTTTGTTA
AAGAAATTAGTTCAAACAAGGTCAAGTTTCAAGAAATTAACAAAAATTGATAATTTTTGGATCAGACAGGTTCTTATTTG
AATACGTCAACCAGAAAGGCAAGAAATACAAGTTCCAGTGTTCCAACTAAATAATAACATGGGACAAGTGTTTTACTTAT
CAACGACAAAATAAACATCTAAAATTACATGGGTTGGCTTTACTTGTCAAAATAAAATACCATGGTACAAGAGCTTTGCT
TGACAAGTAATTCATCACTAAAATGCTAAAGGTAAATCTTCTCTAGAAGAATCGGTGTACTTGAAACATTATCTGTTGGA
AGTTGGACTCTATCCTTCACTCAATTAGTACTTCCACAAAAAATGAAAGAAAAATTTGTGAGGCTTTGTCGAAGTTCACT
ACTGGGAGCAGGCTTTGCTAGTGAACCTAAAAACTATGTCATCTCGCCTAAAGGTGGGCACTCCCAAAGTTTTGATGTCA
GAGACAGAAAGTATTTAATCAAGTACCATTAGAAAACAGAAGAAAACAGCAGATGAAAATCAAGCACTTCGGATTTTAAA
CAGTGAAAAGAAAACGGAAGGTGCAATAGCGCACCTTATTACAACCAGGGACTATATCTTGGAGGACTTTCATCCTCTCA
CTTATCTTCTCTCTTCTAGCCTGCAAAACAAAAAGCTCAATCAGCAAGACCATATTTTTCATCTACAACCAGCATTTCAT
ATCATGTCAAAGCTATTTCAACAACAAAGTCTAAAATTGACACTTGACTTAGAAGAGAATAAATTAGCCAAATTACTCTT
TCTGCTAGACTGTGACTATCAGTAGCTTGACCCCTCCTTGCTCGCACGTGAATGTAATCTTTTGGTGGTTCAGCAGGCTT
TGCAGGTTGTTCTGCAGATTTCCCTGAATTCCCTTCCCCATCACCTCTAGATTCGCAATTCTCATTTGATCTTGTAACCT
TCATCCGCTTACTAGCAGATTCAGTCTGCTCAAATCACCAAATTAATATTAGAAGTCAACAATTAACAAGGCAGAAAAAA
GTAATCAATTTCTCACAACGCACGGTTCAATATGAGATATTTGATTCCACATCCAAACAACCAATTAATTTCAATCCACG
CTAATTAGAATTTGCAAATGGATCCTCCACATACACCATTCTGTTCGAGCCCATTTCATCCCAATACTGACAAATACTTT
GTACTTTGAATGAAGATTCCGGTTCTCTAAAACTGGAGAATAATCAAATGTCTAATCCCCTCGAAAGTACTTCATAAACA
AGAATTAGGGAGAATAATGAGAACAAACCAACAACGACGAAAAAAGAATCAATCAATCAATGTACTCTACCCGGCCTTCT
CAAGTTATCTTCAGTTTTGCTTTATACTACTCTACTTATAGACTCAATCAGGAAAATAACATAAGCTCAAAAATAAAATT
GCCTAGCATGACTTCATGGCAAATAAATATCAACAAACTGTACATTAGAATTTAACTTACATCACAGTAGTTTCTACAGC
TAATTTAGTAGGAAAATGAGGTAATTCGATAGAATACCAAGCTATAATAGATTTCACTAGCATTTAGGCAGTTAATACAG
AAAATTAATAGAAAATTGAGGTAAATTAGATAGAACACCGAGCTACAATATAATTTACAAACGTTTAGGCAGTTAATACA
GCTTAATAGAAGAAAATTGAGGTAAATAAGATAGAAAACCAAGCTATAGTAGAATTTACAAACATTTAGGCAGTTAATAC
AGCTAAATTAGTAGAAAATTGAGATAAATAAGATAGAATACCAAGCTACAGTATAATTAACTAACATTTAGGCAGTTAAT
ACAGCTAAACAGAAGAAAATTGAGGTAAATTAGATAGAATACCAAGCCATTGCCGCTAGTGGAAACTCCTTTAGCTGATT
CATCATCCTCGTTTCGCTTCCTAGCTGAACCACCACCACCGCCGCTGTAATTAGTTGTTCTCCGGTCTAGAACCATGGGA
TCATTATTCCGAACATCACTCACATTCTGCGCCGCCGGCGCCGCAGACGACGGAAAACTATACGGCGTCTCGCCTTCACC
TGCATTGATCGGAAACTGCCAGATCTCAGATGAATTAAACGGCGGAGACTGAAAACCTCCGGCGTGGTTCATCATGGAAG
CTTGTGGATCCATTTCAATACCCAATCCAAATCCGAAGCGAATGGTGAAGTATTAGGCATTCACGTAGGAAATGTGAATG
AGAGAAGATATATATAGAAGCTCTGCGTGTACGAAAATGGAAGTTGTTGGTGCGTACTGTATCTACTGGCGTATAATAGC
GACCACCACCATTAATCCATTATAGAGAGAAGAAGAAGAAGAGGGAGACTCTTTGTGCAGTTGAAAAGAAATGACTTTGA
ATGAGGTATTTTCGGAGGGTCCAGTTACAGCTTTTATTGTCTTCCTCTTATAATTGTCTGTACCATACTAGTTGTCTACG
TTATTAAAAATATTTATTTTGAAGTATCGTTCTTATTTATGATTTTTTAAGGGATATGTCAAAAAGAAAATGAACAAATA
ACATAAGACGGAAGGAGTATTGTATTTCTCCTTTGTATGTCTATATCTCGACTCCGTACCATTCAATTATCATCGTTTGA
ACTTCCTTTCCTCCTTAAGATATGCTCGTTCGATATAGGCTTACCATGCTTCACGCATGCGGCATTTTGGCTAGTAGTGT
TTTTGTCCTCGTTGATTGTATGGGCGGCTTGTTCTTTATTGTTATGTTCTTTTTTAAGATATGTATTAAGGAAATAAATG
TAGTTGAATGGAACGAAAAGGGATAGCGCTCATGGAGGTGCTTCAGGATTATAATGTCGTTCAAGATCAGAATAAGTTTG
AATTGGTGGTGGACTACTGCCTTACCATTCTTGAGTGAGTTAGAGAGCAACCATCTTATCTATCGAACTAGTCAGAAATT
AGCGCTTCGAATCGTAACACTAGGACCATTTATTGTATTTAGGAAATCTTGCTTCATGGCGGAGTATTTAGTAATGTCAC
CCGCTCAGAAAGGGTTATATGTCTGAGGACAGGTTAAGATTAAGCTTGTTTCTCATAAGATTGGGTGAGAAAATCATAAC
GAATCTAAACATCAGGCCAACTTATATTTGGGCTCACAAAAATGTTACTAATATTTCCATATACGCTTATTTGTTTGATA
ATTTATATGTCAGATTGATTATACCAAGAGTCATTACATAGTTAGATATTTAATAGTTTAAAATAAATTAACAATATATT
TGAATAAAATCTTTTTATGGACAAGTAAATATATTTTAATGTATGACAAGTATATGTGTACATTGCAAGATGATTTATGT
ACCATGATAGTAACTATTAAGACATAATTAATCATATATAATATCATAATCTTGAATTAGGGTTAGATATACATATTATT
CAACTTCATTGAATGGTAGCAATTAACAGTCAAGTTTGAGATTGAACTTTCGCGATTTACTAGTTATCATGCCTTTATCA
ACGGTGAAGTCAGATTTTTTATTAAGAAATTATAAAATATAAAAAAGTGAATATGCGAAAAAATTAGAAAATAATATCTA
CTTTATATATGTATAATATTTTTCTTTTGTATAATTTTTCATCGGAGGGAATTGTGACGAAAAAACGAAAAATACCAAAC
TTCTTGAATTGTCAAGAAATTAAGGTTAGGAGGGACCTAACGGCTAGGATTAGAGCTAATGATGCTGCTGTCAAGTAATA
ATCTAATTAGAGTATGTGGGTCTCATTTAATTTGTTAAAATTTGAGAGGGTCATTTTCTCATGTATTAATCTTTTGGGTT
CGGTTTAGGTAGTAATTAAAAGATTAGTACTAATCATTATCATGAAAGGGAGGTTTAATTAACATTTTGGCATAACTAAA
TTTTCATTGACTAATGATTGTTATAACTATGATTACGTAGGTCTTAGTCTTACCTGTGTACAAGTTATAGATAATGACAA
TTTTGGGTTAAATATCATTAGCTTAATTTTGCTTGATTTTCCATATTTGTTCATTTCTCCTTTTCAATGATTTCTCTTTG
TTTGATTTTAAGTGGTTAGTTATTTGCTTATTACGTACTAATTAAGGTCACGTTATAATTCCTTGATATAGTCCAAGTTA
GCTCGTGACATGAGTAGAGACTCACTTGTGAGTTCACATGAATTTAATAATAGTGTTTATTTTTTTTCATATGTATATTG
AAAATTTTGATGAATATTAATAAATACTTGATTGTGAGTCAAATTTATTATTATAATATATATATATATATATATATTTT
TTTTATATCCTCCCTAGGAGCTCCTCCCACCCCTTTTGTTCCATTGGTGATTCGAACTCGCAATCTTCGGGTTGAAAGTG
AGGGGTGTTTACCATCCGAGCAACTCCCTCTCGTCAATTATTATTATAATATTTACTTGAGATTGAAGTAAAAAAATTTA
AACTTTAAATCATGAATTTGTCTCAACACCTAATCAAAATCTGGAGATTCACAATAGTAATTCTTCTTTTTTTCTTGTGT
GTGATTTGAGCATGCAACAACAATAATAACAATAAAAATAACAATATATTCAATACAATCTCATGCAAAATGAAGTTAGA
AGAGGATAGAGGGGTACGTACATCTTCATACTCCTACTTCAAAGCTAAGGTAGAGAAGGTTTGTTTCCGATAGACCATTT
AGTCAAGAAAAAATAGCCAGATCAATCTAGGAAAAGAAGTAAACACAGAAGTACAAGAAATATCAAATAATTATAACAAA
AACAACATATAGTAACAAGTAGGGTCAATAGTTCAGCATTTAGGCCGTAACATTTAGCAACCAAAAAATATTTAACCCAA
CAAGTGCTCTCTGAACCAAGCTAGATAGTCTCCTATCACTAGGCCCACCAACCAACCTAGACTTTAACAGAATAGTAACT
ACAACAAAATAATACAATAATCGAAGTATTAAAAATAACAGATAGTTATAACATAAATAAGAAACTAGATGAACAATATT
ATAATTGCTAGTATGAACGTATAAAAAGACAACGCACTATATCCTAATCAGTGGCGTAGCCACCCTTACGTCGGAAAGCT
ATACCGTATATATAAGTAAAATGATAAATAAAGTGGCTAAATAACATATTTTGGACACTCATGACACAACAATGTGATGT
AGACTAGTGGTTTCAAGCGTCTTAGAAGAGTAAAGACACACGAACTTAAAGTATTTGTGTGTTTGAATCTCACTAGTAGC
AAAAAAAAAAATCACTTTTTAAGAAGAGCAGATTCACTTTAGCACTTGGATACCCTTCGTGAAATTTCTGACTCCACTAT
TGATCCTAATTAGTTTTCTTCACAACCTCCTATCTAAGGTCGTATCCTCATTAATTTGAAACAACGCTATAATGTCCAGC
CTAATAGTAGTTGTTATTATTCTACTTTGCATGTACGTAGAAATTACGTAATTGATGGTTTTATTAATTTAAATTCCTTT
CACTGTAATTAACTAGAGAATAAATATTTATGGCATATGACCAAACTCCTTTTTTTGCTATCGACCAATACCAATTAAAC
CTTCATCATAAATGGAAATTTGAGAGCTGCTTTAAACTGTTTTCATGCCTAACTAATTATTGAATTATTCAAAATCATAT
TATCAGTTTTAGTCTATTTTTTAACTTAATGGGTGTGCTCGGTACGAGGGAAAATACTTTTTAGAAAAATAAGTGATTTT
TATTTGATATGTAAGTAAAAAAAATATTAACGGAAATAATTTGTATATAATTTTGACAAATACTTTAGGTTGAGTATAGA
ATATTGTAGAGCTGTTGAATCAAATATTTCAATTAATTTTGAAACAATACATTTGATAAGAGTTGATTTTCACATTGAAC
GAATGTGAATTCATAAATTTTATTCTCGTAGGGATTAATCCAATGTAGGAAATTGAAACACTACGATTATAAAAACGAAT
GATGTTGTGTTTGATATTAACATGATAAATTGTAGTAATTTGTATTCCTACATTAGAGTAATGTTGTGGGTAATTGAAAG
ATGAGAAATATCTCGTAAAATTAATTGAGGTGTACAAATTAATCCAAACACTACGATTATTTTTTTTAAAAAAAAAATTA
TTCCTAACCAAAGGAACCCTAAGAGGACAGTACAATATTTGTCACAACTTGAATCTTAATTAAGCATTACAATTTCGAAC
ATACGTACTTGCTCCAATTATTGATCATCTCTTCCTCCAATAAATACTCGTTTCAATTTGTTTGTTCAAACTTTTTCTTA
GTCCGTTTTAAAATGATTGTCTCTTTTCTTTACTGACAACTCTTTAATTTCAACTTTTCACATGACATGTTTATAAAGTC
AGAAGATCAAAAGACATTTTAATATATTGTGATTTGTGCACATCTTTAATTTAAAACCACAAGATTTCCTCTATGTGTCG
AGTCAAAAACAAAACGAAGGAGGTGTGTTTTAGAGCTTAAACATGTAACAATATGCAAATATTATTACTCAAAAGTCAAA
ACAGTTGGATAAAACTGGTCCAATCAACTAGTACTGTTTGGTTTAAGATGTCAAATATGTTGTCATTTTCTAAATCAAAA
CATGTAAAAATTAAATAACATAGAGTACTATGATTACCTCACTGTGGCTATATATTCTTTACTCTTTAGCTTGTTTAGGA
AAGTTCTGTTTTTACACGAATCATTCATGTCCATTTCATGATTTGAAAGCATGGAAAATAAATTTTCTCACTCCTATGCA
ATAGCTCGCAAATCACATAAGCAGAGGTAACTCGCACAGGACAAGTTTGGTACGACAAGCTCGAGCCAGAAGGCAAAATC
TTTGTTTTCGCTGGCAAAGGGTTTCGAACTTAAGACTTCCAACATGGAAGTTCCAAACATAAATCACTGGGCCACACCAA
AGGGTAGTTTGTGTTATTCTTTTTATTATTATTATAATGAATAGTGAAAATAAAATAAAGAGATAAATTAAAGTTATGAT
TTAAGAGGAGTATTTAGGAGATTACAAAACTACTTAGAATGTTGTAATTAGAGGGTTAAATGAGTGGATTTGACTGAATT
TAGAAGGGTCAAAATGAGTTGAGTTAATAAATGAGAGAGTTTATTAAGCTAGGGTGCATATACAATGTATTTTACTATAT
CATTATGCGCATGAATACAATATATTTCACCTCATTTTGAGACTCAAATAGTATGACATTTCGTAACTAAACAAAATCTC
ACTATTTTTTTCACAAATAACTCTATTTATGACATTTCCCTATTTTTATTGGGGCATTAGAAAAAAGAAACAGGAAAATA
AAGAGGGAAACAGGCTGTGAAGTGAATAATAGATGCAAAAGTGGGGGGAAATTATGGAGACAGCTAAAACATACTTTAAT
AGAAGAGCTCGTTTGGNNNNNNNNNNNNNNNNNNNNNNNNNNNNNNNNNNNNNNNNNNNNNNNNNNNNNNNNNNNNNNNN
NNNNNNNNNNNNNNNNNNNNNNNNNNNNNNNNNNNNNNNNNNNNNNNNNNNNNNNNNNNNNNNNNNNNNNNNNNNNNNNN
NNNNNNNNNNNNNNNNNNNGTATTTAATAATTTGTTCCTAACCAAACGAGCTCGAAGAGAATGCAAATGCATTGATACTA
GACGACTTCTTATTGGTCTCATTTCTTCATGAATGGGTCCATAAGAAAATGATACCTCTTAGTCATTGCTTCATTTATTT
CGAGCCTTTGGAAGACAATTATTAGAAAATTTAATCAAAAAATTGATATTTGGACCATTTTGTTGGATTTTGTCTCTAAG
AAAATTGATAGATGAAATGTACACAACCAAGAATGGGGTTGTCAAGGTCCTATATTAAATATGTCTCAATCTTATTATTA
TTGTGACTTGTGAGAGTTTTTTTAGAAAATGCCCATTCAATGAGTTTTTTTTTTTCCTCTGAATATATTTATATAAAGAT
ATATATTATATAAAGAAGGAAAAATAACGCGTTATTATGGTTTGTCCTTTTTGCATGTACCACAAAAAAAAACTTGGTTG
TGAATTTGGAAAAAAAAAATATTTTGGTACTAATTGAACCTTATACTACTTGAATGTTGTGTGAATTAGATCGTGACCAT
TTCATTAGATATAACTTTTTTTTGGTTTTTTGTTCAGTGTTTGAAAATTATTTTTGGCTTGAAGAATTTAAATTTGTGTC
GAAAAGTTTCATTACAGAGGTAAAATGCACCCTAACACATAGACAACTTTATACCTCTTTTTTTTTTTGTTTCTTATCTA
ATAATAGGTTGCTTTGTGGCTCGACTAATTCAGATTCGCATCGGAGAGTTTAGATCCTTGGGAAATCCCTTTTCTTAATA
CCCTTATTCCCCTTTCATCCGGAGCATCGGAGAGTTCCATATAGGGGACTGAGGCTAAAATGCTCCCTACCATAGGCAAC
TACATACCTCTTTCTTTTTTTTTCTTTTTTTCTGTTTCTTATCTAATAATTAGTCGCTTTGCAGCTCGATTAATTCAGAT
TCGCGACGGAGAGTCTCGTGCCTCCCTACCATAGGCAATTTCATACTTTTTTTTTGGATTTCTCATACTCTATTCGGTAT
CGCTTTGTGGCTCAACTAATTTGGATATTGTCATATTCGCGTTGGAGAGTCTCATATTGGCGCCTCCCTACCATAGGCAA
TTTCATAGCCTTTTTTTTTTTTGGATTTCTCATACTATTCGGTATAGCTTTGTGGCTCAACTAATTTGGATATTGTCGAG
AAGTTTCACATGTGGGGTAAAATGCTCCTTACCATAGACAACTTTATATCTAGTACTTATACCCGAAACCTCTGACTAAT
GATGGAAAAATACTTACCACAGTATTAATCATATTACAAGGCAATTTTTTAAAAGGAGTGGAAAGATTTCGGTAAACTTT
ATACTATTTGATTGATACGTGAAATTAGCATGTAACTTCAAATATATAAAATTTTCGACATATCCTTTACATTTCTAAAT
CTAAATTTATACAAAATATATACAGAATTCAAACATGAATTTTTACATAAACTTTATAAAGAATCTATACAAATACCTAA
CATGAACTCTCTATAGTGTTTTCTTTTTTTAACTCTATATAGTTATATACATATATTGCATACAATATTTATACAAATTT
ATTTTTTGGTGTATGAACATTATATTTTCCGGCCTCACTTGAATCTTGATGTACCGACAATCTTGCACAAAGTACAAATT
GTTGTAAAAAATCAAGAATTTGAAATCGTGAGCCAAGATTTGAAGTCGTGGATTACTTTTATCGACCCAAAAAAAGAGTA
CTGAATTTAATTTGTATACGCTTTGTAATAGTTATGTTGTTATGCTTGATAAATTAGAAAATATTGTTATATGGAGTAAT
AAATTTTTCGAAAAGGAATTTCTTCCGATAATGGGCCTTCCCTTCTTTATATTCTTTTTTTTTATGGAAAAATTACTTTA
AAAAGTATCTATTATTGATTTTAGCGATACTTTTTATTTATTACCATTTGTAGCAATATATAACAATACTATAATAAATC
TGCAATATGTATTAAAAGTGAATTATGTATGCAATATATATGTATTATAACTGTTTTAAAATATATATTATGCTTGTTTG
GTAAGAAATTGACACATTGTATTAGAAGTGTATTAAAATATATGACAAAAGTATCATTTATCAATAAAACTTGTAGTATA
TGTGTTTTTTTTTAGCAACTTACAAAAATGACTATAGTTTTAGGATTATTAAATTGGAATAGCCATAAGTGTGATATTTA
CATAAAATGACTATACTTTCTAACTTATCTAGCCGTATCCTATGTCTGCCATTTTTTTTAATACATTACTACATTTATAA
TTATAAAGCACTAAATAAGGTAAATTTCTTATTATAATTGACAGACCTTTAATTAAGTCCGTTAAAATCTCAAGTTTCCA
TTAATCAATTAAAACGATCCAAAAGTTTGTTTTTTGTATACTAGTATACAAATTAAAAGTTGAGGACATTTAAAACGGCA
TAATCCATTTTTAAAAAACGACAATACGTTAAATCACGCCACTTTGATTTGATGATTACTGTTTTCAAAATTTGTATAAA
ATTTTGTTAGAATTGATACATCAATGCAATGGTGCCAAATAATTTCAAGACTGATGCCTGTATTACACATTTCGCATATG
AAAAATACAAAAAGATACAGTGAATACAAATACAAAGAATACAAGTTTTATTACAGTATGAATACATATATTTGTTGGTT
CATTCAACCTAAGAATTCTTGAATACCTACTATTATAATTGCTAGTAACTAATACAAACGTGTGCTAATTTTTTGAGGGT
TGATACATGAATACAATTGCACCACGCAATATGAACAAAATTTGATATAACATATCAAAATATATATTTAGAATATGAAA
AATACAAAAGGATACATTGAATACAAAGAATACAACGTGTGATACAGTATAAGCACGCGATTTTTATTGCTTCATTCAAT
AATGAATATGTATACAATAGATTTGTCCAAAATGAAATATGAATACAAACTCAGTATTGAAAGGTATGATACAATGCCTC
TTCTTTTAGATTCCTCTGTTGGAGATTTTTGAAGATTTCGAAAGTTCAACACTTTCTTTTCTCTTGACACACTTTGACCC
TTGATCTTGACTAAGTTGTTACGTCAGTATGGATTATTGTGAAATCTTTATTTGTATCTCAATTGCCAAAAAAAAAAAAA
ACATCCAAAGAATGAGCATTATGTAGTATACCTCTTCTAACCCTCCTCTGTTCCGCCATTAAAGTATCAATTTTAGAAGT
ACCCTTTGATTAATCCTAATTGAAATTGAATGATACAAATACAAAAAAAAAAAAATTAACTCAAAAAATTAATAGTTTGA
AACAACTAAATAGAAGTTACCTGATTCTATGAAAATTTAACGTTGATGAACATTCACCTTCAAAGTTGCAATTTTAGGAA
GAAAATAAAATTAGAGTTTGATTTGATTCAAAATCGTAATTTTGGGAAGGGAACATAATACTAGAGTTTGATTTAATTTT
GGAACAAGGAAAGAGAAAAAAAGGTAAGGGAAGAGAGAGAGAAAGAGAGAGTAAAAGATTGAATATAATTGGACATTAGT
TTGATATACGTCGTATAATATGCTACGTGTATATAAACTCACCTTTTGCTAAAAAATTGATAGTATAGCTGTGTTGACAC
CCAATTTTGACCCTCCCCGATAATAATTAATCATCGAGCTTCTTAAATTCCGAACGATTTAAAACAATTGACCTTATAAA
ATTCAAAATATTTTCAAGTTAGTTTTATGTGATTTTGTCATTTTTTGGGAACTTTTAGATAATATGTATATACAGACACA
CACACTATATATATATATTATTAGTTAGCATATTTTATAAATATTTGAAAATCATCTCAAAAGGATTTTAGTTTTACCTA
AATATTTGGTTAATTAGTTTAGTTATATAATAGTTTATATTTCTTGAAATAATTAGTTTACATTCGAGTTAGTTATTTTA
TTTCGTTAAGATTAAAAAGCTTGTTAATTAATTAATCTTAATTCATCGTGTTTAAATTCCAGCCGGATACACTAAATTAA
CTCAATTCGGCTATGATTTGAATTTTATATGGCCATGGTTGCATTCCATTTAGTCATTTTATACTACAATTCTAGCCGAT
TTTAACCTCACCTTCATTCAAATTTTGACCAAAATTGGGCTGATTTAGTCGACCCATCAGCCCAACCCAAATCCAACACC
CCCCCATACCCATACATTAATAATACAACAACAACTTGTAAACAACAATACCAGCCGACCCCATTCCCAACAGCCTTTCC
CTCTTTATTTCCCTTAATTGCCAGCCAATTCCCAAGCCCAAACAGCCCACACCAAATCCCAGCCCATAACCGACAATACA
TACATTGCACACATACAACAAAAACCAATTACCCCTGGCCCACCTATATTTCCAATTCAATACAACAATACTTAGCAGTA
CGTATAACAATATCCAAAATAGTACCCCTGGCGTCTTCCCCATTCCAGACGCAACAAATTTGATCCCAACGATTCCCGCA
CCATTTCCAGCCAAGAACTGTCCTTGCAGTTGCGGGATCACGCCACGTGGCTCGCCAAGGACGTTGGAATCGATCCAAGA
CGTCCATCTCCCATTTCCTCTTTCGGAATGAGGCAAATTTCAGAGAAAATGGTGTTTGTCCGAATTAGTGAAAGATTTTG
AAGGGTTTTGAATTTTGAAACGGGTCTTGAATTCAATTTTCATCCTTTTTCCACCCCAAAATATTTCGAACCCTAGTAGT
CTCCTATATATTCTTCTCTTATTCATTGTAAAAGGGGGGATTTTTTTTGAGTCGAAATTTTGAGCGAAAATATAGAAAGC
AACTTGAGTGGAGGTAGTTTGATAATACTCTAAAGGGAGGAAATCAACTCGTTCAGGGTCTTTGCATTTCTTTTTCTCCT
CGTTGTCGTTCATTACTCCGTCACGAGTCCCTTGGAACTCGAGGGAACTATTGGGATATTCTTGCCCATATTTCTTTGCC
GCCGTTTGAGTCCCGAAGTTGGTGGTAAAGTCGCGGTTCTCATTGCTCGTCTAGTCTCAAATCGCTGCCCGGAAAGAGGT
AAATCCCTCTTCGCTTATTGTTTTAGCTCCTAATTTCCTCTGTGATTTCGTTCATGTTCTTAACAAGAGTAATGTTGAAA
TTGAAATGTCAGAATGATAATTTTGACACTTATCTCTGCCTAATGAATGCTAAATCGTTTCTTTAATGTAAAGTTAGTTG
TCGATTAATTCTTTATTGGTTGTGTAACGTTGTTTTTCGGTTAAGACGGGATGTCGTCTCTAGTTACATGCCTAGATTTA
TTTTTGATTCGCGTCTCTATGTTTCATCATGAGTCGACTTTCTTCTCGTTTAAGTTGAAATTTCAGATTATGGTGTGTTT
CAAAATTGTATTCGTTTGAATGTTGGTATTCATAGACAGTAAGTAGAGCTTCATTTATATGATGTTGGTTCATAGGTTGA
TTATTATTCTTCATGTGTTTAGGGTATGATCCCCGGACTGTTTCTAAATCATTTGCCCTCTCCCCCAAAATTATAAGAAG
GATGAATTAATGATAATAGCTAGTGTCTTATTTATAAGATTTAAATTTGATCTTTTATGGGCTGTTTTCAATTCGATACC
GCGCCTGTTCGAACCTTGATGCCCTTGCGTGTTTGCCTTGATTTCGTATATACTTCAAAGTCTTAAGCAATCAATCTGTG
AGATTTTGAACTTAACCCTTCTCTGTTTAAAGTGCTAAATCATTTTTTTTCTTCTATATTTATGTCTTGTGTTCTTAAAA
TAGCATGTTCATTTTTAGTTATAGGAAGGACTTAAGGTTGGTAAGTTTGGAAAATGCTTGCTGCCTGTGCTTTTGTCATT
TGTTGTTACATATTCTCAATATAGTAGCTATAGTTAGTTTCTTCATTTATCTTATATTAAATGTTTTGTGCAGTAAATCT
TTCATATACTAATTTGTTCTCTTTCTTTGTTGTGAACCCATCCGAGTCCATATTGGACTAAACTTCTGCATTTCTCCGAG
TTGGTTTCCTCTCGAGTCGACCCCCATCCCTGTTCGGATTTTATTTTTCTAGAAGCTGAAATACAGAGCTGATGAACAGA
TGCACAGATTTTTTGGAAATCTCCAAAGGGGCTGCATACCTGCTGTATACAGCAGTATACATGGAAAAATACGATATACA
GGTCCAAAAATTGAAACAGGTGTTCTGAAGTTGAATTAGGTTGTATACATTTGGTATACAGTCTTATATACAAAAAAAAT
GGGCTGGATTCATACGATATACACTGGTATACAACCAGTGTATACAAAAATGGGAATTGAGCCTAAGCCCAAAATCAGCA
GCGAATTTGGCCCAAGAAGGGCCCAAATTCAATTTCTCCCTACTCTTTAATTATTTAATTATGATTATTTATTTTTTATC
GTGTGTTGACTCTAACTTTTAAATTGTTAGCTAACCTAATTAAATTTCCCAAACAATGAGTTATTTTCTTTACATTGGCT
TACTTTTAATACATTCTTTTATTGTTTTTGCATTCATTTTATCTTACTAATCAAATATATTGGCCATATTTTATTTTAAT
TAAATCTTTTGTTCTTAAAAAAGATATGTTTTGAATGCCCCTTCCTTTAATCGTTTTGCTTATTTAAATGGTTTTAAGTT
AACACTTTTCTCAAATGAACCAAAAATAAAAATAGATAAAAAAAAATAAAAAAAAATAAAATTGTGTGTGTTTTCTTTTG
ATTTAAAATGGTCTCATGCTTTAATTGGTTCAGATTATTATTTTAAAAATAAAAATAAAAAATGAATTAAATAAATTTTA
ACTAATCTAGTTTTATTAAAATTCTAATCACTTGTATCACAAGTCAAATGTGTCATTTGAATTCTTTTCTCTAAAAAAAA
ATGTGTCGTTTATCTAATTATTTTCTCAAAATTAATTAAATATTGTAATTTATTTAAATATTTCTATGTTAAATTTCTCA
AAATTAGTCAAATCATTTTAAGTCAAATTGTCGGTCAACCGCAAGTTAGCGGGCATTCCGAGGACCTAACATCTTCTCGG
AATGTACATTTGAACTCGAACCCCTTTTCAATTGATTTTATCTGTTTAAGTCTTTTGAAAAATCTTAAATTTTTTTATTA
AAAAATTAAGTGGTGACTCTGATTTTTTGGAAATTTGATTTCTCTTAAACTATAAGTTTAATTGATTCTTCAAAAACTCA
GTCATTTTTCCTTTATCTATCTTTAAAGTAAAACAAGTTGTAAACATTAAAAAATTTAAACGATAGTTGAGTATTATAAA
TTATAGTATATGTTTGCTATATTGTGTAGTTTTTCCTTTTTTAAGTCTTAGACCAACAAGCATACTGGACATTCCCTAAG
CCCAAATTTAGCAAGTATTTGACCATGCAATTTGAAGCTCAAATTTAAAATTTTGATTTGAAAATTTTATTTAAAATCTC
AAATCCGAGTTTCACTTGTTATTAGATGATGATAATATCATATAAAATGATATGAGATAATATGAGATGTTCACTCAGTT
ATGGATAGTTCTTTTAGAAAGTCATTGAACTTTATTTTATAATTCAAAAGTCACTCAACTCATGGAGTTCTTTTCAAAAG
CCACCCAACATTGCTTTATAACCCAACAATCAGTCAACTATTGGTAGTTCACCAAAAAGTCAGTCAATCAATTTAAATTA
ATTTTTCATTTAATTAATTTGTTGAAATAGAATTTTATTTTAAGCTATTTTTTAAAGAAATATAAAGGTGTCCAACTAAG
AATAATATTTTTCATAGTCTTACTTTTTTTTCGTTGATATGTTCCCTTTGTTCATACTGAGTTGTTATGACTTGGACCTA
AAATTGATTTTCACACTTTTATTGGTGGGAGGTATATTATGTTCCAATAAATTAGATGAGGAGCATATAAATTTGACTTG
ATTTTTTTTTTGGTGTTTGGTACTTATTTTAGAGTTTGACTATTCTGGATTCGCATCGGGTAGGGCTTTGTCAAGGGGTA
GCGCTCCCTACCAAGGATTTTCTCATATCCAGAGTTCAATCTCGAGACCTCTAATTAAAGGAGCAACAATCCCATTCACT
CCACCACATCAAAATCCTTTGATGGTGACTTGATTTCTATCATACTTGAAGAAAAAGATTTTCACACTTTACCTAAGGTT
GTTGGACTTGGAGAATTGCTTACTACTTGTATAATCAACAACTTAATAACTACATATAGACTGAAAATAGCATAACACCT
CAAGTCTTGTGGTTGCCTTTGGATATTAAAAACATATACATTAATTATATATATATATATATACACACTGTTGATCTCTT
AGAAATTTTGGCAAAATGTTTTTAAGAAATTCTTCTTTTCCCCCCCTTTTGATATGTAATTATAGCCACAGTAAAAAAAA
AAAGTTTTAGTAGGTAAATTAAACAAATTATAAGATAATAAATAAACAAACTAAAATTTAATAAGAGTTGAGCGAATCGA
GTTATGATCTATTGTTTAGCCCATTTTGGTATGATTTATTTCAACCCAATTTAATGTCGATTTTGACATAAAATTGCACG
TTTTACCTATCAAATTAGTTGGTCTTTATGTTTTGCTCTTTGACAATCAAACTTATGTCTAGTGGGGGCATAAGTTCTAC
AGCAACTAAGTCATGTCCGGCCATAAATTATGAAAAATTATCATAAGAAAAATATAAACTTATGCCTCCATCGAAAAAAA
TATTTATATTGAAAAGCACAAATGAGAAATCAAACACAAAATGAGAGCAAAAGTCCAAATGACTCCGATTTCGACCCATC
CAATTATTAATTCAATATATTGTAATTAGACCATTTGACACCCCGATAGTGATTAAAGATTTCTTTTCATCTTAAATAGT
GGCATACATGCCAACCACCTAACACACAAAATATGAAAATATTTCCAGCATTTTGAAAAGTGCCATACATACATGTCGAC
CACATAAATACAAAGTCAAGACAACCATGAGAATTAGTCGTGGTTAATAAACATGCCTTTCAATATTGGCAACTATCCTT
TTTTTTTTTTTTCGCTCGGTGTTCAGGCTCATATTGGAGCTTCGATTATATTCGGATTGCGCACTTCAAAGGTAACGATC
CCAACAAGACTTTCTCTGTACCTAGGGCTTGAACTCAAAACCTCTAATTAAAGATGAAATAGATACGTCCCACCATTGCA
CCACAAATCCACGTTAGTAATATTGGCAACCATACATGTGAAAAGTAAATTAATTGACCATTTCTACTTAATTTGAAGAT
TATTCGATGTCCTTTTAGAATATTGACAAACATTAGCCTTAATTTTTTGTTTGATATGTAGGTTAGACTTTTATGTATAG
TAATATAAAATAATAATGGAAGAAACAAGCTTTCTTGCACCCAATGCATGTAGCGCTAGATCAATAATGAGAAAATCACG
TAACCAAATATATGTTCTCTATTTATCTGAAATAGTGATAACCTAAAAAGAAAAAAGAAAAAAAAAAAATATATATAGCG
AGAATTTAGATTTTATTTGTTTCGCTTTATATTTATTTGCTTGGAGTTGTATCGATTTACTTTGAATCAATATATCGATT
CACTTTATATATGTTCACTTTGAATAGCTAATTTTTTTTAAAAGTAAATTGTTATTACATTTGGTAATTAATCAAACTAT
AAAATTAGTACCGCTATATCTGAAATTTATTCATCAAACATTATTCTAAATTGAACAAAGGTAAAGACTTTTATAGACTT
TTTCTCTTTTTATTGTAGTCCATTCCTTTTACGTAAATAATTATTAGAGGTGTTGGTTGAGTAGAAATTCAGATGGACCA
AATTAAAACCAAAGCATACGTATATTCTTATTATTCTCTAACTATACATTATAATAAAATATAAAAAGCAAAAGCAAATT
CGTTTCATAAATATGTATGTTGGCAATTCTGCCACGATAATAATTAGGTGCACCTTGTATAAGGTGCAATAAAATATTAT
AGTATATTTTCAAATTGTCCTTTTATTTCTTTTGGTATTTTGATTCTAAGGTGCCAAAGAATATGATTCAAAAATTAATT
AAGGAGGAAATAAATAAGATACGGTTGAAATTCATGGTATTAGTAAATACAAAGAGTTTTATAATGCATCATTAGTATGA
TTAAATATATAATTGTCCCTTAAAACCTTTTTTTCGTTCTTTCTATCGTATTTATGGATAATATTTTTGTAAACAAAGAT
TATTTTGAAAACTATGTAATGTATGCTATTTTTAATACACCAAATCAAATCCCGTATAAAATAATCACAACATAACTAAT
AAAAATATAATTAATATCAAATTACTAATATATCATATTCAACACTATTTTCATACTTTATCAAATGATCCATTACCGTA
TTCACCAACCACGTAGAGTTTGAGAGGTTCGATTTTGGTCAAAATTTGAAGAATAATAAGCATTCAACTACTAGAAATTG
GTCAAAATCTGCATGCAGTGAATTTTAATGTTAGTATTTAATTTCCACATTCTTTAGCTACAATTAAAGAGTTGTTTGAT
TATTACTCTACTTGTTTCATATTGACTGAATTTATTCTTTAAAATAATTGAATTGTTTAAAAGATTGAAGTTTGAATACT
TTCGAGGAGATAAATTGCATTACCTACAAAATTATACTATATTTATGATTTAAGAAGGGTAATAGTGGAAAGTATGATTT
AAATTATTTCTTTAAATATTTTTCTAAACAAATGTGCATAGTCTCACAAATTTGGCCAGAAAATTAAAAGTCTATAATAT
TCTTTTTTATGTTAAAACAAACTAATCTTTTTCCCATTTTTAATTAAAAAAATAAAAATATTCAAAAAGATAAACCAAAT
TTTCTAGCAAAAAAGATTTTTCCTTGAATTAATATGGAATAACGAAAGTATAGTGGAAAAATGAGAATTAATAAGGTCAA
CTCAACTGGCACTAAATAAATGACTTTAAATGTTGGTATAATCAAGTCTGTAGTAGATGAAATTGAACGAAAGTACACAG
TAATAAATGATTCTCGTAAACTTGATAATTGAATTTATTCGAATATAATAGTATTATTTATCATATCGATTTTTATATTT
TTTCGTTTAAAAAATTTAAAAATAATTTATCATTTATTTTTATTATTAACTATAATTATTTCTTATTTATTAATATATTT
TCAAAATATTAAATTTATTATATTCAATACTGATACAATAATAAAATTATTATTCTATTTATTACTACTTAAAAAAATGT
GTCAAGTCACTATTGGTCAAATTAAAATAAATGGAGGGAGGGAGGGAGGGAGCAACTATAGTCTATACAAATTTTATTTG
AATTCAAAATTATACCCTTTTTTTCACATTAGTTGTCATAATTCTTTTTACAAATAAAAAGTATGTTTTTTTTTACTAAT
TTACCTTAACTCTTTTCAAGATAATCAATATTACTTTAAAAAACAATTAATTGTAAGGGCAAATGGGGAAAATGTTTAAT
TTTATCTTAATTTATAAATTAACAAGTACTCTCTCCGTTATATATTAGTTGATCTTTGTTGACCTATCATAACTTTTAAG
AAATATTTGATTAGAGGAGTATTTTAACAAACTAACTTAATTAATGATATTTTGAAATTCTAAATTTGACTACTACTATC
TTATGAAGTTATTTAAAACTAAAAATAATATATAAATGATAAAACTCTCTTAATTTACTAAAAATATATAAATAAAAACG
GAAACATTTGATATAAAGACAAGTAAAAAATGAAACAAAGAAAATATTTAAATAAATATTGACAATTAAACAATTGATTA
TAAGATAAAGAGTACTATAAAAATATTTCTAAAAAGTTTGTGTATCTCTATAACAAACCCATGCCGTATGGCTGACGCTA
CGGTGTATAATAAATTACAGTATCTAATTTATAGGGTATACTTTTTTTTTATTTTTTTATTATTATTATTATACTACTAC
TATTGGGGCCATTCAAAATTTGCTGAGTTAATCTCAATTATCAAATAATTAAAATATAATATAAAATGTAGACTAATTTG
TTCAAATAGTCATCATCGTAACAATAAAGGACAGAGTCAAGTTATAAATTCAAATTTCCGAAGTCACTTATCAAAAGTCT
CATTAAAAATTTCTTAATTCATTATTTTGCAATTTTCTTCTTATTTTATTGAATGGACGATGAGAAAATAAATAGAAAAA
CCTTAACTATCACCCCTCTATATTACTAGTTAGTGTCCTAATCCTAAATGAGACATTTGGCTAACGTGAGTTCCAAGTCT
AAAAGTTTTAGAATGTTAATCTAAAAATTAAACTATTTTTTGTTATTTTTATTTTTTTGGTATATTTTTTCTTTCCTTGA
TTTTTTTTGTTTTATGTAAGTAATTGAAAAAAATTTATAAATAAATAGAATGATTTTTTTTTCTTTTTGTTTAACACACA
TGTACAAAATATTATTAAATTAAGGTTGTCTTTTTTTGGTTTTACACACCATGGGTTCTAAGGTATATTTTAAGTGACAT
TAAGTGTTTAACTTCACGTAATATTATTATCTATAAAAGTTAAGACGTAATTCTAGTTAATAGGAAGTTAGCCATTTATT
TGCAATACATGATCACTTTAATTTTGTTTTGTAAACTTTATTTATTATCATAGAGATTTGAGTTTTTTAATTCAAAGTTC
TAAAATATTTCTTATAAAAAGTAGATATTTCTTATTTATTTTTTTAAAAATAATTATAAAATTGTTATTTTTTTGTTTAT
AATATTCAATATTATTTCAAGTAAAATTAAAATAAAAAGATTCACTATTAATTATTTTTTTTTGGCTAAAGCAAACACTT
TACTAGCCTTATCCTTGAGTGACTCGTGCATATTACTGATTGATTGGCCTTGTTTTGAGGTCAAATACATGCACATCGAT
TTAACTCATTGATTCGTGTATTAACAGTTAAATATGTTAATGAAGAACTTAATTCTCGATGTTTCAATTAGATCTGGACA
CAAAAAAGTATGACCCGTCTCAAATAAAAAATAATTTAACATAAAATGCTTACTAGCAAAGAGTTAATAAAATATGAAAA
AATTGGAGCATAAGAATATCTATATATTTTTTTTGTGTTGTTCAAATTCAAAATTCATGATCACCTATCAATATGAAAAA
GATTACTTTTTATAGACAACAAAGGCAATAGCTAATAGAAAGTTCACTCGGAATATATGCTCTTTTGCTTTATTCTATGA
GACAAGAGCCCTTCACCAACTTTTGACCACAATTTTTTGTATTTTCACCGATAACGATTATTCGATAAACACAATAGCGT
GTCAAGGTTAAGCTATTCAGCTAGTCTTTGACTCAATCACTCAACTAATAGAACTATTATGGAAACTTTTTCCCAATCTT
ATATGCCATGTGCTTTTTTTCAAATATTATCACATATGCAAATTATTTCCCCCTTAATATAAGAATAACATTAATTGTGG
TGTTTCATATAGGAGAGATGATGGCTAAACTAATCTTGTTGTCTTCTTGCTTAGAAACTCATTGGAACTTACCAAGAAAT
AAAAATCTCAATTAGACTTAGTTTTCTTATTTATTTCGACCTTCATGTGGTTTCGATCTCCTAATTCCAATGCTTTTTTC
CTTTTATAAAAACTTGATAATGTTTATTGAGTTCTTGTTCTTTGATCCACACATTTATGTCATAAATCAAATTCTTTAAG
TGCACTTGAAATCTGCTTCGTACTCATTGATCGACAACCATCTTCAGTAGGCAGTGAAAAACTTCTGCGCTTGAAAAGTT
TGGTTCTTTCATAATCGTTTGTCAATCATAAACACTATCAATTTCTTACTTATAATATTTGTTATATTTGTCAATTATCA
AAACTTCATATTCAACACCATACCACACGCTCCGATTATATTTGTTTTAATTATATATATATAAATGTTTTTGTTTGAAA
TACCATGATTACTTGTATATGCCATAATTAATACTAATAACATTGTCAAAGCATTATTTTGGAACATTCTCATGATATAC
TTTCTTCACAAATGAAAAGAGAAAAAAAAGACAAATTGTACTAGAATCCAACAACAAGATGCCATTTACTCCAAATGAAA
TGATGACAAATATGGGTAGTGAATAATGGCATAGTAAAAGACTTGTCTATAAGATCCATGTGCTATTATTTAAGGACGTA
CAATATTCATGAAAATTAGGGGAAAAGACCCTACCCCTTTTCCAAAGTCCCAATCACTTATTTTCTCCACGTATTCATAT
TGAAACTCGATTCAATTTGAATTTGCGTTGAAAAGCTTTACAATGGAGCTAAAGCGGTCTCTAGCAAAGACGATTCCGTC
CCCGACTCGAACTCAATATCTCTGGTTAAGGATGAAAGACACGCTATCAACCCTGGTTGGTGTCTCAATCACATTTAATC
TTTGCTCGACATTTTTAGCTGTTTTCTTAACTCTCCTGTGCCTTCACAGTGCCTCTTTGCACGCCACCTTGATAAACAGT
TGTATATTCAAAAAAATTATGTAAATAATATTATTTTATTCATTTTAATTTATATGATATTATTTAATTTGACACAAAAT
TTAAGTTTATTTTTAAAAAATATGTAGTCTAAAATACTCTTTAATCATTTGTATGGCTACAAATTTGCTGTGCTTGTGTA
AATTCTATGGAGAAACCAAAATTTTTATTAAGGGTGTCCAAGAATAATGGTATGCGACTGTCAAAATAAAACAAAAAAAT
ATTATGCTATTTGCGGTTTGAACTCAAAACTTCTTCAATCAAATGGACACCTATTAGCACTACCCCAAAGGCATAGCTTT
TGTCTAGGGTATCCAACTTTAATGTTATATCCTTTAAATGTAAAATTTGACATATATTTACAACGTAATTTTACTCCCCT
GCGTAGCTCTACGGAAGATGTCCACCCCTAGGGTCCGACTTGCTTCACGTGCAAAAGAACCACTCACTAACTAGTTTGAA
TTAGTTTGAGAAGAAGGTCCTATCCGGAGACATACTGAATAATTATGTCTTTTGAACCGAACACACAATGAACGTCTTTC
ATATAAGGGGACAAGCGTATAAAGTCATGTCCGTACCAATAAGCTGGACTTGACTAAACATTGACTGTCGTGTGTTAGCT
TTTGATACGTTGAAATATCAAATCTCAAGGCCGTATTTTGACCCACACACTTATGTATACACTTATGTTGGTAGGGGCCG
GGGTTAGCATGCTTCAAGTGAAATTAGATGAAGTATACTATGCGTACAAACTAACTCGAACATCATAATCATAATTTTTA
AAAATCCAAAATATCATCACATGATGGTAAATATGAGCATATAATAAGGTAAGAGTACTATATATTGTTCAATAAATTCA
AAGTGTACGTCATTTCACTTGAAAGAAGTGAATGCGTTTGTATTTGTTGTCAAAGAGTTGGATTATCTGTCAATGCCTAG
ATCATGTCCTTTTATTATTATTTTGAATAATTGTACATTTGTACTAATTTAATATATGGATAGAAATAAAATAAAAAAAG
TAGCTAGCTAGGACAAATAGTGTCTCACTCTTAAAAGGCTTTGGATTTCGTCTTCATTGAGTGTTGATTGATACAATTCA
TTGATCATCATTATAAGATTGGGACCCTTTTTCTTTTGTCAATTATTCATATACACCACACGCATGCATGCCTCCTTTCT
AATATCTTTTTAACCATCAATGTCGATGACTAGGATATCTCGCTATGATATCGCACGATGTTAAATTTTCATAAATCAAG
TTAGTTAAAGATGAGCTTAAGAGAGCAAGGGAGTTAAGCTCAAAGTACGTGCGAGTCTATTTGAATATGTTTGTTTGTGA
CTAGGATTATCTGTATAAATTGCTTGATTAACTTTATAAATTTGCTAGTTATTATTAACCCTTTAGAACGATAAAAGACT
TTCTAGTTTTCAAGATTTGAAGCTGGAATTTTTAATCATGCGAGAATTTTAATCATTCCATCATATTCTTCAATGGTTAA
ATTAAGAAACTTCTGTTTGATATTTCATCTACGTATAATGAGGGAGTTTTTACAATCACTTAATTACAACTTTTAAAGGG
AATGGGCAAAAAAATTTCTAAGATAGATACTCTTGATAGTTGATATGCTCAATTATGAACAAATAAGGTAAATTAAAAGT
ATGTATGCATTACATTAAATTAAATTGATCTATTAAAAAGTGCATTCTCCTATTTTAATTTATGTGATATTTTATATGTT
TATTAAAAAGAGAATGTCATATATATACTTTCTTATTTATAAATAGTTTAAACTTTAATTTTCTAATAATTTTATTATTA
ATGAATTAGTTTAAGCTCATCAAATGTTTGTAATTTAATTTAATCGGAAAATTTTAAATGTAAATTTCAAAACTTTTATA
TCTAACTAAACGATCAAACATCATCACATAAATTACTACGAATCAATCAAATATCAATATATATGTGAGAGGCCCCATCT
AACTTTAATTGAAGTCGGCAACTAATATGGAAGAAACTTTGTTCATATCAAAGTGGGTAAAGAGTACAAGACAATTTAAA
GTTTGGACAAGTAAATTATTTTCCCAACACAAGCACTAACACATTTAAGAAGAAATGACTTATTAATTAGTCCTACACAA
TTTTATTTCATTTTTTATGACAAGAAATTTTTATTTTTATTTATAAAAAAATTGAAAAGATTATTTTTTTCTTATTCAAA
TTATTAGAAGCAATAGATCTCATTTTCTCGTCACATTTACTACTAGCCTATAAGCTATAGTCATTTAATTGAACTTATTT
CGAAGTAGTTTATTCAAAGCCCTTCATATAAAGTAGTAAAGTTTCTCCCCTTTTTTCAAAATTTATTACTAGAATTGATG
ACCTTTAAGACACCTTTAAAGTCAGGCATAAAGCTATAGTTATGTTTACAAGTTCAATAAAATTCAATAATATTAAATTT
AAATCATATAATTATATTGAAAAATCTATTTACTATATATAAATAATTTATTCAAAATTCAATAAATTATTACTGAAATT
AGAATCAATAATTTAAAAATTCTACCTCTATTAGTGTCTAGAATCGTTTATTAAATTGAATCCAAAGAGAAAAATATCTT
CTTGATCTCTCATTGTCACATTCCAAATACTCATTATATTTTTGGGCCACTTTGATTTAAATTGTTACAATTGTTTCTGA
TTATTTAAGGGACTACTAGACATAATTAAAATTAAATAAGAGTATTAGTTAGTTGTTATAAATTTTAATTTCATATAATA
ATAGCTACTGATAAAATTATATAAATTAATCCAAACTAATTAAGTCTTAGTTACATACGATGATGATATTTTTCCTTACA
TCAAATGTCAATTTTATTCTACTTAATAAAATGATGTTAAGTGGATGTTTAAGTGTACTTGTCACATGTTGCTTCCTAAT
TAAAATTATTATAATTATAATTAAGAGTATTTAGACAGCTTGTATTGACGCCTCAAGTTAAATTCATGAAGTTGATTAGA
GTGAATTAATGTGAAGAGGGTCCACTTCATGCTTGATATTTAATTTCTTCTATAGTTAGCTAATCATGTTTACCAAATTA
TTAGCTTTATTATGTTTTTTTCTTCCATGGGTCACATCCAACTTTTCAAATTCATGAAAAAAGAAATTAATTTTTTATGT
AAACGAAATTAATAAATAATTTCACGAGTTATATATTTGATTGATTGATAAAAAATAATTATATTCGCTAATCAGATATA
TATATATATATATATATATATATATATATATATATATATATATATATATATATATTTATANNNNNNNNNNNNNNNNNNNN
NNNNNNNNNNNNNNNNNNNNNNNNNNNNNNNNNNNNNNNNNNNNNNNNNNNNNNNNNNNNNNNNNNNNNNNNNNNNNNNN
NNNNNNNNNNNNNNNNNNNNNNNNNNNNNNNNNNNNNTTTGTATAAAGACATGTATATATATTTATTCTGGCTATTATTT
TGATAAGCAATTATTTATGTCGATTTTTCAATTATTAAACAATGTATGTACAATAGTTTGGCGCATTTAAATTTATAACT
CATATTGATATCTTGTAATTGGTCTTAATCAAGATGCACTTAATCATTTACAACGACCTCTAATTTTTTATTATAATAAT
TCCAAATATTAGTGTAAGATGCTACTACTTCTTCCACCTATTATTATTAGTGTAAGTCCTCACAAATAATTTATTAGAGC
ACAATACAAAATCAATAATCTTGATTTTTTTTCAGTATTAAATATCTGCATCACTATCACTACTAAAAGGACACTACCTT
CCCACTTAAATTTCTCGTAGAAAAATATTCAGTGATTATATTTACAGATATCTAGATTGAATTGGTGGAAAATAAAGAAA
TAGTAATATTTTCATACGCAAAAATTATGAAGGGTGTAATTTGATCGAAGTTCTAATTTTCTGTTATTTCAATGAAATGC
GTTTTTTCATTATGCATTTTTTTAGTAAGCTTAATAAATTAAAAATCATATTTTATTACATAAATTTCTCACTAATTTAT
GATAGAAGAATTAACTTTTGTTTTAATAGTGTTTGAATATGTGATTGTTGATGGTTAAAGAAGTCTTGAGCAAATACTTG
GTTCAATTATTAATTTACTTATTAATGTTGGACGTAGTAACAAAGTCCATATATAGTAACAAAGTCCATATATTAATAGT
AGGGTTGAAATGCGTGTATAATCTATGGTTTGTAAGTTTTGATGAGTTCTAAATTTAGAATTCATAAACTTTAGATTTAA
TTATGCGTATGGTATAATAGTTAAAAAGAAAAAAAGAACTAGATATGATTATGATGTAAGTAATTAATACTATTTAAATA
TGTGCGAATTTTTGAAAAAATCATATAAACTTGGCCTAAAGGCTAAAGCAGATAATATTATACTATAATACAAATATTTT
GTGAGTTATTTTAGTCTAACAATAGATATCAGGGTCAACAGTTCAACAAGAAAACGCATGTAGATGAATAAGTGCATAAA
TAGTCAATATTAGGGCCGTTATAAATTGAAAATAAAAGCTATACATAAGATATACTTAGATCTTTTATAGAAAATGGTAT
AGATTTGACACAAAACGAAAAATATTAGACTTTCTTTTTCCAATACAATTAAACCACAAACTTAAATAATATGATATAGA
AAATAAAAACTAATAAAAATATAATAATGGTAACTAAATATTTTAACAAAATATATTTGACAAATTCAACAATGAGTGTC
AAGCATGTCTACATCTACATAATGCCAAAGAGAAGTTTAACATTACTTACTTTAAACCTACCATGAAAAAACAAATATCT
AAAAAGTCAATTCTTTTATTATGAACTCATTAAATTTATTTTAAAAATCAACCACATGGTATCATGCATTTCCCACGGAC
TTCACCTACAAAAAGGGAAGATAAAACAGATGGAGTTATTTTTATTTGACACAAAAATAAAAGAATTGGAGATTTAGTGG
ACGATTGGACATAAAAAATATGAAATTTAAAATAAATTTAATTAAAATAATATAATTGGAAAATTTGAATTGTATTTGGG
TATGAATATAGTTTGAGAAAATATTATTTTTTGTAAGTTTTGAAATAAAAATTAGAAAAATAGATATTTATTTTTTCTTT
TAAATTTTGAAATATTTCAAATTCTAGTTGAATTCTGAAAGATCATAACAATTCTATGTCCATATATGATATCGGAAAAC
AATTCCAAAAAAAAAGGTGACAATTATTCATGACTTGATATCTTACAAATAAAAAAAAAAATGGAAATAGAAAAGGAAGG
AAGGGAGAGGGTACTACATAAAGGAAATAGTATCTAAATATGCATGTGGATATGAAAATAAAGTAAAAAGCTAGATCATT
GTAATTTTCGGTCTTCAACAAGGAATTTTTAGTAAGCACGACTCATCAACTTGTTTTGATTACATCCTTGTCTTTTGTAC
ATATCGTCCATCGCTCCTACTGATTAAATGATCTGATGAAACGTTCAAATTGTGGCGATAGGCGAATCACTCCCCGTGAC
GTCACTATTAGTTCATTTTTATTTATTGTTCAAATTGTAAGACAATTAATATGAACGTTATGTTAAATATTCATACTAAT
TATTATTTTTTAAGAATCATATAAAATTCAAAATAGATAAATAAAAATAAATAAATAAAATATATTTTAATCTTAAATAA
GTTAGCATCAACTATATGAATCCTATCGAGATATTATCTCATTTAAATTTATCTGAAACAAAATGCAAACAGAGCTCAAT
AAATGATTAATGTTATACTTTTATACCACACAATAAATGATGTAATTTCTTTAAACTTTGACCTTTTTTGGTAGTTGAGA
TTTTCAAATAAATCATTATTACTCGTCAGGTAAATTAAAGGCAAATACGTCGCTTGTCAAATCTTTATCAAATCAAAAGC
ACCAGATCTTTTTTTTTTTTTTTGTTAATATTGTATTTCGTCCGTCTCATAATAAGTATCGAATTAATTATAAAAAAAAA
TCAATTTTTAGGAATTTAAGATAAGAAAAAGTAATTTTTTAAACTCTATCCTAATTTAATAATTAAGATAGATAAATAAA
GATAATTTAATAATTTTTAAATTTTTTAAACATGAATAAAATGAGTGTAGCAGATTTCTTTTATCTTTTTCTTTCCTTTT
TTACTTTGTTTCATCAAATGATAGGAAGATATGCTTACGTATTTGACAACTTTGCTTTGATTTCCTTTTCTAGTTAAAAA
AACATTATTTCCTATTTTAACAAATTCTATTATAGGAAAATTACAACGACAATAACAACAATAGAGTATACGCATATTTT
TTTTCTTGGTTTTGATGATATAATATATTTCCTAATTTAATTAATTTATATTCGTGTTATATGTGTATAATTTATTAAAA
CACTTTCTCTTTGAGATATTTTTATCAAGACTCAATTACAATATATCTGATTATCAAGAGTGAAGAGATTCATCCCGATC
ACATTTCTTGATGGTTCAATAGTGAAGAGATGAAGCTGCTTCTCCCTTAATCAGAGTTCTTTGGGATCCTTCCTTTCTTT
AAACGGAACGAAAAGAGATAGAATCAGATCAATTCCCGAAATGCCTTTCTGGATATTCCTCCATGTCCTGGCTATTCACG
AAACGTGAGAAGCAGATGATTAATCATCTGTTTCCGAAAGAAATCGAAGAATTTCTTGGGAATCCTACAAGATCCGTTCG
CAGGCATTGGACATAGAGTAAAAAACAAAACAAAAAATCAATAGGACAAGTTTTATACATACTTGTTATAAAGTTCCCTT
TTTCTCTTCCAACGCTTTTTGTTTCTATTTTTTTCTAGAATTTCTAATTTAGAAACTAAGCAAAATGCTAAAAATCATAA
TTTTCTATTGTCACAAATATTTTTATAATCAATAATAGGACAAATCTTTTATAAACCAATTGGGTGCCATGGCTGTTCAA
CAAAATCATTATTTGTAGAAAAATAGCAAAAAAAAAAATATTGTATGTATTTTGATTCTGACATATTTAGTAACTTAATT
TAAATATTATAAATAAAATTCCAAAAGTAGACTAAAAAAAATAATTTATCGTAAAAAATCTGACCACTTTAGGAAATATA
AAACAAAAAACTGACTACTCTTCCCACGTAATCACACCTTATTCCCACGTGCCAACTGCAACAAGAAATTCACACACGTT
CGTATCTATCACTCTACTTCCACGTGACATATCAAGTGGTCCTCGTTACCCGATTCAATCCGACCCGAACCACACTCACT
ATCTACTAATATACCCTCTCGTCCTATCTTAGTTATCAACATTACGAAAAATAAATATTCTTTTTTTAATATTTATAATT
TTTTTAACGGTGTGTGAACAAGAAATATAACAATTAATATGGAATGAAAGGATCGCTTGGTAGTTGATTAAAGTTATGTA
GATATTAGTAGTGTAGGAATTAACTATGAATGAATCTATATATTAATTTATGCAAATATTTGTTTTTTATGAATTAATTA
TTTATGTATTAGTTATTTCACCTTTTATCCTGCATAAAAACAATACTATAGATTTTCTCACAATTTTATATTAATTATGT
AAATTTTTAAAATTGCAAACCAAATACCATATTAGTTTAAGATATGAACAATTTACATCTTAATCAACTACTAAACATAA
CATTTAATATCTGCATAACTTATATCTGAACTAGCTACCAAACGATCCCTTTGTGTTTGTGTGAAAGAGAGTGACTTTGC
CATGTGTCATCTAAGTGGGTTATCCACTATGACCCGACCCAATCTGATTCGATAAACACCCTTTTGGTTTGCGTAGAACT
GAGTGTATCTCAACCACATAACATCTAAAGTTGACCCAATTTGACCCGACCCGACCCGACTACCGATATATTTATCTCTA
GGCTCTATGGTGCGTGCGTGAGAGGAAGAGAGTTTTAATACGATTAAAATTGACTTTACTCTGTTCCCAGGGTGGAACTT
AGAAGTTTGGAATTTCATTTTTGTTTGTTTGTTTCCTTTTTCTCTTTTTTCTTTTTAATAAGCTCTGAAATTCACGTAAA
TTAAAAAAATTTAAAAAATGATTTTTTTTTTTCAAGAAAAATTTATAACTATGATGGTATAGAGGCTGTAAAGAGAGGAG
GAGGAAAATTGAAATAGAATAGAAAGGAAGAAAAATTAGTTCTTCTTTTTCACGTTTCTTCTTCTCTTATAATAAAGATC
AGATTTTTATTCATTTTTCTGTATCAAGATTACATTTTTCTTGATACCCACAATCTGTTTCCCTGTTTCTGAAACACCCT
TTTCATAATCTTGTTAGTAGAGGGTGGGTTGGGTGGGTAGGGAGAGATGGGGGGTTGTGTTTCAAGACCAGATGGTTGTG
CTGGAGGTAGATTAGGTGGTTCAAGGAGAAAGAGTAGGAAGAGAAGAAAAGCTGTAAAGAAAAGGGTGTCTTCTCATGTA
TCAGATCGATCAGCAGCTGATAAAGTTGATAAGTCTTTCCCTTTGGATCGTTCTTTCAACAATTCCACTTTTAATGGTAC
TTTCTTGTTTTATTTTCTTGTTTGTGAGTACATTTTTTGGGAATTTGTTAGTTTTCTTGTTCATTGTAATTGTGATTGTT
GAAAGTTGCTTTCTTTGTTGAGGAAAATTGGAATCGAGAAGAAAGTCGAGTTTTTGATATAGTAACTAGTAGTTGAGTCA
TGAGTGAGCTTTGTGATTATTGAAACTTACTTTCTTTGTTGAAGAAATTTGGATTCATGAAGAAAGTTGAGTTTTTGATA
TAATAATGGTTAGTTGAGTGAGCATTTGAGAAAAGTTCAATGTAATTGTGATTATTGAAAGTTACTTTATTTGTTGAAGA
AAATTGGAATCGAGAAGAAAGTCGAGTTTTTTGATATAATAGCTGTTAGTTGAGTGAGTATTTGAGAAATCTAACATATA
ATTGAATTTTTGATCTGATAATGTTGGTGGAGTGTGAAATTAAACTGTGTTTTTGGAGTTTGATTTCTTGACTTGGTTTA
TTTAAGTTGAATTGAAGGTATATGGAGGTTGGTGGGGTGCATTTTTCTTTGGAGGTTTGGTTAGATGTTTTTTGAAGGAA
AAAAAATTCAACTTTTCTTTGCAGTAGCTCATTTTTTGTTGTTGTTGTTGTTGTTGTTGTTACTGTTTCTTTATTAGTTG
ATATGCTTTCTTCACTGCCGTTTTTCACTCGAGTCGAGGGTCCTCTGAAAGTAGTCTTTCTACCTCCATGAGGTAGGGAT
AAGGTTTGCGTGAACTCTAGCCTTCCTAGACTCCACCCACTTGTGGGATTACACTGGGTATATTGTTGTAATTTCTAATA
TTGCTAAATAGGAGAGGGTGGAGTGGTTTGGGATTAGGGAGAGCCTAAAGAAGTGGTTGAGCTGAAGAGAGTGTGGTATT
ATGTTTTAATGGCGTATAAGTAGCAGGTAATGCCTGACGCCATTATAGAGAAGGAGGAGGAAGAGGCAAAAGAAAAGGAA
CTGTTTTGACAGTTTTTTTTTCTATGCTATGCACCCATACTCGATTAAGTGTATGGTTGGTACTCTAAATTGCAATGTAC
ATTATATATTGCTGTATATAACAACTGGAGAGATGAGGAGGTATGCCAAATTGTTGAGAAAGGCATAAGATTTTCTTCTT
TGGATGAGATATAGTTATAACTCTCATTTACCTTTGGTTTCTTAATTAGCATGCACCTGAATGGTGCTGACCGTAACGTT
TTTCTTCAACAATTTGTTTCTTGAATTTTATTTTTTTATAAGATAAGTGGTATTAATCACAGCATCAGGATGATGCAAAA
TTTACAAGATATGGCATTTGAGCTTACAAAAAAAATCTCTGGCTAACTATACAAACTATCTAAGCCAGAGCTAATGAGTT
AGTAAAATCCTGAAGTTGTTCTGCATTAACAGCAGGATACAAGTTGGTCCAACTAAACAGATTTTCAGTGCACCTAAGCA
GTTGACTCTCCATCAAAACATCTCTTGTTCCTCTCTAACCAAATACACCAAAAAATGCAAGCAGGTATCATAATCCAGAT
CTTCTTGATGGCTTTGTCAACTTTCCATAGACTCCAACTCTCATATGCATCCTTAACAGTGAGGGGTGTGGTCCAATTGA
TGCCAGAGAGACAAAAAAAACATGCTCCATAATTCTGAGGCCACCTCACAATGAAAAAGAAGGTGTCTGGGGTTTCAGCC
TCTTTTTTGCACATATAGCATCTGTTTGGGAATTGGATTTTTCTACATGCCTCATATAGAGCTATCCAAGTAAAAAAAAC
TACCTTAGGTGGTAGCTTGGTCCTCCAAATGAGTTTCCAGGGCCAGTTAGCTATCACGGAGTTTCTAGAGCACAACTGTT
GATACCCTTCCTTGACTGTATAAACTCCTTTCTGGTGTCCCCATTTGAGCTTATCAGCTGCCTGGAGATTAATGTGACAA
TGTTGTAGTCTAGCAAAAAGGTCTACCAGATCATTCACTTCCCAATCGTGCATATTCCTTCTAAATCTCAGATCCCAATT
GATCCCTTCTCTATTAGCAGCAATAACAGAATTGGGATCTTGAGCAATTCTAAACAGATCTGGGAAATCCTCCTGAAGAG
TGGTATTTCCAAGCCATTTGTCTGTCCAAAATTTTAGGAGTAAAACATTGCCCAATTCAAAGTAAGCGTTCTGATCAAAT
GTATCCCACAACATCCTAATACTCTTCCACAGTCCCACTCCATAAGGAAGTGTAGTAATATTTGAGCACCATTGATTCAG
CCTTCCATGCTTAGCTATGATGACCTCTTTCCAGAGTCCTGCGTCTTCCAAGTTGTATCTCCAAAGCCACTTCATCATCA
TACTTTTGTTGTGGGCTGCAAGGTTCTTAATGCCAAGACCTCCTTGGCATTTTGGTTGTGTGACCTTCTCCCATTTGATG
AGATGAAATTTGTGTTTCTCCCTGTTGCCTTTCCAGAGGAAGTCCCTTCTTATCTTGTCAATCTGTTCTATAACCTCACT
TGGCATTGGGAGCAAGGCCATGTAATAAGTAGGTAAACTGTCTAGAACACTATTGATAAGTGTTACTCTACCACCAAAGG
AGAGATATTGCATTTGCCATGTTGCCAACCTCTTCTCAAACTTTTCAATAACCTCTGTCCAAATTTCAGTGGATTTATGC
TGAGCACCCAAAGGAAGACCCAAATAAGTGGAAGGAAATGAGTCAATGTTGTAGCCCAAGATATTAGCCAGCTCCTCTAG
ATTTAAAACTTCATTAACTGGGTAGATAGTGCTCTTTTGCATATTCACGTGTAAACCTGAAATAGCTTCAAAAATAAACA
AAGTTAGATTAAGCTGCATCACTTGTGATCTTTCAGCACCACAGAAAATCAATGTATCATCTGCATAGAGCAGATGCGAT
ACAGTAGCTTGGGATGTCGGATCTCTTCCTATCTTGAATGGCTCAATCCAATGCAAAGAACTTGCTTACTGAATCATTTT
GCTGAGGCCTTCCATTGCCAAGATGAATAAGAATGGTGAAATAGGATCACCCTGTCTAATCCCTCTTTGGGGAGGGAAGA
AACCCACAGGTGATCTATTCACCAAGATAGAATACTTGACTCTTATCCATCTTTCACCAAACCCCATTTGCCTCAGGATA
GTAAGTAAGTATGACCAGCTTACTTTGTCAAAAGCTTTCTCAATGTCTAGCTTCACTAGCAACCCTGGTTCTCCACTCTT
TATTTTCCAATCTAGAGCTTCATTAGCAATGAGGGCTGCATCTGATAATTGCCTTCCTCAAACAAATGCATTTTGGCTTC
CAGAAACCAATTTTCCAATCACTGTTTTGAGCCTGTTTGCCAGAAGCTTTGATGCTATCTTGTAAATGCTGCTAATAAGG
CTGATTGGTATATAATCTCTGAGCTCAATTGCCCCTTTCTTTTTAGGAATCAAGGATATGAAAGTGGCATTTACAGATTT
GACCATGTGTCAGTGTTGGTGGTAGTGTCTCAAAGCTTTGATGATCTCGTACTTGATAATCTCTCAGGCATGTTGGAAAA
ATGCCATGGTAAAATCATCTGGCCTCGGAGCCTTATCAGGAGCACAACTTTTAATAACTGAGAAGATCTCTTCCTCGTCA
AACTCCCTTTCCAGCCAAGTACTTTCTGCTTCAGAGATTCTAGCTAAATTCTCAAATCTAGCCGATGGTCTCCATGGTTC
ATTTTCTGTATACAGATGCTGATTTGAATTAAGTGAATTGGGATAATTACTCCATTAGGAATTTTGAATAGCTTATTCTA
GGTTCAGTAGTGTAGTCTTCTGGATCGAGTTTACTTTATGGCATGCCTACTGCCAAACACGGTTATTTTCTGTCTTTTTG
GAAATTATATATGATAAATCCTACTCCCTCAAATCCTCCAACATTTTCCCTTCGCTTGGCAACTCAGTTTCTTATTCTGT
CTTAAACCATAACATTGTTACAGAATTGAGTTTACAAAACTTGGCTCCCCTGGAACTTTTATTTTTAAGTCTCTTCTCTT
CTTTTGGGTCGAATATCTAAATTAAACACAATTGTGTGAGTATAACACGAGGAATCGAATAATAACATATTCTTTGTGTC
AAAAGAGACACTATGTGATTAATGGAAGTTATAACTATACTGAGTTTATCTGTGTGCTTGGCGGTAATTGTACCAGTTGA
AGTCCCAAACAAAGACACATGTTGTTTTCTTATGATAAAAATTGATGGTTCCTTTTATCTATTTAATACAATGCTAAATT
ACTGGAAGTTGCTAATATCCTTGCAATGTTTCCACTTATCCTAAAATTCGCAGTGTTCCTTTGAAACTGGAAATAAGCAG
GTGTCTTTTAGATCATGATGGATATCATCTATATCATATCTTCATTTGACTTCCAATCATTCCTGGGAGGGATGTTTTGC
ATAGTTTAGCTTCATGCTACTTCTGTCTGTCCAACCTAAAGCTGAATAGTCTATGGCGGATAAACCATTGGAACTAGCCT
TTCCTAACATTTTGTGCTATTGTATAATGAAATAACAGGAAGTACTGAAGAAGCATGGTTTGATTCTTCTGTAAGATTTG
AATCTGATGGCAGTGATGAAGATTTCCAGAGTGTTGCTGATGGTATGTCTTTCTCATTTCAGTTTATACGTTCTAACTGC
AGTTGGGAAATTGTCATGCTGTGAATTTAAGAATAGAAATGTAATCACACTATTCTGCAGATGTGCTTTCTCTCAACGGC
TCTGATTGTGGGCGGACTAGTGTAGCTTCAGCAACAGATGTCCACCATGGGGATGTTGATGTCAATGCCCACCACAGGTT
ATCCTCTGACCTGCAGAGGCAAGGAGAATTATCAACAAGCAATCCTGCTTGTAGCTCTGACAGTGGTTCAGCTAAAACGT
CAATCAACCCAAGCAGTATATTGCGTCCAAAAGATGCAGACTCAAAAATGAGACTTGATGGACCTCACAGTGAGGTACAA
CCTGTGTTCCTTGATGAAATCTCTTCCTCTGCTAATGGAAGCAGTAGAAGGGAGGATGGCATGTTGGATAACTGTGGAAT
TCTTTCAAACAACTGTTTGCCCTGTCTTGCATCCACGGTTGCACCAGTTGAGAAGAGGCAATCTCTTAGCGCTAGTTCTC
CAAGTGCAAAGAAGAAAGCTGCCATAAAACTTCCTTTCAAATGGAAAGAAGAAAATCCTATTGCTGCTTTACGTAAGTTT
CTATGTCTACCCTTTTCCCCTTCCAATCTAAGCCCACCCTTTTGGTCTAGATGCTTCAGTGCAATGTTTCTGCATGTGCA
TCCCTGAGTGATTGAGTTTTCATATCTTTGTCTAATAGTCAATGCCATAAGTGGCTGGGGTTTCACATGTATTTCTAATA
ATTGTTAGTGCACTTTCTGGAATTAGTTTTTTGATAAGGTAAGATTTTGTTGAAGACAGTAATACTGTGACTACCTTTTG
TCAATTGCACAAATGAATCAACTGGCTTATGCTTTATCAACAATGTGCAAGAATGAAGAAATTTCATGAATTGCTTTTTT
GACCTTAGCCTATTGCAGGATATAATATTGTTGTGGTGATTTTTTTTTTCTTCCAATGAGAACTTGTTATATTCTACTAT
TGTCATTGTACCGCAAAAGCTTTGTCCCATCTGATGCCAACAAGAAATATTATTTGGAAATTAAGTTATCTTCAGCTCTC
CTAGAAATATTACTTGCAGACAAACATGGGCAATGTTTGAGCTGTTTATTCTTCTTTTTAAGGTATAACTGAAGTACGTT
TTTGAGGATTAATAAGCAAAGTGCTCCAAAGTTTGTGTGGAAGTGTAGTTAGTGAAGTATGAGGCAATGAAAAAAATGTT
GGGTATAGAAACCTGTTCTGCAGCTGTTGTTAAGAGATTTTATGTTGTGTGTATTTCTGTTGGGTTTAATGCTCCTTCCC
TTTCTGAAAGATTGAAGACCAAATGTTATCTAGAATCCAGATGAGCTCAAAGCTGTGTACTTTGTGCCGAGAGTAGATGA
GTCTGAACTGCTACAGGTGGATGGATACCTTAACACATGGCCTTTGATGTAAAGTTAAAAGATGATCATAGGCTAGTACG
ATGTTACACATGTATGCAACATTCTGTTTTATCAACACCCCTTGTAAGTAATAAGATATCAGATTTAGCCTTGAAACATT
ACAATAAAAAGGATTTCACGGGGCAGCGTGGATGTGGGATATTTCAGGGATGTCTTTTGTTAATGCAAAATCCAAATAGA
GGATATTTGGTGCATTTGATGTGAGAGATGCTACAGTTACTCCTCTATTGACTTGGGGAACATTGTTTGTGAGCTTTTCA
TCTTAGTAATCTGCTTTTGTGGGTGTAAATTATTGAGTTATTTTCTAAAGAGTGTACAATTTTCGTTGATCTTGTGCTAT
TACACTAACTAGCAAATCAGGAAGAGAAAAAAATGAGGAACGGAGTTACTATGATCAAGAGTAAGTGGATAACATTTGCA
TCATAAGTCAATGTTGAGCATGAGAAGTTGCACTCTAGATTTTGATTTGTAGATGGGAGGTGTACACACCAACTGCTAAA
CAGATCAGGGAATTGAGGCAAAACAAACTGACTCTTATCTTTTTAATGTGGTACAGTTTCATCTAAAGCCCTGCTTCAAA
GACCCATAGCTGGTTCCCAAGTACCAGTTTGCCGGTTGGAGAAGAAAATGGCTGATAGTTGGTCCCATATTGAACCGGGC
ACTTTCAGGGTTGAGGAGAAAACTATTTCAGGTAAAGTGCTTCCCTCTCTTAGCACTCACATGCACACAGATACATGCAA
AAATACATAAAGATGTGTCTAATCATATAAAACCTTAGAGCATCTATATGATAATCATCAACATGCATATGGATATGTGC
CAGGTGCCACTGCACTAGTTCATGTGTTGTATGAGGTATTTCATTGCACACATATTCTTTTGTGCAGGGATAAAAAGAAG
GTGTTTGCTCCAAATTATGCAGCATATTATCCTTTTGGAGTTGATGTATTTTTAAGCCAGAGAAAAATATTTCATATTGC
CCGACTTGTGGAACTTCCTTTCATTGAACAATCTGGAACACTTCCTCCCATCCTTGTTGTGAATGTTCAGGTACGATTGG
TTTTTGAAATCATAGTAATGAGTATTTATGTCGTCTTTTTCTTGATCTAACTTTCAAAGGTCCTGAAAGTTGTTGTAAAT
GTTATCTGCTTTGTTCATTTTAAGTCTGTCTGTGCAACTTTTCAATTAAAGATGGGTAATGTCTCCATGCTATAGATGCA
ATTCATTTTTATTTTCAAAGTCTGAAGTATTCTGCTGCATCATTTTACATTGTATGAAAGGGTGTCGATTGATAGTAGTT
TCTGGTCCCCTCATGGGGCAGTTTGAGTAATGAATGTAGTGTAACCACTAATCCTACTTTATTCATGGTGTGTCCTAAAC
TCCTAATCATACAAAGTTTCATTAGTTAAGCAGTCATTTAATTCATGTATCTTTAGCCATTTCATAGCACTCTTAACCTT
GCCTTTTTCTTTTAGTTTTTCTATTTCCCAAAGTGCTCCCATTAACAGTCAACTCTTTTGGATGTCATGTCTGCTGTTGA
AATTAAATGTACCCATGTAGACATCACTGGTTACTTCGTTAATGTGTATTCCGGGGATTAGCCACTTAACACTATCTTAA
TTTTCTATAATCTCAGCATTAGTTACTTTATACTTAATTATTCCCTCATGTTGCGGAACCGTTTTTCTTCTGCAGATCCC
GTTATATCCTACCGCAATTTTTCAAGGTGAAACTGATGGTGAAGGGATGAGTTTTGTTTTGTATTTTAAGCTTTCAGAAA
GTTACTCCAAGGAACTTCCTCCTCATTTTCAAGAGAGTATCAAGGTATGTTTGAGCATTCATGTTTTCTCATATTTATTC
ATTTTCTTTTTCCGTGTATGATTGGTTTCAAAGTCACTCTCTTGCAGTGTTGGTTTCCTCATATGATACTTTCATCTTTT
CCCGTTTCATTTGCAGTTCTATATAGTTTTGGTTATACATCCTTTGAAATGTTGAGTCATATTCACTACGTCTTCTGTAG
CTTTCTATCATGATTCATGTCTTCCATATTTCATGAGTGGCCATCATATTTACTTGAGTCAGTTTATTTATTTTTTTTGC
AAACAATCGAGTTCCTATTTGAACTAATTCTCACTTTTTTTCCCCTTGTCTTATCTTGGACAGAGGCTGATTGATGATGA
CGTGGAAAAAGTAAAGGCTTTTCCTGTTGAACATACTGCACCATTTAGGGAACGATTGAAGATATTAGGTCGTGTAGCAA
ATATGGAGGAACTCCCATTAAGTGCAGCAGAGAGGAAGCTAATGCATGCCTACAATGAAAAACCTGTTCTTTCACGTCCT
CAACATGAGTTTTACGAGGTAAATTTTGCCAAACTTTGGTTCTTTAAAAATTGGAGCACGATTTGGTTACACATCATGTT
CTACTCACATTTGTCAAATTCCCCTGTCATTCCCTTTTACCATTTAGTTTTTGGGAAAAGGCAAACATGCTGTTTCAAAC
TAGGAAATATACTCAAATTATCTGGTGTGTCCAGTAGTAAATTAAGACCATTCCACGGTGGCTAGGATAATAAAGCAGTT
TAATTATCAACAAAGATTACTGAATGAACTAAAAGTTGCTTCTAGAATGACTGATGAAACATGGACCATCTATGTATCGC
AAATTGTGTTAGGCACTCTTTATCTCGATAGGATATAATTTCTTTGCATAACTTAATCTCGCATTTTAACTTTTCATCTG
AAAATACTAGTTTTTTCCTGTGAGCTGAGATTGTTTTCTTGCATTATGTTCCTTTAGACCATACAAGTAGCATGGTTTAT
AGGTTTTACTTTGCATTTGTTACAGTTACGGAAGCATAAGATATCTTCACTTAAATTTTTCCATCTGAAATTTATGAAAA
ATTGTTTCAGTTAGCATACATCTAGACTGTTGCCCGTTTTCTGGATTAAGAAAGAAATATATGACTAGGTGTTGAACGTC
TTTTGATTCTTACTTCGGCTGTTAATGATCTTTTTGCAGGGAGAGAATTACTTTGAGATTGACATAGATATGCATAGATT
CAGTTACATCTCTAGGAAGGGTTTTGAAACATTCCTAGATAGACTAAAGCTCTGTTGCTTGGATGTTGGGCTAACAATTC
AGGCAAGTATCTGTCTCCAACGTTCCATTATTTTTTCTTTTCTTCCAGATTCTTTTTCAGCCTCGAAAATCATTTTATCC
ATCTAGGTAACGTCTTTTACCACTTTCCAAACAGGGAAACAAAGTTGAAGAATTGCCGGAGCAGGTTTTATGTTGTATAC
GGTTAAATGAAATTGACTATGCGAATTATCAGCAACTGGGATTGGAATAGAGAGCCCTTTGAATTAGCTGCACAGAAATT
GCAAATAAAGAAGTAACTTAGAGAAGTTCAGTTCTCCCTCGCTTTTGGTGCCTACCTCTCTCTGTCTCATTCTATCCCCG
ATATCAAAATCTTCAATATTCGGGCAGATTATGAGTGTAGCAGGTTCAACGGAAACTGTTAAGGATGATTCTCACATTCA
GATCACCATACAGATCTTCCTTGGACTTGCCTGTTTGGGGCCAACTCCTATGTCACCTAGCCTTTTATGACATGAGTTCT
GGACAAGTCAATAGCTTACATAAGCTATATACGTGTATGAATTCATGGACAACATTGAGATATCAGTTAATGGAATCGAT
TCTAATTCATTCTTTTTGTTTGCTAATGAAGCAATCTGTTCAATTACTTTTCAGCAACATGAATTTTAGTGCTTGTGTTC
TTGTATACTAATGTGTGCGCTGAGGGGAAGGCTTTATAATTTGCAATGGAAATGTGTTTGGATTATCGCCATAATTATAT
ATACTTATACTGTTTGTGTAAAATTTGTTTCTTGCATCCCTACCCCACAAAGATGGGGGTAAAGTTTGCGTATATCCTAT
CCTCTCTAGACCTTACTTGTTCACTCGAGGGATTACATTGGGTATGTTGTTGTATATCTGGTTACTTATCATGAATTATA
CGTTACTTGCTATATGTATATAGTGATTAGGTAGCAAAGAGTTGCATTAACAGTTGAAGAGAAGAATTGCATTAACAGTT
TGATCCTCTATATTGAATTGTTTCTAGAAAATTATGTGAAGAACAACTAAAGCTCAAGATTTACAGGGAAGAAGGGGTTT
TCCGCATAAACCTCTGTTTCCAGAGAATGAGCTCTGCGGAAAATCAAGAAATGGCTTCCCATAAGGTATTTTTCCTTCAA
GAAGATTTTCTGAAAGGTTCAATTCTTTCAGTTTATTCAGCTTCAAAAACTCCTCAGGGATTCTGCCGGTGAATTGATTT
TTGTGCAGCATCAGTCTCTCCAGAACGGTCACGTTGGCCAGTGATGTTGGCAGGTTAGCTCCTAATCCATTGTAACTGAG
ATCCAAAGTCTCTAGTTTTTTCAATGTTTCTACGGAGGTTGGTAATCTACCTTTGAGAAAGTTATGCGATAAATTTAAGT
GTTGGATATGTTGTTGTCCTCCCATGCCAATCTGCTCGACACCAGTTGAGAAATTGTTATCAGACAGATCAAGATATGTC
AATGATCCTTCTGCAAACCTGCTCTTTATTAGGAAAACTGCATTCATACTGCCTTCTAGTTTGTTTGAGTGAAGGTCTAA
CACTCCCAGAATGTCGAGATTTGTGACAGTTGAAGGAATCTCAGACACAAACTTGTTCTTCGAAATGTTTAAAGAATAAA
GCTGAGAGAAGCTGCCAATCCAAGCTGGTATCCTTCCTGAAAGATGGTTAGCTGACAAGTCTAGTTCCAGCAATGACTTG
GGTATGTAATCTGGAATTTCACCATGAATTTCACATCCTGCCAAGTAAATTTGCGATAGTGATGGCAACTGCATGAGCCA
CTTGGGAATGGTTGACATATTCAAACGGTTGAATGAAAGATCCAGCGATTGAAGATTTGAAAGGGAAGAAATTTCACGAG
GCAACGGTCCTTCAATCATGTTATGAGATATACTCAGGTAAAGAAGCTTTGAAATCCCGCCTATTGATCTTGGCAACTGA
CCAGATAATTGGTTGTAACTGAGATATAACATTTCCAATAACTTCAAATTACCTATACTTGAAGGAATAGAACCCTTTAG
CTGATTGTTTGCAAGTGAAACTCTCTGAAGGGAGGTCAAGTAGCCAATAGATGAAGGTATCGTTCCACTAAGCCGATTGT
TCTGCAGTCTTACAAAGCTCAGAGAAGACAATTTCCCAGGTTTTGAAGGCAACGGTATGTCCCCCTCGAGCTGATTGGAG
TTCAGGTAAAGAACTGACATAAACTTTAGTCTAGAAATAGAACGAGGGATTATCCCCGTTAACAAGTTATTAGACAAATC
AACCTCTTTCAATTCTTGCAAATTACCAATGTTTTCTGGTATATCCCCTGTCAAGACATTCTCTTGAAGACACAAACTTT
CTAATTTTTTCAACTTTGTTATAGACTCAGGAATTACACCAGAAAGTTTATTTGAATGTACAACCATTCTTCTTAGATTC
TTGACACCTCCTATACACGAGGGAATAAAACCCGAAAAACCATTTTCTTGGAGATACAATTCTTCCAGTTTAGACAACAT
ACAAATGCTTTCTGGTAATGCACCAGTAAACCTGTTTCTAACAAAGTTGAGTTTTCTGAGATTTGGTAGATGTAAACCAA
TCAATGAGGGGATTTTCCCCGTTATACCAAGGAGATCACCTATATCGATAACTTCAAGATAGTTGATGAGTGTGATTGAA
GGTGACAATTCCCCTTCCATAGCAGATTGAATTGGTGCATCATCTGAAGTATAGAGACCTGGTAGACTTATACTTACAAC
TCTTTTAGTTACATTACTACAAAAAATACCTTCCCATTTACAACAATCGCGGCCAATCCATTTACTTAGTCTACTAGAAG
TGTCTGAATGAATTCCAGACTTGAAATCTTGAAGACCTTTTAAATCATTTGGATGACAAGATTTACTTTTACACATAGTT
GTGAGAGTTAGCAATACAAGAAAACAAAGAAGTTGAGAAGCCATTTGGGAGATTTTTGTGAAATGAATGATGGTCAAAGA
TTGTTTAAAGACAATGATTTGGTTTCTCTCTTTACAGATTGTAATATGCTGAAAAGCATGTTATTTGTATTAATTGTTTA
TTTGCATTTGTTGAAAAAAAAGTTAGAGATAAAGAGTTAAAAATATTAAAGAAATGAAGACAAAACAAATCTAGACTTTA
TTAAAGATTACTCTTTTCGTCCATCTTTACTTGTCCATGTTTGATTTTATACACCTCATCAAGCAACAATAAATAAAGGG
GCCATTAGTGGTAAGTCATCTAAATATTAAAAAGTGAATAGTATTTAATAGCAAAAGTAAAATAAATATAAAATGATAAA
TTATTTTTTGATTTTTCAGTTTGAATAAAGAATTTTTAATATATTGAACGATTAAAGATGGAGGGACTACTATTGGCAGT
TTGCACATAAGAGTTTTTTTCCTTCTCCCAATAATTTTTTAGGATAACTAAACTAATCCTCTGCTTTTGCCAGCAATGTT
GACAGATGACCAAAGCCTTTGGTTCCTCAAAAACGCCAAAGCGCTATTTTGTCCTAGGAAGATGCTTGTTTTGTCATTTT
TTATTCTCAATTTAACTTATACTTTCTCCGTTTCAAAATAAGTATTGAGCTTATTTTTTTTTTAATTTTTTTCTGACACC
TATGATAGAGATTGAAGGTGTTTGGCCTCTAAAAGGAATTGTGATTTTAGATTTTTGGAAAATTCCTTTTCATAATATCC
TTATTCTCCTTTAATTCAGAGCTATCGTAACTTTAGCTCCTCATGGTATACTTATGAGGTAGGAAAAATGAGTTGTTTAT
GGTTTAGTAGTTATCATTTCCTTTGCTTTACTATTCACGAGTGTTCAAAGAATGAAATATTATCAAACACCCTTCACTAT
TTTGGATAGTATGATTCACAATGTTAAAGGTAACTAATTTGTCGGATTTAGAAAATTTTAGGCCAACTAAATGTTAATTC
GTGAAGACATGAAAACTTTAAGGGTAGACAATTACTTGTACTTGAAATCTCATGTGGGAGGGTTTAGAGCCTGTTAAGTC
CATAATATGAGATGGAGGAAGTATTATTTTTCTTAATTCTTAATATGCATGAAATATGATAAAAACGACATTTTATTTGG
GATGGAAAGAATATACATTATTTTATAGTATCAATATAACTTATACAAATTAGTAAATTACATAATGTAACTTATTTTAA
TGATTAGATGTACGTCATGTGTTTGGAAACTATCATAAGCAAAAATTTAATACTCCTATTTTAATAAAGAAAGATAGAAG
GGTGGTCATTTTATATACGACATCTTGAATTATGTGTCATTAATTGAGATTCACAATTATAAATTATATTATTGTTATCT
GTAATTATTTTTAGGTTTAATTATATACAACTAGGCATTATCTCACATCTAAAGACAAAATTTTGACAACTTTGAAGTGG
TCATACTCGTAAAAAAATGATTTGTATTGGGCCACTAAAAGTATATATCTTTATCTTTACATTTGTGAACACTTAATTAT
AGTCAAATTATATGTATTTTTATTTGTTAATTCTTATATTTTATTTATATATAATTAATAACTTGAAATATTATTATAAA
TATTATAATCAGATTACAATATTAATAACTTATACTCTCTCCGTCCACAATTGTTTGTCAGGGTAAGGTCATGCACACCC
CTCAAGGAAAATTTAATACAAGATGTAATTTGACTAATATAACCCTACTGTACCAAGAATATTAAAAGTCCACATAACTT
TTCAATTGAACTACACTATCATTAAGGGCAGAATTGGAAAAAAGTGACTAATTATTTCTTGATTGTTTAAATTGACAATT
AATCTTGGACATCTATTTTTAGTATACCTGCCAAATAATTGTGAACGGAGGGAGTATATAGGTTCAGACTTTTCTTGGAT
TTTGAGGAGAGATCAACCAATCATCTGACATCGTTTGTTGAACAAAATCTTAGTGGGCTCTTGAAGCTTCCACAAGCTCG
GTTAAAATTTGGAGAGTTAATTAAATTTTCATTTTATTAGAATTATATACATAATTTGGTATTTATGTCCATTTCGGTTA
GTAACTGATTCTAAATTTATAATTAAAAAAATGACTTAAATAGTCGTCCATCTAAAAACTATGTTTGTCAAATAGATAGT
GCATTATTTGCTCTATTTTGTGCTCTCTCAATAGTCTGCGTAAAAAAAATATTAGTGCTACTTGTCAATTAATAAATTCT
CACCTCACAATAGACAAGGTAAGGATATTGGATATTGACAAATTCAATAAATAATTTGTATTTAAATACGGTGAGTTCTT
AGTTTTAGGATGATGACATTAAAGTATTTCTAAATTTGATATTTTAAAAATATTTTTTCCAATGTAAATAAGTCAAATAA
AATAAAAATCAAATTAAAGGTATCGAACACTAAAATAAAGTTATCTTTATTATTTCCTCAATAAATTTCTAATTGCTCAA
CATTAAAAAAAATAAAAATTTCCATACCAAAAGTTTCTAAAAGCTTAATCCAAAATTAACGGAATACACGTTTTTCCTTT
TTATTTTTGGTAAGATAAATAAATTAAAACAAAAAATACAAAATAAATGACCACGTAATTTATGTTTATTATGATTCTCA
CGTAACATAAGCTATTGATTTTTGCTTTTTATTTTTCAAAATTATAATACCAACTCCCAGTTTTTTTCTTCCTTCAACCC
TTTTTAGTTTTGGGGGAACTACAAAAAAAAAACTAATATTACGCATAAAGGAAGTAGGGGTGTTTACAGATTGATTTGGC
TCGGTTATTGATCAAAACCAAACCAACATAATCGATTCTAAGATTATCAAAATCATGAACAATCCTAACTGAAAATTTAC
ACCACAAAGTCAATTGCAGCCTTACACACTCAATAACAAAAGGTGAAAGGTGAAACACACTATATATACACGTGAAATAG
TGAATTGTTTCATTAGAACATTAACAATTGTGCAAGCAAAAAACAAAACAATTAATGACGAAACAATTATTTCCCTCTTG
TCTTGTTAGAAACAATAATATCCGCGATTGAGCCAAATAATCATATTCATAGTCACAAGTTTATAATATCCGCGATTGAG
CCAAATAATTATACTTAATTTGGTATTAACTCATTAGATGTGTAGTTTAACTTAGTAGATGAATTGTTGGTAGCATTTCT
AGATGGAGAATCATGTATTGGATATGTTTGTTAGTAGAAAAACTTATTATTTTCTTTTATTCTAGAATAAGTGTCCCATT
ACGAATTCAAGATAAGAATTTAATATGTTTCTCCAACTATATTCTTATACTCCATGTTCTTAATAGTGTTTAATTTTCGA
GAGATATTTATTAAATATGAATGAATAACTTACTAAACTGCACAATGTATTTATTGATTTTTTAATTGACGTAATTTTTA
CTAAGATAACACTTATTTTGAGACGGATGGCGAGCATAAAACTTTGTGATAGTTGATGGAATCTCAGACACAAACTTGTT
CTTAGAAATGTTTTGAAGAATAAAGCTGTGAAAATCTGCCAATCCAAGCTGGTATCCTTCCTGTCAACTAGATATAGAAA
TGTAAATATAATCTTGATGTCTTAAAGGGTGAGGGAGGAGAAAGAACCTTAGAAATAGTCCTTTTAATAGAAGGAAAGCA
CGCGTTGCAACCAACTGTATACAACCTTTTCAAACTGTATTCTAGAATAACCGTCTCATTACGAATTCAAGATAAAAATT
AATATGTTTCTCCAACTATATCCTTACACTCCATGTTCTTAATAGTATTTAATTTTCAAGTGATAGTTATTAAATATGAA
TGAATAGCGTACTAAACTGCACATTGTATTTAATAATTTTTTATTGACGTGGTTTTTACTAAGATAACATTTATTTTGAG
ATGGATGGTGAGCGTACTTATTTTGCTAATTTTCATCACAATTTAACTTATACGCATTACCGATGTTTTTGTTTTTTTTT
TTAATTTTATATTATCAATATAATTTAAACTTGTTATTACACTAGTAAAGAAAGCCCGGGCGCTGCCCGGGCCCAACATT
AATAAAGTTATATTGTTACTCTCTCCGTCCCATATTAGATGATAATCTTACTAAAAAAAAATTTTTTCATATTATTTGAG
CACTTATTAAATTAGGATAGAATTAATTAATTCTTTTCCATTTTACCCCTACAATTAATATGACCATTCCTATATTGTAT
GTGTATTTTTTGTAACTCATTTCAATGTGCATTGATATAAACAAAGGGCAAAATGGTGAAGTCTTCCAATGTATTAATGA
TTTCTTAATCACCGTGTAAAGTTCGAAGTGCCCATCTAATATGGGACGGACAGAGTATAGTTTATGTATTGTTATAAAAT
TAATAAAGATTGTTATAATATATTTTGCTCATAAGTGAGCTAATATAAAAACTTATTTGCCATTTGTCTTTTCAATTTCA
ATTTGAAATAGCAAATAAATGTAGCGATAAGATTCAGGGTAGAAATGAAACATATCTTTCTAAATTTAAGTAAAAATAAA
CAGAGTACAAGTAACATTAGGGTTATCGATAGGACGATACATTCGGTTATTTTTAAAAAAATTATATCATTCAATTTTTC
GGCTATTTTATAATGTATAACCAAAATTAAAATTTTAAAATCATCCCAATCCTAATTTATTTGACACAAGCAGTACAAAA
ATTAGTCTTTTTTTTGTTGTCTTGTAGATATTTTAAGTTATTATTTATTCTAAATTATAGTACTTTTTATTAAAGTTTTT
AATAACATATGTTACTTTTTTATGTTTGAGAGTTAAACCAACTTTTTTTTTATATGTCTTTTAATTTTATATGTGTTTTG
TCCTTTTCCATTTTCAAAAACTAATACTCTCTCCATTTCATTTTATATGTCATTTCTTTTTATGCATATATTGGTTATTC
TTATGTCATATATTATGAAATTTGAGAAGTTATTGAAATTTTTATATGATTCTAAAAATATTTTAAATTGTTAGCTATTG
TGATTTGTAGTACCTTTTTTTTACAGAATTTTGAAAATAATATTTATTACTCTCTTTGTTCTAATTTACGTGGCACATGC
AAAATTTCAAATATTAACCATTTTTTTATATGTCTCTTTACTATATTAAGTTGTTAATTATTGTATTTTATAGTACATTT
TGAACTTAATTTTTAAAGAATATATGTTATTTTCCATATCCCAATTTATGTGGCATTAATTGATAGATTTGTTGGAGTCG
AGAGAATTTTTTTTGTTAATTATTGTAATTTATAGTTTCTTTTTCGTCAATTTGAAACAATATATGTTCTTAATTGATAG
ATTTTTTGGAGCCAACAATTTTTTTTTGTTAATTATTGTAATTTATAGTTTCTTTTTCGTCAATTTCAAACAATATATGT
TTATCATATAATCCATTTTATGTGGTACCAATAGAATTTAGAGAGTCAATTAAATATTTTATATAACTTTTAAATATTTA
AGCTATTAATTATTGTAATGTATAGTATTACTTATATTATTTTTGAATATAAATGTTACCTTTTTTATCCTGAATATAAA
TGTTACCTTTTTTATCCTAATTTATATGGCATTGATAGAATTGAAAGTGTCAAATAATTGTTAATTATTGTAATATGATA
TGTAGTACTTTTTATGTAGTTTTTACTATTTTTAAGCATACTAAGTATAGTATTACTCATATTATTTTTAAATATATTTA
AATCTACTACTTATATATATTTTTTTTAGTAGATAAGTGTGAATGTGAGGGTATTTTTAAATACCCAAAATACCCTCACT
TTCACACTTATCTACTACTTATATTATACATTATTATATTATATATATTTATTACTATATAAGAATTACTATATAAGAAG
AGTGAATTTTATTCACTCTTCTTATATAGTAANNNNNNNNNNNNNNNNNNNNTAGTAATATATATAGGATAATGTAACCT
ATTTTGATGGTTAAATGTATGATACAAGACCCAATTTCCCTTTTCATTTACAGCCCACGAGTCACATGGCCCAATTCACA
ATTTCAAAAAAAAAAATCAACCAACTCATTTTCAATTTCCAGTATTACCCAGCACCAACTGTCAACGTTTCCAAACGGCT
ACCCACGTTGCCTTCTTCTTCTTCCCCAAAATGTCAAGGATAGTAATGGAGCTTCGGGGCTCCGCCACACCTCTTTTTCA
GCTTTCCTTGAAAATTAACAGCAACTTTAGCCTCTTAATTCATTAAAATGGATCAGTTTTTCTTCATTCAAAAAGAGAAA
TGGTGTGGTGACAGAGGATAGTAAGAATAGAAGAGATTAGGAACGATTCAAACTTTGTAATGTTGCGCCGTAATTTTCCT
AACCTTTAGAAAAATCACTTTTTGAAATGTTCTAAGTATAAAACAATTTGAGAAAAAGACTTAGAAAAAAGTCGCCACTT
AATTTTTTAAAGAAATTAAGAAAATTTAGAATTTTCAAAGATTTAAACAGAAAAAAAAAATTATCTGAAAATACCAAAGA
GGGTTCGGGGTTCAATTTACACTTCGAGAAGGGTTTAAGCATTCGAAGTGTCCGCTAACATGCGGTTGACCTGTGACTTG
ACTAAATATTTGACTGTTTTTGGAAAAAAGTGATTTAACATAAGAAAATAATAATTTATAATATTTGATTAATTTTGAGA
AAATAATTAAATAATGACACATTTTTTATTTTTTTTTATTTTTAGAGAAAAGGGATCCAAAATAAAATATTTGACTTGAA
ATATAAGTGATTAGAATATTAATAAAACTAATTTAATTCATTTTAAAATAACTTAAACCAATTTAATACATTAAAGCATG
AAAATCATTTTAAATTAATTGAAGAATAAAAGTTTTGGCTATCCTTCTTGAGAAAATGACTAAGTAAGTATTTTATAATA
ATAATTAGCATTATTAGATTAACTTTGAGAAAATAGTTAAACAAATAGCAATTTTTATTTTTTAAAGAAAATGGGACCTT
AATTGAAACATTTGAATTAGAGACAAGTAATTAAAATTTTAACGAAACTAAATTAATTGGTTTCTATCTGAGTCATTTTT
TTTTTGGTTTATGAAAAAACTATTTTAAACTAAATAATAATTAAAAAAAAAAGTTTTGACTAAAGATTGTAAATGATAAT
GCAAGAGTTGATAAAATGAGATTTGTTAGAAATAAAACAACAAAGAGAAATAGTTTGTCTTTTGGGGAATCTAATTAAGT
TATTTAAAGTTAGAGTTAAATAAGATTAGTCAACACGTAATCAAACAATTAGAAGAGTAAACGAGATAATGAAATCGGGT
CCCTTCTTGGGCCAATTTCGCTATATTTTTAAGGTTCAATCTCATTCCCGTTTTGCGTATACACTGGATGTATATCAGTG
TATATGAGCGTATATATTAGCTCTTTTTATGTATTTCTTGCTTCCGAACAGCTGTATTTCTCCTTAGCCCTGTATTTTTC
ATTTCTTGACCTGTATATTGACGTATATCTGTTGTATATCGTTGTATATTTGCCTTTTTCCACCTGCGTTTTTGGCTTCC
GTATAGTTAAAGTACTAAAGTAAGTTTTCCTGCCAAGTTCAAGGGGTTTTTTTTTTTTAATGTATTTTTCCTATAATTTA
ATACCTTGAGAGTTGAGAGTAATAGGTTGACTTTATAAAATTATTTTTATCATACAAAGAACAAATAAAGTAACAACTCT
ATGTAAATATAGATAGATTATTTTTTATGGGTCCAATCAGTCCACTTGTGAGTTTAGTTTAGAACTATTAAATTTTTACA
GGCTTAATCAGATCACTTGTGAGATTAGTTTAGATCTAAAATTGGCTCAATCAGACGACTTGTTAGATTAGTTTATAACT
ATTACATCACTTGTGAGATTAGTTTAGAACTATTACATCTAATTTTAATGGGCACAATCAGACGACTTGTTAAATTAGTT
TATAACTATTACATCAGTGAAAACGACCTCACGTCGCCTTCTTCTTCCTCTAAATGGTAAGCGCAAAACAATGGAGTTTC
AGGCTCCGCCTAACCTCTTTTTCAGCTCTTCTCAAATATTAACCAGCAGCTTCAATCACCTTAGCCTCCAAATCCCTTAA
AATGGATCATCTTTTTCTGATCCAAAAGACAAATTCAATTTTGCCATATTTCTCTATTTGTTCCCTCAATTAGAAGCCCT
AAACCCCTCTATATAAAAACCTTCATTTGTTTTTTGTTTTGTTTTTTTAACCTCACTTTAGTTAAATTTTAACTTAAGTT
GGCTAAAATTACAATTCACCTCACTATTTTCTTATTACAATTTTAATTATCCTTTCACCCAATTATGGGTCATCCAAGAC
CCAATTTCCCTTTTTATTTTTTTTAGCTCCAGCAGCCCATGAGTCACCCGACCCAATTCTCAATTTCAAAAGAAATCAAC
CCAGCCCTTTTTCAATTTCCAGAAAAACACATCAGTAGAAGCAATCTCAAGGTCTCCAAACGGCAAATACGCGTACCCAG
CACCCCACGCAGCCTTCTTCTTCCCCCAAAATGGCAAGAGCATAACAATGGACCTTCAGGCCCTCGACAATATAAATTAA
TCATCGAGTCTCTTCAATCTCAAACAATGTGAAATAATTAGTTTTTATGGAATTGAAAAAAAAATCAAAAAATTTTTAGT
CATCTTTCTAATATTTAAAAAAAATATAATTAAGTATATTTTATAAATATTTGAAAATCATCTCAAAAAGATTTTACATT
CTTAGTTAAATAGTTCATTAATTTAGTTTAGTTTAAATTATACTTATAATTCTGAGTTAATTAGTTTGTAATGAAATTAA
TTATTTTATAATTAATGTAATTATTTTATTTCGTTAAGACTAGAAACTCGTTAATTAATTTATAACAACTCATTTTATTC
AAGTTTTAAACCAAATTTGTCAATCAAGTTCAATTTGATTAAATTCTAAATTCCAATTGGCTATAATTGAACTCAAATAG
TTATGTCTTAATTTGAAATCTAGCTTTTTTATTTGCAAACTTAACCATTTCCTTTCAATTCTTTCAACTCACCCTTTAGG
CCAAATTTTATTCTCCAAACCCATCAACCAGCCCAATTCTCCAATGTTCATAAAAGAAGAGAAACGAACGACGTCAACAA
TTCGCAACAGTAACGGTGTGAACACGAAAACAGCAGCGTCAACATATCTAGTGACCTTAAACAGTGAAAACGATCCCATG
TCGCCTTCTTTTTCCCCAAAATAGCAAGAGCAAAACAATGAAGCTTAGGCTCCGCCTCACCTCTTTTTCAGCTCTCTTCG
AATTTAAACTCGTATACCATTATAATTTGAATAGTCTTCTTTTGATCATTGAACAATCGTATCAAAAAGTTTGAATTCAC
ACATTATTCATCATTCTGTCTTGTTCATTTTCACAAATTATTGGTAATAATAATAATAATATAGTTAAGAATAGATGTTA
TATTAATCTTCAAAAGAAATATTTAATAAATATGTACATAAATAATTTAGATTTAATGAAGGGCATAAATCATTCAACAT
GCCTGGTATCTGTTTATGGGTCTCACTGAACGATTGAATTTTATATTTTTATTTTTCACGGGGTATTCGATATCACTTTC
AACATAAAAAACAAAATGAAATAACATTGTAGATATCAAAATTATGTGATACTCTATGAGACAAGTTCAATTCCAGCTAG
GGTTCTTGAATGCTACTCTATCTTAAGTCCTAGCTCATTTGTCATTCCTATATAGAGGGTAATATAACATCTCGAATATT
TCACAAATTCTTGAAATATTCATAAAGAGACCAAGATATGATCACCGGACTTTTCTTGACAATAAAAAGGTCCAAATCAT
CTACTTTCAAAATATACGCTATTAATAATCCTCGTATTACGAAGAAAATTTCAGCCATCGTCTTGATCTAGAAAACTCCA
GCCTATTCCCTAACAACTACGGAATGCGAACATCATAATTAATTTAGTTTGATACTTTGATTTAGATTTTATTTTATTTC
ACTTATTTGCATCGGAAAAAAATATTTTTAAAATATGAAATTTGAAAAAAATCGAATTGAACTAATATTTGATGAACATT
TTTTTATAATAAAAACTTGAAGAATTGAATTGAAGTTTGATAATATTGTAACAATTAATCGAACGCTCACCCTAATTACT
TTATGTCAGTATTCAAATAATAAATAATTTCAACTTAATCTTAAGCATTATGTACCATCAAAGTTTTGACTAGAAATATA
GTGAATCAAATTAGAGAGTATCCGCTTCTCTCTCCATTATTAAATTAAATAACTAATTGTTTTCTATTTTATGCTAATTA
ATTCTACTAAAGGTTATTTTTAGAGTTCTCTATTGAAGGGTTAATTTGTCTTTGTAATATCGCCGTTTGTTCTATTTTAT
GTGATGCACTTTACATAGTCACAAAAATTAAGAACAGAAAAATACAAAATTGAAACTTAATTTAAATCAATCATAAATAT
TTATGTAATTATAAACCATCTCATTAAGAATATAAAAAAAAAAATGTGTTACCAACCATTGATCTACATACTAAGATAAG
CTATATATCTAATGAGTTTACAATACATTAAACATGATTATTTTGCTAAATTGCTAGTGTATATAATTAAATTATACTTA
TTATGTTGACGGTCTAAAAAGATGTTAAATTGCTAGTGTATATAATTAAACACAAAAAATAATATCTTAGTTTTTGTTAT
TATGAATAGTATCAGTTAATGGCGCACAACAAGATTATGTATAAAATCAACACTCTTCTATCATTTCTCATTTAAATAAC
AGATTTTTATTTATAATAAGATTCAAACTCATGGCATACGTTTAACCATCAAAATTAAATAGGCTGTATTATCCTATATG
TAATAACAAGTTTAAATTATATTGATAGTATAAAATTATAAAAAAAAACATTGGTAATGTGTATAAGTTAAATTGTGAGT
GAAAATTGACAAAATAAGTACGCTCACCATCCATCTCAAAATAAGTGTTATCTTAGTAAAAAATCACGTCAATAAAAAAA
ATCAATAAATACAATGTGCAGTTTAGTAAACTATTCTTTCATATTTAATAAAGGATAAACTACCTTATTAGACGTACATC
ACTACTATATATACTAATATTATCTTTACTTTCAAACAATTACATATATTACCACTTTTAATATTTTATACCATATATTA
ATATATTATTTGAAGATATAATTAGATTATTAGATACCCACATATCTTAAAACTAGGATTGATTAATTATCTGCTTAATT
AACTCTTTCACTCCAAATCAATCACTATCTCTTAATTCTCCCCTCCCATATTTATCACTCAATTATGTCTCCTCCTTTAT
GATTCAAGAATTTCATCGTACAATTTCATTCCAACAATAGCTAATCTACTCTCTTCTTCTCAAGATATCATCACCATGGC
CGACAAATTCTCCTGAACTCAAATATTATTTTGTATTGTTCATTTATAACTAGATCAAATCAAAGTAACTGCTACAGAGA
AAACTTTAATTCAGAGTGTGTCTTGATTGTTTGTCTCCGGAAGAAATGGATCTTAGTTTTGATTATGTTATACCACAACA
CAAAAGGATCAAAGGGAGTATTGTAGAGAGTTTTAGTTTGTTGGTGTTCTTCTAAGGCTTTCTTTGGTTACCGTGACATG
GATTTGGTAGTACCAATATTACTTTGATAGCCCTTGAAACATGTGTATCCAGTAAGTAGTAATCTTAATTAAGATCTAAT
TTGTATTTTTAGTAATGGGGTGTCTGACCATGTATATGTATCCACCATTAAATTTCGGATACATGATTTTTAACAACACA
ATGATATTAATGATACGACAAATACTCTACAGTCGTGATTTGTTCCTATATTCATGTATTTCAGCTACATTTCATATTTA
GATACACATAATTAAATGTAATGCTTATTATGTATTCGAGATACCTTTTTTTGGATATAACGTATGAAATTTAAATACAC
ATAATTAGATGTATATGCTTCATCTTTTTGTATATTCCATATTTAGATACACATAATTAGATGTATATGCTTACTATGTA
TTCGAGATACATGTTTTTGGATATAACATATGCAATTGATACTTGATACATGAAATTAATACTAGATACATATAAAAGAT
ACATGAAATTAATGCTAGATACTTCTATGATACATATGAATGTACTTGCAGGACACTCATGTATCTAAGTGTTTAGTTTG
TTGGATACATCATATATTGATAATAGATATATCAAATTAATGAATTTATTATTTTAAGAGTAATAATTTGAAATTAATCA
AATTGCATTACCAAGATATACATGTTTTTATCTTATATTACTAATATTAATGAATTTACTATTTTAAAGAATAATAAAAT
GAAATTAATTATCTATGTATTTTGAAACTCCTCAATTACTCCTCTAATTAAGGAAATTAGTTCCAAACATGAATTAATTT
AAATAAATAAATTTTGTATCTCAATTTTAAAATTCGGCAGATACATGTATCTCATGAATTCAGACTCATGTATCCTAAGC
ATAAAATATGGTACATGAAGTAATATTTGAAACTATTGGGAATCTTAATAATTAAGACCTAAACTAGTGGGATTTATGTG
GTTTGCCCTTTAATAAATATTTCTTGAAAATTAAATACTATTTAAGAACATGGAGTGTAAAAGGAAACATATTAATTTTT
ATCTTGAATTCGTAATGAAACACTTATTCTAGAATAAAAGAAAATAATAAGTTTTTCTACTAACAAACATATCCTATTTC
TCCATATTAAAACGCTACCAACAATTGATCTACTAAGTTAAGCTATATAACTAATGAGTTAATAACAAATTAAGTATGAT
TATTTTACTTAACCACATAATTTTCAGACGAATCCCCTCCAATGGGATTGAAACACCATGACTACATGAGATCGAGGAAG
AAAGATAGAACCATGACAGAAAGATCGATTACGAGAATTATAAACTCGTAATTATGAATATCATCAGGAGTACTTTCGTA
ATCATCGTTCACCATCTCATCTTTATACTTAAAAATATAAGAATACGTAACAATATTACTATTAATATTATTAGGTTTTA
GAGTAGCAACTTTTGATGGTGAAGAGAGTAGTAATTTTCTAGAGAGGGTGGTGGAAGGAAAAGTAACTAGAAATATTATT
ACTAGTATTCTAACAAGACGAGGGAAATTGTTGTTTTGCCATTAATTATTTTGTTTTTGTTTGCACAATTGTTAATGTAT
TAATGAAGCAATTTACAATTTCACATGTATATATATAATAATAGCTAGAGGCTTTACGATGAATTTTTTTTTACATTTTA
TTGTAACTTTTTATATTTTCCATGTTTTCTATAACGAAAAACATATATATATATGGAAATTTTTATATGTTTGCACGTTT
TCTAAAACCAAAAACCAAATATGGAAACTTTAGTTTTACCCAAAAGAAAAAAGAAAAAAGTGTATTCCGTTATTGGATTA
TTATGATGGGCTGATGGCAATGAATTAACAAAAAAAAAAAAATTACGTATGAAATAGGATTTCTTTTTTTAATCATATTA
TTATAAAACTCCTTAATTATTAATACTTCTAATATTTTTTATTATTTATTTCCTCTTACCACTATTTAGAATTCCTAGAG
TAGTTCTTTTGTTTTGCCAAAAAATATGAATAATTCAACGTTTTTAATTGATTTACGGCAGTTTTTGGTTTCCTTTTTGT
AGACTTATTAATTGTATTTTCCCAATTTTGTCCCTTGTAAATAACTGAAAAACATACATTTTTATAATTTTACAAAAAAT
ATAAGAAGATTAAGGCGTAAATAAAAGAAAACGTAGAATAAAGTGTAATGGGAAAAATGTCTGAAATATATCCGAACTTT
GATCGAAATTGCAATAACAATACCGAGCTTTGGAAAGGACCTTTTACCCTTGAACTATTTAATATTGTATTTTAAAGGCA
TATATGTATCCATGTGGACATTATAAATATTGCATCACTATAAATAGTAACGTGTCCACGTGTGCACATATATACCTTTA
AAATACACTATTAAATAGTGAAGGGGTAAAAGGTCCTCTATAAAGTTTGATATCGTAACAACAATTTTGACCAAAGTTAA
AGTATTTTTCAGACCATTTTTTGAAGTGTAATTATAAATGTGCATATATTAAAAGTTCAAATTGCAAATTAATAAATTAA
GGACCATGGGTGTCACCATCATTGACAACATTGAAAACTCCTTTTCATGCTAGTTCACATAAGGGGTCAAAATATAAAAT
ATTCATTTTCATAAGGGAGTTAATATTAGAAATAATAAACACATATTCATATTAATAATACTCTCTCTATCCTAATAATA
ACTAATACCCGTAAAATTAATATATGTATTATTAATATCTACATAATTTTATCTAGTTATCAAATGATCAAATATCTATC
AAAATGTATTGGATAAACATAAGATGTTGACATGAAGAAGAAGAAAGAATTTCTTATCTTCCTTGAACGTGTGGAATAAT
TAAAATTTAAAATTTTATAAAAAATATTCTAAAAAATATACTTTCACTGGTAAAGTAAAATTTTCAACAAATTTAAAATC
GTATATCATTATAATTTGAATCATCTTATCAAAAAATTTGAATTCACATATTATTCATCATTGTGTCTTTCTTCTTTTTC
ACAAATTATTGGTAACAATAAATAGTTAAGAATATTCCAAAAAGACAAACTTTTTGGTGCTCAAGATTTCAAAATTTCAA
AAAGATTTAAAAAAAGACAAATTTCAACGTACACAAAAGGGGAAACCAACGCCACAAGTCTGTCTTACCAAACCAAAATT
CATGGTCCACAGACCACAAGCTTTCCTTCCAACGGCTTTTTTTCGGAATTTCATAATTCTCTTTTTGAATGTCTTGAGTT
TTTTAGTTGGATGTTGGAATAGAATGCGAAAATAACAATTTCAAAACTATAGGCCTCACTTTCGTAAATTACAATACCAT
CTTTAATATAGTTTTGTAAAAATAAAGTTAACACAAATCTATCTCTATCTTAGAATTGAAAAAGTTATTTTTGACAACCT
CACATAAACTCCAACCATATTACCCAAAAATTTAAATATAATACTCCATCCGTATCAATTAAAATAGAATACTCTTTATT
TTATAATTGATTAAAAAAATGATACTCTTCTTTATATTTAATAGTGCTAAATATTTAACTAAATATTTTTCAGTTTATCC
TTAATAAGTAAGCTTTATAGTCACAATTATTATAATTTATTTTAGATTATAAATTTTTAAAGAATCATTTTAAATTTCGT
ATTTAATTAAATACTATCAAATTTTCAAGACTTACGTGTGAATTATACTTCCTCTATCCCTAATTACTTGTCCACTTTTG
AATTGACACACTTATTAAGAAAACAATAATTAACATAGTGAGTTTACCATTTTACCCCTATTAATTATGAAGTAGATGAA
TTAAAAATTTAAGATTTTCAATTTTTTTTACCTTTTTCAAAGTAATTAATTGAGGATATAATAGGTACATTTTTTTTTTC
TTTTCTTGATTTGTCAAAATGGACAAATAATTAGGGATAACTAAAAAATGAAATATGGACAAATAATTAGGGACATATGG
AGTATTAGATTTGTTGTTATTATTGATCGAATACCAGTCCAGAAATTAAGAAAAAAAAAGTAATATTTAGCCATTATTGT
CATTACTCTCAATACTCCTCTGTTCATTTTATTTACCGTTAAAAAATAGTGTTTTTCTTTAATTTATCTATTTTAGCAAA
TTAAAAGAGATTTATTACTTTTATTTCAATATTATCTTTATTATTAAAATTTTACATAAATATTTAATAGTCAAACTTAG
ATTTTCAAAATATAATTAATAAACTTAATTAAGTAGAATGAAACTCCTAAGTCCTAACAAATAATATTAACTTAAAGAGG
AGTATCAATCAATACGAGCCAAGCAAAACGACACAAAAAAACTAAGATTAATCCACTTTTCAAATTCGAATCTCAAAATA
AACAATAATCATTTTATATTTTAATAAACTATTTTCATAGAAATGCCACAATTTATTTAAGACCGGAAGTTTAACTGAAA
CAAAGGAAGTTAAATTAATAATTATTACTCTTAAATTTTAATTTGTTTGTTCTACTTTTCTTTAATATATTTTAAAAAAA
ATGTTTTTTATCCTTTTCAACAATTATTTAATTTCAACTTTTCATGTTGACAACAAACTTATGAAAAACATATCTCTACA
TTTAATTATTTTAATGAAGATCACAAATTTTAATTTTATTTAAAAAAAAATACATATTAAATCAAAACAGGACAAACAAT
TTAATAACTAGAATTAACTAAAGTAGACAAAACCTGAAGAGTTTTCAGTTTATCTTATTCGGAATAATTAATAAACCGTG
ACGCATTTTTTCAGTGAAAACGACAGCGTTTAATCAGATTCTTATAACAAAACGGTATCGTTTTTTCGTTCTTCTTACAT
TTCTGAACCCCATTTCACAACGGCCAAAGCCAGCCTCAATCACAGAGCAAAATGATCTGTTCACATTTCAAAAAATCAGA
ACTTTTTTCAGACCAAATGTTAAATGTTTTCTACACTTGGATATAAAAAGTGTAAAAATTTGTGAAAAAATTTGAGTTCA
TTTGAGTTGATGAACTATTAGGGTTCTTGGGTTTTGTTGTTCTTGGTTTTTGATCTGTTTGTTTTTCAGTTTTGTTGAAA
ATAATTGTTCTTTATGCTATAAAGAAAGAACCTCAGAAAGAAAGTTTTGATATTTATTTGTTTTGTTTTGATTTGGGGTT
GAAATGAAACGAGCTAAGTTCGACTCTGTAATGTCAGTGAGTCGACTCAGATCGATTCAAGTTTTGATGGGTTTGTTGTT
TTTGTATTTTTTCTTGGTTACTTTGGAAATACCTTTGATTTCTAAACTTGGGTTTGGGTTAGAATCGCATGAACTTATTT
CTACACCTTTTGATAATAATTCCAAGTTTAGCAGGCTTAATAGTGTTGGTGAGTTGAGTGGTTCGAGTCAAGATTCAGTT
TTTCCTTCAAGGGTTATGTCAAGGAGAGCTAAAATGGGGTTTTCATTACCTCATAGGAAGATGGTAGAGTTTAAGAGAAT
TTCAGGTTTGGTTTTTGATGAGAAGGTGTTTGATAGTTTTGATAAGGAAGAGTTTTCTGAGCTGCATAAGGTTGTTAGGG
ATGCTTTTGTAGCTGGGAAGAAACTGTTTCAGGATATCGAATCGGGGAAAGTTCAGGGGGAGGTAGTGAGTGGGACTCAG
AATCGGACTGAGTCGTGTCCTGACTCGGTGTCTTTGTGGGGTAGTGAGTTTGTGGCTGGTGGGAAGATTATGGTGATACC
TTGTGGAATGACTTTAGGGTCTCATATAACAGTGGTGGGGACGCCTCGGTGGGCCCATGAAGAGAAAGATCCTAAAATTA
CATTGGTGAAGGATGATGATGAGATTGTGATGGTTTCACAGTTTATGATGGAGTTGCAAGGATTGAAGACAGTTGATGGT
GAGGACCCTCCAAGAATACTGCATTTCAATCCGAGGTTGAAAGGGGATTGGAGTGGAAGGCCAGTGATCGAGCAGAATAC
GTGTTATAGGATGCAGTGGGGGTCTGCGATGAGGTGTGACGGTTGGAAATCCAAGCCTAGTGAGGACACTGGTGAGGAAT
TTATGTTGTTAATGCAATGCTTTTCCTTTTTGTATTCGTTAATTGTTTGGTCGTAATTGTTGTTGCACCTGTATTATGTA
TTGGTACGGGTAAGTTTCATATTAAGAGAAACTCTAGTTTTTTGCGAAATGCTAATTAGCCTTAAAGAGAAATTAATTTA
CTAGTTTTGGAATGAAATGAGTTATAGTGAACCACGAATTTTCCTTAAAAAAGAAATTATTAAACCAATATTGTAATGAA
ACGAGTCTTATTAGAATATAATGGTGTTGATATAGCTGACCCCACGTAGTTTGAGATTAAGTTGTAGTCAATCCGTATGC
TGAGTGGTTGTTATTTACATGGCTGCTTCATGCTTGCACTTCTTCTTTAGGAAATGTTGGAATTATTAAGCTCATGTAGT
TGTGTTGCTATTTTTGGTTGTTAAATGTCCAATTTTACAACTATATATATGGAAGGGGGAAGACTTTGAACTTCTCTGTG
GTTGTCTGAGCTGAATTCTTACTAACCAGAAATTTTGCTAGATATTGTTATAGATGATTGAATCAGCTGTGTCTGATCAG
TATAAAACTTGATCAAGCTGAATTCGGAGCTTTTTAAAAATAATAATTGTGGTGTCTGTTCCAGCTTGCACACACCTCGA
CTAATTGAACGTTAATGATTGATTTCTCATGTATAGTATACTGTGTTGTTGCATGGTAATAGTTAAGATTCTCACTTTGT
ATTGTCCGTGTTTGTGATTTGCTATGGAATGAATGAAGTGGACGGACAGGTGAAATGTGAGAAGTGGATACGTGATGATG
ATGATCACTCTGAAGAATCAAAGGCCACATGGTGGTTGAAGAGACTGATTGGTGGGAGGACAAAGAAGGTTTCAATTGAC
TGGCCATACCCTTTTGTAGAGAAGAAGTTGTTTGTGCTTACTGTCAGTGCTGGCTTAGAAGGTTATCACATCAATGTAGA
TGGGAGACATATTACTTCCTTTCCTTATCGCACTGTGAGTATTGTCTAAAATTACTTTATCTTAATTCCTTTTTGTGATG
TATATCGGTTTAAACATTTTCTTATGGTTGATAGGGTTTTACTCTTGAGGATGCGACGGGTCTGTTTGTTAATGGGGATA
TTGACGTGCATTCTGTATTTGCTGCTTCATTACCTTCAACACATCCAAGTTTTGCTCCACAGAGGCATTTAGAAATGTTA
CCCAAGTGGCAAGCTCCGCCACTTCCAGATGAACCTGTAGAGCTTTTTATTGGCATCCTTTCTGCAGGGAATCATTTTTC
TGAGAGAATGGCTGTGAGAAAATCTTGGATGCAGCATCCATCACTTAAGTCTTCAAATGTAGTAGCCCGTTTTTTTGTGG
CAATGGTAAGACTTGGCTTAGACACAAGTGTCCATTGATGAAAGCAATATCTCATATTTGGAGCCTTGCATGTGCTTATA
GTTGAATTGAAATGTTGCAGCATGGAAGAAAAGAGATAAATGTGGAGCTCATGAAAGAAGCAGAATTTTTTGGCGATATA
GTTATAGTCCCATACATGGACAATTACGATCTTGTTGTATTGAAGACAGTAGCAATCTGTGAATATGGGGTAAGTGCAAG
GATAAAATTGGATTATGCTCATTATCACATCAGATTTTCTCATCCTTTTAACATTTGTGTACTTGTGGTATATTCCAGGT
CCGTACAGTCGCGGCTAAGTATGTAATGAAGTGTGATGATGACACATTTGTAAGGATTGATGCTGTAATGAAGGAAGTTA
AGAAAGTCCCTAGAGGTAGAAGCCTGTATGTTGGTAACATCAATTACTACCATAAGCCCCTTCGACATGGTAAATGGGCA
GTCACCTATGAGGTAGACTCTCTCACTTTGTCAGTATTACACTTCAAATTTCTGTAGTCTACTGACTTCCAGGAGGGGGT
TGAGGGATTGTAATTGATAGTCTATATTTGCAGTTTCTTCTGTTTTCACGTGGTAAATCATAACCCTTATATATCCTTGA
GAGTGCATGCCAAAGGACTACCATTGAAACTAGCCCTTGTCTTGCATGCTAACAGTAGATGGTAGAAGTTACCAAAGCGG
CCCACTAAGTGAGCAGCAACAAACCAAAAGGCACCAAGCTCCAACATAGTAATGATGCAAATCTCAATTTGTAGAAAAGT
CTCTTCTTTTTTACTGGAATGGCAGTAAAGAGTTCATCCGTGTAGAGTCAGCTAATAGAAGGTTTAAGCCAAAAGATGGC
CCTTGACACCTTAATTTGAAATGGGACTGCCATGGAAAAGTATGCTTGGTCTTTTGTATCCCTGATTTGATCCGGCCTTA
TACTGGCGTTGTACTAAGTTCAATACCAAGTCCATTGCAACCATCACTTTCTTCTCCCTTTCTTGTATTTTGCTAGATTC
TGGTTATGAGAGGATTTATCAAGAACCTTAGTTGCTTCATATGTAATGAATTGCTTTATGTCCTGAACCTCTTATACATT
CACTAGTTACTGACATTCAGTTTTCCCCATGGGGGTTGACAGGAATGGCCTGAAGAAGATTATCCACCCTACGCCAACGG
GCCTGGTTACATCATCTCATTTGACATCGCAGAGTATGTAGTTTCCGAGTTTGAGAAACATAAGCTGAGGGTAAGTTACC
TTGATCTGCTTTGTGAAATATTCCTAACCTGAACAGAAAAATAATTCTATCTAACATATATTTGACCCGCTGCAGTTGTT
TAAGATGGAGGACGTGAGCATGGGAATGTGGGTAGAACAGTTCAACAGCTCAAGGCCCGTAGAGTACCTGCATAGCTTGA
AGTTTTGTCAGTTTGGGTGCATTGATGATTATTACACTGCACATTATCAATCTCCAAGACAAATGATCTGCCTGTGGAGA
AAGTTGCTGAACCAAGGGAAACCTCAGTGCTGTAACGAGAGATGACAAGGCATACCCTGTTAGCTAGTGTTAGGCAACTC
TGAAAAGGAAACGAGACAAGATAGATGACAAGGCGCATACCCTGTTAGCTAGTGTTAGGCAACGCTGAAAAGGAAGCAAG
ACAAGATAAGTTCCCGGGAAGAGCTTGTACATATAGCTAGAGTAAATTAGCCTATTGTGCTATTATTATATTTACTTCAT
TCATTCATTAGTTGCTTCTTTTGTTAGGGCGCCAGTCTTGTACCCCAGGCTAGTTGACACATCAGTCTTGTGAAACTGTA
TGAAAACAATGATAGCTTAAGCTCTTACAATATAAAATTCAAGGGTGAATGGCTCATTTTCAATCACATTTTGCAATTTA
CATTCTTCTATGTGCCTGTCAACTCTGACTATTTTGGGCTGTCCCAGATCTGAAAAACATTTCTCCTAGTTGGTGATACC
TTAATTTTTTTGTGTTCCCTTAAGGGAAGTCTTTAAGGTTAATGTCAGCAACTTTGAGAGTTCTGATCTTGCTAACATTA
ACAGACCTATTAGAGGTGGTGTATCCATATGTAGTTCTACAGAAACAGCATCCAGTATTATAGTTCTTTTTATCTATGTT
GCATTGCTGACGGTTATATATGAGAGTGAAGGCAAAAAAATGGCATATAAAGGCTGATCAAAAGTGCTAGAATTTCTGAC
CAGAAAAAAGAACAGTAAAACAGTTGCCTTGTTATCAAGAAACCTAAATATTGCAATCCTGGTATAATAGAGGTGCAACT
GAAGCTTACCACCAGCTAAGAGACACTGTGAATTATCCTATTGTACAAGCAAAGCATATATAAAGAGAATACAAAGAAGT
TGAGAAAGAGCTGCATAATCAAGGTATTTTTAAGCTTGCAGAAAGACAAAGTTTGGAGCTTACTTTTGGGGAGGGGAAAT
AAGAAATACCAATGTGTTCACAAAGTATAAGGGTCTCTTGTCTTGAAACTTGTACATCATTATTATTTGTGTTTCATAAT
TGTGCCTCTAAATTAGTCCACTACTCATAAATACTAGTGTTTTTATCTCTTGATACATACTATAGTACTTGAATCTATTT
GAAATGGAAAATGAGTGGGTGATCAAGGTAAACGATGAGCTGATGCACGTGGAGGATCTTACAACTGTCGAGGCAGAGCA
CTGGAAGAAGCGGTCCATATATAGAGTACCTGTTGGTGTCACAGATGTGAGCAAGAAAGCTTACAAACCTCAGGTAGTTT
CTTTTGGTCCTTACCATCATGGTGCAGACCATCTCAAGACGATGGAAGTTCATAAGCACCGAGCTCTTCTTCATTTCCTC
AAGAGATCTGGAAAATCATTAACATGTTATATTGACTCCTTACAACAAGTGGCTCAAGATTTGAAAGATGCATATGATTT
GCTGGATCCTGTATGGCAAAATGATACCAATGCCTTCTTACGGTTGATGATTCTTGATGGCTGTTTCATGCTGGAGATTT
TGAGAATAGCTGCTGCTGATAGTCTACTTATAGATCAATCTCAGCATCCTCAACAGTATGACTATGCTCCTAATGATCCC
ATTTTCAGCAATCATGGGAAGCACCATCTCATGCCTTATCTCAAACGCGATATGCTGATGCTTGAAAATCAGTTGCCTAT
GCTCCTTTTGGAAAGATTACTTGCCATTGAAAATCAAGAGGAAAAGGTGTTTATCTCCCTCTCTTAAACACGTGCTCACG
TTTCCTCTTAAAGTTTAAGCTATTTTACACTTTTTTATTTAGTTAACCACTTCAACATTGATTAGTGACCTTTTCTAATC
TAATTCCCCTTACAGAGTGAAGGGTTACTCCTTGATTGCATTCAGCAGAACGATGAGCAATGTATTAATAAGCTCATACT
GGACTTCTGCAATCCTCACAGCCGCGCTAAAGGACTTGGGAAATGTTTCCATGTATTGGATGTCTACAGAAAGAGCATAC
TTTGGGAAGATCCTGCGTTGGCCAAGACTCGTCCAAGGAAAGCACCCAAAGTTAGTAACCAGAGTAGTGGCGATGAGATA
ATACGTTCTGCTATGGAGCTCCATGAAGCAGGCATTGTGTTCAAGATGAGTAAAACTAGAAGCCTCAAGGACATCTCCTT
CCATGGTGGTATCCTTAAGCTTCCTCTGATCATGGTGGACGATGCAACAGAGTCAATGTTCTTGAACCTAATAGCTTTCG
AGAGATTGCATGTAGGTGCAGGAAATGAAGTAACTTCATACATCTTCTTCATGGATAATATTATTGACAATGCCAAAGAT
GTTAGCTTGCTACACTCTCGTGGCATCATCCAGAATGCAATTGGCAGCGATCAAGCTGTGGCTAAGCTATTCAATTCACT
ATCAAAGGACATTACGTTGGATCCAGATAGCAGCCTTGATCTTGTACACAAACTGGTAAGTGACTATTGCAAGCTGCAGT
GGAATGAATGGAGAGCCAATCTCATTCACACCTACTTCAGAAGTCCCTGGGCCATTTTGTCTGTCATTGCTGCTATCTTT
CTTTTCGCCCTCACCATTGTTCAGACAATATACAGCATCTATCCTTACTATTATCCACCACGTTCCTAACGACAATCTCC
TCACATTAAAGTACAAAGACTTCACCTTTCTCCATTGGAGAAAGACGACGAGTGTTACCAAATTTTGGAGTGAAACAAGG
AACTTATTCTGATCTGGTGCATCTTATCTTTAATTTAATTCTGATTCCTCAAGTTCTTAAAAATTTGGCCAAATCTCATG
TCCCATAGCATGTCCATATGTCAATTATCACAAAAATTATGTGGTCTTTATATGATGAATGTAGTACTTTGATATCCTTC
TTGCTCAAAATCTATATGTGATTTCAGTAAGAAATGAACACGTCCCGTGTAATTCCAAGTGGGGTCTGGGGAGGGTGATG
TGTACATAGATCTTACCTTACCTAGTGAATGTAGAGAGGTGGTTTCTGAAAGACCCTCGGCTCAAGTAAAGCATATCAAA
GCATATTTCAGTAAGAAATGCCTTTGCATGTGAACAATACTTGCAAAATCTATTGACAATGTCTATAGTTATTCTTTTTT
GGACATTATCAAGACTCTCTTTATGCCTTATGCCTTACTTGTGAATACATCTACAAGTGTTTACATCATGTAGGGATAAT
AGGTCATCCATTTTCAAGTAATGAAACTCTCTCTAAAAGTTTTCATAAATGTTTGCGAGTTATTGCACATGAATGGTGTT
TACCCTATTTGCACTCAAAGGATTATGTAAGGGGTTCATCAAAAAGGAATTTTCATAATTCATTTCTAGTAACGTAATAA
GAATTCCTATGTGGATTCTCATACATATATGAAATGGATTAAAGATGGACCAAGCTATTTATGAATGTAACCACAATTAA
CATCACTAGAATCGAGCAATTGAACACAGGTCAAAGGTGAATTACGAGTCTAACCAATCAGCGAATCGAGCGAGCTCCCC
TGGCATGCAATTATGTGATGACAAACCTCTCATTCTAGTTTCGTGCTCTTTGAACCGTGAGGTATGATATTCGAATTTAG
TGCTCTTCGAACCGCGCAGAAAGGAAACTTATCTGATTTTATTTATTTTGAAATTTTTCTGAAAGAAATAATAAATCTTA
TACAATATTATTAAGGATTTCATCAAGAAGAAACTACACGAATAAAGGGTCGAATTAAAACAAATATAAGTTCATGTTGC
TAACATCAACACAAAATCTAGAAATTTAGTATTAAAGAAACATGATCCAAGAGTACATATAGCTTTTTTATCACAATGAA
GATATAAAGAATCTAGCTAGTCCAGATTGGAATCCTTTAAAGTACTTTATTATCACCTTATGATCAACTATATGTTGCTA
TGCTGACATTTAAAAAAAAAAAAAAAAAAAAAAAAAAAAAACTTAAAGAGGGTGATAATATGCTAGCATAAAAATATGCT
AGTGTTTTCTTACTAGAAAAGGATCAAAAGGAAAAAAGAAGAAGTAAAGCAATTCAATTTCTTAGAAAAGGTAACAGAAA
CAGAAATTGACTAATAAACAAGTGGATCAATATATTTTCTTGAACTTGTGATGGTTAATTTGGTGCATACTAAAAAAAAC
AACTCTTTGTTAGTTTTTTTTTTGGTTTCCACCCGGTGTCCGAAGCCCACATTGGAGCTCCGATTAAATCCGGACCGCGC
TCTGCGGGGCCCATTCGGGGGTGGCGCTTCAACATGATTTTCTCCATACCCAAGGCTCGAACCTGAGACCTCTGGTTAAG
AGTGAAGCACTCCCACCAGTGCACCACAACCCATGTTGATAACTTTTTATTAGTTATTAGGTATGGATGATGAGATTTCA
TTGATAATGGGATCAATTCAAGTAGATTCATGGCAGACACATTGCTCTCATCCTATCGTAATAATGAAAGAGAACTCCAC
GTACCAAAAAAGAAACTTACTTTATTCCTAAAATGGAATATCGAAAGCGGTACAATACGAGGCTTGAGAGATCTTGAGCA
TAATATATGCTACTATCAAAAAGACTAGCCATATCTTAATCCATAGTTGAAGAATGACGCGATCAAGAAAGTTCTCCCTT
GAATAAAATATCCAAAGATTTCTCTTTCATTTTTATTACAAACAAATAAAGAATTACATTTTTTACCCAATGGAGTCTCT
AAGTGAAGCAACATTAGTCATTAGGTCCAAATTAATTACTCTAATTAGAGAATGATTATCTCCACATTTAAAGCTTTTAT
TTAAAAAAATTACACATTAAATTAAAGGCAAAAAGCATAGTGAACTTTCATAAATTTTGGGATTCGAATAATTCAAGAAC
AAAATTTTAGAGGTCCAAAAGCTTTGCCTACTATTGTCATGGAATTTTTTTTGAGAAAAAAGAAAGAATATTGGTGAACA
AAATGATTCTTTTAAAGTGGAGGGTGCTCAAAAGAAGGAACATATTCCTTTTATCACTTGTGTATCTTATTTTTATAAAA
TAATATATCCAATTTGATTCTTCTAAGTTCTTAAAATAGCCCTATATTTCTAACTAGTGTAACATATTATGACCTGTTTC
ATGCTAGGAGTATATTAATATATTATCACTTAAAATATGTGGTCTTTAATAAATGAATGTGGTTCTTTTTTTAAAAAATA
AAAATTTAGTTGTGTTTCTTTTGAGAGGAGTTTTGGAGTGAGGTAGAAGTCTATCTTTATAGCTATACTAAAGTAGTAAC
TAGTAAGCGAGCTATTGATATCGGCCAAAATGAATTGAATCAATAAATGAGTTATTACATATTTTTAATGGAAAGTTGGG
ATTTGGGGCAAAGATGGTCTGGATCAAGATGAGTTAAATAATGAATCATAACATAATTCGACAACTCTTATTATATTCTT
TTTCCTAATAATTTATTTAATATAATTAACAAATTAAACTTTTCTTCTTCTTTATTACAACTATAAATAACATATTACAT
TAAAAAAATATCTAAATTTTTGGATTAGTTTCCTCATGGGCAATTTAGTTAGTGTACTTTGCTTAAATCAATCCAACTTT
TATATGCGTTGAATTTGGGTGGGTTAATTAAACGAGTCATATTTTATGGTTTAATTTTTTCACGGCCAATTATTTTTTAC
ATGGCATCATCAAAGATAGGTTTAGGCCCTGGGAATACTTCTAGAAGTGTTTTATAATTGTTTCAATTCCACAAGTGACT
AAATCTTATAACCTATTTAGTTAACCTTTTAAGATCTGTTTATTTTGAAAAGTATATTTAGATGTCTTAGAAACTGTCAC
TTTGTGAATAACTTTTTGGAGGTGTTCTTGTCCAAATATATAATTCATGTTTCGAAGATTGTAGGTTTGAATCATGTCCT
GCCTAATTATTCATCGGGATAGAAGGCCGATCCAAACTTTGGTATTCCAAAAACAACTAAGTTGATGCCAAAAGTGTCAT
TTTTCACATTGGAATAAGGCCACAAACCTATGGATATTGTTCATTGCTCAATGTTCAACTTTTTCATTCTATCAAAGAAT
GAATATAATCTCGCTCTTTTTGAGTTAAATAAATGGAGGAAACAAATTAAAGAGAACAATTATTCAAACAAAGCTAAAGA
AATTGAATTGATCATTTTAGCATAATGTAATAACAACATTTACAAAATGATCAAAAAAAGAAAATCCACCCTTTTGCAGT
AACCTCCCTGTTTTCTTAACCATTATTTCACATTTTACCACAAACCAAGAAGATCAAGGATTCTCCATGAATCAATTAAA
CATTAAGCAACAAGATTGTAACATCCTACATTAACACGAAGACGATGAACAATCCCAACGCGTTAATCAACACAACTCCT
GCAAGAAAAAACACTATTTCTTGTAAGACGATAGAACTAAATTATCATATAAGCACAAAAATTAGTTGTACATACCAATG
TGCCATGGAACATTTTTGAAACTGTTACTCCAAGATGATCCAAGGAAGCAATCGTTTGTCGTGTTGAATCCACTAGGACA
ATTACATACAAATGAACTATAAGGTCCTCCATATCCACAAACACCATTGCTTTTCTCACAATTAGCACACATATCAGGGT
AATCATTATTGAAATTGAACTTGTATTTCAAGGCGATCCCATATTTCCAGGCCTGAGGATTCAATTCTTCGCCACTAAAA
CCATATAAAGCAGAGTATGATGAACATTGTAGCTTCTCTAAATTCATCTCAAACGCGGGACCAAGATCAACAGGTGTGTA
AACACAACAAGTTGAAATTGGTAAATTAAGTCTACTAATGGCTTGACAAGAATACAATAGACTACAAACAGGTGCACCCT
GAGAGTCACACATAGGGAAAGTTGAATTAGTCCCTTCATTATTTGACTTGTAGATTGGTGAAGAATCAGTTGCACAATCT
AGCAATGCAAAAACTGTTTCATCATGAAAGGTAAAAGGCGCGTTAGCGTCTAGACTAAAGCCTTTACTTGGTTGTGTACA
AGCACATGTTGACATTGAAGGGTCACTAATGTACATGATTTGGTAATTGTAGTCTATGGATGTAACCGGATAACACCCGG
TGTGTGTCTTGAAAGAGAGTTGTTGGTTGTTGCACATAACATAAGGTTGAAATCGCGGATCACCACAGCCAGGACCAGTG
CCAAAAGGGTATTTGATTGGTACATTGCCACATGATTTTTGACAAGTTTGTGATGTGATTAGTGAAGGAAGAAGTACGAA
TATAATGCAAGAGAGGAAGGTTGAGGATTTTTTGAAGTTCATGTTTTGGTTTGACTATGAAAATGTAGAAAGGCAGAGGA
GGGAGGGAGGAAGTGAAATGTGGAAGAGTAGTGGTATATAAATATAAGTGTAAGGTCTAAAGGTTGCCTTTGCAACTTTT
CTTGGACTTGGTAATGCATAATATTAAAGAGCCTCATGTTGAGTCATCCCGGTGAAAATCATGACGTCTCAGGTTTAAAT
TTAGTATAAGCAAAAATATTAAGTGGTTTCTTTTTCAAGTTTTGATGGATAGAGTTAGTTACCCAATATTTGTACTAATA
GGAGGTAAAGGTGGACATGTAGCACCGGAAATCGAATTTCCGAATCGAAGTTTGATTATGATAGCGGATCGAACTATTAA
AGTTCGGTATTTGATATTACTGAATTACTGAATGAACTCCAAAATACCAAATCGTACCAAATGTTCACCCCTAGTGATAG
GTAATAAGTAATTTATAAAATTAATCGAGGTGCGTGCAAGTTGATATAAAAGGGAAGAATGTTAGATGACTTTGACTAAG
TGATGCTATTAGTTGGCTGATTCCCATGTGTGGGATCCTGGGAAATTTCATATACCATAAAAGTATTTTATTGAGTCTCC
TTCATTCTAGTTTTATTTTATGTTTTTTTTCATGTGTTTTAATTAAGTGCCACCAAAAATTGCAAATGTAAAAGGACATC
TATTATAAGCTTCTAATGTTTTTTAGTTTGTAAATGCATGGTGATGGAGAAATAGCTTGTAGATTTAATTAATATTTAGT
AGTTTGAGAACTCTAATAATTGGTTTGATTAGTTTAATTATGTCAATGATTATGCTTCCACTAAAAAGGAAAAAAGGCAT
CTTTTATCTTTTGTAATGTAACACAACTATTATTATACTATATAGTATATATAGGTGCTCCTCTTGCCAGCAAGTAAGCC
ACTTTAATATAGTAATAATACTTTTTAGTTTGTTCTTAAAAAAAATGATACCTTCCTTAATTTATTTGGAGACTGTTAAA
TATTACTGTCTTTAATGATATAGTTCTAACTTCTAAGTATTATATAAATATTATGGTTTATAAAATAAAAAATTCAAAAA
AAAAATAGTTTTAGTATATGATTTGTTTGCTTTCTTTCTTAAATTAAAATTATGTCTAATTAAATATCGCGACATAAAAT
AAAACTGAAGGAATATAAAATAGGGGAAGAAAAGAAGAAGGGGAGTATACCTTATCTACAACCTATTAACTTTATTCCCT
TGATTATTTTTTTCAGTGCTTCACAGCCAGTATTGAAAGTTTGAAACCAAAGTATAATGCCAAATTTTCAAACAGTTTTA
ATTATTTGGATACTAACAAAAACAAAAAATGACATTTTCAGAAAAATAAGATCTTATATTTTGGTTGTTGTCTTTACGTG
GAGATGCAATGGTTATATATATTTATTAAAATTCAACTAGGCCATAGTTGGTTGTATTTGGAGAGAGGCAAATCAATGTG
TGGATTATCTGACAAACGATAAATACAAACATAAAAAAGATTTATTGATTTGTAAACTTATGTTCAAGAATATGAAATTC
ATCTGTACAAATATTATTCATCTGTACAAATATTTTGAAGTATTTTATTTAGTACTTCTTATTGTAACCAAAAGAGAGAG
AGGAGATTGGCCAATGACTACTAATTTTAACACTAAGTACATATATCTGGGATATCAGAGACATTGGAAGAGAGGCGAGT
GAGAGAGTTAAAGTATCTCATATATATGCAAATCATGTACATATCTAGGAGATCAGAGACATAAAGAGAGAGAAAGGCGA
GCGAGAGTGTTATCGTATCTCATATACATGCAAATCACGCCTTAATATATACAATGTATCTAGAACAAATTACACCTAAT
TTGATTCGTAAGTATTCAAGATACATGAATCTAAGTGTATCTGGCAAAGGAAATGTTGTACCTTTAATTTCGAAAACTAA
AATGAAGAAAAATAATTAAATCCTAAACTAGTGAAATTTGTATTGTTTGCTTTAGATATAATAAATATAGGAATATTACA
TAATACCACCCACCAAAATAAGCAAACATCTTTTTGCATATATTAATATAAATATACCGTACATAAAATATATGTTTTTT
CCGATTATAAAATAATATATCTTTTCTAATATATTTGACTAGCGAATATAATTATTTTTAGTCGACAGACAAAATGTGTA
ACTTGGTTGTCAAATCTAAGCCCATAAATTTCTTAATTCTAACATATGTTCGGCCCATTAATTGCCAAGAAATGGATATT
TTCAGAGGCCCAAATTGATAACCAGAGGATTCAACAGCCAGCTTTCTTCTCCGACGAAGAATGGTATGTTAGTAAGCCCT
AATACCCTTTTTGAATGATTATTCATAAATTAAGCTTGTAAATGTCATTTTATGCTTCTATTTGTATGTTTTTTTTGAGT
TAATTTCCAATTTTTTTTAGCTTACAGTTTGAGAATAGCTTATCTTGTAGACTCTGTTATGGATGGAATATGTTAATTTT
GTATTTAGAATAAGAGAGTTAGCATTTATATATCAATTGGGTGTGTGACAGGATATTGAGTTTTTTTTTTTTTTTTAAAA
TAAAATAAAATTTAAAGCTCCTAGCTTTATGCTCTTTGGTGATTCGAACTCATAATCTTAGAGTTGGAGGTGGAGGATGT
TTACTATCCGAGCATTGAGCAAGCCCTTTTGTTGAATAGTGAGTTAAATGTTTAAGTTAGCTGTTTCTGTTATGGATGTT
TATTTATTGGTGAAGCAATAACAGCATCAGCCAACCTTCACTACTTTCTCCACCAAGAAATCTGACCAGAAAACACCCAC
TTTCCAGTTTCCCTACTTATGTTTTCTTGTACTTTCTTCCACCCATCTGTTTTTTATTTGCCGAGGTCTATCGGAAACAG
CTCTCTACCTCAGAGGTAGGGGTAAGGTCTGTGTACACTCTATCCTCCCAAGACAACACTTTGTGGGACTACAGTGGGTA
TTTTGTTGTTTCTTGTTGTAATTGGGATTGAGAATTTGAGAATTGGGTTTCAAAGATAGGTTCTTTATGATAAAACAATA
TTTTTTGATAGGTTCTTTATAGTCGATCTCTTTTTCCGGCAAATCCAAGTTCCTTCTCCTTCACTGGCATCCTCCTAATG
TGACAAATATCTTGATTTATCTCTTCCATTCAGACAACACTTGTGGGGTTACACCGTTTAAGTTGTTGTTGTTGTTGTCA
ATAGCAGCAGCATCAGATAGGTTGATTTTTTTACTTTATTCAATTTCCTTATTTTCTTGATGTTGCATTTGCAGAAATTG
ACTTCTTAACAAAAAGTTACAATAATCAATGTTTAATGTGATCATCCTATTTGTTTTACAGGTGACAAAGAGATGAAGTT
TCTATAAATTGATCTTATACATGGAGGAGAGCCATGGCATTTGCAAGCTTTAATGGGTCTCTCAAAGAGATATGAGGAGG
TGTTCTGCGTTTGTTTTTCCTTACCATTGTCAAGTTTTGTCTTATCATCGATACTTGGGTTCTGTGACAAAACACATGTC
ATTCTTTTCATATTCAACTAATTCTGCAGTTGAAAAGCTTTCTTGCCTAACTTTAACTGCTGCAAGACCTTTTCCAGATT
ATTCGCCTAAAAAACCCTCCATTAGAGACTCTGAACTTGTGCAGCACGTATCGACTTCTATTAAGCAACGTTACACTGAG
CACATTCGGCGTGTCTTAAAGCCCTTTGAATCAAAAATCAAACCTGACCACATCGTTTGGGTTCTCATGACCATAAAGAA
TGATTACAAACTGGTTATAGATTTCTTTGATTGGTGGTGTCAACGGAGGGACCCGTCAATTGAGGTACGTTGTATTATCG
TGCATATTGCTACTGCACAAAAAGATGCAAAGACAGTACATAGGCTTATTCATGATTTTTGGGCAAGACCCAGTGTAGAT
GTGACAGTTTTCTTCCCCCAGTTTCTTGAAAAGTTAATATACACTTATAAGGATTGGGGTTCTAATCCATTTGTTTTTGA
TATTTTCTTCCAAGTGCTTGTTGAGTTAGGAAGTCTAGATTATGGAAGAAAACTTTTTGATAAAATGTTGCACTATGGCT
TAGTTCTATCTGTCTCTTCATGTAACTTTTTCCTTTCACGACTCTCGCATGAGATTGAGGGGTACAAAATGATGCTAAAG
GTCTTTCATGAATTTTCTGAAGTGGGTGTTTGCTGGGACAATGAATCTCATAATATAGTGATCCATTCTCTTTGTCGGAT
AGGGAAAGTTAAAGAAGCTCATAACTTACTCCTGCAAATGGAGCTGAGGGGCTGTATGCCTGATGTTGTAAGTTACAGCA
CTGTGATTAATGGATACTGTGCTGCTGGACAGCTTGAATCAGTGATGAAGATCATCGAAGAAATGCAAGTAAAAGGATTG
AAGCCAAATGCATTTACTTTTAACAGTATAATTCTTCTTTTGTCTAAGAGAGGCAAAGTGCATGATGCCGAGAAAATCCT
GAGGGAAATGACTTCCCAGGGAATCACTCCAGATAATGTTGTTTACACAACTCTTATAGATGGCTTCTGCAAAACTGGGA
GCATAAGTGCTGCATACAGTCTGTTCAATGAGATGCAGAGTCTTAACATTACCCCTGATTTGATAACATATACTGCCCTT
ATTTCTGGTCTGTGTCAAACTGGAAATATTGCTGAAGCAGATAAATTGTTGAATTATATGCTTGGCCGGGGGTTAGAACC
TGACGAATTCATTTATACAACACTTATTGATGGTTATTGCAAGGCAGGGGAGATAAAGGCAGCCTTTTCTCTTCACAACA
AAATGGTTCAGATGCAGTTTGTGCCAAATATTGTGACTTACACTACACTAGTAGATGGGCTCTGTAAACTAGGGGAACTT
GAAACAGCAAATGAACTTCTCCACGAGATGTGTGGAAAGGGTCTTGAACTGAATATTTACACATACAACTCACTTGTTAA
TGGTTTTTGTAAAGCTGGAGATGTGAATCAAGCGGTAAAGTTGATGGAAGATATGGAAGCTGCAGGGATCTGTCCTGATG
CTTTTACGTATACTACTCTAATGGATGCTTATTGTAAATTAGGAGAGATGGGCAAGGCTCATGGACTACTACGTCAAATG
TTGCTCAGAGGACTCCAACCCACAATAGTTACATTCAACGTTCTGATGAATGGCTTTTGTATGTCAGGGATGCTAGAAGA
GGGTGATAAACTGTTGAAGTGGATGTTGGAGAAGGGTATAATACCAAATGCTACTACTTACAATTCTCTTATGAAGCAGT
ATAGTGTGCGAAATAATATGTGTATGACGTCAGAAATTTACAAGGGGATGCTGGGCCAAGGAGTTGTACCAAATGCCAAT
ACCTTCAACATATTGATACGAGGACATTGCAAAGCTAGAAATATGAAAGAGGCTTGGTTTTTGCACAAGGAAATGATCAA
GAAGGGATTCACCCCGACATTAGAGACTTATCATGCACTCATCAAAGGGTTTTTAAAGAGGAAAAAGTATTCTGAGGCGA
AAGAAATGTTTGAAGAGATGAGAAGATATGGTTTATTGGCAGATAAAGAACTTTACTCTATCTTTGCGGATATGAACTAT
GAACAAGGGAACTTTGATTTGGCGCTTGAGCTTTGTGATGAAGCAGTAGAAAAATGTCTTGCAGACAAGACTGATAATAG
GAATGCATGATGGTTGTCTGACATGTTTCTGCATCCTGTTGCTGGTCATCTTGTTGCTATTTTTGGAACTAGTAACAAAA
AACTAGTTGTCTTGCTCCCAATGATGCTAATCTTTTTCGTGCTGTCAAGTCAGTTCAAGTTGTGTTACTCTGTAAGTCGT
CAGATGATATTTTGAGACAGGCGAGTTTACTATACTTGGTATTTGTGTATTTTTAACTCACTTCCATTTCTTCAAAGATC
TAAAGCTGAGTACAGTTTTAGATGCATGCTGCAATTTAGCATTTCAGTGCACTTTTGCTTTCTTTGCTTTGCTTAGATTT
GTACCATGCGATGCAGGGAGGTGAAGGGAGGACTGATGAATCACCTTTAAAGCAATCCTGCTTGGATCAGAAAGAAGCAT
GCAAGCTAGGTAAAAATTGCAAATTCAAGTTTCCTCCTTTATAATAAAGTGGAAAACAGAACACGTTAGACTATACTCTC
TTTTTTCCGATACAAACCTTTATATGAACTACTTTGGTAAGGGTACAAAACTTTAAATGGACTTGTACATGGCTGTGGTA
TACTTTTATTTTGGTGGGGTGGGAGTTTCTTTGGTGTTGAGGATGTAAAGACAGAAACTCCAAGGCACCGCATTATTTTA
ACCTATATTTGATGTTCATAGCTGCAGAAGTGCTTGTGATTGATCTAACGTTCATCTTTCTTCGTGAATCAGGTGTCGTG
GACTTGGAGTTCTACTGCAATGAAGTATATTACAGTATACCACCAATTAATGTCAAAAAGCACCGGAAACTAGGAGAAGA
TTTGTGAAAGGCTGTTCTTTGGATATGTGGAAGTAGCGGTTCAAGGAATGCATGATTGTTTAACCTGGTTTAAACTGTTG
AAGGAGGTTACATTATATTCAATGACTATTTCTTGATATGTATGAAATTTTCAATTAGCTCACACACTTTGCTAATTATG
CCATAGACCTGGTGGTATCAGTTTCAGGAGAGGTAAATTGTTGATCATGCAATTTATTTAACTTTAAATTTAAGTCAAAA
GCATTAGTAATTGAGTACCTGTTCTAGTCAAGTTTGTTTTTCAATCACCTAACCACTGAAGTTAAGTTAATTCTCTGGCG
AGGAAATTGATGTTGCTTTGAGTTAGCTTTGTTGTTTTATTCTTTTATTAATGTTTTACTCTTAATTAAAATGTTGCATA
AATATATGATATGATATGCTTCTGTGGTTGAAGTCTCGCGATATTTAAAATAGGAAGGACAATAGTTTAGCTTTTAGGGT
TGATCATGGTTTTCATCTTAAGAGTTGCATTCTATCTTCTGCGACAAGATAATGTTGCTCCAACACAAACTGTAGCTTGT
GTATTTAGTATAACACTGATCTCATAATTACAGTGCAATAACTACAGGATGAAGCTAGTCAAAAGCAGCAGACAGTAAAG
AACAAGGACCGAGCAGAGATCTGCTTTAGCAACATGACCATCTGAAGGTGCAGAGGGACCTGGGCTCTCAGCAGTCCTTG
CTATCTCCATTGAGCAAGTGTAGTTGCAGCGACTTGGACGAACCACTCTGTATACACCGGTGCTTGTTAAAACATAGGTA
TCCTTCCTGTTATCCTGTCCAAATGAGAATATGTAACCTAAAGCAGGCAATGGACTATTGGGAACTGAGCTGCAATTGAG
AGGGGAATCATGAGCACAACGGAAAGAAATGCCTCTTGCTGTAAAGTTCCCACTGTTATATGGATTTTCTTGAGCTGCCC
AAAAGTTCTTAGCATACAAATCGCCATAGAGGTAACTGCAAATGCAACCATCCTTCTGTTAAGTTTGGTTCGCTAATGTA
CTTCAATCTTATATCAACAAGGGTGTTCATATTTACCTTCCATATATGCAGGGATCAGTCTTGGATCGATAAACATAGCC
ACCTGATATGGCTGCAGATCCAACTTCTTTATTTATATCAGAATGACGGTATCCTAACACTGGGAAGATGGGATCCATGA
AATCATCAGCTGAAGCATTTTTAAAGCGTAAAGGACCTTCATACATGCTCCATCCATAGTTTCCCCCTTTCGTGATGATG
TCAACTTCTTCATACTGATCCTGCATGATTCAAATGATTGTCAGAAACTCAGAGTCAAGATATCAGCTAGCATGTTATGT
CTGTTGAAATGATCTTAAAAACAGAGATGTTATAGCCCTCAACGAAAGTGAGATTGTCATTGAACCTGGCCAACATCTGC
GCAGATGAAGTAAGAAGGCCTTTCTGAATCAAAGCTACAGCGCCAAGGATCTCTCAGTCCAAGCGCCCAAATTTCTGGCT
GCAAATCCTTATCTTGTGAATAAGGATTATCTCGAGGAACCGAATAGTTACCCCAATGTCCAAGGTCTGATATTTCTTCT
TGACCTATTGAAAGAATCACCTTAGTATCTCATGACATAACCCAAGAAAGTACAAGACAGGCAATTGGCCTTTTAGTTTG
TCAATTATTGTAAAACAATTAAATCAAAGTGCTCACTTGGTATGTTATCAATATCAACCCTCATTATTTTTCCAAGCAAT
GACTTCTTATTTTGAGCAAAATTGAAAGAATCACCCTTGCTTCCACCATCTCCCATCATAAAGTAGAGATATCCATCTTC
AGGGCCAAAGAGTATTTGTCCCCCATGATTAGCTGTGAATGGAAGCCCCATTGTAAATATTCTCCTCACTTCTGATGGTT
TCACCTTCTCTGCCTACAAAATGTATGAAATGTCAATCAAACAAGACAACATATAGTGCTTGCAATGAAACCTTTTGAAA
TGGAATTGGAGAAACTTCTAATCCCCTATGTAGAATTAGGTTCTAACAACTTAAGTTTTAAGATGGAGGTGGTAACGTGA
TTCAACATGGTATTAGAGCTGGTATAAGCCCATAGAAAGAATCAGACCAACAAAGATTGGCTATCTAGCTGCTGTTTAAG
AACACAATTGAGTGAAAAACCAACCAATGATGGATTTGGTGCAGTCCCATTAGCACTAAACTCTGCAACAACAGAATGGT
ATTGGCATGGCTGCTTATTATCATCTGAGTTTATCTTAGAAGGATCACAACCAACATCTGAATTACAAGCACATCTTCCA
GCACAGCTAGGGGACTTAGCTTTGTCACAGTTATATGATGCAAAAAACCTGCCATTCTTGGCAAAATTTGGATGAAAAGC
CATCCCCATCATCCCATATCTTGCATCTAAATATACTTCATCTGTCAAATCAGCAAATGGACTTGATTCATCAAGCCCCA
TGCTTTCTCCTGAATCTTGATCTGGTATACTTGCTAACCAAATTTTCCCAGCCTGATTAGAGAAGAATGCTCGGTTCGAT
CCATCAGGATGAGGGACCATGTTGAGGTAAGCTCCATCAGCAATCTTCTCAAAACACATCCCATTCGGAGTCTGTAAAGT
TTCGTTTTTCTTGAGTGAAACTTGTTCTCCATTGAAACATATTGAATCTTTATCTGAGTTTCCACCAAATGCTTCACAAA
AATCGGCTTTCGATTGCCAGAAGTCTGTTAGCAAGGAGGAGTTTGAGTTTTTTGTCCCTCCTGCTTTGATTTGCAAGGAT
GGTGCAAAAGGAGAATTTGTTATTGGTATGTTTTGGCATGAATCCCAAACAGATGAACAAAAACTGTTTGCTGATGCATC
AGTTGAATTGCAAAGAACAGGAACTGGTCTTGGCCCTGATTTTACCTTAAACAACTCTGCTGAGAACTGATCACAAGTCT
GAAACAAAAAATGGGGAAATCTTTTGGATTAGTTAACAAAGTCCTGCAGAAACTTAAGAACAAGAACAAAATTTGTTCAT
CAGATGTTGAAACTATTTTGATGTAAGTTGTAAACATTCATGTTCTTTCTTCAAGAATTTGAGAAAAAGAACAAATCAAG
CTAACTACAACAACAACATATCCAGTGTGGTCTCACAAGTGGAGTCTTTGCAGGGTGAGGGGTACACAGACCTTATCCCT
ACCTTAGTGGGGTACAGAGGTTGTTTCTGAAAGTCCCTCGCTCAAGGAAGGAGAAAAAAATTTAAAATGCACTAACTTCA
ATTTCCACTAACATATATGAGCTATGTTGTTTGGATTCTTCAAGAATGTTAGATCCTCCAAAAGTAGTGATTTTTTCTCG
AAGGATCCAATACAGGTATGCGACAATATTTTTGAAGAGTCTGATCAATACAGTGTATGAAAAATTATGAAAATTAGAAA
ACTTACTGAGCAAAGTATTGATTTGACAGCAGAACTACATGTAGTATCAGATATTTTCATACCCTCAAAAGCCTTCTGCA
ATTGCACATCTTTAGAAGAGTCACAACATATTCTTCCATTAAATGGACAAAAAGCCAAAGCTTTTTTTGGAATAAAAGGT
GCTCCTACATATATTACACATTGAAGAAGAACAATTAGCAAAAGAAAACAAAATTTTGTATTAAAATGACATCTTGATAA
AAAAAAATTGAAAAAAATAAAATAACTTACTCAAATCTGTGCATAAAGGGAGTGAATAAGATGGAGATATGAAGTTATAC
AGAAGGAGACAAATGAATGATAAGAGCAACTTATTCATTTTTGGAAAAATGAAATTGAGAGGACAAGAATAAAAGATAAG
TGAACCTTTGCTACCATATTCTTAAAAAAAAATGTTTCCATTAATAATACTCCCTCTGTCCCATTTTATATGAGGTACTT
TGACTCGGCACGAAGTTTAAGAAAGGAAGGAAGACTTTTAAAACTTGTGGTCCAAAATGAATGATAGAAATTTGTGTGGC
TATAAATCATTTCATTAAGGGTAAAATAGATATTTTATAGCTAAATTGTTACTTAAAATAGAAATGTGTCATTCTTTTTG
GGACTGACTAAAAAGGAAAGTAAGTCATATAAATTGGGACAGAGGGAGTATGAGAATATGAGTTTAACTCTAATGTCATG
ACAAAGACGGATTCAAGAATCAAAATTTATGAGTGAATAAGTATATTGTTGTATATGATTTTACAGTCAAATATTTAGTT
AATTTCTTGACATGTACATAGAGTTTAGGAAAAATATTGAATTTACGTGAACAAGTATATTACATTATGAATTTATCCCT
GTGCACTGGTAGTGTAAAAGAAATGATATGATGCAAGGTCGTTTGGGGAATTCAGAATTTAAGTTCTATAGATTTACCCT
TAAGATTTTTAGCATTGAACCCATTGAATAAAATTATGAGTTCATCTATGCTCTTTATTGAATTTTTGGTGAATTCTTGG
GTATAAAAATATGCATCGCATGAAAAATATTAAATTCATATGAATTTGACGTTGCAACATTATATCCATTGTTTTGTAAG
ATTACCTAAAAGATAACTACCGATAACATCTATAATACAAGTAATTAGAAACTAGAAGAATAAATGGTTGCCATATAGTC
TAGTATATTATACATTACAGTATAATTTTTTAAAATAGTATTATTAACATACTCAGTGTAATTTTACAAGTAAAATCTGA
AGAGGATGATGTACACACAATCTTACTCTTATCTTTTAGAAGTACATAGATAATTTCTGAAAGAACCACAACTCATATAA
ACAGTTTAAAACAAATTTGGAAAAAAAATATCATAACGAAGAATTGAACAGTATCAACCATAATTACTTTTAAGTAATGA
TTTTCCAAAAGGTGTTTGAATTTTCTCATGGTCTTTTTAACTTTAAGGTATGATTGAATTATGTGTACCAAAATTGGTTA
GAAATTGGAAAGCACGATCAATAATAATAATTCTAAGACTTTTTGGATTTGACTTGTAGCCACTATTGCATAAATCTTAG
TGGATGAGTAGTGGTTGAAAAGGCCAGTAATGATAAAAGGACAAATAAATAGATATTTTATTACAAACCAATAAAAAAAA
GTTGGAATTTTTATTTTATTTTTTCTACTTTTTAAAAGGTGGATTTGAATGTGTTACATTAATATGATTGTCTTGTAGGT
GTATACATTTATTGCTTTCTATTTTCTTGACTTGATTGTACTTTTTGCCTACAATTTAAGTGGTTGTAATAGTGGGTTCA
GACTTTAATCACTTTGAATGGATTCGGAAAATTATGAGCATAAGCAACATACACTAGTTAATTAATTAATATAGTTATAG
TTTGCCTTAAATTACAATTCGTGACCTACTTTTAGCTATAATTATGCAACTCAGCTTTTAGTTTTGCATAATTCTCACGT
TTGTATAATTCGAAATTTGTATAGTATAATTTGTATAACTTTTGTATAATTCGGAATTTGTATAATATAATATGTATAAC
TGTTTACACTTATGATATTTGTACGTTATTTCGAGCTTATACAAAAGTAACTGAATTATACAAATGTACTTGCGAAGTAT
ACATACCTGCGAATTATACAAACGAGACAGTTTAAACTATAACTACAGCCCGTAAATATGCAAACTATAACTATGAAACG
TATTTAAGTTTACTAGTTTATGGGTATGCACTTCGTGCGTGTAACCCGTCATATTAATGAGTACATTATTTCTTAAAAAA
TAAATATTATTAAATCATTTGATTTGAGTTCTTTTTTTAAAAATGTGTCTAATTAGGGGTTCTTACTTTGTCTCTCTATA
AATGTGATACTCCAATTCCATGACCTCTAAGTGAATGCATAATATATACAGAACATTTGTTGCCTTAAAACTAATGATAT
GCTAGACTTTTTAAAATCTAGCAAGAAAAAATTAAAATATGAAATGTTCACTATCACCAAGCAACTAGTGCTTCCTGCAA
TACCCACATAATAATACCAAAGAAAGGACAAAAATGAAGTAAAATAAATACTCCTTTAACTTATCTGGATGAAAAAATTT
AAATTATAATGAAGAAAAAACGTATCAGTACTATATAAATTTCATATATAATGGACGAGCAAGTTATGTTCCAAATGCCA
TAATATTCGTTTGACTTTGGAACACATCAAATAATCAAGTGCAACAAAATCTAAAATAACAAAGTGAAAATCTTGAAATG
TCATTGAAAACTAGTCAAAATGAATTGAGTTTTCCACAATAGAAAGACTATAAAGCCACAAATTGATCCAAACAACCCTT
GGCCTTTCCACTTCCTTCATTCACCATATGTAACTTCTGCCTCTTCATTCCTCCAATATCAGTTTTTCTGTTGTGAGATG
TAAATGAGACTACTAATTGATATATTTTTAGGAGTTAATTTAAAAATAATAATAATAGTCACATCTTCAAAGGATGCTTC
GTATACTGTACTTGATGTTGAATCAAAATAAATTTTCAAAACATCTGATTTGGACTTCAAAAGTTACAAACAAATTTAAC
ATAATATTTTATATTTTATAACTAATTAAATATTTTATAACATTTTGATTTTACATAGGGGCAAAATGGTAATCCAACTT
TACACTTAGAGGCTTCCCACTTATAATAATAATAATAAAATAATAATAATAATAATAATAATAATAATCATATATATATA
TATATATATATATATGATTATAGTGACTATTTGCGAAAGTTCCCCATGAATAATTAATGAAGATAAGCCCACATTTTCAA
TTTTTTACTATTAAACACACTTTTTTTTATTTTCATATTTAATTTAATATTCACGTCAATTTTGAGGTGATATTTAATTC
ACTTTGAAGTTGTTAAGAGGGTATATAATTGTTCTTGGAGTTAAGTGTCTAAAGTAAGTTGTGCGGACAAGTTTAAGGGT
GAAATGATGTGTTTTTCTCTTTTATGAATCACGTCAATGTTATGACGTATTTAAGATTACAAGTTTCAAAATGTTAGAAT
GTAACAACAAATGGACAAACTAATAAGGTCCTCTCCTTTCAATCTTCTCATCTACTATATATGTGATCAAGAACTTGGCC
AAATAATATTTATCAAAAATCACAAATTGCATCTTCTGTTTCTAACTCTGCTTTGATCATGGCTGAAAATGATGTGAAAT
TATTAGGATCATGGCCTAGTACATTTGTCATGAGGCCTCGTATCGCGCTTAACGTAAAATCAGTGTGTTATCATTTCTTG
GAGGAACAGTTAAGTTCTAAGAGTGATCTTCTCCTTAAATCAAATCCAGTTTACAAGAAAATTCCAGTTCTAATTCATGA
TGGAAAATCCATTTGTGAATCTCTCAACATTGTTCAATATATTGATGAAAAATGGACTAATTCTGGTCCCTCTATTCTCC
CCTTGGATCCTTATGATCGTGCCATTGCCCGATTTTGGGCATGTTATATTGACGATAAGGTACACATCTTTCTTTGTAAC
TGTAAAAGCTTAAGTTATTAGAGAGAGCACTTCAAATTATTTATGTAGTGTTTTACATTTCATTTTGATATTGATGTGCT
TGAATATTGTAACAATTTCGAGTATCTTTGATGTGTATACAATGGCGTATCCAAAATTTTAAATTAATGGGGTCTCGCTA
TAGTTAAAGCATAGTACAACATGTTGATCGATGCCACCTATAATATTGTTTATTTGGTAGCTAGGACAAACCAGCATAAT
TTACTAGATAGAACTTATGTGCAAGAAGTATCAAATGCTCACTGATATTTCATTAAAAAAGAGTGTTGAACTCTTCTTAT
TTAGTCATTCCTTCAATATTAGTTGTTGAGGAAGCTAGCCATGGCAACAAATAGTGTAAAGCTTCTAGGTTCATGGGCAA
GCCCGTTCGTGAACCGGGTTGAAATAGCCCTCAAGATAAAGTCTATTGAGTATGAGTTTATAAAACAAAATATGATAAAC
AAAGGTGAGCTGCTCCTTAAATCCAACCCAGTTTACAAGAAAATCCCCGTCCTGATCCACGATGAGAAGCCTATCTGTGA
GTCCCTTGTTATCCTTCAGTACATCGATGAAGTTTGGATTAATGGTCCCTCCATTCTTCCTTCTGATCCCTATGATCGTG
CCATAGCACGATTTTGGACAGCCTATATAGATGAAAAGGTGAAGACTTAATTCTCATATTACCATCTCGTTGTCCTATAA
TTGGTAACAATTGAATTTGTAACTTATCATAAACAAACTCTCTACCTCTAACGTAGAGGTAAGGTTTCTGTACGCTCTAC
CCTCCTCAGACCGCCACTTTGTAGGACTAGTATGTCTCGAAAATTCCTCTTACATGTTGTAGTGTCCAATTCTTTGGCGG
TGGCAACTCTAATACCATGTTGAAATTGTGTTATCTAAAAGTTTAAGCTATTAAGAATAGAACATTTCTAATTGCTTAAT
TATGTTGTTCACGCTCCAGATGTTCAGTCTTGAACGTGTGCTGGAGAGTGTTAGAGTCTCACATTTGTTGAGAGAATAAG
TTGTCGTCATGAGCTAGCTGAGGTCTATTTCCTTAACAAATATTTTTATTGATGATGCAGTGGTTTCCAATATTCCGTTG
CTTAGCGGTTGCCCAAGGAGAGGATGCCATAAAGGCAGCACTGGAGCCAGTTTTCGACGGTCTGGTGTTGTTGGAAGATG
CCTTCAAGAATTGCAGCAAAGGAAAGAAGTTCTTTGGCGGAGACAAAATTGGATACGTGGACATTGCACTTGGATGCTTC
TTAGGTTGGATGAGGGTGACCGAGAAGATGAACAACGTCACACTGCTTGATGAAGCCAAGACTCCAGGTTTATACAAATG
GGCTGAAGATTTTTGTGCCGATAGTTCTGTCAAAGATGTCATGCCTGAAACTAATAAGCTTGCTGAGGCTGCTAAGGACC
TTATACCCAAAATTAGAGCTAATGCATCTAGCTAAATCCATACGCTACGTTTAGCCTATGAAGCCTCGGTATCTATTTTT
AATCTCTAGAGTCTAGCTAAGACCATATATTAAAACAACATTTGGTCTTTGGAAGGTTTAATATGGTATTGTGTAACAAA
CTACTAAGAAATGAGTATTATGAAGCCAAGATCTACCATCTATTTGATGTTTATTTCAATTTTTGAAACTTGAAATGTTC
TAAACCAAACTGAATTCAGAAACTAACTGACCTGAAAACTATATAGATTTGTGGTGAGTTACAACACAATCAAACCCGAA
TGGGGTGCCTTAAGCAACAGAGGACAGTAACTTTAGTTTCTGACTTGCATTAACTTAGTATATTTTGAACGCGGTGCCTG
CTACCTCCAAGAAGTAGTTTTCCGTGGGCAAAGAGGATCTTGCTGATCCTACATTGTTTGTCTAACGAGGTCTAGAGGGA
CATAAAAGAAAGAGTGTCTAATTCTGCACTAAATTCCTTGCATTTCAACTCCTTGAGTTGGCTATGGCAACCACCATTGT
AAAACTTTTGGGAAGGAACAGATGCGCTTTTGTGAATCGTGCTCAAATGACTCTAAAACTTGAAGTCCATCGAGCATGAA
TTCATCGAACAGGATGCTTTCAAGAAAAGTGAGCTTCTCCTAAAATCAAGTTTCTGTTAGCAAGAAAGTCCTAGTCTTGT
TCCTTTCTGAAAAGCATATATGTGAGTCTCTCCTCATCGTGCAATATATCGATCAAGCTTGGCCTATTAGTCCCTCCTTC
CTTCCTTATGAGTCAAGTGCAAGTTATAATTTAACAAATTACTCTTATGAATGGACTAATAAGATTGTTTGTTAATCTTA
TTTAAAGCATAGCACAACATGTTGATCCCCACCTACAATATTGTTTATTTGGTAGATACAACCAAGAAGCATCAAATGCT
GACTGATATTTCATTAAAATAGAGTGCTGAACTCTTCTTATTAGTCATTCCTTCAATATTAGTTGTTGAGGAAGCCAGTC
ATGGCAACAGGTAGTGTAAAGCTTCTAGGTTCATGGGCAAGCCCATTCGTGAACCGTGTTGAAATAGCCCTCAAGATAAA
GTCTATTGAGTCTCATGAGCTTATACAAGAAAATGTGTTAAACAAAAGTGAGCTGCTTCTCAAATCCAATCCTGTTTACA
AGAAAATCCCCATCCTAATCCACGACGAACAGCCTATCCGTGAGTCCCTTGTCATTCTTCAGTACATCGATGAAGCTTGG
CTTAATGGTCCTTCCATTCTTCCTTCTGATCCCTATGATCGTGCCATAGCACGATTTTGGGCAGCCTATATAGATGAAAA
GGTTAAGACTTAATTTTCATATCACCATTTCATGTCCTATAATTGGTAACAGTTGAATTTGTAACTTATCAAAACAACCT
CTCTACCTCTAACGTAGAGGTAAGGTTTGTGTATGCTCTACCCTCCTTAGACCCCAATTTGTGGGACTACACTAAGTATG
TTGTAGCTGAATTTGTAACTACTAAGCTTGATATGTTGTTTGTGGTTAATTTCACGTATGATCACTGAACTTATTATTTA
GTAACCGAACATTACCATACTTGAAAAGTTGTTTGGATGAGTAGTTAAGTTCATCAAAGTTTCTTCTTGTTTTACCCCTT
TTCTTGAAAATCAATAAGTTTGTGTACTGGAGTTGTCCATTAAATCTGCAGAAAATGGTTGCAGTGGTATCCGTTGGTTG
TGGAGTTTAGGAACGTGGAAGCAAAAGAAGCAAAAACAGCTGTGGTAGAGAAAATGTCTGAAGGGAATATGCTGCTGGAG
GAAGCTTTTATGAAGATCAGCAAAGGTAAATCTTACTTTGGTGGAGATACAATTGGTTACCTTGACATTGTTCTTGGTAG
TTTACTCGGATGGGTGAAGGCAATCGAGATAATGGATGAAATGAAGTTATTAGATGAAACGAAGTTGCCTAGCCTAGCTG
AATGGGATGAGAGGTTTTTCTCAGACAAAGTTGTAAAGGATATCATTCCACAGCCTGAGAAACTTGTGGAAGCTTATTGG
AAGTACATCGAGATGAAGAAAGCTACCTCAAATTACTAATGCCTCTGATTTCTTTGTCTGTGCTTTGTTAAGGAAAGTGT
GTCTCTTCCTAGATCTTGTTTAAACAGACGAAAATAAAAGAAGTTTGTTGTTATTAATGTACTAAACAAACTCTCCTCGA
TAGAGATTCGTACATGTTGATCAAAGATAAATAATTAAGTTACATGAAGTCCATCGAGCATGAATTCATCGAAGAGAATG
CTTTCAAGAAAAGTAAGCTTCTCCTTAAATCAAGTTTCAGTACTCTTCCATGCTGAAAAGACTATATGTGAGTCTCTCCT
CATCATAGAGTACACCGATGAAACATGGCGTAATGGTCTCTCCATCCTTCCTTCTGATCCTTATGAACGTCCCACTGCCC
GGTTTTGGGCAGCCTATATTGATGAAAAAATAAAGGTTTTAGAACAGTAATTTGATTTGAAGTTTACGGGTTCCTACAAC
GATCTCAAGTTAATATACAATAATAACTGTGTCGAATCAAGTAGATTTGTTGATATATACAGAGGGTGTGGGATTAAAAT
ACATATTTGTTTATCATAGTATTAAAATAAGAGCACTAAAATACTAATTTGATGGTACCATTATGCTGGATGAATAGGAG
AAGAAAACAAAAAAAGAAAAACTAAAACTGATGTTACAGAATGATAATGTAGTTTTGGAGCTTTATGGTCTATAAGATGC
CTTTACAAAGAAATAGATGCCAACTAACTTCTTGGTATTTTACGTCAAATTGTACTTAAACTATTATCCAGCTTGAGTAC
AAACTATAGTACACATGACATTTTGGCAATCGATGTGTATGCAGTGGCGGATTCAGAATTTTAAATTAATGGGCGCTCGC
TATATTTAAAGCATATATAGTACAACATGTTGATCCCACCTACAATATTGTTTATTTGGTAGATACAACTTATGTGCAAG
AAGAATCAAATGCTGACTAATATTTCATTAAAAAAGAGTGTTGAACTCTGCTTATTAGTCATTCCTTCAATATTTGTTGT
TGAGGAAGCTAGCCATGGCAACAAATTGTGTAAAGCTTCTAGGTGTATGGGCAAGCCCATATGTGAACCGTGTTGAAATA
GCCCTCAAGATGAAGTCTATTGAGTATGAGTTTATACAAGAACATGTGTTAAACAAAAGTGAGCTGCTCCTCAAATCCAA
TCCTGTTTACAAGAAAATCCCAGTCCTGTTCCACGACGAAAAGCCTATCTGTGAGTCCCTTGTCATCCTTCAGTACATCG
ATGAAGCTTGGCTTAATGGTCCCTCCATTCTTCCTTCTGATCCCTATGATCGTGCCATAGCACGATTTTGGGCAGCCTAT
ATAGATGAAAAGGTGAAGACTTAATTTCATTTGTAACTTATCATAAACAACCTCTCTACCTCTAACGTAGAGGTAAGGTT
TGTGTACACTCTACCCTCCTCAGACCCCACTTTGTGGGACTACACTAGGTATGTTGTAGCTGAATTTGTAACTACTAAGC
CTGATATGTTATTTGTGGTTAATTTCACGTATGATTATCACTGAACTTATTATTTAGTAACTGAACGTTACCATGCTTGA
AAAGTTGTTTAGATGAGTAGTTAAGTTCATCAAATGGTTGCAGTGGTATCCATTGGTAGCGGAGTATAGGAACGCGGAAG
GAAAGGAAGCAAAAGCAGCTGTGGTGGAGAAAATGTCTGAAGGAAATTTGATGCTGGAGGAAGCTTTTATGAAGATCAGC
AAAGGTAAATCTTACTTTGGTGGAGATAGTATTGGTTACGTTGACATTGTTCTTGGTAGTTTACTCGGATGGGTAAAGGT
CATCGAGATAATGGATGAAATGAAGATACTAGACGAAACAAAGACGCCTAGCCTAGCTGAATGGGCTGAGAGATTTTGCT
CAGACAATGTTGTAAAAGATATCATTCCACAGCCTGAGAAACTTGTGGGAATTTATCGCAAGTATCTCGAGGTGAAGTAA
GCTACCTCAAGTTAACAATGTTGCTGAGTTTTTCTTTGTCCGTGCTTTGTTAATGGAAGTGTGTCTCTTCCTAGATCTTG
TTTAAACGGACGAAAAATAAAAGATGTTTGTTGTATATTTATGCTTCGTATAAAAAATACTACGTTCAGTTGAACTCGTA
TCATCTAAGCTTCATCCCCCTTTGAATATGTCTAAATAAATTTGCTTCAAAGAATGTATTCCACATGCTGATATAGGCCT
GCAATGTTGTGTGTGACCATGTCAAAGTCATCTTAATATTTTCTCAATTTAGTCCCAATCTATTGCATTCTTGTTTCACA
ACAAAAAAACAAGGCAAAAAAAAGAGAGTGATGTGGCAGAGTGTGTGCATCACAATTTCTCTAAGAGAGTGAAAGACAAA
AAAAAAGTATTTTTTTAAAAAATAATAAAAGATTACCCTTCAACTCTACTTCTTTTCTGTATCATTTAACACAAATATAC
TAATTTTATGATTTCTTTATTTCTATATATGTTATTCAACTGCAATTTTGCATTTTGAAAATCGGCGTTCATTCGTTATT
TATTGTAAAAAAATTAAAATTGTCGGATGATCATTGATTTTTTTTATAAAAAAAAGTAAAAATTTCTTTTTAAGTGTTTC
CCTATATTTTTGCGTGAAAAATAACCGACGAAAGTGCATCGATTTTCTTTCTTAAGAAAATCAATGACAACTCAACGAAG
TCTATCGAATTTCAATATTTTTTTTGTAGTGTTATTAATTAGCAATGAATATGAGTTTTTTTTTTACTCGTATTTAGTTG
AATGAAAAATTAGAAAGTTGATATTTGAGTTAGTCCAAATCGAGAAGATATGGAAAAAAAGTATGTGATGTTATTTAATT
TAATTAATTGTTTAAAAAATAAAACCAACACACTTTCGTTGATTATTTTTTCACACAATAATGTACAGATGATGTTCATT
TTAAAAAATCAACATCATATCTTTTTTAAAAAATAATAATAATAATGGATGAACATCATTTTTTAAAAATAATATTTTTT
AGAGTTTTTGTATATTATTTTGTGAAAAAAATTTCGATGAAAGTGAGTTTTTTTTTTAAACAATTAATTAAATTAAATAA
TACCACTTTTTTTTTCTTCATATCTAGTGTATTTGGACTAACTCAAATATCAGTTTTCTAATTTTTCATTCAACTAAATA
CGAGTAAAAAAAACTCATTATCATTGCTAGCAAATAACACTACAAAAAAATGTTGAAACTTGATAGACTTCGTTGGGTGG
TCATTGATTTTCTTAAGAAAGAAAATCGACGCACTTTCGTCGGTTATTTTTCACGCAAAAATATAGGAAAACTCTTAAAA
ATAACTTACTTTTTTTTTATATAAAAAAAATCAATGATCATCCGTCAATTTTAATTTTTTACAATAACTAATGGATGAAT
GCCGATTTTTAAAATGCAAAATTGCAGTTGAATAACATATATAGAAATAAAAATATTATTTTGTGTTAAATGGTACATAA
AAGAAATATAGTGAAGGGTAATCTTTTATTATTTTTTTTAAAAAATACTTTTTTTTGTCTTTCACTCTCTTAGAGAAAGT
GTAATGCACACATTGTGTCACATCACTTAGAAGTACCAAAATGAAGCATGCAAATTGGAGTTGAAGGGTTAAAATGGAAT
AAGGTTGAGTTAGAGTGCCAAAATGAAATTTAGTATTCTATGTTTGCTTAAAATTATAATCGTTTGGCACGCAGAATAAG
GTGAGATATTCCAAGATTAAGCCTGAGACAAATTTATACCATCTACCAAACACATTATAAATTTTATTTCCCATCCAACT
TGCAAATTATTTTATCCCATCTCTCGGGTGGGATAAATTAGTCTAAGGATTATAAATCTCAGGATAATTTAGTCTGCATA
CCAAACAACCTAAATAAATATTCAACATTAGTGTGATACCACCTAAGTTCTTACTTCTTAGTAAATGTCATTCTTGGAGT
GAATTACTAAGTTGCCAAAGCATATAAATCTTTGATCATCAACATTGTGTTTCATTAAACATTTGTATCCACGTAGTAAA
TTAACAACAACAATTTAGTCATGGCAACAAGTATTGTTAAGGTTCTAGGTACACAAGCAAGTCCATTTGCAAATAGAGTT
TTAATTGCTCTTAATGTAAAGTCTGTGGATTATGAATTTATTCAAGAAGACATGTCTAAAAAAAGTGAACTTCTTCTTAA
ATCCAACCCTGTTCATAAGAAAATCCCAGTACTCATTCATGGTGACAACACTATTTGTGAGTCCTTAGTCATCGTCCAAT
ACATCGATGAGACGTGGACTAATGGACCCTCGATTCTTCCTTCTAACTCCCTTGATCGTGCCATCGCTAGGTTTTGGGTT
GCCTACATAGATGACAAGGTATTGCTTTCAACAGAAACTATTTTTTTTGTCACATTAAAGTAATCGAACTATGTAACTTG
CTCAAAGTCCCACATTGATCGTTAAAAAAAATGAATCTACATATTAGGTGTAGGATACTTTTAACAATGTGAGGCATTTC
AAGGAAAATCGTTCAGACTTGACTCAAAATGGACAATATTAAAGAGTACTTTTGGTTTGTTCTACTTCTAACCAACATGA
ATGATCATTATTTGGTTAGTCAAAATTCTTTTATTTTTCCAAGCTAAAAATTAACGTTCCGATCATTTGTATTTTTTCGA
GCAATTTATTACATAGTTCAATCACTTTAACGTGACTTAAAAATATAGCCTTGTACATAAGTAAACGTACTGTTATAGTG
AGTAAAGTTCAATTACTTTTATGACGAGACGAAAATAAATTTGTGACTACACTTGCAGTGGTTACCTTTGATGTCTGACC
TTGGAAAAGCACAAGGAGAAGAAGCAAAATTAGAAGTACAAGAGAAATTACAAGAAGCATTGGTGCCTTTAGAAGAGGCA
TTTGTTAAGTGTAGCAAAGGGAAATCTTTTTTTGGTGGTGACAATATTGGTTACATAGACATTACTTTAGGGTGTATTTT
GGGTTGGATAAAAGCAATAAAAATTATGTTAGGAATTGAAATATTTAATGTAACAAAGACCCCTGGATTGGTTAATTGGG
GTGATAGGTTCTTGGAAGACAAATTTGTTAAAGGTGCTATGTTGGAGCCAGAGAAACTTGTTGAGATACTAAAGTTACAT
TTGGCCAAAAGAGAGGCTAATAATGCAAACTAAAGGATGATTTCTTTTTGGGTAATAAAGATTGTTAGACTATGTTCTTC
ACCTGTTCGGACTTTTCAAAAATGTTGACATGTGTGTAGGATTAATATGCTTGTTTATTTGGCTTCACAAAGATCAAGAT
TGTAAAGCCAATTAATATGCTTAACTTATATACTATATATCTTATAGCTTAACTTGTGATCATGACGCTAGCTGATTCAA
GTGAAATTATTGTTTCTGACTCGAACTATGTAAATATGTTAAAAAGTAAAGTATATACGTATAATAAGATCACATATGTT
TTAAACTCACTGACTCTAGATCCTGAATTCGTCTCCGTATCACACAAATAAGATACAACTTATTGATTGATGAGACCATA
AATCCATGGGAGACTAGTTATTTGCAACCAAATTATCATATAACCAAGTAGTCAGTCAAATTTGCATCAGATAGATTTAC
TAAGGAGTAAAGCACTTCCTTTTAAGATATTTTATAGTTATACGTTTAGAACGTGAGACACCTGATTAAGAATAAAAGAA
ATTCAATCTACAATTTACAAAAGACAAACTAGTACCTATTACATCAATTTTTTGATAAAAGTGAGATATTTCGAATTCAT
TTGTGACAATATAAGTAATATAATAGGTATATATATGTGACACAATAATGCTTAGCTTTATGAAAAGGTGAGTATATGTG
CATCCTGGCATAGCCAAATGGAGTAAGTAGAAACAACCTTTCATTTTAGATGGAATGGGAATTATTTATATCCACTTTTT
GAGTCTTCTTAAAGTTAATTTCAAATAATTCAATATTTCCTAACAATACCATGCCTAATATGGTCTTTGTTCCTTTCGGG
GAATTCAACCTCAGTTTACGATTCAACAGAATTCGATAGTTTGAAGTTAAACTTAATATATATATATATATTCTTTTAGG
ATAATGAGTTGTAATATTATGCGTGTTTTACATACTTTTCAGTAATAATTCATATAGTTAATTTGCCGAAAGTCCCTTTT
TATTTTGTATATATTTGTGCTTTATTTTCTAGCTTTGTATTTTATATTAGATTTGTTAGGCTGTGTTTGCAACAAATTTT
AAAGTGATAGAAAATAAATTACAATCACAAATAAAATATGAAGAAACATAATTTTATTCATCAAGATTGCGGGTACAATT
CAGTTCCTTCCTTGATTCTACTCTCCTAAGATTTAACCATGATTCGAGGGCCGTTTGTGGCGTATTTCTCGAACTAGGAT
GATTTAGATTTGACCTCTATATGAATATTCCATCAATTTGTAGAATATTCGAGATGCCTTTTAAGGGAATTTAGTACCCT
TTATATAGGCATGAACTAGGGTTTATAGTTGAGTAACCTCCAAGAATTCTAATTGAAACTGAACACCTTCTAGAGTCCCA
ATTTGAATTGAACACGTCTTGTAGAGTCCCACAAAATTTCAATGTCTACAGGCTGCTATTATTTTTTTTCTTTTGATAGG
CTTTTGATGATAATTTCTTGAATTGTTTGTCAAAAGTTTTTCCTTTTGTAATGTTGTGCTTTAATAGAGAAGATTTGGAT
TAGATTATGAAATGACAATTTCTTGTATTAAAATTACATATCCTTGAAGATATGTTGCATGAAGGATGAAGATCTACACA
AAAATTGAAATTTTTGATTCAAAAAAAATAGTAATTAAGTCATAGGTCTCACACTATCTTTGTAGTTGTTTTTGATGGAA
TAATCTTAGGGAGGAGCTCATTTAGATAGATGAACATGGACTCCGGAAGAAGATAACTACAAACTAAGAAAGCTATTTGA
CGTCACACATCTATGTGGCAACAGTTTGGTGATAGCTTGGATTTAGCACCAAACGATTGTTTTATATATCCCTTGTATTC
TCCAATTTGAATTCTCGATTTAGTTGCATGGTCTCTTCTAGAAATATTACCAATCCAATCAAATGAAATTGTTCAAGACT
CACAATAACTTTTAAGAGATATGGAAGTACATTATATTGTATATCTTAATTAGTAGGAACCTAACATAGAAAGCCCCCAA
GTTAAAAATTAAATTATCAAAATGTCCTTATAAACTCATAATATTTATGGACAAAAATATAAATATACATTAATTGTAAT
AAATATTATCACATTCTATTTAACACTATTGTTATATATTTATGAATATAAATATAAATATAAATATAAATATAAATATA
TATAAATATAAATAAATATATATTATGAGTTGTATTTGATGTAGCTATTAGCTTTCTCTGATTTTCATCAGGCTCGCTTG
TTATGTATGTACAATATCTTTAGATTATAGGCTTATTTTCCATTTTCGTTCTTGTTTTTATCTATATAATAATTAAGATC
TATAATTTAGAATATCGATTATTTCCTATACAATTTTCCTTTCAATTTATTTTTTTGCTTTATTCATTTTAATGTAGTAT
ATAATCATATGTATTGTAGTGGTGTAGTGTTGTCACGAGCATGAACATTGAAGTATTTTTGTTGAATTGTCAGAAATCAT
TTTCACATATTTTGAACTTAACTATCAAATAGCTAGAAAAGTATCACATTCATGCAACTTTTTTTTTATTTTGTCTTTTA
TTACTCAATACGTGTTGCAATAATTTTAGATGATTATGTAAAATTTTGTACAAAATAACTTGGGATACACGTGCAACGCA
CGTGTCCATAGACTAATATATATATATATATATATGCGCGCGCGCCAAAACTTTATAAATTGAGTTTGATTACACATTTT
AAAGCGCTCACCCAACTCAAAATTTAGTGTCTAAATTATGAGTCATTAAGAGTATAAACAATAATGTAATATTGTTTGAT
TTAATATACAGTTTAAGAAAGTATTTTTTTTTCAAAAGAAAAAAAAAATTGAAAAAAAAAAAGATTGTGATTTTTTAACA
TAATATTTTTTTTGTAAAATTTGTGATTTTAAATATTTCATAGTATTTGTGTGAGTATAAAAATTTTCATCAAAGGATTA
AAAGGAAAGTTTAAGTTAATCTTTTTTTAAAAAAATAAATAAAAGCTGTCCCTCTTTTTTGTAACAAATTAAAAAGAAAA
TATTGTCAATGAGAAAAGTACTTTTGGGACAAGTGCACAAATAGCCTGTTTTGGGACCATATTTAAAGCTTAGCCAAAAT
TTATTACTCCCACGGATTAAAAAAGAATGACTTAATTTGACTTGAAACGGGATTTAAGAAAAAAAATAAAAAATTTTAAT
TTTGTGGTTCTAAATTAAAGTTATGTTAAATGTACCAAAATGTCCTTTTATCTTGTGGCCCTAAACATGTCACATAAAAA
GTTAAAGTCAAATTGTTGCCAAAAAAAGAAAAGGATCATTCTTTTTTAAACATACTAAAAAGAAAATTGAGACGTTCTTT
TTGAAACAGAGGGAGTATTTCATATATGTGTAAATTTAGCCATTTTGGAATCAACCCCAGATATAGACGGTTGAAGTTAA
AAAAAAAAAAAAAAAAATCGCATCCAAAGTTATAAATTTATCTATTTATCATATTTGTGCAATTAAACTTTTAATTTTTC
GTTTGAACTTTAGACATACACATTGAAAATTGGCTACTTTGAACATTTTGGAAGCAAGCAAACTTCGAACATTTTTCTTT
GATGTTTTAATATGTCAATCCCAAACTTTCAGTAAATTACATCCAATGACTTAAAATAAGCGACCTTGAACTTTTGATCC
TCATTTGCATCATGACCAAGTCTTTAAGATAAAAAGTAAAAGTTATTTTACTTGAAGTTTTGTATATGGACAAGTGAAGT
CAAAAGTTAAGACTATTCATTCAACGTCAAACTTAAAATGTTTTGAAAAATATTTTTCTAATAGCCTTTAATTTAAGAAA
AATGACTTGTCTACCAAAACTCAAAAGTAGGGAAAACATTTTTCTAAACTCTCTTTCAACCTCACCACTTAATCCATCCA
AACGCCCCTCACCCCCTAGCACCTAAAACCTACCACCTCGTAATACAACCTGCCCCGCCCCGCCCCCAACCGACTTGGGA
CTCAACCCAACATTGCCTAGAGACCTGCCCCAAACTAGGAACCAACCCGAAACTTAACCCCAACCGAACCCTAACTCTAA
ATCTAATGCCCGACTTGAGACCCTCCCCTACTCGAAACTCGACTAGGACTCGTGACCCAATTACTCTTGAACGTAAATTG
AGATTGGACTCGACACCGACTTCAAACTCGATCTCATCTGAGACTCGACTTAGTTGGTTGGTGTCAGGGTCTGGGTGAGA
TTGAGATCGGGTCTCAAATTTGGAATCGAATATCAAGATCAAGTCTCAATAGGGGTCAAGACAGAATTGTAAGGTCTCAC
GATCAGAATTTAAAAAAATCAATTATAACTCAATAGAATCAAAATTGACTACCAAATGCAATTTCTAGTACTTTTCATCT
TCAAGCTAGTTTGGATAAGAAATTTGCATTGTCCCCTTAAACTACATCATCAACACTTCTAAGAAGCACTATATATAATA
TACTTATTTTTCATATGATAAAGTAGTAATAAAACATTCTTTATATAGATAGAAACTAAAAAAAAAAAAAAAAACCTATC
CTAATCAAGAAGCAGCATTGCACAACCAAACCAACAAGGAATTGTGGGAGAGGTTTTGAGTTTGAGTTCCCTTAGGTATG
GAATTGTCCTTATTAGGGAGCGTTTTATTCTCAATGTGAGACTTTTCAGCGCGAATTCAGATTTAAACGGCTTCAATATG
GATAACGGATACTGAAAAAAAAAAAAAAACATTGCACACCAAAAAAAATTCGGACGCAGTGTCACTTGCCTAACTCCTGT
TTCGTCGCTATCCCAAAAGCAAAACCTCCACGTTTTACTATTTTATCTTTCTATATACAAAAAAATCACCAAAATCAAGA
ACAAGAAGAACCCACCAACTTCAAGAAAATGGAAGAATTCAAAGTAGACAAATGGGGTTATCAAGTGAAGACTAGTTCTG
ATTCTTGCATATCTGCCATCAATTCTTACTATCATCAGGTACCCTTTTCATATTTTCTTGATTTTTATCAGTATGAGTTA
AAAAAATAAGATTTTTATCAGTATTGAGTAAAAAGATTAGATTTTTATTGATTTTGGGTTTATGTGAACTTTGATTCTTG
AGGTTTGGTCAGGTACTTAGCTATGGAAGAGAGAGGCCAGTTATATTGGAAGCTCCTAAACAAGACCCAACTTGTGTTTT
GGCTAATATTTTGGCTGCTCATTTTCTTTGCTCTGCTGATTCTTCGCGTGCTATGCTACTTTTTGAAGCTGCCAAGTCTT
GTCTAGTACAAATTTTGCAACTTTTTTGGGTGCATTTTGGTTTGTCTTTTTGTATTTGGGAGTTTGGTTTTACTTATTTG
TTGTTAATTTTCTTTGTTTAGGAACAAGCTAGCTTGTATGAGAAAGTGGTTTTTGAGGCAGTAAGTTATTTGATTTTACC
TAATAGAGATGATGATGTGGCTGTTGAACTACACTTAAAGGTAGGTTCTTTTATTGCTGTTTGTTTTGTTTTTGATCTTA
TGTTCTACTACAATGGTGTCTTGTTAGCTTCTGATTATGATAGTTGTAATAGTTTCAATTAGCTAGTAAAAGGGCAGTCC
GGTGCACTAAGCTCTCGCTATGCGCAGGGTCCGGGGAAGGGTTGAACCACAAGGGTCTATTGTATGCAACTTTATCCTCC
ATTTATGCAAGAGACTGTTCCCACGGCTGGAACCCGTGACCTAGTTTCAATTAGCTAGTATGCCCAATAAATCATAGTGT
GTCAAAGTTTATCTCTCTAATATTCCATTTTTCAGAACCATATGATTGTAAATTGTTCTATCCATTCTTCTGTGTTATGT
TCTTTTGACAACTCCAATTATCATGTGAATCCCAGTTCAATTTCATCAGATAGTGACTGTTATTAAGCGATCTTTTGAGA
ATTCAAATTTGGTCTTCACTGAATCAGAAAATATCCTGTCAAGGAGTATCTGATTTTGTTGGTCTTTGGCATAAAATAAT
TAAAAATCTGTTACTTTAAAACCATAAGGATGTTGTATTAAGATGGACTTGTCAAAAAGAAAAGGACAAATAGTAGGTGG
TGTCAATTGTAATCGTGTATCCATTTTAGTATCTTTATGAGTTTGCTTTGATAATCTCAGCATAATATCTTGATTGATAT
ATGCATTGCCTATTTGCAGCTGCTTAAGGATTTCCCAAGAGATCTGATTACGCTAAAGCGAGCTCAAGTGCTCTCTTTCT
ACATGGGTCGCCCTGATTTGTCTCTGAAACTTGTTGAACAGGTTCATACTATGTTGACTAAATTTTGCCTTGACTTCTTC
CTCTCCTAGACAACTTAAGAAACAAAAACAATAAAATAAATATGTAATAACTTGTATCAGATATAATATCTGGAGGTTTA
ATATCCATCATAGGAGTGACTAATGTAGTTATTTCTTTAAAAATGAGTTCAGATTCCTTTTATGCAATTCTTCCTAGTAA
AGTTTCTTTGATTTTGTCCTACAGGTCCTACCAGTAAATAAACACGAAAGTTACATTTATGGCATGCTCGCGTTTGCCCT
ATTAGAGCTTGGTCGATATGTGGAGGCAAAAGAAGCTGCAAATAAAGGCTTTGAGATTGATAGTGAAGATGCCTGGACAC
ACCATGCTGTGAGTTACTCCTGTTTGCAAGTTACTCTTTCCTTTATAGCTGATACAGGCACATTTGTGGTATTATACATG
CTTGAGTTTACTCCGCAAAATTTATCAACAATAACTATTTCTATGCCTCAATACCAAACTAGTTGGATTTGCTCTGTCAA
AAAGCTTGCTTATCCCTATATTTCCATGTAAGTATCTAACCAAACTAGAAAGTGGTTACAAAGGCTGCTGGCAAACACCA
GACCAAGCTAGGGAAAATCTTCTGCACAGAACAAACCGTGTAATTGTACCATCAACCATTAACCTCTATCCCAACTAGTG
AAATATCCATTGCACATAACAAACTTTTTATTGCTAGTCCAGTCATCATAATACTGCGGATAGTTAACAAAGGTCCCATT
TTTATTCTTCCAATTTTCAAATTCCTATCCTATATGGCAGGCTATCTCTCATCTAATCATTTGTTGTCAATCCAGCTAGC
TAACCTTATGTCAAAATAGTGCCGTTAATCTTACTGAGCATTTGAGGGAATCTCTTCCTATTGTTTTATCCTAGAAGAAA
AACAATAAACATGGACATAATTTTTTATTGTGATTGAATAGGCGGTGTAGTTTGTATCATTTTGTTGGCGGAGGAAATGC
ATTTTATTCATTCACTGATATTCTAGTATACTATTTTTTTGCTTATTTTATCACAATCTCCTTGCAGCTCTGTCATGTTT
ATCAGTATGAGTGTCGTTTTAAAGAAGCAGTACAATTTATGGAGGAGTGCTCAAGAACCTGGAGTTCTTTGTCATCTTTT
ATGTATGCACAGAATCTGATAAAAGCACTCCTAGTTCGGTTCTGAATATAGTATTTTTAAAAGCTAACCATTAGGATATT
GCAGGTATACACACAATTGGTGGCACGTTGCGCTTTGTTATATGGAAGGTCATTCGCCCATGGAAAAAGTAAGAGATGTT
TATGATCAAAACATCTGGAAAGAGCTGGAAAGAATTGATGCTAGTCCATCTGAAGTAAGTTAGTTGTTTGTAGTCAAAGA
ACATTTTAGTTCTTTCAATATGCTGAGAGTTACATTTTTCTTCGCATGCAGGTGTACTTGAATGCTGTTGGTTTGTTACT
CCGGGTATATCTACGAGGTGGGATTAATATATTTGGGGACCGTTTAAAGATCCTAGCTGATCGTCTGACAGATAAAGTGA
GTTCAGGTGCAGAAGCATGTTAATTTCTCTTTTTAGGTTATAGGATAATTGCATGCATATTCATTTAAGTTGGGATATGT
TGGTCCTTCCTACTTTTGAGATGTGAAAACTTGGGTAACAAGCTAGTTCGTTTATCTAATCATCAAAGACTTAATGAAAA
AATATGGAACAAATTTGATATACTTGTTCTTATTGTGAAATGGAAGGTGGCAATTTAAGTATATTTACCAATACATGCTT
TCAGAAAGCTCCTCCGTAACCCCTTACTAAATAGTATAATACTGATGAAGAATATCTTCAATCAGTTGAGAAAATGGATT
AATGATCGGGTTTCATTCTTTCAGTGTCATTTTCTTTTTCATGAATCATTTCCTTTCAGATTAATGTTAATGATACTTCG
GATTGGAACTGTAAATTTGATCTGCATTACTATGAACTTCCATTCAGCAATTACATTGTGCGGTCCTCTTCCCCTTCGGT
CTATACAATGTAATACAAACTAAATGTTCTGTGTCTTTGTGCTGCCACTGCTATATTAGGCTTTCTGGTATCTTGAATGG
CACCTGGATGTATTGGTGTTATGGGCCCTATCCTGTACAGGTGAAGTTTCTAAAGCAGAAGAGTTACTCGAGGGTTTAAA
ATACAGGTCAGGACGGATTTAGCACTCTTTCCAATTTCATAAACCATGCTGTGTCCAACCACTCACTCTGATAATTTTGT
GCTTTTCCTGTAGAATTTCTGCCATGACCAAGAAAAAACGAGAATATATGCAGAGAGCTGTGCTGGTTTGTCCCTTTTTC
TTTTTTCTATTTACTAAATTCTGCATAACTTCTTGGAGAAGTACTCACACTTCACAGCTTCTTTCCTCTTTCAATAGCAA
AATATTCTTTTTTATTTAATACTAAAAGATTTTCCTAATGCATTTTACTGTCTTTATAACTTAGGCCTTTTTTTTAGATC
CAAAGGATTCATTCTGCTGCTACTTTAGAATTTAGATGAGGATCATGGTTTCTGAGGGAGATGAAAACATATTACTGTTT
AAACTTACTCCCGTTTTAATTTGTTTGTTTGGTTTAACTTGACACGCTAAGAAAGTAAAGAAAACTTTTGAATTTTGTGA
TCACTAAAGATGCGTAGAAGGTACCAAAATGTCCTTTAATCTTGTCTCCTTAAACATAAACATGCCATGTTGAAAGTTCG
AATAAAAGAGTTGCCAAAAAAAGGAAGTCATTCTTTTTAAAACGGACTAAAAAGGAAAGTAAGACAAACAAATTTTAACG
GAGGGAGTATTGATTATTCTATTGCTTAAGATTCTCGTGCCTATCACATCTTTGAAAACATTGATTCATTTAATAATCGT
ACGCTTGATATTTGATAGATAAAAACCGTTTCTTTCAATTTTTAACTTTTAATTCTTTCCTTATATTTTATTTTAGCTTG
CAGAAGCGTTATTCGAATATGGTAAGGGTGAAAATGATCGGGCATTGGAATTGCTCGGACAAACATTTGATGCCATTGAC
TACAAGGTAGTTTGAACATAACAACAAGGGGGACATCTGTAGTTTATTTAGCATTATTTTTATATGTTTCATGAATGATT
AGCAAAATACTACTTTGTGCAGATTATTGGAGCGTCAGACGAACAGCTTGACGTTTTCAATGAAGTTTGGATCACTATGT
TGCTAAACAGTGGTCAGGCTACAAAAGGTAGATCATTTAGCTTCTATTTTGAAAGAAATTCTTTTTAGAAGTTTCCAGGG
GTGGTGGTGGTTTTTATTCCTGTAAAATGGAGTATGGCCTCTTTAAGAACATCAACAACAACATTCCCAGTGTAATCCCA
CAAATGAGGTCTGGTATGATTAGGATGTACGCAGACCTTACCCCTACCTTTGTGAGGTAGGAAGGTTGTCTCTAATAGAC
CGTCAGCTCAAAAGAGGAGTATTCAAAGTAGGTTGCGAGAAAAAGTATGGCGTCTTTGATAAGGAAGGAAATTTGATCCT
AGGATCTATCTGCTACCCTTTAAACCTCACTCTTTGGTATACACTTATTTTTGTCTACTCTTAAAAGTTCTTAGTCACTT
ATCCTTAAGCTATGGTTTTGGAACTCGCAGCTATTGAGGCAATAGAGAAGCAGCTAAAAAAGAGGGAAGGAACCCCATTC
TTGTGGCGCCTCCTGGTATGTCTTGTCTCTCTGCTCCATAATTTTAGCTTCTAAGCTGAGTAGATTTGTTCAGGAATAAC
TGCCCTTTTCACTGCCATCTCTTAAGATTAGCACTCCTTATCCAGGTGTTTCAATTGCCTCACATAAGCCTTTATTCTTT
TCTAACATGCTTCGACAAATCAAATCGATAATGGTCTGTCAAATACGTACCTCGTGGATTGCACATTCCACTATGAATTA
CTGTTTACCTTGACTTTGTATCTCCAAATTCTGCAGTAAATTTGCAGTGTTTTATGTAATAATATGGAGGTAAAATGGAA
AAATGTACCAATAAACAGTGTTCTTTCATGTACTTGTGCAAATTATAAGTACAAGCACATTCCAACTATAAAATATCATA
TGCTTCAATGATCCATTTTTAATGTCCTCATAAGGTCTCTAAAGGCTCAAATTTGATGCTATCAAGTTGTAAGGCATAGA
GTTCTAGTTGCATGTAGAATGAAAACTATAGTATATTGAATGAGAAGCTTTTTCTGTTCTTTTATTAGTTGATTTATGCA
TCGGATTCCATTCACCCTACAATTGAGAATAATGATTGGCTCTATCTATTAAGATTTTGAATTCGTTCACAATGATCAAA
TTATATTTGGTTTTTTTTTTTTTTTTTTGATAACCGAGAAATCCGTCTGTGACCCGCCCTTTGGACCAATCACAGTCTTC
TAAACTCGGTGGATAATGGGCCCGCCCCTCTACCCTTCTCCACTTAAATACCGGGCTTCGCTTTGCATGGTGTGGGGCTT
GAACCTGCGACCTAAGCCACAAATCCTCCACCTTTTGCCACTTGAGCTAGGCCTTGGGGGCCAAATTATATTTGGTTTTG
TTTCCACCTTTCTAGTCATTCTTGGTAAATCCTTGTTGATCTCTCTCCTCTTGCTCGACAAACAAACTTTTCAAGCCTTG
ATTTGTCCTCCGCGACAAGGAATTGGATTATAATGTATTACTGTTGCTTGTTGGTTCAGGAAAAAGGTTATTCATCATTG
TCAAGAAACCAAGAAGCTATAGAAGCAGGCAAAAAAGCTCAGTCATTGGAAGGTGCATACTTCAATTAATCTTGGCAAAG
GGATGATAACTATCCAAATAAACTCTCATCCACCTCTTAATGTTAGTGATTTTCACTTCTCGTATCCCTCTTTTCTCCTC
TAGTAGAATGTGTAGTAAAGTTTCTCCATGTTGTGTATTTTATAAGCAGTGTCCCCCATGCCAATTCTATCGTTGGTGGT
CGGAGACACTTGTAGCGAGTACAAGAAGAAAACTCGGAAATCTTAAATAATTTCTTTTTTTCATAACGGTGGTGTTCAGA
TCAGATTGTTGTTGATTGTTGTACCTTAACTACTATTTTACCGAGTACATGTTATCTTTCACCAGCACAGATAGAGAATA
AACTACAAAATCTTGAATAAATGAGTAATATTTTGATTTGGCAATGAAATGGCACATGGTATAGCAGTTGTGATTTTGAG
GGGACCTGACTTAATTGACTAGTAGATGTGCCATCATGTTGGCCAATAATGTTTGTACTATCTAACTCACAAGGTGACCT
TACATTATTCCTTGTCCCTTTTGCCAAAATTACTTGCTAAAAAGTCAAATTGATCCATGTGGATGTTTCCCAAATAGAAA
TTCAAAACTTAGATAGCTCCAATTTTTTGTTGAAAATGACATGAAAATAGTCACTAATGGTAGTGACTAGTAAAGCACAT
GCATTCCTAGAGCCCTTTGAATTGACTTAAAAAAATAATTTTTAAGTTAAAAATAAAAAATCAAATTAAAATGACGTTTA
AGTCAAAATAAAAAATAGGGAGAGACGTACTTTTAATTTTTGACTTATTTAAAGTCATTTAAACTTATTTTAAGTTAATT
TTGACCTTGCAAAACGCTTTCTAACTTATTTTGAGTCATTTTAAACTTATTTTAAGTTATTTTTTATATTTGTCAAAAAC
TTCCAAAAGTCAAAAACTGATTTAAAAATAAATTTGACTAACTTATAAGCCAATCCAAACACCCTCTTAATTTTTCATAG
TTCCCTTCAAATCTAATGAAAAAACATTCAACTTAACCTGTTTAGTGTATACTTAAGGACTATTTCGAACCTACCATCAA
ATATAAGGAACCATTTTTTTTTTTCATTTTCTCTCACAACTAGAGTAAATATAGCATCTGATGAATGCACAATATTTAGT
GTCTTAAAACAATAATCAAAATTGCAAGTTCTTGTTTAAGCATTGAGTTTTGAGTATTAACATCTGCAATTATTATCATA
GCCAAGTCAAGAAACAAAAAGTAAATTCACAAGCAGTAAAAAAAGTGGGATATATTAACATTCCATTTTACCACAATCAA
ACAAATACTTCAACTGACACCTTTTCAGTCCAAAGTCCCCCCCACCCCACCCATCCCACACACATGTACAATACACATTT
ACACTTTAACAGATGATTATTCAATGAGATGTTGGTACCTAAGAACCATACTATATCGGCTACCTCTCATCAACACAATT
ATCGTACACACAATGTGATCGTTCTACCTAATACCTGACTATTTCTAATCAGTATAGATATCGATTAACTCTGTCTACCA
AATAATCGATTAATTAGTCAATTAGACCAATCCCATCAGGAACCACCATGTTACTAGAATTTGAAGTCCTCAAAATACCA
CCACTTCCAACTCCTCTTGTCCTTCCCCTTATCCTTCTCAATTCTGCCACCACATCTCTTGAATCAGGCCGATCATCCTT
ATCGGCCGCTACACAACGGAACGCGAGCTCAGCCACTGCGCCGACGCCTTCCATTGCTTCACCATCCACCACCAAAAAAG
GGTCCACAACTTGCTGCAACAACCCCATTTGAATTCTTGAAACTACCATATCAGCCAATGCCATTTCCCTCTTCTCCCTC
TTTTGGTCTACAGCTTTCATCCCTGTTATTAGTTCCGACAACACAACACCAAAGCTATATATATCACTTTTTTCGTTCAA
TCTAAACGACTTGTGATAATCAGGATCTAAATAGCCAGGAGTTCCTTGTGGACCTGTCCAAACTTCACCAGTAGAATCAC
CAGATGCTACTGATGTATCTGTGCATACTAAGAGTCTTGATAGCCCAAAGTCACCAACTTTTACCCTCATATCTTTTTCT
ACAAAAATGTTGGTTGATGTAATATCTCTATGAACTATAGGTGGAACAACAGAGAAATGCAAGTACTCAATTGCCATTGC
AATTTGTAGTGCTATATCAACTCTTAAAGTCCATGTTAAAGAACCTTTTTTGTACAAATTCTTGTTACCATGAAGATGGT
CAGCAAGAGTACCATTTGGTACATAGTCATAAACCAAAAGAAGCCCTCTTGGATCACTACAATAGCCATGAAGTTTGACT
AGATTTGGGTGATTGATTGATGACAAAATCAAGATTTCATTGCAAAATGACTTTGTTGAAAAAGCTTTGGTACCACTGGG
AGAATGCTTATGCAAATGCTTTACTGCAACAAGCCTACCATCATCAAGATTCCCTAAGTACACAGAACCAAATCCTCCAT
CCCCAAGTTTCCTCTTGTGATCAAAGTGATTTGTGGAGCTTTCAAGTTCCTCATAAGGGAAAACTGGTGGAAGTAAACTA
GCTAATCGATGCCTACGAAGGTAAATGATAGTGGGATCTTCTTCTGAACCAGCCCCTTTACCTCTTGAACGAAAAATTAA
AGATCCAATAGAGAAAACAACCAGAAAACACACAAATAGAAAGACCATTGACAACATAACTACACGATTCGCGCTTTTTT
GTCCAATCAAAGGAGGTGAGTACCTAACTTGTGATGATGGAAAACATAAAAATGGTTTCTTGGGGTGTGAAGAATTGAAT
CCACAAACACCACTACTAGCTCTGCAAGTCCTACAGCTTGAAAAATATGAATCTTGTTCTTCATCCCACTCAACCTCAAT
CCCCATTTTCAAGAATTCATCAAGAAACCCAAGAATGTCACTTTGGCATCTTTCATCAGACTCAAAATGGTGTTTCAATC
CACATTCATGCAGAAGCTGAAGTGGGTTCTTGATAAGTTTACATTGCCATGGACAGTGACTACAATTAGGGAGATTTGTG
GGTGGACAAGGCCTAAGAGCAGAAAGCCTAGAACAAGATGAGTCAGAGACCTTAAATGGTGAACCAGAAAGGGAAATGGA
TCTATGGTGCAAAGAACAGTTCTTGAAATCAGTAGATACTGAGCTGATTTCATTTTGTGAAAGTGAAGCTGGAGAAAGAA
GAAGAGTTGAAGAAGTAGACTCATAATGAAGCAAAGAGAAAGAAAAGTTATTGATTGAAATAACAGCATGTGAAGGTGAA
CATTGGATTTGAAAAGAAGGATGACCACAACCAGGAGATGAAGAAAAAGGAAAAGGGGGAAAAGAAGCAAAAGGTGGACA
TGAGATTTCAGATTTTAAACAGCTATGAACTGCTGCTGCTGCTTCAAGAATGAAAACCAAGAACAGAAAGATCGAAAAAA
ATGGTAACAATGACATGATTATGCTGAACTCCAACTAGTTACTGAAGTCATTCAACAGCAAAATCCAACATAAAAGAAGA
AAGATTGAATCTTTGGGGAGTTAAAGGGAAATCTTGATTTGGGGTTAAAGCAAAACTGCTAAAAATGACATGATTATGCT
GAACTACTACTAGTTACTGAAGTCATTCAAAAGCACAATCCAACAAAGAGGAAGAAAGATTGAATCTTTGGGGGTTAAAA
AGGGAAATCTTGATTTAGGGTTAAAGCATAAATGCTTAAAATGACATGATTATGCTGAACTCCTACTAGTTACTGAAGTC
ATTCAACAGCAAAATCCAATAAAAAGGAAGAAAGATTGAATCTTTAGGAAGAAAATGGGAAATCTTGATTTGGGGTTAAA
CCAAAATGACATGATTACGATGAACTCCTACTAGTTACTGAAGCCATTCAAAAGCAGAATCCAACAAAGAAAGAAAAAGA
TTGAATCTTTATGGAGAAAAAAAAGAGAAATCTTTGAATCTTGATTTGGGGTTGAGATTCTTTAAACTATTATCACAACT
GCCTAGGATATTGGGTAGTAGAGAAGTGAGAGTTTGGGAGTGTGGGGGGTCTCGAGGTAGAAAGAAAAGAGGAAGGTCAC
GTGAACACAATAGAGAAGAAGACAAAACAAAACAAAAAATGATGAATTGTTTGATCATTGGTCCATAAAGGTATTTAAAA
AAAATAAACTATTTGGTCATTTTAGTAAAAGGAGGAGATAAGGGGGTTGGATTTTTCAAAAGAACGATCTTGAAGGAAAT
TTTGTTTGTTATTCTTCGTTCGTTTGGTGTGAAGTTTAAGATATAATATTTCTAAAATAAAATATAAAATTATATTATTT
TACATTTGGCTGAAGATCTTGGGTAGTTCTTAGATTATGGATTGAACATCGAATGAGTGGATTCAAATTTAATATTACAA
ATTTTAAATATTCAAAAAAATTCATATTTAGCTTTATCACGTATTTTTTTCGTTCATTTTTACTTGTTATTTATTTTTAA
AATAAGTTTCATTTTTTATTTGTCAGTATTGTCATATCAAAAAAAGTCAATTATAATACTCTATGAAGTTTAAAAAATTA
GCATCCTACACCCCTATTTATTATAGTATGAAGTTCATTATGAAATTAATTTATTTATTTTTATTTGTCACTATTTGACT
TTAAACGGACAAAATAAGGGGTTTGGATTTTTTCAAAAGAAAGATCTTGAAGGAAATTTTGTTTGCTATTTTTTCGAAAA
GAATCAAGAAATGTGATTTGTTTCCCTCCATTCAATACCTCGTAAATGATGAAAAGTCTTCCTCTTTCCCTCCACTCAAC
TCAAATATTTTAAACTCAATATATGAATTAAAATAATTATCAATATTTGAAAGTTAAAATTGAACTTTATAAATGATAAT
CAAGTTATTTTATTTTTAGAGTATACATTAGCATAACTAGCAACAGAAAACTTGGAAATATTATTTGAGAATTGTTCATA
AAATTTTTCATTTGTGACATTTAGCATGACATAATTTTTTTTAGACTATAGCATTTTTTACCCAAAGAGCAACACCATAT
GGGGTTTTCAGTGAATCTAGAAATGGGATGCACAAATCCTCTTCAAGATTCGGTTTCATTTTTGTATCTTCATTACCTAT
ATTTCTCGCTCGTCTCTTTCTCTATGTATTTGCATATATCGGATAGTAAAGATACATGTATTTAGTTGTATTTTACTTGA
AATCTAGTATGAAATTATTAATTGTTAAGACAATATGTAATTGTGATCAAACAACAGGAAGAATTAATAAACACAGTAGG
AACGTTTGTGTAATTAGGTAGTAATTGGACAAGAGGATGTTGCTCGGATGGTAAGCACTCCTCACTTCCAACTCGAAGAT
TATGAGTTGAGTCACCAAAAGAACAAAAAATTGAGAGCTCCTAGGGTCTAAAATACCGTTAACCTATTGAAATTGGTACA
AAGATACCCTTCGTTAACCTATTGACCATAAAATGTCAGGGTTAACCTTTGTGGCCCTTTGTTACCCTTATTCACAAACA
GCCCATTAATTGAATTAATTAGTTTTGTCATTTAATACATGTCACATTTTGATTCACTAGAAAATTAATTCATCAAAACT
AATTTAATTTAGCTCAAACCCAAATCTACCCATTAAATCACCCACCCATGACTCAACCAAAACTCCACTATTTGGAACGG
AGTCGTTTTATCTGCAGATGCAGAGAGGAGAATTTCGACAAATATGGTGAAGGAGATCAAGGCGATGGAAAGGGAGTAAA
AGGCGGGGATTGTCCGTTAATGTCCGTGAACGTGAATTGTTTCAAGTAAATTATAGGAAAAATGCATAAGTATCCCTGAG
ACACACCTAATTTTTACTAAGGTCCTATTACCCCCCTCCCCCCAAACTTATTTTATATATAATATTCTACCCCTTTTCGG
CCTACGTGGCACTATCTTGTGGGCCCAATGCGTGTTGACATTTTTTTCAAGGATAGTGCCACGTAGGCCAAAAAGGGGTA
GAAAATTATATATAAAATAAGTTCGGGGGTAATAGGACCTTAATAAAGGTTAGGTGTGTCTCAGGGATTTTGGGCATAGG
CTGGGGGTACTTATGCATTTTTCCTAAATTATATATAAAAGATTCAAAATATTCAGAGAATTTCATATCTAAAATTTAAA
ATTGTTTAAAGGTGATTTTAAATTGATCGAAATTAAATAGTCTATACTTCATGTATAGTCTATTTATACCACGTAAATAA
TTCATAAAATACTTGGAAACCAAATACTAATGAATATTCAGGGGAATCATTCCACTTCCAAATTTGCGCGCCCTCCTACT
CAGATGCCTCATATTAAAATAATAGCTGACAATTACATATTATTTTTGTATATTCACATATAGTATACATAAAATACATA
CTTTATAGCGTAATTTTTTTTGTATATAAATGTCTAGCTAGTAAATATAAGGAAAATTGTATGAAATAGCAAACTATTAA
TTCAAATTAAATGTTATAGCTATAGTTTATTTTATTTGTAATTCGCAACAAATATCCCATTTTTTAGCCATCTGGTTCAG
TATACAAATGTATAAAATGCATTTATGTTTGTATAAAGCGAGAGAAAAGTGTATATACAGATACAAATATATATATTTTC
GTCCTATACACTTATAATTATACAAATATAGATCTTATTATACAAATTACAATGTATAAATGAATTTATACAAAACTGAA
CAATTTGTATAAAATTAGATGTATCTAGCGAATTATACAAATCAAAAGCTCCACAGCAAACATAAAATTTGCTATGGAGT
GCAATTATACAAACTATAGTTATAACATACAAATATAATTTTTATATTTGCTATATGTGAAAGTTTCTCTAAATATAATT
ATTTTTAATCAAACGATCAAATATATATTCACTAGAGCATTACCATTTTTTGCTATTGGGATGATTTTAGGCACTGCCTA
TTCCCTTTGGCTATATAATCGTGTAGTTTCTGAGAATTTAAAACCTGATTTCCTCCATAAATTCTCATTTCTTTCATCAA
ATTTCTTATACTAATTAAATGTGTCTCCATTATATTCACTAAAGCATTACCATTATATTCACTATTGGTTGACTATTTGA
TTAGTATTAGTGCTTTTTGTTTACTACTATTGCTTTATGTATCTTTCATTCACATTTCTTCTTGAGTGAAAGTGGTACAC
TTACCTCCTAAATCATATTTTCTCACTCATAATAAAACTTCTTAGATTAAAAGTGACATTCTTGTTGGTGGTTGATTCAA
TTTTAAGATCATATATGAGGACACGCGGGTTCCTCATATATGGTAAGCAACCTTCAACTCGAGTTCGGAACCTAAATAAG
CCACAAAAACATAAAAGTGACCAAAATAAGCAACTACTTTAGTAAGTAACTAAAATAGGCTTAGTGGAAGAAAAAATTCC
ACTTTATCTAATATTCTAAACGTTTTCCGTTAGTTTCATAACGTGTATATTTTAATAGATAACGGAACTATTTCCTACAC
TTTATAAAATGGAACTATTTCTTACACTTTATAAAGTGTAAGCTTTTCTTACACTTTGTAAAGTGAAACTTTTTCTTACA
CTTTATAAAGGAGAAAAGGGTCAAATGCCCCCTCAAGCTTCAGAGCTGCCTGGACCGCTACCACTTCTTGCTAACAAAGG
GGGGGTGCACCCTCACCGGTAAATCACCTAACTTTGTATAGCTGAAAGTTGCCAAATCGGTTGAAAGAATTGAAAGGAAT
GCTGGAAAATGAGCTTCAAAGCTTGAACTTCCACTTTCAATAGTCTTCAGTCATATTTCCAACTACACACTTAACCTTTG
CGGGGGTCCTATTACCCCCTGAACCTTTTTTTTAATATTAGTTTACCCTCATACGTTGATGTGTGCACATACGTGAACTG
ACCTCCATGAGCCGCGTAACAACGTAATAAAATGTCCATGTGGAGTCCAAATAATCCTCCCAACGGTAACTTTACGTTTT
ATTTAACCATTACATTTATTTTTTATTCTTTTCCCAATTCATTTATCTCCATCTCTTTTGTTCTTGAACAAAAGCTCTCT
TCTTTGTTCTTCATCCACCATTTTCAAAGCTTGAATTTAGTTGTTGTATCTTCTCCAACTAAGATTGAATTTAGGGTTTG
CGATTTTCTCGAATTTAATATTGAACAATCGAAATCTTCCCCAATTCGACAACTTGATTTTTTTTCACTTTGTGTTATTA
GGATTAGTAATGTCAAACGCAAAATTGAATAAGCTATGCATGGAAGAATCAGACCCAATGCTCAAAATCATAATACGATG
CAAACATGAGAAGTTTGTTGCATATGCAGTCTTCCTGGTCGAAGTCAAATCCCGGAAGACGATTTTGGTCTTGCCCCTAC
TATGGTATATGTGACTTTTCTTCAGTTGTTTGATTTTGTTGGGTTTAACTGATGTGAATGTTAATAACATTAATATTTTT
TTTATTTTTTCAGTCGAACAATTATAAATTTTTTTTATGGAGAGACAAAGAAGAAATCGATCCAAGATCCCAATTTATCC
TCCCAAAATTGGTGAACAAAATCAAAGAGATGGAAGATGAAGTTTGGAGAAGACAGATTCAAATCAATGAGCAACGAGTT
CTGATTGATAATTTGACAGTAGAGAAGTGGCTCAAACGAAGAAAGTTGAAATGGTGTACGTTTGATTGGAAGGTCATTTT
GTGTATTTTGATTTGTGTTGTTGCCTTGTTCATCAACAACCTATTTCAAAGTGGGTTCATTCAAGTATTGAACTAACTGA
ATTGCCATAACGTATGTGAGTAGTGAGTAGTGAAGGAGTTGAAACTCTCTTTTGGTTGTCATATGTAATATGAGAAATTT
TGTATATCAATATCATGAATCTTTTTGGATAAAGTAGTTGATATAGTAGTGTCTGTATTACAACAAATAAGGGAGAAATT
GAATAAACATAACACCATTTGTAAAATAGAAGGCCTTTAATAGACATAATTGATTATAAAACATGTCTCACATAGGGTCA
AACTACAATAAAAAACCAAAAACCAAAAACAAAAACATAATTTGATGTTCAATACTAATACATCATCATTCAAAATGGGA
AATGTGTTCATGCCTACTTAAAACAATACTACAATATCATTACTTCCTAGATTGGATTGTTTGAACTACTTCCTCTTGAT
TTTTTTCTTTGTTCCTTTCTCATTTCTTGAAGTTTTCTTGTTGAGATTGTAGCTTTTCCATTCCATTTCAACTTGGGTGC
AGTACTTGGTTTGTAACCAACGTCAACAGTAACATCAGCAGATTTTGTCACCTTTGTTGTACCAGTAGAGAAGATCTTGC
AACCTGACATCCAAGGCTGTATTCAAATTATGAAATAATTAGTGAGTGAGTTTGTAGTTAAACATAAAAAAAATAGTATA
ATTGAATCAATAGTGAACACTTACATTAAGAGCTTTGAATCCATTTTCAGCTTGAAACACACCCATTCCTATGACTGCTT
GCCTTTTGTATGAGGTTGTGTTCCCCTACCCCTTCATCTTCCTTTGTTACTATTAGTTAACTGATAATCAGCAGGTGTAG
AAGATCCAACATAGTAATTAGCAGGTGATGGACATGTAAGAGGTGCACTAGCTGCTGCAGGTGGTCTTCCTCTTGCACTA
TTTGCAGGTGTTGCAGATGTATTAGGTGTTGCAGGTGCAATAGGTGGTCTTCCTCTTGCACTTTTTGTAAGTGTTGCAGA
TGCACTAGGTTCTGCAGATGCACTAGGTGCTGCAGGTGGTCTTCCTCTTGACCTCTTTGCAGGTCCTGGAGATGCACTAG
GTGCTGCATGTGGTCTTCATCTTGACCATTTTGCAGGTCCTGGAGATGCACTAGGTGCTGCAGGTGGTCTTCCTCTTGAC
CTCTTTGTAGAATACTTACCTTCTGTTTGTGCTTTCTATAAATATAGTTAAAAATAATTGTAATTATTACATATGAGATC
TCTGTCACATATCAAATTAAAGTTAAAGATGTTACCTTTGGTCTACCTAAACCTGAAGTTTTACCCTTGTCTGTATTTGA
TGGTTTTTCCCTTGCTGATGACTCAACCCTTTGTGGACATCTTCTCTTGTTGTGGCCTCTAACATTGCAGTTACTACATG
TCCTGGCAAGTCCAGTTCTAGGTAGCTTTCCAGATTTTTTACTATCACCAGCTTCCTTCTTTCTAAGTTTACCTGGCTTG
CCAGGCATGCTTTTTATTTCTGGTGGTGCAACTGTGGGGTTAGTAGATACATGCCACATCTCCATGTTTGTGACAGGTTG
AAGGACATTGGCATAAGTCCTCAAGTAAGTTGTCTTACTATAGCAGTTGTTAATGTAGTCAAGAGGTTCACATTTCTTAA
AGTAAATGGCAGCCACAACATGTGCACATGGTATGCCTTTTAACTATCATACCCTACAACTACAAGTCCACCTACCAAGA
TCCACACTGTGTTGAAATGGTCCTTCTCTCACTTCAAATCCATCAACTCCATTAAATTCAATATTACAATTCATTAACTT
ATCAATATTCTCCTGTAGTACCTTCAAAGACATTGGAGAAAAATCACACATCCAAGTATTTGTGAACTCTCTTAACTTGG
TTATTCTTGTCATCATCTTTACTCTTATCTCATCAAGTATAGTAATAATTGTCTTGTGCCTAGCTGCCAAGATCCATGCA
TTAAAGCACTCAGATATATTGTTGTCTACAGAATCACATTTTACTTGAGTATTAAAGTAAACCTTACACCAATACTCTAT
GTTGAAGTACATAAGATCATCCATCATTTTTTCTGGACCAAGCAACTTCATCTTTGCAACATTTTTCCTCAATTGAGATT
CAACCCAGTTAGCTAAGATGTGTCTAGCACACATTCTATGTTCAGCAACAGGTAAAATATTTAGAATTGCTCTTATTAAT
CCCTGTAATAGATCTAAATATGTTATAATAACAAATATATGAAAATTGATAAAGACAAATACAAAATAAAATAGGACACA
TACATTTTGCATATCTGTAATCAAGGTGAGATCTCCACCATCTCCTAGTCCTAGAACTTCCTTTAACAGTTTGATAAACC
ATGTCCATGTCTCTTTCTTTTCATACTCAACTATTGCCCAAGCAAGTGGCAGCATCTGATTATTACCATCTTTGGCCACA
ACAACTAACAATTGTCCTCTACAAACTCCTTTAAGAAAACAACCATCTAAACCTATGCATTTTCTACAATTTTGAAATGT
CTTCTTCAATGGATCAAAGCATATGTAAAAGCTCTGAAATACTGGCCTACCAAGAGCATCAGGTTCACCAAGTTTAACAA
CACAAGTGCTCTCTGGATTGGTCCTCAACAGTTCTTCTTTATAGTCAAGAATTTTGCAAAATTCCACAATATGATCACCC
ATGATATCTTTCAACACTTTAGCTCTTGCTCTCCTAACAGTAGTCTTACAAACATGAATTTTAAATTTTTTCCTTATCAA
CTCTTGCAACTTGAAAACTCTTATATTTGGCTGCTCATTAATCTTTTTTTTTAAGTGTGTAGATATGAACTTTGCATTAC
ACAAATAATTTCTAGTTGTGATGTTACAATTATGCTTTGGATTGTAAGTCTTTATCATGAAATCATTTGTTATTTTGTCG
AGACATGCAAACAAAAGCCATGGACAACCTTCCTTGCACTTACATCTTACTCTTTTTGGCTCATTCACACACTTCTCTAT
TTGAACTCTTTTCTGGACAACATATTTACTAACTGCTCTTCTAAGTTCATTCACATCTGCAAATATCATACCCAACTGCC
ATACAACTTTCTTGGTAGTAGGATCATGTATAATTTTCTAATTATTTGGCCTCCTCTTTCTTGATAAATTTACAGTTCTT
GGTAAATTTACTCTTTCAGATTTAACACATTTATCACTAAATTCATTTTCATCTATTTCAAAACCTCCATCATCAAAACT
TGCAAAATAAGGCTCATTACCTCATAATCTTCCTTCAACACTTATTTTACCTATTTGAGTTTCATCAAAACCTAAATCTA
CTCCAACTTTACCTACTAGTACCTATTCAGTATCAGCTGGTACTCTCTCTTTTCTTTTTCTTCTTTGAAAAGATCATTTT
CCAGCCCTTAACTCCTTAACCTCTTCATGTACATCACTACCATAGTCCTCATCATCATCTCCCACCAATCCACATTCAGA
CTCAACACTATCTTCAGTTGAGTAATCAGATCCCTCTTCTTCTAAGAAATCAAATTCAACAAGGCCTGAAACTAGATCAT
CAGCATCTTCAGTACTAGGATTTGCAGCAGTGACATGAGTTGTAGTGGAGGGAGATCTAGGAGCAGCAGTTGTAGTGGGA
AGAGTTATAGTGGAATGAGTTGTAGTAGTGGAAGGAGATTTAGGAGCAGCAGTTGTAGTGGGAAGAGTTATAGTGGAATG
AGTTGTAGTAGTGGAAGGAGATCTAGGAGCAGAAATTGTAGTGAGAGGAGTTGGGGTAGAAGCAGATCTAGTATCAAATG
TAGTAAAAGGGTCTTCACCTACCCCACTTTGTTCATTTACTTTATTAAAAGTTGAACCAGATTCCTCCATATCCCCATGA
GGAACATTTTCTAATAAAATAGGGGTGGGGTCCACAACTGCATCATCAATCAAGTGCTTAACATATACCTCCACAATATC
TCCATCTTCCAAAGAACAACTTAAGTCTAAAATATCCATATCATTATGAATATCTTCCAAAATGCCACTGTTAGGAGGTT
TAATACTAAATGTGCAAGTTGTTGTGTATCATAATTCTTTAATATAGCCTCTTAATTCAAAATAGGATAGTCTATCCACA
TCAACATCCAAAACTCTATAACTTTCCCACCACTGTAAACTGGTTGTCCACTACTCAAATCTAAAACTCCACCATGATAC
CATCTTAAAGTAACCAAAGTAAATTCACTCATCTCCTACCTGAACAGAGGTAACACTAGTAAGGAATGAGAAACTCTACT
TTTTGAGGTTGTACTTTACCAGTAAACTACAAGACTGTATAAATTCACGAAAATAAGTAAATAACTATTAAAATCTCTAA
TAAACTACATACTACGACACACATATCAAAATAGCATTTAAATTCCCAGTACAATAAAACCTAATCAAACACTACCATCA
CAACTAAAATCAAATATCAACGTAACATTCAGTTGGTAAAGAATAACCTTCAATTAGAACTAACCCTAATAAACATTAAA
AGGCCCTAATAAACTCCACACTACAACACACCAGTCAAAATAACATTTGAATACGCAGTAAAAATAAAACCCTAATCAAA
CACTAAATCAAAATAGTATTCAGCTAGTAAAGATCTAAGCTTTTCTCAGAAGAAATAGTAAGTAAGCTTTCCAAGCAACG
TCAGTAATGGAAGATCATAGATAGAAGGCAAAAGTACTCATTACCCCCCTGAACTTGAAACTTTTTATACGATGTACACC
TAAACTAAATTCCGTTTTAATTACCCCCGAACTTGTTTATTCCTCCGTCGCGTACACCTTTTTTGTCCACCTGGCGTAGA
AATTGATCACACACTTTACTAGGCGCGTGAGGAAGTGATTTTTTGCCACATCACAAAGCTACAACGGTTAAAAAAATGTA
AAATCACCATTTTTCTTTAATATTTGGCATATTTTAAACGAAAAATAGGGGGAAATGTAAATGAAAAGTAAAGAAAACAA
AGATTAACACTTATTTGGTAAGAATTTCCGACAAATTTGAAATTCAAGGAGTTCCGCTAAATCAGCTCTTATTCAATAAT
AACTTTTAAACGATGAATTTAAATATTTGACATATTTTAAACAAAAAATAGGACAAAATGTAAATGAAAAGTAAAGGAAA
CAAAGATTAACACTTTCTTGCTAAGAATTTCAAACAAATTTAAAATTTAATCGACCAACTTCACGTCTAGAAAAACCCAA
ATCCAGAAAGAGTTCCGCGAAATCAGCCCTTATTCAAAAATAACTTTTAAACATTGAATTTTAAATTTAAGAAATTTATT
TTTTGCAATATTAATTTATCTAGGTGGCTATTATTTATCCAGGTGGAAATCCACATCACCACTTTTGCCAGCTGTCGCGC
GTGTGTAGTCACAATAGGAGCAGGTGGACGAAAAAGGTGTATGCTAAAAAGGAAGAAGAACTAGAGATTAGATTAGGAAG
AAAATCATAGAGATTAATTAGATTTGGAAGAAGAATGAGGGCCAATTAGGTTCATAAAAGGTAAAGGTAAAGTTTTTATG
ACACATGTCAATTTGTGAGTTGTGTAAAGTCATGGGGTCCACTAAAATATACGTGGACAACGCGTGTATACAAACATTTT
TTATAAATCTGATTTATGTGGACACATCAGCGTCTGAGGATGAACTAATATAAAAAAAAAAAAAGGTCCGGGGGGGGGGG
GGGGGGGTAATAGGACCCCCGCAAAGATTAAGTTTGTAGTTCGAAATATGGCTAAAGCTTGAGGGGGGCATTTGACCATT
TTTCTCCTTTATAAAGTGGAAGAAAATCTTACACTTTATAAAAAATTACTTTACCTTTTCACTTTCTTCGTCTCCCCTTT
CGCTTTCATGGCTTCCAAACTTTTTTCACTTTGAAGATTAATAGTTGATGGTCCCAATCCGACAACTGAAGCGGTCCTAC
ACTAAAAAAACAAAATCTTGAAAGATTGGAGTAGCACAACCCGACAACATAGCAATCCGACCCTACAAATTATATAAATT
AGGTAATTTTTTCCATATTATATTTTCATTACTTTAAAATGATGTTGTAATTTGTTCAAAATTTCAGCAAGTCTTATACA
ATGTGCATTCAATTACTAAATATTGAGTTAAAAAAAGTCTTTAATTCGAAATAAACAAAAGGAATTACACTGTTGGATTG
GTATTGCAAAATAGTATTTGACTACTGCTGAATTACACATTTTCGTCTCATATTTTTTTAATTCTAGATGGACACTCATA
TTCATATGTTCTTGCTGGCCTGTATAAACTTTACCATGTGCAATGATCCCAAACTACCATTTAGATCCCATCAAAGTACA
AAAAATAAATAATAGTAGAGTATTATTTTTATGCACATAAACTGTGTCCAGATCCTTGTAAAAATTGACAATAAATTGAG
ATTGCACAAATGGTTATATTCTTGTTAATTCAGTTAGTTAAAATTGTCCGCAAAACTGAACACAAATTCATCAAACATAT
AGTCATCCCTCAATTATTCCAATAGATGGTTCCATCTGTTTCTCTTTAGGTATATGTTCCTTTTGTTTTTTTTTCTATTT
TATTTTCTTGTGGTTGACTCGATTAATAACACATTGAATTGACTTGATGAAGTTAGAAATTCTTTAGTTCTCGTACAATT
ATTCGTTTGAAGATAGTTCACAGTTTAATTTGTCAAGATATAATTATATTAAACGAATTAATAGAATTTTTATTACAGAA
TATAATGGAGTGTGTTGTGAATCCTGGACCGATTGATTGTACACTTCTTCTCTCTCAGCATGAGCATAAATCAGAATTGT
TATGGAAATGTGAGATATCATTTAGTAGCCTTATGAGGACAGTGCGCATGAATGATGCCTGAAATTCATTTCGTTTGCAT
TTACCTCATGGACGTGTTGAAGAGATCTTACGTTGGTCAGGACTGTATGATGTAGTTTGTGTGGGCAGGATGCAGTATGA
CCGTGCCCTTGTTACAACTATGGTTGAGCATTGGAAGCCAGAGACTTATTGCTTCCACTTATCTTTTGGTGAGGTCACGA
TTACATTACAGGATGTGCATGTCTTGTTTGGTTTGCGCATCAATAGTGATGTTGTGTACATGCAGGATGCTACACGGAGG
ATTCGTCCATGGCGTACTTTATTAGAGACACTCACAGGATGAGCCATAGCACCTGCTGATATGGATGGTGTGAGCCGGGT
GAGGATACATAGCATTATCGGCTATTTGCGAGATCAGTTACAAGTAGATTCAATAGGAGATGCTACTCCAGTGGAGCGGG
TTGAGAAAATTTCTAAACTTTACATACTTGTTATATTGGGGGGGCATCTTATTTCTGAACACGTCGACGAACCTTATTAG
CTTACAATACTTGGCGTTTCTTGATCCCATCCACGACGTAGGTAAGTACAGTTGGGGCAGTGCAGTGTTGGCCTACTTGT
ACCGTGCACTTTGTCGGGCATCTATCGGTAATGTGGTTGACATTTGCGGGTTTATTCCTCTCCTTCAGGTAACTTTACTA
AAGTTTTAAAATACATTCAAATACAAAGAATCTTTTAACATTACATTGTACAAGAATATTTTTTTCTATATTCAATTTTT
TAAAATATTTAAATTACATACAAATAATTTCTAAAAATTATTAAAAATAGATATATGTAATTGTTAATGATGATAGTTTA
ATTATTTTGTTTGTTACATTAAGGTTTGGTGTTGGGAGAGGATCTTGCTTGTACAACCATCAGCTCCTCCGCTGCATGAT
GGTGACATATTACTTTCATATGCTAGATGATGGACGCATGGAATTGATAGGGATACTGAGTCATATCATGTTCTTATCCC
GATTAGAGTCCAGCTAGACCGCATGATGAAGGATTAGGTACATTAAATAATTTTTGCAACTTTTTACTAGTTTTAAAAAA
TATATATATAAATTACAAAAGTAAATTATATAAAAGTAAATCAATAATAATTTTATTTATATACTAAGTGGTTAATGTTG
ATTTTATCTAATTGTTATATTTTAAAAATAGTTTCGATGGACACGATATAATGAGATTTTACATACACTACCTCGTTGTT
GTACGGTCGATGAGCCTTTATGGATGGCATGCGTGCCTATGCTTTGCCTAGAGATTGTTGAGGTGCACGCACCTAATAGA
ATGATGCGTCAGTTTGGTCGTCCCCAAGTTGTACCTGATAGTTATTATTTTGTGTATGTATTTTTTTTTAAAGTGAATGA
AAAAAATTAAAAATATAAACATGACTCGAGGATGATAAAAAAATACGAATAAAAAGTTGCATAGAAATTGATACAAGAAT
AAATTAACACAGTTAAACATCTTTCTTTAGCTACTACCACCTTATGAGACTTTTCGAGTTCGTGAAGGACAGTTGCACCT
ATCATGGCCTATTTGTTTGCACGTTGAGCACTTATGAGTGAGTGTACTTGCGGGAACATCCATTTCATTATGTATACGAG
TGATTTTATTTATGCCCATTTTTCGTAAATATTTTTTATTTGCTATCATAAGAAAAAGACTATCATGCCAATACTTTTTA
CCACCGAGTGGATTGAATTGTCGAGAGTAGGCTTTTTTGTAGCTACGCACGCTGAATTCTGGTGCCATATGCTCCCATGC
TTGATACCCAATTTGGTCAAATCCCTTTATTGCATGAGAACACGGAATGTGGTATGATTGTCATTTACCACATTGACATT
TTCCTTGTGATGCATTTACAATGTGCTTATTACCACCACGACCATGATGCATATGTGTCTGCACCTCACATATGTTTTCC
CTTTGTTGGTGATAGTTGATAAGTGTGTGACGCTGTGACTTTTTTCGATTATTCTCAAAAATCTTGAATGGTTTAGGCAT
CCATTATTGTTTTTGTTGTACTAGTTGATTGACAATTTTTTATCTTGTAACAAATCGGTTCACAATCTGATTGTAAGTGA
GTCTTACCATTGCAGTAACTGGTAGGCCCCTGGCTGACTTAAGAAGACTATTGAATGACTCGAAATTGTTTGTTGTCAGC
ATGCCCCATCTCTTACCTCCATCCCTGTGCAATGTCCATTTGTCAAGATCGTTCTTCATTAACCACACATACGCTTCTGG
GTTAATCTCCTTGATCATCTCCATTTCTTCCAAAAACTTTTTCTCCTAATAGTGATTTGCAATTGCCCATAAAAGGTTGT
TCAAAGTGACATTTTTGAATTTTGTTTTAAAAATTAGCCTTCAAATGTCTTAAACAAAAACGATAGAACCCAAATGAGGC
ATGCCAATTGGGAGAATCATACACGGATGAGAGTATTCTGTGATGCCTATCTGAAATCAATGGCACACCTCTACGACCCT
TGACAACGTGCAAGTGCAAATGATCCAAAACTAAACTCCATGTCTCCATGCTTTCATTCGCAAATATTGCAAATGCCAAA
GGTACTATTGAGTCGTTACCATCCGTTGCAATCGCAATCAACAACTTGATATCATATTTTACATAGACATGTGTTCCATC
GATCAATATAACAGGACGACAAAACACAAACTCATCAATGCATGGTTTAAAAGTCCAGAACACATAGTTGAATACATCTT
CGATGACATCGAGACGCCGCTCTGTTTTCCATTCAACTATTGTTCCGGGATTGAAGTGTTTCAAAGCTTCCATGAACCTC
GGTAACTCGACAAAAGAACCCTCCCAAGTACCATAGACTTTTTCAAAAGCACGCTTGCGACCAAGATAGGCTTTTCTTCT
GCTTATCGAAATGACATATGCTTTAAGAACGACTGTTTCACAGTCTTTGATGGGAAACTTGAAAAGTAAAAATAATATTA
ATTATCAAATAAAAAATGAATATTTTCTTATTAAAGAAAAATCATCTAAGGATAAAATAGTACCTTAGCGTGTTTTCTAT
ATCAACACGGAGGACGTTAGCAATCATCTCAACATCCAAGTTGAAATGTCCATCGCGGCATGTACCCATATCACATGTAT
GCTCTTTAATGTATCTTCCAACTTTCCACATGTTAGTATGTTTATCATTAAAAGAAGTTAGCCTAAATCGACATCCTTGT
TCTACACGCCTTTAAACAAGTCGCCTTGATTTCTTTGTCGATTTAATAACAAAGTACTCCCTCGCTATCTTTAAATGTAG
AAGCTTAATTGCTCTTTGCAAGTGCTTCTTTGAATTAAATAACATGCCTTTTTCAATATAAATAGCACCGTTCATGAAAT
CTTCCGATTCACGCCACGTATGTTGTGATATATATTCATCATGTGTATCGCCAAAGATATCGGACCATCTGGGAGATGAT
CAAGATAAGAAATTTCATGATTACGAAACAGACTCATGGACATTGGTCTTGGCGACCGATTGGGCATTAAAAAATCATCA
TCACTAGATGATGCCTCAATGGAACATTATCTCCTGATTCCTCGGCATTAGGCAAATCATTACTATCACTAGCTGAAGGT
GAGCCGTAATTTGGAAGGTCACGATCATCGATATTCACAGGATCAATGTGATATTTTCCCTATTTATGTAAAAAAGTATA
AATATTTGTCTCATGCAATTAATTTACTTAAATAAAAAATCAAGTGTTGGACATACCGATAATCATCTGCATCAAAAGTA
GGCGAGACATGAAAATTTGAGGATGTCCCAACATTTTCCGTCATTTCAAAGTGTGAGGACTGACCAAAATAATTATCTAG
TCCATAACTTGGAGCAATATTCCTATCTCGCTGAGGTAAACCGCTACAAAATATATAATAATAATAATAATAAGAATAAG
AATAATAAATCATATAAATTAATAAATAATTGACAAAATCAACAAATAATAATCGAAATATAATTATTGAGCATTACCAG
TCACTTTCATTGATAATTTCGTTCAAATCAAAATCATATCAACCAGTAAGAATATTTTGATAATGAGTCATGTTAGGAAA
ATCAGTAGATTGAGTTATCGAAAATTCATCAACGCTATTACGATTTTCTAATCGAGGATGAACATTGACCGATAATGGAG
AACGTTATTAACTAGTCTTCGGCTCCTTCCTAACATAGATTTCAAGTATTGTTAACTTGATTTGATCTATGTAGTCATTT
GGAACTCTCAAAAAGTCGGTCAACGATTCATCATTATAAATAATCCACTCTCCAAAATTTACTTGTCCTTTTGATAAAAA
TGAGGATCAAATTATAATAGTATTGTTTATACCCATTCTTTTATAAATTGATGAAAGAAATTGATGATATCAGACATTAA
TTGAATATTTAGCATTGTGTTTGGGAGGACAATTATAATAAACGGTATTTCCGTCATGTATAATTTCGCCATCCCAATAA
ATTGAAACTCTAACTTTTGGTTTAGAAGACATTTTTTTTTTGAGATTGAAATAAACAAATATAGAAGACTTTATGTTGTA
GGTGTTATCAACTATGTTTGAACGTCCTTAAATAGAGATTGGAGGATTTTTCAGAATAAAAAAATAAAAATACATAATGT
AATAATTTTTTCTGTTTTATTGATATGTCAAATCAATATAATTGTATGACAAACACTACAAAAGCTTCATAAAGAGATAA
AAACGTGAAAAATATTCCTCTTTGTAAAACATAATTTTTTTCTTCCACTTTATGAAGTGTAAGAAAAGGTTCCACTTTAC
AAAGTGTATGAAAAACTTACACTTTATAAAGAGTAAGAAATAGTTCCATTTTATAAAGTGTAGGAAATAGTTCCGTTATG
TATTAAAATATACATGTTATGAGACTAACGGAAAACGTTTAGAATATTAGATAAAGTGGATTTTTTTCTTCCACTAAGCC
TATTTACTTACTAAAATAATGACTTATTTTGGTCACTTTTATGTTTTTGTGGCTTATTTAGGTTCCAAACTCCCTTCAAC
TCTAACTCTTAAGTTACGAATTTGCTGGTTCGAGTCACCAAGAGAACAAAAGAAACTACTTTTGTTTTATATGCTTTCTG
TTTAGAAGAAATGACAAGAAAAATGCAACCATGAAGATTCAAACTCAAGTTATCACGCTCACACAAAGGGATTAAGACGA
TCACCAAACCAATACACCAAATTGGGTTTAATGTTTAAAGGTGCCAAACATAAATATGATCCTTCTTAAGATATATATAG
TAAATAATTTGATCGAGCTAAAAGTGTTTATAAGCTGAAAAGTCATAAGTTAAGAATGATCAACTTATGACTTTTGACTA
ATTTTAATTTATAAATACTTTGAATGTTTACTAAACACATAAATAAGCTTTAAAAAGGTACGTCAATTTGATCAGTTTAT
AAACTTAAGCAAAACACTCATATCTATAACTTCCCATCCCTACCTTTACTTTTAAAGAAGGATTCTTAAATATGAGAGAA
CTAAATCAAGTTTGAATGTGTTAAAAAAAAAAATCAATAAAGTGATCATATTAAAAGTTCACTTGAATCAAGATATGTTC
TATAATTCTATAAGTCATAATCCAACATGTCTAGCTCAAAAACTATTTTATATTTTTTTTTTGAATTTATAATCTTATGC
AATTGAATTGTTGTAAAAATTACAACTAAATGTGCAAGATTAAATAATCATACTGTCAACATTCAAAGTATATTTAATAC
CAATTCCTGTAATTACCAAACGTTCAAATATTGTTGTATATTACATCAAAATCGTATCACTTATCTTGATTAACTAATTT
AATAGGATAATATTGTATATCAATTAATCATGACTAAGCAATATTAGTCTAATAACTAATATATATCATGCATTTATTAA
TATGGTGTATATATTTAGCACGAATAAGTTTTTACCTTTTAAATATTTATTTACACTCAATATTTATTCCATAAAATCAT
ATTAACTTATCATGATCAAGTTAATAAGGTAAGATTATATGTTAACATCGTGGTTAAGCAATAATAGTTTAATAACATAC
AAATATGATGTAACACTCCAGCTTAGAACAAGAAGTCCTATATAAAAAAAGCACGGAAGAGATGTTGAATATAAAAGTAA
GTATGTATCTTACATCCTAGTAATGTATTTTAAAGTCGTGCAGACCTAGGTTCAAAGCAGACAATATCACTAGTAGATTG
AAGCGTTATATATAATATATTTACTGACGTAATGTAAATATGAATTACAAATAAATTATTAACCTTTTAAAAGATTTGAA
AAAAAAAGCTAGATTTTGAGTGTCAAGTGCAATCACACAAGTGATGAAATGTACATTTACCTACCATACCTACCTTTATC
CACTTAATGTATATTTACTCTCTTTTGTTGCTGCCTTAATTTGTCCTTTCCATTAAAATTTTCCAAATAGGCAAAGTTCC
ATACGTGCACAATTTTTAAATCTTTTTTTTTTTTTGCCTAGAAATATGATGATGGTCTCTATTAGGGGTGTTACAATAAT
CGAGAAATGGCATCAAATTGATAAATCAAATTAAATTGAGAAAAAAAATTATTATTTCTTATCTAATTATCAGGAGTTTG
TATTTTTTTCTTAAATTATTATCAATTATTTATCAAAATTATGATAGAATTCTTCTGAACATGACAACCTTTTACGTAGA
AATTTGTATACACTACAATAAAAATAGATTTTAGCATCAATACATATGCACATTAACAAACAATGTTAAATTTTTTATCG
ATATTAATTAATTGCCATTGTATTTAATGTCTCTATAGGTTTTAGTAACATTTACAAAGAATACTAAAATGTAATTATCA
CTAATGTAATTGCTATTAAAAGATCATATTTAGAGACAATTAAACTATTACCGCTAAATTTTTCCTTTGATATAGTGGTA
AAAGTTCTCCAGGAATTGTTTCCCAAGCCAAAACATGACGACTTCATTTGATTTATGCAGATTTAGGATATGCAGTACAA
GCTGTATATTAGGGAAGGAAAATGAAGGTTCGTATATAGTGTTTTATGTGATAGGAATGTGTCATTAGTCTAAAATTAAA
GGTACATTTTATAGAGTGGTGATTAAAATTTAGATTGATTATGTTTTATGAAGCAGAGTGTTGACTTGTTAAGAACTCGC
CTATATTAAGACGTTGAGAGTGACTGAGGTAAGGATGTTGAGGTGGGTGTGTGGGCACACGAGGATAGATAAGATTGGAA
ATGAAGTTATTAGGGACAAGGTGGACGTGGTCCCATTGTGGACAAGATATATAAAGTGAGGCTGAGATAGTTCAGACATG
TGAAGAGGCGAGATACAGATGCGCCGATTAGAAGGTGTGAGAGGTTGGTTGTTGTGCGCTGAAGAGGGGTAGATGTAGTC
TAAATAAGTATTTAGGGGAGGTGATTAGGATGAGTACGGCACAACTTCAACCCACTAAGGACATGACCCTTGATAGAAGA
TGGTGAATGTCAAAGATTAGAATAGAAGAATAATAGATAGACGGACGTTTTTCGTTTCTCTTCTCAGAGTATTAATATTC
TTCTTCTTGATTTCCGTATTGTTAGATTATTATTACTATTTGTTTTTATTTAACCTCGTTATCTTATTTTTTATTGTTAT
TTATGCATCTAGTGCTTTCTCTTTCTTATTGTTCGTTCTACTTTTAAAAGATATTGATAAGATGTGCATAGAATTACACT
ATTTTTTTATTGTTATTATGTAGCATCTTTTTGTTAATTTTGATATTTTAATTTTTTATTCAGATGATAAGTATTCTCCA
CCTTCAATCGTAATAATATATATCTTAGACGTGAAGTCTTCTTTGGTTGTATGCATAATTTTTTCTTTTGAGTATACAAC
AAATAGGACCAAGAAAATGAAAGAATAGAGGATATGGAAAGGATGTCACGGTTTTTGTTGAATCCTTTTTATGCCACGTA
TAATGAACATTTTGTCTTCTTATGGACCATACAATATATACAAATACTAACAAAGACAAAAAATATACAAATATAATGAA
GCTATATCATATTCTCACTTTATTAACTTCGAGTTAGTACTTCTTCTCATTTAATTTTATTTGTCTATTTTTCTTTTATA
ATTTGTTACCGTCTTTAGTAATATTAACTTTTTAAATTACAATTAATACCGAAGATATGTGAATTAAACTAAGATAAACT
AGTGAATGGAATGAATTCCACACTAATCGAGGATAAAATCTCTAAGTTTCTTATAAAACTCAAACAATCTTTATTCATTT
AAGCTAACTTTTGAAATATGAGCTAGATTCAAAATTAAATTTGACATAATAATATCAAAGTCGAATTCATTTTATAATCA
ATTAAGAAGGTGACAATACCCCATTTCGATAGGAGTGAGATTGATGTTGAACTCGTGAATTAGGTCTAAATCCTAATTTA
ACGCAAAATAAATTGAAATGGTGCATAGGAATATATTACACATAGAAACTTCTTTTATTTTCTCCAAAGACTTCACTCAC
GTCCTTTTAAACGCGTAGACGATTATTAAATTTATTACCAATTTTTTGCCTCGAAATTTCATTATTTAATTAATTCAACG
GTCTACCTTAACTCTCCTATTTTCTTAATAGTCTTCTTCTTTTTCACCTCTCCATCATTATGTGGAGCTCAACCATTAGC
CATAATCTCTACACTAATCATCATTACCTAATTGAATAACTAAATTAGCTTTCACTTCAAATTTTAAAACTTTTGTGTGA
AAAAAATAAATGTTTTTACTAATCGTACCACTTAATATATACTTCTTTTGTTCACTTTTATCTATTAATTTTAGATTTCA
CACGCTCCTTAAAAAATAATGTTTGATATAAATAGTTTAACATAATACTTATATTAATTGACATTTACGATTGAGTCCTG
AAAAATAGTTTGAAGAATAAGTAACTAATGCTAAGAATAAAACATGAAAAATAACTTTTTTTCTTCATATTATAAAAGTA
AAAAATAAAAATAAAAATCAATTTTTAGAATAATATACAAATAAAAATGAACAGAAAGGGATATATAACTATAAGTAATT
ATAGTAAGCAAGGGGTATTAATTTGATATTAAAAAAATGAATTGTAATTCCTAAATATGATGTATATTCACACTTAAAAA
AATAATTAAACGTTGATTATTCATAAATTGCCATAGAGAAGAAACATAAAATGAAGGCAAATGAATAGGAGTCCTATATA
TATAAAAAATAAACTCTATTATTATTTTTGGTTTCTCACGGATTTTCAGAACTTATATTGAACCCCGAATAAATTTGGAA
CGCGCACGTTAGGGTTCATTTGAGGGTGACACTCCAACATGATTTTCTTTATATCAAGAGCTCAAACTCAAACCTTTTGA
TTAAGGATAAAACAGTCTCATCACCGCACCGTGGATAGAGTCGACTATATATTATATTACAAAATGAATATAAAATGGAC
TTTCCTGTCCCTCTAGCCTCTTCCTTAATCACTTTAACAAAGACTACAAAAACCATCAAACAAAACCTATCTTTTCTCCC
CTTATATAAACCAAAAAAAAAATCACTACAATTATTTATTAATTCTTCTATATTTGATTCCTATACCCTTTCCTTAATAA
ATCCATTATTATTATTCCTCTTCAATTTTTTTTTACTAAATTCCATATATTCATCACTAGTTACAAAAATTTTATTAATG
GATTTTTTCTACAAAGCCAAAGCTGTAAAATTAAAAAGTCATCTAGACAAGTACCTTGTAGCCGATGATGATCAAGAAAA
TATCCGACAAAGCCGAAACGGCTCATCAAGAAAAGCCCGGTGGCTTGTTGAGCTTGTCGACGCCGAAAACAGCCACTTTA
TACGGCTTAAAAGTAGCTCCGGCAAGTATCTCACGGCATCCGACGAGCCGTTTCTTCTTGGCATGACCGGAAAAAAGGTA
AGTTTTACTTATAGTAATTATGTCGTAATTTTAATATTTTTATTTACTTAATTATATTTTCAATACGTCCCTGAAATTAG
AGATAGCTTTGGGGCGAAGGTTTGATTGGATAATTTTTTTAAAATTATTATTATTATATAAATCGTTTAATCTTCTTTAT
ACAAGAAAAAATAAAAAAAAGGGATTGAAAAATTGGATTAGTTCACATGTTTTTATTCTAGTTGTGGATTTTTATTTTTT
CTGAATTTTGTTATATGAAGTTCTGATTTCGTTATTGTTCAAATGTTTTTTTGATCAAACATGAGTTTTTTTTTAAAAAA
AATGAATAGTCTTGAGATTAGATTTAAGATTTTTGCTTATGCTTAAGTCATTGGAATTCTGATTTTGCTATTGTTTAAAT
ATTTTTTGGATCAAACATTGATGTTTTTTTTAAAAATAAAATAAAATGAATAGTATTAACTATTATACTTACTTCATTGA
AATTCTGATTTCGGTGGTGCTCAAATGTTTTTTGAATCGAACATGAGTTTTTTTTTCTATCAAATAAATAGTTTCAAGAT
TGGACTCATATTTTTGGCTTATGCTTATCATGTTTAGTGATATAATTATTTTATTTTAAAAAAAATATACATATATTTTT
TTTATATTTAATTATATTTTTAACAGGTACTTCAAACTTTGCCTGAAAAGGTGAAGGACTTGCGAATCGAATGGGAAGTA
ATAAGGGATGGATTTCAAGTAAAATTAAGGGGGTTTGGAGGAAAATATTTACGTGCAAATGGAGGAATGCCACCATGGAG
AAATAAAGTGACACATGATAATCCTTATAGTGGTAGCACACTAAATTGGATTTTGTGGAACGTTGAACCTATCGATGTGC
CCGAAAATGAATCGTTAACGGATTATTTAACTATGGTTTCAAGTTTTTCATCGGTTTCTGATGAACTTTTAAGTTTGGAT
TTAGGATCTCCAACTTCCGTACATTCGAGTTTTTCTTTCTCACCTAGGAGTGCTAAGGTATGTTTCTTCGTTTTGTCAAT
TTAATATTATTATTTTTCTTTGTGTATTGCCTTGTTGTTTTATTATGTCATTATTATCGTTTATAATTACTAACTAAGTG
AATTGCCTGGTTAATTTAAATTCATATTGCATAAGATTTATTAAAAAAACTTTAATATTTAAATCTTTTAATTAAGAATA
AAGATATTATATTCATCCACCACAAATCCGAGTGATTCTAATAATTAACATAATTACTAGCATGTCTTTTGTGTTTAGTG
CTAGATCTTTAGATTTATTAGCTAAATGGGAATATGACTAATTACTAATTAGGAAAATGAATACTTCTTTGTAGGAGTTT
ATGTTACATTTCTATAAACCATAATTAAGTGGAAGTAGTCTTCACTACGTAACAACTAACAACAAAGAAGGAAGTTGAGA
TAAAGAAGTAATTAAAGGATATAATTATGATTGCTAACTCAACTAAAAGAGTTGAGAAAAAGTAGTTAATTAAGTAACTA
TCACCATTTTAGTATATTTGGTTATGCTTTTGAAAATTAAAAATATCTTATTTTAAAAAGTTGATTTGGCTAAACTTAAT
TTTTCGATAGTAATGGAAGTTGTTTTTTAAAAATTGAAAAAAAAAAAAAATTTCTCCTTCGAAGTATTTTTGAAATGGTT
GTCAAACGCATATTAATGTATTAATATTAGAAAAAGAAATATGTTTTTAACTGATTAGTCAAATACGAGCTGCAATTCCA
TAAAAGTAATTTTTCGGAAAACACTTTTTATTAAAAGAAAAAACAGATTTTCAAAGTTTACCCAAATTAACTATTAGCTT
GAATGTAATTGAGTCCTATAATTTTGTTTAGAAATTGGCTATAGCTTGTTTATTAAGTCTTTTGGATAAAAACTTTTTGA
AAATAAATTTGTGAAGGAGGATACAAAATTGACCTCCTTTTGATTATTGCCCCATCATTGTTTGTATTATATTTGAGAAG
CCTTAGGCTATAATAAAGAATATTCATAACATACACTCCTACTTTTGTGTGGTAATTGATTACCCTCTTTATCCTTTTTT
TGTTCTATAAACCAACAACCTATATTTTAATGATTCTATTAGAATGAATAGAAAGATAGGCGGGTCGTGATGAGATGGTT
GAGATTTTTACGTTTTTACTTAGATATTTTGAATTTGAACTTTGAAAATAACAAGAATTATGTTGAAAACGTTACTTCTA
GCAATAAATCATGCAAAAATTGAATTCAAATTAATTAAACTCTATTACAAATATTCATACCCCGTAGAAAAAAGCAATCC
AGACAAATAGGAATATCACATAGGTATCTTCACAACAAATTCTTAAGTTACTTTTTCTTCACATTATGTTAGATTGTAAA
CGTGTAATATAGGTCAATTTTTAAATTCATACAATTCAAACTAGAAGAATATATTTCAAGTATTGGAAGTCAAAATTTTT
GATATAAAGTCTCACAAGATAAATAGGTATGGAGTCAAAGTTGATCCAAAAAGATTTATATAAAGGAAGTAACCTAGAAC
CTCCTTTTGTCAAAAATAAAATTAAGAGGGTATTTGAATTGACTTAAAAGTTGGTCAAACCTATTTTTAAGTTGATTTTT
AACTTCTGAAAGTATTTGATCAGTATAAAAAATAACTTAAAATAAGTCAAAAATAACTTAAAATAAGTAAAAAATGACTT
AAAATAAGTTAGGAAGTGTTTGACAAGGTAAAAAATAATTTAAAATAAGTAAAAAATGACTTAAAATAAGTCAACAACCA
AAAGTAAATTTCCCATACTTTTTATTTTTTTAACTTAAAAGTCATTTCAATTTGATTTTTTATTTTTGACTTAAAAATTA
TTTTTTTAAGCCAATCCAAACGGGTTCTAAGCCTGCTCTTTTAATCGTTTCAATTATTAGAGCTCACTTCAACGCTAATA
ATATCGTAAATTTTCTTCTCGTTCTCAATTTGGAACCAGGAAGGATACTTTCTTCCCAACTTTAAGTTGCTATATATATT
GAAAGTACTATCGATACCGTTCAACTTATTTATATTATAATTTTTTTTGTTAGGCCAATTTACTATTTTTGCACTTTCAC
CAATCAATTAAAAAAGAAGTAGCCATAATTATCTTTTTAAATAATTTAACCAAATATAAATAGTCTATATATTTTTTTTC
CATTTCCTTAATGGATCCAATTTTGACCATATTTAAAAATATAAAAACTACAATTAGTAAAAAAAAAAAAAACACATATC
TTCACACGTGCCGACCTTGTTTTTTCTCACGTGTCAAACATTTAACGCGCTTTCCTGAAAAGCGTGTCGCCCCATCAAAC
ATGCCGTCGTCCAGTTTCATTATTACTTCTATTACTATAAATATACTAAAAAAAATCCTATCTTTTTTCAACCCCAAATT
CTAAATCCTCAAAATTTTCACAAATTTCATCAATTTTCTTGTTGTTTTGACAGATTTCTTTACCAAAAAGATCAGCAATG
GAGCTATTTCACAAAGCAAAAGCTGTTCGTTTACAGAGTCACCATGAAAAGTACTTAACAGCTGAAGAAGATGAAGAATC
AGTAACTCAAGATCGTAACGGAGCTTCAAAAAACGCGAAATGGACAGTTGAATTTGTTGAAAAAACCGAAAACGTTATTC
GATTAAAGAGCTGTTATGGGAAATATTTAACAGCTTCGAATCAGCCATTTCTTCTGGGTATGACTGGTAGAAAAGTTCTT
CAAACTTTGCCTAATCGACTTGATTCTTCGATTGAATGGGAACCCATTAGAGAAGGACATCAAGTTAAGCTAAGGACGAG
ATATGGGCAATTTTTGAGGGGAAATGGGGGTCTTCCTCCATGGAGAAATTCCGTTACTCATGATATTCCTCATCGTTCGA
AAACTCAAGATTGGGTTCTTTGGGATGTTCATGTTGTTGAAGTTTTGGCGCATTCGACGGCGGAGACGGCGGCGGCGATG
GCGGAGACGACGGTGGTGGGTGGTAATTCTGATTCGTTTGCTTCTGAATCGAGTTCTGCTACTACTACTGGTTCATCAAA
ATCTTACAGCTTTTCCAGACAAGAGGTATTGCTTCAATTTTTGCATTTTTTTGTATAAAGTTTGAATTTTGACCTTATGG
GGTATCTTAATTTTGGAACCATTTTTTTGCTGGGAATCGTAGTAGCTTAGTTAGTTGGTATTTGAACTTTCACCTTGTTG
GTGAGGGTTAGATTAAGTACATTGTAATCCCCTCTCCGTTTCGGCTATCTATGTCCCAATTAAGAAGAAAAAAACATTTT
TCCATTAGCAAATTGGCTTGTTGTTGATGTTGACTTTAAGGGGTTGTTTTGATCCATAATCAGGGATATAAATTGGGATT
ACGTTGATCCGTTGTTTGGTTATGAGGAGTAGCTACTCCCTCCATCCGTCCCAATTTACTGAATGTAGTTTGACTCGACA
CAGAATTTCTTAGTTTAAGAAAGAAAGGAAGACTTTTGAAATTTATGATCTGAAATAAGTGTTTGTGTGGCTATGGATCA
TCTTATTAAGGATGAATGAAATGAACATTTTAAAGTTAAGTTGTTTACTAAATAAAGAACTGTGTCATTTTTTGGAATTG
ATTAAAAAGGGAAGTGTGTCGTATAAATTGGTATGGAGGGAGTAATATTGTACGAAAATATTGCTATTAGCTATCACACA
TTGGATGTTGGATAGTTTATAATCCTGGGATTATTAGTCCCTGCATACTTTTCTTTGGTTTACCCTAAGAGAGCTCTGGC
GTGGACTGGATGGAGTTCATATGCCAAATTATTTCGAAAAAAGATTTAAATTTATCCCTCTAGTTCTGTCTGTGATTTAA
AATTAGGCTCGGTTGCACTTTGGTTTGGAGCCTTGTTATGGATGTGGACAAATACGAGTTGATTTGTTATATGACTTGGT
CTCGTATAGTATTCGAGTGTTTTTACCCTTTTGGCTTATGATAATTAGGAGTGTTCTTTTAACATGTTGGTGTTTGAGTC
AACTTATATTATCACTTGCTATAATCGATAGATATAAGTGTCGGTTGAACTTGTTAATTTGGAATGTGAATTCAATGATT
ATTATGTTATGGTACTCAATTGTCTGTTTTTTTTTCCTTTTGGCAGTCAAGTGATTCATTGATTAGTTCGCCGCCTAAGT
TGGTAGATGGAAGGCTTATATATTATCACATTACGGATGAATTTGGAGAAATTGACGAAGGAACAGAGGGACTTTGCATA
ACTTTCAAGGGAAATAGTGTTGATGATCTAAAGAAGAGATTGGAGGAGGAAACTGGGCTCGAGGATATTACTGTGTGTAC
TCGGAGTGCTTTGAATGGGAAGCTTTATCCTCTCCGTTTGCAGCTTCCTCCAAACAACGCAAATATGAATGTTATTATTT
TGCCATCTTCATCTAAAGGTGAGACTTTTACTGTTCTACTTGTCTTGAACTTGGTTTCACTTTGTGGAAGTTTGAATTTT
TAGGTCCATCGTTCTGTTTGAGAATTTTAGTTCATAACGAGCTTATAAACGTTTATAGCAATCAAAATAATCACTATTGA
TGCTATTGACCCTTTAGCTTCCATTTGGAATTAACCAAATCACTAATGTCTCGTTGAGTCATTCACGCCTCTGTTCTTGA
ATAAAACGTCATCAATGCCAGCCCCTGATTGCCTTCTAACCAACGTCACATAGAACAATTAAGGAACGTACTCAAAGCTT
GTCTTAAGTTTAACATGTTACATCAATTTGGCTGTCAATTGATGGCTTGAATGCTCGTTCGAGGGTATCAATTGATGACA
TGATGCTTAGTTTGAGAGTACTTCTTGTGTTCTGTAGCCACCCGATCTCATCATTCTTTCGATAATTGTAGTAGTGTTGA
ATCCCATACACAATGAAGCTAATCTTACTATACTTGAAGTCGTCTTTCTTGCTAACGTGTTAAACTTTATGTTATGGTGT
GTATCAGAGGCCAGAGATACTGCATAACCAAGAATGCCATTGTAGCCCAACTTGTGGAGCACTTAACGCGGATTGTTGCA
GTAGATGGATGTAGCTGGATTTTTGTATCAGTAAAAGATGAACGTCATGTAAATGTATATCTCCATTGTTTATTAAGCAT
TTGTGCATAAGGTTTTGAGTATTGAGAGAGATATAATAGTTACTAGAATATCTGCTCTTGATGTTAATATCATCATATAC
ACTTCCACAGAATAATTGAAATAATTGAAATCTGGTGGATTTTTTAGTTCATATTATTCAGGAGGAGATTTCTTCAATTG
TTTTTTTTTTGTGGCAAGAAGTTTTCGATAGCGGCTACCGTTTGCAGTAACGTCTACATATTTCGATATTGGTGTAACGT
AAGATTTTCAGTTTGTTCAAAAAAGATCGATACATCACCATTGAGAATGAGGTGCACCACTTTTTAAATCTTTCTATTAA
AAGGATGTAAGTGTGGAGGTTGTACTTTTATCTTATTTTTATTTTAAAGGATTAAAAAAAAGACATCTTACTTAACATTG
CCTTGGACATCATATATAGACGTGTCCTTTAATTTAACCATAATTGATATTTATAACCTTTAATTTCTGAGTGCAAATTG
AAAGATAATTAAACTTGTATAACATTGCCTAGGACATTATATATAGACGTGTCCTTTAATTTGACCATAATTGGTATTTA
TGACATTTAATTCGAGCGCAAATCGAAAGACAATTAAAATTGTATATACGACAATTGGGCAAATTGCAAAACAGAGATGT
AGTTGAACTACCACAGATTAATCTTTTTATATTTAATGAAAAGTCTCACAAACATAAATTAGGTATAAATAGTATATAAA
ACTACTTTATTAGATATATATCTATACGATATACACTAATTTTATCTTTACTTTGAAATAATTATGTATTTTACCATTAA
TTAAAAGTTTCATACCATATATTGAGAAAGATAAACATAGATACATATATTTTTGCTATCAAATACACTACAATAGGGAG
AGAGGCGAGTGAGTTGGGGAGGGAGGCAAGCGAGATTGTCAGAGATTCCAAATACATGTGAATCACATCAGATACATGTA
TCTGGTGTGATTCACATGTATATGGAATACCAGATACATAGGTGAGTGGCGAGTGAGATAGGAGGAAGGTGAGAGAGATT
TGTTATGTATCTCAGATACATGTGAATCCACTTGAATACAGTATTTCTAGAACAAATTACATCTACTTTTGACTTCATGT
ATCTCGAGATACATATATCTGAAATTTAGACGTACCAAAGTTTGATAAGATTCGTAATATTTTAAATTGAAATGTATTTA
AGTAAATTAGTTCCGAAACTAGTGGGATTTCTATAACGTTACCAAAATTTTAATCTTACCAAGTTTAATGCTGCAGGCCC
AGATATAAATGGTGGAATTGACAATTCGAGTGATACATTATTTTCACCATTAATCTTTGCAGGTACAGGACCCATTCCTA
AAGTGATGGAAATTGGAACCCAACGAGAGACGGATTTAGAATATTAAATTTATGGAGTCTGAATCACACTATTTTATTTA
TTGAATAACAAATAAATTATTTATGTATATTAGGTGAGTTTGTTACTATACATATAAAATTAAAGCCAAAATTATTGAAT
TTTACCAAATTCGTAACTTACTTTTATTATAGCTTGACCTTAATTAGCCTAACACAATCCCTAATATTGATTGTATTTAA
TGATTGAAATAGGAAAAAATACAATAACTACGCAACACTAATTGATACTTCGTGTGTTTATTTTTACTTGTTCAGATTGG
ACTTTAAACACCACTTAACAAATTAGAAAAAACTATCTAATTAGACAAACATTCATGCCATATTTACTAATTTTTTCTAT
AATTTGAAATAATTACATATTGTATCACTAATTAATAATTATTACTAGTAGATATACTAAAATACGGAGAAATGAGCGAG
ATAGTAGGTAGATGAACGAGATAGTCTATATATCCCATATACATATGAATCACGCTAGATACATATATATGATATACTAG
ATATATGAATTTGGGATACTAGATATGAGAAAAGAGACGAGTGAGATAATCTAAATCCACTTGGATACAATGTATTTAGA
ACAAAAATATGTGACTTTTCAAACACATCCTTAATGTTTGACAAAGACAAGTTCCTACTATAAAATATTTTACTTTCCAA
CTGATGAATGTCTAAAATTGTTGTACTTTAATTCTTACGAATGTCCTTTGGAACGATTCAATTGGTTTGGAGAGCGGTTG
TTTATACAGATGATTCAGGATCGATCTTTCCTCAACGTCTTATGAGTCGAGCCTATTAGCATAGGACTTGTCTAGTACGA
TTTATATTCATATACGATTTGCAGACTATTACACAGTAAAGGGTTTATCTGTACACAAAGTGCCTACAGAAAAATCTCTC
AGTTCTTATACATATAATTGGCTCTCATCATTATCCGTATTTATTTATTTTTTCTGGAAAAAAAAACTGAAAGATTTTCT
TTGGTTGGATAAAATACAAACATATTCTAAATTCATGAATTATGTATCTGTCCCAAGACTCCAAACATATACTATATATC
ACTCCTCAACATTCTAACCAATCACGATAGTAATAAAGTGGTAAATCTTCTTTTATTTTGATCAATTTTGATTTTGAACT
TTGAGTATGAAATCGTGTTTTATTAGAAAATGTTTAGTTATTGATTCAGTTAATCTTGCTTAATGTAAGTTATAATTTTC
ATATAGGAAGGAAATTTAATTTGAATCATTTTTGATTAATTAGGTACAATGAAGCCCAAGATTTTTTGTTCATTGTAAAT
TGGCCATAATATAATTTGATTAGGGAAAACTACCTTATTAGACATACATCCATATCATATATACTAATCATATCTATATT
TTTAAATAATTACATATCTTATTATTAATTAAAAAATTCCTATCATATATTGAGGAAGATACACCTAGATACATGTATTT
CTGATACTAGATACACTAAAATAGGGAGAGAAGCGAGAAAGATAGTCATGTATCCTAGAGGGCAGATACATGCGAATCAC
ACTAGATACATGTATATATATGTATCTAGTGTGATTCGTGTGTATTTAGGATACCAGATATATAGGAGATGCGAGCGAGA
TGGGAGACGAACAAGATTTGTTATGTATACTGGATACATGCGAATCCACTTGGATACAATATATCTAGAACAAATTACAT
TTAATTTTGACCTCAAATATCCCGAGATACATGTATCTGGACGTACCAAAATCTAATAAAATTTGTAATATTGTAAACTA
GAGTGTATCTAAGTAATTAACTCCTAAATTAGTGGGATTTTTATTAGTTTCCAAATTTAATGAATTACTCAACGATTGTT
TAATTGTGATAACCCAACTCTTGATAGGCAAACAAATTTCAATAAAAAATGAGCAAAAGATTTTTAATTCAAAGAGGTTT
TGAGATGAGAGGATTTTTAGGTATTTGTTTATTACTTCCAAATTTTTTAATTAAAAAAGGTCAACTGTTCAAAAAAAATA
AAAAAAATAAAATGTAAGCCAATGCAGCAAAATGTGAGATGTGGTAATTTAAACTTGTGACCTTTAGTTTAGAGCCACTT
TAATCAACCTTTGCCAATGGGCACTCTCTCAAAATCATATTTAAAAGTATGTTCAAAAGTTAATAGATACATATAAAAAG
TAATATTCAATCATTTTTGGGTTAAAGATATTTAACTGATCATCTTTAATTAAAAATAGTTCTACTTCGATTCATAAGTC
ATACATATAGAACGTTTTGACAATATGAAGAATAAAGCTAAAACATGGTGAAACGCATGAGATTACCCCCCCTTCTTTTT
TGGTAAATTCATTCATTCAAACTTTCATTTTTCACAATGATTGAGGAATTTGACTTGAACCTTTACCATCCAAATTTTCA
TTTTCTATCATGATTGGGGAGTTTTATTTGAACCTTTACCATCCAAATTTTCATTTTTTATCCATGATTGGTGAGTTTTA
TTTGAACCTTTATCATCNNNNNNNNNNNNNNNNNNNNNNNNNNNNNNNNNNNNNNNNNNNNNNNNNNNNNNNNNNNNNNN
NNNNNNNNNNNNNNNNNNNNNNNNNNNNNNNNNNNNNNNNNNNNNNNNNNNNNNNNNNNNNNNNNNNNNNNNNNNNNNNN
NNNNNNNNNNNNNNNNNNNNNNNNNNNNNNNNNNNNNNNNNNNNNNNNNNNNNNNNNNNNNNNNNNNNNNNNNNNNNNNN
NNNNNNNNNNNNNNNNNNNNNNNNNNNNNNNNNNNNNNNNNNNNNNNNNNNNNNNNNNNNNNNNNNNNNNNNNNNNNNNN
NNNNNNNNNNNNNNNNNNNNNNNNNNNNNNNNNNNNNNNNNNNNNNNNNNNNNNNNNNNNNNNNNNNNNNNNNNNNNNNN
NNNNNNNNNNNNNNNNNNNNNNNNNNNNNNNNNNNNNNNNNNNNNNNNNNNNNNNNNNNNNNNNNNNNNNNNNNNNNNNN
NNNNNNNNNNNNNNNNNNNNNNNNNNNNNNNNNNNNNNNNNNNNNNNNNNNNNNNNNNNNNNNNNNNNNNNNNNNNNNNN
NNNNNNNNNNNNNNNNNNNNNNNNNNNNNNNNNNNNNNNNNNNNNNNNNNNNNNNNNNNNNNNNNNNNNNNNNNNNNNNN
NNNNNNNNNNNNNNNNNNNNNNNNNNNNNNNNNNNNNNNNNNNGGTTATTAATATCTTGTTTGGATGGTTGTTACCTATT
GTTACTTTGATGCATGAAATTATATAATGGCGGAAAATATTACAATCTATCAAAAAATTATATTCATTAGAAATACAACA
CCATAAATTATATTAGGAAATAATACGTAACAACCATCTCATATAATATATAAAAAAGAAGAAGCTAAAGTGATCATATG
TCCATATCAATATTCTAACTTAATTAAAATTATTATAAGTATTAATACCTAAAACATTCCTTCTCCTTTTTAAAAAAAAT
TATTTCTACTGACTTCCCTCACATCATTATCAAAGGCGTGGATAATTACACCAAAAAATTTGCCCTTATACACCATGATT
CAGACAACAATATTAATTAATTATTAGCCACTAATTAAAAATTTAATTCGTTCTTTCAATGAATTCAAAGGTCTATTTTT
TAATTTAATTATTCTTATTAATTCCATGGCTTCTTCTTTTCATATATTCCACCATTTCCCACCCCTTTGAGGAGCTCAAG
CATTAGCCATGATCTTTAATTTCATAATTTTAAATTTTTATAAAATGACAACTTGTGTATCGATCGGTTCGATTCATTTA
TCGGTTATCGATTTGTAGATATTAAGAACCATTAAGATATTACTTATCGGTTATTGATCGTTATCGGTTTAACCTTTAAG
ATTTGACACGAAAAATAAATGATTGTAAATCACTTAGTGATAGATTGTGTTATGCTCAAAAGCAACACTAACACATTGTA
GAATAACCGAAAGTTTGACTGTCAGAAATAAAAATCTGACACTAAATCTTAAGTCAGGGACTTTATATACCGGATGATAT
AAATATAATTTATTACTCTAATTCACTATCGAGTTATAGGTTAACCCGTTAAGAAAGAACTTCAAACCGTTCAAACCTGA
TAACCAGATAATAAAAAAAAAATCAAAATTGTTAAACTAATAACTCATTACCAGTAACCCAATAACTTTTTTTGATTTAG
ATTATCGATTTCAATTCGATTTTGAACAGCCCTAAACAATAACATATATGGTAAAATTTGTGGTTGACCAAAGTTCTAAA
GTGCTTTCGCAAAAAAAAACAAAAAAAAAACTATATCTTTTAGCTTCTAGAATTACTTAAATCAAAACACTCAAAATATT
TTATTCCTTCTAAAAACTTGGTCAAAACATCCTAACTCTATGAAATAGATACTTCTTTGAAATTAAAAAGATAAGCATAT
TTCACTTTCCATAAAACTTTCCATAAAGCTTGATCAAACAAACAAATATTATTATAATTAGATTTAAGTTTGACTATTCA
TAGAGAACCACTTAAATTGTAATTTATGGAAAGAAGAGTCAACTATATAGTATATTATTAAACCCATGAGTAACACATTA
TACAATATTATAAATGGTTTTTAGTAACCTTGTACCTCTTGCTTAATCAATTTAGCAAGAATAATACAAGAATCATCAAA
CAAAAACTATCTTTTTCCTCTTAAAACGTGACATCACTAGTATTATTTATTTTGTTCCTATATATATACACTTATTTGAT
ATCCCCTTTGCTTAATTATAATCCATTATTAACAAAAGTTAATTAGTACTAATGGAGCTGTTTTATGATGCTAAAGCTGT
AAGATTTAGAAGCCATTTAAACAAATACTTAGTAGCTGATGATGATCAAAGAACTATCCGGCAAAGCCGGAACGGCTTAT
CGAGAAAAGCTAGGTGGCTGGTGGAGCTTCCAGACCCCGAAAACAGCCACCTTATACGGCTGAGAAGTAGCTCCGGCATG
TACCTCACTGCTTCTGATGAGCCGTTCCTTTTGAGCCTGACAGGTGTTGTAACTTTCTCGTACAGTTTTTGAATATCTAA
ATTCAATTTATACTTTCAAAGATTGGTTCAAATCAACTCCCCGGAAATGAAACATTTCACGTAAATTGGAACAGAGGAAG
TACTAATTCAGAGTTTAACTTGTATATACATACAAAAATATATATATATTTTAGACTATCAAGTTACATGTAATGATAGA
TAACTTGTCTTATTTTTAATATTGCGGATTCTATTTTTTTTATGAAAAGTTATAGACATCTTTTGAATGACTTAGTTTAT
CTACACCATTGACATATATATTATTACCAAAAGCTCAATACGAGTCTAAATCCATCCGCAAATAGTAGCTATCGTCTATA
TATAGTGAGTTTTGTTCAGAAAATTCCGAACTCATAAAATTAAAATCCTGAATTCGTCTTTAATCTTACGTCTCATTATT
AGCAGGAGAAAAGAAGGTTCTTCAAACATCACCGGAAAATATGGAGGATGTGAAGATTATGTGGGAACCATTAAGGTATG
GATTTCAAGTGAAGTTAAGAGGTTATGGAGGAAAATTTTTGAGTGCAAGTGGAGGGACACTAAGATGGAGCAATAGAGTT
ACTCATGATAGTCCTCATAGTGCTACTACACATAATTGGATTTTGTGGAATGTTGAACCTGTCGATGTACCGGAAGATGA
GTCGTTGACGGATTATTTGACGATGGTTTCAAACTTTTCGTCGGTTTCCGATGAACTTTCTACCTTGGATTTGGGTTCTC
CCATGTCTATGCATTCAAGTCTCTCTTTCTCACCTAAGGTAATATGACTCTTTCTAATTGTTGTTTTTTCTTTTCATAAC
TACTTGATTTGCCACATTTGAGCTGAAGATCTTTCGAAAACAGACTCTCTACCTCCACGAGGTGGGGTCTACGTACACTT
TACCCTCCCCAAACCCCATAAGTCTACACTCTATAACTCTTTCCCAGAGTCACAAACTCTAAAAATAAGTTCACATAAAT
TGAAACGCAAAAATGGTGACAATGGTAATAGTCATTAGCAGGAGCAAAAAACGTTTTATCAGTTCTAAAGAGCAAAATGA
AAAGAGTAATTAGTTAAACATTTTTTGTTTTTGACAGAGTCCTCTAACTAGAAGACCAGCAATGGAGATTTTCCAAAAAG
CAAAAGCCGTTCGTCTACAGAGTCGCCATTACAAGTACTTAACAGCTTTGGAAGACGGAGAATCCGTCACCCAAGACCGT
AATGGCGCTTCACAAAATGCAAAATGGACTGTTGAATTTGTCGAGAAAACTGACAATGTTATCCGCCTAAAAAGCTGTTA
TGGCAAATACCTCACAGCATCTAATCAGTCTTCTCTTCTTGGTATGACTGGTCGGAAAGTCCTGCAGACTCTGCCTAATC
GACTCGATTCTTCAATTGAATGGGAACCCATCAGAGAAGGGAATCAAGTGAAGCTTAGGACTCGATATGGGCAATTTTTG
AGGGGTAATGGTGGAATTCTTCCATGGAAAAACACTGTGACTCATGATATTCCTTATCAGACGGCTACACAAGATTGGGT
ACTTTGGGATGTTCATGTTGTTGAAATCTTGGGTGATTCCTCTGTTGTTCCTAAGAGGCCATCACCATTAGGCCTTCCTT
CAGATTCATGTGCTTCTGAATCTACATCTACCTCTGTTGTTTCCTCAGAATCCTCAAGCTTATCTAGACAAGAGGTACTA
AAGTTTCCAACTTTACTTGGAATGTGAATTCGTGAGCTGACAAAATCAACTTATATTTTTGGTAATTCGTTTAATCTGTC
CAAGTTTGAACTTACTTGCCAACAGGTTGAAGTCGAAATGACTCATCAAATTATTGAGTTAAAATTGATCAAAATAATAT
ATGGAGCAGGTCAAAATACAATTTAAAGTCAAATAACAAAATCAGTTTTGGAGATTATATAAGTTTGAAAGAATTTACGA
AAGATATTGTTAAGCGTCCCACATTGGTTGAAGGATAAGTTATTTGTTTCGACAATTCTCTTCTTATAAGCTAACTTTTA
TTGTTGAGTTAGACCAATCAGTGTCAAGCCCATGTTATTGTGTGTCCCAATATTGTGTGCCCATATTATATTGTCAACGC
TCCAATTGTCTTGGCAAGTCTGGAGGGGTGTTAATTGTCCCACAATATTGTTTGTCTCCTTATACGATCTTTGACAATCA
TATAAGGACTGTTGTCAATGCTCCAATTAATGGGTTGGGTTTGATCCATTATTTGACCCATCTTGACTCAACCTATTTTG
ATCCAACACAGTTCTAGCCTGGTTGAATCATGACCCAATTATTGATTTATCCGTTTTGACTTGCCCAGATTTGATCTACA
CCATGTTTTGCCACCTCTAGTGAATTCAGTGATTTTGTTATGGTACTCAATTTTCTTCCTTTTGTTTTTGCAGTCAAGTG
ATTCTTTTGCTAAGTTGGGAGATGGGAGGTTTATATTTTACTATATTGCTGATGAATTTGGAGAAATTGATGAGAAAATG
GAGGAACTTTGCATAACCTTTGATGGAAATACTGTTGAGGAGCTAACTAAGACGTTGGAGGATGCAACAGGGCTTGACGA
AATTATCGTGTGTACTAAGAGTCCTTTGAATGGGAAGCTTTATCCTCTCAGCTTGCAACTTCCACCCAACAATACAACTA
TGAATGTTGTTGTATTGCCATCTTCATCTAAAGGTGAGGCTTTTTACTTGTCTTGAGTTTGTTACATTTTGTGAAAGTTT
TGGAATTTTTAGGTTCATGACTTGTTTGAGCATTTTGGCTCTAAATAGACTAGAATGTTCATTGCCATTAAAATAGCATG
AGCTTGCTTTACATAGAGTTTGTGTAAGATTTCATGTCCTTGTGTTGAGTGTAAACCCGTAAAAGACGATTATGGGTAGC
TCAGGTTAGGTTTAATATCAACTATAACTAGAAGGTGTCAAATCAATAGGGGAGCCTTGGAGCTTATGTTGCTCGGGTTC
TCCAACAATGTCACCGCATCCATGTCGGATACTCCAAAAATGCACTATTCTTGGAGTATCCGACACACATCTGTCGATAT
TTTTAAAGAGTCTGAGCAACATAAAATAAAATGGAGCAAAGGTAAAGTTGTCTCTATGTGACCTATAGGTCACATGTTCG
AGCCATGGAAGCATCCATTAATGCTTGCATTAGGGTAGGATGTCGACATCACACCCCTTGGGGTGCAGCCCTTCCCCTGA
GTTTTGCTTGAACACGAGAGGCTTTGTGCATCGAACTGTCCTTTTTTTTATAGTTCTTTTTAATTCCCAAAGGTGTTAAC
ATTTTGGTGAAGATACTTTGCAGACAATTTTAATATTATTTCACTTGTAAGCTGTAATAAGTGAACAAAAGAAAATTATC
ACTTCTAGGTTAATGGTAGCTTATCATATTCTGCCCAAGGACAAACAAAGTGAATTAGTTATGTTTTAGGTTTTTACATA
GTAATCACAATGCTTATTGACTTGTAACATTTTTTTCCCCTCAAGCTATTACTCCAGATTCTCTTTCAGACCATATGTCC
AGCATTCCCGAGTTGAATGGTTCGAATTTCAGTGAATGGAAGGAGCAATTACAAATTACTTTGGGATGTTTGGATTTAGA
TTTGTGTTTGAGAATTGATGAACCTTTCAAAGAATGTGCCAACTATGCTACTTGGGAACACTCCAACCAGTTAAGCCTCA
TGATCATGAAGAGTAAGATTGCTAAGAATATCAACAAATCAATACCAGATTCTACTCGAGCAAGAGAGTTCTTGGCATCT
GTTGAGCAACAATTCAAGGTTTCAGATAAGCCATTAATAGGTACGCTCATGGAAATATTTACGACTAAGAAATACAATGG
GACTAGTGGTGTGCGCGAGCACATAATGGAAATGGATGATATGGCAGAACAACTTAAATCAATGGATATGACCATTTCAG
AATCCTTTTTGGTGCAATTCGTTCTCAATTCTCTTCCTTCTCAATTCGATCCATTTAAAATTAGCTATAACACAAATAAG
GAGAAATGGACCATGGATGAACTCATTGTGATGTGTGTTCAAGAGGAGGAACGATTAAAGAGAGAAGGATTGCTATCGGT
TCACTTAGCATCACAAGGTCATAAAGGAAAGGGACCAAAGGAAGCGAAACCAAAGGGAAAGAAATCACCAAATCATGGAA
ATCTGAAGTGCTTCTTTTGCAAAGAGAAGGGACACTTGAAGAAGGATTGTCCGAAACGCAAGACTTAGTTCGAAAAGAAT
GGTAATTCAATTGCTTATGTATATTATGAATCAATTATGTTGATATTTTAAAAAATAAATATTTGGAGGTTAGATTTTGA
TGTCATGATACATTTAACTTTTTTTTGCAGGTATTGGTTACAACCTGAGACCTAGAGCGAAAATATTCTCATGGGGAATA
AAACTCCTTCAATTAATTCTATAGAGACTGATAGCTAATTTTCAGTAGTAATTATTGACAAAGTTCAAACAATACCTACC
TATTGTATTGCTTATATTTCCAGAAATTTTGGTTCTTTGCCCTGATGATCAAGGATATTATGTTAAGTTCGGAAATAAAG
TTTCAAGCTATATAAAAATAATATTTTGATTAGGGTGGTATTTCGTGTATATGAAATTAGTATTTATTCTTCCCTTTCTC
TTAATCGCCTTACATGTGGTAACAAATAATGGCACCAAAAAAGCACACATGGTGGTTTACGTCAGTTACAACTATGTATA
AATGTCCTAGTCCTAGATAAATCTTAAACTTACAAAGGGTAATTCAGCAGGCAGATAGAAGCATATGAATTGACAATTGG
ATTTATAAATGTTAGTATACATTATGTTCACCAATAATCTTTGCAGGTACAGGACCCATTCCTAAAGTGATGAAACCGAA
CACGATCTCTAACAATAATTTCAACATTAAAGACTTTTGAAATTAATTTGGTTACATTGTGACAGTCACTGCATATACGC
AAATTCTTGAAAATGCGTAAGGGAGTACCTGGTTTTAGTTTCAGAAGTCCATAAGCAATGGCAAGTCTCTCACTGTGCAG
TTTAAGTGACTGTCTCTTTCCATTATCAAGTTCATCAACCGTTGATGCGTGTGACAGGTCAGGAACATACCCTGCTGCTT
TGAGTCTTTTTTCTGTAACATCCAAAAACTTGTAAATTTCTGTAGTGTGCAAATGAGAAGTATCTCCAGCGAAAAACTCA
TGGAAAACACCATTAATTTCAATTAAACTACAACCCGGATCTTTTCTAATACCCTTATCGGTCATCAATTTCCTAATCAT
TCCAGCCTCGTCCCATCTGTTAGCAGTTGCATATACTCTTGACAGCAGAACATAAACACCGCTAGTGTCACTTCCTTCAG
ACTCCATTATTTTCCTAGCCACTTCTTCACTGAACTCTATGTCAGCATTTTTCTTGCAGCAACCATCAAGAAGACTCCTC
CATATTGCTGCATCAGGTTTCATTGGCATGTTTGATACAACATCAAGAGCTTTGTCAATACACCCCGCACGTGCCAAAAG
GTCAACTAGACAACCATAGTGCTCTAAAACAGGCCTAATCTTATACTCGGAAACCATTTTATCAAAATAGCTACAACCCT
CATCGACCAAGCCCCTATGATTACAAGCACTCAAAATTCCAACGAATGTGATCGAGTCAGGCATTACTCTTTTACTAACC
ATTTGGTTAAAACAACGAAACGCTGCCTCAACCTCCCCGTGCATTGCAAATCCTAATATCATCGTATTCCAAGAATTCAA
ATCACGTCTACTCATCCTCTCGAAAACCTGAACAGCTATATCCACCGAACCACATTTACAATACATATTCAGTAAACAAT
TATTCACCAGCAAATCAAAATCTACGAAACTCTCACACTTCCTCAAAATATAAGCATGAGCCCATATCCCCAACGATAAC
GCACCCAAACCAGCACAAGCATCAAGAACACTCTGCATTGTATACCCATCAGGCTCAAACACCTTCTGCATCTCCGAAAA
CATTCTCAACGCATTTTCAAACTCACCCGATTGAACCAGAGCATCAATCATAACATTCCAAGAAACCAAACTTCTCTCAG
GCATTTCATCAAACACCTTCCTCGCATCCTTCAAACACCCACAAGACGAATAAAAATGAATCAAACTATTATTCACATAC
ACATCTGAATCAAACCCAAGTTTCACCGCAACCCCATGTGCTTGTTTCCCTTCAGAAAGAGCAAAAAGATAAGCACAACC
CTTGAGCACAAATGGGAAAGTATGTTTATCAGGCTCAACACTCTTAACCATTCTTTGAAAAAGCAAAAAGGCTTCACCTT
TACGATCATTACTATGAGCACAACCTCTAATTAGAGTATTCCAAATGAAGGAATTGGGGTTTTCCAAATTACCAAAGAGT
TTAAAACTATAATCAAGATCATTCATGGAAGCAAAATGGAGAATTCTGCTGTAGAGGAAAAGGGCATCTGGGTGGTCTAA
TGGGGTTGTACGAAGAGTATAAGCGTGTACTTGTTTGAGCTGAGAAATTGAAGTGCATTGCGTCAAGATTTGGAGGATAT
GGCGTCGATGCTCACTAGTATTGGTGTTGATGGTGAGAGTTGTTGTTGGCCTTGTTGGTGTTGTTGATAGAATCATCTTT
TTTTCACATATCCCTCTACTAGGGTGAATGTTTAAATTATCGAAATATACCGCCCAATATAAAATATTACTTCTCATAGT
TCAATATGATATATTATAGAGATAAGTATTGAAAACACCCTTAAATTCGGCCTGAATTATTAGTTTCATTATCGAAGTAT
TGACGACATGAAAACACCCCTAAATTCCTGCCACTTTGTTTGATTAATCGAACTTAAATACACCCTCGATCTTGCAACAT
AAGTGAAACCCACCCCTAAATTTCAGTCAAGTTAAGGGGTGTTTTTAACACTTCTCTCAACTTTTTATTGAGAGTATCAT
GCTCCTACAAGAGTTTGGAACCACTTGCTATGTCATGTGACAGATCGATGATGTATCTAAGTTTAGTTAGTCATGTAGAG
TGATGTTTTTAACAATGTCAATAGTTTGGGGACGAAACTAATAATTTGCGTCAAGTTCAGAAGTATTTTCAATACTTCCC
TCTGTATAATATTATGTATAAATTTTAGGAATCACATAGTTTTAATATGAAATTACAATCTATCCCTATTTAGTTTGTAA
TTACATTAATCCCTGAAAAAGTAAAACAAATTGGATACATAATATGTAGCTCGGATACATTAAAAACTAGCTCGGATACA
TTATAAAATAAATCAGATACATAATATGTAGCTTGGATACATTAAAAATTAGCTCGGATACATTATAAACTAGCTCGGAT
ACATTATAAAATAATTTAGAATTAGAAGAGAAATAAGGGATTTTAGAGGTTTTTAGAAATAGAAGGGAATATTAGAAATA
AGGGAAACATAAGACGTATATTTTAGTAATTTTTTCTAATATTATATCTAAGGGAAAAACACTATATATAATGTGTCAAT
CTTGTATAAAAGTGTATAATAGTATATTAAAGGGTGTTTAAATATGGGCTAAACCACGTTCAATGTTATATACTCCCTCT
GTTTTAATCTATGTGATGTAGTTTGACTTGACATGAAGTTGAAGATCTAATATATTAAGTTTGAATTACTCAATATTGAA
ATTTTCATGAATAAGTGCAAAGAAAAAAAGATTCTTAAAGCTTTTGAATCATAAACATTTGTATAGCTATAAATCATTTC
ACGAAGAATAAAATGAACATTTTAAAGTTAAATTATTACTAAATAAAGTTTGTATTATTCTTTTTGAGATTTGACTAAAA
ACAATGAATAATAAGTGCAAGGAAAACATGTATTCAACATTTCTCATCTTCACAAAACAACACTCCAAGTGAATACTTTT
TTTTTTTCATTAGCTAAAATAAGATAACTAAAAGCTCTCTGATTACGCCTATGATCATATCTTAATCTTCTTTCTTACAC
TTAAAATTACATTTTCCAAAATAACACTTAGCAGCAAAACATCCACAATNNNNNNNNNNNNNNNNNNNNNNNNNNNNNNN
NNNNNNNNNNNNNNNNNNNNNNNNNNNNNNNNNNNNNNNNNNNNNNNNNNNNNNNNNNNNNNNNNNNNNNNNNNNNNNNN
NNNNNNNNNNNNNNNNNNNNNNNNNNNNNNNNNNNNNNNNNNNNNNNNNNNNNNNNNNNNNNNNNNNNNNNNNNNNNNNN
NNNNNNNNNNNNNNNNNNNNNNNNNNNNNNNNNNNNNNNNNNNNNNNNNNNNNNNNNNNNNNNNNNNNNNNNNNNNNNNN
NNNNNNNNNNNNNNNNNNNNNNNNNNNNNNNNNNNNNNNNNNNNNNNNNNNNNNNNNNNNNNNNNNNNNNNNNNNNNNNN
NNNNNNNNNNNNNNNNNNNNNNNNNNNNNTGTACAATATGAATTCATAACATTACTCATGTTATATATAGATGGTGCAAC
AACTTACTAATTGAATTGATTCAATAAATTTCCAAATGTAGGAGAGATGATAAGAGTAACAAATGCAATTCATCAGTCAA
CTTCCTTGGAGGGTAAAAAAAGGAAATAAATTAATATTTCCATTTATTTTATGTTACTGTTTAAAAAATAATTCTCTAGT
TTGACTTGACACATAGTTTAAGAAAAATAATTAACAAGCTTTTTTCAGTCTTGTGATCCTAAATTAAAATCATGTCAAAT
GTACCGAAATATTTGTTAATCTTGTGACCTTAAACATGTCACGTGGAAAGTTGAAATTAAAGTGTTGTCAAAAAAGAAAG
AGGTCAACTCTTCTTTTTTGAATAGACTTAAAAGGAAAGTAAATTATTCCTTTTTAAACGGAGAGAGTACTCTCTCTATT
CCATATTAAGTAAATTTGTGAGACAATGCACAAATATTAAGAAAACATTCGATGACATAATTTAAACCATATTTTTCACT
ATTATCCTTAGTGAAATCATAAATATAACTTTGTAACTAGTGCAATTTATCTCCTAGAAAATATCAAACTTCATCAAAGT
AAACGACAAATATGGAAAAATTTTCAAACATTCATCTTGAACTTTGAACAATTATGTTATTTTGAATAATAAAATAAACT
TTAATAATTCACTTAATATGGAACAGTGGAGTATTAAATAAGAATTACAATTATGAAATGCATATTACATACTAATAAAA
CTACTCTAATTAATTTGCATGTTCACTATTAAAAACAAGAGAAAAATAGATGGATTTTTATTAAATAAGAATTACAATTT
CACTATGCAGAAACTTCTTATGAAAGATATACACATAGAGATACTGTTTTTATTTTGATTAATTACAAGCATATGATAAG
AAGCATCGATGAATCATCTTTTTCCAAGGTCCCTTTTACAAAGGTGAATGTTTAAATTAAAAAAATGAACTCTTTCTTCT
TTTTTTTTTGGAGAAATTTTTAAAAACATACAGCCCAACACAAAGCATAACCCAACGAACAATATTATAATTTATATCCG
TGGAAAAACAATATACATAATTACTATAATACTATAGTATAACTCACTAACTTGAATGTTAAATTACTATAATACCCACT
AAAAACACTCCATAACTTTGAATGTAAATTACTATAATACCCCAACAATAAACACCCAAATTTAGTAGGGAAAATTGTAT
GAAATAACAAACTATTAATTCAAATTAAATGTTATAGCCATAGTTTATTTTAATTGTAATTCGTAGCAAACATCCCCTTT
TTTTGCCATCTGATTCGATATACAATTAGCCATTTTCGGTATACAATTAGCCATTTTATACATTTTGGTATAAAATGTAT
AAAATGTGTTTGTGTTTGTATAAAGTGAGAGAAAAGTGTATACATAAATACAAATACATATATTTTCGTCCTATACACTT
ATAATTATACAAATACAGATCTTATTATACAAATTACAATATATAAATGAATTTGTACAAAACTGAACAATTTAATGGGG
TTGTTCGAAGAGTATAAGCGTGTACTTGTTTGAGCTGAGAAATTGAAGTGCATTGCGTCAAGATTTGGAGGATATGGCGT
CGATGCTCACTAGTATTGGTGTTGATGGTGAGAGTTGTTGTTGGCCTTGTTGGTGTTGTTGATAGAATCATTTTTTTTTC
TCATATCCCTCTACAAGGGTGAATGTTTAAATTATCAAAATATACCGTCCAACATAAAATATTATGTCATGTAGTTCAAT
ATGTAATATTACAGAGAAAAGTATTGAAAACAGTTTTAAATTCGACTTGAATTATCAGTCCCATTCTCGAACTATTGACT
TCCTGAAAACACCCCTAAATTCCCGCCACTTTATTTGATTAATTGAATTTAAATACAACATGGATCTTGCAACATAAATG
AAACACACCCCTAAATTTCAGCCAAGTTAAGGAGTGTTTTCAACACTTCCCTCGACTTTTTATTGAGAGTATTATGCTCC
TACAAGAGTTTGAGACCACTTGCTATGTCATGTGGAAGATCGAAGATGTATCTAAGTTTAGTTAGTCATGTAGATGTGTG
TTTTTAACACTGTCAATAGTTTGGGAACGAAACTAATAATTTGACCCAAGTTCAAGAGTGTTTTCAATACTTCCCTCTAT
ATAGTATTATATATGAGGGAAAAAACACTATACATAATGTGTCCTTGTATAAAAGTGTATAATAGTATATTAAAGGGCGT
TTATGCACAAATATGGGCTAAACCACGTACAATATTATATACTCTCACCGTTTCAATCTATGTGATGTAGTTTAATTTGA
CACGAAGTTGAAGATCTAATATATTATACACTATACACTTATAATTATACAAATACAGATCTTATTATACAAATTACAAT
ATATAAATGAATTTGTACAAAACCGAACAATTTATATAAAATTGGATGTTTGTAGCGAATTATACACATCAAAAGCTCCA
TAGCAAACATAAAATTTGCTATGGAGAGCAATTATGCAAACTATAGTTATAACATACAAATATGATTTTTATGTTTGCTA
TATGTGAAAGTTGCTCAATTTAGTATATCTTTTATGTTTATTTATTTATTTATATTATATTAGAAACATACACTTTTTCA
CATTGGAGGGTTGTGACTTTTTCAAAAAGTTGTCACTATTTCAAACAATTGTGACTTTTTCGATGAGTTGTGACCTTTTC
AAAGAATTGTGACTTTTCTAAATGGTTGTAATTGTGACTTTTCTAAATGGTTGTGACTTTTCTGATAAGACACAATAAGC
ACATGTTCATACTTTCATACTATCCTTTGATGACTAATATATATAAGGGGTCCCCCCATCTTCTCTCTCTCTCTCTCTAT
ATATATATATATATGTCTGTTAGACCCGTAGTCTAACTAAGCAAATGACTTGCGAGCATGGCAAGAATTTGTGCATTGGT
CTTGACATGTATGTGGGCAAAACAGTGCATCAAAGGTTCAAGGTGCTTGGGTGTTGGCAAGGCATCTTGGACGTACAAGG
CTTACATGTGGGCAGAGTCGTCGGCAAGACAAGGCAGTGTGTTGGCTTGACAAGACAAGGCTGTAGGATTTGACGATGGC
AAGACAAATGCATTTACAAGAGCTGCTTAAATAAGACTAAGTGTTGGAAGCAGGCTGAAATATTCTAAGTGTTGAAAGCT
AGCTGAAATGTTCTATGTGTTGGAAGTAGGCTGAAATATTCTAAGTGTTGAAAGTGTTATGGAATGAAAGAAACTAGAAA
GAGAAATTAAAGAGAGAATGAATGACAACTCTTTGTATTGATTCTTGCATTGATTCAAATAGAAGAGTACATCCCTATTT
ATAAATAATTAAGGAGAATCCTTCTTAAAGGAGAATCCTTCTAGATACTAAACTAAAATAAAACTAAATATTTTGTAATT
AATGTAAACCCTAGACTTGAAAGGAAATTAAATACTATAAAATATTTTTAGACTAAAAAGAAAAAGTAAAAAGATTCTAC
CAAATTTCAACAGAAAGTAGCATGAAATATTCTAAGTGTTGGAATGTTGTAATTTCGGTTAAGTGTTAGAATATATTTGA
ATTCGAAATATATTCTATCTCTAGAATTATAGCGGTTGAGACTTAGTTTAAATTCTGTAATGACAAGTGTTGGACACATG
TCAATTGTAACTGCCTATGTAAATGTCGCAACTGCCTTGTGCAGAAATTTTAAAAGGTGAAAATTTTGTCTAAGGCAAAT
GAGAAATGTTCTAGCCTTAGATAAATTTATGAAGCCTTTCCTAGTATTGATTTTGATATTAATAAAGGTTGGGAAGAGTT
CCTGTAAAGTGTTGTGTTCATTACTTTAGTTTGCCGCCTAAAATAAAGTTAAGTATTTCTATACTTGGTCAAAAACATGA
GGGTGTAAGGCTGAAGTGTGCAAGTGTTTGCAGGCTGCCTGGTAGTGGTGTTAACGAAATCACCCCTATTTCATGAACTC
ACTAAATTGAATTAAACTATTATAATACCTCCAACTAAAAACACTAATGTAGTATATCTTCTATATTTTATATGATGTTT
ATTTATTTGTATTACATTAAAAGTAGACACATTTTCACATTGAAGAGTTGTGATGACTTTTTCGAATAGTTATGACTTTT
TTCAAGGATTGTGTCTTTTTCAAAGGGTTGTGACTTTTCTGATAACGCACAATAAACATATATGGTTCATATTACGTACC
TTTTGTTTGCTATTAGTAAAGGGGTTTAGTGACATGATTTTCTATTCTTTCATCTTGTTTTTATTTTTTTATTTTTTTAT
TTATTATTATTATTATTATTATTATTATTATTGAATATCTTTTCTTTTCTTTATTTTTTTTTGTGTTTGTTTCCTGTCTA
TTAGACTTCTTTAGTTAAATTTTCTATGAAAAAATGTATCTTTTTGGGCTAAAAAATTTAGTTCAAATTCATGAACTTTT
AAAGTATATATACTACTTAGCATAGGGTACGAATGTGTCACGACAAAAAATGGACGTGATGATACTTGTCTTATCCCACT
AAGATAAGTCAGCCTAAAATCCAAATATAATGATAAAATATTGAAGTAAAATAACAAAGAAAGTTTAAAACCAAATAATA
ATGCGGATAACAAAGTTAACTTAATTAAACCCCCAAAATCTGATTGTCATGTGCACAAGTCTCTAATGTATTTACAACTG
ATTTGAAAGAAAAATATAAGTCTTAATGTAATTATTTCCAGAGAAGAACAAGAACATAATAAGGAATAAGAGGGTCCACT
GAGATGACAAACAACTACCTATCAAGTGTGCATAGTGAAGTCTTGGACACATAATGAAAAAAGGATAATCACGAAGATCC
AGGTTTATTACCTACACAAGTGTAGAAACAAGGGGTGAGTACTAAACAATACTGTATTCAACAAGTAAACTACCCAACAC
AAGGTAAGTAATATAATATACATGTACTCCTAACACTAGAACTGAACCTCCACAACTATAACCTGCATAAACCAACACAG
CTTAATAGTTCACAATTTACATAACACATAGTTCAATAACATCTCTTCAATAATTACACATCAGCAACACACAAGATTAA
GTTCACCAATCACATGTTCCACAGAAAAGTACTCACAAGTTCACAAATGATAAAGATGTGCAATACAATGAAATACAATG
CCAAGGTTAGTGATGCATGCTTGACCTAACGATACACACCCAATGTCTCTCAATCAGGGACTTATGGGGGACTTATTAGT
CCATGCATTCGTTGCGGCACATGAAACGACCATCAAATATATATATATTTGTCGTGACGCACGATATGTCCCCCAAAATG
ATACATCCTCTGTAATTCCTTATTCTTCCTCAATTCACAAAACACTTTTCACAGTCATGTCTCAGAACCAATGCAAATAG
GCATGTTCACACAAATAATGAGGTGACAACCATTTTCATAGTAAATTATAATTCACTACAACACAATCGTGATACAAAAT
CAACAATGAATCAACAAACCTTTCAAATCATTCTCAACACATCACACATCAATATATAATCAACTTGTTTTTTCTTACCC
CTTTCATCATTATCATTCAATATAGACAAGTCAACCCATCACCAAGTTCATTACTCCCGACACATACAACAAGGAAATAA
GAGATTCTATACACTTGTCTCAATCAAATAAACAATCACTCAGGAACTGAAACTGAAATTTTCCCTTTGGTTGAACTTCC
TAATCAATGCAATCTATTCAAATAAGTAATCACAATAAGATTTCGAGACTAACAACACTCATATCAAGCATTTTGAAAAT
GGAGTCAAATCGACCCAAAAACCCAATTCTAAAAATGAGGGTAAATATGAAAATTAGTATAAAGTGTGTTACCTAATGAA
TTTGGAAACTAACGGTGAAAATTAAATTGTAAACGAAGTTGAATAGAACCTAAAATCCCCATTTATAAACACGAGTTTCT
TAAAATTTTTCGAAGGTTTGAACCCAAAATCATTAATTAAGAGGAAAGATCTTTGATATGAACATTGAATAATAAAGAGG
GGGAGTTGAAATACATAACAAAAACGAAGTTCTTTTAAAAATCTACTTTGATACACCGAGCTTGCAAACTAAAAAATGAA
GATAATAGGATTGAAATCCCAATTTTGAGAATGAAATACTCAAATGAAATACTACCAGGCCCTTGAACCATCACGAACAT
GGACTGAGTCTCGTGAACGTGATGACCAAGAAAGCGCCGTCTTCAGCCCCGCAAACGCGAAGGTCTACAAACTCTGACTC
TTCGCGAACATAGGTAGGGTGCCGCAAACATGAAGGTTCCCCGACCTGTAATATCTGGAAATTTTGTCTAAGTTAAGAAA
GTGAGTTTTGGCCATTTTCAAATGGCCATAACTCCTAGCTCAGGAGAATTTAGGAGCAGCTCTTGTTATGGTTGGAAATA
ACTTGGAGATATCTTTCCAACGCCGCCTATATTGCACGATTTTGATATCATATGAGTGAGATATGCCTTTCGGAAGTTGG
GCTGTTGGATTGAGGAAAGTCCCAATCCGGATTTAGGGAAGGGCAAAGTAGTCTTTTCTCTAATTAATTTCCTAATTTGA
TTTTAGGGATTTATTGGGGTAAAAACATGACTTAGTCAGCTTGGATAATTGAGAAATACGCTTAGGGCTTGGAGAAGAGA
GAAAAGAAGAAAGAAATGGAGAAAAAGGCAAGAATTCGTCAAGATCATCCAAGCTTGAGAGTGGAATTCGTCGGGGGTGA
TCCCTATTAAGATATGTGAGATATTTTCGTGTTGGGTTAGTTCACCCAAACACCAACTTGTTTTAATCCAATTGTTTTGA
GTTGTTTACATGTTGAAGAAGTAAGGTTCTTGAAGAATAAATTGTAGAATTCTTGTTGGTTGAGTTGTTGATGCTTGGGG
GTGAGTTGATTCATGTTTCCGAGTTATTTTTCTAGTTAGATTGGTTGTATATTGAGGGTACAATTGATCCTAAGTGTTTG
GGGAAGGAACTATGGAAGTTAGGGAGGTTTAGAGAGGAAGAACGGAAGAGAAAAGTCGGAAGTCGCTGGGCAAAAAGGGC
TAGGGCGCCGCACCTGCCAGAGAGCCCCAAAAACTTCTCTGAAATTTGGCCTCTGGCGTGTCGCGCCAGCCAGACTTCTC
TGAATTTTGAGGGCTGGCGCCCCGCGCCTCTCAGAGCGCCAGGGACGCCAGTTCTTCCCATTCGTTCCCCACCTTTTCGT
ACTTGTTCCTAAGCGATGTACCTATGTTTTCTAGTTGTTTCCAACACTCTAAGGTACATCTAAACATCATGAAATCATCC
ATAAACATGAGATCATGAACCTTGAATCCATAATCCAATTCAAGGAAAGTTATGATCAATTAAAGTCAAAGTCTAGAAGT
TAAGAAGCAAGTCAAAGCCAAGTTTCTTAAAGTTTTCACGAGTGTTTAACAAACGTTTTAAATTCGTTTTAAGGCTCAAG
TTTCAAGTTAAGCAAAGAGTAAAGAGTTGAGTCCATTTCTCAAAAAGTTATAAGGGAACTAAGTATTCCCAAAGAGTTTA
TAAATGTCTTCACATTTGAGCAAGAAAAGGGAACATCGATTCCAAGAGAGCTTTTAAGCTAAATTTTGAGTAATTATCTC
AATTCAAAGAAAGAATTTTGTTTTTACAAACATATGAGCTAAGTGTATTTTGGGAGTAGTATTGAGCACCGATATGGAGA
TGCGAGTTCATATTAACTCAAGTCTCCATAAACCATTTAGCCATCATGGGTAGTAAAGGATCACACTTTTTAGACGACTC
CTTAAGATGCTTTTAGCATAGAATAGTGGATCCACTAAGTTAAGCGTTCTATATGACGGAAAATTATACGACAGTTCTGG
CAGCGTGGGCAAGACGCTGTATCACCACTTAGGCTCATAGTGGTGGTTGTCGGTTAAAGAATCTCCCACAAAAGTTATAT
TCCTTTTATATTTAAGTAAAGTTGAGTTTGTTATTGCTTTATCTTTAACAAACTAAGTTGTTTACATTGTTTTACAAGCT
TTATATATATTGCATGTGTCTTATTGCTTTATATTGAGTTCAGTTGTTCATGAGTTAAACAGAGCCAAGGTAAGTGTTCC
TTTGTACTCCTTTCAAGCTTAAGTTATTGTTTAGCTTTCCAACTCGCATACTCGTACATTCAATGTACTGATGTCAGTTG
GCCTACATCTTATTATGATGCAGACGCAAGTAACCAGGATCAACATCCAGCATGCCGTTGATCCAGTTGAGCACTCCAGA
GTCAGTGGTGAGCCTCCTTGCATTCCGGAGGACTCTGTTATTTCGCTTTCCTAGTTTTGCTTTATTAGGATGTTGTGGGG
TTTGTCCTAACATCCATCTCAGTATTATAGAGGCTTCATTGACAGTCAGACAATTAGTATTGAGTCTCTCATCTATGTAT
TTGCAAATACTTTGTTTTGAGACATAAATTGTCATTTTGGCTAAGATGTTATCATTTAAACTATTGCATTGAGTTTATTC
TGTTGAGTTAAGTAAGCCAGGCCAAGGGTCCGCTTAGGGCCAGCGATGGTCTTCGAGTGCCGGCCACGTCCAGGGTGTAC
GCTCGGGGCGTGAGAAACTTGGTATGAGAGCACAAAGTTTAAGAGTCCTAGGGAGTCTATCAAGCCGTGTCAGTAGAGTC
CTAGTTATCGGTGTGAAGCGCGCCACATATATAATTAGGAGGCTGCAACATTTAGGAAATTGTTCACTTCCTTCATACCC
ATCTCGTGCATTAGAGTTTATCTATAAAAGTTTCCCTCTAATTCGTGCTTGTGCGTGTTACAGATAACCATGCCTCCACG
AAGAGTAGCACAAGGTCGTCCAGCTAGAAGAAATGTTGAACCACAAGAGCAAGGGGTACCTAATGCACCAAACATGCAAC
CTCAGGGCGAGGTCACTAATGCTGAATTCCGTGAGGCTATCCGGATGCTGAGCCAAACTGTGACTAACCAGGTTGGGCAG
CCAAGAGGACCAAGACAAGATGAGGCTGGAACTTCGAGGATTCGCGAATTCTTGAGAATGAATCCTCTTAGTTTCACTGG
TTCGGTCACTACTGAGGATCCGAAATTTTTTATTGAGGACATGAAGAAGGTATTTGCTGTGATGCATGTGGCAGATACTG
AACGAGTTGAACTAGCTGCATATCAACTGAAGGATGTTGCTAGAACATGGTTCGATCAGTAGAAAGGGGGTCGACCTGAG
AATGCACCACCTGCTAGTTAGGCTTGTTTTGACAAAGCCTTCCTGGGGAATTTCTTTCCCTGAGAACTGAAGGAGGCTAA
GGTACGAGAGTTTCTTACACTGAAATAAGATTCCTTGAGTGTGCATGAGTAGGGGTTGAAGTTCACCCAGCTGTCCCGCT
ATGCTCCTAAAATGGTTAAGGACATGAGGAGCAGAATGAACTTGTTTATTACTGGCTTGGGTCGTCTGTCAAGCAAAGAG
GGCAGGGCAGCGATGCTGATAGGTGACATGGACATATCAAGGTTGATGGTTTATGTACATCAGGTTGAGGAAGAGAAGCT
GAGAGACAGAGAAGAGTTCAGAAGTAAGAAAGCGAAGACAAGGAATGAGTCTGGGCAGTAGAAAGGCAATGTGAATCGTT
CATCCTTTCAGCATAAGCAAAAGGGGCCTGCTCCATCATCTGCTAGTGCACCTGCACCTCGAAACAAAGGCGAATATTAT
GGTCAAAATTCACAGAACTTCAGATCTAAACTAGCGCAGTCCCAGGATAGTGTGGCACAATGAGGTAGTTGGGCTCCTGC
ATGTGATAAGTGTGGGAGAACCCACCCAGGTAAGTGTCATAATGGCCTGACAGGTTATTTCAAGTGTGGACAAGAGGGAC
ACTTCTTGAAAAAGTGTCCTAAGAATAAGCAAGGTAGTGGAAATCCAGGCAATAGAGCCCAGTCTTCATCAATTGCTCCA
CCAGACAGGGCTGCACCTGGAGGAGCTACTTCTGGTACTGGCAGATGAGAAAACCGCCTTTATGCAATCACCAGTCGCCA
AGAGCAAGAGAACTCTCCAGATGTTGTCACTGGTATGATCAAAGTCTTACTTTCGATGTTTATGCTTTGCTAGACCCAAG
AGTAAGTTTATTTTTTGTGACCCCTTATGTTGCAAATAAGTTTGATGTTATCCCTGAGAAACTTTGTGAACCTTTCTGTG
TTTCTACACCTGTTGGAGAGTCTATTCTAGCTGAGCGAGTTTATCGTGATTGTGTCATTTCCATCAATCACAAAGACACT
ATGGCTGATTTAGTTGAGTTAGACATGGTAGATTTCGATGTCATTCTAGGTATGGACTAGTTTCATGCCTGTTATGCATC
AATAGATTGTAGAACTCGAGTTGTCAAGTTTCAGATTCCTAATGAGCCAGTCATAGAGTGGAGTAGTAGTTCAACTGTGC
CTAAGGGTCGTTTCATTTCGTACCTTAAGGCGAGAAAGTTAGTTTTGAAGGGTTGTATCTATCACTTAGTCCGAGTTAAT
GACTCAAGTGTTGAGGTACCTCCCATTCAGTCAATTCTTATAGTAAAAGAGTTTCCAGAAGTCTTTCCTGATGATCTACC
CGGAGTCCTTCCTGAGAGAGAAATAGACTTTGGTATAAACATCATTCCAGATACTCGTCATATCTCTATTCCGCCATACA
GAATGGGACCAACAGAGTTGAAAGATCTCCTAGATAAATGTTTCATTCAACCAAGTGTCTCACCTTGGGGCGCTCCGATT
TTGTTTGTGAGAAAGAAAGATGGTTCCCTTAGGATGCGTATAGATTACCGTCAATTAAATAAGGTTACCATCAAGAATAA
GTATCCTCTTCCAAGGATAGATGATTTATTTGATCAACTTCAGGGTGCCACCTGTTTTTCAAAAATTGACCTCAGATCAG
GCTACCATCAGTTGAAAGTTAGGGAATGTGACATTCCAAAGACAACGTTTAGTACTAGATATGGTCATTATGAGTTCTTG
GTTATGTCCTTTGGTTTGACCAATGCACCAACATCGTTTATGGATCTTATCAACAGAGTCTTCAAACCTTATTTAAATAT
GTTTGTTATCGTCTTCATTGATGACATACTAATCTATTCAAAGAATGAAGAAGATCATGCTAGTCATCTCAGAATAGTTC
TTCAGACCTTGAAAGATAAGGAGTTGTATGCCAAGTTCTCTAAGTGTGAGTTTTGGCTCGAGTCTGTGGCATTCATGGGC
CATATTATTTCTGGTGATGGTATTAGAGTTGATACTCAGAAAATTGAGGCAGTGCAGAATTGGCCTAGACCCACATCTCC
AACTGATATTAGGAGTTTCTTGGGCTTGGCTGGTTATTATAGGAGATTTATTGAGGGTTTCTCATCCATTTCGTCTCCTC
TGACGAAGTTGACTCAGAAAACAACGAAGTTTCAATGGTCTGAAGCTTGTGAGAAAAACTTTCAGGAATTGAAGAAGAGG
TTGACTAGTGCCCCAATTTTGACCTTACCAGAGAGTACTCAAGGTTTTGTAGTGTATTGTAATGTATCTAGAGTTGGTTT
CGGTTGTGTGTTAATGCAGAATGGCAAGGTGATAGCTTATGCTTCCAGACAATTGAAGGTTCATGAGAAGAATTATCCAA
CCCATGACTTAGAGTTGACTGCTATAGTTTTCGCCTTGAAGATTTGGCGACACTACTTGTATGGTGTTCATGTTGATATA
TTCACTGATCACAAGAGCTTGCAATAAGTGTTCACTCAAAAGGAGTTCAATCTCAGACAGAGGAGGTGGTTGGAATTACT
CAAGGATTATGACATGAGTATTCTTTACCACCCAGGTAAGGCTAATGTTGTTGCTGATGCTTTAAGCAGGTTATCTATGG
GTAGTATCACCCACGTTGAGGAAGAAAAGAGGGATTTAGCCAAATATGTGCACAGACTTGCACGCCTGTGAGTTAGACTT
ATGGATTCCACAAAAGGAGGAATAGTGGTGACTAACGGGGCTGAATCATCACTAGTGTCAGAAGTGAATGAAAAGCAAGA
CCAAGACCCCATTTTACTCGACTTGAAGGCAAATGTTCAAAAGCAAAGAGTATTAACTTTTGAACAAGGGGGAGATGGTG
TATTGATATACCAAGGTAGATTGTGTGTACCAATGGTGGATGAACTCTAAGAGAGGATCATGGAGGAAGCTCATAGCTCC
AGATATTCCATTCATCCAGGTTCCACAAATATGTATCGCGATTTGAGAGAAGTGTATTGGTGGAATGGCATGAAGAAGAG
CATTGCAGAGTTTGTTGCTAAGTGTCCAAATTGCCAGCAAGTGAAAGTCGAGCACCAAAGGCCTGGTGGTTTGGCGCAGA
ATATAGAACTTCCAAAATGGAAGTGAGAGATGATTAATATGGATTTCATCACAGGTTTGCCAAGGTCTCGCAGACAAGAT
GATTCTATTTGGGTGATTGTCGACAAAATGACAAAATCATCCCACTTTTTGCCGGTAAAGACTACCCATTCGGCAAAAGA
TTATGCTAAGCTATATATTCAAGAAGTGGTAAGACTACATGGAGTTTCGGTCTCCATTATTTCAGATAGAGGTGCACAAT
TTACTGCACAGTTCTGGAAATCTTTCCAGAAAGATTTGGGTTCGAAGGTGAATTTAAGTACTGTCTTTCATCCTCAGACA
GATGGGCAAGCAGAGCGCACTATTCAGACCTTAGAAGACATGTTGAGGGCTTGTGTGATTGATTTCAAGGGAAATTGAGA
TGATCACCTGTCACGACCCAAGGCTAGGGCCTAGACGTGACCGGCGAATGGGGAACCCGAAGGAACCCCAAACAAGCCTC
ATAGCGTATCATTACACATCCTTGGTCGCGGAAGCAAATAAAATGACCATAAGCGATAAGCATAATTAAGGGGGGAATCG
GGACTAAGGGAGCAAGAGAAACAAAAATAAGAACGATACAAAAATACCATAGATGAGTCAAGCTCAAGCATAATACACAA
CTTGTCCAACACCACCTCTAAACATGAGTACTTAGCGGAGGCCAAGACAAACTACCGGGCTCACCCTCATAGACAAAACA
TAACTAAAAAGAAAAAGTCTTATACATAGCAAAAGATCATGAGCAACGTCCCCGGAATGGAGGACTCACCAATAACCTTG
ATAGGAAATCGTATTAGCCACACGGAGGAGGATGGTCAAGCGGTGCTCCGGTCCCTACATGGTGACATCATGTAGGCATA
GAGTATGCGTTAGTACATTTGAATGTACTAAGTATATGGGATGCAATGCAATGCTACCATAGATGGACATCGTAGGAAAA
TGCATAGTAATACCCGTTAGATAGCACATTAATGAAACGATATATATATAATGACGCTTACATAAAAATCATATTTAGTG
GGACGTAGCACAAGTGTGGTGAGTGACCATCAATATAGTATTTCCAAGGCCTACCACCCCCTTAGAGAGGCGAAAGAGGT
ACAAACCCCTCAATGTGGTTACCCAGGCCTACCACCCCCCGAGCTAGGGACCAAGGTACAAACCCCTCGATATGGTTATA
CGGGCCTACTACCCCCCGTACTAGGCAACCAAGGTACCAACCCCTCGATACGGTTATACGGGCCTACTACCCCCTATACT
AGGCAACCAAGGTACCAACCCCTCGATACGGTTATACGGGCCTACTACCCCCCGTACTAGGCTTGGTCAACTCACAACAC
GTATATAGAGAAAATCATATACATGTGTCCATTTCATCATCATTTCAATAATTATATAACCATTCGATTCATAAGACGTA
CATTGGACCTTCCATTTCCTAAGGATTCTATAAATGGACATTTTATCAAACACATGATGGACTATTGTTCATGTAAATAA
AATCATGTACTTCAAGAGTACTAAGTCCAACCAATTCCGAAATACATATAAATCAGCCCACCAACAACATACATATATAT
ATCAACCTTCATAATTTGATCATGGAATCATGAAAACCATAAACATCACATAATAATTCCATTTCATGATAATATGCAAA
AATAGACCATTATAGGATGTGTAGTAGTAATTCCATAATTCAAGAGTTCATAAATGATCATAAGGACCCATAAACTTGAA
GTAAAATAGAGGATAAATGGTTGGACTTGTGGAAAGGAAGGTTTCCACAATCAACCCACATACCTCAACTTTGGAGAATT
CTTGATGAAGATTGGAATGGAGAATTGAAGCTTGAGATTTGAGTCTTGAATCCGGAATAAGAGGTTGAGATGTTTGAATT
TGGTTGAAGATCTTGGTGGAATTTTGGAGAGGGATTAGAGAGTGTTTTTGAGTGTTTTGAAGCTAGAAAGAAAATATAAC
TAAGTATGGGACAATCCTCTTTTTATAAAAGAAAAACGTTTTCGGCTGCTACAGTAACTTAGCTTACTGGAAATTGTCAT
TCTGCTCCGGTAGGTTTTACGAAAATGGTCATAACTCCCTCATCCTAACTCGAAATGAGGTGAAACCAAGTGCATTGGAA
AGCTAACTCGTAGAGGTTTAATTTAATAGGTTACGGCCCTTCCAGTTCCTTGTGTGCTAAGAGATATACCCCTTTAAAGT
TGACCCTGAAAATCGCATTTTTTGCGATTTTCGAATTTTGATACGGTTGCTCTAAAATTCGGGTTAGACCCATTTCCCAC
TCAATTTGACCCCCTGAATAAGAATATGAAGTCGAATTTCTGAAATCATGCACGGATTTTGAGATATATGGAAATTACAA
TTATAGGTGTTTCCGAAGCACATTTTCGGGCATTTTTGGGGTCGTTTCAATATCTCCCCCTTGGGAACATTCGTCCCCGA
ATGTTAAATAAACGTACATGAGAGACACAACCATGGCAGTTTCAGCCCACATAAGGATGCAACAATGCACTTACACCTTA
TTTCAAAAACCTCAACATAATTGTAAAACCACAATGAACCAATTGTCAACTTAAACATGAATGTATGCAATGACATTATC
ATGTTTAGTTATGTTCAAGGAGGAACTACCTTCTCCTAGTCATAACACACCAACATCAACATTTCTCATGTTCATAGGAG
GAACTACCTTCTCCTAGTCATTACATAGTCCATACATCATTAAGCACATGTGCAAGTTTCCATGTTCAATAGCACTCTTT
CAAGGAGGAACTTCTCAACTCCTTACTAAGACATGCTCATACCTTATTTTCATGAAGTACAATAGATCACTTATAACCAA
TGCACTACAACATGAGGGAAACAACTCATACAACTCATCTTTCTTCAAAAACACAAGTTTTTTTTATGGAAATGCGCAAA
CCTCATTAATTCTCATAAACATGGGAGGAACTACCTCCTCTACTCTTTAGGAAAGTTTCCACCAAATAAGGAGCTAACAT
TCCATTTCATAAGAACACATTCAAGCATGTTCATTTAATTCACATCATCAAGTCTAGTATGCCCTATTACACACAATGCA
CAACTTAGGAGAAAAAAAAAAAATCTCCATTTAAAACACACATCATACAACATGAGAGAATAGGACTACCTCTACGAACT
CAATATGCATGCAACTTAGACATATTCCATTTCATTGGAGGAATTTCCTCCTCCAACTCAAATCATGCTTAACATATGAT
CTTAGGCCAATTATGCAATTACTTCTTAAAAGCACATTTAAACCATTCACCTCATGAATCACATAGGTTACTTACTCTAA
TTGCCTATCAACATGAGGGGCATGAAACATGAAAACTCATTTTTATCTCAAAACATGAATTCTCAAAAACATACCTTTCA
TAAGGAAATCATCAGAATATAAAAATCACACATGAATTCTAAAACATAACATAGGCCCATCTAGGAACTCTTGGTCTCTA
GCTAGAATAGGAATGGAAGAAAGAGATGAGGATGTCGGGATTTCAACAAATCATGCTTTTTTTTTTAAGCACACCAACCC
CACCTTAGGAAGAAGCCTTCACTACAACCCTCAAGAAAACTTTTTCCAAGCACTCCTAAAGACATAACCAAACTCACATT
TTGCCATTTTTTTGCAAAAGTCTATGGTCCTCAACATCTAGCCATACCACCCTTATATGACACAATCAAACACCAAATCC
ATAATACGAAGAAATTGTACCCAAATGTCATCCTACTCAACAAGGTGATAACTAGTACACACTCAAGGCCCCCCATATTC
TTCTAACCATCCGAGCCCTATCATCAATAAAAACACACCAAGTATGCAACCCATCCATACTAAGAGTCACATCAAGGCTT
AACATGCCAAGTTTCACTAAGTCAACCAGAGTATTCCTAGGGGAACAAGGTAAGGGATATTCTTCACAAACCCCTTTTTT
TTTTTCTAACTTTAAACCATTAACCGGGGTAAAATCCGAAAAAGGTTCTATTAACTCATCCGGAGAACTCTAAGCCTCAT
AGCCTCATAAGGCATCATACAAGATAAGGTAGTACCGGAAATCAACATAACACTTACTCTCATATGAAATGACCACATAC
CGGTACCTTCATCCCAAAAATTCTTCCAAGTCAACCCTAGTAGCATCCTTTTCTAAGGCCGTCACTAGGATATCACTCAA
GATCTCATATGAATCTACCACTCCGGGTCTAGATTGCTCCAATTCACCAAACCACATAAGGTGAGAATTCAAGCAAACCT
ATCTCATAAACATCAAGGACACTCAATAACCTTACCATCTAAGCACATTATCCCGCAATGGGGTAAGCCTAAACTATCTC
ATTACACAACATGATTCTCAAACCAATGAGGATCTCACTCCTACCCACTTTTAAAGGAGCTTAATCACTCAACATCTCTA
GGTACCACTTAAGAATCACTATTCGTCAAAATCCAACACATCATAAAACTCATAAGGACTAAGTTGAGTTATACTAATCA
CTCACATATGGCCATAACTAAACCCATGAATATTAAGGACGACACAAAAAAAAAGTTCGCGATATTCTCTTTATCAAGTC
ACGAAAGACAAGTATTACTAAGATTACTCCTACAAGGTTCATCACCTTAGATAACTCCTTTATAAACTCTAGAGGATCTT
CCTCTATCTTTGGCCCATGGAATTTCCGCGATTCAATAAAACATAAAACACATACCGGAACCCTTAAGATCCACTACCAC
TCACTCTTTGAGACTTACGGGTAGACATCCTTTCTTGGTTAAACCTTAGAGGAACTTAGAGGAGTTTTGACCAAGAAACC
TTTCTCTTTTTCACTAAAGTTGGATCAAGATAACTCTAGACCATGTCAACCCTTATCACCACTTTTGGTGGGGTCTACCA
ACCAACTATGCCTAGGTATTATCTAAGCACCCTACTTAAGTGACCATGCTTAAGATAAATCTTAAAATACAACAACTAAC
CCTTTGAAGTTGGTTAATACTTATACTTCTTCTTCTTCACCTTAACTAGATGGTACAAGCAACCCTCAAAGTCAACTTCA
AAGCACAACATAATCCCAACCTAGGGCATATAATTTCTTTTCCCATCTCCACTCTCGGATAGGCTCCTTTGGGAATCAAC
AATTTGACCATACGGGTTCTACCATCAACTAAACATAACCTCACAATTACCTTGCTAGGTAGGCACACTATCTCCCCCTT
TGGAGTAAGCCTACACAAGTTCTTCTAACCAACACAGACAATTATGAAGCATTAATCACACAAAAAACTTCACAATCTAT
TCCATCAAAGCTCACAAGTCACATAGCCATAATTGGCATTACAAGCACTCGCTCCTTCTAGCAAGAACCCTTCAAGTGGT
CCAACTTTAAACACCATAGGACAAGGAATAAGAGAGAGAGCTTATAGATCTATGGCACGACTTAGAGAATGAAGAAGTGA
AACATTTCCTAAAACGTCTCATAGCCTCCTACTCATAGTTGTGGTGCACAACACAACCATGAATCGGACTCTAATCAACG
CGGTGTGTTGGACTCCGAGGATCTATCAACCTAGTGCTTTGATACCAAGTTTGTCACGACCCAAGGCTAGGGCCTAGACG
TGACCGGCGAATGGGGAACCCGAAGGAACCCCAAACAAGCCTCATAGCGTATCATTACACATCCTTGGTCGCGGAAGCAA
ATAAAATGACCATAAGCGATAAGCATAATTAAGGGGGGAATCGGGACTAAGGGAGCAAGAGAAACAAAAATAAGAACGAT
ACAAAAATACCATAGATGAGTCAAGCTCAAGCATAATACACAACTTGTCCAACACCACCTCTAAACATGAGTACTTAGCG
GGGGCCAAGACAAACTACCGGGCTCACCCTCATAGACAAAACATAACTAAAAAGAAAAAGTCTTATACATAGCAAAAGAT
CATGAGCAACGTCCCCGGAATGGAGGACTCACCAATAACCTTGATAGGAAATCGTATTAGCCACACGGAGGAGGATGGTC
AAGCGGTGCTCCGGTCCCTACATGGTGACATCATGTAGGCATAGAGTATGCGTTAGTACATTTGAATGTACTAAGTATAT
GGGATGCAATGCAATGCTACCATAGATGGACATCGTAGGAAAATGCATAGTAATACCCGTTAGATAGCACATTAATGAAA
CGATATATATATAATGACGCTTACATAAAAATCATATTTAGTGGGACGTAGCACAAGTGTGGTGAGTGACCATCAATATA
GTATTTCCAAGGCCTACCACCCCCTTAGAGAGGCGAAAGAGGTACAAACCCCTCAATGTGGTTACCCAGGCCTACCACCC
CCCGAGCTAGGGACCAAGGTACAAACCCCTCGATATGGTTATACGGGCCTACTACCCCCCGTACTAGGCAACCAAGGTAC
CAACCCCTCGATACGGTTATACGGGCCTACTACCCCCCGTACTAGGCAACCAAGGTACCAACCCCTCGATACGGTTATAC
GGGCCTACTACCCCCCGTACTAGGCTTGGTCAACTCACAACACGTATATAGAGAAAATCATATACATGTGTCCATTTCAT
CATCATTTCAATAATTATATAACCATTCGATTCATAAGACGTACATTGGACCTTCCATTTCCTAAGGATTCTATAAATGG
ACATTTTATCAAACACATGATGGGCTATTGTTCATGTAAATAAAATCATGTACTTCAAGAGTACTAAGTCCAACCAATTC
CGAAATACATATAAATCAGCCCACCAACAACATACATATATATATCAACCTTCATAATTTGATCATGGAATCATGAAAAC
CATAAACATCACATAATAATTCCATTTCATGATAATATGCAAAAATAGACCATTATAGGATGTGTAGTAGTAATTCCATA
ATTCAAGAGTTCATAAATGATCATAAGGACCCATAAACTTGAAGTAAAATAGAGGATAAATGGTTGGACTTGTGGAAAGG
AAGGTTTCCACAATCAACCCACATACCTCAACTTTGGAGAATTCTTGATGAAGATTGGAATGGAGAATTGAAGCTTGAGA
TTTGAGTCTTGAATCCGGAATAAGAGGTTGAGATGTTTGAATTTGGTTGAAGATCTTGGTGGAATTTTGGAGAGGGATTA
GAGAGTGTTTTTGAGTGTTTTGAAGCTAGAAAGAAAATATAACTAAGTATGGGACAATCCTCTTTTTATAAAAGAAAAAC
GTTTTCGGCTGCTACAGTAACTTAGCTTACTGGAAATTGCCATTCTGCTCCGGTAGGTTTTACGAAAATGGTCATAACTC
CCTCATCCTAACTCGAAATGAGGTGAAACCAAGTGCATTGGAAAGCTAACTCGTAGAGGTTTAATTTAATAGGTTACGGC
CCTTCCAGTTCCTTGTGTGCTAAGAGATATACCCCTTTAAAGTTGACCCTGAAAATCGCATTTTTTGCGATTTTCGAATT
TTGATACGGTTGCTCTAAAATTCGGGTTAGACCCATTTCCCACTCAATTTGACCCCCTGAATAAGAATATGAAGTCGAAT
TTCTGAAATCATGCACGGATTTTGAGATATATGGAAATTACAATTATAGGTGTTTCCGAAGCACATTTTCGGGCATTTTT
GGGGTCGTTTCATCACCTACCTCTCATCGAGTTTGCTTACAACAACAGTTTTCACTCTAGCATCCAAATGGCTCCATATG
AAGCTCTTCATGGGAGAAGATGCAGATTTCCTATTGGATGGTTTGAATTTGGTGAAGCAGGGTTGATAGGACCAGATTTA
GTTCATCAAGCTATAGAGAAAGTGAAATTAATTCAAGAGAGATTGAAAACAGCACAGAGTCGTCAGAAATCCTACACTGA
TGTTAGGAGAAGGGCGTTACAGTTCGAAGTAGATGATTGGGTATATTTGAAAGTTTCACCCATGAAGGGTGTTATGAGGT
TTGGTAAGAAGGGGAAGCTTAGTCCCCGATTTATTGGGCCTTATCGCATAGCCAAGATGATTGGCAGTGTAGCTTAAGAG
TTGGATCTACCATAGGAATTAGCGGCGGTCATCCGGTGTTTCACATCTCTATGTTGAAGAAGTGCATGGGAGATCCTTCA
TTGATAGTGCAAACTGAAAATGTTGAGATTAAGGATAATTTATCTTATGAGGAGATTCTGGTCCAGATTTTAGATCGCCA
AGTATGCAAGTTGAGAACAAATGAGGTCGCATCAGTCAAAGTCCTTTGGAGGAGCCAATTTGTTGAAGAAGCTACTTGGG
AAGCTGAAGGGGATATGAAGAAGAAATATCCACATCTCTTTGAATCCGGAGAAAATTAAGAGAAATCCTATTCTTAGTAC
TAGCTAAATTATGAGTATGCATGTTGTTACTTGCTTTTGCTTGTTGAGTGTTGAACTTGATGTTGCTACCCTTAGCTTAG
TGAAATAAAGCTCATTCGAGGACGAATGTTGCCAAGGGGGAGATATTGTAACATCTCGCACCTAGAAATGACTATAAAGA
GTTTAAAATATGAAAATATTGATTTTTGGAAAGAATAAGGAAATCTGGAAATTTTGTCTAAGTTAAGAATATGAGTTTTG
GACATTTTCAAACGGTCATAACTCCTAGCTCAGGAGAATTTAGGAGCAGACCTTGATATGGTTGGAAATACCTTGGAGAT
ATCTTTCCAACGCCGCCGAGATTGAACGATTTCGGCATCGTATGAGTGAGATATGCCTTTTGGAAGTTGGGCTGTTGAAT
TGAGGAAAGTCCCAATCCGGATTTAGGGAAGGGCAAAGTAGTCTTTTCTCTAATTAATTTCCTAATTTGATTTTAGGGAT
TTATTGGGGTAAAAACATGACTTAGTCAGTTTGGATAATTGAGAAATACGCTTAGGGCTTGGAGAAGAGAGAAAAGAAGA
AAGAAAGGGAGAAAAAGGTAAGAATTCGTCAAGATCATCCAAGCTTGCGAGTGGAATTCGTCGGGGGTGATCCCTATTAA
GGCATGCGAGATCTTTTCGTGTTGGGTTAGTTCACCCACACACCAACTTATTTCAATCCAATTGTTTTGAGTTGTTTACA
TGTTGAAGAAGTAAGGTTCTTGAAGAACAAATTATAGAATTCCTGTTGGTGGAGTTATTGATGCTTGGGGGTGAGTTGAT
TCATGTTTCTGAGTTGTTTTTCGAGTTAGATTGGTTGTATATTGAGGGTACAATTGATCCTAAGTATTTGGGGAAGGAAC
TATGGAAGTTAGGGAGGTTTAGAGTGGAAGAACAGAAGAAAAAAGTCGGAAGTCGCTGGGCAAAAGGGCTGGGGCGCCGC
ACCTGCCAGAGCGCCACAAAAACTTCTCTGAAGTTTGGCCTCGGGCGTGTCGCGCCAGCCAGACTTCTCTGAAGTTTGAT
GGCTGGTGCCTCGCGCCTCTCAGAGCGCCAGTTCTTCCCATTCGTTCCCTACCTTTTTGTACTTGTTCTTAAACGATGTA
CCTATGTTTTCTAGTTGTTTCCAACACTCTAAGGTACATCTAAACATCATGAAATCATCCATAAACATGAGATCATGAAC
CTTGAATCCATAATCCAATACAAGGAAAGTTAAGATCAAAGTCAAAGAAGTTAAGAGTCAAAGTCTAGAAGGTAAGAGTC
AAAGTCTAGAAGTTAAGAATCAAGTCAAAGCTAAGTTTCTTAAAGTTTTCACGAGTCTTTAACAAACGTTTTAACTTTGT
TTTAAGGCTCAAGTTTCAAGTTAAGCTAAGAGTAAAGAGTTGAGTCCATTTCTCCAAAAGTTATAAGGGAACTAAGTATT
CCCAAAGAGTTTATAAATGTCTTCACATTTGAGCAAGAAAAGGGAACATCGATTCTAAGAGAGCTTTTAAGCTAAGTTTT
GAGTAATTATCTCAATTCAAAGAAAAAGTTTTGTTTTTACAAACATATGAGCTAAGTATATTTTGGGAGTAGTATTGAGC
ACCGATATGGGGATGCGAGTTCATATTAACTCAAGTCTCCATAAACCATGTAGCCATCATGGGTAGTAAATGATCATACT
TTTTAGATGACTCCCTAAGATGCTTTTAGCATAGACTAGTGGATCCACTAAGTTAAGCGTTCTATATGAAGACAAATTAT
AGGACAGTTCTGGCAGCGTGGGCAAGACGCTGTATCATCACTTAGGCTCATAGTGGTGGTTGTCGGTTAAAGAATCTCCC
ACAAAAGTTATATTTCTTTTATATTTAAGTAAACTTGAGTTTGTTATTGCTTTATCTTTAACAAACTAAGTTGTTTACAA
TGTTTTACAAGCTTTATATATATTGCATGTGTCTTATTGCTTTATATTGAGTTCAGTTGTTCATGAGTTAAACAGAGCCA
ATGTAAGTGTTCCTTTGTACTCCTTTCAAGCTTAAGTTGTTGTTTAGCTTTTCAACTTGCATACTCGTACATTCAATGTA
CTGATGCCAGTTGGCCTGCATCTTATTATGATGCAGACGCAGGTAACCAGGATCAACATCCAGCATGCCGTTGATCCAGT
TGAGCACTCCATAGTCAGTGGTGAGCCTCCTTGCATTCTGGAGGACTCTGTTATTTCACTTTCCTAGTTTTGCTTTATTA
GGATATTGTGGGGTTTGTCCCAACATCCATCTCAGTATTATAAAGGCTTCATAGACAGTCAGACAGTTAGTATTGAGTCT
CTCATCTATGTATTTGCAAATACTTTGATTTGAGACATAAGTTGCCATTTTGGCTAAGATGTTATCATTTAAACTATTGC
ATTGAGTTTATCATGTTGAGTTAAGTCTTCCGCTGATTTAAGTAAGCCAAGCCAAGGGTCCACTTGGGGCCAGCGATGGT
CTCCGAGTGCCGGACACGTCCAGGGTGTAGGCTCGGGGACTGACACGACCAATCTCATGTGATTGCGGTCGAAGCCTTGC
AAAGGCATAGGCTAGGGACTTAACCCATTGCGAACGTGGGCCATGTGCCGCAAATGCGAGGGAGGCAATATCAGCACCAG
AACAACAATATACAACACACAAGAGATTTTTGAATGGACCCTTGGGATTCATTCAGAATTTTGTACACACAGAATAAATA
TGCTACTCAACTAAACTCTATGTTCCAAACTTAATAAAACCATCAAAACATAAATCTAAGGTCTTCTTGACTCGAAACTC
ATAAAAGTCACAATAAACTAACTTAATGTTCAAAAAGACTAAACTAAGGATAGAATATCTGAAAAATGAACCAAGACCTT
CCCTAAGCTAAAATCATCCCCCAAATCCAATGCAACAATAAAAAATTTGATTCCAGAATCTAAACCCCGAATGTTGATCA
AAGTCAACTCAAAAACTAAAGTCACATTAACTTCCAACTTAAGATCTCAAACTCATGAAACACCTCCGAATCAGAAAGCG
ACGAGGCTCGTAGACCAAATTACACATTTGGGGCTAATGGAAATGAAGGAATTTTATTCCAAGACTCGAAACTTTGATTG
CTATTAAAAACTACTTTTAAACAACTTAAGCCTTTCAAAACTCAAAACTTTCAAAAATCACAAAGTTTTGAACAAAACTC
AAAACCTACTACACAAACTGATAAGATATGACTCGAGGTAAGTTTCGGGAGGGGTAAAACGATAATTTTACAAAAATTCC
AAAAATTACCTTCCGGGACATTACAACGTGTAACACACATGTTCGGAGCTAGTCACTATATTTCAATGTGTTGTAAGAGA
GACGAATGATATACTTTATTATTATTATTATTGTATCTAACTCTGATTAAATATTAGAGAATTTTTATGTGATAAATGTG
TGCAAATAATAATTATAATAATAATGATGATGACGACGACAACGACAATGATGATGATTATGATTGGAATAATAACAACT
ATTTGATACGAAAGGTGTTAATGGACTCCCAAAAAGCCCATGAAAAAAATAAAACACACCAAAAATACTTACAACCTACT
TGGCCCAAATAAGCTAAGTTAGCTCTATTTAAACAAGAACCCTATGAAGTAGGGTTTCATAATCAATTCCTCAGGATTCC
TTTCTTTATTTCGTTCACTCCGCCGTTAAGGATGTTTTCTTTGTGCTTTTCCAACTCCAACTTCCATATCCTCTAGTTGT
GGGTGATAACCCTTCCCCATATACAAGTGATTTGGAATGTTCAGCTTGCAAAGGTATATCTCTTTCTTTCTTCTTCTCTT
TTCCTTCCATGTCGACCACTGACTTCTTTTTTTTATTCATGTGTACCATCCCGCGGAGATCCCTGAGCTTCCGGGAAGCT
TTCTAGACGGTTCAAACCTAACATTTCAGTTATGTGGTTCATAGTAAGTAGCATTTGATCTTTATTTTGTGTCTCATTCA
CCTCCCTTTTTTGATTATATACTTGATCCTTTTTCCCAAAGATCTAAGATGAGGGAACTCAAGGAGAGCAGTGACTCCAA
CTACCTTCCATATACGATCCATACTAGATCTGATCAGTCTCCCTTTTTCACACACATAATCATGGACTTGAGGTATTTGT
AAGTCATCTCTTTTTTAACCCCCTTTATGTATATTTTTTAATTATCTATTATTTGTCTTTATATATAGACATAAGAAAGA
TTCACCACATTAACTCACATTAAATATACGAGATTTTTCATGTGTTGAATGCGTTCAAATAGTTTTATGTGTAATGTTAT
GCAATTTATATTTATGTCAATTCATTTATACACTTATGAAATATAAATCGGATTGTTCAAGGGGAGTTCACCCAGACACA
TCTGAAATATAAAGAGGATTTTTCGAGGGAAAAGATCTATCTATATTGATGATGATCCATTATTTTAAAGTCTCCGTCAC
ATCTATTTTATGCCCTCTTGTAGCGATCGATTACGCTAGTCCGGTTAGAACTTCTCTACAGTTCTCGACTCTGATTGAAC
TAGGGAGAATCAATATTTTTTGATGACTGAAGCGTAGTCGTAGTAGATTTGTTCAATCGGGATTCACTTAAACAAGTACA
AATAGTAGCCCTTGACATATCAAGCAGATTGTTTGAGGGAAAACATCTATCTATATTGATAGTGATCCATCACCTAGAAA
TCTCCACCACATCTATTTCCTTCCCACTTGGAGCGATTGGTCAAGCTAGGACATTTAGAACTTCTTTATAGTTCTCAATT
TTGATTTAACTAGGAAAGATCAACATTCTTCACGATTGTAGCAGAGCCAAAGGTGATTCTTTCAATCGAAATTTACTTAA
AAAGAACAAATAATAACCCTCGACACCACAAAACATGACCTACCAGCTCGGATTGCAGATGTAGGAAGGCGGTTTACCTG
CTAATCAAAGTGCATTATATATTGATAAATATAGTGTTAATGAATTCATTTTGAGGAAAAATTGGTGTTTTGCTCTATAA
TTTTGAGGACATCACAATCTGGCTGCTAAATTGTTTGATGAGGAGTAAAGCATCATAGTGATATCAACATGGTATTGTGA
TTTACTTATATACATTTTTTATTGTGTTTTTGAATTACTTGTGCATCAATAAATCAAATTTGAAAATTTGATCTAATCAA
ATTTGAAAATTTGATCTAATCAAATTTCAAAAGTTGATCTAACACATGTTCTATTAACTATTAGAAGATAAACAATATTA
ATTATGTCATAATATAAAAATAAGTTAATTGTTTTATTTATTCATATATTAAGGCTCTTAGTATTGAACCTGTTATATTT
CTAAAGTTATGAGTTCATATATACTATTTATTCCAATTTTAATATATTTTTACACGTAAATTTGAACAACATAAAAAATA
CTGAAGTCAGATAAATTAGTCCCAACATACCTTAAGAAGAAAAAGACAGAAAACACTAGACATAAAGCACATCACTGCAA
TTATTCAAGGTGTTATAATATCATAGAGAAAATCCCTAGTCTAGTTTTTTCTATATGACAAACTCAATACTACACATAAT
GTGAATGCTCAACAAAGAGTTAGTGTTACTATTATGTACAAATAAGATTCTATCATGCACAATTTTACTAGCTTCATGAT
AGGGCTGGGCATAAACACCGAAAAACCGAAATACCGAACCGAACCGACGAATTTCGGTATTTCGGTTTCGGTATTTCGGT
TTTCGGTTCGGTATTCGGTATGTGTTTTAGTATTTTTCGGTAGTTCGGTTCGGTTTTCGGTACATAATTTTTGTATTATT
CGGTATTTCGGTTTACCGAAATATATTATATTAAATAATAAATATTATAATTTAAATTTAAAAGCAAAATTAAATTAGGT
CAAAAAAGTGCACAAGAATCAAGACCTTTTGTGAGTCTTTTCAAACTTTTCCACTTTTCTGTGTTTCTTTACACTGTACA
CTACTATTTACTCTCTTTTCCACTTTTGAGTTTTGACTCAAGTGACAAGCAGCAGGCACTAGGCAGTCTGCAAGTTTTTA
TTCATATTTTTAAATTAAAAAAAAAAAAAAAAAGTAAATTTATATTAATGTTCCTCGTTTTTGAAAGAAAAAAAGGAACA
ATGAGTCAATGATGGATTTGACGTCGGTGCCAGTCTGCAAGATTGGTGTCATGGTGTGAAACTTGGAAGATTCATACAAT
AATTTAAAAAACAAAGTAAAATACTAAAATAAGCAAAAAGAAATAAATATAAACAAAATAAACAAAAAAAATTACAAAAT
TGTAAAAATCCCACAATAAAAAAAAACCGAACTAATAAAAACCGAACCGAAATAACATAAACCGAACCGAAATAATAAAA
ACCGAACCGAACCGAATTATTTCGGTTCGGTGTTCGGTACACATGATACAAGAACCGAAAACCGAAAAAAAAAAACCGAA
ACCGAACCGAAATACCGAATGCCCAGCCCTACTTCATGATGATAATCACAATTTTCAAAATGTTTTGTCAAAAACAAGCT
ATGTTAAGATAATTGTCATAGTATTCAGAAAAAGTAGTAGGAATAAAATAGTTATGGATTACAGAAGTATATTCACTATA
CTCACCCAATATTCTGCTTGATCTTTAACCTTCATGACGTCTTGCTGAACTTTTTCACCTAGTATTTCAAATACTTTGAC
AGACCTTTCCACCTCTCCTCCTCTGTTTTGAGCCTCTTACAAGCGTCTTTCAACCTTTTCGAGTCATTTCTCTACTGCTA
AATTTTTTTATATTTCTTTATATCAAGTAATTTATAGCTTCTTTAGACACAAGTATAGTAGTCTCTCTTAACTCATTGAA
TAGAAATCTTTTTTCTTCACATCTTCTTATTTAGAAATCTCACTCAAATACTGTTACAATCAAGTTATATCAAGCTTGAT
ATATGCGGTATCAGAGACAAAAAATTTCATAACTTTGATGGAAGAAAAACTAAAATAAGTGATTTTCAACCGCCTGACTA
CATCACTTACTCATCAAGAAGAAAAGCTTTGGCAACTAATTATTTATAGTGACAATTGACTGTAATGTAACTATACTTGA
AAAAATGCATGGCAGCAAGTATATGAGCAACTATTTATGCTGAGCAAGAGCTTGAGCTATGTCAAGTTAAGTCGTTGCGC
GCTAGCAATTATTCTTTAGAGATATAAAATTCCAAGTCGATCAACATGCCTAAGGAGAGTTTAAGGATTATAGTCGAAGA
CACATTCAAGTATGGCAACACTACAGTCAACTGTCATTATATATCACCAGCTACTAAAGCTTTCCTTATTGATGTTGTTA
GTAATGTTATCAGGCGGCGGAACACTAGTTATATTAGTTTTTGTTTCGTTAAATCTATGATTTTTCTTTTCTTTGATATT
GCGGAAGCCAAACTCGATGTATTTTGGCTACAATAGTATCTGATGAGATTTATAAAAAGGAAGATATGGAGAAAAAATAT
TTCTATCTAATACCGTTAAGCGAGACTAACTTGCTTGTCTCTAAAGTAGCTAAGAAGAACATGATAGAAAAGAGTAGTGA
GGTTTTAGCAGCATATAAACGACTAAAAAATGTTGAAAGACGTTTGCAAGAGGCCATAAGTCGAGATGGAGAGTTGAACA
AGTCTATAAAAATATATGAAATATTGAATGAAAAATTCAATAAGACACCATAGATGCTAATGATCAAGAACGAATATTTG
TTAAGTAGGTTGAATGTGCTTCTGTAGCCCGCAATTATTTTATCTCTACTACTTTTTTGAACACTATAGACAATTATCTT
GACATAATTTGTTTACATCAATATATTCTTAAAAAATTGTGAATGATCATCATGAATAGGGGCGGACCCACATGTGTTCC
AGGGGTTCACCCGAACCCCCTCGGTAAAAAATTACACTGTATATATAAGGTAAATTTTCTGTATTTATGTGAATATATAT
ATTTTGAACCCCTTCAATGACAAGGAAAATGAGATAGCCCAACGGCAGGTTCCTTCATAACTAAGCGTTACGTCCAGGGT
TTGAATCCCCTGGCTAGCATTTTACTTTTTACTATTTTAGTTTCAGTTTTTTTGTTTTTCTTAGTTCCAGTTCCGTTTTT
TACGTTTTTATTTTTATTTTTATAAAACATGCTAAGAGTGTGGTTTTAAATCCAAAAGAATTCAAGGGTCCCATTCCTTG
AAAAAAAAATTGTTGGCTTATTTAAACTTTTATACTTTTATTTTTCGAACCTCCTGAATGAAAATTCTGGGTCCGTCACT
GAATTCATGAAGTTGACAAGATGACACATGATTGGATCTTGTTTATATATGATGGCGACATTTAACTTTTTTTTTGTGAA
CATTCACATTTTGTGCACTATCAAGTTGGCCATATAGCAAAAACTAGATTGATTTTTTTTTTTTAAGTAGTACTATAATA
CCTTGAACATTTGCAATAATGTGCTTCACATCTAGTTTTTTTTACTTGACGTACAATTTTTTTCATTTAAGGGCCAAAAA
GTACAAAATTCGATACACATACACGAGTGTTAGACCCTTTGCTTATACAAATTAACGTGGCTAGTTCCTTAGCCATGCAA
AAAAAAAAAAAAAGAATTGCGAAGCTACCAAAGTTTTGAAATTAAACTTTGCTTCATCAACCAAAATTTTGGTTCTTGTT
TCTTTCTTCTCCATACACTATTTCTCAGTGATTCAGGTATGTTTCTTCCCTTTTTCTTTGTTCTTCTCTCTCGTGCATCA
CCCAACCCGGTTTTCCCCTAACCCCTCCACTCAAAATTTTGAATATTGATTGTTTGATGTCAAAGGTGAAGTCTTGAGTA
ACGTATGGTTGATTCTACCATTGTTTCTTGTTTGTGTATGCTCGGGGAGTGTTAGGGTACTTCAATTTTGTGATTTGTGT
AGGAGTGGAATTGTGCACACCAAGTGTTTGTCAAAATGTGTGAACAGATTCAGGTAGAGGTATTAGCAATTTTTTGTTGC
AGCTATTGTTTACTGAAGTGTTTTTCTTCTTTGAACGTAAGTGTGAAGGGTTTTTAATACTTGTTTGCTGAAAGTTTGGA
GAGACCGAGAGAGGAAGATACTTTGAATTTTGGAATTGAGAAGGAATAGAGGTTGTGCGCACTAATGAAGGTGAACAAAA
ATGAAGTTTTCAAGTTTCAATAGTGATGACTGATGAGTAATTGTTGATGTCGTACTCTGAATTGTTTTGTGTAGTATTCC
CTCATGTCCCTGATATGATTTTTGCTTTCTTGGTATGCTCTTTTATGATGGAATCATGCAGTTTGTAAGGGTGAAATATA
GGTAAAAGGATCTGCCCCGGCCAGTCTGAAGAGCCTGAGGTCTTTGGAATTCTGGGAATGAGTTATGTACCCTCCTATTA
TGCTTACTATGATTGCAATGGGGACCATGCATATTTTTGTGTGGGGGTTAGGGTGGTTTATTTTGTGATGACTCTAGATT
TTTTATGATGAATGTGGAAATTAATTGATGTTGATGTGATCTTTTTGAGTTTTGTAGCTTGTTTGATACCAATAAAGTTA
AAATTTTGGTCTAGAACTTCCCATAAGTGCGCTTTCCAATGTAACTAAATTTCATTTGGTGAGAACATATAGGAGGCACA
TGAATTATACATGCTAATTTGGTATTGAAAATAGTATTTGAAGTGGATGCTTGATATTTTCTTATCCATTTATGTTAACT
TCTCCCAAGCAGTGAATTTTTTGTTCACATGATGTGTGGATTCAAGATATCTTGATGTTGACATTTTGTTTGGAAAAAAA
GGATGATATGTATTAGTAACATGTTTTACCCTTAAATGAGCATTGAGCATGTCACAAATTATTATGCTACTTCTCTTTTG
AAGAGGTTCTGGATGCCCCAACAACAATTAGTCTTGAACAATTAAGCTGTTTCCCTGAGTTGTGGCTCATAGTCCTTACT
GGTTCATTAGCTGAAACTTGAGTGAGCTTGTAATCTCTATAGTTTTTCCAAATGGAGAAGCTACAAAGTTTTTCTTTCAA
TCTTCTAGAAATTGAAGATTGCATATAGTGTATTTTCTGTATCGTTTTATCCCACCAGTAATTTGATCTCCTCTATATCT
TCAATGCGCTCTCAGATTGGTCAAGTGTGCATGTACAAATCAACAGTCTTGATTAATCCCTGTGTCTGTGAAGGTTCACG
GATGTGGCATGTTTGGAGCTTAAGAGGCCACGAGTATCATTGGTCACATAAACCCATGACAGTATAATTAATTCGGTCCA
TCCAATCAGTCAGTTGGGTAAAAAATCGGAATAGAGTTCCCTTTCTCAATGGGAATTTGGGGGATTAGTGCAAGGAGTAG
GAATTGGCTTGGCCCCTGCAACATCAGTTGGCGAATGAGTAGACAGTCATTCAAGCACATTGGTCGAAGAACATTTTCAG
ACTCTTACACTGTCCGAAGTGACGATTCTGTCTTGCCAGTGTTGATTATTGGTGCTGGTCCAGTTGGGATGACTCTCTCC
ATACTTCTAACGAAACTAGGTATTTTCTTGAACCCCCCTCCCCCTCCAAAAAATAAAAATTGAAAAATATTTATTTTCCA
GTGGTCGTTTGAATATAAAAGTGTAAGATGAAGTACAAACATAAGTGAGGGGGAAAAAGTATTTTCCTTGAAGAAAAAGT
TTCAAAATCCCAAGCTAACCTAACAAAAATAATTTTCTGCATACCAATTGCACTCAGCTTATTGTCAAGCTCTGGATTCT
GGGGTTCTCTTTTGAAATTTGTACAGTCATTTCTGTTGGTATTCTTGTTTGAATTTTGGAATTTTTTCTTGAACTCCTTT
AGGTGTAAAATGTGCGATCTTAGAGAAGAACAAGGCCTTTTCCACACATCCTCAAGCACACTTCATCAACAACCGGTCTA
TGGAGGTTGGTTGTCATTTGGAAACATGCCTTTTTGCCTTTTCTTCTGTTGCATAGAAAGTTGAGATTTGAGAGTGCATT
GATTGAAAAACCCTTTTTTTGATGTAGCTATTCTTTCTAGGTATTTCGCAAATTGGATGGTCTTGGAGATGAGATTCTAA
GGTCTCAACCACCAGTAGAGTTTTGGAGAAAGTTTATATACTGTACTTCACTGACGGGGCCTATTTTAGGTGCTGTTGAT
CATATGCAACCTCAAGGTAAGGATATAGTTATGTGATTTATAAGTGAACTTTTTTCTAGATGTTCTGCTAATGGGTTTGC
TATAAGTCAGTATCTTAGTCATGCTTATTGTTATTGTAAATTAAATATTCTATCAAGTTTTATGTTAATCGATCCGAACT
AATGCAAAATTAAGAAGTGACTATAACCAACTTCTCAAGCAATTTATCTCTAAAAAATGTTGTAGTAGCTCTTCTATTTC
TTAAAATGGATACTGCAACTTAGTTTTCACTTTCTTAACATGCCGCTGAATACAAAATGTTACATGGGACAATTTGCACT
TTATGGTTTCTTAAGTCGTCAAACTACATTTTGTTCATGTCAGATCCTCTTTAACATATGAAATGGAATAATTGTACCCA
ATTCTAATCAGAGAAGATATCACTGAATAAATGATGTAAGTTCATATGTAATTTCTGTTTTTAAAGATAGATTGCAATTT
AGATTGAGATTTTAAGTGATCAAATCCATGAAAGAACTGGCAGACGTGCCCCCAAGGCCTAGCTCGAGTGGCAAAAGGTG
GAGGATTTGTGGCTTAGGTCGCAGGTTCAAGCCCCACACCATGCAAAGCGAAACCCGGTATTTAAGTGGAGAAGGGTAGA
GGGGAGGGCCCATTATCCACCGAGTTTAGAAGGCTGTGATTGGTCTAAAGGGCGGGTCACAGACGGATTTCTCGGTTATC
AAAAAAAAAAACTGGCAGATGTATAAACTGTTATTATTCCATTAGTGCATCAGACTTGTCTACATACAAATGGGAAGTAT
GTATCCTTAAATGAGATGGGAAGAGAGTAGCATGATATCCATCTTATTAGATACATTTATTGCATCACAATTTTATTGAG
TTGCTTTGTGGAAAATACATCTTATATACTTATGATTGTTTTGTTTTCTGCAAACTATTTTCTTTTTGTTGTCAGATTTT
GATCAGATTGCGAGTCCTGTCTCTGTTGCACACTTCTCCCAGTACAAGCTCTCCAGATTACTGCTTAAGCACCTTGAGAA
ACTTGGTTTCCATATGGTAAACTCTGAAAAGCGTGAGCATGGCTCTATTGGCGAGAGGGAGATCCTTATGGGGCATGAAT
GCATTGCAGTCAATGGTGCTGAGCGTGGTGTCACTTTAACAGCCTCTTTCCTTTCTAAAGGGAAGTATATGACGAGAGAT
ATTCAGTGCCATTTCCTTGTTGGTACAGATGGTGCAGGAAGTAGTGTCAGAAAGTCCTTAGGAATCAACATGAGAGGTGA
AAAGGACTTGCAAAAGCTTGTTAGTGTCCACTTCCTGAGCCAAGAGTTAGGGCAGTATCTCATTAAAGAAAGACCCGGCA
TGCTGTTTTTCATCTTTAATAGAGATGCTATTGGTGTTCTTGTTGCCCATGATCTCAAGCAAGGGGAATTTGTCCTGCAG
GTAAACCTGTTTTCTAATGTGAGAAAGTGGCATAGCTATAATATCCACCTGTTCGTATAAATAAATCTAAATCTGTTGAC
ATTGGTTAACAGCATTTTGATGTCATTGGTAAAAATCTTGCAGGTACCATTTTATCCACCTCAACAGAAGCTTGAGGACT
TTAGTTCTGAGGTGTTTTTCTACTCTTTCATTGAATTTCTTTGTGTAGTCTATTAGTCTAATAATTGCCTTTGGTGGAAG
AGAATGAATCAATGGGTTTATGTTATCGTGATTCATTTATTTTGTGTACCACAATATGGGTGCTATGGCTGCAGTGCATG
ATATTTGTCCAATATGGTTTATTTACCATGTTATTCTTTGTACTTTATGAATGGTTGCAGATGTGTAAGAGATTGATCTT
CAAATTGGCTGGCCTAGAGCTTGCAGACGTCAACGTGATGGATATTAAGCCTTGGGTGATGCATGCGGAAGTAGCTGAGA
AGTTTCTATCTTGTAACAACAGGATAATACTTGCTGGTGATGCAGCTCATCGATTTCCTCCTGCTGGTGGTTTCGGTACG
CAATCTGTTTGCACGTTTATCATGTTTTCGTTATGTCAACTTAAAACTTGTAATTATTACCTTTCTAAAAATTGATATTA
TCTTGGATACTATTAAGAATTAAGTTTTTGCCATTCCTTTTCTCTTGGGAGAGTTGGGGGAGGGGAGAGAAGACATTAAT
GCAGTACAGTGTTTTTTTGTCATTGATTCGTACAAGAATGCTTCCTAAAATGTTGATGTAAAGGTAAAAAATAGCAAAGT
TATTTCTGTGGGAGGGAAATAACAGATTTCCATGTAGCTCAAAATATTGGAGCTATCATCAGCTTAACTAAGCTTAAGAG
GGCATTTGTTGGTTGGAGGACATCTGAACTGCAATCAGGCTCCACATTATGATGTTAGTTACTATGCATTGCCCTGGTGA
TTTTAACACGGTTGATATTGTGTCTAATTATATGTAGAGAACCTGATTGCAATATGGTAATTTTAAATGACATAATCAAT
TACGCTTGTAATAGTGTTCCCTCTCTAACCATTAAATCTTTTAGATGAAATGATTCACACAATTCATTACGTAATCAAAG
TGTGTCCATGTTCTTTCTCTAATCGTTACCTGTCTAAGAAATATTTCTGACTTGCTTGGCCATGAGATCCTCGGAAACAC
TTGAAGGAATTCTAAAGACATAAGGCCACCAAAGGGTGTGGCATAACGATTACTGAAGTGGGTATGAATTTTGGAGACCA
GGGTTCAAGTACCAGCAGAGTGTTCCCATCTATCTAAGCCTTGATGGATAGAGTACCTGTGTTGGTGGAAAGTAGCAAGT
AACCAGTGAAATAGTCTAGGTGTGCGCAGGCTAGTCTAGACCCCACCATTATTAAAAAAGGCATAATTAAGAAAAATAAA
TAGTGTCATTTCCCCTCTATAATTGATTGAACATTTAGATGAGATTGCTCGAATATGGGGAAAATATGTCGAAGAGAAGG
TGGAAAATAAAAGAGAACTTGGCAAATAATTTTATATCCTGCAGAGACAAACGAACTGGTTTTGATAACTTCTAAATCAG
GTTGTGAAAATTTTAAGGTGTCGTGTAAGATGCATCCAACTCGCGCATCATGAAATATATCTGCAGTTCTTATTTATTTT
AGGATTCAATTGTTGAGACTGGGAGAAGGAGATCTGCTTAAGATTCTTTCTTCTTTTATTCAGGGATGAATACTGGTATT
CAAGATGCTCATAATCTTGCTTGGAAATTAGCTTCTGTAATCGAGGGTGTCTCACCAATATCAATTCTCAACTCTTATGA
ACTAGAACGTAGTCAGGTAAGCATTTCTTCAATTCTTGGTTTCATAATATATATGGTAGTCTATGTATTACAGATTTCTC
TGATCTTGTTATTATGAGCTAAACACTCCTTAAAATGTTTCAGATATCCCAATTTAATACAGCGCTTAGCGTCCAAAACT
TTAAAGCGGCAATGAAAGTTCCTGCTGCACTTGGTCTTGATCCAACTGTAGCAAATGCAGGTAAAGTGAAAACCTGAAAC
TTAATTTTTATTACAATAATATTTAATTAAAGATATTATGTGGTTTTTGCCTGCAGTACATCGAGCTCTTAATGACACTG
TTGGTTCCATTCTGCCATCCGTACTTCAAAGGACAATATTAGATGGAATATTCAGCATAGGTCGTGCACAACTCTCAGAT
TTTGTATTGAATGAAAATAATCCACTTGGATCTGCAAGGCTAGCCAAATTAAGACAGATATTTGAAGAAGGACAGAGCCT
TCAACTCCAGTTCCCTGCTGAGGATCTTGGTTTCAGGTTGCGTATCTACTTTTATTATATCCATTTCTTGCAAATTGTTC
AAGCTGATTTTTCAATTATGATTGTCTAATTTACGGCTCCTATAAATGCTGGATGCTGTCTCAACTCTGACTAGAACTCC
AGAAAAGCCATCTTGGATGTATACCAGATATATCTTACCTATAATCCTGTTGGAAGTACTTGTTTTCATCAGTTCTCTAA
TTTCAAGACGCTTACATTAGGTACCGGAAAGGAGCATTGGTGTCTGAAGATGATAGTGTGTTGAATGTGCATGAAGCACC
AACAGGACGAAGAAGGGATTATATTCCTTGTTCGGAACCTGGATCAAGGCTCCCTCATATGAATGTTAAACTGCTTTCTA
ACCCGTCAAGCAAGGTATGAAATCTTCCAAGGGAACATTGCCTTGGTAGGAGCCAGACTTTGTTACATCATAGTCTTGTT
CGTCATCTCTTCACACGTGTGGAGAAGCCAAATAACTGAATCAAAAGGCGATTTTTTTTAAACCTCTAGCCTTCCTAAAG
ATTACAATATTCTACTTGCAGCCATTTTGTTTCAAGTTTCCATTACTATTTTTTCTAACAGAATACAATCTTATGCAGGA
AATACTCTCTACTCTAGACCTTGTATCTATAGATAAGGTTGAGTTTGTCCTTATAATAGCGCCATTCAAGGAGTCCTACT
GTCTGGCTCGAGCTGCGCTAGAGGTGGCCAACAAATTAAAACTCCCTTTAAAGGTTTGTGTAATGTGGCCAAACGGAAGT
ATTGACGGAGCTGGAAGAACTGAGGCTGCATTGACACCCTGGAAATCTTTTGAAGAAGTTGTGGAAGTGAAGAGGTCATC
AGATTCGCCATCCTGGTGGGACATTTGTCAAATGACAGACAGAGGAGCCATATTAGTGAGACCTGATGAACACGTTGCTT
GGCGTACAAAATCCAGAATTGCAGATCCCATCATGACGATGAAAAGCGTTTTCCACATTGTTACAGGAGTTGATTGCATC
TGATAGCACCTTTGATGAAATTCTTACCCCCATTTATGTATGGTAGGCTTGACATTCCTTCTCTGATATACATTAGCTAG
ATTACAAGGTTGGAGTACTTTGCTTTCGGAGGGTAGAGTTACCCAATACCTATACTTACAGGTACTCGATGAAATAATTG
AGGTGTAGCAAGTTTTCGGACACCAGAAGTACCTTCTTTTTAATAACAAAAACCAGTTGTGCTGGTAATTTTCTTTCAAT
TAAGTTCTTGAAGTTATATTTTGACACAAATCTGCAGTCACATATTGGTCTTGACTTGTTGAAATTGTAGTCTTTAGCAC
ATTTAAGGGGTCGTTTGGTAGAGTGTATAAGAACAATGCAAAATAGGGTGCATTAGTAGTGCTTGCATTAGTAATGCTTG
TATTAGTTATGCAAGCATTATTTCTTATACACCGTTTGGTTTGATGTATTAGAAATAACAAATCTTGCATAATTTCTATT
TAAAAATATATGTTTACAAAAATACCCTTCACTCTTTATTTATTTTTACACTTCCTTTGTAAAAAGTTCTTTGCTAAAAC
ATAAAAAAAAAAAATTCTTTGCTAAAATATTATTTACTCTTCTTCTTCTTTTTTTTCAAAAATAATATTAAATAATTGTA
CAATTGCATCAAAATATTTTTGTGAAAAGTTGGTAACGAATTTTTTTTTAATCAAATTTATCACCACAATAGTAAAAAAT
TTGATTAAACTGTATTGAAATTAGATATTTTTTTATACTTAAAAGATGGAGTGTTAATATCTTAAAAGGTCACTCAACTT
TGAGAATTTATCTAGCAAAATCATTGAACTTTATTTTATACCAATAAAATCACTCAACTTATTCATTTGTATCAATAAAA
TCACTCAATTCATGCATTTGTATCAATAAAATCAATCAACTAAGTTTGACAAGATTATAATTTTTTTTTATACCATGAAA
CATAAATCCCATAAGTAAATAAAATTAAAGAAAACTCATTAAGAAATTTTACGGACAATATTAATAAGTGAAATAAATAC
TCTTATGGCATTACAATAAATAAATATACAAAAATATCATATGAAATTTTTTGCTCTACAATTATTATTTCTAGCGAACA
AGGTTAAGTACGTATCATTTTCCACGAAATTAAAGGGTTTCACAAATATTTTTCATAGAAAAAGCATTGAAAACGGAACA
AAATAAAAGCTCAATACTCATTTTTTTTTTAGATATACTCACCAATACAATTGCAATATGAAATTAACCGGAAACAGAGC
AGAATTTATATTTTTACAAAGCCTCACAACTTTCTGAAACCAGAAAAGGAAAAACTTGTAGACAGAAGTGGGAAAATAAA
GTTGAATTTTGTGTGCTTCAAGTTTTCGTCGTGAATTTGCTTGAGTATTAGTGTATATTTGTTTATTGTAATATCATAAG
AGTATTTGGTAATTAAGTTTGTTCGTAATTTTTTTTTATGAGTTCTTAAAAGTTTATTTATTTGTGGCGTTTATGTTTAC
ATGTTATAAATAATTAATGATAAATTTAGTGGAGTGATTTTTTTTATATAAATACATAAATTTTTAAAATTGAGTGGCCT
TTTAAGATATTAGCCGGCATATCAATTGCATCAGTTCTTGTGGTAGCCCTTTTAGCAGCTTGCATGTATCTTACGTTTTA
TAGAGGCAGGAAAACGGAGAAAAAATCGTTTCTTAACTTGGGACCTTACAAACACAGTAGTTCTTTTTTTTTGGGATGAA
TAGTGGGGCAGGCCCTTTTATTAAATAAAATGAAATCAAATCCTCCCAAAAAAAAAAAAATCTATTAAAACACCAACAAA
TTTAAAAACACTGAAAAACAAGTAAATATAAAAATAAAAACATATGACAAGAAAGAAAATGAAAAGATTCTAAAGTTGTG
AGAAAATGCTAGGAAATGTTTTAAAAGGATTTTGAGGGTAGTTTTGTAATTATTTAATTTAATGCAAGTGTTAAAATGCT
ATGTATTACTAATACCTAGAATTACTTGGTATTAGTAATACACAACTTAATACACAATAGAGTGTATAACTAATGCTTGC
ATTAGTTATACATGGCATGAAAAAGTGTACCAAACAAGGTACTACTAATACACACATCTAATGCATGCATTATATTTTCT
AATACACTCTACCAAACGACCCCTAAATAGTTGAAGTCTTCCTTTGATTTGGTTTTTAAAAGTATTTTCTCTAATATCTC
CTAACAAACAACTTAGTATAGGTTTTAAATATTCGAATTTTAATCTTAAAATATTAAATTAATCTAATTTAATATAGCTT
CTATAATTTTTTTAAATTCATGATTCTTGATAAGGGAGAAATATTACGTAAATTGGGACAGAAAAACATAAATTATGACA
AAAGGGAGTATTTAGACTAACACAGACAATTAAAAAGAAATTACAAACACAAACAATAGTGGGTACAAAGAGAATCTCTA
TATTTGGAACACAACTTCAATTCAATTTTCTATTTTTTCATTCCAGAAAAGAATCTTCATTTTTCTTTCCTTGATATGAT
ACTAAGTACTGATATGAAATTAATTTTTATCCCAAATTTTTAAATAACATAAATTACAAGCAAAAAAATATATATTACAC
ATATTAATGAATAATTCAGATAAAAGTGAAATTATGGGTGAAATACAATTAAATAAATATTACATCATGACTCAACTTTC
AAGATTATTATAACAGTACAAATATCTGTTTTGTTGATGATTTTTCATTTTTTTAAATCAAAAAGATCTAGATTTTGAAA
ATCTTAAGAATAACCCAGAAATCTTTTATTAGCATTTTTTTTCGTATAGAAAATTGGTAAAAACAGAATTCTCTTGGCCT
AAAAGAGTTGAATACTATTCCCCTGAAAAGTATGGATGTGGTAGAATGGAGATTGATTATGAGTCATTTTAAGATATTTG
GAATAAAGAAAGTTAGATATTGACAACATAGTTGGGTTGCAATTCTGGTTGGAGGGGAGTGATTCTTCTTTCATAATTTG
TTCAAAAACACAAAAATATGGAAGAATATCACATTATATTATGGTTATCATTCTCACTCTTGTTGTGGTCTTACTTACCT
CAATGTTACTGTTATTCTATTCTTGACTCTTTATCTATTTTATTGTGAGTTCTTTGAATGAAAATTGAAGAAAATTTGGG
AGGCCCCTTCCAAAAATGAAAAAATAAAAAAAATCTACAAATTTAAAATTTTCCGAAATTTGTATTCTTATAATTCTTAT
AATTATTGATAGATGGGAATCGCCGATGGGTGTGAGAATTATTTATATATTTCATTATTGTGTATGAGAGGTGTAGATTT
GTCCATGTAGTTAAAGATGTCTTAGTTGCATAAATATTGTAGATATTATGTCCCAATGTAATCTTCAATAAAATATTTTA
ATTAGATTGATAGAAACAAAACAATAAATATGTAGATAAATAATTTAGATTTAATTAACGGCTTAAATCATTCGGTATTC
GAAATCACTTTCAACATACATGCACAAAATGAAATGACATTGCATATATCGAAATTATGTGATACTCTACCGGACAAGTT
CAATTTCAGCTAGGATTCTTGAATGCTACTCTATCTTAAGTCCTAGTGAATTCTTATATAAAGGGTAATATATAGCATCT
TGAATATACCACAAACTTTTGTGTATTCACAAAAAGATCGAGATCTCGAATATCTCATAAACTCTTGGGATATTCATAAA
GAGATCAAGATATGATCACCGGACTTTCTTGACAATAAAGAGGTCCAAATCATATACATTCGAGATATACACTATTAACA
ACCCTCGTATCACAAATAAAATTCCAGTTATCGTCAAGATTAAGAAACTCTAGCTCTCACTATCATCTATCACCTTCTCT
TTTGGGTTGTCTTCATCGTTTAACAATATGAAAATCCATAAGAATATGAAGTAATTAATTAATCACTCATTTAATTTTCT
TATCATATATATCCGTAAATAAAAGAAGACAGATTTGTATATACAGTATTATGCATATATAAAACATATATATCATTGTT
ATAACCAAATATTAGACGGAAAAAGTTATTTATTATTTAGATGAACTTTAATTATTATTAAATGCCATATATATTCAACA
TTATATTATTAATACTACTATGTGAATAAATTTGACTTTGACTTGTTGAAATTGTAGTCTTTAGCACATTTAAATAGTTG
AGAAGTCTTTTAGTATTTGATATTTGATTTAGTTTTTATTTTATTTCCCTCATTTGCATTAGAAAATATGTTTCAGAAAT
[truncated: 274,819 more chars]
