# Supplementary material for: Homologues of potato chromosome 5 show variable collinearity in the euchromatin, but dramatic absence of sequence similarity in the pericentromeric heterochromatin
Source: BMC Genomics. 2015 May 10;16(1):374. doi: 10.1186/s12864-015-1578-1 (PMC4470070; doi:10.1186/s12864-015-1578-1)
Supplement: Additional file 3: — RH BAC tiling path sequences. Description of data: Nonredundant, multifasta sequence files of the individual BAC MTPs. The sequence contigs and scaffolds in the MTPs can be either ordered or unordered, depending on the quality status of the tiling path sequence. [file 12864_2015_1578_MOESM3_ESM.zip › mtp_0169.fasta]

>mtp169.contig_1
AGAAAGCCATTTTTAATATGGTTCTTGGTTCTCTTGATTATTGGGCTTTGACCCTTCTTGATATAGGGCGTCGACCCTTC
TTGATACTCGGTTGTGCTTGGTGTGAAGACATGATGTACATATTGGGCGAACCTTGTTGTTGAATCTCTTGGAAAATGAT
GCTATGAACGTTCTTGACATTTGGATCTTTAAATATCGAACTTGATACTCTTTATATATTGGTCACTTGATTTATTAATT
ATGTTCAATTATGTTGCTTATGACTTGAGAAGGTTTATTTTGTGAATCGGATGGCTCCAAAACTATAGTTTTGCACCACT
AAGCTATATGCTTAGCGATAGTTGTTTCTATCGTAGGGAATGAGCGAGTGGATGCGTGAAGTTGGCCATTGGAGAGGGAG
ATTTTGAGAGCCTTAAGGAAGATCACATTTGCATTTAGGCATCTATATTTTGTATAAACCTTGGGACTTGTACATGATCT
TTTTGTTGTATATTTACTGATCGTGTCACCATGGGTTGTAAATTAAGTATGGCTATGTGTTTTGTTCTTTTGGGGCGTGA
AAGCCCAAGTCTTGTAATATATTAAATTTACCACTAATTTTGAATGATGGTATGAAGCATGAATCACCTAGTTGAGTACT
CGAAAGTTAGATATATATATATATATATTTTAATGTGAGGACAATATATATATATGCATAAAAATCTCATAATTTATTGG
CTGGTTTTGAATATTTGTGTGAAGCAGGAACGGGCTGATTTCGGTACTTCGAAATGGGTAATATTCATATTATTTCATCC
TTAAGTGTGAAGATAATATATGCATGAAAAGCTCATCGGTTATTTGCTTAAATTATTTTTGGGAGGGTTTTTTTCCGTCA
TAAGTTAAAACTCCGTGCCATATCAATTTTGACATCACATAAATGTTTAAATGTACAAGATGCACATCCTTATCTAATTT
TTCCCTTTATGAACCTAATCCCTCTATTAAACTACAATCAGTATGGCCATAGTAAATCTCTTTTAATTGTCGCAAGTATT
TAAGTAGTTTTCTTGCTTAGGTGGTAGTATCCTTTCGAAAGGGTCGTTACACCCTCCTATCCTTTTCTTTTTTATTTTGT
GTTTAATATCCCCATTAAGGATCTGAATTAAGTGTTGTGTAGGCTCCGTTCCGGGGGAGGGGGGATTCCCTACTCAGAAG
TCAGAGTCAGCTAGGGCTCAAGTCCAAGAACTCTGGTTTAGGACAAAGCAATGTCATTGATCTTTGATGATTTTTTAATT
TGTTAAAGGACCCTTTTATTTTTTGAAATTTAAAACTAATTTAATTTAAATCTTTTTATTTTATCCTTAATGACAAGCAT
TTACACGATCATCGTTTTTAATATAAAATGAGAAACAATTTAATTTAGACTTCTCAATATAGTGAAAATCACAACTTTTT
TTTTATATAAAAAAAAAATTGCAAAAAATGTATTGGTTCAATAATAAAAATCTAAAGATTAAAATTGTCCAATTCAAATC
ACTACTATGAAAAAGTTGGAATTATCTACTCGCTGATTTCGAAATAGCTCATAGTTAACCAATTTTTTATGTGATTCACC
CCTGAATAGGTTTAGAAACAAATATTAATGTTTAGCTAAAGAATTTATTTATCATTATTTTTTTAAGTGGTGAAAGAGTA
TTTTGGTCCTTCAACCTTTTTTTAGTTTTTTTTCGAGCAACAATCTAGTTATCTTAATTTATAAACAGTTTCCAAGAGTC
AAATGATACGATAACATCAATTACAATTCAATTAGGGAGAACAAAAAAATCAAACAACTTTATATAATAACAAAATAGAA
AACTTTGCTAATAGTGTGCTATTATATTTCTAAATCTTGAAATATGCACCAAATCAACTTTTTCAAAACACCCCATAAGC
TTTCAAATTGAAAATTTTCTTGTAGCATCATATTCACTAGATTTTTCGCATCTGATAATATAATAATTGCACCTTTGACC
ATTCCTTTTCCATAGCGTTTTTCAACATTGTACAAATTGCTATTGCTTCAACGAGGATAACCTTCCCTTCAACATTTTTA
GTTTAGGACTTCTCGCTTTTTTAATATAGTATATAGAAGTTAGATAGATAGTAGATACATATATAAACTTAATTATTATT
ATATTATTATTACTGTAAATTATATATAAATAAAAAGGTATTTTCAAGTCTTTTGATTTTTAATAGTATAGAAAGATAGA
GTAAGTGCAAGGCTATTTGATCTCAACTACTAATAAGGAGCATATATAGTCTTTGACGCTTTCCACATTCAACTAAACAA
TAAACAAAGGGAAAGGAAAGCATGGGTGGGTGGGGAGTCAAGGAAAAAAATTGCCTGTATTTTTCTTCAAGGATATTTCT
TGTTAGATTAAAGTGGTCCAACCATTAACCCCCACAAGTAAAAGTATTGACAAAGTAAAAGTATTGACAAAAAATGAATA
CTAGTGCCTGAGTAATTTCTCTGAAACGACATTTAGTCCTTATTATATTGTTTTAAGGCTGGAGGTTGGCTAATAAAATG
TAAGGTCATAATAATATACATTCATGATGTGTCTTTTAATTTGATTTTAATTGGTATTTATGTGTCTAATTTCTTATGTG
CACAAATAGATACTTAAATTTATATAAAGTCAAACAAGTAGTATATGCTTGCCCTACATGACATAACATATAAGACGTCA
CGTAGGACGAGGACGCCATGTAGAATGATTATGTCTACTTTCTTAACTCTATACATGTTTAACTATTTATTTGTGCACAC
CCAAAGTTGGAAGACATAGATGATAATTGAGACCAAGTTATAAGACATGTTTATGTATTATGCCTTAAATGTAATCACAA
TTCTGAATTTGGAAGAAATAGTTCTACAACAGCTATCGACATTAGTTTATTATCATTGGATGTAATTGCCCTATAGACTA
TATATGATATTTATAAATAGTGTAATTATCACTAAAGACATATTTAACGACAATTATACTATTTTTATTAATTAAAGGGA
TAAATACCGTTAAAGGATCATTTTTAATGGTATGGTATTCGTGTTTTTAGAAGTAGAAGTAGAAGTAAAAAATTGGTTAG
TTTTCTGAGGAATAAGTACCGCAACACCTCTGAATTCGGTCGTATCCTTCTAAAGACTTAGAAATATTCCAAAACAACCT
CTTTCAATACTTATCATAAATTGTTTGTTTACTTTTGTTTTTAGTTTATTAAACAAAATGTGTTTTTTTTACGATTCTTT
ATTTTTACCTTTACACATAATAGGTTCAATTAAGACCACAAAATTAAAGAGCATTATGATATATTTCACATATCTTTAGT
TGAAGACTACAAGATTGAAAAATTGTCTTTACTTTGTACATATTTAGCCGAAGCATTTATTAGTGGTTAGATAAATTTTG
GACAAACAATCAACTTATTTGATAGACGAAAAATTTATCTAAACCAGGTTTTTGAATGTCGGAGTCTTTGGAAATGAAAT
GATGTATAGTCATACAAAATTGCCACAATCCGCCACGCGATCCGCCATGCTGGTGAGAATCAATACTCTACTTAAAGGGT
ACTCTGGCATAAGATTTGAGATCTTGGAAACTATGACAAAATTTCTCAACAATGATATCACCCCATGTTTGCCCGTCCAC
ACTTCATGTGGTGACTTGGTACCACTATCCTATATTGCTGGGCTTTTAATGGGGAGACCCAACTCTAAAGCTACTAAACC
TAACGGAGAACTATTGAATGCTGTCCAAGCCTTTCATGAGGTTGGCATTGACACTGGATTCTTTGAGTTGCAGCCTAAGG
AAGGAATAGCCTTGGTGAATGGCACTTGTGTTGGTTCTGGCTTGGCATCCATTGTTCTTTATGAGACTAACATTCTTGTT
GTCCTTTCTGAAGTTCTATCAGCATTTTTTGTTGAAGCAATGCACGGACAACATATTTTGAATGGAAGTAATTCCTATGT
TATGGAAATTGATGAAAAACGTAATAAACATGATCGTTACGTCCTTGGAAAGTGTCCACATTGGTTAGGTCCTCAAATAG
AGGTGATTAGAGAAGCAACCAAGATGATCGCGAGAGAGATTAACTCGGTTGATGACAGCCCTTTGATTGATGTTTCGAGG
AATAAGGCACTACATGGTGGGAATTTTCAAGGGATATCAATAGAGGTATCAATGGACAACACTAGGCTAGCACTTGCCTC
AATTGGAAAACTTATATTTGCACAATTTTCTGATCTTGTCAATAATGGATTGCCTTCAAATCTATCCGGGAGTCGGAGTT
CTAGCTTGGATTATGGTTTCAAAGGTGCTGAAATTTCCATGGCCTCTTACTGTTCTGAACTTCAATTTCTTGCCAATCCA
GTGACTAACCATGTCCAAAGTGCTGAGCAACACAATCAAGATGTCAATTCCTTGGCTTTAATATCCAGAAGAAACACATC
TGAGGCAGTGGACATTTTAAAACTCATGTCTTCAACTTATCTAGTAGCACTTTGTCAAGCCATTGATTTGAGACACTTGG
AAGAAAATCTCAATGCCGCGGTGAAGAATGCAGTGAGCCTAGTAAGCCAAAATGGAGAGCTTGATCACCTTTCAATTAGG
TTTTGTGAGAAAGACTTACTCAAAGTGGTTGATAGCGAATATGTTTTTGCATATGCTGATGACCCTTGTAATGCTAACTA
TCCATTGATTCAAAAGTTACGACAAATTTTGATGGATCATGCTCGTGACGAGGAGAAAATTTTAAGTAATTCAATCTTCC
AAAAAATCAGTGCATTTGAGGAAGAATTGAAAGTTGTTTTGTCTGAAGAAATTGAGAGTGCTAGATGTGATTTTGATAAT
TGCAAGTCATCCATTCCTAATAGAATTAAAGAATGCAAGTCCTATCCATTGTACAAGTTTGTTAGAGAGGAACTAGAGAT
TAATTTCTTGACTGGTGAGAAAGTTCAATCACCTGGAGAAGAAATTAACAAGGTATTAATATCCATGAATGAAGGTATGT
TGATAGATCCATTACTTAATTGCTTGAAGGAGTGGAATGGTGTTCCTCTTCCCTTTTGCTAGAGGGTAAAAGACCAGAAG
CATATATTGCATGTCTATGCAACATAGTCCATATTTATGTTACTATATTAATTATTTATATATAACTATAATAAGTGGTA
GTCAATGTTGGTACTTACTAAATAATATCACTCTTTTTTTTTTTTTTTTTTGTGTGTGTGGGGATATTTTGGTATTTCAA
TTTTCAACCCTTGGAATCTCTCTATATACTAGTTTTTTGACACGTGCATTGCACGTGATTACCAGTTCATAAAGTATATG
TTATAGTAAATATTATTGCTTATTTAAGCGAAGATTTGAATACTAAGCTTAGAACAAAATAATATTGCAGATTCTTTTGT
GAATATTCATTGTGGATCGTCATATATATATATATATATATATATATCTTATTCACGCGAACCTATGAAGATGGTCAATG
GAATTTTTTATTAGTTAAATGTAATAATGTATATATTTATTTCAATTTGATGAGGTTCAATCATGTAATTGGTTGTATCT
CACTAATATTACCTTATAGACAATATTTGTTGTGTATTTTTCTTGTCATCTAACTTGATGTGTTTTGCACGTGTGTTTCA
CATTAAACTGTTTAGATGTGATATGAACATGAGAAGAGAAAAACTACATTTTATCTTTTAGACCTATTTTTTGTATATAA
ATTTTTATTTTATAAGTTATAACATAATATATGATGTTTTTGTTGTTGGCTCTCCTATTTGACTTTTCGATTGACTGTGT
ATATAAATAAAATATAGTTATCTGACCGCCCATAGTTAACTGAGAAAAATTTCCTTTTTTTTTTTTTACCGGAAACACTA
AAAATTAAATTTAAATAATATATTCTCTCCGTGAAATCATATATATATATAATTACCTGTTCATCTTACACCCACCAAAG
ATATATTTATATACCTCTAAACGATTTTCAATTTATTAAACCAAGCATGATTTGTCAAAGGAAAAATAACAACACTGTAT
TATCACATATATAGGGGCGGTATAACAATATGAAAAATTACTGGTCAAAAGTTAATATAAGGAAATATGAAAGATATAAA
TAGTTAATGTAATAAATATGAAATTCATATTATTATAACTAAGAATGTAAAAGAGTGTGAATAACGTTTGCAATAATTAG
TAATAACTAAAAGAATTTATAATGTTGTAACTAAAAAAATTAATGTGCAATAGCTGAATTTCTAATAAATTCTATACTTA
CATAAATAAATAGGAATTTTAATTAATGTTACTATTTTTCTATAGTTATTAGATTTTAATTTAGTGTAGGGACAAAATGT
AAATGTTTATTTCATATTACTGAATAAAAAAATTATCTTGTAAATGATAAATTTTAAATGATTCATATATTTTCACATTT
GTTGTGAGATTTTTTTTTTTAAAAAAAGAACTCGAAATATTTTGAAATTAGAAGATCTTGTTAACTTGATAATACATTCG
TGACATATACAATACTTTAATTTAAATACAAACACCTACCCAAATATAAATATATATTTGCATTACTGAAAATATTTATA
TCATAAGAATTAGCTATTAAATAAATAATAAAAATTAAACTAATACAAACTTCAACTGTCGTTATTACAAGTCATGAATT
TTTCTTCGTCTAAAATACTGAAATATTAAGAATTAGTAAATAAGTAAAACAAAAGGGCAATGTTCATATAGTAATAACTA
TTTTGAAGCAAACTTCCTGACAATCTAAATCACATAAGTATCATTGCTAAATAAAGTCATTCTTTTGTCTTGAGCATCAA
AATTACAAATCATGACAATTCTCTAAATTTTGAAAAAAGATATTCTGAAGCATATATCTACATCACAAGATATTGTTAAC
AAAAACAAATGAATTTACACTACATCATGTTAACTTCATATATTGGAACATTACATACTAATGTATATATTAAGCAAAAA
ATAATAATTAGTGTATCCTCAAAATTATTTTCCTCAAGCACTCGAGGTTATGGAATATACCCTCTTAGGATAGAATGATT
TACTTCATCAGAATAGTGGTACCTCATATCCCGCTAAACTTCGAACTCACTCAACGACAATAAATCACACAAAAATTTTA
AAATGCAAGAAGAAGAGTAGAAGATGTAAAATAATTGTGGTTGAAAAATGAGAGGAAGCCCCTCTATTATATTTATAGTC
AACAAAGGGTAGTATGAACAAGTGTTTTTTGTGTCTTATCTGAAAAGTTATGACCTTTCCGAGAAGTCACAACCCTTTGA
AAAATTCACAACTTATTGAAAAACTCACAACTCTTTGGAAAAGTCACAACTCATCGAAAAATCACAACCCTTTGAAGAAA
GTCACAACTTATCAAAAAAGTAACAACTCATCGAAAAAGTCACAACCTAAGTTAGGGATATTATAGTAATTTAACATTCA
AGATAGGATTTAATTCTTTTTAAGGTAATATAGATATAAATATAGATATAGATATAGATATAGATATAGATATAGATATA
TATTATACTTGGTTGAAGTTTCAATTTAAAGTACCCAAGAAATCATACATTTTTCTGTTTTGTGTAGTCAGAGATTAGTT
TATGTCTCTGTTTATCCAAACGTGCTGCTTGTGGTTCTAGCTATAATGACATCGACAATAAACCTCAATTTGGTCGCTTG
TTTGTGGATGATATGACATTGCTACTTTATATTTTAATCCTTATTTTCTCAGTAACGATGCAAACAACCGATTGCAAAAA
TGTGAACCTTCATCACTAATAATAGCACGTGGGGTGCCAAATCTTGCAAAGATGTAGCGCTTTAAGAATTGAACAATACT
CTTCCCTTCATTGTTGGGTAATGTTACAGTTTCCACCCATTTAGAAACATAATCCACCACCACCAAAATATACTTATTTC
CAAACGAGCTCACAAATGGAACCATGAAGTCTATTCCCCAAACATCGAATAATTCAACCTCAAGAATGGAATTAAGGGGT
AATTCATGCCGTTTGGATACCCCACCTTGCTTTTTGGCATTGTGTGTATTGTTTGAAAAATTCATGGGCATCTTTGTAGA
GGGATAGCTAATAGTAGCCACTTTGAAGTACTTTGGCGGTTGTTCGCATACCACTATGATGATCACCAACAGGTGAAGTG
TGGCAAGCATTGCGAATGTCATTGGTCTCCTCCTCCGGTACACATCGCCAGATTATATGATCTTCACACTCTCTAAACAG
GTATGGTTCATCCTAGAAATACCTCTTTACAGCAAACAAGAACCATTTTTGTTGATAGACATTCCGATCTTCTGGCATTA
TTCCGCACACTCATAGTTTGCGAACTCAGCGTACCAAGAAATGAGGTCAAGCGTGGTTGCAAATACCTGTTCATTTGGAA
ATAAATCATTTATGTCTAACTCAAGCTCATCTTTCTTCTTGGCTTCCAACCTAGATAAATGGTCATCCACCTGATTTTCA
CAACCTCTTCTATCTTTAACTTCAAAGTTGAATTCTTCCAATAATAGCACGCATCTTATAAACCTTGGTTTTGCATGGTT
TTTTTCCATCAAGTACCACAGAGCTGCATGATCTGTGTGAGCTATCACTCTAGTTCCTAGCAAGTATGCCCAAAACTTCT
CAAATGCATATACCACCGCAAGTAGTTCTTGCTCAGTAATAGTGTAGTTACGTTGAGCTCCATTTAATGTTTTGTTGGCA
TAGTAAATTAGATGAAAAAGCTTGTTGCACTTTTGCCCTAACACAACACTCAACGTAGTACCATTTGCGTCACACATCAC
CTCAAATGGTTCAGACCAATCTGGGCCAATAATCATCGGGGCAGAGATTAACTTCTCTTTCAACATTCAAACACTGTCAT
ACATGCGTCATCAAAGATAAATTTTACCTCCTTCTCCAATAGCTTGCACAATGAGTGTGCAATTTTCTAGAAGTCTTTGA
TGAATTTTGGATAGAACCCGACATACCCTAAGAAACTACGAATACCTTTTACAAAGATTGGTGGTGGCAGCTTCTTAATT
ACCTCAATATTTGCCTTGTCGACCTCCAAACCCTTTTGTGACACCTTTTGACCCAAAACTATACTTTCCTTAACCATGAA
GTGATGTTTTTCCCAATTTAGGACTAAATTGGTTTCCACACATCTTTGAAGGGCCTGCCCAAGGTGTGCCAAACATGTTT
CAAAAGAAGCGCCCACAACTAAGAAGTCATCCTTTTGAAACCATGTCGGCGAAAATAGACAGCATGCAACATTGAAACGT
CTCCGGAGCATTACACAACCTGAACAACATCCTTTTGAAAGCGAAAGTTCCATAGGGGCAAGTTAAAGTGGTTTTCTCTT
GATCTTCCGGTGCAATAGAAATTTAGTTGTACCCGAAATAACCATCTATAAAACAATACCATCTACGCTCTGAAAGCCAA
TAGAAATTTTGTTGCTCTCTTAATGAATTTATGGCGCATGAATCAGAATTCACCTTTGTGAATAGTAGTAGTAGTTGAAT
AAATTCCAAGTGTTTTAATAACGTGGTTCTATCTCAATGAGCAAAATAAATCTTTCTTCATTTTAATTTTATTTTTGCTC
TTGAATCTTTTTTGAGTTGAACCGATTGGCATTTCCTATGATTGATTGTAGGTAAAATTCTTATTGAAAATGCCAAGTTC
AAGTTTAAATAAAGTTTTGTGTCACACCTTTTGAAAATGGACCATCAATATGTTTGTGGCAAAAGAAATGTGTTTTTAAA
ATGATTTCAAATGGAAAAAGTCAATTAAAAAAAATTCTCTTATCATAGTTCATACATTCTTGATTTGGATTCACGATTGA
CATAGGGGATTTCCCCTTTGTAGTTGTCCAATGTCGCTCGATTTTATTGATTTTAAGACTAACTTGAGAATTTTTTAGAT
TGTGATGCTTTGTGCGGAAATGATTGATTCATTCTTGTATGATCATGTTGTCTTGAACTTGCCCTAAAATGTTCTTCAAG
GGAAACTCTAGATTTGATTGGGCTCGAAAGAACAACTTAGACCCTTTTTGAATAAGCCACTCTATCCCAAATCTTCCCTC
AGAATAACATGATCTTAGTCAGCCCCATTGAGTCTAAACGATATATTTTTGGTCACCATGTTGCCTACTTATAACCTTTG
TAATTTTATATCTTAATACCCTTATGTCTACCAAGTTGCCAAATGAATTGTGATATCGGCTAACAATCTATGTTTCGGGG
TTAAAAGGAGAAAAAAAAGAATGAATATGAAATGTATACAAAAGCCTAAGTTTGGAGGTTCGTGAAAAATTGGAACAATG
AGGTTTGAGGTAAAACGATAAGTGCATCATGGGCTTGAAACTAAAAATGCTGAAAAAGTGTGTGTAACACTTTGTAGTTT
AGTAGACCAACTAGGACTAAGTTAGAGGGATACAAGTCAAGGTTTGACGGCATGAGCCAAGGCAAAGGGGCAAGGTTCAA
GGTAAGAGCCAAGGTTGCCCCAAGCTGCCAAGGCACTGCCCTACACCACGAGAGCCTTCACGGCTTGTGGTAGATACCAC
GACTCGTGGTGCCACCCATGGTGGTGAGCCAGTGAGCCCCTCAAGACTGCCCAAAACGGCCTCCTCCACACGAGCACTTC
ACGGCTCGTGAAGGCCTAGATGACTCGTGGGAGTTGTCGTGGACTTGCCTTAAAGTTTGGGGGCTTGGGGGGGTATGTAG
CATAGTTACTGGTCAAGGAAGCACGGGCATCTTCAAGGGCCGTGGTAGCCTTGACGGCTCGTGAACATGGGCGTGGTCCA
TGGGCACCCCACTTTAAAGTGGGGGTTATTTTAGGTAATTCCTACTAGGTGGTTATTAAGTGAGGTCATTTTTCCTTAAT
TTTATATACCTATATAAGTCATTTTAAGTTAAAATACACCCATTCAACCCATTATTTTCACAACACCCAAATCAAATCCC
AAAAGTTCATTTTCTCTCAAAATTTCTCTCTCTAGAACTCAAGGAAGAAGAAGAGGAAAGTTGAAGCTAGGGCTTGAAGA
CACAAGGCTTTTCCACTCAATTTCTTTGGAGAATCATCACTAAGGTATGGTAGCTATTCATCCATGGATAGGATTCATCC
ATGGAGCCCCTTCAAAACCCCCAATTTCAAAGCTAGAAACCCCAAAAGTTAGGGTTTGACTTCAATCTCATGGATTCCTT
TCAAATTCATTTTAATGATTGAATTATGTTTTATTATAGATATATTGATGATTTTATATGGTTTTATCTTGAATTACCCA
AGAATCCATGAATTTCCCTATTTTCCCAAATTGGATCTCAAAGTGTGGGTATTGATTGATGCAAGTAGAATATGGTAGAA
TTGTGAATGTACTGAATTGATTATTGAATCATGTTATTGTCCATGTCTAATGTAGTAATTCTAGATGTGTTGATTAAATA
TGATCTTGGATCTTTGAAGGGTGAAAGTATGAAAATTATGCATGACTATGAGATTCATGTATGTGTTTTAAGAATACTTT
GAGAGTAAAGTGATTGTGTTCTTATTGTGTGTGGTTGAAAGGATATTCTCATTTACACACCTATGTCTGATTATGATAAT
GATGTTGTGATGATTGAAATACTATTCTCATGAACACATAATGAACATAATGTGAAAGGTTTTCTCACCTAGTTGAATCT
AAATGAAGACATGGACGGTGAAAGGTTATTTTCACGCATGATCTAAGAGCTATCCTACTGAACTCTTTTGGACGGTTTGT
CGAGTACATCCTTCCATAAGACATGAAGCAAGTTATGACTTAGTAAAGTATTCCGTGGGAATTATTTTTAGCACCGAGTG
CATATTGATATGAGATGGAAGCCCTCACGTGAGTTGAGCCCGAGTTTCTAGGAGAAATCTCTCGAGATGGATTCCCTCAC
TAGAGTTGAGGCCGGGTATCTAGTAACAATCTCTTTGTACCATAATTATGTTCCC
>mtp169.scaffold_1
AAGCTTCACCTTCTAGACTTCTTGGATATGGTGTTGAACATAATTGGACCAAACAAAGCATATTTTTGGAGTTACCGTAT
TGGAAGGACAATTTGCTACGACATAATCTTGATGTGATGCACATTGAAAAAAATTACTTTGACAATTTGTTTAACACAGT
CATGGATGTTAAGGGTAAGACAAAAGACAATCCAAAAGTTAGAATGGACATAAAGGAATATTATAGGAGAAAAGAGTTAT
GGCTGCAGGAGTTACAGAATGGTAAAATAGTTAAGCCCAAAGCCAGCTTTTCATTCACATTGGATGAGAAACCTGAAATT
GAGTGGGTTAAAAATTTGAGGATGCCGGAGGGCTATGCTTTGAATTTAGGAAAGCGGGCAAATATGAATGAAGGAACATA
GGTATGAAAAGTCATGATTGTCATGTGTTCATGGAAACTTTAATTCCTATCGCTTTTAGCCATCTACCCGAAAGGATATG
GAAACCAATCACAGAGATAAGTGTTTTTTTTAAAAATTTGTGTTCTGAAAAGTTGTTGGCGAGTAGTTTAGACAGGATGG
AGGAAAATATTCTTGTTACTACTACTAAGTTGGAGAAGATATTTTCATGTGGTTTCTTTGTTGAGATGGAGCATTTTGCA
ATTCACCTTGTACAAGAGGCTTGCCTCGGAGGTCCGGTTCAAACAAGATGGTTGTATCCATTTGAGAGGTATCCATTTGA
AATATTCACTAAGTTATATATATTCGCCAAGCCTTTTATAAATTAACATTTATATATACATATACATGCAGAAAAATTGG
CAGTTCGAAGCAAAAGATTAAACAAAGGGGAAGGATAGAAGGATCATTTGTTCAAGGTCATATTGGGAGAAAAACTGGTG
ATTTTTATTCTTATTACTTTGGTGATGATGTGTCATGTAGGAGAAACAGGACCACTCGCAATGATGAAGGCGATATTGAT
CCTTTATTTCCATCGATATCAATTTTTAATCAAAATGGTCGAGGATGTAAAAAGTATGGAAAGTGAGGCTTCACTGATAT
GTAAATACAATCAGCTGTGATACATATTTTGCTTAATTGTCCAGAGATTCAACCATATGTCAAGTACGTGTTAAAAACAT
GTTATTAAACTACATACTAATAAGTGATCATTAACTAACGAAATACTTGAATGTAAAATGATCAGCTTGTTCGTAAACAT
ATGGGGTAATAACGCCATATATACAGAATTTTCCAAATGGCTGAGGAACTATGTAAGTATGCAATCACTAAGTATTTAAT
AATATATTCATGTTATACTAAATTATATTACTTGAAATAATAATCACATAGATTTACGATGAATACTCAAGTTAAATAAT
AGTGGTGTCTACATACAAGGTGTTGTTGATGGTACTGGTCAAACTATTGAATATTATGGTGTCATTCAAGAGATTATTGA
AGTGAGGTATCCAGGTTGGCCTAAGAAGAAGATTGTATTGTTTCGGTGTGAGTGGTTTGACCTATCATATAGAGGCACAA
AGGTGGACCATCAACATAATATAATTGAAGTTAAGCACACCAGGAAATATAGAAGTTATGATCCTTGTATTATTGCACAA
AATGTTAAACAAGTGTATTAACCTTCATATCCATTGCGTAGAGACAAAGCTAACTGGTGGGTTGTTATAAAAAGTAAGCA
TGTGGGAAAAATTGAAATTGACAATGTCTTAGATGTGGCGTATCAAAATGATGTTGCAATTGTTCAACAACAAGTTGATG
TTAAATTGGAAACCACACTACAACATCCTTAACACATATTAGAAGAAGTATCTGATGATGAGATACTGGATGTGGAGGAA
GAAATATTCGAGAATGAGGAAAATGAATCATTTGATGACGAAGAATGGGACGATAATGAAAATGAAACAACTGAGGAGGA
AGAATGGGAGAATGATGGAAATGAAACAAGCGAAGAGGAATAGTGTAGAATGAAAGCTAGCTAGTATATATATGTAAGTG
TATTTTGCTAATTTTAATGAATTTATGAATTTTATATATATTATATATGTAAATTTGCATACAAATGTCATCAGGCGGTG
ACAGTAATAGACATCACGAGCATCTTGGAGTTAGCCAGACTAAACAGGCTAAAAACAAGAAGTCTAGGAGACCCATAGAT
CCTGAGGATATTGCAGGATCTATTTCTTCGGCCCTAGAGCGCATCAACCATGATTCTCTTATACTTGTTGTTCCGTTTGG
TACGGCGGATCCTCGACAATATTATCCTAATTATTGTCAACCGGTAGGTGCTTCCTCTACTTCACAGGCAGTGCCTTCAG
TACGCTACGAGGACCTACCTTTACATGCTATTCGTCGAGGACGACCCTTATCAGCAGGTACTCCATCTCCCACAGGTTCA
TCTCCTCAGTTATCTACCATGAGGATTAGAGATTCTAGTAGCGAGTAGTCCGATGCTATGGCCGGTACGTCTTCATTGAC
TCAGTGTTATGTGCATCCTGATGTATCACCCTCATCTACAGCTACACCTAGTGCTACTCCAGATGATATGCTTCCTCTAG
TTCCTGGCCAGAAGGACAGACTTGGTAGAGTCATGATTGAGCCGGATGGATCATCGTAAGTTTCTTTTGTTATCTATTTG
TTAGTTTATTTTATTTATTTTTTATACTTTAATATATTATTCTTGACCTAACATAGTTATTATGTTTTTTTCAGGTGGCA
TCCGGCAAAGGATGTTGCCTGGGCTTTAAACACTGTGTTAGGAGACTATATACACAGGCTTATCACTCTTGGGGCGAGAT
CCCAAACAGTATACGCCAGGCGATGTTTAATACTTTAAGGTATATATTTTTTAGTTAAGTTTAGTGTACTTTACTTTTTT
TCACAATCAATCTAATTAACGTTATTCAATTTTTTTAATTCAGACTATGTGTACTTGGGAGCCGAGGCACAATTATGTCC
GTTCGACCACATTTGAGACAAAGGCATCTGCCAGACTGTCTACCTGGCTAAAGAAAGTTTGGGATAGTGCTGAACATCCG
GATTGGATTTTGCTACATGTTTTTTATGATATGGTTCGGTATTGGAACACATACAAGTTTAAGGCAATATCAGACCAAGA
CAAAACGGCTAGAGGCAGTCTTAAGGGTGGCTTGTTGCACACCGGAGCAAAGTCTGTTGGAACAATTGCAAGAGAGATGG
TAACTAGTTCTTATTCAAACTTTTAAATAAATAATTAGTTGATTCATATATATCGTTATAAATTTCATTTTTTTATTTAT
AGAAAAGAGAATTGGTGGGACACACTCCCATTGCACCGGAGGTTTTCAAGAAGACTCATGTCAAGAAGAAAGAAAATGAG
TCGGATCCAGATGTGTGGTTGGAGGAAATGGCCGAACAAACTTTTGTAAGTTATTTAATATGAATAATATATATTAATCA
TGAATATATTTATGATATGTATATATATAGATGTCAATTTTTATATTTAATATGCAGATTGAGTTTCAGCATTACGTCGT
TGAGAATCTAGATAGTTCGGTTGAAATGACACCTACACTTTTCACCCAGATCTGGAAAGAAAAAGTGGTAGGGGGACACA
TAAGGGTGGAGTCTATGGTCTAGCCTCTCGAAACAATGTAAGATGACTCTAGTCAGGCTTAGAAGGAATTGGATCGTCAA
GTCAAGCCGAGGCACTTGACGGTGTTCAGATTGCTGCTATGTTCGATCAAATAGCTAAACTTACAGCGGCACTGGCAGAG
TCGGAGTGGAGAATAGTAGCTGAACAAGAAAGCATGAGCAAGACCGTTCAGCAAATCCAAAAACAATTGAATTGCAGGTG
GCAGCAGAAACTGCCAGTTTCTGCTGTCAAAAAAATTGCAAAAAAAAATGACGGACAATATGGTTTTGTCCGTCGCTTTT
CTGGGTTTTAATTTTTTTTAAAACCTAGAAAAGCGACGGACAGGGTTCTTTTGTCCGTCACTTTTCTAGGATTTTCAAAA
ATTGAATTTCTTCAAAAGTAATGAACTGCGTCGCCTTTTGGAAAAAAAAAATTTAAAAAAAATTAAAATATAGCGACAGA
GTCCGTCACTTTTTTTAAAAAATTCAAAAATGCAACGCGGTCCGTCGCTTTTGGAAAAGCGTTGAGTCAAAAAGCGACGG
ACATAATTGCGTCACATTTCCGTCTCTTTTGGCCAAAAAAGCGATGGACTGCGACACTTTTGTCCGTCTCTTTTTGGCAG
TTTTATAGTAGTGAATGATACTTTCTTTCTTCCTTTGTTGTGTTCAGTTATGACTGGTAATGAACATGAAATGTTGATTA
TGTTTCTGAAGCTAATGCCTCATGTGTTTCTTGGTTCTGAGAATGAGGATGCTTATGAGTTCATTTTGGGTTGCTATGAG
AGACTTCATAAACTGGTATTGTCCATCAGCATGGGGTTGAGTTTGTGTCTTTCCTACTTCAAGGTCAGGCTAAGAAATGG
TGGAGAGCCTATATGGAATGCAGATCTTCTACTTTACCTCCACGTACTTGGACCCAATTTCATGCTCTATTTCTAGAGAA
GTATATGCCTAGGACTTTGAGGGATCACAAGAAGGATGAGTTCATGTCTTTGGAGCAGGGTGGTATGAATGTGGCTGCTT
ATGAGACCAAGTTCCATGCTTTGTCCATATACGCTACTCAATTGGTGGCTACTGTGGAAGAGAGAATCTGATTATTTATT
AGGGGATTAAATTCTGAGTTGCAAGTATTAACTGTTCATATGACTTTTGCAGGGAGAAGCTTTAATGAGGTGACAAACTA
TGTTAAGAAAGTGGAGGGGGTGAGGCGTGACGGTCAAGCTAAGGCATGGGCAAAAAGGGGCAAAAACTCGAGTAACTTTC
AAAGCTATTATTACAAGGGGTCCAGAAGGCCAACGCTTGTAGCCAATCCAATTCATTCCGCTTTGCCCGCCTCTACAGGT
AGTTACTCAAAAACACCATCTCATAATTTTCCGGATAGCCAAGGAGTCGCGCCTTCGACGGCCGATAAACCATCTTTTGA
TCGTACTTGTTACAACTGTTGAGAACCTGGGCATATGAGGAGAGATTGTCCCCACCCATGCGTGATAGATTCTGCACAAT
AGCAGTCTAGAGAAATGGTACCAATGGGGAATGGTAATAATAGTAGAGGACGTCCACAAGGTGGGCGATGAGGTAATCAG
TAAGGCCGTTGAGGTAGAGGAAATGGTAATACGGGCAGATGTAATGTGCAACCATGCAGGGAAGTGGTTCGTCAAGATGA
TAGGGCTCAGTGTTATGCCTTTCCGGGCAAGAATAGGGTAGAGGCGTCTGACGTGGTGATCACAAGTACTATTCTTGTCT
ATGATCGGATGATTAATGTGCTATTTGATGTGGGTTCTACTTATTCTTATGTATTTGTGCGATTTGCCTCAGAGTTTGAT
ATGATTTGTGATATTCTTGATGCCCATATCCATGTTTCTACCCAGTTGGAAAGTCAGTCATAGTTACCCATGTCTATCGT
GCTTGTCCTATTTTGTTTATGGGTTTTCAGACTTTGGCTCATTTGGTGATTTTGGATATGACTGACTTTGATATAATCTT
AGGCATGACTTGGTTATCCCCCTATTACACGGTGCTTAATTGTAATACTAAGTCTGTAACTCTAGAAATTATGGGAAGGG
AAAAATTAGAGTGGGAAAGAGTGTACAAGCCTAAGCGAACTAAGATCATATCCTCCATTCGGGCAAAAAAATTGATAGGA
AAGGGTTGTTTGACTTATTTGGCTCATATTAGGGATGGTGAGATTAAGGCTCCATCCATTGGGTCTATTCATGTGGTGTC
ATAATTTGTAGAAGTGTTTCCTAATGATTTGCCTGGTATGCCTCCGGATAAAGATATAGATTTTTGCATTTATTTAGAGC
CTGTTACGTGTCCCATTTCTATCCCTCCATAACGCATGGCTCTGGCAGAATTAAGAGAGCTTAAGGCTCAAATCCAAGAG
CTTCTTGATAAAGGATTTATTCGTCCTAGTGCTTCCCCATGGGGTGCTCCTGTTTTGTTTATTAAGAAAGATGATGGTAG
TATGAGAATGTGTATACATTATCAACAATTGAATAGGGTCACTATTCGAAATAAGTATCCCTTGCCTCGAATAGATGATA
TTTTTGACTAATTGCAAGGTGCATCAGTTTTCTCTAAGATTGATCTAAGCTTTGGCTACCATCAATTAAAAATTAGGCCT
GAGGATGTGCCCAAGACGGCGTTTAGAACTCGCTATGGGCACTATGAGTTTTTGGTTATGTCTTTTGGTTTGACCAATGC
GCCTGCAACTTTTATGATTTTAATGAATAGGGTGTTCAAGCCATTTCTTGATCCGTTCGTCATAGTCTTTGTTGATGATA
TTTTGGTCTATTCAAAAAGTGAGGAAGATCATGCCAACCATCTTCGTAGTGTTTTTGGTGTTCTTGGGAAGCAAAAGATA
TTTGCTAAATTTTCTAAGTGTGAATTTTGGTTGAAATTGATTGCATTTTTGGGGCATGTAGTTTCAAAAGAAGGGGTAAT
GGTAGATCCCCAAAAGATTAAGGAGGTTAAGAATTGGGTTAGGCCTATCTCGGTGACGGAAGTTAGGAGTTTCGTTGGGC
TCGCTAGCTATTATCGTCGATTTGTGAAGAACTTTGCTTCTATAGCCACACTTGACTAATTTGACCAAAAAGGAAATACC
ATTTGAATGGACTGAAAAATGTGATGAGAGCTTTCAAAAGCTCAAGAATCTTTTGACCACCACACCTATTCTAGCATTAC
CGGTTGAAGGTAAAGAATTTAATATTTATTGTGATGCTTCACATTCTAGTTTGGGTTCTGTGTTGATGCAGGATAAGAAT
GTTATAGCTTATGCCTCGTGTCAATTGAAGGTGCATGAGAGGAATTATCCAACACATGATTTGGAGTTGGCAGCGGTAGT
GTTTGCTCCTAAGATCTGGCGGCATTACCTCTATGGTGTTAAGTGTGTTATTACTGATCATCGTAGTTTGCAGCATGTGT
TCACTCAAAAGGATCTGAATTTGAGACAATGAAGGTGGATAGAGTTACTTAAGGATTATGATGTGACCATTCAATACCAT
CCGGGCAAGGCTAATGTGATGGGATAGAGTTACTTAAGGATTATGATGTGACCATTCAATACCATCCGGGCAAGGCTAAT
GTGATGGCAGACGCTTTGAGTCGAAAAATGGTGAGTATGGGTAGTTTAGGTGGCTTAAGTGTAGCCAAGTAACCTTTGGC
TAAAGAAATTCAGACCTTAGAGTCTAAGTTCATGCAGTTGAGCATCTCATAAAGAGGTGGGGTGTTAGCTTGTATTAAGG
TAAGGGCCACTTGCATTGAAGAGATCAAGGCCAAACAATTTGAAGATGAGAATTTGGAGGAACTTAAGAAAAAGACTGCG
ATTGGTAAGGCACAAGAGACCACTCTTAATGCGGATGGTGTGCTAAATTTCAAGGGGAGAATATGTGTTCCTAGAGTAGA
TGACTTGATTGAGAAATTCTTAGTAGATTCTTATGGTTCGCGATATTATATTCATCCGGGTGTGATCAAGATGTATAGAG
ATCTGAAACGAATTAATTGGTGGCCGGGGATGAAGAAAGACATAGCGGAGTTTATGGCGAAGTGTCAAAATTGTCAACAA
GTGAAGTATGAACATCAAAGGCCTGCAGGTTTACTTCAAAGAATGCCAATTCCGGAATGGAAGTGGGAAATAATAGCCAT
GGATTTTGTGGTTGGTCTTCCCAAGACTTTGGAGAAGTTTGATTCTATTTGGGTAGTGGTTGATATATTGACTAAGTCAG
CCCATTTTATTTCGATAAAAATAGATTATAATGCTGAACAATGGGCTAAAGTTTATGTGAAAGAGATAGTGAGGTTGCAT
AGGGTGCCCCTCTCTATCATCTTAAACTGTGGTACCTAATTCACATTCATGTTTTGGAGGAAATTGCATGATGAATTGGG
CACACAACTCACATTTAGTACATCCTTTCATTCACAGACGGATGGACAATCGGAGAGGACTGTTCAAGTATTAGAAGACA
TGTTGAGGGCATGGGTGATTGTCTTTGGAGGGCATTGGGATAAGTTCATACCTTTGTGTGAATTCTCTTATAACAATAGT
TATCACACCATCATTGATATAGCACCGTTTGAGGCACTCTATGGGAGGGGATGTAGATCACCAATAGGATGGTTTGAGGC
TGGAGATGTGAAACTTTTGGGGGTTGATTTAGTGAAGGATGCTCAAGAAAAGGTGAGGAGTATTCAAGCTAAGCTTTTAG
CAGCCCAAAGTAGACAGAAGAAGTATGCGGATCATAAGGTAAGAGACATGTCGTTTCAAACTGGTGAGAATGTTCTTCTT
AAGGTATCACCCATGAAAGGGGTGATGAGATTTTGCAAGAAGGGCAAGCTAAGTCTGCAATACATTCATCCCTTTGAGGT
TCTTGAATGTGTAGGACCGGTAGCGTATAGATTGGCTTTACCTCCTAACCTATCGGGAGTCCATTCGGTATTTCATGTGT
CTATGTTGAAGATATATAATGGTGACGGGGATTATATTATAAAGTGGGACTTAATTGTGTTAGACAAGGACCTACAATAT
GAAGAGGAACTGATTGCAATTTTTGATCGTGATGTGCGCAAATTGAGGACCAAGGAGATTAAGTACGTGAAGGTTCAATG
GAAGCATCGTCCAATTGAGGAAGCTACTTGGGAAATCGATAGGGACATGCGAGACAAGTATCCCCAATTGTTCATCGATT
TAGGTACTACTTCATTCCTTCCTTAGCCTATTTTCCTAAGTTTTGTCACTCGAGGATGAGTGATGAGTGATGAGTAAATT
GGTATCTATTGTAGCGCCTTATTTCCGTCATTATAGAAAAGCCAACGGGGGAAAATTTGGGGCTGGAAACTTTTTTGTAG
TAGTTGGATTTTCCCAACCTTGTCCAAATTTGGACGAAATCGGGGTCATCGAGGTGTATGAAAATCTGGTAACAATCGGG
TGAATCATTTATGATTTTGATTACATGAGTAGTTAGATAACTCATTAAAGAATCCGTACGACTTTACGGAAGAACTCCCG
CAATCGATCTTGGCTAAAGGGTATTTTCTGAGCATCGTTGGTTAGAGGTGTGTTGTGAAATGAGAATCTTGGAATTCTTT
TATTAGCTCACTGTCTCGCGTAACCCGCTTTGGCGCTGGGTTTTGCCTCTCTAGCGGGGTCGCTACAATGGGGTGACGAT
CGTTGTGGTGGGCTCGGGGTAAATTAAAGTCGTTAATAAACTCCTAAACGACCTCATTATGCACTTTTCGACTTTTAGAG
CTAAGGAACGAACCTCAGACGACTTATACTCATTTTTCACCATTCTTGAGGGTAAAGGTAAGCTTTTCACTCTCCGAATT
CATTTTTTGATCCGTAGAATGTAATAGAATGGGTGAATATTGATGGGGGAGGGTTTTGTTATAGATTCTATGGTGGAAAC
AACCCTAATTTGGATAATTGGAATCATGAGTTTGATCTAGGGTTCATATAATTGTTAGTAATTTGGGTAATTAGTGATTG
TTTATTGATTCCCGTATTACATTGATTATTTGTAGACCAAGGACAAGCGGAACGGATCTGGAAAGGGAAGGATCAAGTTT
CTTAGGGTTTCAAGCTTGTTTCGAGGTAGGTGATGGTTGTGATTCTATGATTGTGTGATATATGCTTGTTCTTGCTTCAT
TATGATACTTGTATATGTATGAATGTTGCAATGTTGATAACACTTGTGGTAAATGAGATAGATGAATTATGATTACCATG
AAATCATGACTTAAATGTATGATCTTGATGATATACTTGTAATTATGATTGTGGTGTGTTGAATGAATCGGTTGCCACAT
TTAGGAATAACTAACTTGGATCGGTTCCCACGTTCCCACATAACATTGGAATCAAATACCAGGTTTTGATTTGCTAACTG
TTTGGGTTTGAGTTCCATGAGGGACCAATGGTGTGATATAAAATGTGAAACTGATCGTTGTTCGTAATGTCGATAATGTT
GTATATGTTGATATATATGCATGTGATTATATTGTTATCTTGACTTGGTTATGTTGCACTAGTGGGATAGCCGCGTGATC
CTACCAGTACAATGTGGTTGTGTACTGATACTGCACTTTCTCTTATTTTTGTTGAGTACAGGGCATCTTCAAGCAGTTAC
TGACAGACCTCGCTTACGAGATCAATGATCGTCGTTCGAATTCAAGGGTGAGCCAATTCTTCAGGGATGTCATGGAATTC
TCTTTCGTCTATGTCCACCATTTTCGGGTTTAGACATTTGTTTTAGTTAGTTCATTAGTATGGGGTTGTATCCCTTCTTA
TTTAGACTTGGTTCATTGTTAGATGTTTTGGTACATTGACTTTCAGGTTCTAGGTTTTTTTTCCGCATTATTAGTTATTA
GATCTTTTGTTTAAGTTTATGGGAACTTCAGTTTTTAGCTATTATTTTTGCTTTCATATGCTTAAATGCCTTAGTTTTTT
ATTAGTTTCTTGGTTTGGGTTGTAGTAGTGGTTCTCCCACCGGAGGGTTAGTGTGGGTGCCAATCACGATGGTCTAGATC
GTGACTGAAAGGCTCAAGTTCCAGAGTGAACTCTTGATCGATTGAGGAAAGTGGATTTCTAAACCCTTGTTCAGTGCATA
GAGTCGTGTATTTCCTTGTGGTATATGTTGGAGTGTAATGGAACTTGGTGATGGGTTGACTTGTCCATATTGAATAATTC
TAATGATGAAAAAGGGGTAATAAAAGGCAATGTGATTAATTATTGGTGTGATGTGTTGATTCTTGAAAACAGTGAATTTG
GGATTTTGAATCTTATTAGTTTGAGATCTTTCTTTCTTTTTGAGTTTTTTATAGAAACAAGATAACCCCTTTTTTTTTAC
ATTTTCTTGATTCTCAAAAGGGTCATTTTCTTGTTTCTATTTAGCCCCTTTTGGAGCTTATCTCTTATTTTTATCAAGAA
AGTTTGTATTTTTATGCAACTGATTATGGTTTGAAGTTTGTTTTGTTTCTGGATTATAGTTTCTGAAGTGACAGAAAATA
AGCTATAGTTTAGCTAGCTGCATTTTGTTGGGATCTGTTGCTGATTAAGGGGCCTTTTCGTTACTGGATAAGGTCAAAGC
TAATATATGAATAACTTGGTTATTCATGTAGTAATTTTATACCATGTTTGGATTGTAAATAGAAACAAAATTATTCATGT
ATAAATTTTATACAATGTTTGGCTGGTGTCTCCAAATATTATATAAAAGTTATTCATGTATTGATTTTATGTGGTGTTTG
ATTGCATTTTTGTAATTCTACATAGTTAATACTCACATAACTTATGAAGAAATCTATGTATAATTTTATGCGGGGAAGAA
GGTGAAATAAGTTATAAGGGTATTAGTTATACATAGATTAAAATAATAAAATTACATATTTACCCTTAATTTGTTTACTT
AATTATTTGTTAGTAAATAATAATGTATATTAATATTAATTCACAAGATTGAGGATTCATTTTTAAAAAAAAAAAAAAGG
ACTGGCCTAACTCAAAAAAAATTAGTTCGTTATTGGGTCCCCTCCCCCGACCCGAACTGTTGCATTTTATTGTTTATGCG
CATCATAAATAATGCGCATATGTATTAATTTCCAATTTTTTAAAATAACGTATGTATTAATTAACAATAAATTAAATAAT
CAATAAGTAATAGTATATGTATTATAATTTCTACATAACTAAATCCTACATAAACAATACCAATATAATTAATATTTGTA
TAATTAATATCTATATAATCAATACCTACATAACCAATACCTACATAATCAATATATGCATAACTAATACCTACATAATC
AATACATGCATACTAATACCAACATAACTAATACCTACATAATCAATACATGCATACTAATACCAACATAACTAATACAT
GCATAACTCTAACCAGTAACCAAATGACCATTAAATGTAATAAGGTTTAGGCAGTGGATATATCTCTCTCTCACACAGAC
ACCTAGACAAATGTCTTTTGGTCAATGATTGATTCAACATTTATTTGTTTTTTAATCAGTCTTACCTTTTTTAATCATTT
CCTTTTGGTGTATGACTATAATAATTGACTACTTTAATTAAATGATGTTATGCCTTGATTCTCTCCTCCTCATCCTTAAA
CAAATAGCAGAACTGAATAAACAAACTTGTGTTTTTTGTTATTCCGTTTCTGTTATCCTTATTGTCCCTTTCAAGATATA
CCTTTTAACTTTCCCAATTTCTAAAGCAAGAAAGGAAGGAGAGCCTCTTTTGTTTAGCTTCCTTGCACTTTGATTATTAT
AGTATTTTATTGTAGTGATTGTTCCTTTTTTGTATGCTTTCTTGAACATTTTGTCTTGGCTTCTTCTCTCTCCCGTTGAT
TTTTTTTTCGAACTACTTTTACTTGAGTCAAGGGTGTATTGGAAGAAACCTCTTGATCTCCTAAGATAGGGGGTAAGGTA
TGCACACACACTACCCTCCCCAGAATGATTATGTTGTTGGTGAGAATAGCGATTATGATGGAAAGTTCCTTCATGAATAA
AATCCATCACTCATTCTATTGTCAAGCTGCTGTAACGACATTTAAAACTCACAATACTTTAGACATTGTGGATATCAATA
CATTCTAAAAATTATAAGAATTATATAGTTCATATGTATTGACCCTGGTTAATACCAACCCAAGAGAATCATGTATCAAT
GTTGTAGTTCGTGTCCATGTGTTATGCCTATTTGATAACTTGAGAATGATTACTTATATTTATTAAGTATTAATATAATC
TCTAATTAAGTAATTTTATTAATTATTATATTTAAATAGTTTTAACTGTAATTAAAAAATATTTCAATAATGACAGTCAA
AACTCAAAGTACTTTAGAAATAATGATAGACATCGATACATCATTGATATTGATCCTAAGTAATAACAATCCAATTGATT
CATGCATCAATATGGTAGGATTTTGCCTCTATGTCACATTGTTTTGATATTCTATATCATTACTTTTTTTTATTATAACA
ACTTATCAATTATTATATTTAAATATTTTAACAATGACATAAATTTAAAACACTTTGGACATATTAAGCTACAAAACATT
ATATAAATCATAAAAAGAGATAATTCACATATGCAGCCTTAGTTAACAAATAACCAAAGAAAGTCAGTCACACATTAATG
TTGGAGTCCTGCATCCCTATGTTACGGTGTTTGATAACTTGCAAATCATTACTTGTTATCTTCCTATTAGCTGAACAAAG
CATTGTGGGCCCTAAAGAAGCTCGACCTTAGTTGGAAAGATGCAGCACACATGAGGTTAGATCAAATTAATGAGTTTGAT
GTGTTCTGATTACATGCATATGAGAGATCTGCATTGTATAAGGACATTGAAGCTATACCATGATTGGCGCATTAAAAAGA
TGGAATTCAGCCCCAGAGACTTGGTGTTGTTGTTTAACTCAAGACACACGTTGTTTAAAACATGTATGCATAATCACTCT
TTGAACATATAAGACTTAAAGGAGAAATGACAAGTAAATTATGAAATATAGTCAAATACATTAACATAATGGATATATGA
AAACTTTGAAGAAACATAGTCATTTTGTGGGATATTAGCTTTAAACGACAATAAGACCATGAGAGTTATTTCATGAAATA
TGATATATCCCTCATACCAAAAGAAGTGGAATCTACCTGCCAAGGTAGAACCTGTACATATCATCATTTGCTAAAGTGGA
TCAACTAGCTAAGTCATTTAAGAAAATCCAACGGGAGCACGTAGTTTGGGACTAGAGGTTGCTATTAGATAGCTCGTGGA
TAAAAAATCATTGATTTTTCCACAAGCTATAAGTTCAAGAATTCATGCGTTCAAGTTAAAGAACGATCAAGATGAAGACC
ACTGAATTCAAGAACAAGCTCGAAACCCTTGAATTCAAGTAAAAATTAAGATCAAGATAAAGTTCAAGTTCAAGTTCATC
AAAGATTCAAGAATAAGCTTCAAATCACTTGAATTCAAGATCAAGTTGAAAATAATTCAAGATATGGATCAAGAGCCCTT
GAATTATATCTAAAATGCCAAATCAGAGGAATAATAGAGATTTTAACACTCATACATGAAATCAATAAATATGATTAGGG
TATTATTTTCTAGTCTTGATTATTATTTTCTCTACGTGAAATTTACTGTCTACTTTAATTATGCAGGAATCAAATATATT
TATGCAACTATTAACACATGAACCTAAGTGCTACACCTTCCGACTCCTATGAAGAGAACTTAAACACCTCCTACACACTA
GGACTGGACAGTTGATGCGTAGAAAATATAACATTGGGGTCTTGACATTGGAAAAATGACACCATATAATTTAGCCAAAT
ACTATCACGACCTAGACCGTCGTGAGTGACACCCAGACTAACCCTCCGGAGGGAGAACCATTACTACAACCCAAACTAAC
AAACTCAACAAAAAACTAAAGCATTTAAAGATACAGAAGCAGGTTTAAATACTAAAGGAAAATAGAGTTTCCATAAACTC
CAAAAGTCTAACCAACAAATGTGAAAATTATACTCTAGAACCTGAAAGTCAATGTACCAAAAGTCTAACAAGGATCATAA
GTATAAAGGAAATGGGTACAACCCAATTAAACATAAGAAAATCTAAAGTACTAGTATAAGTCCGAAGATGTGGACATAAA
CAAAAAGAGAACTCATGGCAGCCCAGAAGAATTGGCTCACCCTTGAATTCGAGTCGATCACTGGTCTTCTAAACGAGGTC
TGTCAGTAGCTGCCTGAAGATGCCCTATACTCAACAAAGAAAGAGTAAGTGCAGTATCAGTACACAACCGCAATATACTG
GTAGGATCACGCAAGTATCCCAATAGGGGAGACATATACAAGTAATCACAACATAATAAAACAGGCATATACCGACCATA
TAAAATATCAATCATTATATAAGGATCAGCGAACAATTCCATATTCTCAAAATACATCTACATGAAAAGTCAATGGTCCT
CTCATGGAACCTAAACCCAAACTGTTAGTGTACTGGTACGTAGTACCCGATCCAAGTTACTGTGTCGAACGTGACATCCA
ATTCCATATATGAACCGGAACATGGCACCCGATCGAAGTTAGTGTGTTGGAACGTAACAACTGATCCATTTCAACAAGCC
ACAATCACAATCACAATGTACATCTTCATAATCATACAATCAAGTGTTGATTCATGGCATACAATCATTTTTTCATTGTC
ATTTACGATTAGTGTGATCAATAATGCAACATTCACATACATACATGCATTATTATGAAGTAAATACTAACATACATCAC
CCCAACATGAAATCACAACCATCACCTACCTCGAACAAAACTTGAATCCCCTAAGAAACCTGATTATTCCCTTTTCGGAT
TCTTTCTGCTTGTTCTTGGTCTACAAACAATCAATATATCGCGAGGACCAATAAACAAGACCTAATTACCCGGATCATAA
TTAATAATAACAACCCTAGGTCGAACCCTTGATCTCATACACAAATTAGAGCTTTTTTCACCATACTTCTCAGATCAACA
CCCTACCCCATCGATAATTACCAAAGAAACTAAGTTCTACGGATCGAAAAATTGATTCGGAGAGTAAAAGTCTTACCTTA
GGTGCTAGAAGTGGCGGAAAACCTTCAGGATATTTGGGTCGTTCCTTAGCTCTCAAGATCAAATGTTGAAGAAAATAACG
TTTTGGGGTTTATTTGCGACTTAAGTCGCGCGTGTCCCATTGTGGTGAACCTCACCCCACTACAACGGCCCCGCCCTGGC
AGGAAAATCCCGTCTTGACGGCTTTCATAGAAACAGTGAGCTATTTTAAGAGTTTCAAACCCCCATTTCACAACACACCT
TCATCCCATGACACTCAGAAAATACCCGTTCACGTTAAGATCAGTTTTGAGAGTTCTACTCGCCTATATTCGATTTCATA
AAGTCGTACGGATTCCTTAACATCTTATCTATCTACTTATGCAATTAAATTCCTTATTAAATCACCCAATCATTACCAAA
TTTCCCTAGACTCACATGACTCCAATTTCATCCAAATCTGGACTAGGCTAAGAAATCTCAAGTTACTACAAAAAAGTTTT
TCGGCACAAAATTTTTCCCCGTTGACTTTTCTATAACGACGAGAACAGTACGTTACAAATACTCCCTCTATTTCAAGATA
AGTGAATTGTTGAGACAATGCACAAAGAATTTAGGAAATAAAATAAATACTACTTTCCACTTTTGTCCTTTTTAGTTACT
CTCAAACTATTCTTAAAAATATAAATAATTCAAAATAAAATCATACATATGATCCGTAACTGTCTTGAAATTATCACCTA
GAAGATATAAATGAGGGGCAAAACCGGAAAAAAATTCCAACAATTCTCTAGAACATTGGATAATTCACTTATTTTAATCT
ATGAAAAAATTTCAACAATTCACTTATTTTAAAATAGAGAGAATATTAATTAGTTACTTTGCCAAAAAAGGTTTATACAA
TTACTATAATATAAATACAACACAAGCAACACCACTTGTTTTTATTTTAAATTAAATTAACAATCACGAACATAATTAAC
AGATTGGAAAACTTTTGCACTATGCACCATATGTAGCCGCCCAAAACTATTATATTCCTTTATTCATATTATATTCAACT
AACATTTTGTTTTGATAGTTGGTATGTATTATTTCATAATGTGTTGTATTGTATTGTGTTATATTGTATTGTATTGTTTT
AAAAAATCCAATGATTTGATAGATGTATTATTCTCCTGTTACACCCCGACTTTCTAAAACGTCTAAATTAACTCGTATCT
TTGTGGAAAGACAATGAGGGTGAGTAATAAATTAAAAATTATGTGGTATGTCATATTTTAAGTGTTCAAGGGTTGTATCT
CAAGCATTGAAGTTAAGTAATTAAGTGACAAAATAAAAGTTGGCGAAAGTTATTGTAAGTTCCTTTTAAAAGATGTCTAC
AATTTGGGTCAAATGTCTTGGATGTTTTCTCCCAATATATAAAGAGTTAGTAGGCCTATCACCCATTAAATTGAAGGCCT
ACGAGTCTAGTTTGCAACACACAAAACCTCGTATCAAATCGACATCAGAGCAAAAAGTTATGAGGGTTTTACTAGGGACT
GCCGGAGCAGAATCCGGGTCGGGTAAAAAATATGGTATGTCGGATTATTTAACGTTTTAAGCGATGTAAACATTCCTTTT
CAGTTCCAAACTAGAGAGAAAGCTTAAAAGAGAGTTCCTATGGAGTTCTAGCATGATGAAAGTTAGTTTTTGATGATTTC
TACCATTAAACATTGCCCCCGTGCCTAGAAACGTAATCCCTACACATGACAATCATTTTTCCCTTCTATTAGCTGCATTT
GGAGCTGATTTTTAAAGATATAAATTTGTAGTTATTGGTGTTTCTTCAAAGTTTACACTTGGTTAACTAAGGTAGTCATT
TCGGGATCCTTTTATGATTGTTTTTATGAATTTCTACGGACGTTTCGACAAGTTGGGGCAATATGGCAAATCTGCCAATT
TAAGATTAATTATGAACTGTTTATAGGTGCGTACCAGCTGTGTATATATAGTATTTGTGAAGCTTAGGACATAAGGAACA
ACTTTCGTGAAGGAACTATGGTCTTTCGAGCGTTCATTGGAAAGGTATGTTAAGGTTATTCCCTAGTTACAACATGTTAC
CTTAAAGCTTAGGAGCAATGTAATTGGGTTGTTATCCTTGTTACACTTGTAGCCATTATTTTTTATTGTTGTCTACTCAA
GTTGATATAATCCTCCCTTATCGGGATTCTTATTCAGTTAGTAGTGTCCCTGTGTTGGACACGACTTAGAGACTATTTGT
ATAGGTTGCTTATAACTAAATTGCTCGCTTTTAGCGATTGGATTGTTATTGTTTCCCTTGGGGCTATTGTGCTTAGTTGC
AGGAATGTTATCTATGCCTAGAAGGGCTATGTTCTACCTACAGGGTTATATGGATGCCTAGAAGGTCTATGAGTTGCCTA
CGGGGTTATATTGATGCCTAGAAGGGCTATGAGTTGGCTACAGGGCTATATTGACACCTAAGAAGGCTATGTGCTTCCTA
CAGGGCCATGGGCCATGTTGTTGCCTAAGAGGGCTATGAGTTGTCTATAAGCTATGTTGATGCCTAAGAGAGCTATGTGC
TGCCTACGGGGCTATATTAATGCCTAAGAAGGCCATGTGACTGCCTACGGGGGTTGGGGACTACCGATAGGAGTATATAC
GCCGATTGGCACCTTTCGGGCTTATGGGGGGCTGAGTAGGTGGTCTTGTGTGTTGTTTGTACCTGCCGAGCTTCTGGGGG
GCTTGGGTAGGTTGTTGTTTTATTATTTTTGATAAGTTCAGATTTAGGAGCAGGTTGGGAGGTTTGTTACTTTTTGTTGT
ATATATCTTTATGGGTAGGCTGGGGCCTTGTCCCGCTAATCTTTACTACTCTTAGAGGCTTGCAAACTAGTGTGTGGGGT
GTATAGCTACGTTATGACCATACTGGCATATGTTGTTGGTTTGCTGAAACTTGTGAGTTGTTTGATGTATTGTAATGATA
GATACCTGCTTTTAGTTTTGGTATAGATATCATGGTGGCCTCGACGGCCCAATCAGGACTTATGTGCTAGTTGGCTATTT
ATTTATATGATCTCCTGGGAGTAGATATTTCTTTTATAGATCAGTTGACAAGGGCCTTGCCGGCCGAGGGCTTAGTTTTA
AGCCGAGATATACTTGTTTGTTTTCTTGATTGTGTGTGGCTGCCATGCGCTAGTAGCAAATGGTTCAGCAGGATCGGCTC
GGGCCTGAGTTTTGGCATTAGGAGCCAGTTGCGCCCCTCGAGTTTGGGGCGTGACATCTCCATTGCTACATAATATCATA
TATCCATGATTTGAATGATAAACCTACAAGAAATTGTAGGGCATGGAGTAGAGCTACTCTGAAAATGTATGATAAATGAT
AAAATAGAATTATTAAATACTCCACCTGTTTCAAAAGAATGATCTAGTTTGACTTGGAACAGAGTTTAAGAAAAGAAAGA
AGACTTTTTAATCTTGTAGTTCTAAATTAAAGTTATGTCAAATATACCAAAATGTCCTTTAATCTTGTGGCCTTAACATG
CCACATGAAAAATTGAAGTTAAAGTGTTGCCAAAAAAAGAAAGGGGTCATTCTTCTTGAAATAGACTAAAAAGGAAATTA
TGTTATTCTTTTTTAAACAGACAAAAAAGTAAATTAGGCCATTCTTTTTTAAACGGAGGGAGTAATAAGTAAAGACAAAA
TAAGAAAAAAATATTAAAGGTAACGATGCAATCACACCAAATGGTCGTCACACAAAATTGGTTTTTGTTGTTACGTAACA
ATAGATTTAAACGATACAATACAGTAGAATTTAAGTAACACTAAAAAAAATATTGTATTTAAACTAACAAACCAATACAA
CCGATAGCAACCACCCAAACAAGGTGTAACTCAATTGATACTCCTATTATGAAAATAATTTGAAAACCAATTAATTTAAT
TACCATAACAATGTAGAAATCATTTCACTAAAATATTCTAATTACACTCGTATTTATATTTCAAATTTTCTCATTAAACA
CTTATATATATAGTTCTCACAGTTTAACTAATCAATAAATTAAATTACTCACTAATTTGAAATAGGGATTTTTCCTCCAT
CCCTACCAAACACTCCCTTAATGACACTGTATTTTCCCTTCTATTTAAACTCTCATATTTTGTCTTAGTAATCTCACCAA
ATTCAAATAAATCTAATACTCCACCAACCAAACAAAAAAAAAAACAAAAAAAAACCAACCTCACATTCCCCCATCCCTTT
ACTTAGCAATGGACTATAGTCAATATTTTTGTATTAAGAGTGACGATCAACAACGATATGATCCTTTGTGTTCGAACATG
GCAGAAGACACTCTCAAAGGTAGTCACCATGATGAAGTCAAGAGAATGGTGGACGAGTTTAGGAAGCCGGTGATCCGACT
AGGTGGTGGTGAGATGCTAACAATAGGTAACGTGGCTGCCATAGCCACCCGGTCGGGCATGGAGTCTGTGAAGGTGGAGC
TGTCGGAAGCAGCATGGGCTGGCGTCAAGGCGAGCAGTGACTGGATCATTGAAGGCATGAATAAAGGGACTGATAGTAAT
GGTGTTACCACAGGTTTTGGTGCAACATCACATCGGAGGACAAAACAAGGTGCAGCTCTACAGAAGGAGCTAATAAGGTA
AACAACAATTAGTATTCCCTCCTATCCTTTTCTTTTTTATTTTGTGTTTAATATCCGCATTAAGGATCTGAATTAAGTGT
TGTGTAGGCTCCGTTCCGGGGGAGTGGGGATTCCCTACTCAGAAGTCAGAGTCAGCTAGGGATCAAGTCCAAGAACTCTG
GTTTAGGACAAAGTAATGTCATTCACTGCATTACATCTTTGATGATTGTTTAATTTGTTAAAGGAACCTTTTATTTTTTG
AAATTTAAAACTAATTTACTTTAAATCTTTTTATTTTATCCTTAATGACAAGCATTTACTCGATCATCGTTTTTAATATA
AAATGAGAAACAATTTAATTTAGACTTCTCAATATAGTGAAAATCACAACTTTTTTTTATATAAAAAAAAAATTGCAAAA
AATGTATTGGTTCAATATAAAAATCTAAAGATTAAAATTGTCCAATTCAAATCACTACTATGAAAAAGTTGGAATTATCT
ACTCGCCGATTTCGAAATTGCTCATAGTTAACCAATTTTTTATGTGATTCACCCCTGAATAGGTTTAGAAACAAATATTA
ACGTTTAGCTAAAGAATTTATTTATCATTATTTTTTTAAGTGGTGAAAGAGTATTTTGGTCCTTCAACCTTTTTTTAGTT
TTTTTTCGAGCAACAATCTAGTTATCTTAATTTATAAACAGTTTCCAAGAGTCAAATGATATGATAACATCAATTACAAT
TCAATTAGGGAGAACAAAAAAATCAAACAACTTTATATAATAACAAAATAGAAAACTTTGCTAATAGTGTGCTATTATAT
TTCTAAATCTTGAAATATGCACCAAATCAACTTTTTCAAAACACCCCATAAGCTTTCAAATTGAAAATTTTCTTGTAGCA
TCATATTCACTAGATTTTTCGCATCTGATAATATAATAATTGCACCTTTGACCATTCCTTTTCCATAGCGTTTTTCAACA
TTGTACAAATTGCTATTGCTTCAACGAGGATAACCTTCCCTTCAACATTTTTAGTTTAGGACTTCTCGCTTTTTTAATAT
TGTATATAGAAGTTAGATAGATAGTAGATACATATATAAACTTAATTATTATTATATTATTATTACTGTAAAATATATAT
AAATAAAAAGGTATTTTCAAGTCTTTTGATTTTTAATAGTATAGAAAGATAGAGTAAGTGCAAGGCAATTTGATCTCAAC
TACTAATAAGGAACATATATAGTCTTTGACGCTTTCCACATTCAAGTAAACAATAAACAAAGGGAAAGGAAAGCATGGGT
GGGTGGGGAGTCAAGGAAAAAAATTGCCTGTATTTTTCTTCAAGGATATTTCTTGTTAGATTAAAGTGGTCCAACCATTA
ACCCCCACAAGTAAAAGTATTGACAAAAAATGAATACTAGTGCCTGAGTAATTTCTCTGAAACGACATTTAGTCCTTATT
ATATTGTTTTAAGGCTGGAGGTTGGCTAATAAAATGTAAGGTCATAATAATGTACATGCATGATGTGTCTTTTAATTTGA
TTTTAATTGGTATTTATGTGTCTAATTTCTTATGTGCACAAATAGATACTTAAATTTATATAAAGTCAAACAAGTAGTAT
ACGCTTTCCCTACATGACATAACATATAAGACGTCACGTAGGACGAGGACGCCATGTAGAATGATTATGTCTACTTTCTT
AACTCTATACATGTTTAACTATTTATTTGTGCATACCCAAAGTTGGAAGACATAGATGATAATTGAGACCAAGTTATAAG
ACATGTTTATGTATTATGCCTTAAATGTAATCACAATTCTGAATTTGGAAGAAATAGTTCTACAATAGCTATCGACATTA
GTTTATTATCATAGGATGTAATTTCCCTATAGACTATATATGATATTTATAAATAGTGTAATTGTCACTAAAGACATATT
TAACGACAATTATACTATTTTTATTAATTAAAGGGATAAATACCGTTAAAGGATCATTTTTAATATATTAATGGTATGGT
ATTCGTGATTTTAGAAGTAGAAGTAGAAGTAAAAAATTGGTTAATTTTCTGAGGATTAAGTACCGCAACACCTCTGAATT
CGGTCGTATCCTTCTAAAGACTTAGAAATATTCCAAAACAACCTCTTTCAATACTTATCATAAATTGTTTGTTTACTTTT
GTTTTTAGTTTATTAAACAAAATGTGTTTTTTTTACGATTCTTTATTTTTACCTTTACACATAATAGGTTCAATTAAGAC
CACAAAATTAAAGAGCATTCTGATATATTTCACATATCTTTAGTTAAAGACTACAATATTGAAAAATTGTCTTTACTTTG
TAAATATTTAGCCGAAGCATTTATTAGTGGTTAGATAAATTTTGGACAAACAATCAACTTATTTGATAGACGAAAAATTT
ATCTAAACCAGGTTTTTGAATGTTAGAGTCTTTGAAAATGAAATGATGTATAGTCATACAAAATTGCCACAATCCGCCAC
GCGATCCGCCATGCTGGTGAGAATCAATACTCTACTTAAAGGGTACTCTGGCATAAGATTTGAGATCTTGGAAACTATGA
CAAAATTTCTCAACAATGATATCACCCCATGTTTGCCCGTCCACACTTCATGTGGTGACTTGGTACCACTATCCTATATT
GCTGGGCTTTTAATGGGGAGACCCAACTCTAAAGCTACTAAACCTAACGGAGAACTATTGAATGCTGTCCAAGCCTTTCA
TGAGGTTGGCATTGACACTGGATTCTTTGAGTTGCAGCCTAAGGAAGGAATAGCCTTGGTGAATGGCACTTGTGTTGGTT
CTGGCTTGGCATCCATTGTTCTTTATGAGACTAACATTCTTGTTGTCCTTTCTGAAGTTCTATCAGCATTTTTTGTTGAA
GCAATGCATGGACAACATATTTTGAATGGAAGTAATTCCTATGTTATGGAAATTGATGAAAAACGTAATAAACATGATCG
TTACGTCCTTGGAAAGTGTCCACATTGGTTAGGTCCTCAAATAGAGGTGATTAGAGAAGCAACCAAGATGGTCGAGAGAG
AGATTAACTCGGTTGATGACAACCCTTTGATTGATGTTTCGAGGAATAAGGCACTACATGGTGGGAATTTTCAAGGGATA
TCAATAGGGGTATCAATGGACAACACTAGGCTAGCACTTGCCTCAATTGGAAAACTTATATTTGCACAATTTTCTGATCT
TGTCAATAATAGATTGCCTTCAAATCTATCCGGGAGTCGGAGTTCTAGCTTGGATTATGGTTTCAAAGGTGCTGAAATTT
CCATGGCCTCTTACTGTTCTGAACTTCAATTTCTTGCCAATCCAGTGACTAACCATGTCCAAAGTGCTGAGCAACACAAT
CAAGATGTCAATTCCTTGGCTTTAATATCCTCAAGAAACACATCTGAGGCAGTGGACATTTTAAAACTCATGTCTTCAAC
TTATCTAGTAGCACTTTGTCAAGCCATTGATTTGAGACACTTGGAAGAAAATCTCAAAGCCGCGGTGAAGAATGCAGTGA
GCCTAGTAAGCCAAAATGGAGAGCTTGATCACCTTTCAATTAGGTTTTGTGAGAAAGACTTACTCAAAGTGGTTGATAGC
GAATACGTTTTTGCATATGCTGATGACCCTTGTAATGCTAACTATCCATTGATTCAAAAGTTACGACAAATTTTGATGGA
TCATGCTCGTGACGAGGAGAAAATTTTAAGTAATTCAATCTTCCAAAAAATCAGTGCATTTGAGGAAGAATTGAAAGTTG
TTTTGTCTGAAGAAATTAAGAGTGCTAGATGTGATTTTGATAATTGCAAGTCATCCATTCCTAATAGAATTAAAGAATGC
AAGTCCTATCCATTGTACAAGTTTGTTAGAGAGGAACTAGAGATTAATTTCTTGACTGGTGAGAAAGTTCAATCACCTGG
AGAAGAAATTAACAAGGTATTAATATTCATGAATGAAGGTATGTTGATAGATCCATTACTTAATTGCTTGAAGGAGTGGA
ATGGTGTTCCTCTTCCCTTTTGCTAGAGGGTAAAAGACCAGAAGCATATATTGCATGTCTATGCAACATAGTCCATATTT
ATGTTACTATATTAATTATTTATATATAACTATAATAAGTGGTAGTCAATGTTGGTACTTACTAAATAATATCACTCTTT
TTTTTTTTTTTGTGTGTGGGGATATTTTGGTATTTCAATTTTCAACCCTTGGAATCTCTCTATATAATAGTTTTTTGACA
CGTGCATTGGACGTGATTACCAATTCATAAAGTATATGTTATAGTAAATATTATTGCTTATTTAAGCGAAGATTTGAATA
ATAAGCTTAGAACAAAATAATATTGCAGATTCTTTTGTGAATGTTCAATGTGGATCGTTATATATATATATATCTTATTC
ACGCGAACCTATGAAGATGGTCAATGGAATTTTTTATTAGTTAAATGTAATAATGTATATATTTATTTCAATTTGATGAG
GTTCAATCATGTAATTGGTTGTATCTCACTAATATTACCTTATAGACAATATTTGTTGTGTATTTTTCTTGTCATCTAAC
TTGATGTGTTTTGCACGTGTGTTTCACATTAAACTGTTTAGATGTGATATGAACATGAGAAGAGAAAAACTACATTTTAT
CTTTTAGACCTATTTTTTGTATATAAATTTTTATTTTATAAGTTATAACATAATATATGATGTTTTTGTTGTTGGCTCTC
CTATTTGACTTTTCGATTGACTGTGTATATAAATAAAATATAGTTATCTGACCGCCCATAGTTAACTGAGAAAAATTTCC
TTTTTTTTTTTTTACCGGAAACACTAAAAATTAAATTTAAATAATATATTCTCTCCGTGAAATCATATATATATATAATT
ACCTGTTCATCTTACACCCACCAAAGATATATTTATATACCTCTAAACGATTTTCAATTTATTAAACCAAGCATGATTTG
TCAAAGGAAAAATAACAACACTGTATTATCACATATATAGGGGCGGTATAACAATATGAAAAATTACTGGTCAAAAGTTA
ATATAAGGAAATATGAAAGATATAAATAGTTAATGTAATAAATATGAAATTCATATTATTATAACTAAGAATGTAAAAGA
GTGTGAATAACGTTTGCAATAATTAGTAATAACTAAAAGAATTTATAATGTTGTAACTAAAAAAATTAATGTGCAATAGC
TGAATTTCTAATAAATTCTATACTTACATAAATAAATAGGAATTTTAATTAATGTTACTATTTTTCTATAGTTATTAGAT
TTTAATTTAGTGTAGGGACAAAATGTAAATGTTTATTTCATATTACTGAATAAAAAAATTATCTTGTAAATGATAAATTT
TAAATGATTCATATATTTTCACATTTGTTGTGAGATTTTTTTTTTTAAAAAAAGAACTCGAAATATTTTGAAATTAGAAG
ATCTTGTTAACTTGATAATACATTCGTGACATATACAATACTTTAATTTAAATACAAACACCTACCCAAATATAAATATA
TATTTGCATTACTGAAAATATTTATATCATAAGAATTAGCTATTAAATAAATAATAAAAATTAAACTAATACAAACTTCA
ACTGTCGTTATTACAAGTCATGAATTTTTCTTCGTCTAAAATACTGAAATATTAAGAATTAGTAAATAAGTAAAACAAAA
GGGCAATGTTCATATAGTAATAACTATTTTGAAGCAAACTTCCTGACAATCTAAATCACATAAGTATCATTGCTAAATAA
AGTCATTCTTTTGTCTTGAGCATCAAAATTACAAATCATGACAATTCTCTAAATTTTGAAAAAAGATATTCTGAAGCATA
TATCTACATCACAAGATATTGTTAACAAAAACAAATGAATTTACACTACATCATGTTAACTTCATATATTGGAACATTAC
ATACTAATGTATATATTAAGCAAAAAATAATAATTAGTGTATCCTCAAAATTATTTTCCTCAAGCACTCGAGGTTATGGA
ATATACCCTCTTAGGATAGAATGATTTACTTCATCAGAATAGTGGTACCTCATATCCCGCTAAACTTCGAACTCACTCAA
CGACAATAAATCACACAAAAATTTTAAAATGCAAGAAGAAGAGTAGAAGATGTAAAATAATTGTGGTTGAAAAATGAGAG
GAAGCCCCTCTATTATATTTATAGTCAACAAAGGGTAGTATGAACAAGTGTTTTTTGTGTCTTATCTGAAAAGTTATGAC
CTTTCCGAGAAGTCACAACCCTTTGAAAAATTCACAACTTATTGAAAAACTCACAACTCTTTGGAAAAGTCACAACTCAT
CGAAAAATCACAACCCTTTGAAGAAAGTCACAACTTATCAAAAAAGTAACAACTCATCGAAAAAGTCACAACCTAAGTTA
GGGATATTATAGTAATTTAACATTCAAGATAGGATTTAATTCTTTTTAAGGTAATATAGATATAAATATAGATATAGATA
TAGATATAGATATAGATATAGATATATATTATACTTGGTTGAAGTTTCAATTTAAAGTACCCAAGAAATCATACATTTTT
CTGTTTTGTGTAGTCAGAGATTAGTTTATGTCTCTGTTTATCCAAACGTGCTGCTTGTGGTTCTAGCTATAATGACATCG
ACAATAAACCTCAATTTGGTCGCTTGTTTGTGGATGATATGACATTGCTACTTTATATTTTAATCCTTATTTTCTCAGTA
ACGATGCAAACAACCGATTGCAAAAATGTGAACCTTCATCACTAATAATAGCACGTGGGGTGCCAAATCTTGCAAAGATG
TAGCGCTTTAAGAATTGAACAATACTCTTCCCTTCATTGTTGGGTAATGTTACAGTTTCCACCCATTTAGAAACATAATC
CACCACCACCAAAATATACTTATTTCCAAACGAGCTCACAAATGGAACCATGAAGTCTATTCCCCAAACATCGAATAATT
CAACCTCAAGAATGGAATTAAGGGGTAATTCATGCCGTTTGGATACCCCACCTTGCTTTTTGGCATTGTGTGTATTGTTT
GAAAAATTCATGGGCATCTTTGTAGAGGGATAGCTAATAGTAGCCACTTTGAAGTACTTTGGCGGTTGTTCGCATACCAC
TATGATGATCACCAACAGGTGAAGTGTGGCAAGCATTGCGAATGTCATTGGTCTCCTCCTCCGGTACACATCGCCAGATT
ATATGATCTTCACACTCTCTAAACAGGTATGGTTCATCCTAGAAATACCTCTTTACAGCAAACAAGAACCATTTTTGTTG
ATAGACATTCCGATCTTCTGGCATTATTCCGCACACTCATAGTTTGCGAACTCAGCGTACCAAGAAATGAGGTCAAGCGT
GGTTGCAAATACCTGTTCATTTGGAAATAAATCATTTATGTCTAACTCAAGCTCATCTTTCTTCTTGGCTTCCAACCTAG
ATAAATGGTCATCCACCTGATTTTCACAACCTCTTCTATCTTTAACTTCAAAGTTGAATTCTTCCAATAATAGCACGCAT
CTTATAAACCTTGGTTTTGCATGGTTTTTTTCCATCAAGTACCACAGAGCTGCATGATCTGTGTGAGCTATCACTCTAGT
TCCTAGCAAGTATGCCCAAAACTTCTCAAATGCATATACCACCGCAAGTAGTTCTTGCTCAGTAATAGTGTAGTTACGTT
GAGCTCCATTTAATGTTTTGTTGGCATAGTAAATTAGATGAAAAAGCTTGTTGCACTTTTGCCCTAACACAACACTCAAC
GTAGTACCATTTGCGTCACACATCACCTCAAATGGTTCAGACCAATCTGGGCCAATAATCATCGGGGCAGAGATTAACTT
CTCTTTCAACATTCAAACACTGTCATACATGCGTCATCAAAGATAAATTTTACCTCCTTCTCCAATAGCTTGCACAATGA
GTGTGCAATTTTCTAGAAGTCTTTGATGAATTTTGGATAGAACCCGACATACCCTAAGAAACTACGAATACCTTTTACAA
AGATTGGTGGTGGCAGCTTCTTAATTACCTCAATATTTGCCTTGTCGACCTCCAAACCCTTTTGTGACACCTTTTGACCC
AAAACTATACTTTCCTTAACCATGAAGTGATGTTTTTCCCAATTTAGGACTAAATTGGTTTCCACACATCTTTGAAGGGC
CTGCCCAAGGTGTGCCAAACATGTTTCAAAAGAAGCGCCCACAACTAAGAAGTCATCCTTTTGAAACCATGTCGGCGAAA
ATAGACAGCATGCAACATTGAAACGTCTCCGGAGCATTACACAACCTGAACAACATCCTTTTGAAAGCGAAAGTTCCATA
GGGGCAAGTTAAAGTGGTTTTCTCTTGATCTTCCGGTGCAATAGAAATTTAGTTGTACCCGAAATAACCATCTATAAAAC
AATACCATCTACGCTCTGAAAGCCAATAGAAATTTTGTTGCTCTCTTAATGAATTTATGGCGCATGAATCAGAATTCACC
TTTGTGAATAGTAGTAGTAGTTGAATAAATTCCAAGTGTTTTAATAACGTGGTTCTATCTCAATGAGCAAAATAAATCTT
TCTTCATTTTAATTTTATTTTTGCTCTTGAATCTTTTTTGAGTTGAACCGATTGGCATTTCCTATGATTGATTGTAGGTA
AAATTCTTATTGAAAATGCCAAGTTCAAGTTTAAATAAAGTTTTGTGTCACACCTTTTGAAAATGGACCATCAATATGTT
TGTGGCAAAAGAAATGTGTTTTTAAAATGATTTCAAATGGAAAAAGTCAATTAAAAAAAATTCTCTTATCATAGTTCATA
CATTCTTGATTTGGATTCACGATTGACATAGGGGATTTCCCCTTTGTAGTTGTCCAATGTCGCTCGATTTTATTGATTTT
AAGACTAACTTGAGAATTTTTTAGATTGTGATGCTTTGTGCGGAAATGATTGATTCATTCTTGTATGATCATGTTGTCTT
GAACTTGCCCTAAAATGTTCTTCAAGGGAAACTCTAGATTTGATTGGGCTCGAAAGAACAACTTAGACCCTTTTTGAATA
AGCCACTCTATCCCAAATCTTCCCTCAGAATAACATGATCTTAGTCAGCCCCATTGAGTCTAAACGATATATTTTTGGTC
ACCATGTTGCCTACTTATAACCTTTGTAATTTTATATCTTAATACCCTTATGTCTACCAAGTTGCCAAATGAATTGTGAT
ATCGGCTAACAATCTATGTTTCGGGGTTAAAAGGAGAAAAAAAAGAATGAATATGAAATGTATACAAAAGCCTAAGTTTG
GAGGTTCGTGAAAAATTGGAACAATGAGGTTTGAGGTAAAACGATAAGTGCATCATGGGCTTGAAACTAAAAATGCTGAA
AAAGTGTGTGTAACACTTTGTAGTTTAGTAGACCAACTAGGACTAAGTTAGAGGGATACAAGTCAAGGTTTGACGGCATG
AGCCAAGGCAAAGGGGCAAGGTTCAAGGTAAGAGCCAAGGTTGCCCCAAGCTGCCAAGGCACTGCCCTACACCACGAGAG
CCTTCACGGCTTGTGGTAGATACCACGACTCGTGGTGCCACCCATGGTGGTGAGCCAGTGAGCCCCTCAAGACTGCCCAA
AACGGCCTCCTCCACACGAGCACTTCACGGCTCGTGAAGGCCTAGATGACTCGTGGGAGTTGTCGTGGACTTGCCTTAAA
GTTTGGGGGCTTGGGGGGGTATGTAGCATAGTTACTGGTCAAGGAAGCACGGGCATCTTCAAGGGCCGTGGTAGCCTTGA
CGGCTCGTGAACATGGGCGTGGTCCATGGGCACCCCACTTTAAAGTGGGGGTTATTTTAGGTAATTCCTACTAGGTGGTT
ATTAAGTGAGGTCATTTTTCCTTAATTTTATATACCTATATAAGTCATTTTAAGTTAAAATACACCCATTCAACCCATTA
TTTTCACAACACCCAAATCAAATCCCAAAAGTTCATTTTCTCTCAAAATTTCTCTCTCTAGAACTCAAGGAAGAAGAAGA
GGAAAGTTGAAGCTAGGGCTTGAAGACACAAGGCTTTTCCACTCAATTTCTTTGGAGAATCATCACTAAGGTATGGTAGC
TATTCATCCATGGATAGGATTCATCCATGGAGCCCCTTCAAAACCCCCAATTTCAAAGCTAGAAACCCCAAAAGTTAGGG
TTTGACTTCAATCTCATGGATTCCTTTCAAATTCATTTTAATGATTGAATTATGTTTTATTATAGATATATTGATGATTT
TATATGGTTTTATCTTGAATTACCCAAGAATCCATGAATTTCCCTATTTTCCCAAATTGGATCTCAAAGTGTGGGTATTG
ATTGATGCAAGTAGAATATGGTAGAATTGTGAATGTACTGAATTGATTATTGAATCATGTTATTGTCCATGTCTAATGTA
GTAATTCTAGATGTGTTGATTAAATATGATCTTGGATCTTTGAAGGGTGAAAGTATGAAAATTATGCATGACTATGAGAT
TCATGTATGTGTTTTAAGAATACTTTGAGAGTAAAGTGATTGTGTTCTTATTGTGTGTGGTTGAAAGGATATTCTCATTT
ACACACCTATGTCTGATTATGATAATGATGTTGTGATGATTGAAATACTATTCTCATGAACACATAATGAACATAATGTG
AAAGGTTTTCTCACCTAGTTGAATCTAAATGAAGACATGGACGGTGAAAGGTTATTTTCACGCATGATCTAAGAGCTATC
CTACTGAACTCTTTTGGACGGTTTGTCGAGTACATCCTTCCATAAGACATGAAGCAAGTTATGACTTAGTAAAGTATTCC
GTGGGAATTATTTTTAGCACCGAGTGCATATTGATATGAGATGGAAGCCCTCACGTGAGTTGAGCCCGAGTTTCTAGGAG
AAATCTCTCGAGATGGATTCCCTCACTAGAGTTGAGGCCGGGTATCTAGTAACAATCTCTTTGTACCATAATTATGTTCC
CCTGTAGGTGATTTAACTATTGGTTTCATCTAAATCTAAGTTAATGGTTCTACCTTAGGCAAGTAGAGCAACCCTTTTTT
GTGTGGGTAAGGCCGAATTCCATGTTAAGCTCACATGGTCTATGTCGGTTAAGTCTAATTCCCACAAGGTCAAGTCTAGT
ATGATCTATGACTACTTAAGAAGCTTTACTTAGTATGGGTGAGAGTATGAGATCTTATCCATGCATTCCATAAGTAGGCT
TTGAGGGTTGTTGTGGTGTGTTCCTCTTATGTTATGATGATGTAGTAATGAGTATGCTTATGACTANNNNNNNNNNNNNN
NNNNNNNNNNNNNNNNNNNNNNNNNNNNNNNNNNNNNNNNNNNNNNNNNNNNNNNNNNNNNNNNNNNNNNNNNNNNNNNN
NNNNNNNNNNNNNNNNNNNNNNNNNNNNNNNNNNNNNNNNNNNNNNNNNNNNNNNNNNNNNNNNNNNNNNNNNNNNNNNN
NNNNNNNNNNNNNNNNNNNNNNNNNNNNNNNNNNNNNNNNNNNNNNNNNNNNNNNNNNNNNNNNNNNNNNNNNNNNNNNN
NNNNNNNNNNNNNNNNNNNNAGTATGATCTATGACTACTTAAGAAGCTTTACTTAGTATGGGTGAGAGTATGAGATCTTA
TCCATGCATTCCATAAGTAGGCTTTGAGGGTTGTTGTGGTGTGTTCCTCTTATGTTATGATGATGTAGTAATGAGTATGC
TTATGACTATATGGCAAGTGCATTTGAGGTGAAGACTACCTGTAATGATGTCTTTTTACTTAGATTGTTGCCATGAGTTG
CTTTCCTTGATATGATTGACTAAAGGTGAATGTTCCATTGTCTATGAGAAATAAGCTAAGAATGAGATCAAAAGATGGTA
AACATGAAGGAGGACCTAAAGTGACTTGCTTAGCATGGGTGGGATTATGGGATCTAATCTATGCATGGCACAAGCTTGCC
TTGAGGTGGCTCATGAAATGTTTTTCTTATGTTATTTTGACATAAATTGCATTGATTATGCCTATGTCTATGATGATATC
TTTTATGCTCACTAGTTATGATTAATGCGTACCATGTTATAGCCTATGCCTGATTATGATGTCTCTTATGCTTATGACTT
GTGTTTTCCCACTATTTACAAAATGATGGTTTAACTTAGCAAGGTGCATGTATTAAAATAAAATGTCCCTTTTAGCATGT
TTTCAAGGTTTTTATGCATGGCTATCATACTTAGTACATTTTTGTACTACTAACCCATATTTTCCTACATTTTCCCCAAG
TGTAGGGTCCGGTTCTTAAGGTGGTCATCATTTGGTACAACCTTGGATTCAACTATTCTCCTTGCTTATGGTGAGTCCTC
ATGATTCGAGGACGGGAGTTTTACTTGAGTTTCATTTCTAGTAGTTTTCACTTTCGGACTATGTTTGTATGGGCTGTGTC
CTTTTTTATTTGAAATATTATAATATATGGCTATATTGAGACAAGTTTAGACTTCTGCTTGCATTTATGAAAGACTTCGA
TTGTAAAGAAATGTTTTAAAATTTTCGTGTCATTTCTATTTACTTTATGTTATGTTATGCTAAGTGGCTTGTGTTGGGCC
TTTCGGGGTCTAGTACGCCATGTTACGTCTAGGGTGTATCTCTGGGTCATGATAGTGTTAAAAGAAAAATGAAAACTGAA
GCAATTGATAGTTGATGTAAGGGAGAAATAAGGTTGAAACCAAAGCTAAAAAATGTGAGCGGACAGACTGATTCAAATGG
AAACAATAAGGAGGCAAATTAGTCACTTGACCAAATGACATCCTACTTCTTTTTCCCAAAGCCTAAGAAAAACCCGTAAT
TCCTTGGAGATTTTGAGCCTTGTAAATCTATATTAGTAGCAATCTACATACAGGGTAAGCCAGTGGGCTAATGTGTGCAT
ACTTGAATTCATTTGTGAGACTGAGTATTCTTGCATGATCTATAATCCCTTAAATTGATATTCTTAAGTGTTTGTGGGAT
TCTCTTTTATGTGAGTTTCTTTGCATCTTCCATATCAATTGTGATGTCTTGATTTCAATAGAATTTCATGAATGCGTCAT
ATCCATGTAAATATTTAGGGAATAAGAAATATTTATCCCATCGACTTGAGATTCTTTATGATTGTGCTTGAAAGATTGAC
TATCCCAGAATTGTGCTAAAATATTTTGCTAAAACCTTTGCCTGGCAAATGATGGTGGAACTAATAGTGAGTGGTGCTTG
TTTTGAGTCTTTATATTTTATTTTATTTATGTACTTTTTATTTTGGGTTTCTAATTGTTAGAAGTTAAGTACGTGATTAT
ACAAATCCTATCTTGGGTTCTGGCTAAGCTTTAATCCTACGCTTAGTGAGTATTTTGCTTGAGGACAACCAATAGTTCAA
ATTTGGGGGTTTGATGTGTGGGTATTTTACCAACTCATTGAACTCAAATTCATTAATTATTGCCATATTTTAATATAAAT
CGATGGGGTTTAGGCGCTAGTTCTCTTAAATGCAGGTATTTCATGAAAAAAGGAAGTTCGATGGATTTGAAGCCAAAAAA
CATCGAAGCACACCGATTTGAAATTGGGATCCCGAAGAAGCCAAAGTCATCTCACTGAATAAATGCTGACTTGGATTAAT
CAATGCTTCCTCAGTAATGGCATGCAACTAGCTTGGTACAATGACCGATTGACATTCGCCAATCCCTGCACATATGCTCC
CGTAAGAACTAAAGGTTGACGCAAAGAGGAAACAAACACTCCATTTTCTCTAATCAGTGTCTCACATGTGCTCACATGTC
TGAAGGATGGAAGTTGAAGGGCAAAATGTAATTTTAGAAAATAGTGCTTCCTTTTGAATTTTTCAAGGATCGACTAGGGA
TTTGTGAAATTATGTGCGATTATATTTCTTCCAATTAGGGGAATACTTTTGTGATGTTTTATGTTATATTTTATGATATG
AAATTTGTATGACATAGAAGAGTTGAGAAAAAAGTAGCAAGAACTTTCTAACTTGTAAAGGAAGAAATCCAAGATTTAAG
TCAACCAAAACTTCGAATTCAAGAGTTGTTTATCAAATTAGATTGGAATTAAGCTTTTATTTTATGAGTATTGTCTCTAT
TTTATATTTTATTAGTAGCTAAGCCCTAATATAGGGGTATGTGTTCTAGATGGGGTTGTAAGAACCCAAATGGGTATTGA
TTAATCGACTCTAATATTGATTGTATTGCATATATATATATTGTTGTCTTGAAGTTTTAATCTAAAATCTGTGGTTGCTA
ATACTGATTGATCTCTCTAAAACCATTTTGAGTTGATGTAACACCCTGGATTCGAAAAAAGGGCAAAGTTACCATTTTTA
GGAGTTATAGGTGCCAGGCAACAGAGGCCACCCACGGCCCGTTGATGGGACCACAGACCATAGATGTGCTCCATGGTTGG
CCACCCTAACTCACTGCTAGAGGTCCAGAACCACAGCCTGATCAATGGATGGTCAGTAAGACCACGGTCCGTGGTAAAGG
GTCCATAGGTCAGGACCCCACAAACCACTTTCTGACCATAGACGACGGCCGTGCAGGATAGACCGTCGGTCAGTCCACGG
TCCGTTGACCAGGGTCCGTATGTCCTGATTGGCAGTTAAGTTTTAGGGGCAATTGGGTCTTTTCCTAATTATTTTAACCT
TGTACTACGTTGTTGTCACGACCCAAGAGTATCCCCTAGATGTGACAAGGAGTACTTGACCCCGAAGGGGTCTCATGCAA
GCCCTTAGCATATCATAACATAAGATAATAGAAATGATGCGGAAATTTTAAAACTTTATCCATACAATCGAAATCTTTTA
TAAAAGCAAGCGGAAGTCTAACTTGTCTCAATTAGCCATCTAATACAATCTTTTAATCAAAAATAGGGTCACAACCCTTT
CAATATAATCCGAAACATGAACTACTAGAAAGAAACTACTAAAGACTCATACTTCCTCGAATCTTGAGGACTCACCACAA
GCTAGGAGAATAGTCCATCCAAGCTTGAACCAATAGAACCTTAAGAACTAGAACCTGCACTTTATGAAAAATGTAGAAAT
TATGGGTTAGTACAAAAATGCACTAAGTATGATAGTCATGCCTAAACATCCTTGAAAACATGCTCAAAAGGACATTTTAG
TTGAAAAGCATGCACTTTGTAAAGTTTGAGAATCATTATGCACTTTAGTATAAAATCATAAGTCACAAGCATATTCAACA
CATAGACCATCATAGCATAATAGAGCCATATCATAAGTAACCCTAAGTTATATTTGTGCAATATATAGATAAAGATCCCA
TAATCCCATCTATACTAAGTACCACATTTAGGCCACCATAATCATACTTACCATTCTTTGATCCTATCTTTTGTTAATAC
TCATAAACAAGGAAATCTTCACATTTACTAAGTCATATAAATGAAAGCAACCCATAACAACAATCCACATTAAGCATACT
TCATTACATTTAGCCTTTATGTCAACATACTTAGTAGCATCATCATAAGCATATTTCATAAAGCATTATAACATTACGGA
ACACACCATAACTACTCTCAAAGCCTACTTGTGCAGTGCATGGATGAAGTCCCATACCCCCACCCACACTAAGTAGTGCA
TTCTTGAGAAGTCATAGTTCATTATCATTAATTGTGGGGGTAAGCCTTAACTGACATAGACCATGTGAGTAAATCATGGA
ACTAAGTGTTACCCACACCAAAAAGGGTGGTCTACTTGCCTAAGGTAGAGCCGTTAATTTAGATTAGGTGGATCCACGAG
CTAATAACTTATGAGGGCATATATTTTATGGGATAATGAGATTGGTACTAGATACCCCGCCTAAACTTATGTATGGGCAT
CCATCTTAAGAGATTGCTACTAGAAACCCCGCCTCAACTCACGTATGAGTTTCCATATCAATCAATATCCACTCGGTGCT
TAGCATTATTTCCCCACGGAGTACTTATCATTTCATTAGTTTAGTTCATTATAATGAGAGAAATGGGATACAGAGATTGC
TACTAGATACCCCACCTCAACTCACGTATGAGTATCTCAAGATATTGCTACTAGATACCCCGCCTCAACTCACGTATGAG
TACCCATCTCTATCAATATCCATCTCAACCCGACATTCATTCATAAGATAGCTCATAGATTCAATAGGTGAGAATAAACT
TTCATCCTAAGAATCCCCATATTGTGAGAAAACCTCCCACAATATGTCATTATCATTCATAAGTGTATAATCGAGAATAG
CCTTTCAATCAACACAACATCATTATCATAATCATATAAATTCATTCATACTTCATTCATAAGTATTTGTGTGTGAGAAT
AGCCTTTTAACAATACCACAATTACATCATAGTCATAATCACATACATATATCTCATAGTCATGCATAATTCTCATAAAT
TGCCCTTCAAGGACCATAGATCATGATTCATCAACACATGTAGAATTTCTACATTAGACATGAATAATAGCATGATTCAA
ATAGTTCAACTACTACAAGCACACTCTCATTATATTCATCTTCCTACAATTCACCCACATCACATGTTCATAGATTGGGG
ACATGGAGATTTTATGGTTTCTTGAGAGAAATTCTACATAACAACCATAAGAATTCTTCAATTAATACATAATTCAAGTA
ATCAATACATAACATTCATAATTCGATAACATTCTACTTGTATCAACCAATATCCATACTTTAAGATCCAATTTGAGAAA
TTATGGAAATTCATGAATTCTTGAGGAATTCATCATAAAAACAGTAGTAAATCATCAATTTGATCATAACATAAAGCAAT
TAAACCATTAGAATCGTTTTTGAAGTGAATCCATGACTTGGAGTAAAACCCTAGCTTTTTGGGTAAAGTTACAAGTTTTG
AAATTGAGTTTAGAAGGACTCCATGGATGAAAACTATCCATGGATCAAAGACTACCAGACCTTGATGAAGAATCCCCACG
AAATTGAGTTGAAAAGGCCTCTACTTCAAACCCTAGCTTGGCTTTCTTCTTCTTCTTCTTCCTTGGAGTTCTAGAGAGAG
ATTTTGGGGGAAAAGTTAGTTATGGATTTAGGTCTTGGGATTTATGAGGTGTAAGGGTTAGTTAATGACTTAAAAACACT
TATATAGGTCCATTAAAATAATACAAAATGACCTTACATTAAATTAACTAAAATGGAAATTACCTAAAGACCCCTACACT
TGGCCTACTTGGACATATTTGCTGGCACTACCCAGACCTATGACCCACGGTCCGTGGGTGGACTCATGTAGCGTTCTGTA
GGTCCGTGGGTTGGGGTTCTGCAGCCTGAAAATTGGCCTTGACCCACGAGGCGTGGATGGACCTACGCCCCGTAGGTCCC
ATTCGTGGTTCACTTGCTTTGGGCAGTTTTGGGGTTAGGCTTTAAGGTCCTCCTTAAGAACCCTTGGTTGGTCCTTGGGG
AGTCGTACCTTGATGTTTAACTCCTAAACCCTTCATTCTAATTTTGAGAAGAAAATTTTACGATTCTCACGCTTACAACA
AGCTCTAGTTAAGCCTACTAGTTTCCGGGGTGTTACATTATCTCCCATTTCGGAACATTCATCCTCGAATGTCGATCTAG
ACACCTTACGGAATTAAAGACTCAAGACTAGCATCCCATCATACATGAAACATAAAAATAAGACACAATTTAAAGGAGGA
AACATTAACTCCATCTCAACATACTGAATGCAACACAAGGAAGTAGGAACTACATCTAACAGCCCATTATGCATGAAAAT
TTCAACATTTCTCAAATCCGTTGGAGGAACTACCTTCTCCAACTCAAAGCATGTTCGACATAGTATCATGAAGCAAATTA
TGCTATTACTCTCAAAAGCACATTAAACCATGTTCAACAATTTATCTCATGAAGTATATAGGCAACTTATACTAAATGCA
CAACAACATGAGGAACACATAAATCATAAAAAAACTCATTTTCTTACTAAACATGAATTTTATCAAGAACATGCATATCA
TAAGGAGATCACGGAAACACATAAATCACACATGACTCCAAATCACGAAACAAGTCACAAGGAACTCTTTGTCTCAAGCT
AGAATAGAATAAAAGAAAGAGATGAGGATACGGTGACTCTCAACAATCTTTCTATCAAAGCATACCATCTCCCCCTTGGA
AGTAAACCCCTACTAAGGCTAACATCAAAGTCTAACAAATAGTATAGGTATCTTAGTAAAACATAACACACATATAGGGA
GCAGCATTCGGAGGACACTCTTATTTGCCTCTAGCTTGGGGATCACTAGTACTTGTCACGACCCAGGGGTACTCCCTAGA
CGTAACACGACGTACTTGATCTCGAAGGGTTCTCATACAAGCCTCATAGCATATCTTGAACATAAGAGCATAGGAAAATA
GTGCGGAATTTAAAACTTTTCTTTACAATCGAAGTCTCTTATAAAATGAAAGAGAATGTATGACACTATGTCTCAAACCA
TCTATAAAACACTTTGATTAAAACTGTTGAAATACAATATTAGGGACATAGCCCTTACATAAGTCTAAACATAAAAATAA
AGACATAAGGGAGATATGGTCGAGCCCTCGAATACAATGAGGATTCACCAATCTTCTTCTTCTTGATCTACTAGTGTCCT
AGCCACGAGGATGGAATCCAATATCTACAAAGCCTACGCTTATAGAAAATGTAGAAAGATGGGGTTAACACAAAATGTAC
CAAGTATGGAAGCCATGCACAAAAACCTTAAAACATCCATAAAAGGGACATTTCATTTGAAATCATGCCATATGCCATTT
TTGAACATCATCTTTGAAATAGTTGGAGAATGAAACCCATAAGGCAACTCACATACATTTCATCATAACATAAGAGATAT
CATTATAATAACAAGCATAGTCTCCAACATCAACATAATACATATCCCAATCTTCACAAGGCATAATTCATACACATAGA
CAAATACCAAGATTATCTCATCATAATAGAATCATCACATAAGAAACCTTGAGCTCTACTTGTGCAATGCATAGATAGGA
CCCCATAATCCTATCTACACTAAGTATCACTTTTAGGCCACTATGATCATGCATAACCTACCTTGACATTAACCATAACC
ATCATTCATAGACAAAGAGACATTCATGTTCATAACTTGTAATAAGTAAAGTCACTCATAGTAACCATCCATATCATGCA
TACATAAATTCACATATCTTCATAGCATAAGGATACCACACCACAACCCCCTTATAAGTGTACTTGTACAATGTATAAGT
GAAGTTCCATACCCCCACTCACACTAAGTAAACCTATTAAGAAGTCATAAACATAGTCAATGTTCATATTCATGTTCATG
TTCATAATTCATAATAAAGCATACATAACTCATAATTATCATGTCATAAGGGAAACCTACCATGCTCAATGTCAAATCCT
ACTTGTGCAATGTATGAATGAAGTCCCATACCCCCATTCACACTAAGTAGAGCCTCTTAAGGAACCATGGTAAATAACCC
ATGTACTTGTTCATGTTACCTGTTCATATCACTTGCTCAAGTCACTTGTTCATTAGAGGGAATATAGCCTTAACCGACAT
AGACCATGTGAGCTACATGGAATCCGGTGTCGTGTAACCCCACACTGAAAGAAGGTGTCCTACTTTCCTAAGGTAGAACT
AACATGTTTAGCTTTTAGGTGGATCCACTAGCTAAGGACCTATGTGGGCACATAGTTATGGGATAGGGAGATTTCTTCTC
GAAACCCGACCTATTGTACTGGCGAAGGAGCTTCCATTTCATGAGATCATGTGTAGAAGACCCGACCTATTGTATTGACG
GGAAGGCCTCTACCTCATTTTCCATATCCACTCGGTACTAAGCATTATTTCCCAAATTATACATATTTAGTCTTGAATTG
CATTTACATGTATGAAGGAACACTTTTGCCCTTCATTCAATACAACTCATAATAAAGCTCATAGACTCATTTAGGTGAGA
ATGGACTTTCAACCTTAGAATCATCATTAGTTTGTGAGTAAACCTTTCACACCAATATCATATGTTCTCATGAGAATGTA
CATTCAATCAACACAATAAGATCATCATAGTCATGTACATTTCATGCATAATAAAGCGTAGAGGTGCATATGGGAACTAT
ACTTTCAATTAGCACCATTGATACATCATAATCCTGTTTATGCATGGAATGTGTGTGTGTAATTGTCCTTGTAATGACAC
AACAACAACATTATCATTATCCTAGACAATTCATACATAATCAAGTGTAGGGGAAAAGGAAGAATGGGCTTTCAACCATA
CCTCAATTTATACAATAGTCATAGGATCTTCACTTTCTAAGTGAATCATAAGTTCATACACAATTCTTGTCAACATGTAC
AAACCTTCATAATACACCCTTCAAGGGCTATGGATCAACTCATCCCAAACATATATCATTAGCACATTAGATAAGGAAAT
ACCATGATTCAACAAATCATCAATACCTTAGTCATATCATAGCCATGCATACACCTCCTATCTTGCATACAAGGGTCATA
TTGAGTTAATACATCTAGCATTCAATACAAGAAATATAGATACAACCATGACTCAAGTAGTCAATTCAATTCATGCATAA
ACTCATGTGATCATATTATAGGTCATGTAGGTGAAGTCCTTCCACAATAAGACCATATACAATTCAACATACGTAATAGC
TTTCTTCTTAAAACCTCGATATTCATAGTTCATTCATTTTAGTTGTTACCTTTAAAGACTTAGGAGTCATCTTCATATTA
TGAGAATTACTCTCACGCAACACCTCACATGGTCATCATGTAAACCTAATTCCCAAGGTAGACTAACCACATGCTTGATT
CTTACTCAATTATAGTCATATATCATCAAGTAAACTAAATGTCAATACTACTTCAACCATGATTCATCCTATAAGACCTA
ATCAAGTTAGTTCATATCTACAAGCTTTACTTATAAGATATTCACTTCTAGGTGATCTAATCTAAGGCGATTCATCAAGA
AGTTTATCAATCTTAGAAGGTCACATATAAACCCTCAATTAGCCTCTTTCATGGAATAGCCCTAATCACATCAATTCACC
TTATAAATATTAAGTTAATCAAGTATACATGTATATTCATACTTAAATCACACAATTACATCATAATTAACTCACATCCA
ATCAATTGGACCAACTTGTAAAACCATCACATAATGTAAAGAAGAACCGTAACTAGGATTGGGGATCTAATGGATTCTTG
AAGGATTTGAGTTAAAATCATATAAAATCAGTCATACATTCATAAACATGCATAAATCAACCTTTAAAATCAACTTTAAA
AGGAATCCATGGAGTTGAGTGGAAACCCTACCTAATTGAGTTTTCTAGAATTGAGATAAAAGCTTTTGAAAGGGCTCCTT
GGGTGATAGCTTCCCAAGGATGAAAACTCCCATACCTTAGGTGTAGAATCCTACCAAATTCATATTTAAAAGCTCCTTCC
TTCAAGCTTTCCTTGATCTATTTCTTTGTTCTTCAATGGAGGTTCTAGAGAGAAGATTCTTGGAGAGGGAGTTAGTTGGG
TTTTGATTTGGGGTCTTGGGTTATAATGAATTAATGAGGTGTTTAATACCTTAAAATACTTTATATATATGAAATAAACC
CATATTAAATGACCCTTCATGAAAACAACTTGAAAATGAATTTCCTAAACTAACCACCCTTTGGCCGAGTCTAAGGTAGT
GTATAGGTGTGTTCCACGAAACCCCCACCACGGACCATGGATGGGGCCATGCCCCGTACTGTGGGGTCGTGGTTTGAGTC
TGCAATATCACTCTTGGGACCTTGACCCACGGAGGCCATCCACGCGTGAATGGACCTACGGGGCATAGGTCCCATCCGTG
GTTCACCATTTTCTTGATAGCTTCTTGCTTTTTAGGAAGCCTTGGGGGTTAGACTTTAGGGTCCTCCCCAAGGACCCTTA
GTTGGTCTTTGGGGGGTCTTACCTTGACTTTTAACTCCTACACACCTCAACCTAAGCTCGGGAAGTCAATATGCAACCTC
AAACGAAACATCAAACTCAAAATCTCACACGTTAGGCTCTAGTTTTACCTATTAGTTTCCGTTAGACTCTAGCTTGTTCT
TACTAGTTTTTCGAGTTGTTACAGTACCCGAACCACTAAGAGAGGCTTACTTGGCCTCTCTCCCTTTTGCCATAAGCACC
GGGCAATCTATTATTTTGTGGCCACTATTACCAAAACCATAGTAACCATTCATACGGGCCAAACATTTACCCTTATGTCT
TTTGCGACACCTAGGATAATACGGCCATAGAGACCTACCACTCCCTTCATAAGACTTAGGGTTAGAAACCCTTTCTTTCT
TAAACCTTGGAGAATTATCATCAAGTCTATACCTCTTTTTCTCCCTCTACCTTCCTTCAATCTTCTCTTTTTCAATACCT
TGAGCACGAATGTAACACCCCGTATTCTATGTGTACTAGTTCTATTTATGTGATGCTTATAAATTTCCTTGTGGTATAGT
TATGGACTCGGTTTCCTATGCGACTAGTGACAGTAGAATAGGTTTAAAGTGAACTGTCCGTAGATTTTAATGTGACCCAA
TTAAGTTGAAATCGATGGAAGTATTTAAACTTGAGATCAAAAGGTGGTATTCGAGTCTAGAGTTTAAATTGACATATTGT
ATATACGTTTTAAGTAAAGTTAAAGGTATTAAGGTCTAGAAATGGAATAAAATATTGAGGTGCTTGCTTGAGTTTACTAA
ACTAGTAGGTGACAAGTAGGTTCATCACCTACTTTGACTTATTGACCAGCCCAAAGGACCAAGTAGATGCATCACCTACT
TTGACTTATTCACCAACCCAAAAGACCAAGTAGGTGCATCACCTACTAAGACTCTTTTGATGATGTTATTGGGCCAAGTA
CACTACCACCTACTTGAATTAATTTGGCCCAAGTTGATTAGAAGAATAATGGGAAATGGACAGCCAAGGCCTAATATTAT
TGAGTGCAAAAAAGGCCCAAGTGAAAAGTCCAAGTAGGTGGATCACCTACTTGCATTAATTATGACCCAAATTGACAAGA
ATAGAGGGATAATTGGCAGCAAGGCCCAACAAGTGTTGAAGTCACAAAGGCCCTAGTTAAAAGGCCAAGTAGGTGGGTCA
CCTACTTGACAATATATGGCCCAAAATTGGGCAAGAAAGTCGGCCAATGTACCTCATTTTTAAAGGGATAAAGATCAGAT
CTTTTGCTACATTTTTAACTTGAAAAATTTCAGATTTATTAAGTTTCTCTCTTGGTCTTTCTTAGATTAACACAGCAGCC
CTAAAACACCTTAGGGTTCTTGAATATTGTCCCCTTTTTCAGGTAAAAGTTTGAAGGAGGGTTTCAGTTCTTGAAGTACA
AGTTTAGAGGATAAATTTCCAGAAACTAAGGTAATGCTACTACCCATATTTTCCTCTCTTTAAATACAAGTTTTGGGTGG
AGAATTTTGTATATATTTGTCAAGAACTCATGGATGGTTATAAATTCTTGAGTTAAATATTCTCTTATTATGCTGAAAGA
TTTTTGGGGATTCATAGTGGCTACCTTATGTATATTGTTGTTGGGGACAACTTAGGTATCTTGGCAAAGGATGTTTGAAG
TTGTATTAATGTATAGAAGAAGGGTGTGGTGGTTCACCATTTGTGTAAGGGTTGTATGGGCCTACTTTCCGTCAAGTGTT
TAGCTACTATTTTTCGAGGGCCTTAATGTGATTAGATACTAACATTAGATTAAACATGACTTATATTGTAGATTAGCACC
AAAAAGGGAGGCTGAATCGTGATAGTTATATTGGTCAGAAAATAAGGTATGTAAGGTTATTCGATTTCCTACTTCTTTGT
CATGAATCCAACATTTGTATTACAAAGTAAGCTTTCTAAGTGCCCTTGGTAGTGACTGATCCATAGTTGTAGTTCCTACT
CCCTAGAGCATTAAAGTGAGTACTCTAATATAATTTTATTACTAAATGTACGTGCTTATTCTACCAAGTATTAGCATGCA
AGGTTTAAACTTGTTTCATCATCAAAGTACCCTTGGCACATATTTCCCTTATATAAATCAAAATGATTCTAGATTACACA
TGGTACATATGTTTATATGTTGGATATACAATTTGCTCATATCTTACCAACTTGCTTCAATTGTCTATTCCATCATATAT
GTCACCTTTTCACATGTTCATATACTCCCTTTATTGGTCATTACTCCTATTGTGTTAGACTATATGTTAGCTCACAAGAT
CCCTACTTGCTCTATTGTACATTTTATATGTACTTACATGGGATATGTATCCGTCCTTAAGTTGAATCTGCCCACGTTCT
CCCTTTGTTCTAGTTTCATTTATACCTTGTAATTGATATTTGTTAGTGAGTATTTGTCTATCATATAGAGTTAAAATCTC
TTGGCTGAATGTTAAATGTCTTCATTTGATATGTGCTTCAATTTGAGATGTCAAAATGTGAATAAGCTCCGAAGTATTAT
CTTGGTGTCACATTTGCTTCCCATGTCATTGTTATTATCGTAAGTCCATATTCATATGTCTTCTATTACTAGTCCATAGT
TCCAAATCTCAACAATGATTATGACAACCAAAACAACAANNNNNNNNNNNNNNNNNNNNNNNNNNNNNNNNNNNNNNNNN
NNNNNNNNNNNNNNNNNNNNNNNNNNNNNNNNNNNNNNNNNNNNNNNNNNNNNNNNNNNNNNNNNNNNNNNNNNNNNNNN
NNNNNNNNNNNNNNNNNNNNNNNNNNNNNNNNNNNNNNNNNNNNNNNNNNNNNNNNNNNNNNNNNNNNNNNNNNNNNNNN
NNNNNNNNNNNNNNNNNNNNNNNNNNNNNNNNNNNNNNNNNNNNNNNNNNNNNNNNNNNNNNNNNNNNNNNNNNNNNNNN
NNNNNNNNNNNNNNNNNNNNNNNNNNNNNNNNNNNNNNNNNNNNNNNNNNNNNNNNNNNNNNNNNNNNNNNNNNNNNNNN
NNNNNNNNNNNNNNNNNNNNNNNNNNNNNNNNNNNNNNNNNNNNNNNNNNNNNNNNNNNNNNNNNNNNNNNNNNNNNNNN
NNNNNNNNNNNNNNNNNNNNNNNNNNNNNNNNNNNNNNNNNNNNNNNNNNNNNTATAAATATTATAATCCACAGAAAAGT
AAAGAAAAGAATGTAACACACACATTACACAAGTATAAACAAAGGTGGTCTCTAATCCTTGTCTATTGGTATTTGGTTTC
ACTTGAGCTCTCATTTTACATATGGTTGTATTATGCCTTACATATTCAGTACATTCTTTCGTACTGACATCCCTTATTGG
GGACGCTGTATTTCATGTTGCATGTACATGTGAACTAGTAGATCTCCCCAATAGAAGCACATGATACTCAACGGTTGTTG
GTGAGCTCCAGGTTGATTCAGGGCTTTGCCGAGTCTTTACTATGCACATTTTCATAGTGGTACATTCATGGATTCCAGTA
GAGGCTTTGTAGACATTGTAAAGCTATCATTTGTATTCATCGTTTCACTTGTCATATGTATCGGTTCAGCTAGTCGACAT
ATGTTGTATATGAAGCTTCTCATTAGTAAATCTATCAACATAGTAGTTTAATTTCTCATCATAGGTCACTTGTAAAACAT
GTGTTCATATGGTACTTATCCGCCTCACCTAGGGTTGAGGTGTGACAACAAATCACAAGACGATCAATATTCATACCATT
CTCAAGCATAACCATACTACATTTTTTTGCTATCAAGTCGGTAACCCCCAACACAAACTTACTTATTATCGACCGAGTGT
CGGCTACGAACAAGACTCTGCTAGACGTGGCTTATAAGACATTGTACTGGAATCATTCTAAACCTTGTGATCTGATACCA
AGTTTGTCACGAACCAGGAGTACCCCCTAGACGTGACAAGCCATACTTGACCCTGAAGGGGTCTCATACAATCCCTTAGC
ATATCATAACATACGATAAAAGAAATGATGCAAAAATTTTGAAATGTTATCCATACAATTGAAGTCTTTTATAAAAGCAA
GCGGAAGTCTAACTTGTCTTAAGTAGCCATCTAATACAATCTTTGAATCAAAAATAGGGTCACAACCGTTTCAACATAAT
CCGAAACATGAACTACTAGAAAGAAACTACTAAAGACTCATACATCCTCGAATTATGAGAATCACCACAAGCTAGAAAAA
TAGTCGATCCAAGCTTGAACCAATAGAAGATCGCCTTAAGAACCGGAACCTACACTTTGTAAAAAATGTAGAAAACATGG
GTTAGTACAAACATGCACTAAGTATGATAGCCATGCATAAAAGTCCTTGACAACATGCTCAAAAGGACATTTTAGTTGAA
AATCATGCACTTTGTCAAGTTTGAGAATCATCATGCACTTTAGTATAAAAGCATAAGTCACAAGCATATTCAACACATAG
AATATCATAGCATAATAGAACCATCTCATAAGTTACCCTATGTTATACTTGTGCAATGTATAGATAAAGATCCCATAATC
CCATCTATACTAAGTAAAACTTTTAGGCCATCATAATCATATAATACTCATAAACAAGGAAACCTTTACATTTACTAGGT
CGTATCAAGGAAAGCAACCCATACCAACAATCCAAGTTAAGCATACTTCATTACATTTAGCCTTTATGTCAACATACTTA
GTAGCATCATCATAAGCATATTTCACAAAGCATTATAACATTACAGAACACACCATAACTACTCTCAAAGACTACTTGTG
CAATGCATGGATGAAGTTCCATACCCCCACCCACACTAAGTATTGCATTCTTGAGAAGTATTATTTCATTATCATTCTTT
GTGGGGGTAAGCCTTATCCTACATAGACCATGTGAGCAAATCATGGAATCCTGTGGTACCCACACCAAAAAGGGTGGTCT
ACTTTCCTAAGGTCGAATCGTTAATTTAGCTTAGGTGGATCCACTAGCTAATAACCTATGATGGCACATAGTTTATGGGA
TAAGGAGATTTCAACTAGATACCCCGCCTCAACTTACGTATGGGCATCCATCTCAAAAGATTGCAACTAGAAACCCCAGC
TCAACTCACGTATAAGTTTCCATCTCAATCAATATCTGCTCGGTGCTTAGCATTATTTCCCCACAGAGTACTTATCATTA
CATTACTTTAGTTTATTATTATGGGAGAAATGGGATACAGAGATTTCTACTAGATATCCTGCCTCAACTCACGTATGAGT
ATCCATCTCAAGAGATCGCTACTTGATACCCTGCCTAAACTCACATATGAGTATCCATCTCTATCAATATCCATCACAAC
CCGAAATTCATTCATAAGATAGCTCATAGATTCAATAAGTGAGAATAACCTTTCATCCTTAGAATCCCCATATTGTGAGA
AATCCTCCCAGAACATGTCATTATCACTCATAAGTGTATAATCGAGAATAGCCTTTCAATCAACACAACATCATTATCAC
AATCATAGAACTTCATTCATATTTCATTGATAGGTGTGTGCGTGTGAGAATAACCTTTCAACAACACCACAATTATATCA
TACTCATAATCATATACATATATCTCATAGTCATGCATATTTATCATAAAATGCCCTTAAAGGACCATAGATCATGATTC
ATCAACACATATAGGATTACTAAATTAGGCATGGATAATAACATGGTTAAAATAGTTCAACTACTACAAGCACATTCTCA
TTATATTCATCTTCCTACATTCACTCACATCACAAGTTCATAGATTTGGGACATGGGGATGTTATTGTTTCTTGGGGGAA
ATTCAACATAAAAACCATAGTAATTGTTTAATTTAACATAATTCAACTAATCCATACATAACATTCATGATTCGATTACA
TTCTACTTGTATCAACCAATATCCACACTTTAAGATCCAATTTGAGAAATTAAGGAAATTCATGGATTCTTGAGGAATTC
ATCATAAAAAAGTAGTAAATCATCAATTTTATCATAACATAAAGCAATTAAACTATAGAATTGTTTTTGAAGTGAATCCA
TGATTTGGAGTAAAACCCTAGTTTTTTGGGTAAAGTTGCAAGTTTTGAAATTGAGTTTGGAGGGATTCCATGGATGAAAA
CTATCCATGGATCAAAGAATACCATACCTTGATGAAGAATCCCCACGAAATTGAGTTGAAATGGCTTCTACTTCAAACCC
TAGCTTGAATTTCTTCTTCATCTTCTTCTTCTTCTTCCTTGGAGTTTAGAGAGAGTATTTGGGGGAAAAGTTAGTTATGG
ATTTAGGTCTTGGGATTTATGAGGTGTAAGGGTTAGTTAATGTGTTTAAAACACTTATATAGGTCCATTAAAATTATAAA
AAATTACCCTACATTAAACTAACTAAAAAGAAAATTACCTACAGACCTCTACACTTGGCTGACTTGGACAGATTTGCAGG
CACGACACATGACCTATGACCCACGGTCCGTGAGTGGACTAACGTGGCGTCCTACAGGTCTGTGGGTTGGGGTTCTGAAG
CCTGAAAATTTCCCTTGAACCACGAGCCTCTCCCATGAGGCGTGGATGGACCTACGCCCTATAGGTCCCATCCGTGGTTC
ACTTGCTTTAGGTAGTTTTGGGGTTAGGCTTTAGGGTCCTGCTCAAGGACCCTTGGATGGTCCTTAGAGAGTCGTACCTT
GACTTTTAACCCTTAAACCCTTCATTATAAGTTTGAGAAGCAAATTTTACTACTCTAACACTTACGACAAGCTTTAGTTA
AGCCTACTAGTTTTCGGGGTGTTACAGTCATTTTACCCTTCACTTAGACCCCTATATAAACGTTTTAACCCCAAATTTTC
CTTAATAGAAGTCATTCTCTCAAATTTGTAAAAGACGAACTCTCAAATATTTCTCTCTGTAGAAATCTTAAAGAAAAAGG
ATCCAATCTAGGGTTACCAGCCAAGTCTCACTTCTTCCATTGAAGATAAGCAATTGGCTTCAATGTATGATAGTTTTCAT
CCACAGATTCATTCCATTCATGGAGTTCCCAAATTCTCCTATTTTCAAAGTTAGAAATCCCTAATTGAGTTAGGGTTTTC
TTCAATTGTTATGTGTTCTCTTGACTATTGATTTAAATGATTGAATTATGATCTCTTACGAATGAATTGATGCTAGGATT
TTATGATGATTCCCATATAAACCCATCAAATCCCCATGTTATTTTCAAGTTATGATCATATGATATGGTATTTTGATTAC
GAAGGAAGAGTTTTATGAAATCAAGCATATATTGATAGAATAACATGAATTTTTGATGATATCCATATCTAACCCATATT
TTCTAAATCTCTAAAAGTAGGTTTTGAACCTTAAAAGGTAAATTATTGAATTATGCATGTTCTTATGAATCTATACAATT
TTTTTAAGAATGCTTTGAGAGTAAAATATCAATGATTATGTTGTTGAAAGGATTTTCTCATATATACATCAAAGCATGAT
TGTGAAAAGTTCTCTGACATAATAAGGTTTCTAGGGTTGAAAGGTCTTCTCACCTAATTGAATCATAGATTAAGAGCTAT
CCTAATGACTTAGCTTGGATTGGTTATTGAATGATACCTTTCCATGGATAGTGACTTAGCTTGGATTGTCAAGATGACGT
GCCCTTCCATGGATAATAAGAACAAGTAAGAAATGACTACTCTATGGGATTTAATATTAACACTGAGAGGATATTGAGAT
GGAAGCTCTCCCGTTAGTAGAGGTCGGGTTTCTAGAAGCAATATCTGTATCCCTTACCTATGTGCCCCCATAGGATGATT
GTCTAGATAGACATTAGCTAGTGGATCCAACTAAGCTAAAAGTCCATGGTCCTTACCTTGGAAAGTAGAAAAACCCTTTT
CGGTGTGGGAGACATCGGGAAATCATGTTATAGCTCACATAGTCTCTATGTTGGTTAAGGCTAATTCCCACAATAATAAT
GAACTAAGGTTACTTCAAGAAGTATCTCATATGTGTTCAAAGGCTTTAAATGATGATTAACTTTCATTGACTATGTTTTA
TGACTTATGTTTTCTAACCCTTTTATATCATGTTTTAGCTTGATCAATTGCATTTCATGAAATGACCTCTTTTAGTATGA
TTTAAATGTTTTATGCATAGTTATCATACTTGGTACATTACTTTGTACTAACGCATTCTCTTGCATACATTTCCCCAAAT
GTAGGGTCCGATAGTCAAGTTTCTGAGTTTTGTGGCTAGTGGTTGATTGCAAGGTTCCTGAGCTTTGGAGAGTCCTCATG
CTTCGAGGATGGATTTTTCATTGTTTCAGTTTTCTTTCTTGTATTTCAGTTTTGGACATAATGTATGGGCTAGGCCCAAT
TTCATTCTATTGTACTAGATTGCTAATGAGACAAAAGCTTTAGACTTCTGTTTTACTTTTATAAAACTATTGGACTTGCA
ATGCTATCTTTACTTCTTTTGTTCGATTTCTTATGTTATGAATGCTAAGTGGCTTGTATGGGGTATCTCGAGATCCCATA
CACCATGTTACATCTAAGAGGTACCGTGACAAACTTGGTAATCAGAGAAATAGGTTTAGAATGCTCCTAGGATGTCTCAT
AAGCCATGTCGAGTAGAGTCTTCTTCATAAGTGTTAAGCACACCACATTTATGAATGAGTGGCTACAAAGTGATTAGAAA
ACTCCACTAATTTTATTATTCTAGAGTCGTGCAATAGAGTTTAACTCTATAAGGTCTCTCTCCTAATCCTTATGCAATTC
TCTATAGGATATGACAACTCAAAGAGCTTATACTAGGGGGAATGTGAGGGAGAATGCAGAACAAGAAGCTTCTCCCCAAG
CTCCTCAAGTTTCGATTGACCCTTTGGCCAAGCAAGTGACTAATGCGGAGTTTAGGACTATTTTTCAAGTGTTGGCTCAA
GCCGTGACAACCCAAGCCAATAGGGCGGTTGCGTTTCCCGTGAACCCAAATATATGTACAATGACATCTAGAGTGAAGAA
GTTAACTAGGATAAATCCTTCGTAGTTTAATGGTTCTAAGGTTTAGGAAGATCCCCAAGAGTTCATTGATGAGGTCTACA
AAGTCTTGATGATCATGGGAGTGACGCTAGTGGAAAAGGTGGAGTTGGACACTTATCCACTAGAAGGTGTTGCTCAAACT
TGATTCAACCAATTGAAAGAAGAGAGACCGAAAGATGCAGGTACTATTGATTGGGAGAAGTCTAAAACCACTTTTCTTGA
TAGGTTCTTTCCCCTTAGACGAGGGAAGAAAAGGTACTTGAGTTTATCAACCTTCGTCAATGATGTATGAGTGTGAGGGA
ATATGCTTTGAAATTCACACAATTGTCTATATATGTGTCACGATCCAGGGGTACCCCCCAGATGTAACATGGCGTAAAAG
ACCCCGAGAGGCCTCATATAAGCCACTTAGCATATCATAACATAAGATAATAGAAAAGTGCAGAAATTAAAAACATTTTC
CAACACAATTAAATTTTCAAAACATGAAGCTGAAGTTTTTTAACACTTGTATCAAACCATCTAAACATGAATAGTCTTGG
GACACAGCCCATACAATAGTTCTATAACATAAAAGAAAAGAGTAATCAAGCCCTCGATGCTATGAGGACTCACCAAGTAT
TCACTCCTTGCTCTTCTAAGATCCTAGCCACGAGAATGGAAGTCAATATCACCGGACCCTACATTTGATAAGAATGTAGG
CAAGAGTATGCGTTAATACAAAGATGTACTAAATAAGATGGCTAGAATAAATCATCAACATAGCATAATGTAGGCATTAG
TCAACATAAGACATATACAAAAATTATAAGGGACATCATAATAAGACATAAGCGATAAGCATAAAAGATAACAACATAGT
TATAGGCAGAATCAATGCATCTAGATCAACATAATATAAGAGAAATACTTCATAAGTAACCTCCAAGCATGCTTGTGCAA
TGCATGGATAAGATCCCATAAATCTCACCCATGCTAAGCAAACCACTTTAGGTCCTCATTCATATTCATTATCTTTTGAT
CTCATCCTTAGCTCATTTCTCATAGACAAGGGAACATTCACCTTTAGTCAAACAGATAAAGGAAGGCAACTCAAGCGACA
GTCCAAGATAAGCTAAGATCATACAAGCAATATCATATTGAAACATACTTACAATACTTCTTTGAAGTAATCTCAATTCA
TCATAAACATGCCACTTTTATTAGGGACTTGTCTCTCATATTCATATTGATCATGGAAGAGTATCTCTATACTAGTCGAA
GACACATCATCACTCATGAATGGTTACAATTTACCAATTCAAGGCTATCAAGGAAAAGCACCTTACTATGCTAGACCAAG
ATATCATGGAAATCACACTCTCATGCAAGTCCAAGCTACTCAAGGAAGGGTACTATTGCGCAATCCAAGCTATCATAAGT
GATGTGGCTTCATCAAGTCAAGCTATCATGCAAGCATTCTATTATGATAGTTCAAGCTACATTGGAAGGGTACTATTTCT
CAATCCAAGGCTATCCATGAGTTCTACTATCTCAAGATACCATGCATGGTCTTGTCTTACCAAGTCAAGCTATTCATAAA
GGAATATCATATCACTACTTCAAAACGTAGTTTATACATGAAGCCTTTGAACACCACGAGATATTTATTTAAGCATGTCT
TCGTTCATGTCCATGTCTACATGTCTATCTTAGATTCAATTAGGAGAGAAAGCCTTTTTTTTAAGGGCTGAGCAACACCC
CCAAGCCTTATCATAGATAAACAAGGAAAAATACAGGGGTGGGGGGGAATAGACCTTACCTCTATCCTATGGTTGTTCAA
GAGTTGGTAGCTTACTAAGGTTCTCAAACTCTTTCCCATACTAGAAATGAAGCCTATCATCTAAGCACCTATGTGAGAAG
ACTCTTCTCGATACAGAGAATCTAGGAAAGAATAAATGAGGGAGACTCTCCCTTTACAAGAAAAAGAAAATATCTTCATA
AAAGCTATAACTTAAAAAGAGATAGCCTATGTGAAGATGACTGATAGATCACCAAAAAGGACCATTTGAAGTTCAATCTC
CTTCATAGGTCCACCATGTTGTTGAGTAAGTCAAGGCGGTTTCTTAATTCTTTTCATTTTCTTTCTTCTGAAACTTGCCA
TGCCTGCCTTGTCCTGCTGAAGATAAGTTGCTGCCTCTTTTAGAATTTTCTGTCTGGTGAAGTATAGTTGTGGACTGGTG
ACTTGATGGCTGTGTTTGGAGAGTGAATCTGCCACAAAGTTGGCTTCCCTGAGTGTGTGAATGCATTTGAAATGTGAGAA
GTGAGTGGTAAGGGTGTGAAGCTGCTGCATTTGTGATGAGATGTTCTAAGGAGGGGCTGATTTGTTCAAAAGCCAGTCCA
CCAACATTTGTGAGTCAACTTCCAATACCACTTTTTGATAATTCAATTGAACACACCATGATAAGCCAAATACAACTGCC
TCCACTTTTGCTTGATTGTTGGTGCCATGCCCCAAAGGAACATAATAAGCAAATATTAAGTCTCTATTGGAGTTTATGAG
AATACCTCCTGCTCCTAAGCTACCTGGATTATCCAATGCACTTCCATCTGTGTTGAGTTTAAACCACACATCTGGTGGTT
TTATCCATTGGACAAGAGTGACCTTGGTTTCATGAAAGCATTTATCAATAAGGATGACAGTTTCCATCCAGCTTGATGGC
CAAGTAATGTAAGGAAAAATAGTATGTAGTAACTTGAAATCCTTAAACACCAAGAACTTGACCCCTGCAATGTTAGATTG
CTTGCCCCCATATTTTATTGCACACCTATTCTTCCACAAGTTCCAATAAATAAAGATTGGAGTGGTTGAAGAATAAGTTT
ATGGGCTTCATTTTTGTAGCTGTTTTCCCACCATCTCATAATCATATATCTAAGAGGAATATAATCAGTTTGGATGCCTA
GGGAGTTAGCAAAGAATTTCCAAACCTTTTTGGCAAATATTCCAGCATTATAAATGTGATCAATGGTATCCACTCCTACT
GGATGACAGCATAAACAGTCTGCAGGTTCTATGCCAAAACTGGAGAGTTTCTCATTTGTAGGAAGCCTGCCTCTTAATGC
TCTCCATAATAGAAAAGAGCACTTGAAATGAATATTTCTATGCCAAGTGTGATTGTTCATTTTGGTTTTGGTTCTTTGTT
CTCTGATGGAGTTCCAGGTAGAAGTACAGGTGAACACACCATTACAGTTGAGGTTCCACAAGGGCAGATCTGGAATACCT
TGTTAAAGCTGAAGCTGAGTAGCAAGGATGTTGTGCACCTGAGTTGGAGGAGCTTGCTGAATGATCTTGTTTATATTCCG
TTGTCCCTCTTCAATAAATTCTAAGATAGTGTCATTGATGAATCTGTTGTTGTCTTCAGTGTACTGAGCCAATGGGCCAA
CCCCTAACCAATTATCCCACCAGAATGAGCATGAACCAGACCTGATTTTCCATTATATGTGAGTCTCCACCTTGTGTTTC
TTCCTTGTTATAAGCCTCCAAGAATGGGAGTCTTGACAACCTTTTTTTTTCCTCACAGGGTTAGATCTTTGACAATATTT
AGCCCTTAGGAAATCACCCCATAAAGTTTGCTTGGACCTAAAAATCCACCACTATTTGTATTGGAAAGATTGACAAACAT
CACTCATGAGTCTAACCCCAATGCCCTCTTCATCATAAGGAAACTTAGGTTCTTCCAAGAAGACAAGTGATAGTTTTTCT
TATCATTTCTACAACCCCTATAGAAATTAGCCATGATACCCTGAATTTTCTTCATAGTGGTTGAGGGAGGGGAAATAACT
GATTGTAGATGTATAGGAACTGTGATCAAAGTAGCTTTGCCCCCATAGCTCAACATTTTTGACTGCTAGCCTTTGATTTT
GTTAGCCACTTTGTTGACCATTTCTGAGAAGTAGATAATTCTAGGTCTACCAATAAAGAGACGACATCCAAGATAAGTGA
TTGGAGCTTCTTTCTGGTGAAAGCCAATATATTTCTTGATTCAGTCAGAAGTAGTCCTGAAGCATTAGATGGAATCAAAA
GTGACTTTTAGATTTATTAATGAGTTGTCCTGAAGTCTGCTCATAAATAGCCAAAGTCTTCATAATCAGCATTAGTGAAT
GCTTCCTTCCTGAGGTGAAAATGATGATATCATCTACAAAGCCCAGGTGATTAATTTGGGGGCCCCTCATTCCCATATAT
AAAGCATGGTATAGAGGGTCTTGGTGGTGTCTGTTCAAAGATCTGGAGAGCACCTCATCACCTAAAATAAATAAGGCTGG
GGTGAGGGAGTCACCTTGCTTCAAACCTCTTGTTGAGCAAAATAATCCATATCTCTTGCCATTGATAATGATGGAGTACC
AATTATTATACATGATCCTCCAAGTCATATCAATGAACACTTCATCAAACTCCATTTTCCTAAGAACCAAGCAAATGTAT
GTCCAAGAGACCATGTCATAGGCCTTAGCCATGTCTAATTTGATCAGTACATTGCTACCAATGGTGGGCTTTTTAATCTG
ATGAATGATTTCTTGAGCAAGCGTAATATTCTTAGAAATGTTTCTACCCTTGACAAATCCTGATTGGTTGGTGGAGATTA
AGGAAGGTAAAATAGGGGCCAACCTGAGACATAGTAGTTTGGAGATGATTTTGTTAGAAAAATTGCTCAAATTGATGGGT
CTGAGCTCAAAAAGTTTATTGGCATTGTTCAATTTGGGGAGTAAAATCAAACAAGCATGAGGGAAATACTTGGGGAGCCT
CTGACCACTGAAAAAAAACATGAATAACAGCCAACAAATCATGTTTAATAAGGCCCCAACACTTTTGAAAGAAACAACAA
TTCATTCTATCAGGACCTGCTGCAGAGTTAGGATTCATAGAAAAAACCACCTCTTTCAGTTCCTCAATAGTTGGAAGTGA
ACTCAGTTTGTTGTTTTGATCTGGAGTAACCAACCTTGGAATACAGTTCATAGGAGTCTCATCAATAAACTTGTCTTCTC
CAGTGAAAATATTCTGAAAATGTGAAACGACCCCAAAAATGCCCGAAAATGTGCTTCGGAAACACCTATAATTGTAATTT
CCATATATCTCAAAATCCGTGCATGATTTCGGAAATTCGACTTCACATTCTTATTCAGGGGGTCAAATTGAGTGGGATAT
GGGTCTAACCCGAATTTTAGAGCAACCGTATCAAAATTCGAAAATCGCAAAAAATGCAATTTTCAGGGTCAACTTTAAAG
GGGCATATCTCTTAGCACACAAGGAACTGGAAGGGCCGCTACCCATTAAATTAAAGCCCTTCGAGTTAGCTTTCCAATCC
AATTGGTTTCACCTCATTCCGAGTTAGGACGAATAAGTTATGATCATTTTCGTAAAACCTGTCCGGGCAGAAATGCATTT
TCCAGTAAGCTAAATTACTGTAGCGGGCAGGGACGTTTTTATTTTATAAAAAAGAGGATTGTCCCATACTTAGTTATATT
TCTTTCTAGCTTCAAAACACTCAAAAACACTCTCTAATCCCTCTCCAAAATTCCACCAAGATCTTCAACCAAATTCAAAC
ATCTCAAGTTCTAATTCCGGATTCAAGACTCAATATCAAACATCAATTCTCCATTCCAATCTTCATCAAGGATTCTCCAA
AGTTGAGGTATGTGGGTTGATTGTGGAAACCTTCCTTTCCACAAGTCCAACCATTTATCCTCTATTTTACTTCAAGTTTA
TGGATCCTTATGATCATTTATGAACTCTTGAATTATGGAATTATTACTACACATCTTATTATGGTCTATTTTTGTATATT
ATCATGAAATGGAATGATTATATGATGTTTATGGTTTTCATGCCTCAATGATCAAATTATGAAGGTTGTTATATATGTAT
ATATATATGTGTATGTTGTTGGTGGGCTGTTTTATATGCATTTTAAAATTGGTTGGACTTAGTACTCTTGAAACACATGA
TTTTATTTACATGAACAAGTAGCCCACCATATGTTTGATAAAATGCCATTTATAGAATTCTTATGAAATGGAAGGTCCAA
TGTACGTCCTATGAGTCGGATGATTATATAAGTATTGAAATGATGATGAAATGGATACATGTATATGATTTTCTCTATAT
AGTGTGTGAGTCGATCAAGCCAAGCTCGGGGGGTTGTAGGCCCGGGTAACCGTATCAAGGGGTTTGTACCTTGGTTGCCT
AGTACGGGGGGTAGTAGGCCCGTATAACTGTATCGAGGGGTTTGTACCTTGGTTGCCTAGTACGGGGGGTAGTAGGCCCG
TATAACCGTATCAAGGGGTTTGTACCTTGGTTGCCTAGTACGGGGGGTAGTAGGCCCGTATAACCGTATCGAGGGGTTTG
TACCTTGGCTGCCTAGTACGGGGGGTAGTAGGCCCGTATAACCATATTGAGGGGTTTGTACCTCTTTCGCCTCTCCAAGG
GGGTGGTAGGCCTTGGAAATACTATATTGATGGTCACTCACTACACATATACTATGTTCTACTAAATATGATTTTTATAT
AAGCATCATTATACATATCATCTCGTTAATATGCTATCTATCGGGTACGATTATGCATTTTTCCTATGATGTCCATCTAT
TGTAGCATTGCATTGCATCCCACATACTTAGTACATTCAAACGTACTAACGCATACTCTATGCCTACATGATGTCACCAT
GTAGGGACCGGAGCACCGCTTGACCATCCTCCTCCGCGTGGCTCATACGATTTCCTATCAAGGTTATTGGTGAGTCCTCC
ATTCCGGGGACGTTTCTCATGAGCTTTTGCTATGTATAAGACTTTTCTTTTTAGTTATGTTTTGACTATGAGGGTGAGCC
CGGTAGTTTGTCTTGGCCCCCGCTAATTACTCATGTTTAGAGGTGGTGTTGGACAAGTTGTGTATTATGCTTGAGCTTGA
CTCATCTATGGTATTTATGTACCATTTCTTCTTTTTTTCTCTTGCTCCCTTAGTCCCGATTTCCCCCTTTGATTATGCTT
ATTGCTTATGGTCATTTTAATTGCTTCCGCGACCAATGATGTGTAAGATACGCTATGAGGCTTGTTTGGGGTTCCTTCGG
GTTCCCCATTCGCCGGTCACGTCTAGGCCCTAGGCTTGGGTCGTGACAAGCTTGGTATCAGAGCACTAGGTTGATAGATC
CTCGGAGTCCAACACACCGCGTTGATTAGAGTCCGATTCATGGTGGTGTTGTGCACCACAACTATGAGTAGGAGGCTATG
AGACGTTTTAGGAAATGTTTCACTTCTTCATTCTCTAAGTCGTGCCATAGATCTATAAGCTCTCTCTCTTATTCCTTGTC
TTATGGTGTTTAAAGTTGGACCACTTGAAAGGTTCTTGCTAGAAGGAGCGAGTGGTTGTATGCCAATTATGGCTATGTGA
CTTGTGAGCTTTGATGGAATAGATTATGAAGTTGTATTTTGTGTGATTAATGCTTCATAATTGTCTTTGTGTTGGTTAGA
AGAACTTGTGTAGGCTTACTCCAAAGGGGGAGATAGTGTGCCTACCTAGCAAGGTAATTGTGAGGTTATGTTTAGTTGAT
GGTAGAACCCATATGGTCAAATTGTTGATTCCCAAAGGAGCCTATCCGAGAGTGGAGATGGGAAAAGAAATTATATGCCC
TAGGTCGGGATTATGTTGTGTTTTGAAGTTGACTTTGAGGGTTGCATGTACCATCTAGTTAAGGTGAAGAATAAGAAGTA
TAAGTGTTGACCAACTTCAAAGGGTTAGTTGTTGTATTTTAAGATTGATCTTAAGTATGGTCACTTAAGTAGGGTGCTTA
GATAATACCTAGGCATAGTTGGTTGGTAGACCCCACCAAAAGTGGTGATAAGGGTTGACATGGTCTAGAGTTGTCTTAAT
CCAACTTTAGTGAAAAAGAGAAAGGTTTCTTGGTCAAAATTCCTCTAAGTTCCTCTAAGGTTTAACCAAGAAAGGATGTC
TACCCGTAAGTCTCAAAGAGTGAGTGGTAGTGGATCTTAAGGGTTCCGGTATGTGTTTTATGTTTTATTGAATTGCGGAA
ATTCCATGGGCCAAAGATAGAGGAAGATCCTCTAGAGTTTATAAAGGAGTTATCTAAGGTGATGAACCTTGTAGGAGTAA
TCTTAGTAATACTTGTCTTTCGTGACTTGATAAAGAGAATATCGCGAATTATTTTTTTGTGTCGTCCTTAATATTCATGG
GTTTAGTTATGGCCATATGTAAGTGATTAGTATAACTCAACTTAGTCCTTATGAGTTTTATGATGTGTTGGATTTTGACG
AATAGTGATTCTTAAGTGGTACCTAGAGATGTTGAGTGATTAAGCTCCTTTAAAAGAGGGTAGGAGTGAGATCCTCATTG
GTTTGAGAATCATGTTGTGTAATGAGATAGTTTAGGCTTACCCCAATGCGGGATAATATGCTTAGATGGTAAGGTTATTG
AGTGTCCTTGATGTTTATGAGATAGGTTTGCTTGAATTCTCACCTTATGTGGTTTAGTGAATTGGAGCAATCTAGACCCG
GATTGGTAGATTCATATGAGATCTTGAGTGATATCCTAGTGACGGCCTTAGAAAAGGATGCTACTAGGGTTGACTTGGAA
GAATTTTTGGGATGAAGGTACCGGTATGTGGTAATTTCATATGAGAGTAAGTGTTATGTTGATTTCCGGTACTACCTTAT
CTTGTATGATGCCTTATGAGGCTATGAGGCTTAGAGTTCTCCGGATGAGTTAATAGAACCTTTTTCGGATTTTACCCCGG
TTAGTGGTTTAAAGTTAGAAAAAAAAGGGGTTTGTGAAGAATATCTCTTACCTTGTTCCCCTAGGAATACTCTTGTTGAC
TTAGTGAAACTTGGCATGTTAAGCCTTGATGTGACTCTTAGTATGGATGGGTTGCATACTTGGTGTGTTTTTATTGATGA
TAGGGCTCGGATGGTTAGAAGAATATGGGGCCCTTGAGTGTGTACTAGTTATCACCTTGTTGAGTAGGATGACATTTGGG
TACAATTTCTTCCTATTATGAATTTGGTGTTTGATTGTGTCATATAAGGGTGGCATGGCTAGATGTTGAGGACCATAGAC
TTTTGCAAAAATGGCAAAATGTGAGTTTGGTTATGTCTTTAGGAGTGCTTGGAAAAAGTTTTCTTGAGGGTTGTAGTGAG
GGCTTCCTCCTAAGGAGGGGATGGTGTGCTTAAAAAGCATGATTTGTTGAAATCCCAACATCCTCATCTCTTTCTTCCAT
TTCTATTCTAGTTTGAGACCAAGAGTTCCTAGATGGGCCCATGTTATGTTTTAGAAGTCATGTGTGATTTTTATATTCTG
ATGATTTCCTTATGAAAGGTATGTTTTTGAGAATTCATGTTTTGAGATAAAAATGAGTTTTCATGTTTCATGCCCCTCAT
GTTGATAGGCAATTAGAGTAAGTAACCTATGTGATTCATGAGGTGAATGGTTTAAATGTGCTTTTAAGAAGTAATTGCAT
AATTGGCCGAAGATCATATGATAAGCATGATTTGAGTTGGAGGAGGAAATTCCTCCAATGAAACGGAATATGTCTAAGTT
GCATGCATATTGAGTTCGTAGAAGTAGTCCTATTCTCTCATGTTGTATGATGTGTGTTTTAAATGGAGATTTTTTTTCTC
CTAAGTTGTGCATTGTGTGTAATATGGCATACTTGACTTGATGATGTGAATTAAATGAACATGCTTGAATGTGTTCTTAT
GAAATGGAATGTTAGCTCCTTATGTGGTGGAAACTTTCCTAAAGAGTAGAGGAGGTAGTTCCTCCCATGTTTATGTGAAT
TAATGAGGTTTGCGCATTTCCATAAAAACTTGTGTTTTTGAAGAAAGATGAGTTGTATGAGTTGTTTCCCTCATGTTGTA
GTGCATTGGTTATAAGTGATCTATTGTACTTCATGAAAATAAGGTATGAGCATGTCTTAGTAAGGAGTTGAGAAGTTCCT
CCTTGAAAGAGTGCTATTGAACATGGAAACTTGCATATGTGCTTAATGATGTATGGACTATGTAATGACTAGGAGAAGGT
AGTTCCTCCTATGAACATGAGAAATGTTGATGTTGGTGTGTTATGACTAGGAGAAGGTAGTTTCTCCTTGAACATCACTA
AACATGACAATGTCATTGCATACATTCATGTTTAAGTTGACAATTGGTTCATTGTGGTTTTACAATTATGGTGAGGTTTT
TGAAATAAGGTGTAAGTGCATTGTTGCATACTTATGTGGGCTGAAACTGCCATGTTTGTGTCTCTCATGCATGTTTCTTT
AACATTCGGGGACGAATGTTCCCAAGGGGGAGATATTGAAACTACCCCAAAAATGCCCGAAAATGTGCTTCGGAAACACC
TATAATTGTAATTTCCATATATCTCAAAATCCGTGCATGATTTCGGAAATTCGACTTCACATTCTTATTCAGGGGGTCAA
ATTGAGTGGGAAATGGGTCTAACCCGAATTTTAGAGCAACCGTATCAAAATTCGAAAATCGCATAAAATGCAATTTTCAG
GGTCAACTTTAAAGGGGCATATCTCTTAGCACACAAGGAACTGGAAGGGCCTCTACCCATTAAATTAAAGCCCTTCGAGT
TAGCTTTCCAATCCAATTGGTTTCACCTCATTCCGAGTTAGGACGAAGGAGTTATGATCATTTTCGTAAAACCTGTACGG
GCAGAAATGCATTTTCCAGTAAGCTAAATTACTGTAGCGGGCAGGGACGTTTTTATTTTATAAAAAAGAGGATTGTCCCA
TACTTAGTTATATTTCTTTCTAGCTTCAAAATACTCAAAAATACTCTCTAATCCCTCTCCAAAATTCCACCAAGATCTTC
AACCAAATTCAAACATCTCAAGTTCTAATTCCGGATTCAAGACTCAATATCAAACATCAATTCTCCATTCCAATCTTCAT
CAAGGATTCTCCAAAGTTGAGGTATGTGGGTTGATTGTGGAAACCTTCCTTTCCACAAGTCCAACCATTTATCCTCTATT
TTACTTCAAGTTTATGGATCCTTATGATCATTTATGAACTCTTGAATTATGGAATTATTACTACACATCTTATTATGGTC
TATTTTTGTATATTATCATGAAATGGAATGATTATATGATGTTTATGGTTTTCATGCCTCAATGATCAAATTATGAAGGT
TGTTATATATGTATATATATATGTGTATGTTGTTGGTGGGCTGTTTTATATGCATTTTAAAATTGGTTGGACTTAGTACT
CTTGAAACACATGATTTTATTTACATGAACAAGTAGCCCACCATATGTTTGATAAAATGCCATTTATAGAATTCTTATGA
AATGGAAGGTCCAATGTACGTCCTATGAGTCGGATGATTATATAAGTATTGAAATGATGATGAAATGGATACATGTATAT
GATTTTCTCTATATAGTGTGTGAGTCGATCAAGCCTAGCTCGGGGGGTTGTAGGCCCGGGTAACCGTATCAAGGGGTTTG
TACCTTGGTTGCCTAGTACGGGGGGTAGTAGGCCCGTATAACCGTATCGAGGGGTTTGTACCTTGGTTGCCTAGTACGGG
GGGTAGTAGGCCCGTATAACCGTATCAAGGGGTTTGTACCTTGGTTGCCTAGTACGGTGGGTAGTAGGCCCGTATAACCG
TATCGAGGGGTTTGTACCTTGGTTGCCTAGTACGGGGGGTAGTAGGCCCGTATAACCATATTGAGGGGTTTGTACCTCTT
TCTCCTCTGCAAGGGGGTGGTAGGCCTTGGAAATACTATATTGATGGTCACTCACTACACATATACTATGTCCTACTAAA
TATGATTTTTATATAAGCATCATTATACATATCATCTCGTTAATATGCTATCTATCGGGTACGATTATGCATTTTTCCTA
TGATGTCCATCTATTGTAGCATTGCATTGCATCCCACATACTTAGTACATTCAAACGTACTAATGCATACTCTATGCCTA
CATGATGTCACCATGTAGGGACCGGAGCACCGCTTGACCATCCTCCTCCGCGTGGCTCATACGATTTCCTATCAAGGTTA
TTGGTGAGTCCTCCATTCCGGGGACGTTGCTCATGATCTTTTGCTATGTATAAGACTTTTCTTTTTAGTTATGTTTTGAC
TATGAGGGTGAGCCCGGTAGTTTGTCTTGGCCCCCGCTAAGTACTCATGTTTAGAGGTGGTGTTGGACAAGTTGTGTATT
ATGCTTGAGCTTGACTCATCTATGGTATTTATGTACCATTTCTTCTTTTTTTCTCTTGCTCCCTTAGTCCCGATTTCCCC
CTTTGATTATGCTTATTGCTTATGGTCATTTTAATTGCTTCCGCGACCAATGATGTGTAAGATACGCTATGAGGCTTGTT
TGGGGTTCCTTCGGGTTCCCCATTCGCCGGTCACGTCTAGGCCCTAGGCTTGGGTCGTGACAAAATGCTCACATGCAGAT
TCTGCTATATGTTCATCCCCCCTGTATCCATTCATCATTGTCATCAAGGATTTTGTGGATAAATAACTTCCTTCTCCTTT
CTCTAATCAAGGCATGGAATTTTTTGAGTTGCTATCTCTCTCCTTGAATCAGTGAAGCTGTGATTTTTATCTGAGAATAG
AGTCTTCAATTTTCATGTATCTGATATAATTAACATTAATTGCATGAAGTGCAGCTCTATTTTCATCAGTATTGTCTTGA
ATCATGCTTTCTTATGCAATTTTCACCTTCTCCTCATAATCTTTGACTTTGGCATAAATGTCTCCAAATTGCATTTTAAA
CCAACACCTGAGTGTACCAGCAACCCTCTTCATTTTCTGATGGAAAATCCACATAGGGTCCCCTTCCATATGTCTATCCC
AACAATCAGTCACAGTGTCTAGGAAAGTAGGTTGATCTACCCAGCAATTAAGAAATCTGAAATATTCGATGTAGTTTGAT
TGCTTGACATTCATCTACATGAGAATTGGGCAGTGGTCTGACCCCACAGAAGGAAGGTGAGTGTCACGACCCAAGCCTAG
GGCCTAGACGTGACATGGCGAATGAGGAACCCGAAGGAACCCCAAACAAGCCTCTCAAACTTGTCATCACACTACATCGG
TCGCGGAAGTACATTCAACATTAATTAACGGGAAATAGGGACTAAGGGCAAACCATTTCAAAATGATATCATAGAACAAG
AGTGAAGCTCATTTACAAAATACTTGTCCAACGCACACCTCTACATACATAGATAGGACGGGGCCATGACATACTACCGG
CTCCCCCCATAGTCAAAATACAATTGCAAGCTAGAGTCTCATAACATAGGAGTAGGAAACATAACATAGCCCTCGAATCA
TTGAGGACTCACCAACAACTCGGATAAGCACCGTACTAGCCACGTGAATGGAGAGAAGGATCAAGAGTAGCTCCGGTCCC
TACATGGTGACATCATGTAGGCAAAATATGCGTTAGTACTTGGAATGTACTAAGTATGCGGGGTGCAACACAACAATAGA
CAAGGACACAATCGAAATACAAGAAATAGTTTCATAGGCATTATGAATAACAATATGAGGATGCATGATCAAAGTGAAGT
CAAAACATGTTTAAGTAAATCTATACTAATAGTAGATATCATATGTGTATGCATGACCCAACCAATCTATAACCCCAACT
TAGGATGGGGGATGCCGTTCACACCCGGACACCCTGGTGGCAAGGTATAAACCCCTCACATGGTTGATGTTGGTCACACC
CCAAGCATCCTAGGTGGTGAGATACAAACCTCTCACATGGTTGACGTTGGTCACACCCAAGCATCCTAGGTGGTGAGATA
TAAACCTCTCACATGGTTGATGTTGGTCACACCCCAAGCATCCTTGGTGGTGAGATATAAACCTCTCACATGGTTGTCCG
GTTCTTTTCCCCCGGACCGGGCATGGTCATGCAACACTTTATATAGGAAATTCCCATTAGGCTCTAATGCAATCTCACGT
ATGGAATGAACATATACACAAGCTTAGTTTGTCATCAACACATCTCTGAATTTCCATACATCTCATAACTCAAGCTTTAA
AGCATCGATTCATCAATTCTCCATAGTTGGACATTTTGTCAAACACCTTGAAGGCATGTAATGGAATCAAAGAGAATGGA
AAATAGGGTAGTAATTATGCAGCCAAACCAGTGAACAACCTACAACAACACCTTTTTTAACACCCACAATACCACATGAA
AATCTCCACATCCATTCCAAATTTAGGTTCAAGTTCTAGAGTCACAACATGCCCAAAACAATCACTTTTCATGTTTAAAA
TTCAATGTGCAGGAAATTATTACAAAGAACAAGACTAATTTATGGATCTTAACTTAAACCATGAATTAGTGAGTAGAATA
GAGTCTAGGCACTATGGGTGGAAGGACCCATGAGTTCAACACCACATACCTTGAGTTTTTATGAAGGTCTTCAGAGTGTC
TTCAATGGAAGCTTGGAACTTGGAGCAAGAGTCTCTTCAATCTTGAGGAAGGTTTTGGATTAGGGTTCTTGAGAGAACTT
GAGAGAAAATGTGTCTAAGTATGGGAGAGGTGTTTTGGGAAATGTTTTAGAGATGGGAATTGAACTAATGGTATATAGGA
AATAACATATGCCCTTTGGAAAAATGGTCCAACACTTAGAAAAAAAAATGAGGCGGGTGAACAGTAAAAATGCTCACTGG
AAATTGCCTTTCCTGCCGGACAGATTTTACGAAGATGGGCATAACTTCTTTGTCCGAACTCCGAATGAGGTGAAACGAAG
TGCGTTAGGTAGCTAACCCAAAGGGATTTCCATGGATATGTTATTGGCCACCCAATAATTTGTGTTGTAGGATATATGAC
CCTTCAAAGTAGACCCTCAAAAAAAGCTTCACTTGGAAATTTCGGATTTTGATACGGTTGCTCTAAAATTTGGGTTAGAC
CCATTACCCACTCAATTTGACCCCCTAAACAAGAATATGAAGTCGGATTTTCGAAAAATGAATTGTATTTTTTTTATTTT
TTTATATATAGCTAAACAAGTTTCCGGTAACTTCCGAAGCACATTTTAAAGAACTTTTTGGGTCATTTCAGTGAGTGATG
CTAGTGTGTGGCATGTCCTGCAACCACTTGTCATTAGCCATAGCTCTATCCAACCTTTTCCAAATTCTAAAGTCTATACC
CTTTAGGTTAGACTAGGTAAATTAGGTCCATTGAACCCCAAGTCCATTAGTCCACAAGTTTCAATAACAGAAATAAACTC
AAGGTTCTTTCTCATTTTGTAAGGGATCCCTCCAAGTTTTTCCTCATTGTTGGTAATGACATTGAAATCACCCACAACAC
ACCAAGGAACATCATTTCTAGTATCAGCATAGTGAAGCATTCTTTCCCATAATGGTCTTCTCAAGTAGTCTTTGCACTTA
GTGTAAACAAAAGTCTTGATGTAAGTACCAAGTTCTTCCACATGGTTGATTTCACAAGTGATTTGCTGTTCATTTGCTTC
CAGAACTTTGCAGGAAACCTCAATTGTTCAAAACAACCAAATTTTTCCATTGTTATTGCTAGTAACATGATCCATTGCAA
GAAAACTTTTAAACATACTCATTTGAGTATTGTTTGAAAAAGGCTCTAAGATGGCAATCATGGATAGGTGATAAATATTT
TTGAGATTTTTGAGTCTTTCTATGACACCTTGGGTGTTGATACCTCTAGCATTCCATATGATTGTGTTAACCATTGATAT
GATCTGGAGGTGAATAATCTTGTGTTTGGTTTGCTTGCAGTGACTGAGGCAATGGGGAGAGCCTTCTTGGGGGGGGGGGG
GAATCTCTCCAAATGTATGCCTCTGGAGGAGAGACCTTGCTTGGTAGTAACATGTTGAAGCTCATTGTCCAAATCAATAT
CATTGCTAGGACTGAAAGCTTTGATCAAGAGCTCACTAGTTTCATCATCCTCATCCTGAATATTAAGTGGTTGGTTGTCA
ACATCCACTTCATCTTCTGAATGCTCAACATCATGCTCATAAATCTCTTGCCCTCTTACTTGTTGCTGATTCACCATAAT
AAATTTTTTACAGGAACTTAAATCATCTGCCTGATGATTGGGATCAGTTTCAGTCTGAGCTTGTTCCTGTTGCTGTTTTT
TGCCTTCTTCTTCTTGTTGGCCTCTCTCTTTTTCTTGCTTGGTTTGTTTTTGCTTTTGGGGGTGGTCATCTATTTTCTAG
TGCTGGCTTTGTCACCCATGTCCTTGGCCATTGAGCCTTTCTGAAGGTTGTCATTCCCATATTTGTCATTAACATGTTAA
TTTCCATCCTTAGTGTGATCCTGTTTTTGTTGCTGTGTTGTTGTACCTTGGTTACTATTTTTTGTTTGATGAACAGAACT
TATAGTGGTAGCAGGGGTTTGAAGGTCACTCCTATGGTCAATCAATGGGTTCTCATGCATAACATGAGACAATTCCTTCC
CCTTAGGTTCCCCTTCCTGCATGTTAGTATGTTTCTCCTTCACATCCATCCTCCCTCCATTAACCTCCTTGGCCACAACC
AAGGGGATTCCAGGGGAAAGGGTCTCATTGTCAACACAATGATCATTAACAACAATTACAGGGGTTGGGGGTGGTGGGAT
CTGACCATCAGATTCCACTTGCTTAGCACTAGAAGATTTGAGCATCATACTCGATTCCTGCATTTGTTGTTCTGCATGGT
TTGCTTTGGTCTGTTGTACCTGTTCCTATGAGTGTATTGTCTTACCTTGGTCATGGTTTTGGGTGTGATTCTTATTCTTC
CTCCTGGTCTGAGTTTGCCATTGCTCTTCCTTATGAGTGTCGTTGTTATCAGTTGCTTCCCTTTTTTTTATTTTCTTCTT
TGACTGCATTTGTTCCTTCTCCTCATGTTGTTCCTGGTTATTTTTTGCCCCTTGGTTGTTTTGATTGTCTTCACTTTTCT
TGTTGGTTTCCATTTCCTTTCTCTTCTTGATTTCCTCGTCCCTTATCTTCAAAGAACAAGTACCTGCAAGGTGTCCTTGG
TGTTTGCATTATAAACAATAAGGATTAGTTTCCTCATACTCTACTACTTTCCACTTGCCTTTAGATGGATCCTTCTCCGA
AAAACCAAGCCATAAATGTTGAGGTCTTTCCTTTGCAAGATCTATTTAGACTCTAACTTTTGCCACACTTCCTCTTGTTT
TTTGCAGGAAAGTAGAATCTAGATACAATGCTTTACCAATGGGGACCAAGAGAGTAGTTAAACAATCCATGTAATAGCAA
TGCCAAGGATGTTCTGGCAGGGTAACCCAAATGGGAACAACTGGAGTTTCTTCCTTAGGAATGAAGGTTGGAGTCCATAC
CTACAATCTCATTAAGTGCCCTACAATAAACATTCTTTGTTTTGTCCATACTGTGATGTGATCAGCTTCATTGTCAAGAT
CAATATAAATGTGTCTTGAGTTAAAATGTGCAATTTTAACTCCACCAGTTAGCTGCGTTTGAGCAATGAAACTTTTTCTT
ATCACCTCCATTTTGGGCATTGAATTGATGAATTTTCCAACAAGAGTATTTTTGCATCCTTCTGCCATTTTGAGCATAAA
ATCTTCTCCATGGAAAGTAATGGAGGAATGTCCTTGTCTAGTCACCATGATAGGGGGTTGATGATAACATGGTTGGTATT
TTTACCTTGGTTTGCTCTAAGTCTGGTAGCAAGGGACTGCACAACAGTGGGTGGGGAAGGTTCAGGGATTTGAGAGTTGG
TATTCTTATTGCCAGAATTGTTGAAAGGTGGTCTGTTTTGATTCTTTTTGGGACTAAATTGGTTCGCTTTAGGATGGTTG
GGTCTGTAGGTATCAAAATTGGATGAGACTCTGATGGGAGGAGGATTTCTAGAATCCATTGTGGCGTTTCCTTTGTTAGT
GTTCACCACATTTTGCCTAACCTTAGAATATTCATTATGTGAGAAAGCCTTTCACATCATGTTCATTACTCATAAAAAGG
TGCCCTTGGCCTACCGATTCAAGGTACATCATTATTTTAACTCTCAGACCATGCGTGAGCAACTGTCACCATCCATGATC
TGTTTATATTTTCATGAGAATGTCTTTTCAATCATCACAACAACAATATTATATTCATTAACACTTCACTATCAAAGTGT
TCTTAAAGCATTTACATAGATTCTATAAGAACATGCATAATCTCATACATTCATAATATAGGTCATGTACAAATCAACAT
TCATCATATAACTTCCCTCTCAAAGCCTTAATTATCTTAACTAATCATGTTAGCTTTACTCTAAAGCCCTACTAGTCATA
ATTCAATACATAAGATTTATTCTAAAAGCCCTAACAATAATCATTTATCTTCCATGCCTTATTATCAAGATAATCTTAAT
CTCAAGCCTTTCAATTCATAATTCATCATACATACTTGATCTTAGTCAATTCATGTCTATAAGTTTTACTCTTAGCAATT
CATGTCTACGTGCTTCCATCTCAAGAAATCTATAATGTAATTCATCAATCCTAGAAGATCACATCTAAGCCCTCAATTTC
CCCTTTCATGGCATAAAACCCAACGATATCAAATTCACCTTAGAATAATACGTTACTCATACTAAAAATGATAAATTCCA
TCATAAATAATCATAAACAATCATAATCCACTCTATTGGATCATAACCCATAATATTAGAAGAAACTCTAGTTTGGCTTG
GGGAATTCTTCTTCTAAATTGGGGAAAACATGGGGACTCCATGGATGAATAAGCCATCATACCTTGATTACAAAGCCTAC
CAATCTTGAAACAATGGAGACTTCAATTGACCTAGCTTGACCCTCTTCTTCTTTTTCTTCTTCTTCTTCACTATCTAAAG
AGAGAATATTTGAGAGGATGAACTTTGGGATTCTTTTGGGGGTTTAGAAATAATGACTTGGATGACTTAATTTAGGGGTC
TAAAGTCCTTATATAGATGGTCTAGATTAGGGTAAAACGACACCACTTAATCCTAATTAAAACTGAGAAGCCCCAAAGTA
CCCCTAAACTTAATTAACAAAACTGTCTCACTGCCTCATCCATGAGACCCCGACTACGAGGCATAGGTTGACCTACAACC
CGTACTGGTTGGGCATGGTTTGGGGTTCAGAGACACTGGAAATTTGCCCTTGACCTACAAAGCCCAATCATGAGGCGTGG
ACCCATCCACGGGGTGTGGGTCCTGCCTGTGATCATTGTCTTAGGCAAAATTTCTTGGTTTCCACCCATGCTACCAACTT
ACGGGGTGTGGGTGGCCTCGTGGGTGACACTTGGAAATTCTGAAACATGCTAAACTTCCTTCTTAAGGCTACGAGGTGTT
ACAATATGTCCCAACAATGGTTGATGCTTCGAGGGCAAAGATGATTAAGTTTGTTTCGAGTGTGTCCAAAATGGTGGTTA
AAGAGTGTCATATTACTATGCTCATTAATGACATGGACATCTCTCGTCTCATGGTTCATGCTCGACAGATCGAAGATGAG
AAACTTAAGGAAAAGTCTAGGGAGACAAAGAGGGGTAAAACCGGTTATGGTAATAACTCTCAAGTAAGGTCCGATGGACT
TGGCCATTCTAGGTTTCTATAAAAGTTTTCCATTAAAGGTTCCTTCAATGCTCCTCCTAAGTTCAACAAAGAAAGGGTGT
CTAACCCTAAGACTGAAGGAGGTAATGGTAGTGGATCTTCATTGCCTAAGTCTACTTGTACTAGGTGTGGAAAGAAGCAT
GAGGGTAAGTGCCTAGCTGGCACAGATGGTTGCTTCAATTATGGTAAGAGTGTTCATAATATGAGGAATTGATTGATGCT
CACGGCTAAATGAAGAGAGGGAAAGAAAGCTCCTCCTAGTGGTTCGGGTCCCTATGTTCCTAAGCAAAACCGATTTTATG
CACTTCATACTCGTGGTTAAGAAGAGGGTTCTCCTAATGTGGCTACCAATATGTTGAAAGTCTTCAAACTTGATATATAT
GTTTTATTTGATCCCGATGCTACCTTGTCTTTTGTGACTCCATATGTGGCTAAGAGGTTTGATGTTCTTCTGGATGTATT
ATTAGATACTTTTTCTATCTCTACTCATGTTGGTGATTCTATTATGGCTAAGAGGGTCTATAGAAAGTGTCCCATGTCCT
TGTCCCATAATGTTACATTTGTTGACTTGGTAGAGCTTGATATGCTATATTTTGATGTTATCCTTGGTATAGATTGGTTG
CACTCATGTTATACTTCTATAGATTGAAGAACTCGTGTAGTCAAGTTTCAGTTCCCGAATGAGCCTGTCCTAGAGTGGAA
ATGGGGAACTTCTATGCCTAAGGGTCAGTTTGTCTCTTGGCTTAATGCTAGAAAAATGATTTCTGCCATCTAGTTAGGGT
GAGGGATGTGGATTTCAAAACCCGTACTCTTGAGTCGGTCCCTATTATTAATGAGTTTTTGGGTGTGTTTCCAAATTATT
TACCCGATATTCCTCTGAAAAGGGAAATAGACTTTGATATGGACATTCTCCCAGATACACAACCTATTTCTATTCCTCAT
TACCGTATGGATCCGGAAGAACTTAAGGAGTTGAAAGAACAATTGAATGATTTGTTGGATAAGGGTTTCATCCGACCGAG
TATCTCTCTATGCTCCAGTTTTATTTGTTAGAAAGAAAGATTGTTCTCTTCGAATGTGTATTTTCTATCGTCAGTTGAAC
AAGGTGACCATTAATACTAAGCATCCTCTTCCAAGGATAGATGAATTGTTTGACCAACTTCAAGGAGTGAGTTACTTCTC
TAAGATTGATCTTCGATCGGATTATAACCAATTGAGGGTGAAGGAAGATGATATTCCAAAGATGACTTTTTGAACTCGGT
AAGGTCATTATGAATTTTTGGTTATGTCGTTTGGGTTGACCAATGCTCTGGTGGCATTTATGGATTTGATGAATAGGTTG
TTTAGACAATACCTTGACATTTTTGTGATTGTGTTCATTGATGATATATTTATCTATTCGAGAAGTGAGAATGAACATAT
TGATCATTTAAGGATCGTGTTGTAAATTCTTAAGGACCAACGACTCTTTGCGAACTTTAGCAAGTGTGAGTTTTGGTTAA
GGTTCGTAACTTTCCTTGGCCATATTATTTCAAGAAAGGGTATTGAGGTAGATCACAAGAAGATGGATGCGGTCTAGAGT
TGGCCTAGACCCTATCTCCTTCAGATATTAGAAGTTTCTTGGGTTAAGCCGGTTACAATAGAAGGTTTGTTGAGGGAATC
TCTTCAATTTTCTCTCCTTTGATTTCTTTAACTCAAAAGAAAGCTAATTTCATATGGTCCGAAGCGTGTGAGAAGAGTTT
CCAAGAGTTGAGAATAGACTTATTTCTGTTGCGGTGTTGACTTTACCAGAAGAGATTGATGGTTTTGTTGTTTATTGTGA
TGCCTCGAGAATTGGGATAGGGTATGTACTAATGCAAAATGGGAAAGTTATTGCCTATGCCTCAAGGCAACTTAAGATTC
ATGAGAGGAATTATTAGGGGTGTCAAATGGGCGGGTTGGGTTGAAATTGGAGATATTAAAATGGGTTGAGATAGAAATCG
GGTTGGGTCTTGACCCGCCCACATTTACTTTGGGCTCGAATGGGTTGGGTTGAAATGAGCTAAAAAATGGGTTTGGTATT
GACCCACCCAATTTGACCTGATTAATCTCAATAATTTTAACATAGTGATATTTAACTTTTATAATCACAATTTAAAGATT
ATGATATGAGTGTTCTTTACCACCCCGGTAAGACTAATGTGGTGCCAGATCCTCTTAGTCGGTTATCTGTGGGTAGTGTT
GCTCATATTAAAGAAGGTAAGAAAGATTTGGTTCGAGACATTCATAGATTGGCCCGATTAGGTGTTCAGTTGGTGGACTC
CACCAAGGGTGGTGTTATGGTTCACAACGACTCAAAATTGTCTTTTGTGGCGGATGTGAAAGCCAGCAAGGTCTTGATCC
AATTTTGTTTAAATTAAAACAAGCGGTTCTTAAGAAATCCGTTGAGGCTTTCTGCCGGTGGCGAATGGTGTCCTTAGATA
TCAAGGTCATTTGTGTGTTCCTAATGTTGATGAATTGCGGGAACTAATCTTGTCAAAAGCCCATAGTTGTCGATATTCCA
TTCACCCGGGAGCCACCAAGATGTACTGTGATTTACGGGAGGTCTACTGGTGGAATGGATAGGTTTGTCCCAAGACATTA
GCATTCCTACTTGGAACTGGGAAGATGTGAACATAGACTTTATTGTTGGTTTGCCTTGCACCCGGCGACAACATGATTCG
ATTTGGGTTATAGTAGATCGGATGATGAAATCGGCTTATTATCTTCTCGTCAAGGTTTCCTATTCCATGGAGGACTATGC
CAAGTTGTACTTGAGAGAAATGGTCAAGTTGCATGGAGTGCCTTTGTCCATTATTTCGGATCGTGGTACCTAATTGACTT
CTCAGTTTTTGAAGTCTTTCCAAAAGGATTTAGGTACTCGAGTTAAACTTAGTACGACCTTTCATCCCTAAAACGATGGG
AAAGCGGAATGTACTATCCAAACTTTGGAAGACATATTAAGAGCTTTTATGATTGATTTTAAGGGAAATTAGGATGACCA
TTTTCCATTGATTGAGTTAGTTTATAACAATAGCTATCACTCGAGTATTGATATGGCTCCATTTGAGGTATTATATTGTA
GGAGGTGTAGATCTCTTATATGATGGTTTGAGGTGGGTGATGTTGCCCTAATAGGTTCTGAGTTGGTACATGAGGCCATA
GAAAAGGTTTGACTTATTAGAGAAAGGTTGAAAACGGCTCAAAGCCGGCAAAAGTCATATGCCTATGTCAGAAGAAGAGA
TCTTCAGTTTGATGTTCATGATTGGGTTTACATGAAAATTTCACCCAAGAAGGGTGTAATGAGGTTTGGTAAGAAAGGGA
AGCTTAGTACCCGATATGTAGGCCCATATCAAATTTTGAGACATGTTGGTAAGTTAGCTTATGAACTAGATTTGCCAATT
GATTTGGCATCAGTGCATCCGATTTTCCATGTCTCTTTGTTGATGAAATGTGTTGATGATTCGACATCCATAGTTCCCTT
AGAAGGTTTGGGAGTTAAGGAGAATCTTTCTTAAGATGAAGTTTCGGTTGAGATTTTAGACCGGCAAGTGAAGAGGTTGA
AGAATAAAGAAGTAGCTTTCGTGAAAGTGTTGTGGAGGAATCAATTATTTGAGGGTGCCACTTGGGGAGGCCGAGGCCGA
TATGATGTCCCGATATCCTCATGTCTTTCCTCTACTCCTACTCTAGCTTGAGCTAATGTGTTTCTAATGGTTTGTTCTTT
GTTTTGGAGTCATGTATCTTGAATGATTTCATGATTTCATGATTTCCTTACTTTTCATGATTTATGAAAAGTTTAAATTT
TGAGAAAATGAGTCAATTTGATTAATTTCTACATGTTTATATGCATTGAGCATGAATAGCATGTAGACTACATGATATGA
TGTTATGAGCATGTTTTTAGGTTAGAGTTAATGTTTCCTCTTCAAATGTTAGCTTGGAGTTGATGTTTCCTCCTCGGATA
TGTGTGTTGCATACATGCTAGGCTATTAGATTTATTTCCACTCCTTTTATGACGTTTTGATTACATCTTAGCTTGGAGTC
GATAATTCCTCCATTGTTATATGCATTTAGAAGAAGTTGCATTGATGGTTAGATTGTTAGTTCCTCTCCTACTCTTTTCG
TAGTAGCTTGAATGTGATTCTAGGACGAATAATCCCAATTGGGGAGATATTGTAACACCCCGAATTTGAAAAAGGGCAGA
GTAACCATTCTTAGGAGTTGCAGGTACTAGCCAACAGAGGTCATCCACGACCCATGGATAATACCACGGACCATAGGTGT
GGTTACTTGGTTGGCCACCCCAACTCACTACTAGAGGTCAAGAAGAACGGACTGACCACGGTCCGTGATCAAGGGTTCGT
AGGTCAGGACCCCAGAAACCACTTTCTTACCATGGACGACGACCACGCAGGATGGACCGTCGGTCAGCCCACGGTCCGTC
AACCAGGTTCTGTGGGTCCTGATTGACAGTTAAGTTCTAAGGGCAGTTAGGTCTTTTCCAAATTATTTTATCCCTATACT
ATGTCATTTTACCCTTCACTAATACCCCTATATAAACGTCTTAACCCCAAATTTCCCTCAAAAGAAATCATTCTCTCGAA
TTTGTAAAATAAGAACTCTCAAATAATTCTCTCTCTAGAAAGATTGAAGAAGAATGATTCAACCCAGGGTTCCAAGTCAA
GTCACACTTCCTCCATTGATGATAAGAAATTGGCTTCAAGTTATGACAATTGTCATCCATGGATTTTGTAACACCCTGTA
GTTTAGTAGGCCAACTAGGGCTAAGTGTGAGGGCAACAAGATCCAAGGCAAGGGAAGAGCCAAGGCCAAGGGCCAAGGGT
GCCCTAAGGTTTCCTAGCACTGCCCCACTTCACGACCACCACCACGGCTCGTGGTGGATAAGGCAGTAACTACCTTGAAG
CTGCCTCAAAATGGCTCACCTTCACGAGCCACTTCACGGCTAGTGGTGAAGACCACAACTTGTGGGAAGGCTTGTGAAGA
TGCATTAAAGTTTTGGAGTTGAAGACACGTTAGCCTAGCCACTGCCCAAGGACCACAACTCGTGGAGCCTACCGGGGTGC
CTGTCACATGGCTGCCTAGTGAAGGCAAAATTGGTAAATTCCTATTTAGGTGGTTATTAAATGTGGTCATTTTGTATAGT
CTTAGTACACCTATATAAGCTATTTTAACCCTTTAACCACCCCAATTAAGTCATTATTTTCAAAGACCCAAACTAAATTC
CCAAAAGCTCTCCTCTCAAGAATTCTGTCTCTAGAAAACTCAAAGAAGAAGAAGAAGAGGGTCAAGCTAGGTCAAATTCC
TCAAATATTCTAAGACTTTTGAGGGATTTGTATCCAAGGTATGATATCTTATATATCAATGGATTGTTCCATCCATGGAG
TGCCCTAGAATTCCCCTAATTTGATGAAGAATTCCCCAATTCAAGTTAGAGTTTCTTCAATATTAAGGGCTATGATGTAT
GCCGATACAATTGAATGGATATTGATTGTTTATGATTGAATTAGTAGTGAATCATGTTATTATTGTGAAATTACATGTTT
TCCATATCTAACCCTAGTCTAATTGATAAAATTGAAGTAATGTGGGTCTATGCCTTAAGAAGGGAATTGAGGATTTAGAG
ATAATCTTCTAGGGTTGGTAATATGTGTAGTAATTGCTTGAGGGTAAAAGAATGTATATATGAATTAAATTGGATTAAAG
TATACATGACAAATCATGATTAGTAATGCTTGATATTTACCCTTTATGATGATATAAGACTAGAATTGCTTAAGAATGAA
GTATGTGACTAGAATGCCTTGTGATCTAGGTGTGTATGATGATTGCAGAAGTAAAGCTTTGAGAGTAAGGCTTGTAGTCA
TGAATGTTGATTACTAGCCAATATGATAATTTATATATGTTATGGCCCTAAGAGTGAAGCTTATATGATAATAGTAGACT
ACTAAATAGAATTGTTGTGGAAGGACTTTACCCACCTAATCTACCTTAAGTATTATTGAATGTATGAAGTGATAGAATCA
CATGAGTTATGTTTATATCCTTATGTAATATAATCATTCTAGATATGTTGATTCAATATGAACTTTGATCCTTGAAAGGG
TAAGACATGATATGATGCATGTTTTATGATTTATAGTATATGCTTTATGAACACTTTGAGACTGAACTGTCTATGATTAT
GATATGTTGTTGTGTTGTTGAAAAGATATTCTTATATACACACTTATGCATGAATATGATAGGATATGAAAGGTTCTCTC
ACATATAATGATTCTAGGTTAAAAGGTTTGCTCACCTAAAATGAATCTAAGTCCAAGGACAATGAAATATGACGAGGCTT
GTGGTGATTCCCCAAAGACCTTTGTATGAGAGGAATGTGAGGTGAATTCCCTTATTCCTAATTAGATAAACATGAAGTGA
TTACCCATGTCATGATATGGGAAGTGTGTGGTGACTACCCATAACATATAACTTGTATAGCAAGGAAAGAGGTGAATACT
GATTAGCCTTAAAAGTGATACGGAGGTGAATACCTATATCATATTATGATGGATATGGAGGCGAATACCTATATATTATT
AAAATGAATATGGAAGCGAATACATATATCTTATTAAAATGAATATGGAGGAGAATACCTATATCATATTAAAATGAATA
TCAAGGCAAATACCTATATCTTATTAAAATGAATATGGTGGCGAATACCTATGATTCCTTAAAGAAAACATGGAGGCGAA
TACCTATGATTCCTTAATATGTATTATGTCATGAACAATGAATTGCAAGGATTGTAGCTTGAAAGACCTTGTAATGATAT
ATATGACTTGAGGTGACTTCCCTTGTTTATGAAAGGTGAGCTAAATATGAGATCAAAGAGATGATCAATATGTATGATGA
CCTAAAGTGGTACTTAGCATGGGTGAGATTATTGGGTCTTATCCATGCATTGCACAAGTATGACTTGAAGTTACATATGA
AGTGTTTTCTCATATGTTTTATGCTTAGCTTGGATTGTTGCTATAGTTGCCTTCCTTGATACGTTTGACTAATGGTGGGG
TTCCCTTTTTGATGAAAATTAAGCTAAGGATGAGATCAAAAGATGGTAAGTATGCTTATGAATTTGATGGCCTAAAAGTG
GTACTAGTATGAATGAGATTATGGGGTCTTATTCATACATTGCACAAGTATGTTTCGAATTTACCTAAGAAGTACCTATG
TTATGCTATGAATATCTAAGGATTTACTATGCTTATGAACATGATATATTTCCTATACTTATGGATTATGCCTTATGTTG
ACTAATGCTTATATTATGTCTATGTTGGAGATTATGCCTTTACCTATATTGTTATGCTCTTATGATGTTATGCAAGCTAT
CATATTTAGTACATTATTGTAGTAACACATATTCTTGTCTACATTCTTATTAAATATAGGATCCGGCCTTATTGACTTCC
ATACTCGTGGTTAGGTTCATAGTAGAGCAAGGGACAAAGATTTAGTGAGTCCTCATAGCATCGAGGACTTGATCATCCTT
TCCTTTTATGTCTTTCTTTTATGGTAGAACTATTGTATGGGCTGTGCCCCTAAGACTTCAATGTATTAGATGGTTTGCGA
CAATATTAAAGAGTTCTACTTTATTTTTATGAGACTTAGATTGTTATGAGAAATGTTTTAAATTTCTACAGTTTTCTATT
ATCTTATGTTATGATATTCTAAAGGGCTTGTATGAGGCCCCTTCGGAGTTGAGTACACCATGTTACATCTAGGGTGTACC
CCTGGGTCGTGACAAACTTGGTATCAGAGCATAAGGTTTAGAATGGTTCTAAGATTGTCTCAAAACCACGTCTAGTAAAG
TCGTGTTTATAAGTGTGATGTGTGCCACATTTAGGAATGAGAAGCTATTGGATGCCTAGGAAACTTCACTTCTTCATTCT
CTAAGTGGTTCCATAGAGTTTAACTCTATTAGGTCTCTCTCCTACACTTATCTGATGGTCTTCAGAATAAGAAAATGTTG
GTGGTGTGATGAGTTCAAGATTTGGACACATTTAGATCTTTGTTTAAATAGAATTAGTGTCCTCAAATGCTTAATTTGTG
CCAATAACTGATGTAAAACCCTTGATTTTTAGGTACATGAATTGAGGAACAAAGCAACGACACTAACAAGCAAAAAGGAA
CAAAACAAGCTGAAAGGACAAAGAAAGGCAGCCTGGTGATCACCAAGTTCACTTGGCGAATCTCTGAATGGCTAACTGAC
CGCCTAAAGTTTCAGTGTGCCAACCCCTGAGGAAAGAAACCTAGTCGGCGAGAGAAAAGAGCAGTCGAGCTCACCGAACC
ACTCGGCGGTTCACCGAAATCTCCCTAGATCGCCTTTGATTTCATGATTTTGTTGAGTTTTGTTTTGTAACTCTCGGTGA
GAAGCCTGAGCTCGCCGAAAGTCTCCCTTGATTGCCCTTTTCGCGCCCCTAACCCCTAAAAAATACTGTAACCTTTCGCG
GGCTAGTATGATCTCGCCTAATGGTGTCGACGATTCACCGAACGGCCCTATACATCCCCGACTTGTCATTTTTCTAGAAA
ATTTTCTAGCCAATCCTTTCGACGATCCCGATTTGGCTCGCCAAAGTGATTCGGTGACTCACCGACCGGATCAGCAGTCT
TTCTGCAATTTTCTTGAAATTGTTTCTAATACTTTATATGGTGTTTTGCTGATATGGCTAGACAAAAAATAGAAGGTCGA
GACATGCAGCCCCGCAAGATGATTTCTGCAATTTTCTTGAAATTGTTTCTAATACTCTTCGCAATATATTTTTGGCGACT
ACAAATACTTTTTCAAACATTTTATTTTAGTATCATAATCATTTTGGATCTTTTACTCATTAGAACAATCTATTATTAAG
TTTTTAGCATTGGGAGACAGTTTTCTCTAGTTTTCCTTAGCCTTGAGGGATTGAAAAAATTCACTTTTGAGAAATTGGAA
GTGGGTCTTTGAGAATCTTCAAATTGGAGCATTGTAAGGACGAAATCAATCTTACCTAGCTGATGGATAATCAATTTGGT
AACGATTTTTATCTTTTTATGATGTCTAGTTAAAACCCCAATTCTTGAGGTGTGATTATGGGCTGATTTAGCTTATGGGT
ATTGCTAATTATTAGTTTAAATGCTATTTAAAAGTGAGTTTAATCATTAATCGTGGTTTAATTTAAGAATTGTAGTTGCA
AATGTAGTTCTATGTTTGTGTTATTGGCTTGCTCGAGAGAAAGGTTTTAGAATTAAAATTATTGATTAATGGTTTATGGG
TATTTGGTTGACCTTGGTTCCGCTCGAGAGAGTGAATCCTAAACCCAATCCCAGATATTCAACTCGAGAGAGTGAACGAA
TTAAGGTGTGGGATGCTTTTATTTTACATGCTTGTTGATCTTCGAGAGAAATCACTTCATTCGGGGTAAATTGTTCGAGA
GAAAATTTACCTCCACTATAGCCTAGCTTACTCACTAATATCTAGCTATTTACTAATAGTTGCAATTATCCATTTGTCTA
TATTAGCCTATAATCAATCACATCCCATGAACCCGTCTCATTATTGTTATTTCGTATTGTTGTGACTGTTGTTTGTAGTT
GTTAGCTTAAACCAAAACCCCTCTTTGACATTTGTGTCACCCCTTAATTTGAATGATATCTTTATTCGATAATATTTATT
CCTATGGCTGATTTGACCATTTTCATACTTCCCAATTGAATCTTAAACGCGTACCGCTCCTTGTGGGATTCGACCCTAAC
TCATTTAGTTGGGTTTTATACTGATTAACGGTTATTCACGCTTAGAATTGGATGAAGGTTCTTTGAAACATTATTAATCA
TTGTGATACCAATTATGGCTATGTGACTAGATAGAATTTGATATACTAGATTTATATTGCATCCTTAGGATGTATTGGTT
GCATTATTGTTTGTTTTAGTGATGGTAGAACCTGACTTAGTCATGATGAGTTTTGGGGTATGTTGATAGATTTGGTGAAT
AGGGTGTTTTTAGTAAATGTCTAGATGTGTTGAATCAGTAGACTAATTTAAAAGGGTAGTAGTGTAATTCACCATAGTTT
AGAATCATCTTGACTGATGGATGTGAAAGCTTAGTAACAACTTGATCCGACCTTAGAATTGAAAGAAATGATGCTTAGAA
GAGTCTGTATACGCTTAATCCCAAAGGGGAGATGATCTCCTTAGATAGCAATGCCGTTGAGTGTTCTGGATGTTCATGAT
TTAGGTTGGCTTGAATTTCTAACCTTAAAAGGGTGTAATGTGTTTGTGAAGTTTAGTCCCCGTCTTATAGTCTAATATGG
TATTTTGAGGATGTTAGTTGAAGGTACTAGTTGGGAGGCCGAGGCCAATGAGATGTCCCGATATCCTTATATTTTCCTTC
TACTCCTCCTTTAGTTTGAGATGATGAGTTCCTCTTAGTGGTATTATGTTTTGGAGTCATGTGTGATTTAGATGTTCCCA
TGATTTCCTTATGTTATGCATATTCATGAAAACTTGTGTTTTGAAAGAACATGAGTTTATATGATTGTTTTGCTCATGTT
GTAGTGCATTGAGCAAGAATATTTATAGACTTCATGAGATGTATTTATGATCATGTTGTAACTTGGAGTTGAGAGAATTC
CTCCTTGAAGTATGCTTTAAAGTATAGATTGAATATAAGCCCCATGAGATTGCTTTGAGCATGTTTTAGTGTGGAGAAGG
TAATTCCTCCTTGAACAAAAGAATTGTTGAAACTTCATGCAAAATGGGTTATTAGATGTAGTTCTTACCTTCCTTGTGAT
GCATTGAGTATGTGTGAGTTTGGAGTTGATGTTTCTTCCTTAGTTGTGTGCATTTAGATGTGTTGCATGCACGATGGGCT
GCTAGTCAAGAGTCATTTGCTTAAGAGGTGTTTAGGATAGTCATTTGAGGATGAATGTTCCCAATGGGGAGATATTATAA
CACCCAGTGGTTTAGTAGGCCAACTAGGGCAACAAGAGCAAAGGCAAGGGGCAAGAGCCAAGGCTGCCCCAAGGTTTCAT
AGCACTACTCCACTTCACGACCACCACCACGGCTGGTGGTGGCTAAGGCAGTAGCTACCTTGAAGCTGCCTCAAAATGGC
TCACCTTCATGAGCCACTTCATGACCAGTTGTGAAGACCACGACTCGTGTGAAGGATCGTAAAGATGCCTTAGAGTTTTG
GATGCCAAGACACCTTAGCCTAGCCACTTCCCAAGGACCACGGGCAGGACCATGTCTCATTCTAGGGACCACGGGTCGTG
GAGCCTGTCGTGGTGCCTGGAACAAGGCTGCCTAGTGAAGGCTAAATTGGTAAATTCCTATTTAGGTGGTTATTAAGTGA
GGTAGTGTTGTATAGTCTTAGTACACCTATATAAGCTATTTTAACCCTTTAACCACCCCAATTAAGTCATTATTTCCCAA
GACCCAAACTAAATTCAAAAAATCTCTCCTCTAAAAAATTCTCTCTCAAGAAAACTCAAAGAATAACAAGAAGAAGAAGA
AGAAGAGGGTCAAGCTAGGTCAAATTCCTCTAATATTCCAAGCTGTGTGAGGGATTTGTATCCAAGGTATGATAGCTAAT
TCAACCATGGATTCTTCCATCCCCTAGAACTCCCCCAATTTGATGAAAAATTCTCCAATTCAAGTTAGGGTTTCTTCAAT
GTTGTGGGTTATGATATATGTTGATCCAATTGAGTGGATATTGATTTTTATGATTGAATTAGTAGTGAATCATGTAATTA
TGGTGAAATTACATGTTTTCCATGTCTAACCCTAGTCTAATTTATGGAATTAAATTAATGTGGGTCTATGCCATAAGAAG
GGAAATTGAGGATTTAGAGATAATCTTCTAGGGTTGATGATATATGTAGTAATTACTAGAGAGTAAAAGCATTTAGACAT
GAATTAAATTGTATTAAAGTATACATGATGAATCATGACTAGTAATGCTTGAGATTTAGCCTTTATGATGATATATGACT
AGAATTGCTTAAGAATGAAGCATGTGTTTAGAATTCCTTGTGATCTAGGTGTGTATGATGATTGTAAGAAGTAAAACTTT
GAGAGTAAGGCTTGTACTCATGAATGTTGATTTATAGGGTTTTGAAAGTAAAGCCAATATGATGAGATATGTATGTTAAG
GCCCTAAGAGTGAAGCTTATATGATAATGGTAGACTCCTAAATAAAATTGTTGTGGAAGGACTTTACCCACCTAATCTAC
CTCAAATATGATTAAATGTATGAAGTGATAGAATCTCTTGAGTTATGATTATATCCATGTCTAATGTAGTCATTCTAGAT
GTGTTGATTCAATATGAACTTTGATCCTTGAAAGGGCAAGACATGATATTATACATGTTTTATGAAGTATAGCATATGCT
TTTTGAACACTTTGAGAGTGAAGTGTCTATCATTATGATATGTTGTTGGGTTGTTGAAATGATATTCTCATATACACACT
TATGCATGAATATGATATGATATGAAAGGTTCTGTCACATAGAATGATTCTAGATTGAAAGGTTTGCTCACCTAAAATGA
ATCTAAGTCCAAGGACTATGAAATGTGCTCAGGCTTGTGGTGATTCCCCAAAGACCTTTGTATGAGAGGAATGTGAGGTG
AATTCCCTTATTACTAATTAGTTAAACATTTAGTGATTACCCATGTCATGATATGAGAAGTGTGTGGTGACTACCCTTAA
TATATAACTTCTATAGCAAGGCAAGAGGTTAATAGTCATTAGCACTTAAAGTGATATGGAGGTGAATACCTATATCATAT
TATGGTGGATATGGATGTGAATACCTATATCTTATTAAAATGAATATGGAGGCGAATACCTATATCTTATTAAAATTTAT
ATGGAGGTGAATACCTATATCTTATTAAAATGAATATGGAGGCGAATACCTATATCTTATTAAAATAAATATGGAGGAGA
ATACCTATGATTCCTTAAAATAAACATTGAGGCGAATAACTATGATTCCTTAATATGTATTATGTCATGAACAATGAATT
GTAATGTTTGTAGCTTGGAAGACCTTCTATGATATGTATGACTTAAGGTGACTCCCCTTGTTTACGAAAGGTGAGCTAAA
TATGAGATCAAAGAGATGATTAATGGGTATAATTACCTAAAGTGGTACTTAGCATGGGTGAGATTATGAGGTCTTATACA
TTCATTGGACAAGTATGACTTGAAGTTTCTTATGAAGTGTTTTCTGATATGTTGTATGTTTAGTTTGGATTGTTGCTATA
GTTGCCTTCTTTGATATGTTTGACTAATGGTGACGGTTCCCTTGTCTATGATAATTAAGCGAAGGATGAGATCAAAAGAT
AGTAAGTATGCTTATGATAATTATGGCCTAAAAGTGGTATTAGTATGAATGAGATTATGGGGTCTTATTCATACATTGCA
CAAGTATGTTTCGAATTTACCTAAGAAGTACTTCTCTTATGCTATGAAGATCTAAGGATTTACTATGCTTATGAACATGA
TGTATTTCCTATACTTATGAATTATGCCTTATGTTGACTAGTGCTTATATTATGTCTATGCTGGAGATTATGCCTATGCC
TATGTTGTTATTGTCTTATGATGTTATGCTAACTATCATATTTAGTACATTATTGTACTAACACATACTCCTGCCTACAT
TCTAATCGATTGTAGGATCCGATGATATTGAATTCCATCCACGTGGCTAGGTTGATAGTAGAGCAAGGAGCAAAGATTTG
GTGAGTCCTCATAGCATCGAGGACTTTATCTGAAACGACCCCAAAAATGCCCGAAAATGTGCTTCGGAAACACCTATAAT
TGTAATTTCCATATATCTCAAAATCCGTGCATGATTTCGGAAATTCGACTTCACATTCTTATTCAGGGGGTCAAATTGAG
TGGGAAATGGGTCTAACCCGAATTTTAGAGCAACCGTATCAAAATTCGAAAATCGCAAAAAATGCAATTTTCAGGGTCAA
CTTTAAAGGGGCATATCTCTTAGCACACAAGGAACTGGAAGGGCCTCTACCCATTAAATTAAATCCCTTCGAGTTAGCTT
TCCAATCCAATTGGTTTCACCTCATTCCGAGTTAGGACGAAGGAGTTATGATCATTTTCGTAAAACCTGTCCGGGCAGAA
ATGCATTTTCCAGTAAGCTAAATTACTGTAGCGGGCAGGGACGTTTTTATTTTATAAAAAAGAGGATTGTCCCATACTTA
GTTATATTTCTTTCTAGCTTCAAAACACTCAAAAACACTCTCTAATCCCTCTCCAAAATTCCACCAAGATCTTCAACCAA
ATTCAAACATCTCAAGTTCTAATTCCGGATTCAAGACTCAATATCAAACATCAATTCTCCATTCCAATCTTCATCAAGGA
TTCTCCAAAGTTGAGGTATGTGGGTTGATTGTGGAAACCTTCCTTTCCACAAGTCCAACCATTTATCCTCTATTTTACTT
CAAGTTTATGGATCCTTATGATCATTTATGAACTCTTGAATTATGGAATTATTACTACACATCTTATTATGGTCTATTTT
TGTATATTATCATGAAATGGAATGATTATATGATGTTTATGGTTTTCATGCCTCAATGATCAAATTATGAAGGTTGTTAT
ATATGTATATATATATGTGTATGTTGTTGGTGGGCTGTTTTATATGCATTTTGAAATTGGTTGGACTTAGTACTCTTGAA
ACACATGATTTTATTTACATGAACAAGTAGCCCACCATATGTTTGATAAAATGTCATTTATAGAATTCTTATGAAATGGA
AGGTCCAATGTACGTCCTATGAGTCGGATGATTATATAAGTATTGAAATGATGATGAAATGGATACATGTATATGATTTT
CTCTATATAGTGTGTGAGTCGATCAAGCCTAGCTCGGGGGGTTGTAGGCCCGGGTAACCGTATCAAGGGGTTTGTACCTT
GGTTGCCTAGTACGGGGGGTAGTAGGCCCGTATAACCGTATCGAGGGGTTTGTACCTTGGTTGCCTAGTACGGGGGGTAG
TAGGCCCGTATAACCGTATCAAGGGGTTTGTTCCTTGGTTGCCTAGTACGGGGGTAGTAGGCCCGTATAACCGTATCGAG
GGGTTTGTACCTTGGTTGCCTAGTACGGGGGGTAGTAGGCCCGTATAACCATATTGAGGGGTTTGTACCTCTTTCGCCTC
TCCAAGGGGGTGGTAGGCCTTGGAAATACTATATTGATGGTCACTCACTACACATATACTATGTCCTACTAAATATGATT
TTTATATAAGCATCATTATACATATCATCTCATTAATATGCTATCTATCGGGTACGATTATGCATTTTTCCTATGATGTC
CATCTATTGTAGCATTGCATTGCATCCCACATACTTAGTACATTCAAACGTACTAACGCATACTCTATGCCTACATGATG
TCACCATGTAGGGACCGGAGCACCGCTTGACCATCCTCCTCCGCGTGGCTAATACGATTTCCTATCAAGGTTATTGGTGA
GTCCTCCATTCCGGGGACGTTGCTCATGATCTTTTGCTATGTATAAGACTTTTCTTTTTAGTTATGTTTTGACTATGAGG
GTGAGCCCGGTAGTTTGTCTTGGCCCCCGCTAAGTACTCATGTTTAGAGGTGGTGTTGGACAAGTTGTGTATTATGCTTG
AGCTTGACTCATCTATGGTATTTATGTACCATTTCTTCTTTTTTTCTCTTGCTCCCTTAGTCCCGATTTCCCCCTTTGAT
TATGCTTATTGCTTATGGTCATTTTAATTGCTTCCGCGACCAATGATGTGTAAGATACGCTATGAGGCTTGTTTGGGGTT
CCTTCGGATTCCCCATTCGCCGGTCACGTCTAGGCCCTAGGCTTGGGTCGTGACATTATCACCCTTTCCTTTTATGTCTA
TATTTTATGTTAGAACTATTGTATGGGTTGTGTCCATAAAACTTCCATGTCTTAGATGGTTTGAGACAATGTTAAAGACT
TCCGCTTTGTTTTTATGAGACTTAGATTGTTATATAAAATGTTTTAAATTTCCGCACTTTTCTATTATCATATGTTATGA
TATGCTAAGGGGATTGTATGAGACCATTCAGGGTTGAGTACGCTGTGTTACATCTAGCGTATACCCCTGGATCATGACAG
ATTCCTTCCATTCATGGTGTTCCCAAATTCTCTTATTTTCAAAGTTAGGAATCCCCAATTGAGTTAGGGTTTTCTTCAAT
TGTCATGGATTCTCATGATTATTGAATATAATGATTGAATTATGATCTCTTATGCATTAATTGATGAAATACTATCATTT
TATGATGATTCCCCTATGAACCCATGAAACCCCATGTTATTTTCAAGTTATCATCATATGATATGGGATTTTGATTATGA
AGGAAGAGTTTTATGAAATCAAGCATGTATTGATAAAATTACATGAATTTATGATGAAATCCATATCTAACCCATATTTT
CTAAAAGATTGAAAGTGGGTTTTGAACCTTGAAAGGTAAATTCTGGAATTATGCATTTTCTTATGAAATCTATGCTAATG
TTTTAAGGATGCTTTGAGAGTAAAGTATCAATGATGATGTAATGGTTGTGTGGTTGAAAGGATTTTCTCAAATCCACATG
AACATATGATTGTGAAAGGTTCTCTAACATAATAAGGATTCTAGTGTTGAATGGTCTTCTCACCTAATTGAATCAACTAT
TAAGAGCTATCCTAATAGCTTAGCTTGGATTGGTTATTGAATTATACCTTTCTACTGATAGTGACTTAGCTTTGATTGGC
AATATGGCATGCCCTTCCATGGATAATAAGAACAAGTAAGAAACGACTATTCCGTGGGATTTATGGGTAGCACCGAGGGG
ATATTGAGATGGAAGCTCACCCGTTAGCAAAGGTTGGGTTTCTATAGGCAATATCCTTATCCCTTACCTATGTGTCCACA
TAGGATGATTGTATAGATAGACATTAGCTAGTTGATCCACCTAAGCTAGAAGTTCATGGTCTTTACCTTGGCAAGTAAGA
CAACACTTTTCGGTGTGGGAGACACAGGGGGATAATGTTATACCTCACATGGTCTCTATTTCGGTTAAGACTAATTCCCA
TAATAATAATGAACTAAGGTTATTTCAAGAAGTAAATCATATGTGTTCAAAGGCTTTAAATGATGATTAGCTTGCATTGA
CCATGTTTTATGGCCTATGTTTTATAACCCTTTTATTTCATTTTTAGCTTGGTCAATTGCATGTCATGAAATGTCCTCTT
TTAGCATGATTTAAATGTTTTAGGCATAGGTATCATACTTGGCACATTGTTTTTGTAACACCCCGGAAACTAGTAAGTTG
AACTAGTGAGTTCTAGAGCATTTCATACGATTTTGGAGTGTGGGATGAGGATTAAAAGTTGTAAAAATGATCCCGTACTT
AGAATAGGGGTTTAAGGGTTAGGGAGGCAAGGTACGACCCCTCAAGGACCACCCAAAGGGTCCTTGAGGAGGACCCTTAA
AACAGCCCAAAAACAGTAATTTGGCAGCACCTATGGATGCCATCTACTGGCCGTAGATGGACCCATGTCACGTAGGTTGG
GGCCATGGGTCAAGGCATGTCATGGACTGCTAGTTTATCCAGAACCACCACCCACGGAGATGAAGTACGCTCCGTGACTC
CATTCACGATCCGTAGGTGGTGGAGTCGTAGGTCATGCCAAATTTTGAGTTTTAGTTTTAGTTAGGGGACTTAGGGGTTA
AGAGAGGTTAGTTAGTTAGTTATTTAACCACCTATAAATACCTAATGGACCCCTAAACTAATTTATTTAACTAACTCATC
TAAGACCCCAAATTCTCTCCAAAAATCCTCTTTCTAGAAATAATAATAAAAGAAGAATAAAAGAAGAAGAAGATGAAGAA
GAAGAAGAAAAAGAAGAAAAAGAAGAAGAAGAAGAAGAATAAGCAACCTAGGTCAATTTCCTCCATTGATTCAAGCTTGA
TTAGGGATTTGAAAAGAGGTATGTTCACTTAATCATCTATGGGTTCTTCCACCCATAGAGCCCCCTAGGTTTTCCCCCAA
TTGAGAAATCAAAAACCCAATTCTAGCTAGGGTTTCCTTCTACTTTGCTGGTAGTGCTTAGGTATGATTCCAATCTAGTG
GATAATACCTAATTCTAATTGTATTAGCATCTAATTATGATATTATAATGAATTCATATTATTTATATGGTAAACCCTAG
TTTTAATTGATGAATGTGATATTTGTGGGTTTATGCCATTAGAGGTGAAATTGAAGGTTCATAGTTGATCTTCTTAAATC
AATGTCATGTGTCGTAATTTTTCAAGGTTAGGAACACATAGAAGTGAATTGAATTATATTATAGTCCAATTGATGGATCA
TGACTTGAAAAGTTAGAATTGAACCTTTATGAATCAATATTGACTAGAATCACCTCCTAATGAAGAATGTGATTGAATTA
CTTTAAAATCTAGGTATGATGATGAGATTAAGAAAAAAAACTTGAAGTAGGGCTTGTAGTCATCAATGTTAGGGCTTTGG
GGGTGAAGCCAATATTATGAAATTTTGTTGTGTCTTGCTTCACTCTTACACACTTAGGCATAAAGATGCTAGGAGATCCA
AGGTTCTCTCACATACAATGATTCTAGGTTGGCATAATAACTTAAAATGAATCAAAGCTTGTTAGTCTAGAATAGCTTGA
CGTTGTGACATATGTTCCCTTCATGTATAGCTTGGCTTAGTAGGATAAGACCAAGATTGATAGCTTAGGATGACGGATCT
ATACTCTTCTAAGGGATATCATGACTTGGCATTGTAAAATACATTTCATGGTAGCATGAGTTAGGATTAGTCATGGTAGC
CTAGGATTGAGTATTTATACTCTCCTATTGGTTGCTTGATCTTGCATTGTTAGGATGCCTTCAAGGTAGCATGACTTGAT
TTGGCCAAGACCATTTCATGGTAACCTTAGGGTTAAGGATTTATACTCTACTAAGGGTATCTTAGGATTGAGAATCATAC
TCTCCTAAGGATAGCTCACTTAGCATCTTGGAGTGTTTGTGAGGGTAGTTTGACTATGCATTGTAAAATGCATTTCAAGG
ATAGCTTAGGATGGAGGACTTATACTATCCTAAGGATTGTTTAGGATTTAGGATCCATACTTTCCTAAGGGTAGCTTGAC
TTTGCATTGTAAGATGCATTTCAAGGGTAGCTTGACTTTGCATTGTAAGATGCATTTCAAGGGTAGCTTCAGTTAGGGTT
AGTCATGGTAGCTTGGGATTAAGGACTCATACTTTCCTAAGGATAGCTTGGGATTGAAAATCATATTCTCCGATGGATAG
CTTGCATTTGTATCATAGTATACTTGTAAGGGCAGCATGACTTAGTTGGTCTAGGACTATTTCATGGTAGCTAGAATCTA
ACTTCGTCACAATGCACCATCTCGACATAGAAGTATAAAAAATGGGACTTAGCCCTTACATCAATAAGAAGTCTTGAAAA
TAGGAAGTATAACAATGTCTTTCAACAAAAGCAAAGAACTAAACATAGAAGCTAGATCATAGGGTCTTGTCCTCGGATTG
GAGTACTCACCAACTTGGGGAAGCAACTCCAAGTGTCTTGAGAAGTAAGCTTGAATCCTCAATTGCCCGAACCTAAATGT
TTGGGAAAAGGGAGAAGATATGGGTTAGTACAACACACGTACTAAGGTATGGCTACTATGCATAAAAACCATTGAAACAT
GCATAAAAGGACATTTTATTCGAAACATGCTTTTTGCCAAGTAAATCCAATATGCACACAACTTAAGTATCATAGTCCAA
ACCAACATAATATCATCCCAACACGTAGAGAGCACAATCAATACTAGTGCAATGCAAAGAATGGAACCCATAACCCTATT
CAATGCCAAGTATCACATTAAGCAACCTACTTCATGCATATATTCATAAGATCATATTTCATCATAACTTACCACATTCA
TAATGATCATACATAACATAGATTCAACATACATAAGTGATGATAATCATAATCATATGAGAACACTACTACAACCATCT
CTTAGGATCCCATAAGTGAAATGTGCAAGAGAAGTCTCATACCCTCCCTTACACTATGTAGAAACCCTTAAGAAAGCCCT
AGTAAGAGTTCACACCTTTCATACCTTCATTTACTTTTACATTAGGGAAATATTGCAATAACCGACATAGACTATGAGAG
CTACATGGAATCCAGTGTTCTACTCCCACAATGAAAAGAGAGGGTTAACACTTGCCTAAGGTGTAACCATTCGTACATAG
GTATCTAGGTGGATCCACTAAGCTAGAGTCCTATGTGGGCACATAGTTAAGGGCCAAGGAGATTGCTTCTAGAAACCCTG
ACTTAATAAATGTGGGGGTTTCCATCTCATGATACAACACATACCGTAGGTAATCTGAACATGCTAAACGTGAGGAAACC
CATGTGGGAAGCCTGACTTACTAAACGTGAGACCCTCATCTCATTTACATGCCCTTTCGGTGCTAAGCGTCTGATTCCCT
TTTGTAATCATCTTTAAGTCATCACATTAGTTCACATTAGCCTTTACTAGTCTCTTATGTAGACATCTTATCATAATAGC
TCATATGTGTTCATAAGTGAGTAATAATCCTTTCAGTTTAGAAACACTTAGCAAGTGAGTGAACCTTTCACTTTACATTA
CACTACAATCATGAGAACTACCTTTCAATCATATAGCAATAATACCATAATATACATACATACTTCATAGCTAATTCAAG
TGTAGAGGGTTAAGGATAAGGAAACTAGGTCATCAACACCACAACAACACATTAGGTATAGCATCATTACAATCAAAGTA
ATTCACCTTTCATACTTGAGTTCAAAGAAGAACTAATCTTCATACCTTCTTGCCCTCATGGGACATCCGTACTTCAATTA
CCAAACAATTCATAACCAATACATAATACAAGGTAATTCATGAAGTAAAAACATAATCAACATTAATATTAGCAATTGAC
ATATTCCCTTCATAGCCTTCATTCAAAGACTCAACCCTAATTTCATAGAAATTGTACATAACCTAGGGTATAATCATCAT
ACTAACATGAATTACTTAACATCACATTCAATTCATAGCCTTCAATCATTATCCAACACAAACTAGGGTTAGAATTAGGA
AAAAAAAAGAGAAACATCGATCTCATGGGGAATTCTTCAAGAAACTACCAACACAACATAAATTAATCCATAATTGTACA
TATAACATCAATCAAATCAGTTTATAACATCAATTTCACTTTAGAAAGAAGACCCACATTTTTAGATTGAAACTTAGAAA
TTGGAGATTTTGAAATTCATCTTGAAGGGGCCTCTTGGGGAAAGGAATCCCAAGAGTGATAAGCAACCATACCTTATGGA
TGAATCAACCATGAAAATTTGAGTTGAAACCTTGGAGAGTTGGTCTTCTTCTTGAAGTTCCAATCTTCTTCAATGGAGTT
CTTGAAAAGAGAGAGAGAGTAGAGAGAAGGAGGAACTTTAGGTTTAGATCTTTGGGTTTTTGTGTTTTATTGATAAAAGT
GAGGTAAATTGACTTAAAAATAATTATATACACGTCCCCTAAAGTACCCTAAATACCTCACTTAAATGGACTATTTAATG
AAGTAAAAATATATTTCTAAATATCTGTATTTTCATCGCGGAACAAGTCCGCGACGCGGAGCTATTTCCTGAAGATATTT
GGAATTAAATTTTGGGACAGTAGAGTCCGCGACACGACTGCATTGTGAACTGAAAATTTTCTCCTTGGGGGAGCAAGTGT
GCGATGCGCCCTCATTCCCTTTATGCACAACCTGCAAGCTACTTTGGCAACTTGCTTGGCCAAGGTTGGGGCCCTCCTCG
GGGCCCCTTAGTATGGTCCCGAGGAGTTGTATTCAAACTTTTTGACCCTAGGAACATATATTTAACTATTTTAAACCTTT
TCACCAGATTATACCATCATACGACACTCCCAAACCTGCCCAAAACCTAAGGACACACTAGAACACATTCTTCTTTAGTT
TCCAGACGTCGGTGTTGTTTCTTGACGTTTAGACTTCTACTCTTCCAAATCAAGTCAATTGCATTGATTAAGGTTTTGAA
ACATCATTTTAACTATTTTTAAGTCATTATTCATAAGGTGAGGCTCTAACTTAAGTCATAGAATTTCTGAGGTGTTACAA
ATAGCATGGTCTAGCCTATTAGGGGGTTATTCCATGGTAGCCGTGAATTGAGAAATAGAGTTCATTCATGGGTGGTGACT
TACCTAGTACTAAATAGAGAAGTACCTTAAATGAATAGAGTCAAATAGTCAAGAGGGACTAGTCCCAAACTAGTGAGCAT
TCATGATACTCTAGAGGAGTACTTAGTGTGGATAGTAGTATGGGATGCTATCCATACATGACACAAGTATGACTTGAGGC
TAGTTGTGAAGGGCTCTCTTATGTAGTGTATTTTAGTTTGGGTTCTTTCCATAGTTGCCTTCCAAAATATGATTGACTAA
AGGTGATAGTTCCGTTGTCTACATGAAGTAAGACAATAGTAAGTCCAAAGGAGGGTGAATATGACTAGGATAAATTCAAG
GTTATACTTAGTGTGAAGGGTAGTATGGGATGCCTTTCATGCATTTCATCAGTGTGCTTTGAGGTTACCTAGAGGTATGG
TGCCCTTATGGTATTGAAGCTGATAGACTTGATCATGTATATGCGCTATGATTAAGATGACTAAAAAGGCGTGGGTGGTA
TTATGTGATGCTATTCATGCTTCGCACTTGTATGGTTTTGAGGTTACTTGAGAATGGTTCTATTATGGTATAGATGACTA
AGGGTGAATTATACTTATTATGATTATGACTTATCTCCTATGCTTATTAACTATGTCTTATGTTGACTTATGATTATATG
ATGCTTATGTTGGATATTATGCTATGACTATGTTATTATCTCTTATGTTTATGTCTTATGTTGACTAACCATTTTGAGAT
GCTCTTGTGATGTTGTGCTAGCTATCATACTTGGTACATTTTGTACTAACGTATACTTTGCCTATATTTTAATCAAATGT
AAGGTTTCGGAGATTGTGTTCCTTTGGAGGCTAGGTTTTTAAGGAGCAAGAAGAGTTGAAGATTTGGTGGGTCCTCATAG
CTTTGAGGATAAACCCATTATTTCCTTTGTCTTTATTTCATGTTTTTGAGACTATTGTATGGGATGTGTCCCTAGATTTT
AATCTAAAGTATATTAGATGGTTTGAGATAAAGTATAGAAAGGCTTCCGCTTGATTATATGAAAATGACTTCGATTGTAA
AAAGTTTTAAATTTTACTGTACTTTCTATTATCTTATGTTATGATATGATAAGGGCTTGTAAAGACCCCTTTGGGGAGAA
GTACGCCATGTTATGTCTAGGGGTACCCCTAGGTCGTGACAAACTTGGTAATCAGAGCACAAGGATTTAAATGGTTCTTG
GATTGTCTCAAACCACGTGTAGTGGAGTCTTGTTCATAAATGTGAAGCGCGCCACATTTATGAATATGAGGCAATTGGAT
GCTTAGGAAACTTCACTTCTTCATTCTCCAAGTCTTGACATATAGTTTAACTCTATAAGGTCTCTCTCATATACTTTATC
CAATGGTCTTTAGGATATGACTACTCAAAGGTCTTATAGTACAAGGAGCGTGGGAGAAAGGTTGGTTGTGATGCCAATTA
TGGCTATGTGACTTGAGAGATTTCAGATGATAGATTGTGATATTGTTTTTAGTATGAATGATGCTTCATTATTGCCTTTA
TGTTATGAAAGATGTTTATGTTTAGTTGTGAGGTTATATTTAGTTGTTGGTAGAACCCGACTTAGTCATGATGAGTTTTG
AGGTATGTTGATAGATTGGTTGAATAGGGTGTTTAAGTAATGCCTAGATGGGTTGAGTAAATAGACTTCTCTAAGAAGGG
TATAAGTGTAATTACCATGGTTTAGAATCATCTTGTGTGATGGATGTAAAATCTTAAGTGATGACTTACTCCGGCCTTAG
AATTGAAAGAAGTGATGCTTTGAAGAGTTTGTATAGGCTTGCTCCCAAGGGGGAGATAATGTGCTTAGATAGCAAGGTCG
TTGAGTGTCCTTGATGTTCATGAGGTAGGTTTGCTTGAAATTATCACCTAGAGTAGTGTAGTGAGTATGAGAAGTTTAGT
CCTGGTTTGTTAGGCTCATGTGAGATATTAAGTGGTGTTAGTAATGTTGCTTCTGAGCTATAGTTGCTTAGTGAGAACCT
TTCTAATTTAGAAGTACCAGTAGAGGTCTTAGACCGACAAGTTAAGAAATAGAAGAACAAGGAAGTTGTTCCATAAAGTG
GTAATGAGTGTTCTTTAGTAAGGAATTTGGTTAAGAGTGCTACTTGGGAGGCCAAGGGCCAATGAGATGTCCCAATGTCC
TCATCCTTTTCCTTCTACTCCTATTCTAGCTTGAGGTGATAGGTTCCTTTTGATTTGTTTTTTATGAAGTCATCTGTGAA
TAGTATGTTTCCATGACTTTCTTATGTGATGTATGTTGATGAAAATGCTTAGGTCTTAGTAGAAATGACTTATATGCATT
ATTATTCCTCATGTTGTAGTTCATTTGAGTAAATTTGCATATAGAGTTCATGAGATGATTATATGAGCATGCCCTAGTTA
TTGGAGTTGAAAGATTCCTACTTAAATAAATGCTTTTGAGAGTAAATTGCATTTAGGTTCTATGTGTGTGTTGAGCATGT
TTTAGCTAGGAGATGTTAGTTCCCCTTGAAAATGAATATATATAGAATATCATGCATTTTGGGTTGGTAGAAGTAGTGCC
TACTCCCTTGTGTTGCATTGAATGTGTTTAGCTTGTAATTGAAGTTTTCTTCCTTGGTTATGTGCATTTAGATGTAGTGC
ATGCATGATGGGATGTTCGCTTAGAGTTGTGACTTTAAGAATTATTTAGAATCATCATTACAGGACGAATGATCCCAAGG
GGGAGATATTGTAACACCTCAGACACTAGTAAGTTGACCTAGTGAGTTCTAGAGCCTATCGTAAGAGTTTTGGAGTGTGG
TATGAGGATTAAAAGTTATAAAAATGATTCCCTTACTGAGAATAAGGGTCTAAGGGTTAAGGAATCAAGGTATGATGCCC
CAAGGACCACCCAAAGGGTCCTTGAGGAGGACCCTTAAAACAGCCCAAAAGTTGTAATTTGGCATCACCAACGGATGCCA
TCTACTGGCCATAGATAGACCCACACCACGTAGGTTGGGGTCGTGGGTCAAGTCCTGTCATGGCCTGCAATTTTATCCCC
AGAACCAGCACCCATGGAGGTGAAGTACGCTCCATGACTCCACCCACGATCCGTAGGTTGTGGAGTCGTAGGTCATGCGA
GATTTTGAGTTTTAGTTTTAGTGAGGGGACTTAGGGGTTAAGTTAGTAATTAATTAGGGGTTAAGGGTGGTCGTTTAGTT
AGTTATTTAACCACCTATAAATACCTAATAGACCCCTAAACTAATTCATTTAACTCATTCATCTAAGACCCCAAATTCTC
TTCAAAAAATGCTCCCTCTAGAAGTGAAAAAGAAGAAGAGAAGAGAAGAGGGCAGCAACCTAGGTCGATTTTCTCCATTG
ATTCAAGCTTGATTAGGGATTTGAAAAGAGGTATGTTAGCTTAATCATCTATGGGTTCTTCCACCCATAGAGCCCCCTAG
GTTTTCCCCCAATTGAGAAGTCATATACCCAATTCTAGCTAGGGTTTCCTTCTACTTTGTGGGTAGTGCTTAGGTATGAT
TCCAATCTAGTGGATAATACCTAATTATGATTGTATTAGCATCTAATTATGATATTATGATGAATTCATGTTATTTCTAT
GGTAAACCATAGTCTAAATTGATGAATGTGATATTTGTGAGTTTATGCCATTAGAGGTGAAATTGAAGGTTCATAGTTGA
TCTTCTTAAATCAATGTCATGTGTAGTAATTGTTCAAGGTTAGGAACACATAGAAGTGAATTGAATTAGATTATAGTCCA
ATTGATGGATCATGACTTGAAAAGTTAGAATTGAACCTTTATGAATCAATCAAGACTAGAATCACCTCTAAATGAAGAAT
GTGATTGAATTACCTTGAAATCTAAGTATGATGATTAGATTAAGAAAGAAAGATTGAAGTAGGGCTTGTAATCATCAGTT
TTAGGACTTTGGGGGTGAAGCCAATATTATGTGATTTTGTTGTGTATTGCTTCTCTCTTAAACACTTAGGCATAAAGATA
CTAGAAGATCTAAGGTTCTCTCACATAGAATGATTTTAGGTTGGCTTAATAACCTAAAATAAATTAAAGCATGTTAGTCT
AGAATAGCTTGAAGTTGTGACATTTGTTCCCTTCATGTATAGCTTGGCCTAGTAGGATAAGACCAAGATTGATAGATTAG
AATGCAGGATCTATACTCTCCTAACGGATAGCTTGACTTGGGAATTGTAAAATGCATTTCATGGTAGCATGAGTTAGGAG
TAGTCATGGTAGCCTAGGATTAAGGATTTATACTCTTTTATGGGTAGCTTGAACTAGCATTGTTAGGATTCCTTTATGGT
AGCATAAGTTGGTTTGGCCAAGACCATTTCATGGTAGTTTTAGGATTGAGGATTTATACTCTCTTAAGGGTAGCTTTGGA
TTGAGAATGATACTCTCCTAAGGATAGCTCACTTAGAATCTTGGAGTGCTTGTGAGGGTAGCTTGACTATGAATTGTAAG
ATGCATTTCAAGGATAGCTTAGAATGGAGGACTTATACTCTCCTAAGAATAGCTTTCGATTGAGGATCCATACTCTTCTA
AGGGTATCCTCACTTTTCATTGTAAGTTGCATTTCAAGAGTAGCTTGAGTTAGGGTTAGTCATGATAGCTTGGGATTGAG
GACTCATACGCTTCTAAGGATAGCTTGGGATTGAGAATCATACTCTCCCAAGGATAGCTTGCATTTATATCATAGTATAA
TTGTAAGGGTACCATGACTTAGTTGGTCTAGGATTATTTCATGGTAGCTAGAATAGGACACTTGTACCTTTCCTAGAGTA
GCTTGGACTTGCATGTTAGTGTGCCTTCCAAGGTAGTTAGCTTATCTTAACCTAGTTATGTTAGTGAAATGATAGCATGG
TCTAGCCTATTACGGGGTTGTTCCATGGTAGCCTTGAATTGAGAAATAGAGTTCATTCATGGGTGGTGACTTGCCTAGTA
CTAAATAGAGAAGTACCTTAAATAAATATAGACAAATAGTCAGGAGGGACTAGTCCCCAACTAGTGAGCATTAATGATAG
TCTAAAGGATTACTTAGTGTGGATAGTAGTATGGGATGCTATCCATACATGGCGCAAGTATGACTTTAGGCTAGTTGTGA
AAGGTTATCTAATGTAGTGTAGTTTAGCTTGGGTTGTTGCCATAGTTTCCTTCCAAGATATGATTGACTAAAGGTGATAG
TTCCCTTGTCTACATGAAGTAAGCCAATAGTGAGGACAAAGGAGGGCTAATATGACTAGGCTAACTTCAAGGTTATGCTT
AGTGTGAATGGTAGTATATGATGCCTTTCATGCATTGCACAAGTGTTCTTTGAGGTTACCTAGAGGTATGGTGCCCTTAT
GGTATAGAAGCTCATAGACTTAACCATGTATATAGGCAATGATTAAGATGACCAAAAAGGATACTTCGCTTGGGTGGTAT
TATAGGATGTTATTCATGCTTTTCACTTGTATGCTTTTGAGGTTACTTGAGAATGGTTCTATTATGGTACAGATGACTAA
GGGTCAATTATACTTATTATGATTATAACTTATCTCTTATGCTCATTAACTATGTCTTATGTTGACTTATGATTATATGA
TGATTATGTTGGAGATTATGCTATGACTATGTTATTATCTCTTATGTTTATGTCTTATATTGACTAACCATTTTGAGAAG
CTCTTATGATGTTGTGCTAGCTATCATACTTGGTATATTTTGTACTAACACATACTTTCCCTACATTCTAATCAAACGTA
GGGTTTCAGATATTGAGTTCCTTTGGAGGCTAGTTTTTTAATGAGCAAGAAGAGTTAAAGATTTGGTGGGTCTTCATAGC
TTCGAGGAAAAATCCATTATTTCCTTTATGTCTTTATTTCATGTTGTTTAGACTATTGTAAGGGTTGTGTCCCAAGAGTT
TAATATAAAGTATATTAGATGGTTTGAGACAAAGTATAGAAAAGCTTCCGCTTGATTTTATGAAAATAACTTCGATTGTA
AAAAGTTTTAAATTTCTCCATAATTTTCTATTTTCTTATGTTATTATATGCTAAGGTCTTGTATGAGACCCCTTCGGGGT
CAAGTGCACTATGTTACGTCTAGGGGTTACCCCTGGGTCGTGACAGCTTTGTACTAACGCATATTTTTGCCTATATTTTC
TCAAATGTAGGGTTCGATAGTAAGGTTTCTCAGTTACGTGGCTAGTGGTTGATTGCGAGGTTCTTAAGCTTTGGTGAATC
CTCATACTTCGAGGATGGATTTTTCATTGTTTTAGTTTTCATTCTTTTATTTCAGTTTTGGAAATTTTATATGGGTTGGG
CGCAATTTCATTCTATTATACTAAATGGCTAATGAGACATGTGCTTCAGACATCCGCTTTACTTTTATAAAACTATTGGA
CTTGAAATGTTGTCTTTACTTCTTTAGTTCTATTTCTTATGTTATGAATGCTAAGTGGCTTGTATGAGGTCTCTCGAGGT
CTTATACGCCATGTTACTTCTAAGGGGTACCCTTGAGTCGTGACACTTGAGAAATCTTAATGGAGTTGTGTAAGACTGAA
TAGTGAGGACTTGATGAAATATACTCTATGGATTTGAGCTAGGGATGGAATAATTGGAGTACTTTCACATTTAATTATAC
AAGCTTGGAGTAGTCTATCTACTCTAGGAATATTTGATGTTTAATTTGATAGGGTTTTTGTTATGGACGAAGACTACCCC
CCTAGATGTGACATAGTGAATAGAATCTCTAGAGACTCAAAGATAACCATTTGATATATCATGAAACTAAGATAAGAATA
TAATTGAAAGAATAATGAAAGAGAAATATAAATCTCAGAAGCTCAACTCAATATGATATCAAATTAGAGTGCAAAGACTA
CAAATGTGGAACATCGTATGTTTGACAACAAACCCCTACTACATAACTGTGGGTAGGACAAGCCCTAAATCATGAACAAT
CTGAAAACTAAAAAAAAGTTTGAAAAAATACAAACGCATAAGTGGCATGTCCCTAGAGAGTGAGGACTCACCAATCCCGA
ACTAAGTTTAATAGAATATGCACTAATAGCAAGATGGATGAGAAGTGTCTGATCCTATATTATAAAACAATATAGGCACA
AGAGATGTATGTGGCCAGTACATCGAAAGTACTGCGTATTAGAAATGATGCATGATTATAAGCATAATAATGTGATAAGT
CTGAAAACATGATAATGCATGACCAAATAATATATGACATAATCGGATAAACTAAGTTTGTAAAACATAGTACAAGGTCA
ATGCAATATTTTGAAAAGAGCCATAATCATATCATAAGTAAATCATAAGTCTTTTGTGGGAGGTACTATTTACTGGCATA
AACCATATGAGCCAAAAGGGCCTTGGTACTCATGTTAAGCTTAGTATGACCTTTCATCCTGAAAGCCGATCATCAAGCGA
AGCATACTATCCAATTTTGGAAGATATATTGAGAGCTTGACTGATTGACATCAAGGGTAATTAGGATGATCATTTTTCTT
TGATTGAGTTTGTGTACAGTAATAGCTATCCTTCGAGCATTGGTATGGCTCCATTTGAGACTCTTTATGGTAGGAGGTGT
AGATATCCTATAGGATGGTTTGAAGTTTGTGAGGTTGCTTTGATAGGTCCTGAATTTGTACGTGAGGATATGAAGAAAGT
TTGGCTTCTAATAAAAAGGTTAAAAATGGCTCAAAGTCAAGAAAAGTCCTACATCGTTGTTAGAAGAAAAGATCTTGAAT
TTGATGTATATGATTTGATCTATTTGAAAATTTCACTCATGAGGGGTTTAATGAGATTTGGGAAGAACAGGAAGCTTAGT
CCCCATTATGTGGTCCTTTATAAGATTATGAGGCGTATCGGTAAAGTTTCTTATGAACTTGATTTGCCTAATGATGTAGC
ATCAATACATTTGGTTTTTCATGTCTACTTGTTGAAGAAAGGTGTTGGTGATCCGACATGAATTTTACCATTGGAAAATC
ATGGTATAAAGGACAGTCTTTCTACTGAAGAGATTCTGGTCGAGATTTTAGACCGACAAGTGAAGAAGTTGAGGATTAAG
GAAGTTTCATCCATAAAAGTGTTGTGGAGGAATCAAATCGTTGAGGGTGAGGGTGCTACTTGGGAGGCCAAGGCCAATAT
GATGTCCTGTTATCCCCATTTGTTTTCCTCCGATCCTACTCTAGCTAGCGGTATTTAGTTTCTCATGGTTCATCATTCTT
GGTCTAATGTGTCTTAGTTGTTCTCATGTATCCTCATGAAACCTTGATTTTTCATAAAATGAGTTAACTTGATTGATTAC
TCCATGATTATGTGCATTTGAGTATGATTCACATGTATGCCTTATGAAATGATGTTTTGAATATTTTTGAGCTTGGAGTT
GATGCTACTCCTTAATATTGTGCATTTTGAGTTAGTTCCGTTCATGTTGGGCTGATATATCTTGTTCCCTACCCTCTTTC
TGATGTCTTCAGTTCAATTCGAGGAAGAGTGTTCCCAAAGGGAAGATATTGTAACAGCTGGATTTGGAAAATAAGGAAAA
TGCAATTTTTGGGTGTAGTCTGTGTCTACGGGTCAAATCTACGGGCCGTAGAAACATCTACGGGCCATATATAGAAACTG
TAGGAAGTGGGGAAAATAATCTTTTTAAAATTAAGTCCAGTACCCTTCTTACAGTTCACCAGGTCGGTCCCTCATTCATT
GTACGAGTTGTAGATAGGGCTCAGAATCCAGAAATAATGAAATTTTAAAGCCTTAAGTTAGGCTACGGTTGGTATCTACA
GTCCGTAGATAAACCTACAAACCGTAGTTGAGTGTGTTATAAGTTAGCCAAATAAAAAGGTCTCTCACCGTTTCTGCAAT
TGGAACATACGGTCCGCAGAAGGATTTACTGACTGTAGAAGTGGGCCGACGACTATTTCCAAGGGCATTTGGGTCTTTTC
CCTAATTGTCTTAAATCAAAACTACGTTGTTTTTCTTCTACCTAATCCCTATATAAGGTGTTTGGGACTTAAAAACTACC
CATTTTACAACCGCATTCTCCTAAATTTACAATTTCATTCTCCAAATTCCATCAAGTCTAAGGAAGAATAAGAAGAAGAA
CTAGGGTTCCATTCAAGTCTCCAAGTTCTCCATTTTCTTCGGCTTAAAGGATGTAGGTATGTGGGTATTCACCAGTGGAG
TCCTTTATTCTATGGGCTTCCCAAGGTTTCTAATTCTTCTCCAATTCTATTTCAATTGTTAAGTTAGGGTTTCAATTCAA
TATTTATTGATTCTCTTGATTTATGATTTTATTGATAAATCTCTATCTTCTAATGTGAATTGAATTGATTTCATGATTTT
AAGTTGAAATTACATAGACCCATGCATGATTTATGATTTTTGTCAAGAAGCCATGATGATGCTATGATGAACTCATGAAC
CTATGCTTTATGAACTTATGAAGAAATGTATTTTTTTATGAAGTTATTATGAATATATAAGGATGCTTTGAAAGGAAAGT
TTCGACGCTATTGTTAAAGGATTTTTCACAAGTTATTATGATCATGATTGAGAAAGGTGTTTCTTACATAAATGGATTTA
CATTGATGAAAGGTTTTCTTATCCATGTTGAATTATGTTTAAGAAACTATTCTACGGTTTGATTTTTCAAAGATGTGGAT
TGGTATTGATTATTGTCTTTTCTATGTTAAATTGATATTTGACATTTATCTATTTTGTTGGGATTTAAACTTAGCACCGA
GAGAGCTTTGAGGTAGAAGCTCAAGTAGGGTAGTCTCTAGCAGCAACTGTAGTCTCAAACTATGTACCCCCTTAAATTTG
TCTTTAATGACCTATCTAGTTGATCAACTTTAGAAAATCATGATATGTATGGATTCTACCTTGGCAAGTAGTTACCACTT
CTTTCGGTATGAGGGATATAACAATTCCATGATATAACTCTCGTGGTCTTATTGTCGGTTAAAGTTAAAATCCCACTAAA
TGATTATGTTATCTTCAAAGATTTTCTAATGTCCTTTACTTCCAGTGCATTGACTATATTCTATACTTTCCCAATTTTAT
TTCCTTTTTTTAGAAGACCCAATTGTTGATCATGTCTACATGATTTAAATAATTTGTACGATCATGTTCATGTTTATGCA
TAGTGGCCGATAATTAGTACATTCCATGTACTACCGCATAATTTTGCCTACATTATCTAATGCATGTAGAATCAAACATT
ACTACTCCACACCCTCGTCGCTAGTTTGTTACATAGACATTGAAGATTGGAGGGTCCTCATGTTCTGAGGACCGAGATAT
AATTTTGTTTCAAACCTTGTGTATGATGTATGTTAGGAGGCTTGTGTAAGATGTATGTTAGGAGGCTTGTGTAAGGCCTC
TCGAGACCTTATACGCCATGTTATGCCTAGGGTGTACCTTGCTACATGACAGATAGTTGCATCAAATTTAATGAAAATAG
TTATGAATAAATTATCTCCGCAACACTAACAAAAACATGGGTGAACAATTAAGATACAATATGTGGGTGTGGAGGTTAAA
ATTGATGTAATTGAACGGACCAAGGATCATGCTAAAAAGTTACTAGACAATCAAGGATAAGTTAGGTGATCATTATTGAT
ACAAATTTTCTTTCGATCTCAAAGTATCATGACACAAAAACTCCTTTTGATCTCATTTATGCAAATTTTAACTCAACCAT
TTACTTTACAATAATAGCTCTTTCAAGTAGACTTAGCAATAAGGATAAGTCTATAAATACTTTCTCAAGAAGAATGTAGA
AATGAAACCCACATTGCTAGTATCAAGCCATCTAACCACTTCTATTAATCCCTTTTAGGAATCAATCAAAGATCTGACCT
AGGATTGAGTTGGCCACCTTAACCCATAAATTAATTTCATCTTAAAAAGCTTGAATCATAATTGAATTGCAATAAAACAG
AGAAAACAACCAAACCCACTAAAATACATCAATACCCAACTTTATAATCACAGCCCTAGACCTAGGGTTTTTGCCACACA
TAATAAAAAGGAAAGAAATTATACCCAAAGTGATTTCATCCATTAATTTGTAGATAAGAAGCAAGAAACTTAAAGAACCA
CTTTGAATTTAACTCTCCATATAGTGATTACAAAGATATCAAAAACCCCAAAGACTAAAGAGAATGGAGAGAAAACTCAA
ACTCATTATCTAAAAGTTGGAATTGATAAAAGTTATATTTTCTCTCTCAAAATAACTTTTTATAGTTTCCCCAAAAATAA
ATTTGAAATTGTGATACTTGTCTAGCTCGTCAATGCAATAGGCGGATCGATGTTTCATCCCTCAGGTCACCCTTTCTTGG
TCACAGGGTTTAGGTGTTTGAATGCTCAATCGGCGGACTCGACTAAGTGATCCTTTTCTGTTGGGGGATTCGCCAATTTC
CACCTTGGTCGCCTTCTCAACCTTAATTTTATCTCAAAAGTCTGTCACATTATGTGGTGACACTCAACTCGCCTTTTCTC
ATTCAGTGGAACATGATATATCCAAACTTACACTTCACTTAAGAAGTATAAACAATCGATGTCAATTTATAGAACTCAAC
TGCAGTTGAGGTCAATCCCACTGAGAATTTACATACATAAATAACTTTTACTGACGCTTTTATTCAGTTGTTGATACTAT
TTCCTATAGAGAACAATTATGAAAGATGATATGGGGTTTAGTTTTGACGTTCAATTTAACACTAAGAACATGATCTTAAC
TTTAAAGTTGTGATAGTTGGTGAATAAAATGAGGATTGTGTTCCCTGTGACTTTATCAGTTAGTGTTGAATCGTTAACAA
TTTCCTATTCGATTTTTTGTTTCAAATTACAGGCGAGTTAAGTTTATCTAACACTTCTCACTCTTATTAGAGAACTTTCA
CTCTATTCCTCTCGGCCTTAGAGTGTTGTCAAGTTTTACCCTCGCATGTTTGGTGCAATATTCTCTTTTCTTAACATAAA
TTTTTACTCCAAATCAATAAATTAATTCTGGTTTTTCCTAACTACCACCTGTCTCTCGAACATGTGGTAGATACAAGCAA
GTTCTAATGCTTGCACTCATTAGAAAGAACATATAACGAAAGCCATGAATTAGGTTTTGCAACTAACAATTGTAGACACG
TAATTTCTTACCGAACTTAAGGTCTTACACCATTTCTAAAGCTTAAATATTTTATAAAAATCTAAATTATGTATTTTGAC
TTTTACCTTATTTTAGTAAGTTTATTTTAAAAAGATTTGAACATAACAAAAAACTGTGTATTTTCTTTTAATTTAGATTT
AATAAATAAGCTAATGTTTCTTAATTATATTTTTAGATTAACTATTAATTTTTTTTTCTATTTTATTAGTCCAAGATAGT
AAGTTAACATTTTTATTATTATATTTTATATATAATTTAAATAAAAATAATTACTAACCTAAACTATCCCATTAACATCA
TTAATCCACCACTCCCTCACATCTTCCCATTAATCCCCACTACTCTACCCCCTACTTACCTCACATTACTCCACTCCACT
TCCCACACTACAACACCCCACTCACCTCACATTAATCCACCCCACTTCCAACATTACAACAATCCTAAATATCCTATATT
AACACATACACTCACAAAACGCACGTTACAATTACAGAAAGAAGGGAAAAATGAAGAAGAATAAAAAACTAAAATCATCA
ACCAGAAAAAGAGATACATACAAAAAAATACACGCACACGACACAACCATCAACAACAAAAAAAAATCAACATTGCACAA
CACAAAGATTTCACACTATCCTAAGAAAACACACACGCACAAAAAAGAAAAAAAAAACACCTTGATTTTATTTTATTCTT
CTTTCAAACAATAATCCTACATTTACATCTTTTCTTCCTTACCCATTATTTTCACATCAACACAAATACATATACAATCC
ATACATCCACATAAAAAAAGGGTTTGTGAGCGTTCTAATTGAGTTTCGGTCAAGATATTGCAGTTCTTATTTCTTTATTT
AAGGTTCAACTTTACCTTATCTCTTAAAATTATTTATGGAATTTGATGTAATTTTATGACAACTTTTCCTATTTTTTTAA
TTCATAATTTGATTGAAATGAACAATTTGTTAGCTATTATATCTCTATTTAATGAATGAAGGTAGCTTTAACAATGAAAC
CAGGAGGTATGACTCAAGAGATTGACATTCCTACTTGGAAGTGGGAAGTGATCAACATGGACTTCATTACAGGTTTACCT
CGTACTCGCAGACAACATGACTCCATTTGGGTGATTGTTGATAGGTTTACTAAGTCTTCTCGCTCTTTGGCGGTCAAGAC
TACAGATTCGGCGGAGGATTACGCCAAGCTTTACATTAATGAGATTGTGAGGTTGCATGGAGTTCCTTTGTCTATCATAT
CAGATAGAGGTCCTCAGTTTACATCTCATTTCTGGAAGTCATTTCAGAAAGGTCTTGGTACTCAGGTTAATCTTAGCACA
ACATTTCATCCACAAACGAATGGTCAGGCAGAGCGTACCATTCATACCTTAGAGGACATGTTGAGAGCTTGTGTGATCGA
CTTCAAGGGTAGTTGGGGCGATCACCTTCCTCTTATTGAGTTCGCCTACAACAATAGTTACCATTCCAGCATTCAGATGG
CCCCTTATGAGGCATTGTATGGGCGTAGATGTAGATCTCCAGTTGGTTGGTTTGAAGTAGGTGAAGCAGCGTTGATAGGA
CCAGATTCGGTCTTTGATGCTATGGAGAAAGTGCAACTCATTAGAGATAGACTTAAGACTGCTCAGAGTCGCTAGAAGTC
TTATGCAGATGTGAGAAGAAGGGAACTAGAGTTCCAAGTTGATGATTGGGTTTTCCTAAAAGTGTCACCTATGAAAGGGG
TGATGAGATTTGGCAAGAAAGGGAAGCTCAGTCCCAGATATGTAGGCCCTTACCGGATCTTGAAAAGGATTGGTAAAGTG
GCTTATGAGTTAGAGTTGCCAGCAGACTTAGCAGCAGTGCATCCAGTCTTTCACATTTCTCTTTTGAAGAAGTGTGTGGG
TGATCCAGCATCCAAGTGCCATTAGAGAGTGTGGCCGTGAAAGATAGCCTTTCTTATGAGGATGTACCAGTTGAGATTCT
CGATCGTCAGGTTAGAAGGTTGAGAAATAAAGAAGTCGCTTCAATCAAGGTTTTGTGGAGGAGTCAGTCAGTAGAGGGAG
CTACTTGGGAAGCAGAAGCAGCCATGAAGTCCAAGTATCCTCACCTCTTTCCTTCCGATTCCATTCCAGCTTGAGGTAGT
AGTTCCTCATCGATTTTTCAGTCATTCATGCGTAAATTCAGTCTTAGAATCATGTTCCTTCAGTTTGTACTTGCATTTTC
AGCGTATTTGCATGTTCTTGGAACTCAGTTCAGTCAGAAATTCAGTTCTCAGTGTTCAGTGGTAGGGATTACAGCCCTCT
CCCTCTATTTCAGCTAGATTAGTCTTCATTCGAGGACGAATGGTCCCAAGGGGGAGATAATGTAACACCCCGTATTCAAA
ATAGACAAAAATGCAGATTTTGAGAAGTTGCAGGTGCAACTTACGGTCACCATCCACGGACCGCAGGTCAGACCACGGCC
TATGCTGGTGGACCGTGGTTCACCACTGCAACCCCTCCCCAGCCAGCTCAGAAAATTGGCTAAGTCCCGACTCACGGACA
GACCCACGGTCCGTAGATCAGACCACGGTCCGTAGATCAGACCACGGTCCGTGGTCTGTGTCCGTGGATCAAGACCTCCT
TTACCCAGCTTCAGTCCCGAACTACGGTTGACCAGCACGGACCGTCATTCGATCGACGGTCCGTAGGTCTGACCCTAGAT
CGAAGGTTAGCAGCCAGTTAGCTGAAAATTCTGATGGGTCAACTTCAGATGGTCATACCTTTTAGCACAAAATGAATTAT
TTGTCTCATGACCTATGGTTAGATAGATAATTGAATTATCTTTCCAACGCCACTAAGTTTGCAAAATTCTGACCTCCGAG
TAAAAAGTTATGCCCGTTTTAGTGAAGACCTGTCTGGCAGACTTGACCTACGAACCCAATCGACGGACCGTCGATTGATT
GACGGACCGTCAGTCAGGTCCGTCAGTCACTCCGATGGCAGCTAATTTAAGGGTCTTTTGGTCTTTTCCTATATCATTTA
ACCCCTAAGATACGTCGTTTAAACCCTAAATCATGAGGTTTTAATTAGTTTAAGCCTAGAAATATAACTAGAACTTACCT
AAGTCAAATCATTAATCAAACTTAGAAGAATTAGAACGTTAAAAGGAGAAAAGAAGTCAAGAACCCTAGTTCAAGAACGC
ACTAATTTTCCTTCAGTTCCAGCCCCGAAATCGAAAGATTTCTTCGTGGAATTCGTCACCAAGTATGTGGGATTTCACTA
GTGGGTTCCTTTCGCCCATTAGGTCCCTAGAATTCAGTCAGATTCTTGATCCCACAATTATGAACAGACCTAGGGTTTCT
AGAATTTGAACAGATCATTATGAGTTAGTTATTTAAATGTTCCAAATCAGATTATCATGTTATTGCTCAGTTTATCGCAT
GAATTTCAGAACCCTAGCTATGTATTTGCTTAGTTCTTGAATTACACATGCTAGGTCAGATATTTCAGTATTCAGTTATA
CATGCCTCAGTTTATGAATGCATCATTATCAGATTAGTTGTTGCATTCGCAGTTTGCATGTTCAGTTCGAGCTATCCAGT
ATTTACAGAAATTCAGTCATAACCAGTTAACTACTTAATTCATTGGGAGTAGCATCATACCGAGTTGGACTAGGGTTTCA
GCGTATCCATATAGTCCCAGAACTACGAGCCACGTAGGTGTAAGTCCCCTCTGTGGGCAACATCAGTTTAGTGATCACGC
CAGCATGTCTTTATACCTCTGGCAGGGTATATTGGGTCCTCTCGATGGGGCGTATACATCGGACTCCACATTTAGCTCAT
GTGGTTTTATGTCGGTTATTAGTAGCTCCCACAGTTCAGTCAGATTCTATTGCATTGACCATTTATCAGTATATTCAGTA
TTCAGTCTCAGCATGTTATAAATTGGTCATTGCATTCAGTTAGCTCAGTATTCAGTATCTATATCATGTACAGATTATTT
CATCGCTTTATTGCTTTGTTCAGTTATATGTTATTTTAGCTTTACTCTATCCTGCATGCTCAGTACCTTTCAAGTACTGA
CGCATACGTGCGCTACATCTTCTCGTGATGTAGGTTCAGGTTCTCAGTATCCAGATCACGCTTAGATCGGTTCTCGGTCT
TCAGTTCAACATAATCAGTGGTGAGTCCTCATTCTCCGAGGACAATAGTCACGAGATTCTTTTCAGTATTTTAGTCTTTA
GTTTCAGTTTTGCTAGATCTAGTTGGGGCATGTCCCAACATTTCTAGTCAGTTTAGCGGCTTATTTCAGATATAGTTAGA
TTCAGCTTAGTATCTTGAGTTTGATATTTCTTTTGTATTAAACTCTCATATTTGATATATTCAGTTACAGTATATGGGTA
TTCCCCATCTTTTCAGATTTATTTATGATTTAGCTTCCGCATCAGTTTATTTTCTTTAGTATGCTCATGATCATGCCAGC
AGGGTTAGCTTGGGATCACTTGTGGTCCTACGTCCCGTGTCCGCGTCTCGGGGGTAGCTCGGGGCGTGACAAACTTGGTA
TCAAAGCATTAGGTTTAAGTGTCCTAGGATGTCTGAAAAGCCGCACTAGGTAGAGTCCTTTTCATGGGTGTGTAGTGCGC
ACCACATCTAATGAGAGGGAGGCTACAAAGTGTCTTAGGAAAAATCTTCATTTTCTTGTTACTCTTATAGTGCGTAAGGT
ATGATCTAAATTCCATTCTAACTCGACGTTCTACGTTTCAGTGATCATGCCTTCTCGTAGAGCTTACTCTAGAAATGCGA
ATGCCAGGATTACAAACGCAGCTCCTCTAGTTCCAGATCAGGAAATCTCAAATGCTGAATTCAGGAATGCCATTCAGATG
TTGGCTCAGAGTGTCGCTAACCAGAACAATCAGCGGGTTCAAGCTCCTGTGAATGCAGATGGTGGATCAGCAGCAGCAAG
GGTCCGTGACTTTGTTATGATGAATCCTCCAGAGTTCTTAGGATCGCAGACTGGTGAAGATCCCCACAATTTCTTGGATG
AGATCAAGAAGATCTTTGAGGTAATGTAGGTCACTGGGAATGATCGGGTTGAGTTAGCATCTTACCAACTTAAGGATGTA
GCTCATATCTGGTATACTCAGTGGAAGGAGAACAGGGGTACAAATGTTGCTCCTATTACTTGGGAATGTTTCAGTGAAAC
CTTTCTAGACAGGTTTTTCCCCATAGAGTTGAGAGAAGCAAGGGCCCAGGAATTTATGAACTTAAGGCAGGGTAACATGA
CTGTCCAAGAGTACGGGCTCTAATTTAACCAACTATCCAGGTATGCTCCTCACATGGTTGCTGATTCCAGGGCTCAGATG
TATAAGTTTCTCTATGGAGTGTCAGACTTAGTGAAAACAGAGTGCAGGAGTGCTATGTTGTTAGGAGACATGAACATCTC
TAGGCTCATGACTCATGCTCAGCAGGTTGAGGGTGATTATCTTAGGGAACAGGCTAAAGATACTAAGAAAGCAAGAACAG
GTAACTACGAGTATTCCCAACAGAAATCGGGTGGTGGAAATTGCTCGCATTTTCAGCAGAAGTCTTCGACTCAAGCCCCT
TCATCAGCTAGTGTTCCATCCCCCAGGTTCCGTAATGATCAAAAAGGTAGGGTGTCAGGCTCTAAGTCTCAAGGTAGTGT
TTCAGGCAACAAAACCTACCCAACTTGCCCGAAATGTAGTAGGAACCATCCGGGCGAGTGCCTTGCAAGTAAGGAAGGAT
GCTTTGGGTGTGGCCAGTCTGGTCATAGATTGAAATATTGTCCTTCAAGACAAGGTCAAGGAGGAAATAATGGTAGAGCT
CAGTCTACAACTTCAGCAGCACCAGCAGGTCGCCCGACTCAGCAGGGTAACTCTTCTGGTACTGGTGGCGGACAGCGCCA
AAACAGGCTTTATGCTCTTCAGGCTCGTCAAGATCAAGAAGATTCTCCTGATGTAGTCACTGGTACGTTACGAGTCTTTG
ATCTTGATGTTTATGCATTGTTAGATCCAGGGGCTACTTTGTCTTTTGTAACTCCTTACATAGCAGTCCAATTCAGTGTT
AGTCCAGAAACTCTTTCAGAACCCTTCTCAGTCTCTACTCCAGTCGGTGACCCAGTTATAGCAAGACGGGTATACAGAAA
TTGCCCTGTCACAGTCTCTCAGAAAGTGACCTCAGCAGATTTTGTAGAGATAGAAATGGTAGACTTTGATGTCATTCTAG
GCATGGATTGGTTACATTCATGTTATGCCTCAGTTGATTGTAGAACTAGGGTTGTTCATTTTCAGTTTCCAGACAAACCA
ATCTTAGAATGGAAGGGTAGTAGCTTAGCGCCTATGGGTCGATTCATTTCTTACCTTAAGGCCAGAAAGATGATCTCTAA
GGGTTATCTCTATCATTTAATTCGGGTTAAGGATTCTAGTTCCGAATCCCCAACTCTTGAGTCAGTTCCTATAGTTAGTG
AATTTCCAGAAGTGTTCCCAGAAGATCTTCCTGGAGTTCCTCCCGAAAGGGAAATAGACTTTGGAATTGATCTCCTTCCA
GATACCCAGCCTATCTCTATCCCTCCTTACAGAATGGCTCCAGTTGAGCTTAAGGAATTGAAAGAGCAGTTGAAAGACCT
TCTAGATAAGGGCTTCGTTAGACCTAGTATTTCACCATGGGGTGCACCAGTATTGTTCGTAAAGAAGAAAGATGGTTCTC
TCAGAATGTGCATTGACTATAGGCAGTTGAACAAATTCACAATCAAGAATAAGTATCTTATCCCCAGGATTGATGACTTG
TTTTACCAACTTCAGGGTGCTAGTCTTTTCTCAAAGATAGACCTTAGATCAGGTTATCATCAGCTTAGAGTCAGAGATAG
TGACATTCCGAAGACAGCCTTCAGGACTCGGTATGGTCATTATGAATTTGTAGTTATGTCATTTGGACTAACCAATGCTC
TTGCAGCTTTCATGGATTTGATGAACAGAGTGTTCAAGCAGTAGTTGGACTTGTTCGTTATCGTCTATATTGATGATATT
CTCATTTACTCTAGGAATGAGGAAGAACATGCAAGTCATTTGAGAGTTGTTCTCCAAACACTCAAATATCGCCAGTTATA
TGCAAAATTTAACAAGTGCGAGTTTTGGTTACAATCAGTTGCCTTCCTTGGGCATATTGTGTCTAGTGAAGGAATTCGAG
TAGATTCCCAGAAGATAGAAGCAGTGAAGCAATGGCCCAGACCTACCTCTGCTACAGATATCAGAAGTTTCTTGGGTCTA
GCAGGTTATTACAGACGGTTTGTGGAAGGATTTTCATCCATAGCCTCACCATTGACTAAGTTAACTCAGAAAAAGGTTAA
GTTCCAATGGTCAGATGATTGTGAGAAAAGCTTTGCAGAACTGAAAACTAGGTTGACTACAGCTCCTGTCTTCACTCTAC
CAGAGGGTTCAGATGGTTATGTGATCTATTGTGATTCATCCAGAGTCGGCCTAGGTTGTGTATTAATGCAGCGAAGTAAG
GTTATAGCTTATGCTTCCAGACAACTTAAGGTACATGAGAAGAATTATCCAACTCATGACCTCGAGCTAGCAGCAGTGGT
GTTTGCACTTAAGATTTGTAGACATTACTTGTATGGTGTTCACGTAGATGTGTTCACAGACCATAAGAGCCTTCAGTACG
TGTTCACCCAGAAAGAGTTGAATCTTCGCCAGAGAAGGTGGCTTGAGTTCCTCAAGGATTATGATATGAGTGTGCATTAC
CATCCTGGTAAGGCAAATGTAGTAGCAGATGCCCTTAGCAGACTATCTATGGGTAGTGTAGCACATGTTGATAAAGAAAG
AAAAGAGCTAGCAAAGGATGTTCACAGACTTGCTCGCCTAGGAGTTCATCTTATGAGCATATCAGATGGTCGTGTAAGGG
TTCAGAATGGGGCAGAATCTTCTTTGGTAGTAGAGGTTAAGGAAAAACAAGATAGTGATCCAATCTTGCTTGAACTTAAG
GGTGCAGTCCACAATCAGAGAGTGGAGGTTTTCTCCCAAGGGGGAGATGGTGTACTTCGCTATCAAGGTAGATTGTGTGT
TCCTGATGTGGGTGAATTGAGACATCATATTCTCGAAGAAGCCCACAATTCTAGATATTCTATTCATCCAGGTGCCACTA
AGATGTACCGTGATCTGCGGGAAGTCTATTGGTGGAATGGTATGAAAAGAGCTATAGCAGATTTTGTGGCTAAGTGCTGC
AATTGCCAGCAAGTAAAGGTAGAACATCAGAAACAAGGAGGTATGACTCAAGAGATTGACATTCCTACTTGGAAGTGGGA
AGTGATCAACATGGACCTCATCACAGGTTTACATCGTACTCGCAGACAATATGACTCCATTTGGGTGATTGTTGATAGGT
ATACTAAGTCTTCTCGCTTTTTGGCTGTCAATACTACAGATTCGGCGGAGGATTACGCCAAGCTTTACATTAATGAGATT
GTGAGGTTGCATGGAGTTCCTTTGTCTATCATCTCAGATAGAGGTCCTCAGTTTACATCTCATTTCTGGAAGTCATTTCA
GAAAGGTCTTGGTACTCAGGTTAATCTTAGCACCGCATTTTATCCATAAACGGATGGTCAGGAAGAGCGTACCATTCAGA
CCTTAGAGGACATGTTGAGAGCTTGTGTGATCGACTTCAAGGGTAGTTGGGGCAATCACCTTCCTCTTATTGAGTTCGCC
TACAACAATAGTTACCATTCCAGCATTCAGATGGCCCCTTATGAGGCATTGTATGGGCGTAGATATAGATCTCCAGTTGG
TTGGTTTGAAGTAGGTGAAGCAGCCTTGATAGGACCAGATTCGGTCTTTGATGCTATGGAGAAAGTGCAACTCATTAGAG
ATAGACTTAAGACTGCTCAGAGTCGCCAGAAGTCTTATGCAGATGTGAGAAGAAGGGAACTAGAGTTCCAAGTTGATGAT
TGGGTTTTCCTAAAAGTGTCACCAATGAAAGGGGTGATGAGATTTGGCAAGAAAGGGAAGATCAGTCCCAGATATGTAGG
CCCTTACCGGATCTTGAAAAGGATTGGTAAAGTGGCTTATGAGTTAGAGTTGCCAGCAGACTTAGCAGCAGTGCATCCAG
TCTTTCACATTTCTCTTTTGAAGAAGTGTGTGGGTAATCCAGCATCCAAGTGCCATTAGAGAGTGTGGCCGTGAAAGATA
GCCTTTCTTATGAGGATGTACCAGTTGAGATTCTCGATCGTCAGGTTAGAAGGTTGAAAAATAAAGAAGTCGCTTCAGTC
AAGGTTTTGTGGAGGAGTTAGTCAGTAGAGGGAGCTACTTGGGAAGCAGAAGCAGCCATGAAGTCCAAGTATCCTCACCT
CTTTCCTTCCGATTCCATTCCAGCTTGAGGTAGTAGTTCCTCATCGATTTTTCAGTCATTCATGCGTAAATTCAGTCTTA
GAATCATGTTCCTTCAGTTTGTACTTGCATTTTCAGCGTATTTGCATGTTCTTGGAACTCAGTTTAGTCAGAAATTCAGT
TCTCAGTGTTCAGTGGTAGGGATTACAGCCCTCTCCCTCTATTTCAGCTAGATTAGTCTTCATTCGAGGACGAATGGTCC
CAAGGGGGAGATAATGTAACACCCCGTATTCAAAATAGACAAAAATGCAGATTTTGAGAAGTTGCAGGTGCAACTTACGG
TCACCATCCACGGACCGCAGGTCAGACCACGGCATATGCTGGTGGACCGTGGTTCACCACTGCAACCCCTCCCCAGCCAG
CTCAGAAAATTGGCTAAGTCCCGACTCACGGACAGACCCATGGTCCGTAGATCAGACCACGGTCCGTGGTCTGTGTCCGT
GGATCAAGACCTCCTTTACCCAGCTTCAGTCCCGAACTACGGTTGACCAGCACGGACCGTCATTCGATCGACGGTCCGTA
GGTCTGACCCTAGATCGAAGGTTAGCAGCCAGTTAGCTGAAAATTCTGATGGGTCAACTTCAGATGGTCATACCTTTTAG
CACAAAATGAATTATTTGTCTCATGACCTATGGTTAGATAGATAATTGAATTATCTTTCCAACGCCACCAAATTTGCAAA
ATTCCGACCTCCGAGTAAATAGTTATTCCCGTTATAGTGAAGACCTGTTGGGCAGACTCGACCTACGGACCCAATCGACG
GACCGTCGATTGATTGACGGACCGTCAGTCAGGTCCGTCAGTCACTCCGACGGCAGCTAATTTAAGGGTCTTTTGGTCTT
TTCCTATTTCGTTTAACCCCTAAGATACGTCGTTTAAACCCTAAATCATGAGGTTTTAATTAGTTTAAGCCTAGAAATAT
AACTATAACTTACCTAAGTCAAATCATTAATCAAACTTAGAAGAATTAGAACGTTAAAAGGAGAAAAGAAGTCAAGAACC
CTAGTTCAAGAACGCACCAATTTTCCTTCAGTTCCAGCCCCGAAATCGAAAGATTTCTTCGTGGAATTCGTCACCAGGTA
TGTGGGATTTCACTAGTGGGTTCCTTTCGCCCATTAGGTCCCTAGAATTCAGTCAGATTCTTGATTCCACAATTATGAAC
AGACCTAGGGTTTCTAGAATTTGAACAGATCATTATGAGTTAGTTATTTAAATGTTCCAAATCAGATTATCATGTTATTG
CTCAGTTTATCGCATGAATTTCAGAACCCTAGCTATGTATTTCTTTAGTTCTTGAATTACACATGCTAGGTCAGATATTT
CAGTATTCAGTTATACATACCTCAGTTTATGAATGCATCATTATCAGATTAATTGTTGCATTCGCAGTTTGCATGTTCAG
TTCGAGCTATCCAGTATTTACAGAAATTCAGTCATAACCAGTTAACTACTTAATTCATTGGGAGTAGCATAATACCGAGT
TGGACTAGGGTTTCAGCGTACCCATATAGTCCCAGAACTACGAGCCACGTAGGTGTAAGTCCCCTCTGTGGGAAACATCA
GTTTAGTGATCACGCCAGCATGCCTTTATACCTCTGGCAGGGTATATTGGGTCCTCTCGATGGGGCGTATACATCGGACT
CCACATTTAGCTCATGTGGTTTTATGTCGGTTATTAGTAGCTCCCACAGTTCAGTCAGATTCTATTGCATTGACCATTTA
TCAGTATATTCAGTATTCAGTCTCAGCATGTTATAAATTGGTCATTGCATTCAGTTAGCTCAGTATTCAGTATCTATATC
ATATTCAGATTATTTCATTGCTTTATTGCTTTGTTCAGTTATATGTTATTTTAGCTTTACTCTATCCTACATGCTCAGTA
CGTTTCAAGTACTGACGCATAGGTGCGCTACATCTTCTCGTGATGTAGGTTCCGGTTCTCAGTATCCAGATCACGCTTAG
ATCGGTTCCCGGTCTTCAGTTCAGCATAATCAGTGGTGAGTCCTCATTCTCCGAGGACAATAGTCACGAGTTTCTTTTCA
GTATTTTAGTCTTTAGTTTCAGTTTTGCTAGATCTAGTTGGGGCATGTCCCAACATTTCTAGTCAGTTTAGCGGCTTATT
TCAGATATAGTTAGATTCAGCTTAGTATCTTGAGTTTGATATTTCTTTTGTATTAAACTCTCATATTTGATATATTCAGT
TACAGTATATGGGTATTCCCCATCTTTTCAGATTTATTTATGATTTAGCTTCCGCATCAGTTTATTTTCTTTAGTATGCT
CATGATCATGCCAGCAGGGTTAGCTTGGGATCACTTGTGGTCCTAGGTCCCGTGTCCGCGTCTCGGGGGTAGCTCGGGGC
GTGACAAACTTGGTATCAGAGCATTAGGTTTAAGTGTCCTAGGATGTCTGAAAAGCCGCACTAGGTAGAGTCCTTTTCAT
GGGTGTGTAGTGCACACCACATCTAATGAGAGGGAGGCTACAAAGTGTCTTAGGAAAAATCTTCATTTTCTTGTTACTCT
TATCGTGCGTAAGGTATGATCTAAATTCCATTCTAACACGACGTTCTACGTTTCAGTGATCATGCCTTCTCGTAGAGCTT
ACGCTAGAAATGCGAATGCCAGGAACGCAAACGCAGCTTCTCCAGTTCCAGATCAGGAAATCTCAAATGCTGAATTCAGG
AATGCCATTCAGATGTTGGCTCAGAGTGTCGCTAACCAGAACAATCAGCGGGTTCAAGCTCCTGTGAATGCAGATGGTGG
ATCAACAGCAGCAAGTGTCCGTGACTTTGTTAGGATGAATCCTCCAGATTTCTTAGGATCGCAGACTGGTGAAGATCCCC
AGAATTTCTTGGATGAGATCAAGAAGATCTTTGAGGTAATGTAGGTCACTGGGAATGATCGGGTTGAGTTAGCATCTTAC
CAACTTAAGGATGTAGCTCATATCTGGTATACTCAGTGGAAGGAGAACAGGGGTACAGATGTTGCTACTATTACTTGGTA
ATGTTTCAGCGAAACCTTTCTACACAGGTTTTTCCCCATAGAGTTGAGAGAAGCAAGGGCCCAGGAATTTATGAACTTAA
GGTAGGGTAACATGACTTTCCAAGAGTATGGGCTCAAGTTTAACCAACTCTCCAGGTATTCTCCTCACATGGTTGCTGAT
TCCAGGGCTCAGATGAATAAGTTTCTCTATGGAGTGTCAGACTTAGTGGAAACAGAGTGCAGGAATACTATGTTATTGGG
AGACATGAACATCTCTAGGCTCATGACTCATGCTCAGCAGGTTGAGGGTGATTATCTTAGGGAAAAGGCTAAAGATACTA
AGAAAGCAAGAACAGGTAACTACGAGTATTCCCAACAAAAATCGGGTGGTGGAAATCGCTCGCATTTTCAGCAGAAGTCT
TCGACTCAAGCCCCTTCATCAGCTAGTGTTCCATCCCCCAGGTTCCGTAATGATCAGAAAGGTAGGGCGTCAGGCTCTAA
GTCTCAAGGTAGTGTTTCAGGCACCAAAACCTACCCAACTTGCCCGAAATGTAGTAGGAACCATCCGGGCGAGTGCCTTG
CAAGTAAGGAAGGATGCTTTGGGTGTGGCCAGTCTGGTCATAGATTGAAGGATTGTCCTTCAAGACAAGGTCAAGGAGGA
AATAATGGTAGAGCTCAGTCTACAACTTCAGCAGCACCAGCAGGTCGCCCGACTCAGCAGGGTAACTCTTCTGGTACTGG
TGGCGGACAGCGCCAAAACAGGCTTTATGCTCTTCAGGCTCGTCAAGATCAGGAAGATTCTCCTGATGTAGTCACTGGTA
CGTTACGAGTCTTTGATCTTGATGTTTATGCATTGTTCGATCCAGGGGCTACTTTGTCTTTTGTAACTCCCTACATAGCA
GTCCAATTCAGTGTTAGTCCAGAAACTCTTTCAGAACCCTTCTCAGTCTCTACTCCAATCGGTGACCCAGTTATAGCAAG
ACGGGTATACAGAAATTGCCCTGTCACAGTCTCTCAGAAAGTCACCTCAGCAGATCTTGTAGAGATAGAAATGGTAGACT
TTGATGTCATTCTAGGCATGGATTGGTTACATTCATGTTATGCCTCAGTTGATTGTAGAACTAGGATTGTTCGTTTTCAG
TTTCCAGACGAACCAATCTTAGAATGGAAGGGTAGTAGCTTAGCGCCTATGGGTCGATTCATTTCTTACCTTAAGGCCAG
AAAGATGATCTCTAAGGGTTATCTCTATCATTTAGTTCGGGTTAAGGATTCTAGTTCCGAATCCCCAACTCTTGAGTCAG
TTCCTGTAGTCAGTGAATTTCCATAAGTGTTCCCAGAAGATCTTCCCGGAGTTCCTCCCGAAAGGGAAATAGACTTTGGA
ATTGATCTCCTTCCAGATACCCAGCCTATCTCTATCCCTCCTTACAGAATGGCTCCAGCTGAGCTTAAGGAATTGAAAGA
GCAGTTGAAAGACCTTCTAGTTAAGGGTTTCATTAGACCTAGTATTTCACCATGGGGTGCACCAGTATTGTTCGTAAAGA
AAAAAGATGTTTCTCTCAGAATGTGCATTGACTATAGGCAGTTGAACAAAGTCACAATCAAGAATAAGTATCTTATCCCC
AGGATTCATGACTTGTTTGACCAACTTCAGGGTGATAGTCATTTCTCAAAGATAGACCTTAGATCAGGTTATCATCAGCT
TAGAGTCAGAGATAGTGACATTCCGAAGACAGCCTTCAGGACTCGGTATGGTCATTATGAATTTGTAGTTATGTCATTTG
GACTAACAATGCTCCTGCAGCTTTCATGGATTTGATGAACAGAGTGTTCAAGCAGTAGTTGGACTTGTTCGTTATCGTCT
TTATTGATGATATTATCATTTACTCTAGGAATGAGGAAGAACATGCAAGTCATTTGAGAGTTGTTCTCCAAACTCTCAAA
TATCGCCAGTTATATGCAAAATTTAACAAGTGCGAGTTTTGGTTACAATCAGTTGCCTTCCTTGGGCATATTGTGTCTAG
TGAAGGAATTCAGTAGATTCCCAGAAGATAGAAGCAGTGAAGCAATGGCCCAGATCTACCTCTGCTACAGATATCATAAG
TTTCTTGGGTCTAGCAGGCTATTACAGACGGTTTGTGGAAGGATTTTCATCCATATCCTCACCATTGACTAAGTTAACTA
AGAAAAAGGTTAAGTTCCAATGGTCAGATGATTGTGAGAAAAGCTTTGCAGAACTGAAAACTAGGTTGACTACAGCTCAT
GTCTTGACTCTACCAGAGGGTTCAGATGGTTATGTGATATATTGTGATGCATCCAGAGTCGGCCTAGGTTGTGTATTAAT
GCAGCGAGGTAAGGTTATAGCTTATGCTTCCAGACAACTTAAGGTACATGAGAAGAATTATCCAACTCTTGACCTCGAGC
TAGCAGCAGTGGTGTTTGCACTTAAGATTTGGAGACATTACTTGTATGGTGTTCACGTAGATGTGTTCACAGACCATAAG
AGCCTTCAGTACGTGTTCACCCAGAAAGAGTTGAATCTTCGCCAGAGAAGGTGGCTTGAGTTCCTCAAGGATTATGATAT
GAGTGTGCATTACCATCCTGGTAAGGCAAATGTAGTAGCAGATGCCCTTAGCAGACTATCTATGGGTAGTGTAGCACATG
TTGATGAAGAAAGAAAAGAGCTAGCAAAGGATGTTCACAGACTTGCTCGCCTAGGAGTTCGTCTTATGAGCATATCAGAT
GGTCGTGTAAGGGTTCAGAATGGGGCAGAATCTTCTTTGGTAGTAGAGGTTAAGGAAAAATAAGATAGTGATCCAATCTT
GCTTGAACTTAAGGGTGCAGTCCACAATCAAAGAGTGGAGGTTTTCTCCCAAGGGGGAGATGGTGTACTTCGCTATCAAG
GTAGATTGTGTGTTCCTGATGTGGGTGAATTAAGACAGCATATTCTCGCAGAAGCCCACAATTCCAGATATTCTATTCAT
CCAGGTGCCACTAAGATGTACCGTGATCTGCGGGAAGTCTATTGGTGGAATGGTATGAAAAGAGATATAGCAGATTTTGT
GGCTAAGTGCTCCAATTGCCAGCAAGTAAAGGTAGAACATCAGAAACCAGGAGGTATGACTCAAGAGATAGACATTCCTA
CTTGGAAGTGGGAAGTGATCAACATGGACTTCATCATAGGTTTACCTCGTACTCGCAGACAACATGACTCCATTAGGGTG
ATTATTGATAGGGTTACTAAGTCTTCTCGCTTTTTGGCGCTCAAGACTACAGATTCGGCAGAGGATTACGCCAAACTTTA
CATTAATGAGATTGTGAGGTTGCATGGAGTTCCTTTGTCTATCATCTCAGATAGAGGTCCTCAGTTTACATCTCATTTCT
GGAAGTCATTTCAGAAAGGTCTTGGTACTTAGGTTAATCTTAGCACAGCATTTCATCCACAAACGGATGGTCAGGCAGAG
CGTACCATTCAGACCTTAGAGGACATGTTGAGAGCTTGTGTGATCGACTTCAAGGGTAGTTGGGGCGATCACCTTCCTCT
TATTGAGTTCGCCTACAACAATAGTTACCATTCCAGCATTCAGATGGCCACTTATGAGGCATTGTATGGGCGTAGATGTA
GATCTCCAGTTGATTGGTTTGAAGTAGGTGAAGTAGCCTTGATAGGACCAGATTCGGTCTTTGATTCTATGGAGAAAGTG
CAACTCATTAGAGATAGACTTAAGACTGCTCAGAGTCGCCAGAAGTCTTATGCAGATGTGAGAAGAAGGGAACTAGAGTT
CCAAGTTGATGATTGGGTTTTCCTAAAAGTGTCACCTATGAAAGGGGTGATGATATTTGGCAAGAAAGGGAAGCTCAGTC
CCAGTTATGTAGGCTCTTACCGGATCTTGAAAAGGATTGGTAAAGTGGCTTATGAGTTAGAGTTGCCAGCAGACTTAGCA
GCAGTGCATCCAGTCTTTCACATTTCTCTTTTGAAGAAGTGTGTGGGTGATCCACCATCCAAGTGACATTAGAGAGTGTG
GCCGTGAAAGATAGCCTTTCTTATGAGGATGTACCAGTTGAGATTCTCGATCGTCAGGTTAGAAGGTTGAGAAATAAAGA
AGTCGCTTCAGTCAAGGTTTTGTGGAGGAGTCAGTCAGTAGAGGGAGCTACTTGGGAAGTAGAAGCAGCCATGAAGTCCA
AGTATCCTCACCTCTTTCCTTCCGATTCCATTCCAGCTTGAGGTAATAGTTCCTCATCGATTTTTCAGTCATTCATGCGT
AAATTTAGTCTTAGAATCATGTTCCTTCAGTTTGTACTTGCATTTTCAGCGTATTTGCATGTTCTTGGAACTCAGTTCAG
TCAGAAATTCAGTTCTCAGTGTTCAGTGGTAGGGATTACAGCCCTCTCCCTCTATTTCAGCTAGATTAGTCTTCATTCGA
GGACGAATGGTCCCAAGGGGGAAATAATGTAACACCCCGTATTCAAAATAGACAAAAATACAGATTTTGAGAAGTTGCAG
GTGCAACTTACGGTCACCATCCGCGGACCGTAGGTCAGACCACGGCCTGTCCTGGTGGACCGTGGTTCACCATTGCAACC
CCTCCCCAGCCAGCTCAGAAAATTGGCTAAGTCCCGATTCACGGACAGACCCACGGTCCGTAGATCAGACCACGGTCTGT
GGTCTGTATCCGTGGATCAAGACCTCATTTACCCAGCTTCAGTCCCGAACTACGGTTGACCAGCACGGACCGTCATTCAA
TCCACGGTCCGTAGGTCTGACCGTAGATCGAAGGTTAGCAGCCAGTTAGCTGAAAATTCTGATGGGTCAACTTCAGATGG
TCATAACTTTTATCACAAAATGAATAATATGTCCCATGACCTATGGTTAGATAGATAATTGAATTATCTTTCCAACGCCA
CCAAGTTTGTAAAATTCCGACCTCTGAGTAAAATGTTATGCCCGTTTTAGTGAAGATCTGTCGGGCAGACTCGACCTACG
GACCCAATCGACGGACCGTCGATTGATTGACGGACCGTCAGTCAGGTCCGTCAGTCACTCCGAAAGCAGCTAATTTAAGG
GTCTTTTGGTCTTTTTCTATTTCATTTAACCCCTAAGATACGTCGTTTAAACCCTAAATCATGAGGTTTTAATTAGTTTA
AGCCTAGAAATATAACTAGAACTTACCTAAGTCAAATCATTAATCAAACTTAGAAGAATTAGAACGTTAAAAGGAGAAAA
GAAGTCAAGAACCCTAGTTCAAGAACGCAGCAAGTTTCCTTCAGTTCCAGCCTCGAAATTGAAAGATTTCTCCGTGGAAT
TCGTCACCAGGTATGTGGGATTTCACTAGTGGGTTCCTTTCGCCCATTAGGTCCCTAGAATTCAGTTAGATTCTTGATTC
CACGATTATGAACAGACCTAGGGTTTCTAGAATTTGAACAGATCATCATGAGTTAGTTATTTATATGTTCCAAATCAGAT
TATCATGTTATTGCTCAGTTTATCGCATGAACTTCAGAACCCTAGCTATGTATTTCTTTAGTTCTTGAATTACACATGCT
AGGTCAGATATTTCAGTATTCAGTTATACATGCCTCAGTTTATGAATGCATCATTATCAGATTAATTGTTGCATTCGCAG
TTTGCATGTTCACTTCGAGCTATCCAGTATTTACAGAAATTCAATCATAACCAGTTAACTACTTAATTCATTGGGAGTAG
CATAATACCGAGTTGGACTAGGGTTTCAGCGTACCCATATAGTCCCAGAACTATGAGCCACGTAGGTGTAAGTCCCCTCT
GTGGGCAACATCAGTTTAGTGATCACGCCAGTATGCCTTTATACCTCTGGCATGGTATATTGGGTCCTCTCGATGGGGCG
TATACATCAGACTCCACATTTAGCTCATGTGGTTTTATGTCGGTTATTAGTAGCTCCCACAGTTCAGTCAGATTCTATTG
CATTGACCATTTATCAGTATATTCAGTATTCAGTCTCAGCATGTTATAAATTGGTCATTGCATTCAGTTAGCTCAGTATT
CAGTATCTATATCATGTTCAGATTATTTCATTGCTTTATTGCTTTGTTCAGTTATATGTTATTTTAGCTTTACTCTATCC
TGCATGCTCAGTACCTTTCAAGTACTGACACATACGTGCGCTACATCTTCTCGTGATGTAGGTTCAGGTTCTCAGTATCC
AGATCACGCTTAGATCGGTTCCCAGTCTTCAGTTCAGCATAATCAGTGGTGAGTCCTCATTCTCCGAGGACAATAGTCAT
GAGTTTCTTTTCAGTATTTTAGTCTTTAGTTTCAGTTTTGCTAGATCTAGTTGGGGCATGTCCCAACATTTATAGTCAGT
TTAGAGGGTTATTTCAGACATAGTTAGATTCAGCTTAGTATCTTGAGTTTGATATTTCTTTTGTATTAAACTCTCATATT
TGATATATTCAGTTACAGTATATGGGTATTCCGCATCTTTTCAGATTTATTTATGATTTAGCTTCCGCATCAGCTTATTT
TCTTTAGTATGCTCATGATCATGCCAGCAGGGTTAGCTTGGGATCACTTGTGGTCCTAGGTCCCGTGTCCGCGTCTCGGG
GGTAGCTCGGGGCGTGACAGATAGACTTCTTTTAATACCTCTTGATATATTTATGTAATACTTGAGAAACTGTTTTGCTT
AAAGTTAAGGCAAAAATAAATTCGAACTCATGTTTCATTTGCATTGTGTCGTGAGCTTTATATATAAAATTCAATGACAT
GAGTTTGTTGATCTACAACTTTGCCTGAATGTTGATTGAAGCAAATTTTTTAGCAACATTTAATTTGGGAATGGATTATA
GGCTTTCTTTGATCCGATTGTGCCTTTCAAACCTACCGAATGACATGTTATCCATAAGACTCCCATTTCGAGTCTGAAAC
ATTTTTATTTGAATAACCGTATTTTAGCATATATCCTTTTGACTGCATAGAAGCACTATTCTTTTGTCCCACATCCCTGA
GTGCACTATGAATTAACTACACAACAACAAAGACTTAAGTTAGGTAACAAAGTGAAAATGTCAAATATGTGAAAGTTAAA
AAAAAATGGCAAAGAGAAGCTAGAATAAAAAAAATGGAAAAAATCTCCAACAAAAAGGAGAGAAAATGAGAAAAACAGAA
GAACAAAATAAATGAGGAGAAGATTTCAAGAAAACAAAGGTCAAATGAAAAATGAAAAAATATTGAGAGCATTCTGCAAA
TTTTAAGGAGGAAATAGTCATTTATCCCAAATGAATATCCTATCTTTCCCTAAGCCTACATTACAAGCCAATGACAAGTC
CTATTTGGGTTTTCACATTAGTGTATACTTACATGAAGGCCAAGCATATGGTATCTCAATCTCATGCATTGAATATCTTT
CTAACTGTGAGTGACTTCTAAAATGTCATAAGATCAGAATACTATTATGTGTGAAGTAGGACTTCATTTGTTGCGAGGAC
ACTTGAAACATGAGGATATGAATAATTCTAATCCCTTAATTTATGCAAGACGAACTGATCTTGTAAATATTTAAATATGT
TTGAGATACCATTTGAAACTATAGGGATTACTCAAAGTTGAGCTCAATTTTTTCTGAAAGTAGTTGAAGTTGATGCATAT
ACATCATACTAATTGTTGGTACCAAATAAAGTGAAGACATTGTCAAACATGAACCTTTTCCTTTCCCAAAAGATTTTTAA
AAAAAGAAAAAAAACTCAAGAAAAAGAAAAATAATTTTTGATTTATATGAACTACAATTAACCTGATTCTTGCTATGTAT
GATACGTAGGCAGTCCTTTAATGGGTCTCGGTCTCACAAAATAAAATTTTATATCCTTGAAAGATCATAATTGGATCATT
TTTTTAAAAGAAAAAAAATCACTCTTTTTTCTAGGGAACAAACACCCTAGTTGCGTTTTGACCTTAGGGAACAATCACTC
TAGAGGTATTCTAAGGAATAAACACCCTATTATCTTTCATTTGTAGGGAATGAACTCCCTAATTGCATATTGTCTTGCAT
ATTTCTTTGGGTATAGGTATTTGCCATTCATGCTAATAACACATAAAAATTATTTTCTGGTGCAAACTGGGGTAAAAATA
AAAAATGTTGTGATGATTCCAAATGATGATTTTGTTTCGTAAGATATTCTTGAGTAATGATCTTTACACTAGCAGGACCC
TCCTGGACAATAAGATTAGCAGGACCCTCCTACATATTGAGACTTAGACTAGTACGACCCTCTTCATAATGAGACTTAGA
TTAGCAGGACCCTTCTCATAATATAATTAGCAGGATCCTCCTCATAATGGGACTAGTAGGACCCTCCTCATAATGAGACT
TAAATTACCAGGACCCTCCTCATAATGGGACTACCAGGATTCTCCTACTAATGGGATTCGAAGGACCCTCTTACATAATG
AGATTTAGATTAGCAGGACCCTCCTACATAATGGGATTAGCAGGACCCTCCTACATAATGGTATTAGCAGGACCCTCCAA
TATAATGGGATTAGCAGGACCCTCCTCATAAATACTTCCTGGTCTGAGACCGTTAATTTTTTTTTCCTAAGATAAAAACT
TTCTAGTCTGAGTTTATTTTTTAATTTACATTTGCTAATAACTCACAAAAATTTTCAGATGAAAACTGGGGCAAAATTTT
TGTTTAATTGTTTTGTTTGTGATGGTANNNNNNNNNNNNNNNNNNNNNNNNNNNNNNNNNNNNNNNNNNNNNNNNNNNNN
NNNNNNNNNNNNNNNNNNNNNNNNNNNNNNNNNNNNNNNNNNNNNNNNNNNNNNNNNNNNNNNNNNNNNNNNNNNNNNNN
NNNNNNNNNNNNNNNNNNNNNNNNNNNNNNNNNNNNNNNNNNNNNNNNNNNNNNNNNNNNNNNNNNNNNNNNNNNNNNNN
NNNNNNNNNNNNNNNNNNNNNNNNNNNNNNNNNNNNNNNNNNNNNNNNNNNNNNNNNNNNNNNNNNNNNNNNNNNNNNNN
NNNNNNNNNNNNNNNNNNNNNNNNNNNNNNNNNNNNNNNNNNNNNNNNNNNNNNNNNNNNNNNNNNNNNNNNNNNNNNNN
NNNNNNNNNNNNNNNNNNNNNNNNNNNNNNNNNNNNNNNNNNNNNNNNNNNNNNNNNNNNNNNNNNNNNNNNNNNNNNNN
NNNNNNNNNNNNNNNNNNNNNNNNNNNNNNNNNNNNNNNNNNNNNNNNNNNNNNNNNNNNNNNNNNNNNNNNNNNNNNNN
NNNNNNNNNNNNNNNNNNNNNNNNNNNNNNNNNNNNNNNNNNNNNNNNNNNNNNNNNNNNNNNNNNNNNNNNNNNNNNNN
NNNNNNNNNNNNNNNNNNNNNNNNNNNNNNNNNNNNNNNNNNNNNNNNNNNNNNNNNNNNNNNNNNNNNNNNNNNNNNNN
NNNNNNNNNNNNNNNNNNNNNNNNNNNNNNNNNNNNNNNNNNNNNNNNNNNNNNNNNNNNNNNNNNNNNNNNNNNNNNNN
NNNNNNNNNNNNNNNNNNNNNNNNNNNNNNNNNNNNNNNNNNNNNNNNNNNNNNNNNNNNNNNNNNNNNNNNNNNNNNNN
NNNNNNNNNNNNNNNNNNNNNNNNNNNNNNNNNNNNNNNNNNNNNNNNNNNNNNNNNNNNNAATCTTCCCATTAACATCC
ACTACTCTACCCCTCAATCAACTCACATTACTCCACTCCACTTCCCACACTACAACACCCCACTTCCAACATTACAACAA
TCCTGCATATCCTATATTAACACACACACACACAAAACACACGTTACAATTACAGAAAGAAGGGAAAAGGGAAGAAGAAC
AAAAAACAAAAATCATCAACAACAAAAAGAGATACATACAGAAAGAATACACGCACACGACACAACTATCAGCAACAAAA
AAAAATCAGCATTCTGCAAAACACAAAAATTCCACACTATCCTAAGAAAACACACACGCACAAAAAAAAAAACACCTTCA
TTTTATTTTATTCTTCTTTCAAACAATAATCATACATTCACATGTTTTCTTCCTTACCCATTATTTTCATACCAACACAA
ATACATATACCATCCATACATCCACACAAACAAAAGGTTTGTGAGCGTTCTAATCGAGTTTCGATCAAGATTTTACATTT
CTTATTTCTTTATTTATGGTTCAATTTTATCTTATCTCTTTAATTTATTTATGGAATTTGATGTAATTTATGACAACTTT
TCGTATTTTTTTTATTCATAATTGGATAGAAATGAACAATTTTTTAGGCATTATATCTCTATTTAATGAATGAAGGTAGC
TTTAACAATGATTACTTTTTATTTTATTTATTTTTATTTGCTAGTCGTGACCTCTTAAAAATGAACGGGTCATGAAATTT
TTCTTGTCTTGATTTAGATAATAATGATAAAGTAGATATAGTTAGGCTAAAGAAATAATAAATAAATTATTATTATTAAT
ATAAAATAAAAGGATATAGAAATGATGTCAAAATTATATATTGTATCCTCAACATTTAGGTTTATTTTATTTTATTTGGT
TTTATGTATAAAGGAAAATAATTTGTTTTCCAATGACTAGATGAGTTTTAGGACTGTTAAATATATTTGTTTCAATTAAT
AATGTAGTTACACATCTTCTTTTTGAAACATTTAAAAGAAATTGAAGGATGTGGTGACACACCTTGGTAAAATTATATTA
ATAAGTATTTCATTTTGTAGGATGTGAGACATAAAATATTAGGTGACACACTCAAGAGTAGAAAACAGTTATACTTCGAA
GCTATTGAATATCAAAACCAAGAATGTGGTTATGCATCTAGGTTGATACCAATTAAAAGTTCAACAATAAAAATGCGAAC
AAGTTATAGCCTGAAAATAATATATCCAATTTTTTTTAGAGTAAGTATAAGTCAATAAAAGTTATCGTGCTAGAACCACA
AGACTCGAGGGATTCCTAATACCTTCCCCTCAGTCAACAAAATTTCTTACCTGAATTTTTAGTTCGCATATCAAATAAAG
AGTCTTTTCCTTTTGATTAGGGATTAACAAAAAGGTGACTTCGAACATCATAACTTAATTCCAAGAGTTGACTCTGAAGA
AAATTAAAATAATATCTAATCAATAACGTCACTTTATTGGAAAAACCCTATCTGCCGTTCGAAAAGGAGTGTGAAAACAA
TCAAATTCTACTTGTTCTACGAATCCACACTTAGATAATCGTCATAGTTCCCACAATACTAGTTCTGGTATTTAGCCACT
CACGATTTCAACAAAATAAACAATAATAGATGTTGAATACATTAAAAGAAATCACTTACGAAGAATGCAAATTCAACGAA
ATCTTGATATCCAATTAAGAAATCAAAAAATTCAAGTCTTGATCCGAATTTAATCAACAAAAATAGAAGTTAAAAGTATG
GAAAGTAGTCTATCGTTCACACAATGACGAGATATTTCAAAATTTTAACCTAATTAATTCAAATAGTCTATTCAAAATGA
GTCGTAATCGATGTAGGACTAATTTGTCGGGAAACTTCATGGGGGTCACAACGGCCCGTCAAGAACCAGATGGCTCGTGA
AGCCGGTCGTGGTTCCACACTTAGTAGGACTTCCTTTCCTGGTATCATTCACAAGCAATGAAAAGGCTTATTGACACAAA
CACGGCATGTCTAGGGTCCCCTGGTCTTCAATTCATATGTAGTTCCTCGAGGCCTCATCTCTGGTTCATCTTGACGGGCA
GCAGAACGGTCTGTCATAGAGACCATGCCTCGTTTGGACCTCTGTGGTCTTTGTTTGCAATTGTTTACTTTTCACCTCAT
TTACTACTGGACTCCACGAGCTACTAGACGGCTGGTCCAAGTGACCATGGCCCATCTGGGGCTCTGTGTTGCTTGGTTCA
GAACCACTTTCTTTGTTTTCTTTCTATCTTTCACGTCAAAGTGTTTTACTTGTTCAAACATTACCAAACATGTCATATCA
GCATAAATACACTAGATTTGTAGCATTAATCCTTAGTTTTGAGCGTCAAATGTGCCACGATTTCACGACATATCAACACC
CTCAACATGAACCATTACTTGTCCTCAAGTGATTAGAAAGAGAACACTTGATGCTCAAATGCTCAAGACACATTACTAGC
ATTCAACAACTATCTCAACAAAAACTTGTGTCCAAAACCATCTATCTAACATGCAAGGATCAATGTATGACATCCCATTA
CTCACAGTTAATGGTGCTTATGCTAGTATCCATTATCGGCTAATCTAATTTAAGTATAAAATGCCAACATAGTATCCTCA
CACTAAAGAAGTCCCTCACACATGATAGTTAGAACTAATTAATAGGATCACACTCCAAAAGAACTTCTCACACTAGAAAA
AAAAATACCATAGGATCGCCCTTGTTTTCTATGCTCTATTTATTAAACAAATGGAATAGGATCACTATAGGACTTTTTAG
ACTTGTAACATAGGCTCGGGCTAAGGAATGTAATTTATGGTTTTGTGAGTGACTAATTTAATTACCTTGGTTCTCCAAAG
TTTAATTTTCACACAACTCTATATAAGCTACTCCACTTATCTCATTTCAGTGCATTTCAGTAGCCACACACTACTTCACA
CTACTTCCTGAGTTGTGGCATCGTGTCTTCGGAGACCAAAGGATATGATATCAAACGGGTATGAACAAATTTATCTTTAA
GGCTCAAATAGGTTCAAGGGTCATTCTTTCATTTGGTAGGTTATTTTTGGTTTTTCAGTAGGCTTTAACAAAAATGGCCT
TATGATCAATTCTTATCCAGTTATTTTCAGATTCTAGCAAGACTACTTAGGCAAGTTCTAGCTTCTGCATCTAGTGTTGG
ACTTCATGCAAACCTCACACTCACATGACACATGTTTACCCTTTCCAACGTTTTAGTTAACCGATTAAAGTTTTAAGCTA
GCAATTGTCAACACGTGAGTATCTAAGCTGTCAAGAGGCAATGAAGCACAGCCTTCGCTTAAGTCAACTCACTCTCTTGA
GCTGAATGTGTGGAAAAGGATTTAGGATTCACTCTCTCGAGATGAATCCATGACAATCCAATACCCACAGACCATCGATT
AAGTAATTTTAGTTTTAAAACCTCTCTCTCGAGAAAGCCAAAAAAAAAATGAAGTTAAGATTGTATTTGCACCTACAACC
CATTAAATTCAACCACAACTACTGAACGAAATAACTTTTAAACAACAAATATACTATTAATTAGCAATACCCAGCAGTTA
TATCAACCCATAATCACATAATCACACCCAAGAATTGGAGTTTTAGCTAGACATAGTTAAAAGATAGAAATTCATACGGA
AAAGTGTTTCCATCAACTAGGTTTGATTAATATCGTCTTTACAAATGTCTAAGATGAAGAATCTTCAACACCACTTCCAA
TTTCTTAGAAATGAAAATCTTCAAAGCTAAGGAAAAATGTCTCCCAAAAACGGTTCTAAGTTTGAAAACTGAATAATAAA
CTTGATATTCGAAAATTGCATACTACACTAAAAATTTAAACAAGTATTTATAGTTTTCAATAAATGTGTTGTGAAGGTCT
AATCGGCGCAGTTAGTCGGGATCGCCGATCCAATCTGCGATCCACCCTTTGGTCATTTGTATCATTGTTTTGCTTTTGCC
TTCAACATTCTTGAAGTTTTGTAACTTTGGCTATAAGGAACTGCATCGCGGAACTGTTCAGCGACTCGCCTACTACTGTC
TTCTATGTCGCCTTGATTTTCTCCTTCAGGGCTTGGCACACTGGAACATTAGGCGAGGTCAAGTCAATTTGGCGACTCAC
CCAATGGTTTAGGCGATCCTCATGCCTTCTTTTCTTCGTTCTTTCAGCTGCCTTGTTACTTTTTGATTATTTGTGTCCAT
GCTTTGTTCCTCAATATAAATACCAGAAATTCAAGAATTTACATCAGTTATTGGCACAATATATGCATTTGAGGACAGTA
AATATATTAAAATAGAGCCCTAAATGAGTCCAAATTGTGGACTCATCAACACCCCAACTTAAACTTTTGTTTGTCCTCAA
GTTCAACAGTTCAAAAAGGATGTCTCAAATAGTGCTCCACCACAAGACTCAATCATGAATGCACACAAAAAGACTCAACT
TACTGATGCAAGGATCAATTATGCACTAAAAGATTCAAGTTGTGACTCACCATTACCAAAGAATCTCAAGCTCACATTAC
TTGCTTCAAATTCAAGTTCAAGCTCAACAAAGGTGATCAAATGTTCTCACACAAAGACTGATTCCATATTCACACACAAT
GATTCAAGAAGTTAAAGTTCTGAAATCAAATGCAACGCTCACACCTCATAAAGAAGAGCACAATGTATGATATTTACCCA
TAGGTTTGCCCTTATTTTCCAATCGACTTTTGTTTCAACTCATTCAAGATCAGAAAGGACTTTTCAAGACTTCTAATGGG
GCTGAGTGCAAAGGTATGATCATTTAGGCTCATAGGCTGAAATCCTCATGAAATGTGACATAAACAACACCTTCTTTCCT
TTTCTTCATCATTTTCATTCAAGCTCAAAAGTCACATCATATTCATCTTCCATGGATCGTTGGAAACCCTATTTTCTTTG
TATTTTCACAACCTTATTCCAACTTTGTCTTTCTTTTTCTTTTTCATTTTTTTTATGTAGAGGGGTTCCATTTTTCTCTA
AACATGGGCACACGGGACTTCTTTGCATTTTCTTGATTTTCCTTTTCTTTTCAACACACCCTAAACTTAGGCTTTTGGCC
TATGTTGGCAATTCAAAGAAGCCACAAATCATGAGGATTATAGATAATGGATCAAAAAAGGTTATGTTTTCATCAAGTTT
CTTCCAAGAAAAGGGTAACGCTCAAGCAGGGTTCACACACTCAAAAAGTTGGCCACAAAAGAGGTATAATGTTATATTGG
TTCACACTCTTTAAAGTTGCCTACGATCATGTCAAGAAATTTCCTCACTTAGTTAACCGGACTAATTGGGCAAATTCTAG
GTTTCATCATACATGGTTCACGGTAAGTTCATCACACAAGGCATCGACACCAATGTCAAAACAATACTCCACACTTTCTC
TAGTGTGCAAAGCTCATCACAAGAGACTCAATCTGATACTTGGCTAGTTCCAACGAGAAGCAAATAGTTCACATATTGAC
TGCGCAACTTCATTTGGCCTCATTGTAGCCACACATTCATGTTTGTTCAATTATTAGCACTATTCAAGTTGTCGGTATTA
ATCAAAACCAATAATCTAATTTGCCAAAGAATAGCCACATTCAACAAAAACAACAGGTGGCAATTTTTTTTCGGAAGGGT
CAAAAATCATTTACAATATAAACACGGAGCTACAAGCTCAAACCTTCCACAAAAATCAGCGAATAACACATATTCAGCTC
AAAACCCAAATATATAAACAGAACACAAATATTCACAAAAAAATCACACAAAAGGTAGGCCTTACCCCACCAAAAAAAAA
GTCATTTGTCCTTAAATGCAAACAAAAATATCCAAAAGTTAAAATAAAGTGAGACAGAGAGGGAGGTAAAGAGGGATCCT
ATTTACACAGTCGCTCCATCTGTCTTGCTATCATTGCTCGGTGCATCAGTCTGGACTTGGGCATTAGTGCCCGGTGTTAT
CTTAGAAGAAACTGCAGTACCAGACCCACTAGGAGCTGCAATAGAACTTTCGATCACTGATGTTTGGATCACCAACTGCA
TGATCGTCTCCTCAAGATTCGGCAAGTCTCCATATATGTTTTCCTCCCGTAATTCTATCTGCTCATTATTGGTCTGAACA
TCTGACTCAACAACTACAACCTCATCCCTGTGTCCATCTTCGGTGGTATCCGGAGGAATCTCTAAAGTCTCAGGAGCGTC
CAAATCATCTGCAGCCTCCAATAATGAAGTGAAATTAATAGACTTCAGATAGTCTACGTCCTTCCTTAACTATGCTACCC
TGGCTTTCATAGCCGTAACCTCGGAGGTCTCCCTCTGCCTTCTCTTACAAGCCGCGATTCTCATGGTAAGAGTGTCAATC
GAAGTCAAAAAGGGGGTCAATGTAGCTAAAATAGCAGCCTCAATCACCATGGGGACATCTCTCTTAGTTTCAACCCTCGA
CAGGTGGTCCGCCACTTGGTTCTCACACCCTTTTTCTATCTTTGATTTAGAAGTCAAACTCTTCAAACAATAATACCCAA
CGAATCAACCTTGGATTTGTATCTTTCTTGACCATTACATTACAAATCAAGGAATGGTCGGTGTGTACCACAACTTTAGT
CCCAAGAAGTTATGCTCGAAAGCATATACAACGGCTAGTAATTCTTCCTCGGTGATGGCGTAGTTTTTTTGATCTATATT
TAGAGTCTTGCTTGCATAGTAGACCGGGTGAAACAAGTTTCCCTTGCGTTGGCTAAGCAATGCCCCCAATGTTACACCGC
TTGCATTACAAATTAACTCAAATAGAATACTCAAATCTAGAACAACAATAATTGGAGCTGAAACGAGCTTCCCTTTTAGA
CACAAAAATGCCTTGACACAAGCTTCACCAAACTCGAAGATGCTTTCCTTTTCAAGTAGCTTACAAAGCAGATGAGCTAT
CTTAGAGAAAATATTTTATGAATCTCCAGTAGAAACCCGCATGCCCCAAGAATCTTCTAACACCTTTTTACTGAGATAGA
ATGAGGGAACTTGGGAATAACTTCAATTTTTGCTTGAACAACTTATATTCCTTCTCCTAAAATTTTGTACCCCAATACAA
TACCTTTCTTAACCATTAAATGACATTTCTCTCAATGGAGAACAAGGTTTGATTCGACACATCTTTTCCAAATTCTACCA
AGGTGCTCAACACAAGCTTCAAATGTATATCCCACAACAACAAAATCATCCATGAAAACCTCCATTGAATTCTCTACCAT
AACAGATAAAATAGAGAGCATACATCGTTGAAACATTGTTGGTGCATTAGACAACCCGAAAGACATTCTTTTGAAAGCAA
ATGTTTCATATGGACATGTGAAGGTTGTCTTTTCCTGATCTTCCGGTGAAATGGAGATTTCATTATAACTGGAGTAAGCC
ATCTAAGAATCAATACCATTCACGCCCCGCAAGTCTACCAAGCATTTGATCCATAAAGCGCATTGGGAAATGATCTTTTT
TGGTCCATCCATTCAGTTTTTGGTAATCCATACATACACGTCAACCAGTAACCGGTCACATTGGCACAAGCTCCCTTTTG
TCATTAGGGACCACTGTTATACCACCCTTTTTACTGAACACAGTGAACGTGATTAACCCAATTGCTATCTGTAATAGGGT
AGACAACTCCCGCATCAAGCAACTTGATAATTTCCTTCTTAAAGGCTTATTGCATTGGAGGATTCAACCTCCTTTGATGT
TCAATACCTTGCTTACAATTAGTAGCCAACTGAATCTTGTGAGTACAAATACCGGGGGGAATTCCCAAGATGTCGTCAAT
TGTCCACCCAATATATTTGATAAACCTCTTTAACACAATAACAAGTTCTTGCACTTTCTATTCAACAGAATCTGCTGCAA
TAATCACGGGCAAAGTATTATTGCCACCCAAGAACACATAATGAAGGTGAGGTTGAAGTACCTTCAATTTAATTAAGCTT
TGGTTGTTCCTCGATAGATGGCTTTGCGTTAGGACTTTCTCTATTCTTCAAATCGATATAAAGTTTCAAAGGGGTCATAC
AATAAGAACCCAAACCCGATAGAGCAGCCACCACTTTATCATCATCTTAAAATTCCTCCCCTTCATTGTTCGAGAGGACG
GGAGCCAAAGATTCACCAACACAAGAGATATCAGTTACACTAACAACCGTTTCATCAATTACATCAATAACCGATATCAT
ATAGAGGTCACTTCATTGCGTCATCGATTTACAAATATTGAAAGTCACTTCCTTCCCATTTTCCCAAAACTTCAATTCAC
TACTTTCCACATCAACAAGAGATTTTTTTTGGTAGCCAAGAATGGCCTACCAAGAATAATAGGAACTTCGGCATCAATCT
CGGAATCAAGGATCAGAAAATCGGCTGAAAATATAAATTTGTCCACGTTTACAAAAACATCATAAAGAATGTCAATAGGG
TTCTTGATTGAATGGTTAGCCAAGAGAAGATGTATAGTGGTAAGTCCATGTTTCTTGAAACTCGCACACGGCGTCAAATT
TATTCTATCCCCTAAATCACACAATGCTTTATAGAATTGAAACATGTCGATAGTGCAACGAATAGTAAATTGCCCCTGGG
GTATTTTTATTGATAACCACATTGTTTGTCATAATAGCACTTTAGCTATGGGAGATCTCAATCATCTCAAATTCCATGTT
TCTCTTCTTTGTGACCAACTCTTTCATAATCTTTGCATAACCTAGCATTTCTAACAATCTATCCACCAAGGGAAGATTTG
TGGAAAGAGTCTTGAAGATGGGTAGAAATTTTTGGAGCTTTGCATCTTAATCCCTCTTTTTCAACCATTAAGGAAATGGT
GGAGAAACTTTGGGTAGTGGCTTTGTAAATACCAATGGAGGTTTAACCCCCACATTTGACTTAATAGCATCACTGGGCTT
AACATTTTTCAGTGCATCGTCAACCCCATTGGAGTTTTCTTTGTTCATTTCTTCATTAGTTTTAACAACAACAGATTTGC
CCTTGCTTGAATTCGAACTACTTTCCACAACATTCCCTCTCTAGGTTACAACGTCCATGCATTGTACATTTTCATTTTTC
AGATGCACCATTGTATTACTCAAGAAACCCACTTTTGTTCTTGGATTCAAATGTGCCAAAATCAGGCTCATTTGGCTCTC
AAGATGCTTTATAGACACCGAGTGGGAGGTAACAATTTAGTTTAATGTAGAAAAATCAGACTTTATTTATTTGAGTACCT
TTTCCGATCCTTCAATCTTATTTAGGATATGAGCAAGCATATCATGGGTCCAAAAACTCTTAAGATTGGCATTTTGTTTT
CTTAGGTTTGGGACAGTCGTGAGGAGGCACATTCCAATCTCGATCACTATCTCTTTCCAATTCATATCCCTATCATGCCA
ATCTCGCTCCCTATCGCTCCAACCATCATCATGATCTCTGTTCTAACCTTAGTTCACGCTCGACCTTGGATAGCTTAGAT
GAGAACCCCCCCCCCCCCCACACTTGCTTTAACAAAAATATTACTTCTTCGTTGTACATGGTCTCAAATTATGCTTCATC
CGGGCTCATCCCACTACTATTACAAACTGCATTAACATCTTTTCTACCACCTATCGTGACATGCTTTCCCAATAAATCCA
ATTGGGTCATCATCTTGGCCATATTTTCACCACACTCTTGATTGTTCTCCAATTGTTGTTTCGTCAACCCAACATTTAAA
GAAGACACATGATCCTCACTTGTATACCATGCTCGGTTAATCTTGGTCATCTCATCAAGCAACACCGACACCGTAACAAA
AGGTTGCCTTATAATACCACCCCAAATAAGTTGACGGTATCAAGACTCTAATAGAAATATTGCAATGACACATTGTCCAG
CAATCCATGAGTATGGCATTTGAAAGGTAACATTTAAAATCTCAACAACATTACATGAATAGGTTGACCATCAATCCGCT
TGAAGTTGTGTATATTATCCGTCAACTTAACCATCTTCGAGGGAGGAACAAATGTTTCATAAAACACATTCGTGAGCTCC
TCCTAAGAAGTGATAGATTCCCATGGTAATTCATTCAACCACTTTGTTGCCTCCCCCATTAGAGAAAAGGGAAACAATCG
GAGTCGGATTGAATTTTGAGTGATGTTCTTGAAGGAGAACAGTCCACACATATCCACAAAATTACAAATGTGATCATGGG
GATCCTCATGAGCAAGTCCCTTAAAGAGACCTTTCATTTGCAACAACTCCAACATAGTAGTGGTCACATCACTGTTTTGT
CCATAGTAGAAGGTAATCGAATAGCACCAGCACTTCCCAACTGATGCATATTGACATCATGCAAGTTTCCTCTGTCACCA
TTGTTCCCAATTTGACTTGCATTACTGCCTTTTGCACACATCTCTTCACCTTTTTTAGAGAAATCAACAAGAACACAAAT
AAGAAAATTCTACTACAACAAAATTAGCCACTAAAGAATTCAATAAAAGAATTCAAAACACTACTCCCAAGTAGTTGCGC
CATTTTTGATAACTCTCATCTACACTTCTTTCGATTCAAAGCGCAGGCGGTTGCTAACAACTATAAAGGCAACTTTGAGT
TGGGGTCAATCGCATAGGGAGTGATACGGTAAATAATTCAATTACGAAGTAAGAAAGTGTTCTAATCTTTTGTAAAATTA
AAAATCTACGAAACATAAAATAAATCAAAGAGTTTTAACTATCAAATTGCTAACAAAATGCAATTAGCATGGGATTTGAA
CGATTAGAGAGAGGACCTTAGGAATATGATCAATTGAATACAAATTTCGCTCAATGGGTAATTATTAATTGGTTTAAGTT
GTTGAATCTATATGGGTAGGATAGGTTGTAATTACTATAGCCATTTCTCAATCACTATCATGTTTTGAGTGAGCTCTCTC
GAACATCAACAAGCTTAACAATACAAAGCAACCCAATTCCTTAATTAAACCCAGGTTTTCAAGCTGGGAAGACGCAAATC
AATACAATTAACAATTGTTCAATCTACTCTAAGCATATTTCTCAAGCAAGCATAGAGAACTAAGCTAGAGTTGAAATTCG
CAACATCAATTCATCGATGAAAACATATTTAAACAATTGAACCCATCTTAAAACAACATTAAATTCTGTAATTAGCAATA
CCCATAAGCTAATTTATGTATTCAATTACATGATCACACCCCTAAGATATGCGGTTTTAGCCAAACATAACAAAAAGTAC
GAAACTGTTACAAAAAAATTATCTATCCAAATTGTAACAATCTTCAATTCTCAATGTCAAAAGTTAAACTAGAATCCTCA
ATCCTCCTATCCAAGTTCAAAATCCTCTCCAACAGTATTCAGTAATGTAGAGATATGTAAAAGCTCTCAAAACTTGGGAA
TACACTATCTCGGAACTCCTTCTTCCCTTTTCAAAAATCAACAAAATTAGTTGGGATCACCAAATGAGTTGGGGATCTGC
CGAAGTGCACGTCTTCTCACCTTTTAGCTTGATTCCTACGTACAATTATTCTAGAAAATTTTGTGAGTTGGATCCTTGTC
ATTGATCCATTCGATGCGTCGCCGATGTGTATTTCCACTCACTGAGTTTTCTTGATCAATGGGTTACTTTGGTGGAACAT
TTGGCGAGCTGGAAGCTCACTTGGCAAGTCGTCAAGTGGCTTTTGCGAGCTCCAGCTTCTCTTTTCTTCAACTTTTTCAA
CTTTTTCACTTCTTTTCACATCATAATGTCCTTTCCTTGTTCTTAAGCATTTATTACTACATATAAATACATTAACATCA
GTTATGAGCACACAATAGGCATTGAGGACACGAATTTATTGAATAATAAGCCCTAAATGAGTCGAAATTCCAGACTCATC
AGTGCGGGGATTGGAAATCAATCTCACATAGGGGTAATTGTGCTTCTATAATGTAACAAACATTCATTAATAGGATAAGT
CATCTTTATTGATGCCTATCAGCTTCTGATCTCGAAACATACATGTATGGAATCTCCTTTTGATCTCATCTAAATGCAAA
TACAAAACAACCTAATACCTTACTCTATTGTCTCTTTCAAGGATAGGAAAAAATGATCTGACCCATAACCTCTCTTTCTA
GAAAGCTACAAACATCAAACCTAAATTGCTAGTATTAAACTAATTAACAACTTCTATAAAAATCATTCAAGCATCTACTA
AAGATCAGAAGTAGGAATTATATTTGAAACATTAACCCTTAAGTTAACCCCTTGGTAATTAGACCAAATTCATGCATGAA
CATCAACAAAACAGAGCATAGCACAATAGCCACTATGTTAAATCAATAATCAATCCCATTTGAGCACTCCCAGATCTTCG
AGCTTAACCACCTATCACAAAAGTAAAGTAATTATTCCTTCCATGAAAGCAGCCATGGGTAGCATGAAATCAAGCAATTA
AAAGTAAACCCACATTAGATTCAACTTCAATTTATAAAATTCATACTCTAAATTTGAAAACCCCAAAACCTAGAACAATA
TTCTTCAAAGTTAAAGTGTTCTTAGAATCTCTGTAACTCTCCATCAATAAATTTCCAAACTCTCGCTATTCAACAAAACC
TTTCTTAAAATTGTATCCCTTGGGCTATATATACTTTCCCAAAATTAGGCCCAAAAACCCACCATGTGACGGACTCGATG
ACATTAGTTGGGTCCACTAAACTGATTCAACAAATTACCTTTTACTCTTAAGCTCGCCTTATGATGCTCTAGTCTTCTAT
TGTTTAAACCTCAGTTGGCGAATTCGATTGATTCAGCCTTTCACGTTCGGTGAATCAATGAATACCACCTTGGTTTACCT
TTTGAGCATTATTTTTTTTACTACACATTTTCTCTTTGGGAGATGTGCATCTTGACCGCCTTTATCACTCAGTTCATCAC
CTTCTCTACTGGATTCCAACAACCATCTTTTGTAGACATAAGTGTTATGCACTGTTGATTGGGTAAGGTCGTGCTTAGTT
TGTGATCCACCTTGCATGTTAGGTAATCAACTATGTTATCTTTTCACTTCTTTTAGTATTTTTGCTATTCTTTCAAACAT
CACTCCTTGCCTTGTCCAATTACCTTCATAGATGCAAACAATCAATATTCTATTCAAAAAGGACAAAGTAAGGCATTGGG
GACACTAATTATTGAGCTAAATTGACCTGAAATGATTTTAAATCTAAAAATCATATTAGTACTCCTACTTGGAGGTGGGA
AGATTTGATTATTGACTTCATTGTTTGTTTACCCTGTACCTGATGGCAACATGACTCGATTTGAGTTATAGTGGATTTTT
TTATAAAGTCAACTCATTTCATTCCTATCAAGGTTTCGTATTCAACCAAAGATTAAGCTAAGTTTTATATAAGTGAGATG
ATTAGGTNNNNNNNNNNNNNNNNNNNNNNNNNNNNNNNNNNNNNNNNNNNNNNNNNNNNNNNNNNNNNNNNNNNNNNNNN
NNNNNNNNNNNNNNNNNNNNNNNNNNNNNNNNNNNNNNNNNNNNNNNNNNNNNNNNNNNNNNNNNNNNNNNNNNNNNNNN
NNNNNNNNNNNNNNNNNNNNNNNNNNNNNNNNNNNNNNNNNNNNNNNNNNNNNNNNNNNNNNNNNNNNNNNNNNNNNNNN
NNNNNNNNNNNNNNNNNNNNNNNNNNNNNNNNNNNNNNNNNNNNNNNNNNNNNNNNNNNNNNNNNNNNNNNNNNNNNNNN
NNNNNNNNNNNNNNNNNNNNNNNNNNNNNNNNNNNNNNNNNNNNNNNNNNNNNNNNNNNNNNNNNNNNNNNNNNNNNNNN
NNNNNNNNNNNNNNNNNNNNNNNNNNNNNNNNNNNNNNNNNNNNNNNNNNNNNNNNNNNNNNNNNNNNNNNNNNNNNNNN
NNNNNNNNNNNNNNNNNNNNNNNNNNNNNNNNNNNNNNNNNNNNNNNNNNNNNNNNNNNNNNNNNNNNNNNNNNNNNNNN
NNNNNNNNNNNNNNNNNNNNNNNNNNNNNNNNNNNNNNNNNNNNNNNNNNNNNNNNNNNNNNNNNNNNNNNNNNNNNNNN
NNNNNNNNNNNNNNNNNNNNNNNNNNNNNNNNNNNNNNNNNNNNNNNNNNNNNNNNNNNNNNNNNNNNNNNNNNNNNNNN
NNNNNNNNNNNNNNNNNNNNNNNNNNNNNNNNNNNNNNNNNNNNNNNNNNNNNNNNNNNNNNNNNNNNNNNNNNNNNNNN
NNNNNNNNNNNNNNNNNNNNNNNNNNNNNNNNNNNNNNNNNNNNNNNNNNNNNNNNNNNNNNNNNNNNNNNNNNNNNNNN
NNNNNNNNNNNNNNNNNNNNNNNNNNNNNNNNNNNNNNNNNNNNNNNNNNNNNNNNNNNNNNNNNNNNNNNNNNNNNNNN
NNNNNNNNNNNNNNNNNNNNNNNNNNNNNNNNNNNNNNNNNNNNNNNNNNNNNNNNNNNNNNNNNNNNNNNNNNNNNNNN
NNNNNNNNNNNNNNNNNNNNNNNNNNNNNNNNNNNNNNNNNNNNNNNNNNNNNNNNNNNNNNNNNNNNNNNNNNNNNNNN
NNNNNNNNNNNNNNNNNNNNNNNNNNNNNNNNNNNNNNNNNNNNNNNNNNNNNNNNNNNNNNNNNNATATTTCATCAGGA
TCACCCGTCATAGGTTGGTCCAAGACTTGGTGAAATTTTAATGTCAAAGTGGAGTTATATGGTTTGATTCTATGGATCGT
AGGAAGTCTTATGGACTGTAGAAGGGTTTCTTTAATGTTGGCCAAAATTCAAGGCTTCTGAATTCTTCTACAGAATACAT
GTATGGTCCGTAGAAGGTCCTACAGACCGTAGGTCCAAACCATAGAGGAGTTTGGCAACTAATTTTTAGAGGGGCTTCTG
GGTCTTTTCCTAAATGTTTTAAGCCTATACTATGTCATGTTTTATCTCTACCCTAAGCCTCATATAATGCTTTTAAGTCT
TAAAACATTCTACTTCAAACCCATTCTCCGAATTACCCAAAACCCTACCAAAATCATTCTTATAAATTCCTTCCCAACTT
TAGGAAGAAAAAGAAGCCAGGGTTCATTCAAGGGAATCAATTCACTATTCATCTTGAGCATTGAGTAGTAAGGTATGTGG
GTATTCACCTAGGGACTCCATTCCTCAACGGATCCCCAAAGTTTTAAATTTTCAATTGATGAAATTAGGTTTCTTTCTAA
TTCTATATTTTGTTTATCCAATTATGATTTTTATTGTTGATTAAGTCTTTTAATGCATGAGTGAATATTAATAAATAAAA
TTTAGTTGAAAATATAAGGACCCATGCATGATTCATGATTTTTTAATGATGAACCTATGATGCATCCATGAACCTATGAA
CTATGAAATATTTAAGATTATGCATGTCTTGTAAGAATGATGTTTAAGATTATAGGGTGATTTTAGATGAAATTATCAAT
TTTGTTGTGAAAGGTTTTATCCCATACGAATATGATCATGATTGTGAAAGGTATTTCTAGCATAAAGATTCACATTGGTG
AAAGGTTTTCCCATCTGTGTTTAATTATGTTTATGGAGAAATTCAATGTTTTTATTTAAAAGATGTGGATTAGTATTGAT
CATTGCCTTTATGCTATAATGATATTTAATTTATCATTTATTCCGTTGAGATTTGGACTTTGCAGCAATAAGGCTAGGAG
GTGGAGACTCAAATAAAGTAGTCTTTAGTAGCAACCTCTAGTCTATAAATTATTGACCCCGTAGGATTGCCATAATTGAC
CTAGCTAGTGGATCCACTTTAGCAAAAGAAGATGTGTATAGATTGTACCTTGAAAAGTAGAATCCCATTCTTTTGGTATT
AGGGATATGCTTGATTATATGATATAGCTCTCATTGTCTTATTGTCGGTTAAAGCTAATATCCACAAAATGATTATGTTT
CTTCAAAGCTTTTTTATGTCTCTTATTTTAAATGCATTGACCATATCTTATGATTTGCATATTGTTGCTTCTTTAAGCAA
TTAAATATTAAAATATTGGTCATGCATAACATGTTTTAAGCTATTCATTATACCATGTATATTGTATTCATATTGCCTCA
TACTTAGTACACTCCATATACTATTGTATACTTGTGCCTACATTGTTTGACTAATGTAAAGTCAGATGCTCCTACCTCTC
ATACTTGTGACTAGTTGATCTTTTGAAACTCAAGGATTGGTGATTCCTTATGTTCTGAGGACATAGACACTCTTATTGCT
TTCTTACATTCCCTTTATAGATGGTGCGTGTGATGTATAGTCTACGTACCAATCACTTCTATTTATTTATTAAATGGATT
GTTGAGACTTATGTTAGACTTCCACTTTTGTCAAACTCTTTTATGATATAAGACTGTTTCTTTGAAATATTTATTTCTAT
TATCATCTATGATGTATACTAAGTGGAATGTGTAGGGTCTCTCACGGTATTCTATGATATGTCATGTCTAGGGTGTACTC
TTTGTTGTGACAAACATGGTATTCAGAGAACAAGGCTTAGAAAGGTCATAGGATGTCTTATAATCCAAGTCAACTAGATT
CTTTTTCATGAACGTGAAGAGCGCCACATTTATTAATAGGAAGCTAAAAGGCGTTTAGGAAATTCCACTTCTATTATAAC
TCTAAATTCATTTGATAGGGCTGAAATCTATATGTATCTCTCTTAATCCTAATCCGATGCTTTTCTGGATATGTCCCATT
GAAGAGCCTACATGAGTAGGAAGGTGAATGAGAATGTGGTAGAAGAAGTTCCTCATGTTTCGGCCAACCCTTCGGTTGAG
CAAGTGAACAAAGTGGAGTTCCGAGATGCTTTTAGGTTTTTACCCAAGCTATGATGGCTCATGAAAATAAGGGGGTTGTG
GTTCCTATGAACCCAAATATTGGTACGACAATAACTAGATTGAGGAAATTCACTATGTTGAATCCCCTGTAGTTTCATAG
TTCCAAGGTTGAGGAAGATTCTTAAGAGTTCATTTATGAGGTGTATAAGGTTTTAATAATCATGGGAGTGACATCGGTGG
AAAAGGTGTAATTAGACCCTTATCAACATTAGAATGTTGGTCAAGTTTTGTTCAATAAATGGACGGAAGAGAGGGGGTTT
ATTTGGTTCTGCTTGATTGGGAAAATTTTGAGGTTTCTTTCCTTGGTAAGTTCTTTCCCCTTTAGATGCGGGATACAAAG
GTAATTGATTTTTTCAACCATCGTCAAGAGAATATGAGTTTGAAGGAGTATGCATTAAAATTTACTCAATTGCCTAGGTA
TGCTACTACTATGGTGCCGACTCTAGGGCAATGATGTGTAAGTTTGTTTCGGTTGTGTCTAAAATGGTGGTAAAGGAATG
ACGTGCCGCCATGATTATTAATGAAATAAATATTTCTTGTTTAATGATTCATGCTCAAAAAAATTATGAGGAGAAGCTTA
AGGAAAGGTCTAGGGAGCCAAAGATGGAAAAGACTGGTGATGGTAACATTTCACATCGAAGGTCCAATGGACATGGTTGA
TTAATATTTTGATAAAGGTTTTCTAGTCAAAGTGCCTCAAATGCTCCGTCTCCTATGTTCAACAAAGAAAGGGTGTCTAA
CCCTAAAATTAATGGAGGAAATGGTGGAAGAAATTGATCTTTGGTTCCCTCATGCAAAAAGTGTGGCAAGAATCAGTCGA
GAAAATTCATTATGGGTACGTATAGTTGATTTTTTGTCGTAAGAGTGGAAACCATTTTATGTATTTCGCATCTAGAATTG
ACGACGGTAAAGATTATAGGAGAGCTTTGCTTAGTAGTTTGGGTTCAAATGCTCCAAAATAAAAAATATTTTATGTACTT
CAAACTTGACATGATCAAGAGGGTTCTCTCGATGTGGTTGCATATATGTTAAATATTTGTCATCTTTATGTTTATGTTTT
GCTTGATCCCGGTGCTACCTTGTCTTTTTTGATGCCATATTTTGGCTATGAGATTTGATGTTTCTCCGAATGTGTTATGA
GATCCTTTCTCAATTTCTACTCCTATTGATGAATCAATTGTGGTTATGAAAGTCTATTGAAATTGTCCCGTCTCCTTACC
CTATATAATAACTTGTAGAGCTTTATATGTTGGATTTTCATGTTAGTTTTGCTATCAAATGTATACATTCTTATTATGAA
TCTGTTGATTGTAGAACCCGAGTTGTTAAGTTTCTGTTTCTGAATAAATTCGTCCTAAAGTTGAAAGGGGGAAATTATAT
GCCTAAGGATCAGTTTGTTTTTTCTCTTAAAGCTAGGAAAATTATTTATAAGGGTTTCATATATCATCTTGTTCGGGTTA
GGGATATGGATTTTGAAACCCTATTCATGAGTTGGTCCCCATTGTAAATGAGTTTCTGGATGTGTTTTCCAATGATATAC
CATGTATTCCTCTTGAAAGGGAAATATNNNNNNNNNNNNNNNNNNNNNNNNNNNNNNNACCTTCTCCTAGATACGCAACC
ATTCTTTAATTCCAATGGTCGCTCCATAACAGAAAGGAAGGCTAGACTATCCATACTCACCATCTTCTAGCTCAAGGCAT
CCGCTTCCATGTTCGCCATGCCGTATTGTATAGAATAGAGAGTTTGTAGTCCTTGAGGAGCTAAATCTATAAATTTTTCC
TCAAGTTAAGGTTCCCTTAGCATAGAATTAACTTAAGACTCATGTGGTCTATGTATATATCCGATCAGACTCAAAATAAA
TAGTGCCTCCAAATCTTAAGCTCTAAATTCAACCTATAAATTCCATGTCATTTGTGGGGTAGTTGTGCTCGTGCACTCTA
AGCTTCCTTATGCATAAGCTATAACTCGACCTAGTATATTAATACACAACCCAAACCAATGATGGGTGTGTTATAGTACA
CTATGAAACCCTCACCGTGAACTAGAAGGATTAATACAAAAGTAGTGGTAAGTAACTCCTTGAGCTTTGGAATGCTCAAC
TAAAACTCATCAGACCACTCAAAGGGAACATCAAGCTGAGTAAACTGAATCAAAGGTTCTACAATAGTGGATAAGCCCTC
GACAATAAATTTGTAGTAGCTTGCTAATCCGACGAAGCTCTAAATCACAGTAATAAAGGTGAGCTTAGCAAAATACTAAA
TAGGCTCAATCATTACCGGATCTACCATATTTCCATCCTTAAACACCATGTGCCCCATGAATGCTACACACTTAAGCCAA
AATTCACACACTCAGAACTTGGAATAAAGTCGTTGATCTCTTAATGTTTGGAGCACAATCCGCAAATGCTACTAATGTTA
TACATGGCCCTACGATTATATACTAAAATGTCATCAATCAACAAAATGACAAAAAAATCAAGGTATCGCCGTAACACAAA
CTTCATAGAGTTAATAAATGCAGCAGGGGCATTAGTCAACATAAAAGACATCACTAAGAACGCATAATGACCGTAACAAG
TTTTAAATGTGGTCTTAGGGATATCCACTGCCTTAATCCTCACCTAATCTTAACAAAATCTCAAATCAATCATCAAAAAA
CCCATAATCCATGTGATGTTGAAATTGAACACTAAGCTTTTTGAGCTATGTGGCAGCCAAATATTAAGCCAGAATAGAAA
AAGAACGAGTTCCCAACTCAATGTCTATTGAAAAATCAATATCATTCTTTTGGGGAGGGCCAAATAGGTTTGCAGGAAAC
ACATCGACAAATTCACGAACAATAAGAACTGAATCAACCAAAGGAACCTCCATACTCACATCCTTCCATAAGCCAAGTAT
GATAAACAACCATAGTCACTACCATCCGGGCTTGAATTAAAAAGATTACCCAAGTACGCATGTAGCTATAGAGCTTTGCC
ACACCACCAAAGGGATACCAATAAGGCTACGGTAACAGTTTTGGATAAACAATAATAATCAGTATGATAGGGGGATAACT
AGTCCATGCCCAGGGTAACATTATAATCCAGCTTATCAAGCACAATAAGGTCAGCTCGGTGTCACGTCCTTTAATAGTCA
CCAAACAATATCGAAACACATTTTCCACTATTAAAGGCCACCCACATGGGTTGAAACATGCAATGGTGCTGTCAAATCCA
AAGAACTCATACTCTATATGGAATCATAATACATAAATACATATAATAAAGTTGATCCCAAATATAATAAATCAGAGACA
AGCTGATGGAATAAAATAATCATACCTATGATAACAAAGTTTGATGAATCAGCCTCCGCCCTCACAAAAAAAGGAATATG
AATTGTCATTCTACCTGTATTTTGACAATTTGACCTACCCCAGACCTGCCGCCCCAGGTCCATCCTGGTCGCTTTGATAA
ATTCCTTTCTGGTCCTAACTTTACACTACAAGAAAAAGCCTTATTTAAGACCAACATTTAGGGACGAGTTAATAATCTCG
TCTCTAAAAGTACATATATTGGGACGAGATTTTCTGCTAGTCCTTAATTCCATATTTTATTGGGAAGGTACTAAATCTAG
TCCCTAAAGAAATTAATAACTGGTCCTAAATTAAAATTTGCGGGTCTTATGCGGGAGAAATTGTGGCAAAAATAAAATAT
TAAAATATTGGAAAAATAAAAAGCGTTGTTTTGACGAAATCTTAGGCACAAAATTATACTAAAGTAATAAATTCTTAAAA
GAGAACACAAAAACTCTCTTTCTAGACCCATCGTCACAAACTAAACCCGTAGTTCTTACTTTGCCCTAGCTGCTAGTATA
GATCTGCAAGGCAATTCCTAGAACTCTCGATGTTTTCATCTGGGTCACAAAGTAAAGATACTTACTCTGCCCTAGCTGCT
AGAGTCGATCTGCACAACAACTATCAGAACTCTCAACGTTTTATTTATGCTTTCTCAAAACAGAAAAAGCGCAGGTCATC
GAAGTTTTGCCCTAATAATTCTACTCTATCTACTCGAATCTCAGGTATGCCTCTCTTCCACCAATTATTTTATCTTTAGA
GATTATTGTTTGTTTTATTTGAGTTACTCTTCTTATTTTGCACAATCTGAACATTTTTCTTTATTTTTGAACATTGAAGT
ATATTTAAGTTTCTACTGTATTATGTGTCTAAAGAATCATAGTTTGATAATCATGTTGTATACATATTGCATATCGATTT
TTAAAAAGCTAATTATTTCATGGATAGAATATTTGTTTATATATTCAATGCTGATGTTTTGGAACTGAAGTAGCAATACG
AGTGAATGAAGGTATTGTAAACAGTAGTGAATACTTTTCTTCGTCACTATAGATTGAATTCATTGTGAACCTCTTACTCT
TGAAGTAGCTTTTTTTCTCTTGCTCGTGAAGTAGCTCTTTACTTTACAGAAAAAGGATCTTATTTACTTTACAGAAAAAG
GATACATGCCAACTCCTCTTTTCTAAATCATGGGAAGAATTTGCGAGTGTCAAAGCTAAATAAAAACTAACTAAAGTTTT
CTTAGAAACATAAAGTACGAGTTCCTCAAGAGTCCTTGTGGAACTGTTGAATGTTGTGAAACTGTGAACTCCCAGTCTGG
TAGCTTGTTCTCAGATGGTAAATTGCCATACACTAAAGTTTCAATAAACACTAAAGAAAGGATAAACCAGCAGAGAAGTT
CGACGTATAGAGCAACATATTTTCCATTTCTTTCTTCTTCTTTTTTGGAGTCGAGTAAGGAGCATTTGTCTATCTAGAGG
TCTCTTTATATGTTCTTGGGCATTCCTCGCCTTCTGAGTTAGCTTTTGTAGTTAAGTTAGAGAAAAGATAAATTTCTTAA
ATAGACCACATAAGACAACTAGTGGGAAAACTCCCCAAACTACGAAGGTGCATCATAATTGCTTAGCAATTTCTCTCTTC
ATAGACCAATAAAAAAGTTTTACAGCATTGCAGCTTCTTCCAACATTTAAAATAGAATTTCACACCTATACTTTTTATGT
AACAATAACAAGCTCTCAAGATGATCCATTTAATGCTTATTCCTTAATGTATATCCATTTGTTAATGTTCGCATCTAGTC
TTAATTCTATTCAACTGATACAACCTATAGGTTTGAGGGCACATCTGTTATCCTTATTTATCATTTTATTAAAAAGAAAA
CCTTTCGCATTATTACAAATTTTGGCTTTGATCATTCATTTTGATAAATAGTTAATCTACTTTTAGGACAAATTTCAAGA
GATTGTCTACTCCTTATATAAATCAATTCAGACACCATAAAATGAATCTGCCAGCACATTAGAAGTTTAAATATATATAC
AATTATAATGAGAAACACTTGCACAAAATGTATGACACTTCCAATAAGGAACTTCCCTCATCCAGCTCTTTAATAGGGTA
ACCTCTATATATCTAAGGATCTCGACATCACCATCTATAGCATACTGATGACCTAAGGTTCCGTGTTAAGATAACTTGGA
TCATAAAGCTTGAGACCCTTCTGATTTGGTCCTGTTGTTATCTGCAGAGGATAATACCAGAATTTTTTTTCCAGGAAAAA
AGACTAAGCTTCTAGAGTTAATGAGTTAGAGCTCTGATCACCAACCAGTAAGTACAACTAGTGATCTTATATAGTCGCAA
GCTAGAGTTTTAGATGATCTTATGTAATAAAGTATATTGTTTGAATTTTTCTTGGGTATGAAAACTTAGTATTATCTCAA
GGTAGGCTAGAAGGAATCTTGTATACACATTTCTATATTCAACATCTTAATTACAAACTAATGTATAATCGTTTATATAA
CTTAATGTCATTTAATTGGAATTTTAGGGACTAGATTTGGACTTTTAGGATCAGGTTGTACGTCATATCACAGTTCTACC
TCAATCTTTATTTTCTATCTATTCGAATCTAAGGGATGCCTTCTCTTTCGTGAGTTAATTTTTCTTTTCTAGATTCGATT
TGTTGTTTGTTTTGTTTAGTTACTCTTCTTCACTCATTCAATCTGGTTGTTTCCTTTATTTTTTGAAGTATATTCAAATT
TGTAATATATTGTGTGTTGAAACAATCAGATTTTATACTGACTGGTCATTTTGAAAAGCTAATATATTTTTCTTCCATGT
AACTAAACAACTAAGATATGGATTTGTATCTTATTGAAAAACAAAATAGGAGGGGCCACATTTGAATCTTCATACATGTT
AAGAACTCAGGGAAATTCATGATCTCACACCAACTATCAACTAGTTGCCTTTTTAGTCGCAAGCTACTAGTTTAGTTGTT
GTGTTTAAAATCATTTGTCATAGCTCTGTGTCAAATAGAATGACAAAATTTATGGAGCAAGTGTTAACGTTCTTGAATTT
ATCAAACTAAAGTTCTTTACTTTCATACAAAATGTTGTTGACAGAGTTCTTTACGTTCCTGCAAACTGTTTACAGAGTTC
TTTACTTTACTTTTTGTTTTTCTTGTAATTCAATATTCTGGCTGAAGTCATGCATTAGTTCTTTGCCCTGTTATGTTTTT
TTTTTTGGTGAATTGGATAATATTATTAGCAAAGAAGCTTAAGTATCATTACAAAATAAGGGAATAGTATTATTCCCTGT
ATATATGGTATCATTGGTTGCTATCAGATTACTATTATGAGTAGAAATTTCCCTTGGACAAGTAGTTCCTAGTTTATCTG
CCCAAACTGCCTCATTTGCGAACATCGGAGGAACTTGCAAAATCCTTGTGTGCTCAAATAATCGCTTCTTGGCCCTTTCC
TTGGCTAAGAGGTCGGCTACCTTGTTCTGCTCTCTATAGGTATGCGAGAGTTTTGGATTTCCCAATAGTTGCATCAATGA
CCTGTTCTTTGCCGTGTTATTATCGTAGATTGAGTTGGTTGGATTAAAAGTATGACACAGAGGGTCAACTAGGGCCTAGG
AATGACCACGAATCAAAAGGGAGGATCCCTTGCTTCACATATAATATATCGGTGAATGTTAGCAGTGGCGTTTAACAACG
CAAAAAGATATAGATAATGGTTCAGTTCACGTATAATAAAACACAAACACTCGGTTCTAAATTAGCAATGGTTCAAATAG
AGTATGTTTTAAGCCTAGTAATATGAATGGATAACTTAGGCACCATATTTGCTTGATAATAAATTCCATGTATAACAGCC
CTCACAATAGAATCTGCAGATCTCCTATCCTGCGGAAAGATCCTATTATATCTTTCACGCCAAAAAGAATACACAGAAGC
TCCCATTGCAATCATGTAAACAACTTGCATTGCAATCATGTAAACATTAGCACCTCGACTCTAATTCAAGGGCGTTAGAG
CTATCCATGGAACTCAACTTCTAATTCAAGGGCATAAGAGCTATCCATGGAACTCAAGTCCTAATTCAAGGGCTTGTGGT
TTCATCTATTGAGCTATACCTTAAGATTAGGCTTAAGTATACTAATCTAGATAGCTAAATTGTAATTTAACTATGCTATG
ACACTGTAATGAACTTACTCGTGAGTAATAAAGATATTTAGTTGCTGAAAAAAAGAAGGCGTGAGATGTATTTTATCGAT
AGGTTAGATTAAAATTACTACAATATCAAACATTTATCAAGATATTTGCTTTTTATTTGCTTCTGTAACCTTACTGTGTT
GAATAAATTAAAATAATATAGGGATGAAAATGGCGAGCTAGAGAAGGCACGAGGCATTAAGAAGGCGATGGGGTGAGATA
TTGATGCGTCACCATTTTTTTAAAAGACGCAACATTTTTAACTTGATACATTAATTTCTAAATTTTCCATAGTTGCGCAA
CTTCTTCCTTTATTTCCGACATTACTGCGGTTGCACAACTTCTTCCTCCATTTTTTATATTAACCATTGTTGCACAACTC
TTCATCCTCTGTTTTTTTTCTGCACAACTTCTTCTTCCTATAGTTTTTACACACTTTCTGCATAGCTGCGCACAACATTT
TCTGCCTCTTGTTTTAATTTTCTGCATAGCTGCTCAGCTTCTCTATTTTTTTTTACTTTTGCCTAATTTTTATTTCTGCC
TCTGTTTGGTTTTAGAAACAGATTAATTCTTGGTTAATGCATCTCAAGGCTTTTCTAATTATTTTTTCTTATATTTTTGC
AGCTTTGTTCATGTATCTAGATAATACTTGATGAAATTTAAACTACTTTTGGGGGTGAGTCGTATACCTAATCTAATGAT
AGATTTACACGTACTATACAAATAGTTACTTATCATCTTTTCAAAATTTTGAATATTTTGAAGGTTGGAGTTCAAGCCAA
GATGCAAGATTAGAAGATGCACAACCTCATTATTTTGCTACGGATGTCATGCAAAACTTGATATCATAGTCTAGCTTTGA
ATGTTATTTAACTATTTTTTTAAGAAAATGTTGAAACCAACATCAATGGATGTAAACTGATTTATTGAGCTTAATCAGAT
TTCTATCTTTCTGGATACATATATCGAGTTTTTGTATTGGCACCTTCGATAGCAATTTTATATTTATTGATGAAATGTAT
AATTCTATGATATCAAGCTGTAGGACCATTGGTGGTCAATTAGAGAGCAGGTAGTTGCTCGTCTCTAATGATTAACTATT
GTGTCTCTAAAGTATAATCTAGGACCAGGTAGTTGTTCGTTGCGAAAAAGGTTTAGCGACCAGAAAATAAATACCTCTCA
TTAATGTAGAACGTCTATTTGGGATGAGATATGTCGTCTCTAAATACCTAATAACGACTAGTTTTTTTACCGTCATTATA
GATGTTTAACGACCAGATGTTTGAGCCCGTCCTTGTTAAGATTTTGCGACGGAAGCTATTAGGACGGGGTGCGACCAGCA
TTTTGCCGTCGCTATTTCTCAATTGGGACGAGATTTGGACTTTTAGTGACCATATTTCCCTTCCTTAGAGACTGTTTTTC
TTGTAGCGTTAGGCACCACCTTTAGTTGGAGGTGCTACCATTGAAACTGACCAAACTCGATGTGGAGCAGGTGCAATCAT
CCATCATAGGGGACACTGTCAGGACAATTGATCAAGCTCCCAAAAGTCATAGAAACCCTGTGAAGATCAGGTTATAAAAT
AATAGCTACCACAACTTGAAGCACATGTCTGTAAACCCCTTGAACTATAACCCATACCTGCATCACCCTGATTGTATTGA
CCACTCTCTTATTACTGAAGTGAGGCTTGAAAAGAGTGATTAGATATACCATACATATAATATTGGCATGAAACACGTTG
TGGCTACCCTAATGAAAACGCTCAAATCACTCTCCAAAACTTAGTGAATGAGTAAGTGATTGTCATCACCCAACAAATAG
TCGGTGTCAAATCCCAAAAGGAATGGTGTGTGGTTAAGAATATAATTAATAGAATTAACAAGTAATTAATTCACGCGAAG
TTGAGATGAAACATATGGGTAGAGAAGTCCACAAACTTTAATAGTAACACTTCTGAAACTTGATTATCAAAATGGAAATA
GTTGATGAATCACAAACCTAAAGGAATCATGGGGTGTGGGTATTGGTTGTTGATATTACTTGGGGTATAGTAGAATTGCT
CAATGCAGCGAAATAATCACAAGTAGGCTAGGTTATCATCAATGACGCTTATCTTCTTTCGATCTCGAAGAAACTATGCA
AAGAATATCCTTTCAGTCTCATCTATATGCCATTTCTAAATAACCCAATACGTTAGTCTATTCACTCTTTCAAGAATAGG
GCAAATAGATTCGACACATAACTTCTCTTTCAAGAAAGCCATTGACATTAAACCTAAATTTCAAGTGTTAGAACAAATTA
CCCACTCCAATTCATGAATTAATCACCCAACAATCAGCCAAATTTATAACTAACAACCATAAAAAGAGCAAGTCAACACA
CCTACTAAATTAAGTCAACAACCAACCCCATAATCACACCGCAAGAGTTTCAGGTTTTAGCCACATATCACAAAATGTAA
ATATTTTATAACTTGCATGAAATTAAATTAGTCATGGGTAGCATGAAATTGAGTGTTTAATAGTAGACCCACTTCAAATC
GCACTTAAAATTCCCAAATTCAAGTTTAAAATTCAAAGATTTAACAATCAAAAATGTTTTCTTACTCAATGGAAAATGTT
TCTATCTTTAAAAAGGTCAAAACAATTCTCATAATTTTTCCTCTCCTTCTTTCTCTCTGCTCTGGGATATTTATAGATTC
CCATTTTTTTCCCAGAAAGTGGTTTCGTGTCCCTTTTGGTGACATTAGCTCAATTCGCCAAATGCGTTCGGCAAATCACC
CATCTTCTTATGGTTCAGGCTTTAGTTCTTTAAATCTCATTAGGCGATCCTGACGGAGGCCGCCTTGGATATTTTGGTGA
CTTGATGATTCTAACCTCGTATCGCCCTTATAGCTATCATCTTATATGTCAACACTTTGAGATTCAGTGATATCTACTAG
TTTTGCCTTATGTTTTTCGACGGATTTCCCTCATTGTATAGCATCGTCGAGTGACCACGAGGGATGACTTAATACATTAT
AAATTTAGGCAAAGTCATGCTCAACTGGCGGTTCACCATTCTTTAAAACATAAGCCTTTGCGTTGCCCAATTACTTTCAT
TGTTGCAAATCATCTACATTTGATTAGAAGAGGACAAAGTTAGGCATTGAGGACACTAATTATTTAGCTAAATGAACTTT
AAATAAGTGAAAATCTACCACTAATCAACACCCCCACTTAAACTTTTTCTTGTTGTCAAGTAAATCAAGAACACAATAAG
CTCAATAAGGGAGTCTACCACAGTATTCAATAAGAGCTAGCTTGCAAGCATCATAGAAAGATTAATCCCAATAGTATGTT
ACCCTAAATCAAGATAAAAAAAAAGCTTCAAATAATGACTAGATAGTCTCAAGAGAAGCTCAATCTCACTTTAGCTTCTT
GTCTAATACAAGAACATGTTTCAATAAAGACATTCAAGTACGCTCACATGAAGAACAATTCCCTACTGTCTCAAAGAAGA
TCAATAAGGTTAATAGAAATCAATACAACTCTGACTCTTTCAATAGAGAAACACATGCAAGCTTTGTCCCATAGGTTTGA
TCATATTTTCCAATCATCGCTCAACCTAGTTGATTCAAGATCTCAAGAGTCTTTTAGGCTTGTAACAGGGCAGAGGGTTA
AGGTAAAGTAAATTTGGTATGATGACTGATATATCGTGAGTTTAAGGTATCTTTGATACATTTCACTTAGAAGTTGTGTG
TCTAGGGATGTGTTGTGTTAGAAATAATGTTTTATGTGTTATGTTTGCAGGAAATAATCTTGGATGCGGTTGATGGAGAT
GATAGCAGAAATTATGCAATATGGGCCATCTACGGAAACGACAGGCGGACGTCATGGGCGTCCTGTGGGCGTGCTGCGTG
GGCATTTGATGGCATGCATGGCTTGTCCAAGCTAGGTCTTCGGGTGCCTATAAAAACATGTCGACGACCGCTCGTAGGGC
ACTTTCATGGTTCGTATTCGTATTGGAAATCAAAATCAAATGAGCTTTTACCCTTCTGTTCCACACGAGATTTCTGTTCT
CGTTCATCCGCCGGCACCTTATGAGAAATCAAAGTTTTTGGGTTCCGGGGGGAGTATGGTCGCAAGGCCGAAACTTAAAG
GAATTGACAAAAGGGCACCACCAAGAGTGGAGCCTGCGGCATAATTTGACTCAACACGTGACCCATGAACCGTAGGTCCT
GTGACGGACCGTCGATGGCAGGCATAGATGGAGCATTAAGGAATTTTGACTAAGTGTGGAACTACAGAGCAACTAACGGA
CCGTAGGTCGACCCACGGGTCATCCTGCACATCCGTCGATGGATTCAGAGAGTTGATGTTCCAGTACCTGATAAAAAATG
CCAAGTATGGAGCCATGGAAAGGGACCTACGGATCGTAGGTCGACCCACGGTCTGTAGGTCGAGTCGTCGATTGAAGTCG
CATTCCACAAGTTTATTTCCTTGTTTTATTTTCTTTTTATTTTAGGACTTGTTTTCTATAAATAGGAGTTATAAACCTCA
TTTTTGGGGGTTAGACATTATTGTTTACTTTTAGTTCTTGGTATTTTGTGGAATTAACTTGCAACTTTAACAATTTGATT
TCCGGATTTTGTTTAACAGGAATTTGACTTTAAAATTCAATTAGAGATTTCGGGTTTCATCAATTCTTCTTGTAAGTTCA
TGAATTCTTTTTACCCAATTATGAATTGTGTTCTTTCAAGAATGAGTAGCTAAATCCATAACTAAGGTTGTGGGAACCAT
GAGCAATTAACAATGTATGAATAATAATTAAGTCTTGATAGTGTTTATGCATGTATTGTTAATTGTTTAGCTTAGAAGTC
TTTTTAACGGTGGCCAACGTTAGAACTCGCCTCGTTGCTACTTGTCTGACCAAGTAGGTAGTTAATGAGAAATGAATTAA
CAACAGAGATTTAGTGGAAGATATCTAATAGACTAATGTCAATTGGTGCAAGGGTGAAAACTAAGGCATACATTAATGTA
ATGTCTAATCTGAGGTAAAGGTAAGGGTTAGTAAAGTATACACTCGTAGCCGGACCAAGGTGCGTAGTAAAATTCACTAT
TTGGTTGACCAATCACTTAGGGATACCTAACTTACCAACTTTCCACGTAAAACACTAGGAAATGATTATTATTATTAGGA
TTACTACGTTAGGACCTTGTGGGGAACACATATACCCAAGTTTCTTTCTCATATTGATAACTCAAAGTTTGAATCTTGCT
TATTTGTTACTTAATCAACAATTGGTTACTTGCTTACAACCCCCCCTCCCCGTTTATTTAATTATCTCAGAAATAGTTTA
ACTAAACGGATATAATAGTGAGTTAAGCTTAAGTCTGAACCATATTCCTCATGGGATCAACCCCAACCTATAAGTTGGGT
TCTTTATTTGATAACAATCACTTATACTTCTTTAGGAAGGTGTAATTTGAGCATTTCAAATTTTGGCGCCGCTGCTGGGG
AATACAACTTTTAGATTATGTTTAACTACATTATTGAACTTTAGTCAAGTATTTCCTGATTTTATGTTTTCTTTTATATT
TATTTTCTACAGTTTTCTACTCTAGTGTATGCCAAGTACGCAGAGTCGAGGCAAACCATTGACCCCCTACGATCCAAAGT
TGAGTAAAACTTTGAGAAAAATGAATAATCAAGGGGTCTAAATCAATCCAATTGGATAAAATCTAGGTGATGCAGTACAA
TTGTAGCCTCCTGGGGTTGTTAATGTGCAAACTCAGGTTCATAGAGAAAATGTTATCAGAGATGCAGATAGGGTGCAAAA
TCTGCCAGCACCAAGGTTGCGTGATAACTACAAAGTTGACTTCAATACGATTGAATCAGAAGGACCTATTGTTCTTCCTC
CTCTACCTCCAGGGCATTCATTTATGGTGACCAACAGTGTGATGCAGATGCTTACAATGAGAGGGTTGTTTTCTAGGCTA
GCTTCAAAGATCTGTATGGTCACATGGCTAAATTGAGAAGTGTCTATAAAAGTTGTGTGGGGCGACCATATTTGGATATG
GATTTCATAGGTTTGAGAGTCTTCCCTCTATCATTGATCAGTGATATTGCGATGTGGTTTGCTGAGCTTCCATATAATTC
AATTCATACATGGGACCAATTGCATCAAGTGTTTATGGCAAAGTATTTCCCAGTGTCTAAGAAGCTTAACCATAAGGACA
AGTTGAAGAATTTCATGGCACTACCTAGAGAGTCAGTGAGCAGTTCTTAGGATAGGTTCAGTGCGTTCATCAGAAGTGTT
CCGAATCACCACATAGATGATGAGTCATTGAAGGAATATTTCTACAGAGGGCAGGATGGCAATGGAAAGGTTGTGATAGA
TACTGTCTCTGGAGCATCCTATGGTGAGTGCATCTTTTGAGGAGATCGCTGAAAAGATGGAGAAGATTTCCCAAAATAAT
AAGGTATGTAGCACTAGAAAAGATAATACTGGAAGAAGCACATTCGTTTTCCAAGCCGAACTAGACAAATCTAGTGATGA
CATTCGAGGGGAGCTGGCTCAGATGAGGACAGAACTTGGGTTGGTATTGAAGCATGTGAGTGGAAATGCAGAAAAGGTGA
ATGCGGTAAATTACCTAACTAGAATTCCACCACCATCAGTTGAAGAATGCTACTATAAGGAGGATACGTACTTGGTGAAT
GATCAGACGGGGGGTTTTCGAACCAACGCCCAAGGTTCCGACTAGGATAATTGGCGCCAAGGTCAAGGAAACTAAGGTCG
AAACTATGGAAACTACAATTGAGAGGGAAACTATTTCCGGGATGGAAACTACAATCGCAACAACAATTACAACCCAAAAC
AACTATGGCAACATAAACGAGAGAGTTGGGCCTTATGTTCCACTTGCAAATCAAGAATATGGCAATAGAGAAGCTGGGGT
AGTATGCCACGCATAGAGGATATGATGCAGAAGATGATGAAGAGGTTTAATAAGACTGATGAAAATGTGAAAGAGATGTG
AAATGACTTGTCTGGAAACGGTCAACAAATTAATGCCTATACAGTATCGTTAAAGTAACTTGAGCAGCAGTTTAATCAGT
TGTCCACTATAGTGAACCCACGTCAACCTGGCACACTTCTTAGTAACACCATCCAGAATCCGAAGAATGATGGGCACTGT
ATGGTAGTCACTACTCGAGGAGGTAAACATATCATTGATCCCCCTATGCCATCTGAGGTTGAAATTCTGCTAGAAAGAGA
TGATGATGAGATTGAGGTTAATGGAGCGTCTAAGAATGCTACAGAGAAGGAAGCGGAGGTGATCCAAAAAGTTGTTCCCA
TTCCTGGACCACCATCGCCATTCCCATAGAGTTTGGTGAAGAAGACCGTAGAAGGTAAATACCACAGGTTCATTACTATG
TTGAAATAGCTTTCCATCAATGTTTCGTTGATAGAAGCTTTGGAGCAAATGCCTGGGTATGCGAAGTTTATGAAGGATTT
GGTGACCAAAAAGAGGGTCGTCAGTTTATGAGAATGATGAGAGGTTGCAACATTGTAGTGCTATTGCTACTAGGTCACTT
GTGCAAAAGATAGAGGATCCTGATTCTTTCACTATTCCTTGTACCATCGGTTTGTTGCACTGTGTGAAGGCTTTGTGTGA
TTTGGGTGACAACGTTAATCTGATGCCACTATCTATCTACAAGAAGTTGGGTTTAGGGGCATCAAAACCGACTGCAATGC
GACTACTCATGGCCGATAAAACTGTGAAGAAGCCCATTGGTGTTCTCCAAGATGTCCTTGAGAAAGTGGAGTTGTTCATT
TTTCCGGCGGATTTCGTGATACTTGATTGTGAGGTTGATTTTGAGGTTCCCATCATCTTAGGGAGACCATTCCTTTCTAC
TGGGCGCGCCTTGGTCGACATAGAGAGAGGACATATGAAGTTTATATTGAATAATGAAGAGGTAACTTTCAATATCTGTA
GGTCTATGAAGCAGGAAAGCGATCTCAAGTCAGTATCAATGGTGAATCATATTGTGGAGCGAGGTTCTGATGTGTCTATT
GAAGAGATATTGGGTGTTGATGCACTGGCAGTGGTATTGATGAATTGTTAGGGTAATGGTATTGAAGACTATGATGATTT
AGTTTCCACACTTGATAGGTTTGAATTCAGTTCCAAACCAACGAAATAGTAGCTAGATATAAAGAATTGCAACTCTCCAC
CCATAAAACCGTATGTGGAAAAAGCTCCAAAATTAGAACTTCAGGTTCTACCATCACATTTGAGGTATGTATTATTGGGG
AGAGATGTCACTTTACCGATAATCATTGTAGCTGATTTAAGTGAGGTACAAGTAGAGACAATGGTTTCTGTGTTGAAGAG
GTTCAAACGGGCTATTGGATGAACTATTGCGGACATTATTGGGATTCCTCCTGGCAGTTGTTCTCATTAAATCCAACTTA
TGTCGGACAGCAAGCCAAGTATTGAGCATCAAAAAGACTAAATCCACCTATGAAAAAGGTAGTGAAAAAGGAAATCATCA
AATGATTGGATGTTGGAGTCATAGACCCCATTGTAGATAGTAGTTAGGTATGCCATGTTCAGTGTGTACCTAAGAAAGGT
GGGATTATTCTGGTTTCTAATGCGAAAAATGAGCTTGTTCCGATGAGGCCAGTGACTAGATGGAGAGTATCCATGGACTA
CCGCAAATTGAATGCTTGGACAGAAAAGGATCACTTCCTGATGACGTTCATGGATCAGATAATACATCACCTTGTTGGTA
AGGGTTGGTATTGCTTTCTTGATGGGTATTCGGGTTACAATCAGATCTCCATAGCTCCGAAAGACCAAGAGAAGACCACC
TTCCCTTGTCCTTATGGGACTTTTGCTTTCAAAATGATGCCATTTGGGTTGTCTAACACTCCAGCGACCTTCCAATGTTG
CATGATGTCGATATTCTCAGATATGGTGGAGGACACTATTGTGGTATTTATAGTTGATTTCTATATGGTAGGTGACTCGT
TTGATTGTTGTTTAATGCATCTGGCCGAGGTACTGAAACGGTGTAAAGAGTGCAATCTTGTGCTCAATTGGGAAAAGTGA
CACTTCATGGTGAAAGAAAGGATAGTCATGGGTCATCAGATTTTTGAGAAAGGGTATTGAGGTTGATAGAGCTAAAGTTG
AGGTAATATAAAAGCTTCCACCACCTATNNNNNNNNNNNNNNNNNNNNNNNNNNNNNNNNNNNNNNNNNNNNNNNNNNNN
NNNNNNNNNNNNNNNNNNNNNNNNNNNNNNNNNNNNNNNNNNNNNNNNNNNNNNNNNNNNNNNNNNNNNNNNNNNNNNNN
NNNNNNNNNNNNNNNNNNNNNNNGCAGCTATCATTATTTCAACGGATTGGGGGCAACCGTTTGAAGTGATGTGTGATGCG
AGTGGAGTAGCACTAGGTGTGGTAATGGGATAGAGGCGAGAAAAGATTTTTCCTCTGATTTACTATGCTAGCAAAGCTCT
GAATATGGCTCAAAAGAACTATACGGTGACTAAACAAGAACTCTATATTGTGGTTTACGCATTCGAGAAATTTTGATCAT
ACTTGATTGGTACTAAGGTCATAGGGCATACTGACCATTCTGCATTAAGGTATCTGATGGCTAAAAATGATGCAAAATCT
AGGTTGATCAAATGGGTATTGTTGCTGCAGGAGTTTCATTTTAAGGTGAAAGATAGAAAGGGGACAGAAATCAAATTGTC
GATTATTCGCCAAGATTATAGGAGGAAGCTATGCTCAAGTTAGGAGATGGGGCTGAAATTAATGATGCATTTCTACACGA
TCAGGTATTGGCTGCTTCTTTTGATCTTATCCCTTGGTTTGCAGATTTTGCTAACTACTTGCCAAGCGATTTGGTTCCAT
CGGATTTGTCATTTTACCAAAGGAAAAAGTTTATGCATGATGTGAAGAAGTTCTGTTGGGATGAGCCTTACTTTTTTCGT
ATTTGTGCTGATGGATTATTCGTCGTTGTGTGCCCAAGGTTGAGATGATGAGTATACTAGAGGCGTTTCATTCATCGCCT
CTTGGTGGGCACCATAGTGGTATTTGAACTTCTCATAAAATCTTGCAGTGTGGGTATTACTGGCCTACCCTCCACCAAGA
TGCTCATGATTTCGCCAAGTCTTGTTACCGTTGCCAAAGAGAAGGAGGAATTTCAAAGAGGCAAGAGCTACCTATGAATC
TAATATTGGTGATTGAGTTATTTGATGCTTGGGGCCTTGATTTCATGGGTGCATTTGTGAGTTCACATGGAATGAAGTAT
ATTCTTGGTGTTGTTGACTATGTATCGAAATGGGTGAAAGCAATTACACTTTCAAACAATAAGGATAAGAGTGTCACCGC
ATTCCTGAAAAAGAGTATCTTCTCCAAATTTGGCACACCTAGGGCAATTATTAGCGATGGAGGTTCTCAGAATGCACAAT
AGCGATTCCAAGGAGGGAATCTTTCTAAAGATGTCTTGTAGCCTCTCAAGATAGGACACAAACTTCTCTGCATCAATATC
TACGACTCTAGTAGGAATTAACTTTATACAAGTAAGAGTGATGAACCTTGCTTTGATACTAACTAGTCACAACAAAATTT
TGCAAGTTATGATGAAACCAACTATAACCTACCAGTAAGTAAGCCAATATGTAACCTGGAACATCAAGTTATTGGGTGTA
AGGGTAGAATCTAAACAACAATAAACATTTTAATAGATACAAAGAAGATAAGCGGAAGCAAGGCATATCTACATAAAACC
AAAAGAACTCTCCTAGAACCTTGAACTCACAAAAAGAGAGCTATTAAGTAAAAGAGTATAAGTCCTAAAAATTAACTAAT
CAACATGCATTTACATTCTCAAGCTCAATCTAACCGTTTGGAAACAATAGAATACCTCAAAGTAGACCTGCACGCTCTCT
ATTAAAAACTTAATATATTTTCCCTTCTTTAAAACCTCCAAACGCTTCAACACTATCAAAAAAGAATCATAACATCATGA
CAGTCATTTAGACAACAAAAAATTCTTAATCAGTGATAGACCAAAATTTTGGTCAAAATGAGAATGTAGGATGAGTGTTT
GAAATTCCAAAATTGACTCCATCAAAAGGTCCATTAAAGCTTCTCGAACTTGTATCCCAATATGAGACAGAAATTAGGGG
TAAGAAATTAGTGATTCAACAAAATGCAATGAAATCACAAATTACGCACAAAATAGTGATTGGGCGGTCCATTAGGGTAA
GAATTTACCTTAAGCAAATAGTCATGGCAATCCCTGAAGACTCCAATACCTAGTCTCAATCTTTTCGAAGAATTCGCAAC
TTCAATCACACAATTTAGAGCTTCTTAGCTTAGGATATCATAGATCCAAATTCCAAACCATTGCAGAAATGTGTATGGGT
TTTATTTAAAGAGTTAACAAAAAAAAGATTTAACATGAAAGAGACAGGGACTTGTGATCAAGGAAGCCCACTCGGTTATA
CCTTCGTAATCGTGGAAGGGAGCCCGCGATCGAAGAAGGAAATCACCCATGTCTTCATAAATGTGAATATAGCCCCGTGA
TCATAGATGAAAAATTACCAGGCCTTCACAAACACGGTCTATTATCTGTGAATATGAAGGGATATTTACGTTTGCACCAG
CTAATGCGCATCAACTAGTTTTGGCCAATGCAAAAGTTCTGATAGGGTGCTCAGGATTTGTTCAGAACTTCGTGTGCGCA
AACAAAATATGATACACCACAAAATTTCATATTATAGACTCAACAGAACCATCAAAACTTTCAATCGATTTCATCTCGAC
AAAATATGAGGATCACATGAAAGCTCTATTTTAAGTCAAATTCCATGAGGGGGCTTGAAATTAGCCCAAAAGCCTCAGGA
TCCACATGAAAGGTCCTTCTAGACCAAACTCAATTTTCTAGAGCTAACAGAACTTTCTAAATTGCATTTTAAGGCCTTCA
TCCTTAAATTTTGACTAAATTAAACTATTCATGATTAGACGCTAAAAACATATGAAAACCTACAAAGAATCTAAATAAAC
GATAACCTGACAGAATTGTCAGTCCCATTAAGACATAAATGACTTGGGGTCAACTAAATAATGAAAAAAAGGAAGTAATA
CATTAATAAACTTTAGGGTCATTACATTTTAAATATTGTTTATAATTCTTAATGTTCATAAAATTAGATGAGTTTGGATT
TTGATGGTTCTCCCATCGACGAATCAGTGTGGGTGTCACTCATGACCACTTGGATCATGATATTTAATTCCCCCAAAGTG
ATAGTGAAAGATTTCATCATAAATGGTTAAAATAAAAGCATAGACGAAATAATGTCAATGTCAACCAATATTAGTGTAAA
TATATGCAAAATTATGAAAATTGCTAGCCCATATTTAATATTAGTTTATTGGATAATATTTACTATCATTACTAAAACAT
AACTATAATTATGTAAAATATTTTAGAAAATTATATTGTTGGGTGCTAAATATATAAAAATGTATTTGGTCACATTCTTA
AATGCACATAATTTTACATTCTATTTTTTTGTTTCTTTATATTTGTTGCAACATTACTCAATGTTATGTACGTGTTAATA
TTTTTGTTCATCTGTTTTATGTAAGGACTTTTTCATAATAAATGTGAAGAGATTTATCACGAGTCTTCCTTCAGCTTAAT
GGTAGAGTGAATATGTTAAACTCGTCCATTAGGTCAAGGGTTCGAGTCTCGTATCAACAACAATCAAGTGGTATGAAAGA
AGCGAAGGTACTCTAAAATACCTTTTTAAACTTTGATTTAATCCCTCGCATCACTATGTTTTTTTGAATTACTTAGTGTG
CACAGTATGTTCAACTATGTATTTATGAAGAACTTTGTATCCGAAATTATTTAAGTATAATATAATATAACATATATGTT
AGTCAATTATGTTAAAGTAATTGACTTATTTCCCACGAATAAATTCAAAAGATAGTCCAACTATATGTTCTTTTTTATTG
TAAATGAAGGATAAGATTATGAGTAAGCTTAATAACACAATTATATTCATATTAAAGTTGTATGGATGGTTTCTTGCTTC
GTTATTAGCTCTGAACCATTGTTTACCTTCTCACTCTTCAATCCAACATATGCTAAATGGATATGTGGGAGAAGGAGGTG
TAATCATTAGTATGTTAGCATATAAAATTTGTCCGCATCGGTATTGTTTGGGATTCCTGCTTAAGGACCTTAGGTTTAAT
GACCCTCGAGGTTTTTTATGCATTTTTGCATATTTTTACTGTTTTCCCCTTATCACAACATTCTTGTAGCTTTTGTGTGG
TCCTAGGTTGGGTGTAACACTTGTCGTGTTGATTGGGTTTGTTTTGAGTTTTTTTTTAAGCTTGAGATTTTAAATAGTTG
ACTTTAGACAACATCTAGAGATTTTCTGTTATTGGATCGAAATTTAGTCAAATCCATTAGCTCTAGAAAGGTCATTTTTG
TCTAATGTTATGTGTAGTTAAGTTTTTGAGGCTTTCATTTTGAGTTTGTGCGATTAAGCATTTTAGCTTGTGACTTTTGC
CAAAAGTTACCTCGATAACTTACTTGGTTTACGCACTCATAATGAATTTTATTAACATGGTTAGCATTAGAATGCAAAAT
ATTGTCTAGAATGCCCTATGGTTTTGTTCTCGAGGTAATTGGTTTGACTTTATGGTGTTTAACATGTTGACTGGCTTTTC
TTTGTTAGTGTTTACTTTGTCCAACATTTTATAGAAATTACCTCTGTTTATTGTTTCATTAATTTTGTTGAGTCCATAAT
ACCTTTTCTAAGTAGGTAGCATAGCTTTTTGGATTGAAAGGGTTTCGAATGAATTGCAAACCCACAATGGAGATTTTGAC
ATCCTTGTGAAGTTTTTGAAGCAGTGTTGCTGGTGCAAAACTTTTCATCCCTTCACAATCGCAGGCCTCTGGCCGCATTT
GAAGAGATCACATTTTAAGACTTCTGCATTCATATTACCCTTGTTGTATTCATGGGGTAAGCCATCACATTCACGAGCCT
TTGACCATGTTTGTTAAGGGATGACTGGCCCAACCTCCACATTCACGGCCATCACGTTGCATTCGCAGAGAGTCAACTTG
GCTAAGTGATAAGTCCACAATTTGTACTCATTTAGGGATTTATTTGAATAGATTTAGTGTCCTCAAATGCATATTTTGTG
TCGATAACTGATGTAAATCCTTGAATTTTAGGTATTTGGATTGAGGGACAAAACATTAACACTATTGAGCAAAAAGGAAC
AACGCAGCTGAAAGAATGAAGGAAAGAAGGCCTAAGGATCACCTAACCCATTAGGAGAGTCGCTGAACGGCCAGGGTCTC
GCCTAATGTACCAGAGTCCCAAGCCCTGAGAAAGAAAATCTAATCGGTGAGAGAAAGGTGTAGTCGGCGAGTCGCCAAAT
GCTTCAGCGATGCAGAGCCATATCGCCCAAAGTTTCAGAACCTCAAGGATGCTAAAGGCAAAAGCAAAATGGTGATGAAA
ATGACCAAAGGGCGGATCGCTATTTGGATCGGCGATCCCGGCTAAGTGCGCCGACTGGACCTTTGCAGCACAACTTTTTG
ACAACTATAAATACTTGTTTAAATTCTTAGCTTAGTATCAAATTTTTGAGGAAACTTTTTATGAAAGGATATTATTATTC
AGTTTTTGAAGTTTAGAACTTAAAACTAAATAGAGAGACAATATTTCCTTAGCTTTAAAGATTTGAAGATTTCCATTTCT
AAGAAATATGAAATGGGTGTTGAAGATTCTTCATCTTATACCATTTTAAAGACTATATCAATCCTACCCAATTGATGGAA
ACACAACTTGGTAACAATTTTTACGTTTTTACTATGTCTAGCTAAAACCCCCATTCTTGGGGTGTGATTATGAGTTGATT
TAACTGATGGGTATTGTTAATTGATAGTTTATTTGTTGTTTAAAAGTGATATCGTTCAGTAATTGTGGTTGAATTTAATG
GGTTGTAGTTGCAAATACAATCTTAACTAATCTCCATGGTTGTGTATGGTCCCTACATTTGTGAAGGCCAATTAATTGAC
AAATGAGTCTCTTTAACATGCTCCATTTTTCAATACCATGTTCTATTCTGGGCTTAGTATATTAGTGATTTTGGAAAAAA
TTTCTTGATAAAATTGAGTGTTTCTTTTTGTAGTGCATCATGAAAGTTTATGAGGATGTGTCGGGTTTATTGAATCTTCA
ATTTTCCAAGGTAATTCCCATTAATTCCCTCTATTTTACTATTTTTATTCCTTTTCAGCTAAGATAATGGGGGCACTATT
TTGTGGCTAGATGGTGGCTTAGATTGTGAGCAGTTTAGGGTACAACTTCGTTGAGAATTCTAGGACCTCATGACAATATG
ACTCCATGCCTGGGTCTCACATTTGCATTTTTGCAAATTAGTTTCCAATTTGAAATTTCGTTAGTAATATAGGTATCTTT
GTGTTTTTTTTGCATTCCTATGGTGTTGTTGATAGATTAGCATCACTTTGAGGCTCTCGGTAAGGGAAAAGCACCCGAGT
AAAGGTTCGTAGTTGTGGTATTGAGGTAGGTTGTGTTTCCTTTTCTTTTTTTTGTCTTGGCTCATTTAGATCACTTATTT
TAAGTAGTATCACATGTTTTGGTTGGAATTAGGATAAGTTTAGGCTTTCCCAGATCCTTAGCAAACTTGTGGCATTTTGG
GCTGCTTAGTGTAGTTTTGGCTGGGAAACCATAGTTTATGTTGATCTTTGTGACTTATACCATTTAGTATCTTCATAATT
GGATTCTATGTGGAATGAAACTTATGGTACCGCATGTTTTGTAGGATTGAATCACTCATTCTGATGGTGCTTTCTGAGCT
TTTATACCTAATTATTTGATTTTTGTGCCTTAAGCCATAAGCTTGGTCAAGCTAGTGTCCCGAGTTAGTACGTCTGTACT
GTGATAGGAATTGTCTGAGTATGTGTTTGGTGCATTGCGATTTGATGTGAAGCTCTGGAATTTTATATGATTTTGAGTAT
GGTTGTTGTACTTGAGTGCTCATTGTTGAAAAAAGAATTGGTAGTGATATGAATTATTATTTATTTTAATGATTTTCTAG
ACCTTGAGACATTTATGACTTAAAATGGTAAACATGCTCATTTGTTTGTTTGCCCAAATTTCAGCTACTTTTACACTATT
AAGTACGATGTACCATTCTCGACAACCCATTTACATAGTTCTCAGCTACATTCTATTATTTATGATTACCAATAAGATTG
AAGTATTATTCCAGGCTTCCCCTTAACATTTATCTTGGCTATTGGTTCTCTACTAATATGTCTAGGTATTATTTCAGGCG
GCTTAATGTTTCTTCTAGGCTTCTTACTTTCTTTTACATTTTCTTTTACATTGCATCAGTGTGTGATTTTACCTTTGAGC
ATGCTTTAGTTTCCTCCTATTTTATGTGTACTTTGTGACTTAGTTCTTGATATTGCTTACCTTTTCTCAATTATATGGAA
TTCATATCAAAGAATTTATCCCTCTTGTAATAGTAAAATTGGACTTCTCCTAATAATTTTGATTTTTCCTATCTTGGTCA
TCCTATGTTACCTACAGACTACCCCGTGTTTTGGTAATCATACTACAGTTTCATATCTTTTTATAATGCAACTCCTAGTA
TGAGCCACCTATAGTGAGTGTTGGACCTATCTTGGCCGTCACATACTTGGATCTTTTTGAGCACTTGGCGTTCAATGATT
TCCTTCTTTATCTCATTTATACTGACTTATGTATTGTATTTTTCTTAGTCACATATCTTGTACAAAGAACCTTTCTATAC
TTAGTAGCTCCTGAATAGGTGATACTAGGTCAGAGTTAGGTCTTGTGTTAGTTTCTCTTCTTGGTTTTCTTTGGTCCTCT
TTAGTACATTTTGTATCATACTATAGATTTATGATATGAACCGTTTCCTTTATACTATGTCATTTTCCACTCATTCCTGT
TATTATTATTTCAACTATTGTCGTTTGCATCTTTTGATTTTGGGTTTTAGCTTGCCTACTCTAGGTTGTAGTAGGCTGCA
TCATGTCCTAATTTTTGTAACACCTCGGGCTTTGAAAATGTGAAAGAGAGTTAATAGGCAGGTCCACAAGCGTAAATTAG
GTTAGGGAACATTAATGAGACCCTTAACTGTCAATTTAGGGGACTATAACCCGCTTAGGCTCAAGTGGCCCTATTGTTTA
GGGTTGGCAGCAATTCTATCACCTAGATGGAATCCTTAATGGCCTGTGGTAACTTTTATGTCCCATATAACGGTCCTTAA
AGGACACCCGTCAACTTTTAAGTTAGGGGGCCCTTTTTGGTGATTTCCTATGTGTTTGGATCCGAAGTTATGTCGATTTA
ACCCCCTAATCTAAGGCCTGTATAAGCAATTTAATTCCCAAAACTACCCACTCAAACTCATTTTCCTTAATTCCCAAATA
TCCTCAAAATTCTCTCTCTAAAGCTAAGGAAGAAGAAGTTTGGGTTTCAAGATCAATTCTCAAATTTACCATAACTTTTG
GGCTATAATTATTGAGTTATGTTAGTATTAATCTTTGGAGTCCTTTCCTCAATACGGTTCCTGAAATCTTTCAGTTGTAT
GAGTTAGATGATATAAGTTGAATTCCTATGAAGCTTATGAACACACAATGAAGCTTATGAACTTTGAAAGATGAATTTAT
GAATATATGCATGATTTTATGAAGATGATGTAAATGATTTGAGGATTCTTTGAGAGTGAAGTATCAATATTTGTGTGAAT
GGTTTTCTCACATACTACTAAGATCATGATTGTGGAAGGATTTCTCACATAAAGGATTCATCAGGTTGAAAGATTTTCTC
ACCTAAGTAGGATAAAGTTTAGGAGTTATTCTATATAAACTCTAGCTTTGATTGGTTGCTTAATTGGACCTTTCCATAGA
TGATAGTATGACTATGATTAATGATTATTCTGTGGTATGTTTTTCATAGAACAGAGTGGACAAGGGCCGATTAACCATGT
CCCATAAAGGATGTGTGACCACAGGATGATTGTCTCGGATAGACATTAGCTAGTAGATTCACTTTAGCTCAGACTCATTG
TTCTTACATTTGCAAGTAAGGATATCTATTTTTGGTGTGGGGTAGACACAAGATTCTGTATTATAGCTCACATTGTCAAT
GTCGGTTACATGGTAAACATCCCACAATAATTAATTGAGGTTACTTCTTGAAGTATCTCACAAAATATTTTAAAGATGTT
AAGCTTGCATTGGCCACAATGTAAAGTCTTTTTTAACATGATTTCATAATTCTTATTCCTTTGTATCATACTTAGTATAT
TCCATGTACTTAGTACACATCTACCTTCATTATTTCACTAACGTAATATCTGACGCTCCTACCTCAAACACGCATGGCTA
ATTGAGGTTTTGACACTCGAGGATTGGTGAGTCCTGATGTTTAGAGGACCGAGACAATCTTATTACTTTCATACTTTCTG
GTTTCGAACGTTGTATGTTATGTATTGGTTACGTCTTAATCACTTTTTTGATGTAAAAGATGACCTTTCGAGATTTATGT
TAGACTTCCATTTTATCACACTCTTTTATGATATGAGACTATTGCTTTTTAAATCTTTTATTTCTATTATCTTGTATGAT
GTACGCTAAGTGGGTTATGTACGGTCTCTCAAGGTCTTATACTCCATGATACGTCTAGGTGTACTTTGGGTCGTGATGAT
TTTCTGTGGTGATAGCATGGTATCAGAGCTTTAGGTTCACCAATTTCACCAATACATGATTCTTGTCTAGTAGAGTCTCA
CGGATCGGTATGATAATGTCCATATCAAATCTTTGAGTGGATCTAGGGCATTCTTAGGAGTACTTCATTATTTCTTATTT
CTTATAATGCATTCATAGTTGTACTAACATCTAAAAAAAAGTTTTTTACTCTTTCTTAGATGGCTAGGATGAGGTCATCA
AAGGGTAGGCAATAGCCTCCAATACCTCAAGATGGAACCCCAGATACAGATAAAGGTCGCGGTTGACCCATAGGTTGAGA
GAGAGCATGGGCTGCAGCACCAGCTTGAGATCCGGAGAAGGCACCACAATCTATGCCTATGATAGAGGTTGAGCATATTC
AACATCAGCTGGAGTGGGTGGGGCAATACCCATCTGTACTAGGATACTTGGTCACGCTAGTGATACCTGATACTTTGGCT
AGGATCCTCAGCTTCATGGAGGGCATGTAACATGCGGGGACTTTACCTAGAAATTAAACTTGACCTCAGTTTTGAGATGA
GACCTAGACTTTTACCCAAGCAAAGGCTGAGTGAGTTCACACCCCACATGCACATAATGTTGTTGCCACTCCTCCTTTAG
TAGTTCGAATGATTCTCAGTTTTGCTCCACCTATGGAACCTAATCCTCCTTTGTCTCCTAACGAGCAGATGATGTTGGTA
TGGTTCATCAGGTTCGGTCCTACCACGTGCAAAAGTGATGCAGGAAAGGAAGCCCACAAGTTTATACTTAGTTTCTAGGA
GAGGTTTTATAACCTTGTTTTAGTGGAGTCCGACAAGGTTGATTACATTGCTTTCAAGCTTGATGGGTTAGTGAAATAGT
GGTGGAGGTCCTATCATAAGTGCAGAATAGATGGGTCACCTTTGATAACTTGGGCTTAATTCTCTAGGGCTTTCTTGGAG
AGGTATGGACCCTGTAACCTGAGGGAGTGGATACGGGATGAGTTCACAGACTTGAAATAAGGATCATGTTAGTTGTAGAG
TATGAAACGTGGTTCTATGAGTTGAATCAACATGGAACTATGCTTATGTCGATTGAACACTAGAGGGTGCACTAGCATTT
AGTGGCCTATCTTTTTGACTCCAATTTGCTACAGACCATATGGTGGCATCGGGTTGTTGATTTCATCAGATAGTTGATCA
ATCACACACAATTAATGGGACCTATCATAAGTCTTATGTAGGCAACAACAAGAGACCCCATTATTATGGTTGTTTTAGCG
GGTCTTAGTCCTATGCAAGGGGATTTCTGGGTAGAGGTTACCCACAATAGTTCAAGCCTAGTAGACCGATTAAGGAAGAC
ATATTTTAGAGGTATTATGATTGTGGGTGCTAGTGATCAGATTATTCAGGCTAAATTTAGACTTCTAGAGGTGAATATTT
AAGGTGTTCAGGTCGTGGTGGCCAGTCAAGCTTAGAAGAGTCTTCTCAAACATTTTCTTCTTCTAGGGATTGCTACAAGT
ATGGTCTAGTGGGTCATTTTTCCAGAGATAATCATAGATTCAGTTATCACAGAAGATAAGGTATCTAAGTTCAGGTCGCT
AGAGCTATGGTGAAGTCTACTAGAGATGGTGCTCAGAGTAGAAAGGGTGGTCCCCAAGTTGTTCAAGGTGGTCCTTAGTC
AGGTAGGGCAGGTGATTAAGGTATACACGACCATATGTATGCTTTTCAAGGAATGCCAAATGTGGAGTCATAAGATTCTT
TCATCATAGTTACAATCTTTGTCACTCATCAGCCTGTTTATACTTTACTTGATCCAGGATCTATATTCTTATATATGTCT
GCTTATTATGCTACGCGATTGGAGTTACCTTGTGAGCCGATTTTTGTTCCTATGTGTGTAGCTAAACCTGTAGGTGATTC
TTTAGAAGTGGATCAGTTTTATAGATCTTATGCGATGACTATTTTGGGATATATTTACTTGGGTAGACCTGATTGTGTTG
GATTTAGTTGATTTTGACATGATTCTAAACATGAATTGTTTATCTCCTTGTTGCCTGGTTTTGGATTGCTTCTCTATGAT
TGTTACGTTGCACAAGCCTGGTGTTCCTCCTCGTTTGTGGATCAACACATATAGTCATATGTTGAGAGGTGTGATATGTT
TTTTATTGTGCGATAGTTGGTAGGGAAGGGGTGTGTATCTTTTCTTACTTATGTCGGTGATACTAGTGCTGACACTCTTT
CTCTGAAGTTTTTTTCTATTGTTAGTGAGTTTGTTGATGTGTTTCTTATTGATCTACATCTTCTTCCTTTTGTCCGTGAT
ATTAATTTTGGGATTGATGTTGAGACAGGCACACAATTCATTGCTATTCCAACATACCAAAGGCTCCAACTACATTGACG
GAGCTTAAATTGAAGCTCTTATACCTCTTGAGTAAGGGTTTCATTAGATCGAATATATATTCTTGGGGTCTTCTATTTTT
GTTCGTGACTAAAAAAGATGGTACCTTGCGTATGTTCATGACTAAAAGTAGTTGAAGAAGGTGACCATAATAAATAAATA
TCATTTGGTACAGATGAATTACTAATTTGACCAACATCAGGAGGCAAAAATGTTCTCTAAAATTAATTTGAGATAAGGTT
ATGGCCATTTATCAATTAGGGTGGCGTCTATCCGTAAGATTGCCTTTAGGACTTGGGATGGCCACTTTATGTTCTTAGTC
ATGCCTTTTGGGTTGAATAATTCTCTGACAATGTTTATAGATTTGATGAATCGTGAGTTCAAACCCTCTTTAGAATCCCT
TATGATAGTGTTTATTTATGACATCTTGGTCTAATCTGGGAGTAGGGAGAAACATGAGCACCAACTATGGATGGTACTCC
ACACCTGGATAGATTAGGTGTAGTATGACAAATTCACTAAATGTGAATTTTTTTCTTTAGTCTATAATATTCTTGGGGCA
CACATGATGGGATAATAGTGGATGTGGGGAGTATTGAGTCAGTGCATGGTTGGGCAAGACCTACTTCTCCCACTGAGGTT
AACAGTTTCATTGAGGTAGAAGGCTACTACAGATGGTTTCTGGATGGGTTTTCTTTGACCGTAGCACCTTTCACTATATT
GACTTAGAAGAATGTACAGTTTCTAGTTGTTTGATGAGTGTGAGGCAAGTTTTCCGAAGCTTAAAACTTTATAGACTTTA
GTGTCGATTCTGACTCTTACTATTTAGGGCCATGGGGTTATGGTCTAGTGTGATGATTCCTTTGTTGTCCTATGTTGTGT
GTTTATTTAGCATGGTATAGTTATTTATTATGCTTCCACATAGTTTGGTGTTCATGAGAATAACTATATCAATTATGATT
TAGAGTTGGCAACGATAGTCTTCTTATTAAAGATTTAGATGAACTAAGTGTATGGAATTCATTGCGAGGTATCCATTCAC
CATCGGACTTTTCAAAATATCTTCATCCGGAGGGATATTAATCTGAGTTAGTGCAGGTGGTTGAAGTTACTAATGCATGT
GATAGCTTGATTCATTATCACTCAGGAAAGGCTAATATGGTAGCACACGCCTTGAGCCGAGAGGTAATGAGTATGGGGAG
TTTGGATTTCTTAGTTGTGGAGGAGAGACCTATGGCTTCAGACATTTAGTCCTTAGCCACCTAGATTGTTAGACTTGATA
TTTCTTATATGTGAAATGAACTTGGTTTTTTGGAGGGTAGATCTTCTTTGATGGAGTGAATTCGGGAAGAATTGTTTGAG
GATCTGAGATTGTGGGTGATGTAGGACATGGTGTGTAACTGTGAGGCTAGGATGGTGACCTTTAATCCTGAGGGCATCTT
GACGATTGAGGATCACTTTTGTGTTCTTAGAGTTTGTGATATTTTAGGGCAATTCTACAAGACTCCCAATTTTCTAGATA
TTCCATTCATAGCAGTGTTGCATGGATGTATAATGATTTGAGGTAGAATTATTGGTGGTCTGGGATAAAGATGGACATTT
CAATGTTTGTGGCAAGGCTCTTGAACTTCCAACAGGTGAAGTACAAGTCCTATAGACTAGGCAACTTAAACCGATTGCTA
TACATTCATGATCAAAATTTGGATTGCATAGCCATGGACTTTATGGTAGGCTTACACGTACTTTTAGGGGCTTGCTGTTT
TTTGGGTCATCATAGATTCATTGACCAAGTCAACTCACTTTCTACCAGTTCAGACTACCTATATTTCAAAGAGATTGGCC
CTTATTTACATTAGAGATTTTTCTATTTAGATGGGGTGCATGTGTCTATCATTTCAGATTGTGGTACTCAGTTCACTTCA
CACTTCTGGAGATCTATTATGAGCGAGATGGGTAACCAGGTTAAGCTCATTACAACTTTTCACCCTCATACCTATGATCA
TTTTGAGAGGACAATTATGGTTTTTGCGGATATGATACAGTCTTGTGTTATTGATTTTATTGGTTAGTTTGTTAAGTCTC
TAGCTTTGGCAGAGTTTGCGTATATTAATAGATACCATTCGAGGCATTATATGGTATGTGGTGTCTTTCTCTCGTAGGCT
GGTTTGATGTTTTCGAAGTTAGACCAATGGGAACCAACTTGTTGAGATATTATATTTATAGTGTTTGTGTGATCCAGGAG
CCACTCTGTACTGCCCAAAGTGGGCAGAAGAGCTTTAATGATCGGAGGTTGCGGCCTTTAGAGTTCATGGTTAGGGATCG
AGTATTTCTTCAAGTGACACTTGGGGAAACCTTATGAGATTTGGGAAGAGGGGAAAACATAGCCCCAGATTCATTGGCCC
ATTTAAAATTCTTAGGCGAGTTGGAAAGGTGGCTTATAAGATATCCTTGTCTTTATATCTTTCGAGTCGTCATCATATGT
TTCATCTCTCTATGTTGAAATGGTATGTTAACGATGAGTCTCACCTACTTCAATGGGACTCGATTCATCTTGATGAGTCT
TTGATTTTTGAGGAGGATCCTATAGTAATTTTAGACTAGCAGATTAGGAGGTTGTCTAAGGAGATCTTATCTATTAAGGT
TCAATAAAGGCAACATCTTGTTGTGGAGGCTACTTGTGAGGCCAAGCTTGACATGTATACATGGAATCGTCACATTTTCG
AACGTTCAGGTACTTTTAAGGACAAAAGTCTTTTTGGTAGTGGATGTTGTAATGAACCTCGAGGTCATTTCTATATTTGT
ATGTGTTTTTACTATTTTGACCCTTCTCGAAGCTTCCTTAAGGCTTTTGTGTGTGTTGTGTTGGGTTGGATGGAATGCTT
CTAGAGGTCGTCGGGTGAATTTTGAGTGTTTATTACCATTTTGGACGGTTAAGGTATGAAATAGTAACTTTTGTCAACAT
CCAGAGATTTTGATGTCAAATTTAAATTCCATCAGCCTCAGAATGGTTATTTTGGTCTTGTGTGATGTTGGGTTAAGGTA
TTGAGGCTTTCATTTGGATTTTGTGCACTTAGGCATTTTAGCTTTTGTGTGTTTCCAAAAGTTTGACCTTGGTCAATGAT
GTCACGTGTATTTTATATCTTGAAGGTATGTTACAATATTCATTTCAAATTAAGGATTTGGGGCACACGTCTTACTTTCT
TAGTGTTAAAATTTCTCACAATGCTAGTCGCTACATTCTCTACCAACAGAAGTATACCGAAGAAGTTTTGGACATGGCTC
ACTTGACTTATGAGACCATTGTTGATACACCAATGGAACAGAACAATCATCACTCAAAGATTGATAGGAAACCTCTCACA
ATATCCGACTGTTTAACAATGCCTTGTTGAGAGCTTAGCCCTCTTAACTTTTACTCGGCCTTATATTATGTATGATGTTC
ATATTCATAGTTAGTTTGGGTCTGACCATCAACACCTTCTTATTACGGATGTTCATCGACTTCTCTATTATCTTTAATTA
ATTGTAACTATGTCCACGGATTACAACAGTCACTCACCTACTCCTTGTGCGCCTTATCATATGGTAATTATTATGGGTGC
CTCGATACTCAACGTTCAGTCACCAGGTATTGTGTGTTTCTTGGAAACTCATTGTTATCTTTAAACTGAAATTTAAAAAA
AACAATGTCCAAATGATTGACTGATGCAGGATATCATGCCATGTCGACTACATGCAGTGAAGTGGTTTGGTTGCACCATT
TGTTTGCAGATTTCCGCATTCACCTTTCCCCTCCCACGTTCAAATATTTTACAATGAAAGTTTGGTAAATAAAGACTCCA
CTCTTTTTTTCATGAACAAACCAAGCATGTCAAGATTGATTGAAACTTTGTTTGGGAAAATATTGGTGAGGAAATGTTTC
TCTTCCTCGTGTTTCTTTGAGAGATCAACTAGCCGATTTTTTCACCAAATCTCAAACTAAGAAACAAAATGAGTTCTTTA
TTGGCAAACTGTTAATTGACCACCACCAATTTGAGGGGGATGTTAATCACCATCAATTACAATCTCTACCTGTAGGGATG
GCAATGGGGCAGGGCAGGGTGTGTTTAAGGCTATGTGGGCGGGGCATGTTTAAGGTTGTGCAGGGCAGGTGGGATGCGGG
GCGGGTTGAAGTGCGTTTTGTTAAAATTAATATGGGGCAGGATGGGTTGCGGGTATATGTGATTTCATGTGGGTTCAAAC
TTAATTTTAACTTCTTACATGTTATAATAGTGATAGAACATTATTTATTAAAATAATTTCTTTAAAACTACTAAAATATT
CAAGATAGTAAATGAAAATAGTTCAATAAAAAATAATACAATTTCTTACATGTTTCCAATTGACCTCTAAAAAATAAAAT
TTTAAGTCACCATCCTATTAAATTAATACAACTTAATGAAAAAATGAATTTCTTTTTATGAATTTTATTTTTATTACCAT
ACTTAACTAGAAAAAGAAAATATTATAAAAATTATGCGAGGCGGATTCATGCGGGGCGGGTCTATGCGGGGCAGGGTATA
TTGAAAATGAAAAAAGTTTTCATGTTACCTTATAAGGTGATAATCTCCTTCATTCTAATGTTTTAGAAATAATGGTTTTT
CCCTTTTTTGTTATATTAACATTTTTAATGTTGTCTATTACACATATTTTTGACTTTATGTTTATTCTCAAAAAAAATGG
AAGTGCACATAATTTTTCAACAATGTTATTTAAAACGTAGTACTAAAAAATAACATGTCTTTTAAAAAATGTTCACAATG
ACTATACAGTGTAATATTCTAAAAGAATAAAGTGTATATGTTTTCTTAGTAATCTAAAGGGTAAATAAAAATATTGTGTT
CAACATTTAATTAAGATAGCTATTTTAATAAAAAGGGAGATAAATTTGTCTAATCTAATAATTTTGGAGAAAGTCTTAAT
TCTTACAAGTACTTTAAAACGAAGAATGATAAAGTTTATCTGGGTCATTTTTGTTCTACTAAAGTGATGTTTTATGGCTC
AGTTCTCTATATGTGAAACGTGTGATGACACGTGTCGTGGTAGTTTTGTTAGTAGTAACCAATGAGGTTTAAATTCCAGA
TGACATACATTTTGATTGCTTAGCTCATTTACCTCACACAAACTTTCATACATTCAAGCCTTTTACACAGAAAAAGTCAC
CAAATACCTATTCAATCACCTCGAGAATCATGCATGCATCTCCATAAATCACAAATCACAATACAAAAACAACTAGAAGG
AGTAAAACATCAAAAGCACGCAGTCAACTCAAAATAACTGGAAGGGTCACTACATCATTGACCACTAGGAAACACACATA
CATCCTCAAAATAAAAAAGAAAGGAAGTACATAAACTAGAAAAGAAAGCAGGAGATATCTGCTCTATACATCTAGCTCAG
TTTCTAGCAGTCTTCTTCTAGTTGACGATGACTCCACTACATCTGCTTTTAGTGAACCTATCCTCTTGGACCTCAACTTT
TGAATTTGCTTGTTCAAAATAGATATATGCTCTTGCTTAAAACAAGATTATGATGCAACTATATTGTGTCCCGTTGAATC
ACCTAGGAAGCATCAACATGGTATTTCTTAACCATAGATAAATAAAATATTGGGTGCATAGTTAATAGACCTTGAGGTAA
GGAAAACTTACAGACTATCTTCCCAATGCATTGTAGAACCTCAAATGTACCATGGATAAAGTTTTCCATTCATCCTAAAC
CTCATGACACTTTCAGGAGAGACACTTTCAACAACACAGTTTCTCCAACAACAAGCTCCAAATCACGAACCTCCAATTAC
ATGTTATCTATTTTACTTCTTTTGAGCTATATGAAGTCCATCATGAATAACTTTTACTTTGTCCAAGGAATATGTCAACT
AATCTGCTGCACCTGGCTGTCTAACCCAAAATTATTGAATGACAAACTAAATACCTACGCATCTAGCCATATAAGGAAGT
AATCAAAGACTTTTAAATGTTGGACTGATAACTTTTGTTTTAAGTGAACTTATGTATAGGTAAGTGTTGGTGTAATGACA
TCGAAAATCAATAACACACCCTTGAAGGAAATCTACTAACACCTGGATAGCCTGCTCAAACTAACCATCCATTTGAGGGT
AAGAGGTTTTGTTGAACTCTACTTAGGTACACAACTTATTTTGCATACATATTTAAAACTACAATTTTAATTTGTTACCT
AATCTAATATGGTATAAATATTCACATCGGGCAAATGAACAATATGTTGGAATTAATGCATTCACACCTTGATGCATAGT
CTTTTAATATTGTCTCTTAGTCTTTCAAGAAGTCTTTTAGGAGTTTGTAATACATGTATCTAGTAAATTGTGATACACGT
ATCTAGTTATTTGTGCAAGATCTTTGGTTTTACATTTTACTAGTATAAATAGAGATGTAATTGATGATTCTAATCACCTT
AAGNNNNNNNNNNNNNNNNNNNNNNNNNNNNNNNNNNNNNNNNNNNNNNNNNNNNNNNNNNNNNNNNNNNNNNNNNNNNN
NNNNNNNNNNNNNNNNNNNNNNNNNNNNNNNNNNNNNNNNNNNNNNNNNNNNNNNNNNNNNNNNNNNNNNNNNNNNNNNN
NNNNNNNNNNNNNNNNNNNNNNNNNNNNNNNNNNNNNNNNNNNNNNNNNNNNNNNNNNNNNNNNNNNNNNNNNNNNNNNN
NNNNNNNNNNNNNNNNNNNNNNNNNNNNNNNNNNNNNNNNNNNNNNNNNNNNNNNNNNNNNNNNNNNNNNNNNNNNNNNN
NNNNNNNNNNNNNNNNNNNNNNNNNNNNNNNNNNNNNNNNNNNNNNNNNNNNNNNNNNNNNNNNNNNNNNNNNNNNNNNN
NNNNNNNNNNNNNNNNNNNNNNNNNNNNNNNNNNNNNNNNNNNNNNNNNNNNNNNNNNNNNNNNNNNNNNNNNNNNNNNN
NNNNNNNNNNNNNNNNNNNNNNNNNNNNNNNNNNNNNNNNNNNNNNNNNNNNNNNNNNNNNNNNNNNNNNNNNNNNNNNN
NNNNNNNNNNNNNNNNNNNNNNNNNNNNNNNNNNNNNNNNNNNNNNNNNNNNNNNNNNNNNNNNNNNNNNNNNNNNNNNN
NNNNNNNNNNNNNNNNNNNNNNNNNNNNNNNNNNNNNNNNNNNNNNNNNNNNNNNNNNNNNNNNNNNNNNNNNNNNNNNN
NNNNNNNNNNNNNNNNNNNNNNNNNNNNNNNNNNNNNNNNNNNNNNNNNNNNNNNNNNNNNNNNNNNNNNNNNNNNNNNN
NNNNNNNNNNNNNNNNNNNNNNNNNNNNNNNNNNNNNNNNNNNNNNNNNNNNNNNNNNNNNNNNNNNNNNNNNNNNNNNN
NNNNNNNNNNNNNNNNNNNNNNNNNNNNNNNNNNNNNNNNNNNNNNNNNNNNNNNNNNNNNNNNNNNNNNNNNNNNNNNN
NNNNNNNNNNNNNNNNNNNNNNNNNNNNNNNNNNNNNNNNNNNNNNNNNNNNNNNNNNNNNNNNNNNNNNNNNNNNNNNN
NNNNNNNNNNNNNNNNNNNNNNNNNNNNNNNNNNNNNNNNNNNNNNNNNNNNNNNNNNNNNNNNNNNNNNNNNNNNNNNN
NNNNNNNNNNNNNNNNNNNNNNNNNNNNNNNNNNNNNNNNNNNNNNNNNNNNNNNNNNNNNNNNNNNNNNNNNNNNNNNN
NNNNNNNNNNNNNNNNNNNNNNNNNNNNNNNNNNNNNNNNNNNNNNNNNNNNNNNNNNNNNNNNNNNNNNNNNNNNNNNN
NNNNNNNNNNNNNNNNNNNNNNNNNNNNNNNNNNNNNNNNNNNNNNNNNNNNNNNNNNNNNNNNNNNNNNNNNNNNNNNN
NNNNNNNNNNNNNNNNNNNNNNNNNNNNNNNNNNNNNNNNNNNNNNNNNNNNNNNNNNNNNNNNNNNNNNNNNNNNNNNN
NNNNNNNNNNNNNNNNNNNNNNNNNNNNNNNNNNNNNNNNNNNNNNNNNNNNNNNNNNNNNNNNNNNNNNNNNNNNNNNN
NNNNNNNNNNNNNNNNNNNNNNNNNNNNNNNNNNNNNNNNNNNNNNNNNNNNNNNNNNNNNNNNNNNNNNNNNNNNNNNN
NNNNNNNNNNNNCAACATTGATAGATGATGCTTTAGACCTGCATCGCAAAACAAATGTAGAGTGTAGAATCATTACCAAA
ATAATAGATACTCAGAAGGAATCATAAGCCTAGTGAACAAGAAATGTAAAGGCAATATTAAAAGCGACCATTAAATACTA
TAGAGGTCAAAGAGCAGAAATATTAAAGAAATCACAGCAATGTAGAAAAGAACTGAAATGAAGTAACTTACTAGAAAACT
AAAACCTAACTAGAACTCCATAAGTCCATAATGTACACTTGTGTCCATGTTTAGATAAAAAAATCAAACGAACCCGAATA
TGCCTAATCGGTACGACGAATAACTATAACTACTATGATCAAGAACCGATGAGTCAAAAGCTAGAGAATACGTAGCTTGG
ACTTTAAAATACTGATAGCTTCCTAAGTAACCAATAGGATCATCCAAAGCCAGAGAGTGTGTAACTAAACCATTGAACGA
CATATAGCCTCACAAAGATTAAATAAGCTCATCCAAGACAAAAAGTGTATACCCGGACCTCAAAATACGAATAGGCCTCC
AGAAGAACCAATATGATCTAGCTGATATGCATCAACTCCGTATAGATAAAGAGCCTGAACCATGAACTGAGATTGTTGAT
CAATAACTAGACATTCAATATGCAAAAACATAAGGGTGATGAAGAATAAGATGCCAATTCATCACTACAGTACAACTGTG
GAAGTATAACCATACCACGATAATCAACACCATACTCAAAGCTCCATCTCTATCTAGTCCAAAATCATCAAACAATGCCC
GATATCTCAACCCTAAATCACTAAGGCCATAGAGAAAAGGGATTAAGGCACATAGAAAATAGGAGATGAAATATCACCCA
AACTAAGACTCATTCTATCAGAGTCAAGTCTACTTTATCAGTCTTTAGGGAGCGAAGCTATCCGAAATAATATCGGAGTA
AAACTAAGACTTATCAACTCCAAAGTTAGCAAGTCTAAGGCTAGAACTAGTATAAACTTAGACTAAGGAAAATTAAGCTT
CCAAGAATATACATATATAAGCTCAACACATTCCATAAGGTAGGGATGATCAAAATACAGGAAAACAACATGCTGACTAT
CATAAAATAGCTTAAATATGCCTAAAACATAAATTGTAAGTAACTAAGCATGATCAACTATCTACCAAACCCATATTCTC
ATAAATGAACATATATTTTTATTCTCAAGCTTAATCGTAGTGTCTAGAAGTCATAGCCTACCTTAAAGCAGACCACACAT
GCTCCAAATTCACAACTCAAGAGCTTTTCCCTTCCGTACTACCTTCAAATGTTTCCACGCTATCAAAATAGGAGGATAAC
ATCAATAGATCCATTTAGACATGAAAACACATTATTCAGTGACAGACAAAAATTTAAGGGAAAATGTAAATATGGGACTT
GCACTAGAAATCCTAGAATAGACTCTGCCAAAAGGTCTATTTAAGCGCCCCAAATATATATCGCAAAATGGGACCCAATT
TAGGGATCCAAAATTAGGGTATTAACCACATGAAATAAAATCACAATTTAAGCTCAAAAAAAAGGTAGGGAAATCCCTTC
AGGGAAGAATTTACCTCAAGTGAAAAGCCCCTGATAATACCCGAACACTCCAACATATAGTCCCAAACATTATGGACAAT
TCATAACTAGAATACCCGATTTGGAGCTTCCTACCTCATGATATCTAATATTAAAATTATGAACCTTTGTTGAAACACCT
ATGGTCTTTTTTTTATAAGACAAGACAAAAAGCTTCATCGCAAATGCGGAAAGTGACCCACGATTATGGATGGACATTTA
ACTAGCCCTTTGTGAATGTGTAATGGAGCCTCTGATTATGGATGAGAATCATCCTACCCTTTTCGAATGTGGCTAAGGCC
CGTGATCACAAAATTCAAAGTCCTAGGCCTCTGCAAGTGCAACATACTGCTTACGAACACGAAGGGAAATTTCTTCCTTT
ATGAGGTGATGCACATAATCTAGTTTTTTGGTCAATGCCAAAATCTCCAATGGGATGCTCGGGATTCTTTCGGAACCCTG
TGCATACGAATAAAATATACTACCCCACTAGATTCGACATTCAAACTCAACGGAGTCAGTAAAACCTTAAAGCGAGGTCA
ACTAAACAAAAGTGGATTTCACACCCAAGCTCCATTTTAAGTCAAATATAATAAGGGGGCCCAGAATATTTCCCAAAGCA
TCGAGATCAACACAAATGGTCTTTCTACACCATATTCGACATTATGGAGCAAACATAACTATCATAATTACATTTTAAGA
CGATCTTTCTGAAATTTTGACAAAAGTCAACCATTTGATATTTAGAAGCTCCAAACACAAAAACTTTTGCATAATCCAAA
CTAATAATCAAGTGACCAAACTTTCAGACCCAAAAGGGCTCACTATACTCTAAATGATGAAAAGAAGGAATCACATAGAA
ATGACATAGAGGGTCACTACAATATTTATTACAGAAACGAATTTTATCCAAGAAAATAAGAGTCAAGAAGTACGTGAATG
TTTGAACAAACGGGAAAACTACTATCGCAACTTGTGTTCTGTCTCCCAGGTAGCCTCCTCGACTAAATGATGCCTCCAAA
GACCTTAACAACATGAATGTCTCTTGAATACAACCATTGTTCATCTCTAGAAAAAATATCACTGGCTCTTCACAGAAAGA
TCATTCACCTCAATTGATCATACTGCAACACATTAGACTCATAAGGAACATGCAGGCACAACATAGAAACATGATAAATT
AGGTGAATAACTGAAAATGTAGGGGGTAGGGCTAATTCATAAGTGAAATGAGAAACTGTCACGCCCCGAGCTACCCCCGA
GACGCGGACACGGGACCTAGGACCACAAGTGATCCCAAGCTAGCCCTGCTGACATGATCATGAGCATACTAAAGATAATA
AACTGATGCGGAAGCTAATTCATAAATAAATCTGAAAAGATGGGGAATACCAATATATTATAACTGAATGTAGCGAATCT
GAGAGTTTAATACAAAAGAAATATCAAACTCAAAACACTAAGCTGAATCTAACTATGTCTGAAATAAGCCTCTAAACTGA
CTAGAAATGTTGGGACATGCCCCAACTAGATCTAGCAAAACTGAAACTAAAGACTAAAACACTGAAAAGAAACTCATGAC
TATTGTCCTCGGAGAATGAGGACTCACCACTGATTTCTGCTGGACTGAAGATCGGGAACCGATCTAAGCGTGATCTGGAT
GCTGAGAACCTGAACCTATATCACGAGAAGATGTAGCGCACGTATGCGTCAGTACTTGAAAGGTACTGAGCATGCAGGAT
GGAGTAAAGCTGAAATAACATATAACTGAACAAAACATACTGAGCAATGATATAATATGAACATGATATAGATACTGAAA
TACTGAATACTGAGCTAACTGAATGCAATGACCAAATTTATAACATGCTGAGACTGAATACTGACTGTACTGAAATATGG
TCAATGCAATAGAGTCTGACTGAACTGTGGGAGCTATTAATAACCGACATAAAACCACATGAGCTAAATGTGGAGTCCGA
TGTATACACCCCATCGAGAGGACCCAATATACCCTGCCAGAGGTATAGAGGCATGCTGGCGTGATCACTAAACTGATGTT
GCCCACAGAGGGGACTTACACCTATGTGGCTCGTAGTTCTGGGACTATATGGGTACGCTGAAACCCTAGTCCAACTCGGT
ATTATGCTACTCCCAATGAATTTAGTAGTTAACTGGTTATGACTGAATTTCTGTAAATACTGGATAGCTCGAACTGAACA
TGCAAACTGAGAATGCAACAATTAATCTGATAATGATGCATTCATAAACTGAGGCATGTAAAACTGAATATATATTGACT
GAAATACTGAATAGCTTAAAATACTGACATGTAGATACTCATACTTGAAAACTCCTTTTTAGAAAACAATACTCTGATCA
TTGATGACTTGGGAAGTCATACTGCATAAACATTGATGGTATATCTAGATACCATACTATTCATACATTGATGACCTACT
CAATTGTCATACTAATCATGTTTTAGAAACTCTTTCTCAAACTCATCGTAACTTTCTCAAAAACTCAGTTTAAAACTCAA
GTGTTGTCTTAAAGAAAAGCTTCTCAAGATTTGTAACTCAAAATAGGGTGTATACTGAAATATACTGAGAATGTGGCATA
AAACTGGAGCATGTATATCTGAATAACTGAAATATCTGACCTAGCATGTGTAATTCAAGAACTAATGAAATACATAGCTA
GGGTTCTGAAATTTATGCGATAAACTGAGCATTAACATGATAATCTGATTTGGAACATTTAAATAACTAATTCATGATGA
TCTGCTGTAATTCTAGAAACCCTAGGTCTGTTCATAATAAGGGAATCAAGAAACTGACTGAATTCTAGGGACCTAATGGG
CGAAAGGAACCCACTAGTGAAATCCCACATACCTGGTGACGAATTCCACGGAGAAATCTTTCGATTTTGGGGCTGGAACT
GAAGAAACCTCGCTGCGTTCTTGAACTAGGGTTCTTGGCCTTTTTCTCCTTTCTTGCTTCTAATTCTTCTAAGTTTGATT
AATGATTTGACTTGGATAAGTTCTAGTTATGTTTCTAGGCTTAAACTGATTAAAACCTCATGATTTAGGGTTTAAACGAC
GTATCTTAGGGGTTAAACGAAATAGGAAAAGACCAAAAGACCCTTGAATTAACTGCTGTCGGAGTGATCGACGGTTTGGA
CCTACGGTCCGTCAATCAATCCACGGACCGTCGATTGGGTCCGTAGGTTGAGTCTGCCCGACAAGGCTTCACTAAAACGG
GCATAACTTTTTACTCGAAAGTCGGAATTTAGCAAACTCGGTGGCGTTGGAAATATAATTCAATTATCTATCTAACCATA
GGTAATGGGACACATAATTCATTTTGTACTAAAAGTTATGACCATCTGAAGTTGACCTATCAATAATTTTTCACCTAACT
GGCTGTTGACCTACATCTACGGTCAGACCTACGGACCGTGGATCGAACGAAGGTCCGTGCTGGTCAACCGTAGTTCATGT
CAGAGGCTGGGTAAAGGAGGTCTTGATCCACGGACACAGACCACGGACCGTGGTCTGATCTACGGACCGTGGGTCTGTCC
GTGAGTCGAAACTTAACCAATTTTCTGAGCTAGCTGGGGAGGGGTTGCAGTGGCAAACCACGGACCACCAGCACGGACCG
TGGTCTGACCTACGGTCCGTGGATGGCAACCGTGGGTTGCACCTGCAACTTCTCAAAATCTGCATTTTTGGTCCGTTTTG
GATACGGGGTGTTACAGAAACGGTCCACAAAACCTCAAAAGGCCCAATATACTTAGGGCTATGCTTGTCCTACTTCCCAA
ATTTCATTAGGCCTTTTATAAACGACACTTTGAAGATTACTTAGTTACCAACTACAAACCTCAATGGTCAATGCCTACAA
TCAAACTAACTCTAGTGCCTACTCATAGTTGTCCTGAGCTTATCCTTAATCACCCACACATGGTCTAATTCCTCTTAAAT
CAAATAAGTACCACACGACCTAGGCTCTCAAGAATCAAATGAACCAACAAGGGAGTGACAATGTCTAGCATTTAAGGCTT
CAAAGAAGGTCATATAAATACTGGACTTGAAGTTGTTGTAGGGATACTCTACCAAAGCCAAAAAGTAGTTCCACTGACCT
TCAAAATAAGAAAATATAGTCCCACAATATGTCCTGTCGAACCAGAATTGTATGCTCCGACAGTCTGCGGGTGAAAGGAT
GTGCTAAGATCAACAAAGGTGCCCAATACAAGCTGAAAAGTCCTGAAAAATATAGAAATTAATGGAGAGCCCTGGTATAA
AATGATTGATTGTGGCACCCTATGAAGGACAACCTCCTCTCGAATTTACGGACGAGCCAACCTCTCGGCGGTGAAAGAAG
ACTGAATGGGAATGAAATGTGCTTACATGGTCAATTGACCATTGATAATGTTGTCAAAATATCTAAAAGTTCGAGACAGT
CCCACACCACAGGCCATAGTGATACGCTGCCACTTCCATTCTAGAATGGGTAATCTCTGAAACTCATCACTAGGCCTCGA
CTGCTCGCCCTTCACCTACTTTCAAGACAAGCATTTTGGGCACATATTACACCATATCACTCCTCATCCCACACCACTAG
TAATTCTACCTCAAATTACGATACATCTTCGTAGTGCCTAGATAGATAAAATTTATGGAATCATGGGCCTCAAAAAGGAT
AAGCTGAATAAATTCCCCAACTCTTAGAAGATAAATACGACCAGTAAATATCAAATTACCATTTGAATGCAAAGTAACCT
ACCAAGAATCACCTCATCCACAAACTAATATCTACGAATTTTCTCTAACATAGAAGATTGAACTCCCAAATAGTCCAATA
CATGCCTAGAATCATAAATATCAAGCCTAAGAATTTGATTGGCTAAAAACTAACGTCTTAAGCAAAAGGTCGCTCCATAA
CAGAAAGGAACGCTAGACTAACCATACTCAGCACCTTATAGTTGAGGGCGTCTGCTACATCATTTGCCTTTCCTAGAATT
TATAGAATAGAGAGGTTGTAGTCCATCAGGATCTCAATCCACCGGCGCTGCATCAAATTAAGATTCCTCTAGCTCAAAAT
ATACTTAAGCATCATGTGGTCCATATAGATCTCACATCGAACTCCAAATAAATTGTTCCTCCAAATCTTATGAGCTAAAA
CTACCACCACAAACATTAGGTCAGTAGTGACATATATTTGCTCATGCACTATAAGTTGCCTTATGCATAAGATATAAATT
GGCCCACTACATTAATACATAACCCAAACTAATGCTAGATGTACCATAGTACACCGTGAAGCCTTCACCATTAACTGAGA
GGGTCCTTAGAAGAGTGGTGGGAAGAAACTCTTTCAACTTCTAATAGCTCAACTCACACTCTCCATACAACTTAAATGGA
ACTTCAAGATGAGTCAACTGAGTCAAAGGTTCTGCAATAGTTGAGAAGCCCTTTACAATCTAGTGTAGTACATTGTTAAT
CCGATGAAGTTCTGAATCAGAGTAACAGCGGTTGGCCTAGCCAAATCCAAAATAACCTCAATCTTCACCAAATCACCATA
ATGCAATCTTTAGGTACCATGTGCCCCCATAGTGCCAAAGACTCAAGCAAAACTCGAATGTTGAGAACTTGTTATAAATT
CGTTAATCTCATAAAGTATGGAGAACAATCCCCAAATGTTGCTCATGATGTTCTCGGCTCTCCTAGTATATAGTACAATG
TCATTAATAAAAACAATGACAAAGAATCAAGGTAGTCAACAAAAAAGGCATCCCTAGGAACTCATAATGTCTGTAACAAG
TCCTAAATACGGTCTTAGGGATGTACAGTGCCTTAATCCTCAAATGATGGTAATCAAAACTTAAATAAATCATCGAAAAC
ACAACAAAACACTAAAGTTGGTCAAACAAATCATCAATATGAGGTATATGATAATGTCTCTTCACCCTCACCTTATTTAG
CTGTGTAAAGTTAATAAACATATAACATCAATTCATCTTTCTTCTTCACAAACAAGACTAGGGCACCCAAGGTGGCACAC
TGGGTTGGATGAGTCCCTAGTCCATGAGATCTTGCGGTTGAACTTTGAGCTTCTTGAGCTCTGCGAGAGCCATATGGTCA
GGAAGAATAGAAAAAGGATCAGTGACCAGCTCAATGTCAACTACAAAATCAATATCACGGTCTAGGGAAGGCCATGTAAG
TTAGTACGAAACACATTCACAAAATCGTAAACAATGGGAATTGAATTAGTCGAATGAACCTTCATACATATATATTTCCA
TAAGCAAAGTATGATAGACACCCGCTAGCCCCTACCCTCCGAGCCTAGATAAAAGATATAACTCTAGTAGGCGTGCAACT
ATAAGTGGCCTACCGCACCACCAAAGGGGTAGCGAGAATGGCTAAGGTAACAATTTTGGATAAACAATTCAAGATTGTAT
GGTAGGGGGTAACTAGTCCATGCCCAAGATAATATTGAAATCCAACATATCAAGTACAATAAGCTAAGACCAGGTATCAC
ACCCCTTTATAGTCACCAAAAAAGATCGAGACACCTAATCCACTACTAAGGACTCAACAATAGGGGTTGAAGCATACATA
GGTGTTGCCAAAGGCACATAACTCATACTGAATAAGGAAGCATAATGCACAAATACATATATAAAATTAGAGTCTGATTA
AAATAAAGTAGAGGTAGGCTAATGACATAAAAGAATCATACCTAAGATAACAATGTCAAATTCCTCCGCCTCTTCCCTCG
GTGGAACTATATACAAAAGGGTATGTATGCTTCAACTCTGAGTATCAGACCTACCACCTAACCTGCCTCCCTAAGGTCCA
CCCCGTGCTCTTTGATAAATTCCTCTCCATTCGTGACGCTAGGCACCACCTCAAGCCAGAGGTTCTACATGTGCAACATA
CCTAACTGGTGTGGAGAAGGTGCAATCATGCTAAAGATAGGATAGTCTCTCTACCAATAATTAAGCTCCCTACAATCATT
CAAACCTTATGAAGATTAGGTCACAAAATAGTGGTGACCATGGCTTGAATCACCTTCCTGCAAACCCTTGAACTTTTACC
CATACAAGCATCACCCTGACTATACCGGCCACCCTCTTAAAACTGAACTGATGCTTGAATATGCTAAATAGAAACACCCT
ACTAAAACCACTTGCAAAGCCTATAATATTAGTCAATGGGCCTAGAATCAAATCTGTTATAGCTACCCTATTACTGATCC
CTCTTATTGCTTCACCCATGGGGTTCATGACACAGTTGCTCGATATTACGGGCATGGTCAACTATATCAAACAAAAATTC
CTACTGAAACCATCAACTCAGTCTCCCTGCATAGTCAGATCCTCAACAAATAGAAAAAATATTTAACCTTCTCCTTCTCG
ATAGGCAATGTCATATTAACATGGTGGGAGATATTTTGGAATCTCGTCACATACTTAAATAGTGTCATAGAGTTCTACTC
TAACCTCAAAACATGATCACAAATCCTATTTGTAATGCTCTATTGAATGAACCTTGCCAAAAAGGCCTAAAATAACTTAA
CCCAAGTAATGGGAAGTAACCCAGCTGGTCTAGTCTCCAAGTAAGAAGACCACAATTACGTGTCTTGCCTAACAAGTTTA
TACGTGGTAAAGTGAGCTCATCTTGACTCCTCAATCCCAATGTATATTGCTGCTCACGGTATGTTTTCAGAAACTCGTGG
GCATCCTCCCTAGTTACCCTAAAAACCTCTGAGGTGATATTCTCAAAACACTCTAAGCATCTTCTAATCCTCAAGAAGTA
AAGCTCCGACCATAATAACTTGTTGGAAATATCCATGTGCTAGTGGCACTTGAACAAGGGGCCTACAACATACCTCAAAA
GAAAGTAACTGAATAATACCCACATAAAGCTTCACAACTATTGTTGTCACGACCCAGGGGTACCCCCTAGATGTAACATA
GCGTATAAAACCCCGAAGGACTCCATACAAGCCACTTGGTCTCATAACATAAGAAATATAACAATAAGAGAAAAACAACA
TTCCAAGTCCAAAACATTTTATAAAGCAAAGCGGAAGTCTAAAATTCTCGTCTCATCATAGCCATCTAATACAATAGAAT
GAAATTGGGCCTAGCCCAAAAATTATGTTCAAAAGAAAAAATACATGAAACAAAGTGAAAACAATATAGTCCTTCCTCGA
AGCATGAGAACTCACCAAAACTAGGGAATCAATCAAATCACTCACTAGCCACGAAACTGAGAACCCTGAATATCGGACCC
TACATTTGGGAAAATATAGGTAAGAGTATGTATCAATACAAAACAATGTACCAAGTATGATAGCCATGCATACAACATTT
AAATCATGCAAAAAGGGGCATTTCATTTCATGACATGTTATTGACCAAGCTAAACATGATATAAGAAAGTTATAAAACAT
AAGTCATAAATCATGGTCAATGCAAGCTAACTTCATCTTTAAATCATTTGAACTCATATGCGGTACTTCTTGAAGTGACC
TTAGTTCATTATTAATTGTGAGGAATTAGACTTTTCTTACTTGACTTCATTAATCATGGAAAGGTGCCCTTGGACAACCA
ATCCAAGCTAGTTCATTAGGATAGCTCTGACTCTCTCATTCAATTACGTGAGAAAGCCTTTCAACCTAAGAATCATTTAT
ATGTGATAAAACCTTTCACATCATGCTATTATGTGTTTATGAGAATATCATTTCACAACAAAACATCATCATTGGTACTT
TACTCTCGAAGCACCTTTAAAACATTTGCATAGATTTAATCAGAAAATGTATAAGTCCATAATTTACCTCTTGAGGTTCA
AAACCCACTTTCATTCATCAATGCTTAGAAAACATGGGTTAGATAAGGATTTCATCATAAATATAAGTAAAGATTGCAAT
ACATGCTTAAGTTCATAAAACTCTTCCTTGATATGAAAATCCTACATCATATAATTTATAAGTTGAAAACATGGGGATTA
CATGGGTTTATGGGGAGATCATCATAAAATTATTGAAATTCATCAATTCATGCATAAGAGATCATAATTCAATCATTTAA
ATCAATAATGAAATGAACCCATGATAATTTAAGAAAACCCTAACTCAATTAGGGAATTCTACCTTTTGAAATAGAGGAAT
TTGGGAACTTCATGGATGAAAAGGATCCAAGAATGAAAACTATCATACCTTGAATCCAAATGCTAGGCTTCAATGGAGAA
ATTCAGACCTTAGCTTGAAACCCTAGATTGAATCCTTCTTCTTCTTCAAGTGCTAGAGAGAGAATTATTTGAGAGCTCTT
CTTTTGGGTGAGTTTACAGAGAATGATTTATGTTGGGAAATTTGGGGGTAAAAGGCTTATATAGGGGTCCTAAGCATAGG
CAAAACGACATACTATAGGAACTAATTAATTAGGAAAAGACTCAACTACCCCTCAATTAACTGTCAGCTGTCATTGACCT
GCCAACCAACGGACCCAGTCAACGGACTATGGTATGACCCACGACCCATCCTGGTGGATCGTGGTTGGTGGTCATAGACT
TTTGTCCTGACCTACAGTTCCCGTACCACAGGGCGTGGACCCACTTATGGTTCGTAGGTCCAGCCGTGGTCCATGGCCTG
GACAATTTTGAATGGCCAATTCACGGACCAACCCATAGTCCGTGGTCCAACCCACGAGCCGTGGATGGCACTTGGAACTG
ATGAAATCTGATTCTTTTCCCTTTTTCGGTTATGGGGTGTTACAATATCTCCCCCTTGGGATCATTCATCCTCGAATGAT
ATTCAAATTGGTTCTATACTGGTAAGAGAGGAAGTAACAACCCAACCTAACAATGCAATGTATGCAACCAAAGAGGAACT
ATCGACTCCAATCTACGACGTTCTGAAAACATCATTACAGGGGTGAAACTAACTCTATCAACCCATTATGCATGCAATGC
ACATAAATAAGGAGGAAACATCAACTCCAAGCTCAACATACTCAAATGCATCATAAGGAAGTAGGAAGAACTACCTTCTC
TAAGCTAAAAACATGCTAAACACAATCTCATGGAGCTCATATGCAATTTCCTTTCAAAAAGCATATTTAAAGCATGTTCA
TCAATTCATCTCATGAAGTCTATAGGCAACTCATACTCAATGCACCACAACATGAGGAAAATCAAGCATGTAAACTAATT
TTCTTTCAAAACACAAGTTTTCATGAACATGCATCACATAAACAAATCATGAAAACACATAAAACACATGATTCCCAAAA
CAAGGACAAACCAAGAGGAACTTATTACCTCAAGCTAGAATAGGAGTAGAAGGAAAGAGATAAGGATATTGATACATCAT
ATTGGCCTCGGCCTCCAAAGTAGCACCCTCAACTAACTGATTTCTCCACAATACTTTTACGAAAGCTATTTCCTTGTTTC
TCAACTTCTTAACATGTCAGTCCAAAACCTCAACCGAAACTTCTTCATAAGAAAGGCTTTCATCAACTCCCAACTCTTCT
GGGGAACTATGGAGGTCAGATCTCCAACACACTTCTTAAGCATAGAGACATGGAAAATATGATGCATTGTTGTCAACTCA
TTTGGCAATTCTAACTCATAAGCAATCTTACCAGTNNNNNNNNNNNNNNNNNNNNNNNNNNNNNNNNNNNNNNNNNNNNN
NNNNNNNNNNNNNNNNNNNNNNNNNNNNNNNNNNNNNNNNNNNNNNNNNNNNNNNNNNNNNNNNNNNNNNNNNNNNNNNN
NNNNNNNNNNNNNNNNNNNNNNNNNNNNNNNNNNNNNNNNNNNNNNNNNNNNNNNNNNNNNNNNNNNNNNNNNNNNNNNN
NNNNNNNNNNNNNNNNNNNNNNNNNNNNNNNNNNNNNNNNNNNNNNNNNNNNNNNNNNNNNNNNNNNNNNNNNNNNNNNN
NNNNNNNNNNNNNNNNNNNNNNNNNNNNNNNNNNNNNNNNNNNNNNNNNNNNNNNNNNNNNNNNNNNNNNNNNNNNNNNN
NNNNNNNNNNNNNNNNNNNNNNNNNNNNNNNNNNNNNNNNNNNNNNNNNNNNNNNNNNNNNNNNNNNNNNNNNNNNNNNN
NNNNNNNNNNNNNNNNNNNNNNNNNNNNNNNNNNNNNNNNNNNNNNNNNNNNNNNNNNNNNNNNNNNNNNNNNNNNNNNN
NNNNNNNNNNNNNNNNNNNNNNNNNNNNNNNNNNNNNNNNNNNNNNNNNNNNNNNNNNNNNNNNNNNNNNNNNNNNNNNN
NNNNNNNNNNNNNNNNNNNNNNNNNNNNNNNNNNNNNNNNNNNNNNNNNNNNNNNNNNNNNNNNNNNNNNNNNNNNNNNN
NNNNNNNNNNNNNNNNNNNNNNNNNNNNNNNNNNNNNNNNNNNNNNNNNNNNNNNNNNNNNNNNNNNNNNNNNNNNNNNN
NNNNNNNNNNNNNNNNNNNNNNNNNNNNNNNNNNNNNNNNNNNNNNNNNNNNNNNNNNNNNNNNNNNNNNNNNNNNNNNN
NNNNNNNNNNNNNNNNNNNNNNNNNNNNNNNNNNNNNNNNNNNNNNNNNNNNNNNNNNNNNNNNNNNNNNNNNNNNNNNN
NNNNNNNNNNNNNNNNNNNNNNNNNNNNNNNNNNNNNNNNNNNNNNNNNNNNNNNNNNNNNNNNNNNNNNNNNNNNNNNN
NNNNNNNNNNNNNNNNNNNNNNNNNNNNNNNNNNNNNNNNNNNNNNNNNNNNNNNNNNNNNNNNNNNNNNNNNNNNNNNN
NNNNNNNNNNNNNNNNNNNNNNNNNNNNNNNNNNNNNNNNNNNNNNNNNNNNNNNNNNNNNNNNNNNNNNNNNNNNNNNN
NNNNNNNNNNNNNNNNNNNNNNNNNNNNNNNNNNNNNNNNNNNNNNNNNNNNNNNNNNNNNNNNNNNNNNNNNNNNNNNN
NNNNNNNNNNNNNNNNNNNNNNNTTTGATCACTTTTTGGACAGTTACGAAAAAGAAGTGAAATTTTGATCATCTTTTTGT
TTCGATATTCTAGAGTTATTGGTGCAAGATGAATTTTTTTTAAGGTGTTTTTTTGTATTTTTCTTTGTTTCTTAGACATT
AACGAAGAAAGATTGAAATTTTGATCATTTTTTCGTTTCAATATTTTGAGGTCATTAGTGTAAGTCAAAAAAAAATTGAG
GTATTTTTTGTATTTTTTTATGTATTTTTCTTTATTTTCCAGACATATACAAGGAAAAATTGAAATTTTGATAATTTTTC
GGAGAGTTACGAAAAGAAGTGAAATTTTAATTATTTTTCGTTTCGATATTCGAAAGTCATTGGTGCAAGTCAAAATCTTT
TTGTGGTGTTTTTTTGTATTATTCTTTATTTTTCGAACATTTATGAGGAAAAATTTAAATTTTGATCAATTTTCGTACAG
TTACGAAAAGAAGTGAAATTTTGATCATTTTTTCGTTTCAATATTCTAAAGTCATTGGTATAAGTCAAATTTTTTTTTTT
TGAGGTGTTAATTGTATTTTATGTATTTTTCTTTGTTTTCGGACATTTACAAGGAAAAAATGAAATTTTGATCATTTTTT
GAAAAGTTCCGAAAATAAGTGAAATTTTGATCATTTTTTGGAGTCCTTTCTTCCATAGGGTTCTTTAATTATCCAATTTT
TACAAATTAGAATCTCCAATTGAATTTAGGGTTTTATTCAATCTCATGGATTCTTTTCAATTATGATCCAATTGATTGTT
TTCTATCTTTTTATGCATCAATGGAAGTAATTACATGTTTTTAAGTTTATTTTACATGAACATATGCATGAACTATGACT
ATGATTCTATGATGAAGCTTATCAACTATGAAAGATAAAATTATGAAGATATGCATGTTTTCTTTATGAAATGTGTAAAC
TCTTTAAGTTTGCTTTGAGAGCAAAGCATCGATGTTGTTGTGTTGTTGTGAAAGGGTTTTATCACAAAAATGATTCATAA
GATTGAAAGGTTTTCTCACCTAAGTTGAATCAAGATTAAGGATCTATTCTAAGTGAATTTTATCTTGGATTGGTTACTAA
TTGTGCATTTCCATGGATAATAAGACAATTTCAGATTAATGATTATTCCATGGGATTTATGCTTAGCATCGAGTGCACAA
GAGGAAGTTACCCATGTCCCATAACTATGTGTCACCATAGGTTTATCTTAGATAGACATTAGCTAGTGGATCCACTTTAA
CTCAAGTTTATGGTTCTGACCTTGAAAAGTAAGGACATATCTTTTTGGTGTGAGATAGACACCAGATTCCATGTTATAGC
TCACATGGTATATGTTTATTGAAGGAAAACTTCCCACAATAATGAACTTATAAGGTTACTTTCTTAAGTATCTAACAAGT
GTTTTATAAGATGTTTAGCTTGCATTGACCATGGTTATGACTTATGTTTTCTAACATGTATTTTATGATTTAGTTTGGTC
ATTGCATGTCATATAAAGTCTTTCTAGCATGATTTCACAACTCATATGCATTGCTATTATACTTGGTGCATTCCATGTAC
TAATGCAAACTTGTGCCTAAATTGTTTCACTAATGTAGGGTCTGATGCTCATATTCCCCGTATATTCATGGCTAGTTGAT
TCGTTTAAGCTTTGAAGAATGGTGAGTCCTCATGATCCGAGAGCCGAGATTCTTTTATCTCTTTCATGTTATTTTCATTT
TCAGACTTTGTCTGTGATAGATGGGTTACGTCCCAATCTCTTTCCTTATGATATAATAGATGGCTTTGAGACTTATATTT
AGACTTCAATTTTTGTCAAACCCATTTATATGAAATGCTACTTTTAAACTCTTTACTTCTATTATCTTGTATGATGTATA
CTAAGTGGCTTGTGTAGGGTGTCACGCCCCGAGCCTACACCCTGGACGTGGTCGGCACTCGAAGACCATTGCTGGCCCCC
AAGCGAACCCTTGGCCTGGCTTACTTAACTCAGCGGAAACCTGACTCAACAGAATAACTTCATGCAATGCAAGGTCATAA
GACAACCTAACTAATAAAAAAAAAATTGGCCAAAAAGGCAACTCAAGTCTAAAAAATAGAATATTTACATTTATACATAG
ATGAGAGACTTAAAACTAACCGACTGACTGTCTATGAAGCCTCTAAAATATAAAGATGGATGTTGGGACAGACCCTATAA
CATCCTAATAAAACAAAATTAAGAACACAAAATAACAGAGTCATCTAGAAAGCAAGGAGGCTCACCACTGACTCTGGAGT
GCTCAACTGGATCAATGGCGTGCTGGATGTTGATCCTGGGTACCTACGTCTGCATCATAATAAGATACAGGCCAACTGGC
GTCAGTACATGGAATGTACGAGTATGCGAGCTGGAAAGCTAAACCACAACTTAAGCTTGAAAAGAGTACAAGAAAACATT
TACATTGGCTCTGTACGACTCATGAATCACTGAACTCAATATACAAAGCAATAAGACACATGCAATATATAAAACTTGTA
AAAAAGTGTAAACAACTTAGCTCGTTAATGATAACACAATAACAAACTCAACTTTACTTATATAAAAATAATATAACTTT
TGTGGGAGATTCTTTAACCGACAAACACCACCATGAGCCCTAGTGATGATACAACGATTTACCTCACGTTGCCTAAGGAC
CATCATATACCTTGCCGTGATATAGGACCTTACTTTACTTAGTGGATCCACTAGCTTAATCTTACGTGGTCATTTAAAAA
GAATAACCCGTCAAGACCCATGTAGGCGCATCGTTCTTATCGAGAGTTGAGTTAATATGAACTCGTGTCCCTAATTCGGT
GCTCAATACTACTCCCAAAAATACTTTGGCTCATAAGTGTTTTTAAACACATCTTGCTTTAGTTGAGGTAATTAATCAAA
ACTTAGCCCAATGGCTCTTTTCGAAAACATGGTTCCCCTCTTACTTAAATGTAAAAAAAATTATAAACTTCTTTGGGAAT
ACTTAGTTCCCAAATAGCTTTTGAGAAATGAACTCAACTTTAAACTCTTGACTTAACGTGAAGCTTGAGACTCTTTACTT
GACTTGAAACTTGAGACTCTTACTTAGCTTGAAAATCTATACTCTTTACTCGACTTGAAGCTTGAACCTTAAAACGAAGT
TAAAACGTTTAATAACGACTCTTGAAAAGCTTTAAAGACTTGCTTAGACTTACTTCTTAACTTTGCTTGACTTGACTCAA
TCTTCACTTTGACTTGGTCCTAACACGCCTTGAATTGGATTATGGATTCAAGGTATATGATCACATGTTTATGGATGAGT
TCTTGACATTTAGACGTATTTTGGAGTTTTGGAAACAACTATGAAACATAGGTACAATGCCAAGGAACATGCATGAGAAA
GTGTGAAATGAATGGGGAAACTTGGCGTCCTTGGCGCTCTGCAAGGCGCGGAGCGCCAGCTCTCGAAGCTCAAAAGGACT
GTAGGGGCGCACTGCTAGGCGCAGTGCCCCAAAGGAGAAAGCTCAGAAGCTCCTTTGGGGCGCGCTGGCAGGCGCTACGC
GCCACCCTTTTCCCCAGAAAACTTGACTTTTCTTCTTCATTTTTCAAACTCTAAACCTCCTTAACTTCATTGGTTCCAGC
CCCAAACACTTAGAATCATAAACCCCTCAACATACAATAGATTTCAACTCAAAAATACAACCGGAAACAAGTCCCAAATC
AATAAGAACTTCAACACAATCACAACCAACAACTTCAACAAATTCAACCAACAACTTCAATAAACATAATCAATTTTTTC
TCGAAATTGAACGAGTTTGGCATGTGGGGGAAAGAACCAAACCAACACTATGAACTCACATACCTAGTAGGGATCACCCC
CGACGATATCCATGACGATGTTTGACGAAACCTTGCTTGATCTTCTCTTTCTCTTCTTCTTCTCCTCTTCACTCTCAAAC
CCTCACTCTCACCCTTTAAAATGGGACAAACTGATCTAAAAATCAGTCTAACACAACAATATAACCAAAAGAATTGGTTA
GGGAAAAGACTAAAATACCCTTAAAATTTCCGGACGGACTTCCCTGCCAACTGCCCAACTTCCAAAGGTCATAACTCACT
CATACGAACTCGGAATCGAGTAAACTTGGTGGCGTTGGAAAGATCATTCCACGAACTTTGTAAAAATAATTGGAACTACA
CCTAAATTATCATGATCTAGGAGTTATGACTACTCAAACTTGGCTAAAAATTCACTTTTTCCCACACTTAACCAAATTTC
CAGATTTTAAATGCCTTCCAAAAATGACTATTTCCAATTCTAAGCCTCTTCGTAGTTATTTGAAATTGTCGGATGTTACA
ATATCTCCCCCTTGGGAACATTTATCCTCGAATGAGGTTACTCTTTCTAGGCTAACGGTGTAACATCAACTCAAACACCC
AACAAGCAACCATGCAAACACAACAACAACAACAACATGCTCATTATAAGTTAAAGAACACTAGTAAGGAAATTAGTAGC
TTAATCTGCATTTCTCCCAGATTCAAAGAGATGTGGATATCTCTTCTTCATTTCCTCTTTCGCTTCCCAAGTAGCTTCCT
CAACAAATTGGTTCCTCCAAAGGACCTTGACTGATGCTACATCTTTCGTTCTCAGCCTACGAACCTGGCGATCTAAAATC
TGAACAGGAATCTCCTCATAAGATAAGTTATCCTTGATCCTAATATTTTCAGTTGGCAGGATCAATGAAGGATCGCCTAT
GCACTTCTTCAACATAGAGATGTGAAATACCGGATGAACCGCTGCTAGTTCTTGTGGTAACTCCAACTCATAAGCAACAT
TGCCAATTCTCTTGGCTATGCGGTAAGGTCCAATATACCGGGGACTAAGTTTCCCCTTCTTACCAAACCTCATAACACCC
TTAATGGGTGAAACATTCAAATATACCTAATCATCTATTTCAAATTCTAACGCTCTTCTCCTAACATCAGTGTAGGATTT
TTAACGACTCTGTGCCGTTTTCAACCTTTCTTGAATCACCTTCACCTTCTCCATAGCTTGGTGAACTAAATCTGGTCCTA
TCAACCCTGCTTCACCAACTTCAAACCATCCAATAGGAGATCTACATCTTCTCCCATAAAGAGCTTCATATGGAGCCATC
TGGATGCTGGAGTGATAATTGTTGTTGTAGGCAAACTCAATGAGAGGTAGGTGATCATCCCAATTACCTTTGAAATCGAT
CACACAAGCCCTCAACATATCTTCTAAAGTCTTAATAGTACACTCGGCTTGCCCATCAGTCTGAGGATGAAAGGCAGTAC
TTAAGTTCACCTTTGAACCCAAGCCTTTCTGAAAAGATTTCCAGAACTGTGCATTAAATTGTGCACCTCTATCTGAAATA
ATGGAGATTGGGACTCCATGAAGTCTCACTATCTCTTGAATATACAACTTGGCATAATCTTCTGCTGAAAGGGTAGTCTT
TACTGGTATAAAATGAGCTGACTTTGTCATTCTGTCGACAATCACCCAAATAGAATCATGTTGTTTGCGAGACCTTGGCA
ACCCTGTGACGAAATCCATATTGATCATCTCCCACTTCCATTCCGGAAGTTCTATTCTCTGAGCGAAACCACCGGGCCTT
TGGTGTTCAACTTTCACTTGCTGGTAATTTGGACATTTAGCAACAAACTCTGCAATGCCCTTCTTCATGCCATTCCACCA
ATAAACTTCTCTCAAATCACGATACATATTTGTGGAACCCGGATGAATGGAATATCTGGAGCTATGAGCTTCCTCCATAA
TTCTCTCTTAAAGTCCATCTACCATAGGTACACACAATCTACCTTGAAATCTCAAAACACCATCTCCCCCTTGTTCAAAA
GCTAAAAATCTTTGCTTTTGAACATTTTGCTTCAACTCAAGCAAAATGGGATCTTGATCTTGTTTCTCTTTCACTTCTGA
CACTAGTGGTGACTCGGCCCCATTCACCACTGCTATTCCTCCTTCTGCGTAATCTATAAATCTGACTCCCAGGCATGCCA
GTCTGTGCACATATTTTGCTAACTCTCTTTTTCCTTCTTCAATATGGGTGGTGCTACTCATAGACAACCTGCTTAAAGAA
TCAGCAACAACATTAGCCTTACATGGGTGGTAAAGGATACTCAGGTCATAATCCTTGAGTAATTCTAACAACCTCCTCTG
CCTGAGATTAAGCTCTTTCTGAGTAAACACATATTGAAGACTCTTGTGATCAGTGAACACATCAACATGCACACCATACA
AGTAATGACGCCATATCTTCAAAGTAAATGCTACGACAGCTAACTCTAAGTCATGGGTTGGGTAATTTTTCTCATGAACT
TTCAACTGTCTGGAGGCATAAGCTATAACCTTGCCATTATGCATTAAGACACAACCCAAACCAACTCTAGATGCATCACA
ATACACCACAAAACCTTGAGTACCTTCTGGTAAGGTCAAAACTGGAGGAGAAATCAACCTCTTTTTCAATTCCTGAAAGC
TTTTCTCACAAGCTTCAGAACATTGAAATTTCACTGTCTTCTGAGTCAACTTTGTCAAAGGAGATGCAATAGATGAGAAC
CCCTCAACAAACCTTCTATAATAGCTAGCTAATCCCAAGAATCTCCTAATTTCAGTTGGAGATGTGGGTCTAGGCCAATT
CTGCACTACCTCAATTTTTCGAGTATCAACTTTAATTCCATCACCGGACACAATATGGCCTAGGAACGCCACAGACTTAA
GCCAAAATTCACACTTAGAGAACTTGGCATATAACTTTGTATCTTTCAAAGTTTGAAGAACTATTCTGAGATGACTAGCA
TGATCTTCTTCATTCCTTGAATAGATTAGTATGTCATCAATGAAAACGATAACAAACATATCTAAATAAGGTTTGAAGAC
TCTGTTCATAAGGTCCATGAAAGTTGTCGGTGCATTGGTCAAACCAAAAGACATGACCAAAAACTCGTAATGACCATATC
TAGTCCTGAATGCTGTCTTTGGAATATCACATTCCCTTACTCTTAACCGGTGATAGCCTGATCTGAGGTCAATCTTCGAA
AAACAAGTGGCACCCTGTAGCTGATCGAAAAGATCATCAATCCTCGAAAGAGGGTACTTATTCTTGATGGTAACCTTATT
CAACTGGCGATAATCTATACACATCCTAAGGGAACCATCTTTCTTTCTCACAAACAAGACCGGAGCACCCCAAGGTGAGA
CACTTGGTCGAATGAAACCCTTTTCTAGGAGATCTTTCAACTGCTCTTTCAACTCTTTCAACTCTGTTTGTGCCATTCTA
TATGGCGGAATAGAGATAAGACGAGTATCTGGAATGAGGTCTATGCCGAACTCTATTTCTCTCTCAGGAGGAATTTCGGG
TAGATCATCAGGAAACATTTATGGAAACTCTTTTACTATAGGAACTGACTGCAAAAGAGGTATCTCAACACTAGAGTCAA
TAACTTGGACTAAATGATAGATACAACCCTTTGAAACTAACTTTCTCGCCTTGAGGTACGAAATGAAACGACCCTTAGGC
ACTGCTGAACTACTACTCCACTCTATGACTGGCTCACTCGGAAACTTAAACTTGACCACTCGAGTTCTACAATCTATCGA
TGCATAACAAGCATGAAGCCAATCCATACCTAGAATGACATCGAAATCTACCATGTCTAACTCAACCAAATCAGCCCTGG
TGCTCTTGTGATTGATAGAAATAGGACAATCACAATAAACTCTTTCTGCTAGAATAGACTCCCCAACAGGTGTAGAAACA
CAAAAGGGTTCACAAAGTCTTTCAGGAAGAACATCAAACTGATTTGCAACATAAGGAGTTACAAAAGATAAACTTGCTCT
TGGGTCTAGCAAAGCATACACATCAAAAGCAAAGACTTTAATCATACCAGTGACAACATTTGGAGAGTTCTCTTGCTCAT
GGCGACTAGTGATTGCATAGAGGCGGTTTGCTCCTCCACCGGTACTAGAAGTAGCTCCTCTAGGTGTCGTCCTGTCTGGG
GGAACAACTAAAGAAGATTGGGGCCTACTGCCTAAATTTCCACTACCTTGCTTATCCATAGGGCACTCCTTCATGAAATC
ACCATCTTGCCCACACTTAAAACAACCTGTCTGGCCATCCCGACATTTACCGGGGTGGGTTCTACCACCTAGCACATGTA
GGAAACAAACTACCTCCTTGTGCCACACTACCTGAAGACCACGCTGGTCTAGCCTTGAAATCCTTCGAATTATGGCCATT
ATGATCACCTCTGTATAGGGGTGCAGGTGCTCTAGCAGATGATGGAGCAGGTCCCTTTTGCCTTTGCTAAAAGGATGGAC
GGTTTGAATTACCTTTCTGCTACCTGGACTCATTACCGGTCTTAGCTCTCTTATTTCTGAACTCTTCTCTGTCCCTCAAC
TTCTCTTCCTCAACTTGTTGTACATAGACCATCAACCTTGATATGTCCATGTCCCCGATAAGCATTGCAGCCCTACCTTC
CTTACTTGGCAACCGACACAACCCAGGAACAAACAAGCTCATTCTACTCTTCATGTCTGCAACCATCTCTGGAGCATATC
GGCATAGTTGTGTGAACTTCAGACTGTACTCTTAAACACTCAAAGACTCTTGCTTAAGTGTGAGGAACTCACGTACCTTG
GCCTCTCTCAATTCTCGAGGAAAGAAATGCCCCAAGAAAGCTTCCTCAAAACAAGCCCAACTCACAAGGGGTGCATTCTC
AACTATGTCCCCTTTCCACTGGTCAAACCAAGTTCTAGCAACATCCTTCAATTGATACGCCGCTAGTTCAACCCGCTCAA
TATCTGCCACATGCATCTCATCAAAAATCTTCTTCAACTCCTCAATGAAATTGTATGGATCCTCAATAGTGCTCGAACCC
ATGAAACTCGGAGGATTCATCCCCAAGAACTCACGAATCCTAGAAGTGTCAGCTCCTTCATGTCGAGCTCCCCTTTGCTG
ACCAATTTGATTAGTTACAACTTGACTCAGAATTCTAATTGCCTCTCTGAACTCGGCATTAGAGAGTTCCCCTTGCGGTT
GCACTCCCGAGGCATAAGGTAACTCTTGCTCATCAACATAACGTCTAGGAAGACGCCCTCTGCCAACTCATCATGGAGGC
ATGACTATCTGAAACACGCGCAAGCATGAATTAGAAAGAAACTCTTTAGAGATCAACTCTAACGCACGAGATGAGTGTGA
AAGAAATGGGAAATCTTCTTAAATGTTGTAGCCTCCCAATTATAGATGTGGCGCGCTTCACACTGATAACTAGAACTCTA
CAGACATGGGTTCATAGACTCCCTAGGACTCTTGAACTCTGGGCCCTAATACCAAGTTTGTCACACCCCGAGCCTACACT
CTCGACGTGGCCGACACTCGAATACCGTTGTTGTCCCCCAAGCGAACCCTTGGCCTGGCTTACTTAACTCAGCGGAAACC
GGACTCAACAGAATAACTTCATGCAATGCAAGGTCATAAGACAACCTAACTGATAAAAAAAAATCTGGCCAAAAAGGTAA
CTCGAGTCTCAAAAATAGAATATTAAATTTATACATATATGAGAGACTTAAAACTAACCGACTGAATGTCTATGAAGCCT
CTAAAATACTGAGATGGATGTTGGGACAGACCCCACAACATCCTAATAAAACAAAACTAAGAACACGAAATAACAGAGTC
CTCTAGAAAGCAAGGAGGCTCACCACTGACTCTGGAGTGCTCAACTGGATCAACGGCATGCTGGATGCTGATCCTGGGTA
CCTGCGTCTGCATCATAATAAGAAACACGCTAACTGGCGTCAGTACATAGAATGTACGAGTATGCGAGCTGGAAAGCTAA
ACCACAACTTAAGCTTGAAAAGAGTACAAGAGAACACTTGCATTGGCTCTGTACGACTCATGAATCACTGAACTCAATAT
ACAAAGCAATAAGACACATGCAATATATAAAACTTGTAAAAAAGTGTAAATAACTTAGCTCGTTAATGATAAAACAATAA
CAAACTCAACTTTACTTATATAAAAGTAATATAAATTTTGTGGGAGATTCTCTAACCGACAACCACCACTATGAGCCCTA
GTGATGATGTAACATTTTACCTCACGTTGCCCAAGGACCATCCTATACTTTGTCGTGATATAGGACCTTACTTTACTTAG
TGGATCCACTAGCTTAATCTTACGTGGTCATCTAAAAAGAATGACCCATCAAGTCCCTTGTTGGCGCATCGTTCTTATGG
AGATGTGAGTTAATATGAACTCGTGTCCCCAATTCGGTGGTCAATACTACTCACAAAAATACTTTGGCTCATAAGTGTTT
TTAAACACATCTCGCTTTTATTGAGGTAATTACTCAAAACTTAGCCCAAAGGCTCTTTTGGAAAACATGGTTCCCCTCTT
ACTTAAATGTAAAAACATTTATAAACTTCTTTGGGAATACTTAGTTCCCTAATAGCTTTTGAGAAATGAACTCAACTTTA
AACTCTTGACTTAACGTGAAGCTTGAGACTCTTTACGTGACTTGAAACTTGAGACTCTTACTTAGCTTGAAAATCTATAC
TCTTTACTCGACTTGAAGCTTGAACCTTAAAACGAAGCTAAAACGTTTAATAACGACTCTTGAAAAGCTTTAAAGACTTG
CTTGGACTTGCTTCTTAACTTTGCTTGACTTGACTCAATCTTCACTTTGACTTGGTCCTAACACGCCTTGAATTGTATTA
TAATTTCAAGGTATATGATCACATGTTTATGGATGAGTTCTTGACATTTAGACGTACTTTGGAGTGTTGGAAACAACTAT
GAAACATAGGTACAATGCCAAGGAACATGCATGAGAAACTGTGAAATGAATGGGGAAACTTGGCGTCCTTGGCGCTCTGC
AAGGCGCGGAGCGCCAGCCCTCGAAGCTCAAAAGGACTGTAGGGGCGCACTGCTAGGCGCAGTGCCCCAAAGGAGAAAGC
TCAGAAGCTCCTTTGGGGTGCGCTGGCAGGCGCGACACGCCACCCCTTTCCCCAGAAAACTCGACTTTTCTACTTTATTT
TTCCAACTCTAAACCTCCTTAACTTCATTGGTTCCAGCCCCAAACACTTAGAATCATAAACCCCTCAACATACAATAGAT
TTCAACTGAAAAACACAATCGGAAACAAGTCCCAAATCAACAAGAACTTCAACACAATCACAACCAACAACTTCAACAAA
TACAACCAACAACTTCAACAAACATAATCAATCTTTTCTCAAAATTGAACGAGTTTGGCGTGTGGGGGAAAGAATCAAAC
AAACACTATGAACTCACATACCTAGTAGGGATCACCCCCGACGATATCCATGACGATCTTTGACGAAACCTTGCGTGATC
TTCTCTTTCTCCTCTTCTTCTTCTCTTCACTCTCAAATCCTCACTCTCACTCTTTAAAATGGGACAAACTGATCTAAAAA
TCATTCTAACACAACAATATAACCAAAAGAATTGGTTAGGGAAAAGACCAAAATAACCTTAAAATTTCTGGACGGACTTC
CCTGCCAACTGCCCAACTTCCAAAGGTCATAACTCACTCATACAAACTCGGAATCGAGTAAACTCGGTGGCGTTGGAAAG
ATCATTCCACGAACTTTGCAAAAATAACTGGAACTACACCTAAATCATCCTGAGCTAGGAGTTATGGCTGCTCAAAGTTG
GCCAAAAATTCACTTTTTCCCACACTTAACCAAATTTCCAGATTTTAAATGCCTTCCAAAAACGATTATTTCCAATTCTA
AGCCTCTTCATAGTTATTTCAAATTGTCGGATGTTACATAGGGCCTCTCAGGGTTTTATATGTCATGTTACGTCTAGGGT
CTACTTTGGGTCGTGATAGGATTCTGTCGTTTATGGCATGATGTCCTTAGTTTCTGGTCACAAACTATTTTATTTATTTA
TTTCGGTATCGTTGATAATCTTAGACTTAGTATTTGGAGAATAGATATCCTCGATGAGATGACTTTCAGGTTTTGGAAAT
ATAAATGTATTAGACTCTAGTGGATTTTGTTTCTTACATTAATAAGATTTGAGCTTTTGCATTATGGTTGTATATCGTAA
TTAAGTTGAACAATTAATATAATTTGGAGCTTAAATTCGTTGGTTCGCCCACCTAGAAGGTTTAGTGTGGGTGTCACTCA
TGACTCTCTTTGGGTCGTGACATATTTCCTCTTCAACGTGCCTGCTAGTTACTTCTTTCTTTTCCAATATTTTATTCTTG
AGTGAGCTTGAGATCTTTATTCTCCAACATTCCTTCAGCCCACAAAAAGCGGTCATACTATTAAACAAAAAAGAATTGTT
TTATGGTATTAAAACAAAAAACAATATTCAAATATGACTACAGACTATTGGCAGCTCAATCTCTTTTTTTCTCCTTTCAG
ACAAAGAAAAATGAATGAAGTTTTTCTATTTGAAATCGTGTTAGGTCTAATTCCTATTATATTGACTGAGAATTCTTTTT
TAATGCTCATTCGCGAGTGGTTAAATTAGGAAAAATTGCTTGTTTCTATAGTAAGTCCTAACTCATGAATGATGGGAGAA
ATATCAAGGGCTACCCATTGACAAGGGTTCTACTGTCACTTCAGTAAGTGTGACAACCCCGGCTACTGCAATGGGGGCTT
CAAATACTGAATCCGTAAAGAGGCTACAACTGAGCCCTATGTTGTTGGGTAGGGATGGAGCTAGTATCCTATATGTGGGT
TCAATCGAACCTAGTAAATTTGTGGGATAGAAATGTTGTTTTTGATAGACAATTGACTCAAAAGAAGTATAATCAAAACA
AGGTGGAAAGGAAAAAGATAATAATAAAATAGGAAGATACAATGCGGCTACTTACTAATACTACTAAATAAGATGGAGAT
TAGAATAGGAACATGAGCCCAGCCTTTCCTACTTGAAAGCATGAAAAGATTGGCTATCTACTACCCTTCTGTCCTAATCC
TTAATCTTTCTATATATCTAAGGTCAAGTCCTTAGTAAGCTGAAGATGTGTCATGTCATGACTATCTTCCCTAAAACCAG
CTATAATCAATATCTCGCACCGTCTTACTTGTGCATCCCTTTACATTATCGTCACATGTCTGAACCATCTCAATCTCATT
TCCCTCATCTTATTCGCCGCAGAAGTCACTCCCATGATGCAATTCTTACAAAGTGAATTTCTTGCCGATTTGTCCTAAAA
AGCTTGAGGTCGAGGCACATATACACGAGTTAGTAGCTAAAAGGGCAAAAAAATTGAGCAAAATTTCCAAAAGGGCAAAA
AAATGGAGGATCAAACCAAAAGGACATCATTTTGGATGGAAGGATGTATGTCGTTAAATCGTATGTTAGAAGGCTCATGT
TGACATTTGTAGAACTGATAACGTTTTTTTTTTAATGTTGTAAGGCTCATGTCAGCATGAGTCTTCCAACCTCCGATTTA
ACGGCATCCACCCTTTCATCCAAATGTTGTACTTTTGGTTTGATCCCCTATTTTTGTTGTCCTTTTGGAAATCTAGCTCA
ATATTTTGTTCTTTTCGCTCCGGACTCACATATACACAAGTAATAACACTATATTGTAATTGAACACAAAAATTACAACT
AGAACTTTGAAATCCTCATTACTCACTATATTTTATGTGATCATCACATCAATTAATACAGCATAACCAACTATATGGGC
ACATATATATCTCAGACTCTAGGCTTTATAGCAGAGCTATAACCATTATCATAAAACTTAGACCAAAGCGTAACACCCCC
ATACTTTGGTGAACCACTAATTGCTGGTAGAACCTGAGAAACAAGCACACCAGATGGTATAAAACCACTTCCAGGAGCTC
TTGAAGCTGCCGGCAATCCTAGAAAAATTATTCCACATTGAATTGCAGTCCATTTATTTCAATATTTTTTTTATATATTT
TCCGCGCTCCTATCAGAGTATTGACACGGGGGATTGTTGTAGAATTGAACCCAAACGTAGTCGAATAGGCCAGTGGAGAG
TGCACGATTTAACCATGAATCTGGGAATGGACATTCTATGTGGAGCTGCAGTTAAGTAAACTTTTCTTTGTTGGCTAAAT
CCTGATCTAGTTCATCCCAGTGTTGTGTTGTCCCTCTTTCAATATCAAAATCAATTCCATATAGGAGCTTACCTTTAAGC
TCCCGTAGTTGGAAGCGACTGAGCTCCATGGATTTGCACACCAAAAATTTGAGAAGAAGATGAGAATAGTCAAACTATTT
TTCCAAATGTTTCCATCTTTTACTGTTAGATGTTTGTTTCCTTTTGTGTTTCTAAATATCTGTTGCATTTTTTAAAATAA
AATTTTGGGCCTATTTGGCATGTTTGATATATAATGAATACACAGAGAATTAATGAGGATGAAAGAAAAAGTTTTTTTAA
AAAAATAAAAAATACAAAGAGGCCCTATGTGTTTGCTAAACCCAGGTTTCACATTTTCTTGGGTCAAAAAAGGTGAAATA
GAAATAGGTTCCAATCCTTAATAAAAAGACTTTTGAATTCAAACTAATTACACACCTAATGAAATGGAGTACGTGCTTGT
CTGCTCCAATCAAACACACAATTTGCCCTTTAAGATGTTTCATTGAACAACTTAACAATATGATTTTTTGTGCGAAAAAT
AATTGTATCTTATAAACTCATCTCAAAATCCTATCCTTGAAGCAACATTTGCTAGCGGAAATGAGAACTCTTTGTAAATG
TCTCTAAAGCCTTTAACGAAATTTGATTCAATGACAATTAACTAATGCCAGTAAATAATTTAGCCTTTTTTATTATTGTG
TATATTTATTGCTATTAACAGTGTTTTTGTTGTAGTCGCTCCAAATTAGTCCCACTAAGTCAATTGATCACAATCTACTA
AAATAAAGTTGACATGGTCAATTACTCTTCATTCCAACTCAAGAACCCTAGCTAGGTTCGATTCTCCTTCATCTCTAAAT
TACTAGTTTTTGTTTATGTTTTAATTCGAAATCGGTTTGGCTTCCTTACCTTTTTGGATGAATCTTAGTTATCATTATGA
AGGAAAAACTCGATTTTAATTTGTTAGTTCTACCATTTAGAGATAGTAATTTAACTTAGAAACAAGATTACATTGAATCC
TACCAATCTCTGATGACTACGGCTTGAGTTGATGTAGTTGAAACATTTTAAAATAAATATTATCCACTTTGTTTCAATTT
GGTTTTTGGTGTTAACTTAACATAAAGATTATAATTAAAGAAATTTTTTGAATATTGTGGTCTTAAATTAAAAATATATA
GAATATCTCAAAATGTATTTTAATCTTCTAATCTTAAACATGTCACGTGGAAAGTTAAAGTTATAATGTACTAATACTAG
TGCAAGATAAATAAATAAGATAAATAAATTGAGTATAACAATTTGCTAATGCTCAGAACATGAAAATTCAGAAAGAAGTA
CCTCTTAAGCAATACGTGTAATCTGCAAAAATAACAGATATTAGAAATTAAATCACACACCACTAGTACCAAAACTGTCG
ATTCTTGCACAAGTAAAAAGGAGTTCATGATAGCATATGATATAAATAAAAATATAAAATATGAGAAGCTATTTGTCACT
CCTACCATTATATAGTACTCCAATTATTATTTATTAGTGGCATGTACAAAGTGTGACACATAAGTATATATTAAGTAGAA
AATATTAAGATATCTCTCATGCACTGATATCTTCCTTAGCTTCTCCACCCCAATTCATTATTCAAAATTTATACCATAGG
ACTCTTATAATCTNNNNNNNNNNNNNNNNNNNNNNNNNNNNNNNNNNNNNNNNNNNNNNNNNNNNNNNNNNNNNNNNNNN
NNNNNNNNNNNNNNNNNNNNNNNNNNNNNNNNNNNNNNNNNNNNNNNNNNNNNNNNNNNNNNNNNNNNNNNNNNNNNNNN
NNNNNNNNNNNNNNNNNNNNNNNNNNNNNNNNNNNNNNNNNNNNNNNNNNNNNNNNNNNNNNNNNNNNNNNNNNNNNNNN
NNNNNNNNNNNNNNNNNNNNNNNNNNNNNNNNNNNNNNNNNNNNNNNNNNNNNNNNNNNNNNNNNNNNNNNNNNNNNNNN
NNNNNNNNNNNNNNNNNNNNNNNNNNNNNNNNNNNNNNNNNNNNNNNNNNNNNNNNNNNNNNNNNNNNNNNNNNNNNNNN
NNNNNNNNNNNNNNNNNNNNNNNNNNNNNNNNNNNNNNNNNNNNNNNNNNNNNNNNNNNNNNNNNNNNNNNNNNNNNNNN
NNNNNNNNNNNNNNNNNNNNNNNNNNNNNNNNNNNNNNNNNNNNNNNNNNNNNNNNNNNNNNNNNNNNNNNNNNNNNNNN
NNNNNNNNNNNNNNNNNNNNNNNNNNNNNNNNNNNNNNNNNNNNNNNNNNNNNNNNNNNNNNNNNNNNNNNNNNNNNNNN
NNNNNNNNNNNNNNNNNNNNNNNNNNNNNNNNNNNNNNNNNNNNNNNNNNNNNNNNNNNNNNNNNNNNNNNNNNNNNNNN
NNNNNNNNNNNNNNNNNNNNNNNNNNNNNNNNNNNNNNNNNNNNNNNNNNNNNNNNNNNNNNNNNNNNNNNNNNNNNNNN
NNNNNNNNNNNNNNNNNNNNNNNNNNNNNNNNNNNNNNNNNNNNNNNNNNNNNNNNNNNNNNNNNNNNNNNNNNNNNNNN
NNNNNNNNNNNNNNNNNNNNNNNNNNNNNNNNNNNNNNNNNNNNNNNNNNNNNNNNNNNNNNNNNNNNNNNNNNNNNNNN
NNNNNNNNNNNNNNNNNNNNNNNNNNNNNNNNNNNNNNNNNNNNNNNNNNNNNNNNNNNNNNNNNNNNNNNNNNNNNNNN
NNNNNNNNNNNNNNNNNNNNNNNNNNNNNNNNNNNNNNNNNNNNNNNNNNNNNNNNNNNNNNNNNNNNNNNNNNNNNNNN
NNNNNNNNNNNNNNNNNNNNNNNNNNNNNNNNNNNNNNNNNNNNNNNNNNNNNNNNNNNNNNNNNNNNNNNNNNNNNNNN
NNNNNNNNNNNNNNNNNNNNNNNNNNNNNNNNNNNNNNNNNNNNNNNNNNNNNNNNNNNNNNNNNNNNNNNNNNNNNNNN
NNNNNNNNNNNNNNNNNNNNNNNNNNNNNNNNNNNNNNNNNNNNNNNNNNNNNNNNNNNNNNNNNNNNNNNNNNNNNNNN
NNNNNNNNNNNNNNNNNNNNNNNNNNNNNNNNNNNNNNNNNNNNNNNNNNNNNNNNNNNNNNNNNNNNNNNNNNNNNNNN
NNNNNNNNNNNNNNNNNNNNNNNNNNNNNNNNNNNNNNNNNNNNNNNNNNNNNNNNNNNNNNNNNNNNNNNNNNNNNNNN
NNNNNNNNNNNNNNNNNNNNNNNNNNNNNNNNNNNNNNNNNNNNNNNNNNNNNNNNNNNNNNNNNNNNNNNNNNNNNNNN
NNNNNNNNNNNNNNNNNNNNNNNNNNNNNNNNNNNNNNNNNNNNNNNNNNNNNNNNNNNNNNNNNNNNNNNNNNNNNNNN
NNNNNNNNNNNNNNNNNNNNNNNNNNNNNNNNNNNNNNNNNNNNNNNNNNNNNNNNNNNNNNNNNNNNNNNNNNNNNNNN
NNNNNNNNNNNNNNNNNNNNNNNNNNNNNNNNNNNNNNNNNNNNNNNNNNNNNNNNNNNNNNNNNNNNNNNNNNNNNNNN
NNNNNNNNNNNNNNNNNNNNNNNNNNNNNNNNNNNNNNNNNNNNNNNNNNNNNNNNNNNNNNNNNNNNNNNNNNNNNNNN
NNNNNNNNATTTTTTTTCTCGACCGTGATTTTGACTACTGAAATCATAAAGTTTTGCGAAATATAGTCAATAAAATAATT
TATTGGTCATTAATTGCAGTAGTCGGAAACTTATTAAAATAATTTCAAAAATATTATCAAATGGAGACTACTGTAATCGA
CCATTTTATAGTGATTTTTTATTTAAAGTTAATTTTATTTTTTGTCTAGAATAATTTTTATTATTTTGACTAATGCAAAG
AAAAATATTTAGCCTATTGAGACAACAGTCTCTCTTTCTCAGAGGAAAAGAAAAGTCACAATTACACCAAGGGAGATTGA
AACAGTAGTCTCATGTGTTTCTCTCTGAGAGATTACACCAAGGGAGGTTACTCGTGAGTTTCTCTCAGAGAGATTATCTC
GTCTCTCTCTATTTGTAATCTTTAGATTTAGATTTGGCAAAGGTATGCAAACTTTCTCCTTTGGTTTTAATTTCAATTCC
ATTGATGTACTGTGGAAGTTCTCCTTTCCTTTTGACTGGGTAGGGTTTTAATTTCATTTCCATTGAATTACCGTAGAATT
TCTCCTTTCCCTTTGAGTGGGTAGAGTTTTAATTTCAATTTCATTGACGTACTGCGGAAGTTTTCCTTTCCTTTTGAGTG
GGTAGGGTTTCAGAAATAGCTAGCAATATTGAGAAAGCAACTATAGGATACCTGATCGCTAGAGAAAACAGTAGTCTCCC
ATTTTCTGCTTGTGTTAAAGCTCAAATCAGGGCATCAGTGGAATTATTTTTGTTAAAAAATCACTCTGATGGTACATGGG
ACTGTTTATTCCTCCCTTAATTGAGCATGACTTTCTCTACGATAAAAAGAAATCCTTCTTAGCATCACTGGTGGGGTGAA
AAAAAGACCTAGATTCTCCTCGTCATCTCTACAAACACGGATCACTGGGAGTTCTGAAATTTCTCTTCTTGATTCCTCCC
TTTTCGTATTATTTTTAAAGCGTTCTTGTTTTTTTTTCTATATATTATTGTTTACGTTGTGTGATCATAATGATTGTTGT
TCGCATCTTGTCTCTTCCTCAATTAGTATTTTATCATGGCAATTTTAAATTCATGTATAGTTTCTTTGTAGTTAGATTTC
TTTTATTGGTATGAAAATAGTTGAATAACTCGCTCGAATGCCTTATGCATTATGTGGAAAGTGAGCAGGAATAGCTAGAA
ATATTGAGAAAGCTATGAATATAATGAAATTATGTTAAATATTTGTCGTCCAAATCCTTGTAGCTAGCATGTTGAGAAGG
AATCATCTCAATAGTGATGAAGTAGTATTGTGAGCGTTTGAATTTTGACAATCTGAAAATTACTGTCTATTTGATTATAC
CCTCTAAAATTTGTGGTACTTACAAACAGAACAGAGGAGAAGCTTTTGAATTTTGACTTGAGGGAAGAAGTATAAGAAAA
ATAAGGCAACAACTCATGTGACCCTCCAAGTGCTAGCAATAATGAATTTGAACAACAAACAGAGATTTGTTGATATGTGA
AATAGCTAGTAAGTATTACTATATCACTTAATAAGTTCACAAATATAACCACAAGTGGAAGAATATAGATGTCAATCAAA
AAGCTTTAGTGGTTGTTATTACTATTTGTTTTCTAATGATTGTTCCTGCTCTCATTACTAATTAATCGTGTAGCATCACC
TCATTAACTTGTATATTTTTCTCTCCCTTTTCATATGGTCATGTTTGACCTATGTTTCTCAGATTCTTAAACTTGTATTC
TTTGTTTTGTACTGCTTTGGAAGAAAATGAGTAGTCAATGTAGTTATCAAAGTGGAAGAAAATGATTTGTCATGAAGACA
TAAATACACCATCAAAGTTGTCCTGTATTTGCATAAAGACACCTTAGCTTTCAAAGTGTCCTATCGCCCCACAAAACTAT
TTAATATCTTTGTAAATGGGCCATTTTGACCCATTCCCTCGTCTATGTAGTCGCGCGTGTTGCTCACTCCCTATGATATA
ATTCAACCCGATCCGACCTTGCTCTTTGAAAAAGTCATTTTTCCTTTTCTAAGATGGTATCATGGGGGGGGGGGGATAAT
AGAATTTGGTCCCCCACCTAAATATATTAGGGGGCATGTGATAGAATTCGTAGATGTAGATTGATGTTGATAGGATGTCT
TATTTTGAGTTGAGGGACTACATAAAGGAACTAGGATATACAGTAGATTGTGATTTTTTCATCAAGTGGGATGGGTTATT
GGTCCTTGTTGATAATGATAAGGTTATATTTGACCTTTTCAATATGATAAATGATGGGGATACAGTGGAGGTGTATGTTT
TTCATGGGGTTAGTGAAGCTAATCAGGCCCTACTTGAATTGGAGTTTGTCCTCAATGTGAGTGATAGTGGGGTAGGTGAG
GAATCTTTTAATGAGGCTTCTAACCTTAATAATCAGCCTCCTACTTCTACTTTTCCTTCCATCCCTACAACTGGTCCTTC
TGAAACTTCCAGCACTCCATTTAAAGACCAAACTACTACTGTGCCTCTATCATCTCCTTCTACTATGCCTCCTTCTTCGA
CTGTGCCTCCACCCTCTCCTTCTACTGTGCCTCTTCCTTCCTATGTACCTTCATCTGATCCTATAATAGATAATGATCCA
ACTAATGACGAAGTAGAAGATGAACCAGGATCTGAAGGGGATACTAATGAAGATACTGAGGTTGATAGTGATGTCCATCA
AGAGTATATAGATATAAGGACAACCAAGAGGCATTTCAAAAGGTCACAAAGGAGAAGTAGAGGTACTACTTTAGATCAGA
TTAATGTTGATGAAAAAGGTCCAGATATAGGGTATGATGAGGCAAATATTGGTATTAGGGAAAGCTTAGTTGGTAAGCTA
GGAGGTGATGAACCTTACTATCTAAGTGATGAATCTCCTAGATTTGAAATAGATGATGAAACAGGTTGGGGAGATAGTGA
AGAGGTTGATCAAGTAGTGCATAAACCTGTTAGGAGGAAGAAAATCCCAAATAAAGTTTTGTTTATTGCAACTTCTGAAA
AGATTGGTTGGGAATTAGGACTGGTTTTTGGAACTGTTGAAGAATTTAGAGTGGCAGTGACAAGATATGCAGTCCAAGAA
CATATTCAAATTGAAAAATATGTGAATGAGTCTGGTAGAGTTAGAGTGAGATGTTGTAAAGAGACTTCTCCTTGGTTGTT
GTGTGCAAGTAAGGATAGAACTAGTAGAGATTTAATTATTAAAACATACAACCCTGTCCATAAATGTTTGACATCAACTC
ATAACTATCTTTGCAACTCAAAGTTTTTGGCCACCAAATACAAAGAAAGAATAACTCAACAGCCAAACATCAGCATTGTG
TTGTTGCAGGACATTATTAGAAAGGAGTTGGATATTAATTTTGGTAGGACAACAATGAGAA
>mtp169.scaffold_2
TTTATGATATTGGAAAAGTTGGAACTTAACCCTAGGCTTGGAATTTGGAAATATGTCAGTCGACATGTTATTTGACATCA
AGATTTAAGATCTTGATTATAGATTTGGGTGAGTTCTTGAGTCTAGGCTAGAAATATAGTAATATGGATGTTGTTGGTTT
CGAAATCTTATAGTGGTCATTCATTTGAATAGATTGCTTTGAGTTGGAAGTTTAACGAAAGGAAAAGTGTAACGACCTAT
TTCCGTCGTTATAGAAAAGCCAATGGGGGGGAATTTGGGGCCGAAAACTTCTTCGTAGTATTTGGATTTTCCCAACCTTG
TCATAAACAAACTCATTATGCACTTTTAGTCTTTTAGAGCTAAGGAATGAACCTCAGGCGACTCCTACTCATTTTTCACC
ATTCTTGAGGCTAAAGGTAAGCTTTTCACTCCCCGAATCCATTTTTTGATCCGTATAACATAATAGAATGGGTGAATATT
GATGGGCGAGGGTTTTGTTATAGATTCTATGGTGGAAACAACCCTAATTTGGATAATTGGGATCATGAGTTTGATCTAGG
GTTCATAGAATTGTTAGTAATTCGAGTAATTAGTGATTGTTTATTGATTCCCGTATTACAATGATTGTTTGTAGACCAAG
AACAAGCGGAACAAATCCGAAAAGGGAAGGATCAAGTTTCTTAGGGTTTCAAGCTTGTTTCGAGGTAGGTGATGGTTGTG
ATTATATGATTGTGTGATGTACGCTTGTTCTTGCTTCATTATGATACTTGTATATGTATGAATGTTGCAATGTTGATCAC
ACTTGTGGTAAATGAGATAGATGAATGATGATTGCCATGAAATCATGACTTAAATGTATGACTTGATGATATACTTGTGA
TTGTGATTGTGGTGTGTTGAATGGATCGGTTGCCACGTTTCGGCATAACATTGGGATCGGATACCACGTTCCGGTATGCT
AACCGTTTGGGTTTGGGTTCCATGAGAGGACCAATGATGTGATATAAAATGTGAAACTGATCGTTGTTCGTAATGCTGAT
AATGTTGTATATGTTGATATATATGCATGTGATTATATTGTTGTCTTGACTTGGTTATGTTGCACTAGTGGGATAGCCGC
ATGATCCTACCAGTACAATGTGGTTATGTACTGATACTACACTTGCTCTTATTTTGTTGAGTACAGGGTATCTTGAAGCG
GCTACTGACAGACCTTGCTTACGAGATCAGTGATCGTCGTTCAAATTCAAGGGTGAACAATTCTTTCGGGCTACCATGGA
AATCTCTTTCGTCTATGTCAACCATTTTCAAACTTAGACATTTGTTTTAGTTAGTTCATTAGTATGGGGTTGTATTCCTT
CTTGTTTAGACTTGATTCATTGTTAGATGTTTTGGTACATTGACTTTCTGGTTCTAGGTTTTTCTTCCACATTGTTAGTT
GTTAGATATTTTGTTGAAGTTTATGAGAACTTCAGTTTTTAGCTATTATTTCTGCTTTCATATGCTTAAATTCCTTAGTT
TTTAGATTAGTTGCTTGGTTTGGGTTGTAGTAGTGGTTCTCCCACCAGAGGGTTAGTGTGGGTGCCAATCATGACGGTCT
GGGTCGTGACAAAGTTGGTATTAGAGCCTAGGTTCGTTGATCTCGATGTACCAAAACGAGTCTAGTAGAGTCGCGGAACG
GTACGGAGACGCCTTTACTTTTCTTCGAGAGGCTATAGGACTTTAGGAAATCTCTATGTTTTCTCTTGTCTCATTTCGTG
CTCTGACTTGATTCCAATTTGTATCTGGCTATTCAAATTGGTATCTAACCTCTTTCACTTTTCTGTCCAAAGATGGTTAA
TACTTGATTCAACAGCGTTAGGCTCGTAGCTCCCGTCAATGCTTTGGTTGAGGAATCTGCAGCGAGAGGTCGCAGTCGAG
GTAAGGGTAGAGGAAGAACTAGGGGTAGAGGTCGTGGAAGAGTTGCGCATGTTGGAAATAGAGCTCTTGTTGAGAATGCT
CCTATGAATGAGAACCCTCCTGCGCATCATGAAGAAATTGAAGAGGAGAATGTCGATGTTGAAGATGTTGAGCATATGGG
ACGAGAGGAAGAGGTGCAGGCTGGGACTACAAGTGTTCCTCCTTTGGATCTTGTGTTATCTCAACAGATCATGGATTGGT
TGGTCCTGGAGTGCTTCCTTCTGCTCAAGGTCCTACTAATCCTCTTATTGCTAGCACTGCACCTAAAGTGGGTGGGACTA
GAGGTAATCACTACTAAAAACTGCCAAAAAATGACGCACTGGAAAGCGACGAAATGCGTCGCCCAGAAAAACGATGACTT
TTGCCACGTTGTCCGTCGCTTTTTAGTAAAAATAATAATTTTTAAAATTATTTGACAAAAAGTGACGGACAACATCGCTT
AGTCCGTTACTTTTTTTAGCGGATTTTTGCGCCAAATATATATATAATTTATAATTAATTATTTAATATAGGCAAAGACG
CTGTCCGTCGCTTTTTATTAAAATTAATTATATATAAATTTAAAAATAACCACTCTGTCCATCAGTTTCTGTTAATTGTT
ATTTAATAATTATTTTTTAAAGAAGCGACGGACAACATCTTTGTATCAGTTGCTTCTTGGTCAAAATTGATGGTCAAATA
TTTTTAAAAAGTGACGGATAATGTCGCATAATCCGTCGCTTTTTGGTCAAAATCTTGGTCAAACATTTAAAAGAAAAAGT
GACGAACATAGAGACGTTGTCCGTTGCTTTCCTTAAAATATCTGGATATCCAGACGAGTTTTTTCCACATTCTTCCTTCT
CTTCCTTTTCTCAAAAATCGCCCCAAGCCCAGACGTTGTCCGTGCTGCCGCCATTGCTGCCGTCGTCGTTGCTGCTGCTG
CCGCCGCCTAGCTCCCTCTCCATTGTCTCTAATTTCTCCTTTAATTGAAGGTTAGGGTTTCTTTTAATTAGGTTTTCATT
TTTTATGTTTGATTTTGTTAATTAGAGAATGAATTTGTGTTTTGGATTGAATGATTGATTGTGTTTGTTAGAGAATGAAT
TAGGGTTTCTTGATTGTAGTATTTGTTTGAATTTGAAAATCTTTAATTTGATTGTGAATTGGGATTTTTAAAAATTTGAT
TGTTAGTTAGTAAATTGTTAATAGAATGAAGTTTGACTGTCATAACATACATAGGATGAATGTTTGAATGTGATGAATAT
AAGAAGGTTTTTTTGAATTAGAACTTGAATATATATATATATATATATATATATATATATATATATATATATATATATAT
ATATATATATATATAAACTAATTTTTGAATTAGAAGTTTATACATGACTAATTTTATAGATTGGAGATATGAACTTGAAT
TAAATAGAATTAACTTGAACTTGAAGTTGGAACTAATTAGCTTGAATATATAACTAATTAAATTTAGAAATTAGATATGA
ACTTGAAGTGAAAACTTGAACTTATTAAAACTTGAATATATATATATATAACTAATATTCTTGGATTTGAAGTTTATATT
TAACTAATTTTAGAACTTTCATATGAACTTGAACTTGAATATAACCAATTCATGGATTAGAAGTTTATATATAATTAACT
TTAGAAATTAAATATGAATGAACTTGACTTTAGAACTTGAACTAATTGAACTTAGAACTTAAAGGTTATATATATAACTG
ATCGAATTTGTGATTTTAAGACTAGTTTGAATTTGGAATTTAGGACTAGTTTGAATTATATTTGAAGTTGAACTTAGACT
TGAACTTGAAATTAGAACTTGAACTTAGAATTTGAACTTGAACTTAGAACTTGAACTTGAAATTAAAATTTGAACTTGAA
CTTAGAACTTGAATTGAACTTGAAATTAGAACTTGAACTTGAACTTGAACTTAGAACGTGAACTTAGAATTTGAAGTTGA
ACTTAGAATTGAACTTGAAATTAGAATGAACTTGGAACTAATTAGCTTGAATATATAACTAATTAAGTTTTAAAATTAGA
TATGAACTTGAATTGAAAAGTTGAACTTATTAAAACATGAATATATATATATAAATAATATTCTTGGATTTGAAGTTTAT
ATTTAACTAATTTTAGAACTTTTCGTGCTAGGCAACTGAGGAAGCTCAACATCTAAAAAAGTTGATACCAGACTATATTG
CTTCTTTCATCAAAGTAGGAGATAAGGTTGGTGCTTCTAAATTTCTAAAGTTCAAGTACAATTGTTTTCAATAATGTGTT
TGTGTCCATCTAGTATTGATACTTAGCTTTAATTTTGTGATAATTTTTTTGTGTCCATTGAGTGTTTGTTAAGCATAAGT
ACCAACACTAGTTGATCTTATTGATGACAAAATTGATTTTCTTGCAAGATCGATTTGTGTCCATCTAGTGTTGATATTAA
GCTTTAATTTAGGAGTAATGTGTTTGTTTAGCATAATTACCAACCCTAGTTGATCCTATTGATGACAAAATTAATTTTCT
TGCAAGATTGATTTGTGTCCATCTAGTGTTGATATTAAGCTTTAATTTAGGAATAATGTGTTTGTTTAGCATAAGTATCA
ACACTAGTTGATCCTATTGATGACAAAATTGATTTTCTTGCAATATCGATTTGTGTTCATCTAGTGTTGACACTTAGCTT
TAAAGAGTTGTTAAGTTGTTAAAGTTAAAAAGTTGTTAAGTTGTTTAAGTAAGTTAAAATAAATAACGTGGTTTAGTAGG
TGGATTTAGTTGTTGGAATTAAGTCAATACTAAACTAGTTAAAGTTATAAAGTTGTTTAAATAAGTTAAATTAAATAATG
TGGTTTTGTTGATGGATTTAGTTGTTGGAATTAAGTCAAAACTAAACTAGTTAAAGTTAAAAAGTTGTTACGTTGTTTAA
ATACGTTAAAATAAATAATGTGGTTTAGTTGGTGGATTTAGTTGTTGTATTAAGTCAAAACTAAACTAGTTAAAGTTGCT
ATGTTGTTTAAATAAGTTAGAATAAATAGTGTGATTTAGTAGGTGGATTTAGTTGTTGGAATTAAGTCAATACTAAACTT
GTTAAAGTTATAAAGTTGTTAAGTTGTTTAAATAAGTTAAATTAAATAATGTGATTTAGTTGGTGGATTTAGTTGTTGTA
TTAAGTTAAAACTAAACTAGTTAAAGTTGTTAAGTTGTTTAAATAAGTTAAAATAAATAATGTGGTTTAAGTCAATACTA
AACTAGTTTTAGGACTACTACTAGTTTGAATTTGAGATTTTAAGTAATTATTATAAATATATATTAACTATGAATTAATG
TAGTAAAATTATTATTAAATTTTATTTATAATATAATTGAATATCTATATTTTTGTAGATGGATAGTCGTTTGTGGATGT
ATAATATGCATTATGAAACTGGTGTTGGTTTGAAACCTGAGTTTATTGACTGTGTTAGAAATTTTATTGAACATACAATG
ACACATGACATTTTCAAGAATAATTGATTGATTAGGTGTCCTTGTAGTGCATGTAAGTGCTTAAATTTTTTCAAAACTAG
ATAGAGTTATGGTTCATTTGTACCATAATGGATTTAAGCCTAGATATTTTGTATGGTTTGATCATGGAGAAAGTAATGGA
TTGGATGATATGTTTTATAAGTCGATGCCTGTGGATGTATATAATATGGTTGCACCATATGGCCAAATTAGGGTTGAACA
GGTTAGGGTTGAACACGATAAGGTTGAACATGATAGGGTTCATGAAATGATCAATGATGCTTTCGGGGTTCAAGGTGGGA
TGGAACCGGAACAATATTTTGATGAAGCACCTAATGAAGAAGCAAGACGCTTCTATGATCAATTAGAAAAGTCTAGTCGT
CCACTATGTGAAGGGAGTCCGCATTTTGCCTTGTCAGTTGCAGTTAGATTAGTGAATATTAAATAAGATTGGAATGTTCC
TAATTCGGCTATGGACTCAATGGTTGATCTTTTGGGTGTACTAATTAATCTGGAGTTTAACATACCAAAAAACTTCTATC
AGGCAAAGCGTTTGGTATCCAAGTTAGGATTGACGTATGATAGAATCTATTCTTGTGTTAATGGCTGCATGATATTTTAC
AAGACTGATAGTGAATTAGAAAATTGTAAGTTTTGTGGACATGCTCGTTATAAGAGGACTCTGGCTGGAAAGATGGTCCT
AGTTCAGGCGATGCATTATCTACCTCTCATTCCTAGGTTAAAGAAGTTGTATGCATTGATGAGGTCTGCCCCACATATGA
GATGACATCATGAATATAGAAGGTCGTCGGGTGTCTTGTCTCATCCATCTGATGGTGAAGCATAGAAGCATTTTGATAAT
GTATATCCCGATTTTGCTAGTAAACCAAGACATGTTAGTTTGGGGTTGTGTTCAGATGGATTCACACCATTCTCTAATAA
TGCTTCGCCTTATTCATGTTGGCCGACATTTCTTACTCCGTATAATCTTCCTCCTGAAATGTGCTTGACCAGTCCCTACA
TCTTTCTAAGTTGTGTTATTCGAGGTCCCCTTAATCCAAAAAGTTTGATTGATGTCTATCTACAACCATTGATAAATGAG
CTCAAACAATTGTAGTTTGAAGGCGTTTTGACTTATGATGAATCAACTAAGCAAAATTTCGTTATGCGTGCTTCTTTAAT
GTGGACTATTAATGATTTTCCTGCATACGAGATGTTGTCTAGTTGGATGACAGCTGGAAAGCTAACATGTCCGTATTGCA
TGAAAAATAGTAAGGCATTCACTTTGAAGCATGGCAGAAAAAATACATGATTTGATTGTCATCGCCAGTTCTTGCCAATG
GACCATGAGTTTAGAAAGATGAAAAATGCATTTAGGAAAAATAAAGTTGAAAGTGACCCCACCTCTATTACTCACAGGGC
ATCAAATTTGGGAGAGAGTTTCTCAATTACCTAAAGTTACAGAAACTTCACCTTCTAGACTTCTTGGATATGGTGTTGAA
CATAATTGGACCAAACAAAGCATATTTTGGGAGTTACCGTATTGGAAGGACAATTTACTACGACATAATCTTGATGTGAT
GCACATTGAAAAAAATTACTTTGACAATTTGTTTAACACAGTCATGGATGTTAAGGGTAAAACAAAAGACAATCCAAAAG
ATAGAATGGACATAAAGGAATATTGTAGGAGAAATGAGTTATGGCTGTAGGAGTTACAGAATGGTAAAATAGTTAAGCCC
AAAGCCAGCTTTTCATTCACATTGGATGAGAAACCTGAAATTGAGTGGGTTAAAACTTTAAGGATGCCGGAGGGCTATGC
TTCGAATTTAGGAAAGCGGGCAGATATGAATGAAGCAACATAGGTATGAAAAGTCATGATTGTCATGTGTTCATGAAAAC
TTTAATTCCTATCGCTATTAGCCATCTATCCGAAAGGATATGGAAACCAATCACAGAAATAAGTGTTTTTTAAAAAAAAT
TGTTTTCTGAAAAGTTGTTGGCGAGTAGTTTAGACAGGATGGAGGAAAATATTCTTGTTACTACTACTAAGTTGGAGAAG
ATATTTTCATGTGGTTTCTTTGTTGAGATGGAGCATCTTCCAATTCACCTTGTACAAGAGGCTCGCCTCGGAGGTCCGGT
TCAAACAAGATGGTTGAATCCATTTGAGAGGTATCCATTTGAAATATTCACTAAGTTATATATATTCGCCAAGCCTTTTA
TATATTAACATATATATATATACATATACATGCAGAAAAATTGGCAGTTCGAAGCAAACGATTAAGCAAAGGGGAAAGAT
AGAAGGATCATTTGTTCAAGGTCATATTGGGAGAGAAACTGGTGATTTTTATTCTTATTACTTTGGTGATGATGTGTCAT
GTAGGAAAAACAGGACCAATCACAATGATGAAGGCGATATTGATCCTTTATTTCCTTCGATATCAATTTTTAATCAAAAT
GGTCGAGGATCTAAAAAGCGTGGAAAGCGAGGCTTCACTGATATGTAAATATAATCAGCTGTGATACATATTTTGCTTAA
TTGTCCAGAGATTCAACCATATGTCAAGTACGTGTTAAAAATATGTTATTAAACTACATACTAATAAGTGATCATTAACT
AACGAAATACTTGAATGTAAAATGATCAGCTTATTCGTAAACACATGGGGTAATAAAGCCATATATACAGAATTTTCCAA
ATGGCTGAGGAACTATGTAAGTATGCAATCACTAAGTATTTAATAATATATTCATGTTATACTAAATTATATTACTTGAA
ATAATAATCACATAGATTTACGATGAATACTCAAGTTAAATAATAGCGGTGTCTACATACAAGGTGTTGTTGATGGTACT
GGTTAAACTATTGAATATTATGGTGTCATTCAAGAGATTATTGAAGTGAGGTATCCAGGTTGGCCAAAGAAGAAGATTGT
ATTGTTTCGGTGTGAGTGGTTTGACCTATCATATAGAGGCACAAAGGTGGACCATCAACATAATATAATTGAAGTTAAGC
ACACCAGGAAATGTAGAAGTTATGATCCTTTTATTAATGCACAAAATGCTAAACAAGTGTATTAACCTTCATATCCATTG
CGTAGAGACAAAGCTGATTGGTGGGTTGTTATAAAAAGTAAGCATGTGGGAAGAATTGAAATTGACAATGTCTTAGATGT
GGCGTATCAAAATGATGTAGCAATTGTTCAACAACAAGTTGATGTTAAATTGGAAACCACACTACAACATCCTCAACACA
TATTAGAAGAAGTATCTGATGATGAGATACTGAATGTTGAGGAAGAAATATTCGAGAATGAGGAAAATGAATCATTTGAT
GACGAAGAATGGGACGATAATGAAAATAAAACAACTTAGGAGGAAGAATGGGAGAATGATGGAAATGAAACAAGCGAAGA
GGAATAGTGTAGAATGAAAGCTAGCTAGTATATATATGTAAGTGTATTTTGCTAATTTTATTGAATTTATGAATTTTATA
TATATTATACATGTAAATTTGCATACAGATGTCATCAGGCGGTGACAGTGATATACATCACGAGCATCTTGGAGTTAGCC
AGACTAAACAGGCTAAAAAGAAGAAGTCTAGGAGACCCATAGATTCTGAGGATATTGCAGGATCTATTTCTTCGGCGCTA
GAGCGCATCAACCATGATACTCTTATACTTGTTGTTCCGTTTGGTACGGCAGATCCTCGGCAATATTATCCTAATTATTG
TCAACCAGTAGGTGCTTCCTCTACTTCACAGGCAGTGCCTTCAGTACGCTACGAGGACCTCCCTTTACATGCTATTCGTC
GAGGACGACCATTATCAGCAGGTACTCCATCTCCCACATGTGCATCTCCTCAATTATCTACCATGAGGATTAGAGATTCT
AGTAGCGAGTAGTCAGATGCTATGGCCGGTACGTCTCTATTGACTCAGCGTTATGTGCATCTTGATGTATCACCCTCATT
TACAGCTACACCTAGTGCTACTTCAGATGAGATACTTCCTCTAGTTCCTGGCCAGAAGGACAGACTTGGTAGAGTCATGA
TTGAGCCGGATGGATCTCGTAAGTTTCTTTTGTTATCTATTTGTTAGTTTATTTTATTTATTTATTATACTTTAATATAT
TATTCATGAACTAACATAGTTATTATGTTTTTCTCAGGTGGCATCCGGCAAAGGATGTTGCCTGGGCTTTAAACACTGTG
TTAGGAGACTATATACACAGGCTTATCACTCTTGGGGCGAAATCCCAAACAGTATACGCCAGGCGATGTTTAATACTTTA
AGGTATATATTTTTTAGTTAAGTTTAGTGTACTTTACTTTTTTCACAATCAATCTAATTAACGTTATTCAATTTTTTTAA
TTCAGACTATGTGTACTTGGGAGCCGAGGCACAATCATGTCCGTTCGACCACATTTGAGAGAAAGGCATCTGCCAGACTG
TCTACCTGGCTAAAGAAAGTTTGGGATAGTGCTGAACATCCGGATTGGATTTTGCTACATGTTTTTTATGATATGGTTCG
GTATTGGAACACATACAAGTTTAAGGCAATATCAGACCAAGACAAAACGGCTAGAGGCAGTCTTAAGGGTGGCTTGTTGC
ACACCGGAGCAAAGTCTGTTGGAACAATTGCAAGAGAGATGGTAACTAGTTCTTATTCAAACTTTTAAATAAATAATTAG
TTGATTCATATATATCGTTATAAATTTCAATTTTTTATTTATAGAAAAGAGAATTGGGACACACTCCCATTGCACCGGAG
GTTTTCAAGAAGACTCATGTTAGGAAGAAAGAAAATGAGTCGGATCCAGATGTGTGGGTGGAGGAAAATGCTGAACAAAC
TTTTGTAAGTTATTTAATATGAATAATATATATTAATCATGAATATATTTATGATATGTATATATATAGATGTCAATTTT
TATATTTAATATGCAGAATGAGTTTCAGTATTACGTCGTTGAGAATCTAGATAGTTCGGTTGAAATGACACCTGAACTTT
TCACCCAGATCTGGAAAGAAAAAGTGGTAGGGGGACACACAAGGGTGGAGTCTATGGTCTAGCCTCTCGAAACAATGTAA
GACGACTCCAGTCAGGCTTAGAAGGAATTGGATCGTCAAGTCAAGCCGAGGCACTTGACGATGTTCAGATTGCTGTTATG
TTCGATCAAATAGCTAAACTTATAGCGGCACTGGCAGAGTCGGAGTGGAGAAGAGTAGCTGAACAAGAAAGCATGAGCAA
GACCGTTCGGCAAATCCAAAAATAATTGAATTGCAGGTGGCAACAGAAACTGGCAGTTTCTGCTGTAAAAAAATTGCAGA
AAAAATAACGGAAAATATGGTTTTTTCCGTCACTTTTCTAGGATTTTCAAAATTGAATTTCTTCAAAAGCAATGAACTGC
GTCGCCTTTTGGAAATTAAAAAAAAAAGAAAATTAAAATATAGTGACGGAGTCCGTCGCTTTTGTAAAAAAAATTCAAAA
AAATAATAATTCAAAAATGCAACGCGGTCCGTCGTTTTTGGAAAAGCGTCGAGCCAAAAAGCGACGGACATAATTGCATC
GCATTTCCGTCTCTTTTGGCCAAAAAAGCGATGGGCTGCGACACTTTTGTCTATCTTTTTTTGGCAGTTTTTTAGTAGTG
AATGATACTTTCTTTCTTCCTTTGTTGTGTTCAGTTATGACTGGTAATGAACATGAAATGTTGATTATGTTTCTGAAGCT
AAAGCGTCATGTGTTTCTTGGTTCTGAGAATGAGGATGCTTATGAGTTTATTTTGGGTGGCTATGAGAGACTTCATAAAC
TGGTATTGTCCATCAACATGGGGTTGAGTTTGTGTCTTTCTAACTTCAAGGTCAGGCTAAGAAATGGTGGAGAGCCTATA
TGGAATGCAGATCTTCTACTTTACCTCCACGTACTTGGACCCAATTTCATGCTCTGTTTCTAGAGAAGTATATGCCTAGG
ACTTTGAGGGATCACAAGAAGGATGAGTTCATGTCTTTGGAGCAGGGTGGTATGAATGTGGCTGCTTATGAGACCAAGTT
CCATGCTTTGTCCAGATACGCTACTCAATTGGTGGTACTGTGGAAGAGAGAATCCGATTATTTATTAGGGGATTAAATTC
CGAGTTGAAAGTAATAATTGTTCATATGACTTCTGCAGGGAGAAGCTTTAATGAGGTGACAAACTATGTTAAGAAAGTGG
AGGGGGTGAGGCATGACGGTCAAGCTAAGGCATAGGCAAAAAGGGGCAAAAACTCGGGTAACTTTCAAAGCTCTTATTCC
AAGGGGTCCGGAAGGCCAACGCTTGTAGCCAATCCAATTCATTCCGCTATGCCCGCCTCTACAGGTAGTTACTCGGAAAC
ACCATCTCATAATTTTCTGGATAGCCAGGGAGTCGTGCCTTCGACGGGCGACAGACCATCTTTTGATCATACTTGTTACA
ACTGTTGAGAACCTGGGCATATGAGGAGAGATTGTCCCCACCGACGCGTGATAGATTCTGCACAACAGTAGTCTAGAGAA
ATGGTACCAATGGGGAATGGTAATAATAGTAGAGGACGTCCACAAGGTGGGCGATGAGGTAATCAGTGAGGTCGTTGAGG
TAGAGGAAATGGTAATGCAGGCAGAGGTAATGTGCAACCAGGCAGGGAAGTGGTTCGTCAAGATGATAAGGCTCAGTGTT
ATGCCTTTCCGGACAAGAATGGGGCAGAGGCGTCTGACGTGGTGATCACAAGTACTACTCTTGTCTATGATCGGATGATG
ATTAATGTGCTATTTGATCCGAGTTCTACTTATTCTTATGTATCTGTGCGATTTTCCTCAGAGTTTGATATGATTTGTGA
TATTCTTGATGCCCATATCCATGTTTCTACCCAGTTGGAAAGTCAGTCATAGTTACCCATGTCTATCGTGCTTGTCCTAT
TTTGTTTATGGGTTTTCAGACTTGGGTTGATTTGGTGATGTTGGATATGACTGATTTTGATATAATCTTAGGCATGACTT
GGTTGTCCCCCTATTACACAGTGCTTAATTGTAATACTAAGTCTATAACTCTAGAAATTATGGGAAGGGAAAAATTAGAG
TGGGAAAGAGTGTACAAGCCTAAGCGAACTAAGATCATTCCTCCATTCGGGCAAAGAAATTGATAGGGAAGGGTTGTTTG
ACTTATTTGGCTCATATTAGGGATGGTGAGATTAAGGCTCCATCCATTGGGTCTATTTCTGTGGTGTCATAATTTGTAGA
AGTGTTTCCTAATGATTTGCCTAGTATGCCTCCGGATAGAGATATAGATTTTTGCATTGATTTAGAGCCTGTTACGCGTC
CCATTTCTATCCCTCCATATCGCATGGCTCTGGCAGAATTAAGAGAGCTGAAGGCTCAAATCCAAGAGCTTCTTGATAAA
GGATTTATTCTTCCTAGTGCTTCCCCATGGGGTGCTCCTATTTTGTTTATTAAGAAAGAGGATGGTAGTATGAGAATGTG
TACAGATTATCAACAATTGAATAGGGTCACTATTCGAAATAAGTATCTCTTGCCTCGAATAGATGATATTTTTGACCAAT
TGCAAAGTGCATCAGTTTTCTCTAAGATTGATCTAAGCTCTGTCTACCATCAATTGAAAATGAGGCCTGAGGATGTGCCC
AAGACGGCGTTTAGAACTCGCTATGGGCACTATGAGTTTTTGGTTATGTCTTTTGGTTTGACCAATGCGCCTGCAACTTT
TATGATTTTAATGAATAGGGTGTTCAAGCCATTTCTTGATCCGTTCGTCATAGGCTTTATTGATGATATTTTGTTCTATT
CAAAAAGTGAGGAAGAGCATGCCAACCATCTTCGTAGTGTTTTTGGTGTTCTTGGGAAGCAAAAGATATATGCTAAATTT
TCTAAGTGTGAATTTTGGTTGAAATTGGTTGCATTTTTGGGGCATGTAGTTTCAAAAGAAGGGGTAATGGTAGATCCCCA
AAAGATTAAGGCGGTTAAGAATTGGGTTAGGCCTATCTCGGTGACGGAAGTTAGAAGTTTCATTGGGCTCACTAGCTATT
ATCGTCGATTTGTGAAGAACTTTGCTTCTATAGCCACACACTTGACTAATTTGACCAAAAAGGAAATACCATTTGAATGG
ACTGAAAAATGTGATGAGAGCTTTCAAAAGCTCAAGACTCTTTTGACCACCACACCTATTCTAGCATTACCGGTTGAAGG
TAAAGATTTTAATGTTTATTGTGATGCTTCACATTCTAGTTTGGGATCTATGTTGATGCAGGATAAGAATGTTATAGCTT
ATGCCTCGCGTCAATTGAAGGTGCATGAGAGGAATTATCCAACACATGATTTGGAGTTGGCAGCGGTAGTATTTGCTCCT
AAGATATGGCAACATTACCTCTATGGTGTTAAGTGTGTTATTACTAATCATTGTAGTTTGCAGCATGTGTTCACTCAAAA
GGATCTGAATTTGAGACAACGAAGGTGGATGGAGTTACTTAAGGATTATGATGTGACCATTCAATACCATCCGGGCAAGG
GTAATGTGATGGCAAACGCTTTGAGTCGAAAAACAGTGAGTATGGGTAGTTTAGGTGGCTTAAGTGTAGCCAAGTAACCT
TTGGCTAAAGAAATTCAGACCTTAGAGTCTAAGTTCATGCAGTTGAGCATCTCATAAAGAGGTGGGGTGCTAGCTTGTAT
TGAGGTAAGGGCCACTTTCATTGAAGAGATCAAGGCAAAACAATTTGAAGATGAGAATTTGGAGGAACTTAAGAAAAAGA
CTGCGATTGGTAAGGCACAAGAGACCACTCTTGATGCGGATGGTGTGCTAAATTTCAAGGGGAGAATATGTGTTCCTAGA
GTAGATGACTTGATTGAGAAATTCTTAGTAGATTCTTATGGTTCGCGATATTATATTCATCCGGGTGTGATCAAGATGTA
CAGAGATCTGAAGCGAATTAATTGGTGGCCGGGGATGAAAAAAGACATAGCGGAGTTTATGGCGAAGTGTCAAAATTGTC
AACAAGTGAAGTATGAACATCAAAGGCCTGCAGGTTTACTTCAAAGAATGCCAATTCCGGAATGGAAGTGGGAAATAATA
GCCATGGATTTTGTGGTTGGTCTTCCCAAGACTTTGGAGAAGTTTGATTCTATTTGAGTAGTGGTTGATATATTGACTAA
GTCAGCCCATTTTATTCCGATAAAAATAGATTATAATGCTGAACAATGGGCTAAAGTTTATGTGAAAGAGATAATGAGGT
TGCATAGGGTGCCCCTCTCTATCATCTCAGACCGTGGTACCCAATTCACATTCATGTTTTGGAGGAAATTGCATGATGAA
TTGGGCACACAACTCACATTTAGTACATCATTTCATTCACAGATGGATGGACAATCGGAGAGGACTGTTCAAGTATTAGA
AGACATGTTGAGGGCATGTGTGATTGTCTTTGGAGGGCATTGGGATAAGTTCATACCTTTGTGTGAATTCGCTTATAACA
ATAGTTATCACACCATCATTGATATGGCACCGTTTGAGGCACTTTATGGGAGGGGATGCAGATCACCGATAGGATGGTTT
GAGGCTGGAGATGTGAAACTTTTGGGGGTTGATTTAGTGAAGGATGCTCAAGAAAAGGTGAGGAGTATTAAAGCTAAGCT
TTTAGCAGCCCAAAGTAGACAGAAGAAGTATACAGATCATAAGGTAAGAGACATGTCGTTTCAAACTGGTGAGAATGTTC
TTCTTAAGGTATCACCCATGAAAGGGGTGATGAGATTTTGCAAGAAGGACAAGCTAAGTCTGCAATACATTCATCTCTTT
GAGGTTCTTGAATGTGTAGGACCGGTAGCGTATAGATTGGCTTTACCTCCTAACCTATCGGGAGTCCATTCGATATTTCA
TGTGTCCATGTTGAAGAGATATAATGGTGACGGGGATTATATTATAAAGTGGGACTTAATTGTGTTAGACAAGGACCTAC
AATATAAAGAGGAACTGATTGCAATTCTTGATCGTGATGTGCGCAAATTGAGGACCAAGGAGATTAAGTACGTGAAGGTT
CAATGGAAGCATCGTCCAATTGAGGAAGCTACTTGGGAAATCGAGAGGGACATGCGAGACAAGTATCCCCAATTGTTCAT
CGATTTAGGTACTACTTCATTCCTTCCTTAGCCTATTTTCCTAAGTTTTGTGACTCGGGGACGAGTGATGAGTAAATTGG
TATCTATTGTAGCGACTTATTTCCGTCGGTATAGAAAAGCCAACGGGGGAAAATTTGGGGCCGAAAACTTTTTTGTAATA
TTTGGATTTTCCCAACCTTGTCCAGATTTGGACGAAATCGGGGTCATCGAGGTGTATGAAAATATGGTAACAATCGGGTG
AATCATTTATGATTTTGATTACATGAGTAGTTAGATAACTCATTAAAGAATCCGTGCGGCTTTATAGAAGAACTCCCGCA
ATCGATCTTGGCGTAAAGGGTATTTCTGAGCGTCGTTGGTTAGAGGTGTGTTGTGAAATGGGAATCTTGGAATTCTTTTA
TTAGCTCACTGTCTCGTGTAACCCGCTTTGGCGCTGGGTTTTGCCTCTCTAGCGGGGTCGCTACAACGGGGTGACGGCCG
TTTTGGTAGGCTCGACGTGAATTAAAGTCGTTAATAAACCCCTAAACGACCTTATTATGCACTTTTCGACTTTTAGAGCT
AAGGAACGAACCTCAGACGACTTCTACTCATTTTTCACCATTCTTGAGGCTAAAGGTAAGCTTTTCACTCTTCGAATCCA
TTTTTCGATCCGTAGAATGTAATAGAATGGGTGAATATTGATGGGGGAGGGTTTTGTTATAATTCTATGGTGGAAACAAC
CCTAATTTGGATAATTGGAATCATGAGTTTGATCTAGGGTTCATATAATTGTTAGTAATTTGGGTAATTAGTGATTGTTT
ATTGATTCCTGTATTACATTGATTGTTTGTAGACCAAGGACAAGCGGAACGGATCTGGAAAGGGAAGGATCAAGTTTCTT
AGGGTTTCAAGCTTGTTTCGAGGTAGGTGATGGTTGTGATTCTATGATTGTGTGATGTATGCTTGTTTTTGCTTCATTAT
GATACTTGTATATGTATGAATGTTGCAATGTTGATCACACTTGTGGTAAATGAGATAGATGAATTATGATTACCATGAAA
TCATGACTTAAATGTATGATCTTGATGATATACTTGTAATTGTGATTGTGGTGTGTTGAATGGATCGGTTGTCACATTTA
GGAATAACTAACTTGGATCGGTTGCCACGTTCCCACATAACATTGGGATCGAATACCAGGTTTCGGTATGCTAACTGTTT
GGGTTTGAGTTCCATGAGGGACCAATGATGTGATATCAAATGTGAAACTGATCGTTGATCGTAATGTCGATAATTTTGTA
TATGTTGATATATATGCATCTGATTATATTGTTATCTTGACTTGGTTATGTTGCACTAGTGGGATAGCCGCGTGATCCTA
CCAGTACAATGTGGTTGTGTACTGATACTGCACTTGCTCTTATTTTTGTTGAGTACAGGGCATCTTCAAGCGGCTACTGA
CAGACCTCGCTTACGAGATCAGTGATCGTTGTTCGAATTCAAGGGTGAGCCAATTGTTCCGGGATGTCATGTAATTCTCT
TTCGTCTATGTCCACCATTTTCGGACTTAGACATTTGTTTTAGTTAGTTCATTAGTATGGGGTTGTATCCCTTCTTATTT
AGACTTGGTTCATTGTTAGATGTTTTGGTACATTGACTTTTAGGTTCTATGTTTTTTTTTCCGCATTGTTAGTTGTTAGA
TCTTTTGTTTAAGTTTATGGAAACTTCAGTTTTTAGCTATTATTTTTTCTTTCATATGCTTAAATGCCTTAGTTTTTGAT
TAGTTTCTTGGTTTGGGTTGTAGTAGTGGTTCTCCCACTGGAGGGTTAGTGTGGGTACCAATCACGACGGTCTAGATCGT
GAGTGAAAGGCTCAAGTTCCGGATTGAACTCTTTATCGATTGAGGAAAGTGGATTTCTAAACCCTTGTTCAGTGCATAGA
ATCGTGTATTTCCTTGTGGTATGTGTTGGAGTGTAATGGAACTTGGTGATGGGTTGACTTGTCCATATTGAATAATTCTA
ATGATGAAAAAGGGGTAATAAAAGGTAATGTGATTAATTATTGGTGTGATGTGTTGATTCGTGAAAACAATGAATTTAGG
ATTTTGAATCTTATTAGTTTGAGATCTTTCTTTCTTTTTGAGGTTTTTATAGAAACAAGATAACCCCTTTTTTTTTTACA
TTTTCTTGATTCTCAAAAGGGTCATTTTCTTGTTTCTATTTAGCCCCTTTTGGAGCTTATCTCTTATTTTTATCAAGAAA
GTTTGTATTTTTATGCAACTGATTATGGTTTGAAGTTTGTTTTGTTTCTGGATTATAGTTTCTGAAGTGACAGAAAATAA
GCTATAGTTTCGCTAGCTGCATTTTGTTGGGATCTGTTGGTGATTAAGGGGCCGTTTCGTTACTGGATAAGGGCAAAGCT
AATATATGAATAACTTGGTTAGTCATGTAGTAATTTTATACCATGTTTGGTTTGTAAATAGAAACAAAATTATTCATGTA
TAAATTTTATACAATGTTTGGCTGGTGTCTCCAAATATTGTATAAAAGTTATTCATGTATTGATTTAATGTGGTGTTTGA
TTGCATTTTTGTAATTCTACATAGTTAATACTCACATAACTTATGAAGAAATCTATGTATAATTTTATGTGGGGAAGAAG
GTGAAATAAGTTATAAGGGTATTAGTTATACATAGATTAAAATAATAAAATTACATATTTACCCTTAATTTGTTTACTTA
ATTATTTGTTAGTAAATAATAATGTATATTAATATTAATTCACAAGATTGAGGATTCATTTTTTTTAAAAAAAAAGGACT
GGCCTAAATCAAAAAAATTTAGTTCGTTATTGGGTCCCCTCCCCCGACCCGAACGGTTGCATTTTATTATTTATGTGCAT
CATAAATAATGCGCATATGTATTAATTTCCAATTTTTTTAAATAACGTATATATTAATTAGCAATAAATTAAATAATCAA
TAAGTAATAGTATATGTATTATAATTTCTACATAACTAAATCCTACATAAACAATACCAACATAATTAATATTTGTATAA
TTAATATCTATATAATCAATACCTACATAATCAATACCTACATAATCAATATATGCATAACTAATACCTACATAATCAAT
ACATGCATACTAATACCAACATAAGTAATACATGCATAACTCTAACCAGTAACCGAATGACCCTTAAATGTAATAAGGTT
TAGGCAGTGGATATATCTCTCTCTCACACAGACACCTAGACAAATGTCTTTTGGTCAATGATTGATTCAACATTTATTTG
TTTATTAATCAGTCTTACCTTTTTTAATCATTTCCTTTTGATGTATGACTATAATAATTGACTACTTTAATTAAATGATG
TTGTGCCTTGATTCTCTCCCCCTCATCCTTAAACAAATAGCAGAACTGAATAAACAAACTTGTGTTTTATGTTATTCCAT
TTCTGTTATCCTTATTGTCCCTTTCAAGATATACCTTTTAACTTTCCCAATTTCTAAAGCAAGAAAGGAAGGAGAGCCTC
TTTTGTTTAGCTTCCTTGCACTTTGATTATTATAGTATTTTATTGTAGTGACTGTTCCTTTTTTGTATGCTTTCTTGAAC
ATTTTGTCTTGGCTTCTTCTCTCTCCCGTTGATTTTTTTTAACTGCTTTTACTTGAGTCGAGGGTGTATTGGAAAAAACC
TCTCGATCTCCTAAGATAGGGGGTAAGGTATGCATACACACTACCCTCCCCAGAATGATTATGTTGTTGGTGAGAAAAAC
GATTATGATGGAAAGTTCCTTCATGAATAAAATCCATCACTCATTCTATTGTCAAGCTGCTGTAACGACATTTGAAACTC
ACAATACTTTAGACATTGTGGTTATCAATACATTATAAAAATTATAAGAATTATATAGTTCATATGTATTGACCCTAGTT
AATACCAACCCAAGAGAATCATGTATCAATGTTGTAGTTCGTGTCCATGTGTTATGCCTATTTGATAACTTGAGTATGAT
TACTTATATTTATTAAGTATTAATATAATCTCTAATTAAGTAATTTTATTAATTATTATATTTAAATAAATTTAAATTAT
ATATTTAAATAGTTTTAAGTGTAATTAAAAAATATTTCAATAATGACAGTCAAAACTCAAAGTACTTTAGAAATAATGAT
AGACATCGATACATCATTGATATTGATCCTAAGTAATAACAATCCAATTGATTCATGCATCAATATGGTAGGATTTTGCC
TCTATGTCACATTGTTTTGATATTCTATATCATTACTTTTTTTATTATAACAACTTATCAATTATTATATTTAAATATTT
TAACAATGACATAAATTTAAAACACTTTGGACATATTAAGCTACGAAACATTATATAAATCATAAAAAGAGATAATTCAC
ATATGCAACCTTAGTTAACAAATAACCAAAGAAAGTCAGTCACACATTAATGTTGGAGTCCTGCATCCCTATGTTACGGT
GTTTGATAACTTGCAAATCATTACTTGTTATCTTCCTATTAGCTGAACAAAGCATTGTGGGCCCTAAAGAAGCTCAACCT
TAGTTGGAAAGATGCAACACACATGAGGTTAGATCAAATTAATGAGTTTGATGTGTTTTGATTACATGCATATGAGAGAT
CTGCATTGTATAAGGACATTGAAGCTATACCATGATTGGCGCATTAAAAAGATGGAATTCAGCCCCAGAGACTTGGTGTT
GTTGTTTAACTCAAGACACAGGTTGTTACCGAGGAAATTAAATGTCACAATCCAAAGTACTTCCTCAACGTGACATGACG
TATAAGACCCCGAGAGGCCTTATACAAGCCACTTAACATACATCATACAAGATAATAGAAATAAAGAGTTCAACAGATAG
CATTTCATATATCAAAAGAGTTTGACAAAACAGAAGTCTATCATAAGTCTCAATAAGCCATCTAATACATCATAAGGAAA
GTGATTGAGATGTAACCCATATAAAGTTTGAAAACATAAATGACAGAGCAATAAAGGTATCTCGGTCCTCGGAACATGAG
AACTCACCATTCCTTGAAGTCAATGAAACTGACTAGCCACAAGTATGGGAGGTAGGAGCGTCGAACCCTGCATTAGTGAA
ACAATGTAGGCACAAGTATGCATTAGTACATAGGATGTACTAAGTATGTGGAAATNNNNNNNNNNNNNNNNNNNNNNNNN
NNNNNNNNNNNNNNNNNNNNNNNNNNNNNNNNNNNNNNNNNNNNNNNNNNNNNNNNNNNNNNNNNNNNNNNNNNNNNNNN
NNNNNNNNNNNNNNNNNNNNNNNNNNNNNNNNNNNNNNNNNNNNNNNNNNNNNNNNNNNNNNNNNNNNNNNNNNNNNNNN
NNNNNNNNNNNNNNNNNNNNNNNNNNNNNNNNNNNNNNNNNNNCAAGGTAGAACCTGTACATATCATTATTTGCTAAAGT
GGATCAACTAGCTAAGTCATTTAAGAAAATCCTACGGGAGCACGTAGTTTGGGACTAGAGGTTGCTATTAGATAGCTCGT
GGATAAAAAATCATTGATTCTTCCACAAGCTATAAGTTCAAGAATTCATGCATTCAAGTTAAAGAACGATCAAGATGAAG
ACCACTGAATTCAAGAACAAGCTCGAAAACCTTGAATTCAAGTAAAAATCAAGATCAAGATAAAGTTCAAGTTCAAGTTC
ATCAAAGATTCAAGAATAAGCTTCAAATCACTTGAATTCAAGATCAAGTTGAAGAATAATTCAAGATATGGATCAAGAGC
CCTTGAATTATATCTAAAATGCCAAATCAGAGGAATAATAGAGATTTTAACACTCATACTTGAAATCAATAAATATGATT
AGGGTATTATTTTCTAGTCTTGATTATTAGTTTCTCTACGCGAATTTTACTGTCTACTTTAATTATGCAGGAATCAAATA
CATTTATGCAACTATTAACACATGAACCTAAGTGCTACACCTTTCGACTCCTATGAAGAGAACTTAAACACCTCCTACAC
ACTAGGACTGGACAGTTGATGCGTAGAAAATATAACATTGGGGTCTTGACATTGGAAAACTGACACCATATAATTTAGCC
AAATACTATCACGACCTAGACCGTCGTGAGTGACACCCAAACTAACCCTCCGGTGGGAGAACCATTACTACAACCCAAAC
TAACAAACTCAACAAAAAACTAAGGCATTTAAAGATACAGAAGCAGGTTTAAATACTAAAGGAAAATAGAGTTTCCATAA
ACTCCAAAAGTCTAACCAACAAATGCGAAAATTATTCTCTAGAACCTGTAAGTCAATGTACCAAAACTCTAACAAGGATC
ATAAGTATAAAGGAAATGGGTACAATCCAATTAAACAGAAGAAAATCTAAAGTACTAGTCTAAGTCCGAAGATGTGGACA
TAAAGAAAAAGAGAACTCATGGCAGCCCAGAAGAATTGGCTCACCCTTGAATTCGAGTCGATCACTAGTCTTCTAAATGA
GGTTTGTCAGTAGCTGCCTGAAGATGCCCTATACTCAACAAAGAAAGAGTAAGTGCAATATCAGTACACAACCGCAATAT
GCTGGTAGGATCACGCGGGTATCCCAATAGGGGAGATATATACAAGTAATCACAATATAATAAAACAGGCATATACCGAA
CATATAAACTATCAATCATTATATCATGATCAACGAACAATTCCATACTCTCAAAATACATTTACATGAAAAGTCAATGG
TCCTCTCATGGAACCCAAACCCAAACTGTTAGTGTACTGGTAGATGGTACCCGATCCAAGTTACTGTGTCGAACGTGACA
TCCAATCCCATATATGAATCGGAACATGGCACCCGATCGAAGTTAGTGTGTTGGAACGTAACAATTGATCCATTTCAACA
AGCCACAATCACAATCACAATGTACATCTTCATAATCATACAATCAAGTGTTGATTCATGGCATACAATCATTTTTTCAT
AGTCATTTACGATTAGTGTGATCAATAATGCAACATTCACATACATACATGCATTATTATGAAGTAAATACTAACATACA
TCACCCCAACATGAAATCACAACCATCACCTACCTCGAACAAAACTTGAATCCCCTAAGAAACCTGATTATTCCCTTTTC
GGATTCTTTCTGCTTGTTCTTGGTCTACAAACAATCAATATATCGCGAGGATCAATAAACAAGACCTAATTACCAGGATC
ATAATTAATAATAACAACCCTAGGTCGAACCCTTGATCTCATACCCAGATTAGAGCTTTTTTCACCATACTTCTTAGATC
AACACCCTCCCCCATCGATAATTACCCAAGAAACTAAGTTCTACGGATCGAAAAATTGATTCGGAGAGTAAAAGTCTTAC
CTTAGGTGCTAGAAGAGGCGGAAAACCTTCAGGATATTTGGGTCGTTCCTTAGCTCTCAAGATCAAATGTTGCAGAAAAT
AACGTTTTGGGGTTTATTTTCGACTTAAGTCGCGTGTGTCCCATTGTGCTGAACCTCACCCCACTACAACGGCCCCGCCC
TGGCAGGAAAATCCCATCTTGACGGCTTTCATGGAAACAGTGAGCTATTTTAAGAGTTTCAAACCCCTATTTCACAACAC
ACCTTCATCCCATGACACTCAGAAAATACCCGTTCACACTAAGATCAGTTTTGGGAGTTCTACTCGCCTATATTCGATTT
CGTAAAGTCGTACGGATTCCTTAACATCTTATCTATCTACTTATACAATTAAATTCCTTATTAAATCACCCAATCATTAC
CAAATTTCCCTAGACTCACATGACTCCAATTTCATCCAAATCTGAACTAGGCTAGGAAATCTCAAGTTAATACAAAAAAG
TTTTTCGGCACAAAATTTTTCCCCGTTGACTTTTCTATAACGACGAGAACAGTACGTTACAAATACTCCCTCTATTTCAA
GATAAGTGAATTGTTGAGACAATGCACAAAGAATTTAGGAAATAAAATAAATACTACTTTCCACTTTTGTCCTTTTTAGT
TACTCTCAAACTATTCTTAAAAATATAAATAATTCAAAATAAAATCATACATATGATCCGTAACTCTCTTGAAATTATCA
CCTAGAAGATATAAATGAGGGGAAAAACCGGAAAAAAATTCCAACAATTCTCTAGAACTTTGGATAATTCACTTATTTTA
ATCTATGAAAAAATTTCAACTATTCACTTATTTTAAAATAGAGAGAATATTAATTAGTTACTTTGCCAAAAAAGGTTTAT
ACAATTACTATAATATAAATACAACACAAGCAACACCACTTGTTTTTATTTTAAATTAAATTAACAATCACGAACATAAT
TAACAAATTGGAAAACTTTTGCACTATGCACCATATGTAACCGCCCAAAACTATTATATTCCTTTATTCATATTATATTC
AACTAACATTTTGTTTTGATAGTTGTTATGTATTATTTCTTAATGTGTTGTATTGTATTGTTTTAAAGAATACAATGATT
TGATAGATGTATTATTCTCCTGTAACACCCCGACTTTCCAAAACGTCTAAATTAACTCGTATCTTTGTGGAAAGACAAGA
AGGGTGAGTAATAAATTAAAAATGATGTGGTATGTCATATTTTAAGTGTTCACGGGTTGTATCTCAAGCATTGAAGTTAA
GTAATTAAGTGACAAAATAAAAGTTGGCGAAAGTTATTGTAAGTTCCTTTTTAAAGATTTGTCTACAATTTGGGTCAAAT
GTCTTGGATGTTTTCTCCCAATATATAAAGAGTTAGTAGGCCTATCACCCATTAAATCGAAGGCCTACGAGTCTAGTTTG
CAACACACAAAACCCCGTATCAAATCGACATCAAAGCAAAACGTTATGAGGGTTTTACTAGGGACTGCTGAGGCAGAATC
CGGGTCGGGTAAAAAATATGGTATGTCGGCTTATTTAACGTTTTAAGCCATGTAAACATTCCTTTTCAGTTCCAAACCAG
AGAGAAAGCTTAAGAGAGAGTTCCTATGGAGTTCTAGCATGATGAAAGTTAGTTTTTGATGATTTCTACCATTAAACATT
GCCCCCGTGCCTAGAAACGTAATCCCTACACGTGGCAATCATTTTTCCCTTCTATTAGCTGCATTTGGAGCTGATTTTTG
AAGATATAAATTTGTAGTTATTGGTGTTTCTTCAAGGTTTACACTTGGTTAACTAAGGTAGTCATTTCGAGATCCTTTTA
TGATTGTTTTTATGAATTTCTACGGACGTTTCGACAAGTTGGGGCAATATGGAAAATCTACCGATTTAAGATTAATTATG
AACTGTTTATAGGTGCGTACCAGCTGTGTATATATAGTATTTGTGAAGCTTAGGACATAAGGAACAATTTTCGTGAAGGA
ACTATGGTCTTTTGAGCGTTCATTGGAAAGGTATGTTAAGGTTATTCCCTACTTACAACATGTTACCTTAAAGCTTAGGA
GCAATGTAATTGTGTTGTTATCTTTGTTACACTTGTAGCCATTATTTTTTATTGTTGGCTACTCGAGTTGATATAACCCT
CCCTTATCGGGATTCTTATTCAGTTAGTAGCGTCCCTGTGTTGGACACGACTTAGAGGCTATTTGTATAGGTTGCTTATA
ACTAAATTGCTCGTTTTTAGCGATTGGATTGTTATTGTTTCCCTTGGGACTATTGTGCTTAGTTGCAGGAATGTTATCTA
TGCCTAGAAGGGCTATGTTCTGCCTACACGGTTATATGGATGCCTAAAAGGTCTATGAGTTGCCTACGGGGTTATATATA
TTGATGCCTACAAGGGCTATGAGTTGCCTACAGGGCTATATTGACACCTAAGAAGGCTATGTGCTTCCTACAGGGCCATG
TTGTTGCCTAAGAGGGCTATGGGTTGTCTATAAGTTATGTTGATGCTTAAGAGAGCTATGTGCGGCTTACGGGGCTATAT
TAATGCCTAAGAAGGCCATGTGACTTCCTACGGGGGTTGGGGACTACCGATAGGAGTATATACGCCGATTGGCACCTTCC
GGGCTTATGGGGGCTGAGTAGGTGGTCTTGTGTGTTGTTTGTACTTGCCGAGCTTCTGGGGGCTTGGATAGGTTGTTGTT
TTATTATTTTTGATAAGTTCAGATTTAGGAGCAGGTTGGGAGGTTTGTTACCTTTTGTTGTATATATCTTTATGGGTAGG
CTAGGGCCTTATCCCGCTAATCTTTACTACTCTTAGAGGCTTGCAAACTAGTGTGTGGGGTGTATAGCTACGTTATGACC
ATACTGGCATATGTTGTTGGTTTGTTGAAGCTTGTGAGTTGTTTGATGTAGTGTAATGATATATACCTGCTTTTAGTTTT
GGTATAGATATCATGGTGGCCTCGACGGCCCAATCAGGACTTATGTGCTAGTTGGCTATTTATTTATATGATCTCATGGG
AGTAGCTGTTTCTTTTATAGATCAGTTGACAAGGGCCTTGCCGGCCGATGGCTTAGTTTTAAGCCGAGATATACTTGTTT
GTTTTCTTGATTGTTTGTGGCTGCCATGCGCTAGTAGCAAATGGTTCAGCAGGGTCGGCTCGGGCCTGAGTTTTGGCATT
AGGAGCCAGTTGCGCCCCTCGAGTTTGGGGCGTGACATCTCCATTGCTACATAATATCATATATCCATGATTTGAATGAT
AAACCTACAAGAAATTGTAGGGCATGGAGTAGAGCTACTCTGAAAATGTATGATAAATGATAAAATAGAATTATTAAATT
CTCCACCTGTTTCAAAAGAATGATCTAGTTTGACTTGGAACAAAGTTTAAGAAAAGAAAGAAGACTTTTTAATCTTGTAG
TTCTAAATTAAAGTTATGTCAAATATACCAAAATGTCCTTTAATCTCGTGGCCTTAACATGCCACGTGAAAAATTGAAGT
TAAAGTGTTGCCAAAAAAGGAAAGGGGTCATTCTTTTTGAAATTGACTAAAAAGGAAATTATGTTATTCTTTTTTAAACA
GACTAAAAAGTAAATTAGGCCATTCTTTTTGAAATGGAGGGAGTAATAAGTAAAGACAAAATAAGAAAAAAATATTAAAG
GTAACGATGCAATCACACCAAATGGTCGTCACACAAAATTGGTTTTTGTTGTTACGTAACAATAGATTTAAACGATACAA
TACAATAGAATTTAAATAACACTAAAAAAAAATTGTATTTAAACTAACAAACCAATACAACCGATAGCAACCACCCAAAC
AAGGTGTAACTCAATTGATACTCCTATTATGAAAATAATTTGGAAACCAATTAATTTAATTACCATAACAATGTAGAAAT
CATTTCACTAAAATATTCTAATTACACTCGTATTTATATTTCAAAATTTCTCATTAAACACATATATATAGTTCTCACAG
TTTAACCAATCAATAAATTAAATTACTCACTAATTTGAAATAGGGATTTTTCCTCCATCCCTACCAAACACTCCCTTAAT
GACACTGTATTTTCCCTTCTATTTAAACTCTCATATTTTGTCTTAGTAATCTCACCAAATTCAAATAAATCTAATACTCC
ACCAACCAAACAAAAAAAAAAGCAAAATAAAACCAACCTCACATTCCCCCATCCCTTTACTTAGCAATGGACTATAGTCA
AGATTTTTGTATTAAGAGTGACGATCAACAACGATATGATCCTGTGTGTTGGAACATGGCAGAAGACACTCTCAAAGGTA
GTCACCATGATGAAGTCAAGAGAATGGTGGACGAGTTTAGGAAGCCGGTGATCCGACTAGGTGGTGGTGAGATGCTAACA
ATAGGTAACGTGGCTGCCATAGCCACCCAGTCGGGAATGGTCTGTGAAGGTGGAGCTGTCGGAAGCAACAAGGGCTGGCG
TCAAGGCGAGCAGTGACTGGATCATTGAAGGCATGAATAAAGGGACTGATAGTAATGGTGTTACCACAGGTTTTGGTGCA
ACATCACATAGGAGGACAAAACAATGTGCAGCTCTACAGAAGGAGCTAATAAGGTAAACAACAATTAGTATTCCCTCTGT
AACACCCCTAAATACTAACCAAGAGTCGCATGTCGATTTAGCGTTGCTTAATTACTAGAATATGTTTTAGTCTCATTTTG
GGAACTTGAAGTGTTGTGAAAATTGCCAACTTGCTTAGCATAAATTCTTATCATAATTTAAGGATTTGTGATGGGGTGTT
TAGGTAATATCCTAATTAAAATTTTGTTTAACTTTAAAAGGAAGGTAAGGGATATACATATAGATATATATGTATGCTTT
TTGGGCAGCCAACATTTTGTTGGGCAGCCCCTTTTGGTGACTTTTGTTTAGGTGATAAGTATCACCTTTGGAAGATATAT
TTTTCCAACCCCTATAATTAATTTCGTTTTTCCTCAAGTCTAAAAACATTAGAACCTTAGCTTAACAGATTGTTCTTCAA
AATCACAAGAGAAAACTTGGCCCTTTTGGTTGGAATTCAAGAACACACACTTCTTGTTGGTAAGTGTCGAAATCTGTTGC
TGAACTGGGCAGTGTTTAGTCTTATATGCATAACTCTCGTTCTAGAGCTTAGTTTACAGTGAGTAAATATGATTTGGAAA
GCTAATTGATAGACCTACAACTCTTATGTTTATGTCAAACTCTGATTCAGCTGTTATAGACTCGAAATATGGGACGCAAC
ATAGGACAAGTTCTGTCCAGATTTTAGAATTTCAAATTCTGTATGAACAGCTGTTAGTGTTTTGACTATATCTTGTTGTA
CAAAATACCTTTTGCGGTGATTCTTGTTTGTTTGCAACCCTAAGAGATGTATCTACATATTTCATGAAGGGTATAAAGTC
TAGTTTTGCTGTTTTCCGTTTCAAATCTAGGTTGCGACATGAGGTACTAGGCTGGCCAGAATCACTGTTTTGGAGCATTG
TTGTGTTTGTGCAGGCTAATTTTACTTGTGATGATAATCCCATTTTACATCAATATTATTGAGCTGCTAGGGATTAAATA
AGTTGTTTAATTGTATTTTAAAGGTTGTATATACTCGTGAACAAGTTGAGGACCTTGATACGTTGGTTGGATTGTTTCTT
TGCTAAGGCACCGAGGTTTGTGTATAAACTTGTACTTGCACTCTTTTAACCTCTAGTATATTTGAAATTGGATCTTGGTA
CCTTGGCTACCTCTTGTCACTTTGCATTGTGTGGATTGGTATCCTTTGAGAAGTTAAAGATGCTTGTGTACCTCGCCCAC
TTGTACGGATTGTTTGATCACTTGGCACTCTTGTTGAGACCTCGTCCTTCTTGTGGCTGTGACTTTGTCACTCTTGGCAT
GCCTCTTGATTCGGATCATTTGCCATCTTGACTTTGGATTTTTAGTTCGTCTTAAGTATGGATGTTGTCCATTTTAGGTA
CGAATTAGAAAGCCATTTTTAATATGGTTCTTGGTTCTCTTGATTATTGGGCTTTGACCCTTCTTGATATAGGGCGTCGA
CCCTTCTTGATACTCGGTTGTGCTTGGTGTGAAGACATGATGTACATATTGGGCGAACCTTGTTGTTGAATCTCTTGGAA
AATGATGCTATGAACGTTCTTGACATTTGGATCTTTAAATATCGAACTTGATACTCTTTATATATTGGTCACTTGATTTA
TTAATTATGTTCAATTATGTTGCTTATGACTTGAGAAGGTTTATTTTGTGAATCGGATGGCTCCAAAACTATAGTTTTGC
ACCACTAAGCTATATGCTTAGCGATAGTTGTTTCTATCGTAGGGAATGAGCGAGTGGATGCGTGAAGTTGGCCATTGGAG
AGGGAGATTTTGAGAGCCTTAAGGAAGATCACATTTGCATTTAGGCATCTATATTTTGTATAAACCTTGGGACTTGTACA
TGATCTTTTTGTTGTATATTTACTGATCGTGTCACCATGGGTTGTAAATTAAGTATGGCTATGTGTTTTGTTCTTTTGGG
GCGTGAAAGCCCAAGTCTTGTAATATATTAAATTTACCACTAATTTTGAATGATGGTATGAAGCATGAATCACCTAGTTG
AGTACTCGAAAGTTAGATATATATATATATATATTTTAATGTGAGGACAATATATATATATGCATAAAAATCTCATAATT
TATTGGCTGGTTTTGAATATTTGTGTGAAGCAGGAACGGGCTGATTTCGGTACCTCGAAATGGGTAATATTCATATTATT
TCATCCTTAAGTGTGAAGATAATATATGCATGAAAAGCTCATCGGTTATTTGCTTAAATTATTTTTGGGAGGGTTTTTTT
TCCGTCATAAGTTAAAACTCCGTGCCATATCAATTTTGACATCACATAAATGTTTAAATGTACAAGATGCACATCCTTAT
CTAATTTTTCCCTTTATGAACCTAATCCCTCTATTAAACTACAATCAGTATGGCCATAGTAAATCTCTTTTAATTGTCGC
AAGTATTTAAGTAGTTTTCTTGCTTAGGTGGTAGTATCCTTTCGAAAGGGTCGTTACAATTATTGGTATCAGAGCATAGG
TTTGTGGTTCTAGGACTTTTGTTGTTACTTACTTGCATACTTGTTCACATTCGAAAAAGGTTCTATTTGTATTATTTGTT
CACTTGCATGGTTTATAATATTTTCGTCGCATGTAGAGTGTACATGCATCATGTACATGTCCCTAACGCAATGTGATCTT
CCTTTTGGAGGATTAAATTATGGCCTCTTCTTCGGACCGACCTATGGAAGCTAATCGTGAAGGGTCAGGTAACTCTATGC
CCCAACCTCATGCACTAGAGGAGGTTGGAGAACCTTTCTCGAATCAATATGTTCCCCACACTAGTGGGTCTGAAGTGGGA
AACCATCAAGGTGTAAGAGCGGGTTCACATCCTCAGATGAGCCGTGGTACTCAAGCTAGGAATCCTCCTTTTCAACAAAT
GGCTGAATTCTTCCACCACATGTCTGAAGCGATGCATGATCCCAATGTGATTAACTTTGAGAAAATGAGGAAAATGGGTG
GAGTGGAATTTGAAGGCACCGTTGATCCCACTGATGCTGAACAATGGCTGGAGCGCATGGAGAGGGTGTTTGAGCAGTTA
GAATGTTCTGATGTTGCCAAATTTAAGTATGTTATTTCACTATTACAGAAGGATGCTTATGATTGGTGGGTAAGTGTTCC
AAATGCCAAGGTAAAACCTCCAGTTCTTACTTGGGATGATTTTCTTAGGGAATTTCGTATGAAATATGTCCCACCTGCTT
ATTGCGATGCAAAGAGAAAGGAGTTCTTAAATTTAAGGCAACGAGGTATGTCTATTGCTGAGTACCAACAGAAGTTTCTA
AGGCTCTCTCGTTATGCTGGAGGTATTATTAAAGAGGAAAAAGACAAGTGCAGGAAATTTGAAGACGGTTTAAATGATTC
CATTAGGAAGAATGTGGCAATCCTGCAACATGAGAACTTTTGTAAGTTAGTGTCTGCTGCTTTTACTTGGGAGCGACTTG
ATAAGGAAGAAGCTAGTAGAAATGAAAGCAAATTTCGGAAGCCTAGAACCGATTTTGGGGGGCCATCAAAAAGGGGAAGG
TTTGATAACTTTAAGTCTAGTAGTGATAGCAGGCCACCGCAACAAAAGCACAACAGATCAGATTTTTCTACAGCTAGCAC
GCCAAATTATGGCCAAGGTAAGTCTCGTGTTCCCACTTGTCCGCAATGTGGAAAGAATCACTATGGTACTTGCAGGAGAG
CTTCTGGTGCATGTTTCAATTGTGGGAGCTTTGATCATAAAGTGAAGGATTGTCCTAATCCTAATAATGCTCCTTCCTTG
AGAACTGAAGGCTCAGTTCATAAGCCTTCTATTAATCCTCCTCAAACTAGTAGAGGTGCAAGACCTAAAAACACCCAAGC
AGCAGGTACAAGTGGAGCTAATCAAGCTAGTGGACAAAGGGCTACTGCACGTGCTTATGCTATGAGGCAGAGGGATGATC
AAGATGGACAAGACATGGTTGTCGGTAAATTTCACTTATTTGGCTTATGTGTGTTTACATTGATTGATCCGGGTTCTACA
CATTCATATATTTGTTCATCACTTGTTCTTCCTGAAAATGTGAAATCTGTGAAACTTAATTATGATGTGCTGGTTGAAAG
TCCTTTGGGTTATCAAGTTGTGTGTAATCGAATTTATCGTGATTGTCCTTTCGTGATTCAAAGCCTGGTCTTCCCTGCTG
ATTTGATTGAAATGCCCTTCAAGGATTTTGATGTTATTATCGGGATGGATTGGCTTCATAAATATCATGCAGTGGTAGAT
TGTAGATCAAAGCATGTGACCTTTAAAGATCCGACATTTTCACATATCATTGTACAAGGTGAAAGATCATTGACAGCTAG
TATTATTTCTGCGGCCTTGGCAAGAATATTGATGCGTCAAGGATGTGGGGCATACCTTGCTCACATTGTTGATACACGGT
TGGAGAGTCCTTGTATCAAGGACATACCTGCTGTATGTGATTTTCCAGAAGTTTTCCCAGGAAACCTTCCTGGATTGCCC
CCGGAAAGAGAGGTTGAATTTCCAATCGAGCTTATTCCTGGATCTACCCCTATTTCTATCACTCCTTATAGAATGGCTCC
GGCAGAATTAAGAGAATTGAAAGCTCAATTGCAAGAACTTCTTGAGAAAGGATTTATTCGACCTAGTGTTTCTCCTTGGG
GAGCCCCTGTTTTGTTCGTCAAGAAGAAAGATGGCACTCTTAGGCTTTGCATCGACTATAGACAATTGAACAGAATAACA
ATCAAAAATAGATATCCGCTACCAAGGATCGATGATTTGTTTGACCAATTGAAGGGTGCTAAAGTATTCTCAAAGATTGA
TTTAAGGTCTGGATATCACCAACTGCGTGTTAGAGCGGAAGATATTCCTAAAACTGCTTTCAGAACTCGGTATGGGCATT
ATGAATTTTTGGTGATGCCATTCGGATTGACAAATGCTCCTGCGGTATTCATGGATTTAATGAATCGAGTATTCAAGCCT
TATCTTGATCAGTTTGTGGTTGTTTTTATAGATGATATTTTAATATTTTCCAGAAGTAGTGAAGACCATGATAAACACCT
CCGGATTATTTTGCAAATTTTGAAGGAGAAGGAACTTTATGCTAAACTTTCCAAGTGTGAATTTTGGCTTGATGAAGTGA
CATTTCTAGGACATGTTGTATCAGCTGAAGGCATGAAGGTGGATCCTAGTAAGATACAAGCAGTTGTTGACTGGAGACCT
CCCAAAAGTCCAACCGAGGTAAGAAGTTTCTTAGGCTTAGCAGGATACTACAGAAGATTTGTGAAAGGCTTTTCCATTAT
CGCCTCTCCTTTGACTAAACTCTTGCAAAAGGAAGTAAAGTTTATTTGGGATGACAAATGTCAAGAGAGCTTTGAAACTC
TCAAATCCTTGTTGACTCAAGCGCCTATACTTACTCTACCAATTGAAGGGAAAGAATATGTAGTATACAGTGATGCTTCT
CATAATGGTCTCGGATGCGTTTTGATGCAAGAAGGGAAGGTTATTTCTTATGCCTCTCGGAAATTAAAACCGCATGAATT
GAATTATCCTACCCATGATCTTGAACTTGCTGCTATAGTGTTTGCTTTAAAAATATGGCGGCATTATTTGTATGGAGAGA
AATGTCATATATTTACTGATCACAAGAGCTTAAAGTACTTGGGTACTCAGAAGGAGCTAAACCTTCGACAACATAGATGG
CTTGAACTCATCAAGGATTATGACTGCACAATTGATTATCATCCAGGTAAAGCCAATGTGGTTGCCGATGCCTTAAGTAG
GAAATCCTTCGCAAGCATTTCCTTGAGTCCTTTATCCTTGCTTCTTGAATTAAGAGCTATGAATGTTTGTTTTACACCTG
AGTCAAATGGTTCAGTTATTGCTAATTTGCAAGTGAAGCCAATATTACATGAACAGGTGAAGGAAGCATAAAAGATAGAT
GAGAAACTTGTAAAATTGACCAGAGAAGTTCAAAATGGGGAAAAGCTTGATTTTACATTAACAGAGGATGGTGTCTTATT
TTACCAGAACAGGTTATGCGTCCCTAATGATGACAACTTGAGGAAAAAAATATTG
>mtp169.scaffold_3
TAGGTTCATAATCCAGTTAATGTCGTGGATGCCTAATTTTTATGTGTTATTTCTTGGGGACTTGATCATAGAGTTAGAAT
AATGTCTATGTACTTCATCAATGGGTACAAATTTCATACAGAAGAATGGTCCAAAGGCAAGAAAACCAATAATAGTGGGG
TATGGGTGCAAGGTGAGGGGAATATTGATTATAATGGTGTGCTTCAAAAGATTATAGAATTCGAGTATGTAGTTGGTTGG
CAAAAGAAAATGCTAGTAATCTTTCGATGCAAGTGGTATGATCATGATTCTAGTGGTACAAAGGTGCATCCTCAATACAA
AATAGTTGAAATTAATCACACGAGGCAGCATCATTTCTATGATCCATTTATCATTGCACGGAATGTGAAACAAGTGTATT
ACATTCGTTATCCTTTGCGCAAGAATAAATCTTCGTGGCGTGTAGTTGTAAAAACAAAGCCCGTGGGGAGAGTGGAGGTT
GAGAATGCATTGGATGTAGCATATCAAAATGAAATTTCAAGTGTTGAAGCAATGGTGGATGATGAATTAGCAGGTGTATT
GCAGCATAGTGAAGGCATCTATGAAGAATTTCATGCTACTTCCTTATTCAATCAAATCCAAATAATTATGGGGAAGGAAC
ATCCAGAGCTAACGAGGAGGAATCCCAAACTGATGACTATGAAACAAGTGATGAGGAATTACTTGAAGAAAATGAAATAA
GTGATGAGGGAGAATTTGATAGTGATTATGAATCAAATAAAGAAGATTGACTTGTTTGGATCGTTGTGCTGACAAATTTA
GATCATTATCTTATTCAATGTTTTTCTCTTGAGTTTAGTTGGTATGTTGGAATATGTAGGATTTGATAATGTTTGACTTG
AGCTTAATGTGGGCTACAGAAAATTCATTATCTCATAGTCTAGATTGTCTAAGATAAGTTTCCGTTTGAGTATTTTTGTA
TTTTATACAAAGGGATTTGAATTTTTTCTTATTGAGTATTCATATATTGAAAGTGCTTCTGTTTTATCTTGATTTATTAT
AGGTAGTTTTATGTTGATTTTATTGGTTGTAAGCTTTAAATTTTTCTAGCATATGGTAATTTCAGAGCATATTATTGTTC
TAGCATATGGATTTCACTAAGCTTTTCACCACTAAATTTTCAAAAAATCACATAATATCCTGGATCAACTGCAATGTTCA
TGTGGCTAAGATCATTGAAGGAGTATTGTTAAGATTGGAGGTTTAAGGGGCTTTGGCTGTGCCAAATATGGGAATGTTTT
TAGCTAAGATGAGTAGTGACTCATATCAGCTTTTGGGAATGATAGAACGGTGGATGCTTTCTAATTTTTTTGCAAAGAGA
TCACGTTATGGAACCCCTCTTATCAGTATTTTGTTTTCTGCATCAGGTGTTGTATTGTTGTCTTGCCTTAGGTTTCAAGA
AACTGTGGTTGCTGAGAACTTTATGAACTGTTTTAGAATNNNNNNNNNNNNNNNNNNNNNNNNNNNNNNNNNNNNNNNNN
NNNNNNNNNNNNNNNNNNNNNNNNNNNNNNNNNNNNNNNNNNNNNNNNNNNNNNNNNNNNNNNNNNNNNNNNNNNNNNNN
NNNNNNNNNNNNNNNNNNNNNNNNNNNNNNNNNNNNNNNNNNNNNNNNNNNNNNNNNNNNNNNNNNNNNNNNNNNNNNNN
NNNNNNNNNNNNNNNNNNNNNNNNNNNNNNNNNNNNNNNNNNNNNNNNNNNNNNNNNNNNNNNNNNNNNNNNNNNNNNNN
NNNNNNNNNNNNNNNNNNNNNNNNNNNNNNNNNNNNNNNNNNNNNNNNNNNNNNNNNNNNNNNNNNNNNNNNNNNNNNNN
NNNNNNNNNNNNNNNNNNNNNNNNNNNNNNNNNNNNNNNNNNNNNNNNNNNNNNNNNNNNNNNNNNNNNNNNNNNNNNNN
NNNNNNNNNNNNNNNNNNNNNNNNNNNNNNNNNNNNNNNNNNNNNNNNNNNNNNNNNNNNNNNNNNNNNNNNNNNNNNNN
NNNNNNNNNNNNNNNNNNNNNNNNNNNNNNNNNNNNNNNNNNNNNNNTCATCAAATGTTATGTATATGTAATCGTGTAAT
TCTTTTCTTCTCTTTTGTGCTATGAAGTATCAAAATAAGATAACTGTAAAAGTTAAGATGGATTAGACAACGTACCTATG
CGGCGGAGTCCATTGGGCGTTAAGGTGTTTAGATATAAATACCGTTCATATATTTATTAAGGTTGATTCTTTGTAGTTTT
GCACGCTGCAGCTTAGTAAATATTTAGCCTTTTCAAATAGTATAACTCGGGCACGTAGTTCTCCACCACACACTTCAAGT
CGTAAGCAGTATCTGTTTAAAAAGAGAAGTCATTTAAAAGTAAAAGCTAATTTGTTTTCTAATTAGTAAATGTAGAATTG
AGTTTTTACTGAGTCTAACCTCATACCATGCACTTTATTCAGCATGTCTACAATTGTTGCTTTTAACTTGTACAAACAAT
CCTCCGCATCGCCAATATACCATATTTATGATTATATTTTGGATATCAAAATGGTTTTTATTTTTGGAGAGTACAAGTAT
AGGATAGTATGTACTTGTGAATCATCTAGGTCTCTATCAATAATACATACCAACGGAACTTCTATGGCTCCTCTCATTTC
CTTACTTGGTGTTACCATAAAATCATTATTTTCGGACTTTACCATTTCACGCCTGTATTTTTGATGAGATTAGTTAACTC
TATCACCGATTTTGAGTGAGATGTTCTTAGTGCAAAGGTTTTGGAAACTTAGGAATTTTAGTATGTAATTACCCAAAGTT
GATAATAGAACAATTGTGTCATGTTATAGAAACTTTAAAAGTAACATGTGTACAATGCTAAAGTATAGTATGTACATGAG
TTGTGACAATCGGGTTTAAATAACATTGAAGAACATATGTGTGATTAATGTAATGTACCAGGTCCATGGATTTCTGAAAC
TGCGGATTGATCAAGACATTACTCATGGAAATAGTAGATATTTCAAAAAGTGCCTAATGTGAAAGAGCTTGTTTCAAATT
TGAAATAACAATTATACTCAGTTTATTATAAAAACATATAGTAGTATGCCCAATACTTTTATAGATTAGAATTCTAACGT
CACATAAGCCAAGTATAGGTTTATAATCTTTCATCTTTTCTAGAAAAGCACCGTCATTTTCTGCAAAATCTTCTCATAGA
GTAACAATTGTATGCTCCATGCTGGGTTATCAGTTAGAAGTGAAATGTCAATACTTCACCATATCTCTATATTGATGGTA
GTTTAGGCATCTTCAAAACATACTGCTCATTTGTAACAACTATCTCCCGTCTCTTGCTATATTCTTTTTCAATGAGGGGA
TTCATTGAAACTAAAACGCAAATCAAATCTTAGAATATGTAATGTAAATTAGTGATAGCGATTACGTAATGGAGCATGAA
ATTAAATAACAAATTATTTGGGTGGACAATTACTTAGAATAGCACCATTAGGTAATTTATCGACATGATCCAATGATATA
AAGCCAATAGAGAATCTGTTTGTTGAAACTTCAATGTTAGTCGCCTTTATGATTGTGTTATCTGCAAATTACAATTTAAG
TTCTTTATCTACGGAATAGTAGTTAGGGTTGACGCAATCTAAGTGTCCTTTAGCAATGTAGTAACTCTTATTTGCTTTCA
AGTTGTCATTCCATGTTTCGTTATGTTGCTTAAATAGTGTTACTTGAATTTTTGTACCTAGCATACACTACTAAAAAACT
GCAAAAAAATGACAGACAGAACAACGACGGATTGCGTCGCTCCAAAAAGCGACGCCATTTGCCACACTGTCCGTCGCTTT
CTAATAAAAATAATTATTTTACAAAAAGTGATGGACGGCATCTCTTAGAACTTTAAATTATGAATTTTAGAAAACTTGAA
TTTTTGTAGCATTTTAGAACTATAAGTTGTGAACTTTAGAGAACTTGAATTATTGTGGGATTTTAGAACTTTAGGTTGTG
AACTTTAGAAATCTTGAATTATTTTAGGATTTTAGAACTTTAGGTTGTGAACTTTATTAATCTTGAATTATTGTGGGATT
TTAGAACTTTAAGTTGTGAACTTTACAAATCTTGAATTATTGTATGATTTTAAACTTTATGTTGTGAACTTTAGAAATCT
TGATTTATCTAATTTATGAACTAATTATTAGGTTGAACTTTAGAAATCTTGATAGAATATAGTCTTTATGAACTATTTGT
AATTTTGAAACAATTTTTTTATAATTTGGAAACAAATTTTGAAAGAATCATAATTTTTGAATGTTAATTTAAGTTTGTTG
TTTTATATTTTATGTAGCTTCTTTATAATGTTTTGTGTTTGATTGGGGATGAACTGAATTGAATTGCATTGAATTGTTTT
TGCAGGTGGGCAGTAGAAACTGCAGTTTCTGCTGTCAAAAATATTGCAGAAAAAGCGACGGACAAGGTGGTTTTGTCTGT
CGCTTTTCTGGATTTTTTTTAAAAACCCAAAAAAGCGATGGACAGGGTCCTTTAGTTCGTCGCTTTTCTGGATTTTTCAA
ATTTTTATTTCCAAAAAAGCGACGAACGGCGTTTCATTGTCCGTCAAGATTCTAAAAAAATTAAAAATTAATTAAAGCAA
CGGACTTCGTCTCTTTTTTTAAATTTTTTTTAAAAAAAAGCGACGGACGGCGTTGCATTCTTAAAAAAAAAAATATTTAA
AAAAAAAAAAAAAAACGACGCAGTCCGTCGCTTTTGGAAAAGCATCGAGTCAAAAAGTGACGAGATTGACTGCATCACTT
TTCCTTCTCTTTTGGCCAAAAAAGCGACGCAGTCCGTCGCTTTTGGCCAAAAAAGCGATGCAGTCCGTCGCTTTTTAGCA
ATTTTTTAGTAGTGATTGTGCAAAGTGGTGGGGGTATAAGTACAATAAACATGAACGATAAAATAATAAGGTAAGTAAAA
GTGTCAGTGTTATTACCTCTTCGTTAAATAATATTATTGTTCGGAAAGTCCCTTCATGCCTTGAATTCTTGTAAGTTATT
ATTGAACCCCTTCAAATCACTAAGACTCTCATCACCGAGTTAACCGACTGTTTTTGTATGTTGTTTATCGGTACATTCCA
TTTTGCTAGTTCAATTTCAGTCGTCATGTGGGCTGGAGCTTAATGAATACCATTGGGAAATGAGAGTGACAATGTTAATT
CTAGGAGTTATTATGTATTAGTACCATTGATGAGGGTGACAAATGGTCGAAATCTGCATAATTAGGTAGGGATTTGATGC
ATAAAAAAGGGTATCATTAAGATGTAAAGTGCGGCTAAAATAAGGTTACAAGTAACATATATATGTAAAATATGTGTTTA
AAATTGCCAGGGGACTGTATTTGAGCAGGTGAACCAATAATAGGTTGTATAAGTAATGCTTCACGAGGAAGAAACAAAGT
TGATTAGTGGTGTAAAGTATGTGTTTACCATTGCCCGGGGACTGTATGAAAGCAGGTGAACTAATAAATATATATTTGCA
TTAATAAACATATTTATCTCATAAAATTATCTATTAAATAAATAATAAAAATTAAACTAATATAAGCTTCAACTTGCGTT
ATTACAAGTCATATGAACTTTTCTTCATTTAAAATACTAAAATATTAAGAAATATTAATAAGTAAAACAAAAGGGCAATG
TTTATATAGTAATAACTATTTTGAAGGAAACTTCCTGAGAGTCTAAATCACATAAGTAGCATTGATAAATAAAGTCATTC
TTTTGTCTTGAGCATCAAAAACAAATCGTCACAATTCTCTAAATTTTGAAAAAATATATTCAGAAATATATATCTACATC
ACAAGAGAAATTGTTAACAAAAATCAAATAAATTTAGATTACATCATGTTAACTTCATATATTGGAACATTACATACTAA
TGTATATATTAAGCAAAAAATCAATTATTATATCATAAAAATTATATTATTTTCCTCAACTACTCGAGGTTATGGAATAA
ACCCTCTTAGGATAGAACGACTTACATCATCAGAATAGTGGTACCTCATATTCTGTTAAACTTTGAACTCACTCAACGAC
AATAAATGACACAATTTTTTTTAAAATGCAACAAGAAGAAGAAGAAAAGTAGAAGATTAGAAAAAAATGTGGTTGAATAT
TGAGAGGAAAACCCTCTATTTATGGTAAAAAAAAAGGGGTAGTATGAAAAAATAT
