# Supplementary material for: Homologues of potato chromosome 5 show variable collinearity in the euchromatin, but dramatic absence of sequence similarity in the pericentromeric heterochromatin
Source: BMC Genomics. 2015 May 10;16(1):374. doi: 10.1186/s12864-015-1578-1 (PMC4470070; doi:10.1186/s12864-015-1578-1)
Supplement: Additional file 3: — RH BAC tiling path sequences. Description of data: Nonredundant, multifasta sequence files of the individual BAC MTPs. The sequence contigs and scaffolds in the MTPs can be either ordered or unordered, depending on the quality status of the tiling path sequence. [file 12864_2015_1578_MOESM3_ESM.zip › mtp_0178.fasta]

>mtp_178
AAAAAAAAAAGGACTTTCTGACTTAACAAAACCAGTAGTTTTTACTCAACTAATGAAGCCCCATTAGCATATCCCTAAAG
AACCAAACTTACTTATACTCTCTGCAAACGGGACATTATCATTGCGATGGGCTGCCTTGAGTTACTGTTCAACAACAGTC
ACTTGTTCAAACTCGATAAGGGACAGATTACTGTCTTCCTTGACAGAGAAACTAGCAGGTTCGGTAACTTCAATACGTCC
CCACCTGTCCACTGCAAGCCTCATTGATCCCTTGAACATATCTATTTTTGCATTGCGCAGAATTACAGTAGCACCTTCTT
TCATCATGTCGACTGAAAGAGAAAATACTCAAGTTAACAGAAGGATACGTAAAGAGAACAGCCTGATATCTGACAGAAGC
CATGTTCAAGAAGGAAAACCGGAAAGATTCAAGATGCATGAAAGCCTCATTGATACATGTTGTTTGACAGAAAATTCTTC
ATAATCAATCACCAAAATAATTCAAAATACCGGTTTGCCAAAATGAAGCAAATCAGGAAAGCTGAATATGAAACCAGCGT
AAAGACAGATCTCTCTGACTAAATATCCGATTTCACAATTCTCCTTTCTTGAAATAGTTAATATGATGCTTGCATGAAGC
AGAAAAAATAGGAAGTCAGTTTCTTGTGAGAAGACAGGGCTCGGGTTTACTGAACTCTGAAAGAACTAGGATCAACACAA
GCTTGGCTTAAATTGCACAGCTAACTGTACAGAAGAAACTAGGTGAATGATATTGCATGCAGTTACAATTCATACAATTC
TACATCCCAGTAAAGACGTGTAGCATAATACCAATAAGTGAATGATATCTTCCACACAATCACCTGCAAAATTATGTATG
CCTACTTGATGGTGTGCCTTTCATTCAGTGTAGCCTAGAGCAAAAAAGCGCAAAAAACAACTCTAAGATCCGTTGGGGCA
TTAAGCGCAAATAAAGTTTGGGCTTTAATGAAAAAAGGCACAAAGGGAGAAAAATACAAATATAGTTTCGTCCAAGACTA
ATAATTATAAGCATAAATAATGAACAAAGAAATTGAAAAAAAAAATACAATAAAGTGAAATATCAATTATCCAGTGTCGC
CTCTTCAGAAGAAGTTCATTGGCAAGGAAAAGTATGCCCTAGAACTTTGATGACGACATTGAAGCGCACATTAAGCGTAA
GGAAGCACTCAGCACCTTTTGAGCCTCACTTCAGAACTTAAGTGTCTTTGACAACACTGATTTCATAGCGTATGTAAGTC
ATTGACAGAGAAGTGTTTAGGGGTTTCCTCTTTTTACTTTTTCCACTGATTTCGAAAACTGAAAATCTACATTATTTTTC
CTCAAGAAAGTTAGAGAAGTAACTTAGGTTTTCAGAATAGTCGTTTTCTCGGAAATCAGAAAGCTATTTGGTTCCAATGA
CTCAAAGATAAGAGCTATTCAGAAGAATTAACATGTTGAATGCCAACTGACTGCCTCTATTCATTCACATCCCACTCAAG
TAAAACTCTCAACAGCAATATTGCAAAATGAGCTTTTTGTAAAGTTTCCTACTTTTTGGTATGCTTGTATACAAAAGTGT
TTTGCCCCTTCCTTATAATGAAATTATTTCTAGATCATAAGAAATGTAGTAAGTGAGGTTGAACAAATAAGTGAAGTATG
TTTCAATTACTTAAACCTCACAACAAGTTTGGAAGTTAAAATCAGTCAAAAAAGAATCAAACGTAATTCCTTAAATTGAA
CACAAATAGCAATGAGATCAAATGACCATATAGGTCATACCAACTAGTTTGGATAACAGCCTAATGGTTGTAGGTAACCG
TATCAAGGATTTCTCATTTTCTCCATATAGAGACATAACGTGAATGGTAACCTTACAGAGGGTTACGAATAATCGTACAA
GGGATTACTAATTTTGCCATATTGATCCCACAACATGAATGGTGATTGTATAAAGGCATACAAGGTCCAATACCTTTTTC
TGATCAGCACTGCATCTCTAAACTAAGGTTGTCTCTACGAAAATGCCTTGTGAAACAGACATAACTTGGAATAGAAATTT
GATCTAATCTATCAATACTATATCCTATCATCTTGGACCCTAAATAGGATACGAAGGCTCAAGTATGCACCACATGTCCA
CATAATGAATACTAGATTTTAGAGATGATCTGGCTTTAGAACAACCGTAAAAAGGATTATATAATAACATTAGAATTATC
GCCCTGATACATTTCCTGGTTTCACCAAGTGCTACTATTTAGACCTCAGACCCAATAAAAACCTGAGAGTGAGAGAATGC
AATGTCATGGCCTCACATAAAAATACAAAGGCATTTTAATTAGTATGACACCAATTATTCCTTAGGCTTAGCATTGAGCA
TTAGATCACACTGCACAACCTATTTGAGTAAATGGGGAGAACTTCATTGTTCTTATTTTTTTTTCCCCTTCAACAGCATT
AACACAACAAGCTCACAGTAATAATGTATGACCAGACCACCAAAACACATACTAAGAGTCTAAAACCATCAGTTCCTTGT
TCAGACAATTAACATTAAAGATACGGTCCTTACTACCATTATACCCTTATAATCCAGACTAATCTCAAACAAAAATCGCA
GCAAATTAGAATGACTCCACGAAATCACCACAACATCAACTCCCTTGCTCAGTTAATTAACATTAAAGATACAGTCTTTA
CTACCATTATACCCTTATAATCCTTTTTTTTTTAAATTGGGGGTAGTTGAAGGGAAAAGGAGGAGGGAATCACAAGATGG
GGAATCAAACCCCCACTAACAAGGAAAAAATTCAGGCAATCAACCAATTGAGTTACTAAGATTCTCATACCCCTGTGTTG
CTCGGACTCTAAAAATGTTGCCACGACCATGTCGGATCCTTCAAAAGAGCACTACTTCTGGAGTATCCAACACACATTTT
TTGAAGTGTCCAAGCAACATAGGCTATACCTTATAATCACGATTAATCTAAAAATTCAACTAGTCAACCAAGTGAGCTAC
TAGGATTCCCCTATACCCTTATAATCATGACAAACAGATATCATAGCAAGTTAGAATGGATCCACGAAATCACCACCACT
GTGAGCCCATTGAAAATGATACTACTACAAAACGGGATTCTCTCTTTTTAACGATAGATACTGAATGCTAGATTGAAACC
AAAAAAAAAACTAAACCAAATACAATACCTTGATCATTTCTAGCAGTGAAAATGATCATCCCTGTCTCATCACCAACCAA
GCATTCAGCCAATCGCATCTGGCGGCCTTGATTTCCCCTTGGCACTACCATCTTTGTATTAACCACCTTCACAGTAAGAT
TTAGCCCAGTAGCCATTGGTCTAAGCTGATCAACCTTAGTGAAAACTGGTTGCTGCTTCTTTGGTTCACCCATTTTTATT
TTAAACCTAACAAAATCCAAAAAGATCAAATCTTTACATATACCCAAATCGAGAAATTGAAAAATAAACTCAAAACACAT
ATTCAGAAAACACAACAGATCAAACAAAATCAAATCTTTGGTCAATAAATCACCACAGAAAGCTGCCGAAAACATACAAA
TTCTTGAATTTAATATATTGACTAGTTACAGTTTTGAAGAAATAATAAAGATTTAGTTTTTGATTTACCTGAATTGAAGA
GAAAAATTGAGATCTGAGTATTCTTCTGGAGATTCAGATTGGAAGTAGGTAACGGAATGGGGCTTTGGTTTTGACGAGAA
GGCTAAATATCACTTTCCACCCCACGAAATTGTTAAAAGTTTTAATATGCCCCCTAAAAAAATTAATGTTCTATGTTTTA
CCTTTACAACTAGTTAATCATTCTAATTTAGGCCGGGGTTGATCAGGATTCAGATTGGAGGTAGGAAAACGGAATGGGGC
TTTGATTTTGACGAGAGGGCTAAATATCACTTTACACCCCACGAAATTGTTAAAAGTTCTAATATGCCCCCTAAAGAAAT
TAATGTTGTATGTTTTACCTCTACAACTGGTTAATCATTCTAATTTAGGCCGGGGTCGATCTGGATTCAAATTGGAAGTA
GGAAAACAGAATGGGGATTTGGTTTTGACGAGAGGGCTAAATATCACTATACACCCCACGAAATTGTTAAAAGTTCTAAA
ATGCCCCTAAAGAAATTAATGTTCTTTGGTTTACCTCTACAACTGGTCAATCATTCCAATTTAGGCCGGGGTCGATCTAG
ATTCAGATTGGAAGTAGGAAAACGGAATGGGGATTTGGTTTTTGACGAGAGGGCTAAATATCACTTTGCACCTCACGAAA
TTGTTAAAAGTTCTAATATGCCCCCTAAAGAAATTAATGTTGTATGTTTTACCTCTACAGCTAGTTAATCATTCTAATTT
AGGCCGGGGTCGACATTGATTCAGATTGGAAGTAGAAAAACGGAATGGGGCTTTGGTTTTGACGAGAGGGCTAAATATCA
CTTTACATCCCACGAAATTGTTAAAAATTCTAATATACCCCCTAAAGAAATTAATGTTGTATGTTTTACCTCTACAACTG
GTTAATCATTCTAATTTAGGCCGGGGTCAATATGGATTCAGATTGGAAGTAGGAAAACGGAATGGGGCTTTGGTTTTGAC
GAGAGGGCTAAATATCACTTTACACCCCATGAAATTGTTAAAAGTTCTAATATGCCCCCTAAAGAAATTAATGTTGTATG
TTTTACCTCTACAATTGGTTAATCATTCTAATTTAGGTCGGGATTGATCTGGATTCAGATTGGAAATAGGAAAACGGAAT
GGGGATTTGGTTTTGACAAGAGAGCTATATATCACTTTCCACCCTACGAAATTGTTAAAAGTTTTAATCTGCCCCCTAAA
GAAATTAATGTTCTATGTTTTACCTCTACAACTAGTTAATCATTTTAATTTAGGTCGGGGTTGATCTGGATTTATATTGG
AAGTAGGAAAACGGAATGGGGATTTGATTCTGACGAGAGGGCTAAATATCACTTTACACCCCACGAAATTGCTAAAAGTT
CTAATATGCCCCCTAAAGAAATTAATGTTTTATGTTTTACCTCTACAACTGGTTAATCATTCTAATTTAAGCAAGGGTCG
ATCTGGATTCAAATTGGAAGTAGAAAAACGAAATGGGGCTTTGGTTTTGACGAGAGGGCTAAATATCACTATACACCCCA
CGGAATTGTTAAAAGTTCTAATATGCCCTAAAAAAATTAATGTTCTATGTTTTACCTCTACAACTGGTTAATCATTCTAA
TTTAGGTCGGGGTCGATCTGGATTTAGATTGGAAGTAGGAAAAAGGAATGGGGATTTGGTTTTGATGAGAGGGCTAATTA
TCATTTTACACCCCACGAAATTGTTAAAAGTTCTAATATGCCCCCTAAAGAAATTAATGTTGTATGTTTTACCTATACAA
TTGGTTAATGATTCTAATTAGGCCGGGGTCGATATGGATTCAGATTGGAAGTAGGAAAACGGAATGGGGATTTGGTTTTG
ACGAGAGGGCTAAATATCACTTTACACCCCACGAAATTGTTAAAAGTTCTAAAATGCCCCCTAAAGAAATTAATGTTCTA
TGTTTTACCTCTACAACTGGTTAATCATTCTAATTTAGGCCGGGGTCGATATGGATTCAGATTGGAAGTAGGAAAACGGA
ATGGGGATTTGGTTTTGACGAGAGGGCTAAATATCACTTTACACCCCACGAAATTGTTAAAAGTTATAATATGCCCCCTA
AAGAAATTGATGTTCTATGTTTTACCTCTACAACTGGTTAATCATTCAAATTTAGGCCGAGATCGATCTGGATTCAGATT
GGAAATAGGAAAACAAAATGGGGCTTTGGTTTTGACGAGAGGGCTAAATATCACTTTCAACTCCACGAAATTGTTAAAAG
TTCTAATGTGCCTCCTAAAGAAATTAATGTTTTATGTTTTACCTCTACAACTGGTTAATCAGTCTAATTTAGGCCGGGGT
CGATCTGGACGCATCAGAATGTGACACGTGGGGATTGAAGACATATCAGACATGATTCAATGAGAATGATACTTGTCTTA
TCATTTGAGATCGTTTGGTAAGATGGTTGACTCTCGTACGTACTAAGTTTGGATCTATACTATTGGCTCACTTGGCTCCA
GAGATGCAAGACTGGAATATAGCGGTGGATTGTCAAGATAAATATTGGCTGAATATGGGATCCAATTCAGCAGTTTTTTT
AGTCACAAATGTAGTTTATGAAACGTGTCTACATGGGACGTTATGACTTATGAGGGGTGAAATCCATGAAAAACATTACT
TAGGGTTTGATTGTAAGTATACCATTTCCCCACATTTGTATCACATCAGAATTGTCATTTCCCCTCAAGCATGGTAACTA
TAACCCTCAAAATCATTAAATCCTAACTTTATCGGTGATATTGATAAAAACACACGAATAATATTAATTATTTTTCTCTC
GCTAATGTTTTATTGTTGACTAATTTGGCTCATCACTTTAATCATATAAAACAAGTAATTTAGCATCAACAATCTCATTG
TTTTCACTCTAATTTGTGTGTCCTTGAACCATTTAAACAAATTCAATTGTTACTTCAAGTTATGGATTTAAGGGTAAAAA
GTTTGGCAACCAACATGGGGACAGGACAGTTACAGTATTGTTTTGACTTAATTATTATTTAATCTTTGCTAAGTTGCTTT
AAATTATTATTTTTGCGAAAAAGACCATCATCAGAGGCGAAGCTAGGTGGGGGTTTATGGGTTCGGACGAACTCACTAGC
CTTTTCGTAGATCATATATTTGTATTAGAAAATTAAATAAATATATGTATATTAACATGTAAACCTCCAAACAAAATTGA
TTTAGAACCCCCATACTCCTAACATTGGCTCTGCCTCTGAGTCCATCATCACTCTCAATCAGTGGCAGATCTATGAAGGG
CTGTGGGGGTGCCACGCCACCCCCGAACTTCGACGGAAACTCTATATATACATAGGTATATATATATATAATATTTATAT
AAATATAAAGCGTGCCACCCACAGAACAAAATTGGCTTGTGGTGCCACGACAGGAGGACAACTTTAGAAGATTGATGTTG
CGGGTTCGAATCCCATTTGGCCCCCACGGACTCTAAATCCTGGATCCGCCACTATTCTCAATATGAAGGAACCAATCAGT
TGGATGGCAATCGAATCGTTAGGAAAGAGTTTGAAGCTTTTTTTTTTTTGGTAAACAAGATGATATATTAAAACTTAATA
TGCATCAATACATGTAAGTGTCCGAGTATGGATCCTTTAGTAATGTTTGGGGCAGGAGTTGAGGTTACATTATACGCATT
AATACATTCCACAATAGAAGGCGATATTTTTAGTCTAACATAAAGAGTTCCTACTTTGTCTGCTTCTATTTTACTAGATA
CAATTAACGTAGGTCCAAACCACAATGGAAGCTTTCTTCAATCTGAACCTTACTTAGCCAAGATATCTGTCACTTGATAT
TCTTTCCTAAATCTATGTTGCACACCAGAGGGTTCCCAAATTTGAGTAACAGTTTCCTGCCGTCAGTCAAATTTTTGCTA
GAGAGTGAAGAATATTCTGGCAGTCTATATTAATTTCAAGCGGCGTTAGGTTGTAGGTTAGTGCACTAGTTAAACTTTTA
TGAAGCTAGCTAGCCTCGATGACGAAGAGGAGCACTACGAGGCTGATATATATATATATATACTAGTTTCACGGCACGTG
TGTATCATATCATATAGTATACGATGTTGTAAAATAGAATTACTATTACTAAATTAAAGTGTTTTAGTAAATAATAATTA
TAACTGAAAGAATATTGGACAAGTGCTCTTAAATGATTAATACAGATTTTCATAGAGTTAATTGTTTTCATGTACTACAC
TATTTTTAAAAATAATGTGAATATAAAAAATTAGAAAATTTAAGTAAACAATTATAAAATGAATGATAAAGTATAAGTTC
CTATGAATAGTGGATGTAAACTTTCTTATGATTACTATTGAGAGTTAGTCACTCTCAAAATCTCATGTTTATAGAGCTAG
CAAAGAGTGTATCTTGTGACATAACATTTTCTTCGATCAAAATGAACACAAAATAATAGAAAATTCATACATAAAAAAAA
TTCATATTCAACATAAATATAAAAAAGTAAAAATATGTGGATCAATTCATAGCCAATGAAGAAGGAAGGCGAAAATATAT
GTTCATGATATATTCACCCTAGTGTTTCATTTGATTGAAATCTCTTGCCACCAACACTTTACTTTCTCTATTCATTTTTA
CTTACATATCTATTAAAAAATAATTATTATCATGGTTATATTATCATATTATAAGTAAAAGTGAAAACCTATTTTTGAAA
CAGTACACTTAGCATCAAAACTTCTAATTCAATGGACTACGTTGATGCCCGATGTTTTAGCAAAATTAGGAAGAAACTCC
TTGATTTGATGTTAAAAGAATAAGAAATGAAAATACAAAGAAGAAATATCTTACCTCAATCACGTGCCTTTTTTGTATTC
GTTTATTATTATTGTCTCTCCCACATCTTTATCTCTTTGTTTTATTAGAAGAAATAATGAACAATATGTGTATTTAAATT
CTCTCTCGAATGAAAACACAAAAGAAATTATTCAAGAAAAAAAATAAGAAAAATAATTAAAAATTTACGCGCACTATATA
TAGAAGATTTCTGTGTGAAGCAAAGTTCATAGATAATTGCATATTTCTTTGTTCTCTTCTTTTCTTCTTCAATAGAAAGT
CAATACCTAAATTTCAATGCAAAGAACTTCGGCGAAACATATCAATGGATTGGGGATGAATCATTTATGAAAATCTTAAA
TGATCTCAAATTGTCACAAAAAAGAGATCCCCAAGAATTTATAAGGAGTGAATGGTTGTGATTTATGACTTAAGAAACAT
GAAGATAGAAATTGTTGTTACTATTCGTAGGAAATTAGTCTTTTTTTAATGAATAAAAATGAGAGGAAAGCTCTCTATTT
ATAATCAACAAAGGGTAGTATGAACAAGTGTTTTTTTGTCTTATCTGAAAAGTCATGCCCTTTTCGAGAAGTCACAACCC
TTTGGAAAAGTCACAACTCTTTGGAAAAGTCACATCTCTTTGGAAAAGTCACATCTCATTGAAAAATCACAACCCTTTGA
AAAAAGTCACAACTCATCGAAAAAGTCACAACCTAAGTTAGGGATATTATAGTAATTTAACATTAAAGTTAGGAGTTCAT
GCTTTTAAAGTAATATATATATATATATATATATATAACATAAAAAATTCATTCTAATTATTTTAATTCATTACAATTAT
AATTTTATATTGAGACCTTCGATTTTTTTATAAAAAAAAATCAATAAACTGATTTGCTTTGATCGATTCCATAGAAAATA
AAATAAAATAATTGACACTTGTAGAGCCACCCTTAACTTGTATGAATATCTCATTCATTTATAAAATCATTGACACTCGT
AGGAGCCACCTTCTTCTCCTTGTATAAATATCTTATTCATTTATCATTTTATTATTAATAAAAATAGGGATAAGGGTCTG
AAAAATATCTCAACTTTGGTCGGATTTGNNNNNNNNNNNNNNNNNNNNNNNNNNNNNNNNNNNNNNNNNNNNNNNNNNNN
NNNNNNNNNNNNNNNNNNNNNNNNNNNNNNNNNNNNNNNNNNNNNNNNNNNNNNNNNNNNNNNNNNNNNNNNNNNNNNNN
NNNNNNNNNNNNNNNNNNNNNNNNNNNNNNNNNNNNNNNNNNNNNNNNNNNNNNNNNNNNNNNNNNNNNNNNNNNNNNNN
NNNNNNNNNNNNNNNNNNNNNNNNNNNNNNNNNNNNNNNNNNNNNNNNNNNNNNNNNNNNNNNNNNNNNNNNNNNNNNNN
NNNNNNNNNNNNNNNNNNNNNNNNNNNNNNNNNNNNNNNNNNNNNNNNNNNNNNNNNNNNNNNNNNNNNNNNNNNNNNNN
NNNNNNNNNNNNNNNNNNNNNNNNNNNNNNNNNNNNNNNNNNNNNNNNNNNNNNNNNNNNNNNNNNNNNNNNNNNNNNNN
NNNNNNNNNNNNNNNNNNNNNNNNNNNNNNNNNNNNNNNNNNNNNNNNNNNGAGTTGCTCGAATGATAAGCACCCGTTAC
TCCCAAGTTGAAAATTGTAAATTTAAGTCACCCCAATAAAAAGTAGGAGCTCTTAGAAAGGGGTAAAGGGAAAAGAAACT
CATTTCTTTAGCTACAATATATGATTGGTTATCAAATAATGAGATAATTAAATAGACGGACTTTTATTTTTTTGATATAT
ATATATATATTACTTTACTAAGTAGAACTATATACGGAACTCGGAAGCAATCGTTATGATTGCAACAATCAACGTGGAAT
CTTCAATTGCATGTGCTTTTAATTATACAATAATGACCGGTGCCAAATTAATTGTGTTAAAGACCTGCAAAATTAAATAA
ACATTCATAATAATTAAATAATTTATTTTTATATATCACATAATTTTTTGACAAGGGGGTGTATCAGACCCATCCTAAGG
TGGCTCTGTCCATAAATAAGGAGTAGCATTATACCTAGAAGAGTCTGATGCCAAAAGGGCAAAAAAAATTGTCAAAAATT
TCAAAAGGACACATCTAATTTTTTTTAATCAAAAGAGTAAAATCGTTTCTGACGGAGCGATTGACTTCGTTAATCCGTTA
AAAAAACATAAAAATCACTGTTGGGGCAGCGATTTCGTCCAAAAAAAAAAAATCCTTAAAATCTGGCCGCGATTTTGTCA
AAAAAAAAACTAACAAGGCTGCCCCTGCAGCGTTTTTCTCAAAAAAATAGCTGAATTGTTTGGTGCCTGCCTCTATTGCT
GCAAAGAGACGAAGACCAAAATGGGTGTTTTTGTTAAGCTAATGGACTTGCTTCTTTTCGTTTACTTCTTGTTAATCGCC
ATTGTTGCACCACTCTTTGATGGCCAAGTTTCCCTTCCTAAACACATATTTCCTCCTGTGTTGGTTGACCTAAAGAGCTG
GTACACTCAACAATATGGTGATTATATGGTTTCTGAGAAATCCCATTTCTTTGTTGGCTTATTTGGTTTCTGAGAAACCC
CATTTCTTTGTTGGTTTATTTGGTTTCTGAGAAACCCCATTTTTTAAGCCTTGCAAGCGATTTTTCTTTTTTTAAAAAAA
ATTAACTTTTTTAAGGAAAAGGAAATCGCTGCTATTTCAATTTTATAAAGTTTTTTTTTTTAGAAAAACGTTGTAGGGGT
AGCGATGTTAAAAAATAAAATTAACGGTGTCAATTTTGTCAGAAAAAAATCGTTCCGTCAGGAGCGATTTTACCCTTTTG
GTTAAAAAAATTGATGTGCCCTTTTGGAATTTTTGAGCAATTTTTTCCCCTTCTGGCTCCGGACTCATACATAGAAGGCA
TAATACATAAACATGACCCTTAACTTGACTTCAACGGACAATTATGTCTTCCAACTTTGAATGTGCACAAGTAAACACTT
AAACTTGTATAAAATTTAACAAATAGACTCACGTGTCCTACATGGCATAATACACGTAGGACGAAAAATTGTCATGTAAG
GTGCCATGTAGGACGAATGTGTATATTTGTTCAATTTTATACAAGTTTAAGTGCATATTTGTGCACACCCAAAGTTAAAA
GTCATAGTTATCCGCTAACGCCAAGTTAAGGATCATGTTTATATATTATGCCTACATAGAATTATATATGTCAATCATTT
ATTTTTCTCCATGAGTCTTAACTCAAACCATTTCCCAATTCTTTAAGAGACAGCTTAAAGAAATACAAAAAAAAAAGGGA
CCTATTATTACCAAATTCATACAAAGCAAGTGAGGTAGGTTCATTTTCAATTAGTAGGATATGATAAGAAGTACATGATT
ATTTGTCTATATCACAAGTTAGGAATAATCACTTATTTAAATTTAATTTAAAAAATAGAGTACAACTAAGCAACTAGAAA
GCTATATATATATATATTGAAATTCTTGCAACAATCAACGTGAATTGTCAATTTCATGTGCTTTTCATAATATAATAATG
GTATAATAGCATCTTTATAGCCATCGTTTATCTTTGTCAATGTCTCTTATCTCAACTATTTCCAATTTTTTGGGAATTCT
TATAAAAGACCAATCCTCCACCTAGCTAAGAGTTGTCACATTTTATCTAAAAGTCCCAAAAGATAAAGGGTACACTTCTT
TTTTCTTTTCCTCACCCCCCCCCCCCCCCCTTGGGAGTTGAGAGTCGTTTTCATGAATAATAGAGGAGGGTGAAGGCATG
GAAATCGTTAGAATCCTGTTTATCGAAAACTTATACTACGTTTTTAATCAGAGAAAACACTTTATCACAATAATTATGCT
TCACTCTCAAAATACGATAATTGTTCTATTCAGATAAGGAATGGAGTTTAGATCAAATACGAGTTAGGTATTCAGTCAAA
TTATAGAGTAGCTTCGGTTCAAATCTTATATTTATTTTTAAAGATCTACAGAATATGTACAAATGATTAACTTAAAACCC
AATAACTCAACTGAACTAAAATCATAAAGTCATAAATTTCAAATTCTGATTCCATTGACTAGAGGAAATGCTTGTGTGTA
GTTTATTTTATTATTGGAAGTAAGTGGTGAAGCCACAAACCCTTGGTCAGAATTTGATAAGTAGGATTGACCAATGCTGA
GTAAGATGATGAAAATGTGGCCCAAAAATGGTTATGTAAGTTTGCTATCTCCAATTTTTAAAATAAATGGTGTGCCAAAC
GTAGAAGTTATCCAAAGCTCTACTCTCTTTCATTCTTTATTTTTGTCTCTATTCTTATCCTTTTTTGTGGTTTTCATTGA
TGGAATTTCCGTGAGGACAACTTTTATTTTTGTGGTTTACTCTTATCACTTTTGCCTTGTTGGCTTTATTTTCAATGACA
ATTTTGCTATTATAAGGGCAAATATCACATTTCTCTACACCTTGATGATACTTCTTAAGTCTTGAATTCTACTTATAAGG
TACACTTTCTCTCTTTCTCATTCTTATATGTGCTAAAAGACCATCTAAATTTTGAAAAATCTGATCACTTATAAGTTAAC
TACGTACGTATCACTTTTATATTTTGGGAGAACTTGAACTAATCATGTCATGTCATGTCATTTAGCTTTCTCATATTTGG
ATAGTAAATTCATATTCTTAGGCAAAAGCTAAGTAGTTGCATATACTAATGGAATAGTAGGAGTTTTAGATCAAACAAAT
TTGTTATCTTTTTTGGTGTGTGGAATATAATGTGGGGTATTGCATATTACTATATATATGATATTGTTAACCAATGTATA
TGATAAGTGGCTGAATTATACTCCAGGAATATTATTGAGGATTAATTCTTATTAATTATGGCTGGAAAATTAAGGAAATG
CATGCTAATGTGTTGTTCAAGAAAGTCTCTCAATCAGGTTAGTTCTACATCGATATCTTTATCATTTTATATTTTAGTGT
CTTTATTTTGAGTCAAACAATGAACTATGAACTATAGTTGGTAAATATGTGATACGCTATATATATATATATATATAAAA
AATATAATACCCTTATGTTTCTGACTCTGTTAGTTCCGACCAAAAAAAGAAAGAAAAAAAATTCTAAAAAAACTACGACA
ATATATACATAGTGTAATCTCACAAGTGGGGTTTGGAGAAGGTGATGTGGCTGACACAGACCTTGCATCTACCTTGTGAG
GATAGAAAAGCTAAATCTGGAAGCTAGCGAACTACTTAAGAATTTACAAGTATTACTAAAATACTATAAAGGGAAATCCA
TAAAATAAACCTCCCTCTGTCACAAAATGTTCTTGGTATATTTTTTCTTTACGAGATTCAAAAAATTCAAATTATACTGA
ATTAGTTTAGTCTAACTTCGATTAAAAAAAAATTGTTAAAATGATTCTAGTATAAAGGAAAAGTATACAATATATTAAGC
CGGAGAGGATAATGTAGAATGAGTATTTAGATGAGAGGGAGTTGTTTGGATGGTAAGCACCCGTCACTTTTAATCCGAAG
GTTGTGAGTTATGTGCTCGACTCTAATTTTCTTTTGTCAAGTCTTTCTCATTTGGGCCTCTTATCATATGTTCATGGTTT
GTATACTAGCCACATTGTTCGATTCTATCTATTCACCATATAATAAAGGTCAATAATGGAAAATAACTTTCAAATTTTAG
ATTGGATCATGATATAAATTACGAAATAAGATTCATAAATTTTGGATATTCTCGTTTTAATTCTTCACTGTTGAAATTTC
CCCGCGTAAAAGACTTCAAAATTTAATAACAAAAAACCAAGGGAAAATAGGTGTATACTTTTACACCTTATAGTTGTCCA
TTAAAATAATTATAAACAATGTAAAAACATACATATTTTATGTATAATTACTGTATAGTTTTATATAATAGAGGCTAGCG
ACCGTAAAATCGGACTGTTTTTAAAGTTGTTACTTCAATCCAATCAACAAGCCCAAACTTCTTTAATGAACCACGCTTTG
ATCATTTTAAATGCAACTTTCATAAGTCCAAAGGCCCGATCCACTTAAGACCAACAAGCCAAAAACTCAAAAGTTTGTTA
GATGGCTCCAACCCAAACCCCTAACCCCCCAACCCCCCCCCCCCCACACACACCCACCACCCCTTTTTCTAGGAAATTTC
ACTTAATAATTTTGAAAATAAGTGATTTTAAACTTTATCATAAAATATCAAATTCAAAAATCAAAAGTGGTATTCATTTT
TGCAAAAAATTGTCAAACTTAAAAGAGCAACTTTCACATATAGCAAACACAAAATTCATATTTATATGTTATAACAAAGT
TTGCATAATTGCGCTCCATAACAAACATATATATGTATAATTTGCTATACATATACAAAAAAAACAATTGTATAATTCGC
TATACATATACAAAGAAAACAGTTGTATAATTCGCTATACATATACAAAAGAAAGCAGTTGTATACGAAAAATCAATTGT
ATAATCTGTGTCTATATAAAACGAGAAAGAGAGAAAGGCAAAAGAAAACTGGACAGGGAAATATTTGTATTGTATAATTA
TAAGTGTATAGGACGAAGATATATGTATTTGCATGTGTATATACAATTTTCTCTCGCTTTATATAAACAGAAGCACAATT
TATACATTTTGTTTCTGTTTGTATAAGCGAGAGAGGCGAGGGTGGCGAGTGAGATTGGGGAGAGTGGCGAGCAAGATCGG
GGAGAGGGGAGAAAGGGGAACGAAAATATATGTATATATACAATTTCCTCTCGCTTTATACAAACACAAACACATTTTAT
ACATTTGTGTTTGTATAAAAGCGAGAGAGGCGAGCGAGACTGCCACCAAACGAGAGTGGCGAGCGAGATTCCATCAGGGA
GAGTGGCGAAAATAGCAATAGTTTGCTATAGGGTACAATTAAATCAAAGTATATTTATAGAATTTAATTTGAATTAATAG
TTTGCTATTATGTACAATTATCCCAACTTAAAATTATGTTTTCGTGGTCCTAGAGTAAAAGTTTAAGATTACTTACTTAT
AAGAGCATTTTTGTATAAATTAACAAACTATTAATTTAAATTAAATGTTATAACCACAGTTTCATTTAATTGTCATCCAT
AGCAAACACTTGCCATTTGCCTCTCTCCCAGATCTCGCTCGCTACTCTCCCTTGCCTCTCACACTTTATACAAACACAAA
TGTATAAATTGCATTTGTGTTTGTATAAAGTGAGAGAAAACTGTATATACAAATGCAAATACATATATTTTCGTTCTATA
CACTTATAATTATACAAATACAGATCTTCCCCTACCAGTTCTCTTTTGCTTTTCTCTCTTTCTCGCTTTATACAAANNNN
NNNNNNNNNNNNNNNNNNNNNNNNNNNNNNNNNNNNNNNNNNNNNNNNNNNNNNNNNNNNNNNNNNNNNNNNNNNNNNNN
NNNNNNNNNNNNNNNNNNNNNNNNNNNNNNNNNNNNNNNNNNNNNNNNNNNNNNNNNNNNNNNNNNNNNNNNNNNNNNNN
NNNNNNNNNNNNNNNNNNNNNNNNNNNNNNNNNNNNNNNNNNNNNNNNNNNNNNNNNNNNNNNNNNNNNNNNNNNNNNNN
NNNNNNNNNNNNNNNNNNNNNNNNNNNNNNNNNNNNNNNNNNNNNNNNNNNNNNNNNNNNNNNNNNNNNNNNNNNNNNNN
NNNNNNNNNNNNNNNNNNNNNNNNNNNNNNNNNNNNNNNNNNNNNNNNNNNNNNNNNNNNNNNNNNNNNNNNNNNNNNNN
NNNNNNNNNNNNNNNNNNNNNNNNNNNNNNNNNNNNNNNNNNNNNNNNNNNNNNNNNNNNNNNNNNNNNNNNNNNNNNNN
NNNNNNNNNNNNNNNNNNNNNNNNNNNNNNNNNNNNNNNNNNNNNNNNNNNNNNNNNNNNNNNNNNNNNNNNNNNNNNNN
NNNNNNNNNNNNNNNNNNNNNNNNNNNNNNNNNNNNNNNNNNNNNNNNNNNNNNNNNNNNNNNNNNNNNNNNNNNNNNNN
NNNNNNNNNNNNNNNNNNNNNNNNNNNNNNNNNNNNNNNNNNNNNNNNNNNNNNNNNNNNNNNNNNNNNNNNNNNNNNNN
NNNNNNNNNNNNNNNNNNNNNNNNNNNNNNNNNNNNNNNNNNNNNNNNNNNNNNNNNNNNNNNNNNNNNNNNNNNNNNNN
NNNNNNNNNNNNNNNNNNNNNNNNNNNNNNNNNNNNNNNNNNNNNNNNNNNNNNNNNNNNNNNNNNNNNNNNNNNNNNNN
NNNNNNNNNNNNNNNNNNNNNNNNNNNNNNNNNNNNNNNNNNNNNNNNNNNNNNNNNNNNNNNNNNNNNNNNNNNNNNNN
NNNNNNNNNNNNNNNNNNNNNNNNNNNNNNNNNNNNNNNNNNNNNNNNNNNNNNNNNNNNNNNNNNNNNNNNNNNNNNNN
NNNNNNNNNNNNNNNNNNNNNNNNNNNNNNNNNNNNNNNNNNNNNNNNNNNNNNNNNNNNNNNNNNNNNNNNNNNNNNNN
NNNNNNNNNNNNNNNNNNNNNNNNNNNNNNNNNNNNNNNNNNNNNNNNNNNNNNNNNNNNNNNNNNNNNNNNNNNNNNNN
NNNNNNNNNNNNNNNNNNNNNNNNNNNNNNNNNNNNNNNNNNNNNNNNNNNNNNNNNNNNNNNNNNNNNNNNNNNNNNNN
NNNNNNNNNNNNNNNNNNNNNNNNNNNNNNNNNNNNNNNNNNNNNNNNNNNNNNNNNNNNNNNNNNNNNNNNNNNNNNNN
NNNNNNNNNNNNNNNNNNNNNNNNNNNNNNNNNNNNNNNNNNNNNNNNNNNNNNNNNNTGTTTTGATTGATTTTCTAAAA
TTATATATATATTACAAAATTAAAATATGAAAAATAACATATATTTGTTGACACGAGCCCGTATATAGTATATATTAAAA
GAAGTAATGGTGAGAAGAGCTCACAAGAATAGAAACAAACCAATAAAGAAGGGTGTCACGTCACAAACCATTTGTGGTGA
TGAAAGTTATATAAAATGGTAAGGTTGAAAATTGGGAAATGGCCTTTTCGACTTTCTTAAGAGCATTTCCTTATAGTCCT
CTTTAACCTTTCCAATTTCAAAAGAATAATTTGGGATATTAATGCTTTTGTTTTGGAATTCAGTTTGGAGTTTGGTCATA
TATACATTTGATAGGATAAGGATTACGTACAAAGTCATTTGTCTTTCTGTTTCAAAATAATTCCATATTTGGATACAAAC
AAATACAGTAAGTAACTAAATTTTCATCATTTCTAAGAAAAATGTTTCAATTTGCATATGAATTTTGTGAAGTGGTTCTA
ATTTATCTATCATTTCCTTTATAAAAAAGTGGGTGAGTTTTTATTCTTCTTTGACTTATCACAAAAGTTTTTCAGTATGT
ATACTTCTTTTTCTTTCTCTTTTAATAATAGTGATATGTGAAACAATTTAGATTTGTCAATTAAATTCGTCCTTAAGATT
AAAAATTCTATGTGCATTGATTTTTTTCTTTTAATATTTGGTGTGAATTTCTAATATAGTTACTGACAATCTATGAAATT
AGTGATCAATGGAGTTTCGATGAAAGTGAAAAATCAATTTGATGATGTAGTTGATTTGAAATTAATGGTAGTTAATTAGA
GCTTAGGGAATAGAGACATAGTTGTTTAAGGTTTTAAATGTTATTAAAAGAAGATAATGGAGTCGCCATCAAAATAGTGA
CCCTTCTCACATAGTTCAACAGCATAGTTAATCTTTTTTTTTCTTATAAAAAAATCATATAATGGAAAGCTAGCTTTAGT
TGTTTGTGAATAAGAAAAAAAATTAATCCCTCTATCCAATAATACTTGTTTATTATTGACTTTCACTCTATCTGTGATTA
CTTCTCCATTTTTACTTGACACACCTATTAAGAAAATAATAATTGACATATTGAGTTTATCATTTTACCCCTATTAATTG
ATATAATTTCAAAATCAATTTACTCATTAAAGAGGTTCTACCTTTTTCAAAAACATTAACTCTCTAAATAAATTGAGGGT
ATAATAGGTATTATAAAATTGTTTTTTTTATTTGTCAAAATGGACAAGTAAAAAAGGAAAATTGGACAAGTAATTAGAGA
CAAAAAGAGTACTTATTAAAAAGGTATAAATAGAAAGGTAATGTCCTAAAAATGTAATAAGAGAAAATGACTATAATTAA
TAATAAGATAAATTAGAAACTAAGTATAAAATTAGTCATTGATTTCATAAAGAGGACAAGTATTTGAACATCTCAAAATA
ATATAACGAACCATTATTGTTGAACGAAAGGAGTAGTTCATATCAATAACAACAAAGATAGAATCCCAAAATTTGGATCA
TTTCCCAAAATTGAAGAACAAATTTAACTATTTTCCCAAACATCGATAAAGCTTAAGTCTTAATTATCATTGAAGAATGG
TCAATTGATTGTGATTACTCTCATATTGTTTCTCTTTTTTTCACATGCTATTCCTTCAAACTTGATTTGTGAGATCGTTG
TAATGGTCAATTGACCTTCAATAAGCCGAAAAAGGTGAATCAATTTAGAAATGATGGACTTTTTCCAACAAATTAGGATC
TTGAAATTAAAAGAGTTTATTTATAATATGAAGAAGAAAAGTCCATTTTGATAGTATTTTAATTAAATGTATAGGATGTA
ATGAGTAACACAAAATTATTAAAGAATAAAAATTATTGATGAAATGTTGAGTCCAAAAGCCAAAAATAGAATGTGGTGGC
ACTCCATGGTTGACTTGCCCATGGGAAACAAACAGCCACCGGCAAGCCAGGAAGGCCACATTACACGTACTACCCCTTCA
CCTAATAAAACCTTATAATAAATTACAACATTTAATAATCATAATCCTGTTTTTGACTTAGTCATATAATAATTAGGAGA
CAGAGCAGTATTCTATTATGTCCACTAAACTATTGTACCCCCTGAGCCAGTTAACACCTTTCAGAGTCGTTTGATACGAA
ATATAAAATCTAATAATTTTACGATAAAATATAAAAATATATTTTATATTTTATATCTAATATTAAGTAGTCATTGAATT
AGTGCAATCTTAAGTCATAATGACCGAGGATTGGGCGAACCTTAACACTCAATCAAATTTAAGCAATTCCCACACCTTTG
AATTAATGGTGGGACAAACGAAAAATATTAGATTTACAAGGAAACATATAGTGGAGGAATCCATTGATGATTCGTCTCAA
TGAAATTAATTTTCATTGAGACGAAAATAGTGGAGGAATCCATTGATGATAAAAGCCAGAGGTTGTTTAAAATAAGAGAC
GAATTGGCAAAATTGTCCGAACAATCTCGGATATTACAATCCGAATTAAATCAGCTTAGCACTAATCAAGCTGAAAACAT
GAGAGAATTTCTACTCTTATGTGAACATCTGGACACACGTCCTTCACAGAATTCAAATCTGAAAGGGAATATCAATCCCA
ACAAAGTGGCAGGAGATGTCCCACTAGCACCTAGTGCCAAAAACATCTCGAAGGTAAGCTTGGATATGCCAACTTCTACA
TCCAAAGATGTAGATAAAAGCCAAGCAAATGAAGCGGCAAGCTCATCATCAGCAAAAGCTGAAAAAATCATATGATCTTA
TAGAAAGTAATAAACAGTTGACCTTAAGGTTGAAAATGATAGAAATAGAAGTTAACTATATTAAAGAAAATCTTCCAGGA
AGAATAACAAATATAATAGAAAAAACAGAAAAAATTGACAAAAAGATTAGTCAAAAATATATAAAAGAATTATTATCAAA
AAAATTAGCTAGTGGAAGCACATATCAAAAAGGAAGTATGGATGAAATTTTAATCCAAAAATTCCTCGAAAAACAAAAAA
TAAAAGAAAGAGATCTTTATGATCAAGAAGAAGAAATCGAAGAAGAAATCGGGCCTAATCCTGAAGAAAAAGGAATAGAA
AAAGATGCATGAACTAGACGAACTAGTTTATGCTATGGAAGACCTAAATATCTCAGAACATGAATTAAAAGTATTCATGA
ATAAGGGAGAAACAGGAGGACCCCAAGGAAAATTCGAAGCAACAACTTCGATGAAAGAAGAATGGCAAGAGCCAGAAAGA
GATGATAAAATTTTTGCAAATAAAGCAAAAAGAAATAATGATTTTTCCAAACAATATCACAACAGTGATAAATCGAAATT
TATGCCTAATAGACTCCCTACAGGAGATATTGGAGCTCAATTCTTAGATCTCGAATGTAAAAGAGATCCAGAAAACAATT
TAGACTTATGGTCTCAAAATATGCTCTTATACTTCCTATTAGGAAAAGGAAATTATACAGACGAAGAAAAATACATCATT
ATGATAAATACTTTCATAGGAAAAGTAAATGATTGATATTCCGGATTAACAGAAGATGCGGAAAAAATAATAAAAAATGA
TACCCTAGAAGGACTGAAAAATTCAGTACAAGAAGGCATAACAAGTTTAAAACAATACGTTGCCAACGAATTCTTTGGAG
GACAAGGAAATATGAAAGAAAATAAAGAAAGTATAAGAACTATAGCCAAAGAACAACTAGAAAAATTACAAATCTGTAAG
ATGAGTTATATTCAAGAATACACTTGTNNNNNNNNNNNNNNNNNNNNNNNNNNNNNNNNNNNNNNNNNNNNNNNNNNNNN
NNNNNNNNNNNNNNNNNNNNNNNNNNNNNNNNNNNNNNNNNNNNNNNNNNNNNNNNNNNNNNNNNNNNNNNNNNNNNNNN
NNNNNNNNNNNNNNNNNNNNNNNNNNNNNNNNNNNNNNNNNAAAACAGACTTGGTCAGCTGTGTATGTCACACAATATAC
AAAGAAAAGCTAAAAGAATAAATACTCAAATATTTTGCAAAGACACTAACGCATCCAGTCAATGGGGATGTGATGATAGG
CCGTATAAAAAAAAGAAAACAACTCAAGAAAGGGTTAATAAAAAGAAATAAATTTTCTAAACAGAAATTCATACCAAGAA
AAAAATATTATAAAAAGAAAAACGAATTTTCAAAAACGAAGTCTACAGATAAATGCAAATGCTATAACTGTGGTGAAGAA
GATCACAAAAGTTACGAATGTAACAAAAGGAGAGTAAAAATATCAAAAATTGATAGAGAAGAAATTAATTCATTGAGACG
AATTGCATTGATAGAACATATTTTTAAATCGTTTGAACTTATATTGAAAGTGAGTAATATCACCAATGAGCTAGGTTGTT
ACAACAATACAATTTTTATTCTTTCAATTTATACTCCTCTTTTTAATAATAGTTATCCATTATTGACTTGACACACCTCT
TATGAAATAATAAATAATAGAGGTAATATTACTATATTATCCTTTGACTTAATTAAATTTAATGCTATGAAAAATGTGTT
ACTTCCTTTGTCCAACAATAGTTGTCCACTATTAACTTGACACATTCCTTAAGAAACAGTAAATAATAGGGGTAATATTA
TTATACTATCCTTTGACTTTATTAAATTTAATGCTTTGAAAAATGTATTAGATGATAAATACTTATATTTAATATCAAGG
GTAAAATAGACACAAAAGGTAAATTATCTCTTGATTTTCTAAATTAGACAAGTATTGATGGACATCTATTTTTAGTATAG
TGGATAACTATTGTTGGACCGAGGGAGTAGATGATAAATAATATTTAATAGTAAGGATAAAATAGACACAAAAGATAAAT
TATCTCTTGATTTCTAAATTGGACAAGTATTGTTGGACAACTATTTTTAGTATAGTGAACAACTATTATTGAATGGAGAG
AGTATGATTCACTAGTCACTTTGGTCCGCTTAAAAAAGAATAACATATTTTTATATTTAGTAATAATTTAATATAAAATT
CTTATTTTATCTTTAGTGAAATGATTCATAACCACACAACTATCTATGACTTAATTCAAACCACAAGTTTCGAAAGCCTT
TCTTTCCTTTTTATACTTTGTGTTAAGTCAAAGTCATCACATACTCCCTCGGTTCCTTTTTTGAGAGTCAAATTAACTAT
TTTTCAAAGCTAAATCAGATTACATCAATTTGATAATTTAACATAAAAATTTGAATATTTAAAAACTATACTAAAAGTAC
TATAAAAGTTGTAATATTTCCATATTAATATGAATAACAATATATTTTAAAATATTAATAAAAATTCGTATAATTTGACT
ATAAATAAAAAGTGTGATAACTAAAAAGAAAGAAGCGAGTAATTTATAAATGTCATAATTGAAATGAAAAACTATTTTAA
TTGATTAACATAGAAAGTGAAACCAGTGGCCCATTCCTCCATAACTGCACCGCAAATGGGTGACGTTCCATCCATTAAGG
CGTTGAATAGTCACATAAATAAAATTTCAATATAATTAAATATAATTTTCCAATTTCAATTTAGGTAAATAAAGTATTTA
TCGAAATTCCAATCCAATTAACCATACCCAAATCTCTTTCTATAAATACTCTTTGTAATAGTCCTTTACAACACAAAGAA
CGTGAGTTTGTTTACTCTTTTGAGCGTTTTATTCATCCTCTTTCTCCCTTAGTTTCTTCATCATCAACGAAAATGACTTT
ATTTTCTACAAGTCGAGAGGTATATTCAAATCTGACAAATCTTCAGAGTTCTTCGTAATTTGCATATTGAATTTTTCTCG
ATATTCGCATATATAAAATCAAATACGATCGAATCCTTTTTCTCGTAGAATTATCAAAACAAATTAAGATCAACTAATCA
ACATGTAATTACGATTGTTTTAATTTTTTTTTCTGACTTGCAGGTTACGAAAATGGCAGAAGATTCATACGAAGACGCCA
TTGCAGGACTGAAAAAGCTTCTCAGGTATAGAAAGAGATTTTCCATTTTTTGTCCTTTTCCACAAGGACTTTCGGTAGTT
TCTGTAACGTAATTACTGTAATAAATTCTGTCCTGATCCGTAATTTCACAGTTTCCGATAAAAACGGAAAACAGACTGTG
ATTTCATCCTCCAATCCTCTAACTGTTTGTCTGTTTACATTACGCTGGGTCCCACAAGGATTGAGTAATTTAATATTTAT
TTTTTTAATTATTATTTTTTGTGGTTGGTAGTGAAAAGAATGAGCTGGAAGATACAGCTGCGGCGAAGATAAGGCAGTTG
ACGGCGGAGCTGGATGGCGCCGACGGGAAAAAGTCCGACCCGGATGAGAAGATCCGATCCGGATTCGCGCATTTCAAGGC
GGAGAAATATGAGTAAGTTAAAATTAGGAAATTGTACTTTACCGTAAATAAATTCTGTCCTTTGCTATTAAAAGTTATAT
TCGAACCTTTGTGGCATCAAATATTGCATCATTCTCGGATATGCTGCCAGTTTTTTTTAACAAAATAAATAAATAAAATT
AAAATTGACAATTATTTTCAGGTATTTTCTTAAGAAAATCATTTTAATATCGTTTTCATCCTCAAAAAGTATTTAATAAA
TTATATATTACGGTTATTATTATTTTTTAAGTAGATGTGAAAAGAAAAAGTTAAAACGATAATTAAAATGAAATCGATCG
AGTATTGAGCTGACTTATTCAGAATTGATTATTTATTTTCCACAATTGAAGGTTGAAAGTTTGACCGACCGTGTGAAAAA
TGTTACTCAATTGAATTATTAGTGGTTGGATATTAGTGTTTTCCTTTAATTTTTATTTGTTACTTTAATCTAAAAAAAAC
ATAAAAAATCAAATTGTGGGTCACTTAATTATCCTGTGGATATGTCTGTCTTTCAGAGCTTTCATTAATGTTGATAGAAT
TTATGTCATTTTATAATAGTAGTACAAAGAAGGTATTAATGGTTTTATTCTAATTTCACTATTAGGTTTAAACTATTCTA
ACAAGGTCATATTGTACTTTAGTAAAGAAAAATAGAAGTAATTTATTATTTATCCAACCCTATTAATAACTGATGTTATT
AAACACATTTCTTAGTATAGGTGTGCCAAAAAAAAAAATGGCATGGAAAGTAATTTATCATAGTCTGCCAATTAGTATTA
CTCTTTTATCTTTATTCATATGAAAACATATTTGACTCAATATGAAATTTTAATTATTTTTTTGGCACATATTAAAAATA
TTTATTTTTAATTTATGAACAAGTAAAAATGAACGATACCGGGTGATATATGGTTAGTTCTAAAATGAAAGCTATGGAAA
ACAACTCTTTGATATGAGTGGATAAGTGGATTGCCAAGTGTCCAACTTGTGTATGGAAAATAGTGGAATCTTGATCATTG
AAGGTCTACCCTTATATTTTATGCCCACTATATTTCTTCTTGTATAAAATTATGGTCCTACATTGAGAAAAAGACTTTCA
AATTAATGGAGTATAATATGGCACGACTACATAAAAGTTTAGCTAAAAAGATAAGAAAAAAAGTTGTTTTGATAGAGAAT
TTTAAGTTTATTTCCAACTAATTCTTGAAAGTAAAGCATATATATTTAAAAATTCACTAAAAAAAAAGTAAGAATCCTAC
TCTTAAATGATTAGAAGGGAATGATATATCACCTAATTCTCTTATTTGTGGGGTTAATTATTTATGTAGTCCAAAAGCTA
AAGAATATTTCTAATTTGAATGAAAAGCTTCTTTAGATAGTGTTAGTAAATATTTATGCCAATTTTAATCATGTTAAACA
TTTTTAAAATCTTAACCTTGGTTTTTGTACTTCATTTTATAGGAAAAACCCAGAGTTGTATGGACAACTTGCAAAAGGTC
AAAGCCCTAAGGTAATTCATAATACTCGTTCACTTTTATGTGTTCATTTTAAATTTTACATATTTCTTAAGAAATTATAA
TAATTAACATGAATATTTTATCACAATACTTATATTAATTTATATATAGCTTTATATTTGAAATACTGTACAACAATACA
AGTAAAAGTGAACATAGTTAATCATGGCCTTGATTAGTTAATCTAGTTAATTCCTATGATCAAAAGCTTATGGAAAAAAT
TATCCTTAACCATGATTTCTCACCATATATTGAATTTATATATTATATTATATTATTTTCTTAAGTCTTTTTCCTCCAGT
CAAAGCTCTCAAGAATAATTATTCTCTCTTGCATATATACTCTTAGGCGTTATTCCCCATTATATCCCCAAAGTATTTTA
ATGTAAATCAACATCAATAATTGCCGTCCAAAATGTGAATTTTGTTCCTAAAAATTGAACTTTAGTTTTATATTTTGGAC
TTCACAACAATGGTAATGACGTTTAAGGCACGTTAATGAGTACTTATGTATAATTTGTGATTAAATTACGTGCAGTTCTT
GGTTTTTGCTTGCTCCGATTCTCGAGTTTGCCCATCACACATCCTCAATTTCCAACCAGGAGAAGCTTTTGTTGTCCGTA
ACATCGCCAACATGGTCCCTCCTTACGACCAGGTAAATTTTCATTCGAGAATAGACTGATGGTCTGCTTATATGACCTTT
TTCGAATTAAAGCCCAAAGAGACAAATCAACAAGAAATAAAAAAAATCTGAAAAGAAAAGAAAGTAAAAGATCAAAATAA
TGATGTGGATATTTATGGCATAAAGTTTAGATTAATATTCGTAGTTGAATTGCAGATTCTTTAACCCATATTTATTATTT
ATCCTCTACTTTTTCCACGTTATTCTTGATTTAAACTCTAATTTTGTTGTTAATTATACATTACAGACAAAATATTCTGG
AGTGGGAGCAGCAGTCGAATATGCAGTTGTCCACTTGAAGGTCAGTCATTTTTATGACATATGAAGTTTGTTTTTACACC
TCTGCTTAATTAATTAATAATTAATAAATAATAAAGGGGTAGCTCATTTTATCCTAATTAATTAATTAATGAGGTCAAGA
ACAAAGTACATGTCTTTTAGCATGTTATTTCATGGTCCAATATTGGTCCAAAGATACCTAATTCAATTAAAGAGATTCCT
TTCTTACTTAACTTCTCCTCATATTTATATAAATTGAAAATGTCAACTTGTGTGACATTGACCTTTTATAATATCCATAT
TTAAGAAAGAAAAAATTAACAGTTTTTAAATTGTCGAGCCTAATTTATTTTAAGAAAAGGACACCATCTTGTTAATTTTG
CTCAGTTATTATTTCGAACGTGAGTCATTCTATCTTTTGATTTAGAAGAGTTGAATCAATCACATTTAATTGAGGATATT
CTTTGTAATAAACTAAATTTCTCCTAATTTAGAAACATTTTTAACTTTCTAAACATTTTTTGTGCAGCTTTTCAGAGACA
ATATTTCTATTATTATTAACTTCTAAAAAAAAATTGAAGTCCAACAAGATTTATTTGTCTGATTTGGTCTGTAACCTGCC
TCAAAATGTACCCCATGTGCATGTTAATTAAATCAGCTCATAACTTAAACCTTAAGTATAGGGATTAGTAAAATCATTTA
ATTAAAAAATAAATTAATTGGCTATACTTTTTCTTTTTTTCTCCTACTTATTTGGAGTTGTGAATATAAAAATGAATGAA
TATTGTTCAATTATATAGGTGGAGAATATTTTGGTGATTGGGCACAGCTGTTGTGGAGGTATTAAAGGACTCATGTCTAT
TCCTGATGATGGGTCCACTAACAGGTTGGTTTTTTATTTTTAATTTCCCTAATTAAATAAATAAATGTGTGAAAATGATT
GATAATGAAAATGGACTTATCAATAAGTGAATAGTCACCCTTATAAAGTTGTTGATAAATAAAAAGATGATCATCAACTT
GACTTTTTTAAAAAGCAAGTCTACTCATCAACTTTTTTTATTTTTTGTTTATAAATTGTATTTTCTTTTGTCCTTTTCAT
CTGTCATTTAGCTCCTACATATATTTATTATATACTTTTAAAAAAATAAAGAAAAAAAATAATTTTTTCTCCTAATTTAT
GTGATATTTGTTACTTTTCAAACATTAATTTGAACTAATTTTATTAAATTAGATCTTAACGTTTTTTTAAATAGTTTTTT
TGTATGTCAAAAAATTATATGAAAAACATTATGAATTGTTATTTTCTTAGGTCAAATATGATGAAAAAATATATATTTAA
TTATTGATTAAGGTTTATCTAGTTTGAATCTAGAAAAATAAAATTATATTTAAAGGTCTTCTTATACTTTGAGTACATTA
AAAATGCAGTGATTTCATTGAAGAATGGGTGAAAATCTGCTCAACTGCCAAGGCAAAAGTAAAGGCAGAATTCTGCGATT
TGGATCACAATGAACAATGCACAAAATTGGAGAAGGTATATCTCAATTCATGTGATGCACTTTGTTTCTATAGATATTTG
TCGCAAAAAAAATAATAAATATTTTTCTATAATTAAAAGTAATTTAACTTAAATTTCTCATTTTACTGTTAATGAGCTTC
ACTGGTATGACATCTATGACTTGATTGGCTCCCGTCTGACCATAGATTTTGAGAGTATACTTTTTAATTTTTTTTTTATT
GAAGTACATGAAATTTGGAAGTCCCAAAAAACTGGTCCAAACCAGTTCTTGGGTGACATTTCACTTTTGCTGACAGAACT
TCAACTTTTTTCTAAATAAAATGAACGTTCGAACACAACTTCAAAAAACTCAAAAATATCTCTTAAACTTTGTATTCAGT
CAAAATGCGCGAAAAGCATAAATGTAATGTTAATTTTTTTGTATGATGTTGAGCAGGAAGCTGTGAATGTATCACTAGGC
AATTTATTGACATATCCATTTGTGAGAGAAGCTGTGGTGAAGAAAAGCATTGCATTAAAAGGTGGACACTATGATTTTGA
GAATGGATCCTTTGAGCTTTGGAATATTGACTTCAAACTTACTCCTTCTGTTTCACTCTAAACCATGCATGTTGAAAAAT
TTACAAATTTTCATGTAATCAATTGTAATTGTGTTTCAAGTTTTTTTTCTTTACTTGATTTGCATTTTGATGTAAATGTA
TTACTGAACAACAATGTGGTGTATCATCACATATATAAATAATGTTAAAATGGCTGTTTTCAGCTTTGAGCTTAAATCAT
ATTACGTTATTATTGACGGTGTATGAAATTTTTACATTATCAAAGTTACTTTTACTTGTTATAACGGATAATCAATTTTA
TTTCCTTTTTTGGTAAATAAAGATTCTTATTATCAAACGAGAATATGTACAACGGCACTTACACCCTATGACTCTACATC
TTCAATGCCACTAAGTTTTGAGGATCAGAAACTCTGCCTTTTCTTAAAGTAGTATAGATAAAAAGTGTTTAAAAAATGAA
AGTCATCTTTTTTTAGGAATTGGATGAATGACAACCATTTTTAAGTGGCTCTGCCTGTTTCAAGATAAGAGATAATTAAA
CCTTTTACAAATTTAGCTAGTGTTTGAATATAAAATTTCAATTTTTTAAGAAAAAAATGATTTGAATTTGAAAATGTGTT
TTGGACATAATTTTCTGAAGAATATTTAACTATTTTTTTTTTGAAAAAAAAAAAATGTAACAAATTATGTATATGTAGAA
GTGCGCTTAATTGATGCAGTTCTTTATCATTATCACAAATCATAATTAATATACAGTCAAATCTTTCAATAGTGGTAACA
CTTGTCTAAAAGTTTCATGATTACTATAGTGAGGTATTAGATGGGCTGAATTTGACGAGTGAAAATGGATTGAGCTAATA
AATGAGAGCATTATTAACCTACTCAAATTTGGGCGAGTCATATTTTCATCAACTAATTTGTGAATTCTAAGATTAGTTAT
AGACAATGCCATGATTAAATATTTGATCGAATCCTTAATGTAGGGACGATAATATTAGTTCATAAAAACATGGTCCCTTT
ATTCCGTCCAAGTTTGGTAAAAATAAAATTCTTCCTTGTGCTATGAATTCAAAAATTGGTAAAACTATGTTTCAAACTGA
GAGAACACAATGAGGTCCTACGCGGCGTGAATCCAGATTAGTCGGGCTCCAATACAGGTACCGGACATCAGACATTGGAT
TCAAAAAGAGTGGACACAAAAATCCTCCTTAGTAATTATTTCTATATCCAACATGATCAACATACATGTTTTGATCAATC
ACATGCCGCAATAGGCTTTGAGGAACAACAACTTCTCCTTTTCCCTAAATATATTAAAAATTGCACAAAATGAGAGCTAT
CTTTTAAGGAATGGGATAAATGACAACTTTTCCAGTGGCTCTTCCAGTTTCAAGATGAGAGAAAGCATCGACAACCTTAT
CAAATGGGAATGGTCCCTTTGGATCTATCACTGGTTTCACCTTCCCACTCTCCAAGTACGGGTTCAGTTTCTTCAACATT
TCTCCATTTGATGTCACCACAAATCTAAAACCTGGTGGTGTTACTGCCCCTGTTAGCACTACCACACTCCCACCTTCCTT
CACTGCCTTCACCGCCTTTTCACCCTGACCTGTAGTCAGTACCAAGAGAAAGAAATGGTTGTTAGTAAAGACAGATTTAG
AATTTAATTAAACTCAATGGATTCAATCTTTTAGATTCTTAGCTCTGCAAACATTGTAAAAAAATTAACTTAAATAGCAA
CCTACTCAACCACTTAAACTAAAGATAGCTGTAAGATGTACAATATATGTATGATATGTATATAATCTATGTATATCGGC
TAGAAAAAGTAAATAATGAATCGGGCAGGCTGTTCATGTAAAGATCCCAACATTGTACTTATGAAATGAGGAGTTCAGAA
TTTAATAAGGAAACTTTGCAATTGTAGTTTTTGATTATCAATTGATTCAAAATATACATCAAAACATTGCCCATTTGACC
ATCAATTGATTCAAAATATGCAGTTTTGATCTTTATGCTTGTGAATATTCACTATAATTAACTGTTAAACAATTTAGTTA
GCTATGCGTTATGTTAAATTTGTACGTGCATTTTGTCCCGACAATGTGTATACTAAAATGGCCATTGTTTAAGTTGAAAC
TAAGTTCTTACCAACAGAATCATAAACAACGTCAAACTTGTCAGGAAGATCTTCAAAATTCTCCTTAGTGTAGTCAATAG
CTAAATCAGCTCCTAAGCTTTTCAGGAGTTCCAACTTCCCTGTGCTGGAGGTAGCTGCTACTTTTGAAGCACCAAATACA
TGTTTAGCAAGCTGCGAAACAGAAAAAAACACGACACATCAGCTTCATTTTTTAGCAGCAGGGGCACATGAAAATAAAAA
AGGTTTGAACATGCAGAAAAGATAGCAAAAACTATCCAGCCTACTAGACCATTTACACAAAAATAGGGTAAAAGGCTATT
TTATTTATCTTTAAAAATGCCCAATGGATTATTGAATCCATATGATGTAATGTGAGAGATGAAGAAGACGGGTGACTGCT
AATTCAGGGGAGTAAATGATGAAGACTGAAAAAACAATTTAATTTGGCATTGTCCTCAAAGAATCCTACCGAAAGCCAAG
TCAGTATGCTATCTACGTAGACGCTAGCACCAGAATATTTTAATTTGTTGTAGTGGACAGCCTGTCTTATTTTCTAAGTT
ACTAATCTCACTCTTTATGGAAAGGTTACTCATAGTTATCATTAGATGGACCTGAACACTTTTCTAGAAATCATGTTTTT
CTAAAACTGAAATATACATTTAAACGAGATTTATTGAAATGTTCATACCTGGATTACAAGGGATCCAACACCACCAGCAC
CTCCCAAAACAAGAATGGATTGGCCAGCAGAAAATCCAGCTTTCTCAAGACCTTCATAAGCAGTTTCAATAACTAGAGGA
AGAGCAGCAGCCTCCGCAAAACTCAGATTCTTGGGTTTCAAAGCAACTAGTTTCTCTTCAACAGCAGTGTACTCAGCTAA
AGATCCAAATTGATTTGGTCCATCTATTGCTTTCTCATTTATATCTCCATACACTTCATCTCCTTCTTTTAACTCCTTTA
CTTGACTACCAACTTTCACTACCACACCAGCAACATCATAACCTGGCACAGTCTACACAAACAAGAAAGTATATGTTTTA
GACTACATATTCCACAACAGGAAAAATTGTGTGATTTTGTCCTATTTTCCATTTGACTTGTATGATCATCTCTTCTTAAA
AGACACTTTTGTTTACTTAATTATAACTTCAACAAGACCTCTCACTTCTGAGTCTGTTTCTTTTCCATGGGCCAAATACA
CATGAAAATTGCACAGACAACATGTTAAATTGTGTGCTCATCTCATCTAAAAACACAAAATTTTAGAAAAATCATACTTC
TATTCAATCATTTCAATCTTCAACAGTTGCAACGATGCCGAGATATATGATTAAGTAAATAAATGTGTGCTTTTTTCTAA
CAACTTAAACTTTTAGATGAGATGTAACACACTTCAACATGGTATCAGAATAGGCAGAAGTCGCAAGTTCAAATCTCATT
GCCACCCATTATCAGAGAAAAAATCACGTGTTTGACTCATGAAAAAGAATCAAACCCTCACGTGAGGGAACTTTTAGATG
AAATGTCACATAGTTAAACACGGATAGTGCAGATAATCTCTAATTTAATATTGACCTCCCATGATTTCGAAGGTAATTTT
TAAGAAGTAGTGAACACTACAGTCATGAAGTGAAACGTCACAAAAAACAGTTTGAACATTTTCTGTGCTGAAATCTTAGG
AGAAAAGTTGCTCTATCACTGTAAACATATGACAGTTGGGCCTAACTCCATGTTCAACCAATGTGGATGGCCTAAATCCA
TATAAATAGACCACCTATCCATTCCTTAACCAATGTGGGTTCTAACCCACTCAAACAAACATTATAACACAAGCATGAGA
AAAGCAATTATACCATTAAAACATGGAATTCAAACTAAACTCAAAGATAACAAGATAAGGGTGCCTAAACTTACTGGAAG
TGGAGAATCAGTGGCCTTAAATTTTCCGAGCCTTCGTTTAAAATCAATAGGGTTAAGAGCAGCAGCAACAACCTTAATCA
AGACTTGATCTTCCTTAATGTCAGGAACTGCAACATTGGACTCCAACTTCAAAACATCAACACTTCCATAATCAGTATAA
CTCCAAGCTTTCATTTCAGAAGGAATAGAAATGCTTGTGGATGTTTGAGCAGCTGCAGCTTGAGAACTAGCAGAGACTCT
AAGTGGCAAAACAGTGGAAAATTGGCTTCTTTGAATAAAAGTTTCAGCTTTTCTGCTACCCTTTACTCTAAGAGCAGTAG
TAGAAGAAAATGGAGAGTGAAGAGAAGAGAAAGAAGAGGGTGGATGAAGGGGTTTGAGTTGAAGAGTAGTGGAAGATAAC
AGAGTTTCCATTGTTCTTCTTTCTTTCCAGCTGATTTTTTTACCTCTCACTCAGTATTTTCCTCAAACACTTTATGTGCG
TGATTTTAGCTTCTATTTTTTTTGGGTAGAATTCATTTTCAGCCATCCATTTGTTAGTAAAATAGTGATTTGGAATATCC
TGTCCTCAATTTTCCCTGTTTTTGATGAGGCCATAAGGAAATTAATAGCCACAAACTAACAAGAGCATTCAAGCACAATA
TACCAACATGATGAGTTGTGGGGAAAAGTAGAACTGTTTCATCCTTGACTAGAAGTTCGAGTTCGAGCAAAAAGTATGGA
GAAAATCCTTGAGAGCGTCACTCCTAAAATAGCCATTGCAGTGTGAATTCAGATTAGTCGGAGCTCCAACTTGACGCCGA
GTTGGGAATACAAAATAAGAACAACATAATGGGCCTGATGGCAACTTTTATTTATTTATTTAAGTAATATTTGTGAAGTT
CTAAAGTATTAGAGATTAGTGAATATATGGGTAGATAAGATTTCAAACATAGGATTGCAATTTTTTAGCAACTTTTGTTT
GTTATATTTAATGTCAAGAGTGCAAACAGATCCTTCAAAAATAGTGATTTTTTCGGAGGATCCGACACATAGGGTCTGCT
TTCTTTATCTGGATTGACTTTAGTCCATCTAGCACCTTCCAGTCATCTTGTGGAGGTAAAAAAATAAAATGTAGTTATCA
TGTTGGCTCTCATTGTTCTACTACTTGGCTTCAAGCCTTAAAAACACGTCTTTTGCAAAAACATAAGGTAAGACTGCGTA
CAATAGACTCTTGTGGTCTGGCCCCTCCCGAACCCTGCACATAATAGTGGAAAGGGGCGGATTTACCTTGGGCCAAGGGG
TGTCACGTGACACGGCTTCATTGGAAATTTTTATTAATAAATAGGTAAACATAATTGAAAAGCATAATACAAATAAAGGA
CAAATCTAAAAAAGTGACATAGCTTGTACAAAAGAGCAATGTAGCTCAGACGGTCAGGGGCTTAACTTTTGCCCAGTTGA
TGGGGGTTCGAATCTCAATAACACCATTTTCTTACTTGGTTAATTAAATTTTTAATTTAAATTTATTTCCTAGACACATA
AAAATGCTAAAAAACTTAAGAATTTTTTAATATAATATTATAGTTTTTTAATATAACATTATTATTTTTTATTTATTTAT
TTTTATTTTAAAATGTGACATCACTTATGAAAAATCCAGTGTACGCCATTGATAGTGGGAGCTTTAATGCACCAAACTGC
TCCTCTTTTGGCTTTAAGAGAAGCTTGGTAGTTCCGTAACCTATCAAGGAGGTGGTTTTGCCCATCTATAAGGACAATAG
TATTGACGATCGATTTTACCCTCCATGTTCTCACTGTGAGATGAAAATAAGAGAGGTCAACCGAAGAACAACAACATACC
TAGTGAAATCCCACAGGGCAGATTATACGCAAATCTTACCCCTACCTTGTGGAGGTAGAAAGACTGTTTCCAAAAGACCA
TCGGCTCATGTACATGGCCAAAAATTTGTGATCGACCCGAAGAACCACTAGTACCATACATAGTTGCATAATTAAGATGA
ACTAACAACTATTTACTAGAAGGTCAGACATAAAAATGATACAAATTACACACAAATCACTATTTTAATCACAAGATGAA
CTAGAGGTCATGTATGAGGTTAAAGTGGATCTATCATGTTGCTAAATGGAGCATGGCTTTTCATCAAACATTTGTTTTCA
GTTCATTTCTTCTTGTTTTGGAGCACATTTTGGATGGAGTCCATAGTCGCAACGTTTGCAGAAGAAAGCCCACCCGTACC
CCATCTCCTTGCACCCGCTGCAAAGATACACTTGCTGATGTATCAGTGCAAGTTCATGCTCGTTGTGAATTTCATTTCTG
TCTTTCTTGGGCCAACCCGTTGTATTTTTGTCGAGTTGTTGCTGCAAAATCTTTATATGGTCTTCTGTGAAGGGATAGGC
TCCTGCACCGTGTGTCTCTAACAGCTGCCGTACTTGTGTATTCACAGTGCTGCCATTAGGACCAATTGCAATGGCCACTG
GAATGCCTACAATGTTGAATCTGCGTGACAGAAATGACCTCCTTTCATCATCGAAAGGAAGTGCCAACCAGGGCATACTT
GAAAAGAAGTTATTAAAGGAAGACTCATCTTGATCACTAGAGATGAAAATCACTTCAAAATTTTCATCTTTCTTCTTGAT
TTCTTGGTATGCAGTTACGAGTTTGGGTTGAAATTCTCGACTTGGGAGACTCCAACTTGCTGCAAAATACAGTACAATGT
TGTTCCCTACTAGTTTTTGTACAGGAACCTGAACAAGTTTAATGAAAAATAACATTGATTAGCAAACACTAACTTCATCA
ATCCCTTTGAAATGAATTCACAGTTTCATTCACTTATTTCAACCGACTAAACTTACCTTTAAACCGCCATTTGAAATGAC
AAAATCTCGATCTGCAGTAACAAGGATAGACTCTAATGTTTGTGCTTCTAGTTTCTTCTTCTTTAGATTAGCTAAAGTTA
CAAGCTTTTCTTGTGTGAAAGGAAATGCTTCATCTCCATATTCTTCAACAAATTTAACTGCATTTTGCTGCAGAGTCTTC
CCATCTGGACTTAATACGACAAGCTGTGGTAGGAGTTTATGCTCAAAGTACTGAACAAGTCTCTCACAGTTCTTGTCTTT
GAAAGGTAAAGCCAACCATGGCATTGCTTCAAAGCTTTCTTTAAAATCCTCATATTTTTCATCCACAGAAATCAGCACAA
TTTCAAAATTCTTTCCTTTAAGATTTTTGTATACCTCTGCTAGCTTCAAGGTGAAATTCTTGCACCCTCTATGAGTACTC
GTTCCAAAATAAAGGCAAACTGTTTTCCCTTCAAGCTCAGACACGGAAATCTGTAAACAAGCATGTCGAAAATAAGCACA
AAAACTACAATGCATAGAAATGATCAACTCAAGGACATTACCTTGTTCTCTTCATTCGAGATCAGGAAATCGCATGATCC
ATAGACCAGAAGAGACCTCAAAGACTGATTTTCTTTAGCCTTCTCTTCTTCCAGCCTCAAGTAATTAATTCTTTCAGATG
TAAATGGATAGGCTTCAGGACCAAAGTGCTTGATAAATTTAACACCATCGTTGCTCAAAACTTTGCCTGTCCCATCAAGA
ATCACAAGATGTGGAATTGCCCTTACTTTGAACAACTGCTTTAAGTTCTTTCTAGCCTCAGCATCAGAAAAAGGAACAGC
AAGCCACGGCATTTTCACAAAGTATTCATTAAACGATTCGTCATCTTTATCAGATGAAATGAACACTATTTCAAAGTCAC
CTTTAGGATATAGACTCTCGTAAGCTTCCGCCAACTTTGGTGTAAACTGGTGACATGGACCACACCATGAACCGGAGAAA
TACAAGCCCACAATCTTTCCTGTTATGCTGCTCAATGTAACCTACAAACAAGCATAAGATCAGTGTTCCAGTTTGTTTTT
GCTCAATCTTTCTCGTTCTTAGATAAGATTATAGAGGAAGTATATACAGTCAAACCTCTTTATAACAACTTAGAAAAGGT
TAATTTAGAAACATTTGAAGGGATAGTGCCAGTATACACACCTGTTCGCCGTTTGTACATATTAGAAAGTCTCTCTCCTT
TGAAGACAGTACAACTGTGAGATCATTCGAGGAGCTTTCTAGATCGATTGCCATTGCCATCAGTTACTGATTCCTATCTC
TCTCAAAACTGTACAACACTCAACATGTTTCATTTGACATGTTCTGTCTTGATTCTCTCTTAAAGGAAACTTATTAGGGA
CAACGAGCACTTGCCGGTCAATTTCATCTGAAGTTTCAACTTGGCCGGCCCTGTCACAAATACATATTAAATTGGATTAG
AAGTATTAGCTGCCTAGACTAAAGTTTGAAGGGCATTTTGTTACAATTTGCAACAATATTATATAATCAAATAGACTATA
CAATAGTGACAAATGAAATGGAATATTATTATTAATAGAATGGACAGTGGCATCTTGATCCAAGATTCCTCATATATGCT
GCTTTGTCTTTGGCCTGCCGGCTTCTCCAAACAACTTTATTAAAATTCTCTTTATTTATGTATCTTTTTTGAGTGTGTTA
CTGATAAAAATGTTTTTTCATTAATTAATCGTATAGTAATATTTTCATGTACATATGTAGCTTATCATCTGAAGGAGAAA
AGTAAAAGAACTAATTGATGCAAATTCTTATAAGCTTTTCCAGTCCAGGTAAGTGAACATCATTTTCATGTCAATCATCT
TTACCTGACATGTCAGAGCCAGGTCCATTCTCGTTTGGGCTCCAGGTTAATGCTCTAGTTGAACCTGGGCGTGAAGGAGG
GTGTTAAGAGTGGGTTAAAGTGCTACATTGGTTGGGAAACGGACTGGTGATCTACTTATATGAACTTGGGCAATTCCCAC
CATGAGCTAGCGTTTGAGGTTATTGATCACTATTAAACAATGTATATGTGCCTTATGTTATATAACATAGTCATAAAACA
AGATTTAGAAGTCATCAACCATAATCACATATTAAGCTTTAAAACAAACTTCATCATCACAAATGTAACAAACACTAAAA
TGGTTGTAGTGATTTTCTCAACTCAACAACCAAACAATAGAGAGAACAAACTAACAAGCTTTGATTCATACGAAAACAAA
CAATTACAATATGAAGAACTCGAACAATAACAGTAACTATAAAGAAGAAGGGATGAGGGAACTACAAGAGAATTGGGGAT
GAGAAGCACAGTCTTTGCCTAAGCATAATCATAATTTGCATAACCCTTTTGTGTTAACTCGAAGACCTATTTAACCAATT
GATAGTTGGGCCTGGATCCCAAATAAAACTCTCCAACATTTTAATCAGCCCAATAATCTTAAATGGACCAGTCTCATTCA
CCACTTCCAGCCCATAGGCCCTTATGTAGTTGGTTTGGTTCACAACAACAAACACATCCTTCATTTGTTTTTTTTTTTGT
CTCTGTGTTGCTCTGTATGATCTTCCTCAGACCTCAGGATCCATGCTGTTATCCTTTTTCTTCTTGAGTACATTTTGGGT
GCGGATTAAAGTTACACTCTTCACAATGGAATGACCATATCTGCCCTGTTGGTATGCCATGAGCTTTGAAAAACGCGACT
TGAGGATTGCTTCCTTTCGTTGCCAAACTGAAGAGCTAACCATGGCATTGTAGCAAATTAGTCACCAAAGGAAGCGCGAT
TTTTGTCAATGGATAAGAAAATTACTCCCATATGTTTATTTTTGGCTTTAATTTTCTCGTATGCTTCTTTCTGCAATGGT
GTAAAAGCATGGAATGGTGGACACGAATGTGCAGAGAAGTAAAGAAGAATACTCTTCCCTACAAGATTAGACACCAGACT
CTACAAAGAGAAAATTTTGGTCACTCGTTATAGATAAGAGATAGATTAAAGCATCAACGAGGAGGGCTTGTCATTCTAGT
TATATCATAGTACCCAAACCATCATGTATAACATGTATAGAAAGGGGATCATCGCGATCTCAAAGTTCTCTCTGTGTCTT
CAGCTTGTTATACATCTTAATCAGCTTCTAATCAAATGATTCATATTCTTCGAAAGAGGTCACTGAGAAATACAGGCCTA
CAAACTTGCATTCAAGCTAAGCAAAGGGAACTCAATATCTAAGAAAAACCTCAGTGCAGGTTCTAGAACAGAAAGTTATT
GTAAGGTTCTATGATATTTGACAATCATAGAACTCCATGCTATTTGACAAAGGTTACCAAACAAATTATCAATAAAGATG
TGTTTTTTTCCTGACACGTCCATGAAAAGAAGTACTGCAAGAAAAATTTGAACACAAGAACAACATCTTAGAGTGAAACA
AGCAAAGGTTTCCAGAACCAAGCATCCATAACATTTGGAATACCACAAGGATAAAACCATTCCATTCTTTACCAGAAATT
CTAAAAATTTTAAAAGCTTATCATAGTGAAACCAACACTCTCCGATGGAGTAGATAATCATAACACTGAGAAACGAAAAT
ATTGAAATCTGATTCAGAAAATCAATGTCATATTCTTTGCACAAATAACTTGACTCATAGAGACAATTTACCTGGAGATA
GATAGTATAATTTGGATCAAACACAGGTCCAATGTTTAATGAAACTTGTATTGCATAAATAAAAGTGACAACAGAAGATT
TTAGGATAGAAGTGTCTCACAAAGAACAATTTCAAAACACACAAATATGCTTCTTAACTAAAGATTTGATAGCAAATTCC
TCATAGCCACCAAGAAATAACAACAAATTAACTTTTGAAACAAACTTCACCATCACAAATCCATCCTTCATTTGCTTTCT
GTTCCTCTTTGCCTTGATCCTTTTGATCTTNNNNNNNNNNNNNNNNNNNNNNNNNNNNNNNNNNNNNNNNNNNAGAGCAC
ATTTTGGGTGCATATCAAAGTCACACTCTTCGCAATAGAATGACCATATCTGTCCCGCCTCATCGCATACATCACAATTG
TAACCAGAACGCTTAGAAAGCAGAAGTTCATGCTCGTGAAGTTTGTGCATAATTTTCTCAGGCCACCCCTTTGCCATTTC
TGCTTCAATCTCCTTCATACGCTCCTCGGTGAATGGAAAAGCCTTAGCACCATGACACATGATCAAACTGCTGGCATCAG
TTGTAACAGTCTTGCCTGATGGCCCTACAGCAACCAATGCTGGTATGCCACGAACTTTGAATAGGCGACTCAAATATGTC
TTCCTCTCATCACCAAAGGGAAGAGCCAGCCATGGCATTGTAGCAAAATAGTCATCAAATGAGGCTTGATCTTGGTCGCT
AGATATGAAAATCACTTCCAATGGACCATTTTTGGCTTTTATCGTCTCATATGCCTCTTTAAGCTGTGGTGTAAAAGCAC
GGCATGGGGGACACCAATGTGCTGAGAAGTAAAGGAGAATATTCTTCCCTACGAGGTCAGACACCAGGATCTACAGAGAG
AAATTTTGGTTACTAGTTGAAGTTAAGGATAAGAGTAAAATATCAACAGAAAGGACAGTCATGTTAATCATGGTATAGTA
ATCAAAGCATGATTGATGACGAAAGATTAAACAAAAACAAAATATAACCAACATGTGATGTTTGTGTCCCACCTTCTCAC
CATCTTTTCCAATGACGAAATCATGATCTCCAGTGACTAAAATCGACTCCAATGTTTGTGCTTCCTGTTTAGCTTTCTCT
ATCTGCTCGAGTTCAGTAAACTTCTCAGGGGTAAAAGGATATGCCAGGATACCATGCCCCTCGATGGCTTCAGCAACATT
AGAATGAAGAGTCTTCCCGTCTGTTCCAATGATGACTAAGGTAGGAAGGGTAGAGAGCTCAAAGTACCTGGCCAGCTTCT
CGCAGGTCTTGTCTTTTAAGGGAAGTGAAAACCAAGGCATTCTCGAAAACTCTTCCTTAAAAGATTTATCTTCATCTTCA
TCGTCAAGAGGAATCATGACAATCTCAAAGTTTTCTCCCTGAGACTTCAACTTGTCATACATCTCGATCAGCTTCCCAGT
AAAGGATTCACATTCTTCAAAAGAAGTCATTGAGAAATATAGGCCTATAATCTTGCCTTCAAGCTCAGCAACAGGTACCT
AATAATTATCAAGACATAGCAAAAAAGTAATGAGGGGAACTTTTATTAATAAACAAGAGTAAAAAAAGAAGGAGAAAAGA
ACAGCATCTTGAATCAACCTTCCTTCCATCAGCTGCAATTACGTAGTTTCTTGACTGTGACTCCAAGATAGATTTCAAAG
ANNNNNNNNNNNNNNNNNNNNNNNNNNNNNNNNNNNGTTCTCTTTTAGCGGTTTCTTCTTGCTCTTTAAGTTCATTTAGC
CGTTCTTGAGTGAAAGGGTAGCCCTCCACCCCATGCTCAACAATGATTTCAACCCCGCTATTTGTCACTACCTTCCCACT
AGCATCAAGGATCACTAAGTGGGGTATTCCCCTAACAGCAAACAATACATTCAAACGTTTACGTGTTTCAGAATCAGAGA
ATGGGACAGCGAGCCAAGGCATTTCAGAAAAGTACTCCTTAAAAGATTCATCATCCTTATCAGCAGTAAGGAAAACAACT
TCAAAGTCTCCTTTTGGTAGGAGCCCATTGTACGCCTCTACCAAATTTGGGGTGAAATGTTTGCATGGACCACACCATGA
TGCTGAAAAGTACAAACCGATTTTTTTCTCCTTTAAAGTATCAAGCTTAACCTGAGAATTAAATGTTTGTGAAAAACTTG
CCATAAATGAAATTATCTGTTAATCAGAGCTAGCTATAATTTCCAAAAATTTCATTTTATTCCTTTCCTAACATGTCTGT
CTATACCAGTAAAACTAAAAAGTCAGGCACACGGTAAACAATGCATATACACCTCACTTTCTTATGCTCGGTATAATACC
TTGTAACTACAAACATATTATCATATTTGAAATGATACAAAAAGCTATTTCCGTGAAAGCAGACCGCCTGGTCCTAACAA
TTTTTTACCACAGTTCCCTTGAAAAAATTAAGAAATTATTTGGTTAAAAAAACAATTTTTTCAATCAAAACAGAATCAAA
CATCCACAAAAGAATAAAAAGACAACAAAATAATGTTTTTGGTTTCGAATCAAGCCAATTCCGAACCACTTAAAAATTAA
GAAACCAAGATCAACCAAACTTACTTCCACAATTTCTGGCAAAATCTTGAATATTCCATATATGTTATATTTTCTTTTAA
TTACATATTTAATGCATCCCTATTATTATGTTCGTACGTTCTCCTTATAAGTCATTTCATCTTGTTTCTTTTAAAAGTAA
AATTACTCTTTTTAATGTTACAAACTTGTGGATATTGTTCTAACCATTTCCAAAGCATAGGTGGAGTAAATAATGCAGAT
AGATTTGCAAAGTAACGGGTTATAAATCATAATCATGTCTTTCTGAATAACAAACCAGTACAAACACAATTGAGTTTGAA
GAACTTCGTATTAAAAAGTAATCATCCTTCCCATCTGTCCTAGCCTTGGTGGATAGAGTTATCTGGTGGTACCTGTTGTT
GCTGGTGGGAGATGTCAGATATTCCGTTGAATTAGTCAAAATGCGCAAAAACTAGCCCGAAAAACATGGTCACAAAAAAA
ACTGTCCAAGGCCTAGATCAATCTTATAAGAACATTTCTTAGATAAGTTAAGAAGTCCACAAGTCTTACTTAGACAAAAG
GGAACAATGAATCTCGAATTTCAAAGCTAGGTGGAATAGATGCGATCACCTCTAACCTTAACCAGAGGTCTCGGAGAATG
GAAGAAACTAAGATAGTGACTAGTGAGTGCTTGCCCATTAAATGAGACCTACACCGCACAAAGCCGAATTAGTTATTAAC
CCATTGAAACTTTAATACAACATCTTTTGATCCCCTGAGGGAGAAACCCCATATTGTACCAACATCTCTCTTTTGCTTCC
TTCTTAGGTCCTTTTCTGTCATAAGTCATATCATTTCTACTTCTTTTGAGAAAATCGGTTTTCAGGTATCTACCTAACAC
ACGATCGAGCCAAACTTTTCCCTAAAGGATCAAATTATGAAGAAATAATTAAATATAAGGAAGAAGTTAAAAAAAAGTTT
AACATCTACCATATATATAATTAAAAAAAATTTCCATCGAACCAACCCTCTACTCTACCTTGCTCCGCCCCAGATATACA
AATATTTAAACCAAAAGAATAACAAGAACTACATCCACATACTCCAATTTATCATTTATCAACATCAGCTACTATAACAA
AAAATGCAAAACAAAGAATTAATGGAACAATTGATACCTTGTCACCATTGTTGCGAATAAGAAAGTCACGATCTGAAGAA
CCAAGTAGCTTGATCACATCATGGCAATTCTCCCCTGCCATTGACCTATTAAGTCTCTTTGTTTTTTTTTTTGGTGGATA
GTAATAACAAAGTTTTGTAGTGAAAAAAAATAAAGACTTGGACATGCTTATATAGGCAGAAAAAAAGAAAAAAAACAAAC
AAAATTTCGAGGAAAACATGGAGAAAATGACAAAAAAGGGTCCTTTATGTTGAGGGTTGGCACAAGTAGCTTTATGTGTA
CACACATTGAACAATTAGGAGTCATTTGGTAGGTAGGAAGATATGTCGATTAAGTTTGAGATTTAGATTTATATTGTGAT
AAATTTATTTTAAACTTAATTGTGTGATATTTTATTAAATGTATTAAATTATAATTTTTATAATTTGTCCGAAGTTAATA
TTTTTATTTCATAAAATATTTAATGACTTATATTTGACGAAGGAAAAAAAGATTTAACCATAAACAACAATAAAATTTCA
TCAAATTTTTAAAATTGCAATTAGAAAGATGCATTAGACATTAAAACGATATAGAAAAAAATAGCAAAAACTACACACAA
AAATTATGCAATACTAATCACTTAAGAAACAAACAAAAAATGGCAAAAACTACAAAAGTTATATCTCTAAATATAAGTCC
TCGCTGTTTTCTTTTTATATATTTTATCCATCAAGCTTAACAGACGCAATTTAATAAATATATAATGGAGATTAAAAACA
TTAACTTTTGATAAGTTAAAGGATCAAAATATTCAAGTTATAATTAAAAAAATATTTTAAATCTATCCTCAAACGTAACA
TACCATATTTTCTTAGTCATATCTCTAATAGGGCTTCTAGAGTCTTCTGAATTAGTGATTAAGAAACAATAAATTTGAGT
CAACCGAGATAATTTTATCTCGGTCAAGATAATGTTATATATTCAACCTTGTATTTTTTATGGTCCTTATTTTTTTCTTG
ATGGGCAAGACATAATGGGAACAAGAAAGACGACTAGGAAGTGGACTAGCTGTTTGAGCGAATGTTTTATAGGCTCGATT
ATTTTTTTATTTTTTTTATGACAAAGGAAAACCCACAGTTGCTATTCTTTGGGTGTGCACAGGGTTAAACCCCTGCTCCT
ATGCAATAGTTCGCAAATCACATAAGAGAGGTAACCCGCACTAGACAAGCCCGGTGCGACGAGCTCGACCCAGAAGGTAA
AACCCCTTGCTTTCGCTGGCAAGAGATTTCGAACTTGAGACCTCCAACATAAAAATCCCAAGCCCAAGCCCAAATCACTA
GGCCACCCCGAAGGGTTATAGGCTCGATTAATTTAAATTTGTATTGAAAAAAATTATGCGGAAAGTGCTCTCTAATAAGA
ATTCTTTTGTACCTTTGAGTTAAAAACGAAACCTTTTGTTAAGAGACAAGCAATTCCATCTATTTAATAATTGTCCGAAG
AAAAAAAACTTAATTAGTTGATGAACAAAACTCAAATAATACAACTCCAATAATTGGATGGTATCACTTTATCATGAAAT
TCTCTCTTTATATTTTGTTGTTATATATTCAATATTCGATATTTAATTTGAGAGTCTCAGCTAATTGAATTTACACCATA
TAAGGTCTCTATTGAAAAAAGAAAATGTTTACGCCGAAGTAAAAGATGGATATAATGACAAAATGACCGGTTCCCTTATG
TTGAGGGTTGGTTCAAGTATCTTATGTGCAGGGGCGGCTCGACATTGTTAAAAATAAGACATGTGCCTTAGGCCCTCAAA
TTTAAGGGGCCTTATTTTTAATAATAATAGGCTATAAGTTTTATTTTTTAAGCAAATATTGAATACTATTTGTAGAAAAA
GTAAACTTTTCATGAAAAATGAATAAATTTGACATATTTTGAGTACTATATCTCATGAAAAATAATTTAAAAAATAAGAA
GTGTTATATTATCAATTGAAAACTAGAAGAAATCAATTATATAAAAGTTATTAATAATTTAAGTTTAAAGCCCCTTTTGA
TTTTTGCTTTAGGCCACTAACATGCTTGAGCCGCTCCTACTTATGTGTATACATTGAACAACTAAGGTGGCATGGTAAGT
GGAATATGCGAGTTATTTCAGAATTATAAGTTAGAAATTAGATTTATATTTTGTTTGATTGTTTATATAAATTTATTTTA
TATTTGATTTCGTAATATCCCATTAAATGTATCAAATTATAATTTTTAAAATTTGTCAGAAGTAAATTTTTTTTTGTTCC
AATCAAATATTTGGTAATTTTATATTTGTTATATTTGACGAAGGGCGGAAAATTTTTAATCATAAACACCAAGAAGATTT
CATTAAATTTTAAGAAATGCAATACAAAAATTGCACGAGGCATTAAAAAAGAGATAGAAAAGACAACAAAAATTACATTT
CAAAAAAGTTGTACCATAAGAAATAAACAAAAAAAATAGCAGAAATTACAAGTTATGTCTTGAAATGTGAGTTATCGCTA
GTTTTTTTCATAGTTTCCGTCAAACTTAATAGACACATTTCGTTATTAAATATTGGGAAAAAATATATCTCCAAACTATT
GCAAATGGTATGCATGTACTCTACATCATACTTTTGGGACATTGGTGCCCCTGCCGTAAAAAACTAGAGCATATATGCCC
TTCACTCTAACGGGAGACTAAATAGGTATACGTGGTGCAATCTTATCCGTCGATCAGATATTTAATAAATGTCGGGTTTG
TGGATAAGATTATGACACGTGTATGTCCGTTAGTATAAAGAGTATATATGTTCTAGTTTTTAGACGGCAAGGGCACCAAT
GTCCCAAAAGTATGACGGAGGGTATTTGCATATCATTTACGATAGTTTGGGGGTATGTTTGTCCTTTTTCCCTTAAATAG
GCATGGCAAAATACATAAACATGCCATTTAACAACTTGATCTCACCTGACATCTATGTCCTCCAACTTTGAATGTGCACA
AGCGACACTTAAACATGTATAAAGTTGAACAAGTAGACCCACGTAGAACGCCTTGCTATAGGAAGCAAATTGGCCGCGTA
GGACACCACACATGACACATATATCTATTTGTTTAACTTTATACAAGTTCAAGTGTCTACTTGTATACACCCAAAATTGA
AGGCCATGTTTGCAAACTGAAATCAAATTAAAAAGCACAGTTATCAAAAACCACAATTATTCAATATATAGTTAAATAAT
TATTTTGAACCCATTCTCAAATATAGCATACCATTAATTTTTATTACTTTTAATAAAAATTAGAAGTGTTAAACTTTTGA
TAACTTAAAAAGTCAATTTAATATCCAATTAAAGAATTACTTTGAACCTATCATAGTTAAAAAATTCTTAGTTATTAAGA
AACAATAACGTTATATTCAAGCTTATATTTGTATTTTCCTTATTTTTCTTAATGGGTAAGACATGATGGGAAAAAGGAAA
AGACGACTTGGAAATGGACTAGGGTTGAGTGTGTTTCACGGACACTATGTTTCTTAGAACATTCTTACATTAATTATCAA
AGAAGACTTTTTATTCGGGGTTTACATTTGTATTGAAATTGAATTAATTTAAATTCACATCAATTAAAACTCGTTTGAGG
AAAGTACTCTATACTAACTACTAAGAAATTATTTTATATCTTAAACTAAAAAATGAAACCTTTAATTAAGAAAAAAACAA
CCTCATCCACTTGATAATTTTCGAAGGAAAAAAGGACTTAGTTAGTCAATGAAGCCCAAAACGGAAAAGGTACAAGTCTG
AACTCCCTATTGGTTGGTAAGTGTTACTTCAACATGAAATTCACTCTTTTTACCTTTCTGCTATATATTTAATATCTGAT
ATTTATTTTGAGGGTTTCAACTCAATTGAATTTACATCATATAAGGTTTATTATAAAAAAAAAAAGTACCGTACCAAAGT
ATCAATAATTCTTTAAAAATCGATAAAATCAACCAAATCAAATTGACTTTCATTTTTACCAAATTAGATTGTAGATTTTG
ATATAAATTTATAATTATACACTATTATTTGATATTACTTAATATGACTTTTTAAAATTTTATTTTGATATAATATTTAA
TACCTATGAGGTCCTAACTAATTTTGATTTGGCTCGCATAAGAATTATTAAAGGAGAAACACTCCCTTTACCAAAATATT
TTATTTTTAGGTTGCTATTAATACAAAATAGAAAAGGTCTATTCACCTTTTTCAACAATTTTGTGGAGTTTAGAAATTGT
GCAAATGAGATGTTAGGGTCGGTGATGAGGTGTTAGGGAGATGTCTTCTTCAAATTGTCATATGCTTTGCTTCCATCCTT
TAATTTTGTTTTCTTTAATTTGATGGTATCACTATCACGTACGTATGTGACCACTTCGCTTAACAAGGAAAAATAATAAT
ATTGAAGCTACTAATTTTCTAAATATTTATTGTTTTGGCAATTAGATAACGTTTTATTATCAAGTGAGATATTTACCGCT
CAACATCACTAAATTGAATAGAATAAGTCCGACGTTAGTGACTCAAAGCATCGACACATCAATACTACCTTCTAAATAGA
ATAATTTGCAATTTGCACTCCTGATTTTTTCGTGACTTAAACCTTATCACATTATTTTGAATGATTTTCACTCTAATCTC
CTTAGTTTTTGCAAAATCATAAAAAAAATAAAAAAATCTCCTTTTTCAATTATTTATAAAGATCAAATAGAAAAAATAAC
AAGTTATTATATTTGTTAGGATTTGAAAACAAAATTAAATTTCTTTCTATTAATAACTTAATTGATTGTTCTGATCTTTC
TTTGTTAATATACATACAAAGTCAATAAAACAAAGACTGAAACAAACATTTTCATCAACTTATATACGAAAATTTCCACC
TAACAAAAAAGAGAAAAAAAAAGAAGAGAAACCCACAACATTTGAGTTAGCTTTTAATAACTTGCATAAATCAAAATAAG
GAAAGGTGTAATGGATTGATGGAGTAGCATTATCACTATTTAAACAAAGGAAACAATTGTTTGGCCAAAATGAAAGATAT
TTATCTTCAAAAAATTATTGTCCCACGAGAGAGATTAATGTTGAGACTAAAACATGAAAAAGAACTAGAAACGATGAATT
ATTCTTCATTTTAATGGAAAATACCACGGTAAATGACTTGTATTTAATATTACTTTTATTTTTAATTAAATCACTTTATA
TTTTTCCTTATATGTAATTCCATATTTTATTATTGTAAAAATAATTTAAAAAAAAGAGTTTTTTTATGATTTTGCAAAGA
ACTTAAAAGATTAGAGTGTAAATCATTAAAAATATTAGAATAAAATGTAAGTAACAAAACAGCGCATACATAAATAGGCA
AATCACAAATTATTCTTCTAAACAGGATAGAACTTGATGTATCAGGAATTCAGGATAGCATAAGGTGGCTCTGCCACTGA
ATAAGAGACTAGATATGTGGAAAAATAACGTACTTCGAAAGAAGGTTTTCAAAATTGACATACGTGAGAAGAAGATTATA
AAATAAACCTCACGCCCAAACCTAGATGTTCAACAATCTATCTCTAGAATTCGTTCACAAAATATCCATTCAAAGCTACT
GAATCAAGTGATTGGAATATATAGATTCGAATGATAATCTATTATGTGTTTAAGGGGAAACAAGGTGAAATAGCCAATCG
ATTGTGCTGGTAAGATTCCTCATATTTTCGAACCATTTTTCACTTCTACACATTCACCGCGCCGCACTGCCCATCGCTGG
GACTTTCAGTGTGATGGGCACTTCACCACACTGCCTATTTCACTGCTCCGCATCGCGCTGCCCCTAATTCCTGAACTCTT
AGTTCAATTTTTAAATGCTCGACTTTTAGTAAAACACTTACTATAACTTTTTATATGGAGTTCCAATTGGTGAATGGTTT
GAAGCGTTGGAACGGAGAATTCTTTAATCGTTCGGTGTCGGCATCTTTTCCTATCTCTAACTGATCGGTTAATCGGAAAT
TCATCTTCAGAGCTAAGTCCCAAGGAGGCAGGTTGGAATGTGGGGGCGTAGGTTAGCTTCTCGTCCTACGAATGATAGCC
CTTTGAAGGCCGCCAGGAACTTGGAGTTGGCTCCCACATAACGGATTGCTTGCTTACCAAGCCATCCTGGCTTTTCATTC
CTCTCCTTACGGTCAAGTTACTTTCACTCCTCCCAAACTCGATTTTCCTTAATTAGGATAGGTACCTCACTTCACATATG
AAATTAATGATGGTTCAGGTTGAGTTATTCCGAAGTTACAAAGTGTTACAATAACATTTGTTCAAGCACCCTCAATTGGA
TGATGTTGGTTGAGCTACGGGATCACTCAATAAACACTTACTTCTAATATCTCTTGAAAATTGTTTAATACTGTGGGTAG
GAAATGTGACATTGCTAAGGTTTTTGAGTCTTTTTCTGCTCTTGAACATCTGATCTCCACTTGAATGCCCGTAGTCTCGA
GGTAAATGTGTTTTTATCACTTCACTATAATACATTTTTACCTGGCATTGAGTCATCCTGAATTTAGTCACATTGTTCCT
AATTCTTGGCTGCACGAAGAGGTAAAATGTCGACAAGGCTATCCTTTCATGATCATTGTGGAAAATATGATCTTTGCGTA
TCTGGTATGTATCTTGATGAATTGGATGTAAGTCTTGTGTTTTCTTTGCTTTATAAGATGCTTCCTTTACAATATATTGA
AATTGATGAATTGGATGTAGTCTTGTGTTCTCTTTGCTTTATAAGATGCTTCCTTTACAATACATTGAAATTGAAGTTCT
CAATCATTTGGATCTTTCCTTTTTCTTTCTTATTTTCATACTATACTTTTTATCCTCATAAAGTTAAGAAGACCGGTTTT
TGGTTATCTTTGGTTACTGGTTCATTATGAAGACCGGGTTTTGGTTATCTTTGGTTATAGGTTCATTATGAAGACCAGTT
TTTGGTTATCTTTGGTTACAGGTTCATTATGAAGACCGGTTTTTGGTTATCTTTGGTTACAGGTTCAGATGAACCCAATA
GCTTTTGTCGAACCTTTAAAATTTTACATAGTTTGTATGTCACGAAAGGAAAAAATTAACTAAAGATTGCTGTTTTATGT
GAATCCTTTGTAATCAATTATACATATTGCTTTCCTTCTTGCCTCTGATCTGTATATTATTAGTTTTCCTGCTATGAAAA
TGTAGCTTAGCTTAAACGCTAGCTTTAAATTTACAAAGTCTGTTACTATTTGTGGTATTGTGGATTAACGTTCTGAAGAA
GCACCCAAAGAGTTATAAAATCCAAAGTAGTGAGACTAGCAAGTTCCATTCTCACTCTTCCTTCTCTAGTCGATTTGTTT
CATATCTTTTTTATTTCATTCAAATATGAGTTCCAGCAGCAATAAAGGAGTTGGAAAGCCTGGTAATGAATCAGAAAAGA
AGAAAACTACCTCCGAAACATTTGGGGTTGATGAGATAAATGTAGGTGTTGGAGATTTGGGCATCAAATCTGATCAAAAT
GATGAATGGCTTGTGTGTGCTAGGGAATCCAAGAACAACGACGGAAGTAGCAGTGCTGGGAAGAAGCAATGGATTCCTCA
GAATCCCACTTCAAAATCTTGGGGTCATTCAGATGTTATTCCGAAATTGGGAATGCGTAGCAATGTTGGATCATCCAATT
CCCCCGTTTCTGATGATGATGTTATGGCCCGTGAATCTGATAGGGAGGATGATGAATTGGATTTGCCTGATGATGACAGT
GATGAAGATGAATTTCTGAGTGGTGATCACTCAGATGGGAAAGAAATGAGTTTTGAGGAGCGCAGGAAAAGTCGTTGGTT
TAAGAAGCTTTTTGAATGTCTTGACAAGTTGACTAGTACTAAGATTAATGATCCTGAACGACGGTGGCACTGCCCTGTCT
GCAAAGGTGGTCCAGGTGAAATTATGTGGTTTACAGGGTTGCAATCATTGGTGCTCCACACAAAAACGAAAGGTGGATCA
AGGATTAAATTACACAGAGAGCTCGCTCAACTTTTGGCGGAGGAGCTGCGTTTGAGAGGAACTACTGTGGTTCCTGCAAG
TGAAGTGTATGGACAATGGGATGGTGTTGAATATGAAGATAAGGAAATTTTGTGGCCACCGATGGTGATTATCATGAACA
CGGCGCTTGCGAAAGATGACAATGAAAAGCGGATTGGAATGGGAAATCAGGAGCTACGCGAGTATTTCAGCTCTTGCACT
CTTATCAACTCTGTTCGACATTCATATGGTCCACAAGGCCATCATGGCATCAGTGTATTGATCTTTGAGGCCACTGCTAT
GGGATACATACAGGCTCAGGTTCTCTGTGAACAGTTTTCTGTAAAAGGAAGAGATAAGGATGCATGGGAATGCAATCCAG
TTCGCTTTTATCCCGGGGGAATACGTAAGCTTTATGGTTACATGGCAGAGGAAAAAGACATGGAAAACTTCAACCAACAT
TCACATGGAAAAGCAAGGTTGAAGTTCGAGATGAAATCATATAATTAAACTGTTCGAGATCCAGCGATGCAGATGCCGGA
GGATAATCAACAGCTTGTATGGTTCAAGACGGAAGCTGCTAAGAACAAAAAATTATCTAAAGCTCTTGAGGAGACTCTTA
CTCTGGTGAGTGAAAAGCACCGTCAGACAGTGGAAGAGAACAAGATCATTAGGATGAAAATGAAGATGCACTGTGAACAG
AACAAGGAAGAGATGGAGTCTCAACAGAACTTTTTCAAGGATCAAATTAACATGTTTCTCAATGCCGGGACTGCTGAGGA
GGACAAATCTGAGAAGATACAACAGGAGCGTTGTGAGATTTTCCAACAATCTTTTGCAAATGCTTTCCCAACGATTGAGG
ATCATCGAGTTAGGGCAGAGAAAGCTGAGAATTTTGTCAAACTTCAGGACAAAGACATGGAGGAGTTTGTAGCTGAGAGG
GAAAATCTGATTAGAGCTCATGAAGAGAGGAGACCCAAACTCTTGGACGAGGCATTGCAATTGAGAAGAGATTCGGCTTC
GAACTGGCTAAGCTTGTGGAGAAGTTCTCCCCAAAGCAATCTAAGCAGGTTTAGAGTATATTTCAGCATTAAATTTCTTA
TCATGTGTTATGCTGATGCTAAAGAAATAATTTTAGTACCTATATTAAAATTTATCAATTAATATATGCCTTGAACTTAT
GATGTTTTATTTGTTTTTGGGTTTTGAAATCTGTATGTCACCTTATTATGATCACTTAAATGTGTGGCTTTTCTTGATAA
TTGAAGGATTTTGCAGTATATCTTTGCTAATTCCTTTCTGACTTTACTTAGTCTACCAAAATTTCTTTAGATCAACTTGG
TACATTGATTAATACAAGTATACTTGTTTCTCCTATAATTTGTGAAATCAGATAGCGTTTATGATCGATTTACCTACATT
TGAAAAAAAAGAACGTTGGACTTAACCTCTTAAGGTAATTTAGATTGAAGATGCTGCCTGCTTGGTTGGTACTTATGTTG
CAGCTTTATTTCTAGAACTGTAATCATCACTTACTACTCTAGAGTAAAAATAATAAATTTACCAATACGTGAGGAAGATG
TGAATTAATACATCAGATAACACTTTGACGAATGACTAAATGTAATTTCTTGTAAGTTATGAAAGAATACTGTCAATTAC
AAAAGTTAAACTACAAACTTTGGAGACATCAAACCAACAGAATTAACATCAACACAAAATACGGTCTGTCAGTAGTGCTT
TTTTGATCCTACAGAGCTGTCAATTGCAGAACGCTCTAACTGAAGGCTAACAAGATTGGGGATTGGGCATCAACAGACAG
CTTAAAGATACACCTCGATAGCTTCAAATGTGTCAATGTTGTAAATATGTTATCAGGCAACACATACCATCTGCAGTACA
TCTTAACATGAATTGAGGGGTCTATAAAAAGCTGCCTTAGTGTACTTTGAAATAAGGAGTTTTTTTCATCAAAATGTGCA
GCCTTGACAGAGTTTTTGTGAGAATTTGAATGAATGGGGACGGTTTGTATAGGATTGGAATTTGGAACTACAAATTGTTG
AGAAAGGAGAAAAGTATTAGGGAAATGGCCAAATGGCTGAATTAAACGGTAAGTAATATATACTCCTCTTGTCCCAAAAT
AAGTTTCATCATAGGAATTCAAGACAAAATTAGTATGTTTTTTCATCTTTACTCTAGTGTTAAAGAACTACTATACTTCC
AATTTATTATTTTCATTAATGGGCGTGAAATGAGCTAAAGTGACACTTATTTTGGGATGAAGGAAGTAGTAGTATATAAC
TTGTATAACTTCTTCTCGTTCACAACGCCGTGTTGCCAAGTGTCCCCCTTTTCTCTTAAATATTGTCGCTATAAATATGG
GAACTTACTACTTGCTAATAGCCACATTCTATATAGATATATATATATATCTGTAGAGAGAGAGAAAGAGAGAGAGAGAG
AGATGGATGATGGTAATCTTGTTGGTTCAGGAGATGGAGGATTTCATAGCTATCGTAGATCCCCACAACCAACCCCTGCC
CGTTCCCCTTCACCTGGTATGCTACCTAGCTTCTCTTTTACTTCTACAAATGCATTCTCCTTCCGATGGAACATCCGTGA
AACTTTGTATTTGCTTTATATATTTGATTTTGATATGCTTACTCGAGTCGAGTGTCTCTATTAAGAACAATCTCTCTACC
TTCACAAGGTAGGGGTAAGGCTACGTGCACATCACTCTTTCATTGTGAAGAGGATCTTGTTCTTTTCAGGAGAGTTAATT
ATTGTTCTTTGACCCAATAGTTTTAATCCATTCCTCGGAATTTTTTGTTCTCTTTTAGCCCTGTTGAATGTGTATATATA
TATCAGTTGATCTGGTAAAAATGGAGAGCTGCAACTTGTATACGTTTCTTAGCTTGCTGTATCATCATCTTTAATTAGCT
AAGGACTATATATGCATATTTTTTCCATATATATATATATTTGCAAAGCTAGTTTTTTATATATCAAAGATCAATGGATC
GATTCATGGTAATGGTGATTGATACGGCCATTTCTGGTTTTCTCTTGAAACTGTATAGACAAAATGGAAACAAGTGGCAT
ACATGCAAACTTTTTAACCTATAGTATGTCCTGTCTACCCTTTTTTTACGCGTGTCTCCCCTCGAAAAACAAAAATTAAA
AGAGAGAGCGAGAAACATACTGTCTAAAGATAGCAAGTTTGAGAGCCAGCTAGTTGTATTGCACAAATTAAAGGCTTTAA
TTTTGGCATAAAAATTATCTTAAGATCTGAGGAGATCTCCTATATACATATACTCTGCTTTTTCCATAAATTAAAATACA
TTTTTTAAGAAGTTAATTAAAATGTAGCTAGAATTTCTTTATCCATAGTTTAAGAAGCATAGCATATAAACTTTAAGAAC
AAATAGTACTACAAATATAGAATATATGAAAACAGTGGGTAGATTAGTGTCCGTTACAATAAAATTGTCATATTCCTATA
TCAGAGGCAATTTTGGATATATGTGAGGGTCAGTTGAAGATCAGACAAAATAAGATAGATGATGAAAACTATATATGAAG
CATTATATGTCACTTTAATTAGTTTGTATTCACACCGGCCATATTTTTTGTTGAAATAATATTTGTTTTGGTGTTTCTAT
GAATATTGTCCAAAATTCATAGTGCTGTCTTACAGTAGTATTACTCTCATATCCATCTAATAATTAGTGAAACATATATA
TCTGCGCGCCATTAGTTTTGTAATTTCTTCAATACTTGAAAATGTGATTTGATGAAAGTAGACGAATATTTTGATGATAT
ATACAATACTTCTTTTTCATTTCACTCTGATGCTTTGTTGTTGTGTAAAATTAAGATATGGAGATGAGCCTGGAACTGCC
TGCTCATCTCTACCAGACAATTGCTGCCAATGCAGAACATTATGAACGCACCATTCGGGAGCAAGACCGATTCATGCCAG
CAGCAAACGTGGTCAGAATCATGCACAAGATCCTTCCTCCCCATGCCAAGATATCTGATGGCTCCAAGTTGATCACCCAA
GAATGTGTCTCTGAGTTCATAGGCTTCATAACAGGCGAAGCCAACGATTGTTGCCAGCGTGATCAGCACAACACCATCAC
CGCTGATGACGTGCTTTGCGCCATGGACAGGTTTGGTTTTGATGACTACGTTGGAACCTTGGCTTTGTACTTGCATCGTT
ATCGTGAGTATGATGGTGGTCGTGGATCCACGAGAAGGGAGCCTTTGTTGTTAAGGCGTTCAATGGTTAATCCAGCTTCA
GTCTACAGCATCACGCCCTATCAGGGGGATGCATCAATTGGAAACACTTCTCAAGGAGATGCTGTGGATATTAAAGTTGA
GTCTCCTGTGAAAGAAGCTAAGGAGTGATCAGTTTTTCTGCTGAAGGAATTAAGCTGTTGTTGAAACTTCAACAGCAGTG
AAGAAATTAGACTATCTTTTCTCTGTTACCTAATTTGCGACCTATTGACAATCTAGGATTATTCTTAATTTTGCAAAGTT
TAGGAATGTTTCTTTCGAACTAAGTGAGCCAAATCATGGCCCCTCCAATTGTCTGTTTGTTTGTCTATTTTCAGTATTCG
GTTGGCGATTGCTTGTGACTTCCATTCGCGAGTATATGGAAAATAGTATGTAATGGAAGCTTTTGAAACTTCAACTCTCA
TGAATGCTCTGTCTTTTAAACTCATGCTCTGCTCGCTTTTTCCCATTCAATATCCTCTATTTTAATCTCATGATCATCTT
TCCCTTTCGTCTCTTCGTCCCATTCAAAGAATTAAGTTTTCCAGTCTCATATCTCCAAGTATTTCAGATATATCTCTATC
ACATGATTGATGAACAGAGTGTTTTCATAATTTTCTACACAAACCATATAGTGAAACACATTATTGGCAAAGAAAAGAGA
ATGTACATATCAATACATTACATAAGACCATTTTGTTAAAAATATTTTTTATTCCCCATACATATTGGCAAGTATCCCTA
TTTAAGAAAGTGTCCCTTTTCTGAAAATACTATCAGTTGTGGGTAAGTATTATTATGGCGGGGCTGGAAAACAGGTATAT
TATTGTTGTAAAATATGATCAATATACTATGAGAAATATAGACCAGAGATATGGAGAGTAGAATGTATAGATCATCTTAT
TTAAATGTCTTTATATCTCTCAAAAATCGGTGAAAGAACAACCATATATATAGGCTGAAAAGTCACTCCAAAGGTCACCT
TGTTAAGTGTAATAAATAGATGCATTCAAATAAAAAATGGTTCATAGAACCTAAGGAATATACATACACGAATATAAGTA
GTTCATGTATTGAGAATACGAACAAAATCACTAATTCAATGAATTNNNNNNNNNNNNNNNNNNNNNNNNNNNNNNNNNNN
NNNNNNNNNNNNNNNNNNNNNNNNNNNNNNNNNNNNNNNNNNNNNNNNNNNNNNNNNNNNNNNNNNNAGTCTATGAGAGG
TAGCTAGTGATGTAACGAAATCAACAACTATTGGTGATTTACCTAATGACATACTTCATAGAATACTAGAGAACATGCCC
ATCAAAGATGTCGTAATAACAAGCATTTTATCAAAGCAATGGCTACATATATGGTCCCCACTGTGACATTTTGTGTTTGA
TCACCTGTTCTTTGATCATGTTGGGGCTTCTGCTGCTAGCATAATCCGTAAAATTCTAATACAACATACTGAAAATATTT
GGGGATTCCATCTTATATCGAAGTCACACACACTTTTACAGTCAGATGTGGATCAATTCATCATGTTTGTCTCGAATCAT
GGTGTCCAGAAGTTCACTCTAGCTATGGACACTGATGGAAAATATGTGTTGCCTGATAGCATATTCACTTGTTCAACGTT
GACACATTTGAAGCTATCGAGGTGTATCTTTAATCTGCCTGTTGAGGCCCAATTCCCCAATCTTGTTAGCCTTCAGTTGA
AACTTTTTTCAATTGACCGTCCTGTTGGATCAAATAACGCAACTCTTATTCTGCCAATGCTTGAGACATTGGAGTTAATG
TGTTGTTTTAATGTTCATTCTGTTAATTTGGTTTGTCCAAAACTTGTGAACTTGTCTATCCTTACCATCTATACAGTTAC
GTTTCAGTGTTTCAATGTGAATCCATTCTTCGAAAGGATTAAGCACCTCTGCTTGGATGGCTCATTCCTAAAGGCGAGAA
TATCAATTAATACCTTGCAGTTTTTTTAAGAAAAAATTGCTATACTAAGTAATCAAATCTCAGATGTTAATTTTTCTTGA
TGTTTTTTCAGAACTTAGGATCGGTTCCTGCGACAAATAGGCTTGATGTATCACTAAACTTGCAAAGCTTGAAAATTTGT
GAATTGAAGATTTCTGTTAAGTGTTTTTCCTGTCTACTTTGCCTACTGCAGAATTGTCCTAAGCTTGTTGAACTCGACAT
AGATTTACTTGAGAAGGTAAGACACATATCGTGAATAACAAGTGTTGTGGTCGAGCTACACAGGTTCAAAAGCTGTAGAT
TAAAGTCCATCAGTTAAACATTGTTTACCGGAAAATTATACTGTGAAATACATCTAGTATTACTTTGTATACATAATTGA
ATCTTGCATACCCTTGGTGAAATTTCTAATTTCGTGAATGATTGTATTATATATCTTATATGCAACCTTCATTTTCCTTA
TACACGGAGTTGTATTTAGTACCTCTATTAAATATTGAACAACTTTAGCGATATTTTTTGAGTTTGCTATTAGGTATAGT
TCTATGTAAATGTTATCTGTATTGACTGATTTTGTTCTATATTGTTGTTTCTTTTAGGTTGATGCGACACAAAATCACTC
ATCAGAACTGTTCTATTACTTGAAGGCACATGACCAAGTGATCAGTGAAGCTCTGAGGACGATTCGAACAGTGAGGTTAA
GGAAATTCAAAGGGACAGCTATTGAAATGTACTTGGTACAAGTTATCATTGATAATTCTCCAAATCTCAAGAGGATGAAC
ATCGAAACAGAACAAGAAAAGTAGTAATGCCAAGTGAATTGATTTATTTCATATTTAAATTGAATATTGAATATAATCTG
CATATATATTGGGAGTCTTTGCATAATTTCACCCCTTTTTTTTCCGCTTGTAATCTTATCGATTTGTGAAATTAGATATC
GTTCATGATCGAAGTGGACGTTGAACTTAATTAATTCAACCTCATAAGATGATTTATGAGCTCTGAGCATTCTCCAAGAT
CATACAAGGAGACGAAGTCTCAATCCACAACCGATGTGGATTTTAGTAGTTCATCAGAGTACTATCTGATGTATTTATTC
ATATCTTCCAAACGAGTTGGTAAAAAAATTTCCCCAAGAGCAATAGCAATAACTACGCCACTTCAATCTCAAACAATAGT
AACTAAAATATTTAAGAAGATTTGTGTAACATCCGACAATTTGAAATAACTTTGAAAAAAAAAAAAAAAGCTTGAAATTG
GAAATAGTCATTTTTGGAAAAATGTGAAAATTTCAAAATCTGGAAAATTTGGCTAAGTATGGAAAATAATGAGTTTTTGG
CCAACTTTGAACAGTTATAACTCCTAGCTCAGGATGATCTAGGTGTTGTTCCAGTTATTTTTGCAAAGTACGTGGAATGA
TCTTTCCAACGCCATAAAGTTTGCTCGTTTCCGAGTTCGTATGAGCGAGTTATGCCCTTTGAAAGTTGGGCAGTTGGCAG
GAAATCTGTCCGGAAATTGTAAGGGTATTTTGGTCTTTTCCCTAGCCTTTTCTTTCGGATATATATTAGTGTGTTAGACT
GATTTTTTATCAGTTTTCCTCATTTCAAAGAGTGAAAGTAAGGGTTTGAGAGTGAAGAAGAAAAGAAGAAAGTTTTCGTC
GAAGATCGTCGTGGATATCGTCGGGGGTGATCCCTTTTAGGTATGTGAGTTCTTAGTGTGGATTGATCCTTTCCCCCACA
CGCCAAACTCATTTTATTATTTTGAGAAAAGATTGGATAAGTTGTTGAAGTTGTTGGGTTGTGTTGTTGATGTTGTGGTT
GTGTTGGTTTAAGTTTGTGGTTGTGTTGTTGAAGTTTCTTATTGGTTTGGTGCATGTTCCCGGATGGAATTATGAGTTGA
ATTTAGTGTATATAGAGGGTTTTTAATGATTCTAAGTGATTGGGGAAGAAACCATTCAATTTTAGGCGAAATAGGGTGAG
AAAACGAGAAAATGAACTTGCTGAAATTTCTGGGTTGGGGCCTGGCGCGATGCGCCTGCCAGAGCACCCCAAACTCACCT
CTGAAGTTTTAGGGCTGGCGCTCCGCGCCTTGCAGAGCGCCAAGGACGCCAAGACTTCTCTTTTATTCCCCACTCTCTCA
TGCATGTTCCTAGGTATTGTACCTATGTTCCCAAGTTGTTTCCAACACTCCAAGGTATGTTTAAACATCAAGAACTCATC
CATATCATGTGATCAAACACCTTGAATTCATAATTCCGATTCAAGGAAAGTTAGTTTCCAAGTTAAGTGAAGTTAAGGGG
TGAGTCTATAAGTTCAAGAAGGGAGTCAAGCAAGTTTTAAAGTTAAGTCATGAGTTTTTATTGAATGCTTAACTTCATTA
TTTAAGGCTCAAGAGTTTCAAGTCAAGTAAAGAGTTAAGTCAAGTTTCAAGTTAAGTCAAGTAAAGAGTTAAGTCAAGTA
AGAGTTTCAAGTTAAGTCAAGTAAGAGTTTCAAGTTGAGTCAAGAGCATAAAGTCGAGTTCATTTCTCGAAAGTTATTAG
GGAATTATGTATTTCCCAAAGAGGTTTTTAAATTTTTTTACATTTGAGTAAGAAAGGAACATCGATTTCCAAGAGAGCCT
TTGGGCTAAGTTTTGAGTAATTATCTCAAATAAAGAAAGATGTGTTTAAAACACTTATGAGCTAAGTATTTTTGGGAGTA
GTCTTGAGCACCGAATTGGAGACACGAGTTCCTATAAACTCAACTCTCCATAAGAGCCATGTAGCCAACATGGGAGTTAA
CGGGTCATGCTTTTTAGATGAATCCGTAAAGTTAAGCTAGTGGATCCACTTGGTAAATTTAGCTTCCTATATCACGGCAA
GGTATAGGATGGTCCTCGGGCAACGTGAGGTAAAACGTTGTATCATTAGCTTCCTATATCACGGCAAGGTATAGGATGGT
CCTCGGGCAACGTGAGGTAAAACGTTGTATCATTAGCTTCCTATATCACGGCAAGGTATAGGATGGTCCTCGGGCAACGT
GAGGTAAAATGTTGTATCATTAGCTTCCTATATCACGGCAAGGTATAGGATGGTCCTTGGGCAACGTGAGGTAAAACGTT
GTATCACCACTAGGGCTCATAGTGGTGATTGTCGATTAAAGAGTCTTCCACTAAAGTTATATTACTTTTATATAAGTAAA
GTTGAGTTGTTATTGTTTTATCTTTAGCAAAGCTAAGTTGTTTACACTGTTTCACAAGCTTTATATATTACATGTGTCTT
ATTGCTTTATATATTGAGTTCAGTTATTCATGAGTTGAACAGAGCCAAGGTAAGAGTTCTTTTGTACTCTTTTCAAGCTT
GAGTTGTGGTTTAGCTTTCTAACTCGCATACCCGTACATTCAATGTACTGATGCCAGTTGGCCTGCATCTTATTATGATG
CAGACACAGGTACCCAGGGCCAGCATCCGGTTCGCCGTTGATCCAGTTAAGTACTTCAGAGTCAGTGGTGAGCCTCTTTG
CATTCCGGAGGACTCGGTTATTTTGTTCTCTCAAGTTTTGTTTTATGAGGATGTCGTGGGGCCTGTCCCAGCATCCTTCT
CAGTATTTTAGAGGCTTCATAGACAGTCAGTCAGTTGGTTTGGAGTCTCTCATCTATGTATATATGTAAATATTCTATTT
TGAGACTCGAGTTGCCTTTTTGGCCAGATGTTATTTTAAGCAGGTTGTTTTAAAAACCTTGCATTGCATTGAGTTATTCC
GCTGAGTTAAGAAAGCTAGGCCAAGGGTTCGTTTGGGGGTCAGCGATGGTCTTCGAGTGCCAGTCACGTCCAGGGTGTAG
GCTCAGGGCGTGACAATTTGTACACTTTAGAAGATTAAAATTAATGCAAGAACCTACATAATTGCGTATTTTTAATTTAT
ATTGTAACTTATTCTACTGAAATATTAATTTTTTTCTATCATAAGACATTTTCTTAGATTGCTCAAACTCTTAACAAAAC
ATTTTAAGATGTATTTTTTCATCTTATTAATACTAAGAGGATTGTAACTTACAAAAATTTTCATCTAGTTTTCAAACATC
TAAATTTAAAAATTTAAATATTAAATTAAGCTAACATCTAAATCTTGGTTCCAGTGTTGATTTTGAGAAAATATCTACTC
TTCTACCATAAACAACACGTTTGGATAGGAAGAAGAAAAGGGGAAACACGCTATGAGCATTTCATTATTGTGAGAGTTAG
TTTACATTGCACTATACATACATATATATAGCTAAGCTACAGTCTAACTAACTAATGTATCAACCTATCACAAATGTACA
GCTGTCACATAGTAACAGAATTAGTTATATCTAATTACTCTTATCAGCTAACTATTCAGAACTGTTAGCCAACTAATCAG
CATGGTTAAGTGACTCCTTTCTCAATACTCCTTCTCAAACTAGGTGTGGTGAAAACATTCAGAACACCAAGTTTGGATAG
CAAAAAATCATGCTGTAATCTTCTTAGAGCTTTAGTCAATATATCTGCTTGCTGATCTTTAGTAGGAATGTACAATGTGC
TGATCAGTCCTTGTTGAAATTTTTCTCTAATAAAGTGGCAATCGATCTCTATGTGCTTGGTTCGTTCATGGAATACAGGG
TTTAAAGCAATTTGAATTGCTGCTTTACTATCACAGAACACACTGACTGGCTGTTTAATCTTAATGCCTAATTCCTTCAG
CAAATTTGTTACCCAAACAATCTCAGCTGTCAGGTAGGCCAAGCTTCTGTACTCTGCCTCGACAGAGCTCCTTGAGACTG
TGGCTTGTTTCTTGGATTTCCAAGAAATGAGAGAGTCTCCTAATTTCAACAAGTACCCTGTTACAGATCTTCTGGTATTT
GGACATGCAGCCCAATCAGCATCACAGAAACCAGTTAGACACATATCCTTTTGTGAAGACATGACAATTCCCAAGCCTGG
TTGATTCTTGATATACCTAAGGACCCTAAGAGCTGCTTGCCAGTGTTGGACTTTAGGTCTTTGCAAGAACTGACTCAAGG
TTTGTACAGTGTAGGCAATATCCGGCCTAATAATAGTCAAGTATAACAATTTACCAATCATTCGTTGATACTGAGAAACA
TCATGAAACAACTCCTCCTCACCACAGCCTTCTGCAGAAGCTGTAGTGAGTTTGATGTTGCACTCTAGAGGAGTAATAGC
TGGTTTACCTGCAGTGACACCAGCTTTAGCCAATAATTCCAATGCATACTTTCTTTGACTCATGAGAATGCCCTTTTTTG
ATCTGCTGAATTCAATCCCTAGAAAGAATTTCAACTCTCCAAGGTCTTTGATCTTGAACCATTTATGAAGAACCTCCTTA
GTGTCTTGAATAAGTGTTGCATTGTTGCCTGTGATAAGAAGATCATCAACATACACCAAGATGATAACCAAACCAGCACC
GTGTCTCTTAGTGAATAAGGAATAATCCAAATGACTTTGACTATATCCAGATTGCAATAATGCTTCTGTAAGTTTGAAAT
TCCACTGCCTTGAGGCCTGCTTGAGGCCATAAAGGGATTTTACAAGTCTGCATACCACAGGTGGTTGTGTGTGATCTGGT
GCTACTGAAAGTCCTTTAGGCAATTCCATGAACACTTCTTCTGTGAGATCACCTTGTAAGAAGGCATTGTAGACATCCAT
TTGATATAAACACCAATTTTCTGCAGCAGCTAATGCAACAATGGTCCTTACTGTCACCATTTTTACTACTGGTGAAAAAG
TCTCCTGATAATCTATACCAGCTGTTTGGCTGTAACCCTTTGCTACCAATCTGGCCTTATACCTTTCCACTTCACCATTC
ATTTTGTATTTGATCTTAATAACCCATTTGCACCCTATCACAGGCTTACCCTGTGGCCAAGGAACTAGGTTCCAAGTCCC
ATTATCTGCAAGAGCTTGAAGCTCCTGTTGCATTGCATCTATCCACTTTACATCTTGCACTGCTTCTTCATAAGAATTGG
GCTCAGTAACAGCTGAAAACTTACTTAAACAAGCTGTGTATTCAGGAGATAGACTTTGATAAGAGACATAGTTAGACAAG
GAGTGAGGCTGTTGATCTTGCTGTACTGTCTTCTTTGTAGTAGTCACATAATCTTGATGCCAAGCTGGCTTGATCACAAC
TCTGCTGGATTTCCTTATAATAGGAGGCATGATTACAGGTTCCTCAACATCATCCTGTTTCCTCTCACTAGTGCCTGCAG
GTATGATTACAGGTTCCTCAACATCATCATGTGTCCTCTCATTAGTACCTGCAATGGCATTGTGCATCATTCCATCATCA
CTGTTGTCATCTATCATGGTAGGTATTACGTGAATGTCAGGTGCATGATTAGTTATGGCATCTAACTCTGATAGCTGGGA
AGTGTCAGGAAACAAATTTAGTGAGGAATCCTTGTGCAAGGACTTGAATAGGAATACTGATTCTTTGAACACCACATCCC
TATTGACCAAGAACCTTTTATCAGCAATATGATAGAGAAGATAACCCTTTTGAGTGAGTGAATATCTCAGGAGAACACAA
GCATCAGCCCTGGCAGAGAATTTATCTTTTCTCTGAAGTGAGGTAGCAAAACATAAGTAGCCAATGGTTCTGAGATGATC
TAAGTTGGGTTTTTTNNNNNNNNNNNNNNNNNNNNNNNNNNNNNNNNNNNNNNNNNNNNNNNNNNNNNNNNNNNNNNTGA
TGGCCCTTGCTACTTCTAATACATGTCTATGTTTTCTTTCCACCACTCCATTCTGTTGTGGAGTGTGGGGACAACTACTT
TGATGAATGATGCCCAAGGACTTAAATAATGTATTGCATTCAACATTAAAGAATTCACCTCCATTATCTGATCTAACAAT
CTTTACACAACGATCAAATTGAGTTTTAACCATTTGAAAGAAACACCTTAAGACTGTGAAAACATCAGATTTCAATTTCA
GCAAATACAACCATGTGATTCTGGAACAATCATCAACTACAGTTAGAAAGTACTTGTAACCAGCATGAGTATTAACCCTA
TATGGACCCCAAACATCAATGTGAAGCAAGTCAAATACAGAACTACTTCTAGTAGATGATACAGGAAATGAAAGTCTTGT
TTGTTTAGCTAATGGACAGACTAAGCAATCATTGACATTACTATCTGCAGTGGGCATCAATTTTCTCAAAGTAGAAAACG
AAGGGTGACCAAGTCTCCTATGCCATAACAAGTGATCCTCCTTGGTGTTTTTGAAATTCATTAACTTTGCAGTAGTAACT
TCTGCATTATGTTCAACCTGAGCTGTCACAACTTTATTCAAGTGGCTTCCATCTTCAACACCTTTATTCAACAGAAAGTA
AAGACCTCCAGTCTCCTTACCAATCCCCTTGACCTTCCCAGTTGAAAGGTCCTGGAAAACACAAAACTCAGGGAAAAAAC
TTATTGAGCAATGAAGTTGTCTGGTCAATTGAGACACAGAAAGTAGATCATAATGGAAGTCAGGTAATACTACAACATTG
GTCAGTACAGCACCATTACCCCAATTGTAACTACCAATATGGGATATTAAAGTAGTGTCACCATTAGGCAATTGTACATG
TGTTTGATCACCTTGTTCTAAAGCTAATATATCAAATAGTTTATCTAGAGATGCTGTAGTATGCTTTGTTGCACCAGAGT
CCACTACCCAATGCTTTAGTTTAGTGCCTATGGAAAACAAATTATTTGTACCTGCTTGATTAGCAGCTGGAATATCATTG
TTCTCCTTATTCAACATCCTGAGGAGCTGACTATATTGCTCTTGTGTGAATACAGGAGCTGCTGGTCCACTGCCAGAATT
ATCCTCAATAGCATTTACATGAGCCATCCTATTTCCATTTCCATTGCTGCCATATCTTGCAGGAGGTCCAGGTTTCTTCT
TAAATTTGTAGACAGGTGGATATCCAACAACCCGATAACATGTATCTTTAGTGTGCCCTTTCATCTTGCAGACATCACAT
AGTAAAGTATAATCCCTCTTCTGCCTATAGAATGACTGTTGTTGATTAGGTCTACCAGCATACAATGTAGCTGAAGTGGA
AGCACCAACATCACCTTCAAATGATGAACTACTACCAGCAAATTGCCTTTGAGAGGTAGAAGCACCTACATCCTTACCAG
CATACAAAGCTGTAGGAATACCTAAATCTCCTCCTGAGTAAGAACCTGCTCTGATACCACGAGAAAATATCTACTCTTAT
ACCATAAACAACACGTTTGGATAGGATGAAGAAAAGGGGAAACATGCTATGAGCATTTCATTATTGTGAGAGTTAGTTTA
CATTGCACTATACATACATATATATAGCTAAGCTACAGTCTAACTAACTAATGTATCAACCTATCACAAATGTACAGCTG
TCACATAGTAACATAATCACAGTAACAGAATTAGTTATATCTAATTACTCTTATCAGCTAACTATTCAGAACTGTTAGCC
AACTAATCAGCATTATTAAGTTGTTTCCTAGTCTTTAGGCAATAGGAGTAGTGGAGTCAGTTTTTATATTCAGAATTATT
AGGAAAGTAAACGTGTTTTTTATTTATAATATTTTCTATTTAAGGACTCTAGTAACTGAGTATTTAAGAGTAATTAATAC
AGAGAAAATTTCCACACTTGCGAGTCTTTTCTTTTCATCTTTGCTGCAGTTTATTTTCTATCATTTGGTATCCGAGCCAG
AAAGTTTTTTCTTCTTTTTTGAAGTACTATTGCAGCAACAAAAGATGGCTTCTGAAAATTTTGTCCAGGCCGCTATTCCG
CGCTTCGATGGTCATTACGACCATTGGAGCATGTTGATGGAGACTTTCCTTAGGTCCAAAGAGTTTTGGCCAGTTGTCAG
TATTGGAGTGCAAGAGCCAGCAACTGGTACTGCCTTGTCGGAAACACAAAAGGCAGAGATGGATAGTCTAAGATTGAAGG
ATCTCAAAGCGAAGAATTACCTTTTTCAGGCTATTGATCGCTCAATACTGGAAACCATTATTTGCAAGGATACTTCCAAA
CAAATATGGGATTCCATGAAGAAGAAGTATCAAGGAACAGTGAAGGCAAAACGAGTGAAGCTTCAAGCACTCCGTGGTGA
GTTCGAGACTCTACGTATGCAAGGTGGTGAGTCGGTAACAGATTATTTCTCTAGGACGTTGGCTATCGCAAACAAAATGC
GAATTCATGGTGAAAGACTGGAGGATGTTACCATTATTGAGAAAATACTTCGCTCAATGACAGCAAAGTTCAATTATATT
GTTTGCTCCATTGAAGAATCCAAAGATATCGATACTCTTTCTCTTGATGAGCTGCAGGGTTCTTTGTTGGTTCATGAACA
GAAAATAAACCAACAGGACAAGGATGAAGTAGCATTGAAGGCACTTCGAAAGGTACAAATCAGGAGAAGATCAAATGGAA
AGGAAATAATCGGCACCAGAAGAAGGAGAAGAGCAGCACTGCAGATTCCCAGGAAAAAGAAAAAAGGAGTGACAAGTCTC
AAATTGAATGCTATCGATGCCATCGATTTGGACAATATCGATCTGAGTATCGCACCAATTTAAATAGGAAGAGTGGTGGC
AGATCTAACTTTGCAGAAACGAAGGAAGATGTGGAAACAAAGGGAGAAGAAGAGGAGATTTCACTTTTAATGGCATACAC
TGCCAAAGAGAAAGCTTCAAATGATGTATGGTATCTCGATACAGGCTGTAGTAATCACATGTGTGGTCAGTTAGAAGCAT
TCTCAGAGCTGGATGAAACTTTCCGAGATACTGTGAGATTTGGAGATAATTCAGTGGTCTCTGCCATGGGAAAAGGAAAG
GTACAAGCCAACTCCATTCATACCATTAGTGATGTGTTTTTTGTCCCTGCGTTGAAGACAAATCTACTAAGTGCTGGGCA
ACTTCAAGAAAAGGGATATGAACTTAATATCAAAGGTGGAGTTTGTAAGATACGAGATTCTCATTTGGGGTTAATCGCAC
AGATTAACATGTCATCAAATCGCTTGTTCCCTTTATATCTTCACAACTCCACAAAATCTTGTCTCTCTACAAAAGTTAAA
GGGGATTCCTGGAAGTGGCATTTTCGCTATGGTCATTTAAATTTTGGAAGCTTGAAGTTTCTAAAACAAAAACAATTGGT
GTTGGGTCTTCCAGAGCTTGAATCTCCCAATGAAGTATGTGAAGAGTGTGCTATTAACAAGCAACACCGTGAACCATTTC
CAAAACGCAATTCTTGGAGGGCAAAGAAGGTTCTGGAGTTGGTTCACTCAGATAAGTCCTACATCTAATGGAGGTAAACG
CTATTTCATTAGCTTTATTGATGATTATAGCAGAAATACTTGGGTCTTTTTCTTAAGAGAAAAATCTGAAGCATTTGAAA
CTTTTAAGAAGTTTAGAGTGCTTGTTGAAAATGAAGTAGGTTGTCAAATTAAGTGTTTGCGGACTGATCGAGGTGGTGAA
TATAACTCACTAGAATTTGTAGAATTTTGTGAGAAACATGGAATTAAAAGGCACCTTACCGCAGCCTACACACCTCAACA
GAATGGTCTATGTGAAAGAAAAAATCACACAATTCTTGATATGGCGCGTAGTCTTTTGAAGAGAAGTCACTTACCAAGAG
ACTTTTGGGCAGAAGCAGTTCGTTGGAGCATTCATATATTGAATAGATGTCCTACCAGCTCTATTCAAAGTATGACACCT
CATGAAGCTTGGAGTAGGCGTAAACCAAATGTTGAGTACTTTCAGATTTTTGGGTGTATAGCATATGCACATATTCCAGA
TGCAGCAAGGAAGAAGTTGGACGATAAAGGTCAGAAGTGCATTTTCCTTGGTATTAGTGACAAATCAAAAGCTTATCGCT
TGTTCAATCCTATTACTAAGAAAATAGTTGTTAGCCGAGATGTTATTTTTAATGAAGAAGCAATCTGGAATTGGGGTGAT
AACAATTCGTTTCAACATATTCCAGTTTCTGTTGAAGAAGAAGAGGAACCAGAACGACCTTTGGAGATCAGTTCACAAGC
AAGTCCAATTGTACAAGATGCTGAAAGTGTTGAACATGAATCAGATGGTTCTTAGTTCAACAATGAACGTCCACAACGTA
TTAGAGGGGCACCAAGATGGTTGGAAAATTATGAGGTATATGGGACTAGGAAATCTGGAAATACAGTAAGTCATTTTTCT
TTATTTTTAGATTGTGATCCTATATCTTTTGCTGATGCTGTTAAAGACCTGAAGTG
TATTTACCCCCAACACTTCCATCGAAATAGTTAGATCTATGTTGCTCGAACTTTTTTAAAATGTCAAGAGTGCAAACAGA
TCCTTCAAAAATAGTGATTTTTTAGGAGGATCCGACACATAGGTGTTTTATTTAAAAATTAGATTAGGACTGATTTTAAG
AGTCGCCACTTAATTTTTAAGAAAAATTAAGAAAACTGTTGTTTTCAAAAGACTAAAACAGAAAATCTAATGAAAACTTA
AAAGGGGTTCGGGGTTCTTATTAGCATTTCGGGAAGGGTTTGAAAGCACCCAAAATGCCCGCTAATATGCGGTTATCCGA
CAATTAATTATTTGGCTAAAATATTTTAACTCATCTTGAATTGTAAAAGTGAACTACTTTATAGTTGAGACCATTTTAAT
AGAAAAATAATGAAATATTATCTAAGTGAAGTATTTCATAAACTTATTTATTTATTTATTTATTTTTTTAAGTCAAGTGA
AAGATGAATACTTTAGTTAAGCGATTAATTCAAAATGGGTGTCTTTTGGGGATTTGAAGTTTCGAGACCTTAATATTAAT
TTTTAACAAATAAGCACATAATAGCAGTTAAATAGATAGGGAAAGAGAATTTGGGCCCAAATCTGGTTTTCCTATCCGCC
TGAGCCAGTATTTGGGCCTATTTTCGTTTTGGACCTTTTGACCCGATTTTGCCACCTTTGTGCCTGCCCTAGACTAAATT
TGAATTTTTATTTCTTTGGGCCTTAGGCTCATCTTCCACCTGTCTGAAGTTCTAACTAGATAATAATAAATAAAATGACA
AAGACTTAGCCCAAAATAACAAAATACAATTTTTTGCATAAAGTGTGGGCCTTTGGTCCAATCTTTTCAATTCTCCTCTG
CTTTCACATTTTTTCAACTCCGGGACCTGTACATCGATTTTCAATGGCCGGTTGACTCGATAAAGGAGTTTGAGTCTTTA
CGACTCTCTCGAATTGCAGGGATAAAACGGAGTTCGTGAGGACTCGGGCAGATTTTTACATACAAAAGAAAGAAAATTAC
ATTAGCATAAAATAAAATACCATATCACATCTTTATTTATTTATTATTAAAATATAAGTGTAAGACGATTGATAAATCAA
CACAACAAATTACTCATCGAATAGATTATGGAACTAACTAAATCCAAATGACTTTAACAAATACTCCTTATTAGCCGCAA
TGAGAGGAAATAGCGGACGTTGTTTTAATGCCCATTCACAAATACCGTTAACTCTTTTAAAAGAGCAAAAGTATATCAAA
CACATTATTCAATCAAGGAAATCAAAACTAAAAATGCAAACCAGAAACTGTAGATATAAATGACATACAAATTATGAACA
AATCTATTCTTAGTCTCTGCCGACTCTTAGTTTCATGCTTACTCTCATTTCGACATATATTAAATAAACTATTTAGAATA
TGCACACAATAAAACCCAACAAAACCACGGCAAATTAATATTAGAAAGACTAACACCACAAAAGATCATGCTCCCAATAA
CCTTAATGACTAAATTCTAACAAAATTTTAAATCTGAAACATAAGACAAGAAACTCAGATTTTGCACCAATTCAATCTTG
CAAACATAAGCACTTTTGACTAAGAATTTGAATAGCGGGAAGATATAAACTCAATTTAAACAAGTTATATTAAACAATAA
GACAACAAAGACATTTAAGAAATAGATAAAAATTAAACGATTAGAACAAGCACACGATTACACCATGTATATATATATAT
ATATGTACCGTATTAGTTGATTCGAGAACTTAAGTTTACATGAATACTAACATCAGAAGGCGACAACTTTGAACACAACA
CGCCTATGCTTAACAAGACATACACGAAATAACAATGATAAAAAAAATTAAAATAAAATAAAATCAAGTAGCAGTTTTTG
AGAAATGGGAACATCAAAATATACTCGAACAAAGGAATATGAAACGACCATACGGGGTAAAATTTAGCAGAACCTTAAAG
GGACATTATGCTTAATCCGTGGCAATAAATGAAAGAGAGGACATATGCTTCACACATTAAATTAACGGCAGCCGACAACC
AACAACCACCTAAACAAAACAGAATGCTGCTCTAAAGTAGAAGAAAAGTTGGAAAGAACATAATGAAGAAATGTTACCTT
TCGAAGTGCGGCGAACAGGAGATATCACGAGCAGAACGACACCTTCACCACGTCAGGAATCGAACACAAACAACAAGCAA
GATGCTTGGATGGAAATATCAACCCAAACACTAAAGAAAAATAAGTAACTCCTCTGGTTTTCTTGGAAATGTATTTCTAT
AGATATTGCAGCTAATTGTTTTTTTCAATACCTTTTGCTCTAAAATTTTTCATCCAAAAACCTCCCAACCCCTAAAAATG
ACAAGAAAAGATGTATTTATAGGGGAAAATTCGGGTTCCTTTTGAGGAGGAAAACGGAAGGAACTTTGAATAAGAACAAG
GGTAAAATCGAGATTCCCCACGAACTTCAAAATTTAAAACTTCCCAAGGACCAAGAAAAGGCTGGTTTGTGTGATATTTC
AACCAAATCCCACGAAATCCGAATGACGAGATCGAGGTGGGCGGTTGTTGCAGAGAAAGGTTGTGGGAGCTGCTGGAACT
GTTTGGTGAGGACAGCTGCTGTTGACGTTTCTGGGTTTTACAGTGTTCACGTGGAGAAGAAGAGGAAAGTGTAGGGGTGT
GGTCATTCTACTACTGCTGTACGTATGTGTTTTTTGCTGGGGAATTTGTCATGCCCCGAGCCTACACCCTAGGCGGGACC
GGCACCCGGAGACCATTGCTAGCCCCAAGCGAACCCTTGGCTTGGCTTTCTTAACTCAGCAGAAACCTAACTCAACAGAA
TAACTCAATGTCATGCAAAAGACATAAAACAACTTAACTGATAAAATCTGGCCTAAAAGGGCAACTCGAGTCTCAAAATA
GAATATTTACATATATATATAGATGAGAGACTCAAAACTAACTGACTGACTGTCTATGAAGACTCTAAAATACTGAGATG
GATGTTGGGACAGACCCCGCAACATCCTAATAAAACAAAACTAGGAACACAAAAATATCCGAGTCCTCCGGAAAGCAAAG
AGGCTCACCACTGACTCTGGAGTGCTCAGCTGGATCAACGGCGTGCTGGGTGCTGATCCTGGGTACTTGCGTCTGCATCA
TAAGATGATGCAGACCAACTGACATCAGTACATGGAATGTACGAGTATGCAAGCTGGAAAGCTAAACAACCACTTAAGCT
TGAAAAGAGTAAAAAGGAATTCTTACCTTGGCTCTGTACGACTTATGAGTAAAAGAACTTCAATGTAAAGCAATAAGACA
TATGCAATACATATAAAGCTTGTAAAACAATGTAAACAACTTAGTTCGTTAAGGATAAAACGAAAACAAACTCAACTTTA
CTTATATAAAAGTAATATAACTTTTGTGGGAGGTTCTTTAACTGACAACCACCACTATGAGCCCTAGTGATGATACAACG
TTTTACCTCACGTTGCCCAAGGACCATCCTATACCTTGCTGTGATATAGGACTTTACTTTACTTAGTGGATCCACTAGTT
TAATCTTACGTGATCATCTAAAAAGAATGATACGTCAAGTCCCATGTTGGCGCATGGTTCTTATGGAGAGTTGAGTTAAT
ATGAACTCGTGTCCCCAATTCGGTGCTCAATACTACTCCCAAAAATACTTTGGCTCATAAGTGTTTTAAACACATCTTTC
TTTAATTGAGATAATTACTCAAAACTTAGCCCAAAGACTCTTTTGGAAATCATAGTTCCTTTCTTACTTCAAATGTAAAA
ACATTTATAAACTTCTTTGGGAATACTTAGTTCCCTAAAAACTTTTGAGAAATGGACTCAACTTTATGCTCTTGACTTAG
CTTGGAACTCTATACTCTTTACTTAAATTGAAACTTGAGCCTTGAACAAAGTTATAATGTTCAATAAAGACTCTTAAAAA
AAAATCTTTAAAGACTTGCTTCTTAACTTTTAAACTAGACTCTAACTTCACTTGACTTGGATCTTAACTTTCTTGAATTG
AATTATGGATTCAAGAGTAATGATTTGGGTTTGGAAGGACCCCATGATGTTTAGGAATAATTTAGGACAGCTAAACTTAA
GAAAAATTACAAAATTAAATTCTGAAAAGAGTGGAGTCCGCGTCCTGTCCGCGACGCGGAGCAGATTTTGTTCACGGAGG
GAACAAGTCTGCGACGCAGACTTGTTTCATGCAAGCTGCCCGACTTTTCTCCTTCATGTTGCCAACTCTAAATCCTCTTA
ACTTCAAAGGTTCCAACAGCAAACAATTGGGATCATAAACCCCTCAACATACAGTGGATTTCAACTCAAAAACACAACTG
GAAACATGTACTAAACCAGCAAGAAACTTCAACAACACAACCACAAGAATTCAACAATCACAACCCAACAACTTTAACAA
CATAACCAATCTTTTCTCGAAAATAAAACGAGTTTGGCGTGTGGGGGAAAGGATCAATCCAACACTATGAACTCACATAC
CTTAATAGGGATCACCCCCGACGAAAACCACGACGATCTTGACGAAATTCTTGCTTCTTCTTCTCTTTCTCCTCTTCTTT
CTCTCTTCTCTCCAAAACCCTAACTCTCACTTTTAAAAAGGAAAAACTGATTTAAAATCAGTCTAACACCTCAATATAAC
CAAAAGAATTGGCTAGGGAAAAGACCAAAATACCCTTAAAATTTTCGGACTAAACTGCCCTGTGCAACTGTGCCAACAGC
CCAACTTCCAAAGGGCATAACTCACTCATACGAACTCGGAATCGAGCAAACTCAGCGGCGTTGGAAAGATCATTCCAAGG
GATTTCCAGACATAACTGGAAATTCGCCTAAATCATTCTGAGCAAGGATTTATGACTATTTGAAGTTGACAAAAAAAAAA
AACTCATTTTTTTCCCATACTTAACTAAATTTCCAGATTCTGACTTCTTCAAAAAAATGACTAATTCCAATTATAAACTT
CTTCATAGTTATTTCAAATTGCACGACGTTACAGAATTATTGTTTGTATTGTATGTTTTGTGGGCTGGGTCGGTTCAGGG
AGTGTGGACTACTGTAATGTTTTGGGCTGCTGGAATTTGGGATTGGCTGAAGGGAATGGGCTGGGATTAATTATATATAT
ATATATATATTTTTTTTTGAAGGGAAGTGGGCCGATTGGGATGGAATTTGGATAAGGGAATTTGATGGGCTACTGGAAAT
TGGAAAATAAAATGAAATGGGATAATGGGCTGGGAATTTGTAAAATAACGGCCCAAAAGTTGGTTTTGCAAATGGATTAA
AATGATGTGAGGAAAAGCTAAACTTGGAATTAAGATAATGATCACATGAGTTTTAAATCGTAGCCATTTGGAGTTAACAA
TCTAGCCAAGTTGAATTCTTTTAGTTAATTCGGCCAGTAATTAAATAAAACGAATTAATATAATTAACTAACGAGCTTCT
TAATCTTAACGAAATAAAATAATTAACTTAATTATAAAATAATTAGTTCAAATACGAACTAATTAATTCAAAATCATAAT
TATGATTTAAACTGAACTAAATTAATAAAATACTTAGCTAAAAAGAAATAGAATATTTTTTATATGATTTTCAAATATTT
ATAAAATACATTAGTAAATATGTAAGGACTATGTGTTATTTGAATATTATAAAAAGAAAATGACTAAAATCACTTTAAAA
CTTAAACAAATATTTTATAAACTAATTATTCTAAATCATTTGAAATCTAAGAAGCTCGAAAATTAATTCCTACCGAGGCG
GGTCAAAATCAGGTGTCAACAATAGGGCCCTCTGCTTTCTTTATCTGGATTGACTTTAGTCCATCTAGCACCTTCCAGTC
ATCTTGTGGAGGTAAAAAAATAAAATGTAGTCTACTACTTGGCTTCAAGCCTTAAAAACACGTCTTTTGCAAAAACATAA
GGTAAGACTGCGTACAATAGACTCTTGTGGTCTGGCCCTTCCCGAACCCTGCACATAATAGTGAGAAGGGGCGGATTTAC
TTTGGGCCAAGGGGTGTCATGTGACACGGCTTCATTGGAAATTTTTATTAATAAATAGGTAAACATAATTGAAAAGCATA
ATACAAATAAAGGACAAATCTAAAAAAGTGACATAGCTTGTACAAAAGAGCAATGTAGCTCAGACGGTCAGGGGCTTAAC
TTCTGTCCAGTTGATGGGGGTTCGTATCTCAATAACACTATTTTCTTACTTGGTTAATTAAATTTTTAATTTAAATTTAT
TTCCTAGACACATAAAAATGCTAAAAAACTTAAGAATTTTTTAATATAACATTATTATTTTTTATTTATTTATTTTTATT
TTAAAATGTGACATCACTTATGAAAAATCCTGTGTACGCCATTGATAGTTGGAGCTTTAGTGCACCAAACTGCTCCTCTT
TTGGCTTTAAGAGAAGTTTGGTAGTTCCGTAACCTATCAAGGAGGTGGTTTTGCCCATCTATAAGGACATTAGTATTGAC
GATCGATTTTACCCTCCATGTTCTCACTGTGAGATGAAAATAAGAGAGGTCAACCGAAGAACAACAACATACCTAGTGAA
ATCCCACAGGGCAGATTATACACAAATCTTACCCCTACCTTGTGGAGGTAGAAAGACTGTTTCCAAAAGACCCTCGGCTC
ATGTACATGGCTAAAAATTTGTGATCGACCCGAAGAACCACTAGTACCATACATAGTTGCATAATTAAGATGAACTAACA
ACTGTTTTCTGGAAGGTCAGACATAAAAATGATACAAATTACACAAAAATCACTATTTTAATCACAAGATGAACTAGATG
TCATGTATGAGGTTAAAGTGGATCTATGTTACTAAAAGGAACTTGGCTTTACATCAAACATTTTTTTCAGTTCATCTCCT
CTTGTTTTGGAGCACATTTTGGATGGAGCCCATAATCGCAACGTTTGCAGAAGAAAGCCCACCCATAACCCATCTCCTTG
CATCCACTGCAAAGATAAACTTGCTGATGTATCAGTGCAAGTTCATGCTCATTGTGAATTTCATTTCTGTCTTTCTTGGG
CCAACCCGTTGTATTTTTGTCGAGTTGTTGCTGCAAAATCTTTATATGGTCTTCTGTGAAGGGATAGGCTCCTGCACCGT
GTGTCTCTAACAACTGCCGTACTTGTGTATTCACAGTGCTGCCATTAGGACCAATTGCTATGGCCACTGGAATGCCTACA
ATGTTGAATCTGCGCGACAGAAATGACCTCCTTTCATCATCGAAAGGAAGTGCCAACCAGGGCAAACTTGAAAAGAAGTT
ATTAAAGGAAGACTCATCTTGATCACTAGAGATGAAAATCACTTCAAAATTTTCATCTTTCTTCTTGATTTCTTGGAATG
CAGTTACGAGTTTGGGTTGAAATTCTCGACTTGGGAGACTCCAACTTGCTGCAAAATACAGTACAATGTTGTTCCCTACT
AGTTTATGTACAGGAACCTGAACAAGTTTAATGAAAAATAACATTGATTAGTAAACACTAACTTCATCAATCCCTTTGAA
ATGAATTCGCAGTTTCACTCACTTATTTCAACCGACTAAACTTACCTTTAAACCGCCATTTGAAATGACAAAATCTCGAT
CTGCAGTAACAAGGATAGATTCTAATGTTTGTGCTTCTAGTTTCTTCTTCTTTAGATTAGCTAAAGTTACAAGCTTTTCT
TGTGTGAAAGGAAATGCTTCATCTCCATATTCTTCAACAAATTTAACTGCATTTTGCTGTAGAGTCTTCCCATCTGGACT
TAATACGACAAGCTGTAGTAGGAGTTTATGCTCAAAGTACTGAATAAGTCTCTCACAGTTCTTGTCTTTGAAAGGTAAAG
CCAACCATGGCATTGCTTCAAAGCTTTCTTTAAAATCCTCATATTTTTCATCCAGAGAAATCAGCACAATTTCAAAGTTC
TTTCCATTAAACTTTTCGTATATCTCTGCTAGCTTCAAGGTGAAATTCTTGCACCCTCTATGAGTACTCGTTCCGAAGTA
TAGGCAAACTGTTTTCCCTTCAAGCTCAGACACGGAAATCTGTAAACAAGCATGTCGAAGATAAGCACAAAAACTACAAT
GCATAGAAATGATCAACTCAAGGATATTACCTTGTTCTCTTCATTCGAGATCAGGAAATCGCGTGATCCATAGACCAGAA
GAGACCTCAAAGACTGATTCTCCTTATCCCTCTCTTCTTCCAGCCTCAAGTAATTAATTCTTTCAGATGTAAATGGATAG
TGATAAGAGCAGGGACATTTTGTTATGTCTTTTGGTGTTTTGATGATCTCCTCACAAGTGCAGGGACCTGGTCCTCTGCA
GAGTATGAATACTCGTCCAGCTGTCAAAATGCGGTACAGCTGTAAAAGCTGTCTGCGTCAGAAAAGTTGGTGAAGCCGCA
GAGTACTTCACCAATCAGAAACAAGGAGGTTGCTTGTACGTTTGGTAATAACTTTTTGTGGTATATACTAAACAATACAC
AAGAATATTTATTCATTCATTCAAAAGTGTGAGAGTTTTTCCAAGCTTCAAGAACAGCAAGGGATTTGATCGATTGCTTC
AAGAGCTTCTTGCACCAGCTGTTTTTGTTTGCTTGTAATAGTTCTGATATTGTAAGATCTGTTTCTCTTGTAAAAGAAAT
GTGTTCAAACTCGTTTGAATCATTGTAAGAACTAGGTTAAGAGTAACTTAGGCTCTTACTCTAAAAGGTCTATATTAATC
AGTTAGGATTAGTATAGTGAGCGGTATTGTATCTGCTCTGGCTCATCTAAGTAATAGGAGGTATTGCTTAGAGTTGGGAT
TAGTAGGTTAATCCCGGTTTGTAAACTTGCTTTTGCTTTTTGCTTGGAGAAGATTAGTGAAAGAAGTTTTGAAAAGTCCT
GGCAGGCCAGGTCGTGGTTTTACTCCCTTGAGCAAGGAGGTTTCCACGTAAAGTTGTTGTGCAATCTTTACTTTCAGCAC
GTTCTGCCATTTTCTGTTAGTTTAACCGTGCTAAGGACCTGGTCCCATCCAGACTAGTGGACGCATACATTCCAACAAGT
GGTATCAAAGCACGTCTTTTCTCTCTGGTTAACACCAAGAAAAGGAAAGATCCTGACAGAATGGCTGCTCCACCCAATAT
GGAGGAAGGACAATCTTCTACCAGACCACCGCGTTTTAATGGACAATATTATGGCTGGTGGAAAAATCGAATGCACGACT
ACATCAACGCTGAGGATTCTGAGCTATGGGACATCATCCTTGATGGTCCATATGTTCCTACAAAGGAAGTGAAGGATGGA
GAGCTTACCACCATTGTTGTCAAAACCAGAAAGGACTACAATGAGGCAGATAGGAAAAAGATAGAAAAGAACTACAAAGC
AAATAAGATTCTGGTGTGTGGAATTGGAGCAGATGAGTACAACAGAATTTCTGCTTGTGAAACTGCTAAGGAAATATGGG
ATTGTCTTCAAACAGCCCATGAAGGAACTCAACGAGTAAAAGAATCTAAAGTTGATATGCTTACCACTCAGTATGAAAAC
TTCAGTATGAAGGAAGGGGAATCCATATTTGATATGAACTCAAGATTCACCTCTATCACTAACGAGCTGAGAGGGTTGGG
TGAGCCTATTCCTGTTCGTAAGCAAATTCACAAGATTCTCAAGGTGCTTCCAAAATCTTGGGAAAGCAAGGTGGATGCCA
TAACAGAAGCCAAAGATCTAATGACACTTTCTATGGACGAACTGATTGGGAATCTTCAGACCTATGAGATGAACAAGAAA
CAGGGGTCATCTGTGAAGGAAGGAAAGAAGGAGAAGTCCATTGCTTTGAAAATATCTCAAAGTAAAGAAACTGAAGAGGA
GGATGAGATGGCATATGTCACTAGAAGATTTTAGAAGATCTTAAAGAAGCATGGAGGCTTCCAAAAGAAAACCCCTTCCA
GCAGAACTGCTACTGCAAATGATCTCTGCCATAAGTGTGGTAAGCCTGGACACTTCATGAGGAACTGCCCCAGTACAAAA
GCAGGAAACTCATGACACCAGACTTCGCAAGAGGGACCTGGTCCCAGACCATGCTCGAAGGAAGGCACATGCGGATCAGA
TAGTGAGAAATGCCTTTGTTGTGTGGGGAAATGACTCAAGTGAATCAGAAGAAGATGAAGAGAATCATGAGGATGTATCA
ATGATGGCCATTGAGGATAACGAAAGCATTTTCAACTCTATTTTTTCCTTAATGGCAAATTCTGATGATGAAGAGGATTC
AGATGAGGTAACTCTTTTTGATCTTAAAGATGATCTAGATAATCTGCCTATAGAAAAATTGAGGAAACTTGCTGCTCTGC
TTATTGATTGTGTTGATGAACGAACCACTGAAAACTTAATGTTGAATAAAAAATTAAGTCTGTGTGAAGATAGGAATTTT
GCTCTCATGTCTCAAGTTGCTGAAATTAGTGTAAGGATAGGTATTCTAGAGACTTGCAACATAGCATCTGAGAAGGACCC
TGGAAACTCAGTAGGTGGGAAGAGAAAGCTTAGTATTTTTGAGGAAGAACTGGAAGAAAAGCTAAAAAATTCTGAGTCCA
AGTTAGTCGCTGCTCTTGAAATAAATTCTCAACTAAGAAAAGATTTGAGTAAGGTCAAGGAAGAATTAAGTCACTCCCTT
AAATGGACTGACTCCTCTAAGATACTTTCTAATATGTCCAATCAAAGTTTCAATGGAAAGAAAGGGTTGGGATGCAGACC
ATTAGAGCCCCCCTATAATCCCCATAGAAAATATGTGTCTGTATCTGACAACCTTTTATGTACTCACTGTGGTCGAAATG
GTCATCTGAAAGAAAATTGTGAGATTCTGAGAAAAGCTAAGGAAAGGCATGAGAGATTTGTTAGATCTGAAAATAATGCT
AAAAAGAGACATAAGGGACCTGATCCCCCGTATTGTTTTAGAAAAAATATCATGCCTCACTGGACAGAAAGGTTTCTTTT
CAGACCACTTAATGATTACTGGGAACTCTGTCTGAAGTGGGTTCCTAAATCTAACAAATGATTTCTATGCAGAAGAGAGG
AAGGAGTCAGTGCTGGTATATGGACAGTAGATGCTCAAGGCACATGACGGGAGACACTTCAAACTTCCTCTCTTTGGAAG
CACACCAAGGTGGTGGTGTGTCATTTGGTGGTGGAAAGAAGGGCTCTATTCTTGGTATTGGCAGAATAGGGAGATCGGCT
GATAATTCGATAAATAATGTACACTATGTGGAAGGTTTAAAATACAATCTTTTGATCATTTCACAAATTTGTGACAAGGG
AAATGAAGTCAAGTTCTTGTCTAATAGCTGTGTGGTTACAAACTGTGCAACTAAGAAAATTGCGATGTTTGCAAAAAGAG
TCAAGAATATGTATGTTGCTAATCTTGATTCTATTGAAGGATCCAACCTGTCATGTCTGAGTGCTCAAACTGACGATGTA
AATCTCTGGCATAAAAGACTAGGTCATGTAAGTGCCTCTTTACTTAACAAGCTTGTTGCAGGGGACCTGGTCCGCTGATT
ACCAAAGCTGAAGTTCTCAAATGACAAAGTCTGTGACGCTTGTATAAAAGGAAAACAAACAAGATCATCCTTCAAGGCAA
AAAGGAGTGTGAGCACTACCAGACCTCTAGAACTTCTCCACATGGATTTGTGTGGACCGATGAGGATTCAGAGCAGAGGA
GGTAAAAAATATATTCTTGTAATTGTTGATGATTTCTCCAAGTACACCTGGAATATGTTTTTGCGGAAAAAGGATGAGAC
TGCTGGAACAATGATCAATTTCGTCAAAGCCATCCAATTGAAGATAAACTACAGGATAGCCAGTATCAGATCTGATCATG
GTACAAAATTTGAAAACTCTATTTTTGAAGGGTTTTGTGCAGAAAATGGAATCAGCCACAACTTCTCAGCACCAAGAACT
CCTCAGCAAAGTGGAGTTGTTGAAAGAAAAAACAGAACTCTGGTGGATATTGCTAGAACTATGCTGATTGATTCAGAACT
TGCTATGAATTTCTGGGCTGAAGCAGTTAATACAGCTTGCTATGTGACAAACAGGTGTCTTATCAGAACAATCATCAAGA
AAACACCTTATGAGCTGTTAAATAACAAAAAGCCCTCAATAGCTCATCTCAAGCCTTTTGGGTGCAAATGTTTTGTGCTG
AAAAATGGAAAGGATGATCTAGGCAAATTTGATGCCAGAAGTGATGAGGGAGTATTTGTGGGGTACTCANNNNNNNNNNN
NNNNNNNNNNNNNNNNNNNNNNNNNNNNNNNNNNNNNNNNNNNNNNNNNNNNNNNNNNNNNNNNNNNNNNNNNNNNNNNN
NNNNNNNNNNNNNNNNNNNNNNNNNNNNNNNNNNNNNNNNNNNNNNNNNNNNNNNNNNNNNNNNNNNNNNNNNNNNNNNN
NNNNNNNNNNNNNNNNNNNNNNNNNNNNNNNNNNNNNNNNNNNNNNNNNNNNNNNNNNNNNNNNNNNNNNNNNNNNNNNN
NNNNNNNNNNNNNNNNNNNNNNNNNNNNNNNNNNNNNNNNNNNNNNNNNNNNNNNNNNNNNNNNNNNNNNNNNNNNNNNN
NNNNNNNNNNNNNNNNNNNNNNNNNNNNNNNNNNNNNNNNNNNNNNNNNNNNNNNNNNNNNNNNNNNNNNNNNNNNNNNN
NNNNNNNNNNNNNNNNNNNNNNNNNNNNNNNNNNNNNNNNNNNNNNNNNNNNNNNNNNNNNNNNNNNNNNNNNNNNNNNN
NNNNNNNNNNNNNNNNNNNNNNNNNNNNNNNNNNNNNNNNNNNNNNNNNNNNNNNNNNNNNNNNNNNNNNNNNNNNNNNN
NNNNNNNNNNNNNNNNNNNNNNNNNNNNNNNNNNNNNNNNNNNNNNNNNNNNNNNNNNNNNNNNNNNNNNNNNNNNNNNN
NNNNNNNNNNNNNNNNNNNNNNNNNNNNNNNNNNNNNNNNNNNNNNNNNNNNNNNNNNNNNNNNNNNNNNNNNNNNNNNN
NNNNNNNNNNNNNNNNNNNNNNNNNNNNNNNNNNNNNNNNNNNNNNNNNNNNNNNNNNNNNNNNNNNNNNNNNNNNNNNN
NNNNNNNNNNNNNNNNNNNNNNNNNNNNNNNNNNNNNNNNNNNNNNNNNNNNNNNNNNNNNNNNNNNNNNNNNNNNNNNN
NNNNNNNNNNNNNNNNNNNNNNNNNNNNNNNNNNNNNNNNNNNNNNNNNNNNNNNNNNNNNNNNNNNNNNNNNNNNNNNN
NNNNNNNNNNNNNNNNNNNNNNNNNNNNNNNNNNNNNNNNNNNNNNNNNNNNNNNNNNNNNNNNNNNNNNNNNNNNNNNN
NNNNNNNNNNNNNNNNNNNNNNNNNNNNNNNNNNNNNNNNNNNNNNNNNNNNNNATGCCAAGAGAAGTATATCAAAGAGT
TGCTCACGAAATTTAATCTTCTTAAGGCAAAGGTGTTGGATACTCCTATGAGCACAAGTGTGAAACTTGATAAAGATGAA
AATGGTGTGGAGGTCAATCATACCATGTATAGAGGAATTATTGGGTCACTCTTGTACCTCACTGCAAGCAGACCCGATAT
AGTGTTCAGTGTAGGGATGTGTGCAAGATTTCAAGCAGCACCAAAAGAGTCTCACCTTAAGGCAGCCAAGCGTATCCTGA
GATACTTGAAGGGAACTCAGGACCTGGTCCTCTTTTACCCTACTTCTTTTGATCTTATAGGTTATGCTGATGCAGATTAT
GCAGGTTTTCTCGTCGATCGAAAAAACACATCAGGCATGGCACACTTCCTGGGATCAACCTTGATTTCATGGGGAACAAA
GAAGCAGAATTCTGTGGCATTGTCTACTGCAGAAGCAGAATATGTGGCTGCTGCATCATGCTGTGCACAATTGTTATGGA
TAAAGCAGCAACTGGAAGATTTTGGGGTACTTACAGACACTATCCCTCTCGTCTGTGATAATACAAGCGCCATGAACATG
GCAAAAAATCCGGTCCAACACAAGAGAACAAAGCACATAGATATAAGGCATCACTTCCTAAGAGACAATGTATAAAAGCG
GAATGTGATGATGAAGTTTTGCAAAACTGAAGACCAACTGGCAGACATCTTTACAAAGTCACTAAGTAAAGACGTCTTCA
TTAAAAACAAGATGCGGCTAGGGATGCTAAAAATTACCTGACCTTTCGACAATTTTTTTCTTTATTTGATTATGTTAAGG
AAGGCAGGTATTTATTCTTGTTGTAATGTCTGTCAAAATAGAATTCACTTTTGTACCCAAATGCAGGTATACACTCATGG
TGTGTCTAGCTGAAGAGAATGTTTAATCACACTGATAGAGTTACAAACTGAAAGGAGGATCTGGTCCTCACGAGGTTAGT
ATCAATTATACTACATTGTCTAAAAGTCAAACATCTCTGCCACGTGTCTTTCGCCCATTCATCGTGTCAGTTCAAAACGT
CTTGTCGTTTAATACCAAAGGTCACCTCCATTGGGACCCGTTACCTTTTCTATTTAATTTTTCTTGGAGAATTTCTTTCT
TCTTGTCTTCTTTCAAAATTTAATTAACCTATCTCTCTAAACCTCTCTCCAAGTTCTTCCTTCTTCTTCTCAAAATGTCT
ATCACTGAGTCCTCTGAAAACCCTAACCCTTTTAACTTCCCTGATCCTCCTCCTGAAGAGTCTCCCTCCACCCCTGTCTA
TGGTGCCGGCGAAATAGTTGAACCCTTCTGCCCGCCAGTCGACAATTTAGTCTCTCCTGTTCTTCCCTCCGGAAATACCT
TGAAATGCTCTCCTATTCTGGTCCTATCTAGTGAAAAATCCCCCTCCTTGGAAGCACAATCTGTGGCAAAACCTAATGAG
ACCCTAACTGCTGGTGATGAACTGGTAGCCGTTCAAGGTTTAGCCTTTTTAAGAGGGGATATTCAACCCTCTTCTCTGGA
GCATGAGTTGGAGTCACCGGATCAGGTCCTTCCCAGAAGTGAGCCTATTTTTGACCAAACACCAAAATCATTTGATGTTG
GAAGCGATAAGGAAGAAGAAGAAGAGGTTCCGTTAAAATGGCGCTCCAGGGGAATGTGTGGAGCAAACCAATCTCAAATG
CAGGTTTCTGAGTCGGAAGGAATTAAAGGTACATCTGAGGATGACATTGTTGAAAACACTGCTGAAAAGGCAAAGGAGCG
ACAGACAAAAGGGAAAGGAAAGTTGGAAATGCCTGGTTCTAAAGGAGACAAAAGGAAGTATATTACAAGGAGTGAAGCAC
AAAAGGTTATGGGGAGTGCCATCGCTGCAAACAAAGCCCACACGGAAAGAACTAGGAAGAGGAGAAGAGAAGGGGTTAAA
CCCGAACAACCTGCCTCTGTGCCTGTGTCTATTGAGAATAGTGATAGTGAATCTAAAGATGTTGTCAAGTATGTGTTAAG
AAGGAGGAGAGAAAGTGAGGAAGAAAGGATTAAATCAAAAGGAACTCAAAAGGGGGAAAGGAAATCTATTGCAAAAATCG
CGAAGGATAAAGTTCAGCCATCTCTTGCACAGGGAGAAACAGGAAGAAAGCAGAGACCTGGTCCTACGATTAAAAATTCT
ATCAAAGAAAATGAGTTGACTAGAAAAGAGCGGGTAGAGATCATGGAACAACAAAAGGTCTTGAATGGTAGAGTCTTTGA
TCCTGATATTAACACATTGTTTGGTATGTGCAATTTGGTTGATGCTGTTACCATTCAAGGCTGGAGTCATTTATTTGCAC
CACCAGTTCCATACCTACATGAACCTGAAGTGCGTGAGTTCTTATACAAAATGGAACTACTGGAAGGTGGTGGAATCACA
ACGACAGTTCGGAATGTGGAGATGCATCTTGATGAAGAAAATCTGGGAATTATTCTTGGAGTGCCCGTCGTGGGTGTTCG
AACTATTGAAGGATGCAAACCATCTGGTGATTTCTCGAAGCTTGCCACCAAACGAGGAGACGTCAAATGTGCAGGCCTTC
CTAAGAAGTTCCTTATAGGGGAGTATCAATTGATGTTTGAGTTCATTAACAAAGTAATGGTGCCCAGGACTGAGAAGAGA
ACCGTAGCCTCTGCTGCTGATCTTTTCCTCATTGAAAAACTTGATGAGCTTGAGGAAATTAATCTGCCTGCAATTATGCT
TGAACACATGCATAGAGTAATGACATGGAAGAATGCGAAGCACGGAATTCCTTATGGGTATTTGCTTAACTTTGTCCTTA
ACCATTTTGAAGTTCCAGTGGGAAGAGGGGTACCTGGTACTACCAAATAAATGTTCACTATGTCCACTCTACTAGAATGT
GAGTACATTGAGGGGCCAGCTAAGGGCAGATCTCAGGTGGCAGATGTTTTGGAACAGCAGGCTATTCTTTGAAGGGAGGT
GACTGATCTCACTAAGATTCTGTGCGATAAGGAGGTTGAAATCACCAGACTGAAGTCTGAACTGCAGAAGGCAGTTTCCA
GGGGACCTGGTACCAATGAGGGTCACGAACTGCTACTAAAGGAATTAAGGGATGAAAACACAATGCTGCTAAAGACAAAT
GCCTCTCTAAATGAGGACATTAAGTCCCTAAACAAGCAACTGATACAGGCCCATGAGAGTGCAAATGAGCGCATGTTGTT
GTTGATGCGTACTTTCAATCCCTCTCCTCCTCCATCCTAAATGTGTCTTGTCTCTTTTCTTTTATCCTGTGTCTCGTTTT
GTTTTGACTAAACTACAGTGGTCAGTATATATGATATAATGCTTTATTTTTGTTAAGTGCCTTGTTCATGTGTGGTTTAA
TATTCTCTTTATGCTTACATACACATGTTCTGTGTGGCCCAAGGCCCTGAATTCTTTATTGCCTAGCATTTAACTTGAAT
ATGTTTACTGCTTCATCTTTTCGATGATGTCAAAAGGGGGAAGTTTGTTATGAAGTTATGGTTATGGGAATAAGGGAACG
GGTGATTGGTGATGACTGTGGTTGTTAGAAAACTGTGAGGGGTACTGAACTAAGGGGGAACTGAACTGGTTGTTACTGGG
GCACTAACAAAGGGGGAATTTTGTTATGTATGTGAATGAATGTGTGTTCCCTCACGAGAGGAGTTTTTGCAGGTTGTTTG
TCATCATCAAAAAGGGGGAAATTGATAAGAGCAGGGACATTTTGTTATGTCTTTTGGTGTTTTGATGATCTCCTCACAAG
TGCAGGGACCTGGTCCTCTGCAGAGTATGAATACTCGTCCAGCTGTCAAAATGCGGTACAGCTGTAAAAGCTGTTTGCGT
TAGAAAAGTTGGTGAAGCCGCAGAGTACTTCACCAATCAGAAACAAGGAGGTTGCTTGTACGTTTGGTAATAACTTTTTG
TGGTATATACTAAACAATACACAAGAATATTTATTCATTCATTCAGAAGTGTGAGAGTTTTTCCAAGCTTCAAGAACAGC
AAGGGATTTGATCGATTGCTTCAAGAGCTTCTTGCACCAGCTGTTTTTGTTTGCTTGTAATAGTTCTGATATTGTAAGAT
CTGTTTCTCTTGTAAAAGAAATGTGTTCAAACTCGTTTGAATCATTGTAAGAACTAGGTTAAGGGTAACTTAGGCTCTTA
CTCTAAAAGGTCTATATTAATCAGTTAGGATTAGTATAGTGAGCGGTATTGTATCTGCTCTGGCTCATCTAAGTAATAGG
AGGTATTGCTTAGAGTTGGGATTAGTAGGTTAATCCCGGTTTGTAAACTTGCTTTTGCTTTTTGCTTGGAGAAGATTAGT
GAAAGAAGTTTTGAAAAGTCCTGGCAGGCCAGGTCGTGATTTTACTCCCTTGAGCAAGGAGGTTTCCACGTAAAGTTGTT
GTGCAATCTTTACTTTCAGCACGTTCTGTCATTTTCTGTTAGTTTAACCGTGCTAAGGACCTGGTCCCATCCAGACTAGT
GGACGCATACATTCCAACAGATAGGCTTCAGGACCACAGTGCTTGATAAATTTAACGCCATCGTTGCTCAAAACTTTGCC
TGTCCCATCAAGAATCACAAGATGTGGAATTGCCCTTACTTTGAACAACTGCTTTAAGTTCTTTCTAGCCTCAGCATCAG
AAAAAGGAACAGCAAGCCACGACATTTTCACAAAGTATTCATTAAACGATTCGTCATCTTTATCAGATGAAATGAACACT
ATTTCAAAGTCACCTTTAGGATATAGACTCTCGTAAGCTTCCGCCAACTTTGGTGTAAACTGGCGACATGGACCACACCT
TGAACCGGAGAAATACAAGCCCACAATCTTTCCTGTTATGCTGCTCAATGTAACCTACAAACAAGCATAAGATCAGTGAT
CCAGTTTGTTTTTGTTCAATGTTTCTTGTTCTTAAATAAGATTATAGAGGAAGTATATAGAGTCAAACCTCGTTATAACA
ACTTAGAAAAGGTTAATTTAGAAACATTTGAAGGGATAGTGCCAGTATACACACCTGCTCGCCGTTTGTACATATTAGAA
AGTCTCTCTCCTTTGAAGACAGTACAACTGTGAGATCATTCGAGGAGCTTTCTAGATCAATTGCCACAGCCATCAGTTAC
TGATTCCTATCTCTCTCAAAACTGTACAACACTCAACATGTTTCATTTGACATGTTCTGTCTTGATTCTCTCTTAAAGGA
AACTTATTAGGGACAACGAGCACTTGCTGGTCAATTTCATCTGAAGTTTCAAGCTGGCCGGCCCTGTCGCAAATACATAT
TAAATTGGATTAGAAGTATTAGCTGCCTAGACTAAAGTTTGAAGGGCATTTTGTTACAAGTTGCAACAATATTATATAAT
CAAATAGACTATACAATAGTGACAAATGAAATGGAATATTATTATTAATAGAATGGACAGTGGCATCTTGATTCCTCCAC
TGACCTAGATTCCTCATATATGCTGCTTTGTCTTTGGCCTGCCGGCTTCTCCAAACAACTTTATTAAAATTCTCTTTATT
TCTGTATCTTTTTTGAGTGTGTTACTGATAAAAATGTTTTTTTCATTAATTAATCGTATAGTAATATTTTCATGTACATA
TGTAGCTTATCATCTGAAGGAGAAAAGTAAAAGAACTAATTGATGCAAATTCTTATAAGCTTTTCCAGTCCAGGTAAGTG
AACGTCATTTTCATTTCAATCATCTTTACCTGACATGTCAGAGCCAGGTCCATTCTCGTTTGGGCTCCAGGTTCATGCTC
TAGTTGAACCTGCGCATGAAGGAGGGTGTTAAGAGTGGGTTAAAGTGCTACATTGGTCGGGAAATGGACTGGTGATCTAC
TTATATGAACTCGGGCAATTCCTCCCCATGAGCTAGCGTTTGAGGTTATTGATCACTATTAAACAATGTATATATTCCTT
ATGTTATATAGCATAGTCATAAAACAAGATTTAGAAGTCATCAACCATAATCACAGATTAAGCTTTAAAACAAACTTCAT
CATCACAAACACATCCTTCATTTGTTTTTTTTTGTCTCTGTGTTGCTCTGTATGATCTTCCTCAGACCTCAGGATCCATG
TTGTTATCCTTTTTCTTCTCAAGTACATTTTGGGTGCGGATCAAAGCTACACTCTTCACAATGGAATGACCATATCTATC
CTGTTGGTATGCCACGAACTTTGAAAAAGGCGATTGCATCCTTTCATTTAAAGGGAAAGAGCTAACCATGGCATTGTAGC
AAATTAGTCACCAAAGGAAGCGCGATTTTTGTCAATGGATAAGAAAATTACTCCCATCTGTTTATTTTTGGCATTAATTT
TCTCGTATGCTTCTTTCTGCATTGGTGTAAAAGCACGGAATGGTGGACACGAATGTGCAGAGAAGTAAAGAAGAATACTC
TTCCCTACAAGATCAGACACCAGACTCTACAAAGAGAAAATTTTGGTCACTCGTTGTAGTTAAGAGATAGATTAAAGCAT
CAACGGTGAGGGCTTGTCATGCTAGTTATATCATAGTACCCAAACCATCATGAATAACATGTATAGAAAGGGGATCATCG
CGATCTCAAAGTTCTCCCTGTGTCTTCAGCTTGTCATACATCTCAATCAGCTTCTAATCAAATGATTCACATTCTTCGAA
AGAGGTCACTGAGAATACAGGCCTACAATCTTGCATTCAAGCTAAGCAAAGGGAACTCGATATCTAAGAAAAACCTCAGT
GCAGGTTCTAGAACAGAAAGTTATTAAAGGTTCTATGATATTTGACAATCATTGAACTTCATGCTATTTGACAAAGGTTA
CCAAACAAATTATCAATAAAGATGTGTTTTTTTCCTGAAACATCCACGAAAAGAAGTACTGCAAGAAAAATCTAAACACA
AGAACAACATCTTACAGTGAAACAAGCAAAGGTTTCCAGAATCAAGCATCCATAACATTTGGAATACCATAAGGATAAAA
CCATTGCATTCTTTACCAGAAATTCTAAATTTTTTAAAAGCTTGTCATAGTGAAACCAACACTCTCTGATGGAGCAGATA
ATCATAACACTGAGAAACGAAAATATTGAAATCTGATTCAGAAAATCAATGTCATATTCTTTGCACAAATAACTTGACTC
ATAGAGACAATTTACCTGGAGATAGATAGTATAATCTGGATCAAACACAGGTCCAATGTTTAATGAAACTTGTATTGCAT
AAATAAAAGTGACAACAGAAGATTTTAGGATAGAAGTGTCTCACAAAGAACAATTTCAAAACACACAAATATGCTTCTTA
ACTAAAGATTTGATAGCAAATTCCTCATAGCCACCAAGAAATAACAACAAATTAACCTTTGAAACAAACTTCACCATCAC
AAATCCATCCTTCATTTGCTTTCTGTTCCTCTTTGCCTTGATCCTTTTGATCTTCCTCGGTATCCATGTTGCTTTCCTTT
TTCTCTTCTAGAGCACATTTTGGGTGCATATCAAAGTCACACTCTTCGCAATAGAATGACCATATCTGTCCCGCCTCATC
GCATACATCACAATTGTAACCAGAACGCTTAGAAAGCAGAAGTTCATGCTCGTGAAGTTTGTGCATAATTTTCTCAGGCC
ACCCCTATGCCATTTCTGCAGTTTCTGCTTCAATCTCCTTCATACGCTCCTCGGTGAATGGAAAAGCCTTAGCACCATGA
CACATGATCAAACTTCTGGCATCAGTTGTAACAGTCTTGCCTGATGGCCCTACAGCAACCAATGTTGGTATGCCACGAAC
TTTGAATAGGCGACTCAAATATGTCTTCCTCTCATCACCAAAGGGAAGAGCCAGCCATGGCATTGTAGCAAAATAGTCAT
CAAATGAGACTTGATCTCGGTCGCTAGATATGAAAATCACTTCCAATGGACCATTTTTGGCTTTTATCGTCTCATATGCC
TCTTTAAGCTGTGGTGTAAAAGCACGGCATGGGGGACACCAATGTGCTGAGAAGTAAAGGAGAATATTCTTCCCTACGAG
GTCAGACACCAGGATCTACAAAGAGAAATTTTGGTTACTAGTTGAAGTTAAGGATAAGAGTAAAATATCAACAGAAAGGA
CAGTCATGTTAATCGTGGTATAGTAATCAAAGCATGATTGATGACGAAAGATTGAACGAAAAAAAATATAACCAAACATG
TGATGTTTGTGTCCTACCTTTTCACCATCTTTTCCAATGACGAAATCATGATCTCCAGTGACCAAAATCGACTCCAATGT
TTGTGCTTCCAGTTTAGCTTTCTGTGTCTGCTCAAGTTCAGCAAACTTCTCGGGGGTAAAAGGATATGCCAGGATACCAT
GCTCCTCGACGGCTTCAGCAACATTAGAATGAAGAGTCTTCCCATCTGTTCCAATGATGACTAAGGTAGGAAGGGTAGAG
AGCTCAAAGTACCTGGCCAGCTTCTTGCAGGTCTTGTCTTTTAAGGGAAGTGAAAACCAAGGCATTCTCGAAAATTCTTT
CTTAAAAGATTCATCTTCATCGTCAAGAGGAATCATGACAATCTCAAAGTTTCCCTCCTGAGCCTTCAACTTGTCATACA
TCTCGATCAGCTTCCGAGTAAAGGATTCACATCCTTTAAAAGAAGTCATTGAGAAATATAGGCCTATAATCTTGCCTTCA
AGCTCAGCAACAGGTACCTAATAATTATCAAGACATAACGAAAAAGTAATGAGAGAAACTTTAATGAATAAACAAGAGAA
AAAATTCAGGATCGAAAAAAAGGCATCTTGAATCAACCTTCCTCCCATCAGCTGCAATTACATAGTTTCTGGACTGTGAC
TCCAAGATAGATTTCAAAGATTGTTCTCTTTTAGCGGTTTCTTCTTGCTCTTTAAGTTTGTTAAGCCGTTCTTCAGTGAA
AGGGTAACCTTCCACCCCATGCTCAAGAATGATTTCAACCCCACTATCTGTCACTACCTTCCCACTAGCATCAAGGATCA
CTAAGTGGGGTATTCCCCTAACAGCAAACAATACATTCAAATGTTTACGTGTTTCAGAATCAGAGAATGGGACAGCGAGC
CAAGGCATTTTAGAAAAGTACTCCTTAAAAGATTCATCATCCTTATCAGCAGTAAGGAAAACAACTTCAAATTCTCCTTT
TGGTAGGAGCTCATTGTACGCCTCTACCAAATTTGGGGTGAAATGTTTGCACGGACCACACCATGATGCTGAAAAGTACA
AACCGACTTTTTTCTCCTTTAAAGTATCAAGCTTAACCTGAGAATTAAACGTTTGTGAAAAACTTGCCATAAATGAAATT
ATCTGTTAATCAGAGCTAGCTATAATTTCCAAAATTCATCTTATTCCTTTCCTAACATGTCTGTCTATACCAGTAAAACT
AAAAAGTCAGGCACACGGTAAACAATGCATATACACCTCACTGTCTTATGCTCGGTATAATACCTTGTAACTACAAACAT
ATTATCATAGTTGAAACGATAGGAAAAGCTACTTCCGTGAAAGCAGACCGCCTGGTCCTAACAACTTTTTACCACAGTTC
CCTTGAAAAAATTAAGTAATTATTTGGTTAAAAGAACAATTTTTTTCAATCAAAACAGAATGAAACATCCACAAAAGAAT
AAAAAGACAACAAAATGATGTTTTTGGTTTCAAATCAAGCCAATTCCGAACCACTTAAAAATGAAGAAACCAAGATCAAC
CAAACTTACTTCCACAATATCTCGCTAAATCTTGAATATTCCAATTTTCTTTAATTGACATATTTAATGTGTCCCTATTA
TCATGTTCATACGTTCTCTTTATATGTCATTTCATCTTGTTTCTTTTAAACAGTAAAATTACTCTTGTTAATGTTACAAA
CTTATGGATATTGTTGTAAACATTCCCAAAGAATAGATGGAGTAAATAATGCAGATAGATTTGCAAAGTAACGGGTTATA
AATCATAATCATGTCTTTCTGAATAACAAACCAGTACAAACACAATTGAGTTTGAAGAACTTTGTATTAAAAAGTAACCA
TCCTTCCTATCTGTCCTAGCCTTGGTGGATAGAGTTATCAGGTACCTCCTGTTGCTCCTGTTGCTGGTGGGAGGTATCAG
ATATTTTGTGGAATTAATCGAGACGCACGAAAACTAGCCCAAATACCATGGTCAAAAAAAAAAAAGCAATCATCCTTCAA
ATTTTTACAACTTCTCGAGGGCATTCTCAAAAAAACTGTCCAAAGCCTAGATCAATCTTATAAGAACATTTCTTAGATAA
ATTAAGAAGTCCACAAGTCTTACTTAGACAAAAGGGAACAATGAATCTCGAATTTCGAAGCTAGGTGGAATAGATGGATC
ACCCTCTACCCTTAATCAAAGGTCTCATCTTTTGATCCCCCGAGGGAGAAACCCCATATTGTACCAACATCTCTCTTTTG
CTTCCTTCTTTGGTCCTCTCCTGTCATAAGTTATATCATTTCTACTTCTTTTGAGAAAACCGATTTTCAGGTATCTACCT
AACACACGATCGAGCCAAACTTTTCCCTAAAGGATCAAATTATGAAGAAATAATTAAATATAAGGAAGAAGTTAAAAAAA
AAGTTTAACATCTACCATGTATATAATTAAAAAAAATATTTAAACTATATTTGAACAATATAATTTTCCATCGAACCAAC
CCTCTACTCTACCCGGATATACGAATATTTAAACCAAAAGAATAACAAGAAACTACAGCCACATACTCCAATTTATCATT
TATCAACATCAGCTACTATAACAAAAAAAAAACAACAAAGAATTAATGGAACAATTGATACCTTGTCACCATTGTTGCGA
ATAAGAAAGTCACGATCTGAAGAACCAAGTAGCTTGATCACATCATGGCAATTCTCCCCTGCCATTGACCTATTAAGTCT
TCTTTTTTTTTTTTTTGGTGGATAGTAATAACAAAGTTTTATAGTGAAAAAAAATTAAGACTTGGACATGCTTATATAGG
CGGAAAAAAAGAAAAAATAAAAAACAAAATTTCGAGGAAAACATGGAGAAAATGACAAAAAAGGGTCCTTTATGTTGAGG
GTTGGCTCAAGTAGCTTTATGTGTACACACATTGAACAATTAGGAGTCATTTGGTAGGCAGGAAGATATGCCGAGATATT
TTACGATTAAGTTTGAAATTTAGATTTATATTGGAATAAATTTATTTTAAACTTAATTTTGTGATATTTTATTAAATGTA
TTTATATTCTTTATAATTTGTCCGAAGTTAATATTTTTATTTCATTAAATATTTAATAACTTATATTTGACGAGGAAAAA
AGGATTTAACCATAAACAACAATAAAATTTCATCAAATTTTTATAAGTGCAATTAGAAAGATGCGTTAGACATTAAAAAG
ATATAGAAAAAAATAGCAAAAACTACACACAAAAATTATGCAATACTCATCACTTAAGAAACAAACAAAAAATGGCGAAA
ACTACAAAAGTTATATCTCTAAATATAAGTCCTCGCTATTTTCTTTCTATATATTTTATCCATCAAACTCAACAGACGCA
ATTTTAATAAATATATAATGGAGATTAAAAGCATTAACTTTTGATAAGTTAAAGGATCAAAATATTCAAGCTATAATTAA
AAAAATATTTTTAATCTATCCTCAAACGTAACATACCATCTTTTCTTAGTCATATCTCTAATAGGGCTTCTAGAGTCTTC
TGAATTAGTGATTAAGAAACAGTAAATTTGAGTCAACGGAGATAATTTTATTGTAAAATTTGAACCTTTGATTTTGATAT
GAGTTAACTGACACATATTCAACCTTGTATTTTTTGTGGTCCTTATTTTTTCTTAATGAGCAAGACATAATGGGAACAAG
AAAGACGACTTGGAAGTGGACTTGCTGTTTGAGTAAATGTTTTATAGGCTCGATTAATTTAAATTTGTATCGAAAAAATT
TATGCGAAAAGTGTTCTCTAACAAAAATTCTTTTGTACCTTTGAGTTAAAAACGAAACCTTTTGTTAAGAAACAAGCAAT
TTCATCTATTTAATAATTGTCCGAAGAAAAAAAACTTAATTAGTCGATGAACAAAACTCAAATAATACAACTCCAATAAT
TGGATTGTATCACTTTAACATGAAATTATCTCTTTATATTTTTTGTTATATATTCAATATTCGATATTTAATTTGAAAGT
CTCAACTCAATTGAATTTACAAGGTCCATTAAAAAAAAGCGTTTTCACCGAAGTAAAAGATGGATAAAATGACAAAAATG
ACCGGTTCCCTTATGTTGAGGGTTGGTTCAAGTATCTTAATTATGTGTATACATTGAACAACTAAGGTGGCATGGTAAGT
GGAATATGTGAGTTATTTCAAAATTGAGTTAGAAATTAAATTTATATTGTATTTGATTGTTTATATAAATTTATTTTAAA
TTTGATTTCGTAAAATCCTATTAAATGTATCAAATTATAGTTTTTAAAATTTGTCAGAAGTAATATTTTTTGTGACGAAG
GGGGGGGGGGGGGGATTTTTAATCATAAACACCATGAAAATTTCATTAAAATTTAAGAAATGCAACAAAAAAAATGCACG
AGGCATTAAAAAAGAGATGGAAAAAACAACAAAAATTACATTTTCAAAAAGGTTGTACCATACTTAAGAAATAAACAAAA
CAAAAAAAATAAAATAGCAGAAATTACAAAAGTTATATAACTTGAAATGTGAGTTCTCGCTATTTTTTTCATAGTTTCCG
TCAAACTTAATAGACACATTTCGTTATTAAATATTTAATGAAAATTTAAGGCATGACAAAATAAACATGTCATTTAACAG
CTTGATCTCACTTGACATTTATGTTCTCCAATTTTGAATGTGCATAAATAGACACTTAAACTTGTGTAAAATTGAACAAG
TAAACACACGTAGAACGCTTCGTAGGAAGCAAATTGGCCACGTAGGACACCACACATGACAATATGTTTACTTGTTCAAC
CTTACACAAGTTAAATACACTCAAAATTGGAGACCATGTTTACAAACTGAAACCAAATTAAAAGACACATTTATCAAAAA
CCATAATTATTCAATATATAGTTAAATAATTATTTTGAACCTATTCTCAAATATAACATACCATACATTTTTATTACTTT
TTTAAATAAAATTTAGAAGTGTCAACTTTTGATAACTTAAAAAATCAAAATTATTTAATATAGTTACAGAATTACTTTGA
ACCTATTGTAGTTAAAAATTTCTTAGTGATTAAGAAACTATAAATTTGAGTCAATTGAGATAATATTATATCGTAATACA
CAGTCAAAGATAATATTATATTTAAGCTTGTATTTGTATTTTCCTTATTTTTCTTAATGGGTAAGACACAGGGGCGGACC
TATAGTGGTTCAAGTGGGTTCATATGAACCCACTTCGTTGAAAAATAACACCAAATATATATGTATATTTAATCAGTTTT
TAAAATTTTATATGTATATATTAACTTTTGACCCCACTAACACAAGTGTGACCCTTGGCTGAGTGGTGAAAAGGATTCAA
TTTTCCCATCCAACCCGAGTTTGAATCCCTATTGCCACATTTTAGTTTTATTTTTTATATCTTGAACCCACTTCGTGAAA
ATCCTGGGTCCGTCACTGATAAGACATGATGGGAAAAAGGAAAGACGACTTGGAAATGGACTTGGGTTGGGTGTGTTTCA
GTGTTTCACGGACAATATGTTTCTTAGAAGAACATTCTTACATCAATTATCAAAGAAGACGTTTTATTCGGTATTTATAT
TCGTATTGAAGCATGATTAATTTAAATACACGTCAATTAAGACTCGTTTGAGAAAAGTACTCTACTAACGACTAAAAAAT
TATTTTATAGCTTAAACTAAAAAACGAACCTTTTATTAAGAAAAAAGTAACCTCATCCGCTTGATAATTTTCTTTTCAGA
GGAAAAAAAGGACTTAATTAGTCAATGAAGCCAAACCTCAAAAGGTACTCTGAACTCCCTATTGGTTGGTATTACTTTAC
CATGAAATTATCTCTTTTTACCTTGTTGCTATACATTTAATATTTAATATTTATTTTGAGAGTCTCGACTCAATTGAATT
TACACCATATAAGATTTAGCAAAAAAGAAAATGTACCTTATCAAAGTATCAATAATTCTTTGATAACTGGTACAATCAAT
CAAATCAAATCGACTTTTAATTTTTTCTTAATAATTAGATTATAGATTTTGATATAAATCCATAATTATACGCTATTTAT
TGGTATTACTTAATATGACTTTTAATTTATTTTTTTTTGATATAATATTTAATACCTATGAGGTCCAAACTAATTTGGAT
TCACGTCACGTAAGAATTATTAAAGGAGTAGCAGTCCCTTTACCAAAATATTTTATTTTTAGGTTGCTATTAATATTAGG
AAAAAGGGTCAAAATGCCCTTAAATTATGTGAAAGAAACAAAAATGTCCTCTGTTTGTAGTAAGGTCCAAAAATGCCCTT
GCTGTCAATACTTTGGTCCAAAAATGCTCTTATTATTATTTAATGGGTAAAAAATGCTCATTCTTCAAATAAATATATTA
TTATTTTCTTTTTAACACATTCTTTTTCTAATATTTTTTAAAAAAAAATTAGCAAATGTTTATCTTACTGTAATTCAGAA
AAAAATAAAAAATGAAAATATTTCTTATTTTATTATCTTTATTTTTTATAAATTAATGATGGATATAGTATGATCTTATA
TATATGACATATATTATCTGTTGAAAAGGTACATGAAGTTATTCTCTTTTAATTGATAAAATAAGATTAAAAAAAATAAA
ATTTCCTATATTTTTATTTGTTAAAATAATTTTAGAAGAAAGAAAACAAGAATAGTGTTCTTTAATAATATTTTAATTAG
AAAGAAGATGTGTTTAAAAAGAAAAAAATAATATATTTATTCGGAAAAGGGCATTTTGACCCATTTTTTAACTATAGGGG
CATTTCTGGACCAAAGTATTGACGGCAAGGACATTTTTGAGCAAAAATGTTGACGGTAAGGACATTTTTGAGCCAAACTA
TAAATGGAGGATATTTTTATTCTTTTCACATAATTTAAGGACATTTTTGACCCTTTTTCCTAATATTAATATTAATACAA
AATAGAAAAGGTCTATTCACCTTTTTTAACAATTTTGTGGAGTATAGAAATTGTGCAAATGAGATGTTAGGGTCGGTGAT
GAGGTGTTATAGTGAGATGCCTTCTTCAAATTGTCATGCTTTGTTTCCACCCCTTTAATTTTATTTTCTTTAATTTGATG
GTATCACTATCACATACGTATGTGACCTCTTGGCTTAATAAGGGAAAATAATAATATAGAAGCTACTAATTTTCTAAATA
TTTTTTTGTTTTGGCAATTAGCTAATTATTGTCTAGTGAGATATTTACAGCTCAACATCACTAAATTGAATAGGTCCTTT
TTTAGTGACTCAAAGCATCGACACATGTATGTCAATACTACCTTCTAAATAAAGTAATTAGTGATTGCATTCTTATGTGT
GCGTTTTTTTCGTAACTTACAATTTATGATACTATTTTTAATCTAATCTTTTTAGTTCTTTACAAAATCATAAAAAAAGT
CTCCTTTTTTCAATTATTTACGAAGATAAAATAGAAAAATTAATATGTTATTATATTTGTTAGAATCTGAAAATATAATT
AAATTTCTTTAATACCAACAACTTAATTGACTGTTCTGGTTTTTCTTTCTTAATATACATACAAAGTGAGAAAAACAAAG
ACCAAACAAACATTTTCATCAACTAACAAACAAAAAATTCCACCAAACAAAAAAGAAAGAAAGAAGAGAAACCCACAACA
TTTTGATTTTTGAGTTAATAACTTATATGAATCAGAATAAGGAAAGGGGTAATGGATTGATGGAGTAGCACTCTAGCAGT
ATCGCTATTTAAACACAACAAATACCAACGGGTTGGAGGAAGCAATTGTTTGGCCAAAATGAGAGAGATTTATCTTCAAA
AAATTATTGTCCCCTGAGAGAGATTATTGTTGAGACTAAAACATTAAAAAAAAAAACTAGAAATGATTGATTATTCTTCA
TTTAAATGGAAAATAAACGGTAAATGACTTGTATTTAATATTGCTTTTATTTTTAATTTAAATCACTTTCTATTTTTTTA
AACATGTACTTCCATATTTATTCTTGTAAATAATTAATTAAAAAAAAAGGAGACTTTTTCATGATTTTGCAAAGAACTTA
GAAGATTAGAATGTAAATCACTAAATATCATATCATATTGTAACACCTCGGAAATTAGAAGTCTAGCAAAGGAGCCAAGT
AGAAGGTCACAAGCCCATGACTGAACCATGACACCTTTCATGGAGCCCAGACGGGCCGTGAAGGTCACCACAACTCGTGG
TGGTACTCGTGGTTGCCTTCCAGTGTTTGGCCAAGAGGGGCTCCCCTCCCACGAGCCCTAAGACGGCTCGTGATGAGCCA
CACAACCCGTAGTGGTGGCCGTGAAAGGGAGGTAGAACCACCTCTAGGCTGGCCTCCTTCCATGAGCCCCTAGACGGCTC
GTGAAGGGCTAGACTGCCTGTGAAGGTGGGTGTGTGGAGGGGGCTAGACTTACCAACCCACTGGTCTAGGGACCACGACT
ACCTAGATGACTCGTGGGCCCCTCGACGGCTCGTGTGGGCCTCAGTCATGAGGTTCGCGTTAGCTGTAAGCCAGGGTCAG
TTGGGTCTTTTCCTAATTATTTTATTATGATACTATGTCGTTTTACCCATACCTAGGACCCCTATATAAGTATTTTTAAC
CCCAAATTCAACCCATCAAGTCATTCTCTTAAATTTACCAAAGAAGATCAAGTTCTTCCTCTCCCAAATATTTCTCTCTC
TAGAAAACTTGAAGAAGAAAGGTTCAACCTAGGGTTTCAAGGCAAGTCTCCAATTCCACCATTGAAGGCAAACTTTTGGC
ATTGAGGTATGATAATTTTCATACATGAATTCCTTCCATTCATGGAGTTCCCAAATTCTCTTATTTTCAAAGTTAGAAAT
CCCCAATTGAGTTAGGGTTTTCTTCAATTGCCATGGGTTCTCTTCAATGTTAATTTAAATGGTTGAATTATGATCTCGTA
TGCATGAATTGATGAAATACTATGATTTTTATGATGATTCCCCATGAACCCATGTAAATCCCATGTTTTCCAATTATTAT
GATATGATGTGGATTTTGAATTATGAAGGAAGAGATTATAAAATTAAACATGTTCATATGAGATTTATGTAAATGTTTTA
AGAATGCTTTGAGAATGAAGTATCAATGATGATGATTGTTGTTGTGTTGTTGAAAGGATTTCTCATAAACACATTAAAGC
ATGATTTGTGAAAGGACTTTCTCACATAAAAGATTCTTAGAATTGAAAGGTTTTCTCAACTAAACTATCAAAGATCTTAG
GGGCTATTCTAATAAGACCTAGATTGTATTAGTTACTTAATTGTACCTTTTCATGGATGATGCATGACTTAGCTTGGATT
GGAAAGATGATGTACCCTTCCATGGATAATGACTTAGCTTGGATTGGCAAGATGACGTGCCCATCCATGGATAATAAGAA
CAAGTTAAGAAGATAACTACTCTGTGGGAATTATGCTTAGCATCGAGAGGATATTGAGATGGAAGCTCTCCCTTAGTAGA
GGCCGGGTTTCTAGTAGCAATCTCCTTATCCCTTACCTATGTGCCCCCATAGGATTATTGTCTAGATAGATATTAGCTAG
TGGATCCACAATAGCTAGAAGTTTATGGTCCTTTCTTGGCAAGTAGGACACCCATTTTCAATGTGGGGTAGACACCAAAT
TCCATGTTAATAGCTCGCATGGTCTTATATGTCGGTTAAGGCTACTTCCCACCAAATAAGCAAAGTTATGATGAACCAAG
GTTACTTCAAAGAAGTATCGTAAGTATGTTTTAAGATGATGTTCACTTGCATTGATCATGTTTTTATCACTTATGGTTTC
TAACTCTCAAGACGCATGTTTTAGCTTGATCATTGCTTACTCATGAAAATGTCCCTTTTTTAGAATGCTATCAAATGTTT
TATGCATGGCTATCATACTTGGTACATGTTTGTACTAACACATACTCTTGCCTACAATTCCCCAAATGTAGGTTCCGACA
GTCAGGGTTCTCAGTTTTGTGGCTAGAGGTTGATTTGAGAGATTCAGAACTTTGGTGAGTCCTCATGCTTCGAGGACGGA
TTTTCATTGTTTTCAATTTTCTTTCTCACTTTCAGTTTTGGACATGATGTATGGGCTAGGTGCAATTTCATTCTATTGTA
TTAGATGGCTATTGAGACAAAGTGTTTAGACTTCCGCTTTACTTTTATAAATTTTTCTTGGACTTGGAATGTTGTCTTTA
TCTCCTGCTTCTATTTCTTATGTTATGAATGCTAAGTGGCTTGTATGGAGCCTCTGGGGTCTTATACGCCATGCTACATC
TAGGGTGTACCCTTGGGTCGTGACACATATATATAAAAGAGAACCCTAGGCCCGCCTACGTGGCACCACCACAAACTAGA
TTTCCGTTTCAATTTATTTATTTCCAAAACTATCCTTTCATGAAGTGTTGCGATAAGTTGTGACTTTTATGAAATGTTGT
GACCTTTCCAAAAGGTTGTAACTTTTCCAAAGAGTTGTGACCTTTCCCATAAGGCACAATAAGTATTTGTTCACACTAAC
TTTTGTTGTCTATGAATAGAGGGATTTCATATCATTTTAAAACAAAAAAATTCTAAACTTCTTCTTCTTCTACACAATTA
AATATTCACGTACTTTGCTCATGTTGAGTGGCTCACTGACACCACTATTTTTGTTTCAATACACTGGTGAATAGAAACGT
TCTATCCTGAGAGAATCTATTCCTTTAAAGCTCGGGTACTAGATGGAAATAATTTTCTTAATGTAACATCTCGCAATTTG
AAATAAATAGGAAGAAGCCAATAATTGGAAATAGCCATTTTTGGAATGAAGGAAAATCTGGAAATTTATTTAAGTTAGGA
AAAAGTGAGTTTTTGGTCAACTTCAAATAGCCATAAATTCTATCTTAGGATGAGTTAGGAGCATTTACAGATATGGTAGG
AAATCTCTTGGGATGATCTTTCCAACGCCACCGAGTTTGCATGATTCCGAGTTCGTATGAGTGAGATATCCCCTTTGGAA
GTTGGGTTGTTGAAATAAGGAAAGTTCAATCCGGATTTTGAAAGGGTAGTTTGGTCTTTTCCTTGCCCAATTATTTTATT
TCATTTTTGGTAATTAAGTTAGGGTCTAAACTGAATTAATTCAGTTTATGCTTTTACCAAAACACGCTAGGTCTTGGAGA
AGAGAGAAACAAAGAGGAGAAAATAGAAGGAAGTTCAAGATTCGTCAAGAACGTTCAATGATCGCTTGTGGATTTCGTCG
GGGGTGATCCCTACAAGGTATGTGAGATCCCATAGCGCTGGATTAGTTCACCCACGCGCCAATCATGATTTATTTCAGCG
ACTTTAAGTTCTTGAAAGCTTAGAAATTGAGTTCTGGATGGGTTTGTTGAAGTTCTATTGAATTCTTGATTCGTTGAAAT
TATTGAGGAGTTGTTTAATCCAAATCCATGATTTTAGGCGTGATTTCGAATAGAATCTGATGTACTTTGAACATATAATC
GATTCTAAGTGTTTGGGAAAAGAACCATCAAAGTTTAGAGGGTTTAGAGTTGAAAAACGAAGAAGAAATTTCGTCGATTG
AAATTTGGACATGCCTCCGTGTCGCGGAGTTGCTTCCCAGATTTGGGAAAATTCATTTCGCGTTGCGGAGCGGTCACGAA
CCGTTCTACCTCAAAAGTTGTTTTCGAAACCAAAATTTAAATGCTTCTTCGCGTTGCGGACCCACCCTCAGATATTGATT
TTTGATCTTTTCTCATGTTTAGCTTTCTAAAAGCATTCCTAAACATCATGAGATCTTTCTTGTCACAGATCACGATCCTT
GAATCCATAAATTCAATTCAAGGAAAGTTAAGAGTCAAGTCAAGAGCAGTCAAGAGTCAAGTTAAGAGAAGTTCATAAAG
TTTTTCTAAATTCTTTTACAAACGTTTTAACTTTGTTTAAAGACTTAAGGTTTGAGTTTAGTACTAAAGAGTAAAGTTTG
GAGTTCATTTCTTCAAAAGAGTATATCGGGACTATGTATTCCCAAAGAGTAAATGTTTGTCACATTTAAAGAAGAAAGGA
AACTTTGATTTCCAAAAGAGCCTTTGAGCTAGTTTCAGTTAAAGAGTAAATGTTTTCACCTTTGAGAAAGAAAGGAAACT
TTGATTTCCAAAAGAGCCTTTGAGCTAGTTTTCAGAAAAGAGTAAAAGCTTTCACAATTAAGTAAGAGGGAAAACTTTGA
TTTCCATGATAGCCTTTGAGCTAAGTTTTTGAGCACTAATCTCAAATCACAGAAAGAAGTATGTTCTTAAACATAAAAAG
CTAGTATCATATTTTGGGAATAGTATTGAGCACCGATATGGGGGAGAGTTCAGACAACTCACAGCCCCCATAAACCATGT
AGCCATCATGGGTAGAAAAGGGTCATACTTTTTAGATGATTCCTTTAGTGCTTTTTAGTATAAACTAGTGGATCCACTTA
GTGAGTTAGGTTCTATACCCCCGACAAGGTATATGACGATCCTTGGCAGCGTGAGGTAAAACGTCGTATCATTACTATAG
CTCTTAAGTGATGGTTGTTGGTTAGAGGAACTCCCACATCAGTATTTTGTATTTTTATATACATCAGAAATATTTGTATT
TTTATATACAAACAGAGTTCATATTGTATCTTTGCATGCATACAGAGTTATTATTGTATTTCTAAATACACAGAGTTGAA
AACTATGTTTTAAAGCTTTTCTCTAGACTGCATTTATTTACACTGCTTTATATTGAAATCAGTTAAGTTATTCAGGAGTT
GAGAAGAGCCAAGGTAAGTGTTTCTTTCGGATTCCTTTCAAGCTTATGTCATGTTTAGCTTTCCAACTCGCATACTCATA
CATTCAATGTACTGATGCCAATTGGTCTACATCGTATTTATGATGCAGACGTGCTAGAAAGTCAAAAGATATTCTGAAAA
ATAGTATTCTTAATACCTTAATGATACAGTAGAAAGCACATATTTATAGCTATACAATTGTAGGGTTAAAGTTCTATTCT
AGGAAGGAGTATATATGGTTATAAATGTATATTCTATAAATCAGTCCTATTCTAAGAAAGAATATATTTTCTGATTACTA
TACAATTATAGCTTTTCCTAACATCCCCCCTCAAATTGATACAGGTGATCACAAAGTAGCAATTTGGAGATAAGATACTG
ATGTCGTGCTCGTGTCATCCCCTTTGTAAACAAATCAACAAGTTGATCATGAGAAGGAATGTGTTGTAGAGTGATGAGAC
GATCGATAACCAATTCTCTAATGTAATGGCAGTCCACCTCTATATGCTTTGTGTTTTCATGTTGTTACGCCGTAGTTTTA
CTATCTTCAAAAAAATCACTTTTTGAAATGTTCCAAGTATAAAACAATTTGAGAAAAATACTTAGAAAAGAGTCGCCACT
TAATTTTTTAAAGAAATAAAAAAAACTTAATTTAAAAAGACTCTAACAGATTAAGTCTTTAAAAATTTAGAGAAAATGGG
TAAGAGGTTCTCATTTACACTTCAAGAAGGTTTTTAATGCATTTGAAGTGCTTGCTAACATGCGGTTATCCTATGACTTA
GGTTAAATAATTTGACCATTTTTAGGAAAATAATTTAACATAAAGAAATATATAATAATTTACAATATTCAGTTAACTTT
GAAAAAATAGCTAAATAACGGACATTTTTTTTAATTCTTCAAGCTAAAGAAACTTTAATTGAAACATTTCAATTGAATTA
CAAGTTATTAGAATTTTAACAAATTTACACTAATTTAACTTAATTGAATTGTTTTTTTTTAAATAAAATAATTTGAACCA
ATTTGATAAATTAAAGCATGAGGACTATCTTAAATTAATTAAAAGTGAAAAGGAACCAAAGTTTTGACTAACTTTTGAGA
AAGTGACAGAGTAAAGAAAACATGTTTTTTTTTGTTAAAAAAAGTTTATTTGATTAACTTAAAGCTATTTTAAAAAATGA
GTAAAAAAAAAGTTACTAATTAAATAGAATATCTTTTTAAGAACAAATATATTTAATTAAAGATATAAAAATTTGCCCGG
TATACTAGACATAAAATAAATGAACACAAGAGATGTTTTAAATGTAAACCAACATAAAGAAAATAACTCATCTTTTGGGG
ATCTAAGTAAGTTAATTAATAGTTCTAGAGTTATAAAGTTAAATGAAATTAGTCAGTCATAATCAAAACAATTAGCAGAG
CAAAAGAGATGAAATTGGGCCCCTTCTTGGGCAAATTTCGCTGCAAGTTTTTGGGTTTTAACCCAATCCCCTTTTTGTAG
ACATTGACTGTATATCAGTGTATATCGGTGTGTATATGAGCTCTTTTCATGTATCTCCTGTTTCTGAACACTTGTATTTT
ACCTCATCTCTGTATTTTCGCATTTTTGGCTCCATATTTGCTATACTAAACCTGTATATCAGTGTATAATGCTGTATACA
ATATGTATACATCCCATTTCTTTGGGCTTTTGAATTAATTTCCAGCAGCATGTTGGTCTCTGGGGCTTGTAATAGCTTCC
GAATATGTAGGGGGCTGACTCGGAGAAGAAATGGATTTGGGCCTTCGTGGCTCGTTTCGAAATGCAAAGAAGGAAGGAAA
AAAGAGACCACAATGGGCTCACCACGAGTTTACTTGCAACAGAAATAAGCAACTTATAAGTAAGTCTGGGCACCAGACCG
GGATGTATCGGTACCGGTCCGGTACTGGTCCGGTCCGATAGTCTACGGGACGAAACAGGACACCATGAACCGGTACCGGG
ATGGGACGGAACCGAATATACCGGTAATCCTGGCACTGTTGATCCCGGTAAATTTCGGTTTCGGTCCGGTAATCCGGTTA
ATAATATTTTTTATTAATTAATTTATATTTTATAATTTATATATATAAAAAAAAAGGCTGAAAAGCCTTTGAGTTTTGAC
TTTACTCCTTTGAAAGGAGTCCTTTCGCTGATTCCCTCTGTCCCAGGCAGCCAGGTGGCAGCTTTTTCTGAAAAGCTGTC
TACTGCCTGCTGACCTGGCCCCTTCCCACTGCCCCAATTTCCTTTCCCTCCCATGTCCCAAGACTCCCAATGGCTCCATT
TCAACGTCTCAATTCTCCAACTCCATTTCAACGACAATATTTTCCAACACATAATTACAATTACAAATTACAATTTCTAA
AAACTATATATACTCCCTCTCTTTATATTTTTATAGTAACAATTAACAATTATTAATTTCTCTCAATTCTCAATCTTTCT
CAAAGTTTCAAGTTTCAAGTTCCAAATTTCAATCATATTATTTTGTAATTGTGAAGATTTGAATAATCATTTGGTGAATT
TTGTAGGAGGAATCATCTTCAAACTTCAAGTTTCGATATTAATTTTTCAATTTTCGGTTATAATCGTTTGTTCTTTACAC
AAACGTTTGGTAACTTCGTTCTACTCTCTAATCTTATATTTATTTTTTGTATTTATTATTTGTAAGTTTTTCTTATTATA
TTTTATTTGTTCTTGTTAAATTTCTTATTTTATAATTTATAATTTTATATCATGGGGTCTTCTAAAAAAAATGGTAAAGG
TAAAATAGGTGTTGTAGAAAAAGTAAAAAATTTGTGTATACTAACTAATAAAGGCTCTAGTTCTTCTAAATCTAAAGTTC
CTCTTGTTAGAATAAATACGAATGAATTTATGAATGTGAATGAAACTAGTTTTTCTCGTCCCGGTCCTATAGAATTTAAT
TCGGATAGTCCTATAATTCCCCATGAGCTTTATGAAAGACATTATGGTAATTATCAAGAAAATGAAGAAGTAGAAATTGA
TGAAGATGAAGAAGTAGATTTAGATGATACACCGACTAGACCCGACCCCAATAGTACTGAAGTTCCACCTCAGGAGGACA
ATCCTCCGGTTGGAACTAATCGTCCTCCTATTATTCCAACTAGGGGTAAGACCAAGGTAGAACGTACTAGAAAATCATGT
TAGGGTTTTGCCCTGATTTTCTTACCATAATTTAAGATTTATTTTTCCTTAAAGAAAAGACAAAACATTACCATAAATGT
TTTTACTTTTCTTGAAAGGAAAATATAATATTCTTTCATATTTGGTTTATTCTCTCCTTTTAGGACTCCTTTTCTAGTAA
GAAAAGGTTTTAGGACTCTATAAATATATATTTGTTTCTTCTAACACAATAACAATAGAATCCACAATGTAGTCGTTTAG
TGAGTTTTGTTTATGGGGAGATTTAATCTCTCAACAATTTTAATATTTTTCTTTATATTAGTTTCATATAATAATATTAG
TTTTTAGTATAAGTTTTTGTCATCTAATTTATCAATCATATTATTTGCAATTGTAAGCTTCCGCATGACGCCTAATCACC
CTTCAGAACCCAACAAATCACATGTGTGGAAATTTTGTTATTTGAATGATGAAAAAACTTTTAGTATATGTAATATTTGT
AAAAAACAATTTAAATATATATCTGGTGGGAGTGGAGGTTCAACGGGGGGATTAAAAAGACATTTGGTTCTAAAACATAA
GAAAGAGTGGTTTGCATATTTATTTTCTCTTGGTGTTAATGAAGATTCTAGTGTTGGAGCATCGGTTAGAGGGTCAAATA
TGGCTCAAGGTGAATTAAATACTTCGAACCCAAGTGTTCCTCTTACACATCGAACCTATAATAAGGATCGTGATCGTGAA
AATTTTGCTAAAATGGTTGTTGTTTGTGGTTTACCTTTTAGTTTTGGAGAACATCCGGGTTTTATTGCATATATTCATGA
TACATATAATCCTAGTTTTACTGGTCTATCAAGAGGCATGGTAAAAAGAGAAATTTTTGAATTTCAAGAAAAACATTGTC
AATTTTTGCGTGCCTATTTTGAAATAATGGATTGTAAAGTTGCTGTTACCACTGATATGGGTCGTAGTCCTAATGGTAAT
GATTATTTAACTGTAACTGCGCATTGGATTGATTATAATTGGAATTTACAAAAAAAAATTATCGGTTACAAAATTGTCAA
CAGAAAAAAACTGGGATGTATATTGCTACTACTGTGTTGGATATTTTAGATTTTTTCGGTCTTTGTGATAAAGTCATTAG
TGTTACTTTAGATAATGCTTCTGCTAATTTAAATGCTATTAATATGCTAGAACCTAGACTTTGTTCTATTAGTAAATATG
CTTTTCATGTTAGATGTGCTGCACATATATTAAATTTGGTTGTTAGTGATGGTGTGAAATTATTTGAAAATAGTTATGAA
AAAATTGATAATGCTTGTTTTTTTATTTTTAATATGCATAGTAGTAGTAGAATTAATCGATTTAAAGAGTTTTGTAATGT
ATATTAACTTCCATTTAGAAAAGTTCCAAAGCATGTAAAAACTAGATGGAATTCCTTTTATGATATGCTTGAAGTTGCTT
ATGCATATAGAGAACCTATTACTATGCAATTTAATTCTCATAATGCTTATTCTGATTCAAAACTTAATGATAGTGATTGG
GAAGAAGTAAATGAACTTAGAATATTTTTGAAATCATTTTATGATGCTACTAAATTTTTTTCTAGAATGTATTATCCTAC
TATTTCTGAAATTTTAATACGTGTATGTGAGATTTCATCTCTCTTTGCTGAATATAAAACAAATGAATTATTTGCAAATG
CTATTGAAGCTATGATTTCAAAATTTAAGAAATATTTTTTTCCTATCCCTCAAATTTATTTAATTGCAATTCTTTTCAAC
CCTGAATATAAAGAATATGGTGCACAAGCTTTAGTTAAATGCATTTATCAAAATTTAGATATTCAGTCAGATGAAGAACC
TGATTTGGAAACATGTCAAAATAGTATAAAATTACTTGCTAAAGAAATATATGATAAATATTGTTCCTTAGACAATGTTG
AAAATCTTCAAATGTCTATGCCTCAAGTAGCTGCCCATGGTAGAATGAAACATAAACTTTGTCTTGATTCTTCTAATAAA
TGTGAATTTGTTAAATATCTTGAACAGGGTTCAGATAATATTACAAATGAGGAAGGTATACCACAACTTCTGAACTGGTG
GAGGGCTCGTGGAACTCAATTTCCAAAACTTAGTAGGATGGTGAAGGACGTGCTTGCAATTCAAGGATCATCAGTAGCTT
CGGAGGCCGCTTTCAGCGCAGCAAGATTTCAAATTGGAGACCACAAATATTCGTTAGCAGAAGACAGTTTGGAGATATCG
GTGTTGTTTAGAGATTGGATAAATGCTGAGCGGAGAAATCTAGGACTTCCAAAGTTAAGTAGTCAATATGAACTTTTCAT
AGATTCAGCCATTGGATATGGTAGTGACGGCGGCATGGAACTTCAAGATCGTCAATGAGATTTACCAAGACTAGTAGTTG
ATAACGGTCAATCTATAACTGAGTTAGAGAATGACTTTGTAGGACTATACCACTATTAGTATTACATTCGAGGCTTAGTT
GAAACAGAACCCTTCCTAGAAGGTGGCTGCGTAAATTAGGCACTCTACTAATAGTTGTAAATTGTAATACAAATTTGAAT
AAATTGGATTGATATCTTTTTTAATTTGTGTCATTGTTATATACTTTTTTTTATTTAATTTTTTAAAATTACAAACTTAA
GTTATTTAAATTACAAGTTAATAAGTATAACTTATAACATATTAATATGTAATAACTTATTCACTTCAAAAGATTCAAAT
TCAAATCTTGAAAACTTAAGCTAAAATTTATTCTTTAAAAAAACTTTATTAAACTTAAGTCTTAACTTACAAACTTAATA
AGTAATAGTTAAAAAGAAATATCTTTAAAATAAACTTTAGTAAAATTACATTATAAATTTCAAAACTATTAAAATTTAAA
CTTAGAAAAATAAAAAAGCATTCATATTTTCGTTTAAGTTGAAATTCAAAATAACTAAAAAAAATATATTATTTTTTGAA
ATATGTGTCGTCTCGTCCCGTTCCGGTCTGGTCTGGTACCATCCCGGTATATAGTGGGACGGGACGGGACCAAATATTCA
TCCTGGTAATCCCGGTCCGGTTCATCCCGGTACCGGTCAACAAACCGATCAACTGGTCCCGTTCCGGTCAGGTCCGGTGC
CATCCTTACTTATAAGTAACAACTCACATGATTAAAAATCGGAAAATAAAGATGCACATCTTTGTGCTACTGTCCAGACT
CCAAAACATCACAATGATGATACAAATAAATCTTATTTAACACTTATCAATACTAGAAACCAATGATTTGGGCATGAGGA
AACACTACCCACAAAACACATTTAAGAATCGAAGATTATTAGGTAGTAACAACTAGCCACCGATATTAACTAAACTTAAC
CTCTAAATGACAATTCCTAACAAACAATGAAGAAGAGGAAAGGAAGCAGATTGTTAATCACAAACCTTAGGGGTGACAAT
TTCATCAATGCCAATAATTACAAGCCTCTTAGGGAGTTAGAGAAAACAACAAGAGATGTCAAAGAGAGGGAAAAAAACTA
AAAAAACTTGGGGATTATTCTTCAATTAATCAATGATTGAGTCATAATCTTTGAATAGATGGACACTGTGAATGAATCTG
AATATCAAACAAAACTGCTGTATTGGCTATTACCCAAATAACAACCATGAAGCATTTACGGAAGACCCGATATGCACAAA
ATAAATATGCTTTATAGATGAGAAATTCGCTACTCAAATTGATCTGACATAACAAAGAGCAAGCAATGAATATTTAAGTA
ATTAGGAGGCTGTTCTGCTCAACTTGAAGTCAACTAACTACTACATAAATGATAGGATCCAAATCAGAATATATCAAGAA
CAAACGAATCTAAGACGAGAAAGAAAAAAGACATGGTTCTAAATGAGCGTAACGAATTTAGGCATGGCAAGCTAAATGAT
GATATAACAGACCCCAATCCAACAGGAGAAAAGGAGAAAGGGACAGCCAAACCAATTTAGACATACATAGGAAAATTCAG
CTTAGCATGACTCTAAATGAGGACGAAAGCAACATACAAACAGAGCTTTGTAAGAATAGCCTAAATTCGACAAGGGAAAT
CAATGCCAAAACAAACATTTTAGTAACATAAGAATGGACATTTTATTGACTCATTTTATCATTTCAACCGAATCAAACTC
GTCACATGCTAACTAGTCAGGAAGACTATCAAAGGAATAAACAACCAACAACATTAGAAAAATAAGAGTGTAGAGACACA
AAACTTAATTAGCGACCAAACACAAGCAGATGATTTCTAATCTTGTATATATTGTGTCGGAATAGGAAAGATGAAAAAAA
ATTACCTTTATGTGAGCAGCGAACGGGACAATGACGAGCTTGGAGGGCAGCGATTCTTCTACCACACAAATCGAATACCA
ACAACAAAACAAGGAACCTGGGGCAGAGTTTGAACCCCTTTTTTTTGGAACTTAAAATCAGAGAATCAAATATATCAAAT
TTCTTGAGTGTAAAATGACTATTGCCCCAAAAACCAAGCTAAAAAACGTGTCAAAATCCAATTTCAAAACTCCTTCCCAT
CACTTGAATGTGAAGGATTATTTATAGGGGAAGTTGGGGCCATTTAGGGGGGAAATCCGTTGGACTTTTGAAAGAAAATT
TTGAATTTTTCTTTGCTCCTTTTCGAGATCAACAGTAAAAGGCATGGGGAGTCCTTCTCTGCTCTGAGACTCAGCGAAAG
GGGGGAAAAGTAGACGTGAGGGTGATGGATTAGGTTGCTAGGGTTATGGGTTCGCAGAGTAGTTGGATGGGCACTGGTTT
TTTGCAATTTGGCTGCTGTCTGCGATTTCTGGGTTTATCGCGTGAAGAAGAAGAAGATTAGCATGGGCAGTGGGGTCGCG
TACGCTGTTGGACGCAACTTTTTGGTTTCCTTTTGGCCGTTGTTCTCACGTGGAGAAGAAGAGGTGAAGTGAGGTCGTTT
GGTATTAAGAAATGGGTTGATGTATTGGATGAAAAGTTGGGCTGACAATTATGATGTGGGCCACTGGAAATTGGAAGTAA
GGCCCAAACTTGGTCCTTTGATGGGTTTAAGGTGTTGGTAAAAATGGTAATTAAACAAATGACCAAATGAATTTAAATTG
TAGCCAAATGGAATTTAGCCAAATTGAGCTAATTAGTTAAATTCGGCGAAATCTTAATCAAGACGAATTTAAACAAAATT
AATTAACGAGCTTCTTAAACTTAATGAAATAAAACAATTAATTTACTTGTAAACAAATTTACTCAAAAATATAAACATAA
CTTAAACTAAACAAACAAATACTTAATTAAAGCAAAAATCTTTTTGAGATGATTTTCGAATATTCTTAATATATATTAAT
TATATACATAATTATAAAACACATATATTATTTAAAAATTATAAAAATGATACAACTATTTAAAATAACTTGTAAACTAT
ATATATATATATATATTTTTTTTTTTTTGAAATTTTATAAAACTAATTATTTTAAATCATTTAAGATTGAAGAAACTCGA
TGATTAATCTATAATGTGGAGGTCAAAAATTTGGTGTCAACACATGTTGCACTGGATTTGTGTCTATTTTAATCGCACTA
GTGTTATCAACATGTAGCACTGTCGGAGATGTAATAGTGACACTGAGCTTAGATAATAGCCGTTGTAGCCAAACAATTTC
TGAACTTGCTGCTGACATAGAACGATACTCAGCCTCTGTAGATGATTTAGATGTACGGGATTGTTTCTTACATTTCCAAG
ATATCAAGGATGTGCCAAGAAACATGCACCAACCAGTAACAGAGCGACGAGAATTAGGACAACCAGCCCAATCTGCATCA
GTATATCCTTCAAGATGTATAGAAGAATCAGAATGGAAGAGAACACATTGACTCATAGAACCACAAACATATTGAATGAG
ATGAAGTAATGTAGTGTGATGTATACGGTAAGGATTAACCACAAACTGACTTAGAACTTGTACTGCATATGAGATGTCTG
ACCTTGTCATAGTGAGATAAACTAAGGATCCCACCAACTACCGATACAATGTTGGATCATTGAATGGTTCTCCATCAACC
TCNNNNNNNNNNNNNNNNNNNNNNNNNNNNNNNNNNNNNNNNNNNNNNNNNNNNNNNNNNNNNNNNNNNNNNNNNNNNNN
NNNNNNNNNNNNNNNNNNNNNNNNNNNNNNNNNNNNNNNNNNNNNNNNNNNNNNNNNNNNNNNNNNNNNNNNNNNNNNNN
NNNNNNNNNNNNNNNNNNNNNNNNNNNNNNNNNNNNNNNNNNNNNNNNNNNNNNNNNNNNNNNNNNNNNNNNNNNNNNNN
NNNNNNNNNNNNNNNNNNNNNNNNNNNNNNNNNNNNNNNNNNNNNNNNNNNNNNNNNNNNNNNNNNNNNNNNNNNNNNNN
NNNNNNNNNNNNNNNNNNNNNNNNNNNNNNNNNNNNNNNNNNNNNNNNNNNNNNNNNNNNNNNNNNNNNNNNNNNNNNNN
NNNNNNNNNNNNNNNNNNNNNNNNNNNNNNNNNNNNNNNNNNNNNNNNNNNNNNNNNNNAAACACCACTTCTTCCAAATT
GCCATGGAGAAATGTGTTTTTCACATCCATCTGATGTAAGGTCCAACCTTTCATTGAAGCCACAACCAATAATGTCCGTA
TCGTTGTCATCTTAGCAACAAGTGCAAAAGTCTCCTCATAATCCACCCCATACTCCTGTTTGTACCTTTGAGCAACTAAT
CGAGCTTTGTAGCGATCAATTATACCATCCGCCTTAAGTTTAATGGAATACACCCACTTACTTCCAATGAGAACTCCAAC
TATTGGTTTATCAACAAATTCCCTAGTAGAATTTTCATTCAATGCACGAAGCTCTTCTGACATTGCCTCTTTCCAACAAG
TTTGTGTAGAAGACTGATAGTAAGATGTAGGTCATCAACAGAATGTAGTGTGGTATGCATGGCATAAAACTTACCAAACT
TCCCTGGAGAGTAACCGAGCAGTTCAGGAGCATGACGATCTATCCGACTAGGTCGGCGTGGGGGAGTAACTGGATGAGAC
GATTCCTTTTCGGAAGATGATGGTGCGTATGTAGAGTCAACAACAGATGAACATGACTGCTGGAGATCATCATAATCATA
GTTTATGGACTGCTCCAGAGGATCAGTAGCTACCACATCATTATCAAACTTGTACAAAAAGGAAACAGATTCTGAAGCAT
GTTTAGAATTGTGTTTGTAAGAAAATTAACCCTAAAAAAATAACATGTTTCGATACACGAAGCTGGCGATGAGATGCATC
ATAACATAGATACCCCTTTTGTGTGTCACTGTAGCCCACAAAAATACATTGTGCTGCCTTAGCTGAAAGCTTTTGTCGTT
CATGTGCTGGAAGATGGACAAAGCAAACACAACCAAAAACTCGCAAGTGAGAATAATCAGGCTTCTTATGAAATAATTTG
AAGTACGGTGTCTCATTAGCAATGACTGGGGAAGTTTGTCTATTAATCAAATATACAGAAGTATGTACTGCTTCAGGCCA
TAAACTCTTAGGCATACTAGATGTGCCCAACAAAGCCAATATAGTTTCCAAAACATGCCGATTCTTCCTTTCTACGACTC
CATTTTGTTCCAGAGTATGAGGACAAGTGCATTGAGAAATAATTCCTTTGTTTTTGAAAAACTCAATAAGATTAGTTTTA
GTGTACTCTTCTCCAGGATAAGAACGAAATATTTTTATAGTTTTATGAAACTGTGTATACACATACTCAACAAAATTCAT
AATAAGAGTTGGAACCTCAAATTTATTTTGAATAAAAAATACCCATGATCAATAAATAACACAAAGTACTTATATCCCAT
CCTTGACAAAGTAGGAGAAAGACCCCAAACATCACTATGCACCAAATCAAACAGATCGTCATAAGAAGATGAACTGGATG
GAAAAGGGAGCTTGTGACTTTTCAAACCGGCACAATTAGAACATGTCAAAGGGAGACTAGAATAAATGCCATGTGTTGTT
GGAAGGCATGATTTGAGGATGTGCTGAAGTCGAGAAAAATGAGGATGACCCATCCTATTATGCCAAAGAGTGAGCAACTT
ATTCGAGTGAGTAACATCCGCGGCAGAAACTGAAAGAAAGCAATGATGCAAATGATGATGAACCGACTCTAGAAGAAACA
TTCTACCAACTCTACGCCCCTTGGCCATGTTCATCCCGGTTTTCAGATTCTGAACAACACAATCATTGGGTGAGAATTTT
ACAACACAATTCTGATCAACTAGCTGACCTACCGAAACCAAATTAGCCTTTAAATTAGGTACATAAAGAACGTTAGACAA
ATTTCCAACAGAATCGATACCCGAAGCACGTAATGTATGCCCGTTTGCCGTATGAATAACATGTTTAGAAACATCATCAT
ACAATGAAGAAAATTGGGACAGATCTCCTGTCATATGATTGGCAGCACCTGAATCTAGATGCCAAGTAGATTTAATAGAA
TTACTTGTACTTGAGGATGCCGAGAGTGCACTTGAGATGGCTCCGGGAAGGGCAACTGTTATAGAATCTCAAATCAGCCT
TTCAAGATCATGTCCAGAAGGGAAGGAACCAGCCGATTTAGTGACATTTGTCTGGTATGCTTGGTGAGCAGGTCGTGAAC
GATTTGGACGATGATGATTGTCCGAAATATGATGGCCAGCAATCTTACAGTAAGTACAAAATTTTTTCTTCTTAGGACAA
TTGGCTGCTATGTGACCAAAGTCGTTGCATTCATAGCACTGTACACTTCTCTTAGTATTTTATGATGAAGTACCGACAAT
TGATTTTTGTGCAAGTAATGCAACATCGGGTAATGGCATCGACTCCTTGACCACCTGAGTTCCAAGCCTGGTCTTTTCAC
ATAAGACAACTGCCAACATAACATTAAGAGCAGGTGTGACTTCTCTGTTCAACAAACTGCCACTAATCGACACAAATTCA
GGCCGGAGTTTCAGTAAGAACTGTACCATCCTTGTCCTTTGTCGTTCTCCCAACACTTTCTTGAGCCCTGCCGTGGACAT
GTTTCACCCAGAAATTTGATCCTGTTCTGACCATAGCAGCTGCAAGCCAGCATAAAAGGAACGAACATTCTTGTCCCCCT
GTGTATATTCAACAATGTTGTGTTCCACTTCAAACTCTCGTGCTAGATTGCTTTGTTGGTAGACGAGCCACATCTCTGAA
ATTGAACTAAATGGTCTAAGTCCCATAGCGATGTCAGCATGTACCGAATTCAGCATCCAAGCGATTACCTTTGCATTATT
GAAATTCCATCGATCTAACTCTTTTACATCTGTTGGCAGACCAGCAGAACCATCTAACCACCCAAAAAGGCCCTTTCCTT
GAACAAAAATTCCAAAGTGGAATTTCTATAAAGAAAAATTGGAACCATCCAATTTTGTGGAGAGCAAATCGTGTGAGGAT
GATTGTGAATTCATTAATAACAGAGAAAGAAAAAAAGGGACAGATACAAAGAGACAAGAGGAACGTAGGAAGGTAACAAG
GTACCTGTGTAGAGAAAGCAAAAAGCATGGAAAAATTGTTAAACGATGGCTCTTGATACAATGCTAGAAAGACAAAAGAT
ATTCTGAAAAATAGTATTCTTAATACCTTAATGATACAGTAGAAAGCAAATATTTATAGCTATACAATTGTACGGTTAAA
GTTCTATTCTAGGAAGGAGTATATATAGTTATAAATGTATATTCTGTAAATCAATCCTATTCTAAGAAAGAATATATTTT
CTGATTACTATACAATTATAGCTTTTCCTAACGCAGGTAACCAGGATCAACATCTAGTGCTTCATTGGTCAGGTTGAGCT
CTTAGAGCCAGTTGGTGAGCTTCCTTGCTTTCCGTAGGGCTTTTTATTACATTGTTTTCTTGTATTTTTAGTTGTTGGGA
TGATCAGGGGTCTTGTCCCGACATCCTTCTCAGTTTTAGAGGCTTCATAGATAGACAGTCAGTCAAATGTTAGTCCATTC
GTCATTATTTTGTTATTGACTTCAGATTTGAGTTGCCATGTTGGCTAAGTTAAATGTTTATTTTTAAAAGAGAAAAGGCC
CAAAATAGTCCTTCATCTTTGGGTTAAGATTCAAAGTCATCCTTAAGTTTTCACATGAAGCATTAATAGTCCCTCATGTT
TGCAATATTGGTGCGCTTTTGATCCTCCTTCAAACTTTTGCCTATTTTTAACATTGATTTTATTCATAATTTATGTATGG
AATGTTTAATCATTATTTTATATATTTAGTAGAAATAATAACTCCATGTGAGAGATTGTGAGAAGAAAAACACCTTGTTT
TGTTTAGTGGAATTCATATTGCAGGTAAAGTCAAGAGGTTCATCACGACGATTTCACGTGCAACAGTACAATTTTTTTGT
TTTCTTGCAATGTCATATGTTAAAATGTTCTTACTTTAGCTACAATAATATTTATACTGAACAGAATAATGTGTTCTTCT
TCTCACCTTCTCTCACATAGAGTTATTATTTTTACTAAATATATAAAAAGATGATGGGACATTCCTTACATAAAATTGTA
AACAAAATTAATGCTAAAAAATAGGCAAAAGTTTAGGGGAGGACCAAAAGTGCACCAATATTGCAAACATGAGGGACTAT
TAGTGTTACATGTGAAAACTCAATGATGACTTTGAGTCTCAACCCAAAGATGAGGGACTATTTTGGGCCTTCTCTCATTT
TAAAAATATTATAAGTTCAGTTTGAAACAATTGAGTAAGTGCATTTTAATCATTGTATTAATGCTTTAAGTCTTCCACTG
AGTAAGTAAGCCAGGCGAAGGGTTCACTCGGGGACAACAATGGTCTTCGAGTGCTGGCCATGTCCAGGGTGTAGGCTCGG
GGCTTGACAAACTTGGTATTAGAGCACAAAGTTCAAGAGTCCTATGAAGTCTATGAATCCGTGTCTGTAGAGTCCTAGTT
ATCGGTGTGAAGCGCGCCATATCTATACTTAGGAGGCTGCAACATTTAGGAATTTCTTCATTTCTTTCATACTCACTTAG
TGCGATAAAATATATCTCTATAAAAGTTTCTTTCTAACTTATGCTTACGCGTAACGGATTGTGAGTTGGACTATTTTGAG
AGTGCTTTCAGGAGGCATTTCTTTCCTCGTGAGCTTAGAGAAGCAAAAAGATGGTTGCTGACATGAGGAGGATGATGAGT
TTATTCGTTGTTGGGTTGACTCGTCTGTCAATTAAGGAAAGTAAGGCAGCCATGCTAATAGGTTACATGGGCATAACAAG
GTTGATGATCCATGTGCAACAAGTTGAGAAGGACCAGCTGAAGGATAGCGAAGAGTTTAAGAATAAGAGGGTTAAGTTAT
TAGGGAATGAATCTGGGCAGTAAAAGAGTAATGTGACCCGGTCTTCTTTCAAACATGAGCAGAACAGACCTGCTCCATCA
TCTGCTAGTGCACCTGCACCAAGGAACAAATGTGAGTACAATAGTCAAAATTCTCAGAACTTTAGAGCTAGACCTACGCA
TTCGCAAGGTAGTAAGGCACAAAGGGGTACTAAGACTCCTGCATGTGCTAAGTGTGGTAGGAGCCACTTAGGGGTGTGTC
ATGATGACTTCACTAGTTGCTTCAAGTGTGGCCAGAACAGTCATTTTATGAGAGAGTGTCCTAAAAGTAGACAAAGTAAT
GGTAATGGGGGCAATAGAACCCAGTCTTCTTCAATTCCTCCACCAGATAGATTTGCATCTAGATGAGCTACTTCAAGGGA
AGGCGGAGAAGGAAATCGTCTTTATGCTATCACTAGTCGTTGAGAGCAAGAGGATTCACCAGATGTTGTCACTGGTATGA
TCCAAGGCTTCAGTTTTGATGTTCTTCCTGAGAAACTTCTTGAGCCTTCAGTGTTTCTACACTTGTTGGTGAGTCTATTC
TAGCAGAAAGAGTTTATCGTGATTATTTCATTTCCGTCAATCACAAGAGTACCATGACTGATTTAGTTGAGTTAGACATG
GTAGTGTTTGATGTCATTCTAGGTATGGACTGGCTTCATGTATATTATACATCAATAGATTGTAGAACTTGAGTAGTCAA
GTTTCAGTTTCCAGTGAACCAGTTATAGAGTTGCAAAGCAGTTCAACAGTGCCTAAGGGTCATTTTATTTCGTACCTTAA
GGCGAGAAAGTTAGTTCTAAGTGATGTGTCTATCACTTAGTTCGAGTTAATGACTCTATTGTTGAGATACCTCATATTCA
GTCAGTTTCAATAATAAGAGAGTTTCCAGAAGTCTTTGCAGATGATCTACCTAGAGTCCCTCTTGAGAGAGAAATAGACT
TCGGTATTGATCTTTTTCCAGATACTCATCTTATATCTATTCCGCCACACGGAATGGCACTAGCAGAGTTAAAAGAGTTG
AAAGAGCAGTTGAAATATCTCTTAGATAAGGGCTTTAGTTGACCAAGTGTCTCACCTTGGGGCGCGCCGGTCCTATTTAT
GAGAAAGAAGGATGGTTCCCTTAGGATGTGTATAGATTACCGTCAGTTGAACAAGGTTACCATCAAGAATAAGTACCCTC
TTCCAAGAATTGATGATCTTTTCGATCAGCTTCAGGGTGCTTCATGTTTTTCAAAAATAGACCTCAGATCAGGTTACCAT
CAGTTGAAAGTAAGGAAGTGTGATATTCCCAAGACAGCATTCAGGACCCGTTATGGTCATTATGAGTTTCTGGTCATGTC
ATTCAGTTTAACTAATGCACCTGTAGTGTTCATGGACCTTATGAATACAGTATTCAAACCTTATTTAGATATGTTTGTTA
TCGTCTTCATTGATGACATTCTAATCTATTCAAGGAAGGAAGAAGATCATGCTAGCTATCTCATAATAGTTCTCGAGACT
TTGAAAGATAAGGAGTTGTATGCTAAATTCTCTAAGTGTGAGTTTCGGCTTGAGTCTGTGGCATTCTTAGGCCACATTGT
ATCTAAGGAGGGAATTAAAGTAGATACTCAGAAAATTGAGGCAGTGCAGAATTGGCCTAAACCCACATCTCCAACTGATA
TTAGGAGTTTGGCTGGCTATTATAGAAGGTTCGTAGAGGGGTTCTCATCTATTTCATCCCCTTTGACCAAGTTGACTCAG
AAGACAGTTAAGTTTCAATGGTCTGAAGCTTGTGAGAAAAACTTTTAGGAATTGAAAAAGAGGTTGACTACTGCCCCAAT
ATTGACCTTACCTGAAGGCACGCAAGGCTTTGTTGTCTATTGTGATGCGTCTAGAGTTGGTTTGGGTTGTGTGTTAATGC
AGAATGGCAAAGTTATAGCTTATGCCTCCAGACAGTTGAAAGTTCATAAGAAGAACTACCCAACCCATGATCTAGAGTTG
ACTGCCGTAGTTTTCTCTTTGAAGATATGGCGTCATTATTTATATGGTGTTCATGTAGATGTGTTCATTGATCATAAGAG
CCTTCAGTATGTGTTTAGTTAGAAAGAGCTTAATCTCAGACAAATGAGGTGGTTAGAACTACTCAAGGATTATGACATGA
GTATTCTTTATCACCCAGGTAAGGCTAATGTTGTTGCTTATGCCTTGAGTAGATTGTCTATGGGAAGTACCGCCCATTTT
GAGGAAGATAAGAAGGAGTTAGCGAAAGAGGTGCATAGACTTACACGATTATGAGTTCGACTAATGGATTCCACAGAAGG
AGGAGTAGTGGTGATGAATGAGGCTGAATCATCATTAGTGTCAGAAGTAAGAGGAAAGCAAGACCAAGATTCTATTTTTG
CTTGAATTAAAGGTAAATGTTCCTAAGCAAAAAGTAATGGCTTTTGAACAAGGGGGAGATGGTGTGTTGAGGTATCAAGG
TAGGTTGTGTGTACCTAGGATGGATGAACTTGAAGAAAGGATAATGGAGGAAGCTCATAACTCCAGATATTTTATCCATC
CAGGTTCCACAAAGATGTACCGTGACTTGAGGGAAGTCAATTGGTGGAATAGTATGAAGAAGGGCATTGCAGAGTTTGTT
GCTAAGTATCCGAATTGCCAACAAGTTAAAGTAGAGCACCAAAGGACTGGTGATATGGCTCAGAATATAGAACTTTTGGA
ATGGAAGTGGGAGAAGATGCAAATATCCTATTGGATGGTGTGAATTTGGTGAAACTATATTGATAGGACCGGACTTAGTT
CATCAAGCTATGGAAAAGGTGAAAGTTATTAAAGAGAGGTTGAAAACAGCGCAGGATCAAGGATCGCTTGTGGATTTCGT
TGGGGGTGATCCCTACAAGGTATGTGAGATCACATAGCGTTGGGTTAGTTCACCCATGCGCCAATCATGATTTATTTCAG
TGAATTTAAGTTCTTGAAAGCTTAGAAATTGAGTTCTTGATGGGTTTGTTGAAGTTCTATTGAATTCTTGATTCATTGAA
ATTATTGAGGAGTTGTTTGATCCGAATCCATGATTTTAGGCGTGATTTCAAATAGAATCTGATATACTTTGACCATATAA
ATGATTCTAAGTGTTTGGGAAAAGAACCATCGAAGTTTAGAGGGTTTAGAGTTGAAAAATGAAGAAGAAATTTCATTGGT
TGAAATTTGGACATGCCTCCGTGTTGCGGAGCTGCTTCCCAGATTTGGGAAAATTCATTTCGTGTCATGGAGCGATCATG
GACCGTTCTACCTCAAAAGTTGTTTTCGAAACCAAAATTTTAATGCTTCTCCGCGTCGCGGACTCACCCTCAGATATTGA
TTTTTTTATCTTTTCCCATGTTTAGCTATCTAAAAACATTCCTAAACATCATGAGATCTTTCCTGTCACAAATCACGATC
CTTGAATCCATAAATTCAATTCAAGGAAAGTTAAGAGTCAAGTCAAGAGCAGTCAAGAGTCGAGTTAAGAGAAGTTCATA
AAGTTTTCCAAAAGTCTTTTACAAACGTTTTAACTTTGTTTAAAGACTTAAGTTTAAAGTTTAGTAAAGAGTAAAGTTTG
AAGTTCATTTCTTCAAAAGGGTATATCGGGCTATGTATTCCCAAAGAGTAAATGTTTTTCACATTTAAAGAAGAAAGGAA
ACTTTGATTTCCAAAAGAGCCTTTGAGCTAGTTTCAGTTAAAGAGTAAATCTTTTCACCTCTAAGAAAGAAAGGAAACTT
TGATTTTCAAAAGAGCTTTTGAGCTAGTTTTCAGAAAAGAGTAAATGCTTTCACAATTAAGCAAAAGGAAAAACTTTGAT
TTCCAAGATAGCCTTTGAGTTAAATTTTTGAGCACTAATCTCAAATCACAGAAAGAAGTATGTTTTTAAACATAAAGAGC
TAGTATCATATTTTGGGAGTAGTATTGAGCACCGATATGGAGGAGAGTTCAGATAAATCACAACCCCCATAAACCATGTA
GCCATCATGGGTAGAAAAGGGTCATACTTTTTAGATGATTTCTTTAGTGCTTTTTAGCATACACTAGTGGATCCACATAG
TAAGTTAGGTTCTATACCCCCGACAAGGTATATGACGGTCATTGGCAGCGTGAGGTAAATCCTTGTATCGTCACTATAGC
TCTTAAGTGATGGTTGTTGGTTAGAGAAACTCCCACATTAGTATTTTGTATTTTTATATACATCAGAAATATTTGTATTT
TTATATACAAACAAAGTTCATAATGTATTTTTGCATACATACAGAGTTATTATTGTAATTCTAAATACACAGAGTTGAAA
ACCATGTTTTAAAGCTTTTCTTTATACTACATTTATTTACACTGCTTTATATTGAAATCAGTTAAGTTATTCAGGAGTTG
AGAAGAGCCAAGGTAAGTGTTTCTTTTAGATTCATTTCAAGCTTATGCCATGTTAGCTTTCCAACTCACATACTCGTATA
TTCAATGTACTGATGCCAGTTGGCCTGCACATATTTATGATGCAGACGTAGGTAACCAGGATTAGCATCCAGTGCTTCGT
TGATTAGGTTGAGCACTCAGAGTCAGTTGGTGAGCCTCCTTGCTTTCCAGAGGGCTCCTTATTACATTGTTTTCTTGTAT
TTTCAGTTGTCATGATGTTCGGGGGTCTTGTCCCGACATCCATCTCATTTTTAGAGGCTTCATAGATAGACAGTCAGTCA
GATGTTAGTCCATTCATCATTATTTTGTTATTGACTTATGTTCAAATTTGAGTTGCCATGTTTGCTAAGTTAAATGTTTA
TTTTTAAAACATTATGAGTTCAGTTTGAAACAGTTGAGTAAGTGCATTTTAATCCTTGTATTAATGCGGTCTGTCGCTGA
GTAAGTAAGCCAGGCCAAGGGTTCGCTTGGGGCCAACAATGGTTTTCGAGTGCCGGCCACGTCCAGGGTGCAGGCTCGGG
GCGTGACACTTAATTAAGGGGACACTATGCATTTAGTGGCCTCAATTTTTTCCTTTCTATTTCATTCTATTGTTATAGAT
CCTAGTATGTTTTTTTTACAATTAATAATTTATGCTTATGTTATTAATTACTGTTTTTGAGTACATGCTTCTTTAAACTT
TGTTGTTTATGTTTTGTAAAGTTACTGTTATTTTTAATTTTTTTTTTATTTGTTACTTTTTTTTATTTTATAAAGTTATT
GTTATAAGTATTTGTTAGTATAGATTAAATAAAATACGTTAATTGAGTATTCACACAAGTTTTCTCTACTGAATTTATTG
AAGGTACAATAAAAATTTCTTAAAGATCTATGATACCATCTCTTGAAGACAAAATTCAAATTTGGTATGCCATTGTAAGG
AACATAAAGACCTTAACATACCTTGATGTGCGAAGTGAACTGTCACGCCCCGAGCCTACACCCTGGGCGGGACCGGTACT
CGGAGACCATTGCTGGCCCCAAGCAAACCCTTGGCCTGACTTTCTTAACTCAGCGGAAACCTAACTCAACAGAATAACTT
CATGCGATGCAATATTACGAAACCACTTAACTTATAAAATATGGCCACAAAGGCAACTCAAATCTCAAAATAGAATATTT
ACATATATACATATAGATGAGAGACTCAAAACTAACTGACTGACTGACTGTCTATGAAGCCTCTAAATACTGAGATGGAT
GTTGGGACAGACCCCGCAACATCCTAATAAAACAAAAACTAAGAACACAAAACAATTGAGCCCTCCGGAATGCAAGGAGG
CTCACCACTAACTCTGGAGTGCTTAGCTGGATCAACGAGGTGCAGGATGCTGATCCGGGGTACCTGTATCTGCATCGTCA
TAAGATGCAGGCCAACTGGCATCAGTACATGGAATGTACGAGTATGCGAGTTGGAAAACTAAGCAACAAAGGCTAGAAGG
AAATCTGGAAGAAACTGAAAAGCTTACCTTGCTCAACTCAACTCAACCTGACTGACTTCTTTCAGTATAAGGCAAATTTT
AAAACAAGTGCGATCTAAAGAAAGACTGCTTAAAACATGCTATAAACTCTGTGTGTATACAAAGATACAATAAGCCTGAG
ATGTATATAGAAATACAAATGATCTGATGTATGTAAAAATACAATAATGTATGTGTATGAAAATACAATAACTGCTGTGG
GAGTTTCTCTAACCAACAACCATCACATGAGAGCTATAGTGATGATACAACGATCGACCTCACGCTGCCAGAGTATCTTA
TACCCGACCAAAGGTATAAGACCTGAACTGCCTAATGGATCCACTAGTCTATCTGGAAAAGGATTCATCTAAAAAGTATG
ATCCTTTTCTACCCATGGTGGCTAACATGGTTCTATGGGGGCTGTGCATTCTTTGAACGCTCCCCCAATTCGGTGCTCGA
TACTACTCCCAAAAATGTACTGGCTCTTATGTTTTTAAAACATATGTCTTCTTGCTGATTGAGATAATTACTCAAAAACT
AGCCCGAAGGCTCTTTGGAAATCTCAATTTCCAACCTTGTTTAAATGTAAAAAACATTTCTTTAAAACTTCTTTGGGAAT
ACATAGTTCCCTAATAACTTTGAGAATGAACTCAACTTTAAACTCTTTACTCAACTTGAAAATCCTGACTTAACTTGAAA
CTCGATACTCTTTACTCGACTTGAAACTGTATACTTAACTTGGAACATGAGCCTTACAATGAAGTTAAAACGTTCAATGA
AAACTCTTGAAAAGCTTGGAGGACTTGCTTGAACTTACTTCTTAACATTGCTTGACTTGACACTAACTTCACCTTAGCTT
GATGCTAACTCACCTTGAATTGAATTATGGATTCAAGGTGTATGATCACACGTATTTAGATGAGTTCGGGATGTTTAGAA
ATACTTTGAGGTGTTGGAAACAACTAGGGAACATAGGTACAATACCTAGGAATATGCATAAGAAAGCATGGAAAGAAAGG
GGGAACATGGCGTCCTTGGTGCTCTACAAGGCGCAGAGCGCTAGCCCTCGAAGCTTAGAGGGAACCTGGTGGCGCTCTGA
GAGGCGCGCCGCCCCAAGGGCTGGACTTCAGAGTCCTCTTTGGGGCGCGCTGGCAGGCGCGACGCGCCAACCTCTTGCCC
AGAAACTCTGACTTTTCTCTCTTGTTTTGCCAACTCTAAATCACCCTTTCTTTTATGGATTCAACCCCAAACACTAAGGA
TCATAAAATCCCTCAACATACATGAGATTCAACTCAAACACACAACCAAATCATATCCCACAACCAACAATAACTTCAAC
AACACAATCAACAACATCAACAACACAACCCAATAACTTCAACAACACAATCCAATCTTTTCTCAATAACAAAATGAGTT
GGTGTGTGGGGGAAAGGATCAACCCAACACTAAAGACTCACATACCTTAATAGGGATCACCCCCGACGAAAATCCATGAT
GGAACTTGCTTGATCTCCTCTTTCTCCTCTTCTTCTCTCCTTCTTCTCTCCTTCTTCTCTTCTTCTTCTCTTCAGAACTC
TAAATCTTTCTCTTTTAAAATGGGATAAAAATGATCCAAAATCAGCCTAACACACAATATAATCCCAAAAGAAATGGCTA
GGGAAAAGACCAAAATGCCCTTAGATATTTTAAAAGAATCCCTAGATGTTATAATTACGATGAGAACCGCACCGCACTAA
AGCTTTTAGGCACTCTAGGAGCAGGGGAAGGGAAAACAAGCTGAAAGTAGCCAATCAATTGAGCTGGTAAAATTCCTTAT
ATTTTCGAACCATTTTTCACTTCTACACATTCACCGCACCGCACTGCCCATCGCGGTGATGGGCAATATACCACACTGCC
AATTTTACTTCTCCGCATAATTGTTCTCCTAATTGCGCAAGGTAATCAGCTAACCGGGAATTCATCTTGAGAGCTAAGTC
CCAAGGAGACAGGTTCGAATGTACGGGTGTAGGTTAGTGTCTCGTCCTACGAATGATATCCTTTGAAGGCCGCCAGGAAC
TTGGAGTTGGCGCCCACATAACGGATTGCTTGCTTACCAATCCATCCTTATTTTCGCCCCTCTTCTTACAGTCAAGTGAC
TTTCAATCCTCCCAAACTCAATTTTCCTTAATTAGGATAGGTACCTCACTTCACATATGAAATTATTCATGGTCCAGGTT
GAGTTATTCCGAAGTTACAAAGTGTTACAATAACATTTGTTCAAGCACCCTCAATTGTATGATGTTGGTTGAGCTACGGG
ATCACTCAACAAACACTTGCTTCTAATATCTCTTGAAAACTGTTTAATACTATGGGGTAGGAAATGTGACATTGCTATGG
TTTTTGAGTCTTTTTATGGTCTTGAGCATCTCCACTTGAATGCACGTAGTTTCGAGATAATTGTGCTTCATCACTTCACT
GTAATACATTTTTTCCCGGCATTGAGTCATCCTGAATTTTGTCACGTTTTCCTAATTCGTGGCTGCACGAAGAGGTAAAA
TGTCGACAAGGCTTTCCTTTCATGATCATTGTGGAAAATATCTTTGCTTATCTGGTATGTATTTTGATGAATTGGATGTA
CTCTTGTGTTTTCTTTGCTTTATAAGGTGCTTTCCTTTACAATATATTGAAATTGAAGAGATCGGTTTTTCGTTATCTTT
GGTTACAGGTTCGGATGAACCCAATAGCTTTTGTTGAACCTTTAAAATTTTACATAGTTTGTATTGCATGAAAAAAATCA
ACTAAAGATTTCTGTTTTATGTGAATCCTATGTAATCAATTATACATATTGCTTTCCTTCTTGCCTCAGATCTGTATATT
ATTAGTTTTCTGTTATGAAAATGTAACGTAGCCTAAACGCTAGCTTTAAATTTACAAAATCTGTTACTATTTGTGGTATT
GTGAATATTCCGAAGAAGCACCCAAAGAGTTATAAAATCCAAAGTAGTGAGACTAGCAAGTTCCATTCTCACTCTTCCTT
CTCTAGTCGATTTGTTTCATTTTTTTTTATTTCATTCAAATATGAGTTCCAGCAGCAATAAAGGAGCTGGAAAGCCCGGT
AATGAATCAGCAAAGCAGAAAACTACATCCGAAACATTTGGGGTTGATGAGATAAATGTAGGTGTTGGAGATTTGGGCGT
CAAATCTGATCAAAATGATGGATGGCTTGTGTGTGCTAGGGAATCCAAGAACAATGACGGAAGTAGCAGTGCTGGGAAGA
AGCAATGGATTCCTCAGAATCCCACTTCAAAATCTTGGGGTCATCCAGATGCTATTCAGAAATTGGGAATGCGTAGCAAT
GTTGGATCATCCAATTCCCCCGTTTCTGATGATGATGTTATGGCCCGTGAATCTGATAGGGAGGATGATGAATTAGATTT
TCCTGATGATGACAGTGATGAAGCTGAATTTCTGAGTAGTGATGACTTAGATGAACACTCAGATGTGAAAGAAATGAGTT
TTGAGGAGCTCAAGAAAAGTCGTTGGTTTAAGAAGCTTTTTGAATGTCTCGACAAGTTGACTATTACTAAGATTAATGAT
CCTGAACGACAGTGGCACTGCCCTGCCTGCAAAGGTGGTCCAGGTGAAATGATGTGGTTTGCAGGGTTGCAATCATTGGT
GCTCCACACAAAAACGAAAGGTGGATCAAGGATTAAATTACACAGAGAGCTCGCTCATCTTTTGGAGGAGGAGCTGCGTC
TGAGAGGAACTACTGTGGTTCCTGCAAGTGAGATGTATGGACAATGGGATGGTGTTGAATATGAAGATAAGGAAATTTTG
TGGCCACCGATGGTGATTATCATGAACACGGCGCTTGCGAAAGATGACAATGAAAAGCGGATTGGAATGGGAAATCAGGA
GCTACGCGAGTATTTCAGCTCTTTCACTCTTATCAACTCTGTTCGACATTCATATGGTCCACAAGGCTATCGTGGCATCA
GTGTATTGATCTTTGAGGCCACTGCTATGGGATACATACAGGCTCAGGTTCTCTGTGAACAGTTTTCTGTAAAAGGAAGA
GATAAGGATGCGTGGGAATGCAATCCAGTTCGCTTTTATCCGGGGGGAATACATAAGCTTTATGGTTACATGGCAGAGGT
AAAAGACATGGAAAACTTCAACCAACATTCACATGGAAAAGCAAGGTTGAAGTTCGAGATGAAATCATATAATGAAACTG
TTCGAGATCCAGCGATGCAGATGTCGGAGGATAATCAACAGCTTGTATGGTTCAAGACAGAAGCTGCTAAGAACAAAAAA
TTATCTAAAGCTCTTGAGGTGACTCTTACTCTGGTGAGTGAAAAGCACCGTCAGACAGTGGAAGAGAACAAGATCATTAG
GATGAAAATGAAGATGCACTGTGAACAGAACAAGGAAGAGATGGAGTCTCAACAGAACTTTTTCAAGGATCAAATTAACA
TGTTTCTCAATGCCGCGACTGCTGAGGAGGACAAATCCGAGAAGATACAACAGGAACGTTGTGAGATTTTCCAACAATCT
TTTGCAAATGCTTTCCCAACGATTGAGGATCATCGAGTTAGGGCAGAGAAAGCTGAGAATTTTGTCAAACTTCAGGACAA
AGACATGGAGGAGTTTGTAGCTGAGAGGGAAAATCTGATTAGAGCTCATGAAGAGAGGAGACACAAACTCTTGGAACAGG
CAATTGCAATTGAGAAGAGATTTGGCTTCGAACTGGCTAAGCTTGTGGAGAAGTTCTCCCCAAAGCAATCTAAGCAGGTT
TAGAGTATATTTCAGCATTAAATTTCTTATCATGTGTTATGCTGGTGCTAAAGAAATAATTTTAGTACCTATATTAATAT
CTATCAATTAATAGATGCCTTGAACTTATGATGTTTTATTTGTTTTTGGGTTTTGAAATCTGTATGTCACCTTATTATGA
TCACTTAAACTGTGGTTTTCTTGATAATTGAAGGATTTTGCAGTATATCTTTGCTAATTCGTTTCTAACTTTACTTAGTC
TACCAAAATTTCTTTAGATCAACTTGGTACATTGATTAATACAACTATACAAGTATACTAGTTTCTCCTAAAATTTGTGA
AATCAGATAGCGTTTATGATTGAATTACCTACATTTGAAAAAAAAGAACGTTGGACTTAACCTCTTAAGGTAATTTAGAT
TGAAGATGCTGCCTGCTTGGTTGGTACTTATGTTACAGCTTTATTTGTAGAACTGTAATCATCACTTACTACTCTAGAGT
AAAAATAATAAATTTACCAATACGTGAGGAAGATGTGAATTAATACATCAGCTAACACTTTGACGAACGACTAAATGTAA
TTTCTTGTAAGTTGTGAAAGAATACTGTCAATTACAAAAGTTCTACAAATTTTGGAGATATCAAACCAACAGAATTAACA
TCAACACAAAATATGGTCTGTCAGTAGTGCTTTTTTGATCCTACAGAGCTGTCAATTGCAGAACGCTCTAACTGAAGGCT
AACAAGATTGGGGATAAGGAGTTTTTTTCATCAAAATGTGCAACCTTGACAGAGTTTTTGTGAGAATTTGAATGAATGGG
GACGGTATGTATAGGATTGGAATTTGGAACTATAAATTGTTGAGGAAGGAGAAAAGTATTAGGGAAATGGCCAAATGGCT
GAATTAAACGGTAAGTAGTATATGCTCCTTTTGTCCCAAAATAAGTTTCATCATAGGAATTCAAGACAAAATTAGTATGT
TTTTTCATCTTTACTCTAGTATTAAAGAACTACTATACTTTCAATTTATTATTTTCGTTAATGGGCGTGAAATGAGCTAA
AGTGACACTTATTTTGGGATAGAGGAAGCAGTAGTATATAACTTGTATAACTTCTTCTCGTTCACAACACCGTGTTGCCA
AGTGTCCCCCTTTTCTCTTAAATATTGTCGCTATAAATATGGGAACTTACTACTTGCTAATAGACACATTCTATATAGAT
ATATATACATAACTGTAGAGAGAGAGAGAGAGATGGATGATGGCAATCTTGTTGGTTCAGGAAATGGAGGATTTCATAGC
TATCGCAGATCCCCACAACCAACCCCTGCCCGTTCCCCTTCGCCTGGTATGCTGCCTAGCCTCTCTTTTACTTTTACAAA
TGCATTTTCCTTCCGATGGAACATCCGTGAAACTTTGTATTTGCTCTATATATTTGATTTTGATATGCTTACTCGAGCTG
AGTGTCTCTATTAAGAGCAATCTCTCTACCTACACAAGGTAGGGGTAAGGCTACACGCACATCACTCTTCCAGACTCCAC
TTGTGAAGATGATCTTGTTCTTTTCAGGAGATTTAATTATTATTCTTTGACCCAATAATTTTCATCCATTCCTCAGAATG
TTTTGTTATCTCTTTTAGCACTGTTGAATGTGTGTATATATATCAGTTGATCTAGTAAAATGGAGAGCTGCAACTTGTAA
ATGTTTCTTAACTTGCTGTATCATCATCTTTAATTAGCTAGGGACTATGTATGCATATTTTTTCCATATATATATATATA
TATTTGTAAAGCTAGTTTTTTTATATATCAAAGATCAATGGATCGATTCATGGTAATGGTGATCGATACGGCCATTTCTG
GTTTTCTCTTGGAACTGCAAAGACAAAATGGAAACAAGTGGCATACATGCAAACTTTTTAACCTATAGTATGTCCTGTCT
ACTCTTTTTTTACGCGTGTCTCCCCTCGAAAAATAAAAATAAAAATAAAATGAGAGAGCGAGAAACATACCGTCTAAACG
TAGCAAATTTGAGACCCAGCTAGTTGTATTGCACAAATTAAAGGCTTTAATTTTGGCATAAAAATTGCCTTAAGATCTGA
GGAGATCTTCCTATATACGTACACTCTGCTTTTTCCATAAAATTAAAGTACATTTTAAGAAGTTAATTAAAATGTAGCTA
GAATTTCATTATCCATTAGTATAAGAAGCATAGCATATAAACTTTAAGAACAAATAGTACTACAAATATAGAGTATATGA
AAACAGTGGGTAGATTAGTGTCCGTTACAATAAAATTTTGTCATATTCCTATATCAGAGGCAATTTTGGATATATGTGAG
GGTCAGTTGAAGATCAGACAAAATAAGATAGATGATGAAAACTATATATGAAGCGTTATATGTCACTTTAATTAGTCTGT
ATTCACACCGTCATATTTTTTGTTGAAATAATATTTGCTTTTGGTGTTTACATGAATATTGTCCAAAATTAATAGCGCTG
CTTACTGTAGTACTACTCTCATATTCATCTAATAATTAGTGAAACATATACATCTGCGCAACTTTAGTTTTGTAATTTCT
TCAATACTTGAAAATGTGATTTGATGAAAGTAGACGAATATTTTGATGATATATACAATACTTCTTTGTCATATCACTCT
GATGCTTTGTTGTTGTGTGAAATTAAGATATGGAGATGAGCCTGGAACTGCCTGCTCATCTCTACCAGACAATTGCTGCC
AATGTAGAACATTCTGAACGCACCATTCGGGAGCAAGACAGATTCATGCCAACAGCAAACGTGATCAGAATCATGCACAA
GATCCTTCCTCCCCATGCCAAGATATCTGATGGCTCCAAGTTGATCACCCAAGAATGTGTCACTGAGTTCATAGGCTTCA
TAACAGGCGAAGCCAACGATTGTTGCCAGCGTGATCAGCGCAACACCATCACCGCTGATGACGTGCTTTGCGCCATGGAC
AGGTTTGGTTTTGATGACTACGTTGGAACCTTGGCTTTGTACTTGCATCGTTATCGTGAGTATGATGGTGGTCGTGGATC
CACGAGAAGGGAGCCTTTGTTGTTAAAGCGTTCAATGGTTAATCCAGCTTCAGTCTACAACATCACGCCCTATCAGGGGG
ATGCATCAAATGGAAAAACTGCTCAAGGAGATGCTGTGGATATTAAAGTTGAGTCTCCTGTGAAAGAAGCTAAGGAGTGA
TCAGTTTTTCTGCTGAAGGAATTAAGCTGTTGTTGAAACTTCAACAGCAGTGAAGAAATTAGACTATCTTTTCTCTGTTA
CCTAATTTGCGACCTATTGACAATCTAGGATTGTTCTTAATTTTGCAAAGTTTAGGAATGTTTCTTTCGAACTAAGTGAG
CCAAATCATGGCCCCTCCAATTGTCTGTTTGTTTGTCTATTTTCAGTATTCGGTTGGTGATTGCTTGTGACTTCCATTCG
CGAGTATATGGAAAATAGTATGTAATGGAAGCTTTTGAAACTTCAACTCTCATGAATGCTCTGTCTTTTAAACTCATGAT
CTGCTCGCTTTTTCCCTTTCAATATCCTCTATTTTAATCTCATGATCATCTTTCTCTTTCGTCTCTTCGTCCCATTCAAA
GAATTAAGTTTTCCAGTCTCATATCTCCAAGTATTTCAGATATATCTCTATCACATGATTGATGAACAGAGTGTTTTCAT
AATTTTCTACACAAACCATGTAGTGAACTGTCCATTATTGGCAAAGAAAAGAGAATATACATATCAATACATTACATATG
ACCATTTTGTTAAAAATATTTTTTATTGCCCATACATATTGGTAAGTATCCCTATTTAAGAAAATGTCCCTTTTCTGAAA
ATACTATCAGTTGTGGGCAAGTATTATTATGGCGGGGCTGGAAAACATGTATATTATTGTTGTAAAATATGATCAATATA
CTACGAGAAATATAGACCAGAGATATGGAGAGTAGAATGTATAGATCATCTTATTTAAATGTCTTCATATCTCTCAAAAA
CTGGTGAAAGAACAACCATATATATAGGCTGAAAAATCACTCCAAAGGTCACCTTGTTAAGTGTAATAAATAGATGCATT
CAAATAAAAAATGGTTCATAGAACCTAAGGAATATACATACACGAATATAAGTAGTTCATGTATTGAGAATATGAACAAA
ATCACTAATTCAATGAATTTATAACATTGAATAAGTGCCTATTGGTTTTCTGCCTTCTACTGCTACTAGCAAAGCAACTA
TTTATAGCTCTTCAATTCATGTTCAATCAAATAGTTTTGTCAAATATAAAATATTTCAGAGAAGAAGTATGAGTCTATGA
GAGGTAGCTAGTGATGTAACGAAATCAACAACTATTGGTGATTTACCTAATGACATACTTCATAGAATACTAGAGAACAT
GCCCATCAAAGATGTCGTAATAACAAGCATTTTATCAAAGCAATGGCTACATATATGGTCCCCACTGTGACATCTTGTGT
TTGATCACCTGTTCTTTGATCATGTTGGGGCTTCTGCTGCTAGCATAATCCGTAAAATTCTAATACAACATACTGAAAAT
ATTTGGGGATTCCATCTTATATCGAAGTCACACACACTTTTACAGTCAGATGTGGATCAATTCATCATGTTTGTCTCGAA
TCATGGTGTCCAGAAGTTCACTCTAGATATGGACACTGATGGAAAATATGTGTTGCCTGATAGCATATTCACTTGTTCAA
CGTTGACACATTTGAAGCTATCGAGGTGTATCTTTAATCTGCCTGTTGAGGCCCAATTCCCCAATCTTGTTAGCCTTCAG
TTGAAGCTTTTTTCAATTGACCGTCCTGTTGGATCAAATAACGCAACTCTTATTCTGCCAATGCTTGAGACATTGGAGTT
AATGTGTTGTTTTAATGTTCATTCTTCGAAAGGATTAAGCACCTCTGCTTGGATGGCTCATCCCTAAAGGCGAGAATATC
AATTAATACCTTGCAGTTTTTTTAAGAAAAAATTGCTATACTAAGTAATCAAATCTCAGATGTTAATTTTTCTTGATGTT
TTTTCAGAACTTAGGATCGGTTCCTGCGACAAATAGGCTTGATGTATCACTAAACTTGCAAAGCTTGAAAATTTGTGAAT
TGAAGATTTCTGTTAAGTGTTTTTCCTGTCTACTTTGCCTACTGCAGAATTGTCCTAAGCTTGTTGAACTCGACATAGAT
TTACTTGAGAAGGTAAGACACATATCGTGAATAACAAGTGTTGTGGTCGAGCTACACAGGTTCAAAAGCTGTAGATTAAA
GTCCATCAGTTAAACATTGTTTACCGGAAAATTATACTGTGAAATACATCAAGTATTACTTTGTATACATAATTGAATCT
TGCATACCCTTGGTGAAATTTCTAATTTCGTGAATGATTGTATTATATATCTTATATGCAACCTTCATTTTCCTTATACA
CAGAGTTGTATTTAGTACCTCTATTAAATATTGAACAACTTTAGCGATATATTTTGAGTTTGCTATTAGGTATAGTTCTA
TGTAAATGTTATCTGTATTGACTGATTTTGTTCTATATTGTTGTTTCTTTTAGGTTGATGCGACACAAAATCACTCATCA
GAACTGTTCTATTACTTGAAGGCACATGACCAAGTGATCAGTGAAGCTCTGAGGACGATTCGAACAGTGAGGTTAAGGAA
ATTCAAAGGGACAGCTATTGAAATGTACTTGGTACAAGTTATCATTGATAATTCTCCAAATCTCAAGAGGATGAACATCG
AAACAGAACAAGAAAAGTAGTAATGCCAAGTGAATTGATTTATTTCATATTTAAATTGAATATTGAATATAATCTGCATA
TATATTGGGAGTCTTTGCATAATTTCACCCCTTTTTTTTCCGCTTGTAATCTTATCGATTTGTGAAATTAGATATCGTTC
ATGATCGAAGTGGACGTTGAACTTAATTAATTCAACCTCATAAGATGATTTATGAGCTCTGAGCATTCTCCAAGATCATA
CAAGGAGACGAAGTCTCAATCCACAACCGATGTGGATTTTAGTAGTTCATCAGAGTACTATCTGATGTATTTATTCATAT
CTTCCAAACGAGTTGGTAAAAAAATTTCCCCAAGAGCAATAGCAATAACTACGCCACTTCAATCTCAAACAATAGTAACT
AAAATATTTAAGAAGATTTGTGTAACATCCGACAATTTGAAATAACTTTGAAAAAAAAAAAAGAAGCTTGAAATTGGAAA
TAGTCATTTTTGGAAAAATGTGAAAATTTCAAAATCTGGAAAATTTGGCTAAGTATGGAAAATAATGAGTTTTTGGCCAA
CTTTGAACAGTTATAACTCCTAGCTCAAGATGATCTAGGTGTTGTTCCAGTTATTTTTGCAAAGTACGTGGAATGATCTT
TCCAACGCCATAAAGTTTTCTCGTTTCCGAGTTCGTATGAGCGAGTTATGCCCTTTGAAAGTTGGGCAGTTGGCAGGAAA
TCTGTCCGGAAATTGTAAGGGTATTTTGGTCTTTTCCCTAGCCTTTTCTTTTGGATATATATTAGTGTGTTAGACTGATT
TTGATCAGTTTTCCTCATTTCAAAGAGTGAAAGTAAGGGTTTGAGAGTGAAGAAGAAAAGAAGAAAGTTTTTGTCGAAGA
TCGTCGTGGATATCGTCGGGGGTGATCCCTTTTAGGTATGTGAGTTCTTAGTGTGGATTGATCCTTTCCCCCACACGCCA
AAATCATTTTATTATTTTGAGAAAATATTGGATAAGTTGTTGAAGTTGTTGGGTTGTGTTGTTGATGTTGTGGTTGTGTT
GGTTTAAGTTTGTGGTTGTATTGTTGAAGTTTCTTATTGGTTTGGTGCATGTTCCCGGATGGAATTATGAGTTGAATTTA
GTGTATATAGAGGGTTTTTAATGATTCTAAGTGATTGGGGAAGAAACCATTCAATTTTAGGCAAAATAGGGTGAGAAAAC
GAGAAAATAAACTTGCTGAAATTTCTGGGTTGGGGCCTGGCGCGATGCGCCTGCCAGAGCGCCCCAAACTCACCTCTGAA
GTTTTAGGGCTGGCGCTCCGCGCCTTGCAGAGCGCCAAGGACGCCAAGACTTCTCTTTTATTCCCCACTCTCTCATGCAT
GTTCCTAGGTATTGTACCTATGTTCCCAAGTTGTTTCCAACACTCCAAGGTATGTTTAAACATCAAGAACTCATCCATAT
CATGTGATCAAACACCTTGAATTCATAATTCCGATTCAAGGAAAGTTAGTTTCCAAGTTAAGTGAAGTTAAGGGGTGAGT
CTATAAGTTCAAGAAGGGAGTCAAGCAAGTTTTAAAGTTAAGTCATGAGTTTTTATTGAATGTTTAACTTCATTATTTAA
GGCTCAAGAGTTTCAAGTCAAGTAAAGAGTTAAGTCAAGTTTCAAGTTAAGTCAAGTAAAGAGTTAAGTCAAGTAAGAGT
TTCAAGTTAAGTCAAGTAAGAGTTTCAAGTTGAGTCAAGAGCATAAAGTCGAGTTCATTTCTCGAAAGTTATTAGGGAAT
TATGTATTTCCCAAAGAGGTTTTTAAATTTTTTTACATTTGAGTAAGAAAGGAACATCGATTTCCAAGAGAGCCTTTGGG
CTAAGTTTTGAGTAATTATCTCAAATAAAGAAAGATGTGTTTAAAACACTTATGAGCTAAGTATTTTTGGGAGTAGTCTT
GAGCACCGAATTGGAGACACGAGTTCCTATAAACTCAACTCTCCATAAGAGCCATGTAGCCAACATGGGAGTTAATGGGT
CATGCTTTTTAGATGAATTCGTAAAGTTAAGCTAGTGGATCCACTTGGTAAATTTAGCTTCCTATATCACGGCAAGGTAT
AGGATGGTCCTCGGGCAACGTGAGGTAAAACGTTGTATCATTAGCTTCCTATATCACGGCAAGGTATAGGATGGTCCTCG
GGCAACGTGAGGTAAAACGTTGTATCATTAGCTTCCTATATCACGGCAAGGTATAGGATGGTCCTCGGGCAACGTGAGGT
AAAATGTTGTATCATTAGCTTCCTATATCACGGCAAGGTATAGGATGGTCCTTGGGCAACGTGAGGTAAAACGTTGTATC
ACCACTAGGGCTCATAGTGGTGATTGTCGATTAAAGAGTCTCCCACTAAAGTTATATTACTTTTATATAAGTAAAGTTGA
GTTGTTATTGTTTTATCTTTAGCAAAGCTAAGTTGTTTACACTGTTTCACAAGCTTTATATATTGCATGTGTCTTATTGC
TTTATATATTGAGTTCAGTTATTCATGAGTTGAACAGAGCCAAGGTAAGAGTTCTTTTGTACTCTTTTCAAGCTTGAGTT
GTGGTTTAGCTTTCCAACTCGCATACTCGTACATTCAATGTACTGATGCCAGTTGGCCTGCATCTTATTATGATGCAGAC
ACAGGTACCTAGGGCCAGCATCCGGTTCGCCGTTGATCCAGTTAAGTACTTCAGAGTCAGTGGTGAGCCTCTTTGCATTC
CGGAGGACTCGGTTATTTTGTTCTCTCAAGTTTTGTTTTATGAGGATGTCGTGGGGCCTGTCCCAACATCCCTCTCAGTA
TTTTAGAGGCTTCATAGACAGTCAGTCAGTTGGTTTGGAGTCTCTCATCTATGTATATATGTAAATATTCTATTTTGAGA
CTTGAGTTGCCTTTTTGGCCAGATGTTATTTTAAGCAGGTTGTTTTAAAAACCTTGCATTGCATTGAGTTATTCCGCTGA
GTTAAGAAAGCCAGGCCAAGGGTTCGCTTGGGGGTCAGCGATGGTCTTCGAGTGCCAGTCACGTCCAGGGTGTAGGCTCA
GGGCGTGACAATTTGTACACTTTAGAAGATTAAAATTAATGCAAGAACCTACATAATTGCGTATTTTTAATTTATATTGT
AACTTATTCTACTGAAATATTAATTTTTTTCTATCATAAGACATTTTCTTAGATTGCTCAAACTCTTAACAAAACATTTT
AAGATGTATTTTTTCATCTTATTAATACTAAGAGGATTGTAACTTACAAAAATTTTCATCTAGTTTTCAAACATCTAAAT
TTAAAAATTTAAATATTAAATTAAGCTAACATCTAAATCTTGGTTCCAGTGTTGATTTTGAGAAAATATCTACTCTTCTA
CCATAAACAACACGTTTGGATAGGAAGAAGAAAAGGGGAAACACGCTATGAGCATTTCATTATTGTGAGAGTTAGTTTAC
ATTGCACTATACATACATATATATAGCTAAGCTACAGTCTAACTAACTAATGTATCAACCTATCACAAATGTACAGCTGT
CACATAGTAACAGAATCACAGTAACAGAATTAGTTATATCTAATTACTCTTATCAGCTAACTATTCAGAACTGTTAGCCA
ACTAATCAGCATGGTTAAGTGACTCCTTTCTCAATACTCCTTCTCAAACTAGGTGTGGTGAAAACATTCAGAACACCAAG
TTTGGATAGCAAAAAATCATGCTGTAATCTTCTTAGAGCTTTAGTCAATATATCTGCTTGCTGATCTTTAGTAGGAATGT
ACAATGTGCTGATCAGTCCTTGTTGAAATTTTTCTCTAATAAAGTGGCAATCGATCTCTATGTGCTTGGTTCGTTCATGG
AATACAGGGTTTGAAGCAATTTGAATTGCTGCTTTACTATCACAGAACACACTGACTGGCTGTTTAATCTTAATGCCTAA
TTCCTTCAGCAAATTTGTTACCCAAACAATCTCAGCTGTCAAGTAGGCCAAGCTTCTGTACTCTGCCTCGACAGAGCTCC
TTGAGATTGTGGCTTGTTTCTTGGATTTCCAAGAAATGAGAGAGTCTCCTAATTTCAACAAGTACCCTGTTACAGATCTT
CTGGTATTTGGACATGCAGCCCAATCAGCATCACAGAAACCAGTTAGACACATATCCTTTTGTGAAGACATGAGAATTCC
CAAGCCTGGTTGATTCTTGATATACCTAAGGACCCTAAGAGCTGCTTGCCAGTGTTGGACTTTAGGTCTTTGCAAGAACT
GACTCAAGGTTTGTACAGTGTAGGCAATATCCGGCCTAGTAATAGTCAAGTATAACAATTTACCAATCATTCGTTGATAC
TGAGAAACATCATGAAACAACTCCTCCTCACCACAGCCTTCTGTAGAAGCTGTAGTGAGTTTGATGTTGCACTCTAGAGG
AGTAATAGCTGGTTTACCTGCAGTGACACCAGCTTCAGCCAATAATTCCAATGCATACTTTCTTTGACTCATGAGAATGC
CCTTTTTTGATCTGCTGAATTCAATCCCTAGAAAGAATTTCAACTCTCCAAGGTCTTTGATCTTGAACCATTTATGAAGA
ACCTCCTTAGTGTCTTGAATAAGTGTTGCATTGTTGCCTGTGATAAGAAGATCATCAACATACACCAAGATGATAACCAA
ACCAGCACCGTGTCTCTTAGTGAATAAGGAATAATCCAAATGACTTTGACTATATCCAGATTGCAATAATGCTTCTGTAA
GTTTGAAATTCCACTGCCTTGAGGCCTGCTTGAGGCCATAAAAGGATTTTACAAGTCTGCATACCACAGGTTGTGTGTGA
TCTGGTGCTACTGAAAGTCCTTTAGGCAATTCCATGAACACTTCTTCTGTGAGATCACCTTGTAAAAAGGCATTGTAGAC
ATCCATTTGATATAAACACCAATTTTCTGCAGCAGCTAATGCAACAATGGTCCTTACTGTCACCATTTTTACTACTGGTG
AAAAAGTCTCCTGATAATCTATACCAGCTGTTTGGCTGTAACCCTTTGCTACCAATCTGGCCTTATACCTTTCCACTTCA
CCATTCATTTTGTATTTGATCTTAATAACCCATTTGCACCCTATCACAGGCTTACCCTGTGGCCAAGGAACTAGGTTCCA
AGTCCCATTATCTGCAAGAGCTTGAAGCTCCTGTTGCATTGCATCTATCCACTTTACATCTTGCACTGCTTCTTCATAAG
AATTGGGCTCAGTAACAGCTGAAAACTTACTTAAACAAGCTGTGTATTCAGGAGATAGACTTTGATAAGAGACATAGTTA
GACAAGGAGTGAGGCTGTTGATCTTGCTGTACTGTCTTCTTTGTAGTAGTCACATAATCTTGATGCCAAGCTGGCTTGAT
CACAACTCTGCTGGATTTCCTTATAATAGGAGGCATGATTACAGGTTCCTCAACATCATCCTGTTTCCTCTCACTAGTGC
CTGCAGGTATGATTACAGGTTCCTCAACATCATCATGTGTCCTCTCATTAGTACCTGCAATGGCATTGTGCATCATTCCA
TCATCACTGTTGTCCTCTATCATGGTAGGTATTACGTGAATGTCAGGTGCATGATTAGTTATGGCATCTAACTCTGATAG
CTGGGAAGTGTCAGGAAACAAATTTAGTGAGGAATCCTTGTGCAAGGACTTGAATGGGAATACTGATTCTTTGAACACCA
CATCCCTATTGACCAAGAACCTTTTATCAGCAATATGATAGAGAAGATAACCCTTTTGAGTGAGTGAATATCTCAGGAGA
ACACAAGCATCAGCCCTGGCAGAGAATTTATCTTTTCTCTGAAGTGAGGTAGCAAAACATAAGTAGCCAATGGTTCTGAG
ATGATTTAAGTTGGGTTTTTTCTTGTAAAATACTTCATAAGGTGACTTTCCTTGTAAAGTAGGAGTTGGTAGTCTGTTGA
TCAAGTACACAGCAGATAACACACATTCCCCCCAAAACCTGATAGGTAGACCACTTTGAAATCTGATGGCCCTTGCTACT
TCTAGTACATGTCTATGTTTTCTTTCCACCACTCCATTCTGTTGTGGAGTGTGGGGACAACTACTTTGATGAATGATGCC
CAAGGACTTAAATAATGTATTGCATTCAACATTAAAGAATTCACCTCCATTATCTGATCTAACAATCTTTACACAACGAT
CAAATTGAGTTTTAACCATTTGAAAGAAACACCTTAAGACTGTGAAAACATCAAATTTCAATTTCAGCAAATACAACCAT
GTGATTCTGGAACAATCATCAACTACAGTTAGAAAGTACTTGTAACCAGCATGAGTATTAACCCTATATGGACCCCAAAC
ATCAATGTGAAGCAAGTCAAATACAGAACTACTTCTAGTAGATGATACAGGAAATGAAAGTCTTGTTTGTTTAGCTAATG
GACAGACTAAGCAATCATTGACATTACTATCTGCAGTGGGCATCAATTTTCTCAAAGTAGAAAACGAAGGGTGACCAAGT
CTCCTATGCCATAACAAGTGATCCTCCTTGGTGTTTTTGAAATTCATTAACTTTGCAGTAGTAACTTCTGCATTATGTTC
AACCTGAGCTGTCACAACTTTATTCAAGTGGCTTCCATCTTCAACACCTTTATTCAACAGAAAGTAAAGACCTCCAGTCT
CCTGACCAATCCCCTTGACCTTCCCAGTTGAAAGGTCCTGGAAAACACAAAACTCAGGGAAAAAACTTATTGAGCAATGA
AGTTGTCTGGTCAATTGAGACACAGAAAGTAGATCATAATGGAAGTCGGGGAATACTACAACATTGGTCAGTACAGCACC
ATTACCCCAATTGTAACTACCAATTTGGGATATTAAAGTAGTGTCACCATTAGGCAATTGTACATGTGTTTGATCACCTT
GTTCTAAAGCTAATATATCAAATAGTTCATCTAGAGATGCTGTAGTATGCTTTGTTGCACCATAGTCCACTACCCAATGC
TTTAGTTTAGTGCCTATGGAAAACAAATTATTTGTACCTGCTTGATTAGCAGCTGGAATATCATTGTTCTCCTTATTCAA
CATCCTGAGGAGCTGACTATATTGCTCTTGTGTGAATACAGGAGCTGCTGGTCCACTGCCAGAATTATCCTCAATAGCAT
TTACATGAGCCATCCTATTTCCATTTCCATTGCTGCCATATCTTGCAGGAGGTCCAGGTTTCTTCTTAAATTTGTAGACA
GGTGATATCCAACAACCCGATAACATGTATCTTTAGTGTGCCCTTTCATCTTGCAAACATCACATAGTAAAGTATAATCC
CTCTTCTGCCTATAGAATGACTGTTGTTGATTAGGTCTACCAGCATACAATGTAGCTGAAGTGGAAGCACCAACATCACC
TTCAAATGATGAACTACTACCAGCAAATTGCCTTTGAGAGGTAGAAGCACCTACATCCTTACCAGCATACAAAGCTGTAG
GAATACCTAAATCTTCTCCTGAGTAAGAACCTGCTCTGATACCATGAGAAAATATCTACTCTTCTACCATAAACAACACG
TTTGGATAGGAAGAAGAAAAGGGGAAACACGCTATGAGCATTTTATTATTGTGAGAGTTAGTTTACATTGCACTATACAT
ACATATATATAGCTAAGCTACAGTCTAACTAACTAATGTATCAACCTATCACAAATGTACAGCTGCCACATAGTAACAGA
ATCACAGTAACAGAATTAGTTATATCTAATTACTCTTATCAGCTAACTATTCAGAACTGTTAGCCAACTAATCAGCATTA
TTAAGTTGTTTCCTAGTCTTTAGGCAATAGGAGTAGTGGAGTCAGTTTTTATATTCAGAATTATTAGGAAAGTAAACGTG
TTTTTTATTTATAATATTTTCTATTTAAGGACTCTAGTAACTGAGTATTTAAGAGTAATTAATACAGAGAAAATTTCCAC
ACTTGCGAGTCTTTTCTTTTCATCTTTGCTGCAGTTTATTTTCTATCATTTGGTATCCGAGCCAGAAAGTTTTTTCTTTT
TTTTTGAAGTACTATTGCAGCAACAAAAGATGGCTTCTAAAATTTTTGTCCAGGCCGCTATTCCGCGCTTCGATGGTCAT
TACGACCATTGGAGCATGTTGATGGAGACCTTCCTTAGGTCCAAAGAGTTTTGGCCAGTTGTCAGTATTGGAGTGCAAGA
GCCATCAACTAGTACTGCCTTGTCGGAAACACAAAAGGCAGAGATGGATAGTCTAAGATTGAAGGATCTCAAAGCGAAGA
ATTACCTTTTTCAGGCTATTGATCGCTCAATACTGGAAACCATTCTTTGCAAGGATACTTCCAAACAAATATGGGATTCC
ATGAAGAAGAAGTATCAAGGAACAGCGAAGGCAAAACGAGTGAAGCTTCAAGCACTCTGTGGTGAGTTCGAGACTCTACG
TATGCAAGGTGGTGAGTCGGTAACAGATTATTTCTCTAGGACGTTGGCTATCGCAAACAAAATGCGAATTCATGGTGAAA
GACTGGAGGATGTTACCATTATTGAGAAAATACTTCGCTCAATGACAGCAAAGTTCAATTATATTGTTTGCTCCATTGAA
GAATCCAAAGATATCGATACTCTTTCTCTTGATGAGCTGCAAGGTTCTTTGTTGGTTCATGAACAGAAAATAAACCAACA
GGACAAGGATGAAGTAGCATTGAAGGCACTTCGAAAGGTACAAATCAGGAGAAGGTCAAATGGAAAGGAAATAATCGGCA
CCAGAAGAAGGAGAAGAGCAGCACTGCAGATTCCCAGGAAAAAGAAAAAAGGAGTGACAAGTCTCAAATTGAATGCTATC
GATTTGGACAATATCGATCTGAGTGTCGCACCAATTTAAATAGGAAGAGTGGTGGCAGATCTAACTTTGCAGAAACGAAG
GAAGATGTGGAAACAAAGGGAGAAGAAGAGGAGATTTCACTTTTAATGGCATACACTGCCAAAGAGAAAGCTTCAAATGA
TGTATGGTATCTCGATACAGGCTGTAGTAATCACATGTGTGGTCAGTTAGAAGCATTCTCAGAGCTGGATGAAACTTTCC
GAGATACTGTGAGATTTGGAGATAATTCAGTGGTCTCTGCCATGGGAAAAGGAAAGGTACAAGTCAACTCCATTCATACC
ATTAGTGATGTGTTTTTTGTCCCTGCGTTGAAGACAAATCTACTAAGTGCTGGGCAACTTCAAGAAAAGGGATATGAACT
TAATATCAAAGGTGGAGTTTGTAAGATACGAGATTCTCATTTGGGGTTAATCGCACAGATTAACATGTCATCAAATCGCT
TGTTCCCTTTATATCTTCACAACTCCACAAAATCTTGTCTCTCTGCAAAAGTTAAAGGGGATTCCTGGAAGTGGCATTTT
CGCTATGGTCATTTAAATTTTGGAAGCTTGAAGTTTCTAAAACAAAAACAATTGGTGTTGGGTCTTCCAGAGCTTGAATC
TCCCAATGAAGTATGTGAAGAGTGTGCTATTAACAAGCAACACCGTGAACCATTTCCAAAACGCAATTCTTGGAGGGCAA
AGAAGGTTCTGGAGTTGGTTCACTCAGATATTTGTGGTCCGATAAGTCCTACATCTAATGGAGGTAAACGCTATTTCATT
AGCTTTATTGATGATTATAGCAGAAATACTTGGGTCTTTTTCTTAAGAGAAAAATCTGAAGCATTTGAAACTTTTAAGAA
GTTTAGAGTGCTTGTTGAAAATGAAGTAGGTTGTCAAATTAAGTGTTTGCGGACTGATCGAGGTGGTGAATATAACTCAC
TAGAATTTGTAGAATTTTGTGAGAAACATGGAATTAAAAGGCACCTTACCGCAACCTACACACCTCAACAGAATGGTCTA
TGTGAAAGAAAAAATCACACAATTCTTGATATGGCGCGTAGTCTTTTGAAGAGAAGTTACTTACCAAGAGACTTTTGGGC
AGAAGCAGTTTCGTTGGAGCGTTCATATATGAATTAGATGTCCTACCAGCTCTATTCAAAGTATGACACCTTCATGAAGC
TTGGAGTAGGCGTAAACCAAAATGTTGAGTACTTTCAGATTTTTGGGGTGTATAACATATGCACATATTCCAGATGCAGC
AGGAAGAAGTTGGACGATAAAGGTCAGAAGTTCATTTTCCTTGGTATTAGTGACAAATCAAAAGCTTATCGCTTGTTCAA
TCCTATTACTAAGAAAATAGTTGTTAGCCGAGATGTTATTTTTAATGAAGAAGCAATCTGGAATTGGGGTGATAACAATT
CGTTTCAACATATTCCAGTTTCTGTTGAAGAAGAAGAGGAACCAGAACGACCTTTGGAGATCAGTTCACAAGCAAGTCCA
ATTGTACAAGATGCTGAAAGTGTTGAACATGAATCAGATGGTTCTCAGTTCAACAATGAACGTCCACAACGTATTAGAGG
GGCACCAAGATGGTTGGAAAATTATGAGGTATATGGGACTAGGAAATCTGGAAATACAGTAAGTCATTTTTCTTTATTTT
TAGATTGTGATCCTATATCTTTTGCTGATGCTGTTAAAGACCTGAAGTGGCAGCAAGCAATGGATGAGGAGATTAGATCA
ATTGAAAAAAAATGATACTTGGGAGTTGACAAATCTTCCAGAAAATCAGAAAAACATTGGTGTCAAATGGGTTTACAAAA
CAAAGTTGAAGGAAAACGGAGAGGTCGACAAGTTCAAAGCTCGCTTAGTAGCAAAAGGCTACAAGCAAGAATATGGTGTT
GACTATGTAGAAGTGTTTGCTCCCGTTGCTCGTTTAGATACCATCAGATTGGTGATTGCTTTAGCTGCTCAAAATGCTTG
GAAAATCTATCAGCTGGACATGAAATCTGCCTTCCTACATGGTGAACTTCAAGAAAAGGTATTTATCGAACAACCTCCTG
GCTATGTGAAATTTGGTGGTGAGAATAAAGTGCTTAGACTGAAAAAGGCTCTTTATGGACTAAAACAAGCTCCAAGAAAT
GCATGTTGTAAGTCTCATTAGTAGATTCATGGAGAGTCCAAAAGAAATGCATCTACAAGCTGCCAAGAGGATCCTGCGGT
ACTTGAATGGCACTAGTGACCTTGGAATTCTTTATCAGATGAGAGCAGCTGGAGATTTAGTTGGTTACACTGATAGTGAC
TATGCTGGAAATCTTGAAGATAGGAAAAGCACATCAGGATATGTTTTTATGTTGGGCTCTGGAGTTATTTCTTGGTCTTC
AAAGAAGCAACCTATTGTTACTTTGTCGACTACCGAGGCAGAGTATGTAGCTGCAACATCGTGTGCCTGTCAAGCAGTAT
GGCTGAGGAATATTCTTGAAGAACTTCATTTTAAGCAGGAAAGACCAACTCCAATCTATTGTGACAATACTTCGGCGATT
AATCTTTCAAAGAATCCAGTTGAACATGGACGAAGTAAGCATATAGATGTGAAGTATCACTTCTTGTGTGATCTGACTAA
GGATGCAAAGATTAGTCTTATTTATTGTAGAAGTGAAGAGCAGGTTGCAGACATGTTCACAAAGCCCCTGAAACCAGCAT
CCTTTCTAAAGCTACGTGATCAACTTGGTGTTTGCAAATTAAACTGAAAGATGTTTCAGTTTAAGGGAGGGAATGTTGGC
AACANNNNNNNNNNNNNNNNNNNNNNNNNNNAATGTTGGCAACATGATCAGACGTGGTTTAGTAGTTAGGTTGTTGCATT
TGTTTAGGAGTCATTAAGTTGTTTCCTAGTCTTTAGGCTATAGGAGTAGTGGAGTCAGTTTTTATATTCAGAATTATTAG
GAGAGTAAACGTGTTTTTTATTTATAATGTTTTCTATTTAAGGACTCTAGTAACTGAGTATTTAAGAGTAATTAATACAG
AGATAATTTCCACACTTGCGAGTCTTTTCTTTTCATCTTTGCTGCAGTTTATTTTCTATCACTAAATCCATATAAATAGA
CCACCTATCCATTCCTCAACCAACGTGGGTTCTAACCCACTCTAACAAACATTATAACACAAGCATGAGAAAAGCAATTG
TACCATTAAAACATGGAATTCAAACTAAACTCAAAGATAACAAGATAAGGGTGCCTAAACTTACTGGAAGTGGAGAATCA
GTGGCCTTAAATTTTCCGAGCCTTCGTTTAAAATCAATAGGGTTAAGAGCAGCAGCAACAACCTTAATCAAGACTCGATC
TTCCTTAATGTCAGGAACTGCAACATTGGACTCCAACTTCAAAACATCAACACTTCCATAATCAGTATAACTCCAAGCTT
TCATTTCAGAAGGAATAGAAATGCTTGTGGATGTTTGAGCAGCTACAGCTTGAGAACTAGCAGAGACTCTAAGTGGCAAA
ACAGTGGAAAATTGGCTTCTTTGAATAAAAGTTTCAGCTTTTCTGCTACCCTTTACTCTAAGAGCAGAAGTAGAAGAAAA
TGGAGAGTGAAGAGAAGAGAAAGAAGAGGGTGGATGAAGGGGTTTGAGTTGAAGAGTAGTGGAAGATAACAGAGCTTCCA
TTGTTCTTCTTTCTTTCCAGCTGTTTTTTTTTTACCTCTCACTCAGTATTTTCCTCTAACACTTTATGTGTGTGATTGAG
AAGTTGAAATGCTAGATTTTGGCTTCTATTTTTTTTGGATAGAATTCATTTTCAGCCATCCATTTGTTAGTAAAATAGTG
ATTTGGAATATCCTGTCCTCATAATTTTCCCTGTTTTTGATGAGGCCATAAGGAAATTAATAGCCACAAACTAACTAGAG
CATTCAAGCACAATATACCAACATGATGAGTTGTGGTGAAAAGTAGAACTGTTTCATCCTTAACTAGAAGTTCGAGTTCG
AGCTAAAAGTATGGTGAAAATCCTTGAGAGCGCCACTCCTAAAATAGCCATTGCAGTGTGAATTCAGATTAGTCGGAGCT
CCAACTTGAGGCCGAGTTGGGAATACAAAATAAGAACAACATAATGGGCCTGATGGCAACTTTTATTTATTTATTTAAGT
AATATTTGTGAAGTTCTAATGTATTAGAGATTAGTGAATATATGGGTAGATAAGATTTCAAATATAGGATTTGCAATTTT
TTAGCAACTTTTGTTTGTTATATTTACCCCCAACACTTCCATCGAAATAGTTAGATCTATGTTGCTCGAACTTTTTTAAA
ATGTCAAGAGTGCAAACAGATCCTTCAAAAATAGTGATTTTTTAGGAGGATCCGACACATAGGTGTTTTATTTAAAAATT
AGATTAGGACTGATTTTAAGAGTCGCCACTTAATTTTTAAGAAAAATTAAGAAAACTGTTGTTTTCAAAAGACTAATACA
GAAAATCTAATGAAAACTTAAAAGGGGTTCGGGGTTCTTATTAGCATTTCGGGAAGGGTTTGAAAGCACCCAAAATGCCC
GCTAATATGCGGTTATTCGACAATTAATTATTTGGCTAAAATATTTTAACTCATCTTGAATTGTAAAAGTGAACTACTTT
ATAGTTGAGACCATTTTAATAGAAAAATAATGAAATATTATCTAAGTGAAGTATTTCATAAACTTATTTATTTATTATTA
TTATTTTTTTAAGTCAAGTGAAAGATGAATACTTTAGTTAAGCAATTAATTCAAAATGGGTGTCATTTGGGGATTTGAAG
TTTCGAGACCTTAATATTAATTTTTAACAAATAAGCACATAATAGCAGTTAAATAGATAGGGAAAGAGAATTTGGGCCCA
AATCTGGTTTTCCTATCCGCCTGAGCCAGTATTTGGGCCTATTTTCGTTTTGGACCTTTTGACCCGATTTTGCCACCTTT
GTGCCTGTCCTAGACTAAATTTGAATTTTTATTTCTTTGGGCCTTAGGCTCATCTTCCACCTGTTTGAAGTTCTAACTAG
ATAATAATAAATAAAATGACAAAGACTTAGGCCCAAAATAACAAAATACAATTTTTTGCATAAAGTGTGGGCCTTTGGCC
CAATCTTTTCAATTCTCCTCTGCTTTCACATTTTTTCAACTCCGGGACTTGTACATCGATTTTCAATGGCCGGTTGACTC
GATAAAGGAGTTTGAGTCTTTACGACTCTCTCGAATTGCAGGGATAAAACGGAGTTCGTGAGGACTCGGGCAAATTTTTA
CATACAAAAGAAAGAAAATTACATTAGCATAAAATAAAATACCGTATCACATCTTTATTTATTTATTATTAAAATATAAG
TGTAAGACGATTGATAAATCAACACAACAAATTACTCATCGAATAGATTATGGAACTAACTAATCAATCCAAATGACTTT
AACAAATACTCCTTATTAGCCGCAATGAGAGGAAATAGCGGACATTGTTTTAATTCCCATTCACAAATACCGTTAACTCT
TTTAAAAGAGCAAAAGTATATCAAACACATTATTCAATCAAGGAAATCAAAACTAAAAATGCAAACCAGAAACTGTAGAT
ATAAATGACATACAAATTATGAACAAATCTATTCTTAGTCTCTGCCGACTCTTAGTTTAATGCTTACTCTCATTTCGACA
TATATTAAATAAACTATTTAGAATATGCACACAATAAAACCCAACAAAACCACGGCAAATTAATATTAGAATTTAACAAT
TCTCATGTCACAGTGAAAGACTAACACCACAAAAGATCATGCTCCCAATAACCTTAATGACTAAATTCTAACAAAATTTT
AAATCAGAAACATAAGACAAGAAACTCAGATTTTGCACCAATTCAATCTTGCAAACATAAGCATTTTTGACTAAGAATTT
GAATAGCGGGAAGATATAAACTCAATTTAAACAAGTTATATTAAACAATAAGACAACAAAGACATTTAAGAAATAGATAA
AAATTAAACGATTAGAACAAGCACACGATTACACCATGTATATATATATATATATATATATGTACCGTATTAGTTGATTC
GAGAACTTAAGTTTACATGAATACTAACATCAGAAGGCGACAACTTTGAACACAACACGCCTATGCTTAACAAGACATAC
ACGAAATAACAATGATAAAAAAATAAAAAAAAATAAAATCAAGTAGCAGTTTTCGAGAAATGGGAACATCAAAATATACT
CGAACAAAGGAATATGAAACGACCATACAGGGTAAAATTTAGCAGAACCTTAAAGGGACATTATGCTTAATCCGTGGCAA
TAAATGAAAGAGAAGACATATGCTTCACACATTAAATTAACGGCAGCCGACAACCAACAACCACCTAAACAAAACAGAAT
GCTGCTCTAAAGTAGAAGAAAAGTTGGAAAGAACATAATGAAGAAATGTTACCTTTCGAAGTGCGGTGAACAGGAGATAT
CACGAGCAGAACGACACCTTCACCACGTCAGGAATCGAACACAAACAACAAGCAAGATGCTTGGATGGAAATATCAACCC
AAACACTAAAGAAAAATAAGTAACTCCTCTGGTTTTCATGGAAATGTATTTCTATATATATTGCAGCTAATTGTTTTTTT
CAATACCTTTTGCTCTAAAATTTTTCAACCAAAAACCTCCCAACCCCTAAAAATGACAAGAAAAGATGTATTTATAGGGG
AAAATTCGGGTTCCTTTTGAGGAGGAAAACGGAAGGAACTTTGAATAAGAACAAGGGTAAAATCAAGATTCCCCACGAAC
TTCAAAATTTAAAACTTCCCAAGGACCAAGAAAAGGCTGGTTTGTGCGATATTTCAACCAAATCCCACGAAATCCGGATG
ACGAGATCGAGGTGGGCGGCTGTTGCAGAGAAAGGTTGTGGGAGCTGCTGGAACTGTTTGGTGAGGACAGCTGCTGTTGA
CGTTTCTGGGTTTTACAGTGTTCACGCGGAGAAGAAGAGGAAAGTGTAGGGGTGTGGTCATTCTACTACTGCTGTACGCA
TGTGTTTTTTGCTGGGGAATTTGTCATGCCCCGAGCCTACACCCTAGGCGGGACCGGCACCCGGAGACCATTGCTAGCCC
CAAGCGAACCCTTGGCCTGGCTTTCTTAACTCAGCAGAAACCTAACTCAACAGAATAACTCAATGTCATGCAAAAGACAT
AAAACAACTTAACTGATAAAATCTGGCCTAAAAGGGCAACTCGAGTCTCAAAATAGAATATTTACATATATACATAGATG
AGAGACTCAAAACTAACTGACTGACTGTCTATGAAGCCTCTAAAATACTGAGATGGATGTTGGGACAGACCCCGCAACAT
CCTAATAAAACAAAACTAGGAACACAAAAATATCCGAGTCCTCCGGAAAGCAAAGAGGCTCACCACTGACTCTGGAGTGC
TCAGCTGGATCAACGGCGTGCTGGGTGCTGATCCTGGGTACTTGCGTCTGCATCATAAGACGATGCAGACCAACTGACAT
CAGTACATGGAATGTACGAGTATGCAAGCTGGAAAGCTAAACAACCACTTAAGCTTGAAAAGAGTAAAAAGGAATTCTTA
CCTTGGCTCTGTACGACTTATGAGTAAAAGAACTCAAATGTAAAGCAATAAGACATATGCAATACATATAAAGCTTGTAA
AACAATGTAAACAACTTAGTTCGTTAAGGATAAAATGAAAACAAACTCAACTTTACTTATATAAAAGTAATATAACTTTT
GTGGGAGGTTCTTTAACCGACAACCACCACTATGAGCCCTAGTGATGATACAACGTTTTACCTCACGTTGCCCAAGGACC
ATCCTATACCTTGCTGTGATATAGGACTTTACTTTACTTAGTGGATCCACTAGTTTAATCTTACGTGATCATCTAAAAAG
AATGATACGTCAAGTCCCATGTTGGCGCATGGTTCTTATGGAGAGTTGAGTTAATATGAACTCGTGTCCCCAATTCGGTG
CTCAATACTACTCCCAAAAATACTTTGGCTCATAAGTGTTTTAAACACATCTTTCTTTAATTGAGATAATTACTCAAAAC
TTAGCCCAAAGGCTCTTTTGGAAATCATAGTTCCTTTCTTACTTCAAATGTAAAAACATTTATAAACTTCTTTGGGAATA
CTTAGTTCCCTAAAAACTTTTGAGAAATGGACTCAACTTTATGCTTTTGACTTAGCTTAGAACTCTATACTCTTTACTTA
AATTGAAACTTGAGCCTTGAACAAAGTTATAATGTTCAATAAAGACTCTTAAAAAAAAATCTTTAAAGACTTGCTTCTTA
ACTTTTAAACTAGACTCTAACTTCACTTGACTTGGATCCTAACTTTCTTGAATTGAATTATGGATTCAAGAGTAATGATT
TGGGTTTGGAAGGACCCCATGATGTTTAGGAATAATTTAGGATAGCTAAACTTAAGAAAAATTACAAAATTAAATTCTGA
AAAGAGTGGAGTCCGCGTCCTGTCCGCGACGCGGAGCAGATTTTGTTCACGGAGGGAACAAGTCTGCGACGCAGACTTGT
TTCATGCAAGCTGCCTGACTTTTCTCCTTCATGTTGCCAACTCTAAACCCTCTTAACTTCAAAGGTTCTAGCAGCAAACA
ATTGGGATCATAAACCCCTCAACATACAGTGGATTTCAACTCAAAAACACAACTGGAAACATGTACTAAACCAGCAAGAA
ACTTCAACAACACAACCACAAGAATTCAACAATCACAACCCAACAACTTTAACAACATAACCAATCTTTTCTCGAAAATA
AAACGAGTTTGGCGTGTGGGGGAAAGGATCAATCCAACACTATGAACTCACATACCTTAATAGGGATCACCCCCGACGAA
AACCACGACGATCTTGACGAAATTCTTGCTTCTTCTTCTCTTTCTCCTCTTCTTTCTCTCTTCTCTCCAAAACCCTAACT
CTCACTTTTAAAAAGGAAAAACTGATTTAAAATCAGTCTAACACCTCAATATAACCAAAAGAATTGGCTTGGGAAAATAC
CAAAATACCCTTAAAATTTTCGGACTAAACTGCCCTGTGCAACTGTGCCAACAACCCAACTTCCAAAGGGCATAACTCAC
TCATACGAACTCGGAATCGAGCAAACTCAGCGGCGTTGGAAAGATCATTCCAAGGGATTTCCAGACATAACTGGAAATTT
GCCTAAATCATTCTGAGCAAGGATTTATGACTATTTGAAGTTGACAAAAAAAAAACTCATTTTTTTCCCATACTTAACTA
AATTTCCAGATTCTGACTTCTTCAAAAAAATGACTAATTCCAATTATAAACTTCTTCATAGTTATTTCAAATTGTACGAC
GTTACAGAATTATTGTTTGTATTATATGTTTTGTGGGCTGGGTCGGTTCAGGGAGTGTGGACTACTGTAATGTTTTGGGC
TGCTGGAATTTGGGATTGGCTGAAGGGAATGGGCTGGGATTAATTATATATATATATATTTTTTTTTTTTTTTGAAGGTA
AGTGGGCCGACTGGGATGGAATTTGGATAAGGGAATTTGATGGGCTACTGGAAATTGGAAAATAAAAGAGTAACTTTCAC
ATATAGCAAACAAAAAAATCATATTTGTATGCTATAGCAAAGTTTGCATAATTGCGCTCCATAGCAAACATATATATGTA
TAATTTGCTATACATATAAAATTAAAAGCTGTCTATTTTCGCTATACATATATACAAAAAGAGCAATTGTATAATTCGTT
GGCTCCTCTTCAGAATTGTATAATTTCATTATACAAACATAAAACTGGGCAGGGGAATATTTTTATTGTATAATTATAAG
TGTATATGACGAATATATATGTATTTGCATGTGTATATACAATTTTCTCTCACTTTATACAAACAGAAACGCAATTTATA
CACTTCTGTTGTATAAAACGAGAAAGAGAGAAAGGCACAAGAGAACTGGGCAGGAGAATATTTTTATTGTATAATTATAA
GTGTATAGGACGAATATATATGTATTTGCATGTGTATATACAATTTTCTCTCGCTTTATACAAACAGAAACACAATTTAT
ACACTTCTGTGTATAAAGCGAGAGAGGAGAACACAGAGGGAGTGAGCGAGAGAGGAGAGTGGCGAGCGAGAGTTTGAAGG
AGAGAGATGCTGGCAAACAGTTTGCTACAGGACACAATTAAATCAAAGTGTGGTTATACCATTTAATTTGAATTATTAGT
TTGCCATTATATACAATTTTCCCAAAATAAAATGAAATGGGATAATGGGCTGGGAATTTGTAAAATAACGGCCCAAAAGT
TGGTTTTGCAAATGGATTAAAATGATGTGAGGAAAAGCTAAACTTGGAATTAAGATAATGATCACATGAGTTTTAAATCG
TAGCCATTTGGAGTTAACAATCTAGCCAAGTTGAATTCTTTTAGTTAATTCGGCCAGTAATTAAATAAAACGAATTAATA
TAATTAACTAACGAGCTTCTTAATCTTAACGAAATAAAATAATTAACTTAATTATAAAATAATTAGTTCAAATACGGACT
AATTAATTCAAAATCATAATTATGATTTAAACTGAACTAAATTAATAAAATACTTAGCTAAAAAGAAATAGAATATTTTT
TATATGATTTTCAAATATTTATAAAATACATTAGTAAATATGTAAGGACTATGTGTTATTTGAATATTATAAAAAGAAAA
TGACTAAAATCACTTTAAAACTTAAACAAATATTTTATAAACTAATTATTCTAAATCATTTGAAATCTAAGAAGCTCGAA
AATTAATTCCTACCGAGGCGGGTCAAAATCAGGTGTCAACAATAGGGCCCTCTGCTTTCTTTATCTGGATTGACTTTAGT
CCATCTAGCACCTTCCAGTCATCTTGTGGAGGTAAAAAAATAAAATGTAGTCTACTACTTGGCTTCAAGCCTTAAAAACA
CGTCTTTTGCAAAAACATAAGGTAAGACTGCGTACAATAGACTCTTGTGGTCTAGCCCTTCCCGAACCCTGCACATAATA
GTGAGAAGGGGCGGATNNNNNNNNNNNNNNNNNNNNNNNNNNNNNNNNNNNNNNNNNNNNNNNNNNNNNNNNNNNNNNNN
NNNNNNNNNNNNNNNNNNNNNNNNNNNNNNNNNNNNNNNNNNNNNNNNNNNNNNNNNNNNNNNNNNNNNNNNNNNNNNNN
NNNNNNNNNNNNNNNNNNNNNNNNNNNNNNNNNNNNNNNNNNNNNNNNNNNNNNNNNNNNNNNNNNNNNNNNNNNNNNNN
NNNNNNNNNNNNNNNNNNNNNNNNNNNNNNNNNNNNNNNNNNNNNNNNNNNNNNNNNNNNNNNNNNNNNNNNNNNNNNNN
NNNNNNNNNNNNNNNNNNNNNNNNNNNNNNNNNNNNNNNNNNNNNNNNNNNNNNNNNNNNNNNNNNNNNNNNNNNNNNNN
NNNNNNNNNNNNNNNNNNNNNNNNNNNNNNNNNNNNNNNNNNNNNNNNNNNNNNNNNNNNNNNNNNNNNNNNNNNNNNNN
NNNNNNNNNNNNNNNNNNNNNNNNNNNNNNNNNNNNNNNNNNNNNNNNNNNNNNNNNNNNNNNNNNNNNNNNNNNNNNNN
NNNNNNNNNNNNNNNNNNNNNNNNNNNNNNNNNNNNNNNNNNNNNNNNNNNNNNNNNNNNNNNNNNNNNNNNNNNNNNNN
NNNNNNNNNNNNNNNNNNNNNNNNNNNNNNNNNNNNNNNNNNNNNNNNNNNNNNNNNNNAACCTATCAAGGAGGTGGTTT
TGCCCATCTATAAGGACATTAGTATTGACGATCGATTTTACCCTCCATGTTCTCACTGTGAGATGAAAATAAGAGAGGTC
AACCGAAGAACAACAACATACCTAGTGAAATCCCACAGGGCAGATTATACACAAATCTTACCCCTACCTTGTGGAGGTAG
AAAGACTGTTTCCAAAAGACCCTCGGCTCATGTACATGGCTAAAAATTTGTGATCGACCCGAAGAACCACTAGTACCATA
CATAGTTGCATAATTAAGATGAACTAACAACTGTTTTCTGGAAGGTCAGACATAAAAATGATACAAATTACACAAAAATC
ACTATTTTAATCACAAGATGAACTAGATGTCATGTATGAGGTTAAAGTGGATCTATGTTACTAAAAGGAACTTGGCTTTA
CATCAAACATTTTTTTCAGTTCATCTCCTCTTATTTTGGAGCACATTTTGGATGGAGCCCGTAATCGCAACGTTTGCAGA
AGAAAGCCCACCCATAACCCATCTCCTTGCATCCACTGCAAAGATAAACTTGCTGATGTATCAGTGCAAGTTCATGCTCA
TTGTGAATTTCATTTCTGTCTTTCTTGGGCCAACCCGTTGTATTTTTGTCGAGTTGTTGCTGCAAAATCTTTATATGGTC
TTCTGTGAAGGGATAGGCTCCTGCACCGTGTGTCTCTAACAACTGCCGTACTTGTGTATTCACAGTGCTGCCATTAGGAC
CAATTGCTATGGCCACTGGAATGCCTACAATGTTGAATCTGCGCGACAGAAATGACCTCCTTTCATCATCGAAAGGAAGT
GCCAACCAGGGCAAACTTGAAAAGAAGTTATTAAAGGAAGACTCATCTTGATCACTAGAGATGAAAATCACTTCAAAATT
TTCATCTTTCTTCTTGATTTCTTGGTATGCAGTTACGAGTTTGGGTTGAAATTCTTGACTTGGGAGACTCCAACTTGCTG
CAAAATACAGTACACTGTTGTTCCCTACTAGTTTATGTACAGGAACCTGAACAAGTTTAATGAAAAATAACATTGATTAG
TAAACACTAACTTCATCAATCCCTTTGAAATGAATTCGCAGTTTCATTCACTTATTTCAACCGACTAAACTTACCTTTAA
ACCGCCATTTGAAATGACAAAATCTCGATCTGCAGTAACAAGGATGGACTCTAATGTTTGTGCTTCTAGTTTCTTCTTCT
TTAGATTAGCTAAAGTTACAAGCTTTTCTTGTGTGAAAGGAAATGCTTCATCTCCATATTCTTCAACAAATTTAACTGCA
TTTTGCTGTGGTAGGAGTTTATGCTCAAAGTACTGAATAAGTCTCTCACAGTTCTTGTCTTTGAAAGGTAAAGCCAACCA
TGGCATTGCTTCAAAGCTTTCTTTAAAATCCTCATATTTTTCATCCAGAGAAATCAGCACAATTTCAAAGTTCTTTCCAT
TGAGCTTTTCGTATATCTCTGCTAGCTTCAAGGTGAAATTCTTGCACCCTCTATGAGTACTCGTTCCGAAGTATAGGCAA
ACTGTTTTCCCTTCAAGCTCAGACACAGAAATCTGTAAACAAGCATGTCGAAGATAAGCACAAAAACTACAATGCATAGA
AATGATCAACTCAAGGATATTACCTTATTCTCTTCATTCGAGATCAGGAAATCGCGTGATCCATAGACCAGAAGAGACCT
CAAAGACTGATTCTCCTTATCCCTCTCTTCTTCCAGCCTCAAGTAATTAATTTTTTCAGATGTAAATGGATAGTGATAAG
AGCAGGGACATTTTGTTATGTCTTTTGGTGTTTTGATGATCTCCTCACAAGTGCAGGGACCTGGTCCTCTGCAGAGTATG
AATACTCGTCCAGCTGTCAAAATGCGGTACAGCTGTAAAAGCTGTCTGCTTCAGAAAAGTTGGTGAAGCCGCAGAGTACT
TCACCAATAAAAAACAAGGAGGTTGCTTGTACGTTTGGTAATAACTTTTTGTGGTATATACTAAACAATACACAAGAATA
TTTATTCATTCATTCAAAAGTGTGAGAGTTTTTCCAAGCTTCAAGAACAACAAGGGATTTGATCGATTGCTTCAAGAGCT
TCTTGCACCAGCTGTTTTTGTTTGCTTGTAATAGTTCTGATATTGTAAGATCTGTTTCTCTTGTAAAAGAAATGTGTTCA
AACTCGTTTGAATCATTGTAAGAACTAGGTTAAGGGTAACTTAGGCTCTTACTCTAAAAGGTCTATATTAATCAGTTAGG
ATTAGTATAGTGAGCGGTATTGTATCTGCTCTGGCTCATCTAAGTAATAGGAGGTATTGCTTAGAGTTGGGATTAGTAGG
TTAATCCCGGTTTGTAAACTTGCTTTTGCTTTTTGCTTGGAGAAGATTAGTGAAAGAAGTTTTGAAAAGTCCTGGCAGGC
CAGGTCGTGGTTTTACTCCCTTGAGCAAGGAGGTTTCCACGTAAAGTTGTTGTGCAATCTTTACTTTCAGCACGTTCTGT
CATTTTCTGTTAGTTTAACCGTGCTAAGGACCTGGTCCCATCCAAACTAGTGGACGCATACATTCCAACAAGTGGTATCA
AAGCACATCTTTTCTCTCTGGTTAACACCAAGAAAAGGAAAGATCCTGACAGAATGGCTGCTCCACCCAATATGGAGGAA
GGACAATCTTCTACCAGACCACCGCGTTTTAATGGACAATATTATGGCTGGTGGAAAAATTGAATGCACGACTACATCAA
CGCTGAGGATTCTGAGCTATGGGACATCATCCTTGATGGTCCATATGTTCCTACAAAGGAAGTGAAGGATGGAGAGCTTA
CCACCATTGTTGTCAAAACCAGAAAGGACTACAACGAGGCAGATAGGAAAAAGATAGAAAAGAACTACAAAGCAAAGAAG
ATTCTGGTGTGTGGAATTGGAGCAGATGAGTACAACAGAATTTCTGCTTGTGAAACTGCCAAGGAAATATGGGATTGTCT
TCAAACAGCCCATGAAGGAACTCAACGAGTAAAAGAATCTAAAGTTGATAAGCTTACCACTCAGTATGAAAACTTCAGTA
TGAAGGAAGGGGAATCCATATTTGATATGAACTCAAGATTCACCTCTATCACTAATGAGTTGAGAGGGTTGGGTGAGCCT
ATTCCCGTTCGTAAGCAAATTCGCAAGATTCTCAAGGTGCTTCCAAAATCTTGGGAAAGCAAGGTGGATGCCATAACAGA
AGCCAAAGATCTAATGACACTTTCTATGGACGAACTGATTGGGAATCTTCAGACCTATGAGATGAACAAGAAACAGGGGT
CATCTGTGAAGGAAGGAAAGAAGGAGAAGTCCATTGCTTTGAAAATATCTCAAAGTAAAGAAACTGAAGAGGAGGATGAG
ATGGCATATGTCACTAGAAGATTTTAGAAGATCTTAAAGAAGTATGGAGGCTTCCAAAAGAAAACCCCTTCCAGCAGAAC
TGCTACTGCAAATGATCTCTGCCATAAGTGTGGTAAGCCTGGACACTTCATGAGGAACTGCCCCAGTACAAAGCAGGAAA
CTCATGACACCAGACTTCGCAAGAGGGACCTGGTCCCAGACCATGCTAGAAGGAAGGCACATGCGGATCAGATGGTGAGA
AATGCCTTTGTTGTGTGGGGAAATGACTCAAGTGAATCAGAAGAAGATGAAGAGAATCATGAGGATGTATCAATGATGGC
CATTGAGGATAACGAAAGCATTTTAAACTCTATTTTTTCCTTAATGACAAATTCTGATGATGAAGAGGATTCAGATGAGG
TAACTCTTTTTGATCTTAAAGATGATCTAGATAATCTGCCTATAGAAAATTTGAGGAAACTTGCTGCTCTGCTTATTGAT
TGTGTTGATGAACGAACCACTGAAAACTTAATGTTGAATAAAAAATTAAGTCTGTGTGAAGATAGGAATTCTGCTCTCAT
GTCTCAAGTTGCTGAAATTAGTGTAAGGATAGGTATTCTAGAGACTTGCAACATAGCATCTGAGAAGGACCCTGGAAACT
CAGTAGGTGGGAAGAGAAAGCTTAGTATTTTTGAGGAAGAACTGGAAGAAAAGCTAAAAAATTCTGAGTCCAAGTTAGTC
GCTGCTCTTGAAATAAATTCTCAACTAAGAAAAGATTTGAGTAAGGTCAAGGAAGAATTAAGTCACTCCCTTAAATGGAC
TGACTCTTCTAAGATACTTTCTAATATGTCCAATCAAAGTTTCAATGGAAAGAAAGGGTTGGGATGCAGACCATTAGAGC
CCCCCTATAATCCCCATAGAAAATATGTGTCTGTATCTGACAACCTTTTATGTACTCACTGTGGTCGAAATGGTCATCTG
AAAGAAAATTGTGAGATTCTGAGAAAAGCTAAGGAAAGGCATGAGAGATTTGTTAGATCTGAAAATGATGCTAAAAAGAG
ACATAAGGGACCTGATCCCCCCGTATTGTTTTAGAAAAATATCATGCCTCACTGGACAGAAAGGTTTCTTATCAGACCAC
TTAATGATTACTGGGAACTTCGTCTGAAGTGGGTTCCTAAATCTAACAAATGATTTCTATGCAGAAGAGAGGAAGGAGTC
AGTGCTGGTATATGGACAGTAGATGCTCAAGGAACATGACGGGAGGCACTTCAAACTTCCTCTCTTTGGAAGCACACCAA
GGTGGTGGTGTGTCATTTGGTGGTGGAAAGAAGGGCTCTATTCTTGGTATTGGCAGAATAGGGAGATCGGCTGATAATTC
GATAAATAATGTACACTATGTGGAAGGTTTAAAATACAATCTTTTGATCATTTCACAAATTTGTGACAAGGGAAATGAAG
TCAAGTTCTTGTCTGACAGCTGTGTGGTTACAAACTGTGCAACTAAGAAAATTGCGATGTCTGTAAAAAGAGTCAAGAAT
ATGTATGTTGCTAATCTTGATTCTATTGAAGGATCCAACCTGTCATGTCTGAGTGCTCAAACTGACGATGTAAATCTCTG
GCATAAAAGACTAGGTCATGTAAGTCCCTCTTTACTTAACAAGCTTGTTGCAGGGGACCTGGTCCGCGGATTACCAAAGC
TGAAGTTCTCAAATGACAAAGTCTGTGACGCCTGTCTAAAAGGAAAACAAACAAGATCATCCTTCAAGGCAAAAAGGAGT
GTGAGCACTACCAGACCTCTAGAACTTCTCCACATGGATTTGTGTGGACCGATCAGGATTCAGAGCAGAGGAGGTAAAAA
ATATATTCTTGTAATTGTTGATGATTTCTCCAGGTACACCTGGAATATGTTTTTGCGGAAAAAGGATGAGACTGCTGGAA
CTGTGATCAATTTCGTCAAAGCCATCCAATTGAAGATAAACTACAGGATAGCCAGTATCAGATCTGATCATGGTACAAAA
TTTGAAAACTCTATTTTTGAAGGGTTTTGTGCAGAAAATTGAATCAGCCACAACTTCTCAGCACCAAGAACTCCTCAGCA
AAGTGGAGTTGTTGAAAGAAAAAACAGAACTCTGGTGGATATTGCTAGAACTATGCTAATTGATTCAGAACTTGCTATGA
ATTTCTGGGCTGAAGCAGTTAATACAGCTTGCTATGTGACAAACAGGTGTCTTATCAGAACAATCATCAAGAAAACACCT
TATGAGCTGTTAAATAACAAAAAGCCCTCAATAGCTCATCTCAAGCCTTTTGGGTGCAAATGTTTTGTGCTGAAAAATGG
AAAGGATGATCTAGGCAAATTTGATGCCAGAAGTGATGAGGGAGTATTTGTGGGGTACTCATCTACAAGCAAGGCTTACA
GGGTGTTCAACAAAAGAACTTCTTGTGTTGAAGAAAGCATGCACGTCAAGTTTGATGAATTGGGCACAAAAAGACTGAAC
AATGAGGACTATGATGT
TAACACATTCTTTTTCTAATATTTTTTTTAAAAAAATTAGCAAATGTTTATCTTACTGTAATTCAGAAAAAAATAAAAAA
TGAAAATATTTCTTATTTTATTATCTTTATTTTTTATAAATTAATGATGGATATAGTATGATCTTATATATATGACATAT
ATTATCTGTTGAAAAGGTACATGAAGTTATTCTCTTTTAATTGATAAAATGAGATTAAAAAAAAAATATTTCCTATATTT
TTATTTGTTAAAGTAATTTTAGAAGAAAGAAAGCAAGAATAGTGTTCTTTAATAATATTTTAATGAGAAAGAAGATGTGT
TTAAAAAGAAAAAAATAATATATTTATTTGGAAAAGGGCATTTTGACCCATTTTGTAACTATAGGGGCATTTCTGGACCA
AAGTATTGACGGCAAGGACATTTTTGAGCCAAAATATTGACGGTAAGGACATTTTTGAGCCAAACTATAAATGGAGGATA
TTTTTATTCTTTTCACATAATTTAAGGACATTTTTGACCCTTTTTCCTAATATTAATATTAATACAAAATAGAAAAGGTC
TATTCACCTTTTTCAACAGTTTTGTGGAGTATAGAAATTGTGCAAATGAGATGTTAGGGTCGGTGATGAAGTGTTATAGT
GAGATGCCTTCTTCAAATTGTCATATGCTTTGTTTCCACCCCTTTAATTTTATTTTCTTTAATTTGATGGTATCACTATC
ACATACGTATGTGACCTCTTGGCTTAATAAGGGAAAATAATAATATAGAAGCTACTAATTTTCTAAATATTTTTTTGTTT
TGGCAATTAGCTAATTATTGTCTAGTGAGATATTTACAGCTCAACATCACTAAATTGAATAGGTCCTTTTTTAGTGACTC
AAAGCATCGACACATGTATGTCAATACTACCTTCTAAATAAAGTAATTTGTGATTGCATTCTTATGTGTGCGTTTTTTTC
GTAACTTACAATTTATGATATTATTTTTAATCTAATCTTTTTAGTTCTTTACAAAATCATAAAAAAAGTCTCCTTTTTTC
AATTATTTACGAAGATAAAATAGAAAAATTAATATGTTATTATATTTTTTAGAATCTGAAAATATAATTAAATTTCTTTA
ATACCAACAACTTAATTGACTGTTCTGGTTTTTCTTTCTTAATATACATACAAAGTGAGAAAAACAAAGACCAAACAAAC
ATTTTCATCAACTAACAAACAAAAAATTCCACCAAACAAAAAAGAAAGAAAGAAGAGAAACCCACAACATTTTGATTTTT
GAGTTTGCTTTTAATAACTTATATGAATCAGAATAAGGAAAGGGGTAATGGATTGATGGAGTAGCACTCTAGCAGTATCG
CTATTTAAACACAACAAATACCAACGGGTTGGAGGAAGCAATTGTTTGGCCAAAATGAGAGAGATTTATCTTCAAAAAAT
TATTGTCCCCTGAGAGAGATTATTGTTGAGACTAAAACATTAAAAAAAAAAACTAGAAATGATTGATTATTCTTCATTTA
AATGGAAAATAAACGGTAAATGACTTGTATTTAATATTGCTTTTATTTTTAATTTAAATCACTTTCTGTTTTTTTAAACA
TGTAAGTCCATATTTATTCTTGTAAATAATTAATTAAAAAAAAAGAGACTTTTTCATGATTTTGCAAAGAACTTAGAAGA
TTAGAATGTAAATCACTAAATATCATATCATATTGTAACACCTCGGAAATTAGAAGTCTAGCAAAGGAGCCAAGTAGAAG
GTCACAAGCCCATGACTGAACCATGACACCTTTCATGGAGCCCAGACGGGCCGTGAAGGTCACCACAACTCGTGGTGGTA
CTCGTGGTTGCTTTCCAGTGTTTGGCCAAGAGGGGCTCCCCTCCCACGAGCCCTAAGACGGCTCGTGATGAGCCACACAA
CCCGTAGTGGTGGCCGTGAAAGGGAGGTAGAACCACCTCTAGGCTGGCCTCCTTCCATGAGCCCCTAGACGGCTCGTGAA
GGGCTAGACTGCCCGTGAAGGTGGGCGTGTGGAGAGGGCTAGACTTACCAACCCACTGGTCTAGGGACCACGACTACCTA
GATGACTCGTGGGCCCCTCGACGGCTCGTGTGGGCCTCAGTCAGGAGGTTCGCGTTAGCTGTAAGCCAGGGTCAGTTGGG
TCTTTTCCTAATTATTTTATTATGATACTATGTCGTTTTACCCATACCTAGGACCCCTATATAAGTATTTTTAACCCCAA
ATTCAACCCATCAAGTCATTCTCTTAAATTTACCAAAGAAGATCAAGTTCTTCCTCTCCCAAATATTTCTCTCTAGAAAA
CTTGAAGAAGAAAGGTTCAACCTAGGGTTTCAAGGCAAGTCTCCAATTCCACCATTGAAGGCAAACTTTTGGCATTGAGG
TATGATATTTTTCATCCATGAATTCCTTCCGTTCATGGAGTTCCCAAATTCTCTTATTTTAAAAGTTAGAAATCCCCAAT
TGAGTTAGGGTTTTCTTCAATTGCCATGGGTTCTCTTCAATGTTAATTTAAATGATTGAATTATGATCTCGTATGCATGA
ATTGATGAAATACTATGATTTTTATGATGATTCCCCATGAACCCATGTAAATCCCATGTTTTCCAATTATTATGATATGA
TGTGGGTTTTGAATTATGAAGGAAGAGATTATAAAATTAAACATGTTCATATGCGATTTATGTAAATGTTTTAAGAATGC
TTTGAGAATGAAGTATCAATGATGATGATTGTTGTTGTGTTGTTGAAAGGATTTCTCATAAACACATTAAAGCATGATTT
GTGAAAGGACATTCTCACATAAAAGATTCTTAGAATTGAAAGGTTTTCTCAACTAAACTATCAAAGATCTTAGGGGCTAT
TCTAATAAGACCTAGATTGTATTAGTTACTTAATTGTACCTTTTCATGGATGATGCATGACTTAGCTTGGATTGGAAAGA
TGATGTACCCTTCCATGGATAATGACTTAGCTTGGATTGGCAAGATGACGTGCCCTTCCATGGATAATAAGAACAAGTTA
AGAAGATAACTACTCTGTGGGAATTATGCTTAGCATCGAGAGGATATTGAGATGGAAGCTCTCCCGTTAGTAGAGGCCGG
GTTTCTAGTAGCAATCTCCTTATCCCTTACCTATGTGCCCCCATAGGATTATTGTCTAGATAGATATTAGCTAGTGGATC
CACAATAGCTAGAAGTTTATGGTCCTTTCTTGGCAAGTAGGACACCTATTTTCAATGTGGGGTAGACACCGAATTCCATG
TTAATAGCTCGCATGGTCTTATATGTCGGTTAAGGCTACTTCCCACCAAATAAGCTAAGTTATGATGAACCAAGGTTACT
TCAAGGAAGTATCGTAAGTATGTTTTAAGATGATGTTCACTTGCATTGATCATATTTTTATGACTTATGGTTTCTAACTC
TCAAGACGCATGTTTTAGCTTGATCATTGCTTACTCATGAAAATGTCCCTTTTTTAGAATGTTATCAAATGTTTTATGCA
TGGCTATCATACTTGGTACATGTTTGTACTAACATATACTCTTGCCTACAATTCCCCAAATGTAGGTTCCGACAGTCAGG
GTTCTCAGTTTTGTGGCTAGAGGTTGATTTGAGAGATTCAGAGCTTTGGTGAGTCCTCATGCTTCGAGGACGGATTTTCA
TTGTTTTCAATTTTCTTTCTCACTTTCAGTTTTGGACATGATGTATGGGCTAGGCGCAATTTCATTCTATTGTATTAGAT
GGCTATTGAGACAAAGTGTTTAGACTTCCGCTTTACTTTTATAAATTTTTCTTGGACTTGGAATGTTGTCTTTATTTCCT
GCTTCTATTTCTTATGTTATGAATGCTAAGTGGCTTGTATGGAGCCTCTGGGGTCTTATACGCCATGTTACATCTAGGGT
GTACCCTTGGGTCGTGACACATATATATAAAAGAGAACCCTAGGCCCGCCTACGTGGCACCACCACAAACTAGATTTCCG
TTTCAATTTATTTATTTCCAAAACTATCCTTTCATGAAGTGTTGCAACTTTTATGAAGTGTTGCGATAAGTTGTGACTTT
TATAAAATGTTGTGACCTTTCCGAAAGGTTGTAACTTTTCCAAAGAGTTGTGACCTTTCCCATAAGGCACAATAAGTATT
TGTTCACACTAACCTTTGTTGTCTATGAATAGAGGGATTTCATATCATTTTAAAACAAAAAAATTCTAAACTTCTTCTTC
TTCTACACAATTAAATATTCACGTACTTTGCTCATGTTGAGTGGCTCACTGACACCACTATTTTTGTTTCAATACACTGG
TGAATAGAAACGTTCTATCCTGAGAGAATCTATTCCTTTAAAGCTCGGGTACTAGATGGAAATAATTTTCTTAATGTAAC
ATCTCGCAATTTGAAATAAATAGGAAGAAGCCAATAATTGGAAATAGCCATTTTTGGAATGAAGGAAAATCTGGAAATTT
ATTTAAGTTAGGAAAAAGTGAGTTTTTGGTCAACTTCAAACAGCCATAAATTCTATCTTAGGATGAGTTAGGAGCATTTA
CATATATGGTAGGAAAGCTCTTGGAATGATCTTTCCAACGCCACCGAGTTTGCGTGATTCCGAGTTCGTATGAGTGAGAT
ATCCCCTTTGGAAGTTGGGTTGTTGAAATAAGGAAAGTTCAATCCGGATTTTGAAAGGGTAGTTTGGTCTTTTCCTTGCC
CAATTATTTTATTTCATTTTTGGTAATTAAGTTAGGGTCTAAACTGAATTAATTCAGTTTATGCTTTTACCAAAACACGC
TAGGTCTTGGAGAAGAGAGAAACGAAGAGGAGAAAATAGAAGGAAGTTCAAGATTCGTCAAGAACGTTCAATGATCGCTT
GTGGATTTCGTCGGGGGTGATCCCTACAAGGTATGTGAGATCCCATAGCGTTGGATTAGTTCATCCATGCGCCAATCATG
ATTTATTTCAGCGAATTTAAGTTCTTGAAAGCTTAGAAATTGAGTTCTGGATGGGTTTGTTGAAGTTCTATTGAATTCTT
GATTCGTTGAAATTATTGAGGAGTTGTTTAATCCAAATCCATGATTTTAGGCGTGATTTCGAATAGAATCTGATGTACTT
TGAACATATAATCGATTCTAAGTGTTTGGGAAAAGAACCATCAAAGTTTAGAGGGTTTAGAGTTGAAAAACGAAGAAGAA
ATTTCGTCGATTGAAATTTGGACATGCCTCCGTGTCGCGGAGTTGCTTCCCAGATTTGGGAAAATTCATTTCGCGTCGCG
GAGCGGTCACGAACCGTTCTACCTCAAAAGTTGTTTTCGAAACCAAAATTTAAATGCTTCTCCGCGTTGCGGACCCACCC
TCAGATATTGATTTTTGATCTTTTCTCATGTTTAGCTATCTAAAAACATTCCTAAACATCATGAGATCTTTCTTGTCACA
GATCACGATCCTTGAATCCATAAATTCAATTCAAGGAAAGTTAAGAGTCAAGTCAAGAGCAGTCAAGAGTCAAGTTAAGA
GAAGTTCATAAAGTTTTTCTAAATTCTTTTACAAACGTTTTAACTTTGTTTAAAGACTTAAGGTTTGAGTTCAGTACTAA
AGAGTAAAGTTTGGAGTTCATTTCTTCAAAAGAGTATATCGGGACTATGTATTCCCAAAGAGTAAATGTTTGTCACATTT
AAAGAAGAAAGGAAACTTTGATTTCCAAAAGAGCCTTTGAGCTAGTTTCAGTTAAAGAGTAAATGTTTTCACCTTTGAGA
AAGAAAGGAAACTTTGATTTCCAAAAGAGCCTTTGAGCTAGTTTTCAGAAAAGAGTAAAAGCTTTCACAATTAAGTAAGA
GGGAAAACTTTGATTTCCATGATAGCCTTTGAGCTAAGTTTTTGAGCACTAATCTCAAATCACAGAAAGAAGTATGTTCT
TAAACATAAAAAGCTAGTATCATATTTTGGGAATAGTATTGAGCACCGATATGGGGGAGAGTTCAGACAACTCACATCCC
CTATAAACCATGTAGCCATCATGGGTAGAAAAGGGTCATACTTTTTAGATGATTCCTTTAGTGCTTTTTAGTATAAACTA
GTGGATCCACTTAGTGAGTTAGGTTCTATACCCCCGGCAAGGTATATGACGATCCTTGGCAGCGTGAGGTAAAGCGTCGT
ATCATTACTATAGCTCTTAAGTGATGGTTGTTGGTTAGAAGAACTCCCACATCAATATTTTGTATTTTTATATACATCAG
AAATATTTGTATTTTTATATACAAACAGAGTTCATATTGTATCTTTGCATGCATACAGAGTTATTATTGTATTTCTAAAT
ACACAGAGTTGAAAACTATGTTTTAAAGCTTTTCTCTAGACTGCATTTATTTACACTGCTTTATATTGAAATCAGTTAAG
TTATTCAGGAGTTGAGAAGAGCCAAGGTAAGTGTTCTTTCAGATTCCTTTCAAGCTT
AAGTGGCACCCTGAAGCTGATCGAAAAGATCATCAATCCTCGGAAGAGGGTACTTGTTTTGGATGGTAACCTTGTTCAAC
TGGCGGTAATCTATACACATTCTAAGGGAACCATCTTTCTTCTTCACAAACAAAACCGGAGCACCCCAAGGTGAGACACT
CGGTCGAATGAAACCCTTTTCTAGGAGATCTTTCAACTGCTCTTTCAACTCTTTCAACTCTGCTGGTGCCATTCTATATG
GTGGAATTAAAGTTGATACTCGAAAAATTGAGGAGTGCAGAATTGGCCTAGACCCACATCTCCAACTGAAATTAGGAGTT
TCTTGGGTTTGGCTGGCTATTATAGAAGGTTTGTTGAGGGGTTCTCGACTATTGCATCTCCTTTGACCAAGTTGACTCAG
AAGACAGTGAAATTTCAATGGTCTGAAGCTTGTGAGAAAAGCTTTCAGGAATTGAAAAAGAGATTGACTACAGCTCCAGT
TTTGACGCTACCAGAAGGTACTCAAGGTTTTGTGGTGTATTGTGATGCATCTAGAGTTGGTTTGGTTTGTGTCTTAATGC
AGAATGGCAAGGTTATAGCTTATGCCTCCAGACAGTTAAAGGTTCATGAGAAGAACTACCCAACCCATGACTTAGAGCTA
GCTGCTGTAGTATTTGCTTTGAAGATATGGCGTCATTACTTGTATGGTGTGCACGTCGATGTATTTACTGATCACAAGAG
CCTTCAATATGTGTTTACTCAGAGAGAGCTTAATCTCAGACAGAGGAGGTGGTTAGAGTTACTCAAGGATTATGACCTGA
GTATTCTTTACCACCCAGGTAAGGCTAATGTTGTTGCTGATTCTTTGAGCAGGTTGTCTATGGGTAGCACCGCCCATATT
GAAGAAGATAAGAAGGAGTTAGCGAAAGAGGTGCATAGACTTGCACGATTATGAGTTCGACTAATGGATTCCACAGAAGG
AGGAGTAGTGGTGATGAATGAGGCTAAATCATCATTAGTGTCAGAAGTAAGAGGAAAGCAAGACCAAGATCCTATTTTTG
CTTGAATTAAAGGTAAATGTTCCTAAGCAAAAAGTAATGGCTTTTGAACAAGGGGGAGATGGTGTGTTGAGGTATCAAGG
TAGGTTGTGTGTACCTAGATGGATGAACTTCAAGAAAGGATTATGGAGGAAGTTCATAACTCCAGATATTTTATCCATCC
AGGTTCCACAAAGATGTACCGTGACTTGAGGGAAGTCTATTGGTGGAATAGTATGAAGAAGGGCATTGCAGAGTTTGTTG
CTAAGTATCCGAATTGCCAACAAGTTAAAGTAGAGCACCAAAGGTCTGGTGATATGGCTCAGAATATAGAACTTTTGGAA
TGGAAGTGGGAGAAGATGCAGATATCCTATTGGATGGTGTGAATTTGGTGAAACTATATTGATAGGACCGGACTTAGTTC
ATCAAGCTATGGAAAAGGTGAAAGTTATTAAAGAGAGGTTGAAAACAGCGCAGGATCAAGGATCGCTTGTGGATTTCGTT
GGGGGTGATCCCTATAAGGTATGTGAGATCACATAGCGTTGGGTTAGTTCACCCATGCGCCAATCATGATTTATTTCAGT
GAATTTAAGTTCTTGAAAGCTTAGAAATTGAGTTCTTGATGGGTTTGTTGAAGTTCTATTGAATTCTTGATTCATTGAAA
TTATTGAGGAGTTGTTTGATCCGAATCCATGATTTTAGGCGTGATTTCAAATAGAATCTGATATACTTTGAACATATAAA
TGATTCTAAGTGTTTGGGAAAAGAACCATTGATGTTTAGAGGGTTTAGAGTTGAAAAACGAAGAAGAAATTTCATTGGTT
GAAATTTGGACATGCCTCCGTGTCGCGGAGCTGCTTCCCAGATTTGGGAAAATTCATTTCGCGTCTTGGAGCAATCATGG
ACCGTTCTGCCTCAAAAGTTGTTTTTGAAACCAAAATTTTAATGCTTCTCCGCGTCACGGACTCTCCCTCAGATATTGAT
TTTTTTTATCTTTTCTCATGTTTAGCTATCTAAAAACATTCCTAAACATCATGAGATCTTTCCTGTCACAAATCACGATC
CTTGAATCCATAAATTCAATTCAAGGAAAGTTAAGAGTCAAGTCAAGAGCAGTCAAGAGTCAAGTTAAGAGAAGTTCATA
AAGTTTTCCAAAAGTCTTTTACAAACGTTTTAACTTTGTTTAAAGACTTAAGTTATAAGTTTAGTAAAGAGTAAAGTTTG
AAGTTCATTTCTTCAAAAGGGTATATCGGGCTATGTATTCCCAAAGAGTAAATGTTTTTCACATTTAAAGAAGAAAGGAA
ACTTTGATTTCCAAAAGAGCCTTTGAGCTAGTTTCAGTTAAGTAAATCTTTTCACCTCTAAGAAAGAAAGGAAACTTTGA
TTTTCAAAAGAGCTTTTGAGCTAGTTTTCAGAAAAGAGTAAATGCTTTCACAATTAAGCAAGAGGAAAAACTTTGATTTC
CCAGATAGCCTTTGAGTTAAATTTTTGAGCACTAATCTCAAATCACAGAAAGAAGAATGTTTTTAAACATAAAGAGCTAG
TATCATATTTTGGGAGTAGTATTGAGCACCGATATGGAAGAGAGTTCAGATAACTCACAACCCCCATAAACCATGTAGCC
ATCATGGGTAGAAAAGGGTCATACTTTTTAGATGATTTCTTTAGTGTTTTTTAGCATAGACTAGTGGATCCACATAGTAA
GTTAGGTTCTATACCCTCGACAAGGTATATGACGGTCATTGGCAGTGTGAGGTAAATACTTGTATCATCACTATAGCTCT
TAAGTGATGGTTGTTGGTTAGAGAAACTCCCACATTAGTATTTTGTATTTTTATATACATCAGAAATATTTGTATTTTTA
TATACAAACAGAGTTCATATTGTATCTTTGCATACATACAGAGTTATTATTGTAATTCTAAATACACAGAGTTGAAAACC
ATGTTTTAAAGCTTTTCTTTATACTACATTTATTTACACTGCTTTATATTGAAATCAGTTAAGTTATTCAGGAGTTGAGA
AAAGCTAAGGTAAGTGTATCTTTTAGATCATTTCAAGCTTTTGCCATGTTAGCTTTCCAACTCACATACTTGTACATTCA
ATGTACTGATGCCAGTTGGCCTGCATCATATTTATGATGCAGACGTAGGTAACTAGGATTAGCATCCAATGCTTCGTTGA
TTAGGTTGAGCACTCAGAGTCAGTTGGTGAGCCTCCTTGCTTTCCAGAGGGCTCCTTATTACATTATTTTCTTGTATTTT
CAGTTGTTAGGATGTTCGGGGGTCTTGTCCCGACATCCATCTCATTTTTAGAGGCTTCATAGATAGACAGTCAGTCAGAT
GTTAGTCCATTCATCATTATTTTGTTATTGACTTATGTTCAAATTTGAGTTGCCATGTTTGCTAAGTTAAATGTTTATTT
TTAAAACATTATGAGTTCAGTTTAAAACAGTTGAGTAAGTGCATTTTAATCCTTGTATTAATGCTTTAAGTCTGTCGCTG
AGTAAGTAAGCCAGGCCAAGGGTTCGCTTGGGGCCAACAATGGTTTTCGAGTGCCGGCCACGTCCAGGGTGCAAGCTCGG
GGCGTGACACTTAATTAAGGGGACACTATGCATTTAGTGGCCTCAATTTTTTCCTTTATGTTTCGTTCTATTGTTACAGA
TCCTAGTATGTTTTTTTTACAATTAATAATGTATGCTTATGTTATTAATTACTGTTTTTGAGTACATGCTTCTTTAAACT
TTGTTGTTTATGTTTTGTAAAGTTAATGTTATTTTTTAATTTTTTTTTATTTGTTACTTTTTTTTTTTTATAAAGTTATT
GTTATAAGTATTTGTTAGTATAGATTAAATAATATACGTTAATTGAGTATTCACACAAGTTTTCTCTACTGAATTTATTG
AAGGTACAATAAAAATTTCTTAAAGATCTATGATACCATCTCTTGAAGACAAAATTCAAATTTGGTATGCCATTGTAAGG
AACATAAAGACCTTAACATACCTTGATGTGCGAAGTGAACTGTCACGCCCCGAGCCTACACCCTGGGCGGGACCGGCACT
CGGAGACCATTGCTGGCCCCAAGCAAACCCTTGGCCTGGCTTTCTTAACTCAGCGGAAACCTAACTCAACAGAATAACTT
CATGCGATGCAATATTACGAAACCACTTAACTTATAAAATATGGCCACAAAGGCAACTCGAATCTCAAAATAGAATATTT
ACATGTATACATATAGATGAGAGACTCAAAACTAATTGACTGACTGACTGTCTATGAAGCCTTTAAATACTGAGATGGAT
GTTGGGACAGACCCCACAACATCCTAATAAAACAAAAACTAAGAACACAAAATAATTGAGCCCTCCGGAATGCAAGGAGG
CTCACCACTTACTCTGGAGTGCTTAGTTGGATCAACGAGGTGCAGGATGCTGATCTGGGGTACCTGTATTTGCATCATCA
TAAGATGCAGGCCAACTGGCATCAGTACATGGAATGTACGAGTATGCGAGTTGGAAAACTAAGCAACAAAGGCTAGAAGG
AAATATGGAAGAAACTGAAAAGCTTACCTTGCTCAAATCAACTCAACCTGACTGACTTCTTTCAATATAAGGCAAATTTT
AAAACAAGTGCGATCTAAAGAAAGACTGCTTAAAACATGCTATAAACTCTGTGTGTATACGAAGATACAATAAGCCTGAG
ATGTATATAGAAATACAAATGATCTGATGTATGTAAAAATACAATAATGTATGTGTATGAAAATACAATAACTGCTGTGG
GAGTTTCTCTAACCGACAACCATCACATGAGAGCTATAGTGATGATACAGCGATCGACCTCACGCTGCCAGAGCATCTTA
TACCCGACCAAAGGTATAAGACCTGAACTGCCTAATGGATCCACTAGTCTATCTGGAAAAGGCTTCATCTAAAAAGTATG
ATCCTTTTCTACCCATGGTGGCTAACATGGTTCTATGGGGGCTGTGCGTTCTTTGAACGCTCCCCCAATTCGGTGCTCGA
TACTACTCCCAAAATGTACTGGCTCTTATGTTTTTAAAACATATGTCTTCCTGCTGATTGAGATAATTACTCAAAAACTA
GCCCGAAGGCTCTTTGGAAATCTCAGTTTCCAACCTTGTTTAAATGTAAAAAACATTTCTTTAAAACTTCTTTGGGAATA
CATAGTTCCCTAATAACTTTGAGAATGAACTCAACTTTAAACTCTTTACTCAACTTGAAACTCCTGACTTAACTTGAAAC
TCGATACTCTTTACTCGACTTGAAACTGTATACTTAACTTGGAACTTGAGCCTTACAATGAAGTTAAAACGTTCAATGAA
GACTCTTGAAAAGCTTGGAGGACTTGCTTGAACTTACTTCTTAACATTGCTTGACTTGACACTAACTTCACCTTAGCTTG
ATGCTAACTCGCCTTGAATTGAATTATGGATTCAAGGTGTATGATCACACGTATTTAGATGAGTTCGGGATGTTTAGAAA
TACTTTGAGGTGTTGGAAACAACTAGGGAACATAGGTACAATACCTAGGAATATGCATAAGAAAGCATGGAAAGAAAGGG
GGAACATGGCGTCCTTGGCGCTCTGCAAGGCGCGGAGCGCCAGTCCTCAAAGCTCAGAGGGCACCTGCTGGCGCTCTGAG
AGGCGCGCCGCCCCAAGGGCTGGACTTCAGAGTCCCCTTTGGGGCGCGCTGGCAGGCGCGACGCGCCAACCTTTTGCCCA
GAAACTCTGACTTTTCTCTCTTGTTTTGCCAACTCTAAATCACCCTTTCTTCAATGGATTCAACCCCAAACACTAAGGAT
CTTAAAATCCCTCAACATAGATGAGATTCAACTCAAACACACAACCAAATCATATCCCACAACCAACAATAACTTCAACA
ACACAATCAACAACATCAACAACACAACCCAATAACTTCAACAACACAATCCAATCTTTTCTCAATAACAAAATGAGTTG
GTGTGTGGGGGAAAGGATCAACCCAACACTAAAGACTCACATACCTTAATAGGGATCACCCCCGACGAAAATCCACGATG
GAACTTGCTTGATCTCCTCTTTCTCCTTTTCTTCTCCTCTTCTTCTCTCCTTCTTCTCTCCTTCTTCTCTTCTTCACTCT
CAAGAACCCTAACTCTTTCTCTTTTAAAATGGGATAAAAATGATCCAAAATCAGCCTAACACACAATATAATCCCAAAAG
AAATGGCTAGGGAAAAGACCAAAATGCCCTTAGATATTTTAAAAGAATCCCTAGATGTTATAATTACGATGAGAACCGCA
CCGCACTAAAGCTTTTAGGCACTCTAGGAGCAGGGGAAGGGAAAACAAGCTGAAAGTAGCCAATCAATTGAGCTGGTAAA
ATTCCTTATATTTTCGAACCATTTTTCACTTCTACACATTCACCGCACCGCACTGCCCATCGCGGTGATGGGCAATATAC
CACACTGCCAATTTTACTCCTCCACATAATTGTTCTCCTAATTGCGCAAGGTAATCGGCTAACCGGGAATTCATCTTGAG
AGCTAAGTCCCAAGGAGACAGGTTCGAATGTACGGGTGTAGGTTAGTGTCTCGTCCTACGAATGATACCCTTTGAAGGCC
GCCAGGAACTTGGAGTTGGCGCCCACATAATGGATTGCTTGCTTACCAATCCATCCTTATTTTTTGCCCCTCTTCTTACA
GTCAAGTGACTTTCAATCCTCCCAAACTCAATTTTCCTTAATTAGGATAGGTACCTCACTTCACATATGAAATTATTCAT
GGTCCAGGTTGAGTTATTCCGAAGTTACAAAGTGTTACAATAACATTTGTTCAAGCACCCTCAATTGTATGATGTTGGTT
GAGCTACGGGATCACTCAACAAACACTTGCTTCTAATATCTCTTGAAAACTGTTTAATACTATGGGGTAGGAAATGTGAC
ATTGCTATGGTTTTTGAGTCTTTTTATGGTCTTGAGCATCTCCACTTGAATGCACGTAGTTTCGAGATAATTGTGCTTCA
TCACTTCACTGTAATACATTTTTTCCTGGCATTGAGTCATCCTGAATTTTGTCATGTTTTCCTAATTCGTGGCTGCACGA
AGAGGTAAAATGTCGACAAGGCTTTCCTTTCATGATCATTGTGGAAAATATCTTTGCGTATCCGGTATGTATTTTGATGA
ATTGGATGTACTCTTGTGTTTTCTTTGCTTTATAAGGTGCTTTCCTTTACAATATATTGAAATTGAAGAGATTGGTTTTT
CGTTATCTTTGGTTACAGGTTCGGATGAACCCAATAGCTTTTGTTGAACCTTTAAAATTTTACATAGTTTGTATTGCATG
AAAAAAATCAACTAAAGATTTCTGTTTTATGTGAATCCTATGTAATCAATTATACATATTGCTTTCCTTCTTGCCTCTGA
TCTGTATATTATTAGTTTTCTGTTATGAAAATGTAACGTAGCCTAAACGCTAGCTTTAAATTTACAAAATCTGTTACTAT
TTGTGGTATTGTGAATATTCCGAAGAAGCACCCAAAGAGTTATAAAATCCAAAGTAGTGAGACTAGCAAGTTCCATTCTC
ACTCTTCCTTCTCTAGTCGATTTGTTTCATTTTTTTTTTATTTCATTCAAATATGAGTTCCAGCAGCAATAAAGGAGCTG
GAAAGCCCGGTAATGAATCAGCAAAGCAGAAAACTACCTCCGAAACATTTGGGGTTGATGAGATAAATGTAGGTGTTGGA
GATTTGGGCGTCAAATCTGATCAAAATGATGGATGGCTTG
TCCTTTCAAAGGGGTCTAGGTACGAGAGTTAAGCTTACTACGGCCTTTCACCCGCAAACGGATGGACAAGCCGAAAGGAC
TATCCAAACACTTGAGGATATGCTTAGGGCTTGTGTATTGGAGCTTAAGGGTAGTTGGGATGATCATCTTCCATTGATTG
AGTTTGCCTATAACAATAGTTATCATTCTAGCATCGGTATGGCTCCTTTTGAGGCTCTCTATGGGAGGCGTTGTAGATCA
CCGGTTGGGTGGTTTGAGGTTGGTGAAGTGGCCTTGTTAGGACCAGATCTAGTTATGGAGGCTCTTGAGAAGGTTAGGAT
GATTAGAGAAAGGTTGAAGACGGCCCAAAGTCGCCAAAAGTCCTATGCCGATGTGAGGAGAAGGGCTCTTGAATTCCAAG
TTGGTGATTGGGTCTATTTGAAGGTGTCACCCATGAAGGGTGTGGTTCGTTTTGGTAAGAAGGGCAAGTTGAGCCCAAGA
TACGTGGGTCCTTATAAGGTAATGAGGAGAATTGGCAAGGTAGCTTATGAGTTGGAATTGCCTAGTGAGATGGATTTGGT
TCATCCGGTATTTCATGTGTCTATGTTGAGGAAGTGTGTGGGTGATCCGAATGCCATTGTGTCTCTTGATGTTGTGGGTG
TTGTTGAAGATAATTTGACCTATGAAGAGGTTCCGGTCCAGATTTTAGATAGGCAAGTGAAGAGGTTGAGAAACAAAAAG
GTGGCTTCCGTTAAAGTCCTTTGGAGAAATCAACAAGTTGAAAGTGCTACTTGGGGAGTCGTCCCCAACTCTTCGTTGGG
TTTTATACTGCTTAATAATTGTTTGCTCCTAGAATTGGATCACGTGTGCTTGAAACGTTGATCAAAATGGCACCGCTGCC
GGGGAGTAGTGTTGTTTGAAATTCTTTTATTAAAGTTGAATTGTGATCTTTTTGGTTGTAAGTGAATCGACTTAATTTAG
TTTTTATTTGTGTAGCTTGTGTTGAACAGAGGAAGAGATGAGCGTAAACAGGAGAAATGATAGCCAAGTGGGCCACTAAG
AAAAAATTGGGAACCTCAACGATGTAAATGACCCAACTCCATTGGGTGGTGCGAGTGAAATACGTCTACCTCCAATTGAA
GGGAATGTCGTCTTCCATGTCAATAGCACAATTCTACAGCTCCTCCAAATGAAGGAATTATATGAAGGATTGGCTCATGA
AAACCCATATGCGCATATTCGAAACTTCGTGGACGTTTGTGGTTTGTTCTCATTCAAGATCGTATCACAAGAATCAGTCT
ATCTCAAGTTGTTCCCTCTTTGATGGGTGAGGCTAGTAAATGGTTGGCTGAGTTACCAAGGGATTCCATTACCTCTTGGG
ATAAGCTTACTACAACATTCCAAGTGAAATTTTTTCCCCCATCAAAGATGATGACCCTTAGGGATAGTATCCAAGGTTTC
AAATGCTTAGAAGGTGAACCTATCCATGAGACATGGCTGAGGTTTAAGAAGCTGGTGCTTCAATGTCCAACCCACGGGCT
GTCGAATCATATATTGCAGTTGTACTTTTATAGGAGCCTTGATTTGGTGAACAAAGGAGTTGTTGATCAACTTGTTCCCG
GTGGTATAATGCAACAACCCTACGATGTAGCGTCTCAGCTTCTTGATGTTATGACCAGGATCAATAGGGTATGGTACACT
CGTGAAGACCAAGTCTCTTCTCTCACTTGCAGAATGACAAAAGAGTAGATCAAAAAGGATCAAGAGAGAGAGAGAGCAAA
ACACGGCCAAAATGATGACCCAACTGGATCTATTCACAAAATATGTCATGGGTAGTGGTATGAGAATTGTTAATGCAGTT
GGTGTTGGTGGAGTGAATCCCAAAGAAGCATATTTTAAAGCTATTTACAACGAGGAAGTGAACTTCCTAGCTAATCAAGG
AGGCAGATATCGCCAAAACTATCCAAGACCGGGTGGAAAACCGGGTTGGAATAGAGATGAAGTTTAGAGATACCGTGACA
GAAAATGGCGTGATTGTAATGCCACTTGAAAGGAAAAAGAGGGGGACAAGGACAGGTATGTCCCACCCCATGAGCGTCAA
AAGCCCAAGGAGTCTGAAAATGTTCATATGAAAGACATGCTCTCACGTATTCTCAACAAAGTTGAAGGGTCGGACAAGGG
GTTGAAAGAGATGAAAGAGGATGTGTCTAGACATAATTAGATAGTCACCTCCCATTCCGTGTCAATCAAGAAGTTGGAGA
CCCAAATGGGTCAAATTTCTTCTCATTTTAACCCAAGGCCAAAAGGGAGATTGCCAAGTGATACCTTGGCGAACTTAAAG
AATGATCCTTGAAAGGGTATTTTCGTCATGCCACGACATTAACTAAGGTGCTTCTTGGGAGGCAACCCAAGTTTTTAATA
CTTTAAGTTTTTGATTTTGAATTATAGGAGATGATTTTGCAGGTTGAAAAGCGAAAAGTGTTGGAAAATGGGTCGTTTGG
CGCGCCAAAGTCTAGTTGGCGACACACTGAACAGGTCGGCTAGCCTGACTTTGCCAACTGTTTAACCCCCCAAATTGGTG
GGAGTCCTGTAAACTCAGCGAGGTAAAATACCACTGGCGCATCGCCGAGTGGGTCGGTGAGCAAGACTTACTTCGCCAAA
GGTGCCACGAACTGAAAGGTTTTAAAGGCCAAACGGTTTAAAATTTCAAAATCCTTCATCTTCTGTCATTGTTAACTATT
GTACTCTCTCACCTAACTTTAGATTTTGCATATTTCATTATTTTTACCCACTCTTTTTGTGAAATCGTAGCTCAGAATTG
TGGAACTTTGCCGCCTAGCTATTCAAATTCAAAATTTGGCATTAAGGTTGGTTTTCCGAAGCCCATACTTTAATTTTTTG
GTTGAAATCATATGCAATAAGTAATTTGTGGTTGTTTTGTGTTGGTAATTGCAATAATTGTGTTTAATTGCTGGATTGCC
GGTAATGGATTAAGATATGTGCCTAAATGCTTAAAATGAATCGATTCACGTGCTCTTGCTTGTAAAATTGAGTTTTAATT
ATTGGGTTGCAGTTTATATATGTTGGGTCTATTGGGGTGAAGTCTAAGTAACCCTGAATTGTGCTAAATGATGTAATTTA
CCCAATGATGGGGCGTTTGACGTCATTCTTAAGGGCAAAAGTCGTCAAATGACCAATTTTGGCTGAATCAAGGGAAGTCT
GAGTACCCCGAGGGCATGGGTAGAATGATTCTAGCATGAATTTGATGGTTTTTGTGTTTAATTTGGAATTTCGAGTCTGG
GGGCTTGATTTGAGAAATGGGGTTGATAATTGGCACGTTGGGCCATTTGGCGAGTCGAGCTCGCCAAATGGTTCAGCGGT
TCGCCAAAGTCCCCACCAGATCGCCCTTAATTTTCAATATTGGTTGATTTCATTTTGTAACTTTCTGCGAGATGCCTGAG
CTCGCCGAGTTCACTTAGCAACTCCCCAAAAGGTCCTCTTGATCGCCCTTTCTGTGCCCCTAACCCTTAAAATACATTGT
AACCTTCGGTGAGCTATAAGTAGCTCACCGATTAGTGTCGGCGATTCACCGAATGGCCCTGTACATCGCTGACCTATCTT
GAGTTTTGAGAATTTTTGCACTGGTACTTTTGGCGAGCCCGATCTGGCTCGCCAAAGTGACTCGGCGACTCGTCGAACGG
TTCGGCGAGTCTTTCTGCAACTAAAGTTTTGCACTTTTCTTGAACTTTTTCTAACATGCTTCTATGTGGTTTGCAAGGAT
GGCTAGAACAAACATGAAAGATAGTGGCATGCCGCCCCAAAAATGGGCACGAGGGATCATAATAAATGAGGAAGCAGCTG
CTTCCAACGCCCAGGGCAAGAAGTTACCTCCGAAGGGAGGCAAGGGAAAGGGCAAAGCGCCCATAGCTGAGACACGTGAG
TATAATTCTGGTAGTGAGGGAGAGTCACATGATTCTCAGGTTTCATTCTCTGAGCCTGAGGGCGACCAGTTGTTACAAGC
CTAGAAAACGGAGTTACGCTCTCAAGCTCTCTATGATCCGTCTAGGATTCCGGAGCCGACCCCTCCAGTTCCTCCTCGGC
ACGGACGGTGGTTCCCGCACCACCAGTTCAAGGTCCTCCCAGTTACTCAACCGGTTAAAGGCCGAGGAATTGAGGACCAT
ATTGAAAGAGAAGAGGTTGTCCACAGATAGTGTAGTGGACACGTATCTAGATGTGTGGGACACTCTCTGGTTCCATAGAT
TCAAGATTTTCACCAGGCCCACTGACCCATACATTCCCACCTGGGTCCGAGAATTCTACTCAGCCTATAGTGATCTAGTA
CCTCAAGGGAAGAAGAAGGCTAGTACCTTCAAGCCAGTGGAGTTTGTGATGGTCTAAGGGAGGAAGGTTGGATGCAGCAG
CGGCAATATCAATATTGTATTTGAGAGGGATATGGATTTCGTACACGAGTACCAGAGTATGACTACTGCAAAGACTTTGA
ACGACCTGAAGAGTTGGCTAGGCCCCTTGATTTCTGACACCACCCCGACCGTGGATGGTAGCTAGAACACCTATCGAGAG
AAGGACCCAATCATAGCAACTCAATAGTGTTTGGAATTCATCAGCAACATAGTCATGCCGTCACAGAATAAGTCCATTCT
CCGCCACCCAAAGGCAGCTTGTCTCGGTCTATCATAGCCAGGAAGTGGCTGAATTTAGGATTGATTATCGAGCAGGAGAT
GGCCATGAGGGCCAAGAAGGCCACAAGTCCCTTCCCTTTCTAGTATTGATCACAGAGTTGTGTCATCGGGCAGGAGTTCC
TCGTGATGAAAACAAGGATGTTGATGTTACACCCATATTTTCTACTGATATCTAGCGCATAGAAGCCGAGTACATACAGG
ACGCGGCTGATAGGAGGAGAGAAGCTCTGGTGGATACATCTATAGAGGTTAATATCAATACATTACCTGCAGAGGCAGCC
TTGCCTACTCCGGCCTCCGGGCTACTTTTAGTTCCACTCCTTCTGAGGCCCCGAGTTCTTCTATTATTCCATGGCCCCGT
AGATCTGCTGCTGGTACTACTGCCTCCAGGACTCCGATCACCAAGGACATGCTTCTCAATATGGGGCACCTAGCCCATTA
TGCATATGTGCATGCTTCCCAGCTACAGAACGAAGTTCCTTGGATGATTGAGAGAGTTATTACTGTTGCAATGACACCTC
ACAGGTCTTCTATTGATGCCCTCATAGCGAGAGTAGAGCTTTGTGAGAGAGGGCAGGGTTCTACTAATGCGGTGACAACT
TTGAAAGTCGATGTTTCTGAGCTGAGGAAGAATGTGGGCCATCTGAAGTCCACATATTTTACTTCAGTTTTTGGGACGGT
GGAGATCCCATATGATCTGATTGTTGATATTCCATCATGTGCTGAGGTACCTTTGGCCACCATCAGAGATGATTCTAGGG
CTGATGTTGTTGCTGCTTAGTTTGAGACCGAGACAGATGAGGAGTAGCTTGAGATGCGAGATGAGGTTGTTTATGAGGAC
TTGGTCGACCTAGAGGGTACCATGTTCGAGACAGCTAGACAGGCCTCCTTGAGAGATACTTCTATGGCAAGTTCCAGTTG
AGACAAGGTTGATGAGACACCAGGCACTGATGCCCAACTTGAGAGTGTAACTCCGGGCATTGATGCCCCGACAGATAGAG
TGACTACGATGCAAACTTCACCCCAGGCTTAAGCTAGCAAGATGATTTTTTTACCTCCCTCTCTGTTGTTTTTATACTCT
GTTTTTGTTGTTAGTTGCATTTGAGGACAACTGCTTATTTTTATTAAGCGGGGCGAGGTATTT
GTACATAATGAAAATATCAACCCACTTTTTGACTTTAAAGACTACCGATTCAGCAGAGGACTATGCCAAGTTTTATCTTA
AAGAAGTGGTTAGACTCATGGAGTTCCGGTCTCCATTAATTCAGAAAGAGGTGCGCAATTTATTGCACAGTTTTGGAAGT
CATTCCAAAAAGGCTTGGGTTCAAAAGTAAACTCAAGTGCTGCATTTAATCCTCAGACAAATGGGCAGATAGAACATACT
ATTCATACCTTTGAGGATAAGTTGAGGGATTGTGTTATTGATTTCAAAGGTAATTGGTATGATCACCTACCTCTTATTGA
GTTTGCTTACAATAATAGTTACCACTCTAGCATCCCGATGGTTCCTTCTGAAGCTCTTTATGAGAGGAGATACAGATCTC
CCATTGGATGGTTTGAGGTTAGTGAAGCTGGGTTGATAGGACCAGACTTAGTTCATCAAGCTATGGAGAATGTGAAAGTC
ATTCAAGAGAGGTTGAAAATGGCACAAAGTCGTCAGAAATTCGACACTTATGTTAGGAGTAGGGAATTAGAGTTTGAAGA
AATGATTGGGTATACTTGAAAGTTTCACCCATGAAGGGTGTTATGAAATTTGGTAAGAAGGGGAGGCTTAGTACCTGGTA
TATTGGCCCATACAGAATATCCAAAAGGGTTGGCAATGTAGCTTATGAGTTGGAGCTACCACAAGAGTTAGTCGCGGTTC
ATCCGATATTTCACATCTCCATGTTGAAAAAGTGCATGGGCGATCCTGTTTTGATCATACCAGCTAAATATATTGGGATC
AAGGATAGCTTATCTTATGAGGAGATTTCTGTTCAGATTCTAGATTGCCAAGTTCACAAGTTGAGAACAAAAGAGGTAGC
ATCAGTCAAAGATCTTTGGAGGAACCAATTTGTTGAGGAAGCTACTTGGAAAGCTGAGGAAGATATGAAGAAGAGATATC
CATATCTCTTTGAATCCAGCGAAATTCCAGATGAAGCTACTAATTCTCTTCTCTGTACTCTATAATTTATATACTTGATG
TGATAGATTTGCTTGTTGGGTGTTTGAACTGAATGGTTGATGTTACACCCTTATCCTAGTAAGAGTAATCTCATTCGAGG
ACGAATGTTTTCAAGGGGGAGATATGGTAACACCTCGTTATTTGAAAGAGCTAGAAAGAGTTAGAATTGGAAATAGTCAT
TTTAGGAAAGAATGAAAAATCTTGAAATTTGTTAAGTTATGGTAAGTTTAAGTTTTGGGTCAACTTCAAACGACCATGAC
TCCTATATCAGGATGAGTTAGCTGTGTTTCCAGATACTATAGGAAATATCTTGGAATTATCTTTCCAACCCTGCTGAGTT
TGAACGATTTTGAGCTCGTATCAGTGAGATATGCCCATTTGAAGTTGGGTTGTCCAAATAAGGAAAAGTCTAAATCGGAT
TTTGGAAGGGTGTTTCAGTCTTTTCCTTCTCTTTTTATTTTAATTCATTTTTAGGAGTTTATTTGGGGTCTAATCAGAAT
TAGATCAGTTTAGAAAATTGGAAATTCACGCTAGGGCTTGGAGAAAAGAGAAAAGAGGAGAAAGGAGAAGAAAGTTCAAG
ATTCGTCGATTTCTTGGAGTTTTTTGTGTGGATTCGCCAAGGGTTAATCCCTACGAGGTATGTGAGATCACATAGCGTTG
GGTTAGCTCACCTACGCACCAATCATAATTCAATTCAGCGAAGTCGTACAGTTTTGAAAGCAAATCCCTTGAGTTCTTGA
TGTTAATTCGTTTGAAATCTTGTGGGTTCTTGTTGTTGAGGTTTCTTGAGATTGATTCGTGTAATTAGGTGTGATTTTGA
GTTGGATCTTGCATATATTGATGATTTAGTTGTTCCTAAGTGTTTGGCGAAAGAACTAAGTCGAAATAGGGGTTTAGAAT
TGAAAAAAAGGAGAAAAGTCGAAGTGCATCTGGGCAGGGGCCTGAGGCGCCGCCGCAACCATAGCGCCTAGGTGGGGCTC
TGAAGTATGTGCTTTGGGGAACTGCGCAAGCTAGTGCGCCCAACCCCAGCCTCTGAAATTGTCTCTTAGAACGCCAGGGA
CGCCAGTTCATCCAATTTTCCCCCTTCTTTCTGTATTAGTTCCCTAACAATGCACCTATGTTTCCTAGTTGATTCCAATA
CTCTAAGGTACGTCTAAACATCATGAAATCATCCATATACATGAGATCATGAACCTTTAATCCATAATTCAATTCAAGGA
AATTGAAGAGTCTAGTCAAGAAGTTAAAAGTCAAGTCAAGAAGTTAAGAGTCAAGTTAAGAAGTTAAGAATCAAGTTAAG
ATAAATTCATAAAGTTTTTCGAAAGTCTTTTACAAATGTATTAACTTTGTTTTAAGACTTAAGCTTTGAGTTGACTAAAG
AGTAAGAGTAAAAGTTCATTTTTTCAAAGATTATACGGGAACTAAATATTCCCAAGAGTTAGAAATGTTTTCACATTTGA
GCAAGAAAGGGAAAATCGATTCCAAGAGAGATTTTAATCTAAGTTTGAGTAATTATCTCAAACCAAAGAAAGAGTTTTGT
TTATAAGCATATGAGTTAAGTATATTTTTGGGAGTAGTATTGAGCACTGATATAGGGTTGCGAGTTCATAATAACTCAAG
TTTCCATAAACCATGTAGCCATCATTGGTAGAAACGATCATAATTTTTAGATAATTCCTTAGTGTTTTTTAGCATAGACT
GGTGGATCCACTTAGTTAGGGCGTCCTATATGATGGCAGAGTATAGGATAGTTCTGGTAGCGTAGGCAAGACGTTGTATC
ACCACTTAGGCTCATAGTGGTGGTTGTCGGTTAGAGAAACTCCCACAAAAATTATATTACTATATTATACTAGTAAGCTG
AGTTGTTATTGCATTTCGCTACAAACTGAGTTGCTTTCTACTGTTTTAAAGCTTTCCATATATTTCATGTGTATTGTTGC
TTTATATTAAGTTAAGTTATTCATGAGTTGAGTAAAGCGAAGGTAAGTGTTCCTTTCAGATTCTTTTTAAGCTTATGTTA
TGTTTTAGTATTCCCCTCGCATACTCGTACATTCAATGTACTGACCAAATGTGGCCTGCATCGTTGTTATGATGCAGACA
CAATTAACCAGGATCATTATCAAGTGCTTCGTTCATCTAGTTGAGCACTCAGAGTCAGTTGGTGAGCCTCCTTGCTATCC
GGAGGACTCCTATTTATCATTTTTTTAGTATTTAGTTCATTAGGATGTCATTGGTCTTGTCCCGACATCTCTCTTTGTTT
TAGAGGCTTCATAGACCGTTAGATAGTTAGTTATGAGTCCTTTAGCTTTGTATTTTAGATGTTTTTCTATGAGACTTAAG
TAATCATATTGGCTAGTTTTAATGTTTGTTTGAAAGACATTCTAAGATATTTCTTAAGTTCCTTATTTTAGGTATTTCTG
ATGTTTAAGTATTCCGCTGAGTAAGTAAGCCAGGTCAAGGGTTTGCTTGGGGCCATAAATGGTTCTCGAGTGCCATTCTC
ACCCAGGTTGTAGGCTTGGGACGTGACATTCATCATATTCTGAGAGATATTATTGTTTGAATGAGACCTAAGTAGAATCT
TATATCAAAACTAAATCGTTAAGGAATCATTCAACTAAACTTTGTGCAAGGGGATTCTTGTGGGATTAATTCATCTTCAA
ATCTAATCCCAGATTAAATAATTGAGCTTAAAACGTAAGGAAAATTTAAGAATCACCCAATACTACCTTATACACAAATG
AAGAAGAATTCGGGTCTTAGCTTACAATTTTTTGGGGTGTTACATCTTGTGTCTATGAGTGTCATAATAATGAGAACCAT
ACGATGAAGAAAGGTTATATAATAAACACTTTATGTTATCAAGACAATCAATAAACACAAAATAATTTTCATTGTAATGG
CACTCGACTATTCCAATTCAGTTGAATCAATAGGTATATCAAACCAATTTATACTAGGATGGTAAAACAAACAAGTTTAA
AGTTGAATTATTAATAAAGATAAAGTCGAATAACAATGTGAAAATAAAACAATCTCCTAAGAAATGTTGTTACATTGTGA
TGATGAGCAAAATTAAAATGACATGGTACAAATGACTCAACTAGTATAGAGATCAACTATGGAAATGCGAAAACATAAAG
CTAGAAAGCATTATGTTTATATTCTTGAGATAAAAACGAAGTTTGAAAAAAAATTCCTCAATTCAGCCAAAGAAATATGC
CATGAATGTAGTTGCACTATCATACATAGCCAGCAAACAATTCACAATTTGAATTGCAGGTGGCAGCATTAAAGTTTCTG
TTAAAGAGCTAATTAATCATAGTCATTTCAGAAAGTAGTTGTCGAGACAACAATGTCTAGCCTTCCTACATTTTCTCAAG
CTATCATGTCTATATCCATATCTATCACTTTGATGTTAGCCCCTTCAGCACATCCAACTATGATTCTATGTCTTTCTTAT
GAGGTACATAATCCCCACAGGAAGCACTTGCTGTTCCATTCTTTAAGAACATCCACAAGGTGAAATACAACTCTACAAGT
ATAAGAAAATAATATAGAGATTATAAACGAACTTTGAGATTCACTTCAAAGGGTTATAAATGCAAGTATAAGTAGCTCAA
CATCATTTATAAGTGTTCTCCTCACCAAATCTTTGGTACGCATGAACCCCACCAAAATAGTATATTTCTTTGATCTGCAT
ATAAAGGGAATGCAAATTAATTTCTAGTAAATTCATTCCACAACAAGGGCACACTTCTACTTTGCAACAGTTATCCCTTT
TCGTAAGTGTTTCAAAGTAGAACTGCACCCTTTCAAAGGAATGTAGGTCGGATAAATATACTGCACTGGTGGAGTTCATG
TACAAAGATTTGGTGATGAGAACGCTTATAAATGATGTTAAGATGCTTATACTTGCATATACAACCCTGTGCAATGATTC
TCAAAGTACGTCTATAATCTCTATATTATTTTCTTATACTTGTAGAGTTGTTTTTAGCCTTGTGGATGTTCTTGCAAAAT
GGAATAACAAGAACTTCATGTGGGGATTATTTAACCTCTTGAGACAAGACATTGATGGGTGTGCTGAAGGGTGTAGCAAT
AAAGTTATTGATATAGAGATAGACATGAA
CCCCTCCCACAACTTGGAAGTCACGGGAACAAAGCTACTACAAAAAATACAAGTCGCATAAGTGAACCTCAAATAAAATG
ACTTATCTCAAAATACAAAAGACTAGTCAACTAATAAAGATGGAGATAAGTATGATCCAGAACACCATATGCTCATCCCT
CGCCTTCGAATACTGCGACGTCTGGCTTGAACTCAACATTGATAGTTGGTGCTCGTACCTAAATCACAAAAAAGATTTAG
AGTATAGCATGAGTACCAAAACAATAAGTACTCAGTAAGCGTCATAGGACGACTGTACAAGAAAAGTAAAGGCAATGTTA
AAAGGCGAGAATTAAACACAACATAGGTCAAAGAGAAAAAAATTATGGAAATACACATGAGTGTGGAGTAAAACTGAAGA
AAATTTAATAAATAGCTAACTAAAATCTAATTGGACCCCATAAGCTTAGAAGGCACACTCGTGCGCAAGTTCAAAAAAAC
AAATGGATCTCCAAAATCTTGATAGGTACACAATAGCTATAGCTATTAAGAATAAAACATCTAAATATAGAACTAGAGGG
AACCTAGCCTAGACCTCAAATAATGTATAGGCTTCCCAAAGTCACCAATAAGATCATACCAAGCTACAAACTCATAGCCC
AGACCTCAAGCTGTGGATAGGCCTCCAAAAGAACAAATAGGATCTAACTAATATCAGTCAACTCTATAGAGGAACCCAAA
TCAAGGACTGCAGTTGTAGATCAAATGACTAGACCTCAAATTTGAAACTAGTAGTAAGGTAGTATGATGAGACCTCAAAT
CTTCTAACATATGGCTGTTGAAGAATACTATGCCAAATCAACACCATAGGACCAATATGGAAAGACGTCCATACTAAGGT
AATAAATACACTACTCCAAGCCCGAACCAAATCCAATCCGATGTCAGCAAGCGAAGCCCAAAATATTAACCATAAACCAT
AGGGTCGTGGCAAGACAGAACCAAAGATAGAAGGTCAATGGAGTTGAGTTCTCGCCTATTCTAAGGCTTACTCTATCAGA
CCCAAGGCTGCTACATCAGTCTAAGGGGACCTAACCGTCCCAAATGACATTGGAGGAAAACTAATGTCTATCAGCTCCAA
AATTGGCAAGTCTAAAGCAAGCACTAGTCCATACCTTTCTTTTATTTGACCAATGGGAAACATTCAATAGGAACACAAGT
TCTCTTCCCTATAATTAGTAGTCTATCTCTTCTTATCTACATTTTAGGGGAAATTTTGACATCTCATGTACTCATGACTT
TGCACGTGGAATGCACAATAATTTTATCCAGGCTTGTCCTCCTTCGAGATTTAGACGTAAGGTGTATGAGTTCTCAGAGG
TATTGCCTTATACTCTTAAATTTTAACTAGTTCTGCATGGGGATATCTTTATAGTCTATTCAACACTTATTGTCCAGGTA
AAGGATATATAGGACTATGTTTCTTTAATAGTGAGAGAGAAAGGTCATCCTCTTTGGAAACTCTTTTGTGGTTGTCTCTC
GTAAAATGGTCATAATTTTTTATTTACGGACTCTAAATGAGGCAAACTTGGTGACGTTGGAAAGAAGACTCATAGAACTT
TGATTTGATAAGTCATAGGCCGCCTAATTCATTGTAACACTTCACTATTTGAAAGAGCTAGAAAGAGTTAGAATTGGAAA
TAGTCATTTTAGGAAAGAGTGAAAAATCAGGAAATTTGTTAAGTTATGGTAAGTTTGAACTTTGGGTCAACTTTAAACGA
CCATGACTCCTAGTTGAGGATGAGGTAGGTGTGCCTCAAGATACCATAAGAAAGATCTTGGAATTATCTTTCCTACCGAG
TTTGCGCGATTCCGAGTTCATTAAAGTGAGATATGCCCATTTGAAGTTGGACTGTTCAAATAAGGAAAAGTCTAAACCGG
ATTTTTGAAGGGTATTTTAGTCTTTTCGTTTCCTAATTATTTTAATTCATTTTTAGGAGTTTATTTGGGGTCTAATCAGA
AATATATCAGATTAGAAAATTGGAAATTGACGGTAGCGCTTGGAGTAAACAGAAAAGAGGAGAAAGGAGAACAAAGTTCA
TAATTCATCAATTTCTTGGAGTTTTTCGTGTGGATTTTGCCAAGGGTTAATCCCTACGAGGTATGTGAGATCACATAGCG
TTGGGTTAGTTCACGCACGCGCCAATCATGATTCAATTCAGAGAAGTCGTATAGTTTTGAAAGCAAATCATATGAGTTCT
TAATGTTAATTCCTTTGAAATCTTGTGGGTTCTTGTTGTTGATGTTTCTTGAGATTGATTCATGTAATTAGGTGTGATTT
CGAGTTGGATCTTGCATATATTGATGCTTTAGTTGTTCCTATGTGTTTGGGGAAAGAACTAAGTCAAAATAGGGGGCTTA
GAGTTGAAAAACGAAGGAGAAAAGTCAGAGTGCATCTGGGCAGGGGCCAGGGGTGCCACCCCAGCCATAGCGCCCCAGGT
GGGGCTCTGAAGTATGGGTTTTGGGGAGCTGCACCAGCCAGTGCGTCCCACCCCAGCCTCTGAAATTCAAGGGATGGCTC
CAGGCGGCTCTCAGAGCTCCAGGGATGCCAGTTCATCCCATTTTCCCCCTTCTATCGATACTAGTTCCCTAGCAACGTAC
CTATGTTTCCTAGTTGAATCCAACACTCTAAGCTACGTCTAAACATCATCGGATCATCCATATACATGAGATCATGAACC
TTGAATCCATAATACAATTCAAGGAAAATAAAGAGTCAAGTCAAGAAGTTAAGAGTCAAGTCAAGAAGTGAAGAGTCAAG
TTAAGAAGTTAAGAATCAAGTCAAGAGAAATTCATAAAGTTTTTCAAAAGTCTTTTACAAACGTTTTCACTTCGTTTTAA
GACTTATGCTTTGAGTTGACTTAAGAGTAAGAGTAAAAGTTCATTTCTTTAAAGATTATATGGGAACTAAGTATTCCTAA
GAGTTAGAAATGTTTTCACATTTAAGCAAAAAAGGGAACATCAATTCCAAGAGAGCTTTAAAGCTAAGTTTTGAGTAGTT
ATCTCAAACCAAAGAAAGAGTTTTGTTTGAAAACATATGAGCTAAGTATATTTTTGGGAGTGGTATTGAGCACCGATGTA
TGGATACAAGTTCATAATACTCAAGTCTCCATAAACTATATAGCCAACATGGGTAGAAAGGATCATACTTTTTAGATGAT
TTCTTAGTGATTTTTAGAATAGACTAGTGGATCCACTTGTTTAAGGCATCCTATATGACGGCAAAGTATAGGACAGTTCT
GGCAGCGTGGGCAAGGCGTTGCAGCACTACTTAGGCTCATAGTGGTGGTTGTCGGTTAGAGAAACTCCCACATAAATTAT
ATTACTATATTATACGAGTTAGTTGAGTTGTTATTGCATTTATTTAACAAACTGAGTTGGTTTCTACTGTTTTAAAAGCT
TTCCATCTATTGCATCTGTATTGTTGCTTTATATTAAGTTAAGTTATTGATGAGTTGAGTAAAGCCAATGTAAGTGTTCC
TTTCACATTCTTTTCAATCTTACGTTATATTTTAGTATTCACCTTGCATACTCGTACATTCAATGTACTGACATCATTTG
GCTTGCATCCGGAGGAATCCTCTTGCTATCCGGAGGAATCCTCTTGATCCAGTTGAGCACTCAGAGTAAGTTGGTGAGCC
TTCTTGCTATCCGGAGGAATCCTCTTTATCATTTGTTTTAGTATTTTATTCATTAGGATGTCGTGGGTCTTGTCTCGATA
TCCATTTTTGTATTAGAGGTTTCAGACAGTTAGTTATGAGTCCTTTAGCTTTGTATTTCATATTTTTTGCTATTAGACTT
GAGAAGCCATATTGGCTAGTTTGAATATTTTTTTTTGAAGACATTATAAGTCATTTCATGAGTTCTTTATTTGAGGTATT
TCTAATGTTTAAGTCTTCCGCTGAGTAAGTAAGCTAGGCCAAGGGTTCGGTTGGGCCCAAAAATGGTTCCCGAGTGCCAG
TCCCCCTTAGAGTGTAGGCTCGGGGCATGACAAACTTGGTATCAGAGCACAAAGTTCAAGAGTCCTAGGGTGTCTATGAA
GCCATGTCAGTAGAGTCCCAGTTATCGGTGTGAAGCGTGCCATATCTATAATTACGAGGCTGCGACACTTAGGAAATTCT
CACTTCTTTCATACTTCTTTCGTGCGTTAGAGTTTGATCTCTAAAATGTTTCTTCTAATTCGTGCTTGTGCATGATTTTC
AGGTAATCATGCCTCCACAAAGAGCTGTCTGAGCTCGTCCTACTAGGAGTAATGTTGAGGAGCAAGGGGTACCTAATGCA
CCTGAAGTGCAACCCTAAGGAGAAGTCACGAAGATGAGTTCTGGGAAACGATTCGAATGTTAAGCCAAGTTGTGATTAAC
CAGGTTGTGAAACAAAGAGGGGCTGGACAAGAAATGGCTGATACATTAAGGATTTGAGAGTTCTTGAGGATGAATCCTCC
AAGTTTCACTGGTTCAAGCACTACTGAGGATTCAAAGAGTTTTGTCGAGGAACTGCAAATGGTATATAAGGTAATGCACG
TTGTCGACGCTGAATGAGTAGAAATAGCTACATATTAACTGAAGAATGTTGTTAGGACTTGGTTTGACCAGTGGAAGAAG
GGTAGAGTTGAGGGAGCACTACCTGCGAGTTGGGCTTGTTTTAAGAAGTCCTTCTTGGGGCATTTCTTCCCCCGAGAACT
GAGAGAGGCCAAGGTACGAGAGTTTCTCACCCTTAAGCACGATTCACTAAGTGTTCATGAGTATGGTTTGAAGTTTACCT
AGTTGTTCCGGTATGCTCCAGAGAATGTTGCGGATATGAGAAGCAGGATGAGTCTGTTTGTTGCTGGGTTGTCCCGTCTG
TCAAGCAAAGAGGGCAAGGCAACTATGCTAATTAGG
TCAATGCCCAGGCTAGCGGACCCTGCAGTTGTATTTAATTTTCCTTAAAGAGAACTAAGACTTCCAAAGTGAAGTTAGTG
TTAATAGAAACATACCTCTGCAAACGAGAAACAAACCATGAAAAACCTCTCATTAGTAGGAAAACCCAGAAGCATGATTA
TGAATATTGTGTTTGCATAATAACAAAAGTCCTACAAAACAAGAAGAAAAAATAAAACAAAATAGTCATTTCCAGTAATT
TTCAATCAGCTCAGTTATGGTAGTCAGGAGTGGAGATCAAATAATAGAGCGGAGATCAATATAAAGTTGAGCAACAACAA
AAGCAAATTCAAAATGTGGAAGCAAATCAATATGATGCTCTAGCGCTGGGCACAATTAATATTGTCCTCTCTCCTGTTGG
AACTTGGAACCAACCATTATGTTTTTTCCAATCTAATTTGAGATATGTGTTTAATAAATACTCCCTCCGTCCAACAATAC
TTTTTTATTTTATGAAATTCATGAATAACTTTTACACTTAATTTCTAATTTATCCTTATCATAAATATAGTCATTTTTCT
ATTACATTTTTCAAGACATTGTATATTATTATATGCAAAGGATCATATAGTAAAAATTACATTTCTATTTATAGTTTAGT
CTTTTAAAGGGTGTTTTAAGGGGTGTGTCAAGCTAACAGTGAACAACTATGTCCACTATTATTGAATAAAGATTGTATAA
AAATAATACAGAAGCATACCTTTACCACACAACTCATGAAAAGTGACCTAATACACTAATCTGCCTTTTAACTTAGCCTC
ACGTGAACATCTATCTCCTCCAATTTCTACCCTTAAACATGTGTAAAATTGAATAACACATTCATGTATTATGCCATTAA
AGTAATTGGAAAGCACAACTGAAAATGCGAAAAACTGTTCAGTGTGCTTACGAGAAGATAGTAATGCCATTTCTTGAATC
TGTAGTAGATCCATCGAAGAGGAACAAAAAGTAAGATAGAAGAAACAGTAAACATATCGAATATCCTGTGGCCCTGACGA
ATATTGGATATAAAATTAGTTGGATATATCATATATGTATATATATAAGACAAGAATGAATAAAGCAAATACTGACTTGC
ACCCAAAATAAAGCAAAATGCTCCAAAGCCAAGAACTCCCAAGAGATGAGTCACCTGCAAATTAATTAACAAGAGTAGGA
ATTAATTAGGTACAAGAAGGAGTGAAAACTAATTAATTAAGTGGAAGACCTTGTTAATAAATGGTTCATGTTCCTCGGCA
CGTTGAGCGATCTTAACGGCTTGTTTGGACAACATCTGCTTCGTTCTCTCCTTCGTTTTCTACACAAATCAATTACTCTA
ATCAATTCATCATCATTTTAATTAATAAATTAAATGTTTTGTATTATAGGTACCGTACCTTGGATCGATCTTTGAAGCGC
TCTTTCACTTTTCCAAATGAATCTCCATTGTAATATTCATCCATCTCTTGGTCTCTGTCTTTGCCTCTGCTATCAGCTCT
GTCAAAATGATTCTCTCTCTAATCCTAATTATGTTTTATACTATTTTTAATTTCATTGTTTTGATAGTATGGTTTTTGAG
AGATCTAGATTATGTTGGTTCCCATATTTATATTTATGAGAACATGACATAGTTTTAGAGTGACAATTACTAGTCGCTGT
ATATATATTTAATACACGTGTAAAGCTCTAACAATTTGCTTTCTTCAAAAGGCCACACGTCGATTATACAAACTAGAGGA
TTAATATTGGCAAACAGACTTTCTTTTGCTTTTTAAAAAAACAATGAAATTGTTTCCTATTTTCTGGGTATTCATTAAAT
CATTACGTACAGATTTTACATTAGCTATTTAGGACTAAACCGTAGAGAAAATAGTTAAATAGTCTCCCGACCTATTGTTA
AATTCTCAACTACATATTTTAACTTCAAAGGAGTTTGTTATCTCCTTGGAATATTTAAAATTATAATTCTTCACATTAAA
TGCTTATTGTTATGCAATGTGTATTATAAATCAATACGACTAATAGAATCTGTAAAAAACGTATGAAACAGAATGGAAAG
AAATTCGAACCCACTGAATGCACAGTATCCCCTTAAGGAAATTATTTTCCTCTAGTATCCGAGGTTTGAATTGGAATATT
TCCTCCCATGATAGAATGATTTTATTCACCAATATATTGATACCCAAAACAATGGTGTCAGCGAGTCATTCAACGGCAGT
AAAGTACACGAATAAAAATTTGTGTAGAAAGAAGAGAAGTTCAGAAATTTTCATAAGTAAACACTGTGAAATCAAAGGTA
TTTATAGCCAAGAAGCACTGGTTCTGAAAGGTTGCAACCTTTCAGAAACCACACGATCATTGATGAAAATTTGCAACCTT
TCAAACGGTCATGGTTGTTCCTGAAAGTTGAAACCTTTCAGAACATTCATCTCCAACGGTGGGAAGTTCAAATAAAACAG
GAAAGATGTTTAGCGCGGATCCATGTTTGGGTCGGGTCGTTTCAGCTAATTATTTAAATAAATTAAAACATTTTGACCTT
TTAATTTAATTTAATTAATTAAATAAATAAATAAACAAACTTTGTCCAAAAATAATGTAACGATCCTAAAAACGAACTAG
TGAAACTAGAGCCTAACGTGTGTGCGTTTGTGTGGTCTTGAGTTTTGAAGGTGTTTTGATGTTGTCCCGAGCCATGATTG
AGGTGTTTAGGGGTTAGACGTCAAGGTACGACTCCCCAAGGACCACCCTAAGGGTCCTTGAGGAGGACCCTAAGTCTAAA
CCCCAAGACCCCAAGGAAACTATCAAGTTGGCCAAAACTCGGTGACCTACGGATAGGGTTCACGCCCCGTAGGTCCATCC
ACGCCCCGTGGATGGCCTCCGTAGGTCAAAAGACCTAAAACCAACTTGCAGCCCCAGACCACGGACCAGCAGCACGGTCC
GTGAGTCCGGGGTGTGAATGGGCACTATTTTTGTGGTGCAGTCTCGGCCAAGCTAGGGGTGAGTTGGTAAATTCACCCCA
AGTCCTAATTAATATATGGACGATTATTTTAAGTGTTTTAAGGTATTTTAAGAGTATTAAAATGGTATTTTAGATTTCAT
TATTCACTTTTCCCCAAATCAAAACCCTTCCCTCCTAAAAAGTTCTCTCTAGAAACTCCATTGGAGATCAAGGTCGAGGT
CAAGTTCAAGCTAGGGTTGGAATTTCAAGGTGTTTCTTCTTCAATTTCATGGGATTCTTCAATTATAAGGTATGGTGATC
CTTTATCTAGGGTTAGCTTTAACCCTAGAGTCAATTTCAAATAAGTTTTCAAATTCTTCAAGTTTCTCAAAAACCTAGAT
TTCACTCAATCTCATGGGTCAAACATTTTCAAATGATAAACTATGATTATATTGATGTTTAATTGATGATTTAAGATGAT
TTTACTCCATGAACCCATGATTTCTCTCAATTCCTAAATTTGGCCTTATGAAGTGGGTTTGTTGCTTATGAATGAATGAT
GATGGATTTGTGTGTACATTGATTTAGATTATTGATTTGCATCATTATCTATGTCTAATTATGGTGAATTGTTGGTGAAT
TGAGGATTTGTGATCATAGCCTTGAAAGGGTAAGTTTGACCTAATTACTTGATGTATTAGAATTGTGATTGAATTGTTGA
TCCACTTAAAAGGTGGAGGTGTTTACTTCCTATGTATGTTGTGATCATGGCCTTGAAGGCATAGTGTGAGGAATTGAAGT
ATTATCATGATGATGTTGTATATATGAATGTGATGTGAAGCATGTGTGTGATCTCAATTAATGAATTATGAGCTTGTCTA
GAAGCTAATTGTGTTAGGATTGAATGTTATCTCTCTAGTAACACCCATGAATGTTGATGATGGAATGTGAAGGGTTCTAT
AATGTAATGTTGAATGAGAGCTCTTGAATTGGTAGGCTTAGGCATCATTTTCTTATATGATGAGTATAACTTGACTTGAT
GTCTTAATGTTTTGAATTGGTAGATCTAATGTTGTAGCCTTTTCATGAATGAATGAATGAATGAATGAGTTAATGATGAT
GTTAATGAATGTTGAGTCTATTGAAAGGTTATTCTCAATTGTACTTTATTGAATGCTAATGATGTGTTGATTGAAAGGAT
ATTATCGATCTTGCACTAATGAACTATAATGGGGTTCTTAGATGAAAGGCTATTCTCATCTTTGAATGTATGAGCTATCC
AATGAATGAATGTTGGGTTGAGATGGATGCCCTCACGTGAGTTGAGGCGGGGTGTCTAGTAACAATCTCTTATCCCTTAA
TGTGATGAATGGTAAAATACTCTATGGGAATGTAGGCTAAGCACCGAGAGGATATTGAATGAAATAGAAGCTCTCACGTT
AGTTGAGGTGGGGTTTCTAGTAGAAATCTCTTGATATGGATGTCGTCACGTGAGTTGAGGTGGGGTATCTAGTAGAAATC
TCCGTGTCCCTTAACTATGTGCCCACATAGGATAGCTAGTGGATCCACTTAAGCTATATACCGGTTTACCTTAGGCAAGT
AGACCAACCTTTACGATGTGGGACAGTACATCGGATTCCATGATCTAGCTCTCATGGTCTATGTCGGTTAAACGCTTATT
CACATCATGTGAGATGTGCATTATAGTTTCTTGAGGAGCTCTATGAAGTGTGGGTAGTAGTATGGGATGCTATCCATACA
TGGCACGAGTAGGCTTCAAGAGGGCTATAGTGAGTTCTCTAAGTCTTAATGACTATTGTTTGAAAGTCCTCTAAATGATG
TTATTGAGTGATGTTGACTCTTATATGCTTAAATGTAAAAGGTGCATGCGATATTGGATTGTATTATGAGTTACTTCCTT
GTCATGAATTATTGTATACGAATGTGCCTTGTCTA
ATCTGTCTGGTATGCTTGGTGAGCAGGTCGTGAACGATTTGGACGATGATGATTGTCCGAAATATGATGGCCAACAATCT
TACAGTAAGTACAAAATTTTTTCTTCTTAGGACAATTGGCTGCTATGTGACCAAAGTCGTTGCATTCATAGCACTGTACA
CTTCTCTTAGTATTTTATGATGAAGTACCGACAATTGATTTTTGTGCAAGTAATGCAACATCGGGTAATGGCATCGACTC
CTTGACCGCCTGAGTTCCAAGCCTGGTCTTTTCACATAAGACAACTGCCAACATAACATCAAGAGCATGTGTGACTTCTC
TGTTCAACAAACTGCCACTAATCGACACAAATTCAGGCCGGAGTTTCATTAAGAACTGTACCATCCTTGTCCTTTGTCGT
TCTCCCAACACTTTCTTGAGCCCTGCCGTGGACATGTTTCACCCAGAAATTTGATCCTGTTCTGACCAGAGCAGCTGCAA
GCCAGCATAAAAGGAACGAACATTCTTGTCCCCCTGTGTATATTCAACAATGTTGTGTTCCACTTCAAACTCTCGTGCTA
GATTGCTTTGTTGGTAGACGAGCCACATCTCTGAAATTGAACTAAATGGTCTAAGTCCCATAGCGATGTTAGCATGTACC
GAATTCAGCATCCAAGCGATTACCTTTGCATTATTCAAATTCCATCGATCTAACTCTTTTACATCTATTGGCAGACCAGC
AGAACCATCTAACCACCCAAAAAGGCCCTTTCCTTGAACAAAAATTCCAAAGTGGAATTTCTATATAGAAAAATTGGAAC
CATCCAATTTTGTGGAGAGCAAATCGTGTGAGGATGATTGTGAATTCATTAATAACAGAGAAATAAAAAAAAGGGATAGA
TACAAAGAGACAAGATGAACGTAGGAAGGTAACAAGGTACCTGTGTAGAGAAAGCAAAGAGCATGGAAAAATTGTTAAAC
GATGGCTCTTGATACCATGCTAGAAAGACAAAAGATATTCTGAAAAATAGTATTCTTAATACCTTAATGATACAGTAGAA
AGCAAATATTTATAGCTATACAATTGTACGGTTAAAGTTCTATTCTAGGAAGGAGTATATATAGTTATAAATGTATATTC
TGTAAATCAGTCCTATTCTAAGAAAGAATATATTTTCTGATTACTATACAATTGTAACACCCCGTATTCGAAATAGACCA
AAAATGCAGAATTTGAGAAGTTGCAGGTGCAACTTACGGTCACCATCCACGGACCGTAGGTCAGACCACGGCCCGTGCTG
GTGGTCCGTGGTTCACCACTGCAACCCCTCCCCAAACCAGCTCAGAAAATTGGCTAAGTCTCGACTCACGGACAGACCCA
CGGTCCGTAGATCAGACCACGGTCCGTGGTCTGTGTCCGTGGATCAAGACCTCCTTAACCCAGCCTCTGACACGAACTAC
GGTTGACCAGCACGAACCGTCGTTCGATCCACGATCCGTAGGTCTGACCGTAGATGAAGGTCAACAGCCAGTTAGGTGAA
AATTATTGATAGGTCAACTTCAGATGGTCATAACTCTTAGCACAAAATGAATTATGTGTCCCATGACCTATGCTTAGATA
GATAATTGAATTATATAGATAGTTGAATTATCTTTCCAACGCCACCGAGTTTGCTAAATTCCGACCTCCGAGTAAAAAGT
TATGCCCGTTTTAGTGAAGCCCTGTCGGGCAGACTCGACCTACGGACCCAATCGACGGTCCGTGGATTGATTGACGGACC
GTAGGTCCATTCCGTCGATCACTCCGACAACAGTTAATTCAGGGGTTTTTTGGTCTTTTCCTATTTCGTTTAACCCCTAA
GATACGTCGTTTAAACCCTAAATCATGAGGTTTTAATCAGTTTAAGCCTAGTAACATAACTAGAACTTACCTAAGTCAAA
TCATTAATCAAACTTAGAAGAATTAGAAGCAAGAAAGGAGAAAAAGGTCAAGAACCCTAGTTCAAGAACACAGCGAGGTT
TCTTCAGTTCCAGCCCCGAAATCGAAAGATTTCTCCGTGGAATTCGTCACCAGGTATGTGGGATTTCACTAGTGGGTTCC
TTTCGCCCATTAGGTCCCTAGAATTCAATCAGATTCTTGATTCCATGATTATGAACAGACCTAGGGTTTCTAGAATTATA
GCAGATCATCATGAATTAGTTATTTATAATGTTCCAAATCAGATTATCATGTTATTGCTCAGTTTATCGCATGAATTTCA
GAACCCTAGCTATGTATTTCTTTAGTTCTTGAATTACACATGCTAGGTCAGATATTCCAGTATTCAGTTTTACATGCCTC
AGTTTATGAATACATCATTATCAGATTAATTGTTGCATTCTCAGTTTGCATGTTCAGTTTTGAGCTACCCAGTATTTACA
GAAATTTAGTCATAACCAGTTAACCAGTTAATCCATTAGGAGTAGCATAATACCGAGTTGGACTAGGGTTTCAGCGTACC
CATATAGTCCCAGAACTACGAGCCACGTAGGTGTAAGTCCCCTCTGTGGGCAACATCAGTTTAGTGATCACGCCAGTGTC
ACGCCTCGAGTCTACACCCTGGGCGGGACCGGCACCCGGAGACCATTTCTGGCCCCAAGCGAACCCTTGGCCTGGCTTTC
TTAACTCAGCGGAAACCTAACCCAACATAATAACTCAATGCAATGCAATATTACAAAACAACTTAACTTATAACATATGG
CCATAAAGGCAACTCGAATCTCAAAATAGAATATTTACATATATATATATATATATAGATGAGAGACTCAAACTAACTGA
CTGACTGTCTGTCTATGAAGCCTCTAAAATACTGAGATAGACGTTGGGACAGACCCCGCAACATCCTAATAAAACAAAAA
CTAAGAACACAAAATAATTGAGTCCTCCGGAATGCAAGGAGGCTCACCACTGACTCTGGAGTGCTCAGCTGGATCAACGA
CGTGCAGGATGCTGATCCGGGGTACCTGAATCTGCATCATCAAACGATGCAGGCCAACTGGCATCAGTACATGGAATGTA
CGAGTATGCGAGCTGGAAAGCTAAGCAACATAGGCTAGAAGGAAATCTGGAAGAAACTGAAATAGCTTACCTGGCTCAAC
TCAACTCAACCTGACTGACTTCTTTCAATATAAGGCAATTTAAAACAAGTGCGATATAAAGAAAGACTGTTTAAAACATG
CTATAAACTTTGTGTGTATACAAAGATACAATAAGCCTGAAATGTATATAGAAATACAATGAACTGATGTATATAAAAAT
ACAATAATCTCTGTATATGAAAATACAATAACTGCTGTGGGAGCTTCTCTAACCGACAACCATCACATAAGAGCTATAGT
GATGATACAGCGATCGACCTCACGCTGCCAGAGCATCTTATACCCGGCCAAAGGTATAAGACCTGAACTGCCTAATGGAT
CCACTAGTCTAATCTGAAAAGGATTCATCTAAAAAGTATGATCCTTTTCTACCCATGGTGGCTAACATGGTTCTATGGGG
GCTGTGGGTTCTTTGAACGCTCCCCCAATTCGGTGCTTGATACTACTCCCAAAAATGTACTGGCTCTTATGTTTTTAAAA
CATATTTCTTCCTGCTGATATGAGATAATTACTCAAAAACTAGCCCGAAGGCTCTTTTGGAAATCTCAGTTTCCAACCTT
ATTTAAATGTAAAAACATTTCTTTAAAACTTCTTTGGGAATACATAGTTCCCTAATAACTTTGAGAAAAGAACTCAACTT
TAAACTCTTTACTTTACTTGAACTCTTAGCTTGATGTGAAACTCTTAACTTAACATGAAACTCTTAACTTTTGACTTGAC
TTGAAACTCATTACTTAACTTGGAACTTGAGCCTTAGAATGAAGTTAAAACGTTCAATGAAGACTCTTGGAAAACCTTAA
AGACTTGCTTTGACTTACTTACTTCTAAGCTTGACTTCACTTGACTTGGAAACTAACTTCACTTGAATTGGAAACTAACT
TCACTTGACTTGTAGTTTTACTTGACTTTTAGAAGTACCTTGGAGTGTTGGAAACAACTAGGAAACATAGGTATAATACC
TAGGAACATGTATGAAAAAAAATGGTGAATGAAAGGGAAGGATTGGTGTCCTTGGCACTAGGAGAGGTGCAACAGCCCAG
CCCCTTTTTCCCCAAAAAAACCGACTTTTTCCCCTTGTTTCTTTCCAATTCTAAACCCTCTCAACCTCAAGGTTTCAGCA
GCAACACTTAGAATCATAAAGACCCTTATTATACAATAGATTCAACTCAAAAATCACAGCCAGAAATCTGTACTAAATCA
GCAAGAACTTCAACACAACACCACTACAACTTCAACAACCAATAAATCTTTTCTTGGAATTAAAAACGAGTTGGTGTGTG
GGGGTATGAACCAACCAACACTAAGGATCATCAATCTCTCAACATACAATAGATCACAACTCAAATACACAGCCCAATCC
TGTCCCACAACCAACAATAACTTCAACAACACAACTAACAACATCAACAACAACTAACAACTTCAACAACTTCAACAACA
AATCCAATCTCTTCTCAAATCATAAAAACGAGCTTGGTATGTGGGGGGAAAAGGATAAACCCACACTAAAGACTCACATA
CCTTGATAGGGATCACCCCCGACGAAAATCCAC
ATGTTCTAAAGTGAAAATAATAATAATAAGTGTTCCACTCCAAAAAAACTCTTAAGACTACAATTCTAAATATTATTTAT
AGTTTTCACAAATTGTGCTGCGGAGGATTGTTCGACGACATTAGTCGAGATCACCGATGAACTCGGCAATCCGCCTTTTG
GTCAGTTCATCGCTTTCAATATCTTGCCTTTAGAATCCTCGCATTTTGGATCATTGGGCGGTACAATATTGCTTCACGGA
ACTGATCGGTGACTCGCCGACTTCTCCTTTCCTCGCCTTTTAATCCACTTCCTTCAAGACTTCGCGTACTGGAATGAAAG
GCAGTTCATGTCGTTTTGACGACTTGCCAAGTTAAACTCGGCGATCCGCATGATTCCATTTCTTGTTCTTTTTAGCCATA
TTTGCTTCGTTTTGCGCCTTAAGTGTCCATGCTTCAACTAAAACTTCAGCATTTTAATCAGGTATTAAGATAAAACAAGC
ATTCAAGGATACTATTTCCATTAAAATAAAGCACTAAATGAGTCCAATTTGTGGACTCATCAATACGCCCAACTTAAAAT
TTTGCTTGTCCTCGAGCAAACTCAAGTTCAGCCGTTAAAAAAGGGTGCCTCAAACAGTGGTACACAAGACTAAATCATGC
ACACAACAAGACTCAATTCACTTATGCAATGATCAATTGTGTACTCAAAGATTCAAATTGTGACACACCATCACCAAAGA
TTCTCATGCTCGCAATACTTGCTACTTGTGCAAGTTCAAGCTCAACAAAAATATCTAAATGCCCTCGCACAAAGAATGAT
TCCATATTCACACACATATATGAGTCAATTTAAGATCAGGAATCAGATACAGCGCTCACACTCGAAAAGAGGAACACACT
GCATGTTTTCACCCATAGGTTTGCCCTTATTTTCCAATTGACTTTCGATCCAGCTTACTTAAGATCAAAAAGGTCTTTCT
AAGGCATGTAATAGGGCTGAGTGCAAAGGTATGGTCATTTAGGCTTAGTGACTTTTTCCTCGTGAGTTGTGGCATTCTCA
AGGCATTCCCTTCTTTTCCTTTATCAATTCTTTTTCTAGTGCTTCTAAGTCACCCTTTTTTGTTTTATTTTCCTCCATGG
ATTGCTTGAAACCCGATTCCCTTCGTACTTTATTCCACATTTCATATATATATATATATATATATATATTTTGAATTGAA
TTGAAGGGGTTCCATTTTTATGCAATACCATGGGTTAAGGGGGACTTTTCTTGCACTTCTTGACTTCTCCTTTTCCCTTT
CACCACACCCCCAACTTAGGCCTAAGTTGGCTATTCAGGAAACCACAAACCAAGAGGATTATAGGTAGCAGATCAAATAA
GTTCTAGGGTTTATCAAGGTTCTTCCAAAGAAAGGTAAGGCTCAAAGGTGTTCGAAAGAGTTTCACACGCTCACAGGTAG
GTCACCAAAAGAGGTATACGTCAAATTGGCTCACACTCTTTAAAATTGCCTAAGATCTCTCAAGAGTACACCTTTCTAAA
TCAATCAGACTAACCGGGCAAATTCTAGGTTTATTCATGCATGGTTCAAAGTAAGCTAATCACACAAGGCATCGATACTT
CAGTCAAACAAGACTACACACGTTCGCTAGCGTGCAATGGTCCTCACAAGAAAATCAATTCAATAAATGGCTAGTCACAA
TGAGATGCAAAGAGTGCACATATTGTCTATGTAACTTCATTTGGCCTCGTCGTAGCCATGCATTTATGTTTGTTCAATTG
GGAACACTATTCAAGTCATCGGTATTGATCGAAACCGAGACTTAAATTTTTGCAAAAGAACAACCACTTTCAACACAAGA
GGTGGCGAATTTTTTTTCAAAGGATCAAAATTGTTTTGCAATTAAAACAGCAGGTGCCATAAGCTCAAACATCCAGAGAA
AAAAGTATTTAAAACACAACTTAAAGCAAACAACCCAAATATATACAGAACAAAACATGAATGTCAACACAAAAGGTGTG
GGCCTCACCCCACCACAAATAAAGAGAGTTTGTCCTCAAATGCAAGTAATAAGTGTCCAAAGGGTCAGATAAAGAAAAAC
AGAGAGGGAGGTAAAGAGGGGATTTTGCTTAAGCAGTTGCTCCATCTGTCTGGGCATCAGTGCCCGGTGCATCTTTCTGA
AGTAAAACAATGGTCCCTGGAGCATTGTCATTTTGGTCTCCACTATTTGCCTTTGCCTTAGCCTCTGCAGCAAGATTTGC
TGCAATCATCTGATCTATCTCCTTAGCTGCTCTGAAGGCATGCATTGCATTAACTAAGCTCCGATCACATGGGCGGATAT
TAAGATCAAAAGGAATTTGTCTCTTTTTCCTAGCTTCCTTGGTGTACTTTCTTTGCCTGGCCATCTCGGCTCTCTTTTCC
TCTTTTCTAAATTCTCGAGCTCTTACATGCCTGGGTGGGTCATCTCTCCCTGCAAATTTTGGTCTAGCCATTTCTGCAAC
CACTTTGAGGATAAGTTAAATAGTAATTCAAATAAGAGCAAAATTGGTGTTTCTATGCGCGTAAATTGATGTACCCATGA
TACAAAAGGGGTGGGCGAAAGGCGAACAAGGGCTCTTTCGGCGAGCCGCCGGGTGTGTTATGCGAACCAAACTAGCCGCC
GAGAGTTACAGTTCAATCAGTACATAAAAATAAAAGAAAAGAATGAGATGGATCTGTTATGCGAACTACTGAACAATTTG
GCGACGTTTGCTCATTTCACCGATCATCTCATTTTGTCCATTATCAACCCCGCCTTTCAATTTTTCACCCAGTAACCCCA
GTTAATGTAACCATGCATATATAACTCAATTTCAGTGAAAACACATAGAAACTTCTATTACCACCATGCAACAATTTAAC
TCAAAGCATAGTTAAGTGGAAATTCCTCGAATCATACAACAGATACTACTTCACAAGCGAAAATATCTGTAACCTCAGTG
ACTCAGAGACTCAGCAAAGGTTTAACACTTTCATCATTATGCAAATGAGTACAATTATAATATTTTTAACATGCGATGTT
CAGGCTGCTAACGTTTGATGTTGAATAGTTGCTAATGAAATGCTAGGCAACAATGCAATCCAAATCCGCGCACAAATCAA
TTAGCCACAATATTCCAGTAGTGCAATAAATATAAAAATAGAGTGTTGGTGTGAATTTGGTAGGTCGAAGAAGTGAGAGA
AAATGAGTGACATGGGACTTTTAAACCTGTGGCTTGCAAAAACCGTCCAGTTCTTGCTTGTTCGGCAATATAAATCGAGT
CCGCCTAATTATTCGGCGACACGCCAAATGTTTAATTAGTTCACCAAATGTCATAGGATCTGCAGCTCCTGTGAAGATTC
CAATGGCAGTCTACAATGCAATCATTGACATGGTTGGCGATGCGCCACAACTCTTTTCGAGACCGCCGAGTTGCACAGGG
TTTTGGCTGACAATGCTTTGTGTTCGCAAATCTTTTCAGTGATCCGCCAACTGGACTTGTTGCCTGCCTCCATATCCTCT
TTCAATCATCTCCCTCGTTTCAACCAATACAAACAACACACCATTATTTTCTTAAGGTAAAACATAGCAAGAAAGGGTTT
TGGGTTGCCTCCCAAACAACGCCTTAGTTAACGTCGTGGCACGACGCAAGTCAGCAGTTATTCTTTATCCTCGGATTCGC
CCATGTTGTAATTAGGCGAATCCTCGGCGAATGGTGGGTAGTGTCCTGATATCAACTGGTCGATTTGAGCATCCTGTAGC
TGGATGGTCATGGAGTGAGAGATTGATGCTTCATTTAACATTGCGATATTTTCCTTCATCTCATTCAACATCTCCTCTTG
TGCCTTCATTTTCTTTTGAATGAGTGAAAGAGCTTCATCTCCTTGCACACCTCCCTGCTTCTTCCCATGACTGCACTCAC
GGAGGGAGTGATACTTTTCTTTACCCATGGTTTGTACTTCCAATTCTGTGACTCGGTTGGACAGATCATCCAACTGGGTA
ATTAGAGCCTCCCACTCCTGCTTCTTTTTGGCTATTTTTGCTGGTTGCTACCATGCCATCAAGGAGTTTTTCGACGACTT
CATAGTGCTGGTATAGCATGCCCCCTCGTAAATCTGATCGGCTATGCTTCTATTCGGGTCCAAGACCCCTATAGAAGCAC
TACAGTAGTGCCTTATCCGTCATCCCATGAGATGGGCATGGTTGCAGCACTACTTGAAACTTCAACCACATGTCCTAGAT
TATTTCATCCTCTACCTGTTTAAATATTAAGAGGTTGTCCCTGAGGTTCAATAGTTTCAGCAGGGGATGATTCGTATGGT
ATCCATATGATCATCCATCATTTGTTCCCTGCTGTGATGTTCAAACAAGCAAAGCAAAACAACAACTAAGATTAGTAAAG
CTAAAACTATGGAAAACAAAAATTCTTGCCAATGATCCTTGGGATTACATACAATCAAAAACTCAAAGAAAAACAAAACT
AAGAGTAAAGTTAATAATCTACGATTAATAAGACGAAAATTCTAGTGAATTAAAAATTCTAAAATAACACCACTCCCCGG
CAGCGGCGCCATTTTGATGCTTATCGTGACCAACGACACTATCCTACGGTATGAATGTCTTACCTCGTCAATAATATAGT
AACCCAACCAAG
TAAGAGTTCACACCTTTCATACCTTCATTTACTTTTACATTAGGGAAATATTGCAATAACCGACATAGACCATGAGAGCT
ATATGGAATCTGGTGTTCTACTCCCACACCGAAAAGATAGGGTTAACACTTGCCTAAGGTGTAAACATTCATACATAGCT
ATCTAGGTGGATCCACTAAGCTAGAGTCCTATGTGGGCACATAGTTAAGGGTCAAGGAGATTGCTTTTAGAAACCCTAAC
TTACTAAACGTGGGGGTTTCCATCTCATGAGACAACACATACCGTGGGTAATCCGAACTTGCTAAACGTGAGGAAACCTA
TGTGGGGAGCCAGACTTACTAAACGTGAGACCCCCATCTCATTTACATGCCCTTTCGGTGCTAAGAATCTAATTCCATTT
AGTAATCATCTTTAGTCATCACATTAGTTCACTTTAGCCTTTACTAGACTCTTATGTAGACATCTTACCATAATAGCTCA
TATGTTTTCATAAGTGAGTAACAATCCTTTCACTTTAGAAACACTTAGCAAGTGAGTAAACCTTTCACTTTACATTACAT
TATAATCATGAGAACTTCCTTTCAATCATATAGCAATCATACCATAACATACATACATACTTCATAGCTAATTTCAAGTG
TAGAGGGTTAAGGATGAGGAAACTAGGTCATCAACACCACAACAACACATTAGGTATAGCATCATCATAATCTAAGTAAT
TCACCTTTCATACTTGAGTGCAAGGAAGAACCAACCTTCATACCTTCTTGCCCTTCATGGGACATTCATGCTTCAATTAC
CCAACAATTCATATCCAATACATAATACAAGGTAATTCATGAATTAATAACATAAACAACATCAATATAAGCAATTCAAA
GCCTTCAAGGCTTCATTCAAAGACTCCACCCTAATTTCATAGAAATTATACATAACCTAGGGTAGAATTGTCATACAAAC
ATGAATTACATAGCATAACATTCAACTCATAGCCTTCAATCAATATCCAACACAAACTAAGGTTAGAATAAAGAAAAGAA
GGAGAAACATGGGTCTTATGGGGAATTCTTCAAGAAGCCACCAATACAACATAAATTCATCCATGATTGTTTATATAACA
TCAATAAAAGTCACTTTATAACATCAATTTTACTTTAAAAGAAGACCCACGTTTTTGGATTGAAACCTAGAAATTGGTGA
TTTTGAAATTCATCTTGAAGGGGCCTCGTGGGGAAAGGAATCCCAAGAGTGATAAGCAATCATACCTTATTGACGAATTT
ACCACGAAAATCCGAGTTGAAACCTTGGAGAGTTGGTCTTTTTCTTGAAGCTCCAATCTTCTTCAATGGAGTTCTTGAGA
AGAAAGAGAGAGTAGAGAGATGGAGGAACTTTAGGTTTAGATCTTTGGGGTTTTGTGTTTGAATGATAAAAGTGAGGTAA
ATTGACTTAAACATCATTATATACATGTACCCTAAAGTACCCTAAATACCCCTCACTTAGTTGGACTCTTTAAATGAAGT
AAAATCGATTTCTGAATTTCTGCATTTTCGTCGCGAAATAAGTCCGCGCCGCGGAGTTGTTCCCTGAAGATATTTGGAAT
TAAATTTTGAGACAGTAGAGTTTGCAACACGACCGTATCATGAACTAACATTTTGCTCCTTGGGGGAGCTAGTCCGCGAC
GCGGAGCTATTCCCACTAAGTGCAATTTGCAAGCTGCCTTGTTTGGCTAAGGTTGGGGTCTTCCTCGGGGCCCCTTAGGG
TGGCCCCGAGGCATCATATTCAAACATTTTTACACTATAAACATATATTTACCTAATTTAAACCTTTTTACAAAATTATA
CCATCATACGACACTCCCAAACCTGACAAAAACCTACGGACACACTAGAACACATTCTTCTCTAGTTTTCGGACGTCATG
GTCGTTTATGTTTAGACTTTTACTCTTCCAAACCAAGTCAATTGCATTAATTTAGGTTTATAAACATCATTTTAACTATT
TTTAAGTCATTATTCATAAAGAGAGGCTCTAACTTAAGTCATAGAATTTCTGGGGTGTTACAATACCTGTGAGATGAGCC
ATATTTGCTTAGAGAGTGTGCTAATCACATCATCAGAAGATGTGTTCCGGAAGAAGAGGCTAGGGAGATCCTGCATGCTT
GTCACTCTTCGCCGGTAGGAGGGCATCATGGTGGTGTTCGGGCAATAGCTAAGGTGCTACAAAGTGGGTACTACTGGCCG
TCTCTATACAAAGATGCATATGAGTTTGTTAAGAGGTGTCCGCAATGTCTAAAGCAAGGTGGTGTATCAAAAAGGTACAA
GTTGCCTCTGATGCCCATTTTGGAAGTGGAGCTATTTGATATATGGGGGATCGATTTCATGGGCCCATTTGTGAGCTCAT
TTGGGAAAAAAATACATCTTGGTGGCCGTGGATTATGTGTCCAAATGGGTAGAAGTTGTCGCCCTTCCAAAAAGACGAGG
GAAAAAGTGTTGTCCAATTCTTAAAGCGCTATATTTTTGCAAGGTTTGGGACTTTGATAGCCATTATTAGCGATGGGGAA
TCTCACTTTTGTAATAAATGGTTCTCAGCTGCACCGAGTAAGTATGGGATTAAGAACAAAGTAGCAACACCGTACCATCC
CCAAACAAGTGGCCAAGTTGAAGTGTCAAACAAGGAGATCAAAAATATTTTGGCTAAGGCAGTGAATGCAAATAAAATAG
ATTGGTCTCAAAAGTTGGATGACACACTATGGGCGTATCGCACCGCCTACAAAATTCCAATTGGTATGTCACCATATCAG
TTAGTTTTTGGGAAGTCTTGCCATCTACCAGCATAAAGCAATGTGGGCATTAAAGGATCTAAATTTGGACTAGATAAAAA
CTTCAAAAGAGAGAGTAGAGCAGCTAAACGAGTTGGACGAATTCAGGTTTAAAGCTTACGAAAGTGTAGCTCTTTACAAG
AAAAAGATGAAGAAATGGCATGATACTAAAATACTTAAGAGAGAGTTTAAGGTGGGAGATTGGGTGTTACTATACAACTC
CCGACTGAGGTTGTTTCCCTGAAAACTCAAATCGAAATGGTCAGGACCATTTAGAGTGAAGCGAGTGTTCTCAAACCGCC
CCATAGAAGTTGAAGGGCAGGAAAGACCTGTATTTAAGGTGAATAAGCAACTTTTGAAGTTATACTTTGGTGAATTATAG
GAGATTTCTATGATTGAAGTGGTGTACATGGAAGATGCTTGAAAGCACTTTCACGTCATGGCACGACGTTAACTAAGGCG
CTTCTTGGGAGGCAACCCAAGTTTTACTGGTTTAAATAATGTGTGTTGATATTGTAGGAGTGGGTTCAATGAACAAGACA
AAATACTCTTGGTGAATCGTCAAATCACTTTGGCGAGCACGATGCAATTCGCCTTATGGCTTTCAAAAAAATGGGCTGAG
ATACTGGAACATTCGGCGGGACACCTTTATTAGTCGATGAACCGCCGATTTATTTCGGTGACTTGATTTTCCTTGCCCTT
CCTAGTCAGCGCATATGAAGTTCATTATGCAAATCGCAAAATGGTTGAGTGTTCTTCTACATTTTCGCTGATCTGCCTCA
CACAAAAATGCAATCTACTGGAACATAGGGCGATTTGACTACCATAAGGCAATTCGCCAAATCTTTCGGTGACCATTTCA
CTGCTCCGCCAACTGGGCATTTAGTGAAGATTTCTTGATACCCTGCTTTACTTGTTTACACACTAGATTGCTTTCATATC
TTGCTGTTATTTATATTAAATTTTGGTAATTGTCTGCGCTCCAGCCACATTGAGGACAATGTGAACAGTTTAAGTTGGGG
GTATATGTTATGTGGTATTCTTCTTGTTTATTTTAAAGGTTCTTGTTTCAAAACCCCGTACTTGTGTTGAAAGAAGTTGC
TCTCTTGCAAATTTGAGTATCGGTTTCGATCAA
AAAATAAGATTTATCAAATTTCTACAATTGGTTAAGGAAGTTAGGAAGTTTAAAAATGAATCAGTGGTTAAACTGTTTCC
CTCCAAGTTTAGGACTTATAGACGAGTCAAATATCCAAGAGAATTGGGAATGAAGCCTGTGAGTTTGTTGTATGAAAGCT
CTAGAATAGTAAGTTTTGAACAATTGGTTATAGAATGAGGAATGGTCCCAACAAGATTGGTTAAGCTGCTCAGATAAAGA
AATTCTATGTTGGGTAAGACATAACCTATGTTTGATGGCAGAGTTCCTGATAGATTGTTGTGTGATACATCAATTTCTCT
CAACCCTGATATGTTGAAGATCTCGATATCAAGTTGACCGTCAAATCTATTATCCCAAAGACTAAGTTCCTCCAACTCAA
CAAGATTTCTTATCTCTTTGGGTATTTCACCTGAAGAAATATGGAATAAACTGAGTTGATGATTCAATAATCTAGTATAC
CGATAAATGTATATTTCGCTACTTACCGGTAAATATATTTTGGTCAAGCTGTAGAATATGCATTTTGGTTAAGTTTCCAA
TTTCCCGCGGTAAGGATCCCTTGAGATTGTTCCTTCCCAGTAACAATTCTTGCAAGGAGGAGATATTGAATACAGAGATT
GGGAAAGAGCCATTAATCTTGTTTCTCGCTATGTCTAACTTCTCCAAATTAACAAGATTTCCAAATTCTAGTGGAATTCC
TGCAGTTCATAGAATGATCAGGTACGATACTATATTAATCGATCATTGAAGAAAAATGCATAAACCATTGGGATCATACC
TGTGAAATGGTTATATCCAAGATACAATGTTTGCAAGTTACTCAATCTTCCAATTTCACTATGTATTGGTCCATCAAAAT
CATTATATGATAAAGACAATATTTGAAGTTGTGAACAATTTGACAAGCTTGTAGGCATATGACCATGAAACTTGTTCATT
GATAGATGAAGCCCTTTGAGTATTGAGAGACCATTGCATAATCCATTGGGAAGATTTCCTGATAAGCTATTGTTTGTAAA
TGAAATGACTTCGATTCTAGAATTATTGAAAATTGTGAATGGTATAGAACCCGTAAGTTGATTATTTTCTATAGACAACC
AATTCAGGTGGTGAAGATTGCCGATCCCTTTTGGGATATTTCCTTGAAGGAAATTAGAAGAGAGTCTTAAAGTTTCCAAC
ATTGAGGCATTCGAGAGTGACGGAGGAATAGAGCCTACTAGCTTGTTTCTTCTCAAGTCTAAAGTCCTCAGATTTTTAAG
ATTTCCAATCTCTTCTGGGATTTGACCCTCTAAGAAATTGGATGCCAAACCCAAAGTTTCTAGCTTAGAAATATTAGAAA
CTGTGGAGGGAATGATACCAGTGAAATTATTATATCCAAGATTTAGAACTTGAAGTCGGTGTAAGAACTCAAACCAAGAA
GGAACCTCCCCGTTGAAGTTATTGAAACTTAAACCAATAAACTTAAGTCGACACAAACGTGCCATTTCTTGAGGCAAGTT
TCCCTGGAAATTGTTGCCACTCAAGTCTAGAGAAACAAGAAACGTGAGGTTTCCAAAATCACGGGGGATCCTTCCTGAAA
GAGCCATGTAGGAAAGATTCAAGGACTTCACTCGCTGGTGACGAGAACCACAAGTGACTCCTACCCAATGACAAATAGAA
ATAGCGGGAGACCAACTTTCATTCAAGAAGTTAAAAGGGTCTGAAATAATTTGGGATTTTAAAGAAAAAAGAGCTAATTG
ATCAGTTGTAATGTTGGTTTGGGTCATGACTGAACTGGACATAACATAGTGAAGCAACAAGAATATTGTTAAGAGAAAAG
AAGTGAATGTTTTCATCATTAGTGCAAATATTAGTAGGAAAATGGTATGGCTAATAACATGTGGTTTTGAGACTTTAAAT
AGCAATAAAGTCTCACTTAAATATTTATATATGGAGAGAAAGAGAGACTTGGAAAGTAAACCAATTAGTCTTGCTTTATT
TTCTGAGTGCTTAATTAGTTGTAAATAGTCATACTTTCATATTCTCTAGAAATGTGTAGTCAAATGTAGTGTTCCATTTA
TTAACTTGAAGGAAAAGGATCATATTTGTTATTTTATTTTTGAAAAACAGTTATATATATTTGTCCTTTTAATCTAACTT
TAGACATATATTTATTTTTGGCCAAGTAAGTCCCTTGTATGGCACCTACATAAATATGCTTTTATTCAATGTATTCTTTC
TATTAATTTGTTGAGAAGAGCTTCACAGACATTTGTACCTATATTAAGTAAATTGTTGGGTTTTGTCACGCCCCGAGCCT
ACACCCTGGACGTGGCCGGCACTCGAAGACCATTGCTGGCCCCCAAGCGAACCCTTGGCCTGGCTTTCTTAACTCAGCGG
AAACCTAACTCAACAAAATAACTCCATGCAATGCAAGGACGTAAAACAACTTAACTGATAACATCTGGCCCGAAAAGGCA
ACTCGAGTCTCAAAATAGAATATTACATATATACATATACATAGATGAGAGACTCAAAACTAACTGACTGTCTGTCTATG
AAGCCTCTATAATACTGAGATGGATATTGGGACAGACCCTGCAACATCCTAATAAAACAAAACTAAGAGAGCAAAACAAC
CGAGTCCTCCGGAAAGCAAGGAGGCTCACCACTTATAAATTTGTCTAATTTTAATTTGATATAAAAAATATAAAAATAAA
TAAGACTTTTAATTTATGGATATGTAAAATATACAAAAATGTGTTTTAACTTTGTAGTCTTAATCATGCCCTCCCTCCCC
CCCCCCCCCCAAAAAAAAAAAAGAAAAGAACATTTTGTATTAAACTGAATAAAAATAAAAGTACAACAAATAATTTGGAA
ACGGAGAAGTACTTATTAAATCTAGTTTGAACTCTTCAAACAAGTTTTTGTTCAATTTTTTTTTCTTCAAAAGTTTGAGG
CTTTTCACAGCGTGAACACCAAGTTGTAGTTTGTGCAACATAAAATCATTGAACTTCTTGTCAAGTAGAAGTTGTTGCGA
AAGTATATTTGTGGCAATGAAAGTGAGTACATATTAATTATCTAGATAGTCTTCTCATTTGGAGTTGAGTTATTCCATCT
TCCTTGTTGCATCAATTTTTGTTGATCTGTATAATTTATCCACAAAAAATTATTGCAATTGCATAATTGAATAATTCTCA
CAATCTTTCTTGTTTTAAGTAGAAGAAGAATAGAAAACTTACAAAATTCGTAGATTAAAAATGTGAGAAAATCCCTCTAT
TTATAGACAACAAATTATAGTATGAAAATTTGTTTATCCTGCCTTATCAAATAAGCCACAACCTTCAGAAAAATAACAAC
CATTCAAAAATGTCATAACTCGTTGAAAAAGACACAACCCTTCGAGAAGTAACTACTCATCAATGTGAAAAGGTGTCAAC
TTTTAATATAATATAGAATAAATAAATATGATATGATATAAAATATAAAATATATACTATTGGGTGTTTTAAGTTGGGGT
ATTCTAGTAATTTAACATTCAAGTTAGAAAGTTCATGCTTTTAAAATAGTATAGAAGATATATATATATATATAAATCTT
AATGTCATGTTAGACCATGGGTTAGCTTGGGGTCACTTGTGGCTCTTAACATTATTTTATGACTAGCGGGTAGGCTTATA
TTGTGACAAACTTAGTGTCAGAGTATCAAATATAAAGTGACCTAGGGTGTCTAAAATCCTTGTTAAGTAGAGTCTTATTT
ATTAGTGTGAAGTGCACCACATTTATAAATGAGAGGCTATGAAACATTTTATTAGGAAATACTTCCTTTCTTTCATACTT
TCATGAGATAGAGTTAAACTCTATTTAACCTACATTGAATCCATGCTCTACGCATTTAAAGAATCATGCCTCCCAGAAGA
GCTTATGCAAAGAAAAACAGAGATGAAATTCAACAAGCAGACACTCCCAAACTATGTTCTTCTTCCTCTCACAAGCCCGT
TCTAGGCAGAGTATTTCATTCTTATAGGTAGTAGGGATTGAGGATGATGCTCCAGTTGGAAAACTCCCACATATCTCCAG
ATGGCGGCCAAGTCCTCATCCACGTGGCTTCTAGAGAGCTGGTGTTGGGTCTAGGAGGTGGGGGCATCATCACCATCATC
CTCCTTGTTTCCCAAACCTATTGAAGCCTGTTTTTCTCCCTCCTCACCATCTTTTGACTTTTCTTACCCTTGTTAGCGTC
TAGTTTCATTCGAAAAGGGTGGAAAAGTAGGATCCATGCGCATCTCCACATCGGCATCCATCAATGGCACCAAGGGCGGA
GCTATGACTTGGCGAGAGTGGTCAGATGAACAACCTTCATCGGAGAATTTTTTTGAGTATATATACTAAATATCAATAGT
TTTGGATATATACTAAATGTTGAACACTTTTGACACAATAAAGGTAGACAGTCCGGCGGTTAAGGCCATGCTAAACCACC
TTAGTATTCTAGGTTCGCGCCAAACTATAGGCATTTTGTTTAATTTTTTTTGTTACTCCATTTTTTTGCTTAAAAAAGGC
AAAACTCGAGCTTTTGTGGCCTGGGTTCGAGCCAAGGCTTGAGCGTTTCATTTATTTTATTTTTATTCTGTTTTTCTCTT
AGGGTCTGTTTGGAAAGCCACCTGGTAATTGGAATTGGTGTAATTACTAGGGTAATAATTATCAGCCTAGTAATTACACT
GTCTAGTAATTACACTGACCTGTTTGGTTGCCACAATGTAATTACACTGTAATTACACATGTTCTGTTTGGATGCACAAT
TGCAATCATAAAATTATATAAATTTTAAAAATAAAAATTAACTATTTAAAATTTATACTAGACAAATAAGAAACTTTATA
AATGACATTAAATTAAATATTTAAGACATATATTCTTTTCTGAAAATATATTAATTAATAAACATATTTTCTTTAACTAA
TATTATGAAAAATAATTGATTTATATTTTTTCAAATTAATATATTTCAATTGAATTGATCGTAAAAACCAAAAGTATGAA
GTTTCTACGAACATCGTGAAATGCATGTTTGATAAAAAGATTAATATATAAATAAAATGTCATAAATTATTAAATGTTTG
AAAAAAATATGATCTATCAAGTCTAATTAAAAAAATGATGTGCAATGTGTTACGACCAAAAATGGACGTGATGACACTCG
TATTATCCCACCAAGACAAGTCAGCCTAAAACTCAACTATTACAATAAAATGCGGAAATTTTATAATCAACTCAAAAATA
TCCCCAAAATCTGGTTGTCACGTGCACAAGCGTTTAAAGTATTACAATTGATTCAAAAGAAAAACACAAGTCTCAAATGA
CCTTGTTTCTAGAATAGAACAAGATCATAAATAGGAGTAAGAAGGTCTGCTGAGATGACAAATAGCTACCTCAAAAATCC
CCAAGAAGCCTTGGAAAGGAAGAGGATGGAAAGTATCACAAAAATCTAGGCTCATAACCTACAAAAATTGTAGAAGCAAG
GGGTGAGTACCAAACCACACGGTACTCAGCAAGTAAACCTCTAAACACAAGCTAAGGGGATAGAATATGAGTACTCCTTA
CACCCCAACCGAACCTCCATAACTACAACCTGCATAAAACCAGCCCAACCTAACAGTTCACAATTGTCACGCCCCGAGCC
TACACCCTGGGCGGGACCGGCACTCGAAGACCATTACTGGCCCCAAGCGAACCCTTGGACTGACTTTCTTAACTCAGCGG
AAACTTAACTCAACAGCATAACTCAATGCAAAGAAAGGTTATAAACAACCGACTGATAAAAATATGGCCAAAAAGGCAAC
TCGAGTCTCAAAATAGAATATTTACATATATACATAGATGAGAGACTCAATACTAACTGACTAACTGTCTATGAAGCCTC
TAAAATACTGAGATGGATGTTGGGACAGACCCCGCAACATCCTAACAAAACAAAAATAAAAGAACAGAACAACCGAGTCC
TCCGGAAAGCAAGGAGGCTCACCACTGACTCTGGAGTGCTCAACTGGATTAACGGCGTGCTGGATGCTGATCCTGGGTAC
CTGTGTCTGCATCATAAAACGATGCAGGCCAACTGGCATTAGTACATGGAATGTACGAGTATGCGAGCTGGAAAGCTAAA
CAACAACTTAAGCTTGAAAGGGATACAAAAGAGAACTTACCTTGGCTCTGTACAACTCAAGAATAACTGAACTTAATATA
AAGCAATGAGACACATGCAATATATATAAAGCTTTGTAAAACTATTTAAAACATGACGTAAAAATCATATTTATAATATC
ATGAAAATACCATGCTTTCTCTCAAAGTCTACTTGTGCAATGCATGAATGAAGTCCCATACCCCCATCCATACTAAACAG
AACTTATTGAGGAACCAAGCTCTTTCTACTGCTGTGGGAGTTCTCTAACCGATAACCACCACTACATGCTTAAGTGGTGA
TACAGCGATCGACCTCACGCTGCTAGAGCATCTTATACCCAGCCAAAGGTATAAGACCTGAACTGCCTAATGGATCCACT
AGTCTAAACTGAAAAGGATTCATCTAAAAAGTATGATCCTTTTCTACCCATGGTGGCTAACATGGTTCTATGGGGGCTGT
GAGTTCTTTGAACGCTCCCTCAATTCGGTGCTCAAGACTACTCCCAAAAATACTTTAGCTCATAAGTGTTTTAAACACAT
CCTTCTTTAGTTGAGATAATTACTCAAAACTTAGCCCAAAGGCTCTTGAAAAACTCTTTCTAAAAATAACATCTCAAAAC
CATATTTTTAATATGATCATTGATGACTCGGGATATTCATACTGCTTAAACATTGATGGTATATCTAGAGACCATACTGT
TTAAACATTGATGACATACTCGATTTGTCATACTAATCATGTTTTAGAAACTCTTTTGCAAAACTCATCGTTTCTTTTTT
AAAAGAGATGGTGCTCAAACTTCTCAAAACTCTTTTGGAAATCTCGGTTTCCTCTCAACTTAAATGTGATAACACTTATA
AACTTCTTTGGGAAATACTTAGTTCCCTAATTACATTTGAGAAATGAACTCAATTCTTGACTCTTTACTTAACTCGAAAC
TCGATAATCTTTACTCGACTTGAAACTATATGCTCTTTACTCTTTACTAAACTTGAAACTTGAGACTCTTTACTCAGCTT
GAAACTCTATACTCTTTACTTGACTTGAAACTCTATACTTAACTTGGAGCTTGAGCCTTAGAATGAAGTTAAAACGTTCA
ATGAAGACTCTTGAAAACTTCGAAGACTTGCTTGGACTTACTTAACTTCTAAGCTCGACTTCACTCGACTTGGAATCTAA
CTTCACTTGAATTGGAAACTAAATTCACTTGAATTGGAATCTAACTTCACTTGAATTGGAATCTAACTTCACTTGAATTG
GAAACTAACTTCACTTGAATTGGAAACTAACTTCCCTTGAATTGGTAACTAACTTCACTTGAATTGGAATCTAACTTCAC
TTGACTTGGAAACTAACTCTCCTTGAATTGGATTATGAATTCAAGGGTAATGATTTGTGTTTGGAAGGACTCCATGATGA
TTAGGAATAATTTAGGACAGCTAGACTTAAGAAAAATATCGAAATTTAATTCTGAAAACAGAACAAATTCTGTTCACAGA
GGGAACAAATCTGTGACGCAGACTTGCTTCAGGCAAGCTACCCAACTTTTCTCCTTTATGTTGCCAACTCTAAACCCTCT
CAACCTCAAAGGTTCTTTTCCCAAACACTTGGGGTCATAAACCCCTCAACATACAGTAGATTCCACTAAAAAACGCAACC
AGATCGTGTCCCAAATCAGCAAGAACTTCAACAACACAACCAACAACTTCAACAACCAAAGTAAATCTTTTCTTGGAATT
AAAAACGAGTTGGTGTGTGGGGGTATGAACCAACCAACACTAAGGATCATAAAATCCCTCAATATACAATAGATTTCAGC
TCAAGAACACAACCAAATCATGTCCCACAACCAACAATAACTTCCACAACACAACTAACAACATCAACAACAACTAACAA
CTTCAACAACTTCAACAACAAATCCAATCTTTTCTCAAATCATAAAATGAGCTTGGTGTGTGGGGGAAAGGATCAACCCA
CACTAAATAACTCACATACCTTGATAGGGATCACCCCCGACGAAAATCCACGACGATCTTGCTTGATCTCTCCTTTCTCC
TCTTCTTCTCTTCTTCACTCTCAAGAACCCTAACTCTTTCTCTCTTAAAATGGGGCAAAAATGATCCACAAAACAGCCTA
ACACAACAATATAACCAAAAGAATTGGTTAGTGAAAAGACCAAAATGCCCTTAAAATTTTCCGGACGGATTCCCTGCCAA
CTGCCCAACTTTCAAAGGCCATAACTCACTCCTACGACCTCGGAATTGAGCAAACTCGGTGGCGTTGGAAAGATCATTCC
ACAAGCTTCACAACCATAACTTGAAATCCTCCTAACTCATCCTGAGATAGGAGTTACCACTGCTCAAAGTTGGTCAAAAA
TTCACTGATTTCCATACTTAGCCAAATTTCCAATTCTAAGCCTTTTCAATTATTTCAAAATGCCGGATGTTACAACAATT
TACAAGCATATATCTCAACAACAACATTGTAACAATCACATATTCTTAACAACAAGCTCAATATTGATCAATCACAACCT
CCATAACTACAACCTGCATAAAACCAGCCCAACCTAACAGTTCATAATTCACATAGTAGACAGCTCGACAACAACACTCT
AAAAATTGCATATC
ATGTCAAGTGTAACATCTAATTACCATGTATTTGGTCTAGTTAAATTATCATTATCGATTTAATTTGAAATTATTAGTAA
AAATATTTTTAATTAAAAGAATTAGTGAAGGACATTTTTCGTATTTCAATTTTGAACTTAAAAACCTTCCCACATTTTTA
TATATCTTTCACACCTTCTCAATTTATGACATCCATAAGAAATTAAACCTAAATTGATCATATGTTGGTTATTAATTGAC
CAAATTATCATGTTACATTGTAATGTCTCTTTTGATATATTTTTCTTCATTGTCTTATTTATTGTCATCCAAGATTTATT
TTGTTAGATTTTTCATGACACGTGATAATTTCTATATTAACAGGTGAATACTGGAAACAAATGCGTAAAATTTGTGTCAT
GGAAGTACTGAGTGCAAAGAGTGTCCGATCATTTAGCTCGATCAGGTGTGATGAAGTTGTTCGTCTCATTGACTCTATCC
AATCATCTTCTTCTTCTGGTGAGCTAGTTAATTTTACAGAAAGAGTCATTTGGTTCACAAGCTCCATGACATGTAGATCA
GCATTTGGGCAAGTACCAAAGGAGCAAGACATGTTTATAAAGTTAATTAGAGAAGTAATAAGGTTAGCAGAAGGCTTTGA
TGTGGCTGACATCTTCCCTTCATACAAGTTTCTTCATGTTTTTGGTAGAGCCAAGCGAAAACTACTAAATTTTGAGTATC
TTCCCTTTGGTAGTGGGAGAAGGATTTGTCCCGGCATATCATTTGGTTTAGCGAATGTTTATTTGCCGTTGGCTCAATTG
CTTTGTCACTTTGATTGGAAGCTCCCTACTGGAATGGAGCCAAAAGACTTGGATTTGACTGAATTGGCTGGAATGTCTGC
AGCTAGAAAGGACGATCTTTACTTGATTGCCACTCCTTATCAATCTTAATGGCATTTATAACTTTTTATATTTCTTTTTT
TCACTTTGATTGCGAGTGTTTTAGGTTTTATATCAAATAAGAATGTATCCATGACAATTAGCCCGGTTTTGGTCAGTTTA
ATCTTGTTCGTGCTTAATTTCTATTTAATCATATTTTAATAAGCCGAATCATTGAAACAATAAGTTGTTGTCAATTAAAA
TGTCAGAAACACCAGGAACACGGAAACTTAGGTTGTGCAACATAGTTTCACAACGTAGTCTAGCATAGTATTTATAATAA
ACATCTTGTAGAAATATCTAGATATTCTAGAGTAGAAAATAAAATTATTAGAATTTTCTTGCAGATATTCTACGCATAAT
ATTTGTAGAAAATAATAGAATAATTTAGTTCTTGTAGTATCTAGAAATATTCATAAATATATTAGTAATAATAGGAGATG
ATCTTGTACATTTGTATCAACCAAAAACAAAACCCAAAAAAAAAAAAAAAAGACAATTCAAAGCAATTGAAGAAGTCTTC
CAAAATCTTCCTTCTCTGCTCTAACTTCCTCCTCTTTTGATCTTAGTTAATAATCTTAGACTAAGATCAAGAGTTTTCGG
ATTATAATTTCTTGTCTAAAACGAGAACAAAAAGGACCAAGAGTAGTTTGATTTAAATAAATATGCCTGCCTCTAAAACA
ATGTTTTTTCAATAGAATATAATTGTATTCTAATTAAAATTTTCTCCCAATATAGTTTTTCTACCTAACCCAATAAATTC
ATCCCATATAGTTATTCTTATTGGTGCATTATCGGATCCAGATAACAACAACTTCATCAACCATGGAAGCCTCTCGGATT
ATTAAATCATTATTATTTCATTGGTCAATCTATTGAAGCTTAATGTAATTGTAGTATACAATTCATAATTATTAGGAAAA
GGATTAGTGGGATCAGATAGAAAAATTATATTAACAGAAATTTTAATTGGGATATGTGAGTCATTTGAATAACAATAAGG
GTAAATTTGAGCCACTATCATAACGAGGGACATATCAGTTCTAAATGACAAAGTTGAGGGTATATCATACCCTTTTCTCT
GTATTAAAAAAGTATGACGATGAGTAAAAATAGTTTTTTTTTATGAGAGTACAAGGATAAATATGACCATTTTCTGTAAT
TTAAATGATTTTATAAAAAAAATAATTAATTTTTCCATCCCGTCCCATCACATTCAGAAGTGGTTGCAAATAAGAATGAG
TCAAGGGCCTTAGTGTCAAATACAATTGATTTGGGCGAGGATTCTCTTGATGAAGATGAGGAAGACAATATGATTGACAT
ATGCTTTGATAGAGTGACTAAGGAAGGGGATATATCACCTAGACAACAAAGAAGTGGAAGCAACAAAAGCAAAAAAACAA
GACACATGGAAGGCAACATAGTTGGGGCGGTAAAATGATTGAGGAGTTTGTTCCAAGGCATCTACTGATGCGACAGACAA
ATCAGAACCATTTGACAGTATCAATAGGTTCAACAAGATCCATTAAATCCATAAAGAAGGAATGAATTATCAAGTATTGT
TGGATAGGTTTGAAGAAGAAGACAAGAAAAAAATACTTCAAGTTACTTTTGATGGGTAATCAATCTTTTTTAATTCATGC
TTTCGTAATATAAAGTTTGAGGCTGATAACTCAACCTTCTTCTTGATTGACATATTTTTGCATTATTTAAGCATCCTCAT
TTGTAATATCTGTTAACTTAAAATATTATGAATAATGACAAGCTAACTCATAATCTACTCGCAGAAAATCAAAAAGGAAG
GAAATCGAACAGCCTACAAATCTAGAAGGCATGGAGATCCAATAAGAAAAGGATTCAAGTAGAACAATACAAATATGGAA
TGAGATAATACAAACATGGAATGAGATATGTTCTGATCCTTCCAACTCTACAAAAAAGGAAGGGCATAATCAAAGGAATT
AAGAATCATTAACAAGACAACTTAAAGCTGACAACAGATCAATCAAGCAAATTGTGACTGATAGGATCAGATTGAGAAAA
TCATCAATCAAGCCAAAAGTCAAGATAAATTGCTGGCAGGTCAAGAAATCATTAAGCAAGCCAAGAATAGAACCAAGCTG
TCAAGAGAAGAAAGGAAAGCAGATCAAAGCCAAAAGTCAAGATGAATTCNNNNNNNNNNNNNNNNNNNNNNNNNNNNNNN
NNNNNNNNNNNNNNNNNNNNNNNNNNNNNNNNNNNNNNNNNNNNNNNNNNNNNNNNNNNNNNNNNNNNNNNNNNNNNNNN
NNNNNNNNNNNNNNNNNNNNNNNNNNNNNNNNNNNNNNNNNNNNNNNNNNNNNNNNNNNNNNNNNNNNNNNNNNNNNNNN
NNNNNNNNNNNNNNNNNNNNNNNNNNNNNNNNNNNNNNNNNNNNNNNNNNNNNNNNNNNNNNNNNNNNNNNNNNNNNNNN
NNNNNNNNNNNNNNNNNNNNNNNNNNNNNNNNNNNNNNNNNNNNNNNNNNNNNNNNNNNNNNNNNNNNNNNNNNNNNNNN
NNNNNNNNNNNNNNNNNNNNNNNNNNNNNNNNNNNNNNNNNNNNNNNNNNNNNNNNNNNNNNNNNNNNNNNNNNNNNNNN
NNNNNNNNNNNNNNNNNNNNNNNNNNNNNNNNNNNNNNNNNNNNNNNNNNNNNNNNNNNNNNNNNNNNNNNNNNNNNNNN
NNNNNNNNNNNNNNNNNNNNNNNNNNNNNNNNNNNNNNNNNNNNNNNNNNNNNNNNNNNCCCCCCCTCTTGACTTTCAAT
TGGTATCAGAGCAGGTCTCACCTTTTAAATGTTTAACCACATGTGAGCAAAGATCCAATGGCACACTATCAGATTCCTGG
TGCTCTACTTCAAGATGGACATTCTTCCCACCGACCACCATATTTCAACGGACAACATTACTCTCACTGGAAAGACAAAT
TCAGAATCTGTCTCTTCAAATTATCACCAAGCATGGATAGTGATCAAAAAGGGCCCAAAGCCTATTCCTGGGCTGACTGA
CAATGATGGCATTGAAAAACCATTTGATCCTGAATCATTTGACATCACTAAGGAACAATAAGAGGTAATTCAAACTAATG
CTAGAGCTATAAGTTTGTTGTATTGTGAAGTGAGCGGAGCTGAATATGACAAGATATCAACATGTGAAACTACAAAATAA
ATGTATGACAAACTAGAAGTGACTTATGAAGGAACCACCAAGGTGAAGGAGGCTCAGATCAGTTCACTAGTAAATGAATA
TGAATTGTTCAAAATGGCCGAAGATGAAAATGTAGAAACTATGTTCTCAAGATTCAGTAAAATTGTCTGCGAACTCAAAT
CACTTGGAATGGTGTATTCAAATGGACTTCAAGTTAGAAAACTTGTTAGAAGTCTTCCCAAATCTTGGGAAACTAATGCT
GCCATTCTTGAAGATGGAGATCTGCAGAAAATGACATACGATGAACTTCGAGGCAACTTGATGGCCTATGAACAAAATCA
TATCAACATGTATAATAAAGATGATAAAAAGAAAACTATGGCATTTACGGCAGAGACATCTGAAATTGGAGAAGAAGTCG
ATGAAAATCAAGACAAAGGAATGGCTCTTATAAATTGAGGAGTGAGACAAATGCTTAGACAAAGAGGACAGAGACCTCAA
CATGACTTTAAGAACAATGATTTCAAAAGAAATGATCATCGCTGCTACTACTATGGAAAACCAGGACACATAAAAAAAAC
TGCCCAGAACAGAGAAGAAGAAACAATCGAAGAAATAAGGACCCTAAGAGTCTCGGAGCATGGGATCAAGGAGAAACAAC
CAACGATGATCATGATGAAAAGGCCAATCTATGTGAGGAGCAATCTAAGAAAACCTACAAAAAGGGAATGTGGTACTTGA
TAGTGGATGCTCCAGGCATATGTGCGGAAAGAAAGAAAACTTTAAAACCATCAAAAAGATCGATGGAGGATTTGGGGACA
ATAAGGAGAAGTAATAGGAGTTGGAACTATTACTCTAAGCTCATCATGTGATTTGGTTGGAGTATATCTCGTTGAAGTAC
TCAAGCACAACCTTCTTAGCACCAGTCAACTATGTGATGCTGGATTTCAAGTTACCTTCAACACAACAAGCTGCATTATC
AATCATTTTGAGAAAAAGCTCACTATCATTGGAGATCGAGTAAATAATATATATATTTTAAATAATGTTGTTTTTCCTAC
TCTTACTTGTCTTACTGCAGTCACAAGTGATCCTTGGCTATGGCATCGAAAACTTGGACACGCAAGTATGCACGCTCTTA
AGAAACTATCCAGACTTGAACTAGTTATCGGCTTACCAAAACTAAAATTCGATAAAGATCATATTTGTGACGCATGCCAA
TTGGGTAAGCAGACTCGTTCATCATTTAAAGTAAAAGACATTGTAAGTACATCTAAACCTCTTCAGCTTCTTCATATGGA
TTTGTTTGGTCCTACTCGAACAGCAAGTATTGGAGGTAAAAGATATGCTTTTGTAATTGTTGATGAGTTCTCAAGGTTTA
CATGGGTAATTTTTCTCTCTGACAAAAATGAAGCTTTTGCTAATTTTGAAGTATTTTGTAGAAAAGTTCAAAGAGGAGCA
GGTTATTTTATTACAACTATTCACAGTGATCATGGTGGTGAATTTGAGAATAAGGCATTTGAAGAGTTCTGTGCTCAAAA
TGGGTTCACTCAAAACTTCTCTTCACCTAGATCACCTCAGCAAAACAGAGTAGTGGAAAGGAAAAATCGTTCTTTACAAG
ATATAGCAAGAACTATGCTACTCGATCGAAATCTCCCTGACCATTTTTGGGCAGAAGCTGTAAGCACTGCTTGTCACATT
CTTAACAGGTGTCTTATCAGACCTATACTAAAGAAGACTCCATATGAACTATGGAGAGGTAAGAAACCAAACATCAGCTA
CTTCCATCTGTTTGGATGCAAATGCTTGATCCACAATAACGGTAAGAACAATCTTGGTAAGTTCGATCCTAGAAGTGACA
AAGGTATTTTTCTAGGTTATGCTCCCATTAGCAGTGCCTTTCGTGTTTTTAATAAAAGAACTTTAAGTGTTGAAGAATCT
GTCCATGTGGTATTTGATGACACTAATCCAAGAATGCAAGAAAGTGAAGCAGGTGAGGATGAAATTGAATCATCCAAATC
AGCAGAAGTCATTTCTAAAATGTCCACTGAAAATATCACTGNNNNNNNNNNNNNNNNNNNNNNNNNNNNNNNNNNNNNNN
NNNNNNNNNNNNNNNNNNNNNNNNNNNNNNNNNNNNNNNNNNNNNNNNNNNNNNNNNNNNNNNNNNNNNNNNNNNNNNNN
NNNNNNNNNNNNNNNNNNNNNNNNNNNNNNNNNNNNNNNNNNNNNNNNNNNNNNNNNNNNNNNNNNNNNNNNNNNNNNNN
NNNNNNNNNNNNNNNNNNNNNNNNNNNNNNNNNNNNNNNNNNNNNNNNNNNNNNNNNNNNNNNNNNNNNNNNNNNNNNNN
NNNNNNNNNNNNNNNNNNNNNNNNNNNNNNNNNNNNNNNNNNNNNNNNNNNNNNNNNNNNNNNNNNNNNNNNNNNNNNNN
NNNNNNNNNNNNNNNNNNNNNNNNNNNNNNNNNNNNNNNNNNNNNNNNNNNNNNNNNNNNNNNNNNNNNNNNNNNNNNNN
NNNNNNNNNNNNNNNNNNNNNNNNNNNNNNNNNNNNNNNNNNNNNNNNNNNNNNNNNNNNNNNNNNNNNNNNNNNNNNNN
NNNNNNNNNNNNNNNNNNNNNNNNNNNNNNNNNNNNNNNNNNNNNNNNNNNNNNNNNNNNNNNNNNNNNNNNNNNNNNNN
NNNNNNNNNNNNNNNNNNNNNNNNNNNNNNNNNNNNNNNNNNNNNNNNNNNNNNNNNNNNNNNNNNNNNNNNNNNNNNNN
NNNNNNNNNNNNNNNNNNNNNNNNNNNNNNNNNNNNNNNNNNNNNNNNNNNNNNNNNNNNNNNNNNNNNNNNNNNNNNNN
NNNNNNNNNNNNNNNNNNNNNNNNNNNNNNNNNNNNNNNNNNNNNNNNNNNNNNNNNNNNNNNNNNNNNNNNNNNNNNNN
NNNNNNNNNNNNNNNNNNNNNNNNNNNNNNNNNNNNNNNNNNNNNNNNNNNNNNNNNNNNNNNNNNNNNNNNNNNNNNNN
NNNNNNNNNNNNNNNNNNNNNNNNNNNNNNNNNNNNNNNNNNNNNNNNNNNNNNNNNNNNNNNNNNNNNNNNNNNNNNNN
NNNNNNNNNNNNNNNNNNNNNNNNNNNNNNNNNNNNNNNNNNNNNNNNNNNNNNNNNNNNNNNNNNNNNNNNNNNNNNNN
NNNNNNNNNNNNNNNNNNNNNNNNNNNNNNNNNNNNNNNNNNNNNNNNNNNNNNNNNNNNNNNNNNNNNNNNNNNNNNNN
NNNNNNNNNNNNNNNNNNNNNNNNNNNNNNNNNNNNNNNNNNNNNNNNNNNNNNNNNNNNNNNNNNNNNNNNNNNNNNNN
NNNNNNNNNNNNNNNNNNNNNNNNNNNNNNNNNNNNNNNNNNNNNNNNNNNNNNNNNNNNNNNNNNNNNNNNNNNNNNNN
NNNNNNNNNNNNNNNNNNNNNNNNNNNNNNNNNNNNNNNNNNNNNNNNNNNNNNNNNNNNNNNNNNNNNNNNNNNNNNNN
NNNNNNNNNNNNNNATTTTTTTTTGATTTGATTGGATATTCAGATCCTGACTTTGCAAGTGATAAAAATGACAGAAAAAG
CACCAGTGGAACATGCCAGTTTTTGGGAAAATCTCTTATTTCCTGGCATAGTAAGAAACAGACCTCTGTTGCCCTTTCAA
CTACTGAATCTGAATATCTGGCTGTTGGAAGTTGTGGCACTCAACTACTTTGGATGATGCATCAACTCCTGGACTATGAT
CTATCCTTCGAGGGAGTACCCATTTTTTGTGATAATACTAGTGCTATTAGTTTATCTAAATATACTGTGCATCATTCCAG
GGCTAAACATATAGACATCAAGCATCATTTTATTCGTGATCATGTCGAAAATGGTGATTTTGTGCTTGAATTTGTTGATT
CTGAAAATCAGTTAGCCGATATATTTACAAAACCTTTGCTTCAGGAAAGATTTTGTTTCCTTCAAGAATGTCTTGGTATT
TTTGTACTTTAACAAGCATGAGGAGCATGTTGACCTCTCTGAAATACTTTCTTGGTGATTGTTAAGCCTGTTTTTTAAGA
CAACCAATTTGTGGAGTTATATCTTCATTTCTTTTGGACTATAATTTCGGGGTTTCTCGCCCCATACTATCTACTTGTAT
ATTTGCTTTTGCCTATCATGTTTGTTGTTTTTGTTTGTTTTCTTTTTTTATTATGTCAAAGGGGGAGAAAATCTAGACAC
GACATATAGAAAGGGGGAGCACAATGATGTCGGTCAAAGATACATCTAACAGGGAAGTTAAATTAAACCTGTATTAGTTA
TAGCTGTCATTATCAAAATGGGGGAGATTGTTAACTTATGATATTCTGAATAATGACAAGCTAACTCATAATCTACTCAC
AGGAAATCAAAAGGGAAGGAAATTGAACAGCCTGCAAATCAAGAAGGCATGGAGATCCAATAAGAAAAGGATTCAAGTAG
AACAATACAAATATGGAATGATATAATACAAACATGGAATGAGATATGTTCTGATCCTTCCAATACTACAGAAAAGGAAG
GCATAATCAAAGGAATTAAGAATCATTAACAAGATAACTTAAAGCTGACAACAGATCAATCAAGCAAATTGTGACTGATA
GGATTAGATCGAGAAAATCATCAATCAAGCCAAAAGTCAAGATAAATTGCTAGCAGGTCAGGAAATCATTAAGCAAGCCA
AGAATAGAACCAAGCTGTCAAGAGAAGAAAGGAAAGCAGATCAAAGCCAAAAGTCAAGATGAATTCTCCAGCCAAGCACA
TAATCGAGTTATATCTATCAAGAAGGGAAGAATGCGATTTACCATGCACATATCTAATATGGACATGAATCAGCAAATCG
CCTCAATCAAGGGATTCCTCAAATCCTTGATTAAATTATAACTCCCTTGGGTTGTCCTTACAAGAGCACAAGTCTGTTCA
TATAAATAACCTATCAGACTTAGGAGTGAAGTACGCACTTCACTTGAACTTATATTGTAATCTTCTTTTATCTCTCATAA
AACTTGTACACCCTTAAGTGAACAATTGAAAAGAAAAGAGAAAGAAAGATTTGAGTATAGGTTATACAGGTAGAGATTGT
GTCAAAGAAGAAGATTTGATTTGCATATCAGACAAGGCTCTTAATCGTAAGATTCTGTAACACCCAAGTTCTCAACAAGC
TTTTAAGAAAACCCTTGTAAACCAAGGGGACTGGACTAGGCACCACATCGATGATCTGAACCAGTATAAAAACACTCTGT
GTTATTTACTTACTGCAAGTTATTATTACTGTTTATCTGTTTTACTAATATGTAGGTGAATCGACTGACCAGAGTAGGAA
GTCGATAAAATACTTAATTCTCTCTAGCTCTTATTTTCTTCATACTTGTTATAAGGTAGTAGAAGTTAGTACTTCATTAG
GATTGGTAAGGTAAGGCTTAGCTCCCCTTGCTTGTACTTATCCCTATTGATATCTATTTATTTTTAGTAAAAGACTGCTA
GACATTGTCTAGTGGTAAATTTAATTTTTTTTAAAAAGTGGGACCGCAGTCGGGATGCGAACTTGGTATTATGTCCCGGT
AGAGTTTCGGTTTCAGCCAAAACCAGGCTCCGCCATAACTGTGCCGGCCTGGTCCCCCCATCCCAGCTCACCAGTCCCCG
GCACGTCCCACTTGAATAACCCAAGTGTATTCGCCAAATCTCAAGCAGAAGTGCGAGAAGCCTTTAAAGACAAAGAAACG
TTCGATGAAAATGATGTATAGGAGCTGAAATACTTAAAGTTAGTCATTAAAGAAACTCTAAAAAGTTAGTCATTAAAGAA
ACTCTAAGACTCCATCCACCAGTTTCACTTTTAGTCCCAAGAGAATGTAGGGAAGAGACGGATATAAACGGCTACACTAT
TCCTGTGAAGACCAAAGTCATGGTTAATGTTTGGGCATTGGGAAGAGATCTGGAATATTGGGATGACGCAGTAAGCTTTA
AGCCAGAGAGATTTGAGCAGTGCTCTGTCGACTTTAGCTTTAAGCCAGAGAGATTTGAGCAGTGCTCTGTCGACTTTATT
GGTAACAATTTTGAGTATCTTCCCTTTGGCGGTGGGCGAAGGATTTCTCCCGGGATATCATTTGGCTTAGCTAATGTTTA
TTTGTTATTGGCACAATTGTTATATTACTTCGATTGGAAACTCCCTAATGGAATGGAGCCAAAAGACTTGAACTTGACTG
AATTGGTTGGAGTAACTGCTGCCAGAAAAGATGACCTTATTTTGGTTGCCACTCCTTATCAACCACCTAGACAATGATTT
TCAACATTTTATAGAATAATTTACTACTGAGCCCAATTATTATCCTATCTTTCTTCTGGTGTTTCCAGCTTTATCTACTT
CTAATACATGTATTTATTTTTATTATTATCATAAGCCATTTCATGTTTAGTGTTATTAGTGGAATATCACATTCCATTTT
TCTCTTCAATATTCAAGATTTTAGAGGAAGATTTTAAAGAAAGAGGTAAATGTCAGAGTCAAGACATGTTGTGAACCAAG
CTGACTCTGTAAGGGCCTATGGGCTATTAGAGGCTTTTATTTGGGATCCAGGCCCAATAACCATTTGTTAAAAAATGACT
AGGAGTTAGAAGAACGGTTATGCAAATTATGTAGAAGCTTTGGCTTTCCGTTATCTCTCATCTCCTTTCTCTTTTCTAGT
ATCTCATCCCCTTCTAGTTACCTTCTTCTATGTTAATCTATTCGTAATTAGTGTGTTATTACTTTGTTGTGTGAATTATA
CGTTGTAACTTGTATTTAGTGATAACAATATATATCAGTGTTTGTATTGGAAATCGGGTTTGTTTCATTGGTGCTTTCAT
CTAGAGGTCTTCAATGGAGGACCAAATAGTCCGAACAATTAAAGATTCAATTAAGGTCATGAAGGATACTTGGTCGAAGG
ATCTCGCGGAAATTTGTTCAATGTTACACGAGTTGGTTGGAAACCTTCCAACGAGTAAACCTAGTACACTAGAATTTCAA
CGATTCTATGGCGAGAATTCAGAGTTTTGGATTTCCTAGGCTGAACAGTACTTTGACTTCTATGAAATTGCAGAAAACCA
CAAGTTATCTCTTGCCTCGTCTTATCTTGAAGGAGCAGCATTGACGTGGTACCAATGGCTTTTCCAGAACAAACAATTGG
TAGATTGGGAACACTTCGCTGCGAAAATGTTAATTCGCTTCCACAAATGACATCTCAAATCGCAGGTTGGTCGTTTGGCC
AATCTATGGCAGGTGCCCACTGTGACAAAGTACCCAAGTCCTTTTGAGGCTATTTCGCCAGGTTTCAGTGAGCCAGATAT
ACTTTCATCATGTCTTGCATATGTGCATCCACAAAGGAGCGATATATCCAATTCGTTGTTGCCCTATAACTTTGATGAGA
AATCTGAATATCTGACCAAAACTGATGCGCACAAGATGTTCGACAAAATGTTAAATAACTGCCCCAATGTATTCACCTTG
GCGCCATTNNNNNNNNNNNNNNNNNNNNNNNNNNNNNNNNNNNNNNNNNNNNNNNNNNNNNNNNNNNNNNNNNNNNNNNN
NNNNNNNNNNNNNNNNNNNNNNNNNNNNNNNNNNNNNNNNNNNNNNNNNNNNNNNNNNNNNNNNNNNNNNNNNNNNNNNN
NNNNNNNNNNNNNNNNNNNNNNNNNNNNNNNNNNNNNNNNNNNNNNNNNNNNNNNNNNNNNNNNNNNNNNNNNNNNNNNN
NNNNNNNNNNNNNNNNNNNNNNNNNNNNNNNNNNNNNNNNNNNNNNNNNNNNNNNNNNNNNNNNNNNNNNNNNNNNNNNN
NNNNNNNNNNNNNNNNNNNNNNNNNNNNNNNNNNNNNNNNNNNNNNNNNNNNNNNNNNNNNNNNNNNNNNNNNNNNNNNN
NNNNNNNNNNNNNNNNNNNNNNNNNNNNNNNNNNNNNNNNNNNNNNNNNNNNNNNNNNNNNNNNNNNNNNNNNNNNNNNN
NNNNNNNNNNNNNNNNNNNNNNNNNNNNNNNNNNNNNNNNNNNNNNNNNNNNNNNNNNNNNNNNNNNNNNNNNNNNNNNN
NNNNNNNNNNNNNNNNNNNNNNNNNNNNNNNNNNNNNNNNNNNNNNNNNNNNNNNNNNNNNNNNNNNNNNNNNNNNNNNN
NNNNNNNNNNNNNNNNNNNNNNNNNNNNNNNNNNNNNNNNNNNNNNNNNNNNNNNNNNNNNNNNNNNNNNNNNNNNNNNN
NNNNNNNNNNNNNNNNNNNNNNNNNNNNNNNNNNNNNNNNNNNNNNNNNNNNNNNNNNNNNNNNNNNNNNNNNNNNNNNN
NNNNNNNNNNNNNNNNNNNNNNNNNNNNNNNNNNNNNNNNNNNNNNNNNNNNNNNNNNNNNNNNNNNNNNNNNNNNNNNN
NNNNNNNNNNNNNNNNNNNNNNNNNNNNNNNNNNNNNNNNNNNNNNNNNNNNNNNNNNNNNNNNNNNNNNNNNNNNNNNN
NNNNNNNNNNNNNNNNNNNNNNNNNNNNNNNNNNNNNNNNNNNNNNNNNNNNNNNNNNNNNNNNNNNNNNNNNNNNNNNN
NNNNNNNNNNNNNNNNNNNNNNNNNNNNNNNNNNNNNNNNNNNNNNNNNNNNNNNNNNNNNNNNNNNNNNNNNNNNNNNN
NNNNNNNNNNNNNNNNNNNNNNNNNNNNNNNNNNNNNNNNNNNNNNNNNNNNNNNNNNNNNNNNNNNNNNNNNNNNNNNN
NNNNNNNNNNNNNNNNNNNNNNNNNNNNNNNNNNNNNNNNNNNNNNNNNNNNNNNNNNNNNNNNNNNNNNNNNNNNNNNN
NNNNNNNNNNNNNNNNNNNNNNNNNNNNNNNNNNNNNNNNNNNNNNNNNNNNNNNNNNNNNNNNNNNNNNNNNNNNNNNN
NNNNNNNNNNNNNNNNNNNNNNNNNNNNNNNNNNNNNNNNNNNNNNNNNNNNNNNNNNNNNNNNNNNNNNNNNNNNNNNN
NNNNNNNNNNNNNNNNNNNNNNNNNNNNNNNNNNNNNNNNNNNNNNNNNNNNNNNNNNNNNNNNNNNNNNNNNNNNNNNN
NNNNNNNNNNNNNNNNNNNNNNNNNNNNNNNNNNNNNNNNNNNNNNNNNNNNNNNNNNNNNNNNNNNNNNNNNNNNNNNN
NNNNNNNNNNNNNNNNNNNNNNNNNNNNNNNNNNNNNNNNNNNNNNNNNNNNNNNNNNNNNNNNNNNNNNNNNNNNNNNN
NNNNNNNNNNNNNNNNNNNNNNNNNNNNNNNNNNNNNNNNNNNNNNNNNNNNNNNNNNNNNNNNNNNNNNNNNNNNNNNN
NNNNNNNNNNNNNNNNNNNNNNNNNNNNNNNNNNNNNNNNNNNNNNNNNNNNNNNNNNNNNNNNNNNNNNNNNNNNNNNN
NNNNNNNNNNNNNNNNNNNNNNNNNNNNNNNNNNNNNNNNNNNNNNNNNNNNNNNNNNNNNNNNNNNNNNNNNNNNNNNN
NNNNNNNNNNNNNNNNNNNNNNNNNNNNNNNNNNNNNNNNNNNNNNNNNNNNNNNNNNNNNNNNNNNNNNNNNNNNNNNN
NNNNNNNNNNNNNNNNNNNNNNNNNNNNNNNNNNNNNNNNNNNNNNNNNNNNNNNNNNNNNNNNNNNNNNNNNNNNNNNN
NNNNNNNNNNNNNNNNNNNNNNNNNNNNNNNNNNNNNNNNNNNNNNNNNNNNNNNNNNNNNNNNNNNNNNNNNNNNNNNN
NNNNNNNNNNNNNNNNNNNNNNNNNNNNNNNNNNNNNNNNNNNNNNNNNNNNNNNNNNNNNNNNNNNNNNNNNNNNNNNN
NNNNNNNNNNNNNNNNNNNNNNNNNNNNNNNNNNNNNNNNNNNNNNNNNNNNNNNNNNNNNNNNNNNNNNNNNNNNNNNN
NNNNNNNNNNNNNNNNNNNNNNNNNNNNNNNNNNNNNNNNNNNNNNNNNNNNNNNNNNNNNNNNNNNNNNNNNNNNNNNN
NNNNNNNNNNNNNNNNNNNNNNNNNNNNNNNNNNNNNNNNNNNNNNNNNNNNNNNNNNNNNNNNNNNNNNNNNNNNNNNN
NNNNNNNNNNNNNNNNNNNNNNNNNNNNNNNNNNNNNNNNNNNNNNNNNNNNNNNNNNNNNNNNNNNNNNNNNNNNNNNN
NNNNNNNNNNNNNNNNNNNNNNNNNNNNNNNNNNNNNNNNNNNNNNNNNNNNNNNNNNNNNNNNNNNNNNNNNNNNNNNN
NNNNNNNNNNNNNNNNNNNNNNNNNNNNNNNNNNNNNNNNNNNNNNNNNNNNNNNNNNNNNNNNNNNNNNNNNNNNNNNN
NNNNNNNNNNNNNNNNNNNNNNNNNNNNNNNNNNNNNNNNNNNNNNNNNNNNNNNNNNNNNNCCGCTCAGTTCGCACCCT
TACTTCCTCATCACATTACTCAACCATGGTGACATAGAACACTACATCAAACTTCCTTACCACTAAACCCAATCTCTTTC
CCCAAGGTGAAATCCACCTAAGCCTATTTCATCACATACACTACCCCTACTTCTTGCCATTACGACACACGAACAACCCT
TGCCATCCATCACTCGCCCCTTGAACACTTTACCATTCCACTATATCCAACAAGTTCGCTCAATACAACGAACAATCAAA
TATAAACCATAATAACATGTGTCCACTAAGTACACCATATATATGTCAATACAACGATATAATCACATACATACATATTT
CAGCATATACAATATAATCAACATTTACGAATAACAAGAAACTTCACATTTTATATCAAATCATTGGTCCTTTCATGGAA
CTCAAGCCCAAATAGTTAGCATACCGAAACGTGGTACCCGATCCAAGTTAGTTATGCCGGAACATGGCAACCGATCCCAT
AATTATGCCGGAACGTGGCAACCGATCCAAGAGTTATGCCGGAACGTGGTAACCGATCCAAGTTAGGTATGCCGGAACGT
GGCAACCGATCCATTCAACACACCACAATCACAATCACAAGTATATCTTCAAGATCATACATTTAAGTCATGATTTCAGG
GCCATCATAATTCATCCATATCATTTACAATAAGTGTGATCAATAATACAACATTCATATACATACGCGTATCATAATGA
AACAAGAACAAACATACATCACACGATCATAGAATCAATCCATCACCTACGAGCTACTCCTCAACCATATCATATAAACA
TTAAATTGACCATTCTTAGCCCCAGTTCATCATCTAAGGCTTCTTTCTAGGGTTTAATCACAATCCATCATATGCCCTCA
ATTCAATCATTCCAATTTATGATCTAGCATACATTCATAGATCTAGTTTCATTCATGATTTCATATTCTTATTCTTGAAA
CAATTCTATCTATGTTAGCAATTCTAGAAGCCCTAACAATTCATCAATTTCTCTTCTCAAGGCATAACCCAAATACTTGT
TTCTAGGGATTACCCATGGAATTCACTCGGTGCACGAATGTCTACACATAAACCCTATAATTGATTTACATATATTACGC
AGTAAGCACAAATTTATAATTACTCAATTCATAAAACCTAGCCTACCTGGGCGCCAAGCAGTTGCACGAAGTTTTTGACT
TCGATTCCAATTTTTTCGGGGCTCCGCGACGGTGAATTTGGCCAAGAATCCGTTAGATATTGCCATCCTCATGTTAGAAT
TCTTCTTCTCCTTCCTTCCCAAGCTTAGAGCAGTTTTTCTGAGGTTTCTAGGGTGTTTTACGACTTATTTAGGTATTTTA
GGAAGATGGAGAAAATAGGGTTTCTCGTAATTTACGTTCTTCCTCGCCTATCCCACCTTGGCGCCAACTTACCCCGCCTT
GGCGCCGCCGCCCTGGCACCGCCACCTTGCTGTGGCGGGACAGTGGTCCAGAATTCCCCGAATTTTGTTTCTCCTAATTG
ACGACGGTTCGGATCGTTACATGAGGTCACAAATCCGTATTTTAATCAAAGTTGAAATCTAGGAATTGAGTTGTGTGAGA
TAGGAAGCACTAAAATCCACTAGTGTGCTTACGACTGCGCAAATCTTAATTAATCAGCCTATGGGATTTTCTTATTTTAT
TTTGTTTTTGTTAAAAATTAGGAATCGAACTCTCAAGCATTAAAAATGCAAAATTATGATGTGCATGTTGATTAAATAGA
TTACATTAATGCGTGTCAGTTTTATTTTATTTTTTATTGGACTTTAAGCTAGTAGTGTGAATATATTAAAATGGGATATT
AATTTTATGAGTACAATAAATTACAAAATTACTACATATGTTATTTTTTGAATCCCTTGATTGAAATTCTACCTCCATCA
CTATCGGTAATAAGGAATTTTTTTCACAATCAGCCGCAGTGGCGAAGCCAGAAATTCCGCCAAGAGTGTTCAAACTTTAA
AAGAGGCTATAGTTTTTTTTTAACGGAGTGAGTGCACAAAATATTTGTTCTTACTGATGAGTAGGTGCACCCAACTTTAA
AAATTAAATAACAAGGTAAACAATAAGCAACATCCACACTAATTCTGTATTCCAATCAATCACGATATTCATCGAACCAC
GTATAAACAAAATGATGTGGTGTTCCAAAAAATCAGTTAGAGGAAACTGATGAGTTTGAGGTTGACAAGGACCTTTAACG
ATGTATGTGCTCCGTATCTCATCACGAAGGTTTGGATGATAATTGAAAATTGGAGTACTTTCAGCCGGATCAGCCTTTAA
ATCATTTACATCAAATTCTTGTCTTTGGGAAGAGTAAGATGGTATTTCTATTTGGTGACATTTTCATCTCGGCGTAGTTG
ATTTTGATTTTGAGGCGCCAAACTTATTTTGGGTACTCTAAAAAAATATTTCTCCAAACTCATTGAACTTCAAACTGAAA
TAGCAGTCAAGTGTACCTAGGGGTGTGCATTCGGTTTTTTGGTTTGGTTTTACACTATTCGGTTTGGATTTTCGGTTTTT
GGTTTTGTAAAAGTGTAACCCAATCCAATCCAAAATAAATTTGGTTTGGTTTGGTTTTTCTCTATTCGGTTTGGCTTTTT
TCGGTTTGGTTATTCGGTTATGTCAATAATTAATAACATATATAACCAAAGTAATAATATTTAATCTCTTAAATATACTT
TCTAATATAAATCATAAGTAAAACTTAAAACACAATACTTATAAGTATACCTATTGTAGATGTAATTCAAACATAAAAGG
GAGAAGACACAAGTACCCCCTAGACTATGACCGAAATCTCAGAGACACACCTTAACTAAATTAAGGTCATATTACCCCCT
TGAACTCTTTTTTTTTGTAATTTTGTACACCTTTGACTTATGTGGCACGCCACGCGACTCCACGCAATATATATATATAT
ATATATAATTCGGTTTTTTTCGGTTTTTATCTTTTAAAATCCAAAACCAAACCAAAAAACCAAACAAAATAATTTATTAA
TCCAAAACCAATCCGAAAAACCAAAAAACCAATCCAAATAAAAATTTTCACACTTGATCGATAATCGAATAAATAAAGTA
GCTTTCAACATAAAAAATAAGATATACAAGTCTTTCAACACATGATTAGAAAAAATTAAACTAAAGGAAAAGAAGAATTA
AGAAATACCTTTTCACACTTCAATGACGATTGCGGAAGAAATATACAATGATTAAAGCTTCCAATTTCTTAAAACTTGTA
AATATGTATGAAAATTGAGAAGAGAGAAAGGTAAAGAGTAAAGTTGTAAAGGGCTTTTGGGAGAAGGAGAAGACAAAAAA
CTAAAAGGAAAAGACAAATAACTATGAATCTATACTATTTTTAAATTAAGAAAAGTCAAAAGAACCTTTTGTTTTTCTAA
ACTTAAAAAAGGTCACTTTTGTACTCTTTTTTAAGGGCTTGTTTGGAAGGACACCCTAGTAATTGGATTTGGTGTAATTG
AGTGTAATTACACTGTCTGTGCTGTTTGATTGGACAGGTAATTACTTGGTCAGTAGGTAATTGATGTAATTGGTAGGGGG
TAATTACACTCTACAATTCACAGGCAGAGACTGTGAATTGCTGGTAATTACATGGTGTAATTACTAGTTGATTGTTGACA
CCCAATTTTGACCCTCCACAACATAAATTAATCATCGAGCTTCTTCAATTTCAAACGATTTAAAATAAGTAGTTTTATAA
AAATTGCAAGAAATAAAAATAAAATAAATTTAGTGTGCAAGCTATTTTAAATAGTTTCGTCACTTTTTTATAAAATTTAA
ATAGTATATTTGTTTTTTAGATAATTATGTATATAATTAGTATATTTTATGAATGTTCGGAAATTATCTCAAAAGAATTT
ATTTTTTGGTTAAATATTTTATTAATTAGTTTAGTGTAAGTTGGTTTATATTTTTGAATTAATTAATTTATAATTAAGTT
AGTTATTCTATTTTGTTAAGATTAAGAAGCTCATTAATTAATTTATATTAACTCGTCTTTTATTTTTACCTTGCCTTAAC
TCACTTTTGGACTAGCTTTGGGCCATTGTCACAACCCTATTTTAATCAAGCCCATTATACTCATTTAGCAGCCCATTCCA
ATTCATATCAGCCCATTCCCTTACATTTCAATACCAAAAGATTCAGTCCAACAATATCCTTCAATACCAAATAATTCCCA
TCCCATCCCAACACAACATACGTACACTAGCAAATGCGACCCGACCCAGACCTCTGTAACTTTTGTCTTCTTCGCGACCA
AATTGCTGAAATCCAGCAAAACCAGACGAGAACAGTCGCTCAGACCAGAAATCCCGCAGCTAATCACGACCTCGAGCCTA
ACACCTCCCTCTCCATTATCAATCCGTTGAAGATTGTTGAGATGGGACAATTGACAACTTTTAACTTAAGGGGAAGGTGA
TTTTCGAATTTCAAAATCCACCCGTTTTCCCCCTAATCGATTCCATTATTTTCCTATATATACTCTCCTTCCGTTAACGT
CAAAAAGGGGGATTTTTTGAGCGAAAACACTGAGAGTAGCCTTAAGTAAAAATAGCTCAAATATATAGAAATACATTGAA
GGCAGAGAAAATTTAGTTTCGGTCTGAGTATCACGTTTCCATCTCGTTTTGCCATCGGTTCCCTCAAGTTTCGTTTGAGA
ATCGAGATTTTGCTCAGTTTTCTTGTTGTTGTTCGTATTTGAGTTTTGTGGTAGGAAGATCGTGGCTCTGCTCGCGCTGT
CTCTAGTTCGCTGCCCTCGAAAAGGTAACCCTATTTTGACCTTAACTCGTTTTAGCTGGTGTTTTATTTCTAATGAAAAG
TTTACTGTTGAACTCTTGAGGCAAATTTGTACTTTGGGGTGATTGATCAACATTATGTGTCCTCTTGCTTGAGCATTCTG
ATGGAAAATGGTATTGATCGAGTGCATTATAATTCTTGTTCATATTGTTGACGATTTGAGTTATGTAAAACTAGTTATTC
AGTGGAAATTTTTTGACATAATGGGGGGCTCATTTCTATTTGTTTTATTGGTCTAGATTCATACCCAAATCTTCTTTGAT
GTGTTTTGGTGTTACTTTACCAATTGAAGGCGTTTGAACCTTACAGTGATGTCTTGATGTCTTTCCCATGTAGGATATTT
TTCTCTAATCTCGTATCTTGTTTTCCCACTCTAGAATGATATTACTATAAGCTAGAATGCTTTAGAATGATAGCTTCTCT
TTTGGTC
TATCTACTTAATGTTGATTCATTGTTTCCCTGAAAAGATGTCTTGATAGATTGAAGTATATTATTAGTTTTATTATTTAG
ATGTTCTAGTTGGAAGCTTAAAACATTCTGCCACAAAAAATAGCTTAGTTATATATATATATATATATATATATATATAT
ATATAAACACCGATATTTACATATAAATATTTTTTTTCATAATGAGTTTATCTCGCAAGTATAAGATTTGTGCGCACTAA
ACATTATTATAAGTCCATTCAGTTCGTACTTTTTTTAGATCTTATCTTGGTTTGCCAGATTCAAGCTCGAATAAAGGAGG
GGTCACAGTACGAATCCTCATAATACATATGTTATTGGGACGTGATCACCTCGTAATGCTAACTTTGGAAATAAGAGCAA
CATAAATAACTAGTAGAGTCAAGAGTTTTTCTAATTACCATAATGTCATTACCAACTAAAGCACACTTCAAGCCAAAATA
GAGTTTTGGATTTGGCAGAACCCAACAACTTGGCTTAAAATCCACATTTTAAAGAAATTCAGTTAATAGTTATACATAAC
GTATCTCAAACCCCATAAAATAGAAAAGAGATATAGTTCAGAACCCGTACACCTTAAAATACCAGATCCGCCTCTGATGA
CATGCATTTGATTATTTTGGGACGGAGCTCTATTCCTTCAACAATGAGGCCACTTTTGTCACCGTGACGTTTCATCTCAA
GCAATATTGCTTCGACAAGACCATCACTACCTTCCTTGCTATTGAATATCCCTATTCTACTTCCATCCAACCATCTCCTC
ACAGTTTTGTTGATGTCACAAATTTCACAGTGTTGGCTTGTTTTTTAGTCTCAGTATCACTCTCATAATTAACAAACCTA
ATAATTGAATTAGAATATTCAAGTTCTCAGGACTTATTTCCCAATTTGAACACCAAATAATCAACATAATCTGTCTTTGG
TGACAACACTTTTGTTACTTTTTTTCCACGAATATCCAATTGAGGTACAAAGTGAATATATGCCACTTTCGAGAATTTGC
AGAAATATTGCAAGTAGCATTTGTAAAGATAATTTATCATTGTTTTAATGATATGTAGGGTGTATCTCCTTAGTAGGTCT
ACCAGATGTGAAGTTGAATTGACGAGATTTGGGTACCAGATGGTTGAACTAAAAAGATTTATATATTATCTATGCAATTT
AACATGTTATAATAGATTTTTCTTTTTACAATCAAAATATTTATAGGAACCTCGCACTGTCCGAGATTGCCCCTTATAAA
GATGACCTTCCAATATTTTTTCGACTGATCCTTAATTTGCATTAAATAATTTTCAAGCTGTGAGCAACCAATTGTGCTCA
TAATTAACTTGAAAATTATTAATGCTAATTAAGGACCAGCCGAAGTAGTATTGAAGAGAGGTGATTAGACAAGACATGAA
TCAACTTCAGATTACTGAAGACATGACCTAAGATAGAAAAGTGTGGAGGATGCGTACTAGGGTATAAGTTTAGTAGGTAG
TGAAGTGTTGTCTTGCTTTTCGAGATTTTTGGCTTGTTGGTGATTTGTCGTTGTACAAGTTGCATTATTGTAGTTCTTGA
TTGGGATATCTATCTATTTATGTTGTTTAATGTGTTTTGATTATTGCAGTAATTTGTTGTTCTTAGTCCTTTCTTATAAG
ATCTTGCATCCCCCCCTCCCCCCGTTGCTATATCTTTTTTCATTGTTTTCTTCTTCCTTGTACTTCAATTTGTTGCACTT
GAGTTGAGAGTCTTTCGAAAATAACCTCTCTAACTCCTCAAGGTAGTGGTAAGGACCGCGTACACACTACTCTCCCCAAA
CCCCACTTTTGGGATTTCAACGGGTATGTTATTGTTATTGTTATGAGGGCCACCTTCGGCCTTAAAACTCTTTAAACTCT
TTTTTTTTCTTTTGCACTCCTGTTTTCTTGAGTACACTTCACTCTCAATTATTTCTTGAGTACACACTCTTTAGTTGAGT
ACAAATACAACTCAAATGACCACCTTTATTTATCGGCGTTGATGGAAGGATCTAGTGGACGCAATATCCTAGAACTACGC
CTTCCACTTCTTTCTCGAACTCTTTTAGATTTTGCACTTTAGAACTCTCATTCTAAAGTTCTTCTTTCAATATAAATCTT
GAATATTCTAAATTCTTCTTTGAAATATCTTAGATATTAGTAATAAGTTAGTGATGACCTTTTAACCCCCCTCTCAGCAC
CAACTTAATTTATTCTTTGCATCCATTTTGAGTGATCCTCGAGACAATGCAATCATCTTGATGTCCATGCACTTTATGAA
TCTCTTCCTCCTTTGAACTTCCCCACTCACTTCTCTTTGAATCTTCTTCGAAGGTAGTAGTCTCCTTGATCTAGACCACT
CTGCTAATGTTGCATCATTATACTTGGTGTTTGGGAATTTCAATCATGTAGACCTCCTTTGTCACGCCCCGAGCCTACAC
CCTGGGCGGGACCGGCACTCGGAGACCATCGCTGGCCCCAAGCGAACCCATGGCCTGGCTTTCTTAACTCAGCGGAAACC
TAACTCTACAGAATAATTCAATGTGATGAAATATTACCAAAAACAGCTTAACTTATAAAGTATGGCCAAAAGGCAACCCG
AGTCTCAAAATAGGATATTTACATATATACATAGATAAGAGACTCAAAACTAGCTGACTGACTGTCTGTCTATGAAGCCT
CTAAAAATACTGAGATGGATGTTGGGACAGACCCCGCAACATCCTAAAAAAAAAACCAAAAACTAAGAACACGCAATAAT
TGAGCCCTCCGGAATGCAAGGAGGCTCACCACTGACTCTGGAGTGCTCAGCTGGATCAACGACGTGCAGGCTGCTGATCT
GGGATACCTGAATCTGCATCATGAAACGATGCAGGCCAACTGGCATCAGTACATGGAATGTACAAGTATGCAAGCTGGAA
AACTAAGCAACAAAGGCTAGAAGGAAATCTGGAAGAAACTGAATAGCTTACCTGGCTCAACTCAACTCAACCTGACTGAC
TTCTTTCAAAATAAGGCAATTTAAAACAAGTGCGATATAAAGAAAGACTGTTTAAAACATGCTATAAACTCTGTGTGTAT
ACAAAGATACAATAAGCCTGAAATGTATATAGAGATACAATGAACTGACGTATATAAAAATATAATAATCTCTGTGTATG
AAAATACAATAACTGCTGTGGGAGTTTCTCTAACCGATAACCATCACATAAGAGCTATAGTGATGATACAGCGATCGACC
TCACGCTGCCAGAGCATCTTATACCCGGCCAAAGGTATAAGACCTGAACTGCCTAATGGATCCACTAGTCTAATCTGAAA
AGGGTTCATCTAAAAAGCATGATCCTTTTCTACCCATGGTGGCTAACATGGTTCTATGGGGGCTGTGGGTTTTTTGAACG
CTCCCCCAATTCGGTGCTCGATACTACTCCCAAAAATGTACTGGCTCTTATGTTTTTAAAACATATTTATTCCTGCTGAT
ATGAGATAATTACTCAAAAAAACTAGCCCGAAGGCTCTTTGGAAATCTCAGTTTCCAACCTTGTTTAAATGCAAAGACTT
TTCTTTTAAAACTTCTTTGGGAATACATAGTTCCCTAATAACTTTGAGAAATGAACTCAACTTTAAACTCTTGACTTAAC
TTGAAACTGGGACTCTTACTCGACTTGAAACTTGACTGCTAACTTCACTTGACTTGGAACTATCTTTCCTTGAATCGGAA
TTATGAATTCAAGGTGTTCGATCATATATTATGGAGGGATTCTTGAACACTTAGGCGTACTATGGAGTGTCGGAAACAAC
CATAAAACATAGGTATAATACTTTGGAACTTGCTTGAGAAAGTGGGAAAAGGAATGGGGAAACTTGGCTGAGACTTCAGA
TTTCTGGTGACACAGGTGTGACTTACGGACGCCATCGACGGACCGTAGATGGACTTACGGTCCGTAGATCGCGTCAGAGA
TTTTCCCCAGAATTCATTTAAGAAAAAGACTAAGTGTTGACCTACGGTCCTGACTTACGGTCCGTAGATCAGGTCACGGA
CCGTAGATCGATGCCCTAAAGAAACCAACTTCTGTCTCAATCGACGGTCGACCAGTACGGACCGTCAATCGATCTACGGT
CCGTAGGTCAGGCCCGTAGATGGGGATTGACAGCCCAGAAATTGCTGCGAAAAGATGGTGAATCAACTTCAAATGGTCAA
AACTCTTAGATTCATAATTCCCTCAACATACAATAGGTGTCAACTACATAACCAACAACATCAATAACAACTAACAACTT
CAACAACAACCAACAACTTCAACAACAACTAACAACTTCAACAACAACTAACAACTTCAACAACAATTCCAATCTTTTCT
CAATTCATAAAATGAGCTTGGTGAGTGGGGGAAAGGATCAACCCACACAAAGAACTCACATACCTTGATAGGGATCACCC
TCGACGAAAAATCCACAATTATCTGTTGATCTCCTTTCTCCTCTTTTTCTCTTCTTCTCCTCTCAAGAACCCTAACTCTT
TCTCTTTAAAATGGGATAAAAGAAATGATCCAAAAAAAATCAGCCTAACACACCATGTAACCTCAAGAGAAAGAATTTGG
GAAAAGACCAAAATGCCCTTAAATTTCCGGACGGATTTCCCTTCCAACTGCCCAACTTCTACAGGTCATAACTCCCTCAT
ACGAACTCGGAATCAAGAAAACTTGGTGGCGTTGGAAAGATCGTTCCACAAGCTTCAAAACCATAACTGGAACTACTCCT
AACTCATCCTGAGTTAGGAGTTACGACTGCTCAAAGTTGGCCAAAAACTCACTGATTTCCACACTTAGCCAAATTTCCAG
ATTTTTGAACTTAGCCAACTTTTCCAGATTCTGGACTGCCAAATTTCCAAATTTTAAATTTTTCCAAAAATGACTATTTC
CAAATTTCAAGCTTCTTCAAAGCCACTTCAAATTGTCGAATGTTACAGCCAGCATGCCTCTATACCTCTGGCAGGGTATA
TTGGGTCCTCTCGATGGGGCGTATACATCGGACTCCACATTTAGCTCATGTGGTTTTATGTCGGTTATTAGTAGCTCCCA
CAGTTCAGTCAGACTCTATTGCATTGACCATTTATCAGTATATTCAGTATTCAGTCTCAGCATGTTATAAATTGGTCATT
GCATCAGTTAGCTCAGTACTCAGTATATTCAGTATCTATATCATGTTCAGATTATTTCATTGCTCAGTATGCCTTGTTCA
GTTATGTGTTATTTCAGCTTTACTCTATCCTGCATGCTCAGTACCCTTCAAGTACTGACGCATACGTGCGCTACATCTTC
TCGTGATGTAGGTTCAGGTTCTCAGCATCCAGATCACGCNNNNNNNNNNNNNNNNNNNNNNNNNNNNNNNNNNNNNNNNN
NNNNNNNNNNNNNNNNNNNNNNNNNNNNNNNNNNNNNNNNNNNNNNNNNNNNNNNNNNNNNNNNNNNNNNNNNNNNNNNN
NNNNNNNNNNNNNNNNNNNNNNNNNNNNNNNNNNNNNNNNNNNNNNNNNNNNNNNNNNNNNNNNNNNNNNNNNNNNNNNN
NNNNNNNNNNNNNNNNNNNNNNNNNNNNNNNNNNNNNNNNNNNNNNNNNNNNNNNNNNNNNNNNNNNNNNNNNNNNNNNN
NNNNNNNNNNNNNNNNNNNNNNNNNNNNNNNNNNNNNNNNNNNNNNNNNNNNNNNNNNNNNNNNNNNNNNNNNNNNNNNN
NNNNNNNNNNNNNNNNNNNNNCTATCCTTCTCCCCTGTTCTTTACTTTGATCTTGTCTTGTAGATTTTGCTCAAGTGCTA
TTAAATCTAATAGGAAATTACCTCTTTGGACCACCATGTTGATGCTTCATCAAATCAAATACCAGATTGTTTGACACATA
TGACCTATTAGTGGTAGGGTCACCAACACCTCCATCATTTTATTTGTTCAGCATAACCGATAAAGAATCAACCAACAACC
TTTTTATTAAACTTGTTGTGGAGACGAACTGGCATGAGCACATAGCATACACATCCAATATCTCGAAAGTGATTTACCTT
GGTTATCATCTTCTTTAATTTCTCGAATGGTGAGATGAATTCCAATAGTCTTCATGCATTTTGCTCAAAACATTGTTGGT
ACATGCATACTATGAAACATACTTCTGTATATACTTGTCAGGTGTCTATTTTCTCTTTCTGCTACTCCACTTTGTTGTTA
CATATTTGGGAAAGTAAGTTGTTGTGGTATCATCTTCTCTTATGGTAGTCATTGAACTCATGTGACATATATTCTCCCCT
ACTATCCATGCATAGACATTTGATTCTCCATCCAATATAATATCATTCTTCACAGTTTGTCAGAACTCTTTAAACTTCTC
AGAAACTTCAGACTTCTCCTCGAATAGTAAATCCACACGTACCTTGATAAGTCATCAATGAAGGTTACCATGTATAAATA
ACCACTACTAGAAGGTCAATTTACTGGTTCAAATATGTCTAAGTGCATCAACTCCAGTGACTTCTTGTCTTGATACTTAG
ATTCCCCATAGGAAAGTTGATGTGTTTGTTTCATATTGGCATCCAACACATATAGTGTCTCCTTTAATGTCAAGCTGATA
AAGACATTTCAATTTTGATTGTTGCATCATGATTTTTAACTTGTTGAAGCTCATCTGCCCAGGACGTGCATTCCATAAAT
CTATTGTTTAATTACTCCAAGTCTTCTCTACATAAGCTGTCTCGGTTAACACTACATAGATTGACTCTAATTTTCTTTCC
TCAATGAATGGAAAGCTTGTAATTAACTTTCAAGTTTCGATATACTTTTACATCATTGTTCCAAACATGATAATAGTTTC
TTCTTCATACCTTGAAACATGATATACATTTTGAAGTTGCACTTTTCTCGAGCTATGATGTGTACATTCTAGAATTATTT
GATGTCACCATTACTCAACTGCCTTTATATTCGCTCATGTTAATAGGCCTTTTCTCATCTCTGATCATGTTGTGAACCAA
GTTAGCTCTATAAGGGCCTATGAGTTAGAAGTGGTAAATGAGGTTGGGCCAAGTAAAATATGGGAGTGTTTTATTTGGGA
TCCAGGCCCAATTAGCATTTGGTTAAAAGGGAAAATGAGTTGAAAAGGAGGGTTATGCAAATTGAAAAGAAAAGAGTTTG
TTTCCTCTCATCTCCCTTCTTAGTCTAAGTTTCCCATCTCCTTCTATCTAGCTCTATATTTTCTGATCTTCTTTTCCTTC
GGTTAAGTTTTCTCAGTTTCGTTGTAAGGATGTTAGTCGTCTCCATTTCTCAATTGTATTTTGTGTTCTTTTGCGATTAT
AATATATATCCTCTTTGTGTGGTAACTTGAGTTGTTACAGATCATGTGTTTGGAGCATCCTGAATCAACAATTCAATCAT
TTTAATAATCGACCAATTTCTCAAGTACAATTGCACGTGCAAGCTACTTTTCCTTGTCAGAGTGAGCTGAAAATATCTTC
ATGTTGATTGCTTGGTTTCTTCATCTGTATAAGAGGTCTCAAAATCCCAAGCTTCTTCTTCATCTTGTTTTTTTTGAGTA
GAAGTGGTTATAACACCTTCAGATATCATGTAACAACAATCTATAGCGTAATGTCCTCTCTTTTCGCAATTGTAGCATTT
GTCCCTTTGCCAGTTGCTGAAAGATCGGTTTGCCTTCTTATTGGCTCCCTGATTTCTTTGATGTTGATTCTTATGGTCTC
CCCCTGGCCGTACTTCTCTCTTTATCCCATTTTGGTAGCCTTGCCGTTTGCTATACCGCATTATCAAGCAGGGATTATTA
TTGTGTGTCAGTTGTCTCTCATTAATTAGAAAAAGAAATACGAAGGGATATAGGATAGCCTCTTCGATTGAGCCTTCTTG
TTGAATATATAACAACTCTACAATAATTTAACTTGATAAAGTAGGTAATAGGGCCCCCTCGCTCTGGCAGCTCTAGTGAT
TCCCTTGGCAGCAGCCGCACAGCCCTCCCATGGTTTCTACGGCCACTAGACATCCTCCTCCTGAGGTAGTCCAGCCCGCC
CCAACATGGGTTTATCTCGCTCAGTGAAGGTTCAGTATTAGTAGTAATGCAAGTTAAGGATTTAAACAAAGGGAGAAAAT
TTGGCAGAAAAGAGGATTTGAACATGGTAATGCGCAAGAAGCCAACATCTAATACTTCTCTAGGCTGTGAGAAGAGGCAC
AATATTAGTAATGGTTCAAGAGCCCTATTATGTTTGAACTTCTTTGATGGTTTTGTGAAGGCTACTGGAAAAGATGGTAA
TATTATGGATCCAACATTACATATTTCTAATCCTAAAGTAGCTAATTAAGATTATTCAAGAAAATCAAGATAACATGCCA
CTCAAATCCAATCCAACAATCAAGCCACTCATGGCCACATTGAGAACATCGGCTTATGAGGTCCCTTCCCAATCTTTGGA
GTCACTTGGTCATTATCAAGGTGAATATGGACAGCTACTATTTGTTGGAAAACTATATGCGCACAACGGAAGCATATCAT
AATCTTACTGCTTACATGAATAATAGATAATCAATAACATTAATGCTAGAACATATACAATTATGCTAGAACACATAAAC
TTGTAGAAATTTAATCGAAGAATTACCTCTTGAAGCGTGAGTAGATACGTTCAAGCTAATCCACTGGTTAGACAGACCTT
CAAGTGAATCCACAAGTAGACAACATCTTTGTGGTCTTCTACAATGATCTAAAGTTCACATCTGAACTCTCTCAATTCTT
GGGTGGGCAAGTATGAATAGAAAACCTTCAAACTTTCTAGGGTTAGAAGAATCCCTAATTATAGAGATTTATTCTTAATC
CAAAGAGGAGAACCAAAAGACACATTGTTTTTCTTCAAAATAAAAATTTACACGTTAGTTTTCTTTTTAAAAGAAAACCA
ACGCTTGTCTCTCCTTTTCCCCTTAGAATAGTAAATTACAAATCATTCCACTAGAAATTTGTAATTGCACTCCTTTATTT
ATATTTTGAAATTCCCCATGTTAAGATTACAGATACTTATCAATAAATTAAATTACTGAAAACTTATAAATTTCTCAAAG
AGGCATATCAATCAATTTCTATAACGAAACATACATTCCATCAACTAACTTATTATTTCACCCATATATATTTTTATCAT
CCAATCTACTAGGCACATTGATCCATCTCAGAATCTTACATTTTAATAAATCAAAACGATAATTAATATATACAGATCAT
AATAGTTATATCAAGATTGAGAATATAAGTACATTTAACAGTTTAGAGAATATGCTTTTGTCAGTTAGTCTAAAACAACT
ATCTCTACTCGGTCCCGTTCAATACATACAAAATGCACTAGCACAAGAAGTTGGAACTATACTGTTCCCATAATAATCAA
GATAAATTACATATAATCTTGTGCTACAACCGTACTGATGGCATGTAAAATTTCCATCCTAGATTGTGAACAAAAAACTT
TATACTTATAAGAACCGATGATTTAATCATTTGTGTATAAGCTAAAACTCTACACACTAAATCATCTACTATATAAGTAA
AAAGACACCATAAATGAATATATGTGTCACGCCCCGAGCCTACACCCTGGGCGGGACCGGCACCCGGAGACCATTTCTGG
CCCCAAGTGAACCCTTGGCCTGGCTTTCTTAACTCAGCAGAAACCTAACCCAACAGAATAACTCAATGCAAATGCAAGGT
TACAAACAACTTAACTTATAAACTTTGGCCACAAAGGAAACTCGAATCTCAAAATAGAATATTTACATGTATACATAGAT
GAGAGACTCAAAACTAACTGACTAACTGTCTATGAAGCCCCTAAAATACTGAGATGGATGTTGGGACAGACCCCACAACA
CCCTAATAAAACAAAACTAAGAACACAACATAATTGAGTCCTCCGAAATGCAAAAAGGCTCACCACTGACTCTGGAGTGC
TCAGCTGGATCAACGGCGTACTGGATACTGATCCTGGGTACCTGCGTCGGCATTATAATAAGATGCAGGCCAACCGGCAT
CAGTACATGGAATGTACGAGTATGCGAGTTGAAAAGCAAAACCACAACTTAAGCTTGAAAAGAGTAGAAAGAGAACACTT
ACCTTGGCTCTGTTCGACTCATGAATAACTGAACTCAATATATAAAGCAATAAGACACATGCAACATATAAGGCTTGTAA
ACCAGTATAAACAACTTGGCTTGTTAATGATAAAACAATAACAACTCAACTTTACTTGTATAAAAGTAATATAACTTATG
TGGGAGATTCTTTAACCGACAACCACCACTATGAGCCCTAGTGATGATACAACATTTTATCTCACGTTGCCCAAGGACCA
TCCTATACCTTGCCGTGATATAGGAAGCTAACTTTACTAAGTGGATCCACTAGCTTAATATTTGTGATCATCTAATAAGT
ATGACCCGAGAAATCCCATGTTGGCGCATGGTTCTTATGGAGAGTTGAGTTAATATGAACTCGTGTCCCCAATTCGGTGC
TCAATACTACTCCCAAAAATACTTTGGCTCATAAGTGTCTTTAAACACATCTTTCTTTAACTTGAGATAATTACTCAAAA
TCTAGCCAAAAGGCTCTTTTGGAATCGATGTTCCTTTCTTACTTAAATGTAAAAACATTTAGAAACTTCTTTGGGAAATA
CATAGTTCCCTAATAACTTTGGAGAAATGGACTCGACTTTATGCTCTTGACTTAACTTGAAACTTGAGACTCTTCACTTG
GCTTGAAACTCTATACCCTTTACTTGACTTGAAAAACTTTATACCCTTTTACTTGACTTGAAACTTGAGTCTTAAAAATG
AAGTTAAAACATTCACTAAAGACTCTTGAACAACTTAAAAAATCTTGCTTTGACTTACTTAACTTCTAAGCTTGGCTCTA
ACTACACTTGGCTTCTAACTTCACTTGACTTGGAAAGTAACTCTCCTTGAATCGAATTATGAATTCAAGGTGTTTGATCA
CATGTTATGGATGAGTTTGGGATGTTAAGATGTACCTTAAAGTATTGGAAACAACTATAAAATATAGGTACTTTACCAAG
GAATATGTATGAAAAAGTGGGGAATGAAGGTAACGGGAAGGATTGGCGTCCTTGGCGCTCTAAGAGGTGCGGGGCGCTAG
CCCTCAAACTTCAGATGGGCTTGCTGGGCACTCTGCCAGGCTCCAGCCCTCAACTTTAAAGGGGACTGCTGGGCACTCTG
CCAGGCGCCAACCCTCAACTTCAAAGGGGCCTGCTGGGCACTCTGCCAGGCGCACCAGCCCTCAACTTCAATGGTTTAAG
CCCCAATCACTTAGAAACATAAAACGCCTCAACATACAACAGATTCAACTCAAGAACACAACCGGAAACATATCCCTCAT
CAACAAGAACTTCAACAACACAACCAGCAACTCTAGCTACCAAAATAAATCTTTTCTTGGAATTAAAAACGAGTTGGCGT
GTGGGGGTATGAACCAACCAACACTATGAACTTACATACAATAGATTCAACTCAAAAACACAACCAAATCATGTCCCAAA
TCAACAAGGGACTTCAACAACACAATTAACAATATCAACAACACAACCAACAACTCCAAACAACACAACCAATCTTTTCT
CAATAATAAAACGAGTTTGGTGTGTGGGGGAAAGAATCAACCCATCACTATGAACTTACATACCTAGTAGGGATCACCCC
CGACGATATCCATGATGATCTCCTTGATTGCTCTTCTCTTTCTCCTCTTTCTTCTCTTCTTTCTCTCTTCTCTCCCAAGC
CCTAGCTCTTTACTCTTTAAAAAAATGAGACAAACTGATCTAAAATCAGTCTAACACTTTAATATAACCAAAACAATTGA
TTAGGGAAAAGACCAAAATACCCTTAAAAATTTCCGGACGGAAATCCCTGCCAACTGCCCAACTTCTAAAGGGCATAACT
TACTCATACGAACTCGGAATCGAGCAAACTTAGTGGCGTTGGAAAGGTCATTCCAATGGATTTCCAAAATTATCTGGAAA
TACACCTAACTCATCTTGAGCCAGGAGTTATGACTATTTGAAGTTGACCAAAAACTCATTTTTTTTCCACACTTAGGTAA
ATTTTCCAGATTCTGAATTTAGCCAGATTTCCAGATTCTGAACTTAGCCAAATTTCCAAATTCTGAATTTTTCCAAAAAT
GACTACTTCCAATTTCAAGCTTCTTCATATTCATTTTAAATTGTCGGATGTTACAATATCTCCCCCTTGGGAACATTCGT
CCTCGAATGAGGTTACTCTTACAAGGCTAAGGGTGTAACATCAATTCAAACACCCAACAAGAAATCATACAACAACAACA
ACAACAACAACGTGCCCACTATAATTTAAAGAGCACTAAGAAGGAAATTAATACCTTGATCTGTGGATTTAAAGAGATAT
GGATATCTCTTCTTCATGTCTTCTTCGGCTTCCCAAGTAGCTTCCTCAACAAATTGGTTCCTCCAAAGGACCTTGACTGA
GGCTACATTCTTTGTTCTCAACCTACGAACTTGCCGATCTAAAATTTGAACAGGAACCTCCTCATAAGATAAGTTATCCT
TGATCTTGATACTTCCAGTCGGTAGGATCAATGAAGGATCGCCTATGCACTTCTTCTACATGGAGATGTGAAATACCGGA
TGAACCGCTGCTAGTTCCTGTGGTAACTCCAACTCATAAGCAACATTGCCAATCCTCTTGGCTATGCGGTAAGCTCCAAT
ATACCGTGGACTAAGTTTCCCCTTCTTACCAAACCTCATAACGCCTTTCATGGGTGAAACCTTCAAATATACCCAATCGT
CTATTTCAAATTCTAGCGCCCTTTTCCTAACATCGGTGTAGGATTTCTGACTACTCTTGTGATTGATGGAAACGGGACAA
TCACGATAGACTCTTTCTGCTAGAATAGACTCCCCAACAGGTGTAGAAACACAAAAGGGTTCACAAAGTCTTTCAGGAAG
AACATCAAACTTATTTGCAACATAAAGGGTTACAAACGATAAACTTGCTCCTGGGTCTAGCAAAGCATACACATCAAAAG
CAAAGACTTTGATCATACCAGTGACCACATTCGGAGAGTTCTCTTGCTCAAGATGATTGGTGAGTGCATAGAGGCGGTTT
GCTCCTCCGCTCGTACTAGAAGTAGCTCCTCTAGGTGCCATCCTGTTTAGGGGAGCAACTGAAGAAGATTGGGCCCTACT
GCCCAAATTTCCACTACCTTGCTTATTCTTAGGGCACTCCTTCATGAAGTGACCCTCTTGTCCACACTTAAAGCAACTTG
TCTGGCCCTGANNNNNNNNNNNNNNNNNNNNNNNNNNNACACTTCCCTGGATGGACTCTACCACACCTAGCACATGTAAG
AAACAAACTACCTCCTTGTGCCACACTACCCGAAGACTGTGCTGGTCTAGCCTTGAAGTCCTTCAAATTCTGGCCATTAA
ATTCCCCTCTGTATCGGGGTGCAGGTGCTCTAGCAGATGATGAAGCAGGTCCCTTTTGCCTTTCCTCAACCTGCTGCATA
TAAACCATCAACCTTGATATGTCCATGTCCCCGATAAGCATTGTAGCCCTACCTTCCTTACTTGACAACCGAGACAACCC
ATCAACAAACAAGCTCATTCTATTTCTCATGTCCGCCACCATCTCCGGAGCATAGCAGGATAGTTGTGTGAACTTCAGAC
TGTACTTATGAACACTCAAAGAATCCTGCTTAAGTGTGAGGAACTCACATACCTTGGCCTCTTTCAATTCTCAAGGAAAG
AAATGCGCCAAGAAAGCTTCCTCAAAATAGACCCAACTCGCAGGTGGTGCATTCTCAGCTCTGCCCTCTTTCCACTGATC
GAACCAAGTTCTAGCAACATCCTTCAATTGATACGCAGCTAGTTCAACTTGCTCAGTATCTAACACATGCATCACATCAA
AAATCTTCTTCAACTCCTCAATGAAGTTTTCTGGATCCTCAGTAGTGCTCGAACACGTGAAACTCGGAGGATTCATCCTC
AAGAACTCACGAATCCTTGAAGTGTCAGCTCCTTCATGTCAACCTCCCCTTTGCTGACCAATCTGATTAGTTACAGCTTG
ACTCAAAATTCTAATTGCCTCTCTGAACTCGGCATTAGAAACTTTCTCTTGATCTTGCACTCCCGGGGCATAAGGTAACT
CTTGATCATCAACATAACGTCTAGGAAGATGCCCTCTACTAACTCTTCGTGGAGGCATGATTATCTGAAAACACATGCAA
GCACGGATTAGAAAGAAAATTTTTAGAGATCAACTGTAACGCACGAAATGAGTGTGAAAGAAGTGAGAAATCTTCCTAAA
TGTTGTAGCCTCCCAATTATAGATGTGGCGCGCTTCACACTGATAACTAGGACTCTATAGACACGGCTTTATAGACTCCC
TAGGACTCATGAACTTTGTACTCTGATACCAAGTTTGTCACGCCCCGAGCCTACACCCTGGGCGGGACCGGAACCTGGAG
ACCATTTCTGGCCCCAAGAGAACCCTTGGCCTGACTTTCTTAACTCAGTAGAAACCTAACCCAACAGAATAACTCAATGC
AAATACAAGGTTACAAAATAACTTAACTTATAAAATCTGGCCACAAAGGCAACTCGAATCTCAAAATAGAATATTTACAT
ATATACATAGATGAGAGACTCAAAACTAACTGACTAACTGTCTATGAAGCTTCTAAAATACTGAGATGGATGTTGGGACA
GACCCCGCAACACCCTAATAAAACAAAACTAAGAACACAAAATAATTGAGTCCTCCGGAATGCAAAAAGGCTCACCACTG
ACTCTGGAGTGCTCAGCTGGATCAACGTCGTACTGGATACTAATCCTGGGTACCTGCGTCAGCATCATAATAAGATGCAG
GCCAACTGGCATCAGTACATGGAATGTACGAGTATGCGAGTTGAAAAGCTAAACCACAACTTAGGCTTGAAAAGAGTAGA
AAGAGAACACTTACCTAGGCTCTGTTCGACTCATGAATAACTGAACTCAATATATAAAGCAATAAGACACATGCAATATA
TAAGGCCTGTAAAACAGTATAAACAACTTAGCTTGTTAATGATAAAACAATAACAACTCAACTTTACTTGTATAAAAGTA
ATATAACTTGTGTGGGAGATTCTTTAACCGACAACCACCACTATGAGCCCTAGTGATGATACAACGTTTTACCTCACGTT
GCCCAAGGACCATCCTATACCTTGCCGTGATATAGGAAGCTAACTTTACTAAGTGGATCCACTAGCTTAACTTTTGTGAT
CATTTAAAAAGTATGACCCGAGAAATCCCATGTTGGCGCATGGTTCTTATGGAGAGTTGAGTTAATATGAACTCGTGTCC
CCAATTCGGTGCTCAATACTACTCCAAAAAATACTTTGGCTCATAAGTGTCTTTAAACACATCTTTCTTTAACTTGAGAT
AATTACTCAAAATCTAGTCCAAAGGCTCTTTTGGAATCGATGTTCCTTTCTTACTTAAATGTAAAAACATTTAGAAACTT
CTTTGGGAAATACATTGTTCTCTAATAACTTTGGAGAAATGGACTAGACTTTATGCTCTTGACTTAACTTGAAACTTGAG
ACTCTTCACTTGGCTTGAAACTCTATACCCTTTACTTGACTTGAAACTCTATACCCTTTTACTTGACTTGAAACTCTATA
CCTTTTTACTTGACTTGAAACTTGAGTCTTAAAAATGAAGATAAAACGTTCACTAAAGACTCTTGAACAACTTAAAAAAA
CTTGCTTTGACTTACTTAACTTCTAAGCTTGGCTCCAACTTCACTTGACTTCTAACTTTACCTGACTTGGAAACTAACTC
TCCTTGAATCGAATTATGAATTCAAGGTGTTTGATCACATGTTATGGATGAATTTGGGATGTTAAGATGTACCTTAAAGT
ATTGGAAACAACTATAAAACATAGGTACTTTACCAAGGAATATGTATGAAAAAGTGGGGAATGAAGGTAACGGGAAGGAT
TGGCGTCCTTGGCGCTCTAAGAGGTGCGTGGCGCCAGCCCTCAAACTTCAGAGGGGCTTGCTGGGAACTCTGCCAGGCTC
CAACCCTCAACTTCAAAGGGCCTGCTGGGCACTCTGCCAGGCGCCAACCCTCAACTTCAAAGGGGCCTGCTGGGCACTCT
GCCAGGCGCGCCAACCCTCAACTTCAATGGTTTCAGCCCCAATCACTTAGAAACATAAAACCCCTCAACATACAACAGAT
TCAACTAAAGAGCACAACCGGAAACATATCCCTCATCAACAAGAACTTCAACAACACAACCAACAACTCCAACAACCAAA
ATAAATCTTCTCTTGGAATTAAAAATGAGTTGGCGTGTGGGGGTATGAACCAACCAACACTATGAACTTACATACAATAG
ATTCAACTAAAAAACACAACCAAATCATGTCCCAAATCAACAAGGGACTTCAACAACACAATTAACAATATCAACAACAC
AACCAACAACTCCAAACAACACAATCAATTTTTTCTCAATAATAAAACGAGTTTGGTGTGTGTGGGAAAGAATCAACCCA
ACACTATGAACTCACATACCTAGTAGGGATCACCCCCGACGATATCCACGATGATCTCCTTGATTGCTCTTCTCTTTCTC
CTCTTCCTTCTCTTCTTTCTCTCTTCTCTCCCAAGCCCTAGCTCTTTACTCTTTAAAAAAATGAGACAAACTGATTTAAA
ATCAGTCTAACACTTTAATATAACCAAAACAGTTGATTAGGGAAAAGACCAAAATACCCTTAAAAATTTCCGAATGGAAA
TCCCTGCCAACTGCCCAACTTCCAAAGGGCATAACTCACTCATACGAACTCGGAATCGAGCAAACTCAGTGGTGTTGGAA
AGGTCATTCCAAGGGACTTCCAAAAATATTTGGAAATACACCTAACTCATCCTGAGCGAGGAGTTATGAATGTTTGAAGT
TGACCAAAAACTCATTTTTTTTCCACACTTACGCAAATTTTCCAGATTCTGAATTTAGCCAAATTTCCAGATTCTGAACA
TAGCCAAATTTCCAAATTCTGAATTTTTCCAAAAATGACTACTTCCAATTTCAAGTTTCTTCATATTCATTTTAAATTGT
CGGATGTTACAATATCTCCCCCTTGGGAACATTCGTCCTCGAATGAGGTTACTCTTACAAGGCTAAGGGTGTAACATCAA
TTCAAACACCCAACAAGCAATCATGCAACAAAAACAACAACAACAACATGCCCACTATAATTTAAAGAGCACTAAGAAGG
AAATTAATACCTTGATCTGCGGATTCAAAGAGATATGAATATCTCTTCTTCATGTCTTCTTCGGCTTCCCAAGTAGCTTC
CTCAACAAATTGGTTCCTCCAAAGGACCTTGAGGGCAACAACGAATTGGATATATCACTCCTTTGTGGATGCACATATGC
AAGACATGATGAAAGTATATCTGGCTTACTGAAACCTGGCGAAATAGCCTCAAAAGGACTTGGGTACTTTGTCACAGTGG
GCACCTGCCATAGATTGGACAAACGACCAACCTGCGATTTGAGATTTCGTTTGTGGAAGCGAATTAACACTTTCGCAGCG
AAGTGTTCCCAATCTACCAATTGTTTGTTCTGGAAAAGCCATTGGTACCACGTCAATGCTGCTCCTTCAAGATAAGGCGA
GGCAAGAGATAACTTGTGGTTTTCTGCAATTTCATAGAAGTCAAAGTACTGTTCAGCCTAGGAAATCCAAAACTCTGAAT
TCTCGCCATAGAATCGTTGAAATTCTAGTGTACTAGGTTTACTCGTTGGAAGGTTTCCAACCAACTCGTGTAACATTGAA
CAAATTTCCGCGAGATCCTTCGACCAAGTATCCTTCATGACCTTAATTGAATCTTTAATTGTTCGAACTATTTGGTCCTC
CATTGAAGACCTCTAGATGAAAGCACCAATGAAACATACCCTATTTCCAATACAAACACTGATATATATTGTTATCACTA
AATACAAGTTACAACGTATAATTCACACAACAAAGTAATAACACACTAATTACGAATAGATTAACATAGAAGAAGGTAAC
TAGAAGGGGATGAGATACTAGAAAAGAGAAAGGAGATGAGAGATAACGGAAAGCCAAAGCTTCTACATAATTTGCATAAC
CGTTCTTCTAACTCCAAGTCATTTTTTAACAAATGATTATTGGGCCTGGATCCCAAATAAAAGCCTCTAATAGCCCATAG
GCCCTTACAGAGTCAGCTTGGTTCACAACATGTCTTGACTCTGACATTTACCTCTTTCTTTAAAATCTTCCTCTAAAATC
TTGAATATTGAAGAGAAAAATGGAATGTGATATTCCACTAATAACACTAAACATGAAATGGCTTATGATAATAATAAAAA
TAAATACATGTATTAGAAGTAGATAAAGCTGGAAACACCAGAAGAAAGATAGGATAATAATTGGGCTCAGTAGTAAATTA
TTCTATAAAATGTTGAAAATCATTGTCTAGGTGGTTGATAAGGAGTGGCAACCAAAATAAGGTCATCTTTTCTGGCAGCA
GTTACTCCAACCAATTCAGTCAAGTTCAAGTCTTTTGGCTCCATTCCATTAGGGAGTTTCCAATCGAAGTAATATAACAA
TTGTGCCAACGACAAATAAACATTAACTAAGCCAAATGATATCCCGGGAGAAATCCTTCGTCCACCGCCAAAGGGAAGAT
ACTCAAAATTGTTACCAATAAAGTCGACAGAGCACTGCTCAAATCTCTCTGGCTTAAAGCTAAAGTCGACAGAGCACTGC
TCAAATCTCTCTAGCTTAAAGCTTACTGCGTCATCCCAATATTCCAGATCTCTTCCCAATGCCCAAACATTAACCATGAC
TTTGGTCTTCACAGGAATAGTGTAGCCGTTTATATCCGTCTCTTCCCTACATTCTCTTGGGACTAAAAGTGAAACTGGTG
GATGGAGTCTTAGAGTTTCTTTAATGACTAACTTCTTAGAGTTTCTTTAATGACTAACTTTAAGTATTTCAGCTCCTCTG
CATCATTTTCATCGAACGTTTCTTTGTCTTTAAAGGCTTCTCGCACTTCTGCTTGAGATTTGGCGAATACACTTGGGTTA
TTCATCATTCGCACCATTGCCCACACAAGCGTTGCCGATGAAGTCTCTGTTCCCGCAGCAAACATGTCCTGCACATAGGA
ACAAAATGAGTTATTTCTGGTGATTGATCTTATGTATAAACAAAAATGTAAAATATGCAATAGTACTTACAAAAATAATA
GCTTTGATGTTGTCGTTGGTGATCAGAAATTGAAGGCCTCCATCATTCATAAGTCTTATAAGGACATCAATTAGATCTTC
ACCACCTAATGCACCATTAGTTTTCCCAATTGCAGTGTTCTTCTTGTGCTCATTGATGACATCTTTAACTACTGCATCTA
CCTTATGATGAGCATCTTCAACAATGTTCTTCTTTGGAAGAGTTAATTTGTGTGTTTGGTGATTCTTCAATGTTGTGTTA
CATATGCTCTTTTATAGGTTTCTAACAAAATGGAATGTGTAGAAATAGTGATATAATTTTCAATAAATATATATATTACA
AAGCAGACTTTGTTGAAGTCAAAACAATTCAGCTCACCATAATAATGCAATATACAAACAAATGTTATTTTTTTGGATCA
ACTATTTTGATGCCAAAAATATTAATTTATATTATCACCAGGCTTGGGGGATGCCAAAATATGTTTATCGCTAGGCTGGG
ATTATTTTAATAAAAATATTATCTATTTTCTTGAGTCTATTCGTGTTTTATAGCCCAAGTCTAAGGGTGTCAAGTGGGAC
GTGCCAGGGACTGATGAGCTGGGATGGGGGGACCAGGCCGGCACAGTTATGGCGGAGCCTGGTTTTGGCTGAAACCGAAA
CTCTGCCGGGACATAATACCAAGTTCACATCCCGACTGCGGTCCCACTTTTTTAAAAAAATTAAATTTACCACTAGACAA
TGTCTAGCAGTCTTTTACTAAAAATAAATAGATATCAATAGGGATAAGTACAAGCAAGGGGAGCTAAGCCTTACCTTACC
AATCCTAATGAAGTACTAACTTCTACTACCTTATAACAAGTATGAAGAAAATAAGAGCTAGAGAGAATTAAGTATTTTAT
CGACTTCCTACTCTGGTCAGTCTACTCACCCATTTTGATAATGACAGCTATAACTAATACAGGTTTAATTTAACTTCCCT
GTTAGATGTATCTTTGACCGACATCATTGTGCTCCCCCTTTCTGTAAGCTCCCCCTTTCTATATGTCGTGTCTAGATTTT
CTCCCCCTTTGACATAATAAAAAAAGAAAACAAACAAAAACAACAAACATGATAGGCAAAAGCAAATATACAAGTAGAGA
GTATGGGGTGAGAAACCCCGAAATTATAGTCCAAAAGAAATGAAGATATAACTCCACAAACTGGTTGTCTTAAAAAACAG
GCTTAACAATCACCAAGAAAGTATTTCAGAGAGGTCAACATGCTCCTCATGCTTGTTAAAGTACAGAAATACCAAGACAT
TCTTGAAGGAAACAAAATCTTTCCTGAAGCAAAGGTTTTGTAAATATATCGGCTAACTGATTTTCAGAATCAACAAATTC
AAGCACAAAATCACCATTTTCGACATGATCACGAATAAAATGATGCTTGATGTCTATATGTTTAGCCCTGGAATGATGCA
CAGTATATTTAGATAAACTAATAGCACTAGTATTATCACAAAAAATGGGTACTCCCTCGAAGGATAGATCATAGTCCAGG
AGTTGATGCATCATCCAAAGTAGTTGAGTGCCACAACTTCCAACAGCCAGATATTCAGATTCAGTAGTTGAAAGGGCAAC
AGAGGTCTATTTCTTACTATGCCAGGAAATAAGAGATTTTCCCAAAAACTGGCATGTTCCACTGGTGCTTTTTCTGTCAT
TTTTATCACTTGCAAAGTCAGCATCTGAATATCCAATCAAATCAAAAAAAATTTGAAAAAGGATACCATAACCCCATATC
AGAGGTTCCAATGAGATATCGAATAATTCGTTTCACAGTGGTAAGATGTGACTCCTTTGGAGCGGATTGGAATCGTGCAC
ATTTGCAAACGCTGAACATAATGTCGGGTCGACTTGCAGTGAGATATAATAAGGACCCAACCATTCCTCGATAAAGTTTT
TTGTCAACTGCTTTTCCTGTTGTATCGTATTCAAGGCAGGTGGAGGGACTTATGGGAGTGCCAAATGCTTTGCCTTTTTC
CATTCCAAATTTTTTGATCAACTCTTCTGCATACTTTCCTTGATTTATAAAAATTCCTTTTTATGATTGCTTAATTTGAA
GACCAAGAAAGAATGAGAGCTCACCCATAAGACTCATTTCAAATTCTCCTTTCACAAGATTTGCAAAATCCTCACAAAGA
AAAAGATTAGAGCTTCCAAATATAATATCATCAACATAAATTTGAACAATAAGAATACATGAATCAAATTTTTTTGTAAA
CAAGGTTGTATTAATTTTCCCTCTAAGAAAATCATTTTTTATCGAAAAAATGCTCAATCTTTCATATCAAGCTTTTGGGG
CTTGTTTTAGACCGTAAAGAGCTTTAGATAATTTGAAAACATAATCAGGACAGGAGGGATTTTCAAAACCAGGAGGTTGC
TTAACGAAAACTTTTTCTTTAATGAATCCATTTAAAAAAGCACTTTTAACGTCCATTTGAAAAAGTTTGAAGTGATTGAA
AGAAGCAAATGATAGAAGAATTTGAATAGATTCCAACCTTGCTACAGGAGCAAATGTTTCATCATAGTCGACTCCTTCTT
GCTGAGAGTAACCTTGAGTGAGCTACTAACCTGGCTTTATTTCGGATAACTTTTCCGTTTTCATCCAATTTGTTGTGAAA
AACCCACTTTGTTCCTATCACAGAAAAGTTCTTAGGTCTTTCAGTAAGAGTCCATACCTGATTCTTTCCGAATTGATCAA
GTTCTTCTTTCATTGCTTGAATCCAAGATTCATCTTCCATTGCTTCATTTACTTGTTTTGGTTCCATTTGAGGTATGAGA
GCTAATGAAGCTTGTTTCTTGAGAGAGGATTTAGTCTGGATTTTATCATCTGGTTTTCCCAGAATGAAGTTTTCAGGATA
GCTTGCATTGTGTCTCCATTCTCTGGGTACATTTGTTTTGTCAGTTGGAGTAGTCGACTCTACTTATGCAGTAGTCGGCT
CTTCAGTGATATTTTCAGTGGACATTTTAGAAATGACTTCTGCTGATTTGGATGATTCAATTTCATCCTCACCTGCTTCA
CTTTCTTGCATTCTTGGATTAGTGTCATCAAATACCACATGGACAGATTCTTCAACACTTAAAGTTCTTTTATTAAAAAC
ACGAAAGGCACTGCTAATGGGAGCATAACCTAGAAAAATACCTTTGTCACTTCTAGGATCGAACTTACCAAGATTGTTCT
TACCGTTATTGTGGATCAAGCATTTGCATCCAAACAGATGGAAGTAGCTGATGTTTGGTTTCTTACCTCTCCATAGTTCA
TATGGAGTCTTCTTTAGTATAGGTCTGATAAGACACCTGTTAAGAATGTGACAAGCAGTGCTTACAGCTTCTGCCCAAAA
ATGGTCAGGGAGATTTCGATCGAGTAGCATAGTTCTTGCTATATCTTGTAAAGAACGATTTTTCCTTTCCACTACTCTGT
TTTGCTGAGGTGATCTAGGTGAAGAGAAGTTTTGAGTGAACCCATTTTGAGCACAGAACTCTTCAAATGCCTTATTCTCA
AATTCACCACCATGATCACTGTGAATAGTTGTAATAAAATAACCTGCTCCTCTTTGAACTTTTCTACAAAATACTTCAAA
ATTAGCAAAAGCTTCATTTTTGTCAGAGAGAAAAATTACCCATGTAAACCTTGAGAACTCATCAACAATTACAAAAGCAT
ATCTTTTACCTCCAATACTTGCTGTTCGAGTAGGACCAAACAAATCCATATGAAGAAGCTGAAGAGGTTTAGATGTACTT
ACAATGTCTTTTACTTTAAATGATGAACGATTCTGCTTACCCAATTGGCATGCGTCACAAATGTGATCTTTATCGAATTT
TAGTTTTGGTAAGCCGATAACTAGTTCAAGTCTGGATAGTTTCTTAAGAGCGTGCATACTTGCGTGTCCAAGTTTTCGAT
GCCATAGCCAAGGATCACTTGTGACTGCAGTAAGACAAGTAAGAGTAGGAAAAACAACATTATTTAAAATATATATATTA
TTTACTGGATCTCCAATGATAGTGAGCTTTTTCTCAAAATGATTGATAATGCAGCTTGTTGTGTTGAAGGTAACTTGAAA
TCCAGCATCACATAGTTGACTGATGCTAAGAAGGTTGTGCTTGAGTACTTCAACGAGATATACTCCAACCAAATCACATG
ATGAGCTTAGAGTAATAGTTCCAACTCCTATTACTTCTCCTTATTGTCCCCAAATCCTCGATCGATCTTTTTGATGGTTT
TAAAGTTTTTCTTTCCGCACATATGCCTGGAGCATCCACTATCAAGTACCCACATTCCCTTTTTGTAGGTTTTCTTAGAT
TGCTCCTCACATAGATTGGCCTTTTCATCATGATCATCGTTGGTTGTTTCTCCTTGATCCCATGCTCCGAGACTCTTAGG
GTCCTCATTTCTTCGATTGTTTCTTCTTCTCTATTCTGGGCAGTTTTTTTTATGTGTCCTGGTTTTCCACAGTAGTAGCA
GCGATCATCATTTCTTTTGAAATCATTGTTCTTAAAGTCATGTTGAGGTCTCTGTCCTCTTTGTCTAAGCATTTGTCTCA
CTCCTCGATTTATAAGAGCCATTCCTTTGTCTTGATTTTCATCGACTTCTTCTCCAATTTCAGATGTCTCTCCGTAAATG
CCATAGTTTTCTTTTTATCATCTTTATTATACATGTTGATATGATTTTGTTCATAGGCCATCAAGTTGCCTCGAAGTTCA
TCGTATGTCATTTTCTGCAGATCTCCATCTTCAAGAATGGCAGCGTTAGTTTCCCAAGATTTGGGAAGACTTCTAACAAG
TTTTCTAACTTGAAGTCCATTTGAATACACCATTCCAAGTTATTTGAGTTCGCAGACAATTTTACTGAATCTTGAGAACA
TAGTTTCTACATTTTCATCTTCGGCCATTTTGAACAATTCATATTCATTTACTAGTGAACTGATCTGAGCCTCCTTCACC
TTGGTGGTTCCTTCATAAGTCACTTCTAGTTTGTCCCACATTTATTTTGTAGTTTCACATGTTGATATCTTGTCATATTC
AGCTCCGCTCACTTCACAATACAACAAACTTATAGCTCTAGCATTAGTTTGAATTACCTCTTGTTGTTCCTTAGTGATGT
CAAATGATTCAGGATCAAATGGTTTTTCAATGTCATCATTGTCAGTCAGCCCAGGAATAGGCCTTGGGCCCTTTTTGATC
ACTATCCATGCTTGGTGATAATTTGAAGAGACAAAGATTCTAAATTTGTCTTTCCAGTGAGAGTAATGTTGTCCGTTGAA
ATATGGTGGTCGGTGGGAAGAATGTCCATCTTGAAGTAGAGCACCAGGAATCTGATAGTGTGCCATTGGATCTTTGCTCA
CATGTGGTTAAACATTTAAAAGGTGAGACCTACTCTGATACCAATTGAAAGTCAAGAGGGGGGGTGAATTAAAATTCCCT
TCAGTCGACTTCCTACTCCGGTCAATCGACTCACCTGCATGTTAGTAAAACAGATAAACAGTAATAATAACTTGCAATAA
GTAAATAACACAGAGTGTTTTTATACTGGTTTAGATCACTGATGTGGTGCCTAGTCCAGTCCCATTAGTTTACAAGGGTT
TTCTTATGAGCTTGTTGAGAACTTGGGTGTTACAAAATGTTACGATTAAAAGCCCCGTCTGATATGCAAATTAGATCTTC
TTCTTCAACACAATCTCTACCTGTATAACCTACACTCAAATCTTTCTTTCTCTTTTCTTTTCAATTGTTCACTCAAGGGT
GTACAAAGTTTTATGAAAGATAAAAGAAGATTACAATATAAGTTCAAGTGAAGTGTGTACTTCACTCCTAAGTCTGATAG
GGTATTTATATGAACAGACTTGTGCTCTTGTAAGGACAACCCAAGGGAGTTATAATTTAATCAAGGATTTGAGGAATCCC
TTGATTGAGACGATTTGCTGATTCATGTCCATATTAAATATGCGCATGGTAAATCGCATTCTTCCCTTCTTGATAGATAT
AACTCGATTATGTGCTTGGCTGGAGAATTCATCTTGACTTTTGGCTTTGATCTGCTTTCCTTTCTTCTCTTGACAGCTTG
GTTCTATTCTTGGCTTGCTTAATGATTTCTTGACCTGCCAGCAATTTATCTTGACTTTTGGCTTGATTGATGATTTTCTC
AATCTGATCCTATCAGTCACAATTTGCTTGATTGATCTGTTGTCAGCTTTAAGTTGTCTTGTTAATGATTCTTAATTCCT
TTGATTATGCCCTTCCTTTTTTGTAGAGTTGGAAGGATCAGAACATATCTCATTTCATGTTTGTATTATCTCATTCCATA
TTTGTATTGTTCTACTTGAATCCTTTTCTTATTGGATCTCCATGCCTTCTAGATTTGTAGGTTGTTCGATTTCCTTCCTT
TTTGATTTTCTGCAAGTAGATTATGAGTTAGCTTGTCATTATTCAGAATATCATAAGTTAACAGATATTACAAATGAGGA
TGCTTAAATAATGCAAAAATATGTCAATCAAGAAGAAGGTTGAGTTATCAACCTCAAACTTTATATTACGAAAGCATGAA
TTAAAAAAGATTGATTACCAATCAAAAGTAACTTGAAGTATTTTTTTCTTGTCTTCTTCTTCAAACCTATCCAACAACAC
TTGATAATTCATTCCTTCTTTATGGATTTAATGGATCTTGTTGAACCTATTGATACTGTCAAATGGTTCTGATTTGTCTG
TCGCATCAGTAGATACCTTGGAACAAACTCCTCAGTCATTTTACCGCCCCAACTATGTTGCCTTCCATGTGTCTTGTTTT
TTTGCTTTTGTTGCTTCCACTTCTTTATTGTCTAGGTGATATATCCCCTTCCTTAGTCACTCTATCAAAGCATATATATG
TCAAGCATATTGTCTTCCTCATCTTCATCAAGAGAATCCTCGCCCAAATCAATTGTATTTGACACTAAGGCCCTTGACTC
ATTCTTATTTGCAACCACTTCTGAATGTGATGGGACGGGATGGAAAAATTAATTTTTTTTTAATAAAATCATTTAAATTA
CAGAAAATGGTCATATTTACCCTTGTACTCTCATAAAAAAAAATTATTTTTACTCATCGTCATACTTTTTTAATATAGAG
AAAAGGGTATGATATACCCTCAACTTTGTCATTTAGAACTGATATGTCCCTCGTTATGATAGTGGCTCAAATTTACCCTT
ATTGTTATTCAAATGACTCACATATCCCAATTAAAATTTCTGTTAATATAATTTTTCTATCTGATCCCACTAATCCTTTT
CCTAATAATTATGAATTGTATATTACAATTACATTAAGCTTCAATAGATTGACCAATGAAATAATAATGATTTAATAATC
CGAGAGGCTTCCATGGTTGATGAAGTTGTTGTTATCTGGATCCGATAATGCACCAATAAGAATAACTATATGGGATGAAT
TTATTGGGTTAGGTAGAAAAACTATATTGGGAGAAAATTTTAATTAGAATACAAATATATTCTATTGAAAAAACATTGTT
TTAGAGGCAGGCATATTTATTTAAATCAAACTACTCTTGGTCCTTTTTGTTCTCGTTTTAGACAAGAAATTATAATCCGA
AAACTCTTGATCTTAGTCTAAGATTATTAACTAAGATCAAAAGAGGAGGAAGTTAGAGCAGAGAAGGAAGATTTTGGAAG
ACTTCTTCAATTGCTTTGAATTTTTTTTTTTTTTTTTTTTGGTTTTGTTTTTGGTTGATACAAATGTACAAGATCATCTC
CTATTATTACTAATATATTTATGAATATTTCTAGATACTACAAGAACTAAATTATTCTATTATTTTCTACAAATATTATG
TGTAGAATATCTACAAGAAAATTCTAATAATTTTATTTTCTACTCTAGAATATCTAGATATTTCTACAAGATGTTTATTA
TAAATACTATGCTAGACTACGTTGTGAAACTATGTTGCACAACCTAAGTTTTCGTGTTCCTGGTGTTTCTGACATTTTAA
TTGACAACAACTTATCATTTCAATGATTCGGCTTATTAAAATATGATTAAATAGAAATTAAGCACGAACAAGATTAAACT
GACCAAAACCGGGCTAATTGTCATGGATACATTCTTATTTGATATAAAACCTAAAACACTCGCAATCAAAGTGAAAAAAA
GAAATATAAAAAGTTATAAATGCCATTAAGATTGATAAGGAGTGGCAATCAGGTAAAGATCGTCCTTTCTAGCTGCAGAC
ATTCCAGCCAATTCAGTCAAATCCAAGTCTTTTGGCTCCATTCCAGTAGGGAGCTTCCAATCAAAGTGACAAAGCAATTG
AGCCAACGGCAAATAAACATTCGCTAAACCAAATGATATGCCGGGACAAATCCTTCTCCCACTACCAAAGGGAAGATACT
CAAAATTGTTACCAATAAAATCTATAGAGCACTGCTCAAATCTCTCTGGCTTAAAGCTTTCTACATCATCCCAATATTTC
GGATCTCTTCCCAATGCCCAAACATTAACCATGACTTTGGTCTTCACAGGGATAGTGTAGCCATTTATTTCAGTTTCTTC
CCTACATTCTCTCGGGACCAATAGTGGAATCGGTGCATGAACTCTCATTGTTTCTTTAATGACTAACTTTAAGTATTTCA
GCTCTTCCACATCATTTTCATCGAACGTTACTTTGTTTCTAAAGGCTTCTCGTACTTCTGCTTGAGCTTTGGCTAATACA
CTTGGATTTTTCAACATTTCAACCATAGCCCATACAGTTGTTGTTGATGAAGTTTCTGTTCCAGCTGCAAACATGTCCTG
CAATTTATGGCAAAGTTACAATTTTTTTTTCTGCTATGGATAGATATGTAAAATAATTATAGTATTCGATACTTACAATA
ATAATAGCTTTGATATTGTCGTTGTTGATTGGAAATTGAAAACTTTTATCATTCATAAGTCTTAGAAGGACATCAATTAG
ATTTTCACCCCCTAATGCATGATCATCATTCTTGCGAGTTGCAGAGTTCTTCTTGTGCTCGTTGATGACATCCTCAACAA
TTGCATCTACCTTACGATGGACATTTAGTAGTTTTCGCTTGGCTCTACCAAAAACATGAAGAAACTTGTATGAAGGGAAG
ATGTCAGCCACATCAAAGCCTTCTGCTAACCTTATTACTTCTCTAATTAGCTTTATAAACATGTCTTGCTCCTTTGGTAC
TTGCCCAAATGCTGATCTACATGTCATGGAGCTTGTGAACCAAATGACTCTTTCTGTAAAATTAACTAGCTCACCAGAAG
AAGAAGATGATTGGATAGAGTCAATGAGACGAACAACTTCATCACACCTGATCGAGCTAAATGATCGGACACTCTTTGCA
CTCAGTACTTCCATGACACAAATTTTACGCATTTGTTTCCAGTATTCACCTGTTAATATAGAAATTATCACGTGTCATGA
AAAATCTAACAAAATAAATCTTGGATGACAATAAATAAGACAATGAAGAAAAATATATCAAAAGAGACATTACAATGTAA
CATGATAATTTGGTCAATTAATAACCAACATATGATCAATTTAGGTTTAATTTCTTATGGATGTCATAAATTGAGAAGGT
GTGAAAGATATATAAAAATGTGGGAAGGTTTTTAAGTTCAAAATTGAAATACGAAAAATGTCCTTCACTAATTCTTTTAA
TTAAAAATATTTTTACTAATAATTTCAAATTAAATCGATAATGATAATTTAACTAGACCAAATACATGGTAATTAGATGT
TACACTTGACATTTTCCACCTCTTAATGACTTTAATTGTTAACGCTTTAGCTTCTACCAATAAATACATTCATTCACAAC
CTTTTATGAACACAATTTCTCCCTTTATAATTTGGATAGAAAATGTTAGTTCACTACACTTTTGTGTTTCAGATAGTTTT
GATGTAATTTTATTTATTGGCATTTTTTTTTCTCTCTTTCATTGATATATTGCTATGATTTTTTTTCTTTCATTTTTTAT
GATAGGATGACATGTGTATTTTGTTGTTTTCCACATTAATTAATTGATTTTATATTACAAATATTTTATCCATAACTTTC
ATTCTTTATTTTAATTTTTATAAATTTTCTTTTCATAATATTTTTTAAGTTTGTGTGATTCTTATAAATTAATAGAACAT
GTGATGTTGGATAAAGATTCTTATTGCACTGTCTAACTGATGTACACATTTTTCGTCATTAATTTGTCATTTTATCATTT
CAAGTATGTTTTTTTATCTCCTTAGACATATAAAGTATCGCAAGTTTTAGCATATCATATGCTGTTATTATTGTTTTAAG
CAGAGATTTCATAACTTTTTAATATTTATTGAATGTTGTTCGAAAGATTTTAGGGTAATTTCTTTAAAAAATTTACCAGC
CACATTAAAAATTTGAAGAAAAAAACTACTTAACTTTTTAGCAAATAAAAAAGGTAAAACCTCTACAAATGCTATTTTAC
TAGACAACATCCTCTTAATTTATGTCTAGATCTCAAATATCATATATATCTATACTATTCTATGTAAAAAAATTTAAAGA
TAAAAAATTGAATTATCAAAATATCAATCAAAAGTTGAACGTCCTTTAACTTTTACTCTTTAAACATAAATTAATTCATT
GAAAGATTGTAATGCATTTGAGTAATTCAAATAAAAATAAATACAAAATAGTAATTAGCTCTTTAAACACAAGAACTTAG
CTAGAATGCTAGATAAACATAATTGGATCAATTAGAAGTTTGTTGATGCTTGGAGAGTTTCTTATACATATTATTGACAA
TGCTTGAAGTTTCAAGATTAATTTTTCAGATTTTCAGGTCAATTTTAAATTTAATTTTGTTGGCTATAAATACTACTCCG
TCCAAGTCGATTTATTATTCACACTAAACGATCATCATGTAACGAATTATCCTTTCAGTACAAAGGAAATATTACTTCAT
ATATTAATATATTACTATTAGGGGCGGCTCAACATAATTCGAGGCCTAAAGCAAAATTTTAATTAGAGGCCTAAAATTTA
AATAAATTTTATCTGTATTTATTTATTTTTCTAAATTTTTAGATGTAAATTATTACTTAATATTTTTTTTTATAAATAAT
TTTTTCAAATACTTTCTTAAATTATTATTTTTAAACAAGATTTTATCATTCCAACATTGAAAAACATCATTATTGAGACA
ATTATTATATGAATCGATAATATAGTTCTATAAGTAATAAGTTGATAAATTTTAAATGAAGATAAGAGTTAGAATCATAG
AATCTGATTCAAAAAGTTGATAACTTGGTATACCCTACTTTAATATGAAAAGTTATGAAGAAATAAGAGAATATTTGTAA
TTTACTTTGTTCAACACTTTTCGGCTATTAATTCATATTTTTGACAGAATATTACTCTAACTATCAAAGATTTGAAGAAA
TAGAGTGCAGAAGGAGTTAAAAAGGATAAATAAGGTGAGTGTTAGCGAAGAAAATATAATATATATATATATATATATAT
ATATATATATATATATATATATATATATATAAATGTACTTTTTATTATAATAAAAAAAATCATAAAAAAATTAAACATGA
TTTTTTATTTATAAAAATTTGAGGCCCCCAAAAGGCATTGGCCTAAAAGTTTATAGGCAAGAGCCGGCACTGATTACTAT
ATTATATGTTATATATTAGAAAGCTTATTTTAAAGTACTAAACTTCATTATATTAGCCTTTAATTGAAAATAATTTACTG
AAGTATTGTTTTCAAATGAATATCTTCTAAAATTCTCATGCAATCTTTGCATCTTAGCTTCTAAAGCTGACATTTATTTA
TAGTACTTCATCACTTATCTTTATTATTTTCTTTTTTTTCGTCTTTCACATTTGAAATAAACGTGTTATAACACTTTTAT
TCATAAATAGAGTTTTTCTAAAGCTATTTAATATAATTTACTCTTACCAAATTTCTTATGTTATAAGGACGAACTTGGTA
GAACACAATAAAATAAAGATACTACCTAGGGGCTATTATCAACACATGTAAAACCAATTATTAGAAATATTTTGTGAAAA
TATTAGGCAAACGCCTTACACTCACCGTAGGGGCTAAAGGCAATGTCGCATCTATCATAACAGATAATGTCCATGGCCAA
GAGTTTAGGCCTAGATGCAAAAGCGATGTCATGAATTTTTAATACTTGTTTTGCTATATCAGGAGATGTAACCACAACTG
CAGAAACTTCACCGAGTTGAAGGTGCATGAGCGGTCCATATTTTTTGGCTAAATCTCTAAGAACGCGGTGTGGAAGTCCA
CCAGCCAGGTGATGCATACTTCCTATAAAAGGAAGTTTCCATGGACCTGGAGGCAATTTTTTGGTTTGGCTATTTTTTGA
GTACTTTTTCCATTTCCTTAACAAAAAGAGGAAACATACGAAAAGAAAAATGGAAATCAATTGCATTTTGGGATATTTGA
TTATTCAAACCTCAATTGAGTGTCCTATTTTATAAGCTTCTGGTTTGGCACCAAGTGGGATATGCAACAACCTAGTGGCA
TATTTTGATTATAATTTTTATAAATAATATTTGATTTTTTGAATGTATTTTTTCTAAAGAAACATGAAACATGATTTAAA
TATAAAATACAATTTAAATAGGAATATATATATACAAAAAGTTTTGAAAAAGAAAAATATAGTGAAAACAAAATTTTGGG
TGTTCTTCAAATCTAAAATTGTATTTGTAAATTTCATGGTTAAACAATAATTTTCAAATAAAGTGAAAAAGAATCTGAGT
AAAAGTGAAAAAAATTCATGGCTAAATCCCAATTTTTCTAAAAATTATGATTTAAAAAAATATATATATAAATTTGACTC
ATAAATTTATATTTTATAAAAAAAATCCATTTTAAATTATATAAGAAAAAAACTCATGTTCAACATAAAGAAATACTCTT
ACCATATGAAAAGAATACATAGTTAATTACTAGAATTGTTGACTAGTGCCATTGGCTGTTATGAATTAGAGACAAGAGTG
AAATATTGCCTTTTTTAGAATTAAACAAAAGAAGCTAGGCAAGTAGGCATTTGCTGACAAGTACAAAAACAAATGATGAA
TCTTCTTTTAAGTCATATTCAACATTTACTTCATCCACTTATGACAGCCAATGCCTAATCTGTGGAATAGTTACCATGCA
TATTAAGAATCGGAGGAAGTTTGATAGTTTTCACAAAGATTTTTATGTTTAAGAAAAAAAATATAACTTGTACGTTCAAA
TAAAATGTCAACTTAAAATTAATCTAATTTTAATATCATGATTTCATATAACATATCCAGACAGTGTATCATAACATAAA
TGCAATTTTTACAATTTTTGAGTTCTTTTCTTTTAACAAACAAAAAAAAGAGGCTATCCCAATAAAGAGTTATTTTAAGT
CTTATTATCCCAAAATGAAATATAATTGTATTCCATTCATTTGGGTCCCTTTTTAACAACCACATTTTGTTTTGCTCTTG
AATTTTAAATTTAATTCATTATATCTCCATGTGCTCAAGGACTCACAATCTTACTAATTTCCAACTATTTCCTTGTGAGT
GATGTGATATGTGAACAACTTTTTTGCACCAATGGCCAAAAATCCAAAAAGTGTATCCAACCTCCAAAACACTTCAAATT
TAAATTCAACTCCTGAGTTTATAAAATTACATTTTAACTCCTTTTCCCTTTTAAATACCTCTTAGCTTTCTTCATTTTTT
ACTGCTCCTTCTGTTCAATTTTATATTACTTACTTTTCTTTTTAATTGATAAAAAGAAATGACACATTTCTATATCGATT
ATAAAGTGGATGCATCTCAAAGTAAAAATGTCAATATTGATCTGATCCCAATTTTAAGCAGATCAATTATACTGATAGTG
TACCAATTGTGAAGTGGATTGAGTATGAAGTTTCGCGAATGAGAGAAAATTTGAAAGACCGAGGATCAAATCTTGATTTT
TACCAATATATAGTGCAAATAAAATAAAACAGAAAGATGTTAGGAAAATCAATGAGATCATTAGAGTGAAAACCAGAAAA
TGTACATTTGTGTTCCATGTTAGATGTGTAATCAATTAATTGTCTGAAATGATGTGTAGCAATTTACTACGGGGGTAGAT
CCACCCTATGTCACGGGGTGCTGACCGGCACTGTTTCGTTGAAATTTTTTAGTATTTTATATATATAAAAGTGAAAAAAC
AAAAATTTCCTTACAAATAACATTAATGACATTACCTGAACAATTGAGCCTCTTGGCTCGTTGGTTTGCAACGTGAAATG
AATGGTTATTCACCTGGTGTGGCCCAAGATTGAGCCTTAGTGAGGCCGAATTGTCTTTTATTTTTGAGACATTTTCAGAT
TTTTTTTAAATATTATAGGGATTCGAACCTTCAACCTCCTATTTATAGTCAAATTAAGCTAAAATAATCCAATTGCACTA
GAATATTTAGTACTTAATATTATCTCCAATGAGTCTATTATAAATACATTTCAAAATATGAAAACTGACACAACCCAAAA
CCGGATGTAATGGCACGTGCCCAAACCCCACCGGACACATCAGCCTAACACCCAAAAACCCAACGATACAGAATTAATAA
AACAAGAAATAGATAGAAAGATAAGCGGAAGTCTTTAGATAAACTCAACATAAACCCAGAATTGGTTGTCACATGTACAA
ACCTCTAATACAGAATCTGAATAAAATATACAAGTCTCATAGTAAAGTTCTAGAATAGAACAAAACAGTAAATATAGATA
ACTTGAGGGCACGTTTGGAATGAACCGCTACCTCTCAAGTAAGTCTGGAAGCTCTAATCTGAAGATGAGTAATAAGCCGG
ATCTGATAGAGCTGTCAACCTACACAACTGTGTAGAAGCAAGGGTGAGTACCAAAAGCAACAGGTACTCGCAAGTAACAC
TAAACTAAGCTAAACTAGCAGCTACAAACAACTCCTTTCAATCCCAACCGAACCACCGAAACTTCATTCTAACAGCGAAC
CAACAACCTATACTACACAATTCATAATCAACAGATATATCCAACAGTGTCTCAACATCAACCTCATATCCTCATATAAG
AGCAAATAGATTGTTGACACCCAATTTTGACCCTCCCCGATAATAATTAATTTCCGAGTTTCTTAATTTTCAAATGATTT
AAAATAATTGACTTTATAAAATTCAAAGTATTTTTCAAGTTAGTTTTAAATGGTTTGTCACTTTTTATAAATTTTAAATA
ATATGTGTATACTTTTGAACTTCATAAATATTCGAAAATCGTCTCAAAATATTTTGTTTAATTGAATATTTGGTTAGTTT
GTTTAGTCATTCAATAGTTTACAATTTTGAGTTAATTAGTTAGTTTATAATTAAATTAATTATTATATAATTATGTGTTT
AATTAGTATATTTTATGAATGATAAAAAATTGTCTCAAAAAGATTTTAGTTTTATTTAAACATTTGGTTATTTAGTCGTT
TATATTGTTAAATTAATTAGTTTATAATTAAGTTAATAATTTTATTTCGTTAAGATTAAGAAGCTCGTTAATTAATTAAT
ATCAATTCGTCATATTTAATTGCTAGCCGAATCTATCTTAACTAACTCAAATTAGCTAAGTTTTTAACTCTCTTTCAACC
GACCCCACCCCTATTTCTTTACAACTCACATCAGCCCACTATTACTTCAATACAAAATTGGCCCAAACAAATCAATAAAC
AATACAGATGCAGCGATCCAAACAGATCAAAACAATACAAACCAAATTCAACCCAAAACCTCTTTAGCCCATTTTATTTC
CAACTGACCAGCAGTCCAAAGAACTGACCCGACCCATCCCCCCTTTCCCTTCCAAATTCACGCGCAGTAGCAATTAGACG
GAAAGCCAACGTCCCTATCCCCATTAATGTTGCAACAGAGCAACAGCAGGCACAAGTATTTGCCCTTTCCTCTTCCGGAA
TAGGGTGAAAAACCTCAGAAAAAGGAGGTCTCCCTAAAATGGTGAAAGTTTGGAGTTTGAAATTTGAATGGGCCTCGTCC
CCATCCGAAAATCTCCTGCCTATTCACCCATTTTTGCCCTAATTTCGTTGATAAATAGTTCGATATCCTTCATTGAAAAA
AAAAAGAAGAGGAGATTGGAAGAAATTTTGGAAAAGTTGTCAAGAAATTATATAGAGAAATTTCCCAAAGCTGTAAAAGA
TCCCCAGAAACATACACTTCAGATATATATATATATATATATATATATATATATATTTTCCCTTTCTTCTCGATTCCTTG
TGGGTTGCGAAAGATCAGCCAAGATTTCTCGAAAGTTCTCGCTGTGGTGTTAAGTTCGACATTTCTCTACTCGTAGTCTC
AGTTCACTGCTCGAAAAAAGGTAAATCCTCCTCTAGTTTTCGTTTAATTCCTAGTTCTTTAATTTTTATTTTATTTTTTT
TCTATTTGTGTGTTCTTAGCTTGGTTTTAGTTTTCGTGTCTTAGATTTTGGTTCGATATCTGAATGGTTTTTCTGGTGTT
TATGTTCCCGTTACTTGTCTGATTTTGTCCTAAAGAGTAATGTTCCTCTTGGTTTTAGTTTGGCGTTCGTCCTCATAAGC
AATAAGCACCTAGATCCGTGCTTACACTATCGATTCATAGAAACATCGGATATATTAGTTCAGTACTTCTGTTAAAGGTT
GTTGTTTTGATAGTTTTATTTTCTCTAATGCTCTGGACTGATGGTTTCATTATCCATGTTTCCGCACAGCTGATATTTGT
TCAAGTATTAATTTGCTAATAACATGTTTTGGTATGGTTTCGAGTTAATTCTAGTAATCGTTGTGTCGAAATGAGTTCTG
AATGTACGAACCTTCTTGGTTTTGATTCGAAAATGCGTATGCATTCAACTTTAGTTCCTGATTGTTGCATTTAAATTTCA
GCCGCCCATTATGTCTTCTTAAATTAATTTTTAGGCCTAGCGAAGTTTTGGGTTTAATGGTTTAGTGCTTTTAGCATATG
TGTGATAGCATATTGGCCTTTGCTTATGTGATATCTCTAAGTGTTTTTGAGTAAAATTGGAGTAAAAAATCTAGTTTAAT
ATCCAAATATAGCTTTCATGTTCGTAATCTCTGTTTTGAAGCGAAGAAAAACCAGGTTATGCCTGATTGTTTTTTTTAAT
AATAATGTGTAAGAAAAAACAAAAAACAAAAAAAAACGAGATTTTATAAGAACCCGTGTGCCAAGTTGTGTTATCAAATT
TTACTATCTTTTCTACTTGAGAATGAAGATTTTATTGCAAGTAGTCTACTATCAACATATATAGTTATTCATTTGAGCAA
AGCTAATAACACTTGTGTATTATTTTAGTAGCTAGTGTCAAGGATGCCTCTCTGTTTGTTTTTGCTTACTGCATTTACGT
GATATTGCCTGTTGGAGCAAATATGTTAGGAGCCTTTCTTAGTATAATAAGCATTGATGCTATATTGTTAATTAATTTAG
TAAAATGTGGTCTCTTATTGTTATGTGCGTACTTCTTCTCCCCTTAATTTATGTCTCCGTGAAATCTATGCATCGGTAGC
AGTTTTCTTTTGTTTTAAATCGTGCAGCCTTACTTCTCTTAAATTAAAGTCATGTCTTAATTATTTCTTTATTAAATATG
CTAACGTTGCCTTCTCTTTCTCTGTTGTATGTAAACCCCCCTTTGAGTCTATGATGGACTTCTCTCTCTTTGCATTTCGA
AATAAGCCACGAAGGCCCCAAAATTCTTCTATCGAGTCAGACAACCTGGATAAATCGAAGAATAAGTCTTTGGGGTTGAC
GTACAGGTTCCGGAAAGCTGAAAATAGACTAACATACCTGCTGTATACATCGATATACAGTCAGAAAGTATCGTATACAG
GGAAAAACGTGAAAATACAGGTGGAAGACGCAAAAACACTAAATTAAAACAAAATTACAGGTCCGAGAGTTCGAGATTTA
GTAGTATACATGGTGTATACCTCTAATATACACTTGGTGTATATCATGACCAATGAAGATGGAAAGAGGGCCATAAGCCC
AATGAATTATTATTTTGTTTTTTTTTTGCAGATTTGGGTAATTTGGGCCAAAATTTCTTTCCTTGCTCTTATTTGTTTTA
TTATATTTGACTAACACATTTATTTGATATTTGGTTCAACTTAATTAATTCCCCGAAGATAGCTGTTTCTCTTTATATTC
AAAGTTAAATATTTATTTTTTTTTCTTATGTATTTTATCCACTATTTAGCTCTTGTTTAATATTAGTCATGTCAAAACTC
AAGTTATTTCCCCTTTAGTCCATTTCCCCTAAGGTAAATAAAGCGATAAAAATAATAATAGTAATAAATAAATAAGTTAA
AATAAATTAGTTTTCTTACTAAGTTAAAATTTCAAAATAAATTAGTTTTCTTACTAAGTTAAAATTTCAAAAAAAATAAA
AAATAATAGTTAATATAAATGAGTTCTTTTACTTAGTTAAAATTTCAAAATTAGTCAAAGTTGTAATGAGCCCTTTTATT
TAGTTAAAATTTCAAAATTAGTCAAAAATTATTTTGGTCAAATCGTCGGTCAACCGCGAGTTAGCGGGCATTCTGAGGGC
CTAACACCTTCTCGGAATGTACATTGAACCTTTTATTTTCAATTGATTTTATCTGTTTAAATCTTTTGAAGACTTTAAGT
TTTTCTTGATTTTTTACTAAAAATTAAGTGGCGACTCTGTCCTTTTGGAAACCCGATTTCTCTTAAACCATAGGTTTAAT
CGGTTTTTCAAAAACTCAGTCATTTTCCCTTTCTATATATTTTTAAATAAAACATAGATCATATATCACATGAAGAGGGG
CAAGTAGGTAAAATCCACACACCACAGACAAAGATGAAGTCAAATGCGATGCAAATGCAATAATGATGTCATGTAGTCGT
GATGCATGTCTGTCCTAAGATACACATCTGTTGACGTAATCAGACCGCACTGAATACTCTAATCAGAACCCATGGGGGCC
ACACATGGACCATGTATCACCACCGCAACCAGATCCCATCGGCATCCAAATCGCTAACCGGAGCTAGTCCATCTCATATA
TCTCTAGCCGGAGCTAGTCTCAACTGTGTCTCATATCCATCCATCCTTATATCAATGTCTCATAACTCATGCAACAGATA
GTTCACACATGGGATGAATAATGAATATGCACATGTCATCAATCACAATCATATCACGATCACATCATAGTATTACACAT
CATCTGTCTCAATCATAGCCTACTCATACTCTTCTATCCCCTCAATATCAGTTATCACATGACTTATTCAACAAATTCAA
GTCACATATAACACATTTAGCTCGTTTTATTCCCCATCTTTCATTTACAACAATTTCAATCAACAAATAAAACCCATCCT
CAATCCCCATTACTCCCCAACACAATTAGGAAAGTAGTCATGCGTAGTCTAAGAGTTTAACAAAGTTTAGAAGTCACTTG
CCTCAAAACACTTCAACTAGTAACTCAAATTTGAGTTTTACCCTTCCGAGCACGCTCCAAATCACCACAATCTATTCATA
AATGGAATCCCACAATCAATACGAATCTAACAACACCAATATCGTGAAATTTGGAGAAAAAGGGTAAAATGGTCAAAAAT
CTCATTCTGGAAATATATTCACAAAATCTGGAAATTTTTAGTAAAAAATGTTCCCCAAGAAATTTAGAATCCAATAGTGA
AAACCGGTTCGAAAAAGGAGTTGAAATGAGTTCACAAACTCATTTTTTCTATTAAATTCGGATTAGGCAAAACCCCCCCA
AATTTTACACTTGAAATCTCAAATTTTGATGTTAAAATCCATAAATAATCGATGGAAATCAAAGATATAAGTTGGAAATA
ACTTACCCAATGAATTCCTTGCGAAAAACCACTTGAAATCGCCTATTTTCGAGCTCTCAAAGTCTAAAAATGGAGAAATG
GGTATTTTCAAGTTGTGCAAAAATAGCTACTGATTTTGACTTAAAAAAAAGACTGCTGTTGCAGCTAAAACGCAGCAGCT
GAAACACAGCAATAACACCAAAGTTTAAGTCCCCGTTGGATCCTCGGGATTCGTTCGGAATCTCGTGCACACAAAATAAA
TATGTACCCCCACTAAATTCGACGTTCCGGACTCAATGGAACCGTCGGAATTTGAATTCGAGGACTCCTTGACCCGAAAT
TCAATAAGATGCCCAGAAACTAGTTTAACGCCAAAAAAATTCGAAACTCAAACGGAGCGTCTAAAAATTCAACCAAGGAT
CATTCTAGACTTAGAATCGCCTCCCGAAACCAACGGTACTCTCGGAATTTCAATCTGAGCCTCGGAACCTCATATGTTGA
CCAAAGTCAACTCTTTATCAAAATTTCACAGCTTTAGCAACTTAGGACCTCAATTCTTCGTTTCAACTCCAAATTCAACT
CCGTAACTTCACACAGACCCATTTCGACGTTCTAAAACTGTCGGAATCGACGAAAATCCGATCCGAGTCTCGAAACTCCA
AATGACTCGAAAAAGCACTTTTTAACCAACTTTAACTCATAAAAACTCAATTTCTCAAAAACTTAACTTTTTACCAACTT
TTCCTCAAACCAACTTTACAACCACCAAACATGGGACTCGGGGCAACTACCGAAAGGGAAAAATAGTCATTTCCACGAAA
AAAATTACCAAAATGACCTTTCGGGTCATTACAAAAACTCATCGAGGAAAGTTTAGTAGTTTATTTGACTTACGTTTTAT
TAGTGCGTTTTAAATGGTTTTTATTAATATAATATTATTATATCAATTATTTATTATTTATTAATTTTTAAATATCGACA
CGGCTTACGAAAAATTATGCGTACGCCATTGTACCTTTATTGGCACCATTGATAGTAGTGATTGTGTTAATCTCATAAAG
CTATTTTGATGTGTTTCACAAGAATCTCTTGTGGTAACTAATTGGTTCTTAATGTTACTTGTAGTAAGGGTGGCAAAATC
AAATCCAACCCGACCAATCCATTTAGGTTTAGTTGGTTATTGACCCGCCCATTTGTTAGTTCAACTCATTTCAAAATCCA
ACCCATTTCAACCTATTAAAAATTGGATTGATAGGTAACCTAAATTGATTTTTGAGAAATCTTGTCAAAATATTTTTAAT
TTTTTTTATATGTTATATTTAGTTATAATAAAGTAAAAAAAAAATTAGTAAGTACTAAAAGTTAATAAAATAACAAATAA
AATTATTAAAACTTAGTAAAATTTGGGCGGGTTGGGTTATGACCCGTTAGCAGGGCCGTAGCTAGAGCTATCCCAGAGTG
TCCAACTGGACACCCTTTGTGCGAAAATTATGTTGTATATATATGCTAAATTCTACATTTAAAGTACATATATTTAAAGT
TGGACACTGAAGACAAAAGCTATGCCTTTGTCATAGTGATAATATGTGTCTATTTGAATGAAGATGTCACGCCCCGAGCC
TACACCCTGGACGTGGCTGGCACTCGAAGACCATTGCTGGCCCCCAAGCGAACATTTGGCCTGGCTTTCTTAACTTAGTG
GAAAAACTCAATGCAATGCAAGGTTATAAAACAACCTAACTGATAAAATCTGGCCAAAAAGGCAACTCAAGTCTCAAAAT
AGATATTTACATATATACTATATACATAGCTGAGAGACTCACTACTAACTAACTGACTGTCTATGAAGCCTCTAAAATAC
TGAGATGGATGTTGGGACAAACCCCACAACATCCTAATAAGACAAAACTAAGAGAACAAAATAACCGAGTCCTCCGAAAT
GCAAAGAGGCTCACCACTGACTTTGGAGTACTCAGCTGGATCAACGGCGTACCGGATGCTGGCCCTGGGTACCTGTGTCT
GCATCATCACAAGATGCAGGCCAACTGGCATCAGTACATTGAATGTACGAGTATGCGAGCTGGAAAGCTAAACCACAACT
TAAGCTTGAAAGGAGTACAAATGAACTCTTACCTTGACACTGTTCAACTCATGAATAACTGAACTCAATATATAAAGCAA
TAAGACACATGCAATATATAAAGCTTGTAAAAATAGTGTAAACAACTTAGTTCGTTAAGGATAAAACGATAACAAACTCA
ACTTTCCTTATATAAAAGTAATATAACTTTTGTGGGAGATTCTTTAATCGACAACCACCACTATGAGCCCTAGTGATGGT
ACAACGTTTTACCTCACGTTGCCCAAGGACCATCCTATACCTTGCCGTGATATAGGAAGCTAACTTTACTAAGTGGATCC
ACTAGATTAACTTTACGTGATCATCTAAAAAGTATGACCCGTTAAATCCCATGTTGGCGCATGGTTCTTATGGAGAGTTG
AGTTAATATGAACTCGTGTTCCCACTCGGTGCTCAAGACTACTCCCAAAAATATACTTTAGCTCATAAGTGTTTTAAACA
CATCTTTCTTTATTTGAGATAATTACTCAAAACTTTGCCCGAAGGCTCACTTGGAATCGATGTTCCTTTTCTTGAAAACT
AGCCCAAAGGCTCTTTTGCAATCATAGTTCCTGTCTTACTCAAATTTAAAAACATTTAGAACTTCTTTGGGAAATACATA
GTTCCCTAATAACTTTTGAGAAATGGACTCAACTTTATACTCTTTACTCAACTTGAACCTCTTGACTCTTTACTCTTTAC
TTGACTTGAAACTTGAGCCTTAAAATGAAGTTAAAACATTCAATAAAGACTCTTGAATAACTTTAAAAACTTGCTTGACT
TGCTTCTTAACTTCCAAGCTTAACTCTTAACTTCACTTGACTTGGAAACTAACTCTCCTTGAATTGAATTTAGATATTCA
AGGTGTTTGATCACATGTTATGGATGAGTTCTTGACGTTTAGACGTACCTTGGAGTGTTGGAAACAACTATGAAACATAG
GTACAACACCTAGGAACATGTATGAAAGAGTGGGGAAGGAATGGGAAAACTTGGCGCTCTTGGCGCTCTGAGAGGCGTGG
AGCGCTAGACCAAAAACTTCAGAGGGGGCCTACTGGCGCACTGCTAGGCGCGTCGCCCCAAGGGGAAAAGTTCAGAGCCC
CTCTTGGGGCGCGCTGACAGGCGCGACGCCCCTGCCCTTTTCCCCTGAAAACCAACTTTTCTCCTTAGTTTTCTCCAACT
CTAAACCTTCTACACTTCAAAGTTTCCAGCCCCAAACACTTAAAATCATAAACCTCTCAACATACAATAGATTCAACTCA
GAAACACCACCCGAACCATACACCAAACCAACAAGAACTTCAACACAACACAACTACAACTTCAACAAACATAATCAATC
TTTTCTCGAAATTAAACGAGCTTGGTGTGTGGGGGAAAGAACCAACCCAACACTATGAACTCACATACCTTAATAGGGAT
CACCCCCGAAGAAAACCACGACGATCTTTACGAAGTTTTCTTCTTCTTCTCCTTTCTCTCAAGAACCCTAACTCTTACTC
TTTTAAAAAGGGAAAAACTGATCAAAAATCAGTCTTACACCTTAATATATTTCCAAAAGACAAGGCTAGGGAAAAGACCA
AAATACCCTTACAATTTACGGACTGATTTCCCTTACCAACAGCCCAACTTCGAAAGGGCATAACTCACTCATACAAACTC
GAAATAGAGCAAACTCAGCGGCGTTGGAAAGATCATTCCACGGATTTTGCAAACATAACTGGAACTACACCTAATTCATC
TTGAGCTAGGAGTTATGACTGTTCAAAGTTGGCCAAAAACTCCCTTTTCCCATACTTAACCAAATTTTCCAGATTTTTTT
TTTAATTCTCTCCAAAATGACTATTTCCAATTCTAAGCCTCTTCATAGCTATTTCAAATTGTCGGATGTTACAGAAGAAG
TTTCGGGTTTAAAGCCCAAATAACACAATTTATTTGTTTTATTTTGACAGTCATAAACCATTATTCTTGGATATCCTTAA
TAAAATTGTTTGTTAATAATATGTTACCTAACCCATTTTGACCAGCCCAAATTCAACCCAACTCGCCCAATTACCACCCC
TACTTGTAGCTAGGATTGGCGCCATGTCTTTCTCTTTATTGAGGATACTGTCACGAATCTCTAGCTGAAAGTACCAGTGA
GAGCAATTGCACTATCGACATTTTTATGCAGCATCACTTATCATTCATTGTATTTGATGTTATTTGTACATGGGGCTTTG
TCCACTCCACTTTTCTTTCCCCGTAGGCTGCACCCCCCTAAGTTGTGCGGTCTCTTCACTTTCTATGTTGCATTCATCTC
GGATTATCTAATAATACACTACTTTTAGAAAAGCTGACCCGCATCGATTGACATTTTTTTAAGAATCCGAATAATATAGA
CATCCTCCACCTGCTTCCCTAAAGGAGTTGGATACTTATTTCCCCCTCCTTTTTGTGTTTGTCCTGTTTTTCATGAGAAG
TTTGTTTTTTTTATAAAGTATGATTTAATGGTGGGATCACAACTTCACGAGCTCAAACACTCTATCACCCGACCAAGTCA
CTTTTATCCGAATGGTGTCAATTTATTCCTTATTTCTGGACAATTACATTGTGCAGATAAGTAAAAGAAATTATGTATAT
GTATACTATGTTTCGAATTTCCTTTGCTTTTTCGTCTATTTACTTTCTTTATATTTTGAATTCCCTTAGTGAAAATTCTA
ATTCCATCCAATAGATATCAAAAGGATCACAATCTTATCCACTGATGACTGAGTGATCAAATGTTGTTCAGATCTTTCTA
AAGTTTTTATTTTAGTTGTGAATGTGTTATTTTCGTGAATACAATAATATTCGACTTAATTTCAATGAAAAAGGGTCCTA
TGTCTATGATTGTGTAGTAGGTAAAGGAGGTACAGTGGAAGTCGTGTCTAGCGGGTAGGTCTTCCCATGACCGACCTAAC
CTGACCTGAGAAGAACAGGCCAATGAAAGGCATGTTCCATTCATAAGGGTTGTTAGGTAGTTTGGATCCGGGACGACTTT
TAGGTAGCTAGTCATGTCAAGTCAGTGCCGTTGTGATCCTAATTAGACACAGTAAGAGTAGTCTAGTGCCTTTTTCAGTC
CTTCTGATTTGTTTTTAAATCATAATGTTTTGTCTTTGTGTTTTTAGATGGATAAGAAGATAGGGAAGAAATGTTTTATG
GTCGCAACACGAGAATTTGGTATTATATGGGGTGGTACACCAGAGTATTGGGAATGGTTGTCTCACCCAAACTCCAGGTT
TTATATATTTGCAGTTTAATATTGAAGGAAATTACTTTACTAAATATAATTACTGAGTAAGTACAAATATTTTATAGATT
CTCTGTAGTGGCTAAAATTAATTGGATCAGTAGGCTTGATATCCGAGGAAAAATTAGAACTCAAATGTTGTCGAAAAGAA
CCAGTTTTATATTTCGCTTATCTAGTGTTCAAATGGGAAGATGGATTTTTTGTCCTTAGAAATGTTAAGGCAGTTGTTAG
ATTTGTGGATTCAAAGAGTGACGATGAAGCAGAGCAACAAGTTAAAGTTGTCCCTTTTTTAGGACTAGGACCTAGAGGGA
GGCTACCATTGAAAAGAGGTGACGGATGGATGGAATTAAAAATGGGAAACATTTTCAATGATACAGGAGATGTTGAAGCA
CGATTGATAGAGTTTAGGCATCTCGGTTGGAAACACGCCTTCATTGTTCAAGGACTTGAGTTTCGTCCAGAATGAAGAAG
GAACACTTGAGCAAAATCGGCAAGATAGAAACTAACCTAGAGGCAAGAGTTAACCCAAATCACCAACACCAGAGGTATCT
CCACACACAAAAAGAGTGCATGGAAAACTGGCGCCTGTGTCACTCCTGACGTGTGTTAAAAATAAGTCCAGGAAGCACCA
CAACCATAACTAAGGAGATCTTCACTACTGAAATGCCAAACACCAAATATATAGATGCAACATTTGTAGATGTGGTCCAG
ATAAAGGCGAATACTACCTTTGAAGAAGATTCAGAGTGTAGCAAGTGGAGAAGTTCAAAGGAGTAAGAGGGTCATAAAGA
ACCTGGATATCAAGATGATTGCAAAGTCTCGATGATCCCTTAAAATAGGATGCAAAGAATAAATTAAGTTGGTGCTGAGG
GGGAGTGTTCAAAAGTCATCACCAACTTAATTAATATCTAAGATATTTCAAAGAAGAATCTGGTATATTAAATACTTGTA
AAGAAATGAACAAAGAACTCTTGAATGAAAGTTCGAGAGTGTAAAGTCTTAAATCATTCAAGAAAGTGCAATTCTATAAA
TAGGTAAAAGGTGCATTCTATAAATAGAGGTAGTCATTTCAGTGCAAAGAGTTATAAGACCAAAACTGATCTTTACTTAG
CAATTATAATATTCAAGTTGTGAGCAGCCAATTGTGCCCAATAATTCTCAACAAACACTTCTTTTGGATACAGGCCACCA
CTCTTATCGATTGGTCACAACTAGCACCCCTCCTTGGTCTAGGCCACCACTCTTGACACTCTATCAAGCTATTACTTCGA
GTTGCACCCTCAAGTGTTAATCAACCCTACTCTAATGCTTATTATAATAGACTGAATAAGATAACCCAACCCTAAAAACT
AGTCTATTAGGTGGAAGAGCCCACTCAAGCCTACTAAACCGTTAATAATTTTTTTCATAATCAATGAAGGTCAATTAGCA
TACAACAAAGATAGTAAAGATTCCTTGCAGTTAAGAAAAAGAGGTTCACCTCCTTGAAAGGAGTCACCTTTAATAGGAAG
CTTTAAACTCTTCCTACCAATAGTGGTCTTTATACGGTGCATACTCAGATGGTGTGCAGCCTGCAGGTTCCGTTAAGGTT
TTGATGTAAAAAGAAAAATGTGCTATAGTAAGTTAAATTGCATAAATAGTACTATATATAACTCAATCTTTTAAAAATTA
TTATTATTAGTTGAATTGGCCGGTACCCAAGGCTCACTATAATTAGTGACTAATGTTTCATTTAATTCCAAATTTAGCAT
TACATTAACTTGTTTAGTATATGTATTTGTTGGGTTTGTTAGCGTGGTTACAATTCCACATTGGTTGGGGAACGGACCAA
TAGTTTTGCTTGCATAGACTTGAGCAGTTCTTCCCTCATGTGCTAGTTTTTGAGATGTCAGTTAGAACCAAGTAATTTTA
CAGGGTTCAACTGACACTCGTAACTCTATTATGGCTTTGCCCCCCGTGACAACGTAGTTGAAGTATGTTCAAGTTGTCTC
GGACCTTATTATGGTTATTAAGAAAAAAAAACTCTAGA
ATTCAACTCAGAAACACCACCCGAACCATACACCAAACCAACAAGAACTTCAACACAACAAAACTACAACTTCAACAAAC
ATAATCAGTCTTTTCTCAAAATTAAACGAGCTTAGCGTGTGGGGGAAAGAACCAACCCAACACTATGAACTCACATACCT
TAATAGGGATCACCCCCGAAGAAAACCACGACGATCTTTACGAAGTTTGCTTCTTCTTCTCCTTTCTCTCAAGAACCCTA
ACTCTTACTCTTTTAAAAAGGGAAAAACTGATCAAAAATCAGTCTTACACCTTAATATATTTCCAAAAGACAAGGCTAGG
GAAAAGACCAAAATACCCTTACAATTTCCGGACTGACTTCCCTTACCAACAGCCCAACTTCGAAAGGGCATAACTCACTC
ATACAAACTCGAAATAGAGCAAACTCAGCGGCTTTGGAAAGATCATTCCACGGACTTTGCAAACATAACTGGAACTACAC
CTAATTCATCCTGAGCTAGGAGTTATGACTGTTCAAAGTTGGCCAAAAACTCCCTTTTTCCCATACTTAACCAAATTTTC
CAGATTTTTTTTTAAATTCTCTCCAAAATGACTATTTCCAATTCTAAGCCTCTTCATAGTTATTTCAAATTGTCGGATGT
TACAGAAGAAGTTTCGGGTTTGAAGCCCAAATAACACAATTTATTTGTTTTATTTTGACAGTCATAAACCATTATTCTTG
GATATCCTTAATAAAATTGTTTGTTAATAATATGTTACCTAACCCATTTTGACCAGCCCAAATTCAACCCAACTCGCCCA
ATTACCACCCCTACTTGTAGCTAGGATTGGCGCCATGTCTTTCTCTTTATTGAGGATACTGTCACGAATCTCTAGCTAAA
AGTACCAGTGAGAGCAATTGCACTATCGACATTTTTATGCAGCATCACTTATCATTCATTGTATTTGATGTTATTTGTAC
ATGGGGCTTTGTCCACTCCACTTTTCTTTCCTCGTAGGCTGCACCCCCCTAAGTTATGCGGTCTCTTCACTTTTGATGTT
GCATTCATCTCGGATTATCTAATAATACACTACTTTTAGAAAAGTTGACCCGCATCGATTGACATTTTTTTAAGAATCCG
AATAATATAGACATCCTCCACCTGCTTCCCTAAAGGAGTTGGATACTTATTTCCCCCTCCTTTTTGTGTTTGTCCTGTTT
TTCATGAGAAGATTGTTTTTTTATAAAATATGATTTAATGGTGAGATCACAACTTCACGAGCTCAAACACTCTATCACCC
GACCAAGTCACTTTTATCCGAATGGTGTCAATTTATTCCTTATTTCTGGACAATTACATTGTGCAGATAAGTAAAAGAAA
TAATGTATATGTATACTATGTTTCGAATTTCCTTGGCTTTTTCGTCTATTTACTTTCTTTATATTTTGAATTCCCTTAGT
GAAAATTCTAACTCCATCCAATAGATATCAGAAGGATCACAATCTTATCCACTGATGACTGAGTGATCAAATGTTGTTCA
GATCTTTCTAAAGTTTTTATTTTAGTTGTGAATGTGTTATTTTCGTGAATACAATAATATTCGACTTAATTTCAATGAAA
AAGGGTCCTATGTCTATGATTGTGTAGTAGGTAAAGGAGGTACAGTGGAAGTCGTGTCTAGTGGGTAGGTCTTCCCATGA
CCGACCTAACCCGACCTGAGAAGAACAGGCCAATGAATGGCATGTTCCATTCATAAGGGTTGTTAGGTAGTTTGGATCCG
GGATGACTTTTAGGTAGCTAGTCATGTCAAGTCAGTGCCGTTGTGATCCTAATTAGACACAGTAAGAGTAGTCTAGTGCC
TCTTTCAGTCCTTCTGATTTGTTTTTAAATCATAATGTTTTGTCTTTGTGTTTTTAGCTGGATAAGAAGATAGGGAAGAA
ATGTTTTATGGTCGCAACACGAGAATTTGGTATTATATGGGGTGGTACACCAGAGTATTGGGAATGGTTGTCTGACCCAA
ACTCCAGGTTTTATATATTTGCAGTTTAATATTGAAGGAAATTACTTTACTAAATATAATTACTGAGTAAGTACAAATTT
TTTATAGATTCTCTGTAGTGGCTAAAATTAATTGGATCAGTAGGCTTGATATCCGAGGAAAAATTAGAACTCAAATGTTG
TCGAAAAGAACCAGTTTTATATTTTGCTTATCTAGTGTTCAAATGGGAAGATGGATTTTTTGTCCTTAGAAATGTTAAGG
CAGTTGTTAGATTTGTGGATTCAGAGAGTGACGATGAAGCAGAACAACGAGTTAAAGTTGTCCCTTTTTTAGGACTAGGA
CCTAGAGGGAGGCTACCATTGAAAAGAGGTGACAGATGGATGGAATTAAAAATGGGAAACATTTTCAATGATACAGGAGA
TGTTGAAGCACGATTGATAGAGTTTAGGCATCTCGGTTGGAAACACGGCTTCATTGTTCAAGGACTTGAGTTTCGTCCAG
AATGAAGAAGGAACACTTGAGCAAAATCGGCAAGATAGAAACTAACCTAGAGGCAAGAGTTAACCCAAATCACCAACACC
AGAGGTATCTCCACACACAAAAAGAGTGCATGGCAAACTGGCGCCTGTGTCACTCCAGATGTGTGTTAAAAATAAGTCCA
GGAAGCACCACAACCATAACTAAGGAGATCTTCACTACTGAAATGCCAAACACCAAATATATAGATGCAACATTTGTAGA
TGTGGTCCAGATAAAGGCGAATACTACCTTTGAAGAAGATTCAGAGTGTAGCAAGTGGAGAAGTTCAAAGGAGTAAGAGG
GTCATAAAGAACCTGGATATCAAGATGATTGCAAAGTCTCGATGATCCCTTAAAATAGGATGCAAAGAATAAATTAAGTT
GGTGCTGAGGGGGAGTGTTCAAAAGTCATCACCAACTTAATTAATATCTAAGATATTTCAAAGAAGAATCTGGTATATTA
AATACTTGTAAAGAAATGAACAAAGAACTCTTGAATGAAAGTTCGAGAGTGTAAAGTCTTAAATCATTCAAGAAAGTGCA
ATTCTATAAATAGGTAAAAGGTGCATTCTATAAATAGAGGTAGTCATTTCAGTGCAAAGAGTTATAAGACCAAAACTGAT
CTTTACTTAGCAATTATAATATTCAAGTTGTGAGCAGCCAATTGTGCCCAATAATTCTCAACAAACACTTCTTTTGGATA
CAGGCCACCACTCTTATCGATTGGTCACAACTAGCACCCCTCCTTGGTCTAGGCCACCACTCTTGACACTCTATCAAGCT
ATTACTTCGAGTTGCACCCTCAAGTGTTAATCAACCCTACTCTAATGCTTATTATAATAGACTGAATAAGATAACCCAAC
CCTAAAAACTAGTCTATTAGGTGGAAGAGCCCACTCAAGCCTACTAAACCGTTAATAATTTTTTTCATAATCAATGAAGG
TCAATTAGCATACAACAAAGATAGTAAAGATTCCTTGCAGTTAAGAAAAAGAGGTTCACCTCCTTGAAAGGAGTCACCTT
TAATAGGAAGCTTTAAACTCTTCCTACCAATAGTGGTCTTTATACGGTGCATACTCAGATGGTGTGCAGCCTGCAGGTTC
CGTTAAGGTTTTGATGTAAAAAGAAAAATGTGCTATAGTAAGTTAAATTGCATAAATAGTACTATATATAACTCAATCTT
TTAAAAATTATTATTATTAGTTGAATTGGCCGGTACCCAAGGCTCACTATAATTAGTGACTAATGTTTCATTTAATTCCA
AATTTAGCATTACATTAACTTGTTTAGTATATGTATTTGTTGGGTTTGTTAGCGTGGTTACAATTCCACATTGGTTGGGG
AACGGACCAATAGTTTTGCTTGCATAGACTTGAGCAGTTCTTCCCTCATGTGCTAGTTTTTGAGATGTCAGTTAGAACCA
AGTAATTTTACAGGGTTCAACTGACACTCGTAACTCTATTATGGCTTTGCCCCCCGTGACAACGTAGTTGAAGTATGTTC
AAGTTGTCTCGGACCTTATTATGGTTATTAAGAAAAAAAAACTCTAGACTTCAATAGTGTTTATGTTGCTTCTATTTCCA
AAGTTAGCACTAATATATTATTAATTTTCATAGTTTACATTATCTGTTTGCCGAACTAGTAACTCTATTATGGCTCCACC
ATACCCCTGGAAGTTGCGATAATGTAGTTGAAGTGGGTTCAAATCGTTTCGGACATCAGAAAAAAAGGCTCTAAGACTTT
CTTAGTGATTTCTGTTGATTTTATTTCCGAAGCTTGCATCATATATTAGCTTGTTTAGTTTAGATGTATCTACTTAATGT
TGATTCATTGTTTCCCTGAAAAGATGTCTTGATAGATTGAAGTATATTATTAGTTTTATTATTTAGATGTTCTAGTTGGA
AGCTTAAAACATTCTGCCACAAAAAATAGCTTAGTTATATATATATATATATATATATATATATATATATAAACACCGAT
ATTTACATATAAATATTTTTTTTCATAATGAGTTTATCTCGCAAGTATAAGATTTGTGCGCACTAAACATTATAAGTCCA
TTCAGTTCGTACTTTTTTTAGATCTTATCTTGGTTTGCCAGATTCAAGCTCGAATAAAGGAGGGGTCACAGTACGAATCC
TCATAATACATATGTTATTGGGACGTGATCACCTCGTAATGCTAACTTTGGAAATAAGAGCAACATAAATAACTAGTAGA
GTCAAGAGTTTTTCTAATTACCATAATGTCATTACCAACTAAAGCACACTTCAAGCCAAAATAGAGTTTTGGATTTGGCA
GAACCCAACAACTTGGCTTAAAATCCACATTTTAAAGAAATTCAGTTAATAGTTATACATAACGTATCTCAAACCCCATA
AAATAGAAAAGAGATATAGTTCAGAACCCGTACACCTTAAAATACCAGATCCGCCTCTGATGACATGCATTTGATTATTT
TGGGACGGAGCTCTATTCCTTCAACAATGAGGCCACTTTTGTCACCGTGACGTTTCATCTCAAGCAATATTGCTTCGACA
AGACCATCACTACCTTCCTTGCTATTGAATATCCCTATTCTACTTCCATCCAACCATCTCCTCACAGTTTTGTTGATGTC
ACAAATTTCACAGTGTTGGCTTGTTTTTTAGTCTCAGTATCACTCTCATAATTAACAAACCTAATAATTGAATTAGAATA
TTCAAGTTCTCAGGACTTATTTCCCAATTTGAACACCAAATAATCAACATAATCTGTCTTTGGTGACAACACTTTTGTTA
CTTTTTTTCCACGAATATCCAATTGAGGTACAAAGTGAATATATGCCACTTTCGAGAATTTGCAGAAATATTGCAAGTAG
CATTTGTAAAGATAATTTATCATTGTTTTAATGATATGTAGGGTGTATCTCCTTAGTAGGTCTACCAGATGTGAAGTTGA
ATTGACGAGATTTGGGTACCAGATGGTTGAACTAAAAAGATTTATATATTATCTATGCAATTTAACATGTTATAATAGAT
TTTTCTTTTTACAATCAAAATATTTATAGGAACCTCGCACTGTCCGAGATTGCCCCTTATAAAGATGACCTTCCAATATT
TTTTCGACTGATCCTTAATTTGCATTAAATAATTTTCAAGCTGTGAGCAACCAATTGTGCTCATAATTAACTTGAAAATT
ATTAATGCTAATTAAGGACCAGCCGAAGTAGTATTGAAGAGAGGTGATTAGACAAGACATGAATCAACTTCAGATTACTG
AAGACATGACCTAAGATAGAAAAGTGTGGAGGATGCGTACTAGGGTATAAGTTTAGTAGGTAGTGAAGTGTTGTCTTGCT
TTTCGAGATTTTTGGCTTGTTGGTGATTTGTCGTTGTACAAGTTGCATTATTGTAGTTCTTGATTGGGATATCTATCTAT
TTATGTTGTTTAATGTGTTTTGATTATTGCAGTAATTTGTTGTTCTTAGTCCTTTCTTATAAGATCTTGCATCCCCCCCT
CCCCCCGTTGCTATATCTTTTTTCATTGTTTTCTTCTTCCTTGTACTTCAATTTGTTGCACTTGAGTTGAGAGTCTTTCG
AAAATAACCTCTCTAACTCCTCAAGGTAGTGGTAAGGACCGCGTACACACTACTCTCCCCAAACCCCACTTTTGGGATTT
CAACGGGTATGTTATTGTTATTGTTATGAGGGCCACCTTCGGCCTTAAAACTCTTTAAACTCTTTTTTTTTCTTTTGCAC
TCCTGTTTTCTTGAGTACACTTCACTCTCAATTATTTCTTGAGTACACACTCTTTAGTTGAGTACAAATACAACTCAAAT
GACCACCTTTATTTATCGGCGTTGATGGAAGGATCTAGTGGACGCAATATCCTAGAACTACGCCTTCCACTTCTTTCTCG
AACTCTTTTAGATTTTGCACTTTAGAACTCTCATTCTAAAGTTCTTCTTTCAATATAAATCTTGAATATTCTAAATTCTT
CTTTGAAATATCTTAGATATTAGTAATAAGTTAGTGATGACCTTTTAACCCCCCTCTCAGCACCAACTTAATTTATTCTT
TGCATCCATTTTGAGTGATCCTCGAGACAATGCAATCATCTTGATGTCCATGCACTTTATGAATCTCTTCCTCCTTTGAA
CTTCCCCACTCACTTCTCTTTGAATCTTCTTCGAAGGTAGTAGTCTCCTTGATCTAGACCACTCTGCTAATGTTGCATCA
TTATACTTGGTGTTTGGGAATTTCAATCATGTAGACCTCCTTAGTCACTGTTGTGGTGCTTCTTGGACTTCTTCTTGCAA
TATCACAGAAGTTTCACATGCTTCAATTTTCCATGACCTCTCCTTCTTTTTTGTGTGTGGAGCTACCTCTGGTGTAGGTT
ATTTGAGTTTTCCTCTTCTCTCTTGGTTAGTTTCTATCCTTCTCACCTGTTCTTTACTTTGATCTTGTCTTGTAGATTTT
GCTCAAGTGCTATTAAATCTAATAGGAAATTACCTCTTTGGACCACCATGTTGATGCTTCATCAAATCAAATACCAGATT
GTTTGACACATATGTCCTATTAGTGGTAAGGTCACAACACCTCCATCATTTTATTTGTTCAGCATAACCGATAAAGAATC
AACCAACAACCTTTTTATTAAACTTGTTGTGGAGACGAACTGGCATGAGCACATAGCATACACATCCAATAGCTCGAAAG
TGATTTACCTTGGTTATCATCTTCTTTAATTTCTCGAATGGTGAGATGAATTCNNNNNNNNNNNNNNNNNNNNNNNNNNN
NNNNNNNNNNNNNNNNNNNNNNNNNNNNNNNNNNNNNNNNNNNNNNNNNNNNNNNNNNNNNNNNNNACATATTTGGGAAA
GTAAGTTGTTGTGGTATCATCTTCTCTTATGGTAGTCATTGAACTCATGTGACATATATTCTCCCCTACTATCCATGCAT
AGACATTTGATTCTCCTTCCAATATAATATCATTCTTCACAGTTTGTCAGAACTCTTTAAACTTCTCAGAAACTTCAGAC
TTCTCCTCGAATAGTAAATCCACACGTACCTTGATAAGTCATCAATGAAGGTTACCATGTATAAATAACCACTACTAGAA
GGTCGATTTACTGGTTCAAATATGTCTAAGTGCATCAACTCCAGTGACTTCTTGTCTTGATACTTAGATTCCCCGTAGGA
AAGTTGATGTGTTTGTTTCATATTGGCATCCAACACATATAGTGTCTCCTTTAATGTCAAGCTGATAAAGACATTTCAAT
TTTGATTGTTGCATCATGATTTTTAACTTGTTGAAGCTCATCTGCCCAGGACGTGCATTCCATAAATCTATTGTTTAATT
ACTCCAAGTCTTCTCTACATAAGCTGTCTCGGTTAACACTACATAGATTGACTCTAATTTTCTTTCCTCAATGAATGGAA
AGCTTGTAATTAACTTTCAAGTTTCGATATACTTTTACATCATTGTTCCAAACATGATAATAATTTCTTCTTCATACCTT
GAAACATGATATACATTTTGAAGTTGCACTTTTCTCGAGCTATGATGTGTACATTCTAGAATTATTTGATGTCACCATTA
CTCAACTGCCTTTATATTCGCTCATGTTAATAGGCCTTTTATCATCTCTGATCATGTGTTTGGAGCATCCTGAATCAACA
ATTCAATCATTTTAATAATCGACCAATTTCTCAAGTACAAATGCACGTGCAAGCTACTTTTCCTTGTCAGAGTGAGCTGA
AAATATCTTCATGTTGATTGCTTGGTTTCTTCATCTGTATAAGAGGTCTCAAAATCCCAAGCTTCTTCTTCATCTTGTTT
TTTTGAGTAGAAGTGGTTATAACACCTTCAGATATCATGTAACAACAATCTATAGCGTAATGTCCTCTCTTTTCGCAATT
GTAGCATTTGTCCCTTTGCCAGTTGCTGAAAGATCGGTTTGCCTTCTTATTGGCTCCCTGACTTCTTTGATGTTGATTCT
TATGGTCTCCCCCTGGCCGTACTTCTCTCTTTATCCCATTTTGGTAGCCTTGCCGTTTGCTATACCGCATTATCAAGCAG
GGATTATTATTGTGTGTCAGTTGTCTCTTATTAATTAGAAAGAGAAATACGAAGGGATATAGGATAGCCTCTTCGATTGA
GCCTTCTTGTTGAATATATAACAACTCTACAATAATTTAACTTGATGAAGTAGGTAATAGGGCCCCCTCGCTCTGGCAGC
TCTAGTGATTCCCTTGGCAGCAGCCACACAGCCCTCCCATGGTTTCTACGGCCACTGGACATCCTCCTCCTGAGGTAGTC
CAGCCCGCCCCAACATGGGTTTATCTCGCTCAGTGAAGGTTCAGTATTAGTAGTAATGCAAGTTAAGGATTTAAACAAAG
GGAGAAAATTTGGCAGAAAAGAGGATTTGAACATGGTAATGCGCAAGAAGCCAACATCTAATACTTCTCTAGGCTGTGAG
AAGAGGCACAATATTAGTAATGGTTCAAGAGCCCTATTATGTTCGAACTTCTTTGATGGTTTTGTGAAGGCTACTGGAAA
TGATGGTAATATTATGGCTCCAACATTACATATTTCTAATCCTAAAGTAGCTAATTAAGATTATTCAAGAAAATCAAGAT
AACATGCCACTCAAATCCAATCGAACAATCAAGCCACTCATGGTCACATTGAGAACATCAGCTTATGAGGTCCGTTCCCA
ATCTTTGGAGTCACTTGGTCATTATCAAGGTGAATATGGACAGCTACTATTTGTTGGAAAACTATATGCGCACAACGGAA
GCATATCACAATCTTACTGCTTACATGAATAATAGATAATCAATAACGTTAATGCTTGAACATATACAATTATGCTAGAA
CACATAAACTTGTAGAAATTTAATCGAAGAATTACCTCTTGAAGCGTGAGCAGATACGTTCAAGCGAATCCACTGGTTAG
AGACCTTCAAGTGAATCCACAAGTAGACATCATCTTTGTGGTCTTCTACAATGATCTAAAGTTCACATCCGAACTCTCTC
AATTCTTGGGTGGGCAAGTATGAATAGAAAACCTTCAAACTTTCTAGGGTTAGAAGAATCCCTAATTATAGAGATTTATT
CTTAATCCAAAGAGGAGAACCAAAAGACACATTGTTTTTCTTCAAAATAAAAATTTACACGTTAGTTTTCTTTTTAAAAG
AAAACCAACGCTTGTCTCTCCTTTTCCCCTTAGAATAGTAAATTACAAATCATTCCACTAGAAATTTGTAATTGCACTCC
TTTATTTATATTTCGAAATTCCCCATTAAACACTTATGTAATTCCCCATGTTAAGATTACAGATACTTATCAATAAATTA
AATTACTGAAAACTTATAAATTTCTCAAAGAGGCATATCAATCAATCTCTATAACGAGACATAGATTCCATCAACTTACT
TATTATTTCACCCATATATATTATTATCATCCAATCTACTAGGCACATTGATCCATCTCAGAATCTTACATTTTAATAAA
TCAAAACGATAATTAATATATACAGATCATAATAGTTATATCAAGATTGAGAATATAAGTACATTTAACAGTTTAGAGAA
TATGCTTTTGTCAGTTAGTCTAAAACAACTATCTCTACTTGGTCTCGTTCAATACATACAAAATGCACTAGCACAAGAAG
TTCGAACTATACTGTTCCCATAATAATCAAGATAAATTACATATAATCTTGTGCTACAACCGTACCGTTGGCATGTACAA
ATTCCATCCTAGATTGTGAACAAAAAACTTTATACTTATAAGAACCGATGATTTAATCATTTGTGTATAAGCTAAAACTC
TACACACTAAATCATCTACTATATAAGTAAACAGACACCATAAATGAATATATGTGTCACACCCCGAGCCTACACCCTGG
GCGGGATCGGCACCCGGAGACCATTTCTGGCCCCAAGCGAACCCTTGGCCTGGCTTTCTTAACTCAGCAGAAACCTAACA
CAACAGAATAACTCAATGCAAATGCAAGGTTACAAAACAACTTAACTTATAAAATCTGGCCACAAAGGCAACTCGAATCT
CAAAATAGAATATTTACATATATACATAGATGAGAGACTCAAAACTAACTGAATAACTGTCTATGAAGCCTCTAAAATAC
TGAGATGGATGTTGGGACAGACCCCGCAACACCCTAATAAAACAAAACTAAGAACACAAAATAATTGAGTCCTTCGGAAT
GCAAGGAGGCTCACCACTGACTCTGGAGTGCTCAGCTGGATCAACGGCATACTGGATGCTGATCCTGGGTACCTGCGTCT
GCATCATAATAAGATGCAGGCCAACTGGCATCAGTACATGGAATGTACGAGTATGCGAGTTGAAAAGCTAAACCACAACT
TAAGCTTGAAAATAGTAGAAAGAGAACACTTACCTTGGCTCTATTCGACTCAAGAATAACTGAACTCAATATATAAAGCA
ATAAGACACATGCAATATATAAGGCCTGTAAAACAGTATAAACAACTTAGCTTGTTAATGATAAAACAATAACAACTCAA
CTTTACTTGTATAAAAGTAATATAACTTATGTGGGAGATTCTTTAACCGACAACCACCACTATGAGCCTTAGTGATGATA
CAACGTTTTACCTCACGTTGCCCAAGGACCATCCTATACCTTGCCGTGATATAGGAAGCTAACTTTACTAAGTGGATCCA
CTAGCTTAACTTTCGTGATCATCTAAAAAGTATGACCCGAGAAATCCCATGTTGGCGCATGGTTCTTATGGAGAGTTGAG
TTAATATGAACTCGTGTCCCCAATTCGGTGCTCAATACTACTCCAAAAAATACTTTGGCTCATAAGTGTCTTTAAACACA
TCTTTCTTTAACTTGAGATAATTACTCAAAATCTAGCCTAAAGGCTCTTTTGGAATCGATGTTCCTTTCTTACTTAAATG
TAAAAACATTTAGAAACTTCTTTGGGAAATACATAGTTCTCTAATAACTTTGGAGAAATGGACTGGACTTTATGCTCTTG
ACTTAACTTGAAACTTGAGACTCTTCACTTGGCTTGAAACTCTATACCCTTTTCTTGACTTGAAACTCTATACCCTTTTA
CTTGACTTGAAACTCTATACCCTTTTACTTGACTTGAAACTTGAGTCTTAAAAATGAAGATAAAACGTTCACTAAAGACT
CTTGAGCAACTTAAAAAAACTTGCTTTGACTTACTTAACTTCTAAGCTTGGCTCCAACTTCACTTGACTTCTAACTTCAC
TTGACTTGGAAACTAACTCTCCGTGAATCGAATTATGAATTCAAGGTGTTTGATCACATGTTATGGATGAGTTTGGGATG
TTAAGATGTACCTTAAAGTATTGGAAACAACTATAAAACATAGGTACTTTACCAAGGAATATGTATGAAAAAGTGGGGAA
TGAAGGTAACGGGAAGGATTGGCGTCCTTGGCGCTCTAAGAGGTGCGGGGCGCCAGCCCTCAAACTTCAGAGGGGCTTGC
TGGGCACTCTGCCAGGCTGCAACCCTCAACTTCAAAGGGGCCTGCTGGGCACTCTGCCAGGCGCGCCAACCCTCAACTTC
AATGGTTTCAGCCCCAATCACTTAGAAACATAAAACCCCTCAACATACAACAGATTCAACTCAAGAGCACAACCGGAAAC
ATATCCCTCATCAACAAGAACTTCAACAACACAACCAACAACTCCAACAACCAAAATAAATCTTCTCTTGGAATTAAAAA
TGAGTTGGCGTGTGGGGGTATGAACCAACCAACACTATGAACTTACATACAATAGATTCAACTAAAAAACACAACCAAAT
CATGTCCCAAATCAACAAGGGACTTCAACAATACAATTAACAATATCAACAACACAACCAACAACTCCAAACAACACAAT
CAATTTTTTCTCAATAATAAAACGAGTTTGGTGTGTGGGGGAAAGAATCAACCCAACACTATGAACTCACATACCTAGTA
GGGATCACCCCCGACGATATCCACGATGATCTCCTTGATTGCTCTTCTCTTTCTCCTCTTCCTTCTCTTCTTTCTCTCTT
CTCTCCCAAGCCCTAGCTCTTTACTCTTTAAAAAAATGAGACAAACTAATCTAAAATCAGTCTAACACTTTAATATAACC
AAAACAGTTGATTAGGGAAAAGACCAAAATACCCTTAAAAATTTCCGGACGGAAATCCCTGCCAACTGCCCAACTTCCAA
AGGGCATAACTCACTCATACGAACTCGGAATCGAGTAAACTCAGTGGCGTTGGAAAGGTCATTCCAAGGGACTTCCAAAA
ATATCTGGAAATACACCTAACTCATACTGAGCCAGGAGTTATGACTGTTTGAAGTTGACCAAAAACTCATTTTTTTTCCA
CACGCAAATTTTCCTGACTCTGAATTTAGCCAAATTTCCAGATTCTGAACATAGCCAAATTTCCAAATTCTGAATTTTTC
CAAAAATGACTACTTCCAATTTCAAGTTTCTTCATATTCATTTTAAATTGTCGGATGTTACAATATCTCCCCATGGGAAC
ATTCGTCCTCGAATGAGGTTACTCTTACAAGGCTAAGGGTGTAACATCAATTCAAACACCCAACAAGCAATCATGCAACT
ACAACAACAACAGCAACATGCCCACTATAATTTAAAGAGCACAAAGAAGGAAATTAATACCTTGATCTACGGATTCAAAC
AGATATGGATATCTCTTCTTCATGTCTTCTTCGGCTTCCCAAGTAGCTTCCTCAACAAATTGGTTCCTCCAAAGGACCTT
GACTGAGGCTACATCTTTTGTTCTCAACCTACGAACTTGCCGATCTAAAATTTGAACAGGAATCTCCTCATAAGATAAGT
TATCCGTGATCCTAATACTTTCAGTTGGCAGGATCAATGAAGGATTGCCTATG
ATTCAACTCAGAAACACCACCCGAACCATACACCAAACCAACAAGAACTTCAACACAACAAAACTACAACTTCAACAAAC
ATAATCAGTCTTTTCTCAAAATTAAACGAGCTTAGCGTGTGGGGGAAAGAACCAACCCAACACTATGAACTCACATACCT
TAATAGGGATCACCCCCGAAGAAAACCACGACGATCTTTACGAAGTTTGCTTCTTCTTCTCCTTTCTCTCAAGAACCCTA
ACTCTTACTCTTTTAAAAAGGGAAAAACTGATCAAAAATCAGTCTTACACCTTAATATATTTCCAAAAGACAAGGCTAGG
GAAAAGACCAAAATACCCTTACAATTTCCGGACTGACTTCCCTTACCAACAGCCCAACTTCGAAAGGGCATAACTCACTC
ATACAAACTCGAAATAGAGCAAACTCAGCGGCTTTGGAAAGATCATTCCACGGACTTTGCAAACATAACTGGAACTACAC
CTAATTCATCCTGAGCTAGGAGTTATGACTGTTCAAAGTTGGCCAAAAACTCCCTTTTTCCCATACTTAACCAAATTTTC
CAGATTTTTTTTTAAATTCTCTCCAAAATGACTATTTCCAATTCTAAGCCTCTTCATAGTTATTTCAAATTGTCGGATGT
TACAGAAGAAGTTTCGGGTTTGAAGCCCAAATAACACAATTTATTTGTTTTATTTTGACAGTCATAAACCATTATTCTTG
GATATCCTTAATAAAATTGTTTGTTAATAATATGTTACCTAACCCATTTTGACCAGCCCAAATTCAACCCAACTCGCCCA
ATTACCACCCCTACTTGTAGCTAGGATTGGCGCCATGTCTTTCTCTTTATTGAGGATACTGTCACGAATCTCTAGCTAAA
AGTACCAGTGAGAGCAATTGCACTATCGACATTTTTATGCAGCATCACTTATCATTCATTGTATTTGATGTTATTTGTAC
ATGGGGCTTTGTCCACTCCACTTTTCTTTCCTCGTAGGCTGCACCCCCCTAAGTTATGCGGTCTCTTCACTTTTGATGTT
GCATTCATCTCGGATTATCTAATAATACACTACTTTTAGAAAAGTTGACCCGCATCGATTGACATTTTTTTAAGAATCCG
AATAATATAGACATCCTCCACCTGCTTCCCTAAAGGAGTTGGATACTTATTTCCCCCTCCTTTTTGTGTTTGTCCTGTTT
TTCATGAGAAGATTGTTTTTTTATAAAATATGATTTAATGGTGAGATCACAACTTCACGAGCTCAAACACTCTATCACCC
GACCAAGTCACTTTTATCCGAATGGTGTCAATTTATTCCTTATTTCTGGACAATTACATTGTGCAGATAAGTAAAAGAAA
TAATGTATATGTATACTATGTTTCGAATTTCCTTGGCTTTTTCGTCTATTTACTTTCTTTATATTTTGAATTCCCTTAGT
GAAAATTCTAACTCCATCCAATAGATATCAGAAGGATCACAATCTTATCCACTGATGACTGAGTGATCAAATGTTGTTCA
GATCTTTCTAAAGTTTTTATTTTAGTTGTGAATGTGTTATTTTCGTGAATACAATAATATTCGACTTAATTTCAATGAAA
AAGGGTCCTATGTCTATGATTGTGTAGTAGGTAAAGGAGGTACAGTGGAAGTCGTGTCTAGTGGGTAGGTCTTCCCATGA
CCGACCTAACCCGACCTGAGAAGAACAGGCCAATGAATGGCATGTTCCATTCATAAGGGTTGTTAGGTAGTTTGGATCCG
GGATGACTTTTAGGTAGCTAGTCATGTCAAGTCAGTGCCGTTGTGATCCTAATTAGACACAGTAAGAGTAGTCTAGTGCC
TCTTTCAGTCCTTCTGATTTGTTTTTAAATCATAATGTTTTGTCTTTGTGTTTTTAGCTGGATAAGAAGATAGGGAAGAA
ATGTTTTATGGTCGCAACACGAGAATTTGGTATTATATGGGGTGGTACACCAGAGTATTGGGAATGGTTGTCTGACCCAA
ACTCCAGGTTTTATATATTTGCAGTTTAATATTGAAGGAAATTACTTTACTAAATATAATTACTGAGTAAGTACAAATTT
TTTATAGATTCTCTGTAGTGGCTAAAATTAATTGGATCAGTAGGCTTGATATCCGAGGAAAAATTAGAACTCAAATGTTG
TCGAAAAGAACCAGTTTTATATTTTGCTTATCTAGTGTTCAAATGGGAAGATGGATTTTTTGTCCTTAGAAATGTTAAGG
CAGTTGTTAGATTTGTGGATTCAGAGAGTGACGATGAAGCAGAACAACGAGTTAAAGTTGTCCCTTTTTTAGGACTAGGA
CCTAGAGGGAGGCTACCATTGAAAAGAGGTGACAGATGGATGGAATTAAAAATGGGAAACATTTTCAATGATACAGGAGA
TGTTGAAGCACGATTGATAGAGTTTAGGCATCTCGGTTGGAAACACGGCTTCATTGTTCAAGGACTTGAGTTTCGTCCAG
AATGAAGAAGGAACACTTGAGCAAAATCGGCAAGATAGAAACTAACCTAGAGGCAAGAGTTAACCCAAATCACCAACACC
AGAGGTATCTCCACACACAAAAAGAGTGCATGGCAAACTGGCGCCTGTGTCACTCCAGATGTGTGTTAAAAATAAGTCCA
GGAAGCACCACAACCATAACTAAGGAGATCTTCACTACTGAAATGCCAAACACCAAATATATAGATGCAACATTTGTAGA
TGTGGTCCAGATAAAGGCGAATACTACCTTTGAAGAAGATTCAGAGTGTAGCAAGTGGAGAAGTTCAAAGGAGTAAGAGG
GTCATAAAGAACCTGGATATCAAGATGATTGCAAAGTCTCGATGATCCCTTAAAATAGGATGCAAAGAATAAATTAAGTT
GGTGCTGAGGGGGAGTGTTCAAAAGTCATCACCAACTTAATTAATATCTAAGATATTTCAAAGAAGAATCTGGTATATTA
AATACTTGTAAAGAAATGAACAAAGAACTCTTGAATGAAAGTTCGAGAGTGTAAAGTCTTAAATCATTCAAGAAAGTGCA
ATTCTATAAATAGGTAAAAGGTGCATTCTATAAATAGAGGTAGTCATTTCAGTGCAAAGAGTTATAAGACCAAAACTGAT
CTTTACTTAGCAATTATAATATTCAAGTTGTGAGCAGCCAATTGTGCCCAATAATTCTCAACAAACACTTCTTTTGGATA
CAGGCCACCACTCTTATCGATTGGTCACAACTAGCACCCCTCCTTGGTCTAGGCCACCACTCTTGACACTCTATCAAGCT
ATTACTTCGAGTTGCACCCTCAAGTGTTAATCAACCCTACTCTAATGCTTATTATAATAGACTGAATAAGATAACCCAAC
CCTAAAAACTAGTCTATTAGGTGGAAGAGCCCACTCAAGCCTACTAAACCGTTAATAATTTTTTTCATAATCAATGAAGG
TCAATTAGCATACAACAAAGATAGTAAAGATTCCTTGCAGTTAAGAAAAAGAGGTTCACCTCCTTGAAAGGAGTCACCTT
TAATAGGAAGCTTTAAACTCTTCCTACCAATAGTGGTCTTTATACGGTGCATACTCAGATGGTGTGCAGCCTGCAGGTTC
CGTTAAGGTTTTGATGTAAAAAGAAAAATGTGCTATAGTAAGTTAAATTGCATAAATAGTACTATATATAACTCAATCTT
TTAAAAATTATTATTATTAGTTGAATTGGCCGGTACCCAAGGCTCACTATAATTAGTGACTAATGTTTCATTTAATTCCA
AATTTAGCATTACATTAACTTGTTTAGTATATGTATTTGTTGGGTTTGTTAGCGTGGTTACAATTCCACATTGGTTGGGG
AACGGACCAATAGTTTTGCTTGCATAGACTTGAGCAGTTCTTCCCTCATGTGCTAGTTTTTGAGATGTCAGTTAGAACCA
AGTAATTTTACAGGGTTCAACTGACACTCGTAACTCTATTATGGCTTTGCCCCCCGTGACAACGTAGTTGAAGTATGTTC
AAGTTGTCTCGGACCTTATTATGGTTATTAAGAAAAAAAAACTCTAGACTTCAATAGTGTTTATGTTGCTTCTATTTCCA
AAGTTAGCACTAATATATTATTAATTTTCATAGTTTACATTATCTGTTTGCCGAACTAGTAACTCTATTATGGCTCCACC
ATACCCCTGGAAGTTGCGATAATGTAGTTGAAGTGGGTTCAAATCGTTTCGGACATCAGAAAAAAAGGCTCTAAGACTTT
CTTAGTGATTTCTGTTGATTTTATTTCCGAAGCTTGCATCATATATTAGCTTGTTTAGTTTAGATGTATCTACTTAATGT
TGATTCATTGTTTCCCTGAAAAGATGTCTTGATAGATTGAAGTATATTATTAGTTTTATTATTTAGATGTTCTAGTTGGA
AGCTTAAAACATTCTGCCACAAAAAATAGCTTAGTTATATATATATATATATATATATATATATATATATAAACACCGAT
ATTTACATATAAATATTTTTTTTCATAATGAGTTTATCTCGCAAGTATAAGATTTGTGCGCACTAAACATTATAAGTCCA
TTCAGTTCGTACTTTTTTTAGATCTTATCTTGGTTTGCCAGATTCAAGCTCGAATAAAGGAGGGGTCACAGTACGAATCC
TCATAATACATATGTTATTGGGACGTGATCACCTCGTAATGCTAACTTTGGAAATAAGAGCAACATAAATAACTAGTAGA
GTCAAGAGTTTTTCTAATTACCATAATGTCATTACCAACTAAAGCACACTTCAAGCCAAAATAGAGTTTTGGATTTGGCA
GAACCCAACAACTTGGCTTAAAATCCACATTTTAAAGAAATTCAGTTAATAGTTATACATAACGTATCTCAAACCCCATA
AAATAGAAAAGAGATATAGTTCAGAACCCGTACACCTTAAAATACCAGATCCGCCTCTGATGACATGCATTTGATTATTT
TGGGACGGAGCTCTATTCCTTCAACAATGAGGCCACTTTTGTCACCGTGACGTTTCATCTCAAGCAATATTGCTTCGACA
AGACCATCACTACCTTCCTTGCTATTGAATATCCCTATTCTACTTCCATCCAACCATCTCCTCACAGTTTTGTTGATGTC
ACAAATTTCACAGTGTTGGCTTGTTTTTTAGTCTCAGTATCACTCTCATAATTAACAAACCTAATAATTGAATTAGAATA
TTCAAGTTCTCAGGACTTATTTCCCAATTTGAACACCAAATAATCAACATAATCTGTCTTTGGTGACAACACTTTTGTTA
CTTTTTTTCCACGAATATCCAATTGAGGTACAAAGTGAATATATGCCACTTTCGAGAATTTGCAGAAATATTGCAAGTAG
CATTTGTAAAGATAATTTATCATTGTTTTAATGATATGTAGGGTGTATCTCCTTAGTAGGTCTACCAGATGTGAAGTTGA
ATTGACGAGATTTGGGTACCAGATGGTTGAACTAAAAAGATTTATATATTATCTATGCAATTTAACATGTTATAATAGAT
TTTTCTTTTTACAATCAAAATATTTATAGGAACCTCGCACTGTCCGAGATTGCCCCTTATAAAGATGACCTTCCAATATT
TTTTCGACTGATCCTTAATTTGCATTAAATAATTTTCAAGCTGTGAGCAACCAATTGTGCTCATAATTAACTTGAAAATT
ATTAATGCTAATTAAGGACCAGCCGAAGTAGTATTGAAGAGAGGTGATTAGACAAGACATGAATCAACTTCAGATTACTG
AAGACATGACCTAAGATAGAAAAGTGTGGAGGATGCGTACTAGGGTATAAGTTTAGTAGGTAGTGAAGTGTTGTCTTGCT
TTTCGAGATTTTTGGCTTGTTGGTGATTTGTCGTTGTACAAGTTGCATTATTGTAGTTCTTGATTGGGATATCTATCTAT
TTATGTTGTTTAATGTGTTTTGATTATTGCAGTAATTTGTTGTTCTTAGTCCTTTCTTATAAGATCTTGCATCCCCCCCT
CCCCCCGTTGCTATATCTTTTTTCATTGTTTTCTTCTTCCTTGTACTTCAATTTGTTGCACTTGAGTTGAGAGTCTTTCG
AAAATAACCTCTCTAACTCCTCAAGGTAGTGGTAAGGACCGCGTACACACTACTCTCCCCAAACCCCACTTTTGGGATTT
CAACGGGTATGTTATTGTTATTGTTATGAGGGCCACCTTCGGCCTTAAAACTCTTTAAACTCTTTTTTTTTCTTTTGCAC
TCCTGTTTTCTTGAGTACACTTCACTCTCAATTATTTCTTGAGTACACACTCTTTAGTTGAGTACAAATACAACTCAAAT
GACCACCTTTATTTATCGGCGTTGATGGAAGGATCTAGTGGACGCAATATCCTAGAACTACGCCTTCCACTTCTTTCTCG
AACTCTTTTAGATTTTGCACTTTAGAACTCTCATTCTAAAGTTCTTCTTTCAATATAAATCTTGAATATTCTAAATTCTT
CTTTGAAATATCTTAGATATTAGTAATAAGTTAGTGATGACCTTTTAACCCCCCTCTCAGCACCAACTTAATTTATTCTT
TGCATCCATTTTGAGTGATCCTCGAGACAATGCAATCATCTTGATGTCCATGCACTTTATGAATCTCTTCCTCCTTTGAA
CTTCCCCACTCACTTCTCTTTGAATCTTCTTCGAAGGTAGTAGTCTCCTTGATCTAGACCACTCTGCTAATGTTGCATCA
TTATACTTGGTGTTTGGGAATTTCAATCATGTAGACCTCCTTAGTCACTGTTGTGGTGCTTCTTGGACTTCTTCTTGCAA
TATCACAGAAGTTTCACATGCTTCAATTTTCCATGACCTCTCCTTCTTTTTTGTGTGTGGAGCTACCTCTGGTGTAGGTT
ATTTGAGTTTTCCTCTTCTCTCTTGGTTAGTTTCTATCCTTCTCACCTGTTCTTTACTTTGATCTTGTCTTGTAGATTTT
GCTCAAGTGCTATTAAATCTAATAGGAAATTACCTCTTTGGACCACCATGTTGATGCTTCATCAAATCAAATACCAGATT
GTTTGACACATATGTCCTATTAGTGGTAAGGTCACAACACCTCCATCATTTTATTTGTTCAGCATAACCGATAAAGAATC
AACCAACAACCTTTTTATTAAACTTGTTGTGGAGACGAACTGGCATGAGCACATAGCATACACATCCAATAGCTCGAAAG
TGATTTACCTTGGTTATCATCTTCTTTAATTTCTCGAATGGTGAGATGAATTCNNNNNNNNNNNNNNNNNNNNNNNNNNN
NNNNNNNNNNNNNNNNNNNNNNNNNNNNNNNNNNNNNNNNNNNNNNNNNNNNNNNNNNNNNNNNNNACATATTTGGGAAA
GTAAGTTGTTGTGGTATCATCTTCTCTTATGGTAGTCATTGAACTCATGTGACATATATTCTCCCCTACTATCCATGCAT
AGACATTTGATTCTCCTTCCAATATAATATCATTCTTCACAGTTTGTCAGAACTCTTTAAACTTCTCAGAAACTTCAGAC
TTCTCCTCGAATAGTAAATCCACACGTACCTTGATAAGTCATCAATGAAGGTTACCATGTATAAATAACCACTACTAGAA
GGTCGATTTACTGGTTCAAATATGTCTAAGTGCATCAACTCCAGTGACTTCTTGTCTTGATACTTAGATTCCCCGTAGGA
AAGTTGATGTGTTTGTTTCATATTGGCATCCAACACATATAGTGTCTCCTTTAATGTCAAGCTGATAAAGACATTTCAAT
TTTGATTGTTGCATCATGATTTTTAACTTGTTGAAGCTCATCTGCCCAGGACGTGCATTCCATAAATCTATTGTTTAATT
ACTCCAAGTCTTCTCTACATAAGCTGTCTCGGTTAACACTACATAGATTGACTCTAATTTTCTTTCCTCAATGAATGGAA
AGCTTGTAATTAACTTTCAAGTTTCGATATACTTTTACATCATTGTTCCAAACATGATAATAATTTCTTCTTCATACCTT
GAAACATGATATACATTTTGAAGTTGCACTTTTCTCGAGCTATGATGTGTACATTCTAGAATTATTTGATGTCACCATTA
CTCAACTGCCTTTATATTCGCTCATGTTAATAGGCCTTTTATCATCTCTGATCATGTGTTTGGAGCATCCTGAATCAACA
ATTCAATCATTTTAATAATCGACCAATTTCTCAAGTACAAATGCACGTGCAAGCTACTTTTCCTTGTCAGAGTGAGCTGA
AAATATCTTCATGTTGATTGCTTGGTTTCTTCATCTGTATAAGAGGTCTCAAAATCCCAAGCTTCTTCTTCATCTTGTTT
TTTTGAGTAGAAGTGGTTATAACACCTTCAGATATCATGTAACAACAATCTATAGCGTAATGTCCTCTCTTTTCGCAATT
GTAGCATTTGTCCCTTTGCCAGTTGCTGAAAGATCGGTTTGCCTTCTTATTGGCTCCCTGACTTCTTTGATGTTGATTCT
TATGGTCTCCCCCTGGCCGTACTTCTCTCTTTATCCCATTTTGGTAGCCTTGCCGTTTGCTATACCGCATTATCAAGCAG
GGATTATTATTGTGTGTCAGTTGTCTCTTATTAATTAGAAAGAGAAATACGAAGGGATATAGGATAGCCTCTTCGATTGA
GCCTTCTTGTTGAATATATAACAACTCTACAATAATTTAACTTGATGAAGTAGGTAATAGGGCCCCCTCGCTCTGGCAGC
TCTAGTGATTCCCTTGGCAGCAGCCACACAGCCCTCCCATGGTTTCTACGGCCACTGGACATCCTCCTCCTGAGGTAGTC
CAGCCCGCCCCAACATGGGTTTATCTCGCTCAGTGAAGGTTCAGTATTAGTAGTAATGCAAGTTAAGGATTTAAACAAAG
GGAGAAAATTTGGCAGAAAAGAGGATTTGAACATGGTAATGCGCAAGAAGCCAACATCTAATACTTCTCTAGGCTGTGAG
AAGAGGCACAATATTAGTAATGGTTCAAGAGCCCTATTATGTTCGAACTTCTTTGATGGTTTTGTGAAGGCTACTGGAAA
TGATGGTAATATTATGGCTCCAACATTACATATTTCTAATCCTAAAGTAGCTAATTAAGATTATTCAAGAAAATCAAGAT
AACATGCCACTCAAATCCAATCGAACAATCAAGCCACTCATGGTCACATTGAGAACATCAGCTTATGAGGTCCGTTCCCA
ATCTTTGGAGTCACTTGGTCATTATCAAGGTGAATATGGACAGCTACTATTTGTTGGAAAACTATATGCGCACAACGGAA
GCATATCACAATCTTACTGCTTACATGAATAATAGATAATCAATAACGTTAATGCTTGAACATATACAATTATGCTAGAA
CACATAAACTTGTAGAAATTTAATCGAAGAATTACCTCTTGAAGCGTGAGCAGATACGTTCAAGCGAATCCACTGGTTAG
AGACCTTCAAGTGAATCCACAAGTAGACATCATCTTTGTGGTCTTCTACAATGATCTAAAGTTCACATCCGAACTCTCTC
AATTCTTGGGTGGGCAAGTATGAATAGAAAACCTTCAAACTTTCTAGGGTTAGAAGAATCCCTAATTATAGAGATTTATT
CTTAATCCAAAGAGGAGAACCAAAAGACACATTGTTTTTCTTCAAAATAAAAATTTACACGTTAGTTTTCTTTTTAAAAG
AAAACCAACGCTTGTCTCTCCTTTTCCCCTTAGAATAGTAAATTACAAATCATTCCACTAGAAATTTGTAATTGCACTCC
TTTATTTATATTTCGAAATTCCCCATTAAACACTTATGTAATTCCCCATGTTAAGATTACAGATACTTATCAATAAATTA
AATTACTGAAAACTTATAAATTTCTCAAAGAGGCATATCAATCAATCTCTATAACGAGACATAGATTCCATCAACTTACT
TATTATTTCACCCATATATATTATTATCATCCAATCTACTAGGCACATTGATCCATCTCAGAATCTTACATTTTAATAAA
TCAAAACGATAATTAATATATACAGATCATAATAGTTATATCAAGATTGAGAATATAAGTACATTTAACAGTTTAGAGAA
TATGCTTTTGTCAGTTAGTCTAAAACAACTATCTCTACTTGGTCTCGTTCAATACATACAAAATGCACTAGCACAAGAAG
TTCGAACTATACTGTTCCCATAATAATCAAGATAAATTACATATAATCTTGTGCTACAACCGTACCGTTGGCATGTACAA
ATTCCATCCTAGATTGTGAACAAAAAACTTTATACTTATAAGAACCGATGATTTAATCATTTGTGTATAAGCTAAAACTC
TACACACTAAATCATCTACTATATAAGTAAACAGACACCATAAATGAATATATGTGTCACACCCCGAGCCTACACCCTGG
GCGGGATCGGCACCCGGAGACCATTTCTGGCCCCAAGCGAACCCTTGGCCTGGCTTTCTTAACTCAGCAGAAACCTAACA
CAACAGAATAACTCAATGCAAATGCAAGGTTACAAAACAACTTAACTTATAAAATCTGGCCACAAAGGCAACTCGAATCT
CAAAATAGAATATTTACATATATACATAGATGAGAGACTCAAAACTAACTGAATAACTGTCTATGAAGCCTCTAAAATAC
TGAGATGGATGTTGGGACAGACCCCGCAACACCCTAATAAAACAAAACTAAGAACACAAAATAATTGAGTCCTTCGGAAT
GCAAGGAGGCTCACCACTGACTCTGGAGTGCTCAGCTGGATCAACGGCATACTGGATGCTGATCCTGGGTACCTGCGTCT
GCATCATAATAAGATGCAGGCCAACTGGCATCAGTACATGGAATGTACGAGTATGCGAGTTGAAAAGCTAAACCACAACT
TAAGCTTGAAAATAGTAGAAAGAGAACACTTACCTTGGCTCTATTCGACTCAAGAATAACTGAACTCAATATATAAAGCA
ATAAGACACATGCAATATATAAGGCCTGTAAAACAGTATAAACAACTTAGCTTGTTAATGATAAAACAATAACAACTCAA
CTTTACTTGTATAAAAGTAATATAACTTATGTGGGAGATTCTTTAACCGACAACCACCACTATGAGCCTTAGTGATGATA
CAACGTTTTACCTCACGTTGCCCAAGGACCATCCTATACCTTGCCGTGATATAGGAAGCTAACTTTACTAAGTGGATCCA
CTAGCTTAACTTTCGTGATCATCTAAAAAGTATGACCCGAGAAATCCCATGTTGGCGCATGGTTCTTATGGAGAGTTGAG
TTAATATGAACTCGTGTCCCCAATTCGGTGCTCAATACTACTCCAAAAAATACTTTGGCTCATAAGTGTCTTTAAACACA
TCTTTCTTTAACTTGAGATAATTACTCAAAATCTAGCCTAAAGGCTCTTTTGGAATCGATGTTCCTTTCTTACTTAAATG
TAAAAACATTTAGAAACTTCTTTGGGAAATACATAGTTCTCTAATAACTTTGGAGAAATGGACTGGACTTTATGCTCTTG
ACTTAACTTGAAACTTGAGACTCTTCACTTGGCTTGAAACTCTATACCCTTTTCTTGACTTGAAACTCTATACCCTTTTA
CTTGACTTGAAACTCTATACCCTTTTACTTGACTTGAAACTTGAGTCTTAAAAATGAAGATAAAACGTTCACTAAAGACT
CTTGAGCAACTTAAAAAAACTTGCTTTGACTTACTTAACTTCTAAGCTTGGCTCCAACTTCACTTGACTTCTAACTTCAC
TTGACTTGGAAACTAACTCTCCGTGAATCGAATTATGAATTCAAGGTGTTTGATCACATGTTATGGATGAGTTTGGGATG
TTAAGATGTACCTTAAAGTATTGGAAACAACTATAAAACATAGGTACTTTACCAAGGAATATGTATGAAAAAGTGGGGAA
TGAAGGTAACGGGAAGGATTGGCGTCCTTGGCGCTCTAAGAGGTGCGGGGCGCCAGCCCTCAAACTTCAGAGGGGCTTGC
TGGGCACTCTGCCAGGCTGCAACCCTCAACTTCAAAGGGGCCTGCTGGGCACTCTGCCAGGCGCGCCAACCCTCAACTTC
AATGGTTTCAGCCCCAATCACTTAGAAACATAAAACCCCTCAACATACAACAGATTCAACTCAAGAGCACAACCGGAAAC
ATATCCCTCATCAACAAGAACTTCAACAACACAACCAACAACTCCAACAACCAAAATAAATCTTCTCTTGGAATTAAAAA
TGAGTTGGCGTGTGGGGGTATGAACCAACCAACACTATGAACTTACATACAATAGATTCAACTAAAAAACACAACCAAAT
CATGTCCCAAATCAACAAGGGACTTCAACAATACAATTAACAATATCAACAACACAACCAACAACTCCAAACAACACAAT
CAATTTTTTCTCAATAATAAAACGAGTTTGGTGTGTGGGGGAAAGAATCAACCCAACACTATGAACTCACATACCTAGTA
GGGATCACCCCCGACGATATCCACGATGATCTCCTTGATTGCTCTTCTCTTTCTCCTCTTCCTTCTCTTCTTTCTCTCTT
CTCTCCCAAGCCCTAGCTCTTTACTCTTTAAAAAAATGAGACAAACTAATCTAAAATCAGTCTAACACTTTAATATAACC
AAAACAGTTGATTAGGGAAAAGACCAAAATACCCTTAAAAATTTCCGGACGGAAATCCCTGCCAACTGCCCAACTTCCAA
AGGGCATAACTCACTCATACGAACTCGGAATCGAGTAAACTCAGTGGCGTTGGAAAGGTCATTCCAAGGGACTTCCAAAA
ATATCTGGAAATACACCTAACTCATACTGAGCCAGGAGTTATGACTGTTTGAAGTTGACCAAAAACTCATTTTTTTTCCA
CACGCAAATTTTCCTGACTCTGAATTTAGCCAAATTTCCAGATTCTGAACATAGCCAAATTTCCAAATTCTGAATTTTTC
CAAAAATGACTACTTCCAATTTCAAGTTTCTTCATATTCATTTTAAATTGTCGGATGTTACAATATCTCCCCATGGGAAC
ATTCGTCCTCGAATGAGGTTACTCTTACAAGGCTAAGGGTGTAACATCAATTCAAACACCCAACAAGCAATCATGCAACT
ACAACAACAACAGCAACATGCCCACTATAATTTAAAGAGCACAAAGAAGGAAATTAATACCTTGATCTACGGATTCAAAC
AGATATGGATATCTCTTCTTCATGTCTTCTTCGGCTTCCCAAGTAGCTTCCTCAACAAATTGGTTCCTCCAAAGGACCTT
GACTGAGGCTACATCTTTTGTTCTCAACCTACGAACTTGCCGATCTAAAATTTGAACAGGAATCTCCTCATAAGATAAGT
TATCCGTGATCCTAATACTTTCAGTTGGCAGGATCAATGAAGGATTGCCTATG
AAATAATAATGATTTAATAATCCGAGAGGCTTCCATGGTTGATGAAGTTGTTGTTATCTGGATCCGATAATGCACCAATA
AGAATAACTATATGGGATGAATTTATTGGGTTAGGTAGAAAAACTATATTGGGAGAAAATTTTAATTAGAATACAAATAT
ATTCTATTGAAAAAACATTGTTTTAGAGGCAGGCATATTTATTTAAATCAAACTACTCTTGGTCCTTTTTGTTCTCGTTT
TAGACAAGAAATTATAATCCGAAAACTCTTGATCTTAGTCTAAGATTATTAACTAAGATCAAAAGAGGAGGAAGTTAGAG
CAGAGAAGGAAGATTTTGGAAGACTTCTTCAATTGCTTTGAATTGTCTTTTTTTTTTTTTTTTGGGTTTTGTTTTTGGTT
GATACAAATGTACAAGATCATCTCCTATTATTACTAATATATTTATGAATATTTCTAGATACTACAAGAACTAAATTATT
CTATTATTTTCTACAAATATTATGCGTAGAATATCTGCAAGAAAATTCTAATAATTTTATTTTCTACTCTAGAATATCTA
GATATTTCTACAAGATGTTTATTATAAATACTATGCTAGACTACGTTGTGAAACTATGTTGCACAACCTAAGTTTCCGTG
TTCCTGGTGTTTCTGACATTTTAATCGACAACAACTTATTGTTTCAATGATTCGGCTTATTAAAATATGATTAAATAGAA
ATTAAGCACGAACAAGATTAAACTGACCAAAACCGGGCTAATTGTCATGGATACATTCTTATTTGATATAAAACCTAAAA
CACTCGCAATCAAAGTGAAAAAAAGAAATATAAAAAGTTATAAATGCCATTAAGATTGATAAGGAGTGGCAATCAAGTAA
AGATCGTCCTTTCTAGCTGCAGACATTCCAGCCAATTCAGTCAAATCCAAGTCTTTTGGCTCCATTCCAGTAGGGAGCTT
CCAATCAAAGTGACAAAGCAATTGAGCCAACGGCAAATAAACATTCGCTAAACCAAATGATATGCCGGGACAAATCCTTC
TCCCACTACCAAAGGGAAGATACTCAAAATTGTTACCAATAAAATCTATAGAGCACTGCTCAAATCTCTCTGGCTTAAAG
CTTTCTACATCATCCCAATATTTCGGATCTCTTCCCAATGCCCAAACATTAACCAGGACTTTGGTCTTCACAGGGATAGT
GTAGCCATTTATTTCAGTTTCTTCCCTACATTCTCTCGGGACCAATAGTGGAATCGGTGCATGAACTCTCATTGTTTCTT
TAATGACTAACTTTAAGTATTTCAGCTCTTCCACATCATTTTCATCGAACGTTACTTTGTTTCTAAAGGCTTCTCGTACT
TCTGCTTGAGCTTTGGCTAATACACTTGGATTTTTCAACATTTCAACCATAGCCCATACAGTTGTTGTTGATGAAGTTTC
TGTTCCAGCTGCAAACATGTCCTGCAATTTATGGCAAAGTTACAATTTTTTTTTCTGCTATGGATAGATATGTAAAATAA
TTATAGTATTCGATACTTACAATAATAATAGCTTTGATATTGTCGTTGTTGATTGGAAATTGAAGACTTTTATCATTCAT
AAGTCTTAGAAGGACATCAATTAGATTTTCACCCCCTAATGCATGATCATCATTCTTGCGAGTTGCAGAGTTCTTCTTGT
GCTCGTTGATGACATCCTCAACAATTGCATCTACCTTACGATGGACATTTAGTAGTTTTCGCTTGGCTCTACCAAAAACA
TGAAGAAACTTGTATGAAGGGAAGATGTCAGCCACATCAAAGCCTTCTGCTAACCTTATTACTTCTCTAATTAACTTTAT
AAACATGTCTTGCTCCTTTGGTACTTGCCCAAATGCTGATCTACATGTCATGGAGCTTGTGAACCAAATGACTCTTTCTG
TAAAATTAACTAGCTCACCAGAAGAAGAAGATGATTGGATAGAGTCAATGAGACGAACAACTTCATCATACCTGATCGAG
CTAAATGATCGGACACTCTTTGCACTCAGTACTTCCATGACACAAATTTTACGCATTTGTTTCCAGTATTCACCTGTTAA
TATAGAAATTATCACGTGTCATGAAAAATCTAACAAAATAAATCTTGGATGACAATAAATAAGACAATGAAGAAAAATAT
ATCAAAAGAGACATTACAATGTAACATGATAATTTGGTCAATTAATAACCAACATATGATCAATTTAGGTTTAATTTCTT
ATGGATGTCATAAATTGAGAAGGTGTGAAAGATATATAAAAATGTGGGAAGGTTTTTAAGTTCAAAATTGAAATACGAAA
AATGTCCTTCACTAATTCTTTTAATTAAAAATATTTTTACTAATAATTTCAAATTAAATCGATAATGATAATTTAACTAG
ACCAAATACATGGTAATTAGATGTTACACTTGACATTTTCCACCTCTTAATGACTTTAATTGTTAACGCTTTAGCTTCTA
CCAATAAATACATTCATTCACAACCTTTTATGAACACAATTTCTCCCTTTATAATTTGGATAGAAAATGTTAGTTCACTA
CACTTTTGTGTTTCAGATAGTTTTGATGTAATTTTATTTATTGGCATTTTTTTTCTCTCTTTCATTGATATATTGCTATG
ATTTTTTTTCTTTCATTTTTTATGATAGGATGACATGTGTATTTTGTTGTTTTCCACATTAATTAATTGATTTTATATTA
CAAATATTTTATCCATAACTTTCATTCTTTATTTTAATTTTTATAAATTTTCTTTTCATAATATTTTTTAAGTTTGTGTG
ATTCTTATAAATTAATAGAACATGTGATGTTGGATAAAGATTCTTATTGCACTGTCTAACTGATGTACACGTTTTTCGTC
ATTAATTTGTCATTTTATCATTTCAAGTATGTTTTTTTATCTCCTTAGACATATAAAGTATCGCAAGTTTTAGCATATCA
TATGCTGTTATTATTGTTTTAAGCAGAGATTTCATAACTTTTTAATATTTATTGAATGTTGTTCGAAAGATTTTAGGGTA
ATTTCTTTAAAAATTTTACCAGCCACATTAAAAATTTGAAGAAAAAAACTACTTAACTTTTTAGCAAATAAAAAAGGTAA
AACCTCTACAAATGCTATTTTACTAGACAACATCCTCTTAATTTATGTCTAGATCTCAAATATCATATATATCTATACTA
TTCTATGTAAAAAAATTTAAAGATAAAAAATTGAATTATCAAAATATCAATCAAAAGTTGAACGTCCTTTAACTTTTACT
CTTTAAACATAAATTAATTCATTGAAAGATTGTAATGCATTTGAGTAATTCAAATAAAAATAAATACAAAATAGTAATTA
GCTCTTTAAGCACAAGAACTTAGCTAGAATGCTAGATAAACATAATTGGATCAATTAGAAGTTTGTTGATGCTTAGAGAG
TTTCTTATACATATTATTGACAATGCTTGAAGTTTCAAGATTAATTTTTCAGATTTTCAGGTCAATTTTAAATTTAATTT
TGTTGGCTATAAATACTACTCCGTCCAAGTCGATTTATTATTCAAACTAAACGATCATCATGTAACGAATTATCCTTTCA
GTACAAAGGAAATATTACTTCATATATTAATATATTACTATTAGGGGCGGCTCAACATAATTCGAGGCCTAAAGCAAAAT
TTTAATTAGAGGCCTAAAATTTAAATAAATTTTATCTGTATTTATTTATTTTTCTAAATTTTTAGATGTAAATTATTACT
TAATATTTTTTTTTATAAATAATTTTTTCAAATACTTTCTTAAATTATTATTTTTAAACAAGATTTTATCATTTCAACAT
TGAAAAACATCATTATTGAGACAATTATTATATGAATCGATAATATAGTTCTATAAGTAATAAGTTGATAAATTTTAAAT
GAAGATAAGAGTTAGAATCATAGAATCTGATTCAAAAAGTTGATAACTTGGTATACCCTACTTTAATATGAAAAGTTATG
AAGAAATAAGAGAATATTTGTAATTTACTTTGTTCAACACTTTTCGGCTATTAATTCATATTTTTGACAGAATATTACTC
TAACTATCAAAGATTTGAAGAAATAGAGTGCAGAAGGAGTTAAAAAGGATAAATAAGGTGAGTGTTAGCGAAGAAAATAT
AATATATATATATATATATATATATATATAAATGTACTTTTTATTATAATAAAAAAAATCATAAAAAAATTAAACATGAT
TTTTTATTTATAAAAATTTGAGGCCCCCAAAAGGCATTGGCCTAAAAGTTTATAGGCAAGAGCCGGCACTGATTACTATA
TTATATGTTATATATTAGAAAGCTTATTTTAAAGTACTAAACTTCATTATATTAGCCTTTAATTGAAAATAATTTACTGA
AGTATTGTTTTCAAATGAATATCTTCTAAAATTCTCATGCAATCTTTGCATCTTAGCTTCTAAAGCTGACATTTATTTAT
AGTACTTCATCACTTATCTTTATTATTTTCTTTTTTTTCGTCTTTCACATTTGAAATAAACGTGTTATAACACTTTTATT
CATAAATAGAGTTTTTCTAAAGCTATTTAATATAATTTACTCTTACCAAATTTCTTATGTTATAAGGACGAACTTGGTAG
AACACAATAAAATAAAGATACTACCTAGGGGCTATTATCAACACATGTAAAACCAATTATTAGAAATATTTTGTGAAAAT
ATTAGGCAAACGCCTTACACTCACCGTAGGGGCTAAAGGCAATGTCGCATCTATCATAACAGATAATGTCCATGGCCAAG
AGTTTAGGCCTAGATGCAAAAGCGATGTCATGAGTTTTTAATACTTGTTTTGCTATATCAGGAGATGTAACCACAACTGC
AGAAACTTCACCGAGTTGAAGGTGCATGAGCGGACCATATTTTTTGGCTAAATCTCTAAGAACGCGGTGTGGAAGTCCAC
CAGCCAGGTGATGCATACTTCCTATAAAAGGAAGTTTCCATGGACCTGGAGGCAATTTTTTGGTTTGGCTATTTTTTGAG
TACTTTTTCCATTTCCTTAACAAAAAGAGGAAACATACGAAAAGAAAAATGGAAATCAATTGCATTTTGGGATATTTGAT
TATTCAAACCTCAATTGAGTGTCCTATTTTATAAGCTTCTGGTTTGGCACCAAGTGGGATATGCAACAACCTAGTGGCAT
ATTTTGGTTATAATTTTTATAAATAATATTTGATTTTTTGAATGTATTTTTTCTAAAGAAACATGAAACATGATTTAAAT
ATAAAATACAATTTAAATAGGAATATATATATACAAAAAGTTTTGAAAAAGAAAAATATAGTGAAAACAAAATTTTGGGT
GTTCTTCAAATCTAAAATTGTATTTGTAAATTTCATGGTTAAACAATAATTTTCAAATAAAGTGAAAAAGAATCTGAGTA
AAAGTGAAAAAAATTCATGGCTAAATCCCAATTTTTCTAAAAATTATGATTTTAAAAAATATATATATAAATTTGACTCA
TAAATTTATATTTTATAAAAAAAATCCATTTTAAATTATATAAGAAAAAAACTCATGTTCAACATAAAGAAATACTCGTA
CCATATGAAAAGAATACATAGTTAATTACTAGAATTGTTGACTAGTGCCATTGGCTGTTATGAATTAGAGACAAGAGTGA
AATATTGCCTTTTTTAGAATTAAACAAAAGAAGCTAGGCAAGTAGGCATTTGCTGACAAGTACAAAAACAAATGATGAAT
CTTCTTTTAAGTCATATTCAACATTTACTTCATCCACTTATGACAGCCAATGCCTAATCTGTGGAATAGTTACCATGCAT
ATTAAGAATCGGAGGAAGTTTGATGGTTTTCACAAAGATTTTTATGTTTAAGAAAAAAAATATAACTTGTACGTTCAAAT
AAAATGTCAACTTAAAATTAATCTGATTTTAATATCATGATTTCATATAACATATCCAGACAGTGTATCATAACATAAAT
GCAATTTTTACAATTTTTGAGTTCTTTTCTTTTAACAAACAAAAAAAAGAGGCTATCCCAATAAAGAGTTATTTTAAGTC
TTATTATCCCAAAATGAAATATAATTGTATTCCATTCATTTGGGTCCCTTTTTAACAACCACATTTTGTTTTGCTCTTGA
ATTTTAAATTTAATTCATTATATCTCCATGTGCTCAAGGACTCACAATCTTACTAATTTCCAACTATTTCCTTGTTAGTG
ATGTGATATGTGAACAACTTTTTTGCACAAATGGCCAAAAATCCAAAAAGTGTATCCAACCTCCAAAACACTTCAAATTT
AAATTCAACTCCTGAGTTTATAAAATTACATTTTAACTCCTTTTCCCTTTTAAATACCTCTTAGCTTTCTTCATTTTTTA
CTGCTCCTTCTGTTCAATTTTATATTACTTACTTTTCTTTTTAATTGATAAAAAGAAATGACACATTTCTATATCGATTG
TAAAGTGGATGCATCTCAAAGTAAAAATGTCAATATTGATCTGATCCCAATTTTAAGCAGATCAATTATACTGATAGCGT
ACCAATTGTGAAGTGGATTGAGTCTAAAGTTTCGCGAATGAGAGAAAATTTGAAAGACCGAGGATCAAATCTTGATTTTT
ACCAATATATAGTGCAAATAAAATAAAACAGAAAGATGTTAGGAAAATCAATGAGATCATTAGAGTGAAAACCAGAAAAT
GTACATTTGTGTTCCATGTTAGATGTGTAATTAATTAATTGTCTGAAATGATGTGTAGCAATTTACTACGGGGGCAGATC
CACCCTATGTCACCGGGTGCTGACCGGCACTGTTTCGTTGAAAATTTTTAGTATTTTATATATATAAAAGTGAAAAAACA
AAAATTTCCTTACAAATAACATTAATGACATTACCTGAACAATTGAGCCTCTTGGCTCGTTGGTTTGCAACGTGAAATGA
ATGGTTATTCACCTGGTGTGGCCCAAGATTGAGCCTTAGTGAGGCCGAATTGTCTTTTATTTTTGAGACATTTTCAGATT
TTTTTTTAATATTATAGGGATTCGAACCTTCAACCTCCTATTTATAGTCAAATTAAGCTAAAATAATCCAATTGCACTAG
AATATTTAGTACTTAATATTATCTCCAATGAGTCTATTATAAATACATTTCAAAATATGAAAACTGACACAACCCAAAAC
CGGATGTGATGGCACGTGCCCAAACCCCACCGGACACGTCAGCCTAACACCCAAAAACCCAACGATACAGAATTAATAAA
ACAAGAAATAGATAGAAAGATAAGCGGAAGTCTTTAGATAAACTCAACATAAACCCAGAATTGGTTGTCACATGTACAAA
CCTCTAATACAGAATCTGAATAAAATATACAAGTCTCATAGTAAAGTTCTAGAATAGAACAGAACAGTAAATATAGATAA
CTTGAGGGCACGTTTGGAATGAACCGCTACCTCTCAAGTAAGTCTGGAAGCTCTAATATGAAGATGAGTAATAAGCCGGA
TCTGATAGAGCTGTCAACCTACACAACTGTGTAGAAGCAAGGGTGAGTACCAAAAGCAACAGGTACTCGCAAGTAACACT
AAACTAAGCTAAACTAGCAGCTACAAACAACTCCTTTCAATCCCAACCGAACCACCGAAACTTCATTCTAACAGCGAACC
AACAACCTATACTACACAATTCATAATCAACAGATATATCCAACAGTGTCTCAACATCAACCTCATATCCTCATATAAGA
GCAAATAGATCATATATCACATGAAGAGGGGCAAGTAGGTAAAATCCACACACCACAGACAAAGATGAAGTCAAATGCGA
TGCAAATGCAATAATGATGTCATGTAGTCGTGATGCATGTCTGTCCTAAGATACACATCTGTTGACGTAATCAGACCGCA
CTGAATACTCTAATCAGAACCCATGGGGGCCACACATGGACCATGTATCACCGCCGGAACCAGATCCCATTGGCATCCAA
ATCGCTAACCGGAGCTAGTCCATCTCATATATCTCTAGCCGGAGCTAGTCTCAACTGTGTCTCATATCCATCCATCCTTA
TATCAATGTCTCAGAACTCATGCAACAGATAGTTCACACATGGGATGAATAATGAATATGCACATGTCATCAATCACAAT
CATATCACGATCACATCATAGTATTACACATCATCTTTCTCAATCATAGCCTACTCATACTCTTCTATCCCCTCAATATC
AGTTATCACATGACTTATTCAACAAATTCAAGTCACATATAACACATTTAGCTCGTTTTATTCCCCATCTTTCATTTACA
ACAATTTCAATCAACAAATAAAACCCATCCTCAATCCCCATTACTCCCCAACACAATTAGGAAAGTAGTCATGCGTAGTC
TAAGAGTTTAACAAAGTTTAGAAGTCACTTGCCTCAAAACACTTCAACTAGTAACTCAAATTTGAGTTTTACCCTTCCGA
GCACGCTCCAAATCACCACAATCTATTCATAAATGGAATCCCACAATCAATACGAATCTAACAACACCAATATCGTGAAA
TTTGGAGAAAAAGGGTAAAATGGTCAAAAATCTCGTTCCGGAAATATATTCTCGAAATATGGAAATTTTTAGTGAAAAAT
GTTCCCCAAGAAATTTAGAATCCAATAGTGAAAACCGGTTTGAAAAAGGAGTTGAAATGAGTTCACAAACTCAATTTTTC
TATTAAATTCGGATTAGGCAAAAACCCCCAAATTTTACACTTGAAATCTCAAATTTTGATGTTAAAATCCATAAATAATC
GATGGAAATCAAAGATATAAGTTGGAAATAACTTACCCAATGAATTCCTTGCGAAAAACCACTTGAAATCGCCTATTTTC
GAGCTCTCAAAGTCTAAAAATGGAGAAATGGGTATTTTCAAGTTGTGGGAAAATAGCTACTGATTTTGACTTTAAAAAAA
GACTGTTGTTGCAGCTAAAACGCAGCAGCTGAAACACAGCAATAACACCAAAGTTTAAGTCCCCGTTGGACCCTCGGGAT
TCGTTCGGAATCTCGTGCACACAAACTAAATATGTACCCCCACTAAATTCGACGTTCCGGACTCAATGGAACCGTCGGAA
TTTGAATTCGAGGACTCCTTGACCCAAAATTCAATAAGATGCCCAGAAACTAGTTTAACGACAAAAAAATTCGAAACTCA
AACGGAGCGTCTAAAAATTCAACCAAGGCTCATTCTAGACTTAGAATTGCCTCCCGAAACCAACAGTACTCTCGAAATTT
CAATCTGAGCCTCGGAACCTCATATGTTGACCAAAGTCAACTCTTTATCAAAATTTCACAGCTTTAGCAACTTAGGACCT
CAATTCTTCGTTTCAACTCCAAATTCAACTCCGTAACTTCACACAGACCCGTTTCGACATTCTAAAACCGCTGGAATCGA
CGGAAATCCGATCCGAGTCTCGAAACTCCAAATGACTCGAAAAAGCACTTTTTAACCAACTTTAACTCATAAAAACTCAA
CTTCTCAAAAACTCAACTTTTTACCAACTTTTACAACCACCAAATGTTGACACCCAATTTTGACCTTCCACAATACAAAT
TAATCATTTCGAGCTTCTCCAATTTTAAACGATTTAAAATAATTAGTTTTATAGAATTTCCAAAAAAATAATAAAAATAA
AAAATGAATAAATAATAATAATAATAATAATAAATAATAATAATAATAATATAGTTTGCGAGATTTTTAAATAGTTTTGT
CACTTCTCATAATTTTTAGATGATATATATGTTTTACATAATTATGTATACAATTAGTATATTTTATTATTATTCGAAAA
TTGTCTTAAAAAAGAAAGGGGGGGGGGGGGGGATTTTATATCTTAAATATTGGGGATGGTTATAATTTTGAATTAATGAG
TTTTTATGAAATTCAAAATACTTTCAAGTTATTTTTAAAGTAATTTTATCATTTTTAATAATAAATATGTATATTTTTGC
AATCACGCTATTTTATAAATATTTGAAAATCATCACAAAGGATTTTGCATTTTATTTAAATATTTTATTTTACTTTAAGT
TATAGTTGTAATTTCGAGTTAATTAGTTTTGTAATTGAATTAATTAGTTTATAATTAAGTTAATTATTTTGTTTTCGTTA
AGATTAAGAAGCTCATTGATTAATTAATATTAATTCGTCTTATTTAATTTTTAGCCGATTTCACTAATTAATTCAAATTG
GCTATATTTCTTAATCCCAATTGGCTATAGTTGAAATTCAAATGGCCATTTTCTTTTTATAATTCTAGCCCATTTCTACC
CCAACCTTAAACCTATTTAAGACCAAGTTTTGGGCCCCTTTTCTACCTTTATCCAACAATCAGCCGGCCCAACATTCCCA
CTTCTCAGCCCATTTCCTTTTCTCCACAATATTCCCAGCCCACCCACACATGCAACAATACAATAATACACTCCCAAATA
GCAAATACATACATAACAATACAAAAAGCCTCTTCCAGCCGCCTCAACCCACTCCAAAACAGTACCCGGCCCCTGTTACT
CTTCTTCTTCACGCGAACACCGGCAAGCAACGTTCAAATCCCAACAAATCCGAAAGTCCCGTCCAACTACCCTGCAGCGC
CCATACTCGCCCTGTCCCCTCATCCTCTTTTGTAGAAAGCCCCATCCTTTCTACTGTATCCGGGAAAAAGGGGATTTGAA
ATTCAAATTTTAATCCGTTTCCCCTCTAATAGAATTGATTTTCTCCTATAAAAATCCATCTTTGCTTTCAGTTTAGAGGA
CGGGAAAAAACATAGGAATTTGAAGGTTGGAGAATAGTATTCTTTGAAATCAAACCCACGAAAGTTTGAGCCTCGAATTT
TTCGATCTTCTTTCAAGTTCTTTTGCTTTTGCTTATCGGTTGGTGAGAATCGCTATTCAAAGCTCGTTTGTTTCGGTTGC
TGCCCACAAAGAGGTAATTTCTGTCCTCCTTAACATTTTTGTTTTCATATCTTACTATTTCTTTTCAAATGGTGTGCTGG
ATGCTTTGATTGCTGTAAGAAATAGGTCGCTATGCCTTAATACATTTGGAATATTATCATGTGTCATATTCTCTGTTCAA
TTTAGGTTATTTTGTAGGTTTCAAAACGATGTTAGACGTAGATGCTTTCATGAATATGTCACTAAACCAGTTCGCTTTTA
CTTGTATTCCGCTGTATTTGAATATCGAGCTATCCTAGTTTGTTGTTGTTAATGTTGTCATACATGTAAAGGCAAAAATC
TCAACTAACTTTCTACTACCTAACATGACCCATTTTTTGAACAAGTCTATACCATCTTTCTGCTTAAAATCTTAGTCTTG
TTAAAGTTAAGTGTTATCTCTTAAGATTCCGTGGAGCATGAATTTATTGGCGTTGATTTTTCACGTGTATAGTGTGCTGA
TTTTTTCTTTAGTTTAAGATCAATTGCTAGTGGTTTGGTCATATGTTATATAATCTTTGTACTAGTCTACTATGATAAAG
AATGAGCTTATGCTTAGTTGATTTTCGGCAGCATGCAAATGAGATCTTACAGATCACGTGTTACGCCATATTGTTGTCAT
TTTATTAAAACCTAGACCTTGTTTTAGTGTTTGTTGAATATATGGTTAAGTGTCAATACACTATTAATGAGGACAATTTC
CAGGTTACTTAGCATTTTCGTTCGCTGTGTTAAGTGCTACTGCTCAACAAATGCCATTTCTTATGGATATTGTGTTTGTC
TGTGCATATTTGTGCTTGCAACTTGTTAGTGTGTAGTAGTGTTGTTATATATAATATTGGAATAGGGTCTTTTCTCTTCT
TTTGCTTAAACTAATTGGGTTTGCTAAGTGCCTTCAACATCTTTTTTTTTTTTTTTATTAGTGCGATTAGTTGGCATTTT
TTAGGCTTTTACAAATGGGTTTTAATTTTGAATATTGTGTGAGGTGTGTCGGTCAAATGTGCAGCACGTTTATCATTAAA
AATATATGCTTTCCATTATGAACACATCACTGTTTAGGCCATTTTACTACCTCACATTCTTCATTATTTGAAAATTAATG
TTCACCAATACTACTAATGGTTGCCTATTATTTGTTTAAAGCATGATACATATCTCTTTGGTAGTTGGTTGTCTAAATAA
TAAGTTATATGTTGTTGAAACTTCATGTCGCAATTGAATTATTTATGTATCCATAAATATTAATCCTCACCTTCGTTTTG
TTACATGTGAAACTTGCTCGGAGTTCAACATAAACTCCTATCTCCTCTCCTTGCATCTCCTTGTTGGGCCAAAGGCCCCA
CTTTACCTCTATTCGAGTCAGCCAAGCAATAGAACGGAAATATAGGGCTGGAAATCCAGATTGCAGGTGTCCGAAAGTCC
GAAAAGGGGTTGTATACAAGATGTATACATCTATAGACATCGATATACAGGTCAAAAACGCAATAATACAGGGCGGAGGC
GAAACATAGGTGTTTGGAAGCAAGCGATACATGAAAAGAGCTGATATATGCGCTCATATACACTGATATACAGTCGGTGT
ATACCAAAAACGGGATTGGGTTAAAACCCAAAAATTCCAACGAATTTGGCCCAAAAGGATGCCCAAATTCATTTTTTCCT
TACTCTTTAATTCTATAATTGTGATTATTTATTGTTTATTGTTTAACTCTAACTTTATAATCGCAAATCAACTTAGTCGA
ATTCCCCAAAAGACGAACTATCTCTCTGTGTTGTTTTGTTTCTAACAAAAATCTTATTTTTATCAACTTTTGTATTTTCA
TTCATAATCTTTAGTCATTTTTTTTTTATTTAGTTTAAAAATAGTTTTTTTTTTTTTTTTTTTATAAACCAAAAAATGAC
TCAAATAGAAACTAATTAATTTAGTTTCATTAAAATTCTAAGTATTTGTCTCTAATTCAATTGTTTCAATTAAAGGTCCC
ATTTTCTTAAAAAATAAAAATTGCTATTTGTTTAACTTTTTTCTCAAAGTTAATCTAATAATGTTAATTATTATTATAAA
ATACTTACTTAATCATTTTCTCAAGAAGGTTAGCCAAAACTTTTATTCTTCAATTAATAAAAAATGATTTTCATGTTTTA
ATGTGTTAAATTGGTTTAATTTATTTTAAAATGGACTAAATAAATTCTAATTAGTCTAGTTTTATTACTTTTCTAAATCA
CTTGCACCTTAATTCAAATGTTTTCACTTTAGGTCTCTCCCTCTAAAAAGATAGAATAAAATGATTCATTTCTTAATTAT
TTTTTCTCAAACTTAATCGAATAGCGTAAATTATTATATATTTTTTCAAATTAGTTTTCTAAAAATAGTCAAAATATATT
TTAGTCAAGTCGCAGGTCAACCGCATGTTAGCGGGCACTTCGAATGCTTAAACCCTTCTTGAAGTGTAAATTGAACCCCG
AACCTTCTTTGGTATTTTCAAATGATTTTTTCTGTTTAAATCTTTGAAAATTACAAGTTTTCTTAATTTCTTTAAAAAAT
TAAGTGGCGACTCTTTCTAAGTATTTCTCAAATTGATTTATACTTAGAACGTTTCAAAACAGTGATTTTGCTATAGATAG
GAAAATTACGGCACAACACCAAACATGGGACTCGGGGCAACTACCGAAAGGGCAAAATAGTCATTTCCATGAAAAAAATT
ACCATAATGACCTTTCGGGTCTTTACAAAAACTCATCGAGGAAAGTTTAGTAGTTTATTTGACTTACGTTTTATTAGTGC
GTTTTAAATGGTTTTTATTAATATAATATTATTATATCAATTATTTATTATTTATTATTTATTAATTTTTAAATATCGAC
ACCGCTTACGAAAAATTATGTGTACGCCATTGTACCTTTATTGGCACCATTGATAGTAGTGATTGTGTTAATCTCATAAA
GCTATTTTGATGTGTTTCACAAGAATCTCTTGTGGTAACTAATTGGTTCTTAATGTTGCTTGTAGTAAGGGTGGCAAAAT
CAAATCCAACCCGACCAATCCATTTAGGTTTAGTTGGTTATTGACCCGCCCATTTGTTAGTTCAACTCATTTCAAAATCC
AACCCATTTCAACCTATTAAAAATTGGATTGATAGGTAACCTAAATTGATTTTTGAGAAATCTTGTCAAAATATTTTTAA
TTTTTTTTATATGTTATATTTAGTTATAATAAAGTAAAAAAAAAAATTAGTAAGTACTAAAAGTTAATAAAATAACAAAT
AAAATTATTAAAACTTAGTAAAATTTGGGCGGGTTGGGTTATGACCCGTTAGCAGGGCCGTAGCTAGAGCTATCCCAGAG
TCTCCAATTGGACACCCTTTGTGCGAAAATTATGTTGTATATATAAGCTAAATTCTACATTTAAAGTACATATATTTAAA
GTTGGACACTGATGACAAAAGCTATGCCTTTGTCATAGTGATAATATGTGTCTATTTGAATGAAGATGTCACGCCCCGAG
CCTCCACCCTGGACGTGGCTGGCACTCGAAGACCATTGCTGGCCCCCAAGCGAACCCTTGGCCTGGCTTTCTTAACTCAG
TGGAAAAACTCAATGCAATGCAAGGTTATAAAACAACCTAACTGATAAAATCTGGCCAAAAAGGCAACTCAAGTCTCAAA
ATAGATATTTACATATATACTATATACATAGCTGAGAGACTCACTACTAACTGACTGACTGTCTATGAAGCCTCTAAAAT
ACTGAGATGGATGTTGGGACAAACCTCACAACATCCTAATAAGACAAAACTAAGAGAACAAAATAACCGAGTCCTTCGAA
ATGCAAAGAGGCTCACCACTGACTTTGGAGTACTCAGCTGGATCAACGGCGTACCGGATGCTGGCCCTGGGTACCTGTGT
CTGCATCATCACAAGATGCAGGCCAACTGGCATCAGTACATTGAATGTACGAGTATGCGAGCTGGAAAGCTAAACCACAA
CTTAAGCTTGAAAGGAGTACAAAGGAACTCTTACCTTGACACTGTTCAACTCATGAATAACTGAACTCAATATATAAAGC
AATAAGACACATGCAATATATAAAGCTTGTAAAAATAGTGTAAACAACTTAGTTCGTTAAGGATAAAACGATAGCAAACT
CAACTTTCCTTATATAAAACTAATATAACTTTTGTGGGAGATTCTTTAACCGACAACCACCACTATGAGCCCTAGTGATG
GTACAACGTTTTACCTCACGTTGCCCAAGGACCATCCTATACCTTGCCGTGATATAGGAAGCTAACTTTACTAAGTGGAT
CCACTACCTTAACTTTACGTGATCATCTAAAAAGTATGACCCGTTAAATCCCATGTTGGCGCATGGTTCTTATGGAGAGT
TGAGTTAATATGAACTCGTGTCCCCACTCGGTGCTCAAGACTACTCCCAAAAATATACTTTAGCTCATAAGTGTTTTAAA
CACATCTTTCTTTATTTGAGATAATTACTCAAAACTTTGCCCGAAGGCTCACTTGGAATCGATGTTCCTTTTCTTGAAAA
CTAGCCCGAAGGCTCTTTTGGAATCATAGTTCCTGTCTTACTCAAATGTAAAAACATTTAGAACTTCTTTGGGAAATACA
TAGTTCCCTAATAACTTTTGAGAAATGGACTCAACTTTATACTCTTTACTCAACTTGAACCTCTTGACTCTTTACTCTTT
ACTCTTTACTTGACTTGAAACTTGAGCCTTAAAATGAAGTTAAAACATTCAATAAAGACTCTTGAATAACTTTAAAAACT
TGCTTGACTTGCTTCTTAACTTCCAAGCTTAACTCTTAACTTCACTTGACTTGGAAACTAACTCTCCTTGAATTGAATTT
AGATATTCAAGGTGTTTGATCACATGTTATGGATGAGTTCTTGACGTTTAGACGTACCTTGGAGTGTTGGAAACAACTAT
GAAACATAGGTACAACACCTAGGAACATGTATGAAAGAGTGGGGAAGGAATGGGAAAACTTGGCGCTCTGAGAGGCGTGG
AGCGCTAGACCAAAAACTTCAGAGGGGGCCTGCTGGCGCACTGCTAGGCGCGTCGCCCCAAGGGGAAAAGTTTAGAGCCC
CTCTTGGGGCGCGCTGACAGGCGCGACGCCCCTGCCCTTTTCCCCCGAAAACCGACTTTTCTCCTTAGTTTTCTCCAACT
CTAAACCTTCTACACTTCAAAGTTTCCAGCCCCAAACACTTAAAATCATAAACCTCTCAACATACAATAGATTCAACTCA
GAAACACCACCCGAACCATACACCAAACCAACAAGAACTTCAACACAACAAAACTACAACTTCAACAAACATAATCAGTC
TTTTCTCAAAATTAAACGAGCTTAGCGTGTGGGGGAAAGAACCAACCCAACACTATGAACTCACATACCTTAATAGGGAT
CACCCCCGAAGAAAACCACGACGATCTTTACGAAGTTTGCTTCTTCTTCTCCTTTCTCTCAAGAACCCTAACTCTTACTC
TTTTAAAAAGGGAAAAACTGATCAAAAATCAGTCTTACACCTTAATATATTTCCAAAAGACAAGGCTAGGGAAAAGACCA
AAATACCCTTACAATTTCCGGACTGACTTCCCTTACCAACAGCCCAACTTCGAAAGGGCATAACTCACTCATACAAACTC
GAAATAGAGCAAACTCAGCGGCGTTGGAAATAACCTGCTCCTCTTTGAACTTTTCTACAAAATACTTCAAAATTAGCAAA
AGCTTCATTTTTGTCAGAGAGAAAAATTACCCATGTAAACCTTGAGAACTCATCAACAATTACAAAAGCATATCTTTTAC
CTCCAATACTTGCTGTTCGAGTAGGACCAAACAAATCCATATGAAGAAGCTGAAGAGGTTTAGATGTACTTACAATGTCT
TTTACTTTAAATGATGAACGATTCTGCTTACCCAATTGGCATGCGTCACAAATGTGATCTTTATCGAATTTTAGTTTTGG
TAAGCCGATAACTAGTTCAAGTCTGGATAGTTTCTTAAGAGCGTGCATACTTGCGTGTCCAAGTTTTCGATGCCATAGCC
AAGGATCACTTGTGACTGCAGTAAGACAAGTAAGAGTAGGAAAAACAACATTATTTAAAATATATATATTATTTACTGGA
TCTCCAATGATAGTGAGCTTTTTCTCAAAATGATTGATAATGCAGCTTGTTGTGTTGAAGGTAACTTGAAATCCAGCATC
ACATAGTTGACTGATGCTAAGAAGGTTGTGCTTGAGTACTTCAACGAGATATACTCCAACCAAATCACATGATGAGCTTA
GAGTAATAGTTCCAACTCCTATTACTTCTCCTTATTGTCCCCAAATCCTCGATCGATCTTTTTGATGGTTNNNNNNNNNN
NNNNNNNNNNNNNNNNNNNNNNNNNNNNNNNNNNNNNNNNNNNNNNNNNNNNNNNNNNNNNNNNNNNNNNNNNNNNNNNN
NNNNNNNNNNNNNNNNNNNNNNNNNNNNNNNNNNNNNNNNNNNNNNNNNNNNNNNNNNNNNNNNNNNNNNNNNNNNNNNN
NNNNNNNNNNNNNNNNNNNNNNNNNNNNNNNNNNNNNNNNNNNNNNNNNNNNNNNNNNNNNNNNNNNNNNNNNNNNNNNN
NNNNNNNNNNNNNNNNNNNNNNNNNNNNNNNNNNNNNNNNNNNNNNNNNNNNNNNNNNNNNNNNNNNNNNNNNNNNNNNN
NNNNNNNNNNNNNNNNNNNNNNNNNNNNNNNNNNNNNNNNNNNNNNNNNNNNNNNNNNNNNNNNNNNNNNNNNNNNNNNN
NNNNNNNNNNNNNNNNNNNNNNNNNNNNNNNNNNNNNNNNNNNNNNNNNNNNNNNNNNNNNNNNNNNNNNNNNNNNNNNN
NNNNNNNNNNNNNNNNNNNNNNNNNNNNNNNNNNNNNNNNNNNNNNNNNNNNNNNNNNNNNNNNNNNNNNNNNNNNNNNN
NNNNNNNNNNNNNNNNNNNNNNNNNNNNNNNNNNNNNNNNNNNNNNNNNNNNNNNNNNNNNNNNNNNNNNNNNNNNNNNN
NNNNNNNNNNNNNNNNNNNNNNNNNNNNNNNNNNNNNNNNNNNNNNNNNNNNNNNNNNNNNNNNNNNNNNNNNNNNNNNN
NNNNNNNNNNNNNNNNNNNNNNNNNNNNNNNNNNNNNNNNNNNNNNNNNNNNNNNNNNNNNNNNNNNNNNNNNNNNNNNN
NNNNNNNNNNNNNNNNNNNNNNNNNNNNNNNNNNNNNNNNNNNNNNNNNNNNNNNNNNNNNNNNNNNNNNNNNNNNNNNN
NNNNNNNNNNNNNNNNNNNNNNNNNNNNNNNNNNNNNNNNNNNNNNNNNNNNNNNNNNNNNNNNNNNNNNNNNNNNNNNN
NNNNNNNNNNNNNNNNNNNNNNNNNNNNNNNNNNNNNNNNNNNNNNNNNNNNNNNNNNNNNNNNNNNNNNNNNNNNNNNN
NNNNNNNNNNNNNNNNNNNNNNNNNNNNNNNNNNNNNNNNNNNNNNNNNNNNNNNNNNNNNNNNNNNNNNNNNNNNNNNN
NNNNNNNNNNNNNNNNNNNNNNNNNNNNNNNNNNNNNNNNNNNNNNNNNNNNNNNNNNNNNNNNNNNNNNNNNNNNNNNN
NNNNNNNNNNNNNNNNNNNNNNNNNNNNNNNNNNNNNNNNNNNNNNNNNNNNNNNNNNNNNNNNNNNNNNNNNNNNNNNN
NNNNNNNNNNNNNNNNNNNNNNNNNNNNNNNNNNNNNNNNNNNNNNNNNNNNNNNNNNNNNNNNNNNNNNNNNNNNNNNN
NNNNNNNNNNNNNNNNNNNNNNNNNNNNNNNNNNNNNNNNNNNNNNNNNNNNNNNNNNNNNNNNNNNNNNNNNNNNNNNN
NNNNNNNNNNNNNNNNNNNNNNNNNNNNNNNNNNNNNNNNNNNNNNNNNNNNNNNNNNNNNNNNNNNNNNNNNNNNNNNN
NNNNNNNNNNNNNNNNNNNNNNNNNNNNNNNNNNNNNNNNNNNNNNNNNNNNNNNNNNNNNNNNNNNNNNNNNNNNNNNN
NNNNNNNNNNNNNNNNNNNNNNNNNNNNNNNNNNNNNNNNNNNNNNNNNNNNNNNNNNNNNNNNNNNNNNNNNNNNNNNN
NNNNNNNNNNNNNNNNNNNNNNNNNNNNNNNNNNNNNNNNNNNNNNNNNNNNNNNNNNNNNNNNNNNNNNNNNNNNNNNN
NNNNNNNNNNNNNNNNNNNNNNNNNNNNNNNNNNNNNNNNNNNNNNNNNNNNNNNNNNNNNNNNNNNNNNNNNNNNNNNN
NNNNNNNNNNNNNNNNNNNNNNNNNNNNNNNNNNNNNNNNNNNNNNNNNNNNNNNNNNNNNNNNNNNNNNNNNNNNNNNN
NNNNNNNNNNNNNNNNNNNNNNNNNNNNNNNNNNNNNNNNNNNNNNNNNNNNNNNNNNNNNNNNNNNNNNNNNNNNNNNN
NNNNNNNNNNNNNNNNNNNNNNNNNNNNNNNNNNNNNNNNNNNNNNNNNNNNNNNNNNNNNNNNNNNNNNNNNNNNNNNN
NNNNNNNNNNNNNNNNNNNNNNNNNNNNNNNNNNNNNNNNNNNNNNNNNNNNNNNNNNNNNNNNNNNNNNNNNNNNNNNN
NNNNNNNNNNNNNNNNNNNNNNNNNNNNNNNNNNNNNNNNNNNNNNNNNNNNNNNNNNNNNNNNNNNNNNNNNNNNNNNN
NNNNNNNNNNNNNNNNNNNNNNNNNNNNNNNNNNNNNNNNNNNNNNNNNNNNNNNNNNNNNNNNNNNNNNNNNNNNNNNN
NNNNNNNNNNNNNNNNNNNNNNNNNNNNNNNNNNNNNNNNNNNNNNNNNNNNNNNNNNNNNNNNNNNNNNNNNNNNNNNN
NNNNNNNNNNNNNNNNNNNNNNNNNNNNNNNNNNNNNNNNNNNNNNNNNNNNNNNNNNNNNNNNNNNNNNNNNNNNNNNN
NNNNNNNNNNNNNNNNNNNNNNNNNNNNNNNNNNNNNNNNNNNNNNNNNNNNNNNNNNNNNNNNNNNNNNNNNNNNNNNN
NNNNNNNNNNNNNNNNNNNNNNNNNNNNNNNNNNNNNNNNNNNNNNNNNNNNNNNNNNNNNNNNNNNNNNNNNNNNNNNN
NNNNNNNNNNNNNNNNNNNNNNNNNNNNNNNNNNNNNNNNNNNNNNNNNNNNNNNNNNNNNNNNNNNNNNNNNNNNNNNN
NNNNNNNNNNNNNNNNNNNNNNNNNNNNNNNNNNNNNNNNNNNNNNNNNNNNNNNNNNNNNNNNNNNNNNNNNNNNNNNN
NNNNNNNNNNNNNNNNNNNNNNNNNNNNNNNNNNNNNNNNNNNNNNNNNNNNNNNNNNNNNNNNNNNNNNNNNNNNNNNN
NNNNNNNNNNNNNNNNNNNNNNNNNNNNNNNNNNNNNNNNNNNNNNNNNNNNNNNNNNNNNNNNNNNNNNNNNNNNNNNN
NNNNNNNNNNNNNNNNNNNNNNNNNNNNNNNNNNNNNNNNNNNNNNNNNNNNNNNNNNNNNNNNNNNNNNNNNNNNNNNN
NNNNNNNNNNNNNNNNNNNNNNNNNNNNNNNNNNNNNNNNNNNNNNNNNNNNNNNNNNNNNNNNNNNNNNNNNNNNNNNN
NNNNNNNNNNNNNNNNNNNNNNNNNNNNNNNNNNNNNNNNNNNNNNNNNNNNNNNNNNNNNNNNNNNNNNNNNNNNNNNN
NNNNNNNNNNNNNNNNNNNNNNNNNNNNNNNNNNNNNNNNNNNNNNNNNNNNNNNNNNNNNNNNNNNNNNNNNNNNNNNN
NNNNNNNNNNNNNNNNNNNNNNNNNNNNNNNNNNNNNNNNNNNNNNNNNNNNNNNNNNNNNNNNNNNNNNNNNNNNNNNN
NNNNNNNNNNNNNNNNNNNNNNNNNNNNNNNNNNNNNNNNNNNNNNNNNNNNNNNNNNNNNNNNNNNNNNNNNNNNNNNN
NNNNNNNNNNNNNNNNNNNNNNNNNNNNNNNNNNNNNNNNNNNNNNNNNNNNNNNNNNNNNNNNNNNNNNNNNNNNNNNN
NNNNNNNNNNNNNNNNNNNNNNNNNNNNNNNNNNNNNNNNNNNNNNNNNNNNNNNNNNNNNNNNNNNNNNNNNNNNNNNN
NNNNNNNNNNNNNNNNNNNNNNNNNNNNNNNNNNNNNNNNNNNNNNNNNNNNNNNNNNNNNNNNNNNNNNNNNNNNNNNN
NNNNNNNNNNNNNNNNNNNNNNNNNNNNNNNNNNNNNNNNNNNNNNNNNNNNNNNNNNNNNNNNNNNNNNNNNNNNNNNN
NNNNNNNNNNNNNNNNNNNNNNNNNNNNNNNNNNNNNNNNNNNNNNNNNNNNNNNNNNNNNNNNNNNNNNNNNNNNNNNN
NNNNNNNNNNNNNNNNNNNNNNNNNNNNNNNNNNNNNNNNNNNNNNNNNNNNNNNNNNNNNNNNNNNNNNNNNNNNNNNN
NNNNNNNNNNNNNNNNNNNNNNNNNNNNNNNNNNNNNNNNNNNNNNNNNNNNNNNNNNNNNNNNNNNNNNNNNNNNNNNN
NNNNNNNNNNNNNNNNNNNNNNNNNNNNNNNNNNNNNNNNNNNNNNNNNNNNNNNNNNNNNNNNNNNNNNNNNNNNNNNN
NNNNNNNNNNNNNNNNNNNNNNNNNNNNNNNNNNNNNNNNNNNNNNNNNNNNNNNNNNNNNNNNNNNNNNNNNNNNNNNN
NNNNNNNNNNNNNNNNNNNNNNNNNNNNNNNNNNNNNNNNNNNNNNNNNNNNNNNNNNNNNNNNNNNNNNNNNNNNNNNN
NNNNNNNNNNNNNNNNNNNNNNNNNNNNNNNNNNNNNNNNNNNNNNNNNNNNNNNNNNNNNNNNNNNNNNNNNNNNNNNN
NNNNNNNNNNNNNNNNNNNNNNNNNNNNNNNNNNNNNNNNNNNNNNNNNNNNNNNNNNNNNNNNNNNNNNNNNNNNNNNN
NNNNNNNNNNNNNNNNNNNNNNNNNNNNNNNNNNNNNNNNNNNNNNNNNNNNNNNNNNNNNNNNNNNNNNNNNNNNNNNN
NNNNNNNNNNNNNNNNNNNNNNNNNNNNNNNNNNNNNNNNNNNNNNNNNNNNNNNNNNNNNNNNNNNNNNNNNNNNNNNN
NNNNNNNNNNNNNNNNNNNNNNNNNNNNNNNNNNNNNNNNNNNNNNNNNNNNNNNNNNNNNNNNNNNNNNNNNNNNNNNN
NNNNNNNNNNNNNNNNNNNNNNNNNNNNNNNNNNNNNNNNNNNNNNNNNNNNNNNNNNNNNNNNNNNNNNNNNNNNNNNN
NNNNNNNNNNNNNNNNNNNNNNNNNNNNNNNNNNNNNNNNNNNNNNNNNNNNNNNNNNNNNNNNNNNNNNNNNNNNNNNN
NNNNNNNNNNNNNNNNNNNNNNNNNNNNNNNNNNNNNNNNNNNNNNNNNNNNNNNNNNNNNNNNNNNNNNNNNNNNNNNN
NNNNNNNNNNNNNNNNNNNNNNNNNNNNNNNNNNNNNNNNNNNNNNNNNNNNNNNNNNNNNNNNNNNNNNNNNNNNNNNN
NNNNNNNNNNNNNNNNNNNNNNNNNNNNNNNNNNNNNNNNNNNNNNNNNNNNNNNNNNNNNNNNNNNNNNNNNNNNNNNN
NNNNNNNNNNNNNNNNNNNNNNNNNNNNNNNNNNNNNNNNNNNNNNNNNNNNNNNNNNNNNNNNNNNNNNNNNNNNNNNN
NNNNNNNNNNNNNNNNNNNNNNNNNNNNNNNNNNNNNNNNNNNNNNNNNNNNNNNNNNNNNNNNNNNNNNNNNNNNNNNN
NNNNNNNNNNNNNNNNNNNNNNNNNNNNNNNNNNNNNNNNNNNNNNNNNNNNNNNNNNNNNNNNNNNNNNNNNNNNNNNN
NNNNNNNNNNNNNNNNNNNNNNNNNNNNNNNNNNNNNNNNNNNNNNNNNNNNNNNNNNNNNNNNNNNNNNNNNNNNNNNN
NNNNNNNNNNNNNNNNNNNNNNNNNNNNNNNNNNNNNNNNNNNNNNNNNNNNNNNNNNNNNNNNNNNNNNNNNNNNNNNN
NNNNNNNNNNNNNNNNNNNNNNNNNNNNNNNNNNNNNNNNNNNNNNNNNNNNNNNNNNNNNNNNNNNNNNNNNNNNNNNN
NNNNNNNNNNNNNNNNNNNNNNNNNNNNNNNNNNNNNNNNNNNNNNNNNNNNNNNNNNNNNNNNNNNNNNNNNNNNNNNN
NNNNNNNNNNNNNNNNNNNNNNNNNNNNNNNNNNNNNNNNNNNNNNNNNNNNNNNNNNNNNNNNNNNNNNNNNNNNNNNN
NNNNNNNNNNNNNNNNNNNNNNNNNNNNNNNNNNNNNNNNNNNNNNNNNNNNNNNNNNNNNNNNNNNNNNNNNNNNNNNN
NNNNNNNNNNNNNNNNNNNNNNNNNNNNNNNNNNNNNNNNNNNNNNNNNNNNNNNNNNNNNNNNNNNNNNNNNNNNNNNN
NNNNNNNNNNNNNNNNNNNNNNNNNNNNNNNNNNNNNNNNNNNNNNNNNNNNNNNNNNNNNNNNNNNNNNNNNNNNNNNN
NNNNNNNNNNNNNNNNNNNNNNNNNNNNNNNNNNNNNNNNNNNNNNNNNNNNNNNNNNNNNNNNNNNNNNNNNNNNNNNN
NNNNNNNNNNNNNNNNNNNNNNNNNNNNNNNNNNNNNNNNNNNNNNNNNNNNNNNNNNNNNNNNNNNNNNNNNNNNNNNN
NNNNNNNNNNNNNNNNNNNNNNNNNNNNNNNNNNNNNNNNNNNNNNNNNNNNNNNNNNNNNNNNNNNNNNNNNNNNNNNN
NNNNNNNNNNNNNNNNNNNNNNNNNNNNNNNNNNNNNNNNNNNNNNNNNNNNNNNNNNNNNNNNNNNNNNNNNNNNNNNN
NNNNNNNNNNNNNNNNNNNNNNNNNNNNNNNNNNNNNNNNNNNNNNNNNNNNNNNNNNNNNNNNNNNNNNNNNNNNNNNN
NNNNNNNNNNNNNNNNNNNNNNNNNNNNNNNNNNNNNNNNNNNNNNNNNNNNNNNNNNNNNNNNNNNNNNNNNNNNNNNN
NNNNNNNNNNNNNNNNNNNNNNNNNNNNNNNNNNNNNNNNNNNNNNNNNNNNNNNNNNNNNNNNNNNNNNNNNNNNNNNN
NNNNNNNNNNNNNNNNNNNNNNNNNNNNNNNNNNNNNNNNNNNNNNNNNNNNNNNNNNNNNNNNNNNNNNNNNNNNNNNN
NNNNNNNNNNNNNNNNNNNNNNNNNNNNNNNNNNNNNNNNNNNNNNNNNNNNNNNNNNNNNNNNNNNNNNNNNNNNNNNN
NNNNNNNNNNNNNNNNNNNNNNNNNNNNNNNNNNNNNNNNNNNNNNNNNNNNNNNNNNNNNNNNNNNNNNNNNNNNNNNN
NNNNNNNNNNNNNNNNNNNNNNNNNNNNNNNNNNNNNNNNNNNNNNNNNNNNNNNNNNNNNNNNNNNNNNNNNNNNNNNN
NNNNNNNNNNNNNNNNNNNNNNNNNNNNNNNNNNNNNNNNNNNNNNNNNNNNNNNNNNNNNNNNNNNNNNNNNNNNNNNN
NNNNNNNNNNNNNNNNNNNNNNNNNNNNNNNNNNNNNNNNNNNNNNNNNNNNNNNNNNNNNNNNNNNNNNNNNNNNNNNN
NNNNNNNNNNNNNNNNNNNNNNNNNNNNNNNNNNNNNNNNNNNNNNNNNNNNNNNNNNNNNNNNNNNNNNNNNNNNNNNN
NNNNNNNNNNNNNNNNNNNNNNNNNNNNNNNNNNNNNNNNNNNNNNNNNNNNNNNNNNNNNNNNNNNNNNNNNNNNNNNN
NNNNNNNNNNNNNNNNNNNNNNNNNNNNNNNNNNNNNNNNNNNNNNNNNNNNNNNNNNNNNNNNNNNNNNNNNNNNNNNN
NNNNNNNNNNNNNNNNNNNNNNNNNNNNNNNNNNNNNNNNNNNNNNNNNNNNNNNNNNNNNNNNNNNNNNNNNNNNNNNN
NNNNNNNNNNNNNNNNNNNNNNNNNNNNNNNNNNNNNNNNNNNNNNNNNNNNNNNNNNNNNNNNNNNNNNNNNNNNNNNN
NNNNNNNNNNNNNNNNNNNNNNNNNNNNNNNNNNNNNNNNNNNNNNNNNNNNNNNNNNNNNNNNNNNNNNNNNNNNNNNN
NNNNNNNNNNNNNNNNNNNNNNNNNNNNNNNNNNNNNNNNNNNNNNNNNNNNNNNNNNNNNNNNNNNNNNNNNNNNNNNN
NNNNNNNNNNNNNNNNNNNNNNNNNNNNNNNNNNNNNNNNNNNNNNNNNNNNNNNNNNNNNNNNNNNNNNNNNNNNNNNN
NNNNNNNNNNNNNNNNNNNNNNNNNNNNNNNNNNNNNNNNNNNNNNNNNNNNNNNNNNNNNNNNNNNNNNNNNNNNNNNN
NNNNNNNNNNNNNNNNNNNNNNNNNNNNNNNNNNNNNNNNNNNNNNNNNNNNNNNNNNNNNNNNNNNNNNNNNNNNNNNN
NNNNNNNNNNNNNNNNNNNNNNNNNNNNNNNNNNNNNNNNNNNNNNNNNNNNNNNNNNNNNNNNNNNNNNNNNNNNNNNN
NNNNNNNNNNNNNNNNNNNNNNNNNNNNNNNNNNNNNNNNNNNNNNNNNNNNNNNNNNNNNNNNNNNNNNNNNNNNNNNN
NNNNNNNNNNNNNNNNNNNNNNNNNNNNNNNNNNNNNNNNNNNNNNNNNNNNNNNNNNNNNNNNNNNNNNNNNNNNNNNN
NNNNNNNNNNNNNNNNNNNNNNNNNNNNNNNNNNNNNNNNNNNNNNNNNNNNNNNNNNNNNNNNNNNNNNNNNNNNNNNN
NNNNNNNNNNNNNNNNNNNNNNNNNNNNNNNNNNNNNNNNNCCAACTCATAAGCTACATTGTCAACCCTCTTGACTATGC
GATAAGGTCCAATATATCAGGGACTAAGTTTCCCCTTCTTACCAAACCTCATAACCCCCTTCATGGGTGAAACTTTCAAA
TATACCTAATCATCTATTTCAAACTCTAACGCCCTTCTCCTAACATCAGTGTAGGATTTCTGGCGACTCTATGCCGTTTT
TAATCTCTCTTGAATCACTTTCACTTTCTCCATAGCTTGGTGAACTAAATCTGGTCCTATCAACCCTGCTTCACCAACTT
CAAACCATCCAATAGGAGATCTACATCTTCTCCCATAAAGAGCTTCGTATGGAGGCATCAGGATGCTGGAGTGATAACTG
TTGTTGTAGGCAAACTCAATGAGGGGTAGGTGATCATCCCAATTACCTTTGAAATCGATCACACAAGCCCTCAACATATC
TTCTAAAGTCTGAATAGTGCGCTCTGCTTGCCCATCAGTCTGAGGATGAAAGGCAGTACTTAAGTTCACATTTCAACCCA
AGCCTTTCTGAAAAGATTTCCAGAATAGTGTAGTAAACTGTGCACCTCTACTGAAATAATGGAGACTGGGTCTCCATAAA
GTCTCACTATCTCTTGAATATACAACTTGGCATAATCTTCTGCTGAAAAGGTAGTCTTTACGGGTAGAAAATGAGCTGAC
TTTGTCATTCTGTCGACAATCACCCAAATAGAATCATGCTGTCTGCGAGACCTTGGAAACCCTGTGATGAAATCCATATT
GATCATCTCCCACTTCCATTCTGGAAGTTCTATTCTCTGAGCCAAACCATCGGGCCTTTGGTGCTCGACTTTCACTTGTT
GACAATTTGGACACTTAGCAACAAACTCTGCAATGCCCTTTTTCATGCCATTCCACTAATAAACTTCTCGCAAATCATGA
TACATCTTGGTGGAACCCGGATGAATGGAATATCTGGAGCTATGAGCTTCCTCCATAATCTTCTCTTGGAGTCCATCTAC
CATAGGTACACACAATCTACCTTGATATCTCAATGCACCATCTCCCCCTTGTTCAAAAGCTAATACTCTTTGCTTCTGAA
CATTTGCCTTCAACTCAAGCAAAATGGGATCTTGATCTTGCTTCTCTTTCACTTCTGACATTAATGATGACTCGGCCCCA
TTCGCCACCGCTATTCCTCCTTCTGCGGAATCTATAAGTTTGACTCCCAGGCATGCCAGTCTGTGCACATCTTTTGCTAA
CTCCCTCCTTCCTTCTTTAATATAGGCGGTGCTACCCATAGACAACTTGCTTAAAGAATCAGCAACAACGTTAGCCTTAC
CTGGGTGGTAGAGAATACTCATGTCATAATCCTTGAGTAGTTCTAACCACCTCCTCTGTCTGTGATTAAGCTCTTTCTGA
GTAAGCACATATTGAAGGCTCTTGATCAGTAAATACATCGACATGCACACCATACAAGTAATGACGCCATATCTTCAAAG
CAAATACTACAGCAGCTAGTTCTAAGTCATGGGTTGGGTAGTTCTTCTCATGAACCTTCAACTGTCTGGAGGCATAAGCT
ATAACTTTGCCATTCTGCTTTAAGACACAACCCAAACCACCTCTAGATGCATCACAATACACCACAAAACCTTGAGTACC
TTCTGGTAGCGTCAAAACTGGAGCAGTAATCAACCTCTTTTTCAATTCCTGAAAGCTTTTCTCACAAGCTTCAGACCATT
GAAATTTCACTGTCTTCTGAGTCAACTTGGTCAAAGGAGATGCAATAGACGAGAACCCCCCCTCAAACCTTTTATAATAG
CTAACTAATCCCAAGAAACTCCTAATTTCAGTTGGAGATGTGGATCTAGGCCAATTCTGCACTGCCTCAATTTTTCGAGT
ATCAACTTTAATTCCATCACCGGACACAATGTGGCCTAGGAATGCCACAGACTTAAGCCAAAATTCACACTTAGAAAACT
TGGCATACAACTCCTTGTCTTTCAAAGTCTGAAGAACTGTTCTGAGATGACTAGCATGATCTTCATCATTCCTTGAATAG
ACTAGTATGTCATCAATGAAGATGATAACAAACGTATCTAAATAAGGTTTGAAGGCTCTATTCATTAAGTCCATGAAAGC
TGCCGGTGCATTGGTCAAACCAAAAGACATGACTAAAAACTCATAATGACCATACCTGGTTCTGAAAGCTGTCTTTGGAA
TATCACATTCCCTTACTCTTAATAGATGATAGCCTGATCTGAGGTCAATCTTCAAAAAATAAGTGGCACCTTGAAGCTGA
TCGAAAAGATCACCAATCCTCGGAAGAGGGTACTTATTCTTGATGGTAACCTTATTCAACAAGCGGTAATCTATACACAT
TCTAAGGGAACCATCTTTCTTTCTCACAAACAAGACTGGAGCGCCCCAAGGCAAGACATTTGGTCGAATGAAACCCTTAT
CTAGGAGATCTTTCAATTGCTCTTTCAACTCTTTCAACTCTGCTGGTGCCATTCTATAAGGTGGAATAGAGATAGGACGA
GTATCAGGAATAAGATCTATGCCGAACTCTATTTCTCTCTTAGGAGGAATTCCGGGTAGATCATAAGGAAAAACTTCTGG
AAACTCTCTTACTATAGGAACTGACTGAAAATAAGGCATCTCAACACTAGAGTCATGAACTCAGACTAAGTAATAGACAC
AACCCTTCGAAACTAACTTTCTTACCTTAAGGTAAGAAATGAAACGACCCTTAGGCACTGCTGAACTACTACTCCACTCT
ATGACTGGCTCATTCAGAAACTGAAACTTGACCACTCGAGTTCTACAATCTAATGATGCATAACAGGCATGAAGCCAATC
CATACCTAAAATGACATCGAAATCTACCATGTCTAACTCAACCAAATCATCCATGGTGCTCTTGTGATTGATGGAAACAG
GACAATCACGATAGGCTCTTTCTGCTAGAATAGACTCCCCAACAGGTGTAGAAACACAAAAGGTTTCACAAAGTCTTTCA
GGAAGAACATCAAACTTATTTAAAACATAAGGGGTTACAAACGATAAACTTGCTCCTGGGTCTAGCAAAGCATACACATC
AAAAGCAAAGACTTTGATCATACCAGTGACCACATTCGGAGAGTTCTCTTGCTCAAGATGATTGGTGAGTACATAGAGGC
GGTTTGCTCCTCCGCTCGTACTAGAAGTAGCTCCTCTAGGTGCCATCCTATCTGGGGGAGCAACTGAAGAAGATTGGGCC
CTACTGCCCAAATTTCCACTACCTTGCTTATTCTTAGGGCACTCCTTCATGAAGTGACCCTCTTGTCCACACTTAAAGCA
ACCTGTCTGGCCCTGACGACACTTTCCTGGATGGACTCTACCACACCTAGCACATGCAGGAAACAAACTACCTCCTTGTG
CCACACTACCCGAAGACTGTGCTGGTCTAGCCTTGAAGTCCTTCAAATTCTGGCCATTAAATTCCCCTCTGTATCGGGGT
GCAGGTGCTCTAGAAGATGATGGAGCAGGTCCCTTTTGCCTTTGCTGGAAGGACGGACGATTTGAATTACCTTTTTGCTG
CCCGGACTTGTTACCGGTCTTAGCTCTATTATTTCTGAACTCTTCTCTGTCCCTCAGCTTCTCTTCCTCAACCTGCTGCA
CATAAACCATCAACCTTGATGTGTCCATGTCCCCGATAAGCATTGCAGCCCTACCTTTCTTACTTGACAACCGAGACAGC
CCAGCAACAAACAAGCTCATTCTATTTCTCATGTCCGCCACCATCTCCGGAGCATAGCAGGATAGTTGTGTGAACTTCAG
ACTGTACTCATGAACACTCAAAGAATCCTGCTTAAGTGTGAGGAACTCACGTACCTTGGCCTCTTTCAATTCTCGAGGAA
AGAAATGCCCCAAGAAAGCTTCCTCAAAACAGACCCAACTCGCAGGTGGTGCATTCTCAGCTCTGCCCCCTTTCCACTGA
TCGAACCAAGTTCTAGCAACATCCTTCAATTGATACGCAGCTAGTTCAACTTTCTCAGTATCTGACACATGCATCACATC
AAAAATCTTCTTCAACACCCCAATGAAGTTTTCTGGATCCTCAGTAGTGCTTGAACACGTGAAACTCGGAGGATTCATCC
TCAAGAACTCACGAATCCTTGAAGTGTCAGCTCTTTCATGTCGAGCTCCCCTTTGCTGACCAATCTGATTAGTTACAGCT
TGACTTAAAATTCTAATTGCCTCTCTGAACTCGGCATTAGAAACTTCCCCTTGATCTTGCACTCCCGGGGCATAAGGTAA
CTCTTGATCATCAACATAACGTCTAGGAAGACGCCCTCTACTAACTCTTCGTGGAGGCATGATTATCTGAAAACACGCGC
AAGCACGGATTAGAAAGAAACTTTTTAGAGATCAACTCTAACGCACGAATTGAGTGTGAAAAAAGTGAGAAATCTTCCTA
AATGTTATAGCCTCCCAATTATAGATGTGACGCACTTCACACCGATAACTAGGACTCTACAGACACGGCTTCATAGACTC
TCTAGGACTCATGAACTTTGTGCTCTGATACCAAGTTTGTCACGCCCCGAGCCTACACCCTAGGCGGGACCAGCACCCGG
AGACCATTTCTGGCCCCAAGTGAACCCTTGGCCTGGCTTTCTTAACTCAGCAGAAACCTAACACAACAGAATAACTCAAT
GCAAATGCAAGGTTACAAAACAACTTAACTTATAAAATCTGGCCACAAAGGCAACTCGAATCTCAAAATAGAATATTTAC
ATATATACATAGATGAGAGACTCAAAACTAACTGACTAACTGTCTATGAAGCCTCTAAAATACTGAGATAGATGTTGGGA
CAGACCCCGCAACACCCTAATAAAACAAAACTAAGAACACAAAATAATTGAGTCCTTCGGAATGCAAGGAGGCTCACCAC
TGACTCTGGAGTGCTCAGCTGGATCAACGGCATACTGGATGCTGATCCTAGGTACCTGCGTCTGCATCGTAATAAGATGC
AGGTCAACTGGCATCAGTACCTGGAATGTACGAGTATGCGAGTTGAAAAGCTAAACCACAACTTAAGCTTGAAAATAGTA
GAAAGAGAACACTTACCTTGGCTCTGTTCGACTCATGAATAACTGAACTCAATATATAAAGCAATAAGACACATGCAATA
TATAAGGCCTGTAAAACAATATAAACAACTTAGCTTGTTAATGATAAAACAATAACAACTCAACTTTACTTGTATAAAAG
TAATATAACTTATGTGGGAGATTCTTTAACCGACAACCACCACTATGAGCCTTAGTGATGATACAACGTTTTACCTCACG
TTGCCCAAGGACCATCCTATACCTTGCCGTGATATAGGAAGCTAACTTTACTAAGTGGATCCACTAGCTTAACTTTCGTG
ATCATCTAAAAAGTATGACCCGAGAAATCCCATGTTGGTGCATGGTTCTTATGGAGAGTTGAGTTAATATGAACTCGTGT
CCCCAATTCGGTGCTCAATACTACTCCAAAAAATCCTTTGGCTCATAAGTGTCTTTAAACACATCTTTCTTTAACTTGAG
ATAATTACTCAAAATCTAGCCCAAAGGCTCTTTTGGAATCGATGTTCCTTTCTTACTTAAATGTAAAAACATTTAGAAAC
TTCTTTGGGAAATACATAGTTCTCTAATAACTTTGGAGAAATGGACCGGACTTTATGCTCTTGACTTAACTTGAAACTTG
AGACTCTTCACTTGGCTTGAAACTCTATACCCTTTACTTGACTTGAAACTCTATACCCATTTACTTGACTTGAAACTCTA
TACCCTTTTACTTGACTTGAAACTTGAGTCTTAAAAATGAAGATAAAACGTTCACTAAAGACTCTTGAGCAACTTAAAAA
AACTTGCTTTGACTTACTTAACTTCTAAGCTTGGCTCCAACTTCACTTGACTTCTAACTTCACTTGACTTGGAAACTAAC
TCTCCGTGAATCGAATTATGAATTCAAGGTGTTTGATCACATGTTATGGATGAGTTTGGGATGTTAAGATGTACCTTAAA
GTATTGGAAACAACTATAAAACATAGGTACTTTACCAAGGAATATGTATGAAAAAGTGGGGAATGAAGGTAACGGGAAGG
ATTGGCGTCCTTGGCGCTCTAAGAGGTGCGGGGCGCCAGCCCTCAAACTTCAGAGGGGCTTGCTGGGCACTCTGCCAGGC
TGCAACCCTCAACTTCAAAGGGGCCTGCTGGGCACTCTGCCAGGCACTCTGCCAGGCGCTGGCCCTCAACTTCAAAGGGG
CCTGCTGGGCACTCTGCCAGGCGCGCCAACCCTCAACTTCAATGGTTTCAGCCCCAATCACTTAGAAACATAAAACCCCT
CAACATACAACAGATTCAACTCAAGAGCACAACCGGAAACATATCCCTCATCAACAAGAACTTCAACAACACAACCAACA
ACTCCAACAACCAAAATAAATCTTCTCTTGGAATTAAAAATGAGTTGGCGTGTGGGGGTATGAACCAACCAACACTATGA
ACTTACATACAATAGATTCAACTAAAAAACACAACCAAATCATGTCCCAAATCAACAAGGGACTTCAACAACACAATTAA
CAATATCAACAACACAACCAACAACTCCAAACAACACAATCAATTTTTTCTCAATAATAAAACGAGTTTGGTGTGTGGGG
GAAAGAATCAACCCAACACTATGAACTCACATACCTAGTAGGGATCACCCCCGACGATATCCACGATGATCTCCTTGATT
GCTCTTCTCTTTCTCCTCTTCCTTCTCTTCTTTCTCTCTTCTCTCCCAAGCCCTAGCTCTTTACTCTTTAAAAAAATGAG
ACAAACTAATCTAAAATCAGTCTAACACTTTAATATAACCAAAACAGTTGATTAGGGAAAAGACCAAAATACCCTTAAAA
TTTCCGGACGGAAATCCCTGCCAACTGCCCAACTTCCAAAGGGCATAACTCACTCATACGAACTCGGAATCGAGTAAACT
CAGTGGCGTTGGAAAGTTCATTCCAAGGGACTTCCAAAAATATCTGGAAATACACCTAACTCATACTGAGCCAGGAGTTA
TGACTGTTTGAAGTTGACCAAAAACTCATTTTTTTTCCACACTTACGCAAATTTTCCTGACTCTGAATTTAGCCAAATTT
CCAGATTCTGAACATAGCCAAATTTCCAAATTCTGAATTTTTCCAAAAATGACTACTTCCAATTTCAAGTTTCTTCATAT
TCATTTTAAATTGTCGGATGTTACAATATCTCCCCATGGGAACATTCGTCCTCGAATGAGGTTACTCTTACAAGGCTAAG
GGTGTAACATCAATTCAAACACCCAACAAGCAATCATGCAACTACAACAACAACAACAACATGCCCACTATAATTTAAAG
AGCACAAAGAAGGAAATTAATACCTTGAAGCGTGAGCAGATACGTTCAAGCGAATCCACTGGTTAGAGACCTTCAAGTGA
ATCCACAAGTAGACATCATCTTTGTGGTCTTCTACAATGATCTAAAGTTCACATCCGAACTCTCTCAATTCTTGGGTGGG
CAAGTATGAATAGAAAACCTTCAAACTTTCTAGGGTTAGAAGAATCCCTAATTATAGAGATTTATTCTTAATCCAAAGAG
GAGAACCAAAAGACACATTGTTTTTCTTCAAAATAAAAATTTACACGTTAGTTTTCTTTTTAAAAGAAAACCAACGCTTG
TCTCTCCTTTTCCCCTTAGAATAGTAAATTACAAATCATTCCACTAGAAATTTGTAATTGCACTCCTTTATTTATATTTC
GAAATTCCCCATTAAACACTTATGTAATTCCCCATGTTAAGATTACAGATACTTATCAATAAATTAAATTACTGAAAACT
TATAAATTTCTCAAAGAGGCATATCAATCAATCTCTATAACGAGACATAGATTCCATCAACTTACTTATTATTTCACCCA
TATATATTATTATCATCCAATCTACTAGGCACATTGATCCATCTCAGAATCTTACATTTTAATAAATCAAAACGATAATT
AATATATACAGATCATAATAGTTATATCAAGATTGAGAATATAAGTACATTTAACAGTTTAGAGAATATGCTTTTGTCAG
TTAGTCTAAAACAACTATCTCTACTTGGTCTCGTTCAATACATACAAAATGCACTAGCACAAGAAGTTCGAACTATACTG
TTCCCATAATAATCAAGATAAATTACATATAATCTTGTGCTACAATCGTACCGTTGGCATGTACAAATTCCATCCTAGAT
TGTGAACAAAAAACTTTATACTTATAAGAACCGATGATTTAATCATTTGTGTATAAGCTAAAGCTCTACACACTAAATCA
TCTACTATATAAGTAAACAGACACCATAAATGAATATATGTGTCACACCCCGAGCCTACACCCTGGGCGGGATCGGCACC
CGGAGACCATTTCTGGCCCCAAGCGAACCCTTGGCCTAGCTTTCTTAACTCAGCAGAAACCTAACACAACAGAATAACTC
AATGCAAATGCAAGGTTACAAAACAACTTAACTTATAAAATCTGGCCACAAAGGCAACTCGAATCTCAAAATAGAATATT
TACATATATACATAGATGAGAGACTCAAAACTAACTGACTAACTGTCTATGAAGCCTCTAAAATACTGAGATGGATGTTG
GGACAGACCCCGCAACACCCTAATAAAACAAAACTAAGAACACAAAATAATTGAGTCCTTCGAAATGCAAGGAGGCTCAC
CACTGACTCTGGAGTGCTCAGCTGGATCAACGGCATACTGGATGCTGATCCTGGGTACCTGCGTCTGCATCATAATAAGA
TGCAGGCCAACTGGCATCAGTACATGGAATGTACGAGTATGCGAGTTGAAAAGCTAAACCACAACTTAAGCTTGAAAATA
GTAGAAAGAGAACACTTACCTTGGCTCTGTTCGACTCAAGAATAACTGAACTCAATATATAAAGCAATAAGACACATGCA
ATATATAAGGCCTGTAAAACAGTATAAACAACTTAGCTTGTTAATGATAAAACAATAACAACTCAACTTTACTTGTATAA
AAGTAATATAGCTTATGTGGGAGATTCTTTAACCGACAACCACCACTATGAGCCTTAGTGATGATACAACGTTTTACCTC
ACGTTGCCCAAGGACCATCCTATACCTTGCCGTGATATAGGAAGCTAACTTTACTAAGTGGATCCACTAGCTTAACTTTC
GTGATCATCTAAAAAGTATGACCCGAGAAATCCCATGTTGGCGCATGGTTCTTATGGAGAGTTGAGTTAATATGAACTCG
TGTCCCCAATTCGGTGCTCAATACTACTCCAAAAAATACTTTGGCTCATAAGTGTCTTTAAACACATCTTTCTTTAACTT
GAGATAATTACTCAAAATCTAGCCTAAAGGCTCTTTTGGAATCGATGTTCCTTTCTTACTTAAATGTAAAAACATTTAGA
AACTTCTTTGGGAAATACATAGTTCTCTAATAACTTTGGAGAAATGGACTGGACTTTATGCTCTTGACTTAACTTGAAAC
TTGAGACTCTTCACTTGGCTTGAAACTCTATACCCTTTTCTTGACTTGAAACTCTATACCCTTTTACTTGACTTGAAACT
CTATACCCTTTTACTTGACTTGAAACTTGAGTCTTAAAAATGAAGATAAAACGTTCACTAAAGACTCTTGAGCAACTTAA
AAAAACTTGCTTTGACTTACTTAACTTCTAAGCTTGGCTCCAACTTCACTTGACTTCTAACTTCACTTGACTTGGAAACT
AACTCTCCGTGAATCGAATTATGAATTCAAGGTGTTTGATCACATGTTATGGATGAGTTTGGGATGTTAAGATGTACCTT
AAAGTATTGGAAACAACTATAAAACATAGGTACTTTACCAAGGAATATGTATGAAAAAGTGGGGAATGAAGGTAACGGGA
AGGATTGGCGTCCTTGGCGCTCTAAGAGGTGCGGGGCGCCAGCCCTCAAACTTCAGAGGGGCTTGCTGGGCACTCTGCCA
GGCTGCAACCCTCAACTTCAAAGGGGCCTGCTGAGCACTCTGCCAGGCGCCGGCCCTTAACTTCAAAGGGGCCTGCTGGG
CACTCTGCCAGGCGCGCCAACCCTCAACTTCAATGGTTTCAGCCCCAATCACTTAGAAACATAAAACCCCTCAACATACA
ACAGATTCAACTCAAGAGCACAACCGGAAACATATCCCTCATCAACAAGAACTTCAACAACACAACCAACAACTCCAATA
ACCAAAATAAATCTTCTCTTGGAATTAAAAATGAGTTGGCGTGTGGGGGTATGAACCAACCAACACTATGAACTTACATA
CAATAGATTCAACTAAAAAACACAACCAAATCATGTCCCAAATCAACAAGGGACTTCAACAACACAATTAACAATATCAA
CAACACAACCAACAACTCCAAACAACACAATCAATTTTTTCTCAATAATAAAACGAGTTTGGTGTGTGGGGGAAAGAATC
AACCCAACACTATGAACTCACATACCTAGTAGGGATCACCCCCGACGATATCCACGATGATCTCCTTGATTGCTCTTCTC
TTTCTCCTCTTCCTTCTCTTCTTTCTCTCTTCTCTCCCAAGCCCTAGCTCTTTACTCTTTAAAAAAATGAGACAAACTAA
TCTAAAATCAGTCTAACACTTTAATATAACCAAAACAGTTGATTAGGGAAAAGACCAAAATACCCTTAAAAATTTCCGGA
CGGAAATCCCTGCCAACTGCCCAACTTCCAAAGGGCATAACTCACTCATACGAACTCGGAATCGAGCAAACTCAGTGGCG
TTGGAAAGGTCATTCCAAGGGACTTCCAAAAATATCTGGAAATACACCTAACTCATCCTGAGCTAGGAGTTATGACTGTT
TGAAGTTGACCAAAAACTCATTTTTTTTCCACACGCAAATTTTCCAGATTCCGAATTTAGCCAAATTTCCAGATTCTGAA
CTTAGCCAAATTTCCAAATTCTGAATTTTTCCAAAAATGACTACTTCCAATTTCAAGTTTCTTCATATTCATTTTAAATT
GTCGGATGTTACAATTTGATCTATTAAAATTGAATAAATATTTATTCTATAATAAATATTATATCTTAACATATGGTTAA
TAGTATATATCCCAACACTATTGTCAACAAGGAATGGAGACGACAATTCAGTGAAAGGTATGCCATCTCACTCTCTCAAG
CTAATTTCACAAATGATCTGATTATTTTGAGGGAAAACAAAAGGTGATGAGTGTTGCTAGGCGGGCTCTTTGGTTGATAA
AAAAGAGCAGGTTTCACCACCTGCTTTGAATAGCAAATCAAGTCCAGAAGCTCTATATTTGTGCTTAAAAGTGTGATTGC
AAAGAAGAACGAGCCAAAGGCCTTAGCGTCTAGATCTAGTCCAACTAATGCTTATACAATTGATTTGAAAGAGGATTATC
TGATGAAAACAAGAAAGACAATATGCTGGCATATGCTTTGATAAAATGGCTAGGGAAGGGGATATCTCACCTAGGGAACA
AGGAAGTGGATGGAACAAAAGAAAAAAAGAAGCCATATGGAAGACAACATAGTTGGAATGATAAAGTGACTAAGAAGTTT
ATTCCAAGGCACCTACTGATGTGACTGTCAAAAAAGAATCATATGGAAGTATCAATAGCTTCAACAAGATCCAATAAGTC
CATGAAGAAATGATAAACCATCAAGTGTTGTTGGACAAGTTTGAAGAAGAAGACAAGAGAAAAACACTTCAGGTTACTTT
AGATGGGCAATCAATTTTTTTTTAATTCATGCACTTGTCAAAGGAAGCTTGAGGCCGATAACTGAAACTTCTTAATTCTT
GGTTGTTATATTTTTGCATTATTTAAGCATCCTCATTTGTAATATTATCATAGAGTTTATTACAAATTTTGTGGTAATCT
AACTCTTATGATCTTCATGCTTGTTAGTTAGTGGAAGTTTGTTACCTCATTAGGACTGGTAAGGTAATTAGGTTCAGCTT
TCTTGCCATTATCATAAAACATTTTTTCCCGCTATGCTTACCAAGGAGGAAAAATAAATATTAAACAATATCCTACATGT
GTATTATTGTATTTATAATCTAATTGATCCAAATTCACACCTCTGTCAGATGTGAGAAAGTGCTTCCTATTATTTTTTGT
TCGCAACTATTTTCAACTCACTTGTTTGGATGGTTGTTACACTATATAGTTTCATAATATATCACATTGTATTATTTTGA
TGATAATGTTTATATAGATCTTATTAGTTTTTGTCAATATGTCATATATAAACTTATAAGTTATAATTTTATAAAGAGGA
ATAGCATAAGTGATAGAGTTATTATAGATAAAGGTAGGAGAAAGGATTAAAAAGGATTATAACGTAATGAACCAAGTCAA
AATAAGAAAATAGAAATATTGTAATGACATGGTCATATCAAAGTGATCGTTACATAAATTGATATTTTCATCGTTACACA
ATGATGAGTTTAACGATAAGATACAAATAAAATTTAAATAATTAACAATCAAAACATTGGGTGGTCATTTCTTTCTACCT
ACTTCAGTTGCAGAGTTACCAAGTATATTAGTCGAGATAAAGGATGTCAAAAAGTTCAATTGAATCCCCTTTACTCGAAA
TTACACCAACACAAATATACAAAAAGGATTTTTTTTTATAAATTATTATATATGAACCGTTAGATCCAAAATTCTTGTTT
GGCAACTGAGTGGGTTCAGAGGTTGCTTTAGATTACGAGTTTAAATCTTGAGTGTGACACTCAATATTTTTTTAATTCCC
TTATATGAATATCTAACTACACCATTATATTATTTGATACTTGTGTTGGTGAGAGGCAAAATCATATATAGAGTATGAAT
ACCGATTTCATATGAATCTTATACTTTCATATACAAATAAACATATATTTATATGTCAAAAGTCACGATAAATAGTGGAT
ATGAACCACAACTTCAAAGAATATAATGATAGAGATGTTACGAACCTCAAAAATTGAATCCATAAATCTTAAATTCTAAT
TTTGCCTTTGGTGTTCGAGAGGTAGTACATACCTAATAAATAATTTAGGTTCACGCAAACTAGCTCATATACCACCATTA
CTGAGAAAATTATAAAAAATAACCACATCAAAAAATGATATTTTACAAGTCTGTCATTATCAAGGAGAATGGGAGAATCA
CATAGACTAAGAAATAACTCTTTTGTGTTACAAATCGGAGGAAACTTTGATCGATCAATATTTCTTGATAATTAGAAGTT
AAAAATATTTCCCGAATTTCATCAAATTTTGCAACAAATTTGAATTCTATTGATAAAATTGTTGATCTTACTACATCTGC
TGGAGTTGTTTTAGAAATTATTTCAAAGATGCAACCTTCTGGTAACTCTTCAAAATAATTCATTGGGGCTATGGACTTGG
ATAAGTTCATGTCAAAATTCTTATAAAAGTTTATAACTGAGAAATAACCTTATGTTTTTTGTTCCAAGCTTTATATATGA
TTAAATAATCAAAAGAAAAAAGATTTCAGGGGTATATACATTGTCAAATATAGTAACAAGTACAAATAAGCATATACAAT
TATGTTTTTTTTTCCCTTTTTTTCTATTATATTAATGAGTACAGATAAGCAAAAGAGTCAAACTTATTCAAACAACAATA
ACCCCCCTTACCACACCTCGCAAGTTTCACGTTGCCAGTGGCGGATCTATGAAGGGTTGTGGGGGTGCCACGCCACCCCC
GAACTTCGACGGAAACTCTATATATACATAGGTATATACATATAATATTTATATAAATATAAAGCGTGCCACCCACATAA
CAAAATTGGCTTGTGGTGCCACGGTAAGAGGGCAACTAGAAGGCTGATGTTGCAGGTTTGAATCCCATTTGTACCTATTT
TTTTGAGAAATTTGCTGCATACGGTTTTTAAGAAAAAAAAAGAAGCTCCAAGCACCTTTTTTTAAGGAAAAACAGCTGGC
ACAATTTTATTTTATTTTTATAATTGTTATTGACTTAAATTAAATTAATTACATTATTACTCTTTTGACTTTTCTTTTAT
TTGATTAAATACTCAATAAAAGTGTAATATCTTATTATTTATATTTTATTGATTGATTTATGATATATATCGAAAAGACG
AATAATTCAATCAAATATAAAATTAATTTAATCGATAAGTCTATTTGGCACCCAGGGACTCTAAATCCTGGATCCGCCAC
TGCACGTCGCTTTAGTTATGTGTATCAAGGCTAATATTATATTATATAAAATAAAAATAACAAGCACGAGAAGATCTCTA
TTTAATTTGGCATGTAAGTGAGTGATTGGAATAAAAGACTCATAGAAAGTTTTGGACCTAAGTAAACGTATTGACATGAC
TGAAATATTATCGAAAGTCTCAAAATACTGGTATCGCTTATATGACGAAAAAGAACTTCTATTGTGTGCCATACTGTTGA
GACAACTTCTTAGTGATTTTAGGTCTACTTCGTCTCATTTTCACACCTTCATTCACTATGATTTCATAGTGTAACAACTT
AATTATTATTTTATCTAACCATGATAAATTAGTACGAGCTATAATATGAACTAACTAACTGTAGTGATAAATTATATTAA
AAACAAGCACTTTTTTTCATATTGAAGGGTTGTGATATTTCCAAAGTGTTGTAACTTTTCCTATTAGTTGTGACCTTTTC
AAAGGGTAGTGACTTTCCTAAAGGGTTGTGACTTTTCCAAAGAGACTTTGGGAAATACATTTAGTATTGTTGTCATAACA
TGTATGGGTTTAGTAATGATGAAATTATGTTGCGACAATTGATGTTAGAATCTCTACTATGATTTCCTAGATTGAGTGTA
TATCAAAGAGGGTCATGATACGACTACTACAATAGCAACGATGCTTACTTGGTAAAGTTATTAAGTGTGTTATAATTGTG
GAGAACATGGACATTACATTGAATGTACGAGTATGCGAGCTGGAAAGCTAAACCACAACTTAAGCTTGAAAGGAGTACAA
AGGAACTCTTACCTTGGCTCTGTTCGATCTCATGAATAACTGAACTCAATATATAAAGCAATAAGACACATGCAATATAT
AAAACTTGTAAAACTATTAAAACATGACGTAAAAATCATATTTATAATATCATAAAAATACCATGTTTCCTCTCAAAGTC
TACTTGTGCAATGCATGAATGAAGTCCCATACCCCCATCCACACTAAGCATAACTTCTCGAGGAACCATGCACTTTCTAC
TACTGTGGGAGTTTCTCTAACCGACAACCACCGCTATGAAACTAAGTGGTGATACAACGTTTTACCTCACGTTTCCCAAT
GACCATCCTATACCTTGCCATGATATAGGAAGCTAACTTTACCAAGTGGATCCACTAGCTTAACTTTACGTGATCATCTA
AAAAGTATGACCCGTTAATCCCATGTCTGCTACATGTTTCTTATGGAGAGTTGAGTTAATATGAACTCATGTCCCCAATT
CGGTGCTCAAGACTACTCCCAAAAATACTTTAGCTCTTAAGTGTTTTAAACACATCTTTCTTTAGTTGAGATAATTACTC
AAAACTTAGCCCAAAGGCTCACTTGAAAACGATGTTCCTTTTTCTTGAAAACTAGCCCAAAGGCTCTTTTGGAATCATAG
TTCCTTTCTTACTCAAATGTAAAAACATTTAGAAACTTCTTTGGGAATACATAGTTCCCTAATAACTTTTGAGAAATGAA
CTCAACTTTAAACTCTTGACTTAACATGAAACTCGATACTCTTTACTCGACTTGAAACTTGAGACTCTTTACTTAGCTTG
AAACACTATACTCTTTGCTTGACTTGAAACTTGAAACGAAGTTAAAACGCTCAATAAAGACTCTTGAACAACTTTGAAAA
CTTTCTTTGACTTACTTCTTAACATCTATACTTGACTTCTAACTTCAATTGACTTTGATCTGAACTCGCATTGAATTGGA
TTATGGATTCAAGGTATATGACCACACGTTTATGGATGAGTTCTTGACGTTTAGACGTACTTTGGAGTGTTGGAAACAAC
TATGAAACATAGGTACTGTAACATCCGGCAATGTGAAATAATTGTAGAGGCTTAGAATTGGAAATAGTCATTTTTGGAAG
GAATTCAAAATCTGGAAAATTTGGCTAAGTATGGAAAATAATGAATTTTTGGCCAACTTTGAGCAGTCATAACTTATAGA
TCAGGATGATTTAGGAGTATTTCCAGTTATTTTTGCGAACCTTGTGGAATGATCTTTCCAACTCCACCGAGTTCGCTCGA
TTCCGAGTTCGTATGAGCGAGTTATGCCCTTTGAAAGTTGGGCAGTTGGCAGGGAATCCGTCCGGAAATTTTAAGGCATT
TTGGTCTTTTCCCTAGTTTTTTCTTTTGGGGTTATATTGTTGTGTTAGGCTGATTTTTGGATCATTTTGTTCCATTTTAA
AAGAGTGAGAGTTAAGGTTCTTGAGAGAAGAGAAGAGGAGGAGAAGAAGAGGAGAAAGGAGAAGAAGAAGAAAAGATTCG
TCAAGATCATCGTGGATTTTCGTCGGGGGTGATCCCTATTAAGGTATGTGAGTTCTTAGTGTTGGGTTGATCCTTTCCCC
CACACACCAAACTCATTTTATTAATTAGAAAAGATTGGATATGTTGTTGAAGTTGTTGGGTTGTGTTGTTGATGTTGTTA
ATTGTGTTGTTGAAGTCCCTTGTTGATTTGGGCATGTTTCTGGTTGTGTTTTGGGTTGAAATCTATTGTATGTTGAGGGA
TTTATGATTCTTAATGTTTGGGGCTGGAAACATTGGAGTTTAGAAGGTTTAGAGTTGGAGAAAATGAAGGAGAAAAGTCA
GTTTTCGGGGAAAAAGGGTGGGGTGTCGCGCCTGTCAGCGCGCCCCAAGAGGAGCTCTGAACTTTTCCCCTTGGGGCGGC
GCGCCCATCAGAGCGCCAGCAGGCCTCCTCTGAAGTTTTGGGTCTGGCGCTCCGCGCCTCTCAGAGCGCCAAGTTTTCCC
ATTCCTTCCCCACTTTCTCATGCATGTTCCTAGGCATTATACTAATGTTTCATAGTTGTTTCCGACACTCCAAAGTACGT
CTAAACATCAAGAATCCCTCTATAACATGTGATCAAACACCTTGAATTCATAATTCCAATTCAAGGAAAGTTAGTTTCCA
AGTCAAGTGAAGTTAGATTCCAAGTCAAGTGAAGTTAGTTTCCAAGTCAAGTGAAGTTCGTTTCCAAGTCAAGTGAAGAC
AAGCTTAGAAGTAAGTAAGTCAAAGCAAGTCTTTAAGGTTTTCCAAGAGTCTTCATTGAACGTTATAACTTCCTTTTAAG
GCTCAAGTTCCAAGTTAAGTATAGAGTTCCAAGTTAAGTATAGAGTTTCAAGTCAAGTAAAGAGTATCGAGTTTCAAGTT
AAGTCAAGAGTTTTCAGTTAAGTCAAGAGTTTCGAGATAAGTCAAGAGTCAAGAGTTGAGTTCATTTCTCAAAAGTAATT
AGGGAACTAAGTATTTCCCAAAGAAGTTTATAAGTGTTTTCACATTTAAGTTGAGAGGAAACTGAGATTTCCAAAAGAGT
TTGAGAGGTTTGAGCACTATTTCTTTTAAAAAAAGAAAGATGAGTTTTGCAAAAGAGTTTCTAAAACATGATTAGTATGA
CAAATCGAGTATGTCATCAAAGTTTAAACAGTATGGTCTCTAGATATACCATCAATGTTTTAAGCAGTATGAATATCCCG
AGTCATCAATGATCATATTAAAAATATGGTTTTGATTTGTTCTTTTTAGAAAGAGTTTTCAAGAGCCTTTGGGCTAAGTT
TTGAGTAATTATCTCAACTAAAGAAAGATGTGTTTAAAACACTTATGAGCTAAAGTACTTTTAGGAGTAGTCTTGAGTAC
CGAATTGGGGGAGCATTCAAAGAACTCCAGCCCCCATAGAACCATGTAGCCAAACATGGGATTTCTCGGGTCATACTTTT
TAGATGACCACGAAAGTTAAGCTAGCGGATTCACTAAGCAAAAGTAAGGTCCTATATCACGGCAAGGAATAGGATGGTCC
TTGGTCAACGTGAGGTAAAACGTTGTATCACCACTTAGTTTCATAGTGGTGGTTATCGGTTAGAGAAACTCCCATAGCAG
TAGAAAGAGCTTGGTTCCTCGATAAGTTCTGCTTAGTATGGATGGGGGTATGTGACTTCATTCATGCATTGCACAAGTAG
ACTTTGAGAGGAAGCATGGTATTTTCATGATATTATAAATATGATTTTTACGTCATGTCTTAACAATTTTACAAGCTATA
TGTATTGCATGTGTCTTATTGCTATATATATTGAGTTCAGTTATTCTTGAGTTGAACAGAGCCAAGGTAAGTTCTCTTCT
GCATCTCTTTTCAAGCTTAAGTTGTTATTTAGCGGTCCATCTCGCATACTCGTACATTCCATGTACTGATGTCAGTTGGC
TTGCATCTTGTTATGATGCAGACGCAGGTACCCAGGATCAGCATCCAGTACGACGTTGATCCAGCTGAGCACTCCAGAGT
CAATGGTGAGCCTCCTTGCATTCCAAAGGACTCAATTATTTATGTTCTTAAGTTTTGTTTTAGTATGATGTTGCGGGGTC
TGTCCCAACATCCATCTCAGTATTTTAGAGGCTTCATAGACAATCAGTCAGTCAGTCAGTTAGTTTGAGTCTCTCTTTTG
TGTATATATATATGTAAATATTCTATTTTGAGACTCGAGTTGCCGTTTTGGCCAGATTTTATCAGTTGGTTGTTTTATAA
CCTTTCATTGCATTGAGTTATGCTTTTGAGATAAGTTTCTGCTGAATTAAGAAAGCCAGGCCAAGGGTTCGCTTGGGGCC
AACAATGGTCTCTGAGTGCCGGTCCCGCCCAGGGTGTAGGCTCGGGGCGTGACAGGTACAATACCAAGGAACATGCATGA
GAAAGTGTGAAAAGAATGGGGAAACTTGACATCCTTGGCGCTCTGCAAGGCGCGGAGCGCCAGTTCTCGAAGCTTAAAAG
GACTGTTGGGGCGCACTGCTAGGCGCAGCGCCCCAAAGGAGAAAGCTCAGAAGCTCTTTTGGGGCACGCTGGCAGGCGCG
ACACACCACCCCTTTCCCCAGAAAACTCGACTTTTCTGCTTCATTTTTCCAACTCTAAACCTCCTTAACTTCATTGGTTC
CAGCCCCAAACACTTAGAATCATAAACCCCTCAACATACAATAGATTTCAACTCAAAAACACAACCGGAAACAAGTCCCA
AATCAACAAGGACTTCAACACAATCACAACCAACAACTTCAACAAACATAATCAATCTTTTCTCGAAATTGAACGAGTTT
GGCGTGTGGGGGAAAGAACCAACCCAACACTATGATCTTACATACCTAGTAGGGATCACCCCCGACGATATCCACGACGA
TCCTTGACGAAACCTTGCTTGATCTTCTCTTTCTCCTCTTCTTCTCCTCTTCACTCTCAAACCCTTATTCTCACTCTTTA
AAATGGGACAAACTGATCTAAAAATCAGTCTAACACAACAATATAACCCCAAAAGAAATGTCTAGGGAAAAGACCAAAAT
GCCCTTAAAATTTCCGGACGGACTTCCCTGCCAACTGCCCAACTTCCAAAGGGCATAACTCACTCATACGAACTCGGAAT
CAAGCAAACTGGATGGCGTTGGAAAGATCATTCCACGAGATTTGCAAACATAACTGGAACTACACCTAACTAATCCTGAG
CTAGGATTTATGGCTGTTCAAATTTTCCCAAAAACTCATTTTTTTCCATAACCAAATTTTCCAGATTTTAAAAATTCTTT
CCAAAAATGAAAATTTCCAATTTTTAAGCTTCTTTCTGGTTATCAACTTGCAAGATGTCACAGGTTTGATTTTGTAAGTT
ATAATCATTAATAAAATTTTGTATTTTTTACATGAGAAAGATTATAATACTACCTATCTCTTAATGCCTAAATTTTATTT
GAAAATAAACAAATATTTACGGTTAATTTAATGCTGAAAGTTAATTAAATTAACTATTAATAAGTGTAAACATGACTCGA
AAAAGTATGGAATCTTAAACATTGTTTAAATTTTTTTAAACAACTTAAACATGACTCATGAGATTTGAAGGAATGTCTTT
TCGGCTTTCATTTTATTAAATGTATTTATCTTCATTAATAAAATATTTATTTGTAATAGATTAAATAATTAGCTTTTATA
GTAAAATAATTAATTTCAATAAAATAAAGGTAAAAAAGAAAAAAAAGATAAATGCACATGAAAGTCATCATATATAGTAG
GGGTTATTTAACATACTTTTGTTAATTAGTGTAACGCTTTATTGAGACAGGAAGTACTACGTCACACACGACATTAGTTA
TGTAATAATTAATTGTTGTTTTGGTGTTTACCTACCATTGTTAATACTTAATTAACAGCTCGTATTGGTATTAGTCAATT
ACCCAATAGGAATGAAATGATAAAATAATACGCTCTCCGTCTAACAATAGTTATCCACTATATTAAAAATAGTTGTCCAA
CAATGCTTGTCCAGTCTCTATTTAGTAGAAGATGGAGTGAAAGCCATAACTCATATACAAACTCCATCACAATGAGTTGG
AATTTGAGCTCGTAAAAGTTCAAATTCTTGTATTTTATATAACATGTTTTGAATTGGAAAAATCCTTTTGGCCAGAATGA
TATTTTATCTATGTTATTTTACCTTTTTGAACATTTTTACCCTTTTAACTTTAATACCTTTTAATTAAAAAATGGAAAAA
AGATCCGTTTATTTTAAACTAAAAAAGATATTATAAATTTTTTAATTTTCTGACCAAATTTTGATCAAATTTTCTGGCCA
TTTAGCATTACCCTTTACCAAACCGTATTTTTATCCAGATTTTAATTCCACACTAAAAAGTGATTAGTCTTCAACTACTT
TGTGAACAACGATTATTTTCTATTATAGGTTAAGAAAGTGACAGGACCCGCGCTATTTTTATAATATGCCTTCTTGACTC
CTACTCCATCAGTTCATTTTTACTTGTTAGTTATATACTAATAGATGTCCACTTTAACTTGTCTAGTTTGAAAATCAAGA
AATAACTTACCATTTTATATCTATTTTATCCTTATTATTAAATATGTGTTATTCATTTCCCAATACATTTTTCAAAATAT
TGAATGTGTTATATTCAAAGGGTGATATAAAAACTTATTATTTTGTTAATTACTCCCTCGGTTCTTACGGCAATCCAACA
GCAATAATGATAGCGGCTAAAATCATGTCAATTTTTCTTCTCGGGAGTCAACCTACAAAAACTTTGATCAACATTTTAAA
ATATATTTTTTCAGTATTGATACTAGAAGGATTGCAACTAATAAAAATTTTCATATAATGCTCGAACATCTAAATTTAAA
ATTCTAAATATTGAATCAATCAAATTTATCTTAGAAGGTTACACAAATTGACTCTCGTGAAGTTTGACAAACAATAACTG
AACAGAGTGACAAACAATTATTATTAACTATAGTCAATAATGGACAAGTCAAGATAGATATCTTGATCCTTGATATGTTA
AATGAACTCAATAAGAATGAACAAAATTGGAAGTTCAACAAAAAGTCCTTTGAAAAACTCAATAAAACATGATTTGTTTA
ATGGAATGAACAGGCTTGGGAAGTTCAACAAAGAAGTCCTTTGAAGAACTCAATAAAAGTGCCTATTGGCTTGGCTTTCT
TATTTATTTAACCACAGTGCAGTAATATCCACAAACTGAGACAACCCTCAATTCATGTTCAATTAAAACAGAATTGCAAA
ATATTTCAGAGAAGAAGTATGAGTGAGGTAGCTAAAAATGCGAGGAAGTCTACCACTATATATCGGTGACTTACCAAATC
GCATACTACATACAATACTTGAGTTTATGCCAATCCAAGATGCTGCAAGAACTAGCATCTTATCGAAGAAATGGATACCT
ATATGGTCCACACCTTGTGTTTGGTCCCCTATTTTTTAAGTATGTATCTAATATTGGTGCTTCTGCTGCAACTGTAATTC
ATAAGATTCTAATGCAACACACTGGAAATATTATGGGATTTCATCTTATCTTGAGTACGTGCAAACTAGCACAGTCAGAT
GTGGATCAATGCATCATTTTTGTCTCAAAGCCTNNNNNNNNNNNNNNNNNNNNNNNNNNNNNNNNNNNNNNNNNNNNNNN
NNNNNNNNNNNNNNNNNNNNNNNNNNNNNNNNNNNNNNNNNNNNNNNNNNNNNNNNNNNNNNNNNNNNNNNNNNNNNNNN
NNNNNNNNNNNNNNNNNNNNNNNNNNNNNNNNNNNNNNNNNNNNNNNNNNNNNNNNNNNNNNNNNNNNNNNNNNNNNNNN
NNNNNNNNNNNNNNNNNNNNNNNNNNNNNNNNNNNNNNNNNNNNNNNNNNNNNNNNNNNNNNNNNNNNNNNNNNNNNNNN
NNNNNNNNNNNNNNNNNNNNNNNNNNNNNNNNNNNNNNNNNNNNNNNNNNNNNNNNNNNNNNNNNNNNNNNNNNNNNNNN
NNNNNNNNNNNNNNNNNNNNNNNNNNNNNNNNNNNNNNNNNNNNNNNNNNNNNNNNNNNNNNNNNNNNNNNNNNNNNNNN
NNNNNNNNNNNNNNNNNNNNNNNNNNNNNNNNNNNNNNNNNNNNNNNNNNNNNNNNNNNNNNNNNNNNNNNNNNNNNNNN
NNNNNNNNNNNNNNNNNNNNNNNNNNNNNNNNNNNNNNNNNNNNNNNNNNNNNNNNNNNNNNNNNNNNNNNNNNNNNNNN
NNNNNNNNNNNNNNNNNNNNNNNNNNNNNNNNNNNNNNNNNNNNNNNNNNNNNNNNNNNNNNNNNNNNNNNNNNNNNNNN
NNNNNNNNNNNNNNNNNNNNNNNNNNNNNNNNNNNNNNNNNNNNNNNNNNNNNNNNNNNNNNNNNNNNNNNNNNNNNNNN
NNNNNNNNNNNNNNNNNNNNNNNNNNNNNNNNNNNNNNNNNNNNNNNNNNNNNNNNNNNNNNNNNNNNNNNNNNNNNNNN
NNNNNNNNNNNNNNNNNNNNNNNNNNNNNNNNNNNNNNNNNNNNNNNNNNNNNNNNNNNNNNNNNNNNNNNNNNNNNNNN
NNNNNNNNNNNNNNNNNNNNNNNNNNNNNNNNNNNNNNNNNNNNNNNNNNNNNNNNNNNNNNNNNNNNNNNNNNNNNNNN
NNNNNNNNNNNNNNNNNNNNNNNNNNNNNNNNNNNNNNNNNNNNNNNNNNNNNNNNNNNNNNNNNNNNNNNNNNNNNNNN
NNNNNNNNNNNNNNNNNNNNNNNNNNNNNNNNNNNNNNNNNNNNNNNNNNNNNNNNNNNNNNNNNNNNNNNNNNNNNNNN
NNNNNNNNNNNNNNNNNNNNNNNNNNNNNNNNNNNNNNNNNNNNNNNNNNNNNNNNNNNNNNNNNNNNNNNNNNNNNNNN
NNNNNNNNNNNNNNNNNNNNNNNNNNNNNNNNNNNNNNNNNNNNNNNNNNNNNNNNNNNNNNNNNNNNNNNNNNNNNNNN
NNNNNNNNNNNNNNNNNNNNNNNNNNNNNNNNNNNNNNNNNNNNNNNNNNNNNNNNNNNNNNNNNNNNNNNNNNNNNNNN
NNNNNNNNNNNNNNNNNNNNNNNNNNNNNNNNNNNNNNNNNNNNNNNNNNNNNNNNNNNNNNNNNNNNNNNNNNNNNNNN
NNNNNNNNNNNNNNNNNNNNNNNNNNNNNNNNNNNNNNNNNNNNNNNNNNNNNNNNNNNNNNNNNNNNNNNNNNNNNNNN
NNNNNNNNNNNNNNNNNNNNNNNNNNNNNNNNNNNNNNNNNNNNNNNNNNNNNNNNNNNNNNNNNNNNNNNNNNNNNNNN
NNNNNNNNNNNNNNNNNNNNNNNNNNNNNNNNNNNNNNNNNNNNNNNNNNNNNNNNNNNNNNNNNNNNNNNNNNNNNNNN
NNNNNNNNNNNNNNNNNNNNNNNNNNNNNNNNNNNNNNNNNNNNNNNNNNNNNNNNNNNNNNNNNNNNNNNNNNNNNNNN
NNNNNNNNNNNNNNNNNNNNNNNNNNNNNNNNNNNNNNNNNNNNNNNNNNNNNNNNNNNNNNNNNNNNNNNNNNNNNNNN
NNNNCTAAACAAACTTTTGATAAAAACATTTGTGTATCACTGTTTATGAATCTGATACATACTTGTGTGACACTTTAATG
TATCATGTACTGTGTACTGTTACATATCCTTCTAAATTTGAATAAGAGATAAGATTCATAGCAACACCTAGATACATGAT
AAATGATATATTTGGAAGAAGTTTTATATCAAGTATCAAAACTAATTAAGTTTATGTATCAAAATTAATATTTGAACACG
ATACACTGTGTATGATAAAATTGTAATGTATCATAGTGTTGAAACAAAGGCATTATACATTAATTTAAGAAACAAAACTA
ACTAGATACATTAAAAATCTAGTTAATGTATCTAATTAGTAATTTGAACACGATACATTGTACATAGTGAAATAGTAATG
TATCATAATGTTGAAACGAAGACATTATACATTAATTTAAGAAATCAAAACAACCTGATATATTAAAAATCTGAACACAT
ATATATCAGAAAAAAGATGAACAAGAACAAATCGAAAAAAAATCAACGATCTTATCTATTTCGACTTCTCTTTCTCAACA
ATCACTTTAGAAGACAAATGTACATCCACTTTTTTCTACATTTACTTTAGAAAACTAAGGTACATCCTTCTTCTCATTCT
CCTTCTCAACATTCACTGTTGTAATTTTTTTTTTTTACTATTAACATAGACGTCACTCATGAATCTTGATCCAAAGTCCT
TACAAAAGCCACCAGTAGATCGATTTTTTTCATTTTTTTGAGCATTTTTTCCACAGTCTATTTAGAAGGCGAAGATGCAT
CCTTCTTCGACTAGTTGAGTAATACCAACACTAAAAGAATGATCCTGATCCATATGCATCAGGAAATAAAGAAGAAAAAA
AATAAAATTGAAGCTGACGACTGTGGAGGAGACACAATATATCAGTTGAGTAATTTGAATTTGATTGACCGGAGAGAGAA
TCTTTTTGAAAATAAAATTGATATGAAAATTCTAACGGATAAGATTGTAGAGAATCCTTTTAAAAATCAAATTGATATGA
AAATTGCAACTGATAAGATTGTAGAGCAAATTATGGAGAGAATAAAGGAGTGAAAAAAAGAGAGAAGGAAATCATGTGTT
AAGGATGGGATACTTATGTATCCGGTTGACTTGAAAATTTGGGAAAAATAAGGGATTTTGGAAATATTTGAAATGGTAGG
GAATGATGGAAATTATGGAAAATAAAGATGTGTATATAGGTAATTTATCCTTTATAAAATGTGTATGTGTATATCATCAT
ATTTCATATTATATTAACAGTGGGAAGATTTTTAGTTCAAAGTTAAATTACGAAAATGCCCTTCACTAATTTTTAAAATT
AAAAATGTCTTTTACAAACTTCTTAAATAAAATAAAATAATGATAGCTCAACAGTTTTCTATCTTTTATTGAGCTTTAAT
TATTTATCCTTTTAGTTTTTGCCGTTAAACTCATTCCAACAACACTTAATGTTTTACACTAAATTCAATATAATTAAGAT
TGAAGATGAACAATCACAATCTCCTTAAATACAATCCAAAAACGTTTTTAATCATAATTTACTTAGTTATTGTTGATCAG
TTTATATAATTTTCTGCCACAACCTTTTCCTATTCTTTACATTACAAAACTCTATAAAGGTACACAATAAGTCTTTTATC
TCCCATCTTTCCATCTCTTCATTCTGCTAGATTTTTTTTCCAGGTATATCCATTGTTTTTATATATGTATTTGTGGTTTA
AGCCTCATCTTAGTATGTTTAATTAGTGGTATGTTGCTTGATATGAAAAAAAATGATTATCTTTAATTCAAAGTTATTTA
TACCAACTTCTTAAGTTAATCTTTTGGTTCATATAATTAATTTGCACCTTATAGAAACAAAGATCAGATAGAGTGGTCAA
AAATTATATATGCATGGACAATGAGATATTAGAAAACATTGACCACTGAGATTAATGTTCATCAATTTTTTTTCTTTTTT
TTTTTCATTTAAAAAAGATAGTATTATATATGAAAAAAGAAGAATGCAATTTATATAAGCTCACAATATGAAAATTATTC
TTAAATTTGTTATAAAAACAATAACCAGAATTAAATTTATTTCTTCCGCATGTCTTTGCTAATTTCGTCCAAGGCTTTTA
CTTTTTTTTCAAGCAGAAAGTCATCATAAACTACTTCAACAACTGAGTTGTTGTTTGATTCTGAAAAAAAAAGAAGAAGT
AGGAATTCATCAACATATTCATACCATTAAAAACTAAATTAATAATTTCTGCATTTCCTATTTTATAATTGAACTTTATA
AATATAATTTCTTTTATAGATATCCTACATGTTTAGCAGAAATATACATAATTTCGGTTCCCTCGGTCTTTGGGGGCTTC
GGGTTTTTTTTATTTTTTATATGCATTTATTTTTTGCACCATATAATTTTTGGTTTATATTGTTTTTTTTTCTACCATAC
TGTCAACTGTTAATATCTCACAAATGATTGTGTTGTACTTCATAATTCAATTATATGTATATAACTTGAAAAAAATTTCT
TTTATCAAAATTTACATTTGGCAGAATTAATAATTTTGAATGAGCCAAAGAAAACGAAGGGTACTGTCAGGCCCTGAGCC
TACACCCTGGGCGGGACCGGCACCCGGAGACCATTTCTGGCCCCAAGCGAACCCTTGGCCTGGCTTTCTTAACTCAGCGG
AAACCTAACCCAACAGAATAACTCAATGCAATGCAATATTACAAAACAACTTAACTTATAAAATATGGCCATAAAGGCAA
CTCGAACCTCAAAATAGAATATTTACATATATACATAGATGAGAGACTCAAAACTAACTGACTGATTGTCTGTCTATGAA
GCCTCTAAAATATTGAGATGGATGTTGGGACAGACCCCGCAACATCCTAATAAAACAAAAACTAAGAACACAAAATAATT
GAGTCCTCCGGAATGCAAGGAGGCTCACCACTGACTCTGGAGTGCTCAACTGGATCAACGACGTGCAGGATGCTGATCCG
GGGTACCTGTATCTGCATCATAAGACGATGCAGGCCAACTGGCATCAGTACATGGGATGTACGAGTATGCGAGCTGGAAA
ACTAAGCAACATAGGCTAGAAGGAAATTTGGAAGAAACTGAAAAGTTTACCTTGCTCAACTCAACTCAACTCAACTCAAC
CTGACTGACTTTTTTCAATATAAGACAATTTAAAACAAGTGCGATATAAAGAAAGACTGTTTAAAACATGCAATAAACTC
TGTGTGTATACAAGGTTACAATAAGCCTGAGATGTATATAGAAATACAATTGAACTGATGTATATAAAATACAATAATTT
CTGTGTATAAAAATACAATAACTGCTGTGGGAGTTTCTCTAACCGACAACCATCACATAAGAGCTATAGTGATGATACAG
CGATCGACCTCACGCTGCCAGAGCATCTTATACCCGGCCAAAGGTATAAGACTTGAACTGCCTAATGGATCCACTAGTCT
AATATGAAAAGGATTCATCTAAAAAGTATGATCCTTTTCTACCCATGGTGGCTAACATGGTTCTATGGGGGCTGTGGGTT
CTTTGAACGCTCCCCCAATTCGGTGCTCGATACTACTCCCAAAAATGTACTAGCTCTGATGTTTTTAAAACATATGTCTT
CCTGCTGATTGAGATAATTACTCAAAAAAAACTATTCCGAAGGCTCTTTGGAAATCTCAGTTTCCAACCTTGTTTAAATG
TAAAGACATTTCTTTAAAACTTCTTTGGGAATACATAGTTCCCTAATAACTTTGAGAAATGAACTCAACTTTAAACTCTT
TACTATACTTGAACTCTTGGCTTGATGTGAAACTCTTAACTTAACATGAAACTCTTAACTTTTGACTTGACTTGAAACTC
AATACTTTTGACTTGACTTGAAACTCAAGTCTTAAAAAATGAAGCTAAAACATTCACTAAAAACTCTTGAATAACTTTGA
AAACTTGCTTTGACTTACTTCACTTCTAAGCTTAACTCTTAACTTCACTTGACTTCTAACTTTACTTGACTTGGAACTAA
CTCTCCTTGAATTGGATTATGAATTCAAGGGTAATGATTTGTGTTTGGAAGGACCCCATGATGATTAGGAATAATTTAGG
ACAGCTAAACTTAAGAAGAATTTCGAAATTAAATTATGAAAATAGAACATATTTTGTTCACAGAGGGAATACAGCCGCAA
CACAGACTTGTTTCCTGAAAGCGGCCTGACTTTTCTCCTTCATGTTGCCAACTCTAAACCCTCTTAACTTCAAAGGTTCT
TTTCCCAAACACTTGGGGTCATAAACCCCTCAACATACAGTAGATTCCACTCAAAAACACAACCAAATCCTATCCCAAAT
CAGCAAGAACTTCAACAAAACAACCAACAACTTCAACAACCAAAATAAATCTTTTCTTGGGATTAAAAACGAGTTGGTGT
GTGGGGGTATGAACCAACCAACACTAAGGATCATAAAATCCCTCAACATACAAGAGATTCAACTCAAAAACACAACCATA
TCATGTCCCAAATCAACAAGGGACTTCAACAACACAATTAACAATATCAACAACACAACCAACAACTCCAAACGACACAA
CCAATCTTTTCTCAATAATAAAACGAGTTTGGTGTGTGGGGGAAAGAATCAACCCATCACTATGAACTCACATACCTATT
AGGGATCACCCCCGACGATTTCCATGACGATCTTATACGGAAACTCCTTAATCTCCTTTTCTTCTTCTGTTCTTTCTCTC
TTCTTCTCTTCTTCACTCAAGAACCCTAACTCTTACTCTTTTAAAATGGAACAAAAATGATCCACAATCAGCCTAACACA
ACAATATAACTTCAAAAGAAATGATTTGTGAAAAGACCAAAATGCCCTTAAATTTCCGGACGGACTCCCTACCAACTGCC
CAACTTTCAAAGGGAATAACTCGCTCATACAAACTCGGAATCGAGCAAACTCGGTGGCGTTGGAAAGATCGTTCCAAGGG
CTTTCCAAACATAACTGGAACTACTCTTGGGTCATCCTGAGTTAGGAGTTACGACTGCTCAAAGTTAGCCAAAAACTCAA
TGATTTCCACACTTAGCCAAATTTCCAGATTTTGAATTTAGCCAAATTTCCAGATTCTGAACTTAGCCAAATTTCCAAAT
TCTGAATTTTTCCAAAAATGACTACTTCCAATTTCAAGCTTCTTCATATTCATTTTAAATTGTCGGATGTTACAATATCT
CCCCCTTGGGAACATTCGTCCTCGAATGAGGTTACTCTTACAAGGCTAAGGGTGTAACATCAATTCAAACACCCAACAAG
CAATCATGCAACAACAACAACAACAACAACATGCACACTGTAATTTAAAGAGCACTAAGAAGGAAATTAATACCTTGATC
TGCGGATTCAAAGAGATATGGATATCTCTTCTTCATGTCTTCTTCGGCTTCCCAAGTAGCTTCCTCAACAAATTGGGTCC
TCCAAAGGACCTTGACTGAGGCTACATCCTTTGTTCTCAACCTACGAACTTGCCGATCTAAAATTTGAACAGGAACCTCC
TCATAGATAAGTTATCCTTGATCTTGATACTTTCAGTCGGTAGGATCAATGAAGGATCGCCTATGCACTTCTTCAACATG
GAGATGTGAAATACCGAATGAACCGCTGCTAGTTCCTATGGTAACTCCAACTCATAAGCAACATTGCCAATCCTCTTGGC
TATGCGGTAAGGTCCAATATACCGGGGACTAAGTTTCCCCTTCTTACCAAACCTCATAACGCCTTTCATGGGTGAAACCT
TCAAATATACCCAATCGTCTATTTCAAATTCTAGAGCCCTGCTCCTAACATCAGTGTAGGATTTCTGACGACTCTGTGCC
GTTTTCAACCTCTCTTGAATCACTTTCACCTTCTCCATAGCTTGGTGAACTAGATCTGGTCCTATCAACTGTGCTTCACC
AACTTCAAACCATCCAATAGGAGATCTACATCTTCTCCCATAAAGAGCTTCATATGGAGCCATCTGGATGCTAGAGTGAT
AACTGTTGTTGTAGGCAAACTCAATGAGAGGTAGGTGATCATCCCAACTTCCTTTGAAATCAATTACACAAGCCCTCAAC
ATATCCTCTAAGGTCTGAATAGTGCGCTCTGCTTGCCCATCAGTCTGAGGGTGAAAGGCAGTACTTAAGTTCACTTTTGA
ACCCAAGCCCTTCTGAAAAGATTTCCAGAACTGTGCAGTAAACTGTGCACCTCTATCTGAAATAATGGAGATTGGGACTC
CATGAAGTCTCACTATCTCTTGAACATACAACTTGGCATAATCTTCTGCTGTATTGGTAGTCTTTATTGGTAGAAAATGA
GCTGACTTTGTCATTCGGTCGTCAATTACCCAAATAGAATCATGTTGTCTGCGAGACCTTGGCAACCCTGTGATGAAATC
CATATTGATCATCTCCCACTTCCACTCTGGAAGTTCTATCCTCTGAGCCAAACCACCGGGCCTTTGGTGTTCAACTTTCA
CTTGTTGGCAATTTGGACACTTAGTAACAAACTCAGGAATGCCCTTCTTCATNNNNNNNNNNNNNNNNNNNNNNNNNNNN
NNNNNNNNNNNNNNNNNNNNNNNNNNNNNNNNNNNNNNNNNNNNNNNNNNNNNNNNNNNNNNNNNNNNNNNNNNNNNNNN
NNNNNNNNNNNNNNNNNNNNNNNNNNNNNNNNNNNNNNNNNNNNNNNNNNNNNNNNNNNNNNNNNNNNNNNNNNNNNNNN
NNNNNNNNNNNNNNNNNNNNNNNNNNNNNNNNNNNNNNNNNNNNNNNNNNNNNNNNNNNNNNNNNNNNNNNNNNNNNNNN
NNNNNNNNNNNNNNNNNNNNNNNNNNNNNNNNNNNNNNNNNNNNNNNNNNNNNNNNNNNNNNNNNNNNNNNNNNNNNNNN
NNNNNNNNNNNNNNNNNNNNNNNNNNNNNNNNNNNNNNNNNNNNNNNNNNNNNNNNNNNNNNNNNNNNNNNNNNNNNNNN
NNNNNNNNNNNNNNNNNNNNNNNNNNNNNNNNNNNNNNNNNNNNNNNNNNNNNNNNNNNNNNNNNNNNNNNNNNNNNNNN
NNNNNNNNNNNNNNNNNNNNNNNNNNNNNNNNNNNNNNNNNNNNNNNNNNNNNNNNNNNNNNNNNNNNNNNNNNNNNNNN
NNNNNNNNNNNNNNNNNNNNNNNNNNNNNNNNNNNNNNNNNNNNNNNNNNNNNNNNNNNNNNNNNNNNNNNNNNNNNNNN
NNNNNNNNNNNNNNNNNNNNNNNNNNNNNNNNNNNNNNNNNNNNNNNNNNNNNNNNNNNNNNNNNNNNNNNNNNNNNNNN
NNNNNNNNNNNNNNNNNNNNNNNNNNNNNNNNNNNNNNNNNNNNNNNNNNNNNNNNNNNNNNNNNNNNNNNNNNNNNNNN
NNNNNNNNNNNNNNNNNNNNNNNNNNNNNNNNNNNNNNNNNNNNNNNNNNNNNNNNNNNNNNNNNNNNNNNNNNNNNNNN
NNNNNNNNNNNNNNNNNNNNNNNNNNNNNNNNNNNNNNNNNNNNNNNNNNNNNNNNNNNNNNNNNNNNNNNNNNNNNNNN
NNNNNNNNNNNNNNNNNNNNNNNNNNNNNNNNNNNNNNNNNNNNNNNNNNNNNNNNNNNNNNNNNNNNNNNNNNNNNNNN
NNNNNNNNNNNNNNNNNNNNNNNNNNNNNNNNNNNNNNNNNNNNNNNNNNNNNNNNNNNNNNNNNNNNNNNNNNNNNNNN
NNNNNNNNNNNNNNNNNNNNNNNNNNNNNNNNNNNNNNNNNNNNNNNNNNNNNNNNNNNNNNNNNNNNNNNNNNNNNNNN
NNNNNNNNNNNNNNNNNNNNNNNNNNNNNNNNNNNNNNNNNNNNNNNNNNNNNNNNNNNNNNNNNNNNNNNNNNNNNNNN
NNNNNNNNNNNNNNNNNNNNNNNNNNNNNNNNNNNNNNNNNNNNNNNNNNNNNNNNNNNNNNNNNNNNNNNNNNNNNNNN
NNNNNNNNNNNNNNNNNNNNNNNNNNNNNNNNNNNNNNNNNNNNNNNNNNNNNNNNNNNNNNNNNNNNNNNNNNNNNNNN
NNNNNNNNNNNNNNNNNNNNNNNNNNNNNNNNNNNNNNNNNNNNNNNNNNNNNNNNNNNNNNNNNNNNNNNNNNNNNNNN
NNNNNNNNNNNNNNNNNNNNNNNNNNNNNNNNNNNNNNNNNNNNNNNNNNNNNNNNNNNNNNNNNNNNNNNNNNNNNNNN
NNNNNNNNNNNNNNNNNNNNNNNNNNNNNNNNNNNNNNNNNNNNNNNNNNNNNNNNNNNNNNNNNNNNNNNNNNNNNNNN
NNNNNNNNNNNNNNNNNNNNNNNNNNNNNNNNNNNNNNNNNNNNNNNNNNNNNNNNNNNNNNNNNNNNNNNNNNNNNNNN
NNNNNNNNNNNNNNNNNNNNNNNNNNNNNNNNNNNNNNNNNNNNNNNNNNNNNNNNNNNNNNNNNNNNNNNNNNNNNNNN
NNNNNNNNNNNNNNNNNNNNNNNNNNNNNNNNNNNNNNNNNNNNNNNNNNNNNNNNNNNNNNNNNNNNNNNNNNNNNNNN
NNNNNNNNNNNNNNNNNNNNNNNNNNNNNNNNNNNNNNNNNNNNNNNNNNNNNNNNNNNNNNNNNNNNNNNNNNNNNNNN
NNNNNNNNNNNNNNNNNNNNNNNNNNNNNNNNNNNNNNNNNNNNNNNNNNNNNNNNNNNNNNNNNNNNNNNNNNNNNNNN
NNNNNNNNNNNNNNNNNNNNNNNNNNNNNNNNNNTATTTGCAGCGGCGGCAGGTGGAGTACCAACAAGGCTTCCCTTTGA
TCTTAAATTTGTCAAATGTCTCCACCTAAATTCTATTTTTCTAGATGAAGGGGATGAGATCTTGTGTGCTCTATGCCTCA
TCAAAAGTTGCCCATATTTAGAATATATGGAAATTGATGAGGTTCTTAACTATCTTTTTTCATCATCTTTCTTATTTATT
TTGTGTCTTGCTTGTTTTATACTCCCTTTTTTTTTGTCGACAAATTCACCATATGGATTCTAATTTTGGCAATCTTTTTT
AGATACGTCAATTTGAAGAGGATTTTCCTGCTCTGCCATGTCTTGAAATGGAAGGTTTTTCAGATGTGATGTTTAGTCAC
CTCAAGGAAGTTAAGCTAGATGGTTTTCTAGCCACAGAGCATGGGATGCAGCTTATCAAGCTTTTGATAGGCAAGTCACC
TGTGTTGGTACGGATGTTAATTATTACCTATACAGATGATAATGAACCCAAACCCGGGAAATTATCTGAGTCTCCTTCCG
AAATAAATATTTTGGTTGCTACAGTAAATGCATTTCTGTGTGCATCACCTAAAGTAGAAGTAGTCTTTGAGATTGAGTAT
GGTACTTTATTACACTTAGCTCTATGTTATTTGCTTGAATCACATTTTTCTTTTGTTTTTCATGCCATTATGTTGCAGTT
GACAGATGTACAAATGCAAATTTCTGTTTTGATTGAACTTTTATTGTTCATTCTCTTCTTATTATTGGCAGTGGATAACA
ATTTCATATGAGGCGAAGCGATACATCTCAATTAGCAGAATTAACATGCGTAGAAGGTTCTTAAGTAAGAATAACAGAGC
TGACATTTCTATTTGTACGGAAATAGAGAAACTACTTGAATGCCTAGTCATTTCTGTTGCTTGTTATCTCTTGTTTGTCG
TTGTCCTTCAACATGTCATGAGTTTGAATCGATGTATCTTTGAGAAAGGCCAACTACCGTTACAGAGCACAAGGATATAT
ACTAGTTATTCCCTTATAATATGATATGCAATAGAGTGTTATATGCATAGAGTGTTGAACTTCAGGCTTAGACAGTGTCA
ACTGACGCAGCTACAAATTAATCGTCAAGGAAAGGGTTCTATGAAAGACACATCACCGTTACAATGTAGGATATTGTGAG
AAATATAGGATAAGAATATTATTGAATTGTTGTTGTTTACATTATTACATTGAGACCCTATTTATAGACCCTAGAATATA
ATCCTTTACCAAGTAGGATACTATTTGGTATTCCTATTTCTATTTCTATTCCTATTCCTATTCTAATAGGATTGTATAAA
CCTATTCCTATTCTTATAGGATTGTATAAACCTATTCCTATTCTAATAGGATTGAATAAACCTATTCATATTCTAACACT
CCCCCTCAAGCTAGTACATACAATTCATGCACCTAGCTTGTTACAAATGTAATTAACACGTGGACCGATGAGGGGCTTGG
TGAGATATCTGCAAGTTGATCACTCAACTTCACAAAATTGACAATCAATCTGAATGTGCTTGGTCTTCTCATGAAATACT
GAATTTGATGCATAATGCCGATAAAATACAGAGTGATAAAATTACAGTGTTGGAACTTCCCAAACCAAGCTTGCAAAGAC
TGTTTCAGACCATAGAGTGACTTACGTAATCAACATACAAGGCAAGGCTACTAAACTCCCCCTGAGCAACAAAATTAGGT
GGTTGCTCCATATATACTTCTTCAAAATGCAACGGTCGTTACAAGTGCTCAAAATCTAGTATAAAGTATATGGATCATGT
TGGAATCAATAGACGAGTCGATATTAAACAAGTCACCGAAAAACTGGCCGAAACATGCTCATATGTCGGAGTATTAGATT
TGATGGCTAAACGTGGTCACAATCTAAGAAATAAAATTATATGGGTAGGGTCGAAATGATGTCACGACCCAACTAGAAAA
TAGAAATTATATAGGATAGTTCGAATTGATGGAACGACCCCATTGAAAAAGAGAAATAATATGGGTAGGGTTGGAATGAT
GGCACGACCCTACTGAAAAACAAAAATAATATGGGTAGGGTCGGAATGATGGCACGACCCTACTGAAAAAAGAAAAATTA
TACGGGTAGGGTTGGAATGATGGCACAACCCTATGTAAATCAGATTTAAAGAGTCACCGGAAGGACGAATGGAACTATGC
AAATCAAATCTGAGAAGTCACTGAAAAGACACATGATGCTATGCTACTCAGATATGAGAAATAATTCGGAAAAATCCACG
GTACTACACAAATTAAATATGAAAAGTAGTCCGGAGAGATGCACGGTGCTACGCAAATCAGATATGCAAAAAAAGGTAGT
CACCGGAAGGATGACACGGTGCTACACAAATTATATATGAAAAAGGAGTCACTGGAATGATGGCACAGTGCTACACAAAC
TACATATGAAAAAGTAGTCACCAGAATGATGGCACGGTGCTACACAAATTAAATATGAAAAGCAGTCACCGGAATGATGG
CACGGTGCTACACAAATTAGATATAAGAAAGTAGTCACTAGAATGATGCATGGTGACCCAACTTTTGCTAACATAATCAT
TGGCCAGATGGGCAGCATATATGGGTGCACCCGCCGGCAGCGGAAGCTCTTTAATTCTCTACCAAGTTCGTAGAGGCTCT
GATACCATGTGAGAAATATAGGATAAGAATATTATTGAATTGTTGTTGTTTACATTATTACATTGAGACCCTATTTATAG
ACCCTAGAATACAATCTTTTACCTAGTAGGATACTATTTGGTATTCCTATTTCTATTTCTATTCCTATTCCTATTCTTAT
AAGATTGTATAAACCTATTCCTATTCTAATAGGATTGTATAAACCTATTCATATTCTAACATGACCAAAGCAGAAAAGCA
ACAATCTATGGCTGCAATTATTTGTTTTCAACTTTCATTGTCAAGTTTCCCTATTAAGTTAAAATCAAGGTCAGAAAAAA
AGAACTTAGTTTGTTACAGTAGAAGGTTAACTCAACTTATATGTCGTTCTTTGTTAAATCATGGAATAGGATCAAAATGG
AAGAAATTCTTTAACCTTCAAAGGGTGATATAATAAGTTTCCATCAGTTCTTACCGCAATCCAACAGCAATAATGAAAAC
GGCTAAAGTCAAGTCACATTTTGCTTCTCGAGAGTCAAACTACAAAAACTTAGACAAACATTTTAAAATATATTTTTTCA
TCGTATTGATACTAGAAGGTGTCACGCCCCGAGCCTACACCCTGGATGTGGCCGGCACTCGAAGACCATTGCTGGCCCCA
AGCGAACCCTTGGCCTGGCTTTCTTAACTCAGCGAAAACCTAACTCAACAGAATAACTCCATGCAATGCAAGGACATAAA
GCAGCTTAACTGATAAAATCTGGCCTAAAAGGCAACTCGAGTCCCAAAATAGAATGTTTACATATATACATAGATGAGAG
ACTCAAAACTAACTGACTGACTGACTGTCTATGAAGCCTCTATAACACTGAGATGGATGTTGGGACAGACCCTCCAACAT
CCTAATAAAACAAATCTAAGAGAACAAAATAACTGAGTCCTCCGGAATGCAAAGAGGCTCACCACTGACTTTGGAGTGCT
CAGCTGGATCAATGGCGTGCTGGATGCTGATCCTGGGTACCTGTGTCTGCATCGTCATAAGATGCAGGCCAACTGGCATC
AGTACATTGAATGTACGAGTATGCGAGCTGGAAAACTAAGCAACAACTTAAGCTTGAAAGGAGTACAAGTGAACACTTAC
CTTAGCTCTGTTCGACTCATGAATAACTGAACTCAAATGTAAAGCAATAAGACACATGCAATACATAAATAGCTTGAAAA
ACACTATAAACAACTTTGTTCGTTAAGGATAAAATGATAGCAAACTCAACTTTACTTATATAAAAGTAATATAACTTTAG
TGGGAGATTCTTTAACCGACAACCACCACTATGAGCCTTAGTGATGATACAACGTTTTACCTCACGTTGCCCAAGGACCA
TCCTACACCTTGCCGTGATATAGGACCTTACTTAACTTAGTGGATCCACTAGCTTAATCTTACGTGATCATCTAAAAAGA
ATGACCCGTTAATTCCCATGTTTGGCTACATGGTTCTTATGGAGAGTTGAGTTAATATAAACTCGCGTCCCCAATTCGGT
GCTCAATACTACTCCCAAAGTACTTTAGCTCATAAGTGTTTAAAACACATCCTTCTTTAGTTTGGGATAATTGCTCAAAA
TCTAGCCCAAAGGCTCACTTGGAATCGATGTTTCCTTTTCTTGAAAACTTGCCCAAAGGCTCTTTTGGAATCATAGTTCC
TCTCTTACTCAAATATTATGAAAACATTTATAAACTTCTTTGGGGAATACTTAGTTCCCTAATACTTTTGAGAAATGAAC
TCAACTCTATACTCTTGGCTTAACTTGAAACTCTATACTTTTTACTCAACTTGAAACTTGAGCCTTAAAATGAAGTTAAA
ACGTTCAACAAGGATTCTTGAAAAACTTTGAAGACTTGCTTTGACTTACTTCTTAACTTCTAGACTTGACTCTAACTTCA
CTTGACTTTGATCCGAACTTTCCTCGATTTGGATTATGAATTCAAGGGTAATAATCTCATGTTTATGGATGAGTTCGAGA
TGTCTAGATGTACCTTAGAGTGTTGAAAACAACTATAAAACATAGGTACATCACCAAGGAACATGTAAGAAAAAGTGGGG
AATGAATGGGAAGACTTGGCGTCCTTGGCGCTCTGAGAGGCATGGGGCGCCAGCCTTCAGACCTCAGAGGGGCCTGTTGG
GCGCTCTGAGAGACGTGCCGCCCCAAGGGCTGGGCTTCAGAGTCCCTTTTGGGGCGCGCTGGCTGGCGCGACGCCCCAAC
CCTTTTTCCCCGGAAACTCGACTTTTCTCCTTCATTTTTCCAACTCTAAACCTCCTTAACTTCAATGGATCCAGCCCCAA
ACACTTAGAATCATAAACCCCTCAACATACAATAGATTTCAACTCACAAACACAACCGAAAACATGTCCCAAATTAACAA
GAAACTTTAACAACAAAACCACAACTTCAACAACCACAACCAACAACTTCAACAAACACAACCAAATCTTTTCTCGGAAA
TTAAAACGAGTTTGGCGTGTGGGGGAAAGAACCAACCCAACACTATGATCTCACATACCTTACTAGGGATCACCCCCGAC
GAAATCCACGACGATCTCTACGAAGTTTGCTTCTTCTTCTCCTTTCTCCTCTTCTCTCCTTTTCTATCAAGAACCCTAAC
TCTCACTTTAAAAAGGAAAAACTGATTTAAAATCAGTCTAAAACCTTAATATATATCCAAAAGAAAAGGCTAGGGAAAAG
ACCAAAATACCCTTACATAATCGGGTTAACTGCCCTGCCAACAGCCCAACTTCCAAAGGGCATAACTCACTCATACAAAC
TTGGAATCAAGCAAGCTTGGCGGCGTTGGAAAGACCATTCCACCAACTTTGCAAACATAACTGGAACTACACCTACTCAT
CCTGATCTAGGAGTTATAACTGTTCAAAGTTGGCCAAAAACTCACTTTTTCCCATACTTAACCAAATTTTCCAGATTTTT
AATTCTTTCCAAAAAAAGACTATTTCTAATTCTAAGCCTCTTCATAGTTATTTCAAATTGCCGGATGTTACAGAAGGATT
GCGACTTATTAAATTTTTTGTATAGTGTTCGAACATCTAAATTCAAAATTTAAAAGATTGAATCAATCAAATTTAGCTTA
GAAGATTACTCAAATTGACTCTCGTGAAGCAAAGAGTGACAAACAATAAGTGATCAGAGGAAATACTTCCTAATTTATAC
TTATTATTAACTATAGTCATGTTTCCAATGCATTTCCTAAAGCATTGAATTCAATATATATTCAAAAAGTGATAAAGTAA
AATTGAATAGAAGTATGTTAAGTCGATAGTGGACAAGTAAAGATAGATATCACATAAACTCAATGGGAATGAATAAACTT
GAGAAGTTCAACAAAAAGTCTTTTGAAGAACTCAATAAAACTTGATTTGTTAAATGAATTCAATGGGAATGAACAGACTT
GAGAAGTTCAACAAAAAGTCCTTTGAAGAACTCAATTAAAGTGCCTATTGGCTTTCTTTCTTATTTAACCACTGTACAGT
AATATCCACAAACTAAGACAACTATTTATAGACCCTCAATTCATGTTCAATTAAAACAGAATTGCAAAATATTTCAGAGA
AGAAGTATGAGTGAGGTAGCTAGAAATGCGAGGAAGTCTACCACTATCGGTGACTTACCAAATTGCATACTACATACAAT
ACTAGAGTTTATGCCAATCCAAGATGCTGGAGAACTAGCATCTTATCGAAGAAATGGATGCATATATGGTCCACACTGCC
ACACCTTGTGTTTGGTCCCCTGTTTTTTAAGTATGTATCAAATATTGGTGCTTCTGCTGCAACCATTATTCATAAGATTC
TAATGCAACACACTGGAAATATTATGGGATTTCATCTTATCTCGAGTACGTGCAAACTAGCACAGTCAGATGTGGATCAA
TGCATCATATTTATCTCGAAGCATGGTATACAAAAGCTCACTCTCGATATGGCAAATGATGAAAATTACATGTTGCCTAA
TAGAATATTTACTTGTGCAACATTGACACATTTGAAGCTCTCAAGGTGTATCTTTAAGCTTCCGGATGGTACCAAATTTC
CCAATCTTATTAGCCTTCAGTTAGAACGTTCTGAAATTGTCAATCATCAAGGATCAGCACTCTTATCTTTCAAAGCTTGA
GACTTTGGAGTTGACATTTTGTGTTGATGTTGATTCTGTTAATATGGTTTCTCCAAAACTTGTGAACTTGTCTATCCTTA
GCAGCTATACGGTAACATTTGAGTGTTTTAATGTGAACCCAATACTTGAGAGGATTAAGAACCTATGCTTGGATGGCTCA
TCCCTAAAGGTGAGAAAATGACTGACTTGCTTTCTTTCTTATTTGAAATATGAAGTACTAACTATTTACTCTAATAATGT
TTTTGCTGCCTCTCAGAACTTAGGGTCGGTTCCTGTTCCAGATATGCTTGATGTATCACTAAACTTGCAAAGCCTGAGAA
TTTGTGACTTGAAGATTTCTGTTAAACGTATTTCTTGTGCACTTTGCCTATTAAGGAATTCACCTAACCTTGTTGAACTT
GACATAGATGAAGTTGTGAAGGTTAGACATACCTTGACTCTTGTGTTAAGACTACAACACATTTATATGTGGATTAGGTG
GAATGTCATGGGTTTGAACCTTATGCCGCTGGCCCTCTTGAATTTCTTGTTTATAAAATGTGTATGTGTATATATNNNNN
NNNNNNNNNNNNNNNNNNNNNNNNNNNNNNNNNNNNNNNNNNNNNNNNNNNNNNNNNNNNNNNNNNNNNNNNNNNNNNNN
NNNNNNNNNNNNNNNNNNNNNNNNNNNNNNNNNNNNNNNNNNNNNNNNNNNNNNNNNNNNNNNNNNNNNNNNNNNNNNNN
NNNNNNNNNNNNNNNNNNNNNNNNNNNNNNNNNNNNNNNNNNNNNNNNNNNNNNNNNNNNNNNNNNNNNNNNNNNNNNNN
NNNNNNNNNNNNNNNNNNNNNNNNNNNNNNNNNNNNNNNNNNNNNNNNNNNNNNNNNNNNNNNNNNNNNNNNNNNNNNNN
NNNNNNNNNNNNNNNNNNNNNNNNNNNNNNNNNNNNNNNNNNNNNNNNNNNNNNNNNNNNNNNNNNNNNNNNNNNNNNNN
NNNNNNNNNNNNNNNNNNNNNNNNNNNNNNNNNNNNNNNNNNNNNNNNNNNNNNNNNNNNNNNNNNNNNNNNNNNNNNNN
NNNNNNNNNNNNNNNNNNNNNNNNNNNNNNNNNNNNNNNNNNNNNNNNNNNNNNNNNNNNNNNNNNNNNNNNNNNNNNNN
NNNNNNNNNNNNNNNNNNNNNNNNNNNNNNNNNNNNNNNNNNNNNNNNNNNNNNNNNNNNNNNNNNNNNNNNNNNNNNNN
NNNNNNNNNNNNNNNNNNNNNNNNNNNNNNNNNNNNNNNNNNNNNNNNNNNNNNNNNNNNNNNNNNNNNNNNNNNNNNNC
AACGATGAAAAATATGTGTTGCCTGATAGCATATTTACTTGTGCAACGTTGACACATTTGAAGCTCTCAAGGTGTATCTT
TATGCTGCCGGATGGTACCCAATTTCCCAATCTTATTAGCCTTCAGTTAGAACATTCTAAAATTGCCGGTCATCGAGGAT
TAGAAAACAAACTTAATTTGCCAGTTCTCGAGACTATGGAGTTGAGATTTTGTGTTGATGTTGATTCTGTTTATTTGGTT
TCTCCAAAACTTGAGAACTTGTCTATCATTAGCAGCTATACAATTACATTTCGGTGTTTTAGTGTGAACCCAATCTTTAC
TATCATTAAGCACCTCTGCTTGAATGGAACTTCCCTAGAGGTAAGAAAATAACGTTACTTTGTTTTTCATTCGTAGATGC
TCTTACTAACACTCCATAACTTCATTTATTTGTCATTGGTTGTTTCAGAAACTTTGCTCGGCGTATGTGGAAGTCAAGCT
TTGTCAACCACTAAAATTGCAAAGCCTGAAAATTTGTAACTTTAAGATTTCACTTGAAAGTATTGCTTGTGTAGTTTGCC
TGCTTAGGAGTTCTCCCAACCTTTCTGAAATTGAAATAGACGAGGTTGTAAAGGTAATACATATCATGCCTAATAAGGAC
AGTTCTATGTATATTTATTTGAAATCTTAAGAACTTCCATATTGCCGTTAAGTTTTATTGTTACATTTTGTATCTTTAAT
TCTGGTAATGTAGATTGACTATTCATGAAACTTTTTCTTCAGGTTGATGAGACATTGAATCAGAGAACGGAGCTGTTATC
TTCTTATTATTTATCAACGAAAAAAGAGCATGTGAATGAAGCTTTGAGATTGATTCAAACAGTGAGGTTGCGGAAATTCA
AGGGATCAAGAACTGAAATGTGCTTAATAAGAGTCATATTTTCTCATTCTCCAAACCTAGAGAGGATGATCATTGAACAG
TGCGAGAAATTAGGAAATGCAGCAAACTATAAGGAAAAATTGAGGGAACAACTAAGCTGCATTACTCGAGCATCACCCAA
AGCAATAGTTGTCAAGTATTTACAACCTGTTTTCCCAGTGGCGTATTACAATTTTTTTGTTTAATGTGCGTTGATGACGT
CTTAGTTAAACTGAATTGGAAGTTGATCATTTGTTCTACAAAATGTACTTATTATATACTATGTTTGATATTGTCCCATT
TATAGTTGGATTTGCTTTGCCAATTTAATAGTTCTAAAATTCTTTTAAATTTTTTTCAATAAATACAATGAATGCAGCAT
AGAAATATGCAATACTTTAAGAAGAGAATGTGGAGAGGCTCATCACAATTAAGTGATATTATAGAAGGTTTTAATATTGT
AACATTAGTACTCTCTCCGTTCACTTTTACTTGACATGATTTTCTTTTTTAGAGTCAAACGATAAGAATTTTGACTAACA
TTTTATGATGAATTTTTTCATCATATTGATATGCAAAAAATTACAATTTAAAGTATTTTTTGGTATAATTTTTGAATATC
TAAATTTTTGGTTTAAAATATCGAATTAATAATCTGAGTTAACTTATTTAGATGTCTCTCATTTAGATGTGCACTTGATG
AAATGAAGGGAATGGGTAATGGACAGTGGCGGATCTATGAAGGGCTGTGGGGGTGCCACGCCACCCTCGAACTTCGACGG
AAACTCTATATATACATAAGTATATATATATATATAATATTTATATAAATATAAAGTGTGCCACCCACAGAACAAAATTG
GCTTGTGGTGCCACGGTAGGAGGGCAACTTTAGAAGGCTGATGTTGCGGGTTTGAATCCCATTTGTACCTATTTTTTTGA
GAAATTTGCTGCATACGTTTTTTAAGAAAAAAAAAGCTCCAAGCACGTTTTTTTAAGGAAAAACTGGCACAATTTTATTT
TTTTTAATTATAATTGTTATTGACTTAAATTAAATTAATTACATTATTACTTATTTGACTTTTCTTTTATTTGATTAAAT
ACTCAATAAAAGTGTAATATCTTATTATTTATATTTTATTGATTGATTTATGATATATATCAAAAAGACGAATAATTCAA
TCAAATATAAAATTAATTTAATCGATAAGTCTATTTGGCACCCACAAACTCTAAATCCTGGATCCGCCGCTGGTAATGGA
GAGGAGCCAGATCCGTACTTAAGGTTTACTTCATTTATTGATGGGAAAATGCATAAGTACCCCCCCCCCCCCAGCCTATA
CTCGAAATCCCAGAGACACACCTAACCTTTACTAAGTCCTATTACCCCCCCCGAACTTAATTTATCTATAGTATTCTACC
CATTTTCGGCCTACGTGGCACTATCCTTGAAAATTTTGTCAACATGCTCTGGGCCCACAAGATAGTGCCACGTAGGCCAA
AAAGGGGTAGAATATTACATATAAAATAAGTTCGGGGGGGGGGGGGGGGTAATAGAACCTTAGTAAAGGTTAGGTGTGTC
TCTGGGATTTCGGGCATAGGCTGGGGGTACTTATGCATTTTCCCTTTATTGATAGTTATTGGATATCTCAATGGTCATTC
TTTTCTGCTAATTAAACTGAAGAGTCGTTTCATGAACCAAATATTTTAATTGTAATTGAATCATATTAAATTTCCTCATC
AATTATCATCATTTATGCCTAAATTACAGCTGTGACTTTTTGATTTTTAGCATGACACAATGTGATCAATACTACTCCCT
TCACTTATTTCTAAAATAGATTCTTATTTTTATTTGTCACTTTTGACATATCAAGAAAAGACAATTAATTTTTTTAAAAT
GTATTTCCGTTGATGAATATCTTTTAGGTTATGAGTCGTCATGATTATCCACATTTTCTTGCTAGTTTTCTCCTGGACTT
CCTTTCGTTTCACACTGTTAAACATAAGGCGTATCTGGTATCTATTCCAATCCAATGGAGGTTGTCATGTGTAACAAACC
CAATAACAAGGCCAACACAATTCAAATTCAAACAACCGACAAATCTATTTCACTAACTCGTAATTGGAATTACAAAGGAA
TTTAAGAACTAAATGGAAATTAAAAAACACCAGTAGAAGAAAGGGATGAGAAGCAGAGACTCAAAGAAAGGGAATGAGAG
GACTAGACATTTTTCTCAACAATTTGCATAATCCCTAACTGACATATCACTACCCTTTTTGAAGGAACCGTTTCATGCCC
ACTACTCAACTCGGATCCCAAATTAACCTGGCCCTATTGCTCGTTCTCGGCCCAATAGCTCTTGTTAGCCCAATAACAAC
TTGTATGACATTAGTATCTACATTAGGCTGGACTTGGTTCATAACATCATGTCTGCTCTTTTGCTTGATAAGAAGCTTTC
CCTGCTTACAATATATGTCTATCTTGTTTTTTCGTTAATGTTTCGTAGGTGATAAACTATTATTATACACATGGTCCAGA
GTCTCTTGAAATGGAACGTTTCTCAAATGTGACGGTCAATCACCTTAGGGAAATTAAGTTGGAAGGTTTTGCAGTTGTCG
TGCCGTAATTTTACTAACTTTAGAAAAATCATATTTTTGAAATGTTCTAAGTATAAAATAATTTGAGAAAAATACTTAGA
AAGGGTCGCCACTTAATTTTTTAAAGAAATTAAGAAAACTTATAATTTTCAAAGATTTAAACAGAAAAAAATCATTTGAA
AATACCAAAGAGAGTTCGGGGTTCAATTTACACTTCGAGAAGGGTTTAAGCATTCGAAGTGTCCGCTAACATGCGGTTGA
CCTGCGACTTGACTAAAATATATCTTTGACTATTTTTAGGAAAATGGTTTAACATAAAAGAAAATATGATAATTTACAAT
ATTTAGTTAACTTTGAGAAAATAATTAAATAAGTGACACATTTTATTTTGATTTTTTAGAGAAAAGGATTCAAAATGGAA
CAATTGACTTGAAATACAAGTGATTAGAATATTAATAAAACAAGATTAATTAGAATTTATTTTATTCATTTTGAAATAAT
AATTTAAACCAATTTAATAAATTAAGGCATAAAAATCATTTTTAAATTAATTGACTAACCCTTTTTGAGAAAATGACTAA
GTAAGTAGTTATAATAATAATTTATACTATTAGATTAATTTTGAGAAAATAGTTAAACAAATAGCAATTTTTATTTTTTA
AGAAAATGGGACCTTAATTGAAACAATTGAATTAGAGACAAGTACTTAGAATGTTAACGAAACTAAATGAGTTGGTTTTT
ATTTGAGTCATTTTTGGTTTATGAAAAGAACTATTTTTAAACTAACAAATGTTTATTTTTTATTTTTTTGACTAAAGATT
ATAAATGAAAATACAAGAGTTGATAAAATAAGTTTTGTTAAAAACAACTCAGATGAATAGTTCGTCTTTTGGGGAATTCA
ACTAAGTTAATTAAAAAAAAATTCTAAAGTTAGAGTTAAACAACAAATAATAAGTAATCGCAATTAAATAATTAAAGCGT
AAGGGAGAAATTGAATTTGGGCCTTTCTTGGGCCAAATTCGCTACTTTTTTGGGGTTTAAACAAAACCCGTTTTTGGTAT
ACAGCTCATGTATATCAGTGTATATGAGCATGTATATCAGCTCTTTTCGTGTATCTCTTGCTTCCGAACACTTGTATTTC
GTCTCAGCCATGTATTCCTGCGTTTTTGACCTGTATTTTTATTTTTAATCCCGTATTTGTTGGGCTGGACCGTATAACAG
TGTATAAAGGTTGTATCAAGCTGTTTTTTCAGCTTTCCAGAATCTGTAGATTTAATTTCCAGCCCCTATATTTCGCATTC
TGCCCTGTACGCCCGGTAATCTGGCTGACTTAATGACGAAAGAGATTTGAGCCTCTATGGCTCGATTCGAGAATGCGAGG
GAAAAGAAATCCATTGCGGACTCGGAGAGGGTTCATACAATAAAAATAAAGATGAAATTAGCATTCGATTGACTAACAAA
CGAGACATAATTCGATTGCCATTGGAATTATTTAAGAAAATCCAAAATAAGGAAGCCAAGAGTCAAACAACCCCCAAATA
ATAGACCACAATGACATGTCACTTCTAAAGAAGACAAAAGGAATTAAATTAACAAACAAACTATGACACTAAACAATAAC
ACACATATACATTTATGAATATATTATATTACATGGAGTACTTAGCCATTGACATACAATAATTCAAAATGATGAGAGGA
AACACGTTGCATAGTCCACAGGTAATGCATCTTATGCTATAGTCAAAATTAGCTCTATCAAGGGTCCTAATTTATCGTGC
TAAAGGACGGAGTGTTATTAAAAGAGAATAGCATGCCAAATTATTTCAAGCAGGAAATATATTTTGCTATGAGTAAGCAA
CTAAACATGATGACATCCCTGTTAAACAACTCCATCAAACTCAAAATCCAAGAGATGTAAATGAACATAATGTCTGTAGA
AAGAGGCTCTGCTAAGTAGGAAGATTTGGTGTCATATCAGACTATATCAAACATATGCCGCACTTTGAGATAATGATAGT
CTTCCAAATCAAACAAAGATCTGGAAGTGTGCTTTTAACAACTAAAAAAAAATGTTAACATGGCAAATCGTTACATTACA
CTTGCAATAACCTGACTTACAAATCAAGTGACATGAAGACTTTCCATTAAATGAGAAGAGGCGGACAAAGACGCCGCGAA
AGAGACAAAACGATATAACCAACATATTCCGAGTATAAATCACACATATATCCAGACCATTTCAAACAAACGAGACAGAG
ACTGAACCAACTAAAGAAAAAATAAAAAAAAATTCAAATACCAACCTATAATACCAAGAGAACTTCGTCAATACTTGGAA
ATACAATAGACATAAAAGTCAAAGCGAGGTGAACATACAACTCAAGACTATAATGAAAGTTAGGCCTGGACCATTATATC
TCGATGAGGTGAGGTGTTAATGATCTGGGATTAGCTAGAAGTTCAAACAACAAAGAAAATGAGCTTGAATATTCATGTTC
AAACTGAGTACAATATAGCCAAAGCAAACCCAACAGGGACAGATTCTCTATGCAGTGAAACATAAACTAAGGGAAAAATA
TTACCTTTTTTTTTTTTACAGCGAAACTGAGACGAGGACGAGCTTGGAGCGACTTCAACACAGCCTTGAACTCGAGCACC
AGACCAAAGAAAAGATCGAGTCGACCTCGAACGAGAACTTCTCGTATTCTTAAGACTAGGGAACCGTCTAAGACTTCTTA
AGTATAAATTTGTTCGAAGAAATCCAACCCCCCTTTTTTACACTAATTTTCGATTGAACAAAAATCCCCTGCTTTTTGAA
GTATATCTTGCTTGTATTTAGACACTAATCCTTAAATAAATATATTTGCTAAAAGAAATCTCCCCCCCTTACAGTGAATA
AAAAGCGACGTTTATATAGAGGAAATTCTAGGGTCTGTTCTTGGGGCAATTTTGGGGATGAAAATTGGACGAGGGCAAGG
GCCAAAAAGGAAATTCCTATCCAATCTTCAAATTAATTTTTGTTTTCTTCCAAAACCAAAGAACTGTTGCTTGTGCAAGA
TTTCAACCAAAATCTCTCAAAATCCGGATGACAAGATCAAATGGGCGGCTGTTGCAGAGAAAGCTGTGGGAGTTGTTGCT
TGTTGACGCGTGAGGGAGAAGAAAACGCGTACTGCTGCTGTCTGGTTCACGTGAGCTGCTGCTCTCGGGTCGATGCTGGG
TTCGAATTGGATTTTCGGGTTTGATTTTTCTGGATTTCTGGAGTTTGTACGCGGAGAAGAATGTGCAGGGGTGGGGTGTA
CTGTACGCTGGGTTATTGTAATGTTGTTGTATTGTAGTGGGTCGGGTTGGGTGTATTAAAGTGGGCTGGGGCGTTTTTGG
GCTGGGAGTTTATTGGAATTGGTATGAAAATTGCTGAATTGTTGTTGGGCTGCTGGAAAAAGGGTTGGATTTGGCCCATT
TGCTTATAATTATAGCCAATTGTATTTAGGGATGTAACCAAATTGAGCTTAATTAGTTCTTCGACTAAAAAGCCAAATAA
GATGAATTAATATAAATTAATTAATGAGTTTCTTAATCTCAACAAAATAAAAATAATGAACTTAATTATAAATTGATTAA
TTCAATTACAAAACTAATTAACTCGAAATTATAGCTATAACTTAAAGCAAATTGATAAAATATTTAACTAAAATGTAAAA
TCTTTTGTGATAATTTTTAAATATTTATAAAATAGCGTGATTGCAAATTACACATACTTATTATTAAAAAGTGATAAAAT
TACTTTAAAAAAATAACTTGAAAGTATTTTGAATTTCATAAAACTTATTAACTTAAAACTATAACCATCCCTAATATTTA
AAATATAATTATTATTTTTTGACGATTTTCGAATAATCATAAAATATACTAATCATATACATAATTATGTAAAACATATA
CACCATCTAAAATTTATGAAAAGTGACAAACTATTTAAAAGTCTTGCAAACTCTATTATTATTATTACTTTTATAAAACT
AATTATTTTAAAACTATGGCCATAACTAAAATAACGTAACTTAAATAAAATGTGCTTTTCAAATCAACAAAATTAAATAA
AACAAAATAATATAAAATAAGAATAATTAAACTAATAAAATAAATAACTTGTACTTTAAACCAAATTAATTTAATTGAAT
ATAAAACAAACTCTTTTTGAGACAATTTTTGAATATTCATAAAATATAATAATTATATACATAATCATGTAAAACATATA
TATTATCTAAAAATTATAAAATAAGTGACAAAACTATTTAAAATAACTTGCAAACTATTTTTTAATTTGATTTGATTGTA
AAACTAATTATTTTAAAACGTTTAAAATTGAAGAAACTCGATGATTAATCTATATTGTGGATGTCCAAAATTGGGTGTCA
ACAGCAGTCACTAAAATGCCAGAGATGCAGCTAATGGAGCTTCTCTTAGCCAGATCTCCGATGCTGGTGAGAATGCTAAT
CAAGCTCGACAGGACAGTTGCAGAATCTGCAAGAGCCAAAATACTCGCTAGGGTATCAAAAATAAAGTCAGCATCACCTA
AAGCAGAAGTTGAAGTCATCTTTTGATTGTCACAATTCTTATCAGGCGACCATGATATATGTCTAAAATGTTTCAGAAGT
TGAAATGAATAGATTGAAATAAATCTTCTCGTACTGTTTTGGCGACATGAAAGGAACATGTATGGATGTTTTGGCTTGTC
TGTTATTCGATAATAACTCTCACTACGTACATTGCTACAAAAGTTTTCATGTTTCATGCATCTTCTTTCTTCAATGTTAT
CTATTTCAAAGTTATGATCATCTTGGTACGTTGATTGATACAACTTACATGCATGCTACTTTCATGCTTCAGTTCGATTT
CATTAGAAAAAAGTACTTACTGAAGAGTGGAAAAATGTAAATAATGTCTAACAGCTTGAGGCTTTAAACACAACCAATAA
AAAGGCTAATTCCATCTTTTCGAACATAATTCTGTTGAAGTACACTTAGTAATGCTAAATATGACATTTTGTGGGAATTA
AATAGGTCAATAGCAGTGACATTGTGTGACCGTATAGCAGTACTATTCAAGCACCATTGAAGATTCAAGACTAAAAAGTG
GAGATTTCATTACTTATACATTCAAAAGTTTGTATTTGATGATCAGTTTTACAAAGAACTTGACTAAATCGAGAAGAAAG
GATTTAGTATTAGTGAGCTGTGCCTCTGATTTGGTTATATTTGAGGGTAGCTCACCTAAAGTCCAGACACTTAGTCTTGA
TGGCAAGTTTCTTCATACTGAAATTAATTGTACATGCCTTAAATGAGCTCACCTAAAAAAATTTAAAATTAATTTTTCAC
TTCTGTTAGAGGATAATCAGCGATTTCTATAACATGAGGAGTATATATGAGCCACTTTTATAACGAG
GTGTTTTTAGCTGGATAAGAAGATAGGGAAGAAATGTTTTATGGTCGCAACACGAGAATTTGGTATTATATGGGGTGGTA
CACCAGAGTATTGGGAATGGTTGTCTGACCCAAACTCCAGGTTTTATATATTTGCAGTTTAATATTGAAGGAAATTACTT
TACTAAATATAATTACTGAGTAAGTACAAATTTTTTATAGATTCTCTGTAGTGGCTAAAATTAATTGGATCAGTAGGCTT
GATATCCGAGGAAAAATTAGAACTCAAATGTTGTCGAAAAGAACCAGTTTTATATTTTGCTTATCTAGTGTTCAAATGGG
AAGATGGATTTTTTGTCCTTAGAAATGTTAAGGCAGTTGTTAGATTTGTGGATTCAGAGAGTGACGATGAAGCAGAACAA
CGAGTTAAAGTTGTCCCTTTTTTAGGACTAGGACCTAGAGGGAGGCTACCATTGAAAAGAGGTGACAGATGGATGGAATT
AAAAATGGGAAACATTTTCAATGATACAGGAGATGTTGAAGCACGATTGATAGAGTTTAGGCATCTCGGTTGGAAACACG
GCTTCATTGTTCAAGGACTTGAGTTTCGTCCAGAATGAAGAAGGAACACTTGAGCAAAATCGGCAAGATAGAAACTAACC
TAGAGGCAAGAGTTAACCCAAATCACCAACACCAGAGGTATCTCCACACACAAAAAGAGTGCATGGCAAACTGGCGCCTG
TGTCACTCCAGATGTGTGTTAAAAATAAGTCCAGGAAGCACCACAACCATAACTAAGGAGATCTTCACTACTGAAATGCC
AAACACCAAATATATAGATGCAACATTTGTAGATGTGGTCCAGATAAAGGCGAATACTACCTTTGAAGAAGATTCAGAGT
GTAGCAAGTGGAGAAGTTCAAAGGAGTAAGAGGGTCATAAAGAACCTGGATATCAAGATGATTGCAAAGTCTCGATGATC
CCTTAAAATAGGATGCAAAGAATAAATTAAGTTGGTGCTGAGGGGGAGTGTTCAAAAGTCATCACCAACTTAATTAATAT
CTAAGATATTTCAAAGAAGAATCTGGTATATTAAATACTTGTAAAGAAATGAACAAAGAACTCTCGAATGAAAGATCGAG
AGTGTAAAGTCTTAAATCATTCAAGAAAGTGCAATTCTATAAATAGGTAAAAGGTGCATTCTATAAATAGAGGTAGTCAT
TTCAGTGCAAAGAGTTATAAGACCAAAACTGATCTTTACTTAGCAATTATAATATTCAAGTTGTGAGCAGCCAATTGTGC
CCAATAATTCTCAACAAACACTTCTTTTGGATACAGGCCACCACTCTTATCGATTGGTCACAACTAGCACCCCTCCTTGG
TCTAGGCCACCACTCTTGACACTCTATCAAGCTATTACTTCGAGTTGCACCCTCAAGTGTTAATCAACCCTACTCTAATG
CTTATTATAATAGACTGAATAAGATAACCCAACCCTAAAAACTAGTCTATTAGGTGGAAGAGCCCACTCAAGCCTACTAA
ACCGTTAATAATTTTTTTCATAATCAATGAAGGTCAATAGCATACAACAAAGATAGTAAAGATTCCTTGCAGTTAAGAAA
AAGAGGTTCACCTCCTTGAAAGGAGTCACCTTTAATAGGAAGCTTTAAACTCTTCCTACCAATAGTGGTCTTTATACGGT
GCATACTCAGATGGTGTGTAGCCTGCAGGTTCCGTTAAGGTTTTGATGTAAAAAGAAAAATGTGCTATAGTAAGTTAAAT
TGCATAAATAGTACTATATATAACTCAATCTTTTAAAAATTATTATTATTAGTTGAATTGGCCGGTACTCAAGTTGTCTC
GGACCTTATTATGGTTATTAAGAAAATAAAACTCTAGACTTCAATAGTGTTTATGTTGCTTCTATTTCCAAAGTTAGCAC
TAATATATTATTAATTTTCATAGTTTACATTATCTGTTTGCCGAACTAGTAACTCTATTATGGCTCCACCATACCCCTGG
AAGTTGCGATAATGTAGTTGAAGTGGGTTCAAATGGTTTCGGACATCAGAAAAAAAGGCTCTAAGACTTTCTTAGTGATT
TCTGTTGATTTTATTTCCGAAGCTTGCATCATAAATTAGCATGTTTAGTTTAGATGTATCTACTTAATGTTGATTCATTG
TTTCCCTGAAAATGTCTTGATAGATTGAAGAATATTATTAGTTTTATTATTTAGATGTTCTAGTTGGAAGCTTAAAACAT
TCTGCCACAAAAAATAGCTTAGTTATATATATATATATATATATATATATATATATATATATATATAAACACCGATATTT
ACATATAAATATTTTTTTTGATAATGAGTTTATCTCGCAAGTATAAGATTTGTGCTCACTAAACATTATAAGTCCATTCA
GTTCGTACTTTTTTTAGATCTTATCTTGGTTTGCCAGATTCAAGCTCGAATAAAGGAGGGGTCACAGTACGAATCCTCAT
AATACATATGTTATTGGGACATGATCACCTCGTAATGCTAACTTTGGAAATAAGAGCAACATAAATAACTAGTAGAGTCA
AGAGTTTTTCTAATTACCATAATGTCATTACCAACTAAAGCACACTTCAAGCCAAAATAGAGTTTTGGATTTGGCAGAAC
CCAACAACTTGGCTTAAAATCCACATTTTTAAGAAATTCAGTTAATAGTTATACATAACGTATCTCAAACCCCATAAAAT
AGAAAAGAGATATAGTTCAGAACCCGTACACCTTAAAATTCCAGATCCGCCTCTGATGACATGCATTTGATTATTTTGGG
ACGGAGCTCTATTCCTTCAACAATGAGGCCACTTTTGCCACCGTGACGTTTCATCTCAAGCAATATAACTTCGACAAGAC
CATCACTACCTTCCTTGCTATTGAATATCCCTATTCTACTTCCATCCAACCATCTCCTCACAGTTTTGTTGATGTCACAA
GTTTCACAGTGTTGGCTTGTTTTTCAGTCTCAGTATCACTCTCATAATTAACAATCCTAATAATTGAATTAGAATATTCA
ACTTCTCAGGACTTATTTCCCAATTTGAACACCAAATAATCAACATAATCTGTCTTTGGTGACAACACTTTTGTTACTTT
TTTTCCACGAATATCCAATTGAGGTACAAAGTGAATATATGCCACTTTTGAGAATTTGCAGAAGTATTGCAAGTAGCATT
TGTAAAGATAATTTATCATTGTTTTAATGATATGTAGGGTGTATCTCCTTAGTAGGTCTACCAGATGTGAAGTTGAATTG
ACGAGATTTGGGTACCAGATGGTTGAACTAAAAAGATTTATATATTATCTATGCAATTTAACATGTTATAATAGATTTTT
CTTTTTACGATCAAAATATTTATAGGAACCTCGCACTGTCCGAGATTGCCCCTTATAAAGATGACCTTCCAATACTTTTT
CGACTGATCCTTAATTTGCATTAAATAATTTTCAAGCTATGAGCAACCAATTGTGCTCATAATTAACTTGAAAATTATTA
ATGCTAATTAAGGACCAGCCGAAGTAGTATTGAAGAGAGGTGATTAGACAAGACATGACTCAACTTCAGATTACTGAAGA
CATGACCTAAGATAGAAAAGTGTGGAGGATGCGTACTAGGGTAGAAGTTTAGTAGGTAGTGAAGTGTTGTCTTGCTTTTC
GAGATTTTTGGCTTGTTGGTGA
TGATTGATATATACAACAATAAACAAACAACATTATTCATTCAAAAGAGAGAGAGAGCTAGCAAGTCTTTTCAAGAACTC
AAACATCAAAGAACACACTGGAAGGGACCTGGTCCCGGAAAAACTGCGTACATGAAAAAGTCGAAAGACAACTGTCTAAA
GGCTGTCACATCTGACATGGTTGGTGCACAACTTTTCAGAGTAGCAGGCTCTCAGCCAATGACCTTGTCCGAAGGTTTTG
TGTCCATTTGAATATACTCTCTTCTCCAAAGACACAATTTAAGATTTGACAAACAAAGTTTTGAATTTCTGAAAATTCAA
AAGCTCAAAAAGAAGAAGCCATCTTCAAGGAAGAACATTGCTCATGCTCAACAAAGGGACCTGATGGTGTGCTGAAGTGT
CTTTGTTGTTTTTGAGCTTTGTGTCTTATGTGCTTATATTGTAAATCTACTCCTAAGTTATAAATGATAGTAGATCCGTT
GCTTGTCTAAGATTTTAGTTTGAGTTGTATTAACTAGAGTTAGTTAGTCGAATCATCTACGTTTTAGTCAAGCCTTTTTA
CATCATTGTTTTGATGTTGTCTTGGGTAGAGTTACCTAGGAGTGTCAACTAGAGTTAGGTGATGTCCGGTGCAGCAGAGT
TGCTGCTTGTTTAGCTCTTATCGTCGAGATCGGAGTTGGTGGCTAGAGTTAGCCTTGTTGGGTTCTTAAAGTCTAGATCA
ACTAGAGTTAGTTGGTTTAGTGGGCAATAGAGTTATTTCTTAGGTTCTTTTGTAGTAGAGTTGCTACATTAAGGGGGAAG
GGATTAACGAGTTTTAATTCCTAGGTTGCAAGAGTTTGTAATCTGAAACTTTGCTTCGTTTGAGTGAAATGGAGTTTGGG
TTGAAATCCTATGAGTACAGGTCGTGGTTTTCACCGTCCTTGAACAAGGGGGTTTCCACGTAAAATCAGTGTGCCTGATT
TACTTTGAGCTATTTATTTTTCGCACTATTATCAGAAAGCATAAGAAAAAGAATAAAAATGCTCCAAAAAAGAAAAGCAA
GGTCATGGTCAAACCGGCTAGCTCTAGCATTAAAAAAAGAAAGAAACATAGACAAAATAAACATGATCACGAGAAGGAAG
AGGAAACAGGGAAGCAACAAACTCCTGAGTCAGAAAACGAGAGCTGAATTACAATGGCACCAAGCAGAAAAACGCTATGT
CTCCTAATAGCTCTGAGGAAAAAGTGGAAAACACCTACCCAAATGAAGAACTTGTCGAAAAAGTGTTGCCAAGGATCAAT
CTTATAAGCAAGTCTACTAGCTTACCTACTAAGATTAAAAATCAAGAACCTTTACAATTAACGGTGGAGCTGAATAGTGA
GAAGGTAGTTGATCAACCCCCTAGGTCTCCAGACAACAATTCGAAAGATATTATCAACTGCAGAAAGGACAAAGATCTCA
CTGCATCCAGTTCTACAATCTCCAACAGAGAAAAACAGGGATCACAAGCACAACGAGAAAATACTCAGTACAAGGATGAT
GATACTGCATATGCTANNNNNNNNNNNNNNNNNNNNNNNNNNNNNNNNNNNNNNNNNNNNNNNNNNNNNNNNNNNNNNNN
NNNNNNNNNNNNNNNNNNNNNNNNNNNNNNNNNNNNNNNNNNNNNNNNNNNNNNNNNNNNNNNNNNNNNNNNNNNNNNNN
NNNNNNNNNNNNNNNNNNNNNNNNNNNNNNNNNNNNNNNNNNNNNNNNNNNNNNNNNNNNNNNNNNNNNNNNNNNNNNNN
NNNNNNNNNNNNNNNNNNNNNNNNNNNNNNNNNNNNNNNNNNNNNNNNNNNNNNNNNNNNNNNNNNNNNNNNNNNNNNNN
NNNNNNNNNNNNNNNNNNNNNNNNNNNNNNNNNNNNNNNNNNNNNNNNNNNNNNNNNNNNNNNGACAAGAATGGCACCAA
TGGTAGATACATATATGCTATCTATGCCAAATGAACTTCCTTGGAAAGAAGAGAGTTATGAGATAGTTTGGAAAGTATGA
GCAACTCCATAGATGATCCATGGTGTATTGGAGGAGACTTCAATGCAATAATGGATCCTAATGAGAAACTAGGGGGCATA
CCCCACAGGGCTAGCAGATGTTTTGACTTTATTAGCACCATGGAGACATGTGGACTATCTGATATTGGTTTTGTTGGTCC
TAGGTATACTTGGTGTAATAACAGGAGACCCGGTAAAAGAATATGGAAAAGACTTGATAGAGTGTTCGTTAATGATCTAT
GGGCTGAAAACTATCAAACTAACACCATCAAACATCTGGCTAGAGTTGGATCAGATCACAGACCTTTACTGATGAAAAAC
CACTCTGATCAGAATGATTTCATCAGATACTTTAGGTTTTTAAACCTATGGACTCAGCATCATCAGGACTTCCTTCAGGT
AGTGCAAGATTCTTGGAATATGAATGTCATTGGTAATGCCATGTGGAGATTACAAAGTGAGTTAAAAGCTCTCAGCAAAA
GATTCAGTCAGTGGTCTAGAAACACCATTGGAGATATTTATGAACAGGTTAACACTTGGGAAGCTAAGGTGCAGCTTGTG
GAAGAACTGAATCTTGTCAATAATACTGAACAAAGCAGGGAGGAATTGAACAAGGAGCATGCGGAGTATGTGAAATGACT
CAGTATGCAAGAGGCTCTTCTTAGGCAAAAGGCTAGAATCAGTCGGTTTAAAGATGGAGATTGTAATAGCAAGTATTTTC
ACAGTGTCATTAGAGATAGCAGGAAGAAACTTCACATTCACAGGATCAAGAACCACGATGATAGATGGATTCAGGGGGAA
AACAAAATTGCCAAGGCTGCTATTAGGCATTACAGGTAACTTTTTAATTTGGAGCAGCCTGGTATGAATAACAACTTCCT
GGAGTGTCTTCCTAGTGATGATAATGAAGCATTTCACAAAACTCCTATGGAGGAAGAAATCAAAGATGCAATATTCGATA
TGAGTGCTGACAGAAGTGCATGACCAGATGGCTTCAATGGTAAGTTTTTTCACACTTGTTGGGATATTATTAAATATGAT
ATCTGTGAATTTATTGTTGAATTTTTCTCTGGTAAAAAGCTTACAAAATATTTCACTCACACTTGTCTGGCCTTGATTCC
TAAGGTTGATTCCCCTTCCAATTTCTCCCACCTGAGACCTATTAGTCTAAGCAATTTTTCCAACAAAATTGTTTCCAAAA
TTTTAGCGAGAAGACTTAATCCTATCCTGTATACTCATTTCTGTTAATCAAAATGGCTTTATTACTGGTAGGTTGATTAC
TGAAAATGTTATGCTTGCTCAAGAAATTGTTCATGGCATGTCTAAACCTAATGTTGGTGGTAATATTGTTACCAAATTAG
ACATGGCTAAAGCTTATGATAGNNNNNNNNNNNNNNNNNNNNNNNNNNNNNNNNNNNNNNNNNNNNNNNNNNNNNNNNNN
NNNNNNNNNNNNNNNNNNNNNNNNNNNNNNNNNNNNNNNNNNNNNNNNNNNNNNNNNNNNNNNNNNNNNNNNNNTCTGAA
CAATTTGCTCATGACTAATGATAACTTTACTCCTTTTTCCATGCATAAAAGAGGCCCCCAAATCAATCATCTTGCTTATG
CTAATGATATTGTTATCTTCAGTAGTGGAAATAGTAAGTCTGTTAAACTTATTATGAAACAGGTGAAGAATTATTAAAGT
GTCTCAGGTCAAAGAGTGAACAAGGACAAAAAGTTACTTCCTCACTAGCCCTAAAGCTGGTGCTTACAAGATTAATAGAA
TGAGGAGCTGTGTACTGGTTTCATGGATAAAAACTTCTCTTTTACATACTTGGGTTGCCCCATTTATATAGGGGAAAAAA
TTCTTACTTTGATGACATGGTCACCAAGGTAGTCAAAAGACTCAACGGCTGGCAGGGTAAGATGCTCACCAATGGTGGAA
GAATTGTTCTGATCAAAAGTGTTCTTCAATATCTTCCTACTTATACTCTCACTTCCCTTAACCCCCTGATATCACTCTTA
ATCTGTTAGAAAAACATTTTGCAAGATTTTTCTGGGGTTTCATGAGAATAAATTCAAGACCATTGAATATCATGGAAGAA
CTAATTATGTATCTCTAAAGATGAGGGTGGCGTGGACATTAGAAGCTGTGTAAATGATATTTCTAAAACATTGTCCATTA
AAAGGTGGTGGAGGTTAAGAACTCAACCATCTCTTTGGGCTAGGTTTATGATGGCTAAGTACTGCTTCACAATCCACCCT
GTATCTAAATCTTGGATTCGGGGTAATTCGCAAGCTTGGAAATGTTTACTTAAAGCTAGAGATGATGCAGAACACAACAT
TTGTGGAAGATAAATTGTGGCAATTGTAATATGTGGTGGGATAATTGGTGTGAGAAAGGCCCTCTTGCTAAACTATAGCC
TGATTGTACGTACAATGTTGTGCATTCTGTCAAGGAGTACATTTCTAATGGTAATTGGAATATGGATATGCTTAAAGATG
TGCTCCCTGATAATATAGTTCATCACATTGGTAACATCTCAATCGGGGATGAGAATCACTCTGATTATGTTATATGGAAC
CTTACTCAAGATGGTCTTTATTCTAACATCTCTGCTTGGCAAATCATAAGAGAGGTTAGACAGAAAAACCTCTTCTTAGG
CAACGTATGACATAAAAATCACCCTTTCGAAATATCCTTTTTCACTTGGAGATTAATCTTTAAAAAAATCACCTTATGAT
GAAGTCCTTCACAAGTTTGGAAAACGTTTAGTTTCTAATTGTATGTGTTGTACAACTCTAGTTGTATGTGAATCCTTGCA
GCAGTTTTCAGTAATAGTGATATGGCCAAATACATAGGGAAATTTTTTGGAAACTCCCTTGGAATTAATCACCGAGGGGG
AGATGTTCAAAGAATTTTCAGAGTTTGATGGAACTTAAGCACCACCAACAGTGTATAGAGTATGATGCAACAAATTACCG
CTATTTGCATTTCTTGGGAAATCTGGAAAAGCTGGACAACTTGTAAATATGGCAGTCATAAAAAATTTGTGACTTAAGTA
TGGAGGTGCATATCCCGTGGAATATCAAGGCAGCCATTTCCACTGCCTTTCCAAACTGTGACACTACAGGTACATGGGCT
GAATTTTGTGCAAGAATTGAAAGGTATAAACCTATTGTGAGATGGAGACAAGTCAGGTGGATGAAACCTGAGATAGGTAA
GATCAAAGCCAACACAGATGGGAGCTTCATCAACGAAAACTCTAGAGTTGGTATAGGAGGAATCATTAGGGATGCTACTG
GTAACCTTATCATGGCATTCTCAGTCCCAGCTCGACCAACAATCAAGCTGAAGCTATGGCAGCATTATATGTTACCAGAT
GGTGCAATCAAGCTGGATACAACAAATATGACCTGGAACTTAATTCTATGTTACTGGCCAACATGATCAAAGATAAGGAT
ACCAAAAATTTGAAGCCGGAAGGAATTATTCGAGACATTGGTCAGACCATGAATGGGGCAGAAGTAAATGTTTCCCACTG
[truncated: 536,124 more chars]
