# Supplementary material for: Homologues of potato chromosome 5 show variable collinearity in the euchromatin, but dramatic absence of sequence similarity in the pericentromeric heterochromatin
Source: BMC Genomics. 2015 May 10;16(1):374. doi: 10.1186/s12864-015-1578-1 (PMC4470070; doi:10.1186/s12864-015-1578-1)
Supplement: Additional file 3: — RH BAC tiling path sequences. Description of data: Nonredundant, multifasta sequence files of the individual BAC MTPs. The sequence contigs and scaffolds in the MTPs can be either ordered or unordered, depending on the quality status of the tiling path sequence. [file 12864_2015_1578_MOESM3_ESM.zip › mtp_0189.fasta]

>mtp_189.scaffold_1
GAATTCCTCTTTTAGCATTTATAGAAAGGGCACCATTTCTTAGTTCTGCCCACTTCACACATTTATGCATTCAAGACTTT
AAGTAACAAGGAGGGACACTTTAGTCTACCAACCAAGTCACAACATTTTCATTCAAGGATACTTCATAATCCAACATCAT
TTCATATATACATCATGAGAAGTCATACTTTAACTCACAATGCTATCCACTTTACATAGGATCATCACATATAGCTTCAC
ATAAAACTCATTCACATCATACCTTCACATATAGCTTCACATAAAACTCATTCACATCATACCTTCACATATAGCTTCAC
ATAAAACTCATTCACATCATACCTTCACATATAGCTTCACATTAGACTTTACATATAGCCTCATATGTGTATAATAATAC
AACAATATAATAACATTTATATAATGCCCTTCATGGCCTCAATTCACAATAATACAACAAATAACCACCTCCACCAAAGG
TGGATCAAACCAATCAATAACAATTATATCAATACCAAGAGATTAAGCCATCTTACCATTCTCCAAAGCCATAACCAACA
TTACTCAATTCCCTACTAATTCAACATTATTCATAAAGTAGGTCAACTTACCATCCTTTCCAAGCCACCTTCACCATTCT
CGTGATCAAACAATTCACAATAGAAAGCATAGGTAATCATGGTATTCAACTATACCATTTAAGCTAAGCATAAGCCCATA
ATCAACATGAAGATAAATTCACAATTTTTGCCCATTCAAGGCCAACATCCCACATCCTTCAATTCAATAAAAATTCTTAA
CAATTCACATATATAATACCATTTATGAACAGCCCATACCATACTAAACACAATTTTTATAATCATCTACTCAAAATCAA
TACACCCACTTTATGGTGAAATTTAGAAAATTTGAGAAAACATGGGTTCATGGGGATATCTTTCTAAAAACCATTAATAA
TCATTAATAACAATATAAATCATCATTTAAAACCCTTTTTATGCAAGAACCCATGCTAGAATCGAAATTAGGACTTTAGG
ATTTTTGAAGAACTTTGAAAATACTTTGAATTAGCTCTTTGATTGAAAAAGGAATCAAAGATAAAGAGTCCCCATACCTT
AATATTGAGAAAACCCACGAAAATCGATGAAAGAAGCCTCCAATTTGAAACCCTAGTTCTTCACCCTTCTTCTTCCTTGA
ACTTGAAAGAAATATTTGAGAGAGGGAATGATTTGGAAATTCTAAGAGGAGAATGAAGTTATAACCCTCATTTAAATGAT
CTAATATACCTAAAATAATAAAAACAACTAAAAAAATAAATGCCCAAACTACCCCTCACTTAGTTGGACCCACAAAGTCT
TGACTTAAAAAATTTCTGCCCCTTCCCGTCTAAACTCGTCCTTTTGGACAGTGCTTCACTATTTCGGGCATAACTTTTTA
CTCCAAAGTCGGAATTGGGCAAACTCGGCGGCGTTGGAAAGAGGACTAAGAGACCTTTAATTGGATAGGTAAAGGTCCAC
CTAATTCATTTTGAACTAAAAGTTATGACCATTTAAAGTTGACCCTTACAACTCACTAGTTCAAATGACTAGTTTCCGGA
CGCCACGGTCATTTCTCATCATTTCATCAAGTTCTCAACTCCAAACTCACATGTGAGGCTCTAGTTTCACTAGTTCGTTT
TCAGAGTCGTTACATATTACTAGTTTTACATGTATTTATGATGAAAACCTTATCTAACCTATGTTTTCGAAGAATTTATG
ATTGAAAGTGGGTTTTGACCTCAAGAGGTAAATTATGGACTTATGCTTTGATTATGAGATTTATGCTAATGTATTAAGGG
TGCTTTGAGAGTAAAGTACCAATGATGTTGTTGTTGTTGTGTTGTTGAAAGGGCATTCTCATAAAACATAACTAGCATGA
TGTGAAAGGTTTTCTCACATAGAAATGATCTTAGGTTGAAAGGCTTTCTCACCTAAATGAATCAAGGGTAAGAGCTATCC
TATTGAAATAGCTTGGATTGGTTGTCCAAGGACACCTTTTCATGAGTAATAAAGTCAAGTAAGAAATGACTATTCCGTGG
GAATTTATGCTTAGCACCGAGTGGATATTGATAGTGAGATGGAAGCTTTCCCATAGTAGAGGTCGGGTTTCCAAAGTAAT
CTCATGAGATATAAGCTCCTCTATAGTAGAGGCTGATTTCTAGTAGCAATCTCCTTATCCCATAAACTAGGTACCCTCAT
AGGTTGTTTAGCTAGTGGATCCACTGAAGCTAGATGTTCTTGGTTCTACCTTACGCAAGTAGAACAACCCTTACGGTGTG
GGAGATATCGGGTGATCATGTTATAGCTCACATGATCTCATGTCGGTTAAGGCTAATTATCCCACAAGTAATTATGAACT
AAGGTTAGTTCAAGAAGTATCTCACATGTATTCAAAGGTTTTAAAGATGAAGTTAGCTTGCATTGACCATGATTTTATGA
CTTATGTGTTATAAAGCTTTATATTATAATTAGCTTGGTCAATTGCATGTTGATTTGAGTAACGTTATCAAAGACACTTC
ATCCAATTCGAAGCGTCAATGGTCCTTAATAAGTATATAACCTAACTAAATGAGTTAGGGTGAAATCCCACATGGAGCGG
TACATGTTTAAGATTAAATAGAGAAGTAATAATATGCTCGAGTAAGTCATAGGAATAAAAATTTATGATTAAAAACATCT
TTCAAATCAAGGGGTGACACGAATGTCAAATGAGGGGGTTTTGGTTTTGAAATTATCAACTACAACAACAACAAAAAATA
CGAACTAACAATAATGAGACGGGTTCTTGGGATGTGATCCGATTATAGGCTATTATAGACAAATGAGTGAGTGCAACTAT
TAGAAAATGGCTAATTATTAGTGAGTAAGCTAGGCTACAGAGGAGATAAATTTTCTCTCGAACAATTTACCACGAATGAA
GTTGATTTCTCTCGAACATCAACAATCATACAAAATAAGAACAACCCACACCTTAGTCCATTCACTCTCTCGAGCTGAAT
GTGTGGAAAAATGTTTAGGATTCACTCTCTAGAGCTGAACCCAGGTCAACCCAATACCCACAGACCATCAATCAAACACC
TTAGTTCTAAAAATCTCTCTCGAGCAAGCCAAGAACACAAAGGTAGAATTGCATTTGCAACTGCAATTCTTAAATTAACC
CACAATAAATGATTGAACTCATTTTTAAATAGCAATTAAACTAACAATTAGAAACACCCATAAGCTAAATCAGCCCATAA
TCATATAATCACACTACAAGAATTGGGGTTTTAGTTTGACATTATAAGAAGATAAAAATCGTTACCAAATTGAGTTTCTA
TCAACAGGGTAAGATTGATTTCGTCTTTAGAATGTTCCAATTCAAAGAATCTCAAAGACCCACTTTCAATTTCTCAAAAG
TTAAAAACTTCAATTCTTCAAGGCTTAGGAAAAACTAGAGAAAACTTCCTCTCAATTCAACACTCTCAAAATATAAAAAA
GAGATTGTCTAAGATTGTCTCCTATATGAAAATAAATGTTCAAAAATGTATTTATAGTTGATGAAAATGTGCTGCGAAGA
GTCACTCATCGAAGTAAGTCGGGCTCGCCGAACCACTCGTCAATCCGCCCTTTGATCACTTCAATCGCCCTTCTACCTTG
GCATTTAGAATCCTCAAGGTCAGTAACTTTGGGCGATCCAACACTGCATCGCGGAACCACTCGACGATCCGCCGACTACT
CATTTCTCTCACCAACTGGACTTCTTCCGTCAGGGCTAGGCACACAAGAACTTTAGGTGGTCAAATGGCCATTCAGTGAC
TCATCAAGTGGACTTGGCGATCACCAGGTTTTCTTTTCTTCATTCTTTCAGCTCGCTGTGTTCCTTTTTTCAACTTAGTG
TCCTTGCTTTGTTCCTCAATCCATAATCCTGAAAATCAAGGGCTTTTACATCAATTATTGGAACAAAATAAGCATTTGAG
GACACTAAACCTATACAAATCAGGTCCTAAATGAGTCCAAATCTCGGACTCATCAACACCCCCAACTTAAACTTCTGCTT
TGTCCTTAAGTAAAACTCAAGTTCAGCAGTTCAAAAAGGATGTCTCAAACATTGCTACAAAAGACTCAATCACGAATGCA
CACAACAAGACTTAACTTACTTAAACAAGGATCAATTGTGCACTCAAAGATTCAAGTTGTGACTCACCATTATCAAAGAC
TCTCAAGTTCACAATACTTGCTTCAAATGCAAGTTCAAGCTCAACAAAGGTACTCAAATGCCCTCACACAAAGATGATTC
CATATTCACACACAATTTTTCAACAATTTATAGTTCTGGAATCACAAACAACTCTCGCACTCAAAAAGATGAACACATGC
ATGACTTCACCCATAGGTTTGCCCTTATTTTTCAGCCAACATTTGTTTCAGCTTACTCAAGATAAAAAAGGTCTTTTCAA
GGTTTGTAACGGGGCTGAGTGTAAAGGTTTGATCATTTAGGCTCAGTGGCTTCCATCCTCTTGAAATGTGATATGAAAAA
CTTTCCTTCATTTTCTTCAGCATTTTCATTCATGCTTAAAATTCACCCCATTATTCACTTTTCATGGATTACCAGACACC
CCATTTCTTTTGCAACTTTCACAACTTTATTTCACCACTTTTTCATTCTTTTTCTTTTTCTTTCTTCTTTTCTTTCTCTT
TTTTTAATGGAGGGGTTCCATCTTTTTCAAGTCCATGGATCAAGGGGGACTTCTTCACAGTTCTTGATTTTCCTTCTCTT
TTCACCATACCCCCAACTTATGTTTTCGGCCTAAGTTGGCTATTCAAACACACCACAGTTCATGATGATTATGGGTGAAT
GGATAAAGAGAGGTCTCATTTGCTCATGCTTCTTCCAAGAAAGGGCTAGGCTCAAAGGGGTTCAACAAAGTTCACACACT
CACAAGGTTGGCCACAAAAGAGGTATATTGTCAAATCGTTTCACTCTTCAAAATTGTTGCCTAAGATCATTTCAAGAGTT
TGCGTCACTTAGTGAGCCGGACCAACGGGTAAAATTCTAGGTGTTATCACACAAATTTCATGGTAAGCTCATCACACAAG
GCATTGGTACCAATATCAAATAAGACTCCACACTTTCACTAGTGTGCATTGTTCATCACAAGAGACTTATTCGATAATCG
GCTAGTCACAACGAGATGCAAGAATTTCACATATTGTCTATGCAACTTCATTTGGCCTCATCGTAGCCGCACATTCATTT
TTCTTTGATTAAGAGCACTATTCAAGTCATCGGCATTGATCATAACCGATACTCAAATTTGCACAAGAACAACCACATTC
ACACAAAATAAGAGGCGGCACAATTTTTTTAAGATGGTTCAAAATCATTTTCATTCAAACCAAGGAGCCATAAGCTCAAA
CATCTACAAAATAGTGTAAAAACACAATTTACAGCACAAAAACCCAATATATAAACAAAAATAATAATCACAAGAGGTAG
GTATGGAAATACCTCACCCCATCACAAATAAAAACAATTGTCCTCAAATGTAACAAAATAATCAAAGTCAATAAAAATGA
CAGAGAGGAAGGTAAAGAAAAGTCCTATCTACACAGTCTCTCCATCTGTCGGGGAATCATGCTTGATGCAACACTCTAAT
CTTGGGCATCAGTGCCCGGAGTCAAATCAGCACTGCTGGCTCCACTAGGATATCCATGATGTGTCTGCCAATGAGATCTA
CACTGCTGAATCCACCATAGCCTCCTCATCGGCTGTAAGACCCTCATAAGCGGCCTCCTCATCGACTCCAAGCTGCTCCT
CATCAGTCTCAGCCTCAGACTCTGCAGCAACTACCTCCTCAACTTGAACTTCATCTCCGATGGTAGTCGGAGGCACATCT
TTATCAACAAGAATATTTGGGATCTCCACAGTCCTGAATATCATGGACATATCCGTAGACTTCAGCTGGTCGACATCCAT
TCTCAGCTCAGCAATCGTGACCTTTAGGGCCGTCACCTCATCAGTTGCCCCCTGACTTTGCTCACACACCGCTATTCTTG
TCGCAAGGGCATCAAGAGACACGCTAAAGGGTGTCACAACAACACTTAGGGTCTTGTCAATCATTCCAGGGATGATGGCC
TCAGCCCTAGAGGAACGCCTATCCGCAGAGTGGGCTAGTTGCCCCATCCTTAGCAATGCGGCCTTGGTGAGTGGAGGTTG
GGAAGTAGCAGGGGCAATAGTAGACCTACGAGGCAAGGGAGCTGTAGAGGAACTAGGAGTCTCAGAAGGAACAACACTAG
ATGTACGTGAAGGCCTATGGGCTGGAGTAGGCAATACTGCCTCTGTAGGTAATGCATCAATACCCACAACCAGGGAGGAA
TCCACCGGGGATGCCTTTTTTTTCTCTGCCTCATCCTTCAAGTATTCTGCCTCAATGCACCGTATATTGGTACAGGAGGT
GGGAATCACTTCCACATCCTTCTTTTCATCCCGAGTCACCCGAGCCCTTCTGCACATCTCAGTGATCAATACCAGAAAAA
GAAGAGAGGTTTGGCACTGCTTGGCCCTTATGGACATCTCCTGAGCAATGATCATGCCCAAATTTAGCCTTGTTCTATCA
ACGAAGCAACCAAGGTAGGATGCCTTCGTGTGGCGAATGATAGTCTCATTTTGTGAAGGCATGATGGAGCTGCTGATGAA
TCCAAACCAGTACCATGCAGCTATATTCAGGTCCTTCTTCTCTATTGGAGCTCCAACCTCAATCCACTGAGGAGCACATT
TCATATTTTCTAGCATTTTTGTCCTGATCATGTGTAGGCAGTCGTCCTCTATATTGACTGAGCATTCCAAGACTGCATTG
ATAACACCACTATCACTTTTAACTTTCCTGCCCCTGACAACCACAAAATCAACCGGATTGAAATTGGCGGCCTGATCTTC
CCTTGTGGCACTAGAGCTCTATAGGCAGTGTAGAATTCCCAGAACCAATTTGGAATGTAAGGGCCACGGGGTCTAGTGAA
TATTTGGAACTTGTGGGTCCTTAAGTAGTTCATAATCTCTGGGTATATGTCTATTACCCCATCAGTGGACAACCTCTTCT
CGTCGATAATGGTCCTCAATCCCTCAGTCTTCAGTCTGTTCATAGACCGGGGAGGAGGACCCTGTGCAGGTGGTGCTGGG
ACCACAGCCTGGTTTGGGACAGGAGGAAGAGTAGTGGCCTGGAGATTCCTGATCTTAGACGGATCGTTCATCCTCTTGGA
TCTCAACTCTGCTCTCTGGGCTAACAAGAGCTCATCTTCAGGCTTAGAAATGGTAGCCTGAATATCCTGGTGCTCACCTT
GACTCTCAGAAGTGGTGAGGTGAGTGGCGTAAATACCGTCATTGTCGGAGCCGACCTCCGGTGATACAGGAGCAATTACT
TTGCCTTTCCCTTTGCCTCTCCCACCGGTGGTGGGAAGCTTTGTTTCTTTTGCCTTGGATGTAGCTACATCCTTATTTAT
GCTAACTCCCTTTGCCCTCTTGCGGGGTAACATGTCTCGGCCTGCTACCTTTGGTCTAGCCATTTCTGCAAAACTCAGGC
CCTAGCCGACCCTGCTGAACCCTTTGCTACTAGCGCATGGCAGCCACACGCAATCAAGAAAACAAACAAGTATATCTCGG
CTTAAAACTAAGCTCTCAGCCGGTAAGGCCCCTATCAACTGATATATAAAAGAAACAGCTACTCCCAGGAGATAATATAA
ATAAATAGCCAACTAGCACAAAAGTCCTGATTGGGCCGTCGAGGCCACCATGATATCTATACCAAAACTAAAAGCAGGTA
TATATCAATACAATACATCAAATAGCTCACAAGCTTCAGCAAACCAACAACTAGGCTAGTATGGCCATAACATAGCTATA
CACCCCACACACTAGTCTGCAAGCTCTAAGAGTAGTAAAGATTAGCGGGACAGGGCCCCAGCCTACCCATAAAGATATTT
ACAACAAAAGGTAACAAACCTCCCAACTCTGGTTGCTCATGAGGAAAGGGGCTAGCCAACCGGATAAAAGTCAATCCTGC
TGCTGTGGAGGACGTCTGTCAGGACCTGCATGCATGAATGCAGAGCCCCCAAGGCAAAGGGGCGTCAGTACAAAATAATG
TACAGAGTATGAAAGGCAATAGACTATGATGAGGTATCCTGATATACTGGAATAATCTGATAAATAAATCAAGGATAAGA
TATGTGTACTGACCTGCTCCTAAATCTAAACTGATCAAAAATAATAAAGCAACAACCTAATTAAGCCCCCATAAGCTCGG
TAGGTACAAACAACACACATGACCACCTACTCAGGTCCCCATACGCCCGGAAGGTGCCAATCAACCTATATACCCCTATC
GGTAGTCCCCTAGTCCCGTAGGCAGTCATATAGCCCTCTTAGGCATTAATACAAACCCGTAGGCAGCACATAGTTCTCCT
AGGCATCAACATAGCTTATGGACAACTCATTTCCCTTTTAGGTAGCAACATGGCCCTGTATGAAGCACATAGCCTTCTTA
GGCATCAATATAGCCCTGTAGGCAACTCATAGCCCTTCTAGGCATTAATATAGGCCCGTAGGCAACTCACATCCCTTTTT
AGGCATCCATATAGCCCTGTAGGAAGAACATAGCCCTTCTAGGCATAGATCACATTCCTACAGTTAACCACAATAGCCCC
ACGGACAACAATAACAATCCAATCGCTAAAAGCGAGCAATTTAGTTATAAGCAACCTATACAAATAGCCTCTAAGTCGTA
TCCAACATAGGGACACTACTAATTGAATAAAAATCCCGATAAGGGAGGATTGCATCAACTCAAGCAGCCAATAATAAACA
ATCACGGCTACAAGTAAATCAAGTATAACAACCCAAATACATTGTTTCTAAGCTTTAAGGAAACATGCCATAAGTAGGGA
ATAGCCTTAACATACCTTTTTCGCTGAATTCACGTGTCCTAATAACGTTAATCACAACCCCCTTGATACTACAACAAGGT
AGGATCATTATCAACACAAAAGAATAGAAGATACAATTAAAATCTGAAAAAATTTATGTATTTCCATCGCAAATTGCTAT
TTGCGACTTATCAAAGCTAGAGTCGATGAAAGAAGGGTCTTACCTTGATTATAAGTTTGTAATACACCTCAGAACTTTAA
AATATGCCCAAACCCCTGCTGTCCACACACAAAAGTATGATATGCTAGGAAATCGATAAAACAAATGATACCATGTTGAC
GAGCTCAACGCATAGAACAATTTTTGTCAAGGACTTAGGTCACGGGAATTAGTAACTTGGCTTGTCCTAGATGTGGGTTT
TGTAGGTTTTTGTGATTTTTCTGGTTCTTCACTAAGGAAAATGAAGTAAAAATGAAGAAAAGTCGAAGAAGATGAAATAT
ATAAAGTTCCACAGACCTAGGGGACCCACCTCACCTGCCTGCTTGCGCAGTCTTGCAAAAACGCGAATATCTCTCCATTC
TGAAGTCGTATGAATGAACGGGTTTATGCGTAGGAAACTAGACTCGTAGACCTTCGATTTCATAGGTCACGGGGAAAATA
ATTCTTAATAGATTGGGATAAAACATCNNNNNNNNNNNNNNNNNNNNNNNNNNNNNNNNNNNNNNNNNNNNNNNNNNNNN
NNNNNNNNNNNNNNNNNNNNNNNNNNNNNNNNNNNNNNNNNNNNNNNNNNNNNNNNNNNNNNNNNNNNNNNNNNNNNNNN
NNNNNNNNNNNNNNNNNNNNNNNNNNNNNNNNNNNNNNNNNNNNNNNNNNNNNNNNNNNNNNNNNNNNNNNNNNNNNNNN
NNNNNNNNNNNNNNNNNNNNNNNNNNNNNNNNNNNNNNNNNNNNNNNNNNNNNNNNNNNNNNNNNNNNNNNNNNNNNNNN
NNNNNNNNNNNNNNNNNNNNNNNNNNNNNNNNNNNNNNNNNNNNNNNNNNNNNNNNNNNNNNNNNNNNNNNNNNNNNNNN
NNNNNNNNNNNNNNNNNNNNNNNNNNNNNNNNNNNNNNNNNNNNNNNNNNNNNNNNNNNNNNNNNNNNNNNNNNNNNNNN
NNNNNNNNNNNNNNNNNNNNNNNNNNNNNNNNNNNNNNNNNNNNNNNNNNNNNNNNNNNNNNNNNNNNNNNNNNNNNNNN
NNNNNNNNNNNNNNNNNNNNNNNNNNNNNNNNNNNNNNNNNNNNNNNNNNNNNNNNNNNNNNNNNNNNNNNNNNNNNNNN
NNNNNNNNNNNNNNNNNNNNNNNNNNNNNNNNNNNNNNNNNNNNNNNNNNNNNNNNNNNNNNNNNNNNNNNNNNNNNNNN
NNNNNNNNNNNNNNNNNNNNNNNNNNNNNNNNNNNNNNNNNNNNNNNNNNNNNNNNNNNNNNNNNNNNNNNNNNNNNNNN
NNNNNNNNNNNNNNNNNNNNNNNNNNNNNNNNNNNNNNNNNNNNNNNNNNNNNNNNNNNNNNNNNNNNNNNNNNNNNNNN
NNNNNNNNNNNNNNNNNNNNNNNNNNNNTTTCCCTTTTTGCCAAACTGCATAACACCCTTCATATGTGAGACTTTTAAGA
ATACCCAGTCATCGACACAAAACTCTAACTCCTTTCGTCGTACATCTAAGTATGACTTCTGTCAGCTTTGAGTTGTCTGC
TGTACTAAGTCGGGTCTAATCAACCCTAACTCACCTACCTCGAACCATTCAATGGGGGATCTACATTTTCGCCCATACAA
AGCCTCATAAGGTGCCATCCCGATTCTGGAATGATAACTATTATTGTATGAGAACTCTATAATAGGCAAGTGGTCATCCC
AACTTCCCTTGAAGTCTAGCGCGCATGCCCGTAACATATCTTCGAGTGTCAAAATTGTGCGCTCAGCCTGGCCATCATTC
TGAGGGTGAAGGGATGTACTAAGATTAACCTGTGTCCCCAGTAATTTCTGGAAGGACTTCTAAAAGTTGGCAGTGAATTG
TGCTCCTCTATCAGAGATAATAGATACTGGGACACCGTGTAGCCTAACAATCTCCCTAATATAGAGCCCTGCATAGTCTT
CGTCTGTAAAAGTAGCCCTGACTGGTAAGAAGTGGGCTGATTTTGTTAGTCTATCAACAATTACCCAAATAGATTCAAGC
TTGCGACGCGATCGAGGTAACCCTGTAATAAAATCCATATTAATTGCTTCCCACTTCCACAAAGGAATGACTATCTCCTG
AACTAGCCCAGCGGACTTTTGGTGCTCAACCTTCACCTGTTGGCAGTTAGGACACTGTACCACAAACTTAGCAACGTCCT
TCTTCATCCCGTGCCACCAATATATATCCTTGATATCCATTTTCGTCGAACCAGGGTGAATAGAATAACGGGAATGATGT
GCCTCTTCCATAATCCAATGCAGAAGCCCTGCAACATTTGGAACACACAATCGACCACTATATCTAAGGACTCTATCTCC
TGCTATACCAAATGCTAAAGTGTGTTGATTCTGAGCCTTGGCTCTGAGCTGCTCTAAGCTAGGATCCTCTTGTTGCCGTG
ATATTACTTCTACAACTAGAGATGGTATGGCTGTATCCTGAATTGTTACCCCACTATCTTCTTCCTCTAATAATCTGACT
CCGAAGCTAGCTAACTGATGAAGCTCTCACGCTAGCTCACACTTCTCAACATCCAAATATAATAAACTACCCATAGATCT
ATGACTGAGGGTATCAGCTACCACATTCGCCTTTCCTGGATGATATAAAATGTCCACGTCGTAGTCTTTCAGTAACTCAA
GCTATCGACATTGTCGCAGATTTAACTCCTTCTGTATAGAGATATATTGAAGGCTTTTATGATCTGTGAAGATGCAAAAC
ATGAATGCCATACAAATAGAGTCTCTAGATCTTTAGCGCATGCACAACTGCAACCAACTCTAAATCGTGGGTTGGATAGT
TCTTCTCATGCTTTCTCAACTGCCTTGAAGCATATGCGATAACCTTACCATGTTGCATTAGAACACATCTCAACCCAACA
CCAGAAGCATCATAATACACCGCATAGCCTTCTGAACCGTCTGGCAATGCAAGAACTGGTGCTGATGTCAACCTGTCCTT
CAGCTTCTAGAAACTATGCTCGCAAGCCTCAGTCCACTGGAACTTATCTGCTTTTTGAGTCAGCTTCGTTAATGGGGCTA
AAATTGAAGAAAAACCCTCTACAAACCTTCTGTAGTACCCAGCTAACCCTAAGAAACTAAGAACCTCAGTCGGAGTAATG
GGTTTGGGCCAAGTATTTATGGTCTCAATCTTTTGTGTATCAACCGCAATGCCTGCATCTATTACGATATGTCCTAAGAA
AGCTACATAGTCCAACCAGAACTTGTACTTAGAAAACTTTGCTTAAAATTCTCGATCTCGAAGAACCTGAAGGACTTCTC
GCAGATGATTTTCATGCTTATCTTTTGAACGTGAATACACCAAAATATCATCAATAAATACAATCACAAACAAGTCTAGA
TATGGCCTGAATATACTATTCCTCAGGTCCATGAACACTGCTGGGGCATTAGTTAATCCAAAAGACATTACCAAGAACTC
AAAGTGTCCATATCTAGTTCTAAAAGTTGTGTTTGGAAAGTCTTTCTCCCGAGCTCGTATTTGGTGGTACCTTGATCTTA
AATCAATCTTTGAGAAACACTTAGCACCTTTTAACTGATCAAACAAGTCATCTATCCTCGGAAGGGGATACTTATTCTTT
ATAGTTACCTTATTCAGCTGTCGGTAATCGATACACATTCTTAGTGAGCCATCTTTTTTCATTACGAACAACACTGGTGC
ACCCCANNNNNNNNNNNNNNNNNNNNNNNNNNNNNNNNNNNNNNNNNNNNNNNNNNNNNNNNNNNNNNNNNNNNNNNNNN
NNNNNNNNNNNNNNNNNNNNNNNNNNNNNNNNNNNNNNNNNNNNNNNNNNNNNNNNNNNNNNNNNNNNNNNNNNNNNNNN
NNNNNNNNNNNNNNNNNNNNNNNNNNNNNNNNNNNNNNNNNNNNNNNNNNNNNNNNNNNNNNNNNNNNNNNNNNNNNNNN
NNNNNNNNNNNNNNNNNNNNNNNNNNNNNNNNNNNNNNNNNNNNNNNNNNNNNNNNNNNNNNNNNNNNNNNNNNNNNNNN
NCAATCTTTGTCCGGCACTCAACATTAGCATAACAAGACGCTAACTAGTCCATACCCATAATGACATCGAAATCGACCAT
CTCTAACTCTAAGAGATCTATAGAGGTCTGACGGTCGATAATTTCTACCGTGCAACCTTGATAGACTCTCCTGGCAATAA
TAGATTCACCAACTGGTGTAGATATAATAAAGGGTTGATCTACTGACTCTGCTACTATACATAAACTCCCCGCAATAAAT
GGAGTAACATAAGATAAAGTAGATCCAGGATCTATCAAAGTATAAACACAATGGGAGCAAATAATCAATGTACATGTCAC
AACATCTGGTGATGACCCTGAGTCCTGTTGGCCGTTTAATGAATATGTATGATTCTGTCCACTACCAAAACTAGATGCTC
CCTCTCTACCTCCACCTTTACCTTTACGTGCTGAAGTCTGGGGTCCATGCCCTGTAGACTGTACTGATGAGGAGGAACCT
ACTGCTGACCTAGTCGACTGACCTATACCACCCTGACCTATGGTAGGGTAGTTTTTCCACCCATGCCCTTCTTGTCCACA
AGAATAACAACTTGTGGAACCCTGTCTGCACCTCCCGAAATGCATCCTACCGCAAGTAGCGCAATGCGGCTGGGATGTCC
TAGCCTGGCCTGAACCCCTCTGCTGCTGCGAGCCTGATGCTCGTGAACCCTCACCTGGGCCTGACTATTCCTGACGATCA
AATCTACTACTCTGGAACTGCTGTGGTGGAGGTCTAGGTGGCCTAATAGAATATCGAGGTCTGGGACCACCTTGAAAATC
TCCCTGCGAACCAGCGGGCCTAGCCCTCTTTTGTCTCTCTCTCTCTCTCGACCCTCTCACTCGTATACTATAGATGTCGG
CGATCCTCTATGCTTTGTGCAAAGGCCTGAATCAGCGAGATATCCATATTATCTTTTAGCGCAGCGGTAGAACAAGCCTC
GATATAGTCTGAGTCAAGCCCTCCCACAAATCTACGCACCCTGTCATGCATCGTATCAACAAATACTGGTGCTTATCTAG
CCAATGAATCAAATCTCTGCCCGTACTCTCGGACACTCATGCCACCCTGTCGGAGGTTCAGAAACTAGTCCACCCGTCCA
TCCCTAATCTCTTAAGGTAAATAGTGATCTATGAAAGCTTCTGTAAAGCTATCCCAAGTGGGTAGGGATGTATATTTTCC
CATAGATCTCTCCCAACTTTCATACCATAATACTGTAACATCACGCAATTGAAATGCTGCTAACTCAACTGACTCAGTCG
CTGAGGCATGCATGACTCTGAAGATCCTATGAAGCTGATCAACAACGTGTTGAGGGTCTTCTCTGCGATCTGTCCCTGTA
AACTATGGAGGATTCAAGGCAAGAAATTCATAAACTCTCGAACTTTTGGGCCCTTCAGAAGGTCCGGCAACATCTGGCGC
AACTGGTTGGCACTGTGTAGCTACTAACTGTGCATACTGCACTCTTGAAATCCTGATTAGATGGAATATGAGGAACTAGA
GGTGGTACTGTTGGTGGAGGAAGAAGTCCTGTAGCCCTCGGAGGATCCTGAAGCTGTGGAGAAGCTATAGGGGGCTGAGA
AGATGTCTCCCCCTGGGTCTCACAATGGGCTACCTCCACCTGTGGTACCTTGTCGGTACCCTCGTTTGCAGTTGTATCTA
GCCCCTGACTAGTGGTGGTCTGTCTAGTGTCAGTCATCTCTATTTGCATACAAGTATCAATTATAAGCTAGACACCTCAA
CCCTGAAGACACCGCTCTATAGAACGAGGTGAGCAAAAGAAGGATAGTCATTCTAACATGCCCGGTAGCTTCTTGCTTAT
CGGATGTGGTGCACAACACATTTATAAACTAGATTCTACTAGACATGGCTTGCAGACTCCCTAGGATACGACGTTGCTCT
GATACCAAGTTTATCACGCCCCAAACTCGAGGGGCGCAACTGGCTACTAATGCCAAAATTTAGGCCCGGCCCGACCCGAC
CATGCTGAACCATTTGCAACTAGCGCATGGCAGCCACACGCAATCAAGAAAACAAACAAGTATATCTCGACTTAAAACTA
AGCCCTCGGCCGGCAACGCCCTTGTCAATTAATATACAAAAGAAATAGCTACTCCAAGGAGATCATATACATAAATAGCC
AACTAGCACAGAAGTTCTGATTGGGCCTTCGAGACCACCATGATATCTATACCAAAACTAAAAGCAGGTATATATCAATA
CAATACATCAAATAACTCACAAGCTTCAGCAAACCAATAACATAGGCCAGTATGGCCATAACATAGCTATACACCCCACA
CACTAGTCTGCAAGCCTCTAAGAGTAGTAAAGATTAGTGGGATAGGGCCCCAGCCTACCCATAAAGATATATACAACAAA
AGGTAACAAACCTCCCAACTCTGGTAGCTCCGGAGGAAAGGGGCTAGCCAACCGGATAAAAGTCAATCCTGCTGCTGAGG
AGGACATCTGTCAGGACCTGCATGCATGAATGCAGCGCCCCTAAGGCAAAGGGGCGTCAGTACAAAATAATGTACAGAGT
ATGAAAGGCAATAGACTATGATGAGGTATCCTGATATACTGGAATAATCTGATAAATAAATCAAGGATAACATAAGTGTA
CTGACCTGCTCCTAAATCTAAACTTATCAAAAATAATAAAACAACAACCTAACCAAGCCCCATAAGCTCGGTAGGTACAA
ACAGCACACAAGACCACCTACTCAGGCCCCCATAAGCCCGGAAGGTGCCAACAACCTATATACCCCTATCGGTAGTCCCC
TAGTCCCGTAGGCAGTCATATAGCCCTCTTAGGTATTAATACAAACCCGTAGGCAGAACATATCTCTCTTTGGCATCAAC
ATAGATTATAGACAACTCATAGCCCTCTTAGGCAACAACACGGCCCTGTAGGAAGNNNNNNNNNNNNNNNNNNNNNNNNN
NNNNNNNNNNNNNNNNNNNNNNNNNNNNNNNNNNNNNNNNNNNNNNNNNNNNNNNNNNNNNNNNNNNNNNNNNNNNNNNN
NNNNNNNNNNNNNNNNNNNNNNNNNNNNNNNNNNNNNNNNNNNNNNNNNNNNNNNNNNNNNNNNNNNNNNNNNNNNNNNN
NNNNNNNNNNNNNNNNNNNNNNNNNNNNNNNNNNNNNNNNNNNNNNNNNNNNNNNNNNNNNNNNNNNNNNNNNNNNNNNN
NNNNNNNNNNNNNNNNNNNNNNNNNNNNNNNNNNNNNNNNNNNNNNNNNNNNNNNNNNNNNNNNNNNNNNNNNNNNNNNN
NNNNNNNNNNNNNNNNNNNNNNNNNNNNNNNNNNNNNNNNNNNNNNNNNNNNNNNNNNNNNNNNNNNNNNNNNNNNNNNN
NNNNNNNNNNNNNNNNNNNNNNNNNNNNNNCTGTAAGTAGGGAATAGCCTTAACATACCTTTTTCGCTGAATTCACGTGT
CCTAATAACTTTAATCATAACCCTCCTTGATACTACAACAAGGCAGGATCATAATCAACACAAAAGAATAGAAGATACAA
TGAAAATCTGATAAAACATATGTATTTCTCTCTCAAATTGCTATTTGCGACTTATTAAAGCTAGAGTCGATGAAAGAATG
TCTTACCTTGATTATAAGTTTGTAATACACCTCAAAACTTTAAAATATGCCCAAACCCCTGCTGTCCACACACCAAATTA
TGATATGCTAGGAAATCAATAAAATAAATCATACAATGTTGACGATCTCAACGCGTAGAACAATTTTTGTCAAGGACTTA
AGTCACGAAAATCAGTAACTTGGCTTGTCCTAGAAGTGGGTTTTGTAGGTTTTGTGAGATTTCTGGTTCTTCACTAAGGA
AAACGAAGAAAAAATGAAGAAAAGTTGAAGAAGATGAAATAAAGAAAGTTCCACCGTCCTAGGGGATCCACCTCGCCTGC
GTGCTTGCGCAGTCTTGTGAACACGCGAATATCTCTCCATTCTAATGTCATATGAACGAACGGGTTGATGCCTTGGAAAC
TAGAATCGTACAAATTCTATTTTATAGGTCGCGGGGACCATAACTCTTAATAGATTGGGAGAAAACGTCTGAGACATTTG
ACCCAAATTTCAGACAAATCTTTAAAAAGGAATTTACAGTAACTTTCGCCAACTTTTATTTTGCCACTTACCTAACTTAA
AAACTTGAGATACAACACTTAAACACTTAAAATATCACATAAAGCATCATTCTTAATTTATTACCCACCCTTCTTATCTT
NNNNNNNNNNNNNNNNNNNNNNNNATACGAGTCAATTTATACGTTTCAAAAAGTCTGGGTGTTACAATTATTGGGGGTTT
GATGGTGGTTAGATAATGGGAATGGAACAGTTGAGAGGGGAAGTGGGGAGGGGGTTGTAATGGTTAGGAGTGTGGGATGA
ACATAAAATGAGGGAAAAATTAAATGATTGTGGCTTGAAAATTCCCCTAGGAGTCGTAGGTCGGGTCAACTTATTTAAAG
TTATTGGCCATCATGAAACCCCATTTACAAATTGTAGGACTTTCTATGATCTGTATAAAGCTTTCATAGGTCGAATCCAC
ACTTCGTGAAATTTGAGAAACATACTTGGAGTCTACGAGTAAAGACTACGGAACATGTGAATATAACTTTTGAATGAATA
AAGTTTACCCAACTACTACTCGATCTGTTTAATGGATACCATATGTGAATATAACTTTTGACCTATGTTTTACAAATTGA
TAAGCATATCTTTGACATTATCATCCATTTAGTCAAACCTTTTTATCATCTTATACATTATGTCCTTAATTCATGCCAAA
CTTGGTCCTCTATCTCGATTGCCTAGTGGAACATACAAACCACCTTTGTACATTTTGTTGCTGTCTTTACATTGCCCAAT
CACCTTCTCTGTCTTATCCTCGATTTATGTCATTATACACATTCTGGATGTAATTGTTATCAAGATTGTAGTTCCTATTA
TGGTTGTAGTTTTTGTCCTAATTATAGTTCCGACCTTGATTCCCTTGACCTTGACATCAAGTATCCTAATTGGATGCTTG
GGAATTTGTTTAGAAATCCCCTTTTGATCATTCATATAGTAAGCATCCTCTTCATATCCATAATAATCCTATGATGGCAT
TCTTCTTTGGTAGTTGACTGCATTAACCTTTTCTGCACCGGCACCTAAATGTTTTAACACCAACCCAACCTCTATTCTCA
ATTGTGCCACCTCTTGATGCATATCATTGTTCACTTGGTTTTGCCTTTTTTTTACTTAAAAAGTACTCCTTGAAGTTTCT
GTACTTATAGTACACCAAGCTTTATTAGTTTTGACAACCTTTCCAAGTTTCTCTAATGTCCGCTCAAAAGTGTTCACTCC
GAATGATCCTCCAGTGATAGTGTTTGCCACTGATTTTCCATTGTCATTCAATGCTCTATAGAAGAACTCAATGAGTGACT
CATCATCTATTCTGTAGTTTGGTACTCTTCTCAAGTAACTTGTAAATCATTCCCATGCAGCACTCACCGACTCTCTAGGT
AGTTGCTCAAAGTTATTGATTCTATCCTTCAACTTCAACTTATATTATAATGGGAAGTAAGATCTGTGCAACTCATTCCA
TGTGTTAATTTAGTTATATAGAAGTTTAGATAGCCACATAGTTGAATGGCCAATTAAGGAAAATGGGAACACACGTAATC
CCAAGACATCTATAATACCTCAGATATGAAAAAAAGGTAAAATTTAGGATTCTAGAGTCTGGTGCCAGTACAGACGGAAC
CACCGATGATTCATAGGTCAGACCACGAACCAAAGGTGGGAATCGTCGGTGGAAAGCTCCAATGATTTAGAATGTCAAGT
CTTAGTACTCTTTTATCATTCACTAGCACGATCCGTCGTTCAATATATGAGTTGTTAGTAGGTCTCATAGGTGAGTCCCA
GACTTGATGAAATTTTGAGGGCCAAAAGTGGGACTTATAGTGGTCATGTACGGACCGTAGGTTGACCAACGGACTGTACA
TGGGTCCTGTCATACTAAGGTCCAAAAACAAGTTTATGAACCCACCTACGGTTGACGTTTGTAGGTGGACCTATGGACCA
TGGGTCTAACCATCTCGGGGTCCGACTATTATTTTTAAGGAGGCTTTGGGTATTTTTATAATTTTTTTAATCCAATACTA
TGTTGATTTACCCTATACCCTAAGCCCTATATAATGAGTTTAAACCCCCTAATCACCCAATTCAATTCACTCACTTAAAT
TCCCAAAAGTTGATCAAGTTCATCCTTTCAAATATTTTTCTCTCTAAGGAAGAAGAAGAAGAACATTAGGGTTTCAATAT
CAAGTCTCCAATCCAGCTTATGTTTTGGGCTTCAAACTCCAACGTATGATAGTCTTCACTTATGGATCTCTTCCCTCCAT
AGTGTTCCTAAAATCCCCAAATTTGTAAAGTTAGATTCCCACAACAAATTAGGGTTTTTATTCAATTGACATGGCTTCGT
TTTATGGTTGATCCAATTGACTGTTATATGTCTTCTTATGCATAATTGAAGTAATTGCATGTTTTAAGTTGAATTCCCCA
TGAACCCATGCATAACCCATGTTTTATAGACTACGATGGTACAATGTAGGTGTTGAACTATTAAAGATAAATTTATGAAG
ATATGAATGTTATTTACGAAATTGATGAAAATGATTTAAGTTGCTTTGAGTGTGAAGTATCAATGTTGTTGTTGATGTGA
AAGGATTTATCACATACTAGTCAATACATGAATGTGAAAGGGTTTTCTCACATAAAGGATTCTTAGAGTTGAAGTGTTTT
CTCAACTAAACTATGAATCAAGATTTAGGAGCTATTTTAATGGATTCTAGCTGTAATTGGCTATTTGATGTGCCTTCCAT
TAATGATAAGACATGCGACGATTACCCATGTCTCTTAATGATAAGACAATTTAAGACTAATGATTTTTCCATGAGATTTA
TGCTTAGCAGCGAGTGGACAAGAGGCGATTACCCATGTCCCATAAACTATGTGCCACTATAGGTTTGTCTTAGATAGACA
TTAGCTACTGGATCCACTTAAGATAGAAGTTTATGGTTCTTACCTTGGCAATTAAGGATATCTCTTTTTGGTGTGGGATA
GACACCAAATTCCATTTTATAGCTCATATGGTCTATATGTCGGTTAATTACTACTTCGCACAATAATGAACTAAGGTTAC
TTCTACAAGTATCTCACATATGTTTTGAAGACGATTTTTACTTTCATTGACCATGATTACAATTATGTTTCTAACCTCTT
ATCTTATATTTTAACTTGGTCTTTGCATGTCATGAGAAGTACTTTAGCATGATTTCATAACTCTTATGTATTTCTATCAT
ACTTGGTACATTCTTTGTACTAACACATACTCTTGCCTACATTGTTTCATTAATGTAGGGTCCGTACTACTATTCTGCAT
CCTTGTGGCTAGTGGTCACCTTAGTAGGTTATGAAGAGTGGTGAGTCCTCATGTTTTGAGGACTGAATCCGTTATTTCTT
TTTTTCTTTACTTTTCCACATTATATGTGATGTATGGGTTACANNNNNNNNNNNNNNNNNNNNNNNNNNNNNNNNNNNNN
NNNNNNNNNNNNNNNNNNNNNNNNNNNNNNNNNNNNNNNNNNNNNNNNNNNNNNNNNNNNNNNNNNNNNNNNNNNNNNNN
NNNNNNNNNNNNNNNNNNNNNNNNNNNNNNNNNNNNNNNNNNNNNNNNNNNNNNNNNNNNNNNNNNNNNNNNNNNNNNNN
NNNNNNNNNNNNNNNNNNNNNNNNNNNNNTGAATAAGAAGCTATAAGACTATTAGGAAACTCCAATTCTTTCATTATTAT
AAAGTCGTGCGATAGAGTGTAACTCTATGTCTCCTTCTTCCAAAGAGCTTACGTTAGGAGGAATGTGAATGAGAATGTTG
AACGATAAGCTCCTCCTCAAGATCCTCATGTTCCGGTCAACCCTTTGGCCGAACAAGTGACTAATGCAGAGTTTGGGGAT
GCTTTTCAAATATTGGCCCAAGCCATGACGGATCAAGCCAATAGGAAGGTTATGATCCTCATAAACCCAAATATGGTTAC
AACAACATCTAGAGTGATGGACTTCACTAGAATAAATCCTTTAGAGTTTCATGGTTTGAAGGTTGAGGAATATCCTCAAG
AGTTCATTGATGAAGTGTACACAGTGTTGATGATCATGGGAGTGACACTAGTGGAAAATGCAGAATTGGCCATTTATCAA
CTTAAGGGTTTTGCTCAAGTGTGGTTCAACCAATGAAAAGAAGAGAGGGAAGTTGATGCGAGTGCTTTTGATTAGGAAAA
GCTTAAGGTTGCTTTCCTTGATAGATTCTTTCCCCTTGAGATGATAGAGGTAAAGGTACTTGAATTCATAAACCTTCATC
AAGGAAACACGAGTGTGAAGGAATATACTTTGGATTTCACGCAATCGTCTAGGTATGCTCCTACTATAGTTGCTGATCCT
AGGGCAAGGATGAGAAAGTTCATTTCGGGAATGTCCGAGATGGTAGTCAAAGAATGTCGTACCGCCATGCTCATCAATGA
TATGGAAATTTCTTATCTAATGGTGCATGCTCAAAAAATAGAAGAAGAGAAACTTAAGGAAAGATCTAGAGAGACAAAGA
AAGGACCGGGGATGATGACTTTTGACATTCATGGTCCAATGGACATGGTCGTTCTAAGTTTTGACAATGGTTTTCTGGTC
AAGGCTCCTCTAATGCTACTCCTAGATTCAACAAAGAAGAGTGTCTAACCCTAAGTCTCAAGGAGGAAATGGTAGTGGAT
CTTCATTGTCTACTTGTGTTAAATATAGAAGGAAGCACGGGGTTAGATGTCTAGCCGATTCTAATGCATGTTTTTGTTGT
GACAATATGGATCACATGATAAGGAATTGCCCCTTAGTTTCTAAGAATGAAGGAGATAATCGTCGATAGGCTCATCCTTT
GTCCGATTCTAGTGGAAGTCAGAAGCAAAACATGTTTTAAGCATTCCAGACTCGTCATGAGTAAGAGGGTCCTCCCGATG
TGGTTACCAACATGTTAAAAGTCTTTCATATTTATGCTTATGCTTTGATTGATCGCGGTGTTACCTATTCTTTTGTGACA
CCATATGTGGCTATGAAGTTTGATATTCTTCCAAATGTGTTGTTAGACCCTTTTTCTGTCTCTACTCCAATTGGTGAATC
TATTGTGGCTAAGAGAATCTATTGAAATTGTCCCATCTCTTTATACCATAGAGTCACTCATGTTGATCTTGTAGAGCTTG
ATATGCTAAATTTTGATGTTATTCTTGGTATGGATTGGTTGCATTCTTTGTATGCTTCTCTTAATTGTAGAACCTGAGTG
GTCAAGTTTCAATTTCCAACTAAGCCTATCCTAGAGTGGAAGGGGNNNNNNNNNNNNNNNNNNNNNNNNNNNNNNNNNNN
NNNNNNNNNNNNNNNNNNNNNNNNNNNNNNNNNNNNNNNNNNNNNNNNNNNNNNNNNNNNNNNNNNNNNNNNNNNNNNNN
NNNNNNNNNNNNNNNNNNNNNNNNNNNNNNNNNNNNNNNNNNNNNNNNNNNNNNNNNNNNNNNNNNNNNNNNNNNNNNNN
NNNNNNNNNNNNNNNNNNNNNNNNNNNNNNNNNNNNNNNNNNNNNNNNNNNNNNNNNNNNNNNNNNNNNNNNNNNNNNNN
NNNNNNNNNNNNNNNNNNNNNNNNNNNNNNNNNNNNNNNNNNNNNNNNNNNNNNNNNNNNNNNNNNNNNNNNNNNNNNNN
NNNNNNNNNNNNNNNNNNNNNNNNNNNNNNNNNNNNNNNNNNNNNNNNNNNNNNNNNNNNNNNNNNNNNNNNNNNNNNNN
NNNNNNNNNNNNNNNNNNNNNNNNNNNNNNNNNNNNNNNNNNNNNNNNNNNNNNNNNNNNNNNNNNNNNNNNNNNNNNNN
NNNNNNNNNNNNNNNNNNNNNNNNNNNNNNNNNNNNNNNNNNNNNNNNNNNNNNNNNNNNNNNNNNNNNNNNNNNNNNNN
NNNNNNNNNNNNNNNNNNNNNNNNNNNNNNNNNNNNNNNNNNNNNNNNNNNNNNNNNNNNNNNNNNNNNNNNNNNNNNNN
NNNNNNNNNNNNNNNNNNNNNNNNNNNNNNNNNNNNNNNNNNNNNNNNNNNNNNNNNNNNNNNNNNNNNNNNNNNNNNNN
NNNNNNNNNNNNNNNNNNNNNNNNNNNNNNNNNNNNNNNNNNNNNNNNNNNNNNNNNNNNNNNNNNNNNNNNNNNNNNNN
NNNNNNNNNNNNNNNNNNNNNNNNNNNNNNNNNNNNNNNNNNNNNNNNNNNNNNNNNNNNNNNNNNNNNNNNNNNNNNNN
NNNNNNNNNNNNNNNNNNNNNNNNNNNNNNNNNNNNNNNNNNNNNNNNNNNNNNNNNNNNNNNNNNNNNNNNNNNNNNNN
NNNNNNNNNNNNNNNNNNNNNNNNNNNNNNNNNNNNNNNNNNNNNNNNNNNNNNNNNNNNNNNNNNNNNNNNNNNNNNNN
NNNNNNNNNNNNNNNNNNNNNNNNNNNNNNNNNNNNNNNNNNNNNNNNNNNNNNNNNNNNNNNNNNNNNNNNNNNNNNNN
NNNNNNNNNNNNNNNNNNNNNNNNNNNNNNNNNNNNNNNNNNNNNNNNNNNNNNNNNNNNNNNNNNNNNNNNNNNNNNNN
NNNNNNNNNNNNNNNNNNNNNNNNNNNNNNNNNNNNNNNNNNNNNNNNNNNNNNNNNNNNNNNNNNNNNNNNNNNNNNNN
NNNNNNNNNNNNNNNNNNNNNNNNNNNNNNNNNNNNNNNNNNNNNNNNNNNNNNNNNNNNNNNNNNNNNNNNNNNNNNNN
NNNNNNNNNNNNNNNNNNNNNNNNNNNNNNNNNNNNNNNNNNNNNNNNNNNNNNNNNNNNNNNNNNNNNNNNNNNNNNNN
NNNNNNNNNNNNNNNNNNNNNNNNNNNNNNNNNNNNNNNNNNNNNNNNNNNNNNNNNNNNNNNNNNNNNNNNNNNNNNNN
NNNNNNNNNNNNNNNNNNNNNNNNNNNNNNNNNNNNNNNNNNNNNNNNNNNNNNNNNNNNNNNNNNNNNNNNNNNNNNNN
NNNNNNNNNNNNNNNNNNNNNNNNNNNNNNNNNNNNNNNNNNNNNNNNNNNNNNNNNNNNNNNNNNNNNNNNNNNNNNNN
NNNNNNNNNNNNNNNNNNNNNNNNNNNNNNNNNNNNNNNNNNNNNNNNNNNNNNNNNNNNNNNNNNNNNNNNNNNNNNNN
NNNNNNNNNNNNNNNNNNNNNNNNNNNNNNNNNNNNNNNNNNNNNNNNNNNNNNNNNNNNNNNNNNNNNNNNNNNNNNNN
NNNNNNNNNNNNNNNNNNNNNNNNNNNNNNNNNNNNNNNNNNNNNNNNNNNNNNNNNNNNNNNNNNNNNNNNNNNNNNNN
NNNNNNNNNNNNNNNNNNNNNNNNNNNNNNNNNNNNNNNNNNNNNNNNNNNNNNNNNNNNNNNNNNNNNNNNNNNNNNNN
NNNNNNNNNNNNNNNNNNNNNNNNNNNNNNNNNNNNNNNNNNNNNNNNNNNNNNNNNNNNNNNNNNNNNNNNNNNNNNNN
NNNNNNNNNNNNNNNNNNNNNNNNNNNNNNNNNNNNNNNNNNNNNNNNNNNNNNNNNNNNNNNNNNNNNNNNNNNNNNNN
NNNNNNNNNNNNNNNNNNNNNNNNNNNNNNNNNNNNNNNNNNNNNNNNNNNNNNNNNNNNNNNNNNNNNNNNNNNNNNNN
NNNNNNNNNNNNNNNNNNNNNNNNNNNNNNNNNNNNNNNNNNNNNNNNNNNNNNNNNNNNNNNNNNNNNNNNNNNNNNNN
NNNNNNNNNNNNNNNNNNNNNNNNNNNNNNNNNNNNNNNNNNNNNNNNNNNNNNNNNNNNNNNNNNNNNNNNNNNNNNNN
NNNNNNNNNNNNNNNNNNNNNNNNNNNNNNNNNNNNNNNNNNNNNNNNNNNNNNNNNNNNNNNNNNNNNNNNNNNNNNNN
NNNNNNNNNNNNNNNNNNNNNNNNNNNNNNNNNNNNNNNNNNNNNNNNNNNNNNNNNNNNNNNNNNNNNNNNNNNNNNNN
NNNNNNNNNNNNNNNNNNNNNNNNNNNNNNNNNNNNNNNNNNNNNNNNNNNNNNNNNNNNNNNNNNNNNNNNNNNNNNNN
NNNNNNNNNNNNNNNNNNNNNNNNNNNNNNNNNNNNNNNNNNNNNNNNNNNNNNNNNNNNNNNNNNNNNNNNNNNNNNNN
NNNNNNNNNNNNNNNNNNNNNNNNNNNNNNNNNNNNNNNNNNNNNNNNNNNNNNNNNNNNNNNNNNNNNNNNNNNNNNNN
NNNNNNNNNNNNNNNNNNNNNNNNNNNNNNNNNNNNNNNNNNNNNNNNNNNNNNNNNNNNNNNNNNNNNNNNNNNNNNNN
NNNNNNNNNNNNNNNNNNNNNNNNNNNNNNNNNNNNNNNNNNNNNNNNNNNNNNNNNNNNNNNNNNNNNNNNNNNNNNNN
NNNNNNNNNNNNNNNNNNNNNNNNNNNNNNNNNNNNNNNNNNNNNNNNNNNNNNNNNNNNNNNNNNNNNNNNNNNNNNNN
NNNNNNNNNNNNNNNNNNNNNNNNNNNNNNNNNNNNNNNNNNNNNNNNNNNNNNNNNNNNNNGATTTAGCTTGTAGTAGA
TGTTTCTTCCTCGATATGTGCATTTATGTGATTTCATTCATGTTGGGCTATTAGATATAGTTCCAACCCTCCTTATGATG
TCTTGAATCCTATTCGAGGGGGAATGTTCCCAATGGGGAGATATTGTAACACCTTGGATTTGAAAACAGGTAAATTGCAG
AATGCTAAATTCTGGTGCTAGAACAAACGGAACCACCGACGGTCTGCAAGTCTGACCACGGACTGTAGGTGGGAACTGTC
GGTGGTATGCTCCAATGATAGAATATCAAGTCGCATTACCTTTTTACGTCTCACCCTGATGATCCGTTGTTCAATATACG
AGTCATAGGTAGGTCTCTTAGGTGAGTCCAAGTCTTAGTGAAATTTTGAGGGCCAAAAGTGGGACATACGGTGGCCATGT
ATAGATCGTAGGTTGACCAACGGACCGTACATGGGTATCATCTATGTTTGAAGGTCTAGAAACAAGTTTCTAAACCCACC
AGCAGTTGACTAGGACGGTACTTAATTGGACCTATAAACCGTGGGTCCAACCGTTGACGAGGTAAAACAAATATTTTTAT
GGGGGCTTTGGGTCTTTTCCTAATTGTTTTAACCCAATACTATATCGTTGTACCATGTACCCTAAGCCCTATATAATAAT
TTTAAACCCCAAATCACCCAATTCAATTCACTCTCTTAAATTCCCAGAAGTTGATCAAGTTCATCCTATCAAATATTGCT
CTCTAAGAAGAAGAAGAAGAAGTCTAGGGTTTCAAGATCAAGTATCCAATCTACCATAGCTTTTGGGCTTTGAAATCCAA
GGTATGATAGTCTTCACCTATGAGCTCTTCCCTCCATAAGTTTCATAAGTACCCCAATTTTGTATATTTATATTCCCCAA
TCAAATTAGTGATTTTATTTAATTGCCATGGGTTCCTATCAATATTGATACAATTGATTGTTTTATGTCTTCTTATGCAT
GAATTGAAGTAATTACATGTTTTAAGTTGAATCTCCCATGAACCCATGCATAATCCATGTTTTATAGACTATGATGATAC
AATGTGGATGTTGAACTATGAAAGATGAATTTATAAACATATGTAAGTTCTTTATGAAATTGATGAAAATGATTTAAGTT
TCTTTGAGAGTTAAGCATCAATATTGTTGTTGTTGTTGTGAAAATATTTCTTACATACTACTCAATAAATGAATGTGAAA
GGGTTTTCTCCCTTAAAGGATTCTTATAGTGAAAGGTTTTCTCAACTAAACTTTGAATCAAGATTTAGGAGCTATTCCAA
TGGATTCTAGCTTGGATTGGCTATTTGATGTGCCTTCCATGAATGATAAGACAAGCAGCGATTACCCATGTCTCTTAATG
ATAAGACAGGTTAAGACTAATGACTTTTCTGTGGGATTTATGCTTAGCACCGAGTGAAAAAGAGGCGATAACCCATGTCC
CACAAACTATGTGCCCTAATAGGTTTGTCTTAGATAGACATTAGCTAGTGGATCCACTTAAAATAGAAGTTTATGGTTCT
TACCTTGGCAAGTAAGGAAATCTCTTTTCGGTGTGAGATAGACACGAGATTCCATGCTATATCTCACATGGTTTATATGT
CGGTTAATGGCTACTTCCCATAATAATGAACTATGATTACCTCCAGAAGTATCTCATATGTATTTTGAAGAAGATTTTAA
CTTGCATTGACCATGATCACGATTAGGTTTCTAACCTCTTATATTTTGTTTTAACTTGGTATTAACATGACATGAAAAGT
CCTTTAGCACGATTTCATAATTCTTATGCATTGCTACCGTACTTAGTATATTCTTTGCAATAATGCATACTCTTGCCTAC
ATTGTTTCACAAATATAGGGTCTGACGCTTCGATTTTGCATCCTCCTGGCTAGTGATCACCGTAGTAGCTTTTAAAGAGT
AGTGAGTCCTCATGTTCCGAGGACCTAACCCTTTATTTATTATTGTCTTTACTTTTCCATATTGTATATGATGTATGGGT
TACGTCCCAATTACTCTTGATATAATAGATGGCTTTGAGACTATGTTATAAGTACATTCTGATAATCATACAATCGAGTC
ATGATTCAAAGGAATTTAGTTCTTCGTTCATACTTACTTACAACTTGTGTGATCAATAATGCAACATTCGCACATACACA
TGCATTATAACAAAGCAATAACAAGAATACATCACAATCATAGAATCACAATCATCACCTACGAACTACTCATCCACGTA
TATCTTGTGAGCATTAATTCCACCATTCCTAACCCTAGTTCATCATCTAGGGCTTCTTCCTAGGATTTAATCCCATTTTA
TTCGGTGCACGAGGGCCTACGCATAATCCTATTGTTGATTTGCATACATTGCGCAGTGAACACAAATTTATAACTACTCA
ATTCATAAAAACCTAGCATACCTGGGCGCCAAGCAGCTGCACGGAGGAATCACAGATAATTTTCTAGTTTTCCAGATGAC
ATGACGGTAAATTTGGCCAAGAGTCTACAAGATTTCGCCATCCTCAGACTAGAATCTCTTCCTCCTTCTTTCCCAAGCTT
GGAGTAGCTTTTTGGAGGGTTTCTAGGTGATTTACGTCTAATCTAGGTTATTTAGGAAGAAGGGGGAAATAAGAATTCGC
GTTATTTACGTTCTGTCTCACATATCCCGCTCTAGCGTTAGCTTACCCCGATGTGGCGACGTCGCCCTAGCGTCACCTGG
CCAGCCCTGGCGGGACTGTGGTCCAGAAATTTTGCGAATTTAGCTTCTCCAAAATAATGACGGTCCAGGTCGTTACAATA
GATATCAATTTATCCCTTGTTCATCCCCGAACGACTATTGCACGGATAATCACCTGCCTTATTTTGGAGTGCTTCCAAAC
TAACAAAATGAGCCATCACAGAATCACGATGAATCGTGACTTTTCGGTTAATTGACACACAAAAAGGTACTATACCCCAA
GACTAGAAGAAACTCTGAGCCAACACACGAAGATCGAACACGTTTAATATTACACAGCCTGGCCCCCCAAAGCGGCAGCA
CTCCCACTGAGGCGGGGCCACTGTGGCAAGGATCTCCCATTGAGGCGGGAGATCAGGCAACAATATAGGGGGAATGAGGA
ATGGTTTCCTCATTTCTCTCCTTCTTTTTACAAAACTCTCCCAACCCTCTCGATTACCTTACTCCGAACGTCAAAAATCC
AGGTAATACTCACACTTCTTACTCTCTTTACTTCATTACATTCTTAATTACGAATGCATGATGATAACTGATTGATTTTG
AACGGTTCCCAGGTAGTTATTCAAAATTGAAAGTAGGTTGCTAGCTTTGATAAATAAACGTAGCATGGGCGGTTTCCTTA
CGTCCCCAACATCTCCACAACATCCTGGGTGTAAGGATTTCGTAAAAGTACAGTCGAATCGATACAAAATGGGTGGGGCA
AGTTGAAGGGTCTCTTGGTGCAGAACTCCAATTTAGGCCTCATTTAGGAGTTATTTTGTTGAAATAATTGCTTATTTATG
TTCTAGGGTAGTTTATATACTCTGATTTGCTGAAATTTTGTCGAAAATGGATGTTTTTGGGACGAAGAGACGCCATGACC
GCGTCTGTTGTTCGTCCTAGATAAAGGCTGCTCTGGCGGCCTTCATAATCCCGCCAAGGGCTATGCCAGACCAGTGGTCT
GCACACTTGACTTAGAAATTTTCTCTCTCATTTTAGCTTTAACCTATCTATTCCTTTCACATTCTAACTAACATTCAACT
TATTGTAGGCTCTTTAAATGGTAGGTCAAAACAAGGAAAACTTACCTTTTATTCGGTTCCCCGATGCCGCGAGTTGAGAA
AGGCATCATGATAATAGGAACACGGGATTCTTCTTTGAGAGAGGTTTCGTCTTACATAAGGTGGAAGAGAAGGCTCCTTC
CTTTTATGCTCGCCTGATGGAGTTGCAATGGACTCCACTGACTGAGGCTCCCCTAAGATGCACGTTCCACTTGGGTGAGG
GAGTTTTATGCCATCCTGCCTACTGTACGATGGGACAACCCTCACCCCGTCATCCGTATCCGGGGAGTTGACCTTCCCCT
GAATGCTACTACCATTAATGAGGCTCTAGAGGTAGCGTAGGTCTGGAACACTTCAGTACTTGGCCAAGCTGAGGGAGATG
GATCTGGAGTCGCTGAGGGACACGTTGGTCGAGCCTGCTCGCCGGGATCAGGTCTACTGGGTTACCGCAGAGGGTATCAC
TAGCACGAAATGGTCACCTAATGCTAAGAGGTGGCTACACTTGGTGACTAGGAGGATCCGCCCGTCGAGTAACCTCACCA
ACGTGACCTTTCCGCGGGCTGTAGTGGCGACGTGCACTATACAGGTCATCCAGTTGAATGTTGGGGCGCAGATCATTCCA
GAGTGGAAGATGTTCTACCGGGGTAACAAGAAGGCTTTCTTCCTACCGGAACATATTACTGCATTGTGCAAGCGGACGGG
AGTGCCACTTTTTTATGTCGATGAGGTACTTCCTATGGATCCCCTCTTTACCTTCTTTTGGTTAGGTCAGGTACTACTTC
CTGGAGAAAGATGAGTAGAACGGGCAGGGCTAACAGTTGTAAGGAGGCCGTGGATTCGAACGATGAGGACCCACTATCAG
GTGCATGAGTCGAGGAGGATCTGGAGGTTGTCCGGAAGAGGATGGGGAGTGCCTTTGCTAACTTCACTCGGGTTCCACCC
AGAACTTCCCTAGAAGTAGATATGCTCCCTCGCCAGCTGCGCCAGGAAAGGAAGAAGAGCTTGACGAGGGATCGCCTGAT
AGCCCGAATGTGAAAGGCTATTAAGGTTATCTTTTCTTATGTTTCCCCTGACAGGGAGATTCCCCGACTCGAGTCAGAGG
ACTATACGGAGTTCCCTATGTTTAATAAGGCATGGGCTGGTGTGATACCGCCAGAGGACCTCGACTCTGACGTTGACACC
ACCCAGTCTGAGGGTTCTTGATTAGTTTTCCTTTCGCCCCTCTTGGGCTTGTAACTTTTTGGACAACTCTGTTTTTATCT
TTCGCTTTCCTAGTTTGTATAGCACATAGATGCTGGTTCTTTAGCTTTTCTACGCAACTCATAATTTATTGCAATCTATA
CTAGATTGCTGAACACTGAGAGGACTAGTAGGGATTTGTCCGGATCCCATTTGGGGTTGATAATTTGTAACTAGGAAAAA
CAGGGGAGCCAGAGCTGGGATTGTGTCTCACCTTGTCCCGCTTCCGCGGTTTCGCTATGGCGGGAATAATCCCGCCCCAG
CGGCTCAGACGGAACCAGAACCCAGGCCAATAATTTTTGGGTTCTTTTCATCCCTATAAAATTTCCCAAGGTTCCCAGCT
TTACCATGCAAATCTAATATAAATCTCCAAGCTATGAAATATCAATGTCTATCACTAGGATACATGAACCAACTCATTCT
AATTAACTCAGCACTACAACCCACACATCCCAATGATACACCCAAACATTCACACGATTAATAGTTGGTCGCAACGCACA
TCCAGATTTCGCCTTACGAATCACTCATACATTATCTAGATCCTCGCATCAAACTTAGTTATAAATTCTTCCCTCGACAG
GTTTCACGATATTCAAGTACTTACACTTGCATAAATCAACAATTTGGCCAGCACATTACGCGCATATCAAATCCAGAAAT
GCAACACTTTGTCCTTAATCATGTCACACACATCAACCATAATACTTTCATATCATTAGTAAAACCAGACACCCAAAGGA
GACTTTAACATTTACAGTTATTTCAAACAAAAAGAAGCACACATTCACAGTTATTTCAAACAACAAGAAACACACACTTA
CCATTACAAACTGCACATCACAGCAATTTCACCTTATTGGTTAGCTCGTCCCACAAATGACCATTACTGATCATCTATGC
CTTGTACAGTCCCTAAGGCCAGATACCAATTAGAACTTTCTCAGTTCCAATTAACTTTGCTTGTGTCCCTTTAGTCATAA
CCATGACGTCTAGTTCACTTCATTGAGATACCAATTGGAATTGGGAGATACCAATTGGAATTGGGAGATACCAATTGGCG
TCAACTCATACCACAAGTGACACTCGCACGAAAGGAAATAAAGGATGAGACAACTTTCTAGAAAGCTTTATAACTTCCTG
AAGATTAGGTGTGGACGTCAACACACCAATCTGCAGGAGTGTATTCCACATTTTGTTCTTGTACAAGGAGACCGATAACC
TGGGCTCTGATACCAATTTGTCACGACCCAACCCACAGGGCCGTGCAAACACCCACTCTAACACCTAAGTAGGAGACCCC
TCATTTCGTTAAAGTTAAAACATGCGGAAAATTTATGAAAGACGGAAATAAATGGAAACATAAATCTTTATAAATGAAAC
ATCTTTAAATAAATACGGATTAAGACTTGTAAAGTAATTAACACCCCTAGGGATCTAGTCTAAAAACGTATAAGAGCTAC
TAAGAGTACAATGAGTCAATAAATAAAAGACGCAGCTTCCACCACGTGGAAGGAAAAATAGAAGCTACTAGAGATTTTCT
TCGTCTTCACCTAATAAAACATCACCGACCCTACATCCAGACTATGTCAAAAGACATAGCAAGAGTAGTATCAATACAAA
ACACATGTACTAGTAGGAATCATCAGTCAACCAGACGCCCACCTCACAACATAAGGAATCAACTAATAAGATCATGCAAT
AAAACCAATCGCTTCTCCACCTTTACTCTATCTCGAAATACCCCCAATCACACTAGCATTCGATCTACTATCCACCTTCC
CGGCCAGCCTACTTACTAGGTTCTTGGTCATAGCCTAGTCATTCTAACACATAGAAACTAGAAACTTTCCCAAATACAAC
CACAAACATCCAAACTAACCTCTTCCGTCACACCTTTTCTTCCATTTTTTGCAATCTACCTAAGCACTTACATCACGTAC
ACTATCCCCACTTCACATCCTTATAGCACATGGACAACCCCCATCCTCAAATATTTCAATCCTTCAACTCTTTACATTAC
CAATTCATTTGACAACATGATACAAAATAAGTCCACTCGTCACCAAAAGAGCAATCAGATATAAGACCCCATAACCATAT
AACCATTTCGGGAAATTACAATAACATTTATCATTACAAACTACGTTCAACTTCACAATTATCATATATCACAATTATAT
CACTTTGTTGGTCCTTTCATGGAACCTAAACTCAAATTGTTAGCATACTGAAACGTGTTACCTGATCCAAATATTATGCC
GGAACATGGCAATCGATCCCATAGTTATTACGGAACATGGCAACCGATCCCAGTTAGTTATGCTGAAACGTGACAATCGA
TCCATTAAACACACCACAATCACAAACACAAGTACATTCTCATAATCATACAATCGAGTCATGATTCAATGGCATTTGGT
TCTTCATTCATAATTATTTACAACTTGTGTGATGAATAACACAACCTTCACACATACACATGCATTATAACGAAGCAATA
ACAAGAATACATCACACAATAATAGAATCACAACCATCACCTATGAATTACTCATCCACGTATATCTTGTGAGCATTAAT
ACCACCATACCTAACCCTAGTTCATTATCTAGGGCTTCTTCCTAGGATTTAATCACATTTTATTCGGTGCATGAGGGCCT
ATGCATAATCCTACGATTGATTTGCATATATTGCTCAATGAACACAAATTTATAACTACTCAATTCATAAAAACCTAGCC
TACCTGGGCGCCAAGAAGCTGTATGGAGGAATCGCAGATAATTTTCTGGTTTTCCAGATGACATGATGGTGAATGTGGCC
AATAATCCGCAAGATTACGCCATCCTCGCACTAAAATCCCTTCCTCCTTATTTCCCAAGCTTGGAGTAGCTTTTTGGAGG
GTTTCTAGGTGATTTACGTCTAATATAGGTATTTTAGGAAGACGGGGGAAATAAGGATTCATGTTATTTACATTTTGTCT
CGCCTATCCGGCTCTGGCGCTAGCTTACCCCATCGTGGCGCCGCCGCCCTGGCAACACCTGGATCGCCTTGGCGGGACTG
TGGCCAAGAAATTTCATGAATTTAGCTTCTCCTAAATAACGACGGTTCGTGTCACAAGCTGATACTACCCTCTAGATGTG
ATAGGACGTACAAGACTCTGAAAAGTCTCATACAAGCCTTTAGCATATCTTGAACATAAAAGTATAGGAAAAATAGAGCG
GAATTTAAAACTTTTTCTTTAAATACAATCGAAGTCATTTTTCATAAAAGCAAGCGGAAGACTTTCTATACTTTGTCTCA
AACCATCTAGGACATTCGAATAAAAACTCTAAATACAATCTTAGGGACACGGCCCTTACATAAGTCTAAAACATAAAAGA
AAGACATAAAGGGAACATAGTGGGTTTTGTCCTCGAAGTTATGTCACCAAGTCTTCAACTCCAAGGTCCTTAGAAACCCC
TCTTCTAAGTATAGGACAACACATCTCCAGACCCTACACTTTGGCAGAAAATGAAGAAATATGGGTTAGCACATTGAATG
TACTAAGTATGATAGCCATGCAAAAACCATTCTTAAAACGGACATTTTATTTGAAAGTCATGTATTATGCCAATTTTGAG
AAAGCTTCATCAACATAAGTATAAGAGGCATAAGATACAAGCATCACAAACATACAATTCATTTCATCACCTTAGGACAT
AATCAACACATATAAACTATCTCATCACATTGGAACATAATCAACATATATATCAACCATTTCACCACATAAAAGCCTTC
ACCTTAAGTAACCCCATGCTATACTTTGTGCAATGTATGAATAGCGTCACAAACTACCATCCCCACTAAGTACCACATTA
AGGTCACCAAAAGNNNNNNNNNNNNNNNNNNNNNNNNNNNNNNNNNNNNNNNNNNNNNNNNNNNNNNNNNNNNNNNNNNN
NNNNNNNNNNNTAAGGAAAGTAACTCATAATACAATCCAAGTAAAGCATGAATCATTACATTAGACATTTAAGTCAACAT
TCTTCATTAGCTTCATTAAGAGCACATTCATTCATTTAACATTATGACATTAAGAAACTTACCATGACTACTCTTGAAGC
CTACTTGTGCAATGCATAGATGGCTTCCCATACTACCACCCATACTAAGTAGTGCATTCCTGAGAAGCCATAGTTCATTA
ACATTCTTTGTGGGGGTAAGCCTTAACCAACATAGACCATGAGAGCAAAATTATGGAATCTCGGTGTCACCCTCATCGGA
TAAGGGATTCCTACTTGCCTAAGGTAGAACTATTACATTTTGGCTTAGTTGGATCCACTAGCGAATATCCTATGTGGGCA
CATAGTTATGGGATAGGGAGATTGCTTCTAGATACCTCGCCTCAACTCACGTGAGGCGATCCATCTCAAGAGATTGCTAC
TAGAAACCCCGCATCAACTCATGTGAGGGCTTCCATCTCATTTATATCCACTCGTTGCTTGGCATTATTCCCCATGGAGT
ACTTAACATTCATTACTTTAGTCATCATTATGGGATAAGAGATTTTCACTAGATACCCCACCTCAAATCACGTGAGGACA
TCTATCTCAAACCCAACATTCATTCATTGGATAGCTCAAAGATTCAAAAATGAGAATAGCCTTTCAACTATGAATCCCCA
TATTGTGAGAAAGTCTTTTCACAATATGTAATTATCATTCATTAGTGTACAATTGAGAATAGCCTTTCAATCAACACATC
ATCATTAGCATAATCATTGAAACTTCATTCATTCATTCTTCATCCATGAGTGTGTGTGTGTGTGAGATTAGCCTTTCAAC
AAAAACCACACCATTACATTATGATCACAATCACATTACTTTCATGTACACAAAAGGAAGTCTAAGCCTACCAATTCAGG
ATACAACATTACATTTAAGAAACCCATCACATTCNNNNNNNNNNNNNNNNNNNNNNNNNNNNNNNNNNNNNNNNNNNNNN
NNNNNNNNNNNNNNNNNNNNNNNNNNNNNNNNNNNNNNNNNNNNNNNNNNNNNNNNNNNNNNNNNNNNNNNNNNNNNNNN
NNNNNNNNNNNNNNNNNNNNNNNNNNNNNNNNNNNNNNNNNNNNNNNNNNNNNNNNNNNNNNNNNNNNNNNNNNNNNNNN
NNNNNNNNNNNNNNNNNNNNNNNNNNNNNNNNNNNNNNNNNNNNNNNNNNNNNNNNNNNNNNNNNNNNNNNNNNNNNNNN
NNNNNNNNNNNNNNNNNNNNNNNNNNNNNNNNNNNNNNNNNNNNNNNNNNNNNNNNNNNNNNNNNNNNNNNNNNNNNNNN
NNNNNNNNNNNNNNNNNNNNNNNNNNNNNNNNNNNNNNNNNNNNNNNNNNNNNNNNNNNNNNNNNNNNNNNNNNNNNNNN
NNNNNNNNNNNNNNNNNNNNNNNNNNNNNNNNNNNNNNNNNNNNNNNNNNNNNNNNNNNNNNNNNNNNNNNNNNNNNNNN
NNNNNNNNNNNNNNNNNNNNNNNNNNNNNNNNNNNNNNNNNNNNNNNNNNNNNNNNNNNNNNNNNNNNNNNNNNNNNNNN
NNNNNNNNNNNNNNNNNNNNNNNNNNNNNNNNNNNNNNNNNNNNNNNNNNNNNNNNNNNNNNNNNNNNNNNNNNNNNNNN
NNNNNNNNNNNNNNNNNNNNNNNNNNNNNNNNNNNNNNNNNNNNNNNNNNNNNNNNNNNNNNNNNNNNNNNNNNNNNNNN
NNNNNNNNNNNNNNNNNNNNNNNNNNNNNNNNNNNNNNNNNNNNNNNNNNNNNNNNNNNNNNNNNNNNNNNNNNNNNNNN
NNNNNNNNNNNNNNNNNNNNNNNNNNNNNNNNNNNNNNNNNNNNNNNNNNNNNNNNNNNNNNNNNNNNNNNNNNNNNNNN
NNNNNNNNNNNNNNNNNNNNNNNNNNNNNNNNNNNNNNNNNNNNNNNNNNNNNNNNNNNNNNNNNNNNNNNNNNNNNNNN
NNNNNNNNNNNNNNNNNNNNNNNNNNNNNNNNNNNNNNNNNNNNNNNNNNNNNNNNNNNNNNNNNNNNNNNNNNNNNNNN
NNNNNNNNNNNNNNNNNNNNNNNNNNNNNNNNNNNNNNNNNNNNNNNNNNNNNNNNNNNNNNNNNNNNNNNNNNNNNNNN
NNNNNNNNNNNNNNNNNNNNNNNNNNNNNNNNNNNNNNNNNNNNNNNNNNNNNNNNNNNNNNNNNNNNNNNNNNNNNNNN
NNNNNNNNNNNNNNNNNNNNNNNNNNNNNNNNNNNNNNNNNNNNNNNNNNNNNNNNNNNNNNNNNNNNNNNNNNNNNNNN
NNNNNNNNNNNNNNNNNNNNNNNNNNNNNNNNNNNNNNNNNNNNNNNNNNNNNNNNNNNNNNNNNNNNNNNNNNNNNNNN
NNNNNNNNNNNNNNNNNNNNNNNNNNNNNNNNNNNNNNNNNNNNNNNNNNNNNNNNNNNNNNNNNNNNNNNNNNNNNNNN
NNNNNNNNNNNNNNNNNNNNNNNNNNNNNNNNNNNNNNNNNNNNNNNNNNNNNNNNNNNNNNNNNNNNNNNNNNNNNNNN
NNNNNNNNNNNNNNNNNNNNNNNNNNNNNNNNNNNNNNNNNNNNNNNNNNNNNNNNNNNNNNNNNNNNNNNNNNNNNNNN
NNNNNNNNNNNNNNNNNNNNNNNNNNNNNNNNNNNNNNNNNNNNNNNNNNNNNNNNNNNNNNNNNNNNNNNNNNNNNNNN
NNNNNNNNNNNNNNNNNNNNNNNNNNNNNNNNNNNNNNNNNNNNNNNNNNNNNNNNNNNNNNNNNNNNNNNNNNNNNNNN
NNNNNNNNNNNNNNNNNNNNNNNNNNNNNNNNNNNNNNNNNNNNNNNNNNNNNNNNNNNNNNNNNNNNNNNNNNNNNNNN
NNNCCTCATCACACAAGATGATTCTAAACAAAGATAAATTACACTTCTACCTCATTTTAAAGGAGTCTACTCACTCAACA
TCTCTAGGCATCACTTAAATAGCATTATTCAACATCTCTTTCAACACACTTCAAAACTCATCATGACCTTCTACCAACAA
CACACATAACCATAATGCAACTCAATCATACTAAAGACAACATCACAATCTATCACCTCAAATCTTACAAGTCATATAGC
TATAATTGGCATCACAACCAACCTTTCTCCCTCACTCCTTCTAGCATAATCCTTTCAAGTGGTCATACCCTAAAGACCAT
CGGATAAGGAATAGGAGAGAGACATTATAGAGTTAAACTCTATGTCACGACTTGAAGAATGAAAAAGTAAGAGTTTCCTA
ACATCCAATAGCTTCTTATTCTGTAACGACCCGAGAGCACCCCCTAGTCGTTACCGGCGTATTCGACCTCGAAGAGGTCT
TATACAAGCCCTTAGCATTCGTCATAACACGTATCATAGAATAAAATCATGAAAAATTTAAAACTTTTACTTTGGAAGTT
CAACTTCACTACATATATTAAAAAGAGAATCTAACTTCGTCACAATGTACCATCTAGACATAGAAGTATCGAAAATGGGA
CTTAGCCCTTACATCAATAAGAAGTCTTGAAATAGGAAAGTACAACAGTGTCTTTCAACATAAGCCACAAACTAAACATA
GAAGCTAGATCATAGGGTCTTGTCCTCGGACTTGAGGACTCACCAACTTGGGGAAAACAACTCCAAGTGTCTTGAGAAGT
AAGCTCGAATCCTCAACGGCCCGAACCTAAATGTTTGGGGAAAAGGGAGAAAATATGGATTAGTACAACACACGTACCAA
GTATGGCTACTATGCATAAAAACCATTGAAACATGCATAAAAGGACATTTATTCAAAACATGCTTTTTACCAAGAAATTT
AATATGCACACAAAGTAAGCATCATAGTCCAAACCAACATAATATCATCCCAACATGTAGACAACCCAAGTAATACTAGT
GCAATGCAAAGAATAGAATCCCATAACCCTATTCAAAGCCAAGTATCACATTAAGCAACCTACTTCATGCATACATTCAT
AAGATCATATTTCATCATAACTTACCATATTCATAATGATCATACATAACATAGCTTCAACATACATAAGTCATAATCAT
CATAATCATAAGAGAACACTACTAGAACCATCTCTTAGGATCCCACAAGTGCAGTGTGCAAGAGAAGTCCCATACCCTCC
CTTACACTATGTAGAAACCCTTAAGAAAGCCCTAGTAAGAGTTCACACCTTTCATACCTTCATTTACTTTTACATTAGGT
AAATATTGCAATAACCGACATAGACCATGAGAGCTACATGGAATCTGGTGTTCTACTCCCACACCGAAAAGAGAGGGTTA
ACACTTGCCTAAGGTGTAACCATTCGTACATAGCTATCTAGGTGGATCCACTAAGCTAGAGTCCTATGTGGGCACATATT
TAAGGGTCAAGGAGATTGCTTCTAGAAACCCTAACTTACTAAACGTGGGGGTTTCCATCTCATGAGACAACATATATCGT
GGGTAATTCGGACTTGCTAAATTTGAGGAAACCCGTGTGGGGAGCCGGACTTACTAAACGTGAGACCCCCATCTCATTTA
CATGCCCTTTCGGTGCTAAGCATCTAAATCCCTTTTGTAATCTTCTTTAGTCATCACATAGGTCACATTAGCCTTTACTA
GACTCTTATGTAGACATCTTACCATAATAGCTCATATGTGTTCATAAGTGACTAACAATCCTTTCACTTTAGAAACACTT
AGCAAGTGAGTAAACCTTTCACTTAACATTACACTATAATCATGAGAACTACCTTTCAATCATATAGCAATCATACCATA
ACATACATACATACTTCATAGCTAATTCAAGTGTAGAGGGTTAAGGATGAGGAAACTAGGTCATCAACACCACAACAACA
CATTAGGTATAGCATAATTACAATCTAAGTAATTCACCTTTTATACTTGAGTTCAAAGAAGAACCAACCTTCATACCTTC
TTGCCCTTCATGGGACATCCATACTTCTATTACCAATTAATTCATAACCAATACATAATACAAGGTAATTCATGAAGTAA
TAACATAATCAACCTCAATATAAGCAATTGACATATTCCCTTCATAGCCTTCAAGGCATCATTCAAAGACTCAACCCTAA
TTTCATAGAAATTATACATAACCTAGGGTAGAATCATCATACAAACATGAATTACATATAATCACATTCAATTCACAGCC
TTTAATCAATATCCAACACAAACTAGGGTTAGAATTAGGAAAAGAAGGGGAAACATGGGTCTCATGGGGAATTCTTCAAG
AAACCACCAATACAACATAAATTCATCCATAATTGTTCATATAACATCAATCAAAGTCAGTTTTTAACATCAATTTCACT
TTAGAAAGAAAGACCCACGTTTTTGGATTGAAACCTAGAAATTGGAGATTTTGAAATTCATCTTGAAGGGGCCTCTTGGG
GAAAGGAATCCCAAGAGTGATAAGCAACCATACCTTATTGACAAATTAACCACGAAAATCTGAGTTGAAACCTTGGAGAG
TTGGTTTTCTTCTTGAAGCTCCAATGTTCTTCAATGGAGTTCTTGAGAAGAGAGAGAGAGTAGAGAGAAGGAGGAACTTT
AGGTTTTGATCTTTGGGATTTTGTGTTTTGAGTGATAAAAGAGAGGTAAATTGACTTAAAAATCATTATGTGCACGTCCC
CTAAAGTACCCTAAATACCCCTCAGTTAGTTGGACTCTTTAATGAAGTAAAAATCAATTTCTGAATTTCTGCATTTTTGT
CACGAAACAAGTCCGCGACACGGAGCTGTTCCCTGAAGATATTTGGAATTAAATTTCGAGACAGTAGAGTCCGCGACACG
ACCGCGTCACGAACTAACTTTTTGCTCCTTGGGGGAGCTAGTCCACGACACGGAGCTATTCCCTCCAAGTGCAATCTGCA
AGCTACCTTGGCAGCTTGCTTGGCCAAGGTTGGGGTCCTCCTCGGGGTCCCTTAGGGTCACCCCGGGGCGTTGTATTCGA
ACGTTTTGATCCTATAAACATATATTTACCTAATTTAAACCTTTTTACAAGATTATACCATCATACGACACTCCCAAACC
TGCCCAAAACCTAAGGACACACTAGAACACATTCTTCTCTAGTTTCCGGACTTCGTGGTCGTTTCTTGACATTTAGACTT
TTACTCTTCCAAACCAAGTCAATTGCATTAATTTAGGTTTAGAAACATCATTTTAACTATTTTTAAGTCATTATTCATAA
GGTGAGGCTCTAACTTAAGTTATAGAATTTCCGGGGTGTTACATATTCATAAACGTGGCGGGCTTCACACTATAACAAGA
CTCTACTAGATGTGATTTGAGACATCCTAAAACCATCCCAAAACCTTATGCTCTGATTCCAAGTTTGTCACAACCCGAGA
CTATCCCCTAGACGTGACACAGCGTACGAGACTTTGAAAAGTTTCATACAAGCCTCTTAGCATAGCTTGAACATAAAAGC
ATAGGAAAAATAGAGCAGAATTTAAAACTTTTTATTTAAATACAATCGAAGTCATTTTTCATAAAAGCAAGCGGAAGACT
TTCTATAATTTGTCTCAAACCATCTAGGACATTTGAATAAAAATTCTTAACTATAGATTTTTTACAAATTCCTACAAATA
TATTACTGTTAAGTCTATTTTGCCTATGTCTCAATTCTTGTCTTTTTGCTATAATTATTTCAGTAAGTTTTTGTCTATAT
TCATTATCCTCGTTATTCATTGTATCTTTAAATATTAAATATATTTATATTCTATTTTAGATATATTATCTATTAATTGA
TATGAAAGCTTGCTTCATTTATTGAAGGCTTGCTTATTATGTTACATGTACATTCCTTTATATAGACAATTCTAATCCTA
TATTATACTCTATAATAATGCGTTTACTGTACTCTTTATAACTTTTTTTACATGTCTATTGTACACTTTACGACTTTTTT
TACATAATAATACACATAATAATGCACATTTTACTCCATGTGTCTATCTGGTATTTATTCAATCATATATATGATATTCA
GGAATATATGAAATTAGTTCTGCATATTTGTTGAACAATATACCTTTGCCTTAATCATTATTATCTATGACTGTAACTAT
CCTTTCAAAAGGATTTTCTATTTTTATTTTATTTATTTTATTTTATATTTTATTGTTAAAACATATAAATTTTTACATCT
AGCTGTAAATATTTTACTTCCTGGGGCTAGCTCTATCCCTGACATTTTCCAATATAATACTAGTGATTTATCTATGTTTC
TGTCATTTATTGCTACTGAGTAGTTAGCACTTATTATAAATTTAAATTTTTGGTATATGAGGTTACCTTTTACTGCACTT
ATTATACTTTTTTCTATGGGTTGTATAATTCTATCATCTGTTAAGTATATTTCTATGGGTGTATCTATTCCTTCTCTAAA
ACATGCTTTTATTAGTATTTCTGTTCCTCCTAAATGTATATAATGGACACCTAAACCAATAACTGAACAAATATAATTTT
TTAGATTTAGATTGTGTAGCAGATATAAATAAAACAATCCAATTATGGATGGGATATATATCAAAACAATTAATAGATAA
CAAAATAGGAATGACAGAAACACCAGGATATATAGAAAGAACACTTATCAATCTTAGGGACACGGTCCTTACATAAGTCT
AAAACATAAAAGAAAGACATAAAGGGAACATAGTGGGTTTTGTCCTCGAAGCTATGAAGACTCACCAAGTCTTCAACTCC
AAGCTCCTTAGAAACCTATCTTCCAAGTATAGGACAATACATCTCCAAACCCTACACTTTGGTAGAAAATGAAGAAATAT
GGGTTAGAACATTGAATGTACTAAGTATGATAGCCATGCAAAAACCATTCTTAAAATAGATATTTTATTTGAAAGTCATG
CATTATGCCAATTTTGAGAAAGCTTCATGAACATAAGTATAAGAGGCATAACATACAAACATCACCAACATACAAGTCAT
TTCATCACCTTAGGACATAATCAACACATATAAACAATCTCGTCACATTGGAACATAATCAAAATATATATCAACCATTT
CATCACATAAAAGCATTCACCTTAAGTAACCCCATGCTATACTTTGTGCAATGTATGAATAGCATCCCATACCACCATCC
ACACTAAGTACCCCATTAAGGTCACCAAAAGTGAACTTACCATTCTTCTTTTTCACCTCCAAGCATTCCTCCTTGTCATC
TTTAAATAATGCTCATACATGAGGAACATAAACATTTCATAAGACAAGATAAGGAAAGTAACTCATAATACAATCCAAGT
AAAGCATGCATCATTACATTAGACATTTAAGTCAACATTCTGCATTAGCTTCATTAAGAGCACATTCACTCATTTAACAT
TATGATATTGAGAAACATACCATGACTACTCTCGAAGCCTACTTGTGCAATGTATAGATGGCATCCCATACTACCACCCA
TACTAAGTAGTGCATTCTTGGGAAGCCATAGTTCATTAACATTTTTTGTGGGGGTAAGCCTTAACCGACATAGACCATGA
GAGCTAACACATGGAATCCCAGTGTCACCCTCACCGGATAAGTGATTCATACTTTCCTAAGGTAGGACCATTACATTTTA
GCTTAGGTGGATCCACTAGCTAATATCCTATGTGGGCACATAGTTATGGGATAGGGAGATTGCTTCTAGATACCCTGCCT
CAACTCACGTGAGTCCATCCATCTCAAGAGATTGCTACTAGAAACCCCGCCTCAACTCACATAAAGGCTTCCATCTCATT
CGTATCCACTCTGTGCTTGGCATTAATCCCCACGGAGTACTTAACATTCATTACTTTAGTTATCATTATGGGATAAGAGA
TTCTTAATTCCATTTCATTTTTTATTTTCAGTTAAGTAGACTAGATACCCCGCCTCAACTCACATGAGGGCATCCATCTC
AAACCCAACATTCATTCATTGGATAGCTAATATATTCAAAGATGAGAATAGCCTTTCAACTATGAATCAACATATTGTGA
GAAAGTCCTTTCAAAATATGTCATTATCATTCATTAGTGCACAATTGAGAATAACTTTTCAATCAAAACATCATCATTAA
CATAATCATAAAAACTTCATTCATTCATTCTTCATTCATGAGTGTGTGTGTATGAGAGAATAGCCATTCAACAACAACCA
CACCATTATATTATGATCACAATCACATTACTTTCATTTATACAAGAAAAGGAAGCCTAAGCCTACCAATTCAAGATACA
ACATTACATTTACGAAATTCTTCACATTCTACCATCATCATTCATCATAGCATAATTGAACATAACTTTCAATCATAACA
CAATTGCATTCTAAACCAGATCATAATACTATCATTGAAGTCATAGGCATATTCATGACATCATAATCATACATAGATCC
TTCATGAAATTGCCTTACAAGGCGATACATTAATGACAACCCAAATATCTAAGATACTACAATAGATAAGGGAATTAACA
TGATTCAATAACTAATTCAATATAAACATAAACAATTCAACATACTTTCATGATTCAATCAATTCCCAATCACAAATCAC
AACTTAGGATTTTTGGGGGGAACATGGGTTTATAGAAGAAATTGACCATAATTCATCAATAATTCAACAATACATTCATA
ATTTATAATGTAAAACCTTTTTAAAATGATTTGGAATTGAACCCATGCATAGATTCAAAACTAGGGTTTTTGGGGAACTT
TGGAAAACTTGAAAACATCTTTGAAGCTGGCTCCTTGAAAGAAACCAAGTCAAGGATGAATACTACCATACCTTTAAGAA
TAAATCCACACGAAATTGAAGAATAAAGCTTCCCCCTTGACCTTTATACTTGACCTTGACCTTGCTCTTCAATGGAGTTT
CTAGAGAGAGAACTTTTGGAGATGTGGGTTTCTAATTTGAGGGTTTTGAAATAATGAATTGAAAAGGTGTTTTACTACTT
TAAAAACCCTTAAAATACATTAAATAAACAATAATAACCGCCCCCTAACCAAACTAACTTTAAAATGAATTTACAAGACT
AGCCCTCAACTTGGCCGTATTTGGACAACAAGCAGGTGTCATTGACGCCCTTGACCTACGGACCGTAGGTTGGGTGACAC
CCCGTCCTGAAGGTCCGTGGGTCAGGTCTTCAACTTTTCATTTTGGTTCCTTGACCTACGGACCAACACCTACAAGGTAT
GGATGGACCTACGGGACGTATGTCCCATCCGTATGTCCTCATTTTTTGACAGCTTTTTGGTTCTTGGGAAGCTGTGGGTT
AGACTTTAGGGTCCTCCTCTAAGACCCCTAGGGTAGTCCTTAGGGAATCGTACCTTGAATTTTAACCCCTCAACCATAGC
TCAGGACAACATTCTACCATATGAAACCCCATTACAACTCAAACACACAATCGTTAGGCTCTACTTTCACCTATTCATTT
TACGGGTCGTTACAGTTCGATTCATTACAATAGATACCAATTTAACCTTCGTTCGTCCCCGAATGACTAGTGCACGGATA
ATCACCCACTATATTTTGGAGTGCTTCCAAACTAACGAAATGGGCCTTCACGGAATCACGACGAATCATGAATTTTTGGT
TAATTGACACACGAAAAGGTAATATACCCCAAGACTAGAAGAAACTCTGAGGTAACACACGAAGATTGAACACGTTTAAT
ATTACATAGCCTGGACCACCAGGGTGCCAGCCCTCCCGCTGAGGCAGAGTCGCTGTGGCGAGGATCTCCCGCTGAGGCGG
GAGATCAGGTAACAATATAGAGGGAATGAGGAATGGTTTCCTCATTTCTCTCCTTCTCTTTACAGAACTTTCCCAACCCT
CTCGATTCCCTTGCTCTGAACGTCAAAAATCCAAGTAATACTCACGCTCATTACTCTCTTTACTTCATTACATTCTTAAT
TATGAATGCATGCTGATAACTGATTGATTGGAACGCTTCCCGGGTAGTTATTCAAAATGGAAAGTACGTTGCTAGTTTTG
ATAAATAAACGTAGCATGGACACTTCCCTTACCCCAACATCTCCACAACATCCTGGGTGTAAGAATTTCGTTAAACATGG
TCAAATCGATACAAAACGGGTGGGGGAAGTTGAAGGTTCTCTTGGTGTAGAACTCCAATTTAGGCCTCATTTAGGAGTTA
TTTTGCGGAAATAATTGCTTATTTATGTTCTGGGGTAGTTTATATACTCTGATTTGCTGAAATTTTATTTAAGATCGAGG
TTTTTAGGATGAAGAGACGTGATGACCGTGTCTGCTGTTCGTCCCAAATGAAGGCCGCTCTGGCGGCGTTCATCCCACCA
TGGCGGCCTTCATAATCCCGCCAAGGCGGGATTATGGCCACTGTGGTAGGATACGCCAGACCAGTGGCTTGCACCCTTGA
CTTATAAATTTTCTCTCTCATTTTAGCTTTAACCTATCTATTCCTATCGCGTTCTAACTTACATTCAACTTATTGCAGGC
TCTTTAAATGGCAAGTCAAGATGAGGAAAACTTATCTTTCATTTGGTTCCCCGATTCCGCAAGTCGGGAAATGCATCATG
ATAATAGGAACATGGGATTCTACTGCGAGAGGTGGTTCTTCTTACATAAGGTGGAAGAGAAGGTTCCTACCTTTTATGCT
TACCTGATGGAGTTCAGATGGACTCCACTGACTGAGACTCCCCCAGATGCACGTTCCACTTGGGTGAGGGAGTTCTATGC
CATCCTGCCTACTTTGCGATGGGACGACCCTCACCTCGTCGTTCGTATTCGAGGAGTTGACCTTCCCTTGAATTCTACTG
CCATTAATAAGGCTCTAGAGGTACGGGAGGTCTCGAACACCGAGTACGAGGCCAAGCTGAGGGACATGGACCTAGAGTGG
CTGAGGTACACGCTAGTCCAGCCTGCCAATCGGGATCAGGTCTACTAGGCTACTGCAGCGGGTATCACTAGAACAAATTG
GTCACTTAATGCTAAGAGGTGGCTACACTTGGTTTAGGATGATCCGCCCGTCGAGCAACCGCACCGACGTGACCATTCCC
CATGCTCTAGTGGTGGCGTACGCTATACAAGGCATCCAATTGAATGTGGGGGTGTAGATCATTTCAGAGTGGAGGATGTT
CTATCGGGGTAACAAGAAGGCTTTCTTCCTACCGTAACTTATTACTACATTGTGAAAGGGGGCGGGAGTGCCACTTTTTT
ATGCCGATGCGGTACTTCTTATGGTTCCCCCCCCTTCACCCTCTTTTGGTTAGGTCAAATTCTACTTCCAGGAGCAAGAA
GAGGAGAACGGACAGGGCTAGCAGCAGTAAGGCAGCCGTGGAATTGGAGGACGAGGTACCACTATTAGGTGCACGGGTCG
AGGAGGATCTGGAGGTTGTTCGGAAGTGGATGGGGAGTGCCTTTGCTAACTTCACTTTGGTTCAACCCAGCACTGCCCTA
GAGGTAGAGATGCTCCGTCACCAGGTGTACCAGGAGAGGAAGAAGAGCTTGACGAGGGATCGCATGATGGATCAATTGTG
GAAGACTATTAAGGTCATATTTTCTTGTGTTGCCCCTTACAGGGAGATTGCCTGACTCAAGCCAAAGGACTACCCAGAGT
TCCCTATGTTTAATGAGGCCTAGGCTGGCGTGATATTCCCCAGAGGACCTCGACTCTGACGTTGACACCACCCAATCTAA
GGGTTCTTGATTAGTTTTCCTTTTGCCCCTCTTGGGCTTGTAACTTTTTGGACAACTCTGTTTTTATCTTTCACTTTCCT
AAGTTTTTGTAGCATATCGATGCTGGTTTTTTAGCTTTTTTACGTAACTCATAATTTCTTGCTAAGTTTTATAATCTATA
CTTGATTACTGAACACTGAGAGGACTGACAGGGATTTGTCTGGATCCCATTTGGGGTTGAAAATTTGTATCTAGGAAAAA
CAGGGGAGGCACAGCAGGGATTCTATTTCTCCTTGTCCCGCTTTGACAGGAGAATCCCGCTCTGGTGGTCTCGCTATGTA
GGGGGTAATCCCAGCCCAGCGGCACAGACGGAACCAGAACCCAGACCAATAATTTATGGGTTCTTTTCATTTTTCTAAAA
TTTCCCAAGGTTCCCAGCTTTACCATGCAAATCTAATATAAATCTCCAAGCAATGAAAAATCAATGTCTATCCCCAGGAT
AAACGAACCAGCTCATTCTAATTAACTCAACACTACAACCAACACATCCTAAGGATATACCCAGACATTCACACGATTAA
TAGTTGGTCACAACGCACGTCCAGATTTAGCCTTACAAATCACTTGTAGATTATATAGATCCTCGCATCAAACTTAGTTA
TAAATTCTTCCCTCGACAGGTTTCACGATATTGAAGTATTTACACTTACATAAATCAACAATTTGGCCAGCACATTACGC
ATATAAAATCCAGACACACAACAACACAAATGAGTCTTTCACATTCACAGTTATTTCAAACAACAAGAAGCACATATTCA
CAGTTATTTCAAATAACAAGAAACACACATATACATTTACAAACCACACATCACAACAATTTCACCTTATTGGTTGGTTC
GTCCCACAGATGACCATTATTGATCATCTATTCCTTGTATAGCCCCTAAGGCCAGATACCAATTGGAACTTTCTTAGTTC
CAATTAACTTTGCTTGTGTCCCTTTAGTCATAACCATGATGTCTAGTTCACTTCGTTGAGATACTAATTGGAATCGGGAG
ATACCAATTGGATTCAACTCATACCACAAGCGACACTCGCACAAAAGGAGAGAAAGGATGAGACAACTTCGTAGAATGCT
TCATAGCTTCATGAAGATAGGTGTGGACGTCAACACACCAATCCACATAAGTCTATTCCACATTTTTCTCTTGTACAAGG
AGACTGGTAACCTGGGCTCTGATAGCAATTTGTGACTACCCAACCCACAGGGCCGTGCGGGCACCCACTTTAACACATAA
GTAGGAGAACCCTCATATCCCAAAAGTTAAAACATACGGAAAATTTACAAAAGATGGAAATAAATGGAAACATAAATCTT
TATAAATGAAACCTCTTTAAATAAATACGGGTTAACTTGTAAAGTAATTAACACCCCCAAGGATCTAGTCTAAACAGGTA
CAAGAGCTACTAAGAGTACAATGAGTCAATAAATAAAAGACGCAGCTCCTACCATGCGGAAGGAAAAATAGAAGATGCTG
GAGATTTTCTTCGTCTTGACCTAATGAAACATCACCGACCTTGCATCCAGATTATGTCAAAAGACATAGCAAGAGTAGTA
TCAATACAAAATACACGTANNNNNNNNNNNNNNNNNNNNNNNNNNNNNNNNNNNNNNNNNNNNNNNNNNNNNNNNNNNNN
NNNNNNNNNNNNNNNNNNNNNNNNNNNNNNNNNNNNNNNNNNNNNNNNNNNNNNNNNNNNNNNNNNNNNNNNNNNNNNNN
NNNNNNNNNNNNNNNNNNNNNNNNNNNNNNNNNNNNNNNNNNNNNNNNNNNNNNNNNNNNNNNNNNNNNNNNNNNNNNNN
NNNNNNNNNNNNNNNNNNNNNNNNNNNNNNNNNNNNNNNNNNNNNNNNNNNNNNNNNNNNNNNNNNNNNNNNNNNNNNNN
NNNNCTTACATCACGTACATTATCCCCACTTCTCACCCTTACAACACACGGACAACCCTCACCCTCAACTATTTCAATCC
TTGAACCCTTTACATTCTCGATTCATTTGACAACACAATGCGCAATAAGTCCACTCGGCACCAAAAGAGCAATCATATAT
AAGACCCAAAACCATATAACCATTCCGAGAAATTACAATAACATTTATCATTACAAATCACGTTCAACTTCACGATTATC
AAATATCACAATTATATCACGTTGTTGGTCCTCTCGTGGAACCCAAACTCAAAGTGTTAGCATATCGAAACGTGGTACCT
AATCCAAATATTATGCCGAAAGGTGGCAACCGATACCATAGTTATGCTGGAGTGTGGCAACTGATCCCAGTTAGTTATGT
CGGAACGTGGGAACTGATACATTCAATACACCACAATCACAAATACAAGTACATTCTCATAATCATACAATCGAGTCATA
ATTCAATGGCATTTAGTTCTTCGTTCATACTTAATTACAACTTGTGTGAACAATAACGCAACATTCGCACATACACATGC
ATTATAACAAAGCAATAACAAGAATGCATCACACAATCATAGAATCACAACCATCACCTACGAACTACTCATCCACATAT
ATCTTGTGAGCATTACTTCCACCATACCTAACCCTAGTTCATCATCTAGGGATTCTTCCTAGGATTTAATCACATTTTAT
TCAATACACGAGGGCCTACACATAATCCTACCATTGATTTGCATACATTGCGTAGTGAACACAGATTTATAACTACTCAA
TTCATAAAAACCTAGCCTACCTGGGTGCCAAGCAGCTGCACGGAGGAATCGCAAATAATTTTTTAGTTTTCTGAATGACA
TGACGGTGAATTTGGCCAAGAATTCACAAGATTTCACCATCCTCGCGCTAGAATCTCTTCCTCCTTCTTTCCCAGACTTG
GAGTAGCATTTTGGAGGGTTTCTAGGTGATTTACGTCTAATTTAGGTATTTTGGGAAGAAGGAGGAGATAAGGATTCACG
TTATTTACGTTCTGTGTCGCCTATCCCTCTCTGGCGCCAGCTTACCCCGCCGTGCCACCGCCGCCCTAGCGGTACCTGGC
CCGCCCTAGCGGGATTGTGGCCCAGAAATTTCATGAATTTAGCTTTTCCTAAATAACGATGGTTTGGGTCGTTACAAATT
GTAAGCTCTGAGGGGGTGGGTCGATATCGGATGACAATCTTATGGGTAAGGAAAGTCCCAACGAGTATACTTGTGTGAAG
GAAATTGAATATTTTAGTAAAACAAATGTGTATAAATTCGGGTTAGTTCTTTGGATTTGGTTCGTATAGTTGGGTTTAAG
ATTCCATATTGATAATAAGATTGACTGTGTGGTGATGGCAAGGGATAACTAAGCATGATGATAATAAGGGTTTATGATGG
ATTGTTGTTGAGATGTAACTATATGATAAGGTTCGTTGGTTAGATGGATTTTAGTATTGTAATAAAAACTTGCGAGTATC
TAAGGTTGTGGGTTACTATTATTTAGTGAGTGTCATGATCGTATGGAAAGTTATAGGATTTGCTGAGACAACGCTCGAAC
ATAATTGAAAGGAGCTAGAGTCATAAATGGGAAGAATTAGTAGAATGTAGTTTACCCTTCGAAAGGAGGCGAGAACAAGG
ATATTTACTCTGATAGAGACATGTAGTTCCATCTGTTTTACTATCGTTATGGTGATAGTGTTATGTGTCATTCATATCAG
TTAAAAATTGTTGGATAAGATTTGAGAAAAAAATTATACAGACGTTTGACTCGAGTGTGATGATAGGTGTTTTTATTATT
TTGAGTTTGGTAACTGGTACAATTGAATTTTTAACGAACGATACGATAAGATAAATGGAGAGGCGATCAATTATAGGCTA
AGATACATTGATTCATAAATATCTTCAAGGTATGAGCTAATGTTGATAGATAATGGGACTGTGTTACATGCACTACAAGA
AAAGTGTTTTTAAACGACCATGTCTGAACGTATGGAGATATATGTGGTCGTAAAAAGTGTACTTATAACGAAAAAAATTA
TTTTCGATCGATAGAAGTAGTTTTTAATTTATTATAAGCGAGGGGATAAATATTTAGTCATTATAAAATATTATTCTGGT
CGTTAAAAAAGTTATTAGTATATATATATTGTGGTTACTTTTTTTTAGCATTTATTGAAGGTAAATTATATTTGGGTTAA
AAATTAAATTTACAAATAACTTTAAAAAAAAAGGACGCGCTAATTATCTGCCTCTTCTGAAATTTTTGTGTTTTCTTTTT
TTTAGCATTTATTGAAGGTAAATTATATTTGGGTTAAAAAATAAATTTACAAATAACTTTAAAAAAAAAAGGGCGCTCTA
ATTATCTGCCTCTTCTGAATTTTTCCCTCCAGTCTGCATCTTCTGAAGTTATACGTTTCTTATCAGATCCATGACTCAAA
GAAGGGTTTCAATTTCCTCTGTTCATAAGAGAGAACTAAGATAGCTTTGAATCTAAAGAGCAGTTCTTCATCTTCTATTC
TTCATCTTCTATTCTTCATACAGAGATATCGATAGCATCAAATCTGCAAATCGATTGAGCAATTCCTTCTCTACAAAATC
AACAGTAAGTGATTGTTCTCTTCTCCCTACCAAACCTCTTGACCTCTTTGTATTCTAGAACGTTTAATTTGTTTTTGGCA
TTCTATATGTCGTTTGATCATTCTTGCTTTTGGTTTGTGAAATTTAATTTTAAAAGGAACTAGTGTGTCAATTTTTTCTT
AAGCAGCAACATCAATTTTACATCCATCTAACTTCAACTAATCAGTTTTTGATTGGTAAGACTATTTGAGAAGTCATCCA
CATAATGTCTTGTATATCAAACGGGAAGCTCATAGATTTTTAGGTATAATTAGGATTGCTAAGATTGTTTTTGGAATTCT
ATATGGTTTCTCATGCTTGCTCTTTATCTGAAACTGGATCAAATTATAAATTAAACTGGATGTGATGATTTGATTTTTAG
CGGCAACACCAACTTTTAAAATCATCTAACTTGAACTGATCAGTCTTTGTTCTGTAAGTTGTTTTTGTTCGATCATTCTT
TAGCTGCTAAGATTGTCCCAAAAGTCAATTAGAACAAGTCCTTCAGATTAATCATAATTATCGGAGATGGTCTCTGTTCT
CATTCTATCAGATATTCTTTTATAATAACAATCTGTTTTGTGTCGTACTTCTCAGTCATCGTATATGCCTGATTGTTTAT
ATAAATCAACAATGTTCTAATTAATCTAGAGTGAGCTAAACAGAGCAATGATTGGTAGACGGTCATTAGTTCCGGGCATA
GCTTGGCAGAATACACACTTGCTATCCACTATCATTCCCCACTGCAGTAGCTTGTTCATAGATTTTCATGTAATGTGAGA
CACCGTATGAACACCTATTTAGGTTTAGCCATAATATAATATTTTAGGCTCCTCCATGGTACTTTAGTGATATCTCCTCT
CAGTTTTAAAAAGGAAAAGGAGATTGATTATGGGTATTTGGAATGCTCATACCTCTGTTGGGAATATTAGTGGATCTCTT
ATGGCTACTGTTGTTTTGGAACATGGATGGGGTTGCTCTTTTATTGTTCCAGGAGCATTTATATTTTTCACAGGGATAAT
GGTGTACTTGTTAGTGCTTGCATATCTAGAAGATGTTGGGTTTCCTTGTCCTAATCAACCGTATGTTGAGGATTTGTCCC
AGATTAACGATGAAGAAGCTTAGACAGTGAAAGAAAATGTGGTTGTAAATGCACAGTTTAATGCTCCTCGGGTTGGCTCG
AATAGGAAAAGTGTTGGTCTTTCTGATGCTTGTCTAATACCAGGAGTGATTCCATTTGCACTGTGCCTTTTCTTCTAAAA
GTTGGTGGCATACACATTTTTCTACTAGTTGCCATTTTACTTTAGTCAAACAGGTATAGTTGCTTACATAGATAAATCAT
TTGATGTACTTGCTGTTGTGTGTGTGATATGCTTCTGGCACATTAAAGGAATTGTGCTACAAAGTAGAAACAAACAGATT
GGAGAGACTATCCAAAATGATGTTACTTAGGTTTGAAGTTAGTTTTCATGATTGTTACTCCCTCCGAAATTTTTTAATTG
TCCATGTTTGAGTTGGCACACCCCTTAAGTAACTAATAAAATGATAAGTTTACTATATCACCCTTTGAATATAATAGATT
CAATGTTTTGGGAAATGACTAGTTAATAATAAGGGTAAGTTAAAATATCCCTTGGTTTTTCAAATTATACAAGTAAAAAC
GAATATCTATTTATAGTACAGTGGACAACTAAAAGTGGATGGAGGGAGTACTTTTTCTATTTGCAGGTTCATCTATAACA
TTTTTTGTTTATATGAGGTACTTAGGAGTGTCCACTGCTGAATTGTTGATAAAGTAGGAAATATTGATTCTGGAGCTTTT
GAGTATTGAAACAGGAAAGAAGTTTTAAAAAATAGAGAAAGAAAGAAGTGTTCAAATCTGCATTTTTGTTAATTCTTTAA
ATGTAGTAGTTGTGCTGCAAACTCTGACTCTTCCTAAGTGGTAAATACACGTTCCATCTGATTCAGGAGCATGTAGTTGA
AACGGTGTTGGAGTTGCAATGTAGTCTCTGCTTCTAATGGCAAATCGAGCTATTGATTCTATTTTTCTATTTGGTGGCAA
ACTGGTCTACTACATTCTAGTGCACAATGGCTTCTAAACAGACCACCTTAAATGAGAAACAGGAAAGTACGAAACTAATA
CACGTTTAAAAATAATTGTAATGCGCTATCTGAGTCTGTTTAAACTTCCAATTATGCAGATGTTAGTTTGAGGGTTCATT
AGTTTAAGTAAGACAAGGTAAATGTCTTATAATTTTGGAAGGTTGTGACTGACCAAACTGCATTATTTACAAGTAATTTG
AGTGATCTGAAATATAGCCTCCTGATCTATGATCTCCTACTGTCCCCAATATTCCTCATGTTAAGAATCTTCCTAACCAT
CAAAGAAGCTTGGTTAGGAATTTCAATGTTGTCTAATATCTGCTTCTTTATGTGATATGTATAAACTAAATCTATTGTTC
TTTTTCCTCCTATTCATCTGTTCTTTGTTATGATTTTTATTGATATGCCGAATAAGTAGTAGCCTATGTGACTTGTATGT
TATTATATTTAAGAGACTGAATGGTGGATTAGCTTCTTTGAGGCCATTTATGTTTTTCCTTTTCCTTCTATATTAATGGG
TTAGACCTCAAAAGATGAATATATGTGGTATAAGTGGAAAGTTGTTTCTTGTTGGCTATATTTGTTCTACTCCTTCACCA
TTTTTTTTGACAATTAAAGCATTATTTTGTTAATTTCCAGTGAGCTTTACAATATGAGGGCAAACTACAAAATTATGTCC
CTTCTTAGTATCCTACTCTACCTGAAAACAGATTCAAAATTTTGAACAAATTCAAAACTTTGATGATAAACATTATACCT
ACGTTCAGCTAATACAAAATTTTCATAGGGAACAAATGAAAATTCTTTCCTCTCAGCTTACCACACATACTCAACCATAG
AATAAGATTTTGCCATGGTTCTGCTACAATATGGCATAAAAATTTTCTCCAAGTAACCTTTGCCATCTATCCCCCCTTTT
TTTATTTCATCTTTGATACAGAACACCTCAACCTTTACCATTCTTTATCTGCTTTAGAATTTTTATTCATCAGTCAAATA
CTCCAAAAAGTGATTCTATTATTCGAGTATCTTAGCGTGCATGAGATACCACTATTTTGTAGGTTTGTCAACCCCCTCTC
GAACTTGTTTGATTAATGTATTAGTTCTTGGCACTTGAATATATTTTTAGTTGTTGCTCGTTTTTTATTTTTGTACTGAA
ATACTTTTGATACATATTTTATTGTCTAGATAATATTATGCTACCTGATAAGAAATGGATGCAACTTATTCATAATAGAC
TTGATGATGCTTATATACATGGGGTGGAAAGCTTTCTGAATTATACTTTTACAAGATTGAGGGAAGCGAATGAAATAAGA
TGCCCATGTGTCAAATGTTGTAATGCAGTGTCTTGAACACGAGAGATTTTTAGATCACATTTAATAGTGCATGGAATAAT
TCAAAATTATACCTTTTGGTATCACCATGGAGAGACGATAGGTGAGACAGAAGAACCAGATTCTGAATCCGTAGATGTTG
ATGATAAAATTGTCGAGGATCATGAGGAAGATGAAATACATGACATTCTCACAGATCTACATCCTATTTTTAATGTAGAC
AATATGAATACTGGCAATGATGATGTTCTCGAGGAGGAACCAAATCCTGAAGCAAAAAGATTTTATAGTCTTTTAAAGGA
TTTTGATCAACCCTTGTACGAAGGTTCAAAACTTTCAAAACTTTCTACTTTGGTGAAATTGCTTCATATTAAAAGTATTG
GTCGTTGGAGTAATAACTCATTTAATATGTTATTGAAGATGTTAAAGAAAGATTTGTTGCCTAATAAATCAAACTTGCCA
GATTCATATTACAAAGCAAGGAAGCTAATTAAAAGCCTAGGGCTTTCATATGATCGGATCGATTCATGTACGAATGATTG
CATGCTATATTGGAAGAATGACAAGTTTGTTGATCCTAGCAAAATTTGTGGCGCATCTAGATGGAAAGAGGATAAACATA
ATGGGGAATCTAAATTTAAAAATGGGAAAAAGATACCATACAAGATCTTACGTTATTTTCCTTTAAAGACAAGACTTCAA
AGATTGTTTATGTCCTCAAAAACATCTCATTTAATGAGATGGCATCATGAAAACAAAGCTAATGATGGAATTATGAGGCA
CCCAGTCGATTCAAAAGCATGGAAAAAGTTTGATGAACTTCATCAATCATTTGTTGTGGAGCCTCGTAATGTTAGACTTA
GACTTGCTAGTGATGGTTTTCAACCATGTGGCTATTCTAGAACTCCGTATAGTATTTGGCCAGTGGTACTTATTCCTTAT
AACTTACCACCATGATTATGCATGAAGCAGGAAAATTTTATTTTGTCAATGCTTATTTCCGGTCCTAGAAGTCCTAGAGA
TGCAATTGATGTTTATCTCCAACCTTTGATTGATGAATTAAAAGAATTATGCGAAACTGGAGTTTGTACCTTTGATGCGT
CCACTAAACAGAATTTCACGTTGCATGCTGCTTTATTATGGGCCATTAAAGACTTTCCAGCTTATGGAAATTTATCTGGT
TGGAGTACAAAAGGAAAATTGTCTTGCCCATGTTATAATAGAGAAATTTTCTCAAAAAGATTGACAAATGGTAAAAAAGA
ATAGTGTTTTATGGGTCATATACACTTTCTTCCTCTTAATCACAAGTGGAGGAACGATAAGAAGTCATTTGATGGTACTG
CAGAGTGGGTATTACCTCAAAATACATTATCTGGTGATGACATACTTGATCAAGTGGCTGATTTAGATGGGTTACCTCTA
ACAAATGATCAAAAGAAGAAGATTAAAGTACCACATGATAGTAGAGGTGATCATTTGAATAAGAAGAGTATATTTTTTTT
ACCTTCCATATTGGTAAACTTTGTTGTTGCGGCATAATTTAGATGTGATGCACATTGAGAAGAATATATGTGATAATATT
TTGGGAACAATCTTAAATATCAAAGGTAAAACAAAACACACGTTGAGTAGTCGTTTGGATTTGCAAGAATTGAAGATAAA
GAAAGAATTACATCCAAAAAGAAATGGAAAAAAATATGAGTTACCGACCGCATGTTTCACATTATCTCCTTAAGAAAAGC
ACAAGTTTGTAAGTTTTTTGAAATATTTTAAGGTTCTAGGTGTATTTTCATCAAATGTTTCTCACTGTATCAATATGAAA
GATCACAAAATATCAGGATTAAAAAGTCATGATTTTCATGTTCTTCTTCAACATTTAATCCCACTTGCCATACATAGTAT
GCTATGCATTGAAGTGCGTGAGCCGCTAATTGAGTTGTCATTGTTTTTCAATCTTCTTAGAGAAAAGTTCTTAAAACTCA
AGGAGTTGGAACAAATAGAAGCACAAATTTCTGAAACTCTATGCAAGTTAGATAAGGTTTTCATTCCTGCATTTTTTGAT
GTCATGGATCACTTGCCAATTCATTTAGCTAATGAGGCTATGATTGGTGGACCTATTCAATACCGATCAATGTATCCAGT
GGAGTGATGGTTATATTTTTTGAAGCTTTTTATTCGTAATGGATCTTGCGTTGAAGGATCTATTGCAGAGGGATATATAG
CACATGAATTTACAACCTTATGTTCAAGGTATTTGCATACAATGGAAACAAAATTTAATCTCCTTGAACAAAACTATGAT
GGGGTTCTATAGAATCTGATGGAGGTTTAATGATGTTCTGTCAACCTGGAAAAGCTTTTAAAGGTGGCAAGACACACCTA
CTTGATTTTAAAGAATTGGAGCAAGCCCATATTTATATTTTGAAGAATTGTGATGAAGTTCAACCATTTCTCGAGTAAGT
AATGACTTTTCAAAATAATCATCTTATCACTTCTTCAGAATTACTATTAAATCCTTATTTCTTATTATGTTTCCTCTTTT
ATAGAGAGTTTTCTCAAATTCCAGGTGATTCCTCTCAAAAAAATTATGATAGGCAATTCATCAGTTGGTTTAAAGAAAAA
GTGAATGTTGTTTAAAAACATTTATTTTCAAATCATATAGATAATATTTTCTAAACTATGTTCTTAATCATTATAGATTA
AAGGATTATGCAAACATGACGATAGTAAGAAAATGGCAGATTTACTCACATTATCACGTGGTCCAATGAAATATGTGACA
AGATTCAATGGCTACATTATTAATGGATATAGATTTCATGTACAAGATTACGATAAAGGTTTGAGGACACAAAACTGTGG
AATAGTTGTTGTTGGTAAGACTGATAAAGAAGATAAAACCATTGATTACTATGGCGAACTAACAGATATTCTTGAATTAC
AGTTTATTGGCGGGAGAAGGCTGGTTTTGTTTAGATGTATGTGGTTTGATGTATATGACAATGAAAGGGGAGTTAAAATG
GATGAATATGACTTTGTAAGTGTTAACCCCCAACGATTTTTTAAAACCGATGAGCCTTTTGTGTTAACCAATCAAGCATC
ACAAGTATTTTATGCTAAAGATCATTCTAATAAAAGTTGGAATGTGGTGCGAAAGTTTTTGCCTCGTGATTCTTTTGATG
ATGTGCAAAAGAATAATAATGATTTCGAGGATTTACATGATTCAATTGATAGGAAAAGAAAAAGAACTCATTCATGTTTG
GAATAGTTGATGCTATAGTTTTTCAATTAAATGTACATATTCTGAATCTTCTTGTAACACCCGCCTTTTTAAAATGTATA
AAATTACTCGTATCTTCACGGAAAGACCAGGAGAGTGGGTAAAAAATTAAGAATGATGTGGTGTTTCATATTTGAAGTGT
TCAAGGGTGGTATCTCAAGTTTTGAAGTTAGGTAAGTGGCAAAATGAAAGTTGGTGAAAGTTACCGTAAGTTCCTTTTTA
AAGATTTCTCTGAAATTTGGATCAAATATCTCGGATGTTTTCTCCCAATATATAAAGAGTTATGGGGCCTACTACATATT
AAATAGAAGGTCAATGAGTCTAGTTTCCAACCCACCAAACTGTTTGTTCATACGACTTCAGAATATAGAGATATTCAAGT
TTTTGTGGAACTATGCAAGCAGGCACGTGAGGTGGGGCCCTAGGTTGGTGGAACTTTATATACATCCTCTTTTTCAACCT
TTTCTTCATTTTTTAGCTAAGAATCAGAAAAATTAGAGAAACCCATTTCTAGGATCAACTAAAGAATAGATTTTCTCGAC
TTAAGTCCTTGACGAAAGTTGTTCTACGCGTTGGGCTCATCATCGTGGTATAATTTGTTTTATCAATTTTGTAGCATATC
ACACTTTAGTGTTGGGACAGCAAGGGTTTGGACATATTTGAAGGTTTTGAGGCATATTACGAACTTAAGATCGAGATAAG
ACCCTTCTTTCATAGACTCTAGCTTATATAAACAGTAAATAGCAATTTGTGACAAAAATACATATCTTTTATCGGATTGT
CGTGGTATCTTCTATTTTTGTGTGTTGATTATAGTCCTGCCTTGTTGTACTATCGAGGGGGTTATGAGTAAAAGTCGTTA
GGCCACGTGAATTCAGCGAAAAAAGATATGTTAAGGCTATTTCCTACTTACGGCATGTTTCCTTAAAGCTTAGGAGCAAT
GTAATTGGGTTGTTATCCTTGATATACTTGTAGCCGTTATTGTTGATTGTGGGCTGCTCGAGTTGATATAATCCTCCCTT
GTCGGGATTCTTATTCAGTTAGTACCATCCCTATGTTGGACACGACATAGAGGCTATTTGTATAGGTTGCTTATAACTAA
ATTGCTCGCTTTAGTGATTGGATTGTTATTGTTGCTCTTGGGGCTATTGTGGTTAGTTGCAGGAATGTGATCTATGCCTA
GAAGGGCTATGTTCTGTCTACGGGGCTATATTGATGCCTAAGAAAGCTATGTGCTTCCTATATGGCTATGTTGTTGCCTA
AGAGGGCTACGAGTTGTCTATAAGCTATGTTGATACCTAAGAGAGCTATGTGCTACCTACGGGGCTATATTAATGCCTAA
GAGGGCTATGTGACTGCCTACGGGGTTAGGAGACTACCGATAGGGGTAGATAGACTAATTGGCATCTTTTGGGCTTATTG
GGGGCCGAGTAGGTGGTCTTGTCTGTTGTTTGTACCTGCCGAGCTTATGGGGGCTTGGTTAGGTTGTTGTTTTATTATTT
TTGATTAGTTTAGATTTAGGAGCAAGTCAGTACACTTATCTTATCCTTGATTTATTTATCGGATTATTCTAGTATATTAG
GATACCTGCTCATAGTCTATTGCCTTTCATACTCTGTACATTATTTTGTACTGACGCCCCATTGCCTGGGGGCGCTGCAT
TCATGCATGCAGGTCCCGACAGACGATCGAGTAGACCTCCTCAGCAGCAGGACTGACTTATATCCGGTTGGCTATCCCCT
TTCCTCCAAAACTGCTAGAGTTTGGAGGTTTGTTAGCTTTTGTTGTATATATTTTTATGGGTAGGCTGGGGCCCTATCCC
ACCAATCTTTACTACTCTTAGCGGCTTGCAGACTAGTGTGTGGGGTTTATAGCTACGTTATGGCCATGCTGGCCTAGTTT
TGTTGGTTTGCTGAAGCTTGTTATATACCTTCTTTCAGTTTTGGTATAGAGATCATGGTGGCCTTGATGGCCCAATCAGG
ACTTTTGTGCTAGTTGGCAATTTATTTATATGAACTCTTGGGAGTAGTTGTTTCTTTTGCAAATATGTTGACACGGGCCT
TGCCGGTCGAGGGCTTAGTTTTAAGCCGAGATATACTTGTTTGTTTTCTTGATTGTGTGTTGCTGCCATGCGCTAGTAGC
AAATGGTTCAGCAGGGTCAGCTCGGGCCTGAGTTTTGGCATTAGGAGCCAGTTGCGCCCCTTGAGTTTGGGCCGTGACAC
TTCTTTACGTAACTTTGATCAGTTGAAGTACTTAGAGTGAATAAAGTTTGATCCAACAATAATATCTTCTTATTTACTTT
GTACATAATGAATAGAGACCATGTGTAGTAGCATTTTGCTTTTGTTTGTTTATCCTAACTATTTTTGTATTTGTTCTATG
TTAATATGCATCCTAAAAGATACTTTTCTAAACGTACTCTACTGTTGGATTTTATGGTAGGGTGACATGAATCCTTCAAA
ATTTAAGAAGTCTTAAATGGGATCAAGTTCAAAGAATTTTAAGCAATCACTCCTTCCACCTAGTGCTTTAGCGATGGGAC
GAGGCCAAAGCCACAAATCGATGGGCACTGTAAAAGTAACTGCTGAAAAGAGAAACTTGATTGATCAAACAGACATAACG
CTAGAGACTATGAGAGGCAAATCAGGTATTGTATTTTATTTTCTCACGCTATAGATATATACTGTTAGGCGATTATGTAT
TATTTTCTCAAGCTACAGATGTCTGTACATTGAATTTTCTTACGTAAACATATACTTTCATTTCCAAATAGTAATGTGGA
TTTCCGTTTTGTCCCTGCTCTCCAATCTAGAATAGTTTTGAAGGATGTTTTGTTTAAGTTGATTCCAGATCTAACTTTAG
GAAAGTACACTTCCATAGTAATTTTGAATAGGTCTAAATTGATGTTTGTTTAAATTGATTAATTTTATAAAATCTTGTAT
GGAGAAGCCTCAGAGAAGAAATCAAGTTATTGATTGTACTGATTAACCTGTTTGAATTGTAGAAAAGAAAATCGGACATA
ACTTTACATCTGGGGGATCTGTTAAAGAAAGTAATGTAAGAGGAAGTGTCGAAAAGAGAACAATGGTTGGAAACAACAAA
GGTTTCAATTCTGCAACATATACTCAAAATGTCGTTGCACAGAAGATTAATGTCGTCCCTCCTAGTTTTGATCCCCTGGA
AGATGAAACTTCCTTTCCTAATGATGATCTCGAAGTAATGCAAGAGACTGTAACAAGCAAACCAAGTTTCTAATCTGATT
TCATTTTCTTAGTATGAAAAATTTATTATTGTTAGACGATTAAGGTTGTATAATGTTTGAATTGTAGCAAAGGAGAATGG
GCATAACATTACATCTGTGTGCTCTGTTAAAGGAAGTAATGTTGTACAGAGAACTTCTATTGGAAAAAGTAAAAATTATT
GTGTTCTATCTTCTGATAAAATGAACTAGCACACAATAAGAATCTTATGTAACTTGGTTTTGATCCAATAGAGGTGATAC
TTTCTTTCCTCGTGATGATCTTGAAGTAATGGGACGAGGAAACAGGTTTACATCTCCAAGCTCTGTAAGAGGAGACATCG
GAAAGAGAATAATGATTGGAAACAACAAAGGTTTAAATTCTGCAACATATACTCAAAATGTCGTTGCGCAGAAGATTAAT
GTCGTCCCTCCTGGTTTTGATGCATTGGAAGATGAAACTTCCTTTCCTAATGATGATCTTGAAGTAATGCAAGAGACTGT
GACAAGCAAACTAGGTTTCTAATCTTATTTCATTTTCTTAGTATGAAAATTTTATTATTGTTAGGATTAAGGTTGTATAA
TTTTTGAATTGTAGCAAAGGAGAATGGGCATAACATTACATATGTGTGCTCTGTTAAAGGAAGTAATGTTGTACAGAGAA
CTTCTATTGGAAAAAGTAAAAATTATTGTGTTCCATTTTCTCATAAAAATGAACTAGCACACAATAAGAACCTTATGCAA
CCTGGTTTTGATCCAATAGAGGTTGATACTTTCTTTCCTCCTAATGATCTTGAAGTAATGGGACGAGGAAACAGATTTAC
ATCGCTGAGCTCTGTAAGAGGAGACATCGGAAAGAGAATAATGATAGGAAACAAAAGGTCTAAATTCTGCCATTTATGAT
CAGAATGTCATTCCATAAAAGACTAATGTCGTCTGTCCTGATTTTGATGCAATCGAAGTTGAAACTTCCTTTCCTCATGA
CGATCATGAAGTAATGCAAGAGAACATGAGAAGCAAACCAAGTATTTTATTTTATTTTCTAAACATGCAGATTTATTTTA
TTTATTTTAGTTTGAGATTTGTAATGTTCTTATTATAGGCAAGGAAAACGGAAAGAACATTACATCTGTGGGTTCTGCTA
GAGGAAGTACTTTCGTACAAAGAACTTCGATTGGAAAAAGTAATGGGTATAGTGTTGTATCTTCTGATATGAATGTACCA
TCACATAATAAGATCATTAGGCAACCTAAGTTTAATCCAATAGGACATGACACTTCCTTTCCTCATGATGATCTTGAAGC
AATGCAAAGAGGCTTTGAGAAGTAAATCAGGTATTTTACAATCTTCAAGGTCTTATATACACAGTAGTCCAAGTATGTGC
TCTAGAAAAGCAAGTACAACCCCCCCCCCATATGTACCTATAAGAACTAGTACCTACTATAGTATATTTCCTTCTGTAGC
TTGTTTTATGGTGTCCTTGATCTAGTCTAAAATATGTTACTTTTTGTACCTTGTGCAACCTGCTACACTGGTCATTACTT
TTCTATGGACAGAATTTCCAGAGCTTTAGTAGGTAATTCATTTTGTTGTTAGTGGACTGAGTTTATTTCAATGTTTTATT
AGCAAAGGAACGAGCACAAAGCTTTACATATGTGGGCCCAACGAGAAGGTGTGCTGAAAAGAGAACTTCGAATGGAAAAA
ATAAAGATTCTAGAAATACAGAGTATGATCTGAATGAACTCACACAAGATGATCTTACTCTTCCTCAAGATGAAGTTGAA
GTTATGCAAGACACTCGGAGAAGTAAAACAGGTATTTAACTCTCTGAACTGTTAGAACTTCTTCATTGTTTATAGATTGA
GATTCTGTAATGTTTGACTTATGTCAAAACTTGTAGGTTCATGTGTATTTGACAAGATAAAAAGGTTAGAGGACCAAATT
TGTGTAAAGTTGTTACAGGACTCAAACCTGGAGAAAAGCTTAGAGTCACTTTTTCCCACAATCAAGTTGTTGGGGATCAT
TACGCTTTATTTTTGAGACACTTTGATTCCTTGATTCGTGATCGTAATATGTGTCCTTTGTGAGTACACTCATGGATAGA
CATCGAAGAAGCTAAATTGGAACATATGTGGGGAGCTGTCACTGTAAGTATTTAAATGAATACTACTGATTGAATTGTAT
TTCTTGAATCTTGTTGCTGGTTCATTTATTTGACATTCTCTGCAATATATCAAACAATAGGAATAGATGTTAAGTGCAGT
CACCTGTTGTAACATATCAGTAAGAGATTCTTTTATATTGTAGAACTTTAATGTTTGCACAAATTTTACCTTGTGTAAAA
TATCAAGCTGCTTTAGTAATCAGTAAGAGATTACAAATACGTACTCTACCCTATGTAGCAGTCACCTCACAACTAATATC
TGATACATTACAAACTGATATCAAATGTCATTGAAATATTGTTCGTACAATCAAACTTGTATCACTTTTCTTCTTCAGCG
AGGTTGACAATAACTATATTTTTTACTTCGTAAGATCACTTCTCGACTTCTCTCCAAATGGTTCACTACTTCATTCCAAA
CATTTTTCTTTGTCTAACTTATCTTGCTGCGACACTATTTCAAGAGACTGCAATGCATGATTTTTATCTTGTCTTCTTCT
TTTTTTCTCTCTTTCTTACGCTCTGTTAATTGTCTATTCTCTGCAATTGTCCCTCTGTTTTGTCAATAACCTGCAATTAT
CCCTCTGTTCTTATGCTATGTTAATTGTCTATTGTCTGCAATTGTCCCTTTGTTCTTATGCTATGTTAATTGTCTATTGT
CTGCAATTGTCCCTCTGTGTTGTCCATTACCTGCAATTGTCCCTCTGTTTTGTCCATAACCTGCAATTGTCCCTTTATTT
TCAGCCCACCCCATCAAGTGTATCAACCTTGCTGATTATTTATTATCTCTAAGATTTGTTTTAAAATTTTGAGTCTCTTG
TTTAATGCCATCTGCCAAATATATTAGGAAAATTTTGATAGTGATGACATGATTGGTCATAGAGATCATGTATTGAAACA
TATGAGAAGGTTGTGGAACAATTGGAGAGGATCTCTACACATGAATGTGAAGTCTAAGCCATTGCAAGAGGTTCTAAAAT
ATGTGCCAGAGGGGGTCGACAAGAGTGATTGGAAATGGTTGGTCAAAGAGCATTTTCTATCTGAAAAATTTAAGGTAGGA
TATTCCCATTGGCATCTTTAGTCATAGCTATAGCATTTTGATTTCTATCTCAATATTTTCTCATAAACAGTTAGCCATCT
ATTCATCTGCAATTGAGCTTCTTTCTCTGTATCCTACAAACCAATACTAGTCTGGATAGTAATCAATGACTGGATCGCCA
ATAACTTTTCGTTGGATTCCTCCACTAGATCATCCACACTACCCATTCCATGTTACTTCATCATTTTTAGCGGCTCCCAA
AACTGAAACATGTAACATATTTAGAAATCTAAAAGGCTTATATTTCTGATTTGTATTAACAGTGATTTCCATATGGATAG
GTGAGTGATTTGAGAAGAAATTCTCCTTGAATTGAGATGTAATGTTACCATAGTTGATAATCCTAAGGATCCTGTGCCAA
CTGAAACTGTGTTTCTTTCCCTTATATGGTCTCTTATAATTTCTCTCTTTGTTCATGAGAAGGTCTTGATAACTTATTAT
GTTTCTTTCCAGATCATTTGCAAAACTTTTTCCTAAGGTTCAACTGGGGTGGTTCCAGAAATGATGACAAAAAATAACTT
ATATTTGACAGATTTTAAGATGTCACCATCCGTTATTCAGTCTTGTGTCATCCCATCATGCTTGGGCACTTTAGATCTTG
TAGTTGATTTTAGTGTAGGGTCTTTCAATTATGGTGTTGTGTGTCATTATTACTTCAAAGTTTGGAACTTGACTATTGAA
ACTTATTGTCATCTTCTTTCTGAGGTGGACTTGAAACTATAAAGCATGTCAGAATTTCAATATTTCAAATGCACTCGTGT
TGATCACTATGGACATAAAAAAAATGCAAAATTATAAATAGTAATGTGTCCACGTGGGCACATATATACCTTTAAAATAA
ACTATTAAATAGTTTAGGGGTTAAAAAATACGGTGTTAAATAGTCTAGGGAGGTAATAGGTCCTCATGAAAGTTTAGTAT
CGCAACAGCAAATCAGACCAAAGTTGGGATATTTTTCAGACCCTTATCCCTTTTTAAAATTGTCTTTCAATTTTTCTAAA
AAATCATATATAAATTATATGATATTTTAAAAAATTATAAAATTACATGATACTTTAGTACTATATAATTGTTATAGATG
GATGATATTATAATAAATTTATTTCCAAAAATTAATTACTTTGATTGCTTTCCAACCAAAGTAGAAATTATTTTTATATA
TAAATGATATGTTTTGTGTGGGCGTTATGTCACGATCCAACCCACCGGGCCGTGTGGGCACCCACTCTAACATCTAAGTA
CGAGAACCCTCATACCCCAAAAGTCAATCATGCAGAAAGTTTATGAAAGACGAATTTAATTGAGAAACATAGATCCTTAT
GAATAAAATCTCTTTAAACAATTACTAGTTAAAACTTGTAAAGTAATTAACACCCCCAAAAATCTAGTCTAAACAGGTAC
AAGAGCTACTAAGAGTACAATTTGGACAATATAATAAATGACACAGCTCCCATCATGCGGAAAGAAAAGTAGAAGTTGCT
GGAGATTTCTTTGTTTTCACCTAAGGAAACATCACTGATCCTGCAACCAGACCATGTCAAAAGACATAGCAAGAGTAGTA
TCAGTACAAAACACACGTACTGGTACGCATCATCGGTCAACCCGACGCCCACCGCATAATATAAGAATTCAACTAATAAG
AACATGTGCTAACACCCCTCGCTTCTCCACCTTTACTCTCTCTCGAAATACCTCCAAATCCCACTAGCATTCCAACTACT
AACCACTTTACCCAACAACCTACTTACTAGGTTCTTGATCATAGCCTAACCATTCTAACTTATAGAGAATTCCCCAATTA
CAACTACAATCATCCCAACTAACCATGCTTTCGTCGCACCCTTACTACCCTTCATAATTCCCAGACTTGGCCACATAATA
CCTCAGGTCAAGCTTTCTACTAACCACAACTCCTTATCTTCAAAAGTGAATTCCACCTAAGTAATTACGTCACAAACACT
ATTCCCACTCCTTGTCACTACTACACATGACACATGTTTACCCAGTTACTAACAATTCTTGCAACCTTTACTACCCACTT
ACCGTACCACGCTTTGATTTGGGTGTTTCCCTTCCGGATCACCCAACATCAAGGTACATAGCACGTTACTTAGCATATAA
TACCCATCAAGCATAAGACTTAATAACTATAAAACTACTCCGGTAAATACAACATCAATTATCACATGTATATATCGAAC
ATATACAATAATCTCACTTTTACGAACATCGAACAACTTCACATTCCTCAAATTATCACAATTATATCACGTCATTGGTC
CTCTCATGGAACCCATACCCAAACTGTTAGCATACTGGAACGTGGTACTCGATCTAAATATTATGTCAAAACATGGCAAT
CGATCCCAATTAGTTATGCTGAAATGTGGAAACCGATCCTAATTAGTTATGCCAGAATGTGGCAACCGATCCATTCAACA
CAACACAATTACAAACACAAGTAGATTCTCAATAATCATACAATCAAGAAGTGATTCATATCATTTAGTTCTTCGTTCAT
ACTTATTTACAACTGGTGTGATCAATAGTGCAACCTTCGCACATACATATACATTATAACGAAGCAATAACAAGACTACA
TTCACACAAATATGGAATCACACACTACAAGAAAAACAATCTCTAAGGAAGGGAAATATGGTCCCTGAAAGTCGAAATAT
GGTCCCAAATGAGCATTTGAGACCTGAAACATCTGGTCGTCACCCGTCCTAAATGCTTCCTTCGCTATCGCCCAATAATG
ACGGGACAAAGCATCCAGTCATTAAAGCCTTTTGGGACGGGGATCCAATCTGGTCGTGACAATATCTTTAGGGACGTTAT
TTCTCGTCTCAAATAGATCAAATATATTTTAGGAAATATGCTTTTCAGGTCGGTAAAACTCTATAGGGACCACTAAAAAC
TAGTCGTAATAATTTTTAGAGACGATATAGATCTGGGCCTAGTAATCTCTAGCAACCAATAAAAACCTGGCCTTAGAATT
GCTTTAATGACGAGAACTATCTCGTCCTAGGATAGCTTTGGCGACTATCAACAACCCCATCCTTGAATAGCATTAGAGAT
GAGCAACAAGCCTGGTCATTATTGGCCTTTAGAGACCATCATAATTTTTGTCCTAGATGGAGCACTAATACATTTCAACA
ATTATCGAATTGCTACTAAAAATTTTGCTACGAAAAGATGATATATATATATATATACAAGAAACAGAAAAAATAAGATA
TATATAAAGAAAACAATTAATTACAATAATCTAGTTGACATCCATGATATATGTTTCAATGTTTGCTTAACGAAAAATCA
TAGCTAACATCTGAGTTAGACTATGGCATCAAGTTTTACATTAAATTTGTAGCAATCTAAAAGCGAGCTCATTCATCTTC
TTCTAAACTTGTATCTTGCATAGAAGAATGAACAAAAGCTAGGCAAAAAATTAAAAGTTCCAATCTTCATCGAGAGTTAT
CCAGAAACATCAGCAAAAGCTGCAAGAAAATAAGAAAAAAATCCATTAGAAAAACTTTGAGATGCATTGACCGAGAATCT
AATATCTATTTTAAAGATTTACAACTAAATATATATATATATATATATATATATATATATATATAACATCTGTCAGATAA
TGAAAACAAATAGACTCAATAGCTTTAGAGACGAGCAGGAATGAAAAATAAGTCAGAAAAAACAACTGCAATGAACAAAA
AATACGGCAGCAAACTCATATGAAATTAACATAATCTCGAAACTTATAACAGGGTTAATGCAGACAGTAATTTTGCATTG
TCCAGAAATAGGTCTTGTATATTTCCATCCCCATCCTAACCCTCCCAAGTCCCCCCAAATAATGCAGACAGAGATGTTGA
TTTTACTTTTTTTCGGGACGATCAGACCTTGTGTGTTTAATCTGGAATGCAAAGTTTGATTGAACCACCTCTGTATAAAC
CACAAGAGAACTTATGGGATAGAACAGTAATTCGGGGGAGCTAACTATCCCGCTGGACATACAACTAGAAGAATTAATGA
AACATTCAACTAGAAATTAAAAAGGCATCACTGCAGGAACATGAACTGGGAAGTCTTGAATCTCATCAGTTCATGGATTT
TCTCCAGATCCTTAGGATTAATAGTTTTTAGGGCATGCCAAACAACACTGTTACATTTGAAACCTAAGCCAAAACCTATT
TGCCATGCTCTATCACCTTTTTTAATCCTACATTTGGCCTCAGAGTAGGCCAATTCATACCACAGTGAGCTACTTGATGT
GTTTCATACCACATACATATTTGCTAACCACCCTCACCTTTGTTCTTTCATTTGCAGCTTTATATCAAAGTACTAGAAAT
CAAAATGAGGATGACCCTACTAATACAATAGCCAATACATTTCTTTATATCAACATTCAATGTTTCTCTCGAACTGTACT
CATATTAAACAACGTTAATTGCAGATTTTTCGTTGGTAACTTGGATGCCAGTCAATTTAGTGATAAGGAAACTAACATGC
TGGCAATTTTATGGCAGAAGTTATCCAAACCAGTGGAGTGGTGGTTATTATTAGTATACACCAGGATATGATGTCTATGG
TTATGCCCAACCTACTTAGGACCCAAATATGTCCTATGCAGGCTATGTCGGGTATGAGAATTATGCGCAACCTCCACATC
AACAACAAGTAAATTGAGTCCTACTAATGAATATCTTGATCTGATGGTAAATATCTACAGCCACCGCCGCAGAGACCAAT
GAAGAAGAAGCTAGTCTTGAAAAAGAGCATTTAACCAAGAGCTAGCAGAGGATGAGGGCATGGTAGAGGGACTATTGAGA
TAGAACTATCATGTCAGGAATTAAAAGCCTTCTTATAATAAAATAAAGTCGGGTATATTCTTACTTACTTGGTCAGCAGA
AAAACAGTTGTCATTCAGTTGAAACATGCGATATTGTAGGTGGTACATCTGAATTCTTTCATCTTTATTATTGCTTTCAT
CTCATCTTCTAAGGTAGATAAGCGATCATTCAAGGATTTGTTTTCCTCATTCAAAGATTTGTTTTTTTCATTCAAAAATT
TGTTATCATCTCGAGTTGAACGTAGTGTAGACAATAGTTTAGCCTTTGAAGAAGTTCCACCTTATAAATCTTTTGCCTTT
ACTCCACCTGCAAATCCAAATACATGGCTACGAGTTTGAGGTCCACAACATTTTTCAACAATCTCTATTCTAGATAGAGA
TGGATCTTCTTGAATTATTTCCTCAAGTTGAGCCTACAAAATATATAAAAGGACATTTTCTATCAAAACACATAACAATT
CCAAGCCGTTAAATTATTCAATTTACCAAACGTACATGTTTTTCAATTTCTTCAGGTTCAACAAGCTTGTTATCTTTCTT
ACGAGTCTCAAAGAAAATAGTCGCCAAATCTGGTGGATTGCCATCTTTCCCACCCTTTACATCAAAGTCAAACACGTCAA
ATAACACAAACCTCGTAAATACTTCATGAAGGAAAATAGTTTTTTAGCAATAACTTTTGATAAATAATCTCTCGAATAGG
TTTACTACCAATATGATGAAGCATCTTCAGCTTAGATCGGTTTGTTGCATTCCTGATGCTTCTTGCCTATATTTGTGAAA
CAATAATCTTAATTAGAATAATTATAACAAAATTATTGATGCATAAGGCAGCTCATGTTTGAACAAGATTCAAGGTAGTT
TCCTAGTAATAAACTTAAGCAGCATACATACCTGAAAACTTTCAGAATTAAAATGTTCCTTTACTAACCATTCCCATTCT
TTTTTGTCTACTCCCCTTGGGATATTTTTCAGAGACTGTTGAATGGGCTTATCCTTCACATATTTTGCATGTAAGTGTCC
TCTCCATTTGTTCCATAACTCATTCATCCATCCAAAGATATGATCACGATGATCATTCATGTCAACAGCCTTAAATTTGT
GCCTTGAAAATTGGGACATGAGTTGAGTTATTACCAAGGGAGAAGAATCAAGAAAGGATAACAAAATGAAAAAGATATGT
TTTTCTAGTATAATAAGCAGCAGTTCTAAAGTAAATAAGATAAGAAGACTAGGAAATTTCGTTAGATGTAGTTCTTTTAC
TATCCTCATTCCTTTAGGATGTTAATTGTGTAAAATTAAGGATCACTTTTCTTGCTTTTTAGAACACTTATCATTTAACT
GTTAAGCAATAAACAGAGCATAACAGAGAAAGCAATACAAAGTAGAGAAAGAAATTGCAAAACTGGAATAAAAAACTAGA
GAAGATTATATTGCACAATAGAAAAACACAAAACAAGGGACATTGCAGAACAGATTTGTTAGACAAATATTATAGGCAGA
TCCTTGTCAACTTATGATAATGAAACATTTGAATGGAGTTAAAATTTGTTACCTCAACAGCTGCCCACATGTGACTTAGC
TTTTCTGGCTTAATATCACTCCACGAGGTTACTCCCTACTGACACATATTACGATCACGAATAATTTTTCCTAAATGCCT
CGAAAACAATTTGCTATTTTTTCCAACAGTTCAATTATTGTAAAATATTACTTTAAGCTTTTCTCCGTTTTCAAGTGAAG
CAACTTCTTTGCACATGTTGCTCCCTCGAACTCTTCTTACCTTTGTAGGATTAGATGAACCTACATTGCATAATTTAGTA
AGAACTATAGCAATCAAATTCAGCTTTATAAATTAATAAGATATGGATTGAAAATATCGCACCTTTTTCAATTGTTTGAG
AGTGTTCCATAACCTGATCAATAGTTTGCATATCCTCTTTCTCAAGAATCATTTTATCCATTATTTGCATTTCTTGACTA
GACAACATGGCTGAATTCGCTCTTGTTCTTTTAGAAGGAGTTTTTGTATGTTGATTAGTCTAAACAGCACTCTTGTTAAT
ACATCCCACCTCAGATTCAGAAGCCATGTTGTTGTTATGTTTCATTCCCATTCCTTGACTAGTCAAAAAAGTAGAGCTTT
TAGGTCCTTGTCCTCGCCCTTTCCCTATAGAAGCTGGATAAATCAAATCATATTACCAATACTTTAGCATAGTGTTTCAG
AGATGAAGAAACTGAAAAAAAAAATTGACAAGTACTTACAGAGAAGATTAGATTGTTAAATATGAAAAAATATAGCATAA
TAGAGAAATTTTACAAAAGTAGTACAAAGAAGAGAAAAAAATGGATTCAACCATGAAATAGGAAAGTAAGGAACTAAAAA
TAGTTCAAAGTTATTACAGACAAACTTGAACTTTTATTCGAAAACATAACAGATTTCCAAAAAATCTTACTTGTCTAGAC
TTCTTGGGTGTATTACTTACCTAGATTAGTCGATGCATGAGCTGAGGGGTTAGTTTGCTTGTTTTCTTTCTCAAGATCGA
TGGAGTTCTTAGGTATCGTTGGCATTCCTTGACTAGTAAGCAAAGTAGAGTTTGTAATTCCTTGTCCTCGTCCCTTCCCT
ACACAACATGGAGAAAACAAATCATATTATCAATACTTTATTCCTTTTGAGAGCGAGAGGCTGTAAGAAATATGAAAACA
AGTTTTCAGCATATCAAGTATGTTTCATCCTCTTCTTTAACTAGAAGAAGTTTAAGACGGAAATGGTGGTTGATCTTTGG
GGAGCTACGATGTGCTACATCTGGAAAGTAAGGAACTGAAAATAGCTCAAATGTATTACAGACAAACTTGAACTTTAATT
TGAAAACATAGCAGATTTCCAAAAATATTACTTGTCTAGACTTCTTGGGTGTATTTCTTACCTAGATTAGTTGATGCATG
AGCTGAGGGGTTAGTTTGTTTGTTCTCTTTCTCAAGATCAATGGAGTTCTTAGGTATTGTTGTCATTCCTTGACTAGTAA
ACAAAGTAGAGTTTGTAAGTCCTTGTCCTCGTCCCTTCACTACACAACATGGAGAAAACAAATCATATTATCAATACTTT
AGAAGATTATTTTTGAGAAACATAACTCTTAGTTGGCAAATTTCTTACTTGTTTCAATTTCTTGGATGTACTGATTAACC
AGATCACTAGATTGAGAAGCATAACTCTCTTAATTGGCAAATTTCTTCTCTCAGCCAAAGATTTAAGCCCTCGTCCTCAT
CCCTTTCCAGTAGAACCAGGTGCGACAAATGTATATCTGATAGTACTCTTCATAGATGCATCAGCCTCATTTTCAGTCTT
CAATGGTTTCATCTTGAATCTGAAAAAAGAGCCAAAAATTAAAAAATAAAATAAAAAATTGTGACAATGTAGGAATAAAA
GAAATCATGTCATCGTAAAGTGTAATAGTGAATATATTAATTCATAAAAATATGCTTCACCTCATTAGTTCTTTAACGTT
TCTTTTGTGAAGGCTTCCTAACTCTATAATATCATCATCCATTTGTTCCACAATCTCATAGGAATCACGAGGTTTAGTCT
TTCTCACTACTTGCCAACCTTTGTTGGAATTATCATTAGCATAAAACACTTGAGATGCTTGGTCCGCTAAAACAAATGGC
TCATTTGTTTTCAATAATCTATCCAGATTAACACTCACGAAATCATACTAATCTTTCTTAACTCCTTTTATTTCATCATA
CACGTCAAACCAATTACAACGAAATAAAGTCACTCTTCTATCCATGACAAATTGCAACTCAATCACAACTGTTAAAACTC
CATAGTAATCAAGGTTCTCACTATCTTTATCATTCTCACCCAATACAACAACATCACAATTTTGAGTCCTTAACTTTTTA
TCATAATCTTCTACATGAAATCTATATCCATTAACAATGTAACCATTAGAATGCGTTGAATATCGGGTAGGACCGCGTGA
AAGTGAGAGAAGATCTTCCATGATACCACTAGAATCTCCTTTATGCAATTGTGCAACCTATCATCACAATTAGGATGTTA
CATTAGAATGACTATTACAATATTAAAATATCAAATTTTAAGTTTATGTATTACTCACCCTATCTTTAAACCATTCAATA
AATTGTTGATTCCATTCTACATCAGACAAAAGGCGAGCATTCTCATGAGTTTGTGCAAACTCCCAACAAAATTGAAGTGA
ACCATAAATTTCAAAAAAGAAATAATCCTATGGAAATAATAATGAGAATATATGAAATAACTCTCCATACTCGAGATATG
GTAAGACTTCATCGCAATTCTTCAATATGTATATGTGTGCTTGTTCTAATTCATCTGCTTCAAGCTCAAATGGAGTTTTA
GCTCCTAGAGTTTTTTCGGGTTGACAGAATAGTGATAAACATCCATTAGATTACTTTAAACCCCCATCATATTTCGTTCA
GGCCGATTAAATTTTGTGTCAATTCTATGTAGGTACCTTGAACATAAAGTCATACATTCATTTGCAATGTAGCCCTCTGC
AATACAACCTTCAGGACATTCCCTATTACCAATGAAAGATTTTATAAAATATAACCATCGTTCCACAGGATACATCCATC
GATAATGAATCAGTCCAGCAATCTTAGCTTCAGTAGCTAAATGAACAGGTAAGTGAACCATGACATCGAAAAATGAAGGT
GGGAAGATCTTTTCTAACTTGCACATTGTAATAGGAATTTGAGCTTCAATATGTTCCAAGTTATCAATTCTCAACTCCTT
TGATCCAAGAATACAAAAAAATAAAGATAGCTCAATAAGAGATTCACAAACTTCTTTGGACAACATACCACGAAGTGCAA
AAGGGAGTAGATGTTGTAGAAGAACATGACAATCATGACTTTTCAACCCAAATATCTTGTGATCTTTCAGGTTCACACAT
TGAGAAATATTAGATGAAAATCCATTAGGAACCTTTAGATTCTTTAGGAAAAAGGCATAACATGTGCTTATCTTCAGGAG
ATAATGTGTAGCATGCATTTGGAACTTTAATTTTCTCCCCCTTTTGGATAGGGTGCAATTCTAGCCTAATGTTCATTTCT
TGCAAATCTAACCGAGTATTAATTGTGTCCTTGGTCTTTCCTTTGACATTCATGATTGTCCCCATAATATTATCACATAT
ACATTTTTCAATATTCATAACATCCAAATTATGTCGCAACAACAGACTCTTCCAATATGGAAGTTCAAAAAAGATACTTT
TTTTGTTCCAATTATCCTTTTGATTTTCATGTGATATCTTCTTCCTTTTCTTTGGATCCTTTGATAATTGTATCCCTTCA
AGATCCTGCACTTGATTAAGTATCTCACTACCAGAACGCATTTGTGGCGGGGGTCTTCTCTCCTTTGTACCATCAAATGA
CTTCTTCTCATTCCTCCATTTGTGATTATGAGGAAGGTAACGCCGATGACCCATATAACATTGCTTCTTACAATTAGACA
ATCTAGTTGATGAAGTGTCTTTATTGCAACATGGACATGCCCATTTTCCTTTTGTACTCCATCCAGATAAATTTCCATAT
GCTGGAAAATCATTGATGGTCCACAACAAAGAAGCATGCAACTTAAAATTCTTTCTAGCTGACGCATCATAGGTCTCAAT
ACCAACTTCCCACAATTCCTTCAATTACACTATTAAAGGCTGAAGATATGTATCAATTGCATCTCCTGGGCCATTTGGAC
ACGGAATAAGCATTGACAAAATAAAATTTTCTTGTTTCATGCACAACCAATGTGGTAAATTATAAGGAATAAGCACCACT
GGCCAAATGCTATGTGAGGTTTTTGAATTTCGAAATGGCTGAAATCTATCACTAGCAAGTCCAAGTCGAACATTACGAGG
CTCAGCCGCAAATAAAGGATGAAGCTCATCAAATGACTTCCATGCCATTGAATCAGTTGGGTGCCTCATTATTCCATCAT
CAACTCCTTTATCCTTATGCCATGTCATAAGAGTAGATGTCTTTGTAGACATAAACAACCTCTGAAGTCTAGGCTTTAAA
GGAAAATAGCGTAAGCTCTTTGATGCTATCTTTTTTCCTTTTTTATTCCTTGTTTCTCCGCTATGTGGAGCTATCTTCCA
TCTAGACGCCCCACAAACTTTGCAAGAATCGAGTTGACTATCCTCCTTCTAGTATAACATGCAATCATTAGTACAAGCAT
CAATTTTGTTGTAAGAAAGGCCGAGTTCTTTAATTATCTTCTTTGCCGCATAATATGAGTGTGGCAAATTGGCGCAATCC
GGCAACAACTCCTCTTTCAACATTTTCAATAACAGTGTAAATGACGCATTACTCCAACGACCCATACTTTTGATGTGAAG
CAGTTTAATCAAAGAGGAAAGCTTTGAAGCTTTGGAATTTTGATATAGAGGTTGCTCAAAATCCTTCAATAAGCTGTAAA
ATCTTTTTGCTTCAAACATTTGGTTCCTCCTCAAGTAAATCATCACCATCAGTGTGTGTAGTTCCTCCATCAAGATTAGG
AAATAAATCCCTCAATAGTTCTTCTACTTCATCCTCACTATCACATTCTTCTACTTCATCAGCATCTTCAGATTCAAATT
CAAATTCAGATTCTGACAATGGCTCACCCAAACATTCTCCATGGTGATACCAAAAACCACAATTCTTAATTATTTCATAT
ACTTGCAAATGTGTCTTAACTGTTTTACGAGTTCCTAAAGTTGTATTGTAACATTTGACACATGGACATCATATTTCATA
TTCTTCTCCTATATTTTGAAAAGCATAATCCAAAAACTTTTGCTCGCCTACTAAATAGGTTTCATCAAGCCAATGGTCAA
CTAGTTGCATCCATTGCTTACTAAGAGCCATAACCTTGAAAAGTACATAAAAGTTATATTAGAAAAGATAAAGAATAAAA
AAAATACTAAGATCCATATAACTTGTTATAATTAGATGCACAAAACAGAAATGTGTGTTATGATTGATACACCACTAGTT
AAAACGTATATTATTTGTTTAAAGGCATTATTCATGGTGTTCCATTTAACTCACTTTAAGATAAGATAGATGTAGTATCT
AATTAACTGATAGGGAGGCTGATTGTACAGCATACTGAAATCACATGTGACTTTTTGGATTCCAAAATTGCATGAAATGC
ATTTTTTAACAAAAAAAAACCAGATTTCACATAACGAGGTTGTCGATTTGTTAGATTTGTGGATGAAGGTGATCACTTTC
GCACTATGATTGAGATGAATCGAAAGTTTTGCTCCACTAGACATAGACACATTAGTTTTGCAGCTAACAAGAAGAATGTC
GGAGGCCAAACGCAGACTTCATATCAAAATGAGGAACTCAAATTACTACACCTAAAGTTATATGACTATTTTCATTATAT
GACTGAAAAGAGACCAGATTTTGAAACCATTAACCTATTTATTGTTAAAAAACAGGAAGAACAAAGAGAGCATCTTGAAT
AAAACAATGAAAAAACGACATCAATAGAACATATAAAAGAAACACAACAACTCGATCGGAAGAGGAACCAACCTGTAATT
CTATTTCGTGCAAGCCGGGGTGGAATCTGTTTTGAACAAAGTAGCAATAATACAAGAACAAAAACGCGATTAGGGCAGAG
GAATGTCAATATTAAGTAGGAAGAACAAAAATATTAGCTTGAATACAACAATGAAAAAGCGACATCAGTACATATAGAAG
AAACACAACAACTCGATCGGAAGAGGAACAAACCTGAAATTTTGTTTCGAGCAAAGCTGGGGTGAAATTTTGTTTTGAGC
AGAGCAGCAATACAAGAAAAAAAATGCGATGAGGGTAGAGGAACGTCAAGATTAAGCAACAACAACAAAAAGAATAGCTA
GAATACAACAATGAAAAAACGAAATCAATATAGCATATAGAAGAAACAATAACACGATCGAAAGAGGACCAACCTAGATT
TTTGTTTCGAGCAAAGCTTGGATGGAATTCTGTTTTGAGCAGAGCAGCAACGATAACAATAAAAATACATGATTAGGTCA
GAGAAATGTCAAGCTAAAGCAAAAAAAAGTTGAGATTAGGGCATAGTGACAACCTTGATCAGTTGGAATGGTGATCTTAG
AGCTCAAACTAGGGTGACGGGCTGCTATGTTTTGAGATAAAAGAGACGATGTTTATACCCTTCTGTACGTATACTTTAAT
TTTTAGTGCTTAAAGATTTGATCAAAATAAAATTTTCATTTTTTAAAATACTTTAGTACAAAAATGGCGGAAAAATTCTG
CCGCTCAAGGCCCTCAATAGATTTTGGGACCAGTGAATTATTTTTTTAAGGACTAGATTGAATACCTTCTCAATAAAATG
TTCAAATAAGGACCCAAATATAATCTCGTCCCAATAGATACACTTTTAGAGACGTGATAATTCACTCGTCCCTAAATCTT
GGTCTTAAATAAGGCTTTTTCTTGTAGTGACACCCATCACCTATGAACTACTCATCCACGAATATCTTATGAGCATCAAT
TCCACCATACCTAACCCTAGTTCATCATCTAGGGTTTCTATCTAGTATTTAATCATGTTTTATTCGGTGCACAAGGGCCT
ACGCATAAATCCTACCGTTGATTGCTTATATTTAGCAGTGAACACAGATTTACAACTACTCAATTCATAAAACCTAGCCT
ACCTGGAGCCAAGCAGCTACATGGAGGAATTGGCTTCAATTCTTATTTCCGGAATACGCGACGCTGATCTTGGCCGGAAA
TCCACAACCCATTGCCATCCTTGCCCTAGAAATCTTCTTATCCTTCCTTCTCGAGCTTAGAGTAGCTTTTCTGAGGTTTC
TAGGGTGTTTTACGACGTAATTAGGTATTTTAGGAAGAAGGAAGAAATAAGGATTCACGTTATTTACACTCTGTCTCACC
TCGCCCGCTCTGGCGCCAACTTACCTCACCCTGGCAGCGGCGCCCCAGTGACACCTGGCCCGTCCTGGCGGGACAGTGGC
CCAAAGTTTTCCCAAATTTTGCTTTTCCTAATTAACGACGGTTCGGGTCGTTACAATAGATACTAATTTACCCCTCGTTC
GTCTCCGAACGACTAGTTCATGGACATCACATGCTCTATACTTGGGACACTCCCAACTACCAGATTGACCCATCAAGGAA
ACCACGATGAATCGTGACCTTTTAGTTAATTGACACATGAAAAGGTATTATACTTCAAAACTAGAATGAACTATGAGGCA
ACAGCCGAAGATCGAACACGTTAAATATTATGCAGCCTGGTCTGCCAGGGCGGCAGCCCTCCCGTTGAGGCGGGGCCGCT
GTGGCGAGGATCCTCACGCTGTAGCGGGAGATCGGAAACAGTAAAAGGGAAAAATGGGGAATAGTTTCCTCATTCTCCTC
TTTTTCAAACTCAAACCACCCAAAACTCTCTCGAATCACTTCACTCCGAACGTCAAAACTCAGGTATTTTTTGCATTCCT
TACACTTCTTACTTCATTGTTCAATTAACAACGATTGCTTGCCGATTAATTGATCAAATTGGAACGGTTTTTTGGGTAGT
TATTCGAAATAAAAATAGGTTGATAGTTTTGATAAATAATCTTAGCATGGTCATTTCCCTTACATCCCCAACGTCTTCAC
AACATCCTGGGCGTAAGGATTTCCTAAAAACACGGTCGAATCGTTACGAAAATAGATGAGGGAAGTTTAAGGGTCCCTTT
GCTTAAACATCAAATTTGGGAACTGTTTAGGGGTTATTTTGTTTAAATAATTGCATATTTAGGCTCTAGGGTAGTTGATA
TAATCTGATCTACTGGAATTCTATCGAAACAGAGGTTTTGGGACGAGGAGACGCCATGCCCGCGTCTGCTGTTCGTCCCA
GATGAAGGCCACTCTGGCAGCCTTCATCCCGCCATGGCGGTCTTCATAATCCCTCCAAGGCAGGATTATGGCCGTTGTGG
CGGGATGTGCCAGGCAGTGGCCTCACCCCTTAACACAAAATTTTTCTCTCTTTTTATTTTAGCCTTATCCAACTATCCTA
TCGTGTTCTAACTTATATTCAACTTATTGCAGGCTTTCTAGATGGCAGGACAAAATGACGAACACTTACCTTTCATCAAT
TTTCCCGATGCCGCAAGTTGGGAAAGGCATCATGATCACCGTAACACGGGGTTCTGTTGCGAGAGGGGTTTCATGCTGCA
CAAACTAGAGGAGAAGGATTCTGCCTTGTATGCTCGTCTGGTAGAGTTTGGGTGGGTTCCGATGATTGAGGCTCCCCCAG
ATGCACGCTCCACTTGGGTGAGGGAGTTCTATGCTATCCTCTTTACCGTCCGCTGGGATGTCTCTTACCCTGTCATCCGA
TTTCGGGGAGTCAACATTCCCTTTAATGCCACCGCCATAAATGAAGTACTAGAGTTACCTAAGGTCTCAAATGATGATTA
CAAGGCCAAGCTGAGGGAGATGGACCTGGAGTGGCTGAGGGACACTGTAACACCATGACTTTTCAAAACGTCTAAATTAA
CTCGTATCTTCGTGGAAAGACAAGGAGGGTGGGTAATAAATTAAGAATAATGTGGTATGTCATATTTTAAGTGTTCAAGG
GTTGTATCTCAAGTTTTGAAGTTAGGTAAGTGGCGAAATAAAAGTTGGCGAAGTTATCGTAAGTTCCTTTTTAAAGAATT
CTCTAAAATTTGGGTCAAATGTCTTGGAGGTTTTATCCCAATTTATAAAGGGTTATGGGGCCCAAGACCTATTAAATTGA
AGGTCTATGAGTCTAGTTTCCAACACATCAAACGGTTTGTTCATACGACTTCAAAATAGAGAGATATTTACATTTTCGCG
AGACTGCGCAAGCAGGCACGTGAGGTGGGTCCCCTAAGTAGGTGGAAGCTTGTAAGATAGCATCTTCTTCATTTTTCTTC
ATTCCAACTCGTATGAAACCCACAAAAATTAGAGAATTACTCCTCAAATCATCCTTGTGTGTTCATGACCTCTTCTTGGC
TCCTTATAAAAAATTTCCCTACGTCGCAAGCTCGTCATTTTGGTATAATTTTCACGGTGAATTGAGCGGTGTAGCTCCGT
GGAGGTTGTGGCAGCAGGTTTTTTCTCAGTGGATTGATTTTATTCAAGTGTTTTGGGTGTGTAAAGAAAGGTAGGAATCA
CCTTTTATCAGTTTACGGATACCTTAGGTCTTGGATTGAAATTTACGATAGGAATCCGTATCAATTGTTGAATTGTCGTA
GTAATTTTTATCCTTAATTACTGATTGATTTACCTTTTTTCCTTTAGTGTTGTAGTGGTACGGACAGAGGTAATTTCAGC
ATAAATTATAAAGAAAAATATATGTTAAGGCTACTCCCCTCATTCGACATGTTTCCGTAGAGCTTGGGAGTGATATAACA
GGGTAGTTAATGTTGGTGATTTTGTAGATGTAATTGTGAGTGGTTGGTTGATTGAGTGGTTATAAACCCTCATTTTAGGG
ACTCATAATTTGTTAAGAATGACCCTAAGTTAGGAACGACTTGGAGACTATTCATATATATTCTTTATAGCTAAATTGCT
TACCTTCAGCCTATTCAATTGTTTGTTGTTGTCCTTGGGGCTATTGTGGTTAGCTGTTGAGCTAGAACTGCCTATGGGGG
CTATGATGTTGTCTAATAGGACTATGTTATTTCCAAAGAGGGCTATGTGTTTCCCACGGGGCTATATTGATGCCAAAGAG
TGTTATGTGTTGCCTACGTGGTTATTTTGATGCCAAAGAGGGCTATGTGTTGCCTACAAGGCTATGTTGATGCAAAAGAG
GGCTATGTGTAGCACACAAATCTATGATGTTGCCTAAGAGGGCTCTGCGCTGCCTACGGGGCTATATCATTACCAAAAAG
GGCTATGTGACTTCGTACAAAGACAAGAGGCTACTGATAGGGGTATGCAGATTGATTTGGCACCTTCTGGGCTTATGGGG
GCCTAGGTAGGTGGTATGTTGTTTGTACCTTCCGAGCTTATGGGAGCTTGGTTAGGTTGTTGTTTGATCATTTTTGTATT
TTTAGATTCAGTAGTGGGTTAGCATGCTTATCTAAATTTTGATTTCCTTACCTGATTGCTTTGAGTATATTATGATACTT
GCTCATTTAATATATAGTCTTTCACACTTTGTACATTATTTTATATTGACACCCCATTGCTTGGGGCACTGCATTCATGC
ATGCATGTCCCGACAGACGACCCGGTAGACCTCCTTATCAATAGGATTGACTTTTATCTGGTTGGCTCGCCTCTTTCCTC
TGGATTTCCACAGTTGGGAGGTTTGTTAGCTTTTGTTGTATATATTTTTATGGGTAGGTTGAGGCCCTGTCCCAGCAATC
TTTACTACTCTTAGAGGCTTACAGACTAGTGTGTGGGGTCTATAGCTACGTTATGACCATGCTGGCCTAGTTTGTTGGTT
TGTTGAAGCTTGTTAGTTGTTTGATGTATTATCTTGATAAATACTTGCTTTCAGTTTTGGTATAGAGATCATGGTGGCCT
CGATGACCCAATCAGGACTTCTGTGCTAGTTGACTATTTCTTTATATGAACTTTTGGGAGTAGCTGTTAATTTTAAGCCG
AGATATACTTGTTTGTTTTGTTGATTATGTGTGGCGCCATGCGCTAGCAGCAAATGGTTCAGCAGGGTCGGCTTGAGCTT
GAGTTTTGGCATTAGGAACCAGTTGCACCCCTTGAATCTGGGGCGTGGCAGACACGCTGGTTGAGCCCACGCGCTGAAAT
CAGGTTTACTGGGCTACTGCAGAGGGTATCACTAACATGGATTGGTCACCTGATGCTAAGAGGTGGCTGCACTTGGTTAC
TAGGAGGATCCATCTGTCGGGCAACCGCACCGACGTGACCTTTCCCCGGGTATTGGTGGTGGAATGTGCCATACAGGGCA
TACAGCTGAACGTGGGGGCACAAATCATCTCAGAGGGGAGGATGTTCTATAGGGGTAACAAGAAGGCGTTCTTCCTCCCT
GGTCTCATCACGGCTCTGTGCAAGCGGGCTGAAGTGCCACTATTTGATGCTGACGAGGTACTTCCTATGGATCCCCCTCT
TCACCTTCTTTTGGTTAGGTCAGGTCCACTTTTAGGGGCAAAAAGAGGAGGACAGGCAAGACTAGCAGCAGTAAGGCGGC
CGTGGATTCAGACGACGAGGACACACTCTCAGGTGCACGGGTCGAAGTGGATCTGGAGACTACCCAGAAGAAAATAAGGA
GCGCCTATGCTAACCTCACTCTGGTTCCCCCACCACTGCCCTAGAGGTCGAGATGCTCCATCGCCAGCTGTGCCAGGAGA
GGAGAAAGGGTTCAGATAGGGATCGCTTGATGATCCGGATATGGAAGACTGTCAAGGCCATCTTTATTTGCGTTACCCCT
GGCAATGAGATTCCTCAATTAGATCCAAAGGACTTTATACAGTTCCCAATGCTGAATAAAGACTGGGCTGGCGTGATACC
TCCAGAGGACCTCGACTCTGACATTTACACCACCCGGCCCGAGAGTCCCTGATTGGTTTCCCTTTCGCCCCTCTTGGGCT
TGTAAAGTTTAGGACAACTATATTTTAATCTTTCGCGTTACTAAGTTTTTGTAGCACATGGATGCTTGTTTTTGCTATTT
TATGTAGCTACTAATTAATTACTAGGTTTTATAATCTCTTCTCAATTTACTGAACACTGAAAAGATTGTAGAGATTTGTT
CAGTCCCATTCGGAGTTGGAAAATTGTTTAGGGAAAACAAGGGAGGCAGGGTTGGGATTCTCCCTTGCCTTGTCCTGCTT
TGGCGGGAATAATCCCGCTCTGGTGGCCTCGCTATGGCGGGAATAATCCCACCTAGCGGCTCCGATGAGACCAGAACCCA
GGCAAAAAATTTCTGGGTTCCTTTTTCATTCTTCTACGTTTTTCCCAAGGTTCCCACTTTACCATTCAATCAAAATTCTA
AATTTTCCAAGATATGATACACGATACACGTACCAGCTCGTTCTAAACAACCCAGTATCACAACCCACATATTACCAGGA
TACACCCAGACATTCACATGATTACTAGTTGGTTGCAACACGCGTCCAAATTTTGTCTCACGAATCACTCGTAGACTATC
TAGACCTTCGCATTAACTTAGTTATAAAATCTTAGCTCAACGGGTTCACGATATTCAATTAATTACACTTGCATACTTTT
AACAATTCAGTCAGTAATTTACTCATGTCAAATCCAGGCACACAACACTGTGTCCTTAGTCATGTCACACACATCAACCA
TAATACCTTCACATCATCAGTAAGATCAAACACCCAAAGAATACTTCCACATACACAGTTCTTCCACTCAACAAGGAGCA
CACATTCACAGTTAATTCAAACAACAAGAAGTACACAATCATAGTTATAACCACGCATCACAACAAATTCACTTATTGGT
TAGCTCGTCCTATAGATGGCCATTACTGAGCATCTATGTCTTATACGGCTCCTAAGGCCAGATACCAATTGGAACCTTCT
CAGTTCCAATTACCCTTGCTTGTGTCCCTTCAGTCGTAATCACGACGTCTAGTTCACTTCGTTGAGATACCAATTAAAAT
CAGGAGATACCAATTGGGCTCAACTCACACCACAACTGATAATCGTACGAAGGGAGAGAAAAGATGAGACAACTTCCTAG
AATGTTTCATATCTTCCTGAAGATTAGGTGTGGACGTCAACACACCAATCCGCAAGAGTCTATTCCACATTTTGCTCTAG
TACTGGGAGACTGATAACCTGGGCTCTGATACCAATTTGTAACAACCCAACCCACCGGGCCATGCGGGCACCTACTCTAA
CACCTAAGTAGGAGAACCATCATACCCCAAAAGCCAACCATGCGGAAAGTTTACGAAAGACGAATTTAATTGAGAAACAT
AAATCCTTATGAATAAAATCTCTTTAAATAATTAGTAGTTAAAATTTGTAAAGTAATTCACACCCGAGAATATAGTCTAA
ACAGGTACAAGAGTTACAAAGAGTACAATTTGGATAATACAATAAGGACTCGTTTGGTAGGAGGTATTACATAGAATAGT
CCATGGATTAAAATTTAATCCATCTAATACATTGTTTGGTTACATTATTTTATTTTATCCATGGATTGCTTATACATCAT
ATATGGTCTTATTTTATCCCTAAATGACAAAATTATCCCTTTTCCTAAATTTCTTTTGTAATTTAATTTTCTTTTTATTT
ATATTGAAATAATTATAAATGTTCTTTTTAATTCTCCAAATTCATTTAGTGTAATTTAATGATTTCATTAATATTTTTTT
CTCCTTTTATTTTTATTCAATGTAGTTCGTCGATTAACCACTTGAACTATTTTTTTAATAAGCTTTAGCTATTGAACAAT
ATAAGTAGTCTTAAATCTATGTTAAGTTTAAGATATACTTGACCAACAAAAAAAGTGGTCCATCATACCTCAAATATATA
AATATATAAATATATATATATATATATATATATATATATATATATATATATATATATATATAACTTAACTAGTATGTATG
TATATATTTAACTTAACTAGTTAAATGAAATAGAAAATCCTAAAAGAAACAATATTGTCCCACAACAACTTTGATTAATT
ATTATCCGGGTAAGGGACTTTGGTATAAAATTGTATAAGTATATTTTTAGATCTTCATTTTTGATAAGTTTAAACTCTTT
TGTCAACATCCGGTTGCCATATACAATAATTGTACAGATTAAAATTTGTAAAAACAAATAACTAAAGATTTAGCATATAT
TTTTTTTACTATGAATTTTATTCAACTGTTGCGTAGTATTAAATTCTTGTTATTAATTATGCACAAAAAAGAAAAAAAAT
TGTTTCAATTTATGTAACACTATTTTTCTTTGTTGTTATTTTCTAAAAGGAAATTACCGTAGTGTTATGGTCCGGTTATC
TACCTTAACTCAATTACATGAAATAAACAATCTCATAATAACACAAGGGTATAATAGGAAAGAAATTTTTTGTAGAGTTT
TAAATCAAACACAAGATTAAGTGGAAAGTAATGAACCAAACACGTGACAAAAAATAATCTCTGCACTACTAATCACTGCG
TTACTAATCCCTGCATTACTAATCCCTACATTATCANNNNNNNNNNNNNNNNNNNNNNNNNNNNNNNNNNNNNNNNNNNN
NNNNNNNNNNNNNNNNNNNNNNNNNNNNNNNNNNNNNNNNNNNNNNNNNNNNNNNNNNNNNNNNNNNNNNNNNNNNNNNN
NNNNNNNNNNNNNNNNNNNNNNNNNNNNNNNNNNNNNNNNNNNNNNNNNNNNNNNNNNNNNNNNNNACCGCATAGTATAA
GAATTCAACTAATAAGGACATGTGATACCCCTCGCTTCTCCACCTTTACTCTCTCTCGAAATACTTCCAATTCCCACTAG
CACTCCAACTACTAACCACTTTACCCAACAACCTACTTACTAGGTTCTTGATCATAGCCTAACCATTCTAACACATAGAG
AATTCCCCAATTACAACTACCACCATCCCAACTAACCTTGCTTTCGTCGCACCCTTACTACCCTTCATAATTCCCAGACT
TGGCCACATAATACCTCACGTCAAGTTTTCTACTAACCACAACTCCTTATCTTCCAAAGTGAATTCCACCTAAGTAATTA
CGTCACGAACACTATTCACACTCCTTGTCACTACTACACACGGCACCTTTTTACCCGGTTACTAACAATTCTTGCAACTT
TCACTACCCCCTTACCGTACTATGCTTTGATTTGGGTGTTTCCCTTCCGGATCACCCAACATCAAGGTACATACCACGTT
ACTGAGCATATAATACCAATCAATCATAAGACTTAATAACTATAAAACTACTCCGGTAAATACAACATCAATTATCACAT
GCATATATCGAACATACACAATAATCTCACTTTTACAAACAACGAACAACTTCACATTCGTCAAATTATCACACCATTGG
TCCTCTCATAGAACCCATACCCAAACTGTTAGCTTACCGGAACGTGGTACTCGATCCAAATATTGAGCCGGAACGTGGCA
ACCGATCCCAATTAGTTATGCCGGAACGTGGGAACCGATTCCAATTAGTTATGTCGGAACGTGGTAACCGATCCATTCAA
CACACCACAATTGCAAACACAAGTACATTCTCAATAATCATACAATCAAGAAGTGATTCATGGCATTTAGTTCTTTGTTC
ATACTTATTTACAACTGGTGTGATCAATAGCGCAACCTTCGCACATACACATACATTATAACAAAGCAATAACAAGACTG
CATTCACACGAACATGGAATCACACCCATCACCTACGAACTACTCATCCACGAATATCTTATGAGCATCAATTCCACCAT
ACCTAACCCTAGTTCATCATCTAGGGTTTCTTTCTAGGATTTAATCACGTTTTATTCGGTGCACGAGGGCCTACACATAA
ATCCTACAGTTAATTGCATATATTTAGCAATGAACACAGATTTACAACTACTCAATTCATAAAACCTAGCCTACATTGGC
GCCAAGCAGCTGCACGAAGTAATTGGCTTCAATTGTTGTTTCAGAAATACGCGACGGTGATCTTGGCCGGAAATCCGCAA
CCCATTGCCATCCTTGCTCTAGAAATCTTCTTCTCCTTCCTTCTCGATCTTAGAGCAACTTTTCTAGGATTTCTAGGGTG
TTTTATGACGTAATTAGGTATTTTAGGAAGAAGGTAAAAATAAGGATTCACGTTATTTACATTTTGTCTCGCCTAACCCG
CTCTGGCGCCAACTTACCCCGCCTTGACGGCGGCGCCCCAGCGGCACCTGGCCCTTCTTAGCGGGACAGTGACCCAGAGT
TTTCTCGAAATTTTTCTTTTCCTAATTAATGACGGTTCGGATCGTTACACATTATGAGCCTTTTTCCACTTCTCTTAATA
ATATAAGAAATATATATATATATATATATAATTCTATACTAACAAATTATATTACATAAACTTAAACAATAAAATAAATC
TTTATATCTCAATTGAAATTTAGAATAACTACATTAATTCTAAACTAACAAAATATATTGCATAATTTATTTATTTATAA
CATTCTTCTCCACTTAGAATTTCAAAATTAAATATATTTTTTACTGTCAGTTTAAATTATTTGTTTTCTCAAAGTATCTG
CATTTTGTTTTATCCTCATTTTATATTCTTTCTTGTTATTTTTTATTCATGAACGTTTATAATTTAATTTTTGAATTATG
TGCAGCCAATTTTAATTTAAAATAACTACATCAATTCTAAACTAAGAAACTATATTATATAATTTATTTATTTATAAATT
TCTTCTCAACTTAGTATTCAAAATTTAATTTTTTTATTATAAGTTTAATATTTTTTGTTAATACATCTGCATTTATTTTT
ATTTTATCCCCTTTTATATTTTTTTCTCGTAATTTCATTTATGAACGATCTATCTTAATTTTTCATCCTATGCAACAAAT
TAAAATTAATAATTATTATATCCCATTACTCTCATTAATTTATGCTATGATTGATTTAAGGGTCTATCAAAAATAATTTA
GTTCGGTTTTTTCTTTATAGACCCACTTTAGAAAATTACACTAAGTATGTTCTTATTTATACTATTACTTAATGTTCAAT
TCATGTATGCCTCTTTCTCTTTTTTGTTAGTACAATAAAAGTAATAATTAATCAATATAATACACATTGATCACAATAAT
AACTTATTAAACTCTTGCAAACATATCATTGTCACAATATAAATAGATGCTCACTAAAGAATCAAACAACATTATTCATT
CTATTCAATAAAAGAAAAAGAGATTGACCAAAATAAAAATTATTATACTAATTAACACTATTTTTTGAGATATGTTTTCT
TACAAAATTCTTGCTTTAATAAAGTATAACAAAAAACAATTGAATTAATACAATTTAATACATTTGACATTTTTTTCTAC
CTACAGGCTAAAACACCCAAATCATAAGGAAAGAATTATTTTTAATATTTTCTTCGTATACTTGTTCTTTACATTGTCTT
CCCAACATCTCCCTATTACCTTTTTTACATTACTCATATAAGTCCAAATAACCACAAATAATGATCATAGACAACGTTTC
GAAGTGTAAACAATCTTATAATGAGAACTTGAGAAGTGTCATTAACTCTTCATCATAATTGAAATGATAATATACTATCT
TATAAGAGGGAATTACAACAAAAGGTAATAAAAAACAAAACATATATGTAATGACAAATAATTCATAACACAGAACTTCA
AACGATTCGTAAATTTCATACACACAGATATAAAGCACATATACATGATTGACATGGAAAAAAAATGTTGTGCTTCTTTT
GCAGTTTGCATCCAAGGAAACTAAAACTTGCATACACGAGACCGCATATTCATTTCTTAAGTGTTGTTTTCATCCTAAAC
TACATCCACAACATCTATTAAATGTACCATCCTATAATTGGTGTTAATAAAATATCAAACAGATATGCTACATTATATTA
GATGTAAAAAAAATTATGTTGTTTTTGATGATGCTAAAAAATTGCCACCTTCTCCTAATGCAACCATTCAAAACAATCAA
GTCTCTTTAGTTGTAATGTAATCAATGATAAACGCTTACCACTTTTGTAACTGTGCTTGATACATGAAACAACCTCTTTG
CATCATCATATTCCCATACAATCAGAGATCTGTTTCAACAATGCAGAAACTTGGCATAAGTGTGAAATGAATTATGAAGT
AAGTGGTTTTATGGTTTAGATTACAGTTGACACAATTTAAGAGTTGTGTATATCTTCAAACGTGGAAGGAAGTTGTTAAC
AGTTAAATCTTATCTTAATAGCAATTTATTTTTAAAACTGGTCTAACATTAATTTTAAAAAGGGTTTCAATTAAAGCAGT
AGATTTTAGGGGAAATTTAGGAGAAGTAAAATTTTGAATAATATTATTTTTTTATATTATGTATTTAAAATAATTTATTT
TTAAAACTGTTCTAACTTATTTCTGGTTTTTTTTTCTCCAAAATCATAATTTATTACTAGTATGCATGCCCGCGCGTTGC
ACGGATGATTTAAAATGTAATAATTTTATGATTAAAAATAACTAATAAAATGTATAATGCACTTAATAAGATATTTAATT
TATTGTAATAACAATATAATAATACAAATCATTAACTTGTGTATTTGAGCAATATTAAATTTACATTATTAGTACACAAT
TTAATTTATTGTAATAAAATATAATATAATATTATATATATATATATATATATATATATATATATATATATAATTTATTC
TTTTTTGAATAAAAAAATTATGTTAATTTATCAATTCTAACCTCCATATGAAATATTTGATATCATAAGACTAAATAACA
TGTAGAAACATTTTATATATGTTTTATTCAAGATTAAAAGATTCAAAATATTATTTTAATGTATTAATTTGTGTAAAGTA
TAATAGAAAATTAATATAAAGGTAAAAATAATCTTAATTAGTACAACCGCTATATTAGATTTAATCAATGTATGTAGAGA
TATATTAAATTTTAATTTGAATTGTATTAGAAAACATATGAGCTCTTCTCTTCCCCCTGGAAAAAATAGGATGTTCATTT
GGCATGAGTAGCCTACGAGCCCTTACTTGATGATATGAAGGAGAGGTTGTTTATTTGAATTTTATTCAATAAAGCAAGTA
TGTGTAATTATAGTTATCTTTGAATTCAAATTTTAAAAGTTAAAAATTTAAAACTTATCGTATATTTTTAAATCATAATT
TTCAACTTAATTTGATGTTGTTATATATATTGTGAATAGTCTTAAATTTGCTAAATGACTTATAATAGTGATATTGTTCA
AGATAGAATTCAACACTAGCTAGATATAAATAAATATTATTTATCTTATATTCAAAAGTTTAAATTTTATTTCTCATAAA
ATTATTTTTCAATTTTTCAATTTGATTGTCCTTTAAAAGTAATATTATGAAAACATAACTTAATGTCTTCTATGTTTATG
ATAGTGATAGAGACAATCCCTCATTTATCTGTGCTAAGGTTGAAAATCTGTAAAAATAAATAAATAATAATAAACTTAGA
AGTCATTAAATTATGTTTATAAAAACATCATACTTGGATTATTATTATTATATTATCATCATCATCAGCAGCAGCAGTAG
TTCTGTTTTTTCAGATAATAGGTTATATCTTATTAAAAAATATTTATTTTAAAATGCAAAAAAAAAAAATCTGAAATAAA
ACTTAAAATATTAAATAATATTTAAATGATAAATTTTAATAGAAACTTCCATACGTGGGGTTTTTAAAATAAATAATTTT
AATTTAAAAGTTCTTCAATATGTTTAGAAGTAGGAGAGTTTTAAAACTCCTTGTTATAAAACTTATGAACAAAAGAACAA
TATAAAGAGGAAGACAAGAAGAACAATATAAGATAGCTTTCTTTCTTTCAAGTGTATCCAACATTATTCTCAACACCACT
ATTTATAGGATTACATTGAGGAATACCAAAGGGTGTCATAAACATTACATTAAACCTTGAGAATTACTACCCATTAAGGA
GGAAATAAACCTAAGAGTTATGGTCATCCAATTAACCATATTATCAACAACATTACTACCAATAAAGGATGAAATTAACC
TAGGAATTATGGTCATCCATTTGACCACATTATCAACAACATTACTACTCATAAAGGAAGGAAATTAACCAAGGAGTTAT
GGTCATCCATTTAACCACCAAAATGATTTACAACACTCCCCTTTAGATGACCATTGAAAAATAATATGTCTCGTTAAAAC
TTTACTAAGAAAAAACACTGTGGGAAAAAAAATCTTAGTGAAGGACAAAATAGTACACATATCAAGTAATACGTTTTGTT
TGTTGCCTCGTTAAAAACCTTGCCAGGAAAACCCATTAGGATAAAATCTAAGCCAAGCGAAAAAGAGTGCAGCGCGTAGA
TTACTCCCCCTGTTACAAACATCATTTAATTTCTTGGAGACGACGCATTCCAATCTTGAATACCAACTTCTCAAATGTTG
AGATTGATAATGCTTTAATGAACAGATCCGCTAAATTATCAACTGAGCGAAATTGTTGAACATTTATTTCACCTTTCTTC
TCAAGATCATGAGTGAAAAAGAATTTTGGTGAAATGTGTTTTGTTCTATCTCCTTTAATATATCCTCCCTTTAGCTGAGC
TATACATGCAGCATTGTCTTCATACAATGTAGTTGGAATATCTTTTTCCATAAGAAAACCACACATTTCTTGAATATATT
GAGGCATTGATCTCAACCAAACACATTCCCGACTTGCTTCATGGATGACTATTATTTCTGCATGATTTGAAGAAATAGTA
GCTAATGTTTTCTTCATTGAACGCCAAGATATAGTTGTGTTTCTATATGTAAATAAATAGTCTGTCTGAGATCGAGCTTT
ATGTGGATCAGACAAATATCCAGCATCTGCATACCAATCATTTCTGACTTGGATTTATTAGAATAAACTAATCCCATATC
AATGGTTCCCTCAAGATATCTGAATATATGTTTGACTCCATTCCAATGTCTCTTTGTTGGGGACGAGATGAATCTTGCCA
AACTTACTGCAAAACAAATATCTGGTCGAGTATTATTAGCAAGATAAGAGCCCCAATGACACTAAGATATGAAGTTTCAT
TTCCAAGAAGCTCTTCATCATTTTTTGAGGTCAAAATGGATCTTTATGTATGTAAAGCGATCTCACAACCATCGGGGTAC
TCAATGGATGTGATTTATCTATGTAAAATCGCTTTAAAACCTTTTCTGTGTATGTTGATTGATGGACAAATATTACATTT
TTCAAATGCTCAATTTGTAGGCCAAGACAAAATTTTGTCTTACCAAGATCTTTCATTTCAAATTCTTTCGTTAAACACTC
AACAACTTTTGAAAGCTCTTTAGGAGTGCCAATGATATTTAAATCATCAGCATACATAGCTATTATAACAAAATCAGACC
AGACCTTTTTATAAAAACACAAAGACAAATAAGGTCATTTTTTACCCTTCCTTTAGAAAAAATTGGCTAAGATCATTGTA
CCACATTCGTCCTGATTATTTCAATTCATATAAGGATTTATGAAGCCTTATCGAACAATTTTCTTGCGAATTTTTATATG
CTTCAGGCACATTGTATGCTTCAGGAACTTTCATGAAAATATCGTGGTCCAATGAGCCATATAAATAGGTTGTGACAACA
TCCATTAGATGCATTTCAAGCTTTTCATGAACTGCCAGATTTATTAGATGCCTGAAGGTAATTGCATCCACCACAGGAGA
ATATGTCTCCACATAATCAATGACAGGCCTTTGAAAAAAACCTTGTGCCACAAGTCATGCTTTATATCTTACGACTTCAC
TTTTTACATTTTGTTTTTGCACAAAAACCCATTTGTACCCCACTGGCTTGACACCTTCAGGTGTTCGTACTATTGGTCCA
AAAACTTCATGTTTTTCAAGTGAAGTCAATTCCGCTTGAATTGCTTCCTTCCATTTTGGCCAATCATTTCTCTGTCTGCA
TTCATTGACAAATTTTGGTTCAAAATCCTCACCTTGTTGCATTATTTCAACATCAACATTATAAGCAAAAATATTGTCTA
CCACAATACTATTTCAATTCCACCTTTTTCTCGTCGAGACATAACTTATTGAGATTTCTTCATTCACATAATTTCAGTTA
TTTGGACCTTCTTTGTGGTCTTATCATTTGTTATGTCTCGGGGCTCTTCTTGAGCAATTTCCTCCATGGTATGATCTTCA
TGATCATTTGTTTCTTTTCTTTTTCGAGGATTTTTATCCTTTTAACCAATTGGCCTACCACGTTTTAAACGTGGTTTAGA
CTCATTTGCTTTAACAACTTGTCCTACTGGGACATCAACTTGAACTGGAGCATTTGCAGTTGGAATATAAGATTTAGTAA
CCCTTGGCAGGTTAGTAAATGCATCTGGCAGTTGATTTGCAACATTTTGCAAATAAATCATCTTTTTAACCTCTTGCTCA
CATTGATTTATTCGAGGATCTAAATGATAAAGGGATAATGAGTACCAATCTATCTGTTTTTCCAACTGCTTACGCTTTCC
CCCTAATGTTGGGTATACTGATTCATCAAATGACAATCTACAAACCTTGCCGAAAATATATCTCATGTCATAGCTTCCAA
ATATTTGATAATAGAAGGAGATTCATACCTAACATACACCCTAACCTTCTTTGGGGACCTATCTTTGTGCGTAGTGGTGG
GCCAATTGGAACGTATACCGCACACCCAAAAATTCTAAGATGGGAAATATTTAGGTCATGACCAAAAACAAACTATAATG
GAGAGAATTCATGATAACTTGTTGTCCTTATGCGCACCAATGTTGTTGCATACAAAATAGCACGCCCCCATATTGAAACA
GGCAACTTTGTCCCCATTAACAATGGTCTAGCTATCAATTGGAGGCGCTTTGTAACGACCCAAACTGTCGTTAATTAAAG
AAAACAAAAATTTGAGAAAATTCAAGGTCACTGTCGCGCTAGGGCGGGCCAGATTCCGCTAGGGCGGCGACACCAAGGCA
GTGTAAGTTAGTGCCAGAGCAGGATAGGCTAGACAGAACGTAAATAACGCAAATCCTTATTTCTTCCTTCTTCCTAAAAT
ACCTAATTTAGTCGTAAAACACCCTAGAAACCTCCAAAAAGCTGCTTGAAGCTTGAGGGAGATGGAGCGAGGGATTTCTA
GTGTAAGGATGTTGATAGATTGCGGATTTTCGGCCAAGATCACCATCACAAATTCCAGAAACAAGATTTGAAGCCAATTC
CTCCATGCAGCTGCTTGGCCCATGTAGGCTAGGTTTTTTTTATGAATTGAGTAGTTATAAATATGTGTTCACTGCATAAT
ATATGCAAATCAATGGTAGGATTATGCGTAAGCCCTCGTGCACCAGATAAAACGTGATTAAATCCTAGGAAGAAGCCCTA
GAAGATGAACTAGGGTTAGGTATGGTGGAATTAATGCTCACATGATATATGTGGATGAGTAGTTCGTAGGTGAAAGTTGT
GATTCTATGATTGTGTGATGCATTCTTGTTATTTCTTCATTATAATGCAAGTGTATGTGCAAACGTTGTGTTATTGATTA
CACAAGTTGTAAATAAGTATGAACGAAGAACTAAATTCCATTGAATCATGACCCGATTGTATGAGTATGAGAATGTACTT
GTGTTAGTAATTGTGGTGTGTTGAATGGATCAGTTACCACGTTCTGGCATAACTAATTTGGATCGATTGCCACGTTCTGG
CATAACTAACTTGGATCGGTTGCCACGTTCTGGCATAACTATGGGATCGGTTACCACCTTTCGGCATAATATTTTGATCG
GGTACCACATTCTGATATGCTAACAGTTTGAGTTTGGGTTCCATGAGAGGACCAATGACATGATATAATTGTGATATTTG
AGAAGTGTGAAGTTGAACGTGGTTTTATAATGATAATCGTTATTGTAATTTCCCAGAATGATTTTATGGTTATAGGGTCT
TATATCTGATTGCTTTTTGTGTCGAGTGGACTTATTGTGTATTGTGTTGTCGAACGAATTTGGAATGTAAAGGGTTCAAG
GGTGGAATTAGTTGAGAGTAAGGGTTGTCCGTGTGTTGTAAGGGTGAGAAGTGGGGGTAATGTACTTGTTGCAATTACTT
AGGTGGGTTTCACCTTGGAGGGATGAATTCTAGGTTGGTATTTAAAGGCTTGATTTGATGAGCTATGCGACAAAGACGAG
GTAATATGAAGAGGAAGTAAGGGTACGTCATGGGTAGTTAGTCAAAATAGTTGTATGGTGTGCGGTGAGTACTTTTACGA
AGTATAATGGTCAGGCTGTGATCAAGAACCTAGTAATTAGGTTGATTGGGAAGTAGTTGGTGGTAAGAATGCTAGTGAAA
TTCTAAGATATTCGGAGAGAGGATGAAGGTGGAGGAGCGATGGGTGTTAGGGCATGTCTCTAACTAGTTGGTTTCTTATA
TTTATGCGGTGGGCGTCGGGTTGACTCGATGATGCCTACCAGTACGTGTGATTTGTTGTGATACTACTCTTGCTATGTCT
TTTGACATAGTCTGGTTGCAGGATCGGTGATGTTTCATTAGGAGAAGACGAAGAAATCTCCAACAGCTTATATTTTTCCT
TTCGCATAGTGGGAGTTGTGTCATTTATTATATTGTCCAAATTGTACTCTTAGTAGCTCTTATACCTGTTTAGACTAGAT
TCTTGGGGGTGTTAATTGCTTTACAAGTCTTAACTAGTATTTATTTAAAGAGGTTTCGTTTATAAAGATTTATGTTTTTC
ATTTATATCCGTCTTTCGTTAATTTTCTGCATGTTTAATTTTTTTTTGGGTATGAGGGTTCTCCCACTTAGGTGTTAGAG
TTGGTGCCCGCACGGTCCGGTGGGTTGGGTCGTGACAAATTAGTATCATAGCCTAGGTTACCGGTCTCCTAGTACAGGAG
GAAAATGTGGACTAAAGTCCTGCAGATTGGTGTGTTGACGTCCACACCTAATCTTCAGGAAGCTATGAAGCATTCTAGGA
AGTTGTCTCATCTTTTCTCTCCTTTCGTACGATTGTCGCTTGTGGTATGAGTTGAGTCCAATTGGCATCTCGACGAAGTG
AACTAGACGTTGTGGTTACGACTGAACGGACACAGACAAAGTTAATTGGAACTGAGAAGGTTCCAATTGGTATCTGGCCT
TAGGGGTTGTACTAGGCATAGATGATTAGTAATGGTCATCTATGGGACAAATGAACTCATAAGGTGAAGTTGTTGTGATG
TGTGGTTGTAACTTTGAACGTGTGTTTCTTGTTCTTTGAAATAACTGGGAATGTGAAAGTCTCCTTTGGATGTTTGGTTT
TACCGATGGTATGAAAGTATTGTGGTTGATGTGTGTGCAATGATTAAGGACATAGTGATGTGTGTCTAGATTTGATATGC
ATAATATGCTGGCTAAATGGTTGAATTATGCAAGTGTAACTACTTGAATATCGTGAAACCTATTCAGGGAAGAGGTCTTA
ACAAAGTTTGGTGTGAGGGTCTAGATAATCTACGAGCAATTCGTAAGATGAAATCTGGACGCGCGTTGCGACCAACTAGA
ATCGTGTGAATGTCTGGGTGTATCCTGGGATATGTGGGTTGTGGTGCTGAGTTAATTAAAATGAGCTGGTTCGTGTATCC
TGGGAATAGACATTGAATTTTCATAGCTTGGAGATTTAAGTTAGATTTGTATGGTAAAGCCGGGAGCCTTGGGGAAAATG
TAGAAAAACGAAAAAAAACCCAGAAATTATGGGCTTGGGTTCTGGTCCCGTCTGAGCCGCTGGGGAGGGATTATTCCCGC
CATAGCGAGACCGCCAGAGCGGGATTTTTCCCGCCAAAGCGGGACTGGGCGAGGCAGAATCTCAGCCCTAACTCCCCTAT
TTTCCTTGGTTACAGATTATCAACCCCAAATGGGATTCGTACAAATCCCTTCCAGTCCTCTCAGTGTTCAGCAATCAAGT
ATAGATTATAAAACCTATCAATAAATTATGAGTTGCTTAAAACAGCTAAATAACAAGCATCCATGTGCTACAAAACTTAG
GAAAGCGAAAGATAAAAACAGAGTTGTCCTAAAACTTTACAAGCCCAAGAGGGGTGAAAGAAAAGCTAATCAAGAACCCT
CGGACTGGGTGGTATCCACATTGGAGTCAAGGTCCACTGGGGGTATCACACCAGCCCAAGCCTCATTCAGCATAGGGAAA
TCTGTGTAGTCCTTTGGATTGAGTCGGGGAATCTCCTTCTCAGGGGCAACACAAGAAAAGATGGCCTTAATAGTGTTCCA
CATCTGACCATCAGACAATCCCTCTCCAGACCCTTCCTCCTCTCCTGACACAGCTGGAGGCGGAGCATCTCGACCTCTAG
GGTTGTGCTAGGTGGAACCAGAGTGAAGTTGGCAAAGGCACTACCCATCCTCTTCCGAACAGCCTCCAGATCCTCCTCGA
CCCGCGCACCTAAGAGTGGGTCCTCGTCGTGCGAATCCAAGGCTGCCTTGTTGCTGCTAGCACGGCTGGTTCTCCTCCTC
TTGCTCCTAGAATTAGAGCCTTGTCGTACCAAAAAAGGGTGAAATGGGGGATCCATAAGAAGTACCTCATCGGCGTCAAA
AAGTGGCACTCCCACCCACTTGCACAGCGCAGTAATGAGTCCTTCTAGAAAGAAAGCCTTCTTGTTACCCCGGTAGAACA
TCTTCCACTCCGAAATGATCTGCGCCCCCACATTTAACTGGATGCCCTGATAGCGCACGCCACCACCAAAGCCAGGGGAA
AGGTCACGTCGGTGTAGTTTTCCCGACAGGCGGATCCTCCTAGTAACCAGGTGTAGCCACCTCTTAGCATCTGGTGACCA
ATCTATGCTAGTAATGCCCTCTGTTGTAGCCCAGTAGACCTGGTCCTGTTTGGCTGGCTCGATCAGTGTATCCCTTAACC
AACCTAGATCCATCTCCCGCAATTGGCCTCGAACTCCGCATTTGAGACCTCGGGTAACTCTAGTACTTCATTGATGGCGG
TTGCATTCAAGGGAATGTCAACTCCCCGGACTCGGATGATAGAGTAAGAGTCATCACAGCGGACGGTAGAGAGGATGGCA
TAGAACTCCCTCACCCAGGTAGAGCATGCATTTGGGGGAGCCTCAGTTAGTGGAGCCCATCCAAACTCCATCAGGCAAGC
ATGAAAAGCAGGAACCTTCTCCTCTAGCTTCTGCAACATGAACCCTCTCTCACAACAGAACCCCATGTTCCTGTTATCAT
GATGCCTTTCAAGACTCGCGGCATCGGGAAACCGGATGAAGGGTAATTTTTCTTCATTTTGACCTGCCATTAGAGAGCCT
GGAATAAGTTGAATGTGAGTTAGAACACGATAGGAATAGACGGGTTAGGCCTAAAATGAGAGAGAGAAAATTTCTGAGCT
AAGAGTGAAAGCCATTGGTTTGGCATATCCCACCACAACGGCCATAATCCCACTCCTGCGGGATTATTAAGGCCGCCATA
GCAACTTTCATTGTCACGACCCAGGGGTACCCCCTAGACGTAACACGGCGTACTCGACCCCGAAGAGGTCTAATACAAGA
CCTTTGCATCATAACACAGGTAATAGAATTGAAAATACGGGACAATTAAAAACTTTTACAATCGAAGTCTTATTTCATAA
AGCAAGCGAAAGTCTTACTAAAGCCTTTGTCTCAAACCATCTATTAAAAATCATGAATAAAAGTCTTTGGGACGTAGCCC
ATACAAAGTCTAAAAACATAAAGAAATGACATAAGGAAATAAAGGGTTCGTCCTTGAAGCTATGAGGACTCACCAATTCT
TCAATTCTTCTAAATCCTTGAAACTCTAGCCTCCAAAGCAACTCAAGCCTCCAACCCTACATTTGGTTAGAATGTAGGCA
ATAGGCGTTAGTACAAAACGTACTAAGTATGAAAGCTAACATACCAACATTAAACATCTCAAATGGTTAGTCAACATAAG
TCAAATGGTTAGTCAACATAAGATATAGTCATAAGAGATAATAACATAAACTCCAATAAGGTAACATAACATCATAAGTC
AACATAATGCAAGATATATGAACATAGGAGCTAAATCATACTTATAGCATAGCCTTACTTAACATTCATAATTACAATAA
GCCAACTCTAACATCATGAGTAACATATAAGCGTTATTGACTCCTAGTCACCTATACCATAATCGTACCATTCTTAAGTA
ACCTCAAAAGCATACAAGTGCAAAGCAAGAATAGCATCCCATAATACTACCCAAGCCATGTATCCCTTCTTAGTCATCTT
AATCATAATCTATATACATGGTCTAATTCTCAAGGCTTCTCTACTATAAGGGCACCATACTTCTAGGCAACCTCAAAGCA
CACTTGTGCAATGCATGAAAAGCATCCCATAATACCCTTCATACTAAGCATAACTTTGAAGCCATCCTAGTCATATTCAC
TCTACTTGATCTCATTAATTACTTAATTTACCATAACTAAGGGAATCTCTCACCTTTAGTCACAAAGGTAAGGAAGGCAA
CTATGGCACAATCCTATCTCAACTCATTCTCTTTGGTAACCCTAAGTCATACTTGTGCAATGCAATCATAGCATCCCATA
ATACTAATCATGCTAAGTATTACTTCTAGGTCCCCTTACTAATACTTCTTGGGTTGGAACCTAGTCCCTCTCTTTATCTT
TAGAACACTATGAGGTACTCTATTAAGCACATCTTAGTTTATTTATAACTTGAACCCTATGAGAGACCACTTTTAGTATG
TCTAAGTTCATTACTAGTATGGATACTATGAGGTACTTACTAAGTATGTCTATACCCATAAAACTTTGAACTCTATGAGA
TACTCTCTAAAGTATGTCTAAGTTCCTTCTTCACATGGACCCTATGAGATGATATCTTCAGCAAGTCTAGGTCCATCTAT
ACTTTAGAACACTATGAGTTACTTCATTAACTAAGTCTTAGGTCATTATACTTTGAACACTTTGATATGCTTCTAAAGCA
TTTCTTAGTTCNNNNNNNNNNNNNNNNNNNNNNNNNNNNNNNNNNNNNNNNNNNNNNNNNNNNNNNNNNNNNNNNNNNNN
NNNNNNNNNNNNNNNNNNNNNNNNNNNNNNNNNNNNNNNNNNNNNNNNNNNNNNNNNNNNNNNNNNNNNNNNNNNNNNNN
NNNNNNNNNNNNNNNNNNNNNNNNNNNNNNNNNNNNNNNNNNNNNNNNNNNNNNNNNNNNNNNNNNNNNNNNNNNNNNNN
NNNNNNNNNNNNNNNNNNNNNNNNNNNNNNNNNNNNNNNNNNNNNNNNNNNNNNNNNNNNNNNNNNNNNNNNNNNNNNNN
NNNNNNNNNNNNNNNNNNNNNNNNNNNNNNNNNNNNNNNNNNNNNNNNNNNNNNNNNNNNNNNNNNNNNNNNNNNNNNNN
NNNNNNNNNNNNNNNNNNNNNNNNNNNNNNNNNNNNNNNNNNNNNNNNNNNNNNNNNNNNNNNNNNNNNNNNNNNNNNNN
NNNNNNNNNNNNNNNNNNNNNNNNNNNNNNNNNNNNNNNNNNNNNNNNNNNNNNNNNNNNNNNNNNNNNNNNNNNNNNNN
NNNNNNNNNNNNNNNNNNNNNNNNNNNNNNNNNNNNNNNNNNNNNNNNNNNNNNNNNNNNNNNNNNNNNNNNNNNNNNNN
NNNNNNNNNNNNNNNNNNNNNNNNNNNNNNNNNNNNNNNNNNNNNNNNNNNNNNNNNNNNNNNNNNNNNNNNNNNNNNNN
NNNNNNNNNNNNNNNNNNNNNNNNNNNNNNNNNNNNNNNNNNNNNNNNNNNNNNNNNNNNNNNNNNNNNNNNNNNNNNNN
NNNNNNNNNNNNNNNNNNNNNNNNNNNNNNNNNNNNNNNNNNNNNNNNNNNNNNNNNNNNNNNNNNNNNNNNNNNNNNNN
NNNNNNNNNNNNNNNNNNNNNNNNNNNNNNNNNNNNNNNNNNNNNNNNNNNNNNNNNNNNNNNNNNNNNNNNNNNNNNNN
NNNNNNNNNNNNNNNNNNNNNNNNNNNNNNNNNNNNNNNNNNNNNNNNNNNNNNNNNNNNNNNNNNNNNNNNNNNNNNNN
NNNNNNNNNNNNNNNNNNNNNNNNNNNNNNNNNNNNNNNNNNNNNNNNNNNNNNNNNNNNNNNNNNNNNNNNNNNNNNNN
NNNNNNNNNNNNNNNNNNNNNNNNNNNNNNNNNNNNNNNNNNNNNNNNNNNNNNNNNNNNNNNNNNNNNNNNNNNNNNNN
NNNNNNNNNNNNNNNNNNNNNNNNNNNNNNNNNNNNNNNNNNNNNNNNNNNNNNNNNNNNNNNNNNNNNNNNNNNNNNNN
NNNNNNNNNNNNNNNNNNNNNNNNNNNNNNNNNNNNNNNNNNNNNNNNNNNNNNNNNNNNNNNNNNNNNNNNNNNNNNNN
NNNNNNNNNNNNNNNNNNNNNNNNNNNNNNNNNNNNNNNNNNNNNNNNNNNNNNNNNNNNNNNNNNNNNNNNNNNNNNNN
NNNNNNNNNNNNNNNNNNNNNNNNNNNNNNNNNNNNNNNNNNNNNNNNNNNNNNNNNNNNNNNNNNNNNNNNNNNNNNNN
NNNNNNNNNNNNNNNNNNNNNNNNNNNNNNNNNNNNNNNNNNNNNNNNNNNNNNNNNNNNNNNNNNNNNNNNNNNNNNNN
NNNNNNNNNNNNNNNNNNNNNNNNNNNNNNNNNNNNNNNNNNNNNNNNNNNNNNNNNNNNNNNNNNNNNNNNNNNNNNNN
NNNNNNNNNNNNNNNNNNNNNNNNNNNNNNNNNNNNNNNNNNNNNNNNNNNNNNNNNNNNNNNNNNNNNNNNNNNNNNNN
NNNNNNNNNNNNNNNNNNNNNNNNNNNNNNNNNNNNNNNNNNNNNNNNNNNNNNNNNNNNNNNNNNNNNNNNNNNNNNNN
NNNNNNNNNNNNNNNNNNNNNNNNNNNNNNNNNNNNNNNNNNNNNNNNNNNNNNNNNNNNNNNNNNNNNNNNNNNNNNNN
NNNNNNNNNNNNNNNNNNNNNNNNNNNNNNNNNNNNNNNNNNNNNNNNNNNNNNNNNNNNNNNNNNNNNNNNNNNNNNNN
NNNNNNNNNNNNNNNNNNNNNNNNNNNNNNNNNNNNNNNNNNNNNNNNNNNNNNNNNNNNNNNNNNNNNNNNNNNNNNNN
NNNNNNNNNNNNNNNNNNNNNNNNNNNNNNNNNNNNNNNNNNNNNNNNNNNNNNNNNNNNNNNNNNNNNNNNNNNNNNNN
NNNNNNNNNNNNNNNNNNNNNNNNNNNNNNNNNNNNNNNNNNNNNNNNNNNNNNNNNNNNNNNNNNNNNNNNNNNNNNNN
NNNNNNNNNNNNNNNNNNNNNNNNNNNNNNNNNNNNNNNNNNNNNNNNNNNNNNNNNNNNNNNNNNNNNNNNNNNNNNNN
NNNNNNNNNNNNNNNNNNNNNNNNNNNNNNNNNNNNNNNNNNNNNNNNNNNNNNNNNNNNNNNNNNNNNNNNNNNNNNNN
NNNNNNNNNNNNNNNNNNNNNNNNNNCCATATTCCTTACTAAAGAACACTCCTTACAAATCTATGGAACAACTTCCTTGT
TCTTCTATTTCTTGACTTTCCGGTCCAAGACCTCTACCGGTACTTCTAAATTAGAGAGGTCCTCAATAAGCAACTAAAGC
TTACAAGCAACCTTACTAACCCAACTCAAGATCTCACGTGAGCCTAACAAACCGGGACTAAACTTCTCATACTCACCACA
CCTCTGAAGGTGAATATTTCTAGGAACTCTAATTCATAAACATCACTTAGATTTCGCATCATCACACCAAATGATTCTAA
ACCATGGTGAATTACAATTCTACCCTTCTTAGAGGAGTCTATTCACTCAACCCATCTAGGCATTACTCAAACACCCTATT
CAACCAATCTATCAACATACCTCAAAACTCATCATAGCTAAGTCGGGTTCTACCAACAACTAGACATAACCACATAATAA
CCTCGCTAGATAGGCACACTATCCCCCACTTGGTAGTAAGCCTACACAAACTTTTCTAAACATCATGCATACTAAAAACA
ACTTCAAAGTCTATCGTCTCAAGCCTTACCAAGTCATATAGCCATAATTGGCATCTCAGCCAACCTTTCTCCCTCACTCC
ATGTAGCATAAACCCTCCTAATAGTCACATCCTAAAGACCATCGGATAAGGGATAAGAGAGATAGCTTATGGATCTATGG
CACGACTAAGAGATTGAAGAAGTGAGACTTTTCCTAAGCATCCAATAGCCTCCTATTCATAAATGTGTCATGACTCACAC
CCATTAATAAGACTCTACTTAGACGTGGTTTGAGATATCCTAAAATTTATCCCAAAACTTTATGCTCTGATACCAAGTTT
GTCATGACCCAGGGGTACCCCCTCGACGTAACACGGCGTACTCGACCCTGAAGGAGTCTAATACAAGCCCTTTGCATCAT
AACATAGGCAATTGAATTGAAAATACGAGACAATTAAAAACTTTTACAATCGAAGTCTTATTTCATAANNNNNNNNNNNN
NNNNNNNNNNNNNNNNNNNNNNNNNNNNNNNNNNNNNNNNNNNNNNNNNNNNNNNNNNNNNNNNNNNNNNNNNNNNNNNN
NNNNNNNNNNNNNNNNNNNNNNNNNNNNNNNNNNNNNNNNNNNNNNNNNNNNNNNNNNNNNNNNNNNNNNNNNNNNNNNN
NNNNNNNNNNNNNNNNNNNNNNNNNNNNNNNNNNNNNNNNNNNNNNNNNNNNNNNNNNNNNNNNNNNNNNNNNNNNNNNN
NNNNNNNNNNNNNNNNNNNNNNNNNNNNNNNNNACATAAGACATAGTCGTAAGAGATAATAACATAAACTCCAATACGGT
AACATAACATCATAAGTCAACATAATGCAAGATATATGAACATAGGAGCTAAATCATACTTATAGCATAGACATAATTAA
CCTTCACAATTACAATAAACCAACACTAACATCATGAGTAACATATAAGCATTATTGACTCCTAGTCACTTATACAATAA
TAGTACCATTCTCAAGTAACCTTAAAAGCATACAAGTGCAAAGCAGGAATAGCATCCCATAATAATACCCAAGCCATGTA
TCCCTTCTTAGTCATCTTAATCATAATCTATATACTTGGTCTAATTCTCAAGGCTTCTCTACCATAAGGGCATTATACCT
CTAGGCAACCACAAAGCACACTTGTGCAATGCATGAAAAGAACCACATAATACCCTTCATACTAAGCATAACTTTGAAGC
CATCCTAGTCATATTCACCCTCTTGGTCTCATTAATTACTTAATTTCCCATAACTAAGGGAATCTCTCACCTTTAGTCAC
TAAGGTAGGGAAGGCAACTATGGCACAATCCTATCTCAACTGATTCTATTTGGTAACCCTAAGTAATACTTGTGCAATGC
AATCATATCATCCCAAAATATTAATCATGATAAGTATTACTTCTAGGTCTCCTTACTAATACTCCTTGGGTTGGAACCTA
CTCCCTCTCTTTATCTTTAGAACACTATGAGGTACTCTCTTAAGCACATCTTAGTTCATTTATAACTTGAACCCTATGAG
ATACCACACTTAGTATGTCTAAGTTCATTACTAGCATGGATACTATGAGGTACTTACTAACTATATCTTCACCCATAACA
CTTTGAACTCTATGAGATACTCTCTAAAGTATGTCTAAGTTCCTTCTTCACATGGACCCTATGAGATGCTATCTTAAGCA
TGTCTAAGTCCATCTATACTTTAGAACACTATGAGTTACTTCATTAAGTAAGTCGTAGTTCATTATGCTTTGAACACTAT
GAGATGCTTCTCAAGCATGTCTCAGTTCATGGATATGGAGATTGCTACTAGGAACCTTAACTCAACTATGTGAAGGATCC
CATCTCATGAGATCTAACTATGGGAAAACCCACACTCTACTACGTAAGAGTTCCCCTTTGAACTTGGATAGTCCTCATAT
CAACTAGGTGTGGTTTTCCTTTCTACTTGGAGCCCGGACCCTTTCTGGTGTGACACTCCATCTCATTGTCAATATTCACT
TGGAGCCAAGCATACACCCCAAGGTTTACTTGTTTACCCTTGCTGAACACTCATATCTATTGGAAGAATGTCCTTGACAA
TCAATCCATGTTCAAGTGATTCTATCACTTCATACATTCAAGATTTCATAAGGTAGGTTAGGTGAGTATATGCCATTCAC
CATAATCCAACTTATTAGACTTCTATTCTCTTTTAGACTTTACTCACAAAGCCTTTACATCTATAGTTAATCACATTAGC
TTCACCCTAAAACCCTAGTTATTAGGATCACAAGCATACTCTCAAGGTTTCATTCTTAATCTCTTCTCTAGACCTATATT
TCTAGGTAATTTGATCACATCTTTCGTTGCTAGGTGATTCTACCCCTAATTGATCATAAAGGTTCAATTCTAGCTTTACA
AGTCTAGATCAATCATATACAATAGAGTATAGTTCAATTCATGATTATATGATCCTAACTTTGATCAATTGCAACACACA
ACATTGAGTTAGGAAGTTCACATATGAACCTTCAACTTTGCCTCTAATGGCATAAACCCACATATATCACATTCATCAAC
TTAGATTAGGGTTAATCATAGAAATTACATGAATTCTTTCATAATATCATCAAAAAAATACAATTCAATCATAATTGGAT
GCTATCAACTAGATTGGAGTCACACCCAAGCCCTACCCACAATATAATAACAACCCTAGATAGAATTGGGGTTTTGAGTT
CACAATTGGGGGAGAATCTATGTGGGCTCCATGGGTGGAAGAACCCATGGATGAATTAGCTTCACATACCTTCAAGCATA
TCCCAAAACAAATCTGAATCCAATGGAGAAATGACCTAGATGTTGCCCCTCTTCTTCTTCTTCTTCTATTGTAGAAAGAG
GGTTTCTTAGGAGTAATTTGGGGTCCTTTAGATTACTAAATTAAAGTGATTAGTTTGGGGGTCTATACTTATATAGGTGT
TAATTTAACTCATTAACTGACCTATATTAATTCCTAATTAATAACCAACCCAACCCCTAACTTCTAACTTAAAACGAAAA
GCTGAAAAACTAGCAGCATCTATGTTTGGCCATCCACGAACCGTATATTGATCTATTGTGTGTGGTTTGGGTCAGCAACT
CACCATTTGCAGGCCAGATCCATGCCCAAGACCCACGAGCCATAGATTGATCTACTGGCCGTGAATTGGGGTCGTGAATC
AAGCTGTTTTGACAGCTTTTTGGCCAATGTTGGCGTCCTCCTCAAAGACCCCTTCGGTGGTCCTTAGGGAGTCATACCCA
GACGTTTAACCCCTAAACCTGTCCATCTAAGTATGGGAATCCTTTATACAAGTTTTACCCCTCATACAACACTCCAAGAC
TTAACTACAAGACTCTACAACACACTAGTTCAACTCACTAGTTCAACTTACTAGTTCAACTCACTAGTTTCTGGGCGTTA
TGATCGTTTCTTGACGTTTGACCTCTAAACTCCTCAACCTAACTTGCAAAGCCATTTTAAATCATTTAAACCTTACCTTG
ACTCAAAACAACCTCTTAAGGCTCTAGTTTCACCTACTAGATTCAATCAAAAAATAGCTAGGTCTAACTAGGTTCTACGG
GGTGTTACGCTCATCTGGGACGAACAACAGATGCAGTTATGGCATCTCTTCAACCCAAAACCTCCATTTTCGATAGAAGT
TCAGCAGATTAGAGTATATAAACTGCCTTAGAACATAAATAAGCAATTATTTCAACAAAATAACTCCTAAATGAGGCCTA
AATTGGAGTTTTACACCAAGAGACCCTTCAACTTTGTAACACCCCAGAAATCTAACAACCTTAGATACAGTCTAACATGT
AATATAGTATCCTAAATAGGGTTAACATGAAGTAAAGAGTCGTAAAAATAACTCCCCTAATATAGTACTACGGTTTTAGT
GCCCAAACGTCAAGGCACGACCCCCTAGGACGCCACAAGGGTCCATGAGGAGGACCCAAGGGAAGGTCCAAAAGCTGTAA
GAAAAAATTTAGCATGGAACCACGATTGGGCACCCACGCCACATGGGTGGACCACGATCTGTGGTTTGGAGTCGTGGGTT
GAGACTTAGTCTCCCCAAGATTTTCCTCCAAAACTCCCTCTCTGACCCAAACCACGCCCATGATGGATGGGCCGTGGTCC
CATCCATGATCCGTGGATGGGGTCCGTGGATCCCAACCTGCAAAAGCTAGTTTGGGGTTCGGCCAAAGGGAGGGTGTTTT
CGTAAATTCATAAATAATTAAATTAAGGGTAGGGACAGTTATTATTAGTAATTTTAGATATATTAAAGTATTTTTAACTA
TTAAAAAACCCTTTTAACTTTCATAACTCACAAACTCAAAACTCAACCAACTTCCCTCTCAAATATTTCTCTCTCTAAGA
AGAAGACCTCCATTGAAGAACATCAACAAGGTCAACCTAGGGCTTCAAGATCAATCCTTTTCTTCCTCAAATTCATGTGG
AAATATTCCTAAGGTATTGTTTCTTTTCATTCTTGGCTAGCTATCACCAAGAAGCCCTTTCAACTATGTTTTCAAATTCC
CCAAATCTAGGGTTTTCAAATCTAGTCATGGGTCTTCTTCCAAAATGATTTCTATTGATTAATTATGATTTATTATGATT
TATTTAGATGATTTATGTTTATATTAATGGTGTATTTTTTGAATTTGATGAAAATTTCTCTTGGACCCATGATTTCCCCT
TCTTCCTAAATTGTGAACTAGGGTATGAATTCATTGATCATGTAAGCTTGTCAATTGATTATGTTATGTTGATTATGTCG
TTAAATCATGAAATTCTCCTATATAGTATTGTAATTCTTGAAGTTGGGATTGTAGCCTTGAAAGGGCAAATTGCTAGGGT
TTATATATGTTGATGAATATTGCATATGAACTTATAGTTCACTTTGATAATGATGTTGATCCACTTGAAAGGTGGATGTG
TTTCATTATTTGTATTGTGATGTTGATCCACTTGAAAGGTGGAGGTGCTTCATTAGGTGTATTGAGGGGTTGATGCAAGA
TCCTTCTTCCCTATACCTTTACATTTGATTATGCATGAAGTATATATGTATTTATATGATAAGCTTGTTGTGTTGATTGA
AAGGTCATTCTCATGAACACACTATGAATATGATATGAAGGTTTTACTCCTATGTTGATGATTCTAAGGTTGAAAGGGCA
CTCTTACCTAACGAATATTGACCTATTTTGATGTATGTTGGGTTGAGTGCCTGGTGCATTCTTTCATAAACCTAAACTTA
AGTAAAGACTTAATGTGACTTTAAAAGGGAATTGTACTTAGCACCGAGTGGATATGAGAATGAGATGAAGGCTTTTACGT
TTAGCAAGTTCGGCTTCCAAATGTATGTTATCTCATGGGATGGGAACCTTTTACGTTTAGCAAGTCCGGGTTTCTAGTAG
CAATCCCCATGTCCCGTAACTATGTGCCCACATATATCTTAGGTAGTGGATCCACCTAAAAGCTATTATGTACATCCTAC
CTTAGGCAAGTAGGACACCTCTTTCGGTGTGGGGGTAGATCACCGGATTCCATGTCGCTCACATGGTCTATGTCAATTGA
GGTTAATTTCCCTATACGATACAAATATCTTTCCTTGCAATGAACCGAAAGGTGAGAGGCAGCGCTCGAGCCTCAACCAG
CAAAGGGGGACAGCCATGCCAATCCAAGCACAGTAAAAGTGTACCCACTCTACCTATGACCCTTTGAGAGGTACTACTTA
GTATGAGTGGGGGCATAGGACTTCACCCGTACATTGCACAAGTAGACTTTAAGAAGGGTTACGGTTAGGTCCTCTTATGT
TATGTATGAATGTTAAGGTTGACTCTACTTGTTCCAAGTTATGATCATGAATGTCTCCTTACCTATGTATGTTGGTTATG
AATGAATCGAAAGTAAGATATGTATGATTGTTGGTGATCTAAGTGTGGTACTTAGCATTTGGTAGTGTTATGGAACCTTA
TCTTTGCATTGCACTAGTATGACCTTGGGTTGCTTGTATGTTGATATGACTTATGTTTCTTCTTATATGTGCATAATGGT
TTCTAACCTTGATAAAGGCATGTTTTCAACTAAATGTCCTTTTTATGCATATTTCAATGGTTTTAGTGCATGGCTTCCAT
ACTTAAGACTTTATGTGCTAACCCATATTTCTACTTTTTACTATGAGTGTAGGTTCGGGCCATTGAGACATACTCCTTAC
TTTAAATAAAGGTTGGGTTGACTATTCCCTAGGCTTGGTGAGTCCTCATGTTCGAGGACAAGATGTTGTCATTTCTTAGT
TTCCATTGTATTTCCTACTTTGAGACTTTATTGATGTAAAGGGATTTTGTCCCTATTTCTACTCTCTATGTACTAGATGG
TGATTGAGACAAAGTCTAGATTCTATTTTTGTTTATAAAAGTGAAGTTGACTTCGATTGTAAAAGTTTTAAATTTTCCGC
ATTATTCTATGACTTATGTGTATGATTATGCTAAGGGCTTGTATGCGACCCCTTTGGGGTCAAGTACGCCGTGTTACGTC
TAGGGGGTACCCTTGGGTCGTGACAAACTTGGTATCAGAGCATAAGGTTTAGAATGATTCTAGGATTAATAACTTATGAA
CCCATCTAGTAGAGTCTTGTTCATGAGTGTGAAGCGTGCCACACTTATGAATAAGTGGCTATAAAATGTTTAGGAGCTTT
CCTTTCTTTCATTACTCTTTAGTCGTGCTTGGAGTTTTACTCTATGAAGTCCTTGTTCCTAACCCTTTTCTTTTGTATAT
AGGATATGAATACAAGAAGGGCGAACTTAAGAATGAGGGTAGAAGAGATGGTGAATGAGGGAGTTCCTCCTCAAGATCCT
CAAGGTCCTCAAGAGCCTCAAGTTCCTCAAGCTCCAAATGATGAGGGGGCTATGACTTATGTGGAGATAAGGACGACTCT
CCAAACATTGACTCATGATTTAACGGCTCAAGTCACTAAGGATGCTAGAGTTCAAGTGAACCCAAATGTGAGTACAACTG
CATCAAGGATAAGGAATTTCACTAGAATGAATCCCCCTATGTTTTATGGCTCCAAAGTAGATGAATACCCACAAGGCTTT
ATAGAAGAAATGTTTAAGTTGGTTGATGCAATGTGGGTGTCGTCTCAAGAGAAGGCGGAACTAGCTGCCTACCAATTAAA
GGATATGGCTCAAGTATGGTATGAGCAATGGAAGGATGAGAGACCCGTAAGAGCGGGCCTGGTTGATTGGGGAGTGTTCA
AGTAGGCCTTCCTTGATAGGTTTTTCCCATTAGAGTTTAGGGAGAGAAAAATGCAAGAATTCATCAACCTTCGCCAAGGC
GGAATGAGTGTGAAGGAGTATGGCTTTAAGTTCACCCAATTTTCAAAATATGCTCCAACCTTAGTGCGGACTCTAGGGCC
AAGATGAACAAATTTCTTATGGGGATATCCGACAATGAATGTCGTTCGGCAATGCTCATCCCAAGTATGAATATTTCACG
TCTCATGGTTCATGCCGAGCAAATTGAGGAACAAAACTCAAGCAAGTGAATAGAGAAGTGAATAGGGCAAGGGTCGATGA
TGGAAATTGTTCAAAGGGTAAGTTTGAGGTTCAAGGCAAACCAAGGTTTCAAAAAGAGGTTTTCTAACCAAGGCTCTTCT
AGTGCTCCCAAAGGCAACAAAGATATGGTGTCTAACCCTAAGCCATAAGTAGGTAGTAGTGGTATCTCTTATGTTGATAG
GCCTAATTGTGCAAAGGGTGGTAAGAAGAATAAAGGCAAGTGCCTAGTGGGCACAGATGGTTGCTTTAGTTGTGGGAAGA
GCGGCCATATGAAGAGAGATTGTCCTATGTTAAAGGTTTAAGGGAGAGAGGACAAGCAAGTCCCTCCAAGTGGCTCAAAT
TCCGATGCTCCCCAGAAGAACCACTTTTATGCTCTCCAATCCCGAGGTGACCAAGAGAGTTCCCCGAATGTTGTTATGGG
TATGTTGCAAGTCTTTTCTATTGATGTTTATGCATTATTAGACATTGGTGCCACATTGTCTTTTGTTACAGCTTTAGTGG
CTATGAAATTTGAAATGCTCCCCGATGTGCTAGAAGAACCTTTTTCGGTTTCTACCCCGGTTGGTGACTAGGTAGTGGCA
AAATGAGTATATAGGAGTTGTCCTATTTATTTGTCTATTAAAGTCACTTTGGTTGATTTGGTAGAATTAGACATGCTTGA
CTTTGATGTAATTCTGGGCATGGATTGGTTGCATGCATGTTATGCCTCTATAGATTGTAGGACCCGAATGGTCAAATTTC
AATTTCCAAATGAGCCAATTTTAGATTGGAAAGGGGGGAATTCTATTGCTAGAGGTCAATTTTTTTCATGTCTTAAAGCT
AGGAAAATGATATCCAAGGGGTGCATGTATCATATTGTTAGGGTTATGGATGTTGAGTCCAAGCTCCCTTCTTTAGAGTC
GGTCCCCGTGGTGAGTGAGTTTTTGGAAGTCTTTCCCGATGTCTTGCCCGACATTCCTCCCGAACGGGAAATAGACTTCG
GCATTAATCTTTTGCCGAATACACAACCCATATCTATCCCTCCCTATAGAATGGCTCCCGCCGAATTGAAAGATTTCAAG
GCACAACTCAAGGATTTATTAGACAAGGGTTTTATTCAACCAAACATATCTCCATGGGGTGCTCCAGTATTGTTTGTGAA
GAAGAAAGATGGGTCTCTTAGGATGTGTGTTGATTACCTCCAATTGAACAAGGTCACTATAAAGAATAAGTATCCCCTTC
CTAGAACTGACGATTTGTTTGATCAACTTCAGGCGTTAACTATTTCTCCAAGATAGATCTTCGTTCGGGTTACCATCAAC
TAAGGGTAAGAGGGGTTGACATTCCTAAGACGGCCTTCCGAACAAGATATGGTCACTATGAGTTCCTAGTAATGTCCTTT
GGTCTAACAAATGCCCTGACGACTTTTATGGACCTTATATATAGGGTTTTTTGGAAATATCTCGATATGTTCATCATTGT
GTTTATCGGTGATATCTTGATCTATTCTATGAGTGAGAGTGACCATATGGACCATTTGAGAGTGGTGTTGCAAGTACTCA
AGGATAACCAATTGTATGCTAAGTTTAGTAAATGTGAGTTTTGGCTAAGGTCGGTTGCCTTCCTTGGTCATATTGTGTCT
AGCAAGGGTATTGAGGTAGATCCGAAGAAGACGGATGCAGTCAAGGATCGGCCTAGACCTCTAACTCCAATCGATATTAG
AAGCTTTTTGGGTTTAGCCGGCTACTATAGGAGTTTTGTTGAGGGTTTCTCCTCAATTGCTTCTCCATTGACAACCTTAA
CCTGAAAGAAGGAAAATTTGTGTGGTCAGAGGCATGTGAGAAAAGCTTCCAAGAATTGAAAGATAAACTCACCTCCACTA
CAGTTTTGACCTTACCAGAGGGTACCGATGGGTTTGTGGTATATTATGACGCTTCTCGAGTGGGTCTACGATGTGTCCTT
ATGCAACATGGGAAAGTAATTGCCCAGGCATCAAGGCAACTCAAGATACATGAGAAGAACTACCCGACTCATAATCTCAA
ACTTGTGGCGGTGCTATTTGCTTTGAAAATATAAAGACACTACTTATATGGGTGTAACGACCTGAGAGCACCCCCTAGTC
AGTACCGGCGTATTCGACCTCAAAGAGGTCTTATACAAGCCCTTAGCATTCTCATAACATGTATCATAGAATAAAATCAC
GGAAAATTTAAAACTTTTACTTTGGAAGTTCAACTTCACTTCATATATGAAAAACAGAATCTAACTTCGTCACAATGTAC
CATCTAGACATAGAAGTATCGAAAATGGGACTTAGCCCTTACATCAATAAGAAGTCTTGAAATAGGAAAGTTCAACAATG
TCTTTCAACATAAGCAAAGAACTAAACATAGAAGCTAGATCATAGGGTTTTGTCCTCGGACTTGAGGACTCACCAACTTG
GGGAAGCAACTCCAAGTGTCTTGAGAAGTAAGCTTGAATCCTCAACGGCCTGAACCTAAATGTTTGGGAAAAGGAAGAAA
ATATGTGTTAGTACAACACACGTACTAAGTATGGCTACTATGCATAAAAACCATTGAAACATGCATAAAAGGACCTTTAT
TCAAAACATGCTTTTTACCAAGTAAATCCAATATGCACACAAAGTAAGCATCATAGTACAATCCAACATAATATCATTCC
AACATGTAGACAACCCAAGCAATACTATTGCAATGCAAGAATAGAACCCCATAACCCTATTCAAGCCAAGTATCACATTA
AGCAACCTACTTCATGCATACATTCATAAGATCATATTTCATCATAACTTACCATATTCATAATGATCATACATAACATA
GCTTCAACATACATAAGTCATAATCATCATAATCATAAGAGAACACTAATACAACCATCTCTTAGGATCCCACAAGTGCA
ATGTGCAAGGGAAGTCCCATACCCTCCCTTACACTATGTAGAAACCCTTAAGAAAGCCCTAGTAAGAGTTCACCCCTTTC
ATACCTTCATTTACTTTTACATTAGGGAAATATTGAAATAACCGACATAGACCATGAGAGCTACATGGAATCCGGCGTTC
TACTCCCACACCGAAAAGAGAGGGTTAACACTTGCCTAAGGTGTAACATTTCGTACATAGCTATCTAGGTGGATCCACTA
AGCGAGAGTCCTATGTGGGAACATAGTTAAGGGTCAAGGAGTTTGCTTCTAGAAACCCTAACTGACTAAACATGGGGGTT
TCCATCTCATGAGACAACACATACCGTGGGTAATCCGGACTTGCTAAACATGAGGAAACCCATGTGGGGAGCCGGACTTA
CTAAACGTGAGAACCCCATCTCATTTACATGCCCTTTCGGTGCTAAGCATCTAATTCCCTTTTGTAAACATCTTTAGTCA
TCACATAAGTTCACATTAGCCTTTCCTAGATTCTTATGTAGACATCTTACCATAACAGCTCATATGTGTTCATAAGTGAG
TAACAATCCTTTCACTTTAGAAACACTTAGCAAGTGAGTAAACCTTTCACTTTACATTACACTATAATCATGAGAACTAC
CTTTCAATCATATAGCAATCATACCATAACATACATACATACTTCATAGCTAATTCAAGTGTACAGGGTTAAGGATGAGG
AAACTAGGTCACCAACACCACAACAACACATTAGGTATAGCATCATTACAATCTAAGTAATTCACCTTTCATACTTGAGT
TCAAAGAAGAACCAACCTTCATACCTTTTTGCCCTTCTTGGGACATCCATACTTCAATTACCAATTAAATCATAACCAAT
ACATAATACAAGGTAATTCATGAAGTAATAACATAATCAACATCAATATAAGAAATTGACATATTCCCTTCATAGCCTTC
AAGGCTTCATTCAAAGACTCAACCCTAATTTCATAGAAATTATACATAACCTAGGGTAGAATCATCATACAAGCATGAAT
TACATAACATCACATTCAATTCATAGCCTTCAATCAATATCCAACACAAACTAGGATTAGAATTAGGAAAAGAAGGAGAA
ACATGGGTCTCATGGGGAATTCTTCAAGAAACCACCAATACAACATAAATTCATCCATAATTGTTCATATAACATCAATC
AAATTCATTTTATAACATCAATTTCACTTTAGAAAGAAGACCCCCGTTTTTGGATTGAAACCTAACAATTGGAGATTTTG
AAATTCATCTTGAAGGGGCCTCTTGGGGAAAGGAATCCCAAGAGTGATAAGAAACCATACCTTATTGATGAATTAACCAC
AAAAATCCGAGTTGAAACCATGGAGAGTTGTTCTTCTTTTTGAAGCTCCAATGTTCTTCAATGGAGTTCTTGAGAAGAGA
GAGAGTAGAGAGAAGGAGGAACTTTAGGTTTTGATCTTTGGGGTTTTGTGTTTTGAGTGATAAAAGTGAGGTAAATTGGC
TTAAAAATCATTATATACACATCCCCTAAAGTACCCTAAATACCCCTCACTTAGTTGGACTCTTTAATGAAGTAAAAATC
AATTTCTGAATTTCTGCATTTTCGTCGCGGGCTGTTCCCTGAAGATATTTGGAATTAAATTTCAAGACAGTAGAGTCCAT
GACACGACCGCGTTGCGAACTAACTTTTTGCTCCTTGGGGGAGCTAGTCCGCGACGTGGAGCTATTCCCTCCAAGTGCAA
TTTGCAAGCTGCCTTGGCAGCTTGCTTGGCCAAGGTTAGGGTCCTCCTCGGGGTCCCTTAGGGTGGCCCCGGGGTGTCGT
ATTCGAATATTTTGACCCTATAAACATATATTTACCTAATTTAAACCTTCTTACAAGATTATACCATCATACGACACTCC
CAAACCTGCCCAAAACCTAAGGACACACTAGAACACATTCTTCTCTAGTTTCCGGACATCGTGGTCGTTTCTTGACGTTT
AGACTTTCACTCTTCCAAACCAAGTCAATTGCATTAATTTAGGTTTAGAAACATCATTTTAACTATTTTTAAATCATTCT
TCATAAGATGAGGCTCTAACTTAAGTCATAGAATTTCTGGGGTGTTACAATGGGGTCTAGTAGATGTATTCACCGACCAC
AAGAGTTTTCAATATGTTTTTATCCAAAAAGATTTGAAACTCTGACAAAGAAGGTGGTTAGAATTGTTGAAAGATTATGA
TATGAGTGTCCTTTACCACCCCGGCAAAGCCAATGTAGTTGTTGATGCCCTAAGTCGAATGTCCATGGGTAGTGTGGCTC
ATGTAGAAGATGAGAATAAGGAAATAGTTTGTGATGTGCATAGGTTGGCTCGGTTAGGTGTCCAACTAGTGGATTCCACC
AAGGGTGGTGTCACGGTTCATCATAGTTCCGAATCCTCATTTGTGGTTGATGTGAAGTCCAAGCAACACCTTGATCCTAT
TTTAATGGAGTTAAAATAATCGGTACTTAACAAGTCCGTTGATGTTTTCTCCCAAAGGGGAGATGGGGTGCTTAGATACC
AAGGTAGATTATGTGTTCCGGATGTTGACGGCTTAAGAGAGCAAATTTTGGAAGAGGCTCATGGTTCGCGATATTCTATT
CATCCGGGATCCACCAAGATGTACCATGACCTACAGGAGTCTATTAGTGGAATGGTATGAAGAAGGATATAGCGGGTTTT
GTAGCCAAATGTCTGAATTGCCAACAAGTCAAGGCCGAGTATCAAAGGCCTAGAGGATTGTCCCAAAATATAGATATTCC
CACTTGGAAGTGGGAGGATGTGAACATGGATTTCATTGTGGGGTTGCCTCGTACATGAAGGAAACATGATTCTATTTGGG
TCATAGTTGATAGAATGACAAAGTCCGCTCACTTTATTCCCGTCAAGGTTTCTTATTCGGCGGAAGATTATACCAAGTTG
TACATTAATGAGATAGTGAAGTTGCATGGAGTTCCCTTATCTATCATTTCAGATCGGGGTGCTCAATTTACTTCACACTT
TTGGAAGGCTTTCCAAAAAGGGCTTGGTACCAATGTTAAGCTTAGTAACGCTTTTCACCCTCAAATGGATGGTCAAGCGG
AACGCACCATTCAAACCTTAGAGGACATGTTGAGGGCATGTGTGATTGACTTCAAGGGTAGTTGGGATGACCATCTTCCA
TTGATAGAGTTTGCCTACAACAATAGTTACCACTCAAGTATTGTTATGGCACTGTTTGAAGCATTATATGGTAGGAGGTG
TAGATCTCCAATTGGGTGGTTTGAGGTAGGTGAGGTTGCTCTACTTGGTCCCGAGTTAGTCTATGAGGCCATTGAAAAGG
TCTGCCTCATTAGAGAAAGGTTGAAGACGGCCCAAAGTCCGCAAGTCCTATGCCGATGTTAGAAAAAGGGATCTAGAATT
TGAAGTTGGTGATTTTGTCTATTTGAAAATCTCACCCATTAAGGGTGTGATGAGGTTTGGCAAAAAGGAGAAACTTAGTC
CCCGGTTTGTGGGTCCCTATCAAATCTTGAAACGAGTTGGGAAAGTTGCATATGAATTAGACTTGCCAAATGAGTTGGCC
CAGTTCACCGGGTGTTTCATGTTTCCATGCTCAAAAAGTGCATTGGTGATCCACTGTCCATCCTTCCTCTGGAGGGTGTA
GGAGTTGATGAGAACCTTTCTTATGAAGAAGTCCCAGTTGACATTTTGGACCGGAAAGTGAAAGGGTTAAGGAACAAAAA
AGTAGCTTTGGTTAAGGTTTTATGGAGGAATCACTTAGTTGAGTGTGCTACATGGGAGGCCAAGGCCGATATGATGTCCC
ATTATCCTCATCTTTTTCCTTCTACTCCTATGCAAACTTGAGGTAAATAGTTCCTCTTGAGTTTTTAGTGTTTTCTAAGT
TATGTGTATTGTATGAATATTCCATGATTTCTTTATGTTATGCATGTTCTTGTGAGAATTCATGTTTAGTATAAATTGAG
TTTTCATGATTTATATGTTCCTCATGGTGATTTGCATTTTTGAATAATGATTGCATTTTTTACTTAATGAGGTGAAATGA
TAAACATGCTTAGCTATGATTATTATGAAATGACATGTTGGCTCCTTATTGTTGTATTGAGCTTGTTTTAGTTGGAGAAG
GTAGTTCTTCCTATGAACATGTTATATGTTGCATTTTATGCATATTGAGTTGGAGAAGGTAGTTCCTCCCACGCCTATGT
GATTTGATGAGTTTTGTGAATATTAGGTTGGTAGATGTAGTTCCTACTTCCTTATATTGCATTGATCATGTCGTGAGATA
GAATTGAAGTTTCCTTCTTATGAATAGTGCAATTTTTGGTTTTTGCACATTTTTGATGTTTCATGTTGTGTTGGGCTGTT
AGTATAGAGTTTCTAACTTAGTTTGGTGTCGAGATCATCATTCGAGGACGAATGTTCCCAAGGGGGAGCTAATGTAACAC
CCTGGAAATCTAACGACCTAAGCTAGATCCTAACATGTAATCTAGTATCCTAAATAGGGTTAACATGAAGTAAAAAGTCG
TAAAAACAACTTCCCTAATATAGTACTAGGGTTTTAGTGCTCAAACATCAAGGCATGACCACCTAGGACCCCCCCCCCCC
TCCAAGGGTCCATAAGGAGGACCCAAGGGAAGGTCCAAAAGCTGTAAAAAAAATAGCATGGAACTACGATTGGGCACCCA
CGCCATGTAGGTGGACCCACGATCCGTGGTTTGGAGTCGTGGGTTGAGACTTAGTCTCTCCAAGCTTTTCCTCCAAAACT
CCCTCTCTGACCCAAACCACGCCCATGCAGGACGGGCTGTGGTCCCATCCACGATCCGTGGATGGGGTCCGTGGATCCAA
CCTGCAAAAGCTGGTTTGGGGTTCTGCCAAAGGGAGGGTGTTTTCATAAATTCATAAATAATTAAATTAAGGGTAGGGAC
GATTATTATTATTTATTTTAGATATATTAAAGTGTTTTTAACTATTAAACAACCCTTTTAACTTTCATAACTCACAAACT
CAAAACTCAACCAACTTCCCTCTCAAATATTTCTCTCTCTAAGAAGAAGACCTCCATTGAAGAACATCAACAAGGTCAAC
CTAGGGCTTCAATATCAATCCTTTTCTTCCTCAAATTCATGTGGAAATATTCCTAAGGTATTGTTTCTTTTCATTCTTGG
CTAGCTATCACCAAGAAGCCCCTTCAACTATGTTTTCAAATTCCCCAAATCTAGGGTTTTCAAATCTAGTCATGGGTCTT
CTTCCAAAATAATTTCTATTGATTAATTATGATTTATTATGATTTATTTAGATGATTTATGTTTATATTAATGGTGTATT
TTTTGAATTTGATGAAAATTTCTCTTGGACCCATGATTTCCCCTTCTTCCTAAATTGTGAACTAGGGTATGAATTCATTG
ATCATGTAAGCTTGTCAATTGATTATGTTATGTTGATTATGTCATTAAATCATGAAATTCTCCTATATAGTATTGTAATT
CTTGAAGTTGGGATTGTCGCCTTGAAAGGGCAAATTGCTAGGGTTTATATATGTTGATGAATATTGCATATGAACTTATA
ATTCACTTTGATAATGATGTTGATCCACTTGAAAGGTGGATGTGTTTCATTATTTGTATTGTGATGTTGATTCACTTGAA
AGGTGGAGGTGCTTCATTAGGTGTATTGAGGGGTTGATGCAAGATCCTTCTTCCCTATACCTTTACATTTGATTATGCAT
GAAGTATATATGTATTTATATGATAAGCTTGTTGTGTTGATTGAAAGGTCATTCTCATGAACAAACTATGAATATGATAT
GAAGGGATTACTCTTATGTTGATGATTATAAGGTTGAAAGGGCATTCTCACCTAACAAATCTTGAGCTATTATGAAGTAT
GTTGGGTTGAGTGCCTAGGGCATTATTTCATGAACCTAATCTTAAGTAAACACTTAATGTCACTTTAAAAGGGAATTGTA
CTTAGCATCGAGTGGATATGAGAATGAGATGGCGGCTTGTACGTTTAGCAAGTTCGGCTTCCCAATGTATGTTGTCTCAT
GGGATGGGAAGCTTTTACGTTTAGCAAGTCCGGGTTTCTAGTAGCAATCTCCATGTCCCATAACTATGTGCCCACATAGG
TCTTCGCTAGTGGATCCACCTAAAAGCTATTATGCATGTCCTACCATAGGCAAGTAGGACACCCTTTTTCGGTGTGGGGG
TGGAACACCGGATTCCATGTCGCTCACATGGTCTATGTCGATTGAGGTTAATTTCCCTATACAATACGAATATGAACTAC
GATAAGAACATGGACTCTAAGTATGACCCTTTGAGAGGTACTACTTAGTATGAGTGGGGGCATAGGACTTCACCCATATA
TTGCACAAGTAGACTTTAAGAAGGGTTACGGTTAGGTCCTCTTATGTTATGTATGAATGTTAAGGTTGACTCTACTTGTT
CCAAGTTATGATCATGAATGTCTCCTTACCTAAGTATGTTGGTTATGAATGAATCAAAAGTAAGATATGTATGATTGTTG
GTGATCTAAGTGTGGCACTTAGCATTTGGTAGTGTTATGGGACCTTATCTTTGCATTGCACTAGTATGACCTTGGGTTGC
TTGTATGTTGATATGACTTATGTTTCTTCTTATATGTGCATAATGGTTTCTAAACTTGATAAAGGCATGTTTTCAACTAA
ATGTCCTTTTTATACATATTTCAATGGTTTTAGTGCATGGCTTCCATACTTACGACTTTATGTGCTAACCCATATTTCTA
CTTTTTACTATGAGTGTAGGTTCGGGCCATTGAGACATACTCCTTACTTTAAATAAAGCTTGGGTTGACTATTCCCTGGG
CTTGGTGAGTCCTCAAGTTCGAGGACAAGATGTTGTCATTTCTTAGTTTCCATTGTATTTCCTACTTTGAGACTTTGTTG
ATGTAAAGGGATTTTGACCCTATTTCTACTACTCTATGTACTAGATGGTGATTGATACAAAGTCTAGATTCTATTTTTGT
TTATAAAAGTGAAGTTGACTTCGATTGTAAAAGTTTTAAATTTTCCGCATTATTCTATGACTTATGTGTATTATTATGCT
AAGGGCTTATATGCAACCCCTTCGGGGTCAAGTACACCGTGTTACGTCTAGGAGGTACCCTTGGGTCATGATAAACTTCC
CCCACCCATTTGGTATCGATTCGATCGTGTTTTGACAAAATCCTTATGCCCAGTACATTATGGAGACGTTGGGGACGTAA
GGGAAATGTCCAAGCTACGTTCATTTATCAAAACTAGCAACCTACCTTCATTTTCGAATAACTACCAAAAAAAGCTTCCA
ATTCAATCTGTTAAGCAGCATGCAATCGTTGTTAATCAAGTACAGAAGTAAAGAGCATAAGGAAAAAGATTATTACCTTG
ATTTTGACGTCTGGGAACGAAGTGAGTAAGTAGTGTTTGGAAGGTTGAGGGTCAGTTTAGGGAGAAATGAATAAATGATC
TTCTCCCCCCCCCCCCCCTTTTACTGTTTCCGATCTTCCGCTACATCGGGAGATTTCTCACCACAGCGGCCCCGCCTTAG
CGGAAGGGCTACCACCCTAGCGGGGTAAGGCTGTGAAACCTGCGCGCTTTTTCCTTCATTGTAAGTTGCCCCAATTTCTC
CTAGTCTGCTGGGTATAGTACTCTTTTGTGTGTCCATTAATAGAAAATTTTCCATTGCCGTGATCCCGTAAGTGGACCAA
CCCTTTAGTTAGAAGTACTCCAAAATAGAGGGTGTGACGATCCGTGTAATAGTCATTCGGGGACGAACGAGTGGTAAATT
GGTATCTATTGTAACGACCCAAACCGTCATTAATTAAGAAAATTAAAAAATTGGGAAAGTTTTGGGTCACTGTCCCGCTA
GGGCGGGACAGATGCTGCTAAGGCAGCGGAGCCAAGGCGGGGTAAGTTAGCGACAGAGCGGGATAGGCGAGCAGAACATA
AATAACGCGAATCCTTATTTCCTCCTTCTTCTTAAAATACCTAATTTAGTCGTAAAACACCCTAGAAACCCCCAAAAAGT
TGCTCAAAGCTTGGGGGAGATGGAGAGAGGGATTTCTAGCGCAAGGATGTCGATGGATTGGGGATTTCCGGCCAAGATCA
CCATCGCGAATTCCAGAAACAAGAATTGAAGCTGATTTCTTCGTGCAACAGCTTGGTACCTAGGTAGGCTAGGTTTTTTA
TGAATTGAGTAGTTATAAATCTGTGTTCACTGCGTAATATATGCAAATCAATGGTAGGATTATGTGTAGGCCCTCGTGCA
CCGGATAAAACGTGATTAAATCCTAGGAAGGAGCCTTAGATGATGAACTAGGGTTAGGTATGGTGGAATTAATGCTCACA
TGATATACGTGGATGAGTAGTTCGAAGGTGATGGTTATGATTCTATGATTGTGTGATGCATTCTTGTTATTGCTTCATTA
TAATGCAAGTGTATGTGCGAATGTTGCGTTATTGATCACACAAGTTGTAAATAAGTATGAACGAAGAAATAAATGCCATT
GAATCATGACCCAATTGTATGAGTATGTACTTGTGTTTCTGATTGTGGTGTGTTGAATGGATCGGTTGCCACGTTTCGGC
ATAACTAATTTGGATTGGTTGCCACGTTACGGCATAACTAACTTGGATCGGTTGCCATGTTCTGGCATAACTATGGGATC
AAGTGTCACGTACTGGTATAATATTTAGATCGGGTACCACATTTCGGTATATTAACAGTTTGAGTTTGGGTTTCATGAGA
GGACCAATGACGTGATATAATTGTGATATTTGAGAACTGTGAAGTTGAACGTGGTTTTATAATGATAATCGTTATTGTAA
TTTACCGGAATAATTATATGGTTATGGGGTCTTATATCTGATTGCTCTTTGTGCCGAGTGGACTTATTGCATATCATGTT
GTCGAACGAATTAGGAATGTAAAGAGTTCAAGGGTCGAATTAGCTGAGAGTAAGGATTGTCTGTGTGTTGTAAGGATGAG
AAGTGGGGGCAGTGTACTTGTTGCAATTACTTAGGTGGGTTTCACCTTGGAGGGATGAATTCTGGGTTGGTATTTGAAGG
CTCGTTGTGATGAGCTATGTGACAAGAGCGAGGTAATATGAAGAGGAAGTAAGGGTACGTCATGGGTAGTTAGTCGAAAT
GGTTGTATGGAGAGTGGTGAGTACTTTTATGAAGTAGAACGGTCAGGTTGTGATCAAGAACCTAGTAATTAGGTTGATTG
GGAAGTAGTTGGTGGTAAGAGTGCTAGTGAAATTCTAAGATATTTGAAGAGAGGATGAAGGTGGAGGAGCGATGGGTGTT
AGGGTATGTCTCTAACTAGTTGGTTTCTTATATTTATGTGGTGGGCGTCGGGTTGACCGATGATTCCTACCAGTACGTGT
GTTTTGTACTAATACTACTCTTGCTATGTGTTTTGACATAGTCTGGTTGCAGGATCGGTGATGTTTCATTAGGAGAAGAC
GAAGAAATCTCCAGTAGCTTCTATTTTCCTTCCGCATGGTGGATCTATGTCATTTATTATATTGTCCAAATTGTACTTAT
AGTTGCTCTAGGTACCTATTTAGACTAGATTCTTGGGGGTGTTAATTACTTTACAAGTCTTAACTAGTATTTACTTAAAG
AGGTTTCATTTATAAAGATTTATGTGTTTCATTTATATCCGTCTTTCGTTAATTTTTTGCATGTTTAAAAAAAATTTGGG
TATGAGGGTTCTCCTACTTAGGTGTTAGAGTGGGTGCCCAAACGGCCCGATGGGTTGGGTCGTGACACGCTTAATCAAAG
ATTCCGCTAGACCATTTTGAGTGTGAACATGAGCAACTGGATGTTCAATTGTTATCCTAGTGGACAAACAGTAATCATTA
GAGGCCTGCGATGTAAACTCACCAGCATTATCAATACGAATTGTCTTTATTACATAATCTGGAAATTGTGCTCTTAATCT
TATTATTTGAGCCAACAACCTCGCAAAAGTCATATTGCGAGTTGATATTAAACACACATGTGACCATCTTGTAGATGCAT
CTATCAAGACCATATAATATTTAAATTCCCCACATGGAGGGTGAATTGGTCCACATATATCACCCTGTATACGTTCCAGA
AATATAGGGAATTTAATCCTAACCTTAGCTGCTGACGGTTTAATAACCAACTTTCCTTGAAAACAAGCAGCACAAGAGAA
TTTCTTTGATTGAAGAATTTTTCTGATTATTCAAAGTATGCCCATGTGAATTCTCAATAATTTTGTGCATCATATTATAA
CCGGGATGGCTCAACCGGTCATGCCAAATGATAAGATCATTAGGATTAGTAAACCCTTTGTTTACTATGGCATGTGATTC
AACCATACTAATACTTGTATGGTACAATCCAGAAGAAAATGCGGGTAATTTTTCATGCACATACTTTTGCCCCAATTTTA
CTGTAGTAATATAAAGGTATTTAACCTTTCCTTCATTGGCAGTCTCAACATGATAGCCATTTTAGCGAATAACCTTGAAA
CTTAATAAGTTTCTTTGAGACTTACTACAGTACAATACATTTTTAATAGTTAATATTGTTCCCCCAGGTAGTAGTAAGGC
CGCTCTTCCAGATCCCTCAATTAATTTTGCACTCCCAGATATTGTATTAACATAAGCCTTTTTCACAATCAAATTAAAGA
AATATTTATTTTCTCTTAAAATAATGTGAGTTGTAGCACTATCAAGAAGACACATATCTCCATTACTCATCTTGAACCAA
TTGAAGTTTGGGGAATTTTACTTATCAGAAGCTTAACTCGGAATAATCGAAATGATATTAGAGTTTCGTGCTGATAACGT
GTTATAAAACTTATGAACAAAAGAACAATATAAAGAGGAAGGAAAGAAGAACAGTATAAGATAACTTTCTTTCTTTCTTT
CAAGTGTATCCAACATTATTCTCAACACCACTATTTATAAGATTACATTGAGGAATACCAAAGGGTGTCATAAACATTAC
ATTAAACCTTGAGAATTACTACCCATTATGGAGGAAATAAAGCTAGGAGTTATGGTCATCCAATTAACCATATTATCAAC
AACAGTACTACCAATAAAGGATGCAATTAACCAAGGAGTTATGGTCATCCACTTAACCACCAAAATGATTTACAACACTC
CCTATTTAGTTGGGTAATTATTATTTTTTTCAAAATAAAGATTAAAACACCATATTTTTTTCCATACGTGGTTTTTTAAA
AATAAATAATTTTAATTTAAAAGTTCTTCCATTTTTTTAAAAGTGGGAGTGTAATGGAAAGTTTTAAAACTTCCTATTTA
GTTGGATAAGTATTACTATTTTTTTCAAAATAAAGATTAAAACGACATATTTAGTTGGCTGGTTTTTTTAAAAAAATAAT
ACATTACTATTTTTATTATATTATATTATTATTAGTTTAAGTTAAACATAAATTTATTGTTGTTGTTATTATTATTATTA
ATATTAGTTTGATTTTATATATATATATATATATATATATATATATATAAGTAAAAATAGAACTTATAGATTATAGGTTA
TATTAAGATAATTACTGATAAAATAAAAGATTATCAACACAGCTTTTCATTGATTATAGCCTATAGGACTCCGTAGTAAA
GGATGGAGGGTTATGAAATTGTTTTATCTAAAACTATTTTTTCCATTCATGTGTGTGTGTAGGAACGTTTAAACTAATAA
TAATTAAGATTAGATTAAAATATATAATTATGCATAAGAAAATAATCCGAAATTGATTTTGTTTTCATGCGTATTTGTTT
TTTAATTAGATTTTTAATAGTTAATAAATTAATTTATATAACACATAAGTAATAACAATATGTTTTATGTTTCAAGCATG
CATTTATAATATAAATTTTTTATGCAATTAAAATAAAACTTCAATGAATTAAAGTATAAAATATTGAGAACTTCTTAAAC
TATATATCAATTAAAATGAAAATAAATTGTTAATTGGTATGTTTCACTTTTTATATTAAACTTGTGTGTTTTCTATCAAT
TGACAGTTTCTATTGCATTACTTTCTTTTTTTTTGTTAAAATTTCAATTGTCAGTATTTTTTATCAGTTTTTCGTTTAGT
TTGAAAAGAAAGAAGAAAATTCTTAATCAGTTACCTATATTTTAGGAATTCATTATTGTCTTTTAACATATCTAAAAATT
AAAAAGATAANNNNNNNNNNNNNNNNNNNNNNNNNNNNNNNNNNNNNNNNNNNNNNNNNNNNNNNNNNNNNNNNNNNNNN
NNNNNNNNNNNNNNNNNNNNNNNNNNNNNNNNNNNNNNNNNNNNNNNNNNNNNNNNNNNNNNNNNNNNNNNNNNNNNNNN
NNNNNNNNNNNNNNNNNNNNNNCTAAAAACAAATACATCACTTTCAAGTAATTCAAAAATAAAATAATCTAACCCAATCA
AATTTTAATAAATTTAATGAAAAGAAACAAAGAAAGTACATCTCCTTTTAAATGGAGTAATAAATTATATACAGCTACAA
ATCAATAATTAGATGAGCATCAAACTGATTCAAATTAACTTCAACTGATTAAAGGATTACAACAACTTCGAAGTAGATAA
TCAAAGATAACAAACGAAGACCTTCACATAATACTCTATGATTTTCACATAAGAATTTGATAAATAAATTTTTAGAATAA
ACAAAACAGAGGGTATATGTATTAATTCTAATTTTTACCTTTTGAATGTTTGACAAATATTGTTTAGGTATAATTAGAGT
TACTTCAATAATTCAATATTTGCAAATAACCTTGTGTTCTTCTCGCAACCAAAATCCTCACTCAACCTTTTCATCCTGTA
AAATCATCTCCAAAGAGTAAGATATTTTTGGTTTGAATTTATCAGGAACTATCCACAATCAACTAACACGAACTTTCAAG
TTTCAATGCATTGATTTGGATGTAATTTATGAGATTGTGTTAAATGCAAAGCCATGTATATTGTTGAATATAGGAGAACA
ATGTAAAGTTATTACTGAAAATGTTTATATATAGTACGTGACTTTAAAGATGCAGTGAAAAATGCAATTTAACATTCCTT
GTTTAGTGTATGGTTATTGAGAAGTTCTCTTAATGAGTTATAAAACTGCCTTATTTGTGTTTATCTGTAAAAATGTATTT
ATTTTTTGATATACAAAGTACTGATATATTTAGACTCCTTACGTAAAATATATACTCATTTATAATAAATGAGTATATAA
AAAATGATAAAATTCTGAATCCAATTTTCCTTGATTAAATGATTTATAAAAAATGATTATTTAAAAGTATATTTAGTTAC
CGTATAAGTAAATGGGTCTAAATCTAAAATATTCTAAAAAATTATGGTATTGACTAATAATTTATTTTTGTTTATTTAAA
ATGTTGTGTAACTACCGTACAATTACATAAATGAGTCTAATTATAATTATTGATATGTTTCAATATTTATTTAAATAATT
ATTTATTATGGATTATTTAAAATTCCAAAAAATTGTTGTATTGGCATGTGTCATTTTTTCTTCTCCTTTTATATATAGAT
AGATTTAATATAATTACAGATATTTAATTTTAATTGTATAGAAAATTGAGAAATTTGTAATTTGTTATATATATATATAT
AAAGGGTTTCAATTTTTATTTCTTAAAAGTATGAAAAAATTACATAACAATTTTTTTAATTTTAATTATAAATAATGATT
TTTAACAAGTTATTTGTTTCCAACATTTTCGTGGAAACAGCTGTTTGCATTTCAAATTCATTGTTACCTAAATTTTATAT
ATGTATATATTATTAATAAAAATTATTATTACTATTATTATTATATTTAAAAGATTTTAAATTTTATTTTTTAAAACAAT
AAATTGTTGAATTTAGTGGTATTGACATATTGTCACGACCCAGACCGTCGTGAGTGGCACCCACACTAACCCTACGGTGG
GAAAACCATTACTACAACCCAACTAACCAAGAATCTACGCATTTAAAGATACATAAGCAGGTTTAAATGCAGAAATAAAG
TAGAATTCTCATAAACTCCAAAAGTCTAAGAACAAATTGCAGAATTAAATGCCTAGAACTCGAAAGTCAATGTACCAAAA
CTCTAACCAACATGTCTACGAAAGTGGGTACAACCCAAACTAAACATAATCTAAAGAACTAGTCTATGTCCGAAGAAATG
GACTAAACAAAAGGAGAACTCAAGGAAGCCCGAAAGAACTGGCTCACCCTCGAATTCGATTGACGATCACTGATCTTCTA
AACGAGGTCTATCAGTAGCCGCTTGAAGATGTCTTGTACTCAACAAAGAAAGAGCAAGTGTAGTATCAGTACACAACCAC
AGTTTACTGGTATGATCACGCAGCTATCCCACTAAGTGCAATATAAGCAAGTCACTACAACATCATAAGCATGCATACAC
CGAACATATACAATATCAATATCATTTCAAGTTCAATGTACAATTCCACATTCTCAACCATACGCATATGTATAACAAGT
CATTGGTCCTTTCATGGAATCCATACCCAAACTGTTAGTTTACCAGATCATGGTACCCGTTCCAAGTTAGTGAGTCAGAT
CGTGACACCTGTTCCAATATTTATGTCCGTACGTGACATCCGATCCCAGTTAGTGTATCGGAACGTGACACCCGCTCCAT
TCAACATACCACAATCACAATCACAATCACAATGTACATTCTCACAATCAAACAATTAAGAGGTGATTCATGGCATATAG
TTATTTGTTCATACTCATTTACGATAAATGTGATCAATAATGCAACATTCACATACATACATGCAATATAATGAAGCAAG
TACAAACATATATCAGACAACATGAAATCACAATCATCACCTACCTCGAACAAAGCTTGAATCCTCGAAGAAACTTGATT
CTTCCCATTCCGAATTCTTTCCGCTTGTTCTTGGTCTACAAACAATAATAATAATGTGAGGATCAATAAACAAGACCTAG
ATTACCCGGATTACAATCAATAAAATAACCCTAGGTCGAACCCTTGATCCCCATACCAAGTTTAGGTTTTCTTCCACCAT
AAATCTCAAATCAAAACCCTCCCTATCAATAATAGGGGGACAACCAAGTCATTCCTAAAATTATATCAAAGTCAGTCATA
TCTAATATTACTAAATCACCCAAGTCTGAAAACCCATAAACAGGATAGGACAAGCACGAGAGACATGGGTAACTATGATA
TACTCTCCAACTGGGGTAAAAACATGTCACAACCTAGACCGTCGTGATTGGCACCCACACTAACCCTTTGGTGGGAGAAC
CATTACTACAATCCAGACTAACAACTTAACCAAAATACTAAGGCATTTAAAGTTACGGGAGCAGGTTTAAATACAGAGAA
AAAGAAATAGAGTTCCCATAAACTCCAAAGTCTAACAAAACAAATGCTTAAAATAATGCCTAGAACCTGAAAGTCAATGT
ACCAAAACATCTAAGTTCAACCATAAGTCTAAACAAGAAAGGGTACAACCCTAAACTAATGCACTAATAACTAACTAGAA
AATCTAAGTCTGAAATGTGGACATAAATAGAAAAGAGAACTCAAGGCAGCCCAGAAGAACTGGCTCACACTTGAATTCGA
TCGGCGATCACTGATCTTCTAGACAAGGTTTGTCGATAGCCGCCTGAAGATGCCCTGTACTCAACACATAAAGAGCAAGT
GCAATATCAGTACACAACCACAGTGTACTGGTAGGATCACACAGCTGTCCCACTAAGTGCAACATACATAAGTCAAACAA
TAATACAATAAAATGCATACTCGAACATATACAATATCTTCATCATTTACAACAACGAACAGTTTCACGATTCTCAACAA
TATACATTTACAACAAGGCAATGGTGTAAATGAAGCAAGACGGTTAGCATATCGAAACATGATATCCTATCCAATGATTA
TGCCGAAACGTGGTAACGGATCCCATAATTATGCTGGAATGTGGCAACCGATCCAAGTTAGTGTGTCGGAACTCAACACC
CGATCCATTCAACAAGCCACAATCACAATCACAAAGTACATTCTCAAAATCATACAATCAAGTCATGATTCATGACATTC
ATCATTCATATATCCTCATTTACAATTTATGTGATCAATAATGCAACATTTGCATTCATACATGTATCATAATGAAGCAA
GAACAAACATATATCACACAATCATAGAATCACAACCATCACCTACTTCAAACAAAGCTTGAATCCCCTAAGAAACTTGA
TTCTTCCCTTTCCAAATTCGTTTCGCTTATTCTTGGTCTACAAATAATAATTATAATACGGGAATCCATAAACAATAACT
AATTACCCGAAATACTAACAATCCCATCAACCCTTGATCCCAAATCCCAATTAGGGTTGTTTCCACCATAATTTCTAGAT
CAAAACCCTCCCCTTTTGATAATTACCCATTAGATTGCATTCTACGGATCGAAAAATAGATTTGGGGAGTGAAAATCTTA
CCTTTAGCCTCAAGAATGGTGAAAAGCTGTCAAGTTCAAAAATTGCAGAATAAAACATTTTTGGGGTTTATTTCTGACTT
TAAGTCGTGTCTGCCCTGTCATGGCGGCACTCGCCCGCTACAGCGGCCCTGCCCTGGCGGCAGAAATCCCCGCCAAAGTA
GCTTGCATGAAACAATGAGCTATTTTAATAACGTCTTGGCTATCTACTCATGTAATAAGAATCATATTTAAATCACCCAA
TTGCTACCAGATTTCCCTAGACCTTATTGACTCAGATTTCTTCCAAATCTGGACTAGATTGGGAAATCTCAAGTTACAAC
GAAAAAGTTTTTCAGCCCAAAAAATTTTCCCGTTGGCTTTTCTGTAACGAAGAAAACTGGTCGTTATAAAACATGAATGT
GGGCATCAAGTATATTACAAATCGTATCTAATTCTGAGGCAAATCGTACGGACACATAAGAATAAGTAGAACCCGGATCA
AATAATACATTAATCATCCTGTCACATACAAGAATAGTACTTGTGATCACTTCATCAGATGCCTCTGCCTCAGTCTTTCC
CAGAAAGGAATAACATTAAGCCCTATCATCATGACGGGCGATTTCCTTGCCTGGTTGCGTCGTACCTCTGCATGTGTTAC
CATTTCCCCAACCTCTGCAACCTCGTTGATTTCCTCCTCGCCCACCTTGTGGACACCTCGACCATTTTTACCATTTACCG
CGGGTACCACTGCTCTAGTCTGCTGCTGCGCGGAATCCATCATGCACAGGTGGGGACAATCTCTCCTCATAAGCCCAGGT
TCTCCACAATTATAACAAGTGCGATCAAAAGATGGCCCGTTGCCCGTTGATGGTGTGGCTCCCTGGCTATCCTAAATTAA
ATTCTGAGGTGGAGTTTTCGAGTAATTACCTGTAGAAGCGGGCATGGCGAACTGAATTGGTTGGGCTGTAAGTGTTGGCC
TACCTGAACCTCTGGAGTAGAAACCTTGAAAGTTACCTGCAATCTTAGCTTTCTTAGCCAATGCCTTGGCATGACCGTCT
CGCCTCACCCCTTCCACTTTCTTCACAAAATATATTACCTCATTAAAACTTTTTCCTGCAGAAGTCATGTGCACAGACAA
TACTTGTAACTCAGAATTCAGTCCCTTAACAAATAGACGAATCCTCTCTTCCTCAGTAGTCACTACTTGCGTAGCATATC
TAGACAAAGCATGGAACTTGGCCTCATAAGCAGCCACATACATACCACCTTTCTCCAAAGCCATGAACTCATCCTTCGTA
CGATCTCTGGGCATGAAACTAGGTCTAAGTGAGTAGGGGTAAAGTTGAAGATCTGCACTCCACATAAGCTCTCCACCACT
GCTTAGCCTCGCCCTGAAGTTTAAAAGTCACAAACTGTACTCCATGCTGATGGCTGATTCCCAACTTATGAAGCCTCTCA
TAACAATCTAGGATGAACTCATAGGCGTCTTCACTTTTAGAACCATGGAACACATGGGGTTTTAGTTTGAAGAACTTAGT
CAACATCTCATGCTCATTACCAGTCATAATAGGACCCAACAAAGGACGGAAGAAAGCATCAGTACCTACAGTTCTACCCA
CCTTGGAGACATTGATAGCAATAGGGGATTGGAGGGAGCTACTACAACAAATTTGATTATCAGGAACGAATAATTTTGTC
ATCTATAAATCATATTTCGTCACTAAAACTCTTGTGTGACGAAAAGTATTTCTTCAATCAGTCGTCACTAAACATGCGTC
ACTAAAAGTATACAAAAGACGATTCAGTGCTTCGTCACTAAATTATTATATTAACTACAAAAAGAAAAATTGTCCCCAAA
TGCATAAACATTTCTGACGAATTTATTTGTCATAAAAAGTGTAACTTTTTTGTAGTTAATAGTATGTTTTGTCACTAAAA
ATATTATTATTAGTGACAAAATTAAATCATCACTAATTATTTTGTTCAATCAGTGACGACATCAAATGTCTCTAAAGCTA
TATGTATTTCATAATTGAAAAAATATAATATCGTCACTAATGACTATTTTTTTATATACAAAAAAATATTTTGTCCTTAA
ATGTATAAATTAGGGACAAATTTATTATTATAAAAAAGGTTAATAATTTTGTGATTAAATATATCATTTTGTCACTAAAA
GTGTTACTTTTATCGATGACATATATTGTCACTAAATATTATCATAAGTAGTGATAATTACAATTGTCACAAAATAAAAA
AATAATTCATATTCAATAAAAGGGGTACTAGGACAATACATTTTGTGTCACTGAATGTAATCAACTTGTGATGAATTAAT
TTAATTCATGACAAAAATATTTTTCATAAAATTCACCCATGATCATACAATAAAAACAACTAAAATTATACTAAATTAAT
AATATCTCATTACAAACTCCTAAAATAAAAGTAAAATATGTCCAATGACAAGAAAATCAAACCAAAAATATACTAAATAT
TACTCCATACAANNNNNNNNNNNNNNNNNNNNNNNNNNNNNNNNNNNNNNNNNNNNNNNNNNNNNNNNNNNNNNNNNNNN
NNNNNNNNNNNNNNNNNNNNNNNNNNNNNNNNNNNNNNNNNNNNNNNNNNNNNNNNNNNNNNNNNNNNNNNNNNNNNNNN
NNNNNNNNNNNNNNNNNNNNNNNNNNNNNNNNNNNNNNNNNNNNNNNNNNNNNNNNNNNNNNNNNNNNNNNNNNNNNNNN
NNNNNNNNNNNNNNNNNNNNNNNNNNNNNNNNNNNNNNNNNNNNNNNNNNNNNNNNNNNNNNNNNNNNNNNNNNNNNNNN
NNNNNNNNNNNNNNNNNNNNNNNNNNNNNNNNNNNNNNNNNNNNNNNNNNNNNNNNNNNNNNNNNNNNNNNNNNNNNNNN
NNNNNNNNNNNNNNNNNNNNNNNNNNNNNNNNNNNNNNNNNNNNNNNNNNNNNNNNNNNNNNNNNNNNNNNNNNNNNNNN
NNNNNNNNNNNNNNNNNNNNNNNNNNNNNNNNNNNNNNNNNNNNNNNNNNNNNNNNNNNNNNNNNNNNNNNNNNNNNNNN
NNNNNNNNNNNNNNNNNNNNNNNNNNNNNNNNNNNNNNNNNNNNNNNNNNNNNNNNNNNNNNNNNNNNNNNNNNNNNNNN
NNNNNNNNNNNNNNNNNNNNNNNNNNNNNNNNNNNNNNNNNNNNNNNNNNNNNNNNNNNNNNNNNNNNNNNNNNNNNNNN
NNNNNNNNNNNNNNNNNNNNNNNNNNNNNNNNNNNNNNNNNNNNNNNNNNNNNNNNNNNNNNNNNNNNNNNNNNNNNNNN
NNNNNNNNNNNNNNNNNNNNNNNNNNNNNNNNNNNNNNNNNNNNNNNNNNNNNNNNNNNNNNNNNNNNNNNNNNNNNNNN
NNNNNNNNNNNNNNNNNNNNNNNNNNNNNNNNNNNNNNNNNNNNNNNNNNNNNNNNNNNNNNNNNNNNNNNNNNNNNNNN
NNNNNNNNNNNNNNNNNNNNNNNNNNNNNNNNNNNNNNNNNNNNNNNNNNNNNNNNNNNNNNNNNNNNNNNNNNNNNNNN
NNNNNNNNNNNNNNNNNNNNNNNNNNNNNNNNNNNNNNNNNNNNNNNNNNNNNNNNNNNNNNNNNNNNNNNNNNNNNNNN
NNNNNNNNNNNNNNNNNNNNNNNNNNNNNNNNNNNNNNNNNNNNNNNNNNNNNNNNNNNNNNNNNNNNNNNNNNNNNNNN
NNNNNNNNNNNNNNNNNNNNNNNNNNNNNNNNNNNNNNNNNNNNNNNNNNNNNNNNNNNNNNNNNNNNNNNNNNNNNNNN
NNNNNNNNNNNNNNNNNNNNNNNNNNNNNNNNNNNNNNNNNNNNNTTCATTCATTAAATAGAGATATAACACTTTAACCC
AATCTTCATTCCAATCAATTTATAAATAAAACAAAACTATAGAAAAACTTATCACATAATTACATCAATTTCCATAAATA
AATTAAGAGATAGGTTGAGTACCATAAATGAAGAAATAAGAACCGCAAAATTTTGATCGAAATTCAATTAAAACTCTCAT
AATTTATTTTTTGATGTTAGTGTGTATTGTATTTTTGTTTCCGTGTGTTGTTGTTGCTTTGCGTGCATATTGTTTTTTTT
CGGTTTTTGCTGATCGTCCTTTTTTTTTTTTTTGTGTGTGTGTGTTTTTGTGTGATGGTAGTATAGGAGTTTTTTTTTTC
CTTTTGTTCCTTTTTGTCGTTTGCTGGGTTTGGGGTAGTGTAGGTGTGTGTTGTTGATTCTTTTAGTTTTGGTTTATTGT
TGTGTTAATACAGGTAATGATTGTGTGTGTGGGTAGATAGCGGGTAAACAATTAGGGTAGTGGGAGGAAAATAGGATGGT
GTAGGTGTAGTAGTGGGGTAAGAGGTAGTTTAGGTTAGTTTTTTATTTATTTATTAAATTTATATAAAAATTATAAAAAT
ATTAGCTAATTATTTTGAACTAATGAAAATATAAGAAAAGATAAGTAGTTAATCTAAAAATGTAATTAAAGAAAATATTA
AAATTACTAGCTTATTTATTAAACATAAATTAAAAGAAAACATATTAAAAATTATATTTTTTTTATTTCTTTTTAAAACA
ATTGAAAAAATAAAACTTACCTAAAATTGCGATTCAATTTTTTGTGCTTTTCAAATCATTTAAAATAAACTTAATAAAAT
AAAATCCAAATTAAAATATTTAATTTAAATTTTAAAAAAATATTTAAGCACTAAAAATAATGTAAAACTTAAGTTTGATA
AAAAATTACGTGTCTACACAATATATTAAATCAAATATAATAATCTACAAAATGACCTAGCTAATTGACTCTAGATGTAT
GAGGATATGAGGGTTTTAGAATAAAGAATTCAAAATATGGCCAAACGATTGTAATCTTAGCTGAATTGAGCGGCCTATTG
TATTAGGAATTTAGTCAATTGAATTTAAATATTGCCAAATCGAATCAATTAGCTAAATTCGATTGAAGTTGAAATAAGAC
AAGTAATTATCGATTAATTATTTGAGGTTCTTAATTTAAATAAGACAAAATATTTCTTAAGACATAAGTTAATTAATAAT
TATACATAAATAAGAAGTTAACTAATTTAGAGTTATATATGTATGTGTATATATATATATATATATATATATATAACATA
ATTATATAATTATTTCTGAAAACTAACAAAACTATTTAGAGAATAGATTTAAAATATTTTTGAAATTTTAAAAAATAATG
ATTTCAAATTGAAGAAGCCCGATAATTAATACGAATTGCATATGATTAAAATTGGGTGTCAACACTCGTGATGATTGAAA
GGTGTCCTATATTATAAATGTATATAATCAATGTTTATACACACTTATAAAGTGCAGGTACATTATTTAAAAATGGGACA
AAGGACAAATATACCCCCGAACTTTCGAAAATGGTATGTCAATACCCTTCGTCATACTTTTCGGACATCAAAGCCCTTGC
CATCCAATAATCGGTGCACATTTGCCCCTCCCACTAACGGAACACTCATTGTGTACACATGGTGTAATCCTACATCACGA
CCCGAATTGACTAATTTTTTAACCCAAATTTCAAAACCCGTCCAAAACCCATTTAACCGACCCAATTTACCCACAAATAA
ACTCTCTAAATTCCTAAAGAAAAAGCGCCTAAAATTTTGGCTTAATTCATCATTTCTTCATCCAAATCTGCAACTGTTCA
ATGAAAATGATAGAGCACAAGTCATACTTCTAAAACAAACTAACCCTAACAATGGAGTCTATGGAGAACGAGTAAAATCT
GCAAACGGAAGGGGAAGGGGAAGAAGAAAAATGAAAAACCCATGAATGTAAAAGTAATTTAAAGATTCAAACACCCAATT
CAGATTAATTTCTTCATTTCTTCGCTTTCTTTGTCGGAGACTTAATAGTTTTCGGCTTCTTCCCAACTTTCTTCGCCGGA
GTTTTCTCCACTTTAGCAACTGCAAATTTCTTCACCACTTTGCTTTAGCCGGAGCAGTCACCGTCTTCTTCGCTTTCTTT
GCTGGTGTTGCTGCTACTAAGGATTTGGCCTTTTTCACTACAACCTTGTTCTTCGGGGTTGTTGTTTTCGGCTATGCGGC
AACAACCTTCTTCCCAACCGGTGCCGGTGCCTTCTTTGGCTTCACGACGGCGGCGGGTTTCACAAAAAGAGATTTTTAGA
TAGGTTAGTATTAGTGTGAGTAATGAGTGTATGGGGTGGGTTAAACGGGTCGTTGGGTGGATATTTGAATTTTGGGTTAA
AAAATTAGTCAATTCGGGTCATGATGTAGGATTACGCCACGTGTACACAATGAGTGTTCCGTTAGTGGGAGGGGCAAATG
TGCACCGATTATTGGACGGCAAGGGACTTTGATGTCCGAAAAGTATGACGAAGGGTATTGACATACCATTTTCGAAAGTT
CGGGGGTATATTTGTCCTTTTTCCCTTTAAAAATTATCTACAATTGATTTGTGTATGTGTTATTTAATTATGTATAACAA
TATAAAAATGTATATAAGTACCTTTTATACACTATTATACACGTATATACAAGTGTATACACTATTTTAAATTAAAAAAT
TATTCAGTATAATTATAAAGTTATATAAATTAAACTTTTGACTTTATTAAAAGAAATATTAATACTCGGTTCGCTTCGAT
CGGTAAATCAAATTTAAAAAAAATATTTATACCCACAACAATAGTACTTTATCATAATATATTTAAAATCTTAGTTGGTT
AATTTCTTTCATTTGTGCTTTCATTTTTTTTAGTTTATTTCAATTTCCACACGGATGAAAAAGGTAATAGAACCCATGAA
ATATTTTGCATATTTGCAGTCTAAGTTTGTAAGTCGATATTATTTTTATAGAGTTGCTCTACGTAAAAGGATCCACTACT
AATTATGTATGTATTTTTAGATGGAAGCAAATAGATCGAGTTAGTATGTACAGTTACCAACAAAAAATAAAATGTCCTCT
TCGTTAGTGGTTAACGGTTCATAATCAATTATTTTTTCATATAAAATAAATAAAAGATTTGATATTATTATTCAATTTCT
CTACGTAAAATCAAATGAACAGAATGATAAAATTGATATATTTCAAAATTAAAAAAAATCTTAAAAATGGTGAAAATCTA
CCATTTTATAAATTTCAGCTTCTAAGTTATTAAATAAATTCCCGTTAATAAATCGTTGGAGTACAAAATTTGGAATCAAA
ATATACGAGTAAATTTTTTTAATTTTATTCTAATTGCAGGAAATTCATTTCTATTAAATATAAATAAATTTCTTTCTACA
ACTAACGAGTAATAACATTTTTTTTTATAATAAATTTTAGCATTCGCAAGTCATTAGTAGCAATAATATATTTCATTTCA
TCCTCCATTGAATAAAAATTAGGACTTGTATCTTCTTTTACCTTGAATTTTGTTTTGAATCATTGAGGTAAGGTTCTTTT
TTTCAGAGTAATTTGAAGAAAAAGTAGTGGGAAAGAGAAACAACTGAAAAATGGGTTAAAGACATAATTTCACATAGATA
TGAGTTCTATTTGTATAAAAATAGTCAAGAGACCAAACATGATAAATTTTTGAATACTTAAAGGACTAAAACTAGTAAAT
GCATAGTCAAGGGACTAAAAATGGTAAGTATATAATTAAGAGACCAAACATGATAATATTTTGAATAGTTAAAGGACTAA
ATATGATAAATGTATAGTTATAGGACTATTTTAGATCTACTTTAATATTTGAGGGACTATTTATGAAATTCTCTAATTAT
GAACAATCGTACCCAAAATGAACTTTATAGTTGAATTATCCAACTACAAATTCTAAGTCGTCGCTATTTAATACCTTACA
TATTTTGTAACAATTTTTTGTTGTCACTAAATCGTAGGTTGATTAGAGACAATAAAATAATTGTCACCAATTGTTTATAT
TATTAGTGACAAAAATAAATGTTACAATAAAATCTAAATTTTTATGGCTAAAACTTAGAATATTTAACTACAAGCTCTAA
TTTGTCACTATTGTATCAACATATTTTTTGAGAGAATTATTTTGTGTCTAAGAATTAATTAATTTCAAGACAAAAATAAT
TTGTCACAAATTAAAAACATCATTAGAGACGAAATAATGTGTCATTGGTAACTTTAAATTTGTAACTGACAGTACTCAAT
AAATGGCGCCAATACATTTTTTGGTAACTGACAGAGATACCTCTTGCTGCAGATTCCTCAGCTGGTGCATTGATCGAAGC
TACGGGCCTGACGCCATTGAACCTAATGTAAACCATCTGCGGACAGAAGAGTGAAGGAGTCAAGGAGTCAAGAGAAAACA
GAGATATTTCCTAAAGTCTTATAGTCTTATACCCTCCCAAAGAAAAGTACAGACGTCTCCGTACCGTTCCGCAAGACTCT
ACTAGACTCGTTTTCGTACATCAAGATCAACGAACCTAGGGCTCTGATATCAACTTTGTCACGATCCAGAACATCGTGAG
TGGCACCCACAGTAACCCTCCGGTGAGAGAAACATTACCCAACTAACCAAGAATCTACACATTTAAAGATATGGAAGTAG
GTTTAAATGCAGAAATAAAGTAGAGTTCCCATAAACTCCAAAAGTCTAACAACGAATTGCGAAATTAAATGCCTAGAACC
TAAAAGTCAATGTACCAAAACTCTAACCAACATGTCTACGAAAGTGGGTACAACCCAAACTAAACATAAGAAATCTAAAG
AACTAGTCTAAGTCCGAAGAAATGGACTAAACGAAAGGAGAACTCAAGGCAACCCGAAAGAACTGACTCATCCTCGAATT
CGATTGACGATCATTGATCTTCTAAACGAGGTCTGTCAGTAGCCACATGAAGATGACCTATACTCAACAAAGAAATAGAA
AGTGCAGTATCAGTACACAACCACAGTGTACTGGTAGGATCACGCGGCTATCCCACTAAGTGCAATATAAGCAAGTCATT
ACAACATCANNNNNNNNNNNNNNNNNNNNNNNNNNNNNNNNNNNNNNNNNNNNNNNNNNNNNNNNNNNNNNNNNNNNNNN
NNNNNNNNNNNNNNCATGGAACCTATACCCAAACTGTTAGTTTACCAGATCATGGTACCCGTTCCAAGTTAGTGTGTCGG
ATCGTGACACCGGTTCCAATATTTATGTCGGGACATGACATCTGATCCCAGTTAGTGTATCGGAACGTGACACCCGCTCC
ATTCAACATACCACAATCACAATCACAATCACAATGTAGATTCTCACAATCAAACAATTAAGAGGTGATTCATGGCATAT
AGTACGATCATACTCATTTATGATAAATGTGATCAATAATGCAACATTCGCATACTTACATGCAATATAATGAATCAAGT
ACAAACATATATTACACAACATGAAATCACAACCATCACCTACCTCGAACAAAGCTTGAGACCCCTAAGAAACTTGATTC
TTCCCCTTCCGGATTCTTTCTGCTTGTTCTTGGTCTACAAACAATAATAATAATGCGAGGATCAATAAACAAGACCTAGA
TTACCCGGCCCTAGGTCGAACCCTTGATCCCCATACCAAGTTTAGGGTTTCTTCCACCATAAATCTCAAATCAAAAGCCT
CCCTCATCGATAATTACCCAAGAAATTAAGTTCTACGAATCGAAAAGTAGATTCGGGGAGTGAAAACCTTAACTTTAGCC
TCAAGAATGGTGAAAAGTTGTCAAGAAAACACATGGGTTCGTTCCTTAGCTCTCAAACTCGAAACTTACAGAATAAAACA
TTTTGGAGTTTATTTCCTACTTAAATCGCGTTTGTCCCGCCACAGTGGCCTCGCCTTGGCGGGAAAAAATCTTGCCTTAG
CGGCTTGCACAGAACCAGTGAGCAAATTAAAGAATTTTCAAACCCCCTTCTCATAACACACCTTCATCCCATGACACTCA
GAAAGTACCCGTCGACACTAAGATCATTTTTGGGAGTTCCACTCGTCCGAATTCGATTTCGTAAAGTCGTACGGTTTCCT
TAACGTCTTAGCTATATACTCATATGATCAAATTCATAATTTGATATCCCCTTTGTTACCAGATTTCCTTAGACTTCACT
GACTCTGATTTCGTCCAAATCTGGACTAGGTTGAGAAATTTCCAGTTACTACCAAAAAGTTTTCCGGCCCAAAAATTTTC
CCCGTTGGCTTTTCTATAACCACGGGAACCGGTCGTTACACATATGGCGCTATCATCTCTCCAATTATAAATATACATAT
TATTATTATTATTATTATTATTATATAGATATTTAAAAGATAATAATATTATTATTATTATTATTATTATTATTATATAT
TTAATTGTTTTCCAAAAACTTGAAATTTAAGACTATAACATGTCTGCTAAAACTGTAACGTTTTCTAAATTTTAAAAAAA
AAAAACTAACAATTTTAATTGGTTAAAAAACTCTAACTTTTCTTTTAAAATAGTAACTTTTTTTTCTTTGATTAAAATAT
TGAATTAATTCTATTTAACTAGTTGATAATTTAAAAGTTAAAATTAGATATTAATTGTGGTGTTGACACGTAGGCTCTAT
CACCTCTCCTATTATATATATAGAGATATAGACTAGTGTAAAATAGTTAATAAATGATATAATAAAAGAGAGAAATACAA
ATTAAGTTACGATTCTGATATTATATATTCAGAAAAATTGCTAAAAAATCTCATGCTGCATTTTCAATTTAAAATTGCTG
ATTAAAAAGATGAAAATAGAAAAATTGATATGAAAAGCTTCAGTTAAGTAACAATCTAATTATCATAGTTTCATACTGAA
TTCAATGATTCTTATAGTAATATTATTGGTTCAACCAACAATACTAAATCTACTTGATCATAAATTACATGACTTTTTTT
ATTGTATAAATGACTCTATAATAAAAAATAAACAAATCAAAATATATTTGTGCTAAATCATGGTGAGAAAAAAAATACTT
GAATTACATTCGAACATATTTATGCCCGAGATTCAAAAGTTAGAGAATTTTTTTTCGATATTTGATGCTCGTACTTGCAT
TCATTTACTACATATTTGTGTCACATAAGATTCATTAATATTAAAAAAAAATTGAACTTTCATTCTTATAGTACTGTCAA
GACCCAACCCTCCGAGTCATGTGGGCACCCACTCTAACACCTAAGTAGGAGAACCCTCAATTCCCAATATTTAAACAATG
CGGAAGATTAAGAAAACTAAGACAAAACCATTTCATATAGATTATAAATAAGAGTTTTTAAAACAATTCTAGTTAAGACT
TGTAAAGTAACTAACACCCCAGAGATCTAGTCTAAACAGGTACAAGAGCTTTTAAGATTTACAAGATATAAACGAAATAA
CAAAGACACAACTCCCACCATGCAGAAGGAAAAATAGAAGTTGTTGGAGATTTCTTCGTCTTCACCTAAAGAAACATCAC
TGACCCTGCATCCAAACTATGCCAAAAAGGCATAGCAAGAGTAGTATTAGTACAACCACACGTACTGCTAGGCATCATCG
ATCAACCCGAGTACCCACCACATAATATAAGAAATCGACTAGGAAAGCATGCAATAAACTAGTCATTCCTCCACCTTTAT
AGTTTCCTGCCCTTACCATATCCGAAAACTTAACGCACACTAGTACCCTTAACTCTAACCCCGTACTCGTTCCGTTCTCG
ATCATTACTTAACCATTCTGTCTCTCGAAGGAGATCCTAAATATAACTACTACCAACCCAGACAACCACTCATGACAGCC
CTTATGTATTCCACGCCACCACTTCAATGCTTGACCCCATATTACTTCCTATCAAGCCTATTAACTGTTTTAATGTTAAT
CCCCCATCCGGGTAGTACTTAACTATTAACGAAGACGACCTAGCATTTCCCCAATCCTCAACAACAGTACACACATTTTT
CACTACCTTCTAAATAACAAGGATAACACCGGAACCCTTAGTTCCCACTCACCATAACACCTTACGATCTGGACCTAACC
ATTCACCATTCGTTATATAAATGGATATATCCAACTAACTTACTACATCGCAACTTACCCATATAACCATGTTTAATGCA
CCAGCTAGTTACCAATTCAGGATCAATGAACAATTTCACTTTCTCAACAATACACACATATGACAATTTTTCAATGGTCG
TCTCATGGATCCCATACCCAAACTATTAGTGTACCGGATCGTGGTATCCGTTCCAAGTTAGTGTGTCGGATCGTGACACT
CATTTCAATTATGTATGTCGATACGTGACATCCGATCCAAGTTAGTGTGTCGGATCGTGACACCCGTTCCAAATATGTAT
GCCGGTACGTGACATCCGATCCCAGTTAGTACAATCACAATCACAACCACATTCATAATTGTACAACACTCAATTCGTAT
AGCCACACTAGTTCATGGCATGTATTATTCATCGTCAATTAATTAGGCCGTTTTTACCCCTTATCATTCTTCGCATACAT
GCATGCATACAACATCACAATAGAACAATGTCACAATAAAATAGTGTCACATTAAAACAACCCCAACCTCACAATGTGTA
ATTAACCCATCTCCTAGCCCTAGTTCATTGACTAAGACTTCCTCATACATTATATTTCCGATGTAACCCCTAGGCTACAA
TTACAAACCTTTTCTTTTCGGTGCACAAAATCCTACGCATGGATTCTACTGTCAAGATCAATATATCATGCAGTGAATAA
TAGATTTATAACTACTCCATTAATAAAACCTAGCCTACATGGGCGCCGAGCATTCACAGAGGGATTGCAGCTTGAAAACT
GGTTTTCAGATGATTGGACTGTGAATTTGACCAGAATTTCGCAAGCTATCGCCATCCCCACGCTAGAAATATCTTTCTCG
TTCCTTCCCAAGCTTAGGGTAGCTTTTGGAGGGTTTCTGGGGTGATTCACCCAGCTTTTAGGTGTTTTGGGAAAAATAAG
AAAATCAGACTTTGCGTTATTTACATTCTATCTCGCCATTCCCACTCTGGCGGCAACTTATCCCACTGTGGCGCTACCTC
CCTAGCGGCATCTAGCCCTCTCTGGTGGGACAGTGGCCTAGTTTTTCCCTGACATTTTACTTTTTCTAAATAACGATGGT
TCGGATCGTTACAAGTATGCATTGCGAGAAGAGAGAATTAAGTTGCTATAGTGAAACACTGTCGTTGAGGTTTTACTTTT
ACAATACAAAATAAAATAAAATAAAATTAATCACATAATTTATTGTATAGAGATTATCAGTAGTGAGAATAAATAATTTT
TAAAAAAGAATACGTGTATGCAACGACGAAGATGTAGAAAAAGCACCAAGAGTTGAATATTATTGTGGTAATTATTATAC
ATGTCTCAAAATAGATTTTTATAAGTGTCATTTTATGGAGTTGTAAATTTGTATATTAAATATTTGAAGGTTATGAATAT
GAAAGATTAGGAGTTGTAGACATTACTAAATTAATTAAGATTTAAATTTATGTAATTGAAGAGGTATGAATTAAGAAGAT
GATTTTATAAAATAAAATAATTGAAAAAAATTAGAAAAATGTCAAAAAAATAAAATCACAAAAAAAGAAGATAAATAGGA
TCTTTGGCCATTGAGAGGTGCCACTTCACTTTTTATTTTTTTATCTAGCTTTATATATATATATATATATATATATATAT
ATATATATATTGATGTTATTTATATCTCTTCTCCTGTTTTTGGCTTTTATCGTTATTGTGTTTAACTTTTCTCTTTTTTA
TTTATTAATTTATGTACTATATATTAATTCCACATTAGTCTTGCTTTGTTATTTCAATAAAACGTGAAAAGTGAAACATC
CACTCTCTTCCTTAACCGATTAGAAAATAAATGTCCATCATTTCTAATAAATTAAATTATATGCTTACACTTTGTATAAA
TTATATGCATATAGTTTGTTTGGATGGAAAGTGCAATAGCATATAATATTGGATTTCTCTTTTTCTTTCTTTCTTCTTCC
ATATTTTTCATTGAGGTATCAACTATATTCTTTTAATTGTTTATATATACACCTAGTGTACTTGGCTGCGCTTCGCGCGG
TTATGAAAAGAATTAAAATAAAGTTATATACTGTATCAGTAATTACTTTAATAAAATGAATTTTTTTTATTAATCACACA
ATTTTATAGAAGATAAGCTATGAAAAATATTTAGGTTAAATATGAAATTCATTAAGAAATCAATATATGTGAACTTCTGA
AAGTTAAATATTAAAAATAAATTTCATAGAGAAAAAGAGAAGGTAGTATTAGAACTACTTGAATGTAAACTTGAGATCTG
ATCATTTTTTTCTTTTTTATTTGGGATCTTTTTTAGTATAATTTATCTATATTTATGTAAACTTGAAATTTGATTGTTCT
TTTCTACTTCGTTGTAATCTTTTAAATTATATTCTTAGTATAATTTTTCGACAATGTGTAAACTCAATTATTGCCATTAA
TAATTATTATCCATGACTACATCGTTAGCCAACACTATTTTTAATCATTATCAACAATTACTATTACTTGTCGTCGTCAT
CACCCAATCATCACATATTTTAATTATTTTCATTGTACAATATTAGATTAATTTAATATTTGATTAATAACTTTTTTATA
ATTATAAAAATAACTTTACGTATTAAAATGATGAAAAATAACAATCTTAATTAGTTAGTTTCCATATCTTAATATATTAT
TATTATATTTAGGTTCAGATATCCAATTACTTTTTGGGACAACTTATATCGGGAAAACAAAATAATGTAAGAAAATAAAT
TTAAAAATAAACATAAAAGAGAACAAAAGAGAGAATTAACTACGCAAAAAAATGACACATACAAATTCCTATTTCTTTTA
ATTTTTCTTGGCTTAAACACAAAAATATTAAAAAGAATATATATCACATTTTAAATAAATATTACATTCAATATAATAAA
TTCGTAAGAATAAAGAGTCACATTAATTAAGAGGATTAAGAATGTGGCTTTGGACTTGTTTGTAACGTAATAGAAGTAAT
ATTTGTACATTATTACACTAAACATTAATTATAGAAAATGAAAAGACCATCAAATTAGAGTTATTGAGACAAAGGAAAAC
AACAAAAATTAAAAATATAAAGACTGCAACTTGACTTATTAATAAACAACTTGAAATTTCCTAGAAAATAACAAAAATGA
AAAATTTAAAGACTGCAATTTTACACATTAATAAATAATTTATTTTTAATGAAACCAACTATATTTTTCAAAATTATAAA
TTAATTTTACATTCTCATGTTCTATCTTTTTTGTTAATAAAAATAGCTCCACCAAACTATGGAAGTATATGTACGTATTT
TCTTAAGTAGCATATCGATATCCATTGACTCATTTGCTGCTTCTATGTTTTAAAATATTATAGCCCACAAGTACAATAAA
CTAATATTATCAACAAAAAAATGAAAGATGAATTTACCTAAACAAATAAATATTTTGAAGAGTGTTATCAATATAATATA
ATCAAATTATCTAAGAATTACATAGAGGACTAAAGAGAATAAATTAAATAATTTTTTAAAACAAACTCAGGATTTATTGT
CACGACCCAAACAGTCGTGATTGGCACCCACCCTAACCATTCGGTGGGAGAACCACTACTACAACCCAAACTAAGCAACT
AAACCAAAACTAAGACAATTAAGTTACGGAAGCAAGTTAATTAACTAAACAAATGTAGAATTAAATACCTAAAACCTGAA
AGTCATTGTACCAACACTCTACTAACGATAAGTCTAACAACAACGGGTACAACCCCGAAACTAAACAACACCTTAACAAA
TAGTCTGAGTTTGAAAAGGGTGGACCTAAACAAGAGAGATCCATGGCAGCCCGAAAGAACTGGCTCACCCTTGAATCCGC
TCACGCTCATTAGTCACCTAGTTGAAGTCTATCAATAGCCACCTGAAGATGCCCTGTACTCAACAAAGAAAGAGCAAGTG
CAGTATCACTACACAACCACAATGTACTGGTAGGATCACACGGCTATCCCAATAAGAGAAACACCTGCAAGTAACCACAA
CATTATAAACATGCATATACCGAACATATACAATATTAGTCATATTTTCAGGAACAATGTATCATCCCACATTCTCAATA
ATACACATTGGTTATCAATTTAGAGCAACATACCGTCTTCCAATATCAATCATCATTAGATATGAACGTAATCATCACAA
ATAGATACACAACACAATTCAATGGTCCTCTCATGGAACCTAAACCCAAACTGTTAGCATACCGATTCGTGGTATCCGAT
CCAAGTTAGTGTGTTGGAACGTGGTAGCCGATCCCATATTTATGCCGGAATGTGACAACTGATCCCATATTTATACTGGA
ACGTGACAACCGATCCCAGTTAGTTATGCCGGAACGTGGCAATCCGATCCCATTCACACACCACAATCACAAACACAAGA
ACATCATCAAGACCATACATTTAAGTCATGATTTCATGGCAATATAATTTCATCTATCTCATTTACAACAAGTGTGATCA
ACATTTCAACATTCATACATATCAAGTATCATAATGAAGCAAGAACAAGCATGCATACATCACATAAACATAGAATCACA
ACCATCAACTACCTCGAATCCAAGCTTGAATCACCTAAGGCACTTGAATCTTCCCTTTTCGGATTCTTCCCGCTTGTTCG
TGGTCTAAAAATATACAATTAACGCAAGGATCAACAATCAAAGGTCTAATTATCCGGATTATAACAAACCCAATAACCCT
AGACCAAACCCAAGATCCTAATACCCAATTTAGGGTTGTTTCCACCATAGAATCTTTAGCAAAATCTTCCTCCATCAATA
TTCACACATTCTATTACGTTCTATGGATCGAAAAATGGATTCGGGGACTGAAAAACTTACCTTTAGCCTCAAGAATGGTC
AAAAATGAGTAGGAGTCGGCTGGGGTTCATTCCTTAGCTCAAAAAGTCAAAAAGTGCATAATGAGATCGTTTAGGGGTTT
ATTACCGACATTAATTCGCGTCAGGCCCGCCACAGCGGCCCATCCAAAGTGGCAAAACCTAGCGCCAAAACAGCATTCTC
GAGACAAAGAGTTATTTCAAGAATTCCAAAATTCTCATTTCATAATACAACTCTAACCCAGGATGCTCAGTAAATAGTCT
TTACACTAAGATCGATTTCGGGAGTTCTACTCGCCCGAATTCAATTCTGTAAAGTCGTACGGATTCCTTAACAAGTTATC
TAACTACTCATGTAATCCAAAACATAATTAACTCACCCGGTTGTTACCAGATTTTCCTACACCTTAATGACTTCAATTTC
GTCCAAATCTGGACTAGGTTGGGAAAATCCAACTACTACGAAAAAGTTTTCTGACCCCAATTCTTTCTCCATTGGCTTTC
CCATAACGACGGAAATTAGGTCGTTACAATAGATACAAATTTACCCATCACTCATCCTCGAGTGATCAACTAGGAAAGAC
TGATTAAAGTAAGGGTAGATTAGTATCTGACTCGTCGAATGACTTGGGATACTTGTCTCGCATGCCCTTGTTACCGAATC
TCATTACCCCCTAAGGGTTTCAGATCTTCAACCTCAAACCAACCAATTGAATACCTACACATCCTCCCTTACAATGCCTC
AATGAAGTCATCTCAACACTTGAGTGATAAATATTGTTATATGTAAACTTAACTAATCAACAAAATGATTCCCAACAATA
ATCAAAGTCGATCGTACACACTTCTGCCACATGTTATCAAGGATCTTGACACAATCATCAGGACTAATCCTTTCTCACAT
AAGCATGATAACATTCTAAATCAATACTCGCTACAATTAGAAGTGAACCTGAACCAACCAACACACACTTATAATACCCA
AAAATGATAGTTTTCAACAGCATCTCCATCCCACAACATAAATTCACATGAGCTTAAGTTATAACCAATTTGATCTTTAA
AAATCAGATACTCATCGAGGGATATGTCCAAGCATACAACCCCTCCAACAACACTATCTAAATGCTAGATTTAGTAATTG
TAGATTAGCTTTTAAGAACCGTAGAATTGGACCCAATGATCCCCACATTCAACCACACATAATCGATACACGACCTCGAC
GACTAGAGAAATATTAAGATTGTCGGACATCCACAAATACGCATGGTAGCTCTTCTATAAATTCTCATAAGCAAGGTGGT
ACATGTAGAACCACTAAAGTACTTTAACAACTCCAA
>mtp_189.scaffold_2
AAGCTTAGATACTCACAAGTCATTATTACCATACAAAATTTATTTTAACCAACAATATGTATTCTATATTTGCATCTCAA
TCACAATCTATCACTAACTCGTATTACCATCATGCTCAGTAAGCCCTTGTCATCACCACGAAGTCAATCTTTTCATTGAC
ATGACATATCAACCTAGTTGTATGAATCAAATCCAAAGGACTAACCCAAATTTTATGCACACTTTCTAACTAAAATCTTC
AATTGCCTTCACCCAAGTATACTCACTGACTTTCTTTATCTATAAGTTTGTCATTTCGGTATCAATCTACTCCTTTAGAG
CTTAAGATAAAATCACTAGTCCTAGAACCCTCAAGATAGACTTCACTACCTAAATGTATTAATACCGTACCAAAGATCCA
CCACTAAAACTTCCTTAAAACAATGCTTAACCCAAGCATCCGTAGTAACAAACTAGTTGGTTTCTCAAATGGGAATGTAA
CACTGAATCTCATTATCTGAACATGTCATACAACTGATAACTCTTTTAGTAGTTAGTATTTCCACTTGACAATCAATGTA
TTCATTTCCATATAACACTAGAACCACATCGTGAAAGTCTGTTAGATCCATCACTAGATCACATCATACTTATCGAGAAG
ATCGTACCCAAATAGACCACACATTTTTACCCATTGAATAGTTGCAAAACATTACCAAATTTGTTCTGTCTTTTGCCCAA
ACAATTTGCATTCTTTCTTATATCAGGTCGATAACAAAAGTGACACACTTCATAACTATAATCAAGTAAGCATCAGTACT
ATTCTAATAGTCGTATCATGACCCTCTTTGGTATACACTCAATCTAATATTATCACTCGCTAAACAACCCATACATGTTA
TGAAAACTTTACTAACTGTATTTTATAATGTAATGATGTTCATTTTCTAGTTGTCCCTTACGAAATTACTTGCATATTGT
GACATATCTAGATAAAGTACAAAATTTGACCTGACAGGCTGCAACACATATCTTTCGTTTCTCTATATTCAGTAAACCAT
CTCTCCTCCTATCGCTCAAAGTTTGGGTGTATAATTGGATGAAGAAGCTAGACAATGTTGCCTTAAGTCATAGGTAGTGC
CTTTACTAATCGGCACTCAACATGAGACTATCACCACATTTTGCATCTTCTCGAAATTAGTATGTCACAAACTCAACACT
AAGTCTCTCCACTATATTCATTTTATGAAGCAACTCAAAACAATCAACTATGAAAGCATAAGCATATTCATAATCAACGC
CCATGAAGAATGAGGGTTTCAACTTTATAAACTTGATAAAAAAAAATCATGTTGATCACTAATCATTACAGGCCTTGTAG
TCCATCTAGAAAATATACCTATTTCCAAGGACACATTTTATTTTTCCTTTCTAGTATTGCTATTTCATCTTCTAATACTC
CAACCATATGTGAAATAGAGTGAATAAGTTCAGATACCGATTTGTATCACCTAGATACCAATTGGATTCAAGTAGTAGCA
CAAAAGAAAGAAGAAATGGAGTTTTCCTAAAACCCTATAGCCTCTTGAAGAAAAGTAAAGGCGTCCCCATACCGTTCCGC
AAGACTCTACTAGACTTGTCTTTGTGTGATGAGATCACCGAACCTAACGCTCTGATACCAAGTTTGTCACGACCCAAATT
GAGTCATGAGTGGCACCCACACTTAACCTCCTAAGTGGGCGGACCAAGGAATCTAAACCCCAACATATACCAATAATTCA
ACTACGAATAACAACAATAAGGCGGAAGCTCCAAAACTTATTAAGGTAACCAATCAAATAAATCTCTAAAGTCTATTACA
TATTATCCCCAAAATCTGAAAGTCATCACATCAAGGACATCTAATCACTAAATACTAAGTCTAAGAGTATCAAAGACACT
GAAATAAATGAAATAAGTAATTTGTGTCCGAAAACTATGGACATCAGGTCATGACCGAGATAATCCAACACAAGCTCGAA
TGAATAGCTCACCCTTGAACCTGATATGCCGAGACTGGCTAAGCTGAGGGCGAGTCAAATTTGCTTGTACATTCGCTACA
CTCCATAAAAGGAAAACAAAGAAAAAAACAAGTAGGGCTCAGTACGGGGCAACGTGTACTGAGTAGGTATCATCGGCCAA
CCCAAAATAGAAACTAATATACAATGAATAATAGTATAAAGTCAACTATAGCACTTAGCATGTGATAAGAAACAACAACA
TGAACAAGTGACAATTGAAGCAAGTACGTAATCAATCACAATATCAAGCACACACACGAGGACTCATGCCTCCACATCAC
ACTTGTTTGGGAAATGCGTTCATTGAGATTGAGTACATTAAGTTAATTCAATATCGTTTTCCTTTAATGTTACTGTGTCG
GAAGTGACACTCCGATCCAATAATACCGTGTCGGAACGTGACACTCCGATTCAAAAATACCGTGTCGGAACGTGACACTC
CGATCCAAAAATATTGTGTCGGAACGTGACACTCCGATCCAATTATACCGTGACACTCCGATCCAATAATACCGTGTCGG
AACGTGACACTCCGATCCAAAAATACCGTGTCGGAACGTGATACTCCGATCCAAAAATACCGTGTCGGAACGTGACAGTC
CGATCTAATAATATTATTAATTTATCATTTATTATCACCGCTTTTCAATTCATTAATAATATTACATCAAGCCTTCTTTA
TTCAAGACATCACTTCGATAGAGAGGTTTTCAGATTATAAATCTCACGGTCTCAGGATTTTAGACCAATCACAAACCATG
CACACAACCAAGCCACATAATCACATAATCAAGTACATAGAGAACTTCACAGTATCATTCAATGCATATCAATCGCTATT
AAGAGTTTATCTATCAAATAGAATAAATCATAACCTACCTTCATCGAAGAATCGACGTCCAACAAGTTAGTTCTTCAATC
CTTTTCCTTTCCTCACTGCCTCAGAACGATTCCAATCTAACAAGTATATAATATTTGTAAGTTTACGAGTCCATAGACAC
CCATGTTACTATATGTCAATTTACCCAATTCTATCAATTTTCCTAAAGTTCAAGCCTAAAGATAAATATTAATTCCTCCA
ATTAGTGTAACTTTAAGGATATTCAAATAATCAAGTACACCTAATATTTAATAATCTATCTCAATATATCTAAATTTAAA
TTATAATGTGACAATAATAAGAACCATTCAAAATCGGAAACTCACTGGTTTGCGAAACCAGTAGCATACTACGGAAATAA
ATCATAGGACTAACCTTCCAATCTGTGTGTTATCACACCATGATCATTATCCAATGATTATATCATGGATACTTTTGAGC
ATATATTCCCCAAATTCACAAGGACCACAAGTAGCCGTAAGAAAATTATTGGATTTAACATTACAATTTCTAATTCTCTT
CTTTAATTCTTTCCATTCAACTTTAATACTATAATAATGTCTTTTATCCCTAATTTCCCTATACACAATCATAATATAAT
AATAATATTAATATTAATCTGCAACAACTACATCTACAACCCAAAGCCGCCACCACTCAACTTGCACTACATTTTATCCC
TATATATTTGATATTGCACCACATGCAAACGCCTAATGGTAACTCTAAACCATCAATTATTAATTAAGGCAATTGAAGAA
TGAAGTTACCTGGATGTCGGTTTTCGCTAGTAGACGCCGCAGGTAAGGTTTTCCTCTACCGTAAATCTTCTTGTCTAGTC
TTTTAATTATTTAGGGTAAGTAATTATCAGCTAATAATTAAATAATTACTAAACCCTCTAATTTATTCTTATTCATGGGC
CATAATTTAATTAAATAAATTATGGACTTAGTCCATTAACTACCACTAATAAAAACAATTAAAACCACCCCACTAAATTT
ATAATAGTAGTTACGAATAGTCTAAAATACCCATTTAAAATCTATCGAAAAGTCTTTTATGAAATAAAAAGCTCTAGTAC
TCAAAACGACCAAATGGGTCGTTACACGCTCAATAGTCACCTATATGAGGTCTATCAATAGCCACCTGAAGATGCCCTGT
ACTCAAGAAAGAACAAGCAAGTGCATTATCAGTACACAACCACAGTGTACTGGTAGGATCACACAGTTATCCCAATAAGT
GCAACATAAGCAAGTAATTACAACATCATAAACAGGCATATACCGAACATATATAATATCAGTCATCTTATCAGGAAACA
TGTTCAATTCCACATTATCAATAACAGGTAGATACAAAAATATCAATCACAGGTCAATGGTCCTCTCATGGAACCCACAC
CCAAACTATTAGTGTATTGGTAAGTGGTACCCGATCCAATGTTTATGCCAAAACGTGGCAACCGATCCAAGTTAGTGTGT
CGAAACGCAACACCCGATCTATTCAACAAGCCACAATCCCAATCACAAGTATATTCTCAAATCATACAATCAAGTCACGA
TTCATGGCATTCATCATTCGTTTATCCTCATTTACAATTAATGTGATCAATAATGCAGCATTCACATACATACATGTATT
ATAATGAAGCAAGAACAAACATACATCACACAACATGAAATCACAACCATCACCTACCTCGAACAAAGCTTGAATCCCCT
AAGAAACTTGATTCTTCCCCTTTCGAATTCTTTCCGCTTGTTCTTGGTCTACAAACAATCAATATAACACGAGGATCAAT
AAACAAGCCCTAAATTACCTGGATTATAATCAATAAAATAACCCTAGGTTGAACCCTTGATCCCCATGCCCAAATTACGG
ATTTTTCCACCATAATTGTCATATCAAAACCTTCCCCCAACAATAATTACCCAAGAAACTACATTCTACGGATCAAAAAA
TGGATTCGGGGAGTAAAACCCTTACCTTTAGCCTCAAGAATGGTGTAAATGCTCAAGAAAACACCTGGGGTCATTCCTTA
GCTCTCAAAGTCGAAAAGTGCAGAATAAAATATTTTTGGGGTTTATTTCTGACTTAAGTCGCGTCTGTCCCGCTATGGCG
GCCCAAGTCCCGTCACAGCGGCCCCGCCCTGGCGGGAAAATCCCGCCTTAGCGGCTTGCACGGAAACAATGAGAAAAATA
AAGAATTTTCAAACCCCCTTTTCACACCACACCTTCATCCCATGACACTCAAAAAATACCCGCTCGCGCTAAGACCATTT
TCGGGAGTTCTACTCTCCCGAATTTGATTCTGTAAAGTCGTACGGATTCCTTAACATCTTAGCTATCCACTCATGTAATC
AAAATCATAATTAGATATCTCATTAGTTACCAGATTTCCCTAGACCTTACTGACTCCGATTTCGTCCAAATCCGGACTAG
GTTAAGAAATTCCAAGTTACTATCAAAATGTTTTGTGGCTCCAATTATTTCCTTCACTAGCTTTTCCCTAACGACGGAAT
CAGGTCGTTACAATATCTATTATTATTATTTTATTTATACATCTAATAGGAGAGGAAAAATACAATTAGTATAAAATAAA
TAAAATTTATCATTAAATAAAAAAATATAATTAAAATTTTTAAAATAAAAATAAAAGTTGAAAACAAACAAAAAAAAATC
TGATGTATATATTTTTTTAAAATAAATATATTCAGACACTATAACTGGATCACTTGACTTCTTTTTATCATAAAAATAAA
TTACAATGTTATATAAAACATTTTTGTTTCTTTTGTTTACTGTATTTAGTTTGTTTGGTTATTTAAAGTGCATAAATGAA
ATGTAACTTAATAATTTTAAAAATCACTTATATGCAAAATCAAGAAAATTGCTTCATTATGTGTGTTTGATTAATTTCAA
TAATAAATATAAAATGCATCTATTAATTATTTATTAAATTCTAATTTCATGTTTGTATTAAATAATAATTTGTAATTTGT
AATTTAATAAAATTTTCATTAATAATTTGAATCGAATTAAAATCAGTAAATAATATTTTTGGAATTTGTGGTTTTGAATT
ATACACGTATAAAGTATTTAAATTTGTTTTTTTACTTTTATGGTATTATACATTTCATGTGGAGAGTTGAAATTTGATTT
TTTTTTTATAAAAAAAAAAAACCTTTTTAGAAGCTTAATATAAATATATCGTAACCTAAAAATATAGTTGATCATAACTA
TTAGAGTAATATTATTAAAATAAATTATATGCTAAATCATTGAGTTAATATAATCATATAAATAGTAATAATGTATTACT
ATAACAATTTATACAATATATTAACAAGTAAATTAATTTTATCTTAAAAATCATATTAACAAGTAAAAAAAATTCATAAA
TTACTTTTAATTTAACAATTATGACATTTAAAAATATTCGCGTATCGCGCGGGTACGTATGCTAGTCTATATATATATAT
ATATATATATATATATATAATAGGAGAGGTAATAGAGCCTACGTGTCAACACCACAATTAATCTCTAATTTTAACTTTTA
AATTATCAACTAATCAAAATAGAATTAATTCAATATTTTAATCAAAGAAAAAAAAGTTAATATTTTAAAAGAAAAGTTAC
AGTTTTTTAACCAATTAGAATTGTTAATTTTTTTTTAATTTAAAAAATGTTACAGTTTTAGTAGACATGTTTTAGTCTTT
AATTTCCAGTTTTGGGAAAACATTTAAATATATAATAATAATAATAATAATAATAATAATAATAATAATAAGGAAAAAAC
TATCTTTCAGATGGCGCATGTTAAGAAAACTTTTCTCTCGGCGTAGGATAAGTCGAGGTAGGCTATCGTGCACCGACCAT
GAAAGGTAAGCATAACACTGCAACTCCGATGACTACCATGGTTACCCCAGCTTCAGGGGAAAACCTTATACTCTCTCCCC
TCACCTTTGGGAACTTCCTTCCCCCGGCATTTCAGTCCATCTAGGAGGAGGGAGAGATCGATGAAGAATGCAATAGTATG
TAACAGTACCCGGCTAGATATTGGGGCTGGGAAGAAACCTGAAATTCCGGCGACAGTGCTCCCATGCCGACTTTAGTTCA
CCGGTGTGAGGTGTTCTAACCCCACTACTCCAGTTACTCAAGAACCAATCGCGCCTCAAGTGAAGCAGAATCGTGGATAT
CAGATGGGGAAATCACTTGATTATGCTCCCCCAACTATGAGGGATGGTAAGCTAGTGGTCAACCTTACGAAGGAGGACAT
TCGTGAGTCCGTTGAACACTAGGCAACGACGCTTATTGGATATGTGCTAGGGGATACACCATTTGAGAAATCTATGGACA
ATTATGTAATAGTTCTGTGGAATTTTGTACAGAAGCCCAAATTATATACCATTCAGACGGTTACTATGTGTTTCGATTTG
CTGTTGTAGCTGATAGGGATGAGGTTATGCAAGTTGGTCCGTATACATACCACAACAAACCATTTATGCTGAAGAACTGG
GAGGCTAGCTTCATATTCGACACAGAATGTATAACTACGATTCCCTTATGGGTAAACTTCCAGAGTCTATCGGTTAGATA
TTGGTCAGCGGAAGCTTTAAGTAAGGTTGCGAGTGCGGTTGGAAAACCTCTATACACTGATCGATATACGATAGAGATCA
ATCGTATTTCGTATGCTAGAGTACTGGTTGAATTCGACATATCTCAACCTTTGGTGGAGATAGTTACCCTTGATACTCCT
CATGGTTCCTTTCAGCAAGAGGTGAATTATGAATGGAGGCCTAAATTTTGCTCTGATTGCTTGAAGTTTTGGCATGACAA
TGTAGAATGTTGGGCTAAAGTATCTCATGATCCACCTGCTGATGAGTTTAAGGAGGCATCTAGGAGGAAGAGAAGAGCCA
GGAGGAAGCGAAGAAATATCTAAACATGGCAAGCTAGACCAGCTATAGCAGATGATGTACTAGATCCTACACTAGAAGTA
AATATTCATGCTCGTGCTAACAATGATGGGCACAGAGATGATACTGGAAACACAGGTACTACTTTGTCTAACAGATTTGA
AGTGTTGGGATTCACTAGAGGGGACATATCAGGGGAAAAGACTGACCATCTATTCCTCTCCCCATGATTATTAGTACTTG
GAATGTGAGAGGGCTGAATAGGCCCTTCAAGTAGAAAGAGGTGCTCTTCTTACTGAGAAAGAATAAAATTGATATTTTTG
GGTGCCTAGAGACTAGAGTTAAAGAAAATAATGCACAATAAGTACTAAAGAAGGTAGATAGAGACTGGGCTTACTGCTGC
AATTATCTCCATGGTGTGAATGGAAGAGTTTGTCTATTGTAGAAGAAACACCTAGATGTTCAAATCCTTCATGTTCATGA
AAAATTTATACATTGTGAGGTTGCAAATGTAGCATCAAACATTTCCATTTTGATCACTATAGTGTATGCAAGGAACGAAG
AAAGCCAAAGGGAGGTTTTATGGCAGGAACTATGAGGTCTGGGGGCCAACATACAGAGCCCTTGGATTATAAGTGGAGAT
TTTAATAATGTATTAGTAGTGGAGGAAAGAATTGGCTTACCAGTCACTCAAGCTGAGATAGCAGGGTTCAAGGAAATGGT
TGATAGCTTACAATTGACCCCCTTCAGAACGAAAGGGTGTTATTTCACTTGGTGTAACAAACAACAAGCTACAAGCAGGG
TGTATAGTAAGATTGACTGGTTTTTTGGAAACCTTGAATGGCTACAGCAATTTAGCCATGTTGAGGCTGAATTCCTAGAG
CCAGGAGTATCAGATCATTCCCCAGCCATTATACAATGTCAACAGAGAATTACTTTACATCCAAAGCCATTTAAGCTCTA
TACGACTATGATGGAGCATCCCCAGTTCAAAGACATACTTCAGAAGGTATGGCAAATGCCAAGTAGGGGAGCAAAAATGA
CTATTATATGGAACAAGATAAAGAGGTTGAAGGTAGCTTTAAAAGAGTTGAATATGTTCATGTCCACTTATAGTCAAAAA
CTTTGTCAGAAAATTGTTAGAGGCCATCCAAGCTCAAATAACAACACAATCATTGTGTCAAGCTCTGTTTGAGCAAGAAA
AAAAGATCCTTCAGGAGACGCCAAAATGGAGCCTGGTGGAGGAAAAGGTTTTGAGACAAAAATCTAGCGCATGTTGGATT
GATAGTGGAGATGCCAACTCCAAGTACTTTCATGCACAACNNNNNNNNNNNNNNNNNNNNNNNNNNNNNNNNNNNNNNNN
NNNNNNNNNNNNNNNNNNNNNNNNNNNNNNNNNNNNNNNNNNNNNNNNNNNNNNNNNNNNNNNNNNNNNNNNNNNNNNNN
NNNNNNNNNNNNNNNNNNNNNNNNNNNNNNNNNNNNNNNNNNNNNNNNNNNNNNNNNNNNNNNNNNNNNNNNNNNNNNNN
NNNNNNNNNNNNNNNNNNNNNNNNNNNNNNNNNNNNNNNNNNNNNNNNNNNNNNNNNNNNNNNNNNNNNNNNNNNNNNNN
NNNNNNNNNNNNNNNNNNNNNNNNNNNNNNNNNNNNNNNNNNNNNNNNNNNNNNNNNNNNNNNNNNNNNNNNNNNNNNNN
NNNNNNNNNNNNNNNNNNNNNNNNNNNNNNNNNNNNNNNNNNNNNNNNNNNNNNNNNNNNNNNNNNNNNNNNNNNNNNNN
NNNNNNNNNNNNNNNNNNNNNNNNNNNNNNNNNNNNNNNNNNNNNNNNNNNNNNNNNNNNNNNNNNNNNNNNNNNNNNNN
NNNNNNNNNNNNNNNNNNNNNNNNNNNNNNNNNNNNNNNNNNNNNNNNNNNNNNNNNNNNNNNNNNNNNNNNNNNNNNNN
NNNNNNNNNNNNNNNNNNNNNNNNNNNNNNNNNNNNNNNNNNNNNNNNNNNNNNNNNNNNNNNNNNNNNNNNNNNNNNNN
NNNNNNNNNNNNNNNNNNNNNNNNNNNNNNNNNNNNNNNNNNNNNNNNNNNNNNNNNNNNNNNNNNNNNNNNNNNNNNNN
NNNNNNNNNNNNNNNNNNNNNNNNNNNNNNNNNNNNNNNNNNNNNNNNNNNNNNNNNNNNNNNNNNNNNNNNNNNNNNNN
NNNNNNNNNNNNNNNNNNNNNNATCCAAGATATGGCAGATTGGGAGTGGTGCATATGTGTTTTGCTGATGATCTTTTAAT
GTTTTGCAGGGCTGACATTATCTCTATTACATTACTGAAAAGGACTTTTCAAAACTTATCTGATGTATTAGGATTGCAGG
CTAATGAAACTAAGAGTTCTATTTATGTTGTTGGAGTAACACGGGAGGTCAAGAATGATATACTCACATTGCTTGGGTTT
GATGAAGGAACCCTCCCCTTCAAGTATTTGGGGGTTCCTTTGTCAACAAATAAATTGACTATTCAACAGTGTTTTCCACT
GGTGGAGAAGATCATAGAAAAAGTGAGATGTTGGTCAGCTAGGTTACTCTCATACTCTAGTAGACTGCAGTTAATCAAGT
TTGTACCGTTTGGTATTCAAAGCTATTGTGCTCAGATTTTTGAACTGCCAAAGAGAGTATAAAAATGATTGAAGTTGTAT
GTAGAACTTTTATATGGACCGGGAAAGGGGAGATGTCAAGGAGAGCACTAGTAGCCTGGGAGAAGATGTGTCAACCAGGG
GCAACCGGAGGTCTTAATAAAATTGCACTTGGTACTTGGAACAAGGCAACCATACTCAAACAATTGTGGGATATCTCTAT
GAAAAAACACTCTCTATGGATTAAGTGGATTCACTATTATTACATCAAAAATAGAGACCTGGAGATTATGGACAACCCCA
AGAATGCAACTTGGGTGGTAAGGAAAAAAATGTACAGTCGATAAGTGTTGATCAATTCAACTAGTGCTACTACGGTACTT
GTACAGGAGATGAAAAAGCTGAAAAAGCAAGGTAAATTTCAGATTAAGGAAGCTTATCACTATTTTCAGCAGCAACACCC
TAGAGTTCCTTAGAAGAGCTTAACCCCACTAAAAGTGCGATAGTTCTTCAAGCAAGGGACTTGGGCAAACAAAGTCCTTA
CTCGTATTCCACCAACAACTCGCGTATCGTATAGAGCTTTTTCCTATCCTTTCTGCATAGACTTGCGAACATATACATCC
AAGACACAGATTCCATCTTTGGCTAGCAGCGCAACAGAGATTGTCCATTGTGGATCGACTACAAAAATTTGGCATCCAGG
TCCTTATGGAATGTGCCCTCTGTTCTCAAGACGAGGAGACATTCGATCACCTTTTATTCTCATGTTCCTATAGCTATCAG
GTTTGGACTAGATTGCTTCATTGGTTGCACCAGCCTCGAAATATTGTCTCATGGCACCAAGAGCTGGATTGGATTTGTCA
CAAGGCAAAGTAGAGAAATAACATGGCTGAGATTATGTGATGCACCTTTGCAATGGTGGTTTACTGTATATGGAGGTATA
TGACTATCAAGCAATTTCAACATGGAAAGGTGCATACAACACAGACATGTCGAGAGATAGTAATGCATATTCACATCCAA
GGGAGGAACAGTATTGGATGGCATAATTCTTTAATGTAGTTAAATTGTTTTCCCTAGTAAATGTATAGATCCTTATCTTA
GCTAGATGTGTAGGTGATTTCCTTGGTTGTTCTGTTTAGTTTAGAGGTACCTAGTTATGTAATGATTCAATTTGATTAAT
AAAATGGGTTGTTACTAAAAAATAATAATATATTATCTTTTAAATATCTATACAATATAATAATATATATATATATATAT
ATATATATATATAAAGCTAGATAATAAAAAAAAGAGTGATGTGGCACCTGTCAATGGCAAGGATCTTATTTATTTATTTT
GTGGTGTTTTTGACATTTTTTCTTATTTTTCTCAATTATTTTATTTTATAAAATCATCTTTTAAATTCATTCCTCTTCAA
TTACATAAATTTAAATCTTAATTAATTTAGTAATAACTATAACTCCTAACCTTTCATATTCATAACCTTCAAATTATTTA
ATATACAAATTTATAACTCCTTAAAATGACACTTATAAAAACTTATCTTGAGACAAGTATGATGATTATTTTATTTTTAT
TTTTGTTATTCTTCGTCTTGTGTATCTTTGGTTGGTCATTTTTTGTCTTCTTTGATCTTATTTTGCAGGAGAGATATGTA
TAATGAATAATGTTTTACATAGTTGGATTTTACGAGGTAAAATGTTTGGACATGCATAATATAATTATCACTTCTTTCTA
CTATAATTATATATTAAATTTTTATTCTTGATTATACGAATCATAAGGTTTTTTGGGAAAAAATAATTTTTATTTTTACT
CTTTGTAGTTTCTAGAGAATATCAATGTTAGACATCCTTGCTTAGTTTGGTTTTGACATGTCTAATACTTATAATTTTCA
CTTTTTTCTGTTGTAATTTTATATTTAATATTATACTTTTGGATTCTAGATGATCGTTAATTTTTTTTTAGAAAATGATG
TGATTTTTTTCTCTTTTGCTTTTCTTTGTGGTTTCTTAAGATTTTTTTTTTTACTTATTTTTGTAGTTACTAAAGAATCT
GATTGTTTTTACTCTCTTCTTTTCTTTGTAGATATTGGAGAATTGAATTATGTTATGTTGAGAACATGGTCCTTCTTTCC
TCCTCAACTCATAATTGAATATTCTTTAAAGTTTTTACTTGATTAGTTAACTTTATTTTTATGTATTTATTGTTGTTGTT
GTTGTGTTGTTGTAATGTTAAGTTAACGTGTTTTTGTCACGACCCAGACCGTCGTGATATGCACCCACACTAACCCTCCG
GTGGGAGAACCACTAATACAACCCAAACTAAGCAACTAAACCAAAACTAAGCCAATTAAGTTACGGAAGCGAGCTAATTA
ACTAAACAATGCGGAATTAAATACCTAGAACCTGAAAGTCAATGTACCAAAACATCTAACAAGATCCATAAGTCTAAATA
AGAAGGGTTACAACCCCAAACTAATGAACTATAACTAACTAGAAAAGTCTAAGTCTGCATTGTAGACATAGATGAAAGGA
GAACGCATGGCAGCCCGGAAGAATTGGCTCACCCTTGAGTTCTAACAAGATCATTGATCTTCTAGACGAGGTCTGTCAAT
AGCTGCCTAAAGATGTCCTGTACTCAACAAAAATAAGAGCAAGTGCAGTATCAGTGCACAACCACAGTGTACTGGTAGGA
TCACGCGGCTATCCCACTAAGTGTAACATAAGAAAGTAAATACAACATTATAATCACATGCATATATTGCACATATACAA
TATTATCAACATGCTCAACAATATACATGCCACAAGTCATTGGTCCTCTCATGGAACCCAAACCCAAATTGTTAGCATAC
CGGAACGTGGTACCCGATCCAATAGTTATCCCGAAATGTGGCAACCGATCCCATATTTATGCCGGAAAGTGGCACCGATC
CCAATTAGTATACCAGAATGTGGTATCCGATCCCATCAACACACCACAATCACAATCACAATCACAAGTACCTTCTCAAT
AATCATATAATCAAGAAGTGATTCATGGCATATAGTTATTCATCTAACTCATTTACAATAAGTGTGATCAATAATGCAAC
ATTCGCATACATACATGTACCATAATGAAACAATAACAAACATACATCACACAATCATAGAATCACAACCATCACCTACC
TCGGAACAAGCTTGAAACCCTAAGAAACTTGATCCTTCCCTATTCGTTCCGCTTGTTCTTAGTCTATAAATAATTAATAT
AATACAGGAATCAATAAACAATCATTAATTACCCGGATTACTAACAGTTCTAACAAACCCTAGATCAACCCATGATCCCA
ATTATCTAATTTAGGGCTGTTCCCACCATAGATTCAAGATCAAAACCCTCCCCCATTGATATTCACCCATTTGATTACGT
TCTACGGATCGAAAAACGGATTCGGAAAGTTAAAATCTTACCTTTAACCTCAAGAATAGTGAAAAACTATCAAGAAATCG
TATGGGGTCATCTCCTAGCTCTCAAAGTCGAAAAGTGCAGAATAAAATCATTTTGGGGTTTATTTACGACTTAAAGTCGC
ATCTGGCCCGCCACAGCGGCCCCGCCAGAGTGGCCCCAACTACCGCCAAAGCGGTTTGCACGAGACAGAGAGCTATTTAA
AGAATTCCAAAATTTCCATTTCACAACACACCCTAAACCAACGACACTCAGAAATACTCGTTCACACTAAAGTCAGTTTC
GGGAGTTCTACTCACCCAAATTCAATTCCGTAAAGTCGTATGGATTCTTTAACACGTTGGCTATCTACTTATGTAATCAA
AATCACATTTAAATCACCCAATTGCTACCAGATTTCCCCACACCTCACTGACTCCGATTTCATCCAAATCTGGAAGACTA
GGTTGGGAAATCCAAAGTTACTACGAAAAAGTTTTCCGACCCAAAAATTTTCCCCATTGGCTTTTCTATAACGACGGAAC
CCGATCGTTACAATAGATACCAATTTATCCATCACTCGTCCCCGAGTGACAAACTTAGGAAAAATAGGCTAAGAAAAGAA
CGAAGTAGTACCTGAATCAATGAACAATTGGGGATACTTGTCTCGCCGCATGTCCCTCTCGGTTTCCCAAGTAGCTTCCT
CAATTGTACGATGCTTCCATTCAACTTTGATGGACTTAATCTCCTTGGTCTTACATTTACGCACATCACGATCAAGAATT
GCAATGGGTTCCTCCTTGCATTGGAGGTCTGTCTAACACAATTGAGTCTCACTTAATGATGTAATCCCCGTCACCATGAT
ATCTCTTCAACATGGACACATGAAATACCGAATGAACCCCGGATATATTAGGAGGTAAAGCCAAACTATACACCACCGCC
CCTACACATTCAAAAACCTCAAAGGGACCTATATATCGCAGACTTAGCTTGCCCTTCTTGCCAAATCTCATCACCCCTTT
CATGGGTGATACCTTAAGAAGAACATTCTCACCAGTTTGAAATGCCATATCTCTTACCTTATGACCCGCATACTTCTTCT
GTCTACTCTGGGCTGCTAGAAGCTTAGCTTGAATACTTTTCACCTTATCTTGAGCATCCTTCACTAAATCAACCCTCAAA
AGTTTCACATCTCCAGCCTCGAACCATCTTATAGGTGATCTACATCCCCTCCCATAGAGTGCCTCAAATGGTGCCATATC
TATGCTGGAGTGATAACTATATTTTTAAGAGAACTCACACAACGGTATGAATTTATCCCATTTCCCTCAAAAATAAATCA
CACATTCCCTCAATATGTCTTCTAATACTTAAATAGTCCTCTCTGACTGCCCGTCTGTCTGTGGACGGAAGGCTGTACTA
AAAGTGAAGTGTGTGCCCAATTAATCATGTAACTTCCACCAAAGCTTGGATGTGAATTGGGTACCACGGTTCTGAGATGA
TAGAAAGGGGCACCCTATGCAACCTCACTACCTCTTTCACATAAACTTTAGCTAAGTGTTCAGCATTATAATCTATTCTT
ACCAGAATAAAATGGGCTGACTTAGTTAATTGGTCAACAACTACCCAAATAGAATCAAATTTCCCCAAAGTCTTGGGAAG
ACCAACCACGAAATCCATGGCTATCCTTTCCCATTTCCATTCCGGGATTGACATTCTTTGAAGCAAACCTGCCGGCCTTT
GATGTTCATATTTCACTTGTTGACAATTTTGGCACTTAGCCACAAACTCCGCTATGTCTTTCTTCATCCCCGGCCACCAA
TAAATTCGCTTCAAATCACGGTACATCTTGGTCACACCCGGATGAATTGAATTTCGCGAACCATGGGATTCTATCAACAA
TTTTTGAATCAAGTCATCAACTTTAGGAACACAAATCCTCCCTTTAACACTGACTACACCTTCCGCATCAACAGTGGTCT
CTTGTGCCTTACCCATCGCCATCCTCTTCTTGAGCTCTTTCAAATTTTCATCCTCAAATTGTTTGGCCTTGATCTCCTTA
ATGAACGTGGCCTTAACTTCAATGCTAGCTAACACCCCGCCTCTTTCAGAGATGCCCAACTGCATGAACTTAGACTCCAA
AGTCTGAATTTCCCTAGACAAAGGTCGCTTGGTTACACTCAAGCAAGCTAAACTACCCATACTCACTATTTTTCGACTCA
AAGCGTCTGCCACTACATTAGCCTTACCCTGATGGTATTGAATGGTCACGTCATAATCCTTGAGTAAATCCATCCACCTT
CGCTGTCTCAAATTCAGATCCTTTTGAGTGAACACATGCTGCAAACTTTGATGATCAGTAAACACTTCACACTTAACACC
ATAGAGGTAATGTCGCCAGATCTTAAGAGCAAATACTACCGCTGCCAACTCCAAATCGTGCGTTGGATAATTCCTCTCAT
GCACCTTCAATTGACGCAATGCATAAGTTATAACATTCTTATCCTGCATCAACATAGCACCCAAACCAAAATGTGAAGCA
TCACAATAAACTATAAAATCCTTACCTTCCACCGGTAATGCTAGAATAGGTGTGGTGGTCAAAAGAGTCGTGAGCTTTTG
AAAGCTCTCCTCACATTTTTCAGTCCATTCAAATGGTATCTCATTCTTAGTCAAATTTGTCAAGTGAGTGGTAATAGAAG
CAAAGTTCTTCACAAATCGACGATAGTAGAAAGCGAGTCCCATAAAACTCGTAACTTCCGTCACAGAGATAGGCCGAACC
CAATTTTTAACCATCTTAATCATTTGAGGATCTACCATTACCCCTTCTTTCGAAACTACATGTCCCAAAAATGCAACAGA
AGTCAACCAAAATTCACACTTAGAAAATTTCGCATACAACATTTGTTTCCCAAGAACACCCAGAACAATATGGTCGGCAT
GGCCTTCCTCACTTTTCGAATAGACCAAAATATCATCAATGAAGACTATCACAACGAATCAAGAAATGGTTTGAACACCC
CATTCATCAAACTCATAAAAGTTGCAGGCGCATTAGTCAAACAAAAGGATATAGCTAGGAACTAATAGTGCCTATAGGGG
GTTCTAAACGCCGTATTGGGCAGATCCTCAGGCCTAATTTTTAATTGATGGTAACCAGACCTTTAATCAATTTTAGAGAA
GACTAATACACCTTGCAATTGGTCAAAATGATCATCTATTCAAGGCAAAGGATACTTGTTTCGAATAGTGACCCTATTCG
ATTGCCGGTAATCTATACACATTCTTATACTACCATCTTTTTTCTTAACAAACAAAACTGGGGCACCCCATGGGGAAGCA
CTAGGTCGAAAAAATATCCTATCAAGAACCTCTTGGATTTGAGCCTTAAGCTTTCGTAATTCTACCAGAGCCATGCGATA
TGGAGGGATAGAAATGGGGTGGGTACTAGGTTCAAAATCAATACAAAAATCTATATCTCTATTCGGAGGCATACTAGGCA
AATTAGTAGGAAACACTTCTCTAAATTCTGACCCCACAGGAATAGACTCAATAGATGGAGACTCAACCTTAACATCACGG
ATATGAGCCAAATAAGCTAAACAAACCTGTTCTACCAGTTTTCTTGCCCGAATAAAGGATATGATCTTAGCTTGCTTAGG
CTTGTACACCCCTTCCCACTCTAATTTTTCCTTTCCCAAAATTTCTAGAGTTACATACTTAGTATTACAATTTAACACAA
CATAATAGGGGGACAACCAAGTCATGCCTAAGATAACATCAAAGTCAATCATATCCAAAATCACCAAATCAGCCCAAGTC
TATAAACCCATAAACAAAATAGGACAAGCACGATAGACATGGGTGACTATGACTGACCCTCCAATTGGGGTAGAAACATG
GATAGGGGCATCAAGTACATCATAAATCATATCAAACTCTAAGACAAATCGCACAGATACATAAGAATAAGTAGAGCACA
GATCAAATAACACATTAGCCATCTAGTCACATACAAGAATAGTACCTGTGATCACCGCGTCAGACGTCTCTGCCTCATTC
TTGCCTGGAAAGGTATAACATTGAGCCCTATCATCTTGGCAAACCACTTTGCTGCTTGGTTGCATGTTACCTTTGCCTAC
ATTACCATTTCCTCTACCTCCAGAACCTCGCTGATTACCTCCTTGCCCACCTTGTGGACGCCCTCTACCATTATTACTAT
TTCCCATAGGTACCACTACTCTAGTCGGTTGCTGTGAGGACTCCAACACACGTGGGTAAGGACAATCTCTCCCCATATGT
CCATGTTCTCCACAATTATAACATATATGATCAAAGGATGGTCGGCTGCCCACTGAAGGTGCGCTCTCCTGAACAAAATG
ATGAGATGGAGTTCCCGAGGAATTATCTGTAGAGGCGGGCATAGCGGACTGAATTGGCTTGGTTGCAAGCGTTGGCCTTT
CGAACCCCCTAGCGTAAGAACATTGAAAGTTACCCGAGTTCTTGGCCCTTTTTGCCAACACCTTGGCTTGACCCTCTTGC
CTTACCCCATCCACTTTCTTAACATAGTATGTTACCTCATTAAAGCTCCTCCCTGCAGAAGTCATATGAACAGATAATAC
TTGCAACTCAGAGTTCAATCCCCTAATAAATAAACAGATCCTCTCATCCTCAGTAGTCACCAATTGAGTAGCATATCTAG
ACAAAGCATGGAACTTGGCCTCATAAGCAGCCACAGTCATAGCACCTTGCTCCAAAGCCATGAACTCATCCTCTTTGCGA
TCCCTCAGAGTCCTAGGCACATATTTCTCTAAAAACAGAGCATGAAATTGGGTCCAAGTAAGTAGAGGTAAAGTAGAAGA
TTTGCATTCCATATAAGCTCTCTACCACTGCTTAGCCTCACCTTGAAGCTGAAAAGTCACGAACTAATGGACAATTCCAT
GCTAATGGACAATTCCTAACTTATGAAGCCTCTCATAGCAATATAAGATGAACTCATAAGTATCCTCACTCTTAGAACCA
AGAAATACATAAGGCTTTAGCTTCAAAAACTTAGTCAACATTTCATGCTCATTACCAGTCATAATAGAACCTAACAAAGG
ACGGAAGAAAGCATCATTACCTCCAGTTCCACCCGTCTTGGGGGCAGTGTTAGCAACAGAGGGATTAGCGGGAGCCTGAG
TGGCTTGAACAGAAGGAAGTGCTCCCAGACCAGTCAATCCCTTCAAGAACGACATGATCTGTTGAGCTAACACTGGGTCC
AAAGGAGGAATACCTATAGTCCCAGCCTGCACCTCTTTCTCTTGTCCAATCTCCTCACCATCCTTGACATCCACATTCTC
CTCTATCTCTTCATGATGCACATGAGGGTTCTCATTCATATGAGCATTCTCAACAGGAGCTCTATCCCCAGCAGGAGTTA
CTCTTCCATGACCTCTACCCTTAGCTCTTCCTCTACCCCTGCCTCAACTGTGACCTCTCATTGCAAATTCCTCAACCGGA
GCATTGACGGGAGCTATGGGCCTGACACCGTTGAATCTAGTATTAAATATCTGCGAACAGAAAAGTAAAGGAGGTTAGAT
ACCAATTTGAATCGACAGATACCAATGGGAATCAAGTTATAGCACGAAAGGAGACTAGAGAAAACAAAGAGATTTCCTAA
AGTCCTATAGCCTCTTGAAGAAAAGTAAAGGCGTCCCCGTACCATTCCGCGAGACTCTACTAGACTCATTTTGGTACATC
GAGATCAACGAACCTAGGCTCTGATACCAACTTTGTCACGACCTAGACCATTGTGCTTGGCACCCACACTAACCCTTCAG
TGGGAGAACCACTACTACAACCCAAACTAAGAAACTAAACCAAAACTAAGGCAATTAAGTTATGGAAGCAAGCTAATTAA
CTAAACAAATGCAGAATTAAATACCTAGAACCTGAAAGTCAATGTACCAAAACATCTAACAAGATCCATAATTCTAATCA
AGAAGGATTACAACCCCAAACTAATGAACTATAACTAACTAGAAAAGTCTAAGTCTGAAATGTAGACATAGACGAAAGGA
GGACTGATGGCAGCCTAGAAGAATTGGCTTACCCTTAAGTTCGAACAAGATAACTGATCTTTTAGACGAGGTCTGTCGAT
AGCCTCCTGAAGACGCCCTGTACTCAACAAAAATAAGAGCAAGTGCAGTATCAGTACACAACCACATTGTACTGGTAGGA
GCACACGACTATCCCACTAAGTGTAACATAAGCAAGTCAATACACCATTATAATCACATGTATATATCGAACATATACAA
TATTATCAACATGCTCAACAATATACATTTACCACAAGTCATTGGTCCTCTCATGGAACCCAAACCCAAATTGTTAGCAT
ACCAGAACATGGTACCCAATCCAATAGTTATGTCGGAACATGGCAATCGATCCCATATTTATGCTGGAATGTGGAAATCG
ATCCGAATTAGTACACCAGAACGTGGTATCCGATCCCATCAACACACTACAATCACAATCACAAGTACATTTTAATAATC
ATACAATCAAGAAGTGATTCATGGCATATAGTTATTCATTTATCTCATTTACAACAAGTGTGATCAGTAATGCAACATTC
GCATACATACACGTACCACAATGAAGCAATAACAAACATGCATCACACAATCATAGAATCACAACCATCACCTACCTCGA
AACAAACTTGAAATCCTAAGAAACTTGATCCTTCCATTTCTGGATTCGTTCCGCTTGTTCTTGGTCTACAACTAATCAAT
ATAATACGGGAATCAATAAACAATCATTAATTACCCGGATTACTAACAAATCTAACAAACCGTAGATCAACCCATGATCC
CAATTATCCAATTTAGGGTTGTTCCCACCATAGATTCAAGATTAAAACCCTCCCCCATTGATATTCACTCATTCAATTAC
GTTATACGGATCGAAAAATATATTTGGGAAAGTAAAATCTTACCTTTAGCTTCAAGAATGGTGAAAAACTGTCAAGAAGT
CATATGAGGTCGTCTCCTAGCTCTCAAATTCGAAAAGTGAAGAATAAAATCATTTTGGGATTTATTTACGTCTTTAAGTC
GCGTCTAGCCCGCCACAGTGGCACCCAACCAGCTACAGCTGCCCCACCAGAGCGGCCCTAACCACCGCCAAAGCGGCTTG
CACGAGACAAAGAGCTATTTAAAGAATTCCAAAATTCTCATTTCACAACACAACCTAACCAATGACACTCAGAAATACTC
GTTCATGCCAAAGTCAGTTTCGAGAGTTCTACTCATCCAAATTCAATTCAGTAAAGTCGTACGGATTCCTTAACGCGTTG
GCTATCTACTCATGTAATCAAAATAACATTTAAATCACCCAATTGCTACCAGATTTCCCCACACCTCACTGACTCCGATT
TCGTCCAAATCTGGACTAGGTTGGAAAATCCAAAGTTACTACGAAAATGTTTTTCGACCCAAAATTTTTCCCCGTTGGCT
TTTCTATAACGACGGAACCCGGTCGTTACAGTTTTCAAGTCAAGATATTTTTGAAAATAAAAGTAGAAAATGGAGTTAAC
ATATACATGTATGCTACTCCAGAAAGTATGTACATAATTTTGTAGTTATGTGGATCAATTTTTATTAATTATAATGATAG
AACATGAGAATGTAAGTTGATTTATAATTTTAAAGATACAATATATTTCATAGAAAATTGATTATTAATATTTAAGTTTG
CATTCTTCATATTTTAATTTGGATTATTATTATTCTTAGAAGTTTTCTAGTTTTGAGATTTTTAGAGCTCACTATTATGA
TTTGTTGGGTTCGAACCCAAAATGTAAAGTATTTGGTTAGGATACAAATAATTTAGTAAAATTGTTTGTTTCTCTCAATC
TACTTTCTTTATCACTATATAAATTATCTAGAAGAAAAGTGATATGACACTTTTTTTTTCCAAGAATCATATTATCTTTT
TTCTCATTTTCTTGATATTTTTTTTTGTTTATATATTTGTTATTATTGTACAAAAATAAATACTTCAATTACTACTCCTT
CATTTATTCATATTCTTTACTAGAAAATTTTAATTGCCTCTATTTTCCTTACTTTCATGACATTTGATGATCATATAACT
TATAAAAAACTGTTAAAAAACGACGGAAGGAAAAGCGACGGACGACGTCGCTCCGAAAAGCAACGCCAATTGCCATTGTC
CGTCGCTTTTGAATAAAAATAATTAAAAAATTATTTTACAAAAAACGATGGACAACATCACTTAGTCCGTCGCTTTATTT
CGCTGATTTTTGCGCCAAATAGATACATATTTAATAATTAATTATTAAAAATAGTTAGAGACGTTATCTGTCGCTTTTTA
TTAAAAATAATTATTTATAAATTAAAAAATAACCACGCGGTCCGTCGCTTTTTATTAATTTTAATTGATTAATTATTTTT
TAAAGAAGCCACGGATAGCATCTCTTAGTCCGTCCTTTTTGGTCAAAATACTGGTCAAATCATTAACAAAAGCGATGGAT
AGTGACTCTTAGTCCGTCGCTTTTTGGTCAAAATGTTGGTCAAATATTTTTTTTAAAGCGACGTACAAAGAGACGTTGTC
CGTCACTTTTTTTTAAATATCTGATAGCACAGACGCGAAATTCTCCATTTTTTCATCTCTCTTCCTTCTCTCTTCCTTCT
CTCTTCTCTTCCTTCTCTCTTCCTCTCTCTAGACACCGACGCTGACGAAGAGATGCCAACGCCGACGCTGCCCGTCGCCG
CTGCCCACTACGCCGCCGCCCCATGCCAACGCTGCCAGGCCCTACCCTGACCCTGATCCCACTGTCTCTTCATTATCTCC
TTCTCCTTTAATTCAAGGTTAGGATTTCATGAAATTATTTTTAATTTGTTTCAATTTGAGTATTGAATTTGTTAATTAGT
GTATTGAATTTGTTTTTTATTGATTGTTAGTTTGATTGATTGTTAGTTAGTAAGTGAATGATTTAGGGTTTTTGATTTTT
TTAATTAGTATTGAATAATTTATTTTTTATTGATTGTTAGTTTGATTGATTGTTAGTTAGTTAGTGAATAATTTAGGGTT
TTTTTTTTTATCTTAGTTAGGATTGATTGATTGTTATAAGTTAGGATGAATTGAAATTTGATGGATTGAAGTTAGATTTA
GAACTTGAACTTGAAATTAGAATATAACTAATTAATTCTTGAGTTAGAATTTTATGTATAACTAATTTTAGAAATTGGAT
ATGAACTTGAATTTAATTAGACTTGAAGTTGTTGAACTTAATTAGAACTTGAATATAACTAATTATTATTGGCTTAAAAT
TGTATGTATAACTAATTTTAGTGATTATATGAACTTGAATTTAGAAATTGAACTTGAACTTAGAATTTGAATATAACTAA
TTTTTGGATTGGAAGTTTTTATATAACTAAGTTTAGAAATTAGATATCAACTTGAATTTAGTTATTGAACTTCAACTTGA
ATATAATAACTAGCTAATTTTTGGATTCGAAGATTATGTATAACTAATATTAGAACTTTGATATGAACTTGAATTTAGAA
CTTGAACATTGAACTTAGAACTTAATATCTAATTCTTTATGACCTCAATTAATTAGAACTTAATAATTGAACTTTGAAGT
ACTTATTAAAATCTTATTGACCTTAATATATTTGAACTTAATTATATCTTTCAACTTAATTTATAATAATTTGAACTTAA
TTACAAATATAATTAATTATTTGAAATCTTAAACTTAATTAAAATTTATGAATTAATTAAGCTTGAACTTTGTAGATTTT
GAAATGTAGTATTTATGAACTAATTAATTAGGTATATAAGTAATAATAAATATAATTATTAAGTAATTATTATAAATATA
TATTAACAATTAATTAATGTAGTAAAATTATTATTAAATTTAATTTATAATATAATTGAATATCTATATTTTTGTAGATG
GATCATCGTTTGTGGATGTATAATATGCATTATGAAACTGGTGTTGGTTTGAAACCTGACTTTATTGACGGTGTTAGAGA
TTTTATTGAACATACAATGACACTTGACATTTTCAAGAATAATGGATTGGTTAGGTGTCTTTGTAGTGCATGTAAGTGCT
TAAATTTTTTTACCCCAAATACAGTCATGGTTCATTTGCACCATAATGGATTTAAGCCTAGATATTTTGTATGGGTTGAT
CATGGAGAAAGAGATGGATTGAATGGTATATTTTATAATTCGATGTCTGTGGATGATATAATATGCTTGCACCACATGGC
TAAATTAGGGTTGAACATGATAGGGTTCACGAAATGATCAATGATGCTTTCGGGGTTCAAGGTGGGATGGAACCCGAACA
GTATTTTGATGAAACTCCTAATGAAGAAGCAAGACGTTTCTATGATCAATTAGAAGAGTCTAGTCGTCCACTATGTGAAG
GGAGTCTGCATTCTGCCTTGTCAGTTGCGGTTAGATTAATGAATATTAAATCAGATTGGAATGTTCCTAATGCGGCTATG
GACTCAATGGTTGATCTTTTGGGTGAACTAGTTAATCCGGAGTTTAACATACCTAAGAACTTCTATCAGGCAAAGCGTTT
GGTTTCCAAGTTAGGATTGACATATAATATAATTCATTGTTGTGTTAATGGCTGCATGTTGTTTTACAAGACTGATAATG
AATTAGAAAATTGTAAGTTTTGTGGACATGCTCATTATAAGAGGACTACGGCTGGAAAGATGATCCCAGTTAAGGCGATG
CATTATTACCTCTCATTCCTAGGTTAAAGAGGTTGTATGCATCGATGAGGTCTTCCCTACATATGAGATGTCATCGTGAA
TATAGAAGGCCGTCGGGTGTCTTGTCTCATCCATCTGATGGTGAAGCATGGAAGTATTTTGATAATGTATATACTGATTT
TGCTAGTGAACCAAGAAATGTTAGATTGGGGTTGTATGCAGATGGCTTCACACCATTCTCTAATGTTGCTTCTCCTTACT
CATGATGGCTGGTATTTCGTACTCCGTATAATCTTCCTCCTGAAATGTGCATGATCAGTCTCTATATCTTTCTAAGTTGT
GTTATTCCAGGTCCCTGTAATCCAAAAAGTTTGATTGATGTCTATCAACAACCATTGATAGATGAGCTCAAACAATTGTC
GTTTGAAGGCGTTTTGACTTATGATATATCAACTAAGCAAAATTTCGTTATGTGTGCTTCTTTAATGTAGACTATTAATG
ATTTTCCTGCATACGGGATGTTGTCTGGTTGGATGATAGCTGGAAAGCTAGCATGTCAGTATTGCATAGAAAATAGTAAG
GCATTCATTTTAAAGCATGGCAGAAAAAATACATGGTTTGATTGTCATCCTCAGTTCTTGCCAATGGACCATGAGTTTAG
AAAGATGAAAAATGTATTTAGGAAATATAAGGTTGAAAGTGACCCCCACCTCCATTACTCACAGGGCATCAAATTTGGGA
GAGAGTTTCTCAATTACCTAAATTTACAGAAGCTTCACCTTCTAGACTTCCTGGATATGGTGTTGAACATAATTGGACCA
AACAAAGCATATTTTGGGAGTTGCCGTTGTAATGACCCTTTTGGTCGTTTTGAGTATTAGAGCCTTTTGTTTCATAAAAT
ACTTTCCGATAGACTCTAAATGGGTATTTTGTANNNNNNNNNNNNNNNNNNNNNNNNNNNNNNNNNNNNNNNNNNNNNNN
NNNNATAATATTAAAATTAATAGTGGGTCACTTTTACGACTTTATAATTTAAAGCTATACAATTAGGGTGTTAACTCATT
TGTAGAAAAGAAAGAAAATTAGGCAAGGAAATAATACCTGCAGCGCATACCTGGGAAGAACGACATCCAGGTAATTTCCA
TGCCCTTAATTAATAGTAGGGTGAGAATTACTACTATTGCATATGTTGGGTTGGAAATCGGTAGTGCAAGAATCATGATT
GTTATTATTATTATATAATTAAAGTTGGGTTGAAATTGAGGGTAGCTAATGGCGTTGGTTTGGAGACAAGATTGGCTCCC
ATTAATCTGTTAATTTCCAGTGAGATTATTTTAAGAAGTTAGGAAAATTATCTTGAAAATCATAATAAGATTGGCCTCTT
GTACAATTATTGGTTCACTACGGGCCCTACTTATATTTCAATTAAGAACAAAATTTTGCATTGTCATGGTTGTTTCTGTA
TATATATATATCCATGTGATGGTGAATGATCAGCAAAGTAACGTGATGATGGGTCAAGTTTAGTTGGACATAATTAAGGT
TGGAATGTTAGGTGGTAGCGTGAGGATTATTATTATTATTATTATTATTATTATTATTATTATTATTATTATTATTATTA
TTATTATTATGTAGTTAAGCTTTTGGATATTACTTGGCAAGGCCTCAGTTTCAATTGGACTAATGATTAGTCAATCATCG
GCTAACGATGTCATAAGTTGGGTTTGTAGTATGTAATGAATTATGTTAGAGTTGTTGCCACTGGTGTTCGAAACCAGTGG
CTTAATTTTGAATTTTACTGCATATCATCATCTTATAAATTGAATTTAGTATATTGAGATAGATAATTAAATATTAGGTG
TAACGATTTATTTAAATTTCATTAAAGTTATGTTAATTGGGAGAATTAAGACCTACCCTTAGGTTTGAACTTTAGGAAAT
TGATTTTATAATTAGGTGAGTTTTTGGGTCTAGGCTAAACATAGAATAAATTGAGTGTTTATAGACTCGTTAACTTACAA
GTTTGCATATATACTTGATAGATTGGAAAGATTCGGAGGCATTGAGAAAAGGAAAAGCATTGGAGAAGTAGTTTGCTTGA
CTCCGGTTCTTCGGTGGAGGTAGGTTATGGTTTATTCTATTTAATAGATAGACTCTTAATAGTGATTGATATGCATTGAA
TGATATTGTGAAGTTCTCTATGTACTTGATTGTGTGATTGTGTAGCTTGGTTGTGTGGTTTGTGATTGGTCTGAAATCCT
GAGACCGTGGAATTTATAATCTTGAACCCTCTCTATCGCTTGATGAAATAAATTAATGATATAATTAGATCGGAGTGTCA
CGTTCCGACACGGTATAATTGGATCGGAGTGTCACGTTCCGACACTGCAACATTAAAGGAAAAAGATATTGAATTAATTT
AATGTACTCAATCACAAAGAACCCATTTCCCAAATGAGCGTGGTATGGAGGCATGAGTCCCTATATGTGTGCTTGATATT
GTGATTGATTGCGTACTTACTTTTGTATTGTTGTCACTGGTTCATGTTGTTTGTTGCTTGCCACCTGCTAAGTGTCATAG
TTGATTTTATACTATTATTCATTTTATATTAGTTTTTATTTTGGGTTGGCCGATTATACCTACTCAGTACGTGTTCCTTG
TACTAACCCCTACTTGTGTTTTCTTCGTTTTTCTTTTGTGGAGTGTAGCAAGTGTACCATCGACTTCGACTCGCCGTTAG
CTCTAGCCAGTCTCCAATACATCGGATTTCAGGGTGAGCTATTCCTTCTAGCTCGTGCTGGATTCTCTTAGTCATGGCAT
GATGTCCTTAAATTTCGGACATGGACCATCTTATTTACTTATTTTGGTGTCTCTAATACTGTTAGACTTAGTATTTTAAG
AACAGATGTCCTTGATGTGATGACTTTCAGGTTTTGGGGATAATGTGTAATAGACTTTAGAGGTTAATTTGATTGGTTAT
TACTTTAACCAGTTTTGAGCTTCCGCATCGTATTGTTATTAGTAGTTGAATTATTGATATATGTTGGGGTTTAGATTCCT
TGGTTCGCCCACTTAGCAGGTTAAGTGTAGTTGTCACTCACGACTCATTTTGGGTCGTGACAAGCTTGCTATCAGAGCTT
TAGGTTCGATGATCTCATCACACAGGGACAAGTCTAGTAGAGTCTTGCGGAATGGTATGGGGACGCCTTTACTTTTATTC
AAGAGGCTATAGGACTTTAGGAAAACTCATATTTTTCTTTTTTTCGTGCAAGTCTTGAATCTAATTGGTATCTAGGTGAT
ACAAATTGGTATCTGACCTTTTTCACTCTATTTCGCAGATGGTCAGAACTAGAGCAACAAATGTGGCAACACCAACACCG
GCAAGACAAGTTGCGCCTGAGACAACCATTGGGGCTGCACCTCGAGGGGGAGCAATAGCGAGAGGCCGTGGTAAAGGTCG
CGGGATAAGGCCTACTAGAGGCAGAGGACAAGCACCAGGTCCAGCTAGGGATAGAGCAGTGACTCGTCCACCGACTAACG
AGGTAGCGAGAGAGGGTGATGAAGGGGAAGATGAGCAGATTCAGGAGAAGGAAGTACCACCCCAGCCTACTCCAGAGATG
ATTAATCAGGTTCTCACCTATCTCAGCGGGTTATCTGATCAGGGCTAGGCACCCCCAGCGTTTTCTGCACCAGTACCTCA
GGTTCAGGGAGTACAACATGCAGTTGTTGTGGCTCCTCGCATGGATGCGTCCTTGGAAACAGGCACGTTTCCCAGATTGA
CTATAGGACCTATAATGACTAGTGACCAGCATGATCTCTTTATTAATTTCTTAAAGTTGAAACCTCCGATCTTTAAGATT
ACCTAATCTGAAGATGCTTATGATTTGCTGGTTGATTGTCATGAGCTGCTACATAAGATGGACATAGTGGAGCGATTCGG
TGTTGAGTTTGTGACCTATCAGTTTAAGGGGGATGCCAAAATGTGGTGGTGGTCTCATGTTGAGTGTCGACCAACAAAGG
CACCACCTATGACTTGGGCATAATTTTATAGCTTCTTCATAGAGAAGTATAGACCTCGGACTTTGAGGGACAGGAGGAGA
GATGAGTTCCTAAACCTAGAGCAAGGAAGGATGTCTGTTGCAACTTATGAGGCCAAATTTCATGCATTATCCAGGTTTAC
CACTCAGGTTTGCTTCAGTCCACAAGAGTGGATTCGCCGCTTTATAAAGGGATTGAGTTTAGATTTGCGGATTCCAACTT
TACAGGTAGCTGCTTCTGCAAAATCTTTTCAGGAAGTGGTTGATTTTATGATAGAGGTAAAGGGGTGAAGCCGGATGATT
TCACCGAGGTGTCAACATTTAAGAAGTCCCGTAAGGGAGGTGAGTTTAGTGGTTCCTACTCCAGAGGGCAGAGTTCAGGG
GGTTATCCACCATGTCCTATTCAGTCTTCATTGCAGGCTTCAGCTGAGGGTTCGTCGCAGACCAGTCAACCTTTTTCTGA
GTTTGGGGGTTATCTCCAGTCTTCTTCGTCTTCACAGAGACCTTCACTCGACTCCAGGACTTGTTATGGATGTGGAGAGG
CCGGATATATCAAGAAATATTGTCCAAAGCAGAGTCAGGCTTGGTACGATCAGATTTACAGATCCCCAGCAGTTAGAGGT
ATAGGTGGTCATGGTAGAGGTCGTCAATCTGGAGGATGTGGTGGCCAAGGTAATGGTGGTCACTAGTTCAAACCAAGGTG
GCGGGTAGGTTGGAACTACAGGAGTGCAGCTCGGGAGGGGCAATGGACAGACATGTGATAGGGCCCATTGTTATGCTTTC
CCCAGGAGGTCAGAGGCAGAGACATTTGATGCGGTTATCACAGGTACTCTTCTGATCTATGATCGCATGGCTTCTGTATT
GTTTGATCTTGAATCCACATTTTCTTATGTATCTTCCTCGTTCGCTACTGGTCTTGATTTGCATTGTGATTTGCTTGATA
TGCCTATTCGTGTCTCTACTCCTATTGGTGAGTCTATGATAGTTGAGAAGGTGTATATGTCTTGCCTTGTGACTTTTGTG
GGGAGCAACACTTATGTAGATTTGATTATTCTTGAGATGGTTGATTTTGATGTAATTCTGGGTATGACTTGGCTTTCTCC
AAATTTTTCTATCTTAGATTGTAATGCTAAGATTGTGACCTTAGCCAAGCCTGGGACAGATCTACTAGTGTGGGAGGGTG
ACTACATTCCCACCCCAGTTCATATTATCTCTTTTCTTGATGCTAAGAGGTTGGTGAGTAAGGGTTGTTTAGCTTTCTTG
GCATATCTCAAGGATGATACTTCCAAAGTGCCTTCAATCGAGTCTGTTTCGATAGTCCGTGAGTTTACAAATGTTTTCCT
GCCGACCTGCCTGGTATGCCACCAGATAGAGATATTGATTTTGTATTGACTTGGAGCTCGATACTTGACCCATTTCTATT
CCACCTTATAGAATGGCCCCAGCTGAGCTAAGGGAGTTAAAGGCCCAACTTCAGGAGTTGTTAGGTAAAGGCTTTATTAG
ACCGAGTGCATCTCCTTGGGGTGCTCCAGTTTTATTTGTGAAGAAGAAGGACGGTAGTTTTCAGATGTGCATCGACTACA
CGCAGCTGAATAAGGTAACTATTAAGAACAAGTACCCCATTCCTCACATTGATGACTTGTTCGATAGTTACAGGGTGCTT
GTGTCTTCTCTAAAACTGATTTGAGGTCTGGTTATCACCAATTGAAAATGCGGACAACAGACGTGCCAAAGACTGCTTTT
TGAACCAGGTATGGGCATTATGAATTCTTAGTAATGTCTTTTGGGCTTACGAATGCCCCTGCTGCTTTCATGAGCCTGAT
GAACAGAATTTTTAAGCTATATCTAGATCTCTTTGTTATTGTATTCATTGATGATAACTATATATTCAAAGAGCAAGAAG
GAACATGAGGAGCATTTGAGAATTGTATTGGGGTTGTTAAGGGAGAAAAGACTTTATGCCAAATTCTCCAAGTGTGAGTT
ATGGCTTGATTCAGTGTCCTTCTTAGGGCACGTGGTTTCTAAGAATGGAGTGATGGTGGATCCCACTAAGATTGAAGTGG
TGAAGAATTGGGTAAGGCCTACTAATGTTTCAGAGGTAAGGAGCTTTGTTGGTTTAGCTAGCTACTACTGTTGATTCGTC
AAGGTATTCTTTTCCATTGCTTCCCAGCTGACCAATTTGAGCAAGAAGAATGTTCCATTTGTATGGTCGGATAAGTGTGA
GGAAAGCTTCCTGAAACTCAAGACCTTGCTAACTACTGCTCGGATTCTTGCCTTGCCAGTAGAAGGTAAGAATTTCATTG
TTTATTGTGATGCATCTTATTCTGGTTTGGGTGCAGTATTAATGTAGGAGAGGAATGTAATTGTTTATGCTTCAAGGCAA
TTGAAAGTGCATGAACGTAACTATCCGACCCATGATTTAGAGTTGGTTGCGGTTGTATTTGCATTGAAGCAGTGGAGGCA
TTATCTATATGGGGTCAAGTGTGAATTGTATACAGATTACCGCAGTTTACAATATGTGTTCACTCAGAAGGATTTGAATT
TGAGGTAGAGGAGGTGGATGGAGTTACTGAAAGACTATGATATTACTATTTTATATCACTCGGGAAAAGCTACTGTTGTG
GCTGATGCCCTAAGTAGAAAAGCAGGGAGTATGGGAAGTTTGGCTCACTTACNNNNNNNNNNNNNNNNNNNNNNAGAAAA
GCAGGGAGTATGGGAAGTTTGGCTCACTTACAGGTTTCTAGACGCCCATTGGCTAGAGAGGTTCAAACTCTGGCTAATGA
CTTTATGAGGCTGGAAGTACTTGAGAAAGGAGGATTCGCCTGTGTGGAGGCAATATCTTCTTTTCTTGACAATATTAAGA
GGAAGCAGTTTGATGATGAGAAGATGAGCCGAATTCGAGATATGGTATTGTGAGGAGAGGCTAAAGAGGTTGTGATTGAT
GAGGAAGACGTCTTGAGAATTAAGGGGCGGGTATGTGTGCCATGTGTTGATGATTTGACACATACTATTCCTGCAGAGGC
TCATAGTTCGAGGTATTCTATACATCCTGGTGCAACCAAGATGTATCGTGATCTGAGACAACATTATTGGTGGAGTAGAA
TGAAGCATGACATTGTTGATTTTGTTTCCCAATGTCTGAATTGTCAGCAGGTAAAGTATGAACATCAGAGGCCTGGAGGG
ACACTTCAGAGAATGCCCATTCCTGAATGGATGTGGGAAAGAAATGCAATGGATTTTATGGTTTGTCTTCCAAAGACATT
GGGTAAGTTTGATTTTATTTGGATAATTGTTGACAGGTTGACTAAGTCTGCTCACTTCATTCCAGTCAAGATGACTTACA
ATGCAGAGAAGTTGGCCAAACTCTTTATTTGTGAGGTGGTTCGATTGCATGGAGTTCTGATCTCCATCATATCAAATAGA
GGTGTGCAATTTACTTCTAACTTTTGGAGAACCTTGCATACTGAATTAGGTACTAGATTAGATCTTAGTACCGCATTTCA
CCCTCAGACCGATGGGAAGTCTGAGCGAACAATTCAACTGTTGGAGGATATGCTTCGTGCGTGCGTGATAGATTTTGGTA
GGCATTGGGATCAATTCTTACCCTTAGCAGATTTTTCGTACAATAATAGCTATCACTCGAGTATTGATATGGCTCCATTT
GAGGAATTGTATGGGAGGAGATGCAGGTCTCCCATTGGTTGGTTTGATGCATTTAAGGTGAGACCTTTGGGTACCAATCT
TTTGAGGGAATCGTTAGAGAAAGTGAAATTCATACAGGAGAAGCTTCNNNNNNNNNNNNNNNNNNNNNNNNNNNNNNNNN
NNNNNNNNNNNNNNNNNNNNNNNNNNNNNNNNNNNNNNNNNNNNNNNNNNNNNNNNNNNNNNNNNNNNNNNNNNNNNNNN
NNNNNNNNNNNNNNNNNNNNNNNNNNNNNNNNNNNNNNNNNNNNNNNNNNNNNNNNNNNNNNNNNNNNNNNNNNNNNNNN
NNNNNNNNNNNNNNNNNNNNNNNNNNNNNNNNNNNNNNNNNNNNNNNNNNNNNNNNNNNNNNNNNNNNNNNNNNNNNNNN
NNNNNNNNNNNNNNNNNNNNNNNNNNNNNNNNNNNNNNNNNNNNNNNNNNNNNNNNNNNNNNNNNNNNNNNNNNNNNNNN
NNNAAGGTAAGCTTAGTCCGAGGTATATTGGGCCATTTGAAGTTCTTAAGCGCATGGAGGAGGTGGCCTATGAATTGGCC
TTACCTCCAGGGCTATCAGGAGTGCACCCAGTATTTCATGTGTCCATGCTGAAAAAATACCATGGTAATGGAAATTACAT
TATTCGTTGGGATTCGGTACTGCTTGATGAGAATCCGTCTTATGAGGAGGAGCCTGTAGCTATTCTAGATAGGAAGGTTC
GCTAGTTGAGGTCAAAGGAGATTACATCTATCAAGGTTCAGTGGAAGAATCGGTCAATTGAAGAGTCCACTTGGGAGAGT
GAAGCTGATATGCAACAAAGATATCCACATCTTTTTATCGATTCAGGTACTCTTTCTTACCTTCAACTTCTTTGATCGTT
CGAGGACAAACGATAAGTAAATTTGTATCTAATGTAATGACCCTTTTGGTTGTTTTGAGTACTAGAGCCTTTCGTTTCAT
AAAATACTTTCCGATAGATTCTAAATGGGTATTTTAGACTATTCGTAATTATAATTACGAAATTAGTGGGGTAGTTGTAA
TAATTTATTTAGTCGGTGGTTGAAGAAAATAACATTAAAATTAATAGTGGATCGCTTTTACCACTTTATAATTTAAAGGT
ATACAATTAGGGTAATAACTAATTTGTAGAAAAGAAAGAAAATTAGGCAAGAAAATAATGCCAGCGGCACATACCTGGGA
AGAACCACATCCAGGTAATTTTCATGCCCTTAATTAATAGTAGGGTGAGAATTACTACTATTGCATATGTTGGGTTGGAA
ATCGATAGTGAAAGAATCATGATTATTAATATTATTATATAATTAAAGTTGGGTTGAAATTGAGGGTAGTTAATGGCGTT
GGTTTGGAGACAAGATTGGCTCCCATTAATCTGTTAATTTCCAGTGAGATTAATTTAAGAAGTTAGGAAAATTATCTTGA
AAATCATAATAAGATTGGCCTCTTGTACAATTATTGGTTCACTACGGACCCTACTTATATTTCAATTAAGAACAAAATTT
TGCATTGTCATGGTTGTTTCTGTATATATATATATCCATGTGATGGTGAATAATCAGCAAAGTAACGTGATGATGGGTCA
AGTTTAGTTGGAAACAATTAAGGTTGGAATGTTAGGTTGCAGCGGTGGTAGCGTGAGGATTATTATTATTATTATTATTA
TTATTATTATTATTATTATTATATAGTTAAGCTTTTGGATATTACTTGGCAAGGCCTTAGTTTCAATTGGACTAATGATT
AGTCAATCATCGGCTAACGATGTGATAAGTTGGGTTTGTAGTATGTAATGAATTATGTTAGAGTTGTTGCCACTGGTGTT
CGAAACCAGTGGCTTAATCTTGAATTTTACTGCATATCATCATCTTATAAATTGAGTTTAGTTTATTGAGATAGGTAATT
AAATATTAGGTGTAACGATTTATTTAATTTTCATTAGAGTTATGTTAATTGGGGAAATTAAGACCTACCCTTAGGTTTGA
ACTTTAGGAAATTGATTTTATAATTAGGTGAGTTTTTGGGTCTAGGCTAAACATAGAATAAATTGAGTGCTTATAGACTT
GTTAACTTACAAGTTATGCATATATACTTGATAGATTGGAAAGGTTCGGAGGCATTGAGAAAAGGAAAAGCATTGGAGAA
GTAGTTTGCTTGACTCCGGTTCTTCGGTGGAGGTAGGTTATGGTTTATTCTATTTGATAGATAGACTCTTAATAGTGATT
GATATGCATTGAATGATATTGTGAAGTTCTCTATGTACTTGATTGTGTGATTGTGTAGCTTGGTTGTGTGGTTTGTGATT
GGTCTGAAATCCTGAGACCGTGGAATTTATAATCTTGAACCCTCTCTATCGCTTGATGAAATAAATTAATGATATAATTA
GATCGGAGTGTCACGTTTCGACACGGTATAATTGGATCAGAGTGTCACGTTCTGACACGGTATTATTGGATCAGAGTGTC
ACATTTCGACACGGTATAATTGGATCGGAGTGTCACGTTCCGACACGGCAACATTAAAGGAAAAAGATATGGAATTAACT
TAATGTACTCAATCACAAAGAACCTATTTCCCAAATGAGCGTGGTGTGGAGGCATGAGTCCCCATATGTGTGCTTGATAT
TGTGATTGATTGCGTACTTACTTTAGTATTGTTGTCACTGGTTCATGTTGTTTGTTGCTTGCCACCTGCTAAGTGTCATA
GTTGATTTTATACTATTATTCATTGTATATTAGTTTCTATTTTGGGTTGGCCGATGATACCTACTCAGTACGTGTTCCTT
GTACTGACCCCTACTTGTGTTTTCTTCGTTTTTCTTTTGTGGAGTGCAACAAGTGTACCATCAACTTCAACTTGTCCTCA
GCTCTAGCCAGTCTCCAACACATCGGATTTCAGGGTGAGTTGTTCCTTCTAGCTTGTGTTGGATTCTCTCAGTCATGGCA
TGATGTCCTTAAATTTCAGACATGGACCATCTTATTTACTTATTTTGGTGTCTCTAATACTTTTAGACTTGATATTTTAA
GAACAGATGTCCTTGGTGTGATGACTTTCAGGTTTTGGGGATAATGTGTAATAGACTTTAGAGGTTGATTTGATTGGTTA
CTTTAACAAGTTTTGAGCTTCCACATTTTATTGTTATTCGTAGTTGAATTATTGATATATGTTGGGGTTTAGATTCCTTG
GTTCACCCACTTAGGAGGTTAAGTGTGGGTGCCACTCATGACTCGTTTTGGGTCGTGACAGTCGTATTGGAAGGACAATC
TGGTATGACATAATCTTGATCTGATACACATTGATAAAAAATTATATTGACAAATTGTTTAACACAGTGATGGATGTTAA
GGGTAGGACAAAAGAAAATCCAAAAGCTAGAATGGACATAAAGGAATATTGTAGAAGAAAAGAGTTATGGCTGCAGGAAT
TACAAAATGGTAAAATAGTTAAGCCCAAAGTCAACTTTTCATTCACATTAGATGAGAAACGTGAAATTTGTGAGTGGGTT
AAAAATTTGAGGATGCTGGAGGGCTATGCTTCGAATTTAGGAAGGCGGGCAGATATGAATGAAGGAAAATTGATAGGTAC
GAAAAGTCATGATTGTGATGTGTTCATGGAAACGTTAATTCCTATCTTTTTTAGCCATCTACCCGAAAAGATATGGAAAC
CAATCACAGAGATAAGTCTTTTTATTAAATATTTGTGTTCTGGAAAGTAGTTTAGACAGGATGAATGAAAATATTCTTGT
TATTACTACTAAGTTGGAGAAGATATTTCCATGTGGTTTCTTTGATGTGATGGAGCATCTTCCAATTCACCTTGTACAAC
AGGCCCGCATCAGAGGTCCGATTCAAACAAGATGGATGTATCCATTTGAGAGGTATCAGTTTGAAATATTCACTAATTAA
GTTATATATATTCACCAAGTCTTTTATATATATATATATATATATATATATATATATATACATGCAGAAAAATTGGCAGT
TTCAAGCAAATAATTAAGCAAAGGGGAAAGATCGAAGGATTAGTTGTTCAAGGTCATATTGGGAGAGAAACTGGTGATTT
TTATTCTTATTACTTTGGTGATGATGTGTCATGTAGGAGAAACAGGCCAATCGCAATGATGAAGGCGATATTGATCCTTT
ATTTCCACCGATATTAATTTTTAATCAAAATGGTCGAGGATCTAAAAAGTGTGAAAAGCGAGGCTTCACTGATATGGAAA
TGCAATCAAATGTGACACATATTTTGCTTAATTGTCTAGAGATTCAACCATATCTCAAGTAAGTGTTAAAAATATGTTAT
CAAATTACATACTAATAATTGTTCATTAACTAACGAAATACTTGAATGTAAAATGATCAGCTTGTTCGTAAACACATAGG
GTAATGACTAACAAACTATGTAAGTGTGCAATCACTAAGTATTTAATAATATATTCATGTTATACTAAATTATATTACTT
GAAATAACAATCATGTATGTTTACGATGAATACTCAAATGTCCAACATTTGCAATTAGTGAAAGAAGTAGCACTTAGACC
TGAATCTCAAGTACTGACAATGAATAAGTATTGTGTCAGTGGTTTTAAATTTCAAACTGAAGAAGTTTCTAGGAACAAGA
TAACAAATAATAGCGGTGTCTACATACAAGGTGATGTTGATGGTACTAGCCAAACTATTGAATATTATGGTGTCATTCAA
GAGATTATTGAAGTGAGGTATTCAGGTTGGCATAAGAAGAAGATTGTATTGTTTCGGTGTGAGTGGTTTGACCCATCACA
TAGAGGCACAAAGGTGGACCATCAACATAATATAATTGAAGTTAAGCATACCAGGAAATACAGAAGTTATGATTCTTTTA
TTATTGCATAAAATGTTAAACAAGTGTATTTCGTTCCATATCCATTACATAGAGACAAAGCTGATTGGTGGGTTGTTATA
AAAAGTAAGCATGTGGAAAGAATTGAAATTGACAATCTTTTAGATGTGGCATATCAAAATGATGTTGCAATTGCTCATCA
ATAAGTTGATATTGAATTGGAAACCACACTACAACATCCTCAACACATATTAGAAGAAATATCTGATGATGAGATATTGA
ATGTTGAGGAAGAAATATCTGAGAATGAGAAAAATGAATCATTTGATAATGAAGAATGGGACGATAATGAAAACGAAACA
ACTAGGGAGTAAGAATGAGAGAATGATGGAATTGAAACAAGCGAGGAGGAATAGTAGTAGAATGAAAGCTAGTATATGTA
AGCTAATTTATTTTGCTAATTTTATTTAATTTATGATTTTTATATATTATACGTGTAAATTTGCATACATATGTCATCAT
GCGGTGACGGTGATAGACATTGCGGGCATCTTGGAGTTAGCCAGACTAATAAGGCTAAAAAGAAGAAGTCAGCTAGGAGA
CTCATGGATCCTGAGGATATTCCAGGATCTATTTTTTCTGCGCCATAGCGCATTAGTCATGATACTCATTTATTTGTTGT
TTCATTTGGGACAGCGGATCCTCGACAATATTATCCTAATTATTGTCGACCAGTCGGTGCTTCCTCTACTTCAAAGGCAT
TGCCTCCACGGAGCTATGAGGGCCTACCTTTATAGGCTATTTGTCGACCACGACCCTAATCGGCAGGAAGAATATTAGAT
GGTACTCCATCTCCCACAGGTACATCTTCTCAATTATCTGCCATGAGGATTGGAGATTCTAGCAGCGAGCAGCCGGATGC
TATGGCCGGTACGCCTCTATTGACTCAGCATTTTGTGCATCTTAGTGTATCACCTTCATCTACAGCTGCACCTAGTGCTA
CACGAGATGTTGCGATGCCTTCTCTAGCTTTTGGCCAGAAGGACAAACTTGGTAAAGTCATGATTGAGCCGGATGGATCA
TCGTAAGTTTGTTTTGTTATCTATTTGTTAGTTTATTTTATTTATTTCTTATAATTTAATATATTATTCATGAACTAACA
TATTTATTATGTGTTTTGCAGGTGGCATCCTGCAAAGGATGCTGCCCGGGCTTTAAAAGACTGTTTTAGAAGACTTTACA
CACAGACTTATCACTCTAGGAGAGAGATTCCAAACAGTATACACCAGGCGATGTTTAATGAATTTAAGGTATATGTTTTT
TAGTTAAGTTTAATAATTTTAGTATACTTTACTTTTTTTACTATCGATCTAATTAACGCTATTCAATTTTTTTCAGACTA
TGTGTACTTGGGAATCAAGGTACAATTTGGTCATTGCGACCACATTTGAGAGGAGGGCATCCGTGAGACTGTCTAGCTGG
CTAAAGAATGTTCAGGATACTGATCAACGTCCGGTTGGATTTTGCCTCATGTTTTTGATGATTTGCGTGCATATTGGAAC
ACAGAAAAGTTTAAGACAATTTCCGAACAAGCCAAAAAGGCTAGAGGCAGTCTTAAGGGTGGCTCGTTGCACACCGGAGG
TGCAAAGACAGTTAGAACAATTACAAGAGAGATGGTAAGTTCTAATTCAAACTTTTAAATAAATAATTAGTTGATTCATA
TATATCGTTATAAATTTTTGTTTTTATTTATAGGAAAAAGAATTGAGGCGCACTCCCATTGAACAGGAGATTTTCAAGAA
GACTCATGTGAAGAAGAAAGAAAATGAGTAGGATCCGGATGTGTGGGTCGAGGAAAGGGCCGAACGAACTTTTGTAAGTT
ATTTAATATGAATAATATATATTAATAGTGAATATATTTATGATATGTCTATATATTGATGTCAATTTTTATATTTAATA
TGCAGAATGAGTTTTATCAGTACGTTGGTGAGAATCTGGATAGTTCGATCCAAATGACACTTGAATTGTCCACCCAAATT
TGGACAGAGAAAGTGGTAGGGGGGCACACAAGGGTAGAGTCTATGGTCGAGGCTCTTGAAACGATGTATGAAGACTCCGG
TCAGGCTTAGAAGGTATTGGATCATCACATCAAGCCGAGGTACTTGACGGTGTTCAGATTGCTGCTATGTTGGCTCAAAT
AGAACAACTTACATCGGCACTGGCAAAGTCGGAGCGAAGAAGAGTAGCTGAACAACAAAGCATGAGTGCAACCGTTCAGC
AAATCAAAGAACAAGTGTTAAACCTCGCTCGTCGACCTACTACTTCGGCTCCCGAGGACACCGACGACGACAGTGAGGAG
GAGGATGATTTTGTAGATGTCACTCCCTAGTTAGATCAAAATATTCACCCTATGTTAAGTACATTGTGATTCTGAGTTAG
ACTTGAATAAAGAAAGAGTAACCCATTTTCATTCACAGGCAGCCATCATTCGAGAACGAATGATCACAAGGGGGAGATAT
TGTAACACCCCAAAAATTTCTAAGTTACGACTCATATCATTCTTCATTTACTTGTAGGGTCATATTGAGTGATTCATAAA
TTACCCATATATGTAAAGGTAAATTCTTTAGTGTGGGAATGATTTGGATATGAATTAAGATCACTAGAATCCCCTAGAAC
AAAGTAGAGTTGAAAGTTTCCTTATTGATTAAGTTTTGATGTAAGATTCTACTTGGGTGAACTTCAAACAACCATATCTC
TTAGAATATAAAGAGTTACGTGGCCCTAAACCTATCAAATTAAAGGTATTTGAATCTACTTTTCAATGCCACCAATTCGC
GTCAATCCAATTTCTGAGTAAAAGGTTATGACCATTTTAGTAACTGATACAGTGCATTGACGAATTAGCCGACGGGAAAA
CATTAAAAATGGTCTCTTTGTCTTTTTACCTCCAAGAAAATCGTAAACGAATTTCTTGACTAATATAAGGCTCAAAACAA
TCAATTTTTTATCTTTTAATCCATCATTCTCTTCTCTCTCAAATCCTAAGGCAAAATCCTAAGGGAATATCAAAGTAGAA
GACTCCATTCAAGATTCGTTCAATCTTTTTCAAGATTATTCTTCAAGATAAGTATTTCTCCAAGAATTCCATTCTTTACA
ACTCAAATTCCTCCATACAATTATGAATCACTAATGAAAATCATAATTCTTGGCCATAGAGATTTCAAGAAACCAATTCA
AGAATCTCGAGAAAGATTTTCATGATTGTTCTCCTTCAAGTTAGGGTTTCAAGGCTTCTAATCAAGTTCTTCTTTAAGAT
TCTTCAAGATTATTCGAGAACCTTGTTCTTCCAGGTATGTAAGGCTATCATAGTGTTGGACTAGTTCGTCCTCACGCCCT
ACATCTACTTTTAAATCAGTAAAAGAGAAATCTAGGATTTTATCCCTAGATTTGAGTATTCTTGAGATAAGTTGATTTTG
AGTTCTTGATTCTTTTTGACATTATATTCCTAATTATTAAATTACTATATGCCATGCATTAAATTTTTTGAGTTGATTCA
TTCATTTCTATATTTCAACATGAACTCTATGAATTGAGTATTCTTGAGATGAGTAGTGTCCTTGAGTTCTTGAGTTCTAA
GTTCTGAGTTCCCATATTACTATTAAGATCCCTGATTTGAGTCGTTCATGTCCATAATTCCGCATGAACCCTATGAATTG
AGTTATAAATTTTGAGAAGCTTTTTAAAGCTAAAACTTGAGCTTTAAACTGAGTTTTGAGTAAGTAAAGATGAGTTTTGT
AAAAGAAATTCTAAAACATGATTAGTATGACAATCGAGTATCCCATCAATGTTTAAGCAGTATGGTATCTAGATATACCA
TCAATGTTTATGTAGTATGACTTCCCGAGTCATCAATGATCATATTATAATATGATTTTGAAATGTTTTGAGAAAGAGTT
TTCAAGTACGAGTTGAATGGGATTATGTATTCCCAGAGGTATCAATTTTTACTTTGATAAAAGAGAAACTGAGATTTCTA
AATGAGTTATGAGTTCAACAGTTATTTTAATAGTAGTTACCTCTTTTAAGAAGGTAGTTTGAGCAATTATGTCAAACTAG
AGGAAGAGTTATGTTTTTAAACGTATGAACATGAGTATATATTAGTGGGAGTATAATTGAGAACCGCTACAAGGATGGGT
TCAGACAACTCACATTCCTCATAAACCATGTATGCCAACATGGGTACGTGATCATACTTTTTAGATGACTCCTAAGTGAC
TTCAGTCAGAGCTTAGTGGATCCACTTAGTTTAGGTGTTTTATACCTCGGCAAGGTATAGGACAGTTCTGGTAGCGTGGG
CGACACGATGTATCATCTCGTAGCTTATAGTGATGTTTGTCGGTTAGAGAATCTCTCAATAGAGTTAAAGTGTATTGTTA
TATATCACTTTTTATGTTGAGTTCAGAGATGAGAGAGTATTTTGTAAAGCTTTGAATGATTTTACTTCTTTATTTCTTTA
CATTCAACTTAAGTTCATTGTTATCTATTCCAGTCCTTTCTTTCAGTTATTTGTTATTCAGCTATATTATATACTCATAC
ATTCAATGTACTGATGTCATTAGACGTGCACCTTTTAATGATGCAGATACAGGTTCTTAGGATCCTCAATAAGAGCTTGT
TGAGATCACTTCAACCACTCGTCTTCTTTTGAGTGAGACCTCATTGTTTACGGAGTACTCCAATTTTATAAGTTATTAGT
AGTTCTTTTGAGGAGTCGTGGGTCTTGTCCCAACACTCATCTTTATACAGTAGAGGTTTCATAAATAGACAGATTCGGAG
AGTCTTTCAGTTTGAGATACTTTATTTAAAACTTATGTTTCATACTCAGTATATTCAGCAAAGTTTTGAGATTCAGTAAA
CTGTTTTAAATGTTTCTTTTAATTTGATGCTTATGTATGCTCAAGTTAGTCTTCCACTTGTAGTCAGCCAGGATGAGGGT
TCGCTTAGGGACCAGCAATGGTTCTTGAGTGTCGGCCACATCCAGGGTGTAGGCTCGGGTCGTGACATATTAATGTTTGC
AGTGTTCTTTGTGATGATAGTTCTTGGGATACCAAAATGATAAATGATGTTAGAATGGACAAAATATGCAACTTCCTTCT
TAGTGACTGCTTTGAAAGTGATTTCCTACACCCATTTGGTAAAGTAATAAATTCCAACCAAAATGAATTGATGTTTATTG
GAACCCTTGCTCAATCTTTCCGATGACATCCATTCCCCAGGCAGTAAAGGGCCAAGGAGAGGTCATATGGTGTAACTCTG
AAGGAGGTGAATTAATTAAGTCACCATGAATTTTGCACTGATGAATTTTTTTTCACAAAGCGAAAGCAATCTCATTCCAT
GGAAAGCCAGTAATACCCTGCTCGAAGTATCTTTTTTGCACGGACATATCAATTCATGTGTGGTCCAAATACCCAAGAAT
GTACGTTATTCATGATCTTCTCAGCTTCTTCAGCATCCACACATCTTAGTAAGTTTAAATCCGGGTTTCATTTATATAAA
ATTTCCCTACTTAAAAAAAAGGCCACTAGCTAGATGCCTAATCTATTTTGGTTTCCATTAGCATGTTCTGGACATTTCCA
TATCTGCAAAAATTGCTTGATTTCTAGGTACTATGGCTCACCATCTAGTTCTCCTTCAACTGTGTTGCAATAGTTGTGTT
GGTCACGAACTTGAATTTCCAAAAGAGTGATGTAAGTGTTGCCAGGATACAATAGCCAAGGCATCTTTAAAATCATTACA
AAACTTGGGGATATATCTAAACCCGATGGACCTAAACCTTTTTCTAAGATTTTCCAAACATTTTCTATAAGGAAGAAGCT
TGAGGTCTCGAGTTTTCCATTCAACTTTAGCTTGTCGCATAAGCAAATCAGAATCTCCCAACACAATTGATTCTTGCAAA
TCCAAATCTATCTCCATATTTTGACCCATGATGCAAACTTCATACTCTGTTGTGTTATTTTATTTGTACAAAATAAATAA
AGTTGAGTTGTTTCAGGGTAATGCTAACATATGGTTGATATGAGAATTTCCCCAATCCATGTGCCTTTTGCGTTGATTGC
TCCATCGAAGTATAATTTCCAGGTCTGATTTTTGTCTAGATCTACTTCTTCTATTGAATTATTCTTTTCATCTGGAAAAT
ATTCAGCCAATAGTTTGTAGTCGCCATTTACTGGATTCTCTGCCAAGTAATCTGCCAAAGCTTAAGCTTTCATTGCAGTT
CAAGTGATATATATATAATGTCAAATTATTTGAGCACAACTTGCTATTTCTTGAGTCTACCAATTGGCATTGGCTTCTGA
AAGATGTACTTCAAAGGGTTCAGCCTAGATATGAGATAAGTTGTGTAGGGCAAAAGATAATGCCTTAACTTCTTAGGTAC
CCAATTTAGGGCGCAACATGTCCTTTCCAAGAGTGTGTACTTGACCTCATAGCTGCTGAATTTCTTGCTCATGTGGTAGA
TAGCTTACTCCTTCCTGCCTTTGGAATCATACTGACCAAGAACACACCCAAAGGAATTATTTGTCTCTAAAAGATATAGA
AAGAGAGTCCTATCATGTTCATGCAGGACCAATACGGGAGAGTTGGACATACTCTTTGATTTTTTCAAAGGCTTGTTGAC
AATCTTCCATCCATCATACATTAGCATCCTTTTTAAAGGTCAGAAAATGGGCTCACAAGTAGTTGTCAGTTGAGCAATAA
ACGTGTTGATGTAGTTCAACCTCCCAAGTAGAATCATGACGTTAGTCTTATTTTTTGATGGTGACAGTTCTCGAATGGCT
TTTATTTTGGAAGAGTCCAATATGATTCCCTTTCTGCTAACTATGAAACCCAAAAGCTTTCTAGATGGAACTCCAAATGC
ACATTTTGCTGGATTAAGCTTGACATCATATCTTCGCACTTTTTCAAAGAATTTTCTTAGGTCGTGCACATGGTGATCTT
GTATTTTAGACTTGGTGATTACGTCATCGACGTATAATTCAACTTTTTTGTACATCATGTAAGGAAATATGGTGGTAATA
TCCCTCATATAAATTGTCCCAACATTTTAATGATCGAATGACATGACCCTGTAGCATAGGTCCCCCATGAAGTTGTGTAA
GCAGTCTTCTCAATGTCCTCTTCATTAATCAGAATTTGATGATACCCAACATAGTAGTCCACAAAAGATTAAATTTTGTG
TTTGGCACAATTATCAACTAGAATATGGATATTGGGCAAGGGAAATTTGTCTTTTGGAGTAGCTTTGTTCAAATTCCGAT
AATCAACATAAACTCTTGTCTTCCCATCCTTTAATGGCATAAAAACCACATTTTCCAGCCAAGTAGCGTAACGAATGGCT
TGGATTACATTTACACTTAGTTGTTTCATGATTTCTTCCTTGATTTTTCAATCACGTCTGGTTTGAATTTTCTTCTTTTT
CTGTTGGACGGGTGGAAAANNNNNNNNNNNNNNNNNNNNNNNNNNNNNNNNNNNNNNNNNNNNNNNNNNNNNNNNNNNNN
NNNNNNNNNNNNNNNNNNNNNNNNNNNNNNNNNNNNNNNNNNNNNNNNNNNNNNNNNNNNNNNNNNNNNNNNNNNNNNNN
NNNNNNNNNNNNNNNNNNNNNNNNNNNNNNNNNNNNNNNNNNNNNNNNNNNNNNNNNNNNNNNNNNNNNNNNNNNNNNNN
NNNNNNNNNNNNNNNNNNNNNNNNNNNNNNNNNNNNNNNNNNNNNNNNNNNNNNNNNNNNNNNNNNNNNNNNNNNNNNNN
NNNNNNNNNNNNNNNNNNNNNNNNNNNNNNNNNNNNNNNNNNNNNNNNNNNNNNNNNNNNNNNNNNNNNNNNNNNNNNNN
NNNNNNNNNNNNNNNNNNNNNNNNNNNNNNNNNNNNNNNNNNNNNNNNNNNNNNNNNNNNNNNNNNNNNNNNNNNNNNNN
NNNNNNNNNNNNNNNNNNNNNNNNNNNNNNNNNNNNNNNNNNNNNNNNNNNNNNNNNNNNNNNNNNNNNNNNNNNNNNNN
NNNNNNNNNNNNNNNNNNNNNNNNNNNNNNNNNNNNNNNNNNNNNNNNNNNNNNNNNNNNNNNNNNNNNNNNNNNNNNNN
NNNNNNNNNNNNNNNNNNNNNNNNNNNNNNNNNNNNNNNNNNNNNNNNNNNNNNNNNNNNNNNNNNNNNNNNNNNNNNNN
NNNNNNNNNNNNNNNNNNNNNNNNNNNNNNNNNNNNNNNNNNNNNNNNNNNNNNNNNNNNNNNNNNNNNNNNNNNNNNNN
NNNNNNNNNNNNNNNNNNNNNNNNNNNNNNNNNNNNNNNNNNNNNNNNNNNNNNNNNNNNNNNNNNNNNNNNNNNNNNNN
NNNNNNNNNNNNNNNNNNNNNNNNNNNNNNNNNNNNNNNNNNNNNNNNNNNNNNNNNNNNNNNNNNNNNNNNNNNNNNNN
NNNNNNNNNNNNNNNNNNNNNNNNNNNNNNNNNNNNNNNNNNNNNNNNNNNNNNNNNNNNNNNNNNNNNNNNNNNNNNNN
NNNNNNNNNNNNNNNNNNNNNNNNNNNNNNNNNNNNNNNNNNNNNNNNNNNNNNNNNNNNNNNNNNNNNNNNNNNNNNNN
NNNNNNNNNNNNNNNNNNNNNNNNNNNNNNNNNNNNNNNNNNNNNNNNNNNNNNNNNNNNNNNNNNNNNNNNNNNNNNNN
NNNNNNNNNNNNNNNNNNNNNNNNNNNNNNNNNNNNNNNNNNNNNNNNNNNNNNNNNNNNNNNNNNNNNNNNNNNNNNNN
NNNNNNNNNNNNNNNNNNNNNNNNNNNNNNNNNNNNNNNNNNNNNNNNNNNNNNNNNNNNNNNNNNNNNNNNNNNNNNNN
NNNNNNNNNNNNNNNNNNNNNNNNNNNCAACAATCAAGTTGTAACATATTTTTTTGATTTTTTTTAATTATAATTAATTA
TATAATCTGTAATTATATTAAATAATAAATTACAATTTAAATAACAAAAAAAAATTCAAACATTTATTGTAATTAACGTG
AAAGCAGTTTTAAAAATTCTCCTTTTATAATTAAAAATATTATTCAAAATCAATCTCCCTAAACCATCTCTCAACTAAAA
AAAATTAAAAAAATCTCCACTAACTCATAAATACACCTACACACGTATTTTTAAATAATTAAAAGACTAGAATTTAAAAA
TTAAATATTAAACGGTTTTAGAGATATAAGTTGCAGTTGTGAAAATAGTTTTAACTTCCTCACTATTTTGTAGCAGATTA
AACTTCTCAGTTATATATTTAAAACACAATTTCCTCCATATCTCATATGACATGCTAATATTCAAAATTTTCAAATCGCA
GAAAAAGAGATGAACAATGAAACTCCATGAATTTTACTTGGTTATGTTCCAGAAGAATAGCAAATAATTCAGGTTAATTT
TTTTTTAATATTATAAATAGCTCTTTAATTCATGTTAGTTCTTCTATCTATTGGTGAATACTTTTCTTCCTTATCTTTTT
TTTTTTATTTATAAAAGTAGATAAAGTATTCCAATGTGATTAAACTTCGCATGATGTTAGAAATAGAATTTGGGCGGTTA
TTTTATTTCCACGTTTGTATGTTGTGGGAACTATGGAATTTTATGAATATTCTCTTTTAATTATTTGTTTATATAAGATG
TGAGATAACATGAAGATTTTTCTATAGTTAATACATCTTGACATATAAAAAATAATTATTATTTATTGCAGTCAATAAAT
TATAGCTTTACATAATTATTTTGTCCGTGAACTATTGAAGATACAATGAAAGTTGAATATTCGTGTATATGATTATGGTA
CATTCCGAATCACTAGAAGTAATTTACAGCTTTTTTAATTAATTATGTATGCATGTATGTATTCATTGGTTTACACTTAA
TGATTATAACGTACATTTTGTTTGAATATAGGGCAATCGTACACATGCATTAATTGAAATTACATAATAAAGTACTTGAG
AAACAAAACTCATGAAGCTGACATAATTTAAATAATGCTCTAAAAAGTATTACTTCAAAAACTAAAAAATTTCAAACACT
TTAAACTATTTGTTAATAGTTGATATCTATTTACGCTTATTAAATTAATATATTTATTATTTATTCTTATTAGTTTTAGA
AGTCCTTTAATATATTACATATAAATGGATATTTTAATGAAAAAACAATTTCAGATAAAACAGTTGCTTAACTTCTCATT
ATGCATCCACTACTACACCGTTCTATAATCAATGAAAACTGATTTGATAACCTTTTATTTTTCAGTATTTATCTTAAACT
AAATAAAAGTTTAAAAAGATTTGGAAATAAATAATTGAGATTATATTAAATTGAAATAATTACTTCAAATTAAAATATTT
TTTAAAGTTAATATCATTTTTTGGTCTTTCTTTATGAAATTTATGTTTGTTTATGGTTATTTTTATTTTGTAAAAATGAA
AATATAACTTTACTATAGCTCTCTATGCACATATTCTTTTGACGATTTAATTTTGCTCCTTCTTTTAATGTGATTTCGTA
GTTGTAGAGATAAAAATCACTATAATAAACTTCATATATAGAATTAACACTATCATGAGATTTGTGTATGTGTTATATCT
ATTGCAACTTTTGAATAATTAAAATCTATTATCAATAATTATTGTAAATCATTAATTTTTGTTGATTCTTTTGTTTATTT
TTATTAATAATTTTTAATGATTGTAACTGTTTTTTTTTTTTTTGCAGGACGATTACTCGATTAGTGTGTGAATTCCTTGG
ATTTGAATCTAATTTTTATTCTTATTTTTTTGAAACTTTCCCAAATGCCCCCCACCAGCCCTTCTCCTTTACGGGTCTTA
CAGCCAGTTACTGCGATTGATTGGAGAGAGAGTGCTAGTCTAACTGCCGGTACGGGTATGCCCCGCGAAAGGAGCATGGG
TTGACTCTATTTCTTTCTATGATAAGATCGAGGGGCCGTAGGCGGTGATTCAAAAATGTAGCGGTATCTCTCCTCAGTCT
ATGGTCTCGATTGTGGGTGGGAAAATGAATGCAAGTTTCGCGTCTTATTTTTTTGCGTGTCTACTATTTATGTAGGTGCA
AAGAGCCTAAGCGGTTCAAGCTATTATATTCCGAGCCTGCTCTTTATTTCCGAGTTGGGGTGCTTGAGGCAGATTAAAAA
AAAAGCGGTTGATTACTCGAATTGCTGAGCTTTTTCATGTGACATACATCGCAAAAGTAGTCCGTTGAACCCCAAAAAAA
AGAGAGACTGAATTTCTTCTTTAAAAGGTTCTCTTGGGGTGCTATGTCAAAAGTGATGTGATTCCCGGGGGGATCAGGAA
GGAGATATAGCAATAGAGCAGTCCTTACCTACATATGCATCTGATCATATATGTATATTATCAATTCCAACAAAAAAATA
ATAAAAAAGAACGAGGTTTTTGCCCTCCCACAGGAAACAGAGTTCTTTAATTTGAAGCTCCGTATTCTTATGAAAACGGG
TCTATTTGTTACAAAAGGCGAACATCCCCTTTCCAAAACATTAACATAGGTCCCCCAAAGAAGATACCCTTGCTCACACC
TTAGCCGGATTTAAAACCAAAAGCCAGTCTATTATGAACTTCAGACAAGGAGTAAGGAGCAGAATAATTGTTCATGGGGA
CCCCAAAAAAAGGGGATAGAGAGCGTGCTAGTGAGTCCCAAGCGAAGGAAAGAAGGACATGAGAGGCATAGAGAGGACTC
AAGGACAAGACACGACTCAGGGTCGTCTTTCATATCAAGCCATTGAAGTAGCGCATCGTGCTATAATCGGACACTTCCAT
CTACAACTTGAGATATTTAGTATGAATATATTCTATACTTTAAAATCTGCTAAAGTAAAGGAAAAGATTAAACTCATTTT
TGAAAGAATGGCCATTGATATTTGTGCTGATCATCCTAGTGCCTTTTGGAATCCGAAAAAGCATATTGTAACTCTTCCAT
ATGAAGATGATTTCTCTGAGGAAAATACTTCTTTCACCAGGTCAGTGATCCTGCTTTTTATGTTAATAACGCAGCAGAAA
AAGGACGAGGTGTTCCCAGGTTAGTCATAAATTATAAAAACGATACAGGATCTATGATTGAGCGGACCACCATCAGGTCA
GTGATCCTGTATCGTTGGTATCAGAGCCTAGGAACTTTCACGGTATATATATAATTGATGTGAAGAAATTTGGCATAGAT
ATATTCTCTCTTTTATGGATCAAGAAGATATTAAAAGCACTCGTCTAGAAGAGGTAGATATACCTCAAAACATTGATTTA
TTAAACAAATGGACTATTTCGAAAGTTAATATAAAAACCATTTATGATTATGGTTGGTTCGATAAGATTTCCAATAAACA
GTTGATTAAAACAACTAAACAATCCTTGGCGTTAAACTAGTCCGAACAAACTATTCGTTTATTAAATAAGCGTGATATTG
AATTATATAAATCTCAGTATAAATTTTTGCATATTGGCATGGTTCAAATTGCTTTTAAACCTTTAACTCTTAAAGGGTTA
CCAGAGACTTTCTTAGTTGTTCTACGAGATGCGAGGAATTTAAATTTTTGTCAATCCTTGATGGGTTCGATAGAATCTAC
GGTGGCCTATGGTCGAGTTTATTTTAATGCTCAGCCCAATTTGCAGTTATCTTTGACTGATTCTAATATATTAGATGCTT
TAACTTTGAATGTTAAAACGCATGGTTATAACTATGCACCTGGATCTGAATTAATTTGCTTGTCATATAGAATCTATTAT
AAATTACTTGTTACTTTGAATCCTAGATGTAAGTTATATGATACATCTGATTAAACTATTTTGGTAGAAACTAATTTCGC
CAGATCTAAGGTCACTACTAGAAGACCTATAAAATGGGAAGAAATTAATTTTCCTACCACTTGGATTTTAGATTTTGTTA
TACCCCTAAGCAAATGACCGATGCTGTCACTAATTCTGAATATTCTCATATTAGTCAAAATTCAGATGGAAAAATTTGTA
TGCAGTTTGATGAAAAAAGTGTTCCTTATAGTAGACATTCTTTTGCTTCTGATAAAAGACTGGCTATTCAACATATTTCT
TCGATAGAACCTTGTTATGGTCCAGCTAGAAATCGCGCTACTTCATTACATACTTTATCAACAGTTATAACTGCGAAAAA
ACAAAAAAATAAAATTGATCCTCGGTTAAACATTGTTCAAACGAATGATAAATCATCTGATGTTTCTGATAAGGATATTC
CTTCTGTATCCGAGATGGATTTTAATCTTAATGATTCTTAATGATGAGCGAACATCAAATTGATTTTAGTCTAGGTTCAC
TGGCAGGAAACTATATTCAAAATGAA
>mtp_189.scaffold_3
TATCCCAATAAGTGAAACACATGCAAGTAACCACAACATTATAAACATGCATATACCAAACATATACAATATTAGTCATA
TTTTCAGGATCAATGTAGCATCCCACATTCTCAATAATACACATTCGTTATCAATTTAGAGCAACATACTGTCTTCCAAT
ATCAATCATCATTAGATATGAACGTAATCATCATAAGTAGATACACAACACAATTCAACAGTCCTCTCATGGAACCTCAT
TCAATGGTCCTCTCATGGAACCCAAACCCAAACTATTAGCATACCGGTTCGTGGTATCCGATCCAAGTTAGTGTGCCGGA
ACGTGGCAGCCGATCCCATGTTTATGCCAAAACGTGGCAACCGATCCATATTTATACCGGAACGTGGCAACCGATCCCAG
TTAATTATGCTGGAACGTGGCAATTCGATCCCATTCACACACCACAATCACACACACAAGTACATCATAAAGATCATACA
TTTAAGTTATGATTTCATGGAAATGATATTTTATCTATCTCATTTACAACAAGTGTGATCAACATTGCAACATTCTTACA
TATACATGTATCATAATGAAGCAACAACAAGCATACATCACACAAACATAGAATCACATCCATCACCTACCTCGAATCCA
AGCTTGAATCCCCTAAGACACTTGAATCTTCCCTTTCTGGATTCTTCCCGCTTGTTCGTGGTCTAAAAACATACAATTAA
CGCAAGGATCAACAATCAAAGGTCTAATTATCTGGATTATAACAAACCCAATAACCCTAGACCAAACCCAAGATCCTAAT
ACCCAATTTAGGGTTGTTTCCACTATAGAATTTTTAACAAAATCCTCCCCATCAATATTCACCCATTCTATTACGTTCTA
TGGATCCGAAAATGGATTCGGGGAATGAAAAGCTTACCTTTGGCCTCAAGAATGGTGAAAAATGAGTAGGAGTCGCCTGG
GGGGTCGTTCCTTAGATCAAAAATTTGAAAAGCGCATAATGAGGTCGTTTAGAGGTTTATTAATGACCTTAATTTGCATC
GGGCCCGCCACAACGACCACCACACCGCCACAGCAGCCAAACCCAGCATCAAAGCGGCATTCTTGAGACAGAGAGTTATT
TCAAGAATTTCAAAATTCCCATTTCACAACACACCTCTAACCCACGACGCTCAGTAAATACCCTTTACACTAAGATCGAT
TTCGGGAGTTCTACTCGCCCAAATTTAATTCCGTAAAGTCATAGGGATTCCTTAACGAGTTATTTAACTACTCATGTAAA
TAAAAAAATAATTAACTCACCCGGTTGTTACCAAATTTCCCTACACCTTAATGACTCCGATTTCGTCCAAATCTGGACTA
GGTTGGGAAAATGCAACTACTAAGAAAAAGTTTTCTGACCTCTATTCTTTCTCCATTGGCTTTTCCATAACAACGGAAAT
CAGGTCGTTACATTTATATCTTCACGAACAAAAACAAATAATATTAAATGTATGGTTACAACAAAGAAGGAGTTGTAATT
ATATTAGACCTATCAAATTATTTTACCTTGTAAAATCAAATTATGCAAGAATGTCTAACCATTTTCATTATAGATATATC
TCCTATAATCTGCAAATTATGATCAAATAAGTTAAAAAATTATCTAGCAAAAGAAGAAAAAGATAAATATTAAGGAGAAA
ATTGCATTTAATCATAAGTCCTCCTACACATATAATCATTTTTGACAAAACATAAATAATCCAAAAGGAAATAATATAAT
AGAAACATTACTTCTTAAGCACCTAAAACCTAAAATAAAGAATAAGCAATCTATATAGCTCAAAATCCATTAATCTCCAT
CTCTGGATGATTTCATTTCATCCTATATACAAGAGTCAAGAAAAATAATAACAAATTATTAGTCCTAAAATGAATCTCCA
TTTTTATGGTTATAAAGAGAATCACAAAGATAACAAACCAAAATAATCTATCCAGAAGAAACAAAAATATGCTTTGACAT
ATTATCTTTACTTGGTAATTAAAAGTAATATATGAAATCATATTTGGAAAAGATAATGCACCTCAAAGCTTAAAAAATAT
TATAACATGTCTGCCACTAATTCTCTAACTGAAGATGACTACAATATAACACACAATTTTAGTGTGATTTTATAGTGTTA
ATAAAACCTTCTACATTAAATAATTAGAGGTTATGAATATGAAAGGTTTGGGAGTTATGAATATTATTAATACTAATTTA
AGAATATAATTTATATAATTGAAGAGGTATAAGTTAAGAAGATGATTTTGCAAGAAAAAAATAATTGAAAGAAATAAGAA
AAAATGTCAAGAAAAGGAGAAAAACAATAAATATGAATGGAGGCCGTAGAGAGGTGCCACATCACCTTTTCTATGTTCCT
CCTTTATATATATATATATATATAATTATTACGTAATGATAATAGAAATGTTTATATGTAATTCACACAAAGAAGATTAA
TTTATATATATATGACTTTTCTTTACTTTAAACATAAATTTGTTATTAAGAGAACTAAATGACGAGACCTAATTTTTTTT
CTTCATCAATAAGAGAGCTAAATAAATTATTTTTAGTTCTTTATATATATATATATATGATCTCTAATTTTAGTATACAT
ATAAGTTTTATTATTTTTATATTAAAATTTTATAATGCCTCTAATTATAAGATAACAATATGAAATATTAAATGATATCA
TGAACATGACTATTAACATAATTTAGGATTTGTGATCAATAAAAATCATGAAAGTAAGGAAAATAAAGACAATTAAATAT
CAAATAATTTTATGAACATGACTATATTAATATAATTTATAATTTATATGATCATCAAATGTCATGAAAGTAAGGAAAAT
AAAGGAAATTAAAATTTTCTATTAAAGAATATGAATAAATGAAGGAGTAGTAATTGACATATTTATTTTTGTACAATAAT
AACAAATATATAAACAAAAAAAATTATCAAGAAAATGAGAAAAAAGATAAATATGATTCTTGGCAAAAACAAAAGTGTCA
TATCAATTTTCTTCTAGATAATTTATATGGTGGTAAAGAAAGTAGATTGAGAGAAACAAACAGTTTTACTAAATTATTTG
TATCCTAACCAAATACTTTACATTTTGAGTTCGGACCCAACAAATCATAATAGTGATCTCTAAAAATCTCAAAACTTGAA
AACTTCTAACAATAATAATAATCCAAATTAAAATATGAAGAATGCAAAGTAACATATTAATAATCAATTTTCTATGAATT
ATACTGTATCTTGAAAATTACAAATCAACTTTACATTCTCATGTTCTGTCATTATAATTAGTAAAAATTGATCCACGTAA
CTACAAAATTATGTACATACTTTCTTGAGTAGCATACATGTATATGTTAACTCCATTTTTTACTTTTATTTTCAAAAATA
TCTTGACTTGAATACACGATAACTTAACCTTACAATTACAACACAACAACAACAACAACAACAACAAAAATAAAAATAAA
GTTAACTAATAAAGTAAAATCTTTAAAGAATATTCAATTATGAGTTGAATAGGAAAGAAGGACCATGTTCTCAACATAAC
ATAATTCAATTCTCCAAAACCTACAAAGAGAAGAAGAGAGTAAAAATAATCAAATTCTTTAGTAACTACAAAAATAAGTA
AAAACAAAAAATCTTAAGAAACCATAAAGAGAAGCAAAAGAGAAAAAAAACACATCATTTTTGTAACATCTCGCAATTTG
AAAGAACTAGAAAGAAGTTAAAAATTGGAAATAGTCATTTTTTGAAGGAATATAAAAATCTGGAAATTTGTTAAGTGTGT
TAAAGTTGAGATTTTGGTCAATTGAAAACGACCATAACTCCTAGCTCAGGATGAGTTAGGTGTGTTTCCAGATATCGTAG
GAAATATCTTGGAATAATCTTTCCAACGCCGCCGAGTTTGCGCGATTCCGAGTTCGTATGAGTGAGATATACGCATTGGA
AGTTGGGCTGTTCAAATAAGAAAATGTCCAATCCGGATTTTTAAAGGGTGTTTTGGTCTTTTCCATACCCTATAATTTTA
ATTATTTTTAAGTAGATTAATTGGGGTAAAATCAGATTTTAGTCAATTTAGAAAAGGAGAAGTTCACGCTAGGGCTTGGA
GAAAAGAGAAAGGAGAAGAATTTCAAGATTCGTCGTCTTCGTAAGGAATCGCTTGTGGATTTCGTCAAGGGGTGATCCCT
ACGAGGTATGTGAGATCACATAGCATTGGGTTAGTTCACCCATGTGCCAAACATGTTTAATTCAGTGATTTTTCATCCTA
AAAGAGTTAGAATTTGATGTTCTTGAGTTGTATTCTTGAGATTGCTTTCATTCATGAACTTATATGTGATTGATGGGTTT
CTTGAGACGTTTTAGCGATGTTAAGAGTTGTTTCGAGTTAGATTCTAGTGTACATGTTTTGGGTATCTGAATCTAAGAAG
GTATTGAGAAAAAGAATCGATTAAAAGCGGTTTAGGATCAGAAAACGAGTTGAAAAGTTCGTCAGGTTTGCCTGGGAAGG
GGCTGGTGGGACGCGCCCCCGTAGCACCCGAGGTGCTGACGCGGCGCGCCAGCAGTGCACCTAATTAGAGCCCCAATAAG
TTAAGGCTGGCGCGGCGTGCCAAGGACGGGCCTGGATCATCGTTTTACACCAATTTTTTGTCGTTTAACGCGTTTAAGTC
CTTCTAAAGTGTACTAACACTTCCTTTTGATTCTAACTACTCTAAATGACTTCTAAACATCTAGAAATCATCCAGAAACA
TGAATCATAACCTTGAATCCATAAATTCAAATTCAAGGAAAGTTAAGAGCCAACTCTAGGAAGTTCTTAGAGTCTTTTCA
AGAAGTCTTTTGCAAATGCTTTTAACTTTGTTTTAAGACTTAAAGTTCAAGTTGAGTAAAGAGTAAAGAGTAAAGATTGA
AGTTCATTTCTCAAAAAGTATATGGGGACTATGTATTCCCAAATGGTTTAAAATGTTTTCACATTTAAACAAGAAAGGAA
ACTTTGATTTCCAAAGAGCCTTTGAGCTAGTTTTAGTAAAGAGTAAATGCTTTCACAATTAAGCAAGAGGGAAAACTTTG
ATTTCAAAGATAGCCTTTGAGCTAAGTTTTTGAGCAATTCTCTCAAATCACAGAAAGAAGTATGATTTTAAACAAAAGAG
CTAGTATTATATTTTGGGAGTAGTTTTGAGCACAGATATGGGGGAGAGTTCAGACAACTCCCAGCCCCCATAAATCATGT
AGCCGTCATAGGTAGAAAATGGTCATACTTTTTAGATGATTATTTTAGTGCTTTGTAGCATAAACTAGTGGATCCACTTA
GTAGTTCAGGTTCTATACCCTCGACAAGGTATACGACGGCCCTGGCAGCATGAGGCAAAACGTTGTATCATCACAATTGC
TCTTAAGTGATGGTTGTCAGTTAGAGAAACTCTCATAGAAGTAATCGTATTCTTATATACACATTTTATTGTATTTTTAC
ATACATTTCAAAGTTATATGTATCTTTGCATACACACAGAGTTGACATCATGTTTTTAAACAACTTTTCTTTATATTGCA
CTTGTTTTAAACTGCTTTATATTGAAGTGAGTTCTGTTATGTTGAGTTGAGTTGAGCCAGGTAAGTTCTTCAGTTCCCTT
CAAGCTTAAGTTATGTTTAGCATTCCAACTCGCATACTCGTACATTCAATGTGCTGATGCCAGTTGGCCTGCATCTTCGT
ATGATGCAGACACAGGTAACCAGGATTAGCATCCAGCGCATCGTTGATCCAATTGAGCATTCAGATTCAGTTGGTGATCG
TCCTTGCTTTCCAGAGGACTCCTTTGTTATCATTTTCTTTTTAGTATTTCATTTGTTAGGCTGATCGGTGGGTCTTGTCC
TGACATCCATCTCAGTTGTTTTAGAGGCTTCATAGATAGACAGTCAGATGTTAGCTCTTTAGTTTTTTCATTGTCATTAT
CTTATGTTGAGACTTAAGTTTACCTTAAAGGCCAGTTGAATGTTCCTTTATAACATTCTAGTTTATTTCATAAGTGTATC
TATGTTGAGTTAAGTCTTCCACTGAGTAAGTAAGCCAGGCCAAAGGTTCGCTTGGGGCCATCAATGGTTCTTGAGTGCCA
GCCACGTCCAGGGTGTAGGCTCGGGGCGTGACAATTTTCAAATTTTTTTTTAACAATTTGTATCATCTAGAATCTAAAAA
AATAATATTAAATATAATTACAATTGAAAAAAGTGATAATTATAAGTATTAGACATGTCAAAACCAAACTATGCAAGGAT
GTCTAACATTGATATTCTCTAGAAACTACAAAGAGAAAAAAAAAACAAATTATTTTTTCCCAAAAAACCTCATGATTCGT
ATAATCAAGAATAAAAAATTTAATTATATAATTACAGTAGAAAGAAGTGATAATTATATTATGCATGTTCAAATATTTTA
CCTCGTAAAATCTAACTATGTAAAACATTCTTCATTATACATATCTCTCTTACAAAATAAGATCAAAGACGACAAAAAAA
GACCAACCAAAGAAACACAAGATGAAAATAAGAAAAATAAAAATAAAATAATCATCATACATGTCTCAAGATAAGTTTTT
ATAAGTGTCATTTTAAGGAGTTATAAATTTGTATATTAAATAATATGAAGGTTATGAATATGAAAGGTTAGGAGTTATAG
ACATTACTAAATTAATTAAGATTTAAATTTATGTAATTGAAGAGGAATGAATTTAGAAGATGATTTTATAAAATAAAATA
ATTGAGAAAAATAAGAAAAAATGTCAAAAAACCACAAAAAAGATAAATAAGATCCTTGGCCATTGAGAGGTGTCACATCA
CTCTTTTTTTTAATCTAGCTTTATATATATATATGATTATTATTATATTGTATAGATATTTAAAAGATAATATATCATTG
TTATTATTATTATTATTATTATTATATATTTAATTGTTTTCCAAAAACTGGAAATTAAAGACTATAACATGTCTGCTAAA
ACTGTAAGATTTTTAAATTTTAAAAAAAAACTAACAATTTTAATTGGTTAAAAAACTGTAACTTTTCTTTTAAAATATTA
ACTTTTTTTTTCTTTGATTAAAATATTGAATTAATTCTATTTAATTAGTTGATAATTTAAAAGTTAAAATTAGAGATTAA
TTGTGGTGTTGACACGTAGGCTCTATCATATCTCCTATTATATATATATATATATATATATATATAGACTAGTATATGTA
CCCGCGCGATGTGCGAATATTTTTAAATGTCATAATTGTTAAATTAAAAGTAATTTATGAATTTTTTACTTGTTGTTTTT
TAAGATAAAATTAATTTACTTGTTAATATATTGTATAAATTGTTATAGTAATACATTATTACTATTTATATGATTATATT
ATATAAATGATTTAGCATATAAGTTATTTTAATAATATTACTCTAATAGTTATGATCAACTATATTTTTAGGTTACGATA
TATTTATATTAAGCTAATAAAAAGGTATTTTTGTTCTTATAAAAAAAATAAATTTCAACTCTCCACATGAAATTTTTAAT
ACTATAAAAGTAAAAAAAAGAAAATTTAAATATTTTATACATGTATAATTCAAAACCACAAATTTCAAAAAATATTATTT
ACTGATTTTAATTCGATTCATATTATTAATGAATTTTTTTTAAAATTACAAATTACAAATTACAAATTATTATTTAATAC
AAACATGAAATTAGAATTTAATAAATAATTAATAGATGCATTTTATATTTATTATTAAAATTAATCAAACACACGTAATG
AAGCAATTTTCTTGATTTTGCATATAAGTAATTTTTTAAATTATTAAGTTACATTTCATTTATGCACTTTAAATAACCAA
ACAAACTAAATACAGTTAAAAAAAGAAACAAAAATGTTTTATATAACACTGTAATTTGTTTTTATGATAAAAAGAAGTCA
AGTAATCCAGGTATAATGTCTGAATATATTTTTTTTTTTTAAAAAATATACATCAGATATTTTTTTTTGTTTGTATGCAA
CTTTTATTTTTATTTTAAAAATTTAAATTATATTTGTTAATTTAATGAAATTTTTTATTTATTTTATACTAATTGTATTT
TCCTCTCCTATTAGATATATAAATAAAATAATAATAATAATAATAGATATTGTAACGATCTGATTCCGTCGTTATGAAAA
AGCCAATGGGGAAAGAATTGGAGCCAGAAAACTTTTTGATAGTAACTTGGAATTTCCTAACCTAATTAAGATTTGGACTA
AATCAGAGTCAATAAGGACTAGAGAAATATGGTAACGAATGAGAGATCTAATTATGAATTTTATTACATGAGTGGATAGT
TAAGATGTTACGGAATCCGTACGACTTTACGGAATCGAATTCAGGCGAGTAGAACTCATGAAAATGGTCTTAGCGCGAGA
GGATATTTTCTGAGTGTCATGGGATGAAGGTGTGTTGTGAAAAGGGGGTTTGAAATTTCTTTATTTTGCTCACTGTTTCT
GTGCAAGCCGTTGAGGCGGGATTTTTTCGCCAGGGAGGGGCCGCTGTGGCAGGACTTGGGCCGCCATAGTGGGATGGACG
TGACTTAAGTTGGAAATAAACCCCAAAAATGTTTTATTCTACACTTTTCTACTTTGAGAGCTAAGGAACGACCCCATGTG
TTTTCTTGAGTGTTTTCCACCATTCTTGAGGCTAAAGGTAAGAGTTTCACTCCCTGAATCCATTTTTCGATCCGTAGAAT
GTAGTTTCTTGGGTAATTATTGTTGGGGGAAGGTTTTGATATGAGAATTATGGTGGGAAAAGCCCTAATTTGGGTATGGG
GATCAAGGGTTCGACCTAGGGTTATTTTATTGATTATAATCCGGGTAATTTAGGTCTTGTTTATTGATCCTCGCGTTATA
TTGATTGTTTGTAGACCAAGAACAAGCGGAAAGAATCCAGAAGGGGAAGAATTAAGTTTCTTAGGGATTCAAGCTTTGTT
CGAGGTAGGTGATGGTTATGATTTCATGTTGTGTGATGTATGTTTGTTTTTGCTTCATTATAATACATGTATCTATGTGA
ATGTTGTATTATTGATCACCCTAATTGTAAATGAGGATAAATGAATGATGAATGACATGAATCATGACTTGATTGTATGA
TTTGAGAATATACTTGTGATTATGATTGTGGCCTGTTGAATGGATCGGGTGTTGCGTTCCGACACACTAACTTGGATCGG
TTGCCACGTTCCGGCATAAACATGGGATGGGTTGTCACGTTCCGCCATAAACATTGGATCGGGTCCCACATACCGGTACA
CTAACAGTTTGGGTGTGGGTTCCATGAGAGGACCATTGACTTGCGATTGATATTTTCGTATCTATCTGCTATTGATAATG
TGGAATTGAACATGTTTCCTGATAAGATGACTGATATTGTATATGTTCGGTATATGCCTGTTTATGATGTTGTAATTACT
TGCTTATGTTAAACTTATTGGGATAGCCACGTGATCCTACCAGTACACTGTGATTGTGTATTGATACTGTACTTGCTTGT
TCTTTGTTGAGTACAGGGCACCTTCAGGCGGCTATTGATAGACCTCAGCTAGGTGACTATTGAGTGTGACTGGATTGAAG
GGTGATCCAGTTCTTTAAGGCTGCCATGAATCTTTCTAGTTTAAGTCCACTCTTTTTGAACTCAGACTATTTGTTTAAGG
TGTTTGTTTAGTTTCGGGGTTATACCCCTTGTTCTTAGACTTGTCGTTAGTAGAGTTTTGGTACAATGACTTTTAGGTTT
TAGGGGTATTTCCGCATTAGTTGTTAGATGTTAGTTGAAATTTTGGAGTTTATGGGGACTCTGTATTAATTATATAATTA
TTTAAACCTGCTTCCGTAGCTTTAAATGTGTAGTATTTCGGTTAAGTTTACTAGTTGGGTTATAGTAATGGTTCTCCCAC
TGGAGGGTTAGTGGTGGGTGCCAATCACGACGGTCTGGATCGTGACATATATTAATTCTCCCCCTTATAATAAAGATGGA
TGGGTGAATTAAAAATAAATAAATTTTAAATTTTAAATTAATTCTTTTAAAAAGTAATTATTTTACCTAAGAATATGTAC
TATCAATAATTGAATAACCTTCTTATATGTTGCATAGTTTATGTTCTTGAACCTTTAGTTTTTTAGAGAGATATCCATTT
TTATTTTTATAATTATTTAAGATTAAAATAGATTATTAGTTTTTTTCGTGTTTATTATTTTGAGTGGAGATAAATACGAT
ACAGGATCACTGACCTGGCGGTGGTCCGCCCAGTCATAGATCAAGCAAGTCAATATCCTTAGAGATAGTCCAACTACATA
AGAATCGAAATACACAAGAATTTTAACATAGTTTCTCAGACTGCATGGTTTAATTATTTTACCCAAGCAAAGGGCCTGTC
AAGAAGCTAATACATACTTTTATTGAGCCCACATGTATGATAGTTCTAACCGGGTATCAAGCGCCCTACTTATCAAACTC
AATTTCGGGCTAAAAACCACGGCTCATCAGGCGGAGTCATAAAGACAAAGACAATAAAAGTAGTACTAGATCTGACTGTA
ACTCAATCTCAGAACCAAGTCGAGAAGCCATATTAAAATTCTTCTATATTTAAATAAAACTTAGATCCGTTCATGGTCTA
TATAAAAGAGAAGTTAGTTATCCGGCATAGATATAAATATTTAGCCAGACATAGTCACAGCTTCCAGATCGGAGATATAA
AAAGATTTATAAATAAAAGTAGAGAATTAAATTACCTTGTATCAACAACTTTATTTACTTCCGGTGAACTTCCGACAAAC
CGAGAGCTTTACAAACTAAGAGAAACAAACAACTTAAAAAAAAACTTTTGAAGAGAGAGTATTTTTCGACGCCCCTCCTT
CAAACTACAAAAGACCTTATTTATAGAAGAAAAAGGGATCTATCTACAGTGATCTACAGTGACCGATCTACAGTGATTTA
CAGTGACCATGGGTCCCTTATCAATGGGTCCCAAATGTACAGTAACAGTTTTTCTACTGCGGTTTAACAGTGTATCCACT
GTTAATCAATAGTGGTCATCTTGTCTTTCTTTTTCAACTCCCTAAGTAAACCTTCTGCTTTAGACAGCATATCTTCTGTC
ACGGGTTTCGCCGATTCACAAGGCTGGGCCTCTTGAGCATCATCTGCGATATCATCACTTGTTTCACTTCTCATTGAGGT
GTCTGATTTTTCATAGTGAGTGATATTGAGGAGTAGATTCCTCCTAATTTCATCCAAATACTCCTTTATCATTTCTTCTT
TATTTCCATCTTGAATGAAAATTCTTCTTGCAATATGTTTGATGGAGTTGTCAGCAATTATTCCTTTGTGATGAATAGTA
CCATAATCTTGGATTCTTTGAGAAATAGAGTCCAATAATTCTTGGCCATATAATGATTTAGTCATGGGATCCTTCTTCAT
TAATTTATCCCAGAAATTATTATAATAAATCCGATACAAGCATGGAATTCGTTCTTCAGTAAAACCTATTTCCGGGGTCC
ATTTATGGATCCATGGAATCGAGAATTCTATGAAGAAATAAATTTGTTCAATTTGTTCTATATAACTAACATGATCTGAG
TGGTATAAATCATTAAGGTCTGGTGAAATCTTAACCCAGTTTTTGTATAACTTTAAAAAGGGATCAGGTAAAATCTTTAC
CGTCGGTCCGTGGTATGATCACCAGTTCAAGAACCTGTTAGGAATTGGGTCAACAAATATCTTTGCACACACCTTGATAA
ACCAAGTATGCTTATGCCTTTCATTGTTATAGTAAAGGACTTTGCTGAAAGCGTTAATATAATCCCAATAAGTGAAATTG
GTAGGGATTTTATTGAGGCTGATCTGCCTTTCTTTCATCGAGCATATACCCCAATCTTCAATTGATATAATATGCTCTAT
GATCATTTTGGAGAAGTTATAAACGTTCTCGCTGGTGTTATAACCTGAGAAGTGCTGAAATTCAACACTACATGTATTCG
TTAAAATGGTCTTGTATTACAAGCGGGTTTTGTATGACTCTCTTGGGAAGTATAATCCGTTAAGTAAATATCGCAGGAAT
ATCTTCCAAGGTTCTTCTTTTCTCTGAATCTCAGAGTTTTCAATAAGAAATATAATTTCTTTCTTTACTACCCTTTCATA
GGATCTAATATCATCAACCTCTTCTTTCTCCACCGATTCAAAAGTATCACTTTACTTTTGAGATAAATATGTTCTCAGTT
GGGCGTATAATGGATTATTTTCTAGAATATCATCTAGATGTATCGAAGAAGTAGCTTCTTATGAAGAGCTTGTTGGTTTT
ACCAAGCTCATTCCTCCCCTTTGTATAATTGAAGAGCTGGATGAGGATCCGTATGACGATCTTGATGTTTTTAAGGAGGA
TGATCTTCCCCCTTCCACGAGTATAACTGCCCCCTTCGTCTAGCCTTGGTTATCCAAGGAGGATCNNNNNNNNNNNNNNN
NNNNNNNNNNNNNNNNNNNNNNNNNNNNNNNNNNNNNNNNNNNNNNNNNNNNNNNNNNNNNNNNNNNNNNNNNNNNNNNN
NNNNNNNNNNNNNNNNNNNNNNNNNNNNNNNNNNNNNNNNNNNNNNNNNNNNNNNNNNNNNNNNNNNNNNNNNNNNNNNN
NNNNNNNNNNNNNNNNNNNNNNNNNNNNNNNNNNNNNNNNNNNNNNNNNNNNNNNNNNNNNNNNNNNNNNNNNNNNNNNN
NNNNNNNNNNNNNNNNNNNNNNNNNNNNNNNNNNNNNNNNNNNNNNNNNNNNNNNNNNNNNNNNNNNNNNNNNNNNNNNN
NNNNNNNNNNNNNNNNNNNNNNNNNNNNNNNNNNNNNNNNNNNNNNNNNNNNNNNNNNNNNNNNNNNNNNNNNNNNNNNN
NNNNNNNNNNNNNNNNNNNNNNNNNNNNNNNNNNNNNNNNNNNNNNNNNNNNNNNNNNNNNNNNNNNNNNNNNNNNNNNN
NNNNNNNNNNNNNNNNNNNNNNNNNNNNNNNNNNNNNNNNNNNNNNNNNNNNNNNNNNNNNNNNNNNNNNNNNNNNNNNN
NNNNNNNNNNNNNNNNNNNNNNNNNNNNNNNNNNNNNNNNNNNNNNNNNNNNNNNNNNNNNNNNNNNNNNNNNNNNNNNN
NNNNNNNNNNNNNNNNNNNNNNNNNNNNNNNNNNNNNNNNNNNNNNNNNNNNNNNNNNNNNNNNNNNNNNNNNNNNNNNN
NNNNNNNNNNNNNNNNNNNNNNNNNNNNNNNNNNNNNNNNNNNNNNNNNNNNNNNNNNNNNNNNNNNNNNNNNNNNNNNN
NNNNNNNNNNNNNNNNNNNNNNNNNNNNNNNNNNNNNNNNNNNNNNNNNNNNNNNNNNNNNNNNNNNNNNNNNNNNNNNN
NNNNNNNNNNNNNNNNNNNNNNNNNNNNNNNNNNNNNNNNNNNNNNNNNNNNNNNNNNNNNNNNNNNNNNNNNNNNNNNN
NNNNNNNNNNNNNNNNNNNNNNNNNNNNNNNNNNNNNNNNNNNNNNNNNNNNNNNNNNNNNNNNNNNNNNNNNNNNNNNN
NNNNNNNNNNNNNNNNNNNNNNNNNNNNNNNNNNNNNNNNNNNNNNNNNNNNNNNNNNNNNNNNNNNNNNNNNNNNNNNN
NNNNNNNNNNNNNNNNNNNNNNNNNNNNNNNNNNNNNNNNNNNNNNNNNNNNNNNNNNNNNNNNNNNNNNNNNNNNNNNN
NNNNNNNNNNNNNNNNNNNNNNNNNNNNNNNNNNNNNNNNNNNNNNNNNNNNNNNNNNNNNNNNNNNNNNNNNNNNNNNN
NNNNNNNNNNNNNNNNNNNNNNNNNNNNNNNNNNNNNNNNNNNNNNNNNNNNNNNNNNNNNNNNNNNNNNNNNNNNNNNN
NNNNNNNNNNNNNNNNNNNNNNNNNNNNNNNNNNNNNNNNNNNNNNNNNNNNNNNNNNNNNNNNNNNNNNNNNNNNNNNN
NNNNNNNNNNNNNNNNNNNNNNNNNNNNNNNNNNNNNNNNNNNNNNNNNNNNNNNNNNNNNNNNNNNNNNNNNNNNNNNN
NNNNNNNNNNNNNNNNNNNNNNNNNNNNNNNNNNNNNNNNNNNNNNNNNNNNNNNNNNNNNNNNNNNNNNNNNNNNNNNN
NNNNNNNNNNNNNNNNNNNNNNNNNNNNNNNNNNNNNNNNNNNNNNNNNNNNNNNNNNNNNNNNNNNNNNNNNNNNNNNN
NNNNNNNNNNNNNNNNNNNNNNNNNNNNNNNNNNNNNNNNNNNNNNNNNNNNNNNNNNNNNNNNNNNNNNNNNNNNNNNN
NNNNNNNNNNNNNNNNNNNNNNNNNNNNNNNNNNNNNNNNNNNNNNNNNNNNNNNNNNNNNNNNNNNNNNNNNNNNNNNN
NNNNNNNNNNNNNNNNNNNNNNNNNNNNNNNNNNNNNNNNNNNNNNNNNNNNNNNNNNNNNNNNNNNNNNNNNNNNNNNN
NNNNNNNNNNNNNNNNNNNNNNNNNNNNNNNNNNNNNNNNNNNNNNNNNNNNNNNNNNNNNNNNNNNNNNNNNNNNNNNN
NNNNNNNNNNNNNNNNNNNNNNNNNNNNNNNNNNNNNNNNNNNNNNNNNNNNNNNNNNNNNNNNNNNNNNNNNNNNNNNN
NNNNNNNNNNNNNNNNNNNNNNNNNNNNNNNNNNNNNNNNNNNNNNNNNNNNNNNNNNNNNNNNNNNNNNNNNNNNNNNN
NNNNNNNNNNNNNNNNNNNNNNNNNNNNNNNNNNNNNNNNNNNNNNNNNNNNNNNNNNNNNNNNNNNNNNNNNNNNNNNN
NNNNNNNNNNNNNNNNNNNNNNNNNNNNNNNNNNNNNNNNNNNNNNNNNNNNNNNNNNNNNNNNNNNNNNNNNNNNNNNN
NNNNNNNNNNNNNNNNNNNNNNNNNNNNNNNNNNNNNNNNNNNNNNNNNNNNNNNNNNNNNNNNNNNNNNNNNNNNNNNN
NNNNNNNNNNNNNNNNNNNNNNNNNNNNNNNNNNNNNNNNNNNNNNNNNNNNNNNNNNNNNNNNNNNNNNNNNNNNNNNN
NNNNNNNNNNNNNNNNNNNNNNNNNNNNNNNNNNNNNNNNNNNNNNNNNNNNNNNNNNNNNNNNNNNNNNNNNNNNNNNN
NNNNNNNNNNNNNNNNNNNNNNNNNNNNNNNNNNNNNNNNNNNNNNNNNNNNNNNNNNNNNNNNNNNNNNNNNNNNNNNN
NNNNNNNNNNNNNNNNNNNNNNNNNNNNNNNNNNNNNNNNNNNNNNNNNNNNNNNNNNNNNNNNNNNNNNNNNNNNNNNN
NNNNNNNNNNNNNNNNNNNNNNNNNNNNNNNNNNNNNNNNNNNNNNNNNNNNNNNNNNNNNNNNNNNNNNNNNNNNNNNN
NNNNNNNNNNNNNNNNNNNNNNNNNNNNNNNNNNNNNNNNNNNNNNNNNNNNNNNNNNNNNNNNNNNNNNNNNNNNNNNN
NNNNNNNNNNNNNNNNNNNNNNNNNNNNNNNNNNNNNNNNNNNNNNNNNNNNNNNNNNNNNNNNNTTTCCACATTTATAA
CACTTAATCTTATCAAGATTTCGCCTTGACCTATTCCTAGTAAATCTATGAGATTTACAATGAGCCCTACGCTCATCACT
TTCTTCTCTAGTCCTTCTTCTAGATCTTTTTTTCTTATGATGAGATCTATGAGATTTTGATTTAGAAGTTTCTCGGTTGG
TGCTTTTTGAAGCATTCGGTAAACCGAATTGAGTACCAAAATCTCCTAATTGAGACTTTTCTCTAAGCTTATACATTTTA
AGCTGTCTTGAGAGTTTTAACTCATTGCACAAATTTATGCCTTCTTGCGTACAAGCCCCAATAAGCTTTCCATAAGTAAA
ATCACCATAGGGAATAATTCCTTGTGGATTTCTAAGAGTCTTCTTTACTATTTCTGCAGATACATAAGGTAAGCCATCAA
TAAATTTGGCTTTCCAGAATTCTAAACCATTTTCGGGAAGTTCCATTACCCTACTTAAATAAGTGTCTTTATACCATCTA
AACTCACCTAAATGTCTACATCTAAGACTATTTAGTAGAGATCTAATGGTTTCATATTGATTGGTCAATCTACCACTAAA
ATGTTCAAGAATAGTCAAAATAAGTGTATACACATCGTCTTCTCTATTTTGAACAAGGGCAAAGCCTAAATTATCAACTC
CTTCATTTACCGCCTTAGCATTAATTACTACTGCTCTCGCATCAGAGGGCATATAATCATCCCACCATCCTCTTAGTTGA
CCGGTAAATCTTGCAATAATCATCTTGCAAATGATCTTGTCAGTGTTACTAACACTTTTGTAGATAGTGGCATACATAAG
CATCCTATGAACCATAATCATCAACTGCCTATTAGTTAGCCCATCGAGATTCCATTCATAAATCTCACTTCCACTATAAG
AAGTGTTAGTTTGATTCCAATCTCTTTCCTCTATTTAAACATATTGAGGAGTAGGCCTGGGATAGTAATATGTTTGCATG
CTAGGTTTTCTAGCATAAGCAGTATTACCACTATTCTTCTTTGGATACCTATGAAGTTTATTAACTTCCATTTCCATTTG
TGTTTCCAAATCAAAAGTGGCTTCCATCTCATCTACAAAATCATCAGCGAGACTTATCGGTTTTGCACTTGCACCAAATT
GAGAAAACTTTTTATCAAGAAGATTTTCAAGGTCGTGCTAAGGTCTAAGAATAAAATCCTGAATCTCAGGAGGCCTTTGA
ATATGAACATCATGCTGTTTTGAAGAAGAAGCCTATTTTGAAACTTGTTTCACCGATTTTAGCTTATTATCAATTTGAAC
AATCAGATTAGAAAGGCTATCTAATTTTTTTGTCTAGAGAACAAATATGTTCACCAATAACTTTAATATCTAGACCCAAA
TAATTATTTTGAGAAATAAGACAATTAATTTCATTTATACTTACTGCGGCGACTTCATTATCAATAAATTTATGAAAAGC
AGTAAAAGTAATACTAGTATTATTTGGTAAAATAAACGGAGCTTG
