# Supplementary material for: Homologues of potato chromosome 5 show variable collinearity in the euchromatin, but dramatic absence of sequence similarity in the pericentromeric heterochromatin
Source: BMC Genomics. 2015 May 10;16(1):374. doi: 10.1186/s12864-015-1578-1 (PMC4470070; doi:10.1186/s12864-015-1578-1)
Supplement: Additional file 3: — RH BAC tiling path sequences. Description of data: Nonredundant, multifasta sequence files of the individual BAC MTPs. The sequence contigs and scaffolds in the MTPs can be either ordered or unordered, depending on the quality status of the tiling path sequence. [file 12864_2015_1578_MOESM3_ESM.zip › mtp_0293.fasta]

>mtp_0293
AAGCTTGCCTGAAGGTGACTCATGAGATGTTTGCTCTTATACGATATAGGTTTAGATAGGAATGTGCTATAGTTTCCTCC
TTAACATGCTATGATTGATTAAGGTGATAGTTGCCTTCGTCCTTAAGAAATAAATTAAGAATGAGACCAAAGTAGGGTAA
ATATGAATAATATGACTTCAAGGTTATGCTTAGTGTGAAGTGTAGTGTGGGATGCCTTTCATACATTGCACAAGTGTGCT
TTGGGATTATTTAGGAATATGGTTCCCTTATGGTAGAAAATCTTAAAGACTTACACCATGTATATAGACTATGATTACGA
TGAACAAAAAGGGATACTTGCCTTGGGTGGTATTATGGGATGCTATTCATGCTTTGCACTTGCATGCTTTCAAAGTTACT
TGAGGATAGATCTATTATGGTAGAGATGACTAAGACCCAATTATGCTTATGTGATGGTTATGTTGAAGACTTGGCTTATT
ATGATTATTACTCACCTCCTATGTTCATTAACTATGCCTTATGTTGACTTATATTTATGTGAAGCTTATGTTGGAGACCA
TGCTATGACTATGATGATTATGTTATGACTATGTTATTATCTTTTAAGCTTATGTCTTATGTTGACTAACCATTTGAGAT
GCTCTTATGATGTTGCACTAGCTTTCATACTTGGTACATTTTGTACTAACGCATATTGTCTACATTCTAATCGAAATGTA
AGGTCTAGGAGATTGAGTTCATTTGGAGAAATGAGGAATGTAATGGGAGTAAGAGGTTCCTCTCCAAGTTCCTCCACAAG
CTCCCCCTCACATTCTTAATGATGAGGGGTCCATGAGCAATATGAAGATATGGTCGGCTCTCCAAATTTTGACCCATGTT
TTAGCGACTCAAGTCACTACCGATGCTAGAGCTTATATGAACCCCAATGCAAGTACAATCGCTTCAAGGATTAGGGATTT
CACAAGAATGAATCCCCCTACATTTCATGGCTCTAAAGTGGATGAGGATCCACAAGACTTTACAGATAAAGTGTTTAAGG
TGGTTGATGCCATGGGAGTATCTTCTCAAGAAAAGGCGAAACTAGCTGCCTACCAATTGAAAGACGCTCAAGTATGATAT
GAGCAATGGAAGGATGAGAGACCTGTAAGAGCGGGCCCGATTGATTGGGGAGTGTTCAAGTCAGCCTTCCTTGATAGGTT
TTTCCCCCTAGTGTTGAGAGAACGAAAAATGTAAGAATTCATCAACCTTCGCTAAGGAGGTATGAGTGTGAAGGAGTATA
GCCTTAAGTTCACCCAATTGTCTAAGTTTTCTCCAACCTTAGTGGCGGACTCTAGGGCCAAGATGAACAAATTTTTTGTA
GGGATATCCAAATTGGTAGTTAATGAATGTCGTTCGGCAATGCTCATCCCAAGCATGGATATTTCACATCTTATGGTTCA
TCCCAAAAAAATTGAGGAACAAAAGCTCAAACAAGGGAATAGGGAGGTAAAAAGGGCTAGGACCGATGATGGGGATTTCT
CCAAAGCTAGATCTGATGGATATGGTCAACTTAGGACCCAACAAAAACTTTACAACCAAAAGAGGGTGTCTAACCCCAAG
TATCAAGATGATGGTAGTGAGATTTTATTACTCGGATTTAGTAAGTGTGGTAGGAGACATGAGGGTAAATGCTTAGCAAG
CTCTAATGTTTGTTTTGGTTGTGGAAAGTTAGGCCACAAGATAAGACATTGTCCTAAGATTGCTAGAAATGAAGAGGATA
GTCGTCGTAGATCCCAACCCTACCCTTCCTCCGGTCCACTTGGTTTGGGTGGCAAGGCTCAAAAGAAGAATAAATCTTAA
ACTCTCCAATCTAGGGAAGATAAAGAGTGATCTCCTTATGTCCCTTCTGATATGTGTTTTACGCTTTAGTAAATTTCTGG
AATTCGTTTCTTGGTGACTTGTTATGTTGGACTTTGAAGTTATTGTTAGTATGCATGATGTTTAGAAAAGGTTGTGTAGG
GCTACAACCAAGTGGGGGATGGTGTGCCTATTTAGTAGGGTTATTGTGTGCTTGATGTGTTGCCATGATTTCCCTATATG
CATGTTCTTGAAAATGCTCAGGTCTTGTTAGAAATTACTTATACGCATTGTGTTTCTCATGTTGTAGTGCTTTGTATAGA
TTGTCTTATAGGCTTCATGAGTTGATAATGAGCATGCCCTAGTTTGTGGAGTTGAAAGGTTCCTCCTTGAATAAATGCTT
TATGAGATGAACTTTGCATGTATGATCCATGTGTATGTGTGTTGAGCATGGTTTAATTAGGAGATGTTAGTTCCTCCTTT
AAAAAGAGTAGATAGATTTTGATGCATTTTTGGATTGGTAGAAGTAGTCCCTACTCCCTTGAGTTGCATTGAATGAGTGT
GGTTTTGAATTAAAGTTCTCTTGGTTGGTTTTGTGCATTTAGATGTAGTGCATGCATAATGGGCTGCTAAGTTAGATTTT
TGACTGTAAGGAGTGTTTAAAATGTCATTTGAGGATGATTGTTCCCAAGTGGGGGATATTGTAACACCCCAGAATTTAGT
GAGTTGAACTAGTGAGCTCTAGAGCCTTTAGTAAGAGTTGTGGAATGTCATATGAGGATAAAAAATCAAAAGACATGGTT
CCCGTACATAGAATTGGGTTTTGAGGGTTAAACGTTTGGGTACGACCCCCCAAGGACCACCCAAGGGGTTTTTGAGGAAG
ACTCCAAAACTGTCCCTAAAATCTGGATTTTTGCAGCACCTATGGTTGCAATCTCCTGGGCGTAGATTGAACCATGCCCC
GTAGGTCATGGGCGTAGGTCAAGGCCTGCACTGCCTGCAAATTATAAGATGCATACCCCACCCACGAGAACAAATGATGG
ACAGTAGACCCATCCACAGTTCGTGGATGGGTGGGCGTAGGTCAACGCAGTTTTGTGACTTTTCGATTTAAGTTGGGTTA
GGGATTAAGGGAGGTCGGTTAGTTAGTTAATTAGCCACCTATATAAGTATAATACAACCCAAAACTAATCATTTTAACTC
ACTCATCTAAGACCCCAAATTACTCTCCAAATATTCCCTCTCTAGAAGCAAAGAAGAAGAAGAACAAGAAGAGGGAAGTA
GCTTGGTCGAATTCACCATTGATTCACGATTTATTTAGGGCTTTGATTAAAGGTATGTGAATCTTATTCATCTATCGGTT
CTTCTACCCATAGAGCCGCCATATTTTCCCCCAATTGTGAACTGAAAAACCCAATTCTAGCTAGGGTTGTGATTGCTTTG
TGGGTAGGGTTTGGGTGTGATTCCAATCTAGTAGATATCACCCAATTATGATTGATTTATCTATGTTTAATGATATTATT
ATGTTTTCATGTGATTTCTATGGTAAACCCTAATCTAAATTGATGAATGTGATCTTTGTGGGTTTATGCCATTAGAGGCA
AAGTTGAAGGTTCATAGGTGTTCTTCCTAATTCAATGTTATGTGTAGTAATTGATCAAAGTTAGGATCATATAATCATGA
ATTGAACTAGACACTATTTTATGTGATTGATCTTGACTGTAAAGATAGAATTGAACCTTTATGATCAATTATGACTTTAA
TCACCTAGTAATGAAAGATGTGATCAAATTACCTTGAAATCTAGGTATAAAAAAGAGATTATGAAAGAAACCTTGAGAGT
AAGGTTGTGATCATGATAGCTCGGGCTTTAGGGTCAAGCTAAGGTGGTTAACTATGAATGTTAAGGCTTTGAGAGTAAAG
TCTATATTTGAGATTAGAAGATTAAAGTATAGAATTGTGGTAGAAGGCCTATACCTACCTAATCTACATTATGAGTGCGT
CAGTGCACAAAGTGATAGAATCACTTGAGTTATGGTAGTATCCATGTTTAATGTAGAATTCTAGCCATGATTTTATGCAT
GAGCATGATGTGACATGAAAGGTTCTCTCACATGGAATGATTCTAAGTTTAAAGGTTTGCTCACCTAAAATGAATCTAAG
TCATAGGATTATTAAGTGTGATAAGGCTTGTGGTGATATCCCCTAAATGACCTTTACATGATAGGAATGTGTGGTGAGTT
CCCTAACTCCTAATTAATTAAGTATGGGGGAGTGTGATATGATTACCCTTTTGTATGCGTGCTCCCAAGGCAAGAGCTGA
TTACCCATTAGCCTTTATGTTGGTCATGGAGGCGATTACCTATGATCCTTATGTGCTGATGAGGAGCTGAATACGTATAT
TACACATTAAAATTGATATGGAGGAGAATATGTATATTCTTCTAATAATGAACATGAAGGTGAATACCTATGATTCATTG
ATATATATGACTAGAGGTAAATACCCTTGATTTTATGATTCCATGATATGTGTGGCTTGAGATTACTTCCCTTGTCCTTC
ATGATGAACTAACCATTTATGCCTTGAGGTGACTCCCCTTGCATTTATGAACATGAGCATGACTAGTTTGGGATAGTAGG
TCTAGATACTTCTCCACTTCATGCATGACTAAGAGGTAATTACCGTTGTTTTTATGATGTTAAGAGATGATGAACATGAA
TGATGAACCTAAGTGTCTAGCTTAGCATGGGTAGGATTATGGGGTCTTTTTCATGCATTGCACAAGCTTTCCTTAAGATG
ACTCATAAGATGTTTGTTCTTATATGATGTAGGTTTAGATACGATTGTCTATAATTGCATACTTAACATGATATGATTGA
CTAAGGTGATAGTTCCCTTCGTCCTTATGAAATAAATTATGAATGAGACCAAAGTAGGGTAAATATGACTATGATGACTT
CAAGGTTATGCTTAGTGTAAATGGTAGTATGGGATGCCTTTCATATATTGCACAAGTGTGCTTTGGGATTACTTAGGAGT
ATGGTTCCCTTATGGTAGAAAACCTTAAATACTTAGACCATGTATATAGACTATGATTAAGATGACCAAAAATGGATACT
TGACTTGGGTGGTATTATGAGATGCTATTCATGCTTTGCACTTGCATGCTTTTAAGGTTACTTGAGAATGGCTCTATTAT
GGTAGAGATGACTAAAAGCCAATTATGCTTTTGTGATGCTTATGTTAAAGACTTGGCTTATTATGATTATGACTTACCTC
CTATGCTCATTAACCATGCCTTATGTTGACTTATGTTTATATGAATCTTATGTTAGAGACCATGCTATGACTATGATGAT
TATGTTATGACTATGTTATTATCTCTTATGCTTATGTCTTATGTTGACTAACCTTTTGAGATGCTCTTATGATGTTGTGC
TAGCTTTCATAATTGGTACATTTTGTACTAACGCATATTGCCTACATTCTAATCAAATGTAGGGTATTGGAGATTGAGTT
CATTTAGAGGCTAGGTTTCTAAGGTGCAAGAAGAGTTGAAGATCTTGGTGATTCCTCATAGCTTCGAGTACAAAACTCAC
CTTGCCTTTATGTCTTTTATTTTCATGTTAAGACTATTGTATGGGCTGTGTCTCAACAGTATATTCTAAAAGTGGTATTA
GATGGTTTGAGACAAAGTGTAGAAAGTCTTTCGGTTGCTTATATGAAAAATGACTTTGATTGTAAAGGTTTTAAATTTTC
CCATATTTTCTATTATCTAATGTTTAAGATATGCTAAGGGCTTGTACGCGACTTCTTTGGGATCAACTATGCCATGTTAC
GTCTAGGGGGTACCCCTGGGTCGTGATAAACTTGTTTATCAGAGCATAAAGTTTTGGGATAATTTTAGGATGTCTCAATC
CACATCTAGTAGAGTCTTGTTCATAAATATGAAGCATGCCCCTTTTATGAATATGAGGCTATTGGATACTTAGGAAATCT
AACTTCTTCATTCTCTGCGTTGTGCCATAGAATTTGGCTTTTGTAGGCCCTTTTTCTAATCCGTGCACTATGGTTTTTTC
AGGGTATGGCTAAAACAAGGGCTAATGCTTGGAAAAATGAGGAAGGTAATGAGGAGCAAGAGGTTCCTCTCCAAGTTCCT
CCACAAGCTCCTCCTCAAGTTCCTAATGATGATGGGGCCATGACCAATGAGGAGATAAGGTCAGCTCTTCAAACTTTGAC
CCATGTTTTATCGACTCAAATCACTAGGGACGCTATAACTCCTGTGAACCCCAATGGAAGTATAACCGCTTCAAGGATTA
GGGATTTCACAAGAATAAATCCCCCTACATTCGATGGCTCTAAAGTGGATGAGGATCCACAAGGCTTTATAGATGAAATG
TTTAAGGTGGTTGATTCAATGGGACAATCTTCTCAAGAAAAGGCGGAACTAGCCGCCTACTAATTGAAAGACGTAGCTCA
AGTATGATATGAGCAATGGAAGGATGAGGGACCTGTGAGAGCGGGCCCGATTGATTAGAGAGTGTTCAAGTCGGCCTTCC
TTGATAGGTTTCTGCCCCTAGAGTTGAGGGAACGAAAAATGCTAAAATTCATCAACCCTCGCCAAGGAGGTATGAGTGTG
AAGGAGTATAGCCTTAACTTCACCCAATTGTCTAAGTTAGCTCCAATCTTAGTGGTAGACTCTAGGGCAAAGATGATCAA
ACTTGTTATGGGGATAGCCGAATTGGTAGTTAATGAATGGCGTTAGGCAATGCTCATCCCAAGCATGAATATTTCACGTC
TTATGGTTCATGCCGAACAAATTGAGGAGCAAAATCTCAAGCAAGGGAATAGGGAAGCAAAAAGGGCTAGGATCGATGAT
GGGGATTTCTCCAAAGCTAGATCCGATGGATATGGTCAACCTAGGACCCAACAAAAACTTTCCAACCAAAAGAGGGTGTC
TAACCCCAAGTCTCAAGATGATGGTAGTGAAATTCTATTAGCGGGATGTAGTAAGTGTGATAGGAGGCATGAGGGTGAAT
GCTTAGCAAGCTCTAATGTTTGTTTTAGTGGTGGTAAGTTGGGCTACAAGATGAGACATTGTCCTAGGATTGCTAGAAAT
GAAGAGGATAGTCGTTGTAGGTCCCAACCGTACCCTTCCTCCGGTCCAGTTGGTTTGGGTGGCAAGGCTCCAAAGAAGAA
TCGATCTTAAACTCTACAATCTAGGGAAGATCAATAGTGATCTCCTCATGTCCCTTCCGGTATGTGTTTTACGCTTTAGT
AAATTTCTGGATTTCTTTTCCTTGGTGACTTGTTATGTTGGACTTTGAAGTTATTGTTAGTATGGATGATGTTTAGAAAA
GGTTGAGTAGGCCTACACCCAAGTGGGGGATGGTGTGCCTATCTAGTAGGGTTATTGTGTGCTTGATGTGTTGCCATGAT
TTCCTTATATGAATGTTCATGAAAATGCTTAGGTCTTGTTAGAAATGACTTATATGCATTTTTGTTCTCATGTTGTAGTG
CTTTGTATAGATTGGCATATAGGCTTGATGAGTTGATAATGGGCATGCCCTAGTTTGTGGAGTTGAAAGGTTTTTCCTTG
AATAAATGCTTTATGAGATGAACTTTGAATGTAGGCTCCATGTGTATGTGTGTTGAGCATGTTTTAGTTAGGAGATGTTA
GTTCCTCCTTTAAAAAGAATAGATATAGATTTTGATGCATTTTTGGGTTGGTAGAAGTAGTCCCTACTCCATTAAGTTGC
ATTGAATGAGTTTGGTTTTGAATTGAAGTTCTCTTGGTTGGTTGTGTGCATTTAGATATAGTGCATGCATAATAGGCTGC
TAAGTTAGATTTTTGACTTTAAGAAGTGTTTAAAATATCATTCCAGGATGAATGTTCCCAAGTGGGGGATATTGTAACAC
CCCGGAATTTAGTGAGTTGAACTAATGAGTTCTAGAGCCTTTCGTAAGAGTTGTGGAGTATCATATGACGATTAAAAATC
AAAAGAAATGGTTCCTGTACTTAGAATAGGGGATTTAAGGGTTAAACGTCCGGGTGCGACACGGTCCTTGAGAAGGACCC
CAAAACAGTACCTAAAATCTGGATTTTGGCAGCACCTATGGTTGCAATCTATTGGGCGTAGATTGAACCACGCCCGTTAG
GTCATGGGCACAGGTCAAGGCCTGCACTGGCCTGAAACTTCTAAGATGCAGACCCCACCCATGAGCCCAAATGACGGACA
GCAGACCCATCCACGGTGCGTGGATGGGTGGGCGTAGGTCAACGCGGTTTTGTGACTTTTAGTTGTAAGTTGGGGGTTTG
GGAATTGTTTAGTTATTTAATTTGTGGTTAGGGATGTAGGTAAGTTATTTAATTAGCCACCTATATAAGTATAATACACC
CCTAAACTAATAATTTTAACTCACTCATCTAAGACCCCAAATTACTCTCCAAATATTCCCTCTCTAGAAGCAAAGAAGAA
CAAGAACAAGAAGAGGGAAGCAGCTTGGACGAATTCACCATTGATTCACGATTTTTTTAGGGCTTTGATTAAATGTATGT
GAATCTTATTCATCAATGGGTTCTTCCACCCATAGAGCCCCCATAGTTTCCCCCAATTGTGAACTGAAAAATCCAATTCT
AGCTAGGTTTGTGAATGCTTTGTGGGTAGGGTTTGGGTGTGATTCCAATCTAGTACATATCACCCAATTATGATTGATTT
ATCTATGTTTAATGATATTATGATGTTTTCATGTGAGTTCTATGGTAAACCCTAATCTAAATTGATGAATGTGATCTTTG
TGGGTTTATGCCATTAGAGGCAAAGTTGAAGGTTCATAGGTGATCTTCCTAATTCAATGTTATGGGAATTAATTGATAAA
AGTTCAGATCATATAATCATGAATTGAACTAGAATCTATTGTATGTGATTGATCTTGACTAGTAAAGATAGAATTGAACC
TTTATGATCAATTGAGACTTGAATCACCTAGTAATGAAAGATGTGATCATATTACCTTGAAATCTAGGTATGAAGAAGTG
ATTAAGAAAGAAACCTTGAGAGTAAGGTTGTGATCATGATAACGAGGACTTTAGGGTGAAGCTAAGGTGGTTAACTACGA
ATGTTAAGGCTTTGAGAGTAAAGTCTATATGTGAGATTAGAAGATTAAAGTATAGAATTGTGGTAGAAGGCCTATACCTA
CCTAATCTACATTATGAGTGCTTTAGTGCACAAAGTGATAGAATCACTTGAGTTATGCTAGTTTCCATGTTTAATGTAGA
ATTCTAGCCATGATTTTATGCATGAACATGATATGACATGCAAGGTTCTCTCACAAAGAATGATTCTAGGTTTAAAGGTT
TGCTCACCTAAAATGAATCTAAGTCTTAGGACTATTAAGTGTGATGAGGCTTGTGGTGATTTCCCCTAAATGACCTTTAC
AGGATAGGAGTGTGTGGTGAGTTCCCTTACTCCTAATTAATTAAGTATGGGGGAGTGTGATGTGATTACCCTTTTGTATG
TGTGACTCCTAAGGCAAAAGGTGATTACCCACTAGCCTTTATGTTGGTCATGGAGGTGATTACATATGATTCTTATGCGG
TGATGTGGAGGCGAATACATATATTACACATTAAAATTGATATTGAGGCGAATATCTATATTCTACTAATAATGAACATG
GAGGCGAATACCTATGATTCATTGATATGTATGACTAGAGGTGAATACCCTTGATTTAATGATTCCATGATATGAGTGGC
TTGAGGTGACTTCCTTTGTCCTTCATGATGAACTAAGCATTTATGCCTTGAGGTGACTCCCTTATTGCATTTATGATCAT
GAGCATGACTAGTTTGTGATGGTAGGTCTACATACCTCTCCACTTCATGCATGACTAAGAGGTGATTACCCTTGTCTTTA
TGATGTTAAGATATGATGAACGTGAATGAAGAACCTAGTGTCTAGCTTAGCGTGGGTAAGATTATGTGGTCTTGTTCATG
CCTGGCACAAGCTTTCCTTTAGGTGACTCAAGAGATGTTTGTTGTTATATGATATACGTTTAGATAGGATTGTGCTATAG
TTGCCTCCATAACATGATATGATTGACTAAGGTGATAGTTCCCTTCGTCCTTATGAAATAAATTAAGAATAAGACCAAAG
TAGGGTAAATATGGCTATGATGACTTCAAGGTTATGCTTAGTGTGAATGGTAGTATGGGATGCCTTTCATACATTGCACA
AGTGTGCTTTGGGATTACTTAGGAGTATGGTTCCCTTATGGTAGAAAAGCTTAAAGACTTAGACCATGTATATAGACTAT
GATTAAGATGACCAAAAAGGGAAACTTGGCTTGGGTGGTATTATGGGATGCTCTTCATGCTTTGCAGTTTTATGCTTTTA
AGGTTACTTGAGAATGCCTCTATTATGGTAGAGATGACTAAGAGCAAATTATGCTTATGTGATGCTTATGTTGAAGACTT
GGATTATTATGATTATTACTTACCTCCTATGTTCATTAACTATGCCTTATGTTAACTTATATTTATATGAAGCTTATGTT
AGAGACCATGCTATGACTATGATGATTATGTTATGACTATGTTATTATCTCTTACGCTTATGTCTTATGTTGACTAACCA
TTTGAGAGGCTCTTATGATGTCGTGCTAGCTTTCATACTTGGTACATTTTGTACTAACCCGTATTGCCAACATTCTAATC
AAATGTAGGGTTTTGGAGATTGAGTTCATTTGGAGGCTAGGTTTCTAAGGTGCAAGAAGAGTTGAAGATGTTGGTGAGTC
CTCATAGCTTCGAGGACAAAACCCACCTTACCTTTATGTCTTTTATTTTCATGTTAAGACTATTGTATGGGCTGTGTCCC
AAGAGTATATTCTAAAAATGGTATTAGATGGTTTGAGACAAAGATTAGAAAGTCTTTCGCTTGCTTATATGAAAAATGAC
TTCGATTATAAAAGTTTTGAATTTTCCCGTATTTTCTATTATCTTATGTTCAAGATATGCTAAGGGCTTGTATGCAACCC
CTTCGGGGTCAACTACGCCATGTTACGTCTAGGAGGTACCCCTGGGTCGTGACAACATGAGAAAGGATCAAGCGAACAGA
GCACACTGCGAGGTGCCCTATAGGCACATCACACTAGGTGTGTGAGAAACTGCATCCTTGGCTAGGCGCACTAGAGGAGT
TCCACACTAGGCGTGTGAGAACCTTCAGCACTGGCTAGGCATTGTGGTAGCGCACTGCACCAGGCGTTAATCTTTTTACA
NNNNNNNNNNNNNNNNNNNNNNNNNNNNNNNNNNNNNNNNNNNNNNNNNNNNNNNNNNNNNNNNNNNNNNNNNNNNNNNN
NNNNNNNNNNNNNNNNNNNNNNNNNNNNNNNNNNNNNNNNNNNNNNNNNNNNNNNNNNNNNNNNNNNNNNNNNNNNNNNN
NNNNNNNNNNNNNNNNNNNNNNNNNNNNNNNNNNNNNNNNNNNNNNNNNNNNNNNNNNNNNNNCCCCCCCCCCCCAAGAT
TTATTTAACCACCATTCTCTCACTCTAAAACTCTCCACCACAAACTCACCATGATTCGAAACAACCACTTCCAACACCGA
CCCACTCCCATCTCAATTCCAATATTTTTTTCTTTGCTTTCTACAACCCTTTTAGATTTTTTCATGGAACCTAAAGGAAA
ATGATTAAATTGGATCGAGTAGCAAGAGAAATTGGAAAGGATCTTCTGTTGGAACCTCTAGTTAGACACCCACCAGATTA
CGCATTTAAAAATTTGGAAAGCAAGCAGTTGAATATATTAGGGAGGATTGATATGATTGCCAACAAGAGGTCAAGTATAT
GGGCGATGAACACGTCAATGAAATGAGATTGCAAGTGGAGTTTCCCTAAATTCATGCCATGGTGTACACATTGGTTATTC
AATACATTTTCCTTAATGACATTAAGTGTACTTTAAGTCTTGTGCGTGAATTCTTTGCAAATTGGAATACGAATCACTTG
TTTATAAATTAGGGTGACATGACAAGTTGGCTTATCAGTTTACTATTAGAGAATTGCATGATTTTTTTGGGGCTTCAATT
GTGATCATAATGAATATCAAGTGATGAAAAAGAGACCTTTGTATAGGGATATACACCATACTCTTTGTGGTGTGAATTCA
ACTTCTAGGTGGGAACGTACAAAGGATACATTAGGCATACAACTTTGCACTACACAAATTTAAATCAAGAGGCACGTGTG
TGACTTAAAATTGCATGTAGCACCTTGTTACCTTGTAAGCAAACCTTAGAGGTTACTAGGGAAATAGTAGTGCTAGTATA
TCGACTCATGAAACAGGTCCAAATTAATGTAGGTGCAATTCTTCGACAACATATGATGATGTTTTGTAACAATAAAAGGT
AGCATTTTTGTTATGATAGCCTATTTACCCAATTTTTGCATCGTTAAAGACTGAGGAGGAAGTACATGATTTATACTTTC
TCCATGCTCCTCACTTGTTGTGTCACTTGGTTGATGTAAAGAAAACTAAGACACAAGATATGTCCCATGTGATGATTTTG
TCGATTGTGGATCACCAAGCTTGGATGATAGTTGGATGGGTTGCATGCTTGGTATGAATGAATTGCAAATAAGGGATTGG
TGTCCATACTTTCACTGAGGAAGATATGACTCCATTGGCTAAACCTTACCCTCTAAAGGATAGTTTGATGTACATGTGTT
GCATAAGCCTGATATTTCAAAAGTTGATTGATAATGATGATGCCACTGCGAATGAGGATGAAACTGATGAGGAGGATGCG
ATTGTGGGTGATGGTAATGATGATGATGATAGTGGTGTGGTGATGCTGATACGACCATAATGGTTGTGGATTATGCCACA
AATTTGGCGAATACTGATTATGACCGCTAGGCCTAGAGTCCTACAAGGAGTTTTCGTTCACTCTATACTCATGTTGGAAT
TGTTGAACTAGGGACAATGCATCATTTAAGTGTAGGGTGAGAGATGGACTTCCATGTGAATAATTTACTGCTTCATCAAG
TCTTTTTAATTTTTAGGATGGGTTTCTCAACTTTAGTTTTGGTTCTTTTCCTTAGGATAGTCACATTGAACCGATTATGA
CTAATATTTTTTATTTTCTTTTGTCTTAGTTTATTTAAATTATTAGTTGAGTTGTAGAGTTGTCTTAGAAGTGATTGTTC
TCGATGATGAATGGATGATGACCATTTTAAGGTAAAATTAGTAAAAGGTTGGTAGATTGTGAAGTTGGACCGTTAGTACT
TTGTAGTCTTGCTTAGAAGTTAGCAGACATCATGGGTTCTTCACACATGAATATGCAATATAATAAAATTAGTAACCTTG
AAACACCCATAGGTTCTTTGATTTGACTCAAAAGTGATCAAATTTGGGCTTAATTATATTGGAAGCCCTCAATGTGATTT
GTATAAGCATGCTAATTTGTTTATTTGCTTGAGTGTATGTAATGATGCCATGAGTGGTGAGTATTGCCTTGTTCTTAAAT
AAAGCTACATCTAGAACTTGCCCTTTGTGTGCTTAACTAGTACTTGTATGAACTATGGAATAAAATTTGAGGCATTTCCT
TGAATAACAAATTTAAATTCTTTTGGGCCTCCAAAATGAATATTATTCCATTGTTTGATCTAAATATTGATACTTAATGC
ACTATGTAGTGAGGCAAGTGTAAAATAATGAGAGAAGTGAAGCATGGTGGGATGTCTTATGTGGTAAAAATAAGGATTTA
GGTGAAAAGAGCCCATAAAGAATTTCATAAGCACTAGTTATGCTATATAAAAAAAAAAATAGTGCTTAAGCAAGAGAAGC
AAGAGCGCAACATTTTGAACAGGTCCATAAATATGAAGAGGGCGAGATTGAAAGATGAGTAGAGGGTGATTAAGAGGTGT
GACCAAAAGAAGAGAAAAGTGGTTGAAGTATCCAAATGATAAAACAAGTGCATTAAGGAGGAGTAGTCACTAATTGTATC
AAAAATGTACCCTCCCTATCCTGTAGACGACACTATAACCAAGTAAGTCCTCTTGATTCCATAATAAATGCATTGGTTAA
AGTACACTAAGGGCAAGCCTATCGTAAGTTGTGATATCTAAGAACATCTTTTCTGAGAGTGAGAGCTTAAATTGTGAAAT
ATAGGAATTTTTGAAATTGAAATGCATGAACATGATGTATGCATGCGTGAAACACTATACCAAAATCGTGAGATGAATTC
ATGACATACACTTAGGTGCTTTTTATGTTGGTATATTTTGATATGATTATATTTGCCCGGTAAATTTGGTGATGAGTCAC
TAATTGATGGATATCTCTTGTTTGATGACACATTCCCATCAAATCGAAGAGAAAAATATAATGGAGAAGGTTAGGGAGTC
CAAGAGGTAAAGTACCGGTGAAGGTGATTTTTCTTATCCTAGGCCTGGTGGACATTGTCGTTCTCAATTCTAGCAAAAAT
TTGGCAATCAAGGTTCTTCAAATTCTCCAGCTCCTAAGTTCAACAAAGATAGGGTGTCTAACCCTAAGCCTTAATAAATG
GTGGTAGTGGATCTTCTATTCCTGCTTGTCAAAAGTGTGGCAAGAGTCATATGGGAAAATTTTGGGACGTTACAGATAAT
TGCTTTTTATTGTGGGAAGAGTTGTCACAAGGTTAACAATTGTCTGTTGTAAGCCAACAATGGTAAGGATGGTAGGAAAG
CTCAGCCTAGTTGTTCTTGTTCGAGTGTTCCCTGTCAAAATAAGTTTTATGCACTTCAGACTCGATCAAATCTTAGGGTT
CTCCAAATGTTGTGACCGGTATGTTGAAAGTCTTTCAATTCAATCTATATGTTCTGCTTGACCCGGGTGCTACATTGTCA
TTTGTTACTCCTTATGTGGCCATGAAATTCGATGTTGGTCCCAAAATCCATTCCAATCCTTTTCATGTCTCTACATTGTC
CTGGGTGCTACATTGTTATTTGGTTATTATATAGTTGCTAAAAGAGTTTATAGAAATTGCCCTTTTTTTTGTTTCTCATA
GAGTCACTCATGTTGATCATGTAGATCTTGGTATGTTAGACTTTGATATTATTCATGGGATGGATTGGCTTTATTCTTTT
TATGCTTTCATACAATGTAGGACCCGATTAGTCACATTCCAGAATTTGAACGAACCTATCTTGAATGGAAAAAGGGAAAT
TATGCTCTTGAGGGTCAATTCATATCTTGTCTAAAGGATAGGAAAATAATTTCTAAGGGTTGCATTTATCATCTTGTTTA
GGTTAGGGATATGATAATGTTCAAATTACTCAGGAAACAATTCAATGAGTAAGCAATCACTAGCAATATAAATACCCAAC
AACTGAGTTAGGGTCGAATCCCACATGAAGTGATCAAAATTGAAGAATTCAATAAGAAAAATTAATATGCAAATTAATTG
ATCGTATCAATTAGGACAAATAAGTGGATGATTCCACCAAATTAAAATGAGAGTTTGACACCTATTATCATGATTCAACT
AAAACGGGGTATAAGAAAGTAGGAGATGATTTAGGAGTGTGAGAGTCAATGTCAATGTCAAATAGGGGTCCAAATGCTTG
CTCAATAATGGTATATAACCATTGATAGGTTCGGTAATCATAAATGACACAAATTTTATTTAGATCTCAATGCATCATAT
CATGAAATCTCCTTTCAGTCTCATCCAAGTAAAAATACAAATAGGCCAATACCTTATGAAATCTCTCCACGAATAGATTT
GACAATCACAAAACAAAACTACAATTTCTCTTTTGAGCAAACTACACCAATCAAGTCCAATTTGCAAGTATTAAGCTATT
TACCCACTTTAATTTATCTTTTTCAAGAATCAATCAAATATCAAAACTAGGACTAAGTTTGAAACCTTAACCCATAAATT
GAACCCATGTTGAATAGCTCAAATTCATGAATAAATAGAAGAAAATAGAGCAAGACATGACCTACTAAATTAGTTTACAC
CCAACTCTACAATTACACCCCGAGAATTGGGGTTTTAGCCAAGCATCATAAAAGGAAACAAAATTATACCAATTATATTT
TCAGTCATCAAAGTGTTGATAAACTTCAATAATCTTTAACATCCACTTTAAATAGGAAATTCAATTATCAAATACAAAAT
TATTCAAAACCCGAAAACTCTAAAAAGTAAAGTTTCTAGAAAAGATATGCAAAAGTCTATTTTTCAATATCTAAAGGCTA
TATTTTCTCTCTCTATTTTTTTTATGATTTCTACAAAAACTAATAAAACTTTGCATGCGCAACGTGATTAGTGATATTAG
TCGGTGTCAACTACTTGATCAGTGGATCACTGTCTTATTCTTCCGCTCACCCTTTCTTGGTTTCATGCTTCAGGTGTGTT
AACCTAAGTTGGCAAACTTGATTAAGTCAGCCTTTCACGTTTAGTGAATCGCTGATGACCATCGTGCTCGCCTATTTTAG
CCTTCAGTTAGGTCTAGTCTTCTGTCACTTTCTATGATGGGATTTTCAGCTCACCCACCTGTTTCGGTGATTAACCATTT
GCACCTTAAGTAACACCTCAAAATCAAAAGGGCTAGGAAAAGGGCCAAATGGGAAGTCACCGGCCAAAAACTGAGCCATG
GGACCCTTCATGGAGCCCTTGATGGGTTGTGAAGGGAACCACGACTCGTGGTGGTTCTCGTGAAGAGCTTCCAGAAACTG
GCCAAGAGGGGCACTCCCCCAACGATCCCTTAAATGGCCCGTGGTGAGCCTCAGGGACCGTGAAGTTGGTCATGAGGAGG
GTCAGGACAATAAGGGTCCTTCCCTAGCCCTTGGTCAAGGTCCACATGCATCATATCGGCCTGTGATGCCCCACATGGAT
CGTGAAGTCATCTATGAAGGGTTTTCATTGGACTTAGAGTTTAGGGTCAACTTCAAACGATGATATATTTTAGCACAAAA
TGAATTAGGTGGACAATGACCTATCAAATTAAAGATCTTTGTGTGCTATTTCCAATGCCACTGAGTTTGCCTAGTTCCAA
GCTCGCAGTAAAAATTTCTGAAATAGTAAAGCCCTGTCAGGAAGGATTTCTTCATGACCTGTTTGATGAGCCGTGGTGAT
GATGACGACCCATTTTGGGCTTCTAGTGACCCAATTCGGCAGTTTTAAGTCAGGGGTTTTAGGGTCTTTTCCTAAAATTT
TAACTCAATACTATGTCACTTTTCCTTCTACGCAAAGCCCTATATAATGATTCTAAACCCCCAAATTACCCAACCAAAAT
TCATTCTCTTAAATTACCAAAAGTTGATCAAGCTCCTCCTCTCAAATATTTCTCTCTGTAGAAGTTGAAGAAGAAAGCTA
GGGTATGAAGATCAAGCATCCTAATTCTCCATTTCTTCTAAGATTTTGGCATCAAGGTATTATTGTTTTCATCCATGGAG
CCCTTTCCTCCATGGAGTTCCCAAATTTTCCAATTTTGTAAAGTTAGATTCCCCAATTATGTTAGGGTTTTCTTCAATTG
CCATGGGTTCTCTTCAATGTTGATTTAATGGATTGTTTTATGACTTTTTATCCATGAATGATGTAATTACATATTTTTAA
CTTGATTTCCCATGAACCCATGAATAACCCATTTTTTTAAAGCTATGTTGATATAATGTGATACTTGAACTATGAAAGAT
GAATTTATGAAAATATGCATGTCTTCTCTGTATGAAATAGATGTAAATGAATTTGAAGATGCTTTGACATTAAAAATATG
ATGAAGCTTATGAATATTGAAAATAATGCATGTTCATGAAAGTATGTGGATGACTCAAGAAAGCTTATAGATGAGATTGT
CAATATGTCCTATCAAGCTTGGCCATATGACATGAATGAAATATAGATTTTCCTTCAATGCTTTCCAGACTATTTTCCTA
AATTAAGTCTTAATTAGTTTGGTATCCGGATATCCCATCAATGATTATAGGCCATGATTTCAAAACTATTTCCATTAGTA
TTATTAAGATATCTCTAGCATGAAGTGAAATATGGGCCTTAAAAGCTACTATGAAAAGATCATGGACGTGGAAGGTTTTC
TCACACATGGTCTAAGGAGCAATCCTATGATAAGACAAGTGGCAACTACTCATGTATTTTAAAGATAAGACAAGTTAAAT
ATTACTAACTACTCCATGAGATTTATTCTTAGCACCGAGAGGATATTGAGATGTAAGCTCTTCCGCGTTACGGTCGGGTT
TGCTAGAAGCAATCTCCTTATCCCCTACCTATGTTCCCCCATGGGATGATTGTCTAGATAGACATTAGCTAGTAGATCCA
CTTTAGCTTAGATTCATGGTTCTACCTTGGAAAGAAGGGCAACCATTTTCAGTGTGGGAAACACCGGTGGTTCATCTTAT
AACTCACATGGTCTTTATGTCGGTTAAGGCTAATTCCTACAATAATTATGAACTAAGGTTACTTCAAGAAGTATCTCACA
TGTGTTAAAATATGATTTTACTTGCATTGATCATGATTTCATTTTATGTTTTCTAACCTTCTTATCTTATGTTTGACTTG
GTCTTTTCATATCATGAAAATATCCTTTTTAGCATGATTTCATACTTTTATGCATGACTATCATACTTAGTGCATTTTTG
TACAAACACATACTCTTACCTACGTTTCCCCAAATGTAAAGACCGACCTTACAGATTCGCACTTCCGTGGCTAGAGATCT
GATATAGAAGATTGAAGAATGGCGAGTCCTCATGTTTCAAGGATCAAGCCTTTACTTCATTTATGTCTTTATATTTCAGT
TTTGAACTTGATGTATGGGTTACGTCCCGATTTCTTCTTATGTACTAGATGGCTTTGATACTGCATAAACTTCCACTTTT
TTGTATAAAATTTTTATATGATGAAACTATCTTTTAAATATTTTAAACCCTATTATCTTGTATGATGTATGCTAAGTGGC
TTGTATAGGGCCTTTTGGGGTCTTGTACGCCATGTTACGCCTAGGGGCTACCTTGGGTCTTGAAAAATATAATATTTAGA
GCACAAGGTTTAGAAAGGTCTCAGGATGTCTCACAAGCCATGTCGAGTAGATTCTTGTTCATGAGTGTGAAGCGTGCCAT
ATTTATGAATGAGAGGCTATAAGATGTTTAGGAAACTCCACTTCTTTCACTACTCTAAAGTCGTGCGATAGAGTGTATTC
TAGGTGTCTTCCTCTCCTAACCCCTATTTATTCTTTTTAGAATTGGCCGCTTATAAACTTAAGGGTATTACTCAAGTTTG
GTTCAACCAATGGAAATAATAGATGGCAGTAAATGAGGGTTCTCTTGATTAGGAGAAATTTAAGGTTGCTTTTCTTGATA
GGTTCTTTCCCCTTGAGATAAGAGCGGCAAAGGTACTTGAGTTCATTAACCTTCATCAAGGAGATTTGAGTGTGAAGGAG
TATGTCTTGAAATTCATGAAATTGTCTAAATATGCTCAAACTATGGTTACCGATCCAAGGTCAAGGATGAGTAAGTTTGT
GTCGGGTGCTTCCGACTTAGTGGTCAAATAATGCCTAACCGACATGCTTGTTAAGGAGATGGATGTCTCCCGTTTGATGG
TTCATGCACAACAAATAGAAGAAGAAAAACTTAACGGGAAAACTAGGGATTCAAAAAGGGAAAGAAGGGATGATGGTGAG
TTCTCACATTCAAGGTCTGATGGAGGTAGTCGTTTTGAAGGTAAGGGTTCTAGTGAGCAAATGTGGCCCGAGTGTAGGGA
GTGTGGGAGAAGACATAAGGGTGAGTGTCTAGCCGGTACTAATGCATGTTTTGGTTGTGTAAAATGGATTATATAAGATG
AGGCATTGTCCTACGATTGCTAAGAATGAGGGAGATAATCATCGATGGGCTCAACCCTATCCTTACTCCGGTCCTAGTGG
TGGTTGGAAACAAGATAGTTTCTATGCTCTTCAAACCCAAGAATATCATGAGGGTTCCACGAATGTGGTAATTGGTAAGT
TAAGGTCCTTTAGCTTGTAGTTATGTATTTCTTGATGTTAGGTGTTTTGTTGGATATGGTAAGATTCCATTTATGGAGAT
TGTGTTTAAAGTAGTCCTTTGAAAACCTTGTGGAAACTTGTATCAATGGTTTAGTGGTTGTTAAGATGTTGTTATGTTTG
GGATTGAGGAAGATGGATTTGAAAACACTAGAGAGGTTTTCTCCAAAGGGGGAGAAATGTGCTTCATGGTTGGTGTGTTA
GTAGATTAAGTTGATTTTGCAAGAGTTACTTGTTATGGTTTGATGGGTGAAAGTTCGAAGGCGATGAGATGTCTTAGTAT
CCTTATCTCTCTCCTTTATATTCAAGTCTAGCTTGAGGTCTTAGACCCTCATGGCTCACTCTTTAGGACTTTTGTGTCTT
AGTTATCCTTATGTTTCCTCATGCATGCATGGTCATGGAAGATTTGATTTTCAAAAGATATGATTTAGCTTACTTGATTA
CTTCTCGATTATGTGCATTTGAGTATGAGTTGCATATAGACCTCATGAAAATATGTTTTAAACATGCTGGAGTTGAAATT
TCCTCCTCGGATATGTGCATTTATGTGACTGCATTCATGATGGGCTGCTAGGTCTAGTTCCTATCTTCCTTATGATGTTT
TGGACTTGTTATAGTTTGGAGTCGACATTCCTCCTTGGATATGTGCATTTTGATGAAGTTGTATTAATGATTGGGTTGTT
AGTTTCTCTTCTACTCTTTTTGTGCTAGTTTGAGTTCCATTCGAGGATGAATGTTCCCAAGGAGAGATAATGTAACACCT
CAAAATCAAGAGGGCAAGAAAAGGGGCCAAACAGGAAGTTACCAGCCTAAAACTGAGCTATGGGACCCTTCATGGAGCCC
TTGACGGGTTGTGAAGATAACCACGGCTCGTGGTGGTGCTCGTGAAGAGCTTTCAGAACCTAGCTAAGAGGGGCTCCCCT
CCCACGAGCCCTTAGACGGCCCATGGTGAGCCTCACAGACTGATGCTGGTTGTGAGAAAGGTCAGGACAAGGAGGGTCCT
CCCCTAACCACTGGTCAAGGGCCACGAGCGTTGCAGCGACCCGTGAAGCCCCACATGGACTTTGAAATTGTCCGTGAAGG
GTTTTCATTAGACTTAGAATTTAGGGTCAACTTCAAATGATCATATATTTTAGCCCAAAATAAATTAGGTGACCCATAAA
CTATGACATTAAAGAGCTCTGAGTCCTCTTTCCAGCGCCACCGAGTTTGCCTTATTCCAAGCTCGAAGTAAAAAGTTATC
CCCAAAATAGTAAAGCCCTATCAAACCGAATTTTTTCACGACCCGTTTGACGGGCCATGGTGATGATGACGACCCGTTTT
GGGCTTCCGATTACCCATTTCGACCGTTTTAAGTCAGGGGTTGTAGGGTCTTTCCTAATTGTTTTAAGCCAAAACTATGT
CATTTTTCCTTCTACCTAAAGCCCTATATAATGATTTTAAACCCCCAAATCACCCAAACTAAATTCATTCTCTTGAATTT
CCAAAAGTTGATCAAGCTCCTCCTCTCAAATGTTTATCTCTCTAGAAGTTGAAGAAGAAAGCTAGGGTTTGAAGATCAAG
CCTCCTAATCCTCCATTCCTTCCAAGATTTTGGCATCAAGGTATGATTGTTTTCATCCATGAAGCCCTTTCCTCTATGGA
GTTCCCAAATTCTACAATTTTGTAATCTTAGATTCCCCAATTAAAATAGGGTTTTCTTCAATTCAATGGGTTCTCTTCAA
TGTTGATTTATGTCACGCCCTAAGATAGGGGCGTAACTGGCACTCGATACCTTATTAGATCACGTTATCCACTAAAACAT
ACGAGCTAACAAAACAGTGAGACAAAAAGATTGGGCAGCACAACCTCTAAAAAGTGAAGCATGGACCCTAAAGGTCATGA
CATGAACGAGAATAAACCGAAAAAACAATGCTATACAAGCCAAAAAAAATAAAGATGTACTAGCTAGCCGATGAGGCCAC
AACTGAAGACAAACCTACTTACCACATATATATACATTCCAACTTTATGGGCTGGAGATTGAAACATACAAAAGAAACCC
AAAATATGGTATCCACGATAGACTCTATGAGTGACATAAACAATGTTGAAAAAAGGCCCCGACTATACCCAAACTGTATA
AATAAGTAAACATCCTTTGATAGCACCAGGAAAGAATGAAACTTACTTTCCGATCTAAAATCCCTATTGGTACCTCTGTA
TAAGATAAATCTTCAGCGATGCAAATATTTTCAATGGGCATAATACGTGAAGGATCTCTAATGCACTTCCGCAACATAGA
AACATGAAATACATGATGGACTGCTTCCAATTCTGAAGGAAAATCAAGCTTGTATGCCACCATACCGATCTTCCAAATAA
TCATATACGGTCCAACGTACCTACGACTGAACTTCCCTTTCTCTCTGAATCGTATGATGTCTTTCATAGGCGACACTTTC
AGGAAAGCCCAATCTTCTACATCAAACTCTAAGTTCTGTTGCCGAACATCTGCATAAGACTTCTGCCAACACTGTGCTGT
ATGAAGCTGATATATAATAATCCTAACCTTTTCAATCGCTTGTTAAACTAGATTGGGACCTAGAAAATCTTCTTCCCCGA
GCTTAAACCAACCAATCGGGAACTTACACTTCTGCCTGTATAATGCTTCGTAAGGGGCCATCTGAATACTAGCTTGAAAG
TTGTTATTATAAGCGAACTTGATAAGAGGTAGATGTTGATCCCAACCTCCTTTAAAATCCAACACACAAGCAGATAACAT
ATCCTCAACCGTCTGAATAGTACATTCTGCCTGCCCATAAGTTTGTGGATGAAAAGCGGTGCTAAGATTTACTTGAGGGC
CTAGACCCTTCTGAAACGATCTCCGAAAATGTGCTATAAATTCAACTCCTTGATATGAGATAATAGATAATGGAACTCTG
TGAAGGCGAAAAATATCCTGAATGTAAAGCCTGGCATAATCTTTAACTAAATATGTCGTCCTAACTGGAGAGAAATGAGC
AAATTTTGTCAGCCTATCGATAATTACCCAAATGGAATCATACCTTCGTGAAGTGTGAGGAAAACCAGTAATGAAGTCCA
TATTTATCATATCCCATTTCCATAATGGAAGCTCAATATACTGGGTTAGGCCTCCAGGCCTCTGATGCTCTGCTTTAACT
TGTTGACAATTGGGAAATTCAGCTACCATATCTATAATATCTTTTTTCATGCCCTTCCACCAATAGATCTGTCGAAGGTC
CCGATACATCTTCGTCACTCCATGGTGAGCTACATATCTAGAATAATGGGCCTCTAAAAGAATCTTTGTATGGAGCTCTC
CAACTTACGGTACACATAAACGACCTTAGTATCTAAGGACTCCATCTCCCGTTAGCTTAAATAAAGGTTGTTACTGTTGT
GGAATCCTTTCCCTCAATTTCCTCATCTCAGGATCTTCATGTTGCCGCCTTTTTGCTTTAGTCACAAATGAAGATTCTGC
CATATTTTGAACGACAACACATCCGCCTCCTGCATATACCAAGCGTACTTGCAAATTAGCTAGCTGGCATAGGTCTTTTG
TAATTCCAGCCTTATCAGCTTCAATATGACTTAGACTATCCATGGTTTTCTAACTAAGCGCATCAACAACAACATTAGCT
TCGTTGGGATGATATAAAATGTCAGCATTGTAGTCCTTTAATAATTCTATCCATCTCCTTTTTTGTAGGTTCAACTCCCT
CTGCTTAAGTAAATACTGAAGGCTCTGGTGATCGGTGAAAATATCTATATGAACCGCGTATAGATAATGCCGCCAAATTT
TTAGGGCAAAGACAACTGCAGCCAACTCAAGATCACGTGTAGGATAATTCTGCTCATGCTTCCACAAGTGTCTAGATGCG
TATGTAATAACCTTACCATGCTGCATAAGTACACAACCTAGGCCAATTCTTGATTCATCACAATAAACAACATATCCCTT
ATTTCCATATATAAGGGTTAGTATAGGTGTTGTGCTAAGCCTTTTTTTAGTTCCTGAAAGCTCTGTTCACATGCCTCGGT
CCACTGAAACTTAGTTACCTTATGTGTCAATGTTGTCAATGGTTCAGAGATAGAAGAGAATCCCTCCACAAACCTTCGGT
AATACCCTGCCAAGCCTAAAAACCTGTGAACCTCTGTTGGATTCAAGGGCCTCAGCCAAGTCATCACTGCTTCAATCTTT
TGTCCATCAACCTTCATACCCTCACTCGTAATAACATGACCAAGAAAAGCTACAGAAGTAAGACAAAAATCACATATAGA
GAATTTAGCATATAACCTGCAATCTTGGAGATTCTACAATACAGCTTCGTACGGTGAATATATAAGAATGTCATCAATAA
ACACAATCACAAATTCATCCAAGAATGGTTTGAAGACTTGATTCATAAGATCCATAAAGGCTGTAGGGGCATTTGTATGC
CTGAAAGACATGATGATGAGTCCATGATTTGGACTCATTTAAGTCTTTATTTCAATAGATTTAGTGTCCTCAAATGCATA
TTTGTGCCAATAGCTGATGTAAATCCTTGATTTTCAGGTATTTGGATTGAGGAACAAAGCATAGACACTAATGAGAAAAA
AGGAACAAGGTAGTTAAAAGAAAAGAGGGCCTGATGATCGCCTAACCCATTGGGCGAGTCACCGAATGGCCATGATCTCG
CCTAAAGTTCCAGTGTGCCACGCCCTGAAGGAGAAAATCGAGTCGGTGATAGAAATGAGCAGTTGGTGAGTCGCCGAACG
GTTATGCGATGCAGTGCTATACCGCCCAAAGTTACAGAACTTGAAGATGCTGAAGGCCAAAGCAAAAAGGCGATGGAATT
GACCAAAGTTCAGATCATCGAGTGGATCGGCAATCCTGACTTATTGCGCCGAATGGTCCTTTGCAACATATTTTTGGCGA
CTATAAATACATTTTTAAATTCTTAGTTTAGTATCGAAGTTTTAATATTATTCAGTTTTCAAGTTTGGAACTTTGAGTTT
GGAGACAATATTTTCCTTAGCTTTGAAGATCTGAAGATTTCCATTTTTGAGAAATTTGAAGTGGGTCTTTGAGATTCTTC
AACCTTGACCTTTGTAAAGACGAAATTAATCGTACCTAGTTGATGGAAACACGATTTGGTAACGATTTCTATCTTTTGAT
GATGTCTAGCTAGAACCCCAATTCTTGGGGTGTGATTATGTGATTATGGGCTGATTTAGTTGTTGGGTATTATTAATTGA
TAGTTTAAATGTTGTTTAAAAGTGATTTCAATCAGTAATTGTGATTCAATTTAAAGGGTTGTAGTTGCAAATTGTCACGA
CCCGGGGTTACCCCCTAGAAGTAACAGGGCGTAATTGACTCCGAAGGGGTCACATACAAGCCCTTAGCACATTCTTAACA
TAAGATAATAGAAAATACAGGAAATTTAAAACTTTTACAATTGAAGTCATTTTTCAAAAAGGCAAACAAAAGACTTTCTA
CACTTTGTCTCAAACTATCTAATACAACTTTTTAGAATAAACACTTGGGACACAACCCATTGAATAGTTTCAAAACATGA
AATAAAGACATAAAGGAAATAAGTGTTCGTCCTCGAAGCTATGAGGACTCACCAATTCTTCAACTTCTTCTCGATCCTTA
GAAACCTAGCCTTCAAAGCAACTCAACCTTCTCAACCCTACATTTGAATAGAATGTAGGCAATATGTGTTAGTACAAAAT
GTACCAAGTATGAAAGCTAGCACAACATCATAAGAGCATCTCAAATATGGTTAGTCAATATAAGACATAAGCATAAGAGA
TAATAACATGGTCATAACACAATCAACATAGCCATGGAACAATCATCAACCCAAGCATCATATAAATATAAGTCAACATA
AGATATAGTTAACGAGCATAGGAGATAAGCCTTAATCACAATAAGCCAAGTCTTCATTATAGGTGTTACACAAGCATAAC
TGACTCTTGGTCATTTTTACCAAAATAACACCATTCTCAAGTAACCTCAAAAGTATACAAGTACAAAGCATGAATAGCAT
CCCATAATACCACCCAAGACAAGTAATGAAAGAAGACGTATCGACCCTTAGCCAGACTGTTACCTCTCATTCAATATCGA
TCAAGCAGATGGAGATCCAAATGGGTCATATCTCGTCTCATTTGAGTCTGAGGCAGCAAGGGGGTTTTCCTAGTGATACT
ATGGCTAACCCCAAGAATGAGATTTGATTGTGGACTTGCGTCGTGCCGCGAAGTTAACTAAGGCGCTTCTTGGGAGGCAA
TCCAAGTTTTATTTTCTTTATTTATAAGTTTGAAATAACGGTGTGTTGATTGTGCAGGTCAAAGTGTGGAAGGTGTTTGA
AAAGTGCAGGTTGGCGAGCTAAAAGTCCGATTGGCAACTTGCCGAAGAAGTCGACAAACCCGACTTGGATCGTCGTTGGA
CTCTAGACAATTTTAAAGTGGATTCTGTGAAACTCGACGAGTCCACAAGCAACTTGGCGAATCACTGACTAGGTCGACGA
CCACAACTTAGTCCACCGTTTGGACCTCCACATTAATTAGAGGTCCTGTAAACCTCGGTGAGGTAAGTGCCCACTCGGCA
TGTCGCCAAAGTGGGTCGGAGAGCAAAACTAATGTTGCCGAGTAGGTAAGAACTAAACTGTTTTTAAAGGCCAAAGGTTT
AAACTTTCAAACTCTTTCACTTTCCCTCACTTTTGAACTTCCCAAACTCACACCCACACTTTAGTATTCAATATTTTTGT
ATTTTTTCCACATTTTAGTCGTCGAATTTGTGTTCGGAGTGGATCACTTTGCCGCCTAGCATTTCAATTTTTTTAATCGG
CATCTAATGTTGATTTTCTGATCCCTGAATCTTAATTTAGCAATTTTGTACTTATTTTCAATGGTTTTTTCTTAATAATG
TGTGTTGGGCCTCTCTAATTGTAATCATATATGTGTGTGCCTGTTTTAATTCAAACATTTTGCCCGTATTGCCTTTATTG
TTGAATTCTCGTGGTTTTGTGCCTTAATAATTGGTTAAAATTATGGGGTTGCACTTTCATGTTGTGGGGTTTGGTCGGGT
GAAGTCTAAGTAGCTCGTATTTGTGATAAATGACGTATTTTTACCAATGATGGAGCGGTTGACGTCATTCTTAAGGGTAA
AAGTCGTCAAATGACCAAATTTTGCCAAATCGGGAGAAGCCTGAGTACCCCAGAGGAATGGGAGTAACGGGTCTTAATTT
AATTTGATAGGTGAATGTTTTAATTTTTTTTGCGGGGGTTGCAGGGTTGAATTTGAGAAGTTGGGTAGAAACTAGGCATG
TTGGGTCGTTTGGCGAGCTGGGTCGAGCTCGCCGAACCATTCAGCAGTTCGCTAAAGTTCCCTATATTGCGTTTAATTTC
ATGCTATATGTGAAGTTTGGTTCTACAACTTTCGGTGAGAAGCTTGAGGTCACCGAATGCACTTGGTGACTCGCCAAAAC
TCTTTCTTAATCCCCTTTTGTCTGGGCCCCTGACCCTTAATTGCACTATAACTTTTAGTGGGCTAATCCTTGCTCACTGA
ATGCTATCAACGATTCACCCAAAGGCTTTTCTATCGCTGACGTGCCAAATTCTGCTGAGATTTTTGAGCCAATTCTTTCG
GCAAGACTGATCTAACTCGTAAAGAGATTCGGTGACTCGTCGACTGGTTCGACGAGTGTGTCTGCAACTATTTTTTTTTC
TTTTGTTTGAATTGTTTCTAACTTTTCCTAATGATTTTGCAGACATGGCCAAACTAAAATTTGTTGGTAAAAACATGCCA
CCCCAAAAGAAGGCTAAGGAGATAAAAATAATTAGGATGCAACTGCATCCAGGGGAAAGGCTACCAAGCTTCCCACAACT
GGTGGGAAATGCAAAGAAAAAGAGAAGGCACCTGCGTCACCGAAGGCCAGATCTGATAGTGATAGTATCTACGCCACTCT
CTTCTCTGCTTCTGAGACTGACGGTGAACACCAGGAACAATAGGCTGTAGCTTCAGAGCCTGAGGATGATGAACTGATAG
CGACACAAAGGGCTGAGCTGCGATCCAAAAGGATGAGCGATCCATCTATGATCAGGACTCCTCAGGCCACCCCTACTCCT
CCTCCACCTCCAGGACAGGCAGTGGTCCTAGCACCACCAGTACATGGTCCTCCTCCCAAGTATATAAATCGACTAAAGAC
TGAAGGGATGAGGACAATCATTGAGGATAAGCTCCTGTCCACTGATAGGGTCATTGACAGGTACCCGGAGATAATGAGTT
GCCTCAAGTCACATAAGTTCTAGTTTTTTACTCAACCCCGAGGTCTTTATATTCCAAATTGGGTCTGGGAGTTCTACGCT
ACTTATGGAACCTTGATACCGCATAAAAAGAAGCAGGAAGTTGCATTCAAACAAGTTGACTATGTAGTTGTCCAGGGCAA
GAAAGTGATGTGTGACAGTACTACTATAAATATGATTTTGGAGTTTACCAACAACATTGCTGACGCTCACCAGTACAGGG
TAAAGACTAAGTCTTTAGAGGGAATTATAAGTTGGCTCACCCCTCTCAAATGTGATGGTACTCCGAGATGGTTCGAGGTA
GGGGATCCGATAGAGAAGAGGGACCTCAATGTAGCTACGATGAACTGGTTTGGTTTTATCATTAGTACTGTCATGCCGTC
CCAAAATTAGTCTGTCTTTCGCCACACAAAGGCGGCTTATGTTGGCTCGAACATTGAATGAGAGCATACAAATATGGGTA
TGGTCGTTGGGCAGGAGATGGCCACTAGGGCCAAGCAGCGCCAGACCTCACTTCCTTTCCCGGTGTTGATCACCGAACTG
TGCAGACGGGCTCGAGTTCCTATAGATGTGAAGAAGGTTGTGGAAGTTATTCCTAGATCCTCCACTAATATCTCGAGGAT
TGAAGAAAAATATTTAAAGGATCTAGCAAAGAAGAAGAAGGCAGCCCTTGTGGATACACCCCCGGTTGTTGATCCTCAGA
TATTACTTGCAGCGGAACCTTAGCCTACTCTGGCTCCTAGGCCTTCCGGTACATTCAATGTTGTGCCTTTTGACCACCCC
CCTAGTTCCTCTACTGATACATTGCCTCCAGAGCTACTGTTGTTGCTGTTTCCCGGACCCCGCTCACTCAGGCTGCATTA
CTCCGGATGGGGTAGCTAGCCCATTCTGTCGATCGTCATGCTGCCAGACTTGAGGCCTCCATTCTAGGCATGATTCAGAC
AGGCCGTATTGATGTTGTGATACCATTGAGTGCTACTATTGATTCCGTTGCAACTAGGATAGCGGTGTGTGAGAGTGGCC
AAGGGGCCACCGAGGAGGTGACAACTTTAAAAGTTGTCATTGTTGCACTGAGGAGAGATGTGGACCATCTGAAGTCCACT
GACATGTCCATGATTTTCGGGATGGTGGATATCCCGAATGTCCTAGTAGAGCCAGATATGCCTCCAGCTACCACTAGAGA
TGATGTTGGAGTTAGGGAGGCAGCTGATCCTGAGTTTGAGAAGGAGACATATAAGGAGATGCTTGAAGTTACTGAGGAGT
CTTTGTATGAGCATTACTGAGACTGAAGAGGCAATGGTAAATGCAGTTGTGCAATCTGCTTTGGCGGATATACCCTTGGC
TGACCCTAGTGCAGGTGCTACTCCTTCTGAGTTGACTCCGGGCACTGATGCCTAGTTTTTGAGCACTACACCGGGCACTG
ATACCCAGACAGATGGAGTGACTGCCTAGACATGATTCCTTTGTACCTCCATCTCTGTCTTATTTTTTGACTTGTGGATA
TTATTTTGCTTACATTTGAGGACAAATGGTTTTTATTTGTGGTGGGTTGAGGCCCACCTTTGGTGACTACTGTTATGTCT
ACATATTTGGGTTTTGTGGTATAAGCTGTGTTTTGCACTGTTTTTCTGGATGATTGAGCTTGAGGCTCCTTGTTTTAATT
GTAAATGATTTTTGGACCCTTCCAAAAATATTTGTGCCACCTCTTGTTAGTGTTTGAATATTGTTGTTCTCTTGCAAATT
TGAGTATCGGTGTTGATCAATATCGATGACTTTAATATTGCTCATAATAAAAAAAATGAATGTGCAGCTATGATGAGGCC
AAATGAAGTTGCATAGACAATATGTGAACTTTTTGCATCTCACTATGACTAGCCAAGTATCGAATTGTCTTTTGTGATGA
ACATTGCACACTAGCGAAAGTGTGGAGTCTTGTTTGACATTGGTGTCAATGCCTTGTGTGATGGGCTTATCGTGAACCAT
GTGTGATGACACCTAGAATTTTCCCCGTTAGTCCGGTTGACTAAGTGATGCAAGCTTTCGAGATGATCTTAGGCAACTTT
GAAGAGTGTGAAACAATTTGACATTATATCTCTTTTTGTGGCCTACCTTGTGAGTGTCGAACTTCACTTGAACACCTTTT
GAGCCTTACCCTTTTCTTGGAAGAAACTTGATGAAATTGTGACCTTTCTTAATCCATTACCATTAATTCTCAGGATTTGT
GGTTTGTGTGAATAGCCAACTTAGGCCAAAAGCCTAAGTTGGGGGTGTGGTGAAAAGAGAAGGTAAATCAAGAAATGCAT
AGAAGTCCCATTGAACCATGATTTTGAGAAAAATGTAACCCCTCCATACAAAAATAAGGGAGAAAAAGAAAAGAAAGAGA
ATGAAAAAGTTGTGAAATAAAGTTGTGAAAGTGCAAAGAAAATGGGGTATCCAACATGTCCAGGGAAAGTGAATAATGGG
GTGACCTTTGAGCATGAATGAGAATGATAAAGAAAAGGGAAGAAAGTGTTGTTCATACCACAATTCATGAGGACAACAAC
CACTGAGCCTAAATGACCATACCTTTGCACTCAAGCCCGTTACAAGCCTCCTTTTTTTTTATATCTTGAATGAGCTGAAA
CAATTGTTGATTTGAAAATACCGACAAACCTATGGGTGGAGTCATGCATTTTGTTCATCTTTGTAAGTGGAGTGTTGCAT
TTGATTCCGGAGCTTTAAATTGTTGAACCATTGTGTGTGGATATGGAATCATTCTTTGTGTGAGGGCATTTAAACACCTT
TGTTGAGCTTGAACTTGCATTTGAAGCAAGTATTATGAGCTTGAGATTCTTTGGTAATGGTGAGTCACAACTTAAATCTT
TGAGTGCACAATTGTTCCTTGCATGAGTAAGTTGAGTCTTTTTGTGTGCATTCATGCTTGAGTCCTGTGTAGCACTGATT
GAGACATCCCTTTTCAGCTGTTGAACTTGAGTTTTACTTGAGAAGAAACAAAAGTTTAAGTTGGGGGTGTTTATGAGTCC
ACGATTTGGACTCATTTAGGGCTTTATTTCAATAGATTTAGTGTTCTCAGATACATATTTTGTGCCAATAACTGATGTAA
ATCCTTGATTTTTAAGTATTTGGATTGAGGAACAAAACATGGACACTAATGAGCAAAAAGGAACAAGGCAGTTGAAAGAA
GAGGGCTTGATGATCGCCTAACCCATTGGGCGAGTGGCCCAATGGCCATGATGTCGCATAAAGTTTCAGTGTGCCTTGCC
TTGAAGGAGAAAATTGAGTCGGCGATAGAAATGAGCAGTCGGCGAGTCACCAAACAATTCTGTGATGCAGTGCTAGATCA
CCCAAAGTTACAGAACTTGAAGATGATGAAGGCCAAAGCGAAAAGGCGATGGAATTGACTAAAGGGTGGACGCCGAGTGG
ATCAGCAATCCCAACTTATTGCACCGAATGGTCCTTCGCAACATATTTTTGGCGACTATAAATACATTTTTAATTTCTTA
GTTTAGTATCGAAGTTTTATTATTATTCTTTTTTCAAGTTTGGAACTTAGAACTCAGAGTTTGGAGATAATATTTTCCTT
AGCTTTGAAGATTTGAAGATTTCCATTTTTGATAAATTGGAAGTGGGTCTTTGAGATTCTTTTGCCTTGACCTTTGTAAA
GACGAAATTAATCGTACCTAGTTGATGGAAACACAATTTGGTAACGATTTCTATCTTTTTATGATATCTAGCTAAAACCC
CAATTCTTAGGGTGTGATTATGTGATTATGGGTTGATTTAGCTGCTTCATATTGTTAATTGATAATTTAAATATTGTTTA
AAAGTGATTTTAATCAGTAATTGTGGTTCAATTTAAAGGGTTGTAGTTGCAAATGCAACTCTAACTTCGTGTTTTTGGCT
TGCTCGAGAGAGAGGTTTTAAAACCAAGACTACTGATTTGATGGTCTATGGGTATTGGGTTGTCATGGGTTCAGCTCGAG
AGAGTGAATCCTAAACCCTTTTACACACATTCAACTTGAGAGAGTGAATGGACTAAAGCGAAGGTTGTTCTTAATTGCTG
CTTATTGGTGTTCGAGAGAAACCAATTTGATTCGGGGTAAGCTGTTTGAGAGAAAGTTTATCCCTACTAAAGTCTAGCTT
ATTCACTGATTTACAGCTATTTACTATTAATTGCAATTACCCATTTGTCTACCTTAGCCTATAATCCAATCATATCCCAA
TAACCTATCTCTTTACTTGTCTATTTGTGTTATTTGTTGCTAGTGTAGTTGATAATAACAGTCAAAATCCCCATATTTGA
CACTTGTGTCACCCTTAATTTGAAATATGCTTTGATTCGTAAATGTTTTTACCTATGATTGACTTGAACATATTTGTACT
TGGCTCTTGAATCTTAAGCACGTACCACTCCCTGTAGGATTCGACCCTAACTCACTTAGTTGGGTTATATTACTAACTAA
CAATCGTTGGCACTTAGAATTGGAAGAAGTGTCATGATACATGAAATCACATGACAAGGAATTCAAAATGGACATACCTC
ATCCTAAATGTTGTTTTTGGGATATAAAATTCCCTGACTCGCAACTGATGGTAACGAGACCGCAATCCAATCTTGGAAAA
GCATTTGGCACCTTGTAACTAGTCAAATAAGTCATCAATCCATGGAAGAGGATATTTATTATTAATTGTGACTTTATTTA
GTTGTCTATAGTTGATACACATCTGTAAGGAGCCATCTTTCTTTCGAACAAAGAGCACTGGAGAACCCCATGGGGAAGTA
CTTGGCCTGATAAAGCCTTTATCGAGCAAGTCCTTCAGTTGTTCCTTCAATTCTCTTAGCTTTGCAGGTGCCATTCTATA
GGGGATCTCGATATAGGCTGTGTATTAGGGAGCAAGTCTATAGCGAAATCAATTTCCCTTTCTGGGGAATTACAGGAAGA
TCATCAAGAAATACCATTGGAAATTCATTCACGATAGGAATTGACTGAAGAGTCGTGGACTCCTTATTAGTATCCTTTAC
ATGAACCATGTGGTTTATAAAACCATTAGCAATCAACTTTCGAACCCTAAGGTATGAAATAAACTTACCCTTGGGTGTAG
TTGCATTACCCTTACACTCAAGGACTAGCTCACCTGGAATGTAAATTCTGACTAACCCTTGGGTGTAGTTGCATTACCCT
TACACTCAAGGACTAGCTCACCTGGAATGTAAAATCTGACTATCTTTGCACGACAATCAATATTAGCATACCAAGCTGCC
AACCAATCCTTACCCATGATAACATCAAAATCTAGCATAATCAAGTCAACTAAATCAGCGGAGGTTGGATGATCACTAAT
TAACACCGTGCAACCTCGATAGACATGACTAGATAAAATAGAGTCGCCAACTAGTGTAGACACCTCAACTGGTTGTGGCA
ACAACATAGATATCATGTCAATCTTACTAGTAATAAATGGAGTAATATATGAAAATGTAGAGCCAGGGTCTATCAATGCG
TAGACAACTTGAAAAGATATCATCAATATACTCGTGACAACATCAGGGGATGCTTCAGAATCTTGTCGATATGTGAGTAC
ATAAAAGCGGTTCTAGCCACTGCTCGAACCTGTATCTCCTCCACCCGTCCCTCTACCACGACCCTGAGTAGACTATAGAT
CTGGTCGCGGGGCACGGACTGAAGGTGAAGGTGCTGTTGTGGATCTTGAAGGCTGAGCTAGATAACCTCTGCTCAACCTC
GGGCACCGACTAATAAAATGTCCTCTATGCCCACACTGATAACAAGGGATGTGTTATCTATATGGAACGATGTTGTCGAT
GACCCTCATGTTGCCCTGAGCTCTGGCCTGGTCCTGAAGAACTATAGCGATCAAACCGCGGTCCCTGCACCTGTGGTGAG
ACACTACCTGCTGGCCGAGATGGATATTGATAGAATGGGGGCTTAAAATCACCATGTTTCTCCCTATAAGACCCCATAGT
ATGAGCCTTCTTACTCTGCTCCCTATCCCTGCGGATATCACAAATCCATTGAGAAAGGTCCTTTATAGTCTGAGCGAAAG
CATGTATGCAGGAAATGTCTACATCAATCGATAGAGATGCTACCCTGCAATTTTCTTATCAGATGATCTGCAAAACTATC
AACATAACAATGAACTTTGGCTCTCATGGTACGTATAATATCTGGTGCATATCTCTCCAAAGAATTATACTTGTGGCTAT
AATCCTTCACACTTATGTTCCCTTGCTTAGGATTAATAAATTGGTCAAGGTGAGCCTCTCGAACTTTCTGTGGCAATTAG
TGGGCAAGGAAGGCCTGAGAAAAGTCTTCCCACTTTGTTGGCAAAACATCACATCCTCTAGATCTCTCACAGGCCTCATA
CCAAAGGGTGGAACATCATGTAGCCGAAAAGAAGTCAATTCCACAGCCTCTGTGACGGAGGCATGCATCACCCTCAATAC
TCTGTACATATGGTCTATAAAGTCCTTGGGATCTTCAGTAGGACTAGATCCCATAAATAATGGAGGGGCCAAATGAAGAA
ACTCTCGTACCTTCAAACTTTCTGACCGACCTCTCCGAGTATCTACTCTTGACTCCAGTTGTTGCTCATGAATATAAACC
ATCCTAGCCATCAACTAAACTGCCTCCTTCATCCCCTGCTCCCCAGTCTCTGCTAAAGGAACAATAGGTACTGGAGGTCC
TGCATCCCTAGCTTCCTCAGGTGCCAATGAAACGGGTGAGGCTGGGGGTACTGCATTGTAATGCCTCGAAAACTAGTGAG
TAAACTAGAGAGTTCTAGAGCCTTGTATGGGAGTTTTTCAGTTTCGTATAAGGGTTAAAACTCGTAAAATGATTCCCATA
CTTAGAATAGGGGTTTAAGGGATTAGTGCATCAAGGTACAACCCCCCAAGGACCACCCAAGGGGTCCTTGAGAAGGACCC
TTAAAATAACCCAAAAGTCGTCAAAAATAGCTTGGTCCACAGATGGACACCCACACACCATAGGTGAGATTGTGGGTCGA
GTCTTGACCTCCTTTGATCTCCCTAGTTCTAGTAAAGAACCACGAGCCAACCAGTACGTCCCATCAACCCACCCACGGTC
CATTGGTGGGGATTTCGTAGGTCCAAACTGTTTTTAAGATTCTAGTTTTAGTTAGGGGTTTAGGGAATGAATTAAGTAAT
TAGTTAGGGGTTAGGGAGGTCAGTTAATAAGTTATTAAACCAACTATAAATACCTAATAAGACCCTCAACTAACTCAATT
AATTCATTCATCTAAGAACTCACTCCCTCTCATATAATATACTATCTAGGACCTCATTGAAGAAGAAGAAGAAGGAGGTC
AAATCTAGGGTTCAAGGAGCAGCCTTTTCACTTCAAATTCGTGGTGAATCTTCCCAAGGTATGTTTAGCTTCTCATCCAT
GAGTTCTTCCACCCATAGAGTCCCCTAGAATTTTCCCAAAATATGTGAAGAAGAACCCCAATCTAACTAGGGTTTCTTCC
AATGTGTGGGTTTAGTTGGGTATGACTCCAACTGGTTGTATAATACTTATTTATGGTTGATTTAGAGTTGATTCATGATA
TTATGAAGAATTTATGTGAATTCCATGGTTAACCCTAGAAATCAAAGTAAGTGGGTTTATGCCTTGTGAAGGAAAATTGA
TGATTCTTGATAGATCTTCTAGAATTGTTATCATGTATAGAATTTGTTCAAGAATAGGAATATGAAATCATGAATTGAAC
TAGATTTATTAATGTATGATAGATTATAAATTATAGTGATTGAAATTGGGACTTTATGATGAAGTATACTTAGAATTTCC
TATGACTAAGGCTTGTGACTAATATGTCTTGTGATCTAGCCTAGTATGATGATTGTGGAGTAAAGCTTGAAAGTAGGGCT
TGAAGTCATAATGTTGATCACTAGGGCTTATAAAGTAAGTCTAATATGATGAAATAGCTTGCATGAAATTGGTATAAAAA
GTAGATAGAGTTGTGGTGGAAGGGTTTTACTCACATGTCTTACCTAGAACAATATGAATACATGTATGTAGAATGTGAAA
GGTCTTCTCACATAGAATGTTTCTAGATTGAAAGTTTAATAACTTAAAATGAATCAAAGCATGTTAGAATATAATATCTT
GAAGTGGTGTCGCATGATCCCTTCATGTATAGCTTGTTTATGTAGCATGAGTTATATGTCCTCATGGTAGCTTGGGATTG
AGGAAACATACTCTCCTAAGGTTAGCTTGAATTAGCATTTGTGGGATGCTCTTCATGGTATCTTGAATTAGCATTTGTAG
GATGCTCTTCATGGTAGTTCACTAACATACTCTCCTAAGGGTAGCTTGAACTAGCATTGTTAGAATGTCTTCATGGTAGC
ATGACTTGGTTAGGCCAAGACCATTTCATGGTAGCTTAGGATTGAGGATTCATACTCTCCTAAAGGTGGCTTAGGGTTGA
GGGTTCATACTCCCCTAAGGGTAGCATGCATCATATTGAATATTTGCATGGTAGATAGGTTGGAATATTTGTATTCTTCC
TTGTATTACTTGGTTTACATGATAGTGTATTTTCCATGGTAGTTAGGTCTAGCCTAGTAGAGTGCTATTCTTTGATAGTC
TAGAATGATAAATAGTAAGCATTGAGTAACCTAGCCTAAAGAAGTACTTAGTGTGAATGGTAGTATGGGATGCCATTCAT
ACATTGCATAAGTATGACTTGAAGCTACTTATAAAGTGTCCTCTTATTTGATGTATGCTTAGATTAGATTGTCTCTATAG
TTGCCTTCCATGATATATGTATATATATATATATATATTAGATCAAGAATGAAACCTATAAATAGTAAGCATGAATAGAG
TGACTTCATGATATGCTTAGTGTGAGTGGTATTTTGGGATGTCAGTCATGCATTGCACAAGTTTACCTTGAGGTTTCTTA
GAAGTATATTGCCCTTATGACATGAAAACCTTGGTCTTGACTAGGAATGTGGACTATGTCCAAGAATGACCAAAAAGAGG
TACTTAGCTTGGATGGTATTATGGGATGATATTCTAGCCTTGCACAAGTATACTTTGAGGTGGCTTGTGAAGTAGTTCTC
TTGAAATATGAAAGACTAAAGGTTGAAGTATGCAAATATGAAAGTATAAGTAAAGACCATGACATGAACTTGATGTATCT
CCTATGCTCATGAACTATGTCTTATGTTGACTTATGACTATATGATGCTTATGTTGGAGATTATGCTATGACTATGTTAT
TATCTCTTATGCTTATGTCTTATGTTGACTAACCATTTTGAGATGCTCTTATGATGTTTGCTAGCTATCATACTTGGTAC
ATTTTGTACTAATGCATACTTTGCCTACATTTTAATCAAATGTAGGGTTTCAGAGATTGAGTTCCTTTGAAGGCTAGGTT
TCCAGGGAGCAAGAAGAGTTAAAGATTTGGTAAGTCCTCATAGCTTCGAGGACAAACCCATTATTTCCTTTATGTCATTT
CTTTATGTTTTAAACTTTTAAAGGGCTGTGTCCCAAGACTTTATTTCAAGAGTTTAATAGATGGTTTTAGACAAAAGAGT
AGTAAAGACCTCCACTTGGTTTATGAAAATGTTTTCGATTGTATGGATATAAGAAGTTTTAAATTTTCTGTACTTTTCGT
TTTATCTTATGTTATGATATGCTAAGGGCTTGTATGAGACCCCTTCGGGGTCAAGTACGCCATATTACACCTAGGGTATA
CCCTTGGGTCGTGACGTACTTGGTAATCAGAGATTGTCTTAAACCACATCTAGTAGAGTCTTGTTCATAAATGTGAAGTG
CGCCATATTTATGAGTAGGAAGCTATTGGATGTTTAGGAATCTCACTTCTTCATTCTCTTAGTCGTGCCATAGATTTTGG
ATTTAGTAGGCCTTTCTTCTAATCTGTGCCCGTTGTTTTTTAGGTTATGCCTAATACAAGGGATAATGCTAGGAGAGATG
AGGAAGACAATGGAGAACAAGAGGTTCCTCCCCAAGTTCCACACCAAGCTCCTCCTCAAGCTCCAAATGACCCGCCAATT
GCGAATGTCACTCTTGTAGATTTTAGGGCTTCTGTGCAATTATTGTCTCAAGCCTTGACGGCGCAAGGCAATAGAGAAGT
TGTGGCTACGGCAAACCCAATAAAGGGGATGGTTACTTCTAGAGTGAGAGAGTTTTTGAGGATAAGTCCTCCGAAGTTTA
GTGGTTCCAAGGTGGAAGAGGATCTAAATTGGTTCATAAATGAGGTTTATAAGACACTTGTTATCATGGGGGTAACTTCG
AGAGAGAAAGTGGAACTAGCCGCTTATCAATTGAAGGATGTTGCTGAAATATGGTATGAACAATGGAAAGATAGTAGGCC
GGTAGAAGTAGGTCCTATAGAGTGGGAAATGTTTAAGGAGGAATTTCTAGACATGTTCTTTCCACAGGAGTTGAGGGAAG
CCAAGGTGGGGGAGTTCATCAACCTTAAGCAAGGTAGTATGAGTGTTAAGGATTATTCCTTGAAATTCACTCTATTGTCT
AAGTATGCTCCATCTATGGTAGCAAGTCCAAGGGATATGATGAATAGGTATGTGATGGGGGTGTCCAAGTTAGTATCAAA
AGAATGTTGTACGGCAATGCTCCATGATGATATGGATATCTCACGTCTTATGGTGTATGACCAACAAATGGAGGAAGATA
AGCTTGATGAGGCAAGATCTAGGGATAAAAAGAGGTCTAGGATGGAAGATGATAAGTCTTTTCATGATGGGTCCGATGGA
CATGGTCGTTCTAGGAATTGACAAAAGTTTTCCGGACAAGGCTTTTCTAATGCTCCTAAGCATAAGGATGAGAGGGTATC
TACCCCAGTTCACAAGGGAAAAGTAATGAGTCCATATGGCCTACTTGGCTAGGTGTGGTAAAAGGCATGGAGGTAGGTGT
TTAGCCGGTAGAGAAGTTTGCTATAGTTATGGTGAGAGTGGCCACATGAAAAAAGATTGTGCAAAGGCAAAGGCTACAAT
AAGAGAGAGTAAGCAAGTTTCCACTAGTAGTGGGGAGGTAGAGCCTCAAAAGAAGAATAGGTTTTATGCTTTCCAATTAG
TGAAGGCATGGTAGCCTAGGATTGAGGACCTATACTCGCCTAAGGGTAGCTTGAACTAGCATTGTTAGAATGCCTTCATA
GTAGCATGACTTGGCTAGGCCAAAACCATTTTATGGTAGCTTACAATTGAGGATTCATACTCTTCTAAGGGTAGCTTAGG
GTTTAGGGTTCATACTCCCCTAAGGGTAGCATGCATCATATTGAATGTTTGCATTATAGCTAGGTTGGAATACTTGTATT
CTTCCTTGTTAGCTTGGTTTACATGATAGTGTGTTTTCCGTGGTAGTTAGGTCTAGCCTAGTAGGGTTCTATTCTTTGAT
AGTCTAGAATGATAAATAGTAAGCATTGAGTAAGCTAGCCTAAAGAAGTAATTAGTGTGAATGGTAGTATGGGATGTCGT
TCATACATTGCGCAACTATGACTTCAAGCTACTTATGAAGTGTCCTCTTATGTGATGTATGCTTAGATTTGATTGTTTCT
ATAGTTTCCTTCCATGATATGATTTCCCTAAGATGGTAGTTCCTTGTCTATATATATTAGGTCAAGAATGACACCTATGA
ATAGTAAGCATGAATAGAGTGACTCCAATATATGCTTAGTGTGAGTGGTATTATGGGAGGCCATTCATGCATTGCACAAG
TGTGCCTTGAGGTTTCTTAGGAGTATAGTTCTCTTATGACATGAAAACCTAGGTCTTGGCTGTGAATGTGGACTATGTCG
AAGATTGACCAAAAAGAGGTACTTATTTTGGATGGTATTATGGGATTCTATTATTGCCTTGCACAAGTATGCTTTGAGGT
GGCTTGTGAAGTAGTTCTCTTGTAATATGAAGACTAAAGGTTGGATTATGTAAATATGAAAGTCTAAGTAAAGACCATGA
CATGAACTTGATATATCTCCTATGCTCATTAACTATGTCTTATATTGACTTATGATTATATGATGCTTATGTTGGAGATT
ATGCTATTACTATGTTATTATATCTTATGCTTATGTTTTATGTTGACTAACCATTTTGAGATGCTCTTATGATGTTGTGC
TAGCTATCATACTTGGTACATTTTGTATTAACACATACTTTGCCTACATTCTAATCAAATGTAGGGTTTTAGAGATTGAG
TTCCTTTGAAGGCTAGGTTTCCAAGGAGCAAGAAGAGTTGAAGATTTGGTGAGTCCTTATAGCTTCGAGGACAAACCCAT
TATTTCCTTTATGCCATTTCTTTATGTTTTAGACTTTGTATGGGCTGCATCCCAAGACGTTATTTCAAGAGTTTAATAGA
TGGTTTGAGACCAAAGAGTAGTAAAGACTTCCGCTTGCTTTATGAAAATGTTTTCGATTGTATGGATATAAGAAGTTTTA
AATTTTCCCGTACTTTTCTATTTATCTTATGTTATGATATGCTAAGGGCTTGTATGAGACCCCTTCGTGGTCAAGTACGC
CATGTTACACCTAGGGTATACCCTTGGGTCGTGACATGCATCTCTTCGGGCTTCAATAGGTGCCGGGGAGGCTGGTACTA
GGGGTACTGGAGATTCACTCTGTGCCTCGAGGGAAATCTATCCCTTTGACCCAGTGGAGAACGGCTAGTACCTTCCATTG
GATCCATACCTATCTCTCGATATCCCATATCTGGAGCGAGTATAGCCTGTTAGATAAGAAACATAAAGGAAAATTTAAAT
TTCAAATGTTCTAATACTTTTTCTCTATAACACGATCTATCAGTTTAATCAAATGTAGCCATTTCTAAATGCTCTGTAGC
CTCTCCATTATAAGTGTGGTGCACAACACACCCATAAACAAGACTCTACTAGACACGGCTTGTGGACCCCCCGAGATATG
ACATGCTCTTATATGAAGTTTGTCATGCCCTGATATAGGGGGTGTACCTGACACTCGATACCCTATTAGATCGAGTTACC
CACTAAAATATACTAGCTAACCAAACTGTGAGACAAAAAGATTGGACAACAGAACCCCTAAGAATTGAAGTCTGAACCTG
AAGGTCATGACTTGAATGAGAATAAACCATACAAACAATGGTAGACAAGCTAAAAAAATAAAGATGTACTAGCTTGCCGA
TGAGGCCACAATAGAAGACATACCTACTTACAAACACATATATATACATGCCAAGTCTATTGGCTGGATATTGAAATATA
CAAAAGAAAACCCAGAATATTGTGTCCACAATAGCCTCTATGAGTGACATAAACACTGTCAGTACAAGGCCCTGACAATA
CCCAAACGGTACAACAAATGTAAACATCATCTAATATCCCTAGGAAATGATGGATCTTACTAACTCACATCTGAACCTGA
ATCCTACAAGGTGGGTCGATCAGAATCTCTGCCTGAGCCTGCTCGCACAATACAAAAAGCAGCGTCCCTAGGCAATGGGA
CGTCAGTACGAATAAAAATGTACTGGTATGTAAAGCGGAGAGTAGAACCTAATATGTTCTTCCAACTAAGCTTGAAAAGT
TAACTCGGATTTTAGAAAAATAACCTAACCTTGCAGATATTCATAACAAGTTTAAGGTGATTTACTTAGTTCCTATACTC
GGTTCCTAGATAATTTATAAAAGAAGTATTTCAAAAATCAAGTGTTCAAATAGTTTTAACATTTAAGTTATATTTGAGAG
TTTTAAAGATCGTGACTTACTTTAAAGATTTTTCATAATAACTTTACTGGGGAAAGAGAGCTAGTTACAAATAATAAGGG
TGTCCCGTGATATTTTAAGTCACATCACCCAAAGAAGAATAAAAATTCATACATGCAGACATATAGTCAAGGAAACCGAT
AAAATGATATGTAGATGTCGAATACTCTATTTATCCGAACAAGTGGAATATCAAATTAATAGAATCAAGAAAATAATTCA
GCGGAGATCCCAATGCCTTTCACCAAAGGTCTTTCAAGAAAGAGAATAGCAAAATATCACATTTGGCGTTTTATGAATTT
CCCAGGAGTGGTGCTAAAATGAGGGACAAAGATTAGCCTTAACATACGTTTCCAATGAACGCTAGAGTGCGAGTAGTTTC
TTCTTAAAAGTTGTTCCTTATATTCTAAGCTTCATAAACACTATATATATACACAGCTGGTATGCACCTATAAACAATTC
ATAATTGAGCTTAAATCGACAGATTTGCCATATGGCCCCAACTTGACGAAACGTCCGTAAAACTTCATAAAAACAATCAT
AAAAGAGTCCCGAGATGATTGCCTTAGCAAACAAAGTGTAAACCATGAAGAAACACCAATAACTACAAATTTATATCTTC
AAAAACTAGCTCCAAACGCAGCTAATAGAAGGGGAAAATGATTGTTGTGTAGAGATTACGTTTCTAGGCACTGGGGGAAA
TCTTTAATGATAGAAATCGTTAAAAACTAACCTTCATCATGCAAGAACTCTATTAGAACCCTCTCTTAAGCTTCATTTTT
TGTTAGGGAGTGAAAATAAATGTTTTTATGGCTTAAAACGTCGAGTAAGCTGACATACCACATTTTGACCCGACCCGGAT
CGTGACCCGAATTCTATCCAAGCAGTCCGCAGTAAAACCCTCATAACATTTTACTCTGATGTTGGTTGGATACGCGGTTT
TGTGTGTTACAAACTAGACTCGTGGGCCTTTGATTTTATAGGTCATGGGACGTCTAACTCTTTATATATTGGGAGAAAAC
ATCCAAGACATTTGACCCAAAGTTAAGAAAATATTATTAGAGAAACTTCGAAAACTTTTGCCGACCTTAGTTTCGCTAAT
TTTCTTGACTTCAAAACTTAACATACGACCCTTGTGCTATTATAATACCTCATAACACACTATTCTTAGCATGTTAGACA
CCCATAGGCTTACCCCCAAGGTATGGGATAATTTAAACCTTTCAAACGGGCAAAGTTCTACCCGAGCCATTTCTTTAATC
CTGAACTACGCTTGAGGGGTCCATTTGACCTAAAACATTAGTTCAGATATTGTAACCCATTTGCAATATTAATCTCCAAT
TTACGATACCAAGTCATATACACCTCATATAACCATGCTATACTGCGCCACACATATTATGCAAGAACAGAGAAAAAAGT
ATTGGATCTTACAATTTAATTGATTGCTTTATGACTTTTTATGCATGAATTAGAGTAATTGCATATTTTAAGTTGATTTT
CCATGAACCCATGCACAAACTATGTTTTCTAAGCTATGTTGATATAATGTGGGTCTTGAACTATAAAAGATGAATTTATG
AAAATATGCATGTTTTCTCTTTATAAAATAGATGTAAATGAATTTGAAGATGCTTTTACTTTGAAATATAATGAAGCTTA
TGAATTATTGAAAAGAATGCATGTCATGAAAGTATGTTTATGACTCAAGAAAGCTTATAGATGAGATTGTATATAAGTCC
TATGAAGCTTGGCCACATGACATGAATGATACTAGATTTGCCTTTAATGTTGTTCGGGCTATTTTCCTAAATTAGGTATT
AATTAGTATGGTATCCGAATATGCCATAAATGATTATAGGACACGATTTCAAAACTATTTTCATTAGTATTAGTATGGCA
TCTCTAGCATGAAGTGAATGAATATGGGTCTTAAAAGCTAGTATGAAAAGATCATGGGCAGTGAAAGGTTTTCTCACGCA
TGGTCTAAGGAGATATCCTATGATAAGACAAGTGGCGACTACCCATGTCTATTAAAGATAAGACAAGTTAAAGATTAATA
ACTACTTTGTGGGATTTATGCTTGGCATCGAGAGGATATGGAGATGGAAGCTCTTCCGTGTTGAGGTTGGGTTTTCTAGA
AGCAATCTCCTTATCCCTTACCTATGTCTCCCCATAGGATGATTGTCTAGGTAGACATTAGCTAGTGGATCCACTTTCGC
TTAGATTCATGGTTCTACCTTGGCAAGTAGGGCAATCCTTTTTGGTGTGGGAGACACCGATAGATCATGTTATAGTTCAC
ATGGTCTTTATGTTGGTTTAGACTAATTTCCACAATAATAATGACCAAGGTGACTTCAAGAAGTATCTCACATATGTTCA
AACACAGTTTTACTTGCATTGATCATGATTTCATTTTATGTTTTCTAACATTCTTATCTTATGTTTGACTTGTTCTTTGC
ATATCATGAAAATGTCCTTTTTAGCATGATTTCATAATCTTATGCATGGTTATCATACTTAGTGCATTTTTATACTAGCG
CATACTCTTGTCTGTATTTCCCAAAATGTAGGGACCGAGCTTACAAATTCGCACTTTTGTGGCTAGGGATCTCATATAGA
AGATTGAAAAATGGTGAGTCTTTCCGAGGACCAAGCCTTTAATTTGTTTATGTCTTTATATTTCAGTTTTTAACTTGATG
TATGGGTTACGTCCTCATTTCTTCTTATGTACTAGATGGCTTTGAGACAATGTTTAGACTTCCGCTTTTCTCTATAAAAC
TATTTTATGTTGAAACTGTGTTTTAAATCTTTTAAACTCTGCTATCTTGTATAGTGTATTCTAAATGTCTTGTATGAGGC
CTTTCGAGGTCTTGTACGCCATGTTACGCCTAGGGGCTACCTTGGGTTGTGACACCTTACTTCACCGACTTGCCTTGCAT
ATTTTCATAAGTGAACACTAGCACTTTAGGCGAGGTCCAATCGCGTTGGGTGATCCGTCTACTGAACTAGGTGACCTATA
TTTGGTAGTACTTTTTAACATTTTTGGCCTCTTTTGCATAGATTCATCTTTGCCTTGTCCTTTGACCTTCATAAAAGAAA
AACATCAAAATATCATTAAATAAGGACATAACTAGGCATTGCGGATGCTATTTGTTGAATTAGAATGCCTCAAATTAGTT
AAAATCTCAACTTCATCATGAAGCAGATTCTGAAACTCCTACTCTTTAGTCAGTTCCAATTGTAAATATGTTTCTAGAAA
TGTTTCCAGTGATCTTTTTGGTATTCCTCCCGAAAGGGAAATAACCTTCGGTATTGACCTTCTCCTAGATACACAACTTA
TTTCTATTCCTTCTTATTGTATGGCCCCAACAAAACTTAAGGACTCAAAGGATCAATTGAAAGATTTGTTAGATAAGGGT
TTTATTAGTTTGAGTATCTCTCCATGGGGTGCTCTAGTATTGTTTTTTTTAAAGAAGGATGGTTCCATCTGAAGGTGCAT
TGACAATCGACAATTGAATAAGGTAACAATACATAATAACTATCCTATTCCAAGGATAGATTATTTGTTTGATCAACTCC
AAGGAGTGAGTTACTTCTCTAAGATTAATCTTTGGTTGGGTTATCAATTATTGAGGTTAAAAGAGAGGAACATTCATAAG
ATGACTTTTTGAACTCAATTTGGTCACTATGAGTTTTTAGTGATGTCTTTTGGTTTGACTAATGCCCCGATGATGTTCAT
GGACTTGATGAATAAGGTATTCAAGTAATATCTTGACATATTCATGATTGTGTTCATTGATGATATTTTGATTTACTGTC
TGAGTGACGATGAGTATATTGAGCATTTAAGAATTGTGTTAGAAATTCTCAAGGATCGGGAATTTTATGCTAAGTTTAGA
AAATGTGAGTTTTGCTTGAGGTCCATTTCTTTTCTTGGACATATTATCTCCGGTGAAGGTATTCGAGTTTATCCTAAGAA
GACCGAGGTGGTTATGAATTGGCATAAATATTTGCTTGCTCCGGATATTTGGAGTTTATAGGATTTAGATAGTTACTATA
GAAGTTTTGTGGAAGGATTTTCCACTATTGCTTCACCTATGATGACATTGACTCAAAACATGGTGAAATTTCTTTAGTCA
GAAACTTGTGAGAAGAGTTTCCAAGAGTTGAAGGACACACTCACTGCAGTCTCTATTTTGACATTGCTGGAACGATTGGA
TGGTTTTGTTGTATATTATGATGATTCACAGATTAGTCTTAGTTGTGTTCCAATCAACATGTGAAAGTCATTTCTTATGC
TTCAAGGAAATTGAAGGTTAATGAAAAGAATTACCCGACTCATGATTTGGAGTTAGTGGCGGTAGTGTTTACTCTAAAGA
TTTTGAGACATTACCTATATGGTGTTCATGTAGATTTGTTTACCAACCACAAGAGCTTTAAATATGTGTTCACTCAAAAG
GACTTAAATCATTGCCAAAGAAGGTGGCTTGAGTTATTGAAATATTATGACATGAATGTCCTTTATCATCCTTGTAAGAT
AAATATAGTGGTGGATGCTCTAAGTAGGCTATCGATGAGTAGTGTTTCTCATGCTGATGATGGTAGGAAGAGTTATTTCT
TGATGTTTATAAACTGGCACGATTGATTGTTCTCTTGGTTGATTCTAATGAAGTGTGATTTTTCTAAATGGTTCGGAATC
ATCTCTTATATCGAATATGAAGGCTAAGCAAGATCTTGATCCAGTTATTGTTGATTTGAAGAAGTCGGTATCCCAAAAAT
CTATTGAGGCTTTCTCCTAAGGGGAGATGGTGTCCTTCGTTACCAAGGTCGATTATGTGTTCTGAATATTGATGCATTGA
AGAATTAAATTTTGAAAGAAGCTCCCAATTCTCGGTATTCTATTCACCCGGGAGCAACCAAGATGTAACGTTATTTACGA
AAAGTCTATTGGTGGAATGAGATGAAGAAAGGTATCACGAAATTAGTGGCTAAATGTGTAAATTGACAACAAGTGAAAGT
TCAGTATAAGAAACCTGGTGGTTTGACTCAAGATAGTATTCATTCTTTGAAATGGGAAGATTGAATATGGACTCCATTAC
GGGTTTACCTCGTACATGTCGCCAGTTTGACTTGATTTGGGTAGTTGTGGATTAAATGACAAAATCGACTCACTTTCTTC
CTATTAAGACTTCATATTAGGACAAGGATTAAGCATAGCTTTACATTCAGGAAATGTTGAGATTACATGGAGTGCCCTAA
TCTATTATCTCCGACCGTGGTACTCAATTTACGTTTCAATTTTGGAAGTCATTCCAGAATCGTCTTGGTACTCAAGTGAA
GGTTAGAACGACTTTTCATCCATAGACCGATGGACAAGGTGAGTGTACTATATAGACCTTGGATGATATGTAGCTTGCGT
GATTTATTTAAAGGATTATTGGAAAGACCATTTGCATTTAATCGAGTTATCTTATAATAATAGATATCATTCTATTATTG
GGATGACTCTATTTGAGACACTTTACGGTAGGAGGTATAGGTCTCCGAATTGTTGCTTTGAAAGTTGTGAGATCATCTTG
ATAGGGCCCGAGTTGTTGCATAAGGCTATGTAAAAGGTTCAATTTATTTGTGGGAGGTTGAAAATGACTCAAAGTCATCA
AAAGTCCTATGCTACTGTTAGAATAAGAGATCTTGAATTTGATGTTGTTAATTGGTTTTACATAAAAGTTTCACCCATGA
AGGGTGTGATGAGATTTGGAAAGAAAGGAATGTTTAAACCCCGATATGTTGGCCCATATCAGATTTTGAGACATATTGGG
GAAGTTGTTTATTTATTGAAGTTACCTAATGATTTATCTTTGGTACATCCGATATTCCATGTCTCTTTGTTGAAAAAGTG
TGTTGGGGATTCAACGTTCAACTTACCTTTGAAAAGTTTAGGAGTTAAGGAAACATTTTAAGAGGTTCCGGTTGAGATCC
AAGACCGTCAAGTTCTGAAGTTGAGAAATAAAAAGGTTGATTTCATGCAAGTTTTTTTAAAAGATCAACAAGTTGAGGGT
GCTACTTGGGAGACCGAAGCCGATATGATGTCCAAGTATCTTCATCTCTTTCACTCTGCTCTGATTATAGCTTGAGGTAG
TAGTTCCTCATGGGTTATTCTTTCATATTCATGAGTTTTATTCATTCTTATGTTTCCATACAGGTCGTAGAAGGCATCCA
TAGGAACAAAGTTGAGTTTTTGGAAAATTCAAGTGCTAGTAAGTTGCTCTACAATTGACTAGGGTGAGGTGTAGAATTAA
TTACGGTCCATAAAAAGTGCCCGCAGGATTGATCTAGACCTAGTGAAATTTTGGGCTTAAAGTTGAGGTCTACGGATGGG
GTCTACAGAACGTAGAAAAGGCTTTGTTGAAAGTGGGTTAAATGTTAAGCTCATGTACTTGTTTCTAAGGTTGACCAGTA
CAGTCCGTAGACCACAGGTCCAAATCGTAGACCTATTCTGATAGTTTTAAATGAGGGTGTTTTGGTCTTTTCCTACCTAC
CTAACCCCTAACTATGTCTTTTTGAGCCTATAATTACCTTTAGAACTGAACGTACTCTTCAAAAATATCCAACTCCCTTC
CATTCACTAAGCCTCTCAAATTCTCTCAATGGCTTCTTCCTCAAACTCACTCTATCTCTCAAGGTTGAAGTTAGGATTTC
ATCAAACTTCAAAAAATTTCTCACTATTGCTAGGGATTTGATTACCCAAGGTATGTAGTATTGTACCAATAGATCACTTT
CATCCATTGGGTCCCAAAAGAATTTCAATCCTTAATTCAACTTTACCCAATTTAGGTAGGGTTTATGTCAATATCCATGG
GTCCTTTTCATTAAGATTTAATTTATGTTATTCTATCTTATTAATAATAATTTAACCTAATTACATGATATATAATTGAT
TTCATATAGACCCATGTTTTATGCTTTGATTTTCACCTATGAACTATAAACTATGATCATAGATTCATTATGGATTTTGT
GCATGTTTTATGAAAGAATGAAGTTATGATTTAAGGATGCTTTTAAGTTAAGTATCAATGATTGGTGAAAGTTTTTCTCA
TAACTTTAAAGGGGATCATGATTTAAGTTGCTTAGGAAGGTAAGTGTCTATATGAAAAAGTTTATGAAATCATTGTTTTG
AAATGTGCTACTCTTATACGACTTCATAATTTGGATTGGTATTTTGATTATTGCCTTTCCTAGTGTTATGCTTTGATGAT
TGAATTCATCTATTCCTGTGGAATTTTACTTAGCACCGAGTTGACTTTTTCAGGTGGAGGCTAAAAAATGGAAGCCTCTA
GTTACAATCTCTAATCCCAAACTATGTTTCCCCCCATAGGATTATCTTAAGTGACTCAACTAATTGATCCACATAGCATG
CATGATATAATACGGAGCTCTACCTTGGCAAGTGGACTCTCCATTTTTGGTGTAGGAGTTACATCAAATTCCATGTTGTA
GGTCGTGTGGTCTATTGTTAGTTAAAGGTAATTTCCCACAAAAGAACTAAAGTTTTCTTAAAGCTTCATTATTTCTTTTT
ATTAATGCTTGACCTTGTCTCATGGTTTTATGTCTTTGTTTTCTATGGTTTTAAATGTTTTACTTGGTCATGCTTTACAT
TTTTTAAGCCTATTCAGATATCATGTCTATGTTGATGCATTTTTCTTCATACTTAGTACATTCCATGTACTAATGCATAC
TTTGCCTAAATTGACTATAGCATAGGGTCAGACACTTCTTCTCCCGCTCGTGGATAGATTTGAATTGCTTGTAGCTATCG
GATTTGGCGAGTCTTCATACTCTGAGAGAAAAGGCATGAAGAATTTTTATTGCTTTCATTGTTTACTCTTGAGACTTTGT
ACGTGGTGCATGTGCTGCGTGCCAACCACTCTTATGATGTGTTAGAATGTCTTGTCAAGAGATATGTATGATTCCACAGT
TATGTTCGAACTCTCCTTTATGATATAAGATGTCTTACTTAAACTCTCTTATTGTACATTCTATTGTGTTGTATGTAAGT
CAAGTGGATTGTGTAGGGCCTCTCGGGGTCCTATACGACATGTCAAGTCTAGGGTATACTTTTGGTCGTGATGGGAAGAA
TGATTAATGGTTTAGGATTTAAAATGGTGGGGAACTAGGATAACACTCAAATTATCCTAAAAACAATAAGAAGAGTAAGC
GGTCATCATAAATAAAAATACCCAACGATGATTCGGGGTCAAATCCCACAAGGATTAATTTAGTGATTAGATTCAACTAG
GAAATTAAGAATTTAAACCGATTCATTGTAGTAATTAGAACAAATGAATGGATGATTCATCCAAATTTACTAAAACAGTT
TTAGAATTAATTATCACGATTTAACTAAAAATAGGGACTTAAATAAGTAAGAGACAATCTAGGGGTGTGGGGATTGGTAT
CAATATCAAATAAGGGTACAAGTGCTTGTTCATTAATGCTAGAGAAACATGGATAAGCTAGGTAATGTTCAATGACACTT
ATCTTTTTTCGGTCTCACATCATCGTATCATTGAATCTCATTTTTATCTCATCTATGCGAATCACAAATCAACCCATCAC
CTTAGTAAAATCTCTCTTTCGAGCAAATTTGGGATCTAAAATTGATACAAAATTTTTCTTTCGAGGGAACTACAGAAATA
TAACCTAAATTGCATGCATCATTTATTTACCTAGTTCAATAGATCTATTGCGAGCATCAATCAAAGATCTAGACTATGAT
TAAGTTTGCATCCTTAATCAATAAATTAACTCCATTCTAAATAACTCGAAACCGTGGATAGATATCAGTAAAACAAAGTA
AGGCATAAGACCCACAAAATTAAATCAACTCAAAACCCCATAATCACACCCCTTAATTTCGGATTTTAGCCAAGCATCAT
AAAAAGGAAAGAAATAATACCAACGATGTTTTCAGCCATCAATGTGTTGATGATAAATAATGATCTGCAGCATCAACTTC
AATTTCAACCCTCAATTGTCAATTACAATAGTGTTTAAAAAATCCCAAAACTAAGTAGTCCCAAAGTCCATTTCTCAATA
TCCACAACTATAAATAAAAAGTATAGGAGAACAATGAATTTTTGAATAGTGAGGCACTCTTTTTTCTCTCTCCTTTGGGC
TATTTATAGTTTCACGAATATTAGATCAAAATTCTATGCGTCATACATTAGGCGACATTAGTCAAGCTCTCCTTCTGATT
TGGCAGATCATTAATTGTTCTTCAGCTCTCCCTTGATTTACTTTAGGTTTCAGGTGTTTGAACCTCATTTGACGTGTACT
CGATCGAGTCTTCCTTTCCTATTCGGCAAATTGCTGATTTATCACCTTCTTCGCTCATTCATCCTTCATTTTAACTCAAG
ACTCTTTCACCTCTGGCGATGAACTTCTTGTTCGCCCAATGAGTTCATAGAACTACCATTTCTACTTTAGTTCGCCGACA
TGCCTTAAATATTTTTTAAAACCTGCACACTGTAATATTAGGCATAGTCTTGCCAATTTGGCGATCCACCCTTTTGGTTA
GGCTATTGCCACTCAGAAGTTTATACTCTTTTCAATATTTTAGCCTTTTTTTTCATGCATTCATCCATGTCTTGTCCTTT
AGCCTTCATAACTGCAAAATATAAAAATATCATCATATAATGACATTAATAAGCATTGACGACACTACTAGTTGAACTGA
ATAGGCCTCAAATGACTGGAAATCTACCACTCATCGACATCCTCAACTTAAGCTTTTATATGGCCTCAAATATATCAAGA
ACACAATTTGTTCAACAAGGATGTCTAAAAGAGTTTTCAATGTGTGTTAACATCCAAGTGTCACTAAAGGACTACTAACA
AGTATTTGCAATATCTCAATCATGCTCAAAAATCTTCAAATGATGACTAGCCAGTATCAATACATTATCAATGCATTATC
AATCTCACTCATGCACTCCAATAATGCAAAACCATTCTTCAACAAAAGCATTTAAGTCCCCTCACATCGATTACGATTCC
ATTCCCTAACAAAGCACATCAATAAAGAAGTTAGGAATCAATACAACTCTAGATCTCCAAAAGAGAAATACATCCATGCC
TCATCCTATAGGTTTGCCCGTATTTTCCAATCATCACACAACTTAGTTTAAGCAAGATCTCAAGGGTCTTTTAGGCTTGT
AATGGGGCTGAAGGTAAAGGTATGGTCAATTTTATTGAGTGATTTCACCTTTTCGAAGAATTGTTGAACTCATCTTCACC
TTTTCTGAACTTACTTTCATTCTTTTCATTTGGAGGCTCAAAACTCAAGTTTTCACTCAATTAGATTAGGTGAACTCATG
TGAGCTCGCCAAATCTGACAGTGCACAATTATATTGAACTCGAGCATGATATGTGGAGTCATCTCCAACTTGGCGATACA
CCGAATTGGTTTTGGCGGGCTAAGACAAGTCTGTTGAAAGTAACAATGAAAAAATAAAAATAATAGGCACAAAGGGCGAT
GTCCACTCCCACTTGGCAATACGTTGAGGGGGTTTCAGTGGACTAAGAGAAGCCCAACAAATGGGACAATACCCAGGTCA
CATATTAATGCAAGAAAGGCGGGATGGGACTCACTCCGTGACTAACCTAATTTTTTTGGCAAGCTAAGACAAGCCCACTG
AATAGGTAGTGTTTAGCCCAATGCTTATTTTGAAAAATTCAACCACAATAGGCAAGCATATTGATAACGCTCAGATCACC
CTCCAAAATTAATTGAAGGAGTTAGCGATCGTAATCAGTAAAAACCTAACAAAGAGTCAGATTCGAATCCCATAGGGAAT
GGTATATCGTAGAGAACTCATTCTCAACTAATTTGTACTTTACATTAGATCTTTTGTAATAGTCTGAACAATTGGGAGGA
TTGTACCACAAACTAAATATAAAGCTTTTGTTATGAATTATCACAATTAAACTAAAATTCGAATGAAATCAAGAGTTAAC
AAGCAATTTAGGGGTGTGGGGATTGGAATTCGACGTCATATAGGGGTGATTTTGTTGATCTATAGTGATGAACATTCATG
AATAGGGTAAGTCATCGTCATTGATGTTAATCATCTTTCGATCTCAAAGCATCTATGCGTAGAATCTCCTTTCGGTCTCA
TCTATATGCCATTTCTAAACAACCCATTACATTACTCTACTCTCTCTTTCAAGAATAGGACAAATAGATCTAACCCATAA
CCTCCCTTTCAATCAAGCCATAGACATCAAATCTAAATTTCTAGTATTGAGCTAATTACCCACTCTAATTAATCTCTTTT
GAGAATGAACCAGAGATCAGAAGTCGAAATTAAATTTGCAACCTTAACCTATAAGTTGAACCCATGGCAATTAGACCAAA
TCCATGCATGAACAATAAAAAAAAGAGCATAGCACATTACCCACTTCATTAAATCAACACCCAACCCCATGTGAGCATCC
CTATATCTTAGGGTTTTAGCCACCCATCACAAGAAGTAAAGAAAGTATACCTTACATTAAAGCAGCCATGGGTAACTTGA
AATCAAGAAATTAAGAGTAAACCCACATTTAATGTAACTTCAATTTATCAAATTCAAGATTCAAATTATAAAATCCCAAG
AAAACTAAAAAAAGTGTTCTTTCAAAAGTAAAGTGTTCTTCAAAACTCTAACTCAAAACTCTCAAACTTGAACTCAGTAT
TCGAACTTCATAAAAATGGTATCCTTTGGGTTATTTATACTCTCCCAAAAGTTGGCCTAAAATCAACTTCATAAAGGACT
CGGTGACGTTAGTCGGCTTCACCAAACCTGATCGGCAACTTGCCTTTCGCTCCTCAATTTACCTTGTGATGTTTTAGGCT
TCAGGTGTTTGAACCTCAGTTGACAAACTCGATCGAGTCAGCCTTCACAGCTTGAGCATTAAATTATTACCTTGCACATT
GCCACTTTGGGCGGTCTGCATCAAGACCACCATTCTAACATAGTGCATCGTCTGGAGTTTTCCAACCTTCTTTGGTAGAC
ACAAGTGCTATGCACTGTCAATTTGGGTGAGGACATGCTCAGTTAGCAATTTGTCCTTCATGTTAGGCGATCAACAATGT
TCACTTTGCACTTCTTTTTGTATTTTTGGCCATTCTTTCAAACTTCAGTCTTTGCCTCGTCCAATTGCCTTCATAGTTGT
AAATCATCAATATTTGATTAGAAAAGGACTAAGTTAGGCATTGAGTACAATATATATTGAGCTAAATGGATCTTAAATGA
GTGCAAATTTACCACTTATCAACGCCCCCAACTTAAACTTTTGATTGTCCCCAAGTAAATCAAGAACACAATAAGATCAA
TAAGGGTTACTAAATGAGATCTAGCATGCAAGCTTCATAGCAAGATTACTCTTCAACATCATGTTACCCTAAATCATGAT
CAAAAAGTTTCAAATGATTACTAGCTATTCTCAACACAAGCTCAAGCTCACTTTAGCTTCTTGTCTAATGCAAGAACATG
TTTCAACAAATGCATTCATGAGCCCTCACATAAAGAACGATTTTATGATATCAGAAAGAAAATAAACTAAGGTAATAGGA
ATCAATGCAACTCTCACTCTCTCAAAAGAGAAACACATGCAAGCTTTGTCCCATAGGTTTCCCCATATCTTCTAATCGTC
AAATGGCCTAGTTTATGTAAGATCTCAAGGGTCTATTTTGCTTGTAATGGGGCTGAGGGTTAAGGTATAGTCAATTTGGA
TTGATGAATTATACCTTTACAAAGCAATGTTTCAATCATCATCACATCTTCTCAAGTTCTTTTTCTTCTTTTTCATTTGA
GAACTCAAATCTTGACTCCACTCAATTTATTTGGAACTCCTCTTTATTATTCACTTATCTTTTTCATTTTTAGTTTTCCA
AGCTATTTCCATCTAATTGATGATATATACAAAAAAAAAATTATAAGGAGGGGTTCCTTATTCTTGCAAAACTTTCAGAT
TTTAGTCTCATTTCTTCTTCCTTTTGCCTTTCATCGACTTTCATTCATCCTTCCTTTCCACACCCAGCCTAAGTTCGCTT
TTTAATCAACACAATGTTTCAAAAAGATTTTTTTTCATGAGAATGTAGGGATAATTTGGCTCAAGAAGCTTCTATTGGTT
GTCAACAAATAAGTTAGGCTTAATTGGTGCCAACATGGATTCACACCCTCACAAGGTTGTCACAAAAGGTTTTATGGACA
ATTTGGTTTCCTCGTTATATTTTCGTGTAAGATCATGACTCACATTTACCAAGATTCACACAATTGGACTAATAAGGAGA
ATTCTAGGACTCCACATGCATGCTTTCAAGTAAAACCTCACCACACATGGAACTTCGAAATACACTCATTGAGCACATCC
TGAAAAGATCAAAAGTGTACGTGTGATGTTAACTGGAAGAGTCACATCAAAATGTAGCTAGTCAAGAAAAAATTCAAAGA
GATCACTCAAAGGTGTAACCACATCGATTTCATTCTCACAACACCAACACTACACATCCTGCTCATAATGAGTACTATTC
AAGACATCGATATTGAACAAAATTGATTCTCAATGAAAACTTCAAGCATTTCACGATTTGATCTCATTGGGGGTTGCAAC
ATCGAGGGAGAACAAGATAGAAGTAAAGAAACACATAATTTCCCAAAAGATTACTCTAATATAAATATTAAACAACAGTT
CTTCAAAATATGAAATAACAAAATGAAAGAAAAAAGGGAATACTGGCACGAAGGCGCTCACCCCACAAAAAATAGATAGT
AGTGTCTTCAATGCAAAATAAATAAAAGTACTGGGAGGCTAAGAGAAAGGGTCCCCCAGAAAGGCTATGTATGCATTGTA
CTCTCATCTGGAGTCTCGGGAGGTGAAGCCTTAAGAGAGGCATCGATGCCAGGCAATAGGATCACTGGAGGTGGCATGTA
AGGCTCAACAGGGGCATTAGTGTCAATCTCAGCAACAAGATGTATGGTAGAGTATGGAGTGACTCCACTAGACCCAACAT
CTAAAGTCTCTTGATTATATCTCTCTAGTGTAGCCTAAAGAATAACCTCCATGGTCTCATATGACTCAGTCAATGCCTCA
CTAATCCCATGCTCTTTAGCTCTCAGCTCCTCTTAATCAGTATCCTCGGCCAACTCCTCCTCTGATCTCTCACTCTTATC
ATTAGCACCAATCTCAACATCCACAACAACCTCAACCACAGTAGAGGAAGGCACAACCCTAGGCATCTCAGGTGCATTTG
GAAGGGGAACCTCACCTTAAAGTGTGGAGATGTCCATTGACTCTATATGGACCACCTCTTCCGTTAAAGTAGCCATATCA
TACCTAAGGGTGTCTAAAGCAATAGAACTACCATTGACCTTCTCCTGAGCCTCAATCCTCACTGTCAGATCATCAAGCCT
CACAACGTGGCTCCTTATCATCCCCTCACACTTGAGCACCCACTCAGTCAAATGGGTCAAGGCCTTCTGAATGGCCTAGT
CAATGAGCATGGGCAAGTCATTCTCATCCTGGGAAGTTCAAGCATCCGCTGACAGGGCAAGGCTACCCATCTGATATATT
TTTGCTTGGGTAAAGAGGGAATGAGAAACAGGAAAAAGGTGAGGCCTCAAAACAGTAGTGGCAGCAACAACAAGTTGTAC
AGGTGCAGAAACAGAAGAGCCAGCAACAGAGGAAGATGTTGAATACCTGCCTGCTCCACAAAAAGGACCAGGTGTGCTAG
TCTCAAGTGTAGAGTAGACGGGCCAACCACTGGAGTGGAGCCTGGTGGTGCCGTCCTCCTTCGAGCTGCATCATCTCTCA
AATACTTGACCTCAATCCTCCAAAACTCACTAGAGAAGACTAGTGTAATCCTAAGATTAGTTTTACTTCGAAAGGGAACT
CTCTCTCTCTCGCATAGCTGAGTATCTCCTCCATAATTATTCTCCCAACATTTATCTTTTGCCTCTTAATAATAGAATCT
ACTAACACCGCATTTGGATACCGGAGTATGGATTCTTTCTAGGATGGCATCAGCATTTTATTGAAAAATCCAAACCAGTA
CCTCGTTATGATGTTCAGATCCTTCTTTTCGATCTTAGAACCTTCAGCCATCCAAGAAGGTGCAGCCTCACCTGATATTA
GACAGGCCAACCACCCCTTTAGTGTATCCAATGTCTTTGTCATCCGAGTCTTGTATTCATCAGTCAGATTTTCTTGGGTG
CATAATACGGTGTTAATTTTTGTGGCATGACACTAAACCAGTTTTCCTCACACTTCAACTTCATCGAGTGGCTTCCAAAA
TGTTCCCTTACGCTTTTTCGGCAGCGCTTTGTCATAGGCATCACAAACTCTTGTACCCACTTTGGTACATACTGTTGCTT
AGCCTTTGTGAACTGCTCCAGGTTTTGGTGTTTTATTGCAACCCATATTGCAGGATACTTTCACATGACTCCGTTAGTCG
AGAACCAGTACTCTTCCAAAATGGTTCATTACCCTTCTTCCTTGAGCCTATTCAAAGCCCTTGGAGCTATAATAGAGAGA
ACGCAACAAAAAGGATTTTGATCTTGTGGGGGTGAAACCAGTTTTGACCGGATATTCACATTCTTCGTAGCTATGTGCTT
CCTTACATTCTTACTCCTATTTGTAGGGGTTTGAGGATTGGAATGATGTGTCTGAGAATCCCTAGAAGGATCATTCAATG
AGACTCTTTTTTGCTATTTTTGAAGGACATGGAGGAGGAGAGAACTCTATCTCTTGTTCATTATCGGATGAATCAACTTG
TTTACCTTTGGTTCTTGCCATTACCTGCAAAAGCACACACTCAAATAGATGATTTGTGAATGTTATTTGAATTCGAACAC
AAATTGAAACACATTTAAAAGAAAACTGATGAGGCTAACCTGATAGGAAGGTGAATCACCAAACAAAATTGGTGAACTTC
GGTGAGCTCGCCGAATTGGACAATGTTAAATTATTTAGGATTCAGGCATAAAACGTGAAGTCAATACCCACTCGACATTT
CGCTGAGTTGGTTTCGGAAGGATAAGACTAGTCCGCCAAAGTTGACATTTCAAAAAGGAAAGTAACAGGCATCAAGGGTG
ATGTCCTCTCCCGCTCTACAATTTGCCAAGTGGGTTTAACGGACTAAGTCAAGCCCACCAAATGGAACAATACCAAAGGC
CATGCCAATGCTAAAGAAGGCGAGCTGGGTCTTACTAGGCGATTCACCTAATTTCCTTAGCGAGCTAACACAAGCTCACT
GAAAAATGATGTTTAAGCCAAATGCCAAATTTTCACAGATAAACCAACACACTCAACAAATACTAGTTTTCCCCAAACAT
TACTATTCACCTAAATATATTTCTACCCAGGGGTACTCAGATTTCCCACATTTATCACTAAGCATTACACTAATTGATGA
TTTTCCCTTAACAAAGTAGTCAACCTATCAATAATTGGGCAAAATCATGTAATTGGGTCAACACTAAGTTACTCATGCTT
CACTCACATAAAATTAGGCATAGACCCAGCAAAATAAACAAATCAATTCAGCAATTTAACCAAAACAAGCACGATTCATC
ATTTGTACATGCATTCACAATTAAAATCATATGGGTATAGTTCAATTTCAACATTACAATGTAACCCATAAATATCAGGC
ACTTGATCTCAATTTAGGGGCTCAAGCCCACACCTTATGTGCTTTCTAAACACAAAAACAATAACATGAATTCCAAACAC
CAACCATAAAGTTAAAATTAATAAAGAAACTAAGGGATCGAGGTAGGGTTCACACGAACTCCAAGTGAATGCACTCCTAG
AACCTTAAAGACACTCACATGAGGCTCACAAACACTCAAAATGTATGAAGAAAGATAAATTAATTGGAAAAACTTTCAAA
TTTCAAAGGTACTGATTTTTGAATTTGAAAAGACCCTTGGCCTTTTTATATCAGGCCCATTTGGCTATCACGACTAATGT
CTCCAAACTTGTTCGGTGAGTCACCAATTGGAGCTTATGCTCCCCGAACATGCCTGAACAATTACAAAACCTGAAGGCTA
ATTCGGCAGACCTGATAGAGTCCACTTAATGCACTTCGACGAGTCGCCCTTTGGAGTTTTGATCGCCAATCTTGACAATG
CACTTTTTCATCTTTTCAAGCTCAAAAGGTGGACAAGACTTAGTCTACGCAATGCCTCGGTGGTTCACCGTTTGGGTTTT
GCATCGCCTATATGCTTCCCTTTTCAATTTTCCAGTCTCTTCTCAACCTGTACTCACAACGCATATTATTTAAAAGCAGT
AAAAACAAAAACTAAAGACTTGGGTTGCCTCCCAAGAAGTGCCTTATTTAACGTCGTGGCAAGATATATTTCTCAAACTC
AACAATCATTATTGGGGTTTGAGATGGTGTCACTAGGCAAAGTTCCCTTTTGTCGTGGATTTAGATGAGTGGCAATTTGA
CCCAATTGGGTCTCCAACTGCTTAATAGAAACTGAGTGTGAAGTTACTATCTGAGATAAAGTGGAGAAGTCAATTTTCAA
ATCCGCAACACCTTATCGGACCCTTAAACCTTGTTGTTGATCCTTACAAACATATCTTCAGTCCGGCTTCCTTCTAGCCC
AACTGGATCTTTTGGGAGTGGACAATGATGGTGAGGCACGTATCTATCTTTGTCCATCTCCCTATCTTTACAATTTCCAT
CCCGCCAATCTTTCCAACCACTATTTCTATTCTTGTTCAAACCTTGGTTCCCACTTTATTTGTTGATAATTGTTGTGAGA
ACCCCTCACTTGATTTCCCAAGTACTGAACTTAATCGTTGTATAATGCTTCAAAATTGGCATCATCTGGGCATTGCGCAC
TATTGATTCCAACCGCATTCACCGACCTTGTTCCACCTCCCATGACATGTCTAGATAACAAATTTGATTTGGGTCATCAT
TTTGGCCATGATTTCATCCCTTTCATGGTCCTTCTCAATTTTTTATTTTCTCAAACTCACTAGTAGAAGAGGCATTTGGT
CCTCTCTAATGTTCCATGCTCGATTAACTATAGTCATATTATGTAGAAACAATGTAGCTAAATCATATGGTTGTCTGATC
AATCCACCATGAACTAACTGATCAGCCAAACTTTTGTTGACTGAATCAATGCTGCAATAAAAGCATTGCAGCAGCAACTT
GTCTGGAACACCATGCGTTTGACATTGCAAGAGTAACGTCTTGAACGTCATTCATGTTTCATGCAAAGGCTCACCTCCAA
CACTTTTGAAATTTTGGATTTGGAGACAAAGTTTAACAATCTTTGAGGGTGGAAAGAATCTTTTAAAGAATACATCAGAT
AGCTCATCTCACGAAGTAATAGAATCATTTGGAAACTCTACCAACCATCTTGTAGCCTCTCCCCGTGAAAGAGAACGGGA
ATAACCTCAACCTTATGGATTCTTGGGATATATTCTTAAAAACAAAAGGTCTACACACCTCCTGAAATTCCTGAAGCTCT
CATGGGGATCCTCCTGAGCTAGACCCCTAAAAATTCTTTTCATTTGAAGCAATTGTATCATAGTTCCGGTGATGTGAAAC
ACCGTCCTCCCGGTTGTAGGAGCTATTCGAATTGATCTTGTGGTTTGAATTATATTAATGGGCATGTCATTAAGATCACC
CATGTTGTAATTTTTACCATAGTAATTGTCATTGTAACTCCCATGATCACTCATTTTTTCAACCTACAAATCAGTCAACA
ACAAAACCAAACAACAAATCTACTACAAATAAACCAAATTAAATTCTAATTTCTCAATTAGAATTCTCAACATCCAATCC
CCGGCAGTGACGCCATTTTTTATAACAGTCAAATCACCCTCCAAAACAAATTTAAAAAGTGAGCAATCGTAGTCAGTAAA
AAACCTAACAAAGAGTCAAGGTCAAATCCCACATGGAATGGTATATTGTAGAAAAATCCTTATCAAGAAATTTCTACTTT
AACTTAGCTCATTTGTAATAGTCACAACAATTTTGTGGACGGTACCACCAACTTATAATAAAGCTTTTGTTATCAATTAT
CACGATTAAACCAAAATTCGAATGAAATTGAGAGTTAACAAGCAATCTATGGATGCAGATATTGGAAGTCGACGTCACAT
AGGGGTTATTGTGATGAACATTCACGAATAGGCGAAGTCATCTCCGTTGATGTTAATCATATTTTGATCTCAAAGCATCT
ATGCATAGAATCTCATTTCGATCTCATATATATGTCATTTCTAAACAACCCATTAACTTACTCTACTATCTCTTTCAAGA
ATAGGGCAAATAGATCTCTTTTTCAAACAAGCCATAAACATCAAACCTAAAAGGCTAGTATTGAACTAATTACCCAATCC
AATTAATCTATTCCGAGCATCAACCGAAGATTGGAAGTAGGAATTAAGTTTACAACTTTAACCCATAAGTTAATCCCATG
TAAATTAGACCAAATTCATGCATGAACAACAACAAAACAGAGCATAGCACATTACCCACTACATTAAATTACCACTCGGC
CCCATTTGAGCACCCCTAGATCTTGGGGTTTTAGCCACCCATCATAAAAAAACGTATACCTTCCATAAATGCAGCCATGG
GTAACTTGAAATTAATCAATTAAAAGTAAACCTACTTTGGATTTAACTTCAATTAATCAAATTCAAGTTTCAAATTACAA
AACCCCAAGAAAACTAGAAAAAAGTGTTCTTTCAAAGGTAAAGTGTTCTTCAAAACTCTAACTCAAAACTCTCTAACTTG
AATTCAGTATTCGGACACTATCAAAATTGTATCCTTTAGGATATTTATACTTACCCAAAATTTGGCCCAAAATCCACTTC
GTAACTGACTCAGTGAAGTTAGTCGGGTTCGACAAACCAGATCAGCGACTCACTCTTCGTTACTCAACTAACCTTGTGAT
GCTCTACGCTTTAGGTGTTTGAACCTCAGTGGGCAAACTCAATCAATTCAGCATTTCATGTTCAAAAAATAACCGAATAT
CACCTTAGCTCATTGTTAGAGCATTAAATCTTTTCCTTGCACACTGTAACTTTGGGCGATGTGCATCAGGATCGTCGTTC
TAACTTGGTGCATCACCTTTTCTACTGGAGTTTGCCAACCTTCTTTGGTAGAGACAAGTGCTATGCACTGTCAATTTGGG
CGAGGATGTGCTTAGTTGGCGATCCGCCCTTCATGTTAGGTGATCAACAATGTTCACTTTGCACTTCTTTTTGTATTTTT
TGTCATTCTTTCAAACTTCAGTCCTTGCCATGTCCAATTGCCTTCATAGCTGCAGATCATCAATATTTGATTAGAAAAGG
AAAAAGTTACACATTGAGGAAACTAATTATTAAGCTAAATAGACCTTATATGAGTGCAAATCTACTACTCATCACATATC
TGATTCCCAATTAACTCTTCAATCTACCCATATGCTTTTCTACTTATGGGTACTCAGAATTCCTCCAAATATCACTAAGT
ACTACCCAAAAGATTATTTACCCTTAAAAAGTCATCACTCCATATATCATTGGGCAAAATCATGCAATCAGAGCAATACT
GGGCTAATCAGACTTCATTCTTATGAAATTCAACTAAGACCCAGCACATACAAGTGTTCAATTCCAAATTTTCACCAACA
TAAGCAAATTTAGCAATTTTGGGCACAAAATGAACTATCTAAATAATGGGCACAGTTTGATATGATCTATTTAGCATTAC
CCACATAAATTAAACAATAATCTACTCGAAATGGCACTATGCCCACATCAAAAGAACCAAATTCTAGCACAAATGATCAT
ATAGAGATCGAACACTAACCTTAAATAGTAAAAAAAAAACCACAAAATAATGAGGGAAATATGCTTGGGGTCGAGATTCA
AGCAAACAAATGCTCTCCGAGCAATTGAAATCACACAAATAAGGTACAAAATCACTAAAATGATGGTGTTGGGAGTTTAA
CAGGGAAATAAGCACAAAGAGGTGAAAGGGTTTCTTTTTGAATTTGAAAAGACTCTTGGAATTTTAAACTCACACCTGCT
CGATGAATTGCGACTAACGACACCAAACGCAATAGGAAAATCAATTAAAGAGGTAAATCTCATCGATGAGGCTTGAAAGA
TACCAAACCTGAAAGCTGATTCAGAAAACTCAACAGAGTCTACTTAGTGTACTTCAACGGATCGCCAATTAGAGCTCATA
TTGCCTAAGTTGACAATATACTATTTCACTCTTTCCAGCTTAGAAACAGGGTAGGAATCAATCCGCACAACGCCTTCAGT
AGATCGTCATTGTTGTTTTGGTATCACTTAACTTACCTCTATCAACAGTTTGACTTCTTTTCCACCTGTACTCATAACAC
ACATTATTGAAAGTAATGAAATAAAAGTAAAGCTTGGGTTTCCTCAAAAGAAGCTCCATATTTTACACCGTGGCACGACA
TAGTTCTTAATTCCTTAACAATTATTCTTGGGATTTGGTATATTGTCACTAGGCAACGTTTCTATATGACTTGGATTGAG
ATGGGTAGAGATCTGACACATCTGAGTCTCCATTTGTTTGATAGACACCGAATGAGAGGTCACCGTTTGAGTTAAGGTAG
AGAAGTCATTTTTCAAGTCTTTCTACACCTTATCAGACCCTTCAACCTTATTGAATATTCTTGTGAACATTTCCTTGGTT
TGGTTCCCTTTCAATCCAGCTGGTTTATGTGGCCTTGGATGATCATAGGGAGGAATGTGCCTATCTTTTCAGCCTCCCAA
TCTCTTCAAATTCCTCCTCTCTAATCTTTCCAACTGCTCTCTCGCTCCTTGTTCAAACTTTAGTTACCACCTTGTCATTG
GTAGTTTGGGTGAGAATCCCTCTATTTGGTATGTCAAGTATTGTACTTTCTCATTGTACAATGCCTCAAACTTGGCCTCT
TCTGGGCACTGCCCACTACTTGTTCCAACTGCATTTACCTATTGCAATCAACCTCCTATGACATGTTTGGATTACAAATC
AATTTGGGTCATGAGTATCGTCATGTTTTCATCTTGCTCATGGTCCATCACAATTTGTTCTTTGCTCATGCTCAGTTGTA
AATAAGATACTTGATTCTCTCTAGTATGCCATGCTCAGTTTACTTTGCTCATTTTATCTAGAAATAACATTGCTACCTCA
TATGGTTTTTGAATCAATCCACCTTCGGCAAGTTGATCAACCATGCCTTCATTGATTGAATAAATGCTACAATAAAAGTA
TTACAATAGAAAATGATCTGGAACACCATGAGTTCCTCATTGTAAGAGTAATTTCCAGAAATGCAACTATGTCACATGTA
GAGATTTCACATCTAATTCTTTTGAAGTTTTGGATCCGGTCCCTAAGTTTTACCATCTTTGAGGGAGTAAAGAACCTCTC
CAAGAAAGCTTTAGTCAACTCCTCCCAATAAATGATCAAATCATTTGGCAATTCTACCAACCATCTTGTAGCTTCACCCG
TTAAAGAGAATGAAAATAATCTCCACCTTATGGACTTGTGAGATCTTCTTGAACACAAACAGCCCACATACATCCCTAAA
ATTCTGAAGGTTTTCATGGGGTCTTAATGAGCTAAACCCCATAATATTCTTCTAAATAGAGCAGCTATCGCATTATCCCG
GTTACATGAAAAACAACCCTCCTTGTTATAGGAGGTAACAGGATGGCTCCCTTGGTTTGAATGACATTCATGTGCATGTC
ATTCGAATCACCCATATTGTCATTTTCCCTACAGTGACTATCGTTGTAACTACCATGGTCACTCATGTTTTACACCTCCA
AATCAGAAAACCACAATATTAAGCAGTCATCATCAATGAAAACACCCAATTAAGAGTCAGGGTCGAGTCCCACAAAGAGT
GATATACTGCAAGGAATTCGATCAAAAACTTTAGAATTTAAATCAATTTATTTGCAGTAGTAAGAACTATGGGTGGATTA
TTCCATCTAATTTATGAAAAGGATTTTGGTATCACGAGTCATCATTAAACTAATTTATCATAAATTCAAATAAGTAACAA
GTAATCTAGGGATGCGGGAGTTGGAAATCGATGTCACATAGGGGTATTTGTGTTTCTTAATAGTTCTAAACATGTATGGA
TAGGCTGGGTCATCTTCAATAATACTAATCTTCTTTCGATCTCATATCATCAGTTCAGATAATCTTTTTCAGTCTCATTT
ATGTGCATAACTAAACAACCCTTTACCTTAAATTATTCTCTCTTTTGAGCAGAATTATGGTAAATATATGTGACTCATAA
TATCTTTTTCAACAAACTACAGACATAAAACCTAAATTGCATGTATCAAACTAATTGCCCACTCTGTTAATCTCTTTCTA
GCATCAAACATACATCTGCTGTAGGATTAAGTTGGAAACCTTAACCCATAAGTTAAATCCATGATAATTAGGCCAAATCC
ATGGTTGAACAACAATAAAATAGGGCATAACACAATACCCACTACATTAAATCAACACCCAATCCCATAATTACACCCCT
AGACTTTGGGCTTTTAGCCACCCATCACAATGTATAAAGAAATCATACCTATCATGAAGATACCATAGGTGATATGAAAT
TAAGCAATTTAAGCAACACCCACTCTCGGCTAAAGACTAACTAAAAATTCCCTTCCAAAAACTCTTCCCCTGGAAAGACT
ACTTTTTCTCTCTCCTATGGGCTATTTATAGTTTCCCAAAATTAGGCCAAAAATTTACTATGTGATCACTTCGGCAAAGT
TAGTCGGGCTCGCCAAGCTTATTCGTCGTTTGCTTCTTAGTTTGTCTTTCTATTGTTTAGGCTTTAGGTGTTTGAACCTC
ACTCGGCGAGCTCGTATGAGTTTGCCTTTCAAATTCGGCGAATCGATGAGTACTACTTTTTTTCATCCTTTAAGCCTTCA
CTTATCCTCTAGGTCTTGTCACCTTCGGTGATGATCAGCATGTTTTCCCTTTGAGTTCGGTGAGTCGCCTTTCCTCTTTA
AGTTCTGTGAGTCACCTTTCCTCTTTAAGTTCGCCGACGTGCCTCAATTAATTCAAGTGCTGATAAATGTTACTTTGGGT
GAGATCGTGCACATTGGGTGATTTGACCTTCCTGTTAGGTGACCAACAATGTTGAGTATACACTTCTTTCAATGTTTTTG
TCCTATCTTTAAAATATTCATCCTTTCCTTGTGCCTAAGGCTTCATAGTTGCAAATCATCAAAATATAATTAAAATATGA
CATAACTATGCATTAAGGACACTAATTGATGAGCTAAATAGGTCTCAAATGAGTGGAAATGTACCACTCATCAATTGCTC
TGTTAGGTTAATATAGCGATTTTGTTTCCATGTCTTTTACTCTATTATTAGATGTAGATTGAGTTAAGCAATTAAGTGTA
TTTTACCCGTGGACTCCATACTTGTTACAAAATATATCATATTCTTTGTAAATGACTGGTTGGTTGTGGTGTCCTGTGAA
AGTAGAGTTTTTACTTGGGACATCCAATGAAACTTCAATGCAAATGTGTGCACACTGACCTCTCAATGTAGATCAGGTGC
ATATAGCCGTTTTTACTAGTTTCCCCAATATTTTCCCAACTCTAGCTAGAATAACATTGTCATAGAACTATATTGGTAGC
TCAGGGAGTTTGATCAATATCGTATAGATTTTCTCCCTAGCTTCTGAAGCGATAAAATTTTGGTGACACCATTTATTTGA
TAGGAAATAATCGTTGACAAACCAAGGGCTGTTTTGGAGTGTTCTTTGAATATTTTCCTCCTTAAAAAATTTAACTATGT
AATAGTCGTGCTCCAATTCTATTAATGTGATTTCTTTTATAGGTCTCCACAATACACTTTATTTTTAAAAAAAAGATATT
GGTGTATAATTTTCTTTTTCCAACTATTTAATGATGAAAAAATAGGCCCAAGTGTTTTAGATTCGCTGTTTATCTTCTTC
GAAGAAAAGGATAGAGTTGTCATCATCCACATTGCCAACATGAATCAATTTCTTCAGCATGCCACTCGATTCGTCGCATC
TAGATACTTCTTTATCCATTTCATTTGACAGGATAAAATTTGGATTTGATACCGTGTTATCGTTTTTCATTGGGTATGAG
AATGTCAATATATTCTTGAAGGATGGTTCCCACCCATCCAATAATTTTTTTATTTCCTCACCAAATTTATCAATAGTCGA
TAGGACAAATGGATTAAAATCCTCCTGGTAAGATGACATAATGTTGTGTGAAAAGAGAAGTAATTTCTAGTGAGAATGAA
GATATTCTCTCTAGACCTTCATACTCATTGTGAGTTGTGTTAAATTTTTTCAGATGCGTAGATTATTCTTGTGTGCATTG
GCAAACACTTTTAATACTTATCTCCAGAATAAGCTAAGAGGAAAAACTGATGATCTTGTTAGGTGGTTATATTAGTTTAA
TACTATATTTAGGTGTGTGTAGAGGGAACAAGTGGTGACTAGCCAATAAGTAGCTCTAGAATTCACCAATCATTCCAAAG
GAGTTAAGCCTATATTAGATCTTGGTGGCCACTTTCTCTTATTGGAAATAACATTTCTATATTATCAAGTTACATCTTAT
ATCTTGTAACGCGAATATTAATAGCTGCATGACTTGTATATTTTGGAGTTGTATGGGCAGTCTTATTATTTAAGTTAATC
TCGCCTATACTTTTATTGATAAAAATTGAGACTATATGGTCTTGCACATTCTAATTTTTACAAGCTTCAGCTTAGAGAGT
ACATTATTGATAGTCTCCCATTAGTTGACTCGTCACAATGTAGATGTCAAATGGATTATCATAAATTTGATATCAAAACT
ATGTTTGAATTTTTTTAAAATAATGGAGATTGTATAATAAAGCCATGTATATTAATATGGAGACGTTAATACTAGAATTC
AAGGAGTTGAAAATAAGATGTCTGAAGTTGCGTTTTACTCATTTGTATGTTCACCCAAAACAAGGGATGAAAGACACTAA
ATAAATGTATTTTAAAAGAAATTTGCATTCTTCTCAAGTTCACAAGAATTAAAACAAATAAACTAAAATAATTAAATTAT
ATTATGATATAAAATTATCATTTTCAAGAATCAAACTTTAGATTTCTAACTTTCAACTATCTTTTATTAAATAAAAATAA
AAATAACATTAAATTTAATTATATTTTATAATCTTACCTCAAAGTAGTATTTTTTTTATTTTATAGAATTAATCAAATAT
GTTAATATAAGGCATAATTATGTTGATTACTTTTTTAATAAAACTTTCCTCTAAATAAAGTTTGTCTTTAGGTTGTCAAA
ACTTTTAAGGCCCCCACCTCACTGCATCACCATCCCTGATGTTGGCGTATTTATATTCCCAATTATTAAGAATGGCCCAT
GTTTACATTAAGTTTTGAGAGCATTCACTATTCTAATTGATATGTTTTAAATAGAAATTATTTGATTGCACAGTAACATA
CATGATTAGCTAAATGCAGGGTTCCTAAAAGATGTATACACATAAAAGGAGAAATGAAAGCAAGGACACCGAAAACGCAT
GAAAGGCATGCTTGGCACAGTGCCCGAGCACACTATGTGCACTGGTTGCGCAAGGCGCCTGCGTGCAATCGATTGGGGCA
ACATCCAGGCGTATTGCTGGTGCAGGGCGCCAGGCCTAGTCGTGCTCTAGTCATTCTTGGAGCAATTCTGGCGTGGTGCC
CCAGACGTTTTCCGGTTAATTTTAGTTGTTTTAGGATTTCAAAGCCAATTAGAAGTTGGAATTAATTTTCTAAACTCTAT
AAATAGGACCCTAGGGTTATTTTCTGAAGGTACTTCTTCTGTCTTGTATGAAAGAGCAAGGGATTAACAGTTCATCTTAG
GTTTAAATTATGTACTCTTTATTTACTTTTGAATTTCATGAAAACAATTGTCTTTGAGTTTTTGAATATTATGAGTGGCT
AAAAGCCTTTGTTCTAGGGAGATAGTTATGGGTAACTACTGAACATAGATTGTTATGAATTAATGTTGTTTATTGCTTAA
ATTACCTTTACATTCTTATTTAAGTATTTCATGATTGGCCACCATTGAGATATATATATTATCTATTCTTGAACTCGAGA
AACAAGTTGGGAGATAGACTAAATAATATAAAAGACTCGATATTTTTCGCACATCACTTATTTAGATTCGTGTTTAGGAT
TGACACCGGAACAAATACCAATATTGGTCACAAAAACGATGAAATATAGATGCTCGTCAGTTGAGTCTGTCTATCCCCGC
TCAACGATGTAGTTAGACAGTCAATTGAAGTAGGTGATTAGAGGTCAAGAGATCATGGTCATAAAATGAATTCTATGAAT
CACTAATTTAATAAACGTAATTAATTCATACATGTGATGGAATACATGATGAAACCCTAAAATTGTTCGATAAAACATGG
ATATTGAAGTTGTCATTATTAGTTACCTTCACAATTGAATTATTTGCAATCGTAGTATAATCAACATAGTTTTCTTGAGA
ATACTTTCTTTGAATTGTGGAATTAACTAAATTACAATAATTTAATCCTAAATTCTTTGGGTTCGAAAAATCGGTTCTAA
AAGAGTTATTTATTACTTATCCGACCACGTACACTTGTGTGTACAATTTGGAGCAACATATTTTTGGACCGTTGTCAGGG
ACTTTTAGAATTAGTTTATATTTTATTATTTAAATTATACTACTTTATTGTTCAAGTGTTTATAACTTGATCTTAGTTTT
TATGTATTGCATGCATTTAGAGCACAATTATAGCTCGAGGAGGAAAACTGATTGAACAGATCAACGAACCTGAAAGATTT
CTTCGTCGATGAAGAAAAATGGAAGCTCTAAACCCACGTCAGCAGTTAGGACTAGGTGTTGAGGATAATCTGGTGGATAA
ACGTGAGGAGAACATGGAGAACAAACATGTAGAGGTAATTGTAGTGATGGCCGCAAGACCAATCCGTGATGAGGCAGTCT
CACTCACCACCAATGTTGCATCTAGTATTCGGAAACCACCTGGTGGGATATTTGAGCTGAAACAAAAAATGGTGCAACTC
ATACATTCGATTGGGCAATTTTGTGGCCTTTCTTACAAGGACCCACTAGTGCTTTGAAGGAATTTTCTTGAAATAAGAGA
CACTTACATTTTGAATTGGGTATCATTTGATTATGTGAGCTTGACTCTTCTTCCATTCTCACTATTAGGAGAAGAAAGAC
TATAGTTGGCATCTGAGACACCAAATTCCATCACTACATGGGACTATGTAGCAAAGAGGTTCCTAAGTTGATTCTTCTCA
TCGTGCAAAACTACAAGGTTAAGGAGTGAAATCTTGAGTTTCAATCAGAGAAATGGAAAGAACATGTTCCAAGCCTGGGA
TAAATTTAAACTAATGTTAAATGCTTGTCCACATCATTACGAGGAAAATGAGGTACTAGCCCACAAATTTGTTGATGGTA
TTGAATATAATGCAAAAGTACTTCTAAATACTACAGTAGGTGGGAAAGCCCTAGAAAAGACCTATAATGAAATGATTGAA
CTCCTAGACAAACTGCCAGAAGGGAGCCTGAAATGGAATGGGGATGCACAAAAAAATACAGTTCAAAAGGTTGCAGGAGT
GTTAGAAGTAGACCAAGTGACTGCATTGGCTCTGAAATTGGATAGTTTACAAAATCACATTACCACGCAGTTCAGTAAAC
TAACAATAGGATAGAAACATGCACAAGTGAATATAGTACAACAACATCATGGATGGTGTGAAGTTTGTGGTAGTGGAGGG
CATGTGACTGAATGTTGCGAATCAAATCTAGGGTCCGTGAACTATATAGGTAATGCACAAAGAGGTGGAGGAACAAAAAA
TTATTATAATATATATAACCCAAGTTGGAGGAATCACCCAAACCATCGATCATAGAGGTACCCAAATTAGAGCTTAAATA
TCTGTCGACACACCTAAGGTATGCATATATGGGCAACAATGAAACTTTACCTATGATACTTCTGCAGAATTGTTTGAATC
ACATGTTGATATGGTATTAAGGATCTTGAAGAGGAGGAAGAAAGATATTAGGATTAGTCCAGCATTATGTATGAAGAAAA
TCAATGTGGAGAAAGACCACAAGCAGAGTGCACAACATCAACGTGGACTAAATCCAAAGATGAAAGAAGTATTAAGAAAA
AAAAGTGACCAAGTGGTTATATTCTAGACTTGTGTACCCTATCTCGAATAGTAAATGGGTAAGTCATGTACAGTGTGTAC
CAAAGAAAGGTGGAATGACAGTGGTAAAGAATGAAAAGAAGGAGTTGATTCCCACAAGAACGGTTATCGAGTGGAGAATT
TGCATGGATTGCTGGAAATTGAATGATGCCACAAGAAAATATCATTATCCTGTCCCTTTCATTAATCAAATGCATTACCA
TTTAGTAGGGCATGGTACTATTACTTCTTTATGGATATTCCGGATATAATCAGATTGTGATTGCACTCGAGGATAAAAAA
AATATCACTTTCACTTGTCCTTATGGCACTTATGCTTTCAAGTGTATGCCTTTTGGACTTTGCAATGCTCCAACAACTTT
CAAGAGGTGTATAGTGGCTATATTTTATGATATGGTGGAGGACTTTGTAGAGGTATTTACGAATTATTTCTCTATCTATG
GGAAGTCTTTTGAGGCATTTCTTCAAAGCCTTGATAAGGTACTTGCTTTTTGTGAAGATACAAACTTAGTACTCAATTGG
GGAAAATGACATTTCTTGGTTTGAGAGGGCATATTTTTGGGTCACAGAGAATCAAAGCATGGACTAGAGGTCAATAAACC
AAAGTTGAGGTTATAGAGAAATTGCCCCCTCCATTTTCTATCAAAGGAGTAAGAAGTTTTATTGGGCATGTGGGTTTTTA
CTCCCAGACCTATGTGCAGTCTCTTGGAGAAAGAAGTGAAATTTGATTCTGATGATTTTTTTGTGAAATCATTTGAGGTT
CTTAAGCGGATCTTAATTGAAGCTCCAATGTTGATTGCTCCTAATTAGGAGTTACCATTTGAACTAATGTGTGATGCAAG
TGATATGGAAGTGGGTGCATTGACTTCACGGGTCTCTTCCCACCATCAAATGGAAACCAATATATTCTAGTGGCAGTTGA
TTATGTGTCAAAATGGGTCGAGGTTGTAACTCTTATCACGAATGATTTAAAGGCTGTGGTCAATTTCATCAAGAAGCACA
TTTTCACTTGTTTTGGTCCTCCAAGGGAAATCATAAGTGATGGAGGTAAGAATTTCATTAACCATTTAGTGAAGAATCCT
CTGGATAAGTATGGTATACATCATAAGGTAGCTAAAACATATCACCCACAAACTAGGGGACAAGTTGAGGTGTCAAAACA
AGAGGTGAAGTAAATCTTGCTAAAAATGGTTAATTCTCAACGAAAATATTGGTCCGAAAAACTTGATAATGCTCTATGGG
AAAATAGGACAACATATAAGACACCCATAGGGACTTCTCCCTATCACATGGTGTTCAAAAAAGTGTGTCATCTTCCAACA
AAGTTAGAGAATCAAGCGTATTGGGCATAAAGAAGTTGAATCTTAACCTAGAGATATACGGTCGATCAAGAATTGGCTAA
TTGCACGAAATTGAAGAGTATAGGCTCCATGCTTATGAGAATGCTAAGCTATACAAAGAGAAGACTAAAATATGGTGTGG
CAAGTACATAGTCGCTAGCACTTTCACTCCGGTCCAAAAAGTACTACTCTAAAAGTCTAGACTGACATTATTCACCACAA
AACTTAGGTATAAATGGAGTGGGCCCTTTGAAGTGGTAAGGATGATGCAACACGGTGTGGTAGAGCTTAAAGGCAATGAT
GCAACAACGTTCATGGTGAAACGGGAAACGGGTCAAATACATTTTTTGTAAAGATGCGGATCCAGATTGAGAAGATCTTG
AGCTAAATGATGAATGATCCAAAGTTGAGTCAAGCTCTGACATTAAAACAAGCGCTCCATGGGAAGCAACCCGTGAAATT
ATATAATAATTACTTATTTTTGGCTTTGAGTTTTAATATTTTATATTTTTGTAGTATTTATTTAAATTTTAATCATTTGT
AATAGTTAAGAACTATGAAAAAAAAGGAGAAAACAAAAAAAAATACAAAAAAGGGAGTTGTGTCATGACCAAAACAAAGG
CGCTAGGTGGGGGCAACCCACCATTATTTATTAAATGTAATTTCGTTGATGCACAAGAATTGGAAAGCCTACCATGCGAA
AGGAGAAGACGATGCGCAATAAATATGGACCTAATAGACAAGCAACACTGGTCGAGCACTGACCAGATGCGCCGCGCTAG
GATTTTATCAACTGCAGCTCTGGCCGGGCGTACTAGCAGCTCGCCACGTTAGGCGTACGTGAGAGGCAACCTTGGTTAGG
TGCTGTCCAGGCGCACCACGCTAGGCATGCGTTAGTTGCAGCCCATTCGGGTGCAATGGCGTCCCCTCGTTACCGGCACT
CCTCCATCCCAATTTTTTAAAGTTTGTGGGACCCAGTCAAAATTCATCCCTAAATCATGTACCTACCCAAATTTTACCTC
ACTTTCTCGCAATATTAAACCCTACCCGCCGACCCAACTCTCCCAAATCCTCTCAACTTCTAAAAAAAATTCTTCTCTTC
TTCACTCACTTTCTTCCCCAAATCCTCCATTGTTTCACCCCCAAAGCTTCTTCTAACCACTATTATTCCATCCCCAACCA
ACAAAACCCATAAATAACCAAAGATGAATAAAAAATCAACCAAACCCACCCCCTTACTACCTACCTGACCCCATCCTAAT
CCACACCCAAAAAAATATTTCTTTTTTAATCAAACTTTGAGGTTTCTAATGGCGCCTAAAGAAAAGATATGGTTGTTGGA
GTGGGTAGCAAGAGAAATACGAAAGGGTCTGATAACGCTCAACTACACTTCATTCAACTCTAGGTGTAGGCGGTCTCTAA
CAAGTATAAACCCAAATAAGAGTTGGGGTCGATCACACAGGGAGTGATACAATAAAGAATTCGATCAAGAAGTAAAATGG
TGTTCGAATCGTTTGTAGAGGTAGAAATTTGGCAACATTAAAGTAAATTATAAGGCTTTGACAATTAAAGTCAAATGGGG
GGATTCAGGTAACCAATTTACAACTACAAAAATCGGAAGTAAGCAAATAGAGAAGGTTTCTTTGGAGTGTGATAAATTGA
ATGCTAAATTTGCGTAATGGGTGATTACGAGTTACTCAAAGTTGTTGAATCTCGGTGGGTAGGCTAGGTTTTGGGTGCAA
TAGCCATTTCTCAATCAGCTATTGCGAATCAAGTTAGTTCTTTCGAACCTCAACAGGCACAACACAATTTAACAACCCAT
TACCTTAATAAATCCATATTTTCAAGCTAGATTTGTAAGATTGTATTCAAAACCACTTTCTCTAGCTAGATCTGTAACAA
CACAATTGATACAATCGTCAACTAACAATTCGACTCTAACACTTCTTTCTCAAGCAAGTATAGAGTACTAAGCTAGAATT
GCATTTGCAACTACAATTCCTCAATTAAAACACAAACTATTAATTGAACCCACTTCAAAACAACAATAAAATCAGTAACT
AAAACCATCGATTAGCTAATTAATGCATTCAACTAAATCATGACCAACGAAGCTTTCCATTAAATTGGGTAACGATCCAC
AAGTCTCCAAATGCTCAAATTTAAGCTAAAAATCTCATAATCGCTAAATCTTTGCTCCCAAAATATAAAACAATGTTCTG
GAATGTAAAAGATCAAAAACCCAGAAGTGAACAATGTGGGATGTTTTTCCACCTCCCCTCTCTTCTTTTCAATATTGCAT
CTATATGTTCTCATAATTTCAGCACAGAGTCAACTCGGTGAAGTAAGTCAGGCTCACCGACCTGATCGGTGATGTGTCGA
CTGCTCCCTTTCTCATATTTTTGGCATGTCTTTCACCAATTTGTTCTGTAACTTTTGGCGAAGTAAATTGGGCTCGCCGA
CCTGATCGGCGATGCACCGAGTGTTCTTTTTCTCTCTGTCTTGGCGTGGCTTTTCACCCAATGTTTTTGTAGTTCGACAA
GCTAGGTCGGCATCCCCGATCCGGTTGGCGTGTCACCAAACTACTCCTTTGCTCGCCAAGTTGGTATTGTCCAAGGACTG
GCATGCTAGAATTTTAGACGAGCTGAAGATCCACTCGGCCAGTCACCGAGTTGATTTGGCGAGTACTAGCTTTGCTTTCC
TTCAGGTTTTTCAGCTTTTTTTCTCCTTTTGGCCTCATAATGTCCTTGCCTTGCCCTTTTGCCTGCCTTGCTGCATATTA
ACATTTCAACATCAGTTATGAGCATAAAATAGGTATTGAGGAATTAAATCCCTAAATATTAAGCCCTAAATGAGTCAAAA
TCCCCGACTCATCAACACCCCAAACTTAAATTTTTGTTTGTCATCAAGTAAAACATAAGATTAATCAATTCAACAGAGAT
GTCTACAAATAGTTCTACTTCAGACTCAACATGAATGCAAAAGAGGTTCAATCTTCACAAGCAATGTTCAATTGTGCACT
AAAAGTTTCAAATTGTGACTAGTCTTTATCAAATAGAAGTCAAGCCCACACTGCTTGCTTAAAATGCAAATTCAAGCTCA
ACAAAAATATTCAAATGCCCTCACCTCAAGAATGATTCCATGCCCACACAAAGCTCATCAAAATTTAAGACTTAAGGAAT
AAAAATCAACACTCACACTCTCAAAGATAAACACATGCACTATTCTACCCATATGTTTGCCAGTATTTTCCAATTAACAT
GTCATTCGGCTAAATCAAGATAAACAAGGTCTTTCAAGGCTTGTAACGAGGCTGAGGGTAAAGGTATGATTATTTTGTCT
TAGTGACTTCCACCTTCATGAAGCATGGCTTGCATTTCACTTCTTCTATTTTTCTTCCGTTCTTTTTTATTTTCACAATC
CACCCTAAGAACTTTCAAGCACAAAGATTCTTGTATGGATCATTGGGCACCCATTTTCTTTCCATCATGCACTTCTTCTT
TTTTCAATCTTTTCTTTTTTCTTTTCTTTCTTTATTTATTTGATAAGGAGGGGATCCAATTTTTCAAGGGTGAATTTTCA
CGTTCTTGCTCATCTTCTCTTCTTAATTTTTCACCACCCCCTGATGAGTCTACAATTTAGTCTCATTTAGGGCTTTATTT
TAATAGATTTAGTGTCCTCGAATGCATATTTTGTCTTCATAACTGATATAAATCCTTGAATTTTAGGTATTTGAACTTAG
GGACATAGCATAGATACTATTGGTAAAAAGGAACAAGGCAGCTGAAAGAACAAAAAAGAAGAAGGCATGAGGATCTCCTA
AACCATTGGGAGAGTCATCTAATGGCCTCGGTCTCACCTAATGTTCCAGTATGCCAAGCCCTGAAGGAGAAAATCAAGTT
GGCGATAGAAAGGAGCAGTCGGCGGGTCACCGAAGAGTTCCACGATGCAGTGCCTTATCGCCCAAAGTTATAGGACCTTA
AGGATGCTGAAGGCAAAAGAAAAAGGCAATACAAATGACCAAAAGGCGGATCACCAAGTGGATCGGCGAAACCAACTAAC
TGCGTCGACTAAACCTTCGCAGCACACTTTTTGACAACTATAATTACGTGTTTAAATTTTTAGCTTAGTATCAGATTTTG
TAGGATATCATATTATTATTCAATTTTTGACGTTTAGAACTTAGAACTGAGTTTTAGAGATATTTTTCCTTAGCTTTGAA
GACATGAAGATTTCTGTTTCTAGGAAATTAGAAGTGGGTATTGAAGATTCTTCATCTTAGACGTTTGTAAAGACATTATT
AATCGTATCTTGTTGATGAAAACACATTTTGGTATCGATTTCTATCTTTCTACTATGTCTAGCTAAAACCTCAATTCTTG
GGGTGTGATTATGTGATTATGGGTTGAATTAACTATTGGGTATTGCTAATTGATAGTCTATTTGTTGTTTAAAACTGATT
TCATTCAGTAATTGTGGTTGAATTTAATTGGTTGTAGTTGCAAATACAATCCTAAATTCGTGATTTTGGCTTGTTCGAGG
GAGAGGTTTTAAAACCAAAATTGTTGAATCGATTGTCTTTGGGTATTGGGTTGTCATGGGTTCAGCTCGAGAGAGTGAAC
CCTAAACCCTTTTCCACACATTCAACTCGAGAGAGTGAATGTACTAAAGCGAAAGTTGTGCTTCATTGCGGCATATTGGT
GTTCGAGAGAAACCAATTCCATTCGGGGTAAATTGTTCAAGAAAAAGTATACCCCTACTGAAGTCTAGCTTATTCACTGA
TTTACAGTGGTTTACTATTAATTGCAATTACCCGGTTGTTTACCTTAGCCCATAATCCTATCACATCCCAAGAATCCCAT
CTCTGTATTCGTATTTTCATATTATTTGCTCTTTTTAGTTGTTAGTTGACTACAAACCCCATTTTTTTATATTTGACACT
TGTGTCACCCCAAACTTGAATTATGCTTTTATTTGTAAATATTTATAGCTATGATTGACTTGAGGATATTTATGCATTTC
TATTGATTCTTGAGTACGAACCACTCCCTTGGGACTCGACCCTAACTCACTAGTTAGGTAATATTATTACTCACGATCGT
TGGCACTTCAACTGGAACTAGTGTCCTGATACGTGTAATCAAAATGACGCCACTTCCGGGGAGTGGTGTTACTTGATAAT
TTTTAGTTAAGTTGAATATTGTTCTTGTTAATTATAGTGATACTTACTTAATTTTTAGTTTTGATTTGTGTGTTTCTATT
TTTTGCAGAGACTCGGAGCATATTTGATAGCAACAGTAACCTAATGGATCATCCTCCTTCGAGATTGATGATGTTTAGGG
ATAACATCCTAAATTTCAAGCAATTAGAGGATGAGTCCATGTATGAGTTGTGGCAAAGGTTTAAAATTCTATTGCAGCAG
TGCCCAACTCATGAGATTCCAGATAAACTACTTCTGAAATATTTCTACCAGGGTCTGAGCCTCGAAAATAGAATAATGGC
TGACAAACTCTCTTCGGGCTGCTTAATTCGACACTCCTATGAGACCGCAACCCAACTCCTTGATTGTGTGGCTAAAACCA
ACAAGGAGACTGAGAAGGACCAACACTTGGCCACATTGTTGGGTCAGCTGGATATCTTGGCCCAAAAGGTCAAGTACTTA
GAGGTACTATCCAAAAAGACGGATAAATACATTCCCTCTCATGAGTGTCGAAAGATGAAAAAGCAAGAGAGCGGGAAAAT
TGAAGAGGTCCTCTTACTCATTCTACACAAAGTCGAAGAACAATACAAAGTGTTAAAGGAAATAAGAGAAAATATATTGA
TGCTGAACCAAATGACGACCTCACATTCCATGCTCATTCATCTACTAGAGTCCCAAATGGACCAAGTGTTCAATGACCTC
TACCTAGAACCAAAATGGGAGTTTCCTTATGAAAATGAGGCAAACCTCACTAATGAAACCTAAGTGGGGACTTACGTCGT
GCCATGACATTAACTAAGGTGTTTCTTGGGAGGCAACCCAAGACCCTTTTATTGCTTTACTTTTGTTATGGTAAATAATG
GTGTGTGAATTGTGCAGGTTCAAGTGCGGAAAGTTTTTGAAAAGTGCAGGTTGGCAAGCAAATGATCCAGTTGGCGCATC
GCCAAAGAGGTCGACGAGCCCGACCTATTTCGCTGTTTGACTCAAGACATCTACAAAGGGGATTTTGTAAAACTCGATGA
GGTAAGAGCACACTCGGTGTGTAGCCGAGTGGGTCGGGGAGCAAAACTTAAGTCGCCAGGTAGGCAAGAACTGGACGGTT
TTTAAAAGGCCAAAGGTTTAAACTTCCAACTCTTTCATTTTCTCTCACTTTTTATCTTCCCAAACTCACACCCGCACTCT
AGTTCCAATATTTTGTGTTTTTTCTTGCTATTTTAGTCATAAATTTGTTCTCGGATTGGGAGTACTTTGCCGCCTAGCAC
TTCAGTCTTTATTTAATCGGCATCAAAAGTTGGTTTTCCAAACACTGAGTTTATATTTTTTTAGAATTTTGTACTCATTT
GCAAATATCTTATCTTACTGATGTGTGCTGGGCCTCTCTAATCTTAATTGTTTTCGTAGGTGCCTGTGTTAATTTGATTT
TCTTTCCCATAATGTTTTGAATGTTGAATTCCCATATTTTTGCGATTTTGAATGAACTAATTCTTGTGGGGTTGTGCTTG
CATGTTGTTTATTTTGATGGGGTGAAGTCTAAGTAGCCTGTATTTGTGCCAAAAGATGTAATTTGCCCAATGATAGAACG
GATGACATCATTCTTAAGGGCAAAAGTCATCAATTGGCCAAATTTGGCAAAGAAGTCTGAGTATCCCAGGGTAATGGGTG
TTATGGGTCTTGTTTTAATTTGAGTTGGGAATGCCTTGATTTTGTTTTAGGAGGTTACGGAGTCGAATTCGAGAAGTTGG
GTTGAAAGTAGGAACGTTGGGTCGTTTGGCGAGTTAGGTCGTGCTCGCCGAACCACTTGGCAGTTCACCGAAAGACCCCA
TCTCGCATTTAATTTCATGTTAAATGTGTAGTTTTGTTCTATAACTTTCAGTCAGAAGCTTTAGGTCGCCAATGGCACTC
GACGACTCACCAAAAGTCTTCTTGTTTGCCCTTTGTCTGCACTCTTGTAGCTTAGAGTGCAGTGTAATCTTTCGGCGAGC
TAATCCTTGCTCACCAAATAATTTTGGCGATTCGCCAGAAGGCCTTTCCATCGTCAACTTGTCAAATTTGTTTGAGAATT
TAGCCAATCCTTTTGGCGAGCCCGATCTAGCTCGCCAAAGTGATTCGGTGACTCGCCAATTTGTTCGGCGAGTTTGTCTG
CAATTATTTTTCTACCTTTGATTGAAATGTTTCTAACTTTTTCCCAATGTTTGCAAACATAGTTAGGACCAACATAGACG
TGCCACCCCAAAAAAGTGTACGGGGTATCACAATCAACGAAGGGGGATCAAATCCTCTAAAAAGAGGAAGGCAAGAACCT
CTAACTGGAGGTTAGAACAAGGGAAATAGGCCCATATCTAATAGGGTGACTATGGGTTCCCAAGCTACTTTATCTGAGCC
TGAGGAAGACCAGCCTTTGCAGTCCCAAAGGGATGAGATCTGAGCTAGATCTCACCCTGACGCAACCAGATCCCCTCCAG
CTCCTACACCAGTAAACTCAGTGCCAGCTCCGAAACCTCCTGTGGCTCCTGTGCCACCAGTACTCCCTCCCACAAGCTTC
TAAATAGATTCAAAGGTGATGGTTTGTGAACCATCCTCGAGGATAAGTTGCTCTCGACAGAAGGCCTGGAGGGCAAGTAC
TCAAATATGAGGGACACCCTCCATTTCCAAAGATTTGAGCAGTTTACCAGGCCCTGAGGTCCCTATATTCCTTCATGGGT
CTGGGAGTTCTATACAACTTATGGTGACCAAGTTCCAAAAATCAAGAAAAAGGCCAGCGAGTTCAAACCCGTAAAGTCGA
TTGTGGTCCGGGGTAAGGAAGTTGAATGCAATAGTGAGTACATCAACACTGTAATTTATAGGGGATATGACTTTGACTAT
CCCAACTTGACTACTGCCATATCTTCATTAGATGAGCTTAAGGCCTGGCAGGCGCTACTCATTTCAGACACCACCCCGAG
GTGGATAAAGGGAGGAGCCCCGTTTGAGAAGAGGGACTTGAGTGTAGCTGCACGTTATTGGTTTGGATTCATCAGCAGCC
CTATTATGCCTTCCCAGAATAAGTCTGTTCTCCATCATCCTAAGGCAGCCTGCCTTGGGTCAATAATTTCTAGGAAGAAC
ATCGCCTTGGGACTCATCGTTGAGCAAGAGATGGTCATGAGGGCCAACCAGAGACAGACCTCCTTGTCATTCCCAGTCCT
GATCACGGAGCTGTGCCGGCGTGTTGGAGAACCCCAGGATGCTGCTAGAGATTTTTATGTTACCCTATCCTCCTCAACTG
ATATTCGGCATAATGAGGCTGAGTACACTAGAAAGGAGGCATATAGATTCGATACTTATAGAGGCATCTTCGCCTACTCC
AGCCTCCGGGACTTCAAGTACTTCTGCCCCTTCTTCTTCTTCACAGGTTCCGGATACCTCCACCTTGTCCCAGCCACCCA
AGATTACTCCGGCGATGATCCAGAAGATGGGGAATCTGGCCCATTCAGCTGACGTGAGGGCGACCAGACTAGAGAGATTT
GTTCCCTGGATGATTGAGGCTACTATTTTGGCTGCACTAACTCCCCTTCATATTTCTATTGAAACTCTCACCACGAGAGT
TGAGGCTTGTGAGAGCAAGTAGGGGGAGACCTCCGAGGTGACTACTTTGAAAGCCGAAACAGCTTATCTGAGGAAGGATG
TAGACTATCTAAAGTCTACAGACTTCACTTCATTTCTAAAGGCTGCAGACGATTTGGATGCTCCTGAGATTCCTCCGGCT
ACCACCGGAGATGTGCATAAGCGTGAGGCAGTAGTTGATGAGTCGGATGCCGAGACCGATGAGGAACTGATTCAGATCAG
GAAAGAGAGCATATATGAAGATTTGACGAATATTGAGGAGACCATTGTGCAGTTGGTGATCCAAACATCACTGACAGAGG
CATCTATGGGTGGATCCAGTGGAGCTGGGCCTTCTGAGGTGACTCCGGGTACTGAGTCCCAAGACCAGAGCACTACTCTG
GGCACTGATGCCCAAGTCCAGATTGATGCTCCGGGCACTTATGCCTAGACAGATAAAGTGACTGGGTAGACAGGATCCCT
TCTTTACCTCCATCTATGTCTTAGTTTATTTTGACTTTTGGATATTTTGTTTGAATTTGAGGACAAATGCATTTATTTGT
GGTGGGGTAAGGCCCACCTTTTGTGTGACTTATGGTGAATATTTATTTTTTGTTTATATAATGGGTTTTGAGCCATAATT
GTGTTTTTACACTGCTTTTTTGGATGGTTGAGCGTGTGGCTCCTTGTTTTAAATGTAAATGATTTTTGACACCCTTCCGA
AAAATGTTGCCACCTCTTGTATGTGTTGAATATGGCTATTCTTTTACAAATTTGAGTATCGGTTTTGACTAATATAGATG
ACTTGAATAGTGCCCATAATAAAAAAAATGAATGTGCAGCTACGATGATGCCAAATGAAGTTGCATAGACAATATATGAA
CTCTTTTCATCTCATTGTGGCTAGCCAAGTATCGAATTGAGTCTCTTGTGATGAACATTGCACACTAGAGAAAGTGTGGA
GTCTTGTTTGTCATTGGTGTCAATGCCTTGTGTGATGAGCTTACCGTGAACCATGTGTTATGACACCTAGAATTTGCCCC
ATTGGTCCGGTTGACTAAGTGATGCAATCTCTTGATATGATATTAGGCAACTTGAAAGAGTGTGAAACAATTTGACATTA
TACCTCTTTTGTGGCCTACCTTGTGAGTGTGTGAACTTCTTTTGAGCACCCTTTGAGGCTTAACCTTTTTCTTGGAAGAA
ACTTGATGACATTGTGACCTTGTCTTGATCCAATACCCATAATCCTCATGATTTGTGATTTGTTTGAATAGCCAACTTAG
GTCAAAAGCCTAAGTTAGGGGTGTGGTGAAAAGAGAAGGTAAATCAAGAAGTGCAAGAAAGTCCCCTTTTACCCATGTTT
TGAGAAAAATGAAACCCCTCCATACAAAAAAAAAGAATGAAAAAGTTGTGGAATAAAGTTGTGAAAATACAAAAAGAAAT
GGGGTTTCCAACAATCCATGGAAAGAGAATAATGGGATGACTTGTGATTACGAATGAAGAATGATGAAGAAAGGGAAAGG
AAATGTTGGTCACACCACATCTCATGAGGACTGTGGCCATTGAGCCTAAATGACCATACATTTGCACTCAACACCGTTAC
AAGCCTTGAAAAGACCTTTTTGATATTGAGTAAGCTGAAACAAATGTTGCTTGGAAAATATGGGCAAACCTATGGGAGAA
ATCATACATTCTGTTCATCTTTGTGAGTGTGAGCGTTGCATTTGATTTTGGAACTTTAAATTGTTGAACCACTGTGTGTG
AATATAGAATCATTCTTTGTGGGAGGGCATTTTATTTCCTTTGTTGAGCTTGAACTTGCTTTTGAAGCAAGTATTGTGAG
CTTGAGATTCTTTGATAATGGTGGGTCACAAGTTGAGTCTTTTTGTGTGCATTCATGATTGAGTCTTGTGTAGCACTGTT
TGAAACATTCTTTTTGAACTGCTGAACTTGAGTTTTACTTAAGGACAAGCAAAAGTTTATGTTGGGGGTGTTGATGAGTC
CACGATTTGGACTCATTTAGGGTTTTGTTTTAATAGATTTAGTGTCCTTGAATGCATATATTGTCTCAATAACTGATATA
AATCCTTGAATTTCAGGTATTTAAACTTAGGGACAAAGCATGGACACTATTGAGCAAAAAGGAACAAGGCAACTGAAAGA
ACGAAGAAAAGAAGGCCTGAGGATCGCCTAAACCATTGGGTGAGTCGCCGAATGACCTTGGTCTCGCCTANNNNNNNNNN
NNNNNNNNNGAAGGATCGCCTAAACCATTGGGTGAGTCGCCGAATGACCTTGGTCTCGCCTAATGTTCCAGTGTGCCAAG
CCCTGAGGGAGAAAATCAAGTCGGCGATAGAAAGGAACAATCAGTGAGTCACCGAATAGTTTCGCGATGCAGTGCCTTAT
CGCCCAAAGTTACAGGACCTCAAGGATGCTGAAGGGAAAAGGAAAAAGGCGATACAAATGACCAAAGGGCAGATCGCTGA
GTGGATCGGTGATCCCAATTAACTACGCCGACTTAACCTTCGCATCACACTTTTTGACAACTATAAATACTTGTTTAAAT
TTTTAGCTTAGTATCAGATTTTGTAGGATATCTTATTATTATTCAATTTTGAAGTTTAGAACTTCGAACTGAGTTTGAGA
GACAATTTTCCTTACCTTTGAAAATTTGAAGATTTCCATTTCTAAGAAATTGGAAGTGGGTATTGAAGATTCTTCACCTT
AGACGTTTGTAAAGACAATATTAATCGTACCCAGTTGATGGAAACACATTTCGGTATCGATTTTTATCTTTTTATTGTGT
CTAGCTAAAACCCCAATTCTTGGGGTGTGATTATGTGATTATGGGTTGAATTAACTGCTGGGTATTGCTAATTGATAGTC
TATTTGCTATTTAAAAGTAATTTGGTTCAGTAATTGTGGTTGAATTTAATGGGTTGTAATTGCAAATACAATCCTAACTT
CATTTCTATGGCTTGCTCGAGAGAGAGGTTTTAAAACCAAAATTGTTGAATCGATGGTCTGTGGGTATTGGGTTTCGTTG
GTTCAGCTCAAGAGAGTAAACCCTAAACCCTTTTCCACACATTCAGCTCGAGAGAGTGAATGGACTAAAGCGAAGGTTGT
GCTTAATTGCGGCTTATTGGTGTTCGAGAGAAACCAATTCGATTTGCGGTAAATTGTTCAACAGAAAGTTTACCCCCCCA
CTAAAGTCTAGCTTATTCACTAATTTCTAGTAGTTTACTATTAATTGCAATTACCCGGTTGTTTACCTTAGCCCATAATC
CTATCACATCCCAAGAATTCCATCTCTGTATTCGTATTTTCATATTACTTGTTGTTTTTAGTTGCTAGTTTACTACAAAC
CCCCTTTTTGATATTTGACATTTACGTCACCCCAAACTTGAATTATGCTTTTATTCATAAATATTTTTAGTTATGATTGA
CATGAGCATATTTATGCTTTTCTATTGATTCTTGAGTACGAACCACTCCCTAAGGAATCGACCCCAACTCACTGGTTGGG
TTATATTACTACTCACAATCATTGGCACTTGAACTAGAAGTAGTGTCCTGATACGTGAAATCACCCCCTCCCCCAACTTA
GGATTTTAGCCTATGTTGGCTATTCAAACGGGCCAAGGCTTCATGAAGGTTTTAGGTAGGAGGGAAAGAGGCTAAATAGG
CTCATGTTTCATCCAAAAAGAGGGTAAGCTAAAATAATGCCAAGCTAGATTCACACTCTCACAAGGTAGTCACAAAGAGG
TATACTAGCAATTTGGTTCACTCTCAAAAATTTGTGCCTAAGATCATTTCTTTCATTCGCCAATATTAGTCAATTGGACC
AATGAGGCAAGTTCAAGGCATCACCAAGCACTTATTTCAAGGAAATCTCACCACACAAGGCATTCAACACAATCATCGAT
CATGACTCTATAAATTGAGCTCGCGTGCAATGATCATTACAAGACTGACTTCAACAATCAACTAGTCACAATGAGAGGCG
AAGAGTTCATACATGACTTATGCAACTCAAACTTACCTCATTGGACTTGCAAAAACATATCGTTCAATCAAGAGCACTAT
TAAAGTCATCGGTATTGATCGCAACCAATACTGAAATATGTAAGAGAAAAATCGCAACATTCAAAAATTAAGAAATCAGG
AGGCAAATTAATTTGGATCAAAAACCAACATTCACAAATTTTTCCATAATAAACGAGAGGTTACGAAAAAAGCCAAAAGT
AGTAAAACAAGCATCCAAAATAAAATAAATACAGCCCAAGGGGATAGGTATGAAGATTCCCTCACCCTGCTAAATAAAAC
CAAATAGTGTCCTCAGTGTAAAATAAAGTAAATGTCTCAAAAATAAAAATAGGAAGAGAGTTAATATCCCCTTGTCATGC
TAAGCCTGAGGTGAACGTTGTGCATCTGGAGCTCTCTCAATTGGGGCATCAGTGCCCGGCTCTCCTCTAAGAGTGTGATG
CGCTCCACTGAAACAAATCATCGAGGTATACTAAAGTGAAGCCTTCGTTGCCATCTTCACCATCGCACCCTTTAAGTCCT
CAAGCTCATCATAAATTGCAGCATCGCGGAATCACCATCAGCAGCTACAACAACATTTCCGATCAGAGTAGCCGTAGGAA
TCTCAGAAGTACCTGGTATCACTGAACTCAAAACCTCGGCAATGTCCACAGTGCCGAAGAACATAGATAAATCAGTGGAT
TTGAGCTCATCCACATCACGCCTCAACCCTGCAACATCGGCCTTCAAAGTAGTCACAACCTCTGATTGTCGCCCTCCCTA
CTCACATGCCTCAACGCGCACAGTGAGGGCGTCTAAAGCTAGGCCATGAGAAGTAATCAACTCTCATTGCTCTCATAAAG
CAGCTCAGCTAGGGGCAAGGGCAGCAGCAATGGCCCTCTCAATCAACCCTGGAACAACCTCCTCAACTCGAGAAGCGTGG
ACATCAGTCGAATGGGCTAAATGGCCTATCTTATACAGCAATGCCTGTGTCAACGAAAGTCAAGGAGCAGTAGAAGAACT
AGTAAGGGTAGAATAGATAGTTGTACCTGATGGTTCGCCGTCCTTAGCATAAGGAGTAGTGTCTGCTTCCAAAGTATCTA
AATCGGCAGCCGAGGATGTGTCCACCGATGTTGTCCTCATCCGCTTAGCCTCATCCCTAGTGTACTGTAACACCCCGTAT
CTGAAAAAGGGAAAATAAACCAAATTTGGGAATTGCAGGTTCCAGCCACGGAGGCTAACCACGGCTCGTGGATTGAATCA
CGGACCGTAGGTAGGTCTGTGGGTTGGTCACCTTGGCAAAGTGGTTGAGGCCAAGAACTACGGCCTGACCTACGGACCGT
AGTTCAGACTACATTCTGTGGTTAGGGTCTGTAGTTCGAGGCCCCAGATTCAAGTCCTAGAAGTCCATCCACAGTCCATA
AGGATGGACCATAGGTCAGACCATAGTCCATCGACTGGATCCGTCGGTGGACTACTGCAGTTAATTCTCATGGTTAGTTG
GGTCTTTTCCTAATTAATTAGTTTCAATACTTTGTCATTTTGGCTATGTTTAGGACCCCTATATAAACCTTTTTAACCCC
AAATTCACTCCACTTACTTCATTCTTCTAAATTCAAAAAGGAATCCCAAATCCTCGCAAATACTCTCTCTCTAGAACTTG
AAAAAGATGAAGAAGGAATCACCTAGGCTTTTCAAGCTAAGGTTTCAATTCCTCCATTGAAGGCTTGCATTTGGAGCTAA
GGTATGATAGTTTTCATCCATGGATTCTTTTCATCAATGGAGTTCCTAAATCTCTCTATTTCATATGGTAGAATTCCCCA
ATTTAGTTAGGGTTTTCTTCAATTAGCATGAGTTCTTTTCATTGTTGATTTGAATGAGTTAATTATGATCTTCTACGCAT
GAATTTATGAATTGAAATGCTTTTATGATGAATTACTCCATGAACCCATGTAATCCCTATGTTTTTAAGTTATGAATCAT
ATCAAGAGGGATTTTGAGTATAAAGCAAGGGTTTTATGAAATTGAGCATGTATTACAAGTTTTACATGTATTTATGATGA
AATTCATATCTAACCCATGTTTTCTAATAATTTATGATTGAAAGTGGGTTTTGACCTCAAGAGGTAAATTATGGACTTAT
GCATTGATTATGAGATTTATGCTAATCTATTAAGGGTGCTTTGAGAGTAAGTACCAATGATGTTGTTGAGTTGTTGAAAA
GACATTCTCATATACACATAATTAGAATGATGTGAAAGGTTTTCCCACATAGAAAGGATTCTTAGGTTGAAAGACTTTCT
CACCTAAATGAATCAAGAGTAAGAGCTATCCTAATGAACTAGCTTGGATTGGTTGTCCAAGGGACACCTTTTCATGAGTA
ATGAAGTCAAGTAAGAAGTTACTATTCCATGGGAATTTATGCTTAGCACCGAGTGGATATTGATAGTGAGATGGAATATC
TCCCATCGTAGAGGCTGGGTTTCCAAAGTAATCTCATGAGATGGAAGCTCTCCCGTAGTAGAGGCTGGGTTTCTAGTAGC
AATCTTCTTATCCCATAAACTATGTGCCCACATAGGTTGATTAGCTAGTGGATCCACTTAAGCTAGATGTTCATGGTTCT
ACCTTCGGCATGTAAATCAACCCTTTTCAAAGTGGGAGACACTGGGTGATCATGTTATAGCTCACATGGTCTCATGTCAG
TTAAGGCTAATTTCCCCTTAAGTAATAAAGAACTAAGGTTACTTCAAGAAGTATCTCACATGAGTTCAAATGTTTCAAAG
ATGAAGTTAGCTTGCATTGACCTTGATTTTTATGACATATGTTTTATAAAGCTTTATAACATGTTTAGTTTGGTCAATTG
CATGTCCTGAAATGAAATGTCCCTTTTAGCATGTTTTAAATGTTTTGTGCATGGCTATCATACTTGGTACATTGTTTTGT
ACTAACGCATACTCTTGCCTACATTTTTCCCAAATGTAGGTCCGACAGTTAGGTTTCAGGTTTTCGTGGCTAGAGGTTGA
CTTGAGATATTCCCGAGCTTTGGTTAGTCCTCATGATTTGAGGACGGAGTTTTATCTTCTAAGTTTCTTTCTTGTATTTC
ATTTTTTAACATGATGTATGGGCGAGGCCCAATTTCATTTGATTTTATTAGATGGCTATGGTGATACATGAGTTTAGACT
TTCTCTTTTCATTTTATAAAATCATTTAGACTTGAACTATTGTTTTACTCTTATTGTTATATTTCTTATGTTATGAAATC
TAAGTGGCTTGTATGTAGTCCTTTGGGGTTCTATACGTCATGTTACATCGAGGGGTATCCGTGGGTCGTGACAAGTACTC
TGCCTTGATCCGCTGGATGTCAGTACCAGAAGTGGGAGCCACTTCCACATGTGTCTTTGCCACAAAGGGCACTCTAGTTC
GTCGGCACAACTCCGTGATAAGCACCAGGAATGGTAGTGATGGCTGGCTCTACTCGGCTCGCATGGCCATCTCCTACTCA
ATAATAGTCCCTAGATTCAATCTATCTCGGTCAATAATAAATCCCAACAAGGGTGCCAGAGGATGGACTCATTATGTGAT
GGCATGAGTGTATTGCTAATAAACCCGAACCAGTATCTAGCAACGATGTTTAGGTCCTTCTTCTCAATATGAACCACTGT
CTCAATCCATAGAGTCGTGATATCAGAGATCAAGGGGGAAAACAACCCCTTAAGATAATCGAGCGTGTTCTTCTGAATCT
TGTCCACCAAGAAATAGACTACCTGAATAGTGCACCCCAACACTTTATTAATCTTCGTGTTGCTGCAATTCACTGTCTTA
CCCTGCACCTCAACATAATAAGTTGGTGCGAAAGAATTGGCCTTCTTCTTGCCTTTTGGGATTAGCTTCCTATAACCCTC
ATAAAACTCCGGGACCAAATAAGGTATATAATGTCCCAGGGGATGTGTAAACCTCTCAAATAGTGAATTGTGTCTCACAC
ATCAAGATACATGTCCTCTACCCCATTAGTAAACAACCTCTTCTCTTCTAGAATTGTTCTCAACCCGGCAGCCTTTAATC
TATTTACCGAACGTGGTGGAGGTGCCTGTACCGGGGGCACCTGTGGTGCCTTCTCAACTACCTGTGCTGGAGGTGGAGGA
GGAGTCGGGAGTATTGGGAGTCTTGACGGATCATGTAGCGCTTTGGAGTGCAGTCCAGCCCGTCTCTTCTTAAGGAGTTG
ATCATCCACATGATCGTACTCGTAGACTGGCGAAATAGACCCAGAGTTTTCCTCATGGTCAGACTCAGATATGGTGAAAG
GGGTAGAGTCAATACCCCTATGCTATCGGAGATGGAACTGCTCAAACTCAGCTCTGCAGGTCGCTTCTCTTTGTATGTAC
CATTTCCCCATGTCGGAGGAAGTTTGGCTCACGTAGATCTTGGAAGGGAAACCTACATGGCAATGACCACCCCTTTTGCC
TTCTTCTGAGGTGGTTGATTTTTCCCGGGGACCTTGGATCTAGCCATATTTGCAAGACAACCCAAATCGAATAGATGCAC
TTGCAAAGGGTTAGTGAAATATCAAAATTAAGAAATTGCAGGAAAACTTGCCAATCAACTCGGCGAGTCACTAAGTTCAT
TTGCTGAGCCATGCAGGGCTCACCGAAAATCACAGAACAAAAATGCAAAAAGGCCAGCACAGGTCGGTGAGGTTTAGGTT
CAATCGGCGAAGCGCCAAACTTATTCGGTGAGCAAAAGGTAGCTCGCCAAATATCACAATATGATTTCCAACAATATGGG
TTGCAAAACGGGTGATACAAGGGCGTATGGCGAGTCACCGAGTAAACTCAGCGAGCACAGGCATATCGCCGAATGTTACA
TAATCAAACAACTATATTTCAGGGCAAAAGGGCAAGGTGAGGGTATTGTTGACGAGTTGTCGAGTCAGTCGGTTAGCTCG
ACTAAGCTCACCGAATTGCCTCTCGTACCAGATTTTTACCCCGACCCCCAATTTTCAACACAGTCTATGATAGCCAAATT
AAAACCCTATTCTATACAATTAACGTCTATCCCATATCATTACCAACCATAGGGCACTCAAACTTCCCCCATTTTATCAA
GAATCAACCAATCAACATCATTTGCACTTAAGAACGACATCACCCGATCTATCATTGGGTTAAGTTGTTTAGTGCAATTT
GGGTTACTTAGACTTCACCCACACCAAACCCAACATGCATAACCGCCAATCAAACAATTTAGACTCGAAATTCAAATTTA
AACATGCCAAACATCTAACATGCTCGTTTTACCCATTAATATTTAACTAATCAATTAATCACACAAGGGTAAACAGTATA
TCGAAGAACTATACGAACATGCTTAGGATATGACACGAAATTAAAGCAAGTTCAGGACACCAACGTCAGAAGCAGATAAA
TACACAACGCGGGTGAAGGATAAAGCAACAATTTCCAACTATGTAACGATACCTACACAAAAATTTAACAAGAAATATGA
TTGTGTAAGAGTGCAAGAGTTGAAAATGCAAAATAAAGAGGAGTTTTGAATTTAAAATGGTTGGAAGATTTTTTGACTCC
TCAGTTCGCGCCTCGATCGGCGATGTCGAATTATGTCGCCGACCCATTGGGCGATTCGCCAATTGTCACTTTGCCTGCCA
AATTTACCAGAACCACAACCTTTTGGTTGGTTAAAAAGGATATCCACATCGGGCTCGCTAACCCATTTGGCGATTCACCG
AATGGGTCATGAGCTCGCCCAATTGTCTATTTCTCCAAAAAGTTAAATTTTTTCAACCTGCACATCCAACAACTACTATT
CAAGTAACAAAAATGAAAACTTGGATAGCTTCCCAAGAAGCGCCTTATTTACCGTTGTGGCAAGACGAAGACATGCTTTC
AGTTTCATTCTTTGGGTTAACCATGATATCACTCGGTAAACCTCTTTTTGGCCTTGGATTCAAATGAGCTAAGATTTGAC
CTATTTGTGTTTCCAATTAATTAATAGACACCAATATGAAGAAAATAATTGGTTCAGAAAAGAGACGTCATCTTTCATTT
CCTTTAGCACCTTGTCCAATCATTCCACTTTGTTAAGAATACGAACAAGCATATCTTCGATGCAGAAACTTTTAGGATCA
TCCCTTTGCTCTTTTGGCTTTTGACACTCATGGGGAGGCACACATCATTTTTTGTCTCCATCCCCCTCCCTCTAATTTTT
ACCACGATCACGCCATTCCATATATCGGTCTCTCAAACCATCATTGTGGTCCCTGTTCCAACCTTTATTCCTGCCCTACT
TTAGAAAATTTGGACAAGAACCTCCTGCCTGATTTTCTACCATTTCCCATGACATGTTTCGTCAATAGGTCCATTTGGGT
CATCATCTTGGCCATGCTTTCATCTCGCTCTTGGTTCTTTTCCAATTGTTACTTTGTCATCCAAAGTTTTAATCGAGACA
CCTGATCTTCTCTAGTATACCAAGCGTGATTGATTTTTGTCATCTCTTCAAGAAAGGTAGATGTTATGTCAAACGGTTGA
TGCATGATTTCTCCTCATAAGAGCTGCTCTGCCACAACTTTGTTGACTGAGTCGATACTTTAGTAAAAATATTAATAGAC
ACCCATTTGTGTCTAGTTACTTAATAGACACCCAGTGTAAAGAAACTATTTGGTTCAAAGAAGAGACATCATCTTTCATT
TCCTTTAGCACCTTGTCCGATCCTTCCACTTTGTTGAGAATACGAGCAAGCATATCTTCGGTGCAGAAATTTTTAGGATC
ATCCCATTGCTCTTTTGGCTTTTGACACTCATGGGGAGGCACACATCATTTTTTGTCTCCATCCCGCTCCATCCAATTTT
TACCACGATAACGCCATTCCCTATCACGGTCTCTCAAACCATCATTCTGGTCCCTGTTCCAACCTTTATTCCCACCCTAC
CTTAGATAATTTGGACAACAATCTCCTGCCTGATTTGCTACCATTTCCCATCACATGTTTCGTCAATATGTCCATTTGGG
TCATCATCTTGGCTATATTTTCATCTCGCTCTTGGTTCTTTTCCAATTGTTCCTTTGTCATCCAAAGTTTTAATGGAGAC
ATCTGATATTCTCTAGTATACCAAGTGTGATTGATTTTTGTCATCTCATCATGAAGGATAGATGCTATGTCAAACGGTTG
ATGCATAATTTCTCCTCATATGAGATGGTCTGCCACACCTTTGTTGATTGAGTCGAGACTTTGGTAAAAATATTAATAGA
CACCCATTTGTGTCTAGTTACTTAGAAGACAACCAGTGTGAAATAACTATTTGGTTCAAGTGAACAGACGTCATCTTTCA
TTTCCTTTAGCACCTTGTCCGATCCTTCCACTTTGTTGAGAATACGAGTAAGCATATCGACGGTGTAGATATTTTCAAGA
TCATCCCTTCTCTCCTTTGGCTTTTGACACTCATGGGGAGGCACACATCAATTTTTGTCTCCATCCCGCTCCCTCTAATT
TTACCACAATCACGACATTCCCTATCTCAGTCTCTTAAACTGTCATTGTGGACCCTGTTCCAACCCTGCCTTAGATAGTT
TGGAAAAGAACCCCTACCTAATTTTTTACCATTTCCCATGACATGTTCNNNNNNNNNNNNNNNNNNNNNNNNNNNNNNNN
NNNNNNNNNNNNNNNNNNNNNNNNNNNNNNNNNNNNNNNNNNNNNNNNNNNNNNNNNNNNNNNNNNNNNNNNNNNNNNNN
NNNNNNNNNNNNNNNNNNNNNNNNNNNNNNNNNNNNNNNNNNNNNNNNNNNNNNNNNNNNNNNNNNNNNNNNNNNNNNNN
NNNNNNNNNNNNNNNNNNNNNNNNNNNNNNNNNNNNNNNNNNNNNNNNNNNNNNNNNNNNNNNNNNNNNNNNNNNNNNNN
NNNNNNNNNNNNNNNNNNNNNNNNNNNNNNNNNNNNNNNNNNNNNNNNNNNNNNNNNNNNNNNNNNNNNNNNNNNNNNNN
NNNNNNNNNNNNNNNNNNNNNNNNNNNNNNNNNNNNNNNNNNNNNNNNNNNNNNNNNNNNNNNNNNNNNNNNNNNNNNNN
NNNNNNNNNNNNNNNNNNNNNNNNNNNNNNNNNNNNNNNNNNNNNNNNNNNNNNNNNNNNNNNNNNNNNNNNNNNNNNNN
NNNNNNNNNNNNGTCTCGGTCTCTTACACCATCATTGTGGTCCTTGTTCTAACCCTTATTCCCACCATACGCTAGATAGT
TCGGACAAGAACCCCCTGCCTGATTTGCTACCATTTCCCATGACATGTTTCGTCAATAGGTCCATTTGGGTCATCATCTT
GGCCCTGTTTTCATCTCGCTCTTGGTTCTTTTCCAATTGTTCCTTTTTCATCCAAAGTATTAATGGAGACACCTGATTTT
CTCTAGTATACCAAGCGTGATTGATTTTTGCCATCTCATCAAGAAGGGTAGATGTTATGTCAAAAGGTTGATGCATGATT
TCTCCTCATATGAGCTAGTCTGCCATACCTTTGTTGACTGAGTCAAGACATTGGTAAAAATATTAATAGACACCCATTTG
GGTCTAGTTACTTAATGGACACCCAGTGTGAAGTAACTAATTGGTTCAGAGAAGAGAAGTCATATTTCATTTCCTTTAGC
AACTTGTCCGATCCTTCCACTTAATTGAGAATACGAGCAAGAATATCTTTGGTGCACAAATTTTCAGAATCATCCATTTG
CTCTTTCGGCTTTCCAAACTCATGGGGAGACACACATCTGTTTTTGTCTCCATCCCGCTTCGTCCAATTTTACCACGATC
ACGCCATTCCCTATTTCGGTCTCTTAAACCATCATTATGGACCCTGTTCCAACCTTTATTCCCACCCTGCCTTATATATT
TTGGAAAAGAACCCCCTGCCTGATTTGCTACCATTTCCCATGACATGTTTCATCAATACGTCCATTTGGGTCATCATCTT
GGTTATTTTTCATCTTGCTCTTGGTTCTTTTCCAATTGTTCCTTTGTCATCCAAAGTTTTAATGGAGACACCTGATCTTC
TCTAGTATACCAAGCGTGATTGATTTTTGTTATCTCACCAAGAAAGGTAAAAGCTATGTCAAACGGTTGATGCATGATTA
CTCCTCATATGACCTAGTCTGCCACACCTTTGTTGACTGAGTCGACACTTTTGTAAAAATATTAATAGACACCCATTTGT
GTCTAGTTACTTAATAGACACCCAGTGTGAATTAACTATTTGGTTCAGAGAAGAGACGTCATCTTTCATTTTCTTTAGCA
CCTTGTCCGATCATTCCACTTTATTGAGAATACAAGCAAGCATATCTTTGGTGCAGAAATTTTCAGGATCAGCCCTTTGC
TCTTTTAGCTTTTGGCACTCATGGGCAGGCTCACATCGTTTTTTGTCTTCATCCCGCTCCCTCCAATTTTTACCACGATC
ACGCTGGTTAACCACTTCCCTCACTGTTTGCATGAGATTCCACTTATTCTAAGTCATTTCATTCCCTATCTCGGTCTCTT
AAACCATCATTGTGGTCCCCGTTCTAACCCTTATTCACACCCAGCCTTATATAGTTCGGACAGAACCCCCTACCTGATTT
GCTACCATATCCCATGACATATATATTCAATAGGTCCATTTGGGTCATCATCTTGGCCATATTTTCATCTCGCTCTTGGT
TCTTTTCCAATTGTTCCTTTTTCATCCAAAGTATTAATGGAGACGCCTGATCTTCTCTTGTATACCATGTGTGATTGATT
TTTGTCATCTCATCAAGAAAGGTAGATGCTATGTCAAATGGTTAATGTATGATTTCTCCTTATATGAGCTGGTCTGCCAT
ACCTTTGTTGATTGAGTCGAGACTTTGGTAAAAATATTAATAGACACCCATTTGGGTCTAGTTACTTAATAGACACCCAC
TCTGAAGTAACTATTTGGTTCAGAGAAGAGACGTCATATTTCATTTGCTTTAGCACCTTGTCCGATCCTTCCACTTTATT
GAGAATACGCGCAAGCATATCTTTGGTGCAGAAATTTTCAGGATCATCCCTTTGATCTTTTGGCTTTTGGCTCTCATGGG
GAGGCACACATCGTTATTTGTATCCATCCCGCTCCATCCAATTTTTACCACGATCACGTCATTTCCTATCTCGGTCTCCT
AAACCATCATTGTGGTCTTTGTTCCAACCCTTATTCGCACCCTGCCTTAGATAGATTGGACAAGAACCCCCTGCCAGATT
TGCTACCATTTCCCATAACATGTTTCGTCAATAGGTCTATTTGGGTCATCATCTTGGCCATGTTTTCTTCTCACTCTTGG
TTCTTTTCTAACTGTTCCTTTGTTATCCAAAGTTTTAATGCAGACACTTGATCTTCTCTAGTATACCAAGCGTGATTGAT
TTTTGTCATCTCATCAAGAAGTGTAGATGATATGTCAAACGGTTGCTGCTTGATTTCTCCTCATATTAGCTGGTCTGCCA
CACCTTTGTTGACTGAGTCGAGACTTTGTTAAAAATATTAATAGAGACCCATTTGTGTCTAGTTACTTAATAGACACACA
GTGCGAAGGAACTATTTGTTTCAGAAAAGAGACGTCATCTTTCATTTCCTTTAGCACCTTGTCCGATCATTCCACTTTGT
TTAGAAAACCAGCAAGCATATCTTTGGTGCAGAAATTTTCAGGATCATCCCTTTGATATTTTGGGATTTGGCACTCAATG
GGGAAGCACACATCGTATTTTGTCTCCATCCCGCTCCCTCCAATTTTTACCACGATCATGTCATTCCCTATCTCGGTCTT
TTAAACCATCATTGTGGTCCCTGTTCCAACCCTTATTCCCACCCTGCCTTAGATAGTTTGGACAAGAACCCCCTGCCTGA
TTTGCTACTATTTCCCATGACATGTTTCGTCAATAGGTCCATTTGGGTCATCATCTTGGCCATGTTTTCATCTCGATCTT
GGTTTTTTTCCAATTGTTCCTTTGTCATCTAAAGTATTAATGGAGACACCTGATCTTCTCTAGTATACCAAGCGTGATTG
ATTTTTGTCATCTCATCAAGAAGGGTAGATGCTATGTCAAATGGTTGATGCATGATTTCTCCTCATATGAGCTGGTCTGC
CATACCTTTGTTGACTGAGTCGAAACTTTGGCAAAAATATTAACAGACACCAATTTGGGTCTGATTACTTAATAGACACC
CAATGTGAAGTAACTATTTGGTTTAGAGAATAAACGTCACATTTCATTTGCTTTAGCACCTTGTCTGATCCTTCCACTTT
GTTGAGAAAACGAGCAAGCATATCTTTGGTGCTCAAATTTTCAGGATCATCCCTTTGCTCTTTTGGCTTTTGGCAGTCAA
GGGGAGGCACACATATTTTTTTTCTCGATCCCGCTCCCTTCAATTTTTACCACGATCACGCCATTTCCTATCTCGGTATC
TTAAACCATCATTGTGGACCCTGTTTCAACCCTTATTCCCACCCTACCTTAGATAGTTTTGAAAAGAACCCCCTGCCTGA
TTTGCTACCATTTCCCATGACATGTTTCATCAATACGTCCATTTGGGTCATCATCTTGGTCATGTTTTCAACTCTCTCTT
GGTTCTTTTCCAATTGTTCCTTTGTCATCCAAATTTTTAATGGAGACACCTGATCTTCTCTAGTATACCAAGCATGATTG
ATTTTTGTCATCTTACCAAGAAGGGTAGAAGCTATATCAAACGGTTGATGCATGATTTCTCTTCATATGACCTAGTCTGC
CGCACCTTTATTGACTGAGTCGAGACTTTGGTAAAAATATTAATAGACACCCATTTGTGTCTAGCTACTTAATAGACACC
CAGTACGAATTAACTATTTGGTTTAGAGAAGAGACGTCATCTTTCATTTTCTTTAGCACCTTGTCTGATCCTTCCACTTT
GTTGAGAATACGAGCAAGCATATCTTTGGGGTAGAAATTTTCCGGATCAGCCCTTTGCTCTTTTGGCTTTTGGCACTCAT
GGGGAGGCACATATCGTTTTTTTTCTCCATCCCACTCCCTCTAATTTTTACCACGATCACGCTGGTTAACCACCTCCCTC
ACTGTTTGCATGAGATTCCACTTATTCTATGTCATTTCATTCCCTATCTCGGTCTCTCAAACCATCATTGTGGTCCATGT
TCCAACCCTTATTCCCACCCTGCCTTAGATAGTTTGGACAAGAACTCCCTGCCTGATTTGCTACCATTTCCCACGACATG
TTTCATCAATAGGTCCATTTGGGTCATCATCTTGGCCATGTTTTCATCTCGCTCTTGGTTATTTTCGTATTATTCCTTTT
TCATCCAAAGTATTAATGGAGACACCTGATATTCTCTAGTATACCAAGCGTGATTAATTTTTGTCATCTCATCAAGAAAG
GTAGATGCTATGTCAAACGGTTGATGCATGATTTCTCCCCATATGAGCTGGTCTGCCACACCTTTTTTGACTGAGTCGAT
ACTTTAGTAAAAATATTAATAGACACCCATTTGTGTCTAGTTACCTAATAGACACCCAGTGTGAAGTAACTATTTGGTTC
AGAGAAGAGACGTCATCTTTTATTTCCTTTAGCACCTTGTCCGATCCTTCCACTTTGTTGAGAATACGAGCAAGCATATC
TTTGGTGCAGAAATTTTCAGGATCATCCCTTTGCTATTTTGGCTTTTGGCACTCATGGGGAGGCACACATCGTTTTTTGT
CTCCATCCCGCTCCCTCCAATTTTTACTACGATCACACCATTCCCTATCTCGATCTCTTTAACCATTATTGTGGTCCCTG
TTCCAACCCTTATTCCCACCCTGCCTTAGATAGTTTGGACAAGAACCCCCTGTATGATTTGCTACCATTTCCCATGACAT
GTTTCGTCAATAGGTCCATTTGGGTCATCATCTTGGCCATGTTTTCATCTCGCTCTTGGTTCTTTTCCAATTGTTCCTTT
GTTATCCAAAGTATTAATGGAGATACCTGATCTTCTCTAGTATACCAAGCGTGATTGATTTTTGTCATCTCATCAAGAAG
GGTAGATGCTATGTCAAACGGTTGATGCATGATTTCTCCTCATATGAGTTGGTCCACCATACCTTTGTTGACTGAGTCGA
GACTTTGGTAAAAATATTAATAGACACCCATTTGTGTGAAATTACTTAATAGACACCCAGTGTGAAGTAACTATTTGTTT
CAGAGAAGAGATGTCATATTTCATTTCCTTTAGCACCTTGTCCAATCCTTCTACTTTGTTGAGAATACGAGCACGCATAT
CTTTGGTGCAGAAATTTTCAGGATCATCCCTTTGCTATTTTGGCTTTTGGCACTCATGGGGAGGCACACATCGTTTTTTG
TCTCCATCCCGCTCCCTCCAATTTTTACTACGATCACGCCATTCCCTATCTCGGTCTCTTTAACCATTATTGTGGTCCCT
GTTCCAACCCTTATTCCCACCCTGCCTTAGATAGTTTGGACAAGAACCCCCTGCATGATTTGCTACCATTTCCCATGACA
TGTTTCGTCAATAGGTCCATTTGGTTCATCATCTTGGCCATGTTTTCATCTCGCTCTTGGTTCTTTTCCAATTGTTCCTA
TGTCATCCAAAGTTTTAATGGAGATACCTGATCTTCTCTAGTATACCAAGCGTGATTGATTTTTGTCATCTCATCAAGAA
GGGTAGATGCTATGTCAAACGGTTAATGCATGATATCTCCTCATATGAGCTGGTCTACCACACCTTTGTTGATTGAGTCG
AGACTTTGGTAAAAATATTATAACAACACATTGTCCGGTAGCCCGTGAGTTGGACATTAATCAACAATTTTGGGACCTTA
ACAGGTTCGCCATCCACTCGCTTGAAGTTATTAATATTATCTCTCAACTTAACCATCATCTAAGGAGGGAAAAACTTTAC
ATAAAATCCCTCAGTGAGCTCCTCCCAAGAAATGATTAATTCCCTTGGTAAATCGGCCAGCCACTTTGTTGCCTCTCTCA
TTAGAGAAAAGGGAAACAAACAAAGTTAGACTGACTCCTGAGTGATGTTCTTGAAAGAGAATGGCCCACACACATCCACA
AAGTTTCAGATGTGGTCATGAGGGTCCTCAGAGCAAGTCCTCCAAAGAGACCCTTCATTTGCAACCGCTGCAACATAGTG
TTGGTCACGTGGAACACCGCATTGCCCACAGTTGGAGGCAATCAGATAGCACCTGCACTTCCCAACTGAACCTCATTGAC
ATAAGGCAAATTCCCAATGTGATCATTGTTCCCTAGTTGACTTGCGCTACTCTCATTTACACTCATTTCTTCACCTATTT
AAGAGCAGCCAAAAAGAGAACACAAATAAGATAATTCAACTACAACAAAATCAGTTCACGACTAAACTTCAATCAAAGAA
TTCTAAACACCACTCCCTGGTAGCGATGCCATTTTTTATAACGCTCAACTACACTTCATCCAATTCTAAGTGTAGGCAGT
CACAAATAAGTATAAACCCAACTAAGAGCTGGGGTCGATCCCATATGGGTGATACAATAAAAAAATTTGATAGTAAAATG
GTATTCTAATCATTTGTAGAGGTAGAAATTGCAAAACATTAAAAAAAATACAAGGTTTTGACAATTAATGTAAAATGGGG
GATTCAGGTAACCAATTTACGACTCCAAAAACCAAAAGTAAGAAAATAGAGAAGGTTTCTTGGGAGTGTGATAAATTGAA
TGCTAATTTCGCATAATGGGTGATTACTAGTTACTCAAAGTTGTTGAGTCTCGGTGGATAGGCTAGCTTTTGGGTGCAAT
TGTCATTTCTCAATCAACTATTACAGATCAAGTGAGTTCTTTCGAACTTCAACTGGCACAACACAATTTAACAACTCATT
ACCTTAATAAATCCACTTTTTCAAGCTAGATTTGTAAGATTGTATTCAAACCCACTTTCTCTAGCTAGATCCATAACAAC
ACAATCGATACAATCATCAACTAACAATTCAATGGTAAGACTTCTTTCTCAAGCAAGTATAGAGTACAAAGCTAGAATTG
CATTTGCAACTACAATTCATCAATTAAAACACAAACTATTAATTGAACCCACTTCAAAAAAACCAATTAAATCAGTAACT
AACAACACCCATTGGCTAAGTAATGCATTCGACTACATAATCACATGCCCAAGAATGGGGATTTTAGCCAAACATAGTAA
AGAATAAGAAATCGTTACCAATAAAGTTTTCCATCAGATTGGGCAATGATCCACAAGTCTCCAAATGCTCAAATTTATGC
TAAAAATCTCACAATCTCTAAATCTTTGCTCCCAAAATGTAAAAACAACGTTCTAGAATGTAAAAGATCAAAAACACAAA
AGTGAACAATGTGGGAAGTTTTTCCACCTCCCCTCTTTTCTTTTCAAAATTGCATTTATATGTTCTGAGAATTTCAGCAC
GGAGTCAACTCGGTGAAGTAAGTGGGGACCGCCGAACTGATCGACGATGCATCGAGTGCTCCCTTTCTCGCTTTTTTGGC
GTGTCTTTCGACCAATTTGTTCTATAACTTTTGACAAATTAAGTCGAGCTTGCCGACTTGATTGGCGACGCGCCGAGTGC
TCCTCTTTTGGCCTTCTTGGCTTGGCTTTTCACCCAATGTTTTTGTAGTCTTCGGTGAGTTGGGTCGGCATCGCCTATCC
CTTTGGCGTGTCGCCAAACTACTCCTTTTCTCACCAAGTTGGTATTGTCCAAAGGAGGGCATACTGGAATTTTAGGTGTG
CTGAAGATCTAATCGGCGAGTCATCGAATGGCTTTGGCGAGTACCAGTTTTTCTTTGCTTCAACTCTTTCAGATTTTCCA
CTCATTTTTGCCTCATAATGTTCTTGCCTTGCTCTTTTGCCTTCACTGATGCATATTAATATTTTAACATCAGTTATGAC
CATAAAATAAGCATTGAGGACACTAAATCCCTAAATTAGTTGTAATCCCCGACTCATAAGGGTCCTCCATCGGAACATCT
AGTCAAGCGCCTATTGGATTACCACCACAAAAATTTGGTAAACAATTGGTGAAAGACATTACGGAGGAGTCGTATAATTG
CTAACAAGAATCAAAATACTTAGGCGATGAATATGTCAATAAGGGGCGGTTGCAAATCGGATTTCCCTGAATTCATTCCA
AAGTTTACGCCTTGGGGGTCCAATACATCTTCATTGACCAAGGTGAGTGTAAATTGAGCCTTGCGTGTGAATTTTATGCT
AATTGGAATGCATATATCTTGCATCGTAATAGGGGTGATATAAGGGGTTGGCTTGTGCGGTTTTTGGTTAGAGCGATAAA
TAAATATTTAGGTACCCCTGATTGTGATCGCTCTGAATTCCAAGCTATGAAAGAGTGACCTTCTTATAGAGATATGCGTC
ATACTTTTTTTGGGGTAAACTCAACTTCTAGGTGAGAGAGAACGAAAGATACAAGAAGACATGCTACTCTACATTACTCC
CACGTAACCAAGAGGCACGTGTTTGGTTGAAAATTGTGGCTAGTACCATGTTTCCTTGCAAGCACACCTCCAAATTCACT
AGAAAAAGGGTAGTTCTCATCTATAGACTCATGAAATGGCTGCCAATATATGTGGGTGCAATTTTGCATCAAAATATGTT
GAAATTTAGGAGTAATAAGAGATGGAACTTTTGTTATGGAAGCTTGTTAAGTAGGCACTTACGTGCTTTGGAGATTAAAC
AGGAGGTCCATGATGTTTGTCCACCCCGTGCTCCTCATTTGGTGTGTCTTCTAGTTGATGTTACTAAGACAAATGCGCAA
GATGCATCACATGGGACAGTGTTATCTACTCCGAATAGGCAAACACGTGATAATAGTTGGATGATGATGAGTGGTAGATT
TAAACTCATTATAGGCCTTTTTAGTTCAACAATTAGTATGCTTAATTCCTAAATATGTTATAATTTGATGATTTGCAGCT
ATGAATGCTAAAGCACAAGGCAAGGATGAATACTTTGAATAAAGGAATAAAATATTGAAAGAAGTGTAAACTCCACATTG
GATGTCGCCAAACCAACAGGGCGGATCGCTCAATTGGAATGACCTCACCCGAAGTTACTGTGCTCATAACTTGAATTAAT
TAAGGAAAGTCAGTAAACTCAAATTTAAATGACGACTCTCCAAATATAAAGGGTGAACATGATGACCATCGCCGAAAGTA
ACAGGACTTGGATGAAATGTGAAGGCTTAAAAGGCAAACAAAGGTGGTATTAGGTGATCCACTGAATAGAAAAGGCTAAC
TCGTAGGTTCAAACACCTTAAGCCTAAAGCAAATGAAATGCGAGCTAAAGAATAGATGGTGATCCACTGATCATGTTCGG
TGAGCCCAACTAACGTCGCCGAGTTGGCACGAAGTAAAGTTTGGAAAAATTTTGGGAAACTATAAATAGCCCAAAAGAGA
GTTTGTTTAGAGAGTTCTAGAGGGAGAAAAATAAGTTCTAGAGTTCTGAATATTTTTACTTTGTGAAGAACATCTCTACT
TTTTGGGGTCTTTAATTTTACTTTTGCAATTGACAATTTGAAGTTAAAATCAAATTAAATGTTGATATTATTTGTGTTTA
ATTTCATCACACCCATGGCTACATCATGATAGGTATAATTTCGTTATTTTTTGTGATGGTGGCAAAAACCCTAAGTTTAG
GGGTGCACTTATGAGTTAAGGTTGTAAAATTAATACTATTTTTTTCATCTTGGATTGATGCTCGAAAGAGATTGATTGGA
GTGAGTAATTAGTTTGATACATGCAATTCAGGCATGATGTCTATAGTTTGCTTGAAAAAGAGATTATGGGTCAGATATTT
TTTCCCTTAAATTTGCACGAAAGAGAAATATAGTAAGGTAATGGGTTGTTTAGTTATGCATATAGATGAGACCGAAATAA
GATTCCATGACTTGATGTTATGAGATCAAAAGAAGATTATTGTCGTCGAAGATTACCCAACCTATCCATGAATGTTTAGT
ACTATTGAGCAACACAATTACCCCTATGTTACATCGATTTCAATCCCCATACCCCTTGATTGCTTGTTAATTGCTTGAAT
TTATGATGTTTTAGTTTAATTGTTACATTTGAAAATATAAACTCTTTTAGTAAATTTGGTGGAATAATCCACTCATTTGT
CCTAACCTACTACAATGAACAAGTTCACATTCTTAATTTCTTAGCTGAATTCTTATCATTATATCATTCCTTGTGGGACT
CAACCCCAACTCTTAGTTGGGTAATTTTATTTACAATGATCGCTTACTCTTTGAATCTATTTTTTAGATTAGTTTGAGTG
TTATAAAAAATGGTGCCGCTGCCGGAGAATGGTGGCTAAAAATTTAATTAGTGAAATTAGGCAGTAAGCTTATTGGATTG
TAGTAGCTTGTTGCTTGAAATTATTGTGTTATTCATTTGCAACTTCAAATATGAGTGATAATGGTAGTGACAATGATAGT
CACTAAAGGAAAAGGATAACATGGGTGATGCAAACAACATGCACATGAATGTCATTGCATCCAATGGAGCTATCCATTTA
CCACCCAAGACCGGGAGGGCTATGTTCCATGTAACTCAAAAATTGTTACAGCTGCTCCAAATGAGAGGAATGTTCAGAGG
ATTCACCAATGAGAACCCTCATGAACACCTTAAAAAGTTCTGATATATGTGGACCGTTCGTGTTCAAGAACATCTCATAA
GAGTCCATAAGATTGAGATTATTCTCGTTCCCTATGACGGGGAAAGCTATAAGATGGTTGGCAGAGCTGCCACATGATTT
TATTACTTCTTGGGAGGAGTTGAATGAAGCATTATTTCCTCACTAAAAAATGGTCAAACTCTGTGATAGCATCCAAAATT
TCAAAAGGGTTGGAGGTGAGCTTCTACCCGAGACATGGTTGCGGTTCTAGAAATTGCTTCTACAATGTCTAACACATAGT
GTTCCAGAAATTTTTCTGCTACTATACTTTTATTGTAGCCTTGATTCAATCAACAAGGGCTTGTTTGATCAACTCATACA
AGTAGTGCTACTGCGAGAATCGTTTGATGTAGCAATATTTTTTCTAGATGATATGAAAAAAGTAAACCGAGCATGCAACA
CTATAGAGGATTAGGTGTCTCTTCAATAATGGGGAACAAGCAAAGAGCAAATAGAGAAGGATCATGAGCGCGATGAAAAC
ATGGCTAAAATGATAATCCAACTTGATTTTCTATCAAAACATGTCATGGGAGGTGGATCAAAAATGATAAATGTTATTGG
TGAAGTGGGAAGTGCCTGGAGGATGCCAAGTTTGAGGTATTAGACAATGAAGAAGTGAACTATTTGGGAAATCAATTGGG
GGGTTCTCATCTTAACTATCCAAAACATGGTGGAACCAAGGTTAGCACAAAGATAGAGATAATGGTTGGAGTGTTCGAGA
GATCGAGGTGGAAATTGGAGTTACAGGAAAGCTGAAAAAGATAGGTATGTTCCGTCTCATGATTGTCCCAAACCAAAAGA
ACCAACTGAGCCAGAAGGAAACCGATTGGAAGAAATGCTAACAAGGAGCTTCAACAAGGTGGAAGGGTTCAATAAGGTGT
TAAAGGATTTGAAAAATGGCTTCTCCACCTTGAACCAAACAGTGACCTCTTATTTGTTGTCAATTAAACAACTTGAAGCC
CAGTTGTGTCAACTCTCCATTCATCTAAATTCAATGCAAAATGGAACTTTACCTAGTGACACCGTCCAAAATCCCAAAAA
TGATGGTTGTTGAATAAGAATTGTGTCATGCCATGATATTAAGTAAGTCATTTCTTGGGAGGTAATCTAATTTTTATTAC
TCTCAATAACGTGTGTTGTGAGTGTAAGTTGAAAACAAGTCAAAAAGGTGAGAAAGGTTATTTAGGCGATGTCAATGACA
AGTCGGTAATTCACCGAAAGAATTGTGCGAACATCTTTATGTCTGCCTTCTGGGCTGAAAAATTGGAAAGAATATAATGT
CAAGTTTGTTCATCTGAGCTATAATTGGCGATCCACATAAGTGCATTAAGCGGACTCCATCAAGTCTACTAAATTGACCT
TCAAGTTTGGTATTCGTTCAAGCCTCATCGACAAACTTAAGCTCCTTCGGCGACGTTAGTCGTAGTTCACCGAGTGGATC
TATTTTTAATAGGCCAAGAGTCTTTTAAAGTTCAAAAAGAAAATATTTCATCTCTTTCTGCTTATTTCTTGCTTAAACTC
CAAATACCCTTATATTGGTGTTTTGGTGACCTCAATAGAGTGATTCTACTTGCTTGAAGTGTGGTGAAATGCTTGCATCT
CAATCCCAACCCTATTTCCCTTGATTTTGTGCTTTGCCATCGTCTCTGAGGTTGGTGTTCAAGTCATATTTTATTCTTTG
AGCTAGAAATTCATGACTTTTATATGGGCTTGCTGTTATTATTGTTATATTGTAGTCTAATTTGTATGGGTAGTACTTAA
TGTAGTGTATTTGACTATGCCCATAAGTTAGGATAGTTAATTTTGAGCCCGAAATTGTGAAAATTGATTGTAAAGGTTAA
AACTTGAAATTGAATATTTATTTGTACTGGGTCTTGCCATAATTATGTGTGGGTGAAGTCTGATTATCCAGTGTTTCCTC
AAAGACTTGTATTTACCCAATGATAGATCGAGTGATGACTTTCTTAAGGGCAAATCATCTATTTCAACAATACTTTGTGG
AATTTGGGGGAAGTCTGAGTACTCATGGATAGAAAAGCATGAGGGTAGAATATAAAAATAATTAGGAATTGGTTATGGTT
GAATATTGGGGTGAAGATGTGAAAATAGGCATTGAGCTTAAAACTACCTGTTTTATGGGCTTGTCTTAGCTCGCCAAGTT
AGTTAGGTGAATCACCGAGTAAGCCCCAGAACGCCTTTTGTGCTTGAATATTGGACTTGGGTACTATCCCATTTGGAGGG
CTTGTCTTAGCTCACTAAAACCCACTCGGCATATCGCCAAGTGGGAGTAGACATCCCCATTTGTGCTTGTTCTTTCTAAT
TTTGCACTATCACTTTCGGCGGACTTGTCTTAATCCATCAAAACTAATTTAGCGAATCACCAAATTGGAAATGATTATGC
CCTTTATGCCTGAGTTTAATGGAATTATGGTTTGTCACTTCAGCGTACTCACCTGAGCTCGCCTAACCTGTTAGGTGATT
CACCTTGGCAGTCAGCGAGCCTCATACCTATTTTTGAATTGTGATTCCTTTGATTTTGATTTCAACTAACCTTCACTCGA
TATTTGTGTTGAATAGTTATGCCTTGCAGAGTATGGCTAGAACCAAAGGAAAGAGAGTTGTATCATCTGACTCCAAGAAA
GAAAGAGAATATCCTCTTCCTCCTCAATTGTTGAAAAAGAACAAGGGAATTTTAACCAACGATCCATTTGAGGCTCCCCA
CAAACAACAAACCACTATGCACTCTTCTATATGTGTGAGTGAGAAGCCAAAGAAGGTGGTTTCAAGAAGAAGAACACACA
TCATTTCCAAGTTAGTACAACCTCCTTAGGCTCAGTCCCTTGCCTCTCGTGTTCTCTCAATAATCTCTCCAAGGGCCCTA
AACAGGCTCAAGGTAGCTAGAAAATGTATGATTCTTAGAGAGAGACAACTCTCTACGGATGGAGTTATGATCGACTACCT
GACCATTTTGGATACTATTCAATTTCATGGGTTCGAGATGTTTACAAGACCCCTTGGCATAGGCCATGATTTACAAAATG
GGTAGTCTTACCCCGTGTGCGAATGTGAGAGAGTCTAGGGTTGAGAGTGATATGCCCAAGCTGATAAAGAGGTTGATCGA
GGTTGTGTTGGGTCCTCTAAGAGATAGGATGACTCAATGTGAGGCCACCTTAGTATCAAATGGTGAGAGGTTGGATAATC
TTACAGCCAGGATAAAGGCCAGAGAGGAGGTTAAGGGTAGATATGATACGTTAGCTATGATGCGAGCTGATATTAACACA
TTGAGGGTTGATGTGGACCAGCTGAGGTTTACGGAGATTTTTATTCTTTGGGGTGAGGTTCCCTTGCCTAATGCGCATGA
TTCTATGCCTACTTCTATGCCGAGTGATAAGATCACTACCAGTTTAGCTGAGCAGCCTAAAGGGGGTGGTGATAGTGAAG
CTGATGCAATTGATGATGAGGCTGGTGGTGAGTTAGTAGAGGAGACGGATAAGGAGGAGTTCTTACAAGAGGTTGAGCGT
CAGACACTAGAGAGTTTGACGGAGTAGTAGGATTTAGAGGATACCATAGTGGTTGCAATGTTTGAGACCTCCTCAGTCAA
TACTAGTGGGGTGTATCCAGACCCCATTATACCTCTTTCATATGTGTCAGGCAATGATGCCTCGGTTAAGACTACGATGG
TACCTCTTGTTTGTATTTTGTCTGGCACTAATACCCAGGATGATGGTGTCCCTTTTGCGACTCCAAATTTAAGCACTCCA
CATGCAATACTTAACAGAGGGACTTTTACATCTCTCCTCTAGTTCTTACTTTATACTTCATTGAGGATACTACTTTTTTA
TTTTTGGTGGGGTGAGGGAACTTGTGCCAATATTCCATTTTTACTGTATTTTGTTACTTTCAGTTTTACTTTTGGATAAT
TTTAGTTTTTAGTATAGTAGTTTGATGGTTTGGGCTTAATTTTTTCTCTCTTTATTTCTTTCGCCCCATTAGTTGATAGC
TTTTGAAATGCTTGTGTTTTCATTGTTAATGTTCGAGGATCGATTATGTTTAATATCAATTTCTTAAAATAGTACTTATG
ATGAGAAATGTGTCTTGTGCTAATGATGGAAAGAAAACATCAGTGTGGTGGCACTTTGAATGATAGTTTTTAATCTTGTG
TTGACTAGCTACGTTTTCTTGTGAGCCTTCCCATGAATATCACACGTAAGCTTTTGATCTTGTAGGGTTGTGCTAAATAA
TTGTGTTTGAATTTCCATATGGGGTAAGGTTTTACTTGAAAGCATGCTTTTGAATCCTTGAATTTGCCTTGTTAGTTTGA
TTGTATAGCTTCGGTAAATGCAAGAAATTATCTTGGGCATAAATTTGGAGAGGGAACCCAAATGTTCACACCCTTTTGTG
AATAACTTGTGAGGTTTTGCAACCATTTTTGCACCATTTGAGCCTAAACCATTTGTTAAAAACCTTGTTGAAACCTCTTG
AGCCAAATTGTCCCTAAATTCTCACCCAAAAATTCTTTTCTAAGCATTAGTTTGTTTGAATATCCAACGTAAGACAAAGC
ATAAGTTGGGGTGTGGAAAGGAAGGAGGAAATAAAGCCAAGTTGATGGCAAAGAAAGATGAAGTGAGACTCAGTTTTGAA
GTGTGTTAAGAAAATAAGGAACCCCTCCTTATAAAAAAAATGAATGAGCAAAAATTTTGAAAAATTGAAATGAAAAATAA
GGTATGAGGAAATAAAAAGGGGTATCCAATGAATTGAATAAAAAATTTGAAGTTCGAGTCTCTAAGTAAAAAGAAGGGAA
AGAACTTTAGAAGAGGTGAAGATGAGTACAACAATGCTTTGAAAAGGTGAACTAATTGAGCCAAATTTACCATACCTTTA
CCCTCATCCCCATTACAAGCCTAAAAGACCCTTGAGATCTTGCGTAAGCTAGGTTGTGTGATGATTGGAAAATATGGGTA
AACCGATAGGATGAAGCTTGCATGTATTTCTCTTTCAGAGAGTATCCTAATTTTTTTATTGACTTGCTTTGTGAGTCATT
CTTGATGTGAGGGAACTTGAATGCATTTGTTGAAGCATTGTATTGCATTATAAAAGAAGCTATAGTGAGCTTGATCTTGG
ATTGATACCGGCTAGTCATCATTTGAAGCATGATTGAGTATTGCATTTGATTGAGAGTAGTCTTGTAATATCATTTGCAT
GTTAACTCTCATTGAGAACTTGTGTAGACACCCTTGTTGAACTAATTGTTTTCATGATTTACTTGAGGACAAGCAAAAGT
TTAAGTTAGGGGTGTTGATGAGTAGTAGATTTACACTTATTTTAGGCCTTTTTTTTTCAACGATTAGTGTCCTCAATGCC
TAATTATGTCCTATTCTTATGATAATTTGATGATTTGCAGCTATGAAAGTTAAAGGACAAGGAAAGGATAAATATTTGAA
ATAAAGGCCAAAAATATTGGATTAAGTGTAAACTCCACACTGGAAGTCACCTAACCAAAAGGACGGATCGCCTAAAGTGA
CAGTGCACATAACTTGAATTAATTAAGGCAGGTCGACAAACTCAAAGTGATATGGTGACTCACCGAATGTAAAGGGAGAA
CATGATGACCATTGCCGAAGATGATAGGACTTGGATAAAAAGTGAAGGCTTAAAAGACGAACAAAGATGGTATTCGGCAA
TTTGCCAAATATGACAGGCGGACTAAAACGAGATCTCCAATTGAGGTTCAAACACCTGAAGCCGAAAGAAAATAGAAGTC
GAGCTAAAGAATAGACTTCGATCCTCCGATCATGTTCAGCGAGCCCAACTAACATGGTTGAGTTGGTCATGAAGTGAAGT
TTGGACCAAATTTTGGGAAACTATAAATAGCACAAAGGAGAGTCAGAAAAGAGAGTTTGTATTGAGAGTTCTAGAGGGAG
GAAAATATAGTTCCAAAGTTTTGAATAATTTAACTTTGTGAAGAACATCTATAGTGTTTTGGTGTTTTCAATTTTACTTT
TGCAATTGACAATTGAAGTTGAAATCAAAGTGGGTGTTGATTATTTGTGCTTAATTTCCTCACACCCATGGCTTCTATCA
CGATAGGTATAATTTCTTTACTTTTTTTGATGGGTGGCTAAAACCCCAAGTCTTAAGGTGCACTTATGGGTTAAGGTTCC
AAACTCAACCTATTTTCGATGTCCGATTGATAATCGAAAGATATTGATTGGAGTGTGTAATTACTTTGATACATGCAATT
TAGGTTTAATGTCTATAGTTTACTTGAAAAAGAGATTATAGGTCAGATCTATTTTCTCTTAAATCTTCTCGTAAGAGAGA
TATCATATGGTAATGGGTTGTTTAGTGATGTACATAGATGACACCAAAAGGAGATTCTATAATTTGATGTTATGAGATCG
AAAAAAAATAGTGTCATTAAAGATTAATCATCTTATCCATGAACATTTAGCACTATTTAGCAACACAATTACCCTTAGGT
GACATCGATTCCAATCCCTGCACCCGTAGAGTGCTTGTTAATTGCTTGAATTTATGAAATTTTAGTTTAATTGTTACATG
TGATAATACAAACTATTTTAGTAAATTTTGTGGAATCATCCACCCATTTGGCCTAATTTGCTACAATGAACAAGTTCACA
TTCTTAATTTCTTAGTTGAATTCTTCTCATTATACTATTTCATTTGGGATTTGACTCTGACTCTTAGTTGGGTATTTTTA
TTGACAATGATCGTTTACTCTTTAAATTAGTTTTTGAGAGTAGCTTGAGTGTTATCAGATTGGCAGGATGTATGGTATGG
CTGAGCTTCAATTGAGGATTTGTGGTTATCTTGTCACTGAAGAGGAGATGGCGACATTAGCAGAGCGTTACCCTATGATG
GACAACGCTATGCATATATGTTGTATGGACTAGACATATCAAGAGCCTAGCGATGATGATGATGCCATTGGTTATGAGGA
GGATTAGTCTGAAGAGGATAAGATGGATGATGATAGGAATGATGGTGATGGTGATTACACTGGTTCTGGTTATTGTTATA
TAACCTTGACCATTGTGGATTTTTCCTCGAATGTGGCGACTGCTGATTGAAAGTGTGTGGCCTAGAGGCCAAAAGGGAGT
TTTCATTCACTCTTTACTTATGTTTTAAAATGTGCACTGAGGACAATGCTTTGTTTAAGTGTGGGGTGGGGTGGGGTGGG
GTGGGAGATGAACTTCCATGTATATATTTCACTGTTTTATCAAGTCCTTTATTTTTGGTTCTTTTTGTGAGGATAGTCCC
TTTGAACCGATTATGACTAGCTTTTTTTTTTAGTCATAGAGTTGTCATAGAAGTGACAGTTCCCAATGATGGATGGATGA
CGATCGTCTTAAGGGAAAATTAGTCACTATGATTGATAGATTGTGAAACCAAACTTTTGGTACTTTGAAACTCTACTTAA
AAAGTTAGTCAAACGTCATGGTTAGTTCACACATTTACATGCAATTGTAATGAAATTAGTAACCTTAAGACACACATAGA
TTCTTTGTTTTGACTCTAAATTGATAAGTTGGGCTTAATTGTGTTGAAAATATTGCAAAGTGATTTGTATGAGCATGCTA
AGTTGAGTATATCCTTATGTGTATCTTGTGATGCCATGCGTGGTGGGTATTTTCTTATTTCTTGCATTGAATGGCACCCA
TAACTTGTCTCATCTATGCTTAACAAGTAACTTGTATAAATTATAAAATTGGATTGAGACATTTCTTTGAATAATCTAAT
TTTAATTCTCTTGTGTGCTTCCAAATGAATTATCCTTAGTAAAGTCCCATTGATCCTTTTAGCCTTTATTTTTCTTGTTA
TTAACCATATATTTAGCTAAAAAAAAATTTATTGATATCATGGCTTTGTTTGATCAAAAGGTTGGTCCTTAATTCACTAT
GTAAAGAAGAAAAGGGTAACATATTGGAAGAAGTAACGTAGGGTGGGCATGTCTCGTATGGTGAATTTAAAGAAACGATG
TAACACCTCATATCCTAAAGAGGAAAGCTTAGAAAATTGTTAGAACTTCCAAGTGTCACCCAGGAGGGCCAATCAGGCCC
CGTGGTTGGATCCACGCCCCGTAGGTGAGCCTCGTGGATGGGAACCATGGGAAGCTGCCTAAGGCAGTAACCACGCATGG
ACCCATGCCCCGTGGATGGGTCCACGGCCTGTGGTTGGGAGTCGTAGGTCCAAGGCCCAAAAATTAAGTCTGAGACGAGG
AATCACGTTTGACCAGGATCTGTCGGCATGGTCTCGTAGGTGGGCCTGTGGGACGGTTAAGTTGAGGGCTTAAGGGTCTT
TTCCGGTTTAAATTGAATCAATGTTGTGTCGTTTTGCCTAAGTCTAGACCACATATATAAGTATTTTTAACCCCCAAAAT
CCCCCATTTAAGTCATTCTCTGAAATCCCAAAAGAATTCCTAAAACTCCTTTAAAAAATTCTCTCTTTAGAAGTTGGAAG
AAGAAGGAAGAAATTGAAGCTAGGTCAAGTTCAAGTCTCCAATCTTCAAGCTTTTGTCGACATTGTGACTAAGGTATGAT
GGCTTTTCATCCATGGGATCCTTCCTCCCATGGTGTCCCCTAGAATTCCCCTATTATGAAGTCTAAATCCCCAATTCTAT
TTAGGGTTTCTTCCAATATTGTGGGTTATGATGATTGTTGATCCTATTGAGTGAATTGTGATTGTTTATGATTGAATTAG
TAGAATTACGTGTTATTAGAGTGAAATTACATGTACCCATGCCTATTCCATGATTATAACCTAGAATTGATATAATTGGG
TTGGTGCCATGAAGGGAAACTTTGTGGGTTTAGGCTTGTCCTTATAGAATTGATTAAATGTGATTAGAATTGCTTGAGAA
TGAAGCTTAGATGATGATCATGAGATCTAGGGCTTTGAGAGTAAAGCTTATAATGTGAATTGTTGGTAATTGATGTTATT
ATTGAGGAAGGGATACTTCCCACATGAACTGCCTAATTATGAATGTATGAATGTGAAAGGCTTGCTCACATGAATGATTC
TAGGTTTGGAAGGAATGCTCACCTATAATGAGTCTATACTAAAAGATGATGTAATTGATGAGGCTAGAGGTGATTACCCT
TGACCTTTATATGAAAGGATATGAGGTGATTCCCATACTCCTTAGAATTGAACAAATAGGTGAGTCCCCACGTTCCTATT
ATGATGAATGGACATGGAGGAGAGTATCCATGCTTATTATGAAATCATGAGGAGGCAAGTACCCGTGTCATATGATAAGG
TTGTGGAGGCAAGTACCCGCAATATAAAAGTAAGTAAGGCAAGGGGCAAATACCCATTAGCCTTTGTAAGTTAGGCAAAG
AGGCGAACCCCCGTGTCTTTAAAAGAAAGTATAAACTATCTGAACTATCTTATGAAGAATGAATAGCTTGGATTGTTGCT
TGAGGTACCTTCCATGAGGTAAGTTGACTAAGAGGTGATGACCCAAGTCTTGACTAAGGATGAGTAAGGTTTCTTGAGAA
GTATTCCTTTCTTATTATGATATTGATGTATGTGCATGATTATGCTTATGATTTATATTAACTAACCATAATGTTTATGT
TGTTTATGCTAGCTATCATATTTAGTACTTAATTGTACTAACGCATACTCTTGCCTACATTCTTATCAAATGTAGGGTCC
GGTGACTTAGATTCTCAGACTCGTGGCTAGCTTCATTGGTGATCAAGGAAGTGAAGATTTGGTGAGTCCTCATTGTGTTC
TAGGATGTGATCACCCTTTTCTCTCATGTCTTTATTTTTTGTCTTGGACTATTATATGGGTTGCGTCCCAAGATTTTATT
CATGTTGTTTAGATGGTTTGAGACTATGGTATTAGACTTCTGCTCCTTTTATAAAAATACTTCGATTGTGTTGAAATGGA
TTAAATTTTTGCACCATTTTCTATTACTATGTTATGATATGCTAGGTGGCTTGTATGAGGCCTCTCGGGATCTTATACAC
CTTGTTACATCTAGGGGGTACCCCTAGGTCATGACAAAAGAGGTGGAAATGACCCATGATTATAAATTGCAAAATCACTG
TACCCTCCCTTGCCTTAAACCCACATTTCAACCAAATTAAGTCCTCTTGATTCCATGATTAATAGTTTGTGGAAGTTAAA
GTACACTAAGGACAAGACTATGCTATGTTAGAATATGTAAGAACATCATTTGTGAGAGTGAGAGTTAAACTTTGAAAATA
TGCCTTGTTTTGAAATACAATGTACAAACATGATAAGTGAAAGGCTAAAAATGGTGAGGGCATTCATGATTCACATTTGA
GTGAACAGTATTTTGGTGTGTTCTTATATGATTACATTTGCTCGAAAAATTTGTGAAGAGTCATTCATTGAGGCTATGTG
GTGTCAATTGGTATATTATCTCGATGAACTAGATTGTTGATTGTTGCATAAAGTATGAATTACAAAAGCAGGATTAAATG
CGTTTGGTTGATTTTAATACAGGTAGATGAATCCAAGGGTGATAATGATGAGGTAATAGTTTAGAGATTGTTGAAGGATG
AAAAAAAGATTTTAAGTGTGGGGTGGTGATCTTGGACGTATTTATATGCCCAATTACTACGAATAGACTATGTTTACCTT
AAGTTTTGAGAGCATTCACTATTATAATTGATATTTTTTAGATAGCAATTGTGATGATTGCACACTAACGTACATGATTA
GCTACATGCAGGGTTTCTAAAAGATGTATGCGCATAACTGAAGCAAATGAAGTAAGGACGATGAAAAGGCATTAAAGGCA
GGCTTAGCGTAGAGCCCCAGCACACCAAGTGCACAGGTGGCGCCAGCCTCCAATCGTCTAGGGCAACATCCTGGCACACT
GGCCAGGACTAGACGTGCCCAGGTCCTTCCTGGCATGATTTTGGCGTGGTGCCCCTAACTTTTTCCAATGAATTTTAGTT
GTTTTAGGATCCCAAAGTCGATTAGATGTGGGAATTAATTTCCTAAGTTCTATAAGTAGGACGCTAGGATTATTTTGTAA
AGGTACTTCTTCTATTTCGTGTGAAAGAGCAGGGGATTAACAATTCAACTTAGGTTTCGATTCTCTATTCCTTCTTTACT
TTTGAATATCATGAAAATAATTGTCTTTGACTTTTTGAATATTATGAGTGGCTAAAAGCCTCTGTTCTAGGGTTGTAGCT
AGTGGTAATTGATGAACATCGATTTTTATGAATTAATGTCGGCTATCTCTTAAATTACATTTATATTTTTATTTTATTAT
TTCATGATTCATCACTTTTGAGATAAATATATTGTCTATTCCTGAACTCGAGAGACGAATAGGTAGATAGACTAAGAATA
TAAAAGACTCAAACTTTCTTGCATATCACTTGTTTAGATTCGCGTTAAGGATTGACACCCGGACAAACACAGAGCTTGGT
TAAGAAACATGATGAAATATAAATACTCTCCAATTGAGTCTGTCTATCCCCGCTCAATGATATTGGTAAACAGTTGATTG
GAGTAGGTGATTAGAGGTCGAGAGATCAACCCTATAAATCTATAATTTGATAACCGTAATTAATCCATACATGAGATGGG
ATACATGACATCTTAAAAATGTTGTTGCCTTGGAATTGTCCCTTAATTGATAAAACTCTGAAATTGTCATTATTAGTTAC
TTTCACAATAGAATTATTTGCAATAGTATTATAATCAACACAAGTTTCTTGAGAACACTTTCTTTAAATTGTGGAATTAA
TATAAATTAATCGTAATTCCTTTGGGTTCGACACATTTGCGTGTGCAATTGAGAGCAATAACCCCTCCCCCCCCCCCCCC
CCAAACCCCCATTTATAAATGTTTTTGTATCTATCAAACACTTACAGTTAAATCATACTTTTAATCTAGCTTAAACTGCG
TGTATACTTAAACAACCCTCCTGACCATAACATGTCATATAAAATAATGAATGGTAGAAATAGATTATAAGTCACTCTTT
GACTTTATCTTTATAAAAAATATTTACTGTCATGAAATTTCATATGTTTATTTTAGACATTGAAGTTTTGTGAGACTCTA
CAAAACCTGTTCAATTCGAGTTGAGACTCTACAGGTGTGTTCAATTTTAATTAGGATTTTTGGAGGTTACTCAACCCTAA
ACCCTAGTTCATGTATATATAAAGGGTACAATATTCCCTTGAAAAGGCATCTCGAGTATTCCACAAAATAATAGAATATT
TACAAAGAGATCAAATCCAAATCATCTTAATTCGAGAAATACACAACTAACGGCCCTTGAATCATGGATAAATATGCATA
AATCTTATGTGAGAAGAATCAAGGAAGGAACATAATTTTATCCGCCATATTTATCAATAAAACTACGCTTCTTCATATTT
TATTTGTGATTGTAATTTATTTTTTGTCACTCTAAAATTTGTTGCAAACATTTGTGTAATTTGAAATTGTATGTTAACTG
GTATTTTTGAATTAGAGAGAGAGAGATATGAAAAAAAATGGTTGTTACCCAATGAATGTAGCATTGTAATAGTGTATAGA
TGGTAGAAAGATATGGTAGTTTTGTTTGGATATATATATATAATTTGAAATTGTATGTTAACTGGTATTTTTGAATTAGA
GAGAGAGAGATATGAAAAAAAATGGTTGTTACCCAATGAATGTAGCATTGTAATAGTGTATAGATGGTAGAAAGATATGG
TAGTTTTGTTTGGATATATATATATATATATATATATTTATGGTGGGGAAAGTTGTTAGGGAAGAAAAAAAACAAAAAGG
GAAGAAGTGAAAATAGAAGAAGCATAGTGGGCCAGCAAATGATGAATAGCTTGGGATGTAGTAGAAGAAAACAAGTTGAG
AGTGGTGGGCAGTGGCCAGTAACCTTTTGGGTTAATGATGACTGTTTTAGCATGCCTATTCATAAGCAAACCATTACATT
CATACCCACACCACCTCCTATGACACAAAACATGTGCTCCCTATCCCCATTTTTCTATTAAAATCAAACAATTAACAAAA
ATAGTTCTAAATATATATATATTTATATGCTTAGCTAGTTGCTTCTTTGCACTGGCTGCATTCTGTTTATTGCATTTTCT
GTCACTTCGACAATCTTCCTTTTAATGATAAGATGATGCTCGTAGGAGTAGTATAAAGATTTATCAACCATTATTTTCAA
TAAATAAAACTGTCACACAAATAGGAACAATAATCTTGATTTGACCTTGTTATGTATTTATTTATATATATGTTTTGTCT
CCACTCTCTCTCTCTCTCAAACACACACCTTCTTTTTAATAAATATATGTATATAAATTTCAAATTTTAGTTATAATTTA
TGAGTTACTTTTAGCTAGTTAATGGAGAATTGGAAGGAAAAGAAACAAGTTGTGTAATTTGTGGAACTCAATTATAAGTT
GATAAGAACCTCCACAACTAATCTTCAATTTGTTTTTTCTGATATAGGGATTAACTCAATCCATTTAGTAAATGAGAATT
ATTTTTCCAATAGATTGGGATTATGGTGGGACACACTTCAAGAAAATATGAAATTAGCTATGAAATTTACCCTCAATTCC
TAGCTAATTTGTTGCTAAAATGCTCTAGCTAATTAATTTTTCTTATAATATTCACCACTTATATGTACGTAGCTAAATGG
AATAAGCATCGACTTTTTGTGTTTAGTTATGAAATTTTGTCCGTCGCTAATTTCTCTTTTTTCGAAAAAAGGTTATCCAT
TCTCCTAGTTCCTGATTAAATACTTTTTTTTTGTGGAAAGTTAAATCTTAATGTTAGAATTTGTTAAATATATTTTTCTT
TAAAATGACAAAGAGTCATTATATTTAGTTAATTTAAAAGAATAAAACTAATCAAAAATATATTTAAATAACAATTATAA
AATTATGTGAAACATTAGGGTCATTTATTTTTGTTATTTTGTGACGAAAAGGTATGTAAGGAATGCACAGAATGCCAAGA
TGATCATGGAACATGTGGAAAATCGAAGACCAAGAAAACAGTGTTATGATAAGTGGGCTCCATCCATGGATTAGTCAATT
GTCAACTTAATGGTCAACAGCTACTGTCATGTTATATACTTATTCCTTATTTCTTTTTTTATTTATTTAAACTCTTCATG
AACAAAAAGAGCAATCAAAACAATCAAAAGATGTTTGGTACATTCACAAGTCTAATAGTAGGATTTTAGCCATATAATTT
GATTCCAAAAATCATCCAAATTCCCAATTTAATTCGCCTAAACTCTTTAGCTGTCTAAGATATTATTCTTTCTTTTTCTT
ATTCAATGCTACATACAATTAATTACCTTCATAATCCTTATCTTTTAAAATAAATAAATATCGTCTTCAAACAAAAAACT
ATATATATATATATATATATATCACATGGATTCTAGATCAATATACCCATATGTTCTATAAAAATAATGTTTGTGCCCTT
TCCTTATTTTTTTTAGTATCCCCACAACAAAAATTAGGAATACTATATATAGACACGTGTCACCTGTCTCATACACAAAC
TATGATTTAAAGTATATACAGTTTAAGAGTGCCTTTTGTACTAACAAAATAATATTTTTGTTATAATAATTCGATTCTTT
TAATTATTTTAAAATTTTAATCTATTATTAAATGAAGTTATTTATTATTATTATCCTTCATTATTAGTGGAAAACACTAC
AAAATACATTCCCATTTTGTTGATAATACTCCCTCCGTCCCATTTTATGTAAGGTACTTTGATTCGGCACGAAGTTTAAG
AAAGGAATTAAGACTTTTAAAACCTGTGATCTAAAATGAATGATAGAAATTTATGTGGCTGTAAATCATTTTATTAAGGG
TAAAATGGACATTTTATAGTTAAATTGTTACTTTATATAGAAATGTGTCATTCTTTTTTGGATTGACTAAAAAGGAAAGT
AAGTCATATAAATTGGGACAGAGGAGTATATTATAAGTGGAAAACACTACAAAATACATTCCCATTTTATTGATAATACA
TTATAAGATCTACTTAGAAGATGTGAGTAGAGAATATCAATGAGCTTATGCTATGAATATTTAAACTAGACATATGTGTA
GATAAATCATCCAATGCATAATTATTTGGTTCCTAAGTGCTTCAGTTTCAAGTCTTGTCAATTTCCAATAGTACTTAAAT
GTAAGTTGAGAATAAATACATGTATAATATAATAATGTATATACATGAACATTACGTATTATTTTAATTACAAGGGTGGT
GGCAATCCATCAAGTATACTGCTTATTTTCCTTGCATATCAAGCAATCTGGTACCCCCCCCCCCAAACCCCTAGGCCCCT
AACCCCACCCCAGTCTCTCTCCTTTAGTATGTCTTTCAGCGACATACATGCCAAAAGAATCATGATTACTACTCCAGCTC
AAAACCCATGTGAATTTCTATCATTTTTTATTTCCTTTTCCTAAGTTATCTTTTGTTTCCTTTCATAAAGAATCCTGTCA
CTCTTCATATTTTTAGAAACTATTTTTAAAAATAAAAATAAAATTAGTTTCACTCTCTCAAGATATTTTCTATCAAAAGA
AGAATCAAATAAATACATCAAATGTACTAGCTAGTACTACTTTAATTTGTGAGCTAATTACCAAAGACAGACGGAGTATA
AATAAATATTCCTTTGCAAAGCACCCCAAAAGAGATTATTTCTTCAAATCTTAAGTGTATTTTTATTTATTCAAATCATG
TACTCACTCACATCAAATTTATAATTTGATTTTTACACAAAGCTTATGAAAATGATATATATATTTTTAAAATTTGTAAT
CTAAAATAAGGTATAAATTATTTTATTAAAAATATACTCAGTCAAATTTATTTGTACATAACACAAACTCTTGTATATAT
ATCGTGCATTATTTTAATGAGTTTAAATTTTATAGACCAGTATAATTTAAAAATAAAAAGAGATTGATGTCACTTATATA
GTAAAAATACTATTGAGATATTCGTTTTAATATACTTATATGTTTAGTTAAGTAGAGAAAAGGAAGGGGTGTGAGGGTAG
ATGTGCTTTTGTGAAGGGCGTTCCGAAGCTTTTGCTTTAGTAGTCAAGGGGACTCGAAACAAAGGTGTAAGAAGGTTGCT
TTTATAGCTTTACAAGCAGAGAGAGAGAGAGAAAGAAGAAAAACCGACCCAAATTTATCTTTCTTTGTTTCTCTCTCTTT
CATTCACACAGAAAAAACGTCTTCATGCAGTGCTTAAATTAGGAAAGGTAGGGCATATAGAAGACAGGGATATATCTATG
TGGCAACTTTTCCTTTATCTCTTAATTCGTTTCAGTTAAAGTAAGAGGAAATTCTCATGTTTTCAAGGGCCTTAAAGTTG
GTTTTATATATATCTTCATCCTTATTCTTTTCTATTCTCTTCTCTTCTCTACTCTTCTCTCTCCCTTTTCCAGTTTTTTA
GGGTACAACTCCATCTTATTAACTTGTTCCTATTTTTTTTATTTGTAATATATGTATATATATATATATACTTGTCTATC
CATGTTAGAACTATAGGATTTTCTCCTCTTGTTGAAGAGACGGATCTTCGATTTTATTAACTACTACTGGAGTGTTCCTT
TTTTTCGTTTCTGAATGTTTTTTTTTTGTTCACAGGATTCTTTATGTCTACCAAGCTTGATACCAAAGTTGTAAATATTG
AGGATCCTATGGAAGAATTTTAGCTGTGATAATAGTTTTTTTTAAAAAAAAAAAAGAGAGAAAGAAATCATTTATATCGT
CTAGGAATATAAAAGAAAAAAAAAAGCGATGAATAAGAGTAGTCATCAGTTGGGATCCATCAGCAGTAGTGATCTTATTG
ATGCAAAGCTTGAAGAACACCAATTGTGTGGATCTAAGCAGTGTCCTGGTTGTGGACACAAGCTCGAAGGAAAGCCGGTA
CAAATTTTACTTTCATAAATACTACTTACTTAATTTTAATATTCTTTGCTTCTTTACAAAGATTTCCATAACAAAAAAAA
AACAGGCTATGATTTAGCTAAGATATTGAAAAAAAAAAGTATTCACACTACAGAAATATGTTTTTGATTTAAATTCCAGA
AATATTGTGATTTCAAAAGGGTGTTTAATTTTCGAGGTTTTATGTTTATGAAGAGTATTTTGTTAGTATGTTTTAATTAT
AATTACTATAGGACTGGGTAGGTCTACCAGCAGGAGTGAAGTTTGACCCAACAGATCAAGAATTGATAGAACACCTTGAA
GCAAAAGTAGTGGCTAAAGAATCAAAATCCCACCCTTTGATTGATGAGTTCATTCCTACTATTGAAGGAGAAGATGGGAT
TTGCTATACTCATCCTGAGAAGCTTCCAGGTTTTCAACTCTTTCTCTCCTACCAACAAATATTGGCATTTTCTTGTACCA
TAATTCAACCAGTTAGGTTTTACTATTTATGTACCTTTCTTGTAATTTCCAAGGAACAAATAAAGGCTAGCTAGCTACCT
TGTCTTTATTCTCCTTGTCATGTCTTTTTTTCTCACTCACATTCAACAAATTAAAGAGTGTTTAACTTTTCTACACCCAC
AATATCAAGTTACTTCAAATAATTAGAATTAGTTATCGGAAAAATAACCCATGTGAATTGTTTTAGTTTTTTTGGGGGGG
TTTGTCCGACCTAACTTTTGATTTTTTATCTTGTTTAGGTGTTACAAGGGATGGACTAAGTAGACATTTCTTCCACAGAC
CATCAAAAGCATACACAACAGGTACAAGAAAAAGAAGGAAAATCCAAACAGAATGTCAAGACTTGCAAGGAGGTGAAACC
CGTTGGCACAAGACAGGTAAGACTAGGCCAGTAATGGTGAATGGGAAGCAAAGAGGGTGTAAGAAAATTCTAGTTCTATA
CACAAACTTTGGGAAGAACCGTAAACCAGAGAAGACAAATTGGGTAATGCATCAATACCATTTAGGACAACATGAAGAAG
AGAAAGAAGGTGAACTTGTGGTGTCAAAGATATTCTATCAGACTCAACCAAGGCAATGTAATTGGAGTAACACTACTAGC
AGTGCTGCTGGAGATCAAGCCAACAGTGATGTTAATAGCAGAAGGGATAGTGGAAGTGGAAGCTGTTCGTCGTCGAAGGA
CATCAACAATAATAATAATAATAATAATAATCTTCCTTCTCATAGGGATGAATTGTCTGCTGCTGTTTGTGCTGCTATGT
CAAATTATTCTACTATGGATATTCAACAATACAAACCTGAACATTTTAGCTTTCTCCCATTTAGGAAAACCTTTGATCAT
GATCAGGTATTCATTCTTCATTCTTTAAATCACCTTTCACGATTCTACTCTTTGGATAAAAGCTCTTCATATTCTAGTGT
TATACTATTTGAATTTTAAAAAAATGTCTACTATCAGGCAATTTTCGTCACATGATATATATATGTAGGATAGCAGATAA
TAGTATTTTGTCCTAAGACTCATCAACAACTATTTAGCTCCATGAAATGTCAAATTCAAATAAACGCTAGCTGTTTTTCA
GTTTCCACATGCACATTTCTTAAATAAGTAGCAACGAAAATTGTACTACTATACTTGACTGTCAATATTTTATTTTTGTT
GTTGAGCTATCAAAAAGAAGAAGAAAAGAAAAAAGCATCTCAATCTACCATTAAGTTTGAAACTTGAAATTAAAAAAAAA
AACAATTTTTTTGAAAATTAATTTTTTTTTTTGCAGGCAGGCATTGTCGTAGGTGAAGGTTCAATAACAAGAGAAAGTGG
TCCAGCGGCGGCAGCACCAGAAGAGTGTGACATGGGGGAGCCGCAAAACGTACATGATCCTCAGCTCCACCAACGCCAAC
ACCAACACCAACATCATCTAGTTGCAAGCAGTGCATTCCACATTAGCAGGCCAACACCTCCAATATCAGCCATTATAACT
CCGCCTCCACTCCATAACACTTCCGTCATTTTAGGGGAAGATGCCTTCCATGTTCCAAGATCTATAATCCTTCCAAATGA
CAACTTTCAGGTAACTCAGAAACAGAATCACTTTCTTCTTACTTTTTCCTTTTTTAATGAAGTAGGGACAGCTAAAAGAA
AAAGACTATTCTAATTCATACACTTTAAATTCATTACCGTCTTAGATACTCTACCTTTCCCAATTTATGTGGTATAGTTG
AGATTATGAGAGTTAATGATTTTTTTAAAAAAATCTTTTAAATTATTGTAATTTAAAGTATCTTTTATGTAATTTTTAAA
TATATAAATGATATTCAAAAGAACATAAAGTATCTATGTCTGAACTCACGATAAAATTTTTTTATAAATTTAAATCTCGA
AATTCTAACCATGCCACAAAAATTGAGACTGAGTTTATAACTTTTTATTAGCTCATTAGAAAGATAATTATGTGTAATTG
TTCATTGAAAGTGAGATTTGTAATTTACAAATAAGAGATGTTACTTAGGGGTGGATTTAGTGAGTAGACTAGCTTCATCT
TAACTCAATATTATTTCTTTGGCTTAGATTACATATGGAATTATTTTTTAAAAGTAACTAATTAAGTCGGCATTTAATAG
TGCCTATTATATTATTTGGCATATAATATAGGAATGCTATAGATTAAAAATGTATAAGTTAAACCCGTAAGGATGGGATA
ATGAGTGACATGTACTAAGTAGAAGTGCATTAGGAAACATGGATGATGAGTTTATATATATATGTGTGAGGTAAAAAAAT
AAAATAGGAAAGAAGAAATAATCTGCACGATCCGTGTTTGTTGAAGACAATACATGATCACAAATATGATTATGTTCTAA
TTGAGTGTATCATCTTTCGGCAGCAGCAACAGCATCATAAACTAGGAGCAAGGTCTGCATCTGAATTGGAACAATTAATA
ATGGGCTGCACTTCAACTGATATCAAAGGAGTAAGTTTTTTTACCTTAAATTAAACATTACGTTTATATACTTGTTCACA
ACCAACAAATACAATATATACTAGAATAAAAGAATAAAAACAAAAGGGAATATGGCTAGGATAAGAAAGTAATTTACTTC
TTTATTTGACTATTATTTTAACAGCAAAAGAAAAGGAGCTAGAGGTGTAGAGACTTTTCCTTTATCTCTTTATCTCTTTA
TTCTTTCCAAATTTTATGCTCTTAACAGTTTTAATTGCAAAGTATCATCATACACTTGTGAAACATTAAATAAACTGGTA
TAACACAACTGATATAAATCTTTAAATAATAAAAAAAAAGTGATATCAATCTTGAGCTTGCGAATTTTACCTTACTCTCT
ATTTTAGTATAGCTATGTTTTTTTACTATGTGAACCATTCTATTTTGAAAAATAATTAAATTTTAAACACTACAACAATC
TTGATTATCGGGGACGAATAATTTCGTCATCTATAAATCATATTTCGTCACTAAAACTCTTGTGTGACGAAAAAAATTTC
GTCAGTCAGTCGTCACTAAATGTGCGTCACTAAAAGTATACAAAGATGATTTAGTGCTTCGTCACTAAAATATTATATTA
ACTACAAAAATAAAATTTGTCCCCAAATGCATAAACATTTGTGACGAATTTATTTGTCATAAAAAGTGTAACTTTTTTGT
AGTTAATAGTATGTTTTGTCACTAAAAATATTATTATTAGTGACAAAATTAAATCATCACTAATTATTTTTTTCAATTAG
TGACGACATCAAATGTCTCTAAAGCTATATGCATTTCGTAGTTGAAAAAACACAATATCGTTAGTAATGACTATTTTATT
ATATACAAAAAAAAATTTTGTCCTTAAATGTATAAATTAGGGATAAATTTAATATAATAAAAAAGGTTAATAATTTTGTG
ATTAAATATATCATTTTGTCACTAAAAGTGTTTCTTTTATCGACGACATATATTGTCACTAAATATTATCATAAGTAGTG
ACAATTACAATTGTCACAAAATAAATAAAAAATTCATATTCAATAAAAGGGGGGTACTAGGACAATACATTTTGTATCAC
TGAATGTAATCAACTTGTGATGAATTAATTTAATTCATGACAAAAATATTTGTCATAAAATTCACCCATGATCATACAAT
AAAAATAACTAAAATTATACTAAATTAATAATATCTTATTACAAACTCCTAAAATAAAAGTAAAATATGTCCAATGACAA
GAAAATCAAACCAAAAATATACTAAATATTACTCCTATACAAAGACATATAAGTATAAATTCTTTCCAAAATAATAATGT
GGTAACACCTATAGCTTGTAATCAATCTTGATTCATTTCTCACCCTTTATACCTGTACAAAGAGAAAGAAAATAAAACAA
AAATTTAGATTAAGATGTTTATACTAGAGTCAAAAGTAAAATATGTAACACAATTTGTCTTTCGTATGTTCTATTGCCCA
CTTTTATAAGACTTATTTGATGGATTATCCCTTGTATTACAATTCCATATATATATATATATATTTGTACTTTCTAATTT
ACAATATAAATTTTATCATTACAAGTTTAACACAAGTGAAAGTTTATGGAGTATATCATCACAAACTACTCGTCATGGCA
ATATAAACTCTATCATTCATGAAAACTATTAACTATTAAAATATATTGTAATCTATGTAGGAATTCTCACATTCGACTCA
AACATGCGTGAATTAAAGGAGAAACTGCATATAACTAGAATTTATAGCCTCATCCATTTTGTTGCAAAAAAAAAGACGAG
AGTTCTAGAAAACAAAACTCAAGCAATTTCTTAGAACATAATAGAAAAAGGCCATGAATTATAAAAAAAAATTAATGTGA
TTAAGAAATGACACAAATGAAACAATCAAAAGGCTCTTTTTTCATAAAGTTGGTAGATAAATACTTGTAAGTCCAAATCT
TTTTTATCTAGCTCATTTAACTAAAAATTGAAATGTTATGTCAGTTAATTAGGTGCATGTTATCAACAATGTAATTCTCA
TTTGCTAAATATAAAAGCCCTAAAATAACTCATGAATGTGGCAGGTGAATACAAAAGCCAACAACTGATATTGCTTAGGC
AATGAATAAAAGTCTCTTAATTGAAACACATATTTCTAACGTGCCTAAAACTCACCTAGTATTGAAATTACTTACTCTTA
TTTTGGTGAATTGTAGAGAACTAATCTTTCATCCCATTATTATATTAATTGATACTATTTTTAAATAAATTAATCCTAAT
ATCAAAGGATTCAACTAATCCAAAATGAAGTAAATTTAAGTTTAACAACATAACTCATTTGTTTATTTATTAGGTAATCA
CATTTATTTAAAAGTATGTAAATTAAAATAGANNNNNNNNNNNNNNNNNNNNNNNNNNNNNNNNNNNNNNNNNNNNNNNN
NNNNNNNNNNNNNNNNNNNNNNNNNNNNNNNNNNNNNNNNNNNNNNNNNNNNNNNNNNNNNNNNNNNNNNNNNNNNNNNN
NNNNNNNNNNNNNNNNNNNNNNNNNNNNNNNNNNNNNNNNNNNNNNNNNNNNNNNNNNNNNNNNNNNNNNNNNNNNNNNN
NNNNNNNNNNNNNNNNNNNNNNNNNNNNNNNNNNNNNNNNNNNNNNNNNNNNNNNNNNNNNNNNNNNNNNNNNNNNNNNN
NNNNNNNNNNNNNNNNNNNNNNNNNNNNNNNNNNNNNNNNNNNNNNNNNNNNNNNNNNNNNNNNNNNNNNNNNNNNNNNN
NNNNNNNNNNNNNNNNNNNNNNNNNNNNNNNNNNNNNNNNNNNNNNNNNNNNNNNNNNNNNNNNNNNNNNNNNNNNNNNN
NNNNNNNNNNNNNNNNNNNNNNNNNNNNNNNNNNNNNNNNNNNNNNNNNNNNNNNNNNNNNNNNNNNNNNNNNNNNNNNN
NNNNNNNNNNNNNNNNNNNNNNNNNNNNNNNNNNNNNNNNNNNNNNNNNNNNNNNNNNNNNNNNNNNNNNNNNNNNNNNN
NNNNNNNNNNNNNNNNNNNNNNNNNNNNNNNNNNNNNNNNNNNNNNNNNNNNNNNNNNNNNNNNNNNNNNNNNNNNNNNN
NNNNNNNNNNNNNNNNNNNNNNNNNNNNNNNNNNNNNNNNNNNNNNNNNNNNNNNNNNNNNNNNNNNNNNNNNNNNNNNN
NNNNNNNNNNNNNNNNNNNNNNNNNNNNNNNNNNNNNNNNNNNNNNNNNNNNNNNNNNNNNNNNNNNNNNNNNNNNNNNN
NNNNNNNNNNNNNNNNNNNNNNNNNNNNNNNNNNNNNNNNNNNNNNNNNNNNNNNNNNNNNNNNNNNNNNNNNNNNNNNN
NNNNNNNNNNNNNNNNNNNNNNNNNNNNNNNNNNNNNNNNNNNNNNNNNNNNNNNNNNNNNNNNNNNNNNNNNNNNNNNN
NNNNNNNNNNNNNNNNNNNNNNNNNNNNNNNNNNNNNNNNNNNNNNNNNNNNNNNNNNNNNNNNNNNNNNNNNNNNNNNN
NNNNNNNNNNNNNNNNNNNNNNNNNNNNNNNNNNNNNNNNNNNNNNNNNNNNNNNNNNNNNNNNNNNNNNNNNNNNNNNN
NNNNNNNNNNNNNNNNNNNNNNNNNNNNNNNNNNNNNNNNNNNNNNNNNNNNNNNNNNNNNNNNNNNNNNNNNNNNNNNN
NNNNNNNNNNNNNNNNNNNNNNNNNNNNNNNNNNNNNNNNNNNNNNNNNNNNNNNNNNNNNNNNNNNNNNNNNNNNNNNN
NNNNNNNNNNNNNNNNNNNNNNNNNNNNNNNNNNNNNNNNNNNNNNNNNNNNNNNNNNNNNNNNNNNNNNNNNNNNNNNN
NNNNNNNNNNNNNNNNNNNNNNNNNNNNNNNNNNNNNNNNNNNNNNNNNNNNNNNNNNNNNNNNNNNNNNNNNNNNNNNN
NNNNNNNNNNNNNNNNNNNNNNNNNNNNNNNNNNNNNNNNNNNNNNNNNNNNNNNNNNNNNNNNNNNNNNNNNNNNNNNN
NNNNNNNNNNNNNNNNNNNNNNNNNNNNNNNNNNNNNNNNNNNNNNNNNNNNNNNNNNNNNNNNNNNNNNNNNNNNNNNN
NNNNNNNNNNNNNNNNNNNNNNNNNNNNNNNNNNNNNNNNNNNNNNNNNNNNNNNNNNNNNNNNNNNNNNNNNNNNNNNN
NNNNNNNNNNNNNNNNNNNNNNNNNNNNNNNNNNNNNNNNNNNNNNNNNNNNNNNNNNNNNNNNNGTATTTTTAGACAGA
AGCAAATAGATCGAGTTAGCCTGTATAGTTACCAACAAAAAATAAAATGTTCTCTTCTTTAGTAGTTAACGGTTCATAAT
CATCGTGAATTTTTTCATATAAAATAAATAAAAGATTTGATATCATTATTCAATTTCTCTACGAAAAATCAAATGAACAG
AATAATAAAATTGATATATTTCAAAATTAAAAAAATCTTTAAAATGGTGGAAAATCTACCATTTTATAAATTTCAGCTTC
TAAGATATTAAATAAATTCCCGTTAATAAAGTTGTTGGAGTTCAAAATTTGGAATCAAAATATACGAGTAAATTTTATTT
TATTTTATTCTAATTGCACGAAATTCATTTCTATTAAATAGAAATAAATTTCTTTCTACAACTAACCAGTAATAACATTT
TTCTTTTTATAATAAACTTTAGCATTCTCAATTCATTAGTATCAATAATATATTTGATTTCATCCTCCATTGAATAAAAA
TCAGGACTTGTATCTTCTTTTACCGTGAATTTTGTTTTGAATCATTGAGGTAAGGTTCTTTTTTTTCATATAAAATTGAA
GAAAAAGTAGTGGGAAAGAGAAATAACTAAAAAATGGGTTAAAGATATAATTTCACATAGACATGAGTTCTATTTGTATA
AAAATAGTCAAGAGACCAAACATGATAAATTTTTGAATACTTAAAGGACTAAAACTAGTAAATGCATAGTCAAGACTCTA
AAAATGCTAAGTATATAATTAAGAGACCAAACATGATAATATTTTGAATAGTTAAAGGACTAAATATGATAAATGTATAG
TTGTAGGACTATTTTAGACATACTTTAATAGTTGATGGAACATTTATGAAATTCTCTAATTATAAACAATCGTACCGAAA
ATGAATATTTTTGTAGCAAATAGTTGAATTATTCAACTAAAAATTCTAAGTCGTCGCTATTTAACACCATACATATTTTG
TGACAATTTTTTGTTGTCACTAAATCGTAGGTTGATTACAGACAATAAAATAATTGTCACCAATAAATTATGTTATTAGT
GACGAAAATAAACGTTACAATAAAATCTAAATTTTTATAGCTAAAACTTAGAATATTTAACTACAAATTCTAATTTGTCA
CTATTGAATCAACATACTTTTTGAGACGAAATTATTTTGTGTCTAAAAATTAATTAATTTTAAGACAAAAATAATTCGTC
ACAAATTAAAAACATCATTAGTGATGATATAATGTGTCACCGGTAACTTTAAATTCGTGGCTGACAGTACTCAATATATG
GCGCCAATACATTTTTTGGTGAGAAACTTTAGTGGACAAAACTTTGCTACGAACTATTATGTTTTGTCACCAAAAGTATT
TGCCTTGTATTTTTAAGAACGAAAAGTGAACAATTAATGACGAATTTTATGTCGTAGCTAATAATTTCGTAGCTATATAT
AATATTTGTTGTAGTGAAACTTAATATTTTATTCTTAATTATATAGTAAAATTTATAGCTACACAAATAAACAATGACAT
TTGAAGAATATAAATTTCAATGTTTTTCTTTTTTAAACTCTACATATTCAAACGAATTTCATATAATTAATAAAATGAAA
TAGAGAGGAACTTTTTAAGTAAGAATCTGTTTGGATGAGCTTATAAGTAAGAATCTGTTTGGATGAGCTTATAGCTTATG
ACTTACTGTAAATCTTTAAGAGTTTTTTTTTATTTTTGCTTGTCCACATCTCTTAAGAAACAATGATTAAAATAAGTATT
TTAGCACAATATTCATATTAATTAACTGATGTATAATTTTAGATTTTAAGATATAAGTAATTAATATTGAGTGGAAATAG
GAAAAAAAATTACAATATTTTTTCTTAATATGTTACAAATAAAAGTCTATTTTTTTGAAATAATGAATGAATGAAGTGCT
ATTTTATCTTATTCAAATAGTATAAATAAATAGTATATAGTTATTTTAATTTAAAATAATCTAAAATAAATCGATCCAAA
TAAATTGTAACTAGAGGTTTTGATAATAAATCATTATATGAAAAAGACAAATAATACTCAATTGCATGCATGGGATTCAG
CAGTCAAAAGCTAACTGTGATCAAACCGTTTTCTTTTACTTTTCCATCCTTTCGGTTTTTCTATTAAAAAAAGAAGAAGA
AAGAAATTATATGCGGAACGGAAAAGAGTTGGCTCTCTCTTATTCCATTCCAATCTACTTTACCTCAACATCTTTGTCGT
CTTCTTCCCTTTATTAGCACTTTCATATTGCACCATTTTCATAATAAAAATAATTTTCTCTTCATTACTCTCCGTCTTAA
TTTATGAAATACTTCTTGTTTAGTTTATTTCAATTCTTCTTATCTTTTCATATTTATAAAAAAAATATTAAATTTTAAAA
TTTGCAATTCACCCTTAATAAGATAATATATAATTGACATAATACATAAACAAAATTTCAAATTTAGCCGGAGCTGACAT
GTAAATATTCAATTTTGAATATGCACATTTAGAGCCCGTTTGGATTGGCTTAAAAGTCAATCAAATCTAGTAAAAAATGA
CTTAAAAATAAGTCAAAAACCAAAAGTAGGTCTCCCCTTACTTGTTATTTTGACTTAAAAGTCATTTCAGTTTGATTTTT
TATTTTTGACTTAAAAACTACTTTTTTAAGTCAATCCAAACGGGCTATTAGACATCTCAATTTGTCTTTAATGTGTTAGC
TAGTTGAATAATCCAACTTACAAAATAATTATGTAGACACTTCTAAAGTAATGAGTCACGTGTATGTTGGGTGTCAACGA
GGCACAGTAGAAATGAGTTGGAGTATTTAGTTTTCAGTTGAGATGATTTTGAGGTGTCTAGATGTACACTCTCAAAATTA
AAGTACTTACATGACAACTGATGCCAAATTTAAATATTTATTTATGTATTATGCTTTGATAGTTATAGAAATGCCTAAGA
CTTGTTTTAAGTCATAAGTTTAAAATATCATTCTTTACCTTTTAAACTGCATGCATGAACAAGTCTAAGGGTATTTTTGG
TATGAAGAAAAATATTTTTTGAAAAATGTATTTCAATTATCGTTAGGTTGGTCAAATAAAAATAAAAATAAAATATTTTG
AAAAATATTTTCTCTAGGAAAACAAGGTCATGAATTCACTAAAAAAGTAGGGAAAATAAGCTCAGCTAGTGATATTTCAT
ATTGATTGTATCCTTCCACCCTCCAACACACTTCATCTTCACCCCCACATTCCATAGCCCTCATCCCCTCCATTCCAAAC
CCCTATCTCCTCACCTCCACCTTCCATAGTACTTTCTGAATATTATACTATTTCTTTTAGGATAATAGTTTTTTATTATC
AATGCACAAGAAAATATGTAATATAACCTCGAAAACATTTTTCATGACAAATATTTTCCTTTGTACCGAACACATCCAAT
ATATTTACATATGTTTCATTGTTTCTCTTTCTGCTTCTTCATTTGCCCATTCGATTGAAGTTGCTTTCATCATATCATGC
ATATTAATTTGAACAACCTTATGATTTCTTATAATAATGTTTATTATCTTTGTTTTTTCCGTTTTGTATACAAAATATAG
GGGTTCCATTCTAGTTGTACTTAGATGGTGGTAAAATCTGATAATTGTGTGACTTGCACTTTGAAAACTTGAGGGATATA
ATAATGCACATTTGTGTACTTAATTATATATATCTACAATATTTGGACTTGCTCCAAATGTGAAACTTTAAGGCTGGAAT
GTGCTAAAAGGAAACTGGTAAATATTAACCAACAACTTTTGAACAACAAAGAAAAGGGGGAGAGATGAAGCTAAAACCTT
TACAAATATGCTTTACATTGAAATAGTTTAAATTAGGCCAAAATCCTGACATTAATTGCTCCCTAACTAAGAAAACATAT
CAATAAGGTGTATAGAAAAGAAAAATGTTACTTTAATGCGGGCATGTTCATTTTGTAAAGAAGAAAAAAGATTCTTAATA
TGTGATTTCATTTGTGACGACATGCCAACATATATTTGAATTGTTCAATGTATTTATTAGTACTAATAAATTTGTATTGA
TTGTTGTAGGAGTCATCCATCACAAACTCTCAAGATGCTGACTGGTTGAAGTACTCACACTTCTGGCCTGACCCTGACAA
CCCTGATCACCATGGCTAGGGATGAAGTAGAAAAATGGAAACTCTCATCTACATCATTACTATGCTTCAAGACTTGTTGA
AGTTTTGCACAAATAAGTGATCAATTCAAAGAGGACCAAGTCAATACACTACTCTACTAGTATACTTGTTTTTATATTAA
TTCACTATATATATCTAGTATATCTTTTACAACTGAAATGCTGGCAAAAGCTAAGGTACTGCCTGAAGCTAAGCTGAACT
AACACTTCAATACAATCCAAGAAAGAAGGAGGGAGACCAAGAAAGGCTGCTCTCTTCTGACAAGAAATGCAACAAAGACT
CAAAGAGAATTAATGCACCTGCATGAAAATCATCACCACTATGATTACGATATCATCTTATTATTATTTGTTTATTTTTT
TTTTTGCTTATATATAATTTCTTTTATTTTGTTGTTTTTTTTCACATGAAACACCATAGGAATATTTGTGCAAAGTGCAT
ACCCAACTTTGTTGATTTCGTCTATGGACAGTCACTTTATAGAGTAGAATACTTTTTTTTGCGACACTAAATATTTCCCT
TTATAGAAATGAAATGTGATATTGATTCTCTAGTTTCTTTACTGCCTTTACTTGCACCCAACTTTTGATGAGATAAATTA
AGTTAAAATTAAATGCTTACAGAAATAAAGTAGCATCTTGTGTTAGCACCTAGTTGGTAACAAATCTAACATGGAGTACT
ACTTTAATAGTTGTAGTGTATATAGTTACTCAACCTCCTTTTGCTTTACTCATGATAGGTTCCTACTATTTTATGTGAGT
AATTATTTGTTTTCAATTTATGTTCTATAATCGTCTTGGATGAATCATGTTCGGTAACCTATTTCTTTTTACGAGTGAGT
TTGGGTGAGGCAGCACCTTGCCTTTCCTTTTTTATTTACGGAGTAACAAACTCAGATATCTCCACAACAGCCTTTGCAAC
ATGTGGTGTGGATGTCTTGGTGAGCTTACTGACCTCAAGTCTTTACAATGGTGTAAAATGAGTAAATTGCAAAACCCACT
TGCAAATCCTCAAAATCAAGCTTCAAAAGCTTCAAATTCTACAATGAAAACTCAAAAACTCAGAGAAAAACTCAAAATCT
CGAACTAAGGGAATCAGAACTCCTGAAACTTCATTTAAAATTTCAATTTATAGTTACCCAATTTTTGGCCTGAAAGACCA
TTGGGCGAAGTAAGTAGCGCCTTGCCGAACCAGTCGGCGATCCGCCATTTGCTCCAATCCATCGCCGGTCTGCATTGGAA
ATTTGTCTTCAGGGTTCTGTGACATTAGGCGATCAAGGTTGCCATCGCGGAGTCGCTTGGCAATCCGCCGACCGCCCATT
CCCGTCACCAAGTCGGTTCTCTTCACCAGGGCTGGCACGCTGGAACTTTGAGCGAGCTAAAGAGCCACTCGGCAGTTCGC
CGAGTGGTCTTGGCTATCACCAGGATCGCTTTTCTTCACTTCTTCAGCTTGTTTGCTCCTTTTTGTCCGGTAGTGTCCTT
GCCTTTCTCCTTAGCCTTCATAGCGGTGATTAACGTTTCAAAGACACTTCATCCAATTCCAAGTGTCAACGACCGCTAGT
CAATATAAAACCCAACTAAATGAGTTGGGGTCGAATCCCACAGGGAGCGGTACGTGTTTGAGATTTAATAGTAAAGTGTG
AACATGGTCGAATCAGTCATAGGAATATAAATTATCGAATAAAGACATTATTCAAATAAAGGATGACACGAATGTCAAAT
GGAGTTTTTGGTTTAACATTATCAGCTACAAACAGTGGTAAACAATACGAAATAACAATAATGAGATGGGTTCTTGGGAT
GTGATTCGATTATAGGCTAATATAGACAAATGGGTAATTGCAACTATTAGAAAATAGGTAAATATTAGTGAGTAAGCTAG
ACTATAGAGGAGGTAAACTTTTTCTCGAACAATTTACCCCGAATCAAGTCGATTTCTCTCGAACATCAACAAACAAGAAA
AATAAGAACAACCCACACCTTAGTCCATTCACTCTCTCAAGATGAATGCATGGAATTGGGTTTAGGATTCACTCTCTCGA
GTTGAACCTATATCAACCCAATACCCACTGACCATCAATCAATAAGCTTAGTTTTAAAACCTCTCTCTCGAGCAAGCCAA
AAACACAATGGTAGAACTGCATTTGCAACTACAATTCTTAAATTAAACCACAATTACTGATTGAACTCACTTCTAAACAA
CATTTAAACTAACAATTAGCAATACCCATAAACTAAATCAGCCCATAATCACATAATCACACCCCAAGAATTGGGGTTTT
AGCTAGACATCATAAAAAGATAAAAATCGTTACCAAATTGAGTTTCCATCAAATGGGTAAGATTGATTTCGTCTCTACAA
TGGTCCAATTCGAAGAATCTCAAAGACTCACTTCCAATTTCTCAAAAGTGAAAAACTTCAATTCTCTAAAGCTTAGGAAA
AACTAAAGAAAAACTTGTCTCAATCCTCAGATTAATAATATGAACTTAGATAATTTTAAAATTGATACTAAACTAAATGT
TCAAAAATGTATTTATAGTCATCAAAAATATGTTGCGAAGAGCCACTCGGCGTAGTAAGTCAGGCTCGCTGATCCACTCG
GCGAGCCGCTCTTTGGTCATTTCCATCGCCCTTTTTGCCTTGGCCTTCAGCATCCTCAAGGTGTGTAACTTTGGGCAATT
CAGCACTGCATCACAAAACCACTCGGCGATCCACCGACTGCTCCTTTCTCTCGCCAACTTGGTTCTTTCCTTCAGGGCTT
GGCACCCTGGAACTTTAGGCGGTCAAGTAGCCATTCGGCGACTCACCAAGTGGACTTGGCGATCACCATGCATGCGTTTC
TTCATTCTTTCAGCTCGCTTCATTCTTTTTTGCAAATTAGTGTCCTTGCTTTGTTCATCAATCAATATACCTGGAAATCA
AGGGTTTTACATCAGTTATTGGCACAAAATAAGCATTTGATGACACTAAATCTATATAAATAAAGCCCTAAATGAGTCCA
AATCTCAGACTCATCAACACTCCCAATTTAAACTTTTGCTTGTCCTCAAGTAAAACTCAAGTTCAACAGTTCAAAAAAGA
TGTCTCAAATAGTGCTACAAAAGACTCAATCATGAATGCACACGCCAAGACTCAACTTACTCATGCAAGGATCAATTGTG
CACTCAAAGATTCAAGTTGTGACTCACCATTATCAAAGATTCTCAAGTTCACAATACTTGCTTCAAATACAAGTTCAAGC
TCAACAAAGGTACTAAAATGCCTTCACACAAAGATGATTCCATATTCACATACAATCGTTCAACAATTTATAGCTCCGGA
ATCACATACAACTCTCACAATCACAAAAATGAACATATGTATGCTTCACCCACAGGCTTGCCCTTATTTTCCAATCAACA
TTCACTTCAGCTCACTCAGGACAAAAAGGTCTTTTCAAGGCTTGTAACGGGGTTGAGTGTAAAGGTATGGTCATTTAGGT
TCGGTGGCTGCTATGCTCATGAAATGTGGTATGAACATCACTTTCTTTCCTTTTCTTCAACATTCTCATTCATGCTCAAA
ATTCACCCCATTATTCACTTTTCATGGAATACCGGACACCCCATTTCTTTTGAAACTTTCACAACTTTATTTCACAACTT
TTTCATTCTTCTTTTCTCTTTTTTTTTTTTTGTATGGAGTGGTTCAATATTTTTCAAAACCATGGATCAAAGGGGCAATT
CTTAGCACTTCTTGATTCACCTTTTCCTTTCATCACACCTCCAACTTAGGCTTTTGGCCTAAGTTGACTATTCAAACAAA
CCACACTTCATGAGGATGATGGGTGAATGGATAAAGAGGGATTACAATTGCATCAAGTTTCTTCCAAGAAAAGGATAAGG
CTCAAAAAGGGAGTTCAAGCAAGGTTCACACACTCACAAGGTTGGCCACAAAAGAGGTATATTGTCAAATTGTTTCACTC
TTCAAAATAGTTGCCTAAGATCATTTCAAGAGCTTGCATCACTTAGTCAACCGGACCAACGGGGCAAATTCTAGGTGTCA
TCACGCAAGGTTCACAATAAGCTCATCACACAAGGTATTGACACCAATATCAAACAAGACTCCACACTTTCGCTAGTGTG
CAATGTTCATCACAAGAGACTCATTCGATACCCAACTAGTCACAACGAGATGCAAAAAATTCACATATTATCTATGCAAC
TTCATTTGGCCTCACCGTAGCTGCACATTCATTTTTGTTCGATTAAGAGCACTATTCAAGTCATCGGTATTGATCATAAC
CGATACTCGAATTTGCACAACAACAACCACAATCAAACATAACAAGAAGTGGCAAATTTTTTTAGAAGGGTCAAAAACCA
TTTGTATTTAAAACAAGGAGCCACAAGCTCAAACATCCACAAAACAGTGTCAAAACACAATTCAAACACAAAAAACCCAA
TATATACAAAAATAATAATCACAAGAGGTAGGTATGGAAATACCTCACCCAACCACAAATGAAAAGCAATTTGTCCTCAA
ATGCAACAAAATACTAGAAAGTCAATAAAAAGATAGTGAGGGAGGTAAAGAAGGTCATGTCTACACAGTCGCTCCATCTG
TCGGGGCATCACTGCCAGGTGCAACACTCTGATCTTGGGCATCAGTGCTCGGGGTATCAGTAATACTAGATCCAGCCATG
GTGGTGTCAGCCAATGAAATCTGCACGGCTGAATCTATCATCACCTCATCAATCTCCGTAAGGCCTTCATAAGAAGTCTC
TTCATCAACACCAAGTCGCTCCTCATTAGTCTCAGCCTCGGACTCAGGAGCAGCCACCTACTCAACTTGAACCTCATCTC
CAGTGGTAGCAGGAGGCATATCTGTATCAGTTGGCATGTCGGGGATCTCACCATCTCGAAAATCATGGACATATTCGTGG
ACTTCAACTGGTCCGCTATGTTGCTAGAAGATATGAATATCTATAGGATTATGACTTATGCTCAGTAGGTTGAGGGAGAC
AATCTTAGGGAACAGGTTAAGTACAATAAGAAGGCTAGGATGGGTAACTATGATTACTCTCAGTAGAAATCAGGTGGTGG
AAATCGCTCTTAGTTCCAGCAAAATCTTAAGATTCAGCACCTTCATCAGCTAGTGCTCCGTCCTCCAGGTTTCGACAGGA
TAAGAAAAGAAGGGCATCAGGCTCTAAGTCTCAGGGAGTGTTTCAGGTACTAGAACCTACCCAACTTGTCCTAAGAGTGG
TAAGAACCATCTGATTGAGTGTCTTGCAGGGAAAGAAGGGTGTTTTGGATGTGGCCAGTTTGGCCATAGGTTGAGGGATT
GCCCTTCTTCTAAACAGGGACAGAGAGGTAACAATGGTAGAGCTTAGTTTACAACTTCAGCAGCCCCAGCAGGTCACCCG
ACTCAGCAGGAGGTGGCGATCAGCGCCAGAACAGGTTGTATGCTCTATAGGCTCACCAGGACCAAGAAGATTCTCCTGAT
GTAGTCACTGGTATGTTACGAGTCTTTCATTTAGATGTTTATGCTTTGTTAGATCCAGGGGATAGTCTTTCCTTTGTAAC
TCCATATATAGCAATAAACTTCGGTGTCAGTCCAGAAACTCTTTCAGAACCCTTCTCAGTCTCTACTCTAGTTGGTGACC
CAGTTAAAGCTAGACGGGAACACCAAAATTTACATATCACAGTCTCCCATAAAGTCACCTCAGCAGATCTTGTAGAGTTA
GAAATGCTAGACTTCAATGTCATTCTAGGTATGGATTGGTTACATTCATGTTATGCCTCAGTCGATTGTAGAACTAGGAT
CGTTCGTTTTCAGTTTCCAAATGATCCAATCTTAGAATGGAAAGGTAGTAGCTCAGTGCCTATGGGTTGATTCATTTCTT
ACCTTAAGGCCAGAAAGATGATTTCTAAGGGTTGTCTTTATCATCTTGTTCTGGTTAAGGATTCAAGCTCCGAAACCCCA
GCTCTTGAGTCAATTCCAGTAGTTAATGAGTTTCCAGAAGTGTTTCCAGAAGATCTTCCCGGAGTTCCTCCCGAAAAGAA
AATCAACTTCGGAATTAATCTCCTTCCAAATAACCAGCCTATTTCTATACCTCCTTACAGAGTGGCTCTAACTGAGCTTA
AGGAATTGAAAGAGCAGTTAAAATACCTTCAAGATAAGGGTTTCATCAGACCCAATACTTCTCCATGGGGTGCACCAGTG
TTGTTCGTGAAAAAGAAAAATGGTTCTTTTAGGATGTGCATTGACTATCGGCAGTTGAACAAAGTCACAATCAAGAATAA
ATACCCTATCCCCAGGATTGATGAATTGTTCGACTAACTTCAGGGTGCTAGTCATTTCTCGAAGGTAGACCTAAGATCCG
GTTATCATCAACTCAGAGTCAGAGATAGTGACATTCCAAAAACAACCTTAAGAACTTTGTATGGTCATTATGAATTTGTA
GTTATGTCATTTGGACTAACCAATGCTCCTGCAACTTTCATGGAATTGATGACAAGGTATTCAAGCAGTATTTGGACTTG
TTTGTTATTGTCTTTATTGATAATATCCTCATTTACTCTAGGAATGAGGAAGAACATGTGACTCATTTGAGGGTTGTCCT
GCAAACTCTCAAAGATCGTCANNNNNNNNNNNNNNNNNNNNNNNNNNNNNNNNNNNNNNNNNNNNNNNNNNNNNNNNNNN
NNNNNNNNNNNNNNNNNNNNNNNNNNNNNNNNNNNNNNNNNNNNNNNNNNNNNNNNNNNNNNNNNNNNNNNNNNNNNNNN
NNNNNNNNNNNNNNNNNNNNNNNNNNNNNNNNNNNNNNNNNNNNNNNNNNNNNNNNNNNNNNNNNNNNNNNNNNNNNNNN
NNNNNNNNNNNNNNNNNNNNNNNNNNNNNNNNNNNNNNNNNNNNNNNNNNNNNNNNNNNNNNNNNNNNNNNNNNNNNNNN
NNNNNNNNNNNNNNNNNNNNNNNNNNNNNNNNNNNNNNNNNNNNNNNNNNNNNNNNNNNNNNNNNNNNNNNNNNNNNNNN
NNNNNNNNNNNNNNNNNNNNNNNNNNNNNNNNNNNNNNNNNNNNNNNNNNNNNNNNNNNNNNNNNNNNNNNNNNNNNNNN
NNNNNNNNNNNNNNNNNNNNNNNNNNNNNNNNNNNNNNNNNNNNNNNNNNNNNNNNNNNNNNNNNNNNNNNNNTGTGCTT
TACCATACTGGTAAGCCAATGTGGTAGCTGATACTCTTAGTAGGCTATCTATGGGTAGTGTAGCACATGTTGAGGAAGAA
AGGAAAGTACTAGCGAAAGATGTTCACCGACTTGCTCGCTTAGGAGTTCGCCTTATGAGCATATCAGATGGTGGTGTGAC
AGTTCAGAATGGGTTAGAATCTTCATTGGTAGCAGATGTTAAGGAAAAACAAGATAGTGATCTTGTATTGCTTCAACTAA
AGGGTGCAGTTCATCAGAAGAGAGTTGAGGTTTTCTCCCAAGGGGGAGATGGTGTTCTTCGCTATCAGGGTCGTTTATGT
GTTCCTAAGGTGGGTGAGTTGAGACAACATATTCTTTTAGAAGCCCATAACTCTAGGTATTCTATTCATCCAGGCGCTAC
TAAGATATACCGTGATCTGCAGGAAGTCTTTTGGTGGAATGGTATGAAAAGGGATATAGCAGATTTTATGGCTAAGTGCC
CTAATTGTCAGCAAGTGAAGGTAGAACATCAGAAACCAGGAGGTATGACTCAAGAGATCAACATTCCTACTTGGAGGTGG
GAAGTGATCAACATGGACTTCATTATAGGTTTACCTTGTACTCGCAGACAACATGACTCCATTTGGGTGATAGTAGATAG
AGTTACTAAGTCTATGCACATTTTGGCTATTAAGCCTACAGATTCGGCAGAGGACTACGCCAAGCTTTACATTAATGAGA
TAGTCAGGTTGCATGGGGTTCCTTTGTCTATCATCTCAGATGGAGGTCCTCATTTTACCTCTCATTTCTGGAAGTCATTT
CAAAAAGGTCTTAGTACTCAAATTAATCTTAGCACACCATTTCATCCACAGACAGATGGTCAGGCAGAGCATACTATTAG
GACCTTAGAGGACATGTTGACAGCTTGCATGATCGACTTCAATGGTAGTTGGGATGATCACCTTCCTCTTATAGAGTTCG
CCAACAATAATAGCTTCCATTCCAGCATTCAGATGGCCCCTTATGAGGCATTGTATGGGCGCAGATGTAGATCGCCAGTT
GGGTGGTTTTAAGTAGGTGAAACAGCCTTAATAGGGCAAGATTCAGTTCATGATGCAATGGAAAAAGTTTTGCTCATTAG
AGGTAGACTTAAGACAGCCCAGAGTCACCAGAAGTCCTATATAGATGTAAGGAAAAGGGACTTGAAGTTCAAAATTAATG
ATTGGGTTTTTCTGAAAGTGTCACATATGAAAGGGGTGATGAGATTTGGCAAGAAAGGGAAGCTTAGTCCTAGATATGTA
GGCCCTTACAAGATCTTAAAAAGAGTTGGTAAAGTGTCTTATGAGTTAGAGTTGCCAGGAGAACTAGAAATAGTGCATCC
AGTCTTTCACATTTCGTTGTTGAAGAAGTGTGTGGGTGATCCAGCATCCATAGTACCATTGGAAAGTGTGGTTGTGAAGG
ATTGTCTCACTTATGAGGATGTGCCAGTTGAGATTCTTGATCGTCAGGTTCGAAGGTTGAGAAACAAAGAAGTTGCATCA
GTAAAGGTTTTGTGGAGGAGTCAGTCTATAGAGGGAGCTACTTGAGAAGCAGAAACAACCATGAAGGCCAAGTATCCTCA
TCTCTTTCCTTCTGATTCCATTCCAGCTTGAGGTAATAGTTCCTCTACAGTCTTTCAGTTACTCATGCATAGATTCAGTC
TTAGTATCATGTTCCTTCAGCTATACTTGCATTTTCAGCGTATTTGCATGTTCTTGGAACTTAGTTCAGTCAGATTTCAG
TTTCCAGTAATTAGTGGTAGGGTTTGCAGCTCTTTCCCTCCATTTTTAGCTAGTTTAGTCTTCATTTGAGGTTGAATGTT
CCCAAGCGGGAGATAATGTAACACCCCGTATGCTAGAAAGACCAGTTTGCAAAAATCAAAAGTTGCAGGTGCCACCGACG
GGCACCATCCACGGACCGTAGGGTGACCCATGGAACATAGGTGGGGTTCGTGGATGGCCACCTGCAACCCTCCCAGAAAA
CTCAGACAGAATCTTCTAAGGCACCACCCACGGTCGGACCCACAGACCATAGGTCAGACCATGGGTAGTGGTCCTGGTCT
GTGGATCGAGACCCTAGAACCTAGTCTCTGAAGCCAACCGACGGTTGAACAGGACGGACCGTGGGTCAGTCCATCTGTTG
ACCCTGACAACTTTTAAGTCAGGGGTTGTTGGTCTTTTCCATATGCGTTGGACCCCTAAACTAGGTCGTTTAACCCCTAA
ACTACATCGTTTTAGTTAGTTTTAGCCTAGTAACTTAATTAGAACTTACCCTAGTCAACTCATTCTCCAAAATTCATCCA
AGTTGAATGAAAAAAAAAGAGAAAGAGTCGACCTAGCCCCTCTCTAAGAACGTAGCAAGTTTTCTTCACTTCCAACCTCG
AAATCGAAAGATTTCTCTGTGAATTCGGTCACCAGGTATGTGGGATTTCACTAGTAGGTTTCTTTCACCCATTAGGTCCC
TAGAATTCAGTCACATTCTTGATTCTCTACAACATGTTAGACCTCGGGTTTCTAGAATTTTAGAATTTATGTTGTGGTTC
AGTTGTTAGACGAATCCAAATTAGATTGTCATGTTTTCGTGGAATTGTTGCTTAGTTCTTGCTTGAAACTCAGAACCCTA
GTTGTGTATATTAGTTTAGTCCATGAATTATACTTGTTAGGTCAGATTATTCAGATATACATGGACCAGTTTAAGAATGT
TTCATTATCTGTATATAAATGTTACATTTTCAGTAAGCATGTCAGTATTTTGAGCTATTCAGTATTACAGAAATTCAGTG
ATAATGTGTTAATTACATAATCAGTTGGGAGTAGGCTTAATATTGAGTGGACTAAGGGTTAGTCACCCTCATAGTCCTAG
AACTATGTGCCTTCGTAGGTAAGTCCCCTTTGTGGGCATTATACTTAGTGATCACACCAGTCATGCCTCTATACCCTTGG
CAAGGTATATTGGGTCCTCTCGATGGAGCGTATACATCGGACTCCACATTTAGCTCATGTGGTTTTATGTTAGTTATTAG
TAGCTCCCATAGAAAGATTCTAGTTTATTGACTAGGTTATCAGTTATAATTCAGTCTTCAATTTTAGTATGTTATAAACT
TGCTCACTATATTCAGTTAGTTCATATTCAGCATGTTTAGCATATTTATCATGTTCAGATTATATCATTACTTTATTGCT
TTGTTCAGTTATATGTTTTTTTCAGCTTTATTTTATCCTGCATGCTCAATACCTTTCAAGTACTGACGCATACTCTGCAC
TACATCTTTTCGTGATGTAGGTTCAGGTCCTTAGCATTCAGATCACGCATAGATCGATTCTCAATCTTTAGTTCTGCAGC
TTTAGTGGTAAGTCCTCATATTTCGAGGACAATAGGCATGTTTCTATGCTTAGTCTTTTCATTTCAGTTTTAAGTATTTG
CTAGAGCTAGCTGGGGCATGTCCCAACATCCCTAGTCAATTAGAGGCTTATTTCATGCATAAATAGCTTCAGCTTTAGCG
TTTGAGTTTTATTTCAGTATCTTAAACTCTTCTCAGTTATATATTAAGATAGTATTGGGTATTCCCTATCATTTCAGTTG
ATCTCATGTTTTAAGTTTCCACATAGTATTTCTTGTTTTAGTTTATCTTTATGTATGCTTATGATATGCTAGCAGGGTTT
GCTTGGTGTCACTCGTGATCCTAGGTCCTGTGTTAACATCCAGGGGTAGCTCAGGGTGTGACATAGACGAATCGTTCATA
GCCTTAGAGCGTAGCTCCGCTCTCTTGACTTGTAATAATTGGTCATCCTCAGGCTCAGAGATGGAAGCCTGAGAATCATG
AGTGTCCCCCTCACTGTCAGATATGGTGAGGTGTGTCTCGTAGACCCCCTTAGTGTCTGAGATTGCCTCCTCTGGTGTCA
CAACCACGAGCGCCTTCTCCTTGCCTTTACCTCCCTTTGGAGGTAGTTTAGTCAACTTTTCCTGGGATGTAGCTGCGTCC
TCATTAATAACAACTCCGCGTGCCCACTTTCAGGGGTGGCATGTCTCTACCAGTGTATTTGGGTCTAGCCATTCCAGCAA
GAACAAGTGGGAAACGTTAGATAATGTTTAGAAAAATGTCAGAAAAGAAAGTTGCAGAAAAACTCGCCGAACCAATCAAC
GAGTCACCGAACCGCTTTGGCAAGCCAGGCCGGGCTCGCCAAAAGTTACCATGAAAAAATTGCCAAAATTCTAAGCTGTT
CGGCGATGTCCAGGGTCTTTCAGTATATTGCCGACACCTTTCGGTGAACTAGAAATAGCTCGCGAAAAGTTACAGAATAA
TTTCAGGGAAAAAGGGCGCAAAAGGGTGATCAAGAAGCACTTTCGGCGAACTCAGGCATATTGCCGAAAGTTACAGAACA
TATACTCACAAACTAGAGACATAAAGGGCGATCTAGGGGGATTTAGGTGAACTGCCGAACAACTCGGCGAGCTCTACCAA
GCTCGCCAAATGGCCCAACGTCCCAGTTTTCACCCCGTACTTCAAAATCAAACACTCACATTATGAAATTAAAGCAAGAC
CCATACTACCCATGCCCTCGGGGTACTCAGACTTCCCCCGATTTGGCCAAAATTGGCCATCAATTGACGTCTTTTTCCCT
TAAGAATGATGTCAACCGCTCCATCATCGGGAAAAATATGATAATTAGCATAATCTGGGGTTACTCAGACTTCACCCACG
TGTTTTACAACACAACCCAACAATTTCAACTCGATTTCAACAAGTAATGACACGGGAATCATGATTAAAGGCCGATTAAT
TATGATTTCACTTAAGATTATGCAAATAAAGAATCACACGATGATTCAGCTATACTAACCAATGATATTTAACAACAATT
TATCACAAGAATTTGATTTCAACCAACGATTAAGTTCGGGGTTCGGAAAATCAACCTTTTATACCGATATTTGTAAAGCT
AGGCACCAAAGAAATTCCAAAATCCGTTCCGAGCAAAGATTCCAAACAAAACAAGGGTAAAAGTGCAAGAATACTAAAAA
GCTAATATCGGTGAGAGAGTACGGGAGTTGAAAAGGTGAGAAAATGAAAGATTTTTTAATTTAAAATTGTTTGGCCTTTT
TAAAACATTTTAGTTTGCGCGCCAGTTGACGGAGTAGGTCGTGCTCGCCGACCCACTCGGCGATGCACCGAGTGGTATTT
TGGCTCACCGAGTTTAATAGAATCGCTAGCAATTTGGGGTTTCAAACAACTGACAAAGTTGGGCTCGCCGACTGAGCTTT
TGACACGCCGAGTTTTACAAAATCTCCATCAAGTTGGGTGGTTCAAATGGCGGTCCAAATTGGGCACGCCGACCTGTTCG
GCGTGTCATTGATTGGACATTTAGCTCGCACATTGCCCATTTTCCAACACTTTTCACTTTTTAGCCTGCAAAATCAACAC
ACTTTTTTCAAAAAAAAACTTTAAAAACATCAAAAACTTGGGTTGCCTCCCAAGAAGCGCCTTATTTAACATCGGGGCAC
GATGGAAATACCAATTCAAATTTAATTTTTGGGGTTGGCTATTGTGTCTATATGCAACCCTCTTTTTGGCCTTGGATTTA
AATATGTCGAGATTTGACCCATTTGTGTCTCCAACTGTTTAATAGAGACTGAGTGAGAATTCACCGTCTGATTGAGAGTT
GAGACATCCTCCTTCATCTCTTTCAACACTTTGTCTGACCCTTCTACCTTATTTAGAATACGTGCAAGCATGTCTTCCGT
ACAGAAGTTCTGGGTCAATTCTTTGCTCTTTAGGGTTTTAGTGTTCATGAAGGGGGACATATCTTTCCTTTTCACCATTC
CTTTCCATTTAATTTGCATTAGGATCATGCCATTCTCTGTCACAGTCTCTATAACCATCATATCTATTCGAACCCAGATT
ACCACCCGGCCTTGGATAGTTTGAACGAAACCCTCCTCCTTGATTTGCAAGGAAGTTCACTTCCTCATTGTACAACGCCT
CAAATTGTGCTTCTTCAGGGTTTCCTCCACCAATACCCACAACATTTACACTCTTCAACCCACTACGCATCATATTTTTT
GACAATAAATCCATCTGGGTCATAATTTTGGCCTATTTTGGTGTCTTTCTTAATCCTTTTCAATCTTCTCTTTGGTCATC
CTAAATGTGAGAGGAGACACTTTGTCTTCACGAGTGTACCATGCTTTATTGATCTTGGTCATGCTATCAAGGAGTTGAGA
CGCTACCTTATATGGTTGTTGCATTATACCTTCGGGAACAAGTTAATCAGGAACACGTTTGTTCACCGAGTCAAGACTCC
TATAGAAGTATTGTAGAAATATGTGGTTTGGCAGTCCGTGAGTCGTATATTGAATCACCAAATTCTAAAATCTCAGCCAT
GTCTCGTGGATTGGTTCACCTTCCAAGTGTTTGAAACCTTAGATACTATCTCTGAGCGTTATCATCTTTGACGGGGGAAA
GAATCTCACATGGAACGCAGTGGTAAGCTCATCCCAAGTGCTGATGGAGTTCCTCGATAGATCAGCTAACCATTTGGTAG
CTTCACCCATCAAAGAGAATGGGAACAACTAGAGACGTACTGATTCTTAAGAGATATTCTTGAATGAGAACGGACCACAT
ACATTCACAAAGTTCTGAATATGCTTATGGGGATCCTCATGAGCTAGCCCTCCATATAACCATTTCATTTGTAAAAGTTG
TAGCATTGTGTTAGTGACATGGAATATAACATTCCCCTCAGGAGGTAGTAGACGTATTGCACCAACACCACCCAATTGAA
TTAGGTCATTAACATCATTCAGATTTCTAATATCATCTTGGTGGCCAACTTAGCTACTATTACTCCCGTTCACACTCATT
TCTTCCTCTGTTCAAACACACCAACACAAACACAAAACAAAGTAAGTTGAATCAACTACAACATAGGAGATTACAATTCA
AACTTCAGTAATAGAATTCTAAACAACACCACTCCCCAGTAGAGGCACCATTTTTGATAAATGCTCAACCACACATCATC
CAATACTAGGTGTGGGCGATCATAATCTAGTATAAAACCCAACGAAGAGTTGGGGTCAAACCCACATGGAGCGGTACAAG
TTCGAATTCAGTTATGAATGTAATCTAATTGGTTGTAGGAATATAAATTATTGAAAACATATGGTTAAATTGAAAGGGGT
GACAAAAAATGTCAGATGGGGGATTGGTTTGTCAATTAACAACTGAAACACTCACTTAAACAGGGGTGTCAACAAGATTA
AGAGGAATTCTCAGGATGTGATCGATTATAAACTAATTACGCTATATGGGTAATTGAAATTAAACAATAATTTGCTGAAT
CATTGTGGGTAGGCTAGGCTATAAGTGCAATAGTTTTATCTCGAACAACTATTACGGTTTAGGCGAGTTCTCTCGAACCT
CGACAAGCTTGCACTACAAACTAGTCCAAAACCTTAATTTACCGACTCTTTGGAGATAGATAAGTAGGAATAAGTCAAGA
TTCACTCTCTTGAGATAAACCCACAACGAGCCACATGCTACAATCATCAATCGATAACTTTGGTTATAGAACCTCTCTCT
CGAGGAAGCCTAAAACACTAAGCTAAAATTGTATATGCAACTACAATTCATAAATTACTACTCAGCTATCAATCAAACCC
ATATTAAAACAAAAATTTAATTATTAAACAACAATACCCATAAGCTAATTAGATAAATAAACACATGATCACATGCCAAG
AATTGGGGTTTTAGATACAGATCATAAAAAGAGAGAAACAGTTACCAACTATGTTAGCCATGAGATGGGTAAAAGCTTCC
AAGTCTTTACATTGGTCTAAAATGAGTAAATTCCAAAACCCACTTGCAAATCCTCAAAATCAAGCTTCAAAAGCTTCAAA
GTCTACAATGGAAACTCAAAAACTCAAAATCTCGAACTTCAAGAATCAGAACTCCTGGAAGTTTATTTAAAATTTCAATT
TATAGTTGCCCAATTATTGACCTGAAAGATCATTGGGCGTAGTAAGTTGCGCCTCGCCAAACCACTGGGTGATCTGCCAT
TGGCTCCTATCCATCGCCGGTTTGCATTGGAAATTTGTCTTCAGGGTTCTATGACTTTAGGCGATCAAGGTTGCCATCGC
GGAGTCGCTCGGTGATCCGCTGACTACCCTTTTCTATTTCCAAGTCGGTTCTTCACCATGGCTGGCACGCTAGAACTTTG
GGCAAGCTAAAGAGCCACTCGGTGATTCGCCGAGTGGTCTTGGCGATCACCAGGATCGCTTTTGTTCACTTCTTTAGCTT
GTTTGCTCCTTTTTGTCCGGTAATGTCCTTGCCTTACTCCTTAGCCTTCATAGCTACAAATCAACACTTTATCATCAATT
TAGAGCATAAATAGGCATTTGAGGACACTTAAACTATCAAACAAAGCCCTAAATGAGTCGAAATCTCAAACTCATCAAAG
CCACGACTGGTCTCACAGGATTTCAACTAAACTCCATTATCATTCAAACAGAGCAAAGATTCAAATTACAAGCTCTTGAA
ATCTAGGAGTTTTACTCTAAATCCCTTCCCCCTCACTATAACAGCTCTGTTACGAACAAGCTTCAAAGCAACAACTCTGT
TGCCCACTAAATCAACTAACACTAATCGATTTAGACTTTATTAACTCACTAAATCAACTAACACCAATCAAATCTTTTGG
CGTTCCCGCCTTCGACCACCTAAGGTTACAATGCATATTAGTTGAATACTCAAAATAGGAAGGCGATGGATAGAGAAGAT
TGGTGAATCACCGATTAGTCGGAGAAGCCAGACTTACACTGCTGATTTACCCCAAAAGGCCAAGTTTTGAATCAGTACAA
TTGATCTTTTGAAGAGAGATAATGTATTGAGAAAAACATTGAGAAACTTTTACCCAGAACTAAAAGCATTGTTCTTGTAG
AATTTTGAAGCTTTCAAATAGATTTCACATAAATTTGGATTTGGGTTGTTGAATTTCATGATTTTTAAAACATTGTAAAG
GGTTTGAGACTAAGACCCAGTTGATGGTTAATCTAGTTGGTATTGTTTTTACATTTTATGATGTTTTGCTAAAACCCCAA
TTCATGGGGTGTGATTATGGGCTGAATTAGCTTATGGGTATTAGTAATTACTGACTTAAATGCTCAATTGAAGTGGGTTT
TATCATTAGCTGTGTTTTAATCGATTAGTTATCATTACAAATGCGATTTTAATTTTGAGTTCTTAGCTTGCTATAGAGAG
AAGTTTTGGAACCAAAGCTTTTGATTAATGGTTTGTAGGTATTGAGTTTTTATGGGTTCAACTTGGAAGAGTGAATCCTA
AACCCAATCCTACCTATCTTGCTCGAGAGAGAGGATGTATTAAGGTTGTGGGTTGTTCTTATCTTCTAAGCTTGTTGATA
TTCGAAAGAAATCACTTGACACATGATAGTTGTTCGAGAGAAAACTATTTCAATCATGGTCCAGCGTACCCACTGATATT
TAGCTATTTATTAATAGTTTCAATTACCCATAAAGTGAAATTTACCTATAATCGATCACATCCCGAGAATTTATCTCTAT
ATTGTTATTTTCTCTTCTTGTGATTGTGTTGTGGCTAATAATTGCAAACCAAAAACCCTATCCGACATTCGTCTCATCCC
TTTTGACTTGTTTACTTGTCATTTTTGATAATTTCTATTCCTATAACTAATTAGACCACGTTTGTACTTCATAGTTGAAT
TTGAACATGTACCACTCCCTGTGGGTTGACCCCAACTCATTTTTGGGTTTTATACTAGTTAACAATCCTTCGCACCTAGA
GTTGGATGAGGTGTGCTTGAAACGTTAATCAAAATGGTGTCATTTCCAGGGAGTGGTGTTGTTTAAAATTATATTATTGA
AGTTAAATTGTGATATTTTTGTGGTATAGCTGAATCGACTTAATTTGTTTTGTGGTTGTGTTGTTTGTGTTGAACAGAAG
AAGAGATGAGATTGAAGGGGAGTAATGGTAGCCAAGTGGGCCAGCAAAACGATATTGACAATCGTAATGATGTGAATGAC
CCAATCCAATTGAGTGGTTTTGATGCAATATATCTATCTCCAATCGAAGGGAGTGATATCTTTCATGTTACTAGCATAAC
CCTACAACTCCTCCAAATAAAAGGTCTATATGGAGGATTGGCTCACGAAGACCTACATGAGCATATTCAGAACTTCGTGG
ACATTTGAGGCCCGTTCTCATTCAAGAACGTACCACAAGAATTAGTTTGTCTCAGGTTGTTTCCATTCTCTTTGATGGGT
GAAGCTAGCAAATGGTTAGCTGAGTTACCGAGGGATTCCATCACCTATTGGAATGAGCTTACCACGATGTTAAATGGAGA
TTATTTCCCCCGTCTAGGATGATGATACTCAGAGATAACATCCAAGGTTTCAAGCGCTTGGAAGGTGAACCAATCCACGA
GATGTGGCTGAGGTTTAAGAAGTTGATACTTCAATGCCCAACTCACGGACTTCCAAGCAACATGCTGCTACAATACTTCT
ATAGAAGTCTTGACTCAGTGAATAAAGGAGTGGCTGACCAATTGGTTCAAGGAGGAATAATGTTGCAATCATTTGAGGTA
GCCTCGTTCCTTCTTGATGAAATAACAAAGATAAATCAGGTATGGTACACTCAAGAGGGCCAAGTTTCACCTTTTTGTTT
TAGGATGATGCAAGAACAGCTTGATAAGGATAAAGAGATGGATGAGAATATTAGCAAACTTTTGTCCCAAATAGAGCTGC
TACAAAAACAAGTGTTAAAAATGTGGGTGAACACAAAGAAGCAAGGGGAGTGTTTAGAGTTAAGGAGGGTTCTCAGTCAT
GCTACTTAAAGCCAGGGGGAATCAAGGTTAGAAATCTTACAAGGTTGAGAAGGGTTTCCACCCAAGCTACTTAAAGCAGG
GTGGGAATCAAGGTTGGAACTCTCACAAAGAAGAAGAGCGGAGGCGATACCATCAAGAATGGACCGAACAAAATGACCAT
TGGAGATGAGAAGATGATCATAAAAAGGACCACACGCAATCGAGTGACAACCTAAAATCAAAGGGAAGTTCGAGTAGCCT
ACGAGTGGATGATATGTTGTCTCGCATCCTAGACAAGGTTGAAGGCTCGAATGACATGCTAATAGAGATGAAAGTTGGCT
TCTCATCACTAAATAATAGAGTGAATTCTTACGCTGATGGAATCATGCAGCTTGAGGGTCAATTAAATCAACTTTGAACA
CAACTGGAACTAACGTATTTGATAGGGGTGAAACTGAATGCAGAACAACTTTGAGGGTTGATGATGACAAAATTTTGGTG
GTGGTGACTCGAAGTGGAAAGATAGTGGTTGGTAAAGTGAATAGTAATGATGGGGTGAGAGCTCGTGAAGAAGAGAAAGA
CATTGATGAGGAAGAATAGCTCATTCAAGCATCGGAAAATGATATACTCAAAGAGAAGGAGGAAAGTCATAAGCAAAGCC
TCGATGAAGAATTGCAAAAAGCTAAAGAAAAGGCCACTTCAATTCCAAAGATAGTACAACCTCTTCCCAAAATAGCTCCT
TCATTTCCTCAACGTCTCAAGAAGAAGAATGAGGATGAGAAATTCAAAAAGTTTCTATCTGTGCTCAAAACACTCTCTAT
AAATCTACCGTTATTGGAAGCATTGTTGGAGATGTCGGGTTATGCCAAATTCATGAAGGAGCTAGTCACCAAGAAGAAAA
GCATGGACTTCAAGACAATGAAGTTTCTCATAATTGTAGTGCCATTATGACTAGTGAGATGATTACAAAGAAAGAAGATC
TGAGAGAATTCACCATCCTATGCACCATTGGTATGATTCAGTTTGCTAAAGCTCTATGTGATTTGGGTGCAAGTATAAAT
CTAATGCCCTATGCAATCTATAAACAACTTGGGTTGGGCGAACCAAAATCCACAACAATGCGGATGCTTATGGCAGATCG
GTCGATCAAGCACCCCATTGGGATACTCTATGATATATTGGTGAAGTTTGATTGATTCATCTTTCCGGCTAATTTCGTTA
TTCTTGACTGTAAGATCAATGCTGAAATTCCCATTATTTGGGACGACCATTTTTAGCAAGCGCTAGTGGATGTTGAAAGT
GGAGAATTGAAGTTTCGGGTGAATGAAGATGAGGTCACCTTTAATGTGCAGAAGTCAATGAAACATCCGAGTGACATTCA
TGTGGTTTCGATGATTGATGTAATCGATGAAGCGGTGGCTAGTGTGTGCCATCTAATGTGCATGAGTGAGCTTCTTGAGG
TTGTTCTTACAAATTATGATGAGACTGAAGTTCAAGGTTATGATGAAGTGGTAGCTGTCTATCGGGATTAGGTGAATACT
CAGGGAACCCATTGAAGCTAGATATTGATCTAAAGAATCGAGAAAATCCTCCCGCCAAACCATAACCCCAATTCTTCAGG
TGTAATTATAGGCTGGTTTTAGTTTATGGATACTGCTAATTGTTAGTTTAAATACTGTTTAGAAGTGAGTTCAATCATTA
ATTGTGATTTAATTTAAGAAATGTAGTTGTAAATGCAGTTCTACCCTTGTGTTTTTGGCTTGCTCGAGAGAGAGGTTTTA
AAACTAAGATTATTGATTGATAGTCTGTGGGTATTGGGTTGTCATGGGTTCAGCTCGAGAGAGTGAATCCTAAACCCTTT
TCCACACCTTTAGCTCGGGAGAGTGAATGGACTAAGGAATAGGATGTTCTTATTTTGCATATTTGTCGATGTTCGAGAGA
AATTGAAATGATTCAGGGTAAATTGTTTGAGAGAAATTTTACCTCCTCTATAGTCTAGCTTAATCACTAATATCTGGCTA
TTTTCTAATATTTGCAATTACCCATTTGTCTACATTAGCCTATAATCGAATCACATCTCAAGAACCCGTCTCATTATTGT
CATTTATGTGTTATTTGTTGCTGTTGTAGTTGATAATTACAACCAAAACCCCCTTATTTGACATTTGTGTCACCCCTGAT
TTGAATTATGTTTTTATTCGATAATGTCTATTCCTATGACTGACTTGATCATATTCGCACTTTCCTATTGAATCTTAAAC
ATGTACCGCTCCCTGTGGGATTTGACCCCAACTCATTTAGTTGAGTTTTATACTGACTAGCGATCGTTGACACTTAGAAT
TGGATGAAGTGTCTTTGAAACGTTAAATCAATGAATATTGCATGCTAGCTAGAAAGTGTGGAGTCTTATTTGATATTGGT
ACCAATGCCTTGAGTGGTGAGGTCGTCTTAAACATTGTATTTGACGACACCAAGAACTTGCCCCGTTTGTCCAATTGATT
GAGTGAACCGAACAATTGAAATGATCTTAGGCAAGAAGTTTGAAGAGTGAGTCAAATTTGACAATATACGTCTTTGTGTC
CAACCTTGTGAGATATGTGACCCTTGCTTGGCGCCTTTTGAGCCTATCCTTTTCTTGGAAGAAACTTGAACAACTTTGAC
CTCTTTATCCCATCACCTATAACCTTCATGAAGTTTTGGATTTTTTGAATAGCCAACTTAGGCCAAAAGCCTAAGTTGGG
GGTGTGGTGAAAAAGAGGGAAAGTCAAGAGGTGTGAATAACTCCCCGTTTAAAAAAGATGGAACCCTTCCATGTAAAAAA
AGTGAGAAAGGAAATGAAAGAAAAGAAAAGAAAACGAATGAAAAAGATAAAAATTATGAAATAAAGTAGTAAAAATTGCA
AAAGAAATTAGGTATCCGATGGTTCATATGAAGTTGAATAATAAGGTGGAGTTTGAGTATGTTTGAATGTGAAAGAGAAG
GAAAAAGAGTGATTTTCAGGCCATACTTCATGAAGGTAAAAGCCACTAAGCCTAAATGACCATACCTTCACACTCATGCC
CGTTACAAGCCTTGAAAAGACCTTTGTGATCTTTAGTGAGCTGAAACAAATGTTAATTGGAAAATAAGGGCAAGCCTATG
GGTGGAGTCATGCATGCGTTCGTCTTTTTGAGTGTGAGAGTTGTATGTGATTCTGGGACTTTAAATTGTTGAAGAATTTT
GTGTGAATGTAGAGTCATCTTTGTTGCGAGGGAATTTGAGTACCTTTGTTGAGCTTGAACTTGCATTTGAGGCAAGTATG
TGAACTTGAGTGTCCTTGATAATGGTGAGTCACAATTTGAATATTTGAGTGCACAATTGAGCATTGTATGTGTAGTTTAA
ACTTTTTGTGTGTATTCATGTTGAGTCTTATGCAGCACTATTTGAGACATCCTTATTGAACTGTTGATCTTGAGTTTTAC
TTGAGGACAAGCAAAAGTTTAAGTTGGGGGTGTTGATGAGTTTGAGATTTGGACTCATTTAGGGCTTTGTTTTGATAGTT
TTATTGTCCTCAAATGCCTTATTTGTGCTATAAATTGATGTTAAAGCGTTGGTTTTCAGGTATATGAGTCAAGGAACAAG
GCAAGGACACTACCAGGCAAAAAGGAGCAAAACAAGCTGAAGAAGTGGAGAAAACGCGATCCTGGTGATCGCCAAGACCA
CTCGGTGAACCACCGAGTGGCTATTCAGCTCGCCTAAAGTTCCATTATGCCAGCCCTGAGAAAGAACCAACTTGGAGACA
TAAGTGAGCAGTCGGTGAATCGCCGAATGATTCTGTGAAGGCAACAGACAACCTTGATCGCTCAAAGTTACAGGATTCTC
AATGGAGGTGCGAGAAAATTGGCGATCCAAAAGAGCAAATGGAGCGTTGCCGAATCCTTCGGCGTTACCAACTTCGACCG
CCTAAGGTTACAGTGCATATTAGCTGAATACTCGAAATAGAAAGGCGATGGATAAAGGAGATCGATGAATCATCGATCAG
TTGGCGAAGCCCGACTTACCCCGTCGATTTACCCCAAAAAGGCAACTTTTGAATCAATATAAATTGATTTTTTGAAGAGA
GAGAAGGTATTTAGAAAAACATTGAGAAACTTTTACCCAGAACTAAAAAGCATTGTTCTTGTAGAATTTTGAAGCTTTCA
AGTAGATTTCACATAAATTTGGATTTAGGTTGTTGAATTTCATGATTTTTGGAACATTTTAAAGGGTTGGATACTAATAC
CCAGTTGATGGCTAATATAGTTGGTAATTGTTTTTACATTTTTATGATGTTTACATAAAACCCTAATTTTTGGGGTGTGA
TTATGTGATTATGGGTTGAATTAGCTTATGGATATTAGTAATTACTGATTTAAATGCTCAATTGAAGTGGGTTTAATCAT
TAGCTGTGTTTTAATCTATTTATTGTCATTACAAATGCAATTTTAATTTTAAGTTCTTATCTTGCTTGAGAGAGAGGTTT
TGGAACTAAAGCTTTTGATTAATGGTTTGTAAGTATTGGGTTGATATAGGTTCAGGTCGAAAAAGTGAATCCTAAACCCA
ATCCTCCCCATTCGTCTCGAGAGAGAGGATGTATTAAGGTTGTGGGTTGTTCTTATCTGCTAAGCTTGTTGGTGTTTGAA
AGAAATCACTTGAAACGTGATAGTTGTTCGAGAGAAAATTATTTCAATCATAGTCCAGCCTACCCACTGATATTTAGCTA
TTTATTAATAGTTTCAATTACCCATAAAGTGAAATTTGTCTATAGTCGATCACATTCCGAGAATTCCTCTCTATATTGAT
ATTTTCTCTTGGTTTTATTGTGTTGTGGCTGATAATTTGCAAACCAAAACCCCCCATCTGACATTCGTCTCATCCTCTTT
GCCTTGTTTACTTGTCATTTTCGATAATTTCTATTCCTATAACTAATTAGACCACGTTTGTACTTCATAGTTGAATATGA
ACACGTAACACTCCCTGTTGGTTCGACCCGAACTCATTGTTGGGTATTATACTAGTTAACAATCCTTCGCACCTAAAATT
GGATGACGTATGCTTGAAACGTTAATCACAAATGACTTCTCTTGTCCTTCACAGTTCTTCCCCCTTTCAACCACATCAGG
TAACTATCCCCAGTGAACTGGCAGAATCTATCCTATTCATACCAATATTCCTCCTTTTGGCATCATAAAAAAATAAATCC
AGTAAACCAGGTTTAAAAGTAAGAAAGTATGGTAAAACCATAGCCATTCGTCAACAGAAGCATTAATAATAAGCAGAAAA
TTAAGAAAGGTCATTAACAAAAACAGGGAATTAATTACATTGCATACAAAGAGTGCATTCAAAACATTATAAACAAACTA
CTAAGGGAACAACGAGACAATACCCATTGAAAAAAAGATAAAGGGAAGACAGATAGGAAACTAGGAAGGAGGAGGCTTTT
GGGTGAGGGATTGTAGGATAAGAGTGAGACGAGCATTTGCATCATCATGGATCTTGATCGACTTTACCTTGAATTAAACA
TTTTGAGCCATGATGCTTTCATTTTTATCCCTCAGTTCGGTGACTTTAGCCGAACCTGGTCTCTCAGTTTGAGCCTTTAC
CAACAATACCTTCAACAAGGCTATCTCTGCATCTTTCCTGCTAAACAGTGTTGTCATTTCCTCTAGCTCATGCCTCAATT
GACTCTGTTCTACTAGCAACTCAAATATTTTACTCATGTGCCCTATTTTTCCTTCCACACACTCACACTCAACTAGGATG
TTAATGGAGAAATTTTGCTTCATTGTTCCTCTTACACCTTCTTTAAGAGGAATCTCCATGTGATTGAACACTTTTGTTAA
GAAATAGCCATAACCCATGTCATGTTTCCTATCTTTCACTGTAAGAGTCTTGTGCATATGTTCTAGCATGGTGGTTGGAA
ATTTTATGGGATCAAACTTGCTCAGTGCTTCCATTAGATACGTGTTAGCCATAGAAGCAACAATTCGCTTCTCATATCGA
GGAAGAAGAACTTTGTTCACAAACTCAAAAAGCAATTGATATCCCCCCTTCAGAAGTTTCTTGGGAATTCCAGCATAGTT
TAGCTTTGGGAGTTTACCACATTCTTGAACAAAACTTTTGGAGCAAAGTTGTCCAGCCACTAACATGATCCCTTCAATGG
GTACACCTAGAATCTTTCCCAGCCTTTCCTTTTTCAAGTGAAAAATTTTGTCACCTACTTGCGTATTGAGACTCCCATCT
TCGGTAAATTCAATATTATAGTAGAAATCCCTTACTTGAGGCTCATGTATCACTGGAATGTGATTTATAAATAGATGAGT
CCATTCTTGAATTTCCACAGAGTCTGCCAGATTACACATTCCTTGCTTAGTTATTATCTCAGGGTCAAACACTCTTCCAT
TTAGAACCTCTTGTTTGTTCAAAATGTTAATTTTCTCATCCCGAGTCAACTCCTTTTCAACCTTCATATTTTTACTCTTT
GAACCTGCTCTCTTAGATTCTGTAAAAAGTTCCTCAATGTCAGGTGACACTTCCCTTTTTATCTTCACGGTCTCCTTCAC
TTTCCTCTTTATCGACTCCTTCTTCAAATCAACTTTCTTTTTAATTGGTGTTTTCCTTGTTTTGGGTTTCTCCTTTCTTA
ATACCTCTTTTCCACTACAAAAACAATGTCTTCTGACACAGTTTCACTCTCATCCTGCTCATTTGATAATTCAACCATTG
CTTCCTCAGGGACCGTGTTCTCTTCTACTATAGTCTTTCTTCTTCTCCTGCTCTCAGTAGTGCTAACCTTATTCTCCTTC
ATTGCGTCACTCATTAACTTTCTTGCTAAACCCCTGGTACTTTAAGGGTTTTGCTTTGCGGATATCTCTTCAGTCACTTT
CTTTTTTCCCTTACTACAGATGGGAACCATTCTTCTTTTCACAGCCCAGCACAAAGGACGATTGTCCTCACCCTCTTCAT
CATCAATAATAGTAGAGGGTAGAATGGTTCCTAGGGCTTTGTTGAACTTTGGTTCAAAGGTCTCAAGAGAAGCCTCTGGA
TTTCTATCTCATTCCTCAAAAAATGGGGCTCTTATGCTTTCCCTCATTTCGGTGAGGCTCTCCACCACTAACTCCTCACT
AGAAGCCAAAATATTTGACTCTAAGTTTTTCTCTTCAGGAAGGTCTCCCTCAAAGAGAAGTTCAGACACAAGGAAGAGAT
GGGACCAGGTTGAGATGGAGACAAAGGGGCTTCACTTTCTTGACCCATTTTGGACTGCATGGCCTTGTCAGGAGAGGAAT
TTTGTGGTTCATTTAGATCTAGAGAGGGGGAGCACACTGGAGAGGCTTTGTCAATAGAATATGGAATGACCTCAGTGGTT
GGGGTATGATATTCTTCAACCGGAGGAATGGTTGAGATTGGTGTTGAAATAGGGTCACTGGAGGATAAGGAGAAGGCCAT
AGGGTTTATTTCATTTAGAATGTCCAACATCTTTGGGGAAGGGGACGGAATTTGAGAAATTTTATAGAGAAAGGAAGAGA
AAAAGAAGAGAAAGTTATTAGGGTTTTTGAAAAAAAGATAAGAGTTCGAATATTTTTGAAGAGAGATGAGGAAAGAGAGT
ATAAAAAGAAATGACAAGGTGTGTCATGTCCCTTGATAGGATGCGTCACTTTGATTTAAAGCAATGGGACAACGGTCAGA
TGATGAATGACTGACACGTGGCAGTCACAACAGTTCTCATTAGCAATTTAAATACAATGTAAAGAGTGCTAACCTTTTGA
GATAGGTACAGGTCCCTCTCTGCAATTTGAAGATGCTTATCCCATAATTGTTTTGTCCTTCCTTTATTCCAGCAAATCAT
TATGAGTGTATACCTGCAAAAGGTATAACATTGATTTTACCAAAACAACCATTACAAATACCAAGGATACCTACCTCTTA
ATCATAGGCAATGAGGGTTGGATGCTTCAGATGGGATCAGCTCAGTCAAGCTTCAACATTCCGAACCTCAATCTATTTTT
CTCAAACTGGTCTTTACTCAAGGCTTTGGTGATAATGTCAGCAATTTGATCTTCAGTCTTACAAAATTGCATACAAATGT
TTCCCTTTTCTACATTATCTCTCAAAAAATGGTGTCTCACATCAATGTGCTTAATCCTTTTATGTTGAACTGGATTATTT
GCGATATTGAGTGCACTTGTGTTATCACACAAGAGTGGGATAGTGTGAATGATCACTCCAAATTCTTCAAGTTGTTGTTT
TATCCATAGAAGTTGAGCACAACAGGATGCAGCTGCTACATATTCTGCTTCAGGTGTAGAAAGAACTACTGAATTTTGCT
TCTTCGTTCTCCAAGAGATGAGTGAAGACCCCATAAAGTGAGCCATTCCTGAGGTGCTTTTTCTAACAACTTAATACCCT
ACATAATCTGCATCTGCATATCCCACCAATTTAAAAGAGTCTCCTGAAGGATAGAATAGGACCAGTTCCCTATCTTCTTT
AGATACCTTAGGAGTCGCTTGGCAGCTTTCAAATGAGACTCCTTGGGACAGGCTTGAATCCTAGAATACATATCCACACT
GAACACAATATCAGGTCTGCTTGCTATCAATTACAACAATGAACCAATGATGCCTCTATACACAGTTTCATTTACTATAG
GACCAGGTTCATCTGCATCTAGTTTTGAGTTTGTTCCTATGGGAGTATCAATAGACTTTGCATCCATCATATGAAATTTT
TTAAGCACCTCCTTGATGTATTTTTCTTGACAAATAGAGGTACTATTTGATGTTTGTCTGATTTGCAGCCCCAGGAAGAA
ACTCAATTCTCCCATCATACTCATTTCAAATTCACTAACCATTAGTGAGGAAAATTCCTCACACATGACTTCAGAAGTTG
TTCCAAAGATAATATCATCAACATACGCTTGGATAATGAGCAATTCTTTACCTCGTGTTTTCAAAAAGAGAGTATTGTCA
ACTTTTCCTCTTTTGAAACCATTTTCCAGAAGGAACTTAGACAACATTTCATACTAAGCTCCAGGAGCCTATTTAGGACC
ATAAAGAGCCTTATCCAATTTAAGCACCTGATTTGGCTAATCAACATCTTCAAATCCAGGGGGCTTCTTTACATAAAACT
CTTCTTTCAAGTAAACATTTAAGAATGTACTTTTTACATCCATATGAAACAATTTGAATTCCATGAAAGTTGTAAAAGCA
ATGAGAATTCTAATAACTTCCATCCTTGCCACAGGGCAAATGTTTCATCATAGTCAATGACTTCTTCTTGGTTATATCCC
TGCACCACCAACCTTGATTTATTTCTTGTAATAATACCATGTTCATCCATGTCGTTCCTGAAGACTCATCTGGTCTCTAT
TACAGTTCTATCGGGGGCCTAGGGACCAGGTGCCATACTTTACTTCGTTCAAATTGGTGAAGTTCCTCTTGCATGGAATT
CACCCAATCAACATCTTTCAAGGCTTCCTTGATATTTTTGGGCTCAATATTTGATATGAATGCTGAGAATGCAACTAGAT
TTCTAGTTTTGGACCTAGTATGTATTCCATATTTCAAGGGAGAAATAAGATTATCAAGAGGATGAGAAGACCTATGTTTC
CACCCGAACATAATTGTCAAGGGTTGGAGTTGATCTGCTTCTTGCTCTTCATTTTTAGAATCTTCATTCTCAGGTTGAAT
TGCATCATATGGTTCAGCATTATCAAACAAACCAGGTCTCTCTTTAAGTTCATCATCTTCATTGACTTTTTCATTTGAAT
CAGGTTCAACAGTATTTGGATCTTGAGTTGTGAAGGTTCTTTGGAGGAATCAGTTAGTTGAGGGTGCTACTTGGGAGGTC
GAGGCTGATATGATATCCCGTTATCCTCATCTCTTTCCCTATGTTCCTACTCTAGCTCGAGGTATTTTGTTCTTATGATT
TGCTCTTTTAATGTCACGTGTATTCGATATTCCCATGATTCCTCATTATGCATGTTCATGAAAAGCTTGAATTTTTTAGA
AAATGTGTTAACTTAATTGATATATTCATAATTGTGTATATTTGAGCATGAGTTGCATATAGACCTTATGAGATGATGTT
CTGAACATGATTTAGCTTGTAGTAGATGTTTCCTCCTCGATATGTGCATTTATGTGATTTCATTCATGTTGGGCTATTAG
ATATAGTTCCAACCCTCCTTATGATGTCTTGAATCCTATTCGAGGGGGAATGTTCCCAATGGGGAGTTATTGTAACACCT
TGGATTTGAAAAGAGGTAAACTGCAGAATGCTAAAGTCTGGTGCCAGTACAAATGGAACCACCGACGGTCTGTAAGTCTG
ACCACGGACTGTAGGTGGGAACTGTCGGTGGTATGCTCCAGTGATAGAATATTAAGTCGCATTACCCTTTTACGGCTCAC
CCTGATGATCCGTTGTTCAATATACAAGTCATAGGTAGGTCTCTTAGGTGAGTCCAAGTCTTAGTGAAATTTTGAGGACC
AAAAGTGGGACTTACGGTGGCTAAGTATAGACCATAGGTTGACCAACGGACCGTACATGGGTATCATCGATGTTTGAAGG
TCTAGAAACAAGTTTCTAAACCTACCAGCAATTGACCAGGACGGTACTTAGTTGGACCTATAAACCGTGGGTCCAACCGT
TGACGGGGTAAAACAAATTATTTTATGGGGGCTTTGGGTCTTTTCCTAATTGTTTTAACCCAATACTATATCGTTGTACC
ATGTACCCTAAGCCCTATATAATAATTTTAAACCCCAAATCACCCAATTCAATTCACTCTCTTAAATTCCCAGAAGTTGA
TCAAGTTCATCCTCTCAAATATTGCTCTCTAAGAAGAAGAAGAAGAAGTCTGGGGTTTCAAGATCAAGTATCCAATCTAC
CATAGCTTTTGGACTTTGAAATCCAAGGTATGATAGTCTTCACCTATGGAGCTCTTCCCTCCATAAGTTTCATAAGAACC
CCAAATTTTTATATTTATATTCCCCAATCAAATTAGTGATTTTATTTAATTGCCATGGGTTCCTTTCAGTATTGATCCAA
TTGATTGTTTTATGTCTTCTTATGCATGAATTGAAGTAATTACATGTTTTAAGTTGAATCCCCCATGAACCCATGCATAA
TCCATGTTTTATAGACTATGATGATACAATGTGGATGTTGAACTATAAAAGATGAATTTATAAACATATGTAAGTTCTTT
ATGAAATTGATGAAAATGATTTAAGTTTCTTTGAGAGTTAAGCATCAATATTGTTGCTGTTGTTGTGAAAGGATTTCTTA
CATACTACTCAATACATGAATGTAAAAGGGTTTTCTCCCTTAAAGGATTCTTAGAGTTGAAAAGTTTTCTCAGCTAAACT
TTGAATCAAAATTTAGGAGCTATTCTAATGGATTCTAGCTTGGATTGGCTATTTGATGTGCCTTCCATGAATGATAAGAC
AAACAAAGATTACCCATGTCTCTTAATGATAAGACAAGTTAAGACTAATGACTTTTCTGTGGGATTTATGCTTAGCACCG
AGTGAAAAAGAGGCGATAACCCATGTCCCACAAACTATGTGCCCTAATAGGTTTATCTTAGATAGACATTAGCTGGTGGA
TCCACTTAAAATAGAAGTTTATTGTTCTTACCTTGGCAAGTAAGGAAATCTCTTTTCGGGGCCGCTGTGGCGAGGATCTC
CCATTGAGGCGGGAGATCAGGCAACAATATAGGGGGAATGAGGAATGGTTTCCTCATTTCTCTCCTTCTTTTTACAAAAC
TCTCCCAACCCTCTCGATTACCTTACTCGGAACGTCAATAATCCAGGTAATACTCACGCTCCTTACTCTTTTTACTTCAT
TACATTCTTAATTACGAATGCATGATGATAACTGATTGATTTCGAATGGTTCCCGGGTAGTTATTAAAAATTGAAAGTAG
GTTGCTAGCTTTGATAAATAAACCATGGGTGCTTTCCTTACATCCCCAACATCTCCACAACATCCTGGGCGTAAGGATTT
CGTAAAAACACAATCGAATCGATACAAAATGGGTGGGGCAAGTTGAAGGGTGTCTTGGTGTATAACTCCAATTTAGGCCT
CATTTAGGAGTTATTTTGTTGAAATAATTGCTTATTTATGTTCTAGGGGAGTTTATATACTTTGATTTGCTGAAATTTTG
TCGAAAATGGATGTTTTTGGGACGAAGAGACGCCATGATCGTGTCTGTTGTTCATCCTAGATGAAGGCTGCTCTGGCGGC
CTTCATAATCCTGCCAAGGCAGGATTATGGCCGCTGTGGCGGGATACGCCAGACCAGTGGCTTGCACACTTGACTCAGAA
ATTTTCTCTCTATCATTTTAGCTTTAACCTATCTATTCCTTTCGCATTCTAACTAACATTCAACTTATTGCAGGCTCTTT
AAATGGAAAGTCAAAATGAGGAAAACTTACCTTTCATTCGGTTCCTCGATGCCGCAAGTCGAGAAAGGCATCATGATAAT
AGGAACACATAATTCTGCTTTGAGAGGGGTTTCATCTTACATAAGGTGGAAGAGAAGGCTCCTTCCTTTTATGCTCGCCT
GATGGAGTTGGGATGGACTCCACTGACCGAGGCTCCCCCAAGATGCACGTTCCACTTGGGTGAGGGATTTTTATGTCATC
CTGCCTACTGTGTGATGGGACAACCCTCACCCCGTCATCCGTATCCGGGGAGTTGACCTTCCCTTGAATGTTACTGCCAT
TAATGAGGCTCTAGAGGTGCCGGAGGTCTCGAACACTGAGTACGAGGTCAAGCTGAGGGAGATGGATCTGGAGTGGCTAA
GGGACACGCTGGTCGATCCTGCGCGCCGGGATTAGGTCTACTGGGTTACCGCAGAGGGTATCACTAGCACGAAATAGTCA
CCTGATGCTAAGAGGTGGCTACACTTGGTGACTAGGAGGATCTGCCCGTCGAGCAACCTCACCAACGTGCCTTTCCCCGG
GCTCTGGTGATGACGTGCACTATACAGGCCATCCAGTTGAATGTGGGGGCGTAGATCACTTCAGAGTGAAAGATGTTCTA
CCGGGGTAACAAGAAGGCTTTCTTCCTACCGGGACTTATTACTGCATTGTGCAAGCGGACTGGAGTGCCACTTTTTTATG
TCGATGAGGTACTTCCTATGGATCCCCTCTTCACCCTCTTTTGGTTAGGTCAGGTTCTACTTCCAGGAGAAAGAGGAGGA
GAACGGGCAAGGCTAACAGTTGTAAGGCGGCTGTGGATTCGGACGATGAGGACCCACTATCAGGTGAATGAGTCGAGGAG
GATCTGGAGGCTGTCCGGAAGAGGATGGGGAGTGCCTTTGCTAACTTCACTCCGGTTCCACCCAGAACTTCCCTAGAGTG
ATGCTCTCTCGCCAGCTGCGCCAGGAGAGGAAAAAGAGCTTGACGAGGGATCGCCTGATGGCCCAAATGTGGAAGACTAT
TAAGGTTATCTTTTCTTGTGTTTCCCCTGACAAGGAGATTCCCCGACTCGAGCCAGAGGACTATACGGAGTTCCCTATGT
TTAATGAGGCAGGGCTGGCGTGATACCCCCAGAGGACCTCGACTCTGACGTTGATATCACCTAGTCTGAGGGTTCTTGAT
TAGTTTTCCTTTCGCCCCTATTGGGGTTGTAACTTTTTGGACAACTCTATTTTTATCTTTCGCTTTCCTAAGTTTTTGTA
GCACATGGATGCTTGTTCTTTAGCTTTTCTACGCAACTCGTAATTAATTGCTAAGTTTTATAATCTATACTAGATTGCTG
AACACTGAGAGGACTGGTAGGGATTTGTCCGGATCTCATTTGGGGTTGATAATTTGTAACTAGGAAAAACAGGGGAGCCA
GAGCTGGGATTGTGTCTCGTCTTGTCCTGCTTCTGCAGTCTCGCTATGGCGGGAATAATCCCGCCCCAGCTGCTCAGACG
GAACCAGAACCCAGGCCAATAATTTTTGGGTTCTTTTCATCCCTCTAAAATTTCCCACGGTTCCCAGCTTTACCATGCAA
ATCTAATATAAATCTCCAAGCTATGAAAAATCAATGTCGATCCCCAGGATACACGAACCAACTCATTCTAATTAACTCAG
CACTACAACCCACACATCCCAATGATACACCCAAACATTCACACGATTAATAGTTGGTCGCAACTCACGTCCAGATTTCG
CCTTACGAATCACTCGTAGATTATCTAGATCCTCGCATCAAACTTAGTTATAAATTCTTCCCTCGACAGGTTTCACGATA
TTCAAGTACTTACACTTGCATAAATCAACAATTTGGCCAGCACATTACGCGCATATCAAATCCAGAAATGCAACACTTTG
TCCTTAATCATGTCACACACATCAACCATAATACTTTCATATCATCAGTAAAACCAGACACCCAAAGGAGACTTTAACAT
TCACAGTTATTTCAAACAACAAGAAGCACACATTCACAGTTATTTCAAACAACAAGAAACACACATTTACCGTTACAAAT
TGCACATCACAACAATTTCACCTTATTGGTTAGTTCGTCCCACAGATGACCATTACTGATCATCTATGCCTTGTACAGTC
CCTAAGGCCAGATACCAATTGGAACTTTCTCAGTTCCAATTAACTTTGCTTGTGTCCCTTTAGTCATAACCATGACGTCT
AGTTCACTTCATTGAGATACCAATTGGAATCGGGAGATACCAATTGGAGTCAACTCATACCACAAGTGACACTCGCACGA
AAGGAGAGAAAGGATGAGACAACTTCCTAGAAAGCTTTATAGGTTCCTGAAGATTAGGTGTGGACGTCAACACACCAATC
TGCAAGAGTGTATTCCACATTTTGCTCTTGTACAAGGAGACCAGTAACCTAAGCTCTGATACCAATTTGTCACGACCCAA
CCCACAGGGCCGTGCAAGTACCCACTCTAACACCTAAGTAGGAGACCCCTTATTTCGCTAAAGTTAAAACATGCGGAAAA
TTTACGAAAGACGGAAATAAATGGAAACATAAATCTTTATAAATGAAACCTCTTTAAATAAATACGAATTAAGACTTGTA
AAGTAATTAACATCCATAGGGATCTAGTCTAAAAACGTATAAGAGCTACTAAGAGTACAATGAGTTAATAAATAAAAGAC
ATAGTTTCCACCACGTGGAAGAAAAAATATAATCTACTAGAGATTTTCTTCGTCTTCACCTAATGAAACATCACCGACCC
TACATCCAGACTATGTCAAAAGACATAGCAAGAGTAGTATCAATACAAAACAGACGTACTGGTAGGCATATCGGTCAACC
AGACGCCCACCTCGCAACATAAGGAATCAACTAATAAGATCATGCAATAATACCCATCGCTTCTCCACCTTTACTTTATC
TCGAAATACCCCCATTTACACTAGCATTCGAACTACTAACCACCTTCCCGGCCAACCTACTTACTAGGTTCTTGGTCATA
GCCTAGTCATTCTAACACATAGAAACTTTCCCAAATACAACCACAAGAATCCCAACTAACCTCTTCCGTCACACCTTTTC
TTCCTTTTTTTACAATCCACCTAAGCATTTACATCACGTACACTATCCCCACTTCTCATCCTTATAGAACATGGACAACC
CTCACCCTCAACTATTTCAATCCTTCAACTCTTTACATTACCAATTCATTTGACAACATGATAAAAAATAAGTCCACTCG
TCACCAAAAGAGCAATCAGATATAAGACCCCATAACCATATAACCATTTCGGGAAATTACAATTACATTTATCATTACAA
ACCACGTTCAACTTCACGATTATCAAATATCACAATTATATCACTTCGTTGGTCCTCTCATGGAACCTAAACTCAAATTG
TTAGCATACCGAAATGTGGTACCTGATCCAAATATTATGCCGGAACATGGCAATCGATCCTATAGTTATTCCGGAACATG
GCAACCGATCCCAGTTAGTTATGTCGGAACGTGGCAATCGATCCATTAAACACTCCACAATTACAAACACAAGTACATTC
TCATAATCACACAATCGAGTCATGATTTTTGGTTCTTCGTTCATACTTATTTACAACTTGTGTGATCAATAACATAACCT
TCACACATACACATGCATTATAACGAAGCAATAACAAGAATGCATCACACAATAATAGAATCACAACCATCACCTACGAA
CTACTCATGCATGTATATCTTGTGAGCATTAATTCCACCATACCTAACCCTAGTTCATAATCTAGGGCTTCTTCCTAGGA
TTTAATTACATTTTATTCGGTGCACGAGCGCCTATGCATAATCCTACGATTGATTTACATATATTGCGTAATGAACACAA
ATTTATAACTACTCAATTCATAAAAACCTAGCCTGCCTGGGCGCCAAGAAGCTGTATGGAGGAATTGCAGATAATTTTCT
AGTTTTCCAGACGACATGATGGTGAATTTGGCCAATAATCCGCAAGATTACGTCATCATCGCGCTAGAATCCCTTCCTCC
TTCTTTCCCAAGCTTGGAGTAGCTTTTTGGAGGGTTTCTAGGTGATTTACGTCTAATATAGGTATTTTAGGAAGATAGGG
GAAATAAGGATTAACGTTATTTACATTTTGTCTCGCCTATCCCACTCTGGCGCCAGCTTACCTCACTGTGGCGCCGCTGC
CCTAGTAACACCTGGATCGCCTTGGTGGGACTGTGGACTAGAAATTTTGATGAATTTAGCTTATCCTAAATAACGACGGT
TCGTGTCACAACCTGATACTACCCCCTAGACGTGACACAGCGTACAAGACTCTGAAAAGTCTCAAACAAGCCTCTTAGAA
TATCTTGAACATAAAAGTATAGGAAAAATAGAGCCAAATTTAAAACTTTCTTTAAATACAATCGAAGTCATTTTTCATAA
AAGCAAGTGGAAGACTTTCTATACTTTGTATCAAACCATCTAGGACATTTGAATAAAAACTGTTAAATTCAATCTTAGGG
ACACAGACCTTACATAAGTCTAAAACATAAAAGAAAGACATAAAGGGAAGATAGTGGGTTTTGTCCTCGAAGTTATGAGG
ACTCACCAAGTCTTCAACTCCAAGCTACTTAGAAACCCCTCTTCCAAGTATAGGACAACACATCTCCAGACCCTACACTT
TGGTAGAAAATGAAGAAATATGGGTTAGCACATTGAATGTACTAAGTATGATAGCCATGCAAAAACCATGTTTAAAACGG
ACATTGTATTTGAAAGTCATGCATTATGCCAATTCTGAGAAAGCTTCATGAACATAAGTATAAGAGGCATAAGATACAAA
CATCACCAACATACAAGTCATTCCACCACCTTAGGACATAATCAACAGATATAAACTATCTCATCACATTGGAACATAAT
CAACATATATATCAACCATTTCACCACATAAAAGCCTTCACCTTAAGTAACCCCATGCTATTCTTTGTGCAATGTATGAA
TAGCGTCTCAAACCAACATCCACACTAAGTACCACATTAAGGTCATCAAAGTGAACTTACCATTATTCCTTTTCACCTCT
AAGCATTCCTCGTTTTCATCTTTAAACAATGCTCATACACAAGGAAAATAAACATTTCATAAAACATGATAAGGAAGGTA
ACTCATAATACAATCCAAGTAAAGCATGAATCATTACATTAGACATTTAAGTCAACATTCTTCATTAGCTTCATTAAGAG
CACATTCATTCATTTAACATTATGACATTGAGAAACATACCATGACTACTCTTGAAGCCTACTTGTGCAATGCATAGATG
GCATCCCATACTACCACTCTTACTAAGTAGTGCATTCCTGAGAAGCCATAGTTCATTAACATTCTTTGTAGGGGTAAGCC
TTAACCAACATAGACCATGAGAGCAAAATCATGGAATCTCGGTGTCACCCTCACCACATAAGGGATTCCTACTTGCCTAA
GGTAGAACCATTACATTTTAGCTTAGGTGGATCCACTAGCTAATATCCTATGTAGGCACATAGTTATGGGATAGGGAGAT
TGCTTCTAGATACCCCGCCTCAACTCACGTGAGGCCATCCATCTCAAGAGATTGCTACTAGAAACCCCGTATCAACTCAC
GTGAGGGCTTCCATCTTATTCATATCCACTCGTTGCTTGGCATTATTCCCCACGGAGTACTTAACATTCATTACTTTAGT
CATCATTATGGGATAAGAGATTGTTACTAGATACCCCACCTCAAATCATGTGAGGGCATCTATCTCAAACCCAACATTCA
TTCATTGAACAACTCAAAGATTCAAAGATGAGAATAGTTTTTCAACTATGAATCCCCATATTGTGAGAAAGTCTTTTCAC
AATATGTAATTATCATTCACTTGTGTACAACTGAGAATAGCCTTTCAATCAACACATCATCATTAACATAATCATAGAAA
CTTCATTCATTCATTATTCATCCATGAGTGTGTTTGTGTGTGATTAGCCTTTCAACAACAACCACACCATTACATTATGA
TCACAATCACATTACTTTCATTTACACAAGAAAAGGAAGCCTAACCCTACCAATTCAGGATACAACATTACATTTAAGAA
ACCCATCACATTCTACCATCATCATTCATAAGAGCATAATTGAACATAACTTTCAATCATAACACAATTTCATTCTAAAC
AAGATCATAATACTATCATTGAAGTCATAGGCATATTCATAACATCATAATCATACATAGATCCTTCATGAAATTGCCTT
ACAAGGCGATACATTAATGACAACCCAAACATCTAAGATACTACAATAGATAAGGGAATTAACATGATTCAATAACTAAT
TCAATATAAACATAAACAATTCAACATACTTTCATGATTCAATAAATTCCCATCACAGATCACAACTTAGGATTTTAGGG
GAAACATGGGTTCATGGAATAAATTGACCATAATTCATCAATAATTTAACAATCCATTCATAATTCATAATGTAAAATCT
TTTTTAAATGATTTGGAATTGAACCCATGCATAGATTGAAAACTAGGGGTTTTGGGGAACTTTGGAAGACTTGAAAACTT
CTTTGAAGTGGGCTCCTTGAAAGAAACTAAGTCAAGGATGAAGACTACCATACCTTTAGCAATAAATACACATGAAATTG
AAGAATAAATCTTCCCCCTTGACCCCTAGAATTGACCTTGACCTTGCTCTTCAATGGAGTTTCTAGAGAGAGAACTTTTG
GAGAGGTGGGTTTCTAATTTGAGGGTTTTGAAATAATGAATTGAAAAGGTGTTTTAATACTTTAAAAACCCTTAAAATAC
ATTAAATAACCAATACTAACTATCCCCTAACCAAACTAACTTAAAAAGGAATTTACAAAACTAACCCTTAACTTGGCCTC
ATTTGGACAGCAAGCAGGTGTCATTGACGCATCCTAACCTACGGACCGTAGGTTGGGTCCTGCAAGTCCTTGTGTCAGGT
CTAAAACTTTTAATTTTAGCTCCTTGACCTACGGACCAAACCCTACGGGGTGTGGATGGACCTACGGGGCGTAAGTCCCA
TCCGTAGGTCCTCATTTTTTGACAACTTTTTGGTTCTTGGGCATCTTGGGGGTTAGACTTTAGGGTCCTCCTCAAGGACC
CCTAGGGTGGTCCTTGGGGAGTCGTACCTTGACGTTTAATCCCTAAACCCCTCAACCATAGCTCGGGACAACATTCTACC
ACATGAAACCCCATTACAACTCAAACACACAATCGTTAGGCTCTAGTTTCACCTATTCATTTTACGGGTCGTTACATTAT
CCCCCACTTGGGAACATTTGTCCTCGAATGACACTTTTAAACACATTAAGGGATTAACGACTCAAGACTAGCAGCCCATA
ATGCATGCAACATCATAAACAATGCACAAAATTATGATGAAACACCAACTCCACATCAATAAGTTCAATGTAACACAAGA
AAGTAGGAACTACATTTACAAACTCATTATGCATCATAACTTCAACATTTCTCATTTCATTGGAGGAATTACCTTGTCCA
ACTTAAATCATGCTCATCATAACATCATTAAGAAAAATATGCAATTACTCCCAAACGCATATTTAGACATGTTCAACAAT
CAACCTCATGAAGCATATAGGCAACTCATACTAAATGCATATCAACATGAGGAACATAAATCATGAAAACTCATTTTCTC
ATTTAAAGATAAACTCAGTAAGAACATACATAACATAAGGAGACCATGGAAACACATAATCACACATGACTCCAAAAACA
TAAAACAAGCTACAAGGAACTCTTGGTCTCAATCTTGAATAAGNNNNNNNNNNNNNNNCATGGAAACACATAATCACACA
TGACTCCAAAAACATAAAACAAGCTACAAGGAACTCTTGGTCTCAATCTTGAATAAGAATAGAAGGAAAGAGATAAGGAT
CTCAGAACTCTCAACAACCTTACTATTCAACATACTATCCCCCACTTAGGAGTAAACCCATACTAAGGCTAACATGAAAA
TAACATAAGGACCTTAACAAGACATTCACAACTATAAGGAACTTATCAACATCTCATGGAAGGGACTTATTTACCCCTTC
AATTTCTTAACTTACCAGTCTAAGATATCAATCGGTACTTCTAAACTAGTAAGGTTCTCATTAAGCGACTCTTGCTCACA
AACAACCTTACCAACACTACTAAAGGTGAAAACTCAAGTCAACCTAAATCATGAACATCAAGAACACTCAATGACCTTGC
TATCTAAGAACATTCATCTCCCCCTTGAGAGCAAGCCTATACAAACTTTTTTAAGTATCACTTCTTTCAATTCTAAGGTC
GGAGCAAATCATCACTAAACCTTCACCCTCATCACACAAGATGATTCTAAACCAAGATAAATTACACTTCTACCTCATTT
TAAAGGAGTCTACTCACTCAACATCTCTAGGCATCACTTAAATAGCACTATTCAACATCTCTTTGAACACACTTCAAAAC
TCATCATGACCTTCTACCAACAACACACATAACCATAATGCAACTCAATCATACTAAAGACAACATCACAATCTATCACC
TCAAATCTTACAAGTCATATTGCCATAATTGCCATCACAACCAACCTTCCTCCCTCACTCCTTCTAGCATAATCCTTTCA
AGTGGTCATACCCTAAAGACCATCAGATAAGGAATAGGAGAGAGACATTATAGAGTTAAACTCTATGGCACGACTTAAAG
AATGAAGAAGTAAGACTTTCCTAACATCCAATATCTTCTTATTCTGTAACGACCGAGAGCACCCCCTAATCGTTACCGAC
GTATTCGACCTCGAAGCGGTCTTATACAAGCCCTTAGCATTCGTCATAGCACGTATCATAGAATAAAATCACGAAAAATT
AAAAACTTTTACTTTGGAAGTTCAACTTCACTTCATATATTAAAAAGAGAATCTAACTTCGTCACAATATACCATCTAGA
CATAGAAGTATCGAAAATGGGACTTAGCCCTTACATCAATAAGAAGTCTTGAAATAGGAAAGTACAACAATGTCTTTCAA
CATAAGCAACGAACTAAACATAGAAGCTAGATCATAGGGTCTTGTCCTCGAACTTGAGGACTCACCAACTTAGGGAAAAC
AACTCCAAGTGTCTTGAGAAGTAAGTTTGAATCCTCAACGGCCCGAACCTAAATGTTTGGGGAAAAGGGAGAAAATATGG
GTTAGTACAACACCCGTACCAAGTATGGTTACTATGCATAAAAACCATTGAAACATACATAAAGGGACATTTAGTCAAAA
CATGCTTTTTACCAAGAAATTCAATATGCACACAAAGTAAGCATCATAGTCCAAACCAACATAATATCATCCCAACATGT
AGACAACCTAAGTAATACTAGTGCAATGCAAAGAATAGAATCCCATAACCCTATTCAAAGCCAAGTATCACATTACGCAA
CCTACTTCTTGCATACATTCATAAGATCATATTTCATCATAACTTACCATATTCATAATGATCATACATAACATAGCTTC
AACATACATAAGTCATAATCATCATAATCATAACAGAACACTACTATAACCATCTCTTAGGATCCCACAAGTGCAATGTG
CAAGAGAAGTCCCATACCATCCTTTACACTATGTAGAAATCCTTAAGAAAGCCTTAGTAAGAGTTCACACCTTTCATACC
TTCATTTACTTTTACATTAGGGAAATATTGCAATAACTAACATAGACCATGAGAGCTACATGAAATCTGGTGTTCTACTC
CCACATCGAAAAGAGAGGGTTAACACTTGCCTAAGGTGTAACCATTCGTACATAGCTATCTAGGTGGATCCACTAAGCTA
GAGTCCTATGTGGGCACATACTTAAGGGTCAAGGAGATTTCTTCTAAAAACCCTAACTTACTAAACGTGGGGGTTTCCAT
CTCATGAGACAACACATACCGTGGGTAATCCAAACTTGCTAAATGTGAGAAAACTCGTGTGGAGAGCCGGACATACTAAA
CATGAGACCCCCATCTCATTTACATGCCCTTTCGGTGCTAAGCATCTGATTCCCTTTTGTAATCTTCTTTAGTCATCACA
TAGGTCACATTAGCCTTTACTAGACTCTTATGTAGACATCTTCCCATAATAGCTCATATGTGTTCATCAGTGAGTAACAA
TCCTTTCACTTTAGAAACACTTAGCAAGTGAGTAAACCTTTCAGTTAACATTACACTATAATCATGAGAACTACCTTTCA
ATCATATAGCAATCATACCATAACATACATACATACTTCATAGCTAATTCAAGTGTAGAGGGTTAAGGATGAGGAAAATA
GGTCATCAACACCACAACAACACATTAGGTATAACATCATTACAATCTAATTAATTCACCTTTCATACTTGAGTTCAAAG
AAGAACCAATCTTCATACCTTTTTGCCCTTCATGGGACATCCATACTTCAATTACCAATTAATTCATAACCAATACATAA
TACAAGGTAATTCATGAAGTAATAACATAATCAACCTCAATATAAGCAATTGACATATTCCCTTCATAGCCTTCAAGACT
TCATTCAAAGACTCAACCCTAATTTCATAGAAATTATACATAACCTAGGGTAGAATCATAATAAAAACATGAATTACATA
ACATCACACTCAATTCATAGCCTTCAATCAATATCCAACACAAACTAGGGTTAGAATTAGGAAAAGAAGGGGAAACATGG
GTCTCCTGGGGAATTCTTCAAGAAACCACCAATACAACATAAATTCATCCATAATTTTTCATATAACATCAATCAAAGTC
AGTTTATAACATCAATTTCACTTTAGAAAGAAGACCCACGTTTTTGGATTGAAACCTAGAAATTGGAGATTTTGAAATTC
ATCTTGAAGGGGCCTCTTAGGGAAAGGAATCCCAAGAGTGATAAGCAACTATACCTTATTGACAAATTAACCACGACAAT
CCAAGTTGAAACCTTGGAGAGTTGGTCTTCTTCTTGAAGCTCCAATGTTCTTCAATGGAGTTCTTGAGAAGAGAGAGAGT
AGAGAGAAGGAGGAACTTTAGGTTTTGATCTTTGGGGTTTTATGTTTTGAGTGATAAAAGTGAGGTAAATTGACTTAAAA
ATCATTATATATACGTCCCCTAAAGTACCCTAAATACCCCTCACTTAGTTGGACTCTTTAATGAAGTAAAAATTGATTTC
TGAATTTCTGCATTTTCGTCGCAGAACAAGTCCGCGACACGGAGTTATTCCCTGAAGATATTTAGAATTAAATTTCGAGA
CAGTAGAGTCCGCGACATAACCGTGTCATGAACTAACATTTTTCTCCTTGGGGGAGCTAGTCCACGACGCGGAGCTATTC
CCTCCAAGTGCAATCTGCAAGCTGCCTTGGCAGCTTGCTTGGCCAAGGTTGGGGTCCTCATCGGGGTCCCTTAGGGTGGA
CCCGAGGCGTCGTATTCGAATGTTTTGATCCTATAAACATATATTTACCTAATTTAAACCGTTTTACAAGATTATACCAT
CATACGACATTCTCAAACCTGCCCAAAACCTAAGGACATACTAGAACACATTTTTCTCTAGTTTCCGGATGTCGTGATCG
TTTCTTAACGTTTAGACTTTTACTCTTCCAAACCAAGTCAATTGCATTAATTTAGGTTTAGAAACATCATTTTAACTATT
TTTAAGTCATTATTCATAAGGTGAGGCTCTAATTTAAGTCATAGAATTTCTGGAGTGTTACATATTCATAAATGTGGCGT
GCTTCACACTATGAACAAGTCTCTACTAGATGTGATTTGAGACATCCTAAAACCATCCCAAAACCTTATGCTCTGATACC
AAGTTTGTCACAACCCAAGACTATCCCCTAGACGTGACACAACATACGAGACTCTGAAAAGTTTCATACAAGCCTCTTAG
CATATCTTGAACATAAAAGCATAGGAAAAATAGAGCGGAATATAAAACTTTTTCTTTAAATACAATCGAAGTCATTTTTC
ATAAAAGCAAGCGGAAGACTTTCTATAATTTGTCTCAAACCATCTAGGACATTTGAATAAAAACTCTTAAATACAATCTT
AGGGACAAGGTCCTTACATAAGTCTAAAACATAAAAGAAAGACATAAAGGGAACATAGTGGGTTTTGTCCTTGAAGCTAT
GAGGACTCACCAAGTCTTCAACTCCAAACTCCTTAGAAACCCATCTTCCAAGTATAGGACAATACATCTCCAAACCCTAC
ACTTTGATAGAAAATGAAGAAGTATGGGTTAGAATATTGAATGTACTAAGTATGATAGCCATGCAAAAACCATGCTTAAA
ATAGACATTTTATTTGAAAGTCATGCATTATGCCAATTTTGAGAAAGCTTCATGAACATAAGTATAAGAGGCATAAGATA
CAAACATCACCAACATACAAGTCATTTCATCACCTTAGGACATAATCAACACATATAAACAATCTCATCACATTGGAACA
TAATCAAAATATATATCAACCATTTTATCACATAAAAGCCTTCACCTTAAGTAACCCCATGCTATACTTTGTGCAACGTA
TGAATAGCGCCCCATACCACCATCCACACTAAGTACCACATTAAGGTCACCAAAAGTGAACTCACCATTCTTCCTTTTCA
CCTCCAAGCATTCCTCCTTGTCATCTTTAATTAATACTCATACAAAAGGAACATAAACATTTCATAAGACAAGATAAGGA
AAGTAACTCATAATACAATCCAAGTAAAGCATGCATCATTACATTAGACATTTAAGTCAACATTCTTCATTAGCTTCAGT
AAGAGCACATTCACTCATTTAACATTATGATATTGAGAAACATACCATGACTACTCTCGAAGCCTACTTGTGCAATGTAT
ACATGGCATCCTATACTACCACCCATATTAGTGCATTCTTGAGAAGCCATAGTTCATTAACATTCTTTGTGGGGGTAAGC
TTTAACCGACATAGACCATGAGAGCTAACACATGGAATCCAGTGTCACCCTCACCGGATAAGGGATTCCTAGTTGCCTAA
GGTAGAACCATTACATTTTAGCTTAGGTGGATCCACTAGCTAATATCCTATGTGGGCACATAGTTATGGGATAGAGAGAT
TGCTTTTAGATACCCTGCCTCAACTCACGTGAGTGCATCCATCTCAAGAGATTGCTACTAGAAACCCCGCCTCAACACAC
GTAAGGGAGTCCATCTCATTCATATCCACTCGGTGCTTGGCATTAATCCCCACGGAGTACTTAACATTCATTACTTTAGT
TATCATTATGGGATAAGAGATTGTTAATTCCATTTCATTTTTTATTTTCAGTTAAGTAGACTAGATACCCCGCCTCAACT
CACATAAGGGCATCCATCTCAAACCCAACATTCGTTCATTGGATAGCTCAGATATTCAAAGATGAGAATAGCCTTTCAAC
TATGAATCACCATATTGTGAGCAAGTCCTTTCAAAATATGTCATTATCATTCATTAGTGTACAATTGAGAATAGTTTTTC
AATCAAAACATCATCATTATAATAATCATAGAAACTTCATTCATGAGTGTGTGTATGAGAGAATAGCTATTCAACAACAA
CCACACCATTATATTATGATCACAATCACATTACTTTCATTTATACAAGAAAAGGAAGCCTAAGCCTACCAATTCAAGAT
ACAACATTACATTTACGAAACTCATCACATTCTACCATCATCATTCATCAGAGCATAATTGAACATAACTTTCAATCATA
ACACAATTGCATTATAAACCAGATCATAATACTATCATTGAAGTCATAGGCATATTCATGACATCATAATCATACATAGA
TCCTTCATGAAATTTCCTTAATGACAACCCAAACATCTAAGATACTACAATATAGAAGGGAATTAACATGATTCAATAAC
TAATTCAATATAAACATAAACAATTCAACATACTTTCATGATTCAATCAATTCCCAATCACAAATCACAACTTAGAATTT
TCGGGGAAACATGGGTTTATAGAAGAAATTGACCATAATTCATCAATAATTAAACAATCCATTCATAATTTATAATGTAA
AACCTTTTAAAAATGATTTGGAATTGAACCCATGCATAGATTGAAAACTAGGGTTTTTGGGGAACTTTGGAAGACTTGAA
AACATCTTTGAAGCTGGCTCCTTGAAAGAAACTAAGTCAAGGATGAAGACTACCATACCTTTAAGAATAAATCCACACGA
AAAAGAAAGCTTCCCCCTTGACCTTTAGACTTGACCTTGACCTTGCTCTTCAATGGAGTTTCTAGAGAGAACTTTTGGAG
AGGTGGGTTTCTAATTTGAGGGTTTTGAAATAATGAATTGAAAAGGTGTTTTACTACTTTAAAAACCCTTAAAATACATT
AAATAACCAATAATAACCGCTCCCTAACCAAACTAACTTTAAAAGGAATTTACAAGACTAGCCCTCAACTTGGCCGTATT
TGGACAGCAAACAGGTGTCATTGATGCCCTTGACCTACGGACCGTAGTTTGGGTGACACCCCGTCCTGAAGGTCCGCGGG
TCAGGTCTTCAAAGTTTCATTTCATTTCCTTGACCTACGGACCAACCCCTACAGGGCATGGATGGACCTACGGGGCGTAT
GTCCCATCTGTATGTCCTCATTTTTTGACAGCTTTTTGGTTCTTGGGAAGCTTTGGGTTAGACTTTATGGTCCTCTTCTA
GGACCCCTAGGGTGGTCCTTGGGGAATTGTACCTTGAAGTTTAACCCCTAAACCCCTCAACTATAGCTCAGGATAACATT
CTACCACATGAAACCCTATTACAACTCAAACACACAATCGTTAGGCTCTACTTTCACCTATTCATTTTACGGGTCGTTAC
AGTTCGAGTCATTACAATAGATACCAATTTAACCTTTGTTCATCCCCAAACGACTAGTGCACGGATAATCAGTCGCCATA
TTTTGGAGTGCTTCCAAATTAACGAAATGGGCCATCACGGAATCACGACGAATCGTGACTTTTTGGTTAATTGACACACG
AAAAGGTAATATACCCCAAGACTAGAAGAAACTATGGGGTAACACACGAAGATCGAACACGTTTAATATTAGATAGCCTG
GACCACCAGGGTGGAAGCCCTCCCACTGAGGCAGAGTCGCTGTGGCAAGGATCTCCCGCTGAGGTGGGAGATCAGACAAT
AATATAGAGGGAATGAGGAATGGTTTCCTCATTTCTCTCCTTCTCTTTACAAAACTCTCCCAACCCTCTCGATTCCCTTG
CTCTGAACGTCAAAAATCCAGGTAATACTCGCACTACTTCCTCTCTTTACTTCATTACATTCTCAATTATGAATGCATGT
TGATAACTGATTGATTGGAACGGTTCCCGGGTAGTTATTCGAAATGGAAAGTAGGTTGCTAGTTTTGATAAATAAACGTA
GCATGGACACTTCCATTACATCCCCAACGTCTCCACAACATCCTAGGCGTAAGGATTTCGTTAAACACGATCAAATCGAT
GCAAAATGGGTAGGGGAAGTTGAAGGGTCTGTTGGTGTAGAACTCCAATTTAGGCCTCATTTAGGAGTTATTTTGCGGAA
ACAATTGCTTATTTATGTTCTAGGAAAGTTTATATACTATGATCTGCTGAAATTTTGTTGAAAATAGAGGTTTTTGGGAC
GAAGAGACGTGATGACCGCGTGTGCTGTTCGTCCCAAATGAAGGCCGCTCTAGCGGCGTTCATCCCACTATGGCGGCCTT
CATAATCCCGCCAAGGCGGGATTATGGCCGCTGTGGCGGGATACGCCAGACCAGTGGCTTGCACCCTTGACTCATAAATT
TTCCCTCTCATTTAGCTTTAACCTGTCTATTCCTATCCCGTTCTAACTTACATTCAACTTATTGCAGGCTTTTTAAATGG
CAGGTCAAGACGAGGAAAACTTTTCTTTCATTCGGTTCCCCGATGCCGCGAGTCGGGAAATGCATCATGATAATAGGAAC
ATGGGATTCTACTGCGGTAGGTGGTTTTTCCTATATGAAGGCTCCTGCCTTTTATGCTTACCTGATGGAGTTCAGATGGA
CTCCACTGACCGAGGCTCCCCCAGATGCAAGTTCCACTTGGGTGAGGGAGTTCTATGCCATCCTGCCTACTATGCGATGG
GATGACCCTCACACCATCATTCGTATCCAAGGAGTTCACCTTCCCTTGAATTCTACTGCCATTAATGAGGCTCTAGAGGT
ACCGGAGGTCTCGAACACTGAGTACGAGACCAAGCTGATGGACATGGACCTGGAGTGGCTGAGGGACACGCTAGTCTAAC
CTATGCATCGAGATTAGGTCTACTAGGCTACTGCAGAGGGTATCACTAGCACGGATTGGTCACTTAATGCTAAGAGGTGG
CTACACTTTGTGACTAGAAGGATCTACCCGTCGGGCAACCGCACCGACGTGACCTTTCCCTAGGCTCTGGTGGTGGCGTG
CGCTATACAGGGCCTCCAGTTGAATGTGGGGGTGTAGATCATTTCAGAGTGGAAGATGTTCTATCGGGGTAACAAGAAGG
TTTCTTCCTACCATAACTTATTATTGCGTTGTGCAAGCGGGTGGGAGTGCCGCTTTTTTATGCCGATGAGGTACTTCTTA
TGGTTCCCCCCTTCACCCTCCTTTGGTTAGGTCAAATTCTACTTCCAGGAGCAAGAAGAGGAGAACAGACAAGGCTAGCA
GTAGTAAGGCGGCCGTGGAATCGGAGGACGAGGTACCACTCTGAGGTGCACGAGTCGAGAAGGATCTGGAGGCTGTTCGG
AAGTGGATGGGGAGTGCCTTTGCTAACTTCACTCTGGTTCCACCCAGCACTACACTAGAGGTAGAGATGCTTCGTCGCCA
GCTGTACCAGGAGAGGAAGAAGAGCTTGACGAGGGATTGCATGATGGATCGAATGTGGAAGACTATTAAGGTCATCTTTT
CTTGCGTTGCCCCTTACAGGGAAATTCCCTGACTCAAGCCAAAGGACTACACGGAGTTCCCTATGTTTAATGAGGCTTGG
GCTTCCGTGATATCCCCCAGAGGACCTCGACTCTGACGTTGACACCACCCAGTCTGAGGTTTCTTGATTAGTTTTCCTTT
CACCCCTCTTGGGCTTGTAACTTTTTGTACAACTCTGTTTTTATCTTTCACTTTCCTAAGTTTTTGTAGCACATCGATGC
TGGTTCTTTAGCTATTTTACGCAATTCGTAATTTCTTGCTAAGTTTTATAATCTATAATTGATTTATGAACACTGAGAGG
ACTGGCAAGGTTTTGTCCGGATCCCATTTGGGGTTGAAAATTTGTAACTAGGAAAAACATGGGAGGCACGGCTGGGATTC
TGTTTCTCCTTGTCCCGCTCTAGCGGGAGAATCTCGCTCTGGTGGTCTCGCTATGGAGGGGATAATTGTCACGACCCAGG
AGCACCCCCTAGTCGTAACCGGCGTACTCGGCCTCGAAGAGGTCGAATACAAGCCTCTTAGCATTCATTCATCGCATAGA
CACCAAAACCATAAGGAATTAAAAACTTTCTTCACACACGAAGATACTTTCAATAAATAGCAAGCGGAAGACTTTCTAGA
CTTTATACAATATGTCTCAAAACCATCTAATACTTGAATATAACATTGGGACTAAGCCCACTCAAAACCTAAGCAAATAC
TAGAGAGACATAAAAAGAACATGTTGGTTATTGCCCTCGAATCTATGAGGACTCACCAAGTCTTCATCTTCAACTCTTAA
AAACCTATCAAGTAGCCATGACATATCACCATCTCCAAATCCCTACACTTTAGTCAAAAAGCGAAAGAAAGGGGTTAGCA
CAATTAAGTACTAAGTATGGAGACCATGCAAGAAAATATGCACAACGGACATTTACAAGAAATGTATGCTTTCATGTCCT
TTGATAAAACCTTTCCTTTACAAGTATAAGAGACATAATACAAGTCAACATTAACATATTAGACCATAGCCAACCATACA
TATACTTAACATAAATCCATATACAACCCATGCTTAACTTTAGAAGGACACATGTCATTTCATTACCATAGGACCTCTAC
CTAATATAACCTTAAGACACACTTGAGTGAGACAAGAAGTGACCGCCCACACAATCCTCTTCAAGCACACTTAAGTGTTC
CCCAAGATTACCTTAGATAAGGACTTTATAGGCAAAGTGCATAATCATACCCAATAGATAGCATATTAATGAGATGATAT
GTATAATGATGCTTACATAAAATAAATCACATTTAGTGGGGCATAGTACATGTGTGGTGAGTGACCATCAATATAGTATT
TCCAAGGCCTACCACCCCCTTGGAGAGGCGAATGAGGTACAAACCCCTCAATGTGGTTACCCGGGCCTACCACCCCCCGA
GCTAGGGACCAAGGTACAAACCCCTCGATATGGTTATACGGGCCTACTACCCCCCGTACTAGGCAACCAAGGTACCAACC
CCTCGATATGGTTATACGGGCCTACTACCCCCCGTACTAGGCAACCAAGGTACCAACCCCTCGATATGGTTATACGGGCC
TACTACCCCCCGTACTAGGCTTGGTCGACTCACAACACTTATATAGAGAAAATCATATACATGTGTCCATTTCATCATCA
TTTCAATAATTATATAACTATTCGATTCATAGGACGTACATTGGACCTTCCATTTCCTAAGGATTCTATAAATGGGCATT
TTATCAAACACATGATGGGCTATTGTTCATGTAAATGAAATCATGTACTTCAAGAGTACTAAGTCCAACCAATTTCGAAA
TACATATAAATCAGCCCACCAACAACATACATATATATATCAACCTTCATAATTTGATCATGGAAGCATGAAAACCATAA
ACATCACATAATAATTCCATTTCATGATAATATGCAAAATAGACCATAATAGGATCATCACAAGACCACATAAACTCATT
CACATCATACCTTCACATATAGCTTCACATAAAACTCATTCACATCATACCTTCACATATAACTCATTCACATCATACCT
TCACATATAGCTTTATATAGGACTTTACATCTAGCCTCATATGTGTATAATAATACAACAATATAATAATATTCACATAA
TGCCCTTCATGGCCTCAATTCACAACAATACAACAAATAACCACCTCCACCAAAGGTGGATCAAGCCAATCAATAACAAT
ATTATTAATACTAAGAGATCAAGCCATCTCACCACCCTTTTCAAAGGCCATAAGCCACAATACTCAATTCCATGCCAATT
ATACAATATTTATCAAGTTTGATCAACTTACCCTCTTTCCATGGCTATCTTCATCATCCTCATCTTCCAACAATTTAACA
ATACAATAACAATGATAATAACAACAATCAACTATACAAGCTAAGCTAAACAATATCCAATAACCAACATAAAGTCTAAA
TCCCAATTTATGACCATTCAAGGCTACTACCTCACATTATGCCATTCAATAACAATTTCTAGCAACTCATCATAGCTAAG
ATCATATAAGAACAACCCACATCAACCACTCAATAATCCTACATCAATTACTCAAAATCATTAAACTCACTTTAGGCTAA
ATTTAAAGAATTTGAGAAGACATGGGTTCACAAATGTTTCTTTCTTAAAACCATAAATAATCATTAATAACCACATGAAA
CATCATTTGAAATTATTTAATGCAAGAACTCATGCTTAGAATTCGAAATAGGATTTTTGTGTATTTGAAAAACCTTGAAA
ACCTTTTGATTGGGCTCCTTGAAAGAAAGAATGATCAAGGATAAAGGATCCCCATACCTTTGCTATGATCTCCCACAAAA
TTTGATGAAGAAAGCTTTGAATCCAAGCCCTAGCTCCCACTTCTTCTTCTTCTTGAGTTGGAGAGAAATATTTGAGAGAG
GGAATGATTTTAGGGATGGGGATGAACTAATAGTATATAGGAAATAATATATGTCATTTGGAAGAAATGGTCCAACACTT
AGAAAAGTTTTTAGGCGGGTGAACAGTAAATGAACAGTAAATCGGCTTACTGGAAATGCCTTTTTCTGCCGGACCGACTT
TACGAAAATAGGCATAACTTCTTCGTCCGAACTCCGAATGAGGTGAAACGAAGTGCGTTAGGTAGCTAACTCAAAGGGCT
TTCCATGGATATATTATTAGCCACCCAAATAATTCGTGTTCTAGGAGATATGACCCTTCAAAGTAGACCCTCGAAAAAGG
CTTCACTTGGAAATTTCGGATTTTGATACGGTTGCTCTAAAATTTGGGTTAGACCCATTTCCCACTCAATTTGACCCCCT
AAACAAGAATATGAAGTCGGATTTTCAAAAAACGAAATGGATCTTTTTATAAGTAGCTAAGCAAGTTTTCGGTAACTTCC
GAAGCACATTTTTAAGAACTTTTTGGGTCAAATTCAAATATAATCATTTCATTAGGTTCTCGACTGTAAACTCACATGTG
AGGCTCTAGTTTCACTCTATCATTTTCTGGGTCGTTACAATAATCCCAGCCCAGCGGCACAGACGGAACCAGAACCCAGA
CCAATAATTTATGGGTTCTTTTCATTTTTCTAAAATTTCCCAAGGTTCCCAGCTTTACCATGCAAATGTAATATAAATCT
CCAAGCTATGAAAAATCAATGTCACATCCAGATTTCGCCTTACGAGTCACTTGTAGATTATATAGATCCTCACATCAAAC
TTAGTTATAAATTCTTCCCTCGACAGGTTTCACGATATTGAAGTACTTACACTTGCATAAATCAACAATTTGGCCAGCAC
ATTACGTATATAAAATCCAGAGACGCAACAACACAAAAGAGTCTTTCACATTCACAGTTATTTCAAATAACAAGAAACAC
ACATATACATTTACAAACTGTACATCACAACAATTTCACCTTATTGGTTAGTTCGTCCCACAGATGACCATTATTGATCA
TCTATGCCTTGTATAGCCCCTAAGGCTAGATACTAATTGGAACTTTCTCAGTTCCAATTAACTTTGCTTGTGTCCCTTCA
GTTGTAACCATGATGTCTAGTTCACTTCATTGAGATACTAATTGGAATCAGGAGATACCAATTGGATTCAACTTATACCA
CAAGCGACACTCGTACGAAAGGAGAGAAAGGATGAGACAACTTCGTAGAATGCTTCATAGCTTCATGAAGATAGGTGTGG
ACGTCAACAGACCAATCCACATGAGTCTATTCCACATTTTTCTCTTGTACAAGGAGACCGGTAACCTGGGCTCTGATAGC
AATTTGTCACAACCCAACCCACAAGGCCGTGCGGGCACCCACTCTAACACCTAAGTAGGAGAACCCTCATATCCCAAACG
TTAAAACATGCGAAAAATTTACAAAAGACAGAAATAAATGGAAACATAAATCTTTATAAATGAAACCTCTTTAAATAAAT
ACGGGTTAAGACTTGTAAAGTAATTAACACCCCCAAGGATCTAGTCTAAATAGGTACAAGAGCTACTAAGAGTACAATGA
GTCAATAAATAAAAGATGCAGCTCCCACCACGTAGAAGGAAAAATAGAAGATGTTGGAGATTTTCTTCGTCTTCACCTAA
TGAAACATCACCGACCTTGCATCCAGATTATGTCAAAAGACATAGCAAGATTAGTATCAGTACAAAATACACGTACTGGT
AGGCATCCTCGGTCAACCGAACGCCCACCTCGCAATATAAGGAATCAACTAATAAGATCATGTAATACACCCCATTGCTT
CTACACCTTTACTCTCTCTTGAAATACCCTCAATCACACTAGCATTCGAACTACTAGCCACCTTCTCGGCCAACCTACTT
ACTAGGTTCTTGGTCATAGCCTAGTCATTTTAACACATAGAAACTTTCCCAAATACAACCACAAATGTCCCAACTAACCT
CTTTCATCACACCTTTTCTTTCTCTTTTTGTAATCCACCTAAGCACTTACATCACGTACATTATCCCCACTTCTCACCCT
TACAACACACGGACAGCCCTCACCCTCAACTATTTCAATCCTTGAACCCTTTACATTCCTGATTCGTTTGACAACACGAT
ACGCAATAAGTCCACTCGGCACCAAAAGAGCAATCAAATATAAGACCCCAAAACCATATAACCATTCTGGGAAATTAAAA
TAACATTTATCATTACAAACCACGTTCAACTTCACGATTATCAAATATCACAATTATATCACGTTGTTGGTCCTCTAATG
GAACCCAAACTCAAAGTGTTAGCATATCGGAAGGTGGTACCCAATCCAAATATTATGTCGGAAGGTGGCAACCGATCCCA
TAGTTATGTCGGAGTGTGGCAACTGATCCCAGTTAGTTATGTCATAACGTGGCAACCGATACATTCAATACACCACAATC
ACAAATACAAGTACATTCTCATAATCATACAATCGAGTCATGATTCAATGGAATTTAGTTCTTTATTCATACTTATTTAC
AACGTGTGTGATCAATAACGCAACATTCACACATACACATGCAGTATAACAAAGCAATAACAAGAATGCATCGCACAATC
ATAGAATCAAAACCATCACTTATGAACTACTCATCCACGTATATCTTGTGAGCATTAATTCCACCATACCTAACCCTAGT
TCATCATCTAGGGATTCTTCCTAGGATTTAATCATATTTTATTCAATACACGAGGGCCTTTGCATAATCCTACCGTTGAT
TTGCATACATTGCGTAGTGAACACAGATTTATAACTATTTAATTCATAAAAACCTAGCCTACCTGGGTGCCAAGTAGCTA
CATGGAGGAATCGCAGATAATTTTTTTGGTTTTCTAAACGACATGACAGTCAATTTGTCCAAGAATTCGCAAGATTTCAC
CATCCTCGCGCTAGAATCTCTTCCTCCTTTCCCAAGCTTGGAGTAGATTTTTGGAGGGTTTCTAGGTGATTTACGTCAAA
TTTAGGTATTTTGGGAAGAAGGGGGAGATAAGGATTCACGTTATTTACGTTTTGTGTCGTCTATCCCTCTCTGGCGCCAG
CTTACCCTGCCGTGCCACCACCGCCCTAGCGGTACCTGGCGGCCCTGGCGAGACTATGGCCTAGAAATTTCGTGAATTTA
GCTTCTCCTAAATAACGATGGTTCGGGTCGTTACAAATTGTAAGCTCTGAGGGGGTGGGTCGATATCAGATGACAATCTT
ATAGGTAAGGAAAGTCCCAACGAGTATACTTGTGTGAAGGCAATTGAGGATTTTAGTAAAACAAATGTGTATAAATTCGG
GTTAGTTCTTTGGATTTGGTTCGTATAGTTGGGTTTAAGATTCCATCTTGACAATAAAATTGACTGCGTTGTGATGCCAA
GGGATAACTAAGCATGATGATAATAAGGGTTTATGATGGATTGTTGTTGCGATGCAACTATATGATAAGGTTCGTTGGTT
AGATGGATTTTAGTATTGTAATGAAGACTTGCGAGTATCTAAGGTTGTGGATTACTATTATTTAGTGAGTGTCATGATCA
TATGGAAAGTTATAGGATTTGCTGAGACAACGCTCGAACATAATTGAAAGGAGCTAGAGTCATATATGGGAAGAATCAGT
AGAATGTAGTTTAGCCTTCGGAAGGAGGCGAGAACAAGGATATTTACTCTGATTGCAAGGGCCAAAGGCGTTTCTTCAGA
AATAGTGGAGAGTTGAGTATAGAGACATGTGGTTCCATCTATTTTACTATGGTTATGGTGATAGTGTTATGTGTCATTCA
TATCAGTTAAAAATTGTTGGATAAGATTTGAGAAAAAAATTATACAGACGTTTGACTCGAGTGTGATGATAAGTGCTTTT
ATTATTTTAAGTTTGGTAACTGGTACAATTGAATTTTTAACAAACGATACGTTAAGATAAATGGAGAGGCGATCAATTAT
AGGCTAAGATACGTTGATTCATAAATATCTTCAAGGTATGAGCTAATGTTGATAGATAATGGGATTGTGTTACATGCACT
ACAAGAAAAGTGTTTTTAAACGACCATCTCTGAACGTATGGAGATATATGCAGTCGTAAAAAGTTTACTTATAACGAAAA
AAATTATTTTCGGTCGATAGAAGTAGTTTTTCATTTATTATAAGCGAGGGGATAAATATTTAGTCGTTATAAAAATATTA
TTCTGGTCGTTAAAAAAATTATTAGTATATATATATATATATTGTGGTTACTTTTTTATAGCATTTATTGAAGGTAAATT
ATATTTGGGTTAAAAATTAAATTTACAAATAACTTTTTTTTTAAAAAAGACGCGCTAATTATCTGTTTCTTCTGAAATTT
TTGTGTTTTCATTTTTTTTTTAGCATTTATTGAAGGTAAATTATATTTGGGTTAAAAAATAAATTTACAAATTACTTTTT
TAAAAAAAGGGCGTGCTAATTATCTGCCTCTTCTGAAATTTTTCCCTCCAATCTGTCTCTTCTGAAGTTATACGTTTCTT
ATTAGATCCACGACTCAAAGAAGGGTTTCAATTTTCTCTGTTCATAAGAGAGAACTGAGATAGTTTTGAATCTAAAGAGC
AGTTCTTCATCTTCTATTCTTCAAACAGAGATATCGATAGCATCAAATCTGTAAATCAATTGAGAAATTCCTGCTCTACA
AAATCAACAATAAGTGATTGGTCTCTTCTCTCTACCAAATCTCTTGACCTCTTTGTATTCTAGAACGTTTAATTTGTTTT
TGGCGTCCTATATGTCGTTTGATCATTCTTGCTTTTGGTTTGTGAAATTTAATTTTAAAAGGAACTAGTGTGTCGATGTT
TTCTTAAGCAGCAACATCAATTTTACATCCATCTAACTTCAACTAATCAGTTTTTGATTGGTAAGACTATTCGAGAAGTC
ATTCACATAATGTCTTGTATATCAAACGGGAAGCTCGTAGATTTTTAGGTATAATTAGGATTGCTAAGATTGTTTTTGGA
GTTCTATATGGTTTCTCATGCTTGCTCTTTATCTGAAACTGGATCAAATTATAAATTAAACTGGATGTGACGATTTGATT
TTTAGCGGCAGTACCAACTTTTAAAATCATCTAACTTGAACTGATCAGTCTTTGTTCTGTAAGTTTTTTTGTTCGATCAT
TCTTTAGCTGCTAAGATTGTCCCAAAAGTCAGTTAGAACAAGTCCTTTAGATTAATCATAATGATCGGAGATGGTCTCTG
TTCTCATTCTATCGGATATTCTTTTATAATAACAATTTGTTTTGTGTCGTACTTCTCAGTCATCGTATATGCCTGATTGT
TTATATAAATCAACAATGTTCTAATTAATCTAGAGTGAGCTAAACAGAGCAATGATTGGTAGATGGTCATTAGTTTCGGG
CATAGCTTGGCAGAATACACACTTGCTATCCACTATCATTCCCCACTGCAGTAGCTTGTTCATAGATTTTCATGTAATGT
GAGACACCGTATGAACACCTATTTAGGTTCAGCCATAATATAATATTTTAGGCTCCTCCATGGTACTTTAGTGATATCTC
CTCTCAGTTTTTAAAAGGAAAAAGAGATTGATTATGGGTAATTGAAATGCTCATACCTCTGTTGGGAATATTAGTGGATC
TCTTATGGCTATTGTTGTTTTGGAACATGGATGGGGTTGCTCTTTTATTGTTCCAGGAGCATTTATATTTTTCACAGGGA
TAATGGTGTACTTGTTATTACTTGCATATCCAGAAGATGTTGGGTTTCCTTGTCCTAATCAACCGTATGTTGAACATTTG
TCCCAGATTAACGATGAAGAAGCTTAGACAGTGAAAGAAAATGTGGCTATAAATGCACAGTTTAATGCCCATCGGGTTGG
CTCGAATAGGAAAAGTGTTGGTCTTTCTGATGCTTGTCTAATATCAGGAGTGATTCCATTTGCATTGTGCCTTTTCTTCT
AAAAGTTGGTGGCATACACATTTTTGTACTAATTGCCATTTTACTTTAGTCAAAGAGGTATAGTTGCTTACATATATAAA
TCATTTGATGTACTTGGTGTTGTGTGCGTGATATGCTTCTGGCACATTAAAGGAACTATGCTACAAAGTAGAAACCAACA
GATTGGAGAGACTATCCAAAATGATGTTACTTAGGTTTGAAGTTAGTTTTCATGATTGTTACTCCCTCCAAAAAAATTTA
ACTGTCCATGTTTGAGTTGGCACACCTCTTAAGAAGTAACTAATAAAATGATAAGTTTAATATATCACCCTTTGAATATA
ATAGATTCAATATTTTGGGAAATGACTAGTTAATAATAAGGGTAAGTTAAAATATCCCTTGGTTTTTCAAATTATACAAG
TAAAAATAGATATCTATTTATAGTACAGTGGACAAGTAAAAGTGGATGGACGGAGTACTTTTTCCATTTGCAGGTTCATC
TGTAACAATTTTTGTTTATATGAGGTACTTAGGAGTGTCCACTGTTGAATTGTTGATAAAGTAGGAAATATTGATTCTGG
AGCTTTTGAGTATTGAAACAGGAAAGAAGTTTTCAAAAAAAAGAGAAAGAAAGAAGTGTTCAAATCTGCATTTTCGTTAA
TTCTTTAAATGTAGTAGTTGTGTTGCAAACTCTGACTCTTCCTAAGTGGTAAATACACGTTCCATCTGATTCAGGAGCTT
GTAGTTGAAACGGTGTTGGAGTTGCAGTGTAGTCTCTGCTTCTAATGGCAAATCGGGCTATTGATTATGTTTTTCTATTT
GGTGGCAAACTACTCTACTACATTTTAGTGCACAATGGCTTCTAAACAGACCACCTTAAATGAGAAACAAGAAAGTACCA
AACTAATACACGTTTAAAAATAATTGTAATGCGCTATCTGAGTCTGTTTAAACTTCCAATTATGCAGATGCTAGTTTGAG
AGTTCATTTGTTTAAGTAAGACAAGGTGAATGTCTTATAATTTTGGAAGGTTGTGAATGACCAAACTGCATTATTTACAA
GTAATTTGAGTGATCTGAAGTATAGCCTCCTGATCTATGATCTCCTACTGTCCCCAATATTCCTCATGTTAAGAATCTTC
CTAACCATCAAAGAAGCTTGGTTAGGAATTTCAATGTTGTCTAATATATGCTTCTTTATGTGATATGTATAAACTAAATC
TATTGTTCTTTTTCCTCCTATTCATCTGTTCTTTGTTATGATTTTTATTGATATGCCGAATAAGTAGTAGCCTATGTGAC
TTGTATGTTATTATATTTAAGAGACTGAATGGTGGATTAGCTTCTTTGAGGCCATTTATGTTTTCCCTCTTCCTTCTATA
TTAATGGGTTAGACCTCAAAAGATGAATATATGTGGTATAAGTGAAAAGTTGTTTCTTGTTGGCTATATTTGCTCTACTC
CTTCACCATTTTTTTGACAATTAAAGCATTATTTTGTTAATTTCCAGTGAGCTTTACAATATGAGGGCAAACTACAAAAT
TATGTCCCTTCTCAATATCATACTCTACCTGAAAACAGATTCAAAATTTTGAACAAATTCAAAACTTTGATGATAAACAT
TATACCTACGTTCAGCTAATACAAAATTTTCATAGGGAACAAATGAAAATTCTTTCCTCTCAGCTTACCACACATACTTA
ACCATAGAATAAGATTTTGCCATGGTTCTGCTACAATATGGCATAAAAAATTTCTCCAAGGAACCTTTGGCATCTATCCC
CCCTTTTTTTATTTCATCTTTAATACAAAACACCTCAGCCTTTACCATTCTTTATCTGCTTTAGAATCTTTATTCATCAG
TCAAATACTCCAAAAACTGATTATATTATTCGAGTATCTTAGCGTGCATGAGATACCACTATTTTTTAGGTTTGTCAACC
CCCTCTCCAACTTGTTTGATTAATGTAGTATTTCTTGTCACTTGAATATATTTTTAGTTGTTGCTCGTTTTTAATTTTGT
ACTGAACTACTTTTGATCCATATTTTATTGTCTAGCTAATATTATGGCACCTGATAAGAAATGGATGCAACTTATTCATA
ATAGACTTGATGATGCTTATATACATGAGGTGGAAAGCTTTCTGAATTATACTTTTACAAGATTGAGGGAAGCGAATGAA
ATAAAATGCCCATGTGTCAAATGTTGTAATGCAGTGTCTCGAACACGAGATATTTTTAGATCACATTTAATAGTACATGG
AATAATTCAAAATTATACCTTTTGGTATCACCATGGAGAGATGATAGGTGAGACAGAAGAACCAGATTATGAATCTGTAG
ATGTTGATGATAAAATTGTCGAGGATCATGAGGAGGATGAAATACATGACATTCTCACAGATCTACATCCTGTTTTTAAT
GTCGACAATATGAATACTGCCAATGATGATGTTCTCGAGGAGGAACCAAATCCTGAAGCAAAAAGATTTTATAGTCTTTT
AAAGGATTTTGATCAACCCTTGTACGAAGGTTCAAAACTTTCTACTTTGGTGAAATTGCTTCATATTAAAAGTATTAGTC
GTTGGAGTAATAACTCATTTAATATGTTATTGAAGATGTTAAAGAAAGATTTGTTGCCTAATAAATCAAACTTGCCAGAT
TCATATTACAAAGCAAGAAAGCTAATTAAAAGCCTAGGGCTTTCATATGATCGGATCGATTCATGTAGGAATGATTGCAT
GCTATATTGGAAGAATGACAAGTTTGTTGATTCTTGCAAAATTTGTGGCGCATCTAGATGGAAAGAGGATAAACATAATG
GGGAATCTAAATTTAAAAATGGGAAAAAGATATCATACAAGATCTTACGTTATTTTCCTTTAAAGACAAGACTTCAAAGA
TTGTTTATGTCCTCAAAAACATCTCATTTAATGAGATGGCATCATGAAAACAAAGCTAATGATGGAATTATGAGGCACCC
GGTCGATTCAAAAGCATGGAAAAAGTTTGATAAACTTCATCAATCATTTGTTGTGGAGCCTCGTAATGTTAGACTTGGAC
TTGCTAGTGATGGTTTTCAACCATTTGGCTATTCTAGAACTCCGTATAGTATTTGGCCAGTGGTACTTATTCCTTATAAC
TTACCACCATGATTATGCATGAAGCAGGAAAATTTTATTTTGTCAATGCTTATTTCCGATCCTAGAAGTCCTAGAGATGC
AATTGATGTTTATCTCCAACCTTTGATTGATGAATTAAAAGAATTATGGGAAACTGGAGTTTGTACCTTTGATGCGTCCA
CTAAACAGAATTTCACGTTGCATGCTGCTTTATTATGGACCATTAAAGACTTTCCAACTTATGGAAATTTATATGGTTGG
AGTACAAAAGGAAAATTGGCTTGCCCATGTTGTAATAGAGAAAGTTTCTCAAAAAGATTGACAAATGGTAAAAAAGAACA
GTGTTTTATGGGTCATAGACACTTTCTTCCTCTTAATCACAAATGGATGAACGATAAGAAGTCATTTGATCGTACTGCAG
AGTGGGGATTACCTCAAAATACATTATCTGGTGATGACATACTTGATCAAGTGGCTGATTTAGATGGGTTACCTCTAACA
AATGATCAAACGAAAAAGATTAAAGTATCACATGATAGTAGAGGTGATCATTGGAATAAGAAGAGTATATTTTTTTTACC
TTCCGTATTGGAAAACTTTGTTGTTGCGGCATAATTTAGATGTGATGCACATTGAGAAGAATATATGTGATAATATTTTG
GGAACAATCTTAAATATCAAAGGTAAAACAAAAGACACCTTGAGTAGTCGTTTGGATTTGCAAGAATTGAAGATAATGAA
AGAATTACATCCAAAAAGAAATGGAAAAAAATATGAGTTACCGACCGCATGCTTCACATTATCTCCTGAAGAGAAGCACA
AGTTTTTAAGTTTTTTGAAAGATTTTAAGGTTCTAGATGGATTTTCATCAAATGTTTCTCACTGTATCAATATGAAAGAT
CACAAAATCTCAGGATTAAAAAGTCATGATTGTCATGTTCTTCTTCAACATTTAATCCCACTTGCCATACATAGTATGCT
ATGCATTGAAGTGCGTGAGCCGCTAATTGAGTTGTCATTGTTTTTCAATCTTCTTGGAGCAAAGTTCTTAAAACTTGAGG
AGTTGGAACAAATAGAAGCACAAAGTTCTGAAACTCTATGCAAGTTAGAAAAGGTTTTCATTCCTGCATTTTTTTATGTC
ATGGAGCACTTGCCAATTCATTTAGCTAATAAGGCTATGATTGGTGGACCTATTCAATACCGATCAATGTATCCAGTGGA
GTGATGGTTATATTTTTTGAAGCTTTTTATTCGTAATAGATCTTGCGTTGAAGGATCTATTGCAGAGGGATATATAGCAC
ATGAATTTACAACATTATGTTCAAGGTATTTGCATACAATGGAAACAAAATTTAATCTCCTTGAACAAAACTATGGTGGG
GGTTCTATAGAATCTGATGGAGGTTTAATGATCTCCTGTCAACCTGGAAAAGCTTTTAAAGGTGGCAAGACACACCTACT
TGATTTTAAAGATTGGAGCAAGCCCATGTTTATATTTTGAAGAATTGTGATGAAGTTCAACCATTTCTCGAGTAAGTAAT
GACTTTTCAAAATAATTATCTTATCACTTCTTCAGAATTATTATTAAATCCTTATTTCTTATTATGCTTCCTCTTCTATA
GAGAGTTTTCTCAAATTCCAGGTGATTACTCTCAAAAAAATTCTGATAGGCAATTCATCAGTTTGTTTAAAGAAAAAGTG
AATGTTGTTTAAAAACATTTATTTTCAAATCATATAGATAATATTTTCTAAACTATGTTCTTAATCATTATAGATTGAAG
GATTATGCAAACATGACGATAGTAAGAAAATGGCAGATTTACTCACATTATCACGTGGTCCAATGAAATATGTGACAAGA
TTCAAAAGCTACATTATTAATGGATATAGATTTCATGTACATGATTACGATAAAGGTTTGAGGACACAAAACTGTGGGAT
AGTTGTTGCTGGTGAGACTGATGAAGAAGATAAAACCATTTATTACTATGGCGAACTAACATATATTCTTGAATTACAGT
TTATTGGTGGGAGAAGGCTGGTTTTGTTTAGATGTATGTGGTTTGATGTATATGACAATGAAAGGGGAGTTAAAATGGAT
GAATATAACTTTGTAAGTGTTAACCCCCAACGATTTTTGAAAACCGATAAGCCTTTTGTGTTAGCCAATCAAGCATCACA
AGTATTTTATGCTAAAGATCATTCTAATAAAGGCTGGAATGTGGTGCGAAAGTTTTTGCCTCGTGATTCTTTTGATGATG
TGCAAAAGAATGATAATGATTTCGAGGATTTACATGATTCAATTGATAGGAAAAGAAAAAGAACTCATTCAGGTTTGGAA
TAGTTGATGCTATAGTTTTTCAATTACATGTACATATTCTGAATCTTCTTGTAACACCCCGCCTTTTTGAAACGTATAAA
ATTACTCCTATCTTCACGGAAAGACCAGGAGAGTGGGTAATAAATTAAGAATGATGTGGTATGTCATATTTTAAGTGTTC
AAGGGTGGTATCTCAAGTTTTGAAGTTAGGTAAGTGGCAAAACGAAAGTTGGCGAAGGTTACCGTAAGTTCCTTTTTAAA
AATTTCTCTGAAATTTGGGTCAAATAGCTCGGAGGTTTTCTCCCAATATATAAAGAGTTATGGGGCCTACTACATATTTA
ATCGAAGGTCAACGAGTCCAGTTTCCAACCCATCAAACTGTTTGTTCATACGACTTCAGAATATAGAGATATTCACGTTT
TTATGGGACTGTGCAAGAAGGAACGTGAGGTGGGGCCCTAGGTTGGTGGAACTTTATATACATCCTCTTCTTCGACCTTT
TCTTCATTTTTTAGCTAAGAACTAGAAAAATTAGAGAAACCCATTTCTAGGATCAACTAAAGTATAGATTTTCTCGACTT
AAGTCCTTGACGAAAGTTGTTCTACGCGTTGGGCTCATCATCGTGGTATAATTTGTTTTATCGATTTCGTAGCATATCAC
ACTTTAGTATTGGGACAACAAGGGTTTGGACATATTTGAAGGTTTTGAGGCGTATTACAAACTTAAGATTGAGATAAGAC
CCTTCTTTCATCGACTCTAGCTTTTATAAGCAGCAAATAGCAATTTGCGATGAAAATACATATCTTTTATCGGATTGTCG
TGGTATCTTCTATTTTTGTGTGTTGATTATGGTCTTGCCTTGTTGTAGTATCGAGGGGGTTATGAGTAAAAGTCGTTAGG
CCACGTGAATTCAGCAAAAAAAAAATATGTTAAGGTTATTCCCTACTTGCGGCATCTTTCCTTAAAGCTTAGGAGGAATG
TAATTGGGTTGTTATCCTTGATATACTTGTAGCCGTTATTGTTGATTGTTGGCTACTCGAGTTGATATAATGCTCCCTTG
TCGGGATTCTTATTCAGTTAGTACCATCCCTATGTTGGACACGACTTAGAGGCTATTTGTATAGGTTGCTTATAACTAAA
TTGCTCGCTTTAGCGATTGAATTGTTATTGTTGCCCTTGGGGCTATTGTGGTTAGCTGCAGGAATGTGATCTATGCCTAG
AATGGCTATGTTCTACCTACGGGTCTATATTGATTCCTAGAAGGGCTATGAGTTACGTACGGGGCTATATTGATGCCTAG
AAGGGCTATGAGTTTCCTACAAGGCTATATTGACGCCTAAGAAGGCTATGTGCTTCCTACATGGCTATGTTGTTACCTAA
GAGGGCTATGAGTTGTCTATAAGCTATGTTGATGCCTAAGAGAGCTATGTGCTGCCTACGGGGCTATATTAATGCCTAAG
AGGGCTATGTGACTGCCTACGGGGTTAGGAGCTACCGATAGGGGTATATAGACTGATTGGCACCTTCTGGGCTTATTGGG
GGCTGAGTAGGTGGTCTTGTCTGATGTTTGTACCTTCCGAGCTTATAAGGGCTTGGTTAGGTTGTTGTTTTATTATTTTT
TATAAGTTTAGATTTAGGAGCAAGTCAGTACACTTATCTTATCCTTGATTTATTTATCGGATTATTCCAGTATATTAGGA
TACCTACTCATAGTCTATTGCCTTTCATACTCTGTACATTATTTTGTACTGACGCCCCATTGCCTGGGGGCGCTGCATTC
ATGCATGCAGGTCCCGACAGACGATCGACTAGACCTCCTCAGCAACAGGACTAACTTCTATCCGGTTGGCTATCCCCTTT
CCTCCGGAACTGCTAAAGTTTGGAGGTTTGTTAGCTTTTGTTGTATATATTTTTATGGGTAGGCTGGGGCCCTATCCCAC
CAATCTTTACTACTCTTAGAGGCTTGCAGACTAGTGTGTGGGGTTTATAGCTACGTTATGGCCATGCTGGCCTAGTTTTG
TTGGTTTGTTAAAGCTTGTTAGTTGTGTGATCCATTGTCTTGTTATATACCTGCTTTCAGTTTTAGTATAGAGATCATGG
TGGCCTTGATGGCCCAATCAGGACTTCTGTGCTAGTTGGCAATTTCTTTATATGAACTCTTGGGAGTAGTTGTTTCTTTT
GCTTGTTTCTTTTGCAGATATGTTGGCAGGGACCTTGCCGGTCGAGGGCTTAATTATAAGCCGAGATATACTAATTTGTT
TTCTTGATTGCGTGTGGCTGCCATGCGCTAGTAGCAAATGGTTTAGCAGGGTCAGCTCGGGCCTGAGTTTTGGCATTAGG
AGCCAGTTGTGCCCCTTGAGTTTGGGTCGTGACACTTCTTTACGTAACTTTGATCAGTTGAAGTACTTAGAGCGAATAAA
GGTTGATCCAACAATAATATCTTCTTATTTACTTTGTACATAATTAATAGAGACAATGTGTAGTAGCATTTTGCTTTTGT
TTGTTTATCCTAACTATTTTTGTATTTGTTTTATGTTAATATGCATCCTAAAAGATACTTATCTAAACATACTCTACTGT
TGGATTTTATGGTAGGGTGACATGAATCCTTCAAAATTTAAGAAGTCTTAAATGGGATCAAGTTCAAAGAATTTTAAGCA
ATCATTTCTTCCACCTGGTGCTTTAACGAGGGGACAAGGCCAAAGCCTCAAATCGATGGGCACTGTAAAAGTAACTGCTG
AAAAGAGAAACTTGATTGATCAAACAGACATAACGCTAGAGACTATGAGAAGCAAATCAGGTATTGTATTTTATTTTCTC
ACGCTATAGATATATATTGTTAGGCGATTATGTATTATTTTCTCAAGCTACAGATGTCTGTACATTGAGTTTGCTTACGT
AAACATATACTATCATTTCCAAATAGTAATGTGGATTTCCATTTTGTCCCTGCTCTCTGATCTAGAATAGTTTTGAAGGA
TGTTTTGTTTAAGTTGATTCCAGATCTAACTTTAGGAAAGTGCACTTCCATAGTAATTTTGAATAGGTCTAAATTGATGT
TTTTTTAAATTGATTAATTGTATAAAATCTTGTATGGAGAAGCCTCAGAGAAGAAATAAGGTTATTGATTGTACTGTTTA
ACCTGTTTGAATTGCAGAAAAGGAAATCGGACATAACTTTACATCTGGGGGCTCTGTTAAAGAAAGTACTGTAAGAGGAA
GCATCAAAAAGAGAACAATGGTTGGAAACAACAAAGGTTTCAATTCTGCAACATATACCCAAAATGTCATTGCGCAGAAG
ATTAATGTCGTCCCTCCTAGTTTTGATCTCCTAGAAGATGAAACTTCCTTTCGTAATGATGATCTCGAAGTAATGCAAGA
GACTGTAACAAGCAAACCAAGTTTTTAATCTGATTTCATTTTCTTAGTATGAAAAATTTATTATTGTTAGATGATTAAGG
TTGTATAATGTTTGAATTGTAGCAAAGGAGGAATGGGCATAACATTACATGTGTGTGCTCTGTTAAAGGAAGTAATGTTG
TACAGAGAACTTCTATTGGAAAAAGTAAAAATTATTGTGTTCCATCTTCTCATAAAAATGAACTAGCACACAATAAGAAT
CTTATGTAACCTGGTTTTGATCCAATAGAGGTTGATACTTTCTTTCCTCGTGATGATCTTGAAGTAATGGGACGAGGAAA
CAGGTTTACATCTCCAAGCTCTGTAAGAGGAGACATCAGAAAGAGAATAATGATTGGAAACAACAAAGGTTTAAATTCTG
CAACATATACTCAAAATGTCGTTGCGCAAAAGATTAATGTCGTCCCTCCTGGTTTTGATGCACTGGAAGATGAAACTTCC
TTTCCTAATGATGATCTCGAAGTAATGCAAGAGACTGTGACAAGCAAACCAGGTTTCTAATCTTATTTCATTTTCTTAGT
ATGAAAATTTTATTATTGTTAGGATTAAGGTTGTATAATTTTTGAATTGTAGCAAAGGAGAATGGACATAACATTACATT
TGTGTGCTCTGTTAAAGGAAGTAATGTTGTACAGAGAACTTCTATTGGAAAAAGTAAAAATTATTGTGTTCCATCTTCTC
ATAAAAATGAACTAGCACACAATAAGAACCTTATGCAACCTGGTTTTGATCCAATAGAGGTTGATACTTTCTTTCCTCGT
GATGATCTTGGAGTAATGGGACGAGGAAACAGATTTACATTGCTGAGCTCTGTAAGAGGAGACATCGGAAAGAGAATAAT
GATTGGAAACAAAAGGTCTAAATTCTGCCATAATCAGAATGTCATTCCATAAAAACTAATGTCGTCTGTCCTAATTTTGA
TGCAATCGAAGTTGAAACTTCCTTTCCTCATGACGATCATGAAGTAATGCAAGAGAACATGAGAAACAAACCAGGTATTT
TATTTTATTTTCTAAACATGCAGATTTATTTTATTTATTTTAGTTTGGGATTTTGTAATGTTCTTATTATAGGCAAGGAA
AACGGAAAGAACATTACATCTGTGGGTTCTGCCAGACGAAGTACTTTTGTACAAAGAACTTTAATTGGAAAAAGTAAAGG
GTATAGTGTTGTATCTTCTGATATGAATGTACCAGCACATAATAAGATATTAGACAACCTAAGTTTAATCCAATAGGACA
TGACGCTTCCTTTCCTCATGATGATCTTGAAGCAATGCAAGAGGCTTTGAGAAGTAAATCAGGTATTGTACAATCTTCAA
GGTCTTATATACATAGTAGTCCAAGTATGTGCTCTAGAAAAGCAAGTAGAACTGCCCCCCCCCCCCACATGTACCTATAA
GAACTGGTACCTACTATAGTATATTTCCTTCTGTAGTTTGTTTTATGGTGTCCTTGATCTAGTCTAAAATATGTTACTTT
TTGTACCTTGATGCAACCCACTACACTGGTCATTACTTTTCTAAGGACAGAATTTCCAAAGCTCTAGTAGGTAATTCATT
TTGTTGTTAGTGGACTGAGTTTATTTCAATGTTTTTTTAGCAAAGGATCGAGCACAAAGCTTTACATATGTGGGCTCTCC
GAGAAGGTGTGCTGAAAAGAGAACTTCGAATGGAAAAAATAAAGATTCTAGAAATACAGAGTATGATCTGAATGAACTCA
CACAAGATGATCGTACTCTTCCTCAAGATGAAGTTGAAGTGATGCAAGACACTCGGAGAAGTAAAACAGGTATTTAACTC
TCTGAACTGTTAGAACTTCTTCATTGTTTATAGATTGAGATTCTGTAATGTTTGACTTATGTCAAAACTTATAGGTTCAT
GTGTATTTGACAAGATAAAAAGGTTAGAGGACCAAATTTGTGTAAAGTTGTTACAGGATTCAAACCTGGAGTAAAGCTTA
GAGTCACTTTTTCCCACAATCGAGTTGTTGGGGATCATTATGTTTTATTTTTGAGACACTTCGGTTCCTTGGTTCGTGAT
CATAATATGTGTCCTTTGCGAGTACACTCATGGACAGACATCGAAGAAGCTAATTTGGAACATATGTGGGGAGTTGTCAC
TGTAAGGATTTAAATGAATACTACTGATTGAATTGTATTTCTTGAATCTTGTTGCTGGTTCATTTATTTGACATTCTCTG
CAATATATCAAAAAATATAGGAATAGATGTTAAGTGCAGTCACCTGCTGTAACATATTAGTAAGAGATTCTTTTATATTG
CAAAACTTTAATGTTTGCACAAATTTTACCTGGTGTAAAATATCAAGCTGCTTTAGTAATCAGTAAGAGATTATAAATAG
TACTCTACCCTACGTAGCAGTCACCTCACAACTAATATCTAATACATTACAAACTGATATCAAATGTCATTGAAATATTG
TTCGTACAATCAAACTTGTATCACTTTTCTGCTTCAGCGAGGTTGACAGTAACTATATTTTTTACTTCATAAAATCACTT
CTCGACTTCTCTCCAAATGGTTCACTACTTCATTCCAAACATTTTTCTTTGTCTAACTTATCTTGTTGCGACACTGTTTC
AAGAGACTGCAATGTATGATTTTTATCTCGTCTTCTTTTTTTCTTTCTTTCTTACGCTCTGTTAATTGTCTATTGTCTGC
AATTGTCCCTCTGTTTTGTCAATAACCTGCAATTATCCCTCTATTCTTATGCTATGTTAATTGTCTATTGTCTGCAACTG
TCCCTCTGTTCTTATGCTATGTTAATTGTCTATTGTCTGCAATTGTCCCTCTGTGTTGTCCATAACCTGCAATTGTCCCT
TTGTTTTCAACCCACCCCATCAAGTGTATTAACCTTGCTGATTATTTATTATCTCTAAGATTTGTTTTAAAATTTTGAGT
CTCTTGTTTAATGCCATCTGCCAAATATATTAGGAAAAATTTGATAGTGATGACATGATTGGTCATAGAGATCATGTATT
GAAACATATGAGAAGGTTGTGGAACAATTGGAGAGGATCTCTACACATGAATGTGAAGTCTAAGCCATTGCAAGAGGTTC
TAAAAGATGTGACAGAGGGGGTCGACAAGAGTGATTGGAAATGGTTGGTCAAAGAGCATTTTCTATCTGAAAAATTTAAG
GTAGGATATTCCCATTGGCATCTTTAATCATAGCTATAGCATTTTGATTTCTATCTCAATATTTTCTCCTAAACAGTTAG
CCATCTGTTCATCTGCAATTGAGCTTCTTTCTCTATATCATACAAACCTATACTAGTCTGGATAGTAATCAATGACTGGA
TCGCCAATAACTTTTCATTGGATTCCTCCACTCGATCATCCACACTACCCATTCCATGTTACTTCATCATTTTTAGCGGC
TCCCAAAACTGAAACATGTAACATATTTAGAAATCTAAAAGGCTTATTTTTTCTGATTTGTATTAACAGTGATTTCCATA
TGGATAGGTGAGTGATTTGAGAAGAAATTCTCCTTGAATTGAGTTGTAATGTTACCATAGTTGATAATCCTAAGGATCCT
GTGCCAGCTGAAACTGTGTTTCTTTCCCTTATATGGTCTCTTATAATTTCTCTCTTTGTTCATGAGAAGGTCTTGATAAC
TTATTCCGTTTCATTCCAGATCATATGCAAAACTTTTTCCTAAGGTTCAACTGGGGTGGTTCCAGAAATGACGACAAAAA
ATAACTTGTATTTGATAGATTTTAAGATGTCACCATCCGTTATTCAGTCTTGTGTCATCCCATCATGCTTGGGAACTTTA
GATCTTGTAGTTGATTTTAGTGTAGGGTCTTTCAATTATGGTGTTGTGTCTCATTATTACTTCAGAGTTTGGAACTTGAC
TGTTGAAATGTCACGACCCAGGAGCACCCCCAAGTCGTAACAAGGTGTACTCGACCCCGAAGAGGTCTTATACAAACCAC
ATAGTCATTCATCGCATTCAATAATAATAATAGTGTGGAATGAAAAACTTATTTACATCCACACATTCGAACTTCATTAA
AACAACTTTAAAAAAACACAGCGAAAGTCTAAGTCTCACATGGCCATCTTAGACACAATCACAGAACATAAGTAGGGACA
CAACCCTTTACAATCGAAACAAAACTAAAAGTGTCTATTACATGAACAAAAGAACTTAAAATTTTTATCCTCGAATCCAT
GAGGACATACCAAGTCTTGTAGGAAAGCAATCCAACACTTCAAACTATCTAGGAGGGATCACTTACCGGAACCTACACTT
ATGTAAAAACATGAAGAATATGGGTTTAGTACACAAAATGTACTAAGTATGATGACCATGCAAAACATGCTTTAAAAGGG
ACATTTTGGCTAGAAACCATGCATTATGCGACTTTTTGAAGTATCATGAACAGTTGCATAGAAGACATACAAGACAAGCA
TAAACATCAAGTAAGTCATAATATCACCTTTAAACAATATCAATATGAAAACCTTTACCTTGGACCTTCACCTCAAGCAA
CCCTTATGTTATACCTCGTGCAATGTATGGATGGCGTCCCATACCACCATCCATACTAAGGCACCACATTTAGGTCACTT
AAAGTAACTTATCATTCCTTTCTTTCACCTTTGCACAATATTCATACATAAGAGGTATATCATTAATTAAGACATGACAA
GGGAAAATAACTCATAATATAACCCAAGTATAGCATGCATCTCATATTAAGCATTTGAGAGCCAACATTCTTTAATAACC
TCATTTAGGGCACATTTATGTCACAGACATTAGGATTTAGAGAAACTCACTATGACCCTCTCCAAGCCTACTCGTGCAAT
GTATAGGTAACCTACACTTTGTAGAACCTATCAAGAAACCATAATGAAATCTCACATGATGGGAAGTAAGCGTTTAACCG
ACATAGACCATGAGAGCTTGTCATGGAATTCGGTGTCATAAGTCCCCACACCGTAAAGAGGTGGTCTACTTGCCTAAGGA
AGACCGGTATATATAACTTAATGGATCCACTAGATACCTATGCGGGCACATAGTTTATGGAATAAGGTAGACGATCATTG
AAACTCATGCCTAACTATTGGGGGAGTTTCCATCTAACCAAATCCACTCGGTGCTTAGCCTACATTCCCATAGAATAGTT
CGTTACCTTGACATTATCACATATGAGAGATGCCATTGGCCTACCAACTCCAAATTACATTCATTAACACGTGAAAGGGT
GCTTTAAGCCTACCATTTCAAGGTTTATTTAGGAAAGCTCATTAACTCCTCTTGAAAGGGTGTCATAGGCCTACCGGTTC
AAGTCTCATCATTAACCTTCATGGAAAGGTGCCATAGGCCTACCGATTCCAAGGTTCATTACTATCATTAATGGAAGGGT
GCCATTAGCCTACCGATTTCAAGGTTCATTATTATCATGAGTGGAAGGGTGCTACTAGCCTACCGATTCAAGGATTCAAC
AACCAACAATATAATCATTTAAACAAGAAAAGGATGCACAAGCTCTACCAATTCGAGATATGCAATACATTGGAGAATCC
TTCATATTCTATCATCAACATTCATGAGTGTCAAATTGAGAAAAAGCCTTTCAATAATAACACATTTACGTTCATAACAT
GATCACATTAGCTCCATTGAATGTCCATTCATAAAATGTCATGTAACACTTAAATTTCTCATACTATGCCTTCAAGGCCA
TGGTCACAATGTACAAAATAAGTAAACACCTCCACCTTTCAAGTGGATCATCATCAAGAAAAATTCTACTAATAATATGA
GATTAAGTCAACTTACCATCCTCCAAAGCCATAATCACCATTACTCAATTCCCAACAATTCTATCACCACAAGGTGATTC
ACCCATAACTTGCCCATAAGGCCACAATCCTCAATTCATCCATATACCAACAATTCATCATAAATAGATATAGAAAACCA
TATAAATCAACAATACAATCTGATCTAAACACAATTTCATCAACATTAAATCATTGGCATTAAACCCAGTTCATAAGCAA
ATTCTAGGCTTTTAATGAAAACATGGGTTCTTGAAGAAGTTTCATATAAAATCATCTTAAAATCATAAATAGAACTTCAA
TTCACCAATATAATGACTTTGAAAACATTTTACCATGAACCCATACCTAGAATAGAAAATAGAAGTTTTGTTCTTTGAAG
ACTTTTGAAACCCTTTTTAATGGACTCCTTGAAGGAAAGATAATCAAGGATCAAGGGTCACCATACCTTTGTTAAGATTC
CCCAAGAAATTTGATGAAGAAACCACCTTCAATCCAAGCCCTAGCTCCAAGTTCTTGACCTTCTTCAATGGAGGATTGTT
GAGAGAGAAATATTTGAGAGGAGGTGGGTTTGTTTTTAATTCTAATTGGAGTGACTTAAATGGAAGAATTTTGGTCTAGA
AGGGTTTTATAATTGCTAGGAAAGGCATATAATAATAGGGACTCAACTTAGGAAAAGAATTAAGGACCCACAAAGTTAAA
CTTAAAAGTTTTCACTAAACCCGTCTAAGCTCATCCTTTTTGACAGTGCTTCACTATTTTGGGAATAACTTTTTACTCTG
AGATCGGAAAAGGGAAAACTCAGTGGCGTTGGAAAGAGGACTCAGATACCTTTAATTGTATAGGTAATGGTCCACCTAAT
TCGTTTTGAGCTAAAAGATATCATCATTTGAAGTTGACCCTAAAAGTTGTAACTTTAAAAATCTGCCCCTTGCCCGTCTG
TTCCAGTGGGATTACTCAAAGGCTGGTCAACTGGGCAGTCCACTAGGCGACCATAGGGGCATAAGGGTGACTCGCCAACC
CCTTAGGCGATCTAGCAGCCCCATCGCCAAACAGTCCTTCCAAGGACAAGGCTTATTTTACCCTAACTCGCTAGCCTAGG
CCCTTGCTTGCACCCTAGGATGCTACAAAGCTCCATTTAAGTTCTAAAATAGCATAAACATCAACCTAAGCTCCCACTAA
CCCAAACGTCAAGGCTCAAGTTCATTCTATCATTTTCCGAGTCGTTACATGAAACTTATTGTCATCTTCTTTCTGAGGTG
GACTTGAAAGTATAAAGCATGTCAGAATTTCAATATTTCAAATGCACTTGTGTTGATCACTATGTTTCCTTTGTCTCTTA
TTAAATGATTCCTCATGTCAAAACTTGCTTGTTCCAGCCTCTTCTTTAAGCAGGAAATTGTGTATCATAATGTTGCTGAT
GTGTTGTTAATATAGGAAAAAAGTACGTGAAATGCAATGAACAGGTCTAAGTTGAGTATGCCTCATCGTACGGGTAGCAA
GCCTATTAGAAAGATAATTTATGAGTTGGTACGTATGCGATTCTTCTAATCCTATTAAGAAAGCTACTCTTCATTTCAGG
TATATGACAGTTTGTTTGAATGTGAAGGGAGGAAAGCATGGTAATCCACCGGACATGGCGACTATCTTCTTTGAGACTCG
TAAGAAGGGCAACAAGCTTCTCAAACCTGAAACCAATCAAAAATACGTATGTTCATTTTAAAATTTTATTTTACATACTT
TTACTTAATATATTGCACTATCTTTAAATTTTCTTGTACTTTACATGAAGAAATTCAAGAAGTACTACAAGTTGACCCGT
CACTTATTAATATTGAGGTAGTAGAGAGATGGTTCGGACCTCAGAGCAAGAGTCATGTTGTTGGATTTGGTGGCAGGATT
ACCAGTAAAGATTTGAAAGGAGGTAGCTCTGCAAAAGCTGCACATTTAGAACAACTAAATGTGAGTCGAAAATAAAAGGT
TGCACTGTTAGAAGAACTGAATGCGAGTCAAAAAGAAAATGAATCAATGAAAAGACGCATGGATAACATAAAGAAGAGAT
GTGAAATATTTGAAAGTGCAATCTTTAGAGATCCTTCATCACCACCATCATCAAGTGAACAAAATATTGGTTGAATCATT
TTACAGGTTAGTAAGCTTGTTAATGTGAAACAAAGTACTTTTCAGTTTAGTAAGCTTGTTAATAGGTATAAGCTGAGCAT
ATCATGTTGCCATTGTTGAACACCATTGTTTCCAGTAACTGTAATACAAGGGACAACCTTATGCGGATCTATGTAGCTCA
TGTAAGGGTATATCTACATGAAAAGTGCACATAGACAGCATGAAATTGACAGCAACATTTCCAGATTTTAGGACTCATCA
ACCAATTAGAAAGAATTCACAAAGTTTTGAATGGCTTCGAAAACATTCCCATTGTAAATCACAGTTGTAACACCCTAGAA
AAATTTTCGAACTAAGACTCGACCGTTCTTCGTAGTGAGTGACATTTTACTAAGGAATTAAAAAAAATTAAGTATTAAGG
TCAGGTTTCTAGATGTAGCACCTTGAATTCTAAAAGAACTAAATTGGAAATAGCAAAAATCTGAAATTTTGCAAGTTAAG
TTAAGTATGAGTTTGGGTTGACTTCAAACGACCATAAATCCTATCTCAGGATGAGTTAGGTGTTCTACCAGATACCGTAG
GAAATATATTTGAATTATCTTTCCAACACCACCAATTTTTCTCAGTTTTGAGTTCGTATGAGGGAGATATGTGCACTCGA
AGTTGGGTTGTTTAGATAAGGAAAGTCAAAACCGGATTTTAGAAAGGTATTTTGGTCTTTTCCTTACCCTATCAGATTTA
ATTCATTTTTAGTAATATTTTTAAGGGTCTAATCCTATTAGGTTCAGTTTTATAATCATAAAATACGCCTAGGGTTTTAG
TTGAGAGTTCCAGAAGAGAAAAGAAGACAAAAGAGGAGATGATCAAAGCGTTCATCGAGAGTCTTACGTTTTGTTGCGGA
TTTTTGCCATGGGTTTAATCCCTAAGAGGTATGTAAGCTTCCATGGTATTGGGTTTGTTCACCCACATGCCAAACATATT
ATTTTCAACGAAGTTTCATTCAAAAAATTGAAGGATTTAAGTTCTTGATAGGTGTTCTTGAAGTTCATTCTAAATCTTGT
TTTGTTGGGATTTTGATGATATCTTGAGATTAAAGTGATTGTTTTGAGTGTTTTTATGAGTGGATTAGTGTGTACTTAGG
TTGGGTGATCTAATCTAAGGAAAACTTGAGAAAAGAAATCGATTAAAAGCGATTTAGGATTAGAAAATGAGAGGTGAAAT
TCGTCGAACTTGGCCTGGGGAGAGGCTGGGGCGGCGCCCCTGCAGTGTGCCCATATGCAGTCTCTGAAGTTAGGGGTTGG
CGCCCCGCACCTAGAACGCGCCAGGGTTGCCTGCCCCTACTCATTTTTCGTCGGTTGTCCCGTTTGAGTCCTTTTTTTAA
TGTACCTTCACTCCCTTTGATTCTAATCACTTTAAAATACTTCCAATGTAACACCCCGTATTCAAAATAGACAAAAGTGC
AAATTTTGAGAAGTTGCAGGTGCAACTTACGGTCACCATCCACGGACCGTAGGTCAGACCACGGCCCATGCTGGTGGTCC
GTGGTTCACCACTGCAACCCCTCCCCAGCCAGCTCAGAAAATTGGTTAAGTCTCGACTCACGGACAGACCAACGGTCCGT
AGATCAGACCACGGTCCGTGGTCTGTGTCCGTGGATCAAGACCTCCTTACCCAGCCTCTGACATGAACTATGGTTGACCA
GCACGGACCGTCGTTCGATCCACGGTCCGTAGGTCTGACCGTAGATCGAAGGATAGCAGCAAGTTAGCTGAAAATTCTGA
TGGGTCAACTTCAGATGGTTATAACTTTTAGCACAAAATGAATTATATGTCCCATGAACTATGGTTAGATATATAATTGA
ATTATCTTTCCAATGCCACCAAGTTTGCTAAATTCCGACCTCCGAGTAAAATGTTATGCTCATTTTAGTGAATACCTGTC
GGGCAGACTCGATCTACAGACCGTCGATTGATTGACGGACCGTCAGTCAGGTCCGTCAGTCACTCCGACAGCAGCTAATT
TAAGGGTCTTTTGGTCTTTTCCTATTTCGTTTAACCCCTAAGATACGTCGTTTAGACCCTAAATCATGAGGTTTTAATTA
GTTTAAACCTAGAAACATAACTAGAACTTACCTAAGTCAAATTCATTAATCAAAACTTAGAAAATTAGAAGCAAGAAGGG
AGAAAAAAGCCAAGAACCCTAGTTCAAGAACGCAGCAAGGTTCCATCAGTTCCAACCCCGAAATCGAAAGATTTCTCCGT
GGAATTCGTCACCAGGTATGTGGGATTTCACTAGTGGGTTCCTTTCGCCCATTAGGTCCCTATAATTCAGTCAGATTCTT
GATTCNNNNNNNNNNNNNNNNNNNNNNNNNNNNNNNNNNNNNNNNNNNNNNNNNNNNNNNNNNNNNNNNNNNNNNNNNNN
NNNNNNNNNNNNNNNNNNNNNNNNNNNNNNNNNNNNNNNNNNNNNNNNNNNNNNNNNNNNNNNNNNNNNNNNNNNNNNNN
NNNNNNNNNNNNNNNNNNNNNNNNNNNNNNNNNNNNNNNNNNNNNNNNNNNNNNNNNNNNNNNNNNNNNNNNNNNNNNNN
NNNNNNNNNNNNNNNNNNNNNNNNNNNNNNNNNNNNNNNNNNNNNNNNNNNNNNNNNNNNNNNNNNNNNNNNNNNNNNNN
NNNNNNNNNNNNNNNNNNNNNNNNNNNNNNNNNNNNNNNNNNNNNNNNNNNNNNNNNNNNNNNNNNNNNNNNNNNNNNNN
NNNNNNNNNNNNNNNNNNNNNNNNNNNNNNNNNNNNNNNNNNNNNNNNNNNNNNNNNNNNNNNNNNNNNNNNNNNNNNNN
NNNNNNNNNNNNNNNNNNNNNNNNNNNNNNNNNNNNNNNNNNNNNNNNNNNNNNNNNNNNNNNNNNNNNNNNNNNNNNNN
NNNNNNNNNNNNNNNNNNNNNNNNNNNNNNNNNNNNNNNNNNNNNNNNNNNNNNNNNNNNNNNNNNNNNNNNNNNNNNNN
NNNNNNNNNNNNNNNNNNNNNNNNNNNNNNNNNNNNNNNNNNNNNNNNNNNNNNNNNNNNNNNNNNNNNNNNNNNNNNNN
NNNNNNNNNNNNNNNNNNNNNNNNNNNNNNNNNNNNNNNNNNNNNNNNNNNNNNNNNNNNNNNNNNNNNNNNNNNNNNNN
NNNNNNNNNNNNNNNNNNNNNNNNNNNNNNNNNNNNNNNNNNNNNNNNNNNNNNNNNNNNNNNNNNNNNNNNNNNNNNNN
NNNNNNNNNNNNNNNNNNNNNNNNNNNNNNNNNNNNNNNNNNNNNNNNNNNNNNNNNNNNNNNNNNNNNNNNNNNNNNNN
NNNNNNNNNNNNNNNNNNNNNNNNNNNNNNNNNNNNNNNNNNNNNNNNNNNNNNNNNNNNNNNNNNNNNNNNNNNNNNNN
NNNNNNNNNNNNNNNNNNNNNNNNNNNNNNNNNNNNNNNNNNNNNNNNNNNNNNNNNNNNNNNNNNNNNNNNNNNNNNNN
NNNNNNNNNNNNNNNNNNNNNNNNNNNNNNNNNNNNNNNNNNNNNNNNNNNNNNNNNNNNNNNNNNNNNNNNNNNNNNNN
NNNNNNNNNNNNNNNNNNNNNNNNNNNNNNNNNNNNNNNNNNNNNNNNNNNNNNNNNNNNNNNNNNNNNNNNNNNNNNNN
NNNNNNNNNNNNNNNNNNNNNNNNNNNNNNNNNNNNNNNNNNNNNNNNNNNNNNNNNNNNNNNNNNNNNNNNNNNNNNNN
NNNNNNNNNNNNNNNNNNNNNNNNNNNNNNNNNNNNNGGGTAGTGGCTTAGCGCCTATGGGTCGATTCATTTCTTACCTT
AAGGCCAGAAAGATGATCTCTAAGGGTTATCTCTATCATCTAGTTAGGGTTAAGGATTCTAGTTCCGAAACCCCAATTCT
TGAGTCAGTTCCTGTAGTCAGTGAGTTTCCAGAAGTGTTCCCAGAAGATCTTCCTGGAGTTCCTCCCGAAAGGGAAATAG
ACTTTGGAATTGATCTCCTTCCAGATACCCAGCCTATCTCTATCCCTCCTTACAGAATGGCTCCAGCTGAGCTTAAGGAA
TTGCAAGAGCAGTTGAAAGACCTTCTAGATAAGGGCTTCATCAGACCCAGTATTTCGCCATGGGGTGCACCAGTGTTGTT
CGTGAAGAAGAAAGATGGTTCTCTCAGAATGTGTATTGACTATAGGCAGTTGAACAAAGTCACAATCAAGAATAAGTATC
CCATCCCCAGAATTGATGACTTTTTTTACCAACTTCAGGGTGCTAGTCATTTCTCAAAGATAGACCTCAAATCAGGTTAT
CATCAGCTTAGAGTCAGAGATAGTGACATTCCGAAGACAGCCTTCAGAACTCGGTATGGTCATTATGAATTTGTAGTTAT
GTCATTTGGACTAACCAATGCTCCTGCAGCTTTCATGGATTTGATGAACAGAGTGTTCAAGTAGTACTTAGACTTGTTCG
TTATCGTCTTTATTGATGATATCGTCTTTATTGATGATATCCTCATTTACTCTAGGAATGAGGAAGAACATGCGAGTCAT
TTGAGAGTTGTTCTGCAAACTCTCAAAGATCGTCAGTTGTTTGCAAAATTTAGTAAGTGTGAGTTTTGGTTACAATCAGT
TGCTTTCCTTGGGCATGTTGTGTCTAGTGAAGGAATTCGAGTAGATTCCCAGAAGATAGAAGCAGTGAAACAATGGCCCA
GACCTACCTCTGCTACAGATATCAGAAGTTTCTTAGGTCTAGCAGGTTATTACAGAAGGTTTGTGGAAGGATTTTCATCC
ATAGCCTCTCCATTGACTAAGTTAACTCAGAAAAAGGTTAAGTTTCGGTGGTCAGATGATTGTGAGAAAAGCTTCGCAGA
ATTGAAAACTAGGTTGACTACAGCTCCTGTCTTGACTCTACCAGAGGGTTCAGATGGTTATGTGATCTATTGTGATGCAT
CCAGAGTCGGCCTAGGTTGTGTGTTAATGCAGCGAGGTAAGGTTATAGCTTATGCTTCTAGACAACTTAAGGTACATGAG
AAGAATTATCCAACTCATGACCTCGAGCTAGCAGCAATGGTGTTTGCACTTAAGATTTGGAGACATTACTTGTATGGTGT
TCATGTAGATGTGTTCACAGACCATAAGAGCCTCCAGTATGTATTTACCCAGAAAGAGCTGAATCTTCGCCAAAGAAGAT
GGCTAGAGTTCCTCAAAGATTATGATATGAGTGTGCATTACCATCCTGGTAAGGCAAATGTAGTAGCAGATGCCCTTAGC
AAACTATCTATGGGTAGTGTATCACATGTTGAGGAAGAAAGGAGAGAGCTAGAAAAGGATGTTCACAGACTTGCTCGCCT
AGGAGTTCGTCTTATGAGCATATCATATGGTGGTGTAACGGTTCATAATGGGGCAGAATCTTCTTTGGTAGTAGAGGTTA
AGGAAATGCAAGATAGTGATCCAATCTTGCTTGAGCTTAAGGGTGCAGTCCACAATCAGAGAGTGGAGGTTTTCTCCCAA
GGGGGAGATGGTGTACTTCGCTATCAAGGCAGATTGTGTGTTCCTGATGTGGGTGAATTGAGACAGCATATTCTCGTAGA
AGCCCACAATTCCAGATATTCTATTCATCCAGGCGCCACTAAGATGTACCGTGATCTACGGGAAGTCTATTGGTGGAATG
GTATGAAAAGAGATATAGCAGATTTTGTGGCTAAGTGCCCCAATTGCCAGCAAGTCAAGGTAGAACATCAGAAACCAGGA
GGTATGACTCAAGAGATTGACATTCCTACTTGGAAGTGGGAAGTGATCAACATGGACTTCATCACAGGTTTACCTCGTAC
TCGCAGACAACATGACTCCATTTGGGTGATTGTTGATAGGGTTACTAAGTCTTCTCGCTTTTTGGCGGTCAAGACTACAG
ATTCGGCGGAGGATTACGCCAAGCTTTACATTAATGAGATTGTGAGGTTGCATGGAGTTCCTTTGTCTATCATCTCAGAT
AGAGGTCCTCAGTTTACATCTCATTTCTGGAAGTCATTTCAGAAAGGTCTTGGTACTCAGGTTAATCTTAGCACAGCATT
TCATCCACAGACGGATGGTCAGGCAGAGCGTACCATTCAGACCTTAGAGGACATGTTGAGAGCTTGTGTGATCGACTTCA
AGGGTAGTTGGGACGATCACCTTCCTCTTATTGAGTTTGCCTACAACAATAGTTACCATTCTAGCATTCAGATGGCCCCT
TATGAGGCATTATATGGGCGTAGATGTAGATCTCCAGTTGGTTGGTTTGAAGTAGGTGAAGCAGCCTTGATAGGACCAGA
TTCGGTCCTTGATGCTATGGAGAAAGTGCAACTCATTAGAGATAGACTTAAGACTGCTCAGAGTCGCCAGAAGTCTTATG
CAGATGTGAGAAGAAGGGAACTAGAGTTCCAAGTTAATGATTGGGTTTTCTTGAAAGTGTCACCTATGAAAGGGGTGATG
AGATTTGGCAAGAAAGGAAAGCTCAGTCCCAGATATGTAGGCCCTTACCGGATCTTGAAAAGGATTGGTAAAGTGGCTTA
TGAGTTAGAGTTGCCAGCAGATTTAGCAGCAGTGCATCCAGTCTTTCACATTTCTCTTTTGAAGAAGTGTGTGGGTGATC
CAGCATCCATAGTGCCATTAGAGAGTGTGGCCGTGAAAGATAGTCTTTCTTATGAGGATGTACCAGTTGAGATTCTCGAT
CGTCAGGTTAGAAGGTTGAGAAATAAAGAAGTCGCTTCAGTCAAGGTTTTGTGGAGGAGTCAGTCAGTAGAGGGAGCTAC
TTGGGAAGCAGAAGCAGCCTTGAAGTCCAAGTATCCTCACCTTTTTCCTTCCGATTCCATTCCAGCTTGAGGTAATAGTT
CCTCATCAGTTTTTCAGTCATTCATGCGAAAATTCAGTCTTAGAATCATGTTCCTTCAGTTTGTACTTGCATTTTCAGCG
TATTCGCAGGTTCTTGGAACTCAGTTCAGTCAGAAATTCAGTTCTCAGTATTTAGTGGTAGGGATTGCAGCCCTCTCCCT
CTATTTCAGCTAGATTACTCTTCATTCGAGGATGAATGGTCCCAAGGGGGAGATAATGTAACACCCCGTATTCAAAATAG
ACAAAAGTACAGATTTTGAGAAGTTGCAGGTGCAACTTACGGTCACCATCCATGGACCGTAGGTCAGACCACGGCCCGTG
CTGGTGGTCCGTGGTTCACCACTGCAACCCCTCCCCAGCCAACTCAGAAAATTGGTTAAGTCTCGACTCACGGACAGACC
CACGGTCCGTAGATCAGACCACGATCCGTGGTATGTGTCCGTGGATCAAGGCCTCCTTACCCAGCCCCTGACATGAACTA
TGGTTGACCAGCACGGACCGTCGTTCGATCCACGGTCCGTAGGTCTGACCGTAGATCGAAGGATAGCAGCCAGTTAGCTG
AAAATTCTGATGGGTCAACTTCAGATGGTCATAACTTTTAGCACAAAATAAATTATGTGTCCCATGACCTATGGTTAGAT
ATATAATTGAATTATCTTTCCAACGCCACCGAGTTTGCTAAATTCCGACCTCCGAATAAAATGTTATGCCCATTTTAGTG
AAGACCTGTCGGGCAGACTCGATCTACGGACCCAATTCGACGGACCGTCGATTGATTGACGGACCGTTAGTCAGGTCCGT
CAGTCACTCCGACAGCAGCTAATTTAAGGGTCTTTTGGTCTTTTCCTATTTCGTTTAACCCCTAAGATACGTCGTTTAGA
CCCTAAATCATGAGGTTTTAATTAGTTTAAACCTAGAAACATAACTAGAACTTACCTAAGTCAAATTCATTAATCAAAAC
TTAGAAAATTAGAAGCAAGAAGGGAGAAAAAGACCAAGAACCCTAGTTCAAGAACGCAGCAAGGTTTCATCAGTTCCAGC
CCCGAAATCGAAAGATTTCTCCGTGGAATTCGTCACCAGGTATGTGGGATTTCACTAGTGGGTTCCTTTCGCCCATTAGG
TCCCTAGAATTCAGTCAGATTCTTGATTCCCTTATCATGAATAGACCTAGGGTTTCTAGAATTATAGCAGATCATCATGA
ATTAGTTATTTAAATGTTCCAAATCAGATTATCATGTTAGTGCTCAGTTTATCGCATGAATTTCAGAACCCTAGCTATGT
ATTTCTTTAGTTCTTGAATTACACATGCTAGGTCAGATATTTCAGTATTCAGTTTTACATGCCTCAGTTTATGAATGCAT
CATTATCAAATTAATTGTTGCATTCTCAGTTTGCATGTTCAGTTCGAGCTATCCAGTATTTACAGAAATTCAGTCATAAC
CAGTTAACTACTTAATTCATTGGGAGTAGCATAATACCGAGTTGGACTAGGGTTTCAGCGTACCCATATAGTCCAGAACT
ACGAGCCACGTAGGTGTAAGTCCCCTCTGTGGGCAACATCAGTTTAGTGATCACGCCAGCATGTCTTTATACCTCTGGCA
GGGTATATTGGGTCCTCTCGATGGGGCGTATACATCGGACTCCACATTTAGCTCATGTGGTTTTATGTCGGTTATTAGTA
GCTCCCACAGTTCAGTCAGACTCTATTGCATTGACCACATTTACAGTTCATTCAGCATTCAGTCAGCATGTTATAAATTG
GTCATTGCATTCAGTTAGCTCAGTATTCAGTATCTATATCATGTTTAGATTATTTCATTGCTTTATCGCTTTGTTCAGTT
ATATGCTCTTTCAGCTTTACTCTATCATGCATGCTCAGTACCTTTCAAGTACTGACGCATACGTGCGCTACATCTTCTCG
TGATGTAGGTTCAGGTTCTCAGCATCCAGATCACGCTTAGATCGATTCCCGATCTTCAGTTCAGCAGAATCAGTTGGTGA
GTCCTCATTCTTCGGGGACAATAGTCATGAGTTCTTTTCGGTATTTTAGTCCTTTAGTTTCAGTTTTGCTAGACTTAGCT
GGGGCTTGTCCCAGCATTTCTAGTCAGTTTAGAGGCTTATTTCAGACATAGTTAGATTCAGCTTAGTGTTTTGAGTTTGA
TATTTCTTTTGTATTAAACTCTCAGATTTCATATATTCAGTTACAGTATATGGGTATTCCCCATTTTTTCAAACTTATTT
ATGATTTAGCTTCCGCATCAGTTTATTTTCTTTAGTATGCTCATGATCATGCCAGCAGGGTTAGCTTGGGATCACTTGTG
GTCCTAGGTCCCGTGTCCGCGTCTCGGGGGTAACTCGGGGCGTGACATCCAAACACCTAGAAAACATTCATAACATGATC
ATAACTTTGAATTCATAATTCAAATTCAAGGTAAAGTTAAGACCAAGTCTTGAGAGTTCTTCCTATTATTTTGAGAAAGT
CTTTTTGAGTCCTTCTGAGAAGTCTTCTACAATTTATAATAACTTGTTTCAAGACTTAAGTAAATGAGAATGAGATTGAG
GTGAATGTATTCATGAGTCAACACTATCACCTAGATTCTTCATCTCATGAACCATGACTCTTCCATTCATAATTCACATT
CAAGAGAGAGTTAAGAGAAGAAGTTCAAGAAAGCCTTTGAGTTCGATTGTGAACCCTTTGAGATCAACTATTGATTTGAA
CTAAGTTATGAGGAAGTAAGTAAGAGAATGAGAAGAGTAGTATACATGAGTTCCATAATGTTATGTAGACCTACGAGTCA
AGTCGTTCATGCCCATAAATTTCGCATGAACTCCAGAAGTCGAGTATCTATGAGAGGAGCAATATATTCATATCCTAAGT
CTTAAGCATTGAGTTTCTAACCCATTTGAGGTTATATTTCTAATCATGGAACTATTACATGTTACCCATGAAGTCCTTGA
GTTGGATTATTCATGTCCATAACTCTGTATGAACCCTATCAGTCGAGTAGTCTTGAGATGAAAAGTATCTTTGAGTCCTT
GAGTTGAGCAGTTCATGTTCATAATTCCGCATGAATCCTCTAAGTTGAGCATTCTTGAAGTGAGTAGTATCATTGAAGTT
CTTGAGTTCCAAGTAATGAGTTTTATCTATGGTTATTGAAAACCTTGCATTGAATCATTCACATCCATAATTCGGCATGA
ACCACATTTTAAGAAGTCTTTTACAAATGTTTTAACTTTGTTTTAAGACTTAAGTTTTGAGTTCAGTAAAGAGTAAAGTT
GAAGTTCTTTTATTCAAAAAGTATATGGGGATTATGTATTCCCAAGGATATTTAACATGTTTTCACATTTAAATAAGAAC
GGAAACTAAGATTTTCACAGAGTCTTCAAGCTAGTTTTCAGAAAAGAGTAATCGCTTTCTAAATGAAGCAAGAGAGGAAA
CTGAAATTTCCAAGATAGCTTTTGAGCTAAGTTTTTGAGCACTAATCTCAAATCACAGAAACAAGTATGTTTTTTAAAAC
ATATGAGCTAAGTATATTTTGGGAGTAGTATTGAGCACCAATATGGGGATGTGAGTTCAGATAACTCAAGTCTCCATAAA
CCATGTAGCCATCATGGGCAGAAAAAGGATCATACTTTTTAGATGATTCCTTAGTGCTTTTTAGCATAGACTAGTGGATC
CACTTAGTAGTTCAGGTTCTATACCGATGGCAAGGTATAGGACGGTCCTTGGCAACGTGAGGTAAAATGTTGTACTATCA
CTTAGGCTCATAGAGATGGTTGTCGATTAGAGAATCTCCCACAGAAACTATATTACTTTATTATATAAGTAAAGTTGAGT
TTGTTATTGCATTTTCTTTAACGAACTAAGTTGTTTTACTGTTTTATAAAGCTTTCCATATATTGCATGTGTATTGTTGG
TTTATATTGAGTTGAGTATCCAGAGTTGAGTACCCAGAGTCAAATATCATATTCTTTGAATTGAGTATCTAATCTCTGAG
TTGAGTATCTTATCCTTGAATACTTCTGAGTTGAGTAAGTTGAGTAGTTTTGAGTATCCTTGAGTATTCCTTGAGGTGTG
TAAGTTTGAGAAGAGGTAAGTATGTTTCCTTTTTATCAAAGTTCAAGCTTATGTTGATGCTTTAGAATTCCTCTTACATG
CTCGTACATTCCACGTACTGAGCCATTTGGCATGCATCTTCTCATGATGCAGACACAGGTATTCAGGATCATCAACAGGA
GCTTCGTTGATACATCCGAGAGTTCGAGTTAGCTATGGTGAGCCTCCTTGCTTCCGAAGGATTTCATTTACCTTTCAGTT
ATATCAGTTATTAGGATGTCGTGGGTCTTGTCCCAACTTCCATCTTTATCAGTTAAAGGCTTCATAGATAGTCAGTATAG
TTGAGAAGTCTGTATTATTTATTTATTTTTATTCAGGTTTTAAGCTTTTGCATGCTTAAGTTAGTCTTCCGCTTGTAGTC
AGCCAAGATGAGGGTTCACTTGGGGACCAACAATGGTTCTTGAGTGCCGACCACATCCAGGGTGTAGACTCAGGTCGTGA
CAACAGTAACTACTAAACTCCTTAGTTTTCATATTATCCTTAGTTTTCATATTAAAGTAGGTTTTACATTTATTAAGAGA
GGAGCATTTCTAATACATGTTGAAGTACTTGCGCTTCGAAAACTCGCCTTGCTTGAACATTTTTTATACTTTTCCTATTG
TCTTTGTCCCTTCGAAGTTCGAATACTCATCAAAGTCCAATTAAAGAAGATGAACTAGTCCCTGGAAACTACAAATCATT
CCACACTGGACAAAGATGCATTGGATATGAATACCAAAATAAAGCGAATAGAGAAGTACATCATGAGAAGTTATAGGGAA
CAACTTCTACATTTATGCACCAGAAATTTTTTATTTACTAGACCTTAATTTATGCAGAAGTAAGCCCACCCAAGTTAGCA
CACCAGGAAAGTATTATCAAAATTCTTTACTATACAAGTCATCATTTCCCCTTTCAATGTTCTTGTATCGATTAATTTTT
TCTCTGTTTAGAATGGGTATTATATTATTAAAAATTAAGGTATACGGTCAAAAGTATTTATTGTCAAAATATACTTGCTG
ATTTTTTTATGAGAAAATAATTATACAATCATCATTTATGTCTCAGCAACATACCAATTGAACTATTTAATTAACTAATG
CAAGCTTTTATCCTTGCAACAGATGATCAAGGATTTGAAGTCGCGAAGGATTTTCAAGTTGAAAAACAATTGAAGATGTT
AGAAGATGAACCAAATTGAAGTGCAAGAATTTTATTAAACCTACTTTACTTATTATCTAGACTATTTACTTAAAAATACT
AATTACGATCTCTACATATATATTCTAGACTCTTAGTTTTCTTTTTGTAGGATTTTTAAAACCTCTTTGTTTTATGTAAT
TAACTACGTACCATTCTTATATATATTATCAACCATTTATACATATTATTGACTTTATTTTATAAGTTATGAAATTTTGT
ACAATTACATATGGAATAATGATTTTTAATTATCAATCACAAGGGACAAAACGTAACTAATTTTCATTTACTAATTTTTT
TTTAAAAAAATCAATAAAAATTAACGAAAGGATTTCGGTCTCTAAAAGATCCTATAATATCTCTTTTTGAAGTTATCTAT
GACCAAAATAAAAAATAACGAAGGGAAAATGTTATCGCAAAAAGCGATCTAACGACCATTTTTTATGCTGTCACTAAAGA
TTTCTTAATGACCGGACTAGAATTTGGTCGTCTACTTTTAACGTCGGAGCTACTAACGACGGGAGACGACCAATTTTTTT
TCAGTCGTAAGTGACTAATAACGACTGGATTTACATTTTTAGTGACTTATTTTTCTTTCGCTAAAGACCCATTTTCTTGT
AGTGATGGTTGGGATAAAAAATTCAAGTTTTTCATGGTGAGTTTATGTTCGTGGTAGTATGTTTTGTCAAGGAGTGGATT
GGTAAGGTAAGAAATGATCGATCGCATTGAATATTGAGCATTTGGAAGGACTTGTATATGTTTTGAGTCATAAAGTGGTT
ATTTTGATTTTCAAAGGACCTAAGGAAGGGTTTCATTTAAAGTTTTTATTTTGAGGATGAGGTAAAAATGTCAGGCGTTG
TTGGCCAAAGAATAAGATTGGTGAGCGAGTCAACAAAAGGAACAATAGTCTGGTGTATTGAAGGGTTGAAGATATTTAAA
ATTGTGTCATGGGAAGAATTTAAGAAAAGTGAAGTAATAAGACCTCTCGTATAAGCCCTTGGTTTGTAGTTGAAGGATTT
ATTGATTTTTGCATATGAGTTTAGATATAACTGTGAGATGTGAACTAGTTCGGTACAAATTTACTAGGAAGTTATCATCG
ACTTTTCTAAAGATTGAGGTTTTGTTTGGGTGACAAGCAACTATGTGTGGAAGATTCTATGTGGTTATGTCGAGCTAGAT
TGTTCAAATTATGATAGGTAACTTATTGATATTCAACTGTGTGGACCTATAGTTTTACATGATTAATGAGGATTTGAGGG
GATTGAAACTACTTTGTTGATGGGACGATACAAACTGTTATGATGTGTTACATAGGCATTTGATAGTGAGTAGAGGTTAT
GAGCTTATAGTATACCGAATTATTGGAGTGACCAAGAATTTCTTATGTGTTGGTATGAGTTATATGATGGTTTTGAATAT
TAGTTGAAATTTGGTATCTGAAAAATTATGTGGAGTTGACATTGAGTGTGATTCAATTGTTGTATCTCGATGGTAAAGTA
CTTTTAGATTTGGAATTAGTGTTATCAGTCTTGGTTTGACTTGTATTTGTCATGAAATGCTTAAAGGGAAAGAGAGGGAG
CCATAGTTTGAAAATTTTGAAGGCAACAATGTGTTTGCTAAGAAGATTTTGATACTAGTGACGATTTGCGGGTAAGATAA
ATAGTTGAAGTGATTATCTTGTTGCGTTAGGATTAAGAGTGTTATCCTTAATGGAATACTGTTAGAAGTATGTAAGGTTT
CGATAAATCGAGTATGTGTACGGTTCTAATATGGACTAGACTGGTGATTGTGGGTAGCTAGAAAATCAAAGAAATAGAGT
CATGTTAATGGAAATGTTTGATATGGGCACTATGAAATGAGTATCTTCTGTTATTCGACCTTGCTTCCATACATTCTTAT
ATGACCACCTTTTTCATTCTGGACATTATTTGGAGTATGATTCACTACTTATGCCCACACGTGTTTTCACTTAAATGGGT
GGATCCCTAGTGGTGGATCGGGTGTACCGATCCTATGATTGTCCTCTTACTAGGGTGACATCCTTGGGAAGACTTGGTCA
TTTAAGTTATAGCAGGTTTAGTATTATTTTTTTTGGGATAGTTGAAGTATACTAGTGATTCTACACGAACAATTTTGCTT
ATAAGAACTTATGTAAGAACTATCATGAATAGTTACAGTTGTACGATAGTCTTAAAATTAGTCTCATCGTCGAGGTCACA
TTTTGACTATGAATGATTGAATGTGGGGACCACTAAATCTAGTTGTACCGTCCTTAAGGATTGTCTACGATCACGAGTAT
TGATCTAGTGATCTGATAATGTTGGTAGAGGTTCTGTAGGCTCGGGTGTATCATTCACTAGGGGGCTACTCGATTATTTT
CTTTTCGGATTAGATGAGTTCGATTTTCCCTGATGAGTGCTCAATGTCTAAAGATTCAATTTTTACAAGCTTAAGCTCAT
GGGAGGATTATGTTATGAGAGTGGAATCTTGCTAAAAGGTGTGATAGTTTCTGCATAATGAGGGTTTGGTGGTTAGTTCA
GGTTCATTCTTGGTTTTAGATGGTTTTGATTCAGAATTTTCTCGTGGTTATGCGAGAAAAAGATTGTCTTGGTGGTTGTG
CTATGGTCTAAAGGGTTTCAATCTAGATTGGGTTCATGGGTTAGTTTGTGGCTTGATAATCACTCATGATTAGTAGATCT
GTCAAATTTTGATTAGAAAGTTGAGTTCTTAATAGTTGATCTTGATGAAATGATTTTAATGAGGAGCTCAATTGGAGAGA
TGAACACCACTCGGGAAGATCATACTTCAGGATCCTGGTAACGCTTATTATTCTTTCTTCTCCTTCCTTATGTTCAAGGA
CGAACATGATTTTTAGTGGTGGATAATGTAATGACCCGAAGGTCATTTTTGGAAATAGCAAACTAATTTGTAACTACGAT
TACTTAAACGGGTATCTATTAAATAATTAATTAACGTATCTTTTTAATTGGTGGTTAATGAGCCAAGTCCATAATGTATT
TAGGTCCATGTGTAAAACTGAATTACATTAAAAGAGATTTATTATTATTATTTTGCATAACACAAGTAGTAGCCGCTAAT
CCACGAACTGTGCGGCAACAACACGAAGACACCACTTTGCTGCAGGTAATTCATCACCACACCAAAATTTTGTACTATGA
TTATGGATAGTCATGTTATTATTGCTATTATTATGTATTTGGTGTGGAAAGAATTGGGTTTGAGACTTGGTGTCGGCTTA
TTAGATTGAGGGCAAGTTATTGTTTCTATCGATAATTGTTATGGGGATTAGTGGTAAGTGTTGTAGTATTGAATTGATAA
TAATGGAAATAAGAATATATCATACAAATATATATTATTAATATCTTAGCAGATAAGGAATTGGAAAACGGTGGTGTAAG
AATTATACTATTATTATTTAACTACCAATTGGTTGTGTTACATTGTCACGTAGTCAGAGAACTGACCAAGGTAGCATTGT
GGGTGAAGGAAAATGGTTAAATTTATATGCATTTATATTTTTATAATCATTATGGTTACATATGAGTTGAATTGAAATGA
GGTTCATGGTTTTTTGCCTCTGGTTCGCAACCAGTGGCATCTAATTCTTAATATTATTATTTTATTTTCATATTATAAAT
CAAGTTTTTTTATATTGAGATAGGTAATTAAATATTAGAAATAATTATTATATGAAAACTATTAGGATTGTAGTTTTTGG
AGAAATTATGACTTAACCCCAGACTTGAAATTCAGAAAATATGAGATTTGACCTATGGGTTGGAATCAAGAATTAGAAAC
TTTATTATAAATTTGGGTGAGTTTTGGGTCTAAGCTAGACATATAGCAATATCAATGTTGTTAGTTTTGAAATCTTATCG
TGGTCATTTATTTGAATAGATTGCTTTGAGTTGGAAGTTCAACGAAACGGGAAGGCTCAAGTCTCGGAGTGAATTCTTGA
TTGATTGAGGCAAGTGGATTTCTAAACCCTTATTAAGTGCATAGAATCGTGTATTTCCTCGTGGTATGTGTTGGGAAGTA
ATGGGACTTGGTGATGGGTTGACTTGTCCATATTGAATAATTCTAATGATGAAAAAGGGGTAATAAAAGGCTATGTGATT
AATTATTGGTGTGTGATGTGTTGAGAATGGTTTTGAAAGGCTTATTGATTCATTGTTGATGTTGTATCATGATTGTATTG
TTGTGAATTGTGCAATGTTATGAAAATGGTCATCTCCTCATTATTTGTGCGAACAAGTCATTTGCATTGTTCTGCGACAT
GGTTGTGACAAATGTTATGTGAATTAAGAAAGAATAAGAAATTAAGGAGGATTTACCATTTCGAGGGACGTATCGCGCGC
CGTGATGGATACTATATTTCGAGGGACGTGTCGCGCGCCGCAACGGATACTATATATCGAGAGACGTATCGCGCGCCGCG
ATGGATACTATTATCGAGGGACATGTCGTGCACCGCGACGGATGCATGGACAAATATGTCCCCCATGCGTCCCGAACTGA
GAGACAGTGGGTGTGTATCACTAGGTCAAACATGCATCACTATACTTGACATTGCATTGCACATCTTTATCATTGATGAA
CTTGATCTTNNNNNNNNNNNNNNNNNNNNNNNNNNNNNNNNNNNNNNNNNNNNNNNNNNNNNNNNNNNNNNNNNNNNNNN
NNNNNNNNNNNNNNNNNNNNNNNNNNNNNNNNNNNNNNNNNNNNNNNNNNNNNNNNNNNNNNNNNNNNNNNNNNNNNNNN
NNNNNNNNNNNNNNNNGAGTACTGTGTGGTTTGGTACTCATCTCTTGCTTCTACATATTTTTGTAGGTTACTAGCCCAGC
CCTCTGTGATATTTTCTCTTCTCCTTGTCTGAGGCTTCTTGTGGAGATTTGTGAGGTAGCTGCTTGTCATTTCAACGGGC
CTTCTTTCTCCTTAATTATGATCTTGTTCTATTCTAGAAATAATGTCATTTGAGACTTGTATTTTCTTTGTTTATAACAC
ATTAGAGGCTTGTGCACGTGACAACCAGGTTTTGGAGTATTTTTCAGTTGATTATAAATTTTCGCATTTTTTTCGTAAAG
GCTGAGTTTTAGGCTGACTTGTCTTGGTGGGATAAGATGAATGTCATCACGTCCATTTTTGGATCGTGATAATAAGACAT
ATACATAGGTTGGACAGACCCACTAATTAGAACTTGGTTTCTTACGTTACTACACATGTATTACCTCTTAACAACTGTGT
ATTTCAAACTCGCATGGATTATTGGTATTTGTTTAGCTACTAAATCCCTAAATAAGACATACATATGTTGAAAATACCAC
TAATTAGATATGGTTTCTTACCGTCCACATAATAGAGAATATTTTTGTAATTTAAATTTTTAAATATATATGTAATTTTC
AGATAAATAAAGCATAAAAAATTAAGTTATAAGATTATCAATTCTTATGTAGTTCAAGTAAATAAATTGATTATTATAAT
TTTCGTATGTTTATATTTAATATATAATTGTTTTAAGAATTCTAGAACTCCGTACAAGGCTTAGATTAAGGTAATTAATG
TATTTGTGAAAATTGCAAGTTTTCTTGCTTCAATATCTATTTCTAATTTAAGAATTTAGGACTTAATGTATGTATCTAAG
GACTAAAAGATAAGTTATGAAAGGTTATTTTTTAAAAGAATAATTATTGTTGTCATTAAGTTATATAAGCTTAAGACTGA
CATGGTTCTTTACGTACTTATAAATGTGTAAAAAAAAAAAAAAAATCTTATGCTTTTTAGTTTTTAGTTAAGTTACATCA
TACATGTGTTTATGATTGAAAAATGTCGTTGACAAGTATATAAGCAACATTCAACTTTATATAAATATTATGATTGAAAA
ATGTCGTTGACAAGTATATAAGCAACATTCAACTTTATATAAATATAAAAGATATTAAATTGTCTTCGCGATTAATACTA
GAATCAGTTGAAAATAATTATCATGGTCCAAACATAATTTAAATTATGTACCATCTTAATAAATAATCTTGGTAGTGTAT
AGTCTTGATGCATGCAATGTAAAATAAAAAAATATGTTTTATCAAATTGCTTAAAAGTTCTATAATTATGTAATTAATTT
TGTTGACATTTAATAAATATCAACAATATCACATGATGAAATTAATTATATAAAATAGTTATAGATTATTTTATATTTTT
ATTGCTTGGAAGTGATATATTTAAGTTTCTTTTCTTTTTCTTAGTAATGAGCAGTTGCCATGCTAAAATGGATTGGATGA
AAATATAATATATATTTACACAAATAAAGTAAATTGTAAAAAATGAAGATAAAATATACGTATGAATTTAATATAATTAT
CAATTATCAATTAAGTTGTACGAACTTATCATCTTTGGACATAATACCATAAGAATATTAAAAAGAAGGCTAAAATTTTG
TTTAATTGAAAATTAATTTGTTTCTTATAAAATTATTTGTTAAATGAACTTGAAACCTATATAAATTTGTAGTGTTATGG
AACATTACTTGCAAATACTTCATCGTTCGGTCATTCCTAAATAAATTGTGAGTAACACTTTGTTAGGATGATTGCTACAT
GTTGTATTTTAGGAGTCGCTTGGTAAAATGTATAAGAATAATGTTAAATAAAGTAAGAGTATATTAGTAATGTTTGTATT
CATAATGCATGTGTTAATTATATTTGCATTAATTATACATAGATTATCTGTATGCATTGTTTGGTTTGATGCATTAAAAA
TAACATGCATTGCATGAAAAAAATTTATTTACAAAGATACATTCCATTATTATAGTGAAAAAGATGTAAAAAAGGTTTTG
AGGGGCAAATGAGTCTTTAATTATACTAATGCGGCATTAAAACCATTGTATTGCTAATACCTAGAAATTCATGGTATTAC
ACACCTTAATACACAATAGAGTGTACATTAGTTTACATAAGTTGGAAAAGAGTACCAAACAAGGTACTAGTAAATAGTAA
TACACAAGGCTAATGCATGCATTATTTTTCCTAATACACTCCACCAAATGACCCCTTATTGTATTGTTCGTTTGAATAAA
ATGTTTGTTTTGATTGTTATTTAATTAAATTTTATTACATTGTATCGTTTAAATTCATTCTTAGGTAATGACGAAATGAC
CAATTTTATATAACAAATTGCACGTTATTTTGATATTTTCTTCTCATTTTTTTAATTTATTATTTAATAATTCAATTTTA
TTAGTACCCTACTCTTTTTATTTATATAGATTTATCATTCAAATTATAGATATATAAAATTATGTAAGGACGGAGAACCA
TATATTATAAGCATAATACATAAATGTGTCATTTAACTTGGCCTCATTTCATATTTAAGTTTTCCAATTTTGGTTATGCA
CAAGTAGACACTTAAACTTGAATAAGTAGACAAATGAGTCCTACGTTGCATTATACATGTACAACACCACTTTAGACTCA
AATTGCCATGTAGGATGCCAAGTAAGATGTGTGTGTCTATTTGTTCAACTTTATACAAGTTTAAATGTCTATTTGTAAAC
GCCCAAAGTCGGAGGGACATAAATGTGAGTTAAAGCTAAGTTAAATGATATATTTATATGTTGTGCCTATAAAAACATTA
TATTCATCAAAACATGGAAAAAGACTCAAACCTATTGTGCTTCGGTTACTGCAAACCTATGATTTATATTAAGAATCTGG
AGTTATCCAGACTCCATTATAAAAAATTCAAATCACATTGAAATTAAATACATATAATATTAACATATCATTAGTAGCAT
AAGTATTTTTTTCATCTAACAATTGTGAGGGGTAATGCAGCTTTGACTTTCCACGTGTTCCAACTTTGCTCTGAGTTTCC
TTAGTGTCCACATTTCTTCATAAGTGAAGTGTAAGGGCTTGTGATATTTATAAAGTGTTGTAAACCTTGTGATTAAAGAT
ACATAAAAGGAACGTGTTCGGTGATAGATAGTGTCAGCGGTGAGCTCTTCAGTTCACATCCAAGTGTAACATATTGAAAG
ATATGTTGGAAGAGTTTCTTTGATTTGTACAGATAGTAGTGAGCTCATAGAGTTTTATAAATTAATATTGTCAGAGCTTC
CTCAATTGAATCATAGAATAATATTAACTTATTTTATTGGGTCCAAAGAGAAACATAGGGTATATAAAGGGAACATAATT
CTTTTTTAGAACTGTTGGAATTATGACCCCCTTTATTCTGTAAAGGAACACATATTTACTATTTGTTCTTTACTATTTGT
GAGTTTTAGTAAATAATTTCGTAAAATAATAATTAGTTCACAACTTTGTATTATTTTTCTCGACTCCAAACAACACAAAA
GTTACACACCTAGGTAATCTAAGGAATTATAAACTCTAATTCCTAGCTAAGAAATAATAAACTCTAATTCCTAACTACCC
AAGACAAAAAATCCTAGGTTTAAGTCTTCTGCCGTCCGTCAAGTTTCTCAAACTTGTTAGACGAATCCTACACACACTTG
ATTGTAATCAAAACTCTTAACTACAATCTTACAACTTTTTCCTCACAAACTTGCAACACTCCCCAAGTAAATCTCAAAAC
TCTCTCAAACTCTTAATCGTGTTTTGATCTTCACTCTATGTAAGTGCGCAAACTTCTTCGAAGAAGTTATTGCCCTATTT
ATAGATTAAACCTCCTCAGAGTCTTGTTCAACTCGAATTTGACTTTGTTGCATCCTCAACTCCATGTTCAACTCGAACTT
GTCTTCAGTTTTCTTTCTTGACTTCACTTTGATTTATTTCCTTCTTGAACTCTTTATTTACGCCCCTTATTTCCTTCTTT
GATCATGCTTCCTACTTCTCTTAGGATTTATACCTATGTTTACACTTTGACTTATTATGTGCTCCCTTTTCCTTGTAGGA
CTCCTTTATAAAAAGAAAGCTTTTTGTACGGGTTGCTTGTCGAAAAAGTAATCCCTCCATTGCTTTATAACTTCTAATTC
GCGTGGTTGACGTTCTCCTTATCCCAGTCGGATTCAGACTGAAAGGAACATGTCACGCAACCGGTTCCTTTCATTTGTTC
CTCTATTTGTCAATTATCAAAATCTTTCTCGATCTAACAAATTTCTCCTTTTTGATGATGACAAACCATTGCTTCTTGTG
TAATAGATCAATTTGTGTTATGTCAGTTTCTTAAAGTACAACACACAAAGCAAACACATTAGAGGATCAAGGTAGACCAA
TTGGGTTATAAATTTACACAAGCATGCACTTTTCCCTTTTGACATCATAAAACACCGTGAAGGCATACACCACACTAAGA
GAAGAAAACTCTATACTTATGGCCACTGGGGCTATCACCTATACAAAGACTTAAAATCAAGAACTCAGTTAGCTATAGCA
AAGCATTTGCACAAACATAGGAGATAAACATGAACCTGAAACTCAAACCCAATATTAGCATTAATAAAAAAAACATATAC
ACCACAAATGTAATCAAAATTAAAGATAGAATCAAGCACTTGTGATGAGAAAAAAATTGGAAAGTTAAAGGCTAGAGTGG
CAAGGCAATAGCAAATGATCGGGCATGAGAGGGTAAATAAAACTCCTCTTTAAGCAGCTCAAAAAGCATCTTTTGGATTA
ACAAAATTAGGAGTCTTCTCAATTTTTAGGGTAGCCTTGGTCTTTGTGTTTTATTTTTCTTCAGGATCATAGTTCATATG
CAGCTGGTCCATGACATTCTGGTTCGTGACACATATGACGTCAATTTCACCTTCTTTCTTTTGTTTTGTATCACCTTTAA
GGAATTGGTTCAATCAATCATGTGCCCTCCGGAAAAACAATAGTTCACTTATCTCTAACCCGTTAAATCAGTAATCACAT
TACCTAAGAGCACTGTCTGCTTCCCAAAGTTCACAATTCTAATTTCAGTAGAGTCATCTTTAATTTCAATAAAGTCAATA
AGAGGAACAAATTTTCTTCAGCATCATTTGTAGAGGAACATGTTCTCTCAATCTATTCCCTAGACGTGGAACTATCAGGT
GCAGTACCAACTATAATAATTTTTGACATCAACCCTAAATCCCAGTTTATATGGATCCCAATAGAAGGACTAGGTTCGAC
AGAGGGGTCTCCCATTGTTTCCCCCTCACTAGATGCACCCAAGTTGAGCCTAAAAAAGTGAACTTTGTTCAACTATAGGG
TCCCAAAATATTCCCCCTCACAAGGTACGTACTCCAAAACTTCCTCAGTAATTTTAGACACACCCAATACAGATTCCCCC
TAAGAACCAGCACAACCTACTTTCTACACCACAACCTATATTTTATAAGCCACCAACGTAGAGGCGTCATCCACCGAAGT
CATCTCAATCATAGCATCAGATAGACCAGCACACTTAGAATCTCCAAGAATGTCATTAAGAAACATAAATTGTAATTAAT
CAAGCATAGACATGTTTCTTGAAGAACACTTTATTCCACAATTTTAGAAAAAGAGAATTTCTTGATTAAGAAGTTTATGG
AAGAGAAGGGTGTGAGTTGTAGAGAAACACTAGGATAATGCTTTAAATAGGCTTTTTAAGAAGATGTTTGTTTAGTAGTA
TTGAGGACATGAATATATCTTTTGGGACAACTGGAAGGAACATGTACATGTGCATTGATTTTATATTTAATTATGAATAA
TTGCAGTGCACATACCTTAGATCTCTGAAAATGTTGAATTTTGCTCCAATTTTATTAAGCATCTCTCATGTGATAGATGC
AAATACAATGTTATAGTGCATGAGTAGCTTGGCTTTAAAAGTGGTATGGAGACATACAACTAAATATACAAGACTGAGCA
TAAAATTCATGATTAGAAGGCAGTATGCAAAATGTTCATTAGCCACTGAGGGACACTCATGTGATTTTAATCATCCCCAA
GTTCCAACATGTTTCTTTAAAAGTGTTTCTTTAGTCTTGCCTACTTTTCCAACTTCTTTGATATGACCTACAAGAATTTT
CACCACAAAAATTACTATTTCGTCCTTTTCTTCTACAGGTGATAGGAATTTCTTCTAGTTTCAATCATGTGTCTCAAGCA
ACAACTGTTCATATAGAATGTTGCTTTCTTCCTCTCACTTTTCCTGCAAATTCAAAGGTTAGATTTAGGAACCCATACTA
GCTTGGGACCTTTGTATTAATAAAAAGGATGAATAAGATCTCTATGTATCCATTTAAGATTTCTTTTGAGTATACATGTT
CCTTTGAGGTGTCTTATAGGTGCCTTTTGTTTTATTGTTAATGGTGAATTTGTATTTTGGGCAAATTATCTTAGAGTGAT
CTGAATTACCACAGATGATGCATAACAAAGGGTTATCAATTCTGGACTGATCAAAGCCTATTCCAGTTTTTTTTATTTTG
GTGGTTATTTCCCAGATGTGATACAATCATAGATGACTTTGTCCATTTATTTGCTTGTTCAAGTTCATATTTAGTCCTAG
TTAGTTCAAGTCTCAATTTTGTTGATTTTTCTCTCTTAGAACATAATTCGTTTTTGAGTCTTTTAACTTCATGATCATCT
TTTGGCTTATCACAGATTTTGTCCTAACCTGTTTCTTTGAGTTTTAGGATTTCGATTTTATTGGACAGATTACAAGACTC
TAGTTGCTGAACTTTTTGTGATAAAAACTTTTTTTTCTCTTTCAGGTCAGCATTGAGTTTTTCAAAATCTATATATTCAA
ATTTTAAACTGGTTAGGGAGGCAAGTATATGATTTTTGGTTTTAACTAGTTCCTGAATTGTGTCTATAGATGTGAGCATT
AAAAATGATATTTTTTTCTTAAAGAAATTTATTAACTTATCTTTGAGATCAGAAAGGTTTACCTCATTTTCTTCAGAGTC
TGAATCAGGTTCAGGTTCCGATTCTTCTATGGCCATTAAGGCAATGTCATCAGCATCATCTTCATACATCTCTAAACCTG
TTCCTCAGGCAGCATACATAGCTTGCTCCTTCTCTTTGTTTTTTCTTTTGCTTAAAAGTTCTATCTTCTCCTTTTCAGCT
CTTTGTTTTCTCCATTCTACCTCCCACATAGGACAATTCTTAATTTGATCATCAGTTTTTCCACACTTGAAGCATCCTCC
ACTTTGTGGTTGCTCTTATACCAATTGTTAGAATTATGACCTCCTTTATTCTGTAAAGGAACATGTACTAACTACTTGTT
CTTTACTGTTTGTGAGTTCTAGTAAATAATTTCGTAAAATAATAATTAGTTCACAACTTTGTATTATTTATCTCAACTCC
AAACAACACAAAGATTACACACCTAGGTAATCTAAGGAATTATAAACTCTAATTCCTAGCTAAGAAATTATAAACTCTAA
TTCTTAACTACCCAAGACAAAAAAAACCCAGGTTTAAGTCTTTTGCCGTCCGTCAAGTTTCTCAAACTTGTTAGACGAAT
CCTACACACACTTGATTGTAATCAAAACTCTTAACTACAATCTTATAACTTTTTCCTCACAAACTCGCAACACTCCCCAA
GTAAATCTCAAAACTCTCTCAAACTCTTGATCGTGTTTTGATCTTCTCTCTATGTAAGTGTACAAACTTCTTCAAAGAAG
TTATTGCCCTATTTATAGATTAAACCTCCTCAAAGTCTTGTTCAACTCGAACTTGCCTTTGCTACATCCTCAACTCCTTG
TTCAACTCGAACTTGTCTTCAGTTTTCTTTTTTGACTTCACTTTGATTTATTTCCTTCTTGAACTCTTTATTTACGCCCC
TTATTTCCTTCTTTGATCATGCTTCCTACTTTTCTTAGGATTTATACCTATGTTTACACTTTGACTTATTATGCACTCCC
TTTTCCTTGTAGGACTCCTTTATAAAAAGGAAACTTTTTGTACTGGTTGCTTGTCAAAAAAGTAATCCCTCCACTGCTTT
ATAATTTCTAATTCGCTTGGTTGACGTTCTCCTTGTCCCGGTCGAATTCGATCTGAAAGGAACATGTTGTGCAACCGGTT
CCTTTCATTTGTTCCTCTATTTGTAAATTATCAAAATCTTTCTCGTTCCTCTATTTGTCAATTATCAAAATCTTTTTCGA
TCTAACAAAAACATAATTGTGTTACTTATCTTATAATATTTTGTAATAAATCTTTTTCATATTCTAATCGAACTCATCTT
CTGAATTGATTATAAGTAATCAAATGATCATATTCGGCACACACCTGGAGAAATTCTTGAATAGTCTTGGCAACATAACA
ATTAGTTCTCGATCAAAGAAATGATAACACAAGAGAATAGAAGAACAAATGTTCGCAGTGCTCTGTAAGCAGGAAGTCAT
TCCATTTACTCGAGTGTATAAAAGAAGGAAAATGTTCAAAATTCGATAAATACTAATTGAATTCAAATTTAGTTTTGTAG
GCACTTGGACTTTGATTCAAATATATTATTATGCTCAATATTGTTCTACTTTGCACCAGGTCGCTAAAACAAATGAATAT
AAAAATAAAGTAGCTCTCTTTGCTCTAAATCAGTTTTGCATGCTCTCATTTTATAAATTAGTAGTGTCGTGATACAGTAA
CATGTTTATAATAACCAAATATAATGTTCTGAATTAGGCCTTGGATCTCTCTTCCACAAATACTATAAATAAAGCACCAC
AAAAGTAATCATGAAGTTGATCCACAGATAAATTTATTTGAATCTCAAAATTTTAAATGTGTCACATAAATTAATTTGAA
TCTCAGAATTTGAAATGTGTTGCATAAATTATCCAGGCTTCTTCTTTACTTGTGTTGAAAGGATTAACCTAGCTCTAATG
GCTACTATTACATTGAAGATGCAGAGAGAAAGAGAAAAGAAGATGTGGAAAAAATGTAAAATGAACTGCCTTACTTGTAT
TCATATCTGATCTACTATTTATACAAGTGACTAAAGCTAACTGAATTATTAATTATCATAACCGACTAACAGCCTAACAA
TTAGTCTAACTAACTATGCAACTAATCACAATACAAGCTTTACTAACTATTGCTCAAAGTAAAATTTACACAGCTAATAC
AACTAACACTAATTTCCACACTCCCCCTCAAGTTGGGTGGTGAAAAATATCTAGCAATCCCAACTTGAATAACATTTCTG
ACATTTCTGTATGCAGCTGCTTCCCTAATGCCTTTGTGAATATGTCTACCAGTTGATCTCTACTAGCAATATATGATGTT
GTAACCAGTCCTTCTTGCAACCTTTCTCTAATAAAGTGACAATCAATCTCTATATGCTTTGTTCTCTCATGATACATGGG
ATTTGAGGCTATCTGTAAGGCTGCCTTGTTGTCACAGTGCAACTCCATTGGTAAGTCCACTTTGGCACCCAATTCTTTGA
ACAAACCCTGCAACCATACTAATTTTGCCACTGTGGTAGCCATGCTCCTATACTCTGTTTCTGCTGAGCTTCTTGATATT
GTGTGTTGCTTCTTTGACTTCCAAGAGATCAGGGAATCTCCATACTTTATTCCAAAACCAGTGACTGACTTCCTGGATAA
TAAGCAAGATGCCCAATCTGCATCACAATATGCAGTGACCTTCCCTGAATTTATGCTGCTCATTAGGAGACCAAGTGCAG
GTTGTTGCTTGATATACCTGATTACATGTAAGGCTGTTTCATAGTGTGACTTTTTTGGTGCATGCATGAATTGGCTTAGG
TGTTGTACTGCATAAGATATATCTGGTCTAGTCATTGCTAAATATAACAGCCTCCCTATGAGTCTTTGATACACTCTTCT
ATCTTCTAGTTCTGCATCATCACTTGGAGGTTCAAATACTTTGTCATATTCTAGGCTGGTCAGTTTTTGATTTTGTTCCA
ATGGTGTTGTGGTAGGCTTTCCTCCCCCTAAACCACATTCTGATATTAACTCCAATGCATATCTCCTTTGATTCATTAGG
ATCCCTTTGGCAGACCTTGCAAATTCTATCCCAAGAAAATACCTTAGTTCACCTAAGTCCTTCATTTTGAAAATGTGATT
TAAGATTTTCTTGGCCTCCTGAATAAGTCCTTTGTCATTACCAATGATCAACAAGTCATCAACATATACAAGTATTATAA
CAATTCCTTCTTGGTTCCTTTTGGTAAATAAAGAATAATCCAGTTTACTCTGTGTGAAACCAGACTGAATAAGAGTTGTT
GTGAGCTTTAAATTCCATTGCCTGCTAGCTTGTTTTAAGCCATACAGGGACTTGAGTAGTCTGCACACCTTATGCTCCCC
CTGGCTACCAAGACCTGGTGGCAAAGTCATATAAACTTCCTCCATAAGATCACCCTAAAGAAAAGCATTGTAGACATCCA
TCTGAAACAAAGGCCAATGAGATTGAGCAGCAATAGAAACAACAGTCCTAACAGTCACCATTTTGACCACTGGAGAAAAT
GTGTCATGATAATCAAGACCCTCTTGTTGTGTAAAACCTTTGGCAACCAATCTAGCTTTGTACCTCTCAATGGACCCATC
AGCCTTATACTTCACCTTGTAAACCCACTTACAACCAATAGGAGTTTTGCCAACAGGAAGGTCCACAACCTCCCAAGTAT
GATTGGCAGTAAGGGCATCAATCTCCTGATTCATAGCATGGATCCAGTTTGTGTCCTGAGCATCTTGGACATAGGAGGAT
GGTTCAGATATAGAAGAAGAAAAAGCAGTAAGATAGGCTTTGTAGGAAGGAGACACATGAGAGTAGGAAAGACAATTAGA
TATAGGATGTGTGGATGTGGACTTGGTGATGTAATCTGTATGCCAAAGAGGTGGCTGGTAGCTCTAGAAGATCTCCTTGG
TGGTAGTGGATCATGAAGAGGTACTTCTGGAGATATAGGAGGAGAATGAAGAGCAGATGGAGAAAGAGATGGAGAAGAGG
TGTTGGTCATGATAGGATAAGGAGCAACATCCAAGGGATGAGGAAATGCAGAGGAAAGAGGAAAAGTGAGAGATGGGGTG
ATGGATTCATGGATTAGAAAAGTAGATTTAGGGTGCTTGAAAGGGAAAATGAGTTCTCTAAAAGACACATCTCTACTAAC
AAAAAAAGTGTCTGAAGAGATGTTGTAAAGTTTATAACCTTTTTGTGTATCGGAATAGCCCATAAAGACTGAAGGTATGG
CTTTGGAAGAGAACTTGTCAGTAAAAACAGGTTTAATGGCATAGCACAGACAACCAAACACCTTAATATGATCCACTTTA
GGAGGATGACCATAGAATATTTCATAAGGTGATTTGTGAGAGAGAATACTAGATGGCAACCTGTTAATGAGGAATGTTGC
AGTAAGAACACACTCACCCCAAAATTTTAAGGGTGCATGGGCTTGAAACCTAAGTGCTCTAGCCATTTCAAGTAGGTGTT
GTGTTTTCGTTCAGCAACACCATTTTGTTGAGGTGTGTGGACACAAGAACTTTGATATATGATACCAAGAGATCTAAAAA
CAGAGCTACATTGAGCATTAAAAAATTTCAGACCATTATCAGATCTAACATTTTTAACAGTAGCTGAAAATTGAGTTTTA
ATGAGATTAAGAAAGGAAGTAATGTGCACTATAACATCACTTTTCAATCTCAACAAGTAAATCCAGGTCATTCTGGAATG
ATCATCTACAATTGTAAGAAAGTATTTATAACCATTGTAAGTACATTGCTTATATGGACCCCAAACATCCATATGAAGAA
GTTCAAAAGGAAATACAGACTTTATAGTACTATTAGGAAATGAAAATCGAGTTTGCCTAGCAAGTGGACAAACAAGACAT
GAGTTGGAGTCTTTATGCTGAAAAGAAGAGTTGATGGAATGAATCTTCTGTAGAACAGCAGTAGGTGCATGTCCAAGTCT
GAGATGCCAAAGTGAAGGATCAGCTGGAGTTGAAGATGAACAAGCTAAGGAATGAACTAGTCTAGTGGGTGAAGATGACT
TCTTAGTAACTGGAAGTAGGTATAAACCTTCCTTCTCTTTACCAATCCCCATCACCTCTCCAGTGTAGAGGTCCTGAAAG
AGGCAAAAAGAATGATAGAAAGATACACAACAGTGAAGTTCTTTGGTGAGTTTAGAAATTGATAGAAGATTATATTCAAA
ATGAGGAACTAAAAGTACATTGTGTAGTACACAATTGTTAAACAGTGAAACAAAACCAATATGTGTAACTTCAGTGGTTT
GTCCATTTGGAAGAAAAACTTGATTGGAGTGTGAAGGTGCAGGTGAGGATTGTAACAAGGATTCCATACTATAAATCATA
TGATTGGTAGCCCCAGTGTCAATTACCCAAGAAGGTTTGGTTAATCCTGCAGAAAAACACCTAGAGTTGAAGCAAGTAGT
AGAGTTGGGAGGTATACCTGCCATGTTCGCCGTTGCATTCTCCTGTGGGGTTGTGTCATTATCCAATATCTTCATGATGT
GCTTGTATTGGTCAGGAGTGAAGGATGGTACAACCATTGATGCAGAGGAGCAATTTCCAGTTTCCAAATCCTCTACCTGT
CTACTGATTTGACTTTGATGTATGTTACCTCCAACTTCAAAACCATCTGTGTAATGAGCATTGTGTGCTTGGTTTCTCTT
GTTTCCACCATATCTCTGTGGTCTATCACCTCCAAACCTTTGTCGTTCATCCCCAGATTGTGGTGTCCTTTCAGTTTTGT
CTATATTCTTCTTACCATACTTGTGATCAGATGGGTACCCTATGAGCTTATAGCAGTACTTTGTTGTGTGATTTCTCATA
TGGCAGTGTTCACAATACAAATCATTTGGTTTTTTGAATTTGTTATGGTGCATAGATGACAAAGCAGTTGGATCATTCAT
ATCTAATTGTTGAAGTGGTGAAACTAAAGCTGAAATCATATGCGACTGGACTCTTTGACTTTCATCTTGCATGATCATGT
TGTAAGCTTGATTTAGATTAGGATTGGGAACTGTCATTAAAATGTGACTTCTAGACTGAGCAAATGTTTCATTTAGTCCC
ATCAGAAACTGTATGAGTTTTTGTTTCTCCATGTGATCTGCATATTCCCTGTACTTATCACATTCACAAGATGGGAGAGG
GACTAGAGAAATGTGTTCATCCCAAAGGTTCCTAAGCTTAGAATAATATTCAGAAACACTAAGAGTGCCTTGGCTCATAG
TGCATATTTCTCTATGCAACTGGTAAATTCTAGTGAGATTCCTTTTATCAAATCTTTCCTTTAGATCCATCCAAACATTG
TGAGCATTAGATGAAAACATAAGGCCATTTGCCAATTCCTTCGAAACAGAATTGGTAATCCATGACAAAACAAAAGCATT
ACACCTTTCCCATTCATGCTCTAAATCTCCCTTATACTGCTCTCTTTGACAAGTTCCATCAACAAAGGCTATTTTATTCT
TAGCTAACAATGCTACTTTCATAGAATGACTCCAACTTGTATAGTTTTCTATGCCAGTTAACTGTTGTGAAATCAGAATG
CTACTTGGAGTGTCTGAAGGATGAAGATACAGAGGATTCCTGGGATGAATATCTGTGAATCCAATCTGTGTCAAATTTGA
TTGCAGCGGTGTGGAAGGACCTGATGCAAGTGGATCTCCTCCGGTTTCCATTACTCAAGCTCCTTGTAACAATGCAACAA
TTGAATTGAATATGATGATGAACCTGGACGCAATTTCACCCAAATTCAGATTCTCCAATCTGCAGCTAATTTTCCAGATT
TCTTCTTGTATGAATGCCTTCGATGATAAGAAACAAAATGGAATGGCTAGGCTTCAATGGAACCTGCTTTGATACCATGT
TGAAAGGATTAACCTAGCTCTAATGGCTACTGTTACATTAAAGATGCAGAGAGAAAGAGAAAAGAAGATCTGGAAAAAAT
GTAAAATGAACTGCCTTACTTGTATTCATATCTGATCTACTATTTATACAAGTGACTAAAGCTAACTGAATTATTAATTA
TCATAACCGACTAACAGCCTAACAATTAGTCTAACTAACTATGCAACTAATCACAATACAAGTTTTACTAACTATTGCTC
AAAGTACAATTTACACAGCTAATACAACTAACACTAATTTCCACAACTTGCTTAGCTTGAAGATACCTAGGGAAATTCGA
GTATAAAATTGAACATATACATAAATTTTGTCGCAAAAACTGGAAGCAGAGAAAACCCGTAAATCAGACACACATAAATA
TATATGCAGAAAATCCAAGTAGAAGTATCCAAACGAACGGAAAACTAATACAAATGTCCATCAAATTTTATTTAGCAATA
ACTGCATACATTAAATAAACAATGAAGAAAGAAGAACTCACCATAACTGAGGCAAATAAGAAACACAAAGAAAACATAAA
TTAAATAAATCCCAAAAATATAATTAGGCAAAAATGTAAGATCGACTGCAGTTTCATTACAACTCTCTCAATCCTTATCT
CACAATATGTGAACTCCAAAATAATTTATGTGTATTTACAGAACTTTCAATCCCTTTAAGTCATCTACAAAATATATGAT
GATTGAATGAATACTTAGAAACCCAACTTGAAAAATTAGGTTAAGATGAATAATAAAGTGAAATAAATTTACTTATGAGT
TATATTTATTTAATTAATGTTGAGAAATAACAAAGAACAAACAAAGAGAGAGTAAAATGGGAGAATGAAGAGAAGAAAAA
GAAGAAGATAACAAGATACAGAGAGGGAGAAAACAAGATAAGTAATTGTAAATTGGGAAAGGAAGGTACACGTAGGTTGT
TGTATAGATAGAAAGAACAACACGTATAGTAGACGTGTTTATATCTATATATAATAAGCCTGCAAATATTTTTATAATAT
TTAGTTACATTGTAACTATCTTGTTAGCTTTCAACCAAAAGGAGTACTTCTTTTAAATAATAAATATGTCATTGTATGAG
CTATTTATTACTCATTTCTTTTGATTTTGTTATTCTGATTTTGATCTGACACATAGTTTACGAAAGTAAATTAGATTTTC
AGAAAAAACATTAAGTGATACTTGAAGTTGTCTCAGATTTTCAAAAAGACACCTTAATTTTGTGTGCGTCCTATTACCCA
ACAAAACATTCAAAATCACAATAAATACACATTTTTTACACAATATTTCCACTTTGGACAAAAATATCCTTCGAATGTGC
AATTTCTTAAAAACAAAAAGTCGGACCCATTATTGATGTATTGAAGGATGCTTTGGTAATTTCCTATGATGAATTCGTTT
TGTTTGTTTCTTTTAAATTTATTTTACTATACCAAATAATTGTATAAAATATTATGAATCACGATAATTAATTACTTAAA
TATTTAAAAGATATAAAAATATATAAAAGATCTGATTGACTCTTCAAATTTTACTGGTGACACATAAATTGGGACAAATG
AAATAATATATATTATTTGAAAATTTCTTAGAAAGTACTATAAATTACAGTAATTAATAGCTAAAAATATTTCAAAGAAA
AAAAATTTTGATTGAATCTCAAATTTTTTTTAGTACTACATAAATTGAGAAAGAAGAAATCACCTCTATTATTTGAAAAT
GGCTTAAAAGTATTACAAATCATACAATAAGAATTAACAATTTAAAATTTTAAAAGACTTTAATGCTTTATACTTATTCT
ATTTCCACTTTGGACAAAAATATCCTCCTAATATGCATATTTTTTTAAACAAAAAGTGGGACCCATTATTAATGTATTCA
AGGATGCTTTGGTAATTTTACTATGATGAATTCGTTTTGTTTTTTGTTTAATTATTTTTTAAATAATTGTATAAAATATT
ATAAATCACAATAATTATTTACTTAAATATTCAAAAGATATAAAAATATGTAAAAGATCTAATTAACTCTTCAAATTTTA
TCGGTGACACATAAATTGGACAAATGAAATAATATATATTATTTGAAAATTACTTAGAAAGTACAATAATTTACAGTAAT
TAACAATAGAATATTTTAAAGACAAAAAAATTGATTGAATCTCGAAATTTTATTAGTACCACATAAATTGAGAAAGAAGA
AATAACCTTTACTATTTCAAAATTACGTAAAAGATATTACAAATCATACAACAGTAATTAGCAATTTAGAATGTTAAAAG
ACATAAAAAATATTTTACCATAGTGAACAATAATTAAAAATTTAAACTATTTTAAATTAATATTAAAGTTTGATTAACTC
TTTAATTTTGTCTTTGTCACATAAATTGAAACAAAAAACGATACATATTGGGCCCGTGCTAGCACGGGCTCCGATGTCTA
GTCTATTAATGAGCCACAATTAATTTTAAGTACTATTTGGAATGCATTTTGTACAACTTTGTAGTGCGATGTTCGTCCAA
CAAAGTGTCATTTCTAATAAAGGAGAAAATAGTAACTTCTTTTCTTTATTTTAAAAAAAAATTAATTATATTTAATTAGT
TGATAATTTAAAAGTTAAAAATGATTGTGGCGCTGACACGTAGGCGCTATCACCTCTTCTATTCAGAGGCGGATCTAGGA
TTTTGAATTACTGGGTGCCAAGCAGAGGTGGACCCACATGATTTGATAGGGGTGCACCCGTTAACTTTGAAAAAACGTGC
TTGAGAAACGTATAATCAACAGTGCACCTATAAGAAGCATAGGGGTACCTTTGTGTAGTTGGTACAAGCTAGAGGAACCA
CTCGCGAGAATACAATTCAAATCTAGCTAGAACCCTATTTCATTATATTTATTTTAAGTTTAGCTTAGAGATCATATTTG
AGCCATTAGTGATCAAGAAAATACTACATTATTCGTTAATTGTAGTAAAAGTTTCGCTAACTACCTAAATTAAGAAGTAT
TGATGCACCGAAATCTTCAAATGTTGAATTCGCCTCTAATGACCAGTAGACTCAGATTAAATCAACTTTAGATTCATATA
GAATTATTCGTCTTATGGATGAATGGGTGAGAAGGATTGGGCGACGGACTAAAGGCTGAAGCTTTGATTAATGGCAGATT
TTTGTTACCCAGGGTTTCAATAGTGAAGAGAAAAAAAAACTTTTCTTTATGTTTAACAAATAAAAGAAAAGTCAAAAAGT
TAAATTAAATTAGTTAAAAACTAATTATTGATTAATAATTAATTTTAATTATTATTTTTTTTAAAAAAAAATTGATTAAT
ACTTAATAATAATAAGTTAACAAGTAAAAAAAATCAAAAAAGCAAAAGAGAATGTTCCTTCTAGGTGAAAAAAGAAACGT
TGCTGTTAAAAAAAAAACAATTGAAAAAAAATTAACAAAAACCTGTTAGTGGGGTTCGATCCCGCGAACTTAGACACAAA
AATCTGATCACCTACCACTGGCACCAGAGAACATTTTTGTTTACAGGGTGGCACGTTTATTATTTATACATATGGTGTAT
ATAAATACCTATATATAAATAGAGTTTCCGTCGAAACTTGTTGGTGGCGTGGCACCCCCATGGGTCTTAGTAGATCCGCC
CCTGCTTCTATTATATACTAGTATTTGTACTCGCGCATTGCGCGAATATTTTTAAATGTCATAATTTTTAAATTAAAATA
ATTTTAAAATTTTATCATTCACTTTAAAAAAAAAAAATAGTTATAATACTACTTTATTACTATTTATATGATCATATTAA
CTTAATGTTTTAGTACACAATTTTACTTGTTATTATACTATTCTAATATCTATAATCTACTACGTTTTTTTTTTGAAGTT
TTTTTATATAGTAATTTAACATCTAAGTAAGGTAAACAAATAAATTTTAAAAAAGCGTTTTTATTTTTTAGGCATATTTT
ATGGAAATATGGTTTCAAATATAGGATATGAAATTTTCTAAGAACGTGTGTAACTTCTTTGAAATTGAAACTATCGTAGG
ATTTCGAATTGTAATTAGTTTTCTACTTATTTATATCGACTATTTGAATTATATATTTTTTATTTTATCCTCTATTTATG
TATATATTTTAATAAAATTTAAAATCCATGAAGGCTTCTGACTTAATTTTTTATTCTACGTAGGAAATTTAAATTAATAA
CTAACATGTGTCGTTATTCTTATTTAATTTATTATATTATTGATCTAAGAGTCTAGTAGAAATAACTTAAGCTTGTATCA
GAGATTACATGAGTATATTGTTATTTATAATATTACTTAATATTGTATTATGTAAAATTCACGATTGAATTTGATTCCAA
CGATGAATTTAAAGTTTTTATCTTTAATCTTTAATATTTTACATTTTAGCGTTAAGTTGAATTTTAAATCATTCATCACT
CATATCTCAATTCAGATGGATAGATCATAACTATTTTTTAATTCTAATTCTAAGAGACGAAAAAGTTCTACATTTAAAAA
TTGTGACTTCAATATATACAATGATAATACTAAAATATTAATGAAAAAGAATTCACATATTATGTTGTCAACTCATTCAA
AAAGTTGATCAACAAAAAATGTTACCTCTGTATGAGAGAATTTCATGTGTTCTTCAAAGATCTCAATGTGTTTGGAACAT
GATTTTCAAAAGCCACATATTTTTTTTTCATTGATAATAATTTATAATATTAAATTAGATTCAAAAAAACACTATCCCCG
CTTCAATCTTTATGTTGGGTTGGATAGTCCAATGAAGATCCTCTCGATTTAATGTATTTATGATAGCATTTTCTTCTTTC
AATTTTTAGATATAGAAATATGCAAAAATACAAATTAATTGGGGAAAAGGGGGAGAATAATTTGTTACCTTAAATTCATG
AATCATAATTTAAAAAAAAGTACATGATCCTTATTCAAACATAACTTCATAATCATGTTGATCAAAATTGAGGACATAGC
TATTATTCAAACATATTATTTGTATATAGTTAAAGTCACATTATAAAAAGAAATAAAAACTGTATTTTGTATTTATAGAG
AGAGAAAAGAAAGAACAAAAAAGTTATAAATAGTTTTAAATTTAAAACCTCAAATGTTTAAAAGTGAAATCGTCCATGAC
AATTTTTTTATTATAATTATAACTACTAATTTTAGAAATTTTATTTTTTTTAATCTTAATTTAAATAGATAAATCTTATC
TATAAGAATCCNNNNNNNNNNNNNNNNNNNNNNNNNNNNNNNNNNNNNNNNNNNNNNNNNNNNNNGTTATGCATTTTTTG
TAATTCGAGTCAAATTTAACCATAAGAAATATTTATTCCTCGTGTCTATGTCGATTTCGTGGAGAAAATGGATAGCGTGA
ATTAGGGTGTAATTTTCAATATATATAGATCAATATCCGTTTTTCTTTTTATTTATTTTAAATTTTTTAAAATATGATAT
TTAGCATTAATGTGATATTTATTTAGCATTATTTATAAATTAAAAAAAATTAAATTAATAATATCACTTATTATCTTAAA
TTTAAATATATGTGGAGAGATTTTTTTATATGATTGAATGAAAATTAAAAATGATAAGAATAAAGTCGATAAAAATGAAA
ATCTAAAAATATCACTTTGCAAGTCAATACTTCTTTATATTTTTATTGTACACTCCAACAACAAAGAAAATAATAGTTCC
TCCTCTTTGTAAGAAAATATTTACATAAAAATGAAATACTATAAAAAGAAGAGTGAGTAACAAAGAAATTGATTTGACTA
TTTATAATCATAAATTCCTTGTCATTTAGCTTTGATAATTTATTTTAAAAAGTATATTTTCAATTTAGTGTTGAAAATAA
TAGGGATAGTTATAACCATCTTATCTCTAAAAGAAATGCAATTATAGGACTCCGAATTTAGTTAGGAATCACTCTAAGGA
TACGTGAATTATAGGAGCCTAAAAAGTTCGTAGTTGAAACAAAAAGGAGAATTTGTTGCGATCTTTTATTGTACTTTTTA
AAAAGTTATTACTTGAATTCTTTCATTTTTTTTAAAATGAAGATATGATCAGAAACAACACAATGAAATAATTTAAGAAA
AAAGTGATGATCATTTAAATTTCAATAAACTAAATAATTACTATGCTTAGCCTCTTTTTTTTTTGCTAGTACGGTAAGAG
TAATAATCAACTAATATAATTTACATTAATCACAATAATAGTTATTAAACTCTTTCAAACATATTACTGCAACAAAAAAA
TGAATGCTTACTAAATAATCAAACAATGCTATTCATTTGATTCAAAAAGAAAAAAGAATAACCAAAATAAAAAATTTACT
ACTTAACACTATTTTTTGAGATAGTTTTTAATAGTTTCTAACTCTACTCTTCATCAATCTAATTTGTAATACTGAAAATT
GAAAAATATGCAACAAAAAAAAAAATTCAAATATCCATATCATTCTTATAATTCAACAAATATAAACAAACTTTTATAAT
GATCAGATAATACAAAACCTTCTTTCGAAGAACTCTTCATGCGTTTCAAACAAATTCAAAGAAGAAATATAGAAGGGAAA
TGGGAGCGTTGATTTCATGATAAATATCAGACACAAATTTTTGAAATTATTGCAGAGCTGTGTTTTTCATAACCACCCAA
AGAAAACTGTCCCATTTTTTCTATTTCTAACTTATCTGATATCTTTTTTCAAATATAAATATTTTATTTTCAAAAATTTA
TTTTCAACAACTGTTAAAGATTTCCTTAATTGGTGGAACCACTCCATTTTATTTTTTCGTGTTTGATTTTTTATTATTTA
GAAATAGAATATTTAAATTAATTTTAATTACACATCATTAATTTCTAACTTATCTGATATTTTTTTTGCTGGATGTAAAT
ATTTCATTTGCAAATTGATTTTTCAATAACTGTTAAAGATTCCCTTAATTGGTGGAACCACTCCATTTTTTTTTCGTGTT
TGAATTTTTTTTATTTTGAAATAGAATATTTAAATTAATTTTAATTAATTAAAAAAAATCTTTTTTTGTGGTGCTGACAC
GTGACACTTTTTCGTCTCCTATTATACATAGATAGATACTAGTATACGTATCCGTGTGTTGCGTGGTTAGTAGATAAATG
TAATTGTAAATACTAATTTATTGATGATTTTATAATTTAACTTATTATAAAATGATATTGTAAAATTTATATGAGAGAAT
GTTAGCATTTAACACCTTGATAGGTTATAAAAGAATTTTTATGGAAACAAATCTATATGTAAATTTAGTGCATTATCTTA
ATTTGAAAATAATAATATTTAATATTATTTAATTTATTTATATTTTAAATTATTCAAAATCATATTACTTTGACCAAATT
CATATTGTCTTGTTAGAATAATAAAGATATAAGAAAATTTAATCGTTATAATAAAATAAATATAACTTAGAAAAGCCCTA
CAATTCTGATAATGCTACACATAAAATTAAAAAAAATAAGATTAAACACTTAAATATCAAAGTGTAGGAATTCTACTCAA
ATTTTTAAAAGGGATAAGGGTCTGAAAAATATCCTAACTTTGGTCGAATTTACTGTTGCGATACTAAACTTTCATGAGGA
CCTATTACCTCCCTAGACTATTTAATACCGTATTTTAAACATATATATTTGCCCACGTGGACATAAAAAATAATGCAAAA
TTATAAATAGTAATGTGTCCACGTGGGCACATATATACCTTTAAAATACACTATTAAATAGTTCAGGGGGTAAAACATAC
GGTATTAAATAGTCTAGGGAGGTAATAGGTCCTTATGAAAGTTTAGTATCGCAACATCAAATCAGACCAAAGTTGGGATA
TTTTTCAGACCCTTATCCCTTTTTAAAATTGTCTTTCAATTTTTCTAAAAAATCATATATAAATTATATGATATTTTAAA
AAATGATACAATTACATGATACTTTAGTACTATATAATTCTTATAGATGGATGATATTATAATAAATTTATTTCCAAAAA
TTAATTACTTTGATTGCTTTCCAACCAAAGTAGAAATTATTTTTATATATAAATGATATGTTTTGTGTGGGCGTTATGTC
ACGATCCAACCCACCGGGCCGTGTGGGCACCCACTCTAACATCTAAGTAGGAGAACCCTCATACCCCAAAAGTCAACCAT
GCGGCAAGTTTATGAAAGACGAATTTAATTGAGAAACATAAATCCTTATGAATAAAATCTCTTTAAATAATTACTAGTTA
AAACTTGTAAAGTAATTAACACCCCCAAAAATCTAGTCTAAACAGGTACAAGAGCTACTAAGAGTACAATTTGAATAATA
TAATAAATGACACAGCTCCCATCATGTGGGAAGAAAAGTAGAAGTTGCTGGAGATTTCTTCGTTTTCACCTAAGGAAACA
TCATCGATCCTGCAACTAGACTATGTCAAAAGACATAGCAAGAGTAGTATCAGTACAAAACACACGTACTGGTAAGCATC
ATTAGTCAACCTGACGCCCACCACATAATATAAGAATTCAACTAATAAGAACATGCGATAACACCCCTCGCTTCTCCACC
TTTACTCTCTCTCGAAATACCTCCAATTCCCACTAGCATTCCAACTACTAACCACTTTACCCAACAACCTACTTACTAGG
TTCTTGATCATAGCCTAACCATTCTAACACATAGAGAATTCCCCAATTACAACTACCATCATCCCAACTAACCATGCTTT
CGTCGCACCCTTACTACCCTTCATAATTCCCAGACTTGGCCACATAATACCTCATGTCAAGCTTTCTACTAACCACAACT
CCTTATCTTCTAAAGTGAATTCCACCTAAGTAATTACGTCACAAACACTATTCCCACTCCTTGTCACTACTACACACGAC
ACCTGTTTACCCAGTTACTAACAATTCTTGCAACCTTTACTACCCACTTACCGTACCACACTCTGATTTGGGTGTTTCCC
TTCTGGATCACCCAACATCAAGGTACATACCACGTTACTCTGCATATAATACCCATCAAGCATAAGACTTAATAACTATA
AAAATACTCCGGTAAATACAACATCAATTATCACATGTATATATCGAACATATACAATAATCTCACTTTTACGAACAACG
AACAACTTCACATTCCTCAAATCACAATTATATCACGTCATTGGTCCTCTCATGGAACCCATACCAAAACTGTTAGCATA
CTGGAGCGGGGTACCCGATCCAAATATTATGTCGGAACGTGGCAATCGATCCCAATTAGTTATGCCGGAACGTGACAACC
GATCCTAATTAGTTATGCCGGAATGTGGCAACCGATCCATTCAACACAACACAATCACAAACACAAGTACATTCTCAATA
ATCATACAATCAAGAAGTGATTCATGTCATTTAATTCTTCGTTCATACTTATTTACAACTGGTGTGATCAATAGTGCAAC
ATTCGCACATACACATACACATACATTATAACGAAGCAATAACAAGACTGCATTCACACGAACATGGAATCACACACTAC
AAGAAAAACAGTCTCTAAGGAAGGGAAATATGGTCCCTGGAAGTCAAAATATGGTCCCAAATGAGCATTTGAGACCTGAA
ACATCTGGTCGTCACCCATCCTAAAAGCTTCCTTCGCTATCGCCCAATAACGACGGGACAAAGAATCCAGTCATTAAAGC
CTTTTGGGACGGGGATCCAATCTGGTCGCGACAATATCTTTAGGGACGTTATTTCTGGTCTCGAATAGATCAAATATATT
TTGGGAAATATGCTTCTCAGGTCGGTAAAACTCTATAGAGACCACCAAAAACTAGTCGTAATAATCTTTAGAGACGATAT
AGATCTGTTCCTAGTAATCTCTAGCGACCATTAAAAACCTGGCCTTAGAATTGCTTTAAAGTCGAGAACTATCTCGTCCT
AAAATAGCTTTGGCGACTATCAACAACCCCATCCTTGAAGAGCATTAGAGATGAGCAACAAGCCTGGTGTTTATTGGCCT
TTAGAGACCAACATAATTTTTGTCCTAGATGGAGCACTAATACATTTCAACAAATATCGAATCGCTACTAAAAATTTCGC
TATGAAAAGATGATATATATATAGAAGAGACAGAAAAAATAAGATATATATAAAGAAAACAATTAATTACGATAATCTAG
TTGACATCCATGATATATGTTTCAATGTTTGCTTAACGAAAAATCATAGCTAACATCCGAGTTAGACTATGGCATCAAGT
TTTACATTAAATTTGTAGCAATCTAAAAGCGAGCTCATTCATCTTCTTCTAAACTTGTATCTTGCATAGAAGAATGAACA
AAAGCTAGGCAAAAAATTAAAAGTTCCAATCTTCATCGAGAGTTATCCAGAAACATCAGCAAAAGTTGCAAGAAAATAAG
AAAAAAATCCATTAGAAAAACTTTGAGATGCATTGACCGAGAATCTAATATCTATTTTAAAGATAATAGAATCTAATATC
TATTATCTATATATATATATATATATATATATATATATATATATATATATATATATATATATATATATATATATATATAT
ATATATATATAATGAAAACAAATAGACTCAATAGCTTTAGAGACGAGCAGGAATGAAAAATAAGTCGAAAAAAACAACTG
CAATGAACAAAAAACAGGGCAAAAAACTCATGTGAAATAAACATAATCTCGAAACTTATAACGGGGCTAATGCAGACAGT
AATTTTGCATTGTCCAGAAATAGGTCTTGTATATTTCCATCCCCATCCCAACCCTCCCAAGTCCCACCAAATAATGCAGA
CAATAATGCAGACATAGATGTTGATTTTACTTTTTTTTGGGGACGATCAGACCTTGTGTGTTTAATCTGGAATGCAAAAT
TCGATTGAACCACCTCTGTATAAACCACAAGAGAACTTATGGGATAGAATAGTAATCTGGGGGAGCTAACTATCCCGTTG
GACATACAATTAGAAGAATTAATAAAACATTCAACTAGAAATTAAAAAGGCATCACTGCAGGAACATGAACTGGGAAGTC
TTGAATCTCATCAGTTTCATGGATTTTCTCCAGATCCTTAGGATTAATAGTTTTTAGGGCATACCAAACAACACTGTTAC
ATTTGAAACCTAAGCCAAAACCTATTTGCCATGCTCTATCACCTTTTTTAATCCTACATTTGGCCTCAGAGTAGGCCAAT
TCATACCACAGTGAGCTACTTGATGTGTTTCATACCACATACATCTCTGCTAACCACCCTCACCTTTGTTCTTTCATTTG
CAGCTTTATATCAAAGTACTAGAAATCAAAATGAGGATGACCCTACTAATACAATAGTCAATACATTTCTTTATATCAGC
ATTCAATGTTTCTCTCGAACTGTACTCATATTAAACAACGTTAATTGCAGATTTTTCGTTGGTAACTTGGATGCCAGTCA
ATTTAGTGATACATAAACTAACATGCTGACAATTTTATGGCAGAAGTTATCCAAACCAGTGGAGTGGTGGTTATTATGAG
TATACATTAGGATATGATGCCTATGGTTATTCCCAACCTACTCAGGACCCAAATATGTCCTATGCAAGCTATGCCGGGTA
CGAGAATTATGCGCAACCTCACATCAACAACAAGTAAATTGAGTCCTACTAATGAATGTCTTAATATGATGGTAAATATC
TATAGCCATTGCCGCAGAGACCAATGAAGAAGAAGCTAGTCTTGAAAAAGAGCATTTAACCAAGAGCTAGCAGAGGATGA
GGACATGGTAGAGGGACTATTGAGATAGAACTATCATGTCAGGAATTAAAAGCCTTCTTATAATAAAATAAAGTCGGTAT
ATTCTTACTTACTTGGTCAGCAGAAAAACAGTTGTCATTCAGTTGAAACATGCGATATTGTAAGTGGTACATCTGATTGT
TGAGCATCAAAGAATTCATTCATCTTCATTATTGCTTTCATCTTATCTTCTAAGGTAGACAATCGATCATTCAAGGATTT
GTTTTCCTCATTCAAAGATTTCTTTTCTTCATTCAAAATTTGTTATCATCTCGAGTTGAACGTAGCGTAGACAATAGTTC
AGCCTTTGAAGAAGTTCCACCTTACAAATCTTTTGCCTTTACTCCACCCCCAAATCCAAATACATGGCTACGAGTTTGTG
GTCCACAACATTTTTCAACATTCTCTATACTAGATAGAGATGGATCTTCTTGAACTATTTCCTCAAGTTGAGCCTACAAA
ATATATAAAAGGACATTTTCTATCAAAACACATAACAATTCCAAGCCGTTAAATTATTCAATTTACCAAACGTACATGTT
TTTCAATTGCTTCAGGTTCAACAAGCTTGTTATCTTTCTTACGAGTCTCAAAGAAAATAGTCGCCAAATCTGGTGGATTG
CCATCTTTCCCACCCTTTACATCAAAGTCAAACACGTCAAATAACACAAACCTCGTAAATACTTCATCAAGGAAAATAGT
TTTTTAACAATACCTTTTGATAAATAATCTCTCGAATAGGTTTGCTACCAATATGATGAAGCATCTTCAACTTAGATCGG
TTTGTTGCATTCTGATGCTTCTTGCCTATATTTGTGAAAAAATAATCTTAATTAGAATAATTATAACAAAATTATTGATA
CATAAGGCATCTCATGTCTGAACAAGATTCAAGGTTGTTTCCTAGTAATAAACTTAAGCAGCATACATACCTGAAAACTT
TAAGAATTAAAATGTTCCTTTACTAACCATTCCCATTCTTTTTTGTCTACTCCCCTTGGGATATTTTTCAGAGAGTGTTG
AATGGGCTTATCCTTCACATATTTTGCATGTAAGTGTCCTCTCCATTTGTTCATAACTCATTCATTCATCCAAAGATATG
ATCACGATGATCATTCATGTCAACAACCTCAAATTTGTGCTACGAAAATTGGGACATGAGTTGAGTTATTACCAAGGGAG
AAGAATCAAGAAAGGATAACAAAATGAAAAAGATATGTTTTTCTAGTATAATAAGCAGCAGTTCTAAAGTAAATAAGATA
AGAAGACTAGGAAATTCCATTAGATGTACTTCTTTTACTATCCTCATTCCTTTAGGATGTTAATTGTGTAAGATTAAGGA
TCACTTTTCTTGCTTTTTAGAGCACTTCTCATTTAACTGTTAAGCAATAAACAAAGCATAACAGAGAAAGCAATACAAAG
TAGAGAAAGAAATTGCAAAACTGAAAGAAAAAACTAGAGAAGATTATATTGCACAATAGAAAAACACAAAACAGGGGACA
TTGCAGAACAAATTTGTTAGACAAATATTATAGGCAGATCCTTGTCAACTTATGATAATGAAAGATTTGAATGGAGTTAA
AATTTGTTACCTCAACAGTTGCCCACATGTGACTTTGCTTTTTTGGCTTAATATCACTCTACGAGGTTACTCCCAACTGA
CACATATTACGATCACGAATAATTTTTTCTAAATGCCTCGAAAACAATTTGCTATTTTTTCCAATAGTTCGATTATTGTA
AAATATTACTTTGAGCTTTTCTCTATTTTCAAGTGAAGCAACTTCTTTGCACATGTTGCTCCCTCGAACTCTTCTTACCT
TTGTAGGATTAGATGAACCTACATTGCATAATTTAGTAAGAACAATAGCAATCAAATTCAACTTTATAAATTAATAAGAT
ATGGATTGAAAATATCGCACCTTTTTCAATTGTTTGAGAGTGTTCCATAACCTGATCAATAGTTTGCATATCCTCTTTCT
CAAGAATCATTTTATCCATTATTTGCATTTCTTGACTAGACTAGTACTCCAACTACTAACCACTTTACCCAACAACCTAC
TTACTAGGTTCTTGATCATAGCCTAACCATTCTAACACATAGAGCATTCCCCAATTACAACTACCACCATCCCAATTAAC
CTTGCTTTCATTGCACCCTTACTGCCCTTCATAATTCCCAGACTTGGCCACATAATACCTCACGTCAAGCTTTCTACTAA
CCACAACTCCTTATCTTCCAAAGTGAATTCCACCTAAGTAATTACGTCACGAACACTATTCCCACTCCTTGTCACTACTA
CACACAGCACCTTTTTACCCGGTTACTAACAATTCTTGCAACTTTCACTACCCCCTTACCTTACCATGCTCTGATTTGGG
TGTTTCCCTTTCGGATCACCCAACATCAAGGTACATACCACGTTACTGAGCATATAATACCAATCAAGCATAAGACTTCA
TAACTATAAAACTACTCCGGTAAATACAACATCAATTATCACATGCATATATCGAACATACACAATAATCTCACTTTTAC
GAACAACGAACAACTTCACATTCCTCAAATTATCACAATTATATCACACCATTGGTCCTCTCATGGAACCTATACCCAAA
CTATTAGCTTACCGGAACGTGGTACCCGATCCAAATATTGTGCCGAAACGTGGCAACCGATCCCAATTAGTTATGTCGAA
ATGTGGCAACCGATCCCAATTAGTTATGCTGGAATGTGGAAACCGATTCCAATTAGTTATGTCGGAACGTGGTAACCGAT
CCATTCAACACACCACAATTGCAAACACAAGTACATTCTCAATAATCATACAATCAAGAAGTGATTCATGGCGTTTAGTT
CTTCGTTCATACTTATTTACAACTGGTGTGATCAATAGCTCAACCTTCGAACATACACATACATTATAACAAAGCAATAA
CAAGACTGCATTCACACGAACATGGAATCACACCCATCACCTACGAACTACTCATCCACGAATATCTTATGAGCATCAAT
TCCACCATACCTAACCCTAGTTCATCATCTAGGGTTTCTTTTTAGGATCTAAACACGTTTTATTCGGTGCACGAGGGCCT
ACACATAAATCCTACCGTTGATTGCATATATTTAGCAGTGAACACAAATTTACAACTACTCAATTCATAAAACCTAGCCT
ACCTTGGCGCCAAGCAGCTTCACAGAGTAATTGGGTTCAGATCTTGTTTCCGAAATACGCGACGGTGATCTTGGCCGGAA
ATCCGCAACCCATCACCATCCTTGCGCTAGAAATCTTCTTCTCCTTCCTTCTCGAGCTTAGAGCAACTTTTCTGGGGTTT
CTAGGGTGTTTTATGACGTAATTAGGTATTTTAGGAAGAAGGGAGAAGTAAGGATTCACGTTATTTACATTCTGTCTCGT
CTAATCCGCTTTGGCGCCAACTTACCCCGCCCTGACGGCGGCGCCCCAACGACACCTTACCCTCCTTGGTGGGACAGTGG
CCCAGAGTTTTCTCGAAATTTTTCTTTTCCTAATTAACGACGGTTCGGATCGTTACACGTTATGAGCCTTTTTCCACTTC
TCTTAATAATATAAGAAAAATATAGATACAATATATATATATATATATATATATATATATATATAATTCTATACAAATTA
TATTACATAAACTTAAATAATAAAAGAAATCTTTATATCTCAATTGAAATTTAGAATAACTACATTAATTCTAAACTAAC
AAAATATATTGCATAATTTATTTATTTATAACATTCTTCTCCACTTAGAATTTCAAAATTAAATATATTTTTTACTGTCA
GTTTAAATTATTTGTTTTCTAAAAGTATCTGCATTTTGTTTTATCCTCATTTTATATTCTTTCTTGTTATTTTTTATTCA
TGAACGTTTATAATTTAATTTTTGAATTATATGCAGCCAATTTTAATTTAAAATAACTACATCAATTCTAAACTAAGAAA
CTATATTATATAATTTATTTATTTATAAATTTCTTCTCAACTTAGAATTCAAAATTTAATTTTTTTATTATAAGTTTAAT
ATTTTTTGTTAATACATCTGCATTTATTTTTATTTTATCCCCTTTTATATTTTTTTCTCGTAATTTCATTTATGAACGAT
CTATCTTAATTTTTCATCCTATGCAACAAATTAAAATTAATAATTATTATATCCCATTACTCTCATTAATTTATGCTATG
ATTGATTTAAGGGTCTATCAAAAATAATTTAGTTCGATTTTTTCTTTATAGACCCATTTTAGAAAATTACACTGAGTATG
TTCTTATTTATACTATTACTTAATGTTCAATTCATGTATGCCTCTTTCTCTTTTTTGTTAGTACAATAAAAGTAATAATT
AATCAATATAATACACATTGATCACAATAATAACTTACTAAACTCTTGCAAACATATCATTGTCACAATATAAATAGATG
CTCACTAAAGAATCAAACAACATTATTCATTCTATTCAATAAAAGAAAAAGAGATTGACCAAAATAAAAATTATTATACT
AATTAACACTATTTTTTGAGATATGTTTTCTTACAAAATTCTTGCTTTAATAAAGTATAACAAAAAACAATTGAATTAAT
ACAATTTAATACATTTGACATTTTTTTCTACCTACAGGCTAAAACACCCAAATCATAAGGAAAGAATTATTTTTAATATT
TTCTTCGTATACTTGTTCTTTACATTGTCTTCCCAACATCTCCCTATTACCTTTTTTACATTACTCATACAAGTCCAAAT
AACCACAAATAATGATCATAGACAACGTTTCGAAGTGTAAACAATCTTATAATGAGAACTTGAGAAGTGTCATTAACTCT
TCATCATAATTGAAATGATAATATACTATCTTATAAGAGGGAATTACAACAAAAGGTAATAAAAAACAAAACATATATGT
AATGACAAATAATTCATAACACAGAACTTCAAACGATTCGTAAATTTCATACACACAGATATAAAGCACATATACATGAT
TGACATGGAAAAAAAATGTTGTGCTTCTTTTGCAGTTTGCATCCAAGGAAACTAAAACTTGCATACACGAGACCGCATAT
TCATTTCTTAAGTGTTGTTTTCATCCTAAACTACATCCACAACATCTATTAAATGTAGCATCCTATAATTGGTGTTAATA
AAATATCAAACAGATATGCTACATTATATTAGATGTAAAAAAAATTATGTTGTTTTTGATGATGTTACAACTAAAAAATT
GCCACCTTCTCCTAATGCAACCATTCAAAACAATCAAGTCTCTTTAGTTGTAATGTAATCAATGATAAACGCTTACCACT
TTTGTAACTGTGCTTGATACATGAAACAACCTCTTTGCATCATCATATTCCTACAATCAGAGATCTGTTTCAACAATGCA
GAAACTGGGCATAAGTGTGAAATGAATTATGAAGTAAGTGGTTTTATGGTTTAGATTACAGTTGATACAATTTAAGGGTT
GTGTATATCTTCAAACGTGGAAGGAAGTTGTTAACAGTTAAATCTTATCTTAATAGCAATTTATTTTTAAAACTGGTCTA
ACATTAATTTTAAAAAGGGTTTCAATTAAAGCATTAGATTTTAGGGGAAATTTAGGAGAAGTAAAATTTTGAATAATATT
ATTTTTTTATATTATGTATTTAAAATAATTTATTTTTAAAACTGTTCTAACTTATTTCTGATTTTTTTCTCCAAAATCAT
AATTTATTACTAGTATGCATGCCCACGCGTTGCACGTATGATTTAAAATGTAATAATTTTATGATTAAAAATAACTAATA
AAATGTATAATGCACTTAATAATATATTTAATTTATTATAATAACAATATAATAATACAAATCATTAACTTGTGTATTTG
AGCAATATTAAATTTACATTATTAGTACACAATTTAATTTATTGTAATAAAATATACTATAATATTTTTTATATATAATT
TATTCTTTTTTGAATAAAAAAATTATGTTAATTTATCAATTCTAACCTCCATATGAAATATTTGATATCATAAGACTAAA
TAACATGTTGAAACATTTTATATATGTTTTATTCAAGATTAAAAGATTCAAAATATTATTTTAATGTATTAATTTGTGTA
AAGTATAATAGAAAATTGATATAAAGGTAAAAATAATCTTAATTAGTACAACCGCTATATTAGATTTAATCAATGTATGT
AGAGATATATTAAATTTTAATTTGAATTGTATTAGAAAACATATGGATATGAAGGAGAGGTTGTTTATTTGAATTTTATC
CAATAAAGCATACTATGTGTAATTATAGTTATCTTTGAATTCAAATTTTAAAAGTTAAAAATTTAAAACTTATCGTATAT
TTTTAAATCATAATTTTCAACTTAATTTGATGTTGTTATATATATTGTGAATAGTCTTAAATTTGCTAAATGACTTATAA
TAGTGTTATTGTTCAAGATAGAATTCAATGCTAGCTAGATATAGATAAATATTATTTATCTTAAATTCAAAAGTTCAAAT
TTTATTTCTCATAAAATTATTTTGAAATTTTGAAATTTGATTGTCCTTTAAAAGTAATATTATGAAAACATAACTTAATG
TCTTCTATGTTTATGACAGTGATAGAGACAATCCCTCATTTATCTGTGCTAAGGTTGAAAATCTGTAAAAAAAAATAAAT
AATAATAAACTTTGAAGTCATTAAATTATGTTTATAAAAACATTATACTTGGATTATTATTATTATATTATCATCATCAT
CGTCAGTTCTGTTTTTTCAGATAATAGGTTATATCTTATTAAAAAATATTTATTTTAAAATGCAAAAAAAAAAAATCTGA
AATAAATCTCAAAATATTAAATAATATTTAAATGATAAATTTTAATAGAAACTTCCATACGTGGGGTTTTTAAAATAAAT
AATTTTAATTTAAAAGTTCTTCAATATGTTTAGAAGTAGGAGTGTAATGGGAAGTTTTAAAACTCCTCGTTATAAAACTT
ATGAACAAAAGAACAATATAAAGAGGAAGACAAGAAGAACAATATAAGATAACTTTCTTTCTTTCTTTCTTTCTTTCTTT
CAAGTGTATCCAACATTATTCTCAACACCACTATTTATAGGACTACATTGAGGAATACCAAAGGGTGTCATAAACATTAC
ATTAAACGTTGAGAATTACTACCCATTAAGGAGGAAATAAACCTAAGAGTTATGGTCATCCAATTAACCATATTATCAAC
AACATTTCTACCAATACAGGATGAAATTAACCTAGGAGTTATGGTCATCCATTTGACCACATTATCAACAACATTACTAC
TCATAAAGGAGGGAAATTAACCAAGGAGTTATGGTCATCCATTTAACCACCAAAATGATTTACAACACTCCCCTTTAGAT
GACCATTGATAAATAATATGTCTTGTTAAAACTTTACTAAGAAAAAACCCTGTGGGAAAAAAAATCTTAGTGAAGGACAA
AAGAGTACACATATCTTGTAATACGCTTTGTTTGTTGCCTCGTTAAAAACCTTGCTAGGAAAACCCATTAGGATAAAACC
TAAGCCAAGCGAAAAAGAGTGCAGCGCGTAGATTACTCCCCCTGTTGCAAACATCATTTAATTTCTTGGAGACGATGCAT
TCCAATCTTGAATACCAACTTTTCAAATATTGAGGTTGATAATGCTTTAGCGAAATTGTTGAACATTTATTTCACCTTTC
TTCTCAAGATCATGAGTGAAAAAGAATTTTGGTGAAATGTGTTTTGTTCTATCTCCTTTAATATATCCTCCTTTCAACTG
AGCTATACATGCAACATTGTCTTTGTACAATGTAGTTGAAATATCTTTTTCCATAAGAAAACCACACATTTCTTGAATAT
ATTGAGGCATTAATCTCAACCAAACACATTCCCGATTTGCTTCATGGATGACTATTATTGCTGCATGATTTGAAGAAATA
GCAGCTAATGTTTTCTTCATTGAACGCCAAGATATAGTTGTGTTTCTATATGTAAATAAATAGCCTGTCTGAGATCGAGC
TTTATGTGGATCAGACAAATATCCAACATCTGCATAACCAATTATTTCTGACTTGGATTTATTAGAATAAAATAATCCCA
TATCAATGGTTCCTTGAAGATATCTGAATATATGTTTGACTCCATTCCAATGTCTCTTTGTTGGAGACGAGATGAATCTT
GCCAATAAACTTACTGCAAAACAAATATCTGGTCGAGTATTATTAGCAAGATAAGAGCCCTAATGGCACTAATATATGAA
TTTTCATTTCCAAGAAGCTCTTCATCATTTTCTTGAGGTCGAATGGATCTTTATGTATGTCAAGCGATCTCACAACCATT
GGGGTACTCAATGGATGTGATTTATCTATGTAAAATCGCTTTAAAACCTTTTCTGTGTATGTTGATTGATGGACAAATAT
TACATTTTTCAAATGCTCAATTTGTAGGCCAAGAATTTTTTTTGTCTTACCAAGATCTTTCATTTCAAATTATTTCGTTA
AACACTCAACAACTTTTGAAAGCTCTTTAGGAGTGCCAATGATATTTAAATCATCAACATACATAACTATTATAACAAAA
TCAGACCAGACCTTTTTATAAAAACACAAAGACAAATAGGGTCATTTTTGTACCCTTCCTTTAGCAAAAATTGGCAAAGA
TGATTGTACCACATTCGTCCTGATTATTTCAATCCATATAAGGATTTATGAAGCCTTATCGAACAATTTTCTTGCAAATT
TTTATATGCTTCAGGCACATTGTATGCTTGAGGAACTTTCATGAAAATTCGTGGTCCAATGAGCCATATAAATAGGCGGT
GACAACATCCATTAGACGCATTTCAAGCTTTTCATGAACTGCCAGATTTATTAGATACCTGAAGGTAATTGCATCCACCA
TAGGAGAATATGTCTCCACATAATCAATGACAGGCCTTTAAGAAAAACCTTGTGCCACAAGTCGTGCTTTATATCTTACG
ACTTCACTTTTTTCATTTCGCTTTTGCACAAAAACCCATTTGTACCCCACTGGCTTGACACCTTCAGGTGTTCGTACTAT
TGGTCCAAAAACTTCATGTTTTTCAAGTGAAGTCAATTCCGCTTGAATTGCTTCCTTCCATTTTGGCCAATCATTTCTCT
GTCTGCATTCATTGACAAATTTTGGTTCAAAATCCTCACCTTGTTGCATTATTTCAACATCAACATTATAAGCAAAATTA
TTATCTACCACAATACTATTTCAATTCCACCTTTTTCTCGTCGAGACATAACTTATTGAGATTTCTTCATTCTCATTATT
TTCAGTTATTTGGACCTTCTTTGTGGTCTTATCATTTGTTATGTCTCGGGGCTCTTCTTGAGCAATTTCCTCCATGGTAT
GATCTTCATGATCATTTGTTTCTTTTCTTTTTCGAGGATTTTTATACTTTTAACCAATTGGCCTACCACGTTTTAAACGT
AGTTTAGACTTATTTGCTTTAACAATTTGTCCTACTGGGACATCAACTCGAACTGGAGCATTTGTAGTTGGAATATAAGA
TTTAGTAACCCTTAGAAGGTTAGTAAATGCATCTAGCAGTTGATTTTCAACATTTTGCAAATAAATCATCTTTTTAACCT
CTTGCTCACATTGATTTATTCGAGGATCTAAATGATTAGGGATAATGAGTACCAATCTATCTGTTTTTCCAACTGCTTAC
GTTCTCCCCCTAATGTTGGGTATATTGATTCATCAAAATGACAATCTACAAACCTTGTTGAAAATATATCTCATGTCATA
GCTTCCAAATATTTGATAATAGAAGGAGATTCATACCTAATATACACCCCAACCTTCTTTGGGGACCCATCTTTGTGCGT
AGTGGTGGGGCAATTGGAACGTATACCGCGCACCCAAAAATTCTAAGATGGGAAATATTTGGGTCATGACCGAAAACAAA
CTGTAATGGAGAGAATTCATGATAACTTGTTGACCTTATGCGCACCAATGCTGCTGCATGCAAAATAGCACGCCCCCATA
TTGAAACAGGCAACTTTATCCTCATTAACAATGGTCTAGCTATCAATTGGAGGCGCTTTGTAACGACCCGAACTGTCGTT
AATTGAGGAAAGCAAAAATTCGAGAAAATTCAAGGTCATTGTCGCGCCAGGGCGGGCCAGATGCCGCTAGGGCGGCGACG
CCAAGCAGTGTAAGTTAGTGCCAGAGCGGGATAGGCAAGACAGAACGTAAATAACGCGAATCCTTATTTTTTCCTTCTTC
CTAAAATACCTAATTTAGTCATAAAACACCCTAGAAACCTCCAAAAAGCTGCTTGAAGCTTGGGGGAGATGGAGAGAGGG
ATTTCTAGCGTAAGGATGTCGATGGATTGCAGATTTCCGGCCAAGATCACTGTCACAAATTTCGGAAACAAGATTTGAAG
CCAATTCCTCCATGCAGCTGCTTGGCGCCCATGTAGGCTAGGTTTGTTTTATGAATTGAGTAGTTATAAATATGTGTTCA
CTGCGTAATATATGCAAATCAATGGTAGGATTATGCGTAAGCCCTTGTGCACCGGATAAAACGTGATTAAATCCTAGGAA
GAAGCCCTAGATGATGAACTAGAGTTAGGTATGGTGGAATTAATGCTCACATGATATACGTGGATGAGTAGTTCGTACGT
GATGGTTGTGATTCTATGATTGTGTGATGCATTCTTGTTGTTTCTTCATTATAATGCAAGTGTATGTGCGAATGTTGTGT
TATTGATCACACAAGTTGTAAATAAGTATGAATGAAGAACTAAATTCCATTGAATCATGACCCGATTGTATGAGTATGAG
AATGTACTTGTGTTAGTGATTGTGGTGTGTTGAATGGATCAGTTGCCACGTTCTGGCATAACTAATTTGGATCGATTGCC
ACATTCCGGCATAACTAACTTGGATTGGTTGCCACGTTCCGGCATAACTATGGGATCGGTTGCCACCTTCCGGAATAATA
TTTGGATCGGGTACCACATTCCGATATGCTAATAGTTTAAGTTTGGGTTCCATGAGAGGACCAATGGCGTGATATAATTG
TGATATTTGAGAAGTGTGAAGTTGAATGTGGTTTTATAATGATAATCGTTATTGTAATTTCCCAGAATGATTTTATGGTT
ATAGGGTTTTATATCTGATTGCTTTTTGTGTCGAGTGGACTTATTGCGTATTGTGTTGTCGAACGAATTTTGAATGTAAA
GGGTTCAAGGGTTGAATTAGTTGAGAGTAAGGGTTGTCCGTGTGTTGTAAGGGTGAGAAGTGGGGGTAATGTACTTGTTA
CAATTACTTAGGTGGGTTTCACCTTGGAGGGATGAATTCTGAGTTGGTAGTTGAAGGCTTGTTGTGATGAGCTATGCGAC
AAGGACGAGGTAATATGAAGATGAAGTAAGGGTACGTCATGGGTAGTTAGTCAGAATGGTTGTATGGCATGTGGTGAGTA
CTTTTATGAAGTAGAACGGTCAGGTTGTGATCAAGAACCTAGTAATTAGGTTGATTGGGAAGTAGATGGTGGTAAGAGTG
CTAGAGAAATTCTGAGATATTCGGAGAGAGGATGAAGGTGGAGGAGCGATGGGTGTTAGGGCATGTCTCTAACTAGTTGG
TTTCTTATATTTATGCGATGGGCGTCGGGTTGACCGATGATGCCTACCAGTACGTGTGTTTTATAGTGATACTACTCTTG
CTATGTCTTTTGACATAGTCTGGTTGCAGGATCGGTGATGTTTCATTAGGAGAAGACGAAGAAATCTCCAGCAGCTTATA
TTTTTCCTTCCGCATAGTGGGAGCTGTGTCATTTATTATATTGTCCAAATTGTACTCTTAGTAGCTCTTGTACCTGTTTA
GACTAGATTCTTGGGGGTGCTAATTACTTTACAAGTCTTAACTAGTATTTATTTAAAGAGGTTTCGTTTATAAAGATTTA
TGTTTTTCATTTATATCCATCTTTCGTTAATTTTCCGTATGTTTAAATTTTTTTTGGGTATGAGGGTTCTCCTACTTAGG
TGTTAGAGTGGGTGCCCGCATGGCCCGGTGGGTTGGGTCGTGACAAATTGGTATCATAGCCTAGGTTACCGGTATCCTAG
TACAAGAGGAAAATGTGAACTAGAGTCCTGCAGATTGGTGTGTTGACGTCCACACCTAATTTTCAGGAAGCTATGAAGCA
TTCTAGGAAGTTGTCTCATCTTTTCTCTCCTTTCGTGCGAATGTCGCTTGTGGTATGAGTTGAGTCCAATTGGCATCTCG
ACGAAGTGAACTAGACGTTGTGGTTATGACTGAACGGACACAGACAAAGTTAATTAGAACTGAGAAAGTTCCAATTGGTA
TCTGGCCTTAGGGGTTGTACTAGGCATAGATGATTAGTAATGGTCATCTATGGGACAAATGAACTCATAAGGTGAAGTTG
TTGTGATGTGTGGTTGTAACTGTGAACGTGTGTTTCTTATTGTTTGAAATAACTGGGAATGTGAAAGTCTCCTTTGGATG
TTTGGTTTTACCGATGGTATGAAAGTATTATGGTTGATGTGTGTGGCATGATTAAGGACATAGTGATGTGTGTTTGGATT
TGATATGCATAATATGCTGGCTAAATGGTTGAATTATGCAAGTGTAACTACTTGAATATCGTGAAACCTATTCAGGGAAG
AGGTCTTAACAAAATTTGGTGTGAGGGTCTAGCTAATCTACGAGCAATTCGTAAGATGAAATCTGGACGCGCGTTGCGAC
CAACTAGAATCGTGTGAATGTCTTGGTGTATCCTGGGATGTGTGGGTTGTGGTGCTGAGTTAATTAGAATGAGCTGGTTC
GTGTATCCTGGGAATAGACATTGAATTTTCATAGCTTGGAGATTTAAATTAGATTTGTATGGTAACGCGGGGAACCTTGG
GAAAAATGTAGAAAAATGAAAAGAACCCAAAAATTATGAGCCTGGGTTCTGGTCCCGTCTGAGCCGCTGGGGAGGGATTA
TTCCCGCCATAGTGAGACCGCCAGAGCGAGATTTTTCCCGCCAAAACGGGACTGGGCGAGGCAGAATCTCAGCCCTACCT
CCCCTGTTTTCCTTGGTTACAGATTATCAACCCCAAATGGGATCCGTACAAATCCCTGCCAGTCCTCTCAGTGTTCAGCA
ATCAAGTATAGATTATAAAACCTATCAATAAATTACGAGTTGCTTAAAATAGCTAAATAACAAGCATCCATGTGCTACAA
AACTTAGGAAAGCGAATGATAAAAACAGAGTTGTCCTAAAACTTTACAAGCCCAAGAGGGGTGAAAGAACTGGTGGTATC
CACTTCGGAGTCAAGGTCCACTGGGGGTATCACGCCAGCCCAGGCCTCATTCAGCATAAGGAACTCTGTGTAGTCCTTTG
GATTGAGTCGGGGAATCTCCCTCTCAGGGGTAACACAAGAAAAGATGGCCTTAATAGTGTTCCACATCCGGACCATTAGA
CGATCCCTCTCCAGACCCTTCCTCCTCTCCTGACGCAACTAGAGTCGGAGCATCTCGACCTCTAGGGCCGTGCTAGGTGG
AACTGGAGTAACGTTGGCAAAAGGCACTACCCATCCTCTTCCGGATAGCTTCCAGATCCTCCTCGACCCGTGCACCTGAG
AGTGGGTCCTCATCGTGCAAATCCAAGGCTGCCTTGTTGCTGCTAGCACGACTAGTTCTCCTTCTCTTGCTCCTAGAATT
AGAGCCTTGTCTGACCAAAAGAGGGTGAAATGGGGGATCCATAAGAAGTACCTCATTGGCGTCAAAAAGTGGCACTCCCG
CCCACTTGCACAACGCAGTAATGAGTCTTTCTAGAAAGAAAGCCTTCTTGTTACCCCGGTAGAACATCTTCCACTCCGAA
ATGATCTGCACCCCCACATTTAACTGGATGCCCTATATAGCGCACGCCACCTCCAAAGCCTGGGGAAAGGTCACATCGGT
GCAGTTTTCTCGACGGGCGGATCCTCCTAGTAACCAGGGGTAGCCACCTCTTAGCATCCAGTGACCAATCTATGCTAGTA
ATGCCCTCTGTTGTAGCCTAGTAGACCTGGTCCCGTTTGGCTGGCTCGATCAGTGTATCCCTTAACCAACCTAGATCCAT
CTCCCGCAAATTGGCCTCGAACTCCGCATTTGAGACCTCAGGTAACTCTAGTACTTCATTGATGGTGGTGGAATTCTAGG
GAATGTCAACTCCTCGAACTCGGATGACAGAGTAAGAGTCATCCCAGTGGACGGTAGGGAGGATGGCATAGAACTCCCTC
ACCCAGGTAGAGCATGCATTTGGGGGAGCCTCAGTTAGTGGAGCCCATCCAAACTCCATCAAGCGAGCATGAAAAGCAAG
CGCCTTCTCCTCTAGCTTCTGCAACACGAACCCTCTCTCACAACAGAACACCATGTTCCTGTTATCATGATGCCTTTCCA
GACTCGCGGCATCGGGAAACCGGATAAAGGGTAATTTTTCTTCATTTTGACCTGCCATTAGGGGGCCTGCAATAAATTGA
ATGTGAGTTAGAACACGATAGGAATAGACGGGTTAAGCCTAAAATGAGAGAGAGAAAAATTTTGAGCGAAGACTGCAAGC
CATTGGTCTGGCTTATCCCGCCACAACGGCCATAGCAGCCTTCATTGTCAGGACCCAGGGGTACCCCCTAGACGTAACAC
GGCATACTCGACCCCGAAGAGGTCTAATACAAGACCTTTACATCATAACATAGGTAATAGAATTGAAAATACGAGACAAT
TAAAAACTTTTACAATCGAAGTCTTATTTCATAAAGCAAGTGGAAGTCTTACTAAAGCCTTTGTCTCAAACCATCTATTA
AAAATCATGAATAAAAGTCTTTGGGACGCAGCCCATACAAAGTCAAAAAACATAAAGAAATGACATAAGGAAATAAAGGG
TTCGTCCTCGAAGCTATGAGGACTCACCAATTCTTCAATTCTTCTAAATCCTTGAAACTCTAGCCTCCAAAGCAACTCAA
GCCTCCAACCCTACATTTGGTTAGAATGTAGGCAATAGGCATTAGTACAAAATGTACTAAGTATGAAGGCTAACATACCA
ACATTCAACATCTCAAATGGTTAGTCAACATAAGATATAGTCGTAAGAGATAATAACATAAACTCCAGTAAGGTAACATA
ACAGCATAAGTCAACATAATGCAAGATATATGAACATAGGAGCTAAATCATACTTATAGCATAGCCTTACTTAACCTTCA
TAATTAAAATAAGCCAACTCTAACATCATGAGTAACATATAAGCATTATTGACTCCTAGTCACCTATACAATAATAGTAC
CATTCTCAAGTAACCTCAAAAGCGTACAAGTGCAAAGTAGGAATAGCATCCCATAATAATACCCAAGCCATGTATCCCTT
CTTAGTAATCTTAATCATAATCTATATACATGGTCTAATTCTCAAGGCTTCTATACCATAAGGGCATCATACCTCTAGGC
AACCACAAAGCACACTTGTGCAATGCACGAAAAGAATCCCATAATACCCTTCACACTAAGCATAACTTTGAAGTCATCCT
AGTCATATTCACCCTACTTGGTCTCATTAATTACTTAATTTCCCATAACTAAGGGAATCTCTCACCTTTAGTCACAAAGG
TAAGGAAGGCAACTATGGCACAATCCTATCTCAACTCATTCTCTTTGGTAACCCTAAGTCATACTTGTGCAATGCAATCA
TAGCATCCCATAATATTAATCATGATAAGTATTACTTCTAGGTCCCCTTACTAATACTTCTTGGGTTGGAACCTAGTCCC
TCTCTTTATCTTTAGAACACTATGATGTACTCTCTTAAGCACATCTTAGTTCATTTATAACTTGAACCCTATGAGATACC
ACATTTAGTATGTCAAGTTCATTACTAGCATGGATACTATGAGGTACTTACTAAGTATGTCTATACCCATAACACTTTGA
ACTCTATGAGATACTCTCTAAAGTATGTCTAAGTTCCTTCTTCACATGGACCCTATGAGATGCTATCTTAAGCATGTCTA
AGTCCATCTATACTTTAGAACACTATGAGTTACTTCATTAAGTAAGTCGTAGTTCATTATGCTTTGAACAATATGAGATG
CTTCTCAAGCATGTCTCAGTTCATGGATATGAAGATTGCTACTAGGAACCTTGACTCAACTACGTGAAGGATCCCATATC
ATGAGATCTAACTATGGGAAAACCCACACTCTACTACGTAAGAGTTCCCCCTTGAACACTGATAGTCCTCACATCAACTA
GGTGTTATTCTCCTTTCTACTTAGAGCCTGGACCCTTTCTTGTGTGACACTCAATCTCATTGTCAATATTTACTTGGAGC
CAAGCATACACCCCAAGGTTTACTCGTTTAGCCATGCTTAACACTCATATTTCATGGAAGAATGTCCTTGACAATTAATC
CATGCTCAAGTGATCCTATCACTTCATACATTCAAGATTTCATAAGGTAGGTTGGGTGAGTATAGGCCTTTCACCATAAT
CAAACCTATTAGACTTCTATTCTCTTTTAGACTTTACTCTCAAAGCCTTAACATCAATAGTTAATCACATTTGCTTCACC
CTAAAACCCTAGTTATTAGGATCACAACCAAACTCTCAAGGTTTCTTTCTTAATCTCTTCTCTAGACCTATATTTCAAGG
TAATTTGATCACATCTTCCGTTACTAGGTGATTCTACCCTTAATTGATCATAAAGGTTCAATTCTAGCTTTACAAGTCTA
GATCAATCATATACAATAGAGTCTAGTTCAATTCATAATTATATTATCCTAACTTTGATCAATTACAATACACAACATTG
AGTTAGTAAGATCACATATGAACCTTCAACTTTGCCTCTAATGGCATAAACCCACATATATCACATTCATCAACATAGAT
TAGGGTTCATCATAGAAATATCATGAATTATTTCATAATATCATCAAAAAAATACAATTCAATCATAATTGGATGCTATC
AACTAGATTGGAGTCACACCCAAGCCCTACCCACAATATAATAACAACCCTAGATATAATTGGGTTTTTGAGTTCACAAT
TGGGGGAAATCTATGGGGGCTCCATGGGAGTAATAACCCATGGATGAATTAGCTTCACATACCTTCAATCATATCTCCAA
ACAAATCTTCAATCCAATGGAGAAACGACCTAGCTGCTGCCCCTCTTCTTTTCTTCGTCTTCTTCTTCTTCTATTGTAGA
AAGAGGGTTTCTTGGGAGTAATTTGGGGGTCTTTAGATTAATGACTTAAAGTGATTAGTTTGGGGGGTCTATTATACTTA
TATAGGTATTAATTTAACTCATTAACCGACCTATATTAACCCCTAATTAATAACTAACCCAACCCCTAACTTCTAACTTA
AAACGAAAAGCTGAAAAACTGGCAGCATCTACGTTTGGCCATCCACGGACCGTAGATTGATCTACTGTCCGTGGTTTGGT
CTTGTGGTTTGGGTCTGCAACTCACCATTTGCAGTCCTAATCCACGCCCAAGACTCACGAGCCGTAGATTGAATCAAGCT
GTTTTGACAGCTTTTTGGCCAATGTTGGGGTCCTCTTCAAGGAGCTCTTGGGTGGTCCTTAGGGAGTCGTACCCAGACGT
TTAACCCCTAAACTGTCCATCTAATTATGGGAATCATTTATACAAGTTTCACCCCTCATAAACCACTCCAAGACTCAACT
ACAAGACTCTACAACACACTAGTTCAACACACTAGTTCAACTTACTAGTTTTCGGGCGTTATGATCGTTTCTTGACGTTT
GGCCTCTAAACTCCTCAACCGAACATACAAAGCCATTTTACATCATTTAAACCTTACCTTGACTCAAAACAACCTCTTAA
GGCTCTAGTTTCACCTACTACATTCAATTAAGCAATAGCTAGGTCTAACTAGGTTCTACGGGGAGTTACTCTCATTTGGG
ACGAACAACAGACGCGGTAATGACGTCTCTTCAACCCAAAACCTCCATTTTTGATAGAAGTTCAGCAGATCAGAGTATAT
AAACTACCCTAGAACATAAATGTGCAATTATATCAACAAACTAACTCCTAAATGAGGCCTAAATTGGAGTTTTACACCAA
GAGACCCTTCAACTTTGTAACACCCCGGAAATCTAACGACCTTAGATAGAGTCTAACATGTAATATAGTATCCTAAATAG
GGTTAACATGAAGTAAAGATTCGTAAAAATAACTTTCCTAAATAATACTATGGTTTTAGTGCCCAAACGTCAAGGTACGA
CCCCCTAGGACGCCACAACGGTCCATGAGGAGGACCCAAGGGAAGGTCCAAAAGCTGTAAGAAAATAAGCAACATGGAAC
CACGATTGGGCACCCACGCCACATGGGTGGACCCACGATCTATGGTTTGGAGTCGTGGGTTGAGACTTAGTCTCCCCAAG
CTTTTCCTCCAAAACTCCCTCTCTGACCCAAACCACGCCCATGCAGGATGGGCAGTGGTCCCATCCACGATCCGTGGATC
CCAACCTGCAAAAGTTGGTTTGGGGTTCGGCCTAAGGGAGGGTGTTTTCGTAAATTCCTAAATAATTAAATTAAGGGTAG
GGACGGTTATTATTAGTCATTTTAGATATATTAAAGTGATTTTAGCTATTAAAAAACCCTTTTAACTCTCATAACTCACA
AACTCAAAACTCAACCAACTTCCCTCTCAAATATTTCTCTCTCTAAGAAAAAGACCTCCATTGAAGAACATCAACAAGGT
CAAGCTAGGGCTTCAAGATCTATCCTTTTCTTCCTCAAATTCATGTGCAAATATTCCTAAGGTATGGTTTCTTTTCATTC
TTGGCTAGCTATCACCAAGAAGCCCCTTCAACTATGTTTTCAAATTCCCCAAATCTAGGGTTTTCAAATCTAGTCATGGG
TCTTCTTCCAAAACGATTTCTATTGATTAATTATGATTTATTATGATTTATTTAGATGATTTATGGTTATCTTAATGGTG
TATTGTTGGATTTTGATGAAAATTTCTCTTGGACCCATGATTTCCCCTTCTTCCTAAATTGTGAACTAGGGTATGAGTTC
ATTGATCATGTAAGCTTGTCAATTGATTATGTTATTTTGATTATGTTGTTAAATCATGAAATTCTCCTATCTAGTATTGT
AATTCTTGAAGTTGGGATTGTTCTTGATTCTTAACCTTGAAAGGGCAAATTGCTAAGGTTTATATATGTTGATGAATATT
GCATATGAACTTATAATTCACTTTGATAATGATGTTGATCCACTTGAAAGGTGGATGTGTTTCATTATTTATATTGTGAT
GTTGATCCACTTGAAATGTGGAGGTACTTTATTAGGTGTATTAAGGGGTTGATGCAAGATCATTCTTCCCTATACCTTTA
CGTTTGATTATGCATGAAGTATGTATGTATGTATATGATAAGCTTGTTGTGTTGATTGAAAGGTCATTCTCATGAACACA
ATATGAATATGATATGAAGGTTTTACTATTATATTGATGATTCTAAGGTTGAAACGACACTCTTACCTAACGAATATTGA
GCTATTATGATGTATGTTGGGTTGAGTGCCTAGTGCATTCTTTCATAAACCTAAACTTAAGTAAAGACTTAAAGTGACTT
TAAAAGGGAATTATACTTAGCACCGAGTGGATATGAGAATGAGATGGAGGCTTTTACGTTTAGCAAGTTCGGCTTCCAAA
TGTATGTTGTCTCAAAAGATGGGAACCTTTTACGTTTAGCAAGTCCGAGTTTCTAGTAGCAATCCCCATGTCTCATAACT
ATGTGCCCACATAGTTCTTATCTAGTGGATCCACCTAAAAGATATTATGTACGTCCTACCTTAGGCAAGTAGGACACCTC
TTTCGGTGTGGGGGTAGATCACCGGATTCCATGTCACTCACATGGTCTATGTCGGTTGAGGTTAATTTCTCTATACGATA
CGAATATCTTTCCTTGCAATGGACCAAAAGGTGAGAGGCAGCGCTCGAGCCTCAACCAGCAAAGGGGGACAACCATGCCA
ATCCAAGCACAGTAAAAGTGTGCCCACTCTATCTATGACCCTTTGAGAGGTACTACTTAGTATGAGTAGGGGTATGGGAA
TTCACCCATACATTGCACAAGTAGACTTAAAGAAGGGTTATGGTTAGGTCCTCTTATGTTATGTATTAATGTTAAGGTTG
ACTCTACTTGTTACACGTTATCATCATGAATGTCTCCTTAACTATGTATGTTGGTTATGAATGAATCGAAAGTAAGATAT
GTATGATTGTTGGTGATCTAAGTGTGGTAATTAGCATTTGGTAGGGTTATGGGACCTTACCTTTGCATTGCACTAGTATG
ACCTTGGGTTGCTTTGATGTTGATATGACTTATGTTTCTTCTTATATGTGCATAATGGTTTCTAAACTTGATAAAAACAT
GTTTTCAAAATAATGTCCCTTTTATGCATATTTCAATGGTTTTAGTGCATGGCTTCCATACTTAGTACTTTATGTGCTAA
CCCATATTTCTACTTTTTACTATGAGTGTAGGTTCGGGCCATTGAGACATACGCCTTACTTCAAGTAAAGCTTGGTTTGA
CTATTCCCTAGGCTTGGTGGGTCCTCAAGTTCGAGGACAAGATGTTGTCATTTCTTAGTTTCCATTGTATTTCCTACTTT
GAGACTTTATTTATGTAAAGGGCTTTTGACCCTATTTGTATTACTCTATGTACTAGATGGTGATTGAGACCAAGTCTAGA
TTCTATTTTTGTTTATAAAAGTGAAGTTGACTTCTATTGTAAAAGTTTTAAATTTTCCGCATTATTCTATGACTTATGTG
TATGATTATGCTAAGGGCTTGTATGCGACCCCTTCGGGGTCAAGTACGCCGTGTTACGTCTAGGGGGTACCCTTAGGTCA
TGACAAACTTGGTATCAGAGCACAAGGTTTAGAATAATTTTAGGATTGATGTCTTATGAACCTATCTAGTAGAGTCTTGT
TCATGAGTGTGAAACGCGCCACACTTATGAATAAGTGGCTATAAGATGTTTAGGAGCTTTCCTTTCTTTCATTACTCTTT
AGTCATACTTGGAGTTTTTCTCTATGAGGTCCTTGTTCCTAACCCTTTTCTTTTGTATATAGGATATGAATACAAGAAGG
GCAAACTTAAGAAAGAGGGTAGAAAAGATGGTGAATGAGGGAGTTCCTCCTCAAGATCCTCAAGGTCCTCAAGTTCCTCA
ATTTCCTCAAGTTCCTCAAGCTCCAAATGATGAGAGGGCTATGACTTATGTGGAGATAAGGACGACTCTCCAAACATTGA
CTCATGATTTAACGGCTCAAGTCACTAGGGATGCTAGAGTTCAAGTGACCCCAAATGTGAGTACAACCGCATCAAGGATA
AGGAATTTCACTAGAATGAATCCCCCTATGTTTTATGGCTCCAAAGTAGATGAATACTCACAAGGCTTTATAGAAGAAGT
GTTTAAGGAGGTTGATGCAATGTGGGTGTCGTCTTAAGAGAAGGCGGAACTAGCCGCCTACCAATTAAAGGATCTGGCCT
AAGTATGGTATGAGCAATGGAAGGATGAGAGACCCATAAGAGCGGGACCGATTGATTGGGGAGTGTTCAAGTAGGCCTTC
CTTGATAGGTTTTTCCCATTAGAGTTTAGGGAGAGAAAAATGCAAGAATTCATCAACCTTCGCCAAGGCGGAATGAGTGT
GAAGGAGTATGGCTTTAAGTTCACCCAATTTTCAAAATATGCTCCAACCTTAGTGGCGGACTCTAGGACCAAGATGAACA
AATTTGTTATGGGGATATCCGACAATGAATGCTGTTCGGCAATGGTCCTCCCAAGTATGAATATTTCACGTCTCATGGTT
CATGCCGAGCAAATTGAGGAACAAAATCTCAAGCAAGTGAATAGGGCAAGGGTCGATGATGGAAATTCTTCAAAGGGTAA
GTTTGAGGTTCAAGGCAAACCAAGGTTCAAAAAGAGGTTTTCTAACCAAGGCTCTTATAGTGCTCCCAAAGGAAACAAAG
ATATGGTGTCTAACCCTAAGCCACAAGAAGGTAGTAGTGGTAGCTCTTATGTTGATAGGCCTAATTGTGCAAAGAGTGGT
AAGAAGCATAAAGGCAAGTGCCTAGTGGGCACGGATGGTTGCTTTAGTTGTGGGAAGAGCGGCCATATGAAGAGAGATTG
TCCTATGTTAAAGGTTTAAGGGAGAGAGGGCAAGCAAGTCCCTCCAAGTGGCTCAAATTCCGATGCTCCCCAGAAGAACC
ACTTCTATTCTCTCCAATCCCGAGGTGACCAAGAGAGTTCCCCGAATATTGTTACGGGTATGTTGCAAGTCTTTTCTATT
GATGTTTATGCATTATTAGACACTGGTGCCACATTGTCTTTTGTTACACCTTTAGTGGCTATGAAATTTGAAATTCTCCC
CGATGTGCTTGAAGAACCTTTTTCGGTTTCTACCCCGGTTGGTGACTCGGTAGTGGCAAAATGAGTCTATAGGAGTTGTC
CTATTTATTTGTCTATTAAAGTCACTTTGGTAGAATTAGACATGCTTGACTTTGATGTAATTTTGGGCATGGATTGGTTG
CATGCATGTTATGCCTCTATAGATTGTAGGACCTGAGTGGTCAAATTTCAATTTCTAAAGGAGCCAATTTTAGATTGGAA
AGGGGGGAATTCTATTCCTAGAGGTCAATTTGTTTCATGTCTTAAAGCTAGGAAAATGATATCCAAGGGGTGCATGTATC
ATATTGTTAGGGTTATGGATGTTAAGTCCAAGGTCCCTTCTTTAGAGTCGGTCCCCGTGGTGAGTGAGTTTTTGGAAGTC
TTTCCCGATGAGTTGCCCGACATTCCTCCCAAACGGAAAATAGACTTCAGCATTGATCTTTTGTCGGATACACAACCCAT
ATCTATCCCTCCCTATATAATGGCTCCCGCTGAATTGAAAGATTTCAAGGCACAACTCAAGGATTTATTAGACAAGGGTT
TTATTCAACCAAGCATATCTCTATGGGGTGCTCCAGTATTGTTTGTGAAGAAGAAAGATGGGTCTCTTAGGATGTGTGTT
GATTACCGCCAATTGAACAAGGTCACTATAAAGAATAAGTATCCTCTTCCTAGAATTGACGATTTGTTTGATCAACTTCA
AGGGGTTAACTATTTCTCCAAGATAGATCTTCGTTCGGGTTACCATCAACTAAGGGTAAGAGGGGTTGACATTCCTAATA
CAGCCTTCCGAACAAGATATGGTCACTATGAGTTCCTAGTAATGTCTTTTGGTCTAACAAATGCCCCGACGGCTTTTATG
GACCTTATGAATAGGGTTTTTTAGGAATATCTCGATATGTTCATCATTGTGTTTATCGATGATATCTTGATCTATTCTAT
GAGTGAGAGTGACCATATGGACCATTTGAGAGTGGTGTTGCAAGTACTCAAGGATAACCAATTGTATGCTAGGTTTAGTA
AATGTGAGTTTTGGCTAAGGTCGGTTGCCTTCCTTGGTCATATTGTGTCTAGCAAGGGTATTGAGGTAGATCCGAAGAAG
ACGGATGCAGTCAAGGATCGGCCTAGACCTCTAACTCCTACCGATATTAGAAGCTTTTTGGGTTTAGCCGTCTACTATAG
GAGTTTTGTTGAGGGTTTCTCCTCAATTGCTTCTCTATTGACGGCCTTAACCCGAAAGAAGGAAAAATTTGTGTGGTCAG
AGGCATGTGAGAATAGCTTCCAAGAATTGAAAGATAAACTCACCGCCACTCCGGTTTTGACCTTACCAGAGGGTACCGAT
GGGTTTGTGGTATATTATGACGCTTTTCGAGTGGGTCTAGGATGTATCCTTATGCAACATGGGAAAGTAATTGCCTAGGC
ATCAAGGCAACTCAAGATACATGAGAAGAACTACCCGACTCATAATCTCAATCTTGCGGCGGTGGTATTTTCTTTGAAAA
TATGGAGACACTACTTATATAGGTGTAACGACCCGAGAGTACCCCCTAGTCAGTACCGGCGTATTCGACCTCGAAGAGAT
CTTACACAAGCCCTTAGCATTCATCATAACATGTATCGTAGAATAAAATCACGGAAAATTTAAAACTTTTACTTTGAAAG
TTCAACTTCACTTCATATATGAAAAACAGAATCTAACTTCGTCACAATGTACCATCTAGACATAGAAGTATTGAAAATGG
GACTTAGCCCTTACATCAATTATTAGTTTTGAAATAGGAAAGTACAACAATGTCTTTCAACGTAAGCAAAGAACTAAACA
TAGAAGCTAGATCATAGGGTTTTGTCCTCGGACATGAGGACTCACCAACTTGGGGAAGCAACTCCGAGTGTCTTGAGAAG
TAAGCTTAAATCCTCAACGGCCCGAACCTAAATATTTGGGGAAAAGGGAGAAAATATGTGCTAGTACAACACACGTACTA
AGTATGGCTACTATGCATAAAAACTATTGAAACATGCATAAAAGGACCTTTATTCAAAACATGCTTTTTACCATGTAAAT
CCAATATGCACACAAAGTAAGCATCATAGTCCAATCCAACATAATATCATTCCAACATGTAGACAACCCAAGCAATACTA
GTGCAATGTAAGAATAGAACCCCATAACCCTATTCAAGCCAAGTATCACATTAAGCAACCTACTTCATGCATACATTCAT
AAGATCATATTTCATCATAACTTACCATATTCATAATGATCATACATAACATAGCTTCAACATACATAAGTCATAATCAT
CATAATCATAAGAGAACACTAATACAACCATCTCTTAGGATCCCACAAGTGCAACGTGCAAGAGAAGTCCCATACCCTCT
CTTACACTATGTAGAAACCCTTAAGAAAGCCTTAGTAAGAGTTCACACCTTTCATACCTTCATTTACTTTTACATTAGGG
AAATATTAAAATAACCGACATAGACCATGAGAGCTACATGGAATTCGGTGTTCTACTCCCACACCGAAAAGAGAGGGTTA
ACACTTGCCTGAGGTGTAACAATTCGTACATAGCTATCTAGGTGGATCCACTAAGCGAGAGTCCTATGTGGGAACATAGT
TAAGGGTCAAGGAGATTGCTCTAGAAACCCTAACTTACTAAATATGGGGGTTTCCATCTCATGAGACAACACATACCTGG
GTAATCCGGACTTGCTAAACGTGAGGAAACCCATGTGGGGAGCCGGACTTACTAAACGTGAGACCCCCATCTCATTTACA
TGCCCTTTCGGTGCTAAGCATCTAATTCCCTTTTGTAAACATCTTTAGTCATCACATAAGTTCACATTAGCCTTTACTAG
ATTCTTATGTAGACATCTTACCATAACAGCTCATATGTGTTCATAAGTGAGTAATAATCCTTTCACTTTATAAACGCTTA
GCAAGTGAGTAAACCTTTCACTTTACATTACACTATAATCATGAGAACTAACTTTCAATCATATAGCAATCATACCATAA
CATACATACATATACATACATACTTCATAGCTAATTCAAGTGTACAGGGTTAAGGATGAGGAAACTAGGTCATCAACACC
ACAACTACACATTAGGTATAGCATCATTACAATCTAAGTAATTCACCTTTTATACTTGAGTTCAAAGAAGAACCAACCTT
CATACCTTTTTGCCTTTCTTGGGACATCCATACTTCATTACCAATTAAATCATAACCAATACATAATACAAGGTAATTCA
TGAAGTAATAACATAATCAACATCAATATAAGAAATTGACATATTCCCTTCATAGCCTTCAAGGCTTCATTCAAAGACTC
AACCCTAATTTCATAGAAATTATACATAACCTAGGGTAGAATCATCATACAAGCATGAATTACATAACATCACATTCAAT
TCATAGCCTTCAATCAATATCCAACACAAACTAGGGTTAGAATTAGGAAAAGAAGGAGAAACATGGGTCTCATTGGGAAT
TCTTCAAGAAACCACCAATACAACATAAATTCATCCATAATTGTCCATATAACATCAATCAAAGTCAGTTTATAACATCA
ATTTTACTTTAGAAAGAAGACCCACGTTTTTGGATTGAAACCTAGAAATTGGAGATTTTGAAATTTATCTTGAAGAGGCC
TCTTGGGGAAAGGAATCCAAAGAGTGATAAGAAACCATACCTTATTGACGAATTAACCACAAAAATCCAAGTTGAAACCT
TGGAGATTTGGTCTTCTTCTCTAAGCTCCAATGTTTTTCAATGGAGTTCTTGAGAAGAGAGAGAGAGTAGAGAGAAGGAG
GAACTTTAGGTTTTGATCTTTGGGGTTTTGTGTTTTGATGATAAAAGTGAGGTAAATTGACTTAAAAATCATTATATACA
CATCCCCTAAAGTACCCAAAATACCCCTCACTTAGTTGGACTCTTTAATGAAGTAAAAATCAATTTTTGAATTTCTGCAT
TTTCGTCGCGAAACAAGTCCGCGACGCGGAGCTGTTCCCTGAAGATACTTGGAATTAAATTTTGAGACAGTAGAGTCTGC
GACATGACCTCATCGTGAACTAAGTTTTTGCTCCTTGGAGGAGCTAGTCCGCGACGTGGAGCTATTCCCTCCAAGTGCAA
TTTGCAAGCTGCCTTGGCAGCTTGCTTGGCCAAGGTTGGGGTCCTCCTCGGAAATCAACATAACACTTACTCTCATATGA
AATTACCACATACCGGTACCTTCATCCCAAAAATTCTTCCAAGTCAACCCTAGTAGCATCCTTTTCTAAGGCCGTCACTA
GGATATCACTCAAGATCTCATATGAATCTACCAATCCGGGTCTAGATTGCTCCAATTCACTAAACCACATAAGGTGAGAA
TTCAAGCAAACCTATCTCATAAACATCAAGGACACTCAATAACCTTACCATCTAAGCATATTATCCCGCATTGGGGTAAG
CCTAAACTATCTCATTACACAACATGATTCTCAAACCAATGAGGATCTCACTCCTACCCTCTTTTAAATGAGCTTAATCA
CTCAACATCTCTAGGTACCACTTAAGAATCACTATTCGTCAAAATCCAACACATCATAAAACTCATAAGGACTAAGTTAA
GTTATACTAATCACTCACATATGGCCATAACTAAACCCATGAATATTAAGGACGACACAAAAAAAAATTTGGGATATTCT
CTTTATTAAGTCACGAAAGACAAGTATTACTAAGATTACTCCTACAAGGTTCATCACCTTAGATAACTCCTTTATAAACT
CTAGAGGATCTTCCTCTATCTTTGGCCCATGGAATTTCCGCAATTCAATAAAACATAAAACACATACCGGAACCCTTAAG
ATCCACTACCACTCACTCTTTGAGACTTACGGGTAGACATCCTTTCTTGGTTAAACCTTAGAGGAACTTAGAGGAATTTT
GACCAAGAAACCTTTCTCTTTTTCACTAAAGTTGGATTAAGACAACTCTAGACCATGTCAACCCTTATCACCATTTTTGG
TGGGGTCTACCAACCAACTATGCCTAGGTATTATCTAAGCACCCTACTTAAGTGACCATACTTAAGATCAATCTTAAAAT
ACAACAACTAACCCTTTGAAGTTGGTCAACACTTATACTTCTTATTCTTCACCTTAACTAGATGGTACATGCAACCCTCA
AAGTCAACTTCAAAACACAACATAATCCCGACCTAGGGCATATAATTTCTTTTCCCATCTCCACTCTCGGATAGGCTCCT
TTGGGAATCAACAATTTGACCATATGGGTTCTACCATCAACTAAACATAACCTCACAATTACCTTGCTAGGTAGGCACAC
TATCTCCCCCTTTGGAGTAAGCCTACACAAGTTCTTCTAACCAACACAAAGACAATTATGAAGCATTAATCACACAAAAT
ACAACTTCATAATCTATTCCATCAAAGCTCACAAGTCACATAGCCATAATTGGCATTACAACCACTCGCTCCTTCTAGCA
AGAACCCTTCAAGTGGTCCAACTTTAAACACCATAAGACAAGGAATAAGAGAGAGAGAGCTTATAGATCTATGGCACGAC
TTAGAGAATGAAGAAGTGAAACATTTCCTAAAACGTCTCATAGCCTCTTACTCATAGTTGTGGTGCACAACACAACCATG
AATCGGACTCTAATCAACGCGGTGTGTTGGACTCCGAGGATCTATCAACCTAGTGCTCTGATACCAAGTTTGTCACGACC
CAAGCCTAGGGCCTAGACGTGACCGGCGAATGGGGAACCCGAAGGAACCCCAAACAAGCCTCACAGCATATCATTACACA
TCCTTGGTCGCGGAAGCAATTAAAATGACCATAAGCGATAAGTATAATCAAAGGGGGAAATCGGGACTAAGGGAGCAAGA
AAAAAGAAGAAGAAATGATACATAAATACCATAGATGAGTCAAGCTCAAGCATAATACACAACTTGTCCAACACCACCTC
TAAACATGAGTACTTAGCGGGGGCCAAGAGAAACTACCGGGCTCACCCTCATAGTCAAAACATAACTAAAAAGAAAAGTC
TTATACATAGCAAAAGATCATGAGCAACGTCCCCGGAATGGAGGACTCACCAATAACCTTGATAGGAAATCGTATTAGCC
ACGCGGAGGAGGATGGTCAAGCGGTGCTCCGGTCCCTACATGGTGACATCATGTAGGCATAGAGTATGCGTTAGTACGTT
TGAATGTACTAAGTATGTGGGATGCAATGCAATGCAACAAGGGATGGACATCATAGGTAAAATGCATAATCGTACCCGAT
AGATAGCATATTAATGAGATGATATGTATAATGATGTTTATATAAAAATCATATTTAGTAGGACATAGTATATGTGTAGT
GAGTGACCATCAATATAGTATTTTCCAAGGCCTACCACCCCCTTGGAGAGGCGAAAGAGGTACAAACCCCTCAATGTGGT
TACCCGGGCCTACCACCCCCCGAGCTAGGGACCAAGGTACAAACCCCTCGATGTGGTTATACGGGCCTACTACCCCCCGT
ACTAGGCAACCAAGGTACAAACCCCTCGATACGGTTATACGGGCCTACTACCCCCCGTACTAGGCAACCAAGGTACCAAC
CCCTCGATGTGATTATACGGGCCTACTACCCCCCGTACTAGGCAACCAAGGTACCAACCCCTTGATACGGTTACCCGAGC
CTACAACCCCCCGAGCTAGGCTTGATCGACTCACACACTATATAGAGAAAATCATATACATGTATCCATTTCATCATCAT
TTCAATACTTATATAATCATCCGACTCATAGGACGTACATTGGACCTTCCATTTCATAAGAATTCTATAAATGGCATTTT
ATCAAACATATGGTGGGCTACTTGTTCATGTAAATAAAATCATGTGTTTCAAGAGTACTAAGTCCAACCAATTTCAAAAT
CCATATAAAACAGCCCACCAACAACATACATATATATATACATATATAACAACCTTCATAATTTGATCATGGAGGCATGA
AAACCATAAACATCATATAATCATTCCTTTTCATGATAATATACAAAAATAGACCATAATAGGATGTGTAGTAATAATTC
CATAATTCAAAAGTTCATAAATAATCATAAGGACCCATAAACTTGAAGTAAAATAGAGGATAAATGGTTGGACTTGTGGA
AAGGAAGGTTTCCACAATCAACCCACATACCTCAACTTTGGAGAATTCTTGATGAAGATTGGAATGGAGAATTGCTTGAG
ATTGAATCTTGAATCCGGAATTAAAGTTTGGGATCCTTGAATTTGGTTGATGATCTTGGTGGAATTTTGGAGAGGGATTA
GAGAGTGTTTTTGAGTGTTTTGAAGCTAGAAAGAAATATAACTAAGTATGGGACAATCCTCTTTTTTATAAAAGAAAAAC
GTCCAGCCCGCTACAGTAACTAAGCTTACTGGAAATTGAAATTTTACCCGGACAGGTTTTACGAAAATGGTCATAACTCC
TTCATCCTAACTTGGAATGAGGTGAAACCAATTGCATTGGAAAGATAACTCGAAGGGCTTTAATTTTGATAGTTTGAGAT
CCTTCCAGTTCCTTTTGTGCCGAGAGATATGCCCCTTTAAAGTTGACCCTCAAAATCGCAATTTTTGCGATTTTTGAATT
TTGATACGGTTGTTCTAAAATTCGGGTTAGACTCATTTCCCACTCAATTTGACCCCCTGAATAAGAATATGAAGTCGAAT
TTCCAAAATGATGCACGGATTTTGAGATATATGGAAATTACAATTTTAGGTGTTTTCGAAGCACATTTTCGGGCATTTTT
GGGGTCGTTTCATTATGCCGGAATGTGGCAACCGATCCAAGTTAGTGTGTCGGAACTCAACAACCGATCCATTCAACAAG
CCACAATCACAATCACAAAGTACATTCTCAAAATCATACAATCAAGTCATGATTCATGACATTCATCATTCATATATCCT
CATTTACAATTTATGTGATCAATAATGCAACATTCACATATATACATGTATCATAATGAAGCAAGAACAAACATATATCA
CACAATCATAGAATCACAATCATCATCTACTTCAAACAAAGCTTGAATCCCCTAAGAAACTTGATTCTTCCGTTTCCGAA
TTCGTTCCGCTTATTCTTGGTCTACAAATAATAATTATAATACGAGAATCCATGAACAATAACTAATTACCCGAAGTACA
AACAATCCCATCAACCCTAGATCAAACCCTTGATCCCAAATCCCAATTAGGGTTGTTTCCACCATAATTTCCAGATCAAA
ACCCTCCCCTTTTGATAATTACCCATTAGATTACGTTCTACGGATCAAAAAATAGATTTGGGGAGTGAAAATCTTACCTT
TAGCCTCAAGAATGGTGGAAAACTGTCAAGAAAAGGCATGGGTTTGTTCCTTAGCTCTCAAGTTCAAAAATTGCAGAATA
AAACGTTTTTGGGGTTTATTTCCAACTTTAAGTCACGTCTGCCCCGCCATGACGGTACTTGCCCGCTACAACGGCCCTGC
CCTGGCGGCAGAAATCCCCGCCAAAGAGGCTTACATGAAACAATGAGCTATTTTAATAATTCCAAGACCCAATTTCATAA
CACACCTTCAACCAATGACACTCAGAAACTACCCGTTCATGCCAAGATCAGTTTCGGGAGTTCTACTCACCCCAATTCAA
TTCCGTAAAGTCGTACAGATTCTTTAACGTCTTGGCTATCTACTCATGTAATAAGAATCATATTTAAATCACCCAATTGC
TACCAGATTTTCCTAGACCTTATTGACTCAGATTTCTTCCAAATCTAAACTAGGTTGGGAAATCTCAAGTTACTACAAAA
AAGTTTTTCGGCCCAAAAATATTTCTCGTTGGCTTTTTTGTAACGATGGAAATCGGTCGTTATAAAACATGAATCTGGGC
ATCAAGTATATGAAAAATCGTATCTAATTCTGAGGCAAATCGTACGGACACAGAAGAATAAGTAGAACCCGGATCAAATA
ATACATTAGTCATCCTGTCACATACAAGAATAGTACTTGTGATCACTTCATCAGATGCCTCTGCCTTAGTCTTGCCCGGA
AAGGAATAACATTAAGCCCTATCATCATGACAAGCGATTTCCTTGCCTGGTTGTGTCGTACCTCTGCATGCGTTACCATT
TCCCCAACCTCCGCAGCCTCATTGATTTCCTCCTCGCCCACCTTGTGGACGCCCTCGACCATTATTACCATTTATCGCGG
GTACCACTGCTCTAGTTGGCTATTGCGCGGAATCCATCATGCACGGGTGACAATCTCTCCTCATAAGCCCAGGTTCTCCA
CAATTATAACAAGTTCGATCAAAAGATGGCTTGTTGCCCGTTGATGGTGCGGCTCCCTGGCTATCCTAAATTAAATTCTG
AGGTGGAGTTCCCGAGTAATTACCAGTAGAAGCGGGCATGGCGAATTGAATTGGTTGGGCTGTAAGTGTTGGCCTACCTG
AACCTCTGGAGTAGAAACCCTGAAAGTTACCTGCATTCTTAGCTTTCTTAGCCAATGCCTTGGCCTGACCGTCTCTCCTC
ACCCCCTCCACTTTCTTCACAAAATATATTACCTCATTAAAAAATTTTCCTGCAGAAGTCATGTGCACAGACAATACTTG
TAACTCAGAATTCAGTCCCTTAACAAATAGACGGATCATCTCTTCCTCAATAGTCACCACTTGCGTAGCATATCTAGACA
AAGCATGGAACTTGGCCTCATAAGCAGCCACATACATACCACTTTTCTCCAAAGCCATGAACTCATCCTTCGTACAATCT
CTCAATGTCTGGGCATGAAACTAGGTCTAAGTGAGTAGGGGTAAAGTTGAAGATCTGCACTCCACATAAGCTCTCCACCA
CTGCTTAGCCTCACCCTGAAGTTGAAAAGTCACAAACTGTACTCCATGCTGATGGCTGATTCCCAACTTATGAAGCCTCT
CATAACAATCTAGGATGAACTCATAGGCGTCCTCACTTTCAGAACCATAGAACACATGGGGTTTTAGTTTCAAGAACTTA
GTCAACATCTCATGCTCATTACTAGTCATAATAGGACCCAACAAAGGACGGAAGAAAGCATCAGTACCTACAGTTCTACC
CACCTTGGAGACATTGATAGCAATAGAGGATTGGCGGGAGCAACTACAACAAATTTGATTATCAGGGACAAATAATTTTG
TCATCTATAAATCATATTTCGTCCCTAAAACTCTTGTGTGACGAAAAATATTTCTTCAATCAGTCGTCACTAAACATGCG
TCACTAAAAGTATACAAAAGACGATTCAGTGCTTCGTCACTAAATTATTATATTAACTACAAAAAGAAAAATTGTCCCCA
AATGCATAAACATTTCTGACGAATTTATTTTTCATAAAAAGTGTAACTTTTTTGTAGTTAATAGTATGTTTTGTCACTAA
AAATATTATTATTAGTGACAAAATTAAATCATCACTAATTATTTTGTTCAATCAGTGACGACATCAAATGTCTCTAAAGC
TATATGTATTTCATAATTGAAAAAATATAATATCGTCACTAATGACTATTTTTTTGTATATACAAAAAAATATTTTGTCC
TTAAATGTATAAATTAGGGACAAATTTATTATTATAAAAAAGGTTAATAATTTTGTGATTAAATATATCATTTTGTCACT
AAAAGTGTTGCTTTTATCGACAACATATATTGTCACTAAATATTATAATAAGTAGTGATAATTACAATTGTCACAAAATA
AAAAACTAATTCATATTCAATAAAAGGGGTACTAGGACAATACATTTTGTGTCACTGAATGTAATCAACTTGTGATGAAT
TAATTTAATTCTTGACAAAAATATTTGTCATAAAATTCACCCATGATAATACAATAAAAACAACTAAAATTATACTAAAT
TAATAATATCTCATTACAAACTCCTAAAATAAAAGTAAAATATGTCCAATGACAAGAAAATCAAACCAAAAATATACTAA
ATATTACTCCTATACAAACACATATAAGTAAAAAGCCTTTCCAAAATATCAATAATGTGGTAACACATAGCTTGTAATCA
ATCTTGATTCATTTATCACCCTTTANNNNNNNNNNNNNNNNNNNNNNNNNNNNNNNNNNNNNNNNNNNNNNNNNNNNNNN
NNNNNNNNNNNNNNNNNNNNNNNNNNNNNNNNNNNNNNNNNNNNNNNNNNNNNNNNNNNNNNNNNNNNNNNNNNNNNNNN
NNNNNNNNNNNNNNNNNNNNNNNNNNNNNNNNNNNNNNNNNNNNNNNNNNNNNNNNNNNNNNNNNNNNNNNNNNNNNNNN
NNNNNNNNNNNNNNNNNNNNNNNNNNNNNNNNNNNNNNNNNNNNNNNNNNNNNNNNNNNNNNNNNNNNNNNNNNNNNNNN
NNNNNNNNNNNNNNNNNNNNNNNNNNNNNNNNNNNNNNNNNNNNNNNNNNNNNNNNNNNNNNNNNNNNNNNNNNNNNNNN
NNNNNNNNNNNNNNNNNNNNNNNNNNNNNNNNNNNNNNNNNNNNNNNNNNNNNNNNNNNNNNNNNNNNNNNNNNNNNNNN
NNNNNNNNNNNNNNNNNNNNNNNNNNNNNNNNNNNNNNNNNNNNNNNNNNNNNNNNNNNNNNNNNNNNNNNNNNNNNNNN
NNNNNNNNNNNNNNNNNNNNNNNNNNNNNNNNNNNNNNNNNNNNNNNNNNNNNNNNNNNNNNNNNNNNNNNNNNNNNNNN
NNNNNNNNNNNNNNNNNNNNNNNNNNNNNNNNNNNNNNNNNNNNNNNNNNNNNNNNNNNNNNNNNNNNNNNNNNNNNNNN
NNNNNNNNNNNNNNNNNNNNNNNNNNNNNNNNNNNNNNNNNNNNNNNNNNNNNNNNNNNNNNNNNNNNNNNNNNNNNNNN
NNNNNNNNNNNNNNNNNNNNNNNNNNNNNNNNNNNNNNNNNNNNNNNNNNNNNNNNNNNNNNNNNNNNNNNNNNNNNNNN
NNNNNNNNNNNNNNNNNNNNNNNNNNNNNNNNNNNNNNNNNNNNNNNNNNNNNNNNNNNNNNNNNNNNNNNNNNNNNNNN
NNNNNNNNNNNNNNNNNNNNNNNNNNNNNNNNNNNNNNNNNNNNNNNNNNNNNNNNNNNNNNNNNNNNNNNNNNNNNNNN
NNNNNNNNNNNNNNNNNNNNNNNNNNNNNNNNNNNNNNNNNNNNNNNNNNNNNNNNNNNNNNNNNNNNNNNNNNNNNNNN
NNNNNNNNNNNNNNNNNNNNNNNNNNNNNNNNNNNNNNNNNNNNNNNNNNNNNNNNNNNNNNNNNNNNNNNNNNNNNNNN
NNNNNNNNNNNNNNNNNNNNNNNNNNNNNNNNNNNNNNNNNNNNNNNNNNNNNNNNNNNNNNNNNNNNNNNNNNNNNNNN
NNNNNNNNNNNNNNNNNNNNNNNNNNNNNNNNNNNNNNNNNNNNNNNNNNNNNNNNNNNNNNNNNNNNNNNNNNNNNNNN
NNNNNNNNNNNNNNNNNNNNNNNNNNNNNNNNNNNNNNNNNNNNNNNNNNNNNNNNNNNNNNNNNNNNNNNNNNNNNNNN
NNNNNNNNNNNNNNNNNNNNNNNNNNNNNNNNNNNNNNNNNNNNNNNNNNNNNNNNNNNNNNNNNNNNNNNNNNNNNNNN
NNNNNNNNNNNNNNNNNNNNNNNNNNNNNNNNNNNNNNNNNNNNNNNNNNNNNNNNNNNNNNNNNNNNNNNNNNNNNNNN
NNNNNNNNNNNNNNNNNNNNNNNNNNNNNNNNNNNNNNNNNNNNNNNNNNNNNNNNNNNNNNNNNNNNNNNNNNNNNNNN
NNNNNNNNNNNNNNNNNNNNNNNNNNNNNNNNNNNNNNNNNNNNNNNNNNNNNNNNNNNNNNNNNNNNNNNNNNNNNNNN
NNNNNNNNNNNNNNNNNNNNNNNNNNNNNNNNNNNNNNNNNNNNNNNNNNNNNNNNNNNNNNNNNNNNNNNNNNNNNNNN
NNNNNNNNNNNNNNNNNNNNNNNNNNNNNNNNNNNNNNNNNNNNNNNNNNNNNNNNNNNNNNNNNNNNNNNNNNNNNNNN
NNNNNNNNNNNNNNNNNNNNNNNNNNNNNNNNNNNNNNNNNNNNNNNNNNNNNNNNNNNNNNNNNNNNNNNNNNNNNNNN
NNNNNNNNNNNNNNNNNNNNNNNNNNNNNNNNNNNNNNNNNNNNNNNNNNNNNNNNNNNNNNNNNNNNNNNNNNNNNNNN
NNNNNNNNNNNNNNNNNNNNNNNNNNNNNNNNNNNNNNNNNNNNNNNNNNNNNNNNNNNNNNNNNNNNNNNNNNNNNNNN
NNNNNNNNNNNNNNNNNNNNNNNNNNNNNNNNNNNNNNNNNNNNNNNNNNNNNNNNNNNNNNNNNNNNNNNNNNNNNNNN
NNNNNNNNNNNNNNNNNNNNNNNNNNNNNNNNNNNNNNNNNNNNNNNNNNNNNNNNNNNNNNNNNNNNNNNNNNNNNNNN
NNNNNNNNNNNNNNNNNNNNNNNNNNNNNNNNNNNNNNNNNNNNNNNNNNNNNNNNNNNNNNNNNNNNNNNNNNNNNNNN
NNNNNNNNNNNNNNNNNNNNNNNNNNNNNNNNNNNNNNNNNNNNNNNNNNNNNNNNNNNNNNNNNNNNNNNNNNNNNNNN
NNNNNNNNNNNNNNNNNNNNNNNNNNNNNNNNNNNNNNNNNNNNNNNNNNNNNNNNNNNNNNNNNNNNNNNNNNNNNNNN
NNNNNNNNNNNNNNNNNNNNNNNNNNNNNNNNNNNNNNNNNNNNNNNNNNNNNNNNNNNNNNNNNNNNNNNNNNNNNNNN
NNNNNNNNNAGCACCTTTTATACACTATTATACACATATATACAAGTGTATACATTATTTTAAATTTAAAAATTTTCAGT
ATAATTATAAAGTTATATAAATTAAACTTTTGACTTTATTAAAAGAAATATTAATACTCGGTTCGCTTCGATCGGTAAAT
AAAATTTTTAAAAACTATTGATACCCACAACGATAGTACTTTATCATAATATATTTAAAATCTTAGTTGGTTAATTTCTT
TCATTTGTGCTTTCATTTTTTTTTAGTTTATTTCAATTTCCACACGGATGAAAAAGGTAATAGAACCCATGAAATATTTT
GCATATTTGCAGTCTAAGTTTGTAAGTCGATATTATCTTTACAGAGTTGATCTACGTAAAAGGATCAACTACTAATTATG
TATGTATTTTAGATGGAAGCAAATAGATCGAGTTAGTATGTACAGTTACCAACAAAAAATAAAATGTCCTCTTCGTTAGT
GGTTAACGGTTCATAATCAGCGTGAATTATTTTTTCATATAAAATAAATAAAAGATTTGATATTATTATTCAATTTTTCT
ACGTAAAATCAAATGAACAAAATGATAAAATTGATATATTTCAAAATTTTAAAAAATCTTAAAAACGGTGAAATTCTACC
ATTTTATAAATTTCAGCTTCTAAGATATTAAATAAATTCCCGTTAATAAAGTCGTTGGAGTACAAAATTTGGAATCATAA
TATACGAGTAAATTTTTTTAATTTTATTCTAATTGCAGGAAATTCATTTCTATTAAATATAAATAAACTTCTTTCTACAA
CTAACGAGTAATAACATTTTTTTTATATAATAAATTTTAGCATTCTCAAGTCATTAGTAGCAATAATATATTTCATTTCA
TCCTCCATTGAATAAAAATCAGGACTTGTATCTTCTTTTACCGTGAATTTTATTTTGAATCATTGAGGTAAGGTTCTTTT
CTTCAGAGTAATTTGAAGAAAAAGTAGTGGGAAAGAGAAACAACTGAAAAATGGGTTAAAGACATAATTTCACATAGAGA
TGAGTTCTATTTGTATAAAAATAGTCAAGAGACCAAACATGATAATATTTTGAATACTTAAAGGACTAAAACTAGTAAAT
GCATAGTCAAGGGACTAAAAATGGTAAGTATATAATTAAGAGACCAAACATGATAATATTTTGAATAGTTAAATGACTAA
ATATGATAAATGTATAGTTATAGGACTATTTTAGACCTACTTTAATAGTTGAGGGACCATTTATGAAATTCTCTAATTAT
GAACAATCGTACCCAAAATGAACTTTATAGTTGAATTATTCAACTACAAATTCTAAGTCGTCTCTATTTAATACCTTACA
TATTTTCTAACAATTTTTTGTTGTCACTAAATCGTAGGTTGATTAGAGACAATAAAATGATTGTCACCAATTGTTTATAT
TATTAGTGACAAAAATAAATGTTACAATAAAATCTATTTTTTTATGGCTAAAACTTAGAATATTTAACTACAAGCTCTAA
TTTGTCACTATTGTATCAACATATTTTTTGAGACGAAATTTGTGTCTAAGAATTAATTAATTTTAAGACAAAAATAATTT
GTCACAAATTAAAAACATCATTAGAGACGAAATAATGTGTCATTGGTAACTTTAAATTCGTGACTGACAGTACTCAATAA
ATGGCGCCAATACATTTTTTGGTGGGAAACTTTAGTGGACAAAACTTTGCTACGAACTATTATGTTTCGTCACCAAAAGT
ATCTCCCTTGTATATTTAAACACGAAAAGTAATTTTTGTCACTAAAAGTGAACAAATAATGATGAATTCTATATCGTAGC
TAATAATTTTGTAGCTATTTATCATATTTGTTATAGTGTTGCTTGAACTGCGGGAAGCACTCCAGGACCAACCAATCCTT
TTAAGAACAACATAATATGTTGAGCTAACACTGGGTCTAAGAGAGGGATACATGTAGTCTCATCCTGCACCTCTTCCTCT
TGTCCAACATCCTCCTCATTCTCAACCTCAACATTCTCCTCTATCTCTTTAGGATGCGCATGAGGGTTCTCATTTCTGTG
AGCATTCTAAATAGGAGCTTCATCCCTAGTATGTGTTACTCTTCCTCTGCCTCTGCCCCTTAATCTTCCTCTACCCCTAC
CTCGACCGCGACCTTTTGCTGCGGATTCCTCAGTTGGTGCATTGATCGAAGCTACGGGTCTGACGCCGTTGAACCTAATG
TAAACCATCTGCGGACAGAAGAGTGAAGGACGAAAGGAGTCAAGAGAAAACCTAGAGATTTCCTAAAGTCTTATAGCCTC
CCAAAAAAAGGCACAAACGTATTCGTACCATTCCGCAAGACTCTACTAGACTCGTTTTGGTACATCAAGATCAACGAATC
TAGGGCTCTGATACCAACTTTGTCACAATCCAGAACATAGTGAGTGGCACCCACACTAACCCTCCGGTGGGAGAACCATT
ACCCAACTAACCAAGAATCTACACATTTAAAGATATGGAAGCAGGTTTAAATGCTGAAATAAAGTAGAGTTCTCATAAAC
TCCAAAAGTCTAACAACAAATTGCGAAATTAAATGCCTAGAACCTAAAAGTCAATGTACCAAAACTCTAACCAACATGTC
TACGAAAGTGGGTACAACCCAAACTAAACATAAGAAATCTACATAACTAGTCTAAGTCTGAAGAAATGGACTAAACAAAA
GGAGAACTCAAGGCAACCCGGAAGAACTAACTCACCCTCAAATTCGATTGACAATCACTGATCTTATAAACGAGGTCTGT
CAGTAGCCGCATGAAGATGACCTATACTCAAAAAAGAAATAAAAAGTGCAGTATCAGTACATAACCACAGTGTACTGGTA
GGATCACGCGGCTATCCCACTAAGTGCAATATAAGCAAGTCATTACAACATCATAAGCATGCATACACCGAACATATACA
ATATCAATATTATTTCAAGTTCAATGTACAATTCCACATTCTCAACAATACGCATATGTATAACAAGTCATTGGTCCTCT
CATGGAACCTATACCCAAACTGTTAGTTTACCAGATCATGGTACCCGTTCCAAGTTAGTGTGTCGGATCGTGACACCCGT
TCCAATATTTATGTCGGTACGTGACATCCGATCCCAGTTAGTGTATCGGAACATGACACCCGCTCCATTCAACATACCAC
AATCACAATGTACATTCTCACAATCAAACAATTAAGAGGTGATTCATGGCATATAGCTATTCGATCATACTCATTTACGA
TAAATGTGATCAATAATGCAACATTCGCATACATACCTGCAATATAATGAAGCAAGTACAAACATATATTACACAACATG
AAATCGCAACCATCACCTACCTCGAACAAAGCTTGAATCCCCTAAGAAACTTGATTCTTCCCCTTCCGAATTCTTTCCAC
TTGTTCTTGGTCTACAAACAATAATAATAATGTGAGGATCAATAAACAAGACCTAGATTACCCGGATTATAATAAATAAA
ATAACCCTAAGTAGAACCCTTGTTCCCTATACCAAGTTTAGGGTTTCTTCCACCATAAATCTCAAATCAAAACCCTCGCT
CATGGATAATTACCCAAGAAACTAAGTTCTACTGATCGAAAAGTGGATTCGGGGAGTGAAAACCTTACCTTTAGCCTCAA
GAATGGTGAAAAGTTGTCAACAAAACACATGGGTTCGTTCCTTAGCTCTCAAAGTCGAAACCTACAGAATAAAATATTTT
TGGGGTTTATTTCCGACTTAAATCGCGTTTGTCCCGCCACAGCGGCCTCGCCTTGGCAGGAAAAAATCCTGCCTTAGCAG
CTTGCACGGAACCAGTGAGCAAATTAAAGAATTTTCAAACCCCCTTCTCACAACACACCTTCATCCCACGACACTTAGAA
AATACCCGTCGACGCTAAGATCATTTTTGGGAGTTCCACTCGTCTGAATTTGATTTCGTAAAGTCGTACGGTTTCCTTAA
CGTCTTAGCTATATACTCATATGATCAAATTCATAATTTGATATCCCCTTTGTTACCAGATTTCCTTAGACTTCACTGAC
TCTGATTTCGTCCAAATCTGGACTAGGTTGAGAAATTTCCAGATACTACCAAAAAGTTTTCCAGCCCAAAATTTTTCCCC
GTTGGCTTTTCTATAACCACGGGAATCGGTTGTTACACATATGGCGCTATCATCTCTCCAATTATAAATATACATATTAT
TATTATTATATAGATATTTAAAAGATAATATTATTATTATATATTTAATTGTTTTCCAAAAACTTGAAATTTAAGACTAT
AACATGTCTGCTAAAACTGTAACGTTTTTTAAATTAAAAAAAAAACTAACAATTTTAATTGGTTAAAAAACTCTAACTTT
TCTTTTAAAATAGTAAAAAAAATTTCTTTGATTAAAATATTGAATTAATTCTATTGAACTAGTTGATAATTTAAAAGTTA
AAATTAGAGATTAATTGTGGTGTTGACACGTAGGCTCTATTACCTCTCCTATTATATATATAGAGATATAGACTAGTGTA
AAATAATTAATAAATGATATAATAAAAGAGAGAAATACAAATTAAGTTACGATTCTGATATTATATATTCAGAAAAATTG
CTAAAAAATCTCATGCTGCATTTTCAATTTAAAATTGCTGATTAAAAAGATGAAAACATAAAAATTGATATGAAAAGCTT
CAGTTAAGTAAAAATCTAATTATCATAGTTTCATACTAAATTCAATGATTCTTATAGTAATATTATTGGTTCAACCAACA
ATACGAAATCTACTTGATCATAAATTACATGAATTTTTTTTTTGTATAAATGACTCTATAATAAAAAATAAACAAATCAA
AATATATTTGTGCTAAATCATGGTGAGAAAAAAAAATACTTGAATTACATTCGAACATATTTATTCCCGAGATTCAAAAG
TTAGAGAATTTTTTTTTCGATATTTGATGCTCGTACTTGCATTCATTTACTACATATTTGTGTCACATAAGATTCGTTAA
TATTAAAAAAAAATTGAACTTTCATTCTTATAGTACTGTCACGACCCAACCCTCAGAGTTGTGCGGGCAGCCACTCTAAC
ACCTAAGTAGGAGAACCCTCAATTCCCAATATTTAAACAATGTGGAAGATTAAGAAAACTAAGACAAAACCATTTCATAT
AGATTATAAATAAGAGTTTTTTAAACAATTCTAGTTAAGACTTGTAAAGTAACTAACACCCCAGAGATCTAGTCTAAACA
GGTACAAGAGCTTTTAAGATTTACAAGATATAAACGAAATAACAAAGACACAACTCCCACCATGCAGAAGGAAAAATAGA
AGTTGCTGGAGATTTCTTCGTCTTCACCTAAAGAAACATCACTGACCCTGCATCCAAACTATGCCAAAAAAGCATATCAA
GAGTAGTATTAGTACAACCACACGTACTACTAGGCATCATCGATCAACCCGAGTACCCACCACATAATATAAGAAATCTA
CTAGGAAAGCATGTAAACTAGTCATTCCTCCACCTTTATAGTTTCTTGCCCTTACCATAGCCGGAAACTTAACGCACACT
AGTACCCTTAACTCTAACCCCGTACTCGTTATGTTCTCAATAATTACTTAACCATTCTATCTCTCGAAGGAGATCCTAAA
TATAACTACTACCAACCCAGATAACCACTCACGACATGACCTTATGTATTCCACGCCACCACTTCAACGCTTGACCCCAT
ATTACTTCCTATCAAGCCTATTAATTGTTTTAATGTTAATCCCCCATCCGGGTAGTACTTAACTATTAACGAAGACGACC
TAGCATTTCCCCAATCCTCAACAACAGTACACACATTTTTCACCACCTACTAAATAACAAGGATAACACCGGAACCCTTA
GTTCCCACTCACCACAACACATTCCGATCTGGACCTAACCATTCACCATTCGTTATATAAACGGATATATCCAACTAACT
TACCACATCGCAACTTACCCATATAACCATGTTTAATGCACCAACCAGTTACCAATTCAGGATCAATGAACAATTTCACT
TTCTCAACAATACACACATATGACAATTTTTCAATGGTCCTCACATGGATCCCATACCCAAACTATTAGTGTACCGGATC
GTGGTATCCGTTCCAAGTTAGTGTGTCGCATCGTGACACTCGTTCCAATTATGTATGTCGGTACGTGACATCCGATTCAA
GTTAGTGTGTCAGATCGTGACACCTGTTCCAAATATGTATGTCGGTACGTGACATCCGATCCCAGTTAGTACAATAACAA
TCACAACGACATTCATAATTGTACAACACTTAATTCGTATAGCCACACTAGTTCATGGCATGTATTATTCATCGTCAATT
CATTAGGTCATTTTCACCCCTTATCATTCTTCGCATACACGCATGCATACAACATCACAATAAAACAATGTCACAATAAA
ACAGTGTCACATTAAAACAACCCAACTTCATAATGTGGAATTAACCCATATCCTAGCCTTAGTTCATTGACTAAGACTTC
CTCATACGTTATATTTCTGATGTAACCCCTAGGCTACAATTAAAACCTTTTCTTTTCAGTGCACAAAAGCCTACGCATGG
ATTCTACTGTCGAGATCAATATATCATGTAGTGAATAATAGATTTATAACTACTCAATTAATAAAACCTAGCCTACATGG
GCGCCGAGCATTCACAGAGGGATTGCAGCTTGAAAACTGGTTTTCGGATGATTGGACTGTGAATTTGACTAGAATTTCAC
AAGCTATCGCCATCCCCACGCTAGAAATATCTTTCTCGTTCCTTCCCAAGATTAGGGTAGCTTTTGGAGGGTTTTTTGGG
TGATTCACCCAGCTTTTAGGTGTTTTGGGAAAAATAAGAAAATCAGACTTCGCGTTATTTACATTCTATCTCGCCATTCC
TGCTCTGGCGGCAACTTATCCCACAGTGGCGCTACCTCCCTAGCGGCATCTAGCCCGCTCAGGCGGGATAGTGGCCCAGT
TTTTCCCTGACATTTTACTTTTCCTAAATAACAACGGTTCGGATCGTTACAAGTATGCATTGCGAGCAGAGAGAATTAAG
TTGCTATAGTGAAACATTGTCGTTGAGGTTTTACTTTTACAATACAACATAAAATAAAATTAATCACATAATTTATTGTA
TAGAGATTATCAGTAGTGAGAATAAATAATTTTAAAAAAAGAATACGTGTATGCAACGACGAAGATGTAGAAAAAGCACC
AAGAGTTGAATATTTTTTTGCAATACTAATACAATTGTTCCTACTATTACAATATTATTGTGGTAATTATTATACATGTC
TCAAAATAGATTTTTATAAGTGTCATTTTAAGGAGTTGTAAATTTGTATATTAAATATTTGAAGGTTATGAATATGAAAG
ATTAGGAGTTGTAGACATTACTAAATTAATTAAGATTTAAATTTATGTAATTGAAGAGGTATGAATTAAGAAGATGATTT
TATAAAATAAAATAATTGAAAAAAATTAGAAAAATGTCAAAAAAATAAAATCACAACAAAAAAAGATAAATAGGATCTTT
GGCCATTGAGAGGTCCGACTTCACTTTTTATTTTTTTATATAGCTTTATATATATATTGATGTTATTTATATCTCTTCTC
CTGTTTTTGGCTTTTATCGTTATTGTGTTTAACTTTTCTCTTTTTTATTTATTAATTTATGTACTATATATTAATTCCAC
ATTAGTCTTGCTTTGTTATTTCAATAAAACCTGAAAAGCGAAACATCCACTCTCTTCCTTAACCGATTAGAAAATAAATG
TCCATCATTTCTAATAAATTAAATTATATGCTTACACTTTGTATAAATTATATGCATATAGTTTGTTTGGATGGAAAGTG
CAATAGCATATAATATTGGATTTCTCTTTTTCTTTCTTTCTTCTTCCATATTTTTCATTGAGGTATCAACTATATTCTTT
TAATTGTTTATATATACAACTAGTGTACTTGGCCGCGCTTCACGCGGTTATGAAAAGAATTAAAATAAAGTTACATACTA
ATATCAATAATTACTTTAATAAAATATTTTTTTTTTATTAATCACACAATTTTATAGAAGATAAGCTATGAAAAATATTT
AGGTTAAATATGAAATTCATTAAGAAATCAATATATGTGAACTTCTGAAAGTTAAATATTAAAAATAAATTTCATAGAGA
AAAAGAGAAGGTAGTATTAGAACTACTCGAATGTAAACTTGAGATCTGATCATTTTTTTCTTTTTTATTTGGGACCTTTT
TTAGTATAATTTATCTATATTTATGTAAACTTGAAATTTGATCGTTCTTTTCTGCTTCGTTGTAATCTTTTTAATTATAT
TCTTAGTATAATTTTTCGACAATGTGTAAACTCAGTTATTGCCATTAATAATTATTATCCATGACTACATCGTTAGCCAA
CACTATTTTTAATCATTATCAACAATTACTATTACTTGTCGTTGTCATCACCCAATCATCACATATTTTAATTATTTTCA
TTGTACAATATTAGATTAATTTAATATTTGATTAATAACTTTTTTATAATTATAAAAATAACTTTACGTATTAAAATGAT
GAAAAATAACAATCTTAATTAGTTAGTTTCCATATCTTAATATATTATTATTAAATTTAGGTTCAGATATCCAATTACTT
TTTGGGACAACTTATATCGGGAAAACAAAAGAATGTAAGAAAATAAATTTAAAAATAAACATAAAAGAGAACAAAAGAGA
GAATTAACTACGCAAAAAAATGACACATACAAATTCCTATTTCTTTTAATTTTTCTTGGCTTAAACACAAAAATATTAAA
AAGAATATATATCACATTTTAAATAAATATTACATTCAATATAATAAATTCGTAAGAATAAAGAGTCACGTTAATTAAGA
GGATTAAGAATGTGGCTTTGGACTTGTTTGTAACATAATAGGAGTAATATTTGTACATTATTACACTTATAAAGAACATT
AATTATAGAAAATGAAAAGACAATCAAATAGAGTTATTGAGACAAAGGAAAACAACAAAAATGAAAAATATAAAGACTGC
AACTTGACTTATTAACAAAACAACTTGAAATCTCCTAGAAAATAACAAAAATGAAAAATTTAAAGACTGCAATTTTACAC
ATTAATAAATAATTTATTTTTAATGAAACCAACTGTATTTTCAAAATTATAAATTAATTTTACATTCTCATGTTCTATCA
TTTTTGTTAATAAAAAAAGCTCCACCAAACTATGGAAGTATATGTACATATTTTCTTAAGTAGCATATCGATATCCATTG
ACTCATTTGCTGCTTCTATGTTTTAAAATATTATAGCCCACAAGCACAATAAACTAATATTATCAACAAAAAAATGAAAG
ATGAATTTACCTAAACAAATAAATATTTTGAAGAGTGTTATCAATATAATATAATCAAATTATCTAAGAATTACATAGAG
GACTACAGAGAATAAATTAAATAATTTTTTAAAACAAACTCAGGATTTATGGTCACGACCCAAACAATCGTGATTGGCAC
CCACACTAACCATTCGATGGGAGAACCACTACTACAACCCAAACTAAGCAACTAAACCAAAAATAAGACAATTAAGTTAC
GGAAGCAAGTTAATTACCTAAACAAATGCAGAATTAAATACCTAAAACCTGAAAGTCATTGTACCAAAACTCTACTAACG
ACAAGTCTAACAACAACGGGTACAACCCCGAAGCTAAACAACACCTTAACAAATAGTCTGAGTTCGAAAAGGGTGGACCT
AAACAAGAGAGATCCATGGCAACCCGAAAGAACTGGCTCACCCTTGAATCCGCTCACGCTCATTAGTCACCTAGCTGAAG
TCTATCAATAGCCACCTGAAGATGCCCTATACTCAACAAAGAAAGAGCAAGTGCAGTATCAGTACACAATCACAATGTAT
TGGTAGAATCACACGGCTATCCCAATAAGTGAAACACCTGCAAGTAACCACAACATTATAAGCTTACAACTTCATATTCG
CAGTTAATTCAGGCAACCAGAAGCACGCATTCAAAGTTTCCAAGATACAATATACAGATAAGTCCAAATTCTTAATTAAT
TATTTCATTCCATGGATGACCATTCCTGATCATCCATGCATTCACAACACCCCTAGGGATAGATACCAATTCGAACCTTC
TCAGTTTCCAATTTGCTTTGCTTGTGGCCTTTCAGTCATGACCACGACGTCTAGTTCACTTCGTTGAGATACTTATTGGA
ATTGGGAGATACCAATTGGACTTAACTCATACCACAAGAGACAATAGTAGCTAGCGAGCCCCACCAAACTGCTAATTTAA
ACCATAGAACTTGGTCAAACCCAATTCTTAACCGCCTCAATCTTTAACTAATGGTAACTAGACCTTAAATCAATCTTAGA
GAAAATCGATGCACCTTGCAATTGATCAAAAAGGTCATCTATATGCGGAAATGGATACTTGTTCTGAATGGTGACCCTAT
TCGACTGTCGGTAGTCTATACACATCCTCTTTTGCTAGCGATAGTTTTACCACTTTTGTTGCTCTAGTTCGGACCATAGA
GTGAAGGAGGAAATATACCAATTTATATCACCCAGATACCAATTGGATTCAAGTCATAGCACGAAGGAGTAGAAAGAAGT
GAGTTTTTCCTAAAGTCCTATAGCCTCTCGAAGAAAAGTACAGATGTCATCGTACCGTTCCGCAAGACTCTACTAGACTC
GTTTTGGTACAATGAGATCAACGAACCTAGGGCTCTGATACTAACTTTGTCACGACCCAGATTGTCATGATTGGCACCCA
CACTAACCATCCGGTGGGAGAACCACTACTACAACCCAAACTAAGCAACTTAACCAAAACTATGGCAATTGAGTTACGAA
AGAAAATTAATTAACTAAACAAATGCATAATTAAATACCTAGAACCTGAAAGTCATTGTACCAAAACTCTACTAACGACA
AGTCTAAGAACAAGGGGTACAACCCCGAAACTAAACAACACCTTAACAAATAGTCTGAGTCCAAAAATGGTGGACTTAAA
CAAGAGAGATCCATGGCAGCCCGAAAGAACTGGCTCACCCTTGAATCCGCTCACACTCATTAGTCACCTAGCTGAACTCT
ATCAATAGCCACCTGAAGATGCCCTGTACTTAACAAAGAAAGAGCAAGTGCAGTATCAGTACACAATCACAACCATAGTG
TACTGGTAGGATCACGCGGCTATCCCAATAAGTGAAACACATGCAAGTAACCACAACATTATAAACATGCATATACCGAA
CATATANNNNNNNNNNNNNNNNNNNNNNNNNNNNNNNNNNNNNNNNNNNNNNNNNNNNNNNNNNNNNNNNNNNNNNNNNN
NNNNNNNNNNNNNNAATCATCATTACATATGAACGTAATCATCATAAGTAGATACACAACATAATTCAACAGTCCTCTCA
TGGAACCTCATTCAATGATCCTCTCATGGAACCCAAACCCAAACTGTTAGCATACCGATTCGTGGTATTCGATCCAAGAT
AGTGTGCCAGAACGTGGCAGCCGATCCCATGTTTATGCCGAAATGTGACAACCGATGCATATTTATACCAAAACGTGGCA
ACCGATCCCAGTTAATTATGCTAGAACGTGGCAATCCGATCCCATTCACACACACACAATTACATCATCAAGATCATACA
TTTAAGTTATGATTTCATGAAAATGATATTTCATCTATCTCATTTACAACAAGTGTGATCAACATTGCAACATTCATACA
TATACAAGTATCATAATGAAGCAAGAACAAGCATACATCACACAAACATAGAATCACATCCATCACCTACCTTGAATCCA
AGCTTGAATCCCCTAAGACACTTGAATCTTCCCTTTCTGGATTCTTCTCGCTTGTTCGTGGTCTAAAAACATACAATTAA
CGCAAGGATCAACAATCAAAGGTCTAATTATCCGGATTATAACAAACCCAATAACCCTAGACCAAACCCAAGATCCTAAT
ACCAAATTTAGGGTTGTTTCCACCATAGATTTTTTAACAAAACCCTCCTCCATCAATATTCACCCATTCTATTACGTTCT
ATGGATCAAAAAATGGATTCGGAGAATGAAAAGCTTACCTTTGGCCTCAAGAATGGTGAAAAATGAGTAGGAGTCGCCTG
GGGGTCGTTCCTTAGATCTAAAATTTGAAATATGCATAATGAGATTGTTTAGGGGTTTATTGACGAACTTAATTCGCGTC
GGGCCCGCCACAACGGCCACCGCCCCGCCAAAGCGGCATTCTCAAGACAGAGAGTTATTTCAAGAATTTCAAAATTTCTA
TTTCACAACACACCTCTAACCCACGACGCTCAGTAAATACCCTTTACACTAAGATCGATTTTGGGAGTTCTACTCGCCTG
AATTCAATTTCGTAAAGTCGTAGGGATTCCTTAACGAGTTATCTAACTATTCATGTAATAAAAAAATAATTAACTCACCC
GATTGTTACCAAATTTCCCTACACCTTAATGACTCCGATTTCGTCCAAATCTGGACTAGGTTGGGAAAATCCAACTACTA
CGAAAAAGTTTTCTAACCCCTATTCTTTCTCCATTGGATTTTCCATAACAACGGAAATCAGGTCGTTACATTTATATCTT
CACGAACAAAAACAAATAATATTAAATGTATGGTTACAACAAAGAAAGAGTTGTAATTATATTAGACCTATCAAATTATT
TTACCTTGTAAAATCAAATTATGCAAGAATGTCTAACCATTTTCATTATAGATATATCTCCTATAATCTGCAAATTATGA
TCAAATAAGTTAAAAAATTATCTAGCAAAAGAAGAAAAAGATAAAATTATGGAGAAAATTGCATTTAATCATAAGTCCTC
CTACACATATAATCATTTTTGACAAAACATAAATAATCCAAAAGGAAATAATATAATAGAAACATTACTTCTTAAGCACC
TAAAAACTAAAATAAAGAATAAGCAATCTATATAGCTCAAAATCCACTAATCTCCATCTCTGGATGATTTCATTTCATCC
TATATACAAGAGTCAAGAAAAATAATAACAAATTATTAGTCCTAAAATGAATCTCCATTTTTATGGTTATAAAGAGAATC
ACAAAGATAACAAACCAAAATAATCTATCCAGAAGAAACAAAAATATGCTTTGACATATTATCTTTACTTAGTAATTAAA
AGTAATATATGAAATCATATTTGGAAAAGATAATGCACCTCAAAGCTTAAAAAATATTATAACATGTCTGCCACTAATTC
TCTAACTGAAGATGACTACAATATAACACACAATTTTAGTGTGATTTTATAGTGTTAATATAACCTTCTACATTAAATAA
TTAGAGGTTATGAATATGAAAGGCTTGAGAGGTTATGAATATGAAAGGTTTGGGAGTTATGAATATTATTAATACTAATT
TAAGAATATAATTTATATAATTGAAGAGGTATAAGTTAAGAAGATGATTTTGCAAGAAAAAAATAATTGAAAGAAATAAG
AAAAAATGTCTAGAAAAGGAGAAAAACAATATATATGAATGGAGGCCGTAGAGAGGTGCCACATCACCTTTTCTATGTTC
CTCCTTTATTTATATTTATATATATATATATATATATATATATATATATATATATATATATATATATATGGAGCTGGCCT
GTCATTTTTAATTATTACGTAATGATAATAGAAATGTTTATATGTAATTCACACAAAGAAGATTAATTTATATATATATA
TGACTTTTCTTTACTTTAAACATAAATTTGTTATTAAGAGAACTAAATAAAAGAGTTAAAGAAATTATTTTTAGATCTTT
ATATATATATATATATATATATATATATATATATATATATATGATCTCTAATTTTAGTATACATATAAGTTTTATTATTT
TTATATTAAAATTTTATAATGCCTCTAATTATAAGATAACAATATGAAATATTAAATGATATCATGAACATGACTATTAA
CATAATTTAGGATTTGTGATCAATAAAAATCATGAAAGTAAGGAAAATAAAGACAATTAAATATCAAATAATTTTATGAA
CATGACTATATTAATATAATTTATAATTTATATGATCATAAAATGTCATGAAAGTAAGGAAAATAAAGGCAATTAAAATT
TTCTATTAAAGAATATGAACAAATGAAGGAGTAGTAATTGACATATTTATTGTACAATAATAATAAATATATAAACAAAA
AAAATTATCAAGAAAATGAGAAAAAAGATAAATATGATTCTTGGCAAAAAAAAAAAGTGTCATATCAATTTTCTTCTAGA
TAATTTATATGGTGGTAAAGAAAGTAGATTGAGAGAAACAAACAGTTTTACTAATTATTTGTATCCTAACCAAATACTTT
ACATTTTGAGTTCGGACCCAACAAATCATTATAGTGATCTCTAAAAATCTCAAAACTTGAAAACTTCTAACAATAATAAT
AGTCCAAATTAAAATATGAAGAATGCAAAGTTACATATTAATAATCAATTTTCTATGAATTATATTGTATCTTGAAAATT
ACAAATCAACTTTACATTCACATGTTCTATCATTATAATTAATAAAAATTGATCCACATAACTACAAAATTATGTACATA
CTTTCTTGAGTAGCATACATGTATATGCTAACTCCATTTTCTACTTTTATTTTCAAAAATATCTTGACTTGAATACACGA
TAACTTAACCTTACAATTACAACACATCAACAACAACAACAACAACAAAAAATAAATAAAAATAAAGTTACCTAATCAAG
TAAAATCTTTAAAGAATATTCAATTATGAGTTGAAGAGGAAAGAAGGACCATGTTCTCAACATAACATAATTCAATTCTC
CAAAACCTACAAAGAGAAGAAGAGAGTAAAAATAATCAGATTCTTTAGTAACTACAAAAATAAGTAAAAACAAAAAATCT
TAAGAAACCATAAAGAGAAGCAAAAGAGAAAAAACCACATCATTTTTGTAACATCTCGCAATTTGAAAGAACTAGAAAGA
AGTTAAAAACTGGAAATAGTCATTTTTGAAAGGAATATAAAAATCTAGAAATTTGTTAAGTGTGTTAAAAGTTGAGATTT
TGGTCAACTTCAAACGACCATAACTCCTAGCTCAGGATAAGTTAGGTGTGTTTCCAGATATCGTAGGAAATATCTAGGAA
TAATCTTTCCAAAGACGCTGAGTTTGCGCGATTCCGAGTTCGTATGAGTGAGATATGCGCATTGGAAGTTGGGCTGTTCA
AATAAGAAAATGTCCAATCCGGATTTTTAAAGGGTGTTTTGGTCTTATCCATACCCTATAATTTTAATTATTTTTAAGTA
GATTAATTGGGGTAAAAATCAGATTTTAGTCAGTTTAGAAAAGTAGAAGTTCACGCTAGGGCTTGGAGAAAAGAGAAAGG
AGAAGAATTTCAAGATTCGTCGTCTTCGTAAGGAATCGCTTGTGGATTTCGTCAAGGGGTGATCCCTACGAGGTATGTGA
GATCACATAGAATTGTGTTAGTTCACCCATGCGCCAAATATGTTTAATTCAGTGATTTTCATCCTAAAAGAGTTAGAATT
TGATGTTCTTGAGATTGCTTTCTTGAGATTGCTTTCATTCTTGAACTTATATGTGATTGATGGGTTTCTTGAGACGTTTT
AGCGATGTTAAGAGTTGTTTCGAGTTAGATTCTAGTGTACATGTTTTGGGTATCTGAATCTAAGAAGGTATTGAGAAAAA
CAATCGATTAAAAAGCAGTTTAGGATTAGAAAACGAGTTGCAAAGTTCGTCGGGTTGCATGGGAAGGGGCTGGTGAGACG
CTCCCCCGTAGCGCCCGAGGGGCTGACGCGGCGTGCCAGCAGTGCACCTGATTAGAGCCCCAGTAAGTTAAGGCTGGCGC
GGCGTGCCAAGGACGGGCCCGAATCATCGTTTTCCACCATTTTTTTGTCGTTTAACACGTTTAAGTCCTTCTAAAGTTTA
CTAACACTTCGTATTGATTCTAACTACTCTAAATGACTTCTAAACATCTAGAAATCATCCAGAAACATTAATCATAACCT
TGAATCCATAAATTCAAATTCAAGGAATGTTAAGAGCCAACTCTAGGAAGTTCTTAGAGTCGTTTCAAGAAGTCTTTTGC
AAATGCTTTTAACTTTGTTTTAAGACTTAAAGTTCAAGTTGAGTAAAGAGTAAAGAGTAAAGATTGAAGTTCACTCAAAA
AGTATATGGGGACTATGTATTCCCAAATGGTTTAAAATGTTTTCACATTTAAACAAGAAAGGCAACTTTGATTTCCAAAG
AGCACCGATATGGGGGAGAGTTCAGACAACTCCCAGCCCTCATAAACCATGTAGCCATCATAGGTAGAAAAGAGTCATAC
TTTTTAGATGATTCCTTTAGTGCTTTGTAGCATAGACTAGTGGATCCACTTAGTAGTTTAGGTTCTATACCCTCGGTAAG
GTATAGGACGGCCCTGGTAGCGTGAGGCAAAACGTTGTATCATCACAATAGCTCTTAAGTGATGGTTGTCAGTTAGAGAA
ACTCTCATAGAAGTAATTGTATTCTTAAATACACATTTTATTGTATTTTTACATACATTTCAAAGTTATATGCATCATGT
TTTTAAACAACTTTTCTTTATATTGCACTTGTTTTAAACTGCTTTATATTGAAGTGAATTCAGTTATGTTGAGTTGAGTT
GAGCCAGGTAAGTTCTTCAGTTCCCTTCAAGCTTAAGTTATGTTTAGCATTCCAATTCGCATACTCGTACATTCAATGTA
TTAATGTCAGTTGGCCTGCATCTTCTTATAATGCAGACACAGGTAACCAAGATCAGCATCCAGCGCATCATTGATCCAAA
TTGGTTAGATCCGGAATTGTTCCAGTCCGGGAGGGGTAACGGGACGGAAACCAGGATTTACCGGTCCGTCCCGATCCGGT
TAGTTCCGGTTCCGTCCCGATCCGGTCCGGTTCCGGTCCGGTTTGTTCTTTTTTTTTTTTTTAATCTAAAATTTTGAAAT
TATAGCCGTTGGGCAATGGGTTTTGGGCCCCACCAACGGCTCTTTCACCTCATAACCCCCCATTTACACCTCCCTACCCC
CCAAACTTTTTTTAATACCCCAAACTTCTTAAAACTACATTTTCATCCTTTTTTTTTAACTATAAATACCCCTAATCTTT
CATTCTTTTCACTCACAAAAATATCTTCTAATCTCTCTACTCTCTACTCTCTAAATTCTCTTATTCTCGACTTCTCGTTA
AAATTACGAATTTGGTCTTTGGAAATTGGAGCTTCAAAATTCAACTTTCAATTTTCACCTTCCGGTCATACACGTCTACT
TTTTTTTGGTACATTCGTTCCAACTCACTTTTCATTTAGTTATTTATTTGTTTACATTTAATTATTTATTTTGTGAGTAA
TTAATCTCTAGTCTCTACTTATTTAGTTGTTTATTTGTTTAAAACTTTGCTAATCATTTTCGTATTATATATAATTTACT
CACTTTTTATATTTGAATATGGATTTCGGAAAAAACATTATTGAAAAGGGTAAAACAACCATAGTTAATTCGTTCACTAA
TTTATCTAGCTCAAAATCCAAGAAAAATAAAAAAACCGGTAGTACTTCTCAATCTAAAACTAAAAAAACTTCTCAATTAA
GAATAAATACGGATGATTATACGCATGTTGATGAAACCGTTTTTAATATTGATAGTAATAGTGGATTAGATCCTTATCAT
GAACATTTACAAAGAAGATTTGGTAATTTTGAAGAGGAATTACCTGAAGATGATGAACATGATGATGTTAATGCTTATGT
TGATAGTTTTGATAATAATGCTGATGAATATGATGATGATGAAACTGAGCCACCGTCGGCTACTAGTCCCACTCCCAATC
CCTCTTCCCCGGCTCCCGGTCCCTTTCGTTGTCCTGCTCCCATTCCCCTCGTGCATCCTAGGACTAAGGTAGAACGCGCT
AAAAAATCAGTTGTGTGGCAATTTATGACTCAGAATGAAGATAAAACACAAGCTATTTGTAATAAATGTAAACATAGAAT
GAATCATAAAACTGTAGAAAAACATGGTGGGACGGGACATTTGAGTAATCATTTAATGTCATGTTGTAAAAATGAATTTT
TGCATGCTAAAGTTGTAGCCGAAGCTAAAAAAAATGGTACCACCCTTCCTGAAAATGTAGGAGTAGATGGCTCTAATATG
GTCCAAACGCAATTAAATCCTTCTAATGTTTCTGGTTCTAGTATACAACGGTCATATAGTAGAGAAAAAGATCTTGAAGA
ATTAGCTAAAATGATTGTTGTTATGGGTTTGCCATTTAGTTTTGCTGAAAATCCCGATTTTATTCATTATATTCAAATTG
TGTATAATCCACATTTTAAAGGTTTTACTAGAAATACAATTAAAAAGGCTATCTTTGATTATCAAGCTCAACATTTTCAA
TATCTTCGTTGTTTATTTTATTATAACAATTGTAAAATAGCTATTACTTTTGATATGGGCCGTAGTGTAAATGGTAATGA
TTATTTCACAATTACTGCGCATTGGATTGATGAAAATTGGACTTTGCAAAAAAGAATTTTTAGGTTATAAATGTTGTGAA
ATGCATAAAATCGGTAGTTATATAGCTCAAACAATTATAGATGTTTTGCAAAACTATGGAATTTGTGATAAAATAAGTAG
TGTCACATTAGATAATGCTTCTAATAATAGTAATGTTGTTGAAATACTAAAACCGTCTCTTTGCCCTATTTATATTGATG
GTTTTCATATTAGGTGTGCTGCACACATATATAATTTGATTGTTAGAGATGGTATAGCAATATATGATGATGGTTGCACA
AAATTTGAAACTGCATGTCATTTTATTTTTAAATGTCAAGTTAAGTCTAGACGTAGAGATTTTGAAAATCGTTGTCGTGA
ATTTAATCTTCCACCTAGAAAAATTCCAAAATCAGTGTGTACTAGATAAAATTCTTTATTTGAAATGCTTGAAGTTGCTT
ATGAATATAAGAAACCTTTACAAATGGTTTGGAATGCTCATAATTCAAATATGACATATAGACTTGATGATAATGATTGG
AATGACATAAAAGAACTTATAGAATTCTTAAAAGTTTTTTATTTAACTACAAAAAAAATATCTGCACTTTATTATCCAAC
TATTTGCTCTGTTTTACCTAATATTTGTGCTATTTCTAGTAAATTTTATAAATTCAAAAAATAAACCAAGATTTGAAGAA
TCTGTTAAGAAAATGATTGAAAAATTTTAAAAATATTTTATTCCTATTCCTCAAATTTATTTAACTGCTTTTTTGTTAAA
CCCACATTACAAAGATGAAGGTGCATCACGAATGGTTGATAAAATATATTTTAATTTGGGTATTGATAGTGAAGATGATG
AAACACCTAGTTGTCAAGATGTTAAAGATAGTATAAAAATTGAAGCTAGAAAATTGTACGACTTGTATAATTCTAATATA
AGGAATGTAGTACATAACGAAGTGCCTCAAAGTTCTAGGAGTAGATATAATAATGAAGATGATATTGATGATATGATAGA
TTGTATTATTGAACTTTCTCATAATGATAGAAATGATTTTGATGCATATATTAATCAAAATACAGAACCTACTACTATTG
ATCTTCTAGAATGGTGGAGCAATCGCGGCAAAGGATTTTCAAAACTACAATCGGTTGCTCGAGATGTGTTAGCTATTCAA
GCATCTTCAGTAGCTTCGGAAGGCGCTTTTAGTGCAACAAGATTTCAAATTGGAGAGCATAGATATTCATTAGCAGCAGA
TAGCTTGGAGATATCCTTACTATTTAGAGATTGGATTAATGGCGAGAGAAGGAGTTATGGTCGTCCACCTCTACCGACCA
AATTTGAAAATGACGTTGATGAAATAATGCAAGATTTTAGTGATGACGACATTAATGCAATGGAAGAACTAGCTAATCAA
CCAATTCCAGAGCATGTTACTAGAGATATGTTAAATGATTTAAAAAAAGATTTCCTTGGTAGCATGAACTATTAAATTTA
AATGTCTATTAGTATGAGTATAATAATTCGAGGTCTAATTCAAACAGAACCCTTCCTAGAAGGTGGCTGTGTAGATTAGA
TTTTTTAATATTCTACTAATATTTTGTAACTCAACTTGTACTATTTAATTAATATTAATAAAAGTATAGGCTATTCGCCT
TAATTTTTTTTTATTATTGTCTTCAAAAGTTCAAATTTAACTTTTAAAGTGTGAAATTTAAACTTTTATAGTCTTAAAGT
TTTAAATTTTCAAACTTTTAAAGTGTGAAATTTAAACTTTTATAGTTTTAAAGTTTGAATTTAAATTTTCAAACTTTTAA
AATTTAAAGTGTGAAATTTAAATTTTTATAGTTTTATAGTTTTAAAGTTTATAATTTAAATTTAAATTTTCAAACTTTTA
AAGTGTGAAATTTAAACTTTTTATAGTTTTAAAGTTTGAACTTTGAATTTAAATTTTCAAACTTTTATAGTTTTAAAGTT
TGAATTTAAATTTTCAAAGTTTTAAATTGTGAAATTTAAACTTTTATACTTTTAAAAGTTTGAAAGTTTGTATTTAAAAC
TTTAAAAGTATAAATTTTTAAGTGTAATGTTCCTAATTTTTTAATTTTAATAAAAAAATTATAATTTATAACGGTTGGAC
CTGGTTTCCAGTCCGGTCCGTTACCGGTCCGGGACGGGTACACGGATTTTTTTCCGGAATTACCGGTTCCGGTCCATCCC
GGTTCCGGTTCGGTTCCGGTCCGTCCCGGTTCCGGTTCGGTTCCGGCCCGTGGTGCCCGGTTCCGTTCCGGTTCCGGAAC
GTCCCGGTCCGGTAGTCCCGTTACCGGTTCCGTTGCCACCCATAGATCCAATTGAGCATTCAGATTCAGTTGGTGAGCGT
CCCTGCTTTCCGGAGGACTCCTTTGTTATCATTTTCTTTTTAGTATTTCATTTGTTAGGATGATCGGGGGGTCTTGTCCT
GACATCCATCTCAGTTGTTTTAGAGGCTTCATAGATAGACAATCAGATTTTAGTTCTTTAGTTTTTTCATTGTCATTATC
TTATGTTGAGACTTAAGTTTACCTTAAAGGCCAGTTGAATGTTCCTTTATAACATTCTAGTTTATTTCATAAATGTATCT
ATGTTGAGTTAAGTCTTCCGCTGAGTAAGTAAGCCAGGCCAAGGGTTCGCTTGGGGCCATCAATGGTTCTCGAGTGTCAG
CCACGTCCAGGGTGTAGGCTTGGGGCGTGACAATTTTCCAAAAAAAAATTAACGATTTGTATCATCTACAATCTAAAAAA
ATAATATTAAATGTATAATTACAATTGAAAAAAGTGATAATTATAAGTATTAGACATGTCAAAACCAAACTATGCAAGGA
TGTCTAACATTGATATTCTCTAGAAACTACAAAGAGAAAAAAAAAACAAATTATTTTTTCCCAAAAAACCTCATGATTCG
TATAATCAAGAATAAAAAATTTAATTATATAATTACAGTAGAAAGAAGTGATAATTACATTATGCATGTCCAAATATTTT
ACCTCGTAAAATCTAACTATGTAAAACATTCTTCATTATACATATCTCTCTTGCAAAATAAGATCAAAGAAGACAAAAAA
TGACCAACCAAAGAAACACAAGATGAAAATAAGAAAAATAAAAATAAAATAATCATCATACATGTCTCAAGATAAGTTTT
TATAAGTGTCATTTTAAGGAGTTATAAGTTTGTATATTAAATAATATGAAGGTTATGAATATGAAAGGTTAGGAGTTATA
GACATTACTAAATTAATTAAGATTTAAATTTATGTAATTGAAGAGGAATGAATTTAGAAGACGATTTAATAAAATAAAAT
AATTGAGAAAAATAAGAAAAAATGTCAAAAAAATCACAAAAAAGATAAATAAGATCCTTGGCCATTGAGAGGTGTCACAT
CACTCTTTTTTTTAATCTAGCTTTATATATATATATATATATATATATATATATATATGATTATTATTATTATTATACTG
TATAGATATTTAAAAGATAATAATAATAATATATTATTATTATTATTATTATTATTATTATTATTATTATATATTTAATT
GTTTTCCAAAAACTGGAAATTAAAGACTATAACATGTCTGCTAAAACTGTAAGATTTTTTAAATTTTTTAAAAAAAGCTA
ACAATTTTAATTGGTTAAAAAACTGTAACTTTTCTTTTAAAATATTAACTTTTTTTTTCTTTGATCAAAATATTGAATTA
ATTCTATTTAATTAGTTGATAATTTAAAAGTTAAAATTAGAGATTAATTGTGGTGTTGACACGTAGGCTCTATTACATCT
CCTATTATATATATATAGACTAGTATATGTACCCGCGCGATGCGCGAATATTTTTAAATGTCATAATTGTTAAATTAAAA
GTAATTTATGAATTTTTTACTTGTTAATATGTTTTTTAAGATAAAATTATTTACTTGTTAATATATTGTATAAATTGTTA
TAGTAATACATTATTACTATTTATATGATTATATTAACTCAATGATTTAGCATATAATTTATTTTAATAATATTACTCTA
ATAGTTATGATCAACTATATTTTTAGGTTACGATATATTTATATTAAGCTACTAAAAAGGTATTTTTGTTCTTATAAAAA
AATTAAATTTCAACTCTCCACATGAAATGTTTAATACTATAAAAGTAAAAAAAACAAATTTAAATATTTTATACATGTAC
AATTCAAAACCACAAATTTCAAAAATATTTTTACTTATTTTAATTCGATTCATATTATTAATGAAAAATTTATTAAATTA
CAAATTACAAATTATTATTTAATACAAACATGAAATTAGAATTTAATAAAAAATTAATAGATGCATTTTATATTTATTAT
TAAAATTAATCAAACACACATAATGAAGCAATTTTCTTGATTTTGCATATAAGTAATTTTTTAAATTACTAAGTTACATT
TCATTTATGCACTTTAAATAACCAAACAAACTAAATACAGTAAACAAAAGAAACAAAAATGTTTTATATAACACTGTAAT
TTATTTTTATGATAAAAAGAAGTCAAGTAATCCAGGTATAATGTCTGAATATATTTATTTTTTGAAAAAAATATACATCA
GATATTTTTTTTTGTTTGTTTGCAACTTTTATGTTTATTTTAAAAATTTAAATTATATTTGTTAATTTTATGAAAATTTT
TATTTATTTTATACTAATTGTATTTTTCCTCTCCTATTAGATATATAAATAAAATAATAATAATAGATATTGTAACGATC
TAATTCCGTCGTTAGGAAAAAACCAATGGGGAAAGAATTAGAGCCAGAAAACTTTTTGATAGTAACTTGGAATTTCCTAA
CATAATCCAGATTTGGACGAAATCGGAGTCAATAAGGTCTAGAGAAATATGGTAACGAATGAGAGATCTAATTATGAATT
TTATTACATGAGTGGATAGTTAAGATGTTAAGGAATCCGTATGACTTTACGGAATTGAATTCAGGCGAGTAGAACTCATG
AAAATGGTCTTAGCGCGAGAGGATATTTTTTGAGTGTCATGGGATGAAGGTGTGTTGTGAAAAGGGGGTTTGGAATTTCT
TTATTTTGCTCACTATTTCTGTGCAAGCCGTTGAGGCGGGATTTTTCCGCCAGGGCGGGGCGGCTGTGGCGGGACTTGGG
CCGCCATAGTGGGACGGACGTGACTTAAGTTGGAAATAAACCTCAAAAATATTTTATTCTACACTTTTCTACTTTGAGAG
CTAAGGAATGACCCCATGTGTTTTCTTGAGCGTTTTCCACCATTCTTGAGGCTAAAGGTAAGAGTTTCACTCCCTGAATC
CATTTTTCGATCCGTAGAACGTAGTTTCTTTGGTAATTATTGTTGGGGGAAGGTTTTGATATGAGAATTATGGTGGAAAA
AGCCCTAATTTGGGTATGGGAATCAAGGGTTCGACCTAGGGTTATTTTATTGATTATAATCCGGGTAATTTAGGTCTTGT
TTATTGATCCTCACGTTATATTGATTGTTTGTAGACCAAGAACAAGCGTAAAGAATCCAGAAGGGGAAAAATTAAGTTTC
TTAGGGATTCAAGCTTTGTTCGAGGTAGGTGATGGTTATGATTTCATGTTGTGTGATGTATGTTTGTTTTTGCTTCATTA
TAATACATGTATCTATGTGAATGTTGTATTATTGATCACACTAATTGTAAATGAGGATAGATGAATGATGAATGCCATGA
ATCATGACTTGATTGTATGATTTGAGAATATACTTGTGATTCTGATTGTGGCATGTTGAATGGATCGGTTGCCACGTTTC
GACATAAACATGGGATGGGTTGCCACGTTCCGCCATAAGCATTGGATCGGGTGCCACATACCGGTACACTAACAATTTGG
GTGTGGGTTCCATGAGAGGACCATTGACTTGTGATTGATATTTTCGTATCTACCTGCTATTGATAATGTGGAATTGAACA
TGTTTCCTGATAAGATGACTGATATTGTATATATTCGGTATATGCTTGTTTATGATGTTGTATTTACTTGCTTATGTTAG
ATTTATTGGGATAGCTGCGTGATTCTACTAGTACACTGTGGTTGTGTACTGATACTGTACTTGCTTGTTCTTTGTTGAGT
ATAGGGCACCTTCATGCGGCTATTGATAGACCTCAGCTAGGTGACTATTGAGCGTGACCGGATTGAAGGGTGATCCAGTT
CTTTCAGGCTGCCATGGATCTTTCTAGTTTAAGTCCACTCTTTTCAGACTCAGACTATTTGTTTAAGGTGTTTGTTTAGT
TTCAGGGTTGTACCCCTTGTTCTTAGACTTGTCGTTAGTAGAATTTTGGTACAATGACTTTTAGGTTTTAGGGGTATTTC
CGCATTAGTTGTTAGATGTTAGTTGAACTTCCGGAGTTTATGGGGACTCTGTATTAATTATATAGTTATTTAAACCTGCT
TCCGTAGCTTTAAATGTGTAGTATTTGGATTAAGTTTACTAGTTGGGTTGTAGTAATGGTTCTCCCACTGGTGGGTTAGT
GGTGGGTGCCAATCACAACGGCCTGGATCGTGACATATATTAATTCTCCCCCTTATAATAAAGATGGATGGGTGAATTGA
AAATAAATAAATTTTAAATTAATTCTTTTCAAAAGTAATTATTTTACCTAAGAATATGTACTATCAATAATTGAATAACC
TTCTTATATGTTGCATAGTTTATGTTCTTGAACCTTTAGTTTTTTAAAGAGATATCCATTTTTATATTTATAATTATTTA
AGATTAAAATAGATTATTAGTTTTTTTCGTGTTTATTATTTTGAGTGGAGATAAATGAATTATTATGTGCCTATGATTTA
GGAGAAGAGATTCTACACTTCTAGGAGTATTTAATTATTATTTTTTCTTAAAAGGTAGTTATTAATCAATTACCTCAAAT
TTTGAAATCCATCATAAAATTACTGCTCAGAAATTTAAAACTGATCTCAATAATTTTAAAAATTAATTGCAATAACCATT
GGAGATAAATTAATTAATATAATCGTTATAGGAGACATATCACATTTATAAAATAGAATAAATACATAGATTTGGTTGGC
TTATAGAGGAACTTTTGGTAAATAACTCTTTTCAATATTGAGTCTTTATCTAATAATAATATCAATTACATCAACAACAA
AATAAACAATAATTTTATAAGATACTATTATTATCAAATGAATGCTACACTTTAAATATGTGTAGATAATAACATTGACA
ATATCTCAAAAATAAGAATAAAAATTAGATTCAAATCCAAGGAATTCACATACTAATCGAGTAATCGTCCTGCAAAAAAA
AAAAAAAGTTACAATCATTAAAAATTATTAATAAAAATAAACAAAAGAATCAACAAAAATTAATGATTTGCAATAATTAT
TGAAAATAGATTTTAATGCTTCAAAAGTTGCAATAGATATAACACATACACAAATCTCATGATAGTGTTAATTCTATATA
TGAAGTTTATTATAGTGATTTTTATCTCTACAACTACGAAATCACATTAAAAGAAGGAGCAAAATTAAATCGTCAAAAGA
ATATGTGCATAGATAGCTATAATAAAGTTATATTTTCATTTTTACAAAATAAAAATAACCATAGACAAACATAAATTTCA
TAAAGAAAGACCAAAAAATGATATTAACTTTAAAAAATATTTTAATTTGAAGTAATTATTTCAATTTAACATAATCTCAA
TTATTTATTTCCAAATCTTTTTAAACTTTTATTTAGTTTAAGATAAATACTGAAAAATAAAAGGTTATCAATTCAGTTTT
CATTGATTATAGAACGGTGTAGTAGTGGATGCATAATGAAAAGTTAAGCAACTGTTTTATCTGAAATTGTTTTTTCATTA
AAATATCCATTTATATGTAATATATTAAAGGACTTCTAAAACTAATAAGAATAAATAATAAATAATAAATATATTAATTT
AATAAGCGTAAATAGATATCAACTATCAACAAATAGTTTAAAGTGTTTGAAATTTTTTAGTTTTTGAAGTATATACTTTT
TAGAGCATTATTTAAACTATGTCAGCTTCATGAGTTTTGTTTCTCAAGTACTTTATTATGTAATTTCAATTAATGCATGT
GTACGATTGCCCTATATTCAAACAAAATGTAGATTATAATCATTAAGTGTAAACCAATGAATACATACATGCATACATAA
TTAATTAAAAAAACTGTAAATTACTTCTAGTGATTCGGAATGTACCATAATCATATAACACGAATATTCAACTTTCATTG
TATCTTCAATAGTTCATGGACAAAATAATTAGATAAAGCTATAATTTATTGACTGCAATAAATAATTATTATTTTTTATA
TGTCAAGAGGTATTAACTATACAAAAATCTTCATGTTATCTCACATCTTATATAAACAAATAATTAGAAGAGAATATTCA
TAAAATTCCATAGTTCCCACACCATACAAACGTGGAAATAAAATAACCGCCGAAATTCTATTTCTAACATCATGCGAAGT
TTGATCACACTGGAATACTTTATCTACTTTTATAGATAAAAAAAAATAAGGAAGAAAAGTATTCACCAATATATAGAAGA
ACTAACATGAATTAAATATATCACGACCCAGACCGTCGTGATTGACACCCACACTAACCGTCCGGTGGGAGAACCACTAC
TACAATCCAAACTAAGCAATTAAACCAAAACTAAGGCAATTAGGTTACGGAAGCAAGTTAATTAACTAAACAAATGTGGA
ATTAAATACCTAGAACCTGAAAGTCATTGTACCAAAACTCTATTAACGAAAAGTCTAAGAACAAGGGGTAAACCCAGAAA
CTAAACAACACCTTAAACAAATAGTCTGAGTCCGAAAAGACTGGACCTAAACAAGAGAGATTCATGACAGCCTGAAAGAA
CTGGTTCACCCTTGAATCCGGTCAAGCTCAATAGTCACCTAGATGATATCTATCAATAGCCGTCTGAAGATGCCCTGTAC
TCAACAAAGAACAAGCAAGTGCAATATCAGTACACAACCACAGTGTACTGGTAGGATCACTCGGCTATCCAATAAGTGTA
ACATACATTAGTCAATACGACAATACAATCACATGCACATAACGAACATATACAATATCATCAACCTATACGAACAATGA
ACAACTCCACGATTCTCACATATCACAGTTATATCAATTTAGAGCAACATACAGTCTTCCAATATCAGTCATCATTAGAT
ATGGACAAACTCATCACAAGTAGATACACAACACAATTCAATGGTCCTCTCATGGAACCCAAACCCAAACAATTAGTTAT
GCCAGAACGTGGCAACCGATCCCATAGTTATGCCGGAACGTGGCAATCGATACAATAGTTATGTTGTAACGTGGCAACCG
ATCCCATAATTATGCCGGAACGTGGCAACCGATCCATTCAACACACCATAATCACAATCACAAGTATATCCTCAAGATTA
TACATTTAAGTCATAATTTCATGACAATCATCATTCATCTATCTCATTTACAACAAGTGTGATCAGCAATGCAACATTCA
CATACATACAAGTATCACAATGAAGCAAGAACAAACATACATCACACAATCATGAAATCACAACCATCACCTACCTCGAA
ACAAGCTGAAACCCTAAGAAACTTGATCATTCCCTTTTCGGATTCGTTCCGCTTGTTTTTGGTCTACAAACAATCAATAT
AATATAGGAATCAATAAACAATCATTAATTACCCAGATTACTAACAATTCTATGAACCCTAGGTCAAACTCATGATCCCA
ATTATCCAATTTATGGTTGTTTCCACCATAGAATCTATAACAAAACTCTCCCCCATGAATATTCACCCATTCTATTACGT
TCTACGGATCGAAAAATAGATTTGGGGAGTGAAAAGCTTAGCTTTAACCTCAAGAATGGTGAAAATCGAGTAGGAGTCGC
CTGAGAGTCATTCCTTATCTCAAAAAGTCGAAAAGTGCATAATAAGGTCGTTTAGGAGTTTATTAACAATTTTAATTCGC
GTCGGGCCCGCCATATTGGCCCCACCAAAGCGGTCCCGCCAAAGCGGCATTCTCGAGATAGAGAGTTGTTTCAAGAATTC
CAAAATTTCCATTTCACAACACATCTCTAACCCGCGACGCTCAGTAAAAACCCTTATCGCTAAGATCAATTTCGGATGTT
CTACTCACCAGAATTCAATTTCGTAAAGTCGTACGGGATCCTTAACCTCTTAACTATCCACTCATGTAATCAAATTCATT
AATAGATCTTCATTTGTTTCAAGATTTCCCTACACCTTAGAGACTTCGATTTTATCCAAATTTGAACTAGGTTGGGAAAT
TTCAAGATACTACGAAAAAGTTTTTTGGGCCCAAATTCTTTCTCCATTTACTTTTCTATAACGACGGGAGCATGTCATTA
CAATAAATACCAATTTACCCATCATTTGTCCCCGAGTGACAAACTAGGAGAAAATGGCTAAACAAAGAATAGAGTTGTGT
CTGAATCGTCGAATTACTGGGTATACTTGTATTTCATGCCATTCTTAGTGAATATCATTACCCCCTAAGGGTTTCACAAC
TTCAACCTCAAACCAACCAATTGAATACCTACACATCCTCCCTTATAATGCCTCAATGAAGTCATCTCAATATTCGAGTG
ATAAATATTGTTGTATGTAAACTTAACTAACAACGAAACGATTCCCAACAACCACCAAAGTTGATCGTATGCACCTCTGC
CACATGTTATCAAGGATCTTGACACAATCATCGGGACTAATCCCTTCTCACATAAGCATAATAACATTCTAAATCAATAC
TCGCTACAATTAGAAGTAAACCTGAACCAACCAACACACTCTCATAATACCCAAACAATCATAGTTCTTACCAATATCTC
TATCCCTCAACATAAATTCCCATGAACTTAAGTTATAACAAATTTGATCTTTAGAAATCATACACTCATCGAGGGATATG
TCCAATCATACAACTCCTCCAACAACACTATTGAAATGCTAGATTTAGTAATTGTAGATTACCTCTTAAGAATACTAGAA
TTGGATTCAAATTATCTCCACATTCAACCACACATAATTGATACATGACCTCAACAACGAGAGGAAAATTAAGATTGTCG
GACAACCACAAATAAGTATGGTAGCTCTCCTATAAATTCTCATAAGCAAGGTGCTACATGTAGAACCACTAAAATAATTT
AACAACTCCAAGACAACACCAATAATGTCATTCGAAATAACCATTACTTCCCCCTCAACCAAGAGAACAACGAAAGATTT
GGTACCCCTAATCCACTAGGATCCACCCATAAAAGTGAAAACACACTAGAGCATAGCTACTGAATCATACTCACAATACT
AACNNNNNNNNNNNNNNNNNNNNNNNNNNNNNNNNNNNNNNNNNNNNNNNNNNNNNNNNNNNNNNNNNNNNNNNNNNNNN
NTAGTCGTACTCACGACTCACCCCAAGGGTAAGTCCTTTCAAATGCTCAATACTGGATACAATTGATCATTTCTCACCTT
GCCAATTCATACCTTAACAAAATACATCACTACAAATGTAGACTAACAATGAAAAATCTGAATTATAATTTGCACCATAT
AACACAATCCCTTTCTCTATCAACATTAGCTTGTATCTTGAAGATTTTTATGAATTCATGGATCTCCGTTTATCATTGAT
TGAATCTCTACCGATCTTACCATATATTTTGCTAAAAATTCAATCATACTCATTACTAGACTCAAAAACCAAACCAAACA
CTTGTCATCACGCTCAAGCTAATGTACGCACACTCTTTTCTCAAGTCATTTTCAATAATTTTTAACCAATCCGACACACT
TGTGACACTATTACCATAGCCACAGCAAAACGAAAGAAATCACGCTTCTCTGAACCCAATTATCTACTCCTCTAAAGATA
ACTCTTTGGTCTTAAGAATAAATAAATATTCTTGCTCTAGCCTCTCTCTAAGGGCTGTACTATAGCCCACCAAATATTAG
AAAACCACAACCTTATATACTCGCAAGTCATAATTACTATACAAAATTCGCTTAATCAGGAATCTCATTATATAGTTGCA
TACCTTCACGATTCATCGCGAACTCTTATTACCATTACGCTCAATTATTTCTGACTATCACTTTGAAGCCAACATTTCAT
CCACATGACACCTCAAACTCAGGTATACTCATCAAATTCAAAGGACTAACCCTATTTTTATACGCACTTTCTTATGGCTT
AAGATAAAATCACCAGTCCTCATATTACCCTCATTCTTCTTAACAATCAAGACAGGAGCACCCCACAGGGAAGCACAAGG
ACGGATGAAACCTTTATCAAGAATCCCTTGGATTTGAGTTTATAGCTCTCTCAATTCTGACATCACGAGAATAGACTCAA
TAGAGGGGGATTCGACCTTAACATCCCGAATATTAGCCAATTACACCAAACAATCCTGCCCCACGAGTTTCCTACCCCGC
ACAAAAGTTATGACCTTAGCTAACTTAGGCTTATATCCCTTCCCACTCTAACTTTTCCCTACCCGGGATCTCTAGAGTTA
CCGACTTAGCATTACCATTAAGCACAACATAATAGGGGAACAACCAAGTCATGCCTAAGATTATATCAAGTCAGTCATAT
CCATCATAACAAAATAAACCCAAATCTGACAATCCATAACACATTAGGACAACACGATATACATGGGTTACTATGACTGA
CTCTTCAACTAGGGTAGAAACATGGATGGGGGCATCAAGTATATCACAAATCATATCGAATTTTTAGGCAAATCGCACGG
ACACATAAGAATAAGTAGAATCCGGATCAAACAACACCTTAGCCATCCGGTCACAAATAATAATAGTACTTGTGATAACT
ACATCATACCCTCAACCTTGGTCTTACCCGAAAAGGCTTAAAACTGAGCCCTGACATCTTGACGGGAAACCTCCTTGCCT
GGCTTCACTACTCCTCTACATGCATTACCATTTCCCCGGCCTCACTGATTTCCTCCTCATATGCCCAGGCTCTCCACAAT
TTAACATACTTTACCACTTATATTCGATTGCTAAACAATGAATTAGATTGCGGGGGTTAGTTAAGGTACAATTCGGGGTC
CATAATTGTGACTAGGGGAAAACAAATTGAGGTTCTGCGTCGCCTCATCCTGCTCTTGCAAGAAAATTTCCGCATTGGCA
GCCTCTCCTTGGCGGGAAGAATCCCACCCCAGCGGTCATAACGGAAACATGACCCCTACCAATAATTTTTCTAAGGTTCT
TTTCTTTTCTAAATTCCACCAAGGTTCCCAACTTTACTTAACAATTTTAGAATAATCCTCATAACTAGGATAATCATTGT
CTACCCCAGTCAATCCCACGATAAACGAACCAATTCATTCTTGTCAATTCAGCACCACAACCAACACATCCTTAGTCTAG
ATCTTCCTTTCACAATGAATTTCATGATACTCGAGTATTTACAACTTGCACAACTTCAACGACCAGGCCAACTTATTGTA
CATATCAACGTCCAGACACACATTTATTGTGCACATAATCACCTCATCGTATTCAACCAATTACAACTTCACATTCGCAG
TTAATTCAGACAACCAGAAGCACACATTAAAAGTTTCCAAGATAAAGTTTACAGATAAGTCCAAATTCTTAATTAATTAT
TTCGCTCCATGGATGACCATTCCTGATCATCCATGCATTCACACCACCCCTAGGGCCAGATACCAATTGGAACCTTCTCA
GTTTCCAATTTACTTTGCTTGTGGCCCATCGGTCGTGACTACGACATCTAGTTCACTTCGTTGAGATACTAACTGGAATC
GGGAAATACCAATTGGACTCAAATCATACCACAAGCGACAATAGTATCTAGCGAGCCCCACAAAAATGCTAATTTCAATC
ATAGAACTTGGTCGAATCAAATTCTTAACTGATGGTAACCCGACCTTAAATCAATCTTAGAGAAAATCGATGCACCTTGC
AATTGATCAAAAATGTCATCTATCTGAGGTAATGCATACTTGTTCTGAATGATGACCCTATTCAACTGTCGGTAGTCTAT
ACACATCCTCCCTTACTAGCGATGGTTTTACCACTTCTGTTGCTCTAGTTCGGACCGTAGAGTGAAGGATGAAATATACC
AATTTGTATCACACAGATACCAATTGGATTCAAGTCATAGCACAAAGAAGTAGATAGAAGTGAGTTTTTCCTAAAGTCCA
ATAACCTCTTGAAGAAAAGTATGGACGTCATCATACCATTCCGCAAGACTTTACTAGACTTCTTTTGGCACAATGAGATC
AACGAACCTAGTCTCTGATACCAACTTAGTCACGACCCAGACCATCGTGATTGGCACTCACACTAGTTGTCCGGTGGGAG
AACCACTACTACACCCAAACTAAGCAACTAAACAAATACTAAGACAATTAAGTTACGGAAGCAAGTTAATTAACTAAACA
AATGTGGAATTAAATACCTAGAACCTAAAAGTTATTGTACCAAAACTCTACTTGGTACAACCCCGAAACTAAACGACACC
TTAAACAAATAGTCTGAGTCTGAAAAGAGTGAACTTAAACAAGAGAGATCCATGACAGCCTAAAAGAACTGGCTCACACT
TGAATTCGGTCACGCTCAATAGTCACCTAGCTGAGATCTATCAGTAGTCACTTAAAGATGCCCCGTACTCAAGAAGGAAC
AAACAAGTGCAGTATTAGGACACAACCATAGTGTACTGGTAGGATCACACGGCTATCCTAATAAGTGCAACATACATTAG
TCAATACAACAATTTAATCACATGCACATATCGAACATATATAGTATCATCAACATATACAAACAATGAACAACTTCACG
ATTCTCATATATCACAGTTATATCAATTTAGAGTAGCATACCGTCTTCCAATATCAATCATTATTATATATGAACAAACT
CTTCACAAGTAGATACACAACACAATTCAATGGTCCTCTCACGGAACCCAATTCAATGGTCCTCTCATGGAACCAAAACC
CAAATAGTTAGTTATGCCGGAACGTGGCAACCGATCCAAGTTAGTTATGCCGCAATATGGCAACCGATCCCATAGTTATG
CCGGAACGTGGCAATCGATACAATAGTTATGCCGAAACGTGGCAACCGATACCATAATTATGTCGGAACGTAGCAACCGA
TCCATTCAACACACCATAATCACAATCATAAGTATATCCTCAAGATCATACATTTAAGTCATGATTTCATGGCAATCATC
ATTCATCTATCTCATTTACAACTTGTATGATCAGTAATGCAACATTCGTATACATACAAGTTAATGAAGCAAGAACAAAC
ATACATCACACAATCATAGAATCACAACCATCTCCTACCTCAAAACAAGCTTGAAATCCTAAGAAACTTTATCCTTCCCT
TTCCCGATTCGTTCCACTTGTACATGGTCTACAAACAATCAATATAATACAGAAATCAATAAACAATCATTAATTACCCA
CATTACTAACAATTCTATGAACCCTAGGTCAAACTCATGATCCCAATTATCCAATTTAGGGTTGTTTCCACCATAGAATC
TATAACAAAACCCTCCCCCATGAATAATCACCCATTCTATTACATTTTACGAATCAAAAAATTGATTCGAGGAGCAAAAA
GCTAACCTTTAGCCTCAAGAATGGTGAAAAACCAGTAGGATTCGCTTGGGAGTAGTTCCTTAGCTCAAAAAGTCAAAAAA
GTGCATAATGAGGTCGTTTAGGGGTTTATTAATGACTTTAATTCGCATTGGGCTTGCCACAACGACCATCACCCCGCCAC
AGCAGCCCCGCCAAAGCGGCATTCTCGAGACAGATAGTTATTTCAAGAATTCCAAAATTCCCATTTCACATCACACCTCT
AACCCACGACGCTCAGTAAAATACCTTTACCGCAAAGATCGATTCCGGGAGTTCTACTCACCCGAATTCAATTTCGTAAA
GTCGTTCGGGATCTTTAACGTCTTAACTATCCACTCATGCAATAAAATTGATTAATAGATCTCTCATTTGTTACCAGATT
TTCCTACACCTTAAAGACGCCGATTTCGGCCAAATTTGGACTAGGTTGGGTAATTTTAAGATACTACGAAAAAGTTTTCC
CGCCTCAAATTCTTTCCCCATTGACTTTTATATAACGACGGGAACATGTCGTTACAACAGATACCAATTTACCCATCACT
CGTCCCTGAGTGACAAACTAGGGGAAAAAGGCTAAAACAAGAATAAAGTAGTATCTGAATCGTCCAATTACTGGGGATAC
TTGTATTGCATGCCATTCTTACCGAATCTCATATCCCCCCTAAGGGTTTCACATCTCCAACCTCAAACCAACCAATTGAA
TACCTACACATCCTCCCTTACAATGCCTCAATGAAGTCATCTCAACACTCGAGTGATAAATATTGTTGTATGTAAACTTA
CCTAACAACAAAAATGATTCCCAACTAGCACAAAAGTTGATCGTACACACCTCTGCCACATGTTATCAAGGATCTTGACA
CAATCATCAGGACTAATCCCTTCTCACATAAGCATGATAACATTCTAAATCAATACTCGCTACAATTAGAAGTAAACTTG
AACCAACTAACACACACTCATAATACCCAAACAATCATAGTTCTTCACAATATCTCCATCTCACAACATAAATTCTCATG
AGCTTAATTTATAACAAATTTGATCTTTAGAAATCATGCACTCATCGAGTGATATGTCCAACCATACAACCCCTCCAACA
ATACTATCGAAATGCTAGATTTAGTAATTGTAGATTACCTCTTCAGAATAGTAGAAGTGGATTCAAATGATCTCCACATT
CAACCACACATAATTAATACGTGACCTCGATGACTAGAGGAAAAATAAGATTGCCGAACAACCACAAATACGCATGATAG
CTCTCCTATAAATTCTCACAAGCAAGGTGGTACATGTAGAACCACTAAAATACTTTAACAACTCCAAGACAACACTAATT
ATGTCATTCGAAATAACCATTACTTTCTTCTCAACCAAGAGAAGAATTTGGTACCCCTGATCCACCACTAGGGATCCATC
CACTAAAGTGAAAACACACTACAACATAGCTAGTGAATCAAACTCACAATACTAACAACCATCATAAACACTCCGACCAT
TTACCTTATTATAAACNNNNNNNNNNNNNNNNNNNNNNNNNNNNNNNNNNNNNNNNNNNNNNNNNNNNNNNNNNNNNNNN
NNNNNNNNNNNNNNNNNNNNNNNNNNNNNNNNNNNNNNNNNNNNNNNNNNNNNNNNNNNNNNNNNNNNNNNNNNNNNNNN
NNNNNNNNNNNNNNNNNNNNNNNNNNNNNNNNNNNNNNNNNNNNNNNNNNNNNNNNNNNNNNNNNNNNNNNNNNNNNNNN
NNNNNNNNNNNNNNNNNNNNNNNNNNNNNNNNNNNNNNNNNNNNNNNNNNNNNNNNNNNNNNNNNNNNNNNNNNNNNNNN
NNNNNNNNNNNNNNNNNNNNNNNNNNNNNNNNNNNNNNNNNNNNNNNNNNNNNNNNNNNNNNNNNNNNNNNNNNNNNNNN
NNNNNNNNNNNNNNNNNNNNNNNNNNNNNNNNNNNNNNNNNNNNNNNNNNNNNNNNNNNNNNNNNNNNNNNNNNNNNNNN
NNNNNNNNNNNNNNNNNNNNNNNNNNNNNNNNNNNNNNNNNNNNNNNNNNNNNNNNNNNNNNNNNNNNNNNNNNNNNNNN
NNNNNNNNNNNNNNNNNNNNNNNNNNNNNNNNNNNNNNNNNNNNNNNNNNNNNNNNNNNNNNNNNNNNNNNNNNNNNNNN
NNNNNNNNNNNNNNNNNNNNNNNNNNNNNNNNNNNNNNNNNNNNNNNNNNNNNNNNNNNNNNNNNNNNNNNNNNNNNNNN
NNNNNNNNNNNNNNNNNNNNNNNNNNNNNNNNNNNNNNNNNNNNNNNNNNNNNNNNNNNNNNNNNNNNNNNNNNNNNNNN
NNNNNNNNNNNNNNNNNNNNNNNNNNNNNNNNNNNNNNNNNNNNNNNNNNNNNNNNNNNNNNNNNNNNNNNNNNNNNNNN
NNNNNNNNNNNNNNNNNNNNNNNNNNNNNNNNNNNNNNNNNNNNNNNNNNNNNNNNNNNNNNNNNNNNNNNNNNNNNNNN
NNNNNNNNNNNNNNNNNNNNNNNNNNNNNNNNNNNNNNNNNNNNNNNNNNNNNNNNNNNNNNNNNNNNNNNNNNNNNNNN
NNNNNNNNNNNNNNNNNNNNNNNNNNNNNNNNNNNNNNNNNNNNNNNNNNNNNNNNNNNNNNNNNNNNNNNNNNNNNNNN
NNNNNNNNNNNNNNNNNNNNNNNNNNNNNNNNNNNNNNNNNNNNNNNNNNNNNNNNNNNNNNNNNNNNNNNNNNNNNNNN
NNNNNNNNNNNNNNNNNNNNNNNNNNNNNNNNNNNNNNNNNNNNNNNNNNNNNNNNNNNNNNNNNNNNNNNNNNNNNNNN
NNNNNNNNNNNNNNNNNNNNNNNNNNNNNNNNNNNNNNNNNNNNNNNNNNNNNNNNNNNNNNNNNNNNNNNNNNNNNNNN
NNNNNNNNNNNNNNNNNNNNNNNNNNNNNNNNNNNNNNNNNNNNNNNNNNNNNNNNNNNNNNNNNNNNNNNNNNNNNNNN
NNNNNNNNNNNNNNNNNNNNNNNNNNNNNNNNNNNNNNNNNNNNNNNNNNNNNNNNNNNNNNNNNNNNNNNNNNNNNNNN
NNNNNNNNNNNNNNNNNNNNNNNNNNNNNNNNNNNNNNNNNNNNNNNNNNNNNNNNNNNNNNNNNNNNNNNNNNNNNNNN
NNNNNNNNNNNNNNNNNNNNNNNNNNNNNNNNNNNNNNNNNNNNNNNNNNNNNNNNNNNNNNNNNNNNNNNNNNNNNNNN
NNNNNNNNNNNNNNNNNNNNNNNNNNNNNNNNNNNNNNNNNNNNNNNNNNNNNNNNNNNNNNNNNNNNNNNNNNNNNNNN
NNNNNNNNNNNNNNNNNNNNNNNNNNNNNNNNNNNNNNNNNNNNNNNNNNNNNNNNNNNNNNNNNNNNNNNNNNATACAC
GAACCAATTCATTCTTGTCAATTCAGCACCACATCCCACACATCCTTAGTCAAAGTCTTCCTTTCACAACGAATTTCACG
ATACTCAAGTATTTACAACTTGCATAACTTCAACGACCAAACCAACATATTGTGCATATCAAAGTCCAGACACACATTTA
TTGTGCACATAATCACCTTATTGTATTCAAGCAATTACAACTTCACATTCGCAGTTAATTTAAACAACCAGAAGCACGCA
TTGAAAGTTTCCAAAAAACAATTTACAGATAAGTCCAAATTCTTAATTAATTATTTCGCTCCATGGATGACCATTCCTGA
TCATCTATGCATTCACACTACCCCTAGGGCCAGATACCAATTGGAACCTTCTCAGTTTCCAATTTTCTTTCGTTGTGGTC
CCTCAGTCGTGACCACGACGTCTAGTTCACTTTGTTGAGATATCAACTGGAATCGGGAGATACCAATTGGACTCAACTCA
TACCACAGGAGACAATAGTAGCTAGCGAGCTCCACAAAACTGCTAATTTCAATCATAGAACTTGATCAAACCAAATTCTT
AATCGCCTCAACCTTTAATTGATGGTAACCCGACCTTAAATCAATCTTATAGAAAATTGATGCATGTTGTAACTGATAAA
GAATGTCATCTATCCGACGCAATGGATACTTGTTCTGAATGGTGACCCTATTCAACTGTCGATAGTCTATACACATCCTC
TCTTGCTAGCGACGGTGTTACCACTTCTGTTGCTCAAGTTCGGACCGTAGAGTGAAGGAGGAAAGATAACAATTTGTATC
ACACAGATACCAATTGGAATCAAGTAATAGCACGAAGGAGTAGAAAAAAATGAGCTTTTCCTAAAGTCCTATAGCCTCTC
GAAGAAAAGTACGAACATCATTGTATCGTTCCAGATGACTCAACTAGACTCGTTTTGGCACAATGAGATCAACAAACCTA
GGCTCTGATACCAACTTTGTCACGACCCAAACCATCGTGATTGACACCCACACTAACCGTCCGGTGGGAGAACCACTACT
ACAACCCAAACTAAGCAACTAAACCAAAACTAAAGCAATTAAGTTACGGAAGCAAGTTAATTAACTAAACAAATGCGAAA
TTAAATACCTAGAACCTGAAAGTCATTGTACCAAAACTCTACTAACAACAAGTCTAAGAACAAGGGGTACAACCCAGAAT
CTAAACAACACCTTAAATAAATAGTCTGAGTCCGAAAAAAGTGGACTTAATCAAGAGAGATCCATGGCAGCCTGAAAGAA
CTGGCTCACCCTTGAATCCGGTCATGCTCAATAGTCACCTAGCTGAAATCTATCAATAGCCGCTTGACAATTCCCTTTAC
TCAACAAAGAACAAGCAAGTGCAATATTAGTACATAACTACAGTGTACGGGTAGGATCACGCGGCTATCCCAAGAAGTGT
AACATACATTAGTCAATACAACAATATAATCACATGCACATATCAAACATATACAATATCATCAACATATACGAACAATG
AACAACTTCACGATTCTCACATATCACAGTTATATCAATTTAGAGCAACATACCGTGTTCCAGTGTCAATCATCATTAGT
TATGAACAAACTCATCACAAGTAGATACACAACATAATTCAATGGTTCTCTCACGGAACCTAATTCAATAGTCCTCCCAT
GGAACCCAAACCCAAATAGTTAGTTATGCCAAAATGTGGCAGCCGATCCAAGTTAGTTATGCCGAAACGTGGCAACCGAT
CTCATAGTTTTGCAGGAACGTGGCAGCCGATCCAATAGTTATGCCGGAACGTGGTAACCAATCCTATAATTTTTCCGGAA
TGTGGCAACCGATCCATTTAACACACCACAATCACAATCACAAGTATATCCTCAATATCATACATTTAAGTCACGATTTC
ATAACAATCATCATTCATCTATATCATTTACAACAAGTGTGATCAGCAATGCAACATTCACATACATACAAGTGTCGTAA
TAAAGCAAGAACAAACATACATCACATAGTCATAGAATAACAACCATCACCTACCTCGAAACAAGCTTGAAACCCGAAGA
AACTTGATTCTTCCTTTTTCGGATTCGTTCTGCTTGTTCTTGGTCTACAAACAATCAATATAATAGGGGAATTAATAAGC
AATCATTAATTACACGGATTACTAACAATTCTATGAAACCTAGGTCAAACTCATGATTCCAATTATCCAATTTAGGGTTG
TTTCTACCATAGAATCTATAACAAAACCCTCCCCCATCAATAGTCACCCATTCTATTACGTTCTACGGATCGCAAAGTGG
ATTTGGGGATTGAAAAGCTTACCTTTAGCCTCAAGAATGGTGAAAAACGAGTAGGAGTCGCCTGTGAGTCATTCCTTAGC
TCAAAAAGTCAAAAAGTGCATAATGAAGTCGTTTAGGGGTTTATTAACGAATTTAATTCACATCGGGCCCGCCACAACGG
CCACCACCCCATCACAGCGGCCCCGCCAAAGCGGCAATCTCGAGACAGAGAGTTATTTCAAGAATTCCAAAATTTCCATT
TCACAACACACCTCTAACCCACGACGCCCAGTAAATACCCTTAGCGCTAAGGTCAATTTTGGGAGTTCTACTCACCCGAA
TTCAATTCCATAAAGTCGTACGGGATCCTTAACGTCTTAACTATCCACTCATGTAATTAAATTCATTAATAGATCTCTCA
TTTGTTACCAGACTTCCCTACACCTTAAAGACTTTGATTTCGTCCAAATCTAAACTAGATTGAGAAATTTCAAGATACTA
CGAAAAAGTTTTCCGGCCTCAAATTCTTTCCACATTGACTTTTCTATAACGACTGGAACAAGTCGTTACAAAATAGCTAT
TTATAATATTAAAAAAAGATTAACCTGAATTATTTGCTACTCATTTGGAACATAACCAAGTAAAATTCATTACCAAGTAA
ATTTCATGGAGTTTCATTGTTCATCTCTTTTTCTACGATTTGAAATTTTTTTAATATTAGCATGTTATATGAGATATGAA
GGAAATTGATTTTTAAATAGATAAATGAGAAGTTTAAACTTCTACAAAATTGTGAGGAATTTAAAACTATTTTCACAAGT
GCAACTTTTATCTCTAAAACCGTTTAATATTTAATTTTTAAATTCTAGTCTTTTAATTATTTAAAAATACGTGTGTAGGT
GTGTTTATGAGTTAGTGGAGATTTTTTTATTTTTTTTTAGTTGAGAGATGGTTTAGGGAGATTGATTTTGAATATTATTT
TTAATTATAAAAGGAGAATTTTTAAAACTGCTTTCACGTTAATTACAATAAATGTTTGAATTTTTTTTTGTTATTTAAAT
TGTAATTTATTATTTAATATAATTACAGATAGATAATTAATTTTAATAAAAAAGATCAAAAAAATATGTTACAACTCGAT
TGTTGATAAATTGTCTAAATTAGTAGTTTTTTTAAAAAAAAGAATAACTTGTATATATTGGTTGTGAATTATATGCTTTT
AATTAGTTTGAAAGTTTAACTGATAATTAAAGGAATTTCATTACTAATAGGATTCTGACAATTAGAGAAAAAATAATTAA
TTTAAAACTGACATTAGAGTTGCAATTAAAAAGGAGTTAAAAAACGTGATTTACTATATATATGGTTTCCTTTTAATTTA
TTTAAATATATTATAGGTTTTATTTTAAAAAAAAAACATGTTTATTTTAAAACGCAAATAAGAAAAAAAAATAGTTAGCG
TGTTTAAGATAATTTTTAAAATGTTTTAAAATTTTGTGTATCAATAAAAATGGTTTTGCTGTAACATTTTCCTTATTTTA
AAAATTATTGACTTATATAGATTTAATAATTTTAATTATTTAAAGTTAATGCTCAATAATGATAATCAACCTGAAAAAGG
TTTGGGAGCATATTCGCAAGGAATCTTGGACCTTGTTGCTCCTTTGAAAAATCAAGAAACTTTTAATGGTTGATACAAAT
CAACCTAGATAGAGAAATATAAGGCTAAGAACAACAAATGAAGTGATTTGGCACTGACACAATCGATCCTCCATATTTCG
GGGTCATGAAATTCAAGATTCCTCCATTCGTGAAGATATTAAAGAAGTTTTTCAGGATCTCAGCCACTTGTTATGTGATG
TGAAGTATTGAATATAGGCACCACTCGTTCTGATGTGAAACTCGCAGAAATAATTAGGAAGTCACTCCACTCCCCACGAA
GAAGGAGTCTTGGTATTTTGATGTGCTACTCTTTTTGTATTTGAATTATTGTCAGGATTGTGATCCAAATACGTTGAAAT
ACTTTGAATTATTGCTTATCTTTCTATCCCTTTCAAATTTTCTTTTTTTCTTCCCTCACCTAATTCTTATTTTCTATTTT
TTAGTTTTTCTAATGTTGACTTTGATAACATGACATGCATGCGAAATTCACTCTCAGGTCTTAAAGAGTTGTTTATTCTC
GAATCAGTGAGTCAAGATGTTGAATATGATGAAGATGAGGCTTTCAGGGAAACTAATAAAAACCTGGAATATTTTGAAGT
AAAACCTAAGCCTAGTCATAGTGAAATCGAGACAATTAATTTTGGAAGTACTGAGGAAGTCAAAGAAACAAAAATAAGCA
TTCATGTCGAGTAAGAAATTATGGATGTCATAATTCAATTTTTGTTTGAATACAAAATGTTTTTGCTTGGTCCTATGATG
ACATGTCGGGTTTGAGTGTTAATTTAGTAGTTCATAAGTTGTCCACTCATCCTGATTTTCCACCCGTCCAACAGAAAAAG
AAGAAAATTCAAACGAGACGTGACTGAAACATCAAGGAAGAAATCATGAAACAACTAAGTGTAAATGTATCCAAGCCATT
CGTTACGCTACTTGGCTGGAAAATGTGGTTCTTATGCCGTAAAAGGATGGGAAGACAAAAGTTTATGTTGATTATCGGAA
TTTGAACAAAGCTACTCCGAAAGACAACTTTCCCTTATCCAATATCCATATTCTAGTTGATAATTGTGCCAAACACAAAA
TTCAATCTTTTGTNNNNNNNNNNNNNNNNNNNNNNNNNNNNNNNNNNNNNNNNNNNNNNNNNNNNNNNNNNNNNNNNNNN
NNNNNNNNNNNNNNNNNNNNNNNNNNNNNNNNNNNNNNNNNNNNNNNNTATGAGGGATATTACCATGTTTCATTGAATGA
TGTACAAAGAAGTTGAAGTATACGTTGATGACGTAATCACCAAGTCTAAAATACAAGATTACCATGTGCACGACCTGAGA
AAATTCTTTGAAGAAGTGCGAAGATATGATGTCAAGCTTAATCCAGCAAAATGTGCATTTGAAGTTCCATCTGGAAAGCT
TTTGGGTTTCATAGTTAGCAGAAGGGGAATCATATTGGACTCTTACAAAATAAAAACCATTTGAGAATTGCCACCCTTAA
AAAATAAGACTGAAGTCATGATTCTACTTGGGAGGTTGAACTACATCAACACTTTTATTGTTCAACTGACAACCACTTGT
GAGCCCATTTTCATACCCTTAAAAAGGATGCTAATGTATGATGGACGAAGGATTGTCAACAAGCATTTGACAAAATCAAA
GAGTATGTCCAACTCTCCCGTATTGGTCCTGCCTGACTTTTGGGATATTTCTTTTATTGTACAAAATACTTCTTTTAAAC
ACTCTTAATAGGCCTCTCTTTCAATATCTTTAAGAGACAAATAATTCCTTTGGGTGTGTTCTTGGTCGGTATTATTCCAA
AGGCAGGAAAGAGCAAGCTATCTACCACATGAGAAAGAAATTCACCAGCTATGAGGTCAAGTACACTCTCTTGGAAAGGA
CATGTTGTGCCCTAAATTGGGTACTTAAGAAGTTAAGGAATTATCTTTTGTCCTACACAACTTATCTCATATCTATGATA
AACCCTTTAAAGTACATCTTTCAGAACCCAATGGCAATTGGTAGACTCAAGAAATAGCAAATTGTGCTCACATAATTTGA
CATTATTTATGTCGCTTGAACTGCAATCAAAGCTTAAGCTTTGGTAGATTACATGGCAGAGAATCTAGTAAATGGCAACT
ACAAACTATTGGCTGCATATTTTCCAGATGAAAAGAATAATTCAATTGAAGAAGTAGATCTAGACGAAAATCAGACCTGA
AAATTATACTTCGATGGAGAAATCAACGCAAAAGGCACAAGGATTGGGGTAATTCTCATATTGACCACATGGCAGCATTA
CCCTGCAACAACTCAACTTGATTTCTTTTGTACAAATAACACAACAGAGTATGAAGCTTGCATCATGGGTCAAACTATGG
CGATAGATTTGGTTGTGCAAGAATCAATTGTGTTGGGAGATTCTGATTTTCTTATGCGACAAGCTCAAGTTGAATGGAAA
ACTCGAGACCTCAAGCTTCTTCCTTACAAAAAATGTTTGGAAAATCTTAGAAAAAAGTTTAGGTTCATCGAGTTTAGATA
TATCCCAAAGTTTCTGTCACGACCCAAACCGTCGTAATTGACACCCACACTAACCCTCCAGTGGGAGAACCACTACTACA
ACCCCAAACAAGCAACTAAACTAAAAACTAAAGCATTTTAAACTACGGAAGCAAGTTAAACAACTAAATAATGAAGTTCC
CATAAACTTCAACAAGAGTCTAACAACGAAACCAAAACAGATGCGGAAGAAATAACATAGAACCTGAAAGTCAATGTACC
AAAACATATAGCAAGATCCATAAGTCTAAACAAGAAGGGTTACAGCCCCAAACTAATGAAGTATAACTAACTAGAAAAGT
CTAAGTACGAAATGTAGACATAGATGAAAAGAGAACTCATGGCAGCCCGAAAGAATTGACTCACCCTTGAATTCGAACAA
GATCACTGATCTTTTACACGAGGTCTGTCAATAGCCGCCTGAAGATGCCCTGTACTCAACAAAATAAGAGCAAGTGCAGT
ATCAGTACACAACCACATTGTAATAGTAGGATCACGCGACTATCTCACTAAGTGCAACATACATAATCAATTCAACAAAA
TAATCACATGCATATATCGAACAAATACAGTATCATCAACACTTATGAACAACGAAAAACTTCACATTTCTCAAGATGCA
CAATTATGACAAGTCATAAGTGCTCTCATGGAATCCAAACCCAAACAATTAGCATACTGGAATGTGGTACTCGATCCAAT
AGTTATGTCGGAACATGGCAACTGATCCCATATTTATGCTGGAATGTGGCATCCGATCCCAATTAGTTATGCCGGAATGT
GGCAACCGATCCATTCAACACACCACAATCACAAAACAAGTAAATTTTCATAATCATACAATCGAGTCATGATTCAATGG
CATTCGTCAATCATATATTCTCATTTACAACAAGTGTGATCAATAATGTAACATCCATATACATATATGTACCATAATGA
AGCAAGACAAACATACATCACACAATCATAAAATCACAACCATCACCTACCTCGAAAAAGTTTGAAACCCTAAGAAACTT
AATCCTTCCCTTTCTGGATTCATTCCGCTTGTTCTTGGTCTACAAATAATCAATATAGTACAAGAATCAATAAACAATCA
CTAATTACTAGGATTACTAACAATTCTAACAAACCCTAGATCAACCCATGATCCCAATTATCCAATTTAGGGCTGTTTCC
ACCACATATTATAGATCAAAATCCTCCCCCATCGATATTTACCTATTAGATTATGTTCTACGGATATAAAAATGGATTCG
GGGAGTTAAAATATTACCTTTAGCCTCAAGAATGGTGAAAAATGGTCAAAAAGTCGTATGGGGTCGTTCCTTAGCTCTAA
AAGTCAAAAAGTATAGAATAAAGTCATTTTGGGGTTTATTTACGACTTTAAGTAGCTTCGGGCCTGCCACAGCGACACCC
ATACCGCTATAGCGGCCATGTCAGAGTGACAAAAACCTCCGCCAAAATGGTTTGCACGAAACAGTGAGCTATTTAATAAT
TCTCAAAACCCCTATTCCACAACACACCTACAACCAACGACACTAAAAAAATACCGTTCATGTCAAAGTCAATTTTGGGA
GTTCTACTCACCCGAATTCAATTCCGTAAAGTCGTATGGATTTCTTAACAAGTTGGCTATCTACTCATGTAGTCAAAATC
ACATTTAAATCACCCGATTGTTACCAGATTTCCCTACACCTTAATGACTCCGATTTCGTCCAAATCTAGACTATTTTGGG
AAATTTCAAGTTACTACAAAAAAGTTTTTCGATCCAAAATTTTTTCCCATTGGCTTTTCTATAACGACGGAACCCGGTCG
TTATAATAGATACCAATTTACCCATCACTCGTCCCTGAGTGAAAAAACTTAGGAAAAATAGGCTAAGGAAAGAATGAAGT
AGTACCTGATTCGACGAACAATTGGGGATACTTGTCTCGCATGTCCCTCTCAGTTTCCCAATTAGCTTCTTCAACTGAAC
GATGCTTCCATTGAACTTTGACGAACTTAATCTCCTTGGTCCTCAACTTACGCACATCAGGATCAAGAATTACAATCGAT
TCTTCCTCGTATTGGAGGTCTTTGTCTAATATAATTGAGTCCCACTTAATGATGTAATCCCCGTCACCATGATATCTCTT
CAACATGGAGACATGAAATACCGGATGAACACCGGATAGATTAGGAGGTAGAGGCAATCTATACGCCACCAGCCCTACAC
ATTCAAGTACCTCAAAGGGACCAATGTATCACAAACTTAGTTTGCCCTTCTTGCCAAATCTCATCATCCCTTTCATGGGT
GATACCTTAAGAAGAAAATTCTCACCGGTTTGAAATTTCATGTCCCTTATGTTATGATCTGCATACTTCTTTTGTCTTCT
TTGGGCTGCTAGAAGCTCAACTTGAACACTCTTCACCTTATCTTGAGCATCTTTCACTAAATCAACCCCCAAAGGTTTCA
CATCTCCAGTCTCAAACCATCCTATGGGTGATCTACATCCCCTCCCATAAAGTTCCTCAAATGGTGTCATATCAATGCTG
GAGTGATAACTATTATTATAGGAGAATTCACATAAAGGTATGAATTTATCCCAATGCCCTCTAAAATCAATCACACATGC
CCTCAACATGTTTTCTAACACTTGAATAGTTCTCTCTGACTGCCCGTCTGTCTGTGGATGGAAGGCTGTACTAAAAGTGA
GTTATGTGCCTAATTCATCATGCAATTTCCTCCAAAACTTGGATGTGAATTGGGTACAACGGTCTGAGATGATAGAAAGG
GCACTCCGTGTAACCTCACTATCTGTTTCACATAAACTTTAGTCAATTGTTCAACATTATAATCTATTCCTACTGGAATA
AAATAGGCTGACTTAGTCAATCTATCAACCACTACCCAAATAGAATCAAACTTCCCCAACGTCTTCGAAAGACCAATCAA
GAAATTCATGGCTATCCTTTCCCACTTCCATTTCAGAATTGACATTCTTTGAAGCAAACCCGTAGGCCTTTGGTGTTCAT
GATTCACTTGTTGGAAATTTTTTGACACGTAGCCACAAACTCCGCTATATCCTTTTGCATGTCTGGCCATCAATAAATTC
GCTTCAAATCTCGATACATATTGGTCACACCCGGATGAATAGAATATCGCAAACCATGAGATTCTGCCAACAATTTTTGA
ATCAAGTCATCTACTCTAGGTACACATATTCTCCCTTTAAAATTGAGCACACCTTCCTCATCAAGAGTGGTCTCTTGTGC
CTTACCAATCGCAGTCTTTTTCTTAAGTTCATTCAAATTCTCATCCTCAAATTGTTTGGCCTTGATCTCTCCTCAATGAA
TGTGGCCCTTACCTCAATGCTAGCTAACAACCCACCTCTTTCTGAGTTGACCAACTGTATGAACTTAGACTCCAAGGTCT
GAATTTCCTTAGCCAAGGGTCGCTTGGTTACACTTAAGCAAGCTAAACTACCCATACTCACCACTTTTCGACTCAAAGTG
TCTTCTATAATATTAGCCTTACCTGGATGGTAATGAATGGTCACATCATAATCCTTGAGTAACTCCATCCACCTTCATTG
TCTGAAATTCAAATCCTTTTGAATGAACACATGCTGCAAACTACGATGATCAATAAACATTTCACACTTAACACCATAGA
GGTATTGCCGCCAGATCTTAAGAGCAAATAGTACTGCTGCCAACTCCAAATCATGCGTTGGATAATTTCTCTCATGCACC
TTTAATTGGCGCGATGCATAGGCTATAACATTCTTATCCTGCATCAACACAACATCCAAACCGGAATATGAAGCATCACA
ATAAACAATAAAATCCTTACCTTTCACCGGTAATACTAGAATAAGTGCGGTGGTCAAAAAAGTCTTGAGCTTTTGAAAGC
TCTCTTCACATTTTTCAGTCCATTCAAATGGTATATTCTTCTTGGTAAAATTTTTCAACTGAGTGGCAATATAATCAAAA
TTCATCACAAATCGACGGTAGTAGCTAGCGAGCCCCACAAAACTACTAACTTCCGTCACAGAGCTAGGCCGAACCCAATT
TTTACCGCCTCAATCTTTTGAGGATTTACCATTACCACTTCTTTGGAAACTACGTGCCCCAAAAATGCAACAGAATTCAA
CCAAAACTCACACTTCAAAAATTTAGCATACAACCTTTGTTTCCCAATAACACCCAGAACAATACGAAGATGGTCGGCAT
GCTCCCCCTTACTTTTCAGATAGACCAATATGTCATCAATAAAGACTATAACAAACGAATAAAGAAATGGTTTGAACATT
CCATCCATCAAACTAATGAAAGTTGTCAGTACATTAGTCAAACAAAAAACTAGGAACTCATAGTGCCCATAGTGGGTTCT
AAGCGCAGTCTTAGGCACATCCTCATAACTAATTTTCAACTGATGGTAGCCAAAACTTAGATCAATTTTAGAGAAGACTG
ATGCACCTTGAAAATGGTCAAAAAGATAATCTATTCAAGGAAAGGATACATGTTTTGAATAGTGACCCTATTCAATTGCC
GGTAATCTATACAATTCTCATACTACCATTCTTTTTCTTAACAAACAAAACTAGGGCAACCCATGGGGAAGCACTAGGAT
GAATAAATCCCTTATCAAGAAGCTCTTGGATTTGAGCCTTAAGCTCTCTTAATTCTGCCGGAGCCATGCGATATGGAGGG
ATAGAAATGGGACGAGTACCAGGTTATAAGTTAATGCAGAAGTCTATATCTCTATTCGGAGGCATACCAGGCAAATCAGT
AGGAAACACTTATCTAAATTCTGACACCACATGAATAGACTTAATAGATGGAGACTCAACCTCAACATCCCAGATATAAG
CCAAATAAGCTAAACAACACTGCTCTACTAGTTTCCTAGCCCGAATGGAGGATATGTTCTTAGCTTGCTTAGGCTTGTCC
ACTCCTTCCCCCTCTAATTTTTCCCTTCCTAGAATTTCTAGAGTTACAGATTTCGTATTAAAATTCAACACAACATAATA
GTGGGACAACCAAGTCATGCCTAAGATAATATTAAAGTCAGCCATATCCAAAATCACCAAATCAGCCTAAGTCTGGAAAC
CCATAAACACAATAGGACAAGCACAATAGACATGGGTGACTATGACTGTCTCTCCAACTGGGGTAGAAACATGGATAGGG
GCATCAAGTACATTAAAAATCATATCCAACTCTGAGGAAAATCGCACAAATACATAAGAATAACTAGAAACAGGATCAAA
TAATACATTAGCCATCCGGTCACAGACAAGAATAGTACCTGTGATCACCGCGTCAGACGCCTCTACCTCATTCTTGCCCG
GAAAGGCGTAACACTGAGCCCTATCATCTTGACAAACCACCTCCTTGCCTGGTTGCACGTTACCTCTTCCTGCATTACCA
TTTTCTCTACCTCCACGGTCTCGCTGATTACCTCCTTGCCCACCTTGTGGACGCCCTCGACCATTATTACCATTTCTCGC
GGGTACCATTGCTCTAGTCTGCTACTGTACGGACTCAAACACATATGGGTGGGGATAATCTCTCCTCAGATGCCCAGGTT
CTCCACAGTTGTAACAAGTACGATCAAAAGATGGCCTGTTGCCCGCTGAAAGTGAGACTCCCTGGCTATCATGAACAAAA
TTATGAGATGGAGTTCTTGAGTAATTACCTGTAGAGGCGGGCATGACAGACTGAATTGGCTAGGTTGCAAGCATTGGCCT
TCCGGACCCCCTGTCGTAAGAACCTTTAAAGTTACCCTAGTTCTTGGCCCTTTTAGCCAATGCCTTAGCCTGACCATCTC
GCCTCAGTCCCTGCACTTTCTTAACATAACCTCATTAAAGCTTCTCCCTGCAGAAGTCATATGAACAAATAATACCTGCA
ACTCAGAATTTAATCCCCTAATAAATAACCAGATTCTCTCTTCCTTAGTGGTCACCAATTGAGTAGCATATCTAGACAAA
ACATGAAACTTGACCTCATAAGCAGCCACAATCATACCATCTTGCTCAAAAGCCATGAACTCATCCTTTTTGCGATCCCT
CAAAGTCCTAGGCACATATTTCTCTAGAAACAGAGTATGAAATTGGGTCCAAGTAAGTGGAGGTAAAGTTGAAGATCTGC
ATTCCATATAAGCTCTCCACCACTGCTTAGCTTCACCTTGAGGCTGAAAAGTCACGAACTCAACCCCATGCTGATGGACA
ATTCCCAACTTATGAAGCCTCTCATAGCAGTCTAAGATAAACTCATAAGCATCCTCATTCTCATAACCAAGAAACACAAG
AGGCTTTAGCTTAAAAAACTTAGTCAACATTTCATGCTCATTACCAGTCATAACAAAACCCAACAAAGGACAAAAGAAAG
TATCATTACCTCCCGTTCCACCTGTCTTAGGGGCAGTGTTAGCAATAGGAGGACAAGAGGGAGCCTGAGCTTCTTGAATA
GAAGGAAGCACTCAAGGACCAACCAATCCCTTCAAAAGAGACATGATCTGCTGAGCCAAGACTGGGTCTAAGGGAGGAAC
ACTTGTAGTCCCAGCCTGTACCTCTTCCTCTTGCCAGACCTCCTCAACATCCTCAACATTAACATTCTCCTCTATCTCTT
CATGATGCGTATGAGGGTTCTCATTCATAGGAGCATTCTCAACAAGAGCTCCATCCCAGCAAGAGCTACTCTTCCACGAC
CTCTACCAATAACTCTTCTTCTACCCCTTCGACTGTGACCTCTCACTGTAGATTCCTCAGCTGGAACATTAACGGGAGCT
ACATATTTGACGCCATTGAATCTAGTATTAACCATCTACGGACAAAAGAGTGAAGGAGGTTAGATACCAATTTGCATCGA
CAGATACCAATTGGAATTGAGTTATAGTACGAAAGGAGATAGGAGAAAAATAGAGAGATTTCCTAAAGTCCTATAGCCTT
TCGAAGAAAAGTACAAACGTCTCTGTACCATTCTGCAAGACTCTACTAGACTCATTTTGGTACATCGAGATCAACGAACC
TAGGCACTAATACCAACTTTGTCACGACCCAGACCGTCGTGATTGACACCCATACTAACCCTCTGGTGGGAGAACCACTA
CTACAACCCCAAAGAAACAACTAAACTAAAAACTAAAGCATTTTGAACTACGGAAGTAGGTTAAACAACTAACTAATGAA
GTTCCCATAAACTTCAACAACCCTTTAACAACGAAACTAAAACATATGCGGAAGAAATAACTTAAAACCTAAAAGTCAAT
GTACTAAAACATCTAACAAGATCCATAAGTCTAAACAAGAAGGGTTACAACCCCAAACTAATGAAGTACAACTAACTAGA
AAAGTCTAAGTCTAAAATGTAGACATAGACGTAAAGAGAACTCATGGGAGCCTGGAAGAATTGGCTCACCCTTGAATTCA
AATAAGATCACTGATCTTGTAGACGAGGTCTGTCAATAGCCGCCTAGAGATGCCTTGTATTCAATAAAATAAGAGCAAAT
GCAGTATCAGAACACAACCACAATGTAATGGTAAGATCACACTGCTATCCCACTAAGTGTAACATACATAAATCAATGCA
ACAATATAATCACATGCATATATCGAACATATACAATATCATCAATATTTACGAACAACAAACAACTTCACATTTCTCAA
GAAACACAATTGTGACAACTCATTGGTTCTCTCATAGAACCCAAACACAAACTGTTAGCATACCGAAACGTGGTATCCGA
TCCAATAGTTATGCCGAAACATGGCAGCCGATCCCGTATTTATGCCAAAACGTGGCAACCGATCCAAATTAGTTATGACG
GAACGTGGCAACCGATTCATTCAACAGAACAATATCACAAAAACAAGTACATTCTCATAATCATACAATCGAGTCATGAT
TCAATGTCATTCAACAATCATATATTCTCATTTACAACAAGTGTGATCAATAATGTAACATCCATATATATGCATGTACC
ATAATGAAGAAAGACAAACATACATCACACGATCATAGAATCACAACCATCACTTACCTCGAAACAAGCTTGAAACCCTA
AGAAACTTGATCATTCCCTTTTCAGATTTGTTCCGTTTGTTCTTGGTCTACAAACAATCAATATAGTACGAAAATCAATA
AGCAATCACTAATTACCGAATTACTAACGATTTTAACAAACGCTAGATCAACTCATGATCCCAATTATCCAATTTATGCT
TGTTTCCACCGTAGATTCTAGATCAAAACCCTCCCCCATTTATATTTACCCATTAGATTACGTTCTATAGATAAAAAAAT
AGATTCGGGGAGTTAAAATCTTACCTTGAGCCTCAAGAATGGTGAAAAATGGTCAAGAAGTCGTATGGGGTCATTCCTTA
GCTCTCAAAGTCAAAAAGTGCAGAATAAAATCATTTTGGGATTTATTTACGACTTTATGTCGCTTCGGGCCCACCACAGC
AACACCCATCCCACTACAACGTCCCCGCCAGAGCGACACAAACCTCCGCCAAAGCGACTTGCATGAAACAGTGAGCTATT
TAATAATTCTCAAAACCCCCATTCCACAACACACCTTCAACCAACGACATTCAGAAAATACCGTTCACGCCAAAGTAAGT
TTCATGAGTTCTACTCACTCGAATTCAATTTCGTAAAGTCGTATGGATTCCTTAACGTGTTGGCTATCTACTCATGTAAT
AAATATCACATTTAAATCACCCGATTGTTACCAAATTTCCCTACACCTTAATGACTCCGATTTCGTCAAAATTTGGACTA
AGTTGGGAAATTTCAAGTTACTACAAAAATGTTTTACGACTCAATTCATTTTTGGTTGGAATTTATTAATTTACCAAATT
GGTGTAGGCAATCACTTTCAAAGCAGTCACTAAGAACGAAGTTGCGTATTTTGTCCATTCTAACATCATTTGTCATTTTG
GTATCCCAAGAACTATCATCACAGAGAACACTGCAAACCTTAATATGTCACAACCCGAGCCTACATCCTGGCAGTGGCCG
ACACTCAAGAACCATTGCTGGTCCCTAAGCGAACCCTCATCCTGGCTGACTACAAGCGGAAGGCTAACTTGAGGATACAT
AAGCATCAAATTAAAAGAAACATTTAAAACAATTTACTGAATCTCAAAACTTTGTTAATATACTAAATATGAAACATAAG
TTTTAAATAAAATATCTCAAACTGAAAGACTCTCTGAATCTGTCTATCTCTGAAACCTCTATTGTATAAAGATGAGTGTT
GGGACAAGACCCACGACTCCTCAAAAGAACTACTAATAACTCATAAAGCTGGAGTAATCCGAAAGCAAGGAGGTCTAACT
CATAAGAAGATGAGTGGATAAAGTGATCTCAACAGGCTCTTGTTGAGGATCCTAAGAGCCTACAACTGCATCATTAAAAG
ATGCAGGTCTAATGACATCAGTACATTGAATGTACGAGTATGTCATATAGATGAATAACAAATAACTGAAATAAAGGACT
GCAATAGATAACAGTGAACTCAAGCTTAATGTAAAGAAATAAGGAGTAAAACCATTTAAATCTTTACAAAATACTTTCTC
ATCTCTGAACTCAACATAATAAGTGATGTATAAAAATAAACTTTAACTCTATTGGGAGATTCTGTAATCGACAACCATCA
CTATAAGCTACGAGATGATACATCTTCTCGCCCAAGCTGCCAGAACTGTGTTATACCTTGCCGGGGTATAGAATACCTCA
ACTAAGTTGATCCACTAAGCTCTGACTAAAGGCACTTAGGAACCATCTAAAAAGTATGATCTCATACATATGTTGGCATA
TATGGTTTATGAGGAATGTGAGTTGTTTGAACTCATCCCCATATCAGTTCTCAATACTACTCCCAATAATATATACTCAT
GCTCATACGTTTAAAAACATAACTCTCCCTATAGTTTGACATAATTGCTCAAACTGCCCTCTTAAAAGAGGTAACTACTC
TTGAAATAACTTTTGAACTCATAACTCATTTAGAAATCTCAGTTTCTCTTTTATCAATGTAAAAATTGATGCCTCTAGGA
ATACATAGTCCCCATCTACTCATACTTGAAAACTCTTTCTCAAAAACATTTCAAAATCATATTATAGTATGATCATTGAT
GACTCGGTAAGTCATACTGCATAAACATTGATGGTATATCTAGATACCATACTGCTTAAACATTGATGGCATACTCAATT
GTCATACTAAACATGTTTTAGAATCTCTTTCTCAAAATTTACCTTTACTTACTCAAAAGTCAGTTTAAAACTCAAGTTTT
GGATTTAAAAAGCTTCTCAAAATTATAACTCAATTCATAGGGTTCATGCGGAATTATGGACATGAACGACTCAAATCAGG
AAGTCAAACTCATGATAGGCGAGCAAAATCGCGCCGCTGGCGCACCTCTACTAACTATTGCCGCGGCTGGAAAGAAAGAT
GCCCTCACCTTCTCTGGTGTCAGTGACAACAATTTGAGTATCCCCCGTTGACCTTCTTTTGTAGATAGAATCCAGTACTC
AGAACTCAAGAACGCAAGATCTCAAGGACACTACTCATCTCAAGAATACTCAATTCATAAGGTTCATGTTGAATTATAGA
CATGAATGAATCAACTCAAAATTTATAATGCATAACATATAGGAATTTAATAATGATGAATTGAATGTCAAAAAGAATCA
AGAACTAAAAATCAACTTATCTCAAGAATACTCAAATCTACATATGAAATTCTAGATTTCTCTTTTACTGAAATGAAAGT
AGATGTTGGACGTGAGGACGAACTAGTTCAACACTATGATAGCCTTACATACATGGAAGAACAAGGTTCTTGAAGAATCT
TGAAGAAGAACTTGATTAGAAGCCTTGAAACCCTAGCTTGAAGGTGAACAATCAAGAAAATCTTTCTCGAGATTCTTGAA
TTGGTTTATTGAAATCTCTATGGCAAAGAATTATGTTTTTCATTAGTGATTCATAATTGTATGGAGGAATTTGAGTAGGA
AAGAATGTAATTCTTGGAGACAGACTTACTTGAAGAATAATCTTGAAAAAGATTGAACGAATTTTGAATGGAGTTTTCTA
CTTTGATTTCCCTTAGGATTTGAGAGAGAAGAGAATGATGGATTAAAAGATAAAAATCTGATTGTTTTGAGCCTTATATT
AGTCAAGAAATTCATTTAGGGTTTTCTTGGAGGTAAAAAGACCATTTTAAATATTTTCCCGTCGGTTAATTTGTCAATGC
ACTGTATCAGTTACTAAAATGGTCATAACCTTTTACTTAGAAATTGGATTGACGTGAATTGGTGGCGTTGGAAAGTACAT
TTAAATACCTTTAATTTGATAGGTTTAGGGCCACGTAGCTCTTTATATTCTAAGAGATATGGTTGTTTGAAGTTGACCCA
AGTAGAATCTTACATCAAAACTTAATCGATAAGGAAACTTTCAACTCTACTTTGTTCTAGGTCATTCTAGTGATCTTAAT
TCATATCCAAATCATTCCCACACTAAAGAATTTACCTTTACATATATGGGTAGTTAATGAATTACTCAGTATGACCCTAC
AAGTAAATGAAGAATGATATGAGTCTTAACTTAGAAATTTCTGGGGTGTTACAACATCTCTCCCTGTGATCATTCGTCCT
CGAATGACGGCTGTCTGAGAATGGAAATAGGTTACTCTTTCTTTATTAAAGTCTAAATCAGAATCACAACGTACATAACA
TAGGGTGACTATTTTGATCTAAATCACAAGATTCAAGTTCTATACCTCTATGGTAAATCTCATCTAAGGAACACTACTTA
CCGCTACATTCAAAACCTTGAGCTCATATCACGAAACACCTAATGTATCACACATTGTCCATATGTTAACAACATCACAT
TCAGGATTAGAACTTTTACAACTCAATATACTTCTACTAACCCACTTTCTAAGAACTTATCATCCTCTGATGATCTCTAC
CAATTGAACTTTCATGCATTACCACCAGGAAGCTGACTTAGTACTCATTGTAAATCTTTATCTCCTTCTTCTTCCACATT
CATAACCTTAGATAGAATAAACATACTATCACTATCAAAATAAGAAATATAAATCCCCTCCTCCATCATCACACAACTAC
TATCAACAACACCACTCTCCAAAACTAAAAAGGATTACTAAAAAGACTTTATGACAAAAGATTATAAGCTCGATTTATTC
GAGAATTATGATATAAGAATAAGCATGACATAACATTATGTTGCTAGCCATTGAAAGTAATTCATGGATTTGTTAGACTT
AAAATATTGTGAGACATGATTGCTTATATGAATAGGTTTATAGCATGAGACTGATATCCATAGCTTTATGGAGTAAGATT
GGGATCAATGGGCTAAAGTCTTTTCACCTCATTATGAAAACTAAGCAAAAATGTGAATATCTCTGAAGTGTATGAGCATA
GGTCATGAACACAATTCTGATATAAGAAACATCATCATGATGTTGAAATGACAGAACTTTAAGGAATACACTAGAGTATG
AATGGATTGATGTACCTCTACAACTCTTTCGGAAGAAATACCTATCTCATTCTCAACACTTGACTTGATTTCTAATCTTA
TCATCTCCCCCTTAGGTCTAAAACTGACACTTGAACACAATGGACTTATTCTCTCATCTCTAAACTGGTCTACATTTCCT
TTAATACTCAAAAAGGATTATCTCATGGCAACGAAACTCTCCATAAGCAGGTACTAAGACTCCTTCTAGGACATATTTCT
AAGATGCTTCTATTAACCTCTTCTCAATGGCTTATAAGGCTGCTTCATCTAGCTCTTAAGGGAAGAAAATTAATGCTTAC
CTCAGCCTATTACACATTAATAGATCAATTATACTATCTAGGCACACATGAAAAATAATCATTAACTTTATTGGAACCTC
GTCTAACTACATACGATCTTGGGTACACCTTTTAATTATCTTGTTAATCTAATAACTTAGCCACACTTTATTTCTCTCAT
CTAAAATTTTGAATCTCATACTTGTACCACTCACACTTGTAAAAGGTAACACCTTAATTTCTTTCCTACTCTATGTCAAA
TCTACCAGATTAGATCTCGAACTAACATCATCACCCTCATGTTTCCATTCTTTTTTACCACCACTCTCATCTCAAATTCA
AACCTAATGCTTATTACTAATCCCGGATATAAATATAATTGCTCGCTTACTATACTAACTTACAACTACTAGATACAAAT
TAACAAACACTCTCCCACTAGAATATCATGACAAGTGGTCAATCTTTATCTCTCTGTCTACATACTTAGGAATTATCGTC
ACATTCAATTTCACGACTTAAGTACTATTTACCCATTTGCTATACATCATTGCCTAATTAGTTCTGTAACCCTCTGAATA
TTATGGGCTCTCCCTAAAAAATCATAATCCTAGCTTAGATCTATCACCTCATGAATACTCCCGCTCTTCTATTCAACACC
TACACTTGGTCATTACTAACACAATGACATATAATCATAAACTCCTTTCTAGTTAAAGTATACTCTAACTCATCCTAACT
AGTAACTATTCCTCTACCTTCTATCATGAACTCTATACAAAATTATTACTTCTTAGTCTACCCATAAGGGAAAATTCCTC
ATTAATGATTTACTGGGTGTATGACTATAATAACATAGCTTGCCTCATCACTATCTACCTTTCTTAGATTACTGAACCTC
TGCATGCATTCTTCTACTTTTGGGCACTCTTATTACTACTGCTTATAATCTCATAGCTCAAACTATTTTTTAGGTGAAAA
TACAATCCAAGCTCCAAAACACACTTACGCATAAAGGTCTCAACTGAAACAAGGTTTAGAGAAAAGAGTGTGGGAATACA
TCTCACGTTTAGCTTGAACACATGATTCATATGAATAAGAGTGCATTCTTTTGAATCTCAACATTTAAGATCACTCATAG
GCTTATCTTAAGCCCTATGTAGTCTCATGACTTTCTCAAGACTTTTGCTGAGGTTAACTCATAGATAATGAACTGACTTT
GATTTTCAACTACCTTGAGTATGAGGGATAGTCGAAACAATCTGAGAAATGCACGAGTTTTGAATAAGTTCCTTATGACA
CAACTCTACTACACGATTTAGAGTACAAAAGACTGGAAACTATTCCTCATGTCTGTAGTCCCTCATTTATAAAAGTGGGG
CCCTCACAACCATAAATAAGATCCTACTTGACACAGATTCATAGACACCCTAGGACACTTGAACTTTGTGCTCTAATACA
AAGTTTTTCACAACTCGAGCCTACACACTGGACGTGGTCGGCACCCAAGAACCATCAAAACCCAAATCAAATCAAAAGAG
TTCTTCCCTCTCAATATTTCTCTCTCTAGAGGTTCTCAAAGAAGAAGAAAAAATGGAGGATAGGGCTTGAAGATTCAAAG
TGTTTCTTCTCAAATTTAGGGGGAAAACTACATTAAGGTATGGTGATCGTTCATCTAGGGGTAGCTTTCACCCCTAGAGT
CCATTCAAAATAGATTTCAAAGTTTTCAAGTTTCTAAAAAACCTAGGGTTTTACTCTAAATCATGGGTTCCCTCTTCAAA
CATTTTTATTTGTGGTGGGGTGAGGTATTTCTATACCTACCGCTTGTGATTATCATTTTTGTATATATCGAGTTTTTGTG
CTGAAAATTGTGTTTTGACATTGTTTTGTGGATATTTGAGCTTATGGCTCCTTGTTTTGAATGTAAATGGTTTTGACCCA
TCCAAAAAATTTGTCACCTCTTGTTTTGTTTGATTGTGCAAATTTGAGTATCGGTTATGATCAATACCGATGACTTGAAT
AGTGCTCTTAATCGAATAAAAATGAATGTGCGGCTACGATGAGGCCAAATGAAGTTGCATAGATAATATGTAAACTTTTC
TCAATCTCGTTGTGAACCTTGTGTGATGACACCTAGAATTTTCCCCGTTGGTCCGGTTGACTAAGTGACGCAAACTCTTG
AAATGATCTTAGGCAACAATTTATAAGAGTGAAACAATTTGACAATATACCTCTTTTGTGGTCAGCCTTGTAAGTGTGTG
AACTTTGTTGAACCCCTTCGAGCCTTGCCCTTTTCTTGGAAGAAACTTGAGCAAATGAGACCTCTCTTTATCCATTCACC
CATAATCCTCATGAAGTGTGGTGTGTTTGAATAGCCAACTTAGGCCAAAATCCTAAGTTGGGGGTGTGGTGAAAAAAGAA
GGAAAATCAAGAAGTGTGAAGAAGTCCCCCTTCACATATTTAATTGAAATGTGGAAATTATTCTTGAACAATCATACGGT
AATTTATAATTACATTATTACAAATAAATAGATCCTTGTAATTACTCCCTTTATTCCATATTAATTGAATTTTCGGGACT
TTATTCATTGTTTAAAATAATTGAATTTTTCAAAGTTCAAGATGAGTGTTTGAATTATTATTTTTCTATATTTGCCATTT
TCTTTGATGAAATTTTATATTTTCTAGGAGATAAATCACACTACTTACAAAGTTATATTTAATATTTCACAAAGGAGAAT
ATAGTAGAAAATATAGTTTTAAATATGTCGTTGAACATTTTTCTTTATAAGTGTATATTACCTCACAATCCAGTTAATAT
GGAATAGAAAGAGTACTATGGTGTAAATATGACTTTTTCAAATAGAGCCTTAATGATATGATTTAACATATTCGAATAAG
ACATTGCAATTTAAAATATTAGCGATAATATTAAAATATTATCTACACATCGCACATGCAATTATACCAATGATATTGGA
TATATCTCAATAGTCATTCTATGCTTTTATTGGTTATTGAAANNNNNNNNNNNNNNNNNNNNNNNNNNNNNNNNNNNNNN
NNNNNNNNNNNNNNNNNNNNNNNNNNNNNNNNNNNNNNNNNNNNNNNNNNNNNNNNNNNNNNNNNNNNNNNNNNNNNNNN
NNNNNNNNNNNNNNNNNNNNNNNNNNNNNNNNNNNNNNNNNNNNNNNNNNNNNNNNNNNNNNNNNNNNNNNNNNNNNNNN
NNNNNNNNNNNNNNNNNNNNNNNNNNNNNNNNNNNNNNNNNNNNNNNNNNNNNNNNNNNNNNNNNNNNNNNNNNNNNNNN
NNNNNNNNNNNNNNNNNNNNNNNNNNNNNNNNNNNNNNNNNNNNNNNNNNNNNNNNNNNNNNNNNNNNNNNNNNNNNNNN
NNNNNNNNNNNNNNNNNNNNNNNNNNNNNNNNNNNNNNNNNNNNNNNNNNNNNNNNNNNNNNNNNNNNNNNNNNNNNNNN
NNNNNNNNNNNNNNNNNNNNNNNNNNNNNNNNNNNNNNNNNNNNNNNNNNNNNNNNNNNNNNNNNNNNNNNNNNNNNNNN
NNNNNNNNNNNNNNNNNNNNNNNNNNNNNNNNNNNNNNNNNNNNNNNNNNNNNNNNNNNNNNNNNNNNNNNNNNNNNNNN
NNNNNNNNNNNNNNNNNNNNNNNNNNNNNNNNNNNNNNNNNNNNNNNNNNNNNNNNNNNNNNNNNNNNNNNNNNNNNNNN
NNNNNNNNNNNNNNNNNNNNNNNNNNNNNNNNNNNNNNNNNNNNNNNNNNNNNNNNNNNNNNNNNNNNNNNNNNNNNNNN
NNNNNNNNNNNNNNNNNNNNNNNNNNNNNNNNNCAGTTTACAGTTGTTTGGAGTTGAAGCACTTGTCTGTCGAAAATTGT
CCTATATTTCCTTCTCTGACCTTCAAAGGATTTGATAAGTTATTTAGCTTGGAATTAAGTGGCATTGGAACTATCTCCTT
TTTTCTTGAATGTTTCGTCTCTCATTACCCCTTGCTCGAGCAATTCTTGCTGCATAATCTTTTAACGGATGAATGTGTCA
TTGATATTAGTTCTCCCATGCTGAAATCTTTTGACTTCACAGGAAATTTGAGTTCTATTTGTTTGAAAAATACCCTCTTT
TGGAAAAACTCTCACTTATGAGTACAGATTCTTTTGTGGGGGTATGAAGGTGTGAAGTTGCCAAATATTTAGACAGTTTT
TATTCTCTCCAGCGTCTCCACTTGAACAACAACACTCTTAAGGTTAATTTCCTTTATAACTTCTCTTTAACTTGTATTTT
TATGGATGAAACATTGTTCGGAATTTGAGTAATACTATTTTTTGCCTTTCTCTTCTTAGTTCTTGGCTGCTAGAGCAAGG
TGTAGTTCCAACAAGACTTCCTTTTAACCTTGATTGTGTTAGACGTCTTTACATATCTGGTATTAATCTGGGTGAATTTG
ATGCAGTCTCATATTTTATTTGCTTGATAAGAAGCTTCCCATCATTACAGTTTGTGCAAATTGAGGTTCTTAATCCCTCA
ACTCTTTTACTTCCTCCATCATCATTTTTTGGCTTTCTTATCTATAGTAATTTCAGTGATTGGTTTTGGTGATCTTTTTA
GGTGAACGATAATGATGATGAAGTACCAGCTCTAGAAGCTCTTGAAGTGGAATGTTTTGCAGATGTGACATTTAAGCACC
TTAAGGAAGTTGAGCTAAAAGGCAGTCTACGCACGAAGCCTCAGATGCAACTTATCAAGCTGTTGTTGCTTAAATCACCC
GTGCTGGTTAAAATGCTAATTATGCCTATGCTAAAAAGTGAATCTCTTGGGTAAATAGCCAAAGTACTCGTAGATCTAAC
AAAATTTTGGCGGGCATCATCAAAAGCAGAAATTGTATGTAATTTGAAGCTATATCATATTACAGTACTTTTTGTTAAAA
CCATGTGTTGAAGTGAATGATCTATGAAACGAAACTTTGCTTTGTTAATTCTTCGGTATTTTGGAATATCCCCGGTAGTA
AGGTTGAAGCAATTTTCTTTTGATAGTAGATCATATTGCGAGTTTTTGGCCAAACACATCCTTTAACTATACTCACAACT
TAAACTACATCCTTGAAGTTTTTCTATAAATAAAAACCATCCTTGAAGTATCCAAATCTTGGCACCTTTCATCCTTCCAC
TAAACAATGGGAAAAAAAACTAACGACACTTGGGACAGAAGATTTGGGCATAAAAGTTTGAGGACATAGTAGTACTCATT
CATCTGTTTGCAGCGATTCTTTTTGACAGCAACATACTAGTTGAGTCATATCTAGCTTCTCAATCTCCTTTTGGTTCGTG
ATTTGGGATCATTGATGCAAAATGGTTAAAATGTCCGTAAATTATGCTGCTGGAATATTCGATATGGAGCCTTCAAAGAA
TAATTTGAATTGGAATTTCCTACTTGAATATGATTCATAATCTTCTACTACTTATTAGTACATTTTGTTTCTTATGAAAT
TTATAAGTCATTATTGTTCTCATCTTCTAGTTCATCACCTTGCAAATTACAATCAAAGTATAGTAAAAAACTCAAATTCA
TTCTAGCAAGTTGCAAAGATCTTTACTATGTAGTGTACAAAAGTCTTGGAATTGAAACCATATCTGTGTAATTTGGGGAT
TTTAGGATCGACAAAACATGTGAGAGTGGGAGTCTTTTTTTTAATGTCTGAAACATACATTCAATTAAATTACATTACCT
ACTTTTTTTCATGTCATTTGGGTTTAACCCAAATATTCACTTCCTATATATTTATTTGATTTTCTAACACAAATACAGAG
TCTAAATCATCTTCAATACATATAAAATAACTTTGTTTAATTACTAATAGCACTAATAAAATATATGCTAAAATCCATCA
GAGCCGATCAAAATTTGAAATAAAACCAGAGACGCAATGAAATTTTTGCAATGGACGTGTGCCTCAAGTTAAAGCAGACA
AGAGTCTGCAATGACCCTAGCTCACGGCATGGATGTCGTGCTCCGCGATTTTTGAAATAAAACCAAACACACAATGAAAT
TTTGAAATTTGAAATAAAACTAGAGACACAACGGAATTTTTGCGATGGACGTGCGCCTTAAGTTAAAGCAGACAAGAGTC
TGCAATGACCCTAGCTCATGGCATGGATGTCCTGCTCCGCGATTTTTGATATTTCTCACTATTATAAATAGACCGTATGG
ACAATTTTTCTAGGGTTAACATTGCCAATTGGAAATAAGTTTCATTGTTCAATGCTACAAACTACTTCATAATTATTCTT
AGCTTTAGTTTATTAATTTCATAGAGATTTATGTCGTGCGAGCAAGATATTCTTACGAGAGCTACATTAATTCAAGGTTT
ATTTTATTTATTTATTGAAAAGCAGGTCTTGCCCAATTTATTAAAACAAAAATGATTATTTACATGACTTGAGCTAAAAA
ATGACCTAAGTCCATTGCCAAAAGAGTAATAAACCAATTGATTTCTTTCTCAGAATGTGTCACGTCCACAATTCTAGAAC
TTATAAATTGTTTAATCCTCTTCATCTCCACAATAATTATTCATGGCCCCTCCCAAATTCTTTCTAATTTTTTTTTGAGA
ATTACTAAGTCAGTCTACATGACCACTGAACTTAAATTATAGTTAATACAATGTTCAATAGAGAGGCGGAGCTAAGTGGG
AGTTCGTGGATTTGGACTAACCCAGTAGCTTTTTCTTAGACTCTGTATTTGTATTAGAAAATCAAATAAATATATATGTA
TTTAACTTGTGAACTCCAAACTTAATTGATTGACGGTTCAATTATCAAATCTTATGCTTGAGTGACCACACCTAGGCTCT
CACTAGATTTGCTGATGAAAGTGGTCTTTTACTTGTAATATGTGTTTCCGAACCTGAGAACCTACCCTCCATTCTACCAT
TTGAAATCTATGTGTCTTACACTTCATATTCTTTAGTTACTATATTTATTTTTATCATTGAAATCTATAGTAGGGGTAAG
GATAACGTATTCATCACATTAAAATTTTTGTAGGATGGTGTTATTGTAGTGCATTAAGATTTTTTCGTATGGATTGTCTT
TTTAATGATTGCACACATTATGAACATGGTCATAATCTTATTTTCTTGACAAAAGAAATTAAGAGTAGAAAAATAATTGT
TAATAAGGATTTAGCGCTGTCAACCCCCATCTAATAGGTTAAGCTAGAGATACGATAGCTAACCTAGCACATATGCTTAT
GAAACAATCTAATCTACATTCAAGTGCATCAGGAAGAACTTAGAGCGTAATTCTTTTAATTGAGCCGAGAGGCTTTACAA
GACTGATAGATTCACCGTTTTGTACAATAAATCCTTATGAATGAGTTGATAGGAATTATTTGTTTGAATTTTGATATCCA
AGAATCATAACTTTATTTTGTCTTTCATTCATCATACAAAAATCATAGTATAGTACATTATAACAAATCCGCATTAAAAT
TCCTGTTTTAAATAGTAATCATTAGATTGGATTTCATTTACAAATTCTAAGTTCTCTCACCATGCTTTTTGTGGGATTCG
ATCCTAATCTTGTTGGGTTAATATATTTTGATAGCGTTCAATTTGTTCTTAATTGAGGATGTAATTTGGCAACATCAAAA
TTTTTGCACTATTATAGGGGAGTGAGGTTTAGAGATTATTTTTTTGTAGAATTTCATCGAGAGATTATTATTTCATAAGT
TACTCTGGTTGTATTTAACAGATCTTTAGATGCGGTCAACAAACTTGTGGCTAATCAACAAAAGGAATTCAACCACAGTA
GAGTTTTAATTACAAATAAAGAAAAAAGAGAGAAAAAATAACATATGGATTTAATGAAGTTCGGCTTGGCCTAATCCTCC
AAGTAAAAGCAAATATAGTTTTTCACTATGAAAGAAAAGAAGAAGTGTAGAATCCTTTGAAATCTCCGACTACATTCCCT
ATATATAGATCTCAAGTATACTCAAACATATAAGAAAAAGTTTCTCCCAATCCTAGAAGGACAATGTATTCATAGCCCAA
ATCTATTAGGGCAAAGGGTCTCCTAAACCAATATGAATTATGAGTTTCCTAAAATATACCAAGGAAAAATTCAAGACATA
ATTAACAAATCTTCCCCTTGGGTTTAACTTTCTTCAATAGGAATAATGTCTTTGTGCCTTTCCCTCAGCCATCAAAAGGG
CTTATTGAGTACTATACAGACTAATCAAGTCTAGGCAATGCCTAAGCTAATTATGATGAAAATCTTACAGAAAATACTTC
ATCACGAACACTTATAGACAGGGGCGGATCTATGGGTACCCATGGGGGTGCCACGGCACCCACTAATCTTGGAAAAAACT
TTGTATGTATATGTATACATGTATAAGAAAATTAATATATATTTTTTTCCCAACCACTAAATAATATGGTGACCAGTTCA
ATTGGCAAAGCAGTCAGTTTGCCACACGGGCAACACAGGTTCGAACCTTTTCGGCAACATTATTTATTTTTGGAATCTTT
TTCTTTCTTTTTTTTGTCATTTTTATTAATGTGTGACGGGTTTTTTTCCCATTCATTCATTTTTATTTATTTATTAATAT
TCTTTATTAATTCAAATTCACTCCTATTCATCATAATTAATTCTTAAGTTCTTTTACTTTATCTTTCACTAATTATTAAT
ATCTTGATATGAGTGTCACGTGTTTATTCTTTATCAATTAATGAGTAATGAATTATGAACGTGACATAAATATTATTAAG
AATATATTTAAATAGTAGTTTTAAACAAATATAAGTTTTAAAAATGATGAATATTATTATTAGAGTTCTTTTAATTTGAA
GGTTCTTTCGATCTTCACCAACGTTCTCGCTAAGTAATAAGATGACTAGATTGAAACTAAAATTTGCATTCTCTTTGTTA
TATATTTGCAACAACACATAAAGTCAATGGAATATGAATATATTAAGTTAACACTATTAGATAGTTTATACAAGCACACA
TTTTAGTGTGAAAAATCTCTCTTTTGCCTTGAAGTTTCAGCGAATAAGGCCACTAATTCCTAAAAAGAAATAAAAATTGA
ATTGTTTAGTTAGCTCTAATCTCATAATATCTAAAAGAAAATATTACTAACATGCATGTTTGATCGATTTGTTTATAAAA
AAATATATATAAATAACTCGATTATAACCCAAAATTAAAGCAACCAACCAGCTTATTCTACTTGAACAATGTGGCACCAG
GACCTCCAAATCCTAGATCCGCCTCTGCTTATAGATAATGTATTCCGAGTGAATTATGTGAGGTTATTCTTCTCTCAAAC
CCTAGGCTTCCAGAGTGCAACATATAGAAGGAAGAGAAGATACACAAAGCGGAGCAGCTATTGCACACAAGAATTTAAAC
TTTCTCAAGTCAATAAATGACGATGATTAAAGGTGAAGAACGAAGCCAAACAAGCTTAGAACTAGTGTTTAATTAGGTTG
TTGTCATTGAGTCTGCAGTAGGAGTGTTATTGAGTTATAACATTTCTAACATGTAGCTACGAATCGTAATTAGCAAACTA
TAGCTATGGAGCATAATTACGTTATTTTTGAGTGACTATATGCAAAACATTCCCCATATATATATATATATATATATACA
TATATATATATATATACATATATATATACATATATATACATATATATGGGAAAAATGGAGTAAAATCCCAAAATGGTAGG
GAAAAAATCATCTGTGAAGTCACCAGGCTTCTCTTTCGCAATCATCGCTAAAGCAACTCTGATTTGCTTAAGCAAACCCC
ACTAAAATGTGGCCTATTGCTTTTGCAACCCAACCTTCCATAAAGTGAAGGTTGCGAAAGCAGCCAAGTGTTCGAGATAT
CAAGGCCCGCTTTAGTGAACAACCTCTTGCTAATGCGAGCACACTAGACAACAAAAAATTCAGCCAACAACAAAATCAAC
GAATGGACCCTCGGGGTTCGTTCAGAATCCCGTTCACACATTCCAAATATGAAATTTGACTAAACTCGATGTTCTGGACT
CAATGGAACTATCAAAATAAGAATTTGAGATCTCCTTGAACCGATATCCATGAAAGTCACAAGAAATGAACGCAATGTCT
AAATGGCTAAAATAAGATCGGGACCTTTGAAAATTCAACCAAGACCTCACCTAGGCCTAACATCATCCCCCGAATCTAGC
GGAACTCTGGGAAATCTGATCCGAGCATCAGAACCCCGAATATTGACCAAAGTCAATCCAAATGCTAAAATATCAATAAT
TTCCAACTTAGGACCTCAAATCCTCAAAAAGACTATATTTGAAACCGACAACTCTCCTAGACCAATTTTCACATTTGGGG
ACTGATGGAATCGCCAAAATTCCATTCTAACACTCGAAACTCTCAAAGATATCAAAAACCACTTCTTAACAACTTTAGCC
TTCCAAAAACAAAAAATATACATAATTCACAACTTTTTACTCAAATCTCAAAACATATTTCAAAATCCAATCAGAATTAG
CTCGGGGTTAGTATCCGAGGGGTAAAATGATAATTTTATGTTTTTTTCTTAAAAATGACCAATTGGGTCATTACATAAAC
CATCACAAATATGCATTTTTGAATGTTCTAGATACTCAAATCTCAAAAACATACATAATTCACAGCTTTTTGCTCAAATT
TCAAAATCCAATCAGAATTAGCTCAGGATTAATATCCGAGGGGTAAAATGATAATTTTATGATTTTTTCATAAAAATGAT
CAATTGGGTCATGACATAAACTATAACGACCCTAAAAATTAAATAGGAAGAACTAGAGCCTCACATGTGTATTGAAGTTG
GTAACTTGATTAAATAATGTAAATCGGCTTTTTGAGTTTAGTTCAAAGAGATTTGGGGTCCGTAGATGCTGCCAGTTTTT
GACATTTTTATTTTTATTTGGGGCTTTGGGAATTAATTAGTTATTAGATTAAGGGCTTAGGGGGTCGGTTAGGAGTTAAT
TAAATGACTTATATAAGGTTTTAAGTCTTTTAACAAGTCATTTACTCTCTTTTCCAAAAATCAAAATCCCAAAGTCTTCC
CTATCTCTATATTTCTCTCTAACTCAAAGAAGAAGATGAAGTGGGAGCTAGGGTTGAGGATTTCATGGTGTTTCTTCTTC
AATTTTCGTGGGATTCATGAAGGTTAAGGTATGGGGATCCTTTATCCTTGATTCCTTTTCCATTCAAGGAGCCAAATCAA
AGTGTTTTGAAAGTTCTTCAAAAACTCAATAAAGTCCGATCCTAATTTAGGTTCTAGCATGGGTTCTTGCATTAAATGAT
TTTTAATGATGATTTATGTTATTATTGATGTTTATTGATGGTTTTAAGAAAGAAAAGTCCATGAACCCATGTCTTTCCAA
GTTTCCTAAATTTGGCTTATGAAGTGGGTTGAATGTTTATGATTGAATGATGATGGAAAAAAGCTTAGGTTGAGTTGAGT
AGTTGATTTCTATTATTATTTATGTTTATCTATTGAGAATTGTTGAAGAATTGAGGAATGGTGATTGTGGCTTTGGAAAA
GGGTAAGTTGTCCTAACTTCATTGTTAATGTAGAATTGTGATAGATTGATGTGTGATCCACTTATGGTGGAGGTGTTTAC
TTATTGAATGTGTTATGATTATGGCCTTGAAGGCATCATATGAGGAATTGAAGTGTTGACATGATATCATATATGTGAAT
GTGATGTAAAGGATTTGAATGAGAATCTAATGAAGTAAAGGTGATCATGTTGTGAATATAAATGTGTTCATCGGATCCCA
AGGTGAGCTTGAATAAAGTATTATTGTATTGTGATTAAAAGTATGTTCTCTCTTAACACTTATGAATGAAGATGATGGAA
TGTGAAGTGCCTTATATTGTTGAATGTCATCTCTTGACTTGGTAGACTTAGGTGCTCTTCTTAATAAATGAAAAGCTATG
TTGAATATAAATCGATAGGCTATGGCATTCCTTTCATATCTAAGTGAGTAAATCTGTTTCTGAGTTGGGTAGTGTTTAGT
AATTTATGCATAGCTCGTTCTCTAGAACTTCATTTACAATGTATAAATATGATTTGGAAAGCTAACTCGGATACTGAAAG
AGGGTCGATTTTTTTCTTCAACACCACTCTTCAGCAGTCTACAACTCTTATAGACTTCAGCCTTACACTCTCACGAATTT
GACTAAGTATAGAAATACTTCAACTTATATTTTGGGCAGTAAATCAAAGTAACAACACAACCAACATACGGAAACTCTTC
CCAACCTTTATTAATATCAAAATCAATACAAGGAAAGGTTTCATAAATTTGTCTAAGGCCAGAATCGTTCTCCCTTTGCC
TTAGACGAATTTCCACCATTTATAAAGTTTTTGCACAAGGCAGTTACAGCAGTTACACCGGCAGTTACATTGGCGGTTGC
ATTTGACATGTGTCTAACACTTTTCCTCACAGAATTCAAACTAAGTTCCAACACTAAATATTCTAAGAGATAGAATATAT
TTCGAATTCAAATACATTCTAACACTTAGCCAAAATTACATCATTCTAACACTTAGAATATTTCAGTCTACTTTCAACAC
TTAGAATATTTCAGCTTCATTCCAACACTTAGAATATTTCAGCTTCATTCCAACACTTAGAATATTTCAGCATGTTTCCA
ACACTTAGTTTTATTTCAGCTTTTGTCTTGCCAACGTCAAGTCCACAGCCTTGCCTTGCCAAGCCAACACACCGCCTTGT
CTTGCCGACGACTTTGCCCACACGTAAGCCTTGTACATCCAAGCTGCCTTGCCAACACCCAAGCACCTTGAATTCTTTTG
CTGTCCACTAACTCATAGTTGCACAGCTGCACTGTTTTGCCCACATACATGCCAAGACCAATGCTCGAATCCTTGCCATG
CCTGCACGTCGTTAGCTCAAGTAGACTACGGGTCTAACAGATACCTACAACTCATATGTTTATGTAAAACTCTAATTTAA
CTGTTATGGATACAAAATATGGGACGCAACATAGGGCAAGTTCTGCCCATATTTCGGAAATTAAAATCCTGTATAATCAG
CTATTAGTATTTTGAATATATCTTTTTGTACAAAATGTATTTTGTGGTGATTCTTGTTTTTTTGCAACCTTAAGAGATGT
AGTTACATCTTTCATGAAGGTTAGAAAGTCTAGTTTTGCCGTTTTCCCTTTCAAATCTAACTTGCGACTTGAGGTACCAG
GTTGGACAGATTCACTGTTTTGGGAGCATAGCTGTATTTGTACATGCTAGGCTTACTTGTGATGATGATCCTATTTTACG
TCAATATTACTGAGCTAATAGAAGTTAAATAAGTTATTTAATTGTATTTTTAAGGTTGTATATACTCGTGAACAAGTTGA
GGACCTTGAAACGTTGGTTGGTCTACGGTCTGAACTCACAAAGTTGTGTTGGACGGGTTCTTTGCTAAAGCAATGAGTTT
GTGTATAAACTTGTACTTGCACTCTTTTAACTGCGGAAATATTTGAAAGTTGATCTTGGTACCTTGGCTACCTCTTGTCA
CTTTGCATTGTCATGTTGGTATCCTTTAAGATGTTAAAGATGCTCATGTAACTCGCCCACTTGTACGGACTGTTTGATCA
CCTGGCACTCTTATTGGGACCTTGTCCTTCTTGTGGCTGTGACTTTGTCACTCTTGGCATGCCTCTTGATTCGGATCACT
TGCCATCTTGACTTTGGATTTTTAGTCCATCTTATGAATGAAAGTTGTCCATTTTAAGTACGAATTAAAAAGCCATTTTT
AATATGGTTCTTGGTTCTCTTGATTATTGGTCTTTGACCCTTCTTGATACCGGGTGTTGATACTTGTTTGTGCTTGGTGT
GACGACATGATGTATATATTGGGCGAGCCTTGTTATTGAATATCTTGGAAATTTGTGCTATGAGCATTCTTGACACTTGG
ATCTTTAAATGTAAAACTTGATACCCTTAGTGTGAATTCTAGTTACTTGGTAGGTTCTACAATGTGTAGGTAGTAGTATG
GAATGCTATCTACACATGGCACGAGTAGGCTTTGAAGGTGCTAAAGTGAGTTCCCTAAGTCTATATGACTAAAGTGTGAA
GTCCCCTAAATGCATGAATGTGTCCTAAATGACTTTAAAGAAGAATGTTGACTTATTGTCTAAATGATTTGTTGAATGAA
TAGCTTATGTTAATGAAGTTAGTTACTTAGTATGCTACCTTGAAGCATGATGGTTCTTGTCTATAGTAGCCTTGAGGAAC
ACTTAGGCGTGTATGAAGAGGTTGTATGGGCAGCCACTTCATGACTCACTCAAGTGTGTCTTAGGGTAACTTTAGATAAG
GGTTCTTGGATGATAAAATGAGTTATGT
AAAATAACTGCAAGAGCACATATGTTGTTATTGGAGCACAATCTGCATCAAAAGACGTAACATATTTGTAATATGAGCAT
AAAAAATATGTGTACTAAAAAGTATCATAGACCGATGAAGATGTAGTTCAAAAATTATATCATATAAAATATGAAATGTA
ACTCAACTAAGTCATCAACTTATAAAATATTAATTGAGGGACAACGGGCATCTAAGTAAAACTCACGTTATAAACAGTTT
ATATAAAGCTCGTGTAAGATTTTTTTTTTATGTAAGTATAATACAATGCAGTGCAATGATCATATGATTCTACCAATATA
CACTTATTTCTACAGATGGCATGTTGTACACCAAGACATGGTGACTCACGATGTTCATGTAACTGTTAAAATCATTTTTC
CTCGAATATCACATGATAATAGGTACTTGGAAAAATTTATGTTTTACTTACCAATCAAAAAATACCCGAAATCATTTTCC
TTTGGCTTTTCAATTAAAAATCAAGTACCGAAAATCATTTTTTCTTTGAGTTTCATTACTCTATGATTACATCATACCAT
ATCCATGATTCATGATAAATAAATATGAATGCATTAGTGGCTACCAATGGAGACGAGGCAATGACAACCAATGGCCATGG
TGGAGGGATGCCTGGAACAAAATGAATATACCAAAACATAGCTTTATATGCTGGATTGTCATGCATCGAAGGCTATTAAC
CAGGGACAGAGTAAAAATGGGCATTTGTCATGATACATGATGTCTACTATGTGGAAGCAAACAAGATAGTATTAACCATC
TGTTCTTTGAGTGTGAGTTCTCAATCGAATGCTTGAAGGGGGTCCTTGAACGGCTGAAGATTGGGATCAAAATAACAAAT
ATTGAAGGATTATGGAGAAGAATAACAAGAAAAGCCAAAGGAAAGATCAACAGATCACTTACAAAGGAAGTTTTGGCTGC
ACTAATATATCATATATTGAAGACGCGAAATGGAGCCTTGTGGAGCAAAGAAGTAACAAGACCTGCAAAAATCTTGAAAA
TGATCAAGGAGGAGAGCAGAACCAGAACAAGTGGAGTTACCCAGAAGAAACGCAATAGCAAATATGTGACTTGGATAGAT
AATTTGTTTAATTGATGTAGATAGAATCATAGTTACATAGGAAGTGATAGATTATAGAGATGGAATTACTGCAACAGACT
GCAATAGTGACACTTGATGGAATTCAACAAAATCTATTAGTTCGACCAAAAAAAATATTAATGCATTATCACAATAATAA
AGAATGTTAACATGAAACTTAATAAGCATATTTATTTTAAAATAATGCCCATAAGCAGCTAACTCATTAAGGTACAATAT
AACACACGAATTCGAGTGATGCAACATTACAAAAAAAAATCAAGTCATATAGCTAGTGTTTAACAGCTAAATCACAGCCT
ACATTGCACACATAAAAGTCATTCTTTCCAACATCAAATCAACCAATAAACCCAATTCATAACATATTTACTTGATACAA
TAAATCAACCCCAAGAAAGATATAAGAGAGTAATCCATAACTACCCCGTAAGCCGAGCAAACATGACATAAACCCTCTTA
TATATGCCTTTTTTGAATAGTCTAGATACTCTCAATCTATCAAGAATATATCTTAAATAAGTATATGAGTCTATTGATAA
ATGTATTATTACACTTTCATTCTGAACTCAAAAAGTCAACCCCAAGCCCGCAAGATTAGAGCAATAATTCTATTTCGAAA
TTAGTTATTGATGACATTGGAGTCACAATTATGAAATTTAATCAAAATCCAACCTCGAACCAGACTTTGAATCATCAAAA
TATGATTCCTCAATTTTAGGTTAAAAAACATAATTTCTAACACCCAAATGTGAATTAAATAACGAAACAAACAATATAAT
AAAGAGAAAAACACAAAAATTATAGTTAGATTATTACCCTGAGATAAAATGAGCAATTACTCCTTGAAAATTACCAAAAT
TGAGCTACCAAACTTGAAAAATCTTAGGATGAAGTTTATGTTCAAAATGGGGATTTATTTCGTCCAGGTCTTAATTTCTT
TTTGCGAATGTAAATCACAACTGCGAATGTGATCAAGTGACCAGATCTAACCCATGACAATTGTGACAAAACAATTACAA
ATGTGATTCATCATCCAGAACTGACTAACAAACTTTATCATTCGCGAATGCGACACAGACCTCGTGAATGCATAGAAGTT
GTAACACCCCGCAACTAGAAAGAGCTAGAATTAGAAAGAGTCATTTTTGGAAAGAATGAAAAATCAGGAAAATTGGCTAA
ATTAAGTTAAGTATGAGTTTTGGTCATTTTCAAACGACCATAACCCCTAGCTCAAGATGAGTTAGGTGTGCTTCTAGATA
CCGTAGGAAAGATCTTTGATTTATCTTTCCAACTCCTTTAAGTTTCTTAATTCTGAGTTCGTATGAGTGAAATATGCCTA
TTTGAAGTTGGGTTATTTGGATAAGGAAAGTTTAATTCGGATTTTGGAAGGGTAGTTTGGTCTTTTCCATACCCAATGAC
TTAATTTAGTTTTTTGGTAAATAGTTGGGGTCTAAACTGAAGTTGGTCAGTTTACGCTTTTGAGATTTAGGTTAGGGTTT
CGTGAGAAGAGAAAAGAAGAGGGAAAAGGAGAAGAAAAGACAAGGAATCATCAATTCTTGAAGCTAAGGTGGTGGATTTC
GTCAAGGAGCGATCCCTAAGAGGAATGTGAGACTTTTATAGCATTGGGTTCATTCACCCACACGCCAAACCCATTTATTT
CAATAAGAATTCGTCTTAAAAGGGTTGAAAATTTGATGTTCTTGATATGTGTTCTTGAATTTGTTTTCGTTCTTGAATTG
GGCTGAATTGAGGAGTTCTTGAGATTATTGCATCGAATTATACAGTTGTTTTGAGTTAGGTTCTTAGTTACATTTACTTG
GTATCTGAATCTAAAGAGAATTTGGAAAAAAGAACCGAATTTAAGTGAATTGGGGCTGGAAAACGAAGAAGGAAAAAAGT
CAGGCAAATCTAGGTAGCAGGTTTGCGTCGCGGACTTGTTCCTCATGATTAGAAAATTCTCTCCCATGTCGCAGAACGGT
CACAAACCATTCTGCCTCAAAATTTATTTCGTGACCAAATAATTAAATGCATCTCCGTGTTACGGACTTGCTTCTAGACA
GTGATTTCTTGATCGTTTTTCACGTTTAACTATCTAAAAACACTCCAAAACATCATGAGATTCTTTCTATCACAAATCAC
AATCCTTGAATCTATAAATTCAAATTCAAGGAAAGTTAAGAGCCAAGTCTAGAGAGTTCTTAGAGTCATTTCAAAAGTCT
TTTGCAAATGTTTTAACTTTGTTTTAAGACTTAAGCTTTGAGTTGAGTAAAGAGTAAGAGTAAAAGTTCATTTCTTAAAA
GATTATAAGGGAACTTAGTATTCCCAAGTGTTAAAATGTTTTCGCAGTTGAGCAAGAAAGGAAACATCAATTTCCAAGAG
AGCTTTTAAGCTAAGTTTTGAGTAATTATCTCAAACCAAAAAAAGAGTTTTTATTTTAAAACACGTGAGTTGAGTACATT
TTGGGAGTAGCATTGAGCACCAATATGGGGAATCGAGTTCATAATAACTCAAGTCTTCATAAACCATGTAGCCATCATGG
GTAGAAAGGATCATACTTTTTAGATGACTCCTTAGTGATTTTAAGCATAGACTAGTAAGTCCACTTAGTTAGGGTGTTAT
ATATGATGGCAAAGTATAGGACAATTCTGGCAGCGTGGACAAGATGTTGTATCATCTCTTAGGCTAATAGTGATGGTTGT
CGGTTAGAGAAACTCCCACAATATTATATTACTTTATTACATGAGTAAACTGAGTTGCTATTGTATTTATTTAATACATT
GAGTGGTCATCCATTATTTTTAATGTGTTGCATAAACTGCACCTTTATTATTGTTCTTACTTTGCATTTGAGTTGAGTAA
AGCCAATGTAAGTGTTCCCTATCAGATTATTTTCAAGCTTATGTTATGTTTAGTTTTCCCCTCGCATACTTGTACATTGA
ATGTACTGATGCCATTTGGCCTACATCATTTTATGATGTAGACACAGGTAACCAGGATCAACATCCAGCTGAGCACTCAG
AGTCAGTTGGTGAGCCTTCTTGCTTTCCGGAGGACTCCCTTTAATTTGTTTCTAGTATTTTAGTTGTTAGGATGATCGGG
GGTCTTGTCCCGACATCCGTCATTGTTTAGAGGCTTCATAGACGAGTAGTTATAGTTCTTTAATCTTTCCATTTTCAGTT
GTATTCATTAAGACTTGAGTTGCCATTTTGGCTAAGCTTTATATCTTTTTAAGTTATTGCATGAGTTATATTTTGAGACT
GTCTCTTATGTTTAAGTCTTCCGCTGAATAAGAAATGGTTCTCAAGTGCCAGCCACATCCGGGGTGTAGGCTCGGGGAGT
GACAAACTTGGTATCAGAGCACAGAGTTCAAGAGTCCTAAGAAGTTTATCAAGTCGTGTCTGTAGAGTCCTAGTTATCGG
TGTGAAGTGCGCGACATTTATAATTATGAGGCTGCAACACTTAGGAAATTACCTCACTTTTTTCACACTCATTTCATGCG
TTAGAGTTTGATCTCTAAAAAGTTTCTTCTAATTCGTGCTTGTTCATGTGATTCAGTTAATCATGCCTCCACGAAGAGTT
GTTTGAGGTTGTTCTGCTAGAAGGATGTTGAGGAGCAAGGGATACCTAATGCACTTGAAGTGCAACCCCAAGGAGAAGTC
ACAAATGTTGAGTTCAGGGAAGTGATTCGAATGTTAAGCCAAGTTGTGACTAACCAGGTTGGGCAACAAAGAGGAGCTAG
ACAGGAAGTGGTTGATACTTCAAGGATCCAAGAGTTCTTGAGAATGAATCTTCCAAGTTTCACTAGTTCAAGCACTATTG
AGGATCCGTAGAGTTTTGTTGAGGACTGGAAAAGGTATTTAAGGTTATGCACGTTGTCAATGCTGAGCGAGTAGAACTAG
ATGCATATCAACTAAAGAATGTTGCTAGGACTTGGTTTAACCAGTGGAAGAAGGGTAGAACTGAGGGAGCACCACCTACG
AATTTGGGTTGTTTTAAAGAGGCCTTCTTGGGGAAATTTTTTCCTCGAGAACTCAGAGAGGCCAAGGTACGAGAGTTTCT
CACCCTTAAGAAGCATTCACTAAGTGTTCATGAGTACAACTTGAAGTTCACCCAACTTTCCTGATATGCTTGAGAGATGG
TTACGGATAAAGAAGCAGGATGAGTCTTTTTGTTGATGGGTTATCCTGTCTATCAAGAAAACATGGCAAGGCTGCCATGC
TAATTGGGGACATGGATATAGCAAGGTTGATGGTCTATGTGCAGCACGTTGAGGAAGAGAAGCTGAGGGATAGGGATGAG
TTTATAAATAAGAAAGCGAAGACATGGAATGACTCCGGGCAACAAAGAAATAATGTGAACCGGTCTTCTTTCTAACAAAA
GAAAAAGGGACCTGCTCCATCATCTGCTAGTGCACCTGCGCCCAGAAATAAAAGTGAGTATAATAGTAAGAATTCACAGC
ACTTCAGAACTAGACCTGCACAGTCTCAGGGTTGTGTCGCACAAGGAGGTAACTGGGCTCCTGTAAGTGCTAAGTGTGGT
AGGACCCACCTAGGTAAATGTCACGATGGCCTCACAGGTTGTTTCAAGTGTGGACTAGAGGGTCACTTCATGAAAGAGTT
CCCTAAGAACCGGTAAGGTAATGGAAATAGGGCAATAGAGCCCAATCTTCATCAGTTGCTCCACTAGGCAGGGCTGCACC
TAGAGGAGCTACTTCCGGTACTGGCGGAAAGAAAACCACCTTTATGCGATTACTAGTCGTCAAGAGAAAGAGAATTCTCC
AGATGTTGTCACTGGTATGATCAAAGTCTTTACTCTTGATGTTTATGCGTTGCTAGACCCAGGAGCAAGTTTATCCTTCG
TGACTCCTTATGTTGCAAATAATTTTGATATTATTTCTAAGAAACTTTGTGAACCCTTTTGTGTTTCTATACCTGTTGGG
GAGTCTATCCTAGTTAAGCGAGTATATCTTGATTGTGTCATTTCTATCAATCACAAGAACATCATGGCTGATTTAGTTGA
GTTAGACATGGTAGATTTTGATGTCATTCTAGGTATGGACTAGCTTCATGCATGTTATGCCTCCATTGATTATAGAACTC
GAGTCGTTAGGTTCCAAATTCCGAATGAGCCAATTATAGAGTGGAGTAGTAGTTCAGTAATGCCTAAGGGTCATTTTATT
TCATACCTCAAGGCGAGGAAGTTAGTTTCCAAAGGTTGTAGCTATCACTTTGTCCGATTTAATGACTCTAGTATTGAGAT
ACCTCCTATTGAGTCAGTTCCAGTTGTGAGTGAGTTTGCAGAAGTCTTTCCAGATGATCTACCCGGAGTTCCTCCTAAAA
GAGAAATAGACTTCAGAACATAATTTTTTCCCGATACTCATCCTATCTCTATTCCGCCATATAGAATGGCACTAGCAGGA
TTGAAAGTGTTAAAAGAACAGTTGAAAGATATCCTCGGTAAGGGTTTTATTCGACCAAGTGTCTCACCTTGGGGCACTCC
GGTCTTATTTATGAGAAAGAAAGATGGTTCTCTTAGGATGTGTATAGATTACCACCCATTTTGAGGAAGATAAGAAAGAG
CTAGCAAGAGATGTGCATAGACTTGCACGATTGGGAGTTTGACTAATGGATTCCACGGAAGGAGGAGTCGTGGTGATGAA
TGGGGCTGAATCATCATTTGTGTCAGAAGTAAAAGAAAAGCAAGACCAAGATCCTATATTTCTTGAATTAAAGCAAATGT
TCATAAGTAAAAAGTATTGGCTTTTGAACAAGGGGGAGATGACGTATTGAGGTATCAAGGTAGGTTGTGTGTACCAAGGG
TGGATGAACTCCAAGAGAGGATTATGGAAGAAGCTCATAGCTCCAGATATTCTATCCATTCGAGTTCCAAAAAGATGTAT
CACAATTTGAGAGAAGTTTATTGGTGGAGTAGTATAAAGAAGAGCATTGCAGAGTTTGTTGCTAAGTGTCCAAATTCCCA
ACAAGTTAAGGTAGAGCATCAAAGGCCGGGTGGTATGGCTCAGATTATAGAACTTCCTAAATAAAAGTGGGAGATGATCA
ATATGGACTTCATCACAGGTTTACCAAGGTCTCGCAGGCAACATGATTATATTTGGGTGATTGTTGATAGAATGACAAAA
TCAGCCCATTTTTTTCCAGTAAGGATTACCCATTCGGCAGAAGATTATACTAAGTTGTATATTCAAGAGGTAATTTAAGA
AAGGTTGAAACAATGTAGAGTCGTCAGAAATCCTACACTGATGTTAGGAGGAGGAAGTTAGAGTTTGAAGTAGATGATTA
GGTATACTTGAAAGTTTCACCCATGAAGGGTGTTATGAGGTTTGGTAAGAAGGGGAAGCTTAGTCCCTGGTATATTAGCA
CTTACTGAATATCCAAAAGGGTTGGTAATGTAGCTTATGAGTTAGAGCTACCCCAAGTGTTAGCAGCGGTTCATTCGGTA
TTTCATATTTCCATGTTGAAGAAGTGCATGGGAGATCCTTCCCAGTAATGTAGCTTATGAGTTAGAGCTACCCCAAGAGT
TGAGTTGCATGTTAGATGTTACACCCTTAGCCTAGTAAGAGTAATCTCATTCAAGGATGAATGTTCTCAAGGGGGATATA
TTGTAACACCCCACAACTAGAATGAGCTAGAATTAGAAAGAGTCATTTTCGGAAAGAAGGAAAAATCTGGAAAATTTGCT
AAATTAAGTATGAGTTTTGGTCAACTTAAAATGACCATAAATCCTCGCTCAAGATGAGTTTGGTGTTCTTCCAGATACCG
TAGGAAATATCTTGGAATTATCTTTCCAACGCCGCCAAATTTTCTTAATTCCGAGTTTGTATGAGTAAGATATGCCTATT
TGAAATTGGGTTGTTTGGATAAGGAAAGTCTAATCCGGATTTTGGAAGGGTAGTTTGGTCTTTTCCATACCCAATGACTT
AATTACGTTTTTTGGTAATTAGTTGGGGTCTAACTGAAGTTCGTTAGTTTACGCTTTTGAGATTTGGGTTAGGGTTTTGA
GAGAAGAGAAAATAAGAGGAGAAAGGAGAAGAGAAGACAAGGAATCGTCAATTCTTGAAGCTAAGGTCATGGATTTCGTT
AAGGGGCAATCCCTAAGAGTTATGTGTAACATCTGGTAAGTTGAAATAACTATAGAGAAGCTGGAAATCGGAAATAGTCA
TTTTTTTGGAAGGAATTCAAAAATCTGGAAATTTGGTTAAGTGTGGGAAATCAGTGAGTTTTTTCCAACTTTGAGCAGTC
ATAACTCCTATCTCAGGATGAGATAGGAGTAGTTCCAGTTTGTTTAGAAATCCCTTGGAATGATCTTTCCAACGCCGCTG
AGTTTGCTCGATTCCAAGTTCGTATGAGCGAGTTATGCCCTTTGAAAGTTGGGCCGTTGGTAGGGAATCCGTCAGGAAAT
TTTAAGGGCATTTTGGTCTTTTCCCTAGCCATTTCTTTTAGGGTTATATTGTTGTGTTAGGCTGATTTTTGGATCATTTT
GGTCCCTTTTTAAAAGATTGAGAGCTAGGGCTTGAGAGTGAAGAAGAGAATAAGAAGAGAAGAAGAGGAGAAGAAGAGGA
GAAAGAGGAGATCAAGCAAGTTTCCGTCGTGGATATCGTCGGGGGTGATCCCCACTAGGTATGTGAGTTCTTAGTGTTGG
GTTGATCCTTTCCCCCACACACCAAACTCATTTTTATTATTGAGAAAAGATTGGATATGTTGTTGAAGTTGTTGGGTTGT
GTTGTTGATGTTGTTGATTGTGTTGTTGAAGTTCCTGTTGGTTGTGGGACATGATTTGGTTGTGTGTTTGAGTTGAATCT
CTTGTATGTTGAGGGATTTTATGATCTTTAGTGTTTGGGGTTGAGTCCATTGAAGTTATGGTGGTTTAGAGTTGGGAAAA
AAAGGGAGAAAAGTCGGATTTTCTGGGCAAAGAGCTGGCGCGTCGCGCCTGCCAGCGCACACCAAAAGGGACTCTGAAGT
CTAGCCTTTGGGGCGGCGCCCAGCAGGTCCCTCTGAGCTTCAAGGGCTGGCGCTCTGCGCCTTGCAGAGCGCCAAGGACG
CTAAGTTCCCCTATTCTTTACACACTTTCTCATGCATGTTCCTTGGTATTGTACCTATGTTTTATAGTTGTTTCCAACAA
TTTATGGTACGTTTAGACATCCCGAACTCATCCATAAACATGTGATCATATACCTTGAATCCATAATTCAATTCAAGGCA
AGTTAGGATCGAAGTTAAAGGAAGTTAGACTCAAGTCAAGTAAAGTTAAGAAGCAAGTCCTCAAAACTTTTCAAGAGTCA
TTATTGAACGTTTTAACTTCGTTTCGAGTTTCAAGTCAAGAAAGAGTATAGAGTTTCAAGTTAAGTAAAGAGCCTCGAGT
TTTAAGTTAAGTCAAGAGCATAAAGTTGAGTCCATTTCTCAAAAGCTATTGGGGAACTAAGTATTCCCAAAGAGGTTTGT
AAATGTTTTACAGTTGAGTAAGAGGGGAACCATGATTTCCAAAAGAGCCTTTGGGCTAAGTTTTGAATAATTATCTCAAT
TAAAGAAAGATGTGTTTAAAAGACACTTATGAGCCAAAGTATTTTTGGGAGTAGTATTGAGCACCGAATTGGGGACACAT
GTTCATATTAACTCAACTCTCCATAAGAACCATGTGCCAACATGGGACTTGACGTATCATTCTTTTTAGATGATCACGTA
AGATTAAGCTAGTGGATCCACTAAGCAAAAGTAAGGTCCTATATCAAGGCAAGGTATAGAATGGTCCTTGGGCAACGTGA
GGTAAAACGTTGTACCACCACTAGGGCTCATGGTGGTGGTTGTCGGTTAAAGAATCTCCCACTAAAGTTATATTACCTTT
ATATAAGTAAAGTTGAGTCGTTATTGTTTTATCACTAACGAGCTAAGTTGTTTACATTATTTTGCAAGATTTATTTATTG
CATGTGTCTTATTGCTTTATATATTGAGTTGAGTTATTCATGAGTTGAACAGAACCAAGGTAAGTGTTCTCTTGTACTCT
TTTCAAGCTTAAGTTGTGGTTTAGCTCTCCATCTCACATACTCGTACATTCAATGTACTGATGCCAGTTGGCCTGCATCT
TATGACGATGCAGATACAGGTACCTCGGATCAGCATCCTGCACGTCATTGATCCAGCTGAGCACTTCAGAGGCACTGGTG
AGCCTCCTTGCTTTCCGGAGGACTCAGTTGTTTTGCATTATTAAGTTTTGTTTTAGTATGATGTTGTGGGGTCTGTCCCA
ACATCCATCTCAGTACTGTAGAGGCTTCATAAATATTCAGTCAGTTAGTTTTGAGTCTCTCATCTATGTATATATGTAAA
TATCCTATTTTGAGATTTGAGTTGCCTTTGTGGCCAGATGTTATAAGTTAAGTTGTTTTGTAACCTTGCGTTTGCATTGA
TTTATTTTGTTGAGTTAGGTTTCCGCTGAGTTAAGAAAGCCAGGCCAAGGGTTCACTTGGGGCCAGAAATGGTCTCCGGG
TGCCGGTCACGCCCAGGGTGTAGGCTCGGGGCGTGACAAACTTGGTATCAGAGCACAGAGTTTATGAGTCCTAGGGAGTC
TATGAAGCCATGTATGTAGAGTCCTAGTTATCGGTGAGTTCATGAGTCCTAGGGAGTCTATGAAGCCGTGTATGTAGAGT
CCTAGTTATCGGTGTGAAGCGCGCTACATCTATAATGGGGAGGCTACAACATTTAGGAAGATTTATCACTTCTTTCACAC
TCATCTCGTGCGTTAGAGTTGATCTCTAAAAAGTTTCTTTTTAATCTGTGTCGTTCTTGCACGTGATTACATATAGTCAT
GCTTCAATGAAAAGTTGGCAGAGGGCATCTTCCTAGACGTTATGTGGATGAGCAAGAGTTACCTTATGCCCCGGGAGTGC
AAGATCAAGGGGAAGTTTCTAATGTCGAGTTCAGAGAGGCAATTAGAATTCTGAGTCAAGCAGTAACTAATCAGATTGGT
CAGCAAAGGGGAGCTCGACATGAAGGAGCTAACACTTCTAGGATTCGTGAGTTCTTGGGGATGAATCCTCCGAGTTTCAT
GGGTTCAAGTACTACTGAGGATCCAGAGAACTTCATTGAGGAGTTGAAAAATAATTTTGATGTGATGCACGTGGTAGATA
CTGAGCGGGTTGAACTAACTGCGTATCAATTGAAGGATGTTGCTAGAACTTGGTTCGACTAGTGGAAAGAGGGTAGAGCT
GAGAATGCATCACCTGCGAGTTGGGCCTATTTTGAGGAAGCTTTCTTGGGGCATTTCTTTCCTCAAGAATTGACAGAGGC
CAAGGTACATGAGTTCCTCACACTTAAGCAAGAGACTTTGAGTGTTCAAGAGTACAGTCTGAAGTTCACACAACTATCCC
GCTATGCTCCGGAGATGGTGGCGGACATGAGAAATAGAATGAGCTTGTTTGTTGCTGGGCTGTCTCGGTTGTCAAGTAAG
GAAGGTAGGGCTGCAATGCTTATCGGGGACATGGACATATCCAGGTTAATGGTCTATGTACAGCAGGTTGAGGAAGAGAA
GCTAAGGGACAGGGAAGAGTTCAGAAGTAAGAGAGCCAAGACCGGTAATGAGTCCGGGCAGCAGCAAGGTAATTTAAATC
GTTCCTCCTTTCAGCAAAGGCAAAAGGGACCTGCTCCATCATCTACTAGAGCACCTACACCCCAATACAAAGGGGAAATT
AATGTCCAGAATTCAAAGGACTTCAAGGCTAGACCAGCACAGTCCTCAGGTAGTGTGGCACAAGGAAGCAGTTTGTTTCC
TACATGTGCTAGGTGCGGTAGAACCCACCCGGGTAAATGTCGTGATGGCCAGACAGGTTGCTTTAAGTGTGGACAAGAGG
GTCACTTCATGAAGGAGTGTCCTAAGAATAAGCAAGTAAGTGGAAATTTGGGTAGTAGGGCCCAATCTTCTTCAGTTGCT
CCCCCAGACAGGACGGCACCTAGAGGAGCTACTTCTAGTACTGGCGGAGGAGCAAACCGCCTTTATGTTATCACCAGTCG
CCATGAGCAAGAGAACTCTCCTAGTGTTGTCACTGGTATGATCAAAGTCCTTGCTTTTGATGTATATGCTTTGCTAGACC
CAGGAGAAAGTTTAATCTTTTGTAACTCCTTATGTTGCAAATAAGTTTGATGTTCTTCCTGAAAGATTTTGTGAACCCTT
TTGTGTTTCTACACCTGTTGGGGAGTCTATTCTAGCAGAAAGAGTTTATTGTGATTGTCCTATTTCTATCAATCATAAGA
GCACCATGGCTGATTTGGTTAAGTTAGACATGGTAGATTTCAATGTCATTCTAGGTATGGATTGGTTTCATGCCTCTTAT
GCATCATTAGACTGTAGAACTCGAGTGGTCAAGTTTCAGTTTTTGAATGAGCCAGTCTTAGAGTGGAGTAGTAGTTCAGC
AGTGCCTAAAGGTCGTTTCATTTCGTACCTTAAGGCAAGAAAGTTAGTTTCAAAGGGTTGTGTCTATCAGTTAGTCCGAG
TTCATGACTCTAGTATTGAGATACCTCATTTTCAATCAGTTCCTATCGTAAGAGAGTTTCCAGAAGTTTTCCCTGATCAT
CTACCCGGAATTCCTCCTGAGAGGGAAATAGATTTCGGCATAGATCTTATTCCAGATACTCGTCCTATCTCTATTCCGCC
ATATAGAATGGCACTAGCAGAGTTGAAAGCGTTGAAAGAGCAGTTGAAAGATCTCCTAGAAAAGGGTTTCATTCGATCGA
GTGTCTCACCTTGGGGTGCTCTGGTCTTGTTTGTGAGAAAGAAAGATGGTTCCCTTAGGATGTGTATAGATTACCGCCAG
TTGAATAAGGTTACCATCAAGAACAAGTACCCTCTTCCGAGGATTGATGATCTTTTTGATCAGCTTCAGGGTGCCACTTG
TTTCTCGAAGATTGACCTCAGATCAGGCTATCATCAGTTAAGAGTAAGGGAATGTGATATTCCAAAGACAGCTTTCAGGA
CCAGGTACATTTATTATGAGTTTTTAGTCATGTCTTTTGGTTTGACCAATGCACCGGCAGCTTTCATGGACTTGATGAAT
CAAGTCTTCAAACCTTATTTAGATACGTTTGTAATCGTCTTCATTGATGACATACTAGTCTATTCAAGGAATGAAGAAAA
TCATGATAGTCATCTCAGAATAGTTCTTCAGACTTCGAAAGATAAGGAGTTGTATGCCAAGTTCTCTAAGTGTGAGTTTT
GGCTTAAGTCTGTGGCATTCCTAGACCACATTGTGTCCGGTGATGGAATTAAAGTTGATACTCGAAAAATTGAGGCAATG
CAGAATTGGCCTAGGCCGACTTCTCCAACTGATATTAGGAGTTTCTTGGGTTTAGCTGGCTATTATAGGAGGTTTGTAGA
GGGGTTCTCGTCTATTGCATCTCCTTTGACCAAGTTGACTCAGAAGGCAGTGAAATTTCAATGGTCTGAAGCTTGTGAGA
AAAGCTTTCAGGAATTGAAAAAGAGATTGATTACAGGTCCAATTTTGACGCTACCAGAAGGTACTCAAGGTCTTGTGGTG
TATTGTGATGCATCTAGAATTGGTTTGGGTTGTGTCCTAATGCAGAATGGCAAGGTTATAGCTTAAGCCTCCAAACAGTT
GAAAGTTCATGAGAAGAATTACCCAACCTATGACTTGGAGTTAGCTGTTGTAGTATTTTCTTTGAAGATATGGCGTCATT
ACTTGTATGGTGTGCACGTCGACATATTCACTGATCACAAGAGCCTCCAATATGTGCTTAATCAGAAAGAGCTTAATCTC
ATAAAGAGGAGGTGGTTAGAATTAATCAAGGACTATGACCTGAGTATTCTTTACCACCCAGGTAAGGCTAATGTTGTTGC
TGATTCTTTGAGTAGGTTGTCTATGGGTAGTACCGCCCATATTGAAGAAGGAAAGATAGAGTTAACAAAAGATGTGAACA
GACTGGCATACCTGGGAGTCAGACTTACAGATTCTGCAGAAGAAGCAATAGCGGTGACGAGCGGGGCCGAGTCATCACTA
GTGTCAAAAGTGAAAGGGAAACAATATCAAGATCTCATTTTGCTTGACTTAAAGGCAAATGTTCAAAAGCAAATAGTATT
AGCTTTTGAACAAGGGGGAGATGGTGTTTTGAGATTTCAAGGCAGATTGTGTGTACCTATGGTAGATGGACTCCAAGAAA
GGATTATGGAGGAAGCTCATAGCTCCAGATATTCCATTCATCCTGGTTCCAGGAAGATGTATCGTGACTTGAGAGAAGTT
TATTGGTGGAATGGCATGAAGAAGGGCATTGCAGAGTTTGTTGCTAAGTGTCCAAATTGCCAACAAGTGAAAGTTGAACA
CCAAAAGCCCGTTGGTTTAGCTCAGAGGATAGAACTTCTAGAATGGAAGTGGGAGATGATCAACATGGATTTCATCACAG
GGTTGCCAAAGTCTCGCAGACAACATAATTCTATTTGGGTGATTGTCGACCGAATGACAAAGTCAGCTCATTTTCTACCG
GTAAAGACTACCAATACAGCATAAGATTATGTCAAGTTATATGTTCAAGAGATAGTGAGACTTCATGGAGTCCCAATCTC
CATTATTTCAGATAGAGGTGCACAGTTCTGGAAATCTTTTCAGAAAGGCTTGGGTTCGAAGGTGAACTTAAGTACCGCCT
TTCATCCTCAGACTGATGGGCAAGCAGAGCGCACCATCCAGACCCTAGAAGATATGTTGAGGGCTCGTTTCAAGTTTCAA
GTTAAGTAAAGAGTGTCGAGTTGCAAGTTAAGTCAAGAGCATAAAGTTGAGTCCATTTCTCAAAAGCTATTGGGGAACTA
AGTATTCCCAAATAGGTTTGTAAATGTTTTACATTTGAGTAAGAGGGGAACCATGTTTTCCAAAAGAGACTTTGGGCTAA
GTTTTGAGTAATTATCTCAATTAAAGAAAGGTGTGTTTAAAAGACACTTATGAGCCAAAGTATTTTTGGGAGTAGTATTG
AGCACCGAATTGGGGACACGGGTTCATATTAACTCCTCTCCATAAGAACCATGCGCCAACATGGGACTTGACGTATCATT
CTTTTTAGATGATCACGTAAGATTAAGCTAGTGGATCCACTAAGCAAAAGTAAGGTCCTATATCACGGCAAGGTATAGGA
TGGTCCTTGGGCAACTTGAGGTAAAACGTTGTACCACCACTAGGGCTCATGGTGGTGGTTGTCGGTTAAAGAATCTCCCA
CTAAAGTTATATTACTTTTATATAAGTAAAGTTGAGTCGTTATTGTTTTATCACTAACGAGCTAAGTTGTTTACACTATT
TTGCAAGCTTTATATATTGCATGTGTCGTATTGCTTTATATATTGAGTTGAGTTATTCATGAGTCGAACAGAGCCAAGGT
TAGTGTTCTCTTGTACTCTTTTCAAGCTTAAGTTGTGGTTTAGCTTTCCATCTCGCATACTCGTACATTCAATGTACTGA
TGCCAGTTGGCCTGCATCTTATGACGATGCAGATACAGGTACCCCGGATCAGCATCATGCACGTCATTGATCCAGCTGAG
CACTTCAGAGTCAGTAGTGAGCCTCCTTGCTTTCCGAAGGACTCGGTTGTTTTGCATTCTTAAGTTTTGTTTTATTAGGA
TGTTGTGGGGTCTGTCCCAACATCCATCTCAGTACTATAGAGGCTTCATAGATAGTCAGTCAGTTAGTTTTGAGTCTCTC
ATCTATGTATATATGTAAATATCCTATTTTGAGATTTGAGTTGCCTTTGTGGCCAGATGTTATAAGTTAAGTTGTTTTGT
AACCTTGCGTTTGCATTGAGTTATTGTGTTGAGTTAGGTTTCCGCTGGGTTAAGAAAGCCAGGCCAAGGGTTCGCTTGGG
GCCAAAAATAGTCTCCGGGTGTCGGTCCCGCCTAGGGTGTAGGCTCGGGGCGTGAAATTATGTGAGACTTTTACAGCGTT
GGGTTCATTCACCCATGCGCCAAACATGTTTATTTCTATAAGAATTCGTTCTAATAAGGGTTGAAAGTTTGATATGCTTG
ATATGTGTTCTTGAATTTGTTTTTGTTCTTGAATTGGGCTGAATTGAGGAGTTCTTGAGATTATTGGGTCGAATTATAGA
GTTGTTTTGAGTTTGGTTCTTGTGTACATTTACTGGGTATCTGAATCTAACGAGAATTTTGGAAAAAGAACTGAATTTAG
GCGAATTGGGGCTGAATACCGGAAAAGGAAAAAAGTCGAGCAAATCTAGGTACCAGGTTCGTGTTCTGGACCTGTTCCTT
AGGATTGGAAAATTCTCTCCCGCATCGCAAAGCGGTCTCGAACCGTTCTGCTTCAAAATTTATTTCGCGACCAAATAATT
AAATTGCATCTCCGCTTCACCGACTTTCTTACATACAATGAATTCTTGATTGTTTGTCACGTTTAACTATCAAAAAACAC
TCCTAAACATCATGAGATTCTTCCTAGCACAAATTACAATCTTTGAATCCATAAATTCAAATTCAACGAAAGTTAAGAGC
CAAATGTAGAGAGTTCTTAGAGTCATTTCAAAAGTCTTTCGCAAACGTTTTAACTTTGTTTTAAGACTTACGCTTTGAGT
TGAGTAAATAGTAAGAGTAAAGGTTCATTTCTTCAAAGATTATACACGAACTTAGTATTCCCAAGAGTTAAAATGTAGCG
ACCCTTTCAAAACGGTACCCCTGCTTAAACAAGAAATCTAATTAAAATAGTCACGACATTCAAAACCAATTAATGAGGCA
TACTGATTTTAATCTAGTAGAGGGATTAGATCCCTTTCAAAACGATACCCCTACTTAAACAAGAAATTTAATTAAAATAC
TCGTGACATTCAAAACCAAATAATGAGGCGTACTGATTTTAATCTAGTAGAGGGATTAGATTCATAACGAACTCAAAAAA
AATATATTAATTTAGGCAATTAACCGACCAGATCTTCATGCATATATTAACCTCACACTCGAGGTGAAATAACAAGAATA
TTACACTTCCGAGTACCGAAATCAGCCAACTCATGCTTCACACAACTTTCAAGACATATAGCAAATTAGTATATTACAAA
ACTTGAGTTTACACACCCCAAAAAGATTAAAAAATGTATAACCATACTTATATTACAACCCATGGTGACATGACCAAATA
AGCCCCCAAAATCTCATGTAAATATACAACACAAAGATCATGTACAAGTCCCAAGGTTTATACAAAATATAGATGCCTAT
ATGCAAATGTGATCTTCCTTAAGGCTTTCAAAATCTCCATCATCAATGGCCAGCTTCAAGCATCATCGCGAACAACCCCT
ACGATAGAAACAACTATCGCTAAGCATATAGCTTAGTGGTGTGAAAACTATAGGTTTGGAGCCCTCAAATTCGCCAAGTT
ATCATTCTCAAGTCAAGGGCCGCACGATTGAAACAAAATCAGTAAATCAAGTAACCAATATACAAGGAGTATCAAGTTCA
ATATTTAAAGGTCCAAATGTTAAGAAAGCTCATAACACAACTTTTCAAGAGATTCAATAATAAGGCTCACCCAATATATA
CATCATGTCGTCACACCAGGCACGAGCAGGTGTCAAGAAGGGTCAAAACCCAATAATCAAGAGAACCAAGAACCATATTA
AAAATGGCTTTCTAGTTCGTACTTAAAATGGACAACTTCCATTCTTAAGACGGACTAAAACTCCAGAGTCAAGATGGCAA
ATGATCCGAACCAAGAGGCATGCCAAGAGTGACAAAGTCACAGCCACAAGAAGGACAAGGTCCCAACAAGAGTGCCAAGT
GATCAAACAGTCCGTACAAGGGGGCGAGTTACATAAGCGTCTTTAATGTATTAAAGAATACCAATACGACAATGCAAAGT
GACAAGAGGTAACCAAGGTACCAAGATAACTTTCAGATATACCAGTAGGTAAAACAGAGTACAAGTATAAGTTTATACAC
AAACCTCAGTTCTATAGCACAAAAACAGTCCAACACAACTTCACGAGTTCAAATCGTAGACCAACCAGCGTATCAAAGTC
TTCAACTCGTACACGAGGATATACAACCTTTAAAAAATGAATTCAATCGCTTATTTACTTTATAGTAGCTCAATAATGAT
GGCGTAACACAGGGTTATCATCACAAGTAGGCCTAACTTGTACAAATACGACTATACTCTCGAAACAGAAATTCTGCCCA
ATAAAAGCACTTCATGTCGCAACTTAAATTTGAAACAGAAAACGGCCAAAATGGAATTTATATCCTTCATAAAATATGTA
GGTATATCTCTTAAGCTTGCAAATAATCAAGAATCACCGCAAAATACGCTTTGTACAAAAAGATATAAGCAAAACACTAA
CAGTTGAACATATAGGATTTCAAATTCCAGAATCTGGACAGAACATGTCATAGGTTTCGTCCCTTATTTCGTAGTCCTAA
TAGCTAAATTAGAGTTTACCATAAGAATAAGAGTTGTAGGTATAGGAATCAGCTTTCCAAAACATATTTATTCACCTCAA
AAAAAGTTATACAGAATGAGATATTCTAAAATTACTAAACACTACCTAGCTTCAAAAAAACAAGTTTTGATTACTCACCA
AAAGGTAGGATGTCTCGACTTCCAGCTAGAAGGACCAAGGTTTTCTCTTGTGATTTTGATGAAAAACTGGTTAGAAAATG
TTCTTATGTTCTTGGACTTCAGTTCCAAATGAAAATCACAAGAGGAGGTGTGATAATATAGTCTAATGAGTGATGCTTAG
TCACATACACAACTGTCCCTAAAGGGTGCTACCCTAAATGTATACATATACACCTATATGTATATAATTGTTAGGAACAC
TTTCAATTCATATGTAATTTTAATTAGAAAAAATTATGAAAATACCCCCATGCAATACCTTAAATTACGAGAACAATCTA
TTTTAAACAAGGTTGCATATATCACAAAATTTCAAGTTCCCAAAATAAGAGTAAAACATATTGTAGTAATTAAGAAATGA
TACATCGACATGCAAGAGTTGATCTAGTATTTTAGGGGTGTTACATAAAATGTTTTCACAGTTGAGCAAGAAAGGAAAAT
ACTGATTTCCAAGAGAGCTTTTAAGCTAAGTTTTGAGTATTTATCTCAAACCAAAGAAAAAGTTTTGCTTTTAAAACACA
TGAGCTGAGTACATTTTGGGAATAGTATTGAGCACCGATTTGGGGACTCGAGTACATAATAACTCAAGTCTCCATAAACC
ATGTAGCCATCATGGGTAGAAATGATCATACTTTTTAGATGACTCCCAAGTGCTTTTAAGCATAGACTAGTGGATCCACT
TAGTTAAGGCGTTCTATATGACGGCAAAGTATATGACAGTTCTGGCAACATGGGCAAACGTTGTATCATCACTTAGGCTC
ATAGTGGTGGTTGTCGGTTAGAGAAACTCCCACAGTATTATATTATTTTATTATATCAGTAAACTGAGTTGCTATTGTAT
TTCTTTAATACATTGAGTGGTCATCCACTGTTTTAAATGCTTTGTATAAATTGCACTTGTATTATTGTTTTTACTTTGCA
TTTGAGTTGAGTTATTCATGAGTTGAGTAAAGTCAAGGTAAGTGTTCCCTATCAAATTCCTTTCAAGCTTATGTTATGTT
TAGTTTTCCCCTCGCATACTCGTACATTCAATGTACTGATGTCATTTGGCCTGCATCATTTTATTATGTAGACACAGGTA
ACCATGATCAGCATCCAGCGCCTTGTTGATCCAATTGAGCACTCAAAGTCAGTTGGTGAGCCTGCTTGCTTTTCGGAGGA
CTCCGCTTACTTTGTTTCTAGTATTTTAGTTGTTAGGATGATCGGGGGTCTTGTCCCGACATCCCTCATTGTTTAGAGAC
TTCATATACGAGTAGTTATAGTTCTTTAGTCTTTCTGTTTTCAGTTGTTTTTGCTAAGACTTGAGTTGCCATTTGGCTAG
CTTTATATCTCTTTAAGTTATTGCATGAGTTATATTTTGAGACTGTCTCTTAGGTTTAAGTCTTCCGCTGAGTAAGTAAG
CCGAACCAAGGGTTCGCTTTGGGCCAGAAATTGTTCTCGAATGCCAGTCCCTCCTAGTGTGTAGGCTTTGGGCTTGACAG
AAGTCCTACAATTATTCTTCATGAATGCAATCTAGTCTTTGCGAGCTTGGAGAAGAAAACCAATTACACCAACAATTCGT
GCATCAGCTATGAGAAATTCTCTATTTCACCCATCAAATTCATCTAGAAAACAAAATATGCAAATAAATCATAAAATATA
TTACAGATCTATTGAAACATTAAATCACCAATGCAAAGTTATCTAACAAATGTTGACCATGGTCAACTCTAAGCTTTATT
CTTTACTTTCTAGTCCTTTATCATTTCAGATAATGTATTCATTTTAAAATGTTATATTTACTTCAATCACTCTTCTAGTA
GTTGGTACTTCCCACATTTATATACTTATATGAAAGTTAAGTTATGACTTGTTATCACTATTTTATTTATTTTCATATGA
TTAATTGACATTAGTATTTTCGGAAAAAAAATCACTAATCTGACGGAGGGTAAGTGAAGTGTCATCACAATCCTTCTAAT
TTTGGGTCATAAAAATTACGTCTAATTAAATATGTAGTTTCATTTATTAAGCGATGAAAAATAGGAATCCATCTTGATCA
CAATGTAATTAAAAAATATGTGATAATCAGATGTTAAATAACCAATTTAAGTAAGATGGTCAAAGTAATAAATATATTCA
AAGTTAAGTTGAATGACTATCAAAATTAAGACTATATATTCAAGAAGTCTAAGATTTATGAAGTAGAAATTATCTTCAAG
AGTGAAAAGCTACCCACATTTAAAATGGGGGATTCTAAAATTAATTTCTTGAAATAAATATATAAAAAACAATTTAGAGG
TCAAAGTGAAAATATATTTTTCCATGGAACCCATATATTATATTTGTTTTTGACAAAACATTAGTGTGGTATATATTTCT
GACAACTTATTGTGTTCTTACAATCTAAAAGTATACAAAAACACTTCCCTTCAAGTGATGCAAGAAAATCTTGAGGTATA
ACTTTATAGAATTTTAGGATGTAAAAATTAGAATTTTCTATATAATCTCACTAAGGTACTGTTTTTCACTGATNNNNNNN
NNNNNNNNNNNNNNNNNNNNNNNNNNNNNNNNNNNNNNNNNNNNNNNNNNNNNNNNNNNNNNNNNNNNNNNNNNNNNNNN
NNNNNNNNNNNNNNNNNNNNNNNNNNNNNNNNNNNNNNNNNNNNNNNNNNNNNNNNNNNNNNNNNNNNNNNNNNNNNNNN
NNNNNNNNNNNNNNNNNNNNNNNNNNNNNNNNNNNNNNNNNNNTTAATAGTTGTATATAAATTTCATAGATTCCAGATCT
AACATAGTCATGCAACTGAAATTCATTAGTTCTAGCAAGAGGTGAATACAATCCTTTTAATATTCACAAACATAAAAAGC
TATGTTATTTCATTTTTTTTTAACAATTTAATTTATGATCTAAATTTTAGATCCTCATTGAAGAGGTAAAAATTTTGTGT
AGATTTCCTCTACGTGTACGCAATTTTCTTTTGTTTTTAAAATTAATTATAGGTAGGTATTCAATATAAATAAATTGTGT
ATGTGAGAATCATAAATTTTACTATCTAATATCATTTTTCTTCTTAATAAAAAAAAGACTGCAAAGAATTTTTGAAGACC
TTTAGTCTAAAACTTTAAAATATGTCTTTATCTTTGTGTTCTTAAAATATAGACTAAAGTTTGATTTATTTTACATACAA
AAAGGTGAACATAAATAATCTTGGTGCAGAAGCGATCATTGATGAAAATGAGATAGACAAAATCTCTAATTTACCCATTG
ATATCCTCGGTGAAATATTCAAGGACATGTCATTTCGAGAATTGGTAAAAACATGTGTCTTGTCAACGAAGTGGGAACAT
TTCTGGGTTATTCATCCAATACTAGTTCTAGATAGGGAGTTCTTTGAAGAGAAAAGTGGTACTATAGGATTGATTGAAAA
TGGTTTTAGTAATATGATTGACCATATTCTCTTGAAACATGTTGGATCCTTAGTCAAACTTTTCCTTGATTTGTCAATCA
TCTATTGTAATGGTAAGGACCTTGACCGTTGGTTGTTATGTGTAGCAAGTAAACGTGTCAAAGAACTTATCTTAAAAAAT
TACAAATGCAAGCATTATACATTGTCTTTTTGTATATTTGATTGTCCAACTCTCACATATCTAGATGTCACCAGTTTCAT
AGTTAAACCACCTTCTCCCAAAGCATTATTCCCAAATCTCCTTGAATTGACCTTGAAGTTCATCAATTTTTACCCAGCCA
AAGCAAAATTTGTCTTGAATACCCCATTACTTTCATCCTTAACATTAATTTCTTGCAATGGTGTTCATTTTCTCACCATA
TCTACTCCTAGGATCGAGTTCTTGACTATTGATGATAGTCATGACATTCGCGTAATGTTTTTTTTTTAATTTCTCAAATG
TTAGGGAGTTGTCATTCCGTGAAGAATCTTATTATGAAGAAGTGAGGTTCATTACATGGTCACTTTTTCTTTATTTGTGC
TCTAACCTAACAAGGCTTGTTTTGATTAATTCTTGCATTCAGGTTAGTATAATTTGATCAAGACATATTTCAATATTTTT
ATTACAAAGTTCTTAATAAACGTTACCATGCTAATATTGTCACGACCCAAAAATGGACGTGATGGCACTCGTCTTAACCC
ACCAAGACAAGTCAACCTAAAACTCAACCATTATAATAAAATGCGGAATTTTTTTTTATAATAAACTCAAATATATCCCC
AAAATCTGGTTGTCACGTGTACAAGCCTTTAAGTATTACAATTGAATCAAAAGAAAAATACAAGTCTCATATGACATTGT
TTCTAGAGTAGAACAAGATCATAAACAGGAGTAAGAAGGATCGCTGAGAAGAGAAACAACTTCCTCACAAATCTCCCAGA
AGCCTTGGAAAAGAAGAGAATGACAAGTACCACAAAATCCAGTCTCGTAACCTACAAAAATTTGTAGAAGCAAGGGGTGA
GTACCAAACCACACGGTACTCAGCAAGTAAACCTCTAAACACGAGCTAAGGGGATAGAATACAAGTACTCCTTCACCCCA
ACCGAACCTTCACAACTACAATTTGTATAAAACCAGATCAACCTAACAGTTCACAGTTTATAAAACACATAGCTCAACAA
AACACTCTAACAATTTCATATCCTCAACAACAACACTCTAACAATTGCATATCTTCAACAATAAGCACAATATTCATCAG
TCACAAGTTTCATAGAAAGGCACTCGCAAGATCAGCAACACACAAGATCAAGTTCACCAATAATAAAGAAGTGCAATGCA
ATGAAATGCAATGTCAATTATAGTGATGCATGTCTGACCTAATGATACACACCCGTTGTCTCTCAGTCCGGGACCCATGG
GGGACATATCTGTCCATGCATCCTTCGCGGCGCGCGATACGACCCTCGATAATAGTAACCATCGTGGCGCGCGATACATC
CCTCGAAATATAGTATCCGTCGCGGCGTGCGACACGTCCCTCGAAATATAGTATCCATCGCGGCGTACGATATGTCCCTC
GAAATGGTACATCCTCTTTATTTTCTTATTCTTTCTCAATGAACATAACACTTGCCACAACCAAGTCTCAGAACAATGCA
AATGACATGTTCACACAAATAATGAAGAGATGACCATTTTCATAACATTACACAATTTACAACAAGACAATCATGATACA
ACATCAACAATAATTCAACAAGCCTTTCAAACAATTGATCACATTGCCTTTTATTATCCCTTTTTCATCATTAGAATTAA
TCAATGTGGACAGGTCAACCCATCACCAAGCCTCATTACCCTAAACACATATTACAAGGAAATACATGAATTCCATACAC
TTAACAAGGGTTTAGAAATCCATTTGCCTCAATTAATCAACAATCACTTCGGGACTTGAGTCTTCCCCTTTCGTTGAGCT
TTCAAATCCATAAAATCTATTCAAATAAATAATGATAATAAGATTTCAAAACTAACAACACTCATATTACTATTTGTCTA
GTCTAGACACAGAACTCACTCAAATTTATAATCAAATTCCTAAGTTCGATGCCAATTAACATGTCAACTCTCATATTTTT
CCAAGTTTCAAGCCTAGAATTAAGTTTCAACTTCTCCTATATCATAAATCGAGAACTAGATCATCATATAAATATATTAC
CAACATGGATACAACCCACCAAAATAGTAACAATTATGCAAAAATTACACACACGCCTCCTTTTTATCACTTTAGTTTTC
CCAGTGATTAATTGTCCAATAATCATCCCAAAATGGCAATTGACGGCATATCAATAATTTAATACCCTTAAATGAATTTC
GCTTAATGTCATCATTACGTTGTAATGTTCCACTGTTTCTTGTCCCCTAAATTTTTAAAGTCACCAAGAACTATTATACT
AATATAATATTATGACTTCACAACCTTCAATTCCTTACTATTATACTAATATAATAATAATAAATGTTGATTGCCTTCAC
CAAACTCCAAAACCAATTAACATCAATTCGGTCAACTATATATATATATATAGGTGCAATTATTGTTGGCATATGAAAGA
GCATTTAATGCAGCTATATGCAAATTTGCAAGGATAACTTGAAATCGACTTACAGGAGAGGAGAGGAACAATTCGCCCTT
TCCGTATTCACGCCGCGTCCGTACAGGTGAGTGCTGCCTTCTCTTTCTTTTCTTTTCTAAATTATGACCCAATAATTCTC
AACCCTAAAAATTATTTTCCTATATGGGTCAAGTTATATTAAATTAATTATAAACTTAACCCATTAAGCATTAACTAAAA
TTAGTTATTTAATAATTACCATCAATTAGTTCACTCTAGTTAAATGGATATTCAAAATTTCCACAAATGACTTTCCGGGT
CATTACATTATCCACCACTAAAAACTATGTTCGTCCTCGAACATAAGAAAGAAGAAGGAAGAATAACCGACGTTACCAAA
AGCTTAAGTTATGACCTACCAGTTGGCTGTTCATCTCTACAAGTGAGTTCCTTCTTAAGACCTTTCCATCAATATCAACT
ACTAAGAACTGAACTTTCTAATCGAACTTTGGCGAATCTATAATTCAAGAGTAATTACCAAGCCACAGACTAACCCATGA
ATCCAATCTAAACCGAAACCCATAGGACCTTAACACAATCATCGTGATAAATATTCTCTCACATGACCAAGATAACCTTT
TGAATCAATACTGACTACAACCAGAAATGAACCTGAACCAACCACCACATATTATAATGCATAGACTAGCATAGATTTTT
ATCAAGCTTCCCTTCTCACAACACAATCTTTCCATAAACTTGAACTATAAAAATATGATCTTTAGACATCGGATACTCCT
CAAGGCAGAATCAAACTTATATAACTCCAGGGAAGGAAATGATTTAGTAAACACCCAACAAGCGATACATTTCAAAATGT
AGAACCTCTAACAACACTCTTAGACAAGTGTAATTCTTCATAGTAGCTATTATATAAGTTTTCATAAGCAAGGTTGTGTG
TGTAGAATCACTAGTATACTTCAACTATCTCAAACAACACCAAATCTGCCATAACTAAAATGACCAAGTCTACCCAAGAT
GCCACCCTACTAAGAGGACAAACATATGATCGGTACACCCGATCCACCACTAGGAATTCACCCATAGATATGAAAAAAAA
ATGTGTGGGTATAGACAACGAATCACACTCCAAATCATATTCAAAACGAAGTAGATAGTCACATAAGAATATATAGAACC
AAGGTCAAATAACACTAGATACTCCTTTCATANNNNNNNNNNNNNNNNNNNNNNNNNNNNNNNNNNNNNNNNNNNNNNNN
NNNNNNNNNNNNNNNNNNNNNNNNNNNNNNNNNNNNNNNNNNNNNNNNNNNNNNNNNNNNNNNNNNNNNNNNNNNNNNNN
NNNNNNNNNNNNNNNNNNNNNNNNNNNNNNNNNNNNNNNNNNNNNNNNNNNNNNNNNNNNNNNNNNNNNNNNNNNNNNNN
NNNNNNNNNNNNNNNNNNNNNNNNNNNNNNNNNNNNNNNNNNNNNNNNNNNNNNNNNNNNNNNNNNNNNNNNNNNNNNNN
NNNNNNNNNNNNNNNNNNNNNNNNNNNNNNNNNNNNNNNNNNNNNNNNNNNNNNNNNNNNNNNNNNNNNNNNNNNNNNNN
NNNNNNNNNNNNNNNNNNNNNNNNNNNNNNNNNNNNNNNNNNNNNNNNNNNNNNNNNNNNNNNNNNNNNNNNNNNNNNNN
NNNNNNNNNNNNNNNNNNNNNNNNNNNNNNNNNNNNNNNNNNNNNNNNNNNNNNNNNNNNNNNNNNNNNNNNNNNNNNNN
NNNNNNNNNNNNNNNNNNNNNNNNNNNNNNNNNNNNNNNNNNNNNNNNNNNNNNNNNNNNNNNNNNNNNNNNNNNNNNNN
NNNNNNNNNNNNNNNNNNNNNNNNNNNNNNNNNNNNNNNNNNNNNNNNNNNNNNNNNNNNNNNNNNNNNNNNNNNNNNNN
NNNNNNNNNNNNNNNNNNNNNNNNNNNNNNNNNNNNNNNNNNNNNNNNNNNNNNNNNNNNNNNNNNNNNNNNNNNNNNNN
NNNNNNNNNNNNNNNNNNNNNNNNNNNNNNNNNNNNNNNNNNNNNNNNNNNNNNNNNNNNNNNNNNNNNNNNNNNNNNNN
NNNNNNNNNNNNNNNNNNNNNNNNNNNNNNNNNNNNNNNNNNNNNNNNNNNNNNNNNNNNNNNNNNNNNNNNNNNNNNNN
NNNNNNNNNNNNNNNNNNNNNNNNNNNNNNNNNNNNNNNNNNNNNNNNNNNNNNNNNNNNNNNNNNNNNNNNNNNNNNNN
NNNNNNNNNNNNNNNNNNNNNNNNNNNNNNNNNNNNNNNNNNNNNNNNNNNNNNNNNNNNNNNNNNNNNNNNNNNNNNNN
NNNNNNNNNNNNNNNNNNNNNNNNNNNNNNNNNNNNNNNNNNNNNNNNNNNNNNNNNNNNNNNNNNNNNNNNNNNNNNNN
NNNNNNNNNNNNNNNNNNNNNNNNNNNNNNNNNNNNNNNNNNNNNNNNNNNNNNNNNNNNNNNNNNNNNNNNNNNNNNNN
NNNNNNNNNNNNNNNNNNNNNNNNNNNNNNNNNNNNNNNNNNNNNNNNNNNNNNNNNNNNNNNNNNNNNNNNNNNNNNNN
NNNNNNNNNNNNNNNNNNNNNNNNNNNNNNNNNNNNNNNNNNNNNNNNNNNNNNNCTTTTCATCAATATGACACCTTAAA
CCCAATTATACCTATCAAATTCAAAGGACTAACCCACTTTTATATGCACTTTTTACTAAAATTTCCAATTACCTTCACCC
AAGTATACTCTTTGAGACTATCTTTACTCATAAGCTTGTCATCCTAATGTTGATCCACTTCCAAGGAGCTTATAGTGAAT
TCAACACTCATCTAAAATCCTCAAGATACATTTCACAACTTAAACACATCAATATCATACCAAAGGTCCACCACTAAAAG
CTTTCTTATATATAATGCTTAACACATCCATCCGTACTAACAAGTTAGTTGGTTCTCAAATATGAATCCAACATAAAATC
TTATTATATGAGCATGTGATACAATAGATAACTCTTTAAGTAGTTAGTATTTGCCCTTAACAATCGACGTGTCCATTTTT
ATATACCACTAGTACCATATAGTGAAAGTTTGTTAAATCCACCACTAGAACACATCATACCTATCGAGAAGATTGTACCC
AAATAACCTACACATTTATGCCTCATTAAGTAACTAACATACACTACCAAATCTGTTCGGTCTCTCGTCCGAAGCGATAT
GCATCCCTTCGTAGATCAGGTCAATAACAAGAGTAACACATTCTCTAACTCTAAACAAGTAAGAATCGGTACCATTATAG
TAGTCGTATCATGACCCTCTTTGATATGTACACAATCTATAAAGTCGTAGCAGAAATCTAACCTCAATTGGTGCATCATT
ATTCTCATCATTTTCTAAGCAATTCATTCTTGTTATGATAACTTTACTAATTGTATTTTTCAAAATTACAGTGTTTATTA
TCCAGTAATCCTTTTAATCATTCCACTTCTAATTATCGAACCACTACAGATATTACTTATACCACACAAGTACTATTCCC
TTTGTTAGGGGCAACTGACTTGAAAAAGATAACATATTCACGAACTCCCCCAAACCATTGTTCAAAATCATCATTCAAAT
ATCCTGAAAATGCATGGTCAAGTCATCACCTTACTCAACCCTTTCAAATATGATTACACATCATTTTCATAAGTATATCA
CTTCCACCTTAATAACAGATCTAAAATCCAACCAATACATGACACGCCAACTACTCACATGAGGAATTACGCATGAGTCA
TCATATAAGTGAGAGAGAATGAAATGAGGTGATAAGAATCAAAACTGGACCAAGGACGCACCATAGAAATTCAAAAAGTG
AAGATTTTTCCAAAAAGCCACTATAGCCTCTCGAAGATAAGTACAGGCGTCTCCGTATCGATCCTCGAGACTCTACTTAG
ACTCGACTTGTATACACGTGAGACCTATGAACCTGGGGCTCTGATACCATTTTGTCACGACCCAAAAATGGACGTGATGG
CACTCGTCTTAACCCACCAAGACAAGTCAGCCTAAAACTCAACCATTACAATAAAATACGGAATTTTTTTTATAATAAAC
TCAAATATATACCCAAAATCTGGTTGTCACGTGTACAAGCCTCTAAGTATTACAATTGAATCAAAAGAAAAATACAAGTC
TCATATGACATTGTTTCTAGAGTAGAACAAGATCATAAACAGGAGTAAGAAGGATCGCTGAGAAGAGAAACAACTTCCTC
ATAAATCTCCCAGAAGCCTTGGAAAAGAAGAGAATGACAAGTACCACAAAATCCAGTCTCGTAACCTACAAAAATTTGTA
AAAGCAAGGGGTGAGTACCAAACCACACGGTACTCAGCAAGTAAACCTCTAAACACAAGCTAAGGGGATAGAATACAAGT
ACTCCTTCACCCCAACCGAACCTTCACAACTACAATTTGTATAAAACCAGCCCAACCTAACAGTTCACAGTTTCTAAAGA
ACATAGCTCAACACAACACTCTAACAATTTCATATCCTCAACAACAACACTCTAACAATTGCATATCTTCAACAATAAGC
ACAATATTCATCAGTCACAAGTTTCATAGAAAGGCACTCGCAAGATCAGCAACACACAAGATCAAGTTCACCAATAATAA
AGAAGTGCAATGCAATGAAATGCAATGTCAAGTATAGTGACGCATGTCTGACCTAATGATACACACCCGTTGTCTCTCAG
TCCGGGACCCATGGGGGACATATCTGTCCATGCATCCATCGCGGCGCGCGATACGACCCTCGATAATAGTAACCATCGCG
GCGCGCGATACATCCCTCGAAATATAGTATCTGTCGCGGCGCGCGACACGTCCCTCGAAATATAGTATCCATCGCGGCGT
GCGATATGTCCCTCGAAATGGTACATCCTCTTTATTTTCTTATTCTTTCTCAATGAACATAACACTTGTCACAACCAAGT
CTCAGAACAATGCAAATGACATGTTCACACAAATAATGAAGAGATGACCATTTTCATAACATTGCACAATTTACAACAAG
ACAATCATGATACAACATCAACAATAATTCAACAAGCCTTTCAAACAATTCTCAACACATCACACAAACAATTGATCACA
CTGCCTTTTATTATCCCTTTTTCATCATTAGAATTAATCAATGTGGACAGGTCAACCCATCACCAAGCCTCATTACCCTA
AACACATATTACAAGGAAATACATGAATTCCATACACTTAACAAGGGTTTAGAAATCCACTTGCCTCAATTAATCAACAA
TCACTTTGGGACTTGAGTCTTCCCCTTTCGTTGAGCTTTCAAATCCATAAAATCTATTCAAATAAATAATGATAATAAGA
TTTCAAAACTAACAACACTCATATTACTATGTGTCTAGTCTAGACACAGAACTCACTCAAATTTATAATCAAATTCCTAA
GTTCGATGCCAATTAACATGTCAACTCTCATATTTTTCCAAGTTTCAAGCTTAGAATTAAGTTTCAACTTCTCCTATATC
ATAAATCGAGAACTAGATCATCATATAAATATATTACCAACATGGATACAACCCACCAAAATAGTAACAATTATGCAAAA
ATTACACACACGCCTCCTTTTTATCACTTTAGTTTTCCCAGTGATTAATTGTCCAATAATCATCCCAAAATGGCAATTGA
CGGCATATCAATAATTTAATACCCTTAAATGAATTTCGCTTAATGTCATCATTGCGTTGTAATGTTCCACTGTTTCTTGT
CCCCTAAATTTTCAAAGTCACCAAGAACTATTATACTAATATAATATTATGACTTCACAACCTTCAATTCCTTACTATTA
TACTAATATAATAATAATAAATGTTGATTGCCTTCACCAAACTCCAAAACCAATTAACATCAATTCGGTCAACTATATAT
ATATATATATATATATATATATATATATAGGTGCAATTATTGTTGGCATATGAAAGAGCATTTAATGCAGCTATATGCAA
ATTTGCAAGGATAACTTGAAATCGACTTACAGGAGAGGAGAGGAACAATTCGCCCTTTCCGTATTCACGCCGCGTCCGCA
CATGTGAGTGCTGCCTTCTCTTTCTTTTCTTTTCTAAATTATGACCCAATAATTCTCAACCCTAAAAATTATTTTCCTAT
ATGGGTCAAGTTATATTAAATTAATTATAAACTTAACCCATTAAGCATTAACTAAAATTAGTTATTTAATAATTAACCAT
CAATTAGTTCACTCTAGTTAAATGGATATTCAAAATTTCCACAAATGACTTTCCGGGTCATTACAAATATATACTTAACC
ATTAGTGCATTTTTGCCTTTTATTTTTCTTTTATCAAGCATTTGGGTGACGATTTTTTTCCAAAAAGGTTTGATCAATCA
AAACCCTACCATTTGGAGCATGTAACGTTGTGTGTGACATTTCTGGATCTAAACCAAGTCTTTGATGTTCTTTCCTTGAT
TAGAAGTTCTCCCAGCTTGTGTTCACTGGAAATAGATGTAATGTATCTCACCTTTTATAATTTAAAATAGAGTTTAAGTT
ATATATACATTGATAGTAGGTTACCTTTACGTGTTGTAGTAGGTAATCTTTGTTACTAGTAGATATTTTTTAGTGACTTG
ATAGAGAAAAAGAATTTTACATTGTCATTGCATATAAGTTAAACACTTTACAGTTTTAGAGTTTGACCTATACACATACC
GACAATGTAATGAATTTTATGCTCTATCAATATCAGGTTAATTATACAAATAAAAAAATATCTACAAGTAATATTTTATA
GTAATGGAATTTTCAATTCTTAATGTAAGGCAGGTTTACTTGTTACAACTTATAAAAGTTACTAACCTTTTTTTTTGTTT
TAATTTCTACAGGTTTTCAATAGCTTGACAGAAAGAAAGATTGGTGAAGTTACATATTATCCGGAAGATCCAAACTGTGT
TGACCAACAATTTGAGAAGCTTGAATTTGTGGAACTAAGAGAGTTTGAGGGGACAGTATTTGAATTCATTTTCTTACAGC
AAATATTGGCATATTCCCCTTCACTTTCAAGGATGATGGTTGAACCTTCTGATGATCTTGATGTAGCAGAGGTATTGGAT
TTGTATGAAGAACTTATGATGTCTTTAAAAGCATCACCAAGGGTAAAAGTAATCGTGACACCTCATGGTCAAGATGCATA
ACTTGTGTTCAGAGGCAGATTCAGGATTTTATTCTATGGAATATTTCAAACGATTTCAATGACTTTTACTTTCATTTCAT
GCTTGAACTTGTCATATTTTATGGGGATCTTCTTTAATGTAATGTGGAGATTATGGATGAACTATTATTTCTTTGTATTT
TTCCATTTGAAGACTTGTTGTTTTGCAACCATGTGGGAGATTATGGTAGGATATGACATAAGCAAATTCTACGTTGATAA
TATACATACGAGAAAGATGCTCGCTATACGAGGAAGCAGGCCTTAGTCATTAAAAAGATCAATCTAAAGTTATGCAGACT
TAAGTGCAAAGTAGATAATATCACTAGTGGGTATTAGACCCACCACACATGCAAGCTTATTAGTTATGTGGTTGATGGTG
GGCCAAACCTTAAGGTTCAAGTAAATTTA
TGAGAATTGATGTTTCCATCTGGACTTTCTAATCAACTCTTCTTCGATTTCAGCATCATCAACTTCATGATTTTGAGATG
GAACCTTCTGGGTAGTATCAAAGGGACCAGGTGCTCCTGTGAGATCTGCAGCAATTTCCTTTGCAACCTGTTTGTTTCCA
GGATTTAGGATATCCTTGTCTTCCATTTCCTTGATCAGCTCCTCCATCTCATAGTCTCCATTCATCACTCCTCCTCTTCT
TTGAATTCTGACATGTTCACACAGATCCATGTGGAGAAGTTCCAAAGGTCTGGTAGTGCTCACACCCTTCGTTGCCTTGA
AAGAATATCTTATTTGTTTGCCTTTTGCACAGGCGTCACAGACTTTGTCATTTGAGAACTTCAGCTTTGGTAGTCCACGG
ACCAGGTCCCCTACAACAAGCTTGTTAAGTAAAGAGGTACTTACATGACCCAGTCGTCTATGCCAAAGATTTGCATCATC
ACTTTAAGCACTCAGACATGACAAGTTGTCTTCTTCAGTAGAATCAAGATCAACAACATACACATTCTTGACTCTTTTTG
CAGACATTACAATTTTCTTAATTGCACAATTTGTAACCACACACCCTTCAGATATGAACTTGACTTCATTTTTCCTTGTC
GCAAATTTGATACACACTTAGGAGATTAAACTTCAGACCATCCACATAGTATACACTATCCATGGAATGATCTGGAGTTC
TTCCTATCTTGCCAATACCAAGAATAAAACCTTTCTTTCCACCGCCAAATGACACACCACCACCTTGGTGTGCTTCCAAA
GAGAGGAAGTTTATAGTATTTCCAATCATATGCCTTGAGCATCCACTATCCATGTACCAACATTGGCTGCTCCCTCTCTT
CTGCACAATAATCACTTATTAGACTTAGGAACCCACTTTAAACTGAGTTCCCAAAAACTGTCAAAAGGTTTAATGAGAAA
CCTTCTTGTCCATGGAGGTAAAGTGTTATTGCTAAAATGGTAACTAGGACTAGGTCCCTTGTGTCCCTTTTTAACATCAT
TTTCAGAGCTAACAAATTTCACATCCCTTTCTTTAGCTTTTCTAAGACTCTCACATTTCTCTTTCAAATGACCATTTCGA
CCACAGTGAGTGCACAAAAGGTTGTCAGATACAGACATATATTTGCTATGAGGATTATATGGGGGTTCTATTGGTCTGCG
TCCTAACCCTTTCTTTTCATTGAAACTCTGATTAGACAGATTAGAGAGTATCTTAGATGAGTCAGTCCATTTTAGAGAGT
GGCTTAACTCCTCCTTGACCTTACTCAGATCCTTTCTCAATTGAGAATTTGTTTCAAGAGAGGCAACTAACTTGGACTCA
AGGATTTTAAGCTTTTCTTCCAGTTCTTCCTCAAGGATGCTAAGCTTTCTCTTTCCACCTACTAAGGTACCAGTTCCCTC
ACTGGGTTCCAGACTATCAGTCTCGAGGATACCTATCCTGATACGCAGTTCAGACATTTGAGCATTAAGAACTAAGTTTT
CATCTTCACATAGACTCAACTTTTCACTTATCATCAAATTTTCGGAGGTCAGTTCATCAACTGAGTCAATTAATAGATCA
GCAAGTTTTCTCAATTTTTTAATGGGAAAAGAGTCTAAATCATCTTTAAGATCAAGAAGAGTTACCTCATTTTGATCCTC
TTTATCATCGGATTTAGCCATTAAAGAGAAAATGGAGTTGAAGACATTTTCATCATTTTCAATAGCCATCACTGAAACAT
CTTCATAACTTTCTGCATCTTCTTCTGACTCACTTGAATTATCTCCCATTACAGCAAAGGCTTTTCTCACCAACTGATCA
GCATGGGCCTTCATCCGAGCATGGTCTGGGACCAGGTCCCTCTTGTGTGGTCTGGTGTCATGAGTTTCCTGTTTTTGACT
GGGGCAGTCCCTCATGAAGTGACCAGGCTTGCCACATTTATGGCAGAGATCATTTGCAGTAGCAGTTCTGCTAGCAGAGG
TTTTCTTTTGGAAGCATCCATGCTTCTTGATGATCTTATGAAATCTTCTAATGACATACGCCATCTCATCCTCCTCCTCA
GTCACCTCACCTTGAGATGTTTTCAAAGCAACGGACTTTTCTTTCTTTCCTTCCTTCACAGTCATCCATTGTTTCTTGTT
CATCTTGTAGGTCTGAAGATTCCCAATCAGTTCATCCATGGGAAAAGTCAATAGATCTTTGGCTTCTATTATGGAATCCA
CCTTGCTTTCCCAAGATTTAGGAAGCACTTTGAGGATCTTGCGAATTTGCTTGCTGACAGGAATAGGCTCACCCAGACAT
CTAAGCTCGTTGGTAATGGAGGTGAATCTTGAGTTCATTTCAAAGATAGTTTCACCTTCCTTCATACAAAAATTCTCGTA
TTGAGTCGTAAGCATATCAACCTTAGACTTTTTTATGCGTTGTGTTCCCTCATGGGCTGTTTGGAGACAGTCCCATATCT
CTTTGGCTGATTTACAGGCAGAAATTCTGTTGTATTCGTTTGCTCCAATTCCACACACCAGAATCTTTTTTGCCTTGTAG
TTCTTTTCAATCTTTTTCCTATCTGCCTTATTGTAGTCTTTTCTGGTTTTGACAACATTAGTGGTAAGCTCCCCATCCTT
CACCTCATTTGTAGGAATATATGGTCCATCAAGGATAATATCCCATAACTCAGAGTCCTTAACGTTGATGTAGTCGTGCA
TTCGATTCTTCCACCAGCCCTATTGTCCACTAAAACACGGTGGCCTGGTGGAAGACTGACCCTCTTCCATATTGGGTGGA
GCAGTCATTCCTTCTGGATCTTTTCTTTTCTTGGTGTTAACCAATTTGAAAAGACAAGCTCTAATACCACCTGTTGGAAT
GTATGCGTCCACTGGTCTAGATGGGACCAGGTCCTCACCACAGTTACAATAACAGAAAATAAACAACGTGCTGAAAGTAA
AGATTGCACAGCAACTTTACGTGGAAACCTCCTTGCTCAAGAGAGTAAAATCACGACTTGGCCCTGAGAGATCCCCTCAT
AATTTCCCCAAAGCGTAACCATGTGTGAATAAATTTTGAGCTAGTAGGGTTGCAGCCACGAGTAAGTCTTCCCTTGTTAT
TGTGTAGCCAGAATGCCGCAAAACTTCCATGCCTAAGCGAACTGTTGAGAGTACGTTTCGATTTCTGACTGTGTTAGCCT
GGAAGTGCTTGTCCCAACCTTGTTTCTGAGCATGAACGCCCGCAAGCCAACATGTTAGTTGAAGCATCAGGGCGATTAGC
AGCATGATATCAAAACGCTCTGAGCTGCTCGTTCGGCTATGGCGTAGGCCTAGTCCGTAGGCAGGACTTTTCAAGTCTCG
GAAGGTTTCTTCAATCTGCATTCGCTTCGAATAGATATTAACAAGTTGTTTGGGTGTTCGAATTTCAACAGGTAAGTTAG
TTGCTAGAACCCATGGCTCCTTTGCCGACGCTGAGTAGATTTTAGGTGACGGGTGGTGACAATGAGTCCGTGTCGAGCGC
TGATTTTTTCGGCCTTTAGAGCGAGATTTATACAATAGAATTTGGCATGAGATTGGATTGCTTTTAGTCAGCCTCTTATA
GCCTAAAGTCTTTGAGTGACTAGATGACATATCATGTAAGTTGCTGATAGGTTTCCAGTTTTCCGCTCCTAGGTCTGCAT
ATTGTACTTTTCCTCTTACTCGACTTAACCAGTACCAACCCAGCTTCTCAACGGATTTATACCATGGCACTTTAAAGCCA
GCATCACTGACAATGAGCGGTGTGGTGTTACTCGGTAGAATGCTCGCAAGGTCGGCTAGAAATTGGTCATGAGCTTTCTT
TGAACATTGCTCTGAAAGCGGGAACGCTTTCTCATAAAGAGTAACAGAACGACCGTGTAGTGCGACTGAAGCTCGCAATA
CCATAAGTCGTTTTTGCTCACGAATATCAGACCAGTCAACAAGTACAATGGGCATCGTATTGCCCGAACAGATAAAGCTA
GCATGCCAACGGTATACAGCGAGTCGCTCTTTGTGGAGGTGACGATTACCTAACAATCGGTCGATTCGTTTGATGTTATG
TTTTGTTCTCGCTTTGGTTGGCAGGTTACGGCCAAGTTCGGTAAGAGTGAGAGTTTTACAGTCAAGTAATGCGTGGCAAG
CCAACGTTAAGCTGTTGAGTCGTTTTAAGTGTAATTCGGGGCAGAATTGGTAAAGAGAGTCGTGTAAAATATCGAGTTCG
CACATCTTGTTGTCTGATTATTGATTTTTCGCGAAACCATTTGATCATATGACAAGATGTGTATCCACCTTAACTTAATG
ATTTTTACCAAAATCATTAGGGGATTCATCAGGACTTGGCCTGCCAGGACTTTTCAAAAAACTGCTTTCACTAATCTTCT
CAAGCAAAAGTAAAAGCAAGTTTACAAATTGAGATTAGCCTACTAATCCCAACTCTAAGCAATACTTCCTATTACTTAGA
TGAGCCAGAGCAGATACAACACTGCCCACTAAGCTATCAACCCTAGATAACTTAGACTTGCTAAGCGGATACCACACCAC
CCACTAAATCAACTAGCTCCTAGATGACTTAGAATTTGATTAAGCAGCAAACAATGCTGCCCACTAAATTGGTTTGCCTC
AACTGACTTAGACTTTTACAACGAACACAAAAATCTGAATCCTTTATAGATTAGGAACATATTTACAATATAAGCACGGA
AGTAAAACTCCTAAGACACACTCTGACGCTTGCAGCTCGATCAGGTCCTTGTTGTGCTTGTCTGAGAATACTTCACCAAG
ATAGTCTTTGCTTGTATACTTGAGAATTTTCAAGATGCAAAAACCTATAAAATGATAGACACAAAACTCAAACTCAACAA
AGATGCTTCTGCACTTTATCAGATCCTTTTGTTGAGTGTGAGTAGTGTTCTACCTTGAAAATGGCTTTTTCCTTTTAAGC
TTGTGAGTTTTTTGTTTGCCAAAATCTTGAGTTTGTGTTTTGTGTTGAGAGATTATATCAAAATGAACACAAACTCTTTG
GGACCGCCCATTGACTGAGAGCCTGCCTCTCTGGAAGGACGTGCACCTACCACATCAGAAGTGGTAGCTTTTCTGACAGC
TGTCGTGTCATCCTTTCACATCGCAGTCTTGCAGGGACCAGGTCCCTTGCAAACTTCTCTTAGTAAGTTCTTGAGAATAC
GTGCTAGCTCTCTCCTTTTGAATGAATGAATTAGTTTGTTGTTTTTCCTTGGATATATTTAGACATGAAAAGTTATTATC
CAATGAACAAGCAACCTCGTCGCTTCTGATTGGTGGAGTACTCTGCAGCTTCACCAACTTTCTGACGCAGACACCTTTCC
AACTGTACAACACTTTGACCACTGGACGAGTATTCATACTCTGCAGAGGACCAGGTCCTTGCACTTGTGAGGAGATCATC
AAAACATCTAGGAACATAAGTACTAATCAAGGACCTTCATGTTTTTAATATAGTATAGATGATTCCATTGATTCAATTCA
TTAAAATGTTCTCAAGTCAAGTGAGGCTAGCTCAAGTGGTTGAGACATCCACACAATCAACCAGCACGTTGAGGGTTTGA
GCCACACTCAAAGGTAAGTGGAAACACTGTTTGATCCTCCTCTTTTAAATCTAAAAAAAATAATCTCAAGTTCATGAAAA
CCTATACACCAATTAATATGCATATAATATAAAAATATGCACTCCATTTATTATTTTTTTAGCGGTGTGCAAAGTCTAGG
TAGAACAAGTAAAAGTGAAATATGAACTTGTGTGGTCTCAGATGCCCCTCTAGTTCTCATTGTTCTTGTGTATTTTTACA
TTAATTCATCATGCCATGCTATGCTCTCAAGAATACATAAAATGTTGGTGGCAAGTAGTTATTACAAACACTTGCATGTA
GTGACGGAGACAATGATTCTAACAAGTAAATGGAAACAGTGTTAGATTTCAATATTCATCACTTGTGAGGGGGATTCAAC
AATGTATAAAATCATAAAATGAATCATTTTTACATAATATATGAAGCATAATTTTCAAAAAAAGGAATTCAATAGAACCA
AAGTCCCACTATTTTCCTTTGTAAGGTTTTTAATGAGGCAGCCTAGAAGCGTATTATTAGATATGTGTACTCTTTTGCTT
TACTAGAGTTTTTTTTAAGCTTTATTTTAGCACGATTTTTAACGAGGCACATTATCTACGACTTAGACATTAAGAGGGAG
TGAATGTCTATCGTTTAGAGAAAATTTAGGAACCTGAATTTTGGGACAAATTCAATTTTCCTCTATAAATAGATGAATTT
TCTGTTGGAAAAGATGATTTTAGTATCTCAAAAGGAATTATTTTATTTCCTATTATACTTGAAAGAGAATATTTTATGTC
CTAAATATTTTCTCTCCATAAATAATATTCTATTGTCATTATTATTATCCTTTAATTAGCCATTATTTTTTGTCATAATA
[truncated: 582,720 more chars]
