# Supplementary material for: Homologues of potato chromosome 5 show variable collinearity in the euchromatin, but dramatic absence of sequence similarity in the pericentromeric heterochromatin
Source: BMC Genomics. 2015 May 10;16(1):374. doi: 10.1186/s12864-015-1578-1 (PMC4470070; doi:10.1186/s12864-015-1578-1)
Supplement: Additional file 3: — RH BAC tiling path sequences. Description of data: Nonredundant, multifasta sequence files of the individual BAC MTPs. The sequence contigs and scaffolds in the MTPs can be either ordered or unordered, depending on the quality status of the tiling path sequence. [file 12864_2015_1578_MOESM3_ESM.zip › mtp_0354.fasta]

>mtp_354
AAGCTTACATACCTCAAAGAACTAGGTTCTTGGCGAAATCTTGAATTTCTTGAACGAACGCTTGAACCTTTGGAATTTTT
CTCCTCTTGAATCTTCTCTCAAAAACCCTAAACGCTTTTGGGGATGAATGTAACAGATTCTAATTAGTTTAGACCTTTAA
TTGGGCAAAATTTGCGTTTAGAATAATTGGGGGGGGGTAAGTAAAAGACTAAAATACCCCTCCTATTTTTGGGTAACTTT
CCTTAAATGGACAGCCTGATTTCAAAAGGGCATATTTCCCTCATACGAGCTTGAAAATTAGCAAACTCAGTGGAATCAGA
AAAAGGACTCAGAGATCATTCATTTGATATCTTATGGGTCTTCTAATTCATCTTGTACTGAAAGTTATGATTATTTGAAT
TGACCCAAAACTTAAAAGAACTAAGGGATGACTTGAATGAATTCTCTTTAATTCTTTTTGGAACTCAAGGTGCTATATCT
AGTGACCTAACCTTAATACTTAAGAAGTTTTAAATTCCTTGGTAAAATCTTACTCACAACGAAACATGGTTCGAGTCTTA
ACTTAATTTTTTTTCCTGTGGTGTTACAATATCTCCCCCTTGGGATCATTCATTCTCGAATGATGGTTGGACTGGGTATT
GAACGGGGTTACTCTTATCATCTCTGCCATACCAACTAGAATTGCCCGCATTACTATTATGAACCAACTAAGTGTTATCA
TTTAGCTATTTCTTATAGTAAAACCTCATCTTGCTCTTCCTCCACATTTATGACCCTAGATGGAATTGTAACACCATCAT
TATCACGATATGATCATTAACCTTTTCTTTCTAACATCACTCCCCTACTAAAATGACCTCTGAAAAGATATCTCCCATAC
TCTTTGGAACTTATTACTATCTCATTCTCGAACTCTTTACTTGATTTCTCATCTTTTCATCTCCCCCTTTGGTCTAAAGC
CGACACTTGAAAGCTATGGACCTATTCCATCATCTCTAAACTAGTCTACATCCCCTTTTCACAACTTAAGTACTATTTTC
CCACTTATTATACCTCATTACTTAGTCAATTTTATAACCTTCTGAACATCATGACCCTCTCAAACAATTCATAAGCCTAG
CTTAGATCTATCACTTCATGAATACTATGTTCTCTTATTCAACATATGAATTTAGTCTCCTCTAACACGATGGCACATCG
ACATCAACTCTATTTTGGTTAAAATATACTTTATCTCATCATGACTAGTAACTATTCCTCTTTCTTCTATTGAGAGCTCT
CTACAACATTATTATTCCTTATTCCACTCATAAAGGAAATCATCACTTATAACTTACTGGGTGCATGATTGCAATAACAT
AATCTGCCCCATCACTATCTCCTTTCCTTTGATTATTGAACCTTTGAATACTTTCCTCTAATTCTGGTCACTTTAAATAC
TACTGCTCATAATCTTGTAATTTATATTATCTTTTATGGCAAAAATACTACCCAAGCTCTAAACATACCATCCTCTTGAA
GGTATCAGCTGAATAAGGTTTAGGGAGGAGTGTACAACTCGCTTTTAGCTCAAACAAACGATTCATAAGAACATGAGTGC
ATTCCTCTGAAACTCAACACTTAACTCACTCATGGGCTTCTATCAAGACCTTCTGGAGTCTCATGACTTCCTCAAGACTC
ATGCTAAGAGCAACTCATCGATAAAAGATTGTCTTTTCTTTTCGACCACCTCTAGTATGATAGGTAGTCGAATGAATCTG
AGAAACGTATGAGTATGAATAAATCTCTATGACAAAGCTCTATTGCATGATTAAAAGTATGAAATAAGTGATATAGTTCC
TAAATATTGCAGCCTCCTCTTCACACCGATAACTAGGACTCTACAGACACGACTTCATAGACACCCTAGGACTCTTGAAC
TCTGTGCTCTGATACCAAGTTTGTCATGACCCGAGCTTACACCCTGGACATGGCCGGCACTCGAGAACCATTGCTAGTCC
CCAAACAAACTCTCATCATGGTTGGCTACAAATGGAAGACTAACTCAAGCATGCATACATAAGATTAAAACTGAATTAAA
TTCATTGAACTCCAATAGTGCACTTTAAGAAAGTCTGAACAATACTCAAAAGAAAGTAATTACAGAAAACTCTTCAACTT
TGTCTATCTATGAAGCTTCTACTATTACAGAAAGATATCGGGACAAGACCCACGACATCTCAAAACTACTATCTGTAAGG
TAAAGGTAAAGTCCTCCAGAATATAAGGCTCACCAAAGCTGACTCGAATATCACATGACCTCAAAGAAACTCCTGTTGAT
GATCCTGAATACTTGTATCTGCATCATGAAAATGCAGGCTAAATGGCTCAGTACGTGTAATGTACGAGCATGTAAGGGGA
ATTCTAAAGCATAAACATAGACTTGAACTTGATAAAAAGGAAACATACTCACTTCTTCTCAACTCACTCGACTAAACTCA
ACTCAAGAATTAGATACTCAACTCAAAGATTAGATACTCAACTAAAAGATTAGATACTCAACTCAAAGATATGATACTTA
ACTCAAAGATTAGATACTCAACTAAAAGATATGATACTTAACTCAAATGTACTCAACTCAAGATAAAGCAACAATAAAAG
ATGCAATATATGAAAAGCTTTTAAAACAATAGATAATAATCCAATTGTATTTAAGAGTACAATAATAACACAATTGTATT
GAAGAATACAATAATAACTCAATTTGGATATAAAAAATACAATATAACTCTTTGGGAGATTCTCTAACCGACAACCATCA
CTATGAGCTAAGTTATGATACAACGTCTGGCCCACGCTACCAGAACTATCCTATACCTTGCCGGGGTATAGAACCTCCTC
AACTAAGTAGATCCACTAGTCTATGCTAAAAGCATTAAGGAATTATCTAAAAAGTATGACCCTTTTTACCCACGTTAGCT
ACATGGTTTATGGGGGCCGTGAGTTGTCTTAACTCTCCCCCATATCGGTGCTCAATACTAATCCTAAAATATACTAGCTC
ATATGTTTAAAAACATAGCTCTTTTTATGTTTTGAGATTATTACTCAAAAATCTTTCTCTTAAAAGAGATGATACTCAAA
CTGCTCAAAACTCTTTTGGAAATCTCAGTTTCCTTTCATCTTAAATGTAAAAACATTTACTCTTGATAATACTTAGCTAC
CATATATCATTTTAAGGGAAATGAACTCAGCTATACTCTTCTTCAAGTTAGTGCTCAAGTCTTTAAAACATGTTGTAAAA
CAAATTGTAAAAAAGACATCTTAAAATAGGGTTCATGCCAAATTATGGACGTGAACGACTCAATTCAAGGTTTTCAATAA
CCATGCATAGAACTCAATACTTGGAACTCAAAAACTCCAAAATTCAAGGAGTCAATTATACTACTTATCTCAAGAAAGCT
CGACTCGGAGGGTTCGTGCCGAATTATGGGCATGAACTACTCAACTCAAGGACTCAATGATACTTCTCATCTCAAGATTG
CTCGACTCATAATGTTCATTCAGAATTATGGGCATGAACTACTCAACTTAAAGACCTTCATGGGTAACATGAAATAGCCC
CATGATTAGGAATATAAACTCAAAATGATAAGGAACTCAATTCTCAAGACTTAGAACTTGTAGATACTACTCCTCTCAAA
GATACTCAACTAATGGAGTTCATGCGAAATTTATGGGCATGAACGACTCGACTCAAATGTCTATATTACAATATGAAACT
CATGTATACGATTCCTCTCATTCTCATACTTAGTTCCTAAAAACCCAGTTTAAAACTTAAGTGGTTGTTTTGAAAAACTT
CTCAAGATTTATAACTCAAAATAGGGTTCATGCTGAATTATAGACATGAACAAATCAACTTAAGGTTCTCAAAAAAAATA
TAAAAACCCAATAATTAGGAATACAATTTTTAAAAGAACCATGAACTCAAGAATACAAATCAACTTATCTCAAGAATACT
CAAATATAGGAGTAGAATCCTATATTTCTCTTTTACTGGTTTGTAAGAAGATGTAGGGCATGAGGACAAACTAGTCCAAC
ACTATGATAGCCTTACATACCTGGAAGATCAAGGTTCTTGAAGAATTTTGAAGAATCTTGAAGAAGAACTTGATTAGAAG
CCTTGAAATTCTAGCTTGAAGGTAAATGATCGAGAAACCCTTTCTTGAGATTATTGAATTAGTTTCTTGAAATCTCTATG
GCCAAGAATTATGATTTTCATTAATGATTCATTATGATATGGATGAATTTGAGATGAAAAAAATGGTATTCTTGAAAAAA
GACTTACCTTGAAGAAGAATCTTGAAAAAAGATTGAAAGAATCTTGAATGAAGTCTTCTACTTTGATTTTTCATTAGGGT
TTTGCCCTAGGATTTGAAAGAGAAGAGAATGATGGATTAAAATGTGAAAATCTGATTGTTTTGAGCCTTTTATTAGTCAA
GGAATTCGTTTAGGTTTTTCTTGAATGTAAAAAGACAAAAATGACCCTTTCTAATGTTTTCCCGTCGGCTAATTTGTAAC
AACACTGTATCAGGTTACTAAAATGGTTATCACTTTTTACTCAGAAATTGGATTGACGAGAAATTGGTGGCGTTGGAAAA
TAGATTCAAATACCTTTAATTGGATAGGTTATGGGCCACATAAATCTTTATATTCTAAGAGATATGTTCATTTGGATTTG
ACCCAAGTAGAATCTTACATCAAAACTTAATCTATAAAGAAACTTCAAGAACACTTATCAAGAACTCATCAAGAAATTAA
ATTGCTCAATATTTATGGATATATTCGCAAAAGAAACTCATGATTGACTTGTGGGTGAATGAATGCAACAGTATGGAAGC
TTACAAACCTCAAAGAACTATAGGTTCTTGGGGAAATCTTGAATTTCTTGAACGAACTCTTTAAACTTTGGACTTTTTCT
CCTCTTGAATATTCCCCCTAAAACCCTAAATGCTTTTGGGGATGAATGAAACTGATTCTAATCAGTTTAGATCCTTAATT
GGGTGAAATTTGCGTTTAGAACAAGTGGGGCTAAGGAAAAGACTAAAATACCCCTCCTATTGTCGGGTAATTTTCCTTGA
ATGGACAGCCTAATTCAAAAGGGAGTATCTCCCTCACACGAACTCGAAAATTAGAAATCTCGGTGGCGTTGGAAAGAGGA
CTCAGAGATCTTTCATTTGATATCTTATGGGTCTCCTAACTTATCATGTACTGAAAGTTATGATAATTTGAAGTTGACCC
AAAACTTAAAAGAACTAAGGAAGGGCTTGAATAAATTCTCGTTAATTCTTTTTGGAAATCAAGGTTCTATATCTAGTGAC
TTGACCTTAATACTGAAGAAATTTTAAATTCCTTGGTAAAATCTTACTCACAACGAAACATGGTTTGAGTCTTAGCTCAA
TTTTTTTTCTGGGGTGTTACATACCCCTACACTAAATCATAATCTATTTAATGAAATATTAGTGAATAAAATTTTAATTT
ATTATATAGTCTTAATTAATCTTAATTTAAAAGTAGAAAAAATAAAAAAGACAAATACATTTAATATATATATATATATA
TATATATATATATATATATATATATATATATATATATATATATGAGAANNNNNNNNNNNNNNNNNNNNNNNNNNNNNNNN
NNNNNNNNNNNNNNNNNNNNNNNNNNNNNNNNNNNNNNNNNNNNNNNNNNNNNNNNNNNNNNNNNNNNNNNNNNNNNNNN
NNNNNNNNNNNNNNNNNNNNNNNNNNNNNNNNNNNNNNNATGGAAATTGAAAAGGTCAATTGTTATTAAAATAAATTAAA
AAAGGTAGAGCATAAAATTTAACTTTAAAATATACCATGTATCAACTTTAATTTCTTGTCTTTAAGTAATAATTACTCAT
TTGTAGTCTTTTATTATTTGTGTGAGAAATTTGAAAGGTCACGATTAAGAAATGAGAATAAGAAGATTAAATATCTGAAA
ACTATAAAAGTGGGCCCCTACACTAAATCATAATCTAATTAATTAAATATTATTAAATAAATTTCTAATTTATTATATAG
TCTTAATTACTCTTAATTTAAAAGTTGAAAAGTTTAAAAAGACAATTATATATATATACACACACTTATCAAAATTTGGA
GATAAAAATATGTTTATCATTAACTTTTAAAATTAAATTAATAGTCTTCTAAACAATATATATTGAATCTGATTGTAGAA
AGTTGTTCCATATTCCCACATTTATTGAAAGTTTCAAATTCTTAGTTATTACCTATAATTAGTTCAATTAAAATGTTTAA
TTCCTCTCATCTTCCATGGAATTAATATCCTGCCTTTCCATATGCATTTTCATATACTTTATAGGATTCTATAAATTTGG
ATAGAAAAATTTATACTATTCAATCACATAGTCAAATGATCTATCAAACTCAAAGTAAAAATCATCTTATTAGTTCTGTA
TTCACAACTTATGCAACTTCTACAAGCTTTTCATCGTCATGCATTCATCACCCACTTCCTACTTTTGGGTTTCAGTTACA
AAAAAATATTAAGTTTTGGGTTTAAGAATTATATTGCTTCATCGTGGGAATGTTGGAAGCAAAACACATTATGGTCCGTC
TTTCATTTTGATAATGTTTTGTTCGAGTATGAGGAGCAGGCCGAAAACGATTACATAATTTATGTTTAAATATTCTGTCA
CAACCCGAGCCTACACCCTGGATGTGGCCGGCACTCAATAACCATTGCTGGTCCCCAAGCGAACCCTCATCCTGGCTGAC
TACAAGTGGAAGACTAACTTAAGCATTTAAAAGCTTAAAAACTGAATATAATTCATGAAACTCAAATACAAAGCTTTAAA
TCAAATGATTTACTCTAAATATAAATAGAATATTCAACTAGCCAACAATAGGCAACTTAAGTCTTTAATACATTTAATAC
TATAAATGAAATAGGCTTCTCAAACTCTGATGTCTATCTATGAAGCCTCTAACTGAAAAAGATGGAAGTCGGGACAAAAC
CCACGACATTATAACAACTGTTATAACTAAAAGTATGTCACAACCCAAGGGTACCCCCTAGACGTAACAAGGCACATAGA
ACCACGAAAGGGCTCCATGTAAGCCAGTTAGCATATCATAACATAACCATAGAACAATAAAGAGTAACAACACATTTCAA
GTCAAATTTTTTTAAAGGAAAGCGGAAGTCTAGACTTGTCTCAATTAGCCATCTATTACAATACTTGAATCAAGCTAGGG
TCACAACCCATACAACATAATCCGAAAGTCAAATAGAAGAATGAAACTACTAAATGAAAATATCCATCCTTGAATCATGA
GTACTCACCAACAAGCAAGGAGAATGAGTAGATCCAAGCTCTAGCCATAATGGGGATCACCTTGAGAACCGGACCCTAAA
CTTAGGGAAAATATAGGGAAATATGGGTTAGTACAAAAATGCACTAAGTATGATTGCCATGCATAAAATCATGCAAACAT
ACTAAAAGGGACGTTTTATTTGAATGCATGCAATTTGCTAAGTTAAAGCATCCTTCGGAAGATAAGGGAAAAACATAAGT
CATAAGCATAATCAACTCGTATATCATCATGCTATAAGAGGAGCATATCATACATACCATCAAAGCATACTTGTGCAATT
CATGAATAAGATCCCATAATCTCACTCACACTAAGTATGGTCTCTTGAGGAACTATAACTCACCATTCATTCTTGATGAG
TTCACGATTTGGACTCTTTTAGGGCTTCATTTTAATAGATTTAGTGTCATCAAATGCATATGAGGGCACATAGTTTAGGG
GATAATGAGATTGCTTCTATAAACCCGAACTTAAATAAGGTAGAAGGAACCCATTTGGAAAGCCGGACTCAACTAGTGGA
AAAGCTTTCATTGGGAAGCTGGACTCAACTAGCGTATAAGCTTCCATCTCATATTCATATCCACTTGGTGCTAAGCATTA
ATTCCCATGGATTACATATTAAGTCTTGACTTAAGTTCAGATTCATGGAAGAATGTCTTGACACTCAATCCAACATAATT
CATACTATAGCTCATAAATTCAATAAGTGAGAATATCCTTTCAACCTTAGAATCATCATATTGTGAGAAAACCCTTCACA
TCATATCTTAATCATACATAGGTGTGTACATGAGGAAAACTTCCAACAACACAACAACTAGATCATAATTATATTCACTT
TACTCTCAAAGTGTTCATAAAGCATATACATAAATCTCATAATCATGCATAATTCTCATACTTTTCCCTTCAAGGACCAT
AGACCACATTCGATCAACATATCTAGAATTACTACATTAGACATGGATATAATCATAATTCAAGTAACTCAACTATCAAA
AGCATAATCCTCTGATATTCTTCTATAATCAACAAACCCACATCACAAGATCATAATTGGGTAATTTGGGGTTTCATGGG
TTCTTGGGGAATTCAACATAAAAACTATAGGAAATCATCAATTCTTACATAATATATCATAAATAAATCATTATAAATGT
TTTTGAAAGGAGCCCATGAGTTTGAAGTCAAACCCTAACTTTTAGGGAAATCACTAATTTTGAAATTGAATTTGGAGGGA
CTTCATGGATGAAGGACTACCATACCTTAGCAATGAAACCCAAAGGATTTGATGAGGAGAACTTGATTCTTGAATCCTAG
TTCCACCTTCTTCCTTCTTCTTCTTCCTTGAAGTTCTAAAGAGAGAATTTCCTTGGGAGAGGATGAAGTTTGGGGTTTTT
TTTTTTTGGAATCTAGGGAGAATGACTTAATTGGGGGAATTTGAGCATAAAAAGCTTTTATACTTCACTAGGGAAGGAGT
AAAATGATGTAGTATCGATTTAGGGAAAATAACAAAAGACCCCGAAGACTCCTACTTAAAAGCTGCAGATCTGCACGCTT
TAGCTCGCCAAGGGCACTTGGCGATTTGCCAAGTTGTCCCTTGGCTCGCCGAAATTTCCAGTGCCCACATTATGGAGGCA
GACCACTAGGCGATGAGGAGGAGACTTTGGGTGATGAGGAGGAGCCTTTGGATGATGCAGCAACAGGGTTGGCGAGCCCC
GACCTAGATCGCCCAATTTTCCAGAATCTTGGGCCCCCTAGGCAGTCCAATAGGCGACTCTAGCTCCACTTGCCTAACCG
CCAAGTCATTTTTGCGATGGTACTTCCCATCGCCAAGTGGGTCAAGGCAACATAAATGTTTTCCTTCAACTAGTTCCAAT
GTATGATAGGCCCTTGCCCATTTTTCTTGACGTTAACCCACACGTTTAGCTCTAGTTTAGCCTACTAGGTTCAGGGGTGT
TACAATATCTCCCCCTTGGGAACATTCGTCGAATGACGATCTAGACACCTTATGGAAATAAAGACTCAAGACTAGCAGCC
CATCATGCATGCAACATCCAAATAATGCACAATTGAAAGGAGGAAACTTCAACTCCATCTCAAAACATAATCAATGCAAT
ACAACGAAGTAGGAACTACATCTAACAACCCAATATGCCTGAAGCTCAATATTTGTCATATTCATAGGAGGAACTACCTT
CTCCAAATAAAAGCATGCTCAAAACAATATCATGGAGCCAATATGCAATTACTTTCAAAAGCATACTAAAACATGTCCAT
CAACTCACCTCATGAAGTCAAATAGACAACTCATACTAAATGCATAGCATCATGAGAAAAGTCAATCATAAAAACTCACT
TTCTTACTAAACATGAATTTCTCAAGAACATGCATAACGTAAGGAAATCGTACAAAAGCTCATATAACACACATGACTCC
CAAAACACTAAAACTCAAGAGAAACTAATTACCTCAAGCTTGAATAGGAGTAGAAGGAAAGAAGTGAGGATATTGGGACT
TCATATCGGCCTCGGCCTCCCAAGTAGCACCCTCAACTAAATGATTTCTCCATAAAACCTTCAGGGAAGATATTTCGTTG
TTTCTCAATCTCTTGACTTGCCGGATCTCTACCGGAACCTCTTCATATGAGAGACTTTCGTCAACTCCCAACTCTTCTAG
GGGAATAATGGATACCAGATCTCCAATACACTTCTTAAGCATAGAAACATGAAATACCGAATGAACTGGGGCCAACTCAT
AGGCAACCTTACCAATACGTTGCAAAATTTGGTATGGGCCTACATACCGGGGACTAAGTTTCCCTTTATCTCCAATCTCA
TCGCTCGAGATTTTCAAATAAACCCAATCATTAACTTCAAATTCTAGATCCCTTCTTCTCACATCAGTATAAGACTTTTG
TCTACTTTGAGCCATTTTCAACCTCTCCCTAATGAGTCGGATATCTCAATGGCTTCCTGAATCGATTCAGTACCAATACG
AGCAATTTCACCTACCTCGAACCAACCAACCGGAGACCTACATCTCCTACCATACAAGGCTTCAAAGGGATCCATACCGA
TACTTGAGTGATAATTATTATTGCAGGCAAACTCTATTAATATCTCTCTTCATAGCATTCCACTAATAGACTTCCCGTAG
ATCATGGTACATCTTGGTAGCCCCCGGATGAATAGAATACCAAGAACTATGACCTTCCTCTAAAATTTGTTCCCTCAAAC
CATCAACATCCGGAACACATAGTTGACCTTGGTACCTAAGCACCCCATCTCCCCCTTGGGAGAAAGCCACAACGAATTTC
TTGAGTACCGACCCTTTCAACTCAACTAATATAGGATGAATGTCTTGATTAGACTTCACATCTATCACAAAGGAATATTC
GGAACCATTATGGACCATGACACCACCCTTGGTGGAATCTACTAGTTGGACACCTATTCGGGCCATTCTATTACCTCACA
AACCAATTCTTTCTTTTCTTCCTCTACATGAGCCACACTACCCATGAACAATCTACTAAGTGCATCCGCTACATCATTAG
CTTTGTTGGGGTGGTAAAGGACACTCATGTCATAATCATTCAAAAGTTCTAACCACCTTCTTTGTCGGAGATTCAAGTCT
TTTTGACTAAACACATATTGAAAACTCTTGTGATCGGTGAAAACATCCAAACGGACCCTATACAAGTAATGTCTCCATAA
TTTCAAGGCAAATACCACCCCCGCTAATTCAAGATCATGGGTAGGATAAGTTTTTTCTCATGGACTTTAAGTTGCCTTGA
AGCATAGGCAATCACTTTACCTTTTTGCATGAGGACACATCCCAACCCCACTCTAGAGGCGTCACAATATACCATAAAAC
CATCCGTACCTTCCGATAAGGTCAACACCAGAGCAGATGTAAGTCTATGTTTCAACTCTTGGAAGCTTTTCTAACAAGAA
TCTGACCACTCAAACTTAGCCTTCTTTTGAGTCAAAGCCATTAACGGAGAAGCAATAGAAGAAAACCCCTCAACAAACCT
CCTATAGTAACCGGCCAAACCCAAAAATCTTCTAATGTCGGAAGGAGTTAGAGGTCTAGGCCAACTCTTGACCGCATCCA
TCTTCTTCGGATCTACCTCAATACCCTTACTTGACACAATGTGACCAAGGAAAGCTATGGACCTTAACCATAATTCACAC
TTGCTAAACTTTGTAAAAAGTTGTTGGTCCTTAAGAACTTGTAACACAATTCTCAAATGGTCCACATGTTCATTCTCACT
CTTTGAATAGATCAAAATATCACCGATGAACACAATCACAAACATGTCTAGGTATTGCCTAAACACTCTATTCATCAAAT
CCATAAATGCCGCTAGAGCATTTGTCAACCCAAATGACATAACCACAAATTCATAGTGACCAAATCAGTTCCTAAAAGGC
CGTCTTTGGAATATCAACCCCTCTCACCCTCAGTTGGTGATAACTTGAACGAAGATCAATCTTTGAAAAATAGCTAGCCC
CTTAAAGTTGGTCAAACAAATCATCAATTCTCGGAATGGGATATTTATTCTTGATGGTCACTTTATTCAATTGACGATAA
TCGATGCACATTCTAAGGGACCCATCCTTTTTTCTAACAAACAACACTTGAGCACCCCATGGAGAGATACTCGGTCGGAT
AAAACCCTTGTCTAACAAATCCTTTAGTTTCTCTTTCAACTGGCTGAAGCCATTCTATAAGGAGGAATGGAGATAGGTTG
CATATCCGATAAAAGGTCAATACCAAAATCTATTTCCTGCTTGGGAGAAATACCAAGCAAATCATTGGGAAAAACTTTCA
AAAACTCATTCACTACTGCAACCGACTCTAGAGAAGGGGTTTCAGACTCAACTTCCATCACCCTAACAAGATGATAAATA
CACCCTTTGGAGATCATCTTCCTAGCTTTAAGACAAAAGACAAATTGACATCTATGGATAGAATTTCCCCCCTTCCACTC
TAAGATAGGCTCATTCGGAAATTGGAATCTAACCACCCGAGTTCTAAAATCGATAGAGGCATAACATGCATGCAACCAAT
CCATACCCACACATCAAAGTCTAACATATCTAACTCTTCAAAATCCACTAAAGTAACTCTATGGGACAAGGAATTGGGAC
AACTTCTATAGATTGTTTTAGCCACCAGCGAGTCACTAATCGGGGTAGAGACCGAAAAAGGTTCTACTAACTCTTCGGGG
AGTATTTCAAATTTCATGGCCAAAAAAGGTGTCACAAAGGACAAGGTAGCACCAGGATCTAACAAGGCATATACATTAAT
AGAAAAGACTTTTAACACACTGGTCACCCTATCCGACGAGCTCTCTTGGTCACCTCAGGATTAAAGAGCCTAAAAACGGT
TTTGCTTTTGGGCATTGGAGTTTGAACCGCTTGGAGGAGCTTGTTTATCTTCCCTCCCCTTAACCTTGAGCATTGGATAA
TCTCGTCTTGTGTCCAACCTTCCCACAACTAAAACACCCATCGATACCAACAAGGCACTTGCCATCATGCTTTTTACCAT
ATTTTACACAATAGGGCCTAGCAACATAAGAACTACCACTAGTACCTCCTTGAGGTTTAGGGTTGGAAACCCTATCCTTG
TTGACCCTTGAAGCACTAGAGGAGCCTTGGTTGGAGAACCTTTGTTTGAACCTGGGTCGGCCTTGTCCATCGGACCTAGC
ATTGGAGAAGTTCCCATCACCGGTTCTTGCTCTTTTCAGCTCCCTATTTTTTTCTTGAGTTTTAACTCCTCAATTTGTTG
AGCGTACACCATAATATTTGAGATATCCATGTCATGATGGAGCATTGACGAACATCATTGTTCTTCAACCAAGTCAGACA
CACCCGTCAAAAACCTACTCATCTCATGGATAGTTGGGTAAATTTCAAGGCATACTCTTTAACACTCATGTTACCTTGCC
TAAGATTAATGAATTCTTCCACCTTAGCTTCCCTCAACTCTCGAGGAAATAATCTATCAAGAAATACCGATTTGAACGTT
TCCCACTCAACCGTGACCGCTCCTATGAGTCTTCCCCTCTTCCATAGATCATACCATACTTGATCAACATCTTTTAGTTG
GTAGATGGCTAACTCCGCCTTCTCTTGCAAAGACACCCCCATAATAGAAAGAACTTTATAGACCTCATCGATAAAACTTT
GAGGATCCTCTTCCACTTTAGAGCCATGAAATTTGGGAGGGTTCACTCTAGCAAAATTCCTAACCCTAAAAGCAACCAAA
TTCACAGTAGGATTCACCGTAGCTACCACTTCTCTATTGTCTTTAGCCGTCACGACTTGAGCCAATATTTGGATAGTAGA
CCTAAACTCCGCATGGGTCACATTCTCAACCACGGGATCAACTGGAGCTTGATTATCTTGAGGAGGAGCTCCTTGATTCA
CATCCTCTTCTTCCACCGTTCTAAAGTTAGCCCTTCGTGTATTCATTTCCTGAAGACACAAGATAAGGATTAAGAGAGGG
ACTTTATAGAGTTAAACTCTAAGGCACGACTTAAAAGTAATGAAAGAAGTGTAGTTTCTTAATCATCTTATAGCCTCTCT
TTCATAAATGTGACGCACTTTACACTTATGAATAAGACTCTACTAGATGTGGCTTATGAGACATCATCCTAGAATCATTC
TAAACCTTGTGCTCTAATTACTAAGTTTGTCACGACCCAAGGGTACCCCCTAGACGTAACAAGGCACATAGAACCCCGAA
AGGGCTCCGTGTAAGCCACTTAGCATATCATAACTTAAGCATAGAACAATAAAGAGTAAAAATGCATTTCAAGTCCAAAA
TTTTCTTAAAGGAAAGTGAAAGTCTAGACTTATCTCAATTTGCCATCTATTACAATACTTGAATCAAACTAGGGTCACAA
CCCATACAACATAATTCAAAAGTCAAATGGAAGAATGAAACTACTAAATGAAAATATCTATCCTAGAATCATGAGGAATC
ACCAACAAGCAAGGAGAATGAGTAGATCCAAGTTCTAGCCACAATGGGGACCACCTCGAGAACCGAACCCTATAACTTAG
GGAAAATATAGGAAAATATGGGTTAGTACAAAAATGCACGAAGTATGATAGTCATGCATAAAATCATGAAAACATGCTAA
AAGGGACGTTTTAGTTGAATGCATGCAATTTGCTAAGCTAAAGCATCCTTTGGAAGATAAGGAAAAAGCATAAGTTATAA
GCATAATCAACTCATATATCATCATGTCATAAGCGGAACATATCATACATATCCTCAAAGCATACTCGTGCAATGCATGG
ATAAGATCCCATAATGTCACTCACACTAAGTATGGCCTCTTGAGTAACTATAGCTCACCATTCATACTCTTGTTCATACT
TTTATCATAATGGGGAATAAGCCTTAACTATACCATGTGAGCTTAACATGGAATCCAGTGCCTACTCCACACCGACAAGG
GGCTGTCCTACTTGCCTAAGGTAGAACAATACTCTTACCTTAGGTAGATCCACTAGGTAAATACCTCTGAGGGCACATAG
TTTAGGGGATAAGGAGATTGCTTCTAGAAACCCGGACTCAACTATGGTAGAAGGTTTCCATCTCATGAGATACATACTTT
GGGAACTCGAAATCAAGTAAGGTAGAAGAAACCCATTTGGAAAGCCGGACTCATGAATCAAATAACTAAAGTTTTTCCTT
TCTTAGTCCTTCACAACTCTTTATTAGATTCTCTTTTCTTTCAATGGCTACAATGAAGATACATATGAATTAGTAGATGT
GTTGTATGGATTTTGTACCAAAGCATTCTACTTTACTTGTGAATCTTAGCTCATCCCACTAATAGAGAAACATATCCCTT
TTATTAAAATAAAATATATCAATATTTTATCTCTATGTCCCAAATATTCTTGCAACCATATTCTATACCAGATTATGGCA
TCACAACTAACAAATAGGACAGCAAAACATATGATCGAATTAGATGCTTAGAGGGACTTGCCTATAGAGATCCCTTATCA
TATTTACTTTAGTATCATGGCTTGTCCAATTGGTCAAATATGCTAAGACTAAAATAAATTTATCAGTCAAACAAATTAAA
GAAGACTTCTAAATCTTGTGATCTTAAACTAAAGATATGTAGACTTGTAATCTTAAACACCTCATGTGGAAAGTTGACAT
TAAAAAGTTGCCAAAAAAGGAAAGAGACATTATTTTTTGCAACGTACCAAAAAGGAAAGTAAAATAAATAAATTATACAG
GGGGCTAGCTATTAAAGGGCATTATTTTCAAAAAAAAAAAAAAAATCCAATAGAAAAAGGGTTTCCTGCTGCTAAGACCA
GAGAATATGAATCTCCACCTAAATTTGATCATTATTGCTCAAATTAATTCAGATACTACCAGGAATTATAGTTACTAACA
TATGAGGAGATTATAGCAGTGTGATGGTTTGCTCTCTCAAAGCTCCAACTGTCTATGCTATACATTTTATCTACAACAAA
TTAGGAAAAATGTTAACAAAGGCAAGTTTCATCTGTCGTTTCGCAATTCATTCTATCCCTTCTACACATACTATACATGA
CAGCGTAACATAATTGCCAAGGAACTCTCAGTCCTTCAGACCAGAAAGGACGTACGGTTGAATTATTTTGGGACTCAAAA
TGTGTAAACGTCCACCTAGTTGGAGGGGTAACAATATAAGAAAACGTGGTGTAGTCGATGAAAAAATAATTACAGCCAAG
ATGGGAAGTCTGAACCCTTTCTGGAATGAAGCTGATCATGTACCTCTAGAAATGGCCGAGTCCCATTCTCTGCAGCACAC
TTGGTTAAAAAAAGGTTTGCATGTTTCATCTCTTTCCTTTTCTCTGGCTGATAAATTGGATTTCGGTGAAGCAGCCGAGG
ATATTCTGATTTCCTCATCTAGCTTTCCTTGATTGGACATTGCAATCCAATGCCGTAGCAACTAAGGAAATAAGTTTCCA
TTCATCCCTTGGCACGATACCTCAATCAGCTTTGCCCAATTTAATATCGGTCCTTTGTTTCCTAATATATATGGTGATAA
GTGTTGGATTCAAAAGCTTCTGGTCTCGTTCACTGGGTCATAATCGTAAGCATCACCAGCCTTGACAAAACGTCCCTTCA
CACGCCTTCTAACATCAGCTCTTGCCTTGCGAGAAGCGTATCTCACATGCTTATCAAATCTACACATGAGATCGGACAAT
TAGAAGATGTGAACATAGAGAATAAGCCAAAAGTTAGAGGAAACTAGAGATTGCACAACCCAGACACTCCTATTTAGAAC
AGCACTATTTCTTCTGCATGGAATTCAGGATACTACTCGCGGGTGAAGTTCCACTGGTTATTACAAGAGAACTTACTTGC
GGGTCTTCTTCTTTTCCTTGTAGCGCAATACAGCATCGCTTCTGCTACTTGATGCCAATGAACTTTCAGGACATGGATGG
CACCAAGGTGGTTCTCCCATAAGTAGCATTGTCGAGGCTCCACATTCTTGGTAATCCCCGGCATTGCTCTCTCCCCCAAG
GTTAGAAAATGAGAGGATGGATGCTTGCCTCGCAAAGTAAACAGTAGGTTCTGTTTTGCAGCTCATCAGGGATTCCGCAG
ACTCTGCGTTGCTACATGCTGGAAGCATCGACATTACCCTTCGAATTGATGACCCCTGGTACATTTTTCATTGATTCAAG
TGAACATGTTTAGGTATGATTAAAGAGACTTTCATCATATCAAAAGTAATCAGACGAAAAGATGAACACTGAATCAGAAC
ACTTGAATGGAATGTACGAACATTAATCACTCACAGATCATTCAAAGGAAAATAAGAGGCAAGACTTTCCGCAAAACAGG
AAGAGATGAATGTTTTAATGTTTTTGTGTAGTAGAAGACCCACTATCGGAAAATCTCGTTCAGTGGTCTTAACGAATCCT
GTAACGATCAGTTTAGGTTCCTGATGTGTCATCCAATATAAACACAGATGCTGGGAAGTGGGATCTATTTCATATCCATG
CAGTAAAATCAAAACATGGGCAGAACTAAATCAATCTTGCCTCGACCCAAAGTTTTCATCAGTATCAGCTCCTGATACTT
GGGAACATAGAAAAGAAAAAGAATTTCGTGGAAATATCTTAACAAATCAGTTTCATCCCCGAAAAAAAAAAAAGGATTTG
CATGTGCAGAATAATACAATCTTTACCAGATCCGATCATGGATTTAGAATGTCTATAATCACTTGCCAGCAGACAACTTC
TAAACAATGGATATCATGTTATTGATTCAACTGCTATCAGTAAATACAGTTCCCACATCTATGCATTATCAATACCTAAT
AAAAAACACTGCCTCCGTCTCAATTTATGTGAAGGTGTTTGACTGGGCATGGAGTTTAAGAGTGAAAGAAACACTTTTTG
AAACTTATGGTCTGAAATAAGTCATGGAAGTTGTGGCTGTAAATCATCTCAATAAGGTTATAATGAGAAGTTTATAGTTA
AATTGTTACGAACGCATAAACTGGGATGGATCGGAGGGAGTGAGCAAAAAGATCTATGCATTATGGATACTTGAATGAAT
ATTTAGGAAGTAATGTATCTGCTGCTTCTTGACTAGTTTGCTACCAAGCCCTATCCTTATCCTTTAATAAGAGAAAAAAG
GACCTTCATATACAAACAAGAATACAAAAGAAAAGGAAGCTAAGAGATAATGTATCCAGTTAACATTATGGAGAGGCATT
TTCACTAGAAGTTGTTTAACACTCTTAAATCAACTATACAAATGAATATTCTATCAACTCTTGTCCACAATAATTTTTTA
CTAGAAAAGGGGAACCAGAGGTCTACCTGCTTTAACAGTTAAACACATATATTTCCTTTGCTCATAGCGAAAACATAAAC
CTACCACACATTATAAATTCATAAAATGCATCCAAATACACAATATTTGGCATTTTGGTCAAAGTTCTAGCAACAAAAAC
AGAGACATAAACCAAAAACTAAAAGAAGAAACAGCACAAGGATAAGAAATTTCCAAGTATGAGAATCAAAAGGTTTGAGA
AATTAGTTCTTTGTGAATCCTGCCCATAATATAACACAAAATGCCTGATATAATCAACTGGAACCTCAATGTCACAAAGT
GATTTAGGAGGGAAACATCCTTCATGATGCAAAATAATCTAGTTTCTAGAATCTTAAAGTAGATGTATGTGATAATATTG
GGTCAGTCACATGCCACATATTTTTAGATGACAGTGGAAAACTTTCCTGATGGTAAGAATTATGCTCTCTTAGCAGTGTT
GAAGTTCTCGAGAACAACTACTACGTCTTAGTCCCAAACAAGTTGAGTAAGCCATATGTATCCTCAGTGGCCATGTTTCT
CCATTTAAATTCATCTCACGCTAACATTATACAAAATTATAGTAAAGATAAAAAGTACTAAAAGTACTCTATATTTGCTC
CTTGCATAAAAATCGCCCATAGGCCTAAAAGACTCCTATATAGGGCCAAAAGTAAATGTAATAATATGACTACCTGATAT
AGCCTCAGAAAATCTAAGTTTGCATGGATTTCAACAGATGCAGAACAAATCATGTTAATACTTAATAGTAAGAATGACCT
CGACAGCGTTGGCATCCTGGCAGCTGGAATCAGAAACTGACACATCTTTCGTCCCAAATAATCCATCAATGTCATCATTC
TCGAATAGCTGATTTGGATTATCGAGAGAACCACTAAATAGCTCTTCATAATTTTCAAAACTCAAGTCCACTTCATCCAT
ATTGAAATCTTGAGAGAATGGATCATCCTCATATATAGTTGAGCCTTTTACCCCAGAATAACAGCCCTGTGCAAGAATAA
TAACAACATAAGCAACTTCCAAGAAATCTTGTGTCAAATGATTTAACAGCAATAAGGTAACACACATTGTGGATAACCAT
TCTCAAGCATAACATAATAAAATGAGGCAGTGCAATCAAATGCTTGAAAACGAATATGGAATTCTCCCATAAGGCAGAAG
AAAGAATCATAAATCACAGTTCATCTTCCTCAACATTTTTAGACCTGTTACTACTTCACTAATCTCAGGTAGCAATTAGC
ATTAAAAAAGGAGCTGGGCACTGGAAAATCAAAGCTGAAGTTTGTTGAAAGATTCCAGAGGAACAAGGTGCAAGACAACC
TCAGCTTCATGAGCCCACTAGTGGTTGACTAACTTATTGATCGTCATTGCTATCAAATCGAAGTCCAGGAAAACAGAACT
ATCAGATCCACGACATATCAGCAAGAATTATTAGCTTCTCATTATAATATATCTTTTAAAACCTAGATTACCTTTGATGA
AGAGAAATTCACAGATCCAACAATTTGCTCCACCTTGTTTAGCTTGTTGCCAAGAGTAAGCATGGAGGATCCCACCAATA
CACTTGATTTGTTTGGGGTATGCATTTCACTCACTTCAACTGTAGCAGATGCATCTTGAGAGCTGAACGTTCCTTGAGGA
GCTCGGCTATCCGTAGGTCGGTTGTCAATGATGCTCATTGAACCCATTCTCTTCTCACAAGTTGAATCACCACCTAAAGG
GTTATCTAGGAGAAACGACCAGATAGTAGAGAGTTCTGCAGCGGAAGGGCATCCAGTATAAGAACTAAGTGCTTGTCTAT
TATGCATGGAACCTGTACCAGAACCAGCATGACCAATCGAATCACAGTTCTTGCAAAGAGAAACCTTCTCCTCAACACGT
CTAACAATAGCTGGTTGTGAATTACATCTTTCGCATAAAAGTGTCCTGGAATGGCGCTGTGAAAGGGCATTGGCAGAATG
CACATTGCGATCGCACGACAAACATAAGCAAGCTGCATCAGACCGGCAATATACAATTGACCGCTGCTCCCCACAGAATT
CACATATATGCCCCATCACTTCTCCTCAGTAATCTAAGATTTAAAAAAAAAAAGACTGTCTGTAAATCTTCTTCAGCAGA
AAAGCTTAGAATTTAAGCAATAGAAGTTGCTTCCTAGTTGAGCACGTACATACAGATTGCTCAAACAATTTGTGCTTATG
CTGTACCAGGGAACAGAATCTGCATTAATTAAAATCCAAATGAAAAGCAAGAAGTTTTAAGAAAGAATACAACTACATCT
TTCACATTCTGTGATGTTTGCTTATCCCAAATGAAAATTCACCTTCTCACTAAAATTGAAGAATTCAAACCGAGATAGCA
ACAACAACAACATATATAGTTTAATCCCACAAGTGGAGTCTTACCCTACCTTGGGAGATAGAGAGGCAAAATGAAAGAGC
ACTAAATCAAAATTCCACTTTAAATGGAACACTAACTATTACAGAGAACAGAAAATGTGAATGATAAAGTATGCCACTTC
ACTCAGAAAAGGGGAAAGCTGCCACAAACAAGTTGCAACAGAGAATCAAACAAAAGGTGGAGAACTTTGGCGAGTTATTT
CTAAGCATCACTAGCTACAGAAAGAAGCAACATCTTTTTCTGTCAGGCAATCACAAATCTATCAATCTCTCAATTCCAAT
TACTCGGGATCTTTTTCCTATTTCTCTATTTAAGTTGAGTATCTAAAAGGATCTTACCGCAACCCTCCTACTATATCCGG
ACTCAATAATATTATGTGAGCTGGGGAAAAGCTCTATCAACTAAACCAACCACAAATCCATTCAAAACAAAAATTCAGCA
GCAAAACATATGGTGGGTGGGTGGGAAATTAAACCAACAAAGAAAAAAAGTCGAATATAGCCCAAGCTGCAGACTTAGAG
ACTTTCACACAAGAACAAAGAAAACTACTCCAAGAAAATATGAAAAAGCACACATAAACAGCAAAATTCTCAAAATGAGC
CATAAAATTATGAGAAAATCCAAAAATTTCAGCAACCCACAAACAGATCAAACAACAGAACACCATAAGAACAAGCAACC
CCATTTGAATAGAAAAAAAAAAAGAATTTTCAATAAAGCAACCATTTTTACCTGATATAAAAACTGTGAAGCTGACCAAA
CAAAGATTAGCAAGTTCTAGATAAACCCTTTAATTTATTGTTTAGCAAGCAGCTTTTAGACCATACAACAAAACAACCTG
AACAAGAAAAGAAGGACCTTTTTTCAGAATCTGTGTCTACTGTCTGCGTGTGTGTGAGGGTAAGGGGATTGGTTTTTTTA
GGATTGTATGCTGTTGAATAGCTGAGTTTCTGATAACAATAAAACATCAATAAAAATATAATCTGATAAAAAAGTGCAGG
AGAGAGAAAAAAAAAAGGGAAATGGACAGGGGAAGAAGGTGTAATATGTGGGACCCTTTCTTCTTGTCCCCACTTGAAAT
GGAAATATACTATAATTTGTTGCTTTTTCTCTTTCTTTTCTTTATAGTAGTGTGTATTTATATTATGACTTATTTCCNNN
NNNNNNNNNNNNNNNNNNNNNNNNNNNNNNNNNNNNNNNNNNNNNNNNNNNNNNNNNNNNNNNNNNNNNNNNNNNNNNNN
NNNNNNNNNNNNNNNNNNNNNNNNNNNNNNNNNNNNNNNNNNNNNNNNNNNNNNNNNNNNNNNNNNNNNNNNNNNNNNNN
NNNNNNNNNNNNNNNNNNNNNNNNNNNNNNNNNNNNNNNNNNNNNNNNNNNNNNNNNNNNNNNNNNNNNNNNNNNNNNNN
NNNNNNNNNNNNNNNNNNNNNNNNNNNNNNNNNNNNNNNNNNNNNNNNNNNNNNNNNNNNNNNNNNNNNNNNNNNNNNNN
NNNNNNNNNNNNNNNNNNNNNNNNNNNNNNNNNNNNNNNNNNNNNNNNNNNNNNNNNNNNNNNNNNNNNNNNNNNNNNNN
NNNNNNNNNNNNNNNNNNNNNNNNNNNNNNNNNNNNNNNNNNNNNNNNNNNNNNNNNNNNNNNNNNNNNNNNNNNNNNNN
NNNNNNNNNNNNNNNNNNNNNNNNNNNNNNNNNNNNNNNNNNNNNNNNNNNNNNNNNNNNNNNNNNNNNNNNNNNNNNNN
NNNNNNNNNNNNNNNNNNNNNNNNNNNNNNNNNNNNNNNNNNNNNNNNNNNNNNNNNNNNNNNNNNNNNNNNNNNNNNNN
NNNNNNNNNNNNNNNNNNNNNNNNNNNNNNNNNNNNNNNNNNNNNNNNNNNNNNNNNNNNNNNNNNNNNNNNNNNNNNNN
NNNNNNNNNNNNNNNNNNNNNNNNNNNNNNNNNNNNNNNNNNNNNNNNNNNNNNNNNNNNNNNNNNNNNNNNNNNNNNNN
NNNNNNNNNNNNNNNNNNNNNNNNNNNNNNNAATGTTTAAAATAGGTGTCCACGACGCCTCAAAACAACTAAACTGAAAG
TAGATTTGAAGTCTTCTGGAATGCAATGAAGCTCACCGAAACTGTCTGGAGTGTCGAATGATCTCAATGGAGCGCTTGTT
GATGATCCTGAACACCTATTTATGCATCATAAAAAGATGCAGTAGGACATCAATACATTTCAATGTACGAGTATGTAATA
TAGCTGAGGCGAAATAACTTAAAGAAAAGAATGTAATATATAACAATGTACTCAATCTAAATGTAAAGAAATAAAGGAGT
CAAATCATTTAAAGCTTTACAAAATACTTTCTCATCTCTGAACTCAACATAATAAGTGATATATATAAAAAAAAATACAC
TTTAACTCTATTAGGAGATTCTCTAACCGACAACCATCACTATGAGCTACGTGATGATACAACGTCTTGTCCACGCTGCC
AGAACTGTCTTATATCGTGCCGAAATATAGAACCTCTCAACTAAGTGGATCAACTAAGCAATAAGGATTCATCTAAAAAG
TATGATCTTGTGCCTATGTTGGCAAGACATGGTTTATGAGGGTTGTGAGTTGTCTAAACTCTCCCCCATATCGGTGCTTA
ATACTACTCCCAATAATATATACTCTTGCTCAAATGTATAAAACATACTCTTTCTCTGGTTTGAGATAATTTCTCAAACT
ATCCTCTTAAAAGAGGTAACTGCTTTGAAATATCTCTGAAACTCATTACTCATTTAGAAAACAAGGTTTCTTTTTGCTCA
ATGTAAAAATATATTCCGGGTTGAGATAACTACTCAAAATTAAAGAGGCCTCTTTAAGAGGTAATTGCACTGTACTCAAT
CTTTCTGAAAACTCTTTTAACTTTTTTCAAAATAATATTCTCTTTATTCATGTAAAAATGAAATATTTGGAAAATACTTG
GTTCCCTTAGGGGTCGTTTGGTTTGAATATGAGTTATGATGGGATAAGTTATGTTGGGATTAGTTATGATGGGATAAGTT
GTCCTGAGATTATTTCTTATTGAGTGTTTGGTTTGTTGTATTCAAAATAATATATATTGATAAATTTTAAGAACAAGTTG
TTTGTTTACAAAATTACCCTTCACTTTATTTAAACTTTTGAAATTTTTCTTTGCAAGCTTTAGTTATTCATTTTTTTAAA
ATAAAACTTTTATTTTATTCAACTTAAATATTTTTGTTTATGTATTCCCATGATAAGTACCATGTGTATTTAAAAATATA
ACTTTTTTTCTTATTTAGCTTAAAAATAGAACTTCCCTCTTAAGTTTATTAAAGAGAAGAAAATTTATGAGAAATCAAAA
TAAAATAAACATAAGAATTATTCAAATAAATTCATAAATAAAAATTATATTTATATACTATAATTTTTTAATAGAAAAAT
ATGTATAATTATCATAAAAATAAAGAGTAGTAAATATTATTATACATGGTATTAAAAAAAATGTAAATATACATAAATGT
GAAAAATGATGTATAAAAAGGATTTAAAGGGACATATTTGTCATTTACCTATTTTATCCCGGGATTACTATACCACCCAA
TATGAGGGATAACTTATCCCGGCACTAATTCATAATCCTGGGATAAGTTATCCCAAGCTTTGCAACCAAACAACGAAATA
AAGGGTACTTAAAATTTATCCTGGGATTAATTCCCCTTATCCATCACACCAAACGACCCCTTATACTCTTGCTTAAATCT
TGGTTAAGCTCTTTCTCAAACTTCTCTTTACTTTCTCAAAACTCAGTTTAAACAATTATGTTGTGTTTAAAAGATTCTCA
ATAAGAACTCAATGAATACTCAGAAAATAGGATTCATGATGGAAATAGACATGAACAATCAACTCAATAATCTCAATGCA
AGATACAACAACTCAATAATCAGAACATAGAATTCAATAATCAGTAACTCAAGAACTCAGAACTCAATATCAACTCACCT
CAAGAATACTTAAATCTAAGGATAAGGATAGAACCCTAGATTACTCTTTTACTAATTTGAAAGTAGATGTAGGGAGTGAG
GACAAACTAATCTAACACTATGATAGCCTTACATACCTGGAAGAACAAAGTTCTTGACGAAATCGACGAAGCTCGAAGAA
CGCTTGAAACCCTAGATTTTTTCCTCTTGAAACCTTTCCCTAATGACTTGAAGTGTTAATTAATGTAAAAGAGCTATTAA
CACTTTCTAAGCCCTTAACTAGGTGAAAACATTGTGGTTTAGGCTTAGAATAGGGGTTAAAACGACGTAGTTTAAGTACC
AAACGCATAGGGGAAAGACCAAAATGACCCAAGCTTAAAAAACTGACGGAGTACCTTTCAAGGAAGTCTTCAAGGACCGT
TTAAGGCTCCACTATCCGTGAAAAACTTCAATGGTCGTATAGTCATCCGTGAACATTCGCCTATCTGACAAGGCCTTACT
AAAACGGGTATAACTTTTTACTCCGAACTCGAATTGAGGCAAACGTGGTGGCGTCAGAAGAGGACTCAAGAGCTTTAATT
TGATAGGCTATGGATCACCTAATTTGTTATATTCTATGAAATATGGTCATTTAAAGTTGACCAAAGTAAAATCTCATATT
GAAACTCAATTGGTAAGAAAGCTTTCAACTCAACTTTGCGCTAGGGGATTCTAGTGACCTCAATTCATATCCAAAATCAC
ACCCACATTTAAAGAATTGATCTTAACTTAAAAGTTGACGGAGTCACCTATATGGAAGGCTGGACTACCCTCCCTATATT
GCCCGTACACTTGTAAACGGACCATTTAGGGTCTCATGAAGGGTCTCTGGCCTGGTTTAGGCTTGTGGAGTTGTGTCACG
ACTCAAAGTATGCCCTAGGTGTAACATGGTTTATAGGATCCCCGAGAGACCCTACACAAGCTACTTAACATACATAAACA
AGATAATAGAAAATCAAGAGATTTAAAAGACAGTTCACATCAAAGAGTTCAATAAAACGAAGCGAAAGTCTACATAGTCT
CAATAGCCATCTACTACATCAATAGTGACCAGGACGTAACCCTAACATCACGTAAGATATCTGAAAGTAAAGATATAATG
AAATAAAGTCTTCGTCCTCGAAACATGAGGACTCACCAATCTTCAATATCTAATAAGTAATCTCTAGCCACGGAGATGCG
AATCTGGAACATTGGACCCTACATTTTGAAAGATATAGGCAAGAGTATGCGTTAGTAAAAAAATGTACCAAGTATGATAG
CAATGCATAGAGATGTAAAATCATGCTAAAAAAGATCTTTCATGCCATGCAAAGACCAAGTTAAAACCATAAGAAAGAGG
TTAGAAAACATTATAATAATCATGGTCAAATGCAAGTAAACCTCATATTTTGAACACTTGTAAAAATACTTCTTGAAGTA
ACCTTAGTTCATCATTATGCTTGTCGTGGGAAATTAGCCTTAACCAACATAGAGACCATGTGAGTTATAACATGGAATTC
AGTGTTCTCCCTACATATGAAAAGAGGTGATCTCACTTGCCTAGGTAAGAACAATGAACATCTAGCTTATGTGGATCCAC
TAGCCAATGTCTATCTAGACAACCTATGTTAGCACATAGTTTATGGGACACGGGTAATCGCCACTTGTCCACTCGGTACT
AAGCTTAATTCCCACAGAATAGTCATTAATCATATTCATCTTATCTTTAAGGGTCATGGGTAATCGCCTCTTGCCCTACA
CTATGGGGACATGGGTAATCGACTCTTGTCTTTCATTAGAGGACATGGATAGTCACCTCTTGGCTCATCATTAAATAGAT
CCTTATCTCTGATTCATTTTAGGTGAGAAGACCTTTCAACCTTAGAATCATTCATATTCATGTATTAAGTAATTATGTGA
TAAACCCTTTCACAACAATCAACAACAACAACACTTTGTGCTTTACTCTCAAAGCAACTCATATCACATTTCATAAGAAC
ATCCATATTTCCATAATTCACCCTTCATAGTTGATGAGTTTGAGATTTGGACTCATTTAGGGATTTATTTATAAGATTTA
GTGTCCTCAAATGCTTATTTTGTACCAATAACTAATGTAAAACCCTTGATTTCTAGGTATATGGATTGAGGAACAAATCA
AGGACACTTATTTGCAAAAAGGAACAAAGCAAGCTAAAAGAATGAAGAAAAGCAAGCCTGGTGATCGTCAAGTCCACTTG
GCGAGTCGCCGAATGGCTACTTGACCACCTAAAGTTCTAGTGTGCCAAACCCTGAAGGAAAGAAGCAAGTTAGCGAGAGA
AAGGATCAGTCGGTGGATCGCCGAGTGGTTCCGCGATGCAGTGTTGGATCAACAAAGTTATAGACCTTGAAGATGCTGAA
TGCCAAGGCAGAAAGGAGATGGAAATGACCAAAGCACGGCTTGCCGAGTGGTTCGGCGAGCCCGACTTACTTCACCGAGT
GACTCTTCGCAACACATTTTTGGCTACTATAAATTCATTTTTGAACATTTAGTTTAGTATCTTTGCTCATATATTTTTAG
TTTATTATTGAGTTTTGAACTGGTGAGACAGTTTTCTCTTGTTTTTCCTAAGCTTTGAAGAATTAAAGTTTTTCACTTTT
GAGAAATTGGAAGTGGATCTTTGAGATTCTTCGAATTAGAGCATTGTAAGGACTAATCTACATTTACCCAGTTGATGGAT
AATCAATTTGGTAACTGTTTTTACCTTTTTATGATGTCTAGCTAAAACCTCAATTCTTGGGGGTGTGATTATGTGATTAT
GGGCTGATTTAGTTTATGTGTATTGCTAATTGTTAGTTTAAATGCTATTTAGAAGTGAGTTCAATCATTAATTGTGGTTT
AATTTAAGAATTGTAGTTGCAAATGCAGTTCTACCCTTGTATTTTTGGCTTGCTCTAGAGAGAGGTTTTAAAACTAAACT
TATTGATCGATGGTCTGTGAGTATTGGGTTGACCTGGGTTCAGCTCGAGAGAGTGAACCCTAAACCCAATCCCACACATT
CAGCTCGAGAGAGTGAATGGACTAAGGTGTGGGCTATTCTTATTTTGCATGCTTGTTGATGTTTGAGAGAAATCAACTTG
ATTCGGGGTAAATTGTTTGAGAGAAATTTTATCTCCTCTATAGCCTAGCTTACTCATTAATATCTAGCTATTTTCTAATA
GTTGCAATTACTCGTTTGTCTATATTAGCCTATAATCGAATCACATCCCAACAACCCGCCTCATTATTGTTATTTCATAT
TGTTTGCCATTGTTTGTAGTTGATAATTTCAAACCAAAACCCCCCATTTGACATTCGTGTCACCCCCTGATTTGAATTAT
GTCTTTATTCGATAATTTTTATTCATATGATTGATTTGATCATGTTCATACTTCCCGATTGACTCTTAAACACGTACCGC
TCCCTGTGGGATTTGACCCCAACTCATTTAGTTGGGTTTTATACTGACTAGCTATCGTTGACACTTAGAATTGGATGAAG
TGTCCTTGAAATGTTAATTAATAGTTCAAAACCCGTTTTCATGAAAATCTAGAAAACATGAGTTAAGCATGGGTTCATGG
GGATTAATCTTAAAATCATGAGATTACCTTAATTCTTGCATAATACTTTATAAAACAATCAATTATATCAATCTAAAAAG
GAACTCATGACATAGAAGAAAACCCTAACTTCAATTGGAAATTTCTAACTTCAAAATTGGGGAATTTAGGAACTCTATGG
AGGAAAGGGATCCATCTATGAATACGATCATACCTCAATGCCACAAACCTGGATTCAATGGTGGAATTGGAGATTTGTCT
TGAAAACCCTAGTCTTCTTCTTCAAGCTTCTAGATAGAGAAATATTAGAGAGGATGAACTTGTTCTTTTTTAGAAATTTG
AGAGAATGAATTGAATTGGGTGGTTTTGGCGTTAAATTTTTTTATATATTGCTTTGGGTAAAAGGTAAAACGACATGGTA
TTGAATTAAAATAATTAGGAAAAGACTCAAAAGTCGCTAACTTAAAATTGACGGACTACACTGTAATATTCTAGAAATTT
GTAGACTAAACTAGAACTTTACGTGAAGGTTTTAGAGTTTGAAGCAAGGGTTAGAATCGTAAAATGACTTCCTGTAACTT
AGTAGACCATCTAGGGTTTAGTTGAGGGCTACAAAAGTCAAGGCTAAAAGCTAAAGGCCAAGGCTGCTCCAACATTGGCA
AGCACTGCCCCAACTTCACAGCCACCACCACGGTCAGTGGTCTTGACCACGGCTCGTAGGAGGCCTCATGAAGGTGCCTT
AGCTTTGTGGAAGGAAGGTCCTTGGGGCCAAGCCACTGGACCATGGACCACGAGCCACTTTACGGCCAGTGGTCTTGACC
ACGGTTCGTGGGAAGGCTCGTGGTCATGCCTTGACCACGGCTCGTGAGCCCTATTGTGGAGCCTGGAGTGGATTTCCTAG
TGAGGGGTCTTTTAGTAAATTCCTTTTAGTTGGTTTTAAGTGGGGGTTGTTTTGTATGGACTTTATTCACCTATATAAAC
TATTTTAAGTCATTAACCACCCTAACTAAGTCATTAATTCCAAAACCCCAAAAAGATCTCAAAGTTCATCTTCTCAAAAA
TCCTCTCTCTAAAAAACCCAAGAAGAAGAAGAAGAGAGGGTCAAGCTAGGTCAATTTCCTCCATTGATACAAGCTTTGTG
AGGGATTTATAATCAAGGTATGATAGCTTATTCATCTATGGATTCTTCCATCCATAGAGCCCCCTAGATTTCCCCCAATT
GTGAAGATAAAACCCAATTCTAGCTAGGATTTCTTCCTATGTTGTGGGTAGTATTAAGTATGATTCCAATTAAGTGGATA
ATACTTGTTTATGATTGTTTTAGTATTGAATCATGATACTATGATGAATTCATATGTTTTCCATGTTTAACCCTAGTCTA
ATTGATGAAATTGGTTTTATGTGGGTTTATGCCATGAAAGGGAAAATTGAGGGTTTATAGATTGATCTTCTAGAATAGAT
GAATTGTATAGTAATAGTTCAAGAATAGAAACATGTAATCATGAATTGAATTAGATTGAAGCATATATGATGAATTATGA
CTAGTAAAGCTTGAGATTGAACTTATATGGTGAATTATGACTAGAATTGATTAAAGATGAAGCTTATGACTAGAATGTCA
TGAAACCTAGATATGCACGATGATTGTATGAACTAAAGCTTTGAAGTAAGGCTTGTAGACATGAATGTTGAATCACTAGG
GCTTTGAGAGTAAAGTTAATGTGATGAATAGAAGTCTAATAGTTAGAATTACGGTGAAAGACCTATACTCACCTAACCTA
CCTTATGAATACTTGGATGTATAAAGTAATAGAATCACTTGAACATGGATTGATTGTCAAGGACATTCTTCCATGAGACA
TGAATATTAAGCAAGGCTTAATAGTGAATCTAGGGGGAACTCTTACATAGTAGTGTGTGGGTTTTCCCAAAGTTAGGTCT
CATGAGATGGAAGCCTTCACGTAGTGGAGTTAAGGTTTCTAGTAGCCATCTCCATATCCAATGAACTAAGACATACTTGA
AGAAGTATCTCCAAGTGTTCAAAAGCATTAATGGACTTAGACATGCTTAAGGAAGTATCTCATAGGGTCCATCTTAATAA
TGAACCTAGACATGCTTAAAGAAGTATCTCCTAGGGTTTAACCTAATAAAGAGCTAAGATGTGCTTAAGGAAGTACCTCA
TAGGGTTCTAAGGTTTAAAGAGAGGGACTAGTTTCCAACTAAGGAGTATGAGTATGAGGACCTAAAAGTGGTACTTAGCA
TGGATAGGATTATGGGGTCTTGTTCATGCATTGCACAAGTATAACTTAAGGTTGCCTAAAGAAGTGTTCTCTTATATGAT
GTATGTTTAGATAGGATTGTGCTATAGTTGTCTTCCTTGTTATGATTGTCTAAAGGTAAGAGATTTCATTGGTTATGAGA
ATTAACTTAAGGATGAGATCTTAAGATGGTGAGTAGATATATGTAACGACTAGAATCATCGTTATTAAGGAAAAGTAAGG
GCCAAATGCCGCTAGGGCGGCGGCGCCACGACGGGGTAAGCTAGCGCCAGAGCGGGATAGACAAGATAGAATGTAAATAA
CGTGAAATCTATTTTTTCTCCTTCTTCCTAAAATACCTAATTTAGACGTAAACCACCCTAGAAACCCTCAAAAACCTGCT
CTGAGCTTGGGAAGGAGGGAGAAAGAGATTTCTAGTGTAAAGAGGTCGAGGGATTATGGATTTCCGACTAAGATCACCGT
CACGAAGCCGAAAACCAGAACTGCAACCATAATTCCGTGTAGCTGCTAGGTGCCTAAGTAGGCTAGGTTTATTAATTAAG
TAGTTATAAACATGTACTCACTGCGTAGTATAATGTTAATCAATGGTAGGATTTATGTGTAGACCTTCGTGCACCGAGGA
GAAGATGACTTAATTCATAGAACGAAGCCTTAGAAGATGAACTAGGGCTAGAGATGGTCGAGTTAGTTTTTGGTGGCATG
TGTTGATGAATGCTTCATTGTGATGGTTGTGATTTTATGATTGTGTGATATGTGTTGTTCTTGCTTCATTATAATACGTG
TATGTATGCGAATGTTGCACTATGGACCACACTACTTGTAAAACGAGGATAGATGATTGATGAATGCCATGAATCATGAC
TGGATTGTATAACTATGAGAATGTACCTTGTGATTGTGATTGTGGTTTGTTGAATAGACCGGGTGTTGCGTTCTGACACA
CTAACATTGGATCGGTTGCCACGTTCTGGTATAAATATATGGATCAGTTTCCATGTTCTGGCATATATATGGATCGGTTG
CCACGTTCCGGCATAAACATTGGATCAAGTACCATATTTCGATATGCAAAAAGTTTAGGCTTGGGTTTCGTGAGATGACC
ATTAATTTGACATAACTGCATAACTTGAGAATTATGAAATGCTTCGTTGTTCGTAAGTAATAATTGATACAGTATTTCTC
AGAATCATTAAATGATTATGATGACATATATATGATTGTTCTACTATATTGAGTAAACTTGTTGTGTATCTCTTTGTTGA
ATAAACTGGGAAGGGTTCAAGGGTCGGCAACGTGTGAGAGAAAAGGTTGTATGTGTGTTGCAATGGTGATAAATGGGGGT
AGTGTACATGATGGAAATACTTAGGTAGTTTCCTCTGTGAAAGAAAGGGATTCGTGGTTGGTAGTTGGGAAGCCTTGATA
AAAGGTGTCATGTGGCAGAGATTAGGTAAGATGAAGAGAAGGCAAGGGTATGTCGCGTGTGATTGTTCGTTCAAGGGAAC
ATTGGTAGTTGCAATTGTGGACTCTTCTATGAGTTAAAATGGTTAGGTTATGATCAAGAGCCTAGTAAATAGGTGGACTT
AGATGGATGTTAGTAGTAAGAATGCTAGTGTAATTCTGAGGTATTCGAGAGAGGGTAAAGGTTGAGAAGTGAGTGGTCTT
ATTGCATGTTCTTACTAGTTGAATTCTTATATTATGTCGTGGGCGTCGGGTTGACCGATGATGCCTACCAGTACGTGTGG
TTTTGTTCTGATACTACTCTTGCTATGCCTTTTTGGTATAGTCTGGATGCAGGGTCGGTGATGTCTCATTAGGTGAAGAC
GAAGAAATCTCCAGCAACTTCTATTTTTCTTCCGCATGGTGGGAGCTGTGTCTTTTCATTATCATGTCTGGTTTTGTACT
CTTACTAGCTCTTGTACCTGTTTAGACTAGTTCCTTGGGGGTGTTATTTACTTTACAAGTCCTAACCCGAAATTGTTTAA
AAGTTCTTATTTATGAAACCCTAATATTTCATTTATCTCTATTTTTCTTTAATTTTCCGCATGTTTTAATTTTTTTGGAT
ATGGGGGTTCTCTTACTTAGGTGTTAGAGTAGGTTCCCGCACGGCCCGGTGAATTGGGTCGTGACAAATTGGTATCAGAG
CCCAGGTTACCGGTCTCCAAGTACAAGAGCAAAATGTGAACTAGACTCACACAGATTGGTGTGTTGACGTCCACATCTAA
TCTTCAGGAAGCTAGGAAGCATTCTTGGAAATTGTTCCACTTTTTCTCTCCTTTCGTGGGAGTGTCGCTTGTGGTATGAG
TTGGGTCCAATTGGTATCTCCCGATTCCAATTGGTATCTCAATAAAGAAAACCGGACGTTGGTCATGATTGAGGGGCCAC
AAGTAAGGCTAATTGGAAATGAGAAGGTTCCAATTGGTAGCTGGCCCTAAGGGTTGCGTAATTGCATGGATGACGGGAAA
TGGTCATCCATGGATGCGAACTAACTAATAATTTGGACTTGTTTGTGCATTGTATCTTGGAAGCTGTGAATGCGTGTTTC
TTGACATTCGAATTAACTGTGAACGCGTGCTTCTTGTTATCTGAATCAACTGCGAAGGTAAAGTTGTAATTGATTGAATG
TGATGATGTGATTATGTGCACTATAAATGTGTGTCCGAACTTTGATATGTGCAATATATTGGCCTAGTTGTTGAAGTTAT
GCAAGTCTTAAATGCCTGAGTATCGTGAAATCATTGTGAAAAGAAGGTCATGCCTAAGTTCGACGCAAGGGTCTAGATGA
TTACGAGGTAATTCGTAAGAGAAATCTAGATGTGTCTTACGCTTGAGTAATAACCGTGTGAGTGACTGGGTGTAGCTTGG
GGATGTGTGGGCTGTGGTAATTAAATTAAAGAGAATGAGTTGGATTGGGTATCATTGAGATTGACTCGGGGTAGACATCG
ACTATCCTAGCTAAGGGGAGTACTCTAATAATGCCTATGTTATAGCTGGGAACCTTTGGGAGAACTTGGAAAAGAAAAGA
ACCCCAAAAAAATTGTTGGCAGGGGTTCTGTTTCTGTTATGGCCGCTGGGGCGGGATTTTTCCCGCCAATGTGATGAGTC
CACAAATTGGACTCATTTAGAGCTTTATTTTGATAGAAATAGTGTCCTCGAATGCTTATTTTGTCTCAATATCTGATGAA
AACTCTTAAGTTTAAGGTATTTGAAGTTTAGTGGAAGCATGGACACTTAGGCGCAAAAAGGAACAAAAAGGCTGAAAAGA
ATGAAGAAGCTGAAGCATGAGTATCGCCAAGAACCTTTGGCGATTCGCCGAAAGGACAGACTCTGCCCTTTGTTCCAGTA
TGCGAAGCCTTGAAGGAAGAGGATAAAAAAGGCGATAAAAGGAGCAGTCGGCGCTTCGCCGAATAGTTTTGCAACGCAGT
ACTATACCGCTCAATGGTCCAAAACGTGAAGATGCTGAAGGCAAGCATGAAACAGCGATGAAACAGAAAAAGGGCGAGTC
GCCGAGTCATTCGGGGGCATTGACTAACTTCGCCGAAAGATCTGCCAGCGCTATTTTCTGAAGTCTATAAATACCGAACT
TATTATTAATTTTAGGGAGTCGAACTTTTATTTTAATTCCTATAATAGAATAGTACTTTTTGGATATTTTTCTCTCAAGT
TTGGAGAGGGTTTTTGAGAGACTTGAAGAAAGAAGGATTCCATTTTCCCCAAGTTTGAAATGAGTCTTCTCCATTCTTCT
TCCTTTGCTTAAATCAAGGTTTAATTTCTTATACCCATTTGATTTTACTATCATTTTAGGTGTATTTTGTTATTTCTTGA
TGTGTGGCTAAAAACCCCCATTCTTGGGTGTGATTTAGCAAATATGTGTTGATATTATTGTTGGGTCTTGCTTGCTGATA
GGTTAGATGTAATTTAATGGTGATTTCACCTAGTGGTTGTGGTTTAATCTAAAGGGTTTGTAGTTGCAAATACAGAGCCA
CCCATGTGTTTTCAGCTTGCCCGAGAGGGAGGTCGCGAAACCAAGACCACTAGACTGATGGCCTAAGGAGTGGGTCGACA
TGAGGTTCAGCCCAAGAGGGTGGCCCTAGTCCCATATCATAACACTCAGCTCGAGAGAGTGAGTGGGGTAAGGTGTAGGT
TATTCTTCATGCGACAAATGAGTGTCCGAGAGGAACGGATTTGAAACGGGGTAAGTTGCCCGAAAGGGAAGTTATTTCCA
TTTAAAGCTTAGCCTAGTCACTATTATCTTACAAATTTCCTTTCAAAAACATGTACCCAACTACTTATCTTAACTTGTAT
TGTGGTCACACCCCAAGAACATTTCCCTATACTTGATTTTCTTGTTAATTTTTGCTATTTTTACTACTTGTGACAAAACC
CCCAAATTGATATTTGACACTTTCGTGTCACCCCCTTTAATTTACCATGTTTTTGTTCGTTAATGTCTTTAGCTACAACT
AGTTAGAGCTTAATTTTATTTTTATATCAATTCTCAAAACCACTCCCTTGGGACACGACCCCAACCTTTAGTTGGGCTAC
TATACTATAGACGATCGTAGACACTCATACCGTAGGTTAGTGTCGTTGGTCACGATAAGCATCACAATACGAGGCTGCCA
GTGTGGGATTTCTCCCGCCAGAGCGGGACGGGGCGAGGCAGAACCTCAACCCGCCTTCTCTATTTTCCTAAGTTACCCAA
ATAAAGCCCAAATGGTATCCGGGCTAACCCCTGCAATACAATCAGTGTTCAGCGAATCGAGAATAGATTATAAAACTTAG
AAATTGATTATGTACCGCGAAAAACTGCAGAAAACTAGCATCCACGCGCTATAAAAACTTAGGAAAAATGAAAAGATAAA
ATAAAGTTTTGTTCAATACATGCCAAGAGGGACAGAAACCCGATCAAGAACCCTGGGACTGGGAGGTGTCATCATCAGAG
TCTAGATCCTCCGAGGGCACCAGGTCATTTATGACCTCATCCATGAAAGTAAAATGTTGAAAATCTCCTCTCTCGACTAT
GGGAATCTCATGTCCAAGGGCGACGCAGGTGAACATGATCTTCATCGCCTTCCATATTCGAACCATCAGACGATCCCTCT
CCAGACCCTTCATTATCTCCTAGCGCAGCTTGCGTCGGAGCATCTCAACCTTTAAGGCAGTGCTGGGTGGAACCGGAGTG
GTGTTAGCAACGGAGCGCCCCAATCTCCTCCGGACGGCCGTCAGGTCCTCCTCTACCTGTGCACCTGAGAGTGGGGGCTG
GGACCGGGTGGGACAAGTGTCTTCGCCTCCCTCATCGTCCGACTCTGCAGCCGCCTAACTGCTGCTGGCCCTGTTCGTCC
TCTTCCTTTTGCTCTGAGAACTAGGGCCTTGTCTAACCAAAATGGGGTGAAAGAGGGGATCCATAGGAAGTACCTCGTCT
GTATCTAAGAGGGGCACCCCCGCCTGTTTGTACAGCGCAGTCATTAGTCTGGGTAGGAAGAAGGCCTTTTTGTTGCCCCG
ATAGAGCATCTTCCACTCTGAGATAATCTGCCCCCCACATTCAACGCAATTCCCTGCACCGCGCATGCCACCACCAAGGC
CCGAGGAAATGTCACGTCAGTGCGATTGCCCAACGGGTGGATCCTCCTAGTAACCAAGTGTAGCCACCTCTTAGCATCAC
GTGACCAGTCCGCGCTAGTGATGCCCTCTGTAGTAGGCTAATAAACTATGTCTCGGCATGTAGGCTCCACCAGGGTGTCC
CTCAGCCAACCCAGATCCATCTCCCTCAGCTTGGCCTCGTACTCTGCATTTGAGACCTTAGGCAACTCTAACACCTCATT
TATGGCATTGGTGTTCAGGGGGATGTCAACTCCTCGGATGTGGATGATGGGGTGAGGGTCATCCCAGCGAACGGTAGGTA
GAATGGCATAGAACTCCCTCATCCTGTCGGCACATGTAGCAAGGGGAGCCTCGATCAGTGGAGCCCACCCGAACTCCATC
AGGCAAGCATAAAAGGCAGGCTCCTTCTCCTCCTGCTTGAGTAAGACAAAGCCCCTCTCACAACAAAACTTGTTGTTTCG
AAAGTCATGGAATCTTTCTGGACTAGCAGTGTCGGGAAATTGGATAAAAGGCAAATTTTCCTCATTTAAACATGCCATTA
GATAAACCTGCAAGTTATGAAAAATACACGTTAGAACTCGATAGGAGTAGACAATATTTGGTCAAGGGGAAAAGAAAATT
TTCTATCTTTTAGGGATGCAGGCCACTGGTTTCCTATGTCCCGCCACATTGGCCAAAATCCCGCCAGAGCAGGATGATGG
AGGCTGCTATAGTGGGATGCAGGTTGCCAGAGCGGCCTTTATCTGGGACGAACACCAGGCACGATCATGGCACCTTTTCG
TCCCAAAACCCTCATTTTCAACAGAATTTCAGCAGATTAGAGTATATAAAGTCCCATAGTACTTAAATATGCAATTATTT
TTGCAAAATAACCCCTAAATGAGGTCCAAATTCAAGTTTATGCCAAAAAGACCTTTCAACTTCCCCAACCTATTTTGGTA
TCGATTTAGCCGTATTTTTGCGAAATCCTTACGCCAAGGATGTTGTTGAGACATTGGGGACGTAAGGGGAGGATTTCTAC
ATTTTCCTAAGAAAATCAAGCAACCTATGTTTAAAGTTTTAAATAACTACCCCCCAAGTCTCCCTAATCAATCAGTTATC
ATCATGCATTCGTAATTAAGAACGTAATGAAGTAAAGAGAGTGAGGATCATGAGCATTACCTTGTTTCTGATGTTCGTGA
TGAAGTGGTTGAGAGAGTTTTGGGTGTTATTGTAAGTGAAAAGGATGAAATGGGGAAACCATTCCCCTTCCTTCCCCCCC
TTTACTATTTCCAATCTCTCGCTACAGCGGGAGATGCCTCGCCATAGCGGCCCCGCTTTAGCGAAAGGGCTGCCGCCCTA
GCGACGTCAGACTGTGAAAAATTGGACGCGTTCCTTCTTTGTATGTTGCCTCAAATTCCATCTGGTCCTTTGAGTATAGT
ACCTTTCGTGTGCCAAATATTAGAAAAGTCACCATTCGTCGTGGTGGCGTAATGGGCCAAATCATTAGTTAAAGTGCTCC
GAAATAGGGCGGGTGTGATCTGTGCTAGTCGTTCGGGGACGAACGAGGGGTAAATTGGTATTTATTGTAACGACCCAAAC
TGTCGTTATTAAGGAAAAGAAAAATTTCAGGAAATTACTGGGCCACTGTCCATCTAGGGCGGCGGCGCCATAGCGGGGTA
AGCTGGCGCCAGAGCGGAATAGGTGAGACAGAATGTAAATAACGCGAAATCTTATTTTCTCCTTCTTCCTAAAATACCTA
ATTTAGACGTAAACCACCCTAAAAACCTTCAAAAACCTGCTTTAAGCTTGGGAAGGAGGGAGAAAGAGATTTCTAGTGTA
ACGAGGTTGAGGGATTGCAGATTTCCAGCCAAGATCACCGTCACGAAGTCCAAAAACCAGAATCGCAACCATAATTCCGT
GCAGCTGCTTGGCGTCTAGGTAGGCTAGGTTTATTAATTGAGTAGTTATAAACATGTACTCACTGCGTAGTATAATATTA
ATCAATGGCAGCATTTATGCATAGACCTTCGTGCACCGAGGAAAAGATGACTTAATTCATAGAAAAAAGCCTTAGAAGAT
GAACTAGGGCTAGAGATGATCGAGTTATTGTTTGGTGTCATGCATTGATGAATGCTCATTGTGATGGTTGTGATTTCATG
ATTTTGTGATATGTGTTGTTCTTGCTTCATTATAATATGTGTATGTATGCGAATGTTGCACTATGGACCACACTACTTGT
AAAACGAGGATAGATGAATGATGAATGCCATGAATCATGCCTGGATTGTATGACTATGAAAATGTACCTTGTGATTGTGA
TTGTGGTTTGTTGAATGGATCGGGTGTTGCGTTTTGACACACTAACATTGGATCGATTGCCACGTTTCGGTATAAATATA
TGGATCGGTTTCCACGTTCCGACATAAATATATGGATCGGTTGCCACGTTTCGGCATAAACATTGGATCGGGTGCCACGT
TCCGATATGATAACAGTTTGGGCTTGGGTTCGGTGAGAGGATTATTGACTTGACATAACTGCATATCTCGAGAATTGTGA
AATGCTCCATTGTTCGTAAGTAATAATTGATATTGTATTTCTCAGAATCGTTAAATGATTATGATGACATATATCTGATT
GTTCTACTATATCGAGTAAACTTGTTGTGTATCTTCTTGTTGAATAAACTGGAAAGGTTCAAGGGTCGGCAACGTGTGAG
AGAAAAGGTTGTTCGTGTGTTGCGAGGGTGAGAAGTGAGGGTAGTGTACATGATGGAAATACTTAGGTAGTTTCCTCTGT
GAAATAAAGGGATTCGTGGTTGGTAGTTGGGAAGCCTTGATAAAAGGTGCCACACGGACTGGGTAAGATGAAGATATGTC
GCGTGTGATTGTTCGTTCAAGGCAACGTTTGTAGTTTCAATTGTGGACTCTTCTATGAGTTAGAATGGTTAGGGTATGAT
CAAGAGCCTAGTAAGTATGTGGACTGAGATGGAGGTTAGTATTAAGGATGCTAGTGTAATTCTGAGGTATTCGAGAGAGG
GTAAAGGTGGAGAAGCAAGTCGTCTTATTGCATGTTCTTACTAGTTGAATTCTTATATTATGCGGTGGGCGTCGGATTGA
CTAATCATACCTACCAATACGTGTGGTTTTGTACTGATACTACTCTTGCTATGCCTTTTTCCCATAGTCTGGATGCAGGG
TCGGTGATGTCTCATTAGGTGAAGACAGAGAAATATCCAGCAGCTTGTATTTTCCTTCCGCATGGTGGGAGCTATGTCTT
TTAATTATCATGTCTAGTTTTGTACTCTTAGTAGCTCTTGTACCTGTTTAGACTAGATTCTTGGGGGTGTTAGTTAATTT
ACAAGTCTTAACCTAGAATTGTTTAAAAGATCTTATTTATGAAACTCTGATATTTCATTTATACCCAATTTTTTTAAATT
TTACGCATGTTTTAAATATTGGGATATGGGGGTTCTGCTACTTAGGTGTTAGAGTAGGTGCCCGCATGGCCCCGGTGGGT
TGGGTCATGACAGTATGATGGCATAAGGTTGTACTTAGTGTGAGTAGGATTATGGGGTCTTACTCATACATTGCACAAGT
ATGACTTGAAGCTACTTATGAGAGCCTAAGACTTGACTAGTGATATGGACTATGTTTATGACGAGCAAATTGTGGAGTCT
TGTCCATGTCTTGCACAAGTATGCTTTGAGTTTACTTGAAATAGTTCATTTATGATATGAAAGACTAAGGGTGAAATAAT
GCTTATATGATGCTTATGTTGGAGACTATACTTATGATTATGATATTGTATCTTATGCTTATAGTTTGATGTTTCATGAA
GTATTGGATTATGTCTTATGTTGACTAACCCTTGTGATATTATGCTCTTATGATGTTATGCTAGCTATCATATTTAGTAC
TTTTGCACTAACACATACTTTGCCTACATTCTTATCAAATGTAGGGTTCGGAGATTTAAGTGCCATTCTTGAGGCTAAGT
TTCTAAGGAGCAAGGAATTGAAGATTTGGTGAGTCCTCATAGCTTCGAGGACAAAACCACTATTTCCTTTATGTCTTTTA
TTTTCACGTTTTGAGACTATTGTATGGGTTGTGTCCCAAAGGTTTTATTCAAAGTTGAGTTTAGATGGTTGAGACAAAGT
GTAGTAAGATTTCCGCTTGCTTTTATAAAAGACTTCGATTGTATGGATAAAGTTTTAAAAAATTTCGTACTTTTCTATTA
TCTTATGTTATGATATGCTAAGGTTGTATGAGACCCCTTCGGGATCAAGTATGCCATGTTACTTCTAGGGTGTACCCTAG
GTCAAGACAAACTCTGCGCCTCACGATGGCCTTCATGGCCCATCAAAGATTCCACGGTCCGTTATGGCCGTTGAGGTCCT
TGACCAGTGGCAAGGCGAGGGACCCCTTCCTGATGGGCCACTTGATGACCCCTACCACGGCCCGTCAACCTCACCACGAG
CCATCTAGGCCTTCGTGGGAGGGACGCTGGCCCTGGAAATTCTGGCAAGCTTTCACGAGCCTCATAACGGGTTGTGGTCC
CCTTCACGGCCCGTCAAGGGATCCGTGGAGGGTCCCATGGCCCAGTTTTGGACTTTTGACTTGCCTGCTAGGCCTTTTTT
CTATCCTTCTCGATTCCGAGGTGTTACAACTTGCTCGTTAACTCACTATAGCCTTTATTGAAGTCCGAAGTGTTACATGA
ATGATTCAAATTTTAAGAGTAGGGTTGAGAGGTGTTATAGAATGATTCGGGTCTTAGCTTAGAATTTTTCGGAGTGTTAC
ATCTTCCTTGTGAAAATGTGCCTACTATTAATATAAATAGATAAATAAATAAATATAATATAAATTATAAAAGATATAAT
AAATTGAGTGTTTCAGTTCGGGGATATTATAGTAATTAACTTTAAGTTAGGGGGTGTTTTTAATTGGGGGTAGTATAGTA
ATTTGATATTCAAGTTAGGGAGTTCATGCTTTTAAGGTAGTGTGTGTGTATATATATATATATATATATGAGATGAATCC
CTCTATTTATAGCCAACAAAGGAAAATATGAACAAGTTCTTATTGTGCCTTATCAAAAAATTTAGAATCCTTCAAAAAAA
GTCAGAAATCTTTGGAAAAGTCACAACTCATCAAAAAAGTCGCAACTCTTTGAAAAAGTCAGAACACTTCTGAAAAGTCA
CAACCCTTTGAAAAAATCACAACTCTTTTGAAAAGTCACAACTTTTTTTGTTTTGGGGGGGGGGGGGGGGGGTATTATAG
TAATTTAATATTCAAGTTAGGAAGTTCATGCTTTTAAGGTAGTACATTTAAAAATGAGAGGAAATCCCTCTATTTATAGC
CAATAAGGATGGTATAAACAAGTTTTTATTGTGTCTTTTCAGAAAAGTCGCAGCCCTTCGAAAAATTCACAATTCATCGA
AAAAAATAACAATCCTTTGGTAAAGTCACAATT
GAAGTTATGTTTTTAAACATAAGAGCTAGTATTATATTTTGGGAGTAGTATTGAGCACCGATATGGGGGAGAGTTCAGAC
AACTCCCTGCCCCCATAAACCATGTAGCCATCATGGGTAGAAAAGGGTCATACTTTTTAGATGATTCCTTAGTGCTTTTT
AGCATAGACTAGTGGATCCACTTAGTAGTCAGGTTCTATACCCTCGGCAAGGTATATGACGACCCTGACAGCGTGAGGAA
AAATGATGTATCATCACAATAGCTCTTAAGTGATGGTTGTTGGTTAGAGAAACTCCCACAGAAGTATTTTTTATTCTTAT
ATACACAGAAGTAAATTGTATTTTTATATACATCCAGAGTTTATATTGTATCTTTGCATACATACAGAGTTACTATTGTA
TTTCTAAATACATAGAGTTGGTACCCATGTTTTAAAAGCTTTTCTTTATATTGCATTCATATTATTTCTTTATATTGAAA
TGAGTTCAATTCAGTTTAGTTGAGACCATGTTTGTTCTTTCAGTTCCCTTTTCAAGCTTATGTCTTGTTTTAGAATTACC
CTCGCATGCTCGTACATTCAAAAATACCATTCTCCCTCTCAAAGTCTACTTGTGCAATGCATGAATGAAGTCCCATAGCC
CCATTCATACTAAGCAGAACCCCTCGAGGAACCATACAATTTCTACTGTGGGAGTTTCCCTAACCGACAACCACTACTAG
GAGCCTAAGGGGTGATACAACGTTGTTACCATCATGCTGCCAGACTGTCCTATACTTTGTCGTCATATAGAACTACTTTA
ACTTTAACTTAGTGGATCTACTAGCTTAACTTACGTGATCATCTAAAAAGTATGACCCGTTAAATCCCATCTTGGCTACA
TGGTTCTTATGGAGGGTTGAGTTAATATGAACTAGTGTCCCCATTTTGGTGCTCAAGACTACTCCCAATATATACTTTGG
CTCATAAGTGTTTTAAACACATCTTTCTTTAGTTTGAATTAATTGCTTAAACTACCCTCTTAAAAGAGGTAATTGATCTT
AAAAACTCTTTCTAAAAACAACATATCAAAACCATGTTTTAATATGATCATTGATGACTCGGGAAATCATACTGCATAAA
CATTGATGGTATATCTAAAGACCATACTGTTTAAACATTGATGACATACTCTGTTGTCATACTAATCATGTTTTAGAAAC
TCTTACGCGAAACTCATCTTTTCCTTAAAAAGAGATAGTACTCAAACTGCTCCAAACTCTTTTGGAAAATCTCAGTTTCC
TCTCACCTTAAATGTGAAAACATTTAGAAACTTCTTTGGGAATACTTAGTTCCCTAATAACTTTTGAGAAATGAACTTGA
CTCTTTACTCTTTACTTAACTTGAAACTCTACTCTTTACTTAACTTGAAACTCTATACTCTTTATTTAACTTGAAACTTG
AGCCTAAAAAAAATGAAGTTAAAACGTTCAATAAAGACTCTTGAAAAACTTTAAAGACTTGCTTTGACTTACCTCTTAAC
TTATAAGCTTGACTCTAACTTCACTTGACTTTGATCCTAACTTTCCTCGAATTGGATTACGGATTCAAGGGTAATGATCT
CATGTTTATGGATGAGTTCAGGATGTCTAGATGTAACTTAGAGTGTTGAAAACAACTATAGAACATAGGTACATTACCAA
GGAACATGTATGAAAAAGTGGGGAAGGAATGGGAAGGATTGGCGTCTTTGGCGCGGGGCGCCAGCCTTCTGACTTCAGAG
GGGCCTGCTGGGCGTGCCGCCCCAAGGGGAAAACTTCAGAACCCTGTTGGGGAGCGCTGGCTGGCGCGACGCCCCAGCCT
TTTCCCCCGAAAATCCGACTTTTCTCCTTTGTTTTTCCAACTCTAAACTTTCTTAACTTTAAAGGTTCTAGCCCCAAAAA
CTTAGAATCATAAAACCCCTTAATATACAATAGATTCAACTCAAAGTCACAACTGGAAACATGCACCAAACCAACAAGAA
ACTTCAACAACACAACACAACCACAAACTTCAACAAACACAACCAATCTTTTCTCAGAATTAAAACGAGTTTGGCGTGTG
GGGGAATGAACCAACCCAACACTATGATCTCACATGCCTTAATAGGGATCAACCCCGACGAAATCCACGACGATCTCTAC
GAACCTTGCTTCTTTTTCTCCTTCTCCTTTTCTTCTCCTCTTCTCTCTCAAAGCCCTAACCCTCACTTTTTAAAAGGGAA
AACTAATTTAAAATCAGTCTATACCCTTAATATAACCAAAAGAAATGGTTAGGGAAAAGACCAACATACCCTTACAAATT
CGGACTAAACTGCCCTGTGCCAACAACCCAACTTCCAAATGGCATAACTCACTCATACGAACTCAGAATCGAGCAAACTC
GGTGGCGTTGGAAAGATCAATCCAAGAGATTTCCAAACATAACTGGAAACTCACCTCACTCATCCTGAGCTAGGAGTTAT
GACTGCTCAAAGTTGACCAAAAAATCATTTTTTCCCCATACTTAACCAAATTTCCAGATTTTTTTAATTCTTTCCAAAAA
TGACTATTTCCAATTCTAAGCTTCTTTATAGCTATTTCAAATTGCCGGATGTTACAATATCTCCCCCTTGGGAACATTCG
TCCTCGAATGAGATTACTCTTACTAAGCTATATTGCCAATCCTCTTGACTATGCGATAGGGTACCATATATCGGGGACTA
AGTTTCCCCTTCTTACCAATCGTCATAACTCTCTTCACGGGTGAAACTTTCAAATATACCCAATCAGCTACTTCGAACTC
TAACGCCTTTCTCCTAACATCAGTGTAGGATTTTTTTTTACAACTCTGTGCCGTTTTCAACCTTTCTCAAATCACTTTCA
CCTTCTCCATAGCTTGATGAACTAACTCTGGACCTATCAACCCTGCCTCACTAACTTCAAACCATCCAAAAAGAGATCTA
TATCTCCTCCCATAAAGAGTTTCATAAGGAGCCATTTGGATGCTAGAATGGTAACTATTGTTGTAAGCAACTCCATGTAA
GATAGGTAATCATCTCAATTATCCTTGAAACCAATCCCACAATCCACCTTGATACCTCAAAACACCATCTCCTCCTTGTT
CAAAAGCCATCACTGCTTATGAACATTTTGCCTGTAATTCCAGCAAGATAGGGTCTGGGTCTTTCTCACCTTTTACTTCT
GGCACTAGTGATGGGTCAGACCCATTCATCATCATTATTCCTCCTTGTGGAATCCATAAGACTAACTCCCAGGCGTGCAA
GTCGGTGCACATCTCTTGCTAATTCTCTATGTTCTTCCTCAACGTCCCATAGACAACCTGCTTAAGGAATCAGCAACAAC
ATTTGCCTTACTAGGGTGATAAAGAAAACTCATGTCATAACCCTTGAGTAACTTTAACCACTCTCTCTTTGTCTGAGATT
AAGCTCATTCT
CCCCGAGCCTACACCCTGGACGTGGCCGGCACTCGAAGACCATTGCTGGCCCCCAAGCGAACCCTTAGCCTGGCTTACTT
AACTCAGTGGAAACCTTAACTCAAAAGAATAACTCCATACAATGAAAGGTCATAAAACAACCGAACTGATAAAATCTGGC
CAAAAAGGCAACTCGAGTCTCAAAATAGAATATTTATATATATACATAGATGAGGGTTGAGTTAATATGAACTCGCGTCC
CCATTTCGGTGCTCAAGACTACTCCCAAAATATACTTTGGCTCATAAGTGTCCTAAACACATCTTTCTTTAGTTTGAATT
AATTGCTTAAACTACCCTCTTAAAAGAGGTAATTGCTCTTAAAAAATCTTTCTAAAAAGAACATATCAAAACCATGTTTT
AATATGATCATTGATGACTCGGGAAGTCATACTGCATAAACATTGATGGTATCTTTAGAGACCATACTGTTTAAACATTG
ATGACATACTCGGTTGTCATACTAATCGTGTTTTAGAAACTCTTTTGCAAAACTCATCTTTTCCTTAAAAAGAGATAGTA
CTCAAACTGCTCCAAACTCTTTTGGAAAATCTCAGTTTCCTCTCATCTTAAATGTGAAAACATTTATAAACTTCTTTGGA
AATACTTAGTTCCCTAATAACTTTTGAGAAATGAACTTGACTGTATACTCTTTACTTAACTTGAAACTCTATACTCTTTA
CTTAACTTGAAACTTGAGCCTAAAAAAAATGAAGGTAAAACGTTCAATAAAGACTCTTGAAAAACTTTAAAGACTTGCTT
TGACTTACCTCTTAACTTCTAAGCTTGACTCTAACTTCACTTGACTTTGATCCTAACTTTCCTCTAATTGGATTACGGAT
TCAAGGGTAATGATCTCATGTTTATGGATGAGTTCGGGATGTCAGGATGTACCTTAGAGTGTTGAAAACAACTATAGAAC
ATAGGTACATTACCAAGGAACATGTATGAAAAAGTAGGGAAGGAATGGGAAGGATTGGCGTCTTTGGCTCTCTGAGAGGC
GCAGGGCGCCAGCCTTCAGACTTCAGAGGGGCCTGCTGGACGCTCTGCAAGGTGCGCCGTCCCAAGGGGGAAACATCAAA
ACCCCTGTTGGTGCGCGCTGGTTGGCGCGATGCCCCAGCCTTTTCCCCCGAAAATCTGACTTTTCTCCTATGTTTTTCCA
ACTCTAAACCTTCTTAACTTTAAAGGTTCCAGCCCCAAACACTTAGAATCATAAAACCCCTTAATATACAATAGATTCAA
CTTGAAATCACAACCGGAAACATGCACCAAACCAACAAGAAACTTCAACAACACAACCACAACTTCAACAAACACAACCA
CAAACTTCAACAAACACTAGCAATCTTTTCTCGGAATTAAAACGAGTTTGGCGTGTGGGGGAATGAACCAACCCAACACT
ATGATCTCACATACCTTAATAGGGATCACCCCCGACGAAATCCACGATGATCTCTACGAACCTTGCTTCTTCTTCTCCTT
CTCCTCTTCTCTCTCAAATCCCTAACCCTCACTTTTTAAAAGGGAAAACTGATTTAAAATCAGTCTAGACCCTTAATATA
ACCAAAAGAAATGGTTAGGAAAAAGACCAACATACCCTTACAAATTCGGACTAAACTGCCCTGTGCCAACAACCCAACTT
CCAAAGGGCATAACTCACTCATACGAACTCGAAATCGAGCAAACTCAGCGGCGTTGGACAGATCTCTCTAAGAGCTTTCT
AAAAATAACTGGAAACTCACCTAACTCATCCTGAGCTAGGAGTTATTACTGCACAAAGTTGACCAAAAACACATTATTTT
TCCCATACTTAACCAAATTTCCAAATTTGTTTAATTCTTTCCAAAAATGACTATTTACAATTGTAACACCCCGACTTTTC
AAAATGTCTAAATTAACTCGTATCTTCATGGAAAGACAAGGAGGGTGAGTAATAAATTAAAAATGATGTGTTATGTTATA
TTTTAAGTGTTCAAGTGTTGTATCTCAAGTTTTGAAGTTAGATAAGTGGCAAAATAAAAGTTGGCGAAAGTTACCGTAAA
GTCCTTTTTAAAGATTTGTCTGAAATTTGAGTCAAATGTCTCGGACGTTTTCTCTCAATCTATTAAGAGTTGTGGTCCCT
ACAAACTATTGAATCGAAGGTCTACGAGTCTAGTTTTCAACGCATCAAACCGTTTGTTCATACGACTTCAGAATAGAGAG
ATATTCGCATTTTCGTAGGACTGCGCAAGCAAGCACGTGAGGTGGGGCCCTAGGTCGGTGGAAAGTTGTATATATCTTCT
TCTTCGAGTTTTTTCTCCATTTTAAGCTAAATATACAGAGAAAACATAGAAACCCATTTCTAGGATCAAGCTAAATATAG
ATTTTCTCGACTTAAGTCCTTGACGAAAGTTGTTCTACGCGTTGGGCTCATCATCGTGGTATAATTTGTTTTATCGATTG
CGTAGCATATCACACTTTAGTGTTGGGCCAGCGGGGTTTTGAATATATTTGAAGGTTTTGAGGTGAATTACGAACCTAAG
ATCGAGGTAAGACCCTTCTTTCATCGACTCTAGCTTTTATAAGTAGCAAATAGCAATTTGCGACGGAAATACATATCTTT
TATTGTATTGTCATGGTATCTTTTATTTTGTGTGTTAATTATGGTCCTACCTTGTTGTAGTATCGAGGGAGTTATGAGTT
AAAGTCTTTAAGCCACGTGAATTTAGCAAAAAAGGTATGTTAAGGCTATTCTCTTCCTATGGCATGTTTCCTTAAAGCTT
AGGAGCAATGTAATTGAGTTGTTATCGTTGTTATACTTGTAGCCATTATTGTTGATTGTTGGCTGCTTGAGTGCGTATAA
TCCTCTCTTATCGAGATTCTTATTCAGTAGTAACATTCGTATGTTGGACACGACATAGAGGCTATTTGTATAGGTTGCCT
ATAACTAAATTGCTCACTTTTAGCTGTTGGATTGTTATTGTTGCCTTTGGGCTATTGTGGTTAGCTGCAGGAATGTAATC
TATGCCTAGCAGGGTTATGTTCTGCCTACAGGGCTATATGGATGCCTAAAAGGGCTATGAGTTGCCTACGGGGCTATATT
AATGCCTAGAAGGGCTATGAGTTGCCTACAGGGATATATATTGATGCCTAAGAAGATTATGTTCTTCCTACAGGGCCATG
TTGTTGCCTAAGAGGGCTATGAGTTGTCTATAAGCTATGTTGATGCCTAAGAGGGCTATGTGACTGCCTGCGGGGCTAGG
GGACTACCGATAGGGGTATACAAGTTGATTGGCACCTTCCGGGCTTATGGGGGCCTGAGTAGGTGGTCTTGTGTGCTGTT
TGTACCTACCGAGCTTATGGGGGCTTGGTTAGGTTGTTGTTTTATTATTTTTGATAAATTTAGATTTAGAAACAGGTTAG
TACAATTATCTTATCCTTAATTTATTTATCAGATTATTCCAGTATATCAAGATACCTCATCATAGTCTATTGCCTTTCAT
ACTCTGTACATTATTTTGTACTGACGCCCCATTGCCTTGGGGCCGCTGCATTCATGCATGCAGGTCCTGACAGACGACCG
AGTAGACCTCCTTATCAGCAGGATTGACTTTTATCCGGTTGGTCAGCCCCTTTCCTCCGGAGCTGCCAGTGTTTGGAGGT
TTGTTAGATTTTGTTGTACATATTTTTATGGGTAGGCTGGGGCCCTGTCCCGCCAATCGCTAATACTCTTAGAGGCTTGC
AGACTAGTGTGTGGGGTTCATAACTACGTTATGGCCATGCTGGCCTAGTTTTGTTGGTTTGCTGAAGCTTGCTGGTTGTG
TGATGCGTTGTCTTGTTATATGCATGATTTCAATTTTGGTATAGATATCATGGTGGCCTCGACGGCCCAATTAGGACTTT
TGTGCTAGTTGACTATTTATTTAAATGATCTCCTGGGAGTAGCTGTTTCTTTTATAGATCAGTTGACAGGGGCCTTGCCG
GCCGATGGCTTAGTTTTAAGCCGAGATATACTTGTTTGATTTCTTGATTGCGTGTAACTGTCATGCGCTAGTAGCAAATG
GTTCAGCAGGGTCGGCTCGGGCCTTAGTTTTGGCATTAGGAGCCAGTTGCACCCTTGAATCTGGGGTGTGACAACAATTC
TAAGCTTCTTCATAGTTATTTCAAATTTTTGGATGTTACAACTGTATTGGTATCATTAAGTGAAATTAGTTGGGGTATAT
AGTGTATATGTTTGTAATTATTTTGTTTTTATGGGGTATTTGCTTAATTTCCCCATAAAAAAAAGAGAGGAAAAACTACA
CAAATTGGACCAATTAATGAACTCTTTACCTAAATTAGACCTAACCCAAACTATTCACCCTTAATGGACCAATGACCCAA
ATTATTTACATCCACTACCCCATTGTCATGCATAAATGTAATTGATATTTGATACCACCAGGGTATATATATATATATAT
ATATATATATGAATAAATTACTTATATACACACATTTACTTACCTTAATATCTATTTTCCCTACCTTTTAAAAATATTTC
AAAAATCCCTTAATTCTACTAATTCCTATAAACTTCCGGATACATAAATATTTCACTCCTCTTTTCAGCCTAGACCCACG
TTTCCCACTCCCCTTTTCACTCCTCGATTTTCTCCCTAAATTCTCTCCGCATCCTTAGCAATTACAAATTTCAGAATCAA
TTTGATTTTCAGAAGGGGTCTCTCTCAAGTCTATCAGTTTCAAACATCCGAATAGGTAGAAATTTTATTCTCCATTGTTG
TATTCTTCATGTTTTTTCCTGATACATATGGATTAGGGTCCATCATTTAGTATTGGTGTTTCTCAAATAAATTCCTCTAA
TTATAATCGTACATATGATTCTGACGATGAAAAGTAGTGAGAAAATAGATCCAAACTATTGCATGACACATTAGCGATGA
AGTACCAGAGTGATGTCAAGTCAAAAATAAAGGTTGAAAAAACCCACCAAAAAAGGGGAGAAAAGTGGCAACTGTCATTT
TCTGACCTCCACTGCCTAAGGTATGAGTTTTCATAACCTTTTCTATATTTTTTTGTCTTTGATATGTCATTTGTTGTGTT
GGGTCGAAATAATTTGGTACATTAATAGTGAAGATACATTACTTTTCAATTCAATGTTCTCATAGTATGTTCGACAATTC
TCGATTTGTAATCTATTGATACATTAAAATCCTAATTTTGGTTACATTTTTGCATTTGGTCTGTTGGGTCTACTTAAATT
GATTCATGTAACAATGAAGATACATTTTTTTATCTCTACAATGTTATTGCAGTTTGCTGCTGATTTTGTATTTTGTTGAT
ACATTAAAACCCCAAATTTTAGTATTCTATCTTATAGATTGTAATTTTTACATGTGTATCAGATTCATTGATGTTGTCAT
TATTGTATCTTTCGTTCTGTTAATATCAAACATAGTAAAACCCCTCAATTTTGGTACAATTTTGAATAGGTATTCATAAT
GTATCAAGTATTAAAGTTCATTTAGATATCCTGTCTGTATTGTATATTATAGATTATAATTTTTACATGTGTATCAGATT
CATTGATTTTTCCATTAATGTATCTTTCATTATGTTCATATCAATTACAGTAAAACCCTCAATTTTAGTACAGTTTTGAA
TGTGTATTTATAATGTATCAAGTAATAAAGTTCATTTTAATTTCCTGTCAGTAATGTATATTATAGACTATAATATTTAT
GTTCATGTCNNNNNNNNNNNNNNNNNNNNNNNNNNNNNNNNNNNNNNNNNNNNNNNNNNNNNNNNNNNNNNNNNNNNNNN
NNNNNNNNNNNNNNNNNNNNNNNNNNNNNNNNNNNNNNNNNNNNNNNNNNNNNNNNNNNNNNNNNNNNNNNNNNNNNNNN
NNNNNNNNNNNNNNNNNNNNNNNNNNNNNNNNNNNNNNNNNNNNNNNNNNNNNNNNNNNNNNNNNNNNNNNNNNNNNNNN
NNNNNNNNNNNNNNNNNNNNNNNNNNNNNNNNNNNNNNNNNNNNNNNNNNNNNNNNNNNNNNNNNNNNNNNNNNNNNNNN
NNNNNNNNNNNNNNNNNNNNNNNNNNNNNNNNNNNNNNNNNNNNNNNNNNNNNNNNNNNNNNNNNNNNNNNNNNNNNNNN
NNNNNNNNNNNNNNNNNNNNNNNNNNNNNNNNNNNNNNNNNNNNNNNNNNNNNNNNNNNNNNNNNNNNNNNNNNNNNNNN
NNNNNNNNNNNNNNNNNNNNNNNNNNNNNNNNNNNNNNNNNNNNNNNNNNNNNNNNNNNNNNNNNNNNNNNNNNNNNNNN
NNNNNNNNNNNNNNNNNNNNNNNNNNNNNNNNNNNNNNNNNNNNNNNNNNNNNNNNNNNNNNNNNNNNNNNNNNNNNNNN
NNNNNNNNNNNNNNNNNNNNNNNNNNNNNNNNNNNNNNNNNNNNNNNNNNNNNNNNNNNNNNNNNNNNNNNNNNNNNNNN
NNNNNNNNNNNNNNNNNNNNNNNNNNNNNNNNNNNNNNNNNNNNNNNNNNNNNNNNNNNNNNNNNNNNNNNNNNNNNNNN
NNNNNNNNNNNNNNNNNNNNNNNNNNNNNNNNNNNNNNNNNNNNNNNNNNNNNNNNNNNNNNNNNNNNNNNNNNNNNNNN
NNNNNNNNNNNNNNNNNNNNNNNNNNNNNNNNNNNNNNNNNNNNNNNNNNNNNNNNNNNNNNNNNNNNNNNNNNNNNNNN
NNNNNNNNNNNNNNNNNNNNNNNNNNNNNNNNNNNNNNNNNNNNNNNNNNNNNNNNNNNNNNNNNNNNNNNNNNNNNNNN
NNNNNNNNNNNNNNNNNNNNNNNNNNNNNNNNNNNNNNNNNNNNNNNNNNNNNNNNNNNNNNNNNNNNNNNNNNNNNNNN
NNNNNNNNNNNNNNNNNNNNNNNNNNNNNNNNNNNNNNNNNNNNNNNNNNNNNNNNNNNNNNNNNNNNNNNNNNNNNNNN
NNNNNNNNNNNNNNNNNNNNNNNNNNNNNNNNNNNNNNNNNNNNNNNNNNNNNNNNNNNNNNNNNNNNNNNNNNNNNNNN
NNNNNNNNNNNNNNNNNNNNNNNNNNNNNNNNNNNNNNNNNNNNNNNNNNNNNNNNNNNNNNNNNNNNNNNNNNNNNNNN
NNNNNNNNNNNNNNNNNNNNNNNNNNNNNNNNNNNNNNNNNNNNNNNNNNNNNNNNNNNNNNNNNNNNNNNNNNNNNNNN
NNNNNNNNNNNNNNNNNNNNNNNNNNNNNNNNNNNNNNNNNNNNNNNNNNNNNNNNNNNNNNNNNNNNNNNNNNNNNNNN
NNNNNNNNNNNNNNNNNNNNNNNNNNNNNNNNNNNNNNNNNNNNNNNNNNNNNNNNNNNNNNNNNNNNNNNNNNNNNNNN
NNNNNNNNNNNNNNNNNNNNNNNNNNNNNNNNNNNNNNNNNNNNNNNNNNNNNNNNNNNNNNNNNNNNNNNNNNNNNNNN
NNNNNNNNNNNNNNNNNNNNNNNNNNNNNNNNNNNNNNNNNNNNNNNNNNNNNNNNNNNNNNNNNNNNNNNNNNNNNNNN
NNNNNNNNNNNNNNNNNNNNNNNNNNNNNNNNNNNNNNNNNNNNNNNNNNNNNNNNNNNNNNNNNNNNNNNNNNNNNNNN
NNNNNNNNNNNNNNNNNNNNNNNNNNNNNNNNNNNNNNNNNNNNNNNNNNNNNNNNNNNNNNNNNNNNNNNNNNNNNNNN
NNNNNNNNNNNNNNNNNNNNNNNNNNNNNNNNNNNNNNNNNNNNNNNNNNNNNNNNNNNNNNNNNNNNNNNNNNNNNNNN
NNNNNNNNNNNNNNNNNNNNNNNNNNNNNNNNNNNNNNNNNNNNNNNNNNNNNNNNNNNNNNNNNNNNNNNNNNNNNNNN
NNNNNNNNNNNNNNNNNNNNNNNNNNNNNNNNNNNNNNNNNNNNNNNNNNNNNNNNNNNNNNNNNNNNNNNNNNNNNNNN
NNNNNNNNNNNNNNNNNNNNNNNNNNNNNNNNNNNNNNNNNNNNNNNNNNNNNNNNNNNNNNNNNNNNNNNNNNNNNNNN
NNNNNNNNNNNNNNNNNNNNNNNNNNNNNNNNNNNNNNNNNNNNNNNNNNNNNNNNNNNNNNNNNNNNNNNNNNNNNNNN
NNNNNNNNNNNNNNNNNNNNNNNNNNNNNNNNNNNNNNNNNNNNNNNNNNNNNNNNNNNNNNNNNNNNNNNNNNNNNNNN
NNNNNNNNNNNNNNNNNNNNNNNNNNNNNNNNNNNNNNNNNNNNNNNNNNNNNNNNNNNNNNNNNNNNNNNNNNNNNNNN
NNNNNNNNNNNNNNNNNNNNNNNNNNNNNNNNNNNNNNNNNNNNNNNNNNNNNNNNNNNNNNNNNNNNNNNNNNNNNNNN
NNNNNNNNNNNNNNNNNNNNNNNNNNNNNNNNNNNNNNNNNNNNNNNNNNNNNNNNNNNNNNNNNNNNNNNNNNNNNNNN
NNNNNNNNNNNNNNNNNNNNNNNNNNNNNNNNNNNNNNNNNNNNNNNNNNNNNNNNNNNNNNNNNNNNNNNNNNNNNNNN
NNNNNNNNNNNNNNNNNNNNNNNNNNNNNNNNNNNNNNNNNNNNNNNNNNNNNNNNNNNNNNNNNNNNNNNNNNNNNNNN
NNNNNNNNNNNNNNNNNNNNNNNNNNNNNNNNNNNNNNNNNNNNNNNNNNNNNNNNNNNNNNNNNNNNNNNNNNNNNNNN
NNNNNNNNNNNNNNNNNNNNNNNNNNNNNNNNNNNNNNNNNNNNNNNNNNNNNNNNNNNNNNNNNNNNNNNNNNNNNNNN
NNNNNNNNNNNNNNNNNNNNNNNNNNNNNNNNNNNNNNNNNNNNNNNNNNNNNNNNNNNNNNNNNNNNNNNNNNNNNNNN
NNNNNNNNNNNNNNNNNNNNNNNNNNNNNNNNNNNNNNNNNNNNNNNNNNNNNNNNNNNNNNNNNNNNNNNNNNNNNNNN
NNNNNNNNNNNNNNNNNNNNNNNNNNNNNNNNNNNNNNNNNNNNNNNNNNNNNNNNNNNNNNNNNNNNNNNNNNNNNNNN
NNNNNNNNNNNNNNNNNNNNNNNNNNNNNNNNNNNNNNNNNNNNNNNNNNNNNNNNNNNNNNNNNNNNNNNNNNNNNNNN
NNNNNNNNNNNNNNNNNNNNNNNNNNNNNNNNNNNNNNNNNNNNNNNNNNNNNNNNNNNNNNNNNNNNNNNNNNNNNNNN
NNNNNNNNNNNNNNNNNNNNNNNNNNNNNNNNNNNNNNNNNNNNNNNNNNNNNNNNNNNNNNNNNNNNNNNNNNNNNNNN
NNNNAACGCATTGATCGTGAGTCGGTTGTATATGTACTTGAGAGGTCAATCACCAACCTCATGAAAGGATTTTCAATCCC
AGCTAGATTACCATGGCATCTTGTGGATGACGTTTACATTCTGGTTAACTATGATGGGCAATTCCATTGAGTGTTGGTTG
TTGTCGAATTGAAACAGAGGTTGATACGCGTGTAGACTCTTCTCTAGTCTTAAGGAAAAAAGTACACTTTGGGGAGATAA
AAAAATTAACGAGGATGCTACCTTCTTACTTCCTTAACAGTGGATTCTTTGAAAAAACTGAGCGAACAAACTGTGCAGAA
CTTGATGCATATAAGGACAAAGAATCTGGTATACTTTTAGAGCCACAACATCCTTTCAAGGTTGAATTTTCCCAAGACAT
TATGAAAAAAAAAGTGATAGCCTGTAAGTATTTATATTCTTGATTCTAATTATATGTGTAATTTTTTTTAAAATTTATAT
TTTGCATTTTGTTGTAGGGACTGCGGTTTATATGTAGCTACATGTGTAGAGTTTTTGATCGACCAACTTGTTATACCACC
TGATGGTTTTCGTTCATATTATCTACGCAATAGATATGCAGCGTTGTTGTGGAGATACGGCAGCGACAAGGCCGATGGTG
GATACATTAGTGAGAATGATGATCTACAAAAACGTAAGGGGCCAATTCACATCACCACCCGAAGAAGATTTGGTTCACAT
AGAGTAGTATTCAACCATGTTTGCATAAACAATGTTACATGTTTTTTGTTTTTAAGACAAATTCACTTAGGGTTTAGAGT
GTTTCTCTAAAAACTTATTCATATTACAGTATTTTGTTATTTCTTAAAAATTGTGTTTTCAATATATTGCTTTTGATACA
TTATGGTCCATTAAAACTTTCGATTTATACAAAGTTAAGCTTCACACTCATAACTGATTGAGTTAAAGTAAATAGATAGT
TTAGATATGAAATAACGTATATGATACATAAGTTTAATTATATGGTACATGGCTTTTATTTATCTATATCACTTACATCT
ATGTATATGGTACATGAATTATATCCACGTATATGATACATCACATACAATAGATTACAGATGTACCCAATACAAGATGT
AATGTATATGATTCATGACTAGCATCCACATATACGATACAACAAACATAATGTATATGATACATATGTTATATCAGCTA
AATTTGGGGACACTTAATTGTTTAAATTATGTATCAAATAGTTAATAAATTTTGATGCAATTACACAATAATTATTTTTT
TGTCATGTTTTGAGCCTATACCTTGGACGCGACTGGCACTCGAGAACCATTGTTGGCCCCAAGCGAACCCTTGGCCTGGC
TCAACTCTCAGCGGAAGACTTACCCAATAATAAAAGATCTTTAAAAGCAAACTTTACTCAACTGTCTAAAATGGTAAACT
CAGAATATTTTAGAAAAAAAATATTCAACTTACCAAAAAGGCAACTCAAGTCTTAAACATTAATCACTGGAAATGAAAAG
ACTCATCAACTACTACTGTCTATCTATCTATGAAGCCTCTAATACTATGAGGGATGTTGGGACAAGACCCTCGATCATCC
TAACAAAACTGAAAATACTAGAAGTAGACAAAGGATCCTTCAGAAGCAAGGAGGCTCACCAAACAATTGTGGAACACGAC
TGGATCAACAGAGCGTCGGTTGATGATCCAGATTTCCTGTATCACCATCATAAAATATGCAGGACAAATGGCGTCAGTAC
ATGGAATGTACGAGCATGCAAGGAGAAATCTAAAACAAGACATAAGCTTAAACTAGAACTGAAGAAACAACTTACCTCGT
CTCAACTCAACTCAACCTCAAGGATACTCAAACTTACTCAACTCAGTTCAATATAAAACAGTAGTAAAGATGCATTATAA
GGAAAATCTTTTAAAAACAGTAGATAACAACTCAATGTATTAGAAAATACAATATAACTCAGTTTGTATGTAAGAATACA
AAATAAGTCTATTTGTATATAAGAATACAAAATAACTCTATTTGTATATAAGAATACAAAATAACTTGGTGTGTATATAA
TAATACAAAATAACTCGGTGAGGGAGATTCTCTAACCGACAATCATCACTATGAGCTATGTGATGATACAACGTCTCACC
CACGTTGCCAAAACTGTCCTATACTTTTCCGAGGTATAGGACCTACTCACTAAGTGGATCCACTAAGTTATGCTTAAAAA
GCAATAAGGAATCATCTAAAAAGTATGACCCTTTCTACCCACGTTGGCTACATGGTTTATGAGGACTTTGAGTTATCTGA
ACTCGTTTCCATATCAGTGCTCAATACTACTCCCAAAATATAACTTAGCTCATATGTTTAAAAGCATTTCTCTTCATCTG
GTTTGAGATAATTACTCAAAAGATTTCTCTAAAAAGAGATAGTACTCAAAACTCCTCTTAAACTCTTTTGGAAATCATAG
TTTCCTCCTCTTTTAAATGTAAAAATATTTACTCTTGGGAATACTTAGTTCCCATATATTCATTTTGAAAAATGAACTCA
ACTTTACTCATCTTCATACTCAAGAACTCAAGTCTTAAAATAATTTTTAAAAAGATTGTAAAAGACTTCTCAAATAGACT
CGGAAGACTCTCTCAAATTTGACTCTTAACTCTATCTTGAATTTGAATTATTTCAAGAGTTATGATTTGTGTTATGAAAG
ACCTCTTAATGAATAAGTGGAGTTTAGATAGTTGATAAATAAGAAATGAGTGAAAATACTATCTGGGGAGCAAAGGCACG
ATGCGGAGAAAGTGTAATTTATTCCGAAATAATTGTTGAGACAATGGAGTCCGCGCTCTCTCCACGACGCGGGGAGAGAG
GAAACTCTCTGGGGGAGCAAGTCCGCGACGTGGACCTAGGCAACTATTCCTATCCGATCTTTTATTCCTCTCCCAAACTC
GATGTAACTCTTACCCACTGCAATTCTAAGGTAAATACTCTCGAATTCTTATAGCGAAGAACAATCTCAGCAAAACCCAT
TCATGAAACTATCAATTTACTGAACTAATTCGTAATTCTCACTTCAAGAACTCAACAAGAACTTCATTATCAAAAAATGA
AACTTAAACTTCAAGAACTCATCAAGAATACATCAAGAACTCAAATATACTCAACCTTGGGGATGAAATTCGAATGTGCA
AATCATGATCGGCGTATGGGTGAACGAACCCAACACTATGAAAGCTTACATATCTTAATTTGATGAAGATCCTCTACAAT
TCTCATGAATCCTGAAGAATTCCTTGAACCTTTCCTCTTTTCGCTTCTTGAACTCTATTCTAAAACCCTAAGCGTAAATT
AGAATTTGTAAAACTTACCCAAATCAAATTTGACCCCCAAATATTCACTAATTTCGTTTTAAATTGATAGGATAAGGAAA
AGACCAAAATACCCTTCATAAATTCGGGTAACTTTCCTTAACGGATAGTTAAATTTCAAATGGGCATATCTCTCTCATCT
GAACTCAAAAATTAAAAAACTCGATGGCGTTGGAAAGAGGATTCCAAGATCTTTCATTTGATATCTTATGGGTCACCTAA
CTCTTCCTGTACTGAACGTTATGGTCATTTGAAGTTGACCCGAAACTCATAATTTAGCATAACTTTGCAAAATTTAATTT
AGCTATTTCCAATTTAGCGTTTTCTAAATTTAGCTCTTTCTAAGGCGGGATGTTACATTTTCAAAGTTGATACATTCAAA
ATTTCTTTATGTTTTCAACAGTATCTCAATAATTGTCTATTGAATATAACGTTGGCACACTAATCTTAACAAATTATTAA
GTTGAACAACAAATCTCATAATAAATAATGTATCAAACTAACTTGTGTAAACAATACACTTTATTTACTCTAAATAGTAA
CGTGAAAAATCTCTACAAGTGCAAATTATTGATCATGAACATGAATTTTTCTTTTAAAAAAATTATTTCACTTCTCTTTC
GGGAAGAAAGTACCAGTTCTCCTGTTATGACCTTCTTGTCCACAGCGTCCACAACAATTCGTGTTCACTGTTATCTTCTT
ATCTACATTTTTTTTTCTCTTCATTTCCTTGGTCATCCATCCATCCTTTTGTATCTAGGTGGCAACACAATTTCATCTAA
AACATAGTCTAAAACTGACCAATCCTCCTTATCTAGCATTGGAACCATTGCAACCTCATAGGATTTTGCTAATGCATCAG
GCTTGTAGTAATTAGAGCAATATGGGTGCATATTTGTAACATTCTTCTTCTTTAAAACTGCAATTATGTGTGCGCAAGGT
ATCTCATCTAGTTGAAATCTTCCACAAGTACATACTTTCCGCTCATGGCATACAATGTATCTTCTTCTAGCTTCATAAAT
CGAGAAAATATATTCAAACAATGGAACAACCTGAAAACACTAAGAAGTTAATGATACATTACATGAAATGATATTTTTTG
TATCTTTTCCAAAGCAATGCTGATCAAACAGGTAAATGATGCAAGTTTTAGATACATAAAAGATAAAGTTATGTATATTG
ATAAATATTTTCATCTTTGAACATTTAGACGCGTTTACAATCAATACCTCCTCAAATTGTCTCCCTAATGTGTCCTTTGT
ACATGAGGCTATTTCTCTATTTTACAGTTTGAAGAACCAAATAGAATTCTAGCCTCTTCCAAGAATTCTAATATAGGTAA
CTGACGTGCCTTAACAAGACAACCATTGATACACTCTGCGATGTGCGAAGTCATCATTCTACCTCTTTTTATTGTTGAAT
GAACTCTCGACCACTTCGCATACCCAACATCCTCAAGGTAATCCTTCATCCTATGATCAACCTTTACCACCTTAGCCATT
GAGTAGAATAGCTCACTTAGTGTGATTCTGCTCCTTTTGTAGTTTGAACAAACATTCTTCCAAAGGTGCCATATGCATGC
ACAATGAGGTACATTTGGGACACAATGCTTACACTCTTCATAATACTTTCATTTCTATTTGATACAATACACATGTTTTC
ACGCTCGTCAAATGAATTTTTGAATTATTCGAAGAACCATGTCGACGAACAGTCATTTTCAGAGTCTACAACACCATATG
ACAATGGCAATATGCAACCTAATTACAGAGCAACACATATTTTATTTTTCGATACACACATCTACACTAAAGATACATTA
ATTATATAAATAAATAAAAAGTTCACAATTACAAAAAAAACACATACCTGCCCCCATCCAGTGTGCTCGATGATACAAAA
ATCCCTTTGTAAGCGCCACCAAGATGTGCACCGTCGACAAAAACTACCGGTCTGCAGTAGTCAAACCCTCTCATCACTGA
TCTCAAGGCTATGAAAAGATACATGAATTTATTATTTTCCAACTTGTGCATCCTTATATATGAATTTGGATACACAATAT
TTGGCTTGCATATGTAACTCAGCATCTGCATATATACATATGATGGTTTACCCCTTAGCATTTCTAGTGCACATTCTTAG
CACGCCATGCTTGATGGTATGATATTTCAATCCCATAGAATTCTCTAACATCATCAATTACATTTTGCGGAGTATGAATT
TGTTTATGATTTACCAATTTAGGGGCAGTCACACTAGTAATAAACCCAATTGTTGCTTGTACTTTGGTGAGTATCATATC
CCGCATTGGACACGTATGTTCACTATTGAAGTATCTCACTTTGAATACATTAGATTTCTTTCTACACGAAGTCTTTAAAC
TCCTGCCACATTCATCACCAAAGCACACTAACACATAGTTGTATAAATTTTTTCATCATATTAATTCATATAACAGATAC
ATTTCAAATATATAATGTACAGTGTTTCACAACTTTTCAAATAATTATCCACATTATTGTATCATCCATATTAATGACCA
CAAAGACTACTTTACAATATTTTTATGTATCGAATTCACAAGTCTAGCACGATACACATAATGTAAATCAGTCTATTACA
GATAAACAATCATAATTATCATACCAATTTGTTTTAATCATCAAAAACCAACAAACTTATCATCGTGATACATCTAATAA
TTATTGTTATGTATCACACACATTAGAAATAGAAGTGTATCATCATTCATATATCTAAAAAATGAAAAAAAAAACTACTT
CAAATTAGAGATTAAACACTCCAATACCTTTTTTTATCCAATCTCTTCACTCTGAAATTGAAGTTGTTCTTTATTTTATA
TTTTGCCATTACATCTACTAGTGTTGCGTTATCCTTATACAATCACACATGTACTCTTGGAATCAGTTATGTAATTTGTA
GCATCTTATTCTGGAATATAATATGAATTACAAATTCTTGATTCAACCAAAGCAAGAGCTTCTGTATCCCTTTCTGTACC
TTCGACGCACATGATTTCTCCGGATGTACCATCAAAGTTATGTATCTCTACCAATCTTCTCTATTGTATCAATACATAAT
GGATACATGGCGAACCCAGGCTCATTCCTTTTCACTTCCAAATACAGTTTCACACCCACGTCGTTCTTAATTTTCAATAG
ACACGAGTTTCCTTCTACAATGTATAAGATTTCAATATCTTTCCTAACCTCATCGATCTCCAACTCGGCTAAAATTTCCG
CTTTTAGATTCATTAATGTAATTGATTGTCCAACAACAATTCCATCAATTTTGTAACCTTCATAACTAATCTTGCTCACC
CAAATTTTTGAATGCCATAACAAAATCGATATATTCATCTTCTACAACTGCTTTCTTCAAGTTCTTTGAATTTAGCACTT
TTTTCGACTGTAATTGTTGATAGATGGAGAAGGTGTAATTTTGAAATTTGAATTTCTGAATTAGTTACGTAATGGGATGG
AAGGTTAACAACCTGTAATGCGTGAAATGTGGGAATTTAAATTATTAAAATCAAATTTACATTTTTTCTTTCCATTTTAA
GCGCAACAACTCCTAAATAGAATGTATCATCTATAATGTATCCGGCAACCCTTCATGTATCCGGTTGCTTATTTTAAGGG
ATTTATTGTAAAATAAAAACTAGAAGTGATAGGATGTAATTTATATCCTATACTATGTCATTCCTATAATTTTTAATATA
TATATATATATAGCCTGATGATATCAAGGAATAAAAGGTAGTGATTTCAGTGAAAACTAGCTAAATTGATATTTGATATC
AAAAGAGAAACAAAGAGTAAGTTGTCTATCTATTATTTTTTTTTAGTTATTGTGTTTGCTTATTTCCTTTTTAATGATTT
TACAGACTAATTTCATTTGATCTTGGAGTATATCTTTTGAATATGAAGGGATAGTTGTCAAAGTTGTACACTTAGGCTTG
AGAAACACATTATGATTCATTTTTCTCTTCTTTTTTGTGAATTTTTGAAGTCTTTTTCATTTTTTGATTTACCATGTCAT
TGGATTCCGATTTATATGTGATGTATTTGTAGGTAATATATAGATAAGTTGATTTTTCTGCAATTAGTTTTTTTTTACCT
TGGTATCACCAGAAACTCCATCACATGCATTTGACTCTATTTCTCTATTGTTTTTATGGTTGTGATGTATTTTTTATCTT
CTTGATATAGTGTTTCCTTGCCTCAATGGATATCATGAAAAATTTGTTGATGTACTTAAGATATGTGACCAGTTAGATTT
TGTGATGTATACTTTTTGTATAGGTGAGCTATATTTAATTTTGAGTGTATCATACTGTATAGTCAGTGTATACTTNNNNN
NNNNNNNNNNNNNNNNNNNNNNNNNNNNNNNNNNNNNNNNNNNNNNNNNNNNNNNNNNNNTTTCAATTTATACTCCATGT
ACAGTTAAGTTATATTCGTCTTTTTGAGTGTAGCGTAATGTATAGTTATTGTATACTTGTTATGATATATCATGTATTGT
TCTAGTATATGATTATGTGTTTTGTATTTTCTTATTTTCAGCATCTTGATGTGATCTTTTACTACTTAAGGAAGAAGGGA
AAAGTATAGTCCTACTATTAATTATGTGAAATTCACCACAACTGATTTTCTATTTCACAATGAGTTGATTGATATGTATA
AAGAGTTTTTCAAAAATAACAACAATAAAAATGTGCTTTCAGAGGATCATATAGTAGCTGAGTACATTTTTGAAATTTTT
ATGGATGCCAATGTTTTTATGTTCCAAGGGGTAAAACAAAAGAAAATAATGGGAAGACCAAAAAGTGGAAGAAAAAATAT
TTTTTTACTAGTCTAATTTTTTAATATGTATTCCTGAATTTTTTATTTGTGTTTGGCTGGCTAGATAGTGTAATTTCTAC
ATTGTAAATCAGTAGAAATTAAGGTCTTATAGCTAAAATTTTGGATTGTTATTGAATGTTCATAATTAAGAACTTGTTGT
TCATATTTAAGATATTCTTAAAGCTCTTCTTTAAATGAAGTATTGTGATTGTTGTTCATGTTATTTTTTATTCACGTTGA
TAAATATTTTCAAAATTACATATTTTAGTAGTGCATTTGAAATGAGATGTTGGGCATCATTGGACAAGGAAAAATGTGCA
TATATATATATATATATAAAGAAAATTCAAAAATTTGTGGATTCTATTGAAGGAAGTTGATGGAACATATTAAAGGAACA
AGTTGAACGAAGCTGACTGGCGAGTTAGATTTAACGTTGCACCAGGACTGGACTATTGAATCCTAATTTATGTACAATCC
TACCTAATTTATGTACAACTAAAGCTGATGTAATCAACTAGGATAAGGTGTAAATAATATATTTGTGTTGTAGGAGGACT
CCTAGTGTAGCTAGTATAGGACTCTTCTCCTATATAAGGAAAATGTAACTCAACAAATCAATTATCAATACAATCCTTGA
TTTCTCCATACATTACGTTAGATTTCTACATGGTATCAGAGTATTAAAGTTTTTCCGCTCTTTAACGTATTATATCAAAA
CCAAAACAACTACAATATCGAATTGCACTGGCCCCTTCTATCAACACTCTTTCAACCTCCTCACTTCATCATCTTATTTC
GTCCTGCTCCATTAAACTTAAGCCAACAAACTATCATATATGGAGGACACAAATGTCTCAGTTGATTCAAGTGATGAGAT
TAACCTACCTCATCACAGAGAATGAACCAACTAAAGATACATGTTCCACTGGACAGACTACTGAGAAATTTGTAGCATGC
GAGAAGGGTGCAGAAGACATCAACATTACTGATGACTGAGAGGAGAAGGATGTGTTGCTAAGGAGTTAGATATCAGGAAC
CTTGATAGAATAAAACATGTACTTGATCGTAGGTTGCTCAACTACCGAGGAGATGTGGGAATGCTTGGAAGAAGCTTATC
TTCAAGCAACAAAAGATAAGGAGTTCCAGCTCAAACAAAAACTACAAAGTGTGAAGCTAGGAACCAAAACGATTGATGAA
TACATTAAGGAATTCAAAGGCATATGTGATGGACTTGCAGGCATTCACAAGCATGTAGATGAAGATAGCAAAGTAATTAA
TTTTTCTAGAGGTCTAAGTCCTAAGTACAAAACCTTCAAGACTTTCATGCTAGGTAAGGCACCATATCCTACTCTTAATC
AATTTGTTAATGCTCTCAAGGGTTTTGATATGAGGGAGGATGAAGAAGAAGTGCCACAACAAACCATAAAATGGAATTCT
CTGTCCAAAGGGCAACAGAAGAGGAAACTACTCTCAAAGAAGAGGAAACAATAACTTCAATTCCAAAGGAAGAGGCTTCA
AGACCATTGGACAAGGAACAAGTTCTTATAACAACAAAAATGGACCAAGTCCTCAAAACAGTCCCTCAAGTGGAAGTCAG
GAGAGGAACAATATTGATGCGTGTAAAATTTGTGGTAGGAATAACATACTACTCTTAAGTGTTTTTACAGGTAGGATTAC
TCTTACCAAGTCGCAAATGATCTACCACAAGCATTGGCTGCTACTAATCTACAAAACACTACTGATGACACCTTGTATGT
GGACTCAGGAGCAAGTAGCCATATGACACATAATTCAGGTATCCTAAGTGATCTTAAACACTACAAAGGACCAGATAAAA
TCATTATTGGGAATGGATCAAAATTGGACATAACACATGTTGGGAACATATCCAGACCAGGTCTAAAGTTAAAAGAAGTT
CTTGTAGTTCCTAAGATTAATAAAAATCTACTCTTAGTTGGTAAGCTTGCAAAGGATAATTGTTGCACTCTTGAATTTGA
TGAAACTAACTTTGTTGTAAAGGACAAGAAGACAAGGGCACTTTTGACCAAGGGATCTAAAAGGAATGGACTCTATGCTT
TGGAAGATAATAATCTTACTACTGCACACAATTAGAACACGTCAGACAACATGTGGCATACTAGATTAGGACACCCTAGT
TTGAAGTCTTTAAAAGTTTTGAGTGGTAATAGTTGCATCAATGTTGGTATTTGGAATAAAATGCCTATTGTTTGTTCTAG
TTGTTAGTTGGGCAAGAGTTGTAAACTTCCATTTGGTTTAAGAAATAAAATTGAGAAAGAACCTTTATTGAAAATTCATT
GTGACTTGTGGGGACCTACTCCTATCGAATCTTCTCAACATATGAAATATTATGTCATTTTTGTAGATGATCACACAAGA
TATATATGGATTTATCCACTAAAAAAGAAATCTGAATTCTTTGAGGTCTTTGTAAAATTCCAAAAAAAAAGTGGAAAAAT
AATTTTCTAAAGAAATTAAGACATTTTAGTGTAATGGAGGTGGTGAGTTTATCAAAACATACTTCATCAAGCATTTGGAA
GATTGTGGAATTGTGAGACATATTTCATGTCCTAACACATATGAACAAAATGGTGTTTCAGAAAGAAAACATAAGAATAT
TGTGGAGACTAGCTTAACTCTACTACTCCATGCTAACCTACCTTTATTTCTATGGGTTGAGGCTTTCCTCACAACAGTGT
TCCTCATTAATCAACTACCCTCTTCCATCCTAAAGAAGGTGACTCCATTTGTTAAGTTGTATGGAGAACAACCTGATTAC
AATAACCTAAAGCTGTTTGGGTGTAGATGTTTTCCATATATCAGGGGTATCAATAAGTTTAGTCCAAAGACTTATCCTTT
TGTGTTCATAGGATACAACAGTCTACACAAAGGATGTAGATGCTATCATCCCTCTACAAGAAAGGTTTACATATCCAGAC
ATGTTGTGTTTGATGAAAACACATTACCCTGTGTGTCTCAAAATCAATCTCAGACTAACATTGATGTCTCACCTCACCTT
GCTACTTTTGTTGAATCTTTCTCTAAAATGCAGGCACATGATAATTCAGGGGAAGAACATATTGATAGTACGCAAGTTAC
TAGTGACAATGCTACTATAACAACCCATATACTCCTTGATGATGAGAGTCATACTGACCTCTCAGGTGCAGGATCATATG
ATGATCATGGGGAACAAGTTGAAAGTGATGATCCATATAGTGGTATTAAGACTCCACCTACAGATTTGGATCTGCTAGCG
GCAGTAAGGAACAGGTTTATCTTACAGGTCCTGTCAATGAGCATCATCAACCTGAAGATACTACACTTCAATCAACTACT
TTAGTTGATGTACTAGTTAACCATCAACCTGGGGATACTACACTCCAATCAACTACTTTAGTTGATGTACCAGTTGAGGT
ACTTCCTACACCACAAGGGCATCATATGATCACCAGACACAAGGTGAAGGAACATCACTTATCACTTGTTGCTTGCAGCA
GCAAAGAAATTCTGAGGGAACCAAATACTACTAAGGAAGCACTTAGGTCACCTCATTGTCTTGCAGCAATGCAGGAGGAA
ATAAATGCTTTACACACTAACAAAACATGGATATTGGTGCCCAAATCTCCTGGTATAAATTTGGTTGGATCAAAATGGGT
GTTCAAGATAAAATTATAAGTTGATGGAACAACAGATAGATACAAGACCAGACTTGTGGCCAAGGGATTCTCGCAGCTTG
AAGGCATAGACTTTGAAGAAACATTTATCCCTGTGGTTAAAGCCATAACTATTAGAGTGGTTCTATCCATTATTGTCATC
TCAAAGTGGGAAGTTAGACAAATAGATGTCAAAAATACTTTTCTCCATGGTTTCCTACAAGAGGAGGTATACATGAGTCA
ACCTCCTGGATTTATTGATCCCAAGTATCCTCAGCATGTGTGCCTACTTAAAAAGGCATTGTACGGTCTTAAACAAGCAC
CAAGGGCCTGGTTTGATAGGTTTAGCATGCATCTCCTACACCTTGGTTTCATCTGTAGTAAAGCAAATCCCTCATTATTT
ACATTGCAAGCTCATAAAGGCACCATATTTCTCTTGTTATATGTGGATGATATTATTGTCACAAGAAGTAATCCATCACA
TGTCTCAAAGTTGGTTCAACAACTTGGGAAAGAATTTGCCATGAAAGATCTTGGTCCTTTACACTTCTTTCTAGGAGTAG
AGGTTAAGTATTTTGATGGGGGTATCCACTTAAGTTAGAGTAAGTATGTTGCTGAGCTGCTGGACAAGACATAGATGACT
TTGGCAAATGTTGTAGCCACTCCTTAGGCACAAAAGCATTGTTTACATGAAGATGTGGGAAGCCTGGTTGATGCATCCTT
TTACAGAATGATAGTATAGAGTCTTGAGTTGCTGGACAAGACATAGATGACTTTGGCAAAGGCTGAAGCCACTCCTTTGG
CTCAAAAGCATGGTTTACGTGAAGTTGTGGAAAGCCTGGTCGATGCATCCTTTTACAGAATGATAGTAGGGAGTCTTCAA
TACTTGATACTTACAAAACCGTATATCACTCATGATGTGAATTTAGCAAGCCAGTTTATGCAAAATCCAAACATTGAAGA
TTTTCAAGGGGTGAAAAGGATTCTCAGATACATCAAAGGTACTCTACACTTTGGACTCAGAATTATTTCATAATCACCAT
GTAGGTTGTATCGATACTCAGATGATGATTGGGGAAGTTATACCACCACTAGGAGATCAACAACATGCTATAGAATCTAC
CTAGGTGTAAATTATATTTCTTGGACATTAAAGAAACAAACCACAGTAGCTCGATTGAGTGCTGAAGCTGAGTATAGAGC
ACTCGCCTCCACTGCAGCAACGATGACATAAATCATATATCTACTTCATGACCTTGTGATGTTTCTTCGATCTGTACCTA
CATTGTATTTTGATAACATGAGTCCCTTGTACATGACAGTTAATCCAGTTATGCATGCTAGAGCCAAACATGTTGAAATG
GACTACCATTTTGTTCGTAAGAAGGTGGCCAGAGGATAACTCCTTACTCAGTTTGTAAGGTCTAGGGATCAGCTATCTGA
TATTCATACAAAAGCATTAACCAAGTAGGTTTTTGCTAAGTTCCGTAGCAAGCTAGGAGTTACAGTCCCTCCACTCACTA
GCTTGAGGGGAAGTGTTGAAGGAAGCTGATGGAACATATCAAAGGAACAGGTTCAACGAAGCTGACTGACGAGTTAGAGT
TAGAGTTACATTAGGACTAGACTATTCAATCCTAATTCATGTACAATCCTACCTAATTTATGTACGACTAAAGTTGATGT
AGTCGACTAGGATAATGTATAAATAATATATTTGTGTTGTAGTAGGTATCCTAGTTTAGCTAGTATAGGACACTTCTCCT
ATATAAGGAGTATGTAATTCAACAAATCCTTGATTTCTCCATTCTTTATGTGAGATTTCTACAGATTCCTCTTCTTTCCT
TTTTTTATACGGGTGAGATTTTTCTAGCCCATGGATCTGGCGCCCGGAACACCCAAAAGTTTTTTTCTAAAGAAACGTTA
TGACGACCTCTGTATTGAGTTAGGGATCCATCACGTTTACTCACACCATTTTTTTCGCGCTCATTTTCACATCTATAGGC
CCTTTTTTAGGAATTGCACAAATTTCTCAATTTTTCGTGTGTTAATAGCCCATGGAGCTGGTGCATAGAAGACTCAAAAC
TTTTTTCTTAAAAAACTTTATGAAGACCTCCGTATTAAGTTGGGTAACCATCACGTATACTCACACCATTTTTTCACGCC
CATTTCTGCATCAATAGACCCTTTTTTAGGAATCGTGCAAATTCCTCAATTTTTAGTATATATTATCCCATAGATTTGGC
GCCCGGAGCACCCAAAATTTTTTTCTCAAAAAGCTTTATGAGGACTTTTGTATTGAGTTGGGGAACCATCACGTATACTC
ACACTATTTTTTTGCGCCCATTTTTGCATCTACAATCCCTTTTTTAGGAATCACGCAAATTCCTCATTTTTTTCATGTGT
ATTAGCCCATTGATCTAGTGCCCATAGCAACCAAATTTCTTTTCTGAAAAAACTTTATGAGGACCTCTGCATAGAGTTGG
GGAACCATCATGTATACTTACACCATTTTTTTCGCGCCCGTCATCATATACAAGCCTTTTTTTGGAATCGCGCAAATTTT
TCAATCTGTAGTGCATTAGCCCATTGATTCGGTACCCGGAGAACCCAAAATTTTATTCTCAAAAAACTTTACGAGAACCT
CCATATTGAGTTAGGTAACCATCACGTATACTCACACCATTTCTTTCGCGCTTATTTCCGCATCTACGGGTCCTTATTAG
GAATCACGCACGTATTAGCCCATGGATTTAGCGCCCGGAGCACCCAAACAAATTTTTCCAAAAAACTTTATGAGGACCTC
CGTAATGAGTTGGGGAACCATCACGAATACTCACACCATTTTTTTCGCGCCCATTTTCGTGTCTACATGCCTTTTTAAAA
AAAATTGCGCAAATTTCTCAATTTTTCGTGTGTATTAACCCATGGATCTGGCGCCTAGAGCACCCAAAAAAAACTTCAAA
AAATATTATGAGGACCTTTATATTAATTAGGGTAAACATCACGTATACTCACACTATTTTTTTCCCATTTCCACATCTAC
ATACCCTTTTTTAGTAATCGCGCAACTTCCTCAATTTTTCGTGTATTAGCAATGGATCTGGCGCCCGAAGCACCCAAAAA
CAATTCTCAAAAAACTTTATGAGGACCTCTGTATTGAGTTGGAGAACCATCACGTATACTCACATCATTTTTTACGCGCT
CATTTCGCATATAGGCCCTTTTTAGAAATCGCGCAAATTTTTTAATTTTTCGTATGTATTATCCCATGGATCTGGGGCAG
AGAACCCAAATTATTTTCTCAAATAAGTATATTAGGACATCCGTATTGAGTTGGGGAACCATCACATATACTTACACAAT
TTTTTTCGCACCCATTTCCGCATATACAGGACCTTTTTTAGGATTCGAGCAAATTCCTCAATTTTTTGTGTGTATTAGCC
CATGGATCTGGCACCCAGAGCACCCAAATTTAATCTCTGTATGTAATTAGGGAACCATCACGCATACTAACACCATTTTT
TATGCCAATTTCTGCACATACAGGCCCTTTTTTCAGAATTGCGCAAATTTCTCAATTTTTCATGTGTTAGCCTATTCATC
TGGCGCCCGGAGAACCCAAAATTGTTTTCTCAAAAAACATTATGAGGACCTCCGTATTGAGTTGGGTAACAATCAAGTAT
ACTCACAACATTTTTTTCGCGCCCATTTCCACATCTACAGAACCTTTTTAGGATCGCGCAAATTTCTCAATTTATCGTGT
GTATTAGCACATGGATCTGGCGTCCGCAACACCCTAAATTGTTTCTCAAAAACTTTATTAGGACCTCTGTATTGAGTTGG
GGAACCATCACGTATACACACACATCATTTTTTTTGCGCCCATTTCCGCATCTACATGCTCTATTTTAGGAATCCCGCTA
GTCTTAATTTTTCATGTGTGTTAGCCCATGGATCTGGCACCAGGAGCACCAAATTTTATTTCTCAAATAACTTTATTAGG
ACGTTCATATTGAGTTTGGGAACCATCACGTATACTCACACCATTTTTTCGCGCCAATTTTCACATTTACAAGCCTTTAT
TTTAGAAATCACGCAAATTTCTTATTTTTTCGTGTGTATTAGCCCATGGATCTGGCGCACGGAGAACCCAATTTTTTTTC
TTAAAAAACATTATGAGGAACTCTGTATTGAGTTTGGGAACAATCATGTACACTCACACATTTTTTTTCACGCCCATTTC
CGCATCTACAGGCCCTTTTTTAGAAATCGCGCAAATTCCTCAATTTTTTGTGTGTATTAGCCCATGGATCTAGCGCCCGA
AGCACCCTAAAAATTTATCTCAAAAAAATTTATGAGGACCTCCGTATTGAGTTGCAGAACCATCACGTATACTCATACCA
TTTTTTTTGCGCCCATTTCTGCATCAACATGCCCTTTTTTAGGAATCACACAAATTCCTTAATTTTTCATGTGTATTAGT
TCATTGATCTGGCGCTCGAAGTACCCTAATTTTTTTACTCAAAAAACTTTATGAGGACCTCCGTATTGATTTGGGGAACC
ATCACGTATACTCACACCAATTTTGTCAAGCCCATTTTTGCATCTATAGGCCCTTTTTTAGGAATCGCACAAATTCCTCA
ATTATTCGTGATTATTAGCCAGTGGATCTGGCACCAAGAGCACCCAAATTTGTTTTTCAAAAAACTTTATGAGGAACAAC
GTATTGAGTTTGGGAACCATCAAGTATACTCAGACCATTTTTTTCGCTCCATTCCACATCTACAGGCCCTTTTTTAGGAA
TCACGCAAATTTCTCAATTTTTCGTGTGTATTAGCCCATGGATCTGGCACCTGTAGCACCAATGTTTTTTCAAAAAATAT
TATGCGGACCTTTGTATTAAGTTCGGTAACTATCACGTATAGTCACACCACTTTTTGAGCCCATTTCTGCATCTAAAAGC
CCTTTTTTGGTAATCGCGTAAATTTCTCAATTTTTTGTATGTATTAGCCGATGGATCTGGCGCCCTAAGCACCATAAAAT
AATTCTCAAAAAACTTTATGAGGACCTCTGTACTGAATTGGAGAAACATCACGTATACTTACACCAGTTTTTCCCACCCA
TTTCCTTATCTACATGCCTAATTTTAGGAATCGGGCAAATTCCTCAATTTTTCGCATGTATTAGCCCATGGATCTAGGCC
CGGAGCACCCAATTATTTTTTCAAATAACTTTATGAGGACGTATGTATTGTGTTGGGAACCATCACGTATCTTAAAACAC
TTTTTTCGCGCCCATTTTCACATCTACAAGCCCTTTTATAGGAATCACGTAAACTCTTCAATTTTTGGTGTGTATTAGAC
CATGGATTTGGTGCCGAGAGCACCCAAATTTTTTTCTCAAAAAAATTTATGAGGACCTCCGTATTGAGTTGGGGAACCAT
CACGTATATTCACACCATTTTTTCGCTCCCATTTCCGCATCTCATGCCCTTTTTTTATGAATCGCACAAATTTCTCAATT
TTTCATGTGTATTAGCCCATGGATATGGCGCCCGAAGCACCCAAAACAAATTTATCAAAAAACATTATGAGGACCTCCAT
ATGGAATTGGGAACCATCAAGTATACTCAAACCATTTTTTTCGCTCCATTCCACATCTACAGGCCCTTTTTTTGGAATCA
CGCAAATTTCTCAATTTTTTGTGTGTATTAGCCCATGGATCTGGCGCCTGTAGCACACCAATTTTTTTTTCAAAAAATAT
TATGCAGACCTTTGTATTAAGTTCGGTAACTATCACGTATAGTCACACCACTTTTTGAGCCCATTTCTGCATCTAAAAGC
CCTTTTTTGGTAATCGCGTAAATTCCTCAATTTTTCATATGTATTAGCCGATGGATCTGGCGCCCTAAGTACCATAAAAT
AATTCTCAAAAAACTTTATGAGGACCTCTGTATTGAGTTGGAGAAACATCACGTATACTCACACTAGTTTTTCCCGCCCA
TTTCCGTATCTACATGCCTAATTTTAGGAATCGCGCAAATTTCTCAATTTTTCGCAAGTATTAGCCCATGGATCTAGGCC
CGGAGCACCCAATTATTTTTTCAAATAACTTTATGAGGACGCATGTATTGTGTTGGGAACCATCATGTATTTCAAAGCAC
TTTTTTCGCGCCCATTTTCGCATCTACAAGCCCTTTTATAGGAATCACGCAAACTCTTCAATTTTTGGTGTGTATTAGAC
CATGGATTTGGCGTCGAGAGCACCCAAATTATTTTTCTCAAAAAAATTTATGAGGACCTCCGTATTGAGTTGGGGAACCA
TCACGTATATTCACACCATTTTTTCGCTCTCATTTCCGCATCTACATGCCCTTTTTTTATGAATCGCACAAATTTCTCAA
TTTTTCGTGTGTATTAGCTCATGGATCTGGCGCCCGAAGCACCCAGAACAAATTTATCAAAAAACATTATGAGGACCTCC
ATATGGAATTGGGAACCATCATGTATATTCACACCATTTTTTTTGTGGCCATCTCCACATATACAGGCCCTTTTTTTGGA
ATCGCGCAAATTCCTCATTTTTAGTTTGTAATAGCCCATTGATCCGGCACCCAGAGAACCCTAAATTTTTTTCTCAAAAA
ACTGTACGAGGACCTCTATATTGAGTTAGGTAACCATCGCGTATACTCATACCATTTCTTTCGCACTTATTTCCGCATCT
ATAGGTCCTTTTTAGGAATCGCGCAAATTTCTTAATTTTTCGTGCATCCATGGATCTAGCGCCCGGAGCATCCAAAAATG
TTTTCTCAAAAAACTTTATAAAGACCTTTGTATTGAGTTGGGGAACCATAACGAATTCTCACACGATTTCTTTCGCGCCC
ATTTCCGCATCTACATGCCTTTTTTTAGAAATCGCGCAAATTTCTCATTTTATCGTGTGTACTACCCCATGGATCTAGCA
CCTGGAGCACCCAAAAAATATTCAAAAAATATTATGAGGACCTCTATATTAAGTTAGGTAACCATCAGGTATACTCACAC
CATTTTGTTTCACCCATTTCAGCATCTAATGCCCTTTTTAGTAATTGCGCAAATTCCTCAATTTTTCATGTATATTAGCA
ATGGATCTGGTGCTCGAAGCACCCAAAAAACATTTCTCAAAAATCTTAATGAGAACCTCTTCATTGAGTTGGAGAACCAT
TACGTATACTCACACCATTTTTTTACGCTCATTTTTGCATATCGGCCTTTTCTAAGAATCACACAAATTCCTTAATTTTT
TGTGTATATTAGCCCATGGATCTGGGGCCTAGAGTACCCAATTTATTTTATCAAATAACTTTATGAGGACGTCCGTATTG
AGTTGGGGAACCCTCACGTATACCCACACCATTTTTTTTGCGCCCATTTTCGCATTTATAGGCCCTTTTTAAGGAATCGA
GTAAATTACTCAATTTTTCGTGTGTTGGCCCATAGATCTGGCACCCAGAGCACCCAAATTTTTTTCTCAAAAAACTTTAC
GAGAACCTCTGTATGTAATAAGGAAACCATTACGCATACTCACACCATTTTTTCCGCGCCGATTTCCGCATCTACAAGCC
CTTTTTTTCAGAATCGCGCAAATTTCTCAATTTTTCATGTGTATTAGCCTATTTATCTGGCGCCTGGAGAACCCAAATTT
TTTTCTCAAAACACTTTACGAGGACCTCCGTATTGAGTTGGGTAACTATCAAGAATCACCATTTTTTTCGTCCCCTTTTC
CGCATCTACAGACCCTTTTTAGGATCATGCAAATTTCTCAATTTTTTGTGTGTATTAGCGGATGGATCTGGCGCCCGCAA
CACCCTAAATTGTTTTCTCAAAAACTTTATTAGGACCTCTGTATTGAGTTGGGGAACCATCATGTATACTCACAACATTT
TTTTGCGACCATTTCCGCATCTACAGGCCCTGTTTTAGGAATCACGCAAATTTCTCAATTTTTCGTGAGTATTAGCCCAT
AGATCGGCCCCGGAGCACCCAATTGTTTTTTTAAATAACTTTATGAGGACGTCTGTATTGAGTTGGGAACCATCACGTAT
ACTCAAAGCATTTTTTTCGTGCCCATTTTTGTATCTACAACCCCTTGTTTAGGAATCGCGCAAATTTCTCAATTTTTGGT
GTATATTAGCCCATAGAATTAGCGTCGGGAGCACCCAAATTTTTTTTCTCAAAAAACTTTACGAGGACCTCCGTATTGAG
TTGGGGAACTATCATGTATACTCACACCAGTTTTTCGCTCCCATTTCCGCATCTACATGCCTTTTTTTATAAATCACGGA
AATTCCTTTATTTTTCGTGTGTATTAGCCTATGTATCTGGCGTTCGAAGCACCCAAAAAAAATTTCTCAAAAAAATTTAT
GAGGACCTCTGTATGGAGGTTGGGAACCATCATGTATACTCACACCATTTTTTTCGCTCCTATCTCCGCATCTACATGCC
CTCTTTTTTGGAATCGCGCAAATTCCTCAATTTTAAGTGTGTATTTGCCCATTGATTTGGCGCTCGGCGAACCCAAAATT
GTTTTCTCAAAAATCATTATGAGGACCTCCATATTGAGTTGGGTAACCATCACGTATACTCACACCATTTTTTTTTCTCC
CATTTGCGCATCTACATACCCTTTCTTATGAATTGCGCAAATTTCTCAATTTTTCGTGTGTATTAGCCCATGGATCGGGC
TCCCGCAGCACCCAAATTTTTTATCTAAAAAAACTCTATTAGGATCTCTGTATTGAGTTAGGGAACCATCACGTATACTC
ACACCATTTTTTTCGCACCCATTTCCCCGTCTACAGACCCTGTTTTAAGAATTTCACAAACTCCTCAATTATTCGTGAGT
ATTAGCCCACGATTCTGGCTCTCGGAGCACCTAATTTTTTTTTATCAAATAACTTTATTAGGACTTCGGTATTGAGTTAG
GGAACCATCACGTATACTCACACTATTTTTTCGCACTCATTTTCGCATCTACAAGCCCTTTTCAGGAATCACGCAAATTC
TTCATTTTTTCATGTGTATTAGCCCATTGATCTGGTGCCTAGAGCAACCAAATTTACTTTCTCAAAAAACTTTATGAGGA
CCTCTGTATTGAGTTGGGAACCATCACATATACTCACACCATTTTTTTCGCACCCATTTCCGCATCTACAAGCCCTTTTT
TAGGAATCACGCAAATTCCTCAATTTTTCGTGTGTATTATCCAATGGATCAGGCGCCCAGAGTACCCAAAACACTTTTCG
CTAAAAACTTTATGAGGACCTATGTATAAATTTGGTGAATCATCACGTATACTCATACCATTTTTTTCGCACCCATTTCC
ACATCTACAGGCTCTTTTTTAGGAATCACGCAAATTCCTCAATTTTCGTGTGTATTAGCCCATATATCTGGCGCCCGATG
CACCCAAAACATTTTTTTCAAAAATTTTTTACGAGGACCTCGGTATTGAGTTTGGGGACCATCACTTATACTCACACCAT
TTTTTTCGCGCCCTTTTCCGCATCTACATGCCCTTTTTTAAGAATCACACAAATTTCTCAATTTTTCATATGTATTAGCC
CATAGATCTGGCACCCGAAGCACCCAAAAGTTTTTTCTCAAAAAAAATTATGAGGACCTGCGTATTGAGTTGGGGAACCA
TCACGTATATTCACACCATTTTTTCGCGCCATTTCCACATATACATCCCCTTTTTTGGAATCACGTAAATTCCTCAATTT
TTCATGTGTATTTGCCCAGAGATCTGCGCTCGGAGCACCAAATTCTTTTTCTTAAAAAACATTATGCGGACCTCCGTATT
GAGTTGGGTAACAATTACGTATACTCACACATTTTTTTCGCGCCCATTTTCGCATCTACATGCCCTTTTTTAGAAATCGT
GCAAATTCCTCAATTTTTCATGTGTATTAGCCCATGGATCTAGCGTCTGAAGCACCCAAAAATAATTTCTCAAAAAACTG
TACGAGGACTTCTGTATTGAGTTGGGAAACTATCACTTATACTCACACCATTTTTTTCGCGCCAATTTTTGAATCTACAT
GCCCTTTTTAAGGAATCGCGCAAATTCCTAAATTTTTCATGTATATTAGCCATGGATCTGGCAAACTAGGAACCCTAATT
TTTTTTTCTCAAAAACCTTTATGAGGACCTCCGTATTGAGTTGTGGAACCATCATGTATACTCACACAATTTTTCCTACG
CCCAGTTCTGCATCTACATGCACTCTTTTAGGAATCGCACAAATTCCTCAAATTTTCGTGTGTATTAGTCCATTGATCTG
GTGTCCAGAGCAATCAAACTTTTTTCCTCAAAAAACTTTATGAGTACCTCCATATTGAGTTGGGGAACTATCACGTATAC
TCACATCATTTGTTCAAGCCCATATTAGCATTTACAGGCCCTTTTGTAGGAATCGCGCTAACTCCTTATTTTTTCGTGTG
TATTAGCCCATGGATTTGGCACTTAGAGCACCCACAAGTTTTTTCTCAAAAATATTTATAAGGATCTTAATATTGAGTTA
GGGAACCATCGCGTATACTCACAATATTTTTTTTCACCCAATTTCCACATCTACAGACCTTTTTTTAAGAATTGCAAATA
TTTCTCAATTTATCGTGTGTATTAATCCATTGATCTGGCGCCCAAAGAACCCAAAAGAATTTTCTCAAAAATTTTTTTTA
GGACTTTTGTATTGAGTTAGGGAACCATCACGTATTCTCACATCATTTTTCGCGCCCATTTCCGCATCTACAGGTCCATT
TTAGAAATCGTGCAAATTTCTCAATTCTTCGTGTGTATTAGCCTATGGATCTAACACCCGTTACACCCAAAAATTATTTC
TCAAATATTTTTTATGAGTACCTCCGTAATGAGTACGGGGACCATCACTTGAAATCACACCATTTTTTTGCGCCCACTTC
CGCTCTACAGTCCCTTTTTTAGGAATCGCACAAATTCCTCATATTTTTTATGTATTTAGCCCATAGATTTAGCGCCCGGA
GCACCCAAAGTTTTTTCTCAAAAAACTTTATGAGGACCTCCGTATTAAGTTAGGGAACTATCACGTATACTCACACTATT
TTTTTCGCGCCCATTTCCGCATCTACAAGCCTTTTTTTAGGAATCACGCTTATTCCTCAATTTTTTGTGTGTATTAGCCC
ATAGATCTTGCGCCAGGAGCACCAAAAAAAGTTTTCTCAAAATACTTTATAAGGACCTCCGTATTGAGTTGGGGAAGATC
ACATATACTCACACTATTTTTTCGCACACATTTCCGCATCTACAGGCCCTTTTTCAAAAATCACGCAAATTTCTCAATTT
TTGTGTGTATTATCCCATCGATATGGCATCTCGAGCACCCAAAATATTTTTCTCAAAAGACTTTATGAGGACCTTCGTAT
TGTGTTGGGGAACCAAAACGTATACTCACACCATTTTTTCGCACCCATTTCTGCATCTTCAGGCCTTTTTTAGAAATCAA
GCAAATTTCTCAATCTTTCGTGCATATTAGCCCATTAATCTGGTGCTTGAAGCACTCAAAAAAAACTCTCAAAAAACTTT
ATGAGGAACTTCGTATTGAGTTGGGAACCATCACATATACTCACACCAGTTATTGCACGCTTATTTCCGCATCTACAGGC
CCTTTTTAGGAATTACGCATATTCCTCTATTTTTCGTGTGTATTAGCCCATGGATTTGGCGCCCAGAGCACCTAAATTTT
TAATTCTCAAAAGACTTTAGGAAGACCTCCATATTGAGTTAAAGAACCATAACATATACTCACATCATTTTTTCGTGTCC
ATTTCTGCACATACATGCCCTTTTTTAGGAATCACGCAAATTTCTTATTGTTTCGTGTGTATTAGCCCATGGATCTGGCG
TCAGAAGCACCCAAAAAAAAATTCTCAAAAAAATTTATGAGGACCTACATATTGAATTGGGAACCATCACGTATACTCAC
ACCATTTTTTTCGCACCCATTTCCGCATCTACATGTTTTTTTTGGAATCGCGCAAATTCGTCAATTTTTCATGTGTATTA
GCCCATGGATCAGGCTCCCGAAGCACCTAAAAAAATTTCTCAAAAAGACTTTTTGAGGACCTCCATATTGAGTTGGGAAA
ACAACACGTATACTCACACCATTTGTTTCGCACCCTTTTCCGCATCTACTGGCCTTTTTTTAGAAATCGCACAAATTCCT
CACTATTTTGTGTCTACTAGCACATGGATTTGGCATCCAGAGCACCCTAATTTTTTTCCTAAAAAACCTTTATGAGGACC
TCCGTATTGAGTTGGAGAACCATCACGTATAATCACAACATTTTTTTCGCGCCCAGTTCTGCTTCAACATGCCTTTTTTT
AGGAATCGCGCTAGTTTCTCAATTTTTCGTGTGTATTAGCCCATGGATCTGGCGCCTGGAGCACCCAAATATTTTTTCTC
AAAAACCATTATGAAGACCTCTATATTGAGTTGGGGAACTATCACGTATACTCACACCATTTTTTTCATGCACATTTCAA
CATCTACAAGCCCATTTTTAGGAATAGCACATTACTACTGGAACTGAGTGAATAGGTGGTGTCTCAACACTAGAGTCATT
AACTCGGACTAAATGATAGACACACCCCTTGGAAACTAACTTTATCTCCTTAAGGTACGAAATAAAATGACCCTTAGGCA
CTGCTGAACTACTTATCCACTCAATAACTAGCTCATTAAGAAACTGGAACTTAACTACTCGAGTTCTATAATCAACTAAG
CCATAACAGGAATGAAGCCAGTCCATACCTAAAATAACATCAAAATCTACCATGTCTAACTCGATTATGTCAGTCATGGT
GCTCTTGTGATTGACAGAAATGGTACAATCACGATAAACTCTCTCAGCTAGAATAGACTCACCAACAGGTGTAGAAACAC
TGAAGGGCTCAAGAAGTTTCTCATGAAGAACATCAAAATTCATAGCAATATAAGGAGTCACAACAGATAGACTCGCTCCT
AGATCTAGCAAAGCATAAACATCAAAATTACAGATTTTGATCATACTAGTGACAACATCTACAAGCCTTTTTTTAGGAAT
GACGCAAATTCCTCAATTTTTCGTGTGTATTAGCCCATGTATCTGGCGCCTAGAGCACCCAAAAACTTTATGAGGACCTC
ATATTTGAGTTGGGGAACCATCACGTATACTCACACTGTCACGCTCGAGGCTACCTCCTGGACGTTAACACGGGACCTAG
CATCACGAGTGAGCCCAAGCTAACCTTGTTGGCATATCATAAGCATACTTAAAGATTTTCTGAATAATAGACATATTGTG
CAGAATTTAGAAACATATCAAAAAAAATGACGGGGAATACCTATTCTAAGTCTTAATATATAAAACTAAGTTTAATGACA
ATTGAAAGATCAAACTCAAACTAAAAACTGAATCTAAACTATGTTTGAATGATAGCCTCTATTGATTAGAGATGCTGAGA
CATGCCCCAGCTAACTCTAGCAAAACTGAAACTAAAACAAAACGATTGACTAAAAGACATGTCAATCGTCTTCAAAGAAT
GATGACTCAGCACTGATGCTGCTGAACTGGAGATCAGAAAAGATCTATGCCTAATCTGAATGCTGGGGACCTGAACCTAC
ATCACGAGAAGATATAGCGTAGAGTATACGTCAGTACTTGAAAGGTACTGAGCATGCAGGATAGGATAAAGCTGAACAAT
ATATACATAACTGAAAAAAACAATAAGAGCAATGACATAATTTGAACATGATGTAAATACTGAAATATACTGAATACTGA
ACTAACTGGATGCAATGACCAAGTACATGACATGTTGAGACTGAATACTAAACTGTAATTGATAACCTGGTCAATGAACT
AGAATCTGACTATGGGAGCTACTATTAGCCGACATAAAACCACGAGATCTATCCATGGAGTTCGATGTATCGCCCCATCG
AGAGGACCTAATATACCTTGTTAGGGGTATAAAGGCATGACTAGCATAATTACTAAATATTTTTCCCACAAAGGGGATTA
TCCTATGGGGGCACATAGTTCTGGGACTATGAGGGTGGACGACCCTTAGTCCACTCGGTATTAAGCCTACTCCCAACTGA
TTATGTAAATAACAATTTATGATTGAATTTCTGAAATACTGAATAGCTCAAAATGCTAGCATGCTAACTGAAAATGCAAC
ATTAATATACTGATAATGAAACATTATTAACTGAGGCATGTCTATCTGAATAAACTGACCTAGCAAGTGTAATTCATGAA
TTAAACGAATCTACACAATTAGGGTTCTAAGTTTCATGCAAGAACTAAGCAACAATTTCTCAAAAACATGATAATATGAT
TAGGATTAGTCTAACAGGTGAATCACAACAATAATTTCAAATTTCTAAAAACCTTAGGTCTAAACATGATCTAGAGAATG
AAGAATCTGACTGAATTTTAGGGACCTAATGGTGAAAGGAACCCACTAGTGAAATCCCACATACATGGTGACGAAATCCA
CAGAGAAATAATTTGATTTTGGGGTTGGAACTAAAGAAAACTTGTTGCGTTCTTGGAGAGGGCTTGGTCGACTTTTTCTC
CTTCTTTTTGTTCAACTTAATGAATTTTGGAGAATGAGTTGACTAGGGTAAGTTCTAATTAAGTTACTAAGCTAAAACTG
ACTAAAACGACATAGTTTAGGGGTTAAATGATGTAGTTTAGGGGTCCAAAAATGACCCTTAACTTAAAAGTTGTCGGGAC
CAACCGACGAACCGTCGACTGACCCACGGTCCATCCTGTCAACCATTGTTGGCTTTCAGAGAAGGAGGTTCTGGGGTCTC
GATCCACGGACCAGGACCACGGCCCGTGGGTCGTGCCTTAGAGTATTCTGTTTGAGTTTTCTGGGGAGGGCTGCAGGTGG
TCATCCACGGACCCCACTTATGGTCTATGGGTCACCCTACGGTCCGTGGGTGGTACCCGTCGGTGGCACCTTCAACTTCT
AATTTCTGCAAACTGGTCTTTCTAGCATACGAGGTGTTACATTATCTCCCCCTTGTGAACATTTGTCATCAAATGAAAAC
TAAACTAGCTGAAAAATGGAAGGGAAGATCTGCAAACCCTTCCACTAAGTACTAGAAACTGAAATCTGACTGAACTAAGT
TCCAAGGACATGCAAATACACTGAAAATGCAAGTATAACTGAAGGAACATGATACTAAGACTGAATGTATGCATGAGTAT
TTGAAATACTGGAGAGGAACTATTACCTCAAGCTGGAATGGAATCGAAAAGAAAGAGATGAGGCTACTTGGTCTTCATGG
CGTAGCTCCTTCTACAGACTGACTCCTCCAAAAACCTTAACTGAAGCGACTTATTTCTTTCTCAACCTTTGAACCTGACG
ATCAAGAATCTCAACTGGCACATCCTCATAAGTGAGACTATCTTTCACAGTCACAGTTTCCAACGGTACTATGGATGCTG
GATCACCCGCACACTTCTTCAACAACTAAATGTGAAAGACTGGATGCACCGCTGCTAGTTCTACTGGCAACTCTAACTCA
TATGCCACTTTACCAATTATTTTCAAGATCTTCTAAGGGCCTACATATCTAGGACTAAGCTTCCCTTTCTTGTCAAATCT
CATCACCCCCCTCATAGGTAACACTTTCAGGAAAACCCAATCATCAATTTATAACTCCAAGTATCTTCTCCTTACATCTG
CATAGGACTTCTCGTGACTCTAGGCTGTCTTAAGTCTATCTCTAATGAGCTGAATTTTTTCCATAGCATCATGAACTGAA
TCTGGACCTATCAAGGCTGCTTCACCTACTTCAAACCACCTAACTGGAGATCTACATTTGCACCCATACAATGCCTCATA
AGGGACCATCTGAATGCTTGAATGGTAACTATTATTGTAGGCGAACTCTATAAGAGGAAGGTGATCATCCCAACTACCCT
TGAAGTCGATCACGCAAGCTCTCAACATGTCTTCTAAGGTCTGAATGGTACGCTCTGCCTAACCATCCGTCTGTGGATGA
AATGTTGTGCTAAGATTAACCTGAGTACCAAGGCCTTTCTGAAATGACTTCCAGAAATAAGAGGTAAACTGAGGACCTCT
ATCTGAGATGATACACAAAGGCACCCCCATGCAACCTGACTATCTCATTAATGTAAAGATTGGCATAGTCCTCCGCCGAA
TATGTAGTCTTAACTGCCAAAAAGTAAGCAGACTTAGTAACTCTGTCAACTATCACCCAAATGGAGTCATGATGTCTCCG
AGTACAAGGTAAATATGTAATGAAGTCCATGTTTATCACTTCCTACTTCCATGTAGGAATGTTGATCTCTTGAGTCATAC
CCCCTGGTTTCTGATGTTCTACCTTCNNNNNNNNNNNNNNNNNNNNNNNNNNNNNNNNNNNNGACAATTAGGGCACTTAG
CCACAAAATCTTCTATATCCCTCGTCATGCCATTCCACCAAAAGACTTCCCAAAGATCGCGGTACATCTTAGTGGCGCCT
GGATGAATAGAATACCTGGACTTATGCGCTTCTGCAAGAACTTGTTATCTCAACTCACCCACCTTAGGAACATATAAACG
ACCATGATAGCGAAGCACACCATCTCCCTCGAGAGAGAGAAAACCTCAACCCTCTGTTGATGAACTGCACCCTTAGGTTG
AGCAATATAGGATCACTATCTTATTTTTCCTTAACCTCTGCTACCAATGAAGATTCTGACCCATTTTGAACTATCACATC
ATCCCCTAATATGTTCATACGGCAAACTCCTAAGCGAGCAAGCCTGTGAACATCTTTCACTAGTTCTTTCCTTTATTCCT
CAACATGCGCTACACTACCTATAGATAGTCTACTAAGAGTGTCTGCTACTACATTGGCCTTACCAGGATGGTAAAGCACA
TTCATATCATAGTCCTTAAGGAACTCAATTAATCTCCTCTAGTGAAGATTCAACTCTTTCTGGGTGAACACATACTGAAG
GCTCTTATAGTCTGTGAACACATCTACGTGAACACCATACAAGTAATGTCTCCAAATTTTAAGGGCAAATAATACGGATG
CAAGCTCGAGGTCATAAGTTGGATAGTTCTTCTCATGCACCTTAAGCTGTCTAGAAGCATATGATATAACCTTACCTCGT
TGCATCAACACATAACCTAGTCTGACTCTAGATGCATCACAATAGATCACATAGCCGTCTGAACCCTTTAGTAGAGTCAA
AACAAGAGTTGTAGTCAACCTATTTTTCAGTCCTGAGAAAGCTCTTCTCACAATAATCTGACCACTGCAACTTAACCTTT
TCTGAGTCAGCTTAGTCAATGGAGAAGCTATGGATGAAAATCATTCCATAAACCTTCTGTAATAACCAGCCAAACCCAGG
AAACTTTTGATATCTGTAAGAGAGGCAGGTCTGGGCCATTGTTTCACTGCCTCTCTTTTGAGAATCCACTCGGATCCCTT
CGCTAGATACTATATGCCCAAGTAAAGTAATAGATTGCAACCAAAACTCGCATTTGCTAAACTTAGCAAATAACTAGCGA
TCTTTGAGAGTTTGCAAGACAACCCTCAAATGAGTCGCATTTTCTTCCTCATTCCTAGAGTAAATGAGGATATCATCAAT
ATAGAAGATAACGAACAAGTCCAACTACTGCTTGAACACCCTGTTCATCAAGTCCATGAAAGCTGCAGGAGCATTGGTTA
GTCCAAATGACATAACTACAAATTCAAAATGACCATACCGAGTTCTGAAGGCTGTTTTTGGGATTTCCCTATCTCTGACT
CTAAGCTGATGATAATCGAATCTGAGGTCTATCTTCGAGAAATGACTAGCACCCTGAAGTTGGTCGAACAAGTCATCAAT
CCTGGGGATAGGGTACTTATTCTTGGTTGTGACTTTGTTCAACTACTGATAATCAATGCACATCCTGAGAGAACCATCTT
TCTTTTTAACGAACAACACTGGTGCACCCATGGGGAAATACTAGGTCTGATGAAGCCCTTATCTAGAAGGTCTTTCAACT
ACTCTTTCAATTCCTTAAACTCAGTTGTAGCCATTCTGTAAAGATGAAGAAAAATAGGCTGGGTATCTAGAAGGAGATCA
ATTCCGAAGTCAATTTCTCTGTCGAGAGGAACTCCAGGAAGATCTTCTGGAAACACTTCTAGAAACTCATTAACTACTGG
AACTAACTCAAGAGTTGGGGTTTCGGAGCTTGAATCCTTAACCTGAACTAGATGATAGAGATAACCCTTAGAAATCATCT
TTCTGGTCTTAAGGTAAGAAATAAATTGATCCATAGGCACTGAGCTACTACCCTTCCATTCTAAGATTGGTTCATTTGGA
AACTGAAAACAAACGATCATAGTTCTACAATCGACTGAGTCATAACAGGAATGTAACCAATCCATGCCTAGAATGATATC
AAAGTCTACCATTTCTAACTCTACAAGATCTGCTAAGGTGACTTTTTGAGAGACTGTGACAGGGCAATTTTTGTATACCC
GTTTAGCTATAATTGGTTCACCAATTGGAGTAGAGACTGAGAAGGGTTCTGAGAAAGTTTCTGGACTGAAACTGAAGTTT
ACTGCTAGATAAGGAGTTACAAAGGAAAGAGTAGCCCCTGGACCTAACAAAGCATACACATTTAAATGAAAGACCCACAA
TGTACCAGTAACCACATCAGGAGAATCTTCATGATCCTAGCAAGCCTGGAGAGCATACAACCTATACTGGTGCTGACCGC
CACCTGTACCAATTAAGTTACATTGCTGATTCGGTTGACCTGATGGTGCTGCTGAAGTTGCAGACTGGTCCCTACCATTG
TTACCTTCTTGATCCTATTTAGAAGAATGGCAATCCCTCAATCTGTGACTAGTCTGACCACACCCAAAACATCCATCTTT
CCCTGCAAGACACTCACTCGGAAGGTTCTTACCACACTTTGGACAAGCTGGGTAGGTTCTAGTAACTGAAGCACTTCCCT
GAGACTTAGAGCCTGATGCCCTACCTTTATGATCATGTCTAAACCTAGAGGATGGACCACTAGTTGATGAAGGTGTTGGA
GCTGAAGATTTCTGCTAAAACTGCGAGCGATTTCCACCACCCAATTTCTGCTGAGAATACTCATAGTTGCCTGTCCTAGC
CTTCTTATTATCCTTAGCATGTTCCCTAAGCTTATCTCCCTCAACCTGCAGAGCATAAGTCATGATCCTAGAGATGTTCA
TATCTTCCAATAACATAGCATTTCTACACTCTGTTCTCACCAAGTCAGATATCCCAAATAAGAACTTATTCATCTGCGCC
CTAGGATCGATAACCGTGTGTGGAGTAAACCTGGAGAGTTGGGTGAACTTAACTCCATACTCTTGGACTATCATGGAACC
TTGCCTCAAATTCATGAACTCATGAGCTTTTGCCTCTCTCAACATTCTCACCCCTGTTTTCTTTCCATTGAGTGAACCAA
ATGTGAGCCATATCCTTGAGATGGTAGAACGCCAACTATACCCTATCATTTCCTGTCACTTGCATCACTCCAAAGATTTT
CTTGACCTCATCTATGAAATTCTGGGGATCCTCACCAACTTGCGACCCTAGAAACACAGGTTGGTTCATCCTAACAAAAT
CACGGACCCTAGCTGCCACTGATCCACCACTAGCATTTGCAGGAACTGGAACCTGTTGATTGTTCTGGTTAGCTACACTC
TGGGCCAAAAGTTGAATGGCGTTCTGAGACTCTACATTCGAAACTTCCTGATCAGGGACTGGAGGAGTTGTGTTAGTGTT
GCATGCATTAGCTTTCCTGGAGTAAGCTCTACGAGGAGGCATGATCTGAAAATGCTTAATGATGGATTAGAAAGAGAGAT
CATACCAACGCACGATAAGAATATCAAGAAAGTGAACGTTTTCCTAAAACACTTTGCATCCTCCCCTTGATAGGTGTGGC
GCTTTTCACACTCATGAAAGGGACTCTACTTAGAGCAGCTTTTTAGACATCTTAGGACTCTTAAACCTAGTGCTCTGATA
CCAAGTTTGTCACACCCTGAGGCTACCCCCTGGATGCTAACACAGGACCTAAGATCACGAGTGACCCCAAGCTAACCCTG
CTGGCATATCATAAGCATACTTAAAGATTTTTTGAATAATAGACATATTGTGCGGAAGCTAGAAACATATCATAAAATGA
AATGATGGGGAATACCCATTCTAAGTTTGAATATATAAACCTGAGTTTAATGACAACTGAAAGATCAAACTCTAACTAAA
AACTAAATCTAAACTATGTCTGAATGATAGCCTCTATTGATTAGAGATGTTGGGACATGCCTTAGCTAACTCTAGCAAAA
CTGAAACTAAAACAAAACGACTGAATAAAAGACATGTCAATCGTCCTCGAAGGACGAGGACTCACCACTGATGTTGCTGA
GCTGGAGATCGTGAACCTATCTATGCGTGATCTGAATGTTAGAGACTTGAACATACATCACGAGAAGATGTAGCGCATAG
TATGTGTCAGTATTTGAAAGGTACTGAGCATGCAAGATAGGATAAAGCTGAACAATATATACATAATTGAATAAAGCAAT
AAGAGCAATGACATAATCTGAACATGATGTAAATACTGAAATATACTGAATACTGAACTAACTGGATGCAATGACCAAGT
ACATGACATGTTGAGACTGAATACTGAGTTGTAACTGATAACCTGATCAATGCACTAGAATATGACTATGGGAGCTACTA
TTAACCGATATAAAACCACGAGAGCTATCCATGGAGTCCGGTGTATCACCCTATCGAGAGGACCCAATATACCTTGCCAG
GGGTATAAAGGCATGACTGGCATGATCACTAAATATGTTGCCCACAGAGGGGACTTATCCTACGTGGGCATGTAGTTCTG
GAACTATGAGGGTGACTGACCCTTAGTCCACTCGGTATTAAGCCTACTCCCAATTGATTATGTAAATAACACATTATAAC
TGAATTTCTGAAATACTGAATTGCTCAAAATACTGACATGCTAACTGAAAATGCAACATTAAGATACTGATAATGAAACA
TTCTTAACTAAGGCATGCATGTCTGAATAAACAGACCTAGCAAGTGTAATTCATGAACTAAACAAATCTACACAACTAGG
GTTCTGAATTTCATCTAAGAACTAAGCAACTATTCCTCAAAAACATGATAATATGATTAGGATTAGTCTAACAGGTGAAT
CACAACAATAATCTGAAATTTCTAGAAACCCTAGGTCTAAACATAATATAGAGAATCAAGAATCTCACTGAATTCTAGGG
ACCTAATGGGTGAAAGGAACCCACTAGTGAAATCTCACAAACCTGGTGACGAAATTCACAGAGAAATTTTTCGATTTCAC
GGCTGGAATTGAAGAAAACTTATTGCATTCTTGGAGAGGGCTTGGTCGACTCTTTCTCCATCTTTTCATTCAACTTGATG
AATTTTGGAGAATGGGTTGACTAGGGTAAGTTCTAATTAAGTTACTGAGCTAAAACTGACTAAAACGACGTAGTTTAGGG
GTTAAACGACGTAGTTTAAGGGTCCAATACATAGGGAAAAAGACCAAACGACCCTTGACTTAAAAGTTATCAGGGCCAAC
CGATGGAATAACCGACGGATCATCGACAGACCCACTGTCCGTCCTGTCAACCGTCATTGGCTTTAAGAGAAGGGAGTTTT
GGGGTCTTGATCCACAGACCAGGACCACGGCCCGTGGTCTAACCTACTGTCCATAGGTCCGGCCGTGGTTCGTGCCTTAG
AATATTATGTCTGAGTTTTCTAGGGAAGGCTGCAGATGGTCATCCACGAACCCCACCTACAGTTCGTGGGTCACCTTACG
GTTCGTGGGTGGTACCCGTTGATGGAACCTACAACTTCTGATTTGTGCAAACTAGACTTTCTAGCATACGGGGTGTGACA
CACACCATTTTTTTCACCCATTTTCGCATTTTCATGCCCTTTTTTAGAAATCACGCAAATTCCTCAATTTTTCATGTGTA
TTAATCCGTGGAACTGGCGCCCGGAGCACCTAATTTTTTTTCTCAAAACACTTTATGAGGATCTCCTTATTGAGTTGGGG
AACCATCACGTATACTCAAACCATTTCTTTCGCACTTATTTCCGCATCTACAGGTCCTTTTTTAGGAATCGCGCAAATTT
CTCAATTTTTTGTACGTATTAGCCCATGGATCTGGCGCCCGGAGCACCCAAAAAATTTCTCAAAAAACTTTATTAGGACC
TCCGTATTGAGTTTTGGAACCATCACAAATACTCACACCATTTTTTTTGCGGCCATATCCACATCTACATGCCTTTTTTT
AGGAATCGCACATATCCCTCAATTTTTCGTGTGTATTAGCTCATGGATCTGGCGCCCGGAGCAGCCAAATTTTTTTTCTC
AAAAACATTTATAAGGACCTCCATATTGAGTTGAGGAACCATTGTGTCTACGCACACCATTTTTTTCGCAACTATTTCTG
CATCTACATGCCCTTTTTTAGGAATCGCGCAAATTCCTCAATTTTTCGTGCGTATTAGCCCATGGATCTGGCACCCGGAG
CACCCAATTTTTTAAACACTTTATGAAGACCTCTGTATTGAATTGGGGAACCATCATGTATACTCATACCATTTTTTTCG
TGCCCATTTCCGCATCTACAAGCCCATTTTTAGTAATCGCACAAATTCATCAATTTTTCGTGTGTTAGCCTATGAATTTG
GGGCCAGAGAACCCAAATTTTTTTCTCGAAAAACTTTATGAGGACCTCCATATTGCGTTGGGGAATCATCACGTATAGTC
ACAGCATTTTTTTCGCGCCCATTTTCACATCTACTTGCCCTTTTTTAGGAATCGCGTAAATTTCTCAATTTTTCGTGTGT
AATTAGCCCATGGATCTGGCGCCCAGAGCACCCAAAAAAATTTCTCAAAAAGTTTTATGAGGACCTCTGTATTGAGTTGG
GGAACCATCACGTATACTCACACCATTTTTTTCGCGTCTATTTTTGCATCTACGGGTCCTTTTTAGGAATGACGCAAATT
CTTCATTTTTTTTTTGTGTATTAGCCCATGGATCTGGCGCCCGGAACACCCAAAAATGTTTTCTCAAAAAAATTATTTAG
ACCCCGAATTGAGTTGGGGAACGATCACGAATACTCACACCATTTTTTCGTGCCCATTTCTGCATCTACATACCATTTTT
TTAGGAATCGCGCAAATTTCTTAATTTTTTGTATGTATTAGCCCATGGATCTGGTGCCCGGAGCACCCAAAAAAATTTTC
TCAAAATACTTTATGAGGACCTCCGTATTGAGTTGGGGAACCATCACGTATACTCACACCATTTTGTTTGCGCCTATTTC
CTCATCTACATGCCCATTTTTAGGAATCGCGCAAATTCCTCAATTTATGTATTAGCTTATGAATCAAATCTGGCGCCTGG
AGCACCCAAAAACATTTCTCAAAAAACTTTATGAGGACCTCCGTATTGAGTTGGGGAACCATCACGTATACTCACACCAT
TTTTTTCGCGCCCATTTCTGCATCTACGGACCCTATTTTAGGAATCGTGCAAATTCACCAATTTTTTGTGTATATTAGCT
CATGGATCTGGCGCAGTTCACCCAAATTCTTTTCTCAAAAATCTTTATGAGGACCTCCCTATTGAGTTGGGGAATCATCA
CATTTACTCATGCCTTTTTTTGCGCCTATTTCCGCATCTAGAGGCCCTTTTTTAGGAATCACACAAATTCCTTAGTTTTT
CGTGTGTATTAGCTCATGGATATGGTCCCTAGAGCACCCAAAAAAAATTCTCAAAATACTTTATGAGGACCTCCGTATTA
AGCTGGGGAACCATCGCGTATACTCACACCATTTTTTTTGCGCCCATTTCCGCCTCTACAGGCCCTTTTTTAGGTATCGA
GTAAATTCCTCAATTTTTCGTTTGTATTAGCCCTTGGACCTAGCCTCTGGAATACCAAAAAAATTCAAAAAACTTTATGA
GGACCTCTGTATTGAGTTGGGAAATCATCACGTATACTCACCATTTTTTTCGCGCCCATTTCGGCATCTATAGGCCCTTT
TCTAGGAACTGCGCAAATTCTTCAATTTTTCGTGAGTTAATATTAACCCATGGATTAAGCGCCTGGAGTACCAAAAAAAA
ATAAAAAAAAAAAAACTTAATGAGGACCTCCGCATTGAGTTGGGGAACCATCACATATAGTCACACCATTTTTTTCGCGC
CCATTTTGAGGAATCGCGCAAATTCCTCAATTTTTCGTATGTATTAGCCCATGGACTTGGCGTCCGGAGCACCTACAATT
TTTTTCTCAAAAAACGTTATGAGGACCTCCGTAGTGAGTTGGAGAACCATCACGTACACTCACAACATTTATTTCGCTCC
CATTTCCGCATCTACACACCTTTTTTTAGGAATCGCGCAAATTTCTCAATTCTTCTTAATGGAGTTGGGGGTATTTTTTT
ATTTTTCATTTAAGTGTTGCATATTATTAATTGTATAGTCATATTTTTAGATTGTATGTACTTAAAATTTTCAATAAAAC
CAGTCATTTCTAAGAAGTACCAAGTCTATCATCAATCTTAATCAGCTGTTGTAATGGTATTTCAGGCATTTAACTTTAAT
TTTTGTTTGACATATTTGTACCTCCAGCATAAAAATAATCCCTTTTATCCAAATGTATTTTAATTTTCCCTATAATTATC
CTAACTTTTGATATTCCCAAAAAGAGATGAATTGTAATGAATTTTTCTTTTCATATTTACCGTCTCTCTGCAATTACTCA
ATTTTTCTGTACAAAAAGATATAATATTGAATTGATTCTATTAAAGCAGCTTCCTCCTAAAGTTCTCATCTTTGTGACTT
AAGGTACTATATTTAGGATTTTTTTTCTTTGGCATTTTTGCACTTTTTTCTTTCTCCATATTTATTTTTAGAATATGGAT
CTTTGTTGGATTTAAATTTTCTTGAAAAAATACGTTGATTTTTGCACAAAATCTATATGCTTTTAATTTTACCAATCAGA
AACGGCAGAAAATACACCTGAAATAACAATTATTTAAAGGAGAGTTAGGTTCTCTCTGCATATTTATTTATCGAATTAAT
ATGAATGTCTTCTTCTTCGGCAAGATGATTTTTCTGCCTCTCTCTGCCATGAGCAGTTTTGGGGTTTAAAGAATTGGGTT
TAAAGGGGATTTCAAAATTCAGTAAGGCCAGAATTGAAGTATTTTTTTTTGTAAACTTAAATCCCACTACTTTATGCTTT
TTTCTCCATCAATATCCGTATTTTTCTTTTGTTTTGGGGAGTGAGGAATTAGATTTTTTCATTAATAGTGAAAGTTTTTT
TAAAATTTATTTATTATTATCTAAGGAAATAGAAGTATTAGGTCGACTTGATAAGACAAGTAAGAGCAATTTTAAGATTA
TTGATAGTATTAATTTATATATATATATATATATATATGTATGTATATATATATATATATATATATATATATATAAGTAT
GTTTATTGTTGTTTGTCTTTTTATTCATCTGTATTATTAAAAAAATATTATATAGTTGCAAATGAAACACAAGTGTGGCT
TGTGGGAAAGCATTCAATCCAACCTTTTTTTATTATTGAATAGAGAATAGGAATGCAAATGAGTTGAATTATTGATAAAC
GCTCAACTACACCTCATCCAATAGTATATAACCTAACGAAAGGTCGGGGTCAAACCCACAGGGAGCGGTACCGTATCGAA
TTCAATTAGGAAGTAAAAATGTGATTCTAATCGGTTATAGAAGTAGACATTGTCGAAATCTAACCAAATAAGTTAGAGGT
TTGACAACGAATGTCAAATGGGGGGGGGGGGTGAGGAGGGTTTAAGGTGTCAATTTACATCTACAATAATCAATAAAATA
GGGGATTAGACAAGTAGGATGAAATTCTCGGGATGTGCTCGATTATAAGCTAATTTCACTATATGGGTAGTTGAAGTTTA
TTAATAAAGTGTTGAATCATTGTGGGTAGGCTAGACTATAGGTGCAATAGTTTTCTCTCGAACAACTATTACGGTTCATG
CGAGTTCTCTCGAACCTCGACAAACTTGACACTACAAAACTACCCAAAATCTTAATTTATCTACTCTCTCGAGCTAGATA
AGTAGGAATGAGTTAAGATTTACTCTCTCGAGTTGAACTTATAACAACCCACACACTACAATCATCAATCGATAACCTTG
ATTTTAGAACCTCTCTCTCAAGCAAGCAAGCCCAAAACACTAAGCTAAAAATGTATTTGCAACTACAATTCATAAATTAC
TACTCAGCTATCGATCAAACCCAGATTAAAACAACATTTGAATCATTAAACAACAATACCCATAAGATAATTAGGCAAAT
AATCGCATGATCACACCCCAGGAATTAGGGTTTTAGCCAAGCATCATAAAAAAGTATAGATCAATACCAAAAACATTCTC
CATGATTTGGGTATTGTAATCCAAGTCTTTAAAATGGTCCAAAAAGCTCAAAATCAAAGACCCACTTCGAATCTACTTGA
GAAAACCTTCCAAGTTGTTCTCCAATGGATAAAAATACTCAAAAACTGGACTTAGAAAAATAAAATCTAGATTCTTTTGA
ACATTTTAAAAATTCAATTTATAGTTTCCCAATTTTTGGCTGCAGGGACCATTAAGCGAGTTAAATCGAGTGTGGATGCG
CCAATCACTTCTTTCCATCGTCAGTCTGCTTTGGCTTTTTATCCACGAGGCTCTGTAACTTTAGGTGATCAAGAATGTGT
CGCTGATCCAGTCGATGGTTCACCGAAGGTCCAAATCCAACGCCAAGTTGGCTTCTCCCCAAGGTTGGTAGTCTGGAACT
TTAGGCGAGCTGAAGTGTTACTCAGCGAGTCACTGAGTGGCTTTGGCGATTCTTATTTTTTGTTATCTTTAGCTTTTTTC
ATCTTTTTAGCTCCTTTTTGCCCAGTAGTGTCCTTGCCTTGCTCCTTTACCTTCATTGCTGCAAATCAACACTTTAACAT
CAGTTTAGAGCATAAATTAAGCATTTGAGGACAATAAACCATGAAAATCAAGCCCTAAATGAGTCGCATCTAGGACTCAT
CAACACCCCCAACTTAAACTTTTGTTTTTGCTCAAGTAAAACTCAAGATCAATCAATTCAACAAGGATGTCTACAAACAG
TACTACTCAAGACTCAACATACATGCACACAAGAGGTTCAAACTACACATGTAATGTTCAATTGTGCATTCCAAGTTTCA
AATTGTGACTAAACATCATCAAATGAACCCAAGTTCACAATGCTTGCTTCAAATGCAAGTTCAAGCTTAATAACATCATT
CGAATGCCCTCACACCAAAAATGATTCCATGCTCACACAAAGCTCATCAATTTAAGAATTCGGAATCAAAAACAACTCTC
ACTCTCTCAAAAACCAACACATGCATGATCATTCCCCATAAGCTTGCCCGTATTTTCCAATCAACAAGATAATAAGCTCA
TTCAAGATCACAAAGGTCTTTTAAGGTCTGTAACAGGGCTGAGGGTAATGCTATGATCATTTCGGTTTAGTGACTACTAC
CTTCATGAAGCATGTCCTGTATTCCATTATTTCACCTTCTCTTACAAACACTTTTTGATTCTTAAAAGTCACACCCCATT
CTTTTAAGCACAACTTATTGGATACCACATTTCCTTTTGCTCATTTCACACACTTTATTTCCACAATATTTCTCTTTTTT
CAATCATTTTCATCTTTCTTTCTTCTTCTCTTTGTATGGAGGGGTTCCATCTTTTCCAACAAGATCTTTCAAATAGGGGG
ATTTCTCAGGCTTCTTAATTTACCTCCTTTTTCACCACACCCCCAAGCCTAAGTTGGCTATTTATAACAACCAACGCCTC
ATGAAGATTATAGGTGGGAAAGAAAAAGGGTCACTTGTGCTCCAAGTTCTTCCAAAGAAAATGATAGTCTCAAATGGTGC
CAAGCTAGGTTCACACTCTCACAAGGTGGTCACAAAGAGGTATAATGACAACATTGGCTCACTCTCCACAAATTGCCTAA
GATCATCTATATCATTCACTCACATTATCCAATCGGACCAACGGGGAAAGTTTTAGGTATAGCTAAGCATGCATTACAAG
TCAATCTCACCACACATGGCATCCAACACAATCATCAAAGCAAGACTTAACCATTTTTGCAAACGTGCAATGGTCATCAC
AAGAGTTCCACTCAACAAATCACATAGTCACAATAAGATGATATGAGTTCACATATGACTTATGCAACTCAATTCGCCTC
ATAGGATTTGCACACACATGTTGTTCAAACAAGATCACTATTCAAGTCATCGATATTGACTAAAATTGAAACTCAAAATT
GCAAGAGAATAGCCACATTCACACAACAAGAGGTGGCAAATTTTATTTTATTTTTAAAAAAATGGTTCAAAACCATTTGC
AATTCGAAACAATGGACCAATATGGATAAAAAACCATGATATAGATATATAAACCAAAAATCAGATCCAACATTCACAAA
ACCCAAAAACATAATATTCACAAAACAAAAACAACCCAAAAGAGGTGGATATGGAAATACCTCACCCCGCCAACAAAAAT
AACAGTTGTCCTCAAATGCAAAAAGATACTAAATATAGTTTTAAAATAACAGGAAGGGAGGCAAAGAGTCATCCTGCTAG
GCTAGGCCTGGGTGAAGTCTGCATGTCGGCAATTCCCTCTGTCTGGGCATCAGTGCCCAGCATATCAACATCCTTGGCTC
CACTGGAGCCCTCCATAGAAACGTCCCTCAAGAGGCTTGTACAACTGTATCCACTATGGCTCCATCTATGTCTGCCAAGT
CATCAAAGACAACCTTATCTCGAACACCGAGATACTCCTCATCTTCCTCCACCTCAGACTCAACATCAGCATCATCAACT
CTAATCTCATCTTCGGTAATAGCCAGAGGAACCTAAGAACTAGCCGGAACATCAACACTCGGTATCTCAAGAATCTTCAT
AGTCCCAAACAACATCGATAAATCAGTGGACTTCAACTCGTCCATATCTCTGCGTAGTCTAACAACATCGACTTTCAAGG
CCGTCACAGCAAGCAACAGTTGCCCTTTGGCTCTTCTCACACTCATCAACCTTCACAGTAAGGGCATCCAATGCCAGCTT
GTGTTTCTCAATCATCGATTTGTGCTCCTTTAACTCGGCCCTAATAGGAGCTAGGGCGGCAGTAATTGCCCGCTCTATCA
ATCCAGGCACAATGACCTCTGCCCGGGAGGCACATATATCAGTAGATTAGACTAGATGGCCTATCTTGTACAATATGGCC
TAGGTGATAGGGGTTTGAAGGCAGTAACAATAGTAAAACTAGTGGGATGGGGTGCAACATAAGTACTAGGGGTCTCAGAA
ATAAAAGGTCCAGATGTACCTGGGGACCCACTGGTCTGAGGGGGCATGATTGCGTCTGTCGGCAACATATCAACGTCGAC
TTCCGGGGATATATCCACAGTGCTGCCCTCCTCCTGTCAGCCTTATCTTACATATACTTGACCTCAATACGCTGGATGTC
AATAAAAGGGAGGGTGTCACCTCCACATCCATCTTCTCATCTCTCAGAACACGAGCCTGACTGCATAGCTTAGTGATCAG
CACTGGAAATGGGAGTGAGGTCTGGTTCTGTTTGGCCCTTATGGCCATCTCTTGCTCGATCAGCAACCCCAAGTTCAGCC
TCTAGCGATCTATGATTGACCCTAGACAGGCGACCTTCGAGTGTCGGAGGATGGACTCGTTCTGCGATGGCATAATGGTG
CTACTACAGGTAGGCTAGACTATAGGTACAATTGCTTTCTTTCGAACAACTATTACGGTTTAAATTACAATTCATAAATT
ACTACTCAATTATTAATCAAACCCATATTAAAACAACATTTAAATTATTAAACAATAATACCCATAAGCTAATTAGGAAA
TAATCACATGATCACACCCCAAGAATTGAGGTTTTAGCCAAAGATCATAAAAAGATAGAAATCAATACCAAAAACATTCT
CCATGATCTGGGTATTATAATCCAAGTCTTTAAAATGGTCCAAAAAGCTCAAAATCAAAGACCCACTTCGAATATACTTG
AGAAACCCTTCCAAGTTGTTCTCCAATCGATAAAAATACTCAAAACGGAAGAAAACTAAAATTGGACTTAGAAAAATAAA
ATCAGGATTCTTTTGAACTCTTTTAAAATTCAATTTATAGTTTCCCAAATTTTGGCTGCAAGGACCATTAGGCGAGGTAA
GTTGGGCGTGGCCGATCAGGTCGGCGATGCGCCAATCACTTCTTTCCATCACCGGTCTACTTTGACTTTTTATCCTTAAG
GCTCTGTAAGTTTAGGCGATCTAGAATGTGTCACCAATTCGGTCGACGGTTCGCCGAAGGTCCAAATCCATCGCCAAGTT
GGCTTCTCCCCAGGGCTAGCAATCTGGAACTTTAGGTGAGCTGAAGTGTCACTCGGCGACTCGCCGAGTGAATTTGGCGA
TTCTCAGCTTTTGATATCTTCATCTTTTTAGTTCCTTTCTGCCTGATAGTGTCCTTGCCTTGCTCATTTGCCTTCATTGC
TGCAAATCAACATTTTAACATCAGTTTAGAGAATAAATTAGACATTTGAGGACAATAAACCATGAAAATCAAGCCCTAAA
TTTATGAGTCAAAATCTAGGACTCATCAATTATCTCAAAGCTGACATTATTTTATATTAAATTTGTTTTACCTCAAGGTC
GTAATAGAGATGAGAAAGAAATATATCATAATGTGCAACATATATATTCTTTTTCAAAACGGTAATCAAGTTCGATAAAA
AATCATGGAAAAATGATATACGAAGAAGACTGTGTAGAATTAATTGATGCATCTCATTCATCTCATTTGTCGGTAATCGA
GATACCAAACTGTTAATTTATATTTTGGAGTTAATCTAGCATTGATCAAATGATGTTTTCCATTCTTGTTAATATGAATT
GAAATGACTAACTTGCAGCGTTGGGCCTGTGCTTAACACAAGCGCTCTTATACTAGTTGTAGAGCCTGTNNNNNNNNNNN
NNNNNNNNNNNNNNNNNNNNNNNNNNNNNNNNNNNNNNNNNNNNNNNNNNNNNNNNNNNNNNNNNNNNNNNNNNNNNNNN
NNNNNNNNNNNNNNNNNNNNNNNNNNNNNNNNNNNNNNNNNNNNNNNNNNNNNNNNNNNNNNNNNNNNNNNNNNNNNNNN
NNNNNNNNNNNNNNNNNNNNNNNNNNNNNNNNNNNNNNNNNNNNNNNNNNNNNNNNNNNNNNNNNNNNNNNNNNNNNNNN
NNNNNNNNNNNNNNNNNNNNNNNNNNNNNNNNNNNNNNNNNNNNNNNNNNNNNNNNNNNNNNNNNNNNNNNNNNNNNNNN
NNNNNNNNNNNNNNNNNNNNNNNNNNNNNNNNNNNNNNNNNNNNNNNNNNNNNNNNNNNNNNNNNNNNNNNNNNNNNNNN
NNNNNNNNNNNNNNNNNNNNNNNNNNNNNNNNNNNNNNNNNNNNNNNNNNNNNNNNNNNNNNNNNNNNNNNNNNNNNNNN
NNNNNNNNNNNNNNNNNNNNNNNNNNNNNNNNNNNNNNNNNNNNNNNNNNNNNNNNNNNNNNNNNNNNNNNNNNNNNNNN
NNNNNNNNNNNNNNNNNNNNNNNNNNNNNNNNNNNNNNNNNNNNNNNNNNNNNNNNNNNNNNNNNNNNNNNNNNNNNNNN
NNNNNNNNNNNNNNNNNNNNNNNNNNNNNNNNNNNNNNNNNNNNNNNNNNNNNNNNNNNNNNNNNNNNNNNNNNNNNNNN
NNNNNNNNNNNNNNNNNNNNNNNNNNNNNNNNNNNNNNNNNNNNNNNNNNNNNNNNNNNNNNNNNNNNNNNNNNNNNNNN
NNNNNNNNNNNNNNNNNNNNNNNNNNNNNNNNNNNNNNNNNNNNNNNNNNNNNNNNNNNNNNNNNNNNNNNNNNNNNNNN
NNNNNNNNNNNNNNNNNNNNNNNNNNNNNNNNNNNNNNNNNNNNNNNNNNNNNNNNNNNNNNNNNNNNNNNNNNNNNNNN
NNNNNNNNNNNNNNNNNNNNNNNNNNNNNNNNNNNNNNNNNNNNNNNNNNNNNNNNNNNNNNNNNNNNNNNNNNNNNNNN
NNNNNNNNNNNNNNNNNNNNNNNNNNNNNNNNNNNNNNNNNNNNNNNNNNNNNNNNNNNNNNNNNNNNNNNNNNNNNNNN
NNNNNNNNNNNNNNNNNNNNNNNNNNNNNNNNNNNNNNNNNNNNNNNNNNNNNNNNNNNNNNNNNNNNNNNNNNNNNNNN
NNNNNNNNNNNNNNNNNNNNNNNNNNNNNNNNNNNNNNNNNNNNNNNNNNNNNNNNNNNNNNNNNNNNNNNNNNNNNNNN
NNNNNNNNNNNNNNNNNNNNNNNNNNNNNNNNNNNNNNNNNNNNNNNNNNNNNNNNNNNNNNNNNNNNNNNNNNNNNNNN
NNNNNNNNNNNNNNNNNNNNNNNNNNNNNNNNNNNNNNNNNNNNNNNNNNNNNNNNNNNNNNNNNNNNNNNNNNNNNNNN
NNNNNNNNNNNNNNNNNNNNNNNNNNNNNNNNNNNNNNNNNNNNNNNNNNNNNNNNNNNNNNNNNNNNNNNNNNNNNNNN
NNNNNNNNNNNNNNNNNNNNNNNNNNNNNNNNNNNNNNNNNNNNNNNNNNNNNNNNNNNNNNNNNNNNNNNNNNNNNNNN
NNNNNNNNNNNNNNNNNNNNNNNNNNNNNNNNNNNNNNNNNNNNNNNNNNNNNNNNNNNNNNNNNNNNNNNNNNNNNNNN
NNNNNNNNNNNNNNNNNNNNNNNNNNNNNNNNNNNNNNNNNNNNNNNNNNNNNNNNNNNNNNNNNNNNNNNNNNNNNNNN
NNNNNNNNNNNNNNNNNNNNNNNNNNNNNNNNNNNNNNNNNNNNNNNNNNNNNNNNNNNNNNNNNNNNNNNNNNNNNNNN
NNNNNNNNNNNNNNNNNNNNNNNNNNNNNNNNNNNNNNNNNNNNNNNNNNNNNNNNNNNNNNNNNNNNNNNNNNNNNNNN
NNNNNNNNNNNNNNNNGAATATTTAAACATGTGCATTTTAATTTAATTAAAATAAAATTTTAATTAAAATTTTTGTAATA
ATTATTTAAAATAGTTTCTCTTTATAAAATAATCTTAATATTAAAATTACATTGATATTAATTTGACTCTTAAAAGTACT
TTTTAAAAGAGATTAGCCAAACACAATTTGATTATCAAAAACAATTTTTTAAATGATTAACCAAACACAAATTATTATTT
TTTCAAAAAATATTCTTCTTTTAAAAAAAGTCATTTTAGAAAATGCATCTAAAAAAATAAGTGTGTAACTTACATATTTC
CATTTTTCGACCTTAAAAGACATCAATGTAAAGAGGAGATTATTAATTTTGCGTGTATTTTATTTTGTACAAACATTTGC
ATAATCACATCACAAAAAAGAAAACGAGAAGAAAGGGGCAAAGGTGGAAAGAACCCGACTTCAATACCTTTCGCCGACAA
GTACCTCTTCGTTCGCCGTCCGCCGTCACCACAGAAGAGTGAGAAATGGCTTGCCTGCAATATGGTAGGATTACTCTCCG
GCAACAGCTGAAGAATGTGAAAACCTCAGCAGCTATCTTCCAGAAGTGCCAAGGTGGAGAAATACATTTACACCATCCAC
TATTTTACGCCGCCCAAGGTGTTCGATACAGAAAACTACAAGTCATTCTCACTACTGTAAGTAATTTTACTAATTCATTC
ATCCAATTGACCCTTTATCGTTTACTACAATTTGCACAGACAATGTACCAATGGCGTCCAGATTCTCTCTTTTGTTTATC
GATATTTATGGGTTTTTTTACTATTTGATTGTTTTATTTTGAACTGACCCTTCAGCAATTTTAACAATTCCGGCTGACCC
TTTTGCAATTACGACCTGATTCTTGTTCAATATTGCGTTTTGATAAGCAGGGCATAGACAAGCTTGGAAAAGCAGGGGAA
ACTGTGAGAGTTGCACCTGGATATTTTCGAAACCATCTTATGCCCAAATTGCTGGCTGTACCCAATATTGACAAGTACAG
GCATCTCATGGAAGATCAACGAAAGGTTTTCTTCCTTTTATTTGTACTGTCAGTGTTCGGTTCTAAATATAGATAATGCT
CTGAATACAATTATGTAATTGTGAGAAATTTGATATGTTGGTTCTTTTATTCTCCTATCCTGAATAAAATTTGAGTGTAT
GAGATGTTAATGTACCTTAGACAGGAATTTGGTATACCCTTTAATGAGCACAAAATTTTCCTGAATCTAGTAGCCTTGAA
ACTTGCTCCTGTTTTTGTGCGTCATTTCTTTGAGTACAATTGCAATGCAGGTAAAGCTGTTCCGCCCATGTCATACTTAT
TATATCATTAGCCAGTGTTGTCAAAGGCGCGCTTAACCGCTCCAACGATGCTCTAAATGTGTTGAGTGCTTCGCCTCACA
CATAGTGTGCTTCAGTATCGTCATCAAAGCTCTAAGACATACTTTTCCTTGCCAATGAGGCGACACTAAACTATTGATAT
TTCACTTTATCATAATTTTTTTCAATTTATTTGTCCATATATTTTTTATTCATGCTTATAATTATTAGTCTTGGACTAAA
CATATATACTTATATTTTCTACATTTTCGTTGCTCTTAAAGCGCCAATGGACCCTAGAGCTTGTTTGCACTTTTCGCTTT
GGATAACACTGATATAAGTATAACGATACAAGTTTCTCATGTCCAAAGAGATTAAGTACTCTTAATCTCAAAAAAAAAAA
AAAAAACAGATACAATACTTTTTGTCATCAATTCATATCCAATAGGAATTTGAATGACATTAAATTTCCCTTTTCCCATT
GTACTCATTGAGAAGGAGAAACCTCTGCAACACTTGTGCATTGGGTCTTTTTCAAATACAATAGGGACAAGCATTTTCGG
CTGCTCGTTACATATCTTGAAGAAAGAGTAGGCTTTAGTAATAGGGATTGTATAAGAAATAGCTATGCTATTGCGCTAAT
GATTTATGGCTTCTGCGGTTCTGCCTGATCGCGAATGCACATTTTTTCAGCTTCATCTTTAGTTGGTGTTTCGTTAACCT
TTCGAAGACCTTTTGTAGATTTTTGGTGTGGTCAATTCTTTCTTTTTAAAAGACTAACAAATCATGCACATAAGGCTCAC
AAATATTATGTAAGAGGTCACTGATAATTTGTGTCATTGCGCTTTGATGTGTTGCACTTTTATTTTTGGGCATACCATAG
TAAGGAAGGAAGTGGATTCTTTTCTTTCTTCCTCTGCATATTTTTCACATTTTATGTCACAGAATAAACAAATATCTTAG
TGTATCTACATTTAAAAAGGCCGAGTATGTTGGGACAAATATGCTAGTTTTCCTCTGTTGAGTATGTGGTATACCCTGGC
ATGTTTACATTCAACAATGCATTCTATTCATTTGGCCGTTTGGCCTTCACATTGTAAATGGGGCCATTTGTGAATAAAGT
AAAATGACATTAGTTTTCTCCATGATTTCTTTTTTATACTGATCACATTCTTGTGAAATGATGTATTCATCTTCTTAGTG
TTTCAAATATGCTGCCTCTCTGCCAGATTTACCAACGTGAGGAAGTTGAAGAGGTTAAAATAGTTCCTGCTACCAAGGAA
GATAAGATGAAAGAATACCAGATGGCAGCAAACCGCCTGGATAGAACTATGCTGGTCAGTATCTTATGCTAAAGCTCTTT
GGAATTTTGAAACAGATCTTCATTAATGATTGTCAGTATTCTTATATCATGTCTCTCGTTTACTCATCATGAACTTTTTA
CTATCCTGTGTTATCCCTCCTATTTCTTCTGAAAGAGAATATCGAAGAGGAAAGTAAAACTATCTGATCATCCTTTAGCT
CACACGAACTGTTGATATTGACAACCTAATTGGTATATAGTTATTGTAGAAGTGACAGGATCATGCTATACTGATAGCGT
TTTCAAGATTCAAGAGTTACCCCTTGGCTCTTTTTAACTGTCTCAGATACCTTTGGTAATTGGGCTATCATAGTTATTTT
CTTCTATGCCATTTATCTGAACTGCAAATTTCTTTTCAGGTGCTAAGAAAGCTCGCGAAGAAACCATTGGCGAAAGATGA
CAATGGTAGGACTTTCATTCAGGAACCTATTGGAAAAGATGAAATTGTGGCTGAGGTAATACTTTGTTCCTGACTTGTTG
TCTTTATACTCTTTTTACATTTCTATTGATAACCTTCGCCAAAAATGTGGCGCGCTCGGGGAAAAGAAAATTTACAAAAT
TTCATACTTGTGGTTCTTGCTTTTCTTTAGTGGCAGAGCAAGTTGATTTTTTAAAACTGGGTGGTGCATCAGCATCGAAC
TTTGAACTGTGCACCAGTGGCCCTCGGGGATTTCTTGATTATCCCAAAAAATAGCTTGGTTTCTCCTGGATATTAAAGTA
GCTTAGTGGAAGTCTAGAATCACTTTTCTGCAGAAAATGCCTAAGATAGACTTTTGGAGTACCTTTTGAGACCTCATATA
TGACGCAATCTGAACTAGTGTTTTGGACGGCGAAAGGCGACAAGGGCCTGCCTCGCCACGAGGTGAGGCGCTTGCCTTTT
TGAATTAAGGTGCCAATTAATATCAAAAATTAATTTTTTTAATTGCATATATAAATATCCAAAATCTTAATAGAAATAAC
ATATATTAGCAAACATTTCAATTCAAAAACTAATAGTAGATATCAAAAGTCTAGAACTTGAATGAACCAATAATTCAAAA
TACTATATTAATTAGTATAAAACTAGATTAAGTAGGGAAGAAATAAATATAGAAGAATTAAATTATTATTTTTTAAAAAA
AATATAGACAGTGAGCAGCAGAGCAGTACAACATAACAGAAGAGCAGAGCACTCAGTTCACACTTCACCACCAGTCTACC
ACTAAAAATAGAGGTCTGAAAAACAGAGCAGCATAGTCGTACTGCTGAAAAACAGAGAAGAAGAAGAAAAGAAGGGAAGA
ACTAGAAGAGAAGAAGAGATTCGCGTAAGTCTCCAGGGGTCGTACCTGAACAGAAGTCGCAGAAGTCGTACCTGAGCAGC
AGTGTCGCGATTCGCGAAGGTCACGTAAGTCTCTAGGGGTCGCGACTTGCGAAATCTGAGGAAAAGAGGAGGAGCAGCAG
TTGCGACGGCTAATCTGATGTGAGTTTGCAAAAATACCCAAAAAAAAACCCTAATTTTGGCTTTTAATTATTAAATCAGA
CTTTTAAAAACAAAAAAAAAATCAAAAAGGTGACGCCTATTGCATCACTACGTCAGTCGCCAGTCGCCTTTTGATCGCCA
TGGCACACCTTTTAAAGGTCACCGCGCTTCGCTGGAAATAGGCGGCGAGGCCTCGCCTCGCCTTGTCGCCAAAGGCGTTC
GCCTTTAATAAGACTGATCTGAACAGGCACTATAAGATTACTTTGCACAAGCTTAGTAGCCACAGTATGATTTGCACCAC
TGCTGATTGTGGAAAAATAGTTCATTCTCTTACTAATGTAGATTGCGGTCTGTACATTTCCTATAAACATAATTGCTAAC
AGCTGTTCTACAAAACTTCTGATTGTTTTCTGTAGCTTGAGTCAGCTAGCCTAGTATCTCTGGGCTTCTTGATTTCCCTA
TAACTGAACTAGGATCAACATCAATGTTTTAACGGGGACATGTTACCCAAGGCCTAGTTGGCTGAAGACAGTCAGGTGTT
GGAAATTTATGTTGTAATCTTTGGCATGAGGCATATACCTTTAACTAATGCTATGTGCGTCAAATGTTTTTCTTTTCTAG
TTCAGTAAGAAGGATTTGTATGAAGGAGTAGTAATCATCAAAACAAACAAATGTTTTTAGCATGGAAGTTTACAAAACTA
ACAAAATATGAAGGAAATAGACTAAAGGTTTTCGTTTGGGGAACTAAAATTAATGCTGTTTTTCACTCTTGCCAGTTGTC
TTTAGCTCTAGTAATCTCAGTTTTTTACCAATTTCTTGACCTTTTTCTGTTTCCTATTTGGTCCCAACAGCCAAGTGAAA
GTTACTTGAGGAAAGCCTATCCCCTCACCGAGATTTGGCCGTAATTTTCTTTCTCTTTTGCTGTTCCATACAGCTGTTAT
ATTGTTTTCTTTACGTGGATTTTCTTTCTGGTGGCATATGCTGAAAGCCTTACTGTCTTAACTGTACATTTGGGTCAATA
GTACTTCACCTTCCTGCTCCCAAATTGTTTGTGGAAAGCCTAGATATAGATTACCTCCAATTTTAGTACCTTCTTTTCCT
TCTGAATCAATTCTGTGATTATGTTGTTAGGGGGTTATGATTTGATGTACATGTTACTATTGAGACACTAGCCCAGTGTC
TTTCTTTTGTTTTATAACCAAGAAATCCTCGAGGGCCAGTGTCTTGCTTGCTTGTGGATGAGTGTTTGAAGACTACCCTA
ATGCGTGGTGTTTGATGTCATCACAGATCTATCAAAGTTGGGTGTTAAATAATCATACTTCATATGGTGGAAGATTTCTG
GTTTAGTGCCATATTCTTTATAGTCATGTTTGAAGAAAGTTACAAGTAAATAGAGAATATGTGTAGGGACATACAATTTT
TTTTAATGTAGAAATGTATTGCACTCCTTTTGTTGAAATGTACTACATGTCATCGTTATGGATATGACAACATAAAATGC
ATTTTTTTGCATTGGTAAGGTAAAAGTTTTATTTATGTATCATCATTAAGCTTATGCTGACAAATACAACAGAGTACATC
AAAAGAAGATTTTATACATTGTGTAGAGAACTAATGAGGTCAATCATCGCCTCCACATCACAAGTTGACGTACAATTTTG
GAGTTACTCTCTCCAAATAACCCACCAAATTGTTCCTGGGATTGCATTCCAAACCCGTGAACGGTGAATGTATGCCCCTC
AGCCCCCTTTTGTGCCAACTTTGTAAAAGTTTCAGTTCAACTCTAAGCATTGTCCATTTTAGGCCCAAAATGTTAAAAAA
ATATGTCCCACAATTGTGCAATATTTTGGCAATACTGAAATAGATGGTTTGTGTCATCTGGTTGCTCTTCAAATAGGGAG
CATCTGTTGCAACTATATGGGCATCTTCTTTAGAAATTAGTCTGTGAAAGATGCATTTTTGCCTACTAACCAAGTGAAGA
GCTGAACTTTTTAAGGAGCAAAACATTTCCATTTTTTTTTCCAAGGCCAAACTGATGTTGCATTCTGTGAATTCAATAAC
AATGTGTAGCATGATTTGACTGTAAAAATACCATCTTTCTTGCCCTTTCAACAAATGGTGTCTTTCTTGTCTGAACTTGT
GGAATGGTTCGTAGTAGTTATCCTCTCTAATTCTCAGTCATTGCAATTCCTCCCGAAAACAATATTCTAGCCATGATTAG
AGTAGTATTGATACAGAAGCACTCTGGTTGGCAGCCAGCGTATAAAGAACAGGGAAGTCCAACTTGTGAGGGTGTGTCAC
AATTATGTGTCATACCAAAAGCTAATCTTCTTACCATCACCAACTTTGAAGTATGTTTTGCTTTCAAGTCATCCCGGAAT
GTCATGATTCTTTTCCAAACAGATTGCCCATACGAGAAATTAGGTGCCTTTATTATCCTTGGTTCACATATCCTATTTGG
TTTCAATGACCTTTATCGCATCTTCCTCTTGCGTGAGTCTCCAAAGCCATTTGTTCAGGGGATTGTCATTATGTGTTTGC
AAGTCCCTTACCCCAAGTCTTCCAGAAATTTGTCTTCCAAAACTGATCTCCACTTGACTAGATTGAAGATTTTGTTTCTC
TATTTCATTGCCAATGAGAATCTCGAGTTCTTGTCGATTCTTTTCGTCACTAAAGTAGGTGTAGGAAATATGGACATAGT
GTAGGTAGGAAGACAATACACTATTTATTAAAACTTAACTTTCCTCTTGTAGAGAGATTCTTTTCCAATTTGATAACCCT
TTTCACTTTTTTTCTATAATGACATTCCATATGGAGACAAATTGTGTTTATATCCCAATGGTAGTCCCAAATATGTGGAA
GGTAGTGACCCGATGTTACACCAAAGAATATTAGCCAACTGTTGGAGGTTCTGGACTCAATTTACGGGAAATAGCCATTT
TTTTGTAAGTTTATATGAATGGCTATGACAACCTCAAAAGCCTGAGGTATAGTGTATATTCAAGTTGGATCACACAAGAT
TAAAGTATCATCCGCATAAACAATGTGTTGAGATGGCAAGCCTTTCCTGGTATCTTGTCCATGCTGAGAAACCTCTAATC
CAACTCTGTTCCATTGCAAATTGAAGCATGGTGCTTACACCTCCTTCTGTACTTATGAAAGGGAAAGGGGAAAGAGGATT
ACCTTACCTTATTTCCCTGTGTATCCGAAAGAAAATCCCTTGCAGAAGAATTTATCACCCTGACATCGTGACCTTTATGA
ATGCCATTTGAGAGTTGCCAACAAATTTATCAATGGCTTTCTTCCATTTTCCCGACAGTAGCTTGGATACAATCTTCTAA
AAGCTACCTATCAAACTAATATGTATGTGTTCTCTTTACTTGTTCGGCTTGCCACTTGGAACATTTTCCAAATTGGCATG
TCTAATAGGAATGGTGTATTACCTTCATCAAGTCCGTTTTGAGCGCTTTAAGCGCGCTTAAGCCCTGAAGCGAGGCTCAA
AACGTGTTGAGCACTTCGCCTCGCTTTATGTGCGCCTCAGTGTCATCATCAAGGTTCTAAGGCAAACGTTTCCTTGCCAA
TGAGCCTCTTATGAAGAAGTGACACTAAATAATTGATATTTCACTTTATCATAAAAAAAATCAATATCTTTGGTCATATC
TTTGTCATTCATGTTTATAATAATTAGTCTTGGACTAAACAAATATACTTGTTTTCTTTTCTCCCTTTGCGCCTTTTTTT
ATTAAAGCCCACACTTTATTTGCGCTTTTCGCCTTTGATAACACTGGTTCTGATAACATTCTACCATATTTTGTAGAATC
CAATAATCTTCTGGACCTAATATTTTCATCACTTGTGTACTGCTGAATGACTCCTAAAACTGTCTTTCTCAAATTTCCTT
TGCAACCACTCATTCCCTCTCGAAAGTTGTTAACCAAAAATGTCTATGACATATTGTTCTGTCTGAGTAGAAATTTTCAA
AAAAGTTAGGAATTCACCATGGAACATTTTGTTTGTCTTAAACTGCTAAATTGTTCACCGTAAGCTATTAATATGATTAT
AGCGCCGGGGTGCATTGGGCTATTTTATGGGAAAAAACTAGTGTTATTTCTCATTCATGAGCCAAGTACATCTGGATTTT
TGCCTCAACGAAATCTCGTTTGCTTTGAAACATGCTTCTCACGACCCCAATTTTTGCACCTAGGTTGTGACAAGGCACCC
AACAAGCCACTACCCTTGCAAAGTCGTGGCGAAACGCCCACAAACCATAACCCTTGCCAGACAAACCCTCTATGCCAATC
CTTACAATGGAAAAATATCACAATAGTTTGATATAATAGTTTGATATAATATAAATGTGGAAGCGAAGACAATATCGAAT
ATAGTGTATAACCCATAATATCTAAGTACAAGGTACACAATGTAGCTTGAAAGTAAAGATAATGTTGAATAATGAGTGAT
GATGATTGAAAAGGGCTTCCACGAACTAGTGGCGACTCACCTCAGCTGGATTTGTTTGCAATAGAATGAATAGCACGGGT
CGACCTATGGACCACCCTCAACAGAGACCCTATGCAAAAATAACAAGTGTGAGGCGAGAGACCCAACAAGTTTATAGACT
CGCTCCCTCAGTCACCCCTAAGACAAGACTTTGGAAAACTACGAATAGTGCATAAATAGCAATCAAGGCATAACATGTAT
GAAATCATATAAAAGTATGCAAGAATAGAGATCATGAACATAATCACATGGGATAATCATGATCCTACTTAATACTACTA
AATTACTAAAGCTGATAGAACTGCTTATGAATCGCTATGATATGTAGGTTGCCTCTCTGACCCGCCTGATGGCGGTGCAT
CAACCACATGCCTTACCTATCTTCGATGTGTTAGTGCATGTCTCATTTGTCTGACGTGGTGCATCAACACACGTCTTACT
CGGTACTGCTCAATCTACTAGCTAGCCTTGTGATATCACCATACCCAAGTTGTGTGTGATACTAACTGTGTGATAATGCA
TGCTAAACAACTAACAAATATCACATAGAGTTTATTAATTGCTGAAAGTATCAACAATACAGATACATATGCTAGGAGCC
TCACGGTCTATGCTTTTTTACTTTAGAATTGACTAACCTAATTCATGTTCTCCCCGCACATGAACTGGATAGTTTAAATT
ATGCATAAGTAACACATGTTTCTAATGAAAAACAAGCAAACTAAGAGTTAAAGTCTCACTTGCCTCAAATACCACAACTT
TACTTCATTTGAATCGCCCAAATCCACTCAAATGAACTCCGATGACCTCAATCTATTCAAAAATATGAATGTCAGGTCCA
AATTAGTCTTGGAGAACTTGTCTCATAATTTTGGGATGTCCTTTGGTCAAAGTCAACTCTTGGTCAATTCAAACTTACCC
CTTGGGTCAATCGGTCGAAGTTCAAAATAAATTACATGGACGCGTTACCCATTAGCTAAGGAATCCAAATATGTATCAAA
ATCCAATCTTGATCCAATATACTTGGTCAAATCAATGAAATTGTCATTGGGAACTTAGGTGTCATTTCATAGAGATATGC
AAGTAGTAGTACTGTTGGGATTAGTTATGAGTGAATCTATGTATTATTTTATGGATGTATTAGTTATGCAAGGATTAATT
ATACTTGTATTAGTTATTACATCTTCTATTCTGCATAAAATAATACATAAATTCCTAGTTATGCGGGTTGCTAAATTGTC
GACCAAACGTCATATTAATTTTAGGGATAGTTCAAATATGTACAATAAGTAATTAGTTTACAATAAATATAGCCATGTTT
TATTTGCATAAAAAATTGCCAAAAGTCATAGAAAGTATATATTGACTATACAATATAACTTACTTATACATTATGATACA
CTCAAAAAGCTGAATATAACTTAACTATACATGTAATATACACTGATTATTCAATCTTGATCAACTCAAAATCACTTCTA
AGCAGTCCTAAATTTTAGATATGAAATTCTCTCGATGTTTTGAGCTTCTTGATATAAATTTGCTTGAAACGATTAACGTT
TGCGGTACGTCGAATTCAAAAAAAAAAAGGGAAGGACGAAGAAGAAGATGAAGAAGAGGGGAGGATGAAGATGCAAAAGC
AGAAAGAGGACAAAGAAGCACAGAAGCAACATGGAGGATGAAGAAGAAGCAGAGGTCGTTGCGTGGCCAATTTTTGGGGA
AAAAGGGCCGAATGGTAATTTCAATAATAAAGGGTTCATTTTTTAAGCGGACTATATTTTGTGTAAGAAATTTAACTCAA
TGGACGTTTTGTTTAATTTGCCCTTAATTTTATACATGGATAACTTGTTTCCTATCCACCTACCAAACATTGTATAAGTT
ATATGAAAATTAATATATGGACAACTTGTTTTTTATCCAGCTACCAAACGACCCCTTAGGGTTAAAACCCATCCTAGAAC
ACTTGAACTCCTTAGTTTCAATCTTAGAAATCATGGTTAATCATATAAATAGTTCAAATAAGGTTTTGAACTTGTTACCT
CAAAGTTCCCTGATGATCCCACTTAAAAAGGGTGTAATCCCGGAGCTTCAATTATTGAAAATAGTAAACATAAATATTTA
GGTGTCTAGATTCACATGTCTTTTAGTTATCCTAGGTGCATGGTCATTTGTATAATCTAGGTGACTTTTGTGGTACTGAT
GTGGCTAGATTCAAGTGTGTGTGAAAGCACTTAATAGGTGGGAGTTTAGAAGACTATTCATATATAAGCCCTCTTTGTAA
TAATATTATGTAAGAGCGGAGTTTTTATAATGATATGAAATGAGCTTAATGAATATCTCCCTATTCCATCCTTTTTGTGT
GCTATGATATTATCAAGGGCCTGCCTAACATTTCAACCAGTGGTATCAGGGCATTGGTTTTATCCTGAAACATATGAAGG
CAAAAATTTGTGTTTCTCTAGGTTTGAGGATCTTCATAGAGCAGTAGAGGCCAGATATTTGCAAAAGAATAGTGAATCCT
CTGCGTTTGTTAGAGAAGAACAACTCGGCGAGGAGGTGTAAGTCTTGAAGGACTTCACAAGACAGACAGAGAAGACAAGA
GAAGTCTTTCATGAGATTCTATTTGCAATATAGCCAAAAGTTCGAAGAAATTGGAGAATGGATTGCATGCAACTGTTCAG
TTTAATCCAATTTTGAAGGAATTGCTGGAAAGTTCCTACAATTTATGCATGAAGAAAGTTAAAACTCATGTCACTAACTT
GGTTTTTGTAAGGATTGTGTTTGAAGACAAATTTGGAATCTATACACAAAGAGGATGCTGAAAATGAAGCGGTAATTGTC
AAGAAAGATTGAAGAATTTGAGAAGAAATTGAAGTTCGAAAATAATGTTGAAAATAGTAAACTTAAATGTTTGAGTGTCT
AGATTCATGTCTTTTAGTTATCCTAGGTGCATGATCATTTTGTATTATCTAGGTGACTTATGGTATCAATATGGTTAGAT
TCAAGTGTGTGTGAAAGTAGTTAATTGGTGCGACTCTAGAAGACTCTAGTAGCACCTATATAAGCCCCCTTTGCAATGAT
ATTATGTAAGAGGGAGGTTTTTCTAATGTTATGAAGGAAGTACACTCAATAAAATTGAAATGGAAGTAGTACACACATAT
ATGCTTCTCTGTGTGTGTGTATAAAGGGAAATCCAACTTTAGTTTTTGCAAACTTTATGTTGGATGATAATTATTGTGTG
ACCAACTACAATGTCAAACCTCCATTAGTATTTGGATGTTATTTTTGGTTCTATTTACAAGACAAATCTATCTTTGATTC
GCATTTCCAATTCATTGGCCCATATCCTTCTATTGGTGGTTGGCAAGGGGCATAATTTGTGTCCTGCAAAGTTGGGACTC
TTTTCTGCATGACCACAGCATGTAATGTCATGAAGAGCTGATTTGAGGAGTTTTGAAACTTATGGAGAATATCACATATT
TGCTAGGGATGTTATGGTTTAGCATCGGTATGATTTCCTTTCGGGAGAATAGGGTCAAGCTTTTCCACAATAAATCACTA
TCTACCTCCTCTTGTGACCTTGAGACACCTGACTTTGTTTAGTAACTTAATGATAACAACTTGGCCAATATTGCTGTTGG
TTTCTGTAAAAATACTATCTCCAAGATTGACCTTGAAATGGCATCTGATAGGAGACTGTGATATATGAGTGACATGTCTC
CTCCTTCCTCACCAAAGAAAAAAAAAAAGGAGAGAAGAGAATTTGACATGTCTCCTCATAATGGGTTCCCCTCTCTTATG
CAAAGCCCTAATTAGGTGGGCAGCCTTATGTCCACCGTCTTTAATTTCCATTATTGATAGAAGTACAGAAATATACAATT
GAGGGTACCTGAGTAGTAGTCAAAAAACCTCATTATTTTTTTTTCTTTCTTTTGTCATTACATTGGGTTTGTGATTCAGA
GGTGTTAATTCTAGAATGAAATTTATAATTTTCTGCTACTCAATTATATTAAGGTAATGCTCAAAACGTAATGCTAGTTT
CGTGCTGCCATAATTCTTTCTTCTTTATCAGGTGGCGAGACAGATCTCTGTTCATATTGAACCTGAACATTTAGTTCTGG
ATACACCTTTGCACGTGATGGGTGAGTTTGAAGTACCACTACGGATGCCGAGGTCCATTCCTTTGCCTGAAGGTAAAGTC
CAATGGGTTCTGCAAGTCAAAATTAGGGGCAAATGAAGAGAAAACTTTCAAGAACATCCATAATACGGAGTAGTAGTGAC
ATAAATACAATGATCACTTGTTTCGAATGTGATGATGGCCTAAAATTTATCGTTCATCTGTAGTTTTAGCATTTCTTTTT
CTCGTCTTTTGGCAGAAAAAGAAGCATTTTGTCCATCTATTTAAAATTTTGGGATTAACCTGCTGGAAATTTTTGGTGGA
TGATGACTTAGTTGGGACTGTTTACCCTTTCTTTTCGTGTATCTATTCTCTGCAGGCTACAACTTTGATCAGTATAATTG
TAGCTCATATGTGGAATAATTGGGAAAGTTGCAATTTGGATAATAATTACAGTTGCTAGTCAAAAATACATAAAATCTAC
ACTAGTTATGTATAAGATACGTATATTATATGTACATAATACATTAATATACAAAAAATATACATTTTTCGGCAATTAGT
CTATGTAGTGTAAAAATCCCTATAATTAACTTTTAAAGCATGCTAAATGCATAGGAGTCAAATTTTGATTTGCCAAAGTT
GTCTTATCAACTTTGGAACACAATTATATGTGTTAATAACCATAGTTGGAATTGGAATGTTTTTTCCCTATCGATTTGAA
TTACATATACCAACAGTGTAAAGTAATTGTTCTATTGTATCAATGTAATTTTATACATGACAGCCACTCGGATACCAAAT
TTATTAGGTTATCAATTAATGTCTTTATCATAAATAATTATAGGTTAAGTGTCAAAAGCATTCATAATTATCTGTATTTT
GAGTATCAAATTTAAACTATTGGGAGTATGCACCTAAACTATCACTCATTGGTTTGAGAAACATACGTCAATGTTGGATG
GACCAAATGTGTGTCTACAAATTCCCATGCGCGTCTAACTCACAATTTTCGTCCACGTGGCCTTTTTTAATTAAGTGTCT
AAAACACATTTAAAAATATTTTATTTTTTTTGTTTCATACCTGAAACTATTGGGAGTGTGAGAAACACATCTAAACTATC
ACTTATTAGTTTGAGAAACACATCTCAATATTGACTGGACCTTGAATAGTCGTCTTTTTTTTTGTTGACACATTTTTAAA
AATATTTTTTATACATTTTCAATTGATTTTTAAAGAGTGAAGTTGTGATTAAATTTATATATTCAGCTGGAACTATTACA
TGTGTTGTCATTTTGTGTCACAGTGGAATTGTTTTCCGTGCGACAATCCACGTGGCAATTTTTTATTTTAAAAAGTGGGT
GTAACACAAACTATCACATATTATTTGAGTTGTGTTTCTCAAATTTATGAGTGAGTTTAGATGTGTTTCTCACACTCCGA
ATAGTTTAGATGTGAAATTCAAAAAGGCGAATAATTTAAGTGTGGTTTTTAGCATTTCACTCATATTTATATGTAATTAT
CTTGTAAATAATCTACACAAAAACTATAACTATTATGTCTTAGTCCAAACAAGATGGGCTTGACTATATTTAGGCCATCT
ATACGAGTGTTTATCGAAGACATCTTAATCATGTAATCTTCAACCAATGTATGCAATTATACCCAAAAAAATAAATAAAT
TAAAAAGTAGGTGTTTTACCTTGTAAGTATTAATTTTTAGAAAAAAATAATATTTGACTTAAAAAATATATCTACTATAT
ATATAATTGGTAAATACACTTTTAAGAAATTACAATTCTTAGAGGGTGTTTGGATTGACTTAAAAGTTGGTCAAGCTTAC
CTTTAAACTAGTTTTTGACTTCTGGAGTGTTTAAAAAATATAAAAAATAATTTAAAATAAGTCAAAAACCAAAAGTAGGT
CTACCCGTACTTTTTATTTTTTGAGTTAAAAATTATTTAAGTTTGATTTTTTATTTTTGACTTAAAAGCTGGTTTTTTAA
GCCAATCCAAACCGGCTCTTAGTTAATGATCAAAGTCCATACATTATGTCTTCTTCAGCATTTGTGGCTACAAGCTCTCC
GTCATATTACTTAGATGAAGAGTGGGTTATAACGGGAGCTTCTTCGCAAAGTCATTGTGAAGAAAAGGCCCTTGCCGGTA
GTCAGTCAAAAGATGCCGGCAAGAAAGCGCTATCCATCGACATTCTCCTGAAAGCCCTTTTGTTTGCCGGTGATTTGTCA
GGTAATGCGCATGAAAAAGAATTGAAAGAATACAAATAAAGGTGGACCCACACTATGGAGAGGGGCTGCACATGCATCCG
CTAATTTCCGAAAAAGTCCTATGTATATCTATTTTAAAAAACTGATTGAAATTAGGATATAGTTAAAAGTGCACCCATGA
GAAGTATAGAAGTGCTCTTGTGCTATTGGTACAAGCTAGAGATACTATCCCTTGAGAAGACTAGGGTTTGAATCCCAACT
AAAGCCCTTTTTTATTGTTTTTATTTTAAGTTTAGCTAAGAGCTCATATTTGAGCTATGTTTATATTAGTGCACCCAAAG
TCTTCAAATCTTGGGTTCACCTCTGAATACAAATCATTGATATAAATAAGTGACCTTCCACATGTAAAACTAGATGAATG
ACTAGGGGAATATTAATGTTGTGCCTGAGAACACACAGATCACACATCATATTGAAGGTTTTTCCTGATTTATACGTATC
GTTTCACTATTGGCTTTGAGCTTCCCCTTTTTTTTATATTTTTATATAATTTTATCGAAGGATTCTTGTTTGTCTGATTC
CGCTTGCTCCCTAAATTAAGAGGCTTATCAGATGTATACAATTTTCCTTAGATCATTTATATTCTCCCTGGTTATTCTGG
AATGGCGTCATTCATCTCCCAGGATAAGGTGGACTTGATTACTAGCACAAAGGACGGTTTTTATCGATAGTAGTATGAAA
AGTTCCTGGTCTTCCCTATGAAGCCGCTGGGACTTATACATTTCAAGAGTTATTAATACATAAACATGATCTTTAACTTG
GTGTTAGCTGACAACTATGACATTTAATTTTGGGTGTGCACAAGTAGACACTTAAACTTGTATGAAATTGAACAAATGAA
CACATTTTTCCTACATAACAATTTTGTGTCCTACGTGGCGTCCTACATGTATTATGTCAATGTAGGACATGTGTGTCTAC
TTTTTCAATTTTATACAAGTTTAAGTGTCTATTTGTGCACACTCAAAGTTGGAGGGCGTAGTTGTCCGTTGAAGCCAAGT
TAAGGGTCATTTTTTAAGAATAAGATTGATATTTTAATTTAGTTGATTTTTTTTAAAAAAAAATTGTTTTTGTTAGTTGC
ACTTTTAGTTATGCGCCTTGATCGACTATGTCAAAATTGAGGTCGCAACATTGCGTCTTGGGTAAGATTAATGAAAGTTC
AGCAAATCTTATGTGAATTATAGGCATAATTAATAACACAATTTATTCAAAATTGGTTTAAGCAGAGTATAAGTTAATAA
AGTGGTTGTGTAAGAACCACGGAATTTGAGGGATACCTAATACCTTTCCCCTCAGTCAACAAAATTTCTTACCTAAATTT
CTAGCTAGTTCGTAGACCATTAATTAATAGAGTCAAAACTTCATTTTGATTAGGGATTTCAATAAAGTGACTTGAAACAC
CAAAACTCAATTTCAAGTGGCGACTCTGTAAATAAATAATCCCTATCAAAACGTCATTTTGATTGGACAAACCTTTTTCA
AACCCTATAAATATGGTAAAAAAAAGGGTGTGACAAGCTTGATTTTAACAGAATATAAAGCAATACATATATGAACTATA
TAAATAAGTTTCAAGGGCAATAACTAAATCCTACTAACGTTCTTAACATGGCGTATTCTTATTCTCTATAAAAATTTCAA
CAATAAGCTCAATTTCTATGACCTCAATATGTCATAAATAAAGACATGTAAACTCTTTGATTTCTATGAATATCTCATTC
AAGAGTATCAACAAACCAAGAGAAGAGTGTATCAAACCCAATGAATTTTTAACACTTATTTTAACTTATTGCTCGATGTA
AATTGTTAAATTGATAATTTGTGCGAAACTAATTGAAATTGCATTTATCTTGATATCAATTCTTTAGCGTATTACAATGG
TTGAATGATCCTTTGATCATTCAATCTAAAACAACAGCTAATGACAAGACAACTTTAAGAGGTTATTGTCACTGACACAA
AGTACAACACTCTAGATGTGACATGGCGTATAAGACCCCGAGAGGCCCTACACAAGTCATTTAGCATACATTATACAAGA
CAATAGAATTTAAAGAGTTCAAAGACAGTTTTATATCATAAAGAGTATGACAAAAGTCTAATACAGTCTCAACGCCATCT
ATAACTTCAAAGAGTGATTGGGACGTAACATATACATCACATACAACATCCAAAAGAAAAGACATAAACCGATAAAATAG
TCTCAGTCCTCGGAACATGAGGACTCACCAATCTTCAAAAGTTACCACAACTTGCCACGAGTATGCGAAATAGGAGCGTC
GGACCCTACATTAGTGAAACAATGCAGGCAAGAGTATGCGTTAGTACATAGAATGTACCAAGTATGATAGCAATGCATAA
GATTTAGGAAATAATGCTAATTTTTTTTTACATGACATGCAATGACCAAGATAAACGATAAGATAAAATGTTAGACAACA
TAAATCGTGATCATGGTCAATGCATGTCAAATCATCTTTAAAACACATGCAATATATGTAACATCTCGCCTTAGAAAGAG
CTAAATTTAGAAAGCGCTAAATTGGAAATAGCTAAATTGAGAATTTTGCAAGTTATGCTTAAGTTGTGAGTTTTGGGTCA
ACTTCAAATTACCATAACTTTCAGTATAGGATGAGTAAGGTGGCCCATATGATATCAAATGAAAGGTCTTGGAATACTCT
TTCCAACACCACTGAGTTTGCTAAGTTTTGAGTTCGGACGAGGGATATATGCTCATTTGAAGTCAGTCTGTCCAGTTAAG
GAAAGTTACCCAGATTTATGAGGGGTATTCTGGTCTTTTCCTTATCCCTTCAGCTTAAAACGTTTGTAGTAAGGTTTTAG
GGGTCTAAACTGATTTGGTTCAGTTTTCACACACCTAAATTACGCTTAGGGTTTTAGAAGAGAGTTCAAGAAGAGAAAAG
AGGAGAAAAGAGGGGAGGTTCAAGGCGTTCGTCAAGATTCTTGAGTTTTGTTGCGAAATTTTGCCAAGGGTTTGATCCCT
AAGAGGTATGTGAGTTCTCATAGTGTTGGGTTCGTTCACCCAAATGCCAACCATATGATTTTAATTGAAATTTCGTTCTT
GAGTTTGAAGGATTTGGGTTTGTGATGAGTTTTCTTGAAGTTTAATTTGTTAATCTTGATTATTGAGATTTTGACTAATT
CTTGAGATGAATGTTAGTAATTTGAGGGTTGTTTGAGTAGATTTTTGTGTACTTAAGTTGGTTATTCTAATCTAAGTGAG
TTCGGAAGAAACTATTCGATTCTAGGCGAATTAGGGTCAGAAAACGAGAAACAAAATTCGTCAGGGAGTTCTGGGAAGGG
GCTGGCGCACCACCCCACCAGTGCACCAGAAAAAACTTCATGTAGTTCAGGGGCTGGTGTCCCGCACCACTCAGTGCGCT
AGGGTTGCCTGCCCCCACCCCTTTTCCGTCTTTTGACCCGTATGAGTTCTTTTGAAGGATAGCTTTACTCCTTTCTGATT
CTAACTAATCTAAAGTACATTTAAACATCGAGAGATTATTCATAAAATGAATCATAACCTTGAATTCATAATTCTAATTC
AAGGTAGAGTTAAAGGTTAAGTCTTGAGAGTTTTTTTGAGTCATCTTGATAAGTCTTTTGCATATTTTAAAACGTGTTTT
AAGACTTGAGTACTTGAATATGAGGATGAGTAGAGTTGAGTTTCATTTTTTCAAAATGAATATATGGGAACTAAGTATTC
CCAAAGAGTAAATGCGTTTACATTCAAACTAAGGGGAAACACCGATTTCCAAATGAGTTCATGAGGAGTTTAGAGTACCA
TCTCTTTTAAGAGGAATCTTTTAAGTAATAATCTCAAAGTTTGGGGATGAGGAAATGTTTTTAAACATATGAGCTGAGTA
TATTTTGGGAGTAGTATTGAGCACCGATACGGGGACGAGTTTATACAAATCAAAATCCTGATAAACCATATAGCCAACGT
AGGTAGAAATGATCATACTTTTTAGATGATTCCTTATTTTTTTAAAGCATATCTTAGTGGATCCACTTAGTTGAGGATTT
CTATACCCCGGCAAGGTATAGGACAGTTCTGGCAGCATGGGCGAGACTCGATATCATCACGTAGCTCATAGTGATGGTTC
TTGGTAAGAGAATCTCCCAAACAGAGTTATTTTGTATTTTTACATACAAACTGAGTTATTATTGTATTTTCAATACATTG
AGTTGTTATCTACTGTTTTAAAAGCTTTTCTTTATATTGCATTATTGTCATTGCTTTTATATTGAATTGAGTTGAGGTTG
AGTTGAGATGAGACGAGGTAAGTTGTTTCTTCAGTTCCAGTTCAAGCTTATGTCATGTTTTGGAATTCCCCTTGCATGCT
CGTACATTCCATGTATTGATGCCATTTGGCCTGCATCTTTTATGATGCAGATACAAGAAATCAGGATCATCAACCGGCGT
TCTGTTGATCTAGTCGTGTTCCTGCTAGAGTTGCTGAGCTCCTTGCTTTCAGGAGGGTTTCACATTGAGTTTACTTCTCA
ATTTTATTATTAGGAAGTCGAGGGTCTTGTCCTAACGTCCATCTCAATTAGTAGATGCTTCGTAGATAGACAATAGTAGT
TCATGAGTCTTTTTCATTTCCTTTGTTTATATTGAGACTTGAGTTGCCTCTTTGGCCAGCTGAATGTTCATTTCTAAATA
TTCTGAATTTAAGTATTTGAGACTTTTGAGTTAAAGCTTTCCTTTGGGTTCTTTTATTTATGAGTAAGTCTTTCGCTGAG
AGTTGAGCTAGGCTAGGGGTTCTTTTGGGGCCAACAATGATTCTCAAATGTCGGTCACGTCCAGGGTGTAGGCTCGGGGT
GTGACAAACTTGGTATCAGAACACATAGTTTAAGAGTCATAGGGTGTCTATGAAGCCGTGTCTGTAGAGTCCTAGTTATC
GGTGTGAAGCGCGCCACATATATAATTAGGAAGCTACGACATTTAGGAACTATCTCACTTCTTTCATACTATTTTCGTGC
AATAGAGTTCAACTCTATAAACTTTCTTTCTAATTCATGCTTCCGTGTATCTTTCAGATCATGCCTCCACGAACAGTTGT
CCAAGGTCATCCTGCAAGGAGGAATGTTAATCCTCAGGATCAAGGGGTTCCCAATGCACCAGAAGTGCAACCCCAAGGAG
AGATCACTGATACTGAGTTTCGGGATGCTATCCAGATGTTGAGTCAAGTTGTGACCAACCAAGCTGGGCAACAAAACGAG
AATCGACAAGATATGGGTGATACATCCAGGATCCGTGAGTTCTTGAGGATGAATCCTCCAGACTTTACCAGTCCAAGTGT
CACTGAGGTTCCAAAAATCTTTGTGGAAGAGTTGTAGAAAGTGTTTGAGGTGATGCATTTTGCAAATGTTGAGCGTGTGG
AACTAGCTGCATACCAACTGAAGGGTGTTGCTACAGTCTGGTATGACCAATGGAAAAAGAGTAGAGCTAAGGGTGCACCA
ATTGTGAGTTGGGTTGTGTTCGAAAAGGTTTTTATGGGGCGTTTCTTTCCCCGTGAGCTGAGAGAGGCAAAGGTAAAAGA
ATTCCTCACTCTTAAGCAGTAATCCATGAGTGTACCTGAGTACAACCTCAAGTTCACCCAACTTTCCCATTATGCTCCGG
AGATGGTTGCTGATATGAGGAGAAAAATGAGCTTGTTTGTGTTTGAGTTGTCTTATCTGTCAAGAAAAAAGGGTAAAGTT
GCGATGTTGATAAGGGACATAGACATAACAAGGCTGATGATCCATGTGCAACAGGTTGAGGAAGACAAGTTGAGAGATAG
GGAAGAGTTCCGCAACAAGAAGGCAAAAACATTAGGTAATGAGTCCGCGCAGCAGAAGGGTAATGCGAACCGGTCATCTT
TTCAACAAAAGCCAAATGGACCTGCTCCATCATCTGCTAGTGTACCTGCACCAAAAAACAGAGGTGAGTTCAAGAATCAG
AATTCTCAGAACTTCAGAGCTAGACCTGCACAATCTTAAGGTAGTGTGGCACAAGGAAGTAATTGGACTCCTGCATGTGC
TAAGTGTGGTAGGAACCACCCAGGAGCATATCGTGATGGCTCTACTGGTTGCTTCAAGTGTGGTCAGAATGGTCACTTCA
TGAGAGAGTGCCCTAAGAACAGGCAATGCAATGGCAATGGGGGGAATAAAGCCCAATCTTTTTCAGTGGCTCTGTCAGAC
AGAGTTGCACCTAAAGGAGCTACTTCAGGGACAAGAGGAGGAGCAAACCGTCTGTATGCTATCACTAGTCTCCAAGAGCA
AGAGAATTCACCTAATGTTGTCACTAGTATGATCAAAGTCTTTACTTTTGCTGTATATGCATTGCTAGATCCAGGTGCGA
GTCTATTTTTTGTGACTACATATATTGCTACGAATTTTGACATTCTTCTCGAGCAACTTTTTGAACCCTTCAGTGTTTCT
ACACCAGTTGGTGAGTCTATTCTAGCTGAGAGAGTTTATCGTGATTGTGTCATTTCTGTCAATCACAAGGACACCATGGA
TGACTTAGTTGAGCTAGATATGGTGGACTTGATGTTATTCTAGATATGGACTGGCTTCATGCTTGTGATGCCTCAATTGA
TTGTAGAACTCGAGTAGTTAAGTTCCAATTTTCTAATGAGCCATTTATTGAGTGGAGTAGTTCAGCAGTGCCTAAGGGTC
ATTTTATTTCGTACCTTAAGGCGAGAAAGTTAGTTTCCAAGGGGTGCATCTATCACTTAGTCCAATTTAATGACTCTAGT
GTTGAGACACCACATATTCAGTTAGTTCCAGTTGTGAGTGAGTTTCCAAAGGTTTTTCCAGGTGATCTTCCCAGAGTCCC
TCTTGAGAGAGAAATAGACTTTGGTATAGATATTTTTCCCGATACTTGTCCTATCTCTATTCCTCCATATATAATGGCTT
CGACTGAGTTGAAAGAGTAAAAAGAGTAGTTGAAAGATCTTCTTGATAAAGGTTTTATTCGACCAAGTGTCTCACCTTGG
GGCGCTCCGTTCTTATTTGTGAGAAAGAAAGATGGTTCTCTTAGGATGTGTATCAATTACAGCCAATTTAACAAGGTTAC
TATAAATAATAAGTATCCCCTACCAAGAATCGATGATCTTTTTTATCAACTTCAGGGTGCCACGTGCCTTTCTGAGGTCA
TCAGTTGAGAGTAAGAGAAAGTGCCATCCCTAAGACAGCATTCAGGACCCGTTATGGTCATTATGAGTTTCTAGTTATGT
CTTTTGGTTTGTCTAATGCTCCTGCAACGTTCATGGACCTTATGAACAGAGTGTTTAAACCATATCTTAATATGTTTGTT
ATCGTCTTCATTGATAACATCCTAATTCATTCGAGGAATGAGGAGGACAATGCTAGTCATCTCAGAGTAGTTCTCCAAAC
TCTCAGAGATAGAGAGTTGTATGCCAAATTTTCTAAGTGTGAGTTTTGGCTTGCATCTGTGGCATTCTTAGGCCACATTG
TTTCTGGTGATGAGATTCCAGTTGATACTCAAAGATTGAGGCAGTGCAGTAGACCCACATCTCTAGCTGATATTAGGAGT
TTCTTGGGATTGGCTGGTTATTATAGGAGGTTTTTCGAGGGGTTTTCATCTATTTCATCCCCGTTGACAAAGTTGACTTA
GAAGACATCAATGTTTCAATGGTATGAATCTTGTGAAAAGAGCTTTCAGGAATTGAAAACTAGGTTGACTACTGCCTAGT
GTTGACCTTACCAACGAGTACACAAGGTTTTGTTGTGTATTGTGATGCGTCCAAAGTTGGGTTGCGTTGTGTATTAATGC
AGAATGACAATGTTATAACTTATGCCTCCAGACAGCTTAAGGTTCACAAGAAGAATTACCCAACCCATGATCTAGAGTTG
GTTGTTGTAGTGTTCACTTTAAAAATATGGCGTCACTATCTTTATGGTGTTCATGTAGATGTGTTCACCGACCACAAGAG
TCTTCAGTATGTGTTCAGTCAGAAAGAGCTTAATCTCAAACAGAGGAGGTGGTTGGAGTTACTCAAGGATTATGACATGA
GTATTCTCTATCACCCAGGTAAGGCTAATGTTGTTGTTGATGCGTTGACCAGGTTGTCTATGGGCAGTGCATTCCATGTT
GAGGAAGGCAAGAAAGAGTTAACCAAAGATGTGCACAGACTTACACGATTGGGAGTCTAGTTAATAGATTCCACTGAAGG
AGGAGTGGTGGTGATGAATGAGGCTGAATCATCACTAGTGTCCGAAGTAAAAGAGAAACAAGACCAAGACCCTATTTTGC
TTGAATTGAAGGCAAATGGTCATAAGCAGAAAGTGATGGCTTTTGAACAAGGGGAATATGGTGTATTGAGGTATCAAGGT
AGATTGTGCGTACCCAAGGTGGATGAACTCCAAGATAGGATCATGGAGAAAGCTCATAGCTCCAGATATTCTATCCATCT
GGGTTCCACAAAGATGTATCGTGATTTAGGAGAAGTCTATTGGTGGAGTAGTACGAAAAGGTGTATTGCAGAGTTCGTTG
CTAAGTGCTCGAATTGTCAACAAGTCAAGGTAGAGCACCAAAGGCCCAGTGGTATGGCTTAGAACATTGATCTTTTGGAA
TGGAAGTGGGAGTTGATCAATATGGATTTCATTACTAGTTTGTCGCGGTCTCGCAAGCAACATGATTCAATTTGGGTGAT
TGTAGATCGGATGACTAAATCAGCCCATTTCTTATCGATAAAGACTACATTTTTAGTAGAAGATTATGCCAAATTATATA
TTCAAGAGATAGTCAGCCTTCATGGAATTCTGGTGTCCATCATTTCAGATAGAGGTGCACAATTCACTACCTAATTTTGG
AAGTCTTTCCTGAAAGGTTTGGGTTTGACAGTAAATTTGAGTACTGTTTTCTATCCCCAGACTAATAGTCAAGAAGAGCG
CACAATTCAGACTTTAGAGGATATGTTGAGGGCGCGTGTGATCGATTTGAAGGGAAATTTGGATGATCACTTACCTCTTA
TTGAGTTTTCCTACAACAACATTTATCATTCTAGCATCCAGATGGCTCCTTATAAGGCTCTTTATAGGAGAAGATGCAGA
TTTCCTATTGGATGGTTTGACCTTGGTGAGGCTTGGTTGATAGGACCAGACATAGTTTATCAAGCTATGGAGACAGTGAA
GATCATTCAAGAGAGGTTGAAAACAGCGCAGAGCTGCCAGAAATCCTATATAGATGTTAGGAGAAGAGACTTAGAGTTTG
AGGTGGATGATTGAGTTTATTTGAAGGTTTCACCCATGAAGGGTGTTATGAGGTTTGGCAAGAAGGGGAAGCTTAGTCCC
CGATATAATTGTCCTTACAGGATATCCAAGAGGATTGACAATGTCGCCTATGAGTTGGAGCTACCGCTAGAGTTAGCAGC
AGTCTATCCGGTATTTCACGTATCAATGCTAAAAAAGTGTATGGGTGATCCTTCACTTACTATACCTACTGAAGATATTG
GTATTAAGGACAACCTATCTTATGAGGAGATTCTCGTTCAGATTCTGGATCGTCAGGTTCATAAGTTGAGAACCAAGGAT
GTAGCATCAGTCAAGGTCTTTTGGAGAAATGAGTTTGTTGAGGAAGCTACTTGGGAGGCTGAGGAGGATATGAAAAAGAG
ATAGCCACATATCTTTGCTCCTGTAGAAGCTTCAAATCAATGTACTAATTCTTTTCTTAGTACTTTTTTTAGTTGAAATG
TTGTATAAATTTGCATGTTGGGTGTTTGAGTTGGGTGTTAGATGTTTCCGCCCTTAGTTCTACTTTAGAGTGATCTCATT
CGAGGACGCATGTTCCCAAACGGGAGATATTGTAACATCCCGCTTTAGAAAGAGCTAAATTTAGAAAGCGCTAAATTGGA
AATAGCTAAATTGAGAATTTTGCAAGTTATGCTTAAGTTGTGAGTTTTGGGTCAACTTCAAATGACCATAACTTTTAGTT
CAGGATGAGTTAGGTGACCCATAAGATATCAAATGAAAGGTCTTAGAATCCTCTTTCCAACGCCACCGAGTTTTCTAAGT
TTTTACTTTGGTCTAGGGACATATGCTCGTTTGAAGTCAGCCTATCCAGTTAAGGAAAGTTACCCGGATTTATAAGGGGT
CTTATGGTATTTTCCTTACCCCTTCAGCTTAAAGCGTTTTTAGTAAGGTTTTAGGGGTCTAAACTGATTTGGTTCAGTTT
TCACAAACCTAAATTATGCTTAGGGGTTTAGAAGGGAGTTCAAGAAGAGAAAAAAGGGGAGGTTCAAGGCGTTCATCAAG
ATTCTTGAGTTTTGTTGTGGAATTTCGCCAAAGGTTTGATCCCTAAGAGGTATGTGAGTTCTCATGGTGTTGGGTTCGTT
CACCCGCACGCCAATCGTGTGATTTTAATTGAAATTTAGTTCTTGAGTTTGAAGGATTTGTGTTCTTGATGAGTTTTCTT
AAAGTTTAATTTGTTAATCTTGATTATTGAGGTTTTGATGAATTCTTGGGATGAATGTTACCCGAGAGCGGAAGGATCAA
ATTCCTTTGGTTAATTTGAAGGTTGTTTGAGTAGATTTTTGTGTACTTATGTTGGGTATTCGAATCTAAGTGAGTTCGGA
AGAAACTATTCGATTCTAGGTGAATTAGGGTCAGAAAACGAGAAACAAAATTCGTTAGAAAATTCTGGGCAGAGGATGGC
GCACCTCCCCACCAGTGCGCCTGAAAAAGCTTTTTGTAGTTCATGGGCTGGCGCCCCGTGCCACTCAGTGCGCCAGGGTC
GCCTGCCCCCACCCATTTTTTGTCGTTTGGCCCATCTGAGTTCTTTTAAAGGATACCTTTACTCCTTTCTGATTCTAACT
CCTCTAAACTACATTTAAACATCGAGAGATCATTCATAACATGAATCATAACATTAGTTCATAATTCAAATTCAAGGTAG
AGTTAAGGGATAAGTCTTGAGAGTTCTTCCGAGTCATCTTGAGAAGTCTTTTGCATCTTTAAAAACTTGTTTTAAGACTT
GAGTATGAGGATGAGTAGAGTTGAGTTTCATTTTTTCAAAATGAATATATGAGAACTAATTATTCCCAAAGAGTAAAGTT
TTTACATTCAAAATGAGGGGAAACACCGATTTCCAAATGAGTTCATGAGGAGTTTTGAGTACCATCTCTTTTAAGAGGAA
TCTTTTGAGTAATAATCTCAAAGTTTGCAAATGAGGAAATATTTTTAAACATATGAACTGAGTATATTTTGGGAGTAGTA
TTGAGCACCGATATGGGGACGACTTCATACAACTCAAAGTCCTCAAAAACCATGTACCCAGTGTGGGTAGAAAATGTCAT
ACTTTTTAGATGACTCATTATTTTTTAAGCATATCTTGGTGGATCGACTTAGTTGAGGAGTTCTATACCCCGACATGGTA
TAGGATAGTTCTGGCAATGTGGGCGAGATGATGTATCATCACATAGCTCATAGTGATGTTTGTCGGTTAGAGAATCTCCC
AAACAAAGTTATTTTGTATTTTTACATAAAAATTGAGTTATTATTGTATTTTTTAATACATTGAGTTGCTATCTACTGTT
TTAAAAGGCTTTCTTTATATTGCATTATTACAATTACTTTTATATTGAATTGAGTTGAGGTTGAGTTGAGATGAGACAAG
GTAAATTTATTCCTCAGTTCCATTTCAAGCTTATGTCATGTTTTAGATTTCCCCTTGCATGCTCATATATTCCATGTACT
GACGCCATTTGGCCAGCATCTTTTATGATGCAGATACAGGAAATCAGGATCATCAACCGGTGCTCCGTTGATCCAGTCGT
GTTCCAGCTAGAGTTGGTGAGCCTATTTGCTTTCCATAGGGTTTCACATTGAATTTACTTTTCAGTTTTATTATTAGGAT
GTCGTGGGTCTTGTCCCGACGTCCATCAGTTAGTAGAGGCTTCATAGATAGACAGTAGTAGTTCATCAGTCTTTTTCATT
TCCTTTGTTTATGTTGAGACTTGAGTTGCCTCTTTGGCCAATTTAATGTTTATTTCTAAATATTCTGAATTTAAGTATTT
TAGACTTTTGAGTTAAAGCTTTCCTTTGAATTCTTTTAATGATGAGTAAGTCTTCCGCTGAGAGTTGAGCCAGGCAAAGG
TTTCGCTTAGGGCCAGCAATGGTTCTCGAGTGTCGGACACATCCAGGGTGTAGGCTCGGGGAGTGACAAGATACTTCTAG
AAGTAACCTTAGTTCATTATTATGGAAAGTAGCCATTAACCGACATATAGACCATGTGAGCTATAATATGAAATATGGTG
CCTATCCCACACCGACAAGAGATGTCCTTACTTGCCAAGGTAAGAACCATAAACATCTAGCTTAAGTGGATCCACTAGCT
AATATCTATATAAGACAAATCTATGGTGGTACAGAGTTATAGGATAGGGATATTGCTACTAGGAGAGTGAATTGAATTTA
GTGATTTGGGGGTTAAAAATCATTATGTAGGGCTTAGGGTAGAAGGCACAACGACATAGTATAGGGTTAAAATTATTAGG
AAAAAGACCGAAAAACCCTTAAAATAACTGTTGGACCTCCACCAACGGTTGGACTTACGGTCCGTAGGTCCAACCACGGA
CCGTCGTGTCCAACCATCGGTGGGGTTCAGAGATCGTACTTTTTGGACCCCCATCGACGATTGCAATATACGGTCCGTTG
ATCCACTTACTAACCATACATGCCAACTTTAGGTCCTTACTTTAACCCTCAAAATTTCACTAAGTTTGGGACTCACCTAC
GAGACCTACCTACGACTCGTACACATTGAACGACGGACCATCTTGGTGAACCGTAAAAAGGTACTGGGACTTGACAAGTT
AAATTGTTTAACTTGCTTGCCACCTACGGTCTATAGGTCAACCTACGATCCGTCGGTGATCTCATCTGACACTATTTCTA
GAAAACTTGCAATTTCCTTCTTTTCTAATCCAAGGTGTTACAATATCTCCCTCTTGTGAACATTCATCCTCGAATGGAAC
TCAAGACATCATAAGGAGGGTAGCAACTAGATCTAACAGCCCAACATGAATGCAATCACATAAATGCACATATCTGAGTA
GGAAACATCAACTCCAAGCTAAAGCATGTTCAAAACATCATTTCATAAGGTCTATATGCAACTCATACTCAAATGCACAT
AAACATGAGGAAATAAATCAGGTTAACTCATAAATAAAGTTTTTCATGAACATGCATAAATGAATCATGGGAATTTCTAC
GACACGTGAAACCAAAAGAGTAAACCATGAGGAACTGAAATACCTCAAGCTAGAGTAGGAACGGAGGGAAAGAGATGAGG
ATAACGGGATATCATATCGGCCTCAGCCTCCCAAGTAGCACCCTTAACTAACTAATTTATCCAAATAACTTTTACGGAAG
CAACTTCTTTATTTCTCAACTTCCGAACTTGCCGATCCAGAATCTCAACCGGAACTTCTTCATAAGAAAGGCTATCCTTT
TTACCAAGACTCTCCAATGGTACTATAGATATCGGATCACCAATACATTTCTTCAACAAAGAGACATAGAAAACCAGATG
TACCGATGCCAAGTCATTAGGCAAATCAAGTTCATACGCAACTTTACCAATTCACCTGAAAATCTGATATGGGCCCACAT
GACGGGGACTAAGGTTACCTTTCTTTCCAAACCTCATCACACCCTTCATGGATAAAATTTTCAAATAGGCTCAATCAACC
ACATCAAACTCAAGATCTCTTCTTCTAACATTGTCATAGGATTTTTTTCGACTTTGAGCCATTTTCAAACTTTCTCTAAT
AAGCCAAACTTTCTCCATAGCTTCAAGTACCAATTCGGGACCTATCAAAGCAACTTCACCCACTTAAAACCAACCTATAG
TAGATCCATCATATAGGGCCTTAAATGGAGTCATACCAATGCTTGAGTTATAACTATTATTATATGCGAGCTCAATCAAA
GGCAAATGATCATCCCAGTTATCCTTGAAGTCAATTACACAAGCTCTCAAAATATATTCCAAAGTTTGGAAAGTACGCTC
CGCTTGCCCATCAATTTGCAGATGAAAGGTCGTACTAAGCTTAACATGAGTACCAATCCTCTTTTGGAAAGATTTCCAAA
ACTGAAAAATGAATTGGGTAGCACGATCGGAGATAATGGATAGGGGCACTCCATGCAACCTAACCATGTCCCTTAGATAC
AACTTAGCATAGTCCTCTGCGGATAAGAAACCTTGACGGGAATGAAATGAGCTAATTTTGTCATTCGATCCACAATAACC
CAAATCGACACATATTGTCACCGGGTACGGGGTAACCCAACAATGAAGTCCATATTCAAATCTTCCCACTTCCAAGTGGA
GATACTGATATCTTGGGATAAACTTCTCGACTTTTGATGCTCAACTTTCACTTATTGACAATTTGGACACTTAGCCACAA
ATTCTGCATTATCTTTCTTTATTCCATTTCACCAATAGACCTCCTGCAAATCACGGTACATCTTGGTGGCTCCCGAGTGA
ATGGAATATCGAGAACTATGGGCTCTTAATAGGTTTTTCTCTCTCAAGTCATCTACATTGGGAACACACAAACGACCTTG
ATGTCGAAGTACTCCATCTCCCCCTTGGGAGAAAGCCTCAACAGATTTCTTAAGCAACGCTCCTTCAACTCAATCAAGAT
CAGATCAAGACCTTGATTGGATTTCACATCTGACACAAAAGATGATTTTGAACCATTATGGACCACAATACTGCCTTTGG
TGGAATCAACTAATCGAACACACAAACCGACCAATATATGAACAGCTTGAACCAACTCCTTGTTACCATCCTCAGTATTA
GCAACACTACCCATTAAGAATCGACTAAGAGCATTTGCTTTGTCGGGGTGATAGAGAACACTCATGTAATAGTCCTTTAA
TAACTCAAGCCACCTTTTTTGGCGAAGATTTAGGTCCTTCTATTTAAACACATATTGCAAACTTTTGTGGTCGGTAAATG
ATACGCTCAAATTACACCTCCCTAAAGAAGCATACGCGATCGCTATCAAGTAAAGAACCCAACTTGTAGGTTGGGCTCGA
TCCCACGAGGAAACTGGTTTAGACTTAACTTTAACTTACACTTATATTCGTTTAGTCAAAGTACTTCCAGAAACAAGTAA
TAAAAAGGGGGGATTTGTGAAACAAATTGTAAGAATTCAGCAAGTAATCAGTAAACAAAAGTCAATTTTTGTTGTTATCA
AGATGAGAGAATTAACTAGGGTATACGTGTTCACCACAAGCTCATAACTCAGTAATCCTAGTAATATCAATCCTTTCCTA
GTGTATTACATGCAAAGTGATAAGTTAGGTATCTCTAAATCCTTGGTCCGACATCTAGAGAATTTCACCCCGCACCTTGG
TCCAGCTACGTGTGTATAAATTACTAACCATTACCTTTACCTCATATTAGACATCTTAATTAATATTTGGCTTAGTTATT
ACTTCGCACCAATCGACACTAGCCTATTAGATAGTATCACACTAAATCTATGTTGATAATTCTTTTCTTATTGATTACCT
CCTTGGTCCGGCAAGTAGCAACAAGGCGAGTTCTAACGCGTGCACTCGTTAAAAAGACTTCTAAACGAAAGAATTATCAA
TGCATGCAAGACACTATTCAAGAATTGCTTAGTTATTATTCATACTTTGTTAATCGCTCATGGATCCCACAACCCTAGTT
GTGGAGTTTAGTTACCCATAATCATATGAACACAATTCATTGTTTTAGATGAAAGAATTATGAACTTACGTAGTTGAGAA
AAATAAACCCAGAAATTCAACTCGAATTTCAAACCAAATCTTCAAAACTAACCTTTGGAAATCAAGAATTGCTCGGGTAG
TAAAATTAATTCCCTAATCACAAAATAAAACAAAAGTAATAATATCTAACCCCTAAAAATGAGGTTTTCATGCCCTATTT
ATAGAAAACAAGTCCTAAACTAAAAGGGAAACAAATTAAGGAAAGTGTGTTCAGGCACGCGTCTTCATTCCACGAGACAG
ACTCACGGACCGTCAATGGATCTACGGTCCGTGAGTCCCTTCGGTAAGCCAGGACTTAGAAAATATTTCAGCCTCCAAAA
ATCAACTTCTCTGAAGCAAACGATGGACTTACAGTACGGACCGTAGATCGATCTACAGTCCGTCAATCCCCTTCTGTAGC
TCTACACTTGGAATCTTCAAAAATCAAGTACTGGAACCCTCGCAGTATCAATCTACGGATCAACAGGACGGTCCGTAGAT
CAATCTACGGACCGTCAATGGCCACCGTGGTTCCACACACGGTCAGATTTCCCTGATTTGCCTTGCCTGCTGATCTACGG
CCATCACCTACGGAGCGTCACTGGACCTACGGTCCGTAGATCACCTTCGTAGATGCCCTTTCTGCAGTTCTTTCAGTTGT
CCCTTTACTTTCAGACCTGAACATCTTTCCTGCAAAATATGGTAAAAACACATAAAAACTAATCCAAAAAGGCCCTAGAC
ACACACAACTTGTAAGTGAAATGTATTAGAAATATCATAAACTCACGGTATATCAACACCCTCAACTTAAATTCGTTGTT
TGTCCTCAAGCGACGCACTAAGACTCTAAACGACACTTGTATAGAAGCAAGCATTTCAAGCACAAGCAATCACATGGCTC
TCTACCCCACTCTCTTTTTGGGTACAAAATTTGTTCTCTTAGACTCGACAAGCTAATTCATGTAGATCAAACCATGACAA
CGATCGACCAACCAACACACAACATACACTGTTTCACTATCACCAAGGTACTAGCTTTCCGACAACGTAACTAGTGCCCT
TACTTCAAACGAAATCCCTTTTCTTTCACACAATGANNNNNNNNNNNNNNNNNNNNNNNNNNNNNNNNNNNNNNNNNNNN
NNNNNNNNNNNNNNNNNNNNNNNNNNNNNNNNNNNNNNNNNNNNNNNNNNNNNNNNNNNNNNNNNNNNNNNNNNNNNNNN
NNNNNNNNNNNNNNNNNNNNNNNNNNNNNNNNNNNNNNNNNNNNNNNNNNNNNNNNNNNNNNNNNNNNNNNNNNNNNNNN
NNNNNNNNNNNNNNNNNNNNNNNNNNNNNNNNNNNNNNNNNNNNNNNNNNNNNNNNNNNNNNNNNNNNNNNNNNNNNNNN
NNNNNNNNNNNNNNNNNNNNNNNNNNNNNNNNNNNNNNNNNNNNNNNNNNNNNNNNNNNNNNNNNNNNNNNNNNNNNNNN
NNNNNNNNNNNNNNNNNNNNNNNNNNNNNNNNNNNNNNNNNNNNNNNNNNNNNNNNNNNNNNNNNNNNNNNNNNNNNNNN
NNNNNNNNNNNNNNNNNNNNNNNNNNNNNNNNNNNNNNNNNNNNNNNNNNNNNNNNNNNNNNNNNNNNNNNNNNNNNNNN
NNNNNNNNNNNNNNNNNNNNNNNNNNNNNNNNNNNNNNNNNNNNNNNNNNNNNNNNNNNNNNNNNNNNNNNNNNNNNNNN
NNNNNNNNNNNNNNNNNNNNNNNNNNNNNNNNNNNNNNNNNNNNNNNNNNNNNNNNNNNNNNNNNNNNNNNNNNNNNNNN
NNNNNNNNNNNNNNNNNNNNNNNNNNNNNNNNNNNNNNNNNNNNNNNNAAACAGCCTCTTGGGGAAAAAGAACACAGGCA
AGAAAACCCCAAGAGAGGATTTATGAGTTGGGTTACTTAGACTTTACCCTATCACTCACAATCCATTTACCCCACCCCCA
ACAAAAATAGATGCGATTGTCCCCAATGCATACAAAAATAGTAAAAGATAATGGATTAGGTGAAGCAAACCTGTGGCGCA
TAGCGCCGAAGAATCATGAACGAGTGAGTGTGTCCGGTTTCCCTGAGCCCGCTGGAACAATAGTTAGGTCACCTTCAGTA
GTGCCCACATCACCCATCATAGCACCATCAGTGGTGCTCACAACGTCCCTCACAATAGGCGGGACCTCTATAACTGGGGT
AGAACTCGATGCCCCTGCAATACTCTCACGCACCCTCTGTTGGCGCAACTCTTCATCTAAAATTGAAGCCTTCCTAGCCT
CATTCTCCTGCCTACACTGTCTCTTTTGAGCTTTTTTCCTCATCAGTGCGACTAGAACGGTGCCTCTTACCTTTGGTATG
TGTAGGCGCAGGCTCCTCCTCGGCGGTCCCACTGAATAAAGCATCCAGCACTGTATCATCGGCCAGTGCAGTAGGTGCAG
CCTGAGGCTCAACTGTAGGAGTGGCAAGAATGGCATCAACATCGGCCCGGAGACTGGCTAATTCAGCCTGAAAAGAGGAT
AGATCTATGACCGGGGCTGGTCGCTCGAGGACTCACAATTCAAAAGCATCAAGACGCTTATTAACGGCCTAAACCTTCCA
GTCCATCATGCCCTCTATCCTTCGCTCCATTCTGGCCTTGGACTCGGTATAGACTTTTGCATCCAAGGCTGGATGTGATG
CAACAATGTGGCCATATGAGCCTCTAATTTATGTACTCTGGTCAACGGGACAACAGTAGCTCCTAACTGTGGTGTGGATC
GGGATGAACTAGGAGCCATACTAGCGGCCTGGGAAGAGGAGGTCGGGACAGTATCAGAGTGATCTGGTATAATGGGGTCA
CCGCCCTGTGCCTGCCCCACCTTGTCTGCAAGATCGACACCCAAGGGAGGTACCTCAACCTGGGGCTCTTTGTGAGGTGC
CGCCACATTTACCTCATCTCGGATGAGGCCTATAACCAAAGCCCCGGTAGGGTGGATCAACCTATCACAATGCCAGATCG
GAACTCCAGAGTCCCTGCACAATTGGAAAATCAAACATGGAAAGGGGTAAGTAGTGGAGGTCTTGAATGCCCTCTCGTGA
AGCTCTGCCAACAGCATGCGGGAAAAGTCAATCTCCAGTCCTACTACTAATGCTGCAACCATGACCGCTCTGTCCCAAGT
GAGTTGGTTGTTAGCTTTTGTCGGCGACACCTTGTTACGCACCAACAACCAGAAGAACTTGGCCGGAAAATTTAATGTGG
CCTTTCGGATACCCAATCGTGGTGTGGCGACCCACTTCACACACTCACCATCCGTAACAATGTACCTAGCCAACCATAGT
ATAACAGCCTCTCGCTTCTCAGCATTTCTCTGGAAAGCACCGCTCCACACGATGTCCCATCTGTAATCAAACTCTGTTGT
GTTTAGTGAACAAGAGTGACCTGTGGTAGGCCCATAGACAAAGCGGCTGATGGTGGCATGTGATATATCCACCGAACATC
CCCGGACCATCGTGGAAGTGAGAGGATCCTGGGCTATGGGCTTTGACCGCTTGGAGATCGAGCCACGGAGAGTGACGACA
TAGGAGGCATAGAACTCCCGTACCATCTCCTCACTATAAGTACCTGGGTCTCGAGCCATCCATTCACACTTGTGAAGGTT
AAAAAGTCGGTGGATGTTGGGGACAGTGTGCAAGCTCCATGTGAGGACTCTGCGCTCCTCTGTAACAATTCGGGCCATCT
TCTCTTTATCATTAATCATCTTGGCATCCCGATAGATTTGCCATTGGTCCTCAACACACCATATGTTTGGATCACCGGCC
ACTGGAGTAGGGTTCTCATTCCTTGGTATGGGTATTGACTCTGAGCTAGTGGCCTCATCAGATGAGGCTACTTGTTCGTT
CTAGCTGGACCTTGTGGCTGACTTGGGGTTGGACCCCGAAGCATGGGCAGACTCGGACCCTGAAGCATGGCTAAACTCAG
AGCCCGAAGCATGGCTAGACTCGGAGCCAGACCTAGACCCAGTAGCGGAACTGGAAGCAGCCCCAGTTGGTGACCCGATC
AGTGTGTGTTCCTCATCAGACTGGAGACAGTGACTACGTCGGGAATCACCTTCTTGGGGGTGCCTCTGGTGGCTCGGGGT
GCAATGGGAGAAGTCCTTGTGTTAGGAGGAACGTATGCTGGATCTCTTTCCGTGTCTATGTCCTCATCGATTAACCTAAG
CTAGGAGCAACAAATTTTGACTTGCCCTGTTTTAAGTAGGTGACTAGCTTCTTGGGTGCCATCGTATCTGTGGAAGCGAT
ATTAGTGCCAAAACTAACCATAAACAAACTAAAAAAAAATTAAAACTATAAACGAACAGTAACAAAGGCCCATGAAAATT
TCAGACAGAGGCTACAGTGGTCTTCCACGGAAAAGACCTACGGTCCGTGGAACCCTTCCATGGATCAGAGGACCAACAAT
CTTGGTCCCAGATGGAAACCACGGATGTACAGAACGGTCTATAGATTTATCCACGGATCGTAGTCCACATCCGTGGTTTC
ACACTTGGTGAAATTTTCAAGAGCATCAACCCACGAACCCAATCTACGGTCCGTAGACGGGGTATCGTGGATGGGATCTG
TGCCAGGGTTTAGCCATTCTCAATTATCAAGTCCACATCTTAGACTTTCAACAATATTCTATTCTAACCATGCATTTCAA
CATTAAATCATGCTAGTTTGTCATCCTCAGGATTCCGATTAATCATTTTAACAATTATTTAAGACACATTTTGGAACCCT
AGTCAAAACTTACATGTAGACTTATAATCACATACAACAAGGCAACACAATCACTATCTATCGTTCCAAGGGTATAGTAA
CTTCCAAATTTATCATGCAATTTCATCTAACAATTACCCAAGGTCAAGACCAGACTCCCAACTTTCTATATTCAATCTAT
GAACCGAAATTCAAAGTGAGGGGAAAGTCTATTACCTTACAAGCAATGTGGAGTGGGGTGATATCGTGACGACACTATGT
TTTGCAAGACCAAAGAATCACCTCTTCGTTACTAACCCAACACCGGACCCTTTTCGTGGAATATGGAATGAGTTGTATTC
AGAATGGGAAGGAGTTGTGGGAATGATGGGGGAATGGAAGGAATGATTTTATGGAGGAGTTATGGCGTGATTTAGGGGAG
TTGAGGGTGTTTGAAACGGTTAGAGAGTGAATGGAGGAAAGTGGAAATGATTTTGAAATTAAGGGAGTTTTAAATAAGGG
GGTCCGGGTCGGGTCAGACAGATTTAGGGTTTTAGACCCACGAGACCCCGTCTACGGTCCGTAGGTTAGGACCGTAGATC
ACTCTTACACTTGGAAAAATTTAAGGGCTTACCTGGGATCTACGGACACCATCCACGGACCGTCGATGGGGTCCGTAGAC
CTCTGCACCAGACCATTTTCTGCAGATTTTTCATAGCGTACCTGCACATGTAGCAACCATTAGGCTATCTTTTTTACATT
TTTTGGACACTTGTTAGACACAAACCCTATGCTAATTCTAGCCAACACTAAAAAAAAACTAAAACACCTATCTAAATTGA
TACAGAGATGCAATTAAACAAAGAAAACTACTAAATGGGAAACAAAAACCTATCGTTGGCTAGATTGTACATCTTGGGTT
GCCTCCCAAGCAGCGCTTGATTTAGCGTCCCTGCACGACGCAAGTTTCTTGATTACTCAAACTTCATCAAGATTGTAGGC
CTCAATCACTTCTTGCACACTTTCAGCATTTCCCAGATAGATCTTGATCTTTTGCCCCTTTACCATGAACCTTGTTCCTT
CACTATTTTCAAGCTCAACCGCTCCATGGGGGAGCACTTTTGTGAGTAAAAATGGCCCAGTCCATTTGGACTTGAGNNNN
NNNNNNNNNNNNNNNNNNNNNNNNNNNNNNNNNNNNNNNNNNNNNNNNNNNNNNNNNNNNNNNNNNNNNNNNNNNNNNNN
NNNNNNNNNNNNNNNNNNNNNNNNNNNNNNNNNNNNNNNNNNNNNNNNNNNNNNNNNNNNNNNNNNNNNNNNNNNNNNNN
NNNNNNNNNNNNNNNNNNNNNNNNNNNNNNNNNNNNNNNNNNNNNNNNNNNNNNNNNNNNNNNNNNNNNNNNNNNNNNNN
NNNNNNNNNNNNNNNNNNNNNNNNNNNNNNNNNNNNNNNNNNNNNNNNNNNNNNNNNNNNNNNNNNNNNNNNNNNNNNNN
NNNNNNNNNNNNNNNNNNNNNNNNNNNNNNNNNNNNNNNNNNNNNNNNNNNNNNNNNNNNNNNNNNNNNNNNNNNNNNNN
NNNNNNNNNNNNNNNNNNNNNNNNNNNNNNNNNNNNNNNNNNNNNNNNNNNNNNNNNNNNNNNNNNNNNNNNNNNNNNNN
NNNNNNNNNNNNNNNNNNNNNNNNNNNNNNNNNNNNNNNNNNNNNNNNNNNNNNNNNNNNNNNNNNNNNNNNNNNNNNNN
NNNNNNNNNNNNNNNNNNNNNNNNNNNNNNNNNNNNNNNNNNNNNNNNNNNNNNNNNNNNNNNNNNNNNNNNNNNNNNNN
NNNNNNNNNNNNNNNNNNNNNNNNNNNTACATAATCAATCGCAACAAGAATATACTTCATCCCATATGAACTCACAAATG
GACCCATAAAATCAATGCCCCATACATCAAACAACTCTATCACAAATATCGGATTCATAGGGAGCTCTTGCCTCTTTGAA
ATCCCTCCTTCTCTTTGGCAACGATCACAAGACTTGGCGAAATCATGAGCATCTTGGTGGATGGTAGGCCAGTAGCCCAG
TAGTACCCACACTGCAAAATCTTATGCGCAGTCCGAATACCACTATGATGCCCACCAACAGGCGATGAATGACATGCTTC
AAGTACACTCAGCATCTCAACCTCGGGCACACAGCGATGAATAATCTATCAACACAACTACGATAAAAGTAAGGTTCATC
CCAAAAGAATTTCTTCACATCATGCATAAACTTTCTCCTTTGGTGAAAAGACAAGTCCGGGGGCACCAAATCGCTTGCCA
AATAATTAGCAAAGTCTGCCAACCATGGAATCAAATCATGAGAAGCAGCCAATACCTGTTCATCTGGAAAAGCATCATTA
ATTTCAGCCCTATCTCCAAGCTTTACCATAGCCTCTTCCTCTAATCTGGACAACTGATCGGCAACTTGATTTTCGGTCCC
CTTTCTATCTTTTACCACAAAATCAAACTCTTGCAGCAACAATACCCATCTAATCAATCTTGGTTTTGCATCCTTTTTCG
CCATCAAATACCTCAATGCAGAATGGTCAGTATGCACTAAGACCTTAGTACCAAGCAAGTAGTATCGAGATTTCTCGAAT
GCAAAAACCACCGCAAGAAGTTCTTGTTTGGTCACAGTATAATTCTTCTGGGCCACATTTAGAGGTTTGCTAGCATAGTA
AATAGGGTGAAGAATTTTCTCTTTCATCTGTCCTAGTACCACACCAAGCGCCACTTCACTTGCATCACACATTACCTCAA
ACGGTTGTCACCAATCAGGTGAAATAATGATAGGTGCAGTGACCAACTTCTCCTTCAACTCTCCAAATGCTCTCAGAAAA
GCCTCATCAAAGTCAAACTTATACTCCTTTTCGAGCAGTTTGCACAATGGGTGTGCAATTTTTGAAAAGTCTTTTATGAA
TCTCCTATAGAACCCAGCATGCCCAAGAAAACTTCTAACGCCTTTTACAGAAATAGGTGGCGGAAGTTTTTCTATTACCT
CAACTTTAGCTCTATCAACCTCAATACCTTTCTCTGAAATTCGATGACCCAACACTATACCTTCTTTAACCATGAAATGA
CACTTCTCCCAATTCAGCACCAAGTTGCAGTCTTCACACCTTTTAAGCACCTCGGCCAAATGATCCAGACAACGATCAAA
AGAATCACCTACAACTGAAAAATCATCCATGAACACTTCAATAGTGTCCTCCACCATATCAGAAAATATCGACATCATAC
AGCGCTGGAAAGTTGCTGGAGCATTGCACAACCCAAATGACATATGTTTGAAAGCAAAAGTCCCATAAGGGCAAGTGAAG
GTGGTCTTCTCTTGGTATTTTGGAGCTATATAAATTTGATTGTAGCCCGAATACCCATCGAGAAAACAATACCAACCCTT
TCCTGCAAGTCTATCCAACATCTGGTCCATGAATGTCATAGGAAAGTGGTCTTTTTCTGTACACGCATTCAACTTCTGGT
AATCCATACAAACTCTCCATCCAGTCACAGGCCTCATGGGAACAAGCTCATTTCTTTCATTTGGAACCACAGTAATGCCA
CCTTTTTTAGGCACAGACTGCACAGGACACACCCAACTACTATCTGCAATGGGATAAATAACTCCCGCATCCAGCCACTT
GATGATCTCCTTTTTAACTACCTCCTGCATAGGTGGACTTAATCTTCTCTGGTGCTCGATACTGGGCTTATGATCTGGCA
TGAGTTGGATTTTGTGAAAGTAAATACCGGGAGGAATCCCAATAATATCCGCAATAGTCCACCCAATAGCTCGCTTGAAC
CTCTTTAACATAGTCACCAAGCACTCTACTTGTCTCGCATTCAAAACTACCGCAATGATGACCGGCAAAGTATTCTCTCT
TCCCAAGTATACATACCTCAAATGCGGTGGTAGAGCCTTAAGTTCCACTTTCGGTGCCTCCACAATAGATGGTCTTGTGG
GTGGGGACTCGTGATTTTTCATGTCTAACTCATACTTCTTTGGTTTGGACCGATATTCACACCTATCGAGTGCGGCTACC
AACTCCTCATACTCTTCAATACCATCACTATCGAAATTCATCATAACTACTACTAGTGCCTCAACACCTAGTCGCTCTTT
AATTTGCACTTCTGTCCCACTCTCCACTCTGTAAGTTATAGAAGATACTGTTTGGAGCTCACCACTCTGCTTCATGGACC
TACAAATATTGAAAGTTACTTCTTCATTGTTTAATCTGAACTTCATCTGTCCCTTTTCCATATTAACCAACGCACGCCCT
GTGGCAAGAAATGGTCTCCCAAGGATGATGGGAACCTCAAAATCAACCTCACAGTCAAGAATCACAAAATCTGTCGGAAA
AATGAAAGATTCTACTTTTACTAGCACATCATGGAGTACACCAATGGGCCTTTTCACAGTCCGATCGGCCATCAGTAACC
GCATTGTAGTGGGCTTTGGGTCCCCTAGACCCAATTTCTTGTAAATAGACAATGGCATGAGGTTGATGCTAGCACCAAGA
TCACACAATGCCTTAGCAAAGTGTAACAATCCGATAGCACATGGAATCGTGAAGGCACCATGATCCTCCTTCTTTTGCAC
AAGAGACCTTGTGGCAATAGCGCTACAATGCTGCAATCTATCATCATCTTCAAAACTCACAGACCTCTTCTTTGTTACCA
TATCTTTCATAAACTTTGCATACCCAGGCATTTGTTCCAAAGCTTCTATCAACGGAACGTTGATGGAAAGCTGCTTCAAC
ATAGTAATAAACATGCGATATTTACCATCTTCAGTCTTCTTCACTAATCTCTGTGGAAAAGGTGGTGGAGGTCTAAGTAT
GGGGACCACTTTCTGAGAATCTCCACTTCTTTCTCTATCGCATTCTCAGACTTTTCTCTAACCTCTATCACATCATCTTC
TTTTCTAATCTCAACTTCCACCACAACCAGCATAGGTGGATCAATGGTTTGCTTACCCCCTCGAGTAGTAACTACCGTGC
AATGGCCGTCATTCTTTGGATTCTGGATGGTGTTGCTAGGAAGAGTACCAGGTTGACGTGGGTTCACTGTAGTAGACAAC
TGGGTCATCTGCTTCTCTAGATGCCTTATTGACACTGCATGGGGATCAACCTTTTGACCAATACCAGACAAGTCATTTCT
CATCTCCTTCACATTCTCATCAGCTGCATCAAACCTTCTCATCATCTTCTGCATCATATCTTCACTACGCGCCATACTTC
CTCCAGCTTCCCTAGTACCAGATTCCCAATTTTGAGGGGGAACATAAGGTCCAACTCGATCGTTTCTATTGCCATAGCTG
TTTCGATTATAGTTGTTGTCGCGATTGAAGTTCCCATCCCAGACATATTGACCCTCTCGGTTGTAATTTCCATAGTTCCG
ACCTTGGTTTCCTTGACCTTGGCGCCAATTTTACGTGTTGGATCCTTGGGGATTGGGTCGGAAACCCAACGTCTGATCAT
TCACAGCATAAGCATCCTCTTTATAGTAACACTCTTCCACTGGTGGTGGAGTTCTAGTCAAGTAGTTCACATCATTTACC
TTTTCTGCACCTCCGCTCACATGCTTCAATACCAAACCCAACTCGGTCCTCATTTGAGCCATCTCTTCATGAATCTCATC
CGCAAACTGGTTGTTTGTAGCATGAACGACAAATGTGTTTCTCCCAGTATCTGACCTCCTAGTGCTCTATGCTTTATTGT
TGGGAGAGATCTTCTCCAGCTTTTCTGTGATCTGTGCGTATGTGCACTCACCATATGAACCTCCAACAATAGTATCCAGT
GCTGCTTTATTGTTATCATCCTGACCTCGATAGAAATATTCCTTCAGTGACTCATCATCAATACGGTGATTCGGAACACC
TCTTATGAACGAAGTGAATTTTTCCCATGAGCTACTTACCAATCTCCAGGTAATGGCACAAAATTATTGACCCTATCTTT
GTGATTTAGCTTCTTGGACACTGGATATTACCTTGCTAAGAACATATCCCTCAGTTGGTTACATGTATAGATCGAGTTAT
AAGAAAGCTCAGTAAACCATATAGCAGCATCGCCTGTCAGTGATAGAGGGAACACTCTCAATCCGATGACATCCATATCC
AAGTCTGGTCGACCTACACAGCTCTTGTAGACTACCTTTATCTTGGCTATGTGAGCATGTGGGTCCTCCGATGGCAACCC
TGAGAAAAAACCCCTCGTTGTAAGCATCTGCATCAAGCTACTGGTTACCACAAATATGTGCCCCGGAGGCAGAGGAGGTA
AGACTAGAGGTCCATCAGAGTCAGCAATATTGGTGTTGCCCATGTAGTTGGCATGCAGTTGTGGGTCTGGTGGACCGTGC
ACCCTCACTGCATTTCCCAATTAATTTTCAGCTAGACCCCGGTTTTCCCCACCAGCTACTCTCGGCTGTTGTAACTCGAC
TGTATCATCAAGATTTACTCCAATAGGATTAACTGGAATTCCTTGATTGTTCATTCTTCGCAAAGTTCTGTTCAACTCTG
GATCGTAAGGAGTAAGTGGTTCACCTTGGCTACGTGTCCTTGGCATACACTAGAGTCAGAACCTGAGAGAGACAAGAACA
AAAAGAAAAAGTAAAATTAGGAAATATTTGACTAAAGTTCAATAATGTAGTTAAAATTAATCTAAAAGCCAAAGTTTCCC
CGGCAGCGGCGCCAAAATTTGACACGCTCAAATTACACCTCCCTAAAGAAGCATAAGCGATCATAAGCGATCGTTATCAA
GTAAAGAACCCAACTTGTAGGTTGGGCTCGATCCCACGAGGAAACTGGTTTAGACTTAACTTTAACTTACACTTATATTC
GTTTAGTCAAAGTACTTCCAGAAACAAGTAATAAAAAAGGGGGATTTGTGAAACAAATTGTAAGAATTCAATAAGTAATC
AGTAAACAAAAGTCATTTTTTGTTGTTATCAAGATGAGAGAATTAACTAGGGTATACGTGTTCACCACAAGCTCATAACT
CAATAATCCTAGTAATAGCAATCTTTTCCTAGTGTATTACATGCAAAGTGATAAGTTAGGTATCTCTAAATCCTTGGTCC
GACATCTAGAGAATTTCACCCCGCACCTTGCTCTGGCTACGTGTGTATAAATTACTAACCCTTACCTTTACCTCATATTA
GACATCGTAATCGATGTTTGGCTTAGTTATTACTTCGCACCAATCAACACTAGCCTATTAGATAGTATCACACTAAATCT
ATGTTGATAATTCTTTTCTTATTGATTACCTCCTTGGTCCGGCAAGTAGCAACAAGGCGAGTTCTAACGCATGCACTCGT
TAAAAAGACTTCTAAACGAAAGAATTATCAATGCATGCAAGACACTATTCAAGAATTGCTAAGTTATTAGTCATACTTTG
TTAATCACTCATGGATCCCACAACCCTAGTTGTGGAGTTTAGTTACCCATAATCATATGAACACAATTCATTATTTTAGA
TGAAAGAATTATGAACTTACATAGTTGAGAAAAATAAACCCAGAAATTCAACTCGAATTTCAAACCAAATCTTCAAAACT
AACCTTTGGAAATCAAGAATTGCTCGGGTAGCAAAATTAATTCCCTAATCACAAAGTAAAACAAAAGTAAAAATATCTAA
CCCCTAAAAATGAGGTTTTCATGCCCTATTTATAGAAAAACAAGTCCTAAACTAAAAGGGAAACAAATTAAGGAAAGTGT
GTTCAGGCACGCGTCTTCATTCCACGAGACTGACTCACGGACCGTCAATGGATCTACGGTCCGTGAGTCCCTTCTGTCAG
CCAGGATTAGAAAATATTTCAGCCACCAAAACTCAACTTCTCTGAAGCAAATGACGGACTTGAAGTACGGACCATAGNNN
NNNNNNNNNNNNNNNNNNNNNNNNNNNNNNNNNNNNNNNNNNNNNNNNNNNNNNNNNNNNNNNNNNNNNNNNNNNNNNNN
NNNNNNNNNNNNNNNNNNNNNNNNNNNNNNNNNNNNNNNNNNNNNNNNNNNNNNNNNNNNNNNNNNNNNNNNNNNNNNNN
NNNNNNNNNNNNNNNNNNNNNNNNNNNNNNNNNNNNNNNNNNNNNNNNNTTTCAGCTGTCCCTTTACTTCCGCACCTGAA
TATGATAAAAACACATAAAAACCAATCCAAAAAGGCCCTAGACACACACAACTTGTAAGTGAAATGTATTAGAAATATCG
TAAACTCACGGTATATCAGTAAAGACATCAACATGAACATCATACAAGTAATGCCTCCAATTCTTTAAAGCAAGCACAAC
TGCCTCTATTTCTAAATCATGGGTATGATAGTTCTCTTTAGCCACTTTAAGTTGTCTTGAAGCATAGGCAATGACTTTCT
CAGTTTGCATAAGGACACATCCTATCCCAATTCTCGAAGCATCACAATAAACCACAAACCCATCGGTTCCTTCCGGTAAG
TTCAGCACTGGAGCTGAAGTAAGTCTATATTTCAATTCCTGAAAAAAAATTCCAAAACCTTTCGACCATAAGAATTTAAG
TTTATTTTGGGTCAATGTCGTCAATGGAGAGGCAATGGAAGAAAAACCTTCCACAAACCTTCTATAGTAACCGGCTAAAC
ACAAGAAACTTCTAATATCCGAAGAGGATAGAGGTCTAGGATAACTCTAAACCGCATCCATCTTCTTAGGATATACCTCA
ATACCATTTCTAGAAATAATGTGGCCAAGAAAAGCCATACATCTTAACCAAAACTTGCACTTACTGAACTTTGCAAAGAG
TTTTTGGTCCTTGAGGACTTGCAACACAATCCTCAAATGATCAGTATGCTCATCCTCACTCCTTGAATAGATCAAGATAT
CATCAATAAACATGATTACGAACATATTAAGGTATCGTCTAAATACCATATTCATCAAATCCATAAATGAGGCTAGAGTG
TTAGTCTAGACAAAGGACATCACCAAAATCTCATAATGACCATATCAAGTTCGAAAAACCATTTTTGGAATGTCATCCTC
TTTCACCCTCAATTGGTGATAACCCAACCGAAGGTCAATCTTAGAGAAGTAACTTGCTCCTTGTAGTTGATCAAACAAGT
CATTTTTCCTTGGGAGAGGATACTTATTCTTAATGGTAACCTTGTTCAATTGATGGTAGTCGGTACACATACGAAGTGAA
CCATGTTTTTTTTCCAACAAACAAAATTGGAGCACCCCATGGAGAGATACTCAGCTGTGTGAAACCCTTATCTAACAAAT
CTTTAAATTGCTACTTTAATTCCTTAAATTCTTCCAGAGTCATTCGATAAGGAGGAATAGAGATAGGTTGCGTATCTGGG
ACAAAGTCAATACCGAAGTTTATTCCCCTTTCGGGACGAACATCGGGTAGGTCATCAGTAAAAACTTCTAGAAACTCACT
TACAACGGGGACCGATTCAAGAGTAGGGGTTTCAGAATTCTTGTCCCTCACCCTAGCTAGATGGTATATGCAACCCTTAG
AAATCATCTTTCTAGCTTTAAGAGAAGAAAAAACCTGACCTTTCGACATAGAATTTCCCCATTTCCACTCTAGGATTGGC
CCATTTGGAAACTGATACTTGACCACTCGAGTTCCACAATCAATACAAGCATAGCAAGAATGCAACCAATCCATACCAAG
AATAACATTGAAATCTAACATATCAAGCTCTACAAGATCAACATGAGTAACTCTATGGGATAAGGAAATAGGGCATTTTT
TATACACTCTCTTAGCCACAATAGATTCACCAATAGGAGTAGAGACAGAAACAGGATCTAACAACACATCCAGAAGAATA
TTAAACCTCATAGCCACATATGGCATCACAAAAAACAAGGTAGAACCAGGATCAAGTAAGGCATAAACATCAAGATGAAA
GACTTTTAACATCTAACACTATCGAGAGAACCCTCTTGCTTAAAACGAGTCTGGATTGCATAAAATATGTTTTGCTTTGG
AGCACTTGAACCTAAAACAATAGGAGGATCTTGCCTAACTTATCTTCCCTTAGTCGTACGTGATGGACAATCCCTTATCT
TATCTCCACTCTTACCATAACCAAAGCAACCATCTGTACTGGCAAAACATTTACCCTCATGCTTCCTTTCACATTTCGCA
CAAGTAGACGATGAAAATCCACCACCATTTACTCCTTGAGGTTTAGGGTTAGACACCCTATATTTGTTGAGCTTAGGAGG
AGCATTGGATGAACATTGACTGGAAAACCTTTGTCGAAACTTAGAACAACCCTATTCATCGGACCTTGAATATGAAAAGT
CACATCACCGGTCCTTGCCTTCTTTACCTCCTTAGATCTTTCCTTAAGTTTCTCTTCTTCTATTTGTTGAGCATGCACCA
TAGACGAGAAATGTCCATATCATTGATAAAAATGGAGGTACGACATTCTTTGACTATCATATCATACACTCCCGAAACAA
ACTTACTCATTTTTGCCCTAGGATCGGCAACAATAGTAGAAGCATACCTAGACAATTGTGTGAACTTCAAAGCATATTCT
TTTACACTCATATTTACTTGACGAAGGTTGATGAACTTAAGTACCTTCGACTCTCTCATCTCGAGGGGAAAGAACCTGTC
AAGGAAAGCAACCTTAAACTTTTCCCAACCAAGAGGACCCGCATCAATGGCCCTCTCTTCTTTCCATTGATTGAACCAAA
CTTGAGAAACACCCTTAAGTTGAGAAGTAACCAATTTCGCCTTTCCACCAGCGTCACTCCCATGATCACAACACCTTGTA
CACTTCATCAAAGAACTCTTGAGGAACTTTCTCAGCGTTAGAACCATGAAAATGTGGAGGATTCATTCTAGTGAATTACA
TCATTCTAGATGTAGTCGTACCCACATTTGGGTTTATGGGACCATAGACTCCCTATTGGCTTAAGCAAACACTTGAAAAA
TAGCCCTAAACTCCACATTAGTCACTTATTTGCCCAAAGGGTCGACCGTAACTTGAGAATCTTCTTGTTCCATATTCTCA
TTCACATTCCTCCTAACATTAGCTCTTTAAGGGGCCATATCCTGAAAAGCATCGGATAGGGATTAGGGTAAGGACACATA
GGGTTACACTCTATCTCACGACTTTAAAAGTAATGAAAGAAGTAGAGTTTCCTAATCATCTTATAGCTTCTTATTCATAA
CTGTGGTGCATTGCACACTCATGAACAAGACTATACTCGACGTGGCTTAGAGACTTCCTAGGACCTTTCTAAACCTTGTG
CTCTAAATACCAAGTTTATCACGACCCAAAGTACACCCTAGACATGAAATGGCATATAAGACCTCTAGAGGCCCTACATA
AGCCACTTAGCATACATTATACAAAGACAATAGAATTTAAAGAGTTTAAAGATAGTTTTATATCAAAAAGAGTTTGAAAA
AACATAGAGGAAGTCTAACATAGTCTTAAAGCCATCTATTACTTCAAAGAGTGATTGGGACGTAACCCATACATCATAGA
AAACATCTGGAAAAAAAGACATAAAGCAATAAAAGAGTCTCAGTCTTTGGAACATGAGGACTCGCCAATCTTTAAAAGCT
ACAAGGTACCAACTAGCCACAAGTATGCGAAATAGGAGCGTCGAACCTTACATTAGTGAAACAATGTAGGCAAGAATATG
CGTTAGTATATAGAATGTACCAAGTACGATAGCAATGCATACGAGTTATGAAATCATGTGAAAAGGGACTTTACATAACA
AGAACAATCTAAACCAAAAGATAAAAGGTTAGAAAACATAAATTGTGATCATGTTCAATGCAAGTTAAATCATCTTTAGA
ACACATGCGAGATACTTCTAGAAGTAACCTTAGTTCATTATTGTGGGAAGTATCCCTTAAAGGACATATAAACCATGTGA
GTTATAACATGGAATCTAGTGTCTATCCCACACCGAAAATAGATGTTGTTACTTGTCAATGTAAGAACCATAAACTTCTA
GCTTAAGTGGATCCACTAAATGTCTATCTAAGACAAACTTATGGTGGCATATAGTTATGCGATAGGGAGATTACTACTAG
AAACCCGACCTCTACTACGGGAGAGCTTCCATCTCAATATCCTTTCGGTGCTAAGCATAAATCCCACCGAATATTCATTA
GTCTTAACTCATCTTGTTATCCTTGGAAGGGAACATCAAGTAGCCAATCCAAGCTAAAGTTCATTAGAATAACTATTAAG
TCTTGATTCAAAGTTTAGTTGAGAAAATCCTTCAACTCTAAGAATCATTTATGTGAGAAAACCCTTTCACATTCATGTAT
TGAGTAGTATGTGAGATGAGAAATATTTTCACAAAAACAACAACAACATTGATGATTTACCCTCAAAGCAACCTTAAACC
ATTTTCATCAATTTCATAAAGAAACATACATATCTTCATTCAGCTTTCATAGTTCAAAACCCACTTCATATCATCATAGT
CTATAAATCATGGTTTATGCATGGGTTCATGGGGGATTTAACTTAAACATATAATTACCTCAATTCATTCATAAAAGGAC
ATAAAACAATTAATTAGACCAACATTGAAAGGAACCCATGGCAATTGATTGAAACCCAATTTGATTGGGGAATCTAACTT
AAACAAAATAGGGATTTTAGGAACCCTATGGAGGAAAGAGCTCCATAGGTGAATACTATCATACCTTGGAGTTCAAATCC
CAAAAGCTATGGTGGAAATTGAGACATGAATGGAACCCTAGCTCTTCTTCTTCTTCATTAGAGAGAGAAATATTTGAGAT
GATGAACTTGATCAACTTTTAGGAATTTAAGAGAGTGAATTGAATTTTGTGATTTGTGGGTTAAAAATCATTATATAGGG
CTTAGGGTATAAGGCAAAATGGCATAGTATAGGGTTAAAATAATTTGGTAAAAGACCTAAAAGCCCTTAAAAATTCCACC
AACGGTTGGACTTACGGTATGTAGGTCAAACCACGGACCGTCCTGTCCAATCATCGGTGGGGTTCTGGGAACATACTTCC
CTCATCGACAGTTGCAATGTATGGTTCATTGGTCCACTTGCAGACCATACATGCCAACCGTAGGTCCCAAATTTGACCCT
CAAAATTTCACCAACTTTAGGACTCACCTACGAGATTTACCTATGACTCATACATTGAATGACAGACCATCTTGGTGAAT
CGGAAAAAGGTACTGGGACTTGACAAGTTAAATTTGTTTAACTTGCCACCTATTGTCCGTAGGTAAACCTACGGTACGTC
GGTGCAGACATGAGTTCTAGAAAACCTACAATTTTCTTCATCTCAAATACGAGGTGTTACAATTACACAACACATCCAAG
TCATATCATCAATTTAACAAACACAAGATGAGTGTAAGATCACAAGACCTTCAAACCAATTGGTGTTCTTAGTACTCAAT
CATTTGTATCACTAACAATAATATACTCCCCTTATATGAAGTCAACACATTAATCAACAACTATCATATCTCTCCACACA
CTTCCCCCTTACCACATACATTAATCACAAGGGGAAAACTTGAACTCGCAATTTCCAATCATCGTCATGTGTGTCCTACT
CGTAGAATATAGCTATATAACATTAAAAACATGATATATATATATATATATATATGAGAATAGAAAGCATAGCGATACCT
TCATTGAATAAAATATATATCCTTAAGATTGTGTAAACTAATATGGAATATTTTCTTTTCAATCAAAAGAGGTATTTGAG
TGAATTTTAGGTATAGTTGAAGTGTTACACTTGATCTTGGTTGATTTCTTACTTGGGGCTTTAGAAGAGAAAAGGTGTTG
AAGAACTTGCCAAGAGCAACTTCAAAAATGACTCTAGACATTTTCTAATGAATTCAAATCATAATTTTCTAAATAAACAC
ATTTTGACCGACTTAACATGAGGCTATAACATGCCATCACAATCAATTTTATCCTCTACGTAATCTGTAGTAAAATATTC
ATATCTTTTTATTTGAAGTCGAATTGATGAGTGGTTTGGTTTCTTAAAAACTGACTCAAATATTTTTAATTTGATATGGT
AGGCCCTCTAACTCCTTCTATATTGGGATATATGCCCATTTCAAGTCAGATCATAAATGAGATTATTTTAAATACTACAT
TGTCATGAAACATTTAACTTGTATTATTGTTCCAAGAATTCCTTTGGATTTTAACTTTGGTCTAACACTTAAAGTGACTA
ACTATAAGAGTTTCTTGATATAATTACTCATTTTAATTTTATTTTGTAACACCTCGTAACTCTACTCTTAGAATCTGAAT
CTTTCATCGTAAGAATATAAACTTGAACCGGGTGATGTACTACTTGTGCTTATATATAATTTAATATTCATTTTTATGTA
TGAGAAGTTTATTGGAAGTGGCTTAGGTTCATTAAATACTTATAATACTAAGTTAAGCTCAAAATCTTTCTATCAGCTAA
GTTTTAGCATATGAAATTGGTGGCCCATAACCTATCAAATTAAAGGTCTATGAGTATTCTTTCCAACTCCACCAAATTTG
CATTAATCATAGTTTGGGGTAAGAAGTTATGATTGTTTTACCAGAGACTACCCCGACACAGTTTTTAGAGACTGACAACT
ACGAACAATAATTACAGCTCGTAAATTAAAGTACAACCCATAGTTTGAACACATAAATTCAACTTCAGAAAGTCATTTTT
TTGGTCTGATTTTCACGGAACCAATTACTGATCGTAAAAATCTATCTACGAGCCATAATTTGGGCCCGTAAAATGAAGTT
ATCAAAAAAATATTTGGGCCTAGTTTTCATTAATTTGACTATGAGTCATAAACCTAACTACGAGACATAATTTAGACCCG
TAATGTGAACTTCAGAAACTCAAAAATTCAGCCTAACTTCCATGGATGGGATCTACGTCCCGTAGATCAAACTACGGAGC
GTAAATCACCATCGTGGAAGGTTTCTGATAGTCTTTTAATTAGGGTTACTTCAATCTTTTTTCCATGCTTCCGTCTAAGC
CACAATGTTTTAACTTCTTTGATGGGAATATAGTTCATCAAGTACTAAGTTTTCTTTCTCTTCTACGCTCTCAAGCCCCC
CAAACTCAGGAAAATAAACCGCAAGAAAAGCAAAGCTAGGATTTCAAGGATTCCAAGCAAGTTCTTCTTTCAAATCTCAA
TCTCTTATGTATGTAAGGCTTCAATGAGAGTATCAATTCATTATCATTCCTAAAGTGTTTAAAATTTCAAAGGTTTCAAG
GCTTTTGTGAAACTGTACGAAGAAAAGTTAGGGTTTTCATATGAACTACGATTTTCCTCATAAGCTTAAATTTCCTTTAA
ATTATTTTAGCCTTTAAAATCACATTGTATTGATTTAGAATGATTTCTTTAATCATTTAAATTCTTTATCGCTTTCAAGT
ATGAAAATTTACATGATATGAACTTCAACCTCCATATAAGTTTTTTTAGATATGACTTTTGAGCTTAGTCTTATATATGA
TTTAGACAGATGAATATTTTTTTTCACGATCCAAACTATCCATAGACGTGACATGGCGAATAGAATTTCAAAAGACACTA
CAAGCCACTTGACATAAGTATGACAGTAGGATAAACAATATAAGAGAATAAAGCATGAAAGTGGGATATATGTCTCAACA
TCATAAGAGATACCAAAAATCAGAGTATAAAGACTAATGTGGAATTCTACTAAGTCCGACAACAAGCCTCTATATCATAG
ATTTGACTAGGCAAGCCCTAGCTCATGAAATAAGTTTGAAAACTAAAATGATTGAAATAGACAAGAAACTCATAATGTGT
GATCATGATCTTGAACCAAGAGAACTCACCATAAGCTAAGCAAAGTTGAATCAATCCACTAACCACAATCTGATTGAGGA
ACGTCAGACCCTATATTATGAGACAATATAGGTACAAGATATATATGTGTTAGTACATTGAATGTACTGAATATGGAGAA
AGATGCAAGATCGTAAACATGATAACATGGTAAGTTCGAAAATATGATAATACATGACCAAGTATAACATATCAATCAGA
TAAGCTTAAGTGATAAATCATAAGAGGTTAATGCAATAGAATAGTCATCACATATGTATAAAATATAAGGTAGGTAAGAA
ATCATATCTTTTTGGGATATTTACCATTAACCGACATAGACCATGTGAGCTATAATATGAAATTCAGTGTCTTGTTCCCA
CACTGAAAATCCCAAAGAATAATCATAATATATACTTAGAAAGGTAAGAATGTAGTAATACCAATCCAATCACAAACTTC
ATATCATAGAATAGCTCCTTTAAAATACTAGGATTTCATAAGATAATCCATGTATAGAAGACACTTAATCGAATTCATCT
AAATCATGATAATTTTTTTCTTAGTAAAATCGCACTTCAACCGGAAATGGCTAAATCGTGGAAATCTTTCATAGTAAGAA
TACTTCAATGAGAAGCAAACTAATTTCATAAAACATGAGATACTTTATTCGAAAACACCCTAGGATCGTAGTCACTACAA
TTCCTCATGTATGCCTGTTTCAAAGCTTCATGAATTCATGATCATAAAATAGACATATGGCATAGGTTCATAGGAAGATC
ATTGGGAACATGTAATTTGAATCAAATCATGCATAAAAAGATAAAATAGATTGAATTTAGCCATTAACAATAAAACCTAT
TAAGAAGCATGAATTTGGGTAAGATCTTAAAAGAGAACCTGAGAATTTCTTGAGACTCAACAGATGGAAAGGGATCCATT
GATGAATTTTCTAAATACCTTGATGAATTCTAACTTGGAAATTGGAAGAGGAGACTTGAAAGCTTGAAGAAACCTGATCT
ACTTGAGAGGTTCCTTGGAGATAAAACCTTGAGAGCTTCTAGGGGTTTTGAGTAAATGGGAGGGAATGAGTAAAATTTGA
AGATTAAAATCAGTTATAGGGCCTAAGAATGTTCTAGAAGTGATGTATTTTAGGTGTTAAAAGGGTGGGAAAAGACTCAA
ATAACCTTGAACTTAAAATTGTTGATTGACTCTACGGACCCATGTACGGTCCGTACAAACTCTTACGGACCGTACTTGTC
AGGTCGAGTTACTCGAGACAAATTTTCTGAGCAAGAACTACGACCACCTCCTACAGTTCGTAGACCCTTGTATGGGCCAT
AGATCTTTACCATAGAACCCTAGATCTCAAAAATATTCACCAAGTTTGAAACCTCTCTTACGACCCATTCCAGCGAGTCG
TAAGTCCTCCTACGGACTGTACTGGTCAACCGTGAGAAATCTTTAGAGATTCCACCTTTCCAATTTCTCCAAGGCTCTTC
CACGATTGTGTTTTCATGGACCGTAGGAACTTGTATGGTTCGTAGGTGTCCTACTACAATAGTGAACCAACAACCATTTC
AGAATCCATTTCCAACTCAAGTTATCAAGTTTTGAGATGTTACATATTCTTTATACTTATGAGCATTAGTATGTATGCAT
GTTATTTTGGGAGGACTATTTAGTACCAAGAGGATGCAGGTTTAGAAAACTCAAGTCCCATAACTACGTGTCACCATAGG
TTTTGAGTATACCACTTTGTCGGACAACTCCATTTGGCCCTGAGAGGCTTAGATTAGTGGTTCCACATAGATAGATAGGT
TCCATAATGTGTCAAGGTGTAGGGCAGCCCTTCCAACTGGATTGTAGGTTAGACATCATGAGTTCACATGGTGTATGTTG
GTTATAAAAATAACTCCCAAGTTTATGTACTTTTATACAATATGCTCTTAAATTTATTTGATTCACTTTAAGTATGCTAT
TTACAACTATGATTATGCAAGGCTACTGATATACTCATATTTATATATGCTTTAGAAAGAAGATTGTGAATGGTATTTAG
ACATGAATTCTGATTATTCTCTTTAATTCTTTCACTACGTATATGATTTTGGGAACCTTATTTCACTGCCCTCGTTATGC
TATTTTTACGATTATGCTAGTGCCCCTTACTTACTTAGTACAATGCACGTACTGACACATACTTTGATGTGCGGTGCATC
CTTTTATGATGTAGATTTTGACATCATACTTAGACTTGTGGATAGTGAGGTTGCAGTAGTTGGTGAGTCCTTTTAATTCG
GGGACAACCTAGATTAGTTGTTAGTCATATTTTAGTAGTTTATTTGTTTATTTTGTTTGAGGTAACTAGGGGCCATATCT
CAGTAAACTTATTTCTTCAGTCGAAATATTAGAAACTTATTTCAGACATTATAGTTGTTCAGACATCATAAACTTATTAA
TTTTCTTATTAAGAATAAATATACTTTCATATGTTATGCCAAAGATTAACTTAGGGTGTCACGACTCGATTTCACGAGTC
ATGATGGCACCTACTATAACTCACCAGTAGGTAAGCCAACCCGTAACCAGAAAAAACAAGTAATGGGTCTGAGGGCAGAA
ACTAAACAAGAATAGGCAAAATTTAAGATAACAATATAAACAGGTGGAAGCAAACCAAAACATATATATACAAATTAAGA
TCCCTCCCAGAACCTGGAAGTCACTAGTACAGAGCTAATAACAAAACGAGTACAAGTCCCAAAAGTGGACCACGGAAACT
AAAATGTCTCAAAAGGCAAAAGACAAGTCTATATATACATATGGAGACTGAAATAGTACAAAATGTCGTGTGCTCACCCC
CATCTCCGGATCAGACTACTCCAAGCTCGATAGCAACGCTAGCCACTGGTGCTCGAACGTGCATCACGAAAACAGATGCA
GAGCGTAGTATGAGTACCAAAACAACAGGTACCAGTAGGCATCATAGGCCGACTACGTTTGAAAAGTAAAGGTAATATGA
AAAGAAGGAATAGCACAAACAGAGGTCAAGAACGGAAGTCTAAGTAAACAATGGAATGCACACTAGTGTATAAAGAACTA
ACGAAAGTAATCTATAAGCTAACTACACCTAACTGGACCCCCATATGCCCAGAAGGTACACTCGTGCGCAAGTTCAAATA
AAAACCCGAACGGACCCCCATAAGCTCGACGAGTACACAGAATAACTATAACTAAAGAGAACTGTATCTGATAAACCAAG
ACCGGAGAACATTGAACCAGAACCTCAACCCCAATTAGTAGAATCTCTGGAACTCACCACCAGGCCTCAAATGCTCGGCC
TTCACCTGCAGGCAACATAAACGACGGGATATGTAGTCGTCAATATCTCTCATCATACCGCTCCACCAATAAAGCTGTCT
CAAATCACGAAACATCTTAGTTGTGTCCAGATGGATAGAATATCTGGAATCATGAGCCTCGCTCAGGATCAGCTGAATCA
AACCCCCAACTCTCGGAACACACAATCGGCCATCAAATCTCAAAACCCCATCCGAATATAAGGTTGCCTATCTAGCATCA
CCTGCCAACACCTTATCTCTGAGTGCCACCAAAGACTCATCCTCGAACTGATGACCACGGATCCGATCTAGCAAAGATGA
TTGAACTCCCACATAGGCTAACACCCGTCTGGAATATGAAATATCAAGTTTGATCATCCGGTTAGCTAAGGACTGGATGT
CTAAAGCCAACGGTCGCTCCGAAACAGAAAGGAAGGCCAAACTACCCATACTCCCCGCCTTCCGGCTCAAGGCGTCCGCT
ACTACATTCGCCTTGCCCAGATGATAAAGAATAGAGAGGTCATAATCCTTCAGGAGTTCAATCCAATGACGTTGCCTCAA
ATTAAGGTCCCTTTGGCTCATAAGGTACTGGAGGCTCCGGTGATCAGTGTAGATCTCACAATGAGCCCCATATAGATAGT
GCCTCCAAATCTTAAGCGCGAAAACTACCGCCGCCAACTCTAAGTCATAGGTGGGGTAGTTGCGCTCATGCTGCTTAAGC
TGCCTCGACGCGTAAGCTATAACCCAGCCTCGCTGCATCAATACACAACCCAAACTAACGCCGGATGCGTCACAATATAC
CGTGAAGCCCTCGCCCTCAACTAGAAGAGTCAATATAGGAGCGGTAGTAAACAACTCCTTGAGCTTCAAAAAGATCATCT
CACACTTCTCTGACCACACAAAGGGAACATCATGGCGAGTCAACCGAGTCAAAGGGGCTGTAATAGTGCTAAAGCCCTCA
ACAAAGTGTATGTAGTAACTCGCTAACCCGACGAAGCTATGAACCTCAGTAACAGAAGTGGGTCTATCCCAATCATGAAT
AGCCTCAATCTTCGCCAAATCAACCATAATACCATCCTTGGACACCACGTTCCCCAAGAATGCCACAGACTCAAGCCAAA
ACTTGAAATTTGAGAACTTGGCATAAAGTTGTTGATCTCTCAAAGTCTGGAGCACTATTCTCAAATACTGCTCATGCTCA
CTTCGACTCCACGAGTATACTAGTATGTCATCAATGAAGATGATAATAAATGAATCAATGTATGGCTTAAACACATGTGT
CATCAAGTCCATGAAGGTGGAAGGGGAATTAGTCAATCCAAAATACATCAAAAGGAACTCATAGTGGCCCTAACGAGTCC
TAAATGCGATCATATGAATGTTCGCTGCCCTAATCCTCAGTTGATGTACCCGGACCTCAAATCAATTTTAGAAAAAATAG
CGGCACCCTAAAGCTGATCAAACAAGTCATCAATACAAGGCATAGGGTAACGGTTCCTCACCGTCACCTTGTTCAGCTGT
CTGTCAATGTACATCCTCATAGTCATGTCCTTTTTCTTCACAAACAGAATAGGAGCACCCCACGGCGACACACTCGAAAG
GATGAACCCTTTACCTAAGAGGTTCTCTAACTGAACACTGAGCTCCCTAGGCTCTGTAAGAGCCATCTGGTAAGGCAGAA
TAGAAATAGGACGGGTGTCGGGCTCCAAATCTATGGTAAAATCAATGTCACTCTGTGGGGGTAGGCCAGGTAGGTCAGTA
GGGAACACATCTGCATACTCTCTAACCACAAGAACTGAGTCAACTGAAAGGCCATCCCTACTCATATCTCACACATTGGC
CAAATAAGCTAAACACCCAGAAGCAACCAACCGCCTAGCCCACATAAAAGAGATGATCTTCGTTGGTGTGTGACTATAAG
CACCATGCCACAACACCGGGGGAATGCCAGGCATGGCTAAGTCTAACAACCTATTCCCGTCATTATAGAAAATCCAAATG
GAAAAAATTTTGGGTCGAAAAACTTTTTCATAGTAACTTGGGATTTTGCCAACCTAGTCCAAATTTGGATGAAATCAGAG
TCATTAAGATGTAGGGAAATTTGGTAACAATCAGGTGACTTATTTATAATTTTTATTACATGAGTGGTTAGATAAGTCGT
TAAGAAATATGTACGACTTTACGGAATTGAATTAGGGTGAGTAGAACTCCCAAAATTGATCTTAGTGTGAACAGTATTTT
CTAAGCGTCGTTGGTTAAATATGTGTTATGAAATGGGGGTCTTGGAATTAATAAAATAGCTCACTGGTTCCGTGCAAGTC
GCTGGGGCAGGATTTTTGCCGCCAGGGCGGGGCCGTTATAGCGGGGTGAGGATCGCTGTGGCGTGTCCGACGTGACGTAA
GGTCGTAAATAAACCCCAAAACATCTTTATTCTGCACTTTTCAATTTTTGGAGCTAAGGAACATACCCAGGCAATTCTTG
ACAGTTTTCCACCATTCTTGAGGCCAAAGGTAATATTTTAACTCCCTAAATCCATTTATCGATCTGTAGAACGTAATATA
ATGGGTAATTATCGATGGGGAAGGGTTTTGATCTAGAATCTATAGTGGAAAAAGCCCTAAATTGGGCATTAGGATCTTGG
GTTTGGTTTAGGATTATTGGGTTTGTTATAATTCGGATAATTACACCTTTGATTATTGATCCTTGCATTAATTGTATATT
TTTAGACCACGAACAAGCGGGAAGAATCTGGAAAGGAAGATTCAAGTGTCATAGGGGATTCAATCTTGGATTCGATGTAG
GTGAACGTAGTGATTTCATGTTGGTGTGATATATGTTTGTAATTGCTCATTATAATGTATGTATGTATGTGAATGTTGCA
TTATTGATCACCCTAATCGTAAATGAGGATAATTGCATATTTGTATGCCATGAATCATCTTTTGTTGTATGATTGTGAGA
ATATACATTGTGATTGTGATTGTGATTATGGTTTGTTGAATAGATCGGTTGCCACGTTCCGACATAAACATGGGATCGGT
TGCAACGTTTCGGCATAAACATGGGATCGGTTGCCATGTTCCGACATTAATACGGGATCGTTTCCACGTTTTGGCATAAA
TATTGGATCGGATACCACGTTCCGGTATGCTAAGAGTTTGGGTGTGGGTTCCATAAGAGGACCATTGAATTGGGTGCAAT
GAGAGGACCTTTGAATTGTGTTGTGTATCTACTTGTGATGATTACATTCATATCTAATGATGATTGATATTGGAAGATTG
TATATTGCTCTAAATTTATAACCAATATGTATTATTGAGAACATGTGATGCTACATTGATCCTAAAAAGATGACTAATAT
TGTATATGTTCGGTATATGATTGTTTTATAATGTTGTGTTTACTTGCATGTGTTTCACTTATTAGGATAGCCGCGTGATC
CTACCAGTACACTCACAACCGATACTGCACTTGCTTGTTCTTTGTTGAGTACAGGGCATCTTCAGGCGCCTATTGATCGA
CCTCAGTTAGGTGACTATTGAGCGTGACCGAATTCAATGGTGAGCCAGTTCTTTTAGGATGCCATGGATCTCTCTTGTTT
AAGTCCACTCTTTTCGTAGTAAGACTATTTGTTTAATGTGTTTGTTTAGTTTCGAGTTGTACCCCTTGTTCTTAGACTTG
TCGTTAGTTAAGTTTTAGTACATTGACTTTCAGGTTCTTGGGGTTGTTCTTCCGCATTAGTTTGGTTAGTTGTTTGTTAA
AACTTTTGGATTTTATGGGAACTCCGTATTTTTATTATCATTTAAACCTATTTCTGTATATTTAAATGTCTTAGTTTTCA
TAAAATTTGTTTGTTTGGGTTGTAGTAATGGTTATCCCACCGGAGGGTTTGTGTGGGTGCCAATCACGACGGTCTGGGTC
GTGACACTAAGGTAACGGTCTTGGCGTAGCAATCCAAGACGCATGGTAGGGGGATAACCAGTTCATGTCGAGAATCACAT
CGAAATCAACCATATCTAGCAGAATAAAATCAACTATAGTATCATAACTCTAGATAATCACTAAGCAAGATCGCAATACC
TGATCCACTACTAAGGACTCACCCATTGGGGTTGAAACATGAATCGGCTCTGCCAAGGACTTCGACCTTATATCCAATCA
GGGAGCAAAATAAATAGATACATACGAGAATGTGGACCCGAGATCAAATCATATTTTAGCAGGCTAATGGCATAATAAAA
GCGTACATGTGATGAAATCGTCAGTAGCCTCAACCGCTGCATAAAAATGGCCCTGAGCACCTCTGCCCGGTGCATCCGAT
CTACCACCTGACCTGCCTCCCCGAGATCTGCCTTTGGTACCCTATCAGCGGTCCCGATGGTCCTGGTCCTGACCACCGCT
TCTAGCTGGAAAGGGCACTACTGAAACTGGTGTAGGTGCAGGAGGAGCTTGTAGAATCGCCCCTCGCCCTCATCGGGGGC
ACTCTCTGGACCAATGGTCAAGAGCATCACATTCATAACACTGTGAAGTTGAACGCCCTGGTAGCGTACCCTTTTATCGC
TACCCCCTTGGGACTCGCAATGAATATGCTCCATGGATCGGGCATGGTCGACCACATCAATAAATGAAAGGCCGGCTGAA
ACCAAATACTCTGTGTCAACCCTCAGATGGTACCGCAACCCACATACAAAACAACGAACTCTCTCCTCCACCGTGGGCAG
GATCATGGTAACATGGCGGGATAACTCATGGAACCACGCCTCGTACTCTGAGACAGTCATAGGGCCCTGCTCCAATCTGA
AGAACTGATCATGAATCCTATCTATGATGCTTTGAGGTATGACCTGGGCCAAGAAAGCCTCTTAGAACTCACCCCAAGAT
ATAAGAGGCGATCCAGCTAGCCTGGACTGTCGATTCGTGCGCCACGACTGCCTGGCTGGACCACGAAACTGATGGGCGGT
GAAGTCGACTCCACGAGGCCTAATGACTGTAGTTGCTCCTAGAAATTGAGCAGGAACTCGTGGGCGTCCTCCCTAATCGC
CCCTGAGAATATCGACGGTGCCAACCTCTGGAATACCCCGAGTATCTTCTACTCATGCAGTGGCATCTCCCCGTCCTCTA
AGTCTGGCTGGGCGGCCACATGAACTGGTGGCGGCTGAACCTCTAGTGTCGATGCGGTCCGCTGACCCTGCAGCGCTGGA
ACGGGAGCTGATAGGGGTGTGCAAAAACTGAACCGACCAATAAACCGAACCGATAAAAGGGTTATTAGTTTATTGTTATT
GGGTTAACAGTTTTTAATGGTTTTATAAAAAAATTATTGGGTTATCAGTTCGGTATTGGTTTTTAATATTGGGTTATTGG
GTATCGGTATACCCAATAACCCATTAAGACTAGTAATTTACTATTTTTACTTGTACATAAATATTATATATTAATCTCAA
TACCTTAGTTGTTACTATCTTTATCTTTTAGCCTTCAATTCACACTTCACAATTTCACAATTTCACATTATAATAAATGT
TAAAATCTAAAATAAGAACTTTATTCCTCTTAATTTCTCTTTATGTTACGCTTGTATAGTTCTTTTCAAGTTTTTTTATT
ATTGTTTCTATTTTATGAGCATTTGTAAAGTTACATTATTGTGTTTTCGCATCAAATTTATTAGAAAAGTCATATATTTG
TTTCATAAGTATTTTCTTATTGGTTAAACCGATCAAACTGTTAAGGACCAAAACCGATAAACCAAAAACCGATAAAAAAT
ATCTTATTGGTTGGTTATTGGTTTAATATATTTTAAAACCAAAAATTGATAAACCGAACCGATAATACATTAATCGAACT
AAATGATCGATGCACACCCCTAGGAGCTAGAGCTAGTGCTGGGGCTGGTGCCTGTCGCATCTCTATCACGACCCAAGCCT
AGGGCCTAGACGTGACCGGCGAATGGGGAACCCGAAGGAACCCCAAACAAGCCTCATAGCGTATCTTACACATCATTGGT
CGCGGAAGCAATAAAAATGACCATAAGCGATAAGCATAATCAAGGGGGAAATCGGGACTAAGGGAGCAAGAAAAAAAGAA
GAAATGATACATAAATACCATAGATGAATCAAGCTCAAACATAATACACAACTTGTCCAACACCACCTCTAAACATAGGT
ACTTTAGCGGGGGCCAAGACAAACAACTGGGCTCACCCTCATAGTCAAAACATAACTAAAAGGAAAAGTCTTATACATAG
CAAAAGATCATAAGCAACGTCCCCGGAATGGAGGACTCACCAATAACCTTGATAGAAAATCGTATTAGCCACGCGGAGGA
CGAGGGTCAAGCGGTGCTTCGGTCCCTACATGGTGACATCATGTAGGCATAGAGTATGCGTTAGTACGTTTGAATGTACT
AAGTATATGGGATGCAATGCAANNNNNNNNNNNNNNNNNNNNNNNNNNNNNNNNNNNNNNNNNNNNNNNNNNNNNNNNNN
NNNNNNNNNNNNNNNNNNNNNNNNNNNNNNNNNNNNNNNNNNNNNNNNNNNNNNNNNNNNNNNNNNNNNNNNNNNNNNNN
NNNNNNNNNNNNNNNNNNNNNNNNNNNNNNNNNNNNNNNNNNNNNNNNNNNNNNNNNNNNNNNNNNNNNNNNNNNNNNNN
NNNNNNNNNNNNNNNNNNNNNNNNNNNNNNNNNNNNNNNNNNNNNNNNNNNNNNNNNNNNNNNNNNNNNNNNNNNNNNNN
NNNNNNNNNNNNNNNNNNNNNNNNNNNNNNNNNNNNNNNNNNNNNNNNNNNNNNNNNNNNNNNNNNNNNNNNNNNNNNNN
NNNNNNNNNNNNNNNNNNNNNNNNNNNNNNNNNNNNNNNNNNNNNNNNNNNNNNNNNNNNNNNNNNNNNNNNNNNNNNNN
NNNNNNNNNNNNNNNNNNNNNNNNNNNNNNNNNNNNNNNNNNNNNNNNNNNNNNNNNNNNNNNNNNNNNNNNNNNNNNNT
GTAGGCATAGAGTATGCGTTAGTACGTTTGAATGTACTAAGTATATGGGATGCAATGCAATGCAACAAGGGATGGACATC
ATAGGCAAAATGCATAATCGTACCCGATAGATAGCATATTAATGAGATGATATGTATAATGATGCTTATATAAAAATCAT
ATTTAGTAGGGCATAGTATATGTGTAGTGAGTGACCATCAATATAGTATTTCCAAGGCCTACCACCCCCTTGGAGAGGCG
AAAGAGGTACAAACCCCTCAATGTGGTTACCCGGGCCTACCACCCCCCGAGCTAGGGACCAAGGTACAAACCCCTCGATA
TGGTTATACGGGCCTACTACCCCCCGTACTAGGCAACCAAGGTACCAACCCCTTGATACGGTTACCCGGGCCTACAACCC
CTCGAGCTAGGCTTGGTCGACTCACACACTATATAGAGAAAATCATATACATGTATCCATTTCATCATCATTTCAATACT
TATATAATCATCCGACTCATAGGACGTACATTGGACCTTCCATTTCATAAGAATTCTATAAATGGCATTTTATCAAACAT
ATGGTGGGCTACTTGTTCATGTAAATAAAATCATGTGTTTCAAGAGTACTAAGTCCAACCAATTTCAAAATCCATATAAA
ACAGCCCACCAACAACATACATATATATATACATATATAACAACCTTCATAATTTGATCATGGAGGCATGAAAACCATAA
ACATCATATAATAATTCCATTTCATGATAATATACAAAAATAGACCATAATAGGATGTGTAGTAGTAATTCCATAATTCA
AGAGTTCATAAATGATCATAAGGACCCATAAACTTGAAGTAAAATAGAGGATAAATGGTTGGACTTGTGGAAAGGAAGGT
TTCCACAATCAACCCACATACCTCAACTTTGGAGAATTCTTGATGAAGATTGGAATGGAGAATTGCTTGAGATTGAATCT
TGAATCCGGAATTAAAGCTTGGGATCCTTGAATTTGGTTGATGATCTTGGTGGAATTTTTGGAGAGGGTTTAGAGAGAGT
TTTTGGATGTTTTGAAGTTAAATGACTAAGTATGGATATGTCCCCTTTTTATAAAAAAACGTCCCAACACTTAGAAAAAA
AAAAAGAGGCGGGTGAACAGTGTTTTCGTCTACTGGAATTTGCGTTTTCTGCCGGACAGGTTTTACGAAAATGGTCATAA
CTCCTTCATACTAACTCGGAATGAGGTGAAACAAATTGCGTTGGAAATCTAACTCACAGAGCTTTAATTTTGATAGTTTG
AGCTCCTTCCAGTTCCTTGTGTGCTGAGAGATATGCCCCTTTAAAGTTGACCCTCAAAATCGCAATTTTTGCGATTTTCG
AATTTTGATACGGTTGTTCTAAAATTCGGGTTAGACTCATTCCCCACTCAATTTGACCCCCTGAATAAGAATATGAAGTC
GAATTTCCGAAATGATGCACGGATTTTGAGATATATGGAAATTACAATTTTAGGTGTTTTCGAAGCACATTTTCGGGCAT
TTTTGGGGTCGTTTCAATATCTCCCCCTTGGGAACATTCGTCCCCGAATGTCAAAGAAACGTACATGAAAAACACAAACA
TGGCAAATTCAGCCCACATAGGGATGCAACAATGCACTTACACCTCATTTCAAAAACTTCAACATAGTTGTAAAACCACA
ATGAACTGGTTAACTTAAACATGAATGTATGCAATGACATGGTGGCTGAACTTAAGACCTGAGATTTTATAAAGGGTTTA
GATCAATACCTTAAGCTTGAGTGGAGTGGAAAAGATAAGGATATCGCCTTTGCATGTCCGCTTCGGCCTCCCAAGTAACA
CTTTCAACTTGTTGATTTCTCCAAAGGACCTTAACGGAAGCCACATCTTTGTTTCTCAACCTCTTCACTTGTCTATCTAA
AATCTGGACCGGAACCTCTTCATAGGTCAAATTATCTTCAACAACACCCACAACATCAAGAGGCACAATGGCATTCGGAT
CACCCACACACTTCCTCAACATAGACACATGAAATACCGGATGAACCAAATCCATTTCGCTAGGCAATTCCAACTCATAA
GCTACCTTGCCAATTCTCCTCATCACCTTATAAGGACCCACGTATCTTGGGCTCAACTTGCCCTTCTTACCAAAACGAAC
CACACCCTTCATGGGTGACACCTTCAAATAGACCCAATCACCAACTTGGAATTCAAGAGCCCTTCTCCTCACATCGGCAT
AGGACTTTTGGCGACTTTGGGCCGTCTTCAACCTTTCTCTAATCATCCTAACCTTCTCAAGAGCCTCCATAACTAGATCT
GGTCCTAACAAGGCCACCTCACCAACCTCAAACCACCCAACCGGTGATCTACAACGTCTCCCATAGAGAGCCTCAAAAGA
AGCCATACCGATGCTAGAATGATAGCTATTGTTATAGGCAAACTCAATCAATGGAAGATGATCATCCCAACTACCCTTAA
GCTCCAATACACAAGCCCTAAGCATATCCTCAAGTGTTTGGATAGTCCTTTCGGCTTGTCCATCCGTTTGCGGGTGAAAG
GCCGTAGTAAGCTTAACTCTCGTACCTAGACCCCTTTGAAAGGACTTCCAAAAGTGTGAAGTAAATTGAGTACCACGGTC
CGATATGATGGATAGAGGAATCCCATGCAACCTTACCAAGTCATGAATATATAACCTTGCATAATCTTCCGCCCCATATG
TTGTCTTTACCGGTAGAAAATGAGCCGATTTTGTCATCCTATCAACCACCACCCAAATAGAATCAAAACCTTTTCTAGTC
TTGGGTAAACCAACTACAAAATCCATATTAATTTCTTCCCACTTCCAAGTAGGAATCTCTATGTCTTGGGTTAGACCACC
CGGCCTTTGATGTTCGGCCTTGACTTGTTGACAACTATGACAACCGGAGACGAATTTGGCAATGTCCTTCTTCATGCCTC
CCCACCAATACACATCCCTCAAATCTCTATACATTTTGGTGGAACCGGGGTGAATGGAGTAGGAAGAATTATGAGCCTCC
TCAAGAATTTTCTCCCTCAAACCATCAACACAAGGCACACACAACCTACCTTGGTACCTAAGGGCACCATCTCCCCCTTG
GGAGAAAACTTCCACCTTACCCTCTTTCACCAAGGCCTTCAATTCTAACAAGGAAGAGTCAAGATCTTGTTTTGCTATCA
CCTCATCAACCAAGGAAGACCTAGCACCATCAACAACGACCACACCACCATTACTAATTTCTTCCAACCTAACCCCCAAC
CTAGCCAACCGATGCACCTCCCTAGCCATTTCCCTATCACCAATATCAACATGAGCTAGGCTACCCATAGACACCCTACT
CAAAGCATCCGCCACCACATTAGCTTTACCGGGATGATAATGCACACTCATATCATAATCTTTAAGAAATTCTAGCCACT
TTCTTTGTCTCAAGTTGAGGTCTTTTTGGGTGAAGACATATTGGAGGCTTTTATGATCGGTGAACACATCAACATGTACC
CCATACAAGTAATGACGCCAAATCTTTAAAGCAAACACCACCGCGGCTAATTCAAGGTCATGCGTAAGATAGTTCTTTTC
ATGCGCTTTGAGTTGTCTAGACGCATAGGCTATCACCTTACCATTTTGCATTAGGACACAACCCAAGCCAACTCTAGAAG
CATCACAATACACAACGAATCCCTCAAGCCCATCCGGTAGTGACAATATAGGAGCGGACACAAGTTTATCTTTCAAGGTT
TGAAAACTCCTTTCACACTCGTCGGTCCACTCAAACTTAGCCTTCTTTTGTGTCAACTTAGTCATGGAAGAAGCAATAGA
AGAAAACCCATTCACAAATCTCCGATAGTAACCCGCTAAGCCCAAGAAGCTCCTAATATCCGACGGGGTCAATGGCCTAG
GCCAATTTCTAATCACATCGGTCTTCTTAGGATCTACCTTAATACCATCCCCCGACACCACATGACCTAGGAAGGCAACT
TCCCTCAACCAAAATTCACACTTTTCATACTTGGCATACAACTTCTCCTCTCTCAATCTTTGCAACACAACCCTCAAGTG
ACCCATATGTTCTTCCTCGCTATGCGAATAGATTAAAATATCATCAATGAAGACCACAACAAAGGAATCAAGGTGGGGTT
TAAAGATCCTATTCATTAGGTCCATGAAGATAGCCGGTGCATTGGTCAACCCAAAGGACATGACCACAAATTCATAATGC
CCATACCTAGTCCGAAAGGCTGTCTTGGGAATGTCACACTCCCTCACCTTCACTTGATGATACCCGGACCGAAGATCAAT
CTTAGAGAAGTGGCTAGCCCCTTGCAATTGGTCGAACAAGTCATCAATCCTAGGAAGAGGATATTTATTCTTGATGGTGA
CCCTATTGAGTTGCCGGTAATCAATACACATCCTAAGGGACCCATCTTTCTCCTTCACAAACAACACTGGTGCACCCCAT
GGTGATTGGCTAGGCCTAATAAAACTCTTCTCCAACAAGTCCCTCAATTGTTCCTTCAACTCCTTTAACTCCGCCGGGGC
CATACGATAAGGGGGGATAGAAATGGGTTGAGTATCGGGGAGGAGGTCTATGCCAAAATCTATTTCCCTTTCGGGAGGAA
CACCGGGAAGGTCATTAGGAAAGACATCAAGGAATTCATTTACGATCGGAACCGACTCTATAGGAAGGGTTTTGGACTCC
ACATCCCTAACCCTCACAAGGTGATAGAGACACCCCTTAGAGATCAACTTACGGGCTTTAATGCAAGAGATGAACCTACC
CTTGACTACCACATTTTGGCTCTCCCACTCAAGAATGGGTTCACTTGGGAATTGGAACTTGACCCTACGGGTTCTACAAT
CAATGGAAGCATAGTATGCATGCAACCAATCCATCCCAAGAACAACATCAAAATCGACCATGTTCAACTCAACAAGATCA
CAAGGCAATATTTTATGCAAGATGCAAATAGGACAATTTCTATAGACCTTTCTAGCAACCATATATGCACCAATAGGAGT
AGACACCTTATATGACTCATGCAACAAGTCGGGCTCAACATGAAACTTTTTGGCAACAAAGAGGGTGACAAAAGAAAGAG
AGGCACCCGGATCAATTAATGCATATACATCCAAGTCAAAGATTTTTAACATACCGGTAACGACGTCGGGGACTTCATCG
ACCCCTTGCCTCCCATGCAAAGCATAAAATCGATTGTGCCTTGGGGCACCATCTTGTCGGCCCCCTCTCCCCAAATGAAC
CGCATTGGCACCTTGTGGACGGACCTCCTTACCCTTGTTGCGATTTCGAGGACAATCCATTGCCTTGTGCCCCATTTCCC
CACAACTATAGCAAGCACCGGTATTTCTCAAGCACGGGCCACCATGGCCCTTACCACACTTCGGACATACATCAATAGGA
CCCATACCCCTAACACCTTGGGCCCTTGGAACATCATTGGCAAACCCCTTATGGAGCGCATGAGAAAACCCTTGACCTTG
ATGAAACCGGCCTCCCGTTCTACTTTGGAACTTGCCCTCAAAACGGGCCCTCTTGGCCTCATGACCCCTCCTCTTCCTCA
ACTTCTCCTCCTCCATTTGTTCGGCATAGACCATCAAGCGGGACAAGTCCATGTCACTAATCAACATTGCGGACCGGCAT
TCTTCACTAACTAGGTCGGACACACCCATCACGAATTTGTTCATTCTAGACCGTGAGTCGGCAACCAAGTGTGGAGCATA
CCTTGAAAGTTGGTTAAACTTGAGGGCATACTCCCTCACACTCATAGACCCTTGTTTTAAATTCATGAACTCCACCAATT
TGGCTTCCCTAAGCTCAAGAGGAAACAATCGATTAAGGAAAGCCGTTTTGAACTCTTCCCAATGCACCACATAGTTTACC
CCCTTCTCTTCCTTCCATTGGTTGTACCATATTTGGGCCACCCCTTTTAGTTGGTAGGCCGCCAACTCCGCCTTATCTTC
TGACCTCACGCCCATGATAGCTAATATCTTGAGGACTTCATCAATGAACTCTTGAGGGTCTTCATTTAACTTAGACCCAT
AGAATTCCGGGGGATTCATCCGCACGAAGTCTCTCACCCGAGATGTCGGGGTAGGAGCCTGAGGGGTTTGGGCCCCGTGG
TTGGCTTGATTAGCCATAGCTTGTGCAAATAAAGTAAGGGCATCCCGAAGATCCCCATTGGTCGGTTGTTCCTCGGGTGC
GCGGGCTCGTCTTCCTCTTGTATTAGGCATGATCTAGCATAGCAAAGAACAACCGTTAGGGAAAAAAAGAACTTAATTCA
ACTCTACCGCACGACTTAGAACATGAAGAAGGGAAACATTTCCTAAAACGTCTCATAGCCTCCTACTCATAATTGTGGTG
CACAACACAACCATGAATCGGACTCTAATCAACGCGGTGTGTTGGACTCCGAGGATCTATCAACCTAGTGCTCTGATACC
AAGTTTATCACGACCCAAGCCTAGGGCCTAGACGTGACCGGCGAATGGGGAACCCGAAGGAACCCCAAACAAGCCTCATA
GCGTATCTTACACATCATTGGTCGCGGAAGCAATAAAAATGACCATAAGCGATAAGCATAATCAAGGGGGAAATCGGGAC
TAAGGGAGCAAGAAAAAAAGAAGAAATGATACATAAATACCATAGATGAATCAAGCTCAAACATAATACACAACTTGTCC
AACACCACCTCTAAACATAGGTACTTTAGCGGGGGCCAAGACAAACAACTGGGCTCACCCTCATAGTCAAAACATAACTA
AAAGGAAAAGTCTTATACATAGCAAAAGATCATAAGCAACGTCCCCGGAATGGAGGACTCACCAATAACCTTGATAGAAA
ATCGTATTAGCCACGCGGAGGACGAGGGTCAAGCGGTGCTTCGGTCCCTACATGGTGACATCATGTAGGCATAGAGTATG
CGTTAGTACGTTTGAATGTACTAAGTATATGGGATGCAATGCAATGCAACAAGGGATGGACATCATAGGCAAAATGCATA
ATCGTACCCGATAGATAGCATATTAATGAGATGATATGTATAATGATGCTTATATAAAAATCATATTTAGTAGGGCATAG
TATATGTGTAGTGAGTGACCATCAATATAGTATTTCCAAGGCCTACCACCCCCTTGGAGAGGCGAAAGAGGTACAAACCC
CTCAATGTGGTTACCCGGGCCTACCACCCCCCGAGCTAGGGACCAAGGTACAAACCCCTCGATATGGTTATACGGGCCTA
CTACCCCCCGTACTAGGCAACCAAGGTACCAACCCCTTGATACGGTTACCCGGGCCTACAACCCCCCGAGCTAGGCTTGG
TCGACTCACACACTATATAGAGAAAATCATATACATGTATCCATTTCATCATCATTTCAATACTTATATAATCATCCGAC
TCATAGGACGTACATTGGACCTTCCATTTCATAAGAATTCTATAAATGGCATTTTATCAAACATATGGTGGGCTACTTGT
TCATGTAAATAAAATCATGTGTTTCAAGAGTACTAAGTCCAACCAATTTCAAAATCCATATAAAACAGCCCACCAACAAC
ATACATATATATATACATATATAACAACCTTCATAATTTGATCATGGAGGCATGAAAACCATAAACATCATATAATAATT
CCATTTCATGATAATATACAAAAATAGACCATAATAGGATGTGTAGTAGTAATTCCATAATTCAAGAGTTCATAAATGAT
CATAAGGACCCATAAACTTGAAGTAAAATAGAGGATAAATGGTTGGACTTGTGGAAAGGAAGGTTTCCACAATCAACCCA
CATACCTCAACTTTGGAGAATTCTTGATGAAGATTGGAATGGAGAATTGCTTGAGATTGAATCTTGAATCCGGAATTAAA
GCTTGGGATCCTTGAATTTGGTTGATGATCTTGGTGAAATTTTTGGAGAGGGTTTAGAGAGAGTTTTTGGATGTTTTGAA
GTTAAATGACTAAGTATGGATATGTCCCCTTTTTATAAAAAAACGTCCCAACACTTAGAAAAAAAAAAAGAGGCGGGTGA
ACAGTGTTTTCGGCTATTGGAATTTGCATTTTCTGCCGGACAGGTTTTACGAAAATGGTCATAAATCCTTCATACTAACT
CGGAATGAGGTGAAACAAATTGCGTTGGAAAGCTAACTCACAGAGCTTTAATTTTGATAGTTTGAGCTCCTTCCAGTTCC
TTGTGTGCTGAGAGATATGCCCCTTTAAAGTTGACCCTCAAAATCGCAATTTTTGCGATTTTCGAATTTTGATACGGTTG
TTCTAAAATTCGGGTTAGACTCATTCTCCACTCAATTTGACCCCCTGAATAAGAATATGAAGTCGAATTTCCGAAATGAT
GCACGGATTTTGAGATATATGGAAATTACAATTTTAGGTGTTTTCGAAGCACATTTTCGGGCATTTTTGGGGTCGTTTCA
ATCTCCCCAATAGCAGCTAGTATCTGAGCCATCATGGCATGAAGATCAAGAGTTGCAGCTGGTGCGGGTGGTGGTTGGGT
TGGCCCCACTGGCTGTGGAGGTACATATGCTGCTTGGGACTCCTCCTCCCTATCTCGGGCCGGTGCTACGGCCCTGCCTC
AACCTCGGGGTCGGCATCTACCCCAAGCTGGGGATCATTCTGCAGGCCCGGGTGAATCACCCTCGGCCGTGCCACTTCGC
ATGCGAGCCATCCTGCGAAAGAGTGAAACAAGTGAGATTTCAAGGAACCAATAAGACACGTTGCACGAAAGTGAAACAAA
AAAAGAAATCTTTCTAAAGACATCATGTACCCTCCCGAAGATAAGTTACAGACGTCTCCGCACCGATTCGCAAGACTCTA
CTAGACGTTAGCTCTATACAAGTAAGACCGATGAACCTGGGGATCTGATACCAACTTGTCACGACTCGATTTCACGAGTC
ATAATGGCACCTACTATAACCCACCAGTAGGTAAGCCAACCCGTAACCCAGAACAACAAGTAATGGGTCTAAGGGTAGAA
ACTAGACAAGAGTAGGCAAAATTTAAGATTGTATATAAACAGGATGAAGCAAACCAAAACATATATATACAAATAAAGAT
CCCTCCCAGAACCTGTAAGTCACTAGTACAGAGCAACTAACAAAACGAGTACCCTGCCACAACACCGGGAGAATGCCAAT
TATGGCTAAGTGTAATGACATATTCCCATCGTTATAGAAAAGCCAATGGGGAAAAATTTTGGGTGAGAAAACTTTTTTCA
TAGTAACTTGGGATTTCCCAACCTAGTCCAAATTTGGACGAAATTAGAATGTTAAGGTGTAGGGAAATCTAATAACAATC
GGAGTGGTTAGATAAGTCGTTAGGGAATTTGTACGACTTTACAGAATTGAACTAGGGTGAGTAGAACTCCTGGAATTGAT
CTTAGCATGAAAGGTATTTTCTGAGTGTCATTGGTTAAAGGTGTGCTGTGAAATGGAGGTTTTGAAATAATTAAAATAGC
TCACTCATTCCGTGCAAGCCGTTGGGGTGGGATTTCTGTCGCCAAGGTGGGGCCGCTGTAGCGGGGTGAGGTCGGTTGTG
GCGGGTTCGATGCGACTTAAGGTCGTAAATAAACTCCAAAATGTCTTTATTCTGTACTTTTCTATTTTTGGAACTAAGGA
ACGAAACCAGGCGATTCTTAATAGTTTTCCACTATTCTTGATGCTAAAGGTAAGATTTTAACTCCCCGAATCCTTTTTTC
GATCCGTAGAACTTAATCTAATGGGTAATTATCGATGGGGGAGGGTTTTGATCTAGAATCTATGGTGGAAAAATACCTAA
ATTGGGTATTAGGATCTTGGGTTTGGTCTAGGGTTATTGGGTTTGTTATAATCCGGATAATTAGACCTTTGATTGTTGAT
CCTTGTATTAATTGTATATTTTTAGACCACGAACAAGCGGGAAGAATCCGAAAAGGAAGATTCAAGTGTCTTAGGGGATT
CAAGCTTGGATTCGAGGTAGGTGATGGTTGTGATTTCATGTTGGTGTGATATATGTTTGTAATTGCTCATTCTAATGCAT
GTATTTATGCAAATGTTGCATTATTTATCACCCTAATCGTAAATGAGGATAATTGAATAATTGCATGCCATGAATCACCT
TTTGTTGTATGATTGTGAGAATATACATTGTGATTATGATTGTGGTTTGTTGAATGGATCGGTTGCCACATTCTGGCATA
AACATGGGATCAGTTCCCACGTTTCGCCATAAATATGGGATTGGTTGCCACATTCTGGCATAAACTTTGAATCAGGTACC
ACGTTCTTGTATGCTAACAGTTTGGGTGTGGGTTCCATGAGTGGACCATTGAATTGGGTTCCGTAGAGGACCATTAAATT
GGGTTGTGTATCTACTTGTGATGATTACGTTCATAGCTAATGATGATTGATATTAGAAGATTGTATGTTGCTCTAAATTG
ATAACCAATGTGTATTATTGAGAACGTTTGATGCTACGTTGATCCTGAAAAGATGACTAATATTGTATATGTTCAATTTA
CTTGCATGTGTTTCACTTATTGGGATAGCCGTGTGATCCTACCAGTACATTGTGGTTGTGTACTGATACTACACTTGCTT
GTTCTTTGTTGAGTGCAAGGCATCTTCAGGCGGCTATTGATAGACCTCAGCTAGGAGACTATTGAGCGTGACCAGATTCA
AGGGTGAGCCAGTTCTTTCAGGCTGCCATGGATCTCTCTTGTTTAAGTCCACTCTTTTCGAACTCAGATTATTTGTTTAA
GGTGTTTGTTTAGTTTCGGGGTTGTACCCCATGTTCTTAGACTTATCGTTAGTAGAGTTTTGGTACATTGACTTTCAAGT
TCTAGGGATTGTTCTTCCGCATTGGTTTGGTTAGTTGTTTGTTAAAACCTTTGGAGTTTATGGGAACTCCGTATTTTTAT
TGTCATTTAAACCTGCTTTCGTATCTTCAAATGTCTTAGTTTTTATAAAATTTGTTTTTTTGGGTTGTAGTAATGGTTAT
CCCACCGGAGGGTTTGTGTGGGTGCCAATCACGACGATCTGGGTCATGAAAAAATTGGTATCAAAGTTCTAGGTTCGTTG
ATCTCATTGTACCAAAATGAGTCTAGTAGAGTCTTGCGGAACGGTACGATGAAGTTCGTACTTTTCTTCGAGAGGCTATA
GGACTTTAGGAAAAACTCACTTATTTCTACTCTTTCGTGCTATGACTTGAATCCAATTGATATCTCGGTGATACAAATTG
GTATCTTTCCTCCTTCACTCTACGGTTCGAACTAGAGCAACAAAAGTTGTAACACCATCACTAACAAAAGATGATCTGCA
TGGACTACCGACAGTTGCATAAGGTCACCATTCAGAACAAATATCCATTGCCTTGAATAGATTACCTTTTTTACCAATTG
CAAGGTGCATCGATTTTCTCTAAGATTGATTTAAGGTCTGGTTACTAATAATTAAAGATTGAGGCGGTTAAGAATTGGGT
TCGACCAAGTTCTATGATTGAAATTAGCAGTTTTATGGGGCTCGCTAGCTACTAATGTCTCTTGTGGTATGAGTTGAGTC
CAATTGGTATCTCCCGATTCCAATCGGTATCTCAACAAAGTGAACTAGACATCGCAGTCCCGGCTGAAGGGACACAAGCA
AGTTAATTGGAACTAAGAATGTTCCAATTGGTATCTGACCTTAGGGGTCATATAAGACATAAATGATTAGTAATGGTCGT
TTATGGAACGAACTAATTACATTATTTGGACTTGTCTGCAAGTTGTAAGTGTTTGAGTGTCGTGAAACTTGTTGTGAAAA
GAAAGTCATCACGAGATTAGGTACAAGGGTCTAGATAAATTATGATGTGGTTCATAAGAGAGAAATTTGGACGTGCGTTG
CGACTAACTGATAACCGTGTGAGAGTCTGGGTATATCCTGGGGATATGTGTGTGGTAGTGTTGAAACGATGTAAAAGGAT
TCTAAAGTACGTACTTTATTGGGTTAATCGGGGGTAGATAACGATTGTCCTAGCTAAATGGATTTCTTAAATGCCTAGTT
ATAGCCGAGAAATCTAGGGGAAATATAAAAAATAAAGGAACCCCAGAAATTATTGGCAGTGGTTTTGTTTCCATCAGGGC
CGCTGGGGCGGAATTTCCCCTGCCACGGCGAGACTGCTAGTGCGGGATTTCTCCCCCAGAGTAGGACAGGGCGAGACATA
ATCTCAGCCTTGTCTTATCTATTTTCCCTAGTCACAATTATGGACCCCGAGTCACACCCAAACTAACCCCCGCGATCTAA
CTCAATGTTCAGCAATCGAATATAAGTTATGAAGTGTGTTAAAATTGTGGAGAACCAGGGCATATGAGGAGGAAATCAGC
GAGACCATGGAGGCCAGGGAAATGGTAATATAGGTAGAGGAGTAGTGCAGTTAGGCAACGAGGTTGCCCATCAAGATGAC
AGGGCTCAGTTTTATGTTTTTTCGGGTAAGACCAAGTTTGAGGGTGTGATGCAGTGGTCACAAGTGCTACTCTTGTCTGT
GCCCGGATGGCTATTATTTTGTTTGATCCAGGTTCTACTTATTCATATGTGTCAGTTCAATTGTCTTGGGATTTGATGTG
ATTCATGATATACTTGATGCCCCCATCCATGTTTCTACCCCAGTTGAAGAGTCAGTCATAGTCACCCATGTGTATCATGT
AGTCCTGTTGTGGTTATGGATTTTCAGATTTTGGTTGATTTGGTTATGATGGATATGACTGACTTGACATAATCTTAGGC
ATGACTTGGTTGTTCCCCTACTATACCGGGTTTAATTGTAATACTAAGTCGGTAACTATAGAGATCCCCGGTAAGGAAAG
ATTAGAGTGGGAAGGGTGTACAAGCCTAAGCTAGCTAAGATCATATCCTTCATTCGGGCTAGGAAACTAGTAGTGCAGGG
TTGTTTGGCTTATTTGGCTCATGTTTGGGATGTTGAGGTTGAGTCTCCCTCTATTGCGTCTATTCTTGTGGTGTCAGAAT
TGTGAGAGCTTAAAGCTCAAATCCAAGGGCTTCTTGATAAAGGTTTCATCTAACCTAGTGCTTCCCCATGGGGTGCTCCT
ATCCTGTTTATCAAGAAGAAGAAGGGTAGTATGAGGATTGGTGATTTTATCTTAAGCCATAAAGGAGTGGATTGATACCA
GAATGACAAACTTATCGATAAGGAAGGTCCCAATGAGTATACTTGGGTAAAGGAAATTGAAGTATTTTAGTAAGAAAGTG
CGTATAAATTGGGTTAGTCCTCTGAATTTGATGAGTATACATGAATTTGAGGTGTCGTGTTGATGAAAAGGTTGACTTGG
TAGTGATAGTCAAGGATGACGGAGCGTAATGGTAATAAGAGTCGTGATGGATTGTGACGAGATGAAACTATATAATAAGA
TTATTGGCTAAGCGAATTTTGTATAGTAATTACGACTTGCGACTACCTAAGGTTCTGGTTTTCTAATATTTAGTGAGTAA
CGTGATTGTATAAAAAGTTATAAGAGATGGTAGGACACTACTCAAATAGAATGTTAAAGAGCTAAAGTTATAATGAAGGA
ACATATAGAAGAATGTAGTACAGACTTTAGAGAGAGGTGAGATCAAGACTATTTTATTGGGTTCTTAAGGCTAAAGAGGT
ATCTTCAGAGGGGTAGATAATTAGGTTCAAAGACGCATGATTTCATTCATTTTGTTATGGCTATGGTAATAGTGTCACAA
GTCCGTCAGATTGGTCAAAAACTATTGAAAAAGACTTGAGAAATGATTGTGCAGACATTAGCTTGAGCGTGATGATAAAT
GCTTGTTTTTGTTTTTGAGTTTAGTAATGAGTACGATTGAATTGTTAGCGAAAGATATTGTAAGATCGATGGAGATGCGA
CTAATGATAAGCGAAGATCCATGATTTCATAAAAATCTTCAAGGTATAAACTAATGTTGATAGATAAGGGGATTGTGTTA
TACAGTTGAGTTACAATTCAGATTTTTTTTCATGGTAAGTCTACCTCGTGGTGATATATTTTGTCAAGGTATGAATTTGC
AAAGTGAGAAATGATCAATTGTATTAGGTATTGAGCCTTTGAAAGGACTTACACTTGGGTTGAGTCGTAATGTTTATTAT
TGTTGTTGTTAAGTACCTAAGAAAGGTTTTCATTTAAAAGTGTTGGTTTATAGTAAGGTAAATGGTCGGAGTGTTTATGA
TGGTTGTTAGTATTGTGAATATGATTCACTAGTTATGCTCTCGTGTGTTTTTACTTTTGTGGATGGATCCCTAATGGTGG
ATCAGGGGTACCAAATCCTACGATGTTCTCTTGGTTGAGTGTGAAGATTGGGAAGATTTGGTTATCACGAATGACATAAC
TGGTGTTGTCTTGGAGTTGTTAAAGTATGTTAGCGGTTCTACATATACCACCTTGCTTATGAGAATTTATAGACGAGCTA
TCATGCGTATTTGTGGGTTGTCCGGCAATCTTAATATTCTTCTAGTCGTCGAGGTCATGTATCGATTATGTGTGGTTGAA
TGTAGGGATCATTGGGTCCAATTCTACTGTTCTTAAGAGGTAATCTACAATTACTAAATCTAGCATTTCGATAGTGTTGC
TAGAGGGGTTGTATGCTTGGACATATCCCTCGATGAGTATCTGATTTCTAAAGTTCAAATTTGTTATAACTTAAGCTCGT
GGGAATTTATGTTGTGGGATGGAGATATTTTTAAGAATTATGATTATTTGGGTATTATGAGTGTGTATTGGTTAATTCAG
GTTCACTTCTATTTGTAGCGAGTATTGACTTGGAATTTTATCATGCTTAAGTGCTAAAGGATTCGTCCAGATAATTGTGT
CAAGGTCCTTGATAACATGTTGTAGATGTGTGTACGATCAACTTTGGTGGTTGTTGGGAATCACTTTTGTTGTAGTTTAG
TTTACATACAACAATATTTATCACTCGAGTATTGAGATGAATTCATTGAGGCATTGTATAGGAGGATGTGTAGGTGTTCA
ATTAGTTGTTTGAGGTTGAAAAATGTGAAACCTTTGAGAGTTGATTTGGTGAAAGATGTTCAGAGTAAGGTGAGAAGTAT
CTAATCTAAGCTTCTGGCAGCCCAGAGTCAACAAAAAAAGTATATGGGACAAGTATCACCAGTTATTCGACGATTCAGAT
ACTACTTCATTCTTGCTTTAGCCCTTTTCTCCTAGTTTGTCACTCAGGGATGAGTGATGGGTAAATTAGTATCTATTGTA
ACGACATGTTCCCGTCGTTATTGAAAAGCCAATGGGGAAAAAATTTAGGTCAGAAAACTTTTTCGTAGTAACTTAGGATT
TCCCAACCTAGTCCAGATTTGGACGCAATCAGAGTTGTTAAGGTGTAGGGAAATATGGTAACAATCGAGTGACTTATTTA
TGATTTCGATTACAGGATTGGTTAGATAAGTCGTTAAGGAATCTATACGACTTAACGAAATTAAATTTGGGTGAGTAGAA
CTCCCGAAATTGATCTTAGCGTGAACAGTGTTTTCTGAGCATCGTTGGTTAAAGGTGTGTTGTGAAATGGAGGTCTTGGA
ATTATTAAAATAGCTCATTGGTTAAGTGCAAGCTGCTGGGGCGGGATTTCTGCCACCAGGGTGAGGCCGCTGTAGCAGGG
TAAGGATTGCTATGGCAGGTCCGACGCGACTTAAGGTCGTAAATAAACCCCAAAACGTCTTTATTGTGTACTTTTTTATT
TTTGGAGCTAAGGAACGAACCCAGGCGATTCTTGACAGTTTTCCACTATTCTTGAGGCTAAAGGTAAGATTTTAACTCCT
CGAATCCATTTTTCGATCCGTAGAACGTAATCTAATGGGTAATTATCGATGGGGGAGGGTTGTGATCTAGAATCTATGGT
GGAAAAAGCCCTAAATTGCGTATTAGGATCTTGGGTTTGGTCTATAGTTATTGGGTTTGTTATAATCCGGATAATTAGAC
CTTTGATTGTTGATCCTTGCGTTAATTGTATATTTTTAGACCACGAACAAGCGAGAAGAATCCGGAAAGGATGATTCAAG
TGTCTTAGGGGATTCAAGCTTGGATTTGAGGTAGGTGATGGTTGTGATTTCATGTTGGTGTGATATATTTTTGTAATTGC
TCATTATAATGCATGTATGTATGTGAATGTTGCATTATTGATCACCCTAATTGTAAATGAGGATAATTGAATAATCGTAT
GCCATGAATCACCTCTTGTTGTATGATTGTGAGAATATACATTGTGATTGTAATTGTGGTTTGTTGAATGGATCGGTTGC
CACATTCCGGCATAAACATGAGATCNNNNNNNNNNNNNNNNNNNNNNNNNNNNNNNNNNNNNNNNNNNNNNNNNNNNNNN
NNNNNNNNNNNNNNNNNNNNNNNNNNNNNNNNNNNNNNNNNNNNNNNNNNNNNNNNNNNNNNNNNNNNNNNNNNNNNNNN
NNNNNNNNNNNNNNNNNNNNNNNNNNNNNNNNNNNNNNNNNNNNNNNNNNNNNNNNNNNNNNNNNNNNNNNNNNNNNNNN
NNNNNNNNNNNNNNNNNNNNNNNNNNCCAATGTGTATTATTGAGAAATGTGATGCTATATTGATCCTGAAAAGATGACTA
ATATTTTATATGTTCGGTATATGCCTGTTTTATAATGTTCTGCTTACTTGCATGTGTTTCACTTATTGGGATAGCCGCAT
GATCCTACCAGTACACTGTGGTTGTGTACTGATACTACACTTGCTTGTTCTTAGTTGAGTGCAGGGCATCTTCAGGCGGC
TATTGATAGACCTCAGCTAGGTGACTATTGAGTGTGACCAGATTCAAGGGTGAGCCAGTTCTTTCAGACTGTCATGGATC
TCTCTTATTTAAGTTTACTCTTTTTGGACTTGGACTATTTGTTTAAGGTGTTTGTTTAGTTTTAGGGTTTTACCTCTTGT
TCTTAGACTTGTCGTTAGTTGAGTTTTGGTATATTGACTTTCAGGTTCTAGGGGTTGTTCTTCCGCATTAGTTTGGTTAG
TTGTTTGTTAAAACCTTTGGAATTTATGGGAACTCCGTATTTTTATTGTCATTTAAACCTGCTTCTGTATCTTTAAATGC
CTTAGTTTTCATAAAATTTCTTTGTTTGGGTTGTAGTAATGGTTCTCCCACCGAAGGGTTTGTGTGGGTGTCAATCACGA
CGGTCTGGGTCGTGACACTAAGGTAACGGTCTTGGCGTAGCAATCCAAAACCGCATGGTAGGGGGATAACCAGTCCATGC
CCAGAATCACATCGAAATCAATCATATCTAGCAGAATAAGATTAACTCTAGTATCATAACCCTGGATAGTCACTAAGCAA
GATCGCAATACCTGATGCACTACTAAGGACTCACCCACCAGGGGTCGAAACATGAACCGGCTCTGCCAAGGACTCAGACC
TCATACCCAATCGGGGAGCAAAATAAATAGATACATACGAGAATGTGGACCGTGGTTCAAATAATATTGTAGCAGGCTAA
TGGCATAATAAAAGTGTACCTGACTTAGTCGCCACTCTCGCCGGGGTTGCATAGAAATGGCCCTGAGCACCTTTGCCCGG
TGCATCCGATCTACCACCTAACCTGCCTCTCCGAGCTCCGCCTCTGGTACCCTGTCGGTTGTCCCGACTGTCCTGATCCT
GACCACCACATCTAGCTAGAGAGGGCACTGCTGAAACTTGTCTAGATACAGGGGGAGCTGGTACAATCGCCCCTCGCCCT
TGCCGGGGGCACTCTTTTGACCAATGGTCAAGAGCACTGCAATCATAAACTTTGAAGATAAACACCCTGAGCGTACCCTC
TTATCGCGAGGCCCAAGCTTCCCCCTTGGGCCTCGCGATGAATATGCTACATGGATCGAGCATGGTCGACCACATTAATA
AATGAAGGGCCGACTGAAAGCAAATGCTCTGTGTCAACCCTCAGATGGTACCGTAAACCACATACAAAACAACGAACTTT
CTCCTCTTCCGTAGGCAGGATCATGGTATCATGGCGGGACAACTCATGGAACCTCGCCTCGTACTCTAAGACGTTCATAG
GGCCCTGCTCCAATCTGGAGAACTGATCACGAAGCCTATCCCTGACGCTCTGTGGTATGAATCGGGCCAAGAAAGCCTCT
TAGAACTCACCCCAAGATAAAAAGGCGGTCCAGCTGGCCTGGACTGTCAATACGTGCGCCACCATTGCCTGGCTGGCCCA
CGAAACTGATGGGCGGTGAAGTTGGATCCTCTCCACTCCACGATGCCTAATGACTGTAGTTTCTCCTAGCAAGTGAGCAG
GAACTCGTGGGTATCCTCCCCAATCGCCCCTGAGAATATCTGCGGTGCCAACCTCTGGAATACCCCGAGCATCTTCTGCT
CGCGCAGTGGCATCTCCCCATCCTCTAAGTCTGGCTGGGCGGCCACATGAACTGGTGGTGGTTGAACCTCTAGTGCCGCT
GCGGCAGGCTGACCCTGCGATGCTGGAGCGGGAGCTGGTAGGGGTGTGCAAAAACTGAACCGACAGATAAACCGAATTGA
TAAACGTGTTATTGGTTTATTGTTATTGGTTTATTGTTATTGGGTTATTGGGTTAACGGTTTTTAATGGTTTTATAAAAA
AATTATTGGGTTATCGGTTCGATATTGGTTTTAATATTGGATTATTGGGTAAACCGATAACCCATTAAGACTAGTAATTT
ACTACTTTTACCTGTACATAAATATTATATATTAATCTCAATACCTTAGTTGTTACTATCTTTGTCTTTTAGCCTTCAAT
TCACACTTCACAGTGACTTCGAGTTCACAATTTCACATTATAATAAACGTTAAAATCTAAAATAAGAACTCTATTCCTTT
TAATTTTTCTTTGTGTTACGCTTTTATAGTTCTTTTCATGTTTGTTATTATTGTTTCTATTTTATGAGCATTTATAAAGT
TACATTATTGTGTTTTCGCATCAAATTTATTAGAAAAGTCATATATTTATTTTATAAGTATTTTCTTATTGGTTAAACCA
AAAATCGAACCGTTAAGGACCAAAACCAATGAACCGAAAACCCATAAAAAATATCTTATTGGTTTAACATATTTTAAAAT
GAAAACTGATAAATCGAACCGATAATACATAAAACCAAACCGAACGACTGATGCACACCCCTAAGAGCTGGGGCTGGTGC
CTGTCGCATCTCCCCAATAGCTGCTAGTATCTGAGCCATCATGGCATGAAGATCAGGAGTTGTAGCTGGTGCGGGTGGTG
GCTGGGCTGGCCCCTCTGGTTGTAGAGGTACATATGTTGCCTGGGACTCCTCTTATCTCGGGACGGTGTTGCGGCCCTGC
CTCGACCTCGGGGTCGGCGTCTACCTCAAGTTAGGGCTCTATTTGTAGGCCCGGGGGCATCACCCCCGGCCGCGCCACCT
AGCGTGCGAGCCATCCTGCGAAAGAGTGAAACAAGTGAGATTTCAAGGAACCAATAAGACACACGCTGCACGAAAGTGAA
ACAAAAGAGGAAATCTTCCTAAAGACATCATCTAGCCTCCCGAAGATAAGTTACATACGTTTTCGCATTGATCCGCAGGA
CTCTACTAGACATTATCTCTGTACAAGTGAGACCGATGAACTTGGGGATCGGATACCAACTTGTCACGACTCGATTTCAC
GAGTCATAATGGCACCTACTATAACCCACCAGTAGGTAAGCCAACTCGTAATCCAAAACAACAAGTAATGAGTCTGAGGG
CAGAAACTAAACAAGAGTAGGAAAAATTTAAGATAACAATATAAATAGGCGGAAGCAAATCAAAACATATATATACAAAT
AAAGATCCCTCCCAAAACCTTTAAGTCACTAGTATAGAGCTACTAACAAAACGAGTACAAGTCCCAAAAGTGGACCACAA
AAACTAGATTGTCTCAAAAGGCAAAAGACAAATCTATATATACAGATGGAGACTGAAATAGTACAAAATGTCGTGTGCTC
ACCCCCGTCTACGAATCAGACTACTCCAAGCTCGATATCAACGCTGGCCACAGGTGATCGGACCTGCATCACGAAAACAG
ATGCAGAGCGTAGTATGAGTACCAAAACAACAAGTACACAGTAGGCATCATAGGCCGACTGCACTTGAAAAGTAAAGGCA
ATATAAAAAGAAGGAATAGCACAAATAGAGGTCAAGAACGAAAATCTAAGTAAACAATGGAATACACACGAGTGTAGAAA
GAACTAACGAAAGTAATCTATAAGCTAACTACACCTAATTGGGCCCCCATAAGCCCAGAAGGTAAACTCGTGTGCAAGTT
TAAATAAAAACCCGAACGGACTCCCATAAGCTCGGCGAGTACACAGAATAACTATAACTAAAGAAAACTGTATCTGGGAA
CCCAAGACCGGAGAACATCGAACAAAAACGTCAACCCCAATTAGTAGAATCTGGCAGTACGGAGGTCGAACCTCGAACCG
GATGCTCACCAGAAGTACCCAAGTAACCAATCACAAGTATCAAGTAACTGAGGTCGGACTTCTAATCGGATGCTCTATAT
AAGTATCCAGGTGATCGGGGCCGGATCTTGAACCAGATGCTCTTTGAAAATATTAATGAGGTCGAGGTTGGAGCTTGGAT
CTGGATGCCCGACAAAGGTGCCAATGTAGCTGCTAAAAGAGTCTCAATCGATCCATAATCATAAATGTCCATGGAACGTC
GTCTACACTTAGCCAATCAATGTAAGTCCTTGGAACCGAATCGAAAACCAACTTCAAATCGCGGAGCGGAACCCAGTGTC
GCCGACATAACTCGTGAAGTCGTAGTATCGGAGAAATAAGGATAACTATTATCAGAGCAAGCATATCCCTAGCTAAGGCC
TAAACTATCAGACTCAAGTCTGCTACACCAGTCTACAGGGATCTAAGTCGACTGAGCGACGTCGGGGTAAAACTAAGGCC
TATCGGTTCTGAATCTTGCATTTCTAAGGCAAGCCCTAGTCAAACCTAAACTAAGGCCCAATATGCTTCAAATAAATAGT
AATCAAGCATACAAGTACTCCATATAGCAAAGAGGGTCAATTAATAACACATAGCATGCTCACAGTTACCCGGTAATTCC
CAAAATACGTCAAAAACATGATTTCTAAACACCTATGCATGATTCAATAGCTACCCAACCCAAATCCCAACTAATCAACA
TGCATTCACATTCTCAAGCTCAATCTAAGAAAGGGAAGTCGTAGCCTACCTGTAGGTCGATCGTGTGTGCTCTAAAATCA
CTTATCTGGAGCTTTCCCTTTACGAACAACCTCAAAACGCTTCCACGCTATCAAAAATAGAATCACAACGTTATTACGAT
CGTTTTGACACTAAAATCACAAGAACGGAGATGGATCAATTTCGGGGTCAAAACAGGAAAAGTGGGACCCGCACTGGAAA
TTTTGGAATTAACCCCAAAAATAGGTCATAATCAGTTCCCCAAGCTCATGTCCCAAAATGGGACACAATTTGCGACTCGA
AAATATCACAATATCAACATGCAACCAAAACTCGAATTTTCTCAAGAATTAGAAATGGGACAACAGCTGAAATCAGTAAA
TTTACCAGAAACGGAAGGTCTACAGTGAATTCCAACAATACCATGACGTTCTTCTCGAAAAACCACTCAAAGTAGCCACT
GGAATCATTAAATTCAGACTTAGAATGAGGGAGAAATCAAGTCCCAAAATATCCCACAAATTGAGTTCACAAAGTAGCCA
TGACAACAGGTGAAAACGAGAATTTACCTCAAATGAATGTCCCAAAGCAGCTTCCGAGCTCACCAACGTGTTCTCCTCAA
AAAATCTCACAACCTAGCCTCTTACCAGTTTGGAGCTCTATAGCTCAAGATGTTCAACTTTGAAATTTAGAAGAACAGCT
GAAAATTGTTGTCTTATAGGCGAGGGCGCACCAAATACAGTGCACCAGCAGATTATTTCCATTTTTGAAGTCTCCGATGG
GGTGTTCGGGATCCGTTCATAGCCCCGAGCGCACAAACGGACTATGCTACCCCACTAAATTCTATGTTCCGGACTCAATG
GTGCAGTCAAAATTTCTATATGATGTCATTTTGACTGAAAGTGGGTCCCACACCCAAATGTCATTTTTAGCCCAATTCCA
CAACGGGCCTCGGGATTAGACCGGAAGCCTTGGGAAGCAAACGAAAGATCGTTCTAGACCAAACTCGACATTCCGAAACT
GACCGCGCTAATAGGATTTTCATCCAAGCGTGTTTTCCAAGAATGTTGACCAAAGTCAACCTTAGGCCAAATTTCAATAG
CTAAAATGTCTAATGGTCCAAACTCGCACCGAAGGCCTCGATACTCGTGTGAACCATGCTACTAGCCTAATTTGGCCATT
CTAGAGCTGATGGAACCGTTAGAATTCCATTCTGAGGCCGTTTACCTAACATTTTGACTAAAGTCAACTATTCAAGTTTC
AAAAGCTCCAAAACAGCGAAACGGGCATAAAACCCAAACGAACGACCAGGAGACTGAACAGTCAGTGCCAGCAAGTCATC
AATGACTTGGGGTCGCTATAGGAATGCTCTAAACGATGAAAAGGAGGCATTAAGGCAAAAATAACCTGAAGGGTCATTAC
ATGGGGTCATTCCTGATTTCAAGTACCATATCTCGTCTGGGGTATAGACTCGAATCATAACATATTTTTCTGATCTTATA
TTTATTCATCGATATTTACAAGTCGCACATGTACTTTAAGTTATGGGGGATTACAGAATATCTGGGATGTCACATCTTTG
CATTGTTTAGACAAAGAATGAGATGTAACAAAAGTTTCTTCACAAAGTCTTAGTGAAGCGAAGACCTTTGTTAGTGGTCC
ATTGAAATACGTCGGAAAGGAGGCGTTAGAGATCAATATTCTCCTAAAACTCTCTTATTTTTCGGTGATTTTTCAAGTCC
TGAGCATGGGAAGAATACAAATCAGCTCCCATGGGTAAAACTAAACTGCAGCTAGGAGGATGACATGAATATTAGTGTCA
TGCCAAAGAACACTCGGACTGCACATCATATTGAAGGTTTTTTTCTTAATTTTTATTTATCCTTTCACCATAGGCTTTGA
GCTTCCCCTTCCCGATATTATTGAGTAATTTTATCAAAGGTGTCTGGTTATACTTTCTCCCCAAGTTTGGAGGCTTATCA
TATGTATACAACGTCTGGCTGACTGGAAAGGATTGAACTTTTTCCTAGACCACCTACTTCTTTATATTCTCCCTGTCAAG
GTGGCGTTATTCATATCATCTCCCAGAATAATTAGTTAGTCTTGATTACAAACTCCAAGCATGACTTTGATCGAGGGTAG
AATGACAGGTTGGTGGTCGGCCTTATGGAGCGCGCAGTTGGGACCTTATCTGTGTCATCGAGACCTAATTACCGTAAGCT
TTTGAGACCAACTGAACTTCTCTTTTTTTACCTTTGTTTCTTCTCTATATATCTAATGACTATTAGATTTGCTTCATAAC
ATTTCTGGTTGTTCACGTCGAAGTGTCCGGTATTGCAGATTGGGTAATTAAAGGCGATCCTTTGGGTTTCCACCGCGAGG
AAGATATGACTTAATTGTGTTCATGTTTTCCAGTTTGACAAGGGAAAAATCATGGACCGTGATTTCCTTTCTTTGACCGT
TATGTTGGGTGTTTCTACAGCACTTGTAATTTTTAACGATTCTTACAGGTTTAACTAGAAAGAAGCTTTCCACTCGACCA
CCACTTTCATATGGAGCTATATATTGTCTCCATTATTCAAAGCCAAAAAGGTGGAGGTCCTCAGACCATAAGCGCATATG
GCATTGACTCACTCGTTGTCAGATGGATAAGATTTTTCATAATGTTCAATCTTTTTATTTATTGACTTAACATTTGTGGG
AGAGTCAATCTCATACATATTCGACATATAATAGTAATTGTTTATATGAAAAATTACTTTTGATAAATAATTACTCATTT
TAGATATACTTTTTTATTTATTACTCCCTCCGTTTCACAAAGAATGGCCTCATTTCCTTTTTAGTCAGTTTCAAAAAAAT
GACCTCTTTCCTTTTTTGGTAACATTTTACTTTTTGCTTTCCACGTGGCATGTTTAAGACCACAAGATTAAGGGCAATTT
TGTACATTTGACATAACTTTAATTTAGGACCACAAGATTCAAAAGTCTTCTTTAATTTCCTAAACTTTGTGTCAAGTTAA
ACCAGACCAATCTTTTTGAAACGGAGGGAGTATCATTTATACAATACTATGATATATCTGCAATATGTATTAAAAGTGAA
TTATGTATGCAATATATATGTATTATAATTGTTTTATAATATATTATGTTTGTTTGGTATGAAATTGACACATTATATTG
AAATGTGTGATAAATGTATTATCTATCAATTAAACTTGTATTATAATATTCTTTGTAATATGTTTTAAAATTGTATTATA
AACGTATTAAAAGTGGTCAAGTGAAAAAAATGTTATTACTATAAATTGTAAATAATTTCTTAATATAGTATATTTATGTA
AGTTATCACACACAATTGTATTATTTGTCACATTTCAAAATAGTCAACTTTTAGTAAAAAAAAACACAATGAATATTCAT
TTATAATTTAATTTAATTTTATAAATTATGAGAATATTTTTATGTCGATTGAAGAAGAAATAAGGAGGGGAAAGAGACAA
AAATAAAAATATTAATCCGACTGCTATTTATTTTATATTCATTTACTTATTTGGTAGTAAAATAAATAGCAAATGTCAGA
AGTTACATTTTGATTATTTAAATTTCCATTGAGTTCGAGTTATCACGTAGTCTAATTATAAGTTTTATAATAATTATTAC
ATATTTATTCTCCGTCCTGAATTTAATATTCGCTATAGATCAAAATTTTACATTTGATAATAATTATCATATTGGGTAAA
ACTTACCCGCATCGGGTACACCAAGTCAATACATGCATGTCACGTGTTTAAATTTATAATTTATTTTACTTAACCAAAAT
TAATTAACATGTATTTTACTTTATTAAATCACGCAATAATGGAAATTGCATTAGTTTGGTGTATACACCCGGTATGGGTA
AGTTTTTTCCTATCATATTTGTTCCGCTTAGTTGTTTTGTTATTATTTTTTCAATTATTCAATTAATATTTTTTTAAAAC
AAAAAAACACATATATGATTTTACATTTCAATATTCTTGTGGTTATGACAATTTAATCATCTTAACTTACAAGTTTTGTT
ATTCTTATCACCTTTTTCGGCTTATTTTGTTTCTTTGATGTTATTTCATATGATAAATGATATAAATGAGCTAAAATGAA
AAAAAAAATGAAACTTCATATATGTGTGTTTTTTATGATAATTTTTTAGTATTCCTTCTTCGTCCCTATTATTTATGTTC
AGTATAGATTAAATTTTTACATTTGATAGATAATACCAATCATATTACTTCCACTTAGTTTTTTGTTATTATTCATTCAA
GTATTTTAAAAATAAAAACATAAATGTATGATTTTACATTTCAATATTTTTGTGGTTATGACAATTTAATCATCTTAACT
TACAAATTTATGTTGTTCTTTGTCTCTTTTTTTTTTCTGTTTTTTATGTTATGTTATTTCATACGATGAGGATATAAATG
GGATTAAATTAAGAAAAAAGTGAGAATTTATACTGTTGATTCTACTTGTTTGTGATTGAGTCGTAATTGTTGTCATTGTT
ACTTTGTTTAACCCCCTAAAATTTAATACATATAATTGTAAGTGTGATGTACCTTACTAACTTTTATTTAAATCAACTAC
TGTAATACTAAGCAATTCATCATAAGTGAAGTGCCTTCTTAACTTTTATTAATATCAATTTGATCTTTTAATAGTGAGCT
ATGTATTTAGTAAGAAAAATATTTAATAGCATACATTTTTAATAAGTTATGGACATGTCCATTGAAAGATATTATTCTTA
ATGACATGTATTAAATACATGCAAAAGTTGCATTATTATATGAATGAGCAAAAAGTGTATATACCCATGCACATTATGTG
TTACTCTATTTACAGATTATCACTCAAGTTCCAAATCAGCATCTTTGTTTTTTTCTTTCTTATTTTTCTATTTTTCCTTT
TAATTAACTTTTAAAAATTATAATAAAAAAAGTGAGACAAGATTTGATCATGCCATCTAAGCAACCCATCCACCTATACA
CCTTGTCAAGTGGGAACCCACGTGGACACATGTAATAGTGCTTGCCCTACAAAACTCCAAGTATTATACATGCAACAACA
TGTAGACTATTAAATTGTTCTCAACACTAAAACATGAGTGGTGGCGCAATGATAGGATTGTTTTACTCTTCATTAGAGAT
CTCAGGTGCGAGCCCTAAGTATGGAGAAAATCCTATTGAGAGCGTCACCCCAAATGGAAATATGTGATACAGATTTAGTC
CTATTCCACTGTGGACTCTATACACCGAATGAGAAATCCCAAAAATAAACAAAAAAATAACATAAATTTACAATGCTAAT
CTACTATGCAAATTATGATGAATGGTGATATTCTTTCATTCAACAAATTTATATTTGACAAAATGTCACTAAGAGCCTCA
ACAATTTATTTTTATTGTTGATTAAGGTGTCCATGAATTTCGAAAATAAAAAAGGTACCCAATTTTTTTTGCTAGGAGAG
GAGATATTCCCTTCTATTAAATTTATTTATCTTATTTTTTTTTAGTCCATTTAAAAGATAATATCTTTTTTTATACGAAA
AAAGGGCATCTACACGCGTGCAGGAAAACGATGCATAGATTGATCTTGTTTATATGTTCTCTTATTTTCTATTTTGATAT
TCTTTAAGATTAGTTATGTTTATAACTATAGTCTATGTGAATTACCCCAACCAGGATCTTCGTATTGTATATAATATTTA
TCAAATAATATATACAATACAATATGAGAAAATATGTAATAATCATCCAAACAAGTTGTTATTTAGTAGTTTAATAAAAA
TTAAATGTTAAGAAATACATGCAGATTATCTAAATTTTCATTAGATTCGAGATAGTAATTATAAACTACATGACGACTAT
TGATTATATATTCTTCTTCAGTTTTTCCCGATTCATTCCAAATGACGCTCCTCACATTTAGACAAATAATGATTATTATG
TTGATTTTTGGTTTTAATTCGTCTTTTTGATATTTTCAGAAATAAAGTTTGTATTATAAAAATAAATACAATAATAATTC
AACCATCCGATATAGGAAAAGTAGAATTTTCCTACGACAGGTTAGCAATGTGTGACACTAAATATTAGTCAAGTGATGAA
AATAAAAAAATTTTAAAAAAAACTAGTAAAACTAACCAAAACATTATTTTTTTTAAAAATGAAAAAACAAGATGAATGAC
ATGTGTGATGGAAGCAAAATCCAGATAAGAATAATAGAAGGAGACTCGAAGCACTTCTCAATCAAAATGAGATTGCATCA
GGGAACAACACTTAGTCCGTTTTTATTTGTCTTAGGTGATAGATGAATCAACACACCGTATCCAAGATGAGGTGTCATGA
TTTATGTTATTTGCAGATGATATAAGTACTAATGATGAGACTAGTGGTGGAGTTAATGCTAGGTTGGAGGTTTGGAGACA
AACCCTGAAGTCTAAAGGGTTCAAGTTGAGCAAGACCCAAACAAAATACTTGGAGTGCAATCAGGTAAGATAGGTGTGGA
AGTGAGACTTGATTCACAAGTCATTCTTAAGAGAACAAGTTTCAAGTATCTTGGGTCTTTGATCAAAGAGAATGGAGAGA
TCCATAACAATATCACATATCATATTAGTGCGGGATGGATGAAATGGAGACTAGCCTTCTGATGAAAAGGTTGCACCAAA
ATTAGGGCTGGGCATAAAATACCAAAAAACAAATTACCGAACCGAACCAAACCAAACCAAAATTTTTGGTAATTTGGTGT
ATGGTATTCAAGAGTAAAATTTTAGAATTATGGTATTCGGTTTTGGGTTTGGTATGAGACATTAGTACCATTTGATATTT
GGTATTTTCGTAATACCGAATTATTTACTTAATGAAAACTATGTATCAACATGTTCATTACTCATTAATACAAGTCCAAA
GAAGAAAGTAAAAGAATGAACATAAACAACCCAAATACATGTCTTTTAGTTGTATCAATTTATTTTTCTCGATGCTTTCT
TACTTATTTGATCTTTGATTATATCATTCCTCCACATAAGAAAATAGAAATAATTGGAAAAATAGTATTAACTTTGTAAT
ACAATCGGCTACAACTTCAATACGGTATTACCGAATACCATAGCAAATCGAAACTTAATTTGCCGTTTACCAAATTACCG
AACCGAAATTTAAATTTTTTGTATTTGGTATCTACTTTTGACTACCAATTACCAAACCTGAAATTTTATAATTTCGAACC
GAATACCAAACGCCTACCCCAAACCAAAACTTATGGGTAAGTTCTATAAAGTGATGGCTAGACCAGCTTTATCGTATGAG
GCAAATTGTTGTCCAATCAAGAACTCATATGTTCAGAAGACACAAGTTGCAAAAATGAGGTTGTTGCGATCGATGGAGTA
AGAATAAGATTAAGAATAAGAATATCCAGGATAGAGTAGGAGTGACATATGTGTTGGACAAGATGAAGAAAGCGCGACTG
AGATGGTTTGAACATGTGAAAATGAGATGCGCAGATTCCCAAATACGGAGGTGTGATAGGTTTGATATAACGGGCATGAA
AAGAGGTAATTTAACAAGACATGATGCAACTTCAGCTTATAAAGGACATAACCTTAGATAAGAGGGTATGAAGGTCACAA
ATTAAGGTAGAGGGTAAGTATGTACTTGAGTTTTGACTCGCTTGTCGACATGTTTAGGCTTGGTGGGAGCATGTGAGCAC
TATGTATGTCGTAGTATTAGCCTTATGCATGTAATATCTTTTAGTTACCATATTATTAATGTTGTTATTATTTCATTTTC
CTGGATGCTGACATATCTTTCTTCATTCACGTATTTCCATTTTCATGAATATTTTGATTCGCAACACTTAAGTCGAGTGT
CTGAAACAATTTCTTTATCTCTTTGTGGTAGGGTGCGTACATTCTATCATACTCAAACCTTACTTTATATGATTATACTA
AGTATGTTGTTATGGCTACAAATAAGTAATGAAATGTCCAAACAACCTTTTAAACATATAGTTATGTTCTAATAATTGCA
ATTACATCCTAAATTACATATATCATTATGATTCAAATCTCAACAGGTGCATTCACATTTTTTTTCCTTCTCTATAGTAA
GGGGTCCACCTTTCCCAAAAAAAAAAGAAAAAGAAAAAAGGTTCCACTATTCCACATAGGTGAGTTCTCCCTCTCTGTTT
TTTTTTGTATATATACAAAAAAATAGAAAAAAGAAATGAATGAAATTTGATATTCAAAAATCAAAACCCTTCTCCTAAGT
CTTCTCTTTGTAATCCCTATTCACCAAATACAGTTACTCTCTTTTCCCTCTTTCTCTCCTCCTTTTCTCTCTCTCTAAAC
ATATAGATACAGTAAAAAGTAAAATACATATATTTATATATATATATATATAGAGGTAGGAATTTGTGGGGTTGGTGGGG
TGGTGAAGAAGAAGATGAGTAGCAACAACAGTGGAGTTGGTGGAGGAGGAGCTAGGGTTTCAATCCCAAGCACTGTGAAG
AAAACGATCCACAACATTAAGGAGATCACTGGGAATCACAGTGACGATGAGATATATGCAATGCTCAAGGAATGTTCTAT
GGATCCCAATGAGACTGCACAAAAACTCCTTTATCAGGGTCAGTATTGCTTTTGGATCATCTTCTTTTCACTTGGGATCT
CTTCATTTTACTATATACTCACTTCTGCCCACGTATTTTATTTTCTTGCCTTTTGTGTTCTTGTTACATTCATTCTCATA
CTAATTTGGTCACTTCTTAATTGGGTTTTAATATTGGACTTTATCAGGGCTGATAAATTATCTTATATGTAAAAAAACAA
TGTATTTAAGTTGTTTTGGTCCTCAATGCAGCTTTCCCTGAATCCCCTTTTGTTTTGACAGAGATGGCTTCACTCTCCCT
TTTTTTTTTTTTTTTCTGAAGTTACATTGACAGAACCTCTAGTTTTAGAGAACCCTGAATTTGCCTTAAAAATCATTTTT
TTAGTATTGGAATGAATTGAGACCACAACAGAATGGCCAGAAAGGATTCATATATCAGTGCCAATAACCTATGTTGCTCG
AACTCTCCAAAAATGCAGTCGCACCTGTGTTGTATTCTCCAAAAATGCACTACTTTTGAAGAAGAGAATCCGACACACAT
TCAGTGACATTTTTGAAGAGTCCAAGCAACATAGCCAACAACTTAACAAAAAAATAGAGAGAGTCGGTCCTAACTAGTTT
GAGATTGAGGACCCATGTGATTGATGATGTATATTCCATTTTTGTTCAAGATAACATTTTGTAGTTATCAGCAAGTTTTG
TTTTGATGAAGTTTGTTATCGAGAAGGTTTAGTCAAACTTCTCACTGTCTATTTGGTGCGTGGCAGAGTTGTCAATGTAT
GTTGTATTTAGTAGTAACAAAGAAATTAATATGGTTGTCGGTTCTTCTTTCTTGTTTTCTTCGTTACATTTGTGATGGTT
GGTTCGGATGCCTTCTTTAAAAGTATTCGGAACCTTCAAATCATAGGAGCATAAAATTTTGCTTTCTGCATCTTCTTGTT
TTGCTGATTTTAGATAATTTTATATGTGCACCAGTAACCTATGGATTTTCTGGTAACAGGACTAAAGGGAAATTTGCACA
TGTGCACATAAAAGATGCATAGATTGGTGTTGTTTGTGTGTTCTCTTATTTTCTATTTTTAATATTCTGTGAGATTTGTT
CCTTTTTTAAACTACAGCCCATGTGTATTGCCCCAGCCAGGATCTTCTCATTGTTACGCTTCCTAGCTATTGCAATAGAT
AATTTATTTTTCCTTACTCATCTTATTGAGGGGTTATTTACAGATACATTCCATGAAGTAAAAAGGAAACGGGACAGAAG
AAGAGAGGTATGGTTAGCTACTGATTTGCACGCTCACAATGCTCTCTATAAAGATCCATAGGGAATTAATGTTTTCTGGG
TGGGGGATTTGCAAAATAAGGTCTCAGCTGATTCGAGGTGCCCCAAGAGCTTAATGTAGTGCACACACACACACACTGAC
AAGTAATTATACAAGCTGATGCAGATTCATGAAATCAACATTGAACGTAGGGTGGTGTAGCAATTTATTGCCCGACACTA
GAAAGAATGTAATGAACCATTTCAATCAAACCTCTTGCTAAGATAAGGCTGTTCAGCATGTGTTAATGCCTTCTCTATTT
AACCACTGTCATCTAAGTTACAACTTATCTGGTTGATGTGCTGAAGAACATCACACTTCTATGATGCATAGAATGTCTAT
TTGGTTTGATCAACCTGATTAATGCAGTAAAAGAGGGAATGTGCAGATAGGCATGAGCACCTTGGCTGAATTGGTTCTTT
TTTAGGTCATGGACCCCATGAATGTCAAATGAGTTTCTTTCCCCGTAGAATTCCATGCTATAATTCAACTTTGGTATCAG
CATTTTGCTTTAATTGTTTCACATGTTCTCTCTTAATGACCCAATAAATGTGAAGTGCTGGCTGACATGCATTCATGGCC
TTTCACGTGCTGTTTCTGTATTGTTATTACTTAATTTGCCTTTTTTACAGAATTTGAACAAGGAGTCTACTGAGCCAAAG
TGGAAACCAGCTATGCAGGGGAGGGGGAACAAGGGGAGTCGGGGAAACTTCACTCCTCGCCATGTCTTGCTTGGTAAACA
TCCATTTTGTTATTATTTTCTCTGACTTGTGATAGCTTATGCTGCCGAACATGGTGATTTCATATTTGTCATTTTTCTGA
TATCTTGATTTTAGTGTTCTTTTTAATTGCTTGACCCAGTTTCCTTTTTTTTTCTCCATTTTCCCTTTTTGCCAAATGAC
AAAAGGCTGACATCTCTAAGAATCCAAATTATTTTCTTTATGTAATTGTGATCTTGTTGCTGCTTCTAATCAACTATCAC
AAATTTTGCCTGATATAACTAAGCAAATTACAAGTTGCTCCAAAGTTATAACTACTTCATACTTCAATTTTTTTTAAAAA
TGTCTTTGCACTAGCCAAACAGTAACAAAGAGAATTGATATTCTGTCTTTTGGGCCACACGTAGACTTTCAACAATTAAT
ATAACCTATTGAAACCTTTTCCTTTAACTTGCGAGCATTTTCACTATATCTTTAGTTTTGAGTCTTATCACTTATGAGCC
CCTCTCCTATCCATTCATAATTGATGTGTATATGCTTGGTCAGATGCTGGTGGTGGAAGGAACTCTAGACCTGATAAGGA
AAATGGAGCCAGTCATGTTTCTGGAAAGAGTGTCAATCCATCTTCCGTGCCTACTGTTGAGGGGAAGAATACTTCAAGGT
GTTATTGATGTTTCTGGATTTTTCTCTCTGTGTGCATTACAGCATGTGGATGCTCCTTGAATTGCCAGTGTTATACCTCT
TCAGATTACAAAACGTGGTTTATTGTTTTCTATACATGGTTTGATTTCAACTATTTTTGTCGCCTAATTCTTTTTCTCTC
TTTTCAGCTCATCAAGTGCCAGAGCCATTCGGCCTGGTGTTGTAGCTTTTGGGAGTAACAATGTTGTACCTGATGCACAT
GCATCAGCAGGAAGAGGGATTAAGCAATCTGAAGCCACTGCAGGTGCTGGCTCTATTAAGTCAGAGGAACCTCTGCAATC
TGCAAGTCATGATGCGAACAGAAGCCCTAGAGTGTCCGTGGGACCCAGGGATATGCTTGGACAGAAAATGCCAAACTTCA
GCAACTCTTCAACATCCTTATCTTCACCACCTTCGTCAGGAGCTTATTTTTCAGCATCTGATCCTGTTCTTTTGCCATCT
CATGATTCACGACCCCCTGGTACAGTAGGCACAATTCGAAGAGAAGTCGGTAGCCAGCGTGCTCCATTTGAAAATCTTCC
TACCAACTCTAACGGAAGCAAGACAGCCACTGGTAAGCTTATGAAGACTTGTCTGGAAATTTGTCCTTAATTTTTGGAAG
TATTGATACTGTTGTATCATGATCAATTCATGTCATTGGTGGGGTCATTCAATTAATGGATCTCATGTATTTGTTTCTGC
CTATGTATGGATAGAGGTTTCTGACTCTAGAAGTTCAACTGTGCAAGTAAACATGTCAAGCAAATTCCAGGGGCCTGGAA
AGAATCAGCTTCCGGAGAACCCACAAAGTGCTTCTTCGGCTCAGGGTGTTTCTTCTCTTAGTAGACCTACATCTAATTAC
AACAACCGATCACCACTGGTTGGGCCACAAAAAGGTATAGTATTGAAACATGTTCCATACTCTAATGCATTAGTATATTA
TTTTCTTTCCCCCTCCTTGAAAGATTCTTTTAATTGATATTGTTTCTGCAATTGTTACTAATGGTGCTTGATGATTGAGC
TGTGGACGGATTTAAGTTGTGGTGTTTAGGAGGCTCTAAGGATATGAATGGAGTAGGAATTTTAGTAGATACAAACCTAA
GGGAGCAAGTGGTGAAGTTAAGCAGATCAATGACAAGATGATGGTGATCAAGCTAGTCATTGGACGAATGAACGTAATTA
GTGCATACTTGCCGTAAGTGGCTTGGACGAGGAAGTCAAGAAGTGATTTTGGGAGGATTTGGACGAGATGGTGAGGAATA
TACCACACTCCAATAAGCTCTTCATTGGTGGAGATTTCAATGGCCACATCGAGGCAATTTCTAGTGGTTTTAACAATGTG
CATGGAGGCTTTTGTTTTGGCGATAGAAACAAGAAGTGGTGCTTTGCTTCTGGATTTTGCTAAAACTTTCGAGTTGGTGA
TAGCTAATTCGAGCGTTTGCCGAAGAAGGACCACTTAGTTACCGTCCCTAATGCGTTGGCCAAGATGCAAATAGATTATT
TACATCCCTTTGTAATATTGCAAGGTTATTCCTAGCGAGAATCTTATCACTCAACATAACCTCTAGACTATGGACTTGAA
GATAAAGAGATAGAAGGAGAAAAATACTGTATAATCGGTCAAGGATCGAATGGGGTGGCTTGACCTTGCCCAAGCATGGG
AGATGGGGGAGAAGTTGACTGTGGCTCGGGGGAGTAGTGGGGATGCTCATGACATGTGGGTAAGACTTCTAGTGCCATTA
AGGAAGTAGCTAAAAAGGTCTTGAGGTTTTTGAAAGGTAATGGTGGTGGTCATCGAGGTGATTGGTGCCAGAACGGAGAA
GTCCAAGGCTAAGTGGAAGCTAAGAAGGTTGCTTTTGCAAAGTGAGTGGAGAGCAAGGACAAGGAGGAATAATGGATGAA
TTAGGAAATGTATAAGGTTGCGAAGACAGTAAAGTTTGCGGTTATGGCAACAAAAACAACTTTCGAACGCTTGTTTATTG
AACTTGGAGACAAAGACAAAGACAAAAAGTTGTATAGGCTTGCCAAGGCAAGAGAGAGGAAGGCCTGAGACTTGGACAAA
GTGAGTGTATCAAGGACGAGGGAAGGAAAAGTATTGGTGGAAGAGACACTTTCTAGAAGGAGATGGCATGTTTACTTTCA
CAAACTCTTGAACAAAGAGGGGGACAAGGACATTGGGTTAGGTGATTNNNNNNNNNNNNNNNNNNNNNNNNNNNNNNNNN
NNNNNNNNNNNNNNNNNNNNNNNNNNNNNNNNNNNNNNNNNNNNNNNNNNNNNNNNNNNNNNNNNNNNNNNNNNNNNNNN
NNNNNNNNNNNNNNNNNNNNNNNNNNNNNNNNNNNNNNNNNNNNNNNNNNNNNNNNNNNNNNNNNNNNNNNNNNNNNNNN
NNNNNNNNNNNNNNNNNNNNNNNNNNNNNNNNNNNNNNNNNNNNNNNNNNNNNNNNNNNNTCTCAAAAGTAAAAAGCGCA
AAAAAAAATGTGAGGTCGGTTGGGGCTTTAAGCGCAAAACACAAATAAAGCGCAAGCTTTAATGAAAAAAGGTGCAAAGG
AAAAAACACAAATATATATGTTTAGTCCAAAACATATAATTATAACATGAATGACAATATATGAACAAAGTTATTGAAAT
TTTTTAACAATTAAGTGAAATATCAATTGTTTAGTGTCGCCTCTTTAGAAGAGACTCAATGATAAGGAAAAATATGCCTT
AGAACCTTGATGACAACACTGAACTACACATTAACCGAGATGGAGTGAGCAACGTGTTTTGAGCCTCGCTTAAAGGCCTA
AGTGCGCCTTTGACAACACTGTAAGCCACACCATGGAAGTTTAGGAGAGGGCGAGGGAGATGAGGGTGAGAAAGATGTGT
TCATTACTGGGAACCTGTTCGGTTTCATGCCGAAGTGTTCTACTATAGAAGCCATTCATCTTGTGAGGAGATTGGTGGAG
AAGTATAGAGAGAGGAAGAAAGACCTACATATGGTGTTCATTAATCTAGATAAGGCTTACGACAAAGTTCAAAGAGAGGT
CATATCGAGATGCATGGGGCTAGAGGTGTACCGGTGACTTACATTATGGCGGTAAAGGACATGTATGATGGAGCCAAAAT
TCGGATAAGAACAATGGGAGGAGACTCGAAACATTTCTTAGTCAAGATGGGGTTGCACTCGAGATTAGCACTTGGCCCCT
TTTTATTTGCCTTGGTGATGGATGAATTAATGCGTCACATCTAAGGTGAGGTGCCATGGTGTATGTTGTTTGCAGATGAT
ATAGTACTGATTGATGAGACTCGCGGTGGAGTTAATGCTAAGTTGGAGGTTTGGAGACAGACCATGAAGTTTAAAGGGTT
CAGGTTGAGCAAACCAAAATAGAATACTTGGAGTGCAAGTTTAGTGATACATCATGAGGTAGGCGTAGAAGTAAGGCTTG
ATACTCAGGTCATCCCTAGAGAGAATTTTAAAAAGTATCTTGGTCCTTAATATAAGGAAATGGAGAGATCGATGAAGATG
TCACATCTCGTAGTGGTGTGAGGTGGACAAATTGGAGGCTCACTTCTAGAGTCTTGTGTGGTAAAAAGGTACCACCAAAA
CTTGAATGTAAGTTCTATAGAATGGTGGTTTGATTAATTTGTGTAATAAGTGTCTTAACATATGAGTAGGATGATTTTTT
CTAACACGACATTCTCCTTTCTATGTATGGGGTGCAGTATTGGCTAATTAAATTTTTTTCATGTTTAGAAAATGCAAGTT
GCGGAAATAAGGATGCTGAGATGGATGTGTAGACATACTAATTACTATGAGAGATAAGATTAAGAATGAGGATATCCTGC
ATTAGGTGGGAGTGACCTCTGTGGTGTGCAAGATGAGGGAAGTGAGATTGGACTAGTTTGGACATGTGAAGAGGAGATGC
ATAGATGCCCTAGTAAGGAGGTGCGAGAGGTTGGATATAATGGGTATGAGGAGAGGAAGAGGTAGGCCTAAGAAGTATTA
GAGAGAGGTCATTAGACATGATATGTTGCAACTTCAACTTACTGAGGCATAGCTTAGATATGAGGGTATGGAGGCTACGG
ATCAGGGTAGAAGGTAGTAGGTTGTTGAGTTTTGACTCGCTTTTCGATAGGTTTAGGCTTGGTGGGAGCCGGGGAGCACT
GTGTCTTTTGTAGTATTCTCTTATACATGTATTTTCTTTTCAGTTTCAGCAACCACATTATTTTGTTACTGTTTTCTTTC
TCTGAGAGAATGCTCTATACTGCTTCCCTTGTTAATTGACATGTTTTCTTCACTATCTGTTCTTTTTCGTATATATTTTG
ATTTGTTGCACTTGAGCCGATGGTCTTTCAGAAACCACCTCTATACCTCCACGAGTCAGGGGTAAGGTATGCATATACTC
TACCCTCCCTAGACCCTATGGTGGGATTACATGGGTACATAATTGTTGTTGTTTTAAACCTTTTTGTATTGATTTTTTCT
TGAGCTGAGTGAATGTTTTTTTCCGGTTAGTATTTTTGTTGGTCTAGCTGGAGAGATAAAAGGTCATTTCCTAATCTCAT
TTGCAGTTTCAATTTTCTTCTTTTGGTTATCTTGCATCTTTCGGTTTGTATTCTCCTCCTTGTGTCCGTAGTCCTAGTTG
GGGGACATGCACCAGTATATTCTCGTCTTTAAAGATGACTCAATAGTTACATTATTTGAAGCTTTAGAGTGTTATGATAC
TCTAGCTTTTTGTTAAATTTGATTTTCGCTGTTAAATGGGAAGAGAATAAAGAGCTGAACTCTGGAGATTAGGGTTTCTT
ACTTGAATAAACATGTCGTGCTCAACCTAAAAACTTGTCCTTTGCATTTCACTACAGCTGGTCCTGGTATGGAATGGAAG
CCAAAGCCTACAAACAATAGTATTGCTCAAATTTCTGTTACATCTGCTGCTGGTTCATCTGATGTTTCTATAGCTTCTAC
TGAAGTCTATACTCAGCCGCAGCCTCCAGGTGTCGATGTTGAAACAAGGGAAGGGACTTTGGAACTGCAGCAGAAGTTAG
AACAATCACACATTTCAGATATTCAGCATGTCATTATCCCTAACCACCTTCATGTGCCCGAGGTGGAAAAACTTGGTTTC
TGTTTTGGAAGTTTTGAAGCTAGCCTGGGTTTAGGCATCAGCGCTAACAGTGCTGCTGAGAGTGAAAAGACTCCATCACT
CTCTGGAACTTCTGAGGGTACCGAAGAAACAATAAATGATCAGTTTTCGAGGTCTGTCATCTCACTTCTTGCTTCCCTCA
ATTGACCTGCGACTTGTGAAAGCTTTTTGATTGCTCTCCTTTTAGCCTAGGAATCGAGGATTAGGATGAATAGTACCAGT
ATATTTCACCTTTCTAATTTAACAGATGTGGGGGGGTTATTTGGAATGTCCTGTTTTTGTTGTTTTATATGATACTGCAG
ATAGAACTTAGAAGAGAAGTGCATACAATTAATTGATGATGCCAACATATATACACGACCTCACAAAAAATACTTTATGC
ATTATATTAATGCGGGAATGGTTTATCTGGAAGTCCAGTTTTGCAGTAATACTAAACTGGATATTCAAATAATATTTTTC
AATATTTTGAAGATTAAAAACTTTTAGTTACTGAAATTGTTCAGTGATGCTTTGTTCATTCTCTAGATTCTCATTGCTCA
GTCTTCAATTTTCCAGACAGTTGCCAGCTGCATATGGTTTTGGCAAAGTCTAGGAAACATTCCAAAAACTAAACCAAGTG
TTTTTGATTTGTAATAACTTGAAACCAACTTGGTCTGGTTTTCAAAAACCAAAAGCCGATGATTAATCTTTTTCCTTAGC
AAAATCTGACTTTGAAACCAATCTTCCAAACCAACCCGTACCCAAACATACAACTTTCTTCCATAATCTAAGGCCACTTT
ACTTTATTGAATATCCGTTACCTTTTAAAAAAACAACTTTCACCCATAACCATTCCCGATTAATTTCTTGTGAAATCAAA
CCCAAAAACCAATTCCAAATGCATGGCCTTTTTCCATCTTCTGCATTGACCTTGTATCTTTTTTAAAGCAATTTGGACTA
CATTTGGAAAAAGTTTTTGAGATTATTTTTTCAGAAAAATATCTTGTTGAAATTGAGATTACTTTACTTTATTGAATATC
CGTTACCTTTTAAAAAAAACAACTTTCATCCATAACTGTTAAAGAATGACAAAAAGTCCCACATCGGTGGTTAATGAGAT
GGGTGGACTCTTTATAAGGCTTGGGCAATCCTCCTCCCTTTGAGCTAACTTTTGGGGTGTGAGTTAGGCCTAAGACCTAA
TTTAACATGGTATCAGAGCAGGGCCTGTCTCATCCGATGTTGGGGCCCCCAAAATCAAAAATTGCCCACGCACCAGATGC
AAAGCACTGGGCGTGAGGTGGGTGTTAAAGAATGACCAAAAGTCCCACATCGGTGGTTAATGAGATGGGTGGACTCTTTA
TAAGGCTTGGGCAATCCCAGTGTTATCAAAGGCGCGCTTTAAGCGCGCTTAAGCCCTAAAGCGAGGCTCAAAACGTGTTG
AGCGCTTCGCCTCACTTTATGTGCGCTTCAGTGCTGTCATCAAAGTTCTAAGACAAACTTTTCCTTGTCAATGAGCCTCT
TATGAAGAAGTGACACTAAACAATTGATATTTCACTTTATCATTAAAAAATTCAATTTCTTTGGTCATATATTTGTCATT
CATGTTTATAGTTATTAGTTTTGGACTGAACATACACATTTTATTTTTTTCTCCCTTTGCGCCTTTTTTCATTAAAACCC
ATGCTTTATTTGCACTTTGCGCTTAAAGCCCCCACGGACCTTAGAGCTTTTTTGCGCTTTTCGCTTTTAATAACACTGGG
CAATCCTCCTCCCTTTGAGCTAGCTTTTGATTTCTTGTGAAATCAAACCTAAAAACCAATTCCAAATGCATGGTCTTTTT
CCATCTTCTGCATTGACCTTGTATCTTTTTTAAAGTAATTTGGACTACATTTGGAAAAAGTTTTTGAGATTATTTTTTCA
GAAAAATAGCTTGTTGAAATTGAGACGTGTTGGTAGGTGTAGCTTCTATGAGAAATAAACTTCTGGAAGTGATTGTTCTG
CGAGTAGAGGAATAGTTTTTTCTTTAATTAATATGTAAAATTCTTGTTTGAAATACACCCTCAAACTGCAACTTCAGAAA
AACAGTTTCTAGATTTCTTTTTGTAAAAAGTACTTCAAAATATTAAACAATTGTGAATTAATTTTTTTCCACAAATTTTG
AGAATAAATTTCTTGGACAGAAGCCAGTAATTCTATATTTTAGAAAAATCTTCTAGAAGATTGAGACCTAAAATATCTAA
TTCAATTTGTCTTTTTTCTTTTAGCTTTTAAGCGCCTCCCTTATTTCAAATGTTTTCTGTGCATATGAACTTGTTGCCTT
TAGCCTTGTAGTTTATATCTTGATGGTATTTTATAACACTTAAAGCTATATATACTTCGTTTGTAGCACATTCACATGCT
AATGTTTTCATTCTTATGAGTGAATGCAGTGATCAAAATCCATCAACAGCTGCAGAGGGTGCCGATTGTTCTGATCAATC
TCCGCCTTCAGGTGGGCAGGAGAATTTGTCTGCAAAGACAGAAGATGTCTCATCCTCTATTCCCGAGTACAGTGAATCTA
AGCAAGAGACTCTGAAAGGAGGTCATCAGTATTCAGTTGTTCATACTTCCCCGAACTACAGTTTTGGTTTTGTGCCACCA
ACATTAGGCAGCCAGCTTGCACCTTTTGAAATCTCTGAATCACAGTCTCGTGATGTTTCTCGTCTTCCAAACTTTGTCGT
AAGCCTTCATACTCTGATGTACTTTTTGCATATTCTGTGATTTTATTGGTTCTGAAGCTTCAAATTCTCAATTTTGGTAT
AGAAAGTTGCAAGTTTGTAAGTAAATATCCATAGTTAGATGAACACCATGTTGTAGACTTGTAATGCGTTGTCATTGTTT
GTTTCACCTCACTTGCCTGCAAGGTCCTAGAATCTCACACTTCGATGATTTGTTCTGGGGTCTATGTTAATGTTGAATGT
AGGAACTATCTGACAGTAAATAGTAAATATAGTGTTTCGGGATGATTTGACATATTCCAAGAAGTTTGCGACCACGTGGA
ATCGATATAACTGATTCATGAAAATTTATCAATCAAGAATTGTTAAAACGGATCATTTGTTCCTGTAGGTTCAGCAACCA
ATTGACCCAACAAGCTACTATGCCCAGTACTACCGCTCCAGTGTCGATGGTGATGGCCGCATTTCACCTTTTCATTCAGC
GGGAGTTTCTACCAATTACAACGGCAATGTTGCAGTTGTGCCTCCACAAACTTCTCAAGAGGTTTGAAAGTACTCTATCG
AGTATATGTTTTATTGTCTGTATGACTCTATGCAGGAAAGTATTGGGTGGATGGGGGGGAGATTATGCACTTGACACCCT
CTCCCAATGCTCTCATCGCATCAACAGAATTTCGTCTCTTGTACAGTAATGCTAACTTGTCCATTGATTAGTTTCCTTTA
CTATAGATATTCCCTAGCCTAGACGGAAGGTTTGTTTTTCTGCTAAAGACCTTAAAATTCTCTTTGCCCCATGCATTCGT
GAAAGTCATAATTATTATCATGGTTGCGGTCCTGCAGGATTCAGTTCGTTGGTTGATTCTTTAGCTTGATGTAATGGGAA
CAACAACATACCCAGTGAAATCCCATAAGTGGGGTCTAGGGAGGGTAGAGTGTACAAAGCTTTTTACGCGAAGTTATATG
ATTAGTGATTAGTGATCTTCAAGAAATTTGTTATAATAGATATTTATAGAGTATTATAAAATCCTTTTAATAAACTATGC
ATTATTTGCATAGTCTAGTGAAGACTATCCAAATCTTTTAGTATTGCATTCTTAGAACCTTGAGTGACATTTGAGCAAAT
GTTTTCCAAGTTTCGTAAGTGTATTAGATGCTTACTTTTGCTGTTCAATATTGATATTTTACCAATTTTCTATTCACCAG
AAGATCAATGCTAAATGCCATGAGTTCTCCCTTTATGTTGCAGTGAACCACCAAGTATAGTGTAAATCTATTTAAGAAAG
CTTTTGACAATCTGCAGTAAGTTGTGTGCCTGGTGCTAGCAGCCCCTTCTATAATTATGACTGAACAAACTTTATTTTAT
TTCTTCTGGTGGATTTCATACCTTCATACTCTCCACAGAAGTATACCACCTGTATTTGATAATAATTTTCACAGAACAAT
AGTTTAATTTTTGGGTCAGTTGTTTGATTTACAACTTGCTAACTTCAGCTCACAGTAAGGTACTCCTTGTTGATATGCAT
TTCAAATGATACGCAGGGAGGAAATGCTCCAACATCCCTTGCAACTCAAGCTGCTGGGATTATGCAGAGTTCAGCAGCTG
TAACTCAGCAATCTCTCCCTGTATTTCGACAAGCTACAGGGATGCATTTGCCTCATTATCCTCCAAATTATATCCCATAT
GCTCACTACTTCTCTCCATATTATGTTCCACCAACAGCCATCCATCAATTCTTAAGCAATGGTGCATTTCCCCAGCAACC
TCAGGCTGGTAGTGTGTATCCATCTCCACCAGCCGCTGCTCCCAGATACTCACTTCCACAATATAGGTCAGGAGCTAATG
TAGGAAACTCAACTCACATTGGAGTGCCTGGGACGTATGGGCCATATGGATCCTCTACATCCAACTATACCCCTGGTTCA
ACTACAGGAGGTGGAAACCCTGCTTCTAATGAGGATCTTTCTGCTTCTTCCTTCAAGGATAGCCAACAACAGGTTGGTCT
TGTGTTTAGTTTAAATCTATATTGATGTTATCTTTTTCCTTACTGAAGCATTTAATTGACATCATTCACATCATCTCTAA
ATCTTTTTGAATGGTGCACAAAGGAGATTGTATAATGATGAAAGATCACCCCCTAAGATCAGCAATAAAGGGGTGCTATC
CCAAAAACAAAGGAGAATGAGAGATGAATAATAGGGTCTATATTGATTTACGACATAATACATAACTGTGCCCTTTAGTT
TGACATCAACTGACATCTATGCCCTCCAATTTTGGGTGTGNNNNNNNNNNNNNNNNNNNNNNNNNNNNNNNNNNNNNNNN
NNNNNNNNNNNNNNNNNNNNNNNNNNNNNNNNNNNNNNNNNNNNNNNNNNNNNNNNNNNNNNNNNNNNNNNNNNNNNNNN
NNNNNNNNNNNNNNNNNNNNNNNNNNNNNNNNNNNNNNNNNNNNNNNNNNNNNNNNNNNNNNNNNNNNNNNNNNNNNNNN
NNNNNNNNNNNNNNNNNNNNNNNNNNNNNNNNNNNNNNNNNNNNNNNNNNNNNNNNNNNNNNNNNNNNNNNNNNNNNNNN
NNNNNNNNNNNNNNNNNNNNNNNNNNNNNNNNNNNNNNNNNNNNNNNNNNNNNNNNNNNNNNNNNNNNNNNNNNNNNNNN
NNNNNNNNNNNNNNNNNNNNNNNNNNNNNNNNNNNNNNNNNNNNNNNNNNNNNNNNNNNNNNNNNNNNNNNNNNNNNNNN
NNNNNNNNNNNNNNNNNNNNNNNNNNNNNNNNNNNNNNNNNNNNNNNNNNNNNNNNNNNNNNNNNNNNNNNNNNNNNNNN
NNNNNNNNNNNNNNNNNNNNNNNNNNNNNNNNNNNNNNAAGCATGTCACGTGGAAAGCTGAAATTAAAATGTTACAAAAA
AAGTAAAGAGGTCATTTTTTTTTAAACAAACTAAAAAGGAAATGAGGTCATTCTTTTTTGAAACGGAGGGAGTATCTTTT
AACTTTTTTGAGTGTCCAGTAGTGTGACTTTAGTATTTTAAAGTGGAGAACTAATTATACTCTGCCCTGCATTTATACTT
TTGCTTGCAGTTTTCAGAGTTTAACATGCACGTGTGTTCTATAGTATATGCATGTGCGTGTGTGTGTGTGTATATATATA
TATATATTTGCTTTGGATGGTGGTCCTCTTTTGTGGAAGTTCTATGGGCTACTACGCCCTTGTAGGGTTGTGTATACTTT
GCCAACATTTAAAACTTTTCTTTCTTTTTTCAAGATTGTGGCAAACTAGAAATTGTGTTGCATGGCAGTCCTTTCAAGAA
AATTTCTAGGATCCCATGTTCTTGTTCTTGTGTCAAGTAATTTTCCTTTCGAACACTTTTGCCTGAGTGGGACAACCTGA
TGGTTATTGGGCTCGTACAGAAAAATTGAAACTGACTTATTTACTTTTATTTCTAAACAATGAGTGAGCTTCTACTATGA
TTTGTTCTTCTGACTTTTTGTGTGGTAAACTCTTTTCTATACTGTTTGCTTTGAGTTTTGTATCAACTGAATAATTTTAC
GTGTAACCTTGATACTATGTCCAAATTTTATAAAGGTATCCAAATTTATAGATGATTATTTTGAAAATAGACTCGTTCTT
TATGTAAGGCCTGAGCCCATAGGTCTCTCTGGACTGTGTTTATCATCTTTTTTGGGTTTGTACTTTATTTATGTGGCTTA
AAGGGGTGAACAATTTTGTTGTTGCAGAGTGAGGGCTCAGGTGTGTGGATTACTCCAGGTCGAGATTTATCCAGCTTGCA
AGCAAGTTCTTTTTATAACCTACCCCAGGGTCAAGTGGCTTTTACTCCCACACAACCTGGCCATGGAAACATTGCTGGTC
TTTATCATCCAGCACAACCAGTGACAGCACAAACTGTTCACCCACTTATGCAACAGTCGCAGACGATGTCTGGTCCAATT
GATATGGTTGGACCCACAGCCACTGTCTATCAGCAGCCTCAACATTCACAAATTAACTGGCCAAGCAGCTACTAAGGAGC
TGGTCCTGCCATTTGTAAACCGGAAGAAAATGAAATTCTTGATTACAATTTTGGGGGTTACAATTAGTTTGGAGACGGAG
GAAGTATCCAGCACGTGCCTAGAAGACGATCACTGTGGAGGTTGACTGTAAATCTATTAGAAATGCCCCTCCCTGAAAAA
AAAAAGGAAAAAAGACGAGGTATCTCTTTTCTTGCTTGGGATTGAGGATTCAAAGGGTAAAATCCTCCTGTAACGAATAG
TGACATTCTTTAGTTTGAAGCAGGTATAAACATATCAGTTTTCGTTTACATTTTGTTAGCCCTTCGATAGTTTTCAGTGT
CAACTCTTTTCTTTTTTGTCATTTTTTTTCCACATTTCTTTCATATATATATATATCCTTCTATTGGTAGGTTAGGACTG
TTTAAAGCAATGAGGGCGTTTAGGGGGATTTTAATACTTTTTCTTTCTCTTTTTGCTTTCAATCATCTTAATCTGTAAAG
TTAGTTTTGACATTTAAAAGGGGTGTACTTGGACTGTTGTTATTGGTGCTTCCAGATGCTGATTCAGTTTTGCGTGTGGG
GGTAAATTGATTGATATGATGCAGCTTTTAAAGAGCTTGTTGAAAATTATGAAATCTTGCTTGTGCCCAAGATTTTCTGT
GATGTATATCTTTTCTTTATTTGTCTATGTTTGTTTTTTACAGTACTCAATACAGATGTACATTGCCATGAAGTAAATAT
GGGGAGGGGTCCTGAACATGCGTTTGATAAAAGAATTTGCTGTATTTTAGTTAAGATACTGTACATCTAAACAGCACATG
ACAAGCTTGGCATTCAATGCTCTGTTGGATCTCTAGGATTAATACTGAAAATATGATAACATTATTGATCTTATTGCTAT
TTTGGTGGGAAATATGAAGATACATGGAGATCCTAGCTCCTTGTATCTTCATTGCTGGCCAATCTGTCACTATCCTTAAG
TATGTCTTTACTAAGATGATGGTTTCTCAATAGATGACAACTCTTCTTCCTTAGTCCTTGGCAAGACTCCAATATAAGAC
AAAGCTTGAACCCATAGGATCTCTATTGAAGAACTAACCCTACAACATGGGGAATACTCACTTGGATAAAAAATTGTTCA
GATATTGGATTTGACAAATCAAGTTCTACGCTTTGTCTGGTGGTATAAATTTGTCAAAAAAAACTTACAAATCAAGCTAT
ATATGTATGTATATTTACCATGCCCCAATTGGTTGTACTTCTCTAAATTCAATGTAAATGAACTGCTGCGATTTTTTTAT
GGTCCAAAATAAATGAATTGTTCAAAACTCAAAAGAGTGTATTATTATTATTTTTCCTTCAAAATTATCCTTCTTTTAAT
GTGTTTTTAACTACTTTAAATCTCAAATAGTGACTCTACTTTTAAGAAGAGTTTGGGAAGTGTTAAAAGTGTGAGCATCT
TATCTAAAAGCTTAAGCTGTTAGAGAGAGCACACTTTTATTAATTAATGATATTCTCAACCGGAAGAACTAACATAGTAA
TTTTTGAAATATCTTCCTTAAGGGGTATGACATCCTCCAACAATTTATTTATATTGGACTAACGGAAGTAATTTTAATTA
TGTTGTATATCTAATGACTTACCTACGTCGTAGGGATGACAATAGGAGGGGTTGGGGTAGGGGTTGAACCCTTGCTCTAT
CAGTCTTTCCATTCTCCGTCTAATATTTTTTTTATTTTTCAAACTACCCCACCTCGCCTCGTTTAACTCCACTATTTTTT
TTCAAGTTTGTAATAGTAATTTAGAAAATTTTAAAATAATAAAAATGTAATTGGTGAAGCTTTGCATCTCCTTGCATTAG
CAGTACTTTCATTTTATTTTTTTAGTTCACAACAAGATATCAACAGTTTTATGTTATGGATTGAACTTCTTTGATCTCCT
CAACCCTCCTAGCTATTTTCCAAGACATTTTTCACACTTGATGCATAATGTTCCTTAGACAGTTTGAAGGAAAACATTAT
GCATTCTACAATATCTCAGGGCTTTCAAGAAAGCTACTGTCTCTGTTTGCATATTGGCTCAACTCTTTTAATCCTCTTCC
TTTTCGATTGATAATATGTATCCTGTCTATTTAATATTTCTTTAGATTGTGTAGGTAAGAAATTAAATATTAAAACAAGA
AATTTATACTTATGAAGTAGAAATATAATAATATCAAATCTTAGATGAATGTGTGGGCATATTAGGGGCGATAAGTTCAA
GAATGAGGATATCCTCAACAAGATGGGAGTGACTTCCGTGGTGGATAAAATAAGGAAAGTCAGACTGAGATTGTTAGAAC
ATGTGAAGTGGAGAAGCGCATCGTGAGAAGGTGCAAGAGGTTGGATATAGTGTGTACAAGCAAATGTAGAGGTAGATTGA
AAAGGTATGGGAGAGATGTGATTAGACAGGACATGACACAACTTGAATCATCGAAAACATAACCTTAAGAGGGTGTGGTG
GTCACAAATAGGGCATAAGGTTAGTAGATAGTGAAGTGTTATCTGTCGTAGTATGCTTTAGCCTTATTCTTATAGTGTAT
TGCTTTTGATTTCTATTATCATATGTTGTTTAGTAAATTTCAATTATATACTATTTTGTTGTTGTTATTGTTTCCTTTAA
TTAGTTGTTATGCCTTCTTCACGGTCATTTTTTCCTTTTCATATCTACTTTGATTTGTTGTACTCACCCCGAATGTCCTC
TAAAAATAATCTCTTTACCTCCACAAATAGAAGTAAGATTTGCTACCCTCTTTCCACCAATGACTTCCACTAAGTATGTT
ATTGTTGTTAGTTTGAAAAAAGTAAAATTTCACTCTTCAGTTTAATTGCAACAATACCCCCTCTGTTATATTTTCACTTT
TAACTTCCTCTATTAACACTGGATCTCAGTGTTTTTCTTCTTTTCTCTATCTTCCCATCCTTTTCCTCTTATTCAAGGAC
TTTAGCTGGCTCCTCCTACGAACCTATGAACCTCCAAACCTAAGGAATAGAGTTCAGCATCGGGAAGCCTACTCCTCGGG
CTGTTCGGTACTTGAATATGCTTGCCGCGGAGAAAGACTACTTTTCTATTCGCTTGCCTGCGCGCCTCTACTCATGCGGG
ACTGACTGTGCAATACTAAGAATGGAGCACGCCGCCCGTCCATGGAGGCATTATGGTTGGAAGGCCTTCCTTAGCGGCCT
CTTCCTCAAAAGGCAGGATTGAAGGCAAATGAGTAGAGACCCCTACAAGCATATGAAGTCGCGTTTTAAGGGCCTTTGGA
TGCCTTAGGGGGAAAACTCTCCAGTACAAGAGATATTTTATTCTTTCTGCTACTCCGGGTAAAATAAGATGAACACATTG
GATGCCCACATTGGAGCTCCAACTAAATCCAGATCACGCACTGTAGGTGGCGCTCCCAACAGAATTTTCTCCATAGCAAG
GGTTGAACCAAACATTGAATGAACAGGGATTTAAGAGAGATCTATTTCACAGGAAACTCAAACCTCCTGTGCCTTGGCCA
TATAATTTTCAAACAATGCAAAAGATCTATTTGGAGTATGTGACATTTCACCATATCAATCAAGCATTAAAATGTTCCCT
TATAAGGTTGCTAGCTAAGCCAGAAGATGGAAAACATCAGGAAGTGGCAATTTCATAACATATGTACAACAATGTATGGA
TTCTTGGTCGCAACAAAGAGACCCGTCACTATGATAGGACGCAGAGTATTACAGCATAAAAGGTTACAGAATTATGCCGT
CTCAACGATCAGGCAGTCATCTATAAAACTTTTACCCAACTAAGCTGTACATCAGAACATCTCGAACAGAAGGAGTAGCC
TGACAAACTACAAAATTCACATCGGACAAGTATCTTCCTCACCTTCTTTAGGCATAATGTAATTCCTGCAGAGAGGGCAG
GTGACATTCCAATTCTTTAGCCATTTCTCGAGACAGAGCTTATGAAAAACATGGCCACATGAGAGGTGGTTTATCTCCGC
GTCATGGTTGAAATCTGCCAGACATACCGGGCATTCTTGTGTAGGGTGATTAGATATACACAATGAATCGTAACGAACAG
CAGGGGTTCTGCTTCGGAACTCCTCCATGTATGATCCCGAGGGGCTCCCACGACACTCAAATGGGTCCAAGGGGCCTTCA
ATAGAATATTCTTCCCATGATGCAAAGTTGATGCCAATCACATGAAGGATAGATCGAACCATTCCCTTGACAATAGAGAT
GGATATGGCTGTATTAACCAGAATCACACAGAACACTCCTGCATCTGCCGGAGTCGTATATGGTGAGAGTCCCATTATGA
ATAGGAACCTGGATAATGAAAGAAATGTCGACAATTTGGAACGTCATACAGGACTTCAAAGAAGATATAATAAGTTACCA
AGCAAAGAGACTCTGATGGTCTAAAATCAAGTCCCACATTTTCTTTCAGCAAAAGCAGCATTACAATCCATCTTCATATA
GGTATAATAAAAAAATAATTCCAAAATTTTTGCCGTAAGTTACTTTTCATAACGATTTTCCTAACTTGACACATTCTGGA
AGGGCCTCAATTGGTTTAGTTTCCTTTCGGACCTCAAGTAGAAAAAAGATTAAACAGATTGCTCAGAGGAAGTAGCATCA
GTAGACGTTTCAAGTTAAGCAACAAAGTTCCATCCCTGTCCATACTTCTTTGATAGTACAGAAGGCAAAATAATGCAAAT
AGAGGTTGATCATTGGTCATTTTGAAGAGAAACGGTTAAGAGTCACCAGTTTCAAAGCATCAAAGCAGCCATTTTTACTG
TTGTTTGTGTTATTCTTTATATGTATTTCTGTGAAGCATGAAGCATTTCATAGCACTATACATTAACGTTTGACATAACG
TAAGTACTCGAACTTAACAGAAACATCAGGTCAATGACCAAATAACATCTACTGAGAATCAGACTAGTAGTGATACAAAA
ATTTACCTAGTGTAGAGGTGAGGAATTTCTCTTCAAGCCAAACTTTTGGAAGAACTCAATGCACTGGATCTGCATAATCA
GGTATTGTAAAGAAACGTTGAAGCAGATCACAACAGTGAGTCCACAAATTATGATATGGTAAACACTTGCCCACACGGGG
TGTTTACACCAGTGACCAAACCAATAGATGCATGATGTAAACTCCAACAGAAGCAGATTAGATTGATTCCTCTTAGCTAA
GAATTTATAGTATACACATCAATGTAACATCTAGAGATGATTGAAGCATTACAACAGAGCAGGTGAGAAACTTAGGAATG
CATATTTATTTCTAGTTTAGAAATGAAAATTGGAGCCACATCTAAACAAATGGAAGAAGTCCCATTAACCAGAATCCCCA
TCTTCTGTCCTATCAGTTCAGGTGTAATTCCACTAGTACGGTCTGAGGAGGATAGAGTATTCACGGACCTTACCCCTACC
TTTGATAAGGTAGAGAGGCTATTTCCGAAAGATTCTCGGTCATTTCAGTTCAATTTTGTGCCATTTAGCAATCAAGATTT
AAGTATTCAAGAACTGAAGTAGCCCATACTACTAACCTTTCTCTAAGAAAGTAGCCAAATTTACTTTCTTGCAACCAAAA
AAGAAGAGGTTACCAAAAAAATAAAGCAAAAATTGTTATTTCTACTCATCCCCTCTCCACTTTGCTGTTCCAGAAAAAAC
ATGTGAAGATAAATGCTCTTTTTTTTACTCCCTAGGAGCTCCCACTATTTTGCTCTCTCGATAACTTGAACTCACAATCT
CAGGATTGGAGGTGAAAAATACTTACCATTCAAGCAACCTCCTATTTACAATAAATGCTATAAAACTTGACAAAATAACT
GGTGATGCGTTCACCCACTTGCACACTTCCTTGCAAGCACGAAATCCTTAGTTCGCCCGCTAACCCCGAGAGAGGCTATA
TTCTAAGAGCCAACCGACTCATTATCCCTAGACGCAAGGATTAAGAAATAGCGATGTATGAGCGTACCTTCCGCTCAGGA
ACAAGAAATCGAGCTATTAAGTTAAGGTGCCGCTTTCCTATTTTTAGCCCTTCTTTGGGTTTCCATCCTAAACCCTAATC
TCCAATGCAAAATTATACAACTTCAAACCCAAAATATAAATTTAGTAAAGTATATAACCTAACCCCTAAACTCTCTAAAT
ATAACCCTAAGCTTTCTACAAATGGATATAAAGATTCAAGATAAAAAATTTAGATCACCAACAACAATCTATATATGTAT
ATATATGCAGTAAAACATCCAAACAAAACCTTCAGATTCAAGATAAAGTCCTCAAGTACCCAAAGCAATAAGGAGAAATC
AAGAACAGAAGCAGAAAATACACTAATATTATATTTCTTGAAAAATTGAGATCTAAGTACAGATCAGACTCACTTTTTAT
CAACACCCCATAAAAAAGAAGCAAATTTTTGTTTCCTATAACCAAAAAAGAGAGAGAAGCAAAAAGCCAAGATTTTTGCA
AAGATAAAGAAGAAAGAAATAAAGGGTACTTACTTTCTTGAAGGTGGAGGTAAAAGAAGTAGAATTTGAACAAGTTGAAG
ATTGTTATTGATGATTGAAGTGAAAATTCATATCATAGGACAAGAAATGTAAAGATTGACCATGTCCTATGAACCTCCAA
AGACCCTTCTTTTCTTATATTTATAAAAACAACAAAACAAAGCAAAACAAAGTAGTGATTGAGCAAACTCTCTCTTTGGT
CCCACCACAAAATTACAGTTTGTATTTTGCTCAATCTTTTCAATTATTGGAACATCTTTTGAAACTGTCCTTTTCATGGT
AAAGGTGACATAAATTTGCCTTTGCAATTGGCAGTAACATTTCTTTATATTATATAAAGTTGATTTAAACCATCCATCTT
CATTGCGTCCCTTTCAATTTTTTTAAGATTTCAATTTATCTGCATTTGAATTAAGCTTTGTCATTAAATATATAAATTCC
AGAAAAAGACAATTAGGAGCTTACGTTGCAAAAAGATACCCCAAAACTTGTACTCCCTCCGCCCATATTAGATGGACAAT
TTTTATTTGAGAAAATTTCAGAAATAGCAAATATAATAGATATAATAAGGCTGTAGTCTGTATAACTATAGTTTCGATAA
TTGTGCTCCATAGCTATAGTTTTGTTTGTTATGGAGGCTGCGACTTGTATATTTCGCTTGCCGGTTTATATATTTTGCTT
GCAACTATGCAAACAGTGTAAGTATATACAAATGGAGTGTGGTTTATATATTTCGATTGCGATACAAACATTGTAAATTA
TACAATTTCTGTTTGTACGTTTAAGAATTTTTCAGAACTTTGTATATTTCGCTTGCCAATTTACAAACAAGGTAATTTAT
TATGAATTTTTCATAAATCGTATACAAATAGCTAGGATAAGAATATACAAATTCTGGATTTATACAATGAGTAATCGAAT
TATACAAATTTTGGATTTATACCATCAGTAACCGAATTATACAAATTCTGGATTTATACCATCAGTAACCGAATTATACA
AATTCTGGATTTATACCATCAGTAACTGAATCATATAAATTCTGGATTTATACAATCAGTAACCGAATTATACAAATTCT
GAATTTATACAATCATACAAATTATACAATCAAACGAATATTAAGAATTGAGGAAACTGTAGCCGCGAATTACAATTTTT
TTAAACTGTAGTTATAGTACCTAATATAGGCTAAATGTTTGCTATTCTTCATAATTATCCCTTTTTATTTTACACATTAA
TTAAGAAATCATTAATAGATTGATCAAATTTACTATTTTACCCTTTGTTCATATTAATTAGCCTCTTGAAAAAAGAAAAT
TTTTAATCTTTAAAATTTGTTTAAACTTCCAAAGGTCATATTAATTGTAGGGGTAAAATGAAAAAAAAAATTAATTCTAT
CTTGATTTAGAACATGTTTGACATTGGTGTTGGAGACCAGAAGTGCTTTTTAAAAAAAAAAGAAAAATACATTTTTTTTT
GAAAAATTAATTGTTTGACAAATCTTAAAACTGCTTTTAAAGGGAAGCATTGCAGTTTTTCTGTTGTTGGGAAGAATCTA
AAAATTTCTGTTTTAAAAAAAAAGCAGAAGTAGAAGCAGAAAATTATTTCTTTAAGACTAAAATATCCTTTACATATATA
TACATATTTATCAATATATCTCTTATTAATTAATTAACATATCTCATAAGTTTGGTTAATTTTCATCCAAAAAATTTCTT
TTTAATTTTTTATTTTTATATGATAATTTTTTAATTTATATTTTTATATTATTATTTATAACAAAAAAAGGATAATTGCT
AAGATTGAATCCAAAAAAATATGTAACAAATAACAAAAAGATTCATCTTTTCAATATTTTTCATCAATATTTATCTATGT
ATAATATTGATTGAAAATCTGAATATACACATTTTAATTAATTAACATTGATACTTGCCCTTTTTCATAATTTGACTCTC
AAAAACACTTTTTTTTTTAAAAATAAGTCAAACACAAATTGCTTATCAAAAGCATTTTTCAAATGAATTTGTCAATTACA
AATTGTTTTTTTTTAAACGCGCTTTTCTGAAAAGGTATTTAAAAAAAAAACACTTCTAAAAATAAGCAGTTTTTAGCAAC
AATGCCAAACAAGCTCTTAATAAGTGATCAAGTAATATAAGACAAATATTTTTAATAAGACACCCATCTAATATGAGACT
GAAGAAGTATTGCAAATCTTTAGCCCAAAACTTATATTACATATCTTTAGCCCAAAACTTAATTTAGTATACAATAATAA
CATTCAACATACACTAATATACAAAAATTTTAATATATTATTTTATAAAAATATTTTATAATTTGATATATAATATTATA
TACTCAATTTAAAATATTGCATAAAATTGTAAGTGGTACTTATAAATTCATATACAATAATATGTAATTTTATACACTAT
TATACAAAATACCGAGGATTCATCCAAAAATACCTCAAAAATTAAAATAAATCATCCAAAAATTTATATTTAGGCTCCTC
AATATGTAACTTTAAGAGAAAGAAAACCCCCCGACCAATCAACAACTTTTATTATAAGAAAAAATGACAAATAAACCCCT
GAACTATCGTAAATGGTATTAAGATACCCTCCGTCATACTTTTGGGACCTTGGTGCCCCTGCCTTCTAAAAACTAGAGCA
TATATGTCATTCAATCTAACGGAAGACTAAATAGGGACACGTGACACAATCTTATCCATCTATCCGATATTTAATAAATG
TCGGATCAGTGGATAAGATTATGACACGCGTATATCCGTTAGAATAAAAGGTATATATGCTCTAGTTTTTGAACGGCAAG
GGCACCAATGTCCCAAAAGTATGACGGAGAATATCTGCATATCATTTACGATAGTTCTGGAGTATATTTGTCCCTTTTCC
CTTTATTATATTTCAATGAAAAATTATAGGGTGCGAAAAAAATCCTAAAGGATATCTGCATATCATTTACGATAGTTCTG
GAGTATATTTGTTCTTTTTCCCTTTATTATATTTCAATGAAAAATTACAGGCTGCGAAAAAAATCCTAATGTTAGACTTT
TTAAGATGTGGTCCAAACAATTTTCCAAGTAATATAGGGACTATTTAAAAATTTTCGTGCAAAGATCAATGGATCGTTGA
GCCACAAACATAACATAATTTCTCTGTAATTTCACTTTAAAAGCATTAATTTAAAATTTAACGATTTAAATTTTTTCTAT
AAAACTAGAAATCTTATTTTCTTGATAAGTTAGTAATAATTAAAAGGCTAAATGGTCTAATTGACCCTTGTACTTGTATA
AAGTGAAATTACAGAGACCCCTCTGACTATCAAGACACTCTCTCGCCAACTTAGCAATCTTAATGCCACATAAGTCTGGT
TAATCAAAAGAGTTTGATATATTGTGTTTTACTGAATTTAACGGTTTAGTTGGTAAAATGTTAAGTAAAATGACCCATAA
TACAAACTCAGGCACATACAAGGGTCCATTATATATACCCTTGTACTTGTATACGTTTAAAGTGAAATAACAGAGACCCC
TCTGATGATCAAGACACTCTCTTGCCAACTTAACCATCTTAATGCCACATAAGTCTGGTCAATGGTCAAAAGAGTTTGAT
ATATTGTGTTTTACTGAATTCAGCGTTTCAGTTGGTAAAAGGTTGAGTAAAATGACCCATAATGCAAACTCAGGCACATA
CAAGGATCCATATTATATATATATATATATATACCCTTGTACTTGTATACGTTTAAAGTGAAATAACAGAGACCCTCAAG
ACACTCTCTCGCCAACTCAGCCATCTTAATGCCACATAAGTCTGGTCAATGGTCAAAAGAGTTTGATATATTGTGTTTTA
CTGAATTTAACGGTTCAGTTGGTAAAATGTTAAGTAAAATGACCCATAATACAAACTCAGGCACATACAAGGGTCCATTA
TATATACCCTTGTACTTGTATACGTTTAAAGTGAAATAACAAAGACCCCTCTGACGATCAAGACAGTCTCTCGCCAACTT
AGCCATCTTAATGCCACATAAATCTGGTCAATGATCAAAAGAGTTTGATATATTGTGTTTTACTGAATTTAACGGTTTAG
GTAAAATGACCCATAATACAAACTCAGGCACATACAAGGGTCCATTATATATACCCTTGTACTTGTATACGTTTAAAGTG
AAATAACAGAGACCCCTTTGACGATCAAGACACTCTCTCGCCAACTCAGCCATCTTAATGCCACATAAATCTGGTCAATA
GTCAAAAGAGTTTGATAGATTGTGTTTTACTAAATTTAACGATTCAGTTGGTAAAATGTTGAGTAAAATGACCCATAATG
CAAACTCAGACACATACAAGGATCCATATATATATATATATATATATATATATATATATATATAAAAGAGTCCACCATGC
AAGGGTCCATCTCTCTCTATATACTAGATGAGGGAAGCCGTGCTCTGCATGGCCCAACGTGTTCAATTAAAGATTTTTTT
TTTAAAAAATAATTATTATTTTGTAGAAGCAACATTCATATTCTAGCGTAGAGTTTTGTTGATTTCTTTACTTGTATATT
ACCTCTAAAGTAATCAAATTAAATTTTTATGAACGCAATGCTTCTTAGATAAGAAATTCTAAGAAATGTACGAACTCCCA
TAAAAAAAGATGAACCAATATGTACACCATTATTCTTATAACAAAATAATTCAATTCGATGAATATAAAAATAGGCAAGA
GACGCTCAAGAAGCAAAAACACTTGTCCATATAGTATCAATACATGTATTTGATTGGACACATGCATGTGGGCTCACACC
AACAATTTCACTTCTTGAATAATACAATGGCAAAAGATCTGTCTACAGCGCACATGAAAATTCATTCAGCTCCTCCAGAC
TCTTCAGAAGATGATGAGGCTAACAACATATTCAGTGAAATCTGATCAGTGAGGTATGAGAAGGGTAGAATGTAAGCTAA
CCTTACCACTAACTCGTGGAACAAAAAATTGTGTCATATTTGTGGAAGTATGAGTCTTCACATCAAAGGGCATCTCCTGT
GGCCTGCACGGTAATATCTATTGGTGACTTCAAAATCATGTAAAACAAAATACACTGGCAATATCTCGATCCTATTCTAA
TGACCCTTACGAGATAATCTGTCACTATTAAGTTGAATGCAATTAGTTGCTATACTTGCTAATGATATCATTGAGATGAG
GCCATGTTGGTTGTGGATCAAATTCAAATAGCAAGTATGGAGCACATGAATCCATACATTAACCCTCATTATCAACTCAA
CTAACAAAATACAACTCAACTAATTAAAATAATAAAATCAAATTGGGAGAAGTAAAATAATTAGCTTCAAGTTGTAGAGC
ATCAAAGAAAAACTATTTAGTTATTTTGGACGTATTATCAAAAATCTTTGCTGCATCAGTTGCTCATTTGATGGATCTTT
TCAAATATCATTTGAAAAATCTAGATTGGAGTATCTAAAATGTATCAAAAGTTTCAATAATTGCTTCCCCTTGAACATAA
TAATGACAAATTTCAACTAAGTTGAAAAGTATGAACAAAATTGACTGTTCTTTATCTTTGTGAAAGTTGACTGTTCTTTA
TCTTTGTGATTTGATTAGTTTTATCAACTGAACATTTGCAAGGTTTCATATTTTCATTTCTCATTAAAACATTTTTTTCA
ATGGTAAACTGATATAATTTCTATGACCTTTCTACTTTAAGTACATTATCACACCCATCTTTCATGTTATTTGTTTCATG
GGTTTCTGCATTCTTAAAAGTGCATCCATGTTAATTTCTCTCTTTTCCTTCACCATTGAGATAATATTTTAAAGACGAAA
TCAATTTATATAAAAAACCAGATAACATAAGACAAATTAAATTCATTCATTAATATCCTCTCTATAGTCTTTATTTGTTG
GCTATTTGATCATCCAACATAACTTCCTCTTCCTATACTTTTTTAGGAAGAAACATTGAAAAATATTCTACACCATGTAA
TCCACACAAACAAAGCAAGTAAACAATCCTTCAGACAAACTATATCCAAAAATTCTTTCACAGTTAACTCACCTCTCCTC
TGTGTATTACCTAAATATGGAGTATTGGAGTGTTAAAAGTAGTCTACACAACAAATTGGAGCAAGGTTAAACTCTTCTAT
TTTAAGCATACTTGTGAGACCCAAAATTGGAGAAATTAAAGTCACAACGAAGAGGAGCAATAAAGAAAGCAACAAAGAAC
CGACCTGTGAAGAAGGTTAAAGAACCAGTTGGCGTCAAGGCTTCACCACATTACTATAGTCCTTTGTTGTGAACTCTTTC
CTTCATTGAAGAAGGCCAACACTATCAAATACAACATCTAACACGCATTTTCACCGTTTTCGCTGGAACTAAACTCAAGT
GGACCTGTCACACACTCCTACACTCCTCGCTGAAAAACCTCTGATATCTCTTGTCAACTGTTTCCTATTCTCTCGCATCA
AATGCACCAAAATTTCTTCCAAATGATCAGTATAGGAATAGAGATTTACATCTATACAACGCATGTATCTACACCAATAG
ATATTATTAGGCAAGAACTTCAAAAATTCAACCAACACTAACCAGAGTAAGACTGGATCTTGGAGAATGCAAGAGGTCCA
GATGATATGACTGCGGAAGAACAGAAACAAAACATATAGTTTTTGCTGGACCTGACCATCAAAACAATATTCTTAGTCAT
TGCTAGTGAATCAAAGAGAAAATGGTTCAACTTTTTCTGAATAAACTATCTTTATCTATGCTTTTAATTATTATTTTTCT
TTCAGTTGTTGATAAACTGAGGTATAAGAGAATGTCAACTAATATTTTTATTATTCATATAGCTATTGGTTAGGAAATGA
TTCCAAGGAAGTTCGATTAGCATGTTAATTTATTTTATTTATATCAGTATCTTTCATGCTATTCATACAAAAGTTCATCA
CTATCAATTAACCATTCTATCTATTCTTGGCAACAACCTGATACAATGGTATCTTTGGTTAAGGTCAAAAACTGTTGCTA
GCTATACAAGCATTTCTCCTCGAACTTGTAATGAACTTGCAATATGGATTTCTAGTTTCACAAAAGAAACTGTTTTTTAA
ATGAAATGAAACTTTATCTACATTTAGGAAATTGTAGTCCCTTACAGTTGAGAAAGTGTGTTGACAATCCTAGCATTCAC
ATTTCATTATATCCGAAGTAGGCTCCTTCTTTATATGTGCGAAGACTGCTTAGTCCTACATATTTCACACACAATATGTT
AGTCTCTCTGTGGATAGTCAAACAACTTCCCTTGCTGCTGCAAGAGATATCTCATCAAGTGATCCTTTGCTGGATTGACC
AAAGTGCTTGTATGCTAATGAACAAAAAGGAAAGAGTCTTTTTGTTCAATCGAAGGGTAATGTGTGCACAATGTTACCCC
TACTTATAGATGGTCAACTGCACATCGTCTGTTGATTGCCAGACTCGAGAGTTAAGCTGCCGAAATCAAATAATATCATT
TATGTATATCAATCACAATTGTTACATAGTTCCAAATTCAACAGTTAACGGGTCTCATTTGGTTTGTCTTTGGTCATCGA
TTTGTTTTTTCAAAATATTGGTCTGACTGTAAATAGATCATCCTTTTCAACTTCATTTTACTTGCAATATCATTAATTTC
TCAATTTCTTTTCTATCCATAAAGACAATCTGCTATTTGATTTTATTGAAGAAAGATATTTTTGTAGATTCTCAACTCGC
ACAAACAGTAAACAAAAGCTTAGTAAAAGCAGCTGACAATTACCAAATGGAAGCTCAAGCAGTGTTGTTGGAAAGGAAAT
AGGAGTATGTGGTTGTTAACTAAAATATCAGTCATAGATAATTACCATTGTCATACTTACAGCTAACAGCTTTGCCCTGG
ATTACTATTGTGATATTTACAGCTAACAACTTTGCCCTGGATTGTTCTTGGCTTCACTCTGATATATACATGAATTATCG
ATTGTCAATGTAGGAAAACTAATCAACTTCGAGTGAGTTCACTTATACTGTTATTAGGTTCTTAAAAGAACAGTAAGTGC
ATCTAATTTAAACACTTTCAACATAGCTAAATAAGTGTACCTTAGAAAGTTAATCATTAGAAACTAAACTGAGAAGCTTC
ATGTCGGTAGGCATTTTGACACTCTGTTGGAATCTCTAAAGGCGAAATTGGTAGCTGAAAATTGTTTGGTGTCGTCTTTT
GAAGTTTGAAATTTGAAATTTACCTACGGAATCGAAAAACTTTTTGGTAGAAAGCTTTGAAATTCACCATTGTTGAAGCG
TGGGTCTGACTTGGTGATAATAACAATTTATTACACAGATTAAGCTGGTGATAACCATTCAAATCTCCATGTTAATGTTT
ATAGCTGAATCGATGACAGAAGAAATGTCAACGAAATTGGAATTTTGGTTCAGAATTAGAAAAAAATCGTAATAAGCCAA
CCCACGTTTCAATTTTTTTTGCTGAAATTTTGATGTCCTCATCAAATTTTTGAAAGTTCATTGAACCGTGGAAAAAACTT
GAAGGAGATGAATATGAACGAATGATCTAGAAGCCGACATAGTGTTTATCATTTACCCTTGAATAATAATATAATTACGA
TTTTGCATGAGCTTAAGAAATTGGAAATAGACTTGCCAAATTGAAGACTATTCTGGAAACTATTTAAAAGAGGTGATATG
AGAGCTTCTAGAACTATGCTGAATGTGTGGGAATAAAAGTCAAAAACAAGAAATTGATTATATATAATTTGCCACTATCT
CATACATTAATTACCATTTTGCCATTGATCGTCTATCTCTTCACGTTTCTATATAGTAATAATACATAGAGAGAGGATGG
AAGAAAAATTAAGTAGACGCCTATGAACAAATATAATGCATAATTTCAACAGATAAAAGAGTAAATGAGCTTCTTTTGAG
TTATTGATACATGGAAACAATGCATAATTTTAAATATGATATAAAAATTTCAAATATAACATCAATTTATTGGAAGAGTA
TGTAAATGTAACACATGTAGATGTATTGTAAATTTGTAATGCTGACGTTATAATGTTAATGTTCATAACTTCACTATTTT
TTTTTCAATATTTTCTCAAGACTCTTACAAAATGTGGCATCAAGAACTTCTGTAACTTTTACAAAAATAAAATAGTCATG
TCGTGGAGTGAAAAGTTAAAAGAAGTTCTGAACTTCCAGTTATTTCAAATTCAATTATTGTGTTTTTTTTTTAAAAGTTC
ACATATATTATAGCGTACATTGCTATTTTATATAATTCTTTCTTCTTATGTAGTATGTAAAATATTTTATTGATTGATGT
GATACACATGTGCAATGCACGTATGCTAGACTTAGTTATTTTAATAGTACTTGTATATAATCTAGACAAATAATATGAAA
AAAAGGAGGTAGGGGATAATTGACAGAGGCAAATTCATGATTCGAAGATAACAAAGGCACCACTAAAGGCAGATGCTAAT
TAATTGATGCGATGTCACAAACACTGTCTTGTCTGAAAATTTTATTAAACACCCAAAGAAATGATGTTCTAATGAATAAA
TATGAATTAAATTGTATAATTGGCCAGTTGTTCTGCGGACTGGCGGTTTGGGCACCACTTTGCATTGGTTAGGTTGCGTA
TTCGAAACTTTGTCAACTATATATTTTATGCATTTTTTACAAGCTAGCTAAGAGCGAAAATGATGTACCAACGAAGGTTC
AAACTCAGGTAGCTAGCACAACAGATGCTCATGAGCCTAAGCTGCCCGTTGGCCAACAGATCGAATCCAACAGATATATT
CAAAAGTCCATTTAAAATATATGATAATTTTGCAAGGTATTTAAACATATATACTAAATTTTTTTCGAAGTTAACGGATG
CATGTGCATCCACAATCCACCATAGGCTAGTGTTATGACTCGGTTGGTCATTTTTGAAATTTGAGTTAAAAGATGAGATT
TTGGTAAATTTGTGAGTTTTAAAGACTAATGTTAAGAAAGTGGTTTTTGGGGTCTTTCGGAGTTTCGGAATAATATTCCG
TTGGTTCCATCAGTCCTGCAATGTGAAATCTGAACTATGAGAGTTGTTTGTTCCAGATTCTGAGTCTTTTTGAGGATTTG
AGGTCCTAAGTTGTGAAATTGTGGAAATTTAGCCTTTGGGTTGCCTTTGGTCAACATTTGAGGTTCGGATGCTCGGATCG
GGATTCTGAGAGTTCTATTGAGAGGTCCCGAGCTTGTTTTGGCCTTTTAGGCGGTGAGTTAGTTTCTTGTGGTTCCCACG
GATGTCGGGTCAAGTAGACTTCATATTCATGTTCTGATGGTTTCATTGAGTCCGGAACATCAAGTATAATTGATATGCAT
ATGTGATTTGTGTTTACGGGGTTCCAAACGAAGCCCGAGGGTCCTTGCGATGTTTTGAGAGTTGGCTAAAATTGATGGTG
TCTGCAGGCTTCGCTTTTGCGAAGGCCAGCCGCTTAAGCGACCTTCGCTTAAGCGATGGGCCTGTCGTTTAAGAGACCTT
CGATTTTGCGAAATAGGCTTTGCTTAAGTGACTCCCACGTTTTAGGCAGGGTTCGTATAAGCGAACCCTAGGTCGTTTTT
GTGAAACCTGGGAGGGTTTTTATTTGGCCTGTCATTTTGGGGTTTAAGCTTTGTTTTTTTCAATTTTGAGCTTTGGGGAC
CCTTGGTGGCAAATTTTGAAGGGCTTTTTTGTGCTAGATTAGTTAGGTAAGTTTTATTGATCCTAAGCCTTCATTTTCCA
TTGATTAATTATGAGTTTTAATATCAAAATGTGGGCTTTTGGTGGGTTAATGACAAGGTATTTCAAGAACCCAAGAATTT
AGTAAAATGGTGATTTTTGAAGTTATTTTGATCCCTTTTTCGAAATGATTTCACTAATGAGTTCCTAAAGCCTGAAACAT
GATTTTCAAGTATTGTTTTCCGAATTCAAACCACCAATTTGATATTGGGTTTAGAGTTGATTGACCCATTTCTTTACATG
ATTGATGTGAGAAGTGTTGTTTCCAATGGGTGATTGTAAATACTTGATTATTTTAGATCGTTTGACTTTGAAAGTGATTC
GGAAGGGGAAGACTCAACTCTTGGAGTGATTGTTGATTGATTTAAGGCAAGTGGCTTCCTAAACCTTGTATTCTAGTTGA
ATTTGTTTGCTTCCTTTGTTGCTTGTGTGTTAAGAGTAACAAGGATGAGGTGAAGTGTTAAATTTTCCACTTGTTATGCC
TAAATGAATAATAATGGGTTGAAAAGAAAAAGGCTATGTGTTGATCATGACGATGTGAATTGTTTTATTGTAACCCTTGT
TAATTGATTGATGAAATACTTGAAAGCATGAATGTGGACTTAAATTGTGTAATTTGTTGTCTCTTCTATGTGGTGTGATA
TTGCTTGTGTGTATTGATCGTTGATGTAGCACCCTAGAATTTTTTTAACTAAGACTCGAACCATCCTTCGTTGTGAGTAG
GATTTTACCAAGGAATTCAAAATTTCTTAAGTATTAAGATCACCTAGATAGCACCTTGAGTTCCAAGAAGAATTAAAGAG
AATTAATTCAAGTCATTCCTAGGTTCTTCTAAGTTTTGGGTCAACTTAAAATGACCATGAATTTCAGTACAGAATGATTT
AGGTGTCCCATAAGATATTAAATGAAAGGTCTTGGAATCCTCTTTCCAATGCCACCAAATTTGCTAATTTTGGAGCTTGT
ATGAGGGAGATATGCCCGTTTGAAGTCGGGCTGTCCAATTAAGGAAAGTTACCCGAAAATATGAGGGGTATTTTGATCTT
TTCCTTACCCAATCAGATTTAAGCATTTTTAGTAAGGTTTTAGGAGTCTAAAACTATAAACTCACACATATTGAATTCAA
ACTACGCTTAATTGCGGGCATAATTAGCTATTTAGGCATATAAATAAGCCTAAGATCACTACCCCACACTTAGAACTTTG
TTCGTCCTCGAACCACTTACTAACTACTCCTAAACCTAGACTCACTACTATGGTATTTGTGCATCCGCTACTGTCTTCCA
AGGATCTGTAACTAGTTAACACAGACATGATTCATTCAAAGTATGCATGACTCCTGTAATTGACTGAACAAGTTTTAGCA
ACCAACGTATTCAACAACATGTGCACCATCACATATCACCTATCCTTCATACAACAAGCGCCCTTCACTCCAAAGAATAG
TCCACACACTCAACTCAGCAAACTGAATATATTTTAAGGACTTTGCAACCAAGGTACACTCTCGCTCAACAAAAACATCA
AACATGTATGCATTGAGAACCATAGGCTTGCCCATTATGTACATCTCTACTAATAAACTGTGTTATGCTTAAAATCAAAC
AAGACTTGTTCTGGTTGTAATGTAGGCTTAAGGTAAGGGAGGATTCGTTTAGATAAAATTAGTGAATTATCCTCCCTAAT
GCACCATATTCAACTTTCCTCTTACATTCACAACTTTTTCTTTTTGTTAGCCCCCTCCTTCTTCATAGGTTTCCACTAGT
GTTACCAACCTTGCCTTTATTTCTTACTTACCCCTTTATTTCTACTCTTTTTTTGTTTTTTTAGACACTCAACAATAGCC
ACCCTTGACTTAGAGATTTCTCTCGAGTTAAGGTGCACAATGCCCTTGTTAGGGCCAAGGCCATCATTAAGGTATTTACT
AAGTTAGCCACCTTCAACTTGGGTTTCTCCTAGTCGAAGTGCACAATGTCCTAAGGACCAGGGCCAATCTCAGATTCACA
CTCATGGGGTATCATTTTACCTCCTCTTTCCACTCTTCCCCAACAACTAAACTTTTCCACCCTGTTTACTCTTTCCGCTG
TTTTCACTTTTCCTCCTAACATAGTGCATTAGGGATTGGGATCAAAGCTAACGGTATCAATAAAAGGGATTCAGCTTAAT
TATGTGGGTTAGAACAAAATCAAGGCTAAAAAGGCTCAATTGGGCTATACTAGGGATATTTTTTCTGAATAGGCTAGAAT
TTCAGACAATTCAAAGAAGGCCTATTATCATTTTCTAAACACAATACACTTGTATTTCACTTCAATTACAACCCGGGCAA
GTTCTAGACTCAGATGCATTCATGGATATCACAAAACTCACCGCTCATGGCACAAGTTATACTCAGAATGGATCAATCAC
AGCAACACAATCAGATCATGCACAAGGTTCAAATTAAGCTTAAGTTGCATCATTCAAATCATATACAAGAATTTGACTGC
ATTCATACATCAATTTCAAACATGCTTTTCATACATATTCCTTTCAGAATTTCAGCTTCAGCACAACCAAACCTAAGACT
CAATGATGAAATTGCCCTTAAGACTGTCGTCATCCATCTATCATTGGGCAACGTGACTCAACTACGACTACTGACTAATC
CTACGAAGACAAAATCTTTTTGTATTTTGTACGGTTCAAAAGGACTATCCTTGGCCAAAGAACCGAAAACAAGCTCCAAG
GAACCCAAAATAAAACAAAACAAAGACAAAAATAGACTCTAGCAATGTTCAACAATAGAAATATATGTACATACCATATG
TTTTTCACCCTCACCCCACACTTATAAAACAACACTATCCCAGTGCTTTACAAAAAAAAATTAGAATAGTTCGAGAGGTA
AGGTGAAAACACTCCCTGATCAATCTTCCATCACATTACCCCCTTCAGCCTCATCACCGGCCTGAGTGGGGTCTATCTCC
TCCTCCAAGTCGGAATCCACATCTGAGCTAGTATGCGCATGCTCCTTATCGGTCGGAATATCATTATCAATCGGCTCGCA
AAACGCAGGACTAATGCCAAGTAGAGCCTTGGCATGGTCATTCAGAGGGTAGCGCCTTGCGACCTCGCCCAACTGCATAT
TAGTAGAAGCATGTCAGCCATTCTGATGGCGCAACATCTCTAAGCCATACATCCTGGCCATAATCAACTCATCGCGTCAA
TGGCGCTCAGTAGTGGTGAGAGTTGGGCCAAACTCAGTGTCAGGCCCCTTTGTCCGAGTAATATCCATCGACATTGGATA
TAAGGGTGCCATATAGTCCAAACTTTCTTCAGGGACACCTGCAGCATGACACATCTGTGTAATCAAACCACCAAAAACAT
ACCTGTGCCCTTTGTGAACCCGGGTCTTACACATAGCAGATTTCACAATAACTCCAATGTTCAGCTCCCATGCCGGACAT
CAAGGCATATACCAAGCACACCCTGTCACGAGTAATGTCGGTGTAGTGGATCCCCAGTATCAGACAGTTCATTACAACTT
TCAACTAAATGCGCGTCTCCCGTAGCATGTGAGCGTAGGGAGGAGATTGGTGATGTCTCTTCCCGCTATGCTTAGTCCAT
TGTGCCATGGACTGTGGACCGTACAGTGTGTGTCGGATAGCCTGGTATGGAGGGCATATGATTAACCCTGTCAGCACAAG
TGGGTCCGAGTCCTGTGGTGTACCCAGTATGTCATTTATACATGTGAGAGTGATGGGTACATTCCTACCTCACACCGTCA
CATAGTGGGATCGTGCCTCGGGAACCTAGTTAGCGTAAAACTCCCAGACCAAGTGCAAGTTGCACTCTGTCGGTTCGGCG
AAGATGAACTCCATCCCTAGCTCCCTAATCCGCCTTAGGATATGTGGGAACTCACGTGCCAGACTGTCCCTGTCGATACA
CACATATGAGAAATAAGAGGCCACAGTGTGCTTTTTGTACCAAGCCTTGCCTTCCTTGGTTACCACTTTAACTCCGAACC
GCCTAGTTTGGCCTTTGGGGACTGCAGGTGCGAGTGGGACATTCGCACTTCAGGCACGTTTCTTATGGCTTGACGTGGCC
ACTTCTTTGTCGGGTCTGTGTGAACTTGACATGATTACCTGCCAAACATAACAAAGTTCAGCCCAATTGACTATATAATA
ATTATAAAAATATGGGTGGTGTGCGCACACCACCCCACACTTAGTTCAATGTAGTCTCATCTTAGGTACTCAGACTTCCC
AAAAATGACCAACAACATACTCAAGTAATCATCACGTTCATCAAACCGGATAGGCATCACAATATCAGTTACACCCACGT
AACAATTAGGTAGTGTTACTCAAGACTTCACAGAAATAATATTGACCCCTAGATATAAACTATCACCCATCCAAATTCCC
AAGCAATACTAATAGTCACACATTCATCACCAAAATAATGTCTACTTAAGAATTTGACACTATAGGCATACGATTTGCAA
TGAGAGCTTGAAACACTTATTAGACCTCACTACGCGAAGCAATCAAACCCCCATCCTTTCTCTAAACCCACAGGTACAAA
ACAATCAGAAAATTCTACTTAGGATTTCGAATTCACAATAACTTGATAGTTCAGACAACTAATCTCCATCATGCATAATC
CATTCCTGTAACCAAACCAATGTTAGAACAACACTAATGAACATTAGGTGATTTTTACTCAAGACTTTGAAATCACCTAT
GACCACAATATCGCCCACAACATCAACCAACGGGTTACCAAGGCACATTATACTCAAGGGTTCAACCATACCCACACGAA
ATAAACAATTTCATCCCACCAAGAGTCATTGACAACCAATATACATCAACACCCCCTCCTCCATATATAGCTACAACACC
CAACTAACACAAAGAAAACATAAAACACATACCTGGAGTGGTGAAGTGGGTGAAAATCAGACTGGAGAAGAAGCGAAGTT
GCTTCGCGATACGGAGGAACTCTCAAAATTTGAACAAGGGAGAGAATGGGGGAAGAAAATCGTGAGTTAGGGTGAAAGAA
TGGGGAATTTCTGGAGAATGAGGGGTTATAAGGCATTATGGGTCGGGTTATTTCAATTTAAAATGGGTAAAACCCGTTTT
ATTTAATGAAAAACAAAAAAATCCTTACCTGGGCCGCGATGTGGGGAGGATACGGAGTGTTCTGCCTTCGCGAAATTAAT
TAAAATTTTGACGAAGTCAAAATTTCATTCCACCTCCGCGATGCGGAGTTGTCACGCTGACCCTCTATTCTTGACGTAAA
TGTAAATCACAGTCTGAACCAAAATTCCATGCCCCCTTCGCGACACGCCAGCTACACGGAGTGTTCTGCCTGAAATTGGA
AAATAATTCCCAAATGAGGCACTAGCTCCGCGACGCGGGTCTAGCACGGAGTAACCTGTTTCTTGACGTAAATACGAAGT
CCCGTCAAAATCAAAACTTGGGGCTCCCTTCGCGACGCGGCAGTTACACGGAGTGTTCTGCCTTAAATTGGAAAATTAAT
TCCAATTGAGGCAATGACTCCGCGACGTGCCATGGGTCAAAATACTCGATCCCTGCACATTGTAAGCTCAAAACCCATTA
GTACCAACAAGATGGGCTACCTCCCATCTAGCGCCTTAGTTTTGGTCGTGACATGACTCATATTTTTATATTTTTCTAAA
TATATAATTTTTTTTCTAATTTCTAAGAACTAAAATAACTAAACAAAATCAAATAAATCCTAACTATTACAAGGGTTCAC
GGGTTGCCTCCCGTGTAGCATCTGATTTAACGTCACGGCACGACCCATCTCATGACTCATTCGTCATTCAATGTGAGCGC
TTCAAGCTCACGATCCACATCATTCCTGAAATAGTGCTTGACCCTTTGACCATTCACAAGGAAAGTAGAGCTCTTATCCT
TGTTCCTTAGTTCCACATCACCATGTTGAGTCATTCTCACTACTTCAAACGGACCACTCCACTTAGACCAAAGCTTTCTG
GGGAACAACTTCATTCTTGAGTTAAACAACAACACTAGTTGACCAGACTCAAAGGTGTGTGACACAATACTTGTCATTCC
ACCTCTTGGTTTTTTCTTTGTACAACTTAACATTCTCATAGGCGTGAAGCCTGAACTTCTCTAATTCATGCAGCTGCGTT
ATTCTCTTCCTTCCGGCTAACTCAGCATCCAGATTCAAATTTTTGATAGCCCAATATGCCTTATGCTCCAATTCGGCTTG
TAAGTGACACGCTTTGCCAAACACCATTCGATAATGAGAAGTCCCTATCGGTGTCTTGTATGCAGTTCGGTATGCCCATA
ATGCATCATCTATCTTGTCAACCCAATCTTTTCTTTGAACATTCACAGTCTTCTGGAGGATCTGTTTGACCTCTCTATTC
GACACTTCCACCTGCCCACTAGTTTGGGGATGATATGCTGTAGCTACTTTGTGTCTCACCCCATATTTGGCTAACAAATT
ATGCACTGAATTGTTAATAAAATGCGTACCTCCATCACTGATCATAGCCCTTGGAATTCCGAACCTGATGAAGATGTGTT
TCCGAATGAACTTCACAACCACTTTTGCATCATTGGATGGTAGTGCAACTGCATCCACCCACTTAGACACGTAGTCCACT
GCGACTAGGATGTATTGATTACCACGAGACGATGGGAATGGTCCCATGAAGTCTATCCCCCAGACGTCAAAGATTTCCAC
TTCTAATATATTGCTCAAGGGCATCTCATGCCTTCTCGAAATGATGCCCATCCTCTGACACTGATCACAACCCTTCACAA
ACATAGCAACATCTTTAGAAAAAGTAGGCCAAAAGAAGCCAGATTGTAATACCTTATATGCAGTTCGTTCGCCCCCATGG
TGTCCACCATATGGTGAAGTGTGACAACTCTCCAACACTTGTGTCGCCTGCTGTTCAGCTATACACCTTTGCATCATCTG
ATCAGGTCCCTGGCTCATCCCATATATAGAAGCGTGCATCATATTTCAGCATCTGCTTTTGATGCGATGATGCCTCAGTT
GGAAATAAGCCACTCACCAGAAAATTCACAATATCAGCATACCAAGGCACTTGAGCAAGGTCCAAAGCAAGCAATTACTC
ATCAGGAAACTCTTCACGAATCTTCCTCTCATTTTTCACATGAGATGAATCCTCCAGTCTGGATAGATGATCAACTATTT
GGTTCTCAGTTCCCTTCCTGTCGCTTATCTCTAGATCAAACTCTTGTAGTAGCAGAATCCACCTAATCAGCCTCGACTTG
GCATCCTTCTTGTTAAACAAATATCAGATTGCCGCATAATCAGTGTAGACTATAACTTTGGTTCCCACCAAGTATGATCT
GAACTTATCAAATGCGAACACTAATGCCATCATCTCTTTTCAGTCACAGTATACTTTGATTGGGCTGCATCAAGTGTTTT
GCTCGCATAGTATATGGAATGGAACATCTTATCTTTTCGCTACCCCAACACTGCCCTAACCGCTATGTCACTGGCATCAC
ACATAAGCTCGAATGGAAGCTCCCAATTTGGAGCAATGAGAATATGAGCTTCTATCAACTTCTTCTTCAGTAACTCAAAT
GCCTGCAAACACTTTTCATCAAAAATAAACTTCATCTCTTTCTCTAACAGGCTGCACATAGGTCTTGCAGTCTTAGAGAA
GTCCTTGATGAACCTCCTATAGAACCCAGTATGTCCCAGGAAGCTTCTAACTCCTTTTATTGTGATGGGAGGTGGCAACT
TCTCAATAACTTCCACTTTAGCTTTGTCAACTTCCAACCCACTTTTGGAGATCTTGTGCCCCAACACTATTCCCTCTCGA
ACTAGAAAGTGACACTTCTCCCAGTTTAGTACCATATTTGTTTCTTCACACCTGGCAAGAACTCTGTCAAGATTAGTCAA
ACAAAGTTCAAAAGACTCACCAAACACCGAGAAGTCGTCCATGAACACTTGAACAAAATCTTCCACCATATCATGAAAGA
TTGCCATCATACATCTCTGAAATGTGGCCAGGGGCCATACGGGCAAGTGAATGTAGTCTTTTCCAGATCCTCTGGTGCAA
TGCCGATCTGATTGTACCCTAAATAACCATCAAGGAAACAATAGTATTCCTGGCCAGCCAACCTATCCAACATTTGATCA
ATGAAAGGTACCGGATAATGGTCCTTTCTGGTGGCATCATTCAACTTTCTGTAGGCCATGCAGATCTGCCACCCAGTCAC
TGTCCTCGTGGGGATTAACTCATTCTTCTCATTAGTCACCATTGTCATTCCACCTTTCTTGTACACACACTGTACTAAAC
TTACCCATTTGCTATCAGATATGGGGTACACAATCCCTGCATCTAACCACTTGATTACCTCTTTTCTTACCACATCCTTC
ATCAATAGGTTCAATCTCCGCTGATGCTGTGCACTCGGCTTATGCCCTTCATCCATATAGATCTTATGCATGTATAGTGT
GGGACTAATTCCATGGATGTCAGACATTTGTCATCCCAAAGCTGCTTTCCTCTTCTTCAGGATGATTAATGTTGCTTCCA
CCTATTCATCAGACAATGCTGCAGACAAAATAACCGGTAAAGTTTTATCTTTACCCAAAAATGAATACCTGAGGTGGGCT
GACAATGTTTTTAACTCCAACTTGGGTGCTTCTTCAATGGAGGGCTTGGGTGGAGGATCCATCACCCTATTTAGAGGCTC
TCATCGATCTCCAGATGTACCTATAAGTGCCACATCAAGAAATTGCACAATTTTCTGTGCCTCAGCATCCCCATAAATAT
CGTCCCCTACTAACACTCGCTCTAACGGGTCTTTAGATGAAATGTAGCGAGCCTCTGCCTCAAGATCTATCACAGTTATG
GCAGACAACTCCTCATACACCGCTAGCAGCTTTAATGCTTTATACACGTCAAACACCTTCACTTTCTCATGTGCTTGCAT
AGTAAGTTGCCCAGCTGCTACATCTATCATAGCACTCCCAGTCGCTAAGAACGGTCTTCCTAAGATGAACGGGACCTCAG
GATCTGGCTCAAAATTCATCACAACAAAATCTATTGGGAAAATCAACGATACTTGCACTAGAACATCCTCGACAACACCC
TCAGGCCTCACACCAAGATGGGTTTCTAAAGGGCATTGGGTATTTAAAATTGGAGGTGGGTTATTTGATTCCTAAATTGA
CAATTGTCCTTTCGTTAAAATTAGGGGTATATTTGAACTAAAGTATAACAGAAGGGTATATTTGAACCGAAAGTATAACG
AAGGGTATATTTAAACTATTTTCAATAGTATATGGGTATATTTGACCCTTTTCCATTTTTTTATGTATTTACTCATATGT
TATTTTTATAGAAAACTCTCTCCCTCTCTCTCTCCCTCTTCTCTCTCTCTCTCTCTCTGTCTCTCTCTCTCTCTCTCTCT
CTCTCTTTCTATTTCTCTCTCCTGCCAATAAGAAGAAATTCATTCAAATGTATTCAACCAAATATATGTGAGTTTTGTAT
TGGGGAAAATAAGCAAATATCCCAAAAAAGCAAAATAATTACAAACATATACCCCTTTACATTCATACCCCACTAAATAA
TTATACTATATACCCCATTTACTAATTTCGCTTAACTGATACTAAATCAATATCATATATATTGTATTGGTATCATTAAG
ACTGATAATTTCGCTGAATTGATACTAAATTAGTATATATATATATATATATATATATACTGTATTGGTATCATTAAGGT
TTGTTGTTAAGAAATTACTCATATATATATATACTCTTATAGTANNNNNNNNNNNNNNNNNNNNNNNNNNNNNNNNNNNN
NNNNNNNNNNNNNNNNNNNNNNNATATACATATATACTAGTATAATAACATTGACTAATAAATAATTTACGAACACGAAA
CCTTAATGATACCAATAAAGTATATATATACTGATTTAGTATCAGTTAAGCAAAATTATCAACCTTAATGATACCAATAC
AGTATATGGTACCGATTTAGTATCACTTAAGCAAAAATTATCACCCTTAATGAATGGGGGTATGAACTGTAATTATTTAT
GAGAGAATGGGTATTTTAGAAATTACTTTGGATTTGGGTATGAACTTGTAATTATTTTAGATTTTATGGCCCATTTATGT
AGTTTTCCCTTTTGTATTTTAATTCAATTGTATTCAAAAAAGTTGTATTTTATATTTTTGTATCAATTGTATTTGTATTC
ATAAGAATACAATATGCATTCATCCTCTCTGTCATATGTATTTGTATAGAATCAAAGAGAGGTTGAATACCGTTCTATTC
CGAATACAATTGATACAAAACAAATACTTAATACAATACAAAATAAATACAAAATATATTTTGTTGTATTTCGAATACAA
TTGATACAAAATATATATATATATATATATATATATATATATAATATAAAATATAATCCTCTCTATTTCCTCTCTCAATT
TTGTTCGCTTCTCTCCTCCCTCTCTCGATCTCACTCGCCTCTCTCCTCTTAATATGTATTCATTTGGATACAAATCAGTT
TATATTTGTATTTTTATACTCTAAAATTCGTGAAAAAATAACCCCACTCCTCCTCTAACATTTTGCTATTATTTGTAATT
AAGCAAACTATAGTTATAGAGCCCTATTGAAGGCCTAATGTTTGTTGTTTTTTTGAAAATTTCCCAATTTTTTAAAGGGA
TAATTAGGCAACATAGTCACTCAATCATTTTATTTACGAGAAAATTAGTCTACTTTTTAAAAACTATTCGAACTAGTCGA
ATTCATTTCTTCTTCTTTTTTCCACTTCAACCATTAATGACATCTTCTTCTTTCTTCTCCTCCTCCTCCTTCTTCAGGCG
ATTCATATTCCCTTTCTCGTGAAATCGGTTTTGATATATAATATATTATATATACCGCCACATAAAAAGATCTAAGTAAA
ATCCTCACTTACAAGGTTAAATTCATATGGTATTATGGTGGTAATATTCACCCTAGACCTCAAATGACTATTCCGTGGGA
TTTATGCTTAGCACCGAGAGGATATTTAGATGGAAGCTCTCCCGTAGCTAGAGGTCGGGTTTCTAGTAGCAATCTCCTTA
TCCCATACCTATGTGTCCCCATGGGATGATTGTCTTAGATAGATATTAGCTAGTGGATCCACTTAAGCTAGAAGCTATGG
TTCTTACTTTGGCAAGTAAGGACATCCCTTTCGGTGTGGGATAGACACCGGATTCCATGTTATAGCTCACATGGTCTATA
TGTCGGTTAAGGCTACTTCCCACAATAATGATGAACTAAGGTTACTTCTATAAGTATCTCACGTGTTTTCAAAGATGATT
TTTACTTGCATTGACCATGACCATGATTATGCTTCTAACCTCTTGTCTTATGTTTTAACTTGGTCTTTGCATGTCATGAA
AGGTCCTTTTAGCATGATTTTGTAACTCTTATGCATTGGATAATACTTGGTACATTCTTTATACTAACGCATACTCGTGC
CTACATTCTTTAAAAAATGTAGGATTCGACGCTCCGATTCCGCATCCCCATGGCTAGTGATCACCTTAGTAGCTTTTGAA
GAGTGGTGAGTTCTCATGTTCCAAGGACCAAACCCTTTATTGCTTATAGTCTTTACTTTTATAGATTGTATGTGATGTAT
GAGTTACGTCCCAATCACTCTTGATGTAATAGATAACTTTGAGACTATGTTAGACTTCCGCCTCATTTTTGACAAACTCT
TTAAGTGGCTTGTATAGGGCCTCTCAGGGTCATATGTGTCATGTCACGTCTAGGGTGTACTTTGGGTCGTGACAAAAAAA
TATATTTTTATTTTATTTCCTTCTGATCATTTTCAACCTTTACTTTTTCATGTGATTCCATTCAATCTTTAGTATTATTT
TTTTATTTTTTTTCATGCATAATTTTATTAGTATTCTAATCTTTAAATTTAGGTAGAATTTATTGTTGAATAAGGTTATA
GACTTACATTTTTTCTTTTCTTTTAAATCATATTTATGTACGTTATGTTGAAATTTGACATAAGAGTATTATGTTAATTT
TTTTGTTATGAATTTAGAACTTATGTCATATTTTCTATTTCATTTGTTTTAGTAGTATTGTCTTGATACTTCACATTGCA
AGTTATTTATTTTTAGTTAGACTTGATAACTTATCTTTTTGTCAAATGTTTTAATAATTTTATGACATTACATTTATAAA
ATTAACATTTTTGTCAAATATGCATTTTATGATGTTCATAGAAATCTTGTGCTATTAGTTTCTGTGATTAATTTAATTAA
AATATACTAATTTGAAAAATATAAATCAATTATGTTTTATAATATATTAATTAAGAACATATGTTTGTTAATTAATATAT
TTTCAAAATACAATCTATATCCTAAATATATAATTTAATATCATTTATAAAGGTTGTTATTTGTCTAATAATTTTTTAAT
TTTTTTTAGATAATTAACTTTTATTTAAAAAAATTAGTATAACCTTATGATTAAACTTGTGTAACCAAACAATACACTTG
TAATTACATTGTGACAAACAAATAAGTCAGTGTAATTACTAGAATATGTAATTACCAGACTAATAATTACTATTGTTAGA
ATAGAAATAAGTATTTCCTACTTAGAATAGAAATAGGAATAGGAATAGGAATAGGAATAAGAATAGGAATCCTAGTTGGA
AAAGGATTCCAATGTAGTGTCTATAAATAGGGTCTCAATGTAACTATTTAGATACACAATTCAATAATATTTTCCGTATA
TATTTCTCACATGGTATCAGAGCATTGGTGAGAACAAACAAGTCACCGTATGTCTATGTCAATTTCCGGTGACTGTTGGG
TCTGATTTTGTTATTCTTTTTTCTTTCTGTGGGTGTTGTGCGAAAACCAACACCACCACGAGGCTCGAAAAGCCCCCGTG
ACCAAACCCCAGCCAAAACCACCGATAAACACCACCCCACGCGCTCTCACGCGCCGATCGGAGGTGGTAGTTTTCGGCGA
GATCTGTCTCACGCGCCGGCGCGTGAGGGTTTTTCTGATCATATTTTTTGAGATTTTTTTTGACAGTTGGGGTCGTCCAG
CCATTCCGACCAGGCCCATACTATTTTTGACCAGATCCGATCGTCGAAATTAGGGTTTCGACTATTTCCAGGCAGTTTTC
GGCAACTTTTCTTCGAGATTTGAATTTTTCGAGACAAATTTAGCATAATGTCTTTTGGGTGTGATGTTTTTGGTTCCAAA
AATATGGGGATTGGAAGTTCTAGCCCTATAATCACTTCAGAACTTTTATTGGGAAGTTCAAACTATTTATCTTGGGCTTC
CTCGGTTGAGCTGTGGTGCAAGGGTCAAGGTGTCCAAGATCACTTAACGAACAAGGCTTATGAGGTAGATGTAAAGGCAA
AGACTAGTGAGGAAGATGCAAAAGCCAAAGCACAATGGGAGAAAGTAGATGCTCAATTATGTAGTCTCCTATGGCGTTCT
ATTGATTCCAAGTTGATGCCCTTGTTTCGCCCATTCCAGACGTGTTATACAGTTTGGGAAAAGGCTCGTGCTTTATACAC
TAATGACATATCTCGATTCTATGATGTGATATCTCGATTGACCAACTTAAAGAAACAAGAATCCGATATGCCTACTTACT
TGGGACAGGTAAAGGCAGTCATGGAGGAATTTGACACATTAATGCCAGTTACTACGAATGTGGAAAAACAACAAGAACAC
AGACAAACATTGTTTCTAGTTCTTACTCTTGCTGGACTTCCTCCTGATCATGATTCTGTACGTGATCAGATTTTAGCTAG
CCCTACAGTTCCTACAATCGATGAATTATTCTCTCGTCTCCTTCGTCTTGCGGCACCTCCCAGTCACAAGGTAGTTTCAT
CACCCACTGTTGACTCATCTATTCTCGTATCTCAAACCTTTGAAAAGCGTACATATCAATCTATATAGAATCGGCGAGGG
GGAGGGCATTTTGGGAAACCTTGATCCAAGTGTAGTCATTGTCATAAGCCTGGACACACTCGTGATATATGTTATATTTT
GCATGGTCCACCACCCAGTTATGATCCTATTGTTCTAAAGGAATATAATGAGTTCCTTCGAAATCGCGCAAGTAAACAGA
CATCTCCACCAGTAGCATATGGTGCTCAACCTAATCAACCATCCAATAATGCTCATATTGCTCAGACAGAATATGATGAG
TTCCTTCAGTATCGTGCAAATAAGCAAACGTCTCCACAAGTAGTTTCGGTTGCACAACCTGATGTCTCTGTTGCGGGTAA
TTCTTTTTCTTGTGTGTCGCAATCTAGTACTCTTGGAACATGGGTCATGGACTCTGGGGCTTCTGATCATATCTCTGGTA
ATAAATCACTTTTATCCGATATTGTTTATTCACAATCTCTTTCAGCTATTACTTTAGCCAATGAGATCCAAACAAAACCA
AAAGGGGTTGGAAAAGCCAAACCCCTATCTTCTGTCACCCTAGACTCTGTTCTTTATGTCCCTGGTTCTCCTTTTAATCT
AGCATCTGTTAGTCGTTTGACGAAAGCCCTACATTGTAGCATAACTTTTTTCGATGATTTTTTTCTTATGCAGGACCGCA
GTACGGGACAGATGATTGGAACAGGACATGAATCACAAGGCCTTTACTATCTTACCTCTTCAAATTCCTTAGCAGCATGC
TCCGTTACAGATTCCCCAGATCTAATTCACAAACGTTTGGGATATCCGAGTCTATCCAAACTGCAAAAGATGGTGCCTAG
TTTGTCTAGTTTATCCACATTAGATTGTGAGTCATGTCAACTTGGGAAACACACTCGTGCTACGTTTTCTCATAGTACTG
AGGGTCGTTCAGAGTCTATTTTTTCATTAGTTCATTATGATATTTGGGGTCCTAGTAAAGTCAGTTCCACCTTAGGATTT
CGTTATTTTGTTAGTTTCATTGATGATTATTCAAAATGTACTTGGGTTTTCTTAATGAAAGATCGTTCTGAGTTATTTTC
TATTTTCAAAAGTTTCTTTGCTGAAATACAAAATCAGTTTGGTGTTTCTATTCGTACTTTTCGTAGTGATAATGCCTTAG
AATACTTATCCTCCTAATTTCAGGAGTTTATGACTCACCAAGGCATTATTCACCAGACTACTTGTCCATACACCCCTCAA
CAAAATGGTGTAGCTGAAAGAAAAAATCGGCATCTTATTGAGACCGTTCGTACTCTTCTCCTTGAATCTAATGTTCCACT
GCATTTTTGGGGAGATGCAGTTCTTACGTCTTGTTATTTGATAAATAGAATGCCCTCTTCTTCTATTCAGAATCAGGTTC
CCCATTCCATATTGTTTCCTCAGTCATATCTCTATCCTATCCCTCCTCGTGTCTTTGGGAGCACATGCTTTGTTCATAAC
TTAGCCCCAGGAAAAGATAAATTAGCTCCTCGTGCCCTCAAATGTGTCTTTCTTGGTTACTCTCGAGTCCAAAAAGGGTA
TCGTTGTTATTCACATGATCTTCATCGATACCTTATGTCCGCTGATGTTACATTTTTTGAGTCTCAGCCTTACTATACAT
CTTCTGATCATCCTGATGTCTCTATGGTCTTACCCATACCTCAGGTTTTACCTGTGCCAACCTTTGAGGAATCTATGGTT
ACTTCTACATCTCCAGTTGTAGTGACACCACTACTAACTTATCATCGCCGTCCACGTCCAACCCTAGTCCCAGATGATTC
ATGTCATGCGCCGGACCCTGCTCCTACTGCGGACTTGCCTCCTCCTAGCCAACCACTTGCACTTCAAAAAGGTATACGAT
CCACTCGAAATACTAACCCACATTATACCTTCTTAAGTTATCATCGTCTATCATCACCCCATTATGCATTTGTGTCGTCT
TTGTCCTCTATTTCCATTCCTAAGACTACAGGTAAAGCACTTTCTCATTCTGGATGGAGGCAGGCTATGGTTGATGAGAT
GTCTGCTTTACATAAGAGTGGTACTTGGGAGCTTGTCTCCCTTCCTGCAGGTAAATCTACTGTTGGTTGTCGTTGGGTTT
ATGCGGTCAAAATTGGTCCAGACGGTCAGGTTGATCGACTTAAGGCTCGCCTTGTTGCCAAAGGGTATACTCAGTTATTT
GGGCTAGATTATAGTGACACTTTCACTCCTGTGGCTAAAATTGCATCTGTTCGTCTTTTTCTATCTATGGCTGCCGTTCG
TCATTGGCCTCTTCATCAGTTGGACATTAAGAATGCTTTTCTGCATGGTGATCTTGAGGAAGAAGTCTATATGGAGCAAC
CACCTGGTTTTGTTGCTCAGGGGGAGTCTAGTAGCCTTGTATGTCGATTGCGCAGGTCACTCTATGGTCTAAAACAGTCT
CCTCGAGCTTGGTTCGGGAAGTTCAGCATAGTAATTCAGGAGTTTGGCATGACTCGTAGTGGAGCTGATCACTCTGTGTT
TTATCGGCATTCTGCACCAAGTCGATGTATCTATTTGGTTGTTTACGTTGATGATATTGTTATCACCAGTAATGATCAAG
ATAGTATCACCGATTTGAAGCAGCATCTCTTTAAGCACTTCCAAACTAAAGACCTTGGCAGATTGAAGTATTTTCTAGGT
ATTGAGGTTGCTCAGTCTAGATAAGGTATTGTTATTTCTCAACGCAAGTATGCCTTAGACATTCTTGAGGAGACATGAAT
GATGAGATGTAGACCTGTTGACACTCCTATGGATCCGAATGTTAAACTCCTTCCAGGACAGGGGGAGCCACTTAGTAATC
CTGAAAGGTATAGACGACTTGTTGGAAAGTTGAATTATCTCACAGTGACTAGACCTGACATCTCTTTTCCTGTGAGTGTT
GTAAGTCAGTTTATGACTTCCCTTTGTGATAGTCATTGGGAAGCAATTGTTCGTATTCTGCGATATATAAAGTCAGCTCC
CGGTAAAGGACTACTTTTTGAGGATCAAGGCCATGAGCATATCATTGGATATACAGACGCTGATTGGGCAGGATCACCCT
CTGACAGACGTTCTACATCCGGATATTGTATTTTAGTAGGAGGTAATTTGGTGTCGTGGAAGAGTAAGAAACAGAATGTG
GTTGCTCGATCTAGTGCAAAATCAGAATATCGAGCAATGGCGACAGCAACTTGTGAGCTAGTTTGGATCAAACAGTTGCT
AGGAGAACTAAAATTTGGCAAAGTTGATCAGATGGAACTTGTGTGTGATAATCAAGCGGCTCTTCATATCGCATCAAATC
CAGTGTTTCATGAAAAGACTAAGCACATTGAGATTGACTGTCACTTTGTCAGAGAAAAGATACTCTCGGGAGATATTGTT
ACGAAATTTGTGAAGTCAAATGATCAGCTTGTAGATATCTTCACCAAGTCCCTCACATGTCCTCGTATTAATTACATCTG
TAACAAGCTAGGTACATATGATTTGTATGCACCAGCTTGAGGGGGAGAGTTAGAATAGAAATAAGTATTTCCTACTTAGA
ATAGAAATAGGAATAGGAATAGGAATAAGAATAGGAATCCTAGTTGGAAAAGGATTCCAATGTAGTGTCTATAAATAGGG
TCTCAATGTAACTATTTAGAGACACAATTCAATAATATTTTTCGTATATATTTCTCACAACTATCATAGAAATCACACCA
ATTTAATTTAACAGGTGCCTTTCCAGACAAACCCTAAATAAGTTAATAATTACCACCATCATCATCGCTGCAATAGCCAC
CTTCATCGAAGAAATCATCTTCAATTAATAAATCAGCTAATAAAATCACATTTGAAAATTTTAAAGATGGAGAGAGAATA
ACATATGGAGAAGAGAGAGAGAATGTGTTTCAGATGTATACGAAAGAGAGAAATAACAATAGATTAGTGGCCAATTTGGA
AAATCTTACCTATATTTGGTCATATTTAATAAATATCAAATTTTTTATGGAATATATTGTAATTCTTATCAAATTTGGAG
AATAATTTTCTAAAATTAGCTGACTTAACTATGGTTATGCTATTTGTTTATATGATATAATCTTGACTTTTAAACTTTAA
ATATGACACATGTCTCTAATCTAGACGTGCACTTGACGAAATGGAGGGAAGGAATAATGGAGGGGAGCCGGATCCACTAT
ACTTTTAAGTAATTATCTCATATTTTAATCGAAGAATTTACTCTCTCTATACAGGATGAGAGAGAAACTAAGAAAATAGT
AGAAACTACGATGACATAGATACTTAAAAGATATGAACAAACTTAACTCACAATAAAAGGGTAAAAATGAGCTTCTTTTG
ACTAAACTCACGTTCGTTTCACTATTGAATGGATATCCTATTGAATATGCTATCAACAGTGGAAACATGGAAATAATACA
TGATTTTACATATGATATACAACAAAACAATCAATTATAACATCAATTTATTGGAAGAGTATGTGAATGTAACACAAGTA
GATATATTATAATGCTGACGTTGTAATTATTGTAATGTTAATGTTCATAACGTCACCAATTTTTTAGAAAAGACACAAAA
TCACCATTGAAGTTGTCCCAAATTTTTTAAAAAGACATCTTAACTTTGCGGACGTCCTATTACCCATAAACGTATTATAT
ATATATCTTCGTAAATAGATCATTTTGACCCATTTTCTCATTAATAAAGCCGTGTGTGATTCTCAATACCCCTTTTGACC
CCTCTTAGTTTTACTGCCCTACTGCCAACATCGACACTCTATGGTCTCTCCTTCATCAAGAGGCGAACAACAAGCTGCTG
CCAATAAGGGTACTGCTCTGTTGATTGATGTTACCTAGTTTGGGTACTTCAAGGTTTTGGGTGAAGTTGTTTTGCCTATG
GGACAAACTGTTGTTGTGAAGGCTAAGTTGGTGTCGAAGAACGCAGAGAAAAAGATTAAGGAAAATGGTGGAGTTGTTGT
TCTTACCACTTTAGATTTGAATTGTTAGTTGTTTTTTTATGTTAAAGTTACTGTTTTGATTCGTTAATGAATATTTGGAC
TTGGTACTGCTTGTTTGATCTTCTTTTGAGATTTTTCAATTTAATGAGTTATTACCTGTTAAAGTATCTATTATAGATCA
GTATGCTGTGATTCTATTTCAGAATAATGATTTCCCCCAAGTTTGAGTTAATGATATTTGCTTGTGCTAGTGTTTACGTG
TTCTGCCATCTAAGTTCAACACATTTGAGGCAATTGTAGCCCAATTTGAGGAAGATGATGAATTCAAAATGAGGTAAATA
ATTAATAAAGAAAATAATTGAAACGTGTCACTTTTTAATTGGTTTTTGACAACAAAAATAGACCTTAAGGCGCTTCATGT
GCGTGTTCACAAACATAGTGAGAAAATGAGTCAAAATTGTCCTTTTATAAAAATATTCAATACTTTTGTGGGATAATAAG
ACGTCCGTAAAGTTGAGCCATATTTTGAAAATTTGAAACAACTTCAGTAGTGACTTTATGTCTTTTCTCCCATTTTTTAA
TTTTTTTCAAGAGTGTTATAACTGTGGCATCAAGAACTTCTGTAACTTTTACAAAAATAAAATAATCATGCCGTGGAGTG
AGAAGTTAAAAGAAGGTTTGAACCTCTTATTTCAAATTCAATAATTGTGTCAATGTAATAATATTCTCTTTTTATTTAAA
AAATGTCACATATATTATAATAATGTACATTATTACATAATTCTTTCTTGATTGACATGATACACACGTACAATTTATTT
GGTTATTCTAAAAATATTTGTATACAACTTAGACAAATAATATAAAAAGTGGAGATGGGGTGGACATTGGGGTGTGGGGG
TGATGGCATAGGAGGGGGAGTGAAGATGAAGGTGTGACAGAGGGTGAGGAGGATGTAACTATTGTATTGATGATCCTAAC
AAACAATGGGACTTGGTCCCATGAGTTGCACATGTTCTCTGGTCAAATGGGAAACAACTGTAAAACTGTCAAACTGTTTT
GGTTGGTGAGCACGGAAAAAGAGGAAAAAACTCTTAGCCAATGGGAGAACACAAAATTATTTTGTTCAGAGGATAATTTA
CCTTTGTTGGTGTGAAATAACTTAGTTAACACATCCAAGCATTATCAAGTAAAATGTGTCTTTTGTCTCTCTAGATCACA
AGCCTTTAAGAACTGCGAGGGACCTGATAGAATTTTCAACTGTGTCTTCTGTTGTTAATCAAAGCTTGTGTCTTGTGTGT
TTTAATTTGTAAGATACGTTTCTAATCTATAAAGGAACTGGTCGTTTCTTTATTCTAGTGAACAATGAACATAGTTAGAG
TAAATTGTATAGTATGTGATTGAAGTCTATATTTACTAGAGTTAGTTGATATAATTGGCAATAGAGTTATTGCTTTGGCT
CTGATATAATTGGCAATAGAGTTATTGCTTTGGCTCTCTCTGTAATAGGGGTGTTACAGGTTACAGGATTAAGATTTAAT
CCTCGTATGATTGTTGGAGTCTGTATTCACTTGTTGCTTAAAGATAGTGAAAAGCAGTTGGAAAATCCTGTTAGATAGGT
CGTGGTTTTTCCTTCCTTGAATAAGGAGGTTTCCACGTAAAACTTCTTGTTGTTCTTATTCTGTACTTTAATTTTTACTG
CATTAAAGTGTGTGACAAGGACCTGGTCCTGTAGCATGTGGTGGACTCATATAAGTTATCAGAGTACATGATCAATGTGA
AGTAATACTTGTAAAACTTATTTTTCCTACTTCCATTATGAAAGTCATATTCCTCATTTTTAAGGATTTTGGTCTCAAGA
ACCAAAGTGTGACCAAGTAAATACTATTCCCTCCGTTTCACTTTATGTGATACCGTATTAGCGTTTAACTTTATACGATG
TTGAATTAAGAAAAAAAGAAACACTTTTAAAATTTTTGATCTAAAACAATTCTTAGATATTTGTGTGGTTGTAAATCATT
ACATTAAGGGTAGAAGGAGAATTTTAACATAAAAATATTTTTAATTATAGGAATATGACATTTTTTTTCCAGATGGACTA
ATCAAGAAAGAATGCATCCAAGATACACAAAATGAGTATCTCCTGTACAATTGACTCATACATCCTCCTATCAAAAACTT
AAAGTGCTCAGACAATTCCGTAATAAAATAGAGTTAATATCTACATTATTAGTTTCCACATTTATTAGGTAGAGAAGTAA
TAAAAAAATGAGGAACTTTAAAAAATGACTATAATATAGGTAAAATTAGAAATTTATAGTATAGTTTGCTTAATTACGAT
TCATAGCTAAATTTTTGGGGAGGAGAGAGGTGAACTGGGAGAGGGAGAAGAGAGGCGAGACAGAGGTTGAATACATGTTG
TATCAAGTTGTATCATAAATACAATACATCTAATTTGTATCAACGAATACAACTGCATCAAATACTATTGTATTTAGTTG
CATGTTAGGAGGAGATAGACTAGAGAGATTAGGAGACGGAGGAGAGGGGCAAGCAAGATTAGGGAGAGAGGATGGATGCA
TGCTATATTTGTTGTATCAAGTTGTATCACGAATACTATTCATACAAAATACATATATAGTTGATACAAAATACAAATAT
AGTTGTCAGAATATAATTAATATAGAATAAAAATCTCTCACTTATATTTGATCGTATACAATTGCTACAAAATACATTTG
ACAGAGAGGACGAATATATACATATTGTATTCGTTGTATCAAGTTTTATCACTAATACAATTGATTTGTATCATATATTG
AATATAATTGTATCAAGTGTATTAACGAATACAATTTGTATCGACGAATATAATTTTAATCAATGAGTACAATTGGTAGA
ATACAATTTTTCATAATAAAATTGATATGCAATACAAATACAGTTGATATAAAATACAAATACAGTTGATAAAGAATACA
AATATAGTTGATACAGTATACAAATACAATTGTCATATTATGTGGAATGTTGTTTGGGCTGCAACACTGTTTGGCCCGGA
GAGAGAGAAGAGATAGAAATTTTCTATAAAATCCTACCTATAGCTATGAATTGTAACTATTTTAAGAAATTATAATTGTG
TTTAGTAAATATATATCCTTGTTTACCATATTATATAACTTTCCCTAAAAAATTGCATAAAGGGTGATATGAAACTATTT
ATTGTGCTTTGTTACTCTTTTCTCTCTTGAGACGTCAAACTTGTGAGTAAATATCTCAAAATGTCATTCAATTATGAGGA
GTTATGTAGCAAAGTCATTAAATTTTACCAGTAAAACCTCACTAAATTAATATAGGTGGACCATGAAATATTATTATTTT
GTAGAGACATTATTTAATCGATATTAATATTTATTAATTTAAAGAGTATTTTGAGATTCAATAAAAGTTAATTTTCATTA
CATTAAAATCATTATATCTTACTAATTTATCTATCATATTTATTGAATTCACATAAAAAAATAATAATTTATTACACATC
AAGTACAATGAATACATCAAGTTGAAGATGATACAATACCTTTGAAACTAGCTACACGTACAGAAGCGCTTATCACATCT
AGAACTTTTCACAATTTTATGGTGCAGTTCGAAAAGATAATACCCAAACTTTTTGATGCAATAAGAAAAGTTTGATATGA
ACTTCAACCAGATTTAATAATTTTAACAAAAATAAAACATAACAGAATCATATTTTACTAAATTGTCTTTTATATATATA
TATATATATATATATAAGAAATATTAGTTTATAATATTAATGAGACCATATGTTTATATAGGGGTCTTCTAAAAATATAT
TATCTTATCGAAATGAATTATTTTTTTCATTGGCCCAAGGCGGGACCAAAGGAAAATATTATTTTAAGAGATTATTAATT
TACCGAATATTAATTTAGTGAGATTTTACTGTATTATGTATTAATAAAAACTCTCAACTTAAAAAAATTCTCTTGTAAAA
TCACTCAAGCAAATTTGTCATAAAAGAGTCCACTTTACCCCCTTAACATTTTAGGTTTGAGAAACAATACCCCTTTACAT
TTTGAGTGTGATAATAAACCCCTTGATGTTAAATCAATTGTTAGAAACCATTTGAATTATTTTATATATTTTTAAAATGT
AAAAAAATAGCTTTCACTTAATATGAATTATAATATGTACACTTTTAAATAATTCAAAAATTTAAGCAGTAGCATCGTAT
AAATATCAAATTTCATACTTCTTTTGACATTTAAACTGTCATTTTCTGCATGAACTATTTTTTAAAAAGTTTGAAATTAT
CTTGATCCATTTTGTATTACTAATATGGAAAAAAGATTTTTCTTTTTATCTATTCAATTTAGTGTAAAAAATTTATTCTA
TTTCCATAATGTTCTTACATAGGGAAAATTGTGCATTAGAACAAACTATTAATTCAAAATAAATGTTATAGCTACAATTT
CATTTAAGAGCAACTTACAAAAATAACTATATTTATAGGGTTAATGAATACCAATAGCTATAAGTATGCTATTTACAATA
AATGACTACACTTTATATCACTTTTTCGCTGTATTTTTGTATAGTTTTTTATTTTTTTTATTTATACATTAATACATCTT
TAAGTACAACAAGCTAAATAAGGAATTGACTCTAAATATAACCCACTATCCTTACATTACGTCCATACAATGAGCAACTT
CCCATAATTAACTTTATAACTGAAAATTACTCATTTAAAGACATATCATATCATATTCTTTATCAGTTTAACAAAAAATG
TGATACATCATACTCAATTTTCTTGTTGTCTCCATAATTCTTATTCTGGCATCGTGAAGGTATTAATAATTTTTTTTTGT
TAATTCAAGTTATTGTATGTAAGCAAATTGTTGAATTTGTGAATGAAGGTTAAGTATTTCGATTTTGAATTAGGTGAACT
ACATGGCAAAATATACACTAGTTGTTAAACAAAAAATGAATACACCAATATAGAATACAATGAATACTTTGTTGTTAAAC
ACAAAAATGAATACGTTGGATACAACTATACTTGTATTCCCTAATCAACTTTTTATCTTAGATATAGTACTTATCTATCT
AGATATAACTATATTCGCAAATCAACATTTCAACTTGTGCTTATATAACAATACAAGTATCTATGTATATAAATATGGAT
ACATTTCAGCACTGTTGTTAAGCAAAAATATGAATACATTTGACATACGAGCAAAAAAGATACAATTTGTGGGTATAAAA
CTGTATAAGTATGGATACATTAGACACATGAGCAAAAAAATATACAATTTGTGGGTATCAAACTGTATAAGTATTCTTGT
AAATAAAATTTTGAAAGGGCCAACAATATTGTATTGATGTATCCAACTATACTTGAATTCCCTAATCAACTTTTTAAAGT
TGACAGAGTACTTATGTATTCAAATATAATTGTATTCACAGATCAACAATTCAACTTGTGGTTATATAATAATACAAATG
TCTATGTATATAAGTATTCTACTATATACAAAATTGACAATCAAAGAACCCTTAATCTCTTTTTTGATCATGTTCTTCTT
GTACTCATTTTTTAACAACTATATACATACGAAATCAAATTTTCTAACAATTTCAATACAAGAGGACAATCCATAATATA
ATGACAATGGCACACAATACATTTGTTGAGATATATAAGTAAATGACATTAAACTAAAAAAATAAAGCATACAAATCTCA
ATTTCATTTTCCTCTTGTTCCTGCTCGACTGCTCTTTTTTCACACCCACTTGAATCACAAGATTACTTTTCACTTTTGAA
CCTTTTTTCCTCTTTACTAATTTTGCATGTTCGATTTCTTCAAGCTGATTTAAGGGTATATGTTCATTAACCTTTTTGTT
CTTCTTTCATTCTCCATTGCAACAATAGAGCCTGAAATTTTGACTTGTTGTTGAGTAATACACAAATCAAAAGAAGGTAG
TTCATCCAACAATTTGTCAAATAAATGTATATCTCTCGTAACCCTCTTCGGAGTATCAATTTCAGCCATTGAAATGGATA
AACAAATTCTTGAATCAAAACCCTATGAAAATAGAAGAAAGTGTAGATGTGTAGATATATAATGTTCATAAAAATGAGAT
AAATATGCAATTAGAAGATATCTGATGGATACAAAATCACAAAAATCGCTCATGCAGTGATGTAATGGATCTTGAATTTG
AATGAATTTGGGGGAAAAAATCAGAAAGTATGTGATGTATGAATATTGATGAAAGAGAAAAATTTGATGATGGTAAACAT
GGGAAAAGATCATAAATGTGTCTGCCATAATTAATTAGGCATTCAATAATTACTTTCCTATTTAATATTTATTTATTATA
TTAAATATATATATAAAAAATTATTTATTTGTACATAATTAACTTTGCTATTTATAGTGTAAAACGTAGTTATTTTTCTT
GAAAAAATTAAAACGTAGTTATTTTTGTTGAATATATATGAATGTTTGCCATATTCTGAAGCTTTTCCTTCATTTAATTC
CAATCCGTATCAAATCCATTGCCATTCTCGCCTCTCTCTCATGAATCTCGCTTGCCACTCTCAGTTCTCTCCCTCACCTC
TCTCACTTTTATACAAATACAATTGTAAAAATTGTGTGTGTGTTTGTATAAAGCGAGAGAGACAGTATATACAAAGCGAT
TAGGTTGAAAAAATAAAGGATTTCTAAACATCTTATTATCCTATAACACTATAACATAGACCAATTAAATGAAACGGCAG
GTCTTTCTTTAGAACAGATTCATTCCAGAACAGAAAACCAAACTGAGAATCAGAATCGCACTTGGAGCCTATCGGTTGAG
GGGTAGCAAGAAGATGCATTGGCCGATAACATATCCATCGCCTTTCCACGGTCCGTCCCCATAGCAAGCTTCCTATTGGC
TTCTCACCCCGGACTGAGACTCGCTCTTCTCGTCCAGAAGAATAGTTGTCTTCAAGACAAATACATATCTCTCTGTCTTA
TACACTTATAATTATACTAATAAAAATCTTCCTCTACTCAATTCTCTTTTGTCTTTCTCTCTCACTTTATACAAAAACAA
ATTATACAAATACAATGTACAATTTGTGTTTATATAAAGCAGGAGAGAGATTTGATATACAAATATAAATGTTTCTACTC
GATTCAATTGTATACTAACTCGATTCAATTGTATATAAATTCAAATTTTATGCAGATATACAAACACAATCATTGATACA
TATACATAGTAGTTACATATATACAATTATCTAACTGATATACATATACAATTCAACTCTCTCCACTCTTTGCCCTCTCT
CACTCGCTTCTCTCCTTTCTTTCCTAATCTCACTCGCCACTCTAGCCTAACACAAATAACATATACTTATACAAACACAA
TTTTCATAGACACAAACGCTTGATTTATACAAATCACCGCGATTTATGCCTGTAAATCAGATGCTCCAAAGCAAACTATG
TTTGCTATGGAGCGCAAATAACAAACTGTAACTATAGAGCGCTAATATGATTTTTATGCAATTATAAACCTGACTAAAGA
TAGGAACATAGCCCCGGGGATACTTCTTTCCTTTTATGAATGGGTGTTATATAAAATTAATTGATAAATTTTGAGCACTA
TAAATTGAAATGACCAAATAAAAAGAAAAAAGTAGATTTTTTTTGAGTTATGGATTGGAAAAGAATTTTATGCATAAGGC
TTACTGGACTAACTGGCACCGCATCACATTCACATGTTGTCAAACCTATATTGCTTCGCATAAAAATAAATCTGTTGCCA
TCTCTGTCTAATAGTTTTTTTAAAAATGCAATTTCAAAAAGTTCTTTTAATTTATGATATTTTTATACTCTCTCCAAATC
AAACATGAAGAACTACCAAACAAATATTCTACAATATTATATATAAGTGAGTAATCTTCATTGCAATCCTAAAATTTTGA
GATTAAAAAATATCATCTCATTTATCTCTTGTGTTATTTAATCTGAGATTGTTCTTGACATATATTAAAAATATATGGCT
TATTTCTAGCCATTGATTTAACATTAAGAGGATTTATTTTTTAGTTTAAAATGTAAAATGAATAATATTTTTCAATTAAA
AAATAATTGTACAAATTATAGAATAATTTATCACAAAGAATTATATGAATATAAAGATTAACTTGACCAAATGTAATACA
GAACTAAAGTATGTGTTGTAAACAGCTCCAATAAGCATATGCTAACTATGTTGTGTATCAAATTTTTTTTATCCGTTAGT
TTCTATTTAATTGAACATCCAAGATATACATTTTGACAAACATCAATTCAACAATAAACACAACAATAATTACATGATAA
AATCAATACAACATAAAATATGTGAAAACAATAAATGAGAAGAAAAGATTAACTTGGATTTCCAGTAATAAAACTAGGGG
ACCATCTAGTGGTAGGTGAAGGGATTCAATGAAAGGATTGCTTTTGACTTTGTTGTATGCTAATGTTGGTTGTGGTGCTA
GTGTAGAGTTTTGTAAATCAACCTCTAATAGTACCACAAAGGACTCCTTGTACTTAATAACAAGCATTGGATCTAGAAAG
AGTTGTACGTCGTCTACTTGAATGTGTCTAATAGTGGGGGTGATGTTCTCTATGGCAACATCATATAAGGCAAGAAACCT
TTTTTCTTATCCACCAGACAACTTCCCCATTTCTTACACCTCTATCATTTTTATCCACCAAATACCTTCTCCATTTCTTA
CTGAAGAGGCTCATCCACTCTATCATCAATGTATCAAATCTCTTTATTAAATAAATGATCTACTCAAGTATTTTCAGATA
TGAACACATTCAATCTGTCATCAATTTCATGAGGGATGATCTATTGTTGCTAACCGATTGAGATCATCCTCATACAAAGA
ACAAAGAAATATCTATAATTCTTGAAAGAAATTCCATAGGTAACAAGGTCATATGATTGACACTATCTTTCCACATGTAA
GCCAATGAATTTAGGAGATGTTATGATACTAGCGATTGATTAGAGATAACCTTAAATTGATGAATGAATTTAATGGGTAG
CCTTGACAATGTTTCAGGCACCAGATTATCTGGAATTAGTAGTAATCACTTTTTTTTTTAATGAGGGCTCCATAACTAGA
TCCTGCAATACAACAATGTAAGTTAACATCAAATCAATTCAATTGTATAGTATCGTAAGAACTCACGGAAACTGTGAAAA
TACTTGAATTGATGAATTCAAAGCGGGAGTCTAATAGAGTAAACGTAGAACGTTGATGAATTGAATGAAGTCGTCTGTGA
AACTTGTGAAAATTATGAACCCTATTTCATGCAAAAAGAAATGGAGAAGAGTGTGACAAGAAGAAAATATAAAATATTTG
TTTGTAAGGGAAAATAAATTATATTGATCTTAACAAACTTTAATGACACGGCCGGTCACTAATGGAAAGTTCTGTGAAAT
TATCATTTTACCCCTTTCGATATCGACCCCTGTCTTTTATGTTTGAGTTTTGGAAGTTGGTTTCGAACTTTGTGTTCGAA
GTTGAGAATTTTGTAAGTTTTGAGTTTGAAAGGCTAAGTTATTAAGAAAGTGGTTTCTAGTGTCTTTTGGAGTTTCAGGG
TGTCAGAATAGAATTCCTTTGATTCCATCAGTCTAAAAATGTGAAATCTGATCTTTGAAAGTTGTCGGTTTAAGGTTCAG
AGTCTTTTTGAGGATTTGAAGTCCAAAGTTGTGAAATTGTTGAAATTTAGCCTTTGGGTTGACTTTGGTCAACATTTGGG
ATTTGGATGCTTGGATCGGAATTCTGAGAGTTTTGTTGGATTTGGGGGATAATTTTAGGCCTAGGTGAGGTCTTGGTCGA
TTTTTGTGAGGTCCCAAGCTTGTTTTAGCCTTTTTGGCGTTGAGTTAGTTTCTTGTGGTTTTCACGAAAGTCGGGTCAAA
GAGACTTTGGATTCGTGTTTCGATGGTTCCATTGAGTTCGAAACGTTGAGTATAATTGATTTTCATATGTGGTTTGTGTG
CAATTGTGATAATTTGTGCATTATGAGTGTGTGATGGTTGGTTCATGTTTACTTCTGGTTGTAGCCAGTATTGATTCATA
ATTTTATCGTGGTTATGTGAGAAAAGCTTTGTCTCGTTGGTTGTGTTATGGTCCACAAGGTTTCAGTTCATATTGGGTTC
ATGGGTTAGTTTGTAGCTTGGTAATCATTCCTGATTTGTAGATCTGCCAAATTTTGATTCGAAAGTTTAGTTCTTAGGAG
TTAATCTTGATGAAATGGTTTTAAGTAGGAGCTCACTTGGAGAAATGAACACCGACTCTGGAAGATCATACTTCAGACTT
CTGGTAGCGTCGGTCATTCTTCCTTCTCCTTCTTTATGTTTGAGGACGAACATAGTTTTTAGTGGTGGATAATGTAATGA
CCCGTCATTTTGAGAACTAGTCCTATCTCTTTTACACAAAACCCTTTCCGTCAATCTTAAAGTGAAAATTTTATAATTGA
CATCTATAGGACTAATAATTATAAGTTATGACATTATTCTTTATCTTAAAGTTTTAACATTAAAAAATTACGGGCTATAA
CATTTGTTAAATAAAAAAGTAAAAAAAATGGAATATAAATTAATAAATAAATTAATAATAGTAATGATAATTAATAATGG
GCATAAAATTAGGAGAGTCATAACAAACATAATATTTGTTTTCCGTGTTTAGCTCAAAATACTTATTGACTTTTTCTCTC
ACATGTTAATTGTCTATCAAAACGTAATTTGATTATATTTTACTCAACATTCATGTCTTTCTCTATCATTGCTAAAAAAG
TAGTCGTCATTGTCTTCTCTCACAATATTTTTGTTTCTCCATTATCTTTCTTTGTGACGGAAGGTAATTTATCAATATTA
ATAAAGAACAGTGGTAGATGAGATTGTTCAAGTTAGTATTTATTTCAAATGTTTTTTTGTATTGTGTATATCAATAAAAC
TATGTAATTTTGTTCAATTTAGTGAATAGTAATCAACTTTTATTTCAACAATTTTGTTAGTGTTTATTGTTCAATTTATA
AATGCAAGTTGTTTACTTTTGGCATGAATTTCGTATAGAAATTTAAATATAATTCTCACGACCCAAAATTGAATGTGATG
ATACTCTTCTTATCCACTAAGACAAGTCAGCCTAAAACTCAATTATCACAAAAATGCGGAAGTTACAGATTGAAAACTCA
AAATATCATAAGTGCGGATAACTAAGTTAACTTAATAAAACCCCCAAAACCTAGTTGTCACGTGTACAAACCTCTAATGT
ATTACAATAGATTTGAAAGAAATAAACAAGTCTCAAATGATGTTGTCTCTAAAGTAGAACAAGATCATAAACAAGAGTGA
AAAGGTCTCCTGAGGTGACAATCAACTACCTCACAAATATCCATAGGAAGCCTCGGCCAAGAAGATAAGAGAGAGTATCA
TAAAGATCCAGGCTCATAACCTACACAAATGTAAAAGCAAGGGGTGAGTACCAATCCACAGGTACTCAGCAAGCGAACTC
CTAAACACAAGTTAAGAATATAGAATACGGTACTCCTACCACCCCAACCGAACCTCCACAACTACAACCTGCATAAAAAC
AGCTCAACCTAACAATTCACAGTTTCAGTAGCACATAGATCAACAACAATACTCCAACATTTACAGATCAACAATACACA
TGATCAAGTTCATCAATCACAAGTTCCACAGAAAGATACTCACAAGTTCACAAATGATATAGATACACAATGCAATGAGA
TGTAATGTCAAGTATAGTGATGCATGTCTAACCTAGCGATACACACTCGATGTCTCTCAGTCCGGAACTAATGGGGGACA
TATATGTCCATGCATCCATCGTGTCGTGTGACACGATCCTCGATAATAAAATCCATCACGGCGTGCGACACATTCCTCGA
TAATAGAATCTATTGCGGCGTGTGAGACATCCCTCGAATTATAATATACATCGCGACGTGTGACACGTCCCTCGAAAATG
GTACATCTTCCTTAGTTTCTTATTATTCTTCAATTCACATAACACTTGTCACAATTATGTCTCAGAACCAATACAAACGA
CGCGTTCACACAAATAATGAGGAGATGACCATTTTCATAACAATGCACAATTTACAACAACACAATCATGATACAACATC
AACAATGAATCAATAAGCCTTTCAAATCATTCTCAACATATCATTGTTTGCAACAAATTTCCGTAAGCGCTGAAAATTAA
CTGCAAGTAAAATAAATAAAAGAAAAATGTGATTTTTATTAATGAATCTTGTGAGTACAATTCTGGTGTTCTCTTGATTC
TTCTCTCCTGAAATTCTCCATGATTCGAGGGCCTTCAGTAGCATATTTCTCGAATATAGAAAGATTTAGACCTCCTTGAG
ATGTATTTGATATCCGGGAACATCGGTTTGCACTTCGTCATTTCAATTCGATCTCCAGGAAGAACTCTGTTGATCACTCT
TTCGAAGAGCTATGTAGTTGATGTTGTAGCTTTCTCCAATTGCAGAATACTTGTTGAAGAGTTTTCTTCATGCCCTAGAA
TGTTATCTCCATCCCCTATTTATAGTTGTAGGGAGTGGATAAGGTTTCATATGATTGGCCAAAGGATGTCATTTTGACAC
TTGGCATGTTGTGATTGGTTCTTGCACTTGATTGGGACTACCACCTCATTTGGACACGTGGCACCACCTTATTGGTCTTG
GATGCCAAGTCACTATGACATGTGGCATGAGTTTTGGGCTTCAAGGTGAAATGGACCTTGGATTTGAATTTAATAAAATG
GCTTTATTTATTTGTAAAATCCAAATTAATCATTCAACCCAAATGAGCACAGATTTAATTCAAATTTCGTAAGAATTTAA
TCCAATAAAACTTATGTGTCTACAAATTTCCCTTACTTCGAGACTTGTCGATGTGAAGGCTTGCCGAAGTTACAAGGCTT
GCCGAAGTACTCATGAATGTTTTTTCATTTTTCGAGACTTTTCGACATATATGCTTGCCGAATTTTGCCGACGAGAGTTG
AAGTCTTCATGAACGTGGTTTCATTTTTTGAGACTTCTCTACGTGTAGGCTTGCCAAATTTGACGACGAGAGTTGAAGTC
TTCATGAATGCATTTTCATTTTTTGAGACTTCTCATCGTATAGGCTTGCCGAATTTTGATGACGAGAGTTGAAGTCTTCA
TGAATGTGTTTTCATTTTTTGAGACTTCTCTACGTGTAGGCTTGCTAAATTTGAAGACAAGAGTTGAAGTGTTCGTGAAC
GCATTTTCATTTTTTGAAACTTCTCTACATGTAGGCTTGCCGAATATGACGACTAGAGTTGAAGTCTTCATGAATACATT
GTTGAGACTTCAAGAGTATTTGTTTCTTGTCGTCGTATTCTAACTAGGCCACTACAAATGATTTGTTTGTAGTGATCTCA
ATTTTTTTTAAACATTCTTGCTCGACAACCACGTAGCCCCTCTATATTGATTTCAAATAGATGGGTCTAGTGAGTGGTAA
TTTCTTTTTTCATGTGATCTTCATTGCAAGGTGTCAGAAAAATAAGAAGATTGATTGGAATTTTGAGTAAAATAAAAAGA
ATATTAACTTTCCTTTGGTATCCAAGTCAATAAAGATATTCTTCTTTCCTTAACTCTTTGGTTCATCCTTCAATATTGGT
GTGACTTCAAAATAGATAGTGAATATCTCAACCCAAATCAGATTTTGTTCTTCCAAATTCACTTTATTATGCCTTGTGGA
AGGATTAGAAATCTTTCACGACAATCTCTTTATGATCCTTTTGAATGCACAAAGAATTTCATTCACACAAAATTTTAGAC
GCAAAACACAAGTTATCCAAGTGTATTTAACTGTTCAGCTGTGGCATCACTTGTTTTTTTATCAAATAGAGAGACGAGCC
TCCATAATATCACAAAAACTTCAAGCCAAAGTATTCTTGTTTCTTTCTCAGGTAACTTTGAATCTTGTTTAGCAGTAACC
CATTTAATTGGTTCAGCTTAGCGCGTCTGTAGTGTAAAATTCAAATCTAATTGTAGAAAAATCAAAATCGCAAGCCATTT
GATTTTCTGAAACTAGAAACACGGGGCTATAACTTAGAAAAGAAATTACAACCAAACTTCTATTCATTGCTACAATTTTA
ATCTTCAATATTGAACCTGTTTCTGATTGTCAGATTTACGCATCTGTAGTAAAATTCATATCTCATTATAGAAAAATCGA
AATCGCAAATCGTTTGATTTTTCCGAAACTAGAAACATGAAACTACGACAAATAAAATATTTTTAGCCAAATTCCTCTTC
AATTGCTACAATTTTGATCTTCAATGTTGAGCCCGTTTTTGATTGACCGATTTGTGCGTTCGTAGTGTAAAATTCATATC
TCGTTGTAGAAAAATCAAAATCGCAAGCTGTTTGATTTTTCTGAAAATAGAAAATCGAACTACGACATATAAGATATTGT
AGCCAAATTCCTCTTCAATGGCTACAATTTTGATTTTTAATATTGAACTCGTGTTTTGATGGTCAGATCTTTTTGTCTTT
TGATTACTCCAATTGTGTTTTCGCCAATGTAACTCCCTTTTTTTCCAGAGCCACGTTGTGCAATATTGATTCCCAGCAGC
AATAATGTCAAGCCCTGAGCCTACTCCCTGGGTGGGAGTTTCTCTAACCAACAACCATCACTATGAGCTATGTGATGATA
CAACGTCTCGCCCGCGCTGCCAGAACTGTCCTATAACTTACCGGGATATAGAATGCCTCAACTAAGTGGATCCACTAGTC
TATGCTAAAACGCATTAAGGAATCATCTATGACCCTTTCTACCCACGTTGGCTACATGGTTTATGAGGACTTGAGTTATT
ATGGACTCGTCCCATATCGGTGCTCAATACTACTCCCAAAATACTCAACTCATATGTCTAAAAACATTACTCTTTCTTTG
TGATTTGAGGTTATTACTCAAAAACCTTATCTCTTAAAAGAGATGGAACTCAAAACTACTCATGAAAGACTCGTTTGGGA
ATCAGTGTTTCCTCTCATCTTAAATGTGAAAACATTTGCTCTTTGGGAGTACTTAGTCCCCATACTTCATTTTAAAAGAG
ATGAACTCGGCTCTACTCTTTCTCAACTCAATGCTTAAGTCTTTAAAAACAAGTTTAAAATGATTGTAATAGACTTTGAA
AAGATTCTAAGAATCTCTTGACTTCACTCTTAGCTCTATCTTGAATTTGATTTATGGATTCAAGGGTCATGATCTCATGT
TATAGATGATATCTTGATGTTTAAACATACTTTAGAGTGTAGAAATAAACTAGGAAACATAGGTACGATTCAAGGGAACT
CAAACGGAAAGAAGTGGGAAAGGGTAGAAGACCTGGCGTCCCTGGCACTCTGAGTGGCGCCGGGCGCCAGAGCCCAAACT
TCAGAGTCAAGGTTGGGGTGCTCTGAGTGGCACGGCTCCCCATAGCCCAAACTTCAGACACTGAAGTAGGGCACTCTAAG
TGGCGTGGATCCCCATGCCTTTTCCCAGATTTTTTGACGAATTTTCTTGGTCATTTTTCAACTCTAAACCCTCTAGATTC
AAATGGTATCTTCCCTAAACACGTAGATTTGAATACATAACCAAAATACGCAAGAATCTACTCAAAAAACATCAACATTC
ATGAATCTAACTCAAGAACTTCTCAACCACTTCAACAATCAAGAACCCAATAGAAACTTTAACACAATCCATCCAGAACT
CAATTTCTATACTTTCAAGAACATAATTTCGCTGAATTAAATCATGATTGGCGTGTGGGTGAACTAACCCAATGCTATGC
GATCTCACATACCTAGTAGGGATCAACCCTTGGCGAAATGCACAAGCTTAACTTCAATAACGCGATGAATCCTTGCTTCG
TCTCCTCCTCTTTTCTCTTCTCTCAAAACTCTAACTTAATTTTATGAAGCGTAAACTGAACCGATTCAGTTTAGAGCCCG
ACTTAATTACCAAAAATGAATTTAATTAATTGGGTAGTGAAAAGACCATAATACCCTTCTAAAATCCGTTTGTGACTTTC
TTTATCTGGGAAACACAACTTCAATTGGGAGTATCTCCCTCATACGAACTCGAAATTGAGAAAACTTGGTGGCGTTGGAA
AGATAATTCAAAGACCTTTCCTAAAGTATGTTGTAGCACACCTAACTCATCCTGTGCTAGGAGTTATGGTCGTTTGAAGT
TGACCCAAAACTCATACTTTGCTTAACTTTGTCAAACTTTCCAAATTTGATTATTTCCAAAAATGGTTTCTTTATAATTC
TTATTCTTTCAAGTAGCGAGGTGTTACAATATATCCCCCTTGGGAATATTCGTCCTCGAATGAGATTGCTCTTAGTAGGA
TAAGGGTGTAACATCTAACATTCAACTCAAACACCCAACAAGTAAAATATAAATACAACATGCCAACTTAAAACAAATGC
CAAAAAAAGGATTAGTACCTTAGTTTGGAATTTCTCCGAATTCGAAGAGATGTGGGTATCTCTTTTTCATATCCTCCTCA
ACTTCCTAAGTAGCTTCCTCAACAAACTGATTTCTCTAGAAAACTTTGACTAATGCTACTTCTTTAGTCCTCAACTTGCG
AACTTGGCGATCTACAATCTGAATAGGAATCTCCTCATAAGATAAGTTATCCTTAATATCAATAACTTCAGTAGGTATAA
TCAGTGAAGGATCGCCCATACACTTTTTCAACATAGAAATGTGAAACACTGGATGAACTGCTGCTAACTCTTGTGGTAGC
TCCAACTCATAAGCTACACTAACAATCCTCTTGGATATTTTGTAAGGGCCAATATACCGGGGACTAAGCTTCCCCTTCTT
ACCAAATCTCATAACACCCTTAATGGGTGAAACTTTCAAGTATACCCAATCATCTACTTCAAACTCTAAGTCCCTACTCC
TAACATCAGTGTAGGATTTCTGATGACTCTACGTTGTTTTCAACCTCTCTTGAATAACTTTCACTTTCTCCATAGCTTGA
TGAACTAAGTCTGGTCCTATCAGCCTAGCTTCACCAACCTCGAACCATCCAATAGGAGATCTGCATCTTCTCTCATAAAG
AGCCTCATATGGAGACATCTAGATGCTAGAGTAATAACTATTGTTATAAGCAAACTCAATCAGAGGTAGGTAATCATCCC
AATTTCCTTTGAAATCAATCACACAAGCCCTCAACATATCTTCTAAAGTCTGAATAGTGTGCTCTTCTTGACCATATGTC
TGAGGATGAAAAGCAGTACTCAAGTTCACTTTTGACCCCATGCCTTTCTGGAATGACTTTTAAAATTGTGCAGTAAATTG
GGCACCTCTATCTAAAATAATTGAAACTGGAACTCCATGAAGTCTAACTACCTCTTGAAGATACAACTTGGCATAATCCC
CTGTTGAATGAGTAGTCTTTACCGACACAAAGTGGGCTGATTTTGTCATTCGATCAACAATCACCCAACTGGAATCATGT
TACTTGTGAGACCGCGACAAACCAGTAATAAAGTCCATGTTGATCATCTCCCATTTCCACTCCGAAATCTCTATATTTTG
AGCCATACCATCGGACCTTTGATGCTCTACTTTAACTTGTTGAAAATTCGGGCATTTAGCAACGAACTCAACAATACCTT
TCTTCATACTATTCTACCAATATACTTCTCTCAAGTCACGATACATCTTTGTGAAACCCGGATGAATGGAATATCTGGAG
CTATGAGCTTCCTCCATGATCCTCTCTTAGAGTTCATCCACCTTTGGTACACACAACCTACCTTGATACCTCAATACGCC
ATCTCCCCCTTGTTCAAAGCCATTACTTTTTGGTTATGAACATTTGCCTTCAATTCAAGCAAAATAAGATCTTGGTCTTG
TTTCTTTTTAACTTCAGACACTACTGATGATTCAGCCCCATTCATCACCACCACTCCTCCTTATGTGGAATCCATTAGTC
GAACTCCTAACCATGCAAGTATGTGCACATCTTTGGCTAACTCTCTCTTTTCTTCCTCAATATGGACGGTACTACCCATA
GACAATCTGCTCAAGGCATCAACAACAACATTAGCCTTGCCTGGGTGATAGAGAATACTCATGTCACAATCCTTGAGTAA
CTCTAACCACCTCCTATGTATGAGATTAAGCTCTTTCTGACTAAACACATACTGAAGACTCTTGTGATCGGTGAACCCAT
CCACAGGAAAACCATAAAGATAATGACGACATATCTTCAAAAAAAATACTACGACAACCAACTCTAGATCATGGGTTGGA
TAATTCTTCTCGTGAACTTTCAGCTGTCTGGAGGCATAAGCTATAACTTTACCATTCTGCATTAACACACAACCCAAACC
AACCCTGGACGCATCACAATATACAACAATGCCTTGCGTACCCAATGGTAAGGTCAATACTGGGGAAGTAGTCAACCTAG
TTTTCAATTCCTGTAAGCTTTTCTCACAAGTTTCAGACCATTGAAACTTCACTGTTTTTTGAGTCAACTTGGTTAAAGGG
GATGAAATGGATGAGAACCCCTCGATGAACCTTCTATAATATCCAGCCTACCCCAAGAAACTCCTAATATCAGTTGGAGA
TGTGGGTCTGGGCCAATTGTGCACTGTCTCTATCTTTTGAGTGTCAACTCGAATCCCATCACCGAAAACAACATGGCCTA
AGAATGCCACAAACTCAAGCCAAAACTCACACTTAGAAAACTTAGCATATAACTCCCTATCTCTCAGAGTTTGGAGAACT
ATTTTGAGATGACTAGCATTAGGGGTGTACATGACCGGGTTGGTTCGGATTTTTCAAATATCAAACCAAACCATTTGTGT
TGGATTTTTAAATTTATAAACCAAACCAAACCAATAAAACTTGGGTTTTTCAACATCGGGGTTTTTTGGGTTGTTTCGGG
TTTTTTCGGTAAAGTATTCATACAAACATATAATTTACTTGTACTTCAAATATTTCTTTAGTCCTACCAAAATACAACTA
TCTAAGGTGTTTCTTAAAATAATAACACAAAATATGATATGATTAATGACACAAAAATATCCAATAATAATAATAATAAT
GAAATTGCGTAAAATAAATACTAAATGATCATAATTAAAAGTACTAAATCATGATAAAATAAGTTTAATAAGTATTAGTT
ACATGACTAAATATTAAAGGAAATTAAAATTAGATTATTTATTTTAATTGTCTAAACAGATGTAAAACTAAAGAACAAAT
ATTCAATACTATTGTCATTCTTAGTGTTGAATTGATTTTCTTTTTGCATTAGTATTAACTAGTATACGTGCCCGCGCATT
GCGCGGATAATTTAAAATGTATTAATTTCATAATTAAAATAACTAATAAAATTTATTATGCACATAATAATATATTTCAT
TTATAATGGTAGTAGTAGTAGTAATAACAAAGTTTCTCAGACGGAGTCACAAAGACAAAGCCAATAAAAGTAGTACTAGA
TCCGACTGTACCTCAATCTCAGAACCAAGTCGAGAAGCGATATTAAAATTCTTCTATATTTAAATAAAACTTAGATCCGT
TCATGGTTTATATAAAAGAGAAGTTAGTTATCCGGCATATATATAATTTTGTCTTTTATGAATCAAGAAGATATTAAAAG
CACTCGACTAGAAGAGGTTGATATACCTCAAAACCTTGATTTGTTAAACAAATGGACTATTCCGAAAGTTAATATAAAAA
CCATTTATGATGATGGTTGGTTTGACAAGATTTCTAATAAACAGTTGATTAAAACAACTGAACAATCCTTGGTGTTAAAC
TCGTCTGAACAAACTATTCGTTTATTAAATAAGCGTGATATTGAATTATATAAATCTCAGTATAAATTTTTGCATATTGG
CATGGTTCAAATTGCTTTTAAACCTCTAACTCTTAAAGGGTTACCAGAGACTTTCTTAGCTGCTTTACGAGATGCCAGGA
ATTTAAATTTTCGTCAATCCTTGATGGGTTCGATAGAATCTACGGTGGCTTATGGTCCAGTTTATTTTAATGCTCAGCCC
AATTTGCAGTTATCTTTGACTGATTCTAATATATTAGATGCTTTAACCTTGAATGTTAAAACACATGGTTATAACTATGC
ACCTGGATCTGAATTAATTTGCTTGTCATATAGAATCTATTATAAATTACTTGCTACTTTGAATCCTCGATGTAAGTTAT
ATGATACATCTGATCAAACTATTTTAGTAGAAACTAATTTTGCCAGATCTAAGGTCACTACTAGAAGACCTATAAAATGG
GAAGAAATTAATTTTCCTACCACTTGGATTTTAGATTCTGTTATACCTC
ATAATCAAAAATTCTTGATAAAAACTGATGCTCAATCAGTTAAGTATATGTTTGATAAATATTTTAAATATGATGCGTCT
AAATTAATTTTTGCTAGGTGGCAGGCACAATTAACCCCTTTTGATTTCGAAATTCATTATAAAAAGGGAAGTGATAATTC
CCTCCCAGACTTCTTATCAAGAGAATATTTTTCTTCTGATGGGTTTTCTTGACCTCTTTCCTGATAAAGATTTGGTTACG
ATTTTGAAGGCAGTTCCTCTTAATAAAGATTTAAAGGAACTTATATTATGAAAAATTATAGACGGAATGGTGATAGATAT
CGTCAATAGTTACATGATTGAACAAGAGCTTTATGAAAGATTTTATTGTGATGAAGTTTATAACTTCTCTAATGATTAAA
AATATAACCTCTTGAATGATTAAAACTAAATGCTATGTTTGCAGGATGGATCCTCCTTGGATAACCAAGGCTAGGGGAAA
AGGCAATTATAATCACGGAAGGGGAAGATCATCCCCAAGTTCATCAAGATCATCATACGGATCTTCATCATCTAGTACTC
TAATTATACAAAAGGGAGGAATGAGTTTATATAACTTAAAATCTAGAGCACAAGAAAAAGCTTCATCAATACATCTGGAA
GATATTCCAGAAAGTGATCCATTATATGCTAAACTATAGGAGTTTCTAACTCAAAAGCAAGGTGATTCTTTTGCTTTAAT
CGCCAAAGAAGAAGTTGATGATATCAAAACATATGAAAAGGTAGAAAAAAGAGAAATGATATTTCTCTTAGAAAACTCTG
ACATACAGAGAAGAGAAGAACCTTGGAAGATATTCCAGAGGTATTTAGTTAGTGGACTTTATTTTCCAGGTGAGTCATAC
AAAACTCGAAAATATTATGAGACTCTGTTGATAAGCACAGGTGTTGAATTTCAACATTTTTCAGGATATAATACAAGTGA
GAATGTTTATAACTTCTCTAAAATGATTATAAAACACATCATTCATATTGAAGATTGGGGTATTTCCTCAATGACTGAAA
GACAATTCTGTCTAAACAAAGTCATGGTAAGCTTTACCTATTGGGATTATATTCAGGCATTTAATAAAGTTCTCTGTTAT
AACAATGAGAGGCATAAACATACTTGGTTTATAAAAGTATGTGCCAAGATATTTGCTTGTCCTATACCAAAATGGTTTTT
AAACTGGTGGTCATACCACGGGCCAACAATAAAAGTATTGCCCGAACCATTTCTCAAGTTATACAAAGAATGGGTCAAGG
TTTCCCCAGATCTCAACAAGTTATATCATCAAGAACATATTTGTTATTTTCAACAGATTGAACAGATATAATTTTTTATG
AAATTCTTTGTTCCATGGATTCATAAATGGGTTCCGGAGGTAGATTTCACCGAGGAACAAATCCCTTGCCTATACAGAAC
TTATTATAATAATTTTTGGGACAAGTTGATGAAGAAAGATCCTCAAACAAAGTCTATATATGGACAAGAGCTGCTGGATC
TAATAACGAAAACCATACAGGATTATAAATCGATTCCTAATAAAGGAATTATGACTGATGACTCAACTTCCGTAAAACAT
ATGGCTAGAAAAATTTCTAATCATGATGAAGGAGAACAAAATGAAATGATTATGAATTATCTAGAAGAAGTAAAGAAGAA
GATTCTTCTAAATATAAGTCATTACGCAAAATCAGATTCGTCAATGCGTAGTGAAACAAGTGAAGATATGCACGAAGCCC
AACTATATGAAGAAGAAAGTCCAGTGGATGCACTGAAGAAAGCCGAAGATTTGTTGGCAAAATTAAAGGACAAGCGATAA
AAAAAAAACAAAGTGTAAAGCATATGCGCGTCGGTAGCGGGCCCACACTACTGTAGCAACACTGTTCACCACAGTAGATA
CACTGTTACCAGGACCCAGATAGGGGCCCAGTATCCTGTACGAAGATGCTTTCCTTTTTCTATAAATAGGCTTGTTTTTC
TTTAATTAAGAGCAGGTTTTGAGAAACCCTCTCTCCTTCTTTCTACTTTCTCTCTCCCCACTTGTAAAATATTTTCAAGT
ATTGTAAGCTTACCGGACTTTGGCCGGAGGAATAAAGAGTGGTGTTTAATATAAGGTACTTCCTTTTATTTTCAGCTTTA
GCTTATTATCTCTGAGTTAAGCCGTGACTATGTCCGGCTAAAAAATTATATCTATGCCGGATAACTAACTTCTCTTTTAT
ATAAACCATGAACGGATCTAAGTTTTATTTAAATATAGAAGAATTTTAATATGGCTTCTCAACTTGGTTCTGAGATTGAG
GTACAGTCGGATCTAGTACTACTTTTATTGGCTTTGTCTTTGTGACTCCGTCTGATCAGCCGTGGTTTTAAGCCCGAAAA
ACAGTTTGATAAGTAGGGCGCCTCTATACCCGGTAAGAACTATCAGACACATGGGCTCAATAAAAGTATGTATTAGTTTC
TTGACAGGCCCTTTGCTTGGGTAAAATAAATAAACCATGCAGTCTGAGAAACTATGTTAAAATTCTTGTGTATTTCGATT
CTTATGTAGTTAGACTACCGCTAAGGATATTGACTTGCTTGATCTATGACTGGGCGGACCACCGCCAGGTCAGTGATCCT
GGATCATTAATAATAATAATAATAATAATAATAATAATAATAATAATAATAATAATAATAATAATAATAATAATAATATA
CAAATCATTAAATGATTTATTTTAGCACATTAAATTAATATTATTAATACATAATTCAACTACGCTTTAGTTTTATAATA
TATTATGTTGAAATTTTTCTAAGGATGCTATTAATTTTATAATTATTTTTTCTTGATCAAATATGAAATACTTTTTAAAT
ATGTTTATGTGTTTGTACTTTATTCTTTTTATGTCGTTTGAATAAAAAAATTATGTTAATAATTTAATAATTCTAACATT
TCATATAAAATATTTGATATCATGAGATTAAATGGCATGTTGATATATTTTTTGTATATGTTTTATTCAAAATCCAAAAA
AAATTCAAAATATTTTTTCCGTATTAAATTTATGTAAATTTATAATATAATTAGAAAAAACAAAAATAACAATATTCCAA
TATCCCTTCCCTATATTATAGGGTCATTATTTATACATACAATTATCTGCCAGATATTTTGTTAAAATATTGTTACAAAA
AATAAGCTAAATTTATTTGTTTTTTAAATCTATGTAACTCTAAACATATATTTGTAGTTCCTATAGCAGCATTAACAAAA
AGAAAAAGAAAATAAGGCAAACAATTATTATTTTTTTAAAAAAAATCTATTTGATGAGGTTTACTAACATGCTTTTTCTT
ATCTTTATAATTACATTATAGATCCCTTTTAATTTTTTTATAAAGCAATAAAAACTCTCTGTGCACTTTATAGATTATAG
GTTTATTTTAAAAAATATTTAAGCAGTACAAATTCTCTGTAAGCAATTATTTAAATAACACACATGCAAAAAACTAAAAG
AATTATTAATCTTAGAAATATAGATACAAAGAAACAGAAAATTATTTTTTATTGTGTTTAGAGGAAATGAAAAAAGAAAA
AATATATGAGTATCGTAGACCATATCGTTCTCGCAATGCACAATAATATTCATCAAGGTTTCAATTGTGACATTCTTCAC
ACGTAATTTTTTATTTTTCACTCGCGTATGTCTTTTTTCGTTTCTTCACAACTGTCAAAGCACTTATTATCATCATTCCG
CTGTAATATGCAGTTACCTATATACAATTCATTTTACAAAAGTAAAACTACAAACAAATAAGGCTAGTTACTATTAANNN
NNNNNNNNNNNNNNNNNNNNNNNNNNNNNNNNNNNNNNNNNNNNNNNNNNNNNNNNNNNNNNNNNNNNNNNNNNNNNNNN
NNNNNNNNNNNNNNNNNNNNNNNNNNNNNNNNNNNNNNNNNNNNNNNNNNNNNNNNNNNNNNNNNNNNNNNNNNNNNNNN
NNNNNNNNNNNNNNNNNNNNNNNNNNNNNNNNNNNNNNNNNNNNNNNNNNNNNNNNNNNNNNNNNNNNNNNNNNNNNNNN
NNNNNNNNNNNNNNNNNNNNNNNNNNNNNNNNNNNNNNNNNNNNNNNNNNNNNNNNNNNNNNNNNNNNNNNNNNNNNNNN
NNNNNNNNNNNNNNNNNNNNNNNNNNNNNNNNNNNNNNNNNNNNNNNNNNNNNNNNNNNNNNNNNNNNNNNNNNNNNNNN
NNNNNNNNNNNNNNNNNNNNNNNNNNNNNNNNNNNNNNNNNNNNNNNNNNNNNNNNNNNNNNNNNNNNNNNNNNNNNNNN
NNNNNNNNNNNNNNNNNNNNNNNNNNNNNNNNNNNNNNNNNNNNNNNNNNNNNNNNNNNNNNNNNNNNNNNNNNNNNNNN
NNNNNNNNNNNNNNNNNNNNNNNNNNNNNNNNNNNNNNNNNNNNNNNNNNNNNNNNNNNNNNNNNNNNNNNNNNNNNNNN
NNNNNNNNNNNNNNNNNNNNNNNNNNNNNNNNNNNNNNNNNNNNNNNNNNNNNNNNNNNNNNNNNNNNNNNNNNNNNNNN
NNNNNNNNNNNNNNNNNNNNNNNNNNNNNNNNNNNNNNNNNNNNNNNNNNNNNNNNNNNNNNNNNNNNNNNNNNNNNNNN
NNNNNNNNNNNNNNNNNNNNNNNNNNNNNNNNNNNNNNNNNNNNNNNNNNNNNNNNNNNNNNNNNNNNNNNNNNNNNNNN
NNNNNNNNNNNNNNNNNNNNNNNNNNNNNNNNNNNNNNNNNNNNNNNNNNNNNNNNNNNNNNNNNNNNNNNNNNNNNNNN
NNNNNNNNNNNNNNNNNNNNNNNNNNNNNNNNNNNNNNNNNNNNNNNNNNNNNNNNNNNNNNNNNNNNNNNNNNNNNNNN
NNNNNNNNNNNNNNNNNNNNNNNNNNNNNNNNNNNNNNNNNNNNNNNNNNNNNNNNNNNNNNNNNNNNNNNNNNNNNNNN
NNNNNNNNNNNNNNNNNNNNNNNNNNNNNNNNNNNNNNNNNNNNNNNNNNNNNNNNNNNNNNNNNNNNNNNNNNNNNNNN
NNNNNNNNNNNNNNNNNNNNNNNNNNNNNNNNNNNNNNNNNNNNNNNNNNNNNNNNNNNNNNNNNNNNNNNNNNNNNNNN
NNNNNNNNNNNNNNNNNNNNNNNNNNNNNNNNNNNNNNNNNNNNNNNNNNNNNNNNNNNNNNNNNNNNNNNNNNNNNNNN
NNNNNNNNNNNNNNNNNNNNNNNNNNNNNNNNNNNNNNNNNNNNNNNNNNNNNNNNNNNNNNNNNNNNNNNNNNNNNNNN
NNNNNNNNNNNNNNNNNNNNNTTTAAAAATGAATTTTAGAAATAATCCATGCACACGTATAGTATCTTCATCCTTTTTAT
CATCCTCATTACTTTGCTTTTCGGTTTTTAATCTAGTCTTATATAATACACTTTTCCTTTCAGTAAACTACCAATATGAC
ATATTGAGTACAAACTAAATATTAAAATGACAGTTTAGCTTCCAAAAAAGTAATTTACTTTTATATTCACACAACATATC
CGTAAATTATAAAGTATTCACATACTTTTAAGAAATCTGTGTGCTCAATGATGTAGCTTTCTATATATAAAAAATACAAT
TGAAAACAAATTTAATATTTTCTTTTGAATTTTTTTCTTATTTTTCTTCATCTTTTATTCTCTTTCTTTCCTAAAGGGAA
AAAATAACTAATCAAAATTTAAATATTTTATCTTTCAAGTGAAATTTAAATTATTATTTTTTATACCAAATAGGTTATAA
ATTAAAATGGTTTTTGAAATTGATGAATTATATATAATAATATTCCAAGTAAAAATTATTACTTACAAATAGTTTCAAAG
TAGTTATAACTTCTCAACTTTATTCTTAATAATTCAGAAGTAAATATCTTCTAAATTTTTATCTTTATTGACATACTAAA
TATTTGAGGGTTAGAATTTGTTGTAAAATGTGTTTTTAAATAACATGGAATATTATAAATATTATTATTAATGTTGATTA
AAAATAAAAGACAAAATATAAAAAAATGAAATAATATGAAAAATTCTTAATCTGTAAATTAACTCCCCCAATCGAATCTC
AATTGCATTAACTACCCCACGTTATGTCGTTATACCTGTTTCCTAATTTTTCTCACACTAATAGATACTTAGTCATACAA
ATTGAAATGGAAGAACTATCTTAAAGAGACATTGTACGAACTATGAAGTGCTACACATAGGTAGAAATTAGAATTGTCTT
TTGCCGCTGTGCAAACACCCACTCTCCATCCATTAATCATCTAGCTATAAACACCAATGCCTTTTGCCGTTGTGCAAACA
ACCCTCACATCAGGTATTGCACTTCCGCACTGAACATACAACAAAAGCCAGAATGAGTCCAACAACAACTTTTGAAGCAA
AGGACATGGTTAAGTTAAGAAAATAAAGAAAAGACTTAATTGACAATAGTTCAAAGATATTTTAAGCAATAACACACCAA
GAGGGCAAAACTATATGTATAATAATTATTATTAAATGAAAAGCTGAATAACAATGCTCTATAGATTATAGTTTATTCAA
ATTTTATAAATTAAATAGATTAGATAAACATAAAAAATAATTCATATTTTTTGTATTACAATCAACACATCAACTAATAA
CAAAATTTGATACTGAAATAACTCATGAATAGTTGCATCTCAATACATATAACTTTTTTTTTATACCTGAATTAAATAAT
ACAATGAGTTAGTCATAGTTTCAACATGATCATGAAATACCTTTCAAGTTGAGGCATCATTATTCAAGTTAGGAAAAAAA
GTAGAGGAGTCATTATGATAATCCATTGATGTTGAGGAGTCTATTAATTATCGTCCGCCAGTCAAAAACATCGATGTTGG
TGCATACCACCTTATCACGATTTGGTCGAGGAGATGGCTAAACAAAGCAAGAAATAAAAAGACGGACTGGATCGTGCACA
ATACATGTTAAACTATAGAAGTAGATGATGACAGAAGTTCTGGAAATAATAGATTTTTATGAAAAAATGGGTTGATAAAG
TTGTGGGTAGCAGTTTATTTTTGGAAGTCGTGGGGTTATAGAATTGTGTATTTTATAAGGATAACGCAAGTTAGTTATGT
TTTGAAATTCAAATTTCAAATTAAAAAATAGGAGATATTTTTTGTCAAAAGACAGTTTTTATTTTCTACTTTTTTGTTAA
TTATTTATTTATATTATTTTTCTGTGTTTTTGTAATTTGAATTTTTAATTTAATTTTTTTTTAATTGGTAGTAATTATAA
CTTTTTTGTTGATAATTTTGGTAGTAATTCTAATTTTAAATATTTAGAAGGAGTTTTGATATTTATTTTGAAAAAGTTAT
TTGTATTTGTTTTAACGTCAGATTTGTTATTTAATTTGTTTGACATTCAATTTAAAATTTTAAAAATAGTAACTAAGTTT
ACATAGTAAAATTGTAAGTTAACAAATAAAATACATAAATGAAGTTCTTTGTTTTAAAATAATTTTCGGACTTGATAATT
TATGAAAGATGATACTAATTATTATAATATTATTTTATTTCTCCTACTTTTTTATTCAAAATCAAACAAATAAAAAATAT
TTCGAAAAACAGTAAAAAGTTAAAGATAACTTTAAATTTTTGAATTTTTAAAAAAAGCTGTAAAAACTGCTTGTTGAATT
TTTCATTTTTTTTTTTTTGTGTTTGCAATTTTTATTTTTTATTTTTAGATTTTAAATTAATTTAATAATTCTTAAATTCT
CTTTTTTTGTGGTGCTGACACGTAGGCGTTTTTCCTTCTCCTTTTATATCTAAATAAGGCTTGAATACTCTATTCATAAG
GTCCATGAACGCTGCAGGTGCATTGGTTAAACCGAACGACATGACCAGAAACTCATAATGACTATAACAGGTCCTGAAAG
CTGTCTTTGGAATATCACATCCTTACTCTTAACTGATGGTAGCCAGATCTGAGGTCTATCTTAGAGAAACAAGTGGCACC
TAGAAGTTGATCGAAGAGATCATCAATTCTCGGAAGAGGATACTTATTCTTGATAGTGACCTTGTTCAACTGACGATAAT
CTATACACATATTTAGAGAACCATCCTTCTTCCTCACAAATAAGATCGGAGCGCCCTAAGGTGAGACACTTGTTGAATAA
AACCCTTCTCAAGGAGATCTTTCAATTGCTATTTTAACTCTTTCAACTTTGTTGGTGCCATTCTATATGGTAGAATAGAT
ATAGGACGAGTATTGGGAAGAATATCTATACCGAAGTCTATTTCTCTCTCAGGAGAGACTCCGGGTAGATCGTTAGGAAA
GACCTCAGGAAACTCACTCACACAAGGAACCGACTCAATGGGAGGTGTCTCAACACTAAAGTCATTAACTCGGTGTAAGT
GATAGACACAACCCTTAGAAACTAACTTTCTTGCCTTAAGGTACGAAATGAAACGACCCTTAGGCACTGCTGAACTACTC
ATCCATTCAAAGACTGGCTCATTAGGAAATTGGAACTTGACAACTCGAGTGGTACAATCAATGCAGGCATACCAGGCATG
AAGCCAGTCCATACCTAGAATGACATCAAAATCTACCATGTCTAACTCCACTAAATCAGTCATGGTGCTCTTGTGATTGA
CGAAAATGGTACAAATCATGATAGATTTTCTCAGTTAGAATAGACTCCCCAATAGGTGTAGAAACACTAAAGGGCTCACA
AAGTTTCTCAGGAAGAACATCAAAATTCATCGCAACATAAGGAGTCACAAAAGATAGACTCGCTCCTGGATCTAGCAAAG
CATAAACATCAAAAGTAAATACTTGGATCATACCAGTGACAACATCTGGAGAATTCTCTTACTCTTGAGGACTAGTTTTC
GCATATAGGTGGTTTGCTCCTTCGCCAGTCCCTGAAGTAGCTCCTCTAGGTTCAACCCTGTCTGGTGGAGCAACTAAAAA
AGAATGGGCTTTATTGCGCCTATATCCATTTCCTTGCATGTTCTTAGGACACCCTTTCATGAAGTGACCCTCTTGACCAG
ACTTGAAACATCTAGTAGAGCCATCGCGACAAGCACCTGGGTGGTTGCTACCACACTTAGCACATGTAGGATCCCAATTA
CCTCCTTGTGCCACACTACCCTGAGATTGAGCAAGTCTAGCTCTGAAATTCTACGAATTCTGACTATTATACTCACCTTT
GTTCCTTGGTGCAGGTGCACTAGCAGTTGATGGAGCAGGTCCCTTTTGCTTATGTTGAAAGGAAGATCGGTTTACATTAC
TCTTTTGCTTCTAGGACTCATTCCCTATCTTAGCTTTCTTGTTTCTGAATTCTTCTCTATCACTCAGCTTCTCTTCCTCA
ACCTGCTGCACATTAACCATAAGTTTCGCTATGTCCATGTCCCCTATTAGCGTAGCTGCCTTTCCCTCCTTACTTGACAG
ATGAGACAACCCACCAACTAATAGACTCATCCTGCTCTTCATATCAGCAACCACTTCCAGAGCATATCGGGAAAGTTGGG
TGAACTTCAAACTGTACTCATGAACACTCATAAGTTCATGCTTAAGGGTAAGAAATTCCCGTACCTTGGCTTCTCTTAGT
TCACGAGGAAAGAAACGCCCCAAGAAAGAACTCTCGAACTCAACCCAACTCAAAAACGGTGCAACCTCAGCCCTACTTTT
CTTCTACTGGTCAAACCAAGTCCTAGTAACACTTTTCAGTTGATAGGAAGCTAGTTCCACTTGCTCAGTATCGACAATGT
GCATAACCTCAAACACTTTCTGCAGTTCCTCTACAAAGTTTTCCGGATCCTCTACGGTGCTTGAACCAGTGAAGCTTAGA
GGATTCATCCTCAAGAACTCACGAATCCTTGAAGTATCAGCCACTTCTTGTCGAGCCCCTCTTTGTTATCCGATTTGGTT
GGTCACAACCTGACTTAATATTCGGGTTGCTTCTTGAAATTCAGCATTAGTGATCTCTTCTTGGGGTTGCACTTCTGGTG
CATTAGGTACCCCTTGCTCCTCAAAATTCCTTCTAGCAGGACGACCTCAGACAGCTCTTCCTGGAGGCATGATCTGAAGG
ACACGAGCAAGCACGAGTTAGAAGGAAAATTTATAGAGATTAACTCTATCACACGACATGATTATGAAAGAAGTGAGATA
GTTCATAAATGTTGCAGCCTCCTAATTATAGATGTGGTGCGCTTAACATCGATAACTAGGACTCTACAGACACAACTTCA
TAGACTCCCTAGGACTCGTGAACTCTGTGCTCTGATACCAAGTTTGTCATGCCCTGAGCCAACACCCTGGGCGGGACTAG
AACTTGAGAACCAGTGTTGGCCCCAAGTGAACCCTTGGCATGGCTTAACTCTTAGCGGAAGACTTAAATAACAAGAAATA
GTCTCAAATGATAACTCATGCAATAACTTAAACTTAGAATGCCTTAAAGAAATATTTGACTAGCCAAAAAGGCAACTCAA
GTCTTAACATAAACAATTAAAAATGAAAAGACTAAAAAACTATAACAATCAGTCTATGAAGCCTCTAAAACTATGAGGGA
TGTTGGAAAAAGACCCCGATCATCCTAACATCTGAAATACTAAAACAATATAAAAAGGGATCCACCGAAAAGCAAGAAGG
CTCACCAACTGACTTTGAGTGCTCAACTAGATTAACGAGGTGTTGGATGTTGATCCTTGTTACTTGTATCTACATCATAA
AATGATGCAGGCCAAATGTCATCAGTACATTGAATGTACGAGCATGCGAGGGGAAAACTAAACACGACATAAGCTTGAAC
TGAATTCTAAAAGAACACTTATCTCAACTTTACTCAACTCATGGATATTCAACTCAAATGCAGACTTAAACAACAATAAA
GGTACAATTTATACAAAGCATTTAAATAGTGAATATCAACTAAAATTTAATCATTAAATAAAGTAATATAATTTTGTGGG
AGTTTCTCTAACCAACAACCATCACTATGAGCTATGTGATGATATAACGTCTCGTCCGCGCTGCCAGAACTGTCCTATAA
CTTACCGAGATATAGAATGCCTCAACTAAGTGGATCCACTAGTCTATGCTAAAAAGCATTAAGGAATCATCTATGACCCT
TTCTACCCACGTTGGTTACATGGTTTATGGGGACTTGAGTTATTATGGACAGGTCCCCATATCGGTGCTCAATACTACTC
CTAAAATACTCAGCTCATATGTTTAAAAACATAACTATTTCTCTATGATTTGAGGTTATTACTCAAAAACCTTATATCTT
AAAAGAGATGGAACTCAAAACTACTCATGAAAGACTCGTTTGGGAATCAGTGTTTCCTCTCATCTTAAATGTGAAAACAT
TTGCTCTTTGGGAGTACTTAGTCCCCATACTTCATTTTAAAAGAGATGAACTCGGCTCTGCTCTTTCTCAACTCAATGCT
TAAGTCTTTAAAAACAAGTTTAAAATGATTGTAATAGACTTTGAAAAGATTCTAAGAACTCTCTTGACTTGACTCTTAGC
TCTACCTTTAATTTGATTAATGGATTCAAGGGTCATTATCTCATGTTATAGATGATATCATGATGTTAAGATGTACCTTA
GAGTGTAGAAATCAACTAGGAAACATAGGTACGATTCAAGGGAACTCAAATGGAAATAAGTGGGAAAGGGTAGAAGACTT
GGAGTCCCTGGCACTCTGAGTGGCGCCGGGCGCCAGAGCCCAAACTTTCGAGTCTGGGTTGGGGCGCTCTGAGTGGCGTG
GCACCCCAGAGCCTAAAATTCAAACACTGAAGTGCGGTGCTCTGAGTGGCGCGGTGCCCCATGCCTTTTCCCAGTTTTTT
TGACAAGTTTTCTTGGTCGTTTTTTCAACTTTAAACCCTCTAGATTAGAATGGTTCCTTTCCCAAACACTCAGATTCGAA
TACATAACCAAAATATGCAAGAATATACTCAAAACAACATCAACATTCATGAATCTAACTTAAGAACTTCTCAATAACTT
CAACAATCAAAAACCCAATAGAAACTTCAACACAATCCATCAAGAACTCAATTTCTATACTTTCAAGAACATAATTTCGC
TGAATTAAATCATGATTGGTGCGTGGGTGAACTAACCCAATGCTATGCAATCTACATACCTCGTAGGGATCAACCCTTGG
CGAAATCCACAAGCTTAACTTTAAGAACGCGACGAATCCTTGCTTCTTTTCCTCTTCTTTTCTCTTCTCTCAAAATCCTA
AATTAATTTTATGAAGTGTAAACTGAACCAATTCAGTTTAGACCCCAACTTAATTACCAAAAACGAATTTAATTAATTGG
GTAGTGAAAAGACCATCTAAAATCCGGTTGGGACTTTCCTTATCTAGACATCCAAACTTCAATTGGGTATATCTCCCTCA
CACTAACTCGAAATTGAAAAAACTTGGTGGTGTTGGAAAGATAATTCAATGACCTTTCCTACGGTATCTTGTAGCACACC
TAACACATCATGTACTAGGAGTTATGGTCGTTTGAAGTTGACCCAAAACTCATACTTTGCTTAACTTTGTCAAACTTCCC
AAATTTGATTATTTTCAAAAACGATTTATTTTTAATTCTTGTTCTTTCAATTAGAGAGGTGTTACAAACAATGGACTTTA
GAGACCGAGATGTGCCATGCCCTTCCCTTGAGATCATGGAGAACAAGCAACATCGCGTACCAAAGTTCTCACCTTAAAAG
TTCATCCTCCGGTGATCGGTGCCTTCCCACTTGTTAGAAAGATGATGGACACTTCTCATCATCTCCCAGAGTGGTCGTCA
ATAGAAACGAATGATGTCACGAAAAATTTTCTAGCAATGTAACAACTGCAAAAGTTCTCCTCTTAAAGTCTTCCACTTAT
CAAAATGTTGTTGTCATCCCTCCTCGTCGTGATGAAAATCTTAGCAGTTGGCGTGTTCCTTCTTCCGAGTTTAGTGAGGT
TCGACATACGTCTTGCTATTGGGAGTGGGTAGAAGATGTGCTTGCCCTCTACAACGAGACTTTGGATAACATCAAGACTT
ATGATCTTATCTTTGCTTCAATGTTCACATATGACCATAACGAAAATGTTCTCCAGGCCTTTTGCAAGAATTGACGTCCA
TCCACCAATACAGTCTCTACCTTCGTCGGAGAGTTATCTATTTCTTTATGGGATTTGAGAACCATTGGAGGCCTTCCTGT
TCATGGTTCCTTTATGATGAAGTTATACCCTTGGCTAAGGAGTTGACACATATAAATGATCAATTGATGTTTTTTCTCCC
AAGAAGCTGCTCTTACTTGTTTTCGGCATTCTACCGACTTACCAAAGGTGCCATCGACGAAGTTTCCTTTAGAGAATGGA
CAAAGTTCTGGTTTAGAGGACATCCCTAGCGATGTAGATGTATTTGAAGATTGTATCACAAGCCCGAACTCCCTCAATGT
GGAGAAAAGTTCTCACCTCCCACTTGCTAAAGTTAAGAAGCAAGCTGCAAATGAGATTCAACTGACAAAGATGATGGTCC
CTTATTCTGAAAAGGTTGAAACTTCTCAAAATAACTCAACTACTAATGTGGAGGTTGGAGCACATCAAATTGGATGTTCA
GATGTCTCCAAGGATTCGGTCTTCCCTTTGCTGGGGATTGCCTCAAATTTTGAACAAAAAAAAACTATTTCCAGCTTCAA
ATTATGTTATATTTCTGGAATATGACGTACCTTATGTGACTGTATTACTCAATTCTTTGTTGAATCTTTGGAAAACCTCA
AAGAGTTGGAGGCAGGTGTTGATTGATTCCTAAAGGGCTTCGAGAAGTTAACATCATCAACCTTTCTCTTTTAGAGGTTC
TGCTTGAAGATTTTTTCAAGAAACATGGAGATTTCGATGCTGCGAGGCTGTCTACTTCTCAAAAGATAACAAGGGATTCT
CATAAAGAGTTGCTTTCTGCTGCACAACAATGTCTTGAAACTGCAAATGAGGAGAAAGTCATTATGGAGAAATAGTTGGA
AGAGCTTCAAAAAGTCCTTACAAGAGTTGAAAAAGATCTAAAAGTGTGGACTTCTAAGAAGAAGAAAACCATCTCACTTA
TTGAGGATCATCAAAAGAGGTTGTCTGAAAATGACGAGACTAGCACTAAATGTGAAGATGAAATTCATGCCATTGAGAAA
ATCATTCCCTTGTCGGAAACATAAATAAAAGAACTAGCTAAGCTAAAGGAGGATGCTGAGACAAGTCGTCATCAAATCCT
TAGCCATAAGCTTTTTCCTTAGTCTTTTATCCTGCACAAGGACATTCTCTTTCATTTTCTTGTTCTATTGTGCTTTTTTT
TTTGTCTTGCTTTTTGGAACATTGCTATGATGTAGTGACAATCCTTCATGAATGAATAAAAGTGTTGTTTTTTTCTTCTC
AAATGCCTTCTTTATTTCTCTATTTCAAATGCTCATCGTGTAATTTGTAACTTTCTCTATATGCCGGACAACTTTCCCCA
ACATGTCATCTTTGAGCTCTTATGTTTGAAATTCAGTAACTCGTAACAGAAATGTTCAAATAATGAGTGTGTCATTTCAT
TGGAAAGATAACTCACATAAATACAATATATGTGAAACTCATGACCGAAAAATCTCTGGGTTAGTACAATTATTATTCCA
AAGTTAGCTCGAATGTTGCCTTGATTAGACTTTTCAGCTTTGGGCACCTACGGTAGAAAACCAATAACTCGATGTGGAAG
CATCAAAATAATATGATTCTTCTTTCATTGGAAGCATAACTTATAGAAATACAACATCTGTAAAAATCATCGCCAAAAGA
TCTCCAGATTAGTATAGATGTATTTTTTAAAGTCAGCTCAAGTTCTGCCTTGCTCAACTCTTCAGCTTTGAGCAACTTTG
CGAGAAAATCAATAACTCGCGTACGAGCCTCGAAATGATGCGATTCTTGTTCCATTGGAAGAATAACTCATAGACGTACG
ACATATGTAAAAATCACCGCCAAAATCGTTTCAGGTTAGTAGAGATATATTTTCAAAGTTAGCTCAAATTCTGCCTCGCC
AACTTTGGGAGAAATCAATAACTCGGCGTAGGAGCCTTGAAATGATGTGATTCTTGTTCCATTGAAAGCATAACTCATAG
ACGTACAACATATGTAAAAATCATGGCCAAAATCGTTTCAGGTTAGTACAGATATATTTTCAAAGTTAGCTCAAATTCTG
CCTTGCCAACTTTTCAGGTTTGAGCAACTTTGGGAGAAAATCAATAACTCGGTGTAGGAGCCTCAAAATGATGCGATTCT
TGTTCCATTGGAAGCATAACTTATAGACGTACAACATATGTAAAAATAATGGCCAAAAGCTTTCCAGATTAAAACAGATA
TATTTTCAAAGTTAGCTCGAATTCTGAAATTATGAGATTCTTGTTTCATTGTGAGGAGCGCGTCTTTGGTGTGAAATCCA
AAATTTGATGTAAGAGTGATGAAACTATGAGCTTCTTATTTCATTGTGACGAGCGCATCAAGAACAACACTATTTGTAGA
AGTTACAACGAAATTCATTCCAAATTGATGAGAATAAATTTTTCAAGTTGACTATACATCCAGAAGGCCAATTCCTCAAC
TTTGTGCGCTTTTGACAAAAACACTTGTCTCTTGAGCTTGGAGTGTTCACATCATGATCTTTGCGGGTACACCATTTCAA
CATAAGTAGGGATTTGATCCGAAGGATATCCCAATTTGATGTTGTAGGTAAAGATGCCCCTAATTTTGAATAACTTACTG
AAGCATCAGTGAATTACACAAAATTATCTCTATCGCAAGCAAAAAACTCAAGTTGAATCTCAAGTCGCTTGATCCAATAC
CAATGGAATTCATCAATCTATCTCAAATCAAAAATTCAAATCAAAATTCCTTTTGAATTGTCAAATTAATACCCTAAGTT
GACTTCCAAATCTAGCATGTTTGATATGCAACTTTGAACGATCATAGTAGAATATCCATAACTCGATGTAGGAATTTTAG
CATTACGAGCTTCTTATTTTGTTGCAGAGAGGGATTCAAGAACTTCAATATGTGTAACAATGATGATCAAGATCTTTATG
AATTTTCACAAATAGGACTTTGAAATGCTCAAATCAACTTCAAAATATGATGATCTTTTTATTCCAGCTTTAAGCGGTCG
TGGTAGAAAATTCATAACTTAGCGTAGAAACCTCTTAATCACGAGTCGATTTTCATGTTGCGAAGTAGACTCCAAGAACT
GCAATATAAGCAAAAATAATTATCAAACCCTTTGCGGATTCTTACAAATGCGTCTTTGAAGTCAGCTAAGATGCCTTGCT
TAACTCTTCTCTTTTGTTCATCTATGATGCATGTGAACTTACGTGCTAGCTACATAATTTTAAAGAGCTAGTGTGATGAT
CACACAATGCCACCAACCCCCCCTCCCTTATTTTACTCATGTGACTGAGCTTAAAGTGATTACTCCAAGAACCTATGTAC
CTCGATGAAGAGGATCAATTAATAGCGTAGTTCAAGATGATGATTTTTATTTATTTATTATTTTTTTGGGCTGTACACAG
TTTATACTCTTGCAGGATAGGAGTAGCATGCAGTTTGTGCTCATACCTTAAGGAGCATAGGAAACCTTTATGGGAAGTAT
TGCTTTAGATACTTGGTGTTGATTGGACGAACTCTTACACCCTCTTGGTCTACAATTTTATATGCATCCCTTGAATATGC
TTCCTTCACAACATACGGCCCATGCCATTTTGATGTAAACTTGTCACCGATGCATTTGTTGAGGATTATGGGTCTCCTGA
CTGCTAAGACCAAGTCTCCCACTTGAAATGATCAAGGTCGGACCTTCTGGTTGAATGCTCTCACAAGTCGAGCTTGATAA
CACTCCAACCTTTGTTGTGATTCCAATATCTTCTCATCCAATGCTTCCAACTCTGCTAGATGAAGTTGAGCATTACTTTC
AGTTGTAAGTCCCTCTTAGATTGCTATTCACAATGATGGAATTTGATTCTCCAATGGAAGGACTGCTTCTATGCAATACA
CCAATGAAAACGGAGTCGCTTATGTGGCCGTTCTAAAGGTTGTACGATATGCCCACAAAGCTTCACCAATTCTGTCATGC
CAATCACTTTTATTCTTCACTACTACTTTATTCAACAGGTTACCAAGTGTCTTGTTAAAAGCTTCAGCAAGACCATTGGC
AGGTGCATTGTACATTGAAGACTTATATTGCTTAAAACTGAACTTCTCGCACAAACTACTCATGAGTTTATTGTTGAAGG
GTGTTCCATTATTAATAACTATACATCTTGGTGGTATGCCATATCTAAAAATTATGTTTGATTTGATAAAATCAACAACA
TTCTCATTCTTCACCTCTTTAATTGGCACAACTTAAGCCCATCTAGAGAAATAGTCAGTGGCATCCAAGATATACATTTG
TCCTTTTGACGACTTTGGAAGAGGTCCAACAACATCAAGTCCCCATGAATCGAAAGGCCATGAGGCTTTCATGATCCAAC
CCACCGGGCAGTGCGGCACCTACTCTAACACCTAAGTAGGAGAACCCTTAATTCCCACACGGTTAAAAATATTCAGAAGG
TTAAGAAAACATGAGATAGAAGAAAATTCATGCGATTTTTACATAAATAAGAGTTTTGACAATCCAAGTTAAAATTTATA
ACATAAATTACTCCCCCTGGAATCTAGTCTAAACAGGTACAAGAGCTTCTAAGATTACATAGTAATAACCAAATAACAAA
TGACACAGCTCCCACCACATGGAAGAAAAAATAGGAGTTGTTGGAGATTGTCTTCGTCTTCACCTATGAAACATCACTGA
CCCTGCAACCAGACTATGCCAAAGAGGCACAGCAAGAGTAGTATCATTACAAACCACACGTACTGGTAGGCATCATCGGC
CAACCTGATACCCACCGCATAATGTAAAGAAATCGACTAGCAGAAAACATGCAATAAAATCATACACCTTTCAACCTTTA
TCCTCCTGCCCTTACCATTATTATATACCTTAAAATGTACTGACACTTGACTACAACCCCCTAGTCCATCTCCCTCCTTT
ACTCCGTTTCTTGATCATAACTTAACCATTCTAGCTCATAGAGGAGGACCCCAATTGCAACTACCTCCAATCTGGCCAGC
CAGTCACGACATACCCTTGCTTCTTCTGCATCACAATTCAAATCTTAACTACACCGCATACTCTATCCAAGCTTGCTAAC
CGTTTCAACTACGAAACCCCTTCCCAAGGTAGAGTCTAACTACTATTTAGATCATAAACACGACTACACTTCTCCTTATT
TAAGAACACATACAACCCCTCTAACCATATTACATAATAATACCTGGACCCTCGGTCTTCTCTTTCCAGACCACATACCG
GTGGGCCCGCTCATTCGCAATTAATTCTAACGACTAGGCCTAAACCATTTAATTACGACACCGTAAACACACATGTACAA
GATACATAGATCAGTTATCATTTTAGGAGCAACCTACAATTTCCAATATCAACCACAATTAGACATGAATGTATAATCAC
AATGGTCCTCTCATGGAACCCACACCCAAACTGTTAATGTGTTGGAACGTGACACCCGATCCAATATACATATGTCGAAA
CGTGATATTCGGTCCAATAAATATGTCGGAACGTGACACCCGATCCAATATATGTGTCGAAACATGACACCAATCCAGTC
AGCACACCCGCAATCAGAAGTCACACCCATAATGAACAATGCTCAGAGTCATGCAATCAAGTAATATGTTCATGGCATGT
AATTATTCATATACATATACTCATTTGCATTAGATTCTATTTACATTCCTTATTCTCATAAATGCATGCATACCACAAAG
CAATTAACTGGCATATACCACACAAACAGGAAATCAAACCATCATCTAACCCTAGAGACTTTTCCCCATAGTACACATCA
TCTTAGCAACTAGGGTATATGCACTATCATCCCCTTTTTCCTGTGCCCGAAGGCCTAAACATGAATTCTACCATCAATTA
ACATTACATTACGCTGTAAGTATGGATTTATAACTATTCAATAGGGTAAACCTAGCCTACCTGGGTGCCAAGTAACTGCA
TTGGATTATGGCTTCAATCTTGGTTTCCGAACCTCGAGACGGTGGATTTGGTCGAGAATCCGCAAGCTATCATCATCCTT
GCGCTAGAAATATCTTTCTCCTTCTTTTCCAAGCGTAGAGCAGCCTTTTGAAGGTTTATGGGTGATCCTTGCCTCTTTTT
GGTGTTTTGGGAAAAAAGAGAAGATAAGGCTTCGCTTCATTTAAGTTCTTCCCTGACTATCCCACTCTGGCGCTCCTTGT
CCCATTGAGCGCCTCTGCCTTAGCGGCATTTGCCCTGCTCTGGCAAAATAAATGGCCTAGTTCTCCCGATGTTTTTCCTT
TCCTAAATAATGACGGTTTGGGTCGTTACAGAGGCTACAGTTGGATGCAGAGCCTCTAGAGATTGATGGATGTAGTTAGC
ATGGATTTGACATGCTTGACACTTCTAGCATTCTCTAAGCAGTCCATTACCATTGTTGGCCAATAGTAGCCCAGCCTTTT
GATGTGAAAAATGAAGTTTAGGCTCCAAATGAGAATAGACTCAAGTAATGAGAATTTGAATTCCTTGCGTTTTATTCAAG
TGAATGAGCAAAGTTGAATAAAAAAACCATCGGCAAGGCATTCAACCCCAAAGAAAGCAACACCTAAAATTTGCGTCGAA
ATCACAAGCTCTGTATCACCAAGTCAAGCTTGTAGAGGTAATCCTTGCTCATCGAATTGGCGGTCGTTTTGTAGTTGATG
ACCTAAACGAAATTACCAAACTAGGAAGAAATGTCACCGATAAGTATTCATGAGCTTGAAACACTTCAAGTCGAAAATGA
GTTGATAAACAACCAAAAGTCAAATGATATCTTACAAATTAGAGAATGTTGTCATGAAGACTCTGGTAAATGTTGACATC
AACATATCGACATAGTCATTTCTCATGAAGCTTCAAATGTTCCGTGAAAGATCAACTACGAAAACAAAACATTTGCTTCA
CAAATACTTCAAGGCTTGTCTTTACAAGTTCAACAAATCGAGCAGCCCAACAAGCCTAGAAGCAAGGCGAATTTGTAGAC
AGTGAAGTTTTATTGATAAATCCATACTAAAGTTGGATTAAATCTTAAATTCATGATACGTTGACCAAGTCAAATTACTG
GTTAATAAAGTCGGATTAATATTTAAGTCAAATTGTATAACTTAAATCAAGTCCAAATAACATTTGGGCCAGTCCATTAA
GTTGACAAGATGAGCCCAACTCATGTTATTCAGGCCCAGGGGTCAAAATTGCTTAGACCAAAATACCCCTAAAACCCTAG
TTCAAGCCTATATAAAGAGGTCTTCATAAGACCAAAAGAGGAGACACACATATAGAGAAATACATAGAGAATCCTTGCTC
TTCAGTGGTGATCTGTAAGTCATCCACATACAAAGAAGTCTTCGTTCCAAGGGTTGAGCTGCAAGTACAAAGAAGTCTTC
GCTCCAAAAGTTGAGCCGCAAGTATTCCATCAAATCAAGAACATCCATGAAGAGAAGAATCAAGGGATTACATATCTTTT
ATTAAAGATTGTAACCTTCATATAAATTCAAATACAAATACTATTGTTTGCTTGCTATTTTCCTTTCCTGTTTGCTGTAT
TTCAGGGACGAAACTTTAGACGGATACACCGCCTATTATTGAGGCTATATAAGAACCAATTTTAGTTTCTTCAACATATT
TATAGCCTATTATTAGTTTTTGCATGTTCCAATCATGGTAAATCCAATTAACAGTAATAGTAAAATAATCATTAACATTA
GGACTATGTCCCATATCAGAAGTAATAGATAATCTACCATCAAAATAAATAAACAACGAAAAAAATGATAATGTTCTTTT
TTATATTTAAAAATATCATTTTTAATCATACTTCTTAGAATACCTTCAAAAGATTGGTTATACACTTCCTAAATATAATG
AATAAAATCAGGATGTGAAGGAAAAGAAAAAGGCAAACCACAAACAACAACCATTTTAGCTAAATCTTTACGATCTTTTT
CTTTACTATATGTGTGGTGTGTGCTTGGGCCAGTCGTTGTTGTTTATCTTGTATTCCTAAGATACTTAGAACAAAACTTT
GAAGAACTTGATAAGAAACAACAAAGTTTAAAGAGTATTTTCAAAACTAGAAAATTAAAACTAGTAGAGAAAATAGAATC
AGAAACAGATTAGAAACAATATACAAAATATTTTTCTCAAAGAAAGAAAATCGAGCCCACTGAATGCATAATGTCCCCTT
AAGGAAATTATTCCCCTCAACCCGAGGTTAATGGAATATATACTCCTAGGATAGAACGATCTTACTCACCGGTTTATCGG
TACCTAAAACCACGGTGTCAGCGAACCACTCAACGACAGTAGAGTACACTTAGAATACTCGATTTAGTAGTAGTAGAAGA
AGTCCAGAAAATTGGTTCTTTTTTTGTTGAAAAATAAGAGGAAACTCTCTATTTATAGACAACAAAGGGCAGTGTGAAAT
GGTGCTTATTGTGCCTTACCGAAAAGGTCACAACCCTTTGAAAAATTCACAATCTTTCGGAAAGGTCACAACCTTCCATA
AAAGTTTCAACTTTTCATAAAAAGTCACAACTCTTCGTAAAATTCTCAACTTTTCATAAAAGTCACAACTCTTCATAAAA
GTTTCAACTCTTCATTTTCCATTCACACCTTTTAAAACCTAACAATCCCCAGCATGAATGGGGAATGACTCCAACATAAA
TAAATGGACAAGTGTGTGTACTTTACAAGCAAGAATTAATTGCATCTGAATTAGTAGGTTTCCTTTTGAACTTTCCGTTA
GTGATATACTCAGTCAATCGGTAGATTTGATATCTTTGAACCGTCAAGATTTGGTGTATACCTAGAACCCTTTATCGTTT
ATGGTTCTTACGGTTGTGTTCGTTTCAGCCATGAACAGCTCCTGGTTTCATGAGTGTATAGAGAGATGGGTTTTTGACAA
TCATCCTCTTTAAAGAGGCTTACACTTCACACTCACATAGGTGATTTCTAACCGTGTTATCGCGTAGATACACTATTTGG
TCAAATGTGCCAAACTTAGCAAATCATTAAAAACTTTAAGCTTTATTAACTCATTAACAAGCCTTAATGTTGTATCATTG
TTCCTGAGCATTGTCATCATCATGAGAATGGATTGAGTTGGTTGACAATGCCGAACCATTAGTCACAACTTTGTTTTTCT
CCTTGAACCTAGCTCTTGGGATCTTCAGTCTGTTAGGTAGAGTTACCGCCATGATGACTTGTCCTAAGCCGTAAACCCAT
TCCCATAGATGATCTTTCAACCTTCTCTCTAGTTAGGCCTTTTTGTAAGTGGATCCGACATATTATCCTTTGACTTTACA
TAGTCAAATGTGATAATTCCACTAGAGAGTAGTTTTCTAACGGTATTATGTCTATGTCTTATATGATGAGACTTTCTATT
ATACATCATGCTCCATAACCTACCTATTGCATCTTGACTATCAAAGTGTATGCATACTGATGTCAAGGGTTCGGGACAAA
AAAGAATATCTATCAAGAAATTCTGGAGTCTTTCAACTTATTCACCAGCCTTATCTAGAGCACCTAGCTCAGAGATCATT
GTAGAGCTAGCGATACATGGTGTTTTGGAAGATTTCCAAGAGACTGCTCCTCCACCAAGAGTAAATACATATCCGCTCAT
GGATTTTACTTTATTTGATCCTGGTGATACAATTTGCATCACTATATCCTTGCAATACTATTGGATATTGTTATAATGCA
AGACATAGTTTTGAGTATGTTTTACATACCCCAAAACTCTTTTCATTGTCATCTAATGAGTTCGATTGTGATCACTCATG
AACCGACTAAGCTTATTAATAGCACATGTTATATCTGATCACGCACACTTCGTGATGTACATCATACTTCCCAATACTCT
AGCACAATCCAATTGTGAGTCACTTATGCCATCACTCTTTCGAAATGCAAAGCTCACATTTATTGGAGTCTTGACAATAT
TGAAATCCAAATATTTGAACTAGTAAAGTACCTTTTCAATGCAATGAGACCGTGACAATGCTAAACATTATGTAGTTCTA
AGAATTCTTATACCTAAGATCACATCAGCAACTCCAAGATCTTTCATATCAAACTTGCTTACTAGCATATGTTTAGTAGC
ATTTATGTCATTAGTGTCTCTACTGATGATCAACATGTCATCAATATACAAACAAACAATGACCTTGTAATTTTAATGTA
AACTCATTTATCACTTCCATCATTCTTAAATCCATTTGCCAATATGGTTGGGTCAAATTTCTTATGTCATTGTTTGGGTG
CTTGTTTTAGTTCATAAAGTGACTTAACAAGTTCACACACTTTCTTTTCTTTACCAGGAACCACACAACCCTCGGGGCTG
TTCCATGTAAATTTCCTCCAATTCTCCATTTGTTTTCACATTCATTTGATGAATTTGGAGGTCATATACCGCAGCTAATA
ATATTAACATCCGAATGAATGTAATTCTAGTTACTGACGAGTATATGTCNNNNNNNNNNNNNNNNNNNNNNNNNNNNNNN
NNNNNNNNNNNNNNNNNNNNNNNNNNNNNNNNNNNNNNNNNNNNNNNNNNNNNNNNNNNNNNNNNNNNNNNNTTTCAATA
ACAGTCAATGAAAGTTATGAGATACTTTTTCCCACCACAATATGGTGTTGACTTCATATAAAAAATGTCAGTGTAAATCA
ACTCTATGGGATTAGAATTTCTTTCAACAAATTTATAAGAATGTTCAGCATACTTAGATTCCACACAAACTTGACATTTT
TATTTATTGCACTCAAAGTTAAACAAAACTTTTAATTTGATCAGTTTTCCTTACAAGATTTTGTAATTGACATGTCCCAA
GTGTTCATGTCACAAACAGTTTGACTCAAGCAAGTAAGAACCAATAAAAATAATGAGTTTGAAAAGCTCTCCGCGAGGTA
GCTTTTTCTCACAAATATTTGTTCCTATTTCTTACAATTTTGTGTGATAGAAACATTGTTTAGAGTCATCTCCTTGTCAA
ATGTCCTTTTCAGAGGGACCTTTCCATAACTTTCAATTTGATTGTCATGGAAATACCCATGAACAAAGTTTTATCGGGTC
CAATAAAGGCAATATAATCCAAATACTTCTTTTACAAAACATGACAAATGATTATTCACCAATATTCATGTCTATACAAA
TAGCTATAGACATATCTTTTCATGAAAAATCACAACATTTTAAGTGACACTTTTTCATAAAAGAACACAATCATTTTGAA
CAAGTATACATATAATTTGGTAGTTTCATACTAGTCATACCATATACTAGTAAAAGAGAAATTCAACGACCACAATATCA
AATATACTCCGAGAATTTTGTGGGTCTAACATAATACAAAAGTATCATCGAATTTCATATCCTGTGCTCCAAATTTAAAT
TAGACACTAAGTCTAATTTTATCTTTATCATAAGCAAAGAACCCCACACATTTTAAATATGATCTCAAAAATACTTTTCA
AATAGTTGAAAATAATTTTTCCACATATTTTCCTAGACTATCAAAATGTCATTGGTAGCATGAAACCTCTTTTGGAAATA
TTATTCTACGAAAGAATTATAGTGCTTCAATTCTCTTTGACACTCTTTACATAGAGTTAAAGTTCATTTCATAGAGGCAC
CTATTGCAGGCACAAAATCACACACTTTAAGTCACTGGTCTCTTTTTTTTTATCCTATCACAGTTAAACATATCACTTAG
TATTTAGAATACTAATAATAAAGACAAAAAAATTGTACAATTTGTTTCTATTTAACAATGAAGTTTGTAGAAAACCAAAA
GTACAACACTGACTTATTAGGTGAAGTTTTCATATTCTTCAAACCAATTGCATAGTCCAATTAATCTAGAGTAGAAACTA
CAAAAGTTTTTAGTCTACAACAATCAGACACAATCAAATTTCACACGGAGTACAAAACTACAAAAGTTTTTTTTTCTCCA
AACAGAATAAAACATATTCGTAGATTATCACATAGAAATTATTTTCTTTTCATATAGCCTTCCAACTATAACATTTTGAC
ATACTATTTTATCAAACAAAAATGTGCATCTCTCATTCTGCAAAGTAAAGAATTTTAAAGGCAACACTATTTGCTAGGAA
AATTCATTCCAAAACATATGGTTTGTAGATATTTTTCCAAAGATACACATTATAATTATAGATCTTGGGCATATTTATAT
GCCTAAGTTTTCAATATTTGCCCATGAATCTATTAGATTGAAGAATGATCTCTAGTCATTAGCTTAATTTTTGGTGTAAC
TTGTGATGATTGTGCACTTACACATATGATTAGTTGTTTCAGGAACTCTCAAGGGAATTGGAGTCAACTAGAAGAAAAGA
GATGCAAAAGAGCATGAAAAATAGCTAAGGATGAAGGCCCCAGGGCCAAGCGCACTTCTAGGCGCGAGACGCCAAGGGCC
AACATTCAGAGAGGCTTCTCAGGTGCGCTGAGAGGCGCGACTCGCCAAGGCCCACACTCTAGGGAATTTCTCAGGCACCC
TGAGAGGCGCAGCGCGCCAACACTGATACAACTGGAGCATGTTCGTGGGGTGATAGGAGGCGCGACACGCCAAGGAAATC
CCATTTTTCAAGCTTAAGTTGTGTTAAAAAGGATTCCTAGTTGAAGTAGATTTTGTCTCCAATTTTCTTAAATTTATAAA
TAGACCCATTAGGTTCCATTGTGGGGGTGTTCGACTTTTGATTTAGTGTGCAACCAGCAAGAATTCAAGTTGGTAATAGG
TTTTAATCCTTTAACTCTTCTATTTTCTGGAAATTGCATGAACTATTGTATTTTCTTGTTTTCTAATAGCATGAGTAGCT
AAACGCCCTAATTCTGGGGTTGTAGCTACGGATTGAATGTTGATTATGTAAGGCTTTATGAAATTAATTCTTGGTTATCA
TTATAAGTTACTTTTATATTCTTATTTTAGTATTTTATGCTTGATCACCATAAGATAAATACATTGTCTAATCTTAAAAT
TGAGAGAGGAGGGATTAGATAGACCAGAGAATATAGAGACCTCGGTCCACCTATTAGATTGAGGTGATTAGCGTTCAGGA
GTGACGCCCAGACGAAAACCTTGCTTGGTTACGAAATAAGATGAAATATAAATGCACGCCAGTTAGTCTATTTATCCCCT
CTCAATGATGTAGTTAGATAGCTAACTGGGGTAGGCGATGAGAGGCGTATAACCCGGATCATATCATCAACCCTATAACC
AGTAACTTGACAACTGAAATTAATTTTAAGCCAATAATATGATACATGATATTCAGTATATGCTGCAGCCCTGGAATTTA
TTTTAACTTGCTTGAAACAGTATATCAAAGTCATTCACAATTAGTTACTTTCATTTAGTGCATAATTATTAGTAGATAAA
CAATAAATCATCAACTCTTGAAAAGGTTACTTTTTACTTTTAATTGTAGAGATAAGTGAATATAAATTGATCATAAGTCC
CTTGGGAACGATAACTCGTTTCTTAAAGAATCTATATTACTTGCGCGACCACGTACACTTGCATGTATATTAGGGAGCAA
CAAGTTTTTGGTGCCGCTGCCGGGGAATTAGAAATTTATTTATATTCAATCTTCTTTATTCTACAATTAGATTATTTAGA
TATTAATTACTTGATCTTAGCTTGTTTATTGCAGGCACTTGACTTTCAGGTCTGGCTAGGAAAGGAGAACTTGTCGAACC
ATACAACGAATCCGAACGAGCTCTACGAGAGCGCAGAAAAAGGAATCGTATGGAGCAAAGACAAGGAGAATTGGGTTTAG
GTCTTCCGGGACGCGTTGATGAGAATAATCAAGATAACTTGAATAACTCGGAAAATGTGAATAATAGAGGGAACCCGAAT
AACCAAGGAGCACCCACTGTCGTTCATGTCATCCCAGCAAGGCCTGTACGTGATGTGGCAGTCCCACTCACAACCAATTT
AGCATCTATTATTAGGAAAACCTCCACCGGGGGGTAGATTTGAACTAAAGCAGAGCATGGTACAGATCCTCCATTCTAAT
GGGCAATTCACTAGTCTCCCCATGAGGAGCCTCAAATCCATCTTAGGACCTTCATAGATATTACCAATACATACATCCCA
ATTAGAGTCTTATCGGACTATGTGAGGCTGACTTTGTTCCCGTACTCATTGTTAGGAGCTGGAAGGCGTTGGTTAGATTC
TGAGCCACCAAACTCGATCACTACTTGGGATGATCTAGCAAAGAAATTCCTGAGTCGATTTTTTCCATCCAAGAAAACTG
CTAAGCTGAGGGGGTGAGATTATAAACTTTGTTCAAAAGCAATGGGAGGACATGTACCAAGCATGGGCGCGTTTCAAACA
AATGTTGAATGCTTGCCCACACCACATGCAAACTAATGAGGTACTTTCTCACACATTCTTTAATGGCTTAGACTATAATG
CTCGTGCTTTTCTTAATAGTGCAGCAGGTGGACAGGCCCTATCTAGAACAAGTGAAGAGTTCTTCGACTTACTCGATAAA
CTTTTTGAAGGGAACCAAGGGTATGAGGGGCAAATGTCTAGAACCATAACCCAAAAGGCTGCAAGGATTTTAGATGTAGA
CCAAGCTATTGCCATAAATGCCAAATTAGATGCAATGCAACATAACATGGCCCTACATTTTAAACAGATGGCGCTAAATC
AGGCACCGGTAAATGTTGTACAACAGGCATCCAATTGGTGTGAGGTATATGGTAGTGGAACTCATGAAACTGAGCAATGT
GATGCAAACCCAAATTTCGTAAATTATGTGGGAAATGCGCAAAGAGGTGGAGTTCAACAAAATTATGGCAATACTTACAA
CCCTAGTTGGAGGAACCATCCTAACTTCTCATGGGGTGGGAACCAAAACCAAAATCAGGTGTAAGAGGTTAACCAATACC
GTTCTCAAGGGGCTGGGCAACAATACTACAATCCTAACCAAGGCTCAAATCCTAGTGCACCAAAAGGGGGGATGACCAAT
GAAGAGCTACTCCAAAAGCTCATGACTGAAATAGGGACCAAATTAAATGCTAGGATAGATAAGCAGGATGAGAACATTAG
AAACATCCAGATGTCCCAAATGAGTTTAGAGAAACAAGTTGCGCAAGTGGCTAATTCTTTGAACTTGCATCCCCAAGGTG
GGCTGCCCGGTGATACTAAGCCCAACCCAAAGCAATTGCATGCAGTAAGTACTCGAAGTGGGTTACAATTAGAGGAACTA
GCTCCAAAGAAGAGAGATACTGAGGTAAGTAACAAAGAAAAGAAGGTGGAAGAGGTAGTAAAAAGCTCCAATGTTGAGGT
ACCCATTCCTTAAAAGAAATTACCACCTCCATTTCCACAAAGGCTGAAAAATCATAATGAAGATGAATGTTTCGATAAGT
TTCTCTCTCTCCTTAAACAGGTTCACATTAATCTACCGTTGGTTGACATTTTGCAGGGTATCCCAAAGTATACTAAATAC
GTGAGGACATTGTGGCTAGAAAAAAGAGGCTCACTAAATATGAAACTGTAGCACTTACAGAGGAGTGAAGCTCAAGGATC
CAAAACAGACTACCCAAAAAGTTAAAAGATCTGAGTAGTTTTACTGTGCAGATTACAATTGGCAAAGTGTTCATGCCCGG
GGGTTGTGTGATTTGGGGGCAAGTATAAATTTGATGCCATTATCTTTGTATCAAAAGCTTGGGTTGGGTAGTCCAAAACA
AACCATTGTTATTCTCCAACTCGCTGATAGATCCATTGCTAGGCCAGAGAGGGTGGAAGAAGATGTGTTAGTGCAAGTAG
GTTCATTGATTTTTTCGGTAGATTTTGTGGTCTTAGCCTTTGAACCCGATTCTGAAGTTCCATTCATTTTGGGACGACCT
TTCTTGGCCACGGGTAGGGAGTTGATTGATATATCAGCTGGTCAACTAACTATGAGGGCACATGATAAGGTTGAGGTATT
TGATGTTTACCGCGCTTTAAAATTGCCTTTTATTTATGAAGAGTTGTCTGCTATTACTGTGGTTGATTGCATAGTAGAAT
CACAAGTAGTTGTGCCCGAAGATCTTTTAGAAAGAGTGTTAGTGGGTCATGAGATAGAGGGATATACTGAAGCTCAAGAG
ATTGAATCATGTTTAAATCTAGCACTAGTAGACACTCGTAGGACTCAAGTGAAGTCACTAGATCGCGAGTTGGGCTCCCC
ACCAAAGCCATCAATAGAAGAAGCCCCTAAGTTGAAACTAAAAACTCTGCCGGCTCACCTTAGGTACGCTAGCTTATTTG
GGTACTAATGAAACTTTGCATGTTATACTTTCTGCAGAATTATCTGATTTACAGGTTGATGCAGCATTGAGGATCTCTAA
GCGGAGTAGGAAGGGTGAAGCATCCGCGTTCGAAAATTGGGAACCAGTCCAAAAATTTGGGATAAAGGGGTGGAGCGGTA
TGGTTGGGAATGGTTTGACTGTCAGCGCGAACCAAAGTATATGGGCAATGAATACGTCCATGAGGTAAGGTTGCAGTTTC
AATTTCCTGTTATTTATCAGACTATGCTTGAGTTGGGGATGAGATTTATTTTTTATCATCTGGGAGATTGTAATTTTTCT
TTAGTTCGTGAGTTTTATGTGAATTAGCTCACTGAAACTAAATATAAAATTGTTCCTATTAGAGGTAAGGATGTGAAGTT
CAATGCTACGATACTAAATGAATTTTTGGGGACCCCAAATTGTGATTCTGATGACTTTAATACATTGATGGATAAACCTC
CTTATAGGGATATCCGACATACTTTATGTGGGGTAGAGTCCACGGCTAGGTGGGAGCGTAGAAAGGATACTGTGAGACAT
AATACCCTCAATTTTGCTAATTTCAATCGAGTTGTTAAGGTGTGGTTAAAGATAGTGTGTAGTGTGCTACTACCCGCGAA
ACATCTGACAGAGGTAATAAAGGATATGGTGGTGTTGGTTTATATACTGATGAAGGGGATGCCCATTAATATAAGAGAGA
TTCTTAGACAAAACATGATGAAATTTAGGAATAATATGAGGTGGCAGTTTTTCTATGGGGGTTTGATCACCCGGTTTCTG
AGGGCCTGGGGTATTGAGGAAGAGGTTGTGGACCTGACCATTACTTTTCACCTGGATCTGACGGGTAAGCTAGTTGATGT
GACGAGGACTAAGGCACTTGACACATCTCATGGACCGATGATGTCTGCTCAAGAGAGGCAAGCCCGTGACGATAGTGTCA
TGGCTAGGATGTTTGGGATAGCTGAGTTGCAATTGCGGATCGGAGGACGTCTGATTACTGATGTTGAGATGGAAACAATG
GCAGAACCTATCCTTTATCTGAGAGTGCAGCGTTTTTGTGCAAGATTGGTCCTGCCTTTTTGGAGCCTTTGGATGATGAT
GAGGCTACTGTTAATGAGGCTATGGATGATGAGGAGGAAGATGCTGTGGATGAGAAGATGAATGCCTTGATGGTGTTCGA
TGGTGGTGACAACAAGGCCTAGAGGACCCAGGGAGTATTCCTAACCTTATACTTTATTTTATTTGTGCACTAAGGACAAT
GCTTATTTTTAAAGTGTGGGGTGGGGTAATATTCTCTGTTGTATATAGTTTTTTACTGCTTTATCGAGTCTAGTGTTAGT
TTTTAGTAAATTTTTAAATTTTTTATTTTGGGTTCCTCAGCATTTGTTTTCGGTACTTTTACTGAGGATTGTCCCTTTGA
ACTGAATAGGATTAGTTTATTGCTTTATTGAGTCTTAGAGTCATCTTAAGAGTTACAGTTCCCAATAATGGATGGATGAC
GACCGTCTTAAGGGAAAATTAGTCACATAGAAGAGTAGGATTAAGAAACCAACCTTGGTCTTTTGAAGCTATGTCCGAAT
AAGTTAGCCAAACGTCATGGGTAGTCATATTTGGAAAAATGCAATAGGTTGTTGACCTTGTGACTAGCATGTGTTCTTAA
GTTTTGACTCAAAACAATATGAAAATGGTCTTAATTGTGTAGTAATACCGTAATGCAAATTGTATGAGCATGTTAGTTGA
TATATCCTTATATGTGTCATGATGCCATGTGTGGTGAAAATTGATTGGTTCTCGCTTAACTTGATATCTAGAACTTGCCT
TGTGTGTGTTGAATTAGTAGCTTGTATGACTTAGGGAATGTGATTGATGTGTTTCTTTGAATTAACTAATTCTTGACTCT
ACTTGTATGCCTACCATTGAAATTATCCCTAGTGGAGTCCCATTGAGCCTTTAGCCTTGTTTATTGATAAACCACATGAT
AAGCCGAAACCCGTTTGTTTGATACCAAGCCTTTTGATCCTATAAAAATCCTTAATGCACTATGTTAAGAAGAAGGGTTG
AAAATTGTTGGTTAATATAGTAAGGGTGAAATGCTACATTGTGTGGAAAAGAAAATTCTGTTTTGGCCCTGGTCCTTAGT
GACAATGTGCACCACGACTAAAATTGAGGGTGGCTAATTTAGAACTATGCTCAAAACGTTGACCCTAATCCTATCTAGGA
TAATGTATACCTTACTCGGATGTTAAAATCTAGAGTTTGGATGGCTAGTGCAAAGGCATGAAAAAATGAAAAAAAAAATA
TGATGAAAAAGAAATAAAGGGCAAATATGGAGCAACAAAGGGGGTATATAGTCATGAAGTGTATACTAGGAGGAAGGAAG
AGCTACGAAGGAGATTGATGGCAAAATAATAACATGTGCATTAGGGAGGTGTAGTCACTAAAATGATTCCCAAATATTCC
ATCCCTTACCTTAAGCCGACATTACAACCAAATGAAAGTCCTCTTGATTCCTTGAGAAGTATAATGCGAAAGTAAGAACA
CACAATGGGAAATATTATGGTATGTTGAGGAAAGTAAGAATTTCTTTTGTGAGAGTGAGTTGATTGTTTTAAAAAAACAG
GCCTTGTTGAGTTTGAAATTGTTTGAGTGAAAGGCTTTACTAAACATAGACAAGTGAGGGCATTCATGGCATGTGTAGGA
ATATCTAATTGGTGTGTTTGTATGAGTTTGCATTAGCCCGGAAAAATAATAAAAGGGTCATTCTTTGAGCATGTGTTGTA
CTTGATGTAAATGTTGTGAATTGTTGCATCCATTGTAAACTACAAGATCATGATTAAAAATGTTTGGATGATTTTAAGGT
GGGTTGATAAGTCCAAGGGTTGTGAAAAAGAGTTGATAGTCTAGAGATTGTTTGAGGACAAACAAAATTCTAACTGTGAG
GTGGTGATGTTAAGCATATTTATATGCCTAAGTTGTCATTATTTGCCCATGAATCTATTAGATTGAAGAATGATCTCTAG
TCATTAGCTTAATTTTTGGTGTAACTTGTGATGATTGTGCACTTACACACATGGTTAGTTGTTTCAGGAACTCTCAAGGG
AATTGGAGTCAACTTGAAGAAAAGAGATGCAAAAGAGCATGAAAAGTGGCTAAGGATGAAGGCCCCAGGGCCAGGCACAC
TGCTAGGCACGAGGCGCCAAGGGCCAACATTCAGATAGGCCTCTCAGGCGCGTTGAGAGGCGCGACGCGCCAAGGCCCAA
CATTCTGGGGCCTTTCTCAAGCGCCCTGAGAGGCGCGGCGCGCCAACACTGATACAACTGGAGCATGTTCGTGGGGCGAT
AGGAGGCACGACACGCCAAGGAAATCCCATTTTTTCAAGCTTAAGTTATGTTAAAAAGGATTCTTAGTTGAAGTAGATTT
TGTCTCCAATTTTCTTAAATTTATAAATAGACCCCTTGGGTTCCATTGTGGGGGCGTTCGACTTTTGATTTAGTGTGCAA
CCAGTAAGAATTCAAGTTGGTAATAGGTTTTAATCCTCTAACTCTTCTATTTTCCGGAAATTGCATGAACTATTGTATTT
TCTTGTTTTCTAATAGCATGAATAGCTAAACGCCCTAATTTTGGGGTTGTAGCTACGGATTGAATGTTGATTATTTAAGG
CTTTATGAATTAATTCTTGGTTGCCATTATAAGTTACTTCTATATTCTTGTTTTAGTATTTTATGCTTGATCACCATAAG
ATAAATACATTGTCTAATCTTAAAATCGAGAGATGAGGGATTAGATAGACCAGAGAATATAGAGAGCTCGGTCCACCCAT
TAGATTGAGGTGATTAGTATTTAGGAGTGACGCCCAGATGAACACCTTGCTTGGTTACGAAATAGGATGAAATATAAATG
CTCGCCAGTTAGTCTATTTATCCCCACTCAACGATGTAGTTAGATAGCTAACTGGGATAGGCGACGAGAGGCGTATAACC
CGGATCATATCATTAACCCTATAAACCAGAACTTGACAACTGAAATTAATTCTAAGCCAATAATATGATACATGATATTC
TAGATATGTTGCAGCCCTGGAATTTCGTTTAACTTGCTTGAAACATTATATCACAGTCATGCACAATTAGTTACTTTCAT
TTAGTGCATAATTATTAGTAGATAAACAATAAATCATCAACTCTTGAAAAGGTAACTTTTTACTTTTAGTTGTAGAGTTA
AGTGAATATAAATTGTTCATAAGTAACTTGGGAACGATAACTCGTTTCTTAAAGAATCTATATTAATTGCGCGACCGCGT
ACACTTGCGTGTATATTGGGGAGCAACAAGTTTTTTATCAAAAGAATTAACTTTTAGAACTATTTTCCTCCTTAGATAAA
TAATAAGAAGGTTACCTGGTGTCATCTTTAATCGGAATACAACCAATTTTTCTAGTACATTGTCAATTCGATCTTACTAA
ACAAGGCACCAAATTATGAAGAAGTAGTGCATTAATCTTCTACTTCCATGATTTGTTTCCCTCAATCAGTAGAATACAAG
AAATACCAACAGTATAGTAATTTCCTTAAGATTGTTGTTCATCTTATATTCCTAAGATACTTAGAACAAAACTTGGAAGA
ACTTGGTAAGAAACAACAATGTTTAAAGAGTATTTTCAAAACTAGAAAATTAAAACTAGCAGAGAAAATAGAATCAGAAA
CATATTAGAAATAATATACAAAATATTTTTCTCAAAGAAAGAAAATCGAGCCCATTGAATGCAGAGTGTCCCCTAAAGGA
AATTATTCCCCTTAAGTACTCGAGGTTAATGAAATATATCCTCCCAGGATAGAATGATCTTACTTATCGGTGTATCGGTA
CCTAAAACCACGATGTCAGTGAACCACACAACGGCAATAAAGTACACTTAGAATACTAGATTTAGTAGTAGTAGTAGTAG
AAGTCCAGAAAATTGGTTCTTTTTTTTGTTGAAAAATAAGAGGAAACTGTCTATTTATAGACAACAAAGGGTAGTGTGAA
ATGGTGCTTATTATGCCTTACCGAAAAGGTCACAACCTTTCATAAAAGTCACAACTTTTCATAAAAGTCACAACTTTTCA
TAAAAGTCACAACTCTTCGTAAAATTTGCAACTTTTCATAAAAGCCACAACTCTTCATAAAAGTCGCACCTCTTCATTTT
GCATTCACGCCTTTTAAAACCCAACAATCGCGTTAGACATACTTAACACACTTTAAACTATATTAGAACCTCCTATAGAT
TTTACAGTTATGGGTATTGCCTTTCTTTTAGCCCTTTCGATATCATCTAGGTGAACATTTTTTTTGTTACACCCTCTCAA
ATGTGTTCTTAGCCGTTCGTCCCCCATGCGCTCCCATATTCAAATAACTCATGATTAATTTTACATTTTATGCAAGTAGG
AGTTGTCTTTTCCTCATAATTTTGTATCAAAAAATTTCAAACTAAAGATCTTTTAACACGTACCGTCTTTGAAAACGTAG
GTAAAGAAGGGATATCATTTTGTTGTGGTGAATCAGTAGCCGGACTAGTAGGGGTAGGGGTGTTATCATCCTCTTCTACT
TCTATTTCTACTTCCTCGTCTAATTCTTCCTCAAAATTTGTAAAACATCTATTTATGTATGATCTATTTCATTTTCAGAA
TTAAAATCAATAATATTTGGCCGTGACATAAAATAAGTTTTATCAACATGAGTATTATCATCAGTATTAATTCTAAATCT
AGGTGGCAAATGTTTAGAAGTACAACTACTAGTTCCTCCCCTAGAAGAATATTTTTTGCACACATTGGTTTTTTACCACT
ATTTTTTTAAAATTCATTTTTAAAGTTTAAAATAATTAATTATTAAGAAAAACAAGCAAGATAATTATTTAAAAAATAAA
GTAACTTAATAAATAAACAAATAAAGAGATTAAAGTTGGAACAAATGTATCGAACGTCTACGTAAAAGCAGACGTATAAA
CAAAAGTCAGAATTGAGAGATGTCAATTAAAGCTTGCAATTTACTTCAAAAAAATCTCTGAAATCCGAACTCCAACAAAT
CAATAGCATAAAGTAAAAGTTATAATTGATAAGAGAGATTTAAAATTGAGAAATTTTGTAAGATGTTAATAAAATAGTTT
GTGAATTTGTGAGATAAATGAAAGAAATAAAGGTATATTTATAGTGTTAACGGGTTAAATAGGGGTAGGGAGTGTTGTTG
GGGGTGGGGGCTGTCAACCGTTACTATCCCCCCCCCCTCAAACGGTTACAATAGAAAAAGTGAACCCAAATGGCTCAACT
TTCCAGAACACAAATCTTTAAAGAAAAGACTTATCTCTGTGATTGGTTTCCATATCCTTTCGGGTAGATAGCTAAAAGTG
ATAGGAATTAAAGTTTCCTTTTCATACATGACAATCATGACTTTTCATACCTATCAATTTTCCTTCATTCATATATGCCT
GCTTTCCAAAATTTGAAGCATAGTGCTCCGGCATCCTCAAATTTTTAACCCACTCACAAATTTCACGTTTCTCATCCAAT
GTGAATGAAAAATTGGCTTGGGGCTTAACTATTTTACCATTTTGTAATTCCTGCAGCCACAAGCGTTCCCACGCCATCCT
TGCTTCATCGTGCGATGGCGTGGTCCGCGAGCAGCGGCTCGAATTCTTAGATTCGGTAGACACAGTGGGCATGGGGCCTT
CATCGGCTCCTATCTGCCCAAAACAAATGCTCTTTGCGAATGATGGTCGCGCTCGCCTTGGACTCGTCCGTGCCCGAACG
GGCGCGTCGGGCACATGCGGCGCACGACGTCGTTGAGGAATGCTACCTGGTTGATCCTGCCAGTAGTCATATGTTTGTCT
CAAAGATTAAGCCATGCATGTGTAAGTATAAACAAATTCAGACTGTGAAACTGCAAATGGCTCATTAAATCAGTTATAGT
TTGTTTGATGGTATCTACTACTCGGATAGCCGTAGTAATTCTAGAGCTAATACGTGCAACAAACCCTGACTTTTGGAAGG
GATGCATTTATTAGATAAAAGGTCGACGCGGGCTCTGCCCGTTGCTGCGATGATTCATGATAACTCGACAGATCTCACGG
CCATCGTGCTTGTGACACATCATTCAAATTTCTACCCTATCAACTTTCGATGGTAAGATAGTGGCCTATTGTTAGACCCA
TAGTCTACTTGAGCTAACGACGTACAGGCATGGCAAGGATTCGGGCATTGGTCTTGGCATGTATGTGGGCAAAACAGTGT
AGTTGTGCAACTATGAGTTAGTGAGCAGCAAAAGAATTCAAGGTGTTTGGGTGTTGGCAAGGCACCTTGGATGTACAAGG
CTTACGTGTGGGCAGAGTCGTCGACAAGACAAGGCGGTGTGTTGGCTTGGCAAGGCAAGGTTGTGGACTTGACGTTGGCA
AGACAGAAGCTGAAATAAAACTAAGTGTTGGAATGAAGCTGAAATATTCTAAGTGTTGGAATGAAGCTGAAATATTCTAA
GTGTTGAAAGTAGGCTGAAATATTCTGAGTGTTAGAATGATGTAATTTCGGTTAACTGTTAGAATGTATTTGAATTCGAA
ATATATTCTATCTCTTAGAATATTTAATGTTGGAACTTAGTTTGAATTCTGTGAGGACAAGTGTTAGACACATGTCAAAT
GCAATCGCCGATGTAATTGTTGTAACTGCCGTGTGCAAAAATTTTAAAAAGGCAGCGGGAGAACGATTCTGGCCTTAGAC
AAATTTATGAAACCTTTCCTTGTAATGATTTTGATATTAATAAAGGTTGGGAAGAGTTCCTATGTTGGTTGTGTTGTTAC
TTTGATTTGCTGCCTAAAGTCTAAGTTAAGTATTTCTATACTTAGTCAAATTCATGAGAGTGTAAGGTTGAAGTCTATAA
GAGTTGTAGACTACCTAAGAGTGGTGTTGAAGAAAAAAATTGACCCACTTTCAATTGGTATCAGAGCGCGGTTGAACGAT
GGTGACGAACGCAGAACTTCGGGAATTGTTGCGCAGAGTAGAAGCCTTCATTGGGATCACTGATGAACGAATGGAAGACC
CAACGTTGGTGGATCTTTTGACGCAGATTGTCAATTTGAGACTGGACGCTGAGAAAACAAAGTCTGAAATCAATGGGTAT
CATAGTGATATAGACGAACGCATGGCAGAAGACTTGAATTTTCGTGAGGCAACGACATTACAAATAGAAGGACTGAACAA
GGAAAATGAAAACCTTTGCACAGAAGTTTTTATATTGTGTCGGGCTGTGGCAGCGTTATGCTCAATTCGTGGGGAATCGT
CTAAAGTTAAAATTCCTGAACCAAAAGCCTTTGGTGGCGCAAGGAGTGCTAAAGAACTAGAAAACTTCATCTGGGATATG
GAATAATATTTTACTGCTGCAAGGGTGCCTGAGACGGACAAGTTGAATATCACCACGATGTATTTAACTGGTGATGCTAA
ACTTTGGTGGAGGACTCGGAATGCAGATGATGTGAGTGCTGGACGACCCAGAATTGATACATGGAACAAGTTAATGAAAG
AAATGCGTGATCAATTTCTTCCTAGCAACGCCTCATGGCTTGCAAGGGATAAGTTGAAGAGATTAAGGCAAACTGGTTCG
GTGCGGGATTACATTAAAGAATTTACCTCAGTGATGTTTGACATACAAAACATGTCTGATGAGGATAAATTACATAAATT
CATTTCGGGTATGCAAGGCTAGGCTCAAAACTAACTTCGAAGGAAGAATGTGAAGGACTTGCCGGGGGCAATTGCTGCTG
CAGATTTGTTAGTGGATTTTCGGACGACTCGACCTAATACTGATATTCCTTCTACTTCAAAACCTAAGAGAAAAGCTGAG
AAGAAAGGGGACGGGAAAAGTGAGAATCGTAGAGACTATGCTAATGATAAAGGGAAGGCACCAATGAAAGAAGGAAACAA
AGAAAACAGACCAAAGAACAAAGATGGAAATTCGAAGGGCTGTTGGACTTGTGGTGGTCCTCATTTGGCTAAGTCTTGTC
CAAATCGGGAAAGGGTGAATGCTTTGCTGGCTGGAAACTTGAATCATAATGAAAAGGAAGAGGAAGTCGTGGCTGCTATG
GTGAATCCGTTAGGTTTGTCTTTCAATCATATTACGTTGGTTAATAATGTTGAAGGGACGTCTAAGACTTCAAATCCACA
TGCTTCATTGATTCATATTGAAATGAAAATTAAGGAAAAATGTGTGATGGCTATGGCTGATACTGGGCTACTCATACGTT
TATTGATGTTAATATTGCTGCAAAATTAGGGCTTAAGTTGACAAAAAGTCCTTTCTACGTTAAAATAGTTAATCCTAAGG
CACAAGCCATTGTAGGCATAGCTTATGGGGTGTCTATGTCGACTGAAAATTGGGTAGGAAAACATAACCTGATGGTGATG
CTGTTAGGAGATTTTGAAATCATATTTGGTGTTTATTTTCTAAGAAAATTCCAGTTTGTTCCTTTTTCACACTTAGATGG
AATAATGATAATGAATGAGGGCAATGCTGGGTTTGTGAAAGGTGTTTATCTGTTTGGGAAGGTCAACAAAATTGCAAAGA
AGAAGGATAAATGAATGTTGTTGTCTGCTATGTCAATCGACAAAGGATTGAAGAAAGGTAATGAAACTATACTTGCTGCC
TTGGTCGAATTGAAGCCTGATGTTAAGGTAGAGGTGCCTAATTGTGTGGCTAAATTACTGAAACAATATGCTGATGTGAT
GCCGCCTGAACTGCCAAAGAAGTTGCCACCAAGGAGAGATATTGATCATAAGATTGAATTGATGCCAGGCACTATTGCTC
CTGCACAAGCTCCTTATCGTATGGCTCCTAAGGAGTTGGCTGAGTTACGTAAACAGTTGAACGAGTTGTTGGATGCTGGA
CTGATTCAACCATCTAAGGCTCCCTATGGTGCACCTGTTTTATTTCAAAAGAAACAAGATGGGACGATGAGGATGTGTGT
AGATTACAGAGCTCTAAACAAGGCAACTGTGAAGAATAAATGTCCAATTCCGTTGGTGCAAGATTTGATGGACAGGCTGA
GCAAGGCATGTTGGTTCACTAAGCTAGATCTCAGGGCAGGCTACTGGCAGGTAAGAATAGCTGAAGGCGACGAGCCTAAG
ACTACTTGTGTAACTAGATATGGCTCCTATGAATTCCTTGTAATGCCTTTGGGCTAACCAATGCTCCGGCTACCTTTTGT
AATTTGATGAACAATGTGTTGTTTGACTATATTGATGATTTCGTAGTTGTCTATCTTGATGATATTGTTATCTATAGTCG
AACATTGGATGAACATGTTAATCATCTAAGTATGGTACTGTCTCAATTGAGGAAATATACGCTTTATGTTAAGATGGAAA
AGTGTGAATTTGCTCAACAAGAGATAAAATTTTTGGGGCATCTTGTTAGTAAAAACCAAGTTAGGATGGATCCTAAGAAA
GTGCAGGCCATTGTTGATTGGCAAGCACCTCACAGCGTGAAGGATTTGAGATCGTTTCTTGGGTTAGCTAACTATTACAG
AAAGTTCATTGCTGGTTATTCGAAAAGGGTAGCGGCTTTGACTGATTTGTTGAAGAAAGATGTTAAGTGGGTGTGGTCAG
TACGATGTCAAGAAGCTTTTCAAAATTTAAAGGAAGCTATTGCGTCTGAACCTATACTTAAGCTGCCTGATTTTGAGTTA
CCATTTGAAGTACATACTGATGCGTCTGATAAAGCTATTGGAGGCGTGTTAGTACAGGAAGGTCATCATGTGGCCTTTGA
AAGTCGAAAACTGAATGATGCAAAACAAAGATATTCGACTCATGAAAAGGAAATGGTTGTTGTTATACATTGCTTGCAGG
TTTGGAGAGTCTATCTGTTGGGAACTCGATTTGTGGTGCGGACTGACAATGTTGCTAATATATTCTTCAAGACACAGAAA
AAGTTGAGTCTAAAACAAGCAATATGGCAGGAATTTCTGGCAGAATATGACTTCATGTGGGAGCATAAGCCAGGGAAACA
TAACTAGGTTGTTGATGCATTGAGTCAAAAAGAGGTATTTGCTGCTGTATATTCAATTTCGAAACTTGAAACTAATTTTC
TTGATAGAATCAGATTATGTGCTGCAAATGACTCAGTATATATTAAGTGGATGGGTCAAGTGCGAGATAGAACAATGAGA
CGGTATTGGATCGAGGACGATCTGCTTCATTTTAAAGGGGGGAGAATTGTTGTACCAAATGGTGGTGGACTGCGCAAAGA
CTTGATGAAAGAAGCGCATGATACTACCTGGGCTGGTCATCCGGGTGTTGAAAGGATGTTAGCTCTGCTGTCTCGTGTTT
ATTTCTGGCCAAAGATGGAAGACGATATAGAGGCATACGTGAAGACTTGTCATGTTTGTCAAATGGACAAGACTGAACGT
AAGAAGGAAGCTGGTTTGTTGCAGCCCTTGCCTATTCCTGAAAGGCCTTGGTTATCGGTAAGCATGGATTTCATTTCTAG
TTTTCCTAAGGTAGATGGCAAAGCATCGATTATGGTTGTGGTAGACAGGTTTTCAAAATATTTTGTTTTCATTGTTGCAC
CTAATTTGTATTCATCTGAGATTGCTGTTGAATTATTCTACAAGTATGTTGTTAAATACTTTGGTGTTCCAGCTGATATT
GTGAGTGATAGGGATACAAGGTTCACAGGCAGATTTTGGACAGCATTGTTCAATATGATGGGGACTGAGTTAAAATTCTC
TACTGCAAATCACCCACAAACTGATGGACAGACGAAAAGGACTAATCATTTACTAGAGGAATACTTGAGGCACTATGTAA
CAGCAGATCAACGGAACTGGGTTTCTTTGTTGGACACTGCGCAGTTTTGTTATAATCTGCACAAGTCGTCTGCAACAGAA
ATGAGCCCTTTTGAAATCGTTTTAGGCAAATAGCCTATGACACCATTAGATGTTGCCAAAACTAAGAATCAGGGGAAGTG
TCCAGCAGCATACAGGGTTGCAAGGGACAGACTTGAAATGTTTTCTGAGGTACAAGACAGCTTGCGCAAGGCTCAGCGGC
GCATGAAGAAGTATGCTGATCAACATCGTCGCTCAGTAGAGTTTAATGTGGGTGACAAAGTATTGCTGAAACTTACTCCT
CAGATATGGAAATAGATTGTAAGTAAGACAAGACATCAGGGTTTGATTCCTAAATATGATGGCCCATTTGAAGTGGTGAA
TAAAGTGGGTAAAGTTGCTTACAGACTGAACCTGCCAGAGAGGTTGAAGATACATCCCACTTTCCATGTGAGTTTTCTAA
AACCTTACTTTGCAGATACAAATGATCCGGATAGGAACAGATTGAAGAAGGCTCCTCCATCAATACCTACACAGTTTGAT
GCTGATATTGAGAAGATCCTTGATCACCGGATTGTGGGCACAAGTAAGAATAATACGAAGACAGAATTCTTGATTCATTA
GAAAGGCAAGAGTGCAGCTGATGCAGTTTGGGAGAAAGCGAAGGACCTTTGGCAGTTTGATGATCAAATCAAGGACTATC
TTAAAACAGTCTCGATGAGGACATCGAGTTCAAGTGGTGTGGGTGGTCTGTTAGACCCATAGTCTACTTGAGCTAACGAT
GTACAGGCATGGCAAGGATTCGGGCATTGGTCTTGGCATGCATGTGGGCAAAACAGTGCAGCTGTGCAACTATGAGTTAG
TGAGCAACAAAAGAATTCAAGGTGCTTGGGTGTTGGAAAGGCAGCTTGGATGTACAAGGCTTACGTGTGGGCAGAGTCGT
CGGCAAGACAAGGCGGTGTGTTGGCTTGGCAAGGCAAGGCTATGGACTTGACGTTGGCAAGACAGAAGCTAAAATAAAAC
TAAGTGTTGAAAGCATGCTGAAATATTCTAAGTGTTGGAATGAAGCTGAAATATTCTAAGTGTTGGAATGAAGCTGAAAT
ATTCAAAGTGTTGAAAGTAGGCTAAAATATTCTAAGTGTTAGAATGATGTAATTTCGGTTAAGTGTTAGAATGTATTTGA
ATTCGAAATATATTATATCTCTTAGAATATTTAATGCTGGAACTTAGTTTGAATTCTGTGAGGACAAGTGTTAGACACAT
GTCAAATGCAACCGCCGATGTAACTGTTGTAACTGCCTTGTGCAGAAATTTTAAAAAGGGTGGAAATTCATCTAAGGCAG
GGGGAGAACGGTTCTGGCCTTAGACAAATTTATGAAACCTTTCCTTGTATTGATTTTGATATTAATAAAGGTTGGGAAGA
GTTCATGTATGTTGGTTGTGTTGTTACTTTGATTTGCTGCCTAAAGTCTAAGTTAAGTATTTCTATACTTAGTCAAATTC
GTGAGAGTGTAAGGCTGAAGTCTATAAGAGTTGTAGACTGCCTAAGAGTGGTGTTGAAGAAAAAATTCGACCCTCTTTCA
CCTACCATGGTGGTGACGGGTGATGGAGAATTAGGGTTTGATTCCGGAGAGGGAGCCTGAGAAATGGCTACCATATACAA
GAAAGGCAGCAGGTGCGTAAATTACCCAATCCTGACACGGGGAGGTAGTGACAATAAATAACAATATCGGGCTCTATGAG
TTTCGTAATTGGAATGAGTACAATCTAAATCCCTTAACGAGGATCCATTGGAGGGCAAGTATGGTGCCAGCAACCGTGGT
AATTCCAGCTCCAATAGCGTATATTTAAGTTGTTGCAGTTAAAAAGCTCGTAGTTGGACTTTGGGATGGGCCGATCGGTC
TGCCCACACTTGATTCTCATCTCACTGAGATATGTAGGCAACCCTTTTTGCGTTCGGTGATCTTTATTCAAAAAAAAAAA
TTAAAAAATCCTTTTTTCAAAAATTCAAAAAAAAAATAATAATGAAAAACAAGAAGCTTTAATCTTTATCAAAAATAGAT
TTTCCTTAATTTTCTTTTAACTATTAAGAAAAAACTAACGGACTTTATCTCAAAGCTCTAAAAATAAACTTAGTTATTGA
GTTTTAGAAAAAAAATATGCAAAGATCTTAGTCATGTTCACAAGCGTGTTACGTACGCATTACCAAACGGATTTGATCAA
TGCATTATCAAATCATTTTTTTTAGGAAAAAAACAAAAAAACAATAATTAAGAAATGTCCAACTCTAACAAGCATTATTA
TCCATGCACAGTTAAATTAAGGTGGTTGGTTTGTGGTTAAGCTGGCATCTCATCCCTACAATACAAGGTCAAAAGGAAAA
AAGAAAATGACTCACAAAGACGACAATGAGTCGGACAATGATGAGGTCCAGAACCAGATGATGCCATAAGAAAGGGTGTC
AACCGAAGAGGTAAGGATACTAAGACAACAAATGGCGAAGATGTACGAAGCTTGAATGAGTGGACAAGCTCCATCGTCTT
CAATCCGTGACTATATAAATACAAATATGCCACCCCCTACTAATGTGCCGCGAAATCTTGGCACATTTGATGCTTGAAAA
CTAAGGATTAATACTAGAATTGTGCATTTTTGTATGTTTTGATGTGTTTGTTGAATGTGCAGACAGATTCTTTCTTGCGT
GGAAAACTGAAAAAAGAAGCAGGAAATGATGGTGACCAAGTGAAGACCACGAGCACCTAGACGGGTCGTGGTCCTTGTCA
CGAACCGTGGTGCTGGTCATGAAGCTGAACCAGTGAATGGGCAAGGAAAAGTTGGAAAAGGAATTGAACCAAAGTGAAGC
TAAGAAAGACCAAGGCAGAAACATGAGTTTAAATATTTATATTATAGGTAGTATGGCCATTGTGTTTATGACTTGATAAA
AATTTAAGAAACTGTAATATGTACATTGCCAATGTATTTTGCTGGAAAACATGAATAGATTTTCTAAATGGAGTCAGTTT
ACCTTTTTTAACTGCCCGTAATACATGTCATAAATTAAGTCAACTTACCTTTTTTAACTGTAACAGCAGCTAAATGCCTT
GCTTCTTTAAGAAAAAAATCATATGGAAGTTTTCTTATCAGTTTTCGGTTTTTTTCTCCCAACTTTTAAAAGAGCTCTAG
CATTCTGATCAGTGAACTTCTATCAACTTGTGCTTATATATGCTAGAAGCAACTATAGTGATTATGAGCTCATAGAAACT
GCAATATGTTAACAATGTCATTATGATTTGTCGCTTGACACTAATATTTCCATTTCAGTATTTAAGTCTAATAGGTCTGT
TGTTTTGTTTGTCTAAGCTTTCATATATTCATATGGCTATGCACTAATATCATACATTTAAGGTAAACTATTACAGATGG
TATTTGACACATACAAATTGTAGAAAATACCAAATTCATTTTACAATTATTTTTGCGTGCAGTGTGATGTTAAGAATTTG
CAGTTATTACTATTAAAGTTTCAGCTACAGGTATGTTCTTTTCCACCCGCTATTATGATTTTTCTTTTCCCTTATATATT
AATTTTCTCCATCTTAACTGATTTCTACAAAGAATAGTTTGATTTGTTATAATTATTTTGAAGTGTTTTGTGCATGAATA
AGAAAAAAAAATTAAACATATAATTTATATCTCACATTCAGGATAGATAAGGATTCTCCAAATGTCAGACAAAAGTAATA
GAAATGATTTGAATTCTGAAAAAGTTCACACAGATAAAAAAGCTAGACAGCGTGAATTATATAAACTGACACAATCCAAT
AAGAAAGATACCTATCTAGCTGGCAAACGGGCAAACTTAGCCATCGAGAATAATGCCTCCATTGGTGCTAGCTCCAGCAC
CACCACATTATCTACACATGAGCAAACTCTTATTACAAGTAAGGTAACTAGATAGGCTATAATCTATAATAATCTTTGCC
CACTAAATTTGGTTTCAGAAGTAACTATATTGTGCAGGATGTAGTTCAAGAGAAGTGCATTACATGGAAACCATCCATCC
GATAACAAATTATGCTACCCTAAAAAATGTTCCTCGGTATAAATTCTGCGCCGCAAAAAAATTTGAGTATGAGACACTAG
CATTTTGTTGTGGCAATGGTGTTGTGAGGCTTATTTCGCATCAAGCACCAACAATTTTAAGAAATCTATATTTAGGAAAT
ACTAATGAATCTGAACAGTTTCGAACTTATATAAAAACTTACAACAACATTTTTGCATTCACATCTCTTGGAGTTAATTA
TGACAAAGAACTAGCAAAAAAGTATAAAGGTATATCCACCTTTCGAGTTCAGGGAAAATGTATCACTTTATAGATGACTT
AGTACCAGCTACTGAAAAAGGAATGAGTAGTGCGACCACCTGGAAGCAGCGAAGCTGCGACACCTGAACTTGCAGTTGCC
AAAGCTATAAATCCTCTATATCTAACAGTTGCTAATAAAGCACGATATAAAAAGCTTTAACCAGTTCCTCCAGGGCCATC
TATAAAGAATGCACCTGATTTATTTGAAAATATTCTATCCAAGATTATATTATAAGCTCTTCTTTGTGCAATGTTTAATT
TATTTTGTAGAAGCAGATCATCTTCACTAACAATAATATTTCTTTCAAAGTAAACATCTGTAGCTTCTTTTGATAGTGCA
GATGCTCTAATTATTTCAAGAATTAGTTTAAATTCATTAATATCACGACCAACTAAATGAAGAATATCATTAATATGCTT
TAACACCCTATAACGAATTTCCTTCGTACTAATGTTTGGAATTCTCACAAAATCCTGTGATAAGGATATTTCAAATTTTT
TCCATAATTCTTTTGGATTACTTGGGCTACAGTATATCAGTAACATAGCAAACAAATGTCTAAGACTTGCTGGCATTTGA
TAATCTACTGCCTCGGACATGCATTCTATTAAATTATTATCTGAAAGTAGTAATCCTCTTTTTTCAGCTGCTTCTCTAAA
TGTTGTACAAAATTTGCCATTAACCGTTAGCACAAGTCTTGATATGATTTTGGTCCTCTTATGTTCATTAAAAGTAATCT
AAGGTAGTAGCTTTCTCCTTCAGTAGAATAGCAAGTGACGACACGTCCAATAGCATTTTCACGCTTACGAATTGTCCACA
TTTTATCCGTTTTTTACCAGACAAAATATTCGGGAAATTCTCGATATAGTAATTTTAAACTTTTAGCGGTGTCGTTTACT
GTGTTCATTACAAAAAATTCAGTTAACATTGTTTTTTCTATCATTTGATTATTTATAATTTTACTAATATTATCAATACT
TTTGAATGAAACAAGTTGTTGTCTATCAAGATGTAGTTGAAGATGGTATACATTAGGAGATATTTCATTGATATTAAAAG
CAAATATACGCCATGCTGCTTCAGGTGTAGAAACCCATCTAGTTGATTGATATTCTTTTATCTCATCAACTTCTATATTT
GTATCATTTGTATGAATCTAGAATGCGGTTTTATCATGTCCTTTGCATATGTACTTATAAATGTATTTAACTACTTTAAT
ATCCGAACAAATCTCAACGTTTATATGACAAAAGGAATTATAAGGGACAACCCATGAATTGTTATGGTGATGTTTTCTAA
TCTCCACATAGTTTCCTATATTGCGTCTTCTATAAATAGGATATGAACTTTTTTCTTTTGTCGTTTCATCATCAAGCTCT
TTTGGATACTTAAACTTACAACATCCTTTTTTCATACAAGGAATTGTTGGATTTATTTCACCGCAAGTTGTGTAACGAGT
GAATATAAGTGAGGATTTATTTTAGGATTTGGTAATTCTGCACAAACAAATCGATCATAAGCTTCAGGTGTAAGTATTTT
GAATCTTTCATCAAGTAAAATTAGAAAATGAGCATGAGGGAGTCCTCATTTCTAAAATTCTATTATGTACATATATGCCA
CAACTTTATCGAATATGTGTTTCTTTAATAAATCCTTTTTTAGTTCCTCTAACTTTGCACGAAATACTTGACAAATCAAA
TCGGGTCTATTTTGTGCTTCATCAATTGCTAGAAGATTTACTTTGATCTCTGACCTAGAGGGGTTACATGTGATGGTTAA
AAATATATCAGGTCTTTCAAAACGCTGTACCAATGCAATTGCATCCATGTGCCGTCTACGCATATCTCTTGGCCCTCCTG
TAAAGCTAAGTGGGAGAAATTTGTGTTTACCTACTTGTGAAGAATCTATTTCACCTCGTCGTAGAACATCTAGCAATCCT
CCTAATACATCTGTTCTATATAAATTCGGATTGAAAGAAGCAAAATCTAATCGTTGAGTTTCGATCTTTATCCATTGGTC
TACAGTGTATTGTTGAAACAATCTTCCTGAATGTAGAATTATATTTTCATCGTCTCGCATTTGAAGCTGATAACAGTAAT
ATTCACGGTAGGAGACATTGTTTCTCTTACATTTTCCTTTTTGCATAGCTTCAGCTTCTATATCAAGAAATCCATCAATT
GTAGCCATATTTGTTATGCTTGGCAATTGTTCATTTTCACAATATTTTTGTCTAGAAGAAGAAGAACCTAAAGGATCAAC
TTTCTGAATACCACAATGCCATCCATTTTGACCTTATGGAAATAACAATGGATACTGTAATGGATCATAACAATCGTAGT
AATAATTTACCAATTGACTCTTATTGCTATTTGTATATACACGAATATGTGGGGTGAGTGTATAACTTTGAGCATCTTGC
TCTACCCATATTCCAGCGACTTCTGACGCAGTTGGTAAGTTGTATACTCTTTGATCTAAACCAGCATCGGATTTTAGAGC
AATGTAGAAGTCAGATAATTGTGGAATATTTATTAGTGATTTTAGGAATATGGAGTATGGATTAGTTTTTAATATTTCCA
TCAGCTTTTGTACAGTACCTTCACTCAGTTTGCTTGAACATCCCAATCGACTCCTCAATTCATTTTCACTATCAAAGAAA
TATAATTGTAAATTTCTTCCTTTTTCAGTAGCTGGTACTAAGTCATATATAAAGTGATACATTTTTCCCTGAACTCGAAA
GGTGGATATACCTTTATACTTTTTTGCTAGTTCTTTGTCATAACTAACTCCAAGAGATGTGAACGCAAAAATGTTGTTGT
AAGTTTTTATATAAGTTCGAATCTGTTCAGATTCATTAGTATTTCCTAAATATAGATTTCTTAAAGTTGTTGGTGCTTGA
TGTGAAATAAGCCGCACAACACCATTGCCACAACAAAATGATGGTGTCTCATACTCAAATCTTTTTGCAGCACAGAATTT
ACACCGTGGAATATTTTTTAGGATAGCATAATTTGTTATCCCTCGCGCCGTCGTCGTCGCTCGATCGGCTTCGACTTCGA
CTTCGGCAAATAATTCATTGATAATATTTTTGGACAAAATTTATTTAATCAATCTCATTAATTGATTTCCTTTCTCTTAT
AAATTAATTCAGGATGTTAGTTAATTAACAGAATTAATTTCGCATAGCAGGATTTATTTGAAATTCGCGTCTAACGGTAA
CGTCGTTCTGAAGGGACTTGTTCCTTTCGAAAAGACGTTACTTTTCCCATAAATACACAACGTTCTGGAAAGACACCACT
GTCCGAACAGACGCGTTCCTTACTGCAATTGGCTATAAATAAGAGGTTTTTCCCATTTTTCATTCACTGAAAATTTGTCC
TCTTTGCATACATTTTCTTACATAAACAAAATTGTCAATCGACTGAGTCTATGTGTGCTCTTGTTGTTGTTCTTGCGTTC
GCTGTAATTAGTGAAGTTTGAGATACCACTACTTCTCTAATAGTTAATCCATTTCATCTTGGGAGGAATTAATCTGTAAC
CTCGGGCACTTTAGGGGATTAAATTTCTTAAGGAAACACAGTGGGTTCTGTGGACTCGGATTATTATTTCTGTTTGTTTC
ATCTATTTTCTGTTTCTGTTTTGCTAACCTTAATACAGGAAATAACAAGCTTAAGAAATCTAATAGTTTCTGTATTTGAG
GTTTCTGGAGATTAAAACCTTTATGGTTTTCTACTCTGTTTGAATTTTTAAAATTCATTCGATTAACGATTAAAAGAACA
TAAAAACTTTATCGTTAAATCAGAAACATGTTGTGTAAGGATTTATTCTTTACTATTAGTATTTCACATATTAAAATTGT
CTGCCATTTGTGACAGAAAAACATATATTAATTATTTGATAGTATTTACTAAGGGATCCTAGTTTAGAAAATAGCTAGTT
TTGTACGTCTTATTAATATAAAATAACAAAATCTGATGTATCTTCAAGTTTGAGATTCTTAACCATAAAATTGAGACCCA
TTACATAAAGAAGATGAGATTAAAGTGAATCACAATCACTTGAAATGATTAATAATCAAAATGAATAGGATTATGGCCAC
TTTTATTCCCAAGTATACAAGCACGGCCCAACACAACATCATTGTTACATAGGCCATGCTTCAATCTTTAATAGCATTTT
CTTCATCATATATTTACTACATTTTTTGCATGGCACAAAACAACAAAACTTTATCCATCACAAATTAAAATAAATCAGCC
AGCTTGAAAAATTTATAGAATTGAATTGTTAGGTGTCATGTTTATAAATTTACTTCTTAACATTGGAGCATAAGGAAAAA
GTGTACAGATTTGATAAGCAGCTATAAATCATCACAATTAGAATGATGTTTATAATCTTTCAGCAATTCATCTTTTCAAA
ATAAAATAATTCAGTTAATAAGAAGACAGACAGGTGAATCCAAGAAAAAAACAATATTAGGCAAATCGAAGAAGCTAAAA
TACGGAAGTTAAAGAAGGCGGAATAGACTGAGGAACACTAACCACAACAACACATACAGAAACCTGAAAGTAAACAATCA
AATTTAATAGTTCAGTTAATTATTTTTACAATGTTAAATTAATAAAAAATGCAAATACTTTTAGCAACCTCTAATTTCAC
GAAGAGGGGGAAAGAACTTTCGGACAAAGCCAGCCTGATAACAGAAGCAGAAAAATTTCCTTCGTATGGGTGGGAACGTA
AAAGAGAAAAATAAGCACTAATTAATACTATAGCTAATTACCTCAGGAGGGACCATCGGAGCATTCTCATGAGCGGTAGC
TGAAAGTTTCCATTTAGAGCATCAACAACAGCCTTAGCTATTATTTCAATTGCAACTCCTTCCTATGAAAACAAGATATT
GAACACACACATTTCAAAGGACGGGGATGTGCAAATGATTTAAACGTGGATGATAATTGTACATGTGTTTGTAACAATGA
CATTTGGTACAAATTACATTTCTTTTATATGATAGTTGTTTGAAAGGCAAGTTGTAACTTTATAAAACTCAAAGTTGATT
AACATAAAACGTTTTTTTTTTCTCAAGAACAAAAGATGGTGAAATTGGCGTCAATAAGCTTTCTAACGAAAATCTCATGA
TTGATAATTACAATAATGCTAAACTATGAACCTATATTCGAGATTCAACTCCCCAAAATAATGAAATATGCTACAATGAA
GGAATAAGATCTGACTGATCATCAATTTTAACTTATAAAGTTCACTTTGACACTGGTAGATTCTGAACTGACCAACTCAT
AACTTTCTTTGAGGAATGGGTAAATGTTATAAAAGTAGCATGAAATGCATGCTCTTAAATTCTTACAAAAAGTTTGAAAC
TCAACTCATTTCAATGCTACAACTTTGGAGATACATATTTCAAATGTTTTGCGCAAGAAATATGGTTGAAATGGAGCATT
GAGATAAGTTCGATTGACTTAATGAGGGGATTAAAGGTTTAGAATTCAGATTAATTGTCTGAGATGAATAAGATGTTGAT
TGGATGGATGGCTTGATTTGAATAGCAAGTATCATACTTTGTATTCTGCAATAAAAAAAGATTACACGGATTTTTAATGC
ATTAGTGGCACTTGAAAGTGAAACATGTTTGGCATTTTCACTTGTAATCGATGAAATAGTTAGTTACGCTGCTGAGTGAT
TGCTAATTGTGATTTATTGGTTTTTTAATATAGGTATTCAATATTTTCGATAAATTGGTTTCTCTTCTGACTCTCAACTG
TTTTCTAGGAGGAAAAATGGAGTGAGATTAATTGTATAATGTATGAAGAATGGTGTGACAATTGAAAGGCACGAGCAAAT
TTAGTCGGGGGCATGAGGTTTTCACCCGACCCTCCTCGGCAAAAAATTACAAATTACACTGTACCTATAAGGTAATTCTT
TACTTTTTATGCCTATATTTAGATTTTGTGTCCCTGTACACAAAATTCACCTTGATGAAAATTGTATGCTTGGACTCTCA
TCTAAAGTCGATTCAATTGATTGATTTCGAAGATAAGAAAACGAGATAGAACTACTAAGGTTTTTCCCGAAGAATGCATG
GGAAGTATGTAGTTTAATGTTCATTTAGAAGTGTTGAACAAACAATTATGTTGTTAATGTTTTTGCAACTTGTTATTCTC
ACACTATTTGTCGCTAATTAATATTCAAACACAACTTGTAAGTACCTCATTTGAATTCTGAGTCAAGCTTTAAACAATTG
ATTCAATCTGTACATTAGGTGATTTTAGAAGCATTGACGTTCCACTGTGATGAGCTATTGAAAACAATGAGGCACAAATC
AGGTAAAAGTCGATCTAAGTTTCTACTACTTGGTAAAGGCTGAGCTCGAATAGCCATTTACTTATCAGAATACAAGGTAA
TGTTGATGATTGCTAAGATTCTTTAATCGGATTCTACATAACTATTTTATAGCTTGTGAATTGATTTCAGGTGGAACTCC
ATATCTAATCTTGGTATTATGTAAATTCTCAGAACTACACAATCAAATGAGTGTAATGTAGTTACCGATGAGGCGGGCTG
ACGAGAGGGAGTTGCTCGGATGGTAAGCACCCCTCACTTCCAATCTGAAGATTGCGAGTTCGAGTCACCAAGGAAGCAAA
AGAGGTAGGAGCTCCTAAGGAGCGTAAAATAAAAAAAATAAAAAAATAAAAAAAGAGGCGGGCTTATTTTGACCATACTA
AAATAGAGCACAAGTTATTGCATATGTTGTTTTTTTCCTTTGGACTAACGAAGGGACACGTGTCACGATCTTAATAACCT
ATCCAAAATTTATTTAATTTTTATTTCCAATTAAAAAATCGACCCGCATAATTAAAAACACACCCAAATAATTTAGGGAA
AAGTATGCAATTAAGCAAACTTATACTACTTAATTACTCATCATAGCTATAGTTTGTTATAATTACCATTCGCAACTAAC
ATTATACATTAATTACGTAGGCTGACTTCGAGTTTGTATAATTAGTCATGTTTGAATATGTATAATTAGCCAGAATATAC
AATTACATATTTATAATATACAATTATCTAATAGATATACATATACAATTTACCTCTCTCCCACTCTCTACCCTCTCTCA
CCCGCCTCTCTCCTCCCTCTCTCAATCTCTCTTGCCATATATACAAATGCATATGTATAATATAAAATTATCTAACCGCT
ACACATATACAATTCACCTCTCTCCCACTCTCCGCCCTCTCTCGCTCGCCTCTCTCCTCCCTCTCCTAATTTTGCTCGCC
TCTCTCCTCCCTCTCCCAATTTCGCTCAGCTCTCTCCTTCCTCTCCCAATCTCTCTTGCCATATATACAAATACATATGT
GTAATATACAATTATCTAATCGATATACATATATAATTAATCTCTCTCCCACTCTTTACCCTTTCTCGCTCGCCTCTTTT
CTCTCTCTCCAGTCTCGATCGCCTCTCTCCTCCCTATAACATGTAGCTACGAATTGTAATTATCAAATTATACCTATGGA
GAGTAATTAGGCTATTTTTGAGTGACTATATGTGAAAGTTCCTCAATAATTTTAAGACCCGCACCAAAATTATAACCAAA
ACTCCAATAGACCATCTTCTCAAATCTTTTCCTTTCTAACAGAGAATCCATTAGAGATTTTCTTTGCATTTTTGTTAAAT
CTCATATTGCATACTCCAATTTAATATTATTCTTATCAACACAACTTTTAGTAAGATTCACTAAAAAATTTTAAAACCGA
ACAAAGGACAGAAACAAAGTTGGAAACTCATTCAATGTATGAGTAGAACTTTGGGGGGGTTTTCAATTGATGAAATTGAG
TTTGGTTTTTTCTGGTGTTGGGGCAATTTTTCGTCGTTTTTCTTCTTGATTGCCCATAAATCCATTTGTGGTACATTTTG
CAATGTATGAACATTCCTACGCCACAAATTAGCTATGGGTTACAAAGAAGCTTCTTGACCTCCATTGTTGAAGCTCTGCA
AAGAGAGCTAGAGGTATGGTTGTTCCTTATCCTCCCATATTTTTCTTGTCTGATTTATGACTGATTTTATTTTATATTTC
TCATTGTAGTGTGATTGTTGAATGTATTGTTGATTTTTTATTTTCACAGATCTATTTTCTTGGCTTTCAGCCCTACAATC
TTCATTTTTCAAAGTTCCAACCATCTAAAAATGTTTTTGAGTTTTGCGACCATAAATCCATTCCAAGGTCGCTGGTTTGA
TTCGCCGGAGCTGTTAAAGCAACGGTGAGGGACAGATGGGTGAGTGGTGGTTAGGTTTCATGGTGAATGAATGGTCACTA
CCTCACTGATTTTGTTGGAGCGAGGGAGGTTGAGTTCAATAGCAATTAGAAGTGGTTTTGTATGTGGAACTTTGCCGGAG
AAGATGAAGTCGTTGCAGTGTTGTGTAACTGTTCTTGGGGTGTTTGGTTGCTGGAACTAGAGAAGAAAGGAAAAATGAGA
TTTATTTGGGTGTGGATCTTAACTTATTTGGGTGGGTTTTTAATTATCCGGGTCGATTGTTTAATTGGAAATAAAAATTA
TATAAATTTTAGATAAGCTGTTAAGATCGTGACACGTGTCCCTCCGTTAGTCCAAAGGGCATACACATTTCAAAAATTAA
ACGGTAGGGGCATCAGAGTTCTAAAAGTATAACGAAGGGTATTTAGATTATATATATAATCATCTGCCCAACATTGCAAT
GCAATGATGACGTTTTCCTATTTCTGATTCATTTACTCCATTTCCTTCACAAGCCAATAAAAATTAGTGAACCTAAATAG
AATGAGATGACGACTCTTAAATTAAATCTACAGCATTTGTTTCGTGATTGTAAAATGGATGCGTCTGTTGTACTTATTTT
TGTTTGTGAGTTGTAGTTAGGCGCACTCTTTTGTACTTTGAATGAATCAATAAAATTTACTCATAATGACATGTGATTTT
GAGTAGGGTGTTCAATAATAAAATGTGTCTTTTTAAAATAATAATAATAAACAAAAGAAAAAAACTTGTGAGCACATTGT
AAATTTCCGTATTGAGCTATTTATCAACCAATTCTAAATATCCGACCAACTTACTATTGAATTGATTCTTGAAATTTAAG
AGAAATGACAATGTACCTCAATGGATTTTATTGGATGTGGATTTTTTTATTATGTAAGCTAAGAAATGTGATTCGTCACT
AAATAATGAGCGCTATGGTTTTAAAATTATGATTAATCAAAAGCATTTATTAGTATTTTGGATCTCAATTATATTTCTTT
AGGTAGATTAAACACAAATGAATTTATATATATATATATATCACCTTTCTCTGGTCAACGATCCTATTTATCTTTTTCTT
ATTTGTTTGACAATTTTTTACTATATTTTTATTTATTTATTTATTTATTATTATTATTATTATTATTATTATTATTATTA
TTATTATTATTATTATTATTATGATAATTATAAAATAAATATGTCAATTAGTACTCCCTTTATTTATTTCTATTATTTAT
TGTAAAAACTTTAAAATCTCAAGATTTACTACACCATTATTTCTATTCTTTTTTTAATATAAAATTCAAATAGCTATGCT
CTGAGCCACCATGTATGTAGTCTTGACCGGAAGCTAATTGTATCGACTTAGTAAATCGGTACATGATCACCCACATAGAG
TCATATCTCCTGAACGAGCATGGTAAACCAACCACACACCCTATATGAATACATTTCCACTTCCGTGGAGTCCTTCCCGC
GTATTGTCTTTNNNNNNNNNNNNNACCCTATATGAATACATTTCCACTTCCGTGGAGTCCTTCCCGCGTATTGTCTTTGA
CCTGTTGACAATTTAGGCAGTTGGATACAAATTCAGTGCATCATCTACATCGGTGTATAATGTATGTATATACATTGCAT
TTGACAAGACAAACAAGTATAAAATCACTTTTATTGAGATTATCTTTACTAATTGCATAAGAATACATATATAGTATCTG
TATAGTGTATAGGGCACCACATCATACAATTTTATGCCATGATAACTTTTCCCTTATTGTGAAATATTTAACAAATAAAT
CAATACAAGCTTCTTTCCCTTTGGGAGTTTCTGATTTCCATATCAATGTCGAAAGTATGGGCATTTGGATAAAAAACACG
GTTGTCACAAGGGTAAGGGCAATCAATCTTCTGGAATGGATTTTTGTCGTAAAACCAGTCTCCGAGTGCTTTGGCTATAG
TCTGCAGAAGACACATTTTTAGCAGAGTCAGTGGTTCTACACGAATGGTCTACACCAACAAGAAGTTAAACGAGAGTTCA
GTTAATTAATTTCTTACCTTGTTAGCTAACTTAGGAGAATCAGCCCTGTACCATGTTTCTTGAACTTCAGTTTGACAGTG
TGCATAGCAGGAGTTGATAAGAAGGGCCGAGCGCATTTAATGCTCTCAGAAACAACAATATTCTATAACCTGAGGAATGA
ATCTTAACTGTCAGACATCATGAACAAATGAAAAATGTATCTTTCCTATTTTGGAATGAAAGCTTCGACGTCATATATTT
ATCATCTAAAATTCAACATAGAGGTATTGAGGGATTAGAGTCCTGATCATGCATAATTTGAAGCTGCCTGGAAGAGCATT
CCAGTATGTCAAGTTTGCAGTTGAGCCAGAATCCATAGGGATCAGCAACACCAGGAGCCAAAATGTTCTTTATCTGAATT
CAAATATTATTAAGTCAGGAAAATCAAGTAATTTCATACTGTTTTCTACATTTATTGTTATTCATGGCGTATTAAGCTAT
CAGACGAATGTGTCAGACCCATGGGGATCAGCAAGTCCAGGAGCCAAAGTGTTCTTCATCTGAAGTCAGATAATACTAAG
TCAGGATGACCAAGTAATTCCACTTTGTTTTATACATTTATCAGTGTTTTTATCCATGTAATACGAAGTTATCGGATAAA
CAAGGCAATCTGGTTAGATCAGAGTCTTGAAAGGATCATCTCCATATTTAGCACAGGAACTTTAAAATCTTGACCAGATT
GTTGATGGAGTTTCCTATTCTGAGATCATTCATGCTATTATGTGTCAACAATGACATATCTTGTTCAACATTTGTGTCCC
CGAATGCATGAAATCACTTGGAAAAGATGAAAAGCAGATTTCAAGAACCTTTGACCTAAAAAGTCACCATATAGTTGTTT
GCAACAAATTTTAAATATATGGAAAATAAATAAACCACAAAAATAAAATCTGAAGAAACATGAATATATTGATAAATATG
CGGATACAATTCTGTTCCTCCCTTTATTCTACTCTCCTAAGATTTATTCATGATTCAAGGGCCGTTAGTAGCGTATTTCT
CGAACTAGAATAATTTAGATTTGACCTCTATATGAATATTCCATGTCTTTTGTGGAATATATCAAGGTCTTGATCTCTTT
ATAGAATTTTTGAGATGCCTTTTCAGGGAATTTAGTATCATTTATATAGGCATAAACTAGGGTTTAGGGTTGAGTAGCCT
CCATGAATTCTAATTGAAACTGAACACACTTTCTAGAGTCTCCATTCGAATTGAACACGTCTTGTAGAGTACTCCACAAA
ATTTCAAAGTCTACAATAGTATCCAAAAGCGTGCTGCCCATTTAAATATCAAATCTCGCGGTAATAGTTTTAGGTGAGGT
ATTGTATCAGTTAACAAATACATCACAACAACACAGAAATGCAAAGTTCTCAAATCCAATGAAGCAAAAAAGGCAATAAC
TATAAAACAGTCGAGGATTGAAATATAGCCGAGAAGATAGCATAATCCAACAGGAGTTGGAGTTTCCAGAAATGCTCTTT
ATCTGCCAGGAATCATAACTAGGAAAAGTGGTGTGCGTTCGCACGTGTTGAGCAACATTTTGTGGGAAAAAACACTGCAA
GATGTATTGGATTATTGGTGTAAGATGCAATAACGCAAAAGGCAGAAAACATATTATGAAAGCAACAGCTCTTACCAAAT
CCGGCTTCAATCTTGAGGTACACACACTGGCGGCAGATTCTTGGCAGAACCCTGAAGCCAATATAAGGTAAAATGAACAT
GAAATTTATCTGTTGACTTCACTGTTTCTCCCTTTTCTAGGTACAAGTAACATTAGAAAATAGAAGTTCATAGTAAAGGA
GATAAAAATACAGATTCCCAACATTTTTATTCTTCAGAGAGAAAAAGGAAGATGACATAACAATGTTCACAAATAAGATC
GAGTCGGGGTTGGCTAAATCCGGAATTGCCCACAGTAGGCAGTAAGATATCCAGAAGATGAAAGAAATAATGTGGAGCTA
GCTACAACCAAAATTATAATGGAACTCCCATGAGAAGGATGTTAAAGAAACATACATGTAAGCTAACCACATCTCTGAAG
TATTCTCAATATAGAAATATCTTTCCTGCAATAAAGCAGAGAATTACACTAGCAAATAACCAGCATCTGAAAAGCTCTTT
ACTTTAGCACCCATTGGTAAGAGTGCTTTGAAGCTGTCACAATGTAAAATTGAAGTCAATCCACATCCAGACAGAATAGC
CTAACATTAGAACTTGATTTGAGAGAATCATGGTTTAGGACGAATCAAGAGTATCAGTATTAACTCAAAATTACCGGATT
GACTGCTTGAACATCACCAGTAAAGGATGATCCATCACAATATCCAACCTTTACTCTGTTCCAGTTATACAAGTCTACAA
TTTAAATAAGATGTAACACTGTTATTCAGACAGGAAAAATGTTATTCATGAGAGCCAGCAATACGAAAATCAGTGAAAGC
TCTACCTGGATTAAACTGAGGCCTGTTGCTGAGAATCCCTGAAAAAGCAAGATTTTCTACCATCTGCTTAGATGATCCCA
AGTGAGTATTCTTCCGGGAAAGACAAGTGGTGACATTATTGCACCAACCTCCTCCCTGAAAATTAAAAAATTTAACATTG
AATTTCAATGTAAATACATCTTGTCCATTCAACATCTCATACAGATACTTAAAAAGGTTTCTCCACAAAAGCATCTTCAA
ATATTCTTCATGCATGTACCCTAGGCAATATGGCTGGTTAATTTTTTCTTTTTTAATGGCAAGGAATCTGCAGCCGCTAC
CTTTAGGGTGCACACAGGGTAATCCCCTACCCCGCAAACCACACATGAAAGATAAACTACACTAGGCAAGCTCCGTGCAA
CAAGCTTGACCGAGAAAGCATATTGAGCGTCTCGAACCTGAGACCCCTCATTTCGGAGATCACCTGCTCAACCAACTCAG
TCACCCTTCACCCTTACAGGTTATGGCTGGTGAAATTTATAGATCATAAAGCCTCATAATCAAATTTTAAAACGTTCCTT
TATATTATTCATGCATCATTTTCTCCTTCTGTATTTTATAAATCACTAGGGCAAGAACTCTACTTAGCTACCACAATATT
GAAAACAAAAATCCAAATAATTTGTATTGGGATAGAAATATGATCCAAAAAAATGCAACAACAATAAAGTTTTGCCAATT
CTGTACGGGCCAATAAATATTGTGTTAAGTATTTAAAATATAAATTTATTTTATTATAAAAAAGTTCACAATTTTGTTGG
TCAAAATTACTAGATAGAGGTTAAAGTTCAAAAGAAAGTTAACCTTTTATTTAAGTCACCCAAATAATAATGAGTTGAAA
AGATTCTTTTTAACTTTTATGTGTTGATAATATAGTTCTTCTTATTATAGTACTAGGGGTGTAGGCCCGGTGCCAGCACA
GGCCTAATGTAAAAGATGTTTAGAGTAATCTGAAATTACATCAATAATAATATAACTTAAAGTACTAAACAAAAGGCTGA
TGAGGCTAGCTCGATAACAATTGTTTCGACGTCACCAAAACAGAGACAAATTAACACACACAATTACAAGTAAAGATTAT
CAATTTATCGTCAATATCACTAGAAAAAAACGCACAAATGCAATAAGCTGGTAATTTCATTTAAATGATTAAATGGGTCC
TCTTTTTTAGGTGGAAAGACAAAAAGAGAAATGTTAACCACTAAATTAGATCTGTGTCTTAACATAAGCAAAACATTCTT
TTGGCATCTATGTAATGTAATATAGACAAATTCTAGTATGTATAAATCCTACTTCTTCCGTTTCATAAAGAATGACCTGA
TTTGACTTGGCACGGAGTTTAAGTAAATAAAGAAGACTTTTGAATCTTGTGGTCCTAAATTAAAGTTATCTCAAATGTAC
AAAATTGTCCTTAATCTTGTGGTCTTAAACATGCCACGTGAAAAGCAAAAAGTAAAATGTTACCAAAAAAGGAAAGAGGT
CATTCTTTTTTAAACTGACTAAAAAGGAAAGAAGGTCATTCTTTGTGAAACGGAGGGAGTAATACATTTAGCAGCTATGT
GTAAGTTGTACTATCAAAGTTACCTTGACTCTTTCATAGCAAGCAATACCCAAATGTATATTGTATGAAAGAAATTAAAA
GCTTTAATCAAACAAAATAAAACATAGGAAAGGTCGGAGGCTTCATTCTTGAAACAGAGATGGGCGGAGGCTTAGAGCTC
GTATATAATATCACACTCTGCGTAAACAAGACTTGTAGCTCCGCCCCGGTGCAAGGTTCAAACTAGGGCTGCATATCGGT
CGGTTCGGTTCAGTTTTGATCATTATCGGTTATCGATTTGTAGACTAGCCAAACCGTTAAAGAACCATTAAGTTATCGGT
TAATCGGTTATCGGTTAATCGGTTATCAATCCTTATCGGTTCGGTTATCGGGTTAACCGTTAACATATCACACAATTTTT
TAAAATAAAAAATCACGTGAAGAATTGAAGACAATATAATTAAACTAATAAACTCCATGTAATTATTTACTACAGACTGC
AATTTGCAATCAGAAAACTGGAAACACGAACGAAACAGAGGCAAAACATTTTCTTTTTAAAGGTTGTCACCTCTACTTGG
TTTATGAGGGCAACAGACCAAGAAACAAGTTCTATGTCATTTCCATCCAATACCAATTCATACTTAACTTTTTCAGGACG
GACAACTGTAACCCCATCAAGCATATCGACTTCCTCACCTGATACAGTGATGGCAAAGATGTTAGTTCCTTTACTAACCT
GCAGTAACATCTCAAAGGTGGACTTCTGTCCATCATGAAAATTTGTGACAGACACATATCATGGAAAGCATTTTAAGCAT
CATAACATTATTCAAACAATAAATGTTATAGACTACTGCAAAGTGATCCCCATAGTATGGTGACAAAACTAGAGTCAAGG
AAGCAATTTAATTCCAACAATATAGCAAAATATTACAAACACTTAGCAGCAGAAGAAATTAAAAGAGCACATCAATCCAT
CAAAGACGGAATAAAACAGCAGCACTATAAGCTGCAAGCCAACAACATTGCAGAAGTCAAAATGCAGCACAACATAAAGT
CACTGCCAGTCTGCCACAGCCCACACAGGCACAAACAGAATTTCAAAAATTCAAAATAGCAGTCACACAACTTGAAAATT
AAGTCCAAACATAGTATTAAAAGTTCACGTTCAAGTAAACAAAATAATAACTAGTCATCAATCCTTGAGAGTTGACGATT
CTGGTTCCTGTTTTCCCAACAACGCTTAACATGCTTCCTTAAGGAGGCAACCCCAGTTTTGTGTGAATGGTAATAAGTAA
CACGGCCACAATGAACACATTTTACTGTCCACGATCCATCTTCTTTTTCTTCAATCTTTTCGTAGTGATTCCAAACAGGT
GATCGAGCATTAGAACCATAAAGTCGAGGCATGATGAAATCTGATTGACAAAGAAACAGAGAAAGTATTAGATATTTTGA
TGGCTAAAAATGAAAGAAAAGTCAAGATAAACTGATGAAGAACACCAAGTTCTACAGGGAGCTTGTTTTGCACAAGTATT
TGTATTAACCATATTTTAACACACTCATTAGTCATCAGAAAAGAGAAGTCAATCATAAATCAGACATAAAGACAAGATAA
CACATGTATATAAAAATCCACCTCAATAGTAAGACATCTACCTTCCTTCTCCTTTAGTAGAGTTAGTGAAGGAAACCTCC
AATTTTACATGTCATCAATGCAAAGTTCTTTTCCAAGTTTAGCCAAATCTAAAGAGAAATACGAAAACAAGTCAAGGCTC
AAGACTTAAACAATAAAAAAATTAAATAAACTATTCACAATTTTACATCAATGAGGTTCTTTTCTTACCTTCTTCAAGTT
GCTCAAGAAAATCTAAATCTTCCTCAATACTTATGGGTTGTGGCTCACTCCGAAGCCAATCTTGAAGGCACACTAGAGCT
TGTACCAGTTTAGGAGTTAATGAACTCCTAAATGAATCAAGTATGCGCCCTCCAGTACTAAAAGCACATTCAGACGCCAC
ACTTGAAACGGGAATAGCCAACACATCTCGAGCTATCTCAGAAAGAAGTGGAAATCTAGGTGAGTTAACTTTCCACCAAA
GCAATACATCAAAAATGTGATTTTCCAACTTCAATTTCTTCATCAAGATATTTAACTAATTTTGACTTTGAACTTGCTCC
TCCCCTTTCAGATGTATGTTTTTGTAATTCCTCAAAAAAAAAATCCCAAGACTCCTACAGACCTTGAATCAGAAGTATCC
ACCTCAGTTGAAGAACATTGGTCATTTTTATCATTTGAAAATAGGCTTTGTATACTCATTAAACAAAGATTCCACGTACG
TTCGCACACCAATTTCTACAGCAGCCCCCTTTTCTCCAAACATCTTCTTAAGTGCAAAGTCAAGAGTGCTAAATTTGTGA
CGAGGATCCAAAACACATGGTATGAAAACCATCTTATTCATTTTTTCAGTATCACCCCAATATTTGTCAAATTTCTCCTT
CATATTTTCTGCCATTTTAGCCAAAACATGATCGTCATTAGATATCAATTGATTCAAGTAAACATCAACTTGACAAATTT
CAAGAAAATGAAGATTTGATGTAACATATCGTGATTCATATATCTTCAAAGTAAGATTAAAAAACATTTCAAGAAATTTT
GTAATTCTCTTTACGCCCTCCCAATCACTACTCAAAAGTGTACCTGTAGAATTTTTATCCACAATATCAACAAACTTAAG
ATGTAGTGCCAAGCCAATATCACGATCGGCGTACTCTACAATTGAACCTTCATATTCAATAACCTGATTCAACATCATGT
AGGTGGAATTCCACCTTGTAGGAACATCCAAGCATAAAGACTTTTTAGCAAGATTTTCATCTTCACAACATTCTTGAAAC
TTTTTCCACCTAGCAGGAAATTGCCTGATGTATCTTACTGCTTGCCTAACCCCTAACCCGTTCAATACACACATTTGCTT
CTTTTGTACCGTCTTGAACAATAAGATTTACAATATGAGTCATACACCTTATATGAAGGTGACTACCACCCATTAGGTTG
GTCCCCCATTTAGTTAGTTGCTTAGACAACTCAGTTATTGCCACACCATTTGAACTAGCATTATCAACTGTAACAGTGAA
AATTCGATGCAATCTCCACTCATGTAAGCACTTACTAATAGACTTTCCAAGATCTTCACCTCTATGACTAGAGATTGGAC
AAAAATTGATAATTCGTTTATGCAAAGTCCAATTCTTATCAATCCAATGAGCAGTAATAACCATATAATTGATTATTTGA
ATGGCCGTCCAAGTATCTGTGGTTAAAGACACCCTTTGTTGTGTTTCCTTAAAAACAACCATTAACTAATGTTTTTCTTC
ATCAAAAAGATCAAAACAATCACGAGTCACAGTGGTACGGGAAGGAATGTAGAAACAAGGTTGTGCTACTTTCATAAATT
GTTTAAAACCTTCCTTTTCAACAAATCTAAAAGGAAGTTCATCAATAATTACCATACGACACAAGGCCTTTCAACACTCT
TCCTGGTCAAATTTCCATGGAACAACAACTACATCATCTTTGTTACCCCCTATCATTGGTTAAAATGCTAATTTTGATTG
TTTAATATCAATATTATAAGGCATCTTTGGGCATTTGTCTATATGAGTAAGCATTGACGTAGTACCATGTTCTTTTGTGT
CAGCAAAATACTCTTTCTTACAGTAGTTGCAAACACCCTTTTCACTTCCATCAGAATCAGTTTTACGAGAAAAATGATCC
CACGCACGAGATCTTTTTTTCCTTACTTTCTTTACTTAGGACTCAACAGTTTGACTTTGACCTATTGCATTTGAATTAGA
AGCTCCACTTTCACCAACAACCTTATCAATTATTATATTTTCAGTCATGATACTTCCACCAAAAACTGCGAAAAGATATA
AAATAATCGTTTATTGAACTATTTTTTATAAGAGGTTGATGAAGCAATGAATTGTTGAAGCCTTGAAGGAACTAAACAAA
GAGTAATTAGTTTTATTAAAGCAAGAACTACAAAGTACAATCAGTTGGCTAAGTAAAATCAGATTTTACACACATGAGTC
ATGACAATAGACACATCACAGTATCACACAAACCAGAAACTAAAAGACAAGTACAAGCAAATGAGCCAAAGTGCCAAACA
AACCAAATGCCAATTCAAATAAAACAGTGATGTCTATTCAACTATTTCAATTGTAGTTTTCTCATTATTCAAATCCAAAC
GTCGTGAAATTAAAGTGCAACCACAATCATTTTCTCATAAATCAAATCCAAACATCACACTTCATAGTAAAATCTTGAAA
TTAAGTGAATTTAAAATTTTGAGACTTACTTGTGAGGCGTGAGCAGTGAACGATTGAGAAGTGAGAACCTAAGACTGGAG
AGCCGAGTAGGTCTGTGCAGAAGTCGTGAGAACTGAGAAGTGAGAAATGAGAAGAGTGAGACTCGAAGTCTAGTCTCGAG
CAGTCGTGCTTCTAACTTCTGAAATTTGAGCTTGTTCACCAATTAGACAACTAACAAATGACATTTAAAAGAGGAAATTT
TAACACCAATGCAGAATAGGCTGCTACAAATGAGCTTCACTATCGCGAAAATCATCCATTAGACTAGAATATAGTACACA
AATGCACTGAATATAGTCAATATTCTGTTCCTTCGTTTGAATTATGAAAATAGACATATATGATGATAAATGGAATGAAT
AAAAAAATTGCAGGCTTGAGGTGTCATCGTTAATCATTACCTTGCGAGTTGCCTCCTCACCTAAGTGACTGGAGTAGTCG
TCGCCTCGCTTGACGCCTAAGACCTGAGTGAGAGTGACTGGATTCAAGTCGTCGCCTCGCCTGAGTTTGGAAATTGGAGA
AACTTTGTAGTTTGAAATTTGGAGAAACAAGAGGAGCGGCAAGAAGTCGAGAAGAGTTTCAATTCTTAAAAATTTAAAAC
CCTAAGTCCCTAACTGAGATATGAGAATTGTGAAATTAGAAATTAAGGGAAAAAAATAGCGGGTCTTATTGGGGTATCAG
GTACCCCGAGATGTTTCCTTCCCAACCCGACCCCCGAACCGTTAATCCAATAAAAATAATTACTGAACCGAGCCCCGAAC
CAATTACCCAATATCCCGACCTGTTATCCCAATAAACCGAAAATCAATTCGGGTTAATGGTTTTACCCGATTTTTGCACG
GCCTGGTTCAAACCACTTAGCCCAAAGAGGCAAAGACTATTTTTCCTCTTGGGGTTTCATTCCATTTCCTTGCAAATTTG
TGTCAAATTAATGGTGGCAAATGGGCGGGTTGGGTCAAATTTGGGCGGATTAAAAATGGGTCAATATAAAATGGGTAATA
ATTCCACCCGCCCATATTTGATATGGATAAAAATGGATTGGGTAACAAATGAGTTGGGGAAAATACTAGTTTACCCTTAT
TCTCATTAGTAAATAGTATTCTACTTAAGAATTCAACTTGGAGAAAATGTTTTAGTCTCTTTTTAGACGAAAAATATTGA
ATATACTTTATTTCGTTATATTGTATCATAAAACTAAAAAGAAAAAATCCTATAACTTTTCAATATAAAATAAATTTATG
TAATTACAAGGGGAATTTTTTTTTAATTTCAAAGTAAATGAATATTTGCATTTTAGGACTAAAACATGCTTAATGCACTT
CAAGCAATATCCATACTCATACATTATTTGCTTATTTTACACTATTATTTGTTATCCAATATAAAATTTGTTATCTCATG
TATTAAGGTTAGCAAAATAGAAACAGAAAATAGATGAAACAGACAGAAATAATAATCCGAGTGCACAGAACTCACTGTGT
TTCCTTAAGAAATTTAATCCCCTCAAGTACCCGAGGTTACAGATTAATTCCTCCAAGATAAAACGGATTAACTATTAGAG
AAGTAGTGGTACCTCAAACTTCACTAATTTCAGCGAACGCAAGAACAACAACAAGAGCACACACAGACTCAGTCGATCGA
CAATTTTGTTTATGTAAGAAAATGTATGCAGAGAGGAAAAAATTTTAGTGAATGAAAAATGGGAAAAACCTCTTATTTAT
AGCCAATTGCAGCAAGGAACGCGTCTGTTCGGACAGTAGTATCTTTCCAGAACGTTGTATATTTTTGGGAAAATAACGTC
TTTTCAGAAGGAACAGGTCCCTTCAGAACGACGTTACCGTTACACGCGAATTTCAAATAAATCCTGTTACGCAAAATTAA
TTTTGTTAATTAACTAATATCCTGAATTAATTTATACGAGAAAGGAAATCAATTAATGAGATTGATTAAATAAATTTTGT
CCAAAAATATTATCAATCACATCATTTGCCAAATCCGAAGCCGAGCGAGCGACGACGTTGACGGCGCGAGGGGGCACCTT
CTTCTTAACCCTTTAAGAACTAAATGAAGTGTTTCCTAATATAAGGACAACAATTTTCCTTTCTTCTACCAATATGGGAG
AAATGACTTTTCATTTGCAATTTGCAATGACTTTTCATTTTCCCTCCAAAATTGGTTCCCCCACATTTTCCATTTCCTCT
TCTTATTTCCCATTCACACCTTGCTAAAACCCAACAATCCCCCACATGAATGGGGAATGTCTATTGTAAAAACATATGCG
TGAAAAAACTTGTGTGTCTCGTAAGTAAGGGTTAATCGCATCTGGATAAGTAGGTTTCCCTTTAAACTTTCCGTAGTAAA
CATATATCGGATATACTCGGTCAATCGGTAGATTTGATATTTTTGAACCGTCGAGCTTTGGTGTATACCTAGACAACATA
AGTCACACAATCAACCCTTGAACTATTTTTTATTCTCATTGTTTTGTTCGTTTCAGTCATGAACACATCTTGGTTAATAA
GTGCTTAGAGAACTGGCCTTACCAGATTCTCCTTAAAGCGGCTTACACTTCACACTTACATAGGTGGTTTCTAACTATGT
TATTCCGTAGATACACTATTTGATATACCCTGTATCAAACTTAGAAACCATTAAAAAGTCTTTATGCCTTTATCCTGGTT
ACTGAACATTGTCTCATCATGAGAATGGACCATAAAATAAATTTTGACAATGTTGAACCATCATCTATGACTTTGTTTGA
TCTCCTTGAACCTAGATCTTGGGATCTCCAGTCTTCTAGGTAGAGTTATTGCCACGATGCTTGTTCTCGGCCATAGTCTC
ATTCCCGTCGATGATCTCTCAACTCCCTCTCTAGATAGGCCTTTTGTAAGTGGATCTGACACATTATCCTTTGACTTTAC
ATAGTCAATTGTGATAATTCCACTAGCGAGTAGTTGTCTAACAGAGTTATGTCTTCATCGTATGTGACGAGACTTCCCGT
TATACATAACATTTCCAGCCCTTCCTATTGCAGCTTGACTATCATGGTGTATACATATAGGGGCCATTAGTTTGGGCCAA
AACAGAATATCTTCTAAGAAATTCCGGAGCCATTCAGCTTCTTCACCTGCCTTGTCTAAGGCGATGAATTCAGACTCCAT
TGTAGAGCGAACTATATATGTTTGTTTGAATGATTTCCAAGATATTGCTCATCCACCAATAGTGAAAATATATCCACTCG
TGGATTTCGTTTCAGTTGACCCAGTAATCCAATTTGCATCATTATATCCTTCAAGAACTGCTAGATATTTGTTGTAATGC
AAAGCATGGTTTGAGTGTCATCTAAGTACCCCAAAACTCTCTTCATTGCCATCCAATGATTTTGATTGGGATTACTTATG
TATCGACTCAGTTTACTTATAGCGCAGGCTATGTCTGGTCGTGTACAATTCATGACATACATCAAACTTTCCAATAATCT
AGCATAATCCAATTGAGACTGACTTTCACATTTATTCTTAGCAAGATTAAGGTTCACATCAATCAGGGGTTTTTCCCTTT
TGAAATTCAAATATTTGAACTTTTCAAGTACCTTTTGAATATAATGAGATTGAGACAATGCTATACCGTTAGGAGTTTTG
TGAATCTTAATTCCCAATATCAAATCGGCAACTCCTAGATCTTTCATATCAAACTTACTAGCGAGCATACACTTAGTAGC
TTTTACATTATCAATGTCCTTGCTCATTATCAGCATGTCATCCAAATATAGGCATACAATGACCTCCTGATTCGGAGTGT
CTTTAATGTAGATACATTTATCACATTCATTGATCTTAAATTCATTTGACAACATGGTTTGATCAAATTTTGCATGCCAT
TGTTTCGGTGCTTGTTTTAGTCCATAAAGTGACTTAACAAGTTTGCATACTTTATTTTCTTTACCGGGAACTACGAAGCC
CTCAGGCTGTTCTATGTAAATCTCTTCCTCCACCTCTCCATTTAAGAAGGTAGTTTTCACATCCATTTGATGGATTTCAA
GATCGTATACTGCAGTTAGGGCAATTAATATCCGAATTGATGTAATCCTAGTCACTGGCTAGTATGTGCCAAAATAATCA
AGACCTTTTTTATGTCTAAAGCCTTTGACAACAAGTCTTGCTTTATATTTGTCAATAGTTCCATCATATTTCATCTTCCT
TTTCAAGATCCATTTCGAACCCAAGGGTTTGTATCAACCAATTCCCATGTATGATTGCTTAAGATTGATTCAATCTCACT
ATTGACAGCCTCCTTCCAAGAGGTTGAGTCGCTAGACATCATAGCTTCCTTGAATGTTTGAGGCTCACTTTCAAGAAGGA
ATGTTACAAAATCAGATCCAAATGAAGTAGCTGTCCTTTGACGTTTACTGCGTCTTCGACTCTCTTCATTAGGTTCATTC
TCTTTTGGTTCTTCTTGAGGTCGTTTAGACCCTCTACTAGATTACTCAAGTCTAGTTTTATACGGATAGATATGTTCAAA
GAATTCAGCATTATCTGATTCCATTACTGTATTGTCATGAATATCCGAATGTTCGGACTTATGAACCAAAAACGACATGC
CTTACTATTTGTGGCATATCCAATGAATACACAATCTACAGTCTTAGGCCCTATTTTCACCCTCTTAGGTATAGGAAGTT
AGACTTTGGCTAGACACCCCCACACTTTGAAATATTTAAAGTTAAGTTTTCTACCTTTCCATTTCTCATATGGAGTAACA
TGTGTCTTGGTGTGAGGCACTCTATTGAGTATTCGATTTGCTGTAAAGATAGCTTCCCCCCACAAGTTTTGTGGTAACCT
TGAACTTATAAGTAAGGCATTCATCATCTCCCTTAAAGTTTGGTTTTTCCTTTCCGCAATTCCATTAGGTTGAGGAGAGT
AAGGAGCAGTAGTTTGATGGATGATTCCATTTTCCAAATATATTTCTGCAAATGGAAATTCATATTCTCCACCTCTATCA
CTTCTGATCATTTTGATCTTTTTATCCAACTGATTTTCAACTTCAGTTTTATATTGTCTAAATGCATTTATTGCTTCATC
CTTACCATTTAGCAAATAGACATAACAATATCTAGTGCAATCGTCAATAAAAGTTATGAAATACTTTTTCCCACCAGGTG
ATGGTGTTGACTTCATGTCACAAATGTTAGTGTGAATCAGTTCTAAGGGGTATGAATTCCTTTCAACAGATTTATAAGGA
TGTTTAGCATACTTAGATTCAACGCAAACTTGACATTTTAATTTATTGCACTCAAATTTAGGCAAAACATTTAAGTTAAT
CAGTTTTCGCAATGTTTTGTTATTGATGTGTCCCAAACGTTCATGTCATAAACATTTAGACTCAAGCAAGTAAGAAGAAG
CAGAATCTTTATTCATATCAACTGCAATTACATTGAGTTTGCAGAGGCCCTCAGTGAGGTAACCTTTTCCTACATACATC
TCATTCTTACTGACTACAACTTTATCAGAAACAAATACACATTTGAAACCATTCTTGGTAAGAACTGGTATAGAAGCTAA
GTTCTTTCACAATTCTGGAACATACAAGACCCTGTTCAAAGTCACCACCTTGCTCGATGTCATCTTCAAGTGGACCTTGC
CAGTTCCTTCAACCTTTGTTGCAGCAGAGTTCGCCATTAATAACTTCTCGTCTGCTGGTGCTGGAGTATATGATGCAAAT
AATTCTTTGTTGGCACAAACATGGCATGAGGCACCAAAATCTATCCACCATTCTCTTGGATTTCCAACCAAGTTGCATTC
TAAAAGCATTGCAGAGAGATCATCCATCTCTTCTCTGAATTCAGCCAAATTTGCTTGATCCTTCTTCTTGTCCTTCTTGG
GACCCTGACATTCAGTAGCCCTATGACCACGTTTGCCACAATTGAAGTAGTTTTCATTGAATTTCTCCTTAGGAGGATTG
CTCTTTGGACCAGATGTTTTCTTTCTTTTCTTTGATTTTGTGGGATCTTCTTAAACAATATTTACTCCAGATATTGCTGA
ATTACACGTGACCTCTTTTCTGCGGCCTTGTTATCCTCTTCGATTCTCAGCCTTACCATGAGATCTTTAACAGTCACCTC
CTTGCGTTTATGTTTCAAGTAGTTTTTGAAGTCCTTCCCCAACGGTGGTAACTTCTCAATAATGGCCGCCACTTGAAAAA
CATCATTCACAATCAATCCTACATTAAAGATTATGTGAGTATTAAGAATAGACTTAATATGTTCAACATAGGCATTAAAT
AAATTTATATCTTCAGCAAGGAGATCATGGATTATGACCCACAGTTTTTGAACTTAGGTGATGACGGTCTTACTGTCTAT
CATCTTATAGTCCAAAAACTTTGCCACAATGAACTTCTTTATTCCGGCATCCTCTGTTTTGTACTTCTTTTCTAGAGCAT
CCCAAAGTTCTTTTGTGGTCTTGACACTATTGTACACATTGTACAGATCATCTTGCAGGCCACTCAGAATATAGTTTTTA
CACAAAAAATTTGAATGTGTCCATGCTTCTGTCACCAAGAATCGTTCTTCGGCCGAAGTTTCATTCGACATAATAGGAAC
ATTCTCATTAATGAACCTCTGCAGACTCAACGTAGTCAGAAAGAAGAACATCTTCTGCTGCCATCTCTTGAAGTTGACTC
CAGAAAACTTTGCAGGTTTCTCAGCATGTGCAAGGGCAACAGTTGAACGATTGCAACTATTATTGCATCTAATTTTTTTC
AATACATTTTCTAATTGTTTAATTTTGTCTTTGATTCCTGTTTGATACAATAATTGCAAATTTGCAATTGAGATTGAAAT
TTACGTATTGAATTATTGGATTTTGGACTATTATGTGTAGATGTTCTAGAATTTGACATAATGGAGATGATGAGAAGAAC
GAGTTGTTGTGGTATTAATTGTGAGAATATATTTAGGTTATAAGATACATAATTAAGAGTTTGCATTGGAAGAGATAACT
TATTGTTTTGTAAAATAATTGGGTTGTGCACAATATGTTATTGAAGGCAGTATTTTTTTAATTTTTTTTTAACTATTTGG
TTGAAGAAAATGGCTAAGAGCTTATTCTAGCAACTAGATACATACCCCGTGCCAGCACGGGGCCCAATATATATTACTCT
TTGTGTTTTAATTTATTTATGTGATATATGTGGAATTTGAAGTTAACCAATTTCTTAACATGTTTTTATATATTAGAGTC
AACCAATTTTTTTAAATATATATATATAGTATTTTTTAAGTTGCTAATTATTGTAATTTATAGTATTTTTTACGTAATTT
TCATATAATATATATTACTCCTTTTGTGTTGATCATGTGATACAAATGAAGTTTCAAAAGTCAATCATTTTTTTTATAAA
TTCTTTTTGATATTTAAGGTATTAATTATTGTGGTTTACAATATATTTTATGTATTTTATATAATATATCTGTCTCTTTA
TCTCAATTTATGTGGTATAGATGAAATTTGGAGAGTTAACAAAATCTTTTTATATATTTTCAAATATTTTGAAGCTATTA
ATTATTATGATTTATAATATTTTTTACATANNNNNNNNNNNNNNNNNNNNNNNNNNNNNNNNNNNNNNNNNNNNNNNNNN
NNNNNNNNNNNNNNNNNNNNNNNNNNNNNNNNNNNNNNNNNNNNNNNNNNNNNNNNNNNNNNNNNNNNNNNNNNNNNNNN
NNNNNNNNNNNNNNNNNNNNNNNNNNNNNNNNNNNNNNNNNNNNNNNNNNNNNNNNNNNNNNNNNNNNNNNNNNNNNNNN
NNNNNNNNNNNNNNNTGTTAATTATTATAATTTGTAGTACCTTTTACGTAATTTTTAAATATTTTTTGTTACTTCTCATG
TCCCAATTTATGTGGTATTGATATAATTTCGAGAGTTAGCCAATTTTGTTTATGTCTTTTAAATTTCGAAGTTGTTAATT
ATTGTGATTTATATAATTTTTATGTCATTGTCAAATAATATATGTCATTTCCCCTAACCCATTTAATGTGTCACACATAG
AATTTTGAAAGTCAAATGTTTTTTTTAATATTAATTTTAAATATTTTAACTTATTAATTATTGTGATTTAAAGTATTATT
ACTGTAATTTTCAAATATATAACAGGCTAAAAAAGAAATGTAAGACAAAATTAAAAGGAAAAAAGTGTAGAATTAATGGT
CAATTAATGTGATGCAAATGAAATTTGAAGAGGCAGCTAAGTGTTGTATATATTATTTTTTTAAAATTAAGTTGTTAATT
ATTGTGACTTATAGTACTATTATGTTTTTAACATCATTTTCATAAATAACATATGTTTCTTCTTTTATCTTAATTTATGT
GGCACAATAGAATTTAGAGAGTTAATCATTTTTTTATATGATTTTTCAATATTTGAATTCAATAATTATAATAATTTATA
GTACTTTTTATATAAACTTTAAATAATATATGTTATTTCTTCTATCCTAATTTATGTGACATTAATAGAATTTTGAGTGT
CGATAATTTTTTAATACTATTTTTAAATATTAGTAATGAACAATCATATTATCATTTAAATTTAGCCTTAGTAATGAAAT
ATGAAATATTAAATTTTATTAGTTAATTTTATTCTACATGATCTCAAACACAATAACAAAGAGCCTAAAATAACTACAAA
TGAATACTAAATATGTCTACCAAAAAATAAAAGAATAGTACTAAATATTATTGATGGGACGTGTGGGTCTGAGTAAGTGC
TAACATCAGCACTTTTATGCCTTTAAGGCATTGAAAAAAGCCTCACATTTCAATATATTTACCAATATGTACTAGTGGAT
TTATTGTAAAAAGTACAAAAGAAGGGCAAATAAAACTTTGAAGAAGTACTGCATTATCAACGAAAGGACACAATAGGAAT
TAGAGGGAAAAAATCATGAAATGCACAATTCCCAAAGCAAATTGTATAAGCATTCACAACAAAGTATATAGCAGAAATAG
ATAGTAACTTACCAAATTACCCTTGTCTAGGAAATTATCAACAAAAGGACACAATAGGAATTAGAGGGAAAAAAATCATG
AAATGCACAATTCCCAAAGCGAATTGTATAAGCATTCACAGCAAAGTATATAGCAGAATTAGATAGTAACTTACCAAATT
ACCCTTGTCTAGGAAGCAAGCATGTTGACAAACAGCTGCTTCCTAGACTCTTCTATATATTAGTAATTAGAACACGAACT
TAGTGTGCTTTGATTTAGCTTTTTTTGCTATGTTTATGATATTGTGATGAGGCAACTAGGATCTGTGAAAAATAGCCAGA
TTGGATTCAGGTGAGAATAATTTTGTATTGGATGTCTTCTAGAATTTAGTAATTACTCGGGGGAAGTAATTATTGGATAA
TAAGATATACCAACACCATTAATTCATGTCCATCTGTGAAGCAAAAATGCAACAACTGACGGCCACTTTGTGCTCTCTTG
TTAATGTTATCACTATTTGAAATGTAACTGCAAAGATTATTTTCTTCATTCAAATGTAAACTCAAGAAGTTCTTCACACA
ATCTAAACTGCATTGTTGATCGAGTATTAGACTTTTTTATTAGTCTTGCACGAGTTTGTTTTGAATATTAGAGCATGCAT
CCCAATATTAGGGGAAAAGAAGCTAAGGTAGTTTATGTGTGTTGCATAATGGGGGCATGATGCATCTCGTCAGGCTGTTG
GGGTAATTGAATGTCCCAAATCTCTACTCTCCGGTTCATTTTTTTCCTGATTCTTATGGCTATATCTGCCGGATCAAACC
GCCCCATTATGCTTATTCTCTTCTCTTGCTTCTCAATCAGATGCATCTCTATTTCTACACATATATAATAGAGTTTAATT
TAATTTGGATCCATCAACAAAGAATTATATGTGCCAGCTTACCTTTCATTCGCAGAATGATTCTTCTCATTTTCTTGCAA
CAACAAGGGCAATCTAGATTAACCCGCATCACCATGCATACCTGCTGCGATTATATATATATATATATATATATATATAT
ATATATATATATATATATATATCAATTGCAATTATAATTATATATGTACGTACGTTCCAAAAATTATATATGATATATTG
GAGTAGTTACCTGTCCTGACATGAAATAAAGGTACAATGTTATGTTATGTTGGGACAAAACCTCAATCTTTAGTGATGAT
ATATGAACCTTAGCCTTTTGTAATAATAGTAATAGTATATATACTAGCAAGAGGAATCAATCTATTAATTACTTGGCCCG
CTAAGAAGCCTTTGGAATGAGGGTTACGTTATGTCATACCACAATTAGAATTTACTAGGCTTTTTCAAGGGTAGGTGTTA
CCTAATATTAGATTCATCAAAATTCCATTCTTTTCTTGAACTCAAACCACACCCATTAAGAAATGTGACAAGCTCATTTT
ACCTAATTCTTACTTCTAATTATCATCAGTGTTAGATTAAAAATGTTTAGTTTTGAAATGTATAAACATATATATATTTA
TAGGACTACTTTAAATCCCATCCATCTCAAATTTAAAGGACCATTTATGTCGTGCTAATACATAACAAGTATATTCCGGG
ATATGGATCAAATTTAAATGACTTATTAAAGCAAAACAAATGAAAGTAACTTCCATATGTCATTTCTGTAACTTTAATGA
TTGGAATAATCCCAATAGGCATTCAATAGGTAAATATAACCTTAATCGTAGCATAAAGAGCATCCCGATTCTCTGTGTGT
GCTTGAGACTTGATAAACGTATTTTGAGCTTAATGATTGAAATTAAAATTTGACTCAAAAAGCACTTAAAACTTATTAAA
GCTTTTGGAATGTCATTCCTTAACCAAATCAATTTTGAATCCTTACCCCTTAATTTTTGGTCTGCTTTCTATTTTTCATC
AATGATCCATTTCATAGCTAGGCCAGAAACTATCAAATATTTGATTGATTCCAAATGCTTTTAATCGGGATAGAGGCTAA
GGTAAAAGTGATAAAAAATGATAGATGTCTTTAAAGACTTTGGTGAATATCAAAAAAGAAGAGGAGATTATGGGGGTGTT
TGTTATGAGGAAATTATTTTTAAAAAAAATTGAAGTATTGTTTCTACTTATTTTCTAGTGTTAGATAAATATACATAAAA
TATTATATAGTATAATTTAAGCCATTGAGAGTGGGGGGTTGGGGTCGGATGGTGGAGTTGTTGGGGAAAATACTACAATG
TTGATATTAGATTGGAATTATAAAGTAGTAAATAACTTATCACAAACACTGTGTCGTGGCGAGCCACTGCCTTGAAAGTG
ATTTCAGCTCGACTCCGATGCAAATCGTTGTAGCATGTCTCTTCCCAAGGTTCCACAATTACTCTCAAACACGTGCCCTC
GTGACTGAGAGTTTGGAGGTTGCCCAAAACAAATTGCTCAAAAATATTCTAAAAATAAGAAGGAATGAGGGAAATGTTTT
CCTTTCCTTTTTGTTGGTTGTCTTAGCATTCACAAAAGACACTACTTATATAGGAAACTTCTGTAGGAGTTATTGTAGAT
TCAAGAGTTAATTTTGATAACACATTGTAAATCTTAATGACATTAAAGACCATTGCATCACATTCTATAGAAACTCTTGT
TTTGTTTTGGAACGGAAAATTTATTCTCTTTCTAACGTATTTTACTTTGTATTTCTTTGCATCAATAAATGAATAAGTGA
GAATTAATATCACAGGAGTAAGGGAGGCTGAAGTATCAGTATGCAAAGTTACTCATGAAACTTGTTTTTGTTAATTTTGT
TAGAGAAGCCAACACACACACACACAGATATATATATATATATATATATATATATATATATATATATATATATATATATA
TATATATATATATATATATATATATATATATATATATATATATATATATATATATATATATATATATATATATATATATA
TATATATATATATATATATATATATATATATATATATATATATTTATATATATATATTAAAAATAAAACAAAATATTCTA
ATCAGTGCAAAAGATTTTTTAGGCAAATGATGATGAGCATGATAATGGAAAGATTTAAATCATTGTAAAGGAGTGAGGAA
TAAGGTACAATGTTTTTAATAAAATTGAGTCAAGAGGTGCAAGAGGAGAGGAAGAAGCGCATGAGGAAAGCAAATGTTGA
AGCTTCTTCGTTTGCATATTCACAAGTTAGAGTCACCTTCTTCTCCACCACACTTACTAATATAGATTTCGTTTCTCCTG
CAATCCAAACCAAAATAATACTTAAATATACCATCAACCTAAGCCTTCAAAGTTTTGATAAATATACGTATGTACTATCA
AAAATAATTTTAAAATATTTATCTTTTATTTCTCATTATATTTTTATGTTGACCCTTCATTTTAACAAACAGGCACATGA
CCAGATTAAAAATAAAATAAATAACACTTTACAAACTCATTAATTTAACATTTCCCCAAGTGTGGGAATGAGTTAAATGG
GTGGGTTTGAAAAGTGGATCGAAAAGAGACAAATTTATGAAAGAATTGAAACTAATTACTCTATAATAGTCTAATTTGAT
TTGAAACGGAGAGAATATATGAAGAGTTCATTTATCTTTAAAACGGAGAGAATATATGAAGAGTTCATTTTATCTTTAAA
ACAGAGAGAATATATGAAGAGTTGGTAATCGAATTAAGATGAGATTTTATTAAAGGCTTTGATATTCTGCTTTAAAGAGA
GGATAAATTTGATACCATATTTAGTTGTAGAGGTTAAGGGATTTGAAAAAAGTTTCATCAATTTGGGGAAAATAGTACAT
AATGGAGAAATTTTTAAAAACTTGCAATATTATCATTTGTACAAGTAGACCTCTCCAATGAGCAGAGGTTGACGAGGAAT
GGGTTGCATTCGCATGCCGCATGCCAAGTGTGATAGAGCTCCACTTAAAACGGAGGTCTTTGTGAACGGCTTAAAATATC
CTTCAACCAGGTAAATTGGTACAAAATTATTATTCTTCTATCGGGCCTAAAATGTCCTTAATGTCAATCTTTTGATTCTA
TTTTGCCCTCATCTTTAATAACCTAAATTCATTAATGACGTGTCACTATTTTATTAGCTACTAAAATAAATTATTAGCTA
CCATAATAATTAATTTAACTAATTAAAAAAGAGTAACTTTCACATAAAGCAAATACAAAAATCATATTTGTATGATATAG
CTATAGTTCCATAGCAAACATAAAAATGTATATTTCGCTATACATATATAAAAGAAAGCAGTTGTATAAAAAAAAAGATA
ATTTTGTACCAATTCGCATAGTTAAGGGATATTTTAGACCCTTTTTCCGTATTTATTTTTAAGGGCGTAAGAATATAAAT
TAGAAATATTTGTATTTGTACTTAAAATATAAGGATGAATATATAGAAAGGAGCATATTTTTTATTTGGTTGGATGATTT
GTAAAACTAATTAAAGGTAAAAGGGAAGAAATAATTATTGGATAAATTTTCCAAGAAATTCGGTGGAATCCAATGCCAAA
TAAAGCGAGTGGTCCAAGAAATCAAGTTGTATGAATAGTGACTTGTCGTCAGCATATGTTTTCACTCTCCACAATCTTAA
CAACCACATTAGTACACTCCTAGGCAGCTCCAAGAAGAAAAAAAAATGCATAAATACAACAGGTCAAGCATTTAAAAACA
TGAATCACAATCGTATAGCCAAACACTAAAGTTAGTGGAAGAAGCAAAAAACTCCAAATTCATCTATGCTTTGTTGTTGA
ATATGTTATAGTGAAATTCCATCTGCTAGAGTAACTACTTTAGCAATTAATTAAGACATAGATAATAGATACAATTACAA
AGAAAAGAGAAAATAGTTAGTTTGAGTACAAAGACCANNNNNNNNNNNNNNNNNNNNNNNNNNNNNNNNNNNNNNNNNNN
NNNNNNNNNNNNNNNNNNNNNNNNNNNNNNNNNNNNNNNNNNNNNNNNNNNNNNNNNNNNNNNNNNNNNNNNNNNNNNNN
NNNNNNNNNNNNNNNNNNNNNNNNNNNNNNNNNNNNNNNNNNNNNNNNNNNNNNNNNNNNNNNNNNNNNNNNNNNNNNNN
NNNNNNNNNNNNNNNNNNNNNNNNNNNNNNNNNNNNNNNNNNNNNNNNNNNNNNNNNNNNNNNNNNNNNNNNNNNNNNNN
NNNNNNNNNNNNNNNNNNNNNNNNNNNNNNNNNNNNNNNNNNNNNNNNNNNNNNNNNNNNNNNNNNNNNNNNNNNNNNNN
NNNNNNNNNNNNNNNNNNNNNNNNNNNNNNNNNNNNNNNNNNNNNNNNNNNNNNNNNNNNNNNNNNNNNNNNNNNNNNNN
NNNNNNNNNNNNNNNNNNNNNNNNNNNNNNNNNNNNNNNNNNNNNNNNNNNNNNNNNNNNNNNNNNNNNNNNNNNNNNNN
NNNNNNNNNNNNNNNNNNNNNNNNNNNNNNNNNNNNNNNNNNNNNNNNNNNNNNNNNNNNNNNNNNNNNNNNNNNNNNNN
NNNNNNNNNNNNNNNNNNNNNNNNNNNNNNNNNNNNNNNNNNNNNNNNNNNNNNNNNNNNNNNNNNNNNNNNNNNNNNNN
NNNNNNNNNNNNNNNNNNNNNNNNNNNNNNNNNNNNNNNNNNNNNNNNNNNNNNNNNNNNNNNNNNNNNNNNNNNNNNNN
NNNNNNNNNNNNNNNNNNNNNNNNNNNNNNNNNNNNNNNNNNNNNNNNNNNNNNNNNNNNNNNNNNNNNNNNNNNNNNNN
NNNNNNNNNNNNNNNNNNNNNNNNNNNNNNNNNNNNNNNNNNNNNNNNNNNNNNNNNNNNNNNNNNNNNNNNNNNNNNNN
NNNNNNNNNNNNNNNNNNNNNNNNNNNNNNNNNNNNNNNNNNNNNNNNNNNNNNNNNNNNNNNNNNNNNNNNNNNNNNNN
NNNNNNNNNNNNNNNNNNNNNNNNNNNNNNNNNNNNNNNNNNNNNNNNNNNNNNNNNNNNNNNNNNNNNNNNNNNNNNNN
NNNNNNNNNNNNNNNNNNNNNNNNNNNNNNNNNNNNNNNNNNNNNNNNNNNNNNNNNNNNNNNNNNNNNNNNNNNNNNNN
NNNNNNNNNNNNNNNNNNNNNNNNNNNNNNNNNNNNNNNNNNNNNNNNNNNNNNNNNNNNNNNNNNNNNNNNNNNNNNNN
NNNNNNNNNNNNNNNNNNNNNNNNNNNNNNNNNNNNNNNNNNNNNNNNNNNNNNNNNNNNNNNNNNNNNNNNNNNNNNNN
NNNNNNNNNNNNNNNNNNNNNNNNNNNNNNNNNNNNNNNNNNNNNNNNNNNNNNNNNNNNNNNNNNNNNNNNNNNNNNNN
NNNNNNNNNNNNNNNNNNNNNNNNNNNNNNNNNNNNNNNNNNNNNNNNNNNNNNNNNNNNNNNNNNNNNNNNNNNNNNNN
NNNNNNNNNNNNNNNNNNNNNNNNNNNNNNNNNNNNNNNNNNNNNNNNNNNNNNNNNNNNNNNNNNNNNNNNNNNNNNNN
NNNNNNNNNNNNNNNNNNNNNNNNNNNNNNNNNNNNNNNNNNNNNNNNNNNNNNNNNNNNNNNNNNNNNNNNNNNNNNNN
NNNNNNNNNNNNNNNNNNNNNNNNNNNNNNNNNNNNNNNNNNNNNNNNNNNNNNNNNNNNNNNNNNNNNNNNNNNNNNNN
NNNNNNNNNNNNNNNNNNNNNNNNNNNNNNNNNNNNNNNNNNNNNNNNNNNNNNNNNNNNNNNNNNNNNNNNNNNNNNNN
NNNNNNNNNNNNNNNNNNNNNNNNNNNNNNNNNNNNNNNNNNNNNNNNNNNNNNNNNNNNNNNNNNNNNNNNNNNNNNNN
NNNNNNNNNNNNNNNNNNNNNNNNNNNNNNNNNNNNNNNNNNNNNNNNNNNNNNNNNNNNNNNNNNNNNNNNNNNNNNNN
NNNNNNNNNNNNNNNNNNNNNNNNNNNNNNNNNNNNNNNNNNNNNNNNNNNNNNNNNNNNNNNNNNNNNNNNNNNNNNNN
NNNNNNNNNNNNNNNNNNNNNNNNNNNNNNNNNNNNNNNNNNNNNNNNNNNNNNNNNNNNNNNNNNNNNNNNNNNNNNNN
NNNNNNNNNNNNNNNNNNNNNNNNNNNNNNNNNNNNNNNNNNNNNNNNNNNNNNNNNNNNNNNNNNNNNNNNNNNNNNNN
NNNNNNNNNNNNNNNNNNNAATCTATAAAGAGGAGCAGATCTTCTATTCCCATGAGAAAATGATGGGCGTGACTCGTGAG
ATCCTGCAATGGGAAATGAGGAAATTGGAACGATGTGTAAATTATGCAAGATAGTTTAAGTAAGTTATTCTCATGTTTAG
GTAGTTTTGGATTTCTTTTTTATTTTAAAATGTTGATCTACAAATTTTTTGTAAAACATTTTTTTTTTTTAAATTCGAAT
TTTGTAACAGTAAAATGATTATGGTGCATAATTATTTTCCTCTTTTTTTGTTTTAAAAAATTATATTTTGAAAAAAGTTT
AACAAGAAATGTATAGTTATTGTGCACAATTTGATTTCTTAAAAACTGAAAAAATAAATCCTAAAAAAACTATTATAGTT
TTTCTGTCTGTTATTTATTTAATTATATGCACAAATTTAAAATTCAAAAATGATAGTAGTGAGTATTTTTAGCATAGTGT
AAAAGTAGGATAAAATTTGTTTTCATTTTTTTAACTACATATATTTTTTTTGACAATCAATTTTAAAATTTTAAAAAAAT
TCCGTTTATTTTTTTAACATTTTAAATTGAAAAAACTAACTAACACAAATTGAAATTATTTAAAAATTAAATTTTTAAAT
TTGAAAATTTTGTGGTACTGACACGTGATACTTTTTCTTCTCCTATTATATATATATACTAGTAAAATTACCCGCGCTTC
GCGTGGAAATTTGATATCACGGAATTTATAAAATCAGTCATTAAAACTAAAACACTATGTTGTCTTACATACAAGGTTAC
ATAGTAACTAACATTAATAATGTAAAAAAAATGATAATTATAACATCTTATCATTTATCCTTCAATCAATCATCTTTAAT
TTGATTTTATAATTTATCCTTTTGCCTCCAGTAAGTGTTACTATTTGATATTTTTGGGAAATTAGATGAACATCAACATG
AGATAGTAATTTTTTTAATAATTAAATAATCTTTATTTGTACTAACAAGTACTTATAACAATAACTTTACAGAAACATAA
ACAACAAAGTTTAAAACATGTACTCAAAAATACCAATTAATATCATAAACATAAATTAATGACTGTAAAAATATATATCA
GGATCTATAACAATAGAATGAAACAGAAAGGAAAAAATTGAGTCCACTGAATGCACAGTGTCCACTTAAGAAAATTATTC
CCCTCTAGTACCCGAGGTTTAAGGAAATAGATCCGCTTAGGATGGAACGATTCTATTCACAAGTGTATTGATACAAAAAC
AATAGTGTCAGTGAGTCACTCAACAGGAGCAAAGTACACCAATTATTAATTGTGCAGAAGAAGAAGAAGAAGTTCAGAAT
TTTCATTGTTTTAAAATGAGAGGAAATCCCTTTATTTATAGATAACAAAGGGTAGTGTGAAAAAATGCTTATTGTTCCTT
ATCGAAAATGTCACAACTCTTTGGAAAAGTTACAACCCTTCGAAAAGGTCACAACCTTTCATAAAAGTCGCAACTCTTCA
TAAAAGTCGCAACTCTTCATAAAAGTCACAACTTTTCATAAAAATCACATCTTTTCAAGAAAGGAGAAGGCTATTTTTGG
TAATAAATAAATTTAAAAAGAAATTTTAGATTGTGGTGGTGCCACGTAGGCGGACCTAGGATTCTCTTTATATATATATA
TATATATATATATATATATATATATATATATATATATATATATATATATTTGACCGTTTGAACCAAACTAAAAGCTGGAT
CGAAACCGAATCTACTAGATTTGGATCGACCAGGTAAAAATTTGAGATCCGTTTTGGTACCTATTCTAGTACCCTATCCA
ATCGGTTCCTTACCGGTTCATCAACCAGTATCGAATCTATCGAAATGGGAGCCAGACCAGAATTGGATCGGACCCGAAAA
AACCCTGTCTAATTGCCAGCCTTACTTATAAGTTTGTCACTCCATTTGCACAATGATTCTCGTTGTATATACAGTGATTA
GATTTTGATTCTTCCAACGCGCACCTCATCCCATACTGAATTTTTAAAAATTTGTTTCAATCGGCATCGCACCACATCAC
ACTTACATGTTTTCAAATCTATATCGCCCCGCATAAGGTTAAATTCATCCCGCCTTGTTGTTATCTCTAGGTGTCAATAG
TTTCTAAAATAAAATACAATATAAAAAAAATTATTTTAGTTTATGATAGAATTTTGTACTCTCTTTAGATCAAAAATGAA
AAACTATCAAAAAAGTTATTCCAAAATATTATATATAAGTGAGTAAATTGTAACGACCTAATTCCATCGTTATGGAAAAG
CCAATGAGGAAAGAATTGGGATTAAAAAACTTTTTCGTAGTAACTTAAGATGTCCTAGCCTAGTCCAGATTTGGACGAAA
TAGGAGTCAGGTGAGTCTAGAGAATTCTGGTAACAATTGGGTGATCTAATTATGATTTTAATCACATGAGTAAATAACTA
AGACGTTAAGAAACCCGTACAACTTTACGGAATTGAATTCGGACGAGTAGAACTCCCGAAATTGATCTTAGCATGAACGA
GTATGTTCTGAGTGTCATGGGATGAAGGTTTGTTGTGAAATGGGGGCTTGAAATTCAAATTCTAACATTCTGTCTCTGTG
CATGCCATTGTAGTGGGATGGATGTTGTTGTAGCGGGGGAGCTATAGCGGGATGGGTCTCGCTGTAGCGGGACATACGTG
ACTTAAGTCGGAAATAAAATCTCAAAAAAGTTTTATTCTGCACTTTTTGACTTTGAGAGCTAGGAGACGACCCCAGGCGA
GTTCTTGTCCGTTTTTCACTGTGAGGTTAAATGTAAGGATTTAACTCCCCGAATCTGTTTTTTGATCCGTAGATTGTAAT
CTAGTGGGTAATTATCATTGGGGGAAGGTTTAGATCTGAAGTCAATGTTGGAAAAAGTCCTACTTTGGGTATTGGGATCT
TGGGTTGGCCTAGGGTTGATAATGTTGATTATAATCCGGGTAATTAGGCCTCGTTTATTGATCCTTGCATTAATTGTATA
TTTTTAGACCACGAACAAATGGGAAGAATCTGGAAAGGGAAGATTCAAGTGCCTTAGGAGATTCAAGCTTGGATTCGAAG
TAGGTGATGGTTGTGATTTCATGATTGTGTTATATATGTTTGTTCTTGCTTCATTGTAATATGTGTATGTATGTAAAAGT
TGCTCTATTGATCAAACTACTTGTAAATGAAGATAGTTGAATGATTGAATGCCATAAATCATGACTTGATTGTATGATTT
TGAGAATATACTTGTGATTGTGATTGTGGCTTGTTGAATGGATCGGGTGTTGCATTCCAACACACTAACTGGGACCGGTT
GCCACGTTTCGGCATAAATATATGGATCGATTGCCACGTTCCGGCATAAACATGGGATCGGTTGCCACGTTCTGACATAA
ATATTGGATCGGGTACCACGTTCCGGTATGCTAACAGTTTGGGTGTGGGTTCCATGAGAGGACCATTGATTTGACATAAC
TGTATATCTTGATAAATGTGAAATTGTTCGTTGTTCGTAAATGATATCGATATTGTATATATTCGGTGTATGCATTTTAT
TATATTGTTGTAATGACTTATGTATGTTGCACTTAATGGGATAGTTGTGTGATCCTACCAGTACATTGTGGTTGTGTACT
GATATTGCACTTGCTCTTTCATTGTTAAGTACAGGGTATCTTCAGGTGGCTATTGATATACCCCATCTAGGTGACTATTG
AGCGTGATCGGATTCAAGGGTGAGCCAGTTCGTTCAGGTTGTCATGGATCTTTCTTGTTTAAGTCCACTCTTTTCGGACT
CAAACTTTTGTTTAAGGTGTTGTTTAGTTTTGGGGTTGTACCCCTTGTTCTTAGACTTGTCATTAGTAGAGATTTGGTAC
AATGACTTTCAGGTTCTAGGGGTTAAATTTCAGCATTAGCTTGGTTAGTTAATTGTTTAAACCTTTGGAGTTTATGGGGA
CTCCAATTTTATTGTCATCTAAACTTGCTTTCGTATCTTTAAATGCCTTAGTTTTCATGAAATTTGTTAGTTTGGGTTGT
AGTAATGGTTCTCCCACCAGAGGGTTAGTGTGGGTGTCAATCACGACAGTTTGAGTCATGACAAAGTTGGTATTAGAGCC
CTAGGTTCGTTGATCTCATTGTACCAAAACGAGACTAGTAGAGTCCTGTGGAACGGTACAAAGACGTCCGTACTTTTCTT
CGAGAGGCTATAGGACTTCAGGAAATACTCACTTCATTCTACTCCTTCGTGCTATGACTTGAGTCTAATTGGTATCTGGG
TGATACAAATTAGTATCTTTCCTCCCTCACTCTATGGTCCGGATTAGAGCAACAAAAGTGGTAACACCATCACTAGCAAG
AGAGGATGTGTATAGACTACCGAGAGTTGAATAGGGTCACCATTTGGAACAAGTTCCACTACCTAGAATAAATGATCTTT
TGGCCAGTTGCAGGGTGCATCAGTTTACATTTTTGCTCTTGTACTGGGAGACTAGTAATGGTCATCTATGGAACAAACTA
ATTTAGAAATTGGGCATGTCTGTGAGTTGTAACTTGAAAACTGTGAATGTGTGTTCCTTGTTGCCTGAATTAACTGTGAA
GGTGGAAGTTGTATTTGCTTGGATGTAATGATATGATCATGTGCATAGCAAGTGTGGGTCTGAATTTTGATATGTGTAAT
ATGCTAGCTGAATTGATTGAAACTATGCAAGTTGTAACTGCTGTGAAAAGAAGGTCACAACTAAGTTCGATGCAAGGTCT
AGATAATGTACAAGGTGATTCGTAAGAAAGATCTAGACGTGTCTTGTGCTTGAGTTATAACCGCATAAATGTCTGGGTGT
ATCCTGGGGATGTGTGGGTTATGGTGTTGAATTAATGAGAATTAGTTGGATTGTGTTTCGTTGGATTGACTCGGAGTAGA
CAATGATTATCATAGTTCAAAGGATTATCCTAAATTGCACAGTAAAGTTGAAAATTGTTGGGAGATTTAGAAAAGAGAAA
AACCCCCAAAAAAATTATTGTCTGGGTACTGTTTCCTTCTGAGCCGCTGGAGTGGGATTTTTTCCGCCAGTGCTAGGCCA
CCAGAGCGGAAATTCATCGCCAGAGCAGGATAGGGCGAGACAGAACCTCAGCCATGTCTCCTCTATTTTCTTCCTAGGTC
TCCTTATAAAACCCGAACCGAATCCGAACTAACCCCTACAATCCAATCAGTGTTCAGGAATCGAGGATAGACTATAAAAC
CTTGTAATAAATCGAATGTTGTCAAAAACAGCAGAAAAATTAACATCCATGTGCTTACAAAAACAAAAGGGGTAGGCAAA
ATTTTCTAAGTGTGAATTTTGGTTGACTTCGGTTGCCTTTTGGGGCATGTAGTTTCAAGGGAAGAGGTAATGGTAGATCC
CCAAAAGATTGAAGCAGTCATGAATTGGGTCCAACATAGTTTTGTGACTGAAATTAAGAGTTTTGTGGGGCTCGCTAGCT
ACTATCGTCGCCTGTGAAGGATTAAGGTCAGATTTGCAGATTCAAGTTTATAGGTGACAACATTCGAAAAGTTTTGATAA
GGGACGGTTAGATAATGAACACCATTACTTTAGAAATTGCATTTAGTATTGTTTTTATAACATGTATGGGTTGTTGATAC
GTCCAAACTTACACCTCAATTAAGAGATATAAATGGTCGAAGTCAATTTATAGAGCTCAATGTGAGTTGAGGTCGATCCC
ACGGAGAATTTCTTTACATAAATAATTTCACTGTCGCGTTTTACTCAATGGTTGTTATTATTTCCTAAAGAAACACTTGC
GGAAAGTAAAATGGGTTTAGTTGTGATGTTCTAGTAACTAAGATTTGTAATCGAAATTCAAATTAACAATTAACAAAGTT
TTCAGTTCACAAGTTATTTCATTAATTAAAAGAAACCAGGATTGTGTTCACCATAACGTTACACATAATGTTATTTCGTA
TATAAGTTTAGGCAATTTATCTCTACAAAATGCAGACGAGTTAGATATATCTGATACTTCTCAGTCTAATCAGATAATAT
TCACTCAAGTCCTCTCGGTCCCAGAGTGTTAATAATTATACCCTCGTTTATAGTGGTGTTAAAGTTCTTTTCTCTCGAAC
TCAAACTTTGACTCCATTTCTTCCAGATAACTTAGCTTTTTCCCAACTATTATTTTTCTCTCGAACAAATAATAGATACA
TGCTTATTCCAATGCATGCACTCATCAAAATAAATGAATAATGAAAGCTAGATTATATTTTGCAAACATAAATCGCCTTT
CACTCGTTTCACGGAATTAAGTTTTGGTTTTACATCATAGATCTCACAATCCCAGTTGTGGTATTTAGCCACTCATGATT
TCACGTAAACAATCAGAATTATACAATGAAAACATGTTTAGAAAGTACTTATGCTAATAAGCAAATCGACAAGCCACTTC
GATAATTCAAGAATTAGAAATCCAAACTTCAAACTTAATTCAATGTTAAAGTCGATAATCAAAAGCTAAGAATAATGGAA
CCTTGTTCATCGTTCAAGGTAAGATAAGATAAAACATAAAAAAATGACCTAATTAATTCAAATAATGTGTTTTAAAAAGA
GTACTACTCGAAGTAGGACTGAAATGAGGCAGCTTCACGGACAGTTCCACGACCCATCAAGGGTTTCACGGTCTCGAGGG
CCTCACTTGGACTCACCCAAGACAGGCTGCTCAGGACTTGTACACTTCATCTTCACCACGACTCGTGACAATGACCACGG
GCCATGTAGTTATCCGTGGTCTTCACTTGTGGAATTCTCTCTTCAACTTTCCAATGCTCCTTTACTGTATCATTTACCAT
GGACACTACCACGACTCGTGACGATGACCACAGTCTGTGTAGTTGTCTGTCGTCTTCACTTGGTCAATTCCTTTTTCAAC
TTTTCATTGCCCATCCACTAGTTCACCTTCACGACTGGCACCACGGAGCGTTGTGAGGACCACGGTCCGTAGAGGCGTCT
GTGGTCTTCACTTGGTTCAATCATCTTTCGGCTGTCTTAGCCCTAAACACTGGTCCAATTCTACGAGCGTCTTCACGATC
CGTAGTGAAGATCATGGCCCGTGAGGTCGTCCGTGGTCTTTACTTCCTTTAATTCACCTTTACTGAATTCTTCTTCTTTT
CTATCTTCTTTCACTTTCACCTGTAAAAATACTACCAAACACATTATATCCACATAAATACACTCGATTCTAGTCTTAAT
CCTTAGTTTTCAAGCATTAAATGTGCCAAAATTTCGCGGCACATCAACACCCTCAACTTCGAACCGTTACTTGTCCTCAA
GTGATGAGAAAACAAAACATTCAGCCCTTAAATCATTCAAACACTTTTGAAACTACGCAGCAGCCATCTCAAACACAATT
TGTAACCAAAACCATGCATCTAACATGCAAGGATCAATCTATGACATCTCATTACTCACAGTCGATCATGCTTAAGCCTG
TGAATTATCAGCTAACACAATCTACTCTAAAATGTAATCATTGTGTCCTCACACCAAAGAAGTCCCTCACTCATGATAAT
TGGGACTAAGTATTACGCTCACACTCTCAAAGAACTTCTAACACTAACAACAAATTACCATGGGCTTGCCCTTGCTTTCT
ACACTCTATCTTACAAACACCCGGAATAGGATCACTGTAGGACTTTATCGGCTTGTAACATAGGCTAAGGCTAGGTAATG
GATATTTGGGTTCGTGAGTGACTAGTCCCTTGGTTTTCCAAAATTTCATTTTCACACAACTCTTTTCTGAGCGATTCCCT
TTTTTTTTTCATTTCAACACATCCCAATAGCCATTATTTTCCTTTTTCTTTTTGTTTTTCTTTTTCTTTTCTTCTTTTTC
TTTTCTTCCTTCACACTTTATATATATATATATATATATATATATATATATATATATCTATGTATGTATTTTTATATGCA
CTCAGCTCACTGATTGAACTTTCTTTTTCACTTCTTCTTTCTACTCGAATTGAAATCACCCTCAACTTAGGCTTTTGGTC
TGAGTTGTGACATCGTATCTTTGGAGACCAAAGGAATTGATATTTACTGGGTAAGAACAAAAACAGATTTCCAGGATCAA
ATTGGGTTCAAGTGGTAAGATTTTTTATTTGGTTGTTTTATTTTTGGCTTTTTAATGGCGTAACAACAATGGCATATTGA
TCCTTTCCTATCTGGTTATTGTCATATTTAAGCAAGACTACTCGAGCAAGTTCTAGTTTCTATTCCTAAGACTTTAAGTA
AAAACTTTCAAACACACATGACACAGGACTACATTATCCAGTTTCTTGGTTTACCAATTTATTGATCAGACTAGCAATGC
TCAATATGTAAATATCTAAGATGCCATCTAAAGATCCTAACAATCAAACCTCAGATCAAGGTAATCATTACACACATATT
AGTTGCTGCACAGCTCAACACACCAACACAAACACAAGACCATAACAGTTTTCACAGTAAACACACAATCAACCTCCATT
CATTCTAACAGCTAGAATGGCAAGTTACTCACCACCCCCTCCCTAAACTAAAGACTTTTCCCTCAAAGTCAATAAAGAAA
ACAAAACAGGGCTATGAGGAGGGGTCATACCTGCGGCGCTCTAGGCGCCAATAGTCGGATCAGCGTCGGCACCCTTATCA
ACGGGTGCACTCTCAGAACTCATCACATGATCAGGCTGGCAACCACTCACCAGGGGAGGTACTCTGCTACCAGAAGCTCT
AGCTAACACTGCATCTCGTTGTTGTTATTCCAGTGCTTCTTTTTCTCGAGCTTCCCTCTTTGATGCCCTGTGAGCTTTCT
TTTGTGTACTTCTTTCCTCTCTAGACAGGTCAGTAGGCAGCTCCTTATTAGATTCTTCGGCTTTGTGTTTCCTCTTGCCA
GACTTACTTTTGGGTAGTTCACCCCAAAAATCGTCAAGTGATTGAGTGGAGGGTGCCTAACTGAGCAATTACATTAGAGA
ACCTGGCATGACCGGAGTGGGAACCTATGCTGGCTTTTCAGCCAGTTTAGCAACCTGAGTTTACATCTCGGCCAATTGTG
ATTTGAACTTTTTAGTATCTACCGAATCGGCAGCCTGGAATCGATCCTGGATAGGATCTCCAAACCACCTATTCTATCTT
TTAAGACAGCCAACTCCTTCTGCATCTCATCTTTAATCTCTTTCTTTGCAGCTAACACATCCCTCTCTATTCGCTGAGGC
ATCCGATTCACAATCTGGTCGACTAAGGTCCTGGTTTGGCGCTGATCTGCAACCAATTTCTCAAGAAAAAGCATAAGGAT
AGTGACATAGGTACCTGAAACCGGCGAGGTCGAACTGGTGGTGGTGCCTTTGTGGAAGGTTGGGATGAGTCCCCCTATTT
TGTTCTTCTATCCGCTTATGGAATGTCAATTTGTACGTGAGGAACAACAACCAAAGTACCCACAGTTGCATATTTTGCAC
TAAAGAGATGGTTTGCGACATCTTTGATCTTAGAAACTTAGGTGAGTCTGAATGTTTCACCCCATATGTCAACCAACCTG
TTTGGAGGAATGGTCGTTTGTCGACATAATTTCCCGATCAGACAGGGAAATGGAAGTCCAGCTCTATCACTCAGTGCCCT
GTCTCTCATCTTGATGGCTATAATCCGCCCCACATTTATCAGGTAACCAACTATAAGACATGCTACGAAAGAAGCCATTG
AAGGGGACAAAGTGTTATCATTAGCTATCGGTCGCAATTGTGCCCGGATGACAGCCCCCCAAATCTCGGCTGGAAAAGAT
AGTGAAGCTTTCGTAATGAGTGTTGGAGTTGTTGTGACCCAAACTGCATTCTCCCAATCTATGGAAATTTACCTTGCAAT
CCAGCGCAAGACCCTCTCTCTCGAACTATGAATCTCCATCGTAGTATCACTAGTGACCTCATGATGTTTACCTTAAAAAG
GCCAACTGAAGCTGGTGCAGTGTATTCTGGGCTATGCAACATCCTGTTAATAGTAGCCTCAGAGATATCTATCAACGTGC
CCCAAACTATAATTGAGTTGAGTGGACCCCAGGTAATGGCAACGTCCTTCTGATCACATTTAGTTGTCTTTGTTTCCGCA
ACAAAGTTCATCAGTGTAGTTGCATAAGATGAATAAAACTCTCTGTCCAGGTGGCTAGAGTATTCTCCAGGTGCATTGTT
CATCCAGTTAAATTGATGAAACTGAAATGTCCGATAAATGTCAGGGAATGCTTTGATATCAGCTACCACCACTCTAGTTT
CAGACATGATTGCTCGCTTCTTGAAACCGCCAGACTTAGTTACAATGCCATGATTAAAGAAATCCTCGGACCTGTTCACA
GTCCACATCAAACGGAAACAGTCAATCAGCTACTGTCTCGCTGCGGGATCGTGTTCATGGATGTGAACATACTGGACCAT
GGTATCATCGAAGGTGATCTCTACATCCTCCTCTATAGTACCTACCTCATCCCGTGCTCCGTTGTCATCTTTTGTATGCA
CTGCAGGTAGAGAAGTAGTAGCATTGTTCTGAGAGTCATTAGCAGATTCTGCACTTTCTCCCGAACTATTATCCGACTGG
CTTCCCGAAGCAGCATCAGATTTACTTCTCGATTCCTCCCCGCTACTGAAACTACTACCTCCCTCTTCAGACAAAAGATG
AGTGTCCTGGAGGATAGCCCTTGCTGCTCTGGATCTAGTAGCCCGAGGTGGATGATCGTCAGGTGTAACATTAATTTGGA
CCTCCGAATTACTAGATTCGGAAGCATTATGGCCTTCCAATTGAGATGCAGTAGGGGAGGAATGTTTGGTTGCGTTCTTT
CGTCGGGGAGGCATAGTACCTGAGAGACACAACACTCATTAGTACACAAATCCGTAAAATGACACACTATCGGGTACTCA
GACTTCCCCTGTGTAATTACATCGTGACGCTTTGCCTTAAGAATGTCGTCACCCAATCTATCATTGGGAAGGGCCACGGA
ATCACAAGATGAACATAAATAAAAATATAGAAAAAATAAAATTTTACAAAAACAAGTAAACTCTATGGGATCTCTCACGG
GACGTGGTAAGTACCACAGTTCGTTAAACCCCTCGTGAATTTATCACAGACTCAGTGTGCAACAATGGCTTAACTAAAGT
ATTGTTCACGAACGGTAGCACGGGCCGGGAGTGAACCACGGTCCGTGATAGTGCTTGTGAACTTATCTACTGGGTGGATT
TAATTCAAGTGTGGTCCACAAGTGGTTTCACGGCTCGTGGCAGCTTCCATGGTCTGTGAATCCTCTTGTTATCTTACAAT
TAAACCATTCATCCCATCTTTTCTTCCCTAACTTCACTATAGTTCAGGTTGACAGTACCAACACACTTTTCTACATAGGA
TCAAAATGCAACTACTAATACTACTGAATTTCAACAAGCAAAATGCTAAAAAGACAATATTTATCAAACACACATATACC
CTAATCATACCCACACAAAAATCATTAGTGTTAAACAATTCAAATTAACCCACAACAACCAAATTCACCCAATTTCAACC
AACCCACAATAATTTCACATTAACAATGGTAGCTCATCATAAAGGTACAATCGACTAATTCAAAGCATATCCCACTTGTT
TTTCGACAAGATTAAACTTATAACAAGTGTTAGAAAGACTTACTTCGAAATTAGATGGAACTTTCGCTCAAAAAGAAAAA
GAGAATTGTTGAGCTGAATTCCTTGACAAAATCGAACTAGGGCTTTGATTATAGGATGACAATTGGTAATTTTACTAATG
CACACTCTTAATTGTATGACTAATAATTGTTATAGTGGAGAGGGAGAGAAAAGAAATTGACCCTTGGCGCTTAGCATGGT
TTATAAATGTTTAAGGTTACACGCGGGTCGGGTCGGGTTCTGGTACTGTGGGGTTGTGGACGACGGACCGTGAAAGTGTC
TGTGAAGGTCACCACGGTCCGTACAATGGTCTATGGAACTGGCTTGGGACAAAATACTTACATGTGGTTCACGGGAGGCT
AGACGGTCCGTACAAATCTTGACGGACCGTGAACCTTTTTCTTGCAACTTCCAGTAGCTCTCTTAAGTTGGTGCTTAGAT
TGACGGACCGTGAAGTTTCCCGTGAAGGGCACCACGGTCCATGAGGCTACTCGTTAAGAGCAGTCTGCACCTAGTTCCTA
TAATTTTTAACCTCACTCTCTCTTGCACACATCAACATAGTGACTCTATAAAAACAAATAAAACTAAAGAAAAAGGAAAA
TACCTAATACAATTAAATCTTGAGTTGCCTCCCAAGCAGGGCACAATTTAACGTCGCGGCGCGTCACATGTTACTTGATT
ACTCAGACTTCATTAAGTTTACATTCCTCCACAATCTTCACATCTTCTGGAAAACCCAATTATTCCTTGATTCACTGACC
ATTGGCTTTGAACCTCTAGCCCTTGTCATTTTCAAGCTCAATAACACCTGACTGGAACACCTAAGTAACCTTAAAAGGTT
CAGACTATGTGGATCTCAATTTTCCCAGAAATAAACGAAGTCTGGAGTTGAAAAGTAACACCAAGTCACCAGGAGTGAAG
GTTCTCTTTTCAATATGCTTATCATGATACAACTTCATCCTCTCCTTGTACAGTGCATACCTCTCATAAGCTCTCAAACA
AAACTCATCCATCTCATTAATCTGATCTAGTCTCAGGTTTATTGTTTCACTCCAACTGAGATTCAACTTCTCTAGAGCCC
AGAGTGCTTTATGCTCAAGCTCAACCGACAAATGACATGCCTTTACAAACACCAATTGATATGGAGACATACCAATAGGT
GTCTTGAAAGATGTCTGATATGCCCATAGAGCATCATCTAACTTTCGTACCCAATCTGTCCTGTTGGCATTTACTGTTTT
TGTCAAGGTCGCCTTTATTTCCCTATTGGACACCTCTACTTGGCCACTGGTCTGCGAGTGATAAGGTGTTACAACCTTGT
GTTGTTTAACCCCATATTTGGTTAGAAGCGCACTGAATACCTTGTTGCAGAAATGGGACCTGCCATCACTGATGATAGCT
CTGGGTGTGTCGAACCTTGAGAAGATATTTTTCTTCAGAAAATCAGCAACACTATTGCCATTATTCTCAGGCAAAACGAC
TGCCTCAACCCATTTGGACACATAGTGCACTGCAACCAATATGTGCTTCTGCCCATAGGAACTCACAAATAGGCCCATGA
AATCAATTCCCCACACATCAAACAACTCCACATCTAGAATAGGTGTCATGGGTAACTCATGGTGCCGAGAGATGGTCATG
ACCGCTGGCACACATCACATCTCCTTACTATGTCTATCGCATCGTGATGAATTGTAGGCCAATAGTACCCACACTGAAGT
ATCTTGTGGGTTGTCCGAGCACCTCCATGATGGCCACTTACTGGAGAGGAGTGACATGCCTCTAGAATGTGCAACATCTT
AGCTTCTGGGATGCATCGCCTGATGATGTTATCAGCACACACCCTATACAGATAAGGTTCATCCAAAAAATACTTACCCA
CATAATGAAGGAACCCCTTCTTCTGCTGAAATGTCAGCCCCTCAGGTATCAAATCACTAACAAGAAAGTTAGCAAAATTA
GCAAACCAAGGAATAAGATCAAGAGTTACAGCCAATACATGCTCATCCGGGAATGCATCGTTGATTTCTAGTTCACATTC
TTCTTTCTTTTCATCCTGCAACCTAGATAGGTTATCAGCCACTTGGTTCTCACAACCTTTCCTATCATTGACTTCGAAAT
CAACTCATTCAGAAGTAATGCCCATCTGATTAACCTTGGCTTGACATCTTTCTTTTCCATGAGGTATCTCAGAGCTACAT
GATCCGTATGGGCTATTACTCTAGTACGCAACAGGTAAGCTCTAAATTTCTCAAAAGCATACACCACAGCCAGTAATTCT
TGTTCAGTAATTGTGTAGTTTTGTTGTGCTCCATTCAGTGATTTACTAGCATAGTAAATCGGATGAAACATCTTGTTGAG
CTTCTACCCAAACACAACTCCTAAAGCAGTACCACTAGTATCGCACATTACCTCAAACGGCTCAGCCCAATCAGGGCCAA
TGATCACTAGTGCAGAAATCAACTTCTCCTTCAGGCATTCAAAGGCTTTAATACATGCCTCATCAAAAATGAATTTCACC
TCCTTCTCCAAAAGCTTGCACATGGGGTGTGCAATTTTGAAAAAGTCCTTGATGAAACGCCTATAAAATCCAGCATGTCC
TAAGAAACTCCAAACACCCTTCACACAAATAGGTGGAAGTAACTTTTCAATCACCTCAATTTTGGCCTTGTCGACCTCTA
TCCCCTTTTGTGACACCTTGTGCCCAAGGACTATGCCTTCATTGACTATAAAATAGCACTTCTCCCAGTTCAGCACTAGG
TTGGCCTCCTCGCATCTATGTAGGGCCCTGCTAAGATTAAGCAAACAGTCATCAAAGGTGTCACCTACCACTGAGAAATT
ATCCATGAAGACCTCCAGAGTGTCTTCCACCATGACCGAAAAGATAGACATCATACACCTCTGGAAAGTGTTGGTGCATT
ACATAGTCCAAATGGCATACGTTTAAACGCAAAGGTACCATAAGGACATGTACAGGTGGTCTTTTCCTAATCTTCAGGAA
TAATTGATATCTAGTTGTAGCCAGAGTATCCATCTAAGAAGCAGTACCACCCTTTTCCAGCCAACATGTCAAGTATCTGG
TCCATGAAAGGGAAGGGGAAGTGATCTCTCAAAGTCCACTTGTTCAGTTTCCTGTAATCCATGCACACTCGCCATCCAGT
GACTGGCCTCTGTGGGACCAACTCATTCTTGGCGTTTGCAACCATAGTCATACCACCCTTTTTGGCACACATTGCAGTGG
GTTAACCCAGTAACTGTTAGAAATGGGGTATACCACCCCAGCATCTAACCACTTGATTATCTCCTTTTTGACCACCTCTT
GCATAGGTGGGTTTAGCCTCCGTTGGTGTTCAATGCTTGGGTTACATTCCTCCTTAAGTTGAATCTTATGGGTGCATATA
CATGGAGGTATCCCGATGATGTCAGCAATGGTCCACCCAATGACCCTTTTGTACCTTACCAACACTTTGATCACACCTTG
AACATGTTCATCATTTAAATCTGCAGCCAAAATCATGGGTAAAGTGTTGTTAGCTCCCAAAAATACATACCTCAGGTGAC
TGGGTAACTGTTTTAGTTCCAGCACATGTGGCTCCTCAATAGATGATTTTGCTGGAGGACTTGGCTTGTTTTCAAATCCA
GATCTAATTTCTTTGTAGCATAAGAGTGTGCTCCCATACCCTGCAAAGCATTCACGGTCTCTACATAGTCAAATCGGAAG
TCAGCTTCAAAATTCATCACCACTGCAGCTAAGGTTTCGACAGCCATCCTCTCTTCAATGGTTGCTCCCATTTCTTCTTC
ATCAAAAATCGTTATCACAGACACCACATTCATGTCATGTGGCTGCTTCATGGACCTGTAATTATTAAACTTTACCTCTT
CTTTGTTGAGTCTAAAGTTCAGTTCTCCTTACTCAACATCTACCAATGCTCGTCCCGTGGCCAGAAATGGTCTTCCCAAA
ATAATAGGAACCTTAAAATCTATTTCGCAATCCAAGATCACGAAGTCTGCCGGAAAGATAAACGTGTCCACCTTTACGAG
TACATCACATAGGATGCCCACAAGTCACTTCACTGACCTATCTGTCATCATCAACCTCATGGATGTGGGTTTTGGACCTC
CTAACCCTAGTTTCTTGTAGATGGCCAGCGGCATCAAGTTTATACTGGCCCCTAAGTCACACAAGGCCTTTGCAATTGAT
CCGATAGTGCACTGAATGGTGAATGCACTCGGATCCTCCTTCTTCTGTACCAGAGACATGGTAGCAATAGCACTGCAGTG
ATGAACATTGTCAGTCAAGTCAATACTTACAGCTCTTTTCTTTGTGACCAAGTCTTTCATAAACTTGGCATAACCTGACA
TCTGCTCTAGTGCTTCTACCAGTAGGATATTCACTGATAGTTGTCTCAGCATGCTGATGAATTTAGCGAATTTACCATCC
TAAGCTTTCTTTTTAAGCCTTTGAGGGAAAGAAGGAGGTGTCTTGGGATCTGTTGTAAAGGCATGTTTCCCTCAACCTCT
TTCTCTTTTCCTCTTGCAGATTGTGCTATTGGATGAGCATCTTCCGAGTCATCTACATGTTCAGCTTCATTTTCCTCTCT
TCCACATTGCTCCAACACCTACTCATGTTTAGTACCTACTCATGTTTAGTACCTGTAGAAATTGGTTTAGTAAGAATCTT
ACCACTCATGGTGGTGACAGACATATAATGCCCATCCTTCTTAGGATTTTGGATTGTTTGACTTGGTAGTGACCCATTCT
TCCTCTGATTTAATAAGGCTGAAAGTTGCCTAAATTGCTGCTCAATTTTCTTGATGGAGGTGGTGTGAGAGTCTACCAGT
TGACTCATACTGGAGAAATCACTTTTCATCTCCTTCACCCCTGCATTAGTTGATTCAACTTTTTGTAGCACCTTGGCCAA
CATGTCTTCTAGCTTAGACTCGCTGGAACTACCACTTGCTCGGTCTCTATTACTTGGGTGAACATAGACACCACTTCGAT
CATTTCTGTACCCATCTTTGTTCTTTTGGTTTCTCTGCTCTCTGTTTGCTGGCCTATCATATTGTCCTTCTCTTGAATAG
TTTCGACCTGTATTTCTAGAATTGTAACCCTGGTTGCCCGAGTTATAATTCTGGAAACCTCCTTGATTGCCTAGGTAATT
AGCCCCCTCATCTAGATCAATGTCCTGATCTTCATACATGTTTGGCTGTCCCACATCATTGACCTTTTCAAACTTTGAGA
CAATCTGCTTCGTAAGTAGATCAATTTGGGTCCTCATGTGTACCATGTCCTGATCCCTTTCTTCTTCTCATTTCCTTTGC
TCAGCTGAAAGTTCAAATATGTACCTTCTGCATCACTGGTGTACCATGCCATGTTATTCTTTGACACCTCGTCCGTTAGT
TGCATGCTCTCAGAGAATGGCTTCCTCATAAAAGATCCTTCACACACTGCATCAGCAATAGGTTTAGTCACATAATTTAA
ATATATATAAAATTCCTATTTTAAATGTCTCTCCGTGAGACCGTGGTTTGGACACTTCTTCAGCTTTTGGCTGAATCTCC
ACCAGGTGTCATGCATTACTTCTCCTAGTAGCTGCTTATGGGCACTTATCTCATCTTTCATCTACAGTTCTTTTGATTCC
GGAAAGAATCGTTCTAGGAAATCTTCTTTCAGTTCAGTACAAGTCCTGATTGAGTCAATCGGCATCTCATTCAACCAGTT
AGTTGCCTCTCCAGTAAGGGACAAACGAAATAGTCTCAGTCTCATTGTTGTTTGGCTAACCCCATGAATTTATTGCGATT
TGCAGATCGCCACAAAGTTCATCAAATGTTGGTTTGCATCATCACCAGTTGCACCCCTGAACATACCTTTTAGATTCAGC
AGTTGAATCATAATGGTGGTGGTTGTGAATTTAATACCTGGAGTTAGTGCTGGTAACACTATCGCTCCAGTGGCTCCAGC
TACATCCAAGTCTAAGTCATCCTCCTGATACATCATGTGAGCTGGAGGTTGTGCTCCACCCCTTGGAGCTATTGTTTGAC
GGTGGGTAGGAATGATTCCATCCACTGCTATGTTTTCGTCCATTGCCCTAGGTTGGTTGTTCACAGCATTTGGTTGAATA
CCTTTTGCGACGGTTTCAGCTTCTAATCCAAATATTCATCTTGTGCCTCGAGTTCTTGTGCGTTCACCATTTTGTGAATT
GTTTTCCGAAGTTCTGGATCGTCTAGGACTAATGGGGATCCCTTACTTCTGGTATTTGGCATACACAGTCGAACTCACCT
GAAAGAGACACTGACAAAGAACAAGATGTAAAATTAGGAAATCTAACTACACATATAATAAAGCTAGTAAAACACTTCTG
AATTGGAATTCCCCGGCAGCGGTGCCAAAATTTGATACGTCCAAACTTACACCTCAATTAAGAGATATAAACGGTTAAAG
TCAATTTATAGAACTCAATGTGAGTTGAGGTCGATTCCACAGAGAATTTCTTTACAGAAATAATTTCACTATCGCGTTTT
ACTGAAAGGTTGTTATTATTTCCTGAAGAAACAATTGCGGAAAATAAAATGGATTTAGTTGTGATGTTCTAGTAACTAAG
ATTTCTAATCGAAATCCAGATTAACAATTAACAAAGTTTTCAGTTCACAAGTTATTTCATTGATTAAAAGAAGCCAAGAT
TGTGTTCCCCATAACGTTACACCGAATGTTATTCCGTATTTAAGTTCAGGCGATTTATCTCTACAAAATACAAACGAGTT
AGATATATCTGATACTTCTCTATCTAATCAGATAATGTTCACTCATGTCCTCTTGGTCCCATAGTGTTACTAATTTTACT
CTCATTTACAATGGGGTTAAAGTTCTTTTCTCTCGAACTCAAACTTTGACTCTATTTCGTCCAGTTAACTTAGCTTTTTC
CCAACTATTATTTTTCTCTCGAACAAACAAGCTCATTCCAATGTGTGAACTCATTAGAATAAATGAATAATGAAAGCTAG
ATTATATTTTGCAAGCATAAATCGCCTTTCACTCATTTCACGAAATTAAATTTTGGTTTTACGTCATAGATCCCACAATT
CCAGTTGTGGTATTTAGCCACTCATGATTTCACGTAAACAATCAGAATTATACAATGAAAACATGTTTAAAAAGTACTTA
CGAGAATAAGCATATCAACAAGCCACTTCAAAAATTCAAGAATCGGAAAACTAAAATTTGAACTTAATTCAATGTAAAAG
TCGATAATCAAAACCTGAGAATAATGGAAACTTGTTCATCGTTCAAGGTAAGATAAGATAAAACATAAAAAATGACCTAA
TTAATTCAAATAATGTGTTTTAAAAAGAGTCCTACTCGAAGTAGGACAAAAAATGCGGCAGCTTCACGGAGAGTTCTACG
ACCTGTCGAGGGTTTCACTATCTGTGAAGCCCTTTGTGGTCTTCCTTTGGACTCACCAAAGATAGGCTGCTCAGGACTTG
TACACTGCATCATCACCACGGACACTAACACGACTCGTGACAATGACCACAAGCCGTGTAGTTGTCTGTGGTTTTCACTT
GTGGAATTCTCTCTTCAACTTTCCAATGCTCCTTTACTGTATCATTTACCACGGACACCACCACGACTCGTGACGAAGAC
CATGGTCCGTGTAGCTATCCGTGGTCTTTACTTAGTCAATTCCTTTTTCAACTTTTCCTTGCCCATCCACTAGTTCACCT
TCAGGACTGGCACCATGGACCGTTGTGAGAACCACGGTCCGTGGAGGCATCTGTGGTCCTTACTTGGTTCAATCATCTTT
CATCTCTCTTAACCCTAAACACTAGTTCAATTCTACGAGCGTATCCACGATCCGTAGTGAAGACCAAGGCTCGTGAGGTC
GTACATGATCTTTATTTCCTTCGATTCACCTTTACTGAATTCTTCTTCTTTTCTATCTTCTTTCACTTTCACCTGTACAA
ACACTACCAAACACATTCTATCCACATAAATACACTCAATTCTAGTTTTAATCCTTAGTTTTCAAGCATTAAATGTGCCA
AGATTTCACGGAACATCAGTTGTTTAGCGAATGATGAAATTAAGGTATGTCAATTGAGGTTAAAAAATATTCTATGATTT
CATAGATTGATTGTATATCAAGGAGGTTTCCCGTCAAGATGACAAGGCTCAGTTATATGTTTTTCCGAGTAAGACCGAGT
TGAGGTGTGTGACGTAGTGGTCATAAGTGCTACTCTTGTTTGTGCCTGGATGGCTATTATTTTGTTTGATCCGGGTTCTA
CTTATCCGTATGTGTCAGTTCAATTGCCTTGGGATTTTTTATGGTTTGTGATATACTTGATGCCCCCATCCATGTTTCTA
CCCCAGTAGAAAAGTCTATCATAGTCACCCCTATGTATCGTGTTGTCCTGTTGTGTTTATGGATTTTTAGATTTGGGGTT
GATTTTATTATGTTGGATATGACTGACTTGATATAATCTTAGACATGACTTGGTTGTTCCCCTATTATGTTGTGCTTAAT
GGTAATGCTAAGTTTGTAACTCTAGAGATCCCAGGTAGATAAAGGTTAGAGTGGTAAGGGGGTACAAGCCTAAGTCAGCT
AAGGTTATATCTTTCGTGAGGGTAGGAAACTGGTGGGGCAGAATTTTTAGGCGTAATTGGCTCATATTCGAGATGTTGAG
ATCGAATCTTCCTCTATTGAGTCTATTCATGTGGTGTCAAAATTCATAGAGCTTAAAGCTCAAATCCAAGAGCTTCTTGA
TTAAGGTTTCATCCCTCCTAGTGCTTCCCCGTGGGGTGTTCCTGTCTTGTTTGTTAAGAAGAAAGATGATAGTACTAGGA
CCAGTGATTTTATCTTAAGCCATAAAGGAGTAGATTGATATTGGAATGACCAGCGTATGCATAAAGAAAGTCTCATTGAT
TATACTTGGGTGAAGAAAATTGAAGTATTATAGTAAGAAGGTACATATAAAATTGGGTTAGTCAGTTGAATTTGATGAGT
TTACCTGAGTTTGAGGCGTCGTGTTGATGAAAAGGTTGACTTCGTAGTGATAGTCAAGGCTGATTGAGAGTAATGGTAAT
GAGAGTTCTTATTGGATTGTGACGAGATGCAACTATATAATAAAATTGTTGGGTAAGAAATTTTTTGTATAGTAATTACG
ACTTGCGAGTATCTAAGGTTGTGGGACACCACTTGAATATAATTGAAAAGAGCTAGAGTCGTAATGAAGAAAAATAGTGG
GATGTAGTACAGCCATGAGAAAGAGGCGAGAGCAATAATTTTTTATTTGATTGCAAAGGCTGAAGAGATATCTTCATAGG
GGTAGATAATTGGATTCAGAGACGCGAGAATTCATTCATTTTGATGTGGCTATGGTAATAGAGTCACAAGTCATCAGATT
GGTTAAAAACTATTGGAAAAGACTTGAGAAAGGAGTGTACAGACATTAGCTCAAGTGTGATGATAAGTGCTTTGTATTTG
TTTTAAGTTTAGTAATGACTACGATTGAATTATTAGCGAAAGATATTGTAAGATCGATGGAGATGCGATCAATGATAAAT
GAAGATCCATGAATTCATAAAAATCTTCAAGGTACAATCTAATGTTGATAGATAAGGGGATTGTGTTATACGGTTAAATT
TATAATTCAAATTTTTCATTGTATGTCTACATTCGTAGTGATATATTTTGTCAAGGTATGGATTTGTAAGGCGAGAAATG
ATCAATTGTATCAGGTATTGAATCTTTGAAAGGACTTACACCTGGGTTGAGTCGTGAAGTTTATTACTTTTGATTGTTAA
AGTATCTAAGAAAGGTTTTCATTTAAAAAACATTGGTTATAGTAAGGTAAATGGTCGGAATGTTCATGATGGTCGTTAGT
ATTGAGAGTGTGGGCTTGAGTGGAATGGTGTGAAGAGTATGTGTAGCCAACTCAATGGAAATAACTGGTATTAACGCTTC
AGATGAAAACCTTTGGTGTTATTCTATAAAATTTCTATGTGATCATCTATTTAGTTTTGTACATGGTAGTGAGTATGTTT
CACTAGCTATGATTACGTGTGTTTTCACTTTTAGGGGTCGATCCCTTGTCATGGATACCAATCCTGTGATGTTCCCTTGA
TGAAGTGGGAAGATTGGGAAGATTTGGTTATTTCAAATGACATATTTGGTGTAGTCTTGGAGTTGTTAAATTATTTAGTG
GTTCTACATGTACCATCTTGCTTATGAGAATTTATAGAAGAGCTACCATGCGAATTTATGGTTGTCCGACAATCTTAATA
CTCATCTTGTCGTCGAGGTCAGGTATCAATTATGTGTGATTGAATGTAGGGATCATTGGGTCCAACTCTACTGTGTCTAA
GTCCTTGATAACATGTTGCAGATATGTGTACGACCAACTTTGGTGGTTATTGGGAATAGCTTTGTTATTAGCTAAGTGTA
CATTCAACAATAATTATCACTCGAGTATAGTGATGTCTTCATTGACACCTTGTATGGGAGGATGTGTAGGTATTCTATTT
GCTTGGTTTGGGGACGGAGATTATATCATAAAGTGAGACTCAGCATTGTTAAACAAGACCTTCGATATGAAGAAGAACCA
GCAGAAATTCTTGATCACGATGTCCGGAAGCTAAGGACATGTGAGACAAGAATCCCCAGTAATTCGACGTTTCAAATACT
ACTCTACCTTTATTATAGCCAGTTGATCACTCGGGAATGAGTGATGGGTAAATTGGTATCTATTGTAACGACATGATTTT
GTCATTATGGAAAATCCAATGGGGAAAGATTTAGGGCTAGAAAACGTTTTCGTAGTAACTTGAGATTTCCTAGCCTAATC
CAGATTTGGATGAAATCGGAGTCAGGCGAGTCTAGAGAAATCTGGTTATAATTGGGTGATCTAATTATGATTTTGATCAT
ATGAGTAGATATGTAAGACGTTAAGAAACCCGTACGAATTTACGAAATTGAATTCGGGCGAGTAGAACTCCTGAAACTGA
TCTTAGCGTGAACGGGTATGTTTTGAGTGTCATGGGATAAAAGTGTGTTATGAAATAGGGGCTTGGAATACAAATCCCAA
CATTCTGTCTCTGTGCATGCCGTTGTAGTGGGATGGGTCCCGTTGTAGTGGGACATACGTGACTTAAGTCAAAAATAAAA
CCCCAAAAACGTTTTATTTTGCACTTTGAGAGCTAGGAGACGACCCCAGGCAAGTTCTTGACCATTTTTCAACATTCTTG
AGACTAAAGGTAAGGATTTAATTCCCCAAATCTATTTTTCAATCCGTAGATTGTAATCTAGTGGGTAATTATCATTGGGG
GAAGGTTTTGATCTGAAGTTATGATGGAAAAAGCTCTAATTTGGGTAATGGGATCTTGGGTTGGCCTAGGGTTGATAATG
TTGATTATAATCCGGGTAACTAGGCCTCGTTTATTGATACTTGCGTTAATTGTATGATTTTAGACCACGAACAAGCGGGA
GGAATCCGAAAAGGGAAGATTCAAGTGCCTTAGAGGATTCAAGCTAGGATTCGAGGTAGGTGATGGTTGTGATTTCATGA
TTGTGTGACATATGTTTGTTCTTGCTTCGTTGTAATACGTGAATGTATGTGAATGTTGCTATATTGATCACACTACTTGT
AAATGAGGATAGTTGAATGATTGAATGCCATGAATCATGACTTGATTGTATGATTTTGAGAATATAATTGTGACTGTGGC
TTGTTGAATGGATCGGGTGTTGCGTTCGGACACACTAACAAGGATCGGTTACCACGTTTCGGTATAAATATATGGATCGA
TTGCCACGTTCCAGCATAAATATATGGATCAATTGCCACGTTCTGGCATAATCATGGGATCGATTGCCACATTCTGATAT
AAACATTGGATTGGGTACCACGTTTCGATATGGTAACTGTTTGGGTGTGGGTTCCATGAGAGGACCATTGATTTGACATA
CTGTATATCTTGATAAATGTGAAAATGTTCGTTGTTCGTAAATGATATTGATATTGTGTATATTCGGTGTATGCATGTTA
TTTTATTATTGTAATGACTTATCTATGTTGCACTTAATGGGATAGCCGTGTGATCCTACCAGTACACTGTGGTTGTGTAT
TAATGCTGCACTTGTTCTTTCTTTGTTGAGTACAGGGCATCTTCAGGTGCCTATTGATATACCTCAGCTAGGTGACTATT
GAGCATGACCGGATTGAAGGGTGAGTCAGTTCTTTTAGGCTATCATGGATCTTTCTTGTTTAAGTCCACTCTTTTCGGAC
TCATACTTTTGTTTAAGGTGTTGTTTAGTTTCGGGGTTGTACCCCTTGTTCTTAGACTTGTCGTTAGTAAAGTTTTGGTA
CAATGACTTTCAGGTTCTAGGGGTTGAATTACCGCATTAGTTTGGTTAGTTAATTGTTTAAACCTTTGGAGTTTATGGGA
ACTCCATTTTTATTGTCATTTAAACCTGCTTCAGTATCTTTAATATGCATAGTATTTGGTCAAGTTGTTAGATCTGGGTT
GTAGTAATGGTTCTCCCACCGGAGGGTTAGTGTGGATGCCAATAACGACGGTCTTGGTTGTGACATAAATTTTATAGCAA
ATCTTAAAATTTTGAGATAAGAAAATAACATCATATTATCTCTTGTATTATTTAATCTGATGGTTGTTCTTAACATATAC
TAGAAATATATGGCTTATTTCTAGCCATTGATTTAACATTAAGATGATTTAATTAGTTTTAAATGTAAAATGTGTATTAT
TTTTCAAACCCAAAATAAATATATAGTTGATAGAATAATTTATTAGAAATTCTCTGTGAATCAACCTCAGATAGTACACA
AGGGATTCCTTATACTTAAGAACAAGCATGTGATTTGAAAAAAGTTGTGACACGTCTAGGGTGTAGGCTCGAGGCGTGAC
AAAATTAATTAACAAAAGGAGATGTTTGTACTTTCTTTTGAATATATATTTCTACATGTGTAATGTGTTAGTCTAATATA
ATTGAGACCTTTTTGAATTGTCAAAGTAATAATACTCTATTATACGAATATATATTAGTCGAAGTTAATAAACTATAGTT
ATTGATTCACCATACCGCAAAATACTGAAATCAAACTTCAAAACATCAAACCATACAAAATTAAATTTGATATGGTAATG
GTACAATAATTGTTTAAATTGAATACTAAAATTACCTTAGTGAAATTTCAAATACAGTACCATACCATGTACACCCCTAA
CAATAACTAGTGTTCTAAAAGTTAGTTCGGACTGTTAGTAGTAACTAATTTTGTTAGATTTTATAAGTCTATCAAGATTT
ATTTTTATATAAATAGACATTGTAATCATCGGTTTACATTCATCATATAAATCTACGCAATTCCTTCTTCTCCTAAATTT
TATTCTTCTCCTTCTTTATGAGATTGTCCCCTCCTGGAATATCATTCAATATTCAAATTCTTGTGAATCCTGCAATTGAG
TAACATTGGTATAAGAGATTTACGATCTTTGGCAGCCATGGTTGAAGGAATGCGATCAACTGGAGAATCAAACAATGACA
ATCCTACCATAAAAATTATAGATTTAGTGAAATGATGCAGAATCTCGTAATAAAATTTTGAAATCATTGTGGGAAAGGTC
TCGTCTCGGGAGAAGTTGGATCATAAGTAAATGACTTGAGGAATCAGTTATCCGAAGAAGATCGAAAAAAGACTATTCCA
TTTGGGCCAAAATGAAGTTGCTAGGAAAATTAAAATATTGTTGTTTCATTGGGACAATAGGGAACCCCTAATCAAAATAA
AGGAGTAGGGGTTTAAAGAAAAAGATAAAGAATACCTAATAATGATAATAATTTTCATTATCGTCAATCAAATTTCAATC
AATTGTCAAGAATAGAGTTCTTAAGATTTTGTGGGAATGATCATAGATATTTGTTGGTTAAGATTGTACAGTTTTTCTCT
ATGAAGAATGTGGTAGTAGATGAAAGAGTGATAATGAAAGTTATGAAGTTGGAAGAGGAAGTCATTCAATGGCATTTGTC
TTGCCATTGTCTTTCATGAGATATAGACAATACTTGCAACCAACCTGCTAGAATGAGTATGTCATGGCTTTAGTTGAGAG
AATTAGGACTGATTTTGATGAACCAATGAAATAAGTTAAAAGAAAAACAGATGGAAAGTATATTGAAGTATACGTTAGTC
TTTGAGAGGAATTTGACAAGGGTGAACTTCTCCTAAGAAAATGTTATTAGCTATTGTATTGGAGTCTTGAAGTATAACGA
CACGATTCCGTTGTTATGGAAAAACCAATGGAGAAAGAATTGGGGCAAGAAAACTTTTTCGTAGTAACTTGAGATTTCCT
AGCCTAGTCCAGATTTGGATGAAATCAGAGTCAGGCGAGTCTAGAGAAAATTGGTAACAATTGGGTGATCTAATTATGAT
TTTGATCACATTAGTAGATAGCTAAGACGTTAAGGAACCCGTACAACTTTACGGAATTGAATTCGGGCGAGTAGAACTCC
CGAAACTGATCTTAGCGTGAACGGATATGTTCTGAGTGTCATGGGATGAAGGTGTGTTGTGAAATAGGGGCTTGGAATTC
AAATTCAAACATTATGTCTCTGTACATGCCGATGTAGCAGGATGGATGCCGTTGTAGCGGGACAAATGTGACTTAAGTCG
GAAATAAAACCCCAAAAATGTTTTATTCTGCACTTTTTGACTTTGAGAGCTAGGAGACGACCCCATGTGAGTTCTTAAAC
GTTTTTCACCATTCTTGAGGCTAAAGGTAAGGATTTAACTCCCCGAATCCATTTTTCGATCCGTAGATTGTAATCTAGTG
GGTAATTATCATTAGGGGAAGGTTTAGATATGAAGTTAATGGTGGAAAAAACCCTAATTTGGGTATTGGGATCTTGAGTT
GGCCTAGGGTTGATAATGTTGATCATAATCTGGGTAATTAGGCCTCGTTTATTGATCCTTGCGTTAATTGTATGTTTTCA
GACCACAAACAAGTGGGAAGAATCCGAAAAGGGAAGATTCAAGTGCCTTAGGGGATTCAAGCTTGGTTCGAGGTAGGTGA
TGGTTGTGATTTCATGATTGTGTGATATATGTTTGTTCTTGCTTCATTGTAATACGTATATGTATACGAATGTTGCTCTA
TTGATCACACTACTTGTAAATGAGGATAGTTGAATGATTGAATGTCATGAATCATGACTTGATTGAATGATTTTGAGAAT
ATACTTGTGATTGTGGCTTGTTGAATGGATCGGGTGTTGCGTTCTGACACACTAACTGGGATCGGTTGCCACGTTCCAGC
AAAAATATATGGATCGGTTGCCACGTTTCTACATAAACATGGATCGGTTGCCACGTTCCGGCATAAACATTGGATCGGGT
ACCACGTTCCGGTATGCTACCAGTTTGGGTGTGGGTTCCATGAGAGGACCATTGAGTTGACATAATTGTATATCTTGATA
AATGTGAAATTTTTCATTGTTCATAAATGATATCAATATTGTGTATATTTGGTGTATGCATGTTATTATATTGTTGTAAT
GACTTATATATGTTGCAATTAATAGGATAGCCGTGTGATCCTAACAGTACAATGTGGTTCTGTACTAATACTGTACTTGC
TCTTTCTTTGTTGAGTACAGGGCATCTTCAAGTGGCTATTGATAGACCTCAACTAGGTGACTATTGAGCATGACCAGATT
CAAGGGTGAGCTAGTTCTTTCAGACTGCCATAGATATTTTTTGTTTAAGTCCACTCTTTTCTGATTCGGACTTTTGTTTA
AGGTGTTGTTTAGTTTCGGGGTTGTACCCCTTGTTCTTAGACTTGTCGTTAGTAGAGTTTTGGTACAATGACTTTCAGGT
TCTATAGGTTGTTTTTTCGCATTAGTTATGTTCGGTGTTTTAGTTGAAACCTTGGAGTTTATTGGAACTCTATATGATTT
TCTGCATTTAAACATGCTTTCGGATCTTTAAATGCTTTAGTTTTTGGTTGAGTTTGGTAGCTTGGGGTATAGTAATGGTT
CTCTCATAGGAGGGTTAGTGTGGGTGTCAATCACGACGGTCTGGGTCGTGACAAAGTTGGTATAAGATCTCTAGGTTCAT
TGATCTCATTGTACCAGATCGAGTCTAGTAGAGTCTTGCAGAACGGTACGAAGACGTCCGTACTTTTCTTTGAGAGGCTA
TAGGACTTTAGGAAAAACTCACTTCATTCTACTCCTTCGTGCTATGACTTGAGTCCAATTGGTATCTGGATGATACAAAT
TGGTATCTTTCCTCCTTCACTCTATGGTCTGAATTAGAGCAACAAAAGTGGTAACACCATCACTAGCAAGAGAGGATGCG
TATAGAATACCGACAGTTAAATAGGGTCACTATTCGAAACAAGTTTCACTACCTCGGATAAATGATCTTTTGGCCAGCTG
TAGGGTGCATCATTTTACATTTTTGCTCTTATACTGGGAGATCAATAATGGTCATCTATGGAACAAACTAATTTAGAAAT
GGGGTTTGTCTGTGAGTTGTAACTTGAAAACTGTGAATGTGTGTTCCTTGTTGCCTGAATTAACTGTGAAGGTGGAAGTT
GTATTTGCTTGGACATGATGATATGATCATGTACACAACAAGTGTGGGTCTGAATTTTGATATGTACAATATGCTAGCTG
AATTGATTGAAACTATGCAAGTTGTAACTGCTGAGTATCGTGAAACTAGTTGCGAAAAGAAGGCCACAACTAAGTTCGAT
GCAAGGGTCTAGATAATGTACGAGGTGATTCATAAGAAAGATCTGGACATGTCTTACGCTTGAGTAATAATCGCGTGAGT
GTCTGGGTGTAACCTGGGAATGTGTGAGTTATGGTGTTGAATTAATGAGAATGAGTTGGATGGTGTATCGTTGGATTGAC
TCGGGGTCGAAATGATTATCCTACTTCAAAGGATTGTCCTAAATTGCTTAGTAAAGCTGAAAACCATTGGGAGATTTAGA
AAAGAAAAAAACCCCAGAAAAAATTATTGTCTGGGTACTGTTTCCGTTTGAGCCGTTGGGGCGGGATTTTTCTGCCAACA
CAAGGCCGCCAGAGCGGGAATTCCCCGCTAGAGCGAGACAGGGAGAGACAGAACCTCAGCCCTGTCTCCTCTGTTTTTCT
CAGGTCTCCTTATAGAACCCGAATCGAATCCGAACTAACCCCTACAATCCAATCAGTGTTCAACAATCGAGGATAGATTA
TAAAACCTTGTAATAAATTGAATGTTGTCAAAAAAAGTAGAAAAACTAGCATCCATGTGCTTACAAAAACAAAAAGGGTT
TGCGGAATTTTCTAAGTGTGAATTTTGGTTGATATCGGTTGCCATTTTGGGGCATGTAGTTTCAAGGGAAGGGTAATGGT
ATATCCCCAAAAGATTGAAGTACACAGGAATTGAGTCCGACCTAGTTCTGTGACTGAAATTAAGAGTTTTGTGGGGCTCG
CTAGCTACTATCGTCGCTTGTGAAGGGATTAAGGTCAGATTTGCAGATTCAAGTTTATAGGTGACAACATTCAAGAAGTC
TTGGTAAGGTACGGCTAGATAATGAACACCATTACTTTGGAAAATGTAGTTAGTATTGTTGTGATAACATGTGTGGGTTG
CTTGGCGAATGATGAAATTAAGTTATGTCAATTAAGGTTAGAAGCTATACTACGATTTCATGGATTGATTGTATATCAAG
AAGGATCAGGATACGACGGCTCCAATAGAAACAATGCTTACTTGGTTAAGTAATTAAATGTGTTACAATTGTAAAGAACC
TAGGCATATGAGGATGAAATCGGCAAGGTTGTGGAGGACGGGGAAATGTTAATGCATATAGAGGAACAGTACAGACACGC
AAGGAGGTTGCCCGTCAAGATGACAGAGCTCAGTTTTATGCCTTTCCGGGCAAGACCGAGCTGAGGGTCTGATGCAATGA
TCACAAGTACGATTATTGTTGGTGACTGGATGGCTAATGTGTTGTTTGATCCAGGTTCTACTTATTCGTATGTGTTAGTT
CAATTGATTTGATGTGACTTGTGATATATTTGATGCCCCCATCCGTGTTTCTACCCTAATTAAAGAGTCAGTCATAATCA
CCCATGTATATCTTGTTGTCCTGTTGTGTTTATGGATTTTCAGATTTGGGGTTTATTTGATTATGCTGGATATGACTGAC
TTGATATAGTCTTAGGCATTACTTGGTTGTTCCCCTATTATGTTGTGCTTAATGGTAATGCTAAGTATGTAACTCTAGAG
ATCCCAGGTAGGGAAAGGTTAGAGTGGGAAGGGGGTAAAGGCCTAAGTCAGCTAAGGTCATATCTTTCGTGCGGGTAGGA
AACTGGTGGGGCAGAATTGTTTGGCATAATTAGCTCATATTCGGGATGTTGAGGTCGAATCTCCCTCTATTGAGTCTATT
CATGTGGTGTCAGAATTGAGAGAGCTTAAAGCTCAAATCCAAGAGATTCTTGATTAAGGTTTCATCCCTCCTAGTGCTTC
CCCGTGGGGTGTTCCTGTCTTGTTTGTTAAAAAGAAGGATGGTAGTACGAGGACCAGTGATTTTATCTTAAGCCATAAAG
GAATGGATTGATATTGGAATGACCAGTGTATGAATAAAGAAAGTCCCATTGAGTATACTTGGGTGAAGAAAATTGAAGTA
TTTTAGTAAGAAGGTACGTATAATATCGGGTTAGTCCTTTGAATTTGATGAGTTTACCTGAGTTTGAGGTGTCGTGTTGA
TGAAAAGGTTGACTTCGTTGTGATAGTCAAGGCTGACTGAGCGTAATGGTAATGAGAGTTAGTGATGGATTGTGACGAGA
TGCAACTATATAATAAAATTATTGGGTAAGTGAATTTTTGTATAGTAATTACAACTTGCGAGTATCTAAGGTTGTGGTTT
TCTAATATATGGTGAGTAACGTGGTTGTATGGAAATTTTTAAGAGATGGTGGGACACCACTTGAATAGAATTTAAAAGTG
CTAGAGTCGTAATGAAGAAAAATAGTGGGATGTAGTACAGCCGTGAGAAAGAGGCAAGAGCAAGAATTTTCTACTTGATT
TCAAAGGCTGAAGAGATATCTTCAGAGGGTAGATAATTGGGTTCAGAGATGCGTGAATTCATTCGTTTTGTTGTGGCTAT
GGTAATAGTGTCACAAGTCGTCAGATTGGTTAAAAACTATTGGAAAGGACTTGAGAAAGGAGTGTACAGACATTAGCTCA
AGTGTGATGATAAGTGCTTTGTATTTGTTTTGAGTTTAGTAATAAGTACGATTGAATTGTTAGCGAAAGATATTGTAAGA
TAGATGGAGATGTGATCAATGAAAAACGAATATCCATGAATTTATAAAAAAATCTTCAAGGTACAAGCTAATGTTGATAG
ATAAGGGGATTGTGTTATACGGTTAAATTTATAATTCAGATTTTTCATTGTATGTCTACATCCGTAGTGATATATTTTGT
CAAGGTTTGAATTTGTAAGGCGAGAAATGATCAATTATATCAGGTATTGAATCTTTGAAAGGACTTACACCTGGTTGAGT
TGTAAAGTTTATTACTTTTGATTGTTAAAGTATCTAAGAAAGGTTTTCATTTAAAAAGCGTTGGTTTATAATAAGGTAAA
TGGTCGGAGTGTTCATAATGGTTGTTAGTATTGAGAATGTGGGTTTCAGTGGAATGGTGTGAAGAGTATGTGGAGCCAAC
TCAATGGAAATGACTGGTATTGATGCTTCAGATGAAAACCTTTGGTGTTATTCCGTAAAATTCCTACATGATCATCTATT
TAGTTTTGTACATGGTAGTGAGTATTTTTCACTAGCTATGATTACGTGTGTTTTCACTTTTGGGAGTGGATCCCTAGTGA
TGGATCATGGATACCAATCTTGTGATGTTCCCTTGATGGAGTGGGAAGATTGGGAAGATTTGGTTACTTCAAATGACATA
TTTGGTATGGTCTTGGAGTTGTTAAATTATTTAGTAGTTCTACATCTACCACCTTGCTTATGAGAATTTATAGAAGAGCT
ACCATGCAAATTTATGGTTGTCCGACAATCTTAATACTCATCTTGTCATCTAGTTCATGTATCGATTATGTGTGGTTGAA
TGTGGGGATCATTGGGTCCAACTCTACTGTTCTTACGAGGTAATCTACAATTTCTAAATCTAGCATTTTGATAGTGTTGT
TGGAGTGCTTGTATGCTTGGACATATCCCTCGATGAGTATCTGATTTCTAAAGACCAAAATTTTTATAACTTAAACTCAT
GGGAAATTGGGCTGTGAGATGGAGATGTTAATAAGAACTATGATGGTTTGGGTATTATGATGGTGTGTTGGTTGGTTCAG
GTTCACCTCTAATTGTGGCGAGTTTTGATTTAGGATTTTATCATGGTTATGTGAGAAAGGATTCGTCCTAATGTTTGTGT
CAAAGTAATTGATAACATGTTGCAGACATGTGTACGACCAACTTTGATGTTTATTGGGAATAGCTTTGTTGTTAGCTAAG
TGTACATACAACAATAATTATCACTCGAGTATAGTGATGACTTCATTGAGGCCTTGTATGCAGTGGCGGATCCAGGATTT
TCGTTCAGGGGGTTCGAAAAATAAAAGTGATTTAGGGATTTGAAAAGTGAAAAAGTTATTAGCTTTTAGGAATGGGAGTA
TGAGAGTTGGGACCCTTGAATTTTTTGGGTTTAACACCACATTTTAGCACGTTTTATTAAAAAATAATAATAATAATAAA
AATCGGAACTGGAACAAAAAAAAAAAAAAAAACCTGAAAGTAAAAAACTAAAAAAAAAAACGCTAACCCAAGGATTCGAT
CCCTGGACGTCAGGCTTAGCTTTGAAGGGAGCTGCCACTGGGCTATCTCCTTCACCTTGTCATTGAGGGGGTTCAAAATA
TATATATCCACATAAATCCAGAAAATTCACCTTATATATACAGTGTAATATTTTTTTGAGGGGGTTCGGGTGAACCCCCT
GGGCAACACGTGGGTCCGCCCCTGCTTGTATGTGAGGATGTGTAGGTATTCAATTTGGTTGGTTTGGGGACGGAGATTAT
ATCATAAAGTGAGACTCAGTATTGTTAAACAAGACCTTCGGTATGAAGAACAACCGGCTGAAATTCTTCATCACGATGTC
CGGAAGCTAAGGACATGTGAGACAAGTATCCCAGTAATTCGACGTTTCAGATACTACTCTACCTTTATTTTAGCCAGTTG
ATCACTCGGGAATGAGTGATGGGTAAATTGGTATCTATTGTAACGACCTGACTCTGCCGTTATGAAAAAGCCAATGGGAA
AAGAATTGGGGCTAGAAAACTTTTCCGTAGTAACTTAAGATTTCCTAGCCTAGTCCAGATTTGGATGAAATCGGAGTCAG
GCGAGTCTAGAGAAATTTAGTAACAATTGGGTGATCTAATTATTATTTTGATCACATGAGTAGATAGCTAAGACGTTAAG
GAACCCGTACGACTTTACGAAATTGACTTCGGGAGAGTAGAACTCCCGAAACTGATTTTAGCGTGAACGGGTATGTTCTG
AGTGTCATGGGATGAAGGTGTGTTGTGAAATGGGGGCATAAAATTTCAAGTTCTCTTTCCTTATGAATTGGCTTCCCACA
ATGAGGTAGTGTTGGAATTTTGTTTTAAATAAAATTGATGGAGTAAAAAATATTTTAGATGAAGAAATGTCTTTTGAATG
AAAAAAAAAATGTGTCCTTTCATTCTTTGGTTATCACTCATTTATTTAAATCCAACTTTTTGTAATTTCTAGTGTATATT
TTTACCAACAATGTTTCTTTACTAAATTTTTCAAAAGACAATTTCTTCTTCGACCTTCTGGAAAAAAATTAAGTTCAAAT
TCTTGCTTATTAATAATATTTCTTTATTGTTTGCTTAATGCAAAAATTCATATATCCACTAAATTTATTTACGTACAATC
CCATACAATCTCACAAAAGAGAGGGAGAAAATATTGTTCTAGTTTTACACGTATTACAAATCTTCAATTCTCTGAATTCT
TTATTTATATTATCAAATCTTCGTCTTTCCGTTCCTCTTTTTTTTTTTCTGTTCTTGATATATGTTTGCGAATAATAGGT
ACTTCAGCCAAATCAAAATTCTTCACCAATAACATCATTATTTATATTGTCAAATCTTCGTCTTTCTGTTCTTCGTATAG
TTTTTTGTTCTTGATATATGTTTTCCAATAACTACTTCAACCAAATCATAACTCTTCACCAATAACATCATTATTTATAA
CAAATGGGGACTTTGAAACAAGGATGGAGCTAGCTTTAGTTACGAGTTTAGCAGAATCTAATACATTTGGCTCAACCCCA
TATTTATAATAAAAGATTATTTATGTCTCATTATCTAAAATACATTAATCAAGGATTATAGTTCAGAATCCATAAATAAA
AAATCTTAAATTTACCTTTCCCTAAAAAGCAAGTTGTAGGGTCGATTCTAAAGGGTAGAATATGAGGGATGTGTCTTAGA
CCCCAAATTTAAGGGCCACTATCTTTTTTTAAGCAATCATAAAATTATATGTTTTCTTTAAGAGTACTATCTGTAGAAAA
ACTTTTTAAGAAAAATCATTGAAAAGGAAAGAATATTTTTTAAATTCAAAAAATCTATATAGTAATATTTGACTTGCTTA
ATATTTTAGGTGAACTTTTTTATAATTAAAATTAATAAAATCTTATCTAAAACACGAACTTCTCTCAATGGTCGTCTGCA
TTATTTAAGTTTATAGACAAGTTGTTACAATTATATATACAAAATTATATTTTTTATATAGTTCTAATCTTATCCTTCTT
CTTTTTTTTCAAGAATTAGACTTTAGTACTAGTATATCTATAGTTCCCACTTGTATTGTTTTTGGAGTTAAAATAAAAAT
AAAAGCCTAAACTATCATATTTTCACGAGTTTCATATTTTAACTATCAATTGTTCTATTTAGCAATCTAAACTATCACTC
CCTTGTATTACAACACACTTCGATGTTGAGTTGACCTACACGAGCCTGTTGTCCAGTGGGAACAATATTTGGCCAACTCA
GAATTGAGATGTGTTTTTAATATAAGGAAGTGATAGGTTAGATAGGTAAAAGATAACAATGGATGGTTAAGATATGAAAC
TCAAAATAAATAAATCATAAACTCTTGTTTTTATTACATCTCTCTATTTAGAAATGAACTTCAAATTTCTCATTTTAAAC
ATAATTACATGATTTTGTAGCCACATTAAAATGTTTATGGATGTTTCAGGTTATAGGTTTCGAAAGCCTGTCTTTCTTTC
TTAAACTATGTAACCGGCCAAACATCATCGCAATCGAGGGGTCTTCAACACCTTATACTATTTTAAAGCTTAGGAATTCA
AAAGAACTATCTAACATGACAAGAAATTTGATACCTTCTATAACAATTTCAAGTGGATTTCCAAAATGTATATTCTCCCT
TCGTTTAAAAAAATGACTTACTTTCCTTTTTATTCTGTTTAAAAAAGAATAACTCCTTTCTTTTTTTGACAACACTTTAT
TTTCAACTTTCTACCTGACATGTTTAATTAAAACCACAAAGATTAAAAAAACATTTTGGTACATTTGACACAACTTTAAT
TTAGAACCACAAGATTGAAAAATTCTATTTTTCTTAAACTTCGTATCAAGTCAAACTAGGTCATCATTCTTTTTGAAACA
GTGGGAGTATTATCTGTCTATATATATATGTGTGTGTGTGTGTGTGTGATGAGGGAAAATATAGCTATATCACTTCAAAT
AAAAACTAGCTAAACCTAAAGTATAACAAGATGGCTTTTCTTGCCTTTATGCTTCTTGTTCTACCTATGTTAGCTATGTC
AATAGAGAACACAAACATGATGAGCAACAACATGGCAAAGCCTGTCTGCCAAACAAAATGTGGGAGCTTGACTGTTCCTT
ATCCATTTGGTATTGGTATAGATGATGGTTGCTCTATACATCCTATATTTGACATCAGGTGCAACACTTCCTCGAACCCT
CCTATTGCCTATCTCAACACCGGAGCCACGAATGTACTCAACATAACAACTAAACCAATGGAGGTCATCGATATATCAAC
TAGCCAAATACGTATTAGAAACGTGTTGGCAAGCAAATGTTATGAAGAAAATGGTGAACTATCTGCTCAACAACTTGTGT
TTCTCAATACAGGAGTGTCGTTTTTCACGTTATCTGAGATTGATAACAAGTTGATTCTTATAGGATGTGATGATTTGGCT
ACGGTTTTTGGTTTTTCGTTATATGAAGGGAAGAATTTCAGCACTGGTTGTATGACAACTTGTTCAAGAGGTCAGGATGT
GAGCAATAATGGGACATGTTCCGGGATTGGTTGTTGTCAAGCCGCGATCCGTAAGGGGTTGATGACTTATTTAGGTTTTG
TAAATAGCCCCGGAAACCACACTAATGTATGGTCCTTTAACCCTTGTAGCTACGCGTTCCTTGGCGATCATGAAAAGTTC
ACATTTAGGGGTACATCAGACTTCATGGACCCAAACTTTGTGGACAGAATAGTGAATGATGTTCCTATTGTGATTGACTG
GGTAATTGGGACTAAAAATTGCAGTGTGGTTAGAAACTCAACAACTTATTCATGTATGGAACATAGTCTATGTATTGATT
CTGAAAGTGGACGTAGAGGTTATCGTTGCATTTGTGAGGAAGGATATGACGGAAATCCTTATCTTAGTCCAGGCTGTCAA
GGTTTGTGTGACCATCTCATCAAAAAGCTTAAACTGTTAGAAAGAGTCAAGCACATGCTTTCAGGAGTTTTGTCTGCTCT
AATACCATATTGAACTGTGTGACCATCTCATCTAAAAGCTTAAGTTGTCAGAGGTACATTAACTTTCTGATGAACTAATT
TGAGCATTCTTGTAACAGATATCGATGAATGTGCAACGAGACCTTGTGATGGAATTTGCAAAAACACTCCAGAAGGGTTT
GAGTGTTCGTGCTCGAAGGGATATTTTGGCGATGGAAAGAAGGGACGTGGTTGCCAGAAGGAGCATGATTTCCCCATCTT
AAAGTTATCTCTTAGTATGTAAACACAATTACAATGGCATGAAGTTTCAATTTATCAAACCAATATGGTTAGAAATTATA
GAACCAAGCTCAAAATGATTTAGGTAGTTTTAGTCTTTAATTATCTTAGTCAATAAGCATATCACTATAATAGGGAGATT
TTACAATTACCAGTACCTGTGGAGAGGAGACTCTCCAAACTTATATATTCAACATAAACTATCTTTAACATAGGAAAAAA
CTCAAATATGTCATCAAACTTTCAGAAAAGATTCATCTATGCCATCGGTTAAAAGTTTGGTTCATTTATGTCATTTCTGT
TTGAGAAAGAAGGTTCATTCATGCCATTATTTGTTAACGGAAAACAGTTCCAATTTTGCAAAATTATTTTTTTACGTGGT
CAATTATGATTTGGTCACGTCACTAATTAAATCATTTTTTTAAAGGGAAAAAGTTTAAATATGTCATCAAACTTTGAAAA
AAGGCACATCTATGTCATCAGTTAAAAGTTTGGCTCATCTATGTCATTTTAGTTAACAGATAATGACATGGATGAGCCTT
TTTCAAGTGGAAATGACATAGATAAACCAAACTTTTAACAGATGATATCGATGAGTCTTTTCTCAAAATTCGATGGCGTA
TTTGAGCCTTTCTCAAAAAAAAAAAAAAAAACCTCTTTTGAGACATAATTCCTCACACTATTCCTTAGATACACAACTTA
TTTACCATATTTTTAAAATTTTTCCACCATTTGAAAAAATTACAAAAATCCTTACTCCCTCCTATTCTCGTTTATATCAC
TTTACGCGATGTATCGGTCGGATATATCATTTTATGCGATGCATCGGTCGGATACATCATTTAACGCGATGTATCGAGAC
GTTGAGTGATGTATCTGATCAAGACGCGATGTATTGGAATGTTAGCAATGTATCTGAAATTGGGACGTGATGTATATTGG
GTACGTTTTGTAATTTGGAAAATAATAGAGATATGATGTAATTAGCTCTTAACACTATGAGATTTACGTAAAAATCCCTT
ATGTTAATATGAGAAAATAGAGTCTCTTCTTTTTGTTAGGAGAAAAAAAAAAACATGTTCCCAATATATATTTATTTTTT
ACATTCTACTATATATTGATCAATTGCAGGTTTAGGTCTTGGATTGTTGTCAATACTGGTTAGTGTTACATGGATATATT
TCAGTTTAAAAAGAAGAAAAATTCTAAAATTACGAGATAAATTCTTCGAAAAAATGGTGGTATGTTATTAAAACAGCAAA
TGTCATCCAATTTAAACAAAGTGTTTACGACAGAAGAGCTTGAAAAAACCACAAACAATTTCTCAAAAGATGGGATTCTT
GGAGTAGGTGGAAATGGTGTAGTTTACAAAGGTGTTCTACCAGACCAACGCGTAGTTGCAATCAAGAAATCAAAATAGAA
GAGTTTATAAATGAAGTTGTAATACTAACTCAGATTAACCACAAGAATGTGGTGAAATTGTTGGGGTGTTGTTTGGAGAC
CGAAGTTCCTTTATTAGTCTACGAATACATATCTCATGGTACACTTGACCATCATATACATACCAATAACGGAGAAATGA
CTTGGCTTTCTTTCCAAAATCGGCAGATGCTTTTAGTTATCTACACTATGCAGCTTCTATACCTATCTTACATAGAGACA
TCAAATCCGCTAATATTCTATTAGATGATTATTATACAACAAAAATTGTTGATTTCGGAGCATCCAGGTTAAGACCTTTT
GATCAAGCTGGCATGAGTTCACTAATTATACCGGGTACATTGGGTTATCTAGACCCTGAAGATATACTAATGGGATTGTC
AGATAAGAGTGACGTTTATAATTTTGGTGTAGTACTTGCAGAGTTGTTAACAGGATGAAAAGCGCGCTATTGATCTCACT
TTACCCAACAAAGAGAAAAGCTTAGCCGCATATTTCATAGCTTCTATGAAGGAGAATCGATTGTTTCAAATTCTCCATCA
TAAGGTTTTGAAAGAAGGCTCTTTAGATCAACTTAATGCTATGGGTGAGCTTGTCGTTAGATGTCTTAATATAAAAGGTG
AAGAAAGACCTACCATGAGAGAAGTCGTGAATGCATTGGAAGGATTCACTAAATATAATATACGTTCTTGGGCTCATGAT
CTTGATCAAGAAAACGATCAACTACAAATGGGAGAAATGATAAGTGAACAGAATGATCTATATATTGTGTTAACGCGCAC
GTCTAACAACTCTCATACATCATCATCAAGTGTTCAACAAAGCTCTGAATATAACATCAAACATGAAGAAGATAACCTTG
ACAATATTTCATAAATTTGTGTATTTGGATCGATGTTCATTTGATCGTTCATTCATTGCTATAAACAGCCCAACCTGAGG
GTCTTCTTTTGGAAATAGTCTTTCTGCTTTCACAAATCACAAGGTAGGGTAAGGTCTCCGTACACGCTATCCTTCTCAAT
GTGAGATTACATTGCATATGTTATAGTTGTTGTATTCGTGTTTATTTATTGCTTATGTTACCTATTCAATAATAATAATT
ACTTATTGCTTATGTTACCTATTCAATAATAATAATTACGTATTGCTTAATTAATACTCTCTCTGTCCCTAATTACTTGC
CCACATTTTTCTTTTTAGTTGTTCCTAATTACTTGTCCATTTTGACAAATCAAGAAAGGACAATTTTTTTTACTTATTAT
ACCCTCAATTAATTACTTTGAAAAAGGTAGGACTTCTTGAAAATATTAAGTTTTTAATTCATCCACTTCATAATTAATAA
GGGTAAAATGGTAAACTCACTATGTCAATTATTAATTTCTTAATTGGTATGTCAATTCAAAAGTGGATAAGTAATTAGGA
ACAGAGGGAGTATGATGTAATAGTGGTCTCTAAATGAGTATCAAGTTTTAATTTTCTTATCATTGACCCTAATCCCTTTC
TAAATGTTAAAGTAGGTTAGAGTCTCACACGTTGGTTGGAGAATGGATGAGTGCTTTGCTTATATGGACTTTACAATCCT
CCCCTTGTGATCATGAATTAGCTTTTGAGGTTGAGTTATACTCAAATGTCATATCTTTATATGGTATCAGAGTCGGGTCC
ATCCATGTTTGGACTCTCAGTATAGGTGAGATTGGGCATGAAGGAGGGTGATAAAGTGGTTAGAGTCCCACATGATTGGG
ATCGGACGGGTAACTTGCTTATATGAACTCGAACAATCTTCACCTCATGAACTACCTTATATGATCCTCCTTGTCATGTA
TTTGATCTACGCAAATTATGTTGGATAGTACTATTGAATTCATCGCTTCTAGTTCTTTAAATAGGTAGATTTTATGCTTG
CTAACCAATAAAAAAAAAACTTCATCTTCATTTAGCATAGTAGGAATCTAGGTTATTGGGTGTTTTGTACACCAAGAATA
TTTTCAACCCCTTTCAATAATAACAAATCGATTTGAGCTTGAAATTTTTGATTTGATTGTAGACCCACTTAAAAGCTTGA
AGCTTTGTCCATCAATGGTGGTAGTATTTTCTCCAACCCCTTTCAACAATAACAAATAGATTTGAGCTTGAAATTTTCGA
TTTGATTGTAGACCCACTTTAAAGCTTGAAACATTGTCCATCAATAATGGTAGTAATTTCTCAACCCCTTTTAATAATAA
CAAATCAATTTGAGTTTGAAATTTTTTATTTGATTGTCGACCCATTTTTAAGCTTGAATTTTTGTCCATCAATGGTGATA
TTGTTTCCAACCCCTTTCAACAATAATAATTTGATTTGAACAAAAAATAATGAAATTGATTTCTTGATTTTGATTGAAAT
AATATGTTTCTGGATTTTGTTTGTGAGATTTGGAAAATGAATTGAAGAACATTTTTCCTTTTATTTGATTTCTAATGGAG
ATGATAAGCTATGTTTTTATTTTTAATTTTAAATGTCATGATATTTTAATTTGGGTCATGGGTGGGTAAATTATGAAAAA
TTGGTGGGTTTTCAATTTTTTGAATAAGTAAAATAAGGTAAATAATTTAGATGATGTTATGTGTCAATCTGTCAGTTTTA
AGGGTATACACGATCCAAAATATTGAATGTAAGAATATATACTAACCTTAAAATATAACGGAGGATATTGACATATCATT
TATGATAGTATGGAGATATATTTATCCTTTTTCCCTTCCTTTTTTAAACAGAAGGAGTACTAATTTTCCAACCATGCTAA
TTAGAATAAACCTTTTTAAATTACTACTATATCAAAAGAAGGCACTTCTTCTTCACATTTAGTCTAGGATATTTGTGAAA
TTTCTACATCATATTAATTTGTTTATCTTGCTTTTTTAGTCTGTTATACATTTGAAAATTATGTTTAAAAAAATACTATA
AATCATAGTAATAATTAATGACTTTAAATATTAAAAGACATACAAAATTGATTGATTATTTGTGTCACATAAATTGGAAC
CGGGGGAGGGGGGGGAGGGGTTAATATATACTATTTGAAAATTACGTAAAGAAATACTATAAATCACAATAATAAACAAA
TTAAAATATTTTAAAATTATATAAGTATTTGAATGACTCTCCAAATGGACTTTGTATCACATAAATTGAAACAAAAGAAG
TAGAGATAAGGCACAAATACCCCCTAGACTATAACCGAAATCTCAGAAACACACCTAAACTTAACTAGGGTCTTATTACC
CCCCAAACTAATTTAAAATGGGTCGGGGCGAGGGGGTAATAGAAACTTCGTTAAGTTTAGATATGTCTTTGAGATTTCGA
TCTTAGTCTAGGGGGTACTTATGTGAAGTCGTGCTGACACAGATTCCTATATCTAGTACTATAATAAGTGTGCGATCAAT
TGTATAAAAATTAAAGAAAAAAAATACAAGTTCATTTATGTATGATGAGCTTATTTGATTGATATTTATTACATTAATCA
TATGAAGAATTACCATTAATGAATTTGAAATGTAATGTTCGACCTAGTTCAATTCTGCAAATTTTATAATATTAGAGCAT
AATTTCTTATTTTTATATGGCTATAATACATAAGTTAAACATGAGTTTAAGGGAACACTGGCAATGGTACAACTAATTTC
ATGTGTTGAAGTTTTTGCCATATTTCTTAAAAATTGTAACCTCCTCCTTTTTATTGTCGCACACATAAGAAGTTATTATC
GAATGAAAGTAATGTTTTGTAGAAGTTGTACATAAGTTCGATCAAATATATGTTTGTTGACTGTTGGAGTTAAGGTGAAG
GTGTGAATGAAAAATAGAAGATTATTTGTAGCTTTAAGTACATTTTAAATCGGAATTTTCTCCTTTATTGATAATAATAA
AGAGAACTTTTGTATTTATATATAGAAACACTTCTTCTGGCTCTTAAAGTAGTTTTGTTAATTCCTTGAAGACTTGACTC
TGGACAACAATATTATGAGCTATAAGCTTGTTAAAGGCTATGGGAAAAAAGGAATATCACCTAGGTGCATGATAAAGTAT
ATATATAAAGGGCTTATGACTCAGTAGATTGAGTGTTTATTGAGCAAATTATTGCATTACTTGATTATCTCATGGTGTTT
CTTAAATAAGTGATAACCTGTTTGATGACAATAGCATACTCTCTAATGGTGAATGATGAACCTACAAAGCCCTTTAATGC
CAAGAAAGGCTTGAGACAAGTAGATCTCTTGTCACTTCTCCTATGTGGTTTACGAGCTATTGCATAGTAGCGGAGGTGTT
ACCTTGCCCAAAGAATAGAGGCTGCGAATTTTCCTTGTCATAAAAAAAAACTAGGGGATCTCTTGTCCCCTTTCCTCTTT
GTGTTAGCAATGAGACTATTAAAGTCACTTGAGGGCACAACCATGGGCAGAATATTTAAGTCCTTAAAAAGTGTTCAACT
AATTTCACAAAAACACAAAAAAAGAGCACGAAAAACATTCAAAATATTTACAAATTTATTTTTTTTAATGTTGGTTTGTG
AACGTGCCAAATGACACTAGTATGGACATAAGAGAAGAAATCACAATTAAGCAATCTCAGCCCTAGCACTGGAAAGAAGA
TGGGAAAAAACTGACTCAAGGCAACAATAATAAAATCAAGATCAAAAAATAAATAAACCGGTAGCAAAGTATCTTCCGAT
GGCGAAAGTTTTATAAATTCTACAACATAACAGAACAAATTCCAGTACAACTATGAACTTGAGGAACATTTGTGACATAA
TATTTCAGATCACACTCTCCAATGCCGCGCGTAGAAGCAAAGAGAGATCACGATTCTGCAGCAGCAGACTGTATACAGCA
GAACCATTTTTTCTGAAAAGCAATTGCATACACAGAGGTTATTATATGGAATTCATGAATCTAATTCGATGATTGAAAAG
ATTATCAATTGGCAAAACTAACAACTTCTCCCAGGACTAAAAGCACATAAATATAATGTGAACCTCCTATGTATAGAATT
GATGAACACAATCAGTTCTTGGATAATGCATAACTGAAGGGCCAATGAGATAGTTTCCTGTTTGCCCACTCATGAGAAAT
TTCTCGAGCAAGAGCAGCTTATATACGTGAGCGTGCACCAACTATGTAGATGCTATATGCATGTTGTTTATCTTACATTT
GAATTCAGTAGTACAACAAAATTCCAATGTTAGCATCAGTATCAAAATCAAACTAGGATTCATGATTACAGAAAGCAAGC
AAAGGCAAAACACTGCTCAAACTGTAATGCTCACGTAAGAAGCCTCTTATAGAAGCGATAGTGTAACTGCATACAAAGCC
ATCATATAATAATTAGAAGATATACTAACGAATGTTAGTTCTTTACATTTTGTACCGATAATGTTTCATTTTATGAGTTG
CACTCCATCCATTGTTTTTTCCGATTTGCCTCCCAATGTATGCAGTATTTCTTAATGTGCGAAATACCCTTTACTAGTTC
CATGATTTGCTTCTTATGATGTGTTCAATTTTCTAATTAACACCCTATCCTTTGCAACATCATATGATACATTTGTGATG
GGCCAAAATAAAAGTAATACAATTTCAAACCATTATATCACTATGAAGGAAATAATTCATTTGTCAAGGGGGCATAGGCA
TCTGTCCAACAAAGTGTAAGGTACTTATCCTGCTTGCAGACAACAACACAGGTTAGTGGCACGTCGATCTGACTATGGTA
ATCCAAGTGAGCAAAAAAAGACTTTTGGCTTGTTTCGTAATAGCGACTTACTTTTCCAAAAGCTACACTGTTGACTAGCC
ACAAAAAAAGAATATCTGGAATTGGAGACAATTGCATGAACAAAAGGTGAACAAGAGTCCAATACTACCCCAACGATAAC
ATGAAAAATACTAAACTTACTAATGGCTATAGTCTTTGGCACCATAACTAAAAGAAATAATCAATTCGAATTGACAGTGA
AAGACACAAAAAAGAGCATATATGTAATTGAAATAAATGATGTGATAGGTTGGTTGAAGAAAAAAGAAAACTCCCTCCGT
TTCAAAAAAAATGACCTAGTTTGACTTGGAACGGAGTTTAAGAAAAGAAAGAAACTTTTTAATCTTGTGGTTCTAAATTA
AAGTTATGTCAAATGTACCAAAATGTCCTTTAAACTTGTGGCCTTAAACATGCCAGGTGAAAAGTTGAAGTTAAAGTGTT
GCCAAAAAAGGAAAGGGATCATTCTTTTTTAAACAGACTAAAAAGGAAATTGGGTCATTCTTTTTTAAAAGAGGGAGTAA
TTAGTAAAAAGGAACGCAAGAGACAAACTCGTAAAGCCAGCAAGCTATTTGCACAGACTCTTAAAAAATGTCGAGAGGTG
CGTGTCAGATCCTCAAAAAATAGCGTATTTTTGAAGGATCTGACATGGGTACGGCAACATTTTTGGAGAGTCCGAGCAAC
TAGCCAACAAGTACTCAAGCAATTACGCCTAGAAGTTGCTCTGCTGGCGTGGACAAATATTATTCATGTCCTGACCCTTC
ACATATGATTTATTTTATGATTTTTTGTAAAGGATAAGGTGCCAATAAAAAAATTGATACATTGAAAAGGAAATCGGGAA
ACCAAAAAGAAAAGAACAATAATGCAAATTATAAAAACGCAAACACATTATGATGCAAATCATAAAAATGCAAAGCTTAG
AATGCAATAATAAAAAATAATCCACACATTATCAATTTAAAATGCCAAAGACCCAAACAAATGTTCATCATTTTTGTTTC
AGAAAATGACTATGTTGCTTTATGCACATACTTTACAAGGGAAATAACATGATATTTCGCGTGCCAGTTAGTTGTTAGGA
CATAAGATTTAAAAGCTCAAGCTTTCAAATAATCTAACAGCAGATAAAACATCACGCTTTCAGTGATAATCTAATAGCAC
AACATGTTAACATTTGTATAAACTTTGTGAAACAATTTCCTCAATCATCAAAACTGAGGCATAAAATACTTAAACAAATG
CATGTCTAGCACACACTGCTAGACAAAGACTCATAGACAAGGCCCACAACTTACTGATTGAGGCTTTCCAAGAGTTGCTC
CATGCTTATATGTAGGGTCACCCTTTGGTGGAGAGTTTGTATTGCCACCACTTCTCTTCTCATTTCGAGCTTTGTTAAAG
ATGACCGTGTAACCCTCAGCAGAAGCTGGGTCATTAACATCCCACTCACCAAACTTAGGAAGTGGGTGGCCTTTTTCCTG
TAGAGGTTAAAAGATAACTATCGGAGCTGCAATTCTATGTGAAAAAGGCTGCAAAACATTTTACTGATAAAGAAACATCA
GCAATGGTATAAATATCTTTTGCCAAGTAGAATTCCTAAATATATATATAAATAAATATATATATATATATATATATATA
TATATATATATATATATATATATATATATATATATATATATATATATATATATATATATATATATATATATATATATATA
TATATATATATATATATATATATATATATAAAAGATTACAGAAGAATGATAACAGTTTAGCACTAAATTAAGGAGTGGAG
GTGAAAAATAGAATAGACCCTTGCAGAAATGCTGGGTAAAGATGCGTACAATAGACCTTTGTGGTATGGCCCTTCCCTGG
ACACCACGCATAGTGGGAGCTTAGTGCACCGGGCTGCCTTTTTTTCTTTTTTCTTTTGGAAGAGGTCAAAATTACCAATT
TTATAGGTGACTCTTTTAAAAACTAACAAGGAGCTAGTGCTGGACCTTTCTACACAGAATATCTGGAACTCAAAAATTAA
TTTGTCATCTAATAAAATAATTGATTGGAACCTTCATATCAGAAGTCCATTTAGGCAAAAACAAACTTTCAACAATATAT
ATTACAACATAAATGCCTTGCAATGTGTGATAGCATGAAGCAACCTGAAAAATAGATTTTTCTTAACCACCAAACAATCA
CTTCTTTTTAATTGCTTTCCCACCTCCCCTCGGGATACAATGCGGAACTGAAATCTAATGTATTTTTGTGGATTCATATA
TAGAAAAAACGGCTGACCTGAACCAAGTAAAGTGTATCAAGGACGATAATGGTGAAGTGTTGGTCGAAGAGGGTGTCTAG
TCGGACACCCTTCGCCAGAAAAATTACAAAATATATATATATATATATATATATGTCAAATCTTACTTTATATTGATATA
TGTAGAATTTTGGACACCCTCCAAAACAATAAAGAACAGTAGCTCAGTGGCAAAGCTAAGTTGCTCGGAATCTCCAAATA
TGTTGCCACATCCGTGTCGGATCCTTCAAACATACACTATTTTTGGAGGATCCGACACGCACCCATTGACATTTTTGAAG
AGTCCGAGCAACATAGGCCAAAGGTGCGACAACATGTGCAGGATGTCCAAGTTCAAATCCTTGCACCTGCATTTTGTTTA
ATGTGATCTGCTTTAAAATTTTAAAGTTATTAAAAAAACGAGATACTTTGACGTGGATAGAGCAGTAGCTCAGTGGCAAT
ACTGTACAAAAATCTGTTGGTCACTCAAGTTCTATTCCTCATGGCCACTTTTTTTCTATTTTGGCTTTAATTTACCTATC
TATAGTTTGGACTTTGGACACCCTTCACGAATTTTCTGGCTACGCCACTAGGCATATGTATTCCCACAAGCTCTTGAATG
AAGAAGGGGATAGAAATATCGTTTCCGGGAGTTGGAGCATTCCGAGATTCATAGAGATTTTGGGTATTGTAGGTACATAC
AGGCTTCGGAGGTTAAATGGGTTATTCGTAAGATGAGAAGGGGAACTAGACAAGACCCCAATGGAGTTTTGGAAGAACAA
AAGTGAGGCAGGTATGGAGTGGCTGGCTCACTAAGTTGCTTAATGTCATTTTTCGGACGGCTAGAATGTCAGAAGAATGA
AGGTAGAGTACAATGATGTCATTGTACAAGAAACAAGGGCACTATTCAACATTACAACAACTATAGGGGTGTCAAGTTGC
TAAGTTATACTATGAAAGTTTGGGAAAGGGTGGTCAAAATAAGAATAAGGACGGGTGTGTCTATATCCAAAAACCAATTC
GGCTTCATGTTGGGACGATAGACTATAGAAACCATCCACCTTATAAGAAGATTGTTGGAGCAATAAAGGGATAGGAAGAG
CCTTACACATGGTATTCATCAACTTAGAAAGGACATATGATAAAGTTCCTAGGGAGGTCCACCGGAGATGTATCGGTAGA
TTATATTAGGGCGATTAAAGACATGTACAAGAGAGACAAGACCCTAGTTAGAACTTGGAACAGTGGGAGGTGACTCAGAA
CAATTTTATGTCATGATAGGATTGAACCAGGGGTCATCCCTTAGCCCATTTCTATTTTCCTTAGTGATGGATGAATTGAC
ATGACCTACTTAAAGGAAAGTGTCATGATGCATGTTATTTACATGTAACACAGTGTTGATAGATGAGACGAGCAACAAAG
CTAATGACAGAAAGGAAGTTTGGAGACAAATGCTAGAATCTAAAGGTTTTAAGTTAAGCACCACTAAAATAGAGTACCCA
AAGTGCAAGTTAGTGACATGACACATGAGGCGGATGTGGAAGTGAAGATCGATGCACAAGTCATACCCAAAAGAGGAAAC
TTCAAGTATCTTGAGTCCATAATCCAAGGAGATGGGGAGATTAAAGATGATGACACATATCGTATTGGAGCGAGGTCAGA
AAAACAGAGGCTTGCATCTGGGGTACTATGCGATAAGAATGTGTCGATAAGACTTAAAGATAAGTTCTATAAAGTGGTGG
TTAGACCAACATTGTTGTATGCGGCAAAGTGTTGGCAGTCAATAAAACCCATGTTCGAAAGATGAATGTAGCGGAAATGA
GGATGCTCAAATGTATGTATAGACACACTAAGAGAGACATGATCAAGAACGATGGCATCCGTGGAGAACAAGATGAAGAA
AGCGAGACTGAGATGGTTCGAACATGCGAAGAGGAAGTGTGTTGATGTGGCAATTAGGAGATTTGAGAGATTAGTTGTAA
CAAGAGTTAGGAGAGGTAGAGGTAACCCGAAAAAAATACTAGGTGGGGTGAGGGGTGATTAGACAAGAAATGATACTGTC
TATTGCTTCATTTTGCTCTATGTCTTGATATTTTGTTATCTTTTTCTTGCTGCCCTTCTCCAAATATCTTCTCTTTTTTG
AGTTGAGCGTCTATCAAAACCAATCTCTCTATCCACAAAAGTAGGATAAGGTCTACGTACATCTTACCCTCCCCAAACCT
CACTTGTGAGATTACACCAGGCATGTGGCTTATACTTTTTGTCATGTTTCCGCAACAAAATTCAAACTACAAGTCTACTA
TTTGCATTATCTAAATGCTACAATCATAAAATAATGAATATTTATCACTGTTACTATCTAATCTATCTAATCAGATAGAT
GCTAGAATAGTCTAGTCTTACATGAATATCTGACTATTTAAAAGCCATATCCAAATGGACAACCTACCCTTACCGACGGA
AAAAGGAAATTAACTATGAGGTAAGGGAAGTGACAAATTTCAGGTAAGAAGCTCAGAAAAAAAAGGTAGAAGGAATTTGT
AAGAGTGGAACGGAGGATAAGGGATTTCCAATTCTTTTATTACAACAATTTAATTATAGGGATATGGGGCTGAAGTAGAA
TATTGAAAAATCAAGGTTAAATAATTTTTTTTTGATGACTGTGGTGTTTGGGTCAGCTTTCGTGCACCGAACCTCGACTA
ATTCCACAGGATACCTTCCACCTCCTACTAGCAACAGGTATCATGTAACTCTGTCCACCAAGGCTAAAACAGATGGAAAG
AATCACCTAGTGTTTTTTGTCTCCACGGAGTTTTGAACCTGAGACCTCAGGATTCACAACCACGTCATTGACCACTAGGC
CACACCCTTGGTGCAAAGAATTGAAAGGGAAAACTTCTAATAAACCCAAAATCCCAATCCAAGTCTTCCCCTCATTTTTT
TATATATAGGTCCCCATTGCCTTCTTCTCTCTTCTATGCTCTATATTCTTCCTTCTTCGAAAATCGAAGGTGCAATCGTC
ATTATTTTATCAACCTTCAAGTTCCCTTCAAAGACAACTTTATTTTCAAGGAAATTTAATTTTATTTTCTCATATTTTCT
AGGTTTGAAGTATATTTCTCTTTTCTCTTATTACTGTTGTTAGCATAGAGAAGGAACCCAATAGATTCTTCAATCGTTCT
CCTTTGTTGTGTTATTATTTATGTTGGTGAGAATGATGAAGCCAATAGATTCTTTTATTATTCTTATTGGTGTGACAAAG
AACCAAACAGATCTTCAAGTGTGATGCATCTGATTTTGGAGAAACTCGTGATGTATACATATTGAAACAGAACTTGCACA
ATTTCATGTAAACAATAACGTATTTCCTAACAATCTCTCTACCCCCACAAATGGTAGGGATGAACTTTGGTATTTCCTAC
CCTCCCCAAACCAACTTGTGGGATCACAATGGGTATGTTGTTGTTAACAACGTATTTCCTAAGCAACATGTGGTTGTTTA
TACATTGAAATTGACTTGCACAGGCTTCATGCATTAACAACCAAATCTATAATGTTGTTTACACATTGAAACTTACACAA
GTTTCATTTGTAAACAACTACAAGTTATAAATTATGCCATATATTTACCAGTTCATGTGTAATAACAACATATTTATCAA
ACAACATGTTGTTTACATATTGAAATGGAAGTTGCACGGGTTTCATGTGTAAACAACAATATATAAAGACATTTAACTTT
GGGGGAAATATTAATTGGTTGTATTAGTTTTTGTGTAAACAAGCAAATATTGTTTAAACAACATGTAGTTATTTATAACT
TAGAGAACACTATTCATTTGTTGTGTTGTTGACGATTTTGAGATGATTTGTGTATGAAGATAAAATGACAAAGAAAAAAC
AGTCATTTGTTGCTTATAAAAGAAGGCCTTGAAAAAAAAAGCTAGGACAACAGAAGAAGAGTCTCCTCTGGTCGAAGATG
CATATAGGCTCCAAATAGCTCAGCTAACAGAGGAAGAAAAACAAATAATAAATGATCAAGTAATTGATGAAGTGGTAGAG
GAAAAAGGGATCCTGACACGTCAGAAAAGAAAAAAAGAAAATCAAATAATGGTTGAAGAAAATCAGGAGAATGATGAAGA
AGAAGAAATGATCTCGTCAGTTTATTTTTTGATGAAGCGTGATCTCGTCAGTTTATGGTTCAGCCTAGAGAAGAAGAAAG
TGTAGAAGATGAGAGTTCAACCGTCAACGACTCAAGAACAAGAAAATGAAAGTTGTCTTCGAAGGGGAACTTGAAAATGA
GAGAAAGAATGAGTTCTTTTGAGTATAACCATTGAAAACCACTGGCCTGACTAATCCAGAGTCAAGAGAACCAAAGCACA
AGGAGTTGTGTTTCTTTTATGCAATTCTTAAATATATAAAAATTTTGTTTGAAAAACCTAAGATACACTAACTCTAATAT
ACGAATAATACGCGAGCCTAAAGAGAAGAGAGTTCAGTCTACGAAGGGTTCGGGTTATCAGTCCGGATCAGTTCCACGCA
GGCCGCAGAGAAAGAGACAAGGAGGAAGAAGGGGTCACTACGGGAAGAGCATCCAAGACGCGCTAAGGCAAAGGCATAGA
ATAATAATAATTTGGAAGCTAAAAAGAAGCCTCACCACTACCACCACCACAAATTACTTCCTAGTTAAAATAGAGATCAA
AAACAGAACAACCATATATTCATATTATTATGGAGAGAAGTTGAGAATGACAATAGACCAAATATATCAACAATTTATGG
TGAACAACAATATGACTAGCAAACAATTGAAGCTCAAAAAGGGCACTTGCACCACAACTCCACAAGCATATAAGAAGCCT
CGAGTTTGAAGTATTTTATATAGCTAAAAACATATAAATATAGCACCCCAAAAGGGTGTGGCACAGTGATCAATGAAACG
TCTCATGTTCAAAACAAGGTGCTTTCTCCATATATTTCCTTGTCTGGATGGACAGATATATGTTGTTGCAGGGCACAAAA
AATAATAATAAATTAGATGAATTGACTCGGATTTCTTTCACAAAATGGAGAATCAATAAATTTGTAGCCGGAAAAAAAAC
CTAGAAGTCTGTTTCGTTTCTTTCTACAAAGACACAAAAATCAAACAAAATAATACGGATATAGCTATTAAAATTCGACC
CAACATATACATATATGAAGAAGAAAAAATTGAGAATCATACCGCCATGAGTATAAGGTTTTGGAGAAAGAGAGAGAGGA
AAATCCCTTTATTAGTTGGATTGATTCGTTTGTGTATAGAAAGGAGGAAAGAATTTTTCTCTCTCTGTATGTAAAGAAGG
AAATGGAAAATGTTAAGAGAGAAGCAAAAAGAGGTGAAGAGAAAGATGTACAGTTGGCTTTAAAACTGGGCCACTCTTCT
TTGGGCCCACACTCAACTTTCAAATTCCTTTTTCTCATTTTTTTTTTTAAAAAAAAAGGGCAAACAAACGTTTTTTTTTT
GTGTTTTCAAAACTATAGTCCATAATTCGATAAATAATGTGTGTGTGAGAGATATTTAGATACACGTATTTCGGATATAT
GTGAAACATATAATGTAATTATTTGAACTTAAAAATGAAATGTAATTAATATGTCAAAATTTTAGAAGTAAATCATGTGA
CTAATGACTTTACCATTTTTAAGTAAAATCATCATTTTTTGAGTTATATCTTTTATTGAAAGATAATCATTTTTTCAATA
ATAGATATAGCTTTGTAATTAAAGTATTCATACCGTATATACTAATTTAATCTATACTTGTTTGTTTGGTTATGAAAACC
ACCTAATTACACAAACATTATATTAAGAGCTTGTTTGACAGTGTTGTTGGGAGCTCAAAAATTCTTAGTTTGAAAAAAAA
ATAATGTTTTTTTCTTCGAAAACCTAGGTGTTTGGCAAACCATAAAATTGTTTTTCAATGGAAGCATAAGTAGTTTTTCT
[truncated: 1,070,215 more chars]
