# Supplementary material for: Homologues of potato chromosome 5 show variable collinearity in the euchromatin, but dramatic absence of sequence similarity in the pericentromeric heterochromatin
Source: BMC Genomics. 2015 May 10;16(1):374. doi: 10.1186/s12864-015-1578-1 (PMC4470070; doi:10.1186/s12864-015-1578-1)
Supplement: Additional file 3: — RH BAC tiling path sequences. Description of data: Nonredundant, multifasta sequence files of the individual BAC MTPs. The sequence contigs and scaffolds in the MTPs can be either ordered or unordered, depending on the quality status of the tiling path sequence. [file 12864_2015_1578_MOESM3_ESM.zip › mtp_0422.fasta]

>mtp422.contig_1
CTTTTCTTTTTTTTTTAGATGAAAAATATTAAAGAAGCAAAGTGTCGATTAAGGTAAAATTAATGAATTGTCAAATCGAA
TTTGATTAGATAATTTATTCTAAATGAATGGTATAACTATAACAAGTTAATATTTAAAGTAGCTTGGAAAAAAGCTGTGA
CTTCTCTCTTACTTTTCTCTCTCTAAACAAATTAGCCGTTGTTTATACCGTTGCAACCCAGGTGACTTTCGACCGTCGGA
CGTATGTCCACCACCGTGGATCTCTCGGTCCTCGGTGACCGTCGTAGACTAACCGCTCCTCAAACTAAAGAGATCTCCTC
CAAACTAGATCAGTTTCCCCCACTTCCCTCTAAGGTTTGGAACAAAAACTTCGGTCAAAATCCACAAAACTTTGTTCCTC
CAAACCAGATTCTTCCTGGTCTCGTTCCGGTGAGCAAAGCGATGGAAAATCCAAAACCTACATATATGCCAACCTTGCAA
CCAATCGTAGTTCCAGAAACTCAAGGATCAGACTACAACCCAAACCTCATGAAATCCAAAATGGAAAACCTGTGGTATCC
TTCTCTAAAGAGGAAAATGAGATGTTGGCTCAAACGTGCAAATGGACCATTATAGGTAAATTCTCTCAAATCCGTCCTTC
TATTGATATCATCCGGAGAGAATTTACTAAAATCATTATGGGTAAAGGTAATATTAAGATTGGAGCCTATGATATGCATC
ATGTATTCCTAGATTTTGACAACATCGAGGACCACCTCAATGTGCTTTCTAGAAATTTTATACACTTGGGAGGCCTAAAT
ATTATGAAAATTATGAAATGGTCGACAACATTCAAACTGAATTCCGACCACTCTCTGGCACCAGTATGGGTGAATCTGCT
CGACTTGAAATGGCACCTCTTTGAGTGGGATGCCATTTGTCGAATCCTTGAACCGATTGGGGCCCCTTTACTACTTGATA
AAGCCACACTAACCAAAACTAGACCCACCATTGCGAAGGTAAGGGTGGAAATAGATCTGACCAAACTTCTTATCGACGAA
GTGATCTTGGAAATTACTAACAGGGATGGACTGACTGAGATGATCAACCAAATAATTGAGTATGAAACCATCCCAACATT
CTGCTCGCACCGTAAAATGCAAGGTCATAGAGATGAAAATTGCAGAAAGCTCCATCCTAATTTACAAACCAATGAGGCGG
AGAATACACTCAGTGAGCAAAAAACAATGCAAGCTACCACAAATGTGGAAGTTACAACAGATACCACTAATTTGTTGGAT
AGCACAACTCAAAACACAAAGGAGAGTCCAGACGAAATCAATGAGGAACAAGAATGGCAAACAATGACCAACAGGAAAGG
AAAATACATCAACAAGAGCAACTCAAATGGAAAGATATCTCAAACAAATCAAGACAGAGGAACAAGTAGCAGCTTAATTA
GCAAGATGCGGGTTTCCAGTATCAGTAGTGAAATAGTAAACCTATGTCTTTCCGAACCCACCAATAATGGAACGGAGGAT
ATGGAAGTTACTACTCACAATGAAACGATACCAGCAGAAATGAATTGTTCCAGGAGCAACATTTTGAGAACCCCTACTAA
AAGAAAGGAAAAAGAAGTTGAAAGAAACGAAAGGAAAGCACAACACCTTCAAATTATCAAAAACAACACTATGAAGGTGA
AGCACAATAAGGAAACTATGTATTTGGAAGTTAAGTTAGATGATCAGATTACCAATCAACTTGTTGAGGTGGTTAACTCT
GAAAAAACAAAGAATCTTAACAAGAAAAAGAAATTTTCATCCATTGTGCAGATCCCCCCCCCGATACAGTCTTCGATAAC
AAGGATTTTGTTTCAGTGGAGATCCAACAACTCAACTCCTCAACTGCTCCCTTTTTTGGACTAAATCAAAATTTATTAGA
GAATATTACAGGGAGGAAGGCGAAAGAAAAAGAAAAGTTAAGCTTGCCGGATGACCCTAGATCTAGGAACAAGGTTCCTC
AAGGCGAATTCATTACTTCAACCCACAATGAGAGTCATGAAGACTCGACTTTCAAAGATTGTGAAGAGGATCTGTACATG
ATCAATGTAGAGGAAGAATACTCAACAGCCCTCTCTGATGATGAAGCTATCAGAGGGGACAGACCTTCTCTAACTTGTGT
AGTTGTTGATCTATCTAACCAGGTGCACCACTAGGTAGAATACTACAACAACCTCTCTCCTAGAGGGAGAAAAGATCTTT
AGAATAAATTATCCCTTCCCCCCACTGTTTCCCATGATTAATACTATATCATGGAATATTAGGGGAATAGGATCCCAAGG
TTCTCGTGAGACTTAAGACGCTCAAACGTCAACATAAATTTCCGTACATGTTCCTACAAGAACCAAAGGTGTACTCGAGG
AAAATTGACAAATTCAAAATGAGATTAGGGTACACTTTCTGTTTTCATAACTGCTCCAACAAGATTTGGATTTTTTGGTC
TAAAGATTACACTATCGACATTATTGAAGATCGAGAACAACATGTGCTTATCCATATTTCACATCAACACGAGCTTGTTA
ACTTTCACATATCGGTTATCTTTGCTAAATGTGAGGAGCTCCACAAAATTCCTCTCTGGAATGAGCTTAGGGACATCTCT
AATAAAATCTCTGGCCCATGGGGGGTTGTAGGAGATTTTAATGTTATCACAGGACCAGAAGAAAAAATAGGAGGTCTGCC
TTACAGAATTGAAGAGAGTCTTAATTTTATATTGTGTTTGGAAGATTGTGATTTCCAGGATGCTAGATATCTTGGGTCAA
AGTTCACTTGGAGTGACAATAGAGACCCGCCCAATACAATTTGGAAGAGGCTTGACAGATTTACTTATAACAACCACTGG
TTTGATGTTTTTAATGGGACCACAGTTACTCATCTCTCTAGAACTTGCTCTGACCATTCCCCCCTCTTAATTAATTGTAG
TCCTGTAGATGTTAACTTTATTAAATATTTCAAATTCCTCAATTTTTGGACTGAAAATGATGGCTTTCTCGGTGTTGTAC
AGGAAGCTTGGTCTCAAGATCAAGATGGAAACGCCCTACAAGTCCTTCACAAAAAACTCAAGGCCACTATCAAAGCTCTT
AGTGCATGGTCTAGAATAGCTTATGGAGACTTCCATTAAGAACCTAAGAAACTAGAAAATATTATTAAAGACCTGGAAGA
GAACTCCATTAACAATAATACTCCGTAGAACAGGATAAACTTTCTAAGGCTAAGGCTGAATTCACTAGATTCCTGAAAAT
TCAAGAAAAAGTCCCAAGCCAAAAGGCTAGGATTAAATGGCTTGAAGATGGTGATACTAACTCTGCTTTCTTCCACAGGG
TAATCAAGGATAAAAGAAAAAAACTCTCCATACACAAAATCAAAGATCTCGAGGGTAATTGGGTAGAGGGAACTACTCAA
GTTGCTGATGTTGCAGTCAATTTTTTCACCAATCTGTTCAAAGCTGAGCCCACTGAGGAAGATAGAAATATTTTTAATCT
CGTAGAATGGGTTGTCACCATTGAAGACAACAACAACCTTAACAGCTTGCCAACCCTCCAAGAGATCAAAGACACTATTT
TTTCAATTGATCCAGACAACGCCCCTGGGTCTGATGGACTAAATGGAAAATTCTACCAATCAACCTGGCAAATCATAGCA
ACGGACCTCTATGCAGCAATCATTTCATTCTTTCAAGGTGCTATCCTTCCAAATTTTTTCTCCCACACTTGTATAGTGAT
GCTTCCTAAAGTTAATTCTCCTCAAGATTTTTCTGAGATTAGGCCTATCAGTCTTTGTAATACTTCATGCAAGATCATTG
CTAAATTGATCAATAAAAGGATTTCCAAAATTCTTCCTAATATAATTAGCCCCAACCAAAGTGGTTTTGTTAAAGGGAGA
GCTATTACTGAAAATATCCTCCCTGCCCAAGAAATTGTCAATGATATCGGCAAATCTAATTTTGGGAGGAATGTAGTTAT
TAAACTAGACATGTCTAAGGCATACGATAGAGTCTCTTGGTCTTTTTTGTGCTTTATTTTGAGGAGGTTTGGTTTTGCTG
AAAGTTGGATTGATCTTATTTACAGGTTCATCTCCAATAATTGGTATTCTATTCTTGTGAATGGAAGTAGGCAAGGTTTC
TTTAAATCTGGGCGGGGTCTTAGACAGGGAGACCCCCTTTCCCCTAGTCTCTTTGTTCTCTCGACAGAATTACTTTCCAA
GATGCTTAATTCTCTGTATAGAGTCCCTGCATTTAGAGGGTTTTCTATGCATCCATATGGTCCTCAAATTAACCATCTCT
CTTTTGCAGATGACACTATCGTTTTCAGTAGCGGGAGGAAAGCCACTCTTCAAGCTATCCTTAAAACTCTAGAAAGCTAT
GAACGAGTCTCTGGACAATCAATCAACAAAAACAAATGCTCCTACACTATTGCTCCTACCACCCCTCGTATCTCTATCAA
AAGGGTTGGAAAAATTCTTCGTATGAGATATGAGCATCTTCCTATTAAATATCTGGGGTCCCCCATATATAATGGGAGGA
AACTCCTCGAAATATTCACTGATCTGATCTGTAAAATTACCAATAGAATTAAAGGGTGGCATCTTAAATTGTTGTCTACA
GGAGGAAGAGCGACTCTCATTAGGCATGTCCTGCTTGCCCTAAATGTTCATTCTTTGGCAGTAGTCCATCCCTCTAAAGG
CACCCTAGAGGTGACTGAGAGGTACGTTACTCGGTTCTACTGGTCAGGTAATGGGGAAGATAAGAAATATCACTGGGTTT
CTTGGGAAAATCTTAGCTACCCGTACAATGAAGGGGGATCAAATTTTAGAAAACTCGAAGACACTTGCAAGGCTTTCACG
GCTAAACAATGGTGTCTGAATCTCTTTGGACTAATTTCTTGAAGGCCAAATATTGTAGTGTTGATCACCCTACCATTGTC
CAGTGGAAACCAGGGCAGTCACATAGTTGACAGGCAATGCTGAAAATTAGAGAAGGGGTGGAACAAGATTTTTTTTGGAA
AACTAACAGGGGGAATTCTAGTTTCTGGTTCGATAAATGGAATGAACATGGTCCGTTATACGAACTCTTGGAGAACACCC
TTATTTACCAACATATTACTATTAAGGATGTCTTTCAACAGGGTCACTGGAACTGGAATGCCCTAAACCCCCAACCCCCG
GATCACATCAAACATATAATTACCAAGTTTAACATCAACTTGGCAAATAATCTTGACGATATTCCTCTCTGGACCGCTGC
TGAATCTGGGAAGTTTTCAATATCTTCAGCTTGGAAGCTTTTGAGAAAGAGGAGACGTTTTGCTCGTATTGATGCAAAAA
TATGGCACAAACATGTACCATATAAAATGTCTTGTGTTACATAGAGGGCAATTCATAACAAAATGCCTACTGATGATAAG
ATAGTCGATAAGTTTAAAATAACCATTGTTTCTAAATGTGTTTGTTGTGTTGCTACAAGTATGAACCCGGGACTTGAATC
CTCAGAACACCTATTTTGCAAAGGAGACTACGCACAATGAATCTGGAGCTCCATAATTGGCAGAATGGGCATTATCACCA
GACACACAAATCTCAGAGAATTGCTCCAAAAATGCTGGAATTCCACATCCAAAAATCCAGACGCTGAATATATTTTAAGT
ATCATCCCTCCAATCATTATCTGGGAATTATGGAGATCAAGGTGCAACTCTAGCTATGAGGAAGAGAGACCATCCACCAA
AAGATCTATTTCTCTGATCGTCTTCAACATCTACCACTTAACCAAAAAGGTTTTCTCCAACATTAACCTTCTGGAGAATT
GGGAAAGCCTACTTAAGCTCATGGAAATACAACTTGAAGACACTATCCACACCACGGTTAAATGGTCGAGACCCTCGCAT
CACTCCATGAAGTTGAATACAGGTGGCTCTTGTATTGGAGAATCTAGTGGAGGAGGTGGAGTGGTGCGAGACTCAAATGG
AAATTGCATTATGGCCTTTATTCTTCCCCTGGGAAATGGAACCAGCAATATTGCTGAACCAAAAGCCTTCCTCTCTGGCC
TGAAGTGGTGTATTGCCAATGAACACATCTTTACTACAGTTGAAACTGATTCCCTCCTCCTCCTAAATAGCATTCTCAAT
TTATGGTCTACTCCTTGGAGGATGAGAGAAACAGTGGAAGAAATCAGAGAGTTGATCCTCATACACAATAATCAGATCAA
TCACTGCTATAGGGAAGCCAACAGAGTGACTGACAAACTTGCGTCTTATAGTCATCTAACCAACACTACCATAGTTATTA
CCGACACATTCGGTCTGCCAGCACATGTTAAGGGACTCCTCAATTTAGATAAATGGCAATTTCCATCCTTTAGGGTTAAA
AAAAGGAAGCCTTCCCTGATTTACTATGACCCTCCTTGAGTAGTCTTTTGCTAGTTGTCACCTTTGTGCAACTTTTTTGC
CCATTGCTACTGTAATCTTCAAGAAGGCAAGGTCTAGACCTCCTTCTCAAATTGTAATTGTTTCTCAGTGGCAATGATAG
ATGTAAAATTTCAAAAAAAAGTAGCTAGAGTTTTCTTTTTTCCTTCTCTTTTCATTGTCTAGCTACTTTTAATATTAACT
TATTATAGTTATACCATTCATTTAGAATAAATTATCTAATTCAATTTGATTTGACAATTCATTAATTTTACCTTTATCGA
CGCTTTGCTTCTTTATTATTTTTCATCTAAAAAGAGAAAAGAAGAAGGATAAAGATTTGGAGATCAACTAATTCGGTTCT
GATGAAGAGCGAACAATTTAATTTTCTCCTAAAGGGATTTGCACTTGAAATTACTAATCTTTTACCAACATAAGTTTAAT
TGCCGCAATACGTGACTTCAGAATATAAAATAGTGGCATTTAATTTAATTAATTGCCATTAAAAGTCTATTCTGGTGTAG
TGTAAGTGTCCCAATGAAGTTTTTATTTGGATTGATTCATGTCCCAATGGGTCATTGCTATGTTACTCCTCATTTCTCTT
TCTCATGTTTATATCTTTTTTTATTAATTAATTTAGAAAAACTATAATTAGCCATTTATGAATAATATTATATATATTTG
TCCCGTATGTTGTGAAAAGAGAAAAAAAACAGAGAAGGAAAAGTATAGCATATTAACTTGTTACACCATTCATTTAGAAT
AAATTGTTTGACAAATCATTATTTTACCTTTAATTAAAGGGCATTATATATGACGTTCAAGTTGTGATATAATTTATACA
AACTTTACTTATAATAACAGCCCATCAAATCTAACTTTAATAGTAACATTGTATCAAGCTAAGTATTGTTACATTCAAGA
AATTGTGTACATTTGATATGCATACACTAATGTGTTACATTTAATATGTCAGATGATCACAAATATATTTCACGAGAATT
CAACCCGTAATTGAACGGAAGAATTGTTCAAATACATCCAACAATTAACACGAAGGAAAATTACAAGATCAATTTTTCAA
TTCATAAATTCATATTCAACAAGAAAAATCTAAATCTTTCTTCTCAAACATACAAGGGAGCTACCATCAACTATGATCCA
GAGCATATATAATTAATACTAATAATATTGTTTTAAAAGGAACATAGACGGTTAGGTTCCATTAAGTCATGCTATGATAT
CTCTGTGAGTTTGGTAACTAATTTTTTTTGGCTGGTCTCGTATAATATTAGGACAAAAAAGACAAGGCTTTTTGAGTTTC
ATCATCCGGGCCTGAAGTCACATTCAAAGGGTGGTGGTTGTGATGTTTACTATTGTAAAGAGAGGTTAGTAACAATTAAG
CGACAAGAAAATAGTGATCTTCATCTCAGTCATTGTTTGATAAAAGTGATGGACATCTATTAAATTTCAATAAGAGCTTT
AAGCATATTGAATAAGATTTACATGTTATTTTTTATGATTCATTCTAGCTTTATTTAGGTGCAATATGAGATTATCGTGT
GTAATTTTGTTTGTATACTCTAAGTTGTTGGTGATTGAAGGAAATATCAAAAGTATGGCAAGGATGACATTGTCAAAACA
AACTATTTTGGGTACATATTTGAAATTAAAACATCAGATGACGACTTAAATATTTATTTCTTAAAGAATATAAATATTTT
GTATCTCGCTTCATATTTAGTGGAAAACTATTGTGTTTTTGTAAAATTTTAAATGATTTCATTCCTTTAATCCTTTACAT
TTAGTTGAGTTATGTTTTATCTGTTGCAGTCCTTTTATTCAGTTATTTGTTATTCAGCTATTTTACATACTCGTACGTTC
AATGTACCGATGTCATTCGACCTGCATCTTTTAATGATGTAGATACTTGTTCTTAGGATCCTCAACAGAGTTTGTTGAGA
TCACTTCATCCGCTCGTCAGAATTCGAGTGAGGTCTCCTTGCTTCTGGAGGACTCCCGTTTTATGAGTTGTTAGTAGTAG
TTTTTTTGAGGAGTCGTGGGTCTTGTCCTGACACTCATCTTTGTATAGTAGAGGCTTCATAGATAAACATTTTGGAGAGT
AAGTTTTCAGATATATTTATTTAAAACTTATGTTTCATACTCAGTATATTCAACGAAGTTTTGAGATTCAATAAACTGTT
TTTAAACGTTTCTTTCGATTTGATGCTTATGTATGCTCAAGTTAGTCTTCCGATTGTAGTCAACCCGGATGATGGTTCGC
CTGGGGACCAACAATGGTTCTTGAGTGCCGGACACGTCCAAAATGTAGGCTCGAATCGTGACAGTATATTTGGGCCAAAA
CATCATCAACCTACAAAGGCTGAAATGGGACTGAGATATTGGGTCAGAGATTTACTTTTCTTTGGGCCGAAGGCTTGACT
AGATACTAGTACTTGGGCCTAGCAACTCATATCACTTCTACTAATTCAATCTATACTTTCAAATAATTGCTTATACATCT
ATCAGATGGACCTACATAAATATACTTTTACTATCAAATACACTAAAATAGGTAGAGAGATAAACAAGAGAGAAGAGTGG
CGAATGAGATAAACGAAAGGCAAGATAGAGAGTTACATATATGCAAATCCATATGGATACAATGTATCTAGAACAAATTA
CACCTAATGTTGAGTCCATGTGAGATACATGTATGATGTATCAAAACGTATCTGCATACACCTGATACAAACTAGCATGA
ATTTAAGTAATTAATTCCTAAACCAGAGAGATTTCTATAAGTTGCCTAGGATTAAGAGAAAATTTTTTGTTTGACTTTAT
TTATTAACATGATGAGTTTCTACTTTTCAATTCACAACAAAATAATTCTATCAATGTCATGACCCGAGTCTACACCCTGG
ACGTGGTCGGCACTCAAGAACCATTGCTGGTCCCCAAGCAAACTCTCATCCTAGCTGACTACAAGCGGAAAATTAACTTA
AGAAGGCAAAAACTTAAAACTGAATAAAATTCAATAAACTCAACTTTCCAAAACTTTAACTCAAATGAACAACTTAGAAT
AAAAATAATATATTCAACTAGCCATAAAATAGGCAACTAAGTCTTTAAAACATTTAATAAAATAAATGAATAATACAGAC
ATCTCAACTATACTGACTATCTATGAAGCCTTTAACTGATAAAGATGAAAGTCGGGGCAAGACCCACGACATCCTAACTA
AACTGAAAAGTAAGTGAATCCTTCGGAAACAAAGAGACTCACCATAGCTAACTCGAACTTCCGGATGTATCAACAAATCT
CCTGTTGATGATCCTGAATACATGTCTGCATCATGAAAATATGCAGGCCAAATGGCTCAGTACGTGGAATGTACGAGCAT
GTAAGGGGAATTATAAAGCATAACATAAGCTTGAAAAGAATCTGAAAGAAACAGAAGAACTTACCTGGCTCAACTCAACA
TAATTGAACTCATTTCAATATAAAACAATTTAAAACATGTGCAATATAAAAAAAACCTGTTTAAAACATGATGCCAACTT
TGTGTGTATGCAAAGATACATATAACTCTGAGATGTATGTAAAAATACAAATAATCTAATGTATATAAAATATAAAATAC
TGCTGTGGGAGTTTCTCTAAACGGCAACCATCGCATAAGAGCTATTGTGATGATACAACGATCTTCCTCACGCTGCCAGC
GCATCCTATACCTTGCCACATGTATAGGACCTGAACTACTAAGTGGATCCACTAGTCTATGCGAAAAAGATTCATCTAAA
AAGTATGACCCTTTTCTACCCATGATGGCTACATGGTTTATGGGGGCTGTGAGTTATCTGAACTCTCCCCCATATCGGTG
TTCAATACTACTCCCAAGAATATACTAGCTCTTTATGTTTTAAAAACATACTTCTTTCTGTAATTTGAGATTAGTGCTCA
AAAACTTAGCTCAAAGGCTATATTGGAAATCAAAGTTTCCTCTCTTACTTTATTGTGAAAGCATTTACTCTTTAACTGAA
AACTAGCCCAAAGGCTCTTTACTGAAAAACTAGCTCAAAGGCTCTTTTGAAAATCTCAATTTTCCATTTTTATTTAAATG
TGAAAACATTTTAAACTCTTTTGGGAATACATAGTCCCCATATACTTTTGAAGAAATGAACTTCAACTTTACTCTTCACT
GAACTCAAAACTTAAGTCTTAAAACAAAATTAAAACATTTGTAAAAGACTTCTTAAAATATGGTTCATGCCGAATTATGG
ACGTGAACGACTCGATGTAAGGTTTTCAATAACCATAAATAGATCTCTATACTTGGAACTCAAGAACTTCAATGATACTA
CTCATTTCAAGAATGCTCAACTCAGAGTTCATGCGAAATTATGAGCATGAACTACTCAACTCAAGGACTCAAAAATACTT
CTCATCTCAAGACTGTTCGACTTATAGGGTTCATGCAAAATTATGGGCATGAAACAACTCAAGTACTGAAAGATGCTTCT
CAAAGAGATTAGGAACTCAATACTTGAAGGCTTAGAACTTGAAAATACCACTTCTTTGAAAGATGCTCAACTTACGAAGT
TCATGCAAAATTATGGGCATGAAACAACTTGACTCGATGGTCTACATAACTATATCGAACTCATGTATACGACTCTTCTT
ATTCTTTAACTTACTTCCTCAAAACGTAGTTCAAATCGATAGTTGATCTCAAAGGATTCACAATTGAACTCAAAGGCTTT
CTTGAACGCTACTCTTAACTCTCTCTTGAGTGTGAATTATGAATTCAAGAGTTATAGTTCATGATAAGAAAGATCTCATG
ATGACAAGGTAGACTCATGAATACATTATTCTCACTCTCATACTCACTTGCTCGAGTTTTGAAACAAGTTATTAGAATTT
GTAGAAGACTCATCAAAAAGACAAAAAGGGATTTTTCTGAAAAATGTTCGAAAGAACTCTCAAGACTTGACTCTCAACTC
TACCTTGAATGTGATTTGTGATATTAAAGGTCTCACGATGTTTAGGAATAATTTTAGATAGCTAAACATGAGAAAAGACT
GAAAATCAATATTTGAGAGTGGGTCTGCAACGCGGAGAGGCTTTTAAAATTTGGTTTCGAAAATGTCTTTTGAGGCAGAA
CGCTCTGTGACAACTCCACGATGCGAAACAGGAATTCCCAAATCTGGGAACCTGCTCCGTGACGCACCCCTAGTGCCAAA
TTTCATCAACTTCTTCATTTTCTAACCCCAATTGTAACATCTGGCAATTTGAAATAACTATGAAAAAGCTTGAAATTGGA
AATAGTCATTTTTGGAAAAAAATTCAAAATCTGGAAATTTGGTTAAGTGTGGGAAATCAGTGAGTTTTGGCCAACTTTGA
GCAGTCATAAATCCTAGATCAGGATGATTTAGGAGTAGTTCCAGTTATGATTGTGAAGCTTGTGGAATGATCTTTCCAAC
GCCACCTAGTTAGCTCGATTTCGAGTTCGTATGAGCGAGTTATGCCCTTTGAAAGTTTGGCAGTTGGCAGGGAATCCGTC
CGGAAATTTTAAGGGCATTTTGGTCTTTTCCCTAGCTATTTCTTTTGGGGTTATATTGTTGTGGTAGGCTGATTTTGGAT
CATTTTTGTCCCATTTTAAAGAGTTAGGCTAGGGCGTGAGAGTGAAGAGGAGAAGAAGAGGAGAAAGAGAAGATCAAGCA
AGGAGTTTCCGTCAAGGATTGTCGTGGATATCGTCGGGGGTGATCCCTACTAGGTATGTGAGTTCATTGTGTTGGTTGGT
TCTTTCCCCCACACGCCAACTCATTTTTATTATTGAGAAATTATTGGTTATGTTGTTGAAGTTGTTGGGTTGTATTTGTT
GAGGTTGTTGGTTGTGATTGTGTTGAAGTTCTTGTTGATTTGGGACCTGTTTCCGGTTGTGTTTTGAGTTGAAATCGATT
GTATGTTGAGGGGTTTATGATTCTAAGTGTTTAGGGGCTGGAACCATTGAAGGTAAGGAGGTTTGGAGTTGGAAAAATGA
AGGAGAAGAGTCGGATCTTTGGGGGAAAAGGCTGGGGCGTCCCGCCAGCCAGCGCGCCCCAACAGGGGTTTTGAGGTTTT
ACCCCTGGAGTGGCACGTCTCTCAAAGCGCCAGAAGGCCCCTTCTGAGCTTCAAGGGCTGGCGCTCCGCGCCTTGTAGAG
TGCCAAGGACGCCAAGTTCCCCATTTCTTTTCACACTTTCTCATGCATGTTACTAGGTATTATACCTATGTTTCATAGTT
GTTTCCGACACTCCAAAGTACGTCTAAACATCAAGAATCCCTCCATAACATGTGATCAAACATCTTGAATTCATAATTCC
AATTCAAGGAAAGTTAGTTTCCAAGTCAAGTGAAGTTAGAGCCAAGCTTAGAAGTTAAGAAGTAAGTCAAAGCAAGTCTT
CAAAGTTTTCAAGAGTCTTTATTGAACGTTTTAACTTCATTCTAAGGCTCAAGTTGCAAGTCAAGTAAAGAGTAAAGAGT
CAAGAGTTTAAAGTTGAGTAAGAAGTTTAAAGTTGAGTTCATTTCTGTAAGTTATTAGGGAACTATGTATTCCCAAAGAA
GTTTTAAAGAAATGTTTTTACATTTAATCAAGGTTGGAAACTGAGATTTCCAAAGAGCCTTCGGGCTAGTTTTTGAGTAA
TTATCTCAAATCAGCAGGAAGACATATGTTTTAAAAACATAATAGCCAGTACATTTTTGGGAGCAGTATCGAGCACCGAA
TTGGGGGAGCGTTCAAAGAACCCACAGCCCCCATAGAACCATGTTAGCCACCTTGGGTAGAAAATGATCATACTTTTTAG
ATGAATCCTTTTCCAGATAGACTAGTAGATCCATTAGGCAGTTCAGATCTTATACCTTTGGCCGGGTATAGGATGCTCTG
G
>mtp422.contig_10
AAATCAATATATAAGCTTAGTTCATTAGTTAAATTTAAATATAATAATCTTATATCATTATTTAATTTATCCAAAATGAT
AAATAATATCACTCTATACATATTATCTTCTTGTTAAAATAATGAATATCACTCTATACATATTATCTTCTTGTTAAAAT
AATAAAAATATAAGAAAATTTAATAGTTATATTTAAATAAAATATAATTTTTTACTTTTTACTTTTTTTTTAAAAACAAA
ATAATTGAGAAATTTCGTGTTACTGACATGTGACACTTTTTACTTCTATTATATATAGATAGATTCAATAAACAATTCAT
TTATATATCCATATTCCAGAATTATTCATATTGCATATTTCAATAAATATGACATTATTTAATGATTTGTAAATTGATTA
TACATATTTTTTTATATAAAAAAAGTACAATTACATCAATTAATTAGACATAACTTCTATTTATTAATTTATTTTTTGTA
TAACTTCTATTTATTTAAATTATACTTAAAATTGAAAAATTAAGATCTTGTTAAATTGAATTGATAGAATGATTAACATC
TTTAATTAAGTTAGCTTGATAAATGTATTGTTCGATAGAAGAGGCTCGAGTCGTATAACATGAATTCTCAACACAAGATA
AAGCACCTCAAGGCTTACGTTTCACCTTGTGTCAGATAATACGTATCACCTCAATTTTACACACATGGATATATCATTTT
TCCATGACAAATAATTATAACCATTAAGTTAATTATTGCAACAATTTTGTGCTACACGAAACATAATATTTATTAAGTTA
TAATATTTTATTTTAAATTACTTCTCATGGATAAAAGGTGACTATTGCTTCAACAAGTTTCAACATGATCATGAAAAAAC
ATAATAATTAACTATAAAATTTTATTATAGCAAGAAATATATGATTATATTTTTAATATGTCATAACTTTTATAACTTGA
AAAAAATATTTAGCCTCAATTTTTTGTTCAAATAACTTTTTGTGGCTGAAAGGTTATTATTACTATGATAAATTCAAATT
CGTGGCAAAAATTATTTATCAGCTACAAAATTTTATTATAGAAGAAAATCTATGGCTATTTCGTTTAATTATTGCTACAA
TATTTTATAACTTAAAGCTAAATTATTTATTTAGCTACAAATATTTCTTTAAATAAGTTATTGTGGCTAAAAGGTTATTA
TTACCACGATAAATTTAAATTGTGGCAAAAAATTGTAATTAGTTACAAAATTTTTCGGTAGCAAAAATTCTATGGCTATT
CATTTATCTATTGTCACATCTTTTTATAACTTGAAGCAAAATTATTTATTTTGCTATGATATTTTATTTCAAATAACTTA
TTATGGCTAAAGAGTTACTATTGTTACAATTATTTTTATTGCGTAGCAAAAAAGTTATAATTAGCTACAAAGTTTTATTG
TAGCAATAAAATTGTAGCTATTTAGATAATTATTGCCACTATTGTTAGCAATTATAGCAAATACAAGGATTTAGCTTTGT
CAACTTAATATTCGTGGCTAAGTAATTTGACAAATTTTTAGATAGCCACGAAATTTAAATTTTTATGGCTATTATTAGGT
AACAACTACAATTTTCAAATTCATAGCTTAGATTTTGTAGCAATAAGTATACTTTCTTGTAGTGAGAGAAGAAAGGTTTC
CATTCCTTTGGTTTGATTTTCAATTTTTGTGTAGGATTAGGATTTGACTCTTCCTTTTAATCATTTTCCTTTTTCGGATT
CTTTTTACCAAAAATACAAATTCCAAATAGGCACTTACCTTTCTTTTTCCTTTTCGATTTTGGAATCCAATTTCTTCATT
ACTTGCAGACTAAACTTATAATTATGAAAAGAAAATTGCAACAGGTTTACAGACTACATCGTAATTTCCCTACAGAAAAC
AAGAAAAGTAAGGTTAATTAGAGCTAAAACAAACCATTTTCCCACATAAATACCTATATATATTAATACTTAATGTACTA
GAATTACAACTAAGAATTTGAATAACAAGGTAACCAAAAACAATGATGCAAATTACAAATAGCCAAAAAAGGGATGAATA
CTTCTATTTTTACTCAGTTGGTGGCAACTTGAATCGACACATAGGATAACTTGGTGTCTTTAGAAGCCAGGTCGCAATGC
ATCCCGAATGGAAACTATGGTTGCAAGGCATGTTGAATGCTTCCGAACCAGGTAGGTATCTGCTCATGCATATCGAACAG
TCCTCTGTCAATTCATTTACAGTAAAATTTACTTTCTGTAAGTATTGCGTAATTGATCTTACTGCAGGCAATGACACGAA
TTCCCTCCTAGCTAGCTCAACTAAAGAATCTATTAGTGCCCTTTCGCAATCCTCATCGAAATAGGTTCTCCAATTAATTG
TCTTCCTTGCAATTGTTTCCATGAAATCATTTAGGAATTGGAATTCTTCATACAAACACGATGAATCCTGTCCCAAATAT
CCCTTGATTTCGTCGCGAACTTTATTCCAAAGTATTGGTGCAAAGTTTTCATAATAATGGAAAAGCATATTCAGTTTAGT
AAGTTCAAATTCTTGAGGAGGAACAAAAACTTTCTTAACAAATATTAGGATGACACAAACATTATCGTCATCTTGAAAAG
GAGGCGTAACGTTCTCCAATGTACGAACAAACTCCAAGATTCGTTGGATAAGATCATCTTTGATCTCCAAAATTTTATCA
GCACCATCCCACTTAAAATTTTCTAATGGATAAGGAAAATCAAATGCAGAAATGTCTTTGTCAAAAATATCCCACGATAA
TGACTTGTATTTATAAGTACCACATGTAGCATTAGAGTGGCACTCTTTAACAATAAGAATATACTCACCTCATCTCAACT
CAACTCAAATCGACTCAACTCAACTCAACTCAAGGATACTCAACTCAATTTAATATAAATGAAAAAATAAAGATGCAGTA
GAAAGAAAGCCTTTAAAACAGTAAACAACAACTCAATGTATTTTAAATTACAATAATGACTATTTACTTTTATTTGGGAT
ATTATCTAATCGACAACCATCACTATAAGATACGTGATGATACAACGTCTCGCCCACGCTTCCAGAACTATCCTATACCT
TGCCAGAGTATATGGCATCCTCAACTAAGTGGATCCAGTAAGCTATGCTTAAAAGCAATAATGAATCATTTAAAAAGTAT
GAACCTTTACCCATATTGGCATACATGGTTTATGAGGACTTTGAGTTATTTGAACTCGTCCCCATATCGGTTCTCAATAC
TACTCCCAATAATATAACTCATGCTCATATGTTTAGAAATATTTCCTCATCCTCAAACTTTGAGATTATTACTCAAAAGA
TCCTCTTAAAAGAAATGATGCTCAAAACTCCTCATGAGCTCCTCTCATTATAAATGTAAAAGCATTTACACTTGGGAATA
CTTAGTTAGCTTATATTCATTTTGAAAATATGAAGTCAACACTCCTCATCCTCATACTCAAGTACTCAAGTCTTAAAACA
AGTTTTAAAAGTTGTAAAAATACTTCCCGAAAGGACTCCCTCAAACTTTACTCTTAACTATATCTTGAATTTGAAATGTG
AATTCAAGAATTATGATTTGGATATATAGGATTTCTAAATGATTAGATGTAGTTTGGATAGTTAAAATCAGGAAGAGAGC
GGAGATACATTTTAAAAGAACTCAGACGGAACAAACGACAGAAAAGGAACGGTGACAGGCGACCCTGGCGTTGGGCACCA
GCCCCTCAACTTAAGAGAGTCAATTATGGCGCACTGCAGGTGCCCCACGCCAGCCCCTTAGGCGCATCTGGGTGCGCCGT
GCCACCCCTTCCCCAGGACTTTCTGACGAATTTTTCTTCTCAAAGTTTGGTCCTAATTCACCTAGAATCAATTGATTTCT
TAAAAACTTCCTTAGATTTGTAATCCCAAACACAAGTAAACGAAAATCTACTCAAATTTCATCCATAAAAATCCTCAAAC
TCAAAACCCTCACCTTACTCAACAAAACTCCATATTCAAGAATGAAGCAACAAAACCTCAAAGAACTCGATCAATAACTC
ATCATACTCCATCTCATGGATGAATTCAAAATTGGAAACTTATGATTGGTGTGAGGGTAAACTAATCCATAACTATGAAA
GCTTACATACCTTGAAAGAATCGAATTCCTGGCGAAAAGCCTCAAAGCTCACAAGAATCTTGAACGCTTGAAGGTTTTCT
TCCTTTTTCTCCTCTTGAACTTAGCCCTAGTTTTCTTGAATGCTTTAGATTTAGGTGAAAATCAATTTTAATCAGCTTTG
ACTCCTAATTGGGTGAAAAACACGCTTAATACTAATGGTTTAAGGAAAAGACCAAAATGCCCCTCCTTAATTCGAATGAA
TTTCCTTAACTGGACAGGTTGTACTCAAACAGACATATCTCCCTCATCCAAACTCGGAATTTAGCAAACTCGATGGCGTT
GGAAAGAGGAGTCAAGTATATTTCATTTGATACCTTATTGGACACCTAACACATCATGTAATAAAAGTTATGGTTGTTTT
AATTTGACCCAAAACTCATAACTGAAGAATAACTTGCAGAAATCTCAATTTAGCTCTTTCTAATTTAGTTCTTTCTAAAT
TTAGCTCTTTCCGAGACTAAGGTGCTATAAGTTTATCTTATAATGATTTAATCATAAACAGCCTAATGTGCAACATAATT
TACAAGTAATGATGACACGGTAGAAACTTGATACAAATGGAGAATAAAGATACATTAGGGGTGTGTTTAGTAGGAAGAAA
AATGTTTCCCAACAAATATTTTTTTCAATTTTCTCATGTTTGGTTGACTTAAAATTTTTAGAAGATGTTTTTCAAATAAA
ATAATTTTCCTAAAATTTAACGAAAAATGACTTCTTTTTAAAAAGTAAGGAAAACATTCCCTAAAATCATTTTGAGTCTC
ACACCTCAACTTTCCATCCTAACTTTAAGTCTCAGATTTCAATTCTCAATACTAATCCTAGATCTGACTCTTGGTTCTCT
ATTCGAGATCCGACTCTCGACCTTGATTTGAGACATAACTCTAGGGATTCAGATTGAGTTGGGGTCAGATCTTGAGTTAG
AATTACAATTAGAATTTTGTGTCAAGTGTCGGGGACTGGTCTCAATTTTTTTTATCAAGAATTTATATCGATTTCTTGTG
TTTGGTATGTTTGATTATTGTGCTTGATGATCTTGATACTTATGATAGTTGAACTTGACTATTGTAAGTGATAATCTTGA
CTCGTATGAATTAATGAAATGCAACTGTTGAACTGTGACTATGAAAACTTGTGAACCGCTTGTTGTGAACTGTTAGGTTG
GGCTGATTTCTAGGCAGGTTTTAGCTGTGGCGGTTCTGTTGGGATGAAAGGAGTTCCCATTTTCTAGATACTTTTTCCTT
GGTTTAGTGGGTCACTTGCTGATTATCATGTTGTTTGGTACTCACTCCTTGCTTCTACACTTGTGTAGGTTCTGAGCTCG
CATCCGTGTCATTGCTTTTCTTCTATCTACATCTGAGGCTTTTCTGTAGACACTTAAGAGGTAGTGGCTTGTCATGCCGC
CGTGCCCTCTTATTACTTACTTATGTTTTTTCTACTCGAAATATCAATACATTGAGACTTGTATTTATCTTTCTAATTAT
GTATTATTACACTAGTGGCTTGTACACATGACAACTAGGTTTTTGAGGTATTTTAGAATGACTGAGTCCTTCCATGTTTT
TATCATTATCAGTTTATTTTTGCATATCTTTCCTATTTTTGGGTTTTAGGCTGACTTGTCTCGGTGGAATTAGACGAGTG
TCGTCACGTCATCATGACATCTCTGTAAGAACTACATTCTTGATCTTCGTGTAGGTAGTGACCTGAATTCCTTCCTAGCT
TTCTTAATTAAATACACTATTAATACCATTTTGTAATTCTAATCAATACATGTTCTCAATTTAATTGACTCCCTCATAAA
ATTTTCTAGGCATTGAAATTCTTCAAACAAAGATGGTCCTTTTTTTTTTGCATAAAATTCTCTCTTGGATAATTTGAAAT
TCTTGATGAGATACAAATTCATACTTAGCAAATACTAGACTCAAATAAACGGTATCATCATCGATATCTTTAAAAGGAGG
TGTAACATTTTGCACGGTACGAGTAAACACCAAGAGTTTTTGGATCAAATACTCATTGTTCTCCAAAATTTTATCAAAAC
CATCCCCCTTAATATTTTCTAATAGATAAGAAAAATCATATGCTGAAAACTCTTTGTCAACAATAACTCATGATAATGAC
TTGGACTTATAACCCCACCTTGTATTAATGACTTGTACTTATAACCCACCTAGTATCAAATTGGCACCCTTCGCTATTGT
TGTCACCACAAGTGTAAATATGCTTGGCAAATATATCAATCTCCAAGTTAAAATTATTACCTAAAACGGGTGGACTAAGA
GGGCTTCTTATAGCATTACAAATTTCGGGAAACACACAAATTTCTCTTGCAATGGATGACTCCATTTAGGGTGTGTTTGT
ATGAAGGAAAATATTTTTCAATTTTTTCTTGTTTGGTTGGCAAAAATATTTTCCAAATCAACTTATTTTCCTCAAATTTA
AGGAAAATGAATCATGTTAAAAAAGTAAGGAAACCATTTTCCAGAATCATTTTGAACCTCACACCTCAACTTTCCATCCT
TATCAATACTAATCTTAGATCCGACTCCAAATTCTCAATTTGAGACCCAACTATCGATCTCAATTCGAGACCCAACTTCT
GAGTTTTGGATTAAGTAAGGGTCCGATCTCGAGTTAGAATTAGAGGTCGAATTCTTGGTCGAGTGTCGAGGTCGAGTCTC
AAATAAAGTGTTGGAATGAGATTTTGAATTGGACGTCGGGGTCGGATATTAGGGTTAAATGTCGAAGACATATCCATTTT
GAAAGCTGGGTCCCAAGTTAGGGTCAGGTCCCAGTTCGAAGTCAAGTCTCAATTTTGGTGGTGGCTCTCGATTGGGGTAT
CAATGTTGAATTGATGTTTGGAAATAGAACATTGAGTGTCAATGTTAAGGTTGGAGCAATGTTTAGGGTCTCAGGTCTCA
TGTCGGGTCTCAGGTGATAATCAAGTCTGAGTTAGGTTTAGTTCTCGGGTCGTTGTCATTTCTTGGGTCAGGGTTTTGAA
TTGGGGTTGGATCTCAAGTCTAAGATAAGGTCTCAGGTCGGGGTCGAGTCTTAGATTGGGATCTCAATTCTAATGTTCAA
TGTCGCATTAAGGTTTGGAAATTGGTCGTCAAATGTCGATTTCAAGGTTAGATCAATATTTGGGGTAGGGGTCGGGGTCA
GGTCTCAAGTTAGGGTCTCAGATTCGGATTGGATCTCTGGTTAGGGTTGGGGTTGAATCTTGTGTTAGGATTAAGTTTCA
ATTAAGGATCAGGTCTCGGGTTGGGATCCTGATTCGAGTGTCAATGTCAAATTAGGGTTCATAAATCGAAGTCAAGTGTC
AATGTCAAGGTTTGGGGTCGGGGTCGGGATCAAGTCACATGTCTCATGTCAATTTTTTAGGTCGCTGTTATGGTTTCTGG
TTGAGGTTGGGATCGAGAGGTTCGGGCAGTGGTCAGGTCAGGGTAAGGTCTCCAGTCAGGGTATGGTCTCATGTTAGGGT
TGCAGGTCGGTATGGGTCTGGGTTAGAAATAGGACTGAGTTGGGGTTGGGGTCGACTCAAGGTCTTAGGTTGGGGTCGTG
TCACAAATTAGCGTTCGATCTCGGGCCATGGTCATGATTGGGGTCAGGTAGGGGTCGGGGTTAGGTGTTGGGTTCAAAGA
TGGGGTTGGTGTCTCAGGTCAAGGTCGGGGTCAGGTCTTAAGTCGAGGTTGGGGTCAGGTCTCGGGTACTGGTCGGAGTC
AGGTCCCAGGTTGAGATTAAGGTCGGGTCATGGATCAGGGTTGGGGTAAGGTCACGAGTTAAGATTGGGGTCGAGGTTGG
GTCTTGAGTCGAGGCCTAAGTCAGGTCTTGGGTCGGGGTTAGTATTGGGGTCGAGTATGGAGTTGGGGTTGAGATGGGGG
TCGGGTCTTAGGTTGAGGTCAAGGTCAGGTCTCGAGTTGGGGTTCGGGTCAGGGTCGAGGTCAGTTGCCGAATCAATTAT
CCCGGAATTGGTTTTCAGGTTAAAACTATTTTCTACTCTCTAGCTAAAAAGAAAAGAGAGATAAGACACTACAAGAAAAT
GCACTTAAAGCTACAAAATACATTATAGCTAAATCTGAAATTTTCCGTGGCAAAACGCTTTAGTCGTAAAATATTTTTTC
GTAGCATCCCTGGCAAGATGTAGGGTGGCTAAAAGTTAGCTACAGACTTTACATGGTACGTGGCAAAGGACTAATACTTA
TAGCTACTAAAAAATTGTGTTGTAGCTATAATAGTAAAAAGTTCTTGCTACAGAAGATATACTTATAGCAAATATGTTTA
CTCTTTTGCCACAATATATTAAATCTATAGCAATTTTTATATTGTAGAGACAATATATTTCATTATGGCAAATGTCTTTA
TTTATTTGCTATAAAAACTTAAAATTTGTGGCTATTTTATAATTTAAATCTTGTGGCAATGATACTTGTATTTAGCTACA
AATTAGAAAATTTATAGCTATAAAATTAAAGTATTTGCTACAAATATTCTTTCACAAAGCTAAGAATTCAAACTTTTGCC
ATGAGATACAAAAATTGTAGCTAATTTTTTAAAAAATTCTATGAAAAGTGAAAATGTATCGCCCTATTTTTGATAATTAC
ATATAGATTTAGTCATAACTACAAAAATCATTGATACAAATTGAAGAATACTGTCATAAACATTATTAATCACAAGAATT
TTTATAATGTAGCTAAAATTAGATCTCAATAATTTTATTACATTTTTGAGATTCTAAAATAATTCTCAAGTTACATACAA
TTGCATTTTACAATTTTGAGAATAGTCATAACATACAATTCTAATAAGACATTATCTTGTTTGAGTCCAAAGTAGTATAA
TCTTCTCCTTTAATCTTCAATTGCACCTTAGCTTGATCAACATCGATCCCAATTTAATTTGTCATTTATATGCTCTTATT
CCATAAATATGCCTATCAATAATGGTAAATATTTTAGCACTAAAAAAAATAATGATTTAGAATTTCAATGAGAAAAAAAT
ATGTGTTTATGATAAAAAAAAATTGCAAACATGTTTAGCAAATAAAAAAAATAAAAATAAAACACAAAGTAAGCAAAGAA
GTAAGCAAACCTGTAACTTTTAAACTTCTAAAAACCTGTAGATATAGATCTCAAATTTATTTTACATTAATAAAAATATA
CAATCCATTATAATACCCATCGATTCAAGCTATGAAAACAATCTCTTGCAAAAATATAGAATATAATTGTGTATGAAAAA
CTATTTGTGGTTCAATCTTTTCTTGAACCTTTAAATAATAGAAAATTTAGGATGTACAACTGAGTAAAACAAAAACAAAA
AACTCATATCGTAAAAACTTATCTCATCTGCTTGGAGAATGCTAGGTAAAACCTACAAAAGAAAAATTAACAAAACATTA
GAAATAAAAATTGAACAAAAGACTTGGATAAAAAAGGGTGAGGGGAGGGGAGGACAAGAAGGATATGGGAAGAGGGGAAA
GGATAT
>mtp422.contig_11
ATTTTTATTATTATTATTATTATTATTATTATTATATAATTTTTTCAAATCAATTGACTCTAAAATCTTGATCTGAAATA
TGTATAAAGAATGTTTAATCTGGACCATCATTTTTTTAAAGCAATTCCACTAGGCAATGTGTCCCTAGAGCTAGTTTTAT
TAATAAAGAGAAAAAGATCTCAAAGAGAAAAGTACAGGCAAGGGGGGCTAGGCCTTGCCTTACTAATCTTAATGAGGTAA
CGGACCCTCTACTAATTAACAAACATAAAGAAAATAAGAGCCAGAGAAAACTAGATATTCTATAATCATCATAGAGTTTA
TAATACACTCTGTGATGATACTACAAATAAGGATGCTTAAGTAATGTAAAAATACAAAATCTAAGAATAAAGTTGAGTTA
TCAACCTCAAACTTCATTTTATATCTGTAAGAATTAAAAGAGATGGATTGTGCGTGTAAAGTAAACTGAAGTATTTCCTC
TTGTCTTCTTCGTCAAATATGTCCAACAAAACTTGATAGTTCATCACTTCTTTTTGGATTTAATGGATCGTGTTGTTGTT
GAAACTGCCATATGATTTTGTTTTGCTAGTCGCATTGGTAGGTGCCTTGGAATAAATTCCTCAGTCACCTTACCATCCCA
ACTATGTTGTCTTTCATGTGTCTTCTTTTTGTTTTGTTTTTTTGTTTTTGTTGCTTCTACTTCTTTGTTTCCTAGGCGAG
AGATTTCCATCCTTTGCTACCTTATCAAATAATATGTCTAACATCTCTTCCTCATCATCCTCATCAAACTTTTCACTGCC
CAAGTCACTATCATAAGTTGTAGTTGGACTAAGTCTTGAAACTTCAGCTTTTGGCTCATGGCTATTTTCCAATACCTTGG
TGGGAATGGTCAAGATCTTTTTGGAGTTATCAATTGTCACTGCCATAGATGGATTTTCCTTACTTGAAGACACAAATATG
GGTGCTTGAGGACTTAACTTACTCCTTGCAGGTGCAGAAATATGTTCTCCATCCTCAACTAAATTTGTCCATCTAGAATC
ACTTGTTTCCTTCCCTAAACTCTTGTCATTCCTTTTGGAGATTAATTGTTGTCCAAATATTTGCTCTCCAAGCGACTTCA
ATGATGGAGAATTAGGAACATCATGATTCGAGGTGTTGATTGCTGCCATATATGATTTGACCATTGGGTTTTCTTTATTC
AACATTGCGGCATGTGACTCCTTGATTATTCTAGTAGTTTCTGGATTAAAAACTTGAAGAATTGGAATGGACAATGCATG
GAGCTCTTAATCAGAAATGATCATCAAGGCATCAAAGGTGTTAGAGCACACAACCTTCATTGATACTTTATCTTCACAAA
TATCGTTTGCTCCTTGTGTGTTGGGTTAGCGCAATCTAGTTGTTGTAGTTTGGTGCCCGGAGAAAACGTTTTGCTTGGTA
CTTCAGTCCAGCCTCCCTTATCATTGTCCTTCAAAGTGAAGCCATGATCACATGTACCACCAGATTCGAATATATGATCT
GAATTCTCTTCACACTGCTGCAGCTTATTAATTAGCCTGGCTAGAATCTTCAATCACGGCCAAACTAGGATCTTTCCCAG
ATAAAACACCAGAGTAGGTAGTTTAGGATTCAAAACTAGATCACAGACTCCAAATTAAACAGATGAACCACCGAATTACT
AGTAACACCATCCTTTGCACCCAAAACCAAAGTCTGTGAGACTGTAGCTAAAGTGCAATTTAGTGTAACTGTAGTATTAA
AAGTATCATCTTGAATACAAGTATCTACTACTCGATCTCCATTATTTTTAATGGATTCCACCATTGCTAATTCATTATTA
TTTGCATCTGCAACTCGAGTATTATCATCAATACTTTGATCTATGTTTGCTAGTCCCCTCTTCTCATTTAAAATTTGTCA
CAAATCACCTTGAAATTTCTCACCATTGAATTGTTCACTCCAACCACTCCATTATCTTTGTGATTGTTATCTTGATTCTT
TTTCAAAATCAATCGACAACCGATTTCATCGTGACCTTGATGCTTACAATGGTTACAATATCATAAATAAATTCCTGAAA
AACCTCTTGAATCTTACCGGTCTGTTCGTCCAAATACTGGAGACACATCCTCTTAGGCAGTTTGCCCATAAGATCGAGTA
TCACCTTCACCCTAGCAGTGCTAAGCCTTGTCTTGTCTTATGTTGCCTTGTCAATAGCTATTGGCCTTCTAACCGTTGAT
GCCATCGACAACAAGTTTCTTCTCTTGAATTGCAATCTATTGTCCAAGGAAATACCCTATAAAGATGTTGCTCTCCATGG
AAATGCAAAAATCTTACCAATTTTGATAGAGCAACCACATAATCTTCATATTGGTCTATTCTTAGCAGAATATGTCTACG
AGCAAGTAAACCAACTAAACAGTTTCCTTTGATGCCCAAGTGTTTAGGTAAAACTGTTCCCAAATCCTTCACTTCTAGTG
TATCAGATGAGAACTTAATAATTACAGCTTGATGTAATCCTTCTTCCTGTGCGAAAACCTATCGTTCTCCCTTTGTGAAT
TGAATCGTAGGCTCTCCATGTACATATTGAATCTGTTTCAACTGAATTTTTGTCAAATTTTGGGCAGCTTGATTTGTGGT
TAATCAAGTAGCAAAGGATGTTTGTTGATTAGGATTAGGATTTATCTCTCCCACAACCAAAGGCCAGGGAGAGATGTGCG
CAGACATGGCTGTTGCTAGGGTTTAGGACGTTCGTTGCTCTCGTAGTAACCTTTTTTTCTCTGGACCATCATTTGACTTC
TACTTTGAACAATTTTTATTCTTTGGTATTATTATGTATATATATTGGAATTAAGTGTTGGTTTGACGAAATCATAGGGA
TTGAGGTACCACTTCTACTATAGACTAGTTGAAGCAAGTAAGGGGTGGTTAGGAGTTTACTATCCAACAACAAGACAACT
ACAAACAAAATGCTTTCATCTTTAGCATGAATATATTTGCATTTTTTTTTATAATATATGTTAGATGGGTATGAGGAGTA
GGGTTGGGCATAAATATCGAAAAACCGAAATACTGAATCGAACCAAATTTTTTCAGTATTTCGGTTTCGGTATTTCAGTT
TTTGGTTCGATTTTCGGTATATATTTTCATAATTTTGACATTTTGGTTCGATTTTCGGTATGTGATTTTGTATATTTTGG
TATTTTGATTTATCGAAATATATTATATTATAATATATATTAATTATTAATATTATATATTATAAGCAAAATGGAAAATT
AGGTCAAGAATTTTAAAATTTTTCACTTTTCAGTCGCCGCATAGTGCAACACACAACCCAGTCCCACTTTCCATCGCTGC
ACATTCAGTTTTCAAAGTTCAAAGACCAAAGTTCAACTCCGTCTCCCATCGCCGGCACCGCAAGTCCCACTTTCCCACTT
CCCACTTCCCGACGCCAACCAGCGACGTCGTGGCTCCGACTGTCGCGATCAGAATCCAGAAGCTGCCGACCAACAGCAAC
CGACCGGTAAGGTGGCGACCAACAGGATTATTTTTTGTTTTCAAGATTTCTTCTTCCGTTTTCTTTTTCTTTCTTTCTAA
TGTTTGCTTATGTTACTA
>mtp422.contig_12
AGCCATATTCAACGGGAAACGTCTTGCTCGAGGCCGCGATTAAATTCCAACATGGATGCTGATTTATATGGGTATAAATG
GGCTCGCGATAATGTCGGGCAATCAGGTGCGACAATCTATCGATTGTATGGGAAGCCCGATGCGCCAGAGTTGTTTCTGA
AACATGGCAAAGGTAGCGTTGCCAATGATGTTACAGATGAGATGGTCAGGCTAAACTGGCTGACGGAATTTATGCCTCTT
CCGACCATCAAGCATTTTATCCGTACTCCTGATGATGCATGGTTACTCACCACTGCGATCCCAGGGAAAACAGCATTCCA
GGTATTAGAAGAATATCCTGATTCAGGTGAAAATATTGTTGATGCGCTGGCAGTGTTCCTGCGCCGGTTGCATTCGATTC
CTGTTTGTAATTGTCCTTTTAACGGCGATCGCGTATTTCGTCTCGCTCAGGCGCAATCACGAATGAATAACGGTTTGGTT
GGTGCGAGTGATTTTGATGACGAGCGTAATGGCTGGCCTGTTGAACAAGTCTGGAAAGAAATGCATAAGCTTTTGCCATT
CTCACCGGATTCAGTCGTCACTCATGGTGATTTCTCACTTGATAACCTTATTTTTGACGAGGGGAAATTAATAGGTTGTA
TTGATGTTGGACGAGTCGGAATCGCAGACCGATACCAGGATCTTGCCATCCTATGGAACTGCCTCGGTGAGTTTTCTCCT
TCATTACAGAAACGGCTTTTTCAAAAATATGGTATTGATAATCCTGATATGAATAAATTGCAGTTTCACTTGATGCTCGA
TGAGTTTTTCTGAGGGCCCAAATGTAATCACCTGGCTCACCTTCGGGTGGGCCTTTCTGCGTTGCTGGCGTTTTTCCATA
GGCTCCGCCCCCCTGACGAGCATCACAAAAATCGATGCTCAAGTCAGAGGTGGCGAAACCCGACAGGACTATAAAGATAC
CAGGCGTTTCCCCCTGGAAGCTCCCTCGTGCGCTCTCCTGTTCCGACCCTGCCGCTTACCGGATACCTGTCCGCCTTTCT
CCCTTCGGGAAGCGTGGCGCTTTCTCATAGCTCACGCTGTAGGTATCTCAGTTCGGTGTAGGTCGTTCGCTCCAAG
>mtp422.contig_13
AATAAATTAATTCATATTCATTGATTGAAAAAAGGTGACTTAAAAAAAAAAAAAAAAGGGTAAAATAATAAACTTACTTA
ATTTCTTAATGCCCGTAAAATAAAAAATGGTGATACATAAATAGAAACGGAGGTAGTATTTGATTTTCTCAACTAGTAGA
ATACACTTCTTATGTCCTAAAATATATGTCAACTGTTCACTTTTTTAGTTAGTTTTAAAATAATTTATATTTCCTCTGTT
TCAATTTATATGATGTAATTAATTAGGCACAAATTTAAGAAAGAAACAAAGACTTTTGAAACTTATGCTCTAAAATAAGT
CGTCATATATATATATGTTTATATGTGACTATAAATCATCTCAATAAGTGTTAAATAAGTATTTTAATGTTAAATTGCTA
CTCTTAAATATAAACGTGTCATTTTTTTAACTGATCAATAAAAAAAATATGTTATATAGATAGAGACAAAAACAAAATAC
TTAGTATTTTCATTTTAGGATAACTATGAAAGTCAATGATCAGTAAATAGTATTCAAGTAAACAATTCAAAAGATAAAAT
AAAAAGAAAAAAAAAATATTTTATAACTTGGATGATTTGGGGCTTTGGCGTACAAGTAACATTAGTGTTTCCAAATAATT
TTTATTTAGTACTAATAATTACGCACTTATATATTAAAATACTTTTCTATATATAAAAAAAGACTATGTATAATTTAATT
AGACGACTAGGGACATTGGCGTACAAGTAAAATTAGTGTTTCCATGTGAATTTCTAATTTCAAACGGTCAACTTATTAGA
TGCGAATTTTTTTCTAATTATAAACTTCAATGTGGTATCTTAAGTTTGAAAAATAGGTTTGAAAAACTTTAATCAATTTT
GCTGCAAAAATAAAGTATTTTAACTAATAGGTACTTCAACAAAAAAGGGTTGAAATGAAATAATTGAATCTCTAAAATAA
GGGATATCCGGTAAATGCAATAAGGGAAACAAAATAATCGAATTTCTAATTTTAGGGATATCCAACGTGAAATAAGAAAT
TTCTTTTAAAATAGTTTAACTAATATACTTACTATAAATAAAAACGTGGATAGCTAAATTCTTAGTTTTAGAGAGATTAT
TATTTTTTAAATACAAAGATGAAAAATTTAGCTACGTAGTGCCAACTTTTTTAGCCTTAATTTTTTTCTAAACATTTTTG
GTAAAAGGATGTCAATTTTGTGTAGGATGTCATTTGATTATATTAGATTAGTTCCTTTAATGCCAAATCCGTTATAGCGG
AACTTACCCCGCTATAGCGCCTGCACACGCTCACTATGGCAGGAGCCTCTCACGGTAGGGACTATGCGAAAGTACTGCTG
CTTCGGAAATTTCTGAAAAGTGCCTTTTTCACAACACACATACTTCCCTTGAGGTCCCGATCAATCCCTTTCCATGCCAA
GATCAATTCTGAGAGTTCTACTTACCTGAATTCAATTTCATAAAGCACTATAGTTTCCATGTCTTGGCTACAAGAAAATA
TCAATGAAACCTAGACATTACACCCCACCCCATCCTCAGATGACCAACACCCCACTTAGCCCAGATTTTGTCTAAGGTTT
GCCTAGCCTAGCATAAAATTTTTAGGTCACTATCCACAAAATTTTCTTGCCCAAATTCTTTTACCATTGATCTACTCATA
ACGACCGAAATAGATTGTGTAACACATTCACAATGGAGTTTTCAAACAAAGTGGAAAAACTATTATCTCAATAATTTATT
ACTTTTGTTATATCAACTATATGTTAGTCAATTGATCAAATCAATTTAATATATTTGTTTATACTTTTGTCATTTGAAAA
TTGAAGTCTTGTCTGAAGACATGAATACAAATTCGAATTGTTTCTAAATTTTTGAGTAACTTGGAGTGAAAAAGCACTTT
TGGATGTTTGTTAAATTTTGATAAAACAAATATTTCTGGTGTTGTAGAATATATTAACTATTTCTTATTAGTGTTATCGA
ATATATTAACTATATAATACTATTAGGACCGACGAGGTACCTATTTTTTCAAAAATTAATATCCCCATATCTACTTCGTG
TGCCTTCACTGCCCCATTTTGTAACTTCTCTTCTTTCGTCCGTCCACGAGGTCACTCCATAATATATTAAAATTTCATGC
GTCATAACAACATTACAAAAGATAAACTTTTATAGGTGTCAACAATTAAGAGATATTTCTAGACTCATACTTCATAAAAG
AGATACAAAAAGACATGGAAGATAGAGGCTTAAACATTTAAGTTTTATTATTTTCAAAAGCCCTAACTTATTTGTCACAC
CCCAAATCCAGATGTGATGGCACGTGCCCAAACCCCACCAGACACGTCAGCCTAACACCCAAAAACCCGACGATACAGAA
TTAATAAAACAAGAATAAGATAGAAAGATAAGCGGAAGTCTTTAAATAAACTCAACATAACCCCCAGAATTGGTTGTCAC
ATGTACAAACCTCTAATACAGAATCTGAAGAAAATATACAAGTCTCATAGTAAAGTTCTAGAATAGAACAGAACAGTAAA
TATAGATAACTTGAGGGCACGTCTGGAATGAACCGCTACCTCTCAAGTAAGTCTGGAAGCTCTAATCTGAAGATGAGTAA
TAAGCCGGATCTGATTGAGCTGTCAACCTACACAACTGTGTAGAAGCAAGGGTGAGTACCAAAAGCAACAGGTACTCGCA
AGTAACACTAAACTAAGCTAAACTAGCAGCTACAAACAACTCCTTTCAATCCCAACCGAACCACCGAAACTTCATTCTAA
CAGCGAACCAACAACCTATACTACACAATTCATAATCAACAGATATATCCAACAGTGTCTCAACGTCAACCTCATATCCT
CATATAAGAGCAAATAGATCATATATCACATGAAGAGGGGCAAATAGGTAAAATCCACACACCACAGACAAAGATGAAGT
CAAATGCGATGCAAATGCAATAATGATGTCATGTAGTCGTGATGCATGTCTGTCCTACGATACACATCTGTTGACGTAAT
TAGTCCGCGCTAAATACTCAAATCAGAACCCATGGGGGCCACACATGGACCATGTATCACTGCCGGAACCAGATCCCATC
GGCATCCAAATCGCTAGTCTCAACTGTGTCTCATATCCATCCATCCTCATATCAGTGTCAGAACTTATGCAACAGATAGT
TCACACATGGGATGAATAATGAATATGCACATGTCATCAATCACAATCATATCACGATCACATCATAGTATTACACATCA
TCTGTCTCAATCACAACTATATCACGGTCACATCATAGTATTACACATCATCTGTCTCAATCACAACCATATCACGACCA
CATCATAGTATTACACATCATTTGTCTCAATCACAACCATATCACGACCACATCATAGTATTACACATCATCTGTCTCAA
TCACAACCATATCACGACCACATCATAGTATTACACATCATCTGTCTCAACATCAATGTTTGTATCAATCATAGCCTACT
CATGCTCTTTTAATCCCTCAATATCAGTTATCACATGACTTATTCAACAAATTCAAGTCACATATAACACATTTAGCTCG
TTTTATTCCCCATCTTTCATTTACAACAATTTCAATCAATAAATAAGACCCATCCTCAATCCCCATTACTCCCCAACACA
ATTAGGAAAGTAGTCATGCGTAGTCTAAGAGTTTAACAAAGTTTAGAAGTCACTTGCCTCAAAACACTTCAACTAGTAAC
TCAAATTTGAGTTTTACCCTTCCGAGCATGCTCCAAATCACCACAATCTATTCATAAATGGAATCCCACAATCAATACGA
ATCTAACAACACCAATATTGTGAAATTTGGAGAAAAAGGGTAAAATGGTCAAAAATCTCGTTCCGGAAAAATATTCTCGA
AATCTGGAAATTTTTAGTGAAAAATGTTCCCCAAGAAATTTAGAATCCAATAGTGAAAACCGTTTCGAAAAAGGAGTTGA
AATGAGTTCACAAACTCAAATTTTCTATTAAATTCGGATTAGGCAAAAACCCCCAAATTTTACAGTTGAGATCTCAAATT
TTGATGTTAAAATCCATAAATAATCGATGGAAATCAAAGATCTAAGTTGGAAATAACTTACCCAATGAATTCCTTGCGAA
AACCCACTTGAAATCACCTATTTTCGAGCTCTCAAAGTCTAAAAATGGAGAAATGGGTATTTTTCAAGTTGGGGGAAAAA
TAGCTGCTGGTTTTGGCTTAAAAAGGACTGCTATTGCAGCTGAAACACAACAATAACACCAAAGTTTAAGTCCCCGTTGG
ACCCTCGGGATTCGTCCGGAATCTCGTGCACACAAACTAAATATGTACCCCCACTAAATTCGACGTTCCGGACTCAATGG
AACCGTCGGAATTTGAATTCGAGGACTCCTTGACCCGAAATTCAATAAGATGCCAAGAAACTAGTTTAATGCCAAAAAAT
TCGAAACTCAAACGGAGCGTCTAAAAATTCAACCAAGACTCATTCTAGACTTAGAATCGCCTCCCGAAACCAACGGTACT
CTCGGAATTTCAATCTGAGCCTCGGAACCTCATATGTTGACCAAAGTCAACTCTTTATCAAAATTTCACAACTTTAGCAA
CTTAGGACCTCAATTCTTCGTTTCAACTCCAAATTCAACTCCGTAACTTCACACAGACCCGTTTCGACATTCTAAAACTG
CCGGAATTGACGGAAATCCGATCCGAGTCCCGAAACTCCAAATGACTCGAAAAAGCACTTTTTAACCAACTTTAACTCAT
AAAAACTCAACTTTTTACCAACTTTTCCTCAAACCAACTTTACAACCACAAAACATGGGACTCGGGGCAACTACCGAAAG
GGAAAAATAGTCATTTCCATGAAAAATTACCAAAATGACCTTTCGGGTCATTACATTACTCATCGGGATGAAGTAATAGA
AAAACTTATTAAAGTAGTAGTTACAATAGAGAGAAGTACTGAAAACACTCCTAAATTTGACGACCTGAATTATTAGTTTC
GTCCCTGAATTATTAACAACTTTATACTCATCTATTTGACTAACTGAACTTAAATACACCTCTCATCTTGCCACATGGGT
GAAAAACACAAAAAATTTAGAGGTTTTTTCAACACTTCTCTCGGCTTTTTATTAAGAGTCTCACGCTCGTACAAGAGTTT
GAGACCACTTGCTATGCTATGTGGCAAATCGGGGTGTATTTAAGTTGAGTTAGCCAAATAGATGGATGTTTTTAAGACCA
TCAATAATTCAAGAATGAAACTAATAATTCACGTCAAGTAGTTCAGGTGTATTTTTCAATACTTCTTGTTTATAAGTATC
AAAGTTCAAGGCCACTCCCTTGAAGCTTCAACTTGGTAATCTTGTCAAGTTGCTCTTCCATTTCAGGTGTCATGTGATTC
TTCCAATCCCCAACAACTCCTTTTCTGAAAAATGCACTATTGTGGATAAAAGAGACGATTGATCCACTCTTATTAACCTC
CAAATTCTTAAGCCTCTCCAAGCTACACTTCTTCAAAACTATCTCCAAATCCTCTTCATCATTACCAAAAGGCTTTCCAA
GAAACAAGGCAATTTTTGCCACCTCTTTCTTAGGGTCTATCTTCAAGTCTTCATACTTCAAGAATAGTATTTTTTGAGGC
CTTTTTTTACTTTCTTCCCAATATTCAAGAACATGTTCAAAAAATGGTCCATACGGATGAACCCCATTGCAAAAGTACTC
CACAAGTTCTTTTAAAGGAAAGATCAGATCTTCTAAATGCTTACTGTTATAGTTGAAGAAATGCCACATAGAAATTAAGG
TATCTTTAGGATTTCTTGTTATGTATATAATCTTGCAATTATCCGAATATTTTATTGAGTCTGGCAAAACTCTATAAGGT
AAATGAGTGTGAAATAATCTTAGAGAGGGCATGGTGTATAGATCATGAGTTGGAGGTTTTGAATAATAATCCATGCTCTC
TATTGTTGGAACATGAAAATGAGGATTATCCTTAACTAAAATGTCTTCTTCTTCCTCTTTATTACTTTGCATGATGGATA
CACATATGGCCTTGAGCCATGTTGAACCTGCAAGACAAACATCAGACATTAGAATGAAAATATATAGGTTTTTTATAAGT
TAATATTTTGTTTCCGTTGATCATTGACGTGTAAAAAGTTACAAATTGGACTTGACGAAAATATAAGGCATTCTAATTTT
TTAATATATACACGCAACAAAAAAAATTATAAGGAAAGACCACATTCTAAGAGTGTGTAGGTTAGGTTTTGATGATTAAA
AAAAATGACTTCCGTAACGAGAATAGGAACGTAAGTTCCATAATGAGAATCCCACGCCAATCGCCTCCTCCCAACGCTCA
AATATTCCACCCCCCCCCCCCACCCACACACACGACTTCCTCCCCCACCCTCAACATTTCCTCCCCAACCGCCATTTCCA
CCGCCCCTATCCCCGAACACATATATATAAATGCTATTGTGATAATATTTAACATCAGAGAAAATTAGGGACACATTTTC
CTTCATACCAAATACAGAACCTTAAATATGAAATACATATATTTTTCCACAAGAACATAAAATAGTTGATGAATTCATTA
ATGAAACTCAAACCAATTGATTAATAAAAACCTGTTTTTATGGAAGATGCCAAGAGAACATCATTAGGTTCTGATTTGAA
GGTTGCCTTGAAGACCATGGCTGCCTTTAAAATGGTAAGATTTGACCAAAAACCTTCCCATTGATAAAGTTGAAAGTTAT
TCCAAAAATAATCAGTTTTGGGCAGTTGCTCTATAATTCTCTCTATTTCTTCATTATTCAGAATTGGTGATGATTTTTTC
TCACTCATTTTAGGAATGGAATTGATAAAAAATAGTGGTAGTTCATATAGTTTAATTGGCCAAATGATATGTGCGTGTAT
ATATAGGGGAAGGAGGAGTGTAAATAATATTTACATTACTTAAGCGTAATTGTTAATCATGTGATGCAATAAGAGATCTA
TGACATCTTACATTTAGTGATTCTACCATACTCTATAATCTATAGGATAACCAAAAAATATCATATAGTATAAATTTCTT
CTTGGACTTTGTAAAGACAAATTTGAAAAAGAATTCCATCAGGAGTTAATTTATGATTTAATTAGCAATGAAAAATCGTT
TGAAAGTAAAGTCATCCTAATTGATGTCTATTCCTAGCTCTATTTTTTTTTCTTCAAAATCCACCAAAGGTAGGGATTAG
GCATATCCCAATCTATGTATTAATAATGAAATTTTGCAGTTGGATCATTATATTATCCGCATATCGCGTGAGTGTCAACA
CTAGTTAACTGAAGTAAGAGCAATAAATTGTCTCCATTTCAAAACTGTACATGTGTTGATTATACTAGCGAGTGTTGGCC
GTGCCAGCACGGCCCAACAATTTTATATTCATTCTCAAATCTCTATACTATATCTACTCGAGATGGACAGTTAAAAATTT
CAAATACTAATAAATGTCTAATATGGATGTATGATTACAAACATCTAGTGAAAGTTCTTTCCTAAGTTCTATGAGAGAGC
AGTCGATCTCAGATTTGAATTGGAAATGATTTTTAGCGACAATTAATTAACAATAATAACTTAATTACTATTAAATATGT
ATTTTTAACGATAATTAACATTAAGCCTTTAATGACATTGAATCTAATGATACTTAACTAATGTTGGTAAAAACTTTAAC
CCGTATACTCCTTACTCCCTCCGTTTCAAAAAGAATGACCTCCTTTCCTTTTTAATATGTTTAAAAAAGAATAACCTCTT
TCCTTTTTTGGTAACATTTTAATTTCAGTTTTTCACGTGGCATGTTTAAAGCCACAAGATTGAAGGGCAATTTAGTACAT
TTGACATAACTTTAATTTAGGACCACAAGATTCAAAAGTCTTCTTTATTTTCTAAAACTCCGTGTCAAGTCAAACCAGGT
CACTCTTTGTGAAACGGAAGGAGTATTAAACAATACCTCCTCACACCTTACTCCTTGAAAAACAACTCAAAACATAATTC
ATAGACCTTACGGACCAACGTCCATGGCTAAAAATAAAATATTGTTTGCGAACGTTATAACAAGAGGGTTCTCAGGCTAA
TACAGTCTTATCTCTTTTCTTTTTAAAGTTTTGTCAATATCCAATTCGTAGTATATATAATAATGTTGTCATATAAGTCA
TAAACTATTATAATTTATTAATGATTGTGCTCTCATTAGTCTTACAATACTGAAAAATATTTACCAAATCATGATTAATT
TCAGTTTCATGCCAAGCGTCTCTGCAATTTATAACCACACATAATTAGGTGTGCATGCTTATGATAAGCAATTTGACATA
TTGTGTCCAGTTATACTTTTATCATGATTTACCACCTCTGGTGACCAAATCAAATATTGTACGATCAGAAGCCATTAAAA
TTACCAATAAAACAACATAAACTTTTGATTGACCTTAGAACACCAAATAACTCAAAACATATGCAGGAAAATGCATGTAG
GGTACCGTTAGCACACAATCATTAAGGACATCATGTAAAGTACAATTAATTATGTTCATACTTGAAGTGCACACTATGAT
AATTAAAGCTTGAGTACTGTTATTTCTCTATCTATAAAAAAGAAAATTATAACTTTCACAAATAATTTTAACTGAACAAT
TAAGTCTTTGTCGTCAAACATGAGAACTCAAATTACTCACCATAAAGAAGAATGAAACAAGAAAAGTAGTAAACATTTTT
TTGGACTTAAATCACTATTTGAGCCATCAAATAAATATCGATTATTGCCTCTTAAATATCAACCATTCACGGTTCACCAA
ATCAATAATCCAAAAAAAAATGAATTTTCAACAATGAATAATATGCACAGAGATGTTTGCACAAGCAACAGGAAGCATAT
ATTTCACCTTTTAGTCCATAAATTTTCTCTGTTCATTGGTTTCATTCATTTATTTTTTCAATTTCCAGTGAGCATTTCAC
TTTTCAGTTTTGTTTCTTTGATCTGTGATACTAATTCATTAATTTGTTCTTGACTTTGTTTGGTATAGTCATTTACATAA
TACAACAACACCACACGCAGAGGAAAAACACGAAAGAATTACATTACATTACAACTAAATAGAGAAGATAAAAAGAACAC
ATACAAACCGACATATCAAGGAGAGATAGTCTTTAATGTCTATATCAAAACAAGATGAATGACACGTATATCGTTTCTAA
ACTGTCCACATTGTAAAGTGGCGGAGCCACCTTACTATTTATCAGGGGTTCATCCGAACCCCCTTCAGCGAAAAATTATA
TAATTTATACATGGTTAAAATAACTTTTTAGGTATATATAGTAGATGTCGAACCCCCTTCGACTACTTCATGTGTCTATT
TTTTCAGATTTTGAACCCCTTATTGAAAATCCTGATCCACCAACCCATAAGCTATAATGAAGTACTGAAATGACAAATAG
ACCCTCAGATTTAAATTAAAGGACTTAAAACAGACATGTTGAAACTAAGCTTTTCTATAATAGTAGTAATTAGATTAATT
CCTTTATTTTTTATTTTATCATCATTTTTTTTTTATATATAAGAGAGAGTTGGGAGTTAAGCAAGCAGGACATCGTCAAC
GTGGTTGCTTCATCATAAGGGCAAGTTGGTCATTTGTGTGTTTTGCTACTTTAATGGTTTGTACCTTATTTATTTAAGAG
GTGTGAGTTAAGCAAGCACGACATCGTCAGCGTATCTGCTTCATCATAGGGGAAAGTTGGTCATTTGTGTGTTTTTGCTG
CTTTAATGGTTTGTACATAATATATTTAGGAGGTGTACATTAATGATTTTTTACTTGTTAGAGAATGTGATAGGCTATAG
GAATGTGGGACTCATATAAGCCTCACCATTTCACACATCAGATGTCAGATTTCAGTTGTTACCTTTATACAATATTTATC
TTCATTTTAAAAATTGTTTAAAAATCTCATTGAATTGGCTACCTCCTAAAACTTAAAAAATAAATTATGATAATATATAA
AATAAAAACACATAAAAGTGAATACAACAAATGTTTACTGGTAATCAACATGGGCATTTATAAATATTTTGGATATAATG
TGAGATTTCCTTTGTACTCATTTTGTTGTTTTTTTTGTTTGCATTAAAATATCACCTTTTTTTATTTTACTTAATTAATT
TTTACTTGATACTCTCTTACAAAATATTTATGAGAGGTTTATTTTATTTAACTACCTTCATTAATTATATTTATTTAATT
TAACTACTTATACTTTATGTGAGATGGATATCCGTAAAAAAAATCATTATTTCAAAGTTGTCATAATACACACGGAATGT
AAGTATATGTGAATTGAATATCAAAGTTGGAAAAATTTGTGACAAAAGAGATGTTAAATGAAAATTCTTCAATTACTAAA
ATTTGTGATTATGTCCGTCTGAGAGACAAAATCATAACCAAAATAATCCTAAGAGTTTAAAACATCTTTAAAATGAGAAT
GGGTATGACTAGACACTTGAAATCATCAATATTAATATAATATTTATCCAATATTCATTCTACACTTAATGAGATGATTT
ATTATTATACAATATATATTTATTTATATAAATTTATTTTAAATTGAAAATTGAAAATTATTTAATTGACACTATTTTAA
AAATAATTTTGTGAACAAATATTGGGCCGGAGCACAAAACCGGCTTTCTATCATTAGTTTTAAAATAAAGATGACTTTAG
GAGGACTGCACTTCAATGCATAAGGAGTGAATATTATTTACTCTATATTTGTAATCTTGAAATAGCTTTAAAATATTTTT
TATCATAGTCTAGTTGATTTTGACTTTGACTTGAAAGAGTAAGTATTTGTCTTAGTTGTTGAAAAATCAAGACTCGTTGG
GATCTTGAGTAGCTACAACTTGAGTAGCTATTCAGATCTTGATTTGTATATCTCGTGTAGCTATTAAATATTTATACAAA
TATGACTCTCTATTTAATTAATGATAGACGCGGTAATTTTTTTTAAAAAAAACTCACGAACCACGCATAATTCCATGAAT
TAAGGAAAAAAATTTTACGAATCAATCATTGTATTTATATCAACTAATTTTCTTTTAAAAAAAAAATTACACCAGATTGA
ATTGTATTTGTATCGATTGATTTTCTATTTGTATTGTTTGTGTTTCTACATAACACGAAGATCTGATTAAATTGTATATG
TATATTATTTATGTATTCCTTAAGTTATGATGATAGGCATTATTGATACATCTAGTGATTTGTATTTGTATAATTGATAC
AAAATCAGATATACAATTTGAGTTTGTTGATTTAGGGGTAAAATTTTGCTTTTGGTGTTTTTTATATTTGTATATGTCAA
AATTCTTTATATATCTAGTCATTTGAAATTGTATCTCAGCATTTGTCTATACCACTGATGCAAATATACAAACAAATACT
TACATCCAAATCCAGAAATTAAACAAATAAGAGCTAAGTGTATACCTTTTGATAATATACAAACAGAGATTACAAATTTC
ACATATGGATTGCAAAAGCATTCACACATATAATGTATACAAAAATAGTCACAAATGTTAAACTTATACAGCTAGGAGCT
ACAATGTATACTTCTTGATAATATATAAGTCTGAACTACGAAAATCATACGTGGATTAAAGAATTGCTTGTACAAATCAA
ATGTATCAATATTACATATATACAAAAATTTAAATTAAATGTCATGAAAAAAAATTCGTAAAAAATATACAAATTAGTTT
ATACAAATACCTCAATTTCTTCATCATCATACTCGGTCATGGCTTCGGCACCAATCAATCGGTCTGAAAACAACTTGTCC
TTTACCTCATCGATGAATATCGTATTGTACTTTATGAAAACATAGGTGTTAAACCGACAAATTCTGATTACTTCGATTTT
GATCGATATTCTTAATTCCCTTGAAGGTTATGCCTACGATTTAATTGTCATTTTGGAGGAACTTCAGATCAATTGTTGCA
TGTACTTAGGTCATTCCTTATCTATCATGATCGGTGTTGTTGTTTCTATTTTTCGTCTTAATCTCTCCTCCAAACTCATC
TTTGTTTCAGTTTTCCCAAGGTGAAATAAATTGATAGCTCAATTTGTTTGCTTGATTTTAATTTGGTATGGAGCTTAAAA
GAAACTTTTGAATCTTCTGAAATTAGGAAAGTACGATTAGGAGTGAGAAATGATATCTTTAAAAAAATGATATGGTTGAA
TGTGTAACATTGTCGCTGTTAAAGTTTTCTTTCTCAATAAGCTGTCATTGTTCAATCAAAAAAGGAAGAAAAAGACAAGA
GAGAAAGAAATGTGGATTGATTCTGATGGGCAGCACCGCAGTAGGGGAAGAGTGTTTGTGGGTGGGTGGGTGAGTTGTAT
AGGGGTTACATAATAATTATTTTTTAACTTTAAAATATCTTTTTTTCTTTCTCTTGTTTTTAATAATATTTTTGACCCAC
ATGACATATGTCATAATTTAATTCGTTAATTGTTTTTGCTTTTTTTGCTAAAAACTTTTGAAAAAGTCTTCAAAGAACAT
TGTATGATTGAAAACTGCCGTTGCATACTACCCGGTGCTTGTGCCATGTCATCGTGAATGTATTTTACTCACTTAATATT
TGGAGCTGATTATTAAAAAAATGTCAAATAGGTATCCATCTGAAGTCATAGAGGTATTCAATAGGTACAAGTCTTAGTTG
AGGTGCTCAAGTGAAATATGCGGACAACTTTAAGTGTCCACAGATGACTTAAGCCTAAAAGTTTCATTTCTTTCTTAAAC
TCCATGCCGAGTCAAACTACCTCACATAAAATGAAACAAATGGAGTAAATATGAATGGAGGTCCATAGAGAGGTGTCATA
TCACCTTTTCTACATTTAGCTTTATTATATATGTAGATTTTCCTTCTCTTAGATATTTGATGGTGCAAAGTTATTAGGAA
TATTACAAGCAAGACATAAAAATCAGGTCATCATAGGTAATAAAACTTTAAGAACACCTGAGCGTCTTGCCCATAGAGAA
AACCATGGATGAAATTCTCGGGGTGGGGAATAGGGTCTATGGAGCACGTTTCCCATTGCTTTACCAATTAGTGGGGACAA
TGTTCCAAAAAAATGAGTTTCCCATGTTGCGATCTTTATTAGAAATATGAGCAGCTAAAATTTATCCCTTTTGAATGTAT
TTATCCCTATATACCTGACGCATACAAGTTTTACTTTTTGTTGGAAGTCTTTGAATTAGAGCACTTTGTTTGACGTGGTA
ATAACGTGCAATGCACGGTCGTAGATATATATACGAGGTTAATGGGTGCTCAAGCATCCAGAGGAGTCTATGTGGGTCCT
CCCCTGCTTAAGTAATTCACTAGTAGATGTTTATTTAATTACGTAATTCACCTTATTTTGATTTATTTTTAAAAATATAC
CCCCTTTATTTCAATATCTGACTTTTTTTTTTTATTTGTCCCAAAAATTGATACAATTATATAATTAGTAACAATTAATC
TTTAAAATATTTGTTTTATTTTTAATGAAATCAATTACATTATTACCTAAGATTTATTTTGTTTGTTATCAAATTTTGTG
TTAAGTAAAAGTAAGACGCTAGTATTAGATAAAATGATGCATGCATTAGCTATATGTATTAGTAGTCCATTGTTTGGTGC
ATTTTTTCATGTTGTGTATAATTAATGTTTGCATTAGTTATACACTCTATTGTGTATTGAGGAGTGTATAACTAATACCA
TGAATTTCTAGGTATTAGTAATGCAAATGATTTAATACATGCATTAGCATGGTTAAAGACCCAATTACCCCTCAAAGGCA
CTTTTACATCTTTTCCATCATAATTGTGAAGGATATTTTTGTAAATAAATATTTTTATACAATGCATACTATTTTTAATA
GAGAAAATGACATAAATAGTCCCTTAACTATAAGAGTAGGTCTAAAATGCTCTCTTAACTATATATACACTTAACAGATT
TAGTCCTTTAACTATTCAAAAACTTGTCAGTTTTAGTCACTTAACTATACACTTACTGGTTTTAGTCATGATCATATTCA
AGTATTTACTGATTCAAGTGTTGATTACTATATGTCATGATCATATTCATTAAGAGTTACATATTATTGTTTAAAAACAA
ATAAAATTTGCAACTAAAATTCCTTTTATCCTTTTTGTTTTTGGAATCTTATTATAAAATACTAAACTTTCAAATGTGGT
ATTTTATTTATTACCACGACTCAACATATCAAGACCCATTATAGGTTGATATGCATGCAGGCTATATTTCGGTAAGCTCC
ATTTATCTATATCTATATTATGGTAAGAACATGGAGATTTTTACAAACATGTGTGTTTGGTATGAAGGAAAACATTTTTC
GAAAAATGTTTTCCAATTTTCTCATGTTTGGTTGGGTAAAATGTTTTCAATCAACTCATTTTCCAAAACTTTCCTCCAAC
TTCAAATTACAATTTTATTGTTGAAAAAATCAATTTTTTGTTAAAAAAATAAATTTAAAGCTTATTTAAAAAAAAAACAT
TTTTCAACTTCAATTTTTTTTTAACCCCCCCCCCCGTCACCTCGACCCCCCCTCCCGTTAGCCCCTACCCCACCCCCCAA
AAAAATAAAATTTTAATGTTTGTTTTTAAAAAGTATTTTCAATTTCAAAATTTAATTTTACCCCATCCCTACCCTCGACC
CCCCCCCCTCCCCAAAATAATAATAAATTTAAAGTTTGTTTTTTAAAAAATACTTTCAATTTCAAATTTTTGTTTTTCAC
CCCCCCGGCCAGCCCCATGACCACCCCCTTCCCCCCCAAAAAAAATAAAATTAAAGTTTGTTTTTAAAAGGGATAAGGAT
TTGAAAAATACCTCAATTTTGATTGAATTTGCTATTACGATACCAAATTTTAATGAGGACCTATTAACCCCCCCCCCCTC
CCCACCAGACTATTTAATATCGTATTTTAAACATATATATTTGTCCAACTGGTCAAGTTCGTGAAAAGACGACGCATAGA
CGCGTAGGGTACCAAATAATCTTTTTTAGGCCAATCATTAAATGCCATGTATCAATACATTGATTGAACTATATCTATTT
CTTTTTAACTCTAATTCTAATTCATTTTAAACCAATTCTCTTTCACTAGAATACAAATCCGGAAGACCACCATTGAAGGG
CCAGGTGAGCGATTCCGGCGTCTGGTTCACTGATGGGTGAAGCCATTGAACTAGGAGCTCGTCGCTTCGGAGTGGTCAAG
GTTGAGACAAAACACCTATAAAGCAAGACAAAATCGTAAATGGGAGAGGGGAAAGGGGACTGGTTCGCCACTGGCTAGTT
GTGGTGGTTTGAAACCGGTCGAGCTCCAGTTCATCGGAGCTACAAGCTCCTCGCCGGAGCAGCGACAGAAGCTGTTGTTG
GCAGCTTGTTTGGTGTCTGGCGGAGGCCGGTTATTGGTGGTGATGGTGGCTATTTCATGATCTGTTAGCAGCATTGGAGG
AGGTCGTTTGGTCGCTGCTTTTAGGCGAGTTTGGTAGTTGTTTTCAAGCGAGTTTGGTAGTTGTTTTCAGGCGAATTTGG
TGGTTGTTTCCGGTGGGGTTTTGGATCGGGTTTGGCTGAAGCTTTTGGCTGTGTAGTTGGTCGATTTTGTTGGCTGTTTC
AGCTACCGTTTGATGGCTATTTCAGCTGCTATTTGGACGCAGCGAAAAGGGAAAAGGAGGAAGAACGGCTTGGACACGAA
ATATGTTTATTAAAGGGAACAAAATGACTAATTTAATAAATTTAATGTATTAAAACACGCGTGTGACACACTCAACTAAC
ATAGACTGAGTATGGATAATTATATATGTTTAAAATACGATATTAAATAGTCTAGGGGGTAATATGTCCTTATGAAAGTT
TGGTATCGTAACAGCAAATTCGATCAAAGTTAGAGTATTTTTCATATCCTTATTCCTTTATAAAAAGTATTTCCAATTTT
ATTTTTTAACCCCCACCCCCACCCCGACCCCCCCCCCCCCAAAATAATTTAAAGTTTGTTTTTAAAATATATTTCAAACT
TTTATTTTTTCACCCCCCCACCCCTACCCCGACGCGCCCCCCCCCCAAATTTAAGTTTGTTTTTAAAAAATATTTCCAAT
TTTTTAATTTTTCACCCCATCCCACCCCTACCCCCAACCCCCACCCCCAAAAAAAAAATTATGTTTGTTTTTAAAAATAT
TTTAAATTTCAAATATTTATTTTTTTTAGCCCATCTCACCCCTACCCACCCCCCCTAAAAAAATTAAGTTTATTTTTAAA
AAATATTTTCAATTTCAATTCAAAAAATATTTTCTACTCTAGTAAAAAAAGAGATATTTTCTCAAAAATAATTTTCATTC
ATAAATCAAACACTAAAAAATCTTTTTCGGAAAATATTTTTTACTCACCATTCAAACATGAAAAAATAAGTCAAAAATCT
ACTTGTTTTCGAGGAAAACATTTTCCATGGAAAGCATTTTCCTTCATACCAAACACACCCACAATGTTGATTGATTTTCT
CTTCATTAAAAATATTCAATAATAGATCAAACTGATGTTTTGTATTTTTCTTAAGTAATTGTAATTTAATTATTATCCTA
TTATGTGGGATTCTGAAACTAAGAGAAGAGAAGGCTATTAAGACTTTACCATATATAAATTCTTTATTAATTTAAACTAT
GGAAAATTGTTTGAAACAAATTTTAAAGTGAAGCAAAAATATATTGCAACCACAAATAAAATATGAAAAAATATATTTCC
TCTGTTCAAAAAAGACTGACCTCTTTTTCTTTTTAGTTTGTTTAAAAAAGAATTTTTTGGTAACATTTTACTTTCAGCTT
TCCACGTGGCATGTTTAAGACCACAAGATTAAAAAACAATTTTGTACATTTGATATAACTTTAATTTAAGACCACAAGAT
TCAAAAGTCTTCTTTATTTTTCTTAACCTCTGTGTCAAGTCAAACTAGGTCACTCTTTTTGAAACGGAGGGAGTAACTTT
ATTGATAAATATGTAGGTACAATTCTATTCCTCCCTCTAATCTTCTCTCATAAGATTTATCCATTATTCGAGGGTTATTG
GTGGTGTATTTCTCAAACTAGGATGATTTGAATTTGATTTCTTTATGAATATTCTATGAATTTGTGGAATATTTGAGATG
TCTTTACAAGGAATATAATACCCTTTATATAGGCAGAAACTAGGGTATAGGGTTGAGTAGCCTCCAAAAATCCTAATTGT
AATTCAACACACCTTGTAGAGTCCCAACTCGAATTGAACACGTTTTGTAGAGTCCCACAAAATTTCAATGTCTAAAAATG
TCCCCTGCATTAAGGTTTGTCAGAGTGTAGACTTGTTGAAACTCAAAGACGAAGGTTGAAGTACTAATTCTTCCACCTTT
GTGGTTTTGTTATTTCATATTTGCATATTTGATCTGTGAGAGAAGAGATGAAGGACAGATTTGGTCCCACTGGGCATGCC
AAATTTTTTTGCAACAAATTTTAAAATTATACAAAATAAATTGCAATCACAAATAAAATATGAGGAAACTTGATTTTATT
GACAAAAATATGTAGATACAATTTTGTTCCTCCCTTGATTCTTCTCTCATAAGATTTATCCATGATTTGAGTGTCGTTAG
TGGCGTATTTCTCGAATTAGGATTATTTGAATTTGACCTCTTTATGAATATTTCATAAATTTGCGAAATGTTTGACATGT
CCTTCTCCTTTCAAGGGAATATGGTACCCTTTATATAGGCATGAACTAGGTTTTAGGGTTGAGTAGCCTTCAAGAATCCC
TAATTGGAATTCAACACACCTTGTAGAGTCCCAACTCAAATTGAACACGTCTTGTAGAGTCCCACAAAATTTCAATGTCT
ACAAATATAATTAAAATATATTTCATATTAGTTTTTTTTGTACTTTGAAATCATTATCATCCAAAAGAACTTGTTATATG
GAATTTACTAATTCAAGTATCGATTACTATGTCATGAGTATATTCATTAAAAGTTACATGTTATTGTTTAGAAACAATTA
CAATTTGCATGAAATAGATAGAAAATGCTAATGCTCAAGACACTAAATAAGAATCTTGCCTCGTAGAAAAAAATCAATTT
AAACAATGTACCATAACTATCAATTAGTTTAGAGATCTAATAATTTTTTACTTTAGTTAATTAAAAAAATTGGTACACTT
TTGTTACCTCAAAAAGAGAGGGTTTCAATAGTCTGCCTCATGGGCAGATAATATTAATGGATATTTACTTTGAAAAAGGG
AAAGTAATTTCACATTATGATACATACACACACTTTGAAATCTTTTGTATCTTATACCGTGTTTTAAAAGCCGAGGGAGC
GTATAAAAATCAGGAAGGTTAATTTTAGATCTTTCTTTGTTTCAAATTGATACATCTTGAAATGTTGCTTGCATATCCAT
CGGGCATTTTGACTAGTTCTTGTATAAAATGTACTTCCTTAGTAGCTCTTGTATCTGTTTAGACTAGTTCCTTGAGAGTT
GTTTCACAGTATTTTGTAAAAAGAGTTTATTTAAAGTTTTGTTCTTCTCAAGGTTTATGAGCTTTGTAGTAGTTAGTTTA
TTCTTCCACTTGTTTAATCTGGTTTGGATGGTAAGAATTCTCTTGTCTAGGGTGTTAGAATAGGTGCCCGGTGAGTTGGG
TCATGACAGAGGATAAAAGTCAATGAGTTCACTCTATCTTGGGAAAATAGAGCCAATCATGCCCTTATAAACATGATATA
TAGGACTGATTTCACTCAAATTTGATGTGGTTCCAATAGAATGCTGCTACATATTGCCTATGGTTACTTCAAGAAGTGAG
TTGTGGACTTCTTTGGTGGCTTAGTACTTTATCCTTTGCTGCTACAACTCTGCCAAGTGAGTTGGAGAGCTTTAATTGCT
TTTATTACACTTCCCAACAAAATTAAAGTAATGAAAAGCCAGCTACAATTGACTGGTATTATAATGACTTTTGTATCTGA
AGATTTGTTGACAAAGTCTTATTGGAACTATTTCAATAATTCTTCAATCATAGTAGTACATAATATTAGTTTATATTATT
GGTAGGTTAGCAATGTCATTTTATGCTTGTGAAATATAAATTAATTGTGACATATCTTTCATTATTAATTAGTAAGTTTA
GCAACGAATAACTATAAATGATATCATTGGGGATCATACAAAAAATAACATGAAGCAAAGGATCATTTCCATTTATTTAT
AAAGATAAAGATACATTACCCATGAAACACAGAAAAGATAAACGACTACTCTTAGAGGACGATTTAGGATGGCGTCTGAA
CGCTTATTTCATAACTCCAAGTAGCATCTTAGTGGCCTATTTAGATAGGCACAAAGACTATTTGATCATCTTGAAGAAAA
TGACAAATTGGCGTAGTTCCAGGCTTAACATTGAGAACTACAAAAGGGATCGCGTGTGCGTTCCAAAAAGATGTATCTTT
GTGGCACACTGATACTGCTTTCACTTTTGTTCCATCAACACCGACCATAGATACCATATATGTTCTTGTACTTCCTCCAA
CATGACAATAATGTAGTGCATACGCGTAGTTAAGCTTGTGGCAAACCATGTTATCCCCATCAGATATTTGTTGAACTTGT
TCAATTGTGTATCGTTGGGATGCTTGAGTTTCCCCTTGTACCTCTGAAGTAATCGCGAGGATATTGTTTGTCCCAAGTAC
AGATAACCCGAAATCTACCATAGACTCCAAAGAAGTCACACAAGTTTTCTTCTCTTTATGTTTCACTTCTGACTCTTCAC
AAAGTTCGATTGTTTTTTTAATCGTTTGAGCATCCTTTGATTTACTATTGATTGAGAAATGGTTGAGGATCTCTGGGAAT
TTCTCCATCGAGAAGGGAATCGATTCAACAAAATGTCTAGGTAAAAATGGTGCTTCGTTTTTATTTAGGAGAGAGGGAAA
CTCCATAACTTTCCCGTTCTCCAAGTCCTTCTCTAAAAAGAAGTATTGTTTCAAAGTATCATAATTTACTTTAAGATCAG
TCTTGAAACTACTTCCCTCAGTTACTTGTTTGATCAAATTCTCGTTAGTAGCACTATTCGTGCTGGGGTTTTCCAGCACG
AAACGTTGAAACTCCGAATTAGCAGCATGATGCCAGCTAATGGGAATATATCCACCTAAACCATAGTACACTTTCTTTTT
AGTGTTTTCTTGTTTAAGCTCAGGAACAACGCCGTCTGTAAAATCACAATCACAATAAATTGTTGAAAATCATGAGAATT
CTCATAGTATGAGGTATGCCCGTAATACTATCCTCAAAATATAAACACATACAAAAAAATTATATTGTATACCTGATTGA
GGAAGGAAATCTTTGATGACTTTGGGGATTTGAGTATTGGGCAATTTTATTTTCCAATAAACCTCCGGAGATATCGCTGC
ATAAGTACTTGCTAATACAAAAGCAAGCTACATATATATATTTGAAAATGAAGTCAGTTATTATTATATATATATTAACT
TGAAATCATTATAAAAACTCATATGTTAAACTTAAATTTGAAATCGTGTCTATATATCTTTAGCTCAACGAAAAATATGA
AAGTTCAAGGAAGTTGTCCTTAGAAGATAATGGAATTTAATTTGTCAAAGAGTAACATATGAGCATACAATATATAGATT
GTCCGACCAAACTTCTATAAAGTTCATCAAGTTTTTTACTGAGTTGCGATTATTATTTTTTTGGTTAAGACAAGGTGCTT
ATATTAATTAATACTAATAAATATGCATCAGTACATAAGAGTGACATGACTGCACGCCTGCTAGTATCATTAGGGGGAGG
GGGTAGAACATAGTCATTACTATGACATGCATTTACATCAAAAGGGGGCTTCACGAACCTAACAAAATGAGTTCCCGCTT
TGTTTGCTTCTAATTTCTCGAAGACAAACAAGGATTGATCAAGTAATAAAAGTTATTTTTCAAAAGCTAATTAAAAAAAA
GTATCTCGTCCCAAAAAAACACTTAAAAAAATCTTGGTTAATCACAAAATGCTACAAATTGTTACCCTCAAGTCACATTC
TTTTTCCTCTTCAAAATAAGCAAATTTTAATAATTTAGTGATATATACTACTTCCTAAGTATGATAATATTTTCAAAATC
AAATGATAACCTAGAAAAGGACCAAACTTAAATAAGTTGTAAAATGATAAGATAAAAACTAGTATATAAATAAAAATGCT
ACTTTACCAAGAAAATGGTAAGGGCCTGCAACTTCATTGGAAAATTATTTTCTATAGATGTATTGTAGAAATAGCTAAAC
TTGGATGGAATTCAGAAACAGAAATTATCCTTTACTTATAGCCATAAAATTGCAATATGTACCACTTAATGATAATATAA
ACTAATTTATATTATATTATATTGTAAATAAAAAAATATGAGTGGATTATTTACTGGAATATTTATATAGTGGATCAATG
CTCACTATATACGTACAGATCTCAATAAATGGAACAATTAAAGTTTGCTATAATTCAATATTATTTGATTTTGTAAGTAA
AATTTCACTAAATTAATACTCTGTAAATTAATAATTTGACTAGGCATGAAATTTAAGAAAGAAACAAAGACTTTTGATAC
TTATGATCTAAAATAAGTTGTCATGAATGTTTATGTGACTATGAATCATCTCAATAAGTATAAAATGAGTATTTTTAATG
TTAAATTATTACTTTTAAATATGAAAGTGTATCATTTTTTTTTGAACTGACCAATAAGGAGAATGTGTCATATAAATTGA
GACAAAGAAAATACTTAGTATTTTCATTTTAGGATAACTATGAAGGTCAATGATCAGTAAATTAAGTATTCGAGTAAAAA
TATTCAAAAGATAAAATAAAAAGAAAAAAGTATTTTATAACTTAGGGCTTTGGCGTACAAGTAACATTAGTGTTTCCAAA
TATTTTATATTTAGTACTAATAATTGCACACTTATATATTAAAATATCTATATATAGAAAAAGACTTTAGACTACTAGGG
ACATTGGCGTACAAGTAACGTTAGTGTTTCCATGTGAAAATGTCAACTTATAAGATATGAATTTTTTTTCTAATTATAAA
CTTGAATGTGGTATCTAAAGTTTCAAAAATAGGTTTTGAAAAATGTTCCAATTTTTTAAAAATCAATTTTGCTGCAAAAA
TAAAGTATTTTAACTAATAATTACTGCAAATAAAAAGGGCCGAAATGAAATAATTGAATCTCTAAAATTAGGGATATCCA
GTAAATTGGAATAAGGAAAACAAAATAATCAAATTTCTAATTTTAGGGATATCTAACTAAAATATATAAAAGAGAATTTT
AGGCCTGCCTACGTGGCTCCCTTAGAATTCCTTCATACTTGTAGGTTTTTTGTAATGAACTGGTCAGTCATTTTTAAAAG
TTTTATGAATTTACCATTTTTCTCCTTCCGATATCGACCCCGAGTCTTTCATGCTTGAGTTTGAAAAGTTGATTTCGAAC
TTTGAGCTAAAAGTTGAGAATTTTGTAAGTTAGTTTGAAAGGCTTATATTGTTAAGAAAGTGATTTTCTTTGCCTTTTGG
AGTTTTGAGTGTTGAAATAGAATTTTGTTGATTCCATCAGTCCTGAAATGTGAAATCTGATCAGTGAGAGTTGTCAGTTT
CTGATTCTGATTATTCTTGAGGATTTGGGGTCTTTAGTTGTGAAATTATGAAAATTTAGCCTTTGGGCTGACTTTGGTCA
ACATTTGAGATTTGGATGCTCGGATCGGAATTTCGAGAGTTTCGTTGGATTTAGGGGTGATTTTAGGCCTAGGTGAGGTC
TTGATGGATTTTTGAGAGTACCTGAGCTTATTTTAGCCTTTTTAGGCGTTGAGTTAGTTTCTTGTGGTTTTCACGGATGT
TGGGTCAAGGAGACCTCAAATTCGTACATTGACGGTTTCATTGAGTCCGAAATGTCGAGTATAATTGATTTGTATATGTG
ATTTGTGTGCACGACGTTTCAAACGAATCCCGAGGGTCCTTTCGATATTTTGAGTCTTGGCTGTTTTTCTGGTGCCTAAG
TTTTATACCCTTCGCTTTTGTGATAGGCCTTCCACTTAAGCGAGCTTCGCTTAAGTGAAGGCATGATCACTTATTAAGTG
AAGTCTAGACCTTTCGAGGGGTTCGCTTAAGAGAACTATGGCTCGCTTTAGCGATGGTCGCTTAAGCGAAGTCTGGTTCG
AAAAAGCGAGACCCTCAATTTTTGCGGGGTTCGCTTAAGCGACATCCGAGGGGGGTTTTGACCTAGAATTTTTAGGGTTT
AAGCCCCATTTTTCATTTTTGATCTAGGGGAATCTTTGGTGGTGATTTTCGATAGGTTTTCTATGCTAAATCATTTGGGT
AAGCTTTCAAGATCCTAAACCTCCATTTTCCTTTGGTTATTTGGGAATTCTAACATCAAAATTTGGGATTTTGATTGGTA
AATGGTAAAGTTTTGTAAAACTCAAGTTCTTAACTAAAATTGAGATTGTGAATTATTTTTGAGTCTTTTCTCAAACTGAT
TTTCCCCAATGAATTCTTAAAACCTTGAGTAATGTTTTCATGTATTAAATTTCGAATTCAAACCTTAATTTCGGAATTGA
GTATTGAGTTGATTGACCCATTTTTTCAAAGTAATTGATGTGGGTATTGTTGTTTCCGGATTGTGATGGTGAATACTTGC
TTGTATATAGATTGTGGCTTTGGAAGTGATTCAGAAGGGGAAGACTCAACTCTTGGAGTGATTATTGATTGATTTAAGAC
AAGTGATCTCCTAAACCTTGTATTCTAGTAGAATTCGTGTATTTTCTTCATTGTTTGTGTGTTTGGAGTAATGGGAATGA
GGTGAAGGGTTAATTTTACACTAAAGGTTATGTGATAAACATGATGATGTGGATTGCCTTGTTGTAACCCTTATTGATTG
ATTGAAGAAATGCTTGATAGCATGAACGTGGACTTGAATTGTATGAATTGTTGTCTCTTCCGTGTAGTGTGATATTTTTT
GTGTGCATTATATTGATTATTTAACATTGTGATGAGACATGTGATAGTTTGATGTCGATATCATTTCTGGCAAGTGTTTA
TGATATCAAGGTCATTGTCGGCGAGTGATATAAAGCCGATGGAAAATGGTTCCGGCTAGTGATATAAAGTCGATGGAAAA
TGGTTTCAGGTAGTGATTTGATATAAAGCCGATGAGAAATGGTTCCGACTAGTGATTTTATATAAAGCCAATGGTAAATA
GTTTCGACTAGTGACTTGATATAAAGCCGATGGAAAATGGTTCCGGTTAGTGATATTGTGCCGATGGGTTTTAATTCTGG
TGAAAGATTGATTGTTGTGACTTCATGCATTTGATGCTTATATGTGACTTCTTGTAATTGTGATTGATGTACTTGCTGCG
TGTGACTGATCTACTTGACATTGAGATTGACTTACTTAATTCGTTTGATTATTGATTTGTGCGTACCATTGTCCTTGGGG
TAGAGTTTTTATTTTATAGGTAGTTTCTTATTTAAGTCAAAGGAAGATCCCCCTCATACGGAAGAAATTTAAAAGCATTA
AGAAGTTCGAGAATGAAGATTTCATATGGAAGCTTAGTTTAGTTTATTATTGTACCCTTGCGTGGGACGGATATTTATTT
CCCTCTCCTTTATTATGTATCCCATTTTGTTTTATTCATAAGGTTTGTATAAATATTTTGGGGCAATGGAAAATTTCACA
ACCGATATACATATCCTTCAAACGTTAGGCTTACCTTTGGTTTAAAAGGTCACATGTATGTTAGGAGACGTTATATATTG
TCTGTGTGTTAAATGTTACAACTTTTGTTTTGTTTGTGCTTGTTTGACCTATGCGTTTATATACATATGTTTTGCTTTAA
ACATAATTGATCCATTATTCCATTCCAAAGTTTTAGAACATCATTTAACATATAAACTCAATTTTCAAGCTTTCCAAAAT
ACTCTTTGACTCCATTATCAAAATACGTTCAAAATCACTCAAGTGCTACGTTCAATAGAGCCTTAAAAAATTATTAGGTC
ATCATTCAAATTCACGTTGACCTCGTTGTTTCTTGAAAATTATTTTTCACACCTACCTAGCCGGCATTACTAAGTATTCC
GTTAGTTTCATGTCAATTTTAAGACGTCTTTATTCTCAAAAGGGCTTTTCAATTGAACATTCCAAAAGTTTAACATTTGA
ATATTTACTCAAATCACATAGTTTGCTTTGTTCAAATTCCTTTCTTTCATTAAAGTTTTAGTTCACAAAAGGATAATTTT
TTTTTCCATTTGGTCACCTTTTAGAGTCTCTCCCTCCTCGAATTTTGGACTAATTTGTTTCGAGCAAAACAAATGTTATT
TGTTTTATATGTTACTTTGGTTGATTATTATGATTAATTGACTAACTATCTTACTTTTTGAGTTGTTTTTAGAAGGAGAG
ATTGATTTGTGTTGGTAATCAAAACTTGCTTACTTCACCAAAGCACTCGCTGACAGAACATCCATATTTTACACGGTCTA
AGGTCAAGGAAATTTGTATAGACTCTTCATTTCTTACTTGGACTACTAACATGACTCGTTCAAAAATGGATTCCACTATT
AACACAAGTACTTCATCTGAAATGATCCTTACTTCATCTATCGCGGCTAATCCTAGTGCCTCGGTAGCAACAAAATCACC
CATGGAAGTCATTGCTCGTCTAGAGCGACAAATTGGTGAACTGAATCTCTTGGTAACACAATACCAAGATGCTTCTCAGA
ACCTACCACCTGATGCTCACCAAAAAGGGCTCATGCCACCTTCGTTTCTAACTTCAAGTGAGCTCAATCAAGGAGACCAT
TTTACTACCTCTCAGCAAACTCAAAATGCTTCGCTCACTCATTCAACTCAAGATACTCCTTTTGTGTACACATTTGCACC
TCTAAAAGCTCCAATGGTAACACATCATGCTCCGCCAGTGTACACTTATGTCACTGCCCCACCTGTTACCAAGGCTCAGG
AGTTTCACTGCCAAGATGTTAATCACTATGTTGAAATTGAAAATGATACAAAATCAATTGATGCTTAAATGATGAGTAGG
AAGATGAAAAGCTTAGAAGATGCTATGAGAGGCTTTCGTGGGTGCGATAGTAGCCAGATTGTGAGATATGAAGAGTTGTG
CACATTCCCAGAAGTTGAGCTTCCACCCATAGGACGAGTATCTGAAGGAACGTCTATGCTGAAGTCTATTTCTCTCTTAG
GAGGGACTCCAGGTAGATCATCTGAAAAGACTTCTAGAAACTCTTTTACTATAGAAACTGACTGAATGTGAGGTATCTTA
ACACTAGAGTCATTAACTCGGACCTAGTGATAGATACAACCCTTAGAAACTAACTTTCTCGGCTTAAGGTACAAAATGAA
ACGACCCTTAGGCACTGCTGAACTACTACTCCACTCTATGACTGGCTCATTAGGAATCTGGAACTTGACAACTCGAGTTC
TACAATCAATTGACGCATAACAGGCATGAAACCAGTCCATACCAAGAATGACATCAATATCTACCATGTCTAACTCAATT
AGATAAGCCATGGTACTCTTGTGATTGGCGAAAATGGGACAATCACGATAGACTCTCTTTGTTAGAATAGACTCACCAAC
AGGTGTAGAAACACTGAATGGTTCACTAAGTTGCTCAGGAATAACATCAAAATTCTTAGCAACATATGGAGTTACAAAAG
ATAAACTCACTCCTGGGTCTAGAAAAGCATAAATAGTAAAGTCAAAGACTTGGATCATACTAGTGACAACATCTGGCGAA
TCCTCTTGATCTTGGCGACTATTGATAGCATACAAGCGGTTTATTCCTCCACCGGTACCGGAAGTAGCCCCTCTAGGTGC
ATCTCTGTCTGGTGGAGCAACTGAAGAAGACTAGGTTCTATTACCCCAATTACCATTACCCTGCTTGTTCTTTGGACATT
CTCGCATGAAATGCCCATTCTGACCACACTTGAAACAACCATTGAATCCCTCACGACACGTACCGAGTGGTTCCTACCAC
ACTTAGCGCAGGCAGGAGGCTTACTACCCCCTTGCACCATGCTACCCTGAGGATAAACAGGTTTAGCTCTGAAATTCTGA
CTATTGTACTCACCTTTGTTCTTAGGTGCATGTACACTAACAAATGATGGAGCTGGTCCTTTCTGTTTCTGTTGGAAGGA
TGCTCGATTGGTATTACTCTTCTGCTTCTCGGACTCATTTCCTGTCTTAGCCCTCTTGTTCTTAAACTCCTCTCTATCCC
TCAACTTCTCTTTCTCAACTTGATGCACATATACCATTAACCTAGAGATATTCATGTCACCTATCAGCATTGCAGCCCTA
CCTTCCTTACTTGACAGACGAGACAACCCAGCAACAAACAAGCTCATCTACTCCTCATGTCCGCAACCATCTCCGGAGCA
TAACGGGACAGTTGGGTGAACTTCAACCCATACTCATGAACATTCAAATAATCTTGCTTAAGTGTCAGGAACTATCGTAC
CTTAGCCTCTTTTAGTTCTCGGGGAAAGAAACGCCCCAAGAAAGCCTCATCAAAACAAGCCCAACTCGCAGGTCGTGCAT
CCTCAGCTCTACCCTTTTTCACTGATCAAACCAAGTCCTAGCAACATTATTTAGTTGATATGCATCTAGTTCAACTTGCT
CGGTGTTGGCAACATGCATGACCTCAAATACCTTCTTCAGTTCCTCAATAAAATTCTCCGGATCCTCAGTAGTGCTAGAG
CTCGTGAAACTTGGAGTATTCATCCTCAAGAACTCTCGGATCCTAGAAGTATCAACCACTTCCTATCTAGCTCTTTTTTG
TTGCCCAGCTTGGTTGGTCACAACTTGGATCAACATCCGGATAGCCTCACGAAACTCAACATTGGTAACTTCTCCTTGAG
GTTGCACTTTAGGTGCATTTGGTAACTCTTGTTCCTCAACATTACGTCTAGAAGGGCGACTTCTGACAGCTCTTCGTGGA
GGCATGATTATCTAAAAACACGCACAAGCACGAATTAGAAGGAAACTTTTTAGAGATCAAACTCTAACGCATGAAATGAG
TGTGAAAGAAGTGAGATAGTTTTCCTAAGTGTTGCAGCCTCCTAATTATAGATGTGGCGTGCTTTACACCGATAACTAGG
ACTCTACAGACATGACTTCATAGACTCCATAGGACTCTTGAACTCTGTGCTATGATACCAAGCTTGTCACCCCCCGAGCC
TACACCCTGGACGTGACCGACACTCAAGAACCATTGCTGGCCCCAAGCGAACCCTTGGCCTGGCTTACTTACTCAGCAGA
AGACTTTACTCAAGATAAATACTTTTAAAACAAGTAAACTGAACTGCTCAAAATATAACTTAGAATGTATTATAATAACA
TTCACTGCCAAAGTGGAAACTCAAGTCTCAACTTAACTGAAAGGAAAAGTAAAGACTTATGAACTAACATCACAAACTCT
GTCTATAAAGCCTCTAACCAACTGATATGGATGTCAGGACAAGACCCACGACATCCTAATGAACTAAAATACTGAAAGCA
ATAAAAAGGATCCTCCGGAAAGCTAGGAGGCTCACCAACTGACTCTGAGTGCTCAACTGGATCAACGAGGCGCTGGATGC
TAATCCTGATTACCTGCATCTGCATCATAATAAGATGTAGGTCAACTGGCATCAATACATTGAATGTACGAGTATGCAAG
TCGGAATGCTAAACATAACTTAAGCTTGAAAAGAACTGAAGAACTTACTTGGCTCAACTGAACTGAACTGATTTCAATAT
AAAGTAGTGTATATAAATGCAGTATAAAGAAAAGCTTTAAAACATGGTTTCAACTCTGTGTATTTAGAAATACAATAATA
ACTCTGTATGTATGCAAAGATACAATATGAACTTTGCATGTATGCAAAGATACAATATGAACTCTGTATGTATGCAAAGA
TACAATATGAACTCTGTTTGTATATGAAAATACAAATATTTCTGATGTATATAAAAATACAAAGTACTGTTGTGGGAGTT
TCTCTAACCGACAACCATCACTTAAGAGCTATCGTGATGATACAACATTTTACCTCACGCTGCCAGGGCAGTCCTATACC
TTGCCGGGGGTATAGAACCTGAACTACTAAGTGAATCCACTAGTCTATGCTAAAAAGCACTAAAGGAATCATCTAAAAAG
TATGACCCTTTTCTACCCATGATGGCTACATGGTTTATGGCGACTCGGAGTTCTCTGAACTCTCCCCCATAGCGGTGCTT
AATACTACTCCCAAAATATACTAGTTCTTTATGTTTTCAAAACATAACTTCTTTCTGTGGTTTGAGATAATTGCTCGAAA
CTTAGCTCAAAGACTATCTTGGAAATCTCAGTTTCCCTTCTTGCTTAATTGTGAAAGCATTTACGCTTTTCTAAAAACTA
GCTCAAAGGCTCTTTAGAAAACAAAGTTTCCTTTCTTGCTCAAATGTGAAAACATTTACTCTTAAACTGAAAACTAGCTC
AAAGGCTCTTTTGGAAATCAAAGTTTCCTTACTTGTTTAAATGTTTACATTTTAAACTCTTTGGGAGTACATAGTCCCCA
TATACTTTTGAAGAAATGAACTTCAACTTTACTCTTTATTGAACTCAAAACTCAAGTCTTAAAACAAAGTTAAATCATTT
GTAGAAGACTTTTGGAAGACTCTATGAACTTCTCTTAACTTCTCTTGACTTGACTCTTAAATTTCCTTGAATTGAATTAT
GGATTCAAGGATTGTGATTTGTGATAGGAAAGATCTCATGATGTTTTGGAATGATTTTAGATAGCTAGACATGAGAAAAG
ATAAAAAAAAATTACTGTCTGAGGGTGGGTCTGCGACGCGGAGATGTATTTAAATTTTGGTCGCAAAAATACTTTTTGAG
GCAGAGAGGTCTGTGACTGCTCCGCGACGCGAGGATGAATTTTTCAAAACTAAGGGGCAGGTCCGTGACGCGGCCTGGGG
CACCAGATTTTCCCGACTTTTTCCTTCTTTCGTTTTTCAGTCCCAATTCACCCAAACTCGACTATTCTTCTCAATTTTTC
TTTAGATTCAGATACCCATCATGTATACACAAGAATCTAACTCAAACAACTTAAGGAAATAACATTTTAACCTCAAGGAA
CTCCTCAATATCAACCTAACTCAAGAAGAAAGGCCAATTTCAAGAACACCATTCAAGATTCATCAATTTTCAACTTTCTA
GAACAAACTTCACTGAAATAAACATGATTGGCGCGTGGGTGAACGAACCCAACGCTATGAAAGACTCACATACCTCGTAG
GGATCACCCCTTGATTAAATCCTCAAGCTTAGCCTCAAGAACGTGACGAATCCTTGCTTCTTCTCTTTTTTTCTCCTCTT
CTTTTCTCTTTTCTCCAAGCCCTAGCGTATTTTGATAAAAGCGTAAACTGATCTAATTCTGATTAGACCCTAACTTAATT
ACCAAAAATGAAATAAAATTGGGCAAGGAAAAGACCAAACTACCCTTAAAAATCCGGATTGGACTTTCCTTATTCCAACA
GCCCAACTTCCAAAAGGAATAACTCATTCATACAAACTTGGAATCGCGCAAACTCAGCGGCGTTGGAAATATCATCCCAA
GAGATTTCATACCATATCTGGAAGTACCTATAACTCATCCTGAGTTAGAAGTTATGGCCGTTTGAAGTTGGCCAAAACTC
AACTTATTCTAACTTAACAAAATTTCCAGATTTTCATTCTTTCCAAAAATGACTATTTCCAATTATTAGCTTCTTCCTAG
TTATTTCAAATTGCGAGATGTTACAAATTCAATAATTAGGAATAGAATTTCAAAAGAATCAAGAACTAGTCCAACACTAT
GATAGCCTTACATACTTGGAAGAACAAGATTCTTGAATAATCTTGAAGAAGAACTTGATTAGAATCCTTGAAACCTTAGC
TTGAAGGCGAACAACAAAAAAATCCTTTCTTGAGATTCTAGAATTAGTTTCTTGAAATCTCTATGGCCAAGAATTATAAT
TTTTATTAGTGATTCATAATTGTATGAAAGAATTTGAATTGGAAAGAATGAAATTCTTGGAGAAGAACTTACCTTGAAGA
AGAATCTTGAAAAAGATTGAAAGAATCTTGAATGGAAGTCTTCTACTTTTATTTTTCCTTAGGGTTTTGCCTTAGGGTTT
GAGAGAGAAGAAAATAAGGGATTAAGAGATGAAAATCTGATTTTTTGTGCCGTTAATTAGTTAAGAAATTTGTTTAGGGT
TTTCTTAGAGGTAAAAAGACTAAAACAACCCTTTTTAATGTTTTCCCGTCGGCTAATTCATCACTACATTGTATCGGGTT
ACTAAAATTGTCATATCATTTTACAGAAAACTCAGATTGTTGCGAAATTGGTGGCGTTGGAAAGAATATTCAAATACATT
TAATTTGATAGGTTATGGTCCACGTACCTCTATATATTCTAAGAGATATGGTTGTTTGAAGTTGACCCAAGTAGAATCTT
ACATCAAAACTTAATTGGTATAAAAGCGTTCAACTCAACTTTGTGCTAGAGGATTCTAGTGACCTAACTCATATCCAAAT
TCATTTCCACATTAAATAATTGACCTTTACATACATGAGAAATTTAAGAATCATCCGGTACAATCTTATTTACAAATGAA
GAATGATTTGAGTCTTAACTTAGAAATTTTCGGGGTGTTACAATTGAAAAGTGAAATATACATGTATATTTCGGTTAAAC
CAAAAATACAAAAACACATACCGAAACCGAATTGAAATGCTGAAAACACAAAAACACATACCAAAAAGCGAAATACCAAA
AAAATTTGATTCAGTTTGATATTTTGATTTTTCGATATTTATGCCCAGCCCCATCAGTAATAGTCTTCCATTTGGCTAGT
CTATCGCTGGTCAACAATCTCCTCGAAGTAACTAAGAACAATATAAACTTCCATTTTGGGGCACCGTGATTGTTACATAC
TATTCTTCTCAAGTGTACTTCAATATAAGTTCCCCTTAACTAAGAGTATATTAGCTTTGTACTCTACTTATTTATGGCAA
CCACTTCCTACTCATTATATCCAGTAGCTTCAAAACTATCATTGGCCTTAAGAATCTTCTTTATCATCCAAGATGCTTGG
GGGCATTTGTATGCTCGATCAGCCCCCTTTGATATAATATGCATGAATCCATTGGATCCATAGTCTATATTTCTTCAAGA
AAAAGTTACATAGATGTTTACAAATTGCAACTCTATTCTAGTTTGTAATATCCAGGAATCCCATTCCCCCTGCTGCTTTT
AGATTGCATAATTTCTTTCATGCTATTATTGATGTCTTTATAGTGTCAGCTCTAGCAGACCACAAGAACTTTTTTTATCA
TTTGCCCCCGACTTGCATATGACAAAAATGTAGATGTCCAAAATTTTATCCTATCCAACATCTTATCTAGTAGTGATTTA
TATTGGATAATGATTGTCTTCTTTGATGTGAGAGGGATGCCAAGATATTTGAAATGAAGGATACCTTTGGTAAATACCAA
ACTCTGTAATATTGCTTCCTGCTCAGCCATTAGTACACCTCCAAATTAAATAGAGCTCTTCTCAATGTTTGTTACCAGAA
CAAATGCATTAGAGAATACATTAAAATATTCATAGATCATACAAACAAATGTTAGATCACCTCTACTGCAAAGTAGTAAG
TCGCCAGCAAAGCCAAGATGTGTGATGGACAACTTCCCACACTTGGGATAAATGTTAAAATCAAGTTGGTTCTTCAAAGT
TGGTATTTGTCTATTCAAGTATTCCATAGACAACACAAAGAGATAAGAGGACAAGGGATCACCCTGTCTAAGGTCCCTTT
TTTCATTGAACGGGACAGTAGGCACACCATTAATAAGTATAGAGTAAGACACTTTGGTAACACATGTCATAATCCAATTC
ACAAATAGAGGTGGGAAATTGATAATTTTCAATACCTGCTCTAGAAAAGGTCATTCAATAGAATCATAAGCTTTCTTCAT
GTCGATCGTCATCATGCATCTATGGGATATATGTTTCCTTCCGTACCACTTGATGATATCATGGCTCATGATAATGTTAT
CAGTGATCACTCTCCCTGGAACAAACACAGATTTGCTAGCATGCACAGGCCCATCCATTGTCACTCTCATCCTAGCCGTT
AAAACCTTTGAGAACAGTACAACATGATATTGGCCTATATTCAATGACCTTAGTTGGGTTCTTGACTTTAGGAATCAGTG
TTATAGTTGTTTAGTTTATGTCCTTAAACATTTTTCAGTTGAGAAGTATTCCAAGATAGCATTTGTGACCTCCTCGCCTA
TGACACTCTATGCTTTCTTAAAGAAATAAGTGTTGTAACCATTACATCCTGGTGCTTTTGAGTCCTCTATCCCTTTAAGC
GCATTTAGGATTTCTTTCTTAGTAACAAATTCAATGAGTTTCAATTGATGTTCTCTATCCAGCATAGGGTTGGATTTATG
GTAGGTAAGTGTGTAGCTGCAGTTCCCAGCAGACCTCTGTAGAAGTTGATTATCTCATTTTTTACCTCATCTTGTGTGAG
TAGGACAATACCAGCAGATGTAGTAAGACTCTTAATTCTGTTATGGGATATTCTAGAATTTATGCTAGCAAAAAAAAGGA
TCTATTTGTGTCTCCTAATTTTAGCCAAGTCATTCTAGATTTCTTCTTTAAGATACTCTCAACAATGTTGTCCCATTTTT
GTAGTTATAGCTTAATGCCAATTTTTTTTTTTGAGTCTTCGCTATCATGGGCTAGATGGATAGCTAGTAGTTATGAGCAG
CAATCCTCTAACTATAGATATGAAAAGATGTAGAGGTGTGTTCTCCTGTCTAAAAATATCATGATCATGTTCATGATGTC
TCATGGTGGTTTGGATATCGTCCAACTGTTGTCTTAGAGTGTTAAGTTGATATCAATTTAAGACTCTTCCAAACACTTTT
CATATACCCTTCTCTTCTACTATGAAGCCACACTCTCTGCATAACCCCAAAAACTCTTTATGATCGACAATACAATTCAA
TAATCTGAAAGGTTTTGGGTATTCATAGTTTTCCATAGCAATCTAGACTCTAAGTGGAGAATGGTCTGAAAATTTTGGGT
CCATAACGTGGACTTCTAGTTGTGGGAACATTAACATCCACTCCCCATTGACTAGACTCTATCGATCTTGCTAGAAACAT
GTCTGTTAGTCCAAGTGAAACTTCTACCACTTGATCGCATTTCAGTTATACTACTATCAAGTAGGAATTCATTAAAGTCC
ACAATTTCCATTTCTCTAACTAGATTTCCTCTTATTCTGTCTTCAGAGTCAAGTATAGCATTATAATCTCCCAGTGCTAG
CCAAGCCCCTTGTTGATTCATATGTATCTCCCTGGGATCCTGCCATAACATTTTCCTATCCTCCATCGTATGAAGCCCAT
GTACTTCAGTTAAGTTGAACACAATTTGAGAGCTTTCCACACATACTCTATGATGTGAGGCAAAATTACATATTTTAAAT
CATTATTTGCCTCACATTTATTATTTTTATTTGTTCTTTTTGAGCATAAATTTTTGTGGATTGTACTTAATAGTATATTT
TATTTGTAGGATTAAATTGGTGTGAAGATGGAGAAGTTTGGAACTAAAACAAATTAAAAATGAAAGGTTGAAGAAGGAAA
GGACACAGTTTGATGGATTAAATTGAACATTATATTAATATTTACGGAAAATGGTCAAATATACCCCTGTACTATTGCAA
ATAGTTTAGTCATAGGGGTGTTCACGGTTTGGATAAAAACCGATCCAAACCGAAAAACCAAACCAAACCGATAAAATAAA
ACTGATTTTATTTGGGTTTGGTTTGGTTTGGTTTTAGATTTTTGAAAACCGATAGTATTTGGTTTGGTTATGGTTTTATT
TGAAAAAAATTGAAGAAATAACCGAACCGAACCGATGAATAATATACATATATTTTATTAATATACATACTTAATATGTT
GTTTTTATAAACAATTTTAAAGATCTTATACATATTTTCATTAAAATTTCTTTATAATTTACTTATTGAAAGCAAAAATT
CCCAAGATGAAACATTTATTTTATTGATTTCATGTATATGAGTATCTATGACAATTATTTGTGGGACTGAAAATGTTATT
TTCTCTTCCTTCTAGACCAATATAGTGAATTTTAAAGCTTTATTGATAGTAAATTTAGTGATCGAAAGTTCAGTAATTTA
AGTCATTCTAACTATTTTTCGTTTTGAATGGATTGTTGTCACTTTTATCACAGTTTAAATGAATTGTTTCTTTTATTTTT
GTGTATGGTTAATAACCGAATAACCGAACCAAACCAAACCGAAACCGATAATCACCAAACCGATAAATGTATATTATATT
TGGTTTGGTTTGGTTTTGATAATTTTAAAACCGATTAAGTTGGTTTGATTTTGGTTTTGACCAATAACCGATCCAAACCA
ACCCGTGAACACCCCTAACTGTTTAGATATACCCCTCGTTATACTTTCGGTTCATATATACCCTTGCCGTTATACTTTGG
CACAAATATACCCTTAATTTTAATGGAGAGACACATGTCAACTCAGGAGTCAAATAACCCACCCCCACTTAAAAATACCC
AATTTCTTTTAGAAACCCAACCATTTTATCTATCCCAACCCGTTTTCATAGTCATCTTCTCCAATTAAGTTTTTCATTAA
AATCAACACTTAATCACTACGGGAACTCCAAGACCACAATGTGGCGGGTCATTGTTTTTCCACCTAACCTAAAATATTTC
TTATGGATGTGACTTTGTATATAACTTATTTTATTTTGTAGTTTGTTATGATCTTCTCTCTCTTAAAAGTGAAATTGATC
CATCTTGATTGATACTTGTGTCATGTGTGGTAAGAATTTGTTTATTTCATGTTTTGCATCTTAGTTTAGAACTTTCCCTA
CATGTTATTGAAGCGAAACAAAAAGTGTTGCTTTGTTTAGGGGATGATAATAGACTTTCTTTGATTTGTCTCGTAAATTT
TTGTCTTTTCAAATTATATCACTTGTTAGTCCTTTTGAGCCTGTTGCCTTTTGTTGGTAGCCATATTTTGCCTTGACTCT
TTTGTTGAATCCCTAGTTTTTGCACCTTGCTTCCTCAAGCACTGTAACATAGACTTATTATAATTGTTAATGCTGAAGAA
AAAGGGATGGTTGAGTGAAAAAGGTAATCAATGATAACTATAAAGTGTTTCAAAAGCCCTCTTTAAAAGAATGTGACATA
AAAAATAAAAATAAAATAAAAAAGAAGAGAAAAAGAAAAAAAAAATCCTTAAAAAAATATGATTGAAGCATTCTTGAGAT
GATGAGAATTACTTGTGAAATAATTGTTGAAGAGAGGGCTGAAACTAAAGAGAAGAAAATAATGGGTGATGAAGTCTAAA
AGTGCAAAGTGCTTAGGGAAGTGTAAGTCACTATTATATAGTTTTCCTACCCGTCCCCTAGCCTACAATACAACTCGTTA
AAGTCTTATTTGATTCTATTCGAGCATGTTTAATTAATGAAGATGTACATATTGGGCAAGCCTATGATTTTTTGTGCATA
CATGTGAATTTTATTTGTGAGTGTGAGAGTGTTCTTTGATGCTAAGTCCTTAATTTATATTTAACCTTTTTATTTGAGTG
TGTGGACTTTCTTCTTGTGAGAGCACTTGTTTCATGATAGATAGGTGATTTTATTAGCTTTCTTTGATGAGAGTAGGTGA
GTAAGCTTAAATTTGATGAGTTTAGAGTCCTTCCTTGAGGTTAAAAGGTTGGAGGTTTGTTGATTATTCTTATATCTTGC
ATAATGATCGAGAAATTTACTTGATGTTTTGAATTTGTATTTGACCTAATTGTTTGTATCAATGATTTTTGAGATGAACT
TTAATGCTTGCTCGAGGACAAGCAAAAGTGTAAGTGTGGGTTGTTGATGTGAGACCAAATTATATATTTTAAATCATTAT
TTGTATTTATCCTTTTTGAGCATGGATTTTATGGATTATGCTTAATAGTATATTTTATTTGTAGAATTAAATTGGTGTGA
AGATGAAGAAATTTGAAGCTAAAACGAATTAAAAATAAAAGGTTGAAGAAGGAAATCAAGCAGACAGTTTAATGGATTAA
ATTAAATATTATATTAATATTTATATACATTCAAATGTACGCAGAATTGAAAGGAAGCAAATTTTGATAGACAATTATCT
GGTTTTCATGTGGCACCGAATGAAGACACCTCCAATTGGAATTGAAGTCGACGCGTACAACAACAAATTCAATTTCGTGT
TGGTTTTGGTTTCCCAATTTTTTTGACTCTATTATTTTATTTAGGATTTTTTGTATTTATAAATAGAAGAATAATTATTG
GGGGATATATGGAGACTTTGGAAGGAAAAATTGTCAATACTTTTTAAGATTCTTTTACTTTTTTCTTTTTTTAGGCATTA
GTACGTTGCTAAAGACCATTGTTCTAGGGCTGTGACTACAAGATGATTGTTTAGTATTGAATCTTATAGATTGAAAATTG
GTTATCGTATAAATTGCTCTTTTGTTCTTATTTTAGTATTTTGTGATTGGCTACCATTGAAATAAATATATTGTCCGAAT
TGAACTCGGGAGAGGAATATGAGGATAGAACGTGGGACAAAAGGAACATGATCTTCTCTAGAATTAGGGTTGATTTGTAT
CTAGGATAGGGATATACCTAGAGAACTTGCTTGGTTACTAAACAAGATGAAAACTTAATGTTCCGCAATTGGTTCAGTTT
ATCCCCGCTCAACGATGTAGTTAGACTGCCAATTGTGGTAGGCGATTAGAGGTCGGAAGACCATGATCATACATTTAACC
TTGTAAATCAGCAATTTGATAACTAATTGAAGTCCATAGAAGAAGATACTATGCATGAATTCTAAGTAAGCCACACCCCA
GGAATTTCCCCACTCATTAGTATATGTCTTTTATTCTTGTATTCTCACAAAGTAATTATGCTTGAATAAATAATCAGGAT
TATTATAATTTAGTAAATAATTAATTGACAAGTCCTTTAAGTTTGATAATCCAGCTCTTTTAGGGCCATTATATTACTTG
CGCGACCTCATACAATTGCGTGTGCATTTGGAAGCAACACTCTTCTATGAGTGTATTGTGCAGTCATAGCTTCAACTGTA
AAATCAATGCGATTCAGGTCCCACAGGATCCAAATCCTATTTCTGTCACTACATCTGTAATTGTGACACCAAGACCATCT
TAGTAATTATTCTTTGCGCTTCATTCTCTTGAACTCTATGATCATAAATGGCAATTAAACATATGTTATGTTGCCCTAAG
AAAGCATTAAATTCCCTATGCTTGTAAGCTTTATTCATACCTCTTAACTTTCCAACTAATGAGTGCCCCAACTGGAGGCA
AGTATACCACAATATTTTGGCACCCAGTCAATTGCACTTTTCGTGTGAATATCCTCCCATTAGGGTCCACAACATTTGCT
GATTGAGGTAGTGCCTGGGTAACATTCATCTCCACCAAAATATGAGCAAACAATATTTTTTCCACTATCATGGTATGATC
ATCCGCATATAACGGCACACCAAGCCCACGCCCAATTCTACTCAAAGAATCCATCCCCCAGCAGTTCAATCAGTGGCGGA
GCTAAATTTTTATTAAGGGTTGTAAAATTTAAAAAAGCAACTAACAAAAAATTTTAGCGAGTAGGTTCACATCTATCTTG
CTTAAGATAGCGATTTTACCATCGATCATGAATAACGCCATAATTTATTTTCAACCAAATACAATTCATATATCTTTTTA
TCTACAGTTTGGATTGCCTGTAGTTATAAAACACACCGTAAATTATATAGATTGAAATGATGATTTTATAATGTACGAGT
CAAGATTTCTATTAAACACATATCACACATTCAAGAAAACATAACACAAATTTATCGATTTTTACTTAAATCTAAATTAT
TTTTATCATTGATTTTGCTACTTCTTAATTTAATGAATGTTAAATTTATTGTGCTTTGGTAAAGAATATGTGAATATCCT
AATCAAAAGTGTCAAACCCCAGTTAGTTCTCTTGATTCGGCTATAAAATCACGGAAGAAATTAACATGTTATAAAAAATA
ATCATGGAAGAAATTAACAATGATATATGGATAATTTACACAATCTTTTCTTCTAATATATTTTTAGATAGAAACTTGTT
GGAAATACTATTTAATATTTAATAAAATAAAATATCTAATATGAAAGTTTCAATTAAATTTAGTTAATAATAAATATTTA
TTTTGTCTTAATTTATGAGACATACTTTGTTTTTTAGTATGTCTCAAAATGAATGTTGTCTATAATTAGAAATAATTTAA
TTTTAAAATTATACTCTTATTTAATTTTAAATTAGTCTTTTCTTTATAATGAAATAAATTATAACTACATAAATAATTAA
ATAATGTGATAACGGAAATAATATCTAATAGTTCTAATTTCTAATGAAGAAAAGAAAGAAATTAGTACAGGACCAACAAA
AAAACTCTTGAAATATGACTAATAAATAAATGAGGTAAAATGCAAGAATCGATCCTTTGACCTCTGAGTCAATTGCAATA
CTTTTACACTGAGCCAGAGGCTGTAACCATGTCAAGGTTGTGCAAATTTAAATATAAAATAGATATTCAATAAATTTGAC
CTACGTATACCATATAATTTTTCGACAAAGGGTGTTCACGTGCACAACCTTGATTGGATGTGGCTCCACCCTTGAGTTCA
ATGGAAATGGGTTTGAAGACATATTATGTCGGGATAAGTTATTTTGAATAAGTTATGATGAGTTTTTGTTGAGATTATTT
TTTATTGGATGTCAAATAATATGTATGCAAAAATATCCTTTAATAATAAGTTGTTCGTTTATAAGAGAGGGTTTAAAGGG
TACTTATGTTATTTTATATTTTTATCCTGGGCCACTCCCAAGTAGGGATAATTTATCTCAGTCATAGTTATTAATTACGG
GATAAGGTATCCCACACTTTTTAACTAAACAAAGAATTGAGGGGTACTAAAAATTTATCTTAGAATTATTTTCGTTATGC
ATCACACCAAACGACTCCTTACCATCTTACTTTTACTTAATACAAAATTTAATTAAAAACAAAATTGAAATTTGTGCTCT
AAAATAAACTTAGATAATAATGTAATTTATTTCATTAAAATAAAATAAATATTTTACAGATTATTTTTTACTAAATATAG
AATTGTATCAGTTTTTTTGGGAAAAGGGTCAATAATACCCTTCAACTCTCATTTATTAGTTGAATTTACCCTTACCATTA
AAAGAACATTGTTCATACCCATGCCCTTACAAAAATTAATAGATATCCCCTTTAATATGACGGTTTCCTCAAATTGACCA
AAATTATTTGAGCAACACATTCTTGTGCTGCAATGGCACACTCCGAGTCTACACTCTGGACATGGCCGACACTCGAGAAC
CATTTCTGATCCCCAAGCAAATTCTTGGCCCGACTAACTATAACTCACATGACTCTAGAGATACGTGGAAGCTTAAATAG
ATGATTATTTAGACATTCAGGAAAAGTTTCAAAACACTATGTTGAAAATACTTGACATAATTTATAAGCTAAATCAACAT
CTTGAGAAAACAATGAAAATCATCTAGTTTTATCTGTCTATGAAGCCTCAAACAATTCAAGATAGATGTTGGGACAAGAC
CTATGATACCTCAAATGCTACTAAAACTGAAATAAAAATGGAGTCTCCGGGAAGCAGGGAAGCCTTACCAAATACGGTCT
ACGAGTGTAAGGTGATCTCAACGAAGCACCCGTTGATAATTCTTAACACATGTATCTGCATCATAATAAGATGCAGGTCA
AATGACATCAGTATATAGAATGTACGAGTATGTAAAGAAGACTGAATGTAATAGATAGCTGAACTACCAAGGTTGGAAGA
AATACTCACATCAACTCAATTCAATACAAAGCAATAACAAAAGATGAAATGTTTAAAGCTTCATTAATAAAAAATACTAA
CTCAGAGATGTGTATAAAAATACAATAAGTTACTCTTCACTCTTATTTGGGAGATTCTCTAACCGACAACCATCATTGTG
AGTTATGTGATGATACAACGTCTCGCCTACACTTTTAAAATTGTCCTATACCTTGCCGAGTATAGAACACCTCAACTAAG
TGGATCCACTAAGCTACGCTCGAAAGAAATTAGGAGTCATCTAAAAAGTACAATCATTTACCCATGTTGGCTACATGGTT
TATGAGGAACGTGAGTTGTCAGAACTCATACCCATATCGGTTCTCAATACTACTCCCAATAAATATATATACTCATACTC
AAATGTCTAAAACATATTCTTTCTCAATTTAAGGTAATTACACAAAATGTCCTCTTAAAAAAGGTAACTGCTCTGAATTA
ATCGCTAAACTCATTACTCTTTTTAGAAATCAAAGTTTCTCTTTTTCAATGTAAAAATGTTATCCGCATCTTAAATGCCT
CCGAACACCGCTAAACGATCAAATTATCAATCACAACGTCATTACATGCATTTTGACACTGAAATTGGAGCAATTGAAAA
TGGAGCCAAAATGGAGTCAAAATGAGAATGTGTGACCCACACCGGGAATTTTGAAATTGACTCCGTCAAAAGGTCCTAAT
CGACTAGCTGAGCTTGTGCCCCGAAACGGGGCTCAATTCCATGCTCGAAACAGCCCAAACCATCACATACAAAATTAATA
AGAAAACCAAGCTAAGACAGTAGCTTCGAGCTAAAATTTACCTCAAACAAAGGTTCTTTGGCAATTTCTAATCACAAACC
CAAGTATCCACGCTCCTTGCGATCACACAAGACTTCGAATTACTCAAATCAGAGCTCGGATGAGGGAGAAATTGCCATTT
GAAAATGAGGGCTTAAAGCTGAAATTTTTGGGTTATATATACCCGAATTTGGACGCTAAGTTTGATATTTGGTCGCTAAA
AACCTGCACCATATATCAACACTTTGCTTCGAATTCTCTAACGGGGTGTCCAGGATTCGTTCGAAACCCCGTGCGTGCAA
ACAAAATATTTTACTCTATCAAATTCGATATTTCAGACTCAACGAGCCCATTGAAACTCTCATCTTAGGTTATTTCGATA
AAAATTGGATCCCACACTCAAGTTCCATTTTAAGATAAAAACCACAAGAAGACTCAAAATGAGACCAAAAGCCTAGGGAA
CCACACGAGAGGTTGTTCTAGACCAAACTCGACATTTTTGAGCTAACCGCACTGACGAAATTCTCATCTGAGCATGTTTA
CCAAGAATATTGACCATTGTCAGCCCTTGACTTAAGCTTCTAAGTTAAAACGCCTAACGATAGAAACTTACACTTGAAGT
CTCGGGGCTCGAACCAACAATGCCCCTAGCCTAAAACGGCGCTTTCAAAGCTGATGAAACCATCAAAATTGTTGTAACAC
CCAAAAAATTACTAAGTTAAGCTCCTAACCATTCTTGAATTGCGTATAAGGTCGTACTAAGTGACTCTTAATTTTTTTAG
GTGTTAAGGTCAATTCTTTAGTGTGTGAATGAATTTGGATATGAATTAAGGTCACTAGAATCTCTTATCACAAAGTTGAT
TTGAAAGTTTCCTTACCGATTAATATATCTCTTAGAATATAAAGAGTTACATGGCTCATAACCTATCAAATTAAAGGTAT
TTGAATTTTCTTTCCAAAGCCACCAATTTCGTGTCAATTCAAGTTTTGAGTAAAAAGTTCTGACTATTTTAGTATTCTGC
TACAGTGCAGTGATGAATTAGCCGACAAAAAATCATTAAAAAGGGTCATTTTTGTCTTTTTACCTCTAAGAAAACACTAA
AAGAATTTCTTGACTAATTAAAGACCAAAACCAATCAAATTTTCATCTCTTAATCCCCCATTCTAATCTCTCTCAAACCC
TAAGACAAAACCCTAAGGGAAAAATCAAAGTAGAAGACTGCATTCGAGATTCTTTCAATTTTTTCAAGATTCTTCTTCAA
GATAAGTCTTTCTCCAAGAATTCCATTCTTTCCAACTCAATTTTCTTCATACAATTATGAATCATTAATGAGAATCCTAA
TTTTTGATCATAGAGTTTCAAGAAACTAATTCAACAAATCTCAAGAAAGGTCTTCTTGCTTTTTCTCCTTTAATTTAGGA
TTTATAGGCTTCTAATCAAGTTCTTCTTCAAGACTCTTCAAGAGTCTTGTTCTTCCAGGTATGTAAGGCTATCATAGTGT
TGGACTAGTTCATCCTCACACCCTACATCTACTTTCAAATCAGTAAAAGAGTAATCTAGGATTCTATCCCTAGATTTGAG
TATTCTTGAGATAAGTGATTTTGAGTTCTTGAGTTCCTATTTCTTTTTCAAATTCTGTTCCTAATTATTGAATTTCTATA
TGTTATGCATTAATATTCTCAAATTGATTCGTTCATGGCTATAGTTCAACATGAACCCTATGAATTGAGTATTCATGAGA
TGAGTAGTATTGTTGAGTTTCGAGTTCTTAATTTCTGAGTACTGAGTTTTCATATTGCTATTAAGATCCCTGATTTGAAT
CGTTCATGCCCATAATTCAGCATGAACCCTATGAATTGAGTTATAAATTTTGACAAGTTTTTAGTTTTTTAAAGCCAACA
CTTGAGTTTTAAACTGAGTTTTGAGGAAGTAAAGATGAGTTTTGAGAAAGAATTTCTAAAACATGATTAGTATGACAATC
GAGTATGCCATCAATGTTTAAGCAGTATGGTATCTAGATATACCATTAATGCTTATGCAGTATATGACTTCCCAAGTCAT
CAATGATCATATTATAATATGATTTTAATTTTTTTTGAGAAAGAGTTTTCAAGTATGAATATAAGGGGACTATGTATTGC
TAGAGGCGTCAATTTTTACATTGATAAAAGAGAAACTAAGATTTCTAAATGAGTTATGAGTTCAAAAGTTATTTCAAGAG
CAGTTACCTCTTTTAAGAAGGTAGTTTGAGAAATTATCTCAATCCAGAGGAAGAGTTATGTTTTTTCAAACATATGAGCA
TGAGTATAAATTATTGGGAGTAATATTGAGCACTGATATGGGGGAGAGTTCAGACAAGTCACAACCCCCATAAACCATGT
ATGCCAACACGAGTAAAAGATCATACTTGTTAGATGATTCATTATTTCTTTTAAGCATAGCTTAGTGGATCCACTTAGTT
GAGGTGTTCTATACCCCGACAAGGTATAGGACAGTTCTGGCAGCATAGGCGAGACGCTGTATCATCACGTAGCTCATAGT
GATGGTTGTCAGTTAGAGAATCTCCCAATAGAGTTAAAGTGCATTTTTATATATCACTTATTATGTTGAGATCAAAGATG
AGAAAGTATTTTGAAAAACTTTAAATGATTTTACTCCTTTATTTATTTACATTCAGCTTGAGTTCATTGTTATTTATTGC
AGTCCTTTCTTTTAGTTATTTGTTATTCAACTATATTACATACTCAAACATTCAATGTACTGATGTCATTCAACCTGCAT
CTTTTAATGATGCGGGTACAAGTTCTTAAGATCCGTAACAAGAGTATGTTGAGATCCCTTCATCCACTCGTCAGCTTTTG
AGTAAGACCTCCTTGCTTTCGGAGGACCCCAGTTTTATCGTTAATAGTAATTCTTTTGAGGAGTCGTGGGCCTTTTCCTG
ACACTCATTTTTGTATAGTAGAGGCTTCATAGATAGATAATTTTTAGAGTCTTTTAATTTCAGATATTTAATTTAAAACT
TCTGTTTCATACTCAATATATTCAGCGAAGTTTTGAGATTCAGTACACTGTTTTAAACGTTTCTTTCAGTTTGATGATTA
TGTATGCTTGAGTTAGTCTTTCGCTTGTAGTAAGCCAGGATGAGGGTTTGCTTGGTGACCAACAATGATTCTCGAGTGTC
GGTCATGTCCAGGGTGTAGGCTTGGGTCGTAACAATTGCATTCCTAGGATGTCTTTCTGAACTTTTGACTGTAGTCAACC
GTTCAAGTTTCAAAGGTTTCAAAATACGAAAACTTGCATAGAATCCAAACGAATGACCCGAAAATCGAACTGTTAGTCCC
AACAAGTCATATATGACTTGTGGTCGCTATAGGAAAACTCTAAACGCTGAAAAGATCAGAAAACAAAGAAAATGATCTAG
AGGATCATTACACAACATACCTTAGGTAATTATTGCTATTAATTTTTTTTTTAATGTTTTGTAACTTTAATTATTGATAA
TAATTTCTATTTAATTATTTTGAAAATAATTAAGAAGCAAATGAAAAACAAGTGAAAAATACACACAAAAATCAACAAAC
CTGCACGTTAATATGACTCCACTACGTACTATTTTCTCATTCAAAATAAATACATTTAGAGTATTATTAAAATTAATTTA
AATTATAAAAATAAAAATTGCAAACACTAAATATTGACAAAGTACTATCAATCTAATTTTTATTAGTACTTTGACTTTTT
ACCCTTTTTTAAATTCAAATTTTGATAGTAATTAACTACATTATACTCTTCCTAAAAAAATGCTCCAAAATCTTAATTTT
TTGTTGCAATATACAATAAAAAAAATGTTTGCCAAATTTGACTATATAATAATAAGCAGTGAAAAATGTAATCAAGAAAA
AGCGAAGCATACACAAATTATTTGATGAAAAATGATCTATTAATTTTATTTTAAAATAATGAAATAATTTTTAAAATTAT
TCAAATCTAATGTTTTATAAAAATAGAATTGAATCATGATTTAAAAAACAAAACAATTCATGGTGATTGACTAAGAGTCT
GCTTGGTGTACGATCATTTAAATTAAAATATAACTTTATATTTGGTTTTAAAATATACACATATCTAAAAAAAGAAAAAT
AAAGAGACAAAATACAATAAAATGAAATACAATATAAATGCAACTAAAACTAAATTAATTTTAAAATATTAATTTACGAA
AGTATCATTCATCTGTAAGAATTATATTGCACTAAACTATCGCATATAATTATAATATATATTTTTTAAATATCACATAA
TTGATATATAATTTTAAGAAAAGTTAAAAGACAAAATATAAAATTGTTAATAACATGCCTATATTTTGATATTCAAGTGA
TTTAAACTTTTTTTGTATGTTGTAACACCCCAGAATTTTTTTGAGCTAAGACTCGAACTGTTCTTCGTAGTGAGTGAGAT
TTTTGCAAGGAATTTAAAATTTCTTGAGTATTAAGGTCACTAGATGTAGTATCTTGAGTTCCAAGAAGAACTAAAGAGAA
AAGCATTTAAGTCATTCCTAAGTTTTCTTAAGTTTTGGGTCAACTTCAAATGACCATAACTCCTAGTACAGGATGACTTA
GGTGAGCTACAAGATGGAAAATTTAAGCCCTTCGAGTCCTCTTTCCAACGCCACCGAGTTTGCTAAATTCCGAGCTCTGA
GTAAAAAGTAATGACTGATTTACTAACGATGCACAAACCTGGCAGCAGCTCCACGATGGCTCGTTTTAATTATTTCTTTA
AGAGTATTTTACTCCTAAAAACCCTTAGGAGGTCATCTAAATTGCCCTAAACGAGTAGACAATCAGTTTTCTTAAATCAA
ACCCTCTCATCCACTCCAAAAAAATTCTACGCTCAAGGGATTCAAGAAACGCTAAGGCTAGGGTTCATCTTACAAGATTT
TCCGTCAAGTCCTTCAAGAAGATGGTTCTTTCAGGTATGTAAGCTTCCATAGTGTTGTGTTTGTACACCCACACGCCAAT
CATGTTAATTTCAACATTAAGTTCGTTCTAGAAAGTTGAAAGTATGATGTTCTTGAAATTGACTTTAGTTCTTGAGTTTA
GACAAGATTATTGAGTTCTTGATGAAATCATGTTGATTTTACAGTTGTTTATGAGTAGGCTCTTGTGTTCATGGCGTGTT
GGGTATCTAAATCTAAAGAGGAATTGAGAAAAAGAACCGAGTTTAGGTGAATTGGGGTTAGAAAACGAAGAAGGAAAAAG
TCGGGTGAATCTGGCACCTTGCTCCACATCGCTGACCTGCCTCCCCATTTCATAAAGTTTGTCTTCGCGTCGTGGAGAGG
TCATGGACCTCTCTGCCTCAAAAGTTAATTCGCAACCAAATATTTTAATTCATCTCCGCGTTGCGGACTTGCTTCTAGAC
AGTGATTTCTTGATCGTATTTTATGTTTAACTATCTAAAAACACTCCTAAACATCACGAGATCATTCTTATCACAAATCA
CAACCTTGAATTGATAAATCACATTCAAGGTAGAGTTGAGAGTCAAGTCTTAAGAGTTCTCTCAAACATTTTTGAGAAAG
TCCCTTTGAGTCCTTTGAGGAGTCTTCTACAACTTCTAATAACTTGTTTCAAGACTCGAGTAAGTGAGCATGAGAGTGAG
GAGAATGTATTTATGAGTCTACACTATCACTTGGATCCTTCACATCATGAACCATAACTCTTGAATTCATAATTCACATT
CAAGAGAGAGTTAAGAGTAGAATTCAAGAAAGTCTTTGAGTTTAATTGTGAATCCTTTGAGATCCACTATCGATTTGAGT
TAAGTTTTGAGAAGTAAGTATGAGAATGAGAATAGTCGTATACCTGAGTTCTTTATTGATATTTTGACCCTTCAGTCAAG
TCGTTCATGCCCATAACTTCCGCATGAACTCCATCAGTTTAGTATCTTTGAAAGAAGTAGTATCTTCAAGTTCTAAGTCT
TGAGTATCGAGTTCCTAACCCTTCCAAGATTATGATCCTAATCATGGGACCATTACCTGTTACCCATGAAGTCCATTAGT
TGAGTTGTTCATCCCCATAATTCTGCATGAACATTATAAGTCGAAGAATCTTAGATGAGAAGCATCTTTAAGTCCTTGAG
TTGAGTAGTTCATGCTCATAATTCCGCATGAACCCTCTGAGTTGAGCATTCTTGAAATTAGCAGTATCATTGAAGTTCTT
GAGTTCCAATTATTTGAGTTCTATCTATGGTTATTGAAAACCTTGCATTGAGTCGTTCAAGTCCATAATTCGGCATGAAC
CATATTTTTAAGAAGTCCTTTACAAATGTTTAAACTTTGTTTTAAGACTTAAACTTTGAAGTTGAGTAAAGAGTAAGAGT
AAAGTTCATTTTCTTTAAAATGATATATGGAAACTAAGTATTCCCAAGAGTAAATGTTTTCACATTTAAGATGAGAGGAA
ACTGAGATTTCCAAAAGAGTTTTGAGCAAGAAAGGGAACATCGATTTCAAGAGAGCTTTTAAGCTAAGTTTTTGAGTAAT
TATCTCAAACTAAAGAAAGAGTTTTGTTTTTACAAATATATGAGCTAAGTATATATTGAGAGTAGTATTGAGCACCGCTA
TGGGGGCGAGAGTTTGAGTTCAGATAACTCACGTCTCCATAAACCATGTAGCCATCATGGGTAGTAAAGGATCATACTTT
TTAGATGACTCCTTCAGATGCTTTTAGCATAAGCTAGTGGATCCACTAAGTTAAGCGTTCTATATGACGACAAAGTATAA
GACAGTTCTGGCAACGTGGGCAAGACGATGTATCACCACTTAGGCTCATAGTGGTGGTTGTCGGTTAGAGAAACTCCCAC
AAAAACTATATTACTTTATTATATAAGTAAAGTTGAGTTTGTTATTGCATTTTCTTTAACGAACTAAGTTGTTTTTATTG
TTTTATAAAGCTTTCCATATATTGCATATGTATTGTTGCTTTATATTGAGTTGAGTACCGAGAGTTGAATATCATATCTT
TGAGTTGAGTATCTAATCTCTGAGTTGAGTATCTTATCCTTGAGTACTTCTGAGTTGAGTAAGTTTGAGTAGTTTTGAAT
ATCCTTGAGTATTCCTTGAGTTGAGTAAGTTTGAGAATAAGTAAGTATGTTTCCTTTTTATCAAGTTTCAAGCTTATGTC
TATGTTTTAGAATTCCCCTTACATGCTCGTACATTCCACGTACTGAGCCATTTGGCCTGCATTTTTTCATGATGAAGACA
GGTATTCGGGATCATCAACATGAGATTCGTTGATACATCTAGGAGTTCGAGTTAGCTATGGTGAGCCTCCTTATTTTCAG
AGGATTTCATTTACTTTTTAGTTTAGTCAGGATGTCATGAGTCTTTGTCACGCCCCGAGACTACCCCCGAGATGCGGACA
TGGGACCTAGTACCATAAGTGATCCTAAGCTAACCCTGCTGGCATGATCTTGAGCATACTAAAGATAATAAACTGATACA
GAAGCTAAATCATAAATAAAAATGAAAAGATGGGGAATACCCATATATTCTAATTGAGATAAATGATAACTGATTAGTTT
AATACAAAGAAGATATTAACTCAATACCAAGCTGAGTCTATCTATGTCTGAAAATAGCCTCTAACTGACTAGAAATGCTA
GGACAGGCCCCAGCTAAGTCTAGAAAAACTGAAACTAAAGGACTAAAAATACTGAAAAGAAACTCATGACTATTGTCCTC
GGAGAATGAGGACTCACCACTGATTCTGCTGAATTAGAGATCAGGAACAGATCTAAGCGTGATCTGGATGCTGAGAACCT
GAACCTACATCACATGAAGATGTATCGTAGAGTATGCGTCAGTACTTGAAAGGTACTAAGCATGCAGGATAGAATACAAC
TGAAATAACATATAACTGAACAAAGCAAATAAGCAATGACATAATCTGAACATGATATAGATATTGAATACTGAGACAAC
TGAATGCAGTGACCAATTTATAACATGCTGAAATTGAATAATGGATATACTGATAAATGGTCAATGCAATAGAATCTAAC
TGAACTGTGGGAGCTACTAATAACCAATAATAAAACCACACGAGCTAAATGTGGAGTCCGATATATACGCCCCATCAAGA
GGATCCAATATACCCGGCCAAAGGTATAGAGACATGCTGGCGTGATCATTGAAATGATGCCCACATAGGGGACTTACAAT
TACATGGCTAGTAGTTCTGGGACTATTTGGGTATGATGAACCCTAGTCCAACTCGGTATTATGCTACTCCCAATGGATTA
AGTGATTAACACATTATGATTGAATTTCTGTAAGTTATTGGATAGCTCGAACTGAGCATGCAAACTGAGAATGCAACAAT
TAAACTGATATTGATGCATTAATAACTGAGGCATGTATAACTGAATAATTGAAATATCTGACCTAGCATGTGTAATTCAA
GAACTAAAGAAATACATAGCTAGGGTTCTGGAATTCGTGCATTAAACTGAATATTAACGTACTAATCTAATTTGGATCAT
TCTAACAACTAAGAACCCAATAATTCTAACATTCAAGAAACCCTAGGTCTATCATAATAAGGGAATCAAGAAACTGACTA
AAAACTAGGGACCTAATGAGTGAAAGGAACCCACTAGTGAAATCCCACAAACCTGGTGACGAATTCCACGAAGAAATCTT
TGATTTCTGGGCTGGAACTGAAGAAAACTTGCTGGGTTCTTGAACTAGGGTTCTTGACCTCTCTTCTCCTCTTACGCTCT
AATTTTCTAAGTTTTGATTAATGATTTGACTTAGGTAAGTTCTAGTTATGTTTCCAGGCTTAAACTGACTAAAACCTCAT
AATTTAGGGTCTAAACGATGTATCTTAGGGGCCAAACGAAATAGGAAAAACCAAAAGACCCCTGACTTAAAAGCTGTCGG
AGTCACTGACGGCACATCGACGGAGCTGACTGGCAGGCCGTGAGTCGACTGAAGGTCCGTACTGGTTGACCGTCTTTCGC
AACTAAAGACTGAAAGTTGACTTGGCACATCGACGGAGCTGACTGACGGGCCGTAGGTCGACTGAAGGCCCATAATTCTG
CATGAACATTATAAATCGAACAATTTTGAGATGAGAAATATCTTTGAGTCCTTGAGTTGAGTAGTTCATGCTCATAATTC
CGCATGAACCCTCTGAGTTGAGCATTCTTGAAATTAGTAGTATCATTTAAGTTCTTGAGTTCAAATTATTTGAGTTCTAT
CTACGGTTATTGAAAACCTTGCATTGAGTTGTTTAAGTCCATAATTTGGCATGAACCGTATTTTTAAGAATCCTTTACAA
ATGTTTAAACTTTGTTTTAAGACTTAAGCTTTGAAGTTGAGTAAAGAGTAAGAGTAAAGTTCATTTTCTTTAAAATGATA
TATGGGAACTAAGTATTCCCAAGAGTAAATGTTTTCACATTTAAGATGAGAAGAAACTGTGATTTCCAAAAGAGTTTTGA
GCAAGAAAGGGAACATCGATTCCAAGAGAGCTTTTAAGCTAAGTTTTTGAGTAATTATCTCAAACTAAAGAAAGAGTTTT
GTTTTTACAAATATATGAGCTAAGTATATTTTGGGAGTAGTATTGAACACCGATATGGGGCGAGTTTGAGTTTAGATAAC
TCACGTCTCCATAAACCATGTATTCATAATGGGCAGTAAAGGATCATACTGTTTAGATGACTCCTTAAAAAGCTTTTAGC
ATAAGCTAGTGGATCCACTAAGTTAAGCGTTCTATATGACGGTAAAGTATATGACAGTTCTGGTAGCATAGGCAAGACGT
TGTATCCCCACTTTGTCTCATAGTGGTGGTTGTCGGTTATAGAAACTCCTATAGAAACTATATTACTTTATTATATAAGT
AAAGTTGAGTTTGTTATTGCAATTTCTTTAACGAACTAAGTTGTTTTTACTATTTTATGAAGCTTTTCATATATTGCATG
TGTATTGTTGCTTTATATTGAGTTGAGTACACAGAGTCGAATATCATATCTTTGAGTTGAGTATCTAATCTCTTAGTTGA
GTATCTTATCCTTGAGTACTTCTGAGTTGAGTACGTTTGTGTAGTTTTGAATATCCTTGAGTATTCCTTGAGTTGAGTAA
GTTTGAGAAGAGGTAAGTATGTTTTGTTTTTATCAAGTTTCAAGCTTATGTTTATGTTTTAGAATTTTCCTTACATGCTT
GTACATTCCACATACTGGATCTTTTCATGATGCAGACACATGTGTTCGGGATCATCAACAGGAGATTCGTTGATACATCC
GGGAGTTCGAGTTAGCTATGGTGAGCCTTCTTGTTTTCGGAGGATTTCATTTACTTTTCAGTTTAGTCCGGATGTCGTGG
GTCTTGTCCCGACTTCCATCTTTATTAGTTAGAGGCTTCATAGATAGTCGGTATAGTTGAGAAGTCTGTATTATTCATTT
ATTTTATTAAATGTTTTAATGACTTAAATTGCCTATTTTATGGCGAGTTGAATATATTATTTTTATTCTAAGTTGTTCAT
TTGAGTTAAAGTTTTGAAAAGTTGAGTTTATTGAATTTTATTCGGTTTTAAGCTTTTGTATGCTTAAGTTAGTCTTCTAC
TTGTAGTCAGCTAGGATGAGGATTCGCTTGGGGACCAGCAATGGTTCTTGAGTGCCGGCCACATCCACAGTGTAGACTCG
GGTCGTGACATATGCTTAGCATTATGATAAGACTTTTCTTAGTATTTTATTTAAAATCTAACAATTAATTTTTTTTATAT
CTTTATTGTTTTAATAATAGGATAATATGGATAGAGTGATAGTATTTATCATTTTAAATAAAATAAATAATGATAAAAGA
TTATTATTGTCAAATTTAGAAAAATGAACTATGCTTATATATTGATTTATTTATATAAATATTCTATTATAACACATCAA
GATACTAAATGTTAACATTCTCAAATAAATCTTACAATATTATTTTATAACATTAAATATTGGAGATTTGAATAGGTTTT
CTCAGAATTTTCATAATTATAAATTTCCATAGATTGTTTGAGTTGTCCATAAAATCTTAACAAATCGGCTAAGTTGCATA
AAAATATCACAATTGTGTCTCGTAGAAGTTTAGGCCATTCTAATTTCTAATTGTGACAAGAGTATAGTCTTAATTTATAT
ATCCCTCCGTTCACTTTCACTGGTTAATTGTTATATTTTTACTTAGCACACTCATTAAGAAAAATAGTGATAGAGATTGA
TATTTTATCACACTATACCTATTAATTGATATTTCATACTCTTAGTAGTCTATTAGCTCTCGAAATTTGATTTAGAGAAT
AAGTAATTAATGCTAAAGATAAAATATGAAGAAAAAAATAATTGCCTTTACTCGATATATTAAAAATGACAAGTAAAAAT
AAAAATTTATTTTTTAAAATAGTGGATAACTTAAAGTGAAAGTAAAAGAATTGTTAACAAAGCCAAACATTAACACCTTG
TTTGATTGGCTGTTATTTGTTGTATTGTATTGTATTGTATTGTATTGTTGGTTTAAGTATGATGTTTATTTTGATTGTTA
CTTAAATTCTATTTTATCATATCGTTTAGATCCATAGTTAGGTAATGACGGAAATATCCATCTTATGTAATGCCCAATTT
GGTGTGATCTCATCGTTACCTTAATAATTTCTTCTCATTTTGTTTTTATTTATTATGTAATAATTATATTTTATTTTTAC
AGTACCTTTCCATAGTTACTCTAATACGTACTCTACTTTTCTCGTAGGTTTATCATTCAAACTACGGATGTGTGACATTA
TGTAACGACGGAGAACGATACAATCTATCCAAACATTGTATTCATTAAAACAATATAGTACAATAAAATATAACACAATA
CAATACATTATAAAACAATACGCAACAACCATCCAAACAAAGTGTAAATAGGAGCCTTCTAGGAGGATACCAAGTGTAAG
TTTGCGTTAATTATTAATTAGTGAATATTTAATTAACATAAGTTTACTAAGGGGCCTATAAATAGGATCCTTCTCAAAGA
AAAATAAAATCACCACACACACAACACTCTTCATTAATTAGCAATTCATCCAAAACCATTTAAATGGCTGCCAAAAATTC
AGAGATGAAGTTTGCTGTCTTCTTCGTTGTTCTCTTGACGACAACTATAGGTTCATAACATTTTTCTCTTAATTTTGCAT
TATTGATTGAAAGTCATATACATTTATTATCTTCTTGAAAAAAGTGGGGTTTTTAAAATTAATTTATAATAATTGATAGG
TAAGCGAAAAATTATTATCTGAAGAGTATTTATATGTTATTTAGCAAAACACTATGGGGTGAGATGTGACGGGAAGTGAC
AGGGTTTGGGATGGTCAAGGGGAGGGGATGTGGAAGGGATAATGAACTTGCAATGTCATTATGTAACTGCTTTTCCCTAC
TTTAATTAAGGAAGTTATTTTCCTCATTTTACATAAATTTGGTATCCTAGAGAAAATACTCTCCAAAATATTTTGACCTA
CCAAACATGAAAAAAATGGAAATCATTTTCAGGAAAATATTTTCTTCCATACCAAACACACCTTTAAGAATTTCTTACCC
CATCGACTTGGTCTATCCCTTAAGAAATATTCAATTAGAGAGGTATGTTTTCTAAACTAACCTTATTAATGATGCTTTAG
ATCTCTATATATATAGTTATGCGTCATTATAATTAGAGGTGAATCATTAACTTTTACATTTCTTAACATTAAATCTATCG
TCATTTAAACTTATGGATTTGTATATATTATTTATTGCAATTTTAGTGAATTTTACTTGTATATATGAATGTACACTACA
TTATTTAAAGTAATGCATTCAATTATTCAAACGAACCCAATACCACAAAATTGTATCCACCTAATGAGGTAAAAGCAATA
GTGCAATATTTGTTCAAGGGGTAATTATCCCTGATAAACTATTTTTTTTAATAAGGAAATCACAAAATTACGATATAATA
TAAAATATCTCTTTCATGTCATCATTATGATTTTCTATGATACTTAATCAAAGTTGATTGTTTTTTTACCATAAATTTCT
GATGCTTAAAGCGATCTTAATCTTAATATATACAGTTGATATGTCTGAAATTTCAAACTTTCAAGTGATGGCTCTAAACA
AAACCTGAAGATGCTGAAGGCCAAAGAAAAAAGGCGATGTAATTGACCAAAGGGCGGATCGCCGAGTGGATCGGCGATCC
CGACTTATTGCGACGAATGGTCCTTCGCAGCACATTTTTGGCGACTATAAATACATTTTTTAAATTCTTAGTTTAGTATC
TAGCATTTAATAGTTTTCATGATTGTTCATTTTTCAAGTTTAAGAGCTGAGAACTGAGTTTAGAGACGATATTTCCTTAG
CTTTGAAGATTTCTATTTTTGAGAAATTGAAAGTGAGTGTTGAAGATTCTTCATCTTAGACCTTTGTAAAGACAATATCA
ATCTTACCCAGTTGATGGAAACACAATTTGGTAACCATTTTTACCTTTTTATGATGTCTAGCTAAAACCCCAGTTCTTGG
GGTGTGATTATGAGTGGATTTAGCTGCTGGGAATTGTTAATTGATAATGTAAATCACTACTAAAAAATTGTCAAAAAACG
ACGGCCAAAAGTGATGGACTGCGTCAATATTTTGGTCAAAATCGACGGAAAAGCGACACAGTCACTTTCGTTGCTTTTTA
GCTCGACGCTTTTCAAAAAGCGACAGACTGTGTTGCTAAAAAGCGACGGACAACGTCGTTTTTAAAAAAGCGATGGATTG
CGTCGCTTTTAGAGACGGACTGCGTCTCTTTTAGCGACGGACTGAGTCGCTTTTTTACTACTTTTTTTTAATTTAAAAAA
AAAAAACGACGAACTGCGTCGCTTTATTTTAATTTTCATTTTTTTTAATCTCTAAAGGGCGACGTAGTCCGTCGCTTTTC
TGGAAATTTATTTTTTGAAAATCCCAGAAAAGCGACGAATAAAAGGACATTGTCCGTCGCTTTTCTGGAAATTTTATTTT
TAAAAACCCAAAAAAGCGACGGACTAAATCACGCTGTCTGTCGCTTTTTCTGCAATATTTTTGACAGTAGCAGCTCGCAG
CTTCTGCTGCCCACCTGCAAATACAATTCAATTCAATTCTACACTATTCAGCCCAATCAAACACACACAATTATAAACAA
TCTAAACAAAACATAAAACAACAAACTTAAAATAACATTCAAAAGTATCTAAATCATAAATTAAAGACTTATACAGTCTT
TTAAAATTCGTTTTAAAATTTCAAAAGTTCATAAATGTCCAGAGATCTAAACTAGGGAGTGAGATCTACATAATCATCAT
CATCACTCTCGTCGTCGGTGTCATCGGGAGCCAAAGTAGTAGGTCGACGAGCGATGTTCATCACTTGTTCTTTGATTTGC
TGAACGGTGTCACTCATGCTTTGTTGTTCAGCTACTCTTTTCCGCTCCGACTCTGCTAGTGCCGCTGTAAGTTTAGCTAT
TTGATTCGACATAGCAGCAATCTGAACACCGTCAAGTGCCTTAGTTTGACGTGACGATCCAATACCTTCTAAGCCTGACT
AAAGGCGTCTAACATCGTTGCGATAGCCTAGACCATAGCATCTACCGTTGTGTGTCCCCCCCTACCACTTTTTCTTTCCA
AATCTGAGTGGACAGTTCAAGTGTCAATTGAACCGAACTATCTAGATTCTCAGCGACGTACTTATGAAAGTTATTCTGCA
TATTAAATATAAGTATTGACATCAATATATATACATATCATAAATATATTCACTATTGATATATATTATTCATATTAAAT
AGCTTACAAAAGTTCGTTCGGCCCTTTCCTCCACCCACACTTCTGGATCCGAATCATGTTCTATCTTCCTGACATGAGTC
TTTTTGAAAACCTCTGGTTCAATGGGAGTGCGTCCCAATTCTTTTTCCTATAAATAAAAACTGAAATTTATAACGATATA
TATGTATCAACTAATTATTTATTTAAAAGTTTGAATTAGAACTTACCATCTCTCGTGCAATTGTTCCAACCGTCTTTGCA
CCTCCGGTGTGCAACGAGCCACCTTTAAGACTGCCTCTAGCCATTTTGGCTTGATCTAATATTGCCTTAAACTTGTCTGT
GTTCCAATACTGACCCAATTCTTCAAAAACATGAGGCAACATCCAACCGGGACGTTCACTAATATCCCGAATGCTCTTTT
GCCAGCTAGACAGTCTGGCAGATGCCTTCCTTTCAAATGTGGTCCCAATGACCAAATTGTACCTCGACTCCCAAGTACAC
ATAGTTTGAAAAAAAATTGAATAACGTTAATTAAATCGATAGTAAAAAAAAGTAAAGTATACTAAACTTAACTAAAAAAT
ATATACCTTAAAGTTATTAAACATCGCCTGGCGTATACTGTTTGAAATCTCGCTCCAAGAGTGATAAGCTTGTGCATAGA
GTCTTCTAACACACTCTTTTAAAGCCCGGGCAGCATCCTTTGCAGGATGCCACCTGCAAAACACATAATAAATATGTTAG
TTCACGAATAATATATTAAAGAATAAGAAATAAATAAAATAAACTAACAAATAGATAACAAAAACAAACTTACGATGATC
CATCCGGCTCAATCATGACTCTACCAAGTCTGTACTTCTGGCCAGGAGCTTGAGCAGACATCGTATCATGTGGTGTAGCA
CTAGGTGCAGCTGTAGACGAGGGTGATACATCAGGATGCACAAAATGCTGAGTCAATGGAGGCGTACCGGCCATAGCTAC
TAGAATCTCCAAGCCTCATGGCAGATAACTGAGGAGATGTACCTGTGGGAGATGGAGTATCTGTCGATAAGGGTCGTGCT
CGACGAATAGCCTGTAAAGGTAGGTCCTCGTAGCGTCGTGAAGGCAATGCCTGTGAAGTAGATGAAGCACTGACTGGTCA
ACGATAGTTAGGATAATATTGTCAAGGATCGTCGTACCAAACGGAACAGCAAATAAATGAGTATCAAGGCTGATGCGCTC
TGGCGCAGAAGAAATAGATCCTGCAATATCCTCAGGATCTATCGGTCTCCTTGACTTCTTCTTCTTAGCTTGTTTAGTTT
GGCTAACTCCAAGATGCTCGCGATGTCTATCACCGTCACTGCCTGATGACATCTATATGCAAATTTACATGTATAATATA
TATAAAAATCATAAATTAAATAAAATTAGTAAAATACACTTACATATGTACTAGCTAGCTTTCATTCTACACTATTCCTC
CTTGCTTGTTTCAATTCCATCATTCTCCCATTCTTCCTCCTCAGCTGTTTCATTTTCATTATTGTCCCATTCTTCGTCAT
CAAATGATTCATTTTCCTCATTCTCGGATATTTCTTCCTCAACATTCAATATCTCATCATCAGATACTTCTTCTAATATG
TGTTGAGGATGTTGTAGTGTGGTTTCCAATTCAACATCAACTTGTTGTTGAACAATTGCAACATCATTTTGATACGCCAC
ATCTACGACATTGTCAATTTCAATTCTTCCCACAGACTTACTTTTTATAACAACCCACCAATCAGTTTTGTCTCTATGCA
ATGGATATGAAGCGTAATACACTTGTTTAGCATGTTGTGCAATAATAAAAAGGATCATAACTTTTGTATTTTCTGGTGTG
CTTAACTTTAATTATATTATGTTGATGGTCCACCTTTGTGCCTCTATGTGATGAGTCAAACCACTCACACCGAAATAATA
CAATCTTCTTATTAGGCCAACATGAATACCTCACTTCAATAATCTCTTGAATGACACCATAATATTCAATAGTTTGACCA
GTACCATCAACATCACCTTGTATATAGACACCGCTATTATTTGTTTTCTTGTTCCTAGATACTTCTTCAGTTTGAAACTT
AAAACCATTGACACAATACTTATTCATTGCCAGTACTTGAGATTCAGGTCTAAGGGCTACTTCTTTCACTAATTGCAAAT
GTTGGACACTTCGAGTATTCATCGTAAACCTACGCAATTGTTATTTCAAGTAATATAATTTAGTATAACATGAATATATT
ATTAAATTCTTAGTGATTTCACACTTACATAGTTCCTCAGCCATTTGGAAAATTTTGTATAGATGGCTTCATTACCCTAT
GTGTTTACGAACAAGCTGATCATTTTACATTGAAGTATTTCGTTAGTTAATGATCACTTATTAGTATGTAATTTAATAAC
ATATTTTTAACACTTACTTGACATATGATTGAATCTCTCGACAATTAAGCAAAACATGTGTCACAGCTGATTAACAACTT
TATAACTTGAACTAGTTTAGTTTTGACTTAATTCCAACAACTAAATCCATCAACAAAACCACATTATTTAATTTAACTTA
TTTAAACAACTTAACAACGTTAACTAGTTTAGTTTTGACTTAATTCTAACAACTAAATCCATCAACAAAACCACATTTTA
AAATTTAACTTATTTAAATTTAAAGCTAAGTGTCAACACTAGATGGACACAAATCGATCTTGCAAGAAAATCAATTTTGT
CATCAATAGGATCAACTAGTGTTGGTACTCATGTGTAACAAATATATTATTTCTAAATTTAAAGCTAAGTGTCAACACTA
GATGGACACAAATCGATCTTGCAAGAAAATCAATTTTGTCATCAATAGGATCAACTAGTGTTGGTACTCATGCTTAACAA
ATATATTATTTCTACATTTAAAGCTAAGTGTCAACACTAGATGGACACAAATCGATCTTGCAAGAAAATCAATTTTGTCA
TCAATAAGATCAACTAGTGTTGGTACTCATTCTTAACAAATATATTATTTCTAAATTTAAAGCTAAGTGTCAACACTAGA
TGGACACAAATCGATCTTGCAAAAAAATCAATTTTGTCATCAATAGGATCAACTAGTGTTGGTACTTATGCTTAACAAAC
AATCGATGGACACAAAAATATTATCATAAAATTAAAGCTAAATATCAATACTAGATGGACACAAACACATTATTGAAAAC
AATTGTACTTGAACTTTAGAAATTTAGAAGCACCAACCTTATCTCCTACTTTGATGAAAGAAGCAATATAGTCTTGTATC
AACTTTTTTAGATGTTGAGCTTCCTCAGTTGCCTAGCACGAAAAGTTCTAAAATTAGTTACATTTCAAGTTCAAGTTCTA
ATTTCAAGTTCAAGTTCTAATTCTAAGTTCAAGTTCAAGTTCTAAGTTCAAGTTCAAATTCTAATTTCAAGTTCAAGTTC
TAAGCTCAAGTTCAATTTCTAATTTCAAGTTCAAGTTCTAATTCTAAGTTCAAGTTCTAATTTCAAGTTCTAAGTTCAAG
TTCAATTTCTAATTTCAAGTTCAATTTCTAATTCTAAGTTCAAGTTCAAGTTCAAGTTCTAATTTCAAGTTCAAGTTCAA
GTTCTAATTTCAAGTTCAAGTTCTAAGTTCAAGTTCAAGTTCTAAGTTCAAGTTCAAGTTCTAAGTTCAAGTTCAACTTC
TAAATTCAAGTTCAAGTTCTAATTTCAAGTTCAAGTTCTAAGTTTAACTTCAAATTCTAAGTTCAAGTTCAAGTCAAGTT
CATGTTCAAATTCTAAGTTCAACTTCAATAATAATTCAAACTAGTCCTAAATTCAAAATTCAAACTAGTCCTAAAATCCC
AATAGACATAATTGATATAGTTAAACCAATAGACATAATTATTTAAGGAAGTGGGAGTTACATTCAGATTTATGCTCACA
TTTTATAATAATCTAATACAATCAAATAAATCAGAAATTGATACGAAATATATATAGCCGAAGGATCAATTTAAAGCATT
AATTAGGACATATTTTACATTGGATTCAATAAGGTAAAAAGAATGTTAGGAGCAGATTGAAAAATAACGGGCTGGTTCTC
AATCAAGACAGAACGTGATAAATAATCACTGATACAGACAGTCAAGAATTCACAAATTATTCCAAACCTCAAGATGAACA
CCAACATAGGCGAATATTTCAACATAAACAAACACCATAGCATGCTAGATAATTGATTATAAACTAAGGGTCACACACAC
ATAATTTCCAAGAATAGGCAGCCCACACATATAGTAAGAATTCAAAATCTAAAACGAAAAGGTGCAACTATCTCACATTT
TACAATATTCCCAGTGACATGCTTAAAATTAAAGTAAAGGAATTTGTACCTGGGATGGATCAGTTAAGATCCGTCTTAAG
CAATCCAAATTATGCAAAGTGATTGTCGTTTTCGCCGGAGAAACAGGCGACTGGTGGCACTGGAGCTGCTGGCGTTCGCT
GGTGTTGTTGTTGCTCGCCGGCGCTGGAGATTCGCAGTGGCTCGCTGGCCGGAGTTGCTGGTCACGCTAGCACTGCTGCT
TCGCCGTGGAATCTCTGGTGGATGCTCGTTGATCGGAGGACGCCTGCCGGAGCTGCTGCTGGCGCTAGCTCGCCTGGCTG
CTAGTTGTTGTTGCTTGCCGGTTAGAGCTGCTGGTTGTCGTCGACGGAGGAGAAGAGAGAAAGAGGCGACGGGAATGGGA
GGAGAAGAGAGGACGACGCCAGGGCTGCTGGTCACAACTGCTGCTTCTCACCGGAAATGGATGGAGAATGAGAGAGAGGA
GGAGGTTGGGCGGCGGTAAGGAGAAAGAGATAAAGAATGAATTAGTTTAGGGTTGGTTCCTTTTGGTAGATTAAAATAGG
AAAATAGATCTTGACCATTGATTTAAAATAGATGTAAGGCTGAGATTAACTTTGAGTGAGATGGCTGGTCAAGATTAAAA
GGGATGAGTTTGATTGAAATTTGAAATAATTGCAATGAGCAAAAGGGCTAAAATTGCGACTAAATTGAAATTAGAGGCTA
AAATCGAAAGAGAATTGCATAGAAAGAGGGCTAGAGTTGAAATAAATTGGAATAGAATGGACTATAATTTAAATAATTTA
GAGGAAGAATAAGGAAATGCTATCCGATTAATAAAATACTACGTATTAAAATATTTTCACACATTATTAAAAACATCTAA
TATTTAAAAATATAAGTAAAGTAATTATTTTGAGTTTAACTATCGATAAATATAATAATTTAAAAATAATAATATTTTTA
TAAATCATGCATACTAAAATATATAATTTTTTAGACAACCCTAATTTTTATGATTTGTTTTTATTTATGTTCTTCAATTG
CAATTTCTTATTTTAAAAAAATAGACGTGTGCCTGTTAAATAAAAAAATTAAACATTCGCGAACGAACATAAAAATTTTC
AAACAATAATATTATTTTTTTGATATTTCTCTGTATTTTTGCATGAAAATAAATTGACGAAAGTTCTTTGATTTTCTTTC
TTAAACATTCAATCAAATTAAATAACACTACTTATTTATTTTTTCTTATCATCTAGGCTATCTAAATTTAACGCAAATAC
TCACTTTTAATTTTTAATATAAATCAATACGAATAAAAAAACCCATCTTCAAAAAGACTCGACTGACTTAGTTAATAACA
CTACTAAAAAAAGACTCTTGTTCATTGCTAATAACACTACTAAACAATGTTAAAACTCGACTGACTTTGTTAGGTTGTCA
GTGATTTTAAAGAAAGAAAACCAACACAATTTCATCGGTTATTTTTCACACAAAAATAAATAACACTCTTAAAAAGAAAT
TATTATTTTTTAAAAAGAATTATTTTTTGTTAATTTTTAATTTTTTAACTAAAATTAAATGACACATGTCGATTTAAAAT
AAGAAGTTGCAATTGAAGAATATATATAAAAATAAATAAATCATAAACATAGTATTTCGTGTTAAAATGGAACATAAAAA
ATGGAGTTCAAGGGTTAAAATGGAACAAGGCTAAGATAAAGTGCCAAAATGAAAAATGTGGACAAGTTAGAAGGGTTGTA
TATGTGTTTGGCCATATATATATATATATATATATATATATATATATATATATATATAATTTAACTACACATAAACAAAA
GTTTAATTTAATAAATTTAATTTATCGATCAAGTTAATTTATAAATTTAAATTATATACCTTCTAATTATATAAATTTAA
TTTTATTGATCAACAAAAGTTTATCAATATCAAATTTAATCTATAAATCTCCTTGAATTGATCATCGGTATTTCTTTAAT
TGATAATGTATTTCATATCTGAACCACTAGTATATAAGACTTGATTTGTTAAACTACTCGAGGAATATATATATATAATT
AATCAACGTATTTCATACTCCGATGAAGTATCCTTTACATGTCATCATAATTAGGAGGTGATCACTACACTTGACATCCA
TTCAAGATAGAACGTATATAATAATACTATCTCGCATTTCATACTGGAATGGATTATATGTTAGCTCTTCACCTCTACTA
CATCATGACATGAGATATTAAGTTTATGATTAGACGACGGACTGATAGGATTTGTACATTACTCTATAAATATAAGTATA
ATTATCTCCTAATTCATATCAACGTAGTTTCATACTCTAAATATGGATTATAGATATTTTTTTTTATTTCACGAATTCTA
ACATTTTATTTGTAAAAGTATACAAAATTGTTACACTTTTTGAACAATTAATCGTAGGTGTAAAATGAAATTTTAATATT
ATGCACAATAGCAAAATTATGATTAATAGGAATATTTTAAACATACTGACCTCCGGATGTCGCTTTTATTAAAAGTAATT
AGATATAATAAAAAATACCGACCTCATGAGGTCGGTATCACATTAAATTTTAAGATAAATAAAATGTAATCATGTTAATT
AAATAATAATGACATCGGGAGGTCCATATTTTATATTAAATTATTTTTTAACTTATATAAAACTGTCATTCGGAGGACGA
TTTATTTAAAGTTAATTGAAAATATTAATTTATTACATACTATTTAATTTTACCGACATCTGGAAGTCAGTATTATAATT
TTTTTTGTTTTTTATTTTACACAAAACCATTCTCCAGAAGATGATTTAAATAAAATAAAATCAAAATATTTCTCATTTTT
GTTTTTTATATGGAGAAATGGGGAAAATCGCGTCTGTTAGTGCAGATATTTTAAAAAAAGCTACGGACAACGTCTCTATG
TCTGTCGCTTTTTAAAAAAAAATGTTTGACCAACATTTTGACCAAAAATCAACAGACTAAGAGACATTGTCCGTCGCTTT
CTTAAAAAGTTTGACCAGATATTTTGACCAAGAAGCGACGGACATAAAGATGTTGTCCGTCGATAATTTAAAAAATAATT
AAACAATTAAAATTAAGCGACGGACGACGTGACTTTTTTAAAATTAATAAATAATTATTTTTAATAAAAAGCGACGGACT
GCGTCACTATCTATATAAAATAATTAATTAGCAAAAATACGCGAAAAAAGCGACGGACTAAGCGATGCCATCCGTCGCTT
TTTAAAAAAATAAAAATAAAAATATTTTAATTAAAAAGCGAGGGACTAAGAGACGATGTCCGTCGCTTTTTAAAAATGTT
TGACTAGATATTTTGACCAAAAAGTGACGGATTAAGAGATGTCGTCCGTCGCTTTTTTTAAAAACTAAGTAATAAAATAA
AATAAATTAAAACGACGGACATCGTGGTTATTGTTTAATTTATAAATAATTATTTTTAATAAAAAGCGACGGACTAAGAG
ATGCAGTCCGTCACTTTTTGTAAAATAATTTTAAAAATAATTATTTTAATTAAAAAGCGACGGACGACATCTCTTAGTCC
GTCGCTTTTAGGAGCGACTTTGTCCGTCGCTTTTTCTTCCGTCGTTTTTTAGCAGTTTTTTAGTAGTGAATGTTGTTTAA
AAGTGATTCATTCAGTAATTGTGGCTTAATCTAAAGGGTTGTAGTTGCAAATGTAACTCTACCTTCGTGTTTTTGGTTTG
CTCGAGAGAGAGAATTTAAAATCAAGATTATTGATTTGATGGTCTGTGGGTATTAGGTTGTCATGGGTTCAACTCGAGAG
AGTGAACCCTAAACCCTTTTCCATACATTCAGCTTGAGAGAGTGGATGGACTAAAGCGTAGGTTGTTCTTAATTGCTGCT
TATTGGTGTTCGAGAGAAACCAATTTGATTCGGGGTAAATTGTTCGAGAGAAAATTTATCCCCACTAAGTCTAGCTTTTT
CACCAATTTACAGCTATTCACTAATAATTGCAATCACCCAATTGTCTAGCTTAGCCCATAATCCAATCACATTCCAAGAA
CCCATCTCTATACTTGCTATTTTCGTGTTATTTGCTGTTGTAGCTGATAGTTGAAACCAAATCCCCCTGTTATTTGACAC
TTGTGTCGCCCCTAACTTGAACCATGCTTTTACTCGTAAATATTTTTAGCTATAATTGACTTGAGCATATTCATGCTTTC
CTATTGATTCTCAAATACGTACCACTCTCTTGAAACTCGACCCCAACTCACTTAGTTGGGTTATATTACTACTTAATGAT
CGTTGACACTTAGTATTGGATGAAGTATCCTGATACGTTAAATCAAAAAGCCTTTTAAACAGTAAATAACAACTCAATGT
ATTTAAAAATACAAGAATGACTCTTTACTCTTATTTGGGAGATTCTCTAACCGACAATCATCACTATGAGCTATGTGATA
ATACAACGTCTCGCCAACGCTGTCAGAACTGTCTTATACCTTGCCAGAGTATAGGACATCCTCAACTAAGTGGATCCACT
AAGCTATGCATAAAAGAAAATAAGGAATCATTTAAAAAGTATGACCCTTTACCCATGTTGGCATACATGGTTTATGAGGA
CTTTGAGTTGTCTGCACTAGTCCCCATATCGGTGCTCAACACTACTCCGAATAATATAACTCATGCTCATATGTTTAAAA
ACATTTCCTCATCTTCAAACTTTGAGATTATTACTCAAAAGATTCTCTTAAAAGAGATGATGCTCAAAACTCCTCATGAA
CTCATTTAATAATCAAGGTTTCCTCTCATTATAGATGTAAAAACATTTACACATATAACAACACATAGGACAACTTGGGG
GTTTAAGAAGCCAAGTATCAATGTAGCCAGAATGGAAAAGTGTGATTGCATGGCCTGTTGTATGCTGCTTGTTCAGGCAA
GTTACTCTCCATGCCTATCGAACACTCATCTATAAATTGGTTTTGTGAAAAGATGTACTCTATGTAAGAACTGCATTCTA
GATCTTACTGTAGGCAACAACCTGAATTCCCTCCTAGCATGCTCAATCAAAGACTCTATTAGTACCCATTCACAATTCTC
ATTGATACACAATTCTCCAATTAATTGAATGCCTCACAATTTCTACTACATAACCTTCTAGGCACTGAAATTCTTCATAC
AAAGGTGATCCACATCCCAATATGTTGATTATGGCACGAACTTGTGGCCAAAGTATTATTGCAGTGCTTTCATGATGTTC
CGCAAAAATTCTCGCTTGGGTAAGTTGAAATTCTTGAGGAGATAGAGATTTGTGCTTAGCAAATATTAGAGTCACATAAA
CTATATCATCATTGTGAAAAAAAAAAAGGCGATGTTTTGCACAGTACGAGTAAACTCCAAAATTTATTGGATCAAATCAT
CGTTGTTCTACAAAATTTAATCAACAGCATCCAACTTAAACTTTTCTAATGGATAAGAAAAATAATATACCGAAAGCACT
ATGTCAACAATACCCCATGATAATGACTTGTACTTGTATTTCCACCTAGTACCAAATTGGCAGTCTTCGACATTGTTGTC
ACCACAAGTGTAAGCATGCTTGGCTAGTTTATCAATCTCCAAGTTAAAATTATTACCTAAAATGGGTGGACTAGGAGGAC
TTCTTATAGCATTACAAATTTCGGGAAATATACAAATTTCTCTAGCAATGGATGGCTCCATTTAGGGTGTGTTTGTATGA
AGGAAAATATATTTTAATTTTTCATGCTTGGTCGGCACAAATGTTTTGGAAAATATTTTCCAGATCAACTTATTTTCATC
AAATTTCAGGAAAATTACTCCTCTTAAAAAAAGTAAGGAAACCATTTTCCAAAATCATTTTGAACCTCACACCTCAACTT
TCCATCCTATCAATACTTATCTTAGATCCTACTCATGATTCTCAATTCAAGACCCAACTTCTGAGTTTTGGGTTGAGTTA
GGGACCGATCTTGATTTAGAATTAAATATCAAATTCTGGGTCGAGTGTCAAGGTCGTGTCTCAAATCAAGTGTTGGAATG
AGATTTTGAATTGGGTGTCGGGGTCAGATATTAGGGTTGAATGTCGAAGACGGATCTCATTTTGAAAGTTGGGTCCTAAG
TTAGGGTTAGGTCTCGGTTTGAAGTCAAGTCTCAATTTTAGTGTTGGCTCTTGATTGGGGTGTCAATGTTGAATCGATGT
TCGAAATTGAACGTTCAGTATCGATGTTAAGGTTGGAGTAATGTTCAAGATGTGAGGTCTCAAGTGCGAATCAAGTCTGA
GTTAGGTTTAGTTTTCGGGTCGCTGTCATTTCTTAGGTCAGGGTCTTAGATTGGGGTTGGATCTCAAGTCTGAGATAAGG
TCTCAGGTCGGGGTTGAGTTTGAGGTTGGGATCTCAATTTGAATGTTCAATGTTGAATTAAGGTTTGGAAATTGGACGTC
AAATGTCGATTTCAAGGTTGGATCAAGGTTTGGGGTAGCAGTCGGGGTCATGTCTGAGGTCGGAGTTGGAGTTAGGGTCA
AGTCTCAAGTCGGGGTCTCGGGTTGGGGTCGGGGTCAGGTCTCAAGTTAGGGTCTCGGATTCAGATTGGGTCTCTGGTTA
GGGTTGGGGTTGAATCTTGTGTCAGGATTAAGTTTCATTCAAGGGTCGAGTCTCGGGTTGGGATCTTGATTCGAGTGTCA
TTGTCAAATTAGGGTTTATAAATCGAAATCAAGTGTCAATGTCATGGTTTGATCAAGGTTTTAAGTTGGGATCGGGATCA
GGTCACATGTCGGGGGCATGTCTCATGTCAATTTTTCATATTGCGATTGGGGTCATGTCTCAAGTTGGGGTATCTGGTCT
ACGTTGGGATTAGGTGGTCCGGGCCGTGGTCAGGTCAGGGTAGGGTCACCAGTTGGGGTTGGGTCTCATGTTAGGGTCTC
AGTTCGGTATGGGTCTGGGTTAGGATTAGGACTGAGTTGGGGTTGGGGTCGACTCAATGTCTTAGGTTTGGGTCGTGTCA
CAAATTAAGGTATAATCTCGGGTCAAGGTCATGATCAGGGTCAGGTAGGGGTCGGGGTTCGGTGTTGGGTTCAGAGATGA
AGTTGGTGTCTCAGGTTAAGGTCGGGTCCAGGTCTCAAGTTTAGGTTAGGGTTAAGTCTCGGGTAGTGGTCGGAGTTAGG
TCCCGGGTTGAGGTTAAGGTCGAGTCTTGGATCAGGGTTGGGATAGGATCTCAGGTTAAGATTGGGGTCGAGGTTGGATC
TTGAGTCGAGGCCTAAGTCGGGTCTTAGGTCGGGGTTAGTGTTGGGGTCGAGTATGGAGTTGGGGTTGAGATAGGGGTCG
GTTCTCATGCCAAGGTTGAGGTCAGGTCTCGAGTTGGGGTTTGGGTCATGTTCGAGGTCAAATGCCAAATCAATTATCTA
GGAATTGGTTTTCAGGGTAAAACTATTTTCTACTCTCTAGCTAAAAAGAAAAGAGAGATAAGAGAAAGAAGATTTCCATT
CCTTTGGGTTGATTTTCAATTCTTGTGTAGGAATAGGATTTGACTCTTTTTTTTTAATCATTTTCCTTTTTCGGATTCTT
ATTACCAAAAATACAAATTCCAAATAAGCACCTAACCTTTCTTTTTCCTTTTCGATTTTTGAATCCAATTTCCTAATTAC
TTGCAGACTAAACTTATAATTATGGAAAGATAAGTGCAACAGGTTTACATACTACATAGTAATTTCCTTACAGAAAACAA
GAAAAGTAAGGTTAATTAGAGCTGAAACAAACCAATTTCCCACATAAATACCTATATATATTAATACTTAATGTAGCCGA
ATTAAAACTGAGAATTTTCATAGCAAGGTAACCGTAAACAACAATGCAAATTACAAATAGCCAGAAAGGGATGAATACTT
TTATTTTTACTCAATTGGTGGCAACTTGAATCGACACATGCATAGGACAACATGGTGTCTTTAGAAGCCAGGTCGCAATG
CATCCAAAATGGAAACTATGTTTGCCACGCATGTTGTATGCTTTCGAACCAGGTAAGTATCTGCTCATGCATATCGAACA
GTCCTATTTCAATTTGTTTTTAGTAAAATCTACTTTATGTAAGTATTACATATTGATCTTACTACAGGCAATGACATGAA
TTCCCTCCTAGCTAGCTCAACTAAATAATCTATTAGCTCCCTTTCGCAATCCTCATTAAAATATGTTCTCCAATTAATTG
TCTTCCTTGCAATTGTTTCCACGAAATCATTTAGGAATTGGAATTCGTCATACAAACACGATGAATCCTGTCCCAAATAT
CGCTTGATTTCGTCTCGAACTTTATTCCAAAGTATTTCTGCAAAGTTTTCATAATAATGGAAAAACATATTCATTTTAGT
AAGTTCAAATTCTTGAGGAGGAACAAAAACTTTCTTAGAAAATATCAGGATGACACAAACACTATCGTCATCTTGAAAAG
GAGGCGTAACGTTCTCTAATGTACGAACAAACTCAAAGATTTGTTGGATAAGATCATCTTTGCTCTCCAAAATTTTATCA
GCACCATCCCACTTAAACTTTTCTAATGGATAAGGAAAATCAAATGCCGAAATGTCTTTGTCAAAAATATCCCATGATAA
TGACTTGTATTTATAAGTACCACACGTAGCATTAGAGTGGCACTCTTCGATAATGTTGTCACCACAAGTGTAAGCATGCT
TAGCAATTAGATTAATCTCCAAACTAAAATTGTTACTTGAAACGGATGAACCAACGGGACCTCTTTTAGCATTACAAATC
TGGGGAAACACATAAATATCATTGACAATGGATGAGTCCATTTGATGAAATGTTCCAATATGAAAATTGAGTTTTGTGTG
GGTAGGATTTGAGTTTTTGAAATCTTCTTATAAAAATACTAAACTTACAAATATGGTATTTTATTTATTACCACGAATCA
ACATATCAAGGCCCATTACAAGTTGATGTACATACACACTATATTTTGGTAGGCTATATTTATCTATATTTATATTATAG
TAAAAACATGAAGGTTTTTACAAATAATCTTGATTGACTTTTTGCCCTTCATTAAATATATTCTATAATAGATCAAATTG
TTGTTTAGTATTTTTTCCTAAATAGTTGTCACTTAATTATTATCCTATTACGTAGGATTTTGAAAATTAATTGAAGATAA
AGCTATTAAATCTTTACCATATATACATCTTTGTTTATTTAGACTACGGAAAAGGGTCAAAATTGCCCCTGAACTGTGCG
AAATAGACCACTTATACCCTCAATTACATTTTGGGATCAAAAATACCTCCGCAGTTATCTCAGGAGACCACAAATACCAT
CAAGAGTTAACACCACAATTTTTTAGTGACGTGGCAAGCCACATGAGACTAATCCCTCCACCTAAGCATTGCCAACTAAG
ATTCACTACAAAAGAACTTGACTTTTAGTGGCGACAAAGTCGCCACAAAATCCCAAAATATTGCCACTAAAGGTTATGAG
TGAGTTTTAGTGGCAACTAAGGCTCAACAACCATTCGCTAGTAAAACCTATTTTTTCAACAAAAAAATATGATAATTAAT
TTTCGATTGCGACCTAATTTTCTAAAATAAATAACTTGCAATATCCATATTAAAAACATCCAATACTATTACGAAAAATA
ATCAAAATTACTTCTCAATTCAAATCCCCTACTATATATATATATATATAATGCATCATTGTACATTTTATACATTTACA
TATGACATAAAAATAAAACATATAGTGTCTTCAAACTCCTACTTAATCGATATCATATTTGGTTTTTTAAAAACAATGAA
GAAAAAAACACAAAATTAGAATTTAATGTTAAAAACTTTTAGTGACGATTTTCTGGGCTTTTGTGGCGACTGTTGTTGCC
GCTAAAGGTCTAGTTCTTTTGTAATGAATCCTAGTTGGCAACGCTTAGGTGGAAGGATTAGTCCCACGTGGCTTTCCACG
TCAACAAAAATTTGGGGTGTTAACTCTTGAGGGTATTTGTGGTCTCTTAGGATAATAGCAGGGGCATTTTTTATCCCAAA
ATGTAACGAAGGATATAAATGGTCTATTTCATATAGTTCGGGGGCAATTTTGACCTTATATAATTTAAATATTCCATATT
AATTTTTTTATGCTTCAGAATCATCATCATCATCAAATAGAAAAAGAACTTGCTACGTGGTATTTACTGATTCAAGGGTT
GACTACAATATGTCATGATCATATTCAAGTATTTACTAAATCAAGTGTTGATTACTATATGTCATAATCATATTCATTAA
GAGTTACATATTATTGTTTAAAAACAAATAAAATTTTCAATTAAAATTCATTTTATCCTTTTTGTTTTCGGAATCTTATT
ATAAAATACTAAACTTTCAAATATGGTATTTTATTTATTAGCACGACTCAACATATCAAGACCCATTATAGGTTGATATA
CATACACGCTATATTTCGGTAAGCTCTATTTATCTAAATCTATATTATAATATGAGGATTTTTACAAACAATGTTGATTG
ATTTTCTCTTCATTAAAAATATTCAATAATTGATCAAACTGATGTTTAGTATTTTTCTTAAGTAATTGTAATTTAACTAT
TGTCCTATTATGTGGGATTTTGAAACTAATGGAAGATAAGGCTATTAAAACTTTACGATATATAAATTCTTTATTAATTT
AAACTATGTAAAATTGTTTGTAATAAATTTTAAAGTGAAACAAAATATATTGCAACCACAAATAAAATTAGAGGTCAAAT
TCTAGGTCGAGTGTCGAGGTCGGGTCTCAAATCAAGTGTTGGAATGAGATTTTGAATTGGGTGTCGGGGTCGGATATTAG
GGTTGAATGTCGAAGACAGATCTTATTTTTGAAAGTTGGGTCCCAAGTTAGGGTCAGGTCCCTGTTCGAAGTCAAGTCTC
AATTTTGGTGTTGGATCTCGATTGGGGTGTCAATGTCAAATCGATGTTTTGAAATCGAACATTGAGTGTTGATGTTAAGG
GTGGAGCAATGTTCAAGGTCTCAAGTTTCAAGTCGGGTCTCAGGTGAGAATCAAGTCTGAGTTAGGTTTAGTTCTCGGGT
CACTGTCATTTCTTAGGTCAGGGTCTTAGATTGGGGTTGGATCTCAAGTCTGAGATAAGGTCTCAGGTCGGGATCGAGTC
TCAGGTTAGGATCTCAATTCGAATGTTCAATGTCGAATTAAGGTTTGGAAATTAGACATCAAATGTCGATTTCAAGGTTG
GATCAAGGCTTGGGGTAGGGGTCTAGGTCAGGTCTGAGGTCGGGGTAAAAGTTAGGGTCAAGTCTAAAGTTAAGGTCTCG
GGTTGGGGTTGGGGTCGAGGTCAGGTCTCAAGTTAGGGTCTTGGATTCGGATGGGGTCTTTGGTTAGGGTTGGGGTTGAA
TCTTGTGTCAGGATTAAGTTTTAATTAAGGGCCAAGTCTCGGGTTGGGATCTCAATTCGAGTGTCAATGTCAAATTAGGG
TTCATAAATTGAAGTCGAATATCAATGTCAAGGTTTGATCAACATTTTGGGTTGGGGTCGAGATCTTGTCACATGTCGGG
GGCAGGTCTCATGTCAATTTTTCAAGTCGCGGTTGGGGTCATGTCACAAGTTGGGTTTCTGGTTGAGGTTGGGATTGGGA
GGTCCGGGCCGTGGTCAGGTCAGGGTAGGGTCACCAGTCGGGGTCGGGTCTTATGTTAGGGTCTCGGGTCAGTATGGGTC
TGGGTTAGGGTTAGGACTGAGTTGGGGTTGGGGTCCACTCAAGGTCTTAGGTTTGGTTCGTGTCACAAATTAGGGTCCGA
TAGGGTCACGATCGGGGTCAGGTAGGAGTTGGGGTTAGGTGGTGGGTTTGGAGATGGGGTTGGTGTCTCAAGTCAAGGTC
GGGGTCAGGTCTAAATTGGAGGTTGGGGTCAGGTCTCGGGTAGTGGTCGGATTCAGGTCCCGAGTCGAGGTTAAGGTCGC
GTCTTGGATCAGGGTTGGGGTAGGGTCTTGGGTTAAGATTTGGGTCGAGGTTGGGTCTTGAGTCAAGGCCTAAGTCGGGT
CTTTGGTCGGGGTTGGTGTTGGGGTCGAGTATGGAGTTGGGGTTGAGATGGGGGGTCGGGCCTCAGGACGAGGTCGAGGT
TAGGTCTTGTGTTAGGGTCGGGTGAGGGTCGAGGTCAGATGCCGAATCAATTATCCAGGAATTGGTTTTCAGGTTAAAAC
TATTTTCTACTCTCTAGCTAAAAAGAAAAGAGAGATAAGAGAAAGAAGTTTCCATTCCTTTGGGTTGATTTTCAATTTTT
GTGTAGGATTAGGATTTGACTCTTTTTCTTTAATCATTTTCCTTTTTCGGATTCTTATTACCGAAAATAATTCCAAATAG
GCACTTTAACCTTTCTTTTTCCTTTTCGATTTTGGAATCCAATTTACTAATTACTTGCAGACTAAACTTATAATTATGGA
AAGATAATTACGACAGGTTTACAAACTACATCATAATTTCATTACAGAAAACAAGAAAAGTAAAGTGAATTAGAGCTGAA
ACAAACCAATTTCCCACATAAATACCTATATATATTAATACTTAATGTACCCGAATTACAACTAAGAATTTGAATAGCAA
GGTAACTGAAAACAATGATGCAAATTACAAATAGCTAGAAAGGGATGAATACTTCTATTTTTACTCAGTTGGTTGCAACT
TGAATCGACACATAGGACAACTTGGTGTCTTTAGAAGCCAAGTCTCAATGCAGCCAGAATGGAAACTATGGTTGCAAGGC
ATGTTGTATGCTTCTGAACCAGGTAAGTACTTGCTCATGCATATCGAACACTCCTTTGTCAATTCATTTTCAGTAAAATC
TACTTTATGTAAGTATTGCATAATTGATCTTACTGAAGGCAATGACATGAATTCCCTCCTAGCTAGCTCAACTAAAGAAT
CTATTAGTCCCCTTTCGCAATCCTCATTGAAATAGGTTCTCCAATTAATTGTCTTCCTTGCAATTGCTTCCACGAAATCA
TTTAGGAATTGGAATTCTTCATACAAACACAATGATTCCTGTCCCAAATATCGCTTGATTTCGTCGTGAACTTTATTCCA
AAGTATTGGCGCAAAGTTTTCATAATAATTGAAAAGCATATTCATTTTAGTAAGTTTAAATTCTTGAGGAGGAACAAAAA
CTTTCTTAGAAAATATCAGGATGACACAAACAATATCGTCATCTTGAAAAGAAGGCGTAACGTTCTCCAATGTATGAACA
AACTCCAAGATTTGTTGGATAAGATCATCTTTGCTCTCCAAAACTTTATCAACACCATCCCACTTAAACTTTTCTAATGG
ATAAGGAAAATCAAATGTTGAAATGTCATTGTCAAAAATATCCCACGATAATGACTTGTATTTATAAGTACCACACGTAG
CATTAGAGTGGCACTCTTCAACAATGTTGTCACCACAAGTGTAAGCATGCTTAGCAATTAGATTAATCTCCAAACTAAAA
TTGTTACCTGAAATGGATGAACCAACGGGACCTCTTTTAGCATTACAAATCTGGGAAAACACATAAATTTCATTGACAAT
GGATGAGTCCATTTGATGAAATGTTCCAATATGAAAATTGAGTTTTGTGTGGGTAGGATTTGAGATTTTGAAATCTTCTT
ATAAAAATACTAAACTTTCAAATATGGTATTTTATTACCATGAATCAACATATCAAGGCCCATTACAAGTTGATGTACAT
ACACACTATATTTTGGTAAGCTATATTTATCTATATTTATATTATAGTAAGAACATGAAGGTTTTTACAAATAATCTTGA
TTGACTTTTTTCCCTTCATTAAATATATTTTCTATAATAGGCCAAATTGTTGTTTAGTATTTTTTTCCTAAATAGTTGTC
ACTTAATTATTATCCTATTATGTAGGATTTTGAAATTAATAGAAGATATAGCTATGAAATCTTTACCATGTATACATCTT
TGTTTATTTAAACTATGTAATATAATTTAAATATATTCCATATTAATTTTTTTATACTTCGGAATCATCATCATCATCAA
AAAGAAATAGAACTTGCTACGTGGTATTTATTGGCTCAAGGGTTGACTACGATATGTCATGATCATATTCAAGTATTTAT
TGATTCAAGTGTTGATTACTATATGTCATGATAATATTCATTAAGAGTTACATATTATTGTTTAAAAACAAATAAAATTT
GCAACTAAAATTCCGTTTATCCTTTTTGTTTTCGGAATCTTATTATAAAAAACTAAACTTTCAAATATGGTATTTTATTT
ATTATCACGACTCAATATATCAAGACCCATTATAGGTTGATATACATATACGCTATATTTCGGTAAGCCCCATTTATCTA
TATCTATATTATGGTAAGAACATGAAGATTTTTACAGACAATGTTGATTGATTTTATCTTCATTAAAAATATTCAATAAT
AGATCAAACTGATGTTTAGTATTTTTCTTAAGTAATTGTAATTTAATTATTATCCTATTATGTGGGATTTTGAAACTAAT
TGAAGATAAGGCTATTAAAACTTTACCATATATAAATTATTTATTAATTTAAACTATGGAAAATTGTTTGAAACAAATTT
TAAAGTGAAGCAAAATATATTGCAACCACAAATAAAATATGAAAAAATGTATTTCCTCCGTTCAAAAAAGAATGACCTCC
TCTCCTTTCTAGTTTGTTTAAAAAATAATGACCTCTTCTTTTTTTTGGTAACATTTTACTTTCAGCTTTCCATGTGGCAT
GTTTAAGACCACAAGATTAAAGGACAATTTTGTACATTTGACCTAACTTTAATTTAAGACCACAAGATTCAAAAGTCTTC
TTTATTTTTCTTAAACTCCATGTCAAGTCAAACTAGGCCACTCTTTTTGAAACGGAGGGAGTAACTTTATTGATAAATAT
GTAAGTACAATTCTATTCATCCCTCGATTCTTCTCTCATAAGATTTATCCATGATTCGAGGGTCATTAGTGGTGTATTTC
TCGAACTAGGATGATTTGAATTTGATCTCTTTATGAATATTCTATGAATTTGTGGAATATTTGAGATGTCTTTACAAGGA
ATATAATACCCTTTATATAGGCAGGAACTAGAGTTTAGGGTTGATTAGCCTCCAAGGATCCTAATTGTAATTCAACACAC
CTTGTAGAGTCCCAACTCGAATTGAACACGTTTTGTAGAGTCCCACAAAATTTCAATGTCTAAAAATGTCCCCTGCTTTA
AGGCTTGTCGGAGTGTAGACTTGTTGAAACTCAAAGACAAAGGCTGAAGTACTAATTCTTCCACCTTTGTGGTTTTGTTA
TTTCAGATTTGCAAATTTGATCTACGAGAGAAGAGATGAAGGACATATTTGGTCCCACTGGGCATGCCAATTTTCTTTGC
AACAAATTTTAAAGTGATACAAAATAAATTGCAATCACAAATAAAATATGAGGAAACATGATTTTATTGATAAAAATATG
TAGATACAATTTTGTTCTTCCCTTTATTCTTCTCTTATAAGATTTATCCATGATTTGAGGGTCGTTAGTGGCGTATTTCT
CAAATTAGGATTATTTGAATTTGATCTCTTTATGAATATTTCATGAATTTGCGAAATATTTGACATGTCCTCCTTTCAAG
GGAATATGGTACCCTTTATATAGGCATGAACTAGGCTTTAGGGTTGAGTAGCCTTCAAGAATCCCTAATTGGAATTCAAC
ACACTTTGTAGAGTCCCAACTCAAATTGAACACGTCTTGTAGAGTTCCACAAAATTTCAATGTCTGCAAATATAATTAAA
ATATATTTCATATTAGTTTTTTTTGTACTTCGAAAACATTGCCATCCAAAAGAACTTGTTATATGGTATTTACTGATTCA
AGTATTGATTACTATATGTCATGAGCATATTCATTAAAAGTTACATGTTATTGTTTAGAAACAATTACAATTTGCATGAA
ATAGATAGAAAATGGTAATGCTATAAGACACTAAAAAAGAAGCTTGCCTCGTATAAAAAAAATAAATTTAAACAATGTAC
CATAACTATCACTTAGTTAAGAAATCTTATAATTTTTTACTTTAGTTAATTAAAAAAAATGGTGAAAGTAATTTCACATT
ATACCGTGTTTTAAGAGTCGAGGCCCGAGGGCCCCTGTAAAAACCCGGAAGGTTAATTTTAGAAATTTTCAAAAAATTAT
TGTTTTACTCTTCTTGATAGTTTCTCCAAGTCATTTTTTATCATCAGTGAAGTTGGTTTGAGAATATTGTTGAAACATTG
TGATTTTTTTGGAAATTTTGACGCTAAAAAAAATGGGTTATTGCTACGGTTATTTATACGTAATGCGGTGGTTTCAAACC
GTCACAATGTACTATAACGGGGTTTTGTGAAAATGTCGTAATCATGTCTGTCACAAACATATTACGGCGGTTTTTAAGAA
ACCATCATAATATACACAAAAAATCGTCATAATACATATATAAAACCGTCACAATATTCCTTTTTAAATGCGACATTTTC
TTGTATAGAGTAACGGTTCACAACCATTGTAATAGTGAAAAATGGTAAATCATTTATATATTACGGCAGTTAAAAAATAC
CGTAATGTTCAATTCGTGACGTCGTAATTATAATATTTTCTAATTTTGTCAATCCATATTTATTGCACCCTATATATTTA
AATTTCTATAATTAGTAATTTTAACACAACAAAAAAGATCAAATGAGCAAAATATTCATCACATTAAATAAAAGTACTCC
AAAATTACATCATCAAAATACTAAAGTTCAAAGTGTTATTCAAAACTACAAAATTACACCATCAAAATAGTATAATTTCA
AGTGTCATTCAACTAGATTATCCAAAAAAAAAAAGACCCTAAAAATGATTCCTAGTTGATGCTTAGTCCATCATTGAAGA
TTTATAATTGATGGTGGGTCCGATGGGTGACTGATGAGCCCCACTTTTTGTATCGGATGCCTGAATTTTTTTTATTAATT
AACATGCAAGTTGATGATCATATTTCAAAAATATATGTATTCACACAGAAATATCAATGAATAACTATAAGTGTTAACGC
ATAGAGAATTGTGAACTTAGAAAACATTTCTTGAAAATTTGTCTCTTGTAATCTAAGTATACTTATCACATTGTAGTATC
AAAATAAGGGAAACTTTGCAATATAAACAAGTAGTATCACATTTCAGTGGATTAACATAGACTTTGTTGTATGTAAATAA
TCACTAGCATTTTAAATGTTTCATTTGTTGAAGAATTACCACAATTCTCTCAACTCTTGGATAAGAGGTTGTAAATAGAC
ATCTATGTCATTTCCTGACATCTTTTTTTCCTGGAATGATCATTGAAAGAATAAAGGAAGATTGCTTCATGCATTCCCAA
GGAGGACGGTTAAATGGAATAAGAATCACTGGTCAAATATGTTGCCAATCTGTGTTTAAAAAACAGTAATACTGATTACC
AGAAACTTTGCAGAAACACGAAGTTACCAAAGTTTCCAATGAACCAATGAAGAATAGAAATTAATTAACAAAACTAAAAT
CTATAAAAATAAACCAGAATTTGGAAAAACAGAATAGGAAGAAGATCAAGCCCACTAAATGCACAGTGTCCCCTTAAGGA
AATTATTCCCCTCTAGTATTCGAGGTTTGATTTGGAATATGTCCTCCCAGGATAGAATGATTTCAATCACCAGTGTATTG
ATACCCAAAACTCTGGTGTCAGCGAGCCACTCAACGGCTGTAAAGTACACGAAAAATATTTGTGAAGAAGAAGAAGAAGA
AATCAGAATTTTTTGTAAGTAAAAAATCTGAAGAATCAGTGGTATTTATAGCCAAGATGCACTGGTTCCGAAAGGTTGCA
ACCTTTTAGAAACCACACGACCATTCCAGAAAATTTGCAACCTTTCAAACTGTCATGGATGTTCTTGAAAGTTGCAACCT
TTTAGGACAATCATCTCCAACGATGGGAAATTCAAATGAGAAAGTGTTTTAAATAAAACGGGTCGCCCGGATCCGAGTCG
GGTCGGAATATTTCTGTTAATTAACTAAATAATTGAAACGTTTTGGCCATTTAATTTAATTAAATAAATAAATAAATAAT
TAAAATAAACTTTGTCCAAAAAATAATCTCTCGATCGATCATTTTCCAAAGCCAAAGCCGAAGCCGAGCGAGCGATGACG
ACGACGGGGCGAGGGGGGTCCCTCTTTCCAACCCTTTTAACAACTAATAGAAGGGTTTCTCTATTTAAACCATTCTATTT
TTTTCCACCACCAATGAGGGAGAAATGCCTTTTTACTAAAGCATAAGGGAACTTTTCAAGTTGCTCTCTTTTCATGTTCC
CTCCATTTCCCATTAACTCTGGCTATATACCCAACAATCCCCCACATGAATGGGGAATGACTATAACATAAGGGATGCAC
GGACGAGTGTGTACTTTACAAGCAAGGATCAATTGCATCTGGATAAGTAGGTTTCCCCTTGGACTTTTCGTTGTGAACAT
ATGTCGGATATACTCGGTCAATCGGTAGATGCGATATCTTTGAACCGTTAAGCTTTGGTGTATACCTAGACAACCATATG
TCACACAATTAACCCTTTACCGTTTATGGTTCTTACGGCTGTGTTTGTTTTAGCCATCAACACCTCATGGTTTCATGAGT
GTATAGAGAATAGACTTTTGACAAAAAATTCTCTTTAAAGCGGCTTACACTTCACACTCACATAGGTGATTTCTAACTGT
GTTATCGCGTAGATACACTATTTGGTCGAATCTGCCAAACTTAGCAAATCATTAAAAGTTTTAAGCTTTATTAACTCATT
AATAAGTCTTAAGGTCTTAACCTTGTTCCTGAACATTGTTTTCATCATGAGAATGGATTGAGTTGATTAACATTGTCAAA
TTGTCAGTCACAACTTTATTTTTCTCCTTGAATCTAGCTCTTGGGATCTCCAGTATGCTAGATAGAGTTATCGCCATGCT
AACTTGTCCTAAACTGTAAACCCATTTCCTTAGATGATCTTTCAATTGCCTCTATCACTAGGCCTTTTGTTAGTGGATCT
GACACATTATCGCTTGACTTCACATAGTCTATTGTGATAATTCCACTAGAGAGTAGTTGTCTTACGGTGTTATGTATCCG
TCGTATGTGACGAGACTTCTCGTTGTACATGACGCTCCATGCCCTACCTATTGCTGCTTGACTATCACAATGTATGCAAA
TAGGTCCCGCAGGTTTGGGCCAGAATGGAATATCCTCTATGAAATTTCAGAGCCATTCAGCTTCTTCACCAGCCTTATCT
AAAGCAATAAATTCAGATTCCATTGTGGAGCGAGTGATACATGTCTGTTTGGACGATTTCCAAGAGACTGCTCCTCCACC
AAGTGTAAACACATAACCACTTGTGGATTTTACTTCATTTGACCTGGTGATCCAATTTGGATGACTATATCCTTCAATCA
CGGTAGGATATTTATTATAATGCAAAGCATAGTGTTGTGTATGTTTCAGATACCCCAACACACGTTTCATTGCCATCAAG
TGAGTTTGATTAGGATTACTAGTGAACCGACTCAGCTTGCTAATAGCACATGCTATATCTGGTCGCGTACAATTCATAAT
ATACATCAAACTTTCCAACACCCTGGCATATTCCAATTGAGAGTCACTTTCACCTTCATTCTTTTGAAATGTAAAACTTA
AATCAATTGGAGTTTTGACAACATTGAAATTCAAGTACTTGAACTTATCTAATACTCTTTCAATATAATGAGATTGAGAT
AAGCTAGTCCCTAAGGAGTATTGAGAATCCTGATCCCTAAGATCAAATCAGCAACTCCTAAGTCCTTCATATCGAACTTG
TTGGACAGCATCCGCTTAGTAACATTTATATCGTCAATATCTTTACTCATTATTTACATGTCATCAACATACAAACAAAC
AAAATGACTTCATGATTCGGAACGTTTTTAATGTAAACACACTTATCACATTCGTTAATCTTGAATCCATTTGCCAACAT
TGTTTGGTCAAATTTAGCATGCCATTGTTTGGGTGCTTGCTTGAGCCTATAAAGCAACTTCACAAGTTTGCACACTTTCT
CTTCTTTACTAGGAACCACAAACCTTTCAGGTTGTTCCATGTAAATTTCTTCCTCCAACTCTCTATTTAAGAAGGCTGTC
TTTACATCCATCTGGTGGATTTTAAGATCATGCATTGCCGCTAGTGCTATTAACATCCTAATTGATGTTATCCTTCTTAC
TGGAGAGTATGTATCAAAGCAGTCCAGACCTTCCTTTTGTCTGTATCTTTTGACTACAAGTCTAGCATTATATTTGTCAA
TAGTCCCACCGGCTTTCATTTTCCTTTTAAAGATCCACTTTGATCCTAAAGGTTTATTTCCTGGAGGAAGATCAGTCAAT
TCCCAAGTATGATTACTTAAAATTGATTCGATCTCACTATTGACTGCTTCTTTCCAATAGATTGACTCAGACGAAGACAT
AGTTGCTTTAAATGTTTGAGGCTCACTTTCAAGCAAGAATGCCACAAAATTTGATCTAAGAGAAGTGGATTTCCATTGGT
GATTACTACGCCTAGGATCCTCATTAGGTAGTGTATTTTCCGTTGATTCTTCCCGTGGTCGTTTAGGTATTTCACTTATC
GACTCACATTTAGTTTTATACGGATAAATGTGTTCAAAGAACTTTGCGTTATCTGACTCAATTACCGTATTCACATGAAT
TTCAGGATTATCATATTTGTTAACCAAAAACTAACAGGTCTTACTGTTCACATCATATCCAATAAATACACAATCCACTC
TTTTGGGTCCAATTTTCACCCTCTTGGGTAAAGGAACCTCTACCTTTGCTAGACACCCTACAATTTGAAATATTTCAAGT
TGGGTTTCCTTTCTTTCCATAACTCATATGGAATCGATTGCGATTTGCTACGGGGTACCCTATTGAGTATCTTATTAGCC
GTAAGAATGGCTTCCCCCCCACAGGTTTCGTGGTGAACCAGAACTGATTATCAAGGCATTTATCATTTCCTTTAATGCTT
TGTTCTTCCGTTCCGCCAAACCATTTGACTGTGGTGTATAGGGTGCAGTAGTTTGATGAATAATACCATATTCCAATCAT
ATCTCTGCAAAAGGATATTTGTATTCTCCACTCCTATCACTCTGAATCATTTTTATCTTTATATTCAATTGATTCTCCAC
TTTATTTTTGTATTGCTTAAATGCATTAATTGATTCATCCTTACTATTAAGCAAATATACATAACAAAATCGAGTGCAAT
CGTTAATAAAAGTTATAAAATACTATTTCCCACCACGAGATGGTGTCGACTTCATATCGCATATATCCGTGTAAATTAAG
TCTAAAGGTTTTGAATTCCTGTCAACAGACTTGTAAGGATGTTTAACAAACTTACTTTCCACACAAATTTCGCATTTCGA
TTTATCGCTTTTGAAATCAGGCAATACTTCTAAAGTAATTTACATGTCCCAAACGGGCATGCCATAAATCATTTGACTCC
AATAAGTATACAGAAGCAAAATTCTTATTTATATTGTCAACAACCATTACATTCAGTTTGAAGAGGCCTTCATTGAGGTA
GCCATTTCCTAAGAACATCTCATTCTTACTTATTACAGCTTTGTCACTAACTAGGACACACTTAAACCCGTTCTTAACGA
ATAGTGCAGCAGAAACTAAATTCTTCCTAATAGTAGGAACATGCAAAACGTTGTTCAAAGTTAACACCTTGCCGGATGTC
ATTTTCAACATTACTTTCCCAGTTCCTGCAATCCTTGTTATTGTTGTGTTCCCCATGAACAAATCTTCATCGAACTCAAC
GGGAGTGTACGTTGCAAAGGCTTCTTTTGCAGAGCAAATATGTCGAGTGACACCTGAGTCGAGAAACCACTCCTTGAGAT
TTTCAACTAAGTTGCACTCCGAGATATTACACAGAGGTCATCTGCATTTTCCATCTCTTCCATGATGTTTGCTTGACTTT
TGCCTTTGTCTTTGTCCTTTCTTGGAGCACGACAGTCAGAAGACTTATGATCAGCCTTACCACAATTGTAACAGTTGCCC
TTGAATTTATTCTTGGCCTGGTCTAACTTCTGTCTGTTGGACTTCTTTCTTTTATTGTCTTTGATAGGAGCTTCTTCAAC
AATTTTAACTCCAATTATTGTCGAACTCTTACGAGACTTCTTTTCGACGATTTTATTATCTTCCTCAATCTTGAGCCGAA
TCACACAATCTTCAAACTTTATTTCCTCTCCAATTATTGTCGAACTCTTATGAGACTTCTTTTCGGCGGTTTTATTATCT
TCCTCAATCTTGAGCCGAATCACAAGATCTTTAAACTTTATTTCCTTACGTTTGTGCTTTAGATAATTCTTGAAGTCGTT
CAACGAAGGAGGTAACTTCTCGATCATTGCAGCCACTTGAAAAGCTTCATTTACTACCATATTCTCAGCAATCAGATCAC
AAAAAATAAGTTGAAATTCCTGCACTTGTTATCCAACAGTTTTACTATCTGACATTTTATAGTCTAAAAACTTTACGACC
ACAAACTTTTTCAAGTATGCATTTTCTGTCTTATATTTCTTCTCAAGTGCATCCCACAACTCTTTCGAAGTTCACATTGC
ACTATAGACATTATATAAGTCATCCTCTAAAGCACTCAGAATGTAGCCCTTACATAAGTAGTCTGTTTGTTTCCATGCTT
CAATAATCATGATTTTTTCTCTGTCTGGCATTTCAGCAGCAGGCACCGGAGTTTTTTCACTGGTAAATTTCTGCAAACCA
AGAGTGGTAAGCCAGAAAAATACTCGTTGTTGCCATCCTTTGAAATTCACACCAGAGAATTTTCCCGATTTCTCTGTTGG
TGGTACAACAGTTCGGGTTGGTGCAGCAACAACCACCGTAACATTATTTGTCATTTCTGATAAACAAAAATCGATACAGA
CTTAGTAAGCAATAACTTAAATTGCAAACTTAATAAGAGAATAAAATCACGAAGGTTTTTGTCTCCACGAGAAACACAGA
CTAAAAAATAAATAATAATTTTCTTAAGAGTGTTGCCAATATATGTTTAAAAAACAGTAATACTGATTACCAGAAACTTT
GCAGAAACACGAAGTTACCAAAGTTTCTAATGAACCAGTGAAGAACAAAAATTAATTAACAAAACTAAAATCTATAAAAA
CGTACCATAATCTGGAAAAACAGAATAGGAAGAAGATCAAGTCCACTGAATGCACAGTGTCCCCTTAAGGAAATTATTCT
TCTCTAGTATCCGAGGTTTGATTTGGAACATGTCCTCCCAGGATAGAATGATCTCAATCACCAGTGTATTGATACCCAAA
ACTCTGGTGTCAGCGAGCCACTCAACGGTCGTAAAGTACACAAAAAATATTTGTGCAGAAGAAGAAGAAGAAATAAAAAG
TTTTCGTAAGTAAAAAAACTAAAGAATCAATGGTATTTATAGTCAAGATGCACTGGTTCTGAAAGGTTGCAACCTTTCAG
AAACCACACTACCATTCCAGAAAGTTTGCAACCTTTCAAACGGTCATGATTGTTCTTGAAAGTTCCAACCTTTCAGAAAA
ATCATCTCCAACGACGGGAAATTCAAATGGGAAAGTGTTTTAAATAAAATGGGTCGCGCGAATCCGAGTCAGGTCAGAAC
GTTTCTGTTAATTAACTAAATAATTGAAATGTTTTATCCATTTAATTTAATTAAATTAAATAATTAAAACAAACTTTGTC
CAAAAAATAATCTCTCGATCATTTTTCGAAGCCAAAGCCAAAGCCGAGCGAGCAACGACGACACGAGGGGGGTTCCTCTT
TCCAACCATTTTAATAACTAATAGAAGTGTTTCTCTATTTAAATCCTTATATTTTTCTTTCCACCACCAATGAGGGAGAA
ATGCCTTTTTACTAAAGCATAAGAGAACTTTTCAAGTTCCTCTCTTTTCATCTTCCCTCCATTTCCCATTAACTCTTGCT
ATATACCCAACAAAATACTATAGGTTGTTGACATTGCTCCAAAGGGATTAAAACCGTCACTAGCTAAACCTAGTCGTACA
TTTCGAGGATCTACAACAAATTCAGGATGAAACAAGTAAAATGTTTTCCAAGACTGAGAATCCCAAGGATGCCTCATCAA
TCCATCTTGTTTACACCCCAATAAATTCCATCTCATAGATTTAGCAGTTTTAGAGCACATGTACAACCTTCGAAGCCTCG
GTTTTAGTGGAAAGTAACACAAAATCTTTGCAGGTTGTTTTCTTATTATCCTTCCACCTAGAAAAACCTATTAGAGATTA
TGTTTAGCTTTTTTCATCGTAATCATGTGAGAAGTGTAGCTAGGCATTGGCGATCCATGTGTTATTATTTTATGTTGTTA
TGACAAAGAGTCTATGTATTCATGATTGTTGTTATATGTGATTGACATATGTTCATGGCATTGTGGGTTGTGCATATAAA
TCCAAGGTGAGGAATGGGAGTTCGAATTACGTTATACTCGTGACTATAATTCTTTAAATACTGATTTGAGTTAATGGGGA
CTCAATCCTTTAGTTGTTTCTAAATTGGGTTTCTAATTATCATGATGATATAGGTTCATTAAAGTGGTGGTTGTTGAGTG
ACACAGATGACCAGGGGTCTGGTGTATGATTAAGTGTTGGGACTGCTATAGTTGTCCATTAGTTTTAGGACTTACATGAT
AAAGTCAAGATGGATAAGTTGGTCTAAGGCTCTAGTTTCATGTATTGTTCCAAAAAGGGCCAGGATAGTAGGTTGGTTAA
TCAAATTAAGAGTGCTCTCGTACTCAGGAATCTCAAGGTAATAGAAGAGTTACGATAGGGTTTAAGCATTATGGTCAGAG
GCGAATCCAGGATTTTAAGAAAACGGGTGCACCATTGCTTTAAAGATAAGATAAAAAAATTTTATAATAACAATAACTAA
GCAAGCAATACATAAAAATTACATTACCACAAAAAATATCATCAGTTTACAATTGTACTCGACGAGACTTCATATTTTGA
AAACGATCTATAATAGCATAATTACTTACATTTTCAAATATCTTCCGCTCTATCTTACAAACTAAACATCCATTCAAAAA
TTCTTCACCAATGCTATTACGTAGATCATTTTTGACGAGCTTCATTGAGGAGAATGCTCTTTCCACACTTGCCGTAGCAA
CAGGCAAAATCAAAGCCAACTTTACAAGCAAATAAACAAGAGACCAAGTTTGATCCAATTTTTTTTATCTTGTTAGTTTG
TATATTAAAAAGAGAAATCATAAACTAAAATTACCTTAAACTTTGACAATGATGATTTCTCTAAATTCTTGACTTGAAAG
TTGGTGACTTGAAGCTTCTTCTTTGTGTGGAAAATAGAAAACAAATTTGAAGAGAGAAGAAAAATATTGTTGGAACTTTG
TGTGGAAAATAGAAAACAAATTTGAAGAGAGAAGAAAAATATTGTTGGAACTTGGAACTTGAAAAGTGTGTGGAAAGGAA
ACTTTTGAAGTCTTTGACTTTTTAACTTTCAGAATTTAGCTTTTTTTTTTTTTTTTTTTTAATGAAAAATGTGTTTTTAG
TTAATAAAAATAAATTTGCAGCGAATTGGGGCTGCCTGGGATCGAACCTGCGACCTGTGAGTTCAACTGCGAATTTGCAG
TGGTACCAGTGAACCATCCAGCCATTTTGAGAACGGGTTCAACAAGTTTTAATTTAAGATATTCTTTAATAATTATAGAA
GTAATATATCGAGTTTAGTCGGATGAGCACGGGTTCGGGTGACCCAAAATTAGTACATAAATTCGCCCCTGATTATGGTT
GCATAACATGTAGGCTTAGGGAGCCATGGAGTGGCATATTTGCGGTACTTAGTCATAGTAGTTACCTAGGAAGGGTGAAC
GTAAGGGAATAGAGAAGTGGGGTGGTGTAACCTTTATATTGCATGACTTTCTGATTATCCACATTATATTATGCGGTAGG
TTTGGGTCAACCGATGATGCCTACCAGTACGTACGTGTTGTTTGTACTGATATTGCTCTTGCTATGCCACTTGGCATAGT
CAGATGTAGGGTTAGTGATGTTACACATAGGTGCAGACGACGATGATCTCTGACAGCTTCCATGTTTCCTTTCCTTACGG
TGGGAGTTGTGTCCTATTTTCTTGTATAGAATGCACTTCCTTAGTAGCGCTTGTATCTATTTAGACTAGTTCCTTGAGAG
TTGTTTCACAGTATTTTGTAAAAAGAGTTTATTTAAAGTTATGTTCTTCTCAAGGTTTATGAGCTTTGTAGTAGTTAGTT
TATTCTTCCACTTGTTTAATCTGGTTTGGATGGCAAGGATTCTCCTGTCTAGGGTGTTAGAATAGGTGACTGGTGAGTTG
GGTCATGACAGAGGATAAAAGTCAATGAGTTCACTCTATCTTGGGAAGATAGAGCCAAACATGTCCTTATAAACAGGATA
GGACTGATTTCATTCAAGTTTAATGTAGTTCCAATAGAATGCTGCTACATATGACCTATGGTTACTTCAAGAAGTGAGTT
GTGGACTTCATTGGTGGCTTAGTACTTTATCCTTCTACAACTCTGCCAAGTGAGTTGGAGAGCTTTAATTGCTTTTATTA
ATTTCCAACAAAATTAAAGGAATGAAAAGCCAGTTACAATTGACTGGTATTATAATGATTTAGTCTTTGATTAAAAAAAA
AAAAAAGTATTATAATGACTTCTGTATCTAAAGATTTGTTGACAATGGAAGGTTAGTAGTACATAATATTAGTTTATATT
ATTGGTAGGTTAGCAATGTCATTTTATGCTTGTGAAATATAAATTAATTGTGACATATCTTTCATTATTAATTAGTAAGT
TTAGCAACGAATAACTATCAATGATATCATTGGGGCTCATACAAAAAATAACATGAAGCAAAGGATCATTTCCATTTATT
TATAAAGATAAAGATACATTACACATGAAACACAGAAAAGGTAAACGACTACTCTTAGAGGACGATTTAGGATGGCGTGT
GAACGTTTATTTCATAACTCCACGTAGCATCTTAGAGGCCTATTTAGATAGGTACAAAGACTATTTGATCATCTTGAAGA
AAATGACAAATTGGCGTAGTTCCAGGCTTAACCTTGAGAACTACAAAAGGGATCGCGTGTGCATTCCAAAAAGATGTATC
TTTGTGGCACACTGATACTGCTTTCACTTTTGTTCCATCAACACCGACCATAGATACCATATAGGTTCTTGTACTTCCTC
CAACATGACAATAATGTAGTGCATACGCGTTACTTGTACTTCCCATCAGATATTTGTTGAACTTGTTCAATTGTGTATCG
TTGGGATGTTTGAGTTTCCCCTTGTACCTCTGAAGTAATCGCGAGGATATTGTTTGTCCCAAGTACAGATAACCCGAAAT
CTACCATAGACTCCAAAGAAGTCACACAAGTTTTCTTCTCTTTATGTTTCACTTCTGACTCTTCACAAAGTTCGATTGTT
TTTTTAATCGTTTGAGCATCCTTTGATTTACTATCGATTGAGAAATGGTTGAGGATCTCTGGGAATTTCTCCATCGAGAA
GGGAATTGATTCAACAAAATGTCTAGGTAAAAATGGTGCTTCGTTTTTATTTAGGAGAGAGGGAAACTCCATAACTTTCC
CGTTCTCCAAGTCCTTCTCTAAAAAGAAGTATTGTTTCAAAGTATCATAATTTACTTTAAGATCAGTCTTGAAACTACTT
CCCTCAGTTACTTGTTTGATCAAATTCTCGTTAGTAGCACTATTCGTGCTGGGGTTTTCCAGCACGAAACGTTGAAACTC
CGAATTAGCAGCATGATGCCAGCTAATGGGAATATATCCACCTAAACCATAGTACACTTTCTTTTTAGTGTTTTCTTGTT
TAAGCTCAGGAACAATGCCGTCTGTAAAATCACAATCACAATAAATTGTTGAAAATCATGAGAATTCTCATAGTATGAGG
TATGCCCGTAATACTATCCTCAAAATATAAACACATACAAAAAAATTATATTGTATACCTGATTGAGGAAGGAAATCTTT
GATGACTTTGGGGATTTGAGTATTGGGCAATTTTATTTTCCAATAAATCTCTGGAGATATCGCTGCATAAGTACTTGCTA
ATATAAAAGCAAGCTACATATATATATTTGAAAAGGAAGTCAGTTATTATTATATATATTAACTTGAAATCGTTATGAAA
ACTCATATTTGACTTAGATAATGGAATTTAATTTGTCAAGGAGTAATATATGAGCATATAATATATAGATTGTCCGACCA
AACTTCTGAAAGTTAATTAAAGTCTTTTTTAGTGAGTTGAGATGTTTGATCAAGTAACAAAAGTTATTTTTCAAAGGGAA
AAGGATATGATATACCCCTCAACTTTGTCATTTAGAGATGATATACCCCTCGTTATGAAAGTGACTCGTATATACCCCTA
CTGTTATACTAATTTAAATTTATTATTTTGATGGTCAAATGTATTTGTGTTTCACTAATTTTCTTATAAAATTTATTACA
GATGCCCCATTTTTTATTTTATTTTTACAAATACAAAAACTAAATTACAATATAGCCGCAAAAAAAAATTAGTTTAAAAT
TTTTTCTTTACACTAAAGAATCAAATAAAAAAGGATAAGAAACTCAAATAATGATAATCAAAGAAGTAAAAAAACTAATT
TTTGTATGAAAAAAATTAAAATATACCTTGAACTTTGTTACAAGGATCATATATACCCCTACATTAATTTTTTTAAATTT
AAAGTCAAAAAAATAAATTTAAAACTAATTTTCTCACTTCCGTTAGATGAAGGGTATATGTGATGTCCTTTTTGTAACGG
TAAAGGTATATGTGAGTCATTTGTGTAACAGTAAGGGTATATATGAACCACTTTTATAACAGGGTATATCAGTTCTAAAT
GACAAAGTTGAGGAACATATCATGCCTTTTTCCCTTTTTTTAAAAGCTAAAAGAAAGTATCTCGTCCCAAAAAACACTTA
AAAAATCTCGGTTAGTCACAAAATGCTACAAATTGTTACCCTCAAGTCACATTTTTTTTCCTCTTCAAAATAAGCAAATT
TTTAAAAATTAGCGAATTATACTACTAGTTATGTATGATAAAATTTGATTATTTTCAGAATCAAATGATAACATAGAAAA
GGACCAAACTTAAATAAGTTGTAATTATAAAATGATAAGATAAAAACGTATATAAATTAAAATGCTACTTACCAAGAAAA
TGGTAAGGGCCTGCAACTTCTTTGGAAAATTATTTGCTATAGATATTGTAGAAATAGCTAAACTTGGATGGAATTCAGAA
ACAGAAGTTATCCTTTATTTATAGGCATAAAAATTGCAATATGTACCACTTAATGATAATATAAACTAATTTATATTATA
CTATAATAATAAAATATGACTGGATTATTTGTTAAATATTATGACTGGATTATTTATATAGTGGATCAATGCTCACTATA
TGCGTACAGATCTTGATAAATGGAACAATTAATGTTTGCAATAATTAACTAATACTCCTTCCGTTTCTTTTTATATGTCA
TTTTTACCATAAATAGTTGGTCCATAATACTTGTCATTTCATAATATCAATGCATAAATTACAATATTATTTCTATTTTA
TCATTATGAGTTATTAGCCTTGAAAATATATATATATGACCAACATAGAAAAACTAAGTGAATAACTCATGTTCATTGGT
TAAATTAATTAAACAAAATAAATTAATTCATATTCATTGATTGAAAAAAGGTGACTTAAAAAAAAAAAAATAAGGGTAAA
ATAATAAACTTACTTAATTTCTTAATGCCCGTAAAATAAAAAATGGTGATACATAAATAGAAACGGAGGTAGTATTTGAT
TTTCTCAACTAGTAGAATACACTTCTTATGTCCTAAAATATATGTCAACTGTTCACTTTTTTAGTTAGTTTTAAAATAAT
TTATATTTCCACTGTTTCAATTTATATGATGTAATTAATTAGGCACAAATTTAAGAAAGAAACAAAGACTTTTGAAACTT
ATGCTCTAAAATAAGTCGTCATATATATATATATGTTTATATGTGACTATAAATCATCTCAATAAGTGTTAAATAAGTAT
TTTAATGTTAAATTGCTACTCTTAAATATAAACGTGTCATTTTTTTAACTGATCAATAAAAAAAATATGTTATATAGATA
GAGACAAAAACAAAATACTTAGTATTTTCATTTTAGGATAACTATGAAAGTCAATGATCAGTAAATAGTATTCAAGTAAA
CAATTCAAAAGATAAAATAAAAAGAAAAAAAAAATATTTTATAACTTGGATGATTTGGGGCTTTGGCGTACAAGTAACAT
TAGTGTTTCCAAATAATTTTTATTTAGTACTAATAATTACGCACTTATATATTAAAATACTTTTCTATATATAAAAAAAG
ACTATGTATAATTTAATTAGACGACTAGGGACATTGGCGTACAAGTAAAATTAGTGTTTCCATGTGAATTTCTAATTTCA
AACGGTCAACTTATTAGATGCGAATTTTTTTCTAATTATAAACTTCAATGTGGTATCTTAAGTTTGAAAAATAGGTTTGA
AAAACTTTAATCAATTTTGCTGCAAAAATAAAGTATTTTAACTAATAGGTACTTCAACAAAAAAGGGTTGAAATGAAATA
ATTGAATCTCTAAAATAAGGGATATCCGGTAAATGCAATAAGGGAAACAAAATAATCGAATTTCTAATTTTAGGGATATC
CAACGTGAAATAAGAAATTTCTTTTAAAATAGTTTAACTAATATACTTACTATAAATAAAAACGTGGATAGCTAAATTCT
TAGTTTTAGAGAGATTATTATTTTTTAAATACAAAGATGAAAAATTTAGCTACGTAGTGCCAACTTTTTTAGCCTTAATT
TTTTTCTAAACATTTTTGGTAAAAGGATGTCAATTTTGTGTAGGATGTCATTTGATTATATTAGATTAGTTCCTTTAATG
CCAAATCCGTTATAGCGGAACTTACCCCGCTATAGCGCCTGCACACGCTCACTATGGCAGGAGCCTCTCACGGTAGGGAC
TATGCGAAAGTACTGCTGCTTCGGAAATTTCTGAAAAGTGCCTTTTTCACAACACACATACTTCCCTTGAGGTCCCGATC
AATCCCTTTCCATGCCAAGATCAATTCTGAGAGTTCTACTTACCTGAATTCAATTTCATAAAGCACTATAGTTTCCATGT
CTTGGCTACAAGAAAATATCAATGAAACCTAGACATTACACCCCACCCCATCCTCAGATGACCAACACCCCACTTAGCCC
AGATTTTGTCTAAGGTTTGCCTAGCCTAGCATAAAATTTTTAGGTCACTATCCACAAAATTTTCTTGCCCAAATTCTTTT
ACCATTGATCTACTCATAACGACCGAAATAGATTGTGTAACACATTCACAATGGAGTTTTCAAACAAAGTGGAAAAACTA
TTATCTCAATAATTTATTACTTTTGTTATATCAACTATATGTTAGTCAATTGATCAAATCAATTTAATATATTTGTTTAT
ACTTTTGTCATTTGAAAATTGAAGTCTTGTCTGAAGACATGAATACAAATTCGAATTGTTTCTAAATTTTTGAGTAACTT
GGAGTGAAAAAGCACTTTTGGATGTTTGTTAAATTTTGATAAAACAAATATTTCTGGTGTTGTAGAATATATTAACTATT
TCTTATTAGTGTTATCGAATATATTAACTATATAATACTATTAGGACCGACGAGGTACCTATTTTTTCAAAAATTAATAT
CCCCATATCTACTTCGTGTGCCTTCACTGCCCCATTTTGTAACTTCTCTTCTTTCGTCCGTCCACGAGGTCACTCCATAA
TATATTAAAATTTCATGCGTCATAACAACATTACAAAAGATAAACTTTTATAGGTGTCAACAATTAAGAGATATTTCTAG
ACTCATACTTCATAAAAGAGATACAAAAAGACATGGAAGATAGAGGCTTAAACATTTAAGTTTTATTATTTTCAAAAGCC
CTAACTTATTTGTCACACCCCAAATCCAGATGTGATGGCACGTGCCCAAACCCCACCAGACACGTCAGCCTAACACCCAA
AAACCCGACGATACAGAATTAATAAAACAAGAATAAGATAGAAAGATAAGCGGAAGTCTTTAAATAAACTCAACATAACC
CCCAGAATTGGTTGTCACATGTACAAACCTCTAATACAGAATCTGAAGAAAATATACAAGTCTCATAGTAAAGTTCTAGA
ATAGAACAGAACAGTAAATATAGATAACTTGAGGGCACGTCTGGAATGAACCGCTACCTCTCAAGTAAGTCTGGAAGCTC
TAATCTGAAGATGAGTAATAAGCCGGATCTGATTGAGCTGTCAACCTACACAACTGTGTAGAAGCAAGGGTGAGTACCAA
AAGCAACAGGTACTCGCAAGTAACACTAAACTAAGCTAAACTAGCAGCTACAAACAACTCCTTTCAATCCCAACCGAACC
ACCGAAACTTCATTCTAACAGCGAACCAACAACCTATACTACACAATTCATAATCAACAGATATATCCAACAGTGTCTCA
ACGTCAACCTCATATCCTCATATAAGAGCAAATAGATCATATATCACATGAAGAGGGGCAAATAGGTAAAATCCACACAC
CACAGACAAAGATGAAGTCAAATGCGATGCAAATGCAATAATGATGTCATGTAGTCGTGATGCATGTCTGTCCTACGATA
CACATCTGTTGACGTAATTAGTCCGCGCTAAATACTCAAATCAGAACCCATGGGGGCCACACATGGACCATGTATCACTG
CCGGAACCAGATCCCATCGG
>mtp422.contig_14
ACCAATAGACTTCCCGCAGATCACGGTACATCTTAGTGGCGCCTGGATGAATAGAATATCTGGAATTGTGGGCATCTGCA
AGAATATATTTTCTCAACTTGCCCACATTAAGAACACATAATCGACCCTGGTAGCGAAGCACACCATCTCCCCCTTGGGA
GAAAACCTCCACTCTTTGATTGTGGACTGCACCTTTAAGCTCAAGCAAGATTGGATCACTGTGTTGCTTTTCCTTAACCT
CAACTACCAAAGAAGATTCTGCCACATTCTGAACCGTTACACCACCATCTGATATGCTCATAAGACGAACTCCTAGGCGA
GCAAGTCTGTGAACATCCTTTGCTACCTCTTTTATTTCTTCCTCAACATGTGTTACACTACCCATAGATAATCTGCCAAA
AGCATCTGCTACTACATTTGCCTTACCCGGATGGTAATGCACGCTCATATCATAATCTTTGAGGAACTCTAGCCATCTTC
TCTGGCGAAGATTCAACTCTTTCTGGGTGAATACATACTGAAGGCTCTTATGGTCTGTGAACACATCTGCGTGAACAACA
TACAAGTAATGTCTCCAAATCTTAAGTGCAAACACCACTGCTGCTAGCTCGAGGTCATGAGTTGGGTAGTTCTTCTCATG
CACCTTAAGCTGTCTAGAAGCATAAGCTATAACCTTACCTCGCTGCATCAACACACAACCTGGGCCGACTCTGGATGCAT
CACAATAGATCACATAACCATCTAAACCCTCTGGTAGAGTCAAGACAGGAGCTGTAGTCAACCTAGTTTTCAATTCTGCA
AAGCTTTTCTCATAATCATCTGACCATTGGAACTTAACCTTTTTCTGAGTTAACTTAGTCAATGGAGAAGTTATGGATGA
AAATCCTTCCACAAACCGTCTGTAATAGCCCGCTAAACCCAAGAAACTTCTGATATCTGTAGCAGAGGTAGGTCTGGGCC
ATTGTTTCACTGCTTCTATCTTCTGGGAATCTACTCGAATTCCTTCACTAGACACAATATGCCCAAGGAAGGCAACTGAT
TGTAACCAAAACTCGCACTTGTTAAACTTTGCAAATAACTGGTGATCTTTGAGAGTTTGCAGAACAACTCTCAACTGACT
TGCATGTTCTTCCTCATTCCTAGAGTAAATGAGGATATCATCAATAAAGACGATAACGAACAAGTCCAAGTACTGCTTGA
ACACTCTGTTCATCAAATCCATGAAAGCTGCAGGAGCATTGGTTAGTCCAAATGACATAACTACAAATTCATAATGACCA
TACCGAGTTCTGAAGGCTGTCTTCGGAATGTCACTATCTCTGACTCTAAGCTGATGATAACCTGATCTGAGGTCTATCTT
TGAGAAATGACTAGCACCCTGAAGTTGGTCAAACAAGTCATCAATCCTGGGGATAGGATACTTATTCTTGATTGTGACTT
TGTTCAACTACCTATAGTCAATACACATTCTGAGAGAACCATCTTTCTTCTTCACGAACAACACTGGTGCACCCCATGGC
GAAATATTAGGTCTGATGAAACCCTTATCTAGAAGGTCTTTCAACTGCTTTTTCAATTCCTTAAGCTCAGCTGGAGCCAT
TCTGTAAGGAGGGATAGAGATAGGCTGGGTATCTGGAAGGAGATCACTTCCAAAGTCTATTTCCCTTTCGGGAGGAACTC
TGGGAAGATCTTCTGGGAACACTTCTGGAAACTCACTGACTACAGGAACTGACTCAAGAGTTGGGGATTCGGAACTAGAA
TCCTTAACCCAAACTAGATGATAGAGATAACCCTTAGAAATCATCTTTCTAGCCTTAAGGTAAGAAATGAATCGACCCAT
AGGCGCTAAGCTACTACCCTTCCATTCTATGATTGATTCGTCTGGAAACTGAAAACGAACAATCCTAGTTCTACAATCGA
CTGAGGCATAACAGGAACGAACCAATCCATGCCTAGAATGACATCGAAGTCTACCATATCTAACTCTACAAGATCTGCTG
AGGTGACTTTCTGAGAAACTGTGACAGGGCAATTTCTGTATACCCGTCTAGTTATAACTGGGTCACCGACAGGAGTAGAG
ACTGAGAAGGGTCCTGAGAGAGTTTCTGGACTAACACTGAATTAGACTGCTATGTAAGGAGTTACAAGATGCAAAGTAGC
CCCTGAATATTTCCACTAAGTGAACCATACGTGAGCCACATCCTTAAGCTGATAAGATGCCAACTCAACCCTACCATTAC
TAGTCACTTGCATCATTCCAAAGATCTTCTTGACCTCATCAATAAAGTTTTGTGGGTCTTCACCAACTTGTGACCCTAAA
ACTTAGGCGGATTCATCCTTATAAAAATTTCAAACTCTAGCTGCCACTGATCCACCATTTCTATTAGTAGGAACTGAAAC
TTGCTGATTGTTCTCAAGCCAAAAGCTGAATTGGCATTTTGAAACTCTACATTCGAAACTTCCTGATCTGGGACTAGAGG
AACTGCGTTCGCATTGCGTGCATTAGCATTCCTTGCCTAAGCTCTATAAAGAGGCATGATCTTAAACGCATAACGATGGA
TTAGAAAGGAAATCATACCAACGCACGATAAGAATATCAAGAAAGTGAAGTTTTCCTAAAACACTTCATAGCCTCCCTCT
CATTAAATGTGGTGCACTTCACACCCATGAAAATGACTCTACTTAGTGCGGCTTTTCAGACATCCTAGGACACTTAAACC
TAATGCCCTGATACCAAGTTTGTCACGCCCCGAGCTACCCCCGAGACGCGGACACGGGACCTAGGACCACAAGTGATCCC
AAGCTAACCCTGCTGGCATGATCATGAACATACTAAAGATAATAAACTGATGCGGAAGCTAAATCATAAATAAAATGAAA
AAAAAAATGGGGAATACCCATACACTATAACTGAGATATATGATAACTGATGAGTTTAATACAAAGAAGATATTAACTCA
ATACTAAGTTGAATCTAACTATGTCTGAAATAAGCCCCTAAACTGACTAGAAGTGCTGGGACATGCCCCAGCTAAGTCTA
GAAAATCTGAAACTAAAGACTAAAAATACTGAAAAGAAACTCATGACTATTGTCCTCGGAGAATGAGGACTCACCACTGA
TTCTGCTGAACTGGAGATCGGGAACCGATCTAAGCGTGATCTGGATGCTGAGAACCTGAACCTACATCACGGGAAGATGT
AGCGCACGTATGTGTCAGTACTTGAAAGGTACTGAGCATGCAGGATAGAGTAAAGCTGAAATAACATATAACTGAACAAA
GCATACTGACCAATGATATAATCTGGACATGATATAGATACTGAAAATACTGAATACTGAGCTAACTGATGCAATGACCA
AATTTATAAGATGTTGAGACTGAATACTGACTGTACTGAAATATGGTCAATGCAATAGAGTCTGACTGAACTGTGGGAGC
TACTAATAACCGACATAAAACCACATGAGCTAAATGTGGAGTCCGATGTATACGCCCCATCGAGAGGACCCAATATACCT
TGCCAGAGGTATAGAGGCATGCTGGCGTGATCACTAAACTGATGTAGCCCACAGAGGGGACTTATACCTACGTGGCTCGT
AGTTCTGGGACTATATGGGTACGCTGAACCCTAGTCCAACTCAGTATTATGCTACTCCCAATGAATTAAGTGGTTAACTG
GTTATGACTGAATTTCTGTAAATATTGGATAGCTCGAACTGAACATGCAAACTGAGAATGCAACAATTAATCTGATAATG
ATGCATTCATAAACTGAGGCATGTATAACTGAATATATTATGACTGAAATACTAAATAGTTTAAAATACTGACATGTAGA
TATTCATACTTGAAAACTTCTTTTTAGAAAACAATACTCTGATCATTGATGACTTGGGAAGGCATATTGCATAAACATTG
ATGGTATATCTAGATACCATACTATTCATACATTGATGACCTACTTAATTGTCATACTAATCATGTTTTAGAAGCTCTTT
CTCAAAACTCATCTTAACTTTCTCAAAAACTCAGTTTAAAACTCAAGTGTTGTCTTTAAGAAAAGCTTCTCAAGATTTAT
AACTCAAAATAGGGTTTATACTGAAATATACTGATAATGATAATGTGGCATAAAACTGGAGCATGTATATCTGAATAACT
GAAATATCTGACCTAGCATATGTAATTCAAGAACTAATGAAATACATAGCTAGGGTTCTGAAATTCATGCGATAAACTGA
GCAATAACATGATAATCTGATTTGGAACATTTAAATAACTAATTCATGATGATCTGTTGAAATTCTAGAAACCCTAGGTC
TGTTCATAATTATGGAATCAAGAATCTGACTGAATTCTAGAGACCTAATGGGCGAAAGGAACCCACTAGTGAAATCCCAC
ATACCTGGTGACGAATTCCACGGAGAAATCTTTCGATTTCGAGGCTGGAACTGGAGGAACCTTGCTGCTTTCTTGAACTA
GGGTTCTTGACCTTTTTCTCCTCTCTTGCTTCTAATTTTCTAAGTTTGATTAATGATTTTGACTAAGGTAAGTTCTAGTT
ATGTTTCTAGGCTTAAACAGATTAAAATCTCATGATTTAAGGTTTAAACGATGTATCTTAGGGGTTAAATGAAATAGGAA
AAGACCAAAAGACCCCTAAATTAACTGCCGTCGGAGTGATCGACGGAATGGACTGACTGTCCGTCAATCAATCGACGGTC
CGTCGATTGGGTCCGTCGATCGAGTCTGCCTGACAGGGCTTCACTAAAACGAGCATAACTTTTTACTCGGAGGTCGGATT
TTAGCAAAATCGGTGGCGTTAGAAATATAATTCAATTATCTATCTAACTATAGGTCATGGGACACATAATTCATTTTGTG
CTAAGAATTATGACCATCTGAAGTTGACCCATCAATATTTTTCAGCTAACTGGCTGTTAGTTCTCACTTACGGTCAGACC
TACGGACCGTGGATAGATTGACGGTCCGTGATGGTCAACCGTCAATCGGGACTGAAGCTAGGCTTTTTGGGGCATCGATC
CACGGACACGAACTACGGTCCGTGACGTGACCTACGGACCGTAAGTCCGGCCGTGGGTCAACACTTAGCCAAATTTTTTG
AGCTTGGCTGGGGAGGGGTTGCAGTGGTGAACCACGGACCACCAGCATGGGCCGTGGTTTGACCTACGGTCCGTGGATGG
TGACCGTAAGTTGCACCTGCAACTTCACCAAAAATCTGCATTTTTGGTCCGTTTCGGATACGGGGTGTTACATTATCTCC
CCCTTGGGACCTTTCGTCCTCAAATGAAGACCTAACTATCTGAAATGGAGGGAGAGGGCTGCAATCCCTACCACTGAACA
CTGAGAACTGAATTTCTGACTGAACTGAGTTCCAAAAACATGCAAATACGCTGAAAATGCAAGTACAAACTGAAGGAACA
TGATTCTAAGATTGAATTTTCGCATGAATGACTGAAAAACTGAAGAGGAACTATTACCTCAAGCTGGAATGGAATCGAAA
AGAAAGAGGTGAGGATACTTGCACTTCATGGCTGCTTCTGCTTCCCAAGTAGCTCCCTCTACGGACTGACTCCTCCACAA
AACTTTGACTGAAGCGACTTCTTTATTTCTCAACCTTCTAACCTGACAATCGAGAATCTCAACTGGTACATCCTCATATG
AGAGTCTATCTTTCACGGCCATACTCTCTAATGGCACTATGGATACTGGATCACCCACACACTTCTTCAAAAGAGAAATG
TGAAAGACTGGATGCACTGCTGCTAAGTCTGCTGGCAACTCTAACTCATAAGCCACTTTACTAATCCTTTTCAAGATCCG
GTAAGGGCCTACATATCTGGGACTGAGCTTCCCTTTCTTGCCAAATCTCATCACCCCCTTCATGGGTGACACTTTCAGGA
AAACCCAATCCTCAACTTGGAACTCTAGTTCCCTTCTTCTCACATCTGCATAAAACTTCTGGCGACTCTGAGCAGTCTTA
AGTCTATCTCTAATGAGTTGCACTTTCTCCTTAGCATCAAGGACCGAATCTGGTCCTATCAAGGCTGCTTCACCTACTTC
AAACCAACCAACTAGAGATCTACATCTACGCCCATACAATGCCTCATAAGGGGCCATCTGAATGCTGGAATGGTAACTAT
TGTTGTAGGCGAACTCAATCAGAGGAAGGTGATCATCCCAACTACCCTTGAAGTCGATCACACAAGCTCTCAACATGTCC
TCTAAGGTCTGAATGGTACGCTCTGCCTGACCATCCGTCTGCGGATGAAATGTTGTGCTAAGATTAACCTGAGTACCAAG
ACCTTTCTGAAATGACTTCCAAAAATGAGAGGTAAACTGAGGACCTCTATCTGAGATGATAGACAAAGGAACCCCATGCA
ACCTCACAATCTCATTAATGTAAAGCTTGGCGTAATCCTCCGCCGAATCTGTAGTCTTGACCGCCAAAAAGCGAGAAGAC
TTAGTAATCCTATC
>mtp422.contig_15
TCTCTTTATAATAGTAAACCCCACAACCAACACCATTTGGATGTGACTTCAGGCTCGGATGACGAAATTCAAGAAGCGGT
GTCTTTTTGTTCTAACATTATACTAGTTGGATGTGACTTCAGGCTCGGATGATGAAATTCAAGAAGCAGTGTCTTTTTGT
TCTAACATTATACTAGTTGGATGTGACTTCAGGCTCGGATGATGAAATTTAAGAAGCAGTGTCTTTTTGTTCTAACATTA
TACTAATTGGATGTGACTTCAGGCTCGGATGTTGAAATTCAAGAAGCAGTGTCTTTTTGTTCTAACATTATACTAGACCA
ACCGAAAACTTTTAGTTACCAAAATCACAGAGATGTCATAACATGACTTAATTGGTTTAGTGCAATGAAAGGTCACAAGT
TTATTCCAAAGGTCAGGTTGTATCATTACCCGGCCCATACATCAAAAACAAACTTATCGACTGAGTTCTAACATTATACT
AGACCAGTCTCAAACTATTAACGTGGTGACCATCCGGTGTCCCGTCCATCTTTACAAACGCCTCATCCCTAAAGTCAAAT
GAAAGAATTCTGCATTTAGGAGTTTCCGATAACAACCAGTAATAACATCCATTCAAATAATTAGTAGTGTTTATTATGCT
TTCTCGACAATTTGTTTCATCTAGGTTATGTTAGAATATTTTCCATGAATCCCTAGAACATGAGTAGCTAGCCCTCTGCA
TATTCTTCCATTTGATTATAGTAAACCACTTTATAATCCTTAATTATGGGATCTAATCTGAATCCAATATAGTGATTGAA
TGTATTAACAGAGTCAAACCCAATTGTTGCGGCAGGGAGGTGTCTTGGATTCCACAATGTACACAAAATGGCATTATCAA
TTTGTCTTTCTATGAAAAACACACCATCAATAAAATAAAGATATAAACATGAGAAAGAGAAATGAGGAGTAACTTAGCAA
TGACCCATTGGGACATGAATCAATCCAAATAAAAACTTCATTGGGACACTTACACTACACCAGAATAGACTTTTAGTGAC
AATTAATTAAATTAAATGCCACTAATTTATATTCTGAAGTCACGTATTGCGGCAATTAAACTTTTATTGGTAAAAGATTA
GTAATTTCAAGTGCAAATCCTTTTAGGAGAAAATTAAACTATTGGCTCTTCATCAGAACCAAATTAGGCCCCCCATATCC
TTGTCCTAGTTATTTTCAATTCTCAATTTCCTTCAATTTGTGTCTGTAAGTGAAGTATAATTAGGGTTCATCGAGTGTGG
AAGGCCACTGGAGCAAACTATTACACTGGATCGGGTGGAGACAACTACAAAGAGGTGGATACATAATAGGCTTAACGACA
ACACTTTTGAGGTGTTTTCTCCCTTTTAAACTTATCATCACTTTTGAAGGCTTCAGATTTTTGTAGTTTTTCAGTTTTTT
CATGTCTTCTATCTTTGAACATTTGTGGAAATACATTTTGTTAGATGTTTGATAAATTGTTTCACTCAATTTGTTTTGTG
CTTTATATCAGTAGGCATGGATTTAAGTGTTGAGGAGTGTGTTGGCCATCACTAGGGGGTAAGCTATGCGTATACCCCAC
TCTTTCCCAGAACCCACTTGTAGGAATACACTTGATGAGATCCGAAAAGTTTTTTTTTTTTTTAGAGTTCCTGTAACTTT
CTTAAATAGTACCCCAATAGAATGGGGTCTCAAAAAGAGATCCAAATCTTGTCATATATTCAAGTATATGTAATTTTAGC
TTATAATTAATGCCATGACAAATATATGATGTCTGATGAATAATATTGTCATTTATAACTTGACTTGGAATTGCTTCTTG
TGCAGCAGTGCACCTTTCAGCTACAAAGGATTTAACTTGTTTTATCTTTAGTAAGCTCTTTAGACGTATTTTATATGTGA
TATTATGATGCTCCTCTGCAAGCAACAAATTAATGCTAAAAGAAATCCAAACCATTTGAATTATAAAAGAGATATGTAAA
CTTGAATGCATGCTATATAGAGTATGATACTAATACTAATTGCCTAAAAATAATGAATGTAACTAATTCTCATTCTGAAA
GCAACGACTGCATTACTTACCCAATAACATAGTGGGGTTGATGAATTCTTTAATATAAGTGATCGTCCATCAATAACATT
CTTTCTTTTCTTTTTTTAGATGAAAAATAATAAAGAAGTAAGATGTCGATTAGACAAGTTACTGTAGATGAATGAGATAA
CAAGTTAATATTAAAAGTGGCTAGAGTTTTCCTTTTACTTCTCTTTTCAGCTGCCTCGACGACTATCTTAACATTAACAA
TGCAAGAGCTATAAGGAACATTTTATATCTAACAATGTCAATAACAGATGCAGCACAATGCAACATTCATTAAAAGATAC
TTAGGATGAGCCACTTTAATAAAAAATAATAATATTAAAATGCTCACAATCACCAACAACTTAATTATAGAGTATACAAA
CAAAAATACTCTCATATTGCACCTAATTAAATAGGTTACAAGCTAGAATGAACCATAAATAAATTTTAAAGAACCTGTAA
ATGTTATCCAATATGCTCTAAGCTCTTATTGAAATTTAATATGTGGCCCTTGTCATACAATGATTGAGATGGAGCTCACT
ATTCCCTTGTCGTTTAATTGTTACTAAGCTCTCTTTATAATAGTAAACCGCACAACCACCAATCTCTGGACAATAATGCA
GGCCATGATGACGAAATTCAAAAAGC
>mtp422.contig_16
AAACGTATATATAATTATTAATTTTATTATTTTTCTATATATGATTTCTAATACTATTATATACTATACTATACAGTGGT
TAAATGAAAGGAACCTAAAGAATGGGTATTGCACATCAAACATCGTCCCAGATGTTGATTATTTTAACGGGATTTGCCAA
ACAATAGTCATTTTTGCTTTGCTTGGATAACACATTTATATCTTGCCCCACCAGTACAGCCACAAGAGGAAACAATCTCG
TATTTCCAACTACGGTAATTACTATTATATATATGATCTTTAATTAAAATACCCTCCCTAATTGCATGCATCTAATTAAT
TAATTTTCAGGCAATTTATCACTGATCAAGGAAGCTTGCTTATTGGAGGCTAGAGTGAAGTTTCTCAACCTATAATTTGC
CGATTGAGATAATGATCTCTACGAGCTGCATTTGGATTGAAAAGCTATGAATTCTCACACAATTTGTGAATAAATATTTA
AGTCGTCATTTATTTATTTTTGTTCATTACAAGTTAGTATTAGTTAAAGCCAACAACACACATTCTCAGTCCTATGTGAG
CATACGCGCAACAACACACATTCTCAGTCCAACAAGCCAAAACAATGGAATCCCAGTTGCCTCGACGACTGTCGTCACAT
TAACAATGCAAAGAGTTATAAGGAAAATAAAGGGTAATTTTATGTCTAACAATGTCAATAACAGATGCAACATCAATTAA
AAGACACTTGGGATGAGCCACTTTAATAAAAATTAAAATGCTCACAATTACCAACAACTTAGAATATAAAAACACTACTA
TTACACACGGTAATCTCATATTGCACATAATTAAAGCTAGAATGAACCATAAATAAATAACATGTAGTAAATGTTATCCA
ATATGCTTAAAGCTCTTATTGAAATTTAATATATGTTCATCACTTTTGTCAAACAACGACTGAGGTGGAGCTCACTATTC
CCTTGTCGTTTAATTGTTACTAAGCTCTCTTTATAATAGTAAACCCCACAGCCACCACACTGTGGATTCGACTTCAGTCC
CGGATGACGATATTCAAAAAGCCTCGTCTTGTTTGTCCTAACATTATATGAGACCAGCCGGGAACTTTTAGTTACCAAAA
TAAAAGAGTTGTCATAAAATGACTTAACAGGCGTAGTGAGATGAATGGTCAGAAGTTTGTTCCAAACGCCTAGTTGTATC
ATTACCCATACATCATTAACACACCCGTCGACAGAGTTCAAGATGCCAACGGAGTCACCAAGCAACATTAGTTCTGCCGA
CCAACTATAATCCTCGTGACCACGTGATGGCCCTTCCATCTCTACAAACACCTCATTCCCAAAGTCAAATGAAAGAATAC
TAAGTTTATTTTTGACATCCTTTATCAGCCAATAATAAAATCCATTCAGATAATCAACACTGCTATAAAAGTTTCGTACA
CACGTACTAGGATTTTGATGTACGTCTAGATTATGTTTGAATATTTTCCATGAATCCCTAGAACATGAGTAGATCGCTGC
ATATTCTTCCATGTGATTATAATAAATCACTTTATAATCCTTAGTCATAGGATCTAATCCGAACACTAAATGGCGATCAC
ATATAAAATATTCAAAGCTAATTGTGGTGGCAGGGAGGTGTCTCACCTCTCTGTTAGCTGGATTCCATAATGTACACAAA
ATGGCATTATCAATTTGTCTTTCCATGAAAAACACGCCATCAATAGAACCTAACAAGTTGGTAATATTATCTCCAAACCT
TTGGAAATTTTGTTCATCTATACCCTTATCGGAAACCAAAGTAACAGTAGGGGCATCATCGGCTGCACCATAATCATAAA
TCAAGTGTTGCGGAGGCTTCTTCTTCTTACTTAAATTCAAGTGGTCTATAGTAAAGCTAGGGTTATTGATAAGATTGCCC
CAATTTTTGCATACACATTTGAATCTTAGCAACGATTTCACAGGCAAACTCAATAGAATCTCTCTTAATGATTCTTCAGA
AAAAGCCCTACTCGTAGCCATTGTAGTACCACACAAGAAAAATCCCCCAAAAGAAATGAGATATCAATCCAAAATCTAAC
AGATCTAAACACACCTTTGATAGGAAGCCTTGAGTTGTTTGATGAAGAATTCGCTGAGTGATCGAAAAGAATTTTGCAGT
TAATTTGGCTCCATCGGTGATGGAGCTTACGGCAGTTTGGTGGTGGTTGAACGGTGGAGATACGACGGTAATTGAAACTT
GGAAGAGGAATGAAGCAGAGGTTGTTTATACAATTGGAAGAGGATTTATAGGCAAAATCAAAGGTTGTTTATACAATTGG
AACGGTGGAGATACGACGGTAGTTAAAATTTTTATGTTACAAATCAATTTTGAAAAATTAATCAAAATTTTTAGGAAAAA
ATAATACATATCATATTTACTAGTTTCATTTAAGGAGAAATGGTCAAAATATTCTTAAATAAGTTAATATTTTCCCCTTT
TTATTCTCTTTTCACAACGGGACGAAATATATTCATAAATGACCAATTATAACTTTCCTAGATTAATAAAAAAAACAAAT
ATAGGCAAAAAGAGAAACAAGGGGTAAATGAGCATTAACCCATTGGGATATAAATCAAATCAATACAAACAAAAACTTTA
TTGGAACACTTTCAAAATTAAACAAAATATTGTTAAAAAAAAAAAAAAAAAAGAGGGGAAATTATATAGTTACGGTGATT
TGACAAAAAATTTCAAGCTTTTCCAACAAGAAAAACTTAATTCAAACTTACTATTTTGTTATAGTATAAAAAAATTTTAA
AAATTGTTATTCGTAATTCAAAATTTATTTTTTTGTTATAGTATAAAATTTAGAAAATACCAGTATATAACAATTAAAAA
GAAAATGAGGATGAGTATTGAACCGTGGGCTTGTTTGATTACAAAATAGGAAAAATTATAGAAATCACACATTTTAGTTT
ACTTATCACCATTATCCATATAAGTTTTACAAATCTCTAAAATCCCTCACTTTCGCACATCAGATTAGTGTATCATGTAT
AAAATGTAATGTATCTTACTTAACGATTAATGTATCTCGCGCATCAAATTAATGTATCAGCGCTTATATTATTGTATCTG
TTTGAGGAATTTCTGTAATTATAAATTTTTATGGGATAGATTGTAATTTAGCCTTAAAAGTATGTGATTTCTGTAATTTG
CCCTACAAAATAAAAGAGAATTTTGGTTTGACATGATTGGGTCGTGGGCTTGTTCTTTTCTTTTTTTTTAGATGAAAAAT
AATAAAGAAGCAAAGTGTCGATAAAGGTAAAAATATTGAATTGTCAAATCAAATTGTTTTGGATAATTTATTCTAAATGA
ATGGTATAACAAACTAATATTAAAAAGAGAAACTTTCACATATGCCACTCAAAAATAGCCTAATTACTCTCCATAGTTAT
AGTTTGATAATTACAATTCGTAGTTACATGTTATAGGGAGGAAAGAGGCGAGCGAGACTGGGAGAGAGAGGCGAGCAAGA
CTGGAAGAGAGAGGAGAGAGGCGAACGAGAGAGGGCAAAGATAGGAGAGAGGTGAATTGTTTATGTATATCGGTTAGATA
ATTGTATATTATACATATGTATTTGTATATATGACAAGCGAGATTAGGAGGGGGAGAAGAGAGGCGAGTGAGATTGGGAG
AGGGAGGAGAGAGGCGAGCTAGATTGGGAGAGAGAATAGAGAGGCGAGCGAGAGAGGGGCAGAGGTGGGAGAGAGGTGAA
TTGTATATGTATATCGGTTAGATAATTGTATATTATATATATGCATTTGTATATATGGCAAGCGAGATTGGGAGAGGGAG
GAGAGAGGCCAACGAGAGAGGGCAGAGAGTGGGAGAAAGGTGAATTGTATATGTATATCGATTAGATAATTGTATATTAT
ACATATGTATGTATGTGTATATTCTGGCGAATTATATTAT
>mtp422.contig_17
AAAAAAATTAGTTTTGAAAAAGTATTTTAAAAGAAAAAAACTATTAATTTTTATTTAGAAACAAAGATATTTCTTCTATT
TAACCAAACTATCAACTAAATGCATTTTTTGTTGATTTCATTAGTGACATTTTTACTCTTTTTCCGTAGATGGAAATAGT
TGACTATTGTGCATAGACATATTTGATTATGAGTAAATGAGTAATCTATATTAAAGACAGCAATGTACCGATCGGGTAAC
AAACAATAATGACCACAATATAATGAATTAATTAGTTGATCTCCAAATCCTTATCCTTCTTTTTCTTTTCTTCTTTTAGA
TGAAAAATATAAAGAAGCAAAATGTCGATTAAGGTAAAATTAATGAATTGTCAAATCGAATTTGATTAGATAATTTATTC
TAAATGAATGGTATAACTATAACAAGTTAATATTTAAAGTAGCTAGAGTTTTGTTTTTTCTTCTCTTTTCATTGTCATGA
CAAAAAATAGTATAACTATAACAACTTTTCTGAATTAATTAAATTATTGAGTTTTTTCTTCTTCCTTCAATCTATCGACT
CATTACAAAAAATACATGAGAAAACTGAACTATTGAACACTTATTGCTGAAATGTGAAGACATTGATATTGACATTTCAC
AATTGTTGAATCCAATAATTACTTAACCAACATACAAAAGTAATTTATTGTCGTTAATAAATCAAATTCACCATAAAAGC
ATAGTTATTGCCATAGCATTTGGCTGAACTGATTCATCAAAATTAGTCATTTGTAATTTCTTGCAGAACATTATAACAAC
TAAAACATCAAAATATAATTATATACATAATTGCTTTCATGAACATAGTAAACAACAAAAGAGTTCAACTTCGAATTGTC
TAAAGTCTATCCCTTTTAACTTTCATCTTTTAAAAATATTCAAACCAAATGGAGATGCAAAACTTATATGGAAGAGTTCT
ATTTACCTTAAAATGGGTCAGTGGGCTGGTTTTTTTTTTTTTTTCACTTATAAGAAAAATATTTGAAGAATATGATACAG
AAATGGCTTCATAGTTTATTGATAGTTCTTATTAATAATATCCCTTTGTTTCCCTCCCCCGTCCTGCCCTTCACATTTCT
TAATTTTCCATAGTTTCCCCAGAGAACCCAAGAATTCTTTGACCACTGATGTAATGACCCTAAACGTCATTTTTGGAAAA
TTTCATAAAATGACCATTTTACCCCTCCCGATAGTTTTCCCGAGTCCTAATTGTTGTATTTTTGAAGTTGGTTTGGAAGA
AAATTGATGAAAAGTTGAGTTTTTGGAAAGTTGAGTTTTTAAGAGTTAAAATTTGGTTAAAAGTGTTATTTCGTGTCATT
TGGAGTTTCGAGACTCGAATCGGATTTCCGTCGATTTCAGCAGTTTTAGAATGTCGAAACGGGTTTATGAGAATTTACGG
AGTCGAATTTGGAGTTAAAACGAAGATTTGAGGTCCTAAGTTGCTGAAATTGTGAAATTTTGATCAAGAGTTGACTTTGG
TCAACAAACGAGGTTTCGATGCTCGAAATGGAATTTCGAGGGCACCCTTGGATTTAGGGGGTGATTCTAAGTCTAGAATG
AGTCTTGGTTGAATTTTTAGAGGCCCCGAGTGCGTTTCGAGTTTTTGAGCCTAAAGTTAGTTTTTGACGCCTTATCGGAT
ACCGGGTCAAGGAGACCTCGAATTCAAATTCCGACGATTTCA
>mtp422.contig_18
GAAAAGTAAGTTTGAATTAAGTTTTTTTTGTTGGAAAAGATTTAAAAAATTTGTCAAATCACCATAACTATATAATTTCC
CCTCTTTTTTCTTTTTTCTTTTTACAATATTTTGTTTAATTTTAGAAGTGTTCCAATAAAGTTTTATTTGTATTGATTTG
ATTTATATCCCAATGGGTTAATGCTCATTTACACCTTGTTTCTCTTTTTGCCTATTTTTTTTTTATTAATGTAGAAAATT
TATAATTGGTCATTTATGAATATATTTGTCTAGTTGTGAAAAGAGAATAAAAAAGGAAAAATACTAACTTATTTAAGATC
ATTTTGACCAATATTCCTTAAATGAAATTAGTAAATGTGATATGTATTATTTTTTCCTAAAAAAATTGATTAATTTTTCA
AAATTGATTTGTAACATAAAATTTTTAATTAAATTTCCCAAAAAGTAACATGTGCAGACTCTGATTTTGCCTATAAATCC
TCTCCCAATTGTCTAAACAACCTCTGCTTCATTCCTCTTCCAATTACCGTCGTATCTCCACCGTTCAACCATCACCAAAC
TGCCGTAAGCTCCATCACCGGTGGAGCCAAATTAACTGCAAAATTCTTTTTGAGCGAATTCTTCATCAGACAACTCTGTT
TTTTAGGCTTCCAATCAAAGGTGTGTTTAGATCTGTTTGATTTTGGGTTGATATCTCATTTCTTTTGGGGGATTTTTTCT
TGTGTGGTACTACAATGGCTACGCGTAGGGTTTTTTCTGAAGAATCATTAAGAGAGATTCTATTGAGTTTGCCTGTGAAA
TCGTTGCTAAGATTCAAATGTGTATGCAAAAATTGGGGAAGTCTTATCAATAACCCTAGCTTCACTATAGACCACTTGAA
TTTAAGTAAGAAGAAGAATCCTCCGCAACACTTGATTTATGATTATGGTGCAGCCGATGATGCCCCTACCGTCACTTTGG
TTTCCGATAAGGGTATAGATGAACAAAATTTCCAAAGGCTTGGAGATAATATTACCAACTTGTTAGGTTCTATTGATGGC
GTGTTTTTCTTAGAAAGACAAATTGGTAATGACATTTTGTGTGCATTATGGAATCCAGCTAACAGAGAGGTGAGACACCT
CCCTGCCGCCGCAATTAGCTTTGAATCTTTTGCAGTTGGTCGTCATTTAGTGTTCGGATTAGAGCCAATGACTAAGGATT
ATAAAGTGCTTTACTATAATCAAATTGAAGAATATGCAACGATCTACTCATGTTCTAGGGATTCATGGAAAATATTTGAA
CATAACACAGATGTACATGAAAATTCTATGATGTGTCAACAAAACTTTTATAATACTGCTGATTATCTGAATGGATCTTA
TTATTGGTTGTTAAAGGAGAAGAATAATAAATGTAGGATTCTTTCATTTGACTTTGGGAGTGAGGTGTTTGTAAAGATGG
AAGGGCCACCACCTGGTAACGAGGATTATAGTTGGTCGGCAGATCTGATGTTGCTTGGTGACTCCGTTGGCATCTTGAAC
TTTGTCGAGGGGTTTGTTCATGATGTATGGGTGATGATACAACCAGGCGTTTGGAACAAACTTGTGACCATTCATCTCAC
TACGCATACTAAGTCATTTTATGACAACTCTTTTATTTCGGTAACTAAAAGTTCCCGGCTAGTCTCATATAATGTTAGGA
CAAACAAGACGAGGCTTTTTGAATATTGTCATCCGGGCCTAAAGTCGAATCCAAAGCGTGGTGGCTGTGGAGTTTACTAT
TATAAAGAGAGCTTAGTAACAATTAAACGGCAAGGGAATAGTGAGCTCCATCTTAGTCGTTGTTTGACAAAAATGGTAAA
CAAATATTAAATTTCAATAAGAGCTTTAAGCATATTGGATAACATTTACTACATGTTATTTATTTATGGTTCATTCTAGC
TTTAATTAGGTGCAATATGAGATTATCGTGTGTTTTTATACTCTAAGTTGTTGGTGATTGTGAGCATTTTAATATCATTA
ATTTTTATGAAAGTGAAGTGTATTTTAATTAATGTTGCATCGGTTATTGACATTGTTAGACATAAAATTACCTTTTATTT
TCCTTATAACTACTCTTGTTTTGTTAATGTGAAAACAGTCGCTGAGGCAACTGTGATTCCATTGTTTTGGCTTGTTGGAC
TGAGAATGTGTGTTGTTGCATAATACAATACTTGTTAACCGTCTTAGTTAGTTCACTCAATAGTCAAGATATTAGTAACA
TGAGTATAATGGTTCTTTGTACATTTTTCAGACATTAGGACCAGTGTAAGTGTTTCCTCTTCCATCAGGTCAAAACTCAA
ATGATAACTTGTTTGATTGATCATTTATAACTCAAATGGTTTGGATTTCTTTTTACCTAATTTTTATGTAAATACTTTAG
TGTTTGTGCATAATTCATTTTTATTTAACACAAACAAACAATGCATGCTTAACATTGTTAATATGAAAATTAATACTATT
TGTTTATAATACCAAAGAATCATAGAAGAATTAGTCACATTGGCTTTGACTAGTTCTAAAGTGTAAGGGTTGTGGGGTTT
ACTATTATAAAGAGAGCTTAGTAACAATTAAACGACAAGGGAATAGTGAGCTCCATCTCAGTCGTTATTTGACAAAAATG
GTGTCCAGATATTAAATTTCAGTAAGAACTTTAAGCATATTCAATATATAACATTTACATATGTAATGACCCGAAAGGTC
ATTTTGGTAATTTTTCGTGGAATGA
>mtp422.contig_19
TAAAATCGGATTAATTAATCAATGGAAAAGTAATCTATATTAAAAACAGTAACCGAGTAACAAACATTAATCGCCACAAT
GTAATGTGTAATGAATTTCCAAAATTTTATCCTTCTTCTTTTCTTTTCTTTTTTTAGATGAAAAATAATAAAGAAACAAA
TAGTCTATAAAGGTAAAAATAATGAAAAGGTTTCAGCAACAATTTTTGTGGAAAAAGTGGACGGTAAGGGAATGAAGTGA
CCATACTTCGATAAATTATCAACCACCATCATAATAGTAGATTTTCCCTTTGAGCTAGGTAAGCAAGTGATAAAATCCAT
TGCTATGTCTTCGAACACCAAATCAGGGATTAGCAAGGGTTGCAACAATCCAGCCGGATGGTGATGAACATCTCTCATTT
GTTGACAAGTTTGACAGGAAACAACAAAATTATGGATATCACACCTCATTTGCTTCCAGTAAAATTTGAAGCTAATTTAT
GATATGTACGAGCCACCCCAACATGCCAACCAATAGCAGTGTCATGAAACTCATATAACAAGTGATTACGGAGTGGGGAA
TCAGAGGGAACGACTAATCGTCCCCTAAAAAATAGGAGGCCATCATGAAATACATAGCCCAAATAGGTGGCAGACTGACC
TTCTAATTTCTTATGGATACCAAGCAGTTCGAGGTGTGATTGATTGAGATATATCAGTTCCTTCTCAAGCTCATAATTGC
GGGAAGAAATAGCCAGTAAGACAATGTCGGAAGGACGAGAAAGGGCATCAACAACTTGATTTGATTTCCCTTGGAGATAG
ATAATTTGAAAGTCGTACCCCACCAACTTTCTAAGCCATTTCTATTGTTCCAGCGTTTGTATAGCCTGGTTGGTCAGATT
TCTTAGTGATTGTTGATTAGTGGATATTGTAAACTTGTGTCCCAATAAGTATTGATGTCATTTACTCACAGCTTGAGTAA
TGGCAAACATCTCCCTGTGATAAGTGGATGCTCCTTGTATGCGTGTCCTTAACTTCTGGCTAAAATAAACTATTGGGTGC
CCTTTTTGAGATAGCACAGCCCTATACCTTACCCAGACGCATCAGTTTCCAGTTGAAACTCTTGGGAAAAATTGGGCAGT
ACTAGTACAGAAGTTGTGCTAAGTTTAGCTTTTAATGTTACGCCCCGAGCCTATACCCCGGACGTGACTGGCACTCGAGA
ACCATTGTTGGCCCCAAGCGAACCCTTGGCCTGGCTTACTTAACTCAGCGGAAGACTCTAAGCATGATTACAAATGATCA
AATGAACTTACTCAAATAACTTCATAATATAACTTAGAATGTTAAAAGAATTTAAACATTCAACTTGGTCAAAATGGCAA
CTCAAGTGTTAACATAAGATAAAATGAAAAGACTAAAGAACTAATAATTGACTGTTTAT
>mtp422.contig_2
AGAAAGATTTGAATATATAATAGATTTGATGGGCTGTTATTATAAGTAAAGATTGTAAAAGTTGAACGTCATATATTAAT
TTAATAATGATTTGTCAAATTGAACAATTTATTCTAAATGATGAATGGTGTAACAAGTTAATATATATGCTACACTTTTC
CTTCTCTCTTTTCACAACATATTATTACCCTCTTATATAAGCCAACAAGGGCTGGACTATCACAACATTAAATAATTGTA
CATAATGTTATTGAAATTGTACTATAAAATTGGATAAATATAGACTTGCCCCTCTCCTACAAACACACGTCTGTACTATT
GTTGAACACATATATTTTTCTCATAAAACATGTGTACTGTATTTTACCTCTCTTCGTGGCAATTTTAAGAGAATTAATTC
AACAATTCTCTTCACCTTCTTGGGGTTTTTCTCGGCTGCAATAGCGATGTCTCTTCTTGGTTTTCACAGGTTTGATTTTT
CTTCATCTTTATTTTTTTCTTTTGGTGTTGAAATTTTGTCCCAATAGATATGTGCCAACTTAAAAGAAAATGATGAATTG
AAAATTTTAAATTTATTGATTATAAATAAAGAGGTACCATTTCAATAATGACTACATTCAATTAATGGTTGCTCAATGTG
CACAATCTTTAGCCAACTGGAGATGGCTAATTTCTTAGAGATTCATAGAGCTTTTGGCACAAAACCTTGCAAATTCTACC
TCTCTTTTGAGTTTTTCATAGAAAAACAGCTCAACCCTATCTCATTTGGTGTTTTCAAGATGTAATTCCAAAATTACATT
ATCTATTTTCTTTTGATTTTTACTACTGGTAAAGTACCACTACAGAAAACATGCAAAAATTAGAAAGGGAACATGGTTTT
TATGTTTCTTATACTCGCCTGCTATCCGCCCTTTTTAAGTTTAGAATTTACATTCTTAACTACTTCAGTTTGAAGCTTCC
TGGGCATAATTTATTGATGACTCAAATAGTTTGGCTCCTAAATTGATCTGCATCTTGCTCTACTCTTTGACGAACTACTT
GATTACTTTTAATCTTTAGAATTAGATGTGCTAGAGGAGTGAGTCTGTACATTTTCCTGAGACGTATCTTTTCATTCAAT
TTTCACCTGTGTTGTTCGGACTCTTAAAAAATGTCAACGGGTGCATGTCAAATTCTCTAAAAGTAGAGTATATTTGAAGA
ATTCGACATGAATGCGGCATTGAAAGTGAAGTGTCTGCGCAACTTAGATTTCTGCACTCCTTATAGGAAACACTCATTTG
CTTGGAGTATCAAGTTTTGTATGATTCTAATTCATAATTTCTCAGGAATATGTAATTCTCGCTGGATTATCTGCTTTTGT
CTTTGAAATCTTTTCTTCTTCCTAATTTTCTTTTGTTTTGTAAATAAGTGCAATTTGAACTGACTTTTTTCATCTCTCAG
AGTAGGAAAATTGGAGTACTACATAGTCTCCGGTTCGTAGCTTCACAGCCATTTATCAAATTTATTTTTGGGAATTATTA
AAGAGAGAGTTACGTGTGAATGAGTGTAAAATTAGCTGATGAGGCTATAACAAGGCATGTTGAGATGGTTCAGAAAGCAT
TTCAAGTAAGTTTTTCTCAATATGAAGTCACTAAACACTGCCATTAAACCCCCTCTTACTTTCGAGTCCCTTTATGTTCC
ACTTCGCCTGCGATTCTTTTTTTTGTAGTAGCAACAACTCTTTAGATCTACCAAAAAATGGCGGACAGAAAGACGTTTGC
TTTCCAGGCTGAGGTTAATTAGCTTCTCAGTCTTATTATCAACACTTTCTACAACTACAAGGAGGTCTTCTTGGCGAACT
CATAAGCAATTCTTCCAATGTAAGTCTCAAGAGAGTTTTTTCTGTATTCTCTTTGTATATTTTTTAACGTCATCATCTAA
GATACTGTAGTTTCACACTTTTTGTGATTTTGAAATTTGATTACTTTAGAGAAATCTTGATTTTTTTATTGTCTTCATAG
ATATCTTTATGTGATCTTTTAGACAACTGTGGTGTCAACGATCTATGAGAATTTGAAATTTGATTATTTAGAGCAATCTG
AGGATTTTTATTGTATTTGTGGATAGCTTAACTTGATCATCTAGGATATTGTATAGCCATCACTCTTTGTGGTTTTGTAA
TTTGATTATTATAGAGCTGGCTGAGTTTTTTTAGGTTGGTTATATGTGTTGTCTTCGTGGATAGCTTAACGTGGTCTATT
AGGATACTGTAGTGTCGTTGCTCTCTATAATTTTGATATTTGATTATTTATAGCGCAAATGAGTTTCTATTTGAAGGTTT
TTTTATCTTTATTGTCTTCGTGGATGACTTAAAGTGATCTTCTAGGATACTGTACGTAGTGTTATGGCTCTCTGTGATTT
TTGAAATGTGATTATTTTAGAGCAGTATGAGTTTTTTTTAGGTTTTTTTATCTGTATATTATATTCATGGACAACTTGAT
GTCATCGTCTGGGTTACTGTGATTTCATTGGCCTTTGTTATGTTGAAATTTGATTATTTTAGAGCAACTATGTGACATTT
CATATATCAGGCAGATATCATCTTCAAACTTAGCTGATAGAAGTGTGCTTGGTTTGTGGTTTATGTCTTCTAGGTCTCTA
CTCTGAACATAGATATTATCTATAGCTTCAATAGACTAATTAGAAGTCAGTGGCTTGAGAAGTAAATCCTCCTTGAAGGA
CTGACTATCTTTCACATTCTTACAAAAGCCAAGATCAGACTGTCGGAAAAATCCACGAGGAATATATTCAGCATCCATAA
GATAACATGAGGGTGTCAATTAGCAAAGAAGAGCAGAATAATCAATAAACCAAGATTTCTGTTCAATTCAGAGAAATTTT
GTTTCAATCAGGCAACACTCTTAAGTACCTTCTTTTATTTTTTTCGTAATGCGTGTCCACCCTAGCTTGCACTCTAATAA
GTACCTAATCTCAAAGCAAGTAAGAATACCAAATAGCCATTTCTGTATAAAATCCATGATAACAATCAAAAGTTCTCTTT
TTGTAGGCCTTTTGCTTTCTATAAATGTAGTTGACATATACTTGAATATAATACAACATTTTTGTGCTACCACAATGAAA
TGCCGAAAGAAATGGAAATAATTTAGATGAATGTTATACCGGCCTTAACAACCACCATAACTTTCTCGCCAATATCACAA
CTACTTTTACCCTCCTGCTCCACTTTCTTGCCCTCCTTACTAATTACACCAGAATAGTTTTCACGTCTTTCTTTAAACTT
TTAAGAAAATCAACCC
>mtp422.contig_20
ACTTGTATATTTTTATTCGAATTCTGTATTTAGAGGTTTGTACATGTGACAACCAAATTCTGGGTAGTGTTGAGTCTTAA
TTAAAGTCTTTCGCTTACTTATTATCTTTTATTCTCGTATTTCTACTTCTCTATCGTTGTGGTTGGGTTAGGCTGACGTG
TCCGGTGGAAAATGGACACGTGCCATCACATCCGAATTTGGGGTGTGACAACTGAAGTGGTTTGGGTTCTAAAAATTAAA
TGGGTGGGTTTTCATAAAATTATTTTGAAATTAAAATTTGTGGACCAATTAGAAAAATGCTAGGTGTCTCTTTTAAAAGA
GTCAAAACTTGACTTTAATTCTGTTAGTTTGAGGGGTAGGTTTGAACTAAAAAATAAACATTAAGGGTATTTTTGAACCC
GAAGGTGGAAGGAGAGTATTTATAAACCATTTCTCAAAGGAGAAGGACATGTTTGGCCCTTTTCCGATAACAATAATATA
ATATTAACTATCTAACATTAATATTCAAAATAAAAAGTAATTTTTAAAAATAAAGAGATGGAAAAATAAATAAAAAATTT
AAGTTTATAACATCATAAATATTTGCTACACATAATTAAGTAGTACCTATTAAAATTTCAAAAAAATATTAAGTACCTTT
TTTACTTGATAAATAATTAAATTATAATGGAGCAAATAGAGACATTTTCTTCCTAAAAATAAATATGTTCATGAAAAAGA
GATAGACAGAGGAGGTGCTTTTTCATCTATTATAGATTATGTTCTTACAATATAACATATACTAGTACAATACAATTAAA
GCCATATTTAATGTTTTCCCATTCAACTGTTGTTAATTTCTGGTGGGTTTACTTTTTGCAATATTGTATTGGAAATATAT
AATCTTTGTTGTAAAGAAAATATGGATGCCATGTGGCCCCCAACAATTTGAGGACTTACATCACTTGTAATAGTGTAAAG
CCAAGGCTCATGCCATGTGGGACTAACCCATTGGAGGGCCACCATCACTTGACCAATTAAAATGGCCAAGTTATACATTT
GTAAGTCATCTTTTGGCTATAAATAGCCATTACATTTACAAAGGAATATATACGTATTGAAATACATTACTCTCTCAATT
GTCCTTCTTTTAGTATATTAATTTTAGTTAGTTATTTTATAACACGTTATCAGCACGAGTCTATGCCACTTCAAGTAAAG
ACTTTAAAAGTCTTGAAGGAATAATTTTTTCTTTCTTAAATAATGTCAAACCTTTCTAAACTTGAATTTCTTGCTTTAGA
CATATCGGAAAAAGGCTATCTATCATGGGTACTTGATGCAAAAATTCATCTTGATGCGATGGGTCTGGCAGACACCATCC
AAGAAAAAAAAATCAAGCATCGAATCAAAACCGTGCTAAGGCAATGATATTTCTCCGTCATCACCTTGATAAGGGTTTAA
AAATGGAATATCTCACTGTTAAAGATCCTCTAGTGTTGTGGACTAATTTAAAAGATAGATATGACCACCTAAAGTTGGTC
GTCCTTCCACAGGCACGTTATGACTGGATCCATTTGAGACTTCAAGATTTTAAATCTATCAGTGAGTATAACTCTTCCAT
GTTTAAAATCAACTCACAATTAAAATTATGCGGCGAAAATATCATTGACCATGATATGCTGGAGAAAATATTTTCCACTT
TCCCTGCCTCGAGTATGCTCCTACAACAGCAATACCGAGAAATGGGATTTAAAAAATATTCAGAATTAATTTCACATCTC
CTTGTTGCTGAACAACATAGTGACTTACTGATGAAAAACCATGAAAGTTGACTTGCTGGTTCTATGCCATTTCCTGAAGT
AAATACGACAAATTTTCACCAATCTAAGTGTGGAAAAGGTCGTGGCACCAGTCGTGGCCGTAGCGATGGTCGAGGAAGAA
ATTTCAATCATGGTGATCGTCTTGCACTAAATAATAACCTTCACCACCAGCAGTGTAAAAAGAAGGATGAAAAGCATGAA
GTGGTGCAGAAGAAAAATGCAGACAACAAATGTTATCGTTGTGGTGGAAAAGGGCATTAGTCGCGTACTTGTCGTACGCC
AAGGCACCTGGTTGAGCTATGTTAAGCTTCCCTGAAGAAAGTGAAAAATAACGCAGAAGCCAACTTTATCTCTGAAGATA
ATGTTGAACCCATGCATCTAGATATAGCAGATTTCTTTGAGAATCCCGAAGGAAAAATAGATCACCTGATAGGTGATGGG
TCTGTAATAATGTAAATATATTTTACTTCTGTCGTTTGTATAAACTAGTATGAATATATTTTTCTAGTCTTGTAAATAAA
TAAAAGGTTGTGTAATGTTTTCTTTTAGTAATAATATTATAATGTTTACTTCGTTTATATCTTTTATCTTGAAGAGTATA
TGGATACCTCTCAAATTTTGTTTGGATCAATGATCAATCATGAAGATATTTGTGTAATTGATAGTGGAGCAACGCATGCC
ATATTCAAAGATGAGAAATATTTCTCTTACTTGCTTAGAAGAAAAGCAAATGTTACTACAATTTCTGGTAATTCGAACTT
AATAGAAGGCTCCGGAAGAGCTACTATATTTCTGCCTAAGGGGACAAAACTTGTTATAGAAGATGCATTGTTCTCTTCTC
AATTCCTAAGAAACCTGTTAAGTTTT
>mtp422.contig_21
GGTTTGAAGTTGGTGAAGCAGGGTTGATAGGACCAGATTTAGTTCACCAAGCTATGGAGAAGGTGAAGGTGATTTGAGAG
AGGTTAAAAATGGCACAGAGTCGTTAAAAATTCTACATTGATGTTAAGAAAAGACGGCTAGAATTTGAAGTAGATGATTG
GGTATATCTAAAAGTTTCATCCATGAAGGGTGTTATGAGGTTTGGTAAGAAGGGAAAACTTTGTCCCCGGTATATTGGAC
CTTATCGAATATCAAAGAGGATTGACAATGTAGCTTATGAGTTAGAGTTACCACAAGAGTTAGCAGCGGTTCATCCGGTA
TTTCACATCTCCATGTTGAAGAAATGCATGGGCAATCCTTTATTGATCATACCAACTGAAAATATTAGGATCAAGGATAG
TTTATCTTATGAGGAGGTTCTAGTTTAGATTCTAGACCGCCAAGTTCGCAAGTTGAGGACAAAAGAAGTTGCATCAGTCA
AAGTCCTTTGGAGGAACCAATTTGTTGAGGGATCTACTTGGGAAGCTGAGGAGGATATGAAGAAGAGATATCCACATCTC
TTTCAATCTGGAGAAAATGCAGACCAAGGTATTACTTTTTTCTTAGTACTGTCTGAATTATGAGTAAAAATGTTAATTGT
TGCATTTGTTTGTTGGGTGTTTGAACTTGATGTCACTACCCTTAGCTTAGTAAGAGTAAATCTCATTCGAGGACGAATTT
TCCCAAAGGGGAGATAGTGTTACATCCCGCAACTAGAAAGAATTAGAACAAAGTTTAAAATCTGGAAATTTTCATTTTTG
GAAAGTATAAGTAAATCTGGAAAAATTGTTAGTAAGTTAAAATTGAGTTTTGGTCAACTTCAAATGATCATAACTCCTAG
ATCATAATGAGTTAGGTGTAGTTCCAGATATGGTTGGAAAGCTCTTGGGACAATCTTTCCAACGCCACCAAGTTTGTGGG
ATTTCGAGTTTGTTTGAGCAAGTTATGCCCTTTGGAAGTTGGGCTGTTGGATTAAGAAAATGTCCAATCCGGAAATTTAA
GGGGTATTTTAGTCTTTTCACTGCCCTATTATCTTAATCCGTTTTTAGGAGTTTAATGTGGGTCAATTCAAAACTTAGTC
AGTTTTAGAAAATCAGAATTTTCACTCTAGGGCTAAGGATAAATGAGAAGAGAAAAGAGAAAGAAGAAAGGGGTAATTTC
ATCAAGAACGTGGATGTTTTCGCTAAGGATTTGCTTCGATCAGGTATGTGAGGCTCTCATAACGTTGAGATCGTTCTCCC
ACGTGGCAAGCATATTATTTCAGTTTGGATTCGTCCTAAAAGTGTTTGAATATTGATGATCTTGATACCTATTCTTGAAT
TCACATATTGTTCTTGAATTTGACTGAGTTGGGAAGTTTCTGAGTTTGTTACGTCGCATTATAGAGTCGTTTAGAGTTAG
GTTCTTAGGTACATTTGCTGGGTATCTGTATCTAAAAGTAATTTAAGAAAAAGAACCGAGTTTGGGCGAATTGGGGATGG
AAAATGATGAAGAAATTTCGTCAGACGAAATTTGATAGTGCTTGCGTGTCGCGTGCCTGGTCCCAGATTTTGAAAATTTA
TGTTTCGCATCGCGGAGCTGACACGAGGTGTTCTGCCTCAAATGACGTTTTCGAAACCAAAATTTAATTATGCCTCCGTG
TCGCGGACCCACCTTCGTATTTTGATTTTCGGTATTTTCTCATGTTTAGCTATCTAAAATCATTCCTAAACAACATGAGA
TCTTTCCAATCACAAATCATAATCCTTAAATCCATAATTCAATTCAAGGATCAGTTAAGAGCCAAGTCAAGATCAGTTAA
GAGTCAAAGTCAAGAGAAGTCAAGAGTCAAGTTAAGATAAGTTCTTAAAGTTTTCAAAAAGTCTTTCACAAATGTTTTAA
TTTTGTTTTAAGACTTAAGTTTTGAGTTCAGTACGGAGTAAAGTTGAAGTTCTTTTCTTCAAAAGAAGCATATGGGGACT
AAGTATTTCCCAAAGAGATTTTAAATGTTTTTCACATTTAAATAAGAATGGAAACTGAGATTTCCAAAGAGCTTTCGGGC
TAGTTTTCAAAAAAGAGTAATAGTTTTCTGAATGAAGCAAGCAGGGAAACTGATATTTCCAAGATAGCCTTTGAGCTAAG
TTTCTGAGCACTAATCTCAAATCACAGAAGAAATATATTTTTTTAAAACATAAGAGCTAGTATATTTTGGGAGTAGTATT
GAGCACCGATATGGGGAAGAGTTCAGACAACTCACAGCCCCCATAAACCATGTAGCCACCAAGGGTAGAAAAGGGTCATA
CTTTTTAGATGAATCTTTTTCGCAATAGACTAGTGGATCCATTAGGCAATTCAGGTCCAATACATTTGGCCGGGTATAGG
ATGCGCTGGCAGCATAAGGTAGATTGATATATCATCACTATAGCTCTTATGTGATGGTTGTCGGTTAGAGAAACTCCCAC
ATAAGTTATTGTATTTTTATTTACATCAGTTCATTATATTTTTAAATACATCTCAGAGTTATTTGTTTCTTTGCATACAC
ACAGAGTTGATATCATGTTTTTAAACAGCTTTTCTTTATAATGCACTTGCTTTTAAACTGCTTTATATTGAAATGAGTTC
AGTCATGTTAAGTTGAGTTGAGCCAGGTAAATTCTTTAGTTTCTCTCAGATTCTTTCAAGCCTATGTTGTTTTAGCATTC
CAACTCGCATGCTCGTACATTCAATGTACTGATGACAGTTGGCCTGAATCGTATTATGATGCAAACACAGGTAACTAGGA
TCGGCATTCCGGTGCATCGTTGATCCAGTGAGCAATTCAGAGTGTGTTGGTGAGCCTCTTTGCATTCCAAAGGACTCATA
TTTATTGTTTTCAGTTTTAGTATTAGTTCATTAGGATGTCGTGGGCCTGTCCCGACATCCATCTCAGTTGTTTAGAGGCT
TCATAGACAGATAGACAGTCAGATAGTCAATTCAGTTGTATGTACTTTTCACTTCATATGTTAAAGATTTGAGTTTGCCT
TTATGGCTAGTTGAATGTTCCTTTATAACATTCTAGTTACTTCATGAATGTGTATGTGATGAGTTAAGTCTTCCACTGAG
TTAAGTAAGCCATGCCAAGGGTTCGCTTGGGGCCAGCAATGGTTTTCGAGTGCCAGTCCCGCCCAGGGTGTAGGCTCGGG
TTGTGACATTTATGACACTTAATAATTATATAATTTTAAAATTCTTATTTTACTCTAATTACACGTTCGTACGTGAAAGC
CTTGAAAGGTTTAATATGTTCCACACAATTAAAGCAGAATGAATGTAAAATATTAGGCGGAATTCAAAAAATTTAATAAC
TTTGCACAAATTTCATAGAAAAAAAATATCAAAAAGGATTATAATTGAATAGCAAATACTCTTTTATTATTAATTTAATA
TCTTGACCTCAAGTCTTTGGACATAAAATCATTTTTATTATAGAGTGTTTTATCGATGCAAATTCCATATTTCAATAC
>mtp422.contig_22
GTTGATCCAGATGAGCATTTCAGAGTCAATGGTGAGCCTCCTTGCATTCCGGAGGACTCAATTATTTTGTGTTCTTAGTT
TTGTTTTATTAGGGTGTTGCGGGGTCTGTCCCATCATCCATCTCAGTATTTTAGAGGCTTCATAGACAGTCAGCCAGTCA
GTTAGTTTTGATTCTCTCATCTATGTATATATGTAAATATTCTATTTTGAGATTCGAGTTGCCGTTGTGACCAGATTTTA
TAAGTTAAGTTGTTCTGTAATCTTGCATTTGCATTGAGTTATTCCGCTGAGTTAAGAAAGCCAGGCCAAGGGTTCGCTTA
GGGCCAGAAATGGTCTCCGGGTGCCGGTCCCGCCCAGAGTGTAGGCTCGGGGCGTGACACCAATTCGCCTAAATTCGATT
CTTTTTCTCAATCTCTCTTTAGATTTAGATACCCAACACATGTACACTAGAATATAAATCTAACCCCTCTATAAATCGAC
ACATTAACCTCAAGAACTCCTCAATCTCATCCCAATTCAAGAACGAAAGCAAATTCATGAATACATAACAAGAACATCAA
AACTTCAACTTTTAGAACGAATTTAAAGCTGAAATTAACATGATTGGTGTGTGGGTGAACAAACCCAACATTGTGGAAGC
TTACATACCTTAAAGAACCATCTTCTTGAAGCAACTTGAAGGAAAAATCTTGAAAGATGAACCCTAGCCTTAGTGTTTCA
TGAATTTCTTGAGCGTAGAATCTTTGGAGTGTAGGAGAGGGTTTTGATTTGTGAAAACTGATTTTCTATTCGTTTAGGGC
AATTTAGATGACCTCCTAAGGGTTTTTTAGGACTACAATACCCTTAAAGAAATAAATAAAATGAGCTGGGAGTCGGAATG
ATCTATCACCAGGCAGTGAGGTCTGTGTTGGCTCCGCGTCGCGGAGCTGCTGCCAGGTTTGGGCGACGTTAGTAAATCTG
TCATAACTTTTTACTCAGAGCTCGGAATTGAGCAAACTTGGTGGCGTTGGAAAGAGGACTCGAAGGGCTTTAATTTTATT
TCTTGTAGCTCACCTAACTCATCCTGTAGTAGGAGTTATGGTCGTTTAAAGTTGACCCAAAATTTAAGAAAAACTTAGGA
ATGACTTGAATGAACTCTCTTTAGTTCTTCTTGGAACTCAAGGTGCTACATCTAGTGACCTTAATACTCAAGAAATTTTA
AATTCCTTGCAAAATTCTCACTCACTACAAAGAACGGTTCGAGTCTTAGCTCTAAAATTTTCTGGGGTGTTGCAATCAAA
ATCTAACAAAGGAGTTAAAGAAAACGTGATAAAAATTACACGCCCAAAAAAATAGTCATGTCAATTATTGTTTTTGCTTA
ATATGTGTCAATTCCAAATATGACAAGTAAAAATAAATCGATAGAGTATTTAGCAACAACTGCAATAATTTAGAGCATGC
CCAAGTAATTAAAAACATTCAGATATATTCTTAAATAATTTAAAAAGGTCCAAGTATACCCCTACGTCTATGTTGGTGTT
TGAACATAGTTATTGAATTAATAGTTAAGAACACAATTGAACTATTTTTTTCTTTCAAGATTCACATTCCAACTATGAAC
TTTTTGTTTTTCTTATCTGAACTATCACCATCTATGTACTAAAATATATATCAACATTGATAATTATTAGTTATTTCTTT
TTCTTATCTTAATTATCACCATCTATATTAAAACACACATTAATACTAACTTTAAGTTACTTCTTTTTAATTTTATTACA
ATTGAAAATTCCTTCATAAATAAGCAATGTGATAACCTTACCAATGCCATTCAACACATAGTACTTGACTTGTTATTCAT
TTTTCTGCAACAGATTCCCCAAATTAAGGAAAGAAAAATATTAATGAAATCTGTTATGAACGGATCAGGACCAATATGGG
CAAAGCAGCCCAACACCAAATTAAGAGATTATGTTTATGTAACATCCCGAAAGTTTTTTGAGCTAAGATTCAAACCCTTC
TTCGTTGTAAGATTTTATCGAGGAATTTAAAATTTCTTAAGTGTTAAGGTCTAGTCACTAGATATAGCACCTTGAGTTTT
AAAAAGATTTGAAATATATCCGAATTTTGACCGAAATTGCTGTAACAATCAACTAAATACATTTTTGTTGATTTCATTAA
TGACAATATTTACTCTTTTTCTATAGATGAAATTAGTAAATATGATAAATCAAACTTTCAACTAAATACATTTTTGTTGA
TTTCATTAATGACATTTTTGACTTTTTCTATAAATGAAATTAGTAAATATGATAAACCAAACTATCAACTAAATACATTT
TTGTTGATTTCATTAATGACATTTTTGACTTTTTCTATAAATGAAATTAGTAAATATGATAAACCAAACTATCAACTAAA
TACATTTTTGTTGATTTCATTAATGACATTTTTGACTCTTTTTCTATAGATAAAATTAGTAAATATGATATATTTTTTAA
AATTTATTTGTATCACATAAAATATTTTGGTTTATTACATTTAATGGATTTATTTATGGTAGTTTTGGTATGTGCATACT
GCCGAGCTATAAATACTCTCCCAACTGTATATATTTGTTCTCTATTCTCACGGCGCATCTCCACCCATAAAAAGCCTCCG
CTTCATTCCTCCTCCGATAATCGTCATAACTCCACCGTTCAACCACCTCCTGACTACAAAAAAGTTTTGTCACAACGAAT
TGTGGGCTAACAGATCTGTTGAATTCAGAAACTAAAGCAAAGGTGTGTTTGATTTTGTTGATATCTCATATCATTTGCTT
TTCAATTTTCTGTGTTGGTGGAATTAGTATGGCTTATAGTAGGGCTTTTTCTGAAGAATCATTAAGAGAGATTCTACTGA
GTTTACCTGTGACATCGTTGTGTAGATTCAAATGTGTGTGCAAAAATTGGGGCAATCTTATCAATAACCCTAGCTTCACT
ATAGACCACTGTAAGAAGAAGAAGCCTCCGCAACACTTGATTTATGATTATGATGCAACCGATGCTCCTACTGTCACTTT
GGTTTCCGATAAGGGTATAGATGAACAAAAAAATTTTCAAAGATTTGGAGATAATATTACCAACTTGTTAGGTTCTATTG
ATGGTGTATTTTTCATAGAAAGACAAATTGATAATGCCATTTTGTGTACATTATGGAATCCAGCTAACAGAGAGGTGAGA
CACCTCCCTGCCGCAACAATTGATTTTATACCTTACGATAAACAATATCGTCATTTAGTGTTCGGATTAGAGCCTATGAC
TAA
>mtp422.contig_23
TCTGCTTAGTGTGGATGGGGGTATGGAACTTCATTCATGCATTGCACAATAGACTTTGAGAGGAAGCATGATATTTTCAT
GATATTATAAATATGATTTTTACGTCATGTTTTAAATAGTTTTACAAGCTTTATATATATTGCATGTGTTTCATTGCTTT
ATATTGAGTTCAGTTATTCATGAGTTGATCAGAGCCAAGGTAAGTTCTCTTTTGTTTCCCTTTCAAGCTTAAGTTGTTGT
TTAGCGGTCCAACTCGCATACTCGTACATTCCATGTACTGATACCAGTTGGCCTGCATCGTCTTATGATGCAGACGCAGG
TACCCAGGATCAGCATTCAGCACGCCGTTGATCCAGCTGAGCACTCCAGAGTCAGTGGTGAGCCTCATTGCTTTCTGGAG
GACTCGGTTGTTTTGTTCTCTTAGTTTTGTTTTATTAGGATGTTGCGGGGTCTGTCCCAACATCCATCTTAGTATTTTTA
GAGGCTTCATAGACAGTCAGTCAGTTAGTTTGAGTCTCTCTTTTGTGTATATGTATAATTATTCTATTTTGAGACTCGAG
TTGCCTTTTTGGCTAGTTTTTATCAGTTGGTTGTTTATAACCTTTCTTTACATTGAGTTATGATGTTGAGTTAAGTTTCC
ATTGAGTTAAGCAAGCTAGGCCAAGGGTTTGCTTGGGGCCAGCAATGGTCTCTGAGTGCCGGTCCCGCCCAAGGTGTAGG
CTCGGGGCTTGACAATGATAAACCAAACTATCAACTAAATACATTTTTGTTGATTTCATTAATGACATTTTTGACTCTTT
TTCTATAGATGAAATTAGTAAATTTGATATATTTTTCAAGCTTCACATTCCAACTATGAACTTTTTGTTTTTCTTAATTG
AACTATCACCATCTATGTACTAAAATATATATCAACATTGATAATTATCAGTTATTTCTTTTTCTTATCTTAATTATCAC
CATGTATATTAAAACACACATTAATACTAACTTTAAGTTACTTCTTTTTAATTTTATTATAATTGAAAATTCCTTCATAA
CTAAGCAATGTGATAACCTTACCAATGCCATTCAACACATAGTACTTGACTTGTTATTCATTTTTCTGCAACAGATTCCC
CAAATTAAGGAAAGAAAAATATTAATGAAATCTGTTATGAACGGATCAGGACCAATATGGGCAAAGCAGCCCAACACCAA
ATTAAGAGATTATGTTTATGTAACATCCC
>mtp422.contig_24
AGTGCTCAAGTTGGATCAACGAGGCACTGCATGCTGATCCTAGTTACCTGCGTCTGCATCATAAGACTATGCAGGCCAAC
TGACATCAGTACATTGAATGTACGAGTGTAACATCCGACAATTTGAAGTGGCTTTGAAGAAGCTTGAAATTTGGAAATAG
TCATTTTTGGAAAAAAATGAAATGTTTAAAAATCTGGAAATTTGGCTAAGTGTGGAAATCAATGAGTTTTGGCCAACTTT
GAGTAGTCGTAACTCCTAGCTCAGGATGAGTTAGGAGTAGTTCCATTTATGGTTGCGAAGCTCGTGGAACGATCTTTCCA
ACGCCACTGAGTTTGCTCGATTCCAAGTTCGTATGAGGGAGTTACGCCCTTTAGAAGATGGGCAGTTAGAAGGGAAATCC
GTCCGGAAATTTAAGGGCATTTTGGTCTTTTCCCAAATTCTTTCTCATGAGGTTACATGGTGTGTTAGGCTGATTTTGGG
ATCATTTCTTTTATCCCATTGTAAAGAGAAGAGTTAGGGTTCTTGAGAGGAGAAAAAGAGAAGAAGAAGAGAAGAAGAGG
AGAAAGGAGATCAACAAGTTTCCGTCGTGGATTATCGTCGGGGGTGATCCCTAATAGGTATGTGAGTTCTTTTTGTGTGG
GTTGATCCTTTCCCTCACACACACCAAGTTTACTCTATGATTTGAGAAAAGATTGGGGTTTGTTGTTGAAGTGCTGAAGT
TGTTAGTTGTTGTTGATGTTGTTGGTAGTGTTCTTGAAGTTATTGTTCTTTGTGAGACATGATTGAGGTTGTGTAATTGA
GTTGAACCTATTGTATGTTGAGGAAATTATGATTCTAAGAGGTATGACCCTTTCAAAGTTGAATCACCATCAATTAGCAG
CAATTTCTGGGCTGTCGATCCCCATTTACGGGCCTGACCTACGGACCGTAGATCGATCGACGGTCCGTACTGGTCAACCG
TCGATCGAGACAGAAGTTGGGTTTTTGGGGCATCGATCTACGGTCACGATCTACGGTCCGTGACCTGACCTACGGACCGT
AAGTCAGGACCGTAGGTCAACACTTAGTCATTTTTCTTAAATGAATTCTGGGGAAAAATCTCTGACGCGATCTACGGACC
TGCAGTACGGACCGTAAGTCCATCTACGGTCTGTCGATAGCGTCCGTAAGTCCCATCTGTGTCACCAGAAATCTGAAGTC
TCAGCCAAGTTTTCCCCACTTCTTTTCTCACTTTCTCATGCATGTTCCAAAGTATTATACCTATGTTTTACAGTTGTTTC
CGACACTCCAAGGTACGTCTAAGAGTTCAAGAATCCCTCCAAAACATGTGATCGAACACCTTGAATTCATAATTCCGAAT
CAAGGAAAGATAGTTCCAAGTCAGGTGAAGTTAGAAGTCAAGAAAAAGAGTATAGAGTTTCAAGTCGAGTAAGAGCCTCA
GTTTCAAGTTAAGTCATGAGTTTAAAGTTGAGTTCATTTCTCAAAGTTATTAGGGAACTATGTATTCCCAAAGAAGTTTT
AAAGAAATGTCTTTACATTTGAATAAGGTTGGAAACTGAGATTTCCAAAGGGGCCTTCGGGCTAGTTTTTGAGTAATTAT
CTCATATCAGCAGAAATAAATATGTTTTAAAAACATAAGAGCCAGTACATTTTTGGGAGTAGTATCGAGCACCGAATTGG
AGGAGCGTTCAAAGAACCCACAGCCCCCATAGAACCATGTTAGCCACCATGGGAAGAAAAGGATCATACTTTTTAGATGA
ATCCTTTTCATATTAGACTAGTGGATCCATTATGCAGTTCAGGTCTTATACCTTTGGCCGGGTATAAGATGCTCTGGCAG
CGTGAGGTCGATCGTTGTATCATCACTATAGCTCTTATGTGATGGTTGTCGGTTAGAGAAGCTCCCACAGCAGTTATTGT
ATTTTCATACTCAGAGATTATTGTATTTTTATATACATCAGTTCATTGTATTTCTATATACATTTGAGGCTTATTGTATC
TTTGTATACATACAGAGTTTATAGCATGTTTTAAACAGTCTTTCTTTATATCGCACTTGTTTTAAATTGCCTTATATTGA
AAGAAGTCAGTCCGGTTGAGTTGAGTTGAGCCAGGTAAGCTATTCAGTTTCTTCCAGATTTCCTTCTAGCCTTGGTTGCT
TAGTTTTCCATCTTGCATACTCGTACATTCCATGTACTGATGCCAGTTGGCCTGCATCGTTTGATGATGCAGATTCAGGT
ACCCCAGATCAGCATCCTGCACGTCGTTGATCCAGCTGAGCACTCCAGAGTCAGTGGTGAGCCTCCTTGCATTCCGGAGG
ACTCAATTATTTGTGTTCTTAGTTTGTTGTCTTATTAGGATGTTGCGGGGTCTGCCCCAACATCCATCTCAGTACTTTAG
AGGCTTCATAGATAGACAGTCAGTCATCTAGTTTTGAGTCTCTTATCTATGTCTATATGTAAATATTCTATTTTGAGATT
TAAGTTGCCTTTATGGCCATATTTTATAAGTTAAGTTGTTGTGTAATATTGCATTGCATTGAGTCATTCTGTTGAGTTAG
GTTTTCGCTGAGTTAAGAAAGCCAGGCCAAGGGTTCGCTTGGGGCCAGAAATGGTCTCCGGGTGCCGGTCCCGCTCAAGG
TGTAGGCTCGGGGCGTGACAACGAGTATGCGAATTAGAATGCTAAACAATACATAGGCTTGAAAAGATTCTGAAAGAAAC
ACTTACCTTGGATCTTCTCAACTCATGAATAACTTAACTCAAAATAAAACAATGAACACTTGCAATATATGAAAAGCTTT
GCAAAAAAGTAAAAGCAACTTAGTTCCTTAAGGAAATGCAGTAACAAACTTAACTTTACTCATAAAATAAAATAATATAG
TTTCTGTGGGAGATTCTCTAATCGACAATCACCACTATGAGCTTAAGTGGTAATACAACGTCTTGCCCACACTACCAGAA
CTGTCCTATACTTTGTCGTCATATAGAACACTTAACTTAGTGGATCTATTAGTCTATGCTATAAGCATCTTAAGGAGTCA
TCTAAAAAGTATGATCCTTTACTACCCATGATGGCTACATGGTTTATGGAGACTTGAGTTAGTATGAACTCGCATCCCTA
TATCTGTGCTCAATACTACTGCCAAAATATACTTAGCTCATATGATTGAAAATCAAAACTTTTTTCTTTGGTTTGAGATA
ATTACTCAAAATTTTAGCTTAAAAGTTCACTTAGAAGCGATGTTCCCTTTTCTTGCTCAAATGTGAAAACATTTATAAAC
TCTTTGAGAATACTTAGTTCCCTAATAGCTATTTTAGAAATGAATTCAACTCTTTACTCTTTACTCTTTACTTAACTTGA
AACTTAAGTCTTAAAACAAGGTT
>mtp422.contig_25
CGAATACTTTGCTATGCAATTTTGAGTTAATATTAATTCATTACTCCTTTCTTTGTATGTATTGGATTCATTCGTGGACT
CTCCTCTTTGCATCGTGTTGGGCTAATCGACCCCACATTCTACTCAAGTCACCTTCCACAATTTTTTGAGTTTCAGAAGT
TGTCATAAGATAAGGGAGTCTGAAATGCTGCAATACCGGGTTGAGGCGAAATACAGGTGTTCAGAACGCTAGAAACGGAG
CTTATGTATGAGCTGTATACACTGATATACAACAGATGTCTACAAAAAGGGGAGTTAAGCCTAAGCCCAAAATCAGCAGC
GAATTTGGCCCAAGAAGGGCCCAAATTCAATTTATCCCTTACTTTTCTAAATTATTTAATCGTGATTATTTATTGTTTGT
TTTGTTTAACTTTAACTTGATTTGTTTGGCTCAATTATATCTGATGAAACTATCAAAGTAGTGTATACCTTGTGTAATCC
TCTTCAAAGTACTAATTTTCGCCATTGTGATGGTGAAAAAGAAAGCTTCAACAGAAACTTTAAATCCCCGCCAGTATCAT
TGGTATCCATACCAATAGAACCTCGGTATTTCCATTCAAGAACACACAAAAAAATAAAATAAAAATAAATAAATGAAAAG
TTCGCCATTTTAAATTGTAGTCCTTTTAACTTAATCAATGGTAATTGTTATTTATACTAGTATAATAGATTTTGTACCAT
ATTAGTCTCGCTAATTATTTGTTTAAAGTTTTTGTTTCTCTATAATAATAATAATAATTTGTCCATGACTAAAGAAATTT
CTTGTTTATTAATGAAACACTACTCAAATCATGTTCATTGCAAATTGTTGACGTATCATCTATTAAGTTGTAAAATTAGG
ATGCACAAAAGAGATGGATACAATTTTATTATATATATATTGAATTGGAGAATAAATGTTAGTAGGTAGGTAGGGCTAAA
ATAAGGATTTTTCTGACCGGTAGTTGTGTGGTGTGCATAGACATATTTGGTTATGAGTAAATGAGTATGTTGTGTTTAAG
AGTTGATAATGTTAGTATAAATAGCTGGGTGGTGATGAGTGAGAGATGCATATCTCATTTTATATCGATAGAAAAAATAT
GGAGTCGTACTTGATGTTGTTTGCTATTGTTATAATAACAATAATTATGAGTGCATCGTCTGAAGTAATTACTAAACCAC
CAATAACTAATTACCATCATATGCAGATGATTATGCAATGGCCTCCAACCTTTTGTGGGAGGCCAGATAAATCGTGCAAG
CCCTCCGTAGAAATGTCGGATTTCCCAATCCATGGCCTTTGGCCAGGGAATGCTACAGGTCACACTCCTTTTACGTGTAA
TGTTCCTCCAAGTCCAAAGACGGTCGAAAAAGGAATTTTTGACCAAAATAAGCCATTATTAAAATCAATTCACCAAAATA
GTATATTTTTTTAAATTTTTACGAAACTAGTATAAACGTGGTTCACAGTAACGTTTTAGGCTTTATTTTATTAAATAAAA
TTAATAGGAAAAAGGACGGACGGATAACGCCGTTTAATAATAACACGTCATTGGAGATAACGTTTTAAATATAAAACGTT
ATCCTGAATAACGATTATAGCCCGTGTGTACTACAGCCCATTCATTCTTATCAATTGAACAAAACCCATCAACTGAACAA
AACCTCATTCACTCCAGCGACTATTGCGAAAAAACCCTCACCTCTCACCACTTTATTCCTAACCCACCTGCAACAAATCC
AGCCGCTTACAAAATTGACGCACTAACTACACTGGATTTGAAATCCTTTTGTTCAACTGTTGAAGATTTGACACACTACA
AGAGATTTATATAGGGGTGAAACTTTCAAAATTTTGAAGGAGGTTGGCAATTTTACTGGCAAAAATCGGTCAAATAGCTT
TGAAAGAGAAGTATCTTTTTGTGATTGAGGTAATTTTGTCACACACTAATACATTTGATCTAAAATTTGATGTATATTTT
TTTTCTTTTTTATGAATGAAGCTAACGTTTTATGTATATGTTGCTGGTGAAGTATTTGTGCAAGGTTTTGGTCATTATTT
TAAAAACATTCATTTGTGTGTAGGTATTTCTTTTATGGCTAGTAATAATACATACCAACTGGATCCCGGTCCACTTGATC
CGTCTGTATTAACCGAACAGCTCACCCATAGGTCACGAGATATATGGATAGGAAATGATAATATGATTTTGAACACAAGG
AAGTGTGATGGAAAGTTTTGGGACCTCATAAAAGAACATCCCATCCATCCACGAGTCTTAGATGTAATTAGATTATCCGG
ATTGTACGGTGTTTATAGATCTCACCGGCCTGTTGT
>mtp422.contig_26
TTTTTTGTTTTAAGACTTAAGTTTTGCGTTCAGTAAAGAGTAAAGTTGAAGTTCTTTTCTTCAAAGAAGTATATGGGGAC
TGTGTATCCTCAAAGATATTTAAAAATGTTTTCACATTTAAATAAGAACGGAAACTGAGATTTCCAAAGAGCCTTCGGGC
TAGTTTTCAGAAAAGAGTAATAGCTTTCTAAATAAAGCAAGAAGGGAAACTGAGATTTTCCAAGATAGCCTTTGAACTAT
GTTTTTTAGCACCAATCTCAATTCACAGAAGAAGTATGTTTTTTTAAAAAAACATAAGAGCTAATATTATATTTTTGGGA
GTAGTATTGAGCACCGATATGGGGATGCGAGTTCACATTAACTCAAGTCTCCATAAACTATGTAGCTATCATGGGTAGAA
AAGGGTCATACTTTTTAGATGAATCCTTTTCTCATAGACTAGTGGATCCACTAAGTTAAGTATTCATGAGTTGAGAAGAG
CCAATGTAAGTGGTTTCTTTTAGATCATTTTCAAGCCTATGTTATGTTTAGCATTCCAACTCACATACTCGTACATTTAA
TGTACTGATGCCAGTTGGCTTGCATCATCTTATAATGCAAACGTAGGTAACTAGGATCGGCATTCCGACGCATCGTTGAT
CCAGTTAGTAGTTCAGAGTCTATTGGTGAGCTTCCTTGCATTCCGGAGGATCTATTTTCATTGCTTTCTAGTTAGTTCAT
TATGATGTTGTGGGGTTGTCCCAACATCCATCTCAGTTGTTTTAGAGGCTTCATAGATAGTCAGCCAGATGTTAGTTCAT
TCGTCATCATTTTGTTATTGACTTATGTTTAGATTTGAGTTGCCATTTTAGCTAAGTTAAATGTTTATTAACAAAACATT
ATGAGTTTAATTTGAGACAGTTAATTTGTTTAGCATTTGGATTCCTTTCTTATTGCATATAGGCTTCCGCTGAGTAAATA
AGCCAGGCCAAGGGTTCGCTTGGGGCCAGCAATGGTTCTCGAGTACCGGCCACGTCCAGGGTGTAGGCTCGGGCGTGACA
GTAGTGTCATGTGACAACCAAGTTTTGGGGGTATATAATTATAAATTTCTACATTATTTATAGTATTAAACATTTATTCT
CGTTTTACTTCTGCATCCACCGTATTAGTTACTTTTTAGACTGACTTTTCTTGGTGGAATAAGACGAGTGTCATCACGTC
CATTTTCCATGCTCACAATCATCAACAACTTAGAGTATACAAACAAAATTACACATGATCGACAATCTCATATTGCTCCT
AATTAAATAGGTTACAACTAGAATGAACCATAATAAATAACATGTAAGCGTTATCCTGCTTTAAGCTCTTATTAAAATTT
AATATCTGGCCGACACTTTTGTCATACAACAATTGAGATGGAGCTCATTATTCCCTTATCGTTTAATTGTTAGTAAACTC
TCTTTATAATAGTAAACCCCACAACCACCATCCTTTGGATGTGACTTCAGGCTCGGATGACGAAATTCAAGAAGCATTGT
CTTGTTTGTTCTAACATTATACGAGACCAGCCAAAAACTTTTAGGTACCAAAATCATAGAGTTGTCATAGCATGACTTAA
TACGCATAGTGCAATGAAAGGTCACAAGTTTGTTCCAAAGGTCGGGTTGTATCATTACCCATACATCAAAAACAAACTTG
TCAGACTGAGTTCAAGATGGCAATGGTGTCACCAAGTGAGATCAGATTCACACTCCAACTATAGACGTCCTAACCATCTA
GTGGTCATTCCATCTTTACAAACACCTCATTCCTAAAGTCAAATGAAAGAATTCTAAATTTAGGAGTCTCCGTTAACATC
CAATAATAAGATCCATTCAAATAATTAGTAGTGATAAATACGCTTTCTTGAGAATCAGTTTCGTCTAGGTTATGTTTGAA
TATTTTCCATGAATCCCTAGAACATGAGTAGAATAGATATCAATTAACTAGTATAGTACTAACATGACTTTATTCAAATA
TTATTCTTTTGGCAAATTGCTGACATTTCTACTTATTTATTTCCTTCTCTTTAGAGCTATTCTTTTTTTTTTTTTCCGAT
CTACATGACTAAAATGTAGAATACAACTAAGTATTAATAAAATTAATGAGACCAATGTGGTACAAAATCTATTATACTAG
TATAAATAACAATTACCATTAAGTTAAAGGACTACAATTTAAAATGGCAAACTTTTCATTCACTTATTAATTTTTTTTTG
TGTGTTCTTGAATGGAAATATCGAGATTGTATTGGTATGGACACCAATGATGGCGGAGATTTTCTCAAAGATTCAATCAG
GGAAGGTTTACTCAGATCGTCTGTAAAGTTATTGTTGAGGTTCAAATCTGTCTATAAAAAATGGTACAATCTTATAAAAA
TTCTAGTTTCATCTGTGATCGAACATTTAAATTTTAACAAGAACAATCCCCCACAACTCTTTAATTA
>mtp422.contig_27
AAAATTGTATTAGCTAGCTCATCTGATCTTTTGTGGTAATTTTACAACTGAATAGATGAGTCATGGGGATACATCAACAC
TTTGCAATGGACATGATTTGAGTAGTGTTATTAATTATTTCCTTAAAAAAGAATATATTATTCCCATCTTTAGGTCAATT
TATTGGTATCCATACTTGTAATAGTATAGATTATGTTACCACATTATATTCTATATTTTAGTCATGGACATATTATTATT
AATAATATTAAAATAGAGAAACAAAAACTTTAAACAAATGAAAAAACAATAAATTAAGGCCATTAATTGTTTTTTAGTAC
TGCATGCATCACACAAACAAATCGTTGGTTGATATAAAAGATATTTTGAAAAATTAATATTTCAATTATATAAAATGAGA
CTAATTTTCTAATTGTTGTCAGCGGAATTCTTATTAAGATTTTAATTTATCAGAAGACTATGTTCCAAATGAAATAATAT
GAATGGTTATGAAGTCATTGGTACATAAAATTTGGATGGAATGGTTGTCAATATAAAGTAATTCGGCTGTTAGGTCCAAA
GTTGTATACCACTGCTACGGTGCTAATAGATTTACTACTTCAGCGTCGTTATCGGACATTGCAGACTGAGCATCTATTTC
TCGTATATCATTCCACACCAAGAAATTTGTATTTCCAACATACATATAAATGGCATCATTATGACATTTTCAATCTTAGT
TTTGAATGTTAATCTAAGTGTTTCAATTTAATATCGAATAATTTATTTTCACTGAGACATAATTTCCAAAAATAGATTGC
GAATTATGAATAAGATAAGCAAGTTCGAACTAAGTTTTTCTTGTTGGAAAAGATATAAATTTTTTGTCAAATCACCAAAA
CTATATAACTTCCCCTCTTTTGTTTAATTTTAGAAGTGTCCCAATAAAGTTTTTATTTGTATTGATTTGATTTATATCCC
AATGGGTTAATGCTCATTTACTCCTTGTTTCTCTTTTTGCCTATATTTTTTTTTTATTAATCTGGAAAAGTTATAATTGG
TCATTTATAAATATATTTGTCCAGTTGTGAAAAGAGAATAAAAAGGGAAAATATTAACTTATTTAAGAATATTTTGACCA
TTTTTCCTTATATGAAATTAGTAAATATTATATGTATTATTTTTTCCTAAAAATTTTTGATTAATTTTCCAAAAATTATT
TGTAAGATATATTTGTCCGGTTGTGACAATTATTTTTTCCTCTTCCAATTACCGCCGTATCTCCACCGTTCAACCACCAC
CAAACTGCCATAAGCTCCATCACTGGTGGAGCCAAGTTAACTGCAAAATTATTTTCGATCACTCAACAAATTCTTCATCA
AACAACTCTATTTATTAGGACTAAGGGCTAACAACTCGAGGCTTCCAATCAAAGGGAATAAGTCAATTAATTTATGTGTT
GAAAAGCTACGAATTTTGACTCATGCTAAGTGCAGCCAATGTGTGACTATTGGCAATTTTGGTTGTGGAACTTCTGTCTC
TGTGGTAAGTTCGAGTCTAGCGAATTAATTTATGTATTTAAGTTGAAAATCGTGAAAGGATGAATCCATCATCAGAGGCG
GGTCATGAGTCCGTCTCTGCTCATCATCTTTGAGTTTCAAAAATTGCAATTAATCTTTGAAATCAGTTCTAATCGAATTT
GTCGATCATTAAAAAGAAGATTCATGCTAAGTGCATGAAAGATATCGAGTGAATTTTTGACACCGACTAAATCCATTAAA
ATGATATCTTATAGACGAATTTTTTGATCATAAAAAACTCACGTCAAATACACGGCAGACATAAAGTAGATTTTGCCACC
GACTTAAATCTATCAAAATTGATAAACCTAAAATGTCACTAATGTTGGTGACTATGTGAGAACTTGTCACTTGTGGGATA
TCCCCATTAAGGTCTATTTATAAAATGGTAAAATTAATTAAATCTGCAAGAACTTTGCGTATCTTATTTTTCTATTGAGT
AAGACAATTTGATAATTCTAAAAATTTAAAATAATATAAAAGCTATTATATCACTACAAAAAAAGGGCAAATTGCCAACA
GATTTTACTAACAACTTAAGTTGGTAAGTATTCTACTAACAAATTACCACAACTTAAGTTGGTAAGTATTCTACTAACAA
ATTACCAACATATTTCTAACTGAATTATATTTTAAAACTTAACAACGAAATTCTAACATATTACCAACCAAAATCTTACT
AACTAAGTATTTTAGTTGGTATATACGACGGGAAAAAATGGTGCCAAATTTAGTAGCATTCTATCAATGGATTACCAACT
GAAATATTACTAACGCACACCTTTTGTTGGTAATATTACCAATGAAGTATATATCGGTTGGTAAATATGACAAAAAAATT
ATTTATATAATTTATTAAAATATTACCAATGAATTACTAACCAAACATTTACCAACGGCAAGATGGTGTTGCTAAATTTA
CCAATCAAATATAAATATGTTGGTAATTTAGTAACGAAATGTAATTTGTTGGTAAACTTGCCAATCAATATCCAATCAGT
TGAAAATTTTGCCGACGAATAAAAGATTGTTGTTAGTAAATTAATAACATCATTAAAATAGTTGGTAATATACCAACTGA
TCATTAATCCATTGGTAAAATTTACCAACATATTAATTATTAATTGGTAATATTACATATGAATGTTTAGTTGAATATTA
ACTATTACCAACTGTGATAAAATTTATTGGTAAATTATTAATTACTAACTTATATTTGAATAGTTGATAAATTTACCAAT
TGAGGTTAAATTTTTTGGTAAATCAGCGTCTAGTGTTGAGGCTTTCATATTCAGTTTGTGTCGTTAGGCGTTTTAACTTT
TAAATTTT
>mtp422.contig_3
CTGAACTGCCTAATGGATCCACTAGTCTAATCTGAAAAGGGTTCATCTAAAAAGTATGAACCTTTTCTACCCATGGTGGC
TACATGGTTCTACGGGGACTGTAGGTTCTTTGAACGCTCCCCTGATTCGGTGCTCAAGACTACTCCCAAAAATACTTTAG
CTCATAAGTGTTTTAAACACATCTTTCTTTAGCTGAGGTAATTACTCAGAACTACCCTCTTAAAAGAGGTAATTGCTTTT
GAAAATTCTTTCTAAAAAGAACATCTCAAAACCATATTTTTAATATGATCATTGATGACTCGAGATATTCATACTGCTTA
AACATTGATGGTATATCTAGAGACCATACTGTTTAAACATTGATGACATACTCGATTTTTCATACTAATCATGTTTTAGA
AACTCTTATGCAAAACTCATCTTTTCTCAAAAAGAGATAGTACTCAAACCTCTCAAAACTCTTTTGGAAATCTCAGTTTC
CTCTCATCTTAAATGTGAAAACATTTATAAACTTCTTTGGGAAATACTTAGTTCCCTAATAACTTTTGAGAAATGAACTC
AACTCTTGACTCTTGACTTAACTCGAAACTCTTGACTCAACTGAAACTCGATACTCTTTACTTGACTTGAAACTCTATAC
TCTTTCCCTAACTTGAAACTCTATACTTAACTTGGAACTTGAGACTCCTTACTTAGCTTGAAACTCTATACCCATTTTCT
CGACTTGAAACTTGAACCTTAAAAGGAAGTTATAACGTTCAATGAAGACTCTTGGAAAACCTTAAAGACTTGCTTTGACT
TGCTTACTTCTAAGCTTGACTTCACTTGACTTGGAAACTAACTCGTCTCGAATTGGATTACGGATTCGAGGGTAATGATC
TCATGTTTACGACACTTCTCATTCTCTTACTCACTTGCTCGAGTCTTGAAACAAGTTACTAGAAATTGTAGATGACTCCT
CAAAAAGACTCAAAGGGATTTCCTTAGAATATTCGAAAGAATTCTCAAAACATAACTCTCAACTCTACCTTGAATTTGAA
TTATGAATTCAAGATTATGATCATGTTAGGAATGACTTTTTAGGTGTTTAGAAGTAGCTTAGAGTAGTTAGAATTGAAAA
GGAATGAAGGTGCACTTTAAATGAACTCAAATGGGGCAACCAACGACAAATTAGATGGGGCAGGTGACCCTGGCGCTATG
GGTGGCGCGGGGCGCCAGCCCCTAAACTTCAGAGGTGGGTTTGGGGCGCTCTGGCAGGCGCATCGCGCCAGGCCCCCAAC
CCAGAAGTTTCAGCAAGTTTATTTTCTCGTTTTCTCACCTTATTTCGCCTAAAATCGAATGGTTTCTTCCCCAAATCACT
TAGAATCATTAAAACTCTCAATATACCATAGATTCAACTCAAAAACACAACCCAAATCATTTCTCAAATCAACAAGAACT
TCAACAACACAATCAACAACATCAACAAA
>mtp422.contig_4
GCAACAATTTTTTCTCATACCTCAAAAATTTGCGGATAAAATTGATATAAATGTTTTGGAGATGTATGTAATGACCAAAT
CAAGAAATCAAAATGATGTATTTCAAATTAGTGGTCAACATGGTTTTCACATGAATCTATTGGCTCAAAATTATGGATTT
GCCACGATCAGTCAACCTCATTTTACAGAACTGATTATTCCACCATCATTCCAACAATTGTCTATGCATGACCATCGACC
ATTTGGTGAAGGCTCAAGTAGCCAAAGACATTTTGATAGTAATCACATGGAATATGAGGCCAGGTAAAGTAACAAGTTTA
TATTTTACTTAATTTTAGTGTAATAATTTGTGAACATAACTTGTTGAGTAGTTTATTATTTAATTAGTTTCACAACTTTG
TTAGAATTTAACTAATATTTTTTTCACAGAGAAAATGAGACCGACATTGATTTACATAATGATGTAAATGCTGAAATTAG
TGATGAAAGTTCGGAGGAAGATGAACCTTCAAAAGATGATGATGAAAGTGAACCTGATGAAGATATAGTTGATATTAGAG
ATTTTTCTCAAAATGATATTGGTATAAATCATTCTAATCGATGTGAACAGGATGTGCCTGAAATGCAAAATCATGATGTA
CCCTATTTCAGGACCTTGGAGAATGAGGAAGACATTTTCATGTCTACATGTGAATCTGAGATGGAACATTGTTCAGTTTG
GTCTGAGGATGCCAAAAAAGAGTTGAAAAAAGGTATGTGTTTTAGTAGTAAAGAAAAACTAAAACGGGCTGTGGCGATTT
GGAGTTTGAAAAAAAATAAAGAGTTCAAGGTGGTAACATCAAACAAGAGTCTATGGGTTGTGAGATGCAAGTTTTATACT
TTATTGGGCTGCTTGTGGTTTCTTCGAGGACGAAAGGTTGGAGATAATCTTTGGAAAATTGGAAAATATATTGAAAATCA
TAGATGTGAAACTGAAGGGCTTTCTAGAGGACACGCCAACCTAAATACCAATTTGATTGCATCCTTGATTCTAAATCAAA
TTAAACATAATCCTAAAGTTTTGGTGGTAGATGTCATTTCGAAGGTTCACGAAAAATTTGGCCATCAAGTTACATACAGA
AAGGCGTGGCTTGGACGTCAACGTGCATTTGAATTGGTGTATGGTAACTTTGAGAAATCATTTAGTGACTTACCCAAATT
TTTTGCAGCTTTTCAACACTTTAATCATGGAACAATTGTGGAATGGAAACATGAAGAGTCTATGAGTTCATTGGAGGTAA
AAACTTTTAAATTTGTATTTTGGGCTTTCAAGCCATGCATTGATGGATTCCAAACATGTCGCCCTGTTATTTCAGTAGAT
GGAACTCATATGTATGGGAAATATGACATAAAGCTATTGATTGCTGTTGGAATTGATGGAAATGATAGCATTCTTCCTCT
AGCGTTTGCTATTGTAGACAAAGAATCGAAAGAGGCATGGAAGTGGTTTTTTAGAAATTTGAGTGCACATGTGATAAAGA
ATAGAGAGGGTATTTGTGTTATCTCTGATAGAGAAAAAGGAATCTTGACTAGTTTGCAGGAGTTGCGGCGATTTCAGGAG
CCTCAAGTCTTCCATCGATTTTGCATAAGGCATCTTAAGAGCAATTTTCAATCTCGATTTCCAAACAGGGACCTTAGTAG
GTTGATGTGGAGGGCTGCTTCAGCCCATCAAGTAAGGAAGTTTGAATCCTTGATGTGGCAAATTAAAGAAGAAAATGTAG
AGGCATATGAATATCTCATGGAGATTCCCTTGGAAAAATGGACTGTTAGCTATGATGACGGAAAAAGATGGGGAGTGTTG
ACAACAAATCTTTCAGAGTCGTTTAATGGAGTGTTGAAAAAGGCACGAGGCTTGCCTGTCACTGCTATGGTTAAACTTTC
CTTGGAGCAAACTATTGAACGATATACTCGTAGGTCTCAAATAGCGCAACAACTTCAAGAACAAAATGAGCTATGGACCG
GGAGGTTTAAGATAAAGTGGGAGAAGAACTATGAAAGTTCAAAGAGGCACTTTGTTTTTTATTGGAATATACCCACAGGG
GTATACGAGGTTAGATCTATAGAGGTTGATGGTACCGGTGGTAATCCTCATTGTGTTTCATTAAATGAAAGAAAATGTGA
TTGTGGAAAATGGGCTAATTTGCATTTCCCGTGTTCACATGTCATGAAGGTCATTGATAGAATGGGAGAGCTAGCTAGAA
ATTTTGTTAGCGAGCATTTCACAATAGATAATTATGTTGCAACATATTCTGGGTCATTCTCACCAGTTGGCCACGAGGCG
TATTGGCCATCTCCTAGTTTTAGAATGAGAAGTAATGAATTCTATCGTCGTCCCAATCGATCAAGGACAACTAGAATTCC
TAATGAGATGGATTGTGGTCCTGCCATTTATGAGCGAGCTTGTGGATTATGTAGGCAAACCGGACATGATAGGCGTCGAT
GTCCAGATCGTAATTAATTTAAGTGAGTAGTCTTTTATTAGTGCAATTGTATTAATTTTCTGTTGTGGATGGATGTCTAG
TTGTGTTAATTCCCGAGCTACTGTGATGTAATTCCCTAAATAATATTTAATCTTTTATATCAATTAAGCGGGTAGTCATT
TTTGTTATATTGCTGCCAAAGAGGTTAATTTTATACATCAATGAACATCAAGCAATGATAACTACTAGTGTAATAAATTT
TACAAGGTGTATTAATAGCACACAGTGCTTTAAAAGAAAGTATATTGGCACCTAAATTGAACAACACTCGGTGATCATGT
TGAATTGAACAACACCAAAAAAAAAATATTGGCACGATCAAAATTCTATACAATACCAATGAGTCTTCTATTAAACTTAT
AAACAAAATTCTATACATAAGGAAAGTTATAAACAAACTTATAAACAAATTTCATGAAAGAAGACAAATAGTTTATGAAT
TGAAGCAAATTTATCATTTTATAGCTAATGAACTGAAGCTATACAGAAGGGAAGTTAACTCTCTAAGGTCATGCTCCAAG
CTGTCTTCTTTTCTTCCTCACAAAAACTCTACAATAGAATTTTGAATTGTTAACAATTGAAGCTAATGATAGGAAAACAA
ATTTGCGAGATGATGGTAAAACCTTACTCGAAAGTCTTCGCCTCATGATTTATCCTTTGTTTTTCTTCTTTGTTACTACA
GAGACTTTATTACCTTTTGTTTTTTTCTTTAGGCCGTGCTCGTTAAGATGGTGACTCCCTGGCAAGTAAAAGAATTTTTC
AATTATTCAATTAAAAAATGAGCATTTATGTCAAAGATATAACATAAAGATTTAAAAGTACCTGTCCCGCAAAGCTTAGG
AAAAATTATACGTTTCTTCTTCACCGAAGGTTCACCACCTTGGCTTGCATCCTCCGTCTCATCATCATTCAGTTCATTGT
TGGAATTATTCAACTCATTACCTTCTACAGGCGATGAAGTAAAGTTTGGAGCATTCTCAAAATGTTGAGGTCGATAACTA
CCAAAGACATTCTCATGTGATGAAATACTTGGATCTCTTGATATTTGTGGAGTTTGTGGTGTCATGTATGGAACAATCTC
AGTATTTGTTGGTTCATATTCCGGTGCTGCTTGGACATCTTGTGTGGCTTGATCCTCATCACCCATTTCAATAAGCGCTC
GACCTCTCTCAACAGCACGTACCCTTCTACCCGCAACACCACCTTTTCCTCGCCTACGAATAGGGGGATGCAAATGATCA
GACTGTACCTCGTCTCTTCTATAATTGGCTTGTACATTAATCCTATCTGCCTCTTGAACATACGTTAAGCAGTTAGATCC
TTCATCACGCACCATTGCACGAAATATGTAAAATTCCTCCATTGATGGGTTATCACCGAGTGATATTGCTTTATTAACCA
TCAAATGAATATGACGCGCCTGTTCAAAATAAATTAATTATATGAGAAGAATAATTCTTATTAATCCATTATGAACAGAA
TGACATTCCATGTCCAATGAATAAAAAAGATCTAACTTTGATTAAGCACATTGTTTAAAGAATGACATGCCAGCACTTAA
ATGCAACCAAACTGTATCATTTTCAAATTAGATTCAGCATAGCAGGGGAATGAAAATGAAATAAAATTGTTGCAGTCAAA
ATCTTTCACTATAAAATTATTGCAGTCATACATCCTAATTTTCTATAGTCACTTAGAGTCACTAGATAATTAAGAAAAAA
AGCATCATTTGTGACATAGAATGGAAGTAAAAGTCAATTCTTATCATCTTCCTCTTCTCCTCAATATTTTCAGTCACTTA
AAGGTGTTCTTGTATAATAGAATTTTTCCTTAACCAATCACATTACATAATTCGAACTAAAATAATAGAGTTCAATTAAA
CTAAACAAACTCACATTAATCTATCAGCTCCATGAACCAATCACATTACATAACAATGATTAAAGAAGGGCGATGACGCA
TCTGGGATTTCCAGAACTCATTAATAAGCTTTAAAAGAAAAACCAAGTATTGAACTTACCATTGTTTCATATGCAGTCGC
ATTAGGCACATAACCTTGTAGTTGTTGAGGACGCGAAGTAGGATTACCAATGACAAAACGAGTAATACGTCTGAACCAAA
TAAGGTAGGGATCATCATACCTAAGTGA
>mtp422.contig_5
ACTCTTGAAAACTTTAAAAAGTTTGTTTTGACTGCTTCTTAACTTCTAGACTTGACTCTTAAGTTCTCTTGATTTTGATC
CTAACTTTCCTTGAATTGGATTATGGATTCAAGGTTCATGATCTCATGTTTATGGATGATTTCATGATTTTTAGATGTAC
CTTAGAGTGTTAGAATCAACTTAGGAAATATGTACATTACTAAGGAACAAGTACTAAAAGGTGGGGAGCGAATGGGGAGA
ACTGGCGTCCCTGGTGCTCGGAGAGGCGCGGGGCACCAGCCCTCAACATTCAGGGACTGGTCTGGGGAGTGCTGGCTGGT
GCGACGTCCCACCCTTTTCCCAGATGAACCCCAACTTTTCTCCTTCATTTTCCATCTCTAAACTCTCCCAACTTCCATGG
TTCTTTCCCTAAACACTTAGGATCAATAGTACCCTCAACATACAACAGATTTAACTCGAAAATTCACCCGGAAACACGAA
TCAAATCAACAAGGAATTTCAACAACACAACCATCAAGAACTCAATGAATTTTCAACAATGTTCTTCAAGAACTCGTTTC
CTTTGCATTCAAACAACTTAAATTCACTGAATTGAAACAAGATTGGCGTGTGGGTGAACTAACACAACACTATGTTATCT
CACATACCTTGTAGGGATCACCCCCGACGAATTTCACAAGCCAAGCTTAGACGATCTTGAACGTTCTTGCTACGTCTCCT
CCTTTCTCCTCTTTTCTCTTTTCTCCAAGCCCTAGCGTGAAATTCTAAATTTTCTAAACTCACCAAAATCTAGTTTTACC
CCAATAAATCCCCTAAAAATGAATTAGAGTAATTAGGAAAGGAAACGACTAAATTACCCTTCCAAACCCGGATTAGACTT
TCCTTAATCCAACAGCCCAACTTCCGAAAGGTATAACTTACTCATACGAACTCGGAATCGTGCTAACTTGGCGGAATTGG
AAAGATCATTCCAAGATATTTCCTACCATATCTGGAAGAACCTCTAATTCATCCTGAGCTAGAAGTTATGGCCGTTTGAA
GTTGGCCAAAACTCAACTTTTCCTAACTTAAACAAATTTTCCAGATTTTCATTGTTTCCAAAAATGACTATTTCAACTTC
TTAGCTTCTTCCTAGTTATTTCAAATTGCGAGATGTTACATTTAAAGTCTCAAGGAAGCCTGTGTAGAAGTATTCCACCT
AAACGTTCCTTGCACAACAAATCAGTGAAGGGTCCTGCTATAGATGCATATGATGAATGAAGCGTCGGTAATAGCCAGCA
AGACCTAAGAAACTATGGACTTCCTTAACATTCTTGGGCGCAGGCCACTGTTTGATAGTTGCAATTTTGTTTGAATCCAC
ACTTAGGCCTTGCTTAGATATCATATGTCCCAAGTACTCTACTGAATGCTGACCAAATAAACATTTGGCCCTCTTCACCA
CCAACTGATGTTGTCGAAGTAATTTGAGCACTGATCGTCACCAACTGATCTTGTCGAAGTAATTTGAGCATTGATCGTCA
CCAACTGATCTTGTCGAAGTAATTTGAGCACTGATCGTTAGTGGATCAGGTGGTCCTTCCAATTAGGGCTATATATCAAG
ATATCATAAAAAAACCCAGCACAAATCGTCGGAGATAAGGCCTAAATATTTCATTCATAGTGGCCTGGAATGTTGACGGA
GCATTGGACAACCCAAATGGCATCACTAAAAATTTGTAGTAACCATTATGTGTTCGAAATGTTGTTTTGGTGACATCTTC
TGTTCTGACTTTGATGGTATCCAGAGAGAAAGTGAAGCTTCAAAAAATGAATTGCACAATTTAACTCATTGAATAGCTCA
TCAATAGTGGAAATAGGAAATCTATCCCTCACAGTAATGGCATTGATAGACTTATAATCCACACAAAATCTCCAGGTACT
ATCTTTTTTTCGAACTAACAATACTGGAGAGGATAATGGACTCCTGCTAGGCCTGATAACCCCATCCCTAAGCATGTCCG
CAACCAATTGTTCCATCACTTATTTTTGGTAGTAAGGATAGCGATACGACTTAACACTAACTGGTTCATCCCCAGGATTT
AAATGAATCACATGATCTTGTGACCGTGATGGTGGCAATCCTTTTGGTTTAAGGAAAACATCAGAAAACTCATATAAAAT
AAGGACCAAGACTGGATTAGTGACTTCCTCATTTGGGACTTCATTTTGCACTACTTGTAGGCAGTAATATGAAAAGATTG
CATCAGTAGCGACGTACCTTCGAAGGCTATGCAATTGAACTGGCATTGCAGTGTTTTGGAATATCCCCTTTCCAACACAT
AGCTTTCCCTTCTGAAGTGAATTCAAACAAACGCTCAGCATAATCTTGCACTACCCTTTCGAGTGTAGAGAGCCACGCAA
CCCCAAGAAAAATGTTCGCACCATGGATAGGAAACAAATATAAATCAAGTGAGATAGCATATCCCTGAACCGTTAGACTA
ACCTGTCATACAACACCTTCACAATGGAGTCGTTGACCGCTACAAGCCATCACAGAGAAATTAGGAGTGGAGTCCACTGG
AGGCTGCAAAAAATTGGCTACAAGCGTCTGGACAAAACTATGGTCACTTCTTCCATCCAACAATACTTGGACAGGAGATC
CATTTATGTGCTCAAGATATCGTAATGTGGATGATGAATGTCCACCTGTCAAGGCATGATATGAAACAACAGACTGCTCT
TGGACCTCTAGAACTTGTAGCTCTTCGACTAATAGGTCATCAAAGATAAATGGTTCTGGTAAGTCGGGTTGAACATCCGA
GCCCTCTGTTAGAAGAAGTAACTAAGGCAGAGTCTTATACTTGTGGCCTGCAACGTATTTTTCCTCACAATAGTAACATA
ATCCACGCTCACGCCGACTCTAAATCTCACAATGGGTAAGGCGTTTGAGTGGTGGGAAGTTCAAAGCAGAAGTCATCGTC
TTTGTTGGAGATGGAAGGAACGAGATTGAGGAATGTTGATTAGGGCTAGGCAAAAGTGGTGCCCCTCTGTTAGCAAAAGT
TGGTTGATTCGTGCCTTTTTCTACCTGAATGCGGCACTCATGTATATGTGCCTATTTAAGTGTGTCATCATAAGTTTTAG
GCTCGTGACTGAGAACTAAGTTTTTGATGTCTTTTCTAAGCCTAGAAACAAAAAGCCTTACCATCAACCCATCTGAAATA
TCATTTGTCTCATTAACTATGGCTTCAAAATGACCATGTGACTCCGATATTGTAGATACTTGCCTAAGTTTCGCCAGACC
ACCTTCAGCAGATTCAAGACCTTTTGCCTTGAAACGAACCCTTGCTTTCTCTGCAAAATGCTCTCATCTGATCAATTGTT
TATTCCGAAATAACCATCGATACGGTGATTTGACAAAACAATTCAAGCTTTTCCAACAAGAAAAACTTAATTCAAACTTA
CTATTTTGTTATAGTATAAAATTTAAATTTTTTTTGTTATTCGTAATTCAAAATCTATTTTTTTGTTATAGTAAAAAATT
TAGAAAATACCAGTATATAACAATTAAAAAGAAAATGAGGATGAGTATTGTGCTGTGGGCTTGTTTGATTACAAAATAGG
AAAAATTACAGAAATCCCACCTTTTAGTTTACTTATTATCATTATCGCCTATAAGTTTTACAAATCTCCAAAATTCCTCA
TTTTCAAACATCAGATTAGTGTATCTCGCGCATCATATTAGTGTATCATGTATAAAACATACATCAGATTAGTGTATCAC
GTATAAAATGTAATGTATCTTACTTAACGATTAATGTGTCTCGCACATCAGATTAATGTATCAGAGCTTATATTATTGTA
TCCGTTTGAGGAATTTCTGTAATTATAAACTTTTAAGGAATAGATTGTAATTTTGCCTTAAAAGTATGTGATTTATGTAA
TTTGCCCTACAAAATAAAAGAGAATTTTGGTTTGACATGATTGGGCAGTGGTATGGTTGAATTTCACCCAAATGTCTCGC
TATGCTCTTGAAATGGTTGCGGACATGAGGGGTAGGATGAGTTTGTTTGTTGTTGGTTTGGGCCGTCTATCAAGCAAAGA
GGGCCAAGTAGTAAAGCTTATTGGGGAAATGGACATTTCGAGGTTGATGGTCTGTGTGCAGCAGGTAGAGGAAGAGAAGC
TGAGAGATAGGGAGGAGTTCAAGAACAAGAGGGCTAAGACAGGGAATGAGTATAGGCAGCATAAGAGTAATGCCAACTGG
TCGTCTTTCCAACAGAAGCAAAAGGGACATGCTCTATCATCTGCTAGTGCACCTGCACCTAAGAGTAAGGGTGAGTACTA
TGGTCAGAATTCTAGAGCTAAGTCTGTCTATTCTCAGGGCAGTGTGGCGCAAGGGGGTAGTAAGCCTCCTGCCTGCGCCA
TGAGTGGTAAGAACCATTCAGGTGTTTGTCGTGAGGGCTCCACTGGTTGTTTCAACTGTGGTCAGAGTGGGCATTTCATG
CGAAAGTGTCCAAAGAACAAGCAAGGTAATGGGGGCAATAGAGCCTAGTTTTCTTCAATCTCTCCACCAGGCATGACTGA
ACCTAGAGGAGCTACTTCTGGTACTGGCGGAGGAACAAACCGCTTGTATGCTCTCAATAATCGACAAGAGCAAGATGATG
CGCCAGATGTTGTCACTGGTATGATTCAAGTCTTTGACTTTACTATTTATACTTTGCTAGACCCATGATCAAGTTTGTCT
TCTGTAACTCCTTATGTTGCTATGAATTTTGATGTTATTCTTGAGCAACTTAGTGAACCATTCAGTGTTTCCACACCTGT
TGGTGAGTCTATTCTAGCAGAAAAAGTCTATTGTGATTTTCCCATTTCCATCAATCACAAGAGTACCATTGCTGATTTAA
TTGAGTTAGACATGGTAGACTTTGATGTCATTCTTGGTATGGACTGGCTTCATGTCTGTTATGCCTCAATTGATTGTAGA
ACTCGAGTGGTCAAGTTTCAGTTTCCAAATGAGCCAATCTTAGTGTGGAAAAGCAGTTCAGCAGCGCCTAAGGGTCATTT
CATTTTGTACCTTAAGGCAAGGAAGTTAGTTTCTAAGGGGTGTGTCTATCACTTAGTCCGAGTTAATGACTCAAGTGTTG
AGGTACCCCCTATTCAGTCAGTTTCAGTAGTGAATGAGTTTCCAGAAGTCTTTCCAGATGATCTTCCCGGAGTCCCTCCT
GAGAGAGATATAGACTTTGGTATAGATCTTGTTCCAGATACTTTCTCCTATATCTATTCCGCCATATAGAATGGCACCAA
CAAAGTTGAAAGAGCTCAAAAAGCAGTTGAAAGACCTTTTAGAGAAAGACTTTATTCGACCAAGTGTCTCACTTTGGGGT
GCTCCAGTCCTGTTTGTAAGAAAGAAAGATGGTTCCCTTAGGATGTGTATAGACCACCGTCAATTGAACAAGGTTACCAT
CAAGAATAAGTATCCTCTTCCAAGAATTGATAATCTTTTCGATCAGCTTCAGGGTGCTTCTTATTTTTCGAAAATAGACC
TCAGATCTGGCTATCATCAGTTAAGAGTAAGGGAATGTGATATTCCAAAGACAGCTTTCAGAACCAGATATGGTCATTAT
GAGCTTTTGGTCATGTCTTTTGGTTTGACCAATGCACCAACAACGTTCATGGACCTTATGAAAAGAGTCTTTAAACCTTA
TTTAGATAAGTTTGTTATCATCTTCATTGATGACATACTAATCTATTCTAGGAGTGAAGAAGATCATGCTAGTCATCTCA
AAATAGTTCTTCAGACTTTGAAAGATAAGGAATTATATGCTAAATTCTCTAAATGTGAATTTTGGCTTGAGTTTGTGGCA
TTATTAGGTCACATTGTGTCTTGAGAGAGAATTAAAGTTAATACCCAAAAAATTGAGGCAATGCAGAATTGGCCTGGACC
CACATCTCTAACTAATATTAAGAGTTTCTTGGGTTTGGCCGGATTTTATAGAAAGTTTGTAGAGGGGTTCTCGTCCATTT
CGTCACCTTTGAAGAAGTTGACTCAGAAAACAATGAAATTTCAATGGTCTGAAGCTTGTGAGAAAAGCTTTCAAGAATTA
AAGAAGAGGTTGACTACTGCCCCAGTCTTGACCTTACCAGAAGGCACACAAGGCTTTGTGGTGTATTATGATGCATCTAG
AGTTGGTTTGGGTTGTGTATTAATGCAGAATGGTAAGGTTATAACTTGTGCCTCCAGACAATTGAAAGTGTATGAGCAGA
ACTACCCAACCCATGACTTAGAATTGGCTATCATAGTATTTGCTTTAAAGATATGGCGTCATTATTTGTATGGGGTTCAT
GTTGATGTATTCATTGATCACAAGAGTCTTCAGTATATGTTT
>mtp422.contig_6
AAAAGCAAATAAAAACAAACTAAAAATCAAAATCAACAAATTACAACGTAAAAGAAGAAATTAAATAATGAGATATTTAA
AATAACAAAAAAAACATAAACAACAACAATAAAGTATCTAAACTAACAAATTTTATATATGGACCAAATCATAAGATAAT
AACATATAACAATAGTTGTAGCAACATAATTAAGGCAACATATACACGGAAATAAATGAAGCTATAAAATTGGCTAAATA
AAGCAAAGACACCCTGAAGAAGATGAGATTAACAGAAAAATACCACTTAACACAATAAAAAAAAACAAAACTAATCAACT
CAACAAAAGCATAACCAGCAAACAAGTCAATAATGATTAAGAATAAAGAGCAAAATAAATCCAAGTATTAATTAATATTT
AGAACAAAATCTGAATGAGAGGGAACTTGACTGACGGAGTTCTCTTTGAGTCTCCGGAGTTTGCATTGCGGCAGCGTGTG
GTGCTCACCGGTGCTGTTTGTTTATTGCTCCGACAGAGCTGATTCGTTCCGCCTTTGATGAGCGCTGTGGAGTTATTGTT
GTTGGCTACTGTTCGCCCACCGGAAATAGAGCTTAAAGCTCGTTACTGGGCGGTGATGTTGCTCTTTGCCGGAAAATGTG
AGGAATGGAGGCGGTTTTCTGATTGTGGAGCTCGATTTTGATTTTGTTTGGTCAAGCTAGTGGTTATTGGGTGGCTGTCA
GCCGCGTGGGAGCTTCTGCGGCTGTTTGGGGTTGCCGGAGGTTTGGGCTTGCTTGTTCGCTGGAAATAATGGGGAAAACG
GGGATGGGTCTGCTGGTTGAAGCTGTTGTTGTTGGAACGAAGAAGAAGAGGGTTGGAGGTCGTTTTGGTGGTGGATCTGG
TTAGAGAAGAAGAGAAAACGGGGTTAGGGCGGATCCTCGTTGACACTTGAACCTGTGAAGCTTGGCGGGTTCATCCTTAA
AAGCTCACGGATCTTTGAAGTATCAGCCACTTCCTGTCGATTATCTCTCTGTCCCACTTAATAGGTCGCAACTTGACTTA
ACATCCGAATAGCTTCACGAAATTCAGTCTTGGTGACCTCTCTTTGGGGTTGCACTTTTAGTGCATTAGGTACCTCTTGT
TCTTCGACATTTCTCCTAGCAGGACGACTTCTGACTGCTCTTCGTGGAGGCATGATTATCTGAAACACGCACAAGCATGA
ATTAGAGAAAAACTTTTTAGAGATCAACTCTAACGCACGAAATGAGTGTGAAAGAAGTGAAGGAATTCTTAAATGTTGCA
GCCTCCTAATTATAGATGTGGTGCGCTTCACATTGATAACTAGGACTCTACAGACACGGCTTCATAGACTCCCTAGGACT
CTTGAACTCTGTGCTCTGATACCAAGTTTGTCACGCCCCGAGCCTACACCTTGGACGTGGCCGGCACTCGAAGACCATTG
CTGGCCTCAAGCGAACCCTTGGCCTGGTTTACTGACTTAGCGAAAGACTATATGTAATAAGAAAATAATTCAAATGCTAA
ACAACTTAACTGCCTCAAACTGAACTCATTATGTTTTGAAAATAAACATTTAACTTAGCCAAAATGGTAACTCACATCTG
AAAATATGAAATGAAAAGTAAGGACAATTGAATTAACTAACTGATTGTCTGACTGTCTAACTATCTATGAAGCCTCTAAA
CAACTGAGATGGATGTCGGGACAGGCCCGCAACATCCAAACGAACCAATACTAAAACTGAAAGCAATGTAAAAGAGTCTT
CTGGAATGCAAAAAGGCTCACCAACAGACTCTGAACTGCTCACTGGATCAACGAATGCGCCAGATGTCGATCCTAGTTAC
CTGTTTCTACATCATAATACGATGCAGGCTAACTGGCATCAGTACATTGAATGTACGAGTATGCGAGTTAGAATATTAAA
CAACATAGGCTTGAAAGAGATAATGAAAGAAACACTTACCTTGGCTCTTCTCAACTCCTGAATACTTAACTAAACTCATT
TCATTATAAGTCAGTTTTAAACACGTGCAATATAAAGAAAAAAAACTGTTGAAAACATGATGTCAATTTATAATCATAAT
ACAATAAAAAGACAAACCATGCTTCCTCTCAAAGTCTACTTGTGCAGTGCATGAATGAAGCCCCATACCCCCATTCACAC
TAAGAAGAACCCCTTGAGGAACCATGCTACTACTGCTGTGGGAGTTTCTCTAACCGACAACCATCACTTAAGAACTATAG
TGATGATACAACGTTTTACCTCACGCTGCTGAGGCCCATCCTATACCTTGCCGTGATATAGGAAGCTAACTCACTAAGTG
GATCCACTAATCTATGTGAAAATGATTCATCTAAAAAGTATGACTCTTTTCTACCCATGATGGCTATATGGTTTATGGAG
ACTTGATGCATATCTCTAATAGAATATAAAAGAATAAAAACTTATACTCATATGACGTGAACAATGAGGCTACAACCATG
ACTCTTTTGATATTGATTTCTTTTTACATAGCCAACACATAATATTTTTTTAAAAAAAAAAATAATAAAAGAAGAAAAGA
AACAAAAAGGATTGTACACTAACAGAGAGTTAAAAGTATAGCTACATGGGGGAAATCACATGCAGTGTGAGATCATGATA
TGCTAACATTTATCACTTAATTTCTAATTATGCCAAAATAGAAGCTATATCCTTTAGATATACTTTTACATAACAATACA
CGAGCTGTAATTTTTATAATATAAAGACACCAAATGAAGAATTAACTAATAACCAAAACTGATTTCATGTGAAACTAAAA
CGGAACCATTCTTTCAATCACAATGTCTAAAACGTAAAACATTTGAATGTCGAACAAGAAGCGTCCAACAACTGACAACT
TTGAAACCAACTAAAAATAGATTAAAACAATAACATCTTTCTCAAGCTTAAGATAAACTAAAAAAAAGCTTTGAGTTTTA
TATAATATTTTTAACTAAAAAAAAAAAGAAAAAGAAACCATAACCAACATTTTTCTTAAAAAGAGCTTCTGTCGAGAGAT
TAAAAATAAATAAGTTGTAAGACTTGAAACAAAACAAAAATAAACTCATTTCCACATTATAAACTCAACCTAAATTAGAA
CAAGTCCAAATCTGTACATGTCTCAAAAAAAAATATAAAAAAATTCCCCATATAACTTTGGTCACAACCAACTTAAGCAA
GAATCACTCTGGGCATATAGATTTCTTAGAATGTTTATTTAATCACGATGGTAAAACAGAGATAAAAAGGGGAGTATTAC
CTGTTGTAGGGCAGTGAACAGGGTTAACTCGATCAAAGGTCTGTGTTCGAACAATGACGGACTCGAGCAGGCTTGAGATT
GGATTCCCGGCGAGTTCGAAAGAGAATATCAAAGGCAATTTTCTTAGCAAAATGCAGTGCTTTGAAGTACTATGGGGGCG
AGAAACTTGGTTCAAAGCTGAAAATACAAATGTATACTTATAGGCAAAAATAAGAAAAGATTTGGGCGGGATTTGAAGCC
GTTTGAAATTCGAAATCGCTGTTTCAAGCTGATCTCAATATGTGACAAAGAACCATTGATAAACATGGATTTTCTTCACA
TTCGTACAAATCCTCACTTGAAATAGTAACTCTGCCTTTGCTTTTGATATAGAAAACTACAGAGAACCTTGAAGCATGAA
AGTGGGAAAAGAAATAGAGACGTGTATTCAATTTTTCAAACTTGCACGAAATGACGCATTAAGCGTCTGTCAATGGAAAA
ACATTTGAAAGTTACGCCTGA
>mtp422.contig_7
GCCATGAAAATAATAAAATTTAAATTAAATGGGAAATGTGAATAAAATTCAATGAATCTTGATTTTGATGGGGTGTACAA
AGACATGAAAATAAAGACAAATAACAGGACAGACAACATTTATTCACATAATGTTTTTGGCCACACAATTAATAGACATA
CATGTACAAATTGATTGATGATTGATTAAATTTAATAGCAAGACATTTGATTTAACATAAAAAAGAGAAAAAATTTATCT
CCTTAAAAAAAGAAATTTCTAAATTTAATCAAAGTTAGCATACAGAATATTCTAATATCTTGAGCTCTTCATTTTTTACT
GTTATGTGTAATTATATCAATTATTCACACAAGATTCCTCTCCATTATTGAAGGTGCAACACTAACATGTGATGGATTTA
TAAAAGTTGTTTATACTAAACATGTTATAATAGGTTGGCTGTTTCATTTTATAGGTAATTACTTTCACTTATTATAAGAA
GTTGCATATTGTTATATTTTAGGTGTACACTATCAATGTATATAAGTTAACTTTAAAGAAAAGGTCATATACACTAACAA
AGTACCATTTTTACCAATTTTTATCACCATAATCTTTAGTGACCATATGAAGAGTTACCTATTGTTGTAACCTATGGTTC
TCGAACTCTCCAAAAAGGCCGATACACTCATGCCAGATCCTCCAAAATATATTCAGATGATCCGACACACATGCTACAAC
ATTTTTAAAGAGTCTGAGCAACATATCTTGCATGTCAATTGTAACTAACAGTCTAAAAAACATACACAGTCAGTCAGTGC
ACAGAACTTAAACTCGGAAGAAGAAAATGACTTACTTCATTTGCTTAGTGTGAACAAGCTTGCCAGCAGTAGAAATATCA
GCATCAAGTTCTTGATTTTGATAAAGCAAATTAGTATCATTTACCATATCCAATTTTCTCTTCTTGTAGGCAGCAACACA
AACTTGCACTAGCCTAGTGAAAGGGCTACCAGCAGGATCCAAATTTCTATACAAAGGGTATCCAAATATAAAAACAACAA
TTGATATAAGCATAGCAATTGTTGGGACACCAAATCCAATACCCCATCCAATATTATCTTGAATATAAACAATTACTGTG
ACAGCCACAAGCATTGAAAATCCCATAGAAAAATAGTACCAATTAAAGAATTTCCATGTTTGTGTTTTTTGATTTGGATC
ATTTTCATCAAATTGGTCTGCCCCAAATGCAACAACACATGGCCTAATTCCACCTGACCCAAAGGCTGTTAAGAGTAATG
ACACATATAAGATGGCTAATTGACTTGAATTTGCTTCTTTGCAATATTCATCATCTTTGCATGATGGTGGCCTTAGTTGT
GGAAGTATTGCTGATAATGTTAAAATGATCATGCCCTGAAATTAAAATCAAAAGGGGGTTTGAGATTTTAGTCCTTTTGA
GTTAATGAGTTCTAAAGTTAACAATTTGTATATGTTAAATAACTATTTTAAGACATGCAAATTTTGAACCAACACTACTA
GTAAGTTTAATTTTACCGAATTAACATATTACACTCTAGCTTCACCCCTGAATTTTGAACTAGGAAAGTTCATTGTACAT
GTTATATGATAATATGAAAGAGTTTAACTTTTGTATACTGATGATAAACTGTAAAATAGTTTGTTATACTATCAAATCAC
TCAGATGATAATTATATGTAGCTTTCCATTTAAAGTATCGATTGGAAATCAAAAAATAAAGTTGATTACCTGCTATGATA
TACGTTAAAATAAAAAAAATTATTTATATTTAGTTCGAGTTTGAAAAGACAAGAAGAGAAGTGAACTGATCACAGTAATA
ATATATTTACTGTAAATTCAATATGAAACCAAACTTCCAAGGCTTTTGACTATCCAAATTAAGTCATTCACCATATATAT
CTTATCCATTACAAAGCTTATCAAAGAAGATAAATAAGCCATTTAATAAGTGTTTCAAGAAAGTAGTCAAAAATATTACA
ACCCCTCACACTAATAATTTGAGTGTTACTTGATACAACTAAATTATGCATACTATGAAACATCAAACTATATGTCATAT
TTACTTTAACATCTAACCTCAAAATATTAAAAGAAGTCAACTTGCTCACATAATTAATAATATAAGCAAAAATTACTAAG
AATATTTTAATCTGTTATAGCAGGTAAATATTTTAATCTATTTATAGCAGGGTCAAAATTTAGAGTTTATGAATTCTGAA
TTTATCACCAAATTCATAGACATCAGTTCACAGTTAAATATTTATATGTATTTAAATTAAATTTCATAATACAACTACAT
AGTCTAAACAAAAGTTAGTAAATTCGTTCGAACTCGTAATTGATACTCTCCTTTTGATCTGCCTTTA
>mtp422.contig_8
CTAATGAATAATTCACATTTTAAAAAGATAACAACTTCTGGCAGGCCTTCCTTTTGATTATTTTATTGGCTATGTACCAT
ATGATATATATATATATATAACACTACAAAAGGAACCCCAATTACCGAAAAAAAAATTGTTGGTAAATTGATCAAATTGG
TTGGCAAATTGAGTTACCAACCAAATGCCAACTTATATTAATCCGTTGCTAAAAGGCTTGTCGGTAAATATTACCAACCG
ATTTTAATTTGTTGGTAAACTTACCAACCAAAAACCAGTTGGTAAACACCAAAGATGTTGTTACAAAATTTTGAAACATG
GCCCTGAAATTTCCGTTAGTAAATTCACCAACTAATTTTTGGTTAGTATATCGTTAGTACCTTTACTAATGAATTGAAAA
GGAGTTAGTAAATTTTTTTCTTCATTATACAAATGTCTGATACTAAACTTCCAGATACATTGGTAATTGGTTGGCAATTT
TAGTAACAGAAAATTTATGTTGGTAATTTACCAATAAATAAATTTTAAATATATATATTTTTTTTGGTTTCCCATCCGGT
GTCCGGTACCCACATTGGAGTCCGACTAAATCCGGATTCACGCCCACATTGGGGGGTAAAGCGCTCTCTAACAAAGACGA
CTCCGTATCCAAGGGGAATTGAACCCAAGACCTCTTGGTTAAGGATGAAGGAGTACTTACCACTCCACCACAACCCTTGT
TGGTAATAAATCTTAAATACGTTAGTATGATTATTTGTTTTTCTAATAAATTTACTAATTGATTGTTAGTTTGTTGGTAA
TATATCATTCAAGTTCAATGTTAGGTTAGTAATTGATTGACAATATGTTCAAAATATTATTAACTGAATGATTATTCAAT
AGTAACATATTTATTAATTTATTGCATTTAAAAATCTAAGAGCACGAATATAAATCCAAAAATATTAATATCAATTTTAT
AAATCATATTTGAATGAAACAATGCAAAATCTATGATAACAAGTTAAATTAATCTCAATATGACACATATCATTATATCA
AAAAAATTAATTTGAGCACGTTTACCAAAAATATTGACCAAATCTAAATTTTGGCCAAAACTTAAAAGTTAAAACGCCTA
ACAGGACAAACTGAAAATAGAAGCCTCAAAACCTGAACCAACCATCCTATTAGGTATAAAAATGACCTTCCGAAGCTAAT
CGCGCTGACGAAATTCTCATCAGAGCACGTTTACAAAAAATGTTAAGCAAAATCAAATTTTGGCCAAAAGTTAAAAGTTA
AAACTCCTAACAAAATCCTAACCAATCATCCTATAAGACGAAAAATCACCTTCCAGAGCTAACCGCGCTGACGAAATTCA
AATTTGAGCATGCTTCCCAAAAAAATTGACCTAATTCAAATTTTAGCCAAAAGTTAAAACGCTTAACGACACAAACTGAA
AATAAAAGTTTCAAAATCCGAACCAACCATCCTATGAGCCCAAAACTGAACCTTTATGGCTAACCGCGGTGACAAAATTT
CAATTTGAGCATGATTACCAAAAATATTGACTAAAGTGAAATTTTGGCCAAAACTTAAAAGTTAAAATGCCTAACGGTAC
AAACTAAAAACGGAAGCTTCAAAACCCGAACCCTCTATCTTATTACACCAAAAATGATCTTCTGCATCTAACTGCACTGA
CGAAATTCTCATATGAGCACGTTTATCAAATATATTGACCGAAGTTAAATTTTGGCCAAAATTTATAAGTTAAAACACCT
AACGGCACACACTAAAAATGAAAGGCTCAAAACCTGAACCAACCATCCTATTCGATAAAAAATGACCTTTAGAGTTAATT
ACACTAACGGAATTCTCATCTGAGCACGTTCACAAAAATATTGACCAAAGTCAATTTTGGCCAAAACATAAGATTTAAAA
CACCTAACGGCACAAACAAAAAACGGAAGCCTCAAAATTTGAACCAACCTTCCTGTTAGATAAAAAATGATCTTTTGAAG
CTAATGACACTGACAGAGTTCTAATCTGAGCACATTTACCAAAAATATTGACCAAAGTCAAGTTTTGGC
>mtp422.contig_9
ATACCATCCATAAGTCACCATAGCTCTTCATATGATTATATGTCATGAGCACAACCCAACTCATTCTTATGAGAAGAATG
ATTCAAGTAAAATCTGCAAAAAGAGAAGATGAAGTCAATTACGAATGTCAGAAAAATACACAAATGAAAAACCCAGTGAA
TTACCAAATATAAGCACACACCGTCCGTCACATGTATATCTTTTAAAAGAAAAAACTCTAGTTAAGTTATTACAATGTAA
TAAGATTGAAGTTGTTGATCCACAAAATAAAGAAAAAATAAGTAACATACCTAACAATCATTGATTTCAGATTTGGTCCC
AAAAACTGAAAATTGTTTTAGCAGATTTATAGCAACATGGTAGTACTTCATATATCTTGAGATAGAAAATCTCCAACACT
TTTGGTTCAATATTCCACGTATGACAACACAACATGTTCATACATGAAGCAGAAATAAATATATGTTTTCCACCGAGTTT
TTAATTTTTCTACAATTGCTTTGTCAACTCTCTCAGTGATTTTTTATATTTATCATCAACATCTGATCAAGGTCAATGAT
TTTTTATATTTCAATTTGTTATGTTGCACTTAAATTATAGCTCCTTCCAACTTTTTCTTTATGCTAGCACAATAGTCCTG
TAAAGTGTAAAGCATTGTATTACTAACCATCATGGTCAAAGAACTATTATTTGTGTTCAGGCTAATTTTGCACACACACA
ACTATGTAAGGATCTATGAAAGACATGAAAAATCTGTTAAAAGCAAATGTGCTAAATTATTAATACCAAATGCATGCTAC
AATAACATTTACATTCAATATCTATTCAAAGCAGCGCAAAAGATAATCACATTGAGAGCAACTTACTTGAAATGCTTTCC
GAACATTCTTAATTAGCCTCGCCAGCTAATTTCACACTCATTAACATGTATCTCTCTCTTTACCAATTCTGAAAAGTAAA
ATTTGATGAGTATTGTAATGTCACAAGGTGGACACCATGTAAATATTCCCATATTTGTACTCACAGAGACCAAGTAAATT
GGTTCGAGTTGCACTTGTTTTCAGAAGGAAAAAGAACTAGAAAGAAGAAAAGATTTCAAGGACACAAGTGAGAATTACAT
ATTCTTCAGCAAAGAAGTGTGGCCTATCTCCATAGTACCTGAAAGCAAAAAAATGATAATCATGTTATAGATTGGCAGGA
GTGCTGAAGCAGGATGCATTTTAAAATAGAAATTGTTTATCTACTCTATCCGAGGAAAGATCATATCTTCTAATACCTTT
TCAACTAAGCTTGCCGTCTTTAATCCATTTTTTGCGAAGTAATCATTGACTGAGTCTCTCTCGGTGTCAATGCACTAAAC
GAAACAACTACATATATTGCAAAGAGTGAACTGTTGTCCACTCTAGAACTTTAAAAGACGCAAACCGAGCAAGTTTCCGC
ACTACCTAATCTAAGCAAAAATAGGGCAAATATAAAACTATATAGAACTCACTCTTATCGGATAAATATTATGACGACAA
AGCAAAACATTGAATGAACCATTTTTTCGAATTCAGAACATCGAATCAGGTGCTTTCAAATGGACATCAAAACATGCAAA
GATTGCTTGATATATGAACTGTGTCATATGATATAACTGCTCTAAATTACTCATATTTCGAAGTCATAGAGTCTCCAAAA
AAATAAGTCTTTTGCAGATGAATTTGGAATCTTTTTGCATAGATTTCTCCTCTCATGTCATGTAATCACATAGTACTTTT
CTTATATAGGACAAAGATGACTCCTTTTTCTTT
>mtp422.scaffold_1
AAGCTTCGAATAGAAGTGTTATCACAAAAAGTGTGTTCCACACCCAAGGCTTTATTTTAGCCATAAGCAACAAGGTTGCT
CGAAATGAGGTTGAAAGCCTTGGGATCTGAACCTAATGTATTGTCAGACTAAAATTGATATTTCGAAGCTAATGAAACCA
TCAGAATCACATTCTAAGGTCGTTTACCAGAATATTTGACCAAATTCAATCGTTTAAACTTCAAAAGCTCCAAAATAGGA
AAACTTGCATAAAAATCAAATGAACGACCAAGTGACCGAACTATCAGTTCCAGCAAGTCAGAAATGACTTAGGGCTGCTA
CAGGAAAGCTCTAACACCAGAAATATTGAAAAACTGAGAAAATGAGCTAGACGGTCACTATAACATCCATTATAAAAGGA
CTTTCATCCTCAAAAAGTAAAGAGTCAAGAAGTACATGAAGGCTCGAACAGGTGGGGGTACTAGGCTCACAAGTCATACT
CAGTCTTCTAGGTAGGGGTAGTCATGGTATGGTATATACCGAACTACCATGCAATATCAAACTTTTTGATACCGTGGTTT
TGGTATTGTGGTATTTGGTATGGTATATGGTATACATTTTAAATTTTTTTATATTTGATTTGATATTTGGTATTTAGAGA
TGATATATCGAAATACCAAAGTATATAGTTAGATAAATAACACACACACACACACACACACATATATATATATATATATA
TATATACTAATAAATACGCATCCTAGCACATTAGTATAAACTAAATTTATAGAAGTGAAGTTGTGACTACCCTATTTTGA
TTGAAATGTATTTTAAATATAATTAATTAACAAAATGAGTTGTTTGTACTTTCTTTTGATATATTTCTACATGTGTAATG
ACTAATGTGTTAGTATGATACAACTGAGACCTTTTTGAATCGTCGAAGTCATAATACTCTATTATACGAGTATATATTAG
TTGAAGTTGAACAAACTACCGTTACCAATTTATCATACCGCAAAATATGGAAACCAAACTTCAAAATTAATTAGTTTCTC
CAAATTTTGATGTATGCATTAATATTATTGAAACACTGTACCAGTATTATTTAATTGCCAAACTAATTTAGTTACTTATT
CAATAATTAATCATTTAATGCTCTAACAAGGAAATCATTTAAATTGGACGACTGGTCATCAATTAGGACTTGTACTTATA
TATTTTTTGTTATTCATTATTATGTTTTTTAATATAACTCAAATCATATGTATTATATGCTAGAGATACACGTGCAACAC
ACGTGTCCAGAAACTAGCACATATATAAAGAGTAATGTGTAATGCATTTGTAAATTTGTAAAAGAAAAAGAGAAGTAACA
TACCAGGGGAAGGGGCAGGAGTATGTGGCTTTTGGCAAGTAATAAGTGCCCATATTTACAGCTACAATATTTATTAAAGA
GAAAGGATGGGGGAGGTGTTGGAAAATAGCATTCACAGCGGAAGCATACCAGAATCATACATCTTACATGAATATAGACA
ACAATCACAAATACGTATCACATACAAAGTATGCTGAAAATTAACTCAGGATTACCTCTTGAAACGTGTGCAGATATCTT
GAAGTAAATCCGACTCCAGCTCTACGGTCTTCTACAGTGATCCCAATTAACAATTGAACTCCCTCAATACTTGGGTGGGC
AAGTATCGTATAGAATACTGAATTGTCTTTCTAGGTTAGAATAATCCCTACTTATAGAGATGTCTCCCTAGTCCAAAAAG
GAGAAGAAAGTATAAATCCTTATTCTTCAAGAAAACCCCAAAACTCACGTTTCTTTCTTGGAAGAAAAATACACGTTACT
TTTCCTTCTTCTACTAGAAAATAGGATTCTGAGTTCTAGTTAAATTGGGCACTGGAGGGACCACAAAATTTATTACTGAG
GCTTGCTATTATGGAAATAATTCCAAATAATTAATTTGAATTATTCTTACCATAATAAATTACAAATCATTCCACTAAAA
ATTCGTAATGGCACTCCTCTATATATATTTCAAAATTCACCATTAAACACTTATGTAATTCCCCATGTTAAGATTCCAGA
TACTAATCAATAAATTAAATTACTGACGAATTTAATTCAATGATTAATTTCCTTTAGAGCAACACTTAACTTATTTCATG
TGCCAGATTCATAAATCTACCGGCCGGGTTTACACATGAAAACTTATAAGTTTCTCATAAAAAGGTGTATCATCAATCTC
AAAACGCATGGTTAATAGTATATCCTAACAGGAGGGGCACGTGGCAGCAGGGCGTAGTTAACGAGAAGAAGATATTCACC
GGGATAAATAGGCTTTCACATTAGATGGGCAAATAAGCATTGACCGGAAACGACATAACTATATACTACTACATCCTCCA
CCTCAAAATAAATGTCATCTTAGCTCATTTCACACTCATTATGAAAAATAATAAATTAAAGGTATAATTTATTAAATTAC
TTCTATTTATTAATTTGACTAGTAGTTGGACACTTACTTTGCACGTGTATTTGATGTTAATCAACTTTTTTTTTAATTGA
GACGAAGGGAGTATATAATATTAAGATAAAATTATTTTTAAAAATATAAGCTTAAACTTTTATTTTTATTAAAAAGAGAA
GTGACAAAACATATCAATTATATATTTACATGAAGTAAAATAAAGAAATTAAAAGACATATCAGTTCTATCCTTATATAA
AGTAGAAACAATTACCAAAAGTATAATAAGAATAATCAAATGCTAAAATATAGCATACCAGGATAATAATAACCGTGTCA
ATATCTTTCTATACAAAGATATATAAAAAAGTTTGCATTAAAATAAATCAGTATAATTGATTGTTGTTTGTACCCGCCGG
TTTTATGGGGGGTCAGTTGGGTTATGTTTGTTGTTGTGTACCTTCTGAGCTTGTGGAGGTCTGTTTAGGTTATTATTTGA
TTATAATTGTGTATCTTGTATCGATTTGATAGTTGGTTAAATGATTGGCTAGGACTTGCCTCTTTATTGATGCTTCTAAT
TTGGTTGGATTGGATCGGCCTTTTGGTTGTTATGATGAGTAGCGATGGTTACCATTAGTTGATGAGTGGGCATTTTTATT
TACTTATCTTGTCTTTAAGCTTATGTTATAGGATTTTTTAGCTGAAAATTGGTGCTTTTAATGTGATTTTTTTTCATATT
TGCAGAAAAATGAAGTGAAGAATGAGATTAGTTGATATTTGAAGAAACCAAGTGAAATTGGGCAAAAAAAAAGGAATTAG
ATGATATTTGAAGAAACCAAGTGAAATTGGGCAAAAAGAGGAAAAAAAGCTGAAAATTCAACTGACATGGACTTACTTAT
CACGACCGCGCGGTCAACAGGCTCAATGGTCGCAATCGCTGCCCACTGAACAAGAACCCATCACGATTGTGTGGGTTAAA
TCTCGGGAATGCGAAAAGTTAATATTAGGCACATCTGGGGCAGAACTGAAAATTCACATTTTGATCCCAAATTCCATTTC
ATACTCATGCACAACCATTTTGATAGAGGATCTTGCATTATCTTTTGTCTTAGAATTTGGAGCATTGTAATAGAGTGTTG
ATAGCTTGGGGTTTTGAGCTTGGATAGCAAGTTTCCTTACAATTCACATTTGGATTTGAAGATTGAAAGCTTAATTAAAG
TAATTTTTACTCCTTCATTTCCTTGCTTTGTATTGTTTGAATTGTGGATGTAATTGATCATTGGAGATTTGAGTTTTTGT
GCTAGTGATAGACAATTGATTGGGTTGTTGATTTTATTTTCTTTTCTTTTGTAATTAAATGATCCTCATTTATGATATGA
GTTTTTGAATATCTAATTAATTTCATGCTTGAATTGCTTTCCTATTGGAATTGATCACTCCTTTGGCCTGCCCATTTACT
TTGATTGAGTTTGAGAGAATCAATTGAGGTTGAAAAAAGTTAATTAGTGCATATTGAGGCGTAACAACTCATAAATAAGA
AGATAGCTAGATATAGTGATTCCTTGCAATGCTTATGATTAGATTGATTGGTTTGCTACTTCGCTAGGTTTTGAGAGAAC
TAGTGGAGATATATTTGCCTATGTTCGAGAGAAAAAGGTGAATAATTGTGATTCCAATGCATATATGATTCTACCCATGA
TTGAGTTGCATGAGATTACAAGGGATCGTTTGAGTGTAAATTAGCTTTACATTCCCTAATTTCCCTTTGATACCTTGCTT
GAAAAGACCTTTATCTCTATCGTAGATTGTTACTAAAATCATTTTCTTATTAAAATTTTGTATTTTTCATTTAGATTCAA
ACTAGTAGCTTATTTAGCTTTTCAATTGTCGATATATTGTTCCTTGTTGGATTCGACTCTAACCTCAAAATTAATTTGAG
CGTTACCATTAATATATCTTTGGTTAGTTGACTTATGTAGTAGTATCTTGTTGTGATTAGGTTGTTGGGATAGCGTTTCT
AGGTACATTCCTTTGCCTCAGCTACTTGCCTCTTTTATCTTTTTCATTGTCTCTGTTTTCTTTGAATGCGGGTTATCTCT
AGTTAGTTGCTTGTAATATATGCTCCTTATTTACCTATTATTTATACTTTATTTGTCTTTGGAGCTTACTCGGCCTATGC
CTACTTAATACCACTTGTTGGTAGTCATACTACACTTTTGCACCCTGCAGATCATAGTATGAGTTTTTGTTGTTGACTAG
GCCCTCGTGCTGAGTAGTTGTGGATTAGAGACTTGGGTTGAGATCCTGGCATGCAGAATTTTCCTTCTCCTTCTATTTTT
GTTGGACTAGTTGTCTTTGATACTAAGGAACGACTCTGTATATTTTTATTTACCTTGTACTCCTATTTCGATTAGTAGCT
CAACTACCGACTAATACCAGGTCTTGAGAATGTTTTATGTATCTATTTATCATCTTTTTTATTTTATTTCGATATTTGTT
CCTTTCCTAACTTTTGTTTCATTTTTGCGTCATAGCCTGTTAATCCTATAGTTCCGAGTTATGGGTTTAGCTTATCTACT
AGTGGGATGTTAGTAGGTGCCATAATGACCTGATATTTCGAGTTGTAACAAATAGCCATATTGATGGCACAAAAATTGAA
CCAACAAACGCGTCAACAATGACACTTGGGACTCATCGATGAAATAGAAAAGTAACTCTGACATAATGTTTACCTCGAGG
TTAGGGTCAATTCCCTGAAATTTGGCAAAATGTGGGTGAATTCGGACCTCAAATGGGTCAAAAATATAACTTTAAAGAAA
ACAAGTAATCAAGAATTTGAAACACAAAATGAGAAATAAACATGAACTTGAAGCTTAAATACATAATAGAAGGTAAAGGG
GAAGAAATTTACTTTTGAATTACAAGAAATGAAGATGTCCTCCTTAGCCCGAACTTAGTTCAATGGTGGTTAAGTCTAAG
CTGTCTTAGAAAAGAAACGAGGAAAAGACTTAAAGTACTCAACAATTGTCGCTCTTGCAGACTTTGGTGGCAGGTGCACC
ATCACAAGAGCGCAGGAAACATCACCTGATTGAAGGCCACCACTTTCCTCCAGTTCCATCGAAGCGACCATAAGCTCACA
GACGCGAGCCCGCGACTGTGACAAGGCTTCACATGTGGCCGGAGTGCCGAGGCTCTGCAATTGTGGCTTACTGCTGATAT
CACCGACCTTCATTGTTGTGACTGCCTTCCTCCACAATTTAGAATAAAATTCCAAGGTCTTGAATAGACTCTCGGGATTC
AATCAAAGTCCTACGAATACAAATTGAATATGGTACCCTACTAGAAACAATATTATAAACTAAACATAATTGACGAAATA
ACCAACGGAGGTGGTCTCGATGAAATGTTGACTTCTAAAACAACTTAAGACGAGAAAACAACCAAGCATCCCAAAAATTC
AAACAAACAACCACGGGACCCAAACTAAACGTCCTACTAGACAAAAATTAATGCTAACTCTGGAGCTACCAATTTTTATG
GAAACCTCATCCATGCCCATTCAACAACAATATTGACCAAAGTCAACTCTTTCAACAAAAAAGCTCCAAATAGGGGGAAA
AACTCGCTCAAAGTTGTACGAAACAACTCGATAAGCAAGGCATCCACCTTAATAAACCACAAATATAACACAAAAGTGAG
AAAACGACATAAATTGTCCCTTAACTATAGGAGTAGGTCTAAAATGGTCCCTTAACTATACATTTTAACGGATTTAGTCC
TTTAACTATTCAAAAACTTATCAGCTTTAGTCCCTTAACTATACACTTACGGGTTTTAGTCCTTTAACTATAAACTTACC
AATTTTAGTCCTTTAAGTATTCAAAAACTTATCAGGTTTGGTCTTTTTCCATTATTTAATACAAATAACTTAGGTTTATA
TTAACCGAAATCTTCATGAAATTAAATCTTTAACCCATTTTTTAAGTTGTTTCTCTATCCCCGTCCTTTTTTCTTCAAAC
TACTTTTATGAAAAGAACAATAACGTCAACGATTCAAAATAAAATTAACGAGGAAAGAAGATATAAGTCCTAATTTTATT
CAATGGAGAACAAATTAAGCATATAATTGTAGTTAATTACTTGAATAAGCTAATCAGTGCGGATTTTATTTAATTTACTA
AAAAAATTTTACGTAAAATAAAATGAATAGAATAATAAAATTGATCTATTTAAAAAAAAATTAAAAAATTGCAAATCTAC
CATTTTATAAATTTCAATTTCTGAAAAATTAAACAAATTTCGTTCAATTAAGTCGTTGGAGTACAAACTTTGAATTTAAC
GGGGAATAATTTTTTTTGTTTTTATAATAAAGTTTAGCATATTCAAGTCATTAGTACCAATAATATGCTTCAGTTTGTCC
TTTGTTGAATAAAATTATGACTTAAATTTTTCTTTCCTCGTGAATTTTATTTTAAATCGTTGAGGTTAAGGTTCTTCGCA
TAAGGTTAATTTGAAGAAAAAGTAGCGGAGAGAGAGAAACAACAGAAAAAGTTGTTAAAGGGTTTAATTTCTCGAGGCAT
GGATTCCGTCAATATAAACCTAAGCTATTTGTATTTTAAAATGAACAAAGACCAAACCTAATAAGTTTTTGAATATTTAA
AGGACTAAAATCGGTAAGTTTATAGTTAAGGGACGAAAATTGGTAAGTGTATAGTTAAGGGACTAAAGCTGATAAGTTTT
TGAATAGTTAAAGGACTAAATCCGTTAAGTGTATAGTTAAGGAACCATTTTAAACCTACTACTATAGTTAAGGGACTATT
CATGTCATTTTCTCACACAAAAGTTATAGGGAGGGGCCAAACACAAAAAGCACATAAAAGCAAGTAAATGACCATGAGGG
TTATTACACTCAGACATAAATTGGTTGCTAAAGAAAAGTCTTGCAGTCTTTTATACAAAAATAAGAAGTTGTTACTTAAA
CTCATAGACCCAGGGTTAAAAGATGATATATTTTCTTGACATGATTGAAAGAGAATGTTGTATAACCATGTACAAAACTT
TCTAATTAACAATAATTAGGAGCTCAGATGCAAACCTCTTCTGCTGAAATTGTAGAGATATTGATGTTGTGGGCAATAAA
TAGATCCATCTTTCACATTCACAGTATCCACCTATTTGGTGCATATGTAATATTCAATGTTTTTCATTTTGGTGCCCAAC
TTATTCTTCCCTAAGTTCTTTTCCTTGAAGGAGTTTGAAGATATTTTGTGGCTCTCTTTTTCATGTATAAATACAATTAT
AGTGTATTAATCACTTGGGTTATGCTCCTCACAAAAGGTACAACTTAGTTGATTGATATGATTGATCCTCTTTTGTGTTT
TTGCTTCCCAAGGGACCATTTTTGGGATAGGAACGGTATCATCGAGAGGAGAAAAAAGATTATGTAACATCTCGCAATTT
GAAATAACTAGGAAGAAGCTTATAATTGGAAAGTCATTTTTTGAAAGAATTAAAATCTGGAAATTTGTTTAAGTTAGGAA
AAGTTGAGTTTTGATCAACTTCAAACGGCAATAACTCCTAGCTCAGGATGAGTTAGGTGTACTTCCAGATATGGTTGCAA
ATCTCTTGGAAGGATCTTTCCAACGCCGCCGAGTTTTTGCACAAATCCGAGTTCGTATGAGTGAGCTATACCCTTTGGAA
GTTGGGTTGTTGGAATAAGGAAAGTCCAATCCGGATTTTTAAAGGGTAGTTTGGTCTTTTCCTTAACCTTTTATTTAATT
CGTTTTTTGGTAATTAATTAGAGGTCTAAGCTGAATTAGATCAGTTTACACTTTTACCAAAAGATTTAGGGTTTGGAGAG
AAAAGAAAAGAAGAGGAGAAAGGAAAAGAGGAAGTAAGAACGTTCAGGATTCGTCGATTTCTTGGAGCTTTGCTTGTGGA
TTTCGTCGGGGGGATCCCTACAAGGTATGTGAGATCACATAGCGTTGGGTTAGTTCACCTATGCGCCAAGCATGTTTAAT
TCAGCGTATTTTCATCCTAAAAAGATTGAGAATTTGATGTTCTTGATAGTTGTTCTTGAATTGATTTCGTTCCTGAACAT
GAGTTGGGATTAAGGAGTTTCTTGATGATTAATTGTTGTTTCTTTAAGTTGTTGGGTTAGATTTTCTATATATGATTTGG
GTACATGAATCTAAAGTGAATTTGAGAAAAAGAATCGAATTAAAATGATTTAGGATCAGAAAACAAGATCAATAGCTCGT
CAGAATTTTGCCTGAAGGGGGGCTGGCGCGACACACCCCCATAGCGCCAGGCAGGCTGGGGCGGCGCATCAGCAGTGCGC
CAGATTTGAGCCCCAGTAAGCTGGGGCTGGTGCGGCGCGTCTGGGATGCGCCAAATCGTCTTTTTCACCAGTTTTCATCG
TTTAGCCTATTTAAGTCCTTCTAAAGTGTATTAACACTTCCTATTGATTCTAACTACTCTAAATGACTTCTAAACATCTA
GAAATCATCCAAAAACATAAATCATAACCTTGAATCCATAAATTCAAATTCAAGGAAAGTTAAGAGCCAAGTTTAGGAAG
TTCTTCGAGTCTTTTCAAAAAGTCTTTTGCAAATGCTTTTAACTTTGTTTTAAGACTTACAGTCAAGTTGAGTAAAGAGT
AAAGAGTAAAGATTGAAGTTCATTTCTTCAAAAGTATATGGGGAATAAGTATTCCCAAAGAGATCTAAAATGTTTTCACA
CTTACATAAGAACGGAAACTGAGATTTTCAAAGAACCTTAGGGCTAGTTTTACAGTAAAGAGGAAACTATGATTTCCAAG
AGAGCTTTTAAGCTAAGTTTTGAGTAATTATCTCAAACAAAAGAAAGAGTTTTGTTTTTACAAACATAAAGAACTAAGTA
TTTTTTAGAGTAGTATTGAGCACCGATATGGGGATGCGAGTTCATATTAACTCAAGTCTCCATAAACCATGTAGCCATCA
TAGGTAGAAAAGGGTCATACTTTTTAGATGAATCCTTTTTGCATAGACTAGTGGATCCACTTAGTGAGTTAGCTTCCTAT
ATCACGGCAAGGTATAGGATGGGCCTCGGCAGCGTGAGGTAAAGTGTTGTATCATCACTATAATTCTTAAGTGATGGTTG
TCGGTTAGAGAAACTCCCACAGCAGTAGTAGCATGGTTCCTTAAGGGGTTCTGCTTAGTGTGAATGGGGGTATGGGACTT
CATTCATGCATTGCACAAGTAGACTTTGAGAGGGAGCATGGTTTGTCTTTTTATGATATTATGATTATGAATTGACAGCA
TGTTTTGAAAAGTTTTTCTTTATATTGCACTTGTTTTAAACTGCTTTATAATGAAATAAGTTTATTTAAGTATTCAAGAG
TTGAGAAGAACCAAGGTAAGTGTTTCTTTCATAATCTCTTTCGAGCCTATGTTGTTCTAGCATTCCAACTCGCATACTTG
TACATTCAATGTACTGATGTCAGTTGACCTGTATCGTCTTATGATGTAGATACAGGTAACTAGGATCGGCATCCGGCGTA
TTCGTTGATCCAGTGAGCAGTTCAGAGTCTGCTGGTGAGCCTCTTTGCATTCCAGAGGACTCCTTCACATTGCTTTCAGT
TTTAGTATTAGTTCATTAGGATGTTGCGGGTCTGCCCCGATATCCATCTTAGTTGTCTAGAGGCTTCATAGATAGTCAGA
CAGTCAGTTAGTGAATTCAGTTGTCTTTACTTTTCATTTCATATGTTAACACTTGAGTTGCCATTTTGGCCAAGTTGAAT
GCTGACTATTAAACATACTAAGTTATTTCATTAGTTAAGTTGAGTAGTATGCTATTGATCTTTATAAATATGCATATAGT
CTTCCGTTGAGTTAGTAAGCCAGGCCAAGGGTTCGCTTGAGGCCAACAATGGTCTTCGTGTGCCAGTCCCGCCCAGGGTG
TAGGCTCGGGGTGTGACATATTACATCTCCTTGAAACTTGAGACTCGAACGCAACAAGAGATGCACAACCTCTCCCATTC
TTTATGGATGCATCTGAAAGTAGCACATCAATAAGGAATTATGTTTAATTATGTATCCTTTCATCCCTCAAAGACGGGGT
GCAATTGATAGAAAAAGGAAAAACACACGAGTTGTGTCTTGTAGTCTTCCAATTAGATATGACCCGTTTCATACCCATAG
CCAAGACTTTACCAGATAGGGCTTCATAGACTCCCTAAGACACTCAAACTAATTAGTGCTTTGATATCAAGTTTTCCATT
ATCTGACACTACACCCTGAGCAGGACCGGCACTTGATACAATTATTGTCCAGAGCGTACCTGTAACATGATCATACCCCT
AGATATGGGAGAAACATAATTTAAAAGAATTGGAAGAGGTAAGTATTGTAAAATAAATACTTTTTACAAACGTATCATTA
CAAATGTATCATAGTATTGAATGTAAGGATTTAATGGATTGTGAAAAACATAAACAATCTAAACATTCATAAATCCTATC
AATTATTCAGGATCGTAGAACTATATGATTTTCACATAAATCTATTACTATAATAATTCAATCAAGAATACATACCTGAA
TCAGCCATAGTATTTTTCGAGAATCGGGACTTGAATTAAGCAGAAGTTTTTTTTTCTTTGTTGTTCTTCTGAAGTTGTTT
CTCTCTCTCTTGCCTTATACTTTATAACTAGCTTAGATGGATAAGACTATATTTTTATGGCAGAGAGAGGACCCTTTTAA
TAAGAGAGTTTTTTCACATTATTTCCACTTTCCTTCATGGTGAGTAGTGGAGATGATGGGTAGTTTTAAAACTACCAAGT
AACTCCCTACTTAATGGGTAGTTGGAAGTTACGAGGTAACTTCCCCACTGCTCCACACATGTTTAGGATTTAACTTTATT
AAATATCAAACCAAAATATAATTACATGGGTCATAGAAATTTACATTCTCCCACTTGGCACATGACCTTTAACTTAATGG
TTTAATATGCATGTTAATCGTCATGTGCACAATTAATGTTAAATCCAACATCATTCGTCGTCATTAAGTAAATCAACTAA
TATGAGTCATGGCGGTTGTACACCACTTTATTTGGCAGTCCCTTCCATGCACTACAATATTAGTCTATTACTTAACACAA
TCTTCCAAATACATAATGGGTCCACAATAATGCTTAGAATACTTTATCTAAGTCAGAACCTGTCATCATCATTCTCAACA
TTAAGTATACAAAAGAAGATTGGTAACAATAGAAACATATATATATCGAGCTCAAAGTGTCAATTTACGTGAACAGTATA
AAATCTTTACATAAAGTTATTCATTGCCATCAATAATACCCATTCTTTCAATATTTTCAACAAATATTTTGGGTGGTAAT
CCTTTCGTGAAAGGATCGGCAATCATAAGTTTGGTACTAATATGTTTAATTGTCACTTTATGTTTCTGGACTTCTTCCTT
AATCGAAAAGTATTTCAATTCCATATGTTTGGCACCCATTGAATACTTATCGTTTTTAGAGAAGAAGACTGTTGTAGTAT
TATCACAATAAATTTTCAGCGTCTTGGAAATACTGTCGACTAGTCCAAGTCCTGAAATAAAGTTCCACAGCCAATTAGTC
TGAATTGTGGCCTCAAAGCATGCCACAAACTCAGCTTCCATAGTGATGCAGCTATAACAGACTGCTTCACACTCTTCTAT
GATATTGCTCCTCCAGCTAACAGGAACAAATATCCAAATGTGGATTTTCTTGTATCCATACAACCAGCATAATCCGAATC
TGAATATCCAACCACAGTAAGATGATCAGATCTTCTATAAGTGAGCATATTATCTTTCGTTCCTTGTAAGTATCGCAACA
CTTACTTTGCAGTCTTCGAGTGTTCCATTACTAGATTACTTTGATAACAACCCAACATTCCAACAACAAAAACTGCTGTC
TAGTCTCGTACATGTCTGGGCATACATTAGGCTCTCAACGATTAATGCATAAGGAATATTTTATTTGCTTATGTTCCAAT
TCATTCTTTAGACATTGATTGAGACTAAATTTATCTCTTTTCTGAATTGAAACTTGACCTGATAAGCATTTTTCCATTCT
AAATATCTCTAACACTTTATTAATATAGGATTTCTGAGACAACCCCAATAATCCTTGTGATCTATCTCGAAATATTTATT
TCCAATCACATAGGATGCCTCTTCCATATATTTCATGTCAAAGTTGTTAGAGAGATATTTCTTGGTATAATACACCAAAC
CAATATCATTAGTAGCAAGCAAAATGTCATCAACATACAGAACTAACATAATAAACTTACTCCCACTGATCTTCAAATAT
ATACACCGATCAACAATGTTTTCCTTAGATCCAAAGGTTACAATAGTTTCAATAAACTTAAGATACCATTGTCGGGAAGC
TTGTTTAAGTCCGTATATTGACTTCTTAAGTTTACACACCATGTGTTCCTTTCTTTTAATAGAAAACCCCTCAGGTTGAT
TCATATAAACTTCTTTCTCCAAATTTCTATTTAGAAAAGTTGTTTTCACATCCATTTGATGTAGCTCTAAGTCATAATGA
GCTACTAAAGCCATTATAATTCTGAGTGAATCTTTTCTAGAGACGGGTGAAAATGTTTCATAGTCAATGCCATCCTTTTT
AGTGAAACCTTTTGCAACAAGTCTGGCCTTATGACGTTCGATGTTGCCAGTTGAGTCACATTTGGTCTTAAATATCCATT
TGCACCCAACTTTTTTGCAACCTTCTGGTAATTCAACAAGATCCCATACTTCATTATGTTCCATAGATTTCAACTCATCT
TTCATAGCATTTATCCATCTATCAGAATTATTACTTTCAATAGCTTGTGAAAATGAAACTAGATCATTATCAATTCCCAA
GTCAATTTTTGAATCGTGTAAGTATACCAAATAGTCATCAGAAATAACAGATCTCTTTTGTCTTTAAGATTTTCTTAATG
CTACTTCTTGTGGTACATCTACTGCAGGTTCATTAATTATCACTTCATTGAGATTAGCAGGAGCATCGATTTGTTGTTTT
TGTTGATTGTTAGGTTGTACAACAGCTTCAGGAGCAACAACTTTAAAATAAGTAAAAGGTAGAGGAACTCTCACCCTAAC
TTCTTTAATTTCCACTTTATGTGGGTCTTCACTCTCACTAACTTCACCATTCTCAATGAACCTAGCATTTCCAGCTTCAA
CTATTCTTGTACTATGATTAGAACGGTAAAATCTATACCCCTTTGACTTTCTATGGATAAGCAATGAAGAATCCATTGAT
TGTTCCTTAATCCAGTTTCTTTTCTTGTGGGTTATAAACTCTAACTTCTGTCGGGAAACCCCAAACATGCAAGTGCTTTA
AACTAGGTTTTCTACCAGTCCACAGTTCAAAAGGAGTCTTTGGAACTGCTTTACTAGGAACCCTATTAAGTAAATAAACG
GCAGTCCTTAAATCACACATCCACAATGAAAGAGGTAAAGATGAATTACTTAACATACTCCTAACCATGTCCATTAATGT
ACAATTACGCCTTTCTGCTACACCATTTTGTTGTGGTGTTCCAGGCATTGTGTATTGAGCACATATGCCATGCTTTTCGA
GGAATTTAGCAAATAGACTAGGGTGTTGTCCAGTTTCATCGCATCTTCCATAATACTCACCACATATATATGATCGGACT
ATTTTCACCTTTCTGTCTAATTGTCTTTCAACCTCATTAATAAATAACTCAAAAGTATTTATTGCTTGAGATTTTTCATG
CAACAAATAAACATACCCATAACGTAAAAAATCATCAATAAAAGTGATAAAATATTTTTCTTTACTGAAAGTTGCGATAT
CAAAAGGACCACATATATCCATGTGTACAATTTCAAGAAGATGTATGCTTCTTGTGGCTCCTTTCTTTGTATGTTTTGTT
TTTTTCTCTTTAATACAGTCCACACAAATGTTAAGGTCTGTAAAATCCAAAGCTGGAAGAATTTCATTTGTAACCAATCT
TTCTAGTCTTTCTTTGGATATGTGACCTATAAAGTTGATGGAGTGGGTTCCTTGATTCTTCAACCTTATTTCCTCTTGAA
CTAGCATTCCGTGCAATTCATGTACGTTTGATTAATCTTTCATGATGTTGTAGTTCATTTGGAAAGGACCATACTCAGAC
GGTAATGAGTTGATGATGAATTGTACAAAGAAATTTTATTCCACTTCCATTCCCAATGACTTAAATTTTGCTGCTATGTT
TGTCATTCTTGAGACTTAGGGTTAGACACCCCATCCTTGTTGAACTCTTGAGAACAATTATTTACACCGGAATCAATGAC
ATGCTCGTGCATGATACGAGAACCATCAAACTTCATGGTGGTCAAAGTACCCGTTAGTGTCCCATCAAGAGACTTATCAG
CTGTTTGAGAGGATTCTTCCACAAGTTTTAGAAAATCTTTTGCATTTTCAGTTTTGGTAAGAGTAGTCTTAATGTTGCCT
GCAATATTAATTCGCATCAACATTATGCCTAATCTGTTAGATCGATCCCAATGCTTATAATAGGTACTTTCTTCAGTACT
GCTAGTTTCAGTAATAGCAGTTGGCTTCTCAGTGTAAAGTGCAACATCAAGATCTAAAACTCCAAGATGGAATTTGATTT
GTTCGCACCAATCTGAGAAGTTAAGACCATTAAATGTCGTAACAGAGGCAAAATGCAAATGAAGAGCAAATGGTGCAAAT
ATAATATGCTCATTTGTTAATACTTTGAGTTATAAATTTAAACATACTATCAAACTAAGGAATGGTTTATAAATTCTTAA
ATGTATATTGATGTCCTCCTTTGGGAGAAACATCAAAATACAACTTTAGACATATTGATGCTTCAAAATAAATTTTGTTA
TTCGATAATTTTTAATATATCAATTAAAAATATTTATTATCTTTGGATAAATAAATAAAATTAACGATACATCTAAATTA
TCTCCTTAATGTTAAATGGTTATATAAACAAACTATCAACCTTTGGGTAATTCATAAATGCCTTATAACCAAAAACTTCA
ATTTATCCACAAGTGTTATATTGGTTATAAGCATCAAAATAATGGATAATTTAATTTAATTTTAATCATAATTATTTTGA
ATTAATTCTTCAAAGATTAGACCACTTTGGTGATTAACTAATCTCATATACATAATTCCAAAAAATAAAATACATCATAA
TAGTGAATAATTATTTCTCTTACTACTAAACACCTTTATATGGAAAAATTAGTATAATAATAAGGGATAATAACATTATG
CATAGATGAATCATTATATATACAGTGATGTTACAAAGCAAAACAAATTATGGATCAACACTTCACTATTTAATTCACAT
GACTTCTTTTGAATCATTACTAACATTTATTTCCTTAATTTAAAAGAAAAGAACAAGTGTTCTAATACAAATTCAAGTTT
TCAGTGAGTGAAACTCAACTACTCAAAACATAATAATCTGAATCTGTATATAAAAATAAAAACAAGTAGCCAATTAATAC
TTTATATGAATCAATGAAGTACTACCAATAAACTAAAGAGGTAGTAATTTAACACTTTATTTTATTTTTAATATAAATTT
TAAACTCCATGTTGAAATCATTGAAACGATGGCACGAGAGACATTATAATCATTATCCAAATCAGCCATACAATTAAATC
CATACCCATTACTGTTTTCAAATAAAGACAACATTAATTCTATGGAAAATCACTAGTTCTTAAGCCAGACTCTGATACCA
CATATAATGATTTAATGGATTGTGAAAAACAAAAACAATCTAAACATTCATAAATCCTATCAATTATTCAGGATCGTAGA
ACTATATGATTTTCACATAAATCTATTACTATAATAATTCAATCAAGAATACTGTAATGACCTATTTCTGTCATTATAGA
AAATCCAATGGGGAAAGAATTGGACAGAAAAAACTTTTGAGTAGTAACTTGAAATTTCCTAGCCTAGTCAAAATTTGGAC
GAAATCGGAGTCAGTGAGGTCTAGAAAAATCTGGTAACAAATGAGAGATCTAATAATAAATTTGATCACATGAGTGGATA
GCTAAGACGTTAAGGAACTCGTACGACTTTACGGAATCGAATTCGGGCGAGTACAACTCCTGAAACTGATCTTAGCGTGA
GAGGGTAGTTTCTGAGTGTCATGGGATGAAGGTGTGTTGTGAAATGGCGGTTTAAAACTCTTAATATAGCTCTCTATTTC
CGTGCAAGCCGCTAGCGCGAGATTATTCCCGCCAAAGCGGGGCCGCTGTGGCGGGATGAGGTGCCATAGCGAGCCAGTCG
CGACTTAAGTCGAAAATAAACCCCAAAAACATCATTATTCTGCAATTTTCATTTTTCAGAGCTAGGAGACAACCCTAGGC
AAGTTCTTGACAGTTTTCCACGAATTTTGGGGATAAAGGTAAAGATTTTACTCCCCTAATCCATTTTTCGATCCGTACAA
CTTAGAATCTTGATTATATATTGTTGGGGGAGGGTTTTGAACGGTTTTGGATGGTGGGAAAAGCCTTAGATGCACCTTAG
GATCATAATTTGGGTTATTGGGTTTGTCATAATCTGGGTAAATTAGACCTTAATTATTGATCCCCGTATTAAATTATTTG
TTTGTAGATCTAGAGGAAGCGGAAAGAATCCGAAAAGGGAAGAATCAAGTTTCTTAGGAGGGTTCAAGCTTTGTTCGAGG
TAGGTGATGGTTGTGATCTCATGTTGGTGTGATGTATGTTAGTATTACTTCATTTTAATGCATGTATGTATGTAAATGTT
GCATTATGATCACACTAATCGTAAATGAATCCGAATGAATGATTGTATGCCATGAATCAATACTTGATTGTATGATTATG
AGAATGTACATTGTGATTATGATTGAGGCTTGTTTAATGGATCAGATGTTACGTTCCAACACACTAACTAGGATCGGATG
TCACATACCGACATATATATTGGAACGGGTGTCACGTTCCGACACACTAACTTGGATCGGGTGCCACATTCTGACGCATA
TATGGGATTGGGTACCATGTTCTGGTACACTAACAGTTTGGGTATGGGTACCATGAGAGGACCATTAAATTGGGTTTCGT
GAGAGGACCATTGAATTGTGTTGTGTATCTACTTGTGATGATTATTTTCATATCTAATGATAATTGATATTGGAAGACTA
TATGTTGCTCTAAAAAGATAACCAATGTGTATATATATTTTGTACATGTCATGTTTACCTTGTTGTGATTCTGATAAATG
TTGCACTTACTAGGATAGCCGAGTGATCCTACCAGTACACTTTGGTTGTGTACTGATACTGCAATTACTCTTTCTTTGTT
GAGTACAGGGCATCTTCAGGCGGCTACTCACAGACCTAAGTTAGGTGACTTTTGAGCGTGACTGAATTCAAGGGTGAGCC
AATTATTTCAGGCTGCCATGGATCTCTCTTGTTTAAGTCCACTATTTTCGGACTTAGACTAGTTCTTTAGATATTGTTAT
GTTTTATCTTTCGGGATTGTATCCCTATTCCTTAGACTTGTGAATTGTTAGAGTTTCGGTACAATGACTTTCAGGTTATA
GGGGTTGAATTTCCGCATTAGTTATGGTTCGTTGTTTTAGTTGAACACATAGAATTTATGGGAACTCCATTTTTATTGTC
ATTTAAACTTGCTTTTGTATCTTTAAATGCCTTAGTTTTAATGAGATTTGTTAGTATGGGTTGTAGTAATGGTTCTCCCA
CCGGAGGGTTAGTGTGGCTATTAATCACGACGGTCTGGATCGTGACAAAGTTGGTATCAGAGCCCTAGGTTCGTTGATCT
CATTGTACTAAATCGAGTCTAGTAGAGTCTTGCGGAATGGTACGGAGACATCTGTACTTTTCTTTAAGAGGCTATAGGAC
TTTAGGAAAAACTCATTTTTTTCTATTCCTTTCGTACTATGACTTGAATTCAATTGGTATCTAGGTGATACAAATTGGTA
TCTGAATTTCTTCACTCTATTTCGCATCTTGTTAGTAATTGAGTTGTAAAGTTAGAAACAATAACTCCAACAATAGAAAA
TGTGTCCTTGGAAATAGGTATGTTCCCTCACACACTGTGGGCATGTAATGACTAGAGACAAACATGATCTTTTATTAAGT
TCTTAAAGTTGAAAGTCTCATTCTTCATGGGTTAGGAATATGAAGATGTTCAGGACTTCCTTGTTGATTGTCACGAGTTG
CTTCATAAGATGGATAAGGTAGATTTATCTAGCGTTGAGTTTAGGATTTAACATTTCAATGGAGACGCCAAAATGTGATG
GTGGTCTAATGTTGAGTGTCGACTAGTAAATGCACTACTCATGACTTGGGAAACATTTTATAGCTTTCTGTATGGAGAAT
TATATACCCTGAACTTTGAGGGATAGGAGAAGAGATGAGTTCCTGAGTATAGAGCAACATTATGTAATTGTTGCAGCCTT
TAAGGCAAAAGTTTGTGTTTTATCCAAATATGGTACTCCATTTTTGTCACGACCCAGGGGTACCCCCTAGACGTAACACG
GCGTACTTGACCCCGAAGGGGTCGCAAACAATCCCTTAGCATATCATAAACATAAAACTCATAGAAATGACATGGAATTA
AAATTTTCTTTACGGTCGAAGTCTTTCATAAAAGATAATGAGAATCTAGATACTGTCTCATTTAGCCATCTAAATACAAT
CGAATAACGAATAAGGACACAGCCCCTACAATAGCTCTCAAATGGCATAATAAAAGAAACTACCAAGTAAAGATAATCTT
CCTCGAATCTTGAGGACTCACCAACTAAAAAGGGGGATTATCTATCCCGAGCTTGAATAACTAGAAGACCACCTTCAAGA
ACCAACCCTACACTTATAGAAAATGTAGAAATATGGGTTAGAACAAAAATGTACCAAGTATGGTAGCCATGCATAAAAAT
CATTGAAACATGCTAAAAAGGACATTTTGGTTGAAAACCATGCATATGCCAATTTGAACATCATCTTTGAAACTAATTAG
AGAACATACTCATAAGACAACTAATAGATAATGCATCATACCATAAGCACAACAACATAGTCATAAACATAGTCTCCCAT
CATAGGCATAATGCAAACATCAACATTCATAAGGCATATTGTACATACATAGTCAAATACCAAGACCATCTCATCATAAT
AGAACCATCACATAAGTGACCCTAGGTTATACATATGGCATGCATAGATAAGATCACATAACCCTATCTACACTAAGTAC
CACCATTAGGTCACCATGCTCATACTTATCATAGTCTCATCCATAGTTAATACTCATAGACAAGGAAACATTCATATTCA
TTAGCTCATGTCAAGGAAAGTCAATCATAACAACAATCCAAATGGAGCATGCATTAATTCATAAATTATCATAATGTAAT
GGAACCACACCATGGCTACTCTCAAAGTATACTTGTGTCATGTATGAGTGAAGTCCCATACCCTCACTCACACTAAGTAG
ATCTTCTTGAGGTGTCATTAGTCATAGTTCATGTTTCATGTTCATAGTTCATTTACATAAGAGAAACATACCATGGCTAC
TCTCCAAGTCTACTTGTGACATTTATGAATAGCATCCCATAATACTACTCATACTAAGTATATCCTTTTGAGGATCCATA
GCACATAACTCACTTTCTTGTTCATGGAGGGAAAATAGCTTTAACCAACATAGACCATGTGAGCTACATGGAATTCGTTG
TCGTGTCACCCCACACCGAAAGAAAGTGTTCTACTTTCCTAAGGTAGAACTAAATGTATTAGCTTTTAGGTGGATCCACT
AGCTAAAGACCTATGTGGACACATAGTTACGGGATAGGGAGATTGCTTCTAGAAACTCGGCATATTGTATTGACGGGAGA
GCTTCCATCTCATGAGATCATGTGTAGAAGACTCGGCCTATTGTATTGACGGGAAGGCCTCTACCTCATTTTCCATATCC
ACTCGGTGCTAAGCATTATTTCCCAAATTACTTGTTTAAGTCTTTGAATTGGATTTACATGTTTGAAGGAGTATTTTACC
CTTCGTTCAACCCAACTCATAAAATAGCTCATAGATTCAATTAGGTAAGAATGGACTTTCAACCTTAGAATCATCATTAG
TATGTAAGAATAACTTTCACACCAAGATCATGTGTTCTCATGAGAATGGACTTCCAATCAACACAATAGGATCATCGTGG
TCATGTACATTTCATGCATAATAATGCTTAAAGGAGCATATGAGAACAATACTTTCAATTAACACCATTGATATATTATA
ATCATGTTTATGCATGGGTGTGTGTGTGATTGTTCTTGCAATGACACAACAACAACAACATTATCATCATAGACACTTCT
CTCTCAAGGTGTTCATAAGCATGTACATAATATCACAATCATGCATAATTCTCATATATTGCATTCAAGGATCATAGACC
ATATAAATCAACACATCTAACATTCCTTATAGTAGACATGGACATATTCATAATTCAAGTAGTTCATTCATTACATGTAT
AAGTTCATATACTCATATTGTAGGTCATGTGGGTAAAGTCCTTCCACAACAGTACCATATATAAATCAACATGCACAATG
GCTTCCTTCTTAAAGCCTCAATATTCATAGTTCATCCCTTTTAGATTTTACCTTTAAAGCCCTAGGAGTCATCTTCATAT
TGTGAGCATTACTCTCAAGTAATACCTCACATGGTCATCATGTAAACCTAACTCTCAAGGTAAACTAACCACATGTTGCA
TTCTTACTCAATTAAAGTCATATAGCATCAAGTAAACTAAATCTCAATACTACCTCAACCATGATTCATCATGTAAGCCT
TAATCAATTAGTCATATCTATAAGCTTTACTTATAAGCAATTCATATTTAGGTCATCTAATCTAAGGCAATTCATGAACA
AGTTCGTCAATCTTAGAAGATCACATCTAAACCCCCAATTTGCCTCTTTCATGACATAACACTTAGGCTATATCAATTTC
ACCCTAAAATCTTAGGTTAATCAAGAATACATGTATGATCATACAAAAATTATGTAATTACACTATAATCATAGAATCTT
CATTCTCAACATAAATCTTGAAGCACATGCATATTTCTCATATTCATGTACAAATTTTCATAATTTACCCATTAAGAATC
ATGAATCACATTCAATCCACCATTCTAGAATTTCTACATTAGATGTGGGTAATAACATAATCCAATCAATTAAATTCATT
CATACAAGACCCAATTACATGCTTCTAAAATCAATTAATTCAACGTAGATCACAATTTAACAATAGAGGGGATCCATGGG
TTCTTGGGGGAATTTCACCAAAATTCAACCATAAATCATTAATTCAACCATAACCCAATCTAATTCAACCATTGAAATCA
CTTTAAAAAGGAACCTATGTGTTCGAATCGAAACCCTTGATTTAGGGAAAATTGGAAGTTTGGAAAACAAGTTTTAAAGG
GGCTCTTTGGGTGGAATCTACCCGAAGATGAAATCTACCATACCTTGAGGGTGAATCCTTGAAGAAATTGATGAAAATCC
CTCGAAATCTTGCAGCCAAAGCTTCAATTTCACCCTTCTTCTTCTTGGGTTTTTAGAGAGAGAGTTTTTGTTAGGAAGAT
AAACTTTTGATTTTGATTTGGGTCCTTTGTGCAAGTGATTTGGTTTGGGTGTTTAATGACTTAAAATACCTTATATATTT
ATTTTAAAATAATATAAAATGTACCTCTTTAAAAATAGGACTTAAAAATAGTATTTACAAAATTGCCCCTTGCCCACATG
GACTTGCCAAATAAAACTAAGGCAAAGTCCAAGGGAGCTTTTAAGGTCCTTGAAGTGGTCCACTAGCCTTGGACCCTCTC
CCTTGGACTTGTGCCTTTAGCATTTTAAAGCTAAGGCATGTCCATGAGGTTGTTTAATAACTTCAAGTACCTTATATATA
TTTAATTAAAGGTAATATAGAATATGCCCATTTAATTTGGACTAGAAATGAAAATTACGAAACTACCCTTAATGCCCCCC
TCCCCCCATGTGGACAGCCTAAAAAAAACTAAGGCAAGTACCAAGGGGGCTTTCACGGGCAGTGGACTGCTCCACCTTCT
ATGGTCCCTCACGTGGGCTATGTCATTGTCTTTTAAAGCTAAGGCATTTGTACACGAGGGGTTGCACGTGCAGTAGACTT
GTCCACATGTCGTGGTCCCTAGCGTGGAAGTACAAGCTGCCACACGCGTGCAAGGGCAGCCTTCGCATGAGGCTCTTCAC
GTGGACTGCCTTCCTTGCCTCAAAATGGCTAAGGCAAAGTCCACAGAAGCCTTTAAGGGTCGTGAAGTGCTTCATGTTTA
GTGAAGCTTCATGTGGACTGCCTTCTAGCCAAAAATTTGGCTAAGGCATGGTCCAAGGACGCTTCTAAGGCTAGTGAATG
CTTTCGCCTTCCTTGGACCATCTCTTAAACCTATACTTGGTCAAAATTTGGACTATTTTACAACTCCAAATTATGCATAA
AATTTTAAGACTCAAATGTGAGGCTCTAGTTTCACCTATAAATTTTTCGGGTGTTACATTATCTCCTCCTTGGGAACATT
CGTCCTCAAATGACGATCTAGACACCTTAAGGAATTTAAATACTTAAGACTAGCAAACCATCATGCATGAAACATCATAA
TCAATGCACAAAACAAGGAAGAAACATCTACTCCATCTAAACATAATCAATGCAAACAAAAGGAAGTAGGGACTACATCT
ATCAACCCAATATGTATGAACTTCTCATAACTATTCATGTTCAAAGAGGAACTACCATCTCCTAGTCATAACATGCTCAA
CATACTCTCATGGAGCTCATATGCAATTTACTCTCAAAAAAGCATTTTATTCAAGGAGGAATCTCTCAATTCCAAACTAA
AGCATGCTCACATATTCTTCTCATGAANNNNNNNNNNNNNNNNNNNNNNNNNNNNNNNNNNNNNNNNNNNNNNNNNNNNN
NNNNNNNNNNNNNNNNNNNNNNNNNNNNNNNNNNNNNNNNNNNNNNNNNNNNNNNNNNNNNNNNNNNNNNNNNNNNNNNN
NNNNNNCGCACATAACAACAATGTTGGTTAGGCACACCATCTCCGTCTTGGGAGTGAGCCTATACAAACACTTCTAAACA
TCATCAATCACATAATCATAGGAGGAACTAGCTTCTCCAACAAAAAGCAAACTCAACACAACATTATGGAGCGAATATGA
CATTTCACCAAAAGCATAACAAAGCATGTTCATCAAATCAACTCATGAAGTCAAATATGTCATTTCATACTAAAATGCAC
AACATCATGAGGAACATATAAATCATGGAAACTCACTTTATCCAAAACATGAATCCTTTCAAGAACATGCATAACATAAG
GAGATCATGGGAACACACAAATCACACATGACCTCAAATACATGAAACAAGTCACAAGGAACTTTCGGTCTCGAGCTAGA
ATAGGAATAGAAGAAAGAGATGAGGATATCGGGACTCTCAAAATCTTGATATCTAAATGTACTATCTCCCCCTTGGGAGT
AAGACCCCTTACTAAAAAAAACCTCAATCACCACTCCTTTCAACCAATCCCCAAAGTCATAGCCAAATCTCATAATAACC
TTGCCGGGTTCTAAACCAATAGATGTCTAATAACTATGCATCCAAACCCTACGAAGGTTAGCAAGAGTAACTCGATGGGA
CAAGGGAATTCTGGGACACACATAGCATCCAAGACTCCACAATCATGAAACGAGTTAAGGAAGACTTATCATCTTAAGTT
AGAGGAGGAATAGAAGGGAACATAAGGACATCGGGACATCTCATTATCCCTTGGCCTCCCATGTAGCATCCTCCAATAAA
AGTCTTACTAATATATCACTCATCATCATTTTCATGGAAGCACTTTCTTACTCTTCTATTTCTTAACTTGCCGGTCTAAG
ATCCTAATCGGTACTTCTAAATTAAAGAGGTTCTCATTTAAGCACTTTTGCTCACAAGTAACCTTGCCAACACCACTCAA
GGTCTTATATGAGCCTACCAAACCGGGACTAAACCTTTCAAGCTCACTACACCTCTTAAGGTGAGAATTTTAAGTCAATC
CAAATCATGGACATCTAGAACACGCAACTTTTCATATCTATCACATATGGTGATTCTAAACCATGGAGAATTACACTTCT
ATCCTCCTTTTAAAGGAGTTTACTCACTCAACATCTCTAGGCATCACTTAAACACCACTATTCATCAAATCCTCCATCAC
ATCCTAAAATTCATAATGGTCAAGTAGGGTTCTACCATCATTATCATAAAACAACAATGAAACCCATTCATACTAAGCCA
ACATTAAGGTCTAGCATATCAAGTCACAAAAGACAAGAAATACCGGAATCTAATAAAGCATAAAACACATATCGGAACCA
TTAAGAGGAACTTGTTTACCCTCTCTTCTTCTAGCCTTAAGCACCGGGTAATTTCTCATCTTGTGGTCACTTCCACCACA
ACCATAACAACCCTTTGTGTCGGCTAGACACTTACCATCATGCCCTTTTTCCACACCTAGCACAANNNNNNNNNNNNNNN
NNNNNNNNNNNNNNNNNNNNNNNNNNNNNNNNNNNNNNNNNNNNNNNNNNNNNNNNNNNNNNNNNNNNNNNNNNNNNNNN
NNNNNNNNNNNNNNNNNNNNNNNNNNNNNNNNNNATTTCAACCCTTATCATCACCTTTGGTGGGATCTACCAAACAATCG
TATCTAGGTGTTATCTAAGCACCCTAATCAAAATGACCATACTTAAGATCAATCTTAAAAGATAACTAACTCTTTGAAGT
TGGTCAACACTTACACTCTTACTCCTTACCTTAACTAGGTGGTACATGCAACCCTCAAAGTCAACATTAAGACACAACAT
AATCCAAACTTATGGCATAGAATCTCCCCCCTTATACTCTAGGATAGGCTCATTCGTGAACTAATAATTTGACTATACGG
GTTCTATCATCACATAGGAGCATGACAATAACACTACCAATCCACCCTAAGGGTGACATCTAAATCTAGCATATCAAGTC
CTATCTAGTCACATAGCCATAATTGGCATAACAACCAACATCTTCTCCCTCACTCCTTGTAGCATGAGCCATTCGAATAG
TCACATCTTAAAGACCACCGGTTAGAGAGAAAGACCTTAAAGAGTTAAACTCTATGGAACGACTAGAGAATGAAGAATTG
AGATTTCCTATCGTCTTGTAGCCTCTCATTCATAAATGTGGCGCGCTTCACACTAAGAATAAGACTCTACTAAACGTGGC
TTATGTGACATCAACATAAAATCATCCAAAAATCTTATGCTCTAATAACAAGTTTGTCACGACTCAGGGGTACCCCCTAG
ACGTAACACGGCGTACTTGACCTCTAAGGGGTCGCATACAAGCCCTTAGCACATCATAAACATAAACATCATAGAAATGA
TGCGGAATTAAAATTTTCTTTACAGTCGAAGTCTTTCATAAAAGAGAATGAGAATCTAGACATTGTCTCATTTAGCCATC
TAAATACAATCGAATAACGAATAGGGACACAACCCTTACAATAGCTCTCAAATGACATAATAAAAGAAACTACTAAGTAA
AGATACTCGTCCTTGAATCTTGAGGGATCACCAACTATCAAGGGGGATTATCTATCCCAAGCTTGAATCACTAGAAGACC
ACCTTCAAGAACCAACCCTACACTTATAGAAAATGTAGAAATATAGGTTAGCACAAAAATGTACCAAGTATGGTAGCCAT
GCATAAAAATCATTGAACCATGCTAAAAAGGACATTTTGGTTGAAAACCATGCATATGCCAATTTGAACATCATCTTTGA
AACTAATTAGAGAACATATTCACAATACAACTCATAGATAGTGCATCATAGCATAAGCACAACAACATAGTCTACCATCA
TAGGCATAATGCAAACATCAACATTCATAAGGCATATTGTACATACATAGTCAAATACCAAGACAACCTTATCATAATAC
AACCATCACATAAGTGACCCAAGGTTATACTTGTGCCATACACAGATAAGATCCCATAACCCTATCTACACTAAGTATCA
CCTTTAGGTCACCATGCTCATACTTATCATACATTAGTCTCATCCATAGTTAATACTCATAGACAAGGAAACATTCATAT
TCATTAGCTCATGTCAAGGAAAGTCAATCATAACAACAATCCAAATGGAACATGCATTAATTCATAAATTATCATAATGT
AATGGAACCACACCATGGCTACTCTCAAAGTCTACTTGTGTCATGTATGAGTGAAGTCCCATACATTCACTCACACTACG
TAGATCTTCTTGAGGAGTCATTAGTCATAGTTCATGCTTCATGTTCATAGTTCATTTACATAAGAGAAACATACCATGGC
TACACTCCAAGTCTACTTGTGCCATTTATGAATAGCATCCCATAATACTACACATACTAAGTAGATCCTTTTGAGGAACC
ATAGCACATAACTCACTTTCTTGTTCATGGAGGGAAAATAGCCTTAACCAACATAGACCATGTGAGCTACATGGAATTCG
TTGTCGTGTCACCCCACACAAAAAGAAGGTGTTCTACTTTCCTAAGGTAGAACTAAATGTATTAGCTTTTAGGTGGATCC
ACTAGCTAAAGATCTATGTGGACACATAGTTACGGGATAGGGAGATTGCTTCTAGAAACCCGACCTATTGTATTGACGGA
AGAGCTTCCATCTCATGAGATCATGTGTAGAAGACTCGGTCTATTGTATTGACGGGAAGTCCTCTACCTCATTTTCCATA
TCCACTCGGTGCTAAGCATTATTTCCCAAATTACTTGTTTAAGTCTTTGAATTGGATTTACANNNNNNNNNNNNNNNNNN
NNNNNNNNNNGGAGTATTTTACCCTTCGTTCAACCCAACTCATAAAATAGCTCATAGATTCAATTAGGTGAGAATGAACT
TTCAACCTTAGAATCATCATTAGTATGTAAGAATAACTTTCACACCAAGATCATGTGTTCTCATGAGAATGGACTTCCAA
TCAACACAATAGGATCATCGTGGTCATGTACATTTCATGCATAATAATGCTTAAAGGTGCATATGAGAACAATACTTTCA
ATTAACACCATTGATATATTATAATCATGTTTATGCATGGGTGTGTGTGTGATTGTTCTTGCAATGACACAACAACAACA
ACATTATCATCATAGACACTTCTCTCTCAAGGTGTTCATAAGCATGTACATAATATCACAATCATGCATAATTCTCATAT
ATTGCATTCAAGGATCATAGACCATATAAATCAACACATCTAGCATTCCTTATAGTAGACATGGACATATCCATAATTCA
ACTAGTTCATTCATTACATGTATAAGCTCATATACTCATATTGTAGGACATGTGGGTAAAGTCCTTCCACAATAGTACCA
TATACAATTCAACATGCATAATGGCTTCCTTCTTAAAGCCTCAATATTCATAGTTCATCCCTTTTAGATTTTACCTTTAA
AGCCCTAGGAGTCATTTTCATATAATGAGCATTACTCTCAAGAAATACCTCTAACTCTCAAGGTAAACTAACCATATGCT
TCATTCTTACTCAATTAAAGTCATATAGTATCAAGTAAACTAATTCTCAATACTAATTTAACCATGATTCATCATGTAAG
ACTTAATCAATTAATTCATATCTACAAGTTTTACTTATAAGCAATTCATATTTAGGTCATCTAATCTAAGGCAATTCATG
AACAAGTTCATCAATCTTAGAAGATCACATCTAAACCCCCAATTTGCCTCTTTCATGACATAACACCTAGACTATATCAA
TTTCGCCCTGAAACCTTAGGCTAATCAAGAATACATGTATGATCATACAAAAATCATGTAATTACACTATAATCATAGAA
TCTTCACTCTCGACATAAATCTTGAAGCACATGCATATTTCTCATATTCATGTACAAATTCTCATAATTTACCCATTAAG
AATCGTGAATCACATTCAATCCAACATTATAGAATTTCTACATTAGATGTGGGTAATAACATAATCCAATCAATTCAATT
CATTCATACAAGACCCAATTACATGCTTCTAAAATCAATTAATTCAATGTAGATCACAATTTAACAATAGAGGGGATCCA
TGGGTTCTTGGGGGAATTTCACCAAAATTCAACCATAACCCAACCTAATTCAACCATTTAAATCACTTTAAAAAGGAACC
CATGTATTCAAACCAAAACACTTGATTTGGGGAAAATTGGAAGTTTGGAAAACAAGTTTTGAAGGGGCACTTTGGGTGAA
ATCTACCCAAAGATGAATACTACCATACCTTGAGGGTGAATCCTTGAAGATATTGATGAAAATCCCTCAAAATCTTGTAG
CCTAAGCTTCAATTTCACCCTTCTTCTTCTTGGATTTTTAGAGAGAGAATTTTTGTAAGAAAGATGAACTTTTGATTATT
TGGGTCCTTGTGAAAGTGATTTAGTTTGGGTGTTTAATGACTTAAAATACCTTATATATTTTTTTTAAAATACTATAAAA
TGTACCCATTGAAAAATAGGACTTAAAAATAATATTTACAAAATTGCCCCTTGCCCATATGGACTTGCCAAATAAAACTA
AGGCAAAGTCCAACGGAGCTTTTAGGGTCCTTGAAGTGGTCCACTAGCCTTGGACCCTCCCTTGGACTTGTGCCTTTAGC
TTTTTAAAGCTAAGGCATGTCCATAAGGGTGTTTAATAACTTCAAGTACCCTATATATATTTAATTAAAGGTAATATAGA
ATATGCCCATTTAATTTGGACTAAGAATGAAAATTACGAAACTACCCTTAATGCACCCCCACGTGGACAGCCCTAAAAAA
ACTAAGACAAGTACCAAGGGGGCTTCCGCGAGTAGTGAACTGCTCCACCTTCCGTGGTCCCTCACGTGGACTATGTTGTT
GGCTTTTACAACTAAGGCATTTGTCCACGAGGGGCTGCACGTACAGTGGACTGGTCCATATGTCATGGTCCCTAGCGTGG
AAGTACAAGCTGCCACACGCGTGCAAGGGCCACCTTCGTATGAGGCTCTTCACGTGGACTGCCTTACTTGCCACAAAATG
GCTAAGGCAAAGTCCACGAAAGCCTTTAAGGGTCGTGAAGTGCTTCATGTTTAGTGAAGCCTCACATGGACTGCCTTCTA
GCCAAAAATTTGGCTAAGGCATGGTCCAAGGATGCTTTTAAGGCTAGTGAATGCTTTCGCCTTCCTTGAACCCTCTCTTA
AACTTATACTTAGTTAAAATTTGGACTATTTTACAACTCCAAATTATGCATAAAATTTTAAGACTCAAATGTGAGACTCT
AGTTTCACCTATAAATTTTCCGAGTGTTACAACTTTGCTTCAGTCTAAAAGAGCAAACTCGTTCCTGTGTGAAGTGATTA
AGGTCAGATTTACAGAATCAAGCTTATAAGTGACAACATTCAATAAATTTTGTAAGGGACGACTAGATAATGAACACCAT
TACTTGGAAAATGCATTTAGTATTGTTGTTATATCATGTATGGGTTGCTTAGTAAATGATGAAACTATGTTGCGACCATT
GAGGTTAGATCTCTACTGCGATTTCCTAGATTGAGTGTATATCAAAAAGGGTCATGATACGACTACTACAATAGCAGCAA
TGCTTACTTGATTAAGTTATTAAGTGTGTTAAAATTGTGGAAAACCTGGGCATATAAGGAGGAAATCAGCGATGCCGTGG
TGGCCGAAGAAATGGTAATGCATGTAGGGGAGCAGTGCCGCCAAGAAACGAGGTTGCCTGTCAAGATGACAAGGCTCAAT
TTTATGCCTTTTCGGGAAAGACCAAGGTTGAGGTGNNNNNNNNNNNNNNNNNNNNNNNNNNNNNNNNNNNNNNNNNNNNN
NNNNNNNNNNNNNNNNNNNNNNNNNNNNNNNNNNNNNNNNNNNNNNNNNNNNNNNNNNNNNNNNNNNNNNNNNNNNNNNN
NNNNNNNNNNNNNNNNNNNNNNNNNNNNNNNNNNNNNNNNNNNNNNNNNNNNNNNNNNNNNNNNNNNNNNNNNNNNNNNN
NNNNNNNNNNNNNNNNNNNNNNNNNNNNNNNNNNNNNNNNNNNNNNNNNNNNNNNNNNNNNNNNNNNNNNNNNNNNNNNN
NNNNNNNNNNNNNNNNNNNNNNNNNNNNNNNNNNNNNNNNNNNNNNNNNNNNNNNNNNNNNNNNNNNNNNNNNNNNNNNN
NNNNNNNNNNNNNNNNNNNNNNNNNNNNNNNNNNNNNNNNNNNNNNNNNNNNNNNNNNNNNNNNNNNNNNNNNNNNNNNN
NNNNNNNNNNNNNNNNNNNNNNNNNNNNNNNNNNNNNNNNNNNNNNNNNNNNNNNNNNNNNNNNNNNNNNNNNNNNNNNN
NNNNNNNNNNNNNNNNNNNNNNNNNNNNNNNNNNNNNNNNNNNNNNNNNNNNNNNNNNNNNNNNNNNNNNNNNNNNNNNN
NNNNNNNNNNNNNNNNNNNNNNNNNNNNNNNNNNNNNNNNNNNNNNNNNNNNNNNNNNNNNNNNNNNNNNNNNNNNNNNN
NNNNNNNNNNNNNNNNNNNNNNNNNNNNNNNNNNNNNNNNNNNNNNNNNNNNNNNNNNNNNNNNNNNNNNNNNNNNNNNN
NNNNNNNNNNNNNNNNNNNNNNNNNNNNNNNNNNNNNNNNNNNNNNNNNNNNNNNNNNNNNNNNNNNNNNNNNNNNNNNN
NNNNNNNNNNNNNNNNNNNNNNNNNNNNNNNNNNNNNNNNNNNNNNNNNNNNNNNNNNNNNNNNNNNNNNNNNNNNNNNN
NNNNNNNNNNNNNNNNNNNNNNNNNNNNNNNNNNNNNNNNNNNNNNNNNNNNNNNNNNNNNNNNNNNNNNNNNNNNNNNN
NNNNNNNNNNNNNNNNNNNNNNNNNNNNNNNNNNNNNNNNNNNNNNNNNNNNNNNNNNNNNNNNNNNNNNNNNNNNNNNN
NNNNNNNNNNNNNNNNNNNNNNNNNNNNNNNNNNNNNNNNNNNNNNNNNNNNNNNNNNNNNNNNNNNNNNNNNNNNNNNN
NNNNNNNNNNNNNNNNNNNNNNNNACCACAAATAGAATTTAAAAAGAGCTAGAGTCATAATGAAGAGAAAATAGTGGGAT
GTAGAACAACCTTAGAGAGAGGCGAGAGCAAGAATATTTTATTTGATTGCAAAGGCTAAAGTGGTATCTTTAGATGGGTA
GATAAATGGGTTCAGAGACGTGTGTTTTCATTCGTTTGTTTTGGCTATGGTAATAGTGTCACGGGTCCATCAAATTGGTT
AAAAGCTATTGGAAAAGACTTGAGAAAAGAGTGTACAGACATTAGCTCGAGGGTGATGATAAGTGCTTTGTTTTTATTTT
TGAGTTTAGTAATGAGTACGATTGAATTTTTAGCGAAAAATATTGTAAGATCGATGTATAGGCGATCAATGATAAGCGAA
GATCTGTGAATTCATAAAAATCTTCAAGGTATAAGCTAATATTGATAGATAAGTAGATTGTGTTATACAGTTGAATTTAC
AATTCAATTTTTTCATGGTAAGTCTACATTTGTGGTGATATATTTTGTCAAGGTATGCATTTGTAAGGTGAGAAATGATC
AGTTGTATCAGGTAATGATAAAGACTTACACCTGGTTGGAGTCGTAAAGTTTATTACTTTTGATTGTTAAAGTACCTAAG
AAAGGTTTCATTTAAAAGTGTTGGTTTAGAGTAAGGTAAATGGTCGGAGTGTTTATGATAGTTGTAAATATTGAGAGTGT
AGGCTTCAGTGGAATGATGTGAAGAGTATGTGGAGTCAACTGGATGGAAATGACTGGTATCACTCTTCAGAGGAAAACCT
TTAGTGTTATTCAATATTTATTCCGTAAATTCTAATGTGACCATCTATTTCATTTTGTACATGGTTGTGAGTATGGTTCA
CTAGTTATGCTCGTGTGATTTCACTTTTGTGGGTGGATCCCTAGTGGTGGATCACGGGTACCAATCCTGCGATGTTCTAT
TGGTTGAGTGGGAAGATTGAGAAGATTTGGTTATTTCAAATGACATATTTGGTGTTGTCTTGGAATTGTTAAAGTATTTT
AGTGGTTCTGCATGTACCACCTTGCTTATGAGAATTTATATAATAGCTACCATGCGTATTTATGGTTGTCCGACAATCTT
AATATTCATCTTGTCGTCGAGGTCATGTATCGATTATGTGTGGTTGAATATGGGGATCATTGGGTCCAATTCTACTGTTC
TTAAGGGTAATCTACAATCACAATTACTAAATCCAGCATTTTGATAGTGTTGTTAGAGGGTTTGCATGCTTGGACATATC
TCTCAATGAGTATCTGATGTCTAAAGACCAAATTTTTGTAACTTAAGCTTATGGAAATTTATGTTGTAAGATGGAGATGT
TGATAAAAACTATGATTGTTGGGTATTATGAGTATGTGTTGTTTGGTTCAAGTTCACCTCTAATTGTAGCAAGTATTTAT
TTAGAATTTTATCATGCTTATGTGAGAAAGGATTGGTCCTGATGATTTTGTCAAGATCCTTCATAACATGTTGCAGATGT
GGGTGCGATAAACTTTGGTGGCTATTGAGAATCGCTTTAGTTGTTAGTTAAGTTTATATACAACAATAATTATCACTCGA
GTATTGAGATGACTTTATTGAGGCATTGTATGGGAGTATGTGTAGGTATTTAATTGGTTGGTCTGAGGACCAAGGAGATA
AAGTCTGTGAAAGTTCAATGGAAGCATCGTCCGGTTAAGGAAGCTATTTGGGAAACCGAGAAGGACATGCGAGACAAGTA
TCCCCAGTTATTGGACGATTCAGATACTACTCTACAATTACCTTAACCCTTTTCTCCTAGTTTGTCACTCAGGGACGAGT
GATGGGTAAATTGGTATCTATTGTAACGACTTATTTCCGTCGTTACAGAAAAGTCAATAGGGAAAGTAATGGACCAGACA
AACTTTTAAGTAGTAACTTAAAATTTCCTAGCCTAGTCCAGATTTGAACGAATTCAGAGTCAATAAGGTCTAGGGAAATA
TGGTAACAAATGAGAGATTTAATAATAAATTTGATCACATGAGTGGATAACTAAGACGTTAAGGAACCCGTACGACTTTA
CAAAATTGAATTTGGGCGAGTAGAACTCTCGAAACTGATCTTAGCGTGAGAGGGTAGTTTCTAAGTGTCATGGGATGAAG
GTGTGTTGTGAAATGGGGGTTTGAAACTCTTAATTTAGCTCTTTGTTTCCGTGCAAGCCGCTAGGGCGGGGTGGCTGTGG
CGGGATGAGGGCTGCCATAGCGGGCCAGTTGCGACTTAAGTCAAAAATAAACCCCAAAAACGTCATTATTCTGAACTTTT
TGTTTTTGAGAGCTAGGAGACAACCCCAGGCAAGTTCTTGACAATTTTCCATGAATTTTGGTGCTAAATGTAAGGATTTT
ACTCCCCTAATCCATTTTTCGATCCGTACAACTTAGAATCTTGATTATATATTGTTGGGGGAGGGTTTGAACGATTTTGG
ATGGTGGGAAAAGCACTAGCTGCACCTTAGGATCATAATTTGGGTCTTGAGTTATTGGGTTTGACCATAATTATTGATCC
CCGTATTAAATTGTTTGTTTGTAGACCTAGAGCAAGCAGAAAGAATTCAAAAAGGGAAGAATCAAGTTTTTTAGGAGGGT
TCAAGCTTTGTTCGAGGTAGGTAATGGTTGTGATCTCATGTTGGTGTGATGTATGTTAGTAATTACTTCATTTTAATGCA
TGTATGTATGCGAATGTTGCATTATTGATCACACTAATCGTAAATGAGTATGAATGAATGATTGTATGCGATGAATCAAC
ACTTGATTGTATGATTATGAGAATGTACATTGTGATTGTGATTATGGCTTATTGAATGGATCGGGTGTTACGTTCCAACA
CACTAACTAGGATCGGATGTCACGTATCGACATATATATTGGAACAGGTGTCACGTTCCGATACACTAACTTGGATCGGG
TGCCACGTTTCGGCGCATTTATGGATCGGGTACCACATTTCGGTACACTAACAGTTTGGGTATGGGTTCCATGAGAGGAC
TATTGAATTGGGTTCCGTGAAAGGACCATTGAATTGTGATGTATATCTACTTGTGATGATTATGTTCATATCTAATGATG
ATTGATATTGGAAGAGTATATGTTGCTCTAAAATGATAACCAGTGTGTATATATATTTTGTACATGTCATGTTTACCTTG
TTGTGATTCTGATATATGTTGTGCTTATTGGATAGCCGCGTGATCCTACCAGTACATTGTGGTTGTGTACTGATACTGCA
CTTGCTCTTTTTTTTAATACAGGGCATCTTCAGGCGGCTAGTAATAGACCTCAGGTAGGTGACTTTTGAGCGTGACCGAA
TTCAAGGGTGAGCGAATTCTTTCAGGCTGCCATAGATCTCTCTTGTTTAAGTCCACTCTTTTCGGACTTAGACTAGTTCT
TTAGATGTTGTTATGTTTTAGCCTTCGGGATTGTATCCCTATTCCTTAGACTTGTGAATTGTTAGAGTTTTGGCACAATG
ACTTTCAAGTTCTAGGGGTTGAATTTCCACATTAGGTATGGTTCGTTGTTTTAGTTGAACCCTTGGAGTTTATGGGGACT
CCATTTTTATTGTCATTTAAACCTGCTTTCGTATCTTTAAATGTCTTAGTTTTAATGAAATTTGTTAGTTGGGGTTGTAG
TAATGGTTCTCCCACCGAAGGGTTAGTATGGGTGTCAATCACAACGATCTGGGTCGTGACAAATGCATACCCGAATCTGC
CATAGTGTTTTTCGAGAATCTTGACTTGAATTGAGCGGAAGTTTTTTTTCTTTGTTGCTCTTCTGAAGTTGTTTCACTCT
CTTGCCTTGTACTTTATAAATAGTTTTGATGGATAAGACTATATTTTTATGGCAGAGAGAGGACCATTTTAATAAGAGAG
TTTTTTCACATTATTCCCACTTTCCATCATGGTGAGTAGTGGAGATGATGGGTAGTTTTAAAACTACCAAGTAACTCCCC
ACTTAATGGGTAGTTGAAAGTTACTAGGTAACTTCCCCATTTCTCCACACATGTTTAGGATTTAACTTTATTAATTATCA
AACCAAAATATAATTACGTGGGCCATATAAATTTACACTGAAAACATAACATGATCCCAAATTTTGTCCTTTTCATAAAT
TTATCACGCTTGCTTATTAGCTTTTTATAAACCATTGACATCGTTTCATAAATCACAGAATAAGTAGTGATGAACCTCCT
CAAAATCATCTAATTGTGAATACTTTAAGAAAAGTCATAGTCATAAACTATGTAATGAAAACTTTAGAGATATCATGAAA
AAGATTTGAGTGAAGTCATAAACTTTATTACGTAAATGAGTATAAGAACATCTTGAGAGATTTCATAGGATGTACTTGGA
GTTCAAAAGCACATAAAAAAGATCAAGACATGGGATTTTCATTATAAAACCTAACTTATTCATTGGGAAAACTTGCAGAC
ATGAATACATAGTGTGGGGGATGAACAATAATATTCCTGAACGTAGTAACAACCTACATATCTTAAACGCTCCAAATTCT
TGAGAAAGGTCTGGTCTTTGTCGAAAAGAGAGCAAGAAACTTGACGTTCTTGAATCTCTGAGGTGTGTTTTCTTGAAAAC
CCTAGGATTTTATAATGAAGAACCTTTTTAGATTTTCATATTCTTAAGTTACAATCACTAAAGTTTACATGAGAGTTTGT
GGGTCATTTTCCTACCTCTACAATTTTCCTAAAAATATTTGAATTCCATGAGTAGGAGCTAGGTATATGAAGAAATCATC
AATATTATTATGTTTTTCAGGTGTGCCATCGCACAAAAATATTGAATTGGTGAGAGGTTTGTTTTGTTGGAAACTAGAAT
TAGAATACCTTTAATTTGATAGGAGATATGACTGTTAGAAATTGCACCTTGCTCAAATTTATATTAAAACTTCATCGATA
AAAACCTCCAACCCAACCATGTACTAGAGTTTTCTTAGGACCTTAATTCACATCAAACATACTTTCCATTGAAGACTTCA
CTTTTTCACCTAGATACAATCAATTTCATTGGGTTTGGGTCTAATCCCATGAATAAACACTTCAACCATAGCCCAAATAT
TCAAGGTGTTACACTAATAATCTAGATGATGAAGTAATGAACTCCATTAAATCTTGTCTTAATAAGAAAATTCAAGACAA
AAAAATCTCGTATATCTTTATCAAGTTACCCATTCTGATTCTATATTTGATAAAATTCATTTAAGGAGGTAAAAATGTTA
TCAATCAAATATGGTTTGCTCCCAAAAAACCTTTAAAAAGTACTACTTTTTATGTCAAGTTTATGTGACATATTTCTTTA
TAAATATTTTTTTCAATTACCTCCCTATCTTTTGTTCAGCAATTTCCTAAACTTTAGGAGACCATATCTCCAACAATACC
AACTAAAGAAATATATCACGAGCTAAAAATTAACAAAGTAACAACTAACAACTAAAAAATAGCTACTCCACATACTTAGT
CAAATTAAAAAAAAGGGGATGATGTTGTATGACTTTAACAACCTTGTGGAGACATTAACATATGTTGAACTACTACCATG
AGGATTTCTAAAAACCCAGCTTCAATAAGTACAAAACTGATTTTTTTTTCATTGTTTCACCATTGAAATTTTCAATCTAT
GGCTCTTTGTTTCAGCCATTCAACCCTACAAAGAAATAATTAGGCGGAACTAAAGAAGGAATTGCTTTGAGTTCATGAGG
TAAGTATAATTCTTGAAATGGTTTATTGAAGTTCATAGCAAACTTGTATGAATTCAGCACATTGAAATGATTTTCATTGT
CCGAAAGTGCTTAAACGTATTGAAATGATGTCCATTGTAATAAGTGTCTATCTGATTTTCTATCATTTTTCACCATATAA
ATTGTTGAGTTGTAGATCTTGGTTCTAGCCATTCAACCCTATGAAGAAGTCATTCGGCGGGTGGAACTAAAAAAGGTACT
TTAGGTGGTTTAGTCCCACCGAATGATTTTTTCGTAGGGTGAATGGTTCGAACCAAGATCTAGAACTCGATAATCTTAAT
GGTGAAATAACGATAGAAAATCAGATTGACACTTATTACAATGAACATCACTTCAATATGTTTAATCACTTTTTTGACAA
TAGAAATCATTCAATGTAATGAATTCAAACGAGTTCCCTATGAACTTCAACGAAACACATCAAGAAGCATACTTGTCACA
TAAACACAAAGCAATCCATCATGACAAGGCAGAATTCGTCGATTCATTCTCGGAGAAAATTTAGAGTCAAAAAATGTCAC
CAAGGAATTTATATATATTGTTTAATATTATTAATTAGTCTAGCAAGTTCATTTTTATTTATAAAATAGCTACATATTTG
ATACGATTGGAAAATTCACTTCTTTAACTATAGTTACAGATTTAATATGCACCCCACCACCCCTTATCTCCACCCTAAGA
TTAGAATCTAGATTCATATTTACGGAGCTAGGGCACCACAATGAGGGTCACCAAAAAAAATAACATTTTATATATAACAA
GTATCAACAATACCAATTCGAAACAAGTCAGGGACGTCTATGTAAATTCTTACTTCATTGTATCGATATTCTCAAGCTTA
TTTGGGACTGAGATATAGTTGTTGTTCTTGTTAATTAAAAATTACATTGTATATATAAGGTTATAATTAATTTTTATATG
TGTACATCATATGTTGAATCCCTTTGTATACATATAGAAATTGGTGTGAATTCCTTATGCAAGTCATGGATTGATTTTTG
TTTCTAGTTTCACTTATATTTGATTTCTCTATTTGAGTTGAATTCCTAAAGATAGAGAAATGTTGGTAGGGAACGTTCTC
TATCATGCGTGAATATTGTTTAAAAAGAGTAACAAGTAAAACAGAGAGAAAAATTGGAGGCAAAGTGACCTTTTAACGGC
TGGAATTATTGAAATAAGGCTTGAGTCATTTGTGGCCCCTTAAAGTTATCTATATAATTCACCTAAACACCTTAACAAAC
CTTGTTTCCTATTAGACACTCCAATCTTAAAAAATAAATATATATTGAACATTTTTCTGACACTTAGCCTAAAGAGAAAG
TGTGTGTAATACACATGCATATGAGGTGGCAAAATGACAAATCAAATGAAGACATGTGGCATTTTAATTTAAAATAATTA
TAAAAATGAATTTTGAATATAATAAAATCCTAAAAGAAAATACTTTAAACAAAAAAATAAAAATTATACACCCCCTAACC
CCACCCCCACCCACCTCAAACCTCTCCATTTCTTCTATTTCCCTAACATAACTACCTTGTCCACCATTATTAACCTTCAT
TTAGAAAAATTAGAGGTTTTAACATATATTATGAATTTATTATTTTTATTTCTCTTTATGCCTTTTTTCTTATTTCCATT
TAAATTGATAGTGTTTTCTTAAAAGATTTGTTTTTTTTTATTTCAAATTTTTTTTTTTTGTTCAATTTGTGAGGAAGAAG
GGGTGTGTGTGGGGAGAGGTGAAGAGGGAGAGAGAAAATATTTAAATAATAATCTCCATTTTTTCCGGCAAAGAAGATAT
GGATAGTCTCCATTTTTTCCGACAAAGAAGACGTAGATAATAATCTCCATTTTATTTGATAAGAACTAGTGATCTCCATC
TTTTTTTCTACGAAAGTGACAGTAAGATGATTTAAAAAAAGAAAGAAGGAAATTTATGGGGGAAAAAATGGTTATGGATT
GTATTGAAGAAGTGGTTGCAGTAGGTGTATGGTTTTAAAAGAGAGGAAGAAGAAAAAGATTGTTATTTTTTAAAAAAAAT
AATGAGAAATAAAAAGAAAATATTGAAAAGGAAAATGAAAAATGATAAAACATTGATTTCACGCGCTTACCAAGATGTGA
ATTACACTTTTTGTGCCACATCTGTAAAAGTGTCTAAATAGTTCAAATTCGAGAGGGTAGAGGTGTTCAATAGGTACTAG
CCCTAGTTGAGGTGTCTAAGTAAATATGAAGACAACTTTAAGGGGTCGCAGATGACTTAAGCCTTGAAATAAATTATAAA
AACTCTTAAATAGATAACCAAGCAACAAACTAGATAAGATTTGATATTGTACCCACCAACAAAATTTTAATTTAGCTCAT
ACCCACTTAATTTGTTTTTGCGGAAAAATTGTAGGGTCATGGGTCTCTTTGGCCCTTTTAAAACTTGGGGTATATTTGTA
ATGTGGAGTCATGGGATTGTTTTTATTATTTTTAAAACTTGGGGAAAAGATATAAGGTTACAAAAGTATATTATAATCCC
AATATATTTTTAAAAATATTATTATTTAATAAAGATCGAGGCGCAATTTTCGAAATAAAGGTTCTGACGTTTCTTCTTCT
CCAAGTGCAAGGGCTTTTCATCTTCCAAGAACTTCTTCTATTCTTGAAAGATGAAACCAGTGTAATCATATGCTACTCAT
CCCCATACACTTCTCTTCCATTAACTTATACAACATTTTCATCGTCCTAAACTCTCTCAAATCTTCATATGTTTTTTTCA
ATCTTCTTCCCCAAATTCAAAGCTCTCATATTTGGTAAGTTGAACCTTTTGTAATTGTGTTTTTTGGTAATTTTTAGCCG
TATTTGGTTGTTTATTTTGTTTTGGTAGTGTAATGATTTAATGGCCTTTGCTCAAAATTTTATGCATAAAATTGAATGAA
ATATTAATCTTGCTAAAAAATCCATATATGAAGATTGTGTGAAATTAGTTTATTGTCACGATCCGCGTCTACACCCTGGA
CGTGGCCGGCACTCGAGAACCATTGCTAGTCCCCAAGTGAATCCTCATCCTAGTTGACTACAAGCGGAAGACTAACTCAA
GCATACATAAGCTTAAAACTGAATTAAACTTATTGAACTCAAATACTCAACTTTAAAAAAAAGTTTGAACAATACTCAAT
AGATATACTCATAGTTCGTAAACAACTCAAAAGAAATTAAATACTGAAAAACTCCTCAACTCTGTCTATCTATGAAGCCT
GTACTATTACAGAAGGATATCGAAACAAGACCCACGACATCTCAAAGCTACTAACTGTAAGGTCAAGGTGAAGTCCTCCG
AAATATAAGAAGGTTCACCAAAGCGGACTGGAATGTCACATGACCTCAACGAAACACCTGTTGATGATCCTGAATACCTA
TATCTGTATCATGAAACGATGTGGGCCACATGACGTCAGTACATTGAATGTACGAGCATGTAAGAGGAACTCTGAAACAT
AAAGATAAGCTTGAACTAATAAAAGGAAGATATACTCACCTCGTCTCAACTTAATATGACTCAAGAATACTCAGCTCAAC
TCAAGAATAGTCAACTCAACTCAAGAATACTCAACTTAATATGAAAGCAATAACAATAAATATATATAGCTTTGTAAACA
GTAGACAAGAACTCAAAATGTATAAATACAATAAAAAACTTTTTACTCATAATTGAGAGATTCTCTAACCGACAACCATC
ACTATGAGCAACGTGATGATACATTGTCTCACTCACGCTATCAGAACTGTCTTATACCTTGCCGGAGTATAGCACATCAT
CAACTAAGTGGATCCACTAAGCTATGCTTAAAAGCAATAATGAATCATCTAAAAAATATGATCCTTTACCCATGTTGGCA
TACATGGTTTATGAGGATTTTGAGTTGTCTGAACTCATCTCCATATCAATGCTCAATACTACTCCCAATAATATATATAA
CTCATGCTCATATGTTTAAAAACATACTCTTCCTCTGGTTTGAGATAATTGTTCAAACTATCCTCTTAAAAGAGGTAACT
GCTCAAAAATATCTTTGAACTCATAAACTCTTTTTAGAAATCAAGTTTCTCTTTTCTCAATGTAAATATGATACATTTGG
GAATACTTAGTTCCCTTATACTCAACTCAATTCATATTTGAAACTCTTTCTCAAAACTCATCTTTTACTTCCTCAAAACG
CAGTTTTAAACTAATAATTAGTTTTCACATACTCCTCAAAATGAGGTTCATGTTGAAGTATATACATGAACGAAACAACT
CAAGGACCTCAATGACCTCATAGAACTATACTCAGAACTCAAAGATACTACTCATTTCACGACTACTCAACTCGTAGGGT
TCATGCGGAATTATGGGCATGAATGACTCAACTCAAGGATCTCAATAACGGTATAGAAACTCATGAATACATCTCTCCTC
ATTCTCCCCTTAACTCCCTCAAGACTTAGTCAAAACTATAGTTGATTTCAAAAGAATTCTCAAATTTGACTGAAAGGACC
CTCTGAACTTTCTCTAAATCTCTCTTTAATTTGAAAAGTAAATCAAGAGATGTGATTAGAAGATGTGTGATCTCTCAAGG
ATTAATGAAGATTTGTCAGTGTGGATATCAAGTAGAGAACACAGGTATGATTCGAGGGAACACACACGGAAAGAAGGTTG
GAAGGGTAAGGAACTGATGATCCTGGTGCACTGAGTGGCGCGGGGCACCAACCCCTAAACTACTGACCAGTGCTTGGGGT
GCCCTGAGTGGCGCGCTGTGCCATGCCCAAAACTACTGGGCAGTAGTCCTGGCGTCCAAAATTTGATACGTCCAAACTTA
CACTTTAATTAAGAAGTATAAACGGTCGAAGTCAATTTATACAACTCAATGTGAATTGAGGTCGATCCCATACATAATTT
TTTTTACAAAAATGATTTCACTGTCGCATTTAACCAAATGTTGTTATTATTTCCTAGAGAAAACAATTACAAAATGTAAA
ATGGGTGTAGCTGTAAAGTTCTAGTAACCAGATTGTTAAACAAGCTCCGGATTAGCAATTGACAGAGTATTGATTTTAAA
GTTGTATTTATAAATGAATGAAACCAGGATTGTGTTCCCCATAATGTTGCATCTAGTGTTTTTCCGTAAATGAGTTTCAG
GCAATTCATCTCTGCAAAGTACAGGCGAGTCAGATATATCTAACACTTCTCAGTCTAATTAGATAACTTTCACCCAAGTC
CTCTCGGTCCTAGAGTGTTAACAAGTTTTACTCTCGTTTATAATGGTGTGAAAGCTCTCTTCTCTTGAACTCGAAATTTA
ACTCCATTTCATCAAATTAACTCAGCTTTTTCCTAACTATCACTTTTCTCTCGAACAATTGACAGATACAGACTAATTAT
AATGCATGCACTCATTAGAATACATGAATAACAAAAACTGAATTATGCTTTGCAAATATAAATCGCCTTCTACTTGTCTT
ACGAATTCACACTTAGATTTTCGTCATAGATCCCACAATTCCAGTTATGGTGTTTAGCCACTCATGATTTCAAGTAAACA
CATATAAATATGTAATGAAAACATGATGAGAAAGAACTTACGAAAGTATGCAAAATCGATAAGCACTTGATAATTCAAAA
CCGAAAATCCAACTTAGAAACTTGATTCAATGTTAATCGTCCAAAACCAAAGCTAAGAATATTTCAAACTTGGTCACTCG
TTCCAGATATGACGAGATAAAAATAAAAAATGACCTAATTAATTCAAATAAAGTGTCTAACAAGTGTCCTACTCGAATTA
GGACTGAACTGTCGCGCATCTTCACGAGCATTAAGACGACCCGTCAAGGGCTTCACGATCCATGAAGCCCTTCGTGGTCT
TTACTTGGTTGTTAGAAAACTTGGTTCTTCAAGGCTTGCACACTGGAATCTTGTCACGGATGACACCACGGCTCGTGACA
CTGACCATGGTCCGTTTAGGTGTCCGTGGTCTTTACTTGGCCAGTTCACTTCTCAGCTTCCCGAGGTCTACCCACTGGTA
ATACATCACAACCATCACCACATACCGTTATGAGGACCACGACCCGTGAGGTCGTTCATGGTCTTACTTGGTCCACCAAA
ATGTAATTCTTCCACGCCTTCTCACTGGTTCTAATTCACAAGCCATATCACGATAAGTCATGATCTTCACGGCCCGTCTG
GGCGTCCGTGATCTTCACTTGGTTCAATTCACTTTCACTCTGCATTTTCTTCTTTTCTTTCTTCTTTCTCGTGTACATGT
TTTACCTGTACAAACACTACCAAACACATCACATCGACATAAATACACTCGATTCTAGTATTAATTCTTAGTTTTCAAGC
ATTAAATATGCCAAGATTTCACGTCACATCAGCAGTATGGCATGCCGCCCCATCCCGTGCCCATATTTGGCAAAGCAAGA
AATCTTGGGAAAATATAAATGATGTAGTAATAACGAGTGCAATTTACTTTGGGTAAGATACTTATAATTAATTGAAAAAT
AAAATAATTCTCTATGAATACTACTATCGTTTTCTTATAGTAGTATTCAAAACTTCTTTAGTCTTTCATTTCTTAATTCT
AGAAATAACAAGAACATATGGTTTAGTGCTTCCACCTCTAGTTTTAGCCATACTTTATAATCTACAAGTAATAAAAACAT
ATTTATCGACTACTAGTTTATTAACATAAATAGAGTAATGCTCAAATAAAACATGCAAAATAAATAGCAGTTCCAATCAA
CAATACAATAGATAGAAACGTCATTAAAGTCGATCAAAGTTCACTAAAAATTTCAAAATCATTAGGCGAGATAAACATAA
ATTTTTTTAAAAAAATATAAGCAACCAAATAGGGCTAAATATTTCTATCCAAACAAAAACGTCATTAGAGACAACAAATA
TTCACTTAATACGGCGAAAACTTTATCCCAAACAAGAACATGAAGAACCTTTCATACAATTTCATATGCTTTTCATATAC
AATTTTAAGCGGATGTTTTTATATCTCAGAAAAATATCTAAGCAATTTTTTTGTAAATTTTTTTTTTGTTATACTTTGTA
AACTGAAAACTCTTAGTGTGTTTTGTAATACTGAATCCTATTTATGTATTGGGTAAACAATACAAATTTCACTAATTTAG
CAGTTACTTACTTGTCTTTTCATTAGTGTTCGATATTACAATTCCTACCATTTGTCAGTCCTAGATATATATATATATCT
AGCACATCTAGATATAAGTATCTCAGATACATCTAATTATGTGTATTTAATTATGGAATGTAAATGAGACTTAACGATCA
AAAGCAAATCACGTGTTCTTCCCTGAATTTCAGAATTTCATCTTAAAAAATCAAAATTTTCAATTTTTTTTCCTTGTTTT
AAGCATAAAAAAAAATTCTCATATATACATATACGCTTTATCATAATACATAAACTCTTAATAAGATACATGTTTATATT
TTTATCAGATACATTTTTCAATCGCCGTCTCTGCTCTTCGGTCAAAGATCGTCATCTCCGATGAAAACAAACTCCACCAA
ATAAGAGAGGAGACATTCGACTAGTCATAATATTGACGGACTGAAACTTTGGTGGACCTTGTAGCTTGGGTTATTCTGCC
ACCCGCCATGATTGATGCTACTCTAGGAAAGAGATCATGTTTTGATAGAATTTTCTATGCTTTCAACTATGATATTCACA
TGCTTCTTGACAAAGCTTACCCTACTCTTTAATGGCCCAACAAGTGGTAAGATCTTAACAGCCTGATAGAATCTGTCAAA
CATATCATTCAGGCCTTGTAGGTAAAATGGCTTTGATCGGAGGATGAGCTTGTGAAGGTCAACATTGATGGTAGGAAAGA
GAGTGGAGTGATTTAGAATAAAGGGTAACTTATAGAAATTTCACTAGTTTAGGAGTTAATTACTTAGATACATGTTAGTT
CACAATAATACGAATTTTATCATATATTGATGCGTCCAAATATGTTCAGATACATATATATCACGATACATGAGGTAAAA
TTAGGTATGATTTGTTATAGATATATTGTAGAAAAATTACCTGGATGAGTACCTTTTAATAAATAAATACAGATTATAGC
GATATTTTTTATTTATTACCATTTTTAGCAATATTATGTTAAATCTGCCGTATGTATTAAAAGTGAATTATGTATGCAAT
ATATTGTATTATAATTGCCTTTTTAAATATATTATGTTTGTTTGATAAGAAATTGACACATTGTATTATAAGTGTATTAA
AATATGTGATAAATGTTTTATTCATCAATAAAACGTGTATGATATGTGAATAATAAATTGTTTTTTGTAATATGTATTAA
AATTATATTAAAAATGTATTAAAAGGGATCAAATGAGGAAAAAATGTTATTGCTATAAATGGTAAATATTTTTTTAATGT
TGTATATTTATGTAAGTTTCCCTATAATAATCTCTTTAAGATAATAATTTTCTCTGATTTTGACTTGGGCCAATGGAAAA
AATAACTCATTTCNNNNNNNNNNNNNNNNNNNNNNNNNNNNNNNNNNNNNNNNNNNNNNNNNNNNNNNNNNNNNNNNNNN
NNNNNNNNNNNNNNNNNNNNNNNNNNNNNNNNNNNNNNNNNNNNNNNNNNNNNNNNNNNNNNNNNNNNNNNNNNNNNNNN
NNNNNNNNNNNNNNNNNNNNNNNNNNNNNNNNNNNNNNNNNNNNNNNNNNNNNNNNNNNNNNNNNNNNNNNNNNNNNNNN
NNNNNNNNNNNNNNNNNNNNNNNNNNNNNNNNNNNNNNNNNNNNNNNNNNNNNNNNNNNNNNNNNNNNNNNNNNNNNNNN
NNNNNNNNNNNNNNNNNNNNNNNNNNNNNNNNNNNNNNNNNNNNNNNNNNNNNNNNNNNNNNNNNNNNNNNNNNNNNNNN
NNNNNNNNNNNNNNNNNNNNNNNNNNNNNNNNNNNNNNNNNNNNNNNNNNNNNNNNNNNNNNNNNNNNNNNNNNNNNNNN
NNNNNNNNNNNNNNNNNNNNNNNNNNNNNNNNNNNNNNNNNNNNNNNNNNNNNNNNNNNNNNNNNNNNNNNNNNNNNNNN
NNNNNNNNNNNNNNNNNNNNNNNNNNNNNNNNNNNNNNNNNNNNNNNNNNNNNNNNNNNNNNNNNNNNNNNNNNNNNNNN
NNNNNNNNNNNNNNNNNNNNNNNNNNNNNNNNNNNNNNNNNNNNNNNNNNNNNNNNNNNNNNNNNNNNNNNNNNNNNNNN
NNNNNNNNNNNNNNNNNNNNNNNNNNNNNNNNNNNNNNNNNNNNNNNNNNNNNNNNNNNNNNNNNNNNNNNNNNNNNNNN
NNNNNNNNNNNNNNNNNNNNNNNNNNNNNNNNNNNNNNNNNNNNNNNNNNNNNNNNNNNNNNNNNNNNNNNNNNNNNNNN
NNNNNNNNNNNNNNNNNNNNNNNNNNNNNNNNNNNNNNNNNNNNNNNNNNNNNNNNNNNNNNNNNNNNNNNNNNNNNNNN
NNNNNNNNNNNNNNNNNNNNNNNNNNNNNNNNNNNNNNNNNNNNNNNNNNNNNNNNNNNNNNNNNNNNNNNNNNNNNNNN
NNNNNNNTTTTCTTTTTTGGTGGTTCTTCCGTTCTAATTTGTTTGTCTTGTTTTTTAATTTTTTAAATACTTAAAAATTG
TGTAAAAAATACTATAAATCATGATAATTGCAAACTTAAAATATATGTAAAAAAACATATAAAAAATTTGCTTGATTCAT
AAAATTAATCTATTTGTGTCACATAAAATGTTAAAAAAAGGTAACTTTGGAAACTACGTAGAAAGTATTGTATCCACTAC
ATATATATAAGTGACAATAACCAGGCAGGTCATGGTCGACATGCCTGCCTGGCAGCTGCACTGTTTTTTCTTATTTGGTG
GTTCTTCCGTTCTAATTTGTTTGTTGTGTTTTTTAATTTTTTAAATATTTAAAAATTGTGTAAAAAAATACTATAAATCA
TGATAATTGCCAACTTAAAATACATGTAAAAACATATAAAAAATTTGCTTGATTCATAAAATTAATCTATCGGTGTCACA
TAAAATGAGATAAAAAAGATAACATGTATTATTTAATTTTGGAAACTACGTAGAGAGTATTGTAAATCTCAATAATTAAC
AACATTTGATTGACTCTTGAAATTCTATTTGTGCTACATACATTGGGATAAGAGAAGTAATATATATTATTAAAAATTTA
CATAAATAAATTACAATAATCAAAAGAAGTAACATGTAATTATTTTAACATTTAATTGACTCTTGAAATTCTATATGTGT
TACATACATTTGAGACACGATAAGTAATATATATCATTTAAAAATTACGTAAAAATACTATAAATTACAATAATTAACAA
CTTAAAATATTTAAAAGTTATATTAAAAGCTAATTGACTATTTAAATTCTATATATGTCACATAAAGTGAGACAAAAAAA
ATAGCATATATTGGTCCCGTGCAAGCATGGACACTTATGTCTAGTAGTATAATATTGAGCCCGTACTAGCACGGGCTGTA
GTCCGTATAGTGGATGAGGGTACACACAGTTAACATTATTTTAATAGGCCCAAGCCCAATAAATTCTGACGTGTTAAATT
TAGCCAATGATTTGCTGACAGATAAGCATAGCGACGTGGTTACACACCCTTTGTCCAATTAATGGAAGGAGTGAGACGCG
TTTTTCCTGTGCCTCCCTTCGTCGATTTCTTCGCCACCTATAAAATATTTCAACAACAGTTGAACTTCAATCAATAAGAC
AAAATAAAATTGGGGCAAAGAAAAGAAGGAACAACTTTTAGCTGAAATATAATTCTCTCTGCAATTTTTCTGTTCTCATA
TATCGGCGGCCACCACATTTTCCTTCAAAAATGGTAAAATCTCTGTTCTGCTTTGTTTTTTTTTTTTTATTAATTTTGCT
TCTGGCTTATTGTTCGGATTCATAATTGTTCAGATCCATGATCGTGTGATTGTTCTGATGATTCATCTTCAAAAAAATTG
GAATTTTGCTTATTTTAGGTTTTAATAGGTAATTGGCACGGATAATTGTTTTTTGAAAAAATTGTATCAACGTCGATCTT
CCTATCTCATTATTTTGATTAGTTTTTGTGACTCGCATGATTGATCTGTTGATTTCATATCCTTTTAATAATTTCTTATT
TTGTTTAATTGCTGTGATCCATTACCAGATACGAATTGATATTCGTTTCGGTAAAATTCTTATAATTAATCATTCAGATC
TTAGCCTGAATCACAAATATTCAGATCTAGTCCAGTAATTGGATTTGTTTTGTTCCGTTTAAAATCTGTTAATAGATCTG
AATGAATTAGGTTTGTAATTGAGTCTTAACATTGTTCAACTCTTAAAATATGTTTTTGCCATACTTTCACGCTGTGTTTC
TTCTTCGCTGCAAAAAAAATTCAAACATTTAGCCCTTCCTCTACAACTATCAATTGGCAATTATCAAGAAGGTGTTTGTA
AAAAATTTAAATTCTTAATCTGTATGTTTACAGTTATCAAAAAGCTATTTCAGAAGGATGAATGCATATGCAATTTCAAT
TTTTTTAAGGGTGAAATTAAAGCAAATGCAACAATTCTTAAGAAAAACCAGTTCTCAGCATTAAGATTTCATGCTATATA
TTGTTGCCTTAATTTTTATATTGATTCAGATTTCTCAACATATTTGTCAAATATGAAATATTCATTCTATTTTTCTGATA
TAAGATTTTTTATAATAACTTATTAATATAATGTTTAATCCTAATTTTATTTGAACTTTGTATTATGTTCAAAAGGATAA
ATTATGCATGTTTAGATATTGAAAACACATTATCTTAATCATCTAGAGACTTCATGTTGATATTTAGAGTATTTAGATTC
AACTGTCTTAATCGTAATGTGCATCTTAATATCCATAATTATATTCAGATTCTGAAGAATTAATCCTAATAAAAACAAAC
AATACCCAAGTCTTGTTTAATAAACTCTACATTTAGATGTAGTTTCTTTGGAATTATTATGGATTATTCAGTGTGAATTC
CATTTCACCTTTAAATTATCATGTTCATCCTTATTCAACATGGAGTATGCTTGTTCATCTCTTATTCAGAAGACTTGTTT
GTAAATAGATTGTTTTGTTGAAAATAAATAGCAAATAATTTGCCTTGGACCTAATGGCTTGAGTTATCTTAAATCAGTAA
TTGTGAGGGAAATATAAATGCACAGTAAATCAATCATCTTTTTGGGCAATATCCAATGATCAAATGATAAGGGAAATATA
GGTGTCAAGTTTTTTACTTCTTATTATCTAATGTAATTGGATAACTTTGGCATCAGGTATACCTGTAGACTAAAAGACAA
TTAGTGCTTAGATTTTCCAATTTACTTTTAGTTTTTGCATACGATCAATGGTGTTTTTTGTTTTGGATTCTTTGGGGAGA
ACTCCCAGTTGGCAACCCTATATATTCTTTTGCATTGCTCCCATGCTATATTGAAAGAAGCCTGGGAGCTGGTTCTTGTA
ATTCCAAGAAAGTAAAAGTTCCTGCTTTAGCAAGGATTCCTTTAATTTATCAGAAAGAGGTCTACACAATGGTGGTTTAG
GCCATTAGCATCCAGGTTATTTAGATAGTTGACTAAGCATTAGGCGCATATAAAATGCTAAACGAAGTTGCAATAGACAA
CATTGATTTAGGACTAGAAAGGGACGTCATACCTATTTTACAACTAAAGAGAGGTTTTCCTCTGCTAAACCAAAGGGGTG
ATCTCAGCTATTGCATATTTGTAACATGGATGCTCAGAATGTTGAATACTAGAGCTTCAGAGTGTTTGATGCTTGTCCTG
TCCTGTTAGAGACTTAATTGCTTGTTGAGAGCTGGCGATAAAAAAAAGTAGTTTGAACAAGATTTTGTTGTGAATCATTC
CTTTGTTTTGTTGCATTTGACCAGACTACATCAAGGCGTCTTGCTGATAGGAAGGTGGAGAGGTTTGAGAAAAATATTAC
CAAGCGAGGAGCTGTTCCTGAAACTACTGCAAAGAAGGGAAGCCAGTATCCAGTTGGCCCTATCTTGCTTGGGTTCTTCG
TCTTTGTTGTCATTGGCTCATGTAAGATCTCTGTGTATCTTTTTGTCTCCTATTTTTTGCCTCTTGATATCTGAGGCATT
ATACTAGAAGTATCTAAACTCTACTTTTATCTTAAAAGACAAGTAACAAGAACATCAATATATATTGCCCACCATTATAG
AATCTTAATAGGGTTGTATGCATAAATATTTAACAATGTATATCAGCTGCTAGCAATGGATTAGATAGGTTAGCCTTTCT
TCTTTCGGAAAAAACTTTTTGTGTTGATCTTTGAGAGATTGTTGTTCTTTTCTCATTCATGTACACACATACAATTTTTT
CATGTTACCTGAGGTTCCCTGGAGTAGTAGGTTGGTTGGCCTTTCTTTCTTTAAAAATTTATGTAATTCATTCATGTCAC
TTAGGTTTCCACATGCATATTTCTTTGCTTTACTGTTTTGCTCTTTTTGGTTGAATTAATCCTTTGTTCTCCGCTTGCAG
CTTTGTTCCAGATAATAAGGACAGCAACCAGCGGCGGGGGTATGGCTTAAGCCTGCAAAGTTATACAAGTAGTAGCGCCT
GCGTTGTTGTAGTAGTGTTGTTTTCCTCTAAGTTTAGCTCAATGTAGAAACTGAAAAAAAAAAATCGGTAGGAATGTGTT
TTTAATTTGTGAGACTCAAAATATAAATTTTCTCGTCTCATTATATGGTTATGTTTGTGTTCTCCATCGTTGTTCCTACC
CATTTTTGGAGTATTCCTTTATATTTCTAGTTTAAACATTTATAAAATCCCTTTTACTGGAAGAACCGTGTCACCAAATG
GGAAAATATTTGGAACAAACTGCAGCACATAACTATTTTTTTTTAAAAAAAAAAATCTCACTCCTAAGAAGATCAATAGT
GTATTCACTTACCTTCTGGTGTGACTTGAATCCTTAATACATTAGCTTATGGCGAAGCTACTTAACCACTTGAATAAGTT
TTACTTGTCTAAGTATACTTATCTTTATCAAGAGATATTTGAATGGTGTATATAACGTAAATGGAAAGAAAAAAAAAGAG
GAAAAGTTCATTGGTGACTTGTCTAACTAGAGTTGATGATTGACCAACCAACTAGCAAATAGCAATTTGTACATTTTGGA
GTGGCAGCTATCAAAATGAGGAAGCACACATGTATTGGGGGACTATAATAATAATTTGAGAATTGGAGTTGAATCGGCTC
GTCATTTTGATTACTAGCGCAATACTTGTAGTTTCTCATATAATTGTAGCACTAGAACCAGATGTAACAACTCACACATC
GCAAGTGTCAAATGGATGGGTTGGGTTGAATTTAGATAGGTTAAAATTAGGTGGAGATGATAAATTAGCAAGTTATTGAC
TTGTTCAAAAGTTACTTAGGCTGAAATGCAATTTATAATTCAACTTTTTTTTTTAAATCAAAATTTGAGGCAAGCCTCTT
TTATTAAAAACACAAAAGTATAGTATGTATGCAGCAAAACAAAAAAAAAAAAGGTTAAATTGTCTATTTGTTCTTCTATT
ATAAATTTTTTAATATTTAATAAAAAATTGTATTTCTTTATCATAATAGTATATAACATATCAAAAAATTTAAAAATATT
TGACAAATTATATCATAAGTCAATTTGAAATTCAATTCTTAATGAGCCTAAATAGGTTGGATTGAAACGAATTGAACTAC
TCCATAAATAAGCGGGTCAAACTTGAACATATTGGACAAATTGAAGGGGTTGGGTTATATTATTGAGTCCCCTAGTACTG
AAATTTCCAATATTATGTAAAAAGCAGGATTGATTGAAGTAAATTATAAAAAGACACATGCTCCATAATAGAACCCAATT
CAAACTCCCTTGAACCTTTTAAGGCTGGCTCAATGTTAAATAGTAGGTAGAGCATTGTAGATTAGTCTCCTCAGGAATCA
AAAGCTTAAAAACTAAAAGTAGATGTTTATACAAGAGAGTGGTAATAAATTCACACATCCTTTTCTTCTTATATCAGCAC
AGAAGACTGGGCTGCAAATGATGATTGGAAAAGCTAGTATAGTGCCCTGCTGGGACTACAACTTTACTGGGCAATCCAAA
TCAAGCCACAGCTGTTAGATAGGGATGAAAAGCAGTCCCACATGCGATCCATTGCCTCTTTCTCCCACGTGGCAAAACAC
AACCAGGGACCTTCATCCATTCCCTGCTTGAGAAATCATATGTAACTAGACGATTCATTTGTCTTGATCTTAGCGATAGC
ATGAGCAAACCTTTGTTACCCAAGCAAGTCATTCGAACGTGCTTTCCATAAAACTCCAAGCACCATATGTTTGGCATTCT
GTCAACCTCCTTCCACAAAAGAGTCATCTTTTGCAGTTCCCATATGCACACACAAGTGGCTGCATTCTTTGTCAGCAGAC
CCACAAGCATTATGCGCCCCCCACATTCTGCTAGTGTATGATCACTCAAATGTAGGGGGGCAGGGATAATGAACTGTTTC
CAAACCCCAGTAACCATGTCATAGGACACGATCCCATCAGGGTCCGAGCGCATGAAGTAAAGTTTACTACCAATGGACAC
TGTCTGCGACTTGAAGTTGAGTGCCAGAGGGAGCTTAATATTCGAGCTCATGATTCCTGGACGAGCCCAAGAGTTATTTC
GGGAGTCGTAAACTTCAAACTCTCCATCACAACCAACCCAAAGGATATTGTATCCCCCACCAGCTGATTTACCACACAAT
GTCATACCTACTGCCACACGGGACCACACCTTAACTGATCTGGCTGGTAACTCTTTGAAGGACCTAGTAAGTGGGTTGCA
TACATAGAAGCTCCTATGTCCAATATCAAGGAAACAGACAAGACCTCCTGCAGAAGCAACTGGCAAGACTATCAACTTGG
TTGGCAGTGCAGGTATAGTAGGATGATGCCATTTATTCAATGTTGGGTCATACATGGCTCCAGTATTCACGTTTTCATGA
GTAATGGTGTAGAACCATGGTTGTGGTAGAGGAACTTGGGCACACTGTTCAGAAAAACTTTGGGACGTCAGCATTGAGTT
CCATTTGCGGCAAACTAATCTGAAGCGGAAAAAAGTGGCAACTGGTAGTCTTGCAACAACAGCTTCAAATAGATCTTCAG
GAAATTCTTTCCAAATTTGCTGATCCAAATTCTCGATGGAGCATGAAGTTCCAGTCACTTTTCCCTGATTTCTCTCCTTC
CGGGCTTTCTTTTTTGGTGGAGGCTTTCCTGGTTCCAACATCTTGAGATTTTCAGATTTTCCAGCAGTCATGATGATATT
GTAGCAACTGGCTTCGGCAGAATTGTCATCAAGATTCAGTAAATAACATCTGCACATATGCAAAACTGGTTAATTTACAT
ATTTTTTGCCAAAGCTAAAAGGTTTCAAAAATTGCATTATGCAGTGAATCATGAAATCAATATCTTTTAAGAGAAACTGA
AAAAGGACTGAACACCCCTGCAAGTTAACCTTTAAAGGTAATTAAAAGTTCGGGGATAACCATGGATTTAAATACCTAGT
ATTTTCATTTTTTTTTCTTTAACGTGTAGTTTTATCATTATTCATTCATACAACAACACACCCAGTTAAATCCCACAAAT
GGTGTCCGGAGAAAGTAGAATATACACAGACCTTACCACTACCTCGTTGAAGTAGAGAGGCCATTTCCGAACGACCCTCA
TCTCAAGGGCCGCAAATCCAGGTACAAAGGAGACAATAAAAAAAATATAGCCAGTAACAACAAAATAGTGTGATAATGGA
AACACACTAAACAACATACTAGGATAGATTATTATAAACAACAATAAACACCGAGAATTATTAAAAACAAGAACTACAAC
AATACAACTAGTACGATGACAATGACAAATGCCAACCACCATAAGCAAGACAAGACTACACTACCTACTACTTCATCAAA
AAAACACTACACTACCTACTAACCTTCTACCCTAATACGTGTCCTCCACACCCCTAAGGTCATGTCCTCGGTAACCTGAA
GTTGGGTCATATCTTGTCTTATCACCTCTCTCCAATTGGTCTTTAGCCTACCTCTGCCTCTCCTCGTACCCTGTATATAA
CCAACCTCATGTACCTTCTCGCTGGTGCATCTATGCATCTCCTCTTCACTATCCAAATCATCTCAGTCACACTTCCTTCA
TCTTGTCCACCACGGAGACCACTCCCACCTTATTACGAATATACTCATTTCTAATCTTATTGATCCTAGTATGACCACAC
ATCCACCTCAACATCTTCATCTACCCCACATGCATCTTCTGTACATAGGAGTTTTTGACTGGTCGGCGCTCCGCCCAATA
CAACATAGTCGGTCTAACTACCACTCTATAGAACTTATCTTTGAATTCCGGTGGTACCTTTTATCACACAAGACTTCAGT
GGCGAGCCTCCACCGCACCAATACAATGTGTGATATCATCGTCGATGTCCCCACTTCCCTAGATTATAGTTCATAGACCC
AAGATACTTAAATTTGTCGCTCTTGGGGATATTTTGTGTTTCAAGCCTCACTTCCACACCTACCTACTCCCGATTATTCA
TTCATAAAGTAGTATATTAGAAAAAAGCTTTAAATTGGGGGGGACGGGGGTGATCCTCCTGGTGAATAGACCGTAGCCAA
ACCTGATACAAGTGAACAAATAAAGTATGGGCGCTTGTGAGGAATCATGTCAAAGCAACCCGGCAAAATGACCCGTGACG
ACTGACGGGTATTGTAGCACTTCATCAGCCCAATCAAAAATGCTCAGGTAATTGAGAAGATTCCAGATTAGGTAAAAATA
GGTGATGCGCCTAAACTAACCTTTGTAAAGCTAGTGAGAAGGTTCTATTTTGCAAACTTGCTTAACTTACTAAGTTCTAT
TATTACAAGCTTATCTAACTTATAAGATAACCATCAAGTCTAAGAGAACATTGAACATGGAGAACTTTCTCATGAAATTG
ATCTGTTTTTCACATGTTTCAGCTTTACTGTCAGTTTGACTGATACACAAATTAATACATAGTCTTCATTTTAACCAGAC
CTGTGTAACCAATATCCTCAGCTTTAGTGGTTCTAGAGAAGAATGTGCCAAAAAAGCATTTACTCTGAGAGTAAGAGTTA
GCAGACCTAGTAAACTTGGAAATCATACAGAAATAAACATACTACTAAAAGCAGCATTTTCCTAATTACTCTTCTACGCA
ACAGGGAACATAACTACTAGTCTTAACATGTGCTTATTCCACCTAATTCACTCACCAAAGCACAAAGTAGCTAACAGATG
TATTTGCAAACACTATGCACCTTCATTTCTGGTTATTCTAGACCGCACCTGTTGATGTTTACTAATAGGAGAAGAAAAAA
ATGTTAAAATGTAGAGAATTCAGTCACAAAGATGCTAGAAACCTTCACCCTAGGGTGTATGTGAAAACCATGAGAGGCGC
CGGTCTAAATCCTGGTAGATATAAAGACACTAAGGTTTGGTGGGAAGAGTAACCCGGTACCTGTGCTTGAGAGAGGAAGA
AGGACCTGATGGAATAGCTGAGGTATGCTTAAACTGGACCGGACATCACTTTTATAAATGATAAAAATAGAAGACAGAGG
TGCTGGAAACCTTAATTATAGTGTTAACGTCACACAAGCAGGCAACCATCTCCAACCAACATGACAAGTATCTGCCAGAT
ATAAGCTCCAATAATTTTAAGAGGGTAAAGTTTCTACTTTCAGTTGAAAAAATGAATTTTCAACTTCAATCCTACTAATC
ATCACCATTGTATTGAGTACGACTTTAGACTCCATGTGCTTATGTTTAAAAAAAGAGAGAAGACAAAGAAGAAAGTTTTG
ACTTCCGTGTATTCCCATAAGACTCTACTTTGCAATGAGAATGCAAAAAGATCAAATGGTAGAACCATAAACGACTTTAA
AATGGAGGGAAAATAAGTTGTTAAAAGCACCTTTTGATAATTCCAACACACCAGGGTGCCTTTGTTTGAGCTATGGTTTT
TAACAGGCAATTCAGCATGTAAATAGGAAAATCTCAGACACATAATGTCAATTTAAAAACACGAGAAATTAAATAGATCC
ATATAGTGTTCCACAAATGAAAGGATTTAGATAACCAAACAGGTTTTAGTGATCATAATTACAAAATAGAAAAAATCCTG
CAACAGAAACTTGTATCTCATTCCTATATTAGCAGTCCCAGAAGGTGTTAAATTAATTTTGTTCTCACCAAATGATAGAA
TCTAAAACAGTAAACATAAAAAAAAATTGGCTATATTGCAAAGACTCTTTCTTAGCAAGATAATTGAAACTCATAAACGT
AGTTCTCAAACTTGTCATGCTGCAAAACAAAGAGATGGGGTTTGTGCAGTTCAAAAACACTACAATACAAATTTTCTTTC
TCTGGTGGGGAATGGGCAAACAATCTCTAAAGGACACTTGAACCAAGTTCCTTTGTTAATCTATATTGTTTCCAACTGCT
AACATTTGAGATACAAACTAGCTTTGTGTAAGAGACCATCACTTCACCCCCAGTGGCTGCCTATCCACCAGCTGTTTCAA
TACAAAAAGTTAAGTCTGGATGGATTTCGTAGAATCCTTCTCGAAAACTCAACATCCATCTGGAAGAATGTCATTGAGTA
TTAATCCGATACCATACAGAACACAACATTACAAATGAAGCAACATATGAATCATTTAGAACAACACATGTAACATTTTG
GATTGGAAACAACTTTTGACATGATCATTCTACAAACAAGAAAATACGAGATCGAGTTTAAGCTCTAGCATTGGGAATGA
TCCTAAAATTATCCTGGTACGTGAATGCATAGACTGCACCTATAGTCTTGAGTATCATGGTTACAGGTGATCAGAATATA
TTAGCCCTTGGAATATATAGAAACACATATAGAAATGCTAGACCTAAAGTTCACAAATTTGATAGTTAGATACTGCTAGA
AACACCTACTGAACATAAAAACAGCACACTAACAAAAACAATACAATTCCCCAAAGTTCCAATTCGATCCAGAAAGAGAA
TGGAACACACCCACAAAGAACAAATACACCCAAACCCTCAGAATAATCATAAAGTTAAAACCTTTACACAAAAAAAGCAC
ATTTCAGAAAGTAGAAAATTTCATATGAATTAGACAGATCGAGAAAAATAGACCCAAAAACCAAAATCAGGGGAAAACCC
ATTTGAGTAAATAACAAAAGAAATAGAAAAAAATGAATGAAACCTTGGTAGGTGTATAAGTGGTGGCGTTTGAAGATGAA
AAGAGATGTTAGGAGCAACAGCAACAAGCGATGATGAAGATGATGATGAAGATGAAGAAGCTTGAAGTTCTAACAGTTGT
TTAACTTGTCCAATGAGTTGCCTCAGCATGGCCAACACTTCCATGCCCTTCAGGGTCAGGCCCTATTACATTTCTCTTCT
TCTTCTTCTTCTTCTTCTTCTATCTCAAAAAAATCCCTCTTTTTTCTTTTAGGGGGTTTGTCTGTTCGTGTGATACTTAT
TACCCACTCCTTTATTTACACATCACATAGGCCCCTTTGATCATGAGTAGTATTGACCGTGTACGCAACTTTTCCCCCCT
TTATAATCATAAAATCTTTATTCCCAACATTTTTACCAATATAACCTTCCATTTACAAATCTCACTAGTTTAGGACCTAA
TTATTTTGATATATGCGGAGTAGTTTGTAATATTATTAATGTTATTAGATTTTGGTGTGTTCAAACTCGGAATGCATGGG
ANNNNNNNNNNNNNNNNNNNNNNNNNNNNNNNNNNNNNNNNNNNNNNNNNNNNNNNNNNNNNNNNNNNNNNNNNNNNNNN
NNNNNNNNNNNNNNNNNNNNNNNNNNNNNNNNNNNNNNNNNNNNNNNNNNNNNNNNNNNNNNNNNNNNNNNNNNNNNNNN
NNNNNNNNNNNNNNNNNNNNNNNNNNNNNNNNNNNNNNNNNNNNNNNNNNNNNNNNNNNNNNNNNNNNNNNNNNNNNNNN
NNNNNNNNNNNNNNNNNNNNNNNNNNNNNNNNNNNNNNNNNNNNNNNNNNNNNNNNNNNNNNNNNNNNNNNNNNNNNNNN
NNNNNNNNNNNNNNNNNNNNNNNNNNNNNNNNNNNNNNNNNNNNNNNNNNNNNNNNNNNNNNNNNNNNNNNNNNNNNNNN
NNNNNNNNNNNNNNNNNNNNNNNNNNNNNNNNNNNNNNNNNNNNNNNNNNNNNNNNNNNNNNNNNNNNNNNNNNNNNNNN
NNNNNNNNNNNNNNNNNNNNNNNNNNNNNNNNNNNNNNNNNNNNNNNNNNNNNNNNNNNNNNNNNNNNNNNNNNNNNNNN
NNNNNNNNNNNNNNNNNNNNNNNNNNNNNNNNNNNNNNNNNNNNNNNNNNNNNNNNNNNNNNNNNNNNNNNNNNNNNNNN
NNNNNNNNNNNNNNNNNNNNNNNNNNNNNNNNNNNNNNNNNNNNNNNNNNNNNNNNNNNNNNNNNNNNNNNNNNNNNNNN
NNNNNNNNNNNNNNNNNNNNNNNNNNNNNNNNNNNNNNNNNNNNNNNNNNNNNNNNNNNNNNNNNNNNNNNNNNNNNNNN
NNNNNNNNNNNNNNNNNNNNNNNNNNNNNNNNNNNNNNNNNNNNNNNNNNNNNNNNNNNNNNNNNNNNNNNNNNNNNNNN
NNNNNNNNNNNNNNNNNNNNNNNNNNNNNNNNNNNNNNNNNNNNNNNNNNNNNNNNNNNNNNNNNNNNNNNNNNNNNNNN
NNNNNNNNNNNNNNNNNNNNNNNNNNNNNNNNNNNNNNNNNNNNNNNNNNNNNNNNNNNNNNNNNNNNNNNNNNNNNNNN
NNNNNNNNNNNNNNNNNNNNNNNNNNNNNNNNNNNNNNNNNNNNNNNNNNNNNNNNNNNNNNNNNNNNNNNNNNNNNNNN
NNNNNNNNNNNNNNNNNNNNNNNNNNNNNNNNNNNNNNNNNNNNNNNNNNNNNNNNNNNNNNNNNNNNNNNNNNNNNNNN
NNNNNNNNNNNNNNNNNNNNNNNNNNNNNNNNNNNNNNNNNNNNNNNNNNNNNNNNNNNNNNNNNNNNNNNNNNNNNNNN
NNNNNNNNNNNNNNNNNNNNNNNNNNNNNNNNNNNNNNNNNNNNNNNNNNNNNNNNNNNNNNNNNNNNNNNNNNNNNNNN
NNNNNNNNNNNNNNNNNNNNNNNNNNNNNNNNNNNNNNNNNNNNNNNNNNNNNNNNNNNNNNNNNNNNNNNNNNNNNNNN
NNNNNNNNNNNNNNNNNNNNNNNNNNNNNNNNNNNNNNNNNNNNNNNNNNNNNNNNNNNNNNNNNNNNNNNNNNNNNNNN
NNNNNNNNNNNNNNNNNNNNNNNNNNNNNNNNNNNNNNNNNNNNNNNNNNNNNNNNNNNNNNNNNNNNNNNNNNNNNNNN
NNNNNNNNNNNNNNNNNNNNNNNNNNNNNNNNNNNNNNNNNNNNNNNNNNNNNNNNNNNNNNNNNNNNNNNNNNNNNNNN
NNNNNNNNNNNNNNNNNNNNNNNNNNNNNNNNNNNNNNNNNNNNNNNNNNNNNNNNNNNNNNNNNNNNNNNNNNNNNNNN
NNNNNNNNNNNNNNNNNNNNNNNNNNNNNNNNNNNNNNNNNNNNNNNNNNNNNNNNNNNNNNNNNNNNNNNNNNNNNNNN
NNNNNNNNNNNNNNNNNNNNNNNNNNNNNNNNNNNNNNNNNNNNNNNNNNNNNNNNNNNNNNNNNNNNNNNNNNNNNNNN
NNNNNNNNNNNNNNNNNNNNNNNNNNNNNNNNNNNNNNNNNNNNNNNNNNNNNNNNNNNNNNNNNNNNNNNNNNNNNNNN
NNNNNNNNNNNNNNNNNNNNNNNNNNNNNNNNNNNNNNNNNNNNNNNNNNNNNNNNNNNNNNNNNNNNNNNNNNNNNNNN
NNNNNNNNNNNNNNNNNNNNNNNNNNNNNNNNNNNNNNNNNNNNNNNNNNNNNNNNNNNNNNNNNNNNNNNNNNNNNNNN
NNNNNNNNNNNNNNNNNNNNNNNNNNNNNNNNNNNNNNNNNNNNNNNNNNNNNNNNNNNNNNNNNNNNNNNNNNNNNNNN
NNNNNNNNNNNNNNNNNNNNNNNNNNNNNNNNNNNNNNNNNNNNNNNNNNNNNNNNNNNNNNNNNNNNNNNNNNNNNNNN
NNNNNNNNNNNNNNNNNNNNNNNNNNNNNNNNNNNNNNNNNNNNNNNNNNNNNNNNNNNNNNNNNNNNNNNNNNNNNNNN
NNNNNNNNNNNNNNNNNNNNNNNNNNNNNNNNNNNNNNNNNNNNNNNNNNNNNNNNNNNNNNNNNNNNNNNNNNNNNNNN
NNNNNNNNNNNNNNNNNNNNNNNNNNNNNNNNNNNNNNNNNNNNNNNNNNNNNNNNNNNNNNNNNNNNNNNNNNNNNNNN
NNNNNNNNNNNNNNNNNNNNNNNNNNNNNNNNNNNNNNNNNNNNNNNNNNNNNNNNNNNNNNNNNNNNNNNNNNNNNNNN
NNNNNNNNNNNNNNNNNNNNNNNNNNNNNNNNNNNNNNNNNNNNNNNNNNNNNNNNNNNNNNNNNNNNNNNNNNNNNNNN
NNNNNNNNNNNNNNNNNNNNNNNNNNNNNNNNNNNNNNNNNNNNNNNNNNNNNNNNNNNNNNNNNNNNNNNNNNNNNNNN
NNNNNNNNNNNNNNNNNNNNNNNNNNNNNNNNNNNNNNNNNNNNNNNNNNNNNNNNNNNNNNNNNNNNNNNNNNNNNNNN
NNNNNNNNNNNNNNNNNNNNNNNNNNNNNNNNNNTAGAATCTGTTTGGATTGACTTTTACTTTTGATTACTTTTGAGCGT
ATTTGGATTGACTTTTAATTATGATTTATAAGGTAAAAGTAATAATAACTTAGAAATTCTAATTTTTAATTTTTTAATTT
AAATTAAAATAAAGTGTTATAAATATTTTATTTCATCCAAATATTTCAAAAATACTTTAAAAACATTTTAATTTAAAAAT
AATTAAAATAAATCAATTCAAACGATTATATGAGTTACAAGAGAAAAAATTGTGACAATTTGCCACTAACGAGAATGTGA
AATGCAGCAAGCATAATGGTACTTTAATATGATGTATTTTCAAATATTAAAATGTTCACATAATTCAACATAATGCTTTT
TGTTCAACCACCTCCCAACATCATTTTGACAAAATATACAGTCATGTACTCATGTTTTACTCTCCTCAAAATAAAGTAGA
ATTAACCGTGCAACATATGTGTGTATATTTTATTGGTTTGATTTTGTTTCATGTTAATTAAAAAAATATATAAAGAGAAT
AAATATCCATTTTTATTGATTTGTAATTACACAAAAAAGTTGACATATTGATTGAATAAATAAAAAAAATTGAATCATGA
CTTATGTACACCTAGCTAGATCTACCTTTTTTTTATAAGAATATATAGATTTTTAGCTTATCTTTATTTTGTTTTTGTTT
TCTCTTTAGCTTACCCCCACCCCCAACCCCTTTATAATTAGAATGTCTACTAACTATTGCTTACTCGTAAAGCAAGTAAA
TGCACATTGAAAGCATAGGACGTTACATGAGATGCCACTCAAGCAAAGAAATGGCAACATGAGATTGGTAGAATAACCAA
ATTTCCCATAATCAATTTTAAATTCTCAACTATGGTTGGTAGTCCAAATGTTTGGTATTTAATTATTTGAGAATTATTTA
CCTTCTTTCCCTTCTGGAAGTTTTATTTCTAGTTAAAGTTGAAATTTTGAAAATATTACGTTTAGTTTAAATTGTTGGAA
GAGTACTATTTTTTTTTATTTCTCATTTAGTATCTGTCGTACGACATTTGCTTTGATGTGAGATTAAGTTAAATTCACGT
TTCCAAAACTCTGTAGATTATATTAGAAAAATTCTCATATAAAATAAGGGTCTAGTTACGCATAACATTGAAGCAAAGCC
AAAAGAATGACTTAAAGGAATGGCATGAGGGGGAATTTCTATTAAGAGATACCATTGGAATGATACTAAGGGGTTAATGT
AGGTCCAAATGTGCTTGTTTCAGCCTTATTACCTGATCAACCGAAGAGTTACAACGAACAAATGGGAATTCTGCCCGAAG
TCATGAAAGCTGAAGATAAGGACTCATCACCTGAAGACGCATTAAAAGAACACATAAGTCAGTTAGGTTCGTACAAGATC
CCGCAAATTACATAAAAATTACATGTCACATGTAACAATATCTCCTAGTGGAGCTTTTCTATTGGGCTACGTACTATATG
TAACAAATAACTCACAGCCTTGAGAGCCTGTATGCATTATCAAATATCTTTATCTTGTACAAGTGCATAGAGACGTAATA
TAACATAACTCAAACTATAAGACTCCTACAAGTACTAGACTAGGAATATTGGAGTAGGAGTCCTAATATGCCCCCTCAAT
CTGGACGAGATGACATTACGGATAGATTGTCACGTAAAAAGCAAAATTGAGATGAGGGTAAGCCCTTTGTAAAGACATCA
GCTAATTGCAAACGAGAAGGCACATACTGGACAACCAAATCACCTTGAGCTACTTTGTCACGAACATAATGAAAATCAAC
ATCAATATGTTTGGAGCGATCATGAAACACTGGATTACGAGACATGTATGTTGAGCTAACATTGTCACAAAGCACTCGAA
CTGGTTCACGAAGATAAAGACCAAGCTCTCGAAGAATATGACGAATCCAAGAGGTTTCAGCTACAGTATAAGCAATAGCC
CTGTACTCGGCCTCTGTAGATGATATTGAAACTGTTGGTTGTTTCTTTGCACGCCAAGAAATCAGATTGGAACCTAAGAA
GACAACAAACCCAGTAGTAGAACGTTGACTATCGGGACAGCCGGCCCAATCAGCATCAGAGTAAGCAACCACCTTTGAAA
TTGAAGAAGAGGCACGCAAGAACAGTCCATACTGAAGAGTACCCTGTAAATACCTGAAAATGCGCTTCACGCAATGCAAA
TGAGTAGTACGAGGAGCATTCATGAACTGAGATACAACATTGACAGCATAGGCAAAATCTGGACAAGTCATAGTCAAATA
CTGAAGAGCACCCACCATGCTCCTATATTCACTAGGATCTAAAAGTAATTCACCATCCATGAGAGAAACAGAAGTACGAG
AAGCAATAGGGGTACGTACAGGCTTACATGTATGCATGTGAAACTTAAGAAGCAAATCAGAAATGTACTTCTGCTGAGAT
AAATGGAGACCATGAGATGAGCGAACATCTTGAACACCAAGAAAATAATGGAGATCACCTAAGTCTTTCATAGCAAACTG
ACGGGAAAGGAGACTAATGAACTGATTAAGGAGGGAAGAATGATTGCCGGTGAGAATAATATCATCAACATAAAGTAATA
AAATAAGAATACCTGATGAGGAACGGTGAATAAACATTGAAGCATCAGATTTGCTGCAAATAAAAGCATGAGAAAGAAGG
AATGTACTAAAGCGATGAAATCATGCACGTGGGGCCTGTTTTAGACCATAAATAGCTTTAGCTAATTTGCAGACATGGTG
AGGAAAGCCTGGATGTATGAAGCTAGAAGGTTGTTTCATAAAGACTTCCTCTGTAAGAACACCATGCAAAAAGGCATTTT
TAACATCTAACTGACGAATAGGCCAAGAAAAAGAAATAGCCAAAGAAAGTACAATACGAACAGTAGTAGCACAAACAACA
GGACTAAATGTCTCATGGTAATCAATGCCAGGCTGCTGATGAAATCCTTGTGCTACAAGCATCAGATTTGCTGCAAATAA
AAGCATGAGAAAGAAGGAACGTACTAAAGCGATTAAACCATGCACGCGGGGCCTGTTTTAGACCATAAATAGCTTTAGCT
AATTTGCAGACATGGTGAGGAAAATCTGGATGTATGAAGCTAGAAGGTTGTTTCATAAAGACTTCCTCTGTAAGAACACC
ATGCAAAAAGGCATTTTTAACATCTAACTGACGAATAGGCCAAGAAAAAGAAATAGCCAAAGAAAGTACAATACGAACAG
TAGTAGCACGAACAACAGGACTAAATGTCTCATGGTAATCAATGTCAGGCTGCTGATGAAATCCTTGTGCTACAAGCCGA
GCTTTGTACCGCTCAATAGACCCATCAGAATTATATTTAATGTGATAAACCCACTTACAACCGACCACGTTCATGTTAGG
TTGAAGAGGAACAAGAACCCAAGTTTTATTTGTCAAAAGAGCATTAAACTCGTCTGCCATAGCTTGTTGCCACTTGGGAT
TTTTCACTGCTTGTGAGAAACAAGAGGGCTCGGTATCATGAAAAGTAACACTCAATGACAACATTGTCTTAGGCTTAGAA
ATTCCAGATTTTGAGCGAGTTTACATTGCATGAGATGTATTAGCGGAAGTGGAAGTTGAAGAATTAGTAGTGGGCAAAGA
GAGAGATATAGATGGTGAAAGATCTTCAGAGTGGGACTTACTAAGTGGATCAACAGATGGTTGTATAGTGGTAGAGGTTG
AACAAGGAGCAGAAGGAGGAGGTTGAGTTACTGGAAAGTGGGAAGAAGTCACAAAAGGTCTAGATTGAGTAGATGATTGT
ATCGGAAATAAAGGTGATGTAACCACAAGAGGATCAGATGAGGTGGAGGATCGTGATATTTGTGAGGGACAACACAGTGT
GGCATACGGGAAAACTAACTCATGAAAGACAACGTGACGACTTACATATACACGACCTGTTTTAGGATCTAGACAACGAT
ACCCTTTAGAGTTGGAAGCATACCCAAGGAAAATACAATGGATTGAATGGGGAAGAAGCTTGTTAGATACTCGAGATGAC
ATATTTGGAAAGCATTCACAATCAAAGATTCTAAGAAAACTATAGTCAGAAGGGCGAGAAAAAGTTTTTCCAAAGGAGAA
AATCCTTGTAAATTAGGGGTTGGCAATCTGTTGATGGTATAAACAGCGTAATAAGCGGCATCAACCCAAAAGTGAGATGG
TAAAGTAGCCTCTGCAAGAACGGTACGCACTATTTCAATAATGTGTCTATGTTTTCGTTCAGCAACCCTATTTTGTTGAG
GAGTATCCAAACATGACTTATGAAAAGAAATACCCGAGTTAGAAAAGTGTGCATTCATAGCCATGTTATCAAATTCACCA
CCTCCATCACTTTGAAAAGTCTTTATTTTGGTGTTAAATTTGTTCTCCACTAGCCTCTGAAAGGCACAAAAATGTACAAA
AACCTCAGATTTATTTTTCATAGGATAAAGCCATGTAAAACGAGAGAAATCATCAACAAAAATAACATAACATTTATACC
CCAAGTTGGACAAAACTGGTGATTGCCAAACATATGAATGAATAATATCTAAAGGAAAAGAATTGCAATGACCCACTGAA
TTAAATGATAATCGTTTAGATTTTGCTAATCGACAAGGTGTACAATGATTACTGAAGGAGTTAAGCAAAGTAATTGAATT
ATTTTTCCTAAGGCAATCTAAAGTATGAGCTCCACTATGACCTAATCGACGATGCCAAATATCACCAGGTTGACGTAGAG
CAACAAATGCTTGAGGAGAAGAAGACAATGATGAAGATGATAGTGGATAAACGTCACCCTTACTGGAGGTTTGCAGGAGA
GTTTGACCCGAGGCTTTGTCCTTAACAGAAACAGAAAAGGAATCGAAATTAATAAAACAATTATTATCTTTACACAACCT
CTTGACATAAAGTAAATTATGACGAAGCTGGGGAACATGAAATATGGAGCGCAAGTGGAGGGGACGAGTTTTAGATGGCA
ATTGAGTATATCCAATGTTATCAATATTGAGCAAAGTACCATTTCCAACCAAAACACGATCAAGGCCAGTGTAAGGTGAT
TTATGCAAGAAATTACCCTCCGAAGGGGTCATATGAGCGGATGCAGCAGAGTCAAAATACCAAGTCTGGTCATTTGCTTC
GCCAACAGACATAGTAGCAAAAGACTTAGGAAGTTAGCAACGAAAGCATGATTAAAACGATTAGTGCACTGTAATGCCGA
ATGACCAGGAAACCCGCAAATTTGACAAATAAGAGAGGAAGGTTGAGCTCCTAAGAGTCCAGCGGATGGTGAAGATGAAT
TAACAAAGTGTGAATGATAAGGAGAAGTAGAGGCACCAATAGTACCTGATGAGGACTGCCCATGAAAACCATTATGGGAA
AAATTACTAGATGTGGTGACTTGTTGTGGCTGATTTCGATGGAATGAGCCTCGACCTCGTCCACCACGACCCCGGCCTCT
AGATGATGAATAACGACCTCTGCCACGACCCCCATGTGATATGCCATGACTACTAAATGCAGGGGATGGATTAGAAAATA
CATTTTGAGCAACAAATGCTTGATGAGAGACAACCAAGTCGAATTCCTTAAAACGCTGCAGACGTTGCTCATGTAGCAAC
AACTTAGTGCGAAGTTCCTCAACAGATAGTTGACCTGGAAAGTGAGTTATGATGCCAACCAATGTGTCATACTTCCTGCC
TAACCCAAGAAGAACATGATCTACAAAATCTTGATTATTAACTGGAGAGTTGATGGCAGCAAGGGAATCAACTATCTTTT
TAGCCTCTCGAAGATACTCATCAATTGTCATGGAATCGGCTTTTCGCATAGTAGTAAGTTGACGTTTGAGTTCAACTGAT
TTAGCCTGGCTAGCATCTATAAAATGTCGGTTCAAAGAGAGCTAAATATCACGCGATGTAGGCCGTAAGTGAACATCAAC
AAGAACTTCTCTGGATAGTGTAGCAAACAACCATGAACGTACACTTTGATCAACTCTTAGCCATGTACGATAGTGGTGGT
TAACTTGTTGGTTACCAGATGCATCACATACAAATTGAGGCGGTGTAGATATAGAGCCATCTACGAAGCCAACCAGTTCA
TGAGAAAGTAACAAGGAGGTGAATTGAGTACGCCAAGTGAGATAATCTTCAACAGAATTTAATTTGATAGTCACCAAATT
GGTGATGTTAGGTGCAGTCAATGCCGCCACAGGGTGAAAAATTGATGGAATTGGTGGTTCCATTGATCCAGCATAAGGTA
AGAGAGTGGGCTGTCCAATTTGACCCATAGAAGAACTAGGAAGAATGTTGGGAGGAGCAGAATGGACATGGATCGATGAA
GATAAGGAAGGCAACAGAGGAATCATTAAATGTTGACGAGAAGAGCTTGATGAAGTAGTACTGGAAGCACCTGAAGAAGT
GACTGCAGGTGCAATAATAGTAGTAGAAAAAGGCAAGGAGATATCCAAAGAAGAGGGAATTGAAAGAGGTTGGGAAGCCA
TATCACCTGAAAAGATTCAAAAGAACAATAAGATAGAAGGAAATTTGGATTAGCAATGCGTATTACTGGACGTCTGATAC
CATGTAACAAATAACTCACAGCCTTGAGAGCCTGTATGCATTATCAAATATATTTATATTATACAAGTGCATAGAGAGGT
AATATAACATAACTCAAACTATAAGACTCCTACAAGTACTAGACTAGGAATATTGGACTATGAGTCCTAATACTATAGGG
CTTAAGTGGAACATTATTATTGGCTAAAGTATTTTCTTTTGTTAGTCTTAAATAGTACTGGTCTCATTCACCGGTAAATA
ATTAGATTTTCAATAATACTAAGCAATATGCTGATATTCTTATGCTTCAATTTTTTTTTCATTACACATACTGATTAAAT
CTTAGTTCTCGAGAACATTCACATTAATGTAAAGATATGACACTTAAATCGAACTCAACCTTAAAAACTAGCTCATGAAG
GGAGGATTGTCCACATTCATATAAGTAGACTACTAATCCATTCCCCAACCACTGTGTAGACTTTTACCCACTTTAACACC
CCCTTCACGCCCAGGATCAACTGAAGCGTGGATCAGGAGCCCAAATAGGGATAAACCTGACTCTGATATCATATGAACAA
GGAAAAAATCATGATTTCTCCCCTAGGATGAAGGAGACTATCTCCTCATAAGATTACAAGAAAACTATACATGATAAAAT
ACTATAGATGCTAAATATAATTAAAGAATATTCTATATTAATATTATGTAATCAACTATGTATGGTAAGTAGAGATGGCA
ATTGATGGTAATTAACATCCCTCTCAAATTGATGATGGTCAACCAACAAATTGCCAATAAAGAACTCATGTTGTTTCTTT
GTTTGAGGCATGCATGGTGAAAAAAATCGCATGTTGATCCCTAGAAGAAACATGAGGAAGAGAAATATCATCATCAAAAA
AAAAAAAATCGAACAAAGTGACGATCAATCTCGATGTGCTTGGTTCGTTCATGAAAAATTGAATTATATGCATAATGTCG
ATAAAACATAGTGATAAATTCCTGAATTACAAAAGCAATTTGAAACAGAAAATGCTCAAAATTTGATATAAAGTATATGG
ATCATCTCGAAATCAAGGGATGAGTAGATCTTAAACAAGAAAGACACCATAGAGCTGATTGAAACATGCTCATGCATCGG
ATTACTCGATTTGATGGCTGAAAGTGGTCATAATTGGAGAAATAAAATTATATGGATATGGTCGGAATGATGAGACAACC
ATATTGAAAAAGAAAATTATATGGGTAAGGTCGGAATGATGGCAAGACCCTACATAAATAAGAGAGCCTATACACAAATC
AAATGTGAAAAAGTAGTCACTCAAAAGATGACACAGTGCTACACAAATCGGTAAAGAACGGTGTTGCACAAATAAGATAT
GAAAAAGTAGTCACCGGAAAGATGGAACGGTGCTACACAAATCGAATATGAGAAAGTAGCCACCAAAAAGATAGCACGAT
ACTACACAAATAAGATATGAGAATGTAGTCACCAAAATGATGCACGGTGCTACACAAAACATATATAAGAAAGTAGTCTG
AAAAAATTCACGGTACTATGCAAATTAAATATGAGAAAGTAGTCACCAGAAAGATACACGGTGATCCAATTTTTGATAAC
TTAATTGTTGGCCAGACGAGCGACATATATGGGTAATAGCCGTCCGCTGACCGCGAAATCTCTTTGATTCTTTATCAAGA
TCATAGAAGTTCTGATTCCATGAAAAGATATGACACCTGACCCAGTGGCGGAGCTACACTAGGCTGAGGGTGTTCAATTG
GACACCCTTCGTCGGAAAAGTACACCGTATATATAAGTAAAATAATACTTTAAATGGTTAAATAAGACATTTTGGACATC
CTTGAACAATAAAATTTCTTAGCCTAGTGGATTTTTGTTGCTCAGCCAAAGTTGTGGCCTTTGCAACCAGTTACGTGCGG
GTTCGATTCCCCTGAACTACACTTTTTTTCACATTTTCAAAAAANNNNNNNNNNNNNNNNNNNNNNNNNNNNNNNNNNNN
NNNNNTAACTTCTAAATCATAATTAATAGATCTTTTATTTTTAAAATAATTCAAAAATAATATTATCTATTAAATTATCT
TAAATTAGAGACTCGCAACTTAAAAAATTAAGGGAAAGTAAAGTTTAGTAGCCAATTGATGTGATTTTTGATTTTGTTTT
TCCTTAAAAATTTAAATAAAATTCAAAAGTAATTATTTAATTTAAATTTAATAAGCAAATCCTATTTATTTATTTTTTCT
ATAAAGCTATTAAAAGTGATAAAGGCTCCATATAAAATTTCTTTTAATAAAGCTCGTTTAATTCTACTTTTTATTTTTCA
TGTCTCGTTGTTAGTCATCAAAGGTTCGTGAAATCTTGAAGCATAAAAGAGATTTCATTCTAAACTAAATTTTCTCTTCA
TTTTTTTATTTGTCCATTCACTTCCTATTAAATGAACATGAATATTAAAGCTAAATATTATGAAGTTTGACTTTAAATTT
TTTTGGTATATCTTTTAATTAAGAAATTTAATCATTAATGTTACATAGTTTGATTTACAAAATTTTAGTGCACCCATTCA
TTAAATTATTTTTATTTACCTATTCGATTCTTGGACACCCTTTGTGAATTTTCTAGCTACGTCATTGACCTGACCTAATT
TAACCTCAAAAGCTAGCTCATGAGAGGTTCCCCAAATCCATATAAGTAGAGCACTAGTTCATTCCCTAACTAATGTCTAA
CACTTTTACCCACCTTAACAATTAATATCTTTGATTCGGAAACTTGTTACATAAAACTATCTCCAAAATCAGGCTGAAAT
AGCCTCAAGCTCGCAACTCTTTAAAAATAAAGAAGTATTTACCATTTCACCAGAATCTTTCATAATCTAAATTCTTCGTG
CTAATCACTAAAATTACATATTTAAACCGAGGTAAGGAGTGGAAATGGAGAACACTATTAACTTTTGGTACTATTATTAA
ACAACCTTCGGATTTTATTTTATTTTTTAAAAAAATTAATTTGGACATGTAGTCCATTTTATTTATGCCTTAAAGAGACC
AAAAATACACCATACAAAGAAAATCCCTGAACGGCCCAAACTCGGATTTAGAAAGCACAATCGCTCAATAATATTATAAT
TATATAAAGCTTGGAATTGTTACATGTATACTACTCCCTCTATTTTATATTAACTGAATTTGTGAGACATGAATACACAC
ATATCAAGAAAAATATTTAAAGACATAATTTAAATCATAATTTACATTATTGTCCTTTGTGAAATCGTAAATATAATTTT
GTAAGTAATATAATTTATCTCATAAAAAATATAAAACTTCAATAAATGAAAAGGCAAATATGAAAAAAAATTCAAATATC
CATCTTGAACTTTGAACAATTCAATTATTTTGAAAAATGAAAAAAAGCCTAAAAAATGCAGTTAATATGAAATAGAGGGA
GTATATACTACTCCTCTAGACTTATTTTCTTATTAAAAATAAATAGTTCAAATAATTGTCATTTTAGAAAAATCAAAATA
TATTTGAGCATATTTTTTCTATTTTACTCTTAGTAATAATTATTCTAAAAGTAATAAATATTAACTAATTAACATAGAAA
AATTGAAGTGATATAATATATACACATACTCTAATATTATGATTTCTTAGATTAATGCTCTTTTTATTCATTGAAGAGAG
ATTAGAGAAATAATATTTGTTGAAAAGAAATAAACATTTTAAATAATTAAAGATAATAAATAAGAATATAATTTTCAGCA
ACATAACTTCTTAAAAAAATATATAAATAATAAATATGACAAGTAATATGATGAAAAGAAAGTAGATATAGTTACTATAG
TTCAAAGTTAGCTTGTGAAACAATGGGACCAATGTNNNNNNNNNNNNNNNNNNNNNNNNNNNNNNNNNNNNNNNNNNNNN
NNNNNNNNNNNNNNNNNNNNNNNNNNNNNNNNNNNNNNNNNNNNNNNNNNNNNNNNNNNNNNNNNNNNNNNNNNNNNNNN
NNNNNNNNNNNNNNNNNNNNNNNNNNNNNNNNNNNNNNNNNNNNNNNNNNNNNNNNNNNNNNNNNNNNNNNNNNNNNNNN
NNNNNNNNNNNNNNNNNNNNNNNNNNNNNNNNNNNNNNNNNNNNNNNNNNNNNNNNNNNNNNNNNNNNNNNNNNNNNNNN
NNNNNNNNNNNNNNNNNNNNNNNNNNNNNNNNNNNNNNNNNNNNNNNNNNNNNNNNNNNNNNNNNNNNNNNNNNNNNNNN
NNNNNNNNNNNNNNNNNNNNNNNNNNNNNNNNNNNNNNNNNNNNNNNNNNNNNNNNNNNNNNNNNNNNNNNNNNNNNNNN
NNNNNNNNNNNNNNNNNNNNNNNNNNNNNNNNNNNNNNNNNNNNNNNNNNNNNNNNNNNNNNNNNNNNNNNNNNNNNNNN
NNNNNNNNNNNNNNNNNNNNNNNNNNNNNNNNNNNNNNNNNNNNNNNNNNNNNNNNNNNNNNNNNNNNNNNNNNNNNNNN
NNNNNNNNNNNNNNNNNNNNNNNNNNNNNNNNNNNNNNNNNNNNNNNNNNNNNNNNNNNNNNNNNNNNNNNNNNNNNNNN
NNNNNNNNNNNNNNNNNNNNNNNNNNNNNNNNNNNNNNNNNNNNNNNNNNNNNNNNNNNNNNNNNNNNNNNNNNNNNNNN
NNNNNNNNNNNNNNNNNNNNNNNNNNNNNNNNNNNNNNNNNNNNNNNNNNNNNNNNNNNNNNNNNNNNNNNNNNNNNNNN
NNNNNNNNNNNNNNNNNNNNNNNNNNNNNNNNNNNNNNNNNNNNNNNNNNNNNNNNNNNNNNNNNNNNNNNNNNNNNNNN
ATTTTTCTGCGGTGGCTATAGCTATACTACTACCTTAATCTATGCTTATAGATCTATTTGCTTATTATTATTTTAGTTTC
TTATTCTTATTTTATTTTTTTCCTTCATTCTTTAGTGTATAAATATGATAAATAAAAAAAGAAAGAAGTGTGGAATGCAA
AAAGAAAATTAAAATTAAATTAAAAATTTTGTGTGTGTTGTATCAAACGGTAAAGAAGTTAATGACATAGATATGCATGT
CTTCTCTTTTAATTATACACATCAAAATCAATTGAAATAAGCTTGAAGTTTTACATTTTATTGAGACTGATATATATAAT
TAAAGAAGATATTAAAAATATCTAACAAGAATCCTTTATATATCATATGTTAAAATATTGAATCAAAATAAATTATAATT
TGAATGTCTAAATGATATTCGATGGTGAACTTAAGGCACTATTGATATATTCAACCTTTCGAATTATTTTTGTTTTTGCA
TACATATAATATAGTTAAAAGAAATGATGTTAATTGAATTAACAAAGCCTGCTTTATATCTAACATCAATGTATTAGTGA
ATTGGTAGAGTAGAATAGATAGTTAAAATGATGTAATAGTTGAGTAAAGGTACATGAATGATTAAGCGGTGAGTAATGAT
TTGATTTTGGAGTCTAGGGAAAAGTGTGTATATAATTGAAAGAGATGCCAAATAAATGATGATGATTTCAAACAATAATT
ACTAAGAATTATTCTTTTACGTGTGCTTTTCATTACTTTGTTGAATCCTTTGGACTGAAATTGATGCAATATTGAAATGA
CAAATACACAATATATAATTTTTTATGTGTTCCTTTTTACTTATTATATTTCACAAATCAAAAAAATATAATATTTTTTT
ATTTATTACTTCATCTGTCCATTTTTAATTATCATGTTGCACTTTTCAAAAGTCAATTTAACTAATTTTTAAAGTTAAAT
TAGATTACATTAATTCAATATTTTAAACAAAAAAATTTAGATATTCAAAAATTATACGAAAATTACTATAAATTCCAAAT
TATTGCATATCAAAATGATGAAAAAATACATAATAAAATGTTGGGNNNNNNNNNNNNNNNNNNNNNNNNNNNNNNNNNNN
NNNNNNNNNNNNNNNNNNNNNNNNNNNNNNNNNNNNNNNNNNNNNNNNNNNNNNNNNNNNNNNNNNNNNNNNNNNNNNNN
NNNNNNNNNNNNNNNNNNNNNNNNNNNNNNNNNNNNNNNNNNNNNNNNNNNNNNNNNNNNNNNNNNNNNNNNNNNNNNNN
NNNGCACTATCCTTGAAAAAATTATCAACACTCGTTGGGCCCACAAGATAGTGCCATGTAGGCCGAAAAGGGATAGAAAA
TTATATATAAAATAAGTTCGGGGGGTAATAGGACCTTAGTAAAGGTTAGGTGTGTCTCAGGGATTTTGGGCATAGACTGG
GGGGTACTTATGCATTTTCCCTAAAATGTTAGTCAAAGTTATTATCGTTTGACTCTAAAAAAGGAAACTATGACAATTAA
AAGTGGATGGAAGTAGTATATCCTCAATTTATTTAGAGAGTTAATATTTTTGAAAAAGGTAGAACCTCTTTAATGAGTAA
ATTGATTTTGGAATTCTATCAATTAATATGGGTAAAATGGTAAATTCGTATATCAATTATTATTTTCTTAATAGGTATGT
CAAATAAAAAATAGACAAATAAATAAAGACAGGGGAAGTATTTTTCAACCCTTTCATCTTTTTCTCCACTCTTCTTTATC
AACAAAGTACAATTGTTGGTCCAAATTCATACTTATGAGTTATGAATATTCATGTGAGTCAATAATCAAGGCGGAACTAT
GGAAAAATGTGTTTACTTCCTTCCTCCATATTAGTTGATCATTTTTTATTTTATATAGAGCTTAATAAATCATAAATAAA
AAGATAAATTTACTAAGTCACCCCTTAAAAAAAAAAATTGAGAATTTTACAAATAAATATGAATACTTTCAAAAAGAATT
AATTGCAAGGGTGATATAAGAAAAAAATTAATTAGGGCTTCTTGATTTAGTAAGGTGGACAACTAATATGGTATAACTAT
TTTTAGTATAATGATCAACTAATATGGAACGGAGAGAGTACATTATAAATAATGTGTAAAATTTAAAACTAACACGGTGA
TTAAAAAAGAAAAAGGATTTCCCAAAAAAATATGCTATCCAACATAAAAATATTACATCCATGTAGTTATATTTTCAATT
TATTTTTGGAAAAGGAGCTGATAAATCTCTTAATTTTGCAATTTATAGCTGAGATTATCATAAATTTAGTTGGAAGTGTT
ACTTAATTAGCATTGGGCAGACTATTAGGATGAAGGTTTATCGTCAGCGTCAACTGAGACCTTTAACAGCGATCCCTAAT
TAAGTAGCAGAATTATCTGCCACCGTAGGTTTGTAACCCTTGTGGGTGCATATTATGAGTTTTGTGGTACCTCGTCAGTA
TCTCCCATTATCCAGATTCCTAGATATTGCATGTATATATCTTGTTACTTCAGTTCAGTATTCACCAATTACATGTTGCT
TTTATTTTTGGTCATTACATCAGTTCATGTATCAATTCAAATTTATCTTGTTCAGTTTATTAAACTTGTGATGCATATCT
CACTCAGTATATATATTTAAAGCAATGACCTTATATAGTCTTTGCGCCATATATATTGTTTTATAATATAAGTGAATGTT
TAGCATGCATCTCACGATCGATTAGTACAACCTCATCATGAGTAGCGCTTTGGTGAGTCGGAAAACCTCAATATTTTATT
TCAGTTAGAGTTATTTGGGGAATTTGTCTCAACAATACTCATTTTAGTAGAGACTTTCAAACAGATGTTAGTTCTCAACT
TTATGTCATGTATGTTCCGATGAACTCCCTTTTTAGTATTAAGTTTTTGTGATTTAGACTTCATATAACTATCAGTCTCA
GTTTCCACATTATTTATTTTTAGTTATCCTTTACATGAATATTTTGACATCCTAAATATTCAATATTTATACATCATTTT
CATGACGTTAGACTTAAAGAGTAGGTTTGGTGATCACGAGTAAGAATTTTATTTATCTCTATTATTTGGTGAACCCACTT
TAAATCGTGAGTATTCCATTCTTTTCTATAGTTTGCTTAAGCCCATAATAACTATGTTCTAATTATTCATTTTTAAAGTG
TCGTAAAGGCTTTAAAAATAATATCGAATAATATTTGAGTTATAAATATTCATGTGACTCTATAGAGAACTCATATTTTT
ATTAAGGAGAATATTTGGTCATTAATTATAAGGGTCGATTGTTATTCTATACATTTTAATTAAAAGGAAATTGTTTTATT
TTATACTACATTTTCAAAAGATATTTATTTTCATAAAATAAATTAATTAATAAAGTGAGATATATGGGTGAGGTTGGTAA
TTACTACGTTAAATTGAGTTGCTTAGTACAAATTGGCAGGTTATTGGTGTTGTGTCATATCTCATTTCATTTTGGAACGT
GATGGATAACTCATAAACTCTATCGGGTTGTCATGATTTTATTTTTCCATTCATGATACCTCATCCAAACTTATTCTATT
TTTTCTTTTATCCACCTCTTCTTTGTTTATTTCATTACACTGATAATACCTCTCTCTTTATTTTATGATTTCAATATTAT
AGAAGCAAAAGAAAAAATCACATCTCAAAATGATAATGTACAAGTCAATAAATCGATAAAATTTTACTCTATATTCAATG
TATCTGTCTTATTGGGTTACTCATAAACTATAGCAGATAGTTTTGATTTCTCTGTTGACTCGAGCATAGCTTGTTCCGAA
GCTTGTAATATGCCTTCTTTTTTTTTATTACAAGAGCACGTATGTCCTTTGTCTAGTCCTAAACCTAATTTTTTTAATAT
ATTTTTACAACATATGTAAGTATGAGGATAAAATTACGTAAATAGGCAAGCATGTGATATGTATTTACAATACACCACTA
TAATTTGAAAGAATTACGATTTGTAGCTATAGTTAGAATTTTGTTGCTGTTTTTTTCTCATCTCTTCCTCTCTCCCTTTG
TCCATCAGCTCTCTCCTCTCTTGCACTCTTGCTCACCTTTCTCCTCTCTCTCTTTGCACTCTTGCTCGCATTTCTCCTCT
CTCCTTTACCTGCCTCCTCTTTGACCCTCTTGCCTTTCTCTGTCTTCTCTCTTTCTCAATACAAATTAAATGCAAATGAT
AATCAAATTTACAAATGATAAGTGTTAGCTATGCAAATCCTCTATAGTGACACAAAATACAAATACATATGTATTCGCTG
ATACAACATTGATACAAATGATATAAAATCAATATACAAATACAAATGTTTAACTTGATATAATATTGATACAATTGTAT
TTAGATACAAATTATATTCGTTAATGCAATTGATACAAGTGATAACAATCAATTATACGAATACAAATGTTAAACTTGAT
ACAACATTGATACAATTGTATTCACTGATACAATATATTCATTGATACAAATTGTATTTGGCTACAAACGGTATTCATTA
ATACAATTGTATTCCTTGATACATATACATACTATATATATATATATATATATATATATATATATATATATATATATATA
TATATATATATATATACACACACAATTATCACCATATATACAAATACAATCATTAATACATAAACATACTAATTACATAT
ATACAATCATTCAGTAGATATAGAAAGACAATTCTACCTCCTCCTTCTCTGCCCTCTCTTGCTCGCCTCTTTCCTCCCTC
TCCCAATCTCGCTTGTCTCTCTCCTCTTATAACATATAGCTACAAATTATAATTAAGCAAACTATATCTATTTTGCATGT
TTCTAGTCTTAGCTATTTTTGAATTTTCCTCAAAAATGAATACCAATCTAGCAGCGGACGTATTGGAGCCATTTTGATAC
TTCTAACATGGGCCATAGCCCAAATTACAAATGAAATTTCACTTGCTTAGTTGCTGCTTTGGGCTGGTTATCACTTATCA
TGATACTGTTTGATTTGTTTCTTGCAATCTACCTTATTTACCAATTCATTAGTTTGTTCAATAAACCCAAATCTAAAATT
TGAAGAAAAAATGGCACAACATGACATCTCATTTTACTAATTGGCAGCATATAGCCTTCTTTTATTTTTTTGACAAAAAA
AAAGTTTTTGAAAATTAAATTTTGCAATTAGTAGCCCACGTATTGGGAAGTTCATTTTTAATTAAATTAAATAATTTTAG
AAGGTGGGCAGCATGGTGTCCTTTTTTATTGGGAAGTGGTTTTTTTCTTCCTATTTTTTATCTTCTTTTCCATACACACA
CAATTCTTTTGAATTGTGTCTTTTTTTATTAATTCTTTCTTCTTCTTCTTCTTCTTCTTCTTCATTACTTTGAATAAAAG
ATGATTTACTTTTTGTTTATTAGTTTTACATATTTGAGTTCTATAAAAATATTTGTTCATAGTGTCTATTTTTTCTCTTC
CGCTTTTAAATTTTTTATGGTTTGTTGATGTCTACTCGTCAATTTCTCTAACTATATGTTTGATCCCCCTCTTGTATTGT
CGTTCAATTTTTTGGGAGTTTTAATTTTTGAAATTTAAGGTATATCTAATTTAGGCAAAAACTTACATAACAATAATTGA
TTGTAGGTATCAATTGTCATGTTTAAGAAAGTTATCCCTAGGATTATTCATAAAAAAAAGGATTCTCATTCTAATTTTGT
GGATTCTCCATCCACAACTCTAAATTTTAGCCATGTAAGTTCTTCTCGTTATCCGATTCAACTTGTGTGTTTGCTATTGA
GCATTTTAAATTTAATGTGCAATCCTCATTTACACACTGAATAAAGAATCTGAAATGTATACAAATTTTGAGGGAATGAA
TACACGAATATGTATACATGAATGCAATGCATACATGAAGTGTTTGATTTTTTAATATGTATGCACTGATTTTTTAATAT
GTATACACTGGAAGGGATAACATAGTTATAATTGTATACTAATATACTAAGTGAATGAATACACCATTCTTTTACCTATA
TACAATCATCAAGTATACAATAGGAATTTTTTTTTATCAAGTAACGAATAAAAAAACATATGAAAATACATAATTTACGT
TTTTAGGTGGTTATGTATTGTATATATAATTTTTGATGTTTCCGTTATTTTTATTGTTTAGTGATGATTGGTTATACGAG
GAAAACAAAAAAAAAACTATTAAAATGTCATTTATTAATTTGGGCCATTTTGTGCTTATTTTTTATTTGTCTATTAAATG
CTAATTATTGTTGGGCTATTTATTGCTAATTATAACTATCAGTTATATATATGTGTCATTTCCTCAATCCTAAAGGCCAT
ATGTTTTGTATAAACTTTTGTCATTTAATTATAGATAAGTCATATATATTCAACTATTAGAAACAAAGTTTTTCCCTACC
ACGAATTAATAAGGCATAGAACATGATTTTTCCATTTATTTTTCAGCGAATTAGATCATTAGAAAAGTGTATGGTGGAAA
CAATTTCTTATTGAAATAGTAGGAAGTTTCCTAGTTTTTTTCATATGAAACAATTACTATTTTTTTTCTTTTCAAACCGA
TTTAATCAAAATATCTGTAGTAATAACATTTAATATTTTTCAGTAAGAAAATAGTATTCTTTTAATAGTGTTCACATTTA
ATTTACAATAATACTAGTTAAAATGCTTGATTTGATGTAAATATCAATCGTGTATGAACCATTGTTTTTCACGTTTGAGT
ATCAGTAAACTGAGACAACAGAATGGTTTGGCTCAAATTATACCACATGAAGTTATTAGGAGCTATCAATTGCATAAGTA
CATTGCTAAACAGAGAAAGGTGATTAAGTAAAGTAAAAAAATAAATGAACAAACATAAAGTAAAGTTATTTCATATTATA
ATGCTCACGTGGCTGCCATTATTAATCAAGTATAACTGTCAGAATCAGATCATGGTGTTTAATAAAATTTTACTACTAAA
TAAAACATTAGTAACGGGTAAAACATTTGGTGGTGCCAACCTTAACCTCTTCCATTTTTAAAGTTGTTGGAAGAAGCAAT
TATTTAATAGTTTATACTCCTTTTGTCTTATATTAGTTGGTCATTTTTCTTTTTTTCACGTATATTAAGAAATCATAAAT
AAGAAGATAATTTTATTAATTCATCCGTTAAAAAACTTCTTGGGAATTTTACAAATAAATGTGAACAATTTAAAAACGAA
TCAATTGCAAGGGTAATATAGGAAAAAAATTAATTAATGTTTTCTTAATTTAATCAGATAGATAACTAATATGGGACGGA
GGGAGTAATTAGAACATAATCACAACAAAACCTCTGGATTTATTTTAATAACAAAAAATAAGGCACAACTAAGTTGCCCA
TGTTGTCAGCTTTTAATTAAACAAAATCCCAACATCTGAACACCATATTATATAAGTCTTCCCATTACATCTTGCCTGTG
AGTGTCTTAATTAATATATTGATTTTTAAATTATTATTTTTTCTCTGGAATGAGTTTAACTTAATTAACAGTTGCAACTT
TTACTTTATTATTAATAATCAAACTGTCAAGTGGTTCAACTTGTTTTTTTAAATAATACCACTTGCATACTCAAGTACAT
TGAACTTTGAATACTTTATGTTTCACTTGATAAGCTAAATTGGTGTCAATCTAACTCAGCACATTACATACAAAACAGTA
ATATATAAATATATTTTTTAATTTTACTTGAGCTGGTATCTATGCCCTTCAACTTTGAGTTTGCACAAGTAAACATTTAA
ACTATATAAAATTGAATAAATAGACATAATCATCCTATTTAGCGTTCTACATGAAAAATTTGTGTTCTATGTGGCATCCT
ACATGTATTATGCCACATAGGACGTATGTGTCTACTTGTTCAATTTTATACAAGTTTTAGGCGGAACTCATAAATAGGTC
CCTAAACTTGTTGGATTTTTCCCCTCAGCTACCTCAACTACGTCATTTTCCTATTGAATCCTTGAACCACCCATAATTTG
TTCCTTTTAAACACTGCGGGCTGATGTGGCACAAAATGTGATCTCACGTTGCTTGAGCGCGTGAAGACGTTTTGAAGGCG
CTGATGTGGATCCCTGAACCACCCACCAACGCTCTTCTTCCTCTTTTAACCCTAATTTCTCCCCTTTTTCTCTTATTTCT
CCTCTATTATTTCTCTTCATCATTAAGTTGGAGTTGCTCATCAAAATATATCTCTTCTTCATTGATTTATTCTTAATCAT
CAAGTTCCAATGTCGAAGTTATCTTGTTCATCAATTTCTTCTTCTTCAAGTCATAAGTGTTTTGGGGGGAAAATGAAGGG
GTTTTAGGTTTTTAGGTTTGGGAAATGATTATGTGGCGCTGACGTGTAAATGGATTGAAGTTTGATTAGTTGCAATTTCC
ACGTGGGAAAGGTGGATCTCACGTGCACAATCAACAAAAAATATTTGCGGAAGTTTTGTGCCACATAGCCACAATGTTTA
AAAGGAACAAATTATGGGTGGTTCAAGGATTCAATATGAAAATGGTGTAGTTGAGGTACCTAAGGGGAAAACCCCAATAA
GTTTAGGGATATGTTTATGTGTTTGGCCCAGGTTTTAAGTGTCTATTTGTCTACATCCCAAATTGGAGAGCATAAATGCT
AGCTGAAGCCAAATTAAATGACATATTTATATATTTTATATGTGTGTGTGGAGGAAAATGTTTTTTTTTTTAAAAAAACC
AAGTGAATTTCTTACTTATTTTCTAATGTTTGGTGAGTAAGCAAGAAAATATTATCCCAAAACATTTACATGTTATCCAA
CAATATACAAAGAAGACAAGATGGAATGGGAAGTGGGGGTTCGGGGGTGGGGGATTGCTGATTGGGGAGGAGACGATAAA
ATTAAAATGCCATTTATGTAACTTGTTTTCCTACTTTTATTAGGAAAATTATTTTCCTAATTTTTAGAAAATTTATTTTT
CTTGAGATTTTTTTTTGACGTTTTAACCACCAAACATAAAAAAATTTAAAAAACATTTTTTAAAAATATTTTTCTCTGTA
CCAAAAAACATTAATGCTTAAGGTGCAACCTAGAGGCAAGTGGGAAATCACTACTGAGGAGTGTACATATTCTATGCCTG
CATACCCTTAAATGATGCAAGTACACACACAAATAATAAAACCACAAGAAGTGGGAAAGGAAAAATAAAAGTTAGCTTAA
AAAGCTTGGAAGAAGAAGAAGGATTATTAACTTTACTAAAAGGAATAAAGATATAAAAGAAGCATAAAAAGAATAACTTT
GAGAGAAAAAAAAAATATAAAGGTAGGAGAGAAGTAGATACTAAAACTAGAAAAGAGTACTCTGACTCATGTTGAAATTG
AGTATTTAAATTAATTAATTAATTAATTAGTTGCTAAACAAGAAAGATTATGGGAGGGTATCTATATAGAAAAATGAAAG
GTTGACTAAGCAAAAGATCTAAGAACGTGGCGAATGATTGAAAACTGTGGTTTGAACATCTTTATATTTAGGAGATGGTG
AAATGTTTATTTCTCTACAGATAAGAAGTACAATAATAGGAATTAATTAATAATGCTCTAAAGACTATATATAATTAATG
CTTCAGATAGCTTTTTGATGGTTCAAAATATTTAATTTATATAATAAAAGAAAGACTATAAAGTAAATATATCAGAGATA
AGTATAGAGATTGATATATTATTTAATTTTGAATTGATATATAAATGAATTGAATTGTCTTTTTATTTGTAGATGAAAAT
AAAAAGAAGTTGATGCAAGGCTTTGCAGGAAGCAGTTGAAATTGTTGTATTAATCAGAGCATTAGCGGCTAACTACTCTT
GTTTTGAGGTTACGACGATAACACTAGTGTTTAGTGAATGATTTAGTGATCAATGTTTATTTACCAATATTAGTTTTTTC
TTATATTCGTATGCTTACATATTAATGTTTAGTTACCATAAAAATAAATGAATAATCTCTTTGTGAACACGAAAACTGAA
TCATTGAGATAAAATAAAGAATACAAGGAGTAGGATCTTTAATTTAATTAGTAAAGTAAAGAATTGATATACATCTAGAA
CATAAATTTACTAGAAGACCCTACTTGGATACAAAATTGGAATATTAGCTATACACGTAGATGTTGGGTTATCACAACCC
TAATTGTGAGGTCAATATAAATAAGTAATTAAGTCTCAAAATACCTTAATCATATTATTAACCCTGTAAATCAACATTTA
GATGAATAAATTAAGTCTATGAAATAAAAAATTAGACATGAATGCTTAGCAAATTCGTAACCCTATATTTTCTCTCAATA
CTTGATATCAACCAATTTATTGTATAATTAAAAGTAGTTATAATAAATCAACATATTATATTTGGTCATTTAAACACTTG
GGTAAATTTATAATATTAGGATAACTAAATAGTTACTAAGTTACAAGTCCCTCTGGAATTGATATCGATCCAACTCTTTA
GAGCCTCCACATTATTATTATAATTACGTACACTTGCGTGTCTGTTGAATGCAAATAGCCATGTCATATGTTCAAGGATA
ACTTAATTGAGAGATGAACTATATGTCATCTTTGTAAATGACAAGTCACTATTAGCCTTTATGAACCTTCCAAATAATAA
TAATAATAATATCCCTAGTTTCCCTCTTTGAGATTTTAAACCTTTTCGTTGGCTAGCTATAACTGAAAAGTCATATCCCA
TAACTGTTATTGTTCACAACTCTCTCCAGGTCACACTTTCTCTCTCTCTTTCTTATTTGGCGTACGATTAGTGGTGCTAC
TAACGACTCTCATCGCCGGCATGACCAAGGATAGGCAAAAAAAAGGTGGCAAACAAGATACAACTTTTGAACCCTCCACC
GACCATGGTGAATCAGTAAGTGACTATGATTGATAGGTGCAAGGAAATGGTAAGTGAGGTACTACCCGGGAAAAACTCTA
CTTATGGAATCTAGGAGAAAATGATGAAATTGGGAGTTACAATAACCCATCCTAGCAACATGTGATCAATGGAGATCTAA
ATCGAAAGTTATTGAATACTAGGGCTGCCCTAGGCACTGAGTTGAAGGAACTAGGGGAACAAGATGTGATATAGAAGGGA
GTTCTTACGCTGGTACTAAACCCTAGTATGGACCCTAGTTTGCTTAGGCGACACAGAGTATTGCAGTGAAATCAATGGCT
TTAGCAATCCAGGTGCTGATAAAACCTATGCAAGGGAGAAATCAAGGGGTGTAGAACCCATGCTCAACTGAATGGAAGAG
TCGGGAAAGCTTATTCACTGATAATAAAATGACCTTAAAAGGGATGACTCTCCAATATATAGCTCTTGTAGTGAAGGATG
GTTTAAAAGTGGTGAAGCTTGATAGAACAACGGTCGACAAGGAGACTATGCTCTGGAAAGATGCCATGATAATGTATGTG
GTAGTAGACTCTCCTACGATTGGTGTAGTGACCATATTCTTGGGTCAATGAAAGTTCCAAGTTAAATCATTGATTTACCA
TCATAACAAAGGATACTTTGTCATAGAAACCAAGTGTTGTCATCTGACCCTCATATGATGGGTAGTAAACCAGTTATAGT
CAAGCCATGGAGTGCTCAGTTTAATTTTACTAAAAAAGTTCTGAAGACAATATTATATGTAACACCTCAGAAGTGTCTAA
CTCAGTTAAACTGGAAAAGTGTTGTTGTTGAAAGTCTGCAACAGTGGCTTCTATGGGAGGTGTTCACAGATCGTATAAGC
TTTCATGGTCTATGAATACAAACGTAGAAGAAAACCTCAAAAGTTGGAAATGTTTCAGGATTGGGGTTTTACGAAACCTT
TTACAGTTCATATATAGTTTCACGGATCGAAGACCCATCTATAGACCATCTTCAGAGAGTTGGAAAAAAATTAATTGACT
AAGAAGGACATCTTTCATGGGTTATAGAAAGGTTTACGAACCATGGATGGGTCTGTATACGGAAACTTCATAAATCAGGC
ATTCAACTTCCTCGAACGAATGTTGAGCCATACTATCTTCTATAGACCGTGGAAGGGTTCATACGCTAGAACTTTAGAAA
CTCCAAATTTTCCCATTTGCCTTCTACAGGACCCTTAACAGTTCGTGATTTGTTATACGGGTCCGTAAAAGGCGTCCGTG
AACGGTTTTCAACAATTTTTAATCAAGAACTTTTAGTATTTTCCACTCTTTCAATACCTATACCATGTCGTTTGGCCTAT
TCTAAGTGGTTATAACTGGTTTCTAAGACCCCTAACCTCCCCATTCACACTCACATTCCCAAATTCCTAAAATTCTCTCT
TAAGTCTTCCTCCTCAAGAAATCTAGGGTTTTGATACGCTTAAATTACACCTCCTTAAAGAAGCATAAGTGATCGTTATC
AAGTAAAGAACCCAATTTGTACATTGGGGTCGATCCCACGAGGAAAATGGTTTAGACTTTACTTTAACCAACAATTATAT
CCAATTAGTCAAATTACTTCCATAAACAAGTAATTAAAGAGGGGGGGGGGGGGGTTTGTGAAACAAATTTTTAGAATTCA
ATAAATAATCAGTAATCAAAAGTCAATTTTAGTTGTTATCAATATGAGAGAAATAACTAGGGTATACGTGTTCCCCACAA
TCTCATAACGCAATAATCCTAGTAATAACAATCCTTTCCTAGTGTACTACATGCAAAGTGATAAGTTAGGTATCTCTACA
TCCTTGGTCCGGCATCTAGAGAATTTCACCCCGCACCTTGGTTCGGCTACGTGTGTATAATTTATAACCCTTACCTTTAC
CTCATATTAGACATCATAATCGATATTTGGCTTAGTTATTACTTCGCACCAATTGACAATAGCTTATTAGATAGTATCAC
ACTAAATCTATCTTGATAATTCTTTTCTTGTTGATTACCTCCTTGGTCCGGCAAGTAGCAACAAGGCGAGTTCTAACGTG
TGCACTCGTTAAAAAGCCTTCTAAACGAAAGAATTATCAATGCATGCAAAACACTATTCAAGAATTGCTTATTTACTATT
CATACTTTGTTAATCGCTCATGGTTCCCACAACCCTAGTTGTGGGGTTTAGTTACCCATAATCATATGAACACAATTCAT
TGTTTTAGATGAAAGAATTATGAACTTACGTAAGAAGAATAATAAACCCAGAAATTCAACTTGTATTGCAACACCAAAAT
CTTCAAAACGAACTTAGGAAATTAAGAATTGCTAAAGTTGCAAGTTAATCTCCCAAGTCAAGAACTAGAACAAAAGTAAT
AAAGTCTAACCCCCAAAAATGAGGTTTACATGCCCTATTTATAGAAAACAAGTCCTAAATTAAAAGGGAAACAAAATAAG
GAAAGTTTATTAAGGGACGCTTCTTCATTCCACGAGACTGACTCACAGACTGTTAATGGATCTACGGTCTGTGAGTCCCT
TCCGTCAGTCAGGACTTGGAAAATATTCCAGCTTCCAAAAATCAGCTTCTCTGAAGCAAAAGACGGAGCTACAGTACGGA
CCGTAGATCGATCTACGGTCTGTCAATCTCCCTCCGTAGCTCCACACTTAGAATCTTCAAAAATTAGGTACTGGAACACT
CGCAGTATCAATCTACGGATCAACAGTACGGTTTGTATATCAATTTACGGACCGTCAATGGTCACCGTGGTTCCACACTT
GGTCAGATTTCCCTGATTTGCCTTTCATGCCTTGCCTGCTGATCTACGGCCAGCATCTGCGGAGCATCAATGGACCTACG
GTCTGTAGATCACCTCCGTAGATGCCCTTTTCTGCATTTCTTTCAGCTGTCTCTTTACTTCCGCGCCTGAACATCTTTCC
TGCAAAATATGATAAAAACACATAAAAACCAATACAAAAAGGCCCTAGACACACACAATTTGTAAGTGAAATGTATTAGC
AATACCGTAAACTCACGGTATATCAACACCCTCAACTTAACTTCGTTGTTTGTCCTCAAGCGATGCACTAAGACTTTAAA
CGACACTTGTATAGAAGCAATCATTTCAATCACAAGCAATCACATGGCTCTTTATCCCACTCACTTTCCTGGTGCAGAAT
TTGTTCTCTTAAGACTCGACAAGTTAATTCATGCGGATCAAATCATGACAACGATCGACCAACCAACACACAACATACAC
TGTTTCACTATCACCAAAGTACCAACTTTTCGACAATGTAACTAGTGCCCTTACTTCAAACGAAATCCCTTTTCTTTCAC
ACAATGACTATGAATTGGAGTACAAGGATTCATTCAACACTCACACTCAGAAATAACTTCAAGTACATTTAGTGCTCAGT
ACCATAAGCTTGCCCTTATTTTCACTGCTTAGACTCTCCAAACTAGACTCTAGGATCACTATAGGACTTTCTTGGCTTGT
AACGTAGGCTCAGGGTCAGGTGTGGTACATTTGGGTACTTCTTAGTGACTTTCTGCCCTCCTGGACATTACACTAGGCTT
TCAACCTCTTGCCCTATATTTGCCATCCTACCGATTTACCTTCTTTCCTTTGATTTTCTTCAACCATGGATGTGACTTTA
GACTTTGTAGCTCTTTATTTATTTATTTATTTTTCTTTAGCTTTCAACAAGTCACATCCTTTCTTCTCTTTTTCAACATC
AAACTCTTGTCATACCCATTTTTCTTTCGGTGTCCTCTTTCATAGCCACCCTCAACTTATAGATTTTCCATAGGTTGAGG
TGCACAATACCCAATGTCGGGTCAGAGCCAAGATTGAAGTTACTTTTTACATTAGCCACCCTCAACTTAGGCTTTTGGCC
TAAGTCAAAGTGCACGTGTCCAAGGAGGGACCGGGGCCAACATAGTCGATTATGGGAAGGTGAGTTCGGGGTTTAGAAAG
AAATGGTCTAATTTTAGGCTCAAAGCATTTGGATCAAAGGGAGCGTTTATTTCATTTGGTTGGATCCTTCTTTTAAGCAA
TTTGTAGACTTATCAGAACAAGGGCCTATGATCACTTCCTATCCCCTAGATTGAATTGTCTTAGCAGGACTTACCGGGCA
AGTTCTAGTTTTGCACAAAATCTGTTTGAACAATCAACTATTCTCACACACCCTTGGCAAATAGTTTCATTATCAGATTA
TCAGATTATCCAGGTCAAGTTTCAGCTTAAGTCATGCCATCAAGTTGATTCATTATCATGTCATACTCAGAGCCAATACA
TTCAACTTGTCTTAGCCTACCAATTCTAGCATACATCACAAATTTTGGATGAGTATATTTTTCATAAGCCATCATGCTTT
ATTCCTTTTCATGCTTCTACACGTACGATCCTAACACATGCCGGTTCAACAGAAATTAAACAGTCTTTTGGGGAAAAAGA
ACATAGGCAAGAAAAAAGAACACAGGCAAGAAAACCCCAAAGAGAGGATTTATGAGTTGGGTTACTCAAATTTCGCCCTA
TCACTCACAATCCATTTACCCCAACCCCAACAAAAATGGATGTGATTGTCCCTAATGCATACAAAAACAGTAAAATATAA
TGGATTGGGTAAAACAAACCTGTGGCGCATTGCGCCGAAGAATCATCAACAAGCGGGTGGGTCTAGTTTCCCGGAGCCCG
CTGGAACCATACTTGGGTCACCCTCAGTAGTGCCCACATCAACCATCATAGCACCCTCAGTAGTGCTCTCGGTCACTCCA
ACCGCACCATCAGTGGTGCTCACAACGTCTCTCACGACAGGCGAGACCTCTACAACTGGGGCATAAGTTGATGCCCTTGC
AATACTCTCACGCACCCTCTGTTGGCGCACCTCTTCATCTAAAATCGAAGCCTTCCTAGCCTCCTTCTTCTGCCTACACT
GTCTCTTTTGGGCTTTTTTCTCCTCAGTGCGACTAGAACGGTGCCTCTTGCCTTTTGCATGTGTAGGCTTAGGCCTCTCC
TCGATGGTCCCACTGAATAAAGCATCCAGCATCGTATCATCAGCCAACGCAGTAGATGCAGCCTAAGGCTCAACTGTAGG
GGTGGCAAGAATGACATCAACATCGGTCCGAAGACTGGCTAACTCGGACTGAAAGAAGGATAGATCCATGGTCAGGGCTG
GTCGCTAAGGACTCTCAATTCAAAGGCATCAAGACGCTTATTAACGGCCTGGATCTTCCGATCCATCATTCCCTCCATCC
TTCGCTCCATTCTGGCCTCGGACTCAACTATCGACTTTTGTATCCAAGGTTGGATGTGATGCAGCAGTGTGGCCATTTGA
GCCTCTAATTTATGTACTCTAGCCAACAGGACAACAACAGCTCCTTATGGTGGTATGGACCGGGATGAGCTAGGAGCCCT
ACTAGCAGCTTGCAAAGAGGAGGCCGGGACAGTATCGGTGTGATCTGGCATAATGGGGTCACCGCCCTGTGCCTGCCCCA
CCGTGTCTGCAAGATCTGCACCCAAGGGAGGTACCTCAACCTGGGGCTCTCTACAAGGTGCCGCCACATTTGCCTCATCT
CGAATGAGACCTATATCCAAAGTCCCTGTATGGTGGATTAACTTGTCACAATGCCAGATCGGCACTCCAGAGTCCCTACA
CAATTGGAAAATCAAACATGGAAAGGGGTAAGTAGTGGAGGTCTTGAATGCCCTCTCGTGAATCTCTGCCAGCAGCACGC
GGGCAAATTCAATCTCCACTCCTGCTACCAATGCTGCAACCATGACCGCTCTGTCCTATGTGAGTTGGTTGTCAACTTTT
GTAGGCGACACCCTGTTACGCACCAATAACCAAAAGAACTTGGCCACAAAATTTAATGTGGCCTTTCGTATATCCAATCG
TGGTGTGGAGACCCACTCCGCACGCTCACCATCTGCATCAATGTATTTGGCTAACCACAGTATAACAGCCTCTCGCTGCT
CAGCATTCCTCTAGAAAGCGCTGCTCCGCACGATGTCCCATCTGTAATCAAACTCCGCTGTGTTTAGTGACCAAGAGTGA
CCCGTGGTAGGACCATAGAGAAAGCGGCTAATGGTGGCATGTGATATGTCCACCAGACAACCTCGGACCATAGTGGAAGT
GAAAGGGTCCTGAGCTATGGACTTTGACCGCTTGGAGATCGAACCACGGAGAGTGGCGGCGTATGAGGCGTAGAACTCCC
GTACAATCTCCTCACTATAAGTCCCAGGGTCTCGAGCCATCCAGTCACACTTGTGAAGCTAAAAAAGTCGATGGATGTCG
GGGACAGTGTGCAAGCTCCCTATGAGGACTCTGTACTCCTCTGTAATCAGTCGGGCCATCTTCTCTTTGCCATTTTTCAT
TTTGGCATCCCGATAGATTTGCCATTGGCCCTCAACACACCATCTGTTTGGCTCGTCGGCCACTGGAGTAGGGTTCTCAT
TCCTTGGTACGGGTACTGACTCTGAGCTAGTGGCCTCATCAGATGAGGCTGTTTGGTCATTCTGGCCGGACCCTGTGGCT
GACTTGGCATTGGACCCCGAAACATGAGCAGACTCGGACCCTGAAGCATGGCTAGACTCAGAGCCCGAAGCCTAGGCAGA
CTCGGAGCCAGACATAGATCCAATAGCTGAATTGGAAGCAGCCCTAGTTGGTTACTCGATCAGTGTGTGCTCCTCATCAG
ACTGGGAGACAGTGATTACGTCGGGAATCACCTTCTAGGGGGTGCCTCTGGTGGCTCGAGGTGCAGTGGGGGAAGTCCTT
GTGTTGGGAGGAACGTATGCTGGATCTTTTTCTGTATCCGTGACCTCATCGATTAACCTGAAGCTAGAAGCAACAGATTT
TGACTTGCCCTGTTTTGAGTAGGTGTCTAGCTTCTTGGGTGCCATCGTGCCTGTGGAAGCGATATTAGTGCCAAAACTAA
CTATAGACATACTCGGAAAAATTTAGAACTAAAAAAAGTTGTAACAAAAAAAATAATAATTCAGACAATAGCTACAATGG
TCATCCATGGAGGGGACCTACGGTCCGTGGAACCCTTCTGTGGATTAGAGGACCAGTAATATTAGTTGCAGATGGAAACC
ATGGATGTACAAAACGGTCCGTAGATTGATCTACAGACCGTAGTCCACATCCGTGGTTTCACACTTGGTGAAAATTTTCA
AGTGCATCCACCCATGAACCTAATCTACGGTCCGTAGACGGGGGATCGTGGATGTGACCTGTGCTAGGTTTCAGCTATTG
TTTATTTTCACTTCCACATCTTAGACCATTTTCAACAATATCCTAGTCTAACCATGCATTTCAACAGTTACTCATGCTAG
TTTGTTATTCTCAGGATTCCGATTAATCATTTTAACCAGTGTTTAAGACAAACTTTGGAAACCTAAGTCGAAACTTACAT
TTAGACTTATACTCACATACAACAAGGCAACAAAATCACTATCTATCATTCCAAGGGTATTGTAACTTCCAATTTTATCA
TGCAATTTCATCAAACAATTACCCAAGGTCAAGACCCAATCCCTGACTTTCTTTAGTCTATTAATGAATCGAAATTCAAA
GTGAAGAAAAAGTCTATTACCTTACAGCAACGGGAATGGTGTGATTGTGTGATGACATATGCTTTCAAGGCCAAAAACCA
CCTCTTCGTTACTAACCCAAACACCGGACCCTTTTTTTTATTTGGAATATGAACTGATTAGTATTCGGAATGGAAAAGAA
TCGTGGGAATTATGGGGAATGGAAGGGATAAAATTATGGGGGAGTTATGGAGTGATTTTAGGGGAGTGATTTAAGGAGTT
TGGGAAGTTATGAAACGGTTTGGGGGTAAATGGAGGGAAGTAGAATGATTTAAAATTGGGCGATTTTAAATAGGGGTCCG
GGTCGGGTCAGACAGAATTACGGTTTTGGACCCACGAGACCCCGTCGACGGTCCATAGATTGGGACCGTAGATCACTCTT
ACACTTGGAAAAGTTTAGGGACTTACCTGGGGTCTACGGACACCATCCACGATCCGTGGATGGATCGACGAACCTCGATG
GGGTTCGTAGACCTCTGCACTAGATCAATTTCTGCAGATTTTACATAGCGTACCTGCACATATAGCAACCATTAGGCTAT
TCTTTTTACATTTTCTGGACACTTTTTAGACACGGACCCTATGCTAATTCTAGCCAACACTACATCTAAATTAATACAAA
GAATCAACTAAACACAAAGACTTATAGATGGAAAACAAAAAACCTATCGTTGGCTAGGTTGTACATCTTGGGTTGTCTCC
CAAGCAGCGCTTGATTTAACGTCGCGGCACGACGCAGGCCTCTTGATTATTCAGACTTCATCAAGATGATATGCCTCCAC
AACTTTTTGCACACTTTCTGTGTTTCCCAGATAGATCTTGATCCTTTGCCCGTTAACCATGAACCTTGTTCCGTCACTGT
TCTCAAGCTCAACCGCTCCATGAGGAAGCACTTTTGTGAGCAAAAAATGGCCTAGTCCATTTGGATTTGAGTTTGCCCGG
AAATAAGCGCAACCTAGAGTTGAATAGAAACACAAGATCACCCATAACAAATTCTCATTTTTCAATTCTTTAATCATGCT
AACTCTTCATCTTTTCTTTTTACAAGGCTGAACTTTCATAAGCTTTTAGGCGAAACTCATCAAACATATTCAAGTCATTC
ATTCTTTGATTAGATGTGACGCCCCAATCCAAATTTAGCTTCTTCATTGCCCACAAAACCTTATGCTCTAGCTCTACCGG
TAAATGGCAAGACTTCCCATATACAAGTTGGTAAGGAGACATACATATAAGAGTCTTGTATCAAGTGCGATAGGCCCATA
GAGCATCATCTAGCTTCCTTGACCAATTCGTTCTATTAACATTAACAGTCTTTGCCAAAATCTGTTTGATCTCTCTGTTG
AACACTTCAACTTGTCCACTAGTCTGCGGATGGTAAGGAGTGGCTACATTGTGGCGGACACCATATTTCTCAAGTAGCGC
CTTGAACAACTTATTACAAAAGTGGGAACCTTCATCACTGATAATAGCTCTTGGTGTACCAAATCTAGAGAAGATATTCT
TTTTCAAGAATGCAGTGACACTTTTACCTTCATTGTTGGGGAGCGCAACTACTTCCAACCACTTCGATACATAATCAACT
GCAACAAGAATATACTTCATCCCATGTGAACTCACAAATGGACCCATAAAATCAATGCCCCAAACATCAAACAACTTTAT
CACCAATACAGGATTCATAGGAAGCTCTTGTCTCTTTGAAATCCCTCCTTCTCTTTGGCAACGATCACAACACTTGGCGA
AATCATGAGCATCTTGGTGGATAGTAGGCCAATAGTACTCACACTGCAAAATTTTATGTGCAGTTCGAATACTACTATGA
TGCCCACCAAGAGGCGATGAATGACATGCTTTAAGTACACTCAACATCTCAATTTTGGGTACACAGCGACGAATAATCCC
ATCAGCACATCTACGATACAAGTAAGGCTCATCCCAAAAGAATTTCTTCACATCACGCATAGACTTTTTCCTTTGGTGAA
AAGACAAATCCGGGGGTACAATTGTAACACCCCGACTTTTTAAAACGTCTAAATTAACTCGTATCTTCGTGGAAAGACAA
GGAGGGTGAGTAATAAATTAAGAATGATGTGGTATGTCCTATTTTAAGTGTTCAAGTGTTGCATCTCAAGTTTTGAAGTT
AGGTAAGTGGCAAAATAGAAGTTGGCGGAAGTTATCGTAAGTTCCTTCTTAAAGATTTCTCTGAAATTTGGGTCAAATGT
CTTGGAGGTTTTCTCCCAATCTATAAAGAGTTATGGGGCCCACAAACTATCGAATCGAAGGTCTACGAATCTAGTTTCCA
ACGCATCAAACCGTTCATTCATACGACTTCAGAATAGAGAGATATTCGCATTTTCGTGGGACTGCGCAAGCAGGCACGTG
AGGTGGGGCCCTAGGTCGGTGGAAAGTTGTATATATCTTCTTCTTTGAGTTTTTTCTTCATTTTAAGCTAAATATACAGA
GAAAACATAGAAACCCATTTTTAGGATCAAGTGAAATATAGATTTTCTCGACGTAAGTCCTTGACGAAAGTTGTTCTACG
CATTGGGCTCATCATCGTGGTATAATTTGTTTTATCGATTGCGTAGCATATCACATTTTAGTGTTGGGACAGTAGGGTTT
TGAATATATTTGAAGGTTTTGAGGCGAATTACGAACCTAAGATCGAGGTAAGACCCTTCTTTCATCGACTCTAGCTTTTA
TAGCAGCAAATAGCAATTTGCGACGGAAATACATATCTTTTATTGTATTGTCATGGTATTTTTTATTTTGTGTGTTGATT
ATGGTCCTACCTTGTTGTAGTATCGAGGGAGTTATGAGTTAAAGTCTTTAGGCCACGTGAATTTAGCGAAAAAGGTATGT
TAAGGCTATTCTCTTCCTATGGCATGTTTCCTTAAAGCTTAGGAGCAATGTAATTGAGTTGTTATCGTTGTTATACTTAT
AGCCATTATTGTTGATTGTTGGCTGCTCGAGTGCGTATAATCCTCTCTTATCGGAATTCTTATTCAGTAGTAACATTCGT
ATGTTGGACACGACTTAGAGGCTATTTGTATAGGTTGCATATAGCTAAATTGCTCACTTTTAGCTATTGGATTGTTATTG
TTGCCTTTGGGCTATTGTTGTTAGCTGCAGGAATGCGATTTATGCCTAGAAGGGCTATGTTCTGCCTACGGAGCCATATG
GATAACTAAAAGGGCTATATGTTGCCTACAGGGCTATATTGATGCCTAGCAGGGCTACATTGACGCCTAAGAAGGCTATG
GGCTTCCTACATGGGTATGTTGTTGCCTAAGAGGGCTATGAGTTGTCTATAAGCTATGTTGATACCTAAGAGAACTATGT
GCTGCTATGGGGTTATATTAATGCCTAAGAGGGCTAGGTGATTGCCTACAGGGCTAGGGGACTATCGATAGGGGTATATA
GACTGATTGACACCTTCCGGGCTTATGGGGGCCTGAGTAGGTGGTCTTGTGTGCTGTTTGTACGTACCGAGCTTATGGGG
GCTCTGTTAGGTTGTTGTTTTATTATTTTTGATAAATTTAGAATTATGAGCAGGTCAGTACACTTATCTTATCCTTGATT
TACTTATCGGATTATTCCAGTATATTAAGATACTTGATCATAGTCTATTGCCTTTCATACTCTGTACATTGTTTTGTACT
GACGCCCCATTGCATGGGGGCGCTGCATTCATGCATGCAGGTCCTGACAGACGATTGAGTAGACCTCCTCAGCAGCAGGA
TTGACTTCTATCCCGTTGGCTAGCCCTTTTCCTTCGGAGCTGCCAGTGTTTGGAGGTTTGTTAGATTTTGTTGTACATAT
TTTTATGGGTAGGCTGGGCCCTGTCCCGCCAATCGTTAATACTCTTAGAGGCTTGCAGACTAGTGTGTGGGGTTTATAAC
TACGTTATGGCCATGCTGGCCTAGTTTGTTAGTTTGCTAAAGCTTGTTAGTTGTGTGATGCATTGCCTTGTTATATACAT
GCTTTCAGTTTTGGTATAGAGATCATGGTGGCCTTGACGGCCCAATCAGGACTTCTGTGCCAGTTGACAATTTCTTTATA
TGAACTCTTGGGAGTAGCTGTTTCTTTTGTAGATCTGTTGACAGGGGCCTTGCCGGTCGAGGGCTTAGTTTTAAGCCGAG
ATATACTTGTTTGTTTTCTTAAATGCATGTGACTGCCATGCGCTAGTAGCAAATGGTTCAGCAGGGTCGGCTCGGGCCTG
AGTTTTGGCCTTAGGAGCCAGTTGCGCCCCTTGAGTTTGGGGAGGGACAACAATATTGCTTGCCAAATAATTAGCAAAGT
CTGCGAACCAAGCAATCAGATCATGAGAAGAAGTCAATACTTGTTCATCTGGAAAAACATCATTAATTTCAGTCCTATCA
CCAAGCTTTAGCATAGCCTCTTCCTCTAATCTGGAAAAGTGATCAGCAACTTGATTTTCAGTCCCCTTTCTATTTTTTAC
CACAAAATCAAACTTTTGCAGCAATAATACCCATCTAATTAACCTCGGCTTTGCATCCTTCTTTGCCATCAAATATCTCA
ATGCAAAGTGGTTAGTGTGTACTATGACCTTGGTACCAAGCAAGTAGGCTCAAAATTTCTCAAATGCGAAAACCACTGCA
AGAAGCTCTTGTTCAATCACAGTATAATTCTTCTGGGCCACATTTAGAGCTTTGCTAGAATAGTAAATAGGATGGAGAAT
TTTCTCTCACCTCTGTCCCAATACTACACCAAGCGCCACTCCACTCGCATCGCACATTACCTCAAACGGTTGTCCCCAAT
CTGGTGAAATAATGATAGGTGCAGTAACCAACTTTTCCTTCAACTCTCCAAATGCTCTCAGACAAGCATCGTCAAAATCA
AACGTATACTCCTTTTCGAGTAGTTTGCACAATGGATGTGCAATTTTAGAGAAATCGTTGATGAACCTTCTATAGAAACC
TGCATGACCAAGAAAACTTCAAACATCTTTTACAGAGATAGATGGTGGAAGCTTTTCAATTACCTCAACTTTCGCTTTAT
CTACCTCAATGCCCTTTTCAGAAATTCGATGACCCAGAACTATCCCTTCTTTACATAAAGTGACACTTCTCCCAATTTAC
CACCAGATTGCAGTCTTCACACATTTTAAGCACCTCAGCCAGATGATCCAAACATCGATCAAAAGAGTCACCTACCACAG
AGAAATAATCCATGAACACTTTAATACTGTCCTCCACCATATTAGAAAATATTGACATCATACAACGCTGAAAGGTCGCT
GGAGCATTGCACAACCCAAAGGGTATCCGTTTGGAGGCGAAAGTCCCATAATGGCAAGTGAATGTGGTCTTCTCTTGGTT
TTCCGGAGCTATAGAAATCTGATTGTAGCCCGAATAACCATTAAGAAAACAATACCAACCCTTACCAGCAAGTCTATCTA
ACATCTGATCCATGAATGGCATAGGGAAATGGTCATTTTCTGTCCAAGCATTTAGCTTCCGGTAGTCCATGCAGACTGTC
CATCCAGTCACGGGCCACATCGAAACAAGCTCATTACTCTCATTAGGCACCACAATAATCCCACCTTTCTTGGGCACACA
TTGAACAAGGCATACCCAACTACTATCTGCAATGAGATAGATAACTCCAGCATCTAACCACTTGATGATCTCCTTTTTAA
CTACCTCTTGCATATGTGGATTTAATCATCTTTGATGCTCAATACTAAGTTTGTGATCTGGCATAAGTTGGATTTTGTAG
GAACAAATACCAAGAGGAATCCCAAAAATATCCGCAATAGCTCGCTTGAACCTCTTTAACACAGTTACCAAGCACTCTAC
TTGTCTTGCATTTAGTTCTGCCGAAATGATGACCGACAAAGTGTTATCTCTGTCCAAGAATACATACCTCAAATATGGTG
GTAGAGCCTTAAGCTCCAATTTCGGTGCCTCCACAATAGATGGTCTCGCTGGTAGAGACTCACGATTCTTCATGTCTAAT
TCATACTTCTTTTGTTTTGACCGATATTCACACATATCTAGTGCAGCTACCAACTCATCGTACTCTTCAATACCATCACT
ATCGAAATTCATCATAACTGTTGCTAGTGCCTCAACACCAAGTCGCTCTTCAATTTGCACTTCTGTTCCACTCTCAACTC
TGTAAGTTATAGCAGATACCGTTTGGAGCTCACCACTCTGCTTCATGGACCTACAAATATTGAAAGTTGCTTCTTCGTTG
TTTAGTCTAAACTTCATCTGTCCCTTCTCCATATCAACTAATACATGACCTGTGGCAAGGAATGGTCTCCCAAGGATGAT
AGGAACATCAAAATCAACCTCACAGTCAAGAATCACAAACCGCTAGAAAGATGAACGACTTCACTTTTACTAGCACATCA
TGAAGTACACCAATGGGCCTTTTCACAGTACGATCGGCCATAAGTAGCCGCATCGTAGTAGGCTTTGGATTCCCTAGACC
CAACTTCTTATAAATAGACAATGGCATGAGGTTGATGCTAGCACCAAGATCACACAATGCCTTAGCAACGTGTAACAACC
CTATAGTACATGAGATTGTGAAAGCACCAGGGTCTTTCTTCTTCTGCACAAGAGATCTTGTAGCAATAGTGCTACAATGC
TGCAATCTATCATCATCTTCAAAACTCACAAACCTTTTCTTTGTCACCATAACTTTCATAAACTTCGCATACCCAGACAT
TTACTTCAAAGCCTCTATCAAAGGAACATTGATGGAAAGCTGCTTCAACATAGTAATAAACCTGCGATATTTACCATCTT
TAGTCTTCTTCACTAACCTCTGTGGAAAATGTGGTAGAGGTCTAGGTATAGGGACCACTTTCTGAGATATTTCCGCTTCT
TTCTCTGTTGCATTCTCAGATTCTTCCCTAACCTCTACCACATCTTCTTTTCTAATCTCAACATCCACCACAGACGGCAT
AGGTGGATCTATGGTTTGCTTACCCCCTCGAGTAGTAACTGCCATACAATGACCATCATTCTTTGGATTCTGGATGGTGT
TGCTAGAAAGAGTGCCATGTTGACGTGGGTTCTGAGTCATCTGCTGCTCTAGATGCTTTATTGAAACTACATAGGCATCA
ACCTTTTCACAAATACCAGACAAGTCATTTCTCATCTCCTTCACATTCTCATCAGTTGCATCAAACCTTCTCATCATCTT
ATGCATCATATCGTCAATATGCGCCATATTGCCTCCAGCTTCCCTAGTACCAGATTCTCGATTTTGAGGGGGAACATAAG
GTCCAACCCGATCGTTTCTGTTGCCATAGTTGTTTCGATTGTAGTTGTTGTCGCGACTGAAGTTCCCATCCCGGACATAT
TGACCCTCTCGATTGTAATTGTCATAGTTCTGACCTTAGTTTCCTTGACCTTGGCGCTAATTTTCCGTGTTTGATCCTTG
GGCGTTTGGTCGAAAAGCCCCCGTCTAATCATTCACCGCATAAGCATCCTCTTCATAGTAATTCTCTTCAACTGGTGGTG
GCGTTCTAGTCAAGTAATTCATAGCATTTACCTTCTTTGCACCTCCACTCATATGCTTCAATACCAACCCCAACTCGGTC
CTCATCTGAGCCATCTCCTCACGAATCTCCTCTGCAGACTGGTTGTTCGTAGCATGAACGACAAATGTGTCTCCCAGTAT
CCGACCTCCTAGTGCTCCATGCTTTATTGTTGCGAGAGATCTTCTGTAATTTTTCTACAATATGTGCATATGTGCACTCA
CTATATGATCCTCCAGCAATAGTATCAAACACTGCTTTATTGTTGTCATTTTGACCTCTATAGAAATATTCCTTCAGTGA
CTCATCATCAATATGGTGATTCGAAACACCTCTTACAAATGCAGTGAATCTGTCCCAAGACTACTCACAGACTCTCCAAG
TAATGCTACAAAATTATTGACCCTATCTTTGTGATTGAGCTTCTTGGACACTGGATAATATCTTGCTAAGAACACATCCG
TCAGTTGGTCCCATGTATATATTAAGTTATAAGGAAGCTCAGTGAACCATACAACAGCGTCGCCTGCCAGTGATAAAGGG
AACACCCGTAACCCGATGACATCCATATCCAAGTCTGTTCGACCCACACAGCTCTTGCAAACTGCCCTTAGCTTGGCTAT
GTGATCATGTTGGTCTTCCGATGGCGAACCTGAGAATAAGCCTCTCGCTGTAAGCATCTGCATCAAACTACTGGTCACTA
CAAATGTGTTCCCCGGAGGCAAAGAGGGTAGGACAAGAGGTCCATCTGAGTCAGCAATATTAACGTTGCCTCTATAGTTG
TCATGCGGTCGAGGGCCTGGTGGGACATGTACCCTCACTACATCTCCCAATTGATTTTCAGCTAGAACCTGGTTGTCTCC
CCCAACCACCCTCGGCGGTTGCAACTCAACTTCATCACCTAAGTTGCCTCCTATAGGATTAACTTGAACTCTTTGATTGT
TTATTCTTCGCAAAGTTCAGTTCAACTCTGGGTCGTAGGGAGTAAGTGGTTCACCCTGGCTCCGTGTACTTGGCATACAC
TAGAGTCAGAACCTAAGAGAGACAACAACAAAAAGAAAAAGTAAAATTAGGAAATATTTGACTAACGTTCAATAATGTAG
TTAAAATAAATCTAAAAGCCAAAAATCCCCGGTAGCGGCGCCAAAATTTGATACGCTTAAATTACACCTCCCTAAAGAAG
CATAAGCGATCGTTATCAAGTAAAGAACCCAACTTGTAGGTTGGGGTTGATCCCACGAGAAAAATGGTTTAAACTTTACT
TTAACAATTATATTCAATTAGTCAAATAACTTTCATAAATAAGTAATTAAAGGGGGGGGGGTTTGTGAAACAAATTTTTA
GAATTCAATAAATAATCAGTAATCAAAAGTCAATTTTAGTTGTTATCAATATGAGAGAAATAACTAGGGTATACGTGTTC
CCCACAAGCTCATAATGCAGTAATCCTAGTAATAGCAATCCTTTCCTAGTGTACTCCATGCAAAGTGATAAGTTAGGTAT
CTCTAAATCCTTGGTCCGACATCTAGGGAATTTCACCCCGCACCTTGGTCCGGCTATGTGTGTATAATTTACTAACCCTT
ACCTTTACCTCATATTATACATCATAACCGATGTTTGACTTAGTTATTACTTCGCACCAATCTACACTAGCCTATTAGAT
AGTATCACGCTAAATCTATATTGATAATTCTTTTCTTGTTGATTATCTCTTTGGTCCGGCAAGTAGCAACAAGGTGAGTT
CTAACGCGTGCACTCGTTAAAAAAACTTCTAAACGAAAGAATTATCAATGCATGCAAAACACTATTCAAGAATTGTTTAT
TTACTGTTCATACTTTGTTAATTGCTCATGGTTCCCACAACCCTAGTTGTGGGGTTTAGTTACCCATAATCATATGAACA
CAATTCCATGTTTTAGATGAAATAATTATGAACTTCTGTAAGAAAAATAATAAACCCAGAAATTCAACTTGTATTGCAAC
ACCAAAATCTTCAAAACGAACTTAGGAAATTAAGAATTGCTAAAGTTGCAAATTAATCTCCCAAGTCAAGAACTAGAACA
AAAGTAATAAAATCTAACCCCCAAAAATGAGGTTTACATGCCCTATATATAGAAAACAAGTCCTAAATTAAAAGGTAAAA
CAAAATAAGGAAAGTTTGTTTAGGGACGCGTCTTCATTCCACGAGACTGACTCACGGACCGTTAATGGATCTACGGTCTG
TGAGTCCCTTCCGTCAGTCAGGACTTGGAAAATATTTCAGCTTCCAAAAATCAGCTTCTCTAAAGCAAACGACGGAGCTG
CAGTACGGACCGTAGATCGATCTACGGTCCGTCAATCCCCCTCCATAGCTCCATACTTAGAGTCTTCAAAAATCAGGTAC
TGAAACCCTCGCAGTATCAATCTACGGATCAACAGTACGGTCCGTAGATCAATGGTCACCGTGGTTCCACACTTGGTCAG
ATTTCCCTGATTTGCCTTTCATGCCTTGCCTGCTGATCTACGGCTAGCATCTACGGAGCATTAATGGACCTACGGTACGT
AGATGCCCTTTTCTGCATTTCTTTCAACTGTCTCTTTACTTTCACGCCTGAACATCTCTCCTGCAAAATATGATAAAAAC
ACATAAAAACCAATACAAAACGGCCCTAGACACACACAACTTGTAAGTGAAATGTATTAGAAATACCGTAAACTCACGGT
ATATCAGGTTTAAAGGATCTCAAGCCTCCATTGAAGATTTCACCTAGGATTTTCATTAAGGTATGTGATAAATTCATCAA
TGGTTTCTACTTCACCCATTGAGGCCTAAAGAAACCTCAAAATCTCAAGTTATGATTCATACCTAATTCTAGAGTTTCAT
GATTTTTTAATGAATTTCAGCTTATTCTTCATGGATGATCTTATTATGCATGATTTGATTATATCTCAATATTTTCAATG
ATATTTACATGAACCCATGCTATACAAGGATTTTATGATCGTGAATATATCTATTTCAATATTCATGTATTATGTTATGA
AGGTTTTTATGAATCAAGGATGCTTTAAAAAAATGTATCATTTAGTTTATATGATTATCAGATTTTTCATGGAAATATGG
TGCTTTCGATTGAAGTATCTCTCGTTATGAATGATTGTCAATCCTTATATGCTTTCAACTAGAGTGTCTCTTAGATTATG
TCAAGTATCATGATTTATGAACTGATCAGTATGTTTAATAATGATTGGCCATATGGCATGAATGACATTCAGATATATCA
TCAATGTTTTTGATGATTTCTCGATTAGTATGGTATCTGGAATGCCAATCAATGATCGTGGATCAATTTTCTTATAAAAA
TAAAGTTCACATATAGAATTAGGTATAGATATTCTTTCTGATACTCATCCTATCTCTCTTACGCCATATAGAATGGCTCC
AGCTGAGTTGAAAAAGTTAAAAGAGAAGTTGAAAGACCTTCTTGATAAATGTTTCATTCAACCAAGTGTCTCACCTTGGG
GTGCTCCGGTCTTATTTGTGAGGAAGAAAGATGGTTCTCTTAGGATGTGTATAGATTACCGACAGATGAACAAGGTTACT
ATCAAGAATAAATATCCTCTTCCGAGAATTGATGATCTTTTCGATCAACTTCAGGGTGTCACTTGTTTTTCTAAGATAGA
CCTCAGATTTGGCTATCATCAGTTGAGAGTAAGAGAAAGTGATATCCCTAAGACAGCTTTCATGACCCGTTATGATCATT
ATGAGTTTCTAGTCATGTCTTTTGGTTTGACTAATGCTCTTGCAGCGTTCATGGACCTTATGAACAAAGTGTTTAAGCCT
TATCTTGATATGTTTATTATCGTTTTCATTGATGACATTTTGATTTATTCGAGAAATGAGGAGGATCATGTTAGTCATCT
TAGAGTAGTTCTTCAAACTCTCAAGGATAGAGAGTTGTATGCTAAATTCTCTAAATGTGAAATTTGGCTTGAGTCTGTGG
CATTCTTAGGCCATATTATTTCTGGTGATGGGATTCAAGTTGACACTCAAAAGATAAAGGCAGTGTAGAACTGGCCGAGA
CCACATCTCCAACATATATTAAGAGCTTCTTGGGATTGGTTGGTTATTATAGAAGGTTTGTCGAGGGGTTTTCATCTATT
TCATCCCTGCTGACCAAGTTGACTCAGAAAATAATTATGTTTCAATGGTTTGAAGCTTGTGAGCAAAGCTTTCAGGAATT
GAAAACTAGGTTGACTACTGCCCCAGTATTGACCTTACCAGAAGGTACTCAAGGTTTTGTGGTGTATTGTGATGCGTCCA
GAGTTAGACTGGGTTGTGTATTAATGCAGAATGGCAAGGTTATATCTTATGCCTCCAGACAACTTAAGATTCACGAGAGA
AATTACCCAACCCATGATCTAGAGTTGGCTGTTGTAGTGTTCACTTTGAAAATATGGCATCACTATTTTATTGTGTTCAT
GTAGATGTGTTCACCGATCACAAGAGTCTTCAGTATATGTTTAGTCAGAAAGAGCTTAATCTCAGACAGAGGAGGTGGTT
GAAGTTACTCAAGGATTATGATATGAGTATTCTCTATAACCCAGGTAAGGCTAATATTGTTGCTGATGCTTTGAGCAGAT
TATTTATGGGTAGTACTGCCCATGCTGAGGAGGAAAGACGAATTAGTCAAAGATGTGCACAGACTTGCACAATTGGGAGT
CCAATTAATGGATTTCAATGAAGGAGGAGTGGTGGTGATGAATGGGGTTGAATCATCATTAGTGTCTTGAAAGAGAAACA
AGACCAAGACCCTATTGTGCTTGAATTAAAGGCAAAGGTTCATAATCAGAAAGTGATGACTTTTGAATAAGGAGGATATT
GAGTGTTGAGGTATCAAGGTAGATTGTGTGTACCAAAGGTGGATGAACTCCAAGAGAGGATCATAGAGGAAGCTTATAGC
TCCATATATTTTATCCATCCTGGTTCCACAAAGATGTATTGTGACTTGAGAGAAGTCTATTGGTGGAGTAGTATGAAGAA
GGGTATTGCAGAGTTCATTGCTAAGTGCTCGAATAGCCAACAAGTTAAGGTAGAGCACCAGAAGCCCAATGGTATGGCTC
AAAACATAGAACTTCCAAAATGGAAGTGAGAGATGATTAATATGGATTTTATTACTGGTTTACCACGGTCTCGCAAGCAA
CATGATTCGATTTGGGTGATTGTAGATCGAATGACTAAATTAACCCATTTTTTGTCGGTAAGAACTACTTTTACAGCAGA
GGATTATGCCAAGTTGTATATTTAAGAGATAATCAGACTTCATGGAGTTTTGGTGTCCATTATTTCAGATAGAGGTGCGC
AATTCACCACACAATTTTGGAAGTCTTTCCAGAAATGTTTGAGTTCCAAGGTAAATTTGAGTACTGCTTTTCATCCTCAG
ACTAATGGTCAAGCAGAGCGTACAATTCAGAATTTAGAGGATATGTTGAGGGTGTGTGTGATCAATTTCAAAGGTAGTTG
GGATGATCACTTACCTTTAATAGAGTTTGCTTATGACAACAATTAGCACTCTAGCATCCAAATGACTCTCTATGAGGCTC
TTTATTGGAGAAGATATAGATCTCCTATTGGATGGTTTAAGGTTGGTGAAGCTGGGTTGATAGGACCAAACCTGGTTCAT
CAAGCTATGGAGAAGGTGAAGACTATTCAAGAAAGGTTGAAAATAGCGCAGAGTCGTTAGAAATCATATATTGATGTTAG
AAGAAGAGACTTAGAGTTTGAGGTGGATGATTGGGTTTACTTGAAGGTGTCACCCATGGAGGGTGTTATGAGATTATGTA
AGAAGGGGAAAATCAGTCCCCCGGTATATTGGTCTTTACAGGATATCCAAAAGGATTGACAATGTAGCCTATGAGTTGGA
GCTACTGTCAGAATTAGCAGCAGTCCATCCAGTGTTTCACATCGCAATGTTGAAGAAGTGTATGGGCGATCCTTCACTTA
TTATACTGAAAATATTGGTATTAAGGATACCTTATCTTATGAGGAGATTCCCGTTCATATTCTGGATCGTCAGGTTCGCA
AGTAATGAACCAAGGAGGTAGCATTAGTCAAGGTCTTGTGGAGAAATATGTTTGTTGAGGAAGCTACTTGGGAGGCTGGG
GAGGATATGAAGAAGGGATACCAACATCTCTTTGAGTTCGGAGAACCAAATCAAGGTACTAATCCTTTTCTTGGTACTTT
TTAAGTTGAAATGTTGTGTTAAATTTCATGTTGAGTGTTTGAGTTGGGTATTAGATGTTACCACCCTTAGTCTACTTAGA
GTAATCTCATTCGAGGACGAATGTTCCCAAGGGGGAGATATTGTAACACCTCAATATTTCAAAGAGCTAAATTTAGAAAG
AACTAATTTGGAAAGAGCCAAATCTGAAATTTTACAAGTTATGCTTAAGTTGTGAGTTTTGGGTCAACTTCAAATGACCA
TAACTTTCAATACATGATGAGTTAGGTAGCCCATAAGATGAAATGAAAGGTCTTAGAATCCTCTTTCCAACGCCACCAAG
TTTGCTAAGTTTCGAGTTTGGATGAGGGAGATATTCCCATTTGAAGTTAGCATGTCTATTTAAGGAAACTTACCCGAATT
AGTTAAGGGTATTTTGGTCTTTTCCTAACCCCATCAGATTAAAACGAATTTAGTAATATTTTGGGGTCAAATATGATTTG
GGTCAGTTTTACAAATCCTAAATTACGCTCAAGGTGTTAGACGAGAGTGCAAGAAGAGAAAAAGAAAGAACATCAAGATC
TCTTGCGAATCGAGGATTTGTTTGCCAAATCGAGGTATGTATGTTTTCATAGTGTTGGGTTCGTTCACCCACACGCCAAT
CATGTTTTATGTTATCGAATTCATCAATAAAGATTGAGAAATTAAGTTCTTGATGAGTTTCTTGAAGTGTTGCTATTCGT
TCTTGAATTTTGGATGTTTGGTTGAGTCCTTGAGGTGAAGATGTTGTTAAGGGGTTGAGTAAATTGATAGTTCTTGAGTG
GGTTTCGCTGGGATTGTTCTGGGTTATAAGAATTCAAGAGTGTTACCTTAAAAATTCAGTGGGTATGAGTTGAATCGAGT
TTTGGAGAAAAGATCGGGGAGAAATTAGGTGTCATGTCCACGTTGCAAACTTGCTCCCCAGAGAAACTCTCTCTCTCACG
TTGTGGAGAGAATGCAGACTCCACTATTTCAAAAATTATTTCACAATCAAATATTTTAATTCATCTCCGCATCACGCCCT
TGCTCTCCAGATAGTGTTTTTCGCTCATTTCTTATTATTTAACTATCTAAAACTCATTAATTATCATGAGATCATTCATA
ACATGAATCATAACCTTGAATCCATAATTCAACTTCAAGGTAGAGCTAAGAGTAAATTCTTGAGAGTTCTTTCGAGTCTT
TTTGAGAAGTCTTTTACAATCTTTTAAACTTGTTTTAGGACTTGAGCATTTGAGTTTGAGGAAGAGTAGAGTTGAGTTCA
TTTTCTTGAAAATGATATATGGGAACTAATTATTCCCAAGAGTAAATATTTTTACATTTAAGATGAGAGGAAACACCGAT
TTTCAAAATAGTTCATGAGCAGTTTTGAGTACTATCTCTTTTTAGAGAAACCTTTTGAGTAATAATCTCAAAGTAAAGGA
TGAGGAAATGTTTTCTTTAAAACATATGAGCTATGTTAATTTTGGGAGTAGTATTGAGCACCGACATGGGGGAGAGTTCT
AACAACTCACAACCCCCATAAACCATGTAGCCAACGTGGGTAGAAATAGTCATACTTTTTAGATGATTCCTTATTGCTTT
TTAGCATAGACTAGTGGATTCACTTAGTTGAGGAGTTCTATACCTCAGCAAGGTATATGACAGTTCTGGCTGCGTGGGCA
AGACGTTATATCATCACATAGCTCATAGTGATGGTTGTCGGTTAGAGAATCTCCCAAACAGAGTTTATTTTATATTTTTA
CATACAAACTGAGTTATATTGTATTTTTCAATACATTGACTTGTTATCTACTGTTTTAAAAGCTTTTCTCTATATTGCAT
TATTGTTATTGCTTTATATTGAATTGAGTTGAGGTTGAGTTGAGTTGAGATGAGGTAAGTTGTTTCTTCAGTTCCAGCTC
AAGCATATGTCATGTTTTAGATTTCCCCTTGCATGCTTGTACATTCCATGTACTGACGCCATTTGACCTACATCTTTTAT
GATGCAGATACATGTAACCAAGATCATCAACCAACGTTTTGTTGATCCAGTTGAGTTCCAGAGTTGTTTGGTGAGCCTCC
TTGCTCCAAGAGGATCCATTATTTATCTTCAGTTACTTCAGTTTGTTAGGATGATCGAGGGTATTGTCCCGACATACTTC
ATAGTATTAGAGGCTTTATAGATAAATAGACAGTAGTTCATGAGTCTTTTCATTTTCAGTTGTTAATGTTTTAAAGACTT
GAGTTGCATATTTCTGGCTAGTTGAATATTCTTATATATTCTGATTTTATCTTTTGAGATATTTGAGTTAAGTTTTACAT
TTGAGTTTATCTTATGTTAAGTAAGTCTTCCGCTGAGAGTTGAGCCAGACCAAGGGTTCGCTTGGGGCCAACAATGGTTC
TCGAGTTTCGGCCACGTCCAAGGTGTAGGCTCGGAGAATGACAATTATCATGCATGTGTCCCCCGCCCCAGACTTCATTC
TTGTGTCTTCTTGGATGTGTTTTAGTTTAGAACACTTCACTTTAAGTTTTAATTCATCTTTTGGGTCATTCCTTGTTATG
TTTAGCCCGAAATCAATCTAATCATATTTATTAGCTTATCACATCAATTATACATAAATTACTTGGATATTCCTAAGTTT
ATACACAAAACATATAGGTAAATATGGTGCTTAAATGCATAAATACACTGTATCAAGAAACGCCCTAGAGTTTTGTAACC
TACTCAATTCTTATGATTATTACATTGAATAAACAAGGGTTAAATGTGAGATTCAACATTCTAATCCCTAGATTTCAGCA
AACGAATTCAAGATCACTAAAAGAATAGAAATTTTTGGAGAATCTTTGAAAGATAAGTTCATTGCTTAATTACAACGATT
AAATCAATAATTGAGGTTCGTGTAATCTATTGAAAGATGCATAATCATTGGTTGATTCTCAAAATCTTAAGAGCATGGAT
TTTGACCTAGAATCCTTTTTTTTTTTAAAGGTGAGAGTTTAATAAAATTGATCAAAGTTCTAAACTTTATAATCATAGTT
GATTGTATAACTGTCGTTGAACAAGGTGGAATATGTTTAAAAGTCTTTTTAGCAGAAATTGAGTATGCCTCTTTTTTTTT
AACATTCTTTGATCTTAATGGTGATGTGATATGACTTTATGTGTGTGCGGGACAAGTTTGCACCGATCTATCGTATTTTG
ATTCCATACTATGAAATATGTATATGTACATGATTTGCCTTGTGAAGAGAATTGTTGAACTTGATTGTTAAAAGAAATGA
TCTTTAAACACATTTTTGAGATATAATGAAACATTTTAAACAATTAGGTTGGTCCAGATAACAATTGGGCATTGTTGGTT
GGTGTCGCGATGCATCACTTTTGAGCAATGAAAATTTATTAGGATTTTTCTATTTTGGATTTGCCCTTAAGCTGATATGT
GATTACTTTTTAGTTTGTCCTATGATGCAATTATTGATTTATTTGTTCTCTGCTGACATGTTAATAAATCTATTGACCTG
TTTTTTTATATTGAAAGGTCCGACATAATTTGACTATTGATGCATTGGACGATTTTAATAATTTTCATGAAGTACTTTAT
TATTAAATTTAAATTATTTCATTGAAATTGATTTTATTGATTAGGAATATTATTGTGATTAATTTTTATATTAACTCTTG
TCGCAAGACACTTAATGAGTAATGAATATATTACATTGAATAACCAAGAACATGTATAACTTCACGTAAATAGCTATCTT
TTTACCTACATTATTATTCTATGATCTTTTTTCCATAGTACAAACTATGAGTGAACGTTCAATTCTTCGATGTTCGAATT
TGAAAAAATATGCACCTAATTTTGAACAGAACTAATTTGATTCGATTTTGAAAAAAATGTGTACCAAAATTTTGAACTGA
ACCAGTTAGACTCGATTTGATTCCATTTTTTTAAAATGATTTTTCGGTGTAAATAAAAAATAAAATGATAAGACAACATT
CAGTGGTTATGTAAACTATAAACTTTAATTATTGATTTGTGAGTCTCAAAATTATTCTAAACTATTTAAGACATCAACAC
TCAAACCTCAAAACCTCCCATTCAACACTCAACAATTCACGTTCAGGCTTCAACAATTCAATGTAAATTTCTAGTGATTT
ATAACAGTACACAACATTTAATAAAATCACTAAAAAAAGGATTCTACAAGGACTAAGAATTGAGACTAGAAGGTCGAAAT
TGTGAGTGAGAGATACACACCGTCGACTGCGATTAATTAGTTAGAAAAGATCGAGACGCCTTACACCCTTGGCCCATCGC
GACTGAGTTACTGAGAATGAGAGATGGGAGAACAGAGAAGAGTCGAAGTCAAAATTAGGATTGTGGCCTGCGATTGTGAG
TTTTTTTAGGCAAAGGGGATCATTACCCCTTGAACTTGAAGCTTTTTATGTAGTGTACACCTAAACTATAACCCGTTTTA
AATACCCTAATGAACTTATTTATTCATTAATCGCATACCATGTATTATCCACCTGACGTAGAAATATACTACAAACTCAA
TCAGACGCGTGAGGAAGTAAAATTGTTGCCACATCACAAAGGTCTAAGATAAAAAAATAAATAAAAAATCTCCATTCTTC
TTTAATTTTTTTTCTCTTTTCAGAACATCTCTCTCTATTTATTCTCCCTAAACCTTTCTCCCTTTTCAAATTTCATAAAT
TTTCTCTCTTTTTTTATTTTTTCCTTCTCCATCTTTTCAAAACTGCATTTCCTAAATTCATGAATTATAATATAAGACTT
GTTTGTTTATGTGGTACTCCTTCAATTCTAAGAATGTAACACCTCAGATTTGAAAAGAAGGAAAATGCAGTTTTTAGGCT
GGTGTCTGTGTCTACGGGTCCCATCTACGGATTGTAGAAGCTTCTACAGACCATAGATGGCAACCATAGGAAGTGGGAAA
ATAATTTTTTTTCAAAAAAAAATTAGTGTCCTTTTTACGATTCACCAGGACGGCCCGTCACTCCATGTACGAGTCGTAGA
TTGGTCTCAAAGGTGACCCCCATACTTGGTAAAATTTTAAAGCTTAAAGTTGGTTTTTATGGTTGACATGTACAGTCCAT
AGAAAAATCTACGAGTCGTACATGAGATCCGTCAAAAAGTTGGGCAATTAAGAGTCTCTGATCATTATCTACGGTTAAAC
TTCTTCTTCAAAATCAATCCAATCTATTGAAGAATAAAAATCATTAATTTTTTGGTTGGACAGTTGCAACCCTTTCATTC
TAAACTCTTTGACTAGATAGAAAGGTAGAAGAAGACCCTAACCCTAGATTTTGTTTTTTTGCTTGTGCATTTAAGGAACC
ATCAGATTCTCCAAGCGCATTAAAAGACTCCCTAACTTGAAAGATTGACTAACCTGGCCTTCAGACGTAGGACCCACATC
CTTCAGAGTAGAGTCATGACATACATAAAAATCTATTATGTCTTCATCATGCAAAAGCAATGCAATATCACAAATGTCCT
ATCGTTTTTCAATCCAACCTAATCACTTCCTAGAGATGGAACTGCATAAGTTTTTGCTAGCTTACTAATCCCAAAAGACT
TAGCATAATTAGCAAGTTCAGAAATTGACAAATGATTTTCATCCACATTAGACACATGTTTAGCCTACCCTCAATATATA
TTGGACCTACCTCATTCACCAAGATACCCCCAATTGGAACTTTAAATTGAGGTACTTATTAGTAGCCATGGGGTCAACTT
ATAACCACAATAATAATCAATCATATAACAACATCAAAACATAGGCAACAACACCATAATAGAGGCAAGATCTAAAATAC
TAATTTTACTCATAAGCACAAAATTATACAAGGAAATTTACATAAAATTTTAATATTTAACAATACCAAAACAGAATTGA
TGAATTGGAACCCTAAAACCCCCCCTAAAATATTGACTTTACTCACAAGCATACAAATATACATAAGGAATTTACAAAAA
AAAATCCAACACTTAACAATACAGAATAGAATATTGGAATCAGAATCCTAGAATCTTGATTTTACTAAAAAGCCCTAATT
TTTTTAACTAAGTACCAGAAATCCTATTATTCATGCATGCATAAGCTGAACAAGTTCACAATAATACATTCAGTAAGTAA
AAACTCTAGTTGAAAACTATCAAATCCCTGATCGGAAGCTCAATCAGTAACTATGGAGAAATCCTAGTCGAAAAATATGG
CGAAACCCTAAACGAAAGTATGACAAAATATAAATGAAAAAATAAAGAAAACAAACAATAACACATTATAAGAGTGATCA
TCACTTAATTGGTAAGAATTTCAGACAAGATCAAAGAAAATAAACCAAAAGCTTCACGAAATCGAGCAAAAATTTCACGT
CTAAGAATTGCAACTGACCCAGATCGAGCAAGAGTTTCACAAAAAACCTCTGTCGATTACACTTCTTAGTGAGCCAAAAC
GTTTAAAATTTGTCATTTACTCTGTCGATTACACTTCTTAGAGAGAAGATTTAAGAAGTTTTACACTCCGTCGACTTAGC
GAGAATATTTACTAATAATTATCTATTTATCCATCCGGACATCCACATCAGCTATTTTATCAACATGTCATGTGTGTGTA
AACACGATTGACGGAGGTGGACGATACAGATTTACACAATTAATGAATAAACAAGTTTACGGGTATTTAAAACGGATTAT
AATTTAAGTGTACACTACATAAAAAACTTTAAATTTAGGGGGTATTGAACACTTTTGCCTTTTTTTTAAAAAAAAAACAC
TTAAAAATTAGGGCTAAAGTTTGCAAATTGAAATTTGATCGGTCAAAGCTCAAAATGTATAATTAAGATAATTTAAAAAT
TAAAATATTATTTTAAATTTATTTGATAAAACTTTTGTTTGTGAAATTATGACCTGGTGTATATCAAACCGAAGAATCAA
ATTTCTCGAAAAACGAACCAAAACACTAAAGAACCTAACACCAAAAAACTAAAATAATTCAATTTTGCGATAGTTATGCC
CACCACATCTAATACAGACTTAAATCCATGCCACAAAAGATCAAGGAAAGGATTTCATTAAAAACCAAAAAAAAAAAAAG
GATAGTGGGGAGTGGAGAGGAAAAGGAAGTGCCAAGAGAAAGGAGCCAAAAAAAAAAAAAAAAACTCTATGCAACAGTAA
AAAGCTGTCACACTATATAGGTTCACACTTGGTACCTTTTGAAAGAAGCATCCACGCGTCCCGTTGTATTTTCTTCACAT
ATCCACCCACAGTGAAAATTACTTGCTAAAAATCTGGCTTACCATGTAACAGCACACATATTATAAAATCTGTCCCTAGC
ACCAGCTCACACACTGTCGTTCTCTCACTGACAGAGTCACTCACCAGTCACCACTCTCTACTGTATCCCCTCTTTTTCTT
TTTCTTCATTTGGTAAAGTGAAAACTCACAAAAACTTCTCTTCTCAAACAAAAATTGGTGAGCGTTTTCTTCAATTCTAT
TGTATTTATGTATATCTTATTTACCAAGTTAATCACTTTGCTTTTTTTTCTTGAACAACAAGAATGGATAATATCACCAT
TTTTGTCTCAATCTGAGTTTTGGTTCTTGTTACTGTTTTCTCATCGATTCTTGGAGAAATTGATTAAAGGAATGGGGACT
TCTTGATTTAGAATTAGTGGGTACAAGTAAGTGTAATTGTTTTTACAAGAAGTGGGTTTTTTTCCCACTTTTGGAGAAAC
AGACTGAGGGAATGGGTTCTTGTTAGCTCAAATCTTCCATAATATGGATTTTTTTTTGTGTGTGTTTCGGACACCCTTTT
CTTGGTTTGTGCTACCTGCTCAGCTTACTTTATTTATTACTGTAATTTTTATCCATTTTTGGTGAAACAGATTAAGGGAA
TATGTAGTTATTTGCTCATAACTTGCATAATATGGAAATCTTTTTGGGTTTCAGACACCCTTTTTCTTTCTTTATTTTCT
GGGTTTAGAATTAAACTGATGTGAAAGAAACAAAATTGACCCAATTAGTTTGTAGTTTTGAAGTCTCTTCGATTGATGTT
TGGGAGTCTTTTGTTTGCTGTTAGTTTCTTAAGAGATGGGAGGTAAAGTTTGCAGCATTTACGATGCTGACTTCCTAAAC
GATGAGCTTCACTAGCATTTTCTTGGAAAAGAATTCATCCGTTAGTCTAAGTATGGAAAAGTCTGTCTTCTTCTTTTGGT
GTGGATTCCAATGAAACCCTAAGATGGGGGACCAGAACTTTCCAAACAAGTACCAACTACCCCTCTCTCTACTCTTAAGA
AAAAAATGTGTTTTTATTTTTCTTTTCATAGATATATTAGCTGAAGAGATAATGGAAAAAAAAAATACAAATTATGGAGT
TTTTCATATCTGTAAAAAGGGTGTCGGTAAATCTGTCACAATCAAGAAAACAGAATAATTAAACTTGCATATTTATTAGA
CTGAGTCGTCGGCAAGCATTTGTTTGTGCCATTTGTTTGTGGGGTTGATGAACCATTTAATGTTTGGTTATTTATTTGGT
TTCATTGATTAGGTGATGAAACAAGTAGCTGAAAATGATGTTGTGGAGTTAACAGATGGGAGAAACATTTGTGGACTTGG
ACTGGAAGCGATTGAGCTCTGTTTCTGTATTTGAATAGTTATCCTTGTCTACTTATAGTTTTCTCACCGTCTTAATCAGC
TTCGTACTAGTTACTGGAATCATACAGCTCTGTCAAAGAGGTGAATCTCATTTTCTACCTTGTTTTGAAATAATTGAAGT
TCATGTAGTAGTTAGTACTATGTGTGTGAGCTGCTTTAGAGTACGAGATGGAGTAATTACAATACCCTTTTCTTTCTTTT
CATTTCTCTCTCTTTTTTTTAAAAAATTCTCCTTTTAGTAAATGGTTTGGGAAGTAATTGGTTGAGAAGCTGCTGTTTGT
TAGATTATGGCTATATGAGTGGGAACTAGCAGAGGAATAGTTTCAGACATACTATTTATTGTCTGTATCATGGTGAGTCT
CTTGATTTCAAGAATTCAAGTAGTATATGTTATGCGGCTTGGGTGTTTGACTGTTGATTTGTGGGACAGTACTTTGTCAT
AATTTAGTTCATTTTGCTCTGAGCTGTTCAATTAGTCTGGAAAAGAAGTTGGATTAGGAGAGATAATAATATCCTGCAAG
TGAGAAAGAGAATTAGTTACAGTTTTAGAGGTAGAACAGAAAATTTGTGAACCAGCCAAGCTCTACATCATTGGGTGAGC
CTTGATGGGATGGTCTCCATTTCTTTTCTTCTTGTCCTGAATTTGTGTACTTGCACTTTGCTTCTTGCTTCCCTGTTGTC
CGACAAAATGCTTGTTTTGCCTTTTGTGAAATTACGAACTTGTTAAATATCAGTTAACTTTGAGTGTAAATATTTTGCAG
ATTCAAGTCTTAATTACTGTTTTGCATTCCATGAGTCTAGAAATTTGGTAAAGCCATCTCATAATTTCTTTCCCAAGATG
GAGTGGAATGTTAAGTGGGACTGGGGAAATCTCATAATGTTTGGTTCAAAGGCCTCTGAAAGTCCAAAAGAACTACAATT
AACAGATTGGGGAGTTGAAGAAGAGGGAGAACTTGATGGGGGATCTTTCAATTTGTCAAGTGGCGGTAGTGGCACGGGTG
GTTATGGTTCTGATGTGAAGTGTGGTTCTTCCATCAAAAGCTCAATATCAGCTTCTACCGACTCTTCACCAAAGGAGGGC
TTTAAAGCATCCAACTTTGCTTTTGAGGCATTTAATGCCTCTCCTGAGGATCCTAGTAAGAAATTGGAATCCTCCAAAGC
TGAGGTCTCTAGAAACTCACCACCCATGGAGGCTTCAGTAGGCTCTGTTGAACCAGTGATAGGTCTAAAACTTGGTAAGC
GGACATGTGAAACGTTTGGTGGTGGAAGCAGTGCTAAGGTTTCATCCTTCCCCCCGAACCCCACATCATCTGCTGCTGCA
ACAAAGAAAGCAAAATCATCTAGTCAGAATGCACCAATTCCTCACTGTCAGGTTGAAGGTTGCAACCTCGATCTTTCTTC
AGCTAAAGAATATTATCGGAAGCATAGAGTTTGTGACAGTCATTCCAAAAGCCCAAAGGTTATTGTAGCAGGTGTAGCAC
GCCGCTTTTGTCAACAGTGTAGCAGGTAAATGTTTGATGAATCTAAGGTTTCTTTGTATTAGATCTTTGATGTCCTTAGA
ATGCACCATCTGCCCCTTTAGCAATAACTTCTATATGTAGCACTAGTTCATCGCTCATTCTTTCTATTTTTAATCTTTAA
ATTAAGGTTCCATAGCGTGTCTGAATTTGATGAAAAGAAGCGAAGCTGTCGTAGGAGGCTCTCTGATCACAATGCACGGC
GCCGCAAACCTCACCAGGAAACTATCCAGTTCAATTCAGCGAGGCTTTCTTCGTTGTTTTATGGTATGTTGTCTATATTG
GGAATTGTCCTTTCCCTTCTTGCAATGTGGCTTTGAGTGCTCAAATGACATGCTTCAGTAATAGTTATTGAGATTTGAGA
ATAAGTTAACATTTTGTCTGACTAATTGACAAAAATCTATTCCTAATGTTTCTTTGCTGGTGTACACCAGTTGTGTACTG
GCATTAATTTTAATAATCCAGATACATTTAAGATGCAAACATCACTTTTATCTAAAACAATAACGTGTACATAAAGTTGA
TAAGAATTAGTTGTGATTGAGCAATTGTCTTCTGGAAAGTGGGTTTTTTGTTGGACCGTCTGCTTATCCATAAAGTCGTT
GGTGTGAATTTACTAAGTATCATCTTATGTGGTTTTGTGTTTACAGATAGCAGGCAACCCATGAATCTTGTGCACAACCA
AGCACAACTCATTCACTCCAGAGCTGCTGCAAACTCTACCTGGGAGAGCACTCAAGACTCTAAGTTCAGTATCACAAGAG
GGTTTACTCCAAAGCCTGAAAGAACTGGCAGCACAAATGGGAAGTCACTACTGGAGGGGATCCAGTTTTCACGGGCTGTG
GGTGCACAGAGTAATGCATCTAGCTTGCTCTTGCCCTCCAAGGGCACCACAGCCGAGACTTTTAATCGAGGTTTGTTTCA
CTCTATTGTGAATGCAAAGCCGTTGTTCATTGCAATCTTTGAATTTTGTGTGATTGTGCAAAGAAGATCTCTACTGTTGC
CTGCCTCTATTTGTATCTTTTTTAAAAGCAGTTATATCAATTTAGTGGCTTACTGGATTAATCAGTAGTTACAGACTCCC
AAATGCAGCAGTTCTTATTAAAGTATATCTCCCTCCTAATTAGTACTCATCCTTTTCTTTTGATAAGGCCAATTTGTAAT
CAACACTAGCTGCATTGTATTTGCATTATGGATTACAGAGTACGATCTTATCTAGAACCCAACAATAAATGTGCCATAGT
CTACTTGTGCCTTTTCTGCATCTGGTCCATGTGTGATGAAGATGGTAGCAAGCATTTTGGTTGAGAACTCTACTTTTACA
TCTAGGAGACCTTTATTTTTGCTTGAACTACAGGTTTAGATGTTCTGTAACACTTATGAATTAGACTTTAAAGGCATTTT
CATCCAGGAGTCAATTATGAAATTTTGCAAGAGTGCTATCAATGAGACTTCAAAGTGGTTGAAGCAGAACTAGACTTGCT
ATACTAACTATGCATTGGGTGTTGGAGATCATGACTAAATTTCTCTTCGTGTTTCATACTTGAATAAATTGAAAGACTAA
GCTGACAACATACGGCCCACATACCTGAACTGAAAGACTTTGTTAGATATGGAAGATACAAAAAGTGTCATATCCAATAT
ATAACTGATAGTAGCAGTAGAATTGACTGATCTTCTTCAAAATGGAAGAAAAAAAAGGAGATCGAAAATTTGAAATGCTG
CTATGCGTGTCCTCTTGAATTTTGGAAAGTTGCTCTTTAATATGTTCACTACAAAGAATTGTAGAATTTTGGTAAGTAGG
GAGGAACTTGAGTGGTGGTAGGAAACTGATTGAAAGTGCAAGATAGTAGAATTCCATCTCTAAGTATGTTAGTTTTTCTT
TTCTCTATCAGGTGCCAAGGAATCCATGTTCAATATGGTTACAGGACCGGAATTTCCTCGTGCTCTCTCTCTTCTGTCAA
CTAATTCCTGGGGTTCATCCGAGCCTGAGACTGTTTCACTCAACCATGCAAATCAAACCAGCATGCCCGAGCAGATGATG
CAGGCAATTCCACAGGGTGTGCCGCATATGTCCAGTCAATACTGGCAGCAGGCTGGACAACATTCATCCGATACTCGTTA
CCATACATTGGCTGCTAATAGTAGCAGTGGCGGTGGCTTTCAGGAAATGGGAGTGTTCAAAGCTCCATTCGACACAGACT
TTTATCTCAATGCATTGAACTGAAGCCAACATCTGATGTGTTGGTGTATTTTCAGGATTTGGCGACCTTCCCATTTTGCC
CTTTTGACATGTCAAAACTTGGATGAAGCAGGTCTGTTTAGTACTGGTATATAATATATAGGTTGGGCTTTTTAACTATT
AGGAAAGCCTAATATTATGAATTATGCAGTAAATTTTTGTTTGCCAGTGACATGAATTCCCAAGAATTGTAATTTCTTGA
TTCTGCGACTTTGGAACATAACTGCACAGGTTCCACCTATGAATGACTGTTTATCCTTTTTCATCATGTTCTACAGTGTT
CAATTATTATATTAACATTATGTTCTATTTACGTTATTAGTCTTCATGACCTTACGTTCATTGAATGATGAATACGACTA
TTTTACCAAGTCATTTTTGTTTTGTTTTTAGGAAAACTAAGTCATTAACTTATGGGATATGTTGCCAAGTATCCCGCGTC
ATTTTATTTCTCTTCATTTTTTCTAAATTTTGCGACACATGAGAATTAATTAGTTAAAATAAATCTCCAATTATGTTTAA
AATAATTGATTATTTTTATGTATTTGCTTTCAGAAGTTAGTTACAATTTCATAATTGTAGATCACGTTATATTTATTTAT
TTTTACTTTTTTGCCTTGGGTAAATTTTAGTCTTGTATAAATTTTTTTCCTTTTTTTTTTTTTCTTGATATAGGTTAAAA
GTTTTATTTTTTCCCAATCGAGTAATCTTGAGAACCACAACTCATGTAAGGTAATAGATCCATTTTCTTGGAGTAGCAAA
GAATTTAAGGTTGATTGCTTATATTTAGCTTCTAAAACTAAAAATATATATTAGATTGATATTTAGCAGATAATATTTTA
TTAATTCCTTTAATTCGTAATACGATCAATTGTAATTTTTCCATTTTTGAATGTATGTTAGTACTTAGTAGGGTAGGCGC
TTGGTATTCAGTTCAGAAATTATTTCAGGTTTGATAATTCGGTAATTGATAGTTAAAAGTAGATATCAAATATCAAAGTT
TGAAATTTTGGTTCGGTAATCATTAAATTAAATTTTGATTTGGTATGATATTCGAAAATACCATATTGAAGTTATAGCTG
ATTGTATAACAAAGTTAGTTTTATTTTTCCAATCATTTCAATTTTTTTATGTGGAGGCACGATATACTAAAGATCAATAA
GAAAGAAGACATCAATAAAAATAAATTGATACAACTAAAAGACATGTATTTGGGTTGTTTATGCTCATTCTTTAACTTTC
TTCTTTGGACTTGCACTAATGAGTAATGGACATATTAATACACGATCTTCACCAACATGAGTTGTGGTGCACTGGTAGGA
GTGCTTCACACTTAACCAGTGGTCTCAAGTTCGAGCCCTAAGTATGAAGAAAATCTTGTTGGGAGCGCCACCCCAAATGG
GCCCTGCAGTGCGCCATCCGAATTTAATCGGAGCTCCAATGTGGGCTTCCAAACACCGGGTGAAAAACCAAATAAAAAAT
ACATGATCTTCATTAAGTAAATAATTCGGTATTCGAAAAATATCAAATCCAAACTCGAATACCATAATTCTAAAATTTTA
CTCTCAAATACCTAATTACCGTATACAAAATTACCAAAAAATCCCGGCTCGGTAATTCGGTTTTCAGATCTAAATGTGAG
CCTATCTAGTACAATATATTGAGAAGTGTGTTTACATAGTTAAGAAAGATATATGGTAGATCTAAAATTATGTGGTAGTA
AAAATATTGTAGATCTAAAATTATGCGATTTTAAAATATATGAAAATAATTAAGACTTTATTTTAATTAATTGAATCTCA
ATCATTAATCATAAAATATGATGTGTCATCAATTCCAAGTAAGAACATTATAAAATAGAAAGAGAGAAAATATGACCCTT
CACCCTTGTTTTGTTTTATCATGTAATGATTACATTTACACCCTTTTTTTTTTTTGCTGTAACAATTTTACAAATCCTTC
AAGTTTATTCCCCAAAAAAAATTAGCCAATGCTCCACCAAAGATTTAACTCAAATTCTGAACCCCTTCGTTGATTTTGGA
ATGCAGGAGTACTAAAGATTACTGCACATATTGTGATCAAGGAGCCGTTTAGAGCTCAATTTACGGTACGGTATCCAACC
ATACTACTGTTGACTCATCAAATCTACTAAGGAAGACTCATTTCTTATTTTTAATCATAATCAACTTGGACACACCTTGA
CTAATGTTATTGAATACGAAAATTTCTATAATGGTAGAGGCCCAACCAATAATAGTTGTGTGACCCTCCATTGATTAATT
GACACTTGGATAATGTGTCTACTTCTTTACCTTTTTACCATCTCTCCCCTACTCACCCTTCTTTACATTCATTTTCTTAC
TCCTAATAAATATTTTTTAACTTCATTTTCTTAAGATGNNNNNNNNNNNNNNNNNNNNNNNNNNNNNNNNNNNNNNNNNN
NNNNNNNNNNNNNNNNNNNNNNNNNNNNNNNNNNNNNNNNNNNNNNNNNNNNNNNNNNNNNNNNNNNNNNNNNNNNNNNN
NNNNNNNNNNNNNNNNNNNNNNNNNNNNNNNNNNNNNNNNNNNNNNNNNNNNNNNNNNNNNNNNNNNNNNNNNNNNNNNT
ATAAATATTAGCTATCAATCAATTTATATGTAATTTATAAGATTATTTTTGTTTTGATTTTTGATCTTATTTTGAAATTA
CACATATTTTTTCTTTCACCATAACCATATTTAAATATAAGAATGACAACGAGATAGAACAGGACAGGGAGTAGCAGACT
CATAAACATTTTTTAAAAATTTATACAGGTTAGACGGGTCACATAACGAAATTTAAGTCTTTTAAATTAAAACTTACAAT
GCTTAATTTATTTTCAAGAATCAATCAGTTCCATATAATTTTAAATTAACTACTCATTATATTATTATTATTATTATTAT
AATAATAATAATACATTCAGCCTTAATATTATTAGAATTCATTTTCGTGTCTTTACGTACATTCAGTTATAATATGTTTT
TCCCAACGTTTTCTATTAAGTATTTTAAAAAATTATAACTTAAATTAAGAAAAATAACGGATACTCTATGTTAAGAGAAT
GACTATAAATATATGAACTAAAACAGAATTAAAATAACAATGACTATGAATATATGAACTAAATCATAATTTTAAAAAAT
ATGGAAAACTAAATTTGAATTAATTTTTTTTTAGGTGCTAGTAATTGAGAAAACACTAAATATTTTTGAGTTAATTTGAT
ATTATTAAAAATATTGAATGATATGAGTATTTTAAATACTTAGTCCTAAAAACATTTTTAGTTATTGTGATGAAAAAATA
TTTATTAATTCTTTTATTCAATATATCAACATCTTAAGAAAATGAAGTTAAAAAATATTTATTAGGAGTAAGAAAATAAG
AATGAATGAAACGAAGGGTGAGTAGGAGAGAGATAGTAAAAGGGTAAAGAAGTAGACACATTATTAATCAATGGAGGGTC
ATACAACTATTGTTGGTTGGACCTCTACCAATACCTAATACAAATATCAAGTAACTATGTCTACCTATTAGGCCACCCCT
GGGTGCTACGAAAGAAAAACACATCTTTCTTTGGCTACGCTATAATTCAAAAGACCCCACGAAAGAAATGTTTCAAACAG
GATGCAAGGATGTGATATCGATGAAATATGTTCATCCTTAACTAGATGTCTTGAACCATTAGAATGAAGAAAATAAAAAT
CACCGAGCTTATATAACACAAATATGAATTAAACCTGTAAATATATTTCGGGGACCAAATTGACTATGCCATTAAAAAAA
GCAAGGCATAAAAGGAAAAAAAATAATTTAAAAAGTTATGCCGCGCAACTGACGATCTAATCTAACCAGCCTTGGTGATG
AAAAATAAAGCGACTTCAAAAAAGTTGGTATAACGAAAGTAAAACTTGCAACTTTGAGTTGGAAACAAAATTTTGATCAA
TATAACTATCACTGATATCTTACTTCATAATAATACACTTGATTAAAGGTAATAAGCTAATTTTAACAAGCACTTATCGA
GGACTGACAGGCAAATAGCGACACATAATCAGAGGGAGTGTTCCCAAACATACAAATAGGAGCATCATATAAGTGGATTA
GCCTGCATTTGAGTCGCCAAATCAATACTCACCTATTGTTTGGTCAAAATGAGTTTATATATCTAGAATAAACAGTTGAC
AATAACTCCAACCCACTTAACTCAAAATCAATCATTTTATTTCTTCTACAATTATTTGTTACCAAATTAAAATGTGCTGG
GATTATAAAATCTATAAGATAGAGATGACCCTCTCATGAATATTTATTTACCTCAAAACAACCCGCTAAGTCAGACTGGC
TTATAATTTCACAGGCTAAATTTGACACCCCTATGTAAAAACATAACCTAGGGTCTTTTAAATTCTTAACAGTAGATCAA
TGTGATGTGACAAGCTACATTAGGCGCTCATGAGCAATAAGACTGCTCATATAAAACAAATTCTCTGCCCCACATTGTTT
TGGAAGAAAACCAAAACATCCTACACCATGGAACTTAATGTGGTGCAACCCAGACATGTTACTCTGACAGTCAGACACAT
ACTGAATACATTTGAAACAAGATAAAAGACCAGGATAAACAGGCTACATTAGGCTTTTTATATTACCACCCAACACCAAT
GGATGACAACCCGTCTAACATTTTCATGCAGTAAATACCAGAAGAAATCCTATTGAATATTTTAACCAAATCAACCTCAA
TAGCATCCAGAATGAGCTGGTAGACACCTGATGAAACTCGACAAATATCCATAAGGACCAGAAAATACCAATTTCAGTTT
AAGTACAACTTTGACACCACATTAAGAAGGCACAGTAACTTGACAACCGCTGCAACAGGAAGATGACATGACTGACTTTC
AGACACCCACACTGAGCAATGCTGGACGACAACTCTGGACCTTCTCAACCCTTAAACAAGCCCTAGTACTCACTGGAACA
GTAGACAACTTTGAATTAATAGATGCTGGATAAAATAGATGCAAGCAAACACAAAAAGAAAAGGATAAAGTAAACAAGAA
GAACAAGTAACATATGAAATACCCAAACAGGAGAAAAGAAAGAAAACTAGACAGATAGTACCCTTTTGGTGCTAGAGGGT
ATAATTCCAACACAGAATTTCATACTAAGAAAGTTTCTTGAGCATAATATGCATGAACTGTGCAATAAATACATAGATGG
CTCACAAGCTATTGACAACTTTACGCAACAAATCATCATACAAATCAAACTTGTCACACAACAGACCTGATCATTCTCAT
CAGCTGATTGTGAAGGAGACTTCTTGGCTTCAGATGGTTTTTCCGCACCACAATTCTGTCTGTTACACTTGGTCCGAAAA
GGATAGTTTATGTTGTTGCATTTCTCACATTTCCAGCTTCCATCTGGCGTATCTGGTTCTGAAAAAAGGAAGTTGTTAGA
ATGTTAATGATAATTAGTACAAGGCAGCATGCTAGAGACTGAAAACTTACTAGTATTCTTCACCGGTTTGGGAACCTGCT
TAAATATAAATACATCAAGAAATCAGAACATAGTTTCAAAACTACTTTGAGATTTTTAAAAAGTAGGAAGACAATGAAGA
GGCCAACTTGAATTTCAAAATTAGATTTAATGTAAACTTAGCACATACAGACGCTTTTAATAGCAAATCTTTTTTTTTTA
AATGAGACACTCAACATTTTTAATCCAAGATAAACTGAGTTTTCATTCAAAATAGTTAGAAAGTTGGTGGTGGATATTAA
AAAGGAAACAAAATCATCTATTATTATTAAGTGTAAATCCTGGAACATGTCAGCAAGTCAAACCTGAGAACCAGGCTTTG
GAGTGTTGCACTTCCTCATGTTACAAACTGTTCTAAAAGAAAAGTTGACATTTCCACACTTGGGACATGTCCAGTCATTA
TCACGTGTTCCATCTGGGAAATTTATAGAAAAGAAGGTAATAAGTACAAATGCCATGAAATTAATTCAGAATACACAAGT
AGAATATATATACTGCAGAACTCTCACCTTTCTTTTGAGAATTATCATCAGGATAAAATCCTGGCCTCGGTGCCTGCAAT
AAGAATTAAAGTTACCCAAGTACTTCTTAACTGATCAGAAAACCATTATGCATAGCGTGATAAGCATGTCTCCAAGGGTG
ATCACATCTATTCTTTATTGAGAAATATTAAAAAAGTGAGTATTGAATCAAAGATGATGGGGAAGGGGAGAAATTTTAGG
TGGTGTTTAAAGAAACACAAAAGTAGTCAGTTAAAATGTAAAGAACTAAAACTTAATGACGACTGTCTAGTATAGTAAAA
CAAGATAATTTTGTCCAAGGAAAAGCTGAAACTTAATCCTACCATGGCAGCAGGGGCCATTGGCAATGCTAGACCATATC
GGTCCATAAGTGGTGGCACACCATACATCCCACCTGTAAGCCAAAAAGGTACAGTCACAACATCATTATGGAACAACTGA
AACTATATTGACTGCATAGTGCTGTTTGGATGAGTGACATTAACACAAAAATAGGAACGGACAAAATGAACACTATGTTA
TGCAATATGTTAATGACCTGGAAACTGCACTACATTAACAAAATATAAACATGCAAACAGCATTCTTCATTACCATTTCC
CATCCCACCAGTGTACGGAGGTGGAGCAGAGAGATGTACAGGGCGGTATGGGCTCCCCCCAGAAAGGCGGCTCCCAAAAT
TGTAATGATAAGCTGAACCTCCAGCAAAGGGAACGTCATAGGCTGGCATGGATGGTCCATTGAACAAAGAACCACCATAT
GGTGTTACGCCCATATACATTGAAGAGGGAGCACCAGACCCAACATATGCAGCTGAGGGTGAATAGCTCTGTGGAGCATG
CATGGGCCTAACTGCAGATTTCTACAAAGGCAAAGTGCTATTACCAAGAGAAACTAAATCAAGGCTACTGAAAATCAGTA
AAAGGATACAAGATTTGCAGGATTTGTCAAAATCTCTTATATCTATAATTTCAAGACAATTGATGGGAAATGAGAACACC
GGATACGGTCAGACTAGAAAGTTGAACTGTCAAAGAGTTCATACTAGAGGAATATTTCACCAAATTAAGATATTTTTTGA
AGGACGCAAACACCATATAAATATGCTCGGTCAACATGAGTTGAGGAATATATTCTCTTAGATATTATGATTGCGTGGGC
ATGTAAAACTTCACATTATCTCTACATCCTTGACACCACTTTTATTCATTACATCATATTCTATGCATCCACAATAAAAC
TATTCCAGGATAACCCAAGATACATCTCAAAATTATACTCCAGCACTCCATAACTCCATGCATAATTAAAGTTGAAACAC
CTCTAGTTAATGTCAACAACTGAAGAAAGTGACCACAATAGTTTCACATGTTCAATCACATAGCAGTTCTAGCATGATTG
TTATAAGCTAATTTTCATACTAAGAAGTAGGTGTCAAATGTGAGGGTTGGAACAGTTCAAGCAAAAGTTGGGGCCCATGA
TAACTTGGGCGGGGAAATATGAGTTTCAACTGAGCCTGCCCAACTCTTTGGAGAAGTAACAATCCTTTTTAACCAAGCCT
ACAGTTAATTTCACTCATTTCTGACATTTTTTCTTGATACTTGTTAGAAAAAAAGCTTTTCAACTTTCATCAGCAAGAGA
AAAATAGAATTCAATAAATCCAGTGTCTTGAGCACAGTTAAACTGAAAGCATAAGGAGAGGCACAAACTTCATAATACTA
TTATGGCCACTACTAAACCCTGTCCTATATTCCACAACGCTATAAATGTACAACCATCTTTCAAAAGAATTCAGGGCAAC
CTAGCAGGCTAAGAAAATGGGATGAAGTCTCTGCTTGGATCATTGGAAAATTTTAATCATTAACAAAGAAAATAATGCAA
CTGAAAGAGAGAAAGAGAAGGAAAGAAAGTTAGAAATCAACCATAACAATCAAATTAGATAGAATAAGATGTGGAGATAA
GATGTAAGAGAAGTCCCTGAATCAGGGAGTGGGTGATTGAAAGATTGGGGCTCTAAATAGTTAGAGAACAAGCTCAATAG
ACAGAATTGAGCAAATATTAAGGGCTTTGAGTCTTGAATGAAAATCCAAGTAACACCCATGACAGCAGCTGATTGTTGAG
GCTAGATAGCAAGAACTGTGTTTACCAAAACATGCCTATGGGTCAAACTGGTTGGTCCTCTAAGTGACACCCCATCCCAC
AACCCTTAGAAAGCATACCAACCCAACTCTCAAACTCATGGATATGTTGGGTGAGTTGCAGAATATTCGCAAGTCAGTTT
TCGATGCCCTTATACAGAAGATCATCCACCCTCAATTTGGAATGATGAAAGGAAAGGACAACATTTTCTTTTACTCAGTT
TCTAGCATAATGAAGACAGATGTATTCTACTTGAATCATATCAAGATACAAAATATATATAATGTAATTGCCAAAATGAT
GCAGTGAATGGGGAGAAAATGTGAAATAGCATGATATGACTAACTTTTATTTGGTTGAAAATACTAATCATACTTTGTTC
TTATCAACTGGAATAACGAAATTAGACAAACGATTAGGATTATAGGTCTCAAATGAAAAAAAGTTTTTTTGTGGACTTTG
TGTGTGTGTGTGTGGGGGGGGGGGGGGTGGGGGGGGTGTATAGAAATGAAAAACTAATGTTAAGAACTGCAATTCAGAAA
ACTGATGTCTGTACATACACAAACAAGCTTTGCACAACAATTGATTACACGGCTGGAGGCTAAATTACAGAAATAAACAG
CACAAGTTACTAATAAAATCATGTAACAGTATACACGTAGCTCTCCCAAACTAAATTAAGAAAGTAGATGATATCTTACT
GAGTTGTGATCTGCAGGCCTGGACTGAGTACAGTTGCGCATATTGCATGTAGTTCTGAAGGAGAAGTTGACATTCCCACA
GCTCGGGCAAGTCCAGTCATCTTCCCTACGGCCACCTACAATGTCAACAAATTAGAAGCTTTTAATAGGAAGAAAAACTC
AGGAGCCCTCTCCATTGATTATATAAAACAGAAAAAACAGAATGCAACAAAGAAGTATAGACTATAAGAACATTAAAGAT
CCCATACTGTTCCCTCCTCTTCAGGAACCAGCATACATACCATCAGTTCGGGCACGTTTGGCAGCAGAAGAATTTCTGTT
ATCAACCTGAAAACATTTAAACAGCATATCAATACACGCCTTAAAACCTATTATAAGTCAATGACTAAACTACTCATGAA
TTCAAACTAATCGGGGTCTCCTATATGAATCAATCCTCTAAATCGCATCATCTATTCACGCACATTCCGTTCCAACACTA
GTAAATAAGCCAATCACAAGTAGAAAATAGAAAAGCTTAATTAGTTAAAAAAAACCTTCGACTCTTCATTAATTATAGGT
ACAGAAAAAGGGTACAACTCATACATAGTAAATACAACAGACTAAATTAAGATAATACAAACCCAAAAGCCAAAAAAGTA
AAACCCTAGCTCCTATGCATCGACCCAATAATAGAAGCAAAAGTTACAGACAATCTAGAAAACACATTTGGAATCTAATA
GAAAACAATTACAGGCATAGAGACGGAGATCCTACGACGCGAAACATAGAATTTTACAGAAATTGAAATTTCATCAAATC
AATTATAAAATAAGAAAGGTAAGATTATTGAAAGATGAGAAAAATCAATACCTGAGACATGGCAGCTTCAAATTAGAGGT
ACCGAAAATGGAGGAAAGACGGCGATAACTCCTTTGCTCTTCTGCCGGAGCTACAAAATTTTGTCGGAGAAACGGCGGAG
CAAGAGAGGGAGAGATGATTTTGTGGTAAGAATTAAATAAGGGCTAGTGAGTAAAATGAGTCAAGGAAGTCAAGCTGATT
CGATGGGCCTAGGCCCCCTCCTCGTTTTTATGCCCACTTAGTTATCTCTTGAAGCCCATCCTCGAAAGCCAATAAAACAA
ATATTAAATTATTCATTATTGGGTAAATTTGATAAAATATCTAAAAAAAATTAAACTTTTTTTAAATTAGATTGAGGCGT
GTTTATCATTCGAGATATTCCCTCTTATCGATAAAATGTTTATTAGGTTGTATTTCTAAATAGCCCATTTATTATTATAA
AAAGATATCTTTTTCTTCTCGTTTCTTCTTTTTTGAGAGCTTCAAAAGTTTCTCTCTTCTCATTCTTTAGCGTAAACTTC
TCTATCTCTAAACGAGAAAGAACATCGCATAGGAGTGGATGATCAAGCACAATGCAGTCTGTGTCCGTGTAGCCTCTATC
TTTATTTTATTTTCGAGGGCAGCTTTATAACAACAATCTATATCTCGCATCTATTAAAATTATGGGAATATGAAAATCTT
TTTCATTGATTGAAAGAATTTTTTATTGAATGGAAGAGAGCAATCCTACCCCGACAGATCATTCATTTTTTTTATATACA
AAATAGGCTTCCACTTTTGTTTTAGGTTTTCTTTATTCGTCAGGGCTTTCAGTTCCTTCCTGTTCCCAGGGCCGAGACAT
TGTAGTGCGGCCTTTGCAGAAGATTGCTTCTATTTAGAAGATCTGGTCTTGTTGTTGTCCTATGTTATCATCACTTACCA
TTTTTCTTTGATCTACATTTCTTGATTGTTCGCTCAAGAGACTGATTTTCTCCTTCTCTTTATTTAAACACAATCCTGAA
TTTTCAATTTTTATTTCTTGATCACAAAACTTATATCTAATCAATTATCATGAATGCAGTATAAATATGTTGTGTTTATG
AATAAGGAAAAAATCTTGATTTCTCTGTTCTTATAATGAAGGGGATTATTCCCTTATAAGGTTACAAGAAAACTATACAT
GATAAAATAATATATATATATATATATATATATATATATATGGTAAATACTCTTCTTTTTTTTGGATTTTTGATCACTTA
AGATGCAAATATTCTTTTTCAAGAAAATAACAAACTTTGAGAATTTCTTTTGTTTTTATGAACTTTATATTACCAAACAA
AATTCTGACCCCACAAGACCCATTTGAGGAAGTTTTGTAACAACTTCAATTTGCTATTAGGCTACAAAAGCAAAAATTAT
GAGTGTTTTTGTTAGGTTGGGAAAATCACTTTTTAGAAAAAAAAAATATTATGGAGAAGTCATTTTTTTTATTTTTAATA
TTTGTTTTCGAAGGCTTCTGTTTTCATGTGAATGTAAAATCTTTAAATTTATGACTAATCTTTTCTTTAGTAATGTTATA
GCAAATACAAGCTTTTTTATTGTAAATTTATAGGAAGCAATCAATGAATTTCAGGAAAAAAAAATCATGTTAAAAAAAAT
AAGATTTTTGTATTTGGTATGACGGAAATATTTTTATCAAAAAGAAGGAAAGCATTGTTATTAATTTCTCATATTCAAAG
TTTCATCAAACCTTTAGGCTCTTTTCATAGATTAAATCGCCATTTGTTTTTTAATAAATTATAATTCGAAGTATAATAAA
TATGATACGTATAACTATTATTTATTAATATATAATTTTAAAAAGACATTTAATATAAATGTCTTTATGATTTTTATAAT
CAGTCTATGCAAATTAGTTATTGAGAAATAGTCATTTAATATATATTATAATAAAAAGACATCTAATATAAATGTCTTTA
TAATTTTTATAAGGAGAAATGGTCTAATGGACCCATGTATTTGTACTAGTTTGTATTATGAACCCTTCTATTTTACTCTT
TACCAACTGAACCTTTTGTAACGACATGTTTCCGTCGTTATAGAAAAGCCAATGGGGAAAGATTTTGGGTCAGAAAAAGT
TTTTGTAGTAACTTGGAATTTCCTAGCTTAGTCCAGATTTGGACGGAATCGGAGTCATGAAAGTCTAGGGAAAGTTGGTA
ATGAATGAGAGATTCAATAGTGAATTTGGTTGCATGAATAGATAGCTAAGACGTTAAGGAACCCGTACAACTTTACGGAA
TCGAATTTGGGCGAGTAGAACTTCTGAAACTGATCTTAGCGTGAGCATGTATTTTTTGAACGTCTTGATTTAAGGTGTGT
TGTGAAATGGTGGCTTGGAACTCAAATTTCGAGGTTTTGTCTCCATGTAAGCCGCCAGGGCGGGCCCGATGTGGCGGGTT
GGGTCCCGCTACGGCGGGCCAGTCGCGACTTAAGTAGGAATTAAACCCCAAAAATGTTATTTTCTGCAAGTTTCGTTCTT
GAGAGCTAGGAGACGATCCCAGGCGATTTCTTGACAGTTTTCACTATTTTTGGTGCAAAAGGTAAGGATTTTACTCCTAT
AATCCATTTCTTGATCCGTAGAACTTAGATTCTTGGTTAATTATTATTGGGGAGGGTTTTTGGACTAAAATTGATGGTGG
AAAAAAGCCCTAACTGCACCTTAGGATCATGGTTTGGTCTTGGGTTATTGAGTTTGTTATAATTCGAATAATTAAACATT
TGATTGTTTATCATTGCGTATATTAATTATTTGTAGACCTAGAACAAGCGAAAAGAATCCGGAAAGAGAAGATTCAAGTG
CCTTAGAGGGATTCAAGCTTGGTTTCGAGGTAGATGATGGTTTGATTTCATGTTTGTGTGATGTATGTGGGCATTTGCTT
CATTGTAATGCATGTGTGTATGTGAATGTAGCACTATTGAACAAACCTAACGTAAATAAGTATGAATGAAAGATTATATG
TCATGAATCAACAATTGATTGTATGATTTTGAGAATGTACATTATAATTGTGATTGTGGTATGATGAATGGACCGGGTGT
CACGTTTCGACATACTAACTGGATCGGGTGCCACGTTTCAGCTCATGTATTGGATCGGGTGTCATGTTCCGGCACATCTA
TTGGATCGGGTGCTACGTTTTGATACATATATTGGATCAAGTGTCACGTTCTAGCACATTAATTGAGATCAAGTGTCACG
TTCCGGCACACTAAAAGTTTGGGTATGGGTTCCATGAGAGGACCATTGAATTGAGTTCCATGAGAGGACCATTGAATTAA
GTTCCATGAGAGGACCATTGAATTGTTATATCTACTTGTATTGTGAATGTGGAATTGTACATTGCTCCTGAAATGATAAC
CAATGTGTATATCTATTATGTACATGTCATGTTACTATGCTATAACTGCTTATATATGTTGTGTTTACTAGAATAGTCGT
GTGATCCTACTAGTATAATATGATTGTGTACTGATACTACACTTGCTCGTTCTTTGTTGAGTACAGGGAATCTTCAGACT
GCTACTGACAGACCTCAATTAGGTGACTATTGAGTGTGACCAGATTCAAGGGTGAACCAATTTTTTCAGGCTGCCATGGA
TCTCTCTTTGTTTAAGTCCACTCTTTTTGGACTCAGACTATTTGTTTAGGGTGTTTTGTTTAGTTTTCGAGGTTGCGCCC
CCTTTTCTTAGACTTGTTAGTTAATCAGAGTTTTGGTACAATGACTTTTAGGTTCAAGGGGTTGAATTTCCGTATTAGTT
ATGTTTCGTTGTTTTAGTTGAACCACTGGAGTTTATGGGGACTCCATTTTTATTGTCATTTAAACCAGTTTCATATCTTT
AAATGCGTAGTATTTTGATTTAGTTGCTTAGTTGGGTTGTAGTAATGGTTCTCCCATCGGAGGGTTAGTGTGGGTGTCAA
TCACGACGATTTGAATCGTGACAAAATTGGTATCAGAGCCTTAGATTTGTTGATCTCATTGTACCAAATCGAGTCTAGTA
GAGTCTTGCGGAACGGTACAGAGACGTTTGTACTTTTCTTCGAGAAGCTATATGACTTTAGGAAAAACTCATTTTTTTCT
ACTCCTTTCGTGCTATGAGTTGAATCCAATTGGTATATAGGTAATACAAATTGGTATCTAAATTCCTTCACTGTATTTCG
CATCTGGTTAGTAATTGAGTTGTAAAGGTGGAAATAACAACACCAGCAATAGAAAATGTGTCTTTGGAAATAAACATGTT
TCCCCAATTCGATATGGGCATGTAATGACTAGTAACAAACATGAGGGTTTTATTAGGTTCTTAAGGTTGAAACATTCATT
TTTCATGGGTACTGAATCTTATGATTTTCTTGTTGATTGTCATGAGTTGCTTCATAAGATGGATAAGGTAGTGATTTGAC
GTTGAGTTTATGATATACTGGTTCAAGGGAGACACCAAAATGTGGTGGTGGTCTCATGTTGAGTGCTGACTAGTAAATGC
ATTACTCATGACTTGGGAAACATTTGATAGCTATTTGTATGGAGAAGTATATACTCTGAACTTTGAGGAATAATAGGAGA
GATAAGTTCTTGAATATAGAGCAACATAATGTATTTGTTGCAGCCTTTAAGGCAAAGGGTTGTGTTTTATCCAAATATGG
TACTCCACTTTGTTTCAGTCTAGAAGAGAAAATTCGTCGTGTCGTGCAGATTTAAGCTTATAGGTGGCTGCTTTAGCAAA
AATCTTTTCAGGAAGTGGTTTATTTGGTGACAGAGGTAGAAGGGAGTGAGTCAGAAGACTTTGCCAAGGTGACAACATCC
AAGAAGTTTTGTAAGGGAAGGCTAGATAATGAACACCATTACATGGAAAATGCATTTAGTGTTGTTGTCATATCATGTAT
GGGTTGCTTAGTAAATGGTGAATCATGTTGCGACAATTGAAGTTAGAATCTCTATTACAATTTCCTAGATTTAGTGTATA
TCAAAGAGGATCATTATGCGACTACTACAATAGCAGTGATGCTTACTTGGTTAAGTTATTATGTGTGTTAAAATTGTGGA
GAACCTGGGCATATGATGAGGAATTCAACGTGGCCATGGATGCCGGGGAAATGGTAGTGTAGGTAGGGCAGTGCCGCCAG
GCAAGGAGGTTGTCCGTCAAGATGACTGGGCTCAGTTTTATGCCTTTTTGGGTAAGACCGAGGCTGAGGTGTCTGATGCA
TTGTCTTGTTTGATATGGGTTCTACTTATTCATATGGGTCTGTTTAGTTTACCTTGGGATTTGATGCGGTTTGTGAGGTG
TTTGATGCCTCTATCCATGTTTTACCCCAATTGGAGGTCAGTCATAGTCTCCCAAGTATATCGTGTTTGTCTTGTTCTGT
TTATGGGTTTTCAGACTTGGGCTGATTTGGTTATGTTGGATATGACTGACTTCGATATAATCTTAGGCATGACTTGGATG
TCCCCCTATTAGGATGTGTTTAATTGTAATGCTAAGTCTATGACTACAGAGATCCCGGGTAGGGAAAAGAGAGTGGGAAG
GGGTGTACAAGCCTAAGCCAGCTAAGGTCATATCTTTCATTCGAGCTAGGAAACTGGTGAGGCAGGGATGTTTGGCATAT
TTGGCTCATGTTCGGGATGTTGAGGTTGAGTCTCCCTTTATTGAATCTATTCATGTAGTGCCTGAGTTTAATGAAGTGTT
TCCTACCGATTTGTCTAGTATGCCTCCAGATAGAGATATAGATTTCTACTTTGACTTAGAATAAGATACTCGCCCCATTT
CAATCCCTCCTTATCGCATGGCTCCGGTAGAATTGAGAGAGCATAGGGTTCAAATCCATGAGCTTCTTGATAAAGGTTTC
ATCAGTCTTAGTACTTTCCCGTGGGGTGCTCCTATTTTGTTTGTTAAGAAAAAAAATGGTGTATGAGGACTGGTGATTTT
AATTTAGGCCATAAAGGAGTGGATCGATACCAAAATGGCAAGCTTATGGCTTGGGTGAAGGCAATTGAAGATTTTAGTAA
GAAAGTACGTATAAAATTAGGTTAGTCCTTTGAATTTGATGGGTATGCCTGAGTTGGAGGTATCATGTCGATGTAAAGGT
TGACTTCGTAGCGATATCCAGGGCTAACCGAGTGTAATGGTAGTAAGAGTTCGTGATGGATTGTGATAGAATGCAACTAT
ATAATAAGATTGTTGGTTAAGCGAATTTGGTATAGTAATTACGACTCGTGAGTATCTAAAGTTGTGGTTTCCTAATATTT
GGTGAATAACGTGGTTGTATGGAAGGTTTTAAGAGATGGTGGGACACCACTCGAATAGAATTTGAAAGAGCTAGAGTCAT
AATGAAGAAAAATAGTGGGATGTAGTACAACCCTTAGAGAGAGGCAAGAGCAAGAATATTTTATTTGAATGAAAAAGCTA
AAGAGGTATCTTCAGAAAGGTAGATAATTGGGTTCAGAGACGCGTGATTTCATTCGTTTTGATGTGGCTATGGTAATAGT
GTCATGGGTCTATCAGATTGGTTAAAAACTATTGAAAAAGACTTTAGAAAAGAGTGTACATACATTAGCTTGAGTGTGAT
GATAAGTGCTTTGTTTTGTTTTTGAGTTTAGAAATGAGTACGATTGAATTTTTAGCGAAAGATATTGTAAGATCGATGAA
GATGCGATCAAATGATAAGTGAAGATCCATGAATTCATAAAAATCTTCAAGGTACAAACTAATATTAATAGATAAGGGGA
ATGTGTTATACGGTTGAATTTACAATTCAGATTTTTTATGGTAAGTCTACATTCGTGGTGATATATGTTGTCAAGGTATG
AGTTGGCAAGGTGAGAAATGATCAATTGTATCAGGTATTGAGCATTTGAAAGAACTTACACCTGGGTTGAGCCGTAAAGT
TTAGTACTGTTAATTGTTAAGTACCTAAGAAAGGCTTTCATTTTAAAATGTTGGTTTATAGTAAGGTAAATGGTCGGAGT
GTTTCTGATGGTTGTTAGTATTGAGAGTGTGGGCTTCAGTGGAATGATGTGAAGAATATGTGGACTCAACTGAATGGAAA
GGGTTGGTATCGGCTCTTCGGAAGAAAACCTTTACTGTTATTTAATAATTATCTGTAAATTCTTATGTGACCATCTATTT
CACTTTGTACATGGTTAAAAACATGTTTCACTAGCTATACTTACGTGTGTTTTCACGTTTGTGGGTGGATCCTTAGTGGT
GGATCAAGTGCACCAATCCTGTGATGTTCTCTAGGTAGAATGTGGGGATTATTGGGTCAAATTATACTGTTCTTAAGGGT
AATCTACAATCGCAATTGCTAAATCTAGCATTTCGATAGTGTTGTTAGGGGGTTTGTATTCTTGGATATATCCTTCGATG
AGTATTTGATATCTAAAGATCAAATTTTTAAAACTTAAGCTCATAGGAACTTATGTTGTGGAATGGAGATGTTGTTAAGA
ACTATGATTGTGTGGGTATTATGAGTGTGTGTTGGTTGGTTCAGGTTCACTTCTAATTGTAGCAAGTATTGATTTGGATT
ATCATGCTTAAGTGTGAAAGAATTCGTCCTGATAATTGTGTCAAGGTTTTTGATATCATGTTGCAAACGCGTGTATGATC
AACTTTGGTAGTTGTTGGGAATCACTTTTGTTGTTAATTAAGTTTACATACAACAATATTTATCACTCAGTATTGAGATG
ACTTCTTTGAGGCATTGTATGGGAGGATGTGTAGGTATTCAATTGGTTGGTTTGAGGTTGGAGGTGTGAAACCCTTAGGG
GGTTGATTTGGTGAAATATGCTCAAGATAAGGTGAGAAACATCTAAGCAAAGCTTCTAGCAGTCCAAAGTCGACAGAAAA
AGTATGCAGACGGTAAGGTGAGGGACATGGCCTTTCAGGCTAGTGAACAAGCCCTTCTAAAGGTGTCACCCATAAAGGGG
GTAATGAGATTCAGTAAGAAGGGCAATCTTAGTCCTCGATATATTGGCCCCTTTGAGATTCTTGACGTTGTGGTGCCAGT
GGCTTATAGATTGGCCTTACCCCCTAGGTTATCTGGAGTTCATCTCGTATTTCATGTGTCCATGTTGAAGAAGTATCATG
GGGATGAAGATTACATCATAAAGTGGGACCGAGTGTGGTTAGACAAGGACCTTCAGTAGGAGGGGGAACCGGTTGCAATT
CTTGATCATGATGTCCGGAAGTTGAGGACCAAAGAGATTAAGTCTGTGAAAGTTCAATAAAAGTATCGTCCAGTTGAGGA
ATCTACTTGGGAAACAGAGAAAGACATACGAGACAAGTATCCCCAGTTATTCAATGATTACGGTACTACTCTAACCTTAC
TTTTGCCCCTTTTTCCTAGTTGTCACTCAGGGACAAGTGATGGATAAATTGGAATCTATTATAACGACTTATTTCCATCG
TTATAGAAAAGCCAATGGGGAAAGATTTTGGGTCAGAAAAAGTTTTTGTAGTAACTTGGAATTACCTAGCCTAGTCCAGA
TGTGGACGGAATCGGAGTCACGAGAGTCTAGGGAAAGCTGGTGATGAATGAAGGATTCAATAATGAATTTGGTTGCATGA
ATAGATAGCTAAGACGTTAAGGAACCCGTACGACTTTACGGAATCAAATTCGGGCAAGTAGAACTTTCGAAACTGATCTT
AGCGCGAGCATGTAGTTTTTGAACGTCTTGATTTAAGGTGTGTTGTGAAATGGTGGTTTGAAACTTAAATTTCAAGGTTC
TGTCTCCGTGTAAGCCTCCAGGGCGGGGTCGATGTGGCGGGTTGGGTCCCTCTACGGCGGGCCAGTCGCGACTTAAGTCA
AAATTAAACCCCAAAAACGTTATTTTCTGCAAGTTTCATTTTTGAGAGCTAGCAGACGACCCCAAGCAATTTCTTTACTG
TTTTTCACTACTTTTGGTTCCAAAGTTCAGGATTTTACTCCCCTAATCCATTTTTCGATCCGTAGAACTTAGATTCTTGG
TTAATTATTATTGGGGGAGAGTTTTTAGACTAAAATTGATGGTAGGAAAAAGCCCTAGTTGCACCTTAGGATCATGGGTT
TGGTCTTGGGTTATTGGTTTTGTTATAACCCTGATAATTAGACTTTTGATTGTTGATCCTTGCGTATATTAATTGTTTGT
AGACCTAGAACAAGCGGAAAAAATCCGGAAAGGGAAGATTCAAGTGCCTTAGAGGGATTCAAGCTTGGTTTCGAGGTAGG
TGATGGTTTGATTTCATGTTTGTGTGATGTATGTGGGTATTTGCTTCATTGTAATGCATGTGTGTATGTGAATGTATCAC
TATTGATCAAACCTAATGTAAATTAGTATGAATGAAAGATTGTATACCATGAATCAACACTTGATTGTATGATTTTGAGA
ATGTACATTGTGATTGTGATTGTGGTATGATGAATGGACCGGGTGTCACATTTCGACACACTAACTGGGATCGGGTGCCA
CGTTCCGGCGTATATATTGGATCGGGTGCTACGTTCCGGCACATATATTGGTTCGGATGCCACGTTTTGGCACATATATT
GGTTCAGGTGTCACGTTCCGGCATACTAATCGGGATTGGGTGTCACGTTCCTGCACACTAAAAGTTTGGGTATGGTTTCC
ATGAGAGGACCATTGAATTGTTATATCTGCTTGTATTGAGAATGTGAAATTGTACATTGCTCCTTAACCAATGTGTATAT
CTATTTTGTACATGTCATGTTTACTATGTTGTAACTAGGGGTGTACATAGGTCAGTTTGGTTTGGTTTTTCATTAAAAAA
TACTTAAACCAATTATGTTGGTTCATTAAATCTAAAAACCAAATCAAACCACATAAAGTCGGTTTTTTCGGTTTCGATTT
TTCAGTTTTTTACAACTATACGGTATTTGCAAAAGAGATCAAATATTTTTTTCACTTACCTGTGTGATAAGCTAAACTTA
AAAAATCTTAAATGAATAGAAATTTTCGAAAAGACAGTAAAATTCACATGAGTACAATTTTTTTTTTTTTAAATATCAAC
GTTCATTATGTTAAATTAATAAGATTAAAGGCTAGAGGCAAACTGAATACAAAACAAAAAATTTACAAAGTAAATTGTTA
ACTTCGAATTTCAAAAATTATAACAATATAATTGTACCTTCGGATCTTAATACAAAATAAAATATTTACAATTTTTACAT
GCCCAAATTTGAAATAAAATATATAAACATTGGAAACTATAAACTAACTAAAAATATATTAACAAAGTAGATTATAAATA
ATATTTTTTATCTATAAATAAAAGTATATATATATATATAATATTTACAAAATTTTACAAGCCCAAATGTGAAATAAAAT
ATATAAACATTAAACTATAAACTAACTAAAAATATAAACAAAGTAGATTATAAATAATATTTTTTATCTATAAATAAAAT
AAAATTCTCTCTCTCTCTCTCTCTATATATATTATTTCGGTTTGGTTTGGGTTCGATTTGACTTTTTTTCTTTTAGTACC
AAACCAAACCAAACCAAGAGTGGTCGGTTTTTTTTTCAACCGCCAAACCAACCAAACCAAACCACAAATCGATTTTTTTT
TCCGGTTTGATTTGGTTCGTCGTTTGGTTTAACTTTACGGTTTGGCTTGTACACCCCTAGTTGTAACTGCTTATATATGT
TGTGCTTACTGGAATAGCCGCGTGATCCTACCAGTACACTGCGGTTGTGTACTGATACTGCACTTGCTCATTCTTTGTTG
AGTACAGGGCATCTTCAGGCGGCTACTGACAGACCTTAGTTAGGTGACTATTGAGCGTGACCAGATTCAATGGTGAGCCA
ATTCTTTCAGGCTGCCATGGATCTCTCTTGTTTAAGTCCACTCTTTTCGGACTCAAACTATTTATTTAGGGTGTTTTGTT
TAGTTTTCGGGGATGCACCCCTTTTCTTAGACTTGTTAGTTAATCAGAGTTTTGGTACAATGACTTTTAGGTTCTAGGGG
TTGAATTTCGGCATTAGTTATGTTGCGTTGTTTTAGTTGAACCCTTGGAGTTTATGGGGACTCCATTTGTATTGTCATTT
AAACTTGCTTCCGTATCTTTAAATGCGTAGTATTTTGATGTAGTTGCTTAGTTGGATTGTAGTAATGGTTCTCCCACCGG
AGGGTTAGTGTGTGTGCCAATCACGACGGTCTGGGTCGTGACCCCTTTAAACTCAATAAAACACAATATATCAAAACCCT
TCTGACCATTGACCAAGCTCATATGACATTAAGTTGGATGAGTTTGCCAGAGTGTGTGACTACACATAGGGGTGTCAATG
GTACAGTTCAATTGGTTATTTTTTAAAAATTATACCATCCCAAATTTTTGGGTATTTTATAATATATATAACCAAAATTT
AGACTTTTTAAAACCATTCCAATCATATCGATTTCTCTTCGGTATCGGTACGGTTGAGTTAATTTTTTATTTCTTTTACT
TTTAAAAATATCACCTCAAAATATATTACTATTAATATATTTCTTTCACAAATATGTTCTTGAAGAAGCACTTGAATTCT
ACACCAAAAAGACAAGAATGAAAAATCTTGTTGCCGTATTGTTTGATCTTAAATATTTAATATGAGTGTTTGGATAATTT
GTTGTATCGTTTGATAGAGTAGATATTACAATATCTTTTAATTTCAAACCTAATTAAGTAAAGGCTAAATTAAAGAGCAA
AGACCCAAAGTCATTTAGTCACCGGAGGCTTAGGTCCTAAGTTATATTTATATTTGAAAAATGTTATAAAATATATTTAT
ATATTAAATTTAACGTATTGTTAATATACAAAATATATTTACATACATGTAAGGTTATTCGGTTCGGTTCGGGAAATTTT
TAGTTTTTTTCATAAATTATAAAGACCGTCCCAATTGTTCGGGACAGTTATACACTTAAATAAAGTCCACTATTTTATTG
GAAAAAAAGCATAAATCGGTTCGGTTCGGTTAGATTCGATCGATTCGGTCGATTTTTCATATTCTTTTGACACCTCTAAC
TACACATATTTCAAGGCAAGTGATACCATATTTAAATTTTAAAAATATTAAAATTATAAAAGAATAAAATAATAAATTTG
AAAAGCCCTTCTTCTTCCGCCACTTCCACCTACTTTTGCAACTATCCCTATCCCTGCCCAACCCCTTTTTCCTTTTTCCC
ACACCCAATTGTCATCTTCTTTACTAGACTTTGACATAGGCACCTCCTTGACATCATGACTATTATCAGTGAAGGGGGAT
AGCGGCATTGGTTTCATGGTGTTGCTCGTCAGAGTCCATTGATTCATAGTGGAGTGAGAGAAAGAAGTGGCGCTGGTCTA
TTTTTCGTCAAAACGGAGGCGGCGAAGGAATTCGCTACTGCTGATTTTGTAAATATTGGAGAAGGAGGAAAGAAAAATAG
TGGGTAGTTGTGTGGAGTTAAAAGATTATTATTTTACCATACTAATATATTTAGTTAATAACTTTTTAAAAAATAGTTAA
TGAATATAATTATAACATGTTATTACAATAAAATTTCACTAAATTAGTACTCTATAAATTAATAATTTTTCTAAGATAAT
ATTTTTCTCCGATCCCGACTTGGGCTAATGGATTATCCACTTCAATAAAATAACAAGATACTATATTTTTAAAAGACCCC
TATATAAATATATGGTCTCATTAATATTATAAATTAATAATTCTAAAGACAAATATACCTAAGACAATTTAGTGAAATAT
CATTCAATTGTGTTTTGTTCTCTGTTAAATTTTAAATCTAGTTGAAGCTCATCTCTAACTTTTCTTATTGTATCCAAGAG
TTCTAGTGTTGCTTTTTGAACTGCACTATAAGATTGTGAAGAGTTTGAAATGCGATAAGTACTTCTTTACGCGTAACTAG
TTTCAAAGGTATTGTATCATCTTCAACTTCATCATCAACATTGATGTATTCATTGTACTCTTTATATATAATAAAATTAT
TTTCTATGTTAATTCAATAAATACGATACATAAATTAGTAAGATACAATGATTTTGATTTAATCAAAATTAACCTTCATT
GAATCTCAAAAACTCTTTAAATTAATAAATACTAGTTTATCGATTAAATAATACGTCTATAAAATAATAATACTTTATGG
TCTCACATATATTAATTTAGTGATGTTTTACTGTAATTTATATGGCATGTCATCTATTTAAGGGCGAGTAAACTACACAC
ATGGTAGGAGGAGTTTAATAATCTTCTTTTTACTTGAGTTTAAGGGCTTAGTTGGTAAAAAGTTAAGTAGAAGTGTCCAT
AATACAACCTCCTGCAAGTACAGGGATCCATTAGGCCATTTTGGCATTTTATAATCAGTCAATGCAAATTAGTTTTTGAA
AAATACTATCTCCGTCCACTTTTAATTGTCATAGTTTCCTATTTAGAGTCAAACGATAATAAATTTGACCAACATTTTAG
AATGTATTTTTTCATCATATTGATATGCAAAAATTGGAATTTATAGCACTTTTCGTATAGTTTTTGAATATCTATTTTTT
TTTAAAAAAATATCAAATTCACATAATCTAATTTAACTTTGAAAATCAGTCAAATTGACTTTTGAAAAGCACAACATGAC
AATTAAAAGTGGACAAAGGGAATAGTCATTTATATCAAATGTCATGTATATATATATATATATATATATATATATATATA
TATATATATATATATATCTTTANNNNNNNNNNNNNNNNNNNNNNNNNNNNNNNNNNNNNNNNNNNNNNNNNNNNNNNNNN
NNNNNNNNNNNNNNNNNNNNNNNNNNNNNNNNNNNNNNNNNNNNNNNNNNNNNNNNNNNNNNNNNNNNNNNNNNNNNNNN
NNNNNNNNNNNNNNNNNNNNNNNNNNNNNNNNNNNNNNNNNNNNNNNNNNNNNNNNNNNNNNNNNNNNNNNNNNNNNNNN
NNNNNNNNNNNNNNNNNNNNNNNNNNNNNNNNNNNNNNNNNNNNNNNNNNNNNNNNNNNNNNNNNNNNNNNNNNNNNNNA
AATAATGAAAATTCAGATTTAAAAAATAAATACAATTAGTAACGTAAATATGAATAAATTAAAACATTGACCGTCATTAA
TTTCCATTCAATAACTAAGATGAGAATAAGTTGAAATCCATGCCTTCATTAATTGCCCATAAATTACGCCTAATATATAA
TTTGGGTTGTACCTAGAAATAATGCATATGCATAGTTGGATATTAAAATAATGGATGCCAATAATTATAGGATATATCTA
TATAATCCATGACTATTCACGTCGATAACGTGCAAGTCACTATTCTCATAAAATTACTCTTATAAAAGCCTTTTTTTTCT
CCATAGAGATTAACAATTTTCATACTCCAAAATCACATATCAATTTTTCATCCCTTCAAAAATATGCAAAAACAAAATCA
TAGCCATTTTAAGCCAGAGAGATCATGGTGCCTTGTTATATCATTAGTAGGTTTATTAGGAGGTGCACTTTTTATTTCTC
TTTTTCTCAAAACATCAAACAATTTGATCGGTTGCAACAACAATAAAGCTCAGGAGAAATTTCTCGTTGATAATCCACAA
CAACTTTTGTTGGATGCGATTTTACACTATGCTACATCGCGAGTGATACCTCAACAAAACATCAACGAAATCAGGATATC
TTTTGACGTTCTGAAAAATCGTTCTCCTTGTAATTTCCTTGTATTTGGTTTAGGCCATGATTCACAAATGTGGGCCTCAT
TTAATTCCCGTGGAAACACATTGTTTCTAGAGGAAGATCCGAAATGGGTCGAGACTATACTAAAAGACGCCCCGTTTCTT
CACGCGGAGACCGTGAAATATCGGACGATGTTATCGGAGGCAGATGAGTTAGTTGAACATTTTCATAAAGAGCCAGATTG
TTCAGCGAAGAAATCATTTATACGTGGCAATCATGACTGTAAATTAGCATTAGATATGTTATCGGATGAAGTTTACAATA
AAGAATGGGATCTGATTATGATAGATGCACCACGAGGCTATTTTGCAGAAGCACCAGGTAGAATGGCAGCTATTTATTCG
GCGGCGGTTATGGCGAGGAATAGGAAAGGAAAAGGCGTTACACATGTGTTTTTACATGATGTGGAACGGAAAGTAGAGAA
GATTTATGCTGAACTTTTCTTGTGTAGGAAATATTTGGTCAAAGGTGTAGGAAGACTTTGGCATTTTGAGATTCCTCCAT
CTTCTAATGTGGGAGATAGTTTTTGTTAGAATTTATTAATGCACCTATCTCTACTTTATAATTTTCTCCAGTTTCTTTCC
ATTCCCAATGTTATTTAAATATTGGTATTGATTTTTCCAAATTCCCAATTTTCTTTGTTTACATTGACTCAAACTAAGTT
CTTCATTCTCATTTTTTCTTAATTTCCAGGAAACTATGATAGGCAAAAGGAGTACGGATTAATTAAGAGTTGCTATTCGG
CCACAAAATATTTAGCCCAAATAAGACCCGACATATAGAAAATACATACTCGTAATATCCTTACAAGAGTTGCTAAATGG
CCACAAAAATTTAGTCGCCACACACGTAGAAAATACATAATATCCATATGAGTTATGAGAGGTGCTAAATGGCCACAATT
ATCAGAAAAAGAACTACACTACCCTTTAAGAAGTCAAATCTTTATTACTATTTTCTAAACTCTAAACATAAGTGTGAACG
AAAACTTTTATGTTTAATGAATTAGAATTACTAGTAATTGTGTGAATGAAATTATTTAATTGGCTTTATAATATGGAACC
CACCATAATTTTACTTAACCTTTTTTAATTCTTTCTAATCCACTTTTATTTTTTGGTTGCATAAAGTACTGAAATTTCAT
ATATTTATGTGGGAGCTAATTACATCCTATTCTGGTAGTTCATTCAATTACAAAAATTTTGGATTTTTTATTCCTCTCGA
TTACATTTCTTGATCGTTCGATAATTTTTAAATGATTCATTATTTAATGGGATGGATGTATCTAAGAGAGGATAGGAATG
TATCCGAAAAGGGGAGGGATGTTCCTCTTTTTTTTCATCTTTTCTCTCGTCTTTCTTTTTTCATTACCTTTAAAACTAAT
TTTGGATAAAGTTTATCGATTTTGAACTTATAACATAAAATTTATTTATTTTTATTATATACAAATCATCCAATTCTAAA
ATCAAGCACACAAAAAAATTAATTTTAAAAGTCATTCAACTTTAAATTAATCACACAAAAGTCAATCTTTTATATTTTTG
TCACTTAAAAGTCATAAAAAATTTCAAGTTGACTAAAAAGTAAATCTCACTATTTTATATTTTATAGAGAAAATATGAAC
GCTCCAAAATAAGTTAATTATATCCAAAATAATTTTAGAAACCTCCGATTCCCTTGATATTTTGCTTCATAACACAAAAC
TTGTTGGGAGTATACAATATTATTGCAATTGCTTTCGTTAGTTTGATTCTTTATAATAATTTTAACTCTCTATCATTAAA
TTGACAATTTTTCTTAATAATATACTCATTGTATAGTAAATTTCGTAAACAATTTTTAAAAATTAAATCAACTATTTTTT
GTGTAATACTCCTAACTTTTATGTGATGCAAAAATAGAAAAACATAATGTTTATACAATAAATTTAAAATTAGATGACTT
TTATATGACAAATTAGCTACAACATGATAGTCAGAGGTACTGTTGTTCTTTCCATACTAAAGAGTAAGACGAAATTAGCT
TCAATCATTGCCAGTAACACTACATAAAAAATATCATTAGCGGTAATTAATTAACGGCAATAACTTAATTATCGCTAACT
ATGTATTTTTAGCGACAATTAACACTTTTTGCATATGTCCCTAAAACCTTTAGTGACATTGGTTCTAATGGTATTTAACT
AATACCGATAAAATTTTTAGCACTCTTTATTAATGTCTATATTTATTGTCGCTAATTGACCTTTCATTAGACAGGACATT
CAACAGTAAAAAATGATCCTCAAGTACTTCAACTCTTTGGCAATCAATATTACAAGGGTAATATAGGAAGGTTTTAATTA
ATACTTTCTTGATTTAGTAAGATGTTTTTAGTATAATGATCAACTAATATGGGATGGAGGGGTAATTAATGGTACAAGAC
TTGTGCTATATGTATTTATTTGTGTCATAAATTGATTTTTGTTCAAATTTTTAGCACTCAAGAAGATCGCATTAGTCAAG
GAAGCAGCATACAACTCAGATGATAACAAATTGGATACCAAAATAGAGAAATTAAAAAGAAAGTAAACTAAATATGAAGA
ATCAAGAGAGAAGCGTTGCAGTTACTTGTTCAATATTCAAGCGGGAGAAAATCAGACTAAATTAATTGACACTAGAGTAA
AGTCTATCGATCGACAAACATTGAAGAAGCAACTGCATCATAACAGTGCTGTCTACAATTACAAAAACCCAATCATGCTT
AGAACTAACACTCCCAACCACGACTAAAGCATAAACATACCATCAATGAACACAAACACCAAACATTGTTCAATTTAAGT
GTTTTTTGAATATTAGAGAATACAAGATCAAATTCATATATACGTTATGTGCTTCACCTTTTACCTTTTTATATGATAGC
TAGGCAAGCAAACAGTGAGTTACAAAGAAGGGCGAGGGCTCGCTGAGAGAAATGATCAAGCAAGTAAAAATGCAAAGGAA
TAAAGGTGTATGTATACCAAGTTCAAATCTTTACCGGCATTCGATTGTCTGATTAATTAATTATCAAATACAATTTCCAC
AAAAGCAGATAACACTTAGCTTGGTGACCTGCTCCTTCCTGTATAGATGAAAAAAGGGAGATATCACAAACATCGTAAGG
AACATGAACTACTGCAATTTCTAAAGATTTAACTGTTGAACATACATGAAGCTGCAAAGCTCGTCTTTTTTCACAAAGAG
ATCGCTTACGACAAAACGGAACCATGGAAAAAGTTAGACTTGCCAGATTCATTTGCACTGACTGCACAAAATAAAATTTT
AAGTTAAAAAAAATGTAGCACAACTAAACTTCATGGAGAATATCAAGGGTATAGGTGACATTACCAACACAGTTAACTTT
CGGACTGAAATCTTCAAGTAACAGATCATAGAATGAGGGAATACAGAGAAGAAATATTGTCAGTTGATCGCCTTCCGAAT
GGTTTCATCATATACTATGTTAGAGGTAGAATAATCGTCATGGCTAGTTGGTGTAGGCGGCCGGATCAATAACCTCACAC
AACTTTGAACTTTTTGCTCTTGATAACGCAACATAGAGCTGGCCATGTGAAAAAACAGGTTCTCACAAGTAAATTCCAAA
CAAATCCAAAGTTTGACCTTATGCTTTATTTAAAGTCATAGCATAGCACAGTCTAACGGAAACTGCGTTCTAATTGGACG
GGTATTTTTTCATCTTGTGATGATAATAATGGTATTCTTGGAATAAAAACATGTGTATTTTTTATATCTCCTGTGGTAAT
CTTAGCACTAATAACATGAGTTCTAAAATCACAGCAGGCTAATCGTGTACCATTACATAAACCTTCAGATGGATTTAAAT
TTCGTAGTAATATAATTGGGCAATTCTCTTTCAAATGTAACATATATGGAGGCAAACTTGCGGGATTTAAAGTGTGTAGT
AGATCTTCAAATTGTGTTTGATTGTTAAATTCAAGAGCTTCATCAGTGCCAATAAATGTTTTTGATTTTCCACCGAATCG
ATGGATAATCATGTCATTGATTTCATCGACAAAATCATTCTTTGTTGTCAAGATCACACGAGAATCTGTAGGATATGAAT
TAGAGTATGGTGAATTTAAGTTTCCATATGTAGCGGTGAAGAGTTTATCTAGAGATTTCTTTTTCAGTTGCGTAAGGAAT
AAGCAAAAAAATTGGAATTTCAATCTTGTTTATCGAGCTGATTTTTTCTTGTCCATTTCCAACTCTTAGTAGATAATCAT
AAAATGCGGGATCCGTTTTTGCTCTCATATTTTCAGATAACTCAATTTTTTCAAGTTCATTCCAAATGGTAGAATATAAC
AAGCTTTCTGCAATAAAATCTTCCTATTTTCCATATCGTACAACATGAAGAGTTTGTCGGAAATCACCTCCTAAAACTAC
AAATTTTCCACCAAATAATGTTTTTGTATCCATCAAGTCTTTCAAGAATAGATTCAGAACTTCCAACATTCTTTTTTTAG
CCATGGACACCTCATCCCTCACAATCAATTTTGCATCTCGAATTAAACCTGCTAGTGAGCTTTCCTTGCTAATGTTACAA
TTTGTGTTATCATCAAGGTCAATAGGAATTTTGAACCGTGAATGTGCAGTACATCCACCTGGAGGAATAGAAGCAGCAAC
ACCAGAGGTAGCTGTTGCTAAAGCTATATATCCCATAGATCGTACAGTTGCTAATAAAACACGATATAAGAAAGTTTTCC
CAGTTCCTCCTGGACCATCAACAAAAAATGCACTCAACTTGTTTGAAAATATTTTGTCAGTAATCACATTATATGCAATC
ATTTGATTTTTGTTTAGTTTTTTGTGTAAGAGCAGATCGTCTTCATTTACAATAATAGATCTTTCAAAATGAACATTTTT
CGCCTCTTTTGCCATTGAAGAAGGTCTGATTGTTTCTGAGATGAGTTCATACTCATTTATTTCATGGCCCATAGAATGTA
AAATGTCGTTGATATGATTCAAAGCTTGATATCGTATTTCTTTTATTCCAACAGTTTGCAACACTTTATAGTCTTCGAGC
ATCGATTCTTCAAACTGTTCCCATAAATTTCTTGGGTTAGTTGGACTACAATACACCAATAATGTAGCAAATAAACGTCT
TAAACTATATGGCATCTGATAGCATGCGACTTTAGATATACACTCTATCAAACTATTGTCACAGCGTAGCAATTCTCTTT
TCTCGACAGATTCTTTGAAAGTACTACAAGGCTTTCCATTTACAGTCAAAAGATCTTTATATGATGTTGGTCCTCGTACA
TGCTTCAATAGTAATCTAAGATAATATCGTTCTCTTTCTGTTGGATGACATGTGACAATACGTCCAACATCACAACATTT
TTGCCTACGTGCCCAAAAATTTTCAGTGGATGACCAGACAAAATACTTAGAAAAGTCTTTGTATAGTAGATTGAGTTCTA
TAGAATATTTGTCAGTTTTGTTCATATGGAAGATCTCAGTTAACATCGTTTTTCTGATCATCGGATTATTCACAATTGCA
TTTATATTTGCATTGCTCTTAAAAGAAATGAATTGTTGGCCTTCTAGATGTAGTTGGAGACGATAAACGCTAGGAGACAT
TTCACTTATAGTAAAACCAAAGAGACGCCAAACAACTTCTGGAGGTGATATCCATCTAGCAAATTGATACTGTTTTACCT
CATTTATTCTATGGATGTATCGTTATTTTGTACACAAAATGCTATCTTGTCATGTCTTTTGTGTTGGGAAAGGCAAGCAC
AAAATAAATGTGCATGACAGGGCAATAGTGAAAGAAAACCCAAGTCAAAACTTTCCCTTCTATTTGAACCACTATAAGAC
AAAATAATGCAAGAACAAAACTGTTTGGGTAGCAAACAAATTAACCAAGAAAGAAAAATAAATTAACACACGAGACACCA
AATTTAACGTGAAAAACCTCTTCGGTGTGAAGAGTAAAAACCACAAGGACAAAACTCCACTAAAATCAACAAGAGTTACA
AAAGTGTTCTCCAAAATGGTCACCAACAAAGTTCCAAACAATGAGCAACACAACTACAAGATAGCACCAAAAACTAGAGA
AATAAAAGGAGAAACACCCAATATACATCTACTGTTCACGAGCAAAAATCTCGAGCTACAGGACTCTAAATCACCCTCTC
TTAGTTCCCAATTAAAGATCAAGTTGAAAGGAACAAGTTGTCCAAATATCAGCTCAATAAGATAAGAAATGAAGTGGGAA
TCACGATTTGAAATTGGTTGCTAGGGCTTGTGCGAAAATCTGCACTCTCTCACTTTTTTCTCTGTGTGTGGCTGCTCTCA
ATCTCTTGTGATTCTTATCAAATAAGACCTAAAAGAAAGTCTTACATATGCACCATAATATTGAGCTTATGGGCAAAAGT
GGACTAGTCAAATTAGGCTAAATTTATCCACAAAGGAAAGGAAGGAGACCCAAAACCTTGGACTTTTATTTATCCACATA
GGAAGGGAAAAAGACCCAAAACCCAACAATTCTCCTCCTACCGACTATGTGGAGGAAACCGTCATCCCAACGATCATGCA
ACATTCTTCAAACTTCCCTCTTGGCAAAGCTTTAGTCATCATGTCGAAACCATTATCATTGGTATGGATCTTTTCAAGTT
CAAGCAACTTAGAATCCAACACATCTCGAATCCAATGATACCTCACATCAATGTATTTAGAACGACCATGAAATGTAGAA
TTCTTGCCAAGCTGAATAGCTCTTTGACTGTTGCAATAAAGCACATACCTCTTTTGAGCACAACCAAGTTCCCCCAAAAA
TCTAACTCTTTGCAAGCTTTAACAGCTGCAATAAGTTCAGCCTCAGTAGTAGATAAAGCAATACATTTTTACAACCTAGA
TTGCCAAGACGGAGCTCCCCCTACAAAAGTAATCAAGTAGCCTGAAGTCGACTTACGAGTATCAACATCACCGGCCATAT
CTGAATCAGTGTAACCACAAAGAATAGGCTTCCCTGTACCAAACTATAAACTCAGACTAGAAGTGCCACAAAGATATCTC
ATAATCCACTTTACGACATTCCAATGCTCTCTTCCCAGATTAGAAAGAAAACGGCTAACAATACCAACAACATGAGCAAT
ATTTGGTCTTGTACACACCATTGCATACATCAAACTACCAACAACTGAAGCATAAGGAACTTTCTTCATATCTTTCTTCT
CACCATCACTGGAAGGACAATGCTTAGCACTTAATTTGAAGTGCATAGCTAAAGGTGTACTGACAACCTTAGCTTTGTCA
ATGTTAAATCTACGAAGTACTTTCTTAATGTACTTATCTTATGACAACCACAATTTCTTGGCCTCTCTATCACGGGAAAT
CTGTATGTCAAGAATCTACCTTGTTGGTCCCAAGTCTTTCATAGCAAAAGACTTATTCAACTCTTGCTTCAACTTTTTAA
TCCTGCAAGTATTATGACCAATAACAAGCACATGTCTACGAAGTACTTTCTTAATGTACTTATCTTGTGACAACCACAAT
TTCTTGGCCTCTCTATCACGGGAAATCTGCATGTCAAGAATCTACCTTGTTGGTCCCAAGTCTTTCATAGCAAAAGACTT
GTTCAACTCTTGCTTCAACTTTTTAATCCTGCAAGTATTATGACAAAAAACAAGCATGTCATCAACATAAAGCAAAACGA
TAATAAAGTCACCATCAGAGAATTTTTGCACAAAAACACAATGGTCTGAAGAAGTCTTCTGGAAGCTCTGCTAACTCATC
AAAGAACCAAACCTTATGTACCATTGCCTGGGAGCTTGTTTTAGACTATACAAGCTCTTCTTCAACTTGCAAACATAATT
CTTTTTTCCCTTGACTTCAAAGCCCTCCGGCTGCTCAATATAAATTTCTTTATACAAGTCACCATGGAGAAAAGCAGTTT
TAACATCCATCTGTTCAACCTCCAAGTCCAGACTTGAAGCCAAGCCTAGAACCACACAGATCGATGACATCTTCACAACC
AGAGAGAATATCTCATCAAAATGAATTCCCTTTTTCTGGTTAAAACCCTTCACAACTAATCTAGCCTTGTACCATGGAGC
TAGGTTACCATCTTCATGTTTCACCCGGAAAACCCACATGTTTTTCAAAGATTTTCAATGTTTAGGTAACATAACCAAAT
CAAAGGTATGATTATCATGTAGAAACTTCATTTCATCCTCCATAACATCAAACCACATTTTTTTCCTCACTTCCATGGCC
TCATCAAGACTCTCTAGTCCCCCCCCCCCCCCATCAGTCAAGAGTACATACTCATTGGGAGAATAACAAAATGAAGGTAT
TTTCTCTCTAGTATATCTTTTGAGAGAACTCTCTGGAGCATCAATAATAGTTGGTTGTTGACCAACTATATCGTCTTGCA
CTGGAGTATCAACGACATATTAATCATTCTGAATATGATCACCATCTTTAATATCAACTTGATTTTCATCATTTTGAAGA
TTTTCATCGGCGGAATAGTCAAAGGAACTGGGCGAGTAGAACTCCCTGAATTGATCTTAGCGTGAACATGTATTTTTTGA
GTGTCGTGGGATGAATGTGTGTTGTGAAATGGGGGTTTGGAGCTCTTAATTCGACATTTTGTTTCTCTGCAAGCCGTTGT
GGTGGGATTATTCCCGCCAGGGCGGGGCCGCTGTGGCTGGGTGAGTGCCGCCACGGCGGGGCAGACACGACTTAAAGTTA
GAAATAAACCCCAAAAAATGTTTTATTCTGCAATTTTCGAACTTGAGAGCTAAGGAACGGACCCAGGGGTTTTCTTGACA
GTTTTTCACCATTCTTGAGACTAAAGGTAAGATTTTAACTCCCCAAATTTGTTTTTTGATCCATAGAACGTAATCTAATG
GGTAATTATCGATGGGGAAGGGTTTCGATATGGAAATTATGGTGAAGAAAGCCCTAATATGGGTATGGGGATCATGGGTA
TGATCTAGGGTTGATAGAATTGTTAGTAATTTGGGTAATTAGTTATTGTTTATTGATTCCTATGTTAAATTAATTGTTTG
TAGACCAAGAACAAGTGGAACGAATTCGGAAAGGAAAGATTCAAGTGCCTTAAGGGATTCAAGCTTGGATTCGAGGTATG
TGATGGTTGTGATTTCATGTTGGTGTGATATATGTTTGTACTTGCTTCATTATAATGCATGTATGTATGCGAATGTTGCA
TTATTGATCACCTTAATCGTAAATGAGGATAATTGAATAATTATATGCCATGAATCACCTCTTGTTGTATGATTGTGAGA
ATATACATTGTGATTGTGGTTTGTTGAATAGATCGGGTGTTACGTTTCGACACACTAACTTGGATCAGTTGCCACGTTTC
GGCATAAATATGGGATTGGTTGCCATGTTTCGGCATAGACATTGGATTGGTTGCCACGTCCCGGCATAAATATGGGATTG
GTGCCACATTCCGACATAAACATTGGATCGGGTACCACGAACCGGTACACTAACAGTTTGGGTTTGAGTTCCATGAGAGG
ACCATTGAATTAGATTTCGTGAAAGGACCATTGAATTGTGTTGTGTATCTACTTGTGATGATTACGTTCATATCTAATGG
TGATTGAGGTTGAAAGACTGTTTGTTGCTGTATAATGATAACCAATGTGTATTATTGAGAATGTGGAATGCTACATTGAT
CCTGAAAAGATGACTAATATTGTATATGTTTGGTATATGCCTATTTATAATGTTGTGGTTACTTGCATCTGTTTCACTTA
TTGGGATAACCGCGTGATCCTACCAGTACACTGTGGTTGTGTACTGATACTGCATTTGCTTGTTCTTTGTTGAGTACATG
GCATCTTCAGGCGGCTATTGATAGACCTTAGCTAGGTGACTATTGAGCGTGACCGGATTCAAGGGTGAGCCAGTTCTTTC
AGGCTGCCATGGATCTTTCTTGTTTAAGTCCACTCTCTTCGTACTCAGACTATTTGTTAAAGGTGTTTGTTTAGTTTCGG
GATTGTACCCCTTGTTCTTAGACTTGTTGTTCGTAGAGTTTTGGTACAATGACTTTCAGGTTCTAGGGATTGAATTTTCG
CATTAGTTGGTTTGTTAATTGTTTAAACCTTTGGAGTTTATGGGGACTCCATTTTTATTGTCATTTAAATCTGTTTCTGT
ATCTTTAAGTGCCTTAGTTTTTAGTTAAGTTGTTAGTTGGGTTGTAGTAATGGTTCTCCCACCGGAGAGTTAGTGTGGGT
GCCAATCACAACGGTCTGGGTCGTGACACTAACCCATTTTGACCAAAGTAAAATTGGATTAAATATATTGGATCTTGACC
CAATTATTGTCTTAACCCACTATGACTCGGCCAAATTTAACCCAACTCATCTAATTGCCACCTCTAGTCAGAAGTACTCT
AACTAGTGGCCTTTCACAATTGTTTACGAAATAACAACTATTTGTGCAAAAGATTTAAAACAAGAAAATAAAATATGAGG
GGAGATAATTTACCTTTACGAAAACGCTCATAAATATGCTAATAAAATATTAATATTAATGTATAAATTTGGTCCAAAAA
ATATATCAATAAGATTATTCGATCAAAATTTGATGTTGAAGCCGAATGACGACAATTTTTTTAAAAAAAAATCCTTTACA
TAAGTAGTGGAAAGGAGGTGGAAAAGATTTTTTGGGACAATTATATCTTTAATCATGCTAATGCATGTAATAAAAATATT
TGCATTGCTAGTATCCTGATTTTTCATGTATTAGTTATACCTAGCATAAGGCTACCATAAAGTGTTCAACCAATATTAAA
AAAAGGGAAAGGTCCCGATAAACCCATCAACTTTGTCATTTAGAGCTGATATACCCCTAATTATGAAAGTGACTCATATA
TGCCCCTACTATTATACAAATGACTCAAATATACCCTTTTTCTCTAACGGAAGTGAAAAAATTAATTATTTTTTAAAAAA
CTATTTTAAAATAAATAAATAAATAAATAAATAAATATATAATCCCATATGGGTATAATTAATCATCCTCACACATAATT
TTTTTAACTTTTTTTTTTGTTTCAACGACTAATTTAAAGTTATTATTTTGATGGTCAAATTTATTTATGTTTCACTAATT
TTGTTGTAAAATCTATTATAGATTATCCAAAAAAAAATTCAAAAATAAAAACTAAATGAAATATAGTCGAAAAAAATATT
TTAAAATTATAATATAGCCACAAAAAAATTAGTTTTAAAATGTTCTCTTTACACTAAGGAACGAAAGAAAAAAATAAAAT
AAGAATAAGAAACTCAAATAATGATAATCAAAGACCTCAAAAAATAATTTATGTATAAAAAAGATTAAAATATACGTTGA
ACTTTGCTAGAAGGATCATATATACCCCTACATAGTTTTTTAAAAAAATTAAAAGTAAAAAATATAAATTTAAAACTATT
TTTTTTCACTTCCATTAAACTAAGAGTATATATGAGCTCATTTTATAACGGTAGAAATATACGTGAGTCATTTGTATAAC
GGTAAGAATATATATGAGCCACTTTTTCTAATGCCATTTTACCTGATCCGGTTTATCGAAAAAGTCTACTCACATAGTAA
TGAACGGATGAAAACCCTCCAACAGAATCAGCGGGAAATGAATTAATCAGATACTATACAGATACGACAGCTTACTTCAT
TTAAGACCATCCCCGCTTCACATGCTGACAACCAGCCTATAATCACTACGTTCCCAACTACTCACCTTTATTATTCATTC
ACCCCATTTATTCCTATTTATAACACTTTATGCTTGCTCCATAAATATATCACACAACAAAAACATCTACATTTTATTAC
TACAACACAACACAAACCCTAAAAAAGAAATGGCAAGTGCATATAATTTAGTAGTTTTACTAATCGTTTGTAGTGGAATA
GTATTAGCTAATGGTGATGATAAGAGTCTGGGTGACAAGTGTGGTGCGGAGTTTCAAAAGGTGGCTGCATGTTTGACATA
CGCGACGGGGAAGGCCCCGTCGCCATCGAAGGAGTGTTGTGATGCGGCGGAGGATATAAAAGATCATGACCCGGTTTGTT
TGTGTTACATAATAGAACAGATCCATAAAGGATCAAGTCCTCAGTTGAAGAGTATGGGAATTCAAGAAGAAAAATTGCTT
CAGCTTCCTTCAGCTTGCAAGCTCACGAACGCTAGTATTTCTAACTGTCCTAGTAAGTTTTTTTTTTAAATTATAATATA
TACTATAAAATATATATATATATATATATATATATATATATATATATATATATATATATTTAGCTGCATTTTATACTCTA
ATAGTGTATAGAGAAAAATTTGTTATGTGACATATTTAATTTTCATGTGAGACGAATAGTTCATGTCATACCATATATAG
TCAATATTTGACTTATAAGCTATGTACACTCTCTGATCCTTTTTAGACATGACTGGTTTACTTGACACAATTCTTTAAAA
ATTAGTTTATATCTATATTATCAATAGAAATAGAAGTATTGGAGATATTTTTAAATTCGGCTTTGATTATTAGTTTATTT
TCAAATTATTGATACACTTAAAAATACATTTTTATTTGATTAACTGGACATAAATATACCCTCGATTTTACTATATGAGT
GAAATACATCCCTATATTCTCGTCAAGTTTAGAGGTGTTTTTAACATTTTTCTTGATTTTTTTAATTAAGAATCTCATGC
TCTTATAAGAGTTTGAGATCACTTGTTACTAAATAAATTGATAATTTATTATTCTCTTTGTTTAAAAAAGAATGATGTTT
GTTTAAAAAAATGACCTCTTTCCTTTTTTAGCAATACTTTAATTTCAATTTTCCACTTGATATATTTAAAATCCCAATAT
TAAAAGACAATCAAGTACATTTGACATAACTTTAATTTACGACTAGACTAAAAAATCTTCTTTTTAAAAAAAATTCAATA
TCAAGCGAACTAATTAAATCATTCCTTTTAAAATACAAAGAGAGAATTTTGAATTTATTTTATTTTCACTATTATATTAT
AATTATTACCAATTCATTTTTCAACATATAATAATTCAGGATTTTATTGTAGCATTATTTTTTTTTTTATTTCTTTAAAG
GTGTGTCAAGTTAAATAAATACGCAAAATGGAGCATTTGTAAGGAGTTTATTTTATTAAATTATATTTAGAAATTATACT
TTTGAAATCTAAATTAAATTATTAATATTTTATATAATTATTTAATAATAACAAAATACTAGAGAATAATTTTTCTTAAT
TTATCAAAATAGATTAAAAAAAAAAAAAGTTTTCAATATAAGACACTAGTAAAAAGATAAGAGGAGTGATTACATGCACT
ACATACATAAACTTAGAAGTTACTCCTCCGTCCGTGATACTTTTATGAGAGTTAAATTAACTAATAGTAGATACAAAATT
GAATAAAAATAAATTCAATATTTTAAAATTTAAATATTTAAATTTTTTATAAAAAATATTATTATTATATGAATATATTT
TAAAAAAATTTATCAAAATATTGATCAAAATTTATATAATTTATATAATAAGTAGTTGGGACAGAGAGTAACATCTGTCA
ATTGCATTCATATTATAATCAACTTGTTCATTTTGAACAGAGATCGAATTTAAGAAACAGCTGGACCACTTTGGATTGGC
AGAAATACACTATTTAGGCTATTTTTTTTAAAAAAAAATCAGTTTTTTTCTTTTATCAAAGATCTATATATTTATATCTA
AATTGAAAAATAATTCTTTAATTTATTTTAAATGACCATAAATTCTTACTTCCTCTTCTTCTTTTTAAAAAATTCTTCGT
TTATTTAAGGTTGCTTTGGTTGTGATGATAGTGACACAGATATTTAGGCACCCGAAAATGACTTTTATCTACCTGTCTAG
TCAAATTTAGCCTCTTTATTAATTATGGACTATCTCATAATGTATTCAATAGTACAAGTCCTAATTATACATTGATGAAA
ATTGATGATATAAATAGTCTTTTATTAAAATCATACTTTATAAATATTTTATTTTTTATATATCAATGTATAAAATATAT
TCAAAGATATTTATTGATTATCTTCTTAAAATATGAGATTTAATATTTTAAAAAAAATATATTCTTTATTTTATTATAAT
GAATAAATATAACTTGATGAGGTAAATTTTGCGTATATTGAATAATTTTGACTCTAAAGTTTGTAATTAAAATGAAAGGA
TGGTAGATGACTAGATGGGGTGTCTTCTACATGTCCCGGAACTTTGAAAATTTGTGTCAATTTGGGCTACCTACTCTATT
TGCTTCATTTTACTTATTGAGCTTATTAAACATAATTGGTCTAAAATAACTTTTATTTTCACAAGGATATTTTTTTTTCA
TTTTTGGTCCATCAACCAAAATTAATTATGGATGCTAACAAAAAATATACACACTATAATGACTAATTATGTATATAATA
TATATATCTTATGGTATATTTATATTTATATTTAATATACAAAAGATACACATTTGCTCGATATATTTTTTAGGGTGGCC
CAAAAAGATAATTATTCCTCACTTTTACACTTGCTCTAATAAAAATGGAGAGAGATTAATGTGGTAAACATTAAACAAAG
CGTATTATATTGAATTTAAAGAATAAATAAGAGTCATTTAGTCAAACTAGTTTTAAGGCGTTATATTTTGTTGAGGGACT
ACATCACAAGTAAAATGGACCACAGGAGTAATTTATGGAGTTTTTCTTTTATCAGAAAAAGAATATGTTATTTAGAAGTG
TAAAGAAAATACTACTCTCTATTTCTCAATTTTATGTGAATAATTTCATTTTTAGTTAATTTTTTAAAAAAAATGACACT
TCTATATTTAGAGGGTGACAATTTAACTTTAGGGGTAAATTGTACATATGGTTGATCACCTAATTATCACTTGTGTTTAC
AAAAATCATTTAACTATCTTTTCTAACACAAAAAGTCATTAAACTTCCAGATACTAACTTAAAAGTCATAAAATAAAAAA
AATGCTAAATTTTTCTATGTGTCAAAGATCTTTCTTTTATACTTAAACGCAAAAGTAGATCTAAAATTTAATTTCTAGGG
TTTCAACTTTTAAGTATTTTAACATTGATCGATTATGAGTTATAAGTTCTTACCTACTATTTGTTATAATTTTAGTAGAT
GATCTTTATACATAACATTATGTTTCACGTTGGAAATAATACTAGATTTAGATGAACACAATATTGTAACTATGCATCGG
CCTTTGCATAAATATTGTGTTCAGTTAAACGCCTTCACATGAATTTCTTTTTTTGGTGAACGCAGAGCTACTCAACATTC
CTCCAACTTCTCCTGATTATGCGATCTTCACCAATGTGACCAGCAAATCGCCTGTATCCACCACACCTTCATCATCATCA
TCATCATCATCACCGGATACTAACAAAGACGTCTCCAACGGATTCAAGAACGGACCCCAGCTTTCAGTCACTGGAACAGT
TGTGGCTGCTGCACTTGTTGCAATCTTTTTAGCTGTAATTCCTAGGGAGCTACTAGTATTTTGATTGTCAAACGTTCTTT
TGCCTTTAATTTCCTTAAAGTTTTTGGTGGTAGCTAGTCTTGTCTTGTTTTAATGAATTGATGTACGTACGTACGTATGG
ATTTAGTTTGCTGGTACGTACGAGACTTAAGGAGCAGAGTTTGTCCATGTGAATTATTCAACTTTATGTTTTTTGCTTTA
ATTCAAAATCAATGTTTAGTTATAAATTCTCTAACTCCATTTTCATAAATTTCTTATAATTCTCTTCGCTATTTTTCCTT
CTTATATTCTCGATATAATAAAATTTAAAGAAAGTAAAAAAATAAAAATAATATATATGAATTATCAAATGGAAAATATA
ATTGAATGAATGATATAGAAAGAATTAGATAAATAAAAGTCATCACTAAGATAAATTGATCTGAAAAATTAGATGAGATA
AGAACTTTTGTTTAAAAAAAAAGGGATAAGGGTCTGAAAAATNNNNNNNNNNNNNNNNNNNNNNNNNNNNNNNNNNNNNN
NNNNNNNNNNNNNNNNNNNNNNNNNNNNNNNNNNNNNNNNNNNNNNNNNNNNNNNNNNNNNNNNNNNNNNNNNNNNNNNN
NNNNNNNNNNNNNNNNNNNNNNNNNNNNNNNNNNNNNNNNNNNNNNNNNNNNNNNNNNNNNNNNNNNNNNNNNNNNNNNN
NNNNNNNNNNNNNNNNNNNNNNNNNNNNNNNNNNNNNNNNNNNNNNNNNNNNNNNNNNNNNNNNNNNNNNNNNNNNNNNN
NNNNNNNNNNNNNNNNNNNNNNNNNNNNNNNNNNNNNNNNNNNNNNNNNNNNNNNNNNNNNNNNCTTATCCCAAAAAAAA
AAAGAGTGAAAAGGAAAGAAATGGGAAAGAGGAGGGCTGTGGAGAAGAGGGGTAGGACCATACACTTTTTTATTTATATA
ATAATTCCTCACATACCAAGTAAAACTTATGTTTCTTTCACCATAAAAAAATGGTAAATTAGACAAAATAATTATTATGT
TGTATTTCTTATATAAAATATTACCATAAATGACCATTCATCACTTTTTCCTTGCAAAATTTAGCCTGCTTCATTCTTCT
TCGTCTTGCTGCTGCTGCTTTTTTTTAAATGAATTTTGACGTAGGGTAAACGTGAATCATTTCAAGTAAATTATATATCA
AAAGATTCAAAATATCAAGAGGATTTCATATCTATAATTTAGAGCTGTTCAGAGGTGATTATGAGTTGATCGAGATTGAA
TAGTCAATGTATACTTCATGTATAGTTAAACTATACTGAGTTACTGAATGTGGATGCTTGTATCGAGATTGAATAGTCAA
TGTATACTTCATGTATAGTTAAGCTATATTGAGTTACTGAATGTGGATGATTGTAGTAAAGGAAATCCTGGAAGTGTTGG
AGGTGGAGGAGGTCTTAGGAACCTTGTTGGACCAATGATTATGGCTTTCAGTGCCTATTTTGGTTTTTGCTCAAATAGTT
CAGTCAAGGCTCTAGCTGTAAAGACTGGTCGAAGATGGTGTATAGATCATGATTTTCAGAGTTACTGTTGAGTCAGACTC
CCTCTTGATTATTCAGATGGTTAAAGGTATGATCAACCCCCTTTGGCAGATCAAATATGATATTAAATAGATTCAATCCA
TGAGTTCACTTGATCATTTCTCTTTTATTCACACATTCAGAGAAGGTAACACTACAATGGATTTGCTTGCTAATATGGCT
GAACATTGCAAAACAACTACCTTCTTGTACCGAGGCCATAAATTTTCCTTCTAAGATTACATCCACCTTGAAGAATGATG
TAGTTGGCAAGCCCAATATTAGAATTCGAGTGAAGAAGGGCAACTTCATATTCGACCCTGCTTAAATTTTGTTTGGTTAC
TTTTAGTTTTATGAATTCTAGAATTTTTTGTAAGCTTATGTGATGATGAACAATCCTTAGCAAAAAACGCTATATTGAGT
TTTTTTGAGTGTATCATAATGTATTGTCCTTGTATAGTTCATGTATAGTGTATAGTCATTGTATACTTTCGTTTACTTTT
GGTAAGCTATAGTGTATAATCAATATATACTTTTATGACTTTTAGCTAAAAAAAATTTATAAATAAAATATGACTATATT
TATTTTATATATTTGAAACTATCCTAAAGAAACTATTGAGCTTACTTAAGTTAAGATAAGAAAAAATAATACCACACTTT
TCTAATCAGTCCCTAAAGAAATCTCAATAAATATTCCCATATGTGAATTAGATCATCCACCCATAAAGAAGTTTGGCAAG
AAAATGTAACATCTCAATGATGTATAATCATATTCAAAGCAAATGAAAACTAGTAGAAATTGTCTCTCTTTCCAACAGAA
GTAAACAGAGAATTGTACATGCACAAATTTTTCCCTAACCTTGAGTAAATATTTATGTTTTTTCCACCCACCACATCACC
CCGTCATAGGATCAATAGTGTTTCCACTTATCATGTATAGTTACTCGGACCCTCAACCTACCAGATGATAGCAGAATCAC
TTAGCCACTTGAGCAAGTCTGACTTGTCAACGTTGAGTAAATTAATTTGCTGTAGAAGCTGCGGCTTCAAAGGACTGTTT
CCTTACAAGAAGGCAAGTGATTTTAGAGGGCTGAGCATGTGTATTATCAACTGTACACAACACGAAATCGGGTCGATGTA
ATGCTAAAGCCAATCTTTCCTTTCCTGCATCCAAACAAGAAGCATCTAACAGAACATGCCATGAATTTCTATGAGCTTCT
GAGATCCAATGCATTGAATAGCGTGTTTCTTCTACATAAGCAGGATAAGCAAATAGCCCTTTTGGACTATGCTTTGATTT
CCTCCGAAAATATTGACTTAGTTGTGATCCTTTGATCCTCAAATCAAGCCATGTTTCTGGTGCTGCAATCACTTTTGAAT
CTTTAAAAGTAACGAATTCGCGTATACAATCATACTCTTCACCAAGAATTGTCATGTAGTAATTTCCCCTGAAAAAAGGG
TAACATTCTCCAATCATCATCATGGCTTCTTTCAATGTAAGTGCAAAAACAACTAAATACTCCTCTTCACTTAGTCCACA
TTGTTGCAATGCTCGATTACGGACTTGTATTTCTGGGATTGAAATGAAATTCCCTTGGTACGAAGTTTTCTTTGTTAGGA
TATCTAGCAATCTTGATGGCTCCAATTGGATTTTTCCCAACTCTGAATTACTACTACCAAAAGAAGGCGATGAGGACTCT
CTCCTCGGGGATTTTCCCTTGTCATTAGACGATGATTCTGACGAATCATCGTTCATACAAAGTGCATAAAGATCGATTTT
ATCCCCTTCTTCCACAAGTCCATTGCAATATTCAGGGTACTTAGCCAAAACATATTGTTGAACATATTGCATTTCACTTG
GTGTAATTGGCCCTGACCATCTTAAATCAAGCCCATGGAGTGTTGATATTGCTTCTGCCACCAAATGTGCTGGAATTACA
GTATTTGCTTTCTGTTCATTTATCAACAACTCTTTTAAATATCATAACATGAGGTGTATTTGGTATGACAAAAAAACGTC
TTCCAGAATATAACTTATATCACGTTTGATTATCAGGAAAAATGACTTCGCCCAACTTTAGGTGGAAGTCATTTTCCTTC
ACAATTATCTCAATTCTCAACTTGACATCACTACTTTAACCAACAAAAACATTGGTATCAATATTTCATACTCGAAGATT
ACAAAAACCATCAAGTTAACCAATTTTACTATAAATCTTTAATATATACAATATTTTTTCAAAAAATATTTTACACTCTT
CAAATAAAATGTTTTACATAAAACAAGTCATTCCAACCACATCCAAAATATAAAACAAGAAAGAAGACTAGTATTTTCAT
CAACCATATATAGGAACAAAATTATGATTAAAATTAGCATATGGATAGAGAGAAATTGAACTTGCCTTAATCACCATGCT
GTTTGGTCTGCTATTAATTGGTGATTTTGGTATAGGAGGTAACAAGGAATATTCTACAACTTCACCATCCTAATCATGAA
GTTAAAACCTTGATTAGTACAAAACCTTCATAATTAATCAGAAGTTATAGAAGAGGTCATACCTTGTTATCTTTGTTTAG
GCTTAATTGTTCTTGGGCGTCGTTTCCCATGTTGTGATGTTTTCGCACTTTGATTTAAATTAAACCAAAAAAGCAGGAAC
TGAAATAGGGAAATTTTTGAGAAAAATAATGGTGCACAAGAAGCTAATTAATTTGCACAGACAAATAATTAACGTTAAAT
CTTTTAATAATTAAAGAGGGAACACCAAAGCGCCGACAGTAATATAAGTTGGTAAGGCATTTTTCTTCAGAATAAACAAG
TAATTCTTCAGGTTTTTGACTGGAGAACAGATTGATTTTTATATTTTTAGAATTTATTGTACTTATTAAATATGCATTAA
CATACATTTTTTCATTATAAATTAAATTGTTTTTAAATAAAAAATGTATCACTCTATACTTTTTTGAACAGATAAAAAAT
AGAGTGTCATATAAAATGAGTAGATAGTACTACTATTTTCGATCCAATTGATCTTTTCTACTCTTCTGATCTATGTGAAA
GAAGGAGTATTTTGACCGTGCATTATGCCACGTAGGATGTGTGTGTCTTATTGTTCAATTTTATACAATTTTAAATGTCT
ATATGTGCACATTCAAAGTTGGAGAACATATATGCCAACTGAAATCAAGTTAAATGATCGTATTATACTTTTTTTTTTTT
TTATCAAATTAAAGAATGCTCAGAAGACCAATTTAGTAAGATGTTGAAATGACCTTTCAGAAGGTATTTAATTTACATAG
TACTCCATAATATGAAGATTCTTATGTTGTTAATGTATTTAAACCTATTAATAAAGAAAATTATACTATGTAATTAGTCT
GTTAAATGTTCAGACAGTGTAACTATTCTCTTACATCGATAACGTAGAAAATAAATTTCAGATGATTTTTAGTTTTCATA
AAGTTTATGAATTAATTAGCGAGGGACATAGTTAGTAATAAAGCTTCAACAAATCAACTACAATATATTGTATTGTTAAT
TAGTTGGCATTTAGTCATTAAATAAATTTAAAAACTGTCATTGAGCTTGATGTTATTGGTTTCTTAATATAATTTCATTC
AAGCAGACACATAAACCAATCACAGGTTGACTAAAAGCAATACGGAGAGTGCAACAACTCACTAAATTAATTTGTTAATG
ACTAATTAACAAAAATATGGAGGAATCAATTGAAAAAATTTAGCATATACTTATTGTTAGAGATAGCGACCCTTAAAGCA
TTTAACGTTGGCTAGGTATCAAGATTGTTTGGTCCTACTATGTGAGATCATCTTGAATTGTTCAGTACTAATTCAACCAA
CAATTCTTTTAATTATAATAATAATAGAATTATCCCACCTTTGGTCTCATCTCCAACTTTATTTAATAATTTAAAGTGAA
AAGAAAATTTATTTGAAGCAACATATCATCTAGAATGTTCACATTTGACCAAAAGTCAATAGTGCAAAGGCATCTTTTCT
ATGCTCTTATGGGTATTTACATTGCACAAAAGAACAATTAGCCAAGGAGTTCTCCACATATAATATGCAAATGATGATAT
CTGATTTTTTTTAAAAAAATTGTTCATTAAAATAGATCTAGTGTTTAAAACTTGTTCATTAAAATAGATCCAGTGTTTTA
TGTAGAGCGAGGTCGAATCAAGACAGCTAATACCTATACACCCATGTGTCCATATTTGATCAGCCAATTTTATTTTATTT
CCTCCAAGGGGTAAGTCATACACACCATCCTCCCCCAACTTCTTTTAAGAAATTATACCGTGTATATTATTAATATTATT
ATTATTTGTATAAGGTGAAATTCAGGCTACACAAGAGGACCGGTTTACTTTTGACACGTGAAAGCATGAATTAAGCTAGA
ACTAGGTTGACAATAGAAACCCCAATCATGAATCAATATAATGACCTTCCAGGTCATTTATGTGTTTATGTCTTTTTTTC
ATCGTTTAGAGCGTTTCTATAGTGACCCCAAGTCATTTATGACTTGCTGGGACTTATAGCTCGGTCACCTGCTCATTCGT
TTGATTTTTATATGAGTTTTTGTGTTATGGAGCTTTTGAACCTTAAACAAATGATTTTGATCAAAAGTTCACATAAATGG
CCTCAAAATGCAATTCTAACGATTCCATCAGCTCCGGAAGAGGTCAGTATAGGCTAGTGGCATGGCTGACTCGGGTCCCA
AGGCTTTCAGTACCAGTTTGTGCCGTTAGGCGTTTTATCCTTTAAGCTTTGGGCCTAAGTTTGACCTTGGTCAACATTCT
GAGTAAATGTTCCCGAATGAGAACTCTGCCAGTATGGTAAGCTTTAAAATGTCGAGTTTTATTTGGAACGACCCTTCGTG
CAGAGGCTTCCAAGTTAATTTCGAGCCCCCTTGTAGATTTTGGCTTAAAATAGAATTTGGGTGTGGGACCCACTTTTTGT
CAAGATGACCTTGAATAGAGGTTTTGATTGCTCTGTTGAGTCCGAAATTTCAATTTTAATAGGGTTGCGTATCCCGTTTG
CACGCACAGAGTTCTGAATAGATTCTAAGCCCCGGAGCGGAGCCTAGAGGGCTTGGCTGAAATTTTTGGTGCCTGATGCT
AGTGCACCCTCTTTTGCAATCCTAGGGTCGCTCAAGCGGCCCGGGATCCGCTTTAGCAGGCTAGGCCAGCCAGACGACAA
CCGCTTTAGCGAGACTGGCTAGCTTGGGATTTGTCGCTTAAGAAGCTATAGCCTTGCTTAAGTGACGTCTGATTTAGTGG
CTAGGGGGACGCTTTAGCGAAGCCCACCCTTTGTGCTCAGCTGCTTTTGCGGCTGTCTTAAGACCAGCTCGATCAACAAT
TATTTCATTTATTCCAATTGCAATTTCTCCTTCATATTAGCTCCAAATTCAGTGATTCAAAGTCCTATGTGTTTTTTGTG
CTGGGGACTACTTAGGTGTGTGATCGAGGAGCGTCAAGGAAACTTTGTTGGAGGCCGGTAAAATGGTTGTTTTTGGGCCT
TCCTTTGCTCAATTCTTGTCCTTTAAGTGTGAATTGTTGCATGTGTTGATTCTCCCTGGTTCGAGCCCCAAATTGTGTTC
CATTTTGGAAAACAAGTTCGGAGAATTGAATTAGACCTTTAATGGTGTAGTTTTTGGAATTTCTGATGCGGGTTCCACAA
TTTTTGTTTTGACTCCAATTTGGATCCATCTCTGTTTTATGTAATTTTAGTGTCTAAATGACCGTATTAACATTATGATC
CTATTTTTGATAGCATGACATAGTTTGGAGGTCGTACGAAAAGGAAAATCTCTGGAGACGTGATTTGGAGCACACACGGT
TGATCTAAAGTAGGCCACAACTTCCATTTCCTTAGATCGAGATGGATTATGTGAAATCATGTTGATTTGAGTGAATTAGG
GGCAGTTACCAAGTTGATCATGCTACTTTACTTAGAAACCATGTTTTAGGCTTGTATCGGGATTATCGGGAGTAGAAATA
TGTTAGTTGTGTTATGTGATCATCCTTACCTTGTTGTTGGCCTTGGTTGATTCTATTATTGAATGTTTGAGCTTGTTTGG
CATTAGTCTAGGCTTAGACTAGTGCTTGCCATAGACTTGCAATATTTGGAGCCATTTGGCCGTTTTTCCCCGACGTCATT
TCAGAGGGTTTACCTCCTTGTAGACTGGAGTAGGAGACTTGAATCTGACAGAATGAGCCTTAGATTAGGCGTTGACTTAG
ATTTGATGACCTTCTATCAAATCTCCCTCTTTCTACGGCCCCGTGTGTTACATTTTAGATTTTGGGCTTCGCTTGGCAAC
TTGGGATTGGAGTTGGTTCGAGCTTGGAGTATTATATTGATTACCTTAGAGTGTACTTCATCCCACATTAGTTCTATGAC
AATGCTTTGACATGAGATCCTTCAACATCCCTTTATAGTCACAAATTCAAGGTCGGGTCATGTTGCTCATTATCCTCTAC
GGAGTTCATTCCTACTAGTCGCAGATTTAACGTCTTGTTATGATGCTCTATATCCTCTATGGAGTCGATACACTTTGGCT
ACAACATATTGCTCCTTTAGGGACCATCTGCCACGACCCAGGGGTACACCCTAGATGTTACATGACGTATAAGACCCTGA
AAGGCCTCATACAAGCCACTTAGCATATCATATCATAAAGTAATAGAAATGAGCGGGAATTTAAAACATTTTCAACAACA
TCAAAGTTTTCATAAAACGAAGCGGAAGTCTATTGCACTTGTCTCAAACCATCTAAACCAAGAATATCTTTGGGACACAA
CCCATACAATAGTTCAAAACATAAAATGAAAAGACATAAGGAAATGACGGTCAAATCCTCGAATGCTATGAGGACTCACC
AATCTTCAAATCTTGCTCTACTATGATCCTAGCCATGGGGATGAGAGTCGATATCGCCGGACCCTACATTTGGATAAGAA
ATGAAGGCAAGAGTATGTGTTAGTACAAACATGTACTAAATATGATAGCTTGTATAAACATCAATATAGGCATAACATAG
GCATTAGTCAACATAAGACATATACCATAAGCATCAGAGATAACAACATAAGTCATAAGCGTAATCTATTCACATAAATC
ATCATAATGTAAAAGGAATACTTCTTAAGTAACCTCACTTATCCTTAGTCAAGACTTGGGTTGTAACACCCCGACTTTTC
AAAACGTCTAAATTAACTCGTATCTTTGTGGAAAGACAAGGAAGGTGGGTAGTAAATTAAGAATGATGTGGTATGTCATA
TTTTAAGTGTTCAAGGGTTGTATCTCAAGTTTTGAAGTTAGGTAAGTGGAAAAACAAAAGTTGGAGAAAGTTATCGTAAG
TTCCCTTTTAAAGATTTCTCTGAAATTTGGGTCAAATGTCTTGGATGTTTTTTCCCAATATATAAAGAGTTAGAAGGCCT
ATCACCCATTAAATCGAAGGCCTACGAGTCTAGTTTTCAACGCACAAAACCCCGTAACCAACCAACATCGGAGTAAAAAG
TTAAGAGGGTTTTACTACGGATTACCGGGGCAGAATTTGGGTTGGGTAAAAAATGTGGTATGTCGGCTTACTCAACGTTT
TAAGCCATGAAAACATTTCTTTTCACTTCCAAACCAGAGAGAAAGCTTAAGAGAGGGTTCCTATGGAGTTATTGCATGAT
GAAGGTTAGTTTTTGACGATTTTTACCATTAAACGTTGCCCCCGTGCCTAGAAACGTGATCACTACACGTGGCAATCGTT
TTTCCCTTCTATTAGCTGCATTTGGAGCTGGTTTTTGAAGATATAAATTTGTAGTTATTGGTGTTTCTTCAAAGTTTAAA
CTTGGTTAACTAAGGTAATCATCTCGGGGTTCTTTTATGATTGTTTTTATGAATTTCTACGGACGTTTCGACAAGTTGGG
GAAATATGACAAATTTGCTGATTTAAGATTAATTATGAACTATTTGTAGGTGCGTACCAGCTGTGTATATATATTGTTTG
TGAAGTTTAGGACATAAGGAACGACTTTCGTGAAAGAACTACGGTCTTTCGAGCGTTCATTGGATAGGTATGTTAAGGCT
ATTCCTTTTGTTTGACATGTTTCCTTAGAGGTAGTTAATGTTGGTGATCTTGTAGATGTAATTGTGAGTGGTTGGCTGAT
TGAGTGGTTATAAACCCTCATTTTAGGGATTCATAATCTGTTTAGAACGACCCTAAGTTAGGAACGACTTAGAGATTATT
CATATATATTGTTTATAGCTAAATTGCTCGCCTTTAGCCTATTCAATTGTTTGTTGTCAACCTTGGGTCTATTGTGTTTA
GTTGTTGAGCTATGAGCTGCCTATAGGGCCTATGATGTTGTCTAATAGGACTATGTTATTTCCAAAAAGGGCTGTGTGTT
GCCCACGGGGCTATATTGATGCCAAAGAGTGTTATGTGTTGCCTACGGGGCTATTTTGATTCCAAAGAGGGCTATGTGTT
CCCTACAGCGCTATGTTGATGCAAAAGAGGGCTATGTGCAGCCCACAGAGCTATGATGTTGCCTAAGAGGGCAATGTGCT
GCCTACGGGGCTATATCGTTGCCAAAAAGGGCTACGTGACTTCTTACAAAGACAAGGGGCTATCGATAGGGGTATGTAGA
TTGATTTGGCACCTTCTAGGCTTATGGGGGCCTAGGTAGGTGGTATGTTATTTGTACCTGCCGAGCTTATGGGGGCTTGG
TTAGGTTGATATTTGATAGTTTTTGTATTTTTTAGATTCAGTAGCGTGTTAGCATGCTTATCTAAAATTTTGATTTCCTT
ACGTGATTGCTTTTAGTATTTTATGATACTTGCTCACTTAGTCTATAGCCTTTCATACTCTGTACATTATTTGTACTAAG
GCCCCATTGCCTTGGGTGCGCTGCATTCATGCATGCAGGTCTCGACAGACGACCCAGTAGACCTCCTCAGCAGCAGGATT
GACTTCTATCTAATTGTCTAGCCCCTTTCCTCCGGAGCTGCCAGAGTTGAGAGGTTTGTTACCTTTTGTTGTATATATCT
TTATGGTAGGCTGGGACCCTGTCCCACCAATCTTTACTACTCTTAGAGGTTTGCAGACTAGTATGTAGGGTGTATAGCTA
TGTTATTGCCATACTGACCTAGTTTGTTGGTTTGCTGAAGCTTGTGAGCTGTTTGATGTATTGTCTTGATATATACCTGC
TTTCAGTTTTGGTATAGATATCATGGTGGCCTTGACCACCCAATCAAGACTTCTGTGCTAGTTGGCTATTTATTTATATG
ATCTCCTGGGAGCAACTATTTCTTTTATAGATTAGTTGACAGGGGTCTTGCCGACCGAGGGCTTAGTTTTAAGCCGAGAT
ATACTTGTTTGTTTTTTCTTAATTGCGTGTGGCTACCATGCGCTAGTAGCAAATGGTTCAACAAGGTCGGCTCGGGCCTG
TGTTTTTGCATTAGGAGTCAGTTGCACCCCTCGAGTTTTGGGCGTGACATGGGTTATCCACCTCTAGTCATACATATCAA
GGAAGGCAACTCAAGCAACAATCCAAGCTAATCTATCATCACAACAAGTAAATCTCAACCTAAAACATACTTACAATACT
TCCTTGAAGTAACCTTGTTTCATCATAACTTTGCTAATTTGATTGGGACTAGTCCCTCCTTAGCTATTTCTACTATCCAT
GGAAGAGTACTACTTTACTAATCCAAGCTAAGTCATTTTCCATGAATGACCGCTATTTACCAATTTAAGGGTACCAAGGA
AAAACACCTCATTATGCTCGACCAAGCTATCATGGAAAGCACCTCATTATGCAAGTCCAAGCTATCCAAGGAAGGGTACT
ATTTATCAATCCAAGCTACCAATGAAATGGTTTGGCCTTACCAAGTCAAGCTACCATGCAAGCATCTTATCATGCTAGTT
CAAGCTAAACATTGGAAGGGTACTATTGCTCAATCCAAGTTATCCATGAGATCTACTAACTCAAGCTACCATGAAATGGT
CTTGTCTTACCAAGTCAAGCTATCATGAAGGGATCTCATATCACTACTTCAAGCTACCATGGATAAAACATCTCATTATG
CTAACCCAAGCTAAGTCTTATCTATCATAGTTAATAAATGCTTTGATTCATTTTAAGTGAGCAAGCCTTTCAACCTAGAA
TCATTCTCTATGAGAAAACCTTTCACATTTATACATTCATACATTCATAGAGTAAATCATGTGGGTAAATCCTTCCACAA
CAATTCTATCTATCAATCAATATTCATCATATAAGCTTTACTCTAAAAGCTCTACTAATCATAACTCATCATACATGCCT
TAGTCTCAAGACAATTCTAATCTCAAAGCCTACAAGTCATAATTCATCATATATACTTTGATCTCAATCAATTCATGTCT
ATATGCCTTACTCTTAAGCAATTCATGTCTATATGCTTCAATCTCAAGCAATTCATGTCTATATTCTTTACTCTCAAGCA
ATCTATAATGTATCTCATCATTCCTAGAAGAATACATCTAAATTCTCAATTTTCCCTTTCATGGAGTAAAACCCATACAT
ATCAATTTCATCTTAGAATCATGGGTTAGGAATGAGTACATGTAAATTCATCCTAAAAGCATGTAATTCTATCAATTAAA
TCATAAACAATCATAATCTACTTAGTTGGATCAAAACCCATAACATTAGAAGAAACCCTAACTAGAATTGGGGAATTCTT
CTTCTAAATGGGTAACACCTCGAAAATTAGTAGGCTAAGCTAGAGCTTAACATGAGGTTTAGAGTCATGAATGTAACTCC
CCATACTTAAAATAGAGGGTTTTGTGTTAGAATGTCAAGGTACTACCCCTCAAGGACCAACCATAGGTCCTTGAGGAGGA
TCCCTAGAAAACTGCCTGGGCAGTGACCAATGGAAGGACCTATACCCCGTTGGTCAGTCCATGCCCCGTGGGTGAAGGGT
CGTGATTCAAGCCCCAGGTTTCCAACTCCCAGTAACCAAACCACGCTTGACCAGGACAGTCCGTGGTTCCATCCACGGCC
CGTCAGTGTGGTCTCATGGATGGTGACTTGGGAGCAATTTTGGTGGTCAATCTTAAAGGTATTTTGGGATTTTCCAGTTT
TAATTAATATTAAGTGATGTCGTTTCAGCCTAATTTAGAACACCAATATAAGGATTTTAGACCACTAAAGTAAGTCAATC
ATCTCATTATTTCTAAAACCCAAATCAATTCCCAAACTTTATCCTCACCAAAACAATTCTCTCTCTAGAAAACTCAAAAA
AGAAATAGAAGGAAGTTAGAACTAGGGTTGAAGAAGCTAGGGTCTTCACATAAAATTCATAGGGCTTTGTAATCAAGGTA
TGGTAGTCCTTCATCCATGGATAACTTTGATAGGATTTGATTCCAAAGTCAAGGTTCCTTTCAAAAATGATTATAAGGCT
TGAATTACTTTATATTATGTATGAATTGATGATTTATTATGGTTTTTATGTTGAAATCCCCAAGAACCCATGAAATCCCC
ATATTTCCCAATTATGATCTTGTGATGTGGGTTTGTTGATGAAAGAAGAATGTTATGGGGTTTTGCATTTAGTGATTGGG
TTACTTGAATTATGTTGATATACATGTATAATGTAGTGAATTCTAGATGTTTTTATTTGATATGAGCTTTGACCCTTGAA
AGGGTAAATTATGATATTATGCATGTTTTATGAAGTTTATGTATATGCTTTAAGAACACTTTGAGTGTGAAGTGTCTATG
ATTATGATCTAGTTGTTGTGTTGTTGAAAGGGTATTCTCATATACACACTTATGCATGAATATGATATGATGTGAAAGGT
TTTCTCACAATATGATGATTCTAGGTTTGAAAGGTTTCTCACCTATTGAATCTATATGTAGACATGGACGGTGAAAGGTT
ATTCTCACGCATGATCTAATGAGCTATATTAATGAATCAAGTTATGAATTAATATGTATTCCATGGGAATTAGTGCTTAG
CACCGATTGGATATTGTATATGAGATGGAAGCTTTTACAATAGTTGAGTCCAGCTTCCAAATGGGATCCTTTTACACTAG
TTGAGAATGGATTCCCAAAGTATGTCTCATGAGATGGAGACCTTTTACCTTAGTTGAGTTCGGGTTTGTAGAAGCGATCT
CCTTATCCCATAAACTATGTGCCCCCACATGTTACTTAGCTAATGGATCTACCTAAGCTAAGAGTATGGTTCTACCTTAG
GCAAGTAGGACAACCCTTTTCGGTGTGGGTAACACTGGGGGATCATGTATAGCTCACATGGTTTCATGTCGGTTATGGCT
TATTCTCACAACAACAAGAACAAGAATATGAATATTAATTATGGCCTAAAGAAGTTTACTTAGCATGGGTGAGATTTATG
AGGTCTTATCCATGCATTGCACAAGTATGCTTTGAGGATATTTATGAAGTGTTTTTCTTATGTTATGATGATCTATTTTT
ATGACTTATGCTTTTCCACTAATCTTCATGATGATGTTTACACTTGGTAAATAACATGCTTTCAAATAAAATGTCCCTTT
TAGCATGATTTTAATGTTTTTATGCATGACTATCATACTTAGTGCATTTTTGTACTAACGTCTACTTTTCGTATATTTTC
CCCAAGTGTAGGGTCCAGTTCTCGAGGTGATCATTCTAGTGGCTAGTGCTTGGACCTTGCTATCTTCTGAGCTTGTTGGT
GAGTCCTCATGGTTCTACGACGGTTATTTCTCATGATGTAGTTTCCTTTATTGTATTTCCCTTTTTGGACATGTTGTATG
GGCTAGGCCCTATTTCATTCAGAGATTGTAATAGATGGCTATATTGAGACTAAGTGTCTAGACTTCCACTTTCCTTTATG
AAAAGTTTAGCCTTGAATTATGTTTTTACTCTTATTATTCTATTGCTTATGTTATGAGGACTAAGTGCTTGTATGGAGTC
CTTCGGGGTTCTATACGCCATGTTACATCTAGGGAGTACCCCTGGGTCGTGACAAACTTGGTAATCAGATCTCAAGATTT
AGAATGATCCTGGGATGATGTCTCATAAGACACGTCTAGTAGAGTCTTGTTCATGAGTGTGAAGCGCGCCCTCATTTATG
AATGAGAGGCTACAAGCTGATTAGGAAACTCCATTTCTTTCTTTACTCTTAAGTCGTGCCATAGAGTTTAACTCTATAAA
GTCTCTCTCCTAATCCTTGCCCTATGTTCTTCAGGATATGAATACTAGAAGGGCTAATGCTAGAAGGATGGAGGGTGACA
ATGTGGAACAAGGAGCTCCTCCCCAAGCTCCAATAGATCCTTTGGTTGAGAATGTGACACATGCGGAGTTTAGGGCGACT
CTTCAAGTGTTGACTCAAGCCATGACGGCTCAAGCCAATAGAGAGCTTGTAGCTCCGGTGAATCCTAATGTGAATTCGAT
GGCTTCAAAAGTGAGAGATTTTGCAAGAATGAAACCCCCAGAATTTCATAGCTCCAAAGTAGAAGAGGATTCTCAAAGGT
TTATCGACGAGGTTTATAAGGTACTTGCTATTATGGGGGTGCCTTCGGAAGAGAAGACGGAGTTAGCCGCTTACCAATTG
AAAAATGTTGCTTAAATGTGGTATGATCAATGAAAGGGTGAGAGATCGGTAGGAGCGGATCCCGTAGAGTGGGAAATGTT
TAAATCAGCATTCCTTGATATATTCTTTCCCCTAGAGTTGAGGGAATCAAAGGTGTAAGAGTTCATTAACCTTCGTCAAT
GAACTATGAATGTGAAGGAGTATGCCCTAAAGTTCACCCAACTATCCAAGTATGCTCTAACTATGGTGGCAGATTCGAGG
CCTAAGACAAGTAGGTTTATGTCGGGAGTGTCCGACTTGGTTGAAAAAGAACATTGTACAACAATGCTCCTCCATGACAT
AGGTATCTCAAGGCTTATGGTGTACACTCAACAAATTGAGGAATCAAAACTCAAGGAAAAGAATAAGGAGGTGAAAAGAG
CTAAGACCAGTGATGGAAATTTCTCTAATGCTAGATCCGATGGAGATAGTCAACCAAGAACCCAACAAAGGCTTTCCCAT
CAAGTTTCCCCCAATACTCATAGGTATAATCAAGAGAGGGTGTCCAACCCTAAACCTCAAGGAGGTAATGGTAGTGACTC
TTATGTGACTAGGCCTATTTGTGCAAAATATGGAATGAAACATTATGGTAAGTGCCTAGTTGGCACGGATGGTTGCTTTG
GATGTGGGAAGAGTGGTCATAAGATGAGAGATTGTATGATGCTTAAGGTTCAAGGAAGAGAGGGAAAACAAGCTCCACCT
AGCGGTTCAAATTCCAATTCTCCCAAACAAAACAGTTTCTATGCACTCCGGTCGAGAGATGACCAAGAGAGCTCTCCGGA
TAAAGTCACCGGTATGTGATAGTTTCCATATAGATGCAAATGTTTCATTAGATCCCGATGCTACTTTTTAGACTTTGATG
TTATTCTCGGTATGAATTGGTTGCATTCCTAGTATGTTGCTATGGATTGAAGAACTCATGTAGTTAATTTTTAGTTCCAA
TAGAGCCTATCCTTGTTAGGGTGAGGGAAATAGATTGTTAGTATTTACCAACTTCAAGGGTTAGTTATTCCTCTAAGATT
GATTTTTCATTTGGATTATCACCAATTGAGGGTGAAAAGGTGATGATATTCCAAAGGTGACTTCTAGAACCCCGTATGGT
TATTATGAGTTTTTGGTTAAGTCATTTGGGATTGACTTGAAAGAAGTGGTACTTAAGGAATTAGTAGAGGCTTCCTCCCA
AGGGGGAGATTGTGTGCTTATATAGAAAGGTTGTTGAGTGTCCCTAATATTCATGATTGGGTTCTACTTGAAATTCACAC
CCATGAAGCGTGTAAAGAGGCTTGAGAAGTGTGTTGGAGATCCGACACCCATGGTTTCCTTAGAAGGGTTGAGAGTCGAT
GAAAGTATAGTTAAGAAGTAAAGAGGTTGATTCCGTAAAAGTGTAGTAGAGGGATCATTTAGTTGAGGGTGCTACTTGGG
AGGCTGAGGCCGAGGCCGAGGCCGATATGAAGTCCCGATATCCTTATTTCTTTCCTTCTACTCCTATTCAAGATAGAGGT
AAGTAGTTCCTCTTGAGTTTTCTTGTTTTGGGAGTCATGTGTGTGATATGTGTTTTCCCATGATCTCTTTATGTGATGCA
TGTTCTTGAGAAATTTATGTTTATTAAGAAAGTGAATTGTTATAATTGATTTTCCTCATGCTGTTGTACATTGATTAAGA
GTTGCCTATATGTTTCATGAGAAGAATTGTTGAACATGCTTAGTTGTGCTTTTTGGAAGTATATTGCATAAATGCTCTTT
GAGGTTGTGTTGAGCATGCTTTTAGTTTGGAGAAGGAAGTTCCTCCTATGAATATGAGAAATGTTAAATTTTCATGCATA
ATCGGTTGTTAGATGTAGTTCCTACTTCCTTGTGATGTATTGTTTGTGTTTTAGTTGAAGTGGATGTTTCCTCCTTTGAA
TTGTGCATTATTTTGATGTTGCATGCATGATGGGATGCTAGTCTTGAGTCTTTACTTCCGTAAGGTGTCTAGATCGTCAT
TCGAGGATGAATGATCCAAATAGGGAGATATTGTAACACCTCGAAAATTAGTAGGCTAAGCGAGAGCTTAACATGAGAGT
TAGAGTCATGAATGTAACTCCCCGTACGTAAAATAGAAGGTTTCGTGTTAGAACATCAAGGTACTACCCCTCAAGGACCA
ACCATGGGTCCTTGAGGAGGACTGCCTAGAAAACTGCTTGGGCAGTGACCAACGGAAGGACCTATGCCCCGTTGGTCAGT
CCACACCATGTGGGTGGAGGGTCATGGTTCAAGCCCTAGGGTGCCAACTCCTAGTAAGCAAACAACGCTTGACCAGGATA
GTCTGTGGTTTCATCCACGGCCCGTCAGTGTGGTCTCGTGGATGGTGACCTGGGAGAAATTTTGGTGGTTAAGCTTAAGG
GTATTTTGGGGTTTTTCAATTTTAATTAATATTAAGTGATGTCGTTTTAACCTAATTTAGACCACATATATAAGGATTTT
AGACCACTAAATTAAGTCAATCATCTCATTATTTCTAAAACCCAAATCAATTCCCAAACTTCATCCTCACAAAAAAAAAT
CTCTCTCTAGAAAACTCAAAGAAGAGGAAGAAGACAGAAGTTGGAGTTAGGGTTGAAGAAGCTAGGGTCTTCACATAAAA
TTCATAGGGCTTTGTGATCAATGTATGGTAGTCCTTCATCCATGGAGTCCCTTCAAAATTTCAATTTCAAAGATTGAAAT
CCCTAAAAGCTAGGGTTTGATTCCAAAGTCATGGGTTACTTTCAAAAATGATTCTAATGCTTGAATTACTTTGTATTATG
TATGAATCGATGATTTCTTATGGTTTTTATGTTGAAATCTCCCAAGAACCCATGAAATCTCCATATTTTCCAATTATGAT
CTTGTGATGTTGGTTTGTTGATGAATGAAGAATGTTATAGGATTATGCATGTAGTGATTGGGTTACTTGAATTATGTTGA
TATACATGTCTAATGTAGTGAATTCTAGATGTGTTGATTTGATATGAGCTTTGACTCTTGAAAGGGTAAATTATGATATT
ATGCATATTTTATGAAGTTTATGTATATACTTTAAGAACATTTTGAGAGTGAAGTGTCTATGATTATGATCTAGTTGTTG
TGTTATTGAAAGGTATTCTCATATACACACTTATGCATGAATATGATATAATGTGAAAGGTTTTATCAGAATATGATGAT
TCTAGGGTTGAAAGGCTTTCTCACCTATTGAATCTATATGTAGACATGGACGGTGAAAGGTTATTCTCACGCATGATCTA
ATGAGCTATATTAATGAATCAAGTTATGAATTAATATGTATTCCATGGGAATTAATGCTTAGCACCGAATGGATATTGTA
TATGAGATGGAAGTTTTTACACTAGTTGAGTCCGACTTCCAAATGGGATCCTTTTACACTAGTTGAATCCGGGTTCCTAA
AGTATGTCTCATGAGATGGAGACCTTTTACCTTAGTTGAGTTCATGTTTCTAGTAGCAATCTCCTTATCCCATAAACTAC
GTGCCCCCATAGGTTACTTAGGTAATGGATCCACCTAAGCTAAGAGTATGGTTCTACCTTAGGCAAGTAGGACTACCCTT
TTCGGTGTGGGTAACACCGGGGGATCATTTATAGCTCACATGGTTTCATGTCGGTTAAGGGTTATTCCCACAACAACAAG
AACAAGAATATGAATATGAATAATGGCCTAAAGAGGTTTACTTAGCATGGGTGAGATTTATGGGGTATTATCCATGCATT
GCACAAGTATGCTTTGAGGGTATTTATGAAGTGTTTCTCTTATGTTATGATGATCTATGTTTATGATTTATACTTTTCCA
CTAATCTTCATGATGATGTTTAAACTTGGTAAATAACATGCTTTCAAACAAAATTGGCGAAATCATAGGGGCTCCATGGA
TGAAAGGATTCCATGGATGAAAATCTGTAATACCTTAACAACAAAGCCCACAAATTCTTGAGAAATGGAGACTTGAGCTT
GATCCTAGCTCCAACTCTTTCTTCTTCTTCAAGTTCTAGAGAGAGAAATATTTGAGAGAAGAACTTGGGTTTTATTTTGG
GGTTTTGGAAATAATGACTTGAATGGTGAGTTTAAAGGGTTAAAACCACTTATATAGGTGTACTAGGCTTGGGTAATACA
ACATGGCTTTATTCTAATTAAAACTGGAATGACATATTTAACCTTGCACTTAACAGTGGACTGCCCAACTTCACGAGGGG
CTCCACGAGACATGGCCCCTCTAGTGGTCATGAACTAGTGGCTTGGAAACCACTCCTCTAACCCCTAAAAACTAAATCAC
CACCACGACCCCTCCCACGCCCCCGTCAAGGCCTTCACGAGCCGTGAAGTGGCTCGTGTGTAGGACGATAACTGTGGGTA
GTGTAGCCTAGCTACTGGCTTGCCATCCATGGGCCTTACCATGAGCCGTGGTCCTCACCACGAGCCGTGAATTTGATCGT
GGGAAGGTAGGCAGTGCTTAGGGAATGTTGGGTTGCTCTAACCCCTTTCCTTGGTTCTTGCCCTCTTCCTTGGATCTTGC
CCTCTCACATAGCCCTAGTTTAGCTTACTAGATTCTGAGGTGTTACACCATCTATGGTTCAAGGTTCAGGTTCTACACCC
CTTAGCATTGAGCGACTCTTAATCGATTATGTGCCTTCTCTGGCTCTAGACTCATCGTAACTTATTCTTAGTAGATTAAG
ATATTTTATGTACCATTAGACTTACGGGGGTTCGTTCGAGTTCTTACTTAACTTGCGTATGAATGTACCTTATTTTCTTA
TGTGGTCCAATTACGTTTAGTTAGATGTACTTGTGGTTTTGTTGGATGGTTAATTGGTCACATTTTATTCCTGAAATGAC
TTGGTTTCATTTTTATCTTAAGACACGCGCATGTATTTCTTTAAATATTGCTTTAACTTTTGTTGTGCCTATATTCTATC
ATACCTTATGACTTGATGGGACTGACAGCTTGGTCACCTAGTTGTTCATATGGTTTTTACGGAAGTTTCCATGTTTTGGA
GTCTTTAAAACTTGAATGATTGACTTCGGTCAAAAGTTCATAAAAAAGTCCTCAGAATGCAATTTTGACAGTTCTATGAG
CTTTGAACATTTAAAGTAGACCCTGATTCTTCTAGGCTCATTTAAAGAAATCTTGTGTCTTATGGCTTAAAATGGAATTT
GTATGTGGGACCCACTTTTCATCGAGAAGATCTCGGTTGGAAGTTTTGACATCTATGTTGAGTTCGGACTACATAATTTG
GTTGGGTAAAATATTTTGTTTGCATGCACGGGGTACCGAATGAATCCCGATCACACCGTCGAGGGTTCCTATCTTTGCAA
AAACCAACTAATGTGCATCAGTTGGTGCATCCCACCTCTCCTCTTTGCATTTGCGTGCCTCAGGCCACATTTGTGGTGAC
CAGTGTTCTGGTCTTCGTGTTCGTGAGGCTTGTGCCACATTTGCAGATGCCTCATTTGTTGACGATTGCATTCACATGCC
TTGTGCCGCGATCGCATAGGCAAATGAGTTGACCCTTTGTGATTGCAGGCTAGGTGCCACAATCTTTATGCAATAGGGGT
CGACCTTTCACGATATCAGACTGGGTCCTGCATTCGTGGAGGTCATTTAACTGGTATTTTATAAAAAGAGTAGTCACGAA
TTCAACATAGCTTAGCATATTCATTTGGTAATTCCTTAAGCCAGGGTCTTCTATTTGAGGTAATTCAAGTTGCGTTGTGT
CAGGTTTCAGTGAGATTATGCTTTGGGGTCATCCGAAGAGTGTGAAGGATAAATTTTCAAGGTAAATTTCCATCCCGAAG
GACTTCCCAAGATTTTTTAAATGGTGTCTTGCTTCGTTTTGTCACGAGTTGTTTTTTGAGCTTAAATTGTGCCCAATTTT
GGGGCACAAGTTCAATAAGCTATTTAGGTACTATTGTCGAAGTCAATTTCGAGATTCCTAGCGTGGGATCCATAATTTTA
TTTTTGACTCGATTTTTGGATTCTCCTCCAATTGTTGCTATTTTAATCTCTAAATGTCTATATTGTTGTTGTGATCTTGT
TTTTGGAAGCAATGCAGTGATCAGAGGCCGTTCAAATGGGCAAAACTCTAAAATTGTGATTTTTGAGCGCGTGCAGTCTG
CATTGAGGTAGACTATGGTTACCCAGTGTTTAGATTGAGCTTGTAAATGTAAATTCAGCTAGTCTTGGGGAGGGGTTGGT
ACTTGCACCATGCTTAAATATTAGAAATCATGCCTTAGGTATATTTCAGGAAATTTTGGGAGTTCTAGCATGTCTAATCT
TGTTATGTGACTGCCTTGCGTCGTAGTCTTCATATTATTGTTGTTCATGTTATATTGGTAGCTTGTATTTGGACTTAGCC
AAGGTTTAGGCTAGTAATGAACTTAGACTATTATTTTGGAGCCGATGGGCCTTAGAAATGCTCCGACGTCGCTTCAGACA
ACTTAGCTCCTTGTAAATTAATATAGCAGACTTTGGTCAAATAGTATCATCCTTATTTAGGCGCCACTCCAACTCATCTG
ACCTTTCATCTATAATTCCCTATTGGGATTTGTCTCGAGTGTGTTTGTTGGTGCTTTCAATTCTTTTTTAGCTATTTGGG
GTCGGGTCTTGGATTTGGAGCTTGAGTGGGTCCCTAGCGTCTCTAGGATGGTTTTACTATACAGTATGGACCGGTTTGAG
ATAGTGGAGGATTTTGGGATATCCAAAGATCTTATTCCATGGTTTGAGGTCTGTGTGTATACTTATCATCCTGGATTTGA
GACCCATGTGTACTTGCTTTAGCCACGGTTTGAGGCCCTAGCATATCACTGAGTTGTGGTTTGAGGCTCAACACACCTAT
ATTAGGCTCGGTTCAAATTTGAGAGACACCTCTATTGGCTAGGTTCGATGCCTGACTTGGTGTTTCTATCGGGTTTTTGG
GTTGCCCTTACTGCAATTCAAGTCCATGGCTGTGTCAGTTCTGGTATTAAATCCTTAGGTTCACCGGTGTTGCTTAAATA
AAGCTAATGTCTAGTATAGTTCTGTGGATTGGTACAGAGACGTCTATATTCTATCTTCAGGAGGCTACAATGCATCTTTA
GGAAGATTTTCTCTTTTATTTTGTTATCATGCGTCGCTTGTCTTATTCGGTTTTTGAAGTCTTACTTGTTTCACTCTTTC
ACATGATGGGTCGCACAGGAAACTTAGCAGTCGGGGGTGATGCACTAGAGCCTATAGGTAGAGCCCTAACTGGGGGCAGA
GAAAGATCTTGAGGTCATGCGAGGGCTGCAACACTATATCGAGATAGACATAGGACTCCAGAGCCGGTGGCAAAGCCTGA
GACAACTCTCATTCCTCCATTGCCAGTGGGGCCGAGACCAACCCAACCACCTAAACTAGCTATGGCTCCAGATCTTCAGA
AGATAATCACTTAGCTATTAGCCGTGCTAGCTAGGGGGCATGCAACAGACCATATGTCCATCTATGTTAACACCACAAGA
TCATCCTACACCAGCGGCTCCACAGGTTGAGGTACCATAAGCACCCGTGGCTGCCCAATTTATTATTGTAGTTGGAGCTA
TGCCATTGGAAGAGCATGTTTTTGAGTGTAGACCAGTTGGGTTACCTCTAACGTCATGGACTTAGTTTTCTGAGGCATTC
TTTGCTAGATTTAACCGCGGAGCATCATAGATCAATTCCGAGATTGGTTCTCCAGGTTGGAGCAGGGCTCCATGATCATA
ACTGAGTTTGAGGCCTAATTTCATGAGATCTCTAGGCATACTACCATGATATTACCTACTGAGTAGGAAAGGGTTCGTTG
TTTTGTCCATGGTTTGTTATTGCAGTTGCGGATTAAGAGCGAGTCTATGGCTTCAGTAGGGAAATCATTTTTGGATGTGG
TGGATCATGCTCGTACTATGGAAGAGCTCCGTTTTGAGGCCCAAGTGGGCATCAATAAGAGGGCTCTTCATTAAGGCAAG
TACAATGGGTCCCATTCTAGGGTAATGAATCATATAATAGGACTCACTAGTGATATCTGCAGGGTTAGTCTATCTGGTCT
ATTCAGACGACACATTAGGATTCAAAGGGCGATTAGTACAACTAAGGTGGTTCTGGTGCTTGTCCAAGTTTCAGGGGTTC
ACATTCAAATTCTCTAGATATTTAGATTCTTGAACTTCTTGATAAAGAATGAAGATTTTCTAGAGGGTATTAGAGAAAAT
TGTGTTGGTGGTGATGAAACAAATATTCTTATTAAGTTGAATTAAAAGATGAAGAAAACAAAATCTCCCATCTCCTCTTA
AGGTGGAAACTATTTTGGGGCACGAGAAGAAATGAAATAGGATTTACATCATAAAGAAGAGTGCAAGAAACAAAAATATG
GATTACTTGATTTTTTTTAAGGTGACGACTGATGTTCATCCTGTATTCCTAAGATACTTAGAACAACAACTTTGAATAAC
TTGGTAAGAAACAACAAAGTTTAAAGAGTATTTTCAAAACTAGAAACTTAAAACCAGTAAAGAAAATAGAATTTAAACCA
GATTAGAAATAACATACCAAATATTTTTCTAAAAGAAGAAAATCAAGCTCACTGAATGCACATGGTGTCTTTTATGAAAT
TATTCTGCTCAACTATCAGAGGTTAATTGAATATCCTCCCCAGATAGAATGATCTTACTCACCGGTTTATTGGTACCTAA
ACCACGGTGTTAGCAAATCACTCAATGGTAGTAACGTACAATAATACTAGATTTAGCAGTAGAAGAAGAAGTCCAAAAAT
TCCTTTTTTTTTTAAATAGGAGAAAATCTATCTATTTATAGGCAACAAAGGGTAGTGTGAACATGTGCTTGTGCGCCTTA
CCGTAAAGGTCACACTGCTTTGGAAAAGTCACAACTCTTTGTAAAGATCACAACATTTCATAAAAGTCACAACTTTCCAT
AAAAGTCTAACTCCTCATAAAAGTCACAACTTTTCATCACAACTCTTTATAAAACCCAACAATCCCCCGCATGATTGGGA
ATGACTCTAAGACAAAGAAACAAACAAGTATGTACTTTACAAGTGAGAATTAATTGCATCTAGATAACTAGGTTTCCTTT
TGAACTTTCTATAGTGCACATATCTCGGATCTACTCGGTAAATTGGTAGATTTGATATATTTGAACCATCGAGCTTTGGT
GTATACCTAGACAACCACACGTCACACAATCAATCCTTTATCTTCTATGGTTCTCACAGTTGTGTTCATTTCAACCATGA
ACACCTCATAGTTTCATGAATGTATAAAGAAATGAGCTTTTACAATCATCCTCTTTGAAGCGACTTACACTTCACACTCA
CATAATTGATTTCTAACTGTGTCATCGCTTAGATATAATATTTGATCAAATCTACCAAACTTACTAAATCATTAGAAAAC
TTTAAGCTTTATTAACTCGTTAAAGAGCCTTAATATTTTATCCATGTTCCTAAACATTGTCTTCATCATGATAATGGATT
GATTTTTTTGAAAATGTCGAACCGTTAGTCACAACTTTGTTTTATCTACTTGAACCTAGCTCTTCGGATCTAGAGTCTAC
TAGGTAGAGTTACCGCCATGATGAATTGTCCTAAGCCTTAAAATCATCCCCTTAGATGATCTTTCAACTGCCTCTATATC
TAGGCCATTTGTTAGTGGATCTGACACATTATCTCTAGGCTTTACATAGTCAATCGTAAGAATTTCACTAGAAAGTAGTT
TTCTTATGGTATTAAGTCTTTGTCGTATGTGATGAGATTTTCTATTGTACATGACGCTCCCTGTCCTACCTATTTCTGCT
TGACTATCACAATGTATGCATATAGGTCCCACAGATTTGGGATAGAATGGAATTTCTTCTAAGAAATTTGGAGTCATTCA
ATTTCTTCATCGACCTTATCTAAGGTAATAAATTTAGATTCCATTGTAGAGCGAGTGATACTTGTATATTTAGATGATTT
CCAAGAGAATGCTCCTCCACCAAAAGTAAATATAAATCCACTTGTGGATTTTACTTTACTTTACTAGTAGCATTACAACT
ACTAGTTTTGAATTCTCTATACAGTTTCAGAGTGTCTTACAAAGGTCATCTCATATAGAACACAACATAACATAATGACA
CAACTATCACAATAATCAAGAGATGTTTATTTTAAACCTCCCCATTTTTTCTTCTTACTAGGTCAATGGACTATGGGAAC
TCTACAAGGGTCATATGGCCCTAACTTTCCATAACGACTAGATAGGTTGTTACAAGAACATAATGTTATGACCCCAACTT
TCTCTAGTTATCAAAATAAACATTAGAGTGTTCTTATCTAGGTTCCCATCAAATCTCCTGATCAATACATTCATTGGCCT
CCAACATATATTTTCAACGATATGACCTCCTTTCAACTCTACCTTCATGTGAGACTTTGATTAGTCGTTCATATTCTATA
TGAATATATAAAATATGTTGATTGGTCTTCACACATAGCATGTGAATGATATTTGTTGAGATAATGAAGCTTGTATAAAT
AAGTTGTGAACAATTTATTATGTGCACTTATGATTTATACTATACTTGTTTTCCTCAGGGATAACTTAGCAGAGAGCATA
TTGAGATACAATGAAATGATAAGAATATATATAATGTTCTAATAATGAGTGGTTCGAGTCTGATGTGACCTTAATAAAGA
GCAGTTGTGTGTCATATCTAGTACTGTACTAGTACAAGTGGTTGATCGGGCACAACGCCAATATGGTGCATGGATATCCT
AGGTCTTATGTAGTACATGACTATATGAGTATGATTAAAGACGCTTTATCATACATGTATATATACTGTGTGAGTGACTG
GTGAGACTGATGACATACATTAGCCATATATCTTTGATATCAATGTGGATTCCTTATTGTGTGTGACTGCTTATTGATTG
CAGTATTTTTTATGATGATTATCTCTGTAGTGGTGATTTATATGTCCATTGGCTAACGATATTGATATGTGTGGAGTGAG
ACCATTTATTTCTACACATATCGTTGATGATTTCTTGATTGTGGGACTTTTGTTGACTGCGAAGTGAACATTTCTACTTA
TTTTATGGATTGTGTTTATATACTTGTTACTAGTCTGAATCGTCATATGTTACCTACTAGTACATTCTAATTGTACCGAT
TTTACTACTGCACTTTCTTTTGAGTGTATATTGTGATCTAGAGATGTCTACGCAGTCCCACATCTAACGTAATTATATTC
AAATCTGAGGGTGAGCTACTTTCGTTGAGGCAACCACATATTTTCTAATGATAGATGTATTTCCTTTTAAGACATTGACC
TGGTTTATTAGTTTTTGTTACTCTTAGACATTTGATGGTTATAGTTCTAGTGTGATGACGTTCATTTATTGGGAATGCAA
TTTATTATAGTTGATAGTTTATTTCTTGTCTTAATGCTTCACTTTATGATTAAGATTTAGTATTAGCATACATTAGTTGG
TAAGATTACGTTCACCCACTAAGGGAGGTTATTGTGGGTATCAATCACGACAACCTAAGTCATGACAAGATTGGTATTAG
AGCCCTAGGTTAGTTGATCTCGTCATACTAGAACATGTCTAGTAGAGTCTTATGGAATTGTACTGAGACATTTGTATGTC
TCTTCGAGAGGATACAAGACACCAGGAAAAACTCACTTCCTTCTTTCCTTCACTTTATTACTTGATTTGAATAGGTATCT
AGTGATAAAATTGGAATCTGACTCTTTCACTCTTTTTTGTCGAATATAGCAAGGACACATTCAAGAGAAGGTAGAGCAAA
GGCACCCAAGCAAATTGCTACTGTTGTGACTCACGCTAGAGAACAAGATAGAAGAGGTGTTCGAGGTAGGAAGAAAAAAG
TGATTCCAGCAAGGGCCAGATCTCGAACTACTGATTAGGTACAAAACAACTCTGAGTACCCTGCACCATAAGAAACTCTT
GTACTGATAGCACCAGAGAAGATGAAGGCACCGGCTCAGGAGATGACTTGCTGGGCTGTTTGTAATGTACTTAGGGCCCG
TTTGGCCATGCGATATGGTATCATGATATGGAATCATGAGATAAAATTGAAGGTTTGTTTGGACATGCGATATGAAATTT
TTGTGTTGTATATTTTCTCATAAACATAAAAATCTCATAAGTTGTAAAACTATTAAAATAGCCCCAATTGTTTATTCAAT
CTTATCAAATAAACAAAAATTATAAAATCGCATAATAAATTATTACAAAGTTATTTGTTCTTCACTTAAATAATTGTTTC
ATCTAACTTTAATTTAAGTAAAAAAAATTGAACATAAATTGTACTTGATATGCTCATATCTCTCAACTATTCTTACAAAT
AACCTATAAAGTAGAAAAAAACATACATTAGTGAGTAAATATTAACTTAGAAGTTAAATGCACTAAGATAAAAATTAACA
AACATCACTAACTTCTAACTATTTACAAGAAAAATCAATAGTTAAATATTATTGAATAACAAAATTTTAAAAAGTTACCA
CAAGTTTGAGTCAAAAACACTTCTAATAAAATTTAATCAAAAAAATTATAACTAGTCTACTTGACTAAATATTAATAACT
AATTGATCAAATTTTCCCAAGTCCTCAATCAATTGGACTTGATATCCTTCAGTCACGTGAACGAACATTTTGCAAATACT
AAGATTAAGAAAGTGCGGCACCGCCAATGAAAATTGTCTTTTATCAATATTATGCTTAGTCATAAGATTAAGACGTTTTT
TTTTTATTATGAAAAATCAAAAAAGTATTACTCCCTTCGTTCTCATTTATATTCACCAAATGAATTTCTACTTTATCATT
TATATTCACCAAATTTAAAGTAATAATAAATTTTATATTGGTGAGAATAATAAATTTTAAAAAGTAATGATGTGATTATA
AATTTTATTTACATATGAAACAAATGGTTAGTAAATTGGGGTTGTTTTAACAAAATATAAACTCATGGATCAATTGTTGT
ATTAAAATATCTCAAATCATGATATGAAATCACATGGTGATTCCATATCATGGTTTTTGGAGAATATGATATCACCTCTC
ATGATATGGAATCATGAGATGGAATCAGCGTAAAATCGCATGTCCAAACGCTGATTCCATCTCATGATACCATATCGTGA
TATGGTATCGCATGGCCAAACGCCTACTTAGACTTCCCCAGCTAATTGATATCAATGAATAATAACCAATTTCAACAATA
ATGCAGTAATAGACTACAATTTATGCAAGTCAATTTCAAAAGTTAAACTCTAGGGCTGCCATACTTTCAGGTTTTATATT
AATTTTTAAGCTTGTTCTCCATTACCCATTAATGTTTAGCAATAACCCAACAATTTATGATTAAAATCCCATGTCCATTA
TCAACTTTAAACATTCATCAGGAGTAAGGGCAAGAATAGTAATGTGTTTAGGAAAACTAACCTTTAAACAACAAAGTAAT
TGAGTATAAATTAATATAAAACTTACCTTGAAGCTTAATGAAGTAATAAAAGAAGATTGAAAATGGTGTGTGCTTCGTGG
TTTTATTGAGAGAAATTGCAAGAATAGTGGTGCAGGAAGTGAGAAAATAAGGGGAAAAAAATTGAGGGATGAGTTTTAAA
ATAAGTGTACTGGGTTGGGTTAACCCGAAAGGTTTTCCTAAATTGTACCCGAATTTGCATTGGGCGCACCATGAGGCCTA
TCTTGTGGCTTAGGGGTGCGCTGATAAGTGATAATGTCCTAGCACACCTTTTAAAAAGAAATATAAATGGTCATTTACAA
TATATTTATCTCAACTATGAGTCAGGGTCGAATTCAAGGAAATAAGAGTGATTTCTATGTCTATGTTTCATTATTTGTTT
GCAAGTAACGGGAAATTAAATGTGGGGGGGGGGGGGGGGAGACTAAATTATCTAACATATTTAAATTGAACTACATTGCA
AAATCTGATTCAAACAGTTGAGATTGAGAACCTAAGGATGTGATAGCATGAGTCTATAGCATCCAATTGGATTATAACAT
TTGATTATCAAATGATATTGACATAGGTAACATTGACTTTGCCTGAATTTACAATTTCCCAATATAGAGGCAATTCACTT
TTGGATTTGTCAAACCCCAAAATGTTTCTAATTAAACAACCAATTTAGCTCAAGTAAATTACTCTATTTCTAGCAGTAAT
TATCAAATGGGTAAAAGCCCAAATACTTGCTAATGAATTCTTCTTACAATTTTTTTTCCTTTTCTCAAGTGAAATAATCA
ATGGTTAGTAAGTCTTGAATTCAAGTAAAATAAATCCTAATTGAGAGTGCGACATCATATCCCCTTATTAAGGTTGAAAT
GGCACTCTCCGGTAGTGAGAATCCCACACACAAGTAAGTTACTTCACACAAATGGGATGCATGATAGAAAGAGTTTTCTC
CCACTCTCTCCAAGACGTTCAAAAGGCATGCAAGGAGAATCATAGGCTTGACCCTCATGTGATTCACTACTAATGTAGAT
TCACATAGCTCAAAATAATCTAGGCCTTATGGGAATCATATTGGCTAAGGTAATATAATGGAATATGGATAATCGAGTGA
CTCATAGCCTCCCTAAACACTACTTATTTACGAAGTTTAACTCCATATTTTCCTTATTACACCTACATATTTTATTCAAA
CACACATTAAGCCCTTTTGACAAAAGGAGTGACCATACTTTTTGACAAACGTCTTTATAGCACATATAGAAACTTGCACT
ATTTTGAGCTCTTTTCAAACATAAGTTCTCTATCTTCGTCGTTTTCAACATGAGCCCTCATAGTTCTCCTGGACCAGATG
GTTTTTCAAGTAAGTTTTTTCAATTTTGTTGGGATATAAGAGGAGGTGATTGAATTTGTTCAGTTTTTCTTCAAAAGAGG
AAAACTGAATAAAATTTTCACACATACCCTCTTAGCTTTGATTCCAAAGATAGATTGTCCTACTAATTTCTTTGACATGC
GTCCTATTAGTCTTAGTAATTTTTCTTGTAAAATTATTACTAAGATTTTGTCAATAAGGCTTAACCGTTTACTTTCAAAA
ATGATCTCTGAAAATCAGAGGTTTTATTAAAGGGAGGCTCATTACTGAGAGCATCTTGCTCACTCAAGAAATTGTTCAAA
GTATCAAAAGTAAAAGTAAGGGTGGTAATGTTGTTATTAAGTTAGACATGGCCAAAGCTTATGACAGGATGTCATGACAA
TTTATAAGTGTTGTTTTAAAAAGATTTGGTTTTTCACAAGAGGTCATTGATTTGTTTATGGGTACTATTGATAATGTATG
GTATTCTATCATCATCAATGGTAATAGAAATGGATTTTTCACCTCTTCCCAAGGACTCAAGCAAGGTGATCCTCTCTCTC
CCTCTCTTTTTATTATTGGTGCTGAGGTACTAACAAGATTGCTTAATAATCTTATGCATAGTGATCACTTCCTGCCCTTC
TTCATGTCTAACAGGGGTCCAATTATTAATCATCTTTCTTATGCTGATGACATAGTTATTTTTACCAGTGGTAACAGTAA
GTCTGTCAAAATGGTCATGAAGAAAATTCATATGTATGAAAGGAGCTCTAGCCAAAGAATGAATAAAAAGAAATGTTTTT
TCCTTACTGCTCCTGGTACTGGCCCTAGTAGGATTAACAAGATTAGAGATTCCACTAGCTTTCTTAATAGAGTTTCCTTT
TGAATACCTTGGTTGTCCCATTTAAATTGGTAAAAAAGGAAATGAGTACTTTGAGAAGATGCTTTCCAAGGTTATTAGAA
GACTAAGCGGCTGGCAGAACAAACTCCTCTCTTATGGGGGAAAATTATCTTGATCAAACATGTTTTACAGTCTCTACCCA
TGTACATCCTTACCGCTCTTACTCCTCCTAATGGAATCATCAAGCTCATGAAAAGACATTTTGCAAGATTCTTTTGGGGG
TCTACAGATGAGAAAAATAAGCATCACTGGAGCTCTTGGAAGACCATTTGTTTTCCTAAGGAGGAAGGGGGCATTGGAGT
AAGGAGTATGGCTGAAATTAGTGCTACCATCAACCTTAAAAAGTGGTGGAGATTTAGACAACAAGATTCTCTTTGGGCCA
AATTCACCAAGCATAAATCTTGCATCACTGCCCATCCAGTGTCCAAGGTTTGGGTGTCTGGTGACTCTCATATTTGGAAA
TCTCTTACAGTTTCAAGAAATCAAGCTGAGCACAACATGATTTGGAAGATTTGTAGAGGAAATAGCAAGTTTTGGTGGGA
TAACTGGACTGGTCTTGGACCCATTGCGACTTACTGTCCTAACCAGTCACACTCTATTAAAAGGCTTGTGAAAGAGTTTC
TCAATAATTAGGTTTGGAATTTCCAAAAACTTAGAAACTTTGTTCCTAATTGGCTTGTACAACATGTTGCAGGGATCAAG
ATAGGAGCTGGTACAAGGGACGACTACATTTATTGGAATGCCGCTAGTGATGGAGTTTTTAGCAACAAAAGTGCTAGGGA
GAGCATAAGAAATACCAGAGATCCCGATCCTTTGATTAAAAATATATGGCATAAGAGCATCCCTTTCAAATTCTCTTTTC
TTACTTGGAGAGTTTTAAAATCTAAACTTCCTTTTAATGATGTGATAAGCAGGTTTGGAAACAGGAACCATCAAGATTGT
CTATGCTGCAATACTCCTTCACCAGAAACTATTAAGCACCTATTTATAGATAGTGAACCAGCTCAAAGATTGTGGAGATT
TTTTGGCCAGGGATAGTTTATCAAAATAATTCGATAAGAAGATTCCTACAAGGGTGGTGGATGAACCAAGGGACAAATGC
TATGCAAAGAATGGTTATTCAAGTGGTCCCTATCGTAATATGTTGGGAATTATGGAAAGAAAGTTCATGTAGATACGGTA
CTCAAAAAAGGTTCTAACCAAGGAAGATGGAGCACCAAATATGTTGGAATCTAAAAGCAGCCATGGACAAAACATTCCCT
CTATACAAAATAGATATGCGATGGAAAGACACTTGTGAACTAATCGAAAAACTGAGACCTAAAGTCAGTGTCAAAACAAT
TACCTGGCAGAAACCAGAGGAGGGAAGGATTAAACTCAACATGGACGGTAGCTTTTTGGAGAATAATGGTAAGGCCATAA
TTGGGGACATAGCGAGAGATACCAATGGAAACTTCCTGTTTGCTTTTGTTGTACCTATCCAATGCAAGGACCACAACATT
GCGGAGGCCTTAGGCACTCAGTTTGCGACAAAAATTGTGAAGGACAAGGGGTACGAGAAGTGCACCATTGAGATGGACTC
CAAGACTATAGTTGATATGATGCAAAACAGTATCTCTCAGAACCTTAACCTGAGGGCCATTATGGAAGATATTATTTGCC
TCATTGATAAGAACGTTATTAATTTCATTCACTGCTTTAGCGGATTATCTAGCAAAATGGGCCACAACGATTAACACAAC
GATCATCTATGACAATTTGAATGAGTTGCCAGAGGGTGCTAAAGCTCCATTCTTTCTCAACAAAGTGCAGATGCCTAGCT
TAGGTTCAAATATGACAAGGCCAATTTTTTTGTAAGCTAACTAACCTATGTATATTAGAGAATGGGTGGCCTTTTTAGGT
AAGCATTATCTCTTTTGTTTTTTGGCTGATTGCTTGCAATCTAAGATGTAACTAAGGGGTAAGGCTTAGTACCCCTCTCC
ATTCAATGAAATACATCTGCCAGGGATACTACCTGGAATTTTATTTTTTTAAAAAGTTCTCTATCTTCAACAAGACTTTT
CACATGGTGCAGCCCTAAAGATAGTCTTTTAGCCTATATTCTATCTCTTCATGCACCAACTTTATATTCTTTGCACCCCT
TATATCTCCTTTCTTCTCTTTTATTTTTAATAAGAAGCGTTCAAATACGGGGGTGGAAACGGAGAGGTTTTCAGAAAAAG
GTTAAGGTGTACATTGTGATTATCAATAAAAAGGATATACGCTCAAATGGGTTTACTAGGGCATTAGTAAGAGGTTGATG
GTCAAGCGACAGTTTAAAGAAAGCCTATGTTCATCTTCTGAGCACATGCTATCTAGGATTTTGCCTTATAAACATTCTGG
ATAAGTTCTAGCCTACAATTCATGCAAATGAAAACATTCAATGTAGGAAGTTAATTCTACAACCAATAAATATAAATGAG
CATGCAAAGCACTCTAGATCAGACGCTATTCTTTTGTGAAATGATGCCAAGTGAAGAATATAAAGATTATATGCACAAGA
AAAAGACATCATGCCACTTCCCTTTCTTTATCAAATTGTCAAATCACATTTTCACATGCCTAAAATTGTTGGTGCCCCAC
AAATTCCACGCATTTGCAATTCAACATACTATTCTTACACAAGTCAATTTTCCTTAAAATGGTCCGCTCTTCCATAAATC
AAAGGAAAAAAAGCCACCCGGTTTGACAATAAAATAAAACAAAACTACAACTCGAAAAAGAACTATGTCACGAAAAAAAC
CATGGAGTTTATTAGCACACTATTTATAAGAGGCAAATTAGGAATGCACTCCATATAACATTAAATCAAGCCCAACGAGA
GCAATCAACACATCAATAAAATCAAAGACATCAAGTAGAAACATCGCCCATAAGGGCATAGAATAATTACACTTCATGCA
ACCAAGGGCATACAAATGTATCCAAAACATCTCAAAACAACAACCAAGCCTGAACTGGACATCATCAATATATCTCATAA
TATCATAACAAAATAAACATGCATTGTCCCTAATTCATAAAATAAAGCATACAGGAAGGTAGGGACTCCCTAACTGGAAT
CATGGTGCGTCATGGGGAGCTCTCAGAGGAGCGCAGAAATGTTGGAAGACTCCTTAATCCCCAAAGCTAATCATTTTTAT
CAATGTGGGACAACAACGTTACCTTAACATTCAAGCGTATGATAGAAATAAGGCACATGAATGGCAATGAAGTCTCATTT
TGACAGGCACACTTTTTTTATCTCCTCCACAATAATTTCACCTAGATTTCAGGAAAGAAACAACTTGTAGTTTTTATGAT
TCATCCTAGCTTGGTAGGAAGTAAAGAACTCATGATCTATTTCAGGAAACAAACAACCGAGAGACTCAAAGAGCAATTGA
CACTCCCTCTTAACTACTGTTTCTTCCACCTCTACATAGCTATCTAGGAATCCATACAAACTAAAGTCCTTTTAAATTGC
TGAACTCACGTTCCTGACAACCATAGAATATCACAGATTTGCATGGATGATCCTTGAAATATTCTAGATTTGTCGAATAT
TCTAGAATGGGGAATTATTAGTAAATATGTATGAACTTATATATAAAAAAGTATTATTTTTATTTTAGCCCCAAGTAAAT
AATATAAATAGAGAGACACTCATCAGTAAACACATCAACCAAATAATTTAAGTTCTCTCCTATAGAAATCTCCCTCACAA
TTCTCTTGCGAGGGAGATTTGTATTTGAGAGAACTTGAATTATTTGCTTGATTCGTTTAGTGATGAATGACTCTATATTT
ATATTAGTCACTTGTGGCTAAAATGAAAATAATATTTATTATATAAGTTTGTAATATTTACAAATAATATCCCTTTCTAG
AATACTCTACAAGCCTAGAATATTTCAATGACCTTCCATGCAAATCTATGGTATTCAAAGGTTGTGAGCGACATGATTTA
AACATTGAAAAGGATTGGGCTCACCATGAGGCCTATCTTGTGGCTTAGGGGTGCGCTGATAATGTCCTAGTACCTTTTAA
AAAGAAATATAAATAGTCATTTACAATATATTTATCTCAAGTACGAGTCAGGGTCGAACCCAAGGAAATAAGTGTGATTT
CTATGTCTATGTTTCATTATTTGCTTGCAAGTAACGGGAAATTAAATGGTGGGGGGGGGGGGGGGTGGAACTAAATTATC
TAACATATTTAAATTGAACTACATTGCAAAATCTGATTCAAACAGTTGAGAATGAGAACCTAAGGATGTGATAGCATGGG
TCTATAACATCCAATTTGATTAACAAGTGATATTGACATGGGTAACATTGACTTTGCCTTAATTTATAATTTTCCAATAT
ACAAAGGCAATTCACTTTTGGTTTTGTCAAACCCCAAAATGTTTCTAATTAAACAACCAATTTAGCTCAAGTAAATTACT
CTATTTCTAGCAGCAATTATCAAATGTTTAAAAGCCCAAATCCTTGCTAATGAATCCCTCTTACAATTTTTACCCTTTTC
TCAAGTAAAATAATCAATGGTTAGTAAGTCTTAAATTCAAGTAAAATAAATCCTAATTGAGAATGCGACATCACATCCCC
TTATTAAGGTTGAAATGGCACTCTCCGGTAGTGAGAATCCCACATTCACACAAATGGGATGCATGATAGAAAGAGTTTGT
TCTCACTCTCTCCAAGATGTTCAAAAGGCATGCAAGGAGAACCATAGGCTTGACTCTCATGTGATTCACTACTAATGTAG
ATTCACATAGATCAAAATAATCTAGGCCTTATGGGAGTCATATTGATAATTGAGTGACTCATTGCCTCCCTAAACACTAC
TTATTTACGAAGTTTAACCCCATAGTCTCCTTATTTACACCTACATATTTTATTCAAACACACATTAAGCTCTTTTGACA
AAAGGAGTGACCATATTTTTTTACAAACGACTTTTATAGCACATATAGCAATTTGCACTATTGTGAGCTCTTTTCAAACA
TAAGTTCTCTATCTTCAACAAGGCTTTTCACATGGTGCACCCTTAAACATAGGCTTTTAGCCTATATTATATCTCTTCAT
GCACCAACTTTATATTCTTTACACCCCTTATATCTCCTTTCTTTTTTTAATTTTTTTTTTATAAGAAGCGTTCAAATAAG
TCATAGGAAAAAGCCACTCGATTAGACAATAAAAAAAATCAATACAATAAAACAAATCCACAAATCGAAAAAAACTGTCA
TGAAAAAAAACCATGGAGTTTATTAACACACTATTAATAAGAGGCAAATTAGGCATGTACATATAGCATTAAAACAAGCC
CAGTGAGAGCAATCAACACATCAATAAAATCAAAGACATCAAATAGAAACATTGCCCATAAGGGCATACAAATGTATCCA
TAACATCTCAAAGCAACAACCAAGAACTGGGCACCATCAATATATCTCATAATATCTTAACAAAAATAAACTCCCCACCC
CCAACTGAAAAGCACACATTGTCCATAATTCATAAAATAAAGCATATAGGAAGGTAGGGACTCCCTAACTGGAATCATGG
TGCATCATGGAAGCCTCCTTAAACTGGTCCTCACTTTCAATGTTGAATTCACGTCGCTGACAACCTTAGATTTCCACAGA
TTTGCATGGATGATCCTTGAAATATTCTAGACTTGTAGAATATTCTAGAATGGGGAATTATTTGTAAATATGTATGAACT
TTATATATAATTTTTTTGTTTAATTTTAGCCCCAACTAAGAAATATTAATAGAGAGACATTCATCAGTAAAAACGTCAAC
CAAATAATTTAAGTTCTCTCCAATACAAATCTCCCTCATAATTTTCTTGCGAGGGAGATTTGTATTTGAGAGAACTTGAA
TTATTTGCTTGATTCATTTAGCAATGAATGCCTCTATATTTATATTAGTCACTTGTGGCTAAAATGAAAATAATATTTAT
TATATAAGTTCGTACATATTTACAAATAATATCCCTTTCTAGAATACTCTACAAGCCTAGAATATTTCAAGGACCTTCCA
TGTAAATCTATGGTATTCTAAGGTTGTGAGCGACGTGATTTAAACATTGAAAGGACTTCAGTTGTTTCTTTCTTGAAATC
TAGGTGAAATTATTTCGGAGGAGATAAAAAAAGTGTGCCCGTCAAAATGAGACTTCATTGCCATTCAGGGGCGGACCCAC
GTCGGCAAAAAATTACACTGTCTATATAAGGTAATTTTCTGTATTTATGAGGATATATATATATATATATATATATATAT
ATATGTTGAACCCCCTCAATGACAAGGAGAAAGAGATAGCTCAGTGGCAGGTTCCTTGAAAATTAAGTCTCATGTTGAGG
GTTCCAATCCCTGCATTAGCGCTTTATTTTTTTCTTTTTCAGTTTCAGTTTTTTTTTTTTTTTAAGGTTTCAATTCCGTT
TTCACGTTTTTTTTTTAGTTTTTTATTTTATAAAACATGCTAAAAGTGTGGTTTTAAACCCAAAAAATTCAAGGGTCCGC
CACTAAAACTAAATACTACTACTTTCTTGAAATTTTGTTTTGTTGGCTTATATATACAGGCTTATACTTTTATTTTTCGA
ACCCCCTGAACGAAAATCCTGGATCCGCCACTGTTGCCATTCATGTGCCTTATTTAATTTATATCCTACGCTTGATGACA
AGGTAACTTTTTTTTCCCAAATTGATTAGAAAGTGATTAGTTTTGGGGGTTATTGGCTTTACTTAACTCACATATAATAT
CCGTTATCAACAACAATAGAGATCTATTATTGACTCATCAGTTCACCAGCAACAACATATGTTTTCTACAATAGTATCTT
ACATTGATTTAGCAAATGCTCATATGTTGGATTTGTCTCTAGTAAGAGGTTTTAAGAAACTGCATTTATATGAGATCCAA
TTAAATATGAATGATGCATTGGCCGCTAGGATTATTGAATTAATTAATTCATCAATTTAGAGAACCAATGTTGTTTCCTT
GGTTGGGGAGATTGACTTAGAGCTTAGGCTTTAGGTTATTGAAGGACCTTGGTTTGTGGTTTTATGATTTTGTCCTATTT
TCCTGTTTTGTCTTATGTTAGTTGCGACTTTTGTCTTGTTTAAGTTTATGTTTTGAGTCCATTTTGATGAAGTGAGGCCA
TACATACTTTCCAACAAGAAGGCATTGTAAAATTTTAGTTTTAATCAAACTGAAGCAATAGTCTTAAGAGTGGGTAGGGG
AGGATGTCTTCTAACAACACCAATAATATAACCATTGAAATTCAACAAGTAAGGCCTAGGAAAGGTAGAATTTACGCAAA
AATTACCACCACCTTATGGAGGTAAGCAAACAGTTTCCAAATGGTCCTCGACTTAAATGCAATAAATCCCGATATAAAGA
AAAAGGAGACAATCAAGGGAATATATAAAATAACAAGGAAACAGTGCAACGACTACCATATAGGAGACAAAACAACAATA
AAATAATGTGAATAATCAAAACACAATCAAGAACATACTAGAATATATTATTGAAAACAATAATTAAAAAAAAAACAAGA
ACTAAAATAATATGACTAGCACCATCGCAAACTCCAACAAACATATGCAAGATAACATTACACTACCTACTAACCTTCTG
TCCTAATACACATCCTTCACACCGTCCTATATAAGGTCATATCCTCGATAACATGAAGTTGTATCATATCTTGTCTTATC
ACCTCTCCTGGATACTTCTTTGGCCTACCTCTACCTCTTACCGTACCCTCTATAACCAACCTATTACTCCTTATCACTAG
TGTGTCTATGCATTAACTCTTCACATGTTCAAAACAACTGAGTCTCACTTCCCTCATTTTATCCACCACAGAAGCCACTC
CCAGTGCCACTATGATCTTATCTCAAATATCCTCATTTTTAATCTTATCGCTCCTAGTATGATAACACATCCACCTCAAC
ATCCTTATCTCTCTAAAATGCATCTTCTAGATATAGGAGTTCTTAACTGGCCAACACTAAGTCCCATAAAAAATGTACTT
CTAATCACTACTCTATATAACTTACCTTTGAGTTTCTGTGGTACCTTTTTATCGCACAAGACTCTAGTAGAAATTTAATG
ACCCACTAGTTCATTTCCTCTTTATTGGTTATTTTTAGCATCTAGAGAGTTTCTGTAGTGACCCAAGTCACTGAGATCGA
CAATTTAGTCATTGGTCTTTCATTTGATTTTATGTGAGTTTTTGTGTTTTGGAGATTTTGAAATATGAACGGTTGATTTT
GGTGAAATCATTATGTAGATAGCCCAAGAATGCAATTCTGATGGTTTTATTAGATGCAAAACATTAAGTTTGGTCTAGAA
AGACCTTTGGTGCAGACCCTGAGACTTCCGGACTTATTTTGAGTGACATCATGGATTTTGGCTTAAGATGGAGATTGGGT
GTAGGATCCACTTTTTGTAGAGACAACCTCAGTTAGAAGTTTTGACATCTTCATTGAATTTGGAATGTCGAGTTTTGTGG
GGTAGCATAGTATGTTTGTGTGCATGGGGTTCCGAACAAATCCAGAGGCCCTATCAAGGCATTTTTCCAAGTCCAACTTG
AGCTTGAGAAACCTTTGTTGGTGCACCATGCTTTTGTTCTTCACGTTCGCAGGCTTAGAGCTGCATTCTTGGAGACCAAG
AGATTTGGTCACCGCATTCACATGCTCAACTACGTGTTCATGGAGAGGTGGGACCTTGACCATTCACGTTTGCAGATGGG
CTACCGCATTAGCGAAGAAAGGTCAGGGTTGGCTCACCCTATTGACCACCGTGATCAGGAAAGTCATTTAACCGATCAAA
TTTAAAAGACTAGTCCTGAAAATTTGATCATTGTGCAAATCTATGAGTTCAATTATTTCCTGTCTAGAGCTTTGATTGAG
TTGATTTTCCTTGCATTTGGTCGGAATTGTTGGAACTATATATTTTTACCATCTGGACGGTGTGGGGGAATCACATTGGT
GGTAAATTCTTATCTTGAAGATCTTCCCTTCACTCTTTAATAATGAATTATATTCCTTGTTATTGCATGAACTGTTTTGT
CTTGCTATAAACGCTCAAATTGTGCCCGTCCTTGGGGAACAATTTCCTAAAGCTATATGAGACCAATGGGTGGAGTAAAT
TTCATAATTCTCAATGCAAGTCCTATTATGCTATTTTGACTCATTTTTGTGTCTGACTTCAATTGTTGTGATTTGGGTTT
CAAAACATCCGTATTGACGTTGTAATCATTTATTTGTCACCGTGGCAGTGATAAGAGATTCAGTTTGGAAGGGGTAAGCT
CCAGTATAGTGGATTTGGAGCGTGTGCGGTACGAATTGTAACATCTCACTAATTGAAAGAACTAGAAAGAGTTAGAATTG
GAAATAGTCATTTTACGAAAGAATGAAAAATCTGGAAATTTGTTAAGTTATGCTAAGTTTGGGTTTTTGGTCAACTTCAA
ACGACCATAACTCCTAGCTCAGAATGAGTTAGGTGTACTTCTAGATACCGTAGGAAAGATCTTGGAATTATCTTTCCAAC
GCCGCCGAGTTTGCGCGATTCCGAGTTCGTATGTGTGAGATATGTCCATTGGAAGTTGGGCTGGTTGGATAAGGAAAGTC
CAATCCGGATTTTGGAAGGGTGTTTTGGTCTTTTCCATACCCTATTATTTAAATTTCATTTTTGATAATTAGTTGGGGTC
TAAACTGAACTTGGTCAGTATACGCTTTACAATATTGAGTTAGGGTTTATAGAAAAGAGAAAGGAAGAGGAGAAAAGAGG
AGAAGAAGCAAGAATCGTCAAATTCTCAAAGCTAAGATTGTGGATTTCGTCAAGGGGTGATCCCTACGATGTATGTGAGA
CTTTCATAGCGTTGGGTTTGTTCACCAACGCACCAATCATGTTTAGTTCAGCAAAATTCATCCTAAAAAGGGTTGAAAGT
TTGATATTCTTGATATGTGTTCTTGAATTTATTTTCGTTCTTGAATTAGGTTGAATTGAGGAGTTCTTGAGACTATCGCG
TCGAGTTTTGGAGTTGTTTAGAGTTAGGTTCTTGGGTACATTTACTGGGTATCTGAATCTAAAGAGAATTTGAGAAAAAT
AGTCGAGTTTAGGCGATTCGGGGTAGGAAAAATGAAGAAGGAAAAGTCGGGGGAATCTGGGCAACAGGTCCGCGTCGCGG
ACCTGTTCCTCAGATTTGGGGAAATCTCCTTCGCGTCGCGGAGCGGTCACAGACCGTTTTACCTCAAAATTCATTTCGCG
ACCAAATATTTAAATGCATCTCCGCGTCGCGGACTTGTTTCCAGACAATGATTTCTTGAACTTTTCTCATGTTTAACTAT
CTAAAAACAGTCCTAAACATCATGAGATCTTTCCTATCACAAATCACAATCCTTGAATCCATAATTCAATTCAAGGAAAG
TTAAAAGTCAAGTCAAGAGAAGTTAAGAGTCAAGTTAAGAGAAATTCATAAAGTTTTCCAAAAGTCTTTCACAAATGTTT
TAACTTTGTTTTAAGACTTAAGCTTTGAGTTAAGTAAAGAGTAAGAGTAAAGTTCTTTTCTTCAAACATGATACGGGAAC
TAAGTATTCCCAAAAGTTTGAAATGTTTTCATGTTTGAGCAAGAAGGGAAACACTGATTTCCAAGAGAGCTTTTAAGCTA
AGTTTTGAGTAATTATCTCAAATCAAAGAAAGAAGTTTTTTTTTAAAAACATATGAGCTAAGTATATTTTTGGGAGTAGT
GTTGAGCACCGATATGGGGATGCGAGTTCATAATAACTCAAGTCTCCATAAACCATGTAGTCATCATGGGTAGAAAAGGA
CCATACTTTTTAGATGATTCCTTAGTGCTTTTTAGCATAGACTAGTGACTTAGTTAAGGCGTTCTATATGACGGCAAAGT
ATAGGACAGTTTTGGCAGCGTGGGCAAGACGTTGTATCACCACTTAGGCTCATAGTGGTGGTTTTCGATTAGAGAATCTC
CCACAGTACTATATTACTTTATTATATGAGTAAGTTGAGTTGTTATAGCATTTCTTTAACAAACTGAGCTGTTTTCTATG
TTTTAAAATCTTTCCATATATTGCATGTGTTGTTGCTTTATATTGAGTTAAGTTATTCATGAGTTGAGTAAAGTTGGTAA
GTGTTCCTTTCAGATTACTTTCAAGCATATCTTATGTTTAGTTTCCCCTCGCATACTCGTACATTCAATGTACTGATGCC
ATTTGGCCGGCATCTTTTTATGATGCAGACACAGGTAACCAGGATCAGCATCCAGCGCCTCATTGATCCAATTGAGCACT
CAGAGTCTGTTGGTGAGCCCCCTTGCTTTTCGGAGGGCTCCTTTTTACATTAGTTTCTAGTTTTTCAGTTGTTAGGATGC
ACGGGGATCTTGTCCCGAAATTCCTCTTTGTTTTAGAGGCTTTATAGACGAGTAGCTATAGTTCTTTAGTCTTTTTGTTT
TTAGTTGTATACGTTTAAGACTTGAGTTTCCATTTTGGCTAAGTTTGATATATCTTTAAGACATTACATGAGTTATCCTT
TTGAGACTGTTTCTTGTGTTTAAGTCTTCTGTTGAGTAAGTAAGCCAAGCCAAGGGTTCACTTGGGGCCAGCAATGGATC
TCGAGTGCCAGTCCCGCCCAGGGTGTAGGCTCGAGGTGTGACACAAATTCAGGTAGGCTACAACTTAACGATCATTAGAT
TGAGTTGTACTAGTAAATTCATGTTGATTAGCTAGTGTTGGCATGGGTTTCTAGTTTGAATCATGTTTAATAGTTAGAAC
GCTTGCCTAAGCCTTATCTTCGAGGAATTGAGCATGCCTACTTTAGTTGCATTGATTGTATCATTCCTTATGGTTTCTCT
ATTGTGGATTATATTGATTAGTAGTTTTTACTTGTCCTTATCCTAGGTGTAGACTAGTGTTGTCTTATACTTGCAATTTG
GAGCTTTTTTTTCTTAGAAATTCTCTAACATCGCTTTGGACGGATTAGCTCCCTGTAAAGTGATATAACAGACTTGGGTT
TGATAGTATGAACTCTTGGCTAGGCGGCAACTCAGCTCTTGTAACCGTTGATCCATGATTTCTCGTATGTTTCATCCCCA
TTGTAATAGTTTGCGAGTTCTAGCTATGTTGGCTATATTGGATCGGTCTTGAATTTCAACCTAGAGTGGTCCTTGGTGAT
TTTGATTATGATTATGATTTATCCCTGCGGTGTGTTCCGCATGGAGAAGAGTGTGTGATTTGGAGGCATTTGATGTCTAC
TAGCCTCGACTCAAGGCCTGCACGCATTTCTACCAACCATGATTTAAGTCCTGGTACACTTCTACTAGTCGGGTTTATGT
TCTGACATGATGGTTCTTTTGGGTTAGTTAGAATGCCTTCACCATGATTAAAGTCTGGGGATGGTCGTTTCGGTTTTGGA
ATACTTCTAATTCTTATCCTTTAGCTCTTTTATGTACTCATTGGGCTTATCGGGATCCAATTAGGTTATAACTAGTTTCT
TTACTTTTCATTTTCATCCGTTTCTACACTTATGAGCTATATATTTAGTCTTTCGTTATCGCTTCATTTGTATAACCTCT
ACTTGTCGTTACTTTCTCCCTTTTTTGAATTTTCTTTACCTTCCAAGCTCAGTCGGCCTATGATGCGTACTGGGTACCTA
TTTTTTTACTCATGCTACACCCTGCATATGTTTTCTTGATGCAGATTTGAGCGCTAGCCGACAATGATGATTCAAGACTT
CTTGGAGCATATGTTCATAGATAGAGGGTGAGCTGATGATGTCCTAGTTCTACTTATCTCTCCATGCATATAATTTTTTA
CTAGTCTTTTGTATTTGAGACAAGTGTGTGCTTTTGATCCACTTTTGGAACTTGTACTTGTATAGTAGCTCCATACAATC
GTCCACCAGGTCATGGGATTGGATCTTGTACTTCTGCTTTGTATATATTATTGTTTTTTCTCATTCCACTATGTTTCTTG
TCTAATGCTTTACATTACTGGCTGGTTATTGATTCTGCCCAATATGCATGTTATGGGTTGACTTAGCAACCGGTGGGTTA
TGGTAGGTTTCATCATGAGTGGGGTTTTTGGATGACATGACTAGGGGTTTTTGGATCGTGACAGGAAAGCCTCTGTTTCA
TCCAGGCCACATTAACATGTTATGTGCTATTATCGTTGATATCCCCTCTCCCTTGGATTATTGACCCCAGATACTTGAAT
CTATCTCTCTTGAGGATATTTTGTATGTCAAGTCTCACTTCCACACCTACCTCAAGCATCAATTATTGAATTTGCTCTCT
AAATATTCTGTATTTGTCTTGCTCAACTTGAACCCTTTAGTCTCTAAAGTTTGTCTCCATGTACACCTCTAACTTATAAT
TAACTACATTGTGTGTCTCATCAATTAGTACTATGTAATCCAAAAATAGCATACACCATGGCACCTCATCTTTAATGTCT
TACGTCAATACATCCATCATTAAGGCAAAAAACATGAACTAAGAGTTGACCCCTTGTGTAACCCTATCTCCACACGAAAG
TGCTTTGAGTTTCCTCCCATCATTCTTACCCTTATTTAGTTCCTTCATACATATCCTTTAACACTATAATGTAGGACATC
GACACACCTCTTCTCTCAAGACATCACCACAAGACTTATCTCGGTACTTTATCATAGGCAATCTCAAGGTTAATAAACAC
CATATAAGTCCCTCTTCTTTTCTTGATATATATTTTTTCATCAGCCTCCTCACAAGATGGGTGGCTTCTATGGTTGAACG
TCCGGTTAGGATTACAAAATGATTCTTGGAAATAGAGTTACCCTTTTTGACACTCATCTTACTCTCTCCCAAACATTCGT
AGTGTGGCTTAACAATTTAATACTCATATAGATGTTGAAATTTCATATATCATACTTGTTCTTTTACAATGGAACTATTG
TAATCTACCTCCATTCCTCGAGAATCTTAGTCGTCTTAAAAAGACATTGAACAAGCTAGTCAACCACTCCTAACCTTTTC
TGTCCACACTCTTCCAAAACTCTATTGAGATATCATATGAAACTGTCTCTTTACCCTTGGTCATCCTACTAATATCACAT
TTCACTTCCTCAACCTTAATATGCCTACAGTACCGAAAAACCCAATGTCTCTCAGAGTTCTCCAACTCACCCAACACAAT
AAGTATGTCTTCTTCTTTGTTCAATATTTTATGAAAGTATGCTAGCCATCTTTTCTTAATGCAGATCTCCGCCATTAGCA
CCTTACCTTCTTCATTCTTGATACACTTCACTTGATCCAAGTCAAGTCTCAAGCCTTCTCTCACTTGCCTTTGTAAGCTT
GTAGAACTTCTTATTTCCATCTTTGTTTCCTAGTTTAATATACAGTCTTTAAAAATATGTCGTCTTAGCTGGTGTAACTG
ATCACTTAGCCTTTGTCCTTTCCACCTTATATATTTCCATGTTTGCCCGCATTTTTTCCTTGACCGTGCAGTTGACCCGC
ATTGAAGCTTTTTTGCTTCAACTTTGTCTTAAACTTCTCCATTCCACCACTAATACCTTCGGTGTCCACCAAAGTTACCC
TACGACACCCCAAGCACCTCTCTAACTTTTTCTCTGTTGCAACTAGCTATCTTATCCTACATTGTTTCTACTTCCCCACT
ACTCCTCCAAGCTGCCATCATCATCAACTTCTCCCAAATTTCATGGGAGAGGGAAATTGTCAAACCCATTCCCCTATTTA
TTCCTAAGACTGACATATAACTTCTTCTTTATCATTCCTTGCTTAATCTCCATGTCCATAACAAAAAGCTTATGTTGAGT
AGTAAGATTCTCACCCAAAATAACTTCGCAATCCATAAAAATTCCTCTATCACCTTTCCTCATAAGCAAGTAATCTATAT
GTGATTTAGTCAACGCGCTACGAAAGGTAAGCAAGTGATCAACCTTCTTTGATATGCACAAGTTAGATATCACCAACTCA
AAAGCTCTAGCAAAATCTATGAGCAAGGTTCTACCACAATTTCTAGCCCCAAAACCAATGCATCCATGCACATCATCAAA
ACCACTAGGAGATGCCAAATGTGTATATTGAAATCTCAGCCAATGAAAACCTTTTTGATGATTAAAAAAACCTCCCAAAA
TCACATCCAATTCTTCCCAAAAACATGTATTTNNNNNNNNNNNNNNNNNNNNNNNNNNNNNNNNNNNNNNNNNNNNNNNN
NNNNNNNNNNNNNNNNNNNNNNNNNNNNNNNNNNNNNNNNNNNNNNCCTCTGAAAATCTACCACTCGCTCTCAATGGTCC
TCAGACTTCTTAAGTAACCAAGTTTGAACCCATCCACATCCCAAGCTTTAGAACCTACCCATATAGTCTCTTAAATGTAG
GCTATATTGATCTTCCTCTTCTTAAGGATTTTCACTAACTCAATGGACTTCATGGAAAAATTCCCTATGTTTCAAGATCC
TACTATCAGCCTTGCAATCCTCTTAATCCCATACTCGACCCTGACCCCAACCGTGGATAAGACCATATTCTATCATATCT
TACCAGGGCCACTAAGGCTAAACTAAGTTGACAAGAAGAAATACATAAATTGGTTAATACACAATGATATAACTAACACA
AGTTGTACTTATACTATACTATGGAAATAAATCAATGGAAGATTCCAAAATTCACAGGCATTCAATAACAAATATGATCT
AAATTCCAAATAGGATAAATGCAGGTTAAGGTATAGAGTCGCTAATACATACTGCAAAGAGAAGGATCAAGAGAACATCG
ATTTACACCTGGTAGTGCCGAGAGGTTTATAAATAGCAACAAACCTAAATTTGGATGGTGTCAGGATTGTTGGATGTCAT
CGAAAGTCACCATAAATGGTTGGAAGACGCCAGAAATGGATTGATGTTGCCCTATCTGGTCTTTATTGGTGTGTATGCTG
GAGATCTCCCAAAATGACTGGAATTCGCCAGAAATAGTTGGACGTTGCTCAATTCGGTCTTTATTGGACAGATCTCTACC
GACCACACTTTCCGGCAAGAATAATGTCGACGATGGTTTCGTCTTGCTGGTGGTGAGAGACGAGAAGGAGAATGAGAAAA
AGAAAGAGGATGATACGGGAGAAAAATAATTCGAGAGATTTCTTCTCTCTTCTATGGATACGCTATCCCTTCCGGCTATG
GTATGGGGAGGGGGAGGTGAGATCTACTCATTGATTTTATATTAGATGAGCGGCCATACTATGATCTTTTTGTTCTTTAA
TCTTGACCAATTCAAGTTGATCCAAGGGTCTTTCGATCTCGGAATAGAAGACGGCTAAAAAAGTCAAGGATTATTAACTT
TAGTTTGATAAAGAGTTAAATAATTTCTATTGAAGCATAGAAAAAATATATTAATTATTTGAGAAAAAACTAGAAATACT
AATAATGATAAAAGTACTTTTAGTAATTAACATGGAATTGTAGAATTTTCACTGAAAATTGAGAAACCATATTGAAACAA
GAATTGAGAATCTTTGATTCCACACCAATTCACTTCTCAGTTCTCCAAAAATATCCTTTACGAAAAAAAGTAGTAGCCAC
CAACAAGCGATGAAAATTTTCCACATAAGCACATGTTTTAGCAAGATATATGTTAGGATATAATTAAAATACATCTATCG
TTTTTGTGTTTTTCGTAATGATACAAATAAATGAATATGATCTAGTGATTTTAGTTATAATTAAATAAGATTATATTGAA
AGTCTAGAAAAAAGGTCAAAATACTACTAAATTAGATGAATTTTTTTTCGACGAATAAGAACATTTTTTTATTCAATTTA
TAAGAATAACTACTTAGAAGTCATAAATGGGATATACAATTTAATTTATAACTTTTAAAGGTAGTTTTTGCGTGTATTTT
TCATGTGTTTATGTCATGACATGAAACCGGATCATGATGGCACCTACTTTTAACCCCTATTAGGCAAGCAAAACCCCAGG
ATCACTAGCGATAAATAAATCTAGAAATAATAAATGTTGAAGAAATTACAGCATAAGAATGGGCCCCTAGCATAGAAATA
TAGCAAATGCTATCAAATATACAACAAGGTCAGAAAAGAGACCGAGAAAGATATATTTATACAGAAGCTTAACACCAAAC
CTGGTGTCACCGTTACAAGAGCGTGAGTACAAAATAGAGCTATTTACAATAAGGTTGTCTAACAAACTACAAAATATCTA
GACATAATAAAAAGATGAAAAGTATAAAGTCTCTGAACGATAAGTGCTCATATTATGACCCAAAAACTTGAGTCATGATG
ACACCTACCGAAACCTACCGGTAGTTAAGCCAACTCATATCCCAGAATGAAAAGTAACATGCATATTGGGAAGAATCAAC
AACCAACGAGAAGATAAAAACAATAAAAAGGAATACATAACGGAAACAAGAAAATGACATAGATATATACAAATATACAA
[truncated: 867,313 more chars]
