# Supplementary material for: Homologues of potato chromosome 5 show variable collinearity in the euchromatin, but dramatic absence of sequence similarity in the pericentromeric heterochromatin
Source: BMC Genomics. 2015 May 10;16(1):374. doi: 10.1186/s12864-015-1578-1 (PMC4470070; doi:10.1186/s12864-015-1578-1)
Supplement: Additional file 3: — RH BAC tiling path sequences. Description of data: Nonredundant, multifasta sequence files of the individual BAC MTPs. The sequence contigs and scaffolds in the MTPs can be either ordered or unordered, depending on the quality status of the tiling path sequence. [file 12864_2015_1578_MOESM3_ESM.zip › mtp_0429.fasta]

>mtp_429
GTGTTAGCTTGTTGCAGATAATCATTGAAGATAATACGTAGTCACATCAATGAAACCTTATAATATAGAACATGGAACTT
TCTATATTCATATATAGAAGGACTCATTGATTTCAAGTAATGTAATTCAAATATAACTAACAATTGGTTAAAATAAACTC
GATTCTTATTTGTTTTGTCACTCTCCTTGGTTGGCATCTGTTTATGTCCTCACACTCAGTATAATAGTAATATGATGAAA
TTTTTTATCTCAATATGTTGAGGAAGTTCATATAATTTCATTCTCGAAAAATGCAATGTGACAAATAGAAATGAATGGAC
GGAATATGCATGATTAAGTGAAAGATAAATAAAGCTAGCACATAATTTATTTTAATTAATACTCCTTGTATTTTAATTTA
CATGTCATAGTTTGAAATAAAAAATCAAACTTTTAAATTTTAACCTTAAAATTGGTACATGACATCTTTAGGTTCTTAAA
ATTAAGTAACTGTTTGATCATAAATTTCAAATATTTTTCACTTTATATGAAATTTATGAAGTTGAAGTTAAAGATGTAAT
TATTTTTGGTTATATTTTTTACAAAAAATATTTATAAGTGAAACGTGGGTAAGTATCACTTAGAAAATACTTTATTTGTT
CATTTTTACTTGTCACATTTTATTTTATTACGAGCATCAATTTGACTAATTTTCGAAGCTAAACTGAACTAGATTGATTC
AATATTTAAAATCTAATATTTAGATATTTAAAAAATATATGAAAAAACATCATAAGTGGCAATCCTTCTCATATTAATAC
GATGAAAAAATTCAAATTGAAGGTCCAAACAAAACTTCAAATTCATATCAATCTAATTTCAAATCATAATTTCATATCGC
TATAGCATGTCAGAGGAATAAGTACATATCATTTTTTGCTAGAAAAAAATATCTAAAACTATATGCAGAACATTTCATGA
AGAACTTCTACACAAACAGTTACTAGAAGACACAAGCTTTGACTCTCACCAAACTAGATGGTAGAATGCTCAAAGCCAAC
AGACCTTGTAGGCATGTTAGTTACCTCTAATTAGGGGTCGCGGGATCCCAATCATCTCACCATACCCCTCGATGGTAACG
TATAGATAATCTACTCACACCATAGTGCGTAAGACAAGAAATGAACAGCTCCATCGAGCAATTACTTCCGCGGAGAGTAA
ATACATCATTGCATATCACTGTTTCCTAGCAAGTGAGTCTCATACTATATGCAGAACATTTCACTAACTTGTACACAAAT
AGGCAAATAGCTACTACAAGATGCACTCACCAACCTAGATGGTAGAATGATCAAGCTAAACAGACATCATCGGCATGCTA
GTTACCTCCTGGATTCCGATTCCACGACCAATTAGTTGGATCTCCAAGTTGCCTTGGCTTAAACTAGATACACAATCATG
AAAACCATAGCCAGAAAGAAACACAATCCACCAACAGTAAGATCAGCAATACCAAGAAAATCATTCTTTCCACCAATCCA
ACTACTAGTTGTAGAAAGCACAAGCTTCTTCTTGCCATCAAAACTATACCGTCACGTTTATAATCTACTTGCACCACAGT
GCGTAAGACGAGAATGACCAGGACCTTTAAGCAATTACTTCAATTAAATATAAGTAAAATAGAATAAACACGTATCAAAT
AAAAAATATTTCACAACATATCATTGTTTCCTAGCAAATGAGTCTAAAGCTATATGTAGAACATTTCATAAAGAACTTGT
ACACAAAAACAGTTACTAGAAGACACAAGACTTGTATCTCACCAAACTAGATGGTAGAATGCTCAAGCAAACAGACTTCA
TGGGCATGCTTGTTACCACCTGTTTCCGATTCCACGACAAATAAGTTGGCTTAACTAGATACACAATTATGAAAGCCATA
GCAAGAAAGAAACACAATCTACCAACTGTTGGATAAACAATACCAAAGAAAATCGTTCTTTCCACCAATCCAGCTAGTTG
TAGAAAGCACAAGGTTCTTCTTTCCATTGAAACTATACATATCATAAATGTTTTGCAATATCACATTTATAATCTACTGG
CATCATTCAAGTCTTTTAAGCAATTACTTCGATTGTACACACATATTTTGAATAAACACTTATCAAAGGGAAAATACTTC
ATTACATATCATCGTTTCCTAGCAAATGAGTTTAAAAGTATATGCAGAACATTTCAAAAAAAAGAACTTGTAGACAGATA
GCTGCTACAAGACACAAGCTTTGTCAACATCAACCTTAGATGGTAAAACGCTCGAGCCAACAGACTTCATGTGCATGCTA
GTTACCTCCTGGGTTCCGGTTCCATGACAAATATGTTGGATCTCCAAGCTGCCTTGGCTTAACTAGATATACGACCGTGA
AAGCCATAGCCAAAAAGAAACACAATCCACCTACAGTAAGATAAGCAATACCAAGAAAATCATTCTTTCCACCAATCCAG
CTAGTTGTAGAAAGCACAAGCTTCTTCTTTCCATCGAAACTATAAGTATTGTAATTGTTCTGCAGCGTCACGTCTATGAC
ATCACCCTGCTCCAGATCCACCTCTATCTTCCCATACAACTTCCTAAACGTCGGAAGTGCAGCAGTTCTCATCCAAACAA
TTAGATTTTCTTGCTGGTCCAACGGATCATTCGTAAGATTCCCACCCCCAATTAGCGGCCCAGTCTGAAAGTTTAACGGA
AAAACATCTTTTCCAAACTTATGATCCCTATCACTCTTCCAAGCTATACCCTTGTGGTTCACATCCAACGACTTGTTATT
AATACTTCTAGTAAAACTATAAGTATCATTAAACAAACTCCAAGCAATCAACCCACAAGGCACAATTGGTTGACCATTAA
CACGATCTTCCGGGTCACAAGAACCAGTATCATCCCTTTTACTAGCACTTTTCAACTGCTGATCGCTTCGACTTTTAACA
TACCTACGATGATTCTGATAATAATTCTCAAGCTGATAATAAACATAAATAGGCTGCTTCATTCTCTTAGGCACAGTCAA
AGTCCTAACACATGTTTTATCTATGCTAGAATTAGTTATAAACCCAATTTTATCATCTGTCGAATTCAGTGGCACACATA
CAGAATCATAACGATCAACAATTTCAACAACATCTCTAGATGCTAAAAGTGAAACAACCCCAATTGGGATAAACACAATA
CCAACAAGTAAAAATACAGAAATCACCCATTTTGGAGTTAGAATCGGTTTGCAAGCTGGAAGTTCCTGTTGAGTGAATCT
TGAATACTTGGGTCGGTTTGAATTTCTTCTAATTGAAGTGTTATCATCAGATCCAGCACCCCCAGTAGTTGAAGATGAAG
GGTTCATCCTTTTTTCAACTCAAAATCAACTGAAACACAAAATCAATTGAACCCAGATGATTTTTTGATGAATTTTTGAG
AAATTTTTGGAGAATCTGAAGAAAGTGATGAATTTGAGAAATGGGTTATCGCTGTAATTAAGGAATTTTGATCGGAAATC
GGAATATATGGAGACGATTAGCTGTATGTTTACTCGTTTTTAGGGATTTAGTTTATTCAAGACTGCCTGCTTTTGACTTT
GAAAAGTATTAAAACGACGACGACTTGATCCACGTTTCTGTTTCTTTGCTACTCTCTCCGTTTCAATTTTTTCGTCATAC
TTTCCTTTTTAGTCCGCTAAAATAATACTATTATACTCTCTTCGTTTCTATTTATCTTCATTCTTACCAAAAATAGATGT
TCCTTAATACTATCTGTGATTTAACAAAATCTATACATAAATAGTTATTGATCTTGAATATGTTCCTTAATTTTTCGTTC
TTCTTCTTATTTACCCTTGAGAGTTATTAATCTTGAAAGTATAAATTTGACTGACATAGAAAAAACTAAATGGTAATTCA
TCTTTATTGGTCATTTAAATTAATCAAAATAAATTAATTTATGTTATTCAAGAGACCACTAACCATAAATAAAGGTATAA
TGGTAAACTTACCTAATTTCTTAAGATGCGTGAAATATAAAATAGTGACATATAAATAGGAACGAAAGAAGTATTACACA
TGGTATGTTTGCATTTCGATATATTTGACAACAACAACAACAACAACAATAAACTCAATGTATTCCAATAACGTAGGGTT
TGAAGATGATAGAATGTAGACATACCTTATTATTACCTTAGAAGTAGAAAGATTGTTTCCGATAAACGCTACTCAAGACA
CTTTGACATATTTAACATATCTTTAGTTTATAACTATAAGATTCAAAATTTTTTGTATTAAATTAAAATCAGATAAATAA
ATTTAAACGGAGTGGATACATTCTAGAAAGAGAGGGTGAAGGTTACAAGGAAGATTCTTGTGATTGACGAGTAGGTAGGG
TGGCGTGGGTAGGATGCCATAAGAGTAAATTTTCCCAAAAAAATTCTCACATAGGGTGGACCATATTAGTATATACTTTA
TTTGTATTTATACATTTAATTTTAAGATTAATGAATTGATAAATCAAAGTGAAAAATAATTAACCATGGTTAAGGTTTAA
GAAGTGTATAGTAAACAAGATATGTAGTGGTATAATAATTTTGGTTATCTACTTGTTTACTAGTTGAATATTGAGTTACA
ATTTTAGAAAACTAATACAACAAATTTCATTTATGAGCTTTTAAATTGGTACTATAATTAGAATTTGATAAAATCACCTT
CAAACAATCACATTGAATATTTGTATGATTAAAATTCAGGCATTCAATATTTTTCTAGTTAATAATCCTATAAATTCAAG
TAAAAATATTAAAAAATTATTGCTAAAACTTTAAATCGAAAGTCTTACAACTTCAGTCTCAAACGTCAAAAGTTAATTTC
CAAGTGGCTAAACATGCATAACTCTATATACTACAACTATTGCTTAAATGAAAATCTTTATACAAATAGCCAACTGATTT
TATTATTTATTTTCTAACCGATACACATAAAAACAAATAGACATGTATTCTCATAAAGAGAGGGCCAGAAAAGATCAATG
AAATATTAGAGCGCGAGCTAGCTAATCTACCAACAAGTCCTGAATTTCTCATCCACGAAGGTAAACTTGGGCTCATTGAA
TAAAAACACTCAAGTTGAAGGCCAATGAGTGATTGCGACAACTATGGACCCCTTAACTAGGTTACACTAAAATTATATAA
TTATACACATATATTACATATACTTTATATAATTTTCATCTATTTTTTATTAAAACAAATTGTATGAACGACCATTTAGG
TTAATTCTTGGAAAAATTGTATATAGTAGCAAACTATTAATTCAAATTAAATGTTATACTATAATTTACTTTATTTCCAA
TTCGCAACTACTGTTTCATATAATTTGCTATAGCAATTTCTCCGAGCGAAAGGACAAGAAAATGGTTGCTTCTTTGGCCG
TTGTTACAAAACTGGCGGGATTCAGAAATAGAGTATACAAGAAAATTTATTTTTTTTCATGAATTTTCAAATACATATAC
AGATTCAACTAATACAAATTTTTATTTATATACATATACAACTGAAAAGCACAACAAAAAGAACATATATTTATACAAAT
TGCAATGAGAGATTTGATATACAAACGTTTTATTTCGATTCAATTGTATACAAATTCAAATTTTATGCAGATATACAAAC
ACATAAAATTGAATTGAGAGACTGCTAGCGATTTATACAAACGAGAGGACAATGATTTATACAAACGGCTGCCAGCGAAA
TTATACAAATCTGATGAGGAGCCAGCGAGTTATACAATCTGATGCTCCATATCAAACATAAAGTTTGCTATGGAGCGCAA
TTATACAAACTATAACTATAACATACAATTTTTATTTTTATGTTTGTTATATGTGAAAGTTGCTCTTAATTCTTCTATCA
GAACGATCGATCAATACGGGCTAACCCATAATTTAACTATATGGGCCAACTAATTACTAGGCAAGTCCAGCCCAAAAGAG
AACTTAAGACAAAGCCCAGTATATAACCCTATAATATACCCCTAATTCCGTCCATATTCCATTTAGGGTTTCAGAATCAA
CACTCACGAGCCGCCGCCGCCGCCTCTGTAGCTATCTCCACCAACATCAACAATGGGTACGTATACTCAAATCACTGTAA
AATCGCTAATTCTGAATCAATTTTATAGTTTTTCTTCAATATTTGTGATTTATACGGTTAAAAATAGTCTATCGTAGTGA
TTTTCAGTTTAGGTATAGTTTGATTGATTGATTTGTTACAATTTTGTTATTTATGATGAATTTGAACGTAAACGGAGGGG
AGTTGATACAGAGGTTTCATGTAGTTGAAATTGTGATTAATTTGGAAGTGAGGAGGAGTTGATTGATTTTGCTTCGTAAA
TCTGATGTAGTTTTAGTGGTTAATTTTGTGTTTTTGGTGAAAATGCAGCCAGAATCAAGGTTCATGAGCTGAGGAACAAG
TCGAAGCCTGATCTACTGACTCAGTTGAAGGATTTGAAGGCAGAGCTTGCTCTTCTTCGTGTTGCCAAGGTCACTGGTGG
TGCTCCTAACAAGCTCTCCAAAATGTATGCATTCTGTCTTTGTTTGAGTTAATTTAATATTTGTTTGGATTTAGTAGAAT
TTCGCTTGAGATTAGTATATTGCAAGTGATTAGTATGATTGCGAAAGCATACAGTTGAAATGAGCTACATGTACATTACT
TATCTTATATTGCACCCCGAATGACACTCGGTATGATTAACATTATTGTTCTGTATAGTTCGATCCATTAATTGCGAATT
ACTTTTCAAGTGTTGTCTTTTTTTCCCACTTGACATATATAACCAGTCAAGCTCACTTCAAGTGAGTGATTGGGAGCATT
GCTAGAAACCTTGTAATATGAGAGTGAAGCAATTTGTATGCTATTAATGGCTTGTTATTAGTGAAGCTTATTATTCTAAC
ATCGTACGGAGACTTAGTATTGGTGATCTTTTGAAATGGAGTATTGGTGTTTATACTCATAGCATGCAAGAAAAACTTTG
TTGGTGGTGTCTTTGCAATAAAAACGTAGTTGGTGGTGTCTTTTCTTAGTTTGGTGACTAAACGATAGAATGAATCAACT
AATGCAAATGTTTTGGCTATTATCAATTTGAGTGTTGTATGGCTTTGTTTATACTTTTGATATCGACCCTGATTATCTTA
ATGATTGTGTGGATGCAGCAAGGTGGTAAGGTTGTCTATTGCCCAGGTTCTGACTGTAATTTCACAGAAGCAAAAGGCTG
CTCTTAGGGAAGTTTACAAGAACAAGAAATACCTGCCTCTTGACCTGCGCCCAAAGAAAACTAGGGCCATCCGCAAACGT
TTGACCAAGCACCAGGTAATCCTTGATTTTAGCCTTCAACTAGTGTTTATGCACTTAGAGCTATTGAGCTTCTGGGGTCT
TAATTTTGCAATGCATATGTTACTCTTTGTTCTATATATGGCTTCCTCTATCCCATTAAGAATGAAACTATTGCTATTTA
GTGAGTATAGTATTTATTTATTTTTGGCTACTCCTTCCGTCCTAATTTTATGGGACACACTTGCCCTTTTAGACTGAATG
TCGCCTTTCGATAATTAGACACAATTTATCTTTAGAATTCTCCTTAATAATATATAACCACACAAAATGCTAGGGTTTGT
TTTAAACCACAAATTTCAGAAGTCTTCCATTCTTTCTTTAACTTTATGCTAAGTCAAACAGTGCCACGTAAACTGAGACA
GAGGAGAGCTATGTTTGCAACATTTTTTCAAATAGATATTGTATCCGGATCCTAACAACTTGTTACAACAGAGGGCTTTC
TCTTTTTAAACAATGAATGTGGATGTGGGGTGTTTGTCATGCTATTCTGCCACAGTTTTCTTCAATATCTCCTGCATCTT
CTTTTTTCTCTTTCCTAGCAATGTCATTTATACCTAACTCCAAGTGTAAAACAACATAATTAATGACATTAACTTAAACT
CTTTATATCCTCACAGGCGTCTTTGAAGACGGAGAGGGAGAAGAAGAAGGAGATGTACTTTCCTTTGAGAAAGTATGCTA
TCAAAGTGTAGGCTAGGATCTAAGTTCGCAGAAATTTTGGTGTTTGAATCAGGATATATATTGGTTTAAACCATTTATCA
TGCAAATTTTGTTTAGTTTGCTTTCGTTTGGCGCTTATGACATTAGAAACATGACTGATATGGAGCTTTATTTGTTCCTA
GTATCAAGTGCTTGCCTATTTTATGTTATTAAAAGTACCTTTTTCATTAGGTATCTTATGCCATGTTGAGATTTTTATTT
GATCCTAGTGGGTTTTAAAAGTCTATTTTGACTTGGTTAGACAAATTATTGCTTGATTAAGTAGGGCATGTTGCCGTTAG
CACCTTGAATGGAATTCAATTAATGTCATAGTAGCAACTTACACAAGTTGATATGTACATGTCTTGTGCTCACACTTATT
TTTCTAGAATATCTCATGGACGAGCGCAAACAACACGTAATGTGTGGATTAAACGCATTATGATTTTACTATTTTATTGT
ACTATAGTTTAATATTGAAGTTTAGAAGAACAAAGGGATGAGTTTTGAATTTTGTGCCAACTAGTGGGATTGAGTTGTTT
CTCCCTTAGAGCATTGGGTATGGAAAAATCTTTGGCAGGAACGCTTCCTTGGAGGTCCTATGTGGTGTGAAATTGGCTTA
GTCGGACTTTAATGTGTGTACTAAAAACCATATGGAAAATCAAAAGAAGAAGAAAACAACTAGTTCTTGGAGTATCTTAG
GTACCGCGTGAAATTAGTCTTAAACTAAAGATCCTTTAATTTTGATTAGTACATTACAAAATCTTTAACAAATCAAATCT
CTTTATCATTGCTTAGTCATAGATTTGGGTCGATTAGGTAGAGTAGTGAATAAATAAATAAAAACAACCATTTTAGTGAC
CATCAACGTGCCTTTTTTTCAAAGGATTATAATAAAAGTTATGATCTGAGATTAATGACAGAAATGCAATGGACTAATCA
CTAATTCTACATTATACGTGCAACCCTCAAAATTTTCTTCTACCTTTTTTTTTTtGGTCTCTTATGCCTAACATTATTCA
AGAATTATTGAATTGGTCCAAAACATTTTTTTGGTAACGGTCAAAAGAAATTATTCTAACATTTAGTATTATATTAGTCA
TTAGAGCAATTATGAAGATAAGATATGAGTATAATTTAGTTGTCTACTAGAAAACTAACTCGTGCTATTTATTACTAATA
TTAAAAATAAATAGCAAGTTCGTTTAATCAACCAAAGTTATTGTAGACATGTTTACGCGTAGCCCATGTGATTGCCCATT
AAAATAATGCAAACCAACATTTTTCATTAATAAGATATTTAGTGCGAGGATTTGTATTAAGGAGGTTCAATATATGGAAA
AGTAAACACACGAAGAAGTCGAAGGGTGTTTAACATCTAATATAGATATGTTTAATCCCTTTCGACTTCTTCGTGTGTTT
GCTTTTTCATATTTTGAACTTCCTTAATTCGTGCAAATTTTGGCTCCATACTTTACTTATGACATATATATAAAATAATT
TTAATCGTGTATAAATAATGTAATCTTCCATTGAAAGAGATTCAAATGACCCCCTCAATCCTACTTTGTTTTGCCCCTGT
GGAGAGGGTGATATGTATAAATCTTATTGCTATCTTTGTGAGGTGCATAGATTGTTTCGTATAAAGATACCCAAGTACTC
AAGAAAAATTGTTAACTTTTTTTTTtCTTTCAAAATCAATGGTATTTGGACTAGTTTACGTATAATTTCTGTTTATAGTA
TAGGTGTCGGATAGTTCATCCTATCAATATATGTATCAGGTAACTTCAGTTGTGTTTGGGCCACGTATTGGGTAACATTA
ATGGTGCTCGAGCCATATATCAGATAACTCTGATGGTATTTGTCTAGTTTATGCACAACCCAATAAATAACGAAGATATA
TAACTCAACCCATCAGACTTGAGCAAATGAACCAAAAAACTCATAATTTTCTCTATTTTATTGATCACTAGGACACACCT
TCGCTTAAAGGCGAAATAATTTTTTTCTTCAAATAATTTCAACATTAGAAATTATTAGCTAGAAAAATATAGCTTTCATG
GAATAAGCAATTTGACTGTAATTTCCAATTGGAAGTCATTTTAATGAACTGAAAGTCGTTTTATTGTTAAAGGTGCACCC
ATGCTCCATATAAATTAGTTGGTCAATATAGTCTATTTATTCAAAATATAATTATTGCTATTAAGAAAAAAATATATAAC
AAAATGTACACTTAAATCATTTGGAAAAAACAAGCCCAATTTATCTAGGAAAGACAAATATTTTCCAACTGAAAAAAAAG
AAGAATATATGGTTATTTACTTCTTTTTCTCTCAATCTTTAATTTATGCCTCTCATAATAAATACTAATTTTTTATTGGA
TATAATTTTTTtATTTTTGTATATAACATTTCACAAGTTATATAATGATTTCAGTTTTTAAAGAATTTATGTTCCACTAG
GCATAAGTTCGATTGTTAAATAATAAAAATTAAAAATTAATTCATCTGAATAGAGAAAATGTGAGATCAATTTATTTAAA
GGAAAAAACGTGCAATTTTATGAAGAATATATATGTAATATGGACCATGATGAAATGGTCACAACTGAAAAAACCATAAT
ACCAACCCCCATTCAACACCTTCCAGGTTGTTTCCTTAGTCAAACTAATTACATTATCTGTGAAAATAGGAAAAAAATAT
ATAATAATAATAATAATAATAAAGTAATGATATTTTTCATATTATCTATTTAATATGTTAATATAGAACTTATACCAAAA
TTCCATGAAAAAATGTGGAAGCATCTAATGGAAAAGAGGTGGCTTGGCATGGAAGAAATGAGTGGTCAATGACTCATGCA
GAATTAGAATTTAAAGTTTATAGCTTTTATATCAATCTGTTTAGATAAATATATATTATAAATATGAGTTTATAGTTAAA
TACATATAAATATTCAATGAATTTCTTAATATATACACATAGTTTGGATAAAAAATATTATGTCATGTGAATCGATAACT
TAGAAGCTAGGTTTGTCCCCTAGTCTAAGATACAAATGTGAAAATCTTGAGCAAATTATAAATTGAAAAGCCATAAGGTA
GGAGTGATTAAATTATAGCTTCCATCGATTTTGGCTCATAAACATTTCGAATGTATACTAAATACGTAGATAAGTCAAAA
GATGTTTATATAAATCAGTTTGATCAATTTGTCGCTTACCCAAACACCCTCTAAATTTCTCTAGATCTAACATAACAACT
TTAGGGCATTATAAAAATATACAATGGACAAGAGGATCCTTGATGCGATAGTAAGAGCTGCCGCCAGTGACCTGCTGGTC
ATAAGTTCAAACTGTAGAAAAAATCTACTGTAGGAACACAAAATAAGACTACGAACAAATTATAATATACAATACGATTC
GATCCTTCACCAAACTTGCACATACAGAAAGCTTTGTGCATTGATCTACTAGTTTCTTAAAAAATCTATTTTAATATGAA
CCATAAAGATTATTTTTTTGGATTTGTAATCATAGATTGGGATGACCATAGACTTTAGAATTGATTTGTATCCATACATT
GGGATGACCAGTCAAATTCAATGCCCAACTCAACCCTCATCTTAAGGATCTAAAAATTTATTTAATAATTTTGGTGGAGT
TTTGTCAAACAATATCTCAGTTCAAATCAAGGACTTAAAATAGCTCTTACAACCAATATTGGTTATAATGAAATGATTGT
GATTCCTCTATCCTTAATCAGATATTTCAGGTTCAGTCTCGAAAATGAAAAAAAAATCATGTTTGGAGCGCCACCTCCAG
AAATGAGCCCTCCAATTCACTAATTCAAACTAATCAGACTCTAACACAGATATCGAACACCAAGTGGGAAACCATAAAAA
GAAAAAaTATGCTCTTAGAATATGCAATTGTCAACAAATCCAGCTGTATTGGCTCTTTCTTACCTCAAAGTTTCAAAAAA
ATAATAAAAATCTAAAGTCTTTATCAAGTCCATTTAGTGTACCAAGTCAATTTTTCCCTCTTCTATTTAAACTCTCTTAT
CATAACTATTATTCTTACACCAAATATTCACAATAACTTTCTTTACTACAAGATCAAGAATCATTACTCTTTCGTTTCGA
TATAAAAATAAATAAATATATTTTTTCACAAAATGGCGATTCTTGACATGTCTAAGAGAGAACCATCATCACCATCGACA
CCACAGAGAGCCAAGAAGAGCCTATTCTCTTTCGCGAAAACCACTTCATCCCTCTCTTCCTTTTCTAGTCATATACCTCC
TCAGAAACCTTCGTTGACATTCTCTCGATCTATCATGGAAGAGAATATTGATAACGCGGACACTATTATCAAAAAATGGG
ATCATAAAGAATCGTCTAACGAAAAATTCACTTCACTCTTTCAAGAAGACAGAAAAGAAGCCAAAGAATACATTCAATGT
GTCAAAGACTTGAAAAAAGCTATGCATTTTTTTGTTACACAACATTCAACTTGTAACAAACTTGTACTTGCACAAAACTT
GATGCAAAAGGCTATGAAAAGACTAGAAAATGAATTTTACCAAATTTTGTCAACAAAAAAGGAGCATTTGGATCCTGAAT
CAGTATCCAAGTCTAGTCAATCCTCACACATATCAAGGTCGATTTCAGTTGATTCAGAAGAATCAACTGACCCCGGAAAT
GAGATTCAGCACACTACTGGTGCTGAATCCATTTCCGAGGCTGAACATCTTTCACTTCTAACAATGTCTGATCTCAAAAT
GATCGCGGATTGTATGATTGACTCTGGCTATGCAAAAGAGTGTTGGAAGATCTACAGGATCATCAGGAAATCCATTGTAG
ACGAAGGACTCTATCGTCTTGGAATTGAATCGCGTAGCTCAGCTTATGTTAACGCGATGAAACCAAATGTTCTCGAACAT
CAAGTCAAGCATTGGATTGATTCAACTAAAATCGCGGTGAAAACACTCTTCTATGGAGAGAGGTTTCTTTGTGATCATGT
TTTTTCAACCTCGAAAACGATCAATGAAACATGTTTTAGTGATATAGCCAAAGAAGGAGGAATCGTTTTGCTTAAATTTC
CTGAGCTCGTTGCAAAGACGAAGAAATCACATGAAAAGATTTTTCTTTTAATGGATTTACACGAAACAATAGCTGAACTA
TTGCCAGAGATCGAATCAATCTTCTCGTTTGATTCGATCTCATCTGTCAAAGTTCAAGCTGTTTCGTCATTAAATAAACT
TAAGATCTCTGTTCTTAATATCATCTCTGATTTCGAGCTGTCAATACAGAGGAATTCCTTGAAAACACCAGTTCCTGGTG
GGGGAATTCATCCGTTAACCAACTCTGTTTCGGATTACTTAGCTTCGTTAGCAAGCTACAATGGAGTCCTCTCATATATC
ATTTCTGACTCTACATCAACGGAATTTTCTGAAACTTATTTCGACAGTGCATTGATAAGTGAAACGCCCAAAAATTCATC
AGTCTGTGCTAAATTGGCTTGGATTGTACTCGTCCTGCTTTGCAAACTCGATTGCAAAGCAGAGTTGTACAATGACATCG
CGTTATCCTATCTCTTCTTAGCTAACAATATCCAATTCATTATCGAGAGGGTACGTGGAAGTACCCTCAGGATCATATTG
GGAGACGAATGGATATTGAACTTGGAGAGAAAGGTAAAGTTGTATTCAACAAAATACGAAAATGTAGCTTGGAATAAGGT
GTTTATGTGTTTGCCTCAGAGTTTAGATCCCTCGATTTCCTCTGATACGATTAAGGAACACTTCAAACGATTCAATGAAT
CGTTTGAAGCAACGTATCAGAGACAGAAATCGTGGGTTGTACCTGATGGGACTCTACGAGACGAGATCAAAGTATCGATT
GCAAGAAAATTGGTGCCTTTTTATAGGGATTTTTATGAGTACTATATGGTAGTATTGAGTGGGGAAAAAGATTTGGAGGT
GTTGGTAAGATTTTCACCTGATAATATTGGGAATTGTTTGTCTGATTTATTTCATGAAAATGTTAGGTCAAGGAGTTTAA
TATTGTCATCATCAACATCATTGCCAAATTCATGTGTTTGGCAATGTATTTCTTAAATAATGTGTACTAAGTACTGTATG
TTGCTCGAACTCTTTAAAAATGTTACTGGATTCTCAAAAAGTAATGTGTTCTTGGGGGATACCATACATGTGGGACAACG
TTTTTGAAGAGGTCCGAGCAACATAGATTACAAGTTGTTGATTTTAATACTCGAAGTTCTCTCAAGTCTTGAAGAATTCT
AAGTAAATTGTGTGCTTGATTGCCCATGAGTTCTATTTTGAATAGAGAAGTATTAAATTAATAAATGTTGTGGGATTCTC
AAAAAATAATTTATTTTTGAAGGATTTGATACTGATGTGACAATATTTTTGAAAAGGTCAGAGCAACATAGATTACAAGT
TGTTGGTTTCAATACTAAAAAGTTCCCTCCCTAAAAAATAAGTAAATTGTGTGCCTGATTGTCCATGAGTTCTATCTTGA
ATCGAGCAGTATTAAATTTTATTGCCAAAGAGATATATTTACTAAAACATTATGAATGAATATGTTACTTTTTTTCTAGC
ATTACAGAATATATTTTTACTTTTTTTtCTTTGTTGCACATTTTTAAAACTAAAGCCCACCTTTTAAGTTCGATTAGCGC
TTAATGCCCAATTAGGTTTGGAGTGTTATTGAAAGATTTTCGCCTTTGATAACACTTCTAGTTGCTGCCTATAAGGATTT
TACAATATTAATCAGAATGCTAGATAATGAAAATAAAATGGAATAATGTTGAATGCATAACAAAAGTATTTTTGGCTATG
TTTGCTCAAACTTTTTAAAAATATTAACGAATGTTTCTCAAATTATTAAAAAATAAATCAAGAAAAATATATTTATCATA
GGTTGTTTTCTTTTTGTTTTATTTGGGCCAGTCACTATTGGGTCGGCTAAATTTTTGTTGGGCCTCTTTTTTCATTATAA
AATCGGCCCAATGGACATATTAACTTCTTTTTTTAAAAAGAAAAGGAAAGAAAGTAGGGGAAACTACATAAATTGGCCAT
AAAATCCAAAATAATTACAAGTTCATACTCAAATCCAAAGTAATTCTTGAAATATTCATTCTCTCATAAATAATTACAGT
CCATACGCTCCACTCGTTAAGAGTGATAATTTTTGCTTAACTGATACTAAATCAATATATATATATATATTGTATTGTAT
TGGTATCATTAAGGTTTCTTGTTAAAAAATTACTCATTAGTCAATAATACTATAAGAGTATGTATGTATATATCTAGTAT
TTATACCTCTCTTCTTATAATTCCATAAGTAGTCTTAAAGTGAAGGTTGCGATCTTCAGCCTTAGGGAGGAACAGTGAGG
AAGTAGCCGTAAAACTGAGGTTGTTAGGCGAAAAACTGTTCATGGCCTGAAGGGAGAACTTCTGCGGAAGTGATAAGGAC
TATTCATCGAAGAAAGAGGAGGAAGGTATACATGCAAACTTTTGTTTCATATTATTAATTCTACAATACATTATATTGCA
TACATTACTTAGACATAGGAAAAAATACTTAGTACCTATAGGGAATTAAAAATATATGAACAATCATGCTATTTGCATCA
TGCTGTTGCATATATACTTGCTTATATTAGCATAAAATGAAATTTTTGCAAAGATCGTTGCATAATATAAGAAAAAGAGC
TTGGGAGCATAAAAAAGCATATACTGATTTAGTATCAATTCAGTGAAATTATCAGCCTTAATGATACCAATCAAGTGTAT
GATACTGATTTAGTATCAATTAAGCGAAATTATCAGCCTTAATGACACCAATATAGTATATGATACTTATTTAGTTTTAG
TTAAGTGGAATTGGTAAGGGGGTATATACTGTAATTATTTAGTGAAGTATGAATGTAAAGGGGTATATGTTTGTAATTAT
TTTGCTTTTATGGGGTATTTACTTATTTTTCCCAATAAAGTATGATAAATTGATAATGGAGATATTCAAGAAACTAAACA
CTTCAATTTTGAGAGTGCATGTCTGGACACTTCAATTGATAACTAAATAGTCTAACTCGTTTCCACAATGTCTCGTGGAT
AACCAATATGTTGATGTGACACATAAATTTTGAAGGTGTCTATATGATCATTTTGTAATAAGTTGGAGGCGTTTAACATT
CTTCTAATATAGTGAAGACAAATTAAAATGTCTAGATGTGCACACTCAAAATTAAAATGTTTATTTGTCGGTCGAGGCCA
AACTTGAGTATATATTTATGTATTATGTCTATGAATAATACTTCATTATTTGTCTCAATTTATATGATGCATTTTGGTTC
ACCATGAAGTTCAAGAAATTTTTTTTtGAAACTTATGATTTATATTAAATAATAAATATTTATATAATTATAAATCATCT
CATTGAGATAAAATTAAAAATTGGACATTAAATTAATTTTATAAATAGTATATATATAGATTTTTTTTTTTtAAGATAAA
CTAAAACgAAAGATGAATTAGTGGTTGCTGGCCGTCTATTTTGACCAATAGAACCAGCTTTATTATTGTACTCTCTCTAG
TTGCTCAATTTTTTTTATTTtTTTtAAAAAGCTTTAATTTCTGTCCATATAAAAAAGGAAGATTTAGTTGTAGAATTTCA
CATATTAATTAAGGAAGATTAAAGTTAACAAATTGTTTATATAATAATTGATAAAGAAAAGATAATTATATATAAATTAT
TTATTTTACATATGAaGGAAGTAGTTTAATTAATGTAAAGTAAACGGCGAGATAAGTTTATTCCATTGAAAATAAAAAAT
TATCCAAATTTATTATTTTAAGTGAAAATATGTGGTTCATAGTACATATATCTCTATATTTCATTTTTTTGTCCAATCAA
CTAAACCTTTATAAATAAAAGTATATCTATTAAAAAATCTTATCATTGTTTAATTCTTGTATTATAATTTTGGTTAATAG
TTTCGAAATAGCTTGTTCACAAGCTAAACGCTATTTTCATTTATGTGTTCTTATTTTAGAGATATTATTTTTCTAATACA
ATCAATTAAATATTTATGAAAATTTTATGATGAAATTATTTTTGTAATGCCTTCAAATGACATGTGCTTCATCACCTTCA
ATCTATCGAGTGAAGTGTTTGTATGAAGTAAAATTCAGACTTAAAGATTCGGACAAATTAAAAAAGTGATACATGATAAG
AAGAATATGTCAAATGTGATTTAGCATGAATAATAATCAAATGTTATCCTCAGTGTCTGGTGATGATAATTCTATTGATG
AAAGATATGAAGTTAAGACAATCATAATCAGATCGATGTCATATTTATAAAGTTCGCTTAACTCTGAAAGTATGGAATCA
AACACTAAGTTGTGACCCTAATAAGCTCAGGGGATAGTCATTGCAAAAGAATCCGAGATCTCCATCATCCGTTATGAGAG
AACTTGAGATCTTCACCAACTACATAACTAAAGTAGATACTAGACTTAATAGGGATAAGATTATTGAATGATGCTCCTTA
GGATTTAACTATGAAAAATCTTTTATCTACTCTTTTCAAATCATCTAAGTTTATTCATTCACATTTTTTAGATAAATAAA
GAATAATTATTGATTCTTTTGCATAAAGTTTTTTtAAATAATTAGAAATAAAATAAATAAAATAAATCATTTTCAACTTG
TTATTTCTCATCACTTTCCTAAATTCTGTCTTCTAGTTCCTTTTTAAAAAAAAaTATGTTTTATGCTTTTTCATCCTCCA
CTTTCCTTTACAcTTTCCCTTTTCTCATTTCTCAAATCTGATAAAACTCTCATTTTTCTTGACTCTCCGTTTACTTCAAT
TCCTCTCTGAAATTAATTTTTTTCTTCTTCTATGGCTTCTCCTGTGGAAGAAGGTAACTCTAGCCCATATTTATATTTTG
CATAAAAATTGAAAAAAaTATATTCATAATTGTATTGATCATCAAATTATCAGTAGCTAATTTTTCGATTTTTTTTTTTG
CTTTATTAGCTCAAGATTTAGTTATAAATATATGGGTATTTCGTAGTTCTTTTTATTAGCTAGTTTCGAAATTTTCAGTT
GTTTTCTGCTATATTAGCTGGAAATATAGTTTTAATCATCTGGGTATTGAACAATGGAGATTAATATGGAGAAAAAATGG
TTCTTTTTAAATAAATAAGAAAAAaTTATCCATGGATTTATCAGTATATACTTTGGTGaTTttAgTttTTtagTTTTTtT
TTTTTTTTTTTttGCTTTATTAGCTGGAGATATAGATTTTAGCATATGGGTATTTTGAATGAGAGATTTATATGTAAAAA
AAaTGGTTCTTTGGGGGAATTTGAGTTTTTATTTTTGCTTTATTAGCTGGAGATATAGTTTTAAGCATATGGGTATTTCT
TAGTAGAGATTTATATTCATTGAGTAGTACCTTGCAAACAACAACAACATACTCAGTGTAATCACACAAGCGTAGTCTGG
GGGAAGGTAGGATGTACACAAACCTTACATCTACCTGTGGGGTAGAGACGTTGTTTCTGATAGACACTCAACTGAGTTGT
ACCTTGCATAAGTAAAAAATCCTTAACTTGAGCGATTTACTATGGTGTGATTTTTCATATTATTTAGATGGCAATATGCA
TTACTGTACCTCGATCTGAAACTAGTTGAGGAAATCTATATCAATCCTTCAAATTGGGCCAAAGTTATCTGGTACATGTT
GGTGGTGGGAGGTGTCTCGTGGAATTAGTGGTGGTGTGCGAAAGTTGTCCTGGACACCACGGTTATCAAAAGATTCTAAG
AACAGCCACTTAGATGGCAATCTGAATTTTTTTtAAGGAAAATTTAAGTTTGTTCAACGGATGAGAATAAACTTTACAAG
TTCTTTTTATGCTTCAATAGTGTTCAGTTCTGAAGACTTTATGATGGAGTTGTTTTTTtATAAGTGGTATTACAACCTGA
TTCTTGATTATCTAATACTGAGTAGCTACTCTTTTTTGCTGACTAGTTCTGTTTGTGCTTGTACTAGGTGAGAGAGATGT
CGAGAAAGGACTGATTACTCCAACCCCAAGCCATAACCCTCTAGCTGAGCCATCACCAACCCCATCTCCATCTTCCGCAA
CAGCACCAGCTCTGGTGCTTTCCAATTCTGGCAAGAGAATGGACCAAGCAGGGAAAAAGAAATATGTAAAACAGGTTACG
GGAAGGCACAATGACACCGAGCTTCATTTAGCAGCTCAGAAAGGTGATTTAGCAGCAGTGAAGCAGATACTTAATGACAT
TGATACTCAAATGGTCGGGACGCTGAGTGGCGATGACTTTAATCAAGAGGTCGCAGAGATCAGAGCATCTGTAGTGAATG
AAGTGAATGAATTAGGAGAGACAGCACTCTTTACAGCAGCAGCGAAGGGATATCTTGAGGTGTTGAAAGAATTATTAAAG
TACTGCAACAAGGATACTCTTACTAAGAAGAATCGGTCAGGATTTGATCCTTTGCATATAGCTGCAAGTCAAGGACACCA
TGGTGAGGATCTTAGATTTCTTGATCATTCAACTTATTTATCCCTTTACAGTTCAGCTTAAACTCAGCTTGTTAACTTTT
CTGATATGGAAAGATGAAGGATCGAGTTTAACAAGATGCTGGAAGATTGAAAAAATTGCTAACCAAGTTTTATGTCTCCC
CCATAATCTTATTAAGATTTGACAATGTACTTGCTTTACTTTACATTGAAAaGGGAAAGTATGCCTTGAAGTTGCAATGT
TAAAAACCGGTCGTAGCTTTCGTAATACATAAATAAACACTCAAACTTGGCTTTGACTGGAAAGTAAGCGCTCCAACTTT
GAGAGTGCACATCTAGACACCTCAACTTGGTGTTACTTTACATTGAAGGTGTCTAAATGATCATTTGGTAAGTTGGAGTG
TACTACTGACACATTGGAGACGAGTTGAGGTATCTAGGTGTGCATACTCAAAGTTAGAGTGCTAAGTGCTTAGTTGTCGG
TTGAGACCAACTTTAAGTGTCTGTTTATGTATTATGTCTAAACTAAATTCTGATTTGAACCCGAACACCCCCcTACCCAA
TCCCTTACTTGTCAAAAGAGGGTATTATCCTTGAAGAGATCTTGTTTTAGAATGTCATGCCTTCAGTCTGAGCAGGCTGA
TGCTGGTTGGTATTGAAGGTTCAAACTTTTTGAATTGACCTACTGCAACCTTGAAATTGCCAAAAATGCGTGTGGAGAAT
TATGCAGTAAACATTCAGGAAAAAACTCTACAGTTCAGTAAAATATTGAAGATGGATAAGTTTCATGGTGCCAGAAGATA
CTAATTATTGGACAAAGACTTATTTTTGCGTTCTTATGACAGGAATCGTCCAATTGCTTTTAGAGCATGATACCGGACTA
AGTAAAACATTTGGCCCTTCAAATGCAACCCCTCTTATAACTGCTGCCTCAAGAGGACATATTGCAGTGGTCAATGAACT
GCTGTCAAAGGATTGCACCTTACTGGAAATTTCTAGGTCCAATGGTAAAAATGCATTACATTTAGCTGCCAGACAAGGGC
ACGTGGAAATTGTAAAGGCTTTGCTTGACAGAGATCCACAATTGGCCAGGAGGACGGATAAGAAAGGACAAACTGCATTG
CATATGGCTGTAAAGGGAATCAGTTGTGACGTGGTGATATTGCTTCTCGAGGCTGATGCTGCTATAGTTATGCTTCCAGA
CAAGTTTGGCAACACAGCATTACACATAGCTACCCGGAAAAAACGCGCTGAGGTATATAATCTGTTACTCAAACATGAAA
CTTTTGTGTAATACTTCTTCGCCCCATCCTTCACACCAAATACGACATCACTATTCCTCTACTGTTCTCTGTTTGTAATG
CATGGTGTGCTTCAAAGCATGACACAAACTTACTATTCCGTGTGATCGATGAGAAGAAAATTGTTCTTAAATCTGATGTT
TCTCTTTCCTAATAAAAAaTGTTAATTGTGAAATTTGGTTTATTGAATGGATTATGGTCAAGTTTGTTGGTGCATGTCTC
TAAGATTATACAAAATTTGGATCACCATGTGTTCAATTGTTACAATAATCATGGTCCTTGGCCACATCGTTTCATCTTGA
TAATGAAATACTGCATGGTATCCATTCTTTTGTGCTACCTGAACCACTCCCCTTCTTGCTTTTAAGATCTGACTGTTGGA
ACTTACTTGGCCTTCATCTCCTCTTATGTATAATGATATTGTGATTGATAATCAATTTAAAACTTTTGCCGTGCAGATAG
TAAGAGAGTTGCTACGCCTGCCTGATAGTAATGTTAATGCACTGAACAGAGATCACAAAACAGCTCTTGACATAGCTGAA
GATCTTCCACTCTCTGAAGAATCCCAGATATAAAGGAGTGTTTATACAAATATGGAGCTGTTAGAGCTAATGAATTGAAC
CAACCAAGGGATGAGTTGAGGAAAACTGTCAGTCAGATCAAGAAAGATATTCACACACAGCTTGAACAAACTAAGAGGAC
AAATAAAAATGTCCACGGAATTGCTAAAGAGCTTAGAAAGCTCCATCGAGAAGGGATTAATAATGCAACGAATTCTGTGA
CTGTTGTTGCTGTTCTCTTTGCCACAGTTGCCTTTGCTGCTATTTTTACTGTGCCTGGAGGTGATGATAATCATGGAGTG
GCTGTGGTTGTGAGCACTGCTTCTTTTAAGATCTTCTTCATCTTCAACGCCCTTGCTCTTTTTACATCTCTTGCTGTTGT
CGTAGTTCAGATTACATTGGTTAGAGGAGAAACTAAGGCAGAAAGAAGAGTTGTCGAGGTGATTAACAAATTGATGTGGT
TGGCTTCTGTCTGCACTTCAGTGGCATTTATGGCATCCTCTTATATAGTAGTCGGTCGCAAGTATGAATGGGCTGCAATA
TTGGTAACTGCAGTAGGGGGAATAATAATGGCCGGGGTTCTTGGAACCATGACTTACTATGTGGTAAGATCAAGGAAGAA
AAGATCGATAAGGAAGAAGGAAAAACATGCTAGAAGTGGTTCCAACTCATGGTACCACTCTGAGTTCTCTAATTCTGACA
TCGACAGGATTTACGCCCTTTGATGAGGAAATGGAGTTGTTCCAGTGTTATATGTAGTGAAACACGAATTCTGGAGAGAC
CGATGAACACCAACTCATATCCTTCCATCCTATCCCTGCATCTGGAGGAACTGCAAGTTTCAAATGAAGATGTTTGATCT
GTTCATATTTGGAAGGGAGGTTCCATTTTACGTGTATCATCGTGTCAACCAATAAGGCTTCTGTCCCAAGCCAGAACAAT
GGCGATCATGTATAATTCTAAGCTAAACTCATGGAACTGTAGATTGTAATTTTTGGCATTGGGATCTATATATTCCCATT
GATCTAGAATGGGAAAAGATTATGTATCATCATATCATATTCATATGGGAAAAAGGACAAATATACCCTCGAACTATCGT
AAATGGTATGCAGATATCCTCCGTCATACTTTTGGGACATTGGTGCCCCTGCCGTTCAAAAACTAGAGCATATATACCCT
TTATACTAACAGATATACACGTGTCATAATCTTATTCACTGATTTGATATTTATTAAATATCGAATCGACGGATAAGATT
GTGCCATGTGTCCCTATTTAGTCTTTTGTTAGAGTGAAGGGCATATATGCTTTAGTTTTTGGACGGCAGGGATACGAATG
TCCCAAAAGTATGACAGAGGATATCTGCATGCCATTTACGATAGTTCGGGGGTATATTTGTCTTTTTTCCCTATTCGTAT
TCATTCATTCATATTCATATATTATTAAAGGTGGGAAGCTCCAACCTTCAAAGTTGGATTATCATTTTGCCTCTCCACTC
AATAAAAAATTATAGAACATCTAATTAATTTGAATATTAAATAAAAAGCATATCATATAGTAAATGTTCAAAGTGGGAAA
GTATAAAATCAAAAAATGAAAGATGAAAATGTCCATATAAAGTTGCTAGACATTTTTACCCTTTTTAAAGACTTAATTAG
TTATTTTATATTTAATCATATCATATTGTATTAACTTTTATCATCAACGTCGAATTACAAGTTCACCATTTTAAAAAATC
AAAATATCATAAACCATTTAATTAAATATTATACAATCATATTTTAATTACTTGAAGGTTGAAATACAAGTTCAACACAC
TATAAAATTTACAGCCCTTTATTGAATTAAAATCAAATTTAATAAGAGTAATGTTTAAATAACATAAATAGTGAGTAAAC
AAAAAACTCAACAATCATATTTTAATCCTCCACATTCAATTCTCCCTAAATGTGTGAAACTAATTTATTCGCCTGTGCTT
TTAAGTACTCCCTCTGTCCTTAATTACTTGTCCATTTTTCTTTTTTtAATTGTCTCTAATTACTTGTCCATTTTGACAAA
TCAAGAAAAGATAAATTTTTTTTGCCTATTATACCCTCAATTAATTGTATTGAAAAATATAGAACTTTTTGAAAATTCTA
AGTTTTTAATTCATCCCTCATAATTAATAGGGATAAAATAGTAAACTTACTATGTCAAATATTATCATAGGTGTCAATTC
AAAAGTGAACAAGTAATTAAGGACATATAGAGTTAAGTTGAACAATTTCTTCTTTAATGGGTCAATTTTATTTTTTCACC
TCTTATGAGCATATGTAATGTAACTTACACATATTTTTTGCCTCTAAACACCTTCATTTATAACAATATGAATTACCTCA
ATTATTACTGCTAATTATTTTAATTTTTCTTCTTCTCACCTATTAATTGTTTTTTCACAACCTTCCACATTCCTTGTTAT
TTTCAAAATATTTGATTTATTTTCATTAAATGATTTATCGTAAATACTTCTGCACATGCACATTTTTTGAAAGTGTAACA
ATTTTTTGGGAAACTAAAAAGTTAGTCCAACTAAACTGACTTGATATATTTATTATTTACTATTAATATAAACTCATGAA
AAAAAACTCACATATATGGATTTGTGAAGGGTTTTTAATCCAAAACTCAACGGTGGAGTGATTTGGATGGCAGAACAAGA
AATTGTTGTACCAGTAAGAATTTTGACCAACTCAATTATTTCTAATTTTTTATTTTTATCTTTTTTTTtGTGAAGAACAT
ATGAATTGTTACCAAGTATGTAGGTCACTGTTTTTATCTTCATATTTTCATTGCAAGGATACTTTCATATGTCAAAATGA
AATTTCTATCAATTATAAAACTTTGTTCTATCAGAAAGTATATTTATCATTATTTCTAATGATTTTATATAAATTAGTAT
AATTAGTATGAAATACACGTGTCCAGAACTAGAATTATAAAAAGTAGGAAGCTTTAAAACGCAAAATTGAATTACCATTT
TTtCCTACACTAAATTATAATATTATAATCATTTAATTAATCATTAAATAATAAATCATGTATCATATTACAAGTGGAAA
GACCCTAAATGAAACGTTACATTACAATTAATCATAATATCATATTTTTGCATTTTTTTCACCATTTTTAtAAATATTTA
TTGCCTTAATGACTTAATAAAATCCTCACACCATAAATGTTGAAGTAAATTCCACGTAGCAATATCTCTAAGACAAAAGG
CCAAATAACCACTTAATACCACATATAATACTAATTAAATTGGTTTGCATTGAAACATAATTAAGATTTTTTTTtCTTTT
GCATTATCTTTTTCAGTGGACAAGGAGGCATTTACGTGTAAATTATTATAGGTAGACAAATGTATCTCAAATCTTATATA
AAAAAACACATTTTAAAGAAATATTGTATTCTTTTACATCATAGAGTAACATGTATGCATGTTTAATATAAAGTAACTAT
TATAAATAGTATCAAAACTAACTTAATCTATATTTCAACTTTGCAAATATTAAATCCATTTTGGATGCAAGTGTAAGGAG
ATTAAAATATAAGATTCATTATCTTTAGAAATTTGTATTTTTTTATATACTTTAATATCTATTTTTATTATCTAACATAT
CAATTGAAATTGTATAGAAGATTTTGATATCAACTAATAGGAATATACGTGCAACGCACGTAATCAAAACTAGTATGTAA
AAAAGACTCAGAAAGTTATCAGTTTCTATGGTATCTACCACTTTGTGTAGTGAAGTGACAACCTTAATGGATAAATCCTA
TGTAAACTACATGTATGCTAAACACATCCGAAATTTTGAGCCGAAAGTTCATTAGAAACAACTCCCTATCTCATAAAGGT
GGGATAAAGCCTGCCTACATTCTATCATTTACAAGATGCTATTTATGGGATTACATCGAATTTAACGGAGAGTTTTTTTT
CATGAGAACTGAAAGTGGTAAAAACTTCTCTTATTTGGTCACTAACATCAAATATGCTATACACAAGAATATTTTGAAAT
AAATGATTATAAACTTGTTGATGAAAGGGTTCAACACATGATTCATTAACCTTATGAAAGTGCTAGGGGCATTGGTTAGG
CCAAAAGGCATAACAAGCCACTCATATAGACCAAAATTTGGTCCAAGGAGTCACACAAGTAAAAATTGACAAAGCAAGTA
TATCCGAATGCAAAGTCAAATTAAAGAAATTTAATGCTCTAAATTCAAATTTGTCATATAAATTGAGATAAAGGAATTAA
TACTTATCAAAGTTTCAGTAACTATGTCTCGGTCCCAAATAAGTTGGTGTTTGGTTATATTTAGGGGTGTTCATGGTTTG
ATTTGGATCAATTATTAGTTAAAATCAAAACCAAACCAATTTAAATTGGTTTTTAAATATCTAAAACCAAACTAAATCAA
AAAAATAACCGTCGGTTTGGTTACCGTCAGTTTGACTAGATTTTTCGGTTCGAAAGTAATAAGTTTGTTGAGGACATATG
CATCTTGATAGACACAAACACTTGGTACATGAATAATTCACAAATAAGCTATTACACGAACAAAGTGATTCATCCAATGT
ACCAAATTTCAGAAACTAAAAAAATTCATTGTCAATAGCATAAAGTTGGTTCAATATTCTGGAGATCTCAACATCTCATC
AATAAGACTTTTCAATAAAATTACACCTTAACATATTGACAAATTACTTTAAAAAAAAAaCCCATATTTCATAGTCAAAA
CTAATCAATTACCATCTTCTTTAGCTTGAGCTTTAAATTATTCAATGTTGTGTTAAAATTTTTTTATAAAGAAAAGAGAA
AATGTGATCTTTAAAGTAATGAATATTGAGAGATTTAGACTTAAGGTTTTAATAGTTGGGCTAAAATTTAAATGTTGGGC
TTCAGAAAATAGTAAAATTAAAGACTTAAGTTAATTAAAATTTATCAAAAATACTTATATTTTATTTGTAAATAATTATA
AAATTTATATATATAACTTCTCAGTTCGATTTGGTTATTTTTGTGGTTAATTTTTAGGCAAACCAAACCAAATAATATTG
AATTTTCGAAATTTAAAATCAAACCTAACCAAATCAAACCAAATATCAATTTTTTAATCGATTTGATTTAAATAGCGATT
TGGTTTGATTTTATAACCATAACCATGAACATCATCCCTAGTTATGTTGTTATCAATTAAAATTATTGAAAATTTTGATA
CAAAAAGAAATGTCAATCATTTTGAATTTTGAAAAAGTTGGGTAGTATAAATACAGAAATAGATGAAGTTCCCAAATTTT
TTCCAAATGTAAAGCAAGTTCAAAAGGAAAAATTGAGCATAAGAGTTCACTTGCTAAGGCTTCGAGGATGGTACGCGTAC
ACGTGAAGCACGGCGACGGCGGTAGCGACGGCGCCGGAGAGTTTCTCTACGACACTGAAACGACTTCAAAAATTGATGAA
ATCGCCAAAGACATTATCGAAATTGCGAATTTTCAATCGAAGATTCAATGCTTCGCCGTCGAATTGGAGTCTCATCTCTC
TAAGCTTCAAGGCGATCCTAAAGGTATTTACAATCAAAATTTCTAGTAATGTCGAAATAATGATTTATTAGTCGAAGTTG
TTTATTGCTTTTGCTTCGGAAAATTAACTGTTGAAATTCGAGGTTTATCTCTTAGCTTCGAGGCAATCCTAGAGGTTTTT
ACAATCAAAATGCTTGTGATGTCGAAATAATCATTGATTAGTTGGAGTAGTTATAGCTTTCGATTGGGAATTTGAGGGTT
GAAATTTGAGCTCTACCTCTCTAAGCTTCAAGGCGATCCTAAAGGTACAATCAAAATTTCTAGTGATGTCGAAACAaTGA
TTTATTAGTTGAAGTTATTTATAACTTTTGCTTCGGAAAATTAATAGTTGAAATTCGAGCTTTATCTCTAAGCTTCGAGG
CAATCTTAGAGGTTTTTACAATCAAAATGCTAGCAATGTCGAAATAACCATTGATTTGTTGGAGTAGTTATAGCTTTCGA
TTGGGAAATCAATGGTTGAAATTTGAGGTTTATCTCTATAAGCTTCAAGGCGATCCTAAAGGTATTTACAATCATAATGC
TTGTAGTTTTGAAATAATCATTGATTAGTTGAGGTAGTTATAGCTTGCAATCGAAAAaCTAAAGGTTGAAATTCGAGCTT
TATCTCTCTAAGTTTCAAGGCTATCCTAGAGGTTTTTACAATCAAAATGCTAGTAATGTCAAAATAATCATTGATTAGTT
GAAGTTGTGTATAGCTTTTGATCGGGAAATTAACAGCTGAAATTTGAGTCTTCTCTCTAAGCTTCAAGTCAATCCTAAAA
GTATTTACAATCAAAATGCTAGTGTTGTCGAAATAATCATTGATTAGTTGAAGTATTTATAGCTTTCGATCAGGAAATTG
AAGGTCGAAATTCGAGCCTTATCTCTCTAAGCTTCAAGTCTGTCCCAAAGGTTTTTACAATCAAAGATGCTAATAATGTC
ATATATAATCATGATTATCAGTTGAAATTGTTAGTATTAGTTTCACTTGACTGTTAAATTGTCAATGCAGTTATGCCTCT
GGTTAGAGCTCTCTCTGAAGCTACGTCATACGCTTCAAAGGTCTGTTCCTGTATTGCTTTATCATTTTCTCTGAAATGAT
ATTTATGTAATTAAGATAGTAATATCATGATGTTTTTtCAGTTTGAGCAACTTATAGATTTATTATCCCTCTGCACTATT
CATATGTATGTTCAAAAATGTATGACACCACATAAATGTTGTTATAATGTGCTGGTGTTCAGTCAGCTTACACTCAGATA
ATCCACTGAGTACCAGTCAGCATGCATATGCAGGGGTGATTCTATTTGCCAAGGCTTCGATTAGTTATATTTTCATAAAG
CGTGCACCATTTTTGAAACTTCAAAGTCATTGAACTATTCATTACAATTAGATGTGGTGTTTTCTCAAACGCTGTTTTCG
TCCATTATTTTTATATCTTTTCTGTGACCACTAATGTAATAGACAGGTCAAAGTAACATCATTGACTATGTATCTAGTCA
CACACTATCATATTATGGAACAAAGGGAGTTTTTGCAGTGAGATGTGTTTATTCCTCCTCACATCAAATCTGTCATTTAT
TTCTTTACATACAAAGCAGAGATTGAAGGATTAAGGAAACGACTAAGACATGAAGCAGAATGTCTAGATGACTGATCATC
TTTAACAATGCCACATATATTAAACTATTTTTATGTTTGACACTGTCTAAATGATAGGAAGCATGTAAAAGGTTTTGAAG
ATTTTAATTGAGTCAAAAGATGTTTTTGCATCCTTGCATTTGGTGGTTCAAATGATGTATGATATGCTCCTTTTATTTCT
GTCCGTTGAAATGGATTACAGGATCAGGTTATACATAACAAACCTCTATCACTTTATGTGCTAAGAGATCACACAAAAAG
CATTGAGAAGGAATTTTTGGTAACGTATTCAGTAATGGGATTATCAAGTTCCGATTTACAGCAGTTCTTGTCAGGTATGT
TCACAATCATATATTTCAGCCTCCTGTGTCTTGCATGTTTTCGTTCAATATATAAAAGTTCAGGACAAGCAGTCATGTTT
GAGACTTTATGAGTTTATAGTCACCGTGACTTTATTTCAAGTTCCATGATTACATGTTATTGTTGGCAAGTAAGTCCATT
GTTCTTCTTACCTCTGGATAGAGACATAATCATTTGAGGCTGCAAATATGCTTTTAACTACATGTTCAGAAAGAGATGCA
GTTGCTTGTTTATTTTCCTATGAAAAAATCAGTTTGATGACAAGCTTCTAGATACTTACCCTTTTTCTCCAAAAAGAAAA
AaTCATTAAAGCTTCTGAACCATTTGATTATTTGATCTCTGGGCAAATGAAAGTGAAGCCATTTAAACATCTCAAGTGAA
CAAGTGAATATTGCAATTCTTTATTATGGTTTCCACTTGATATTTGTCCTGCAAGCCTTTTTAAGTGAAACTCAAAACAG
TCAGCAATCATGGATGAATATATGATTCTTCAGACTTGCAAATCCTTGAAGAAAACACAGTGCAACTTTTATGGGCAGGA
AAAGAGCTCACCAGAGGGAAAAAATTGTGTGACTTTATAGGAAGAAATGAGAAGACAAAGGTACAGTTTTCTTTTTCTCC
ACTTCACAAGAATATATCAGTACACTTAACACTCTACCGGCTGGTGGCAGATCGTAATCAGGCTGCAGTCACCTATTCCA
CCTCCTGCTTCACTTTCTGGTACTTTCTTTTCCTTATTAGAATGATTTTTTtATTTTTTTGGGCATAATACATAAACAGA
CACTCAAACTTGACATCAACTGGAAAGTAAGTATGCCAACTTTGAGCATGCACATCTAGATACGTCAACTCGTCTTCACC
AATTGAACATTTAATGATCATCTAGACACCTCCAAAACATGTCAGCGTCGGGTCTCCATGAGACACGGTGGGGACGAGTT
GGATTGTTTAGTTGTCAGTTGAGACCAAGTTGAAGTGTCTAGATGTGCATTAAGTGCTTACTTGCCCGTTGAGGCCAAGT
TTGAGTGTCTATTTATGTATTATGCCTTTTTTTTGACGTTTTGTTTTCTGCACCTTTTTTTGCCAAACATAAAAAGAAAA
CTTCATAGTTATTCTTTTATTTTGAAGGTGGAGAAAAATCTTGAAATAAAATGATGTCGTCTGGTCTTTGAATGACTTTT
AAATCGGGAAACACACTCCTCTTGAATGACCTTTGCATTCTTTCCTGTCTGAGCTGCAAAGGTTTGTGACTTATCAGGAT
TCAACTGCCTGCTAGTTGACTGCATATTACTGCACAACAACAACATACCCAGTATAATCCCATAAAGTAGGGTTTGGAGA
GGATAGAATGTACGCAGATCTTACCGTACTGCATATTACTGTTGAACGAAAACTATTTATGTACCCCTTGCATCTCAACT
ACAACCAGTATCCCGAGGATTCTAAAGCTTAATACACTACAAGTCAAACTCGGTGAATCCACTCACTAAATCATCTATGT
AAATTTGTACCTGAATGCATATTGCTTTTGGAGTTTCTTCTTCCAAAAGGTGTTTTATTTCGACTAGTCATGTGTGATTC
CTTATCTTTATACTGTTGTAGTTTATGCTCATCATCTTGCCTAGTTTGATGTACATATTATGGAAAGTGCAATGCACATG
ATTTGAGCTTGTACTTCTTCTTTCAATTGTTTTGGACTGAGTCGTAGTAGTTGTAGTTGTTCTTTTGATTCATCTAATGG
TCCTACTTCTGGGACAAACAAGGAAATAATATAAATGTGTAGACCAATAAATTGTACTAATGCTTGATGAACTAGAGAGG
ACCGACATGAGTGAAATAATATCATAGCAATGCTTTGATATTCCCTGGAGACATGAACCAAAAATAATGTTTTGATTTTT
CACTAAAATACCTTAACGAGCACCTAAAGATGTGGCCTAGTAGTCAATGAAGTGGGTTGAGAACCATGAAGGCTCAGGTT
CAAATCTCAGCAGAGATAAAAAATACTAGGTGATTTCTCCCCATTTGCTTTGGTGGACTAAGTTACTTGGTACCTGGTGT
TGCTGGGAGGTGACAGGGTATCCTGAGGAATTAGTCAAGTGGGAGAGTTGGCCGGACATTACAATTTATTTTTTTtAAAA
AAaCCTTAATGGCCGGAAGAGGTGGTTGTATCCATATTGAATATTGAGTTCAATTATATAACAAACCAATCCCATTTTTT
TAGTTCACAATTAAGAAAATAGATTTTTGCTTCAATCTCAAACTAGTGGAGGCCAGCTATATAATAATCCTATATATTCG
TTGTCTGATTTAGGTTCATTCCAACATTATTCAGAGAACTCCTCATAAAAAGGCAGCTCGGTGCACTAAACTCCTGCTAT
ACGTGGGGTTTGGGGAAAGGCCAACCCATAAGGGTCTATTGTACGCAGCCTTGCCCTGGATTTCTGTCAGAAACTGTTTT
CACAGCTTGAACCCATGACCTCCTGATCATATGACAACAATTTTATCTGTTACAGTTACGACAACCTACCGTCGTCCTCT
TTAATTTGTGGTCGGAGTTAGTTGAAAAAACACTCACACACATGAGGTGTATACACTAGCTGATGCTGTCCCCTAAATGC
ACCTTTATGACTAGCAATAGTCAATTAAAATAGTCTCACTTCAACTTATTGCTTAATTCTGGTAAATTAATGTAGTTTAG
TATTATTATTTTTATGTAGTTTAGTATAAGTATTCGGTGTGGGTGATTTTTTCCAGAATTAGTTATGCTTTATAAGTTCT
TACTTAGGTGAAAACTCTTTACTCCCGCTATTTCTTTTTTCAACCTGCTTTGAAATGTTTTTTCTGAGCCGAGGTTCTAT
CTTTCAAGGTAGGGGTAAGGTTCGCCTAATCCTCCCCAAACCCCACTTGTGGAAATTCACTAGGTATGTCATTGTTGTTG
TTGTACTTGGGGTGAAAGCTTTAATACTTAAATACTCCAAAAATGTTGCCTCACTCGTGTCTCCATAAATGCACCAATTT
TAGAGAATTTGACACCCTTGACCTTTTTGAAGAGTCTGAGCAACATGGCGGGCCGGGAAGTTCCATATGTCATCCTCTGG
TAAATGAAAGGGTGATATAAAAAATATCTTTAAATCTTACTTTGCTTTTACAAGTGTCTTGAAAACTAGAAATTAGTGGT
GATGCTAAATCTAATAACTTTGACTGTACAAAACATACAGAAAAAAaGGAGAAAAAGGAGCTTAGTAGACAACTTTTAGT
TAACTTTTTTGGTATTTGATTCTCTAAACACTGAGAGAAATTGGTGGGGAGAAAGTGTTTGTTGTAATATGCTTATCAGT
GTATTCCTAAGTGCTCAACATAATCAATGAATCTTTACAACAATGTTTATTTTGAATCTAATTTTTGTCAAAAATGTGGC
TAACATCTTCACTTGGTTTAAGGGCTCTTATACCCATTTGAAATTCAAAAGATGATTTTCTTTTCCTCTAAAAGGAACAT
TAAAGTATGTATTTTTTCCCCCTAATATTGTTAGAAAAGTTGTTTATAAAAATCTGGCCTTCCTTGTTCTCACAAAAGCC
TGATGTGTGTATGTGAATTAGGTGCATGTCACGGATTCGAATCTTCGATGCAGGCAAAAGCTTGATATTGAGCGGAGAAG
GGTAAAGAGGTAGATTCATTATCCACCTAGTTTCCACCCATACATAGTACCAAGTTGTTCCGGGATTTGGGTTTTCCTCA
CTATAAATAAATATGGCGGGGAAAACCCAAATTGATATGAATGGGAGATGCTGCTAAAACTAGTTTTTCTCGGTAAGGAT
AGATACAAAGTCACTCGACTAAAATGAGAGTGAACAACCACAATCTTACACCATAAAATTATACGGAGGAATGACTTGAA
AGAGACAATAACCAAATTACAACCACAAATCACAATAAAAACAAAGTAATTCCACAAGTGGATTCGGAAAGAGTAGAATG
TATGAAAAACAaAAAAAAATATTGAATCCAAATATTTAAAAATCGTACCAAACTGACCAATAAACAATTCTATAAGTCTC
CTCCTAAGTATAAATAAAAGAAGTGCTCCTTAAACTTATTGCTATTGGAACCATTTATTTATTTAGCCTTAAAGTGAGTT
AATATAATAACATAATCTAATGCATCAGCTATTCTTGAGTGCCACACAAGTGGGGGTTTTGCAATCAAAATTAATGATTA
TTTTTGGTATTTTCTTTTATTAGAGTGACCTCACTATAATATTTTATTTTATGATGAATCAGAATTTTCCCTCAATAAAT
AAAAAGATTTGCTATCATTAGTCTGTGATGATAAGAGATAGTAATATGTATTAAACAAAAAGTTATTATACACGAGAAAT
AAAGAGCATAAGTATTCAATATTAATAGAAAAGAAAATTCAATAGTAATACTTTTGATTTGTTACCAAAAATTATTTAGT
GACGTAAGGCAATAATGTAAAAATTTAGTGAGCATATATGAAATTAACCTCCTTAAAATATAAAGTTAGAAAATACTTAA
CTCAAATTAAGCAAAGTGACCCAGTATAAAAGGAATCATGTATGATAAAATAAATAATTATTGATGTACTTTAAGGACCA
TTAAACCACTATCTTTTTTCTGCCTTCATTGATTCTTATTCTAAATAAAATCATCATTAGCTTCATTAATTTACACATTA
AACTAATAGCACTAGCAAATTTATTACTTCAACTTAGGCTTGAAGCTTTGTAATAATTTTAATATGTAGCAGTCAAAAGA
CAAATTCATTTTTTGCATTATGCTCAAAATAGCTCTTTATTAGTTCATCATGAAGAGTATTATTTTTGTTTAATCATTTG
GTATTCAAACTTTACTTGACCGACTAATTCGAATTAGCGCCATGTAGGGCTAGTCTAAAGGGGAAGCCTTTTTTACCTGA
GTTCCTCCATTCCTCGGGCTCGAACCAAGGACTTTGGTTAAATTTGGAGGAATTTCAAAATCCCATCCATCTCCCCGAAG
TTCTTGTCTATGTTGCTCGGTTTCTAAAAATATTATCATACTCGTGTCAGATCCTCCAAAATGGATAGCTTTTGGATGAT
CTGACGCACATCCAACGACATTTTTGAAGAGTTCGAGCAACATAGGTTTTTGATGGTAGAATAATTCCTTATTAATGATA
AGCAACTCTCTATTTGTCATTTGTAAATGATCACCAAGGGATAATGACTCTTTGCATGAAGTAGTTCATTCAAGGTTTAA
ATTTCAGTAAAGACAAACAAGACTAGGTGATTTCTTTTGATTGTCTAAGGTTTGATACATAGAGTTATTCGATACGTGTA
CTAGTAGCAAGTAACGCGTACTCGGTGGAATAATGTACTAGAAAAACCTTCATTTGGCATTTATCACAAATTTTCTAACA
AGAGTTATGCTCTGGAAAGCCAAGTTTTGCTAATCTACATAGAGGCTTATTACACAAAATTGTGAAAGAAAGAAGCAATC
ATATATAATAAGATAACTTAAAAGTTATTTTCATTTCAATTCCTCCAGTAAATGAAGAAACCATTACAAGAAAAAaCCCT
AGGTGGTTTCTTCCCGTCTGTCCTAGCCTTGGTAGACAGAGTTGCCTGATACCTGTTGCTGGTGGAAGGTGACAGGTATC
TCGTGCAATTAGTTGAGGTGCATGTAAGCCACGGTTATGATTGAAAAAaGGAAAAATTTATCCCCTGCAGAGTCCAGGTC
TTTCTTGTTCTTCAGTGATCACTTTAGAAGCTGACAATGAACAAACTCCAACGTCTGTTATTGTCTTTCTTGCATGCTGA
GAGTTTTTGCAATGAGCAATTGCTGCTTGAATTGAGTTCTCTATATCTGAATATGAATTGTTGTTTCTCTTGAAGAAGTG
CATTTCTTGAAATTCATTCGAATTATTTGAGCTTGAAGCTGACAAGGAGCCAGAAGTAGACGATGAAAATGAAGACGAAG
ATGATTTAGTTGTCGAAAATCTTTTAATAGCTCCTGAGAATGACCTTCTATGTCGACCTCTAATATCTTGATCGCGATCA
TTTTCTTTTTTGACCCCTTTTGAATTCGCACCACCTGTATGAATTTGCCCAAATGGTTCCTTCTTACCTTCTTTAGCTAT
TGGAAAAGGCCCTTTTTCGATGTTTCTTGAAGCAGCTGCAGAGTACTCGTTCGAGCAACCAGATTTGGAAAAGAAAGACT
TGAGATAAGAGCGCGAAGACTTAAGTTTAGAACCAAACGTGGAATTCTTTATTTGCTTGAGTTTCTTAGCCCATGACCTT
TTTGTATTCTCATCGTCTGCTGGAAATACGTTGTTTGCATCAGCTGAATACTCGAACATGTATTCTTCTGGATTGAGTTC
CCTGCTAACTTGACAAGACTCAGCGGGAGAGATATTACATGATTCAAACGGAGTGTTATTACTCATAGGAGTATTAGTAG
TGGTTGTGAACAAAGGAGTACTAAAAGACTCATCAAAAACATCGTTTTTTCGAGTTCCATGAGCATGTTTAATAGGATTT
TGAAGTAATTTCTCTACCATTTGTGTTGTACCAAAAGGGAGGTGAAGTGGGAGAAGTTTTCCATTATGGAATAATTCATC
AGCTGGTGAAGTTGTTGTGTCTTTATCAATAGAATTTGGAAACATTTGGAATTCAAATTCTCTAGCTTGAGAAGGGGAAT
TTGTGAATTGTGAAAATATGTTTGAATTTGAACTTACTTCCATGTCTATATAATCTTCTTCTTCAACTACATTGTCACAT
GAACGACGAATTTCTGCATATTCCATGGTGTTTTTCACTCTGTGTTTGTGAGTTTTTGGAAGTTTTGGAAGTTTTGGAAG
TGTAAGTTTGAGTTTTTAAGAGCAAATGCAGGGGAAGAGGACCATTTTATAAAGAGGATGGTTGTGTAGCTTTTTATTTT
TAAAAAAATGGCTTGTAAATAAAGTGATATTAAGCATATTTTAAATGATCCCAAATATGAAATTTAGTACATAAAGGGGA
AAATTGTGTATATTGTTATACATTTCTTAATTCGTATAATACTTCTTTTAGTCTCATTTTCCACTTGCCCTTTTATTTTT
GGGGCTAGTGTCCAGGTCAGCTTGAGAATACCTCGACTACTCCATCTGTTATTTTCCTCCTTTTATTTACCCTATTGGAC
TTATACTTTTTCGTAGTTGATAGTGATTTATGTGCGTAGAAATAATGTCTACTGGTCACTTTTTGGCTTTGTCTTTCAAA
ATAAACATTGTCATAAAATTTCAAATTCCATAGATGAAGTTCTGTGACGATATCCCGGAGTTTCACTTGTGAATTTTGAA
ACTCTATAACAACGACTATTTTTTTATTACATGTAAATTTTGAAACTCTATGGCAGCGACTATTTTTCTATTACAAGGGT
TGAAAAGTGGGTATTTGTGAATTTTACCCCCTAGGTGCAAGCACATAGCTTGAGCTAGATATATAGTTTGAATAATTTTA
AAGAATATATACTTATAGTAAGTTCACACTCATTGTCTTAAAAGAGTAGTTAGGTAGTGATAGTACTCAAGATCTATTGA
TTTAAAGTTCTAAATTCAATGAATGTCTTTCTATTTCTCTAATTGTTAAGAAAAAAAATCTCAATGAATCATTTGATAGT
TATGGAGATTTATTATCAAATTACTACCCAATAATGATTTCTCATTTTTGTGTTATGTCTCCCCCACCAAACTCATTGCT
TATATCATTTTGGACATTAATTCATGTACTTCATGAACATGTCTTCAAATTTGATAATTTTCCTAATAAAACAAAGGTAG
GTAAGTCAAATTAGAGATATATTTTTCTTACTTTTCTCTAATGTCTAGTTGTCAAATTAACTTAGATCATATTAGTCCAT
CATTAAATCATTAACACCACCAACTTCTTATAATCGAGAAATCCATCTGGAGTCAATCCTAAATTTTTCGCTGCTCTTGT
TGTTATTGCTCTCACCTGTCACGATGCCACCTCAACAGCTGAATCTCTCTGACCTTTTCTATCTATCTTTAACCAACTAC
AACTCTACTACCCTTCTCTACTTAAATACCACGTTTAACTCACATGGCGTAAGTACGTCACAAGTTCCTCAACTTTTGTA
ACTTGAACTAAGCCACAATGCACTTAATCAATTATAAGAGTTGTCGTCGTATAACTAAGAGATCACTCAGGCCGTGAAAA
TAAAGTAGAATTGTTTCACATATAGCGGAAACTTTGTGCATCAAGCTATATACAAACTTAATGAACTTTGACATTTAATC
CATTTCATTTCTAAAAATAAGAATAAAAAAATCATCACAATTTTCATCATTTTTCCCCCCTATAAACGAGAATGTGGGAT
TTTGTGTGCATGTCACTTTAGCTAAAACAGTTATTTACTTTAGAGAAAGCTTAATAAAAATAGATATAATAATACTTGGA
GCTCACGAACCACTTTGCTTTGCCTAGTTTCCTGCTTTTTTTTACTGGATTCCAGGAGCTTTATTTTTAACTTTATCTTA
CTGTCTTTATCAAGAAAATTTTAAAAAATGTCACTTCACCATAGTATATTTATATGTTCTTTCACCTAAATTTGTTCACT
TGTCTGTGTCTTTTTCAATATAGATAATAATTAATGCACAAAATCAAGAAAGAACATTATAAAAAACGAGAGATAATGAA
CAAAAAACACATATGAACTCGTCTTTTTCAATATCAGTTGTTCTCTTTTCTTATCAAGACTATCACCGATTGTTCTATTT
TCTACTTGAACTGTCATCATTTATGTATTAAAATACACTTAGTTGCGTAGATGATGATCGTTCAAAAAGAAAAGAAGATT
GAAATGATAGTTGGATTAATCAGCTTCTCGAGATGTGTTTTCATCTTTAATTATCAGTTGTTTCCTTTTCCTACTTAAAC
TATCACCATTGATCTATGTGCTAAAACACACCTAGTTGCGTAGATGATGATAGTTTATCTAGAAAAAGAAAAATTGATAG
TTGACCTAATCAAATCCAAGATGTGTTTTAATACATAAATGGTATTCCCCCCATCTCATTTTGTCATGTGACACTTTTCG
AATTTCAAAATTCAAACAAGTTTATCTTTGACCGTAAGTTTTTCATAGATGTTTTAAACATTTTGAATTATCAATTATTG
TTACTTATATCACTTTTTACGTAGTTTACAAATATGTAAATTTCATTTCAAAAAAATTGAAAATTCCATACGTAAACTCC
CGATCAAACTAAACTGTTCGACTCTCGAAAAATGAAAAGTGTCACATATATTGGGAGTTGGGACAGAGGGAGTAATATAG
TAATTATCTGCGTCTTTTTTTCAATATAGATATTAATTTACGTACAAAATCGTGAAAATAATATTAAAAAAGAATTAAAC
AATGAATAATTAGATTGTTGACATTGAACTACTAATAAACAAAACAAAGAAACAAGAAAACACACGATCCGACAGTTTAT
GGTGGAGGAAAGAAAGGTTGGAACTCGAGAGACTCTTTCTTTAGTTCTTTTCAAGTTGAAACTTCCCCACTCTCATTATA
AAATTTTGTATATTAATATACTTGTACAATGTTTGGTATATGATATCTATGTAATTAATAAAATAATATGTTGAGTTATG
CCGATTATATTACTCTAGTAGTTTCTTGCCCTTTGATTCTTATTATAATTTATTATTTCTTATATTTTGATTACTGTATT
ATTTTTTTTAGTTACGTTACTACTCCTTCTTTCATACTGCTTTATCATATTTTCTATAGTATTTTGTCATGACTTCTTTT
CACTTTCGTCATTTTTTTCTGAACAACTTTGTATTGTTTTTCCTTGAAACGGGGGCTATCAGAAATAGCATCTCTGCTTT
TCAAGGTAGGGTAAGGTCTGCGTACACTTTACCCTCTTCAGACACATTTCTTTCATAAGGCCTCATAATTAAGAGTATCG
ATACAACGTATATGATAGTTTACAATCTTCTTAGCTATCAATGTGAGACTTTATTCATACACCAAATTATAACAATCTTT
CCATCAAACCTAGTTTCATGTGACATACATTACCATATTCCATGGGTTAAACATTAGAGCTCAAAGCTAGCTTATTCTCA
TACGTGTGTGTCTTCAAACTACCTTCAACACGGTAAATGTCGTAAATAAAGCTCCACACCATCTCTCTGTCATCTACATA
TTTATTTAGTCAAATTATTGGCTCTAACATCAGTTGTTAGGCTACGTCAGTAAAAAAGAACTCTTATAACATAATGCAAT
ATTGTCCGCTTTAGGTCAAATTGCAGGGTTTTTTTTTCTTCAGAAAGTATCACACCATTAAGAATATATCCACACATCGC
ATGCATGTTTTCAATTTTTCCACTAGTAATATGAGACTTTTTTCGTACATACGTCCAAATAGAATGACATATTTTGATCT
AACTTAACTTATACATAAAACTATATATTATTTTTATGGGATAGAATGTGAGATAAGAATTTATATTTTAATGATATCAT
AAATAGTATCTATACATAGAATCATTGCTCTCAAATTGCACATAAGTTGCCTCTGAGAACACCAAGGGGCACAACTTTTT
TTTtCTCCATTCCAAGATAGACAGAAAAGGAAGTGAAAGAGCAATTACAGGCACAATTTGGATAAATATATGACCCACCA
ATAACAGAAATTCTGGATGTTGTTGTTCTAAATTTTCATGTCAAAAATAACAAAAAAAaTAATATTTAGACACTTTTTTC
ATAGTTGAAACAGTGAGGGCCTTCATTGTTGGATATCTTTTCTTCACTAGGAGCAAAGTTGATAGACATCTTCTTAGGCT
TAACAACCTCAAAATATGCACATTTAGCTAGTCATTTTCACCAAAATAAAGTTGCACCGTATATAAAGACGGGTTCAGAA
TTTGAAATTTATGGGTTCTTAAAACGATCTGGAGTTAATATTATACAATAATAATTGAGTTTATAGTTGAATACTTATAG
ATATTTAGTGAATTTGTTATTGTATATATGTATACAGAGTATATATGAGCAAACGCTAATGAGTTCTCGTAAAGTTTATG
CATTCTTGCAACGATCTCAAGTTAATATACTAATAATAATTGAGTTTAAAGTTAAATATTAAAAAAATTTCTTATTATAC
ACTAAGTTAATAGATGTGTTTGTATATTGCCCTTTATCACTTAACTAAGGTTTATTAACGTGCCTTCCCACCTTATTAAA
TCACTTAACGATAATAATTTAATTTATTCGATTTCGATTTGACGTAAATACCTGTTATATATATGACCCACCAATAGCAT
AAATTCTGGATAATGGTTTCAATTTTTGATGTAAAAAATATTTGGAGACATTTCATAGTTGAAAACAGTGAGGGCCTTCA
CTGTTGGATATCTTCCTTCACCAATAGAAGAATTTAATGTTTTTTATGAATTTTTAAAGGCGATCTCAAGATGATATACA
ATAATAATTGAGCTTATAAATCACATATTTATAGATATTTAGTAAATATTCTATTTTGTAAATTACTATGAGGAAAAGTT
ATTGAATTCTCGTGAACATGTAGGTTGTACTCTAGATTTGTCACTGCAAGATGCTAAGGGCGGATCTAAATCATATATTG
TATGTGTCCATGGGAATTCAGTAGCTTTTTCGTAAAGACTCTATAATTAATTTTTTTATTAAATATTTAAATATGAACTC
AATAATTATTATATAGTAACCTGAAATCGTTGCACCAGGTATCAATCAAACTTTGCTTAATTATATCAAATATATACCTC
TTGACTTTGATCATTTAAAAACTCAGATTCTTGAAAAATATCATGGTAACATTTATCAACTACTCCACTTATGATATTTA
AAAAAAaTAAAATTAAGATCCTCTGTTCTAAACAAGTTGGGATTAGCTATATAATCGGTGTTCGTCATATCTCTACAGTG
TAGATGATATATGACCCACCAATAGCAGAAATTCTGGATAATATTGTTCCAATTTTTCTTGTTTAAAAACAACAAAAATA
TTTAGTGACTTTAATAATTGAAACAGTGAGAGCCTTCATTGTTGGATATCCCCCATGCAATAAGAGCAAAGTTGATAGAC
ACCTTCTTAATCTTAACAACCTCAAAATATGCACGTTTGGCTAGTCATTTTCACCAAAAAAAGTTACATTTTATATGAAG
ACGGGTTCAAAATTTAAAGTTTATGGGCTTTTACGATGTTTTCAAGTTAATATACAATAATAATTGAACTTATATAGTTG
AATATGTATAGATATTTAGCGAATTTCTTAGTACATATATGTAAGATATGAGAGAAAGCTATTGAGTTCTCATGAACCTG
TTGGTCACTTGGTTGTACTCTAGATCAGCCATTGTTAGGGGCCAGGAGTGGATCTAGAGCATAATGTATATACGAGTTCA
CGGGAATCTAATAGTTTTTTTtCTTCATATACTATGTATTTCTCTTTAAAAATTCATAAAATTTATAAATATATGACTGT
GAAATCCAATTATTATTGTATATTAACCTGAAGTTGGTGTAGGAGAGCCTATAAACTTAATTCAAATTCTAAATCTACAA
TGACAGAGGCAGATTTCAAGATTTGAAGTTTATGTGTTCTTGCGATAACCTCAAGTTAACTATCAATGAATCATTTGATA
GTTAGAGACATTCCCTAGGATATCTTCCTTCATCACTAGGAGAAACGTTGAAAGACAACCTCAAACTATGCACGTTTGGT
TGATCATTTTCATAAAAAAAGATTACACTGTATTTATATAAGTCGATTCAGAATTTGAAATTTATGAATTCTTATAACAA
TATCATGTACTCTAGATTTTTCATTGCAAGAGGTTAGGGGCGGATCTAGATCGTATATCATATGTGTCTAACTGTCTATG
GGAATTCCGTAGTTTTTTCGTAAATATCCTATATATATAATCAAAAAATTTACAAAATATTTAAATGTGAATTCAATTAT
TATTGTATATTAACCTGAAGTCGTGGTAGGTATTGATCAAATTACTTTGCTTAATTGTATCAGATCAATACTTCATGACT
TTGATCATTTAGAAACTCAAATTCTGGCAAAAATAACATTTATCAACTAATACTCCACTTATGAAATTAAAAAAAaTTAA
GTTAGATGAAAAAATCATCTATTTATGCATATGGTATTGATTTGAAATGAAAGTTTCATACATTGCACCCGGCTTTATCA
AACCTTCATAAAACGCATTCGCCTAATGCGATTTATGAAGCTTTGATAAATCGGCTATATCGAGTAAAAAAaTAATTTTG
TGATGCATAAACTTTGTTACATATTTTATCGTATTATGTTGTGTTGTATTGGATCCTCTATAATAATATTTCACTATAAC
AACAATATTTTTATAAAATCGATCTATATCATGTTATCTGATATTATATGTTCTCTATATATAATAACATTTTGCTACAA
CAACCAAAAAATATCGAGAAAATCAATATAACAGAAATTTAGCTATACGCTAAAATATCAATTTCCCAAAAAaTAATACT
CAACCACTAACTTAAAATCTTGGATTTGGATCTTATTATTTTAAGTCCATCCAATTCTTGTACACTTTATTTATCCAGAA
GCATAAGAGGCCATGGACAATGATTTAGCCATCCAAAAGACAAGACAACTTTCCAACTTATAAAATTTTGGACCATATAT
TAATTCTGTTTAATTCATTAGAAAAAAAaTAATTAAATTGATCCACATATATCCTTGTCTTGTTCACACCATAACCTTTA
ATTTAATTTAAAGCAAGCACTAAAAAGTCCCTTTTCTTCTATGGACCTTTCATCCCACATTAGAGCAACCCAACGACATA
ACTCCAACAATAAGGATTGTTAAAGGGAAAACACTTTTTATCAAGGATTTTTTTTTtATTCTTAAAGCTCGAACTTTCAA
ATTTTGTATTTGGAAGGGTTTCTTTTTCAACGCAATATTCCGTATTCCTTCACTTTCTTAGTTGAAGAAAATTAGAATCA
AGAAAAAATATGACTTTCTGAAGTAATAACTATTAATTAAGTGATACATCTGAAAAATCAATCATTTAATCTGATTAAGG
ATGAAGAGGTCAATATATCTAGCCAACCATTGGTGAAGCTAGGGGACGGAGCGCAAGGGGGATGATCAATAATTTCGATT
TTTGAGAAGTATTATGATCGTCCAATAAGAATCGGGGATCTACAAGCATGAGTGCTCACGGGTACATTATACCCTACCTA
TAAGATTGATTTTTATTCATGTATACTCGATGTTAAATGTCCTTGATCTTTTTGTGTATTTACTATTTTATATTTTGAAT
TTTGTTAGTGAAATTTCAGATCCACCACCGCACCAAAGACTAGAAAAATGGTTTACAAAAATAAGTAAGCATCTAATCCG
ACCCATTGAATATAAGTTGGATAACTAACCATTAAAAAATGGATCGAATATGAATATATTATCCACTAAAATAAATATCT
AGATATATAATATATGGATATCAATGTTATAAATATCTACTTTGTTTTCTTGTTATTTTTCATGAATTCCTTATTAGTGG
TATTAGTATTTATTTTTTCTTCCTCCTCCTTTCTTATGCTTCTTATTATTACTTGTTGTTACTTTGTTTCGGCTATCATA
TTATTTATTGGTTTTATCTGTATCTTTTATTATATTCTCTCTTTTCCTTCTTGTTTTGTTATGTCTTACTTGAGTCGAAG
ATTAATTGAAAATAATTTATCTACCCTCATAAAGGATGGTAACGCTGCGTACACACTATCCTCCCCAAACATTACTTGTA
AAATTTCACTAAATATATTGTTATTGCTATTTTTCATGAGTTCTTATTTTTTAGAAATCTAAACTTATTTTGGTTTTTAG
CTTGTATTATCACCTGACCATAAATAATACTAATATCCCTATTATCCGTTAGTTAATTCATTTTTCATCCATATTAAATA
TATGAATAAATCAAATATTTTATTTATTTTTATTTAGATCATTTTTAAACCATTCATATTCGATCCGATCCGTCTATTTA
CCACTACTAACTACATCCAACCACAACCCTCAaGGGGGACGAATGCTTATTTCtAAGGAATTGAAAaTAATGATAATTTt
ATGgATTCAATATATATATATATATATATATATATAAATATTTGTTGGATTGAAGTTACAGTCACGAGCCAATAAAATGC
ATTATCTATATAATTAATTAATTAAAAACTTGTACGTTTGTCTTAACTCAATTAATTAAGAAAACAAAACAAAGTACTTA
ATTATTATCTTCAAGAATCAAATGGATGTTTCTGAGAAATTAAAGTTTCTATCTTAACTCAAATTTACTAGATTACCCTC
TTTGAGAGTACATATTAGATGTTTTAACTTGATTTCAACTGACAATTAAATACTAAAACTCGTTCTCACTGAATCTAGTG
AACATCCAATGTATCTAGTGGATACACAATGTTGTTGTGATACAGGAATTTGAAGATGTCTAGATAATACTTCGTAAGAT
AGAATATTCAATTCATGACACGATAGAGACGAGTTAAGGTGTTTAGTATTTAATTGTCAATTGAAATCAAGTTAAATTTC
TAGCTATATTTCCTAATCCAATCTACTATAACCACAGAAAATGGAAAGAAAAAAAAaGCTTCTAGAACTCATTGGTAATT
AGTAGAGAGAAAGCCCAAAATAGTCCCTCATCTTTGGGTTAAGACTCAAAGTCATACTTGAATTTTCACATGGAGCACTA
ATAGTCCTTCATGTTTGCAATATTGGTGCACTTTTGGTCCTCCCCTAAACTTTTGCCTATTTTTTAACATTAATTTTGTT
CATAATTTTATGTAAGGAATGTCTCATCGTCTTTTTATATATTTAGTAGAAATAATAACTCTATGTGAGAGAAGGTGAGA
AGAAGAACACCTTGTTCTGTTCAACATAAATATTACTGCAACTAAACTAAGAACATTTTAACGTATGACATTGCAAACAA
AGAAAAATTTGTACTATTATACGTGAAATCGTCGTGATGAACATCTCGACTTTACCTGCAATAAGATTTCTACTAAACAA
AATAAGGCGTTTTTCTTCTCACAATCTCTCACATGGAGTTATTATTTCTACTAAATATATAAAATGACGATTAAACATTC
CATACATTAATTATGAATAAAATCAATGTTAAAAAATAAGCAATATTTTGAAGGAGGACCAAAGTGCACCAATATTGCAA
ACATAAGGGACTATTAATGCTCCATGTGAAAACTCAAGGATGACTTTGAGTCTTAACCCAAAGATGAGGGACTATTTTGG
GCCTTTCTCCTAATTAGTACCCAAAGAAAAGTAAAGGAGATTCAATGTTTACTTTATAAACATAAAAATAATTTTAATTT
TGTATATATAATGTAATTTTTtATCGAAGAAGGTTCATATGAACCTCTTATTTTTACCTAGCTCCGCCGTTACTCAAGAA
TGTAGTGAAAAGAATGAAATTTCACCACTCTTAATTTGAGATCTCGAGTTTGAATCGTGAGAATGAAAATTTTCTTTATA
AAAACCACTTTACTACCTAAATTAATATATTTAACATGAATTTAAATTAGTCAAATTAATATACTTCTAATCAATAATAA
ATATTTCTCAAAATAAATGCATGGTGCTCTTAAGCTAGCTGGACTCTATACTTACATGGTCAATGTAGGTGGCTATTCAG
GTTTTCAACATATTTAGTGAGAGTAGTTTACTTCTTTACTAGTTGGTACACCAAATTAATATGCTTCCCTAACCACTTCA
ATTTTTGCTACTAACATTTATTTCAATGACCATCTAGTACCGTAATTCACTGATCTGATTAATTTTAATTTACATTTATA
TCAAAGAAAATTCTATTTTCAAGGTTTGCAATTATAATTTTGATGTATAACACTCAATGGCCAATAACCTGTTGCTGATT
TTAAGCCAAAGAAAATTGTTTGACGTTTTCTTTTTAATTTTAAATCTCAATAACGGACGTTCTTGATCGAAAATTCTATT
CCTTCATTGCCTACTTGTGGACAGGAACAATAATCTTTGCTTAATGCGTGAATTGGTCACATACCATATCCCTTGGTGAT
CGTGTCACTAAAATTCTATAGTTATTAAAGTATCTTTATAACGGATACGGATTAGCTAGATGTATATATCGCGAATCATA
TTTACATTTAAAGTATTTTGTTACACTTGAATCACCTTCGAAAAAAATGCACATCACCTAGATCATATTATCAACCTATT
GATTTTTAATACGCTGTCAAATTCAATTTATGTGATATAGTTTGATTGAGTATGTGGAGTTTAAGTAAGAGGAAGTAAGT
GTTTGAAAGTTGTGATCATAAACATGACACAAATCCTATGTGAATATAGTGTTATTAGGAGTAAAATAACAAGTTTAAAA
TTAATATTTAAATATAAACATTTTTTTTtAATGATGATAGACTTGTAATAAAAATATTGTGACACTCAAGTATGCTAATC
AAATAAAAATGTAGTTAAGATTGGATAATCATATAATTTTTAAAAAATAAAAaTATCAAATGAATTATGCTAAGAATAAT
AATAGGTATTATGTCAACATTATTTAAATAGATTTCCAAATCAACCAAACACTAAAAAAAAaTCAAGAATTATTTAAAAT
CCTCAATTTATAAATATGAAGTTTCTAAATTCAAGCAATATTGCAAAAGAAACAAAGTACACGCAAATCAATTTTTCTTT
AAGTCATTTGTCCATATTAATAAATGACAAAAAATACAAATGAAATTAAATAACCACTTGCTATTATATGTTGCTATCAA
TTAGTTGTTTGAATTTTCATTTTTGTGTATAAATAAACGCGTTTTGGTCGCATCAAGACAAGGACATATTAGCATATGGT
CCATCTCCATTTATTTATCTCGAAATTGAAATATTCAACATAATTTCATAAATGATCATTTAATTTTTACCAATTTTGAC
GAAAAAATAATTTAGTTATGTCTATGCATCAAAGGTAATGAAAACGTAAATTAGAGCCTAGATTGCCAAAATTTCTTACA
TAATATCAGATTCACGTGACACTATCTAAAATATAAATATTTCATTTTTTGATATCGAAATTAAAATTTTTAACTAGAGG
ATTCTACGACTAAAAGTAAGTCAACATGTTCAATTAATTCTCATTCATTGGTTATTGCTTCGTCACTTGGTGAAATATAT
CGATTAATTAAGTCTTGGTTGAAGATTTATTTTTTTAATATCTTTTTGTAATGCCAAGTATATGTTATATAATGAGTATA
TTGTTGATGTGACTTTCTATTGTATTTTTTTAATCGAACTTAATATTTTTTGCTTCTCTTTGAATGATATATAATATAAT
TTTCATTATAAAAATAATAATTTTATGACTTTAGTGCAATAAATGAAAAATTGAATGGCCATGGATAAATTAATTCTCAA
AATTGTTTTTGTTGAAGCTACAACAAGGAAACTTCCCCTATATCAAATCAATTAGACAAATAAAGTAAGTTAAGTAGGTG
TGAACAATCAATGTCTTTTGACAAATTTATTGCATGTCCTTACTTTCTATGaCCAAAAAAAGTTCTAaTTAAATTTCTTT
CGTTGAAAAaTTATTTtATGTAAaTAaTTTTTTTTtGGTATATTtATAATTTTAACCTCAAaGTAACATAATAATTATTT
ATATATATATATGATTTTTttAAGCTAATTTTTAAAAAAaTATATAAATGATTATACTAAATTTTGCGTAAATTTGTAAT
AAACATAATAAATCCGCCACTGTTGTTGATGTAAAGGAaGTTTCCATTTTAGTGATAaCAAAAaTtCAA
TATATATATATATATATATATATATATATATATATATATTAAATCACAAATGAACTCACATTTCAAATTTGTATTGGATT
TATTTAGTAACAAACAACTCTCTCTAAATAATTTGTAAGCTAATTTATTTAAATAAATTTACTAGTGCAAATATAAATCA
TAAAATCAAGAAAATAAACAAAATAAATTAAAATGATTTGAGGGATATTTTTGTCTTAACATAGACTTATCCCATGGTAT
TATATCCTATTTATTACTAATACCTCTTAATAGAAGGGATTAGTAATCCATCCTATAATACCATGTAGGAGGTATTACTA
ATCCATGGATTAGTTATACATATGCACAAATTCCTATCAAACATAGTACTAAATAATACCTTACATAATACATGGACTAT
TTCTTTTAATGCGGCCAACCAAACGACCCCTTAGTCCTATCTTGAGAGGTAGAGAGACTGTTTTCTATAGACCATCAATT
TAAGAAAAAACATATCGATAAAAAGTTAACACAACACATCAATAATCACTAATTGATTCATTAAATTAAGAAGATACACG
ATCCAAGGGACTAAACTAAAGGTTAAATGTGTTTAACTAGAAATTATAAGGATCAAAATCTAAATTTGTTGATATTTGAG
GGACTAAAATTGCTATTTTCTTATTCTTAAAAAGCTAATCTTGCTTGTGTTAGAAAAAAAAaGTGTTTTAAGGGTAGTTG
TGCTTTTCATCATTTTTTTCTCATACACCAAATTGAACGTAGAACCATTTTTTCTCCATTCTTAAATTAGACTTCAAATT
CTTGAATGCTAAGTGCAACACAATTACACAAAGTTGACAACTTTTTTTTttCTTGAAAGTTTAGTCCATTTGGTGTGTTG
GGGTTGTTGATATCACATATTAAGTTCATTTCAAGATTtCAAAGTTTTTTTTTTTTTttCACTTTCTTGAAAGTTTAGTC
CATTTGGTGTTGTGGAGTTCTAGTGAAATCAAATTTTAAGTATATTTCAAGATTGCATTTTTTGAACAATGACATAAAAA
TTGAGTCTTTTTTAGCTCCTCATTACAAGAAATGAAAACCATTATGGATTTTGCAATACTTCATTTGTTTGTTTTGGTAT
TGTCTGTCTTGTGTTTGATGATATGTGCCTTAGAGTTTGATCCTGTTGATAACTATCTCATAAACTGTGGTTCATTTGAA
AATACTACTATAGGTGATAGAGTTTTCTTAGCTGATAACTTGAATTCCCCTCAAAGGGTATTTGTTAATACAACTCTAGA
GTCTATTCCATCTAGTTATAGTTCAAATCTTTATCGAACTGCTAGAATTCTTAATGAGACTTCAAAATTCACATTTTCAA
TCAAGAAACAAGGGCGCCATTGGATTCGCCTGTATTTCTATCCGTTTTCGTATGGAAATTTCACTCTTAGTTCTGCTAAG
TTCTCTGTTTCTATTCAGAACTTCACTTTGATCAAGAGCTTTCAATCATTGAGTGGTCCTTTAGTAAAAGAGTACACTTT
GAACATTACTAGTACTAGTTTTGTTCTTACCTTTACGCCTTTTTCTAGCTCGTTTGCGTTTGTAAACGCGTTGGAAATCA
TTTCACTTCCTGATGAGCTCATTCCTGTTGGTATTGGAACTCATAGTTTGAGGGAACAAGCTTTAGAAACAGTTGTGAGG
GTGAATATGGGGAATGTTGCAGTGTTGCCTCGAAATGATACCTCGTGGCGATCTTGGGAATCTGATGAAAGATACTTAAC
AAGCAGGAATCTTTTTCAGTTTGTATCGAGGACACAAGCTGTGAATTACACACGAGGAGGGACTTCTAGGAATATTGCCC
CTCCATTGGTGTATGGGACTGCTACGAGGCTGCAAGTGGATGATCCCGCTGTTTCTATAAACATCACATGGTTGTTTGAT
GTTGATCCTGGCTTCGATTATTTCATCAGGTTCCACTTTTGTGACATAGTAACTGGCCACAATGATCTAAAGAAAGGAGG
CGGCGACCATGAACTATTATTCAATGTTTACATTAATTCCCAATTTGCTTCGAGGGACCTTGATCTTAAAAACAAGACAT
CAAATGTCCTTGGTTCTCCGTATTACATGGATGTTTTTACAAGGTTAGAGAACATTCACAGCATTGGCATTAGCATTGGT
CCAGCGGGTATACGTAATGCATATCCGGATGGCCTCCTGAATGGTCTCGAGATCATGAAAATAAGCAATGTCAAGGGAAG
TCTTGATGCCTCAGACGCTGAGATTCAGTCCTCGGTGCCTACTTCGAAGAAGACTAAAACATGGTTGATCATTGGATCAA
CTATTGGAGGATTGATCATTTGCATTGTTTTGGTTGTGGTGTCTATTCTCTTTTGCAGAAGTAGAATAGGGACAGCTGTT
GATGATTCAACAGAGGAAAATCATACAGCAGTTGGAGCTAAAGAAGCATCTATGATTTCCAAATCGAATATGGGGTACCA
GTTCCCTCTTGTAGCAGTTCAGGAAGCAACCGATCACTTCAGTGAAAGCATGATCATAGGCTTTGGTGGTTTTGGAAAAG
TTTACAAGGGAATTTTGAAGGATAACACAAAGGTGGCAGTGAAGAGAGGATTTCATCAATCACAACAAGGTCTTGTCGAG
TTCATGACTGAAGTCGAAATGCTGTCTCAGTTTAGACATCGCCATTTGGTCTCACTGATCGGTTACTGTAATGAAAAGAA
TGAGATGATAATCATTTACGAGTACATGGAGAATGGAACTCTTAAGGATCATCTGTATGGCTCAGACCTTCCGAATTTGA
ATTGGACACAAAGGCTTGAAATTTGCATAGGATCAGCAAAAGGACTTCACTATCTTCATACTGGTTCTCATAAGGCAATC
ATACACCGAGATGTCAAGTCCTCGAATATACTTCTAGATGAAAATCTCCAGGCTAAAGTTTCTGATTTTGGACTATCGAA
AATTGGTCCAGAAATTGATCAAACACATGTTAGTACTGCAGTGAAAGGAAGTTTTGGATATCTTGATCCAGAGTATTTGA
CAAGGCAACAACTAACCGATAAATCTGATGTCTATTCCTTTGGTGTTGTAATGTTTGAAGTCCTCTGTGGAAGGCCCGTT
ATCAATCCCTCTCTTCCCAGAGAATCGGTAAACTTGGTTGAATATGTGATGGAATGTTTAAGGACAGGAGAAGTGGAGGC
AATCGTTGATCCTAGGATTGCACATGAGATTACACCAGAATCCCTGATGAAGTTTGTAGAGACTGCTGAGAAATGCTTGG
CTGAATATGGTGCAGACCGGCCAACTATGGGAGAAGTTTTGTGGAACTTGGAATATGCATTGAAACTTAAAGGGAAAGAC
GAAAAAACAACACAAGAGAACGAGATATCGGATAATCAGTTGGATAACAGTGTCTTAAGTACAGAATACAGCATGGGGAG
TATGGCTGATCTTGCTGGTGTTTCAATGAGCAAAGTTTTTTGCCAAATGGTAAAATCTGAAAACAAAGACTCATGTGATA
TATATTAGGATAAAATGCAGGTCCATCTAATGAACTCTGCCTTTGGATTGTATAGTTGTATTCTCTTTTCTTTAGATTTC
TATGTTATAACAGATACTTGCGTTGCTTCAATTGATTTGAAGCCGCGGTTATACTATACATACATAAGTTTTCATTAGTT
TTTTCTTACCGAGTTGTTCACAAGCACGATAGAGCAATTCAAACGCGTGTGGTTGAGAGGGATGATGACCATTTTATTTG
AAGTGTTCATGTGTCTCTATATATTCATCATCACAAATTCACAATTCAATGTCATAATGGTATTGCATTTATCATTTTTG
GCAAGTTTATGATGTTCTTCAACTATACAACAACAACATACTAAATGAAATCCCACACGTGGGGTCTGGAACTCAAACCT
CACCACTACCTCGTGAAGGTAGAGAGACTGTTTCTTCTGAAAAGACCCTCGACTCAGGTAACACATATCAAAGCAAATTT
GATGTTCTTCTACTATACTTCCACAAGGTCTCCAAGATTATGCACATATGAGATGAACATATGTTGAATCCTTTTGGCTT
CTAAAGTTCAAAAAGGGTTCTTGCTTATAACTCCAGGCTGATGACTCAACGATGCATATTGAAGATTATCCATTTCTTCA
AGTGAACTTTCCAATTGCGGAATTGTTATGGAATCTCCACGAATAGGATTAAATCTTATTCCGTTGTATTTACACGAGGT
TCTTCTTTAAGAAAGTCCCCGAGAGGGCTTAGTTAATTCATGATTTATATTTCATCTTTCATTTCCTCTTTCTTTGTTTT
GAGAAATCTATCGTTCTTTTTTTCACTTGATTCTTTTCCGATGGATTACTGAAAACGTGCAAAAGCTCTATTTGCCTCTG
CCATACTATGAGTCACTTCCTTTTTATGTATGACATTGCCACTCACTATAGTGACATTTACTAATTCGGAACTTAACTTG
AAAGTCATATTTTGACTCACGCATTTTCGGAATGCTGCTAATAACCACTAATGCCAAAGTATGTGAATTGTGATGATAAT
TATTTTCTATGATATGAAGTTTTAATGGTTTCATTATTTTTTAACATCTCCTAGAGTAACTTTTCTCATTAGCAAATTTG
CTACAAAACATATAAAAGTAAAATGAATCTAGATCCACTGTAATCTCAAAAACTAACTCATGAGCTAAGAATTATCACCT
TGTCGAAACATGGTGATCACATGTCGTTTCCTCAATCGTCTGCATTCAAAACTAGACATTTGTTACGTGAACAATACATA
ACAATATACTATAAAATCCCCTTTGTGATAGCCTTCATTTTAGTTAATTTTTGTTAGACAATCGTGACAAAATCTAATAA
GTAGTAATAATTTCATAGTAGTAAAATTTAATAGGATTATATTTATTTATTTTTtAAAAAAaTATATAAGTACTTAAAAC
CCGACCCATTAGAGCGCCAAATCTCAAATCGATAAATCTATTCGAATTTGAAAGAAAAAAGAGTTTCAGAATCCCTAAAG
AAAATAATGGAGAGAGAAAAATCGAGTAGGAGAGAAAGAGGATCCAGGGATGGCGACGGCGACGACGATCACCGCCGTCA
TCGCCACCGTTCGAAGCATCACCGTGACGAAGAGAACAGACACCGGTCCGATGATCGGCGACGTCAAGACCGTGAGAGAT
CGATTGAACGTGAAGGAAACAGAGATATAGGTCACGATCGCGCGGATGAGAATCAACATCGATCCGATGATTGGCGACGA
GATCGTGAGAGGGAAGGAAGCATAGATAGAGCTTATGATCGTGAAAGGCGTGAGAAATCACGTGATCGGGATAGACGCGA
GAAATCGTTTGAGTTGGAAGTTAACAGAGAGGATTCAATGGAGAGAAGGAATTCTCATAAGAGGAAAGATAGAGGAGAGA
ATGTGGATAAGAGGAATGTAGATGAGAAGAGAGCTAGGGGTTCGGAGGTTAAGAAGGACAAACTGAGAGTTGGGGATGTG
AAGTTGATGGATAAGGAAGATGTGGAAATCGATGAAGAAAAGAAGGGAAAAGGATTTGAAATGAGAACTGTGAAGGAAGA
ACCGAAACCGGAGCCCTATGACGATGGACAGGGTGTTGATACCATTGATACTGTGAGTTTTTTTGTTTCAATATTGTTCT
TCCAAGTTGCATATCACATTTACATTGTTGTGTTGCTTTTACCTATGTTTGTATATGTCTTGCGTAGTTCTTATTTCCAT
GCACCTTTGTTACTGGGATACAACGCTGCATACTTCTGCATTGTATTTATGAATTACATTTCTTAATTGTTGTTGAAATT
GCACCCTAGGTGTGGCCTCCTCTCTTTATTATGTCTTAAGAAGTCTGTAATCTGGTTTCTTTTTTATCTGATAGAGCTTA
ACTTGACTAGTCTGGCACGTCTTGTTTCTCAGTTGTATGTTGTTGTTGTATATTCTATTGTTTCTTTCATCAGGATGTTT
GTCCTGATTTATGCATTTGACTTTCTTATTTGCAGAGTGTGGCAATGGGATCATACAGTGCAGCATCAAGGACTTCCCCT
GATAAACCTTTGACTCGTAGTGATTCTCCTGCTACCAAGGTATCTTCAATTTCTACCACAAATGAAAATAAGGGAGTTAA
TATTAACAGATTTCATAAGGTTCTTGGGAAATCTAGTACAGATGGGGCAGCTCGTGACACTGGCAAGAGTGCGACCTTAT
CCATTGATGCTAAAGGAAATGCAAACGATCTCAAACAAAGGCATAAGGCGCTGAAAGAAAAGCTTAAGAGAATTCCTTTG
GTAAGTTTGCATCTAAACACCCAGCTTATTTCTACAGTTTGTAAGTCTGTTCTCCTTTTACCTGGGCTCCCTATTCCTAT
CTCTTTCTTTAGTGGGAAATGAGAAGCACTACATGATTAAAAGCTAAGTTGCTTGGACGCTCCAAATATGTTGCCGCACC
CGTGTCGGATCCTCCAAAAATGTACTACTTTTGAAGGATCTAACACGCACCCGACATCATTTTTGAAGATTCTGAGCAAC
TTAGATTAAAAGTATGCAGAAGGGCCTTAGAGAGAAGAGCTTCTTTTTTATCCTTTTCCCTCTTAGGTTTATAGGGAAGC
CTTCCCTTTGTTTTGTGTCAACGATCTTAAACTATTATTTATGTTCTCTTTTAATTTCTGTAGTTAATCAAGGGTGCCAA
CTCTACGAGAGATGGAAGTTCACAAATGGGTTCCAAGGAGAGCCTTAAAGCCCCTTCAACCAATGTGGCGATATTGCCAC
CACCAGTTGCATCTTCAGATGCAGGGATATTACCCACTCCAGGTTCAGAACGTAGCACATCATCTATAGCTACCATGGTT
TCTGTTAATATGCTACCCAGTAGCTTGCCTCATGTTGCGGGCCTCACAGCACAGAGCTACAAAGCGATGAAGCGTGCGCA
GGAGTTTTCTGCTAAGATCGAATTCCGGCAGGACCCGGAGTGTCCCTCCCTCACTAACATGTTTCCTGGGCAAATGCCTC
CAGAGGTTATAATTCAGCCAAAACTCGCTAAAGCCACCGTTCTTCGTTTGGATGCATTTGGCAGGGAAATTGATGAGCAG
GGAAATGTGGTCAATGTGCCTAAGCCATCTAGTACCCTTAAGGTACGGCTCATACATGTTCAGCACATCTTTTTTAGTGT
TTCTATATTTTTTCAAATAGCTTGTGGTGCTGACTTTGGGTTGTTGTGCAGGTAAACATCAATAAGCAGAACAAAGAGAG
CTTCCAACTTCTCAAACCTGAACTTGACATTGATCCTGATAAAAATCCTCATTTTGATCCGAGGATGGGCATTGACAAGA
ACAAAATATTGAGGCCCAAGAAGATGTCATTTCAGTTTGTGGAGGAAGGTAAATGGTCCCGAGACGCAGAAATAATCAAG
TTAAAGGTACTTCATAATTTGTTCTCGTTGTTGTATTTTCACATTCTTTTGTGATTCTCTCTTTATTCTTCTTATTACTC
TTGATTAGGTTTTATTAATTATGTAATTTTTGATTTTGCAGAGCCAATTTGGTGAATTACGAACCAAAGAGCTGAGGATA
AAGCAAGTGCAATTGGCAAAGGCAAAAGCAGAGCCTGACATAAATCCAAATCTTATTGAGGTGTCAGAGAGGATTATCAC
CAAAGAAAAATCAAAGGAACCAATACCTGATGTTGAGTGGTGGTAAGTTGTTTCAATCTCCCTTTTTTTACTTTTTTtAG
TCTATCATGTGCTTTCCCCCCTAGTGGACCCTTAATCTGTCTCCTCACTCGATGTTGAGGCCTCTATGCGTTGTGTGTTT
AGTGAGTTCCACAGATGGAAGTGGATCTTGAACACTATTGGTCTTGTGTCTAACCATCAGATGGATAATTGTTTTGATGG
GTCTGTGTCCTGGGTGCTTCTAGTCTGTGTACATCACTTATAATGTGACTTATCTCCTTGATGTGGTTATGGTCTCTTAT
CTTGGCACTGTCCTATCTGCCACACTTTACACACTCCGGATGAGTTCATGTGATGTGAATTTCTCTCCCCTTTTAATATA
ACTTTCGTTTAAGAAGAATCCTACAAAATTGACATCTGCTACTATCAGCGGTCCACACTACTGGTATTGTGCAATTATAA
TGTGATTGAAAGGACTTAACTTTTCCATAGTTTATTCAATTTACATGATATGTGGATGATCCTCGGGTGTGATCTCCAAA
TTTTCTTTTATAGCTATGCTTACCTTGTTTTAATCTTCTTAATTCCGAAAAATGATGACTTTGACTAGACACTTATGTAT
TTCTTGTTTCTTCATCTGACATGCCAGGGAAGCTCCTCTGTTACGATCTGGTGCTTATGGTGTTATGGTCAACGGTAACT
TAACTGATGATATGTTGAAGATGGAGAGGATCACCATTTATGTGGAACACCCCCGTCcTATTGAGCCTCCTGCTGAACCT
GCTCCACCTCCTCCACAGCCACTGAAGCTGACCAATAAGGAGCAGAAGAAAATGCGCACCCGGCGCCGAATGGATCAGGA
GAGAGAAAAGCAGGAAATGATACGTCAGGGCCTGTTAGAACCACCAAAACCAAAAATTAAAATGAGCAATCTTATGAGAG
TCCTTGGCTCAGAAGCCACTCAGGATCCCACAAAGCTTGAAAAGGAGATTAGAAGTGCTGCTGCTGAGCGCGAGCAGGCT
CATATAGACAGAAATCTTTCTCGGAAGCTCACTCCTGATGAGCTTCGTGAGAAGAAAGAAAGGAAACTCTTTGACGACCC
AACTATTGCGCCAGAGACGATAGTTTCAGTATACAGGATCAATGACCTTTCACACCCTCAAAATCGCTTCAAGGTCGATG
TCAATGCACAGGAGAATCGCATGACGGGGTGTGCGGTTATCTTGGGAGATATAAATGTGGTGGTAGTTGAAGGTGGTAAA
AAGTCCATCAAGCGATATGGGAAACTTATGCTTAGGCGAATAGATTGGGCTGCTGCTGTTAAGAAAGAAGACGAAGACGA
AGACGATGATGAAGAGAAGCCTCTCAACAAGTGTGTGTTAGTCTGGCAAGGGATTGTTGCTAAATCGAGCTTTCATAGGT
TTATGGTTCACGAGTGCAGGACTGAGGCTGCTGCTCGTAAGGTCTTTGCTGATGCTGGGGTTCTTCATTACTGGAATTTT
GCTGTAGACTTCAAAGATGATGAGCTTGAAATCCTCACTTTGAACTCGAATATCTAGACATTTTGTTTGATTGTGTCCCG
CTTTCATGGAAGACACTTTCTGCGGTTCAAGGCATGGGAGGAATACTACAGTAGTACTCTTTCTGTAGTTTCATTTGCTG
AGCAGTTGTGGCACCTCTCCAATGCTTTGGTCTCATGCATGTTGGTTTCTTTTGTACGGTGATAGCTTTAAAATGTTTTT
GAACTGAACTGATTTAGGATTACTGCATCAAGGAAATTCGGAAATAGGGGAGTGGTCAATAGTCTCGACCCTTTCCTGGA
CCCCAAGCATAGCCTCTAATGCACTGCGCTGTCTTTTTTTTtAGGTGAGTGGTATGTGGTCGGCTTTTGCACCCTTTTTT
TATTGAATGGCTGGTGTCCAAGCCAATTTTCGTGCACCTCGACTAACTCTACGAGATGTATATGCGAAAATATGCCTTAA
AAAAATGACGAGAGTATACGTAATGTTTTTCCAACTCATTACGGAAGTCCTCATAAAGTTTTCAGAATTTTGTTTGGATG
CTCCAAGGCACCAGATCCATGGGCTAATAAACACGAAAAACTAAGAAAGTCCTGTAATTCCTAAAAGTTGGCTCGTAAAT
GTGAAAATATTCCTTAAAAAAACGGTGGGACTATACGTAACTGTCATAACTCAAAGTACACCTTAGACGTGACATGACGT
ATAAGACCCCAAAAGGCCCTACACAAACCACTTGACATACATATACACAACATCATAGAGAAAAGCATGAAATCTCACAA
GTACAAAGTTCGACATATAAGCGGAAGTACATCAAAGTCTTGGCAAGCTATCTATTACATCAAAAGAGTGGTTGGGACGT
AACCCGTACACCACATACAACGTCTGAAAACGAAAACATAAGGAAATCAATAAATGTGACATTGTCCTCAAAGTATGAGG
ACTCACCAAGTCTTCAAATTCTCCAAGTGCTCACTAGCCACGAATGGAGGGAGAAGAAGCGTCACACCTTACGTCATTAA
ACAATGTAGGCACAAGTATGCATTAGTACATGAAATATACTAATTATGAGGGATATGCATAAACATGAAAACATGATCAT
AAAGGGACATAATAGGAAAACATGATATGCATGACCAAGCTAAATATAGTAAAACCTGTAAAAAAAGATCGTAAAGTATG
AACATAGTCAATGCATCTTAGAATCATATGAAAACTTCATAAAACCTTAGAAAGTAACTTAGTTCATTTTGTGGGATATT
AGCTTTAATTGACAATAGACCATGTGAGCTAAGTACATGAAAATCAGTAAAATCTGGTTTTACCTACTTTAGGGCTTGTT
TGAACTTGAAAACGTTGGTTTACTCCTCGGGATCTACTGACTCCATTACTAAGGTCTTAACGGACATCCATCAGAAATTT
TGGCAAAAAACAAGCCGAAATTCCGGTTCACCAAAAATCCATAGACTATAGTACATGAAAATCGGTAAAATCTGGTTTTA
CCTGCTTTGGGGCTCGTTTGAACTTGAAAACGTGTCGGTTTACTCTTCGGAACCAACTGGCTCCATTATAAAGGTCTTAA
CGAACGTCCATGAAAAATTTTGGTAAAAACCAAGCAAAAATCCCGAATCACCATTTTCAAGGTCAAACGAGCCCCAGAGC
AGGTAAACCTCCCATTTTGTCGATTTTCGTGTGCTAGTTCATAGATTTTTGATCATCCGGAATTCCGATGTGATTTTTGC
CGAAACTTTTCATGGACGTCCGTTAAGACCTTAGCTATGGAGCCAGTTGGTCCCCACGGGCAAACTGACCAATTTTCAAG
ATCAAACGAGCCCCATAGCAGGTAAACCCCCCATTCTACCGATTTTCGTATGCTATAGTTCATGGATTTTTGGTGATCCA
GAATTCCGACGTGATTTTTGCCAAAAATTTTCACTGACGTCCTCTAAGACCTTAGCTATGGAGCCAATTGGTCCCCACAG
GTAAATTGACCCATTTTCAAGGTCAAACGACTCCCATAGAAGTTAAACCCCTAATTTTACCGATTTTtGTGTGCTATAGT
CCATGTATTTTTGGTGATCCAGAATTTCGATATGATTTTTCCCGAAATTTTTCATGGACGTCCGTTAAGACCTTAGCTAT
GGAGCAAGTTGGTCCGCACGGGCAAACCGGCCAATCTACAAGGTCAAACGATCCCCAGAGCAGGTAAACCCCCTATTTTG
CCAATTTTTGTGTGCTATAGTCCATGGATTTtCGTTGATCAAGAATTCTGACGTGATTTTTCCCAAAATTTTTCATAAAC
TCCCGTTAAGACCTTAGCTATGGAGTCAGTTGGTCCCCACAGGTAAATCAGCCCATTTTCAAGGTCAAACGAGCCCTAGA
GTAGGTAAACCCCTATTTTGCCAATTTTCGTGTGCTATAGTCCATGGATTTTTGGTGATCCAGAATTCTGACGTGATTTT
tGTCAAAATTTTtCATGGACATCCGTTTAGACCTTAGCTATGGAGCTATTTGAACCCTACGGGTAAATGGGCCCATTTTC
AAGGTCAAACGAGCCCAAAGCAGGTAAGCCCCCcATTTtACCAATTTtCGTGTGCTATAGTCCATAAATTTTtGgTGATC
CAAAaTTCCGACATGATTTTtGCCAAATTTTttCATGGACATCCAaTTAAGACCTTAGCTATGGAGCCAGTTGGTCCCCA
CTGGTAAACCGGCTCATTTTCAAAGTCAAACGATCCCGACAGCAGGTAAATCCCCcATTTTGCCAATTTTTGTGTGCTAT
ATAGTCCATAGATTTTTGGTGATCTAAAATTCCGACGTGATTTTTGCCAAAAAGTTTAATGAACGTCCGTTAAGACCTTA
GCTATGGAGCCAGTTGGTCCCcACGGGCAAACAGACCcATTTtCAAACTAAAaCGAGCCCcACAGCAGGTAAACCCCCAA
TTTtGCCAATTTTTGTGTGCTATAGTCCATGGATTTTTGGTGATCCAGAATTTCGACGTGATTTTTGTCAAAAATTTTCA
TTGACGTCCATTAAGACATTAGTTATGGAGCCAGTTCGTCCCCATGGATAAACCGACCCATTTTCAAGGTCAAACAAGCC
TCAAAGCAGGTAAACCCCCAATTTTATCGATTTTCGTGTGCTATAGTCCATTTTATTCTGGTGATCCGGAATTCCGACGT
GATTTTTGCCGAAATTTTTCATGGACGTCCATTAAGACCTTAGTTATGGAGCCAGTTGGTCCCCACGGGCAAACCGACCC
ATTTTCAAGGTCAAATGAGCCAAGAGCAGGTAAACACCTCATTTTGCCGATTTTTGTGTAGTCAATAGATTTTtGGTGAT
TCAAAATTTCGACGTGATTTTTGCcAAAATTTTTCATAGACGTCCGTTAAGACCTTACCTATGGAGCCAGTTGGTCCCcA
CGGGCAAATCGACCCATTTTCAAGGTCAAACGAGCCCTAGAGCAAGTAAACCTCTCATTTTGCCGATTTCGTGTGCTATA
ATCAATGGATTTTTtGTGATCCGAAATTTAGACGTGATTTTTGCTGAAATTTTTCATGGACGTCCGTTAAGACCTTAGCT
ATGGAGCCAGTTGGTCCCCACTGGTAAACCGTCCCATTTTCAAGGTCAAACGAGCCCTAGAGCAAGTAAACCCCCTATTT
TGCCAATTTTCGTGTGCTAGTCCATAGATTTTtGGTGATCCGAAATTCTGACGTGATTTTTGCAAAAATTCTTCATGGAC
GTCTGTTAAGACCTTAGCTATGGATCCAATTGGTCCCCACGGGCAAAATGGCCCATTTTCAACGTCAAACGATCCCCAGA
GCAGGTAAAGCCCCCATTTTGCCGATTTTCGTGTGCTATAGTCCATTGAtATTTGGtGATCCGGAATTCCGACGTGATTT
TTGCCAAAATTTTTCATGGATCcGCTATGACCTTATCTATGGAGACAGTTGGTCCCCACAGGGAAATCAACCCATTTtAA
AGGTCAAACAAGCCTAGAGCAGGTAAATCCCCTCATTTTGCTGATTTTTGTGTGCTATAGTCCATGGATTTGTGGTGATC
CaGAATTTCGACATGATTTTTGCCGAAaTTTTCATGGACGTCCGCTAAGACCTTAACTATGGAGCCAGTTGGTCTCATGG
gAAAACCAGCCTATTTCAAGGTCAAACGATCCCCGAGCAGGTAAACCCCTTGTTTTGCTGATTTTCGTGTGCTATAGTCC
ATTGATTTTTGTTGATCCAGAATTCCGACGTTATTTTAGCCGAAATTCTTCACGAACGTCTGTTAAGACCTTAGCAATGA
AGCCAATTGGTCCCCACGGGCAAACcGGCCcATTTTCAAGGTCAAACGAGGCCTAGAGCAAGTAAACCCCCcATTTTGCC
GATTTTCGTGATCTATAAGTCCATAGATTTTTGGTGATCCGAAATTCCAACGTGATTTTTACCAAAAATTTTCATGGACG
TCCGTTAAGACCTTAGATATAAAaCCAGTTGGTCCCCACGGGCAAACCAACCCATTTTCAAGGTCAAACGAGCCAAGAGC
AGGTAAACGCTCAATTTTGCCAATTTTCGTGTGCTATAGTCCATGGATTTTTGGTTATCCAGAATTTCGGCGTGAATTTT
GCCGAAATTTTtCAAGGACGTTCGTTAAGACCTTAGTTATGGAGTCAATTGGTCCCCACGGGCAAACTGGTTCATTTTCA
AGGTCAAACGAGCCCTAGAGTAGGTAAACCCCCAATTTGCCGATTTTCGTGTGCTATAGTCCATGGACTTTTTGTTATCC
AGAATTCCAACGTGATTTTTGCCGAATTTTTtCATGGACGTCCGTTAAGAGCTATGGAGCCTATTGGTCCCCATAGGTAA
ACCGGCCCATTTTCAAGGTCAAACAAGCCCAAGAGTCCCAGAGAAGATAAACCCCCTATTTTGCCGATTTTCGTGTGCTA
GTCCATGGATTTTTTGTGATCCGAAATTCCGATGTGATTTTTGCCAAAAATTTTCATGGACTTCCGTTAATACCTTAGCT
ATGGAGCCAGTTGGTCCCCACGGGCAAaCTGGCCCATTCTCAAGGTCAAACGATCCCCAGAGAAGGTAAACCCCTTATTT
TGCCAATTTTCGTGTGCATAGTCCATGGATTTTTGGTGATCCGGAATTCCGACGTGATTTTTGCCAAAATTTTTTATAGA
CGTCCGTTAAGACCTTAGCTATGGAGCCAGTTGGTCCCCACGAGCAAACCGACATATCTCCAAAATATTCATGGTCTAAC
ACACACGAAAAAATGAAAAAAATCTCCTAATTCCTATCAATCACACATATTTCAGAAAATTTATATTACTAATATACACG
GAAAAATCAAGATTCTTGAATTCTTGTTTAGTGAAATATAAAATACATAAAAAGTGATATCTAACTTTCGAAAACAATGA
GTATCATTTAATCGAGAAAATTCATGAAATAATACACACACAAAAAATGATATAATCTTGAAATTATGTTCTGTGACACA
CAAGCTCCAAAAAATGATGTTCGCCTTTTGAAAATAATGAATATCATTTAATGAATTGTCATTAATGTAGCACAAAATTT
GAGATGAAATAGAGTTGACCACACATATTTCAAAAAACTAAAAACCCAAAATAAAGTCGATAATATTTTTTTtAAAATAC
AGAATTACTAACTTAATAACTCGATACTGATAAAAATCAATAATAACATTTTTAATTTAAGTTACCAATTAAATTGATTT
TTGCATAAGCCTAACTAAATCTATTCAAATTAGGGCTGTTCAAAATCGAACCGAAACCGATAATTCGAATTGATAATTTG
GTTATTGGGTCAATGATTTGTTAATGGTTTAATAGCTCAGGTCTCAGTTTACTATATACTTCTTATCGGCTTATCGGTTC
GGGTCTCAATTTGGCCATATTTCTAATCGGGAGCCCCGATAACCCGATAACAAGTTTAATTAATTACATTTATATCACTT
AAGGCCCTAGACACTTTAGCCTTTAGGGTTTACACTTCAGTCTTCATACTCTTTACATTGACTTTATAGTTGACACTCAA
ATTTCACAATAATATTCCAAAGTTGCGACATCACTCATTGATTCACTGTCACCGCTCCCACGCCGGCAAGTTATATTGAA
TATCATTCTCTAAGTGTCTAAATTGAGGTTCAAATAGTTGGTTCCCTTAATTTAAGTCTTTGTTTTTATCTTCTCATTAT
AGTGAGTAAGTCAGTGAGATATGCCTGCAATATGGCATTACTACAATCTGCAATGAAAAAGTTTTTATTAGTAATGGTCT
CATGATCATTAATGATTTTCGTTAGTAGTGTTGTAATGGTTTTTCTTTTTAGTTCATATCAAATTGGCTTGGGCTTTATG
AGGAATCCTTTTGAGTTTGCCTATTTGGGCAATATTGACATCTCTGTCTAGGTTAATATGGAGTTTTATTAAGTGTTTTG
TGTAGTAATGGACTAACAGGGAAAAGTTCATCAGTGACTACTGACTATAACTACGTACTGTTAATTAGTGATTAGTCCAT
TTGTAATTTTTAAAGAAAATTGTGTGAACTGTTAATAGTTAACCCGATAATTGAACTGATAACGATCACTAATTGATAAA
CTAATAGCCGATAAACCGATATCTTAACGGTTCCATAATGGTTTAGCATGATTACAAACCGATAACCGATAATTAAAACC
AATAAATTCCAAAACCGAATCGAACCGACCGATACACCGCCCCAATCCAAATTCAAACGTAGTCCTCCACGTGATTCCTT
TTTGGGTACACGCCACGTTTCATTTCTAGAAAATCTTATAGATGGACTTTCTTTTTtGTATCAATTATGTGGATGATCCC
AAAGTGTGTAATAAACCAAAAATTAGTACCACGACTAAATTGTTCCAACAAGTTTGATTTCTCAATTTATTTTTTCTATA
TTTAGCACCTTTCGTGTTTAAACATCTTCAATAAAATCTTTAAAGTCAAAAATCTAAAAAAAaGGCAACTATTTTTTTtC
CTATCTGATGTTCGATACTCACATTAAAGCATCGATTAAATCTGAATTGTGCACTACAGGACCTATTAAGGAGTGGCGCT
CCCAAaCAAAaAAAAAAaTCATACTCATGACTCAAATTCAAAAATATTTAATTAAGGATGGAGCTGTCGCATTATTGCAC
CATAGCCTACGTTGATCTAAGAAAGCAACTTGGTAACATGTATCTCATGCATGAAGAGTAAAGACAAATAAATTTGGCCA
ATACTTTGATGTTGCGTTTAATAATGCACATAAAAAGTTTGTTTTTATTTGGTTGATTTTTCTTGAATTCCAACGTGTGA
TATAAACTTTCGTACTATAATGTATAACCTACTTTTTTGTATATACTAATTTTCTTGATAACTTGAGGAGACTATATATA
ACCCTTGTTTTAGAAGTCATTGTAATAATGTAAGTTTATAAATGGGGTTTGAAAATAATAAAATGTAAGAAGATTTTATT
GGATTTTTTGTGGGAGTAGATAGGTTATTTACGATAAAAATTTTTGCTCAAAAGGAAAGTTAATCAAAAAAGAATTGCAA
GAAGAATTCAGTTCGGGCGCCAATTAAACTTATGAGTGTTTTGAATTCTAGAAAAGACATCTTAGAAAATTAATTCTAAA
AAAGACAGCTTAGTAATTTTAATAAAGGAATTTAAAATATTAAAAGGTAAAGAAACACATCAAGAAAATAAGGGATCCGG
CTCCTCTCCATTTCCCTTCTCACCATTTTCCCCAAGTTCTTGCTTAGATGTGAGACACATGGCATATATAAAAATTAATG
GCGAAGATTTAATTGATTAAAATAAGATTTTAATTATGATATAGATAATTAATATTTCATAAGAAAAAATAAAATTACAT
AATCATAAGTCATATAAAAACTTTTCTCTTTTCTATTTTTTTTTtCTACGAGTATTTATCTTCCGTTTGTTTTTTTAAGA
AAAAAGTTGAGTCAGTGTTAGATAGCAACTTTGAATTTTCTCTTTAAAACTAGTTAACATATAATTAATAGCAAAAATAA
TCGCACAGAAAAAAaTTAGAAAAaGAGAAaTTATTTtATAATATATTATGGACAAAAaGAGAAGATAATACTAGAAAGAA
AAaTATTAGAAAAaGGGAATTTTTTtAATAATATATTTATGGACAAGATAATATATTCTTATGATTGTGATATTGTCATT
TTTCTTATGAAATATTAATTATCTAAATTATAATTAGAATTTTATTTTAATTCAATTAAATCTTAATCGTTAATTTTTAC
ATATGCTATGTGTCTCACATTCAAACAAGAACTTGGAGAAAATGGAGGGAAAAGAAATAAAAAGGAGCCCGATCCAAAAA
TAAGTGAATTCAATATCGATCATATATACAAAAAAATAAAAAAATTAACTTTTATATATTTATAACTTTATGTATATAGT
GTAACTTTATGCAAAAGTCAATTACACGTCACTACAAACGTGGATTGATTATTGTAAGAAGATATGTACGTAGTTCCATG
CAAGCTTTTAATTTTTGCATGTGTTGGGTTGAATTTTGATGTAATACTTTTATTGTATAGTTGAAATCAAATCGAAAAGC
AATTTGTTAAGTACCATCTCGTGCAGTGTCGAAATTAAAAAATTCGTTAAAAATATCTCAAATTTAATATATATATATAT
ATATATATATTACCTATACATTTtATACAATTTtCTACATATACTAATTTTCTCGATAACTTAAGGAGACTTTATAAATA
TCTTGAAAATATTGGAAAAGTTAGGGAAATGAAGAAGAGAAAATTTTGTTTTGTTTTTTAAATATGTCTTGAGAATATAT
CACAAGTTCAAGAAAAATAATTTGGTCAATATTAGTATATGTATAATATAAAGTCACGGTATACACGTGGCACTTATTCA
ACTACAGACAATTTAAATAATGCAAAAAATTGTTCATATGAAATTTAACGTGCTAAAAAATATTTTCCATAAGAATTTAT
CATTTGTAAGTAACAAAAGCCGACTTAATTATTGGTCAAACTAAAGGATGAAAATACAATAATTTTGACAAGACTTTCGA
CCAAAAACTTTTTTAGTCCAATGATTTGATAATTAAAATTTATTAATCCAATTACATCGGAATCACATTGAATAGACTTT
CAAAATTTAAATTCGATGGATTCAATTCTGAGTTTTGAGAATTTATACAGTATCAAAGAGCTTTTAAAAACTTATTATAT
TTAATTGTATATAGCAAACATTGATTCATAATTTGGAGAGGGGTCATTGATTTGATTAATAATTTGTGTATAAATTCACT
AAGGGTATAACGCTTGTTAATTACCAAGAAAAAAAAaGACATTCTCGAGACTTAAATTTGATATTTATTTATTTTTTAAA
AAACTCGATATTTGGTTTTAAAAAATATGAATCTTAAATCATTTCACTTCGTGCATTCAAGGTGTCATATAGAACTAAGG
GGGTTCATTCAATCTTCTTTCAATAAAAAGTTACGTTATTTATATATGATTAAAGTTATCTTTTTTATGAATATATAGTA
GATGGTGAATCTCTTTTGTCTTTCTTCGTGGATTTACTTTTTCGTAGTTGAACCCTTTAATAAAAAAATTAACTTTGTCA
CTATACGTACACTCTTTCTGTATGGGCAGAGTTAGCTAGTGCGTACAAGAGGATTTATCCGAATCTCTTTAACTAAAATA
TTACACAACATATATAAAATTAAAATTATTTTTATGAACTTATAGTAAATACTACATTGAAGGAATCTCTAAGCTTTTCG
TTCATTTATTTCTTTATATTTATATTTAGAATCTCcTATGTTAATATTGCTCAATAAAATATGCTAGGTTAAATTAAATA
AAAACTTTTACAACTATATAATATACTATATCACTCATTAAATCCATTTATCCAAAACAGCCACTCCATGCATGTGTTAG
AGTTTGAATTTTGATGTAAAACTTTTTATTGTATAGTTGAAGTATATATGAATATAAATTCAAGTATGATCTAAACTGCA
TTTAACCCTTTTTGACTTTTTCCTCTATAGGTGACGGTGATAAAATAGGGTTGGCTTCATATTTATTGCATATATATACA
CTCACAAAAAAAAaTGAAAaTTTtATtAATTTTTTTTTTtAATATTGTATTTTTAAAGTTATATGTTCATAAGGACGGTT
ATAGAAGTCAACTTATAGTCACTATTAAAAATATTATTTTTTCATTAAAATTTCTCACTAAAAAATATTTAATGGATATT
TTACAGGCATTTTGATTAAATCAGTGAGGAAAGAAAAAAATATCAAGTATTTATTCTCAATGTTTTATGAGAATTTATTT
TCCACATTTTTCCAGCGAGCTGATTCACGAGAAATAGAGTGGAAAAATCATGTTTTATATATAACATAAATTTCTATTGA
TTCGTGATGGAAAAAACTTGTATTTCTAATAGCGAGTGATGAACTTCACATACTTTATATGTTTCGCGTTAAAACTATTT
AATTTTTAGATAAACTCGATATCAATATTCTACGTCCGTCTTTGAACACGTAATGAATTGAAATTAATTAGAAATTTCCA
CATAAAATAATATGGAAGTTAGCTAGCTGTTCGGTTTATCTGTAATTTACCTAATCACCTTTCGTGACTTCAACAATATT
TATATATATAGCAACAAAAAGATCTTCATTCTTTAATTTCAGTTTTTTTTTAGCCAAATTAAAACTTAAAATTGAGATAT
TTATATTCAAAAACTTGAAATTAAAAAAAATATATTAATCAATTTGAAAAAGACACCAATATAATACACGTTTATTTAAG
AGTTTCATCGTTTGAAAAAGACGTATCGAGGGTTAGAGAAGAGAGGGAAAGGTTATAAGTAGTCCTAAGACCCTTTTTCC
TCCCAATGTGATGCACAAAGCATTATATATATATATATATATATATTGTGTGTGTGTTTATTAAATTTTAGGGAAAATGG
TTTAAATGACACCTATATTATGATTAGATTTGTTGTAACACACTCATACTTTAGGGAAGGTCCTATGACTCGCCTGGACA
TGGAAAAAACTTACCCGCACCAGGTGTTTACATCAAGCCAATGCAATTTCCATTATTACATGATTTAGTGAAGTAAAATG
AACTATAAATTTAAACACATGGCAAGCATGTATTGGCTTGGTATAAACACCCGGTGCGGGTAAGTTTTACCCTTGGACAT
TTTTGTTAAAATATTTTTTGACATTTATCGGGTGAGCTGAACAAAAAATCAAAGTTTTCTTATTTTATTTATACACACGC
TGATCAACAGAAAAAACAAAGGTTTTTGATCGTTATCATTATCATTCACACTTGTAGTAATCAATCGATCAACGATATCT
CAAAGCAATATTAATTTTCAATACATTTGAATTTTTTTGGACTTGTTTCATTCAAACTATCGAACGTGATTTGTGTTAGT
AATATGGATAAATTAAATTAATTGAAGACTATAGACTATAGTTTAAAGAAAAGTATTTTGTGATCATTGAAGCATTTATG
AAAACATGGGTTTCACATGTTTCTTTGTACAATTTCTAACAATTATGAACATATTGGTCCCATAAATAAACATGTACGAA
GTTGTACAGTATATGTACCAAAGAAAGTCAAATAAAGTGAACACAAATATGAAACTGTTCTTAAGAATATTTTTCGTAAT
CAAAAATTTTTATAATTTGAATCGCAACGTTGTCACATGTTTAACTTCAGCTGACTTATTTGAATAACAAAATGCAAGTG
AATTCAGAGATAGAACAATAATAACATATTCAGAATAATTTTATATGTGGAATTAGAGAATAGGTTGAATTACTATATAA
AGAAGAGTTGTATAAGGATTGTGCGCCTACCCGGATTGGCTATGGTGGTGTGTATGTAGTCTCATTCATGTTTTTCTGAA
GATAAAGAGATTGTTTCAATAAACCAACTCAAGATTGATTCAAAAATTGAAATTTATAAATTTTTAGATCGATTTTAAAT
TAACATTACAATAACAAAGTTAACATTTCAAATACTTATAAATATTTAATTAATTTTTAAATACATAAACAAGATCTAGA
CAAAAGAAACTCGTATTCAATCCTCTAGATGACTAGATCTGCCTTATTTGTATTATATAGAAATATATTTTTTCCACGAA
AGTTTCTAGATATGAAATTTGATATAAACATTTTGATTGACTAAACATGTGTTAACAATGTAATAAAAGTACAAAGTGAT
ATTATTTTGACCATGATTATCAAGTACAAATTCATTTTAATATCATGATAAACCTTTCTTTTAGTGGGGGCCTACATATT
ATTTATAACTATAAATGCTATAAGAGCAAATTATTAGAGTTTGTCCTATTAACCACATTGTTAATCATCTTCTAATCAAG
TATTATGACTTATTTCTTTATATTCATATAGTAATATGAACAATTAAAACTCAAATTTTTCTTTAAAACTTGGCAACATT
TTCATTCTCTAAAATAAGTAATTTTCAAAAGAAAaGAAAATGAAAGTATGTTTAATTTTTTAAAAAAATTGGTTAAACAT
ACTATTATTTCCAAGTAAACACATCTTTTAAAACTCGTATTTTGGAAAATTAGGCCCGATTTTTTATGTGGGGCATGACG
GATAAAAAATAGTCATTTTTTAATAATATTGTTTTTAAAAAAGTAAAAGCACGTATTTTTTTTGAGCAACTTTCATATAT
AGCAAACAAAAAAATAATATTTGTATGTTATAGCAAAGTTTGCATAATTGTGCTCCATAGCAAACATATATATGTATAAT
TCGCTATACATATACAATTGAAAGCAGTTGTATAATCTGCTTTGGTATACATATACAAAAAGATCAATTGTATAAAGTGA
GAGAGGCGAGTGAGCGAGCGAGATCTGGGAGAGTGGCGAACGAGATCTGGGAGAGTGGCGAGCGAGATCTGGGAGAGGGG
AGAGAGGGGAACGAAAATATATGTATATATATAATTTTCACGCATTTTATACATTTGCGTTTTTGTATAAaGTGAGTGAG
GCGAGTGAGAGAGCGAGATCTGGGAGAGTGGCGAGCGAGATCTGGGAGAGGGGAGAGAGGGGAACGAAAATATATGTATA
TATACAATTTTCTCTCGCTTTATACAAACACAAATGCATTTTATACAATTTGCGTTTTTtGTaTAAAGTGAGAGAGCGAG
ATCTGGGAGAGTGGCGAGCGAGATCTGGGAGAGGGGAGAGAGGGGAACGAAAATATATGTATATATACAATTTTCTCTCG
CTTTATACTAACACAAACGCACTTTATACACTTGCTTTTGTATAAAAAaCGAGAGAGGCGAGGGAGAGAACGAGAGTGGC
GAGCGAGATTCACCAGGAGAGAGGTGAAATAGCAACAGTTTGCTATGGAGTACAATTAAATCAAACTATTTTTATAACAT
TTAATTTGAATTAATAGTTTTCTATTATATACAATTTTCCCTTCTTCTTTTTTTGAAGGAACTACTTTATTTCTCCTTCT
ACTTAAACTAGATAATAATAATATAAATGGTATGTTTTGGGGCTAGCTAATAACCGAGTTTTTGAAGCGATTGTTTGCGT
GGATAAAGGAATAAGTTTTTTTATCATAAACTTGTACTTTCTTTGACGCTATTTAAGGCATAATAAGACTACCCACATAC
AATATTTTTGAAATATTTTATGTTGTCAATTATCATGATTTATAGTATTTTTATGATAGATTCACTTCAAGAATCAGTGG
AATTTTTTATATTTTTTTCAAAACATATTTTATATTGTCAATTATCATGATTTATAGTATTTTTACGCAATTTTTAAATA
TAAAAAAAaTAAAAAATAAGACAAATAAATTAAAATGGACCCAATATATGTTATTTTTGTTGTCTCAATTTATGTGACAC
AAATGAAATTTGGAGAGTCATCCAAATTTTCATATTTTTTTTAAAGATGTTTTAAGTTATTAATTATTGTGATTTATGAT
ATTTTTATGTAACTTTCAAATAACGTACATTACTGGTCACTTTGTCCTAATTTATGTGATATGGATAAAATTACAAAATT
AACCCTTTTAAAATGTCTTTCAGGTATTTTAAGTTGTTAATTATTATTATTTATAATACTTTTTTGGTAATTTTAAAATG
ATATGTGTTATTTTTTCTGTCCCAATATATGTGAGCCTGATAGAATTCTGAGAGTCAACGTATTGTATTATATAGTTTTT
AAATATTTTAAATTGGTAATTATTGTAATTTTTAATGCTTTTTAAGTCATTTGTAAATGATATATGTTGCTTCCTTGATT
GGGACTTTTCAATTTGTGACACATATATATAGATATTTGGTGCCCGTGCTAGCACGGGCCCAATAAATATTAATTTTTTT
TGTTTTAATTTATGTGATATAAATGGAATTTGAAGATCAGTTGATTTTTTATATATTTTCTTAAAAATATATTTGAAGTT
ATTAAATTGTTGTGATTTATAATATTTTTGCGTTAGTTTTGATTAATATAGGTTACTCATGTTTCAATTCATGTGAATAA
TCATAAATATTTTCAGTTGTTAATTTATTGTGAATTCTAGAAATTTTGACGTTATTTTTAAATAGTACATGTTACTTATT
CTATTCCAATTAGTCAACCAAATTTCTTATATGATTTAAAAATATTTTTAATTGCTAATTATTGTCATTTATAGCATCTT
TTATGTAACTTTTAATAATATATAATTGTTCTAATTCATATGACAATGATAAGATTTCAAGAGTCAACGCAATAAAAATT
TAAATTTAAAAAAAAGTTGTACCTCTAATATATTTTGTAGCTAAAATATACTCTCTTCGTCCACTTGTATTTGTCATGTT
GCGCTTTTTGAAAGTCCATTTGACTAATTTTTAAAGTTAAATCAGATTGTATTAATTTGATATTTAAAAAAAATAATTAA
ATATGCAAAATCTATACAAAAAGTACTATAAATTGTAATTTTTTGCCTATGAATATGATGAAAAAACACATTGTAAAATA
TTAGTTACAATTCTTATAGTTTGACTCTAAAAAGGAAATCATAACAATTAAAAGTGCATAGAGAGAGTAATAAATAGGTA
ATTAAATTTCAAGAAGTTTAAAATAAAAGGTTGGAAAAAAGAATTAGATAGACAACATATATTGAAAATTGAAAACATAT
TATAAATAATAAATGGGCCCAAATGAGGTCAAACTTTTTGGCTAATAAAGTAGTAGGTAATTAATGGTGTTAAATTGTCC
AATAATATAAATCTTAAAGGTACAATCATAAAAGAAGAATGTACAACACTATCAAGCACATATCATCCAACATTTGTCAT
ATGCTAAGTAGTAGATATTCCCACTTATTATATATAGTAAAGTAAAATACAAAAAACTATGTTTATTACTAAACGAAAAT
ACTTATTTTTCATTTACCAAAATAATGATCATAATTCACACATGCCTTTACTCTCCAAAATAATAATTTTCTTAAATCAC
TTTTTAACCTTTTAAAAACTTAACTACACAGGTTGTATATAAATCATGGTAGATCTAGATAGTATTTATCTAATACTTAT
ATTGATATGAAAGAAGCAAATAGAGAATTGAAATAATAGTTAGATGCGTATAAACTGATAGGACACATCGTCATAAATAT
TTATAAAAAACTAGCTTCATGCATCAATTTTGGCCTTATTTTATATAGTAAATTAAAGCAAAGATTTCATATGAGTAATT
GATTATCCAAAATATTAATTATATAGTAGCTTATAGTATGAGATCATCTTCATTAATTCATGCCTCATTTTTCCACCAAT
AACTATTTTTTGGCAAAACAGTAGATAACCATCCATACCTACTTCCATATACTTTCATACAAAAGTATTCTTCTGGACAA
ACTTCCTCCAATCACTTCCTTCCACGTGTCCTCTCCCCACCCCCCACCCACAACCCCCTAGGGGTGAAAAAGAAAACCAA
ATGTGTAGATGTAAAGAATTAGGAGATTTAGGTCACCTTACTACTTATCTCAACTCCATTCCCCTCACCACACAATTCAA
TTATAAACAAATTTTAGTATTACCTCCACCCCCACCCCCACCCCCACCCCAAAGAATTTGATATGACTTAATTATATACA
TGTATAATCATTATTAGTAATATTTATATATAGTTATATTTTAACAAATAGTATAAATATACTATTAATGTGAATTGATT
TTATTATATCAAATATCAAAATTTTAGTTAGACACTTTGATATATATATATAATATCACTCTTTTATGTCTTAATATTAA
TCGTTATGACGAGCTAATAAATATATATCATGATTAATTAGTGTAACGGTAATCAAATGAGATGTTTTAATAAGAGATAA
AAGATAGCTAATTTAGACAAATATATACTTTTATAATTATAATTAGGATTATTAAGTATTTTTCTTAAAGAACACAAAAA
ACTTTaGAAAGAGAACGTAATCAAATGAGATCTTTTaATAATAAGAGATAAAAGATAGCTAATTTAGACAAATATATAtA
tTTTATGATTAAGAATATTAAGtATTTTTCtTAAAGAACACaAAAATCTTaAAAAAGaAAAACATATAATATAGAACAGT
AATCAAATGAGATCTTTTAATAGGATAGCTAATTTAGACAAATATATATTATTATGATTAAGATTCTTAAATATTTTTCT
TAAAAGAGCACaAAAAACTTTAAAAAGTAAAATATATAATATGGACCAAATATAGTCAAAATTTGAGATATCCTTCTTTT
AAAAGCTAACCCCTACCCCACCCTGACCTATAAGAATTTAATATGTATTATGAGCATTAATTAAATTATATATCAAGATC
ATAAATCTTGGTCTATATATATAGCAACACATCAAGAAACCAATCAATATCCCAACTCTTTTAATTTACTTTTCTTGAAG
AGAAATACAAAGAGTAATTTAATAGTTGTGGGGGCTTTGGAAATTGTTTTAGACAATCTATTGAGTCTCTTTTACACACA
CAATTTGCTAACCTACTTTCAATCTACTACATAACTCTCaAAAAaAAAAACTATATATCAATCACACTACCATAAATTCC
CACAAAATTCATCTCATTTCTTGCCAATTGTTCTAATGTTTTCTCTATAAACATACACCAAAACCTCGAATTATTATATA
ATTCGTCGTTTAACCAAACATCTCATCTCAGTACCAAAATTGAATATTTCAATCAAGTTCTTTCGATAAAATTCTTTATA
CTATCAGTGTGACAACGGATGTCAAGGATAGTAGCGGAAAATATGTTACAAGGGGGAGAAAATGTACAATTTTATGATCA
AAGAGTACAACAAGCCATGGAGATGTCACAAGCCAGCGCGTACTCTTCACCCACCCTAGGCCAAATGCTAAAGCGCGTGG
GAGACGTGAGAAAAGAAGTCACCGGCGACGAAACTCCGGTGCACCGGATTCTCGATATGAGTGATACTCAAAGCATATCA
TCTCACTCTCTTCCTTTTGTACTCTCCTTCAACAACCTCACCTACAGCGTAAAAATCCGCCGGAAAATGTCTTTTCCGGC
GATACTCCGGCAACCGGCCGCCGGAGTTTCCACCGGTGATCCCGTCGCCGGAGAAAACTTGTTCACGAACACAAAATTCC
TCCTGAACAATATCTCCGGCGAGGCCCGGGACGGCGAGATAGTCGCCGTCCTGGGTGCATCAGGATCGGGGAAATCGACC
CTGATTGATGCCCTCGCGAATAGGATCGCGAAGGAGAGTTTAAAAGGAACGATAACGTTGAACGGAGAGCCACTCGATTC
GAGATTATTGAAAGTAATCTCAGCATATGTAATGCAAGATGATCTTTTATATCCAATGTTGACAGTTGAAGAAACGTTAA
TGTTTGCAGCTGAATTCAGATTGCCACGTAGTTTATCAAAATCAAAAAAGAAAATGAGAGTTCAAGCTTTGATTGATCAA
TTAGGACTACGAAATGCTGCAAAAACAATCATTGGTGATGAGGTAACGTTATATATACAGTATAATTTTTCATCGATGCC
TACAAACTGATCATATTTAtTTTTTTAACATTTAATAATAATTTACTATTTTGAACAACAGGGTCATCGTGGAGTGTCTG
GTGGTGAAAGACGACGAGTTTCTATTGGAATTGATATTATTCATGACCCTATCATATTGTTTCTAGACGAACCAACCTCA
GGTCTTGATTCGACTAGTGCATACATGGTGGTGAAAGTTCTTCAACGAATTGCTCAAAGTGGAAGTATTGTGATCATGTC
AATTCATCAGCCAAGTTATCGAATTCTCGGGTTATTGGATCGGATGCTCTTCTTGTCCCGTGGTCAAACGGTTTATAGTG
GGTCACCTATGAACCTCCCACAtTTTTTTTCTGATTTTGGTCACCCAATTCCGGATAGTGAAAATAGAACAGAGTTTGCT
CTGGATCTAATTCGCGAACTAGAAGGGTCCCCTGGAGGGACAAAAAGTTTGGTTGAGTTCAACAAAACATGGGAAAATAC
GAAAAGGAGTAATGAAAATCCTGAAATCCAAACACCTACTCATGGATTGTCATTGAAAGAAGCGATTAGCGCGAGTATTT
CAAGAGGGAAGTTGGTTTCAGGGACAACGAGTGATATTCATACTAGTCCAGCATCAATGGTTCCAACTTACGCGAATCCA
TTTTGGATTGAAATGCTTGTGTTGTCCAAGAGATCATTTACGAATTCTTGGAGGGTGCCAGAGTTATTTGGTATCCGTCT
AGGGGCAATCGTGGTCACGGGGTTCATCCTAGCTACCATGTTTTGGCAACTTGATGATTCCCCTAAAGGGGTTCAAGAAA
GGCTTGGTTTCTTTGCATTTGCTATGTCAACAACTTTCTATACTTGCGCGGACGCGTTGCCTGTGTTCCTCCAAGAGAGG
TACATTTTCATGAGGGAGACTGCTTATAATGCTTATAGGAGATCTTCCTATTGTCTATCTCATGCTGTAGTTTCTTTGCC
AGCATTGATCTTTCTTAGCTTTGCATTTGCTGCTATAACTTTTTGGGCTGTAGGCCTTGTAGGTGGATTTTCGGGCTTTT
TGTTCTATTTCGCGATAATACTAGCCTCCTTCTGGGCCGGGAATTCATTTGTCACGTTCCTCTCCGGTGTAGTTCCTAGT
GTCATGTTAGGTTACACCATAGTGGTCGCGATCCTAGCCTATTTCCTCCTCTTCTCAGGATTCTTCATCAATCGCGATAG
GATTCCAGCTTATTGGATATGGTTTCACTACCTGTCTCTGGTGAAATATCCTTATGAAGCTGTGTTACAAAATGAATTTG
ATGATGCAACAAAGTGTTTTGTCAAAGGGATTCAATTGTTTGATAATTCACCACTTGGAAATGTGCCTAATGCATTGAAG
GAAAAATTGTTGAGTACAATGAGTAACACATTAAATGTCAAAATTACAAGTTCAACATGTGTGACTACTGGGGCTGATAT
ATTGGTTCAACAAGGGATTACTGATTTAAGTAAGTGGAATTGTTTGTGGATTACTATTGCATGGGGGTTTTTCTTTAGGG
TTTTGTTTTACTTTAGCTTGTTGCTTGGAAGTAAGAACAAGAGAAGGTGATGAAACTACTACTCGATCGGGAGTACTCTA
TCAGAGGTGAATCCAGATTTTGAATACAAATCGAGTGATCAGTCAGAGGTGAATCTAGAATTTGAATACATATCGAGATA
CATATGATGGATTCATCTTCGCGAGTGCTAAGGGTTGTGTTTGAATTGTAAACAAGGATGtTTTGttTTTTTTTTTTTTT
TTCttTGAAGAAACGATGTGTGtTTTTTTTCTTCATGTTTTTATTTTTACTTGAAGTACGTGCTCTTTTATTGTAATAGA
ATAAATGTAATATTTTTTGACAATCTAATGAATTGATTATTGTTTCAAAGTCGATGAGTTTAGAATTTGAATACAAATCG
AGTTTGGGCTTGAGACATGATATATAGGTTCACTACTACTATGATGGATATGTTTTCGTGCATTAAGGGTTGTGTTTAAA
TTTTAAACAATGAATTAAGTTGGGATTTATTTTTATTTTTTATAATGTGTTTACACTTGAAGGTACTCTTTGATTGTATT
AGAACAAAAATGTATTTTTTTGACAAATTGACTATATTATTATATGTCAAAGTTTATTTGGTGCAAAGTAGTTGGAATTG
AAAATCAAAACAAGAAAAAGAAAGTTGCTTGCTTGAAGCAAATAGTAGTACCCATGCACATGTAGGTCACCAAACTGTTA
ATGAACATTATAAAACtTTTTTTAAAATCTTATATCATAGTTAATAACATGTAAATCACTAAATaAAAAATTaAAAAAAT
TAAACTAGAAATAGTTATGAACTTTGTCAAATCACTTGTAGATAACAGAATTTTTTTATAATTTATCGCTAATCCATCTG
CTAAATAGGATTAGTGACAAAATATGTTACTATTTAGCTACAGAATTTGTTTGTCACCAAATATTTTTTTGTGCATAGTA
ACATCAGCTTAGAAATTATTAAAAATTGGAACTTAAGAAATTTGAACTTGTGTTGTAATTAAGAAATTGAGTTTATAAAG
TGATTAATCAAATTAGAGAAATGTGTCACTGTTCATTTTCATGCATCTTATTCTGAAGCAAATCAATGTGACAGCCAAAA
GCAATTATATTGCATGCATGGAtTTTTTACAAAATTATACTTAATTATTTATCTCAACATTTTAATATTCTTGATTTTTA
TTTCAAACTATTTTTGAAAATAATTTTCATAAGTCAATAATTTATCGAAACCAATCTATCAACTCATCAAATGTAGGAAT
AAGGTCTTCATGCATATGTGTCATTATCTTCAAACCTCAGCGACTATATATGTTATTGTTATATTATAAAGTATGACTTG
ACATGACATTTTAACAATTATTTTTCTATTTTTTGTAGGAAAACCATAGAATGTACTACATAATGCACTAATGAAATTTG
GAAATTGGTAGAATTTTTATTTTATGCAACTTTATTTGTTTGTATTTTTCCCCACACACCACACAATTTTCAATATTCTT
CTTTGTATTTTGTTTTGCATTTATCTCCTCAATTTTCATGATTGTACCTTTTGGGGGTTTGTAGGGTACCCTTGTCCAAT
ATATAATTGGCTTTTTTTTTCATTTATTAATAAATCAACATTTTACATTTTCATTGAAATATAGTATTTTGTTTGATATT
ATAATTCTTTATTAGTCTGTTTAAAAAAAACACTATATTTTTTATATTATTTAAATTAATAATTTTTATAACCACACACA
AATGATATAACAAAACATGTTTTAAAAACTTCATAACCAAAAATATTATAGGCAGGCTTATAAGCATATTTAATTATAAT
AGCAACATTTACATGTTTGAAACTTTTGGTAATATGTCTATTTATTGTCTACACTATATTTCAACATCCCAAATAAGAAT
ATTTCCAGGCTGGAATCACATGCAATATTGTTGGTTTCTTGTTGATTTCCTTTTAACTTATGATTGAATATAGTAGCGTA
CGCAGAATTTTACGTAAGCAGTAGTAGTTATTATCGTAACTCAATTTCGTATAGCATGAGGTAGGAGTGAGCATGATATG
GTATTTGAAAGTTTTAATATCGTAATTTCAGTATTCGATTTTTAAAACATTATATCATTATCATATCAAtTTAATTCGAT
ATGGTTCGATATTTTGAAGTTCGATTTTACAGTATGGTAAATTGGTAATCATAATTTGTTCAACTTCGACTAATATATAC
TCGTATAATATAGAATTATGACTTCAACaATTaAAAAAAGTATCAATTGTATCATACTAACACACTATGTAGaAATATAT
ATTGTTAATCAATTACATTTCAATCAAAATTAGAGTAGTCAAAGTTTCAACTTCtAAACATTTAGTTTATACTaAATACT
AATACTAGGTTGCATATTTGTTAGTATTTAATAATATATAtATATATATATATATATATATAAAAGTTAtTTATgTAATT
ATATACTTCAATATGGTATTCGGTATTTCGGTatGtTATTTTTAAATATCAAATACCGTATCGAATATCaaAACaAAAAT
ATAtTCCATATAcCATACCaAATACCATAATACTaAAACTATGATATTaAAATTTTTAATATGATATGATaATTTGGTAG
ATACCATACGATGTCCGcCCCtTTTTTTTTTTACtTTTTCAATTTCTaACTCAATAGAAGTCGAGAAAACAAAGAAAATA
ATAGAAAAGAAGAATTTCAAAGTATTTGGCGATCATATTATATGATTCATATATGTGTCTAAATATGAAATGGTGACTCA
TTATTAAAGTAGAAAATACCATTATGATAAGACTTACTGCACGTACAAAGAAAGAAAAAAGATCTATGCAAATTAGTTTG
ATTATATTTCAATTATTTTTGCACATTTTACTATGTGTGATTGGTAGGAGTCTTTTATAGTATTGATATATACTTAATAT
ACCAGGGGGGAAAATGCAAAGAACATCTAGTGGTAAAGAAGCAAATTAAATCTTTATAATATTAGATTGAGTTTGATCGA
GCTTAAATGATGCGACACAAACAGTGAAGACTTAGCTAAACATAACACATACTTATTATAAAACCCAACAAAGTACATAA
AAAATCTTGAATCCACTATTTGGTTGAAACCATAATCACATTTTTTCAAGaAAAAAATAAAGAAATTAGATCTAGTTAGG
TGTTAAACTACCCTTCCAAGAAGTTCATCTATTCTCAACCACTCAAATCTAAATAATAACTTAGAATAATCCACATTAGT
CCATAATATAACTCATCATTGATCAGAAGTCTCGGGTTCGAGCTTTCTTGTATGGAATCACGGGAGCATTTTACTCCTAA
TGTGGAACTTCTCGGCATGAATCTGAATATAGTTAGACCCAATACGGATACCGAACGCCGAATAGAAACCAAAAAGAAAA
AACATAACTCAATGGTCATAACCTATTTCAACTAAATAAGCTTAAATCTTTATGTAGTTATTAGTTAGGTAATCTAATCA
TAAGTTCACCTATAATATATAGTTGTATATATATGTGTGTGTGTGAATATGTATATATGTCCATTTAATCATCTTTCTTC
TCATAATAATACAATTATGGCAAAGCCTCTTCTAATTTTTGTAGTTTTGATTCTAATTAGTCTAATTATATGTTCAAGTT
CAGCTACTAACTACATTGTGGGTGATAGTTCTGGCTGGGATATTAGTACTGATCTTGATGCATGGTTAGTTGGAAAGAAA
TTCATGATTGGAGATGTACTCGGTAAGTATCATCGATCATATTTAATATCAGTTTAAGTTATACACACTAACATTTTTAA
AAAATTATCAACGCAACTTACAGGTCGTAATAGGATTACATAGATTTACTTCTCGTAGGTCAACTTAACCAGATAGCGTA
AATGTTCTTGGAAAAATTAGGATAAAAAAATATCCTTCAACTCAACGAAATATCTTAACTTTTAGGATCTTCATAGCATT
TCCGATAGTAAATCATATTGTGTGTTTGCCCTTGACTATAACGGAGCTCCAACATGAAATATAACGGAGGTAATTTTAGA
TCATAATAAAAAATAAAGAGCAAATTTGGACCtTTTTTTTCAAAGTATTTTGCCACGTGGAATCCATCCAACCCACATTG
GAGCTTCGTTAAAGTCGAGTACAATTTTCTAACGACAAGAGTATGAATAACCCTAAAAATAGTAATATCTTAGTTACATT
GATTATACTTCTTTTTTTTCGCAGTGTTCCAATATTCATCGGTACATAGTGTGTCCGAAGTAACGAAGGAGAATTTCGCG
GGGTGCAACACGAGCAACGTACTCGATTCGAGTAAAAATGGCAACACAAATTTCACATTGACAGAGCCAGGGGATAGATA
CTTTGTTTGTGGTAATAGGTTACATTGTCTTGGAGGAATGAAACTTCGCGTAAATGTAGAAAATGTAAATGGTGCAGCAG
CAGGATCCCCTGCTGCTGCACCATCACCAGAGGGAGGGGCTTCATTTTCCCCTTCTTCAAAGAGCAAAAATCCATCATTT
GTTCCTAATTTTGCTTTGTCTAATATTCATGTTGGATTGGATTCTATGGTACTTGTAATTCTTGGTTTTTTGTTCTTTGC
ATTTTCACTAGTGTAAACTTGAGGATTTCTCATTTTTCATTATCAAAATAGATTGCTTCTTGTTATCACTATGGTTGTTT
ATGTCTCGAGTTGAATCAAATTACTATAATTTGTCCCTTCAATATTTTCCATAAATTTTATGAACGGAAGCTCAAAAACC
CCTATGTTGTTCCTAGTTTTGCATTTTCTAATTATGTTGGATTGGATTCTCTAGTCCTTGTAATTTATTTGGTTTTTACT
CATGCTTATATATTCATGTCAAAACAGAATCTTTATTTGTACATCCGTTCTTCTAGCAAGTCTGATTATTATTGTTGTTT
ATGTCTCGAATTGGAACAAATTACTATAACCCGTCCCCACAGGATCAGTTGACATTTTCCACAAATTTTACGAACGAAAG
CTCTTATTTTCACATGTCTCATTCCTCACCTAAACTACGATGCAGAAAATATTGTTGACTAGTTCTGTATAAAAGAGACA
AAATTGCTATCAAAAGAACCAAGAAAAGTAAAGAAACAGAAAAGTAAAAGTTTAGTCCCACATTCATACACATCTTAAAA
GGCATTTTCAAGGTAAAGCAAGTGACTTGGTGATCAAATCTAATTAATGAATGAAAAAGGGTGCAACTATATTGATTACA
CCTAAATACATATCTACTTAACCTACCAATTAAGAATCTAGATTAGTCAAGAATCTAGATTAGTCGGGCAAGTTGACATT
AACAATCAGACTAATATAGATTCACACCAAATAGGGCCCATTAAGAAGTATCCATTCACATAGCTCAAAATTCGAGACCT
CTAGCTAAAAGGGGGGAAAGAAATCAAATCATCTCACCGCACCTCTTGATGGTTGGTTCCTTCCATATCACTCAGTCACA
TTGATTATTTCGCCTTTTCTAGTAAAGCAAATATGAAGGAAGAACAACATAAACAGAAATGTTCAATAGAAAAAAGGATG
AAAAACAGAAAGTGGTATTATTAAGCTTGTCGAATCCTAACATGTCGGATCAACAAAATCGGCGAATTTCGAATCACCTA
TCTTACAACTGCAGGCTAGGTAAGCAAATATACATCAATTCTGGATCCAAACTACAGTACAGGTAGCTGTTGCTTATGAT
TATGGTCCCTCTATCTCTATGTATATTGCTGTCTCTAAAAGAATCAAGAATTCCCCAATCAGAGATTAAACCACAGGATT
GAGCCATTACACATACATCCCCCACACCAGTAGAAACAGCTTCTTGCAGTACACGTTTTACAATTATCCGACTTTTGTAT
TGTTGTAATCAAACGAACCTTGTCGAGTTCCTGTATGAATACCCAGGACTGGATTTACTTTCCCCTTGTATCTGGAGCAG
AAGCATTGTCCTAGCATTGGATCCCCCACTATAGTCAACAAGTGAATGAAGTTCCTATACCAGATTTCGTGTCAAAAAAT
CATTAACAGCGAGACTGGCATCTCCATGTGACACAGCATCTTCAGGTTCTGGCATATAGAGAGTTGACACAGATGCCTGC
GCATTTAGGAACAAATGAACTGTCAGCGTATAGCATTTCACGGAAGAAAACaAAAAAAAAAAGaAAAAAACCAAAAGGAG
TGAACAAAGTTTGGACCAAGTTAAGGTGCTAATATAAAATCCCCTGATCATAACAGATCTACATAAACAGTTGCTAAAAG
CATCCATCCCATAAAGAAAGAAATATAATTCTAAATAATCATTTAGAAGAGTGGTTCTTGAACAGCAGATTAAGAGGAGC
AGAAGAATAAGAAGATAGAAACCCATTTATACCAGATTGGGAACAACACAAGAAAAATCAAGAAAATGTTGTCTGAAGAA
TGAAGCACAACCCCTAGGGATAAATACTGCAGAAGAATTCTTTTTCATATTGAAAGTCTCCAACAGAAAGGAGAAAGGAA
CCTGAACTTTGTGAACCAGTTACGAGTGATCCTCGGGTGTTTTAGATTCTTTTTTTATTTCATAACTGAGAAATCCTCAG
TGTGTAAGCTGGCCGAAACCCAGTTAGCCCACGGGTTCAAAACTCAGCACAGTATGAGCCCATCCCTCTACGTTATACAT
ATATACCAGGTACTAAGGGTGTTCATGGAAAACAGAAAAACAAAAGAAGAAATAGACAtTTTTTGGTTCGGTTTGGTTTT
GGTTTTGGTTTTAAATTTTAAAAACTGACAATTTGGTTTGGTTTTGGTTTTAAGGAATAGATAACCGAATCAAATTGACT
ACATAAATACCTTAGTTAAAAATTATGAAGAGTGTATTTTTATTCACAATTTTTAAAATTTTACGGTACAAATGAACTCA
ATCCCAAAAGCTAAGCCCATGAAGAAAGAATTGTCCAAGATCATATAAGGAGACCAAGGACCCTTATCCCACCTATGTGA
GACTCCAACACTCCCACCCATCACCCCACAGGCCCAGAGCTGGACATTTGGAGCGTGGACAATATAAGACAAAACATTGA
AACAAGGAATTGGGATGGAACAGGATCTAATACCATAATAAAGAAATGGACCTTGGGCATAACTCAACCACAAAGGTACG
TACATGAGGTGAGGACTGTCCAAACCATATAGAGAGACCACCGATCCCCTTTACCCTCGATGTGGGACTCTTCACACACG
CACCCTTCACAAACAAGAGACATATGGAGAGTGGGCAATTTTAATATGGGGTCCAGCATCGGAAAATTTGAATTGAAATG
GGTCCTGCTCTAGTATTATGTTAAATGGACCTTGGGCTTAACTCAACCCCAAAAGCTAGCTCCGGGAGAATCGCCAAGAC
CATAAGAAGAAACCAAGGACCCCTTATCCCACCGATGTGGAACTCCAACATATTTATTGCACTCTTGGTTCATAATCTAG
GTATTTGCTTTATACTAATTAAATTATTTACCTTTACTTTCTAGTTCCCATTGTAGTCTTTATTTTGATAATTACAAGAT
TCTATTTCATGTTCAAAATAACTTCTTTGTGAGTCCTTTAATTATTCATCATTGTTTAATTCAATTATCATCGAGATATC
TTGGTAAATCACAACGTAAGAAGTTTTATCAAGTTCCTTTAAATGGCTAAATTCCTGGACAATGCATACAATTTTCTCGA
AGAAGCTACATATATAACTTGTATATATATAGTTCTTTCTTCCCTTAAAAGAGTAATTGATTTGGTAATGAAATGTTGAA
AATAGTTTGATCTAATATGTGCTTGGAGGTATATTGTCATGCATTTAAAAAACAGCAAAAATTGAACCAACCAACAAAAA
CTGAAGCAATGAAAAAACCAACTTAATTGGTTTGGTTTGATTCCAACATCTGAAAAACCGACTTAGCTGGTTTGGtTTCC
TTTTAGAGGCAAACCAACCCAAAACCGAACCATGAACACCACTACCAGGCATTGACATGGTTCGATCTCGTGAAATGTGC
CGGATTGATTGCATAACACGAGCATACATCATTGACAAGACCAGAAGGCTTTACAAAGTTTGATCTAGAGTTGAGGGGTT
TGACCAATATTAACCATGGTAGACCAGTGTTAACTAGGAGCTGACCAAGTTTTGACCACTATTAGAGTTTCTAGGATGAA
TCGAGAATGGCTCCACACGTCCCACTAGCCCAAGACTCATTTTGTTATGTTAGCACTTCTATTTTCTTAAGTACTTGGAC
TTGGGCCCAAGCCCATTGTTTAGCTAGTAGTATTGAGTTTGAGTAATGTGCATTTTTTACCTAGTTTTGAATGATATGTT
TGTGAGGCTCTATATAGAGACCTTTTGGGTTCTTGAAGAACTCCTTGGGTTGCTATTGAAGGTGTATCTTCCTCCAGTAA
ATTTCATATCTTTGGATCAATTGTTAGAGGATGTAAGTATTTTCATATACTAATTGTGGCTGAATTCTATCAATTTGGTT
CCTAGATCCTATCTTTCTATCTCTTGTCTTAGTCTATTCTTATTTGTGAATTTTCCTTGTTTGCTATTTCTTTCCATTGT
CACCTATCGACACATCCATACCATGCTACTTGTAGAGCGGTTGGCATTAAATACTTCTGTATAAATCAGGAGGCAACGCA
CCTTTGCATCAAACTGCATCTCTCCAGAATTATCGGAAGTGAGGCATGCACCATGGGCTTTCAACCATTCCACACAATCC
TCAGCACCATCTGTGTCCTCGATTTCTTCAGTTGTTGATACAACACTTGTGAAGCCTAGAACCTGGGCAATGTAGGTGAC
TGGAACAGTAGGCCGATTTGAACGAGACATACATCTAACAGCCGCATATCGCATTTTATCGGCATATAGATCTGCAAAGA
CAAGTACACATCATCAAATTTAGCAAAAAAAATGCAATAGCTAAATTATCAACCATTCAGAACAAAACACACCCATAAGA
CACGTGTTAAGATTAGGAGCTGTCTTGTATAATCTGAAGTAGGCAACATAGTTTCCAGTGGACACAGCTGCTCGAACTGA
TAGAGCATGTTTAACAGCATCGTTCTGTCTAGCCTCTGCTGGTAATCTGGAAAAGGaAAATGCACAACAAAATAGTTTAA
CATCGCAAGTTTGATAAGAGGAGGTTTTCCAGTATGTATTGACCATATTTTGAGCAGATTTTCTCAAGCTACCAGCACCA
AGGTGTATGGAAATTGAAGCCAGATATACTATGAGTTTGACAAAAATAATGGATTAAACCACAGAAAGACTACAATTCAC
TTTCCCTCTGTGGCACTAGTGTTACCTTTTGCAATATAAAATAAACTCCTTTGAGCTATAGACTAAATTGTGACATTTGA
GATTTCTATTCAACTTAAACATAACTACATAAGTTGATGCCCtTTTTTCTTTATTCTAGGTTCACTTGAAAGGTAACTTT
CCATCTTCTCTTCACACTCTCTGTCTTCTGCTTTCTTCCCCCTCACTCCCTTCCTCACTATCACACCCCCAAAACCCATC
CCTTCCCACCTCAAGTCTCTATCTTCtTTTTTCTTTTGGTTTTCTCCTTGCATAACAAATTAAGATGATCAGGGGAATGG
ACACACTCCTAAATTAAGCACCAGCTTAACTGTTCTGATTTAGCCTAAACTTTGACAAGCTTATGTTTATATTAAGGTCA
AAAATGAAAAGGTAATAAAGTTTTGCATAGAGGTCAGGAATTAAAATGCACAAGTCTAACTGGCCAGTGAATAGTCATGC
AGACTCATAAGTCATAACTAGCAAAAGATATGAGTTGGTGATCCACACTGATTGAACCTGTTGCATAGCTAAGTCATAAC
TAGAAGGAATAAACCATAGAGGATTTGTCAACATCTGTCTGCTGCAATTTAACCTCACAATCATCATTAAGGTTGCAGGA
AGCAAGGATGTCACGAATGAAATTATGTTACATGCAAATCTTACCAGATCGCCTCTTCTTTTTTTtTCTTCCCTATTGCC
GTTGCAGATGCCTAAAAAGGACTAACCAGAGGAACAGCAAAAGTACTTTGGGTGCTCGCAAACCAAAGGACAGAATAGAA
TGGAAGCAGAGAAATAAGCAACACGACAAGACTTACAAAAGTTTCACaAAAAAGAACGCAAGAAAACCAGTATAGTAAGT
AGCTGACTGACCTAGACAACGCTAATAGCAGATCTCTGTTGTTACTAGAGTGCAAAAGAACACAGAGTAGATTATATGCA
GCAAATTCCATATCACATCCCTTGATTCCTTCTGCATAAAGCGTTTTTAGCTGCGACTGACACTGCATGTACCAGAACTA
GGAGAGTAAGTCTAAGAGTAACACTGAAGCAGATAAACCAATGATGTCTTCGCAGCAAATTACACATTTGTTCATGACAT
GTCCAAAAACTTTGGTCTAACGCAATTCAATATTGCAACTGTGCCAGCATGCATACTCATTTAAAACAAGaAAAAAATTG
AAAAGTTTTAAAAACATATCAAGGTAATAGTTCAGaAAAAAACTTTCCAACACAACCAAACGATTTTAGGGAGGAGGTGG
GGAACATCTACATTTCTTTAATCAAAATACATAAGCAGCTATACATATAAATTTACTGCTCAGAACACAATGCTGCTTTG
CGTGTTGACAAAGACCAAAGTAGGACGCTAGCAGAAAGAATCTGCATCTAGAAAAGAAAAAGGATATAGGTGAAGCCGGA
AAAATGTGGGCAGTGATCCAATCAAGTAATGCCAAAGTACCAATAAAGCATCAGGAAGGAGTGACCCAACATTAGTAGTA
AACACCAACAGAGACAAAATGCCATTTATGTATCCACATAATTCAAAATAAGGACTTATTTGTGGCATAAAGTGGACCAT
TCTTATACCAGAAGTGAACCCTGAAAGGGCTATAAGAACTATAATGGCAATACTAACAAATAATCATATTGCATTTTACC
AGCTAAACTTCCCTTGCAAATGCGGGTGTATAAAAGGATTTGGACCATGGAAAAAGGTAGCATAAATTGTCCATAGAGAG
CCAAAAACATTTCACCCTGATATACTTAAACTTCTGGATTGGAAGCCCCAGTAAGGGATTTCACTCTTAACTAAATTCTA
TAAATTAGTACATAAACTTGACTGTAAAAAGGATCCAGCATTCACTAACATTAAAACAAAGAAGTGTCCAACTGAAATAT
AAACTGCATGGAAGTACTTTCAAACACACTAGCATACAAGAAACTTCAGAGAGGGATTAAGATTCCAAGAAGTTATGACA
AATTCTGTGAGTTCCCACCATGGAAGGAGATACCTGATTATATTCCGACAAGTCCCCAACTTCTATTGCCAACCGACCAT
GTGTTTCATACACCTAAAACAGAAGGCGGGTGAAGAAGATATTAATACGAAAAAATAATGCAAGATCTATTGTAAAGAAA
GTTCATATCAATCATTTTCAGAAAATAAATTCAGTTCCTAGAATTGCCAGTGTATATGATGATGAAAATCTTATGTCTTG
CTCCATTTGAATAGTGAAATTAGCATAAGGAAATATACCTTGACTGTTAACTCGTTGCGTATGCGTTGGACCGTAAGATC
TTGCCGTATTGATTTTAACTGATCACATTTGTAAAGGTAGTTTTTTGGAGAAGTTTGAACCATGTTTAATGCTTTTTCTA
AGACTTCTTCTGGTCTCACCTGCAAAAGCAGAATTACTTTTGAGAAATCATCAAAACTTGCAAAGTGAAAATTGTCAATA
GATATAATGCATTCCCCTTGAATCTTAAGTAACAACATAAAGAATCAACAGACTACCGTTGCAGGGTCAGGTGCAGAAGT
AAGACGTAAGTAGCGTTTCTCAATTTCCTGGCAGGTTCCTTTGACAGTAAGAGCATCCCAATCAATATCTTCAACAGCAC
AGTTACCATTTTCCTCGATGTTTTTGCTAAGCACCAAGGCAGTAGCCCTCCTTGCATACACATTTCCAGCTCCTCCATTT
CTGGATCGATTATCATTAGCAGCTATGCGACTTCCATGCCCTCTCTCAAAACGCTTTGATCGATTTTCACGTCTCCTTCT
TTCCTCTGGTGTATCTGCCGCTGCTCCTGCAGCAGATTTATAGGCTGATTGACTTCGTTCCTTATCACTATCACTGGATG
CTTCACCATTATCTGTCGCATCCATTCCATCACCAACACACTGCCTCTTAGCTGGCCTAAAGACATCAGTTTTGGGGGTT
TTCCGCTGTGGTAAAGAAAATTTCACATGACTCGAATTATTCACCTTGTTATCTGACTTTCCACCTGAAAACTGTATGCA
ATCACTCAGATGAGAGACATTTTATTTGGTCATATGGATCTAGTGCCAAACTGACGGAAGCAAAAGATTAGAATACCCCA
GGCTTTAAGGTTTAAGTAGCACTAAGCCAAAAAGACCAGTATCAGATGTGCCAATCTCATGTAAGAAAAATCATAGCTGG
ATCAGGACAGAGTTCCACTTGTGTACCTAAAACAACAATTTAACACCCCTTGACACAGTAATAGATCCAATGTGATCTTG
CCTAAGAAGCTGCTTTGGTTCATGCGATGCAAAGAAAAACATAGTATGCTACCTAACCCAAAAAGTAGTCGCTGGTTGAT
TCCACTTGTATCATACTATTATGCTCTAAGAAACCTAGACTAATAGCCTGTTTGACCAAGCTTATGGAAGGCCAAAAATG
TGTATTTTTTCTAGAAAGTGCTTATTTAAAAAAGAGTGAAGTGTTTGACTAAGCTTTTGGGAGAAAACAAGTGCTTTTGT
GAGTAGCAGAAGCTGTTTTTCACACGCTAAAAAAACTAATTTCCCCAAAATAGCTTCAAGAAAAAAACACTTAGAAGCAC
TTCTAAAAATCTTGGCCAAACACTACTTATTACTCAAAAGTGCTTTTTAAATTTGATGGCCAAACACAAACTGCTTCTCC
CTAAAAtTTACttttTTTTtTTTTTTATAAAAGTAACAGTTAGTCTATATTTATCCACAGGTATACTACCTCAAAAGTGT
AGTTCCCCTCCAAAAGTGTTGTAGTTACATAGGCTCCTATACCTACCAAGTTACAGCCAGTCTATAGTTGTGCTGATTAC
TTCTGAGCTATCTAAGACTACTTGTTTACACCAAAAATAATACAGAGCTAAACAGTTAAGCTTAAATCTTTGTATGTTGC
TCTGCTTTCCTTCATGACATCTCTGGTTCCTCTCTAGCCATACTGTCCACCATAGTCATGATGGGACCATCGTCCACCCT
AAAATTACTTTTTTGAAAAGCACTTTTCAAAATAAGTTGATTCCAATCTCTGGCACAATAAGTATGATAAAGAACTGATA
GAATTGAACATATTTTTTGGTTGATACTACGCACATTTAGATTTATCGATCACCAAAAAATAAGGGGACAAAATAATCGG
GATAAGTAAACCAGGGAAGGAGCCAGAATAGAAAGTAAAGTCATGAAGCTGGAGAATCCTGGTGCGGATAAATAAGCCAC
TCGGCAACCTAGACCACCTCTTTAGCTTCTTCATTTCAAGCAAGAGGCTGAAGTTGGTGAAAAATAGAAAGAGATAACTG
TAAAACCTTTTATCTTCAAAGGCAGAAAACTATTACCTGTCTATTCCAACTACCATACTTAGAAGCATCAGGAGTGACTG
ATGCAGGTTGGACGGTTGGTTTTTCCTCTACTAAAGGCTCCCACCTACTTTTGTATCGCCTACTGGGACTTCTTTTACTT
TTTGGAGATGAAGAAACTGGAGCTGAGAATATTACTCTTCTGCAGAGAAAGGGAAGAAGTCAAAATAGTCCTTGAATTTG
ATAAAAGATATCTAACTATGAGGGAAAATTCATCAGCATAAAGGGGAAAAGGCTCATGTTCATGATTATGTTCCCTAATC
AGGGAAACTACACTATATACGCAGAAGTGTTTTGCTTTTAACTGTTAAACAAATACTTCAGCAAAAATAAAAATGAATGG
GAAAAAGGAGGAACAAGAAGTTTGTTTCTAACTACTGAGGCAAAAATTATTACACTAGCTGTAAGATAACAACCATATGC
TAGGTGAAGTACAAATGCAGAGACGAGATACAGTAATTGACATTCATGCCCTATGACAGCTACTTTGGTAAGTCACACAT
GCGTGCATTGTATATATTTAGATTTTTGTGTGAGCACACAGCATGTGCATGCATAAGGTTTGCATATCAGTTTTGGGAAG
AGTAGATAGCATACTCCTTCTTATCTGCATCCACACTGGACATGGGGAAAAGAGGCTCGGTGTCCCAGTCTCTCGTATGA
AGTGTACCGTCAGCAGTTGCCTTTGTGATAATCTGCAGATTATGGTACATTTAAGTAACAGAGGGGGCAAGACAAAGAAC
CACGCATCAATAAAACGACATATCATTATAGTGCAAGTAAATCAAATGTTACTCGATCAACTATGACTCATTATGTTGCA
AACAGCTCAAACATTACTCAATAATATCAGCACTGACACTACTGTAGATGGGATGCAAAATAATAGTTAAATAGAAGAGC
CATGAAAGGACGACCATGGCTATGAAGAGTTGTACAATGAGCAATACAAATTGTACTATGTACTTGATCAGTTGATCTTA
TCTTATTTCCTTACCAATTGCCTCTAGACACATGTAATATAATGGGTCCATTCTCTTTATATCATTTCAATTTAATTGTC
CATTATAAATTTAAGGCATAATACATATATTGGACCCTAAACTTGGCTTCAAATTTTAACTTTGACCTCAAACTTTCATA
GTGCACAAACAAGCACTTTAACTATCCAACCTTTTAATAAATAAACACGCAAGTCATACGTGGCAAAACGCGTGATATGC
ACGTATTCTGCGCGAGTTAGGAGTAATTTGACAACTCTACCACCCCAGATTCCGGCCAATCTCCGGCAACCCAAAACCCC
ATTCATTTTCTTCTTTTTCAGGTAAAATGCCACCACCAAATGACACCCCCAAACAAGTGAACAAACACATCCATTACTCC
TCCCTTTTCCGGCCAGCAAACACCACTTGAAACCACCCAAAACCTCCATTCATTTTCTTCTTCTTCCCTCCATTCACGCC
ACCACCAGCGAGCCGGCTTCAACCTCAAACAACCAGCAGCTCCAAACTCCAAACACCTCCAACCCAGCCATTCTCCTTCT
TCCTCCACACCGGAGCACAACCCATGAAGCGAACGAGCTTCGAGCTCGCTAAACCCACAAAATACCCAACCCCAAACCCA
TCAAATCCACCATCTCCGGCGAGAATCATCACGAAACAACACTGCTGCAACCAGCAGCTCGAACCAGACACAAAACAGCA
ACCAAATGACCCCCCAAACCCATGAAAATAGACCCAACAACCACAAACACCTAAACCAAGAAGCCAGCCATCAACAAACC
TCTAAGCTCCGTCAAACAATGAGCTCCAAGCTCTAAAAACCATTAGGAGGAATTAATTTTGATTCTTGTATATAAATTAA
AATTAATTTTGAtTTTTTTGTTCTAAAATCGACGTGTAAAATATTTTATTAGTTGGCAGCCATTGAGTGGCTCACTAATA
CACGTTGGAGCGTTTGCATTTCACGCTCTTTGGCTGCAAAAATCGCGTGTTTATTTATTTAAAAGTTGGATAATTAAAGT
GTCTATTTGTGCACTATGAAAGTTGGAGGTCAAAGTTAAAATTTGAAGCCAAATTTAGGGTCCAATATATGTATTATGCC
TAAATTTAAAATGTCAAGCCATTATCAGTTTCATTCATATTTTGTGGACCCTATTTGTCATTCAAGCTTTACTAAATGTC
ATCAACATACTATATGTTCAATCAAATGTAATAGTAATATATTTTTATTTGGTCCAATAATTTTTCTTTCAAACTTGTAT
TATATGTAACTATAATTCATTTAAAAAAGAACTTTATTAAAAGACATTATCAATTAAATCTAGATAGAAAACTTACAAAC
ATAACTTATGATTTGAAACTACATGTAATGATTTTTCACTAGAGACATAAGTGACACAAATACTTTTAAGTATGTATCAT
CTAACCATGATCAAAACATTTAAAACTAATATTTATCATGCTAACAAAGCTAAAACAGTATTCCAATAAATTTCATTTTC
ATCTTTAAGATAGACAACATAAACATAGTTTTACTCATAGTTTCTATTATTTTGTGATATACaAAAAAAAAAAACTAAAC
AGAAATGTTGTCGTGTGTTAGATAAAAATGGTATTTTATTATTATTTAATAAGATGAATTAATTACTTGACTTAATATAT
TAATAGCTTATTAAATTTGCCAGTCAATTTTATTTCAATGCTCGAACTAAGACTTGTTCCGATTGAACACCTAAACACAC
GATAAAGTGTTAATATTAGACATCTTTGGTAAGATTTTGAGGGGGGAAAAAAACTGTGCGCGTGTTCACAAACGCCTATT
AGCTATAGTTATGTTAACTACATAAAATATGTCATCTCATTTAATTATATACATCTACCCCATTTGGAACATCCTTGAGG
TTTATGACTTGTTGATATGAGGCTAACACATAACTAAAGAATGTGACATTTCATATCCAACACATGTTTATTATTTAATT
CAATTTTTGTGTATGACATAATGTTTAAAAAACATATTAGATTTTTATTTTTAATTTTTGATAACCGAGAAATCCGTCTG
TGACCCGCCCTTTGGACCAATCACAGCCTTCTAATCTCAGTGGATAGTGTGCCCGCCCCTCTACCCTTCTCCACTTAAAT
ACCGGGCTTCGCTTTGCATGGTGTGGGGCTTGAACCTGCGACCTAAGCCACAAATCCTCCACCATTTGCCACTCGAGCTA
GGCCTTTGGGGGCAAAAATATTAGATTACATACTCTTCTAATGTTAGTTGTGGCAACTTAAATAAATTACGCATAATTTT
TTTTAATGCCCATTATCACTCTCTATTGTGTTTACCTGAAAATATTAAAAATTAATTTATTGTTTAAAAATATAATTGAC
CACGTACAAATACAATTAAAGACTGTAATGTTGGGCCCGTTAACGGGCCTAATTATATCTAGTACTTCTCCGTTTCAAAA
AGAGTGGCCTAGTTTGACTTGGCACGAAGTTTAAGAAAATAAAGAAGACTTTTGAAGATTGTGGTCCTAAATTAAAGTTA
TGTCAAATGTACAAAATTGCCCTTTAATCTTGTGGTGTTAAACATGCCACGTGTGGAAAGGTGAAAGTAAAATGTTACCA
AAAAAGGAAAGAGGTCATTCTTTTTTAAACAAACTAAAAAGGAAAGGAGATCATTCTTTTTTAAACAAAGGGAGTAATAG
TTAAGGCAGAAAGATCATTGTAGGTCACAAACTTCATAAACAATACAATCCCAACACTCAAGTTAGCAGTTTGCTTCATC
ACTGCAATCTGTTCAATGTAATAGGCTGCTGCATGAGTAGCTAATACAAAAAATATTGAGGAAGGGGGAGGGTTCTGACA
GTAGAGACATCCCTACAAGTGCAAAAAGAAATTTCAAATCTTAAAGCACTTGCACATTGAATACAATTGAGAATACAGTC
TTGCAACCAAAGAAGTTACTTATCAGGTATACTCAGGGTTATAtTTTTTGGACATAATATATATATATATATATATATAT
TCAACTCTTTACTTGAACTCGACCTCCATAGATGAGTGAAAAAGGGAAGGCTGTGTTTTTGTTTTGTATATAGCAATACC
TACGTGGTGATGTATTTATGGAATAAAAGTACCAGCCCAAAAGAAAAGGTAGAGAAAAGACGGAAGTCTTTTCGTAAATC
AGGTTAGGAAAACAACAACAACAAACCCAATGCAATCCCACAAGGAGGGTCTAGGGTGAATTAAGATTTTATTGGCTGCA
TTATGCATTTCAATTCTAGGTGTTCATCAATGAATTCCTCGTGTGTTTTCTCTAGCTCTATAGAGGTAAAAGGAGGTGCC
CTGTGTCCTATTCTACCCTTCAAATTTGCCATCACGATTACTGATGCCACAGAAATACAAAACCAAAGATGCTGGAATGA
TGTGATTGACAAGTTCAAACTCAAGTTGAAAACACAAGACATGCCCTCATCAGGACCTAAAACTAACTTTTTGTCACTTT
ACCTTATCCAGAGCTGTGAAGCAGAACTGAACACGCCATTAAGTAATGAATGTCAACTAGAAACAAATAAACATGATGTG
GACGGTGAAAGGAAGCAGATTGCTATCAGATATAGACCTACTCTAATGTTCTTATCAGAAGCATCTTCTAGATGCCCACC
ACTGAGAAAATGCATTACGGACAAAAACAACCAGCATAATTAGGTTCTTGGTACCCATTAAAGGTAAAAACAAAAGCTCT
AAGAGGTGGGACAAGTAACAAAGGGTGAAATGTTCATATAGGAAGCAGTTGAAAACATTAAAAAGGTCTCGGAAAACATT
AAGATATCTACTATAGTTCCCTCAAAGGCTCAGAACAAAAAAATCACCAGGAGGACTTCAATCTAACAGGATCATACTCC
AGTACATAATATATAAGGAACCTTGGTCTTCATTCAAATCCCAAATGTATACTTGTGAGCTGAATCAATCAATCTGTCGA
ACCTCTAAAATATTATGTTTTATCCATCTTCAAATCCCTTCTGTTGGGAAACGTTATGTCTATGTAGTGCTAAAAACCCA
TATGTTATGTACTATAAAAATGAGTATTCAAGTAAGTTATCAGTTTCAAAAAAAAAATGTGTATTCAAGTCTCTAATTTT
AATTCTTTCTAAATTTTCTGGCAACATCATCATCGATGCCACTTCACTTTTTGAGCCAAATTAGTGCTCTTCACTCTATG
CTCTAGCAATTCATAAATTGGAAGTTACTCAATTGCTGCTTGCTAAACTGGCTATAAAGCATTATTATCTCCGTACAATC
TGAAAATTCTTCATTAAGTCTCGATAATATCTATGCAGTATGCATTACATGGCAAGAACTGGAAAACGACCAAGAGAGAA
AATCTCAAAAATACACTAAGATACCTCCTTCATGACAGCTTGGGATGCCACCATTTGAGTATCATCCTTGCAACGAGCCA
AAGCCCTTTCAACATAACCACAAAGTGATTTAGGAAAAGTATCAGGCTGCAGACAACAGAAAGATCACTTTAGTTAAGCA
AGGAAAATAAATAATCTGACACTTATTTGATGCAATGCAACAAAAAATACCATGTTACACATGTCACCATTATCCCAACT
ATATAGTCAACATTATCCTAACTATGTAGTTACCACTAGAATAAAATACCAAGGTTTCTCAGATTGTGTGGGGACAACGG
TACAAAACACAACCAAGGAGCAGTTAAAAATTTCATCAATAAAACCTAACAGTTGAACTGACAATCATAACAACATAGAA
GATTGCATCATCAAAGTATCATATAAAAAAAGCTGCTCCTTAGAAGTTCAGCAAAATCAGAAGTCTTACCAATATCGAAA
TTTCCTGTAGAAGTGATTAAACCAAGTTAATACAAACCTACCAGTTTAGCCATAATAACTATATCATTATTTCAACATCA
ACTTGAAAAAGAGAATCCAAAATTGAAAAACCCGTTAAGAGTATTTCAAGTGAAATAATTGCACTCATAAGTTCTGGCTT
AGATAGTTTGTATAGTTAGCTAGAGATTTTTTTTGTAAGCTCAAATGACATATCTTGTAAATCTTGCATCTTCTTGATTA
TGTTATTAATACCACTTATCTTATCAAAAACAAAAGTCCTCTGCATAACTATTCCGCCAATATCACCCATAATATAAACC
TTCCTTACTAAAAGCACACAGATCAAAGAAAATATGGACCTCCAGGCATTAAATTTAGTTAATCTTGCTAGTATTGATAA
AACGATACCACACACCAAATACACTTGACAAGTCACTTCCCAAATGCACTTATACATATTAGACTATTGGAGGTTCATTG
GTTATTTATAGGACTATATTATCATTCTTGTCAAACGCATAGGATAATTTGCTATTAATAGGATTTAATTAGCTTAATAT
CATTATTTTTGAAGAAAAAGTTCGGCAAGTTATATGAGAAGACAGATCCTAAAAAGTGCCACTTAACCAAGGGTGTAAAG
AGGTCTAATCAATGCATATATGGAAGTTTGGAGAATGGCTGGCCCCTCCAATTGGTAATTTGGTTTTAGATGAAGTGAGT
TGTTTTGTTAATGGCATCAAGTAGATGCAAATATAGTACAAAAGATAGCAAGTACACAAAAGAGTTTGTTAGCTCCATTA
CAATATGTACTCCCCTCAAATTGGTTAATGCATTGGGTTTTCAAATTTTCTCCGACAAATTATCCGTAATGATTCCTCAT
CAAAAAGTATCACTTGACCAGTTCTAAGAGAATCTTACAACAACATACCCAGTGCAATCCCACAAGTGGTGGCTGGTCTA
AGAGAAGCTTACAACAAACATAAAGGAACACTAGCACAGAAAACTTCTAATTGACTATCAAGATGAAAGACTATCAAGAA
GCAAGTGAAAACTTTATCATCTTAGTCAAGCATCTAAACTCTCCCCATCAATTATGCAAACTTATGTTACAAAACTCAAT
TTGTGACTGCATGTCTTGCTGAAATGATCAAAGTAAAAAAGGTGTCTGACCTTGAGAGCATTATCTGCAGCATTAGATGA
TACTTTTTCATTAGTTTTTGGTAAGGAAACGCTGACATATGCAGGCCTGGCCGCTGCATTAGTTGTAGAGCTTTGCATAT
CCAGCTTTGGTAATCCCATGGTCATGGTTGAAGTTATTCTAGGGTTTGTGGGAATCTGTAGTTTGCTAGCACTGCCTGTG
TCTGCTGGTGTAACAGTTTGCTGCACAGTGGGCAAGGATGACTGATAATTATAGGGCATCTGATAAGAGGCTTGATATTG
TGTGCTTGGTCCTTGGGGACATGAAGAACTTTGTTGAAGGTTTTCATGAGAAGGAGTTATGTCTAAAGGCTTTTGACCAT
AAGACTGCACTGGATCAGGTTGCTGATTTTGGAAAGAGGGAGCCCAATGTTTCCAGTAACTATCATGAACATTTCCACCT
ACAGCAGGAGACTGACCCAAAAAAAAATTGAAAGTTAAGGTCATCAGGCTAATCAAAACGAACTCCATAATGTACATAAC
ATGAAGGGAAAGAGAAATGAAGTTGCTTTTCTCAATGTACTGAGTATTGAAAAGCAAAAAAAAATGAGGCACTGACTGCA
ATGACAGTAGATAACATGTCTTCTTCTGGTGAATAGCTGGCACTCAACAACTCGCACAAGATAGAAGTTGAATATCCAGA
TTATTAAACGTATAATAAACACGAAGTTATATTTAGACAGCAGAGTTAAAAGAGCATACAAGGCATTGCTTACCAGATCT
TTAGCAGCTTGTTGAACAAAAGAACAACTAAAATAGCAAATTAACCTAAAATATGAGTGTAATACATGATTTATCACCAT
CTTTTCCATCTCTTTGATTACTCAACATGGTTTTGAATTTTAAGAGTGTTTGGATTGACTTATTCTAAGTAGTTTTAGGC
TTTTAAGCTCtTTTTTATTTTTGGAGGTGTTCGGAAAAGACAAGAAGTGTTTTAATCACTTTCTTTTAGGCTGAAAAAGT
ACAAAAATAAGCTAAAATCCAAAAGGGTATTCCCAACTTATGGCTTTTAGCTTATAAGCTACTTAAAAAAAGTCTATCCG
AACACCCCCTAAGTGAATTACATGACAATTGATATTCACATAGGAGTCTCTACGCATGCATAAAAGTCATCTATTATAAG
TAAAACTCCAACAGAGTAACTTATTTGTGAATTGCATGTAAAGGAAACACCTGCACCGCAGACAATGCCGGCAAACCAGA
TTCTGGCTTGCCAGGTGGAGCATGAGATGCCGGAGCCTGGACACCTGAAGCTGAGTATCCTGCAGGAACAGGGCAACTCA
GACTGGATACATTAGAAACGGAAATATTTTCTGTTCCAGGAGCACAGGGGACATCATTTTGTGTATGGTTGTAATAATCG
GCCCATTGCTTGTACTGTTGTTGATACTGTGAAGCCACAGGAGCTGTGGTAGAACTGTATGCAGCATTCGAATCAGAATT
GTAGCTTGGATACTGATGGGAAGTGTATGTTGCATATTGTCCTTCATGCCACGCGTTCGTCTGGTTATTGTAAGCACCAC
TTGTGTAACCTCCAGATGTCTGGTAATCACCAGGATTGTAGTAAGTGCTTGAATAACTTGCAGGCCCAGCATAAGACCCT
GTATTCTGTAATGAGGAAAGGGGCTGATAAGGAGCACCTGTATTTTGATATGCTCCTGATGGCTGAGGATAGGATTGATT
AGGTTGTTGTTGATAGCCATTATAGTAAGCAGCATATCCTGTATTGTTGTATCCATAAGGATCAGTACTTTGATAGGTTC
CATAGCTACTGTAATCCTGCTGTACATTTGTGGCACCGGAACTTGGTGTAGTAGCACTAGTTGCAACATTCAATCCATCT
TGAACATTCCTTGAAGGCGGCGCAGCTTGTTGGTCATGATCATAACCAGAATGTGAGACAACTCCATTTTCCCTGGCATA
GCTATCTGCACCATGAGCACTCCATGGTGCAACTGTAGAATTTGGAGGGGCGTAATATGAAGACATGTGATGTTGGTTTG
GATCGACAGCCTGATGATTCTATGTAGGGaAAAAAAAGGATTTAAAGTCATATAATGAGAAATCAACTCACCTATCCAGA
ACAAAGTATAGCAAGAGTGGTACATGATATAGTTGCAAAAGAATAGTAAATATAAGCAAGTTAAAAGAGTTTGGTGGCTG
AGAGAGGAGAAGCATTTAACGCTTTCACCATTCAAGTAAAGAAAACATTTAATCAATCAACGTGTACAATGACAAAATAT
CAAACATGTAGTGAATGTCCTAACCATAAAAGGCAAGAGTACACAGTTTCGGCTCATAAGAAGCAGTTTCTCAACATAAG
GATAGTCGGTAGTCAATGCATCAAATATGACCTTCACAAAATATATCTACATTGTTACCCAACAATGTCCACGATAAGCT
ACTTGAACATAAACATGCCACACCAATTTACCAATATTAGTATAGCCCCTCATACTTATATTGATGGATAAAACAGACAA
GGCATCTTGATTTACTACTTACAAACATCACCAGCACAAGACTGTCAATTGTGTCTCTCCGGTATCAGAGTGACTTGTCA
TAGCTACTTCATCAAGAACTCTAACTTTTGTGTATATCATTACTAACCATTAACAAGTTGTACATACATTTCAAAAAGGC
AGTGTTACTATGTGAGAAGTAAAACAACTTTTCTTTAATTATTATTTTTCAAACAATTAtTTTTTTTATTTTTTTATGAG
CATGGTGTCCGGGCTAGCTTTCGAGCACCTCGACTCATTCCACAAGATATCTGCCATCTCCCACCCGCAACAAATACAGG
TAACTCTGTCCACTAAGGCTAGGCCAGATGGGAAGAATCACCTAGTGTTTGCTTTGTCTCCACTGAGTTTTGAACATGAG
ACCACAGGGTTCTCAACCACTTTATTGACCACAAGGCCACAACCCTTGGGTGCTAtTTTTTTCAAACAATTTTAAGTACT
TCCTAACATAAAATCTTGTGATTTCTACTGCTTCTTACAGTTTCTAAATATACAAATGTTATCTAAAATACTCTAAATCG
ATGTCCAAATTCGCACGGACTATTAGATGACCAATGGCAGATCCAAGTACGGGTTCGTGGGCTCAGTAGAACCCATAGGT
TTGCGATCGAACCCTATATTTGTGTGAAAACAGGTACAAATAGAGTTAGATGTACATTTTAGAACTCATCCTTCAACTCA
AAACCAAGTAAAACCAACAACACTTATGTTCTGAATCTCCCACTATGCTTACCCACATAATCCTAACACAACAATTCTTT
TTGGTATTGATGGAGTAAATATATAAATAATATAAGAAAGAAAAACCAGCAGCAGCACAACTGAAAAACTCACTTCTCTC
ACAGAAAGGGAAAAAACTGAAACCTTCCAATTCCATCGGCATCATCCCGCCATTATCTTATGTTCATTTTGACAACATCA
TCACAATTTACATATATTAAGTATGTTaAAAAAAATTGCAACAAGCAGAAATCTATATGGACCATAATGTCATATATTTT
TTCCAGAAACGAAGTTTGGATAAGAGAAGAGGAAGTACAATTCGGGTGGTTACCTCCTGTGAACTGGGATCCAAAGTGGT
CATAGTAGCACTTCCTTGATTCATCATCCTCTCATTAACATCCTGCTTAACCAAACATTTCAGTATTTAGATATCTATAA
CAAAACCACCACACCACACAAGAAAAAAGATAGTCATAAGTTGAATTGCAGCCTAATGGTTACAACTCCACCTTCTTACA
TTCATAGGTGGTTCAAATCCCACAAAAGGATCCTTTTCTACACTTCTATCCCGACTATTTATGCGCCCACCCCTTACTCC
AGCAAATTTTATGCAAGAAAGAACCTAGCCAGGACTAAAACTGCAGCCTAATCATCACATCTCCACCTACCTATGTCACA
AGTGCAGGAATCCAAACCTACAAAGTGGTTTCTACATTTCTATTCCAACTATTTAAGGGCTCACCCCTCACTCAAAAATA
CTTGaAAAAACAAAAGAGAACTAGAATTACAGCATAATATGCAACTCCACCTACCCACCATTACATGAGCGGGTTCCAAT
CCCACAAAAAGTGTCCTTCATAAATTTCATCTAGACTATTTGCAAGACCACCTTCAACAACAACAACTACGCCTTAGTAC
CAAACAAGTTGAGGTCCACTATGCTTTGGATCCTAACTATTACATGTGCAGGTTCCAATCCCACAAAAAATGTACTTTTT
AAATATCATCTCAACTATTTGCAAGTCAACCTTCAACAACAACAATTACTCCTCAGTACCAAACAAGTTGAAGTCGTTAT
CTAACAACTAAAGAGCTCATATATCATGCTTCCAGCATATACTGATACCATAAATCAGTCAAACAGTAAATATCCTACTT
CTACCCATATCATAAGTGGTCGTCATCTCACTTGCATAAAATACCCAACACCCTTAACACATCCGATAAGCATTTACCAA
CACAAACACTTGCCTTAAGTCTCAACTTGCCTTAGCCCAAAGTACAAAATGTCAAATTACGGATTTGTCCATTCACCATG
TTTATAGGTCCAAAAAAATGGGGGGAAAAAACTAGCTAGAATTGGAACTACAGCTGCAACTTTTCCTACATCAATCATAC
TTTCTAATCTCACAAAAAGGGGCTTTTTCTAATAAATTAAAATAAATTGGGCaAAAAAAAAAAACTAACCGAAATCTGAA
CAAATTGAACAGCTTGAGCCTTCAAGGAACGAAGAAACAATCAACCTCGAACAAAGCAACACCCTTATATGTATTACCAA
AGCAAATTGAGACGaAAAAAAACAAAAAAAATATGGAAAAAATTGGAAAAAAACAGAGAACGATTAGCAACGAAGAACGA
TTACAAATATCGATTTGGTAAGAAACTACAGTATAATATATGATTCGAAGAACAGAATTATTCAATGTTGAAGAAGAGAT
TTTTTATTTATGAAACTAACGTCGGTAGAAAAAATGAAAAATGGAGATTTGTGTGTTTATATATGCGTAACTTGATTTTC
AGTAGAAACAAATTTCAACCCGATTGACTTATTCGGGTCGTAGTTTAGGAGGTCGTTTGAGTTCtTTTTTGCATTTTTAG
TTGTTATAATGTATGATTGAGTCGACTATGTATCAAAAATAATTTTTTATCCGTTAACGGATAGGTAAGATCTATTTATA
TTATACATTCTTCGAATTTCAACTGTGTAACTATATGGATATATTGTTGTTGTTGTGTAATATATTATAGATGGTTGATT
TCTCGATTTTGTAAATCTTTACTGATTGAATGAATTATTATTTTTTAACATTTTTTATTTATTAGTTTATTGTGTTGTTA
TTTCAATTTTTTGAGATAAATTATGTAGTTTAGAATAGAGTATATATAACATGTTTTTGATACTAAAGACACTTAGTCAA
CATAATTATACAACTATCGCTTAGAACAATAATTGAGTATCACAAAAACAATTGAGATGAGAAAGAGATCACCGATGAAA
GCTTTTAAATAGCTAGAATAGTACCAAACATAATAAATATAAAGAGTACTAGACATGGATGAAGTGAAGGAAGGGGCACA
AATAATTTGCAGAAAAAGTATTTTATCTTGTTTAATTGTTTAGGCGTCACGTGTTGATTCGTGCACTTTATATGAGAGAT
TGTCAATTACGTGTATAGTAAGAAGTAATCCTTAATAAATGTTAGATGTTCAATTGGTCAGATTCTTAGCTTAGATATCT
AAACAAAATTGTATAATTTTCTATTGTCCGAGTTGGAGGTAGAAATACATCAAGATTTTGTGTGCTTACTTATATTGCTT
TTGATTTTCATATTATGGATCTTGGTTCGCACTTTATGGAATTTCTACTAGAAAAAGAATCCAGACATTTCTCATTTACC
TATTATGAAAAACGTTTGGACTTTGTCTCTTTTCCTTTCGTTCTCTTTCTTCTTTTATGAATTGTTATAAAAAATGGCAG
ACTGCGCAACAAAGGATTCGGGTGGGGGAAGAGTCTACCTCCTATATATCCAACAACAACTAAATAAACGGTAAACTTGT
AATTTCTTAATTTCGATATAAAGTAAATGAGTACATCAAAATCGGATATTTGTGCACTTCGCCCGGGGAAAAATAAAGGA
GGAGGAGGAGGTTTCACAATTGGGGAAAACTCAATGGGCTTAGAGTGAGAAGCCCACTCCATGAAACAACAAAGCAATAA
GCCCATAGCTGTTGAGGCCCAAACACTAGTTATAAAAATCAGAGAGAGACTACACTGCTTACTCTTTTGAACGAATTGGA
TCTAGGGTTCTTACAATTTTCTGTGCCTTCTTCGATCTACAGGTAAGCGATTTGTGATTTTGAGACCTTTTTCTCATATT
TTTGATAAAAATATCTTCTTTCATCATAGATATATGTGCGTGTGCATAATTCATCTAGGAATTGCTATTAATTCCGAGAA
ATTTGGATGAGATTGTGTTTTTTTGACTCGGAACATTCATTCAAGAGGTGTTTTTTTTCGTTTCTAGTTTTGTTTGATGT
TTTATGGAGTTGGCGTTTGTGCTAAATTCATTTGAAAAAAATGTAATTGAGCTGTTTTTTATTATTAAGAAGTCATATAA
TTTGGGAAATGAGCTAATTGGGTAGTTTATCTCGGTATGATGAGAATTTGTACTATATCTGTGCTTTTTGACCTTGAAAA
TTCATTCAAGATGCCTTTTTCAGTCTTAGTTTTGTTTGATGTTTATTGAAGTGGCATCTTGTGCTAAAGTGATTGGAAAA
TAGTAAAGAAGCTATTTTTATGATTAAGAGATCATATAATATGGGAAAGGGGCTAATTGGGTAGTTTCTTTCAGAGAAGA
TGTGGTGGTATGATGATATTTTGTATTATATGTTCtTTTTGTAGTTTTGTTTGATGTTTTATTGAGCTGGCATTTTGTGC
GAAATTCATTGGaAAAAAGTAAAGCAGCTATTTTTTATGATTAAGAGATCATATAATCTGGGAAAGGAGCTAATTGGGTA
GTTTCTTTCAGAGAAGATTCTGCGGTATGATGAGATTTCGTATTATATGTGCTTTTTGTCATTCGAAAATTCATTCATTA
GGCATTTTTTCAGTTCTAGTTTCGCTTGATATTTTATTGAGCTTGCATTTGTGCTAAATTCATTTGCaAAAAAGTAATGG
AGTGAtTTTTTTTTTTTTATGATTAAGAGATAGTATAATTAGGAAAGGAGCTAATTGGGTAGtTTCTTTCAGAGAAGATG
CCGCGGTATGATGACAGGTATGGTGGCACGCGCCTATATGTTGGACATTTGTCATCCCGAACGCGATCTCGAGACTTGGA
GGACGTCTTTAGCAGATATGGGAGGTAATTTTTTAACCATTCATTAGTTTTATGCAGTGGTTATAAACATTGTTAATCCA
ATTTGAGTAGTTGGAAATTGAGATTCCAAGAGAACAAAGATTGAACTTTTTAGTTGTTTATTTTTGGTAGTGGAATGAAA
TACGCCTGAGTAGAATAGAATGGATATAAAATAAAGGATTCATATGGTTGATCTCAACTTGTCCGGTATTAGGTGTTGAT
TGACTGATTGCTGTACCTAGTGATTATTATTGTGATCATTTTTCAGAAATGATGTTGCTTCTAGTAGTTCACAATCTTTG
TTCTTGGATGTAAGGTGATCTTTGGGGGTAGAGATGAGACACACAAGTCATTACAGTGGCCTTTGtTTTTTTAATTTGTA
GAAAATGTGTGAGAGCAACACCCCGTGTCTTGGTGTTTTTAACTCGAATAATGTTTATGAAGGTTTCTATGTTTTTGCCC
AATCCGGAGGTTTGTGGTGGGAGGTTGCCCTTGATGGAATTGGTTCCCATTCTTGCGGAGTGTGGCGATTCTTTCTATAA
TGTTATTGCGTATTTTTTTGATGGAAATGGCACAATCCAAAAAGTGGTGTTTAGTTCATCTTTGAGGGGCGAAGTATCAA
CCCTTTGGTTCTTATGACTTGATGGCCTTACTCTTTCTGGAACCCATTTACGCAGAGTACGTGATGTGGATATGAAGCGT
GACTATGCTTTTGTGGTACGCACTTCTTTTTCTTTCTTTTTTTCACTTCTTCATTAATGATATTTATTAGGGTTGTAGGG
TGATCATCTAATCCTTGTTTCATATATTTGTGATTTAAGATTCTCTCTCTTCTTCATATACTGCTAAATCTAGGAGTTTA
GTGATCCTCGAGATGCCGATGATGCAAGATACGGCCTAAATGGGCGAGATGTTGATGGAAGCCGCGTTATCGTGGAGTTC
GCCAAAGGGGTGAGTAACAGTTTGGATTTGATGTGTTTGTAACTGCAATATGCATAGTATCTTTATGTTTTATTTGTGCA
ACTCTAGACGCGTGGACATGTGCATTTTGAATATCAATGCaAAAAAAAGAACAACTAAAAAGAATTTCAGGCTTTATGCC
CAATGAGTGTTAAAATATGGTGGAGCTGGTTTGAACTCAATTATTTTGGAGATGATGCTTCGGTTCTCAATACAAGTATT
TTACTCTACATTTGGCATGTCACAGAGGGGAGAAAGATGATCTTGGTTTATCACTTTTCCTTAAAGTAGTTAAGTTGCTT
CAAGGATTTGTTTTCTTGGTATTTTCAGGAGTTATGCACACCTTAATCTATCTAATGTTCCAGATTGGTTAAACaAAAAA
TTGTCCTTTTTATGTTGTAATTTACTTGCATTGCAGGTGCCTCGTGGTCCAGGTGGATCTCGAGAGTTTGGTGGCAGAGG
TCCTCCTCCAGGTACAGGTCGTTGCTTTAATTGTGGAATTGATGGACATTGGGCTCGAGATTGTAAAGCTGGGGACTGGA
AGAACAAGTGTTACCGCTGTGGAGACCGAGGTCATATAGAAAGAAACTGTCAGAACAGCCCCAAGAAATTGAAGTATTTT
CCTAGTTGCCACCTTATTTCACCCTGTGTAtTTTTTGATGTTCTAGTATACTTTAATGGTTAAGGTTATTATTTGTTATT
TGAATAACAGACGTGACCGAAGTTATTCCCGCTCACCATCTCCTCGGCGTGGAAGAAGCCGCAGCCGCAGTTACAGCAGA
GGTCGTAGCTACAGGTCTCTCACTTTGCTCCTTTTTGGAATGTGCTCCATTTCACTTCATTGACAGCTTTAGTCTTATGT
TTTGAGATTCTGAATTGGCATTGTCACTCATGGTTACAACGACATACCCAGTGAAACCCCACAAAGTGGGGTTGGGGGAG
GCCTTAACATTGTCAATCATGGCTGAAAACTTGAAATAATACCATGGATAAGTAATTGCATTTGTCCTTTCATAGATGTA
TTATGTGGATAATATATGAAAGCTTGTATTGTTAAACCAAGAAAGTGTCATGTTATGGCATCACCTACTAAGTGCTAACA
GATTCTGGTTATCTCAACTAACTGGCCTTTATGGTATTAAAACGTATTTGTACCCATCACTTTATCTATCTATACAAATA
AACAAGATATTAACATATACTGTGTTTGATTTCTTTGCAGCCGATCCAGGTCTCCTGTGAAGAGGGACCGTAGCATTGAG
CGTGAAGAGAAGAGATCAAGGAGTCCTCGCCAACATCGGCCATCACCACCTCCATCAAAGGGAAGGAAACACAGCCCTTC
ACCTGATGAAAGAAGTCCACAAGAGAGAGGTACGCCATCACCAAGGGATGATAGGGCAACCAATGGTTCTGACCGCAGCA
GGAGCCCTAAAGATGATGCTAGAATGGATGAACGCGGAGATATTAGCCCTGTTGAAGAAAATGGCCGTAGTCGCAGCAAT
AGCCCCATCCATAGGGAGGACAGAAGCCCAGTGGAGGACGGCAGCCCAACAGGTGACTATGAAAATCATGGTTCTCCAAG
GGGCAGTGAGTCACCCTAAAATGTGCATATGATACATTGTGGTAAGTTAATGTTTGACTCACAACTATGCATATGATACT
GTCAGTGTGGCAAGTGAATGTTTGACTCACAACTATCTCATCCTTGGCACTTTGATTTTGTAGTATTTTTTCCCTATATT
TGGAAACCATGTAATTGATTTTTCTTAGAATGACCGGAATTTGAAACTGCCTTGCACATGGTGTGTTCTATTTTTGAGAC
TACATTAAAAACTTGCTTGGTGTTATGTGCTTCAGCTTGAATTTGATTGGTATCCTCAGAACTCTGTTTGAAAGTGATCT
GTTGTGAGGAGTGGCAGATACCAGATAGAATGATTACAATGAAACTACAGGGTCGTGTATGTTATTTATGCAGCTGGCTT
TTGGTGTCTTTTGATCTGGTGTTGGGAGTGGCAGATACCAGATAACATGATTACAATGACTTCTGGTAATAATATGTTAG
AGTCTCCTGGAAAATCGTGTCGGAGTTCAAGATGTTAGACATGAATCTTTCTACGTAGTACGTAGTACTCGTAAATTTGT
TTTGAATCAGTGTGGATATTGTGTTGTGAATATCAAAAACTCCGAGAGCAGTAGTTGCTTCATAGGGCAACTACTAGCTA
TCCTTGCCGGAAGTTTGAGTTTTCACTAAGGAGATTCATCAGTATATAAAGAAGTAATCACACGAAAAAACTAATATAGG
ATCGAGAGGGGGGATATGTTGGCTCCTCCCCAATCGGACGTCTTATCATCATATAACAAAGTGCTAGTAGTGTGTCAAAC
AAGTTCAACATCAACGATTTCCCAATACAAATCTAATATTTGTACTATGGAAGTCATTATATGCCAAAAGTTAAATTCGG
AACCTAATTATTAACACTTGATGTTGTCGTTCTAGAATTTAGAATTTTCTAAGTTTGAATCCTGGCTATACTTTTGTATA
TGTCATTACAAATGTAGGTACAACTAATCAATGAAGTAAACACTAGTACATAATTTTTTCTATATTTTGATGTATTAGAA
AGTTCTTCTATAAATTATTTATTCCATGTAAAGCCATTCAATACATATAAGTTGCACCACATGTAGATCACTAAAACAAA
ATTTAGTACCAATAGTAAATATATCAAGACACATGATTCCCAATTCATACATGAAAAGGCACCAAAAGCAAAATAGTCTA
AATGATAATCATCATCACATAGTATGATTAAGTCtTTTTTTTATCTCACCTGGTTCTTGACAATAAATTCTATTTTACTA
CATATAAATGCTCAAGAGTCCTGAGAGGCTACAAATTCAGAATTTGAATTTCATAATTTCTGAATATTAGAAAATATAAC
AATTTATTTGGTTTTGGATGAATCATTTATTTATGTTAGTGGAGTTTTTAACACTAATGCAAGAAGTTGGCCAAAACTAT
TGAGTTATGTCAAGGATTTAGCTAATAATCTAACTCCGCCTCTGTGATCGGTGACCCCATTGCTTTGATGGGAAATTATT
TTAGACCTGGTGTGGTCCATCCTTAATGGGAGCTAATTAGATGGTTGACGTATTATTTGTTGGAACTGTAGTGAACAGAG
TTATCAAATACTTATATCGTTATAAATAAATAGTTCCACATACTTTAACTTTGATGAATAAAATTATTTACTTTTATCTA
TCCTGATAGAAAATCTAATATCTGATAAAATACACGTAAATTGACTCGAACTTTACTATTATATACAAAAGAAAAATTAG
AGAGCCCATCACGTTGATAAAGAATAGGATATTAGAGTGGAAAAGCTAAAAGTTAATTAGTCATTATTCAAGGCTTTTGC
ATCATTATGCATCACAAAGGAAGAACATGAACATACATAATTGCCAAATGCTCCTTCCCACTATCTTATCTTTCTCATTT
TATTTTTTATACTCGGTGTTCGATATTTATATTGAGACTCAATTAAATTTAAATTCGTCCAAAAAAGTTTCATATTATCG
GTAAACACTAAACCGTTCACTAATAAAGATCGATGACACCATATCAGGAAAACTCAAATTTAAAATCTCTAATTAACAAT
AAAAATTTTTTTACCACTGATCCTTCAGACTTTCTTTAGAACCCCTATTAACTTTTTTGCATGTTTCTTGGAAGTTGGAA
CTAATAAATATATTTAGTGAATACTTGAAGTTTAATTATTTTAACGAAAGATCCAAATATATCTTTAAAGTATTCGAAAT
GAATAGCTATTGTACTTCATTTTGCTCAATTTTGCTTATTTTAGGAGCACATTAAAATTAATTTGAGCCATGaAAAAAAA
ATGGTCCTAGGTAAGAAAATGTTAATTGTTGATAATGATTTTTATTATTTTAATCATATAAGCATAGATTCGATCAGTTA
GCATGTTGGATCATACATTAATTATATTCCACCATAATTAAAACCTATAAGATATTGTGTATATTTTCaAAAAAAAAACT
CATTAATTGGTAACTTAAATAAGAATTTAATAATATCGATTTTAAAATATGATCAATCAAAGATTTTGACTAGCTTAAAA
TCAAATGAATCACATATATTAACAAACTATTTCATGATAATACTTGATTATAGACCTTCTGTGTGAAACAGAAGTTCATT
CACTTGGCAAATAAAGTGATCACCATCTTTTTTCCGCTTTACCAATCGTTTTTTCCTCACTAATTGATCATTTTCTTAAA
TAAGTGATCACACGTTTTTAGATTTTTGCTTTTTCTCACTTGTCAATTTTTCTAAAAAGAAACAATGCAAAGAACGTAAT
ATGTTCTTTTCTCAACCCCCTTTTTTTCTTCATACATTCACTCTATCCACTAATTCTTCAGCCACATATAGTACCATGAA
TGGTCGATATCGATAACAACTTCTAAATTAAGTGATCTTACTCCCTTTAACTTTGTCAAATGCTTTTTCTCACTAATCGA
TTTTTATAAAAAGAAACGATGCAAAGAACATAACATGTTCtTTTTTCAACTCCTTTTATTTTCTTCATACATTCACTCTA
TCCACTAATTCTCCAGCCACACACGGTACCATAAAATGATCGATAATATCTTCTTAAATAAGTGATCATCCTCTCTTTAA
CTTTGTCAAACACTTTTTCTCACTAGTTAAGTTGTTAAAAAAGACGAAATaAAAAAACATTTTCCTTTTATTCAACATTA
TTTTTTTCATACCATCACTCCCTCCACTAATACTTCAGCCACACATAGTACCACAGAATGATCGATAACAACAACTAGAT
AAACATGAATAATGATATTTTTTTAATTCAAAGTACACTTCAATTGTACTAATATAAGTTGTAACTGCATTATAATATGT
TTTGTAAGTACTTACATTATATATTTTTTATTATTATATTTTTATTATGAAAAATAAAAGTGAAGAAACGTCAAGCTGCA
CCACTAAAAATGTGTAGTGGATGAGTCTGATTCTTTCTTAATCAAAAGTTTTGGTTCGAGCCTGGTTATGGAAtTTTTTT
TTTGATAGGGAGTGTTACCCTTCGAATGAGGTTTTAACCGACACAAATTCAAATTAATCGGACTCTAATATGGATATTGT
ACATCGAACGAAAAATaAAAAAATaAAAAAAAGAAGTCAAGACGCTCCAAATAAGGCCCACAAGCCCAAAAAAAAGCCCA
CTATTCCAACCaAAAAAGGAAGAAAATAAAACGTTACTTTTATTTATTCGGCCCCGCTTTCTCCGCCACATTGAAATTTT
AAAAACTTTTATTTGGACCAAAATACCCTTCATAATATATCAAATTCCCTCTAAATACCCTATTAGTCCAAAAATAACTG
GACCTAAAATACAGCATTTTCAAGAATTTTCATACTAAAAAATTCTCTATCGAATTATTCTTTGATTCTTCTGAGTTGAA
CCGCATAGATTTCAACACCCTTTTGCCGGCTCTTACTCTGTCAACTGTTTGATTCAGTAATCTCTCTATCtTTTTTTTTG
tTTTACTGTGTGTATTTTTTGCAGTTTTATATACATATATGTGTTCTTTGTGTTCTGTAAGTGTTTCGTTTGGTAAAATT
GAGTGGAAATGTTGATTAGAATTGAATTTTGATTTGACCCTCCAGATGGGtTTTTTTTTAGTTACTTACCATTAATTGTT
GTAGACTGATTATCTGTTTTTTCAGAAGGATTTGTTAAGTTTTGAAGTTCTTTGAATTGATCTTGTGCTGTTTGTTTGTG
TGTAGTTTGTTGATTTTCAGTAGAAGGGTGATTTGGAAAAGTTAAGTTGTATAGCTTCTTGTTTTGAGGTTTATTGAAAA
GGGTTTATCTGGGTTGAGAAATGTAGATGGATGATGTTTGATATTGGGATTTAAGGGTTTGTTCATTTTTTATGTTTTAC
TTCTTTTGGTTTTTGGAGGGTATATCGGAAATAACGTCTTTATCTCTGCTGTAGGGTAAGGTGTGCATACAGTTTGGGTT
CTCAGACCTCATTTTGTGGGACTAAACGGGGTATGTAGTTGTAGTTTGGTTTATGGATATGTGATTATTGCAATTTGATG
TGGTAATCTATGTCATAAATTTGTGAAGTTTCTTTTAGTTATCCTGTAGTATTAAATATGGATTAATAATAACAGGTGGA
TTTGAATGATTAAAGGGTGTTTCTAGGGTTTAACAGGAATTAGGGTCAGGGGTAGTGTGGTCTTTTATGTTATGGTAGAC
TATCATTTCAGATTGACAGAGTGTGCTCATTACTGTTCCTGACACTAATGATTTTTTAAAATCAGGAGTAGGAAACAAAT
TGATTGATTTCTGTGGGGGTCTTTTGAAAATTTCTTGCTTTTTAAAAAGGGTTGGTGAAATAAATGTTCCATTTGCTTCT
CCCTTGCTAAAACTTCATGGTTACTTATGATATACACAGCAAGCAAATGTGTTCTACATTTTCTGCTTTGTGTTTGTTAG
TGCTTGAAAACTAATTGATCCACTTGAGAATCTCAGTACTAGCAGGTAAAAAGTTATTTCTTGGTTGGTTCAATGATGTA
TTCTCAGTCAGATTGACCACCTGAACATGTTGAATAAAGAACATGTATAAGAGATATCTTTGTTTTTTATTTTGTATGTT
GAAGAAGAATCATACAGAAGAGAGTTCTCTTGCTTTGTCTTATAAGTATTTAGTTAGCTACAATAATTGCATGAATGGCT
GATTGGTGAGAGTACATGGTTGTTTATGAGTGTTTTCTGATGGTTTTCTTGTATTGCACTTGTTGTGTCAGTTTTACAGT
TGAAAGATGTTCTTCCCCTTGATGCGTGTTAGAACTAAATCTCCTTTTGAAGTTGTTTTGATATTAAAAATTAGCATAGC
TGACCCTACTATTTGAGATTGAGGTGTAGTTGATTGATTCTTGATAGTTAAGGTTCAGATAAGTGCTGTTCCAATATCGC
TGCAAACTCTTTAATGATGCAGTATATTCTCAATGTCCGGAGCACAATGCGTGATCTTAACTAGCCTCAATTAGGCTCTT
TATCCTTTGAAATCTCATGGACTAGTTTGTATGTGCAGATTCATGTACAGTGTCCATACATAGAGATGAAGAAATTCTTC
TTTTTCCGGACATCATCTAATGATGCAAACAACCCTTCACCACCATCGAAGGAGAAGTCATCTAACAGTATTGACAAATC
ACAGAGCAGAAAGGAAGTTTCTTCTCCAAGTCTTAGAAGGAGTCTTTCATTGTCCTCTGGATCCTTTTACGACAGTGGGT
CAGGAAAAAAGAATTTCAGGGATCCGAGCAGATCTCCATGTCACAATAAGAAAGTTCATCCTAAGAAATCTGGTCGTGAT
TCATGCCGGTATGCATCTCATTTTCTGTAGCTACTTATTCACACCTACACTGATGCTTGAGTTTGCATTTGCTTCTTCAA
AGTAATGACAAATATTTCATAACTTTTGTCAGTGGTCGCGCACGTACTCCTGAGAGGCAACCCCCAGAGAATTTCTTTCA
GAGACATGATACAGAAAATGGTTATTTGTTAAGGAAGCACAGTTCTGGTGCGTCTTTCAGTACACACCACTATGATCCAT
CAGAGAGCTCTTCTCATTGCTCCAGTAACGTCTCTAGTAAAGTTTTAGATCGGTATATAGATGGGGAGCAAGAGCAGGAA
AAGAGGGCCTCAGCTAACCTCTTTCCTACGGAAGATGATCTTGAGATTGGGTATGCCTGCAGACAGCTGCCTCCAAGAGT
TCACCTTACAGGTCCTGGTTCGCCACTAGCTGATGTCAGGAGGCAGAGACCAATGTCTCAATCTTTCAGAGAAACAAAAC
CATCTAAACTTTGTTTTACGTCTGGAGAGTTGGGTGATACAGGTTTTGAGCATGAATCTCCGCGAAAACTTGCAAAGAAG
GTGGTTGAGAGGCTCTCTCAGTCTCGGTCAATGGCGAAAATAAGTTCAGAAGATTTTGATTCCGATGGTCCAATTACTAT
TGAAGATATCTACAGTGGAAATCTAAGTAGATGTCCAAGTGTATGTTCTGATGGTGTTCCCCAGAAGAGCTGTTCAGCAG
ATGATCCTAATGGTAGGACCTACGAATATCACCATGCAGAGATTCCAGGCCTTGATGAGAAAAACTATTTGGAAGACGAT
TCAGATTTGGTATTATTAAGAAAACTTAAGGAAGCTGAGGAGCGTGTTGTGTTGCTCTCAGAAGAGCTTGAAGAGGGAAA
ATTTCTTCATGGCAGAGGCCTTAGTGTTCCAATGTTGATTCAGACTATTAGAAGCTTGACAGAGGAGAAGGTACAAATGG
CTTTTGAAGTTTCAAGCATGCTACAGGATCAAGTTGCTGAAAGGGCTTCTGCTAAGGAAGAAGCCAAACTATTACAGGAA
GAATTAGACTCACGGACACGGAGATTGGAGACGGAGAAGAATGAATTACAATCAGCACTGGAAAAGGAGTTGGATAGAAG
ATCCAGCGAGTGGTCTCTAAAACTTGAGAAATACCAAATTGAAGAACATAGACTCCGTGAAAGGGTGAGAGAGCTGGCAG
AGCAGAATGTCTCTCTACAAAGGGAAGTCTCTTCATTTAATGAGAAGGAAGTGGATAATAGAAGCAAGATATCATTTTCA
GAGAAACAACTTGAAGATTTGTCTAAGAGAATTGAAGAAGTGTCAGAGGAGAATCAAAATCTAAGGCAGCAGCTTTCTCA
GTTACAAGAGGAATATCGAGTAGCTCAAGACGACCGAGAGTATGTCCGGGAAAACTACCAGGAAAAGGTTAAAGAATGCG
AGGACCTGCACAGATCTATTGCTAGATTGCAACGGACTTGCAATGAACAAGAGAAGACAATTGATGGTCTGCGAGGATTT
TGTGAGGATGTTGGCAAGAAGACTCCAGCAAACTACGACAACCAGTTGGAGAAGTTGCAAGTAGAGCAAATAAGATTGGT
AGGTGTGGAACGTGCTCTAAGGAAGGAGGTGGAGTCTTTTCGGATCCAAATTGATTCTCTACGCCATGAAAATATTAGCT
TGTTGAATCGTTTAAGAGGCAATGGAAAGGAGGGTGGGTTCTCAACTTTTAAGCTAGATCAGGAATTATGCAATCGTGTT
TGCTGCTTGCAAAATCAGGGGCTTAATTTGCTTAGGGAGAGCAGCCAGCTTTGTGGAAAGTTATTAGAGTACACAAAAGA
AAATGTCAGACAAAATGGGGGAATTGATGGTCAATTCTTAATTGAATGCAATGTAAAGATCCAGGGTCTTAAGAGGGGAA
TTGAAACTCTGACAAGCAGCTTGCAGACGGTGTCATCTGTGATAAATGAGAAGTCCTATCCAGTAAATTCAGATTCTCAG
CCATCTAGCAGGGGTGATGCATTTCACCAGCAAAACAGTCAGAAACCAGACGTAAGTTGGTGCTGTTATTTTGCAAGCTG
CCTATCATGCTCATTCGATGTTGATTGACTCTTTGTTTGGTGTTGCTTTAGGAAATCAAGCAATCAGAGCTCAAATCGGA
GACTTTGCTGACAGCTGTGTTAAGGGAGAAGCTTTATTCCAAGGAGATGGATATAGAGCAACTTCAGGCTGATCTGGCAG
CAGCAGTTAGAGGTAACGATATCCTCAAATGTGAAGTCCAAAATGCGCTGGACACTCTTTCTTGTGCCAAACACAAGTTG
AAAGATCTTGAGCTTCAGGTAAGCAGGGAATATTAAGATCTTGCAGCAAGAGAATATATATTTATTTTTTTCAACTATGA
ATACCTCATCTTCATATATGATATCTTGTTTGCATGTTACTTTCTCTGCCTTAGCTTTCTACTTGTTTTTTATTCTTCTA
GGTTCATCTTTGTTCTATCTGAAATTCAGGGTTTTCTTGGTGGAATTGTATTACATGAATTACTGACATGTGAACAGTCT
CTGCTTCCACTGTGGTAAATAATGAGAACTAATCCAAGGGGAGGAGAAGTCTATTAGAGTGTTACAGCCTAGGATGTCCA
ATTGCTGCATGTCATAGATACACACTGGACAACAAATGCATAACAAAGCTCATTATCATGAGCTAGTAGAATAAGTAAAC
TGAAACTCATTTGGGGTGGGTGGGGTGTATTGGTTGAACTTCTAAGCTATGAGTTTGATGTGAATTGCTGAATGAAATGT
TATTTGTGTTCTTTCTCAGTCTTTCTTCTTTTTTATGTTTTATGGTTGATTCTGGCAGATGATAAAAAAGGACGAAAATA
TCAACCAGCTCCAGAATGATTTGCAAGAATGCATGAAGGAACTTAGCCTCATGAAGGGGATACTACCAAAAGTATCTCAG
GAAAGAGATTTCATGTGGGAGGAAGTTAAGAACTACAGTGAGAAGAACATGTTGTTGAACTCTGAGGTCAACACGTTGAA
AAAGAAGGTAGAGACACTCGATGAAGACATACTTATGAAGGAAGGTCAAATCACAATCTTGAAGGACAGCATAGGCAAGC
CTTTCGATCTTCTTGCAAGCCCTGATTCTACTAGAGAATTTCTGCTGGAGTGATCCATCGCCTAGCTAAAGCATTTTGTT
CATTTGACTAGTGTTCATACTTACTTGTATACTTGCTGGTTTTACTCTTTCTCCTTTGCCTTTTACTTTGATACCTGTTA
CATAGAAAGTTTGCTTCTTTCCCCCCTTTTGAATCTCCAATTCAATTGTAAACATTTCTTTTACTTGTGAATTGTGATCA
AGCCAATGAATTTCCCTTGCTTCCTTCATATGATTTTGTAAAGTATTGGTTTTTTTTTTGGAGTAATTAGTCAGCAGAGG
AGATGTAAAAAGCTTGGATTCATTAATATAAGTGAAGATTGGTGATATTCTACTTGTGTTTGCAAACTCCGTATACTAAA
TTGGAGTTCGTGTACAATAACAATCCTAGCTATTTGATGCCGGTTCATCCACACTTCCATTCCTTGTATAGGATGGCTCA
TTAAACTTAGCAAATTAACTTTGCATTGATGTATTCTTTCACAAAGGTCGTATGATAGTATTTTTTTTTtCCTAAATGGA
TTGAAAGAAAGAAAAAGTTCCATTTATTTGACGTGAGGGGAAAATTATTCATATTTGCTCATGTCCAAGGTTTATCAAAT
GTATAAATTTTAGTTTGACAAATGTTAACATGTATCTTTTGTTCACCAACTGTATCTCGACTAATTTCACCAGGTAACTA
CTTTCCACTAATACATGTACTGTCTGTTCACCAAGACTTGAACAGATATGAAGAATTTAAGTGtTTTTTTTGCATTTGTT
TTGGGGTTTAAACTAGAAACCTCAATTCATAATCCTCTTCATAGACTACTAGGTCACCCTTAGGTGCCTCTATGCTACTA
GCATTATAGCATTATCACTATTTCTTTTCCTTTTCACCTTGAGTACTTGGGAGCACGAAATCCAGGGTGCACCTTATAGC
GAGCATGAAGCTAACATGAAAAGGATGGATAGCTTTTATTCATAATGCAGACATGAGAAAATTCAGCATCAGTAGCTTAT
ACTGACAGACAAGGGATATTATGTCAAATGTATATGTAAATATGATAACAACCACATGATCAATGCCCCCTTTAAGCAGC
ATATACACGAATGGACCAATGTTTGGTAGCAACGTTTGGTTGATACAACAGCTACTGAATGACATACCCACTAACTCATA
CAGACCGATTCCAGAACTCAGCAGGCTTGCGGTGCTGAAAAAGATTCAATGCTACGTGATAAAATGAAGAACAACAAATC
TCAATCTCTGATATACATTTGCAGACTTCTCTTACCTTAGACACTGGCATCTTTGCTCGGACTGAATCTATTAATGAGAA
GTCAATATCTGCAACAGTAATACCTGTTGACGACCGATCTGAAGCAGAAACAAGAAGACAAATGAATTTGTCATTGGAGG
ACACTTGATTATCAGGCTGTTGTAAACAAACGCGTAAACAGAAAAGTTCTATGGTTTTTCTAGACTGAACATGCAACACT
AAAAGCATGTCACTAAAGAAAGAACGAAGCTGATTAATGTCTATATCACCATGAAAAGGaAAAAAAGTTGTTTTCCTTTT
TTAAATACTAAGGTGGGTATGTGGGAACCACAATCGAAGTATACAAAATTGAGAAGTCTACTCAACAAAAAGAACTTGGT
AATCTAATTCCAGTGTGTTGTCCGTCATTCCTCATATAAGACCCTTTTAAGTGGAAACAAATCCAGGAACTCCATTGTCA
GCCAAAAGGATAGTGGCCATCAGAGTTCATGTGTAGTAGCGTTTTATGTGAATACTTAGAGAAATTAATCATGAATGTTG
TTCCTAAGCTAAGCAAAGCTTCCTCACACCAAATTTTGCTATTGAAGTGAAAAACTTAATGAGGCTTCCATGCAATTCCA
TTAGACTTCCAGAACTGGTAATCAAGTGCACCAAGAGCTTGACATAACAGAGAAAAAAGAATAAAGATAGTATTTGAAGA
GGAGAGGGGATCTTAGTAGTTGAGAAGGTCGATTAGTTGAACTTCCACCTTGTTGGTGAGAGTTCGATTCCCACATTTTA
ATCATCTCCTCCTATGTATTAAAATAAAGGGAAAAGAGGAGCGGGGGCAAGAGCAAAGAAGAATAAATTCCAAAATTACA
TGTTATAGGTGTTAAGAAAATAATTGAACTGTCTATCTAAAAGAAATGGTCCACGAATACACAAATTTTCAAAACAAATC
CAAGTGGTGAAGCCAAAACAATTTGTAAAAGATCAGATACTGGTTTCCATAGCAGCAAAATGCCTAAATATGGAATTAAA
TTACCTGACAACCGACCAACTATTGTTCCCCATGGATCAATTATTAAAGTATCTCCATAACTTTCCCTTTTATCATTATG
CTTCCCTGCTTGAGCGGCAGCTATGACCTGTTAAGAGGTTTAGCATAATTATCCACAAGGGACACAATGGAGAAAAGGCA
GAACATAATTGAGTTGATTTCACCAGAAACCATAATTGAGCTAGATTTCACCAGCAAAAAGGAAGCTTAAATCATAAACC
GGGGAGAGAAATTTTATGGTTGCACAAAACAGACAGAACATATTGTTGATTCCATGAAATTTAAGACTGTACAACTAAAT
ATTTGCAGTTCCAATCTAGAAAAGCATCATGAATAACCAAATCGTGTTAAACCAAACAGGTCAGAGTTGAAATAAAACAG
ATAATGGCCATACATAACACTGTGTTTCAATTGCACGAGCACGAAGAAGAATCTCCCAATGTGCCTGACCAGTTACCATT
GTGAAAGCGGCAGGCACTAACAAAACCTGAAACCACAGGAATGTATTTTCACTAACTTATATTTTGCTTTTGGAGAAAGA
GAAACAAGAGGGGAATCCATAATACCTGTGCATCATGATTGAACCTCAGTTGTTGATACAACTCAGGGAATCTTAAATCG
TAACAAACGGTGACACCTAAACGACCGAAGGGGCTGTCCACCACAACAATATCCTTTCCTATGAGATTAGTCAAGGAATT
CATAAGCAAAAAGAAGTTAATTTTTCTGATTATTAAATTCTATACATGATTAATTAAAAGAAAGGACCACTAGAACGTAC
CAGTGCCAAGCAACTCTCAAGACTGATTATTGCGTGGCCATCTCATCTAAGAGCTACTAAAGAGAGCACACTTTTATTTT
CTTAATTATGTCTCAACACGCCCCCTCACATGGGGGCCTTAAATTTTTCCATGGACCAAGCATGTTGAAATTCTTTTTGA
TAATGGGTGGTGGTGATACTCGAACTCAGGGTCTCTGCTTTCAGGTATAAGTGTGTGGCCATTTCTTTTCAAAGGTTAAG
tTTTTTTTTAATAATGCTAAAAGGTTAAGCAATTAAAGAGAACACACATTATTTTCTTAATTATGTTTCAACAAAGACAA
GGATTTTTAAtTTTTTTTAAAATTGGTAAATTCTATTCATCGGCATTAAGGGTATGCTGGCCACCTCCAAAGAGAGTAAT
TACAAGCTTCCTATCAAATCTACATCTTCTATATGAAGTTGTTTACACCAAAAAAGTAAAGATACAATACAATTCCATTT
TACTTTATGTATGGAATTGGACAATGAAAATGCTACAGTATAAATTTAAGATAGTCCATGTTTCAACTTGGACCACTAAT
ACTGACCTGTCAAAAAATTCTGCTAATTTTAATGGTAAAATCACATATCTTTTTTGCATACTGTTCAATCTAAAACTTAC
TAAACTAACTATTACTCAGAAAGCTTTGCTCATACAAGGAAAAAACTGTCAAGAAGCTACATCCAGTCTCCAGATATTGT
CTAAGGGAAATAAATGTTAGCTTTGATATATTGTGTTTCCTACCAGCTTCAGTGAAACTGCTCTCTTTATAAACTGCACC
TCCAGGAACATCCACGTCAAATCTATATATAAAGCATAAACCACAATTAGTGTTCTAGGTAGATGGAATTGCAAGGGGTC
ATCTTGCGTTCAGATTGTTCTCAGTGCCTCATACATTAAAATTCTGGAAAGCAAACCTAACACAATTGGACTTAAAAAGA
AATCATGGCCTGCAAAGCCCTTCCTGGTCATTAAGTTTACATCTTTTTaAAAAATTTAACTGCTTAGAAAATATATCCAT
CTGACTTGTCTATCATCCCTTGTCTAAAATTCGAGACAAAAATTTGTACTCTAAATAATTAGTCAAATGTTTTACATAAC
AAATGCATTATAAGTGGTCTTTACTGTTTAGCGGATAACAATATGCATATCTAAACACAAATTCCATTCCAAATCAATGT
TCTATAATAAAGAAATGTAATTCATAAAGCAATAAAGAAACATCAAGTAAAACAGTTCTCAGATATCCTATCTGACTCTA
TGAGGCTATGCACATTAGTATTCTTTATTCACGGAGCACAGATGCTTCAATAACTCAACATTTAGAAAATGATGGTGTAA
ATTGTAATGCATTCATTTTGCAAGGATTTCACTTCTCTTAAAAACCAAATGACGATGATATCTGGTGTTTTTAATATAGA
GTAGTAGATTGTTCAACGCTCATAGAATATGACATAAGACATGTAGCTCTTGAACGAGTTCTAGAGTTGCCAGGATATTA
AACCAACTCTAGCTGTCCAGCATTATTTCATAAATTGGCTGATCTGTTCAAACCAAAAACTCATACAACTTATAGAATCA
ACCTATTAATTCTCTGCCACTCATACTGATTCACTTGGTATGTCTAACATTTCAAAAATATTACCACCTCACATTAGAAA
CCCATGGTAATGATTGCTGACCAAAACAGAAGCACAATGTTGTTTACTACCAACAGTATGAAAGTACTAAACAACTTATG
TATGACAATCTTAGTCTAACATCTAACAAAGTCAAGTTTAAGAGTCTTACAGATGCATTTTACTGTATGTGCTCCTAATA
TTTCCATTATCATCAATGAGAACATGAGTGTTGCGCAAGTGTGCATCGTCACTCCCTTTTTCTTGGAATCCTCCTAGAGA
CAACCAAATATTTGATTCCCTGCCATTAATGGCAGAAAAGATGTCATTTGACTGAATCCACTAACACTCACTTCAAGTTC
AGGAATCACCAACTAGCTATCAAGCAGAGAAAAAGAGAGAAAGACAGTAAAAGTCAAACATAAAAGGGAGTAATAGATTG
TTAAGAGTAAGACAGTATGTTGTCACATAGTCATAAAGCATTGAACAATGCCAACTAATGAGAGAACAAGTTGTTAGGAC
AACACATATTAACGCTTCTAAAAACAGGATAATGTGCATTAGATGGAGAAAAGCCAACTTCTCTCTCATGGTCACACCTT
GCAAGAGAGCAGTAGCCATTCATAATAGGTCCATCTAGGGGCTCAGCAACTGTAAGACTCTCCCCCTCTAGGTCTCCCAC
AAAAGAGAAATTTTCAGGAAAACATAGCAATTTTGCCCCTGCTGAAGCTGCTTCCTGGGATAGAAAATATGATATAGAAT
AGTGCAAATATCAGTACCAATCAACAGTAATTATTGAGAACATTTCAGAAGGACAGGTATGTCGCTGACTTCATTTACTC
ATAACAGTGTGCAAAATATGAATGAAATATTATAAAAGATAAAAACTTAAGCAACATCAAGATATATTCCCACAACCGCC
ATAATTCGTCGGAGCTGATAAGGATATTGTTCACATGAATCAGTCCGTATTGGATCATGTGAGAGACTTTACTTTTCCAT
AGCAATTACTGCAATCCAATTCAGACTACCGGCTTGCAGGTAGTTTCATTGCACCAACTCAATGACTAGAGTGGTTGGAG
TTCTCAATTATTGGGAACTCATGCACATATGAAGGAACAATTTTACATTTCAAGAAACTATAGTTCTTAAGTTGAAAATA
TGGCAATGTTCAATGCAGTGTTTTTATCTTCCTTACATGTCATTGTGACATCATAACAAAGTAGCGACAGCACGTCCAGA
GCACAAAACCATTTCTAAGCTTGAAAAGCAAATGTATAGATGGTCCCCAAATCAATTCAGAACATTTTCTGACCCAAAAA
CTGGTACGAATCAACTATGTTAGTTCTGCTACCTAGTTGTCTTCTCAATTCGAAAAAGTACATATTTGTGATTTTGCAAT
GTTGGACGTTCCAATTCTAGATGCCAAGTTCCAAATATCTGCAGTGTTATCAGATAAAAGTTGGATGTAAATGCTTGAGG
AGTTTGTGATGTGTGATAAGAACTCGGGTCTTTCCTCCATGTTCTTCTGCTCCTCCTCCTGCCATTGGTTTTCCCCTTCT
TCTTTTTTCCAGCCTGAACTCAAATAAATAACCAGCCTTTTTCTGGACAATCCATGGCAAAATCAGATTTCATTTTCTTT
TCTAGATTTCTTCTATTCGAAGAAAGAAGGGAGAAAGTCTGtTTTTTTTCTTTTCAAATAGATGACCCCAAATGATTTGA
GATTGAAGCAGACTTAATAGATTAATGAACATATGCGATTCGTGAAGCGTGAGTTACTCTGGCAGGAAAAAGTTGCTCCT
ACAACATCACTAGCTTATAATAATCAAACAAAATCGAAAGTCGACCATCTTTAACCAACATTGCCAAATCATTTTGCTCC
ATAATCTAATTCTAACAACTTTTGCAACTTTAGATATAAGTAATCCAAAAATCATCACCAAATTAAGCCCCTACAAATCC
AGCTCCACAAAAATCATTTCACAAATCCTAAGATCAAACAAGTCGCTTCATGAAATAATTTCTCTAGAATATCACTATCC
TTATGAGAATGAAGTAAGACAGCAAGTCAACCATATTGAACAACATCCCCAAACCATTTTCCTCTATGAACTACTTCTAA
CAAACTTGATCAACAACAAAACAAAACCTTCCCCGAGTTCGAATATAAATCAAACTGAAAATTAGCTCCAAGTTAAGCTC
CTACAAAGCCAGCTTCACAAAATTGTTTCGCGAATCCTAACATCGAATACATCTCTTCATGAAATAATTGCTCTAGAATA
TCAATAGCCTTGTGAGAATGAAGTAAGACAGCAAGTCAACCATGTTGACCAACATCTCCAAATCATTTCCTCTATTAGCT
ACTTCAACAAACTTGATCATTAAAACTAAACCTTCCCTGAGTATGAATATAAATCAAACTGAAAATTACCTAAAATTTTT
AGCTCCTCTAAATCCAGCTTCACAAACCGTTTTTCAAATTTAATAATGGATCATCTATTCATGATAACTGTAAATAATCC
AAAATATCTGTACTTTTTAGCTAACTATCAATGTACACGCAACATGTGTATATCAAAATTACAAAGTACAATATGGACAT
CGGAGCTACCTTAACGAGGCGAGAGCAAGTAGCGAAATTAACGCCGAGGTTATTGACGGAGGTCATCTGAGCGGCGGCGA
TTCTGACGGAGTTGGCCATAGCTATGGATTTTCCGGCGCCGGTGGAAGCAGAAACCACGGCGAACTTATAAGGGAAGCTC
AATTGTGCATTCAGACAAAATTTCATCACAATGTGAACTTTGGAAAAAATTCATCACATTAGTACCATAAAGATTTATTT
CATGTTTCTTTAGTACCAAATGTATTTTATTTTTCATCTTAGTCCTAAAAAGAATTAGATGTATTTAGTAAACTCGTAAA
AATATATTTAGTCAAATTTTTCACGTTTGAATGATTGAATTCACTTGTTTATATTCCTAAAGATAGAAAAGATCTCTAGA
AATTATTTCCGATTCACTACCCTCTATAGTCACAATTACTGTGGTAAAAAAATATTTATCTAGTCAAAAAAATATGCTTA
ACACAACCTATAGTATAATGACGCAAAGGCCCATATTCTCTCTTTTGCGGATATGTAATCCCTCTCGACTATGGTATGAA
AAATGAGAGATGTAGATTTTGTTTTAGATGAGTGGCCATACAATGATCGTCAGGAGATATGGGTCCAAATGATTTACCAA
AAGTAAATTGTTATGCAATCGTTAAATTTTTTTCTTTTACGCGAATATCTATCAAATCAGATCACATGTTTTGAAGTATG
TTGTTATATCATATCAATGTATTCAAGTTTTCTTTTTTCAATGATTCCGCTCGTGTCAATTACTCATTTCCCTATTTTAG
ATCGTTTTAAATTTCACGAGGCTTTCTCTCATAATATGAAAATCCTCACTATTGCATCCTATAAGAGTATGAATCATATC
CCAATCCAATGCAGTTATTCATCCTTTCAGACCAAAATACACACCGTCTTGATAAGTTATTGTCTCACCAACTAACTAAT
CACACACGAGCCCCTCCTTGCGAGATTTCTCCTTTTGCTCCTCAACCCATAGGATATTAAGCAATATCAAGAACAAGTTC
TTATGCATTACTCAATCATTTGTAAATCaAAAAAAAAAATTCGTTATATTCATTAAATACAATTTTATTTTATGCTAACT
TTGGAATACCAATTTTTCTTTTTCTTTTATGATTACTTGTAAATTGAAAAAATTAATATTTTAAATTTCTTATATATAAA
AATAAAAACAAAATTTATAATGGACTATAAAATCAAATCTCCTAAAAATAGATGGTGGAGTATGCAACAACAAAAGAACT
AGTGTACCAAAAATAAAGAAAACAAAAAGAATGAACAAAAACAAGAAGAAAGAGAAGaAAAAAAACTGTTCTTTATCATC
TTCCTCTTCCCAAAACATCTCAATTATCACTGAGAAGCGTAAGAGAAGACAATCGGAAAAGCAGAAGCAGAGAAGAAGCG
TTTTTTGTTGTACAGAGAGATGTTGTTTCAAGTAGGAGGACAAGGGACTCGTCCTACTTTCTTTGAAATGGCTGCTGCAC
AACAGTTACCTTCTAGTCTTAGAGCTGCTTTAACTTATTCCCTTGGTGTAAGTTGCTCTCTTTACTCATTTACCCAAATG
GGTTTTCTAATTTCATATCAATTTATCCACTGTTTAAGTATTTTGTaAAAAAAAAAATTGGGGTAGGGGAAATTGGGGGA
GTGGATTGTACTGTGGTGAATCGAACCCTTACCGAGCCAATCAACTGAGATACTATGATTCCCATTTGTATTTATGATAA
AAAGACAAAACACTATAGGTGATTTTTTCCTATTTGTTCTAGCCTTGGTGTGGATGGAGTTACCTGTTACATGTTGTTGG
TTGGAGGTGACAGGTATCACGTGGAGTACTTTGGCGAATCAGGCATTTGCTTCTATTTCGTTTTCGATTATTATTTTTGA
TCCTACAATGGGAGAACCTAAAAAGCTTCTCTTTTTTCTCTGTCCTGTGGTTTGATACCGTCTAGCATTAGTTTATATGT
GTGCAAGCTAGGCAGAAACCATGGTTATAAAAATAAATAAATTAGTATTGGGATGAAATGGGTCCAAGTGGGGTGTAATG
GGTATTGAGGATTTGTATGGTGGAATTCAACTAGTTTAGGATTGAGGGGTGGTTGTTTCTTACAATACAATTATTAGTAT
TGCAATGAATGAGTCGTGATTAATAATGAGGATTTAGCATAATTCAACTAGTTTGAGATCGAGGCATAGTTATTACGATT
GTAGCTGTGCAGCTGTATTTAGTAGATTTGTCTTAAAAGATGATATATTAGTATTAGAGCGAAACGGATCAAAGTGGAAA
ATAATGGGTATCGAGGATTTGTATAGTGGACTAGTTTGGAATTGTGGGGTGGATTTGATTATTGTTTTAGCTGTACTTAT
TAGAAGTGTCTTAAACGACAGATTATTAGTATAAACAACAACATACCCACTGTAATCCCACAAGTGGGGTCAGGTAGGGT
AGGATATAAGCAGACCATAACCCTACCTTTGTGGTATAGGGAAGTTGTTCCTGAGTTCAAATTAGTATAAACATAAATTA
TTAGTATTAGAAAGAAACGGGTAATGAGATATTGATGATTAATATAATGGAATTCAACTATTTGGAATTGAGGGGTGGAT
TTTATTGTTGTTGTGTAGCTGTGCTTATTAGATGTGTCATAAAATACAATTATTAACATTGAAATGAAGTGGGTCAAAAT
GGAGGGTAACTAATATTGAGGATCTACGGTAATTCAACTGGTTTGAAAACGAAGTATAGTTGTTATAATTGTTGTAGAGT
TGTACTTAATAGATATATCTTAAAAGACAAATTACTAGTATTGGAATGAAACAACACACAATGGATATAGAGCATTTATA
TTTTGGACTCCAATTAGTTTGGAAATGAGGCGTCATTGTTGTTTGTTGCTGTTGTTATGGTTTTACTGTAGTTATGTGAT
GTGTGATGGCTAGTGTTAATCACTGCTTGCTTGCTTGCAGGTTTTAGCTTTAAGAAGACCTTTCATCCACAAAATTCTAG
ATTATGAGGATGAGTGCTTTGCTTTGCTTACGCTAGTTCTTGAAACACATAGCTTACGAACTACAGGTGCTTATTTATCT
TTTCAAATACTCCTTCATACCATAAAGAATGACTGGTTGCTGTATGCGACTCAAATGATCCAAGTTTAGGCAGTACTCAG
ATGTTGTTCTGAATATTTTCTTTTTCTAACATAATGATTAGTAATGTACAAACTGTATAAAAATACTGAAGTCACATTTT
TCATGTTTGAACTTATTTTTGAAATGCATAAAATGACTGTAGTTTTTGACTCTTCCAAAGAGTAATGCTGAGTATCTGTT
ATTGGGTCTACGACTAGTATTTTCTTTTTCATCCATTCATGTGTGATTTCTCTGGTACTATTGCAGTTTCTGGTTAAAGG
TTGAGCTAATTATTTGCTTTAGTTTTAGCAAATTCATTCCtTTTTTACTTTTTCTCAGATGGGTCTTTTGCTGAGTCTTT
ATATGGCCTGCGAAGAAGGGCAGTTAAGATAAAAGTTAAGGGTGATAACAAAGGTCAAGACGCCAAAGAAGAAATTAATC
ACACTGGGTTGGAGAAGCGCCAAAAAGTTCTTTCAGTTGTGTTTCTGGTAATCTCTTAACACTTGAATACTCACTTATTG
ATCCCCAGGGGATTAAACTGTTATACTTTCTATTGGCATATACATATCTGACAGGACCGAAAGATTCTTGGGAAACATAG
GATCCAAAAGTAAACATACCGGATGACTAAAACATATTCCTAACTAGTTTTTATTACCTAAATAGATTTTTCCCTCCACT
ATTCCCTATCTTTCGATAGGTCTGCATTGGATTCCAAAGGTTTGAGGATTTTTAGAAACAACTTCTTCCCATGTGATTTT
AGGCCACCTCTTCCCTTTTAACACCTTCATTCACTATGGTTCCACACCTACGGACTTGCATTTCTGGAGGTTGACGTCCG
GACATGAGCAAACCATATCAAGTGACCTTCTCTCATTTTATCTTTGATGTGTGCTACTTGAACTTTCTGCCAAATGTTGT
CATTTTTAATCTTATCTAATCTTGTATTGACAGCACATCTATCATATGGTAACACTCATCTTGTCAATATGTTGGACCTG
TATACTTAGACTTTTCCACACCTCCCAGCCTTGTAAACCTTCTAAGATTGAAATCCTAGAATGAATTTTCCCTACTCCCT
GCATATTTCTGTAAGTTTTTCAGTAGAACATTGAAGATGTTTCTAAATGTTGCATAGAGGATTTCTGACAGGTTTGATTT
TTGTTATAAAATACAGTTGTTACTTGTTACCTTCGTTGCATAGAAGATTGTCCCTTTGCCATCTGTCGCAGAAGCTTACT
GTACTCCCATCTTCGGGAACATATAATATAATGGAATAAAAAACCTGGAGTTGTTAGTGGGAATCGGAAGTCATCTGGCT
TCCTTCTTGATCTTCTAATTGTTTCCATGAGTAAGGCTACATAGCATCTAGTATATGTGTAAAGCTGCGACTTCAAAAAT
GATTGCTTGAATCAAGTTTTGCTGTTAAGTTGTACTGCTTTTGCTAAATGCAATGACATAATGTTGATGTGCTTCTTTAG
GTTATATTGCCATATCTCAGATCAAAATTGCATTCAATCTACAATAAAGAAAGAGAGGCTGCTCTTCAAGCTAGTTTATG
GGGCACTGAGGATGAGAGATTTGGTGACACTGATTATTTTGATGGAGGTGGAAACTCCATAGTTTCAACAAGCAGTTCAG
ATACAGAAGAATCAGTTAGAGATCGTTTGAGAAAGAAAATCCGTAAGATCGTAGCTGTTTGCTACCCATGGATACATGCT
GGAAATGAAGGTATATATAGAGTAGTTTCTGACTTGTGATTATGACTATGCTCCTGTTTTTTGTGTGTTCTGTTCATTCT
GTTTCACTATTTGAAATGAGATGAAGTAGGTAATCCTGTTCATTCTAGTCATGTATTAATCTCTCATGCCACCTCTAAAT
GGCCTTACCACCTGTCAAATGTCAGGACGACCCAAACCTTCAAGGTGAAACCAGAGCAATTTCATCTGAAAATGTTGTCT
CCCCTTTATCTGTTTGAGTTCTCAGTCCTGTATAAAGTAATTTCTCATTAAAATACGTACACATTATTTGCGAAGCTGTC
CTCTTTAGTGAAGATTTTAAGCAGGTCTTGATGTGATCGTTCACCTTCTTGTGTATTTTTCCTGCAGGTTTATCATTTGC
TTACCAGCTACTGTATTTGCTGGATGCTACTGGATTTTACTCTCTAGGACTCCATGCTCTTGGCATTCATGTCTGTCGGG
CTACAGGACAGGAGCTGGTATGTCTGCAGACAGTTTCATGTTAGTATCTGTCTAGGTCTGAAAGGTGTTATTAGTTGGTA
TCAGAAGTACGAAGCCTTTGGAGAAATTGTAATGCCTGGACTATTAAAAAATACATGTAAGGTACCAGTGAATCAGAATA
AATTGCAAGAACTTTTAGGTACCCTAGCATGAAACTTTGAAAGATTAATGAACTAATGGTACAATGTTAGTTGACTCAAT
ACGTTGGTGCCTAATTTTATTGTGTCTGACCATCTAAATGTGTTACAAGCGATGTTAAATCTTTGTATCTGAATAATCAA
TTGGATAATGTAATTTTCTGATGCGTTAAAGTTCCTTTCAGAAACTTGAACATTGTGGATAATTCAGTTGAGAACTTCAG
TTCTTTTCTGGTTTGATTATGATTCTCATGCTTACCTTATAAAAGaAAAAAGTACTCTTGAGGAAGCAATGCTTTAAGGC
ACACCCTTCATATTACCTTGAATCACTGGATATAAGTTTCAATCTAAGTCTTTATTTAAAAGTTTCAATTTAGATTTGTA
TCTATCTCTCTTAACCAGTTGAACTTATTTATTGGGTAATTCCTCTTTTATAAATTTTTGTTATTTATGATTTTCCTTTA
TGTGATGTCAAGGTAGATGGATACTTCTTCTAGGATTTCTAAAATAAGAAGCCGTGAACGAGAGAGACTTCGTGGCCCCC
CTTGGCTAAAGGTCTGTGTTCATCCTGTAAATCTCTTTTCTGTATTTCTATTCTTATCCTCTTCCTTTTTATTTTCTTTT
TTTTGGGGGGAGGGGAAGGTATTTGGAGCAGCATGTTATGTTATGTGTATCCCTTTTTTGCTTTTCTTTTTTGACATTAA
TTTTACTTCTTAGTTGAGGTCCCCGGTACTTGTTAAAAAAAAATGGAGGTGCACTGTCTCTGTAGCCAATATTCTGATCT
TTATTCTTTGAATCCATTAACATTTCAGACAGTACAAAGTGCTTTACTAAGTTGTGCATATGGAGTTCTTGACTATGCTC
AAACTGGCCTAATAGCGGCAGTGTTTTTCTTTAAAGTAAGTGTTGTTTAGCTCAAGTTTTGCTGCTTTTCTGAATTGTTC
CCTAGAGATTATTTTTCTTCTCCAGTTTTGTTGTGCTCATGTATCGATGCTATGATTATATTTCCTTTTCTGTTTTCAAT
GTACTCAGATGATGGAGTGGTGGTACCAGTCAGCAGAAGAAAGGATGTCAGCTCCGACTGTTTATCCACCCCCACCTCCT
CCTCCACCTCCAAAGGTGAGTACATTTCCATTTGGGATGAAAATAGTCTTGCAATTCGCTGTTTTGAATATGTCCCATTT
TTATTTGTTCATGGTTCTTATTGGGTGAGAAAATACATTTGGTACTTTTTTTTTATGACAAGGGAAACCCGCAACTGCTA
CCCTTTGGGTGCGCACAGGGTAAAACCCCTGCTCCTATGCAATAGCTCACAAACCACATAGGAGAGGTAACCCGCACTAG
GCAAGCCCGGTGCGACAAGCTCGACCCAAAAGGCAAACCCCTTGCTTTTGCTGGCAAGGGGTTTCGAACTTGAGACCTCC
AACATGGAAGTCCCAAGCCCAAACCACTGGGCCACCCCGAAGGGTGAAAATACATTTGGTACTTGGTTGCAAATAGATGT
TTAGCTCTGAAAAGTGTCATCTGATACATGTTTTTTTGCCTTTTTCCATTCAACCATAATTCTGAAACTTTAATCTGTGG
TCACTCATCTCCGACTTGTCATTTATGCCAATCCATTTAAGCAGTTAACAGGAGCTGGAGTCAAGGATCTAATATGAATA
TGAGTTATGTGTTACGATATATTGTGCATTCTGTATGGGAGAGCATTACTGTGCCAATATTAAATGATTGGACTTGGCCA
ATAAAGTTTCATATCTAATATAAAAACTCTCTTGCTTTGGCATTGTTAATATAGTTTGTAGAAATTAATACCAGTATCTG
AGCCAATTACCAATTGGAAGCAGGCAAGATGGTGACAAATCAAAATTTGTCTAAATCCTCAACTAGCAAATTAGTGTTAG
CCTCCTTTGGAAAGTAACAACTTTTACAAACTATTTCCTGTCTTGGTGAAATGTGGATCTGGAGAAAGTTCTTTCCGTTT
TGGTCTTAAACTAGTTTCATTATGCATAGATGAAGTAGTTTTTTCTTGCATTCCTGCTTAAATGCTTATGTATAATGTTT
TTCATTTAAGCAGGTTGCGAAAGAGGGAATTCCACTACCTACAGACAGAACACTGTGTCCTTTGTGCTCACAAAAGCGTG
CAAATCCCTCAGTGGTGGCAGTTTCAGGATTAGTCTTCTGCTATTCCTGCGTTTTCCGATATGTCTCTCAGGTGAAATTC
CAGAATCAGTTGATAGAATTCGTCTGGGAAACTAAATCATAATCTCTATGTTAATTTGGTTTCTTTATAGTTAATATTGC
AATGATTTCTTTCCCTGCTAATTGCAAACTGGAAAAAACTGCAAGGACTATGGATTTAATTTTATGTTATATGTTCAGAT
TGTATCATGGTCGAGGAGCTATTCCCATGACAGCGGGCATGACTACATACTACTTTTCCTTTTTGCTAGCTTTTAGTAGA
ATCGGGGAACTGATTCGTCTAGACTTATTCTTGATTCCTTCTCTTTTCTTACACGAATTCAACTTATATATACTAGCATG
AAGTAATTGTTACGCTATCAATGTACTTTAACTCGTTGTAGCAGGTTATGTGCCTTATTTTCTAGGTCTCTAATTCCACT
TATTATGGATGGTTATCTGATTCTTTTACACTGTCAATTCATGCTCTATTTTCTTTCTCTGCAGTATAAGCGATGCCCTG
TGACATTGATGCCTGCAACTGTGGATCATATCAGAAGACTATTTCATGATGTTTAATTTTAACTTCTGCCCAGGATCAGA
AGGGATGAATAATATAGGAAAATATGCTCTAAATTGAGATTATAAGTGACACATTTTTTACCTAGGCCCAAATCATGGCA
TTAGTTGAGTGTATTCTACTTTTGCACAATTGTTGTAGTTCAAACTTTAGAATTCAAATAATCACaAAAAAATAATTTAT
TCGCATCTGGTGTTTACACTAAATTACTGTTCCTCGTTCTCGTTGGCCCTTGTATGGCATGAAGTATTTTACTGATGGAA
CCGTAGCTCGACTCAGTTTGAGTTGAAATTCGAGTAGTATGTGCCTTTCAGTTAAGTATATTTCTCTTGTATTTAGGTAC
ATTCTAGTTCTATTGACTAGACTTATACCAAATGCTATTTAGTTTATCTTTTCTTACTTCCCTTTAAAGCTTTTTATACG
TAGTCTCTCCGTGAATGAGAAAGGTCATGGGAAAAAACATGTTTTCTCTCTGCGAGATCTGAAAGTGGAGAATGCATAGC
AATTTATGAGTACATAGGATTAAACATTACACAATTTTCCCTTGGTAATAGGCAACAAAAGACTTTTAAGACTTGTTGGA
TGGAGTGTGTAAAGTAATTAAGCTCTTTTTACCTTCATGAAGTGGAAAATATTATCATGAGTCGTAGTCTTAGTTCGGAG
GAGAATTGACCATTCAATCTTGTGATCCAATCGAGATCGAAATTGGAAAAAGAGATGCAAATGGAGAGGAATAATCAACC
GATGAGAGAACATGAAACTATTTTGTTTCAATAGAGGTACGAGAAATGGTTGGGGGCAATGAAGTAAGTGAAGTGGTTGG
TTTTGGCGAGTTGTTTCAACCATTACTGGATGTGATTTCAAGAGCCAAACGAGAATGAATACCACACACAAAAAAAAAAA
GTCTATACTGTTATCATGCATTACATGACTTGCACTTTTTAATCTTTTCAAAACTACTTGATAGTAATATTCTCATATTA
TCTCTATTGACAATTTGACATGATTTATTGTACTTTACTTGATATAAAAGATGATTCTTTTATCTTTTATACAAGGAGAA
AGTAAATGAAAAGGCATGTGAAATAAATGTTGATATTATATATATTTGACTTGTGTGGTAATAGTCTTTTTAATTGTGTG
TTCATTTAAACGTCATCACAAAATCAAAAAAATATATGGCTTAATGATTAACGAAATGGATAGAAAGTAATGAAATACAT
ACGTCAACACGTCTGCATACACTTTATAATCTTCAAATTATACCATGTGACTACACTATAAATATGTTATTAATATTGTG
ATAAATTAATCGAGGTACGGATAAATTGATTTAAAAAGAGTAATAGTAGAGAGTAATGACAATAGACAAGTGAACTACCC
CTTACCCCTACCCCCAATATAAACCCTCAAAACCCTCTAAACAATCCCACAGCTCTCAAAAAACTCCATCAATGGCCTCC
AAAATCACCAAATCCATCTCTAGAACCCTCTACACTTATCGTTTATCTCCTCGTTTCCTCTCCTCCGCTTCATCGCCGTC
GATTACTCAACCGCCGCCACTTCCTGCCGTCGGATCTTCACCTCAGCCGTCATTTCTGCTTTCACACTCCCTTCTACCTA
CTAACCCTAATGGCCTAAAGCCGTTTAGCCTCAATACGGTACGGTTCCGAGTGAACCGGTCCGGTAGCTCACCTTACACT
CCAGGAACCGGCGACCGAGCTCCGACTGAGATGGCACCACTGTTTCCGGGATGCGATTACGAGCACTGGCTCATTGTTAT
GGATAAGCCTGGTGGAGAAGGAGCTCATAAACAGCAAATGATTGATTGTTATGTCCAAACCCTTGCTAAAGTCCTCGGGA
GGTGATAAAAACATTATCTTTTTAGTTaAAAAAAATTATTTGACAGCTTCTCAAATGGATACTCCATCGTGTTCATGTTC
ATAACCAATTATCtTTTTTAGTTGAGTATGTTAACAAACTTGGTTGACTTTCAGATAGTGTTAGTGTTGGTTTTCTTGTA
TGGGGAGAGTAAAGTGTGCCTAGATGGACTCATATGTGTTATTCTGTTCTTGTGATGCAGGAGTTATTGAGGATTTATAT
AACCTACCCTGACTAGTTTAGGATTAATGCGGAATAGTAGTAGCAGCAGTATACTTATTCATGTAGTCTCTTTTGCATGT
GTAGTGAAGAGGAAGCAAAAAAGAAGATTTACAATGTCTCATGTGAGAGGTACTTTGGTTTCGGGTGTGAAGTTGATGAA
GAGACTGCTAATAAAATGGAAGGTCTGTTGAAAATGCTTTGCTATCATTATTTTTCTTGCAATAGCCATCAGTTCATATT
AAAGAATTGACTTGGAATGTTTGCTGCAATAGGTTTGCCAGGTGTTCTGTTTGTGCTGCCCGATTCCTATGTTGATCCTG
AATACAAGGATTATGGAGGTAAACATTCTTTTAACAATTGCTTGCTCTTTGTTTGGCAGTAGATTCAAGTTCCGTAAGGT
ATTAGGAGTATGACCCAATAACTAGAATCAAATAATGCATAAAAGAAGTCTACTCTTGCTAAAAGTTTCTTTAAATTGTC
GCCTTTATCATTTATGCGTAACTCTGTCCAAAAAATAATCCAACCCTTAATTTGAATTGTTAACTCTATGGTTTGTCTCA
CCAATATGAACATTCAGAGGCAACAAAACTTAGATCAATGTTGGGTTCTTTGAAGAATATAGGAGTAGTATCTGGGGTTT
CTTTTACATAATGAAGGTATCTTAGCAAGGTCAAAGAAGATCTTGGAGGGGGCATTGTGTGTAGAAAGACTAGAAGAACA
AACTTTTGATTGGTAGGCTCTATGAGTTGCTTGGAGATATAGTCAGAATAATTGGTAGCGGAGAGAAATTTTTTAAGATG
TCTACTAAGTCAAAATATAAAGAAATGTAATATTTTGAAGATTTCAGTACTTAAATATATAATTGTTTTTCGTAGAAAGT
TGTCAATAATTTGGTGATAGCCCAAAGCAGGAATAGGTCTAGTGAATTAGGAGAGGATATATTATCGATGGGTAAAGGGT
TGGTACATTGAGCATGAGGTTTCTAATCATATTCAGCAGTAAGTGCACTATCATGCAAGGTTTTTTAAATATGTGAATTC
ACAATGCTGTCGCATCTGCCTTAGCATACTCATCCACTTTGTATTTTGTAGAACATGCCTTAAGAAGGATGGATTTATCG
GGTGGCTAGGAGGGAATATAGCCCCCCATTTCATAAGGGATATTGATTGTTGCCAAGATACCTTATGTCCTTATCTTTAA
CCCATTCACATCTTGCCTCTTATTAGCTTTCCATGCTAAGCCCAAAACAATATCAAATTTTGCTCTAAACCGGTACAAAT
CATGTGTGTGTTACCATGTGCCTGTTTCTCTTGACTTTTCAGAAGAGGTTCTTTGTTTCCTACTAATGAACTGATAGTAT
ATGCTTACCTAGAAGTGTTCTGATTTTGAAGCTTCTAAATTTTATGGATGCTTCCCTGTAATCGTTGCTTTAAGGGTGTG
GTTTTTCTTACTTTGATGAACTCATAACATAATGAGTTCGATCAGGAATTTCTATCTGAAAAGAATGCTGTGTTGGATTG
AGGCGAAGTTGTTATCCTTGTATTGTATTTTAAGTTCACTCTCAGTCTGTGAGTTAAATGGTTTCTTCAAGATCTCCTCT
TACAATTGCGAAAAACACAGATTGTCTTACTGGAAAATAGCAAGTCCCCCCTCCCCCACAAGAAAAAATGAACCAGGCCA
AATTGGTTCATCAGAGAAATTGTTACGTCTGTGACATGGCCCTCCTGATTTTGTCTTGTTACATTATTATTATTCATTTG
GCTTAAGGGTTTAGATTCATGTTGGTAAATACTAGTTTTAACCCTTTATTAGCTCTTACTCCAATAACTTCGATGACTGA
TGCGTATGATTTTGCCATGACAATGATCTTATACTATCCTTGCAGCTGAACTTTTTGTCAATGGGGAGATAGTTCAAAGA
TCACCTGAACGACAGAGGAGAGTAGAGCCTGTCCCTCAGCGTAACGACAGAATAAGACCCAATAGATACAACAGGCGCAG
AGATAACATGCGATGAATTATATCAACGTAAGGAAGATTCAGTGGGTTTGACTCGTATTGCACGGGTGTGTGGAAATTCA
TGTGTTAGAATCTTGATACTTTTGTTTCCAAGTCGGAACATGTCTTTAATCAAACTATGTGCCTGGAGTTGCTTTATTTC
TCATTTCAAACTAGTAGTCCTTCATCTTCTAAGTTATGAAGACTTGTCTTAAAATTTCCCAGATGTATATACTACTATGA
GATAATTTTTAAAATCTAGTACGATTGTCTGTGCTAATATGACATTTTGTCAGTGAAACCTTTCAGTCCAAAGGCTCTGC
ATTTTGTGACCAACGACTTGGTATAACTCCATTTTTAACTAGTTATTGTGCGGTTCATAAGCATAGTGTGGAGTTATCGC
CAAATTGAAACGGCAAGGGCATTCTTTGTGTATTAACTGGCCCAAGGTGAAAGTGGAGTTACTATGTTAGTTAATTATTT
ACGCAATTGCTGAGTCTAAGTTTGAAAGATCATAGGAAAGTTGTTTTCGTGTGACCTATTGCCCATGGGTTCATGTTCCT
ATTAGGGTAGGATGTCTACGTCACATTTTTTGGAGTGTGGTTCTTCCCAGAATCTTGCGTGAATGAAGAAGACTTTGTGC
ACCGGGCTGGTCGAGACAATTCCAAGTAGGAGTCACTGGAAGAAATGTACAGAAGCATTTTAGCAGAACACGAGCAATAT
GTCAAATAAGGTCGAACAGAAATGTAGTTTTGATTGTTTGAAGCACCTAACATGTCTTAGCTGTACGTGAAGGATGGTAC
CAATATTAATGTAAATATGAACTTTTGCGTTAAAGGGGATTCAAGATTTAGACGTTGTGCGTTATAAATTGAAAATGTCA
GTCCCTTTCCTTTCTCTAATCCAATTGAAAATGTCAGTCCCTTTCCTTTCTCTAATCCACCGCCTTCTTTGCTTTGTTCC
AAATAAGAGTTTCAAGGCAAAGTGGTTTGTTGCCTACTTTACCTACTTGATGACTTTCTCCATTCCAATCACTTCTTTGC
TTTGTTCCAATAGAGTCCCAAGGCAAAGTGGTTTATATGCCTACTTTACCTACTTCACGAAAGGGAATGAATGCCTACTT
TACCTACTTGACAAAAGGGAATGCTTACTTTACCTACTTCACGAAAGGGAACAAATGCCTACTTTACCTACTTGGAGAGT
CTAAAGGCAAAGTGGTTCGTATGCCTACTTCATGAAAGGGAACGAATGCCTACTTTACCTACTTGACAAAAGGGAACGAC
AATGCTGAGACATTACGGGTTTTGAGGACAAGCATATATAGCACTACATATTAGCAAAGCACTTCAAGAATCAAGATCAT
TATAAAAGGaAAAAAGAACTCACAAGCACAGTAGGCTGTTTTAAAATGTAAAGCTCTTTACAAATTGAATCTATTTTTAA
CTGGCCAAGCACAAACTAATCTCCTCTTTCAAAGTCTACAAAGAAAGAAAATCTTTAAAACGATACAACTTGTATGTCAC
TCTCATGGTACTACTACTTCGCTGTCATTCACCCAGGAGTATTTAACCTTGCAAGGATGTCCTTGCTGATTCACACGGGA
TTCCACATGCCCCATGCTACTCGGGTCAGACCATAAGCTAGTGATACTCTCGCCAAGAAATCTCTGACAAAATCCGCCTG
ATGTACTTAGCTGGAAACACTAAGAAGAAAATGATGTTTTGTAAGCTTTCACATTAATTTAAGGTACAACAATGGCAGAA
GATAAATATTCTCTGATACAATAAAGAGGCAAACTCCTAAAGCTTGCCCCCAGGAGCTTTACCTCTTCTTTCTATGGTAA
GTAGGAGAGAAGAAATCCTGTCGCTGTTATTCTTCAACATCCTCACTTGTCTGCTGCCCATTCTCTGGATTTCTAGCGGC
ACTATGCTTTTTATGCTTCTTGTTCCTAGCTTTCTTGGCTTTCATACGGCGTTTTTTCTCATTTGCATCAACCCAAACAT
AATCTGAAGGTATACGGAAAGGGTCAATCTCATCCTGGAAACTGTGGTTTCTACTGTCGCTAGATAGCTCATCACGGTTC
CCTTTCATCCATGAAATCCATGATGTAGAGCCATCAGATTCCTTAGACTTAGCATCTTGGAAATTTGTAGGACTTGAAAG
AGGGGTTGAAAATTCGTCCACTGGTTCGAGCTCTTCAAACTTTGTAAATGTAACAAGAACTCGAATTGTAGGAACAATAG
GGATAGCAACCTGGAGTGCAGTAGACTCTTGTAAGTTATGAGGAAAACTTCATCATACAGTCGCATAAGAATGCAGTTCA
ATTACTATCCATCAAATTCACAAGTATGAATGTCAACTGGATTGAAGGAATAGTTTCCCATCACCAACTATGATACACAC
AATAAGTACGAAAATTGAGATTCTCCGATAGATCTAACAAATCATAATTAGGTTGCTACAAACCAAATTTAACTTCTTAC
AACGACCATCACCTTGAAACTTCTATCCCAAGTTGCACTGGTTATAAGTTTCATGGATAGTCATTAATCACTTAACTTTC
ATTGCACTAAAGTCACCATACCTTTTTTTGACAACTGTGGTCTTAGGACAAACATGCACAACTCAATTAATTTCACGGGG
TATCTGCTGCCTTCCACCAACACAAGTATCACGTAACTTTGTCCACCAAGACTTAGACAAATGGGAAGAAATCATCTAGT
ATTTTTGTCTCCACTAGAATTTCAATCAGAGACCTCATGGTTCTCAACCCACTTCACCACTAGGTCACACCCATGAGTCA
CTGTATTATTTTTTGTAATAAAAAAATGAGTCGACTTCATCTAAGTACCACGAAAGTCACTAAACCATTCTCTGTAACAA
AAAAGTCACTCCACTTTACCTAAGTATCACATAAAGTCATTAGAACTAGGAGGAAACAAACAGACACATTCTATATCATA
CTTGGGCAAAGTTGAATATCTTTTTAGCAACAAAAAAGATAGTTTCTTTCCATGATACTTGGCAAAATTCTTTTGTTACA
AAAAATAGTTTAATGACTTTGGTGCAATAACATAAAAGTTGAGTGGCCATTTGTGAAATTATCCCTAAATTGCATAGTGA
CTTATATATTCTGTTTTTGATATTGCAATGATAATTATTTAAGCTTATAAGATTAAGTCCATATAATAATTTGAAACTTA
CTTTGCCATATAGACGATTTACAAGCCAAGACATTAACTATTTCTGATCCCTATAATAAAATGTTGGATATCTGATGATA
ATATTAATCAACTGACAAATACTTTGAGCATCCACTACACACAATTACAACCATAATAGAGAAATCTTCACTTCCATTAT
TCAGCAAAAAGTCAAACATATCTGGTTTAGCCATTTTTAAGCATCTTATCAGGTCAAGAGTTACAGATTATCAATAGATT
TCCACATTATCAGGCAATACCTTCTTTCTTACAGGTGATAAGTAAAATAGTTCTGTAAAAGCAGCAGCAGAAAACACATA
ATATAATCACAACAAGAGTCAGAAAGAGCTGGTTTTTCAGGCAGAGGCACGAAAAACTCTTAACATGACATATGCTCAGG
ATTATTACCTCGACAAAACTCTTTGCCATTCTACATTAAATTTGAACATAGATCTTTTGGTAGGTTTTGGGAGTTATTAG
GTTGTATTTGCTGCAAGCACAAATGAGAAGCGAGAAACAATGCTATATTAGGTTACAGGAACTTTGTTTTTAAAATAATG
GCAGCTTATGGGAACTTACCTAATAACACATTTCCATCACATCAGGAAAACTTGACAATTTATAAAGGACAGGTCTCTCT
TAGTAGTTAGTAGTCACTAAACCATGATAAAATATATCTACAGAGTACCACTATCAGATGAAAATGTTGGAAGGTCCGTC
AAATAACTATTGACAATGGCAACATGATCCTCAATTTCCCTGCTAGATTCAACTGTCTCAACTTGGACATCATCATACAC
CCCAGACAGCTGAATCATGTAACTGATTGTCATTCTTTTGAAGTAAATGCATCAGCCATCTGTTGGTTCATGATATGAAT
GTCACTGCATGACTTGGATATCATGAACCCCAGGCACAATTGCATTTATGAGGTGATATAGTAGTATCAATGAAATCTTT
TACTTGATTAAAAACGaACCCCCCCTcCCCAACACACACACACACACCACCTTCGGCATTTAAGTATAAGCCATGTAGAG
AAGGGAAACGACAGAGCAAAACTACTGAAGAAAGCACAAGAACGATGAGAAGAAAAATGGaAAAAGAATAACAAGATAGA
TCCTAGAGAGAGAGAGAGAGTATCAAGTACCTTGACAGGAAATGTGCCAGGAGGTAATTTCGTAGTTAAAAGCTCCCTTA
ATCTTCTGACAGCTTTAACCTTGTTGGCTAGAATGTCAAGCAATGGCAATAGTTCTTCTGTTTTCAGTGGGAAGTCTGGC
GTCAACCACAAAACAGGTCTTAATCCTTTTTTATACTCACTTTCGGTCTTAGGCTCACCTATGGTTCCTTTCTTCTTTTT
CTTCTTGCTGCTCTTATCTTTGCTCCTTTTACCATCCCCAGAATCCTCCCGAGGAACTTCAGATGATGATGCATGATTGT
CATTTGGTCTCAGCTTGCTATCCTCTGGGGCCAGCTTTGAGAACTTCTTTACAAGCTTTGAGTCCTCTGAATCATCACTA
GTGTCTTTAGGGCCTTTTTTGCTCCAACCaAACCAACtTTTCTTCTCCTTTGTAACACCATTGGATTCACAACTCTGAAA
TGAACCTCCATCAGAGTTTCCATGGAAATCGTGAACTTCAGGCTCTTCATACTCACCAGGTCCATCTGAATTGCCCATTC
GAAGTGCAGAATCTAACTGCATTCTTTCTTCAGCTGTTAATGCATCATCATAATCATCATCACCACCATTCACTACTTTC
TCATCATCATTCACTGTAAAGAGCTCCTCATCAGTTATAGCACCAGGAACGCGCCTTGATTTTACGCTGACCATGACATT
AAGCATATCATACACCTTTGCCTTCCAGGTACCAACCATCTCAGACCTCTCCTGTCTCCTCCAATTTAAGTGGGGAATAA
GCTCCGCCTGGGTGACATCAATTCCTGGTCTATACATATTTGTTTGGGACATCAATGCCACTTCACGAGCAACTTCAGCT
TCTGATGGTTGCACACCAGCTCCCTCTAACGCATTTGTAATCTCTTTCTCCTTATGAGCAAGCACAATCAAAGAACCAGG
ACTCAAAGATCTGTTCCCATCTTCTGATGAATACCCTTCTCCAAGAAAGAGGAAAGTTTGATCTGAACGTTGAATGCGGA
ACCCATCAAATCCTGCAAGAGTCATATCTGCACGAAGATTAGAACCCCGTTTCCAAATCCGGTAAGTGTCTGACGGAGCA
ATCCGTCCAATGAATGGTATTACCGAGCTCTCAAAGTGAAAGGTTATCTCCATGTAGAAATCACGAATCCGACCAGCTGA
GGCAACAATCCTAGGAAGTCTGCGGCACCACTTGGCCCAGGCAAGGGGCTGATAATGCCTAGCAATAATCATAGCAATAT
TCTCCTCCTTGGTACACACTGCTTCCTGGAGAGCACTCCACCCATTCTCATTCTGAAGACTCCAATCAGCACCTGCAGCC
ATTAAAATCTCAGCCGAGACAGGATCCCTCATCCGAACAGCAAGGTGCAACGGGGTTTCACGGCCAGGAACATCCCGCCT
ATCAATTACTGCAGAAACAGAATCTGCATTAAGCTCAGCAGCCAGAGACTCCGTCTCAGTGTTCACTTCACCAGCCTTGG
ACAGTTGAGGAAGGTCAGCAACTATTCTTTTCAATGTAGCATAGTCTCGCTTAGCCACAGCCAAATGAGCTGGACTGTGA
ACGTACTTGGACCAATCTTCCATTGGTTTCTCTTCAACTCTACCCTCTTCCTTTCCAAAGTACTAGGAATAAGCTAGAAT
TCACCCATCTATCACCTCAAATCATATATGACTTTCTGTCACTGACCTTCAATTAAATCAGTTTTCTTCTTAAATCTTGC
TCAGAATTAAAAGTAAGGATTACCCAAGATCAAAGAATTGATTTTTTCTTGGATTTTCACTATAGATGTCGGCTTGAGCT
CCCACGTACTTCACCAATTACATCAGTGCAAAATTTGCTGAAACACAAACACCATTATGCCCTGAACTCCAGTATCACTA
AGCTCAAATCTGAAAAAAGGaAAAAAAATAAATTCTTCTCCCTCCCCAAGAAAAACAACAACATACCCAGTATAGTCCTA
CAAAGTGGGGTCCGAGGTGGGTAGAGTGTATACAGCACACCTTACCCGGTTACCCCTACCTCAGGGTAGAGAGATTGTTT
CCCATAAACACTCTACTCAAGAAAAACAGTCCACCCCACGAAAAATAAGATTATTACTATTTCAAACACACATCTAAATT
CTCTTTAACCATAATTTTTCTCAAATCTAAAAAAAACATAACAATAATAGTACACTTTTTATGCAGTTTCTAAGCACAGA
TTCTATTTCCAAAAACTCAATTGACAAAGGGACATTACATACTCATCGATCTAACTCCACTTTACTGCTTCAATCTTTGT
AACACAATTCAACATAAAAATACCCAAATCAATACATACAACCCATAAACACAAAAATACACATAAAACCCACAAACAAA
AACTAAAACTTTACAGCAAACCCAAATTAATACATACAACCTATAAACACAAATTATACACAAAACTCACAAATAAAAAC
CAACACTTTACAGCAAAACCCAAATCAATACATACAACCTATAAACACAAATTATACACAAAACTCACAAATAAAAACCA
ACACTTTACCTCAAAATTTCGATTACAGCAAAAAAGGGGTTTGTGCTGACGGATTTCCAAGATTTATTGAgGGGGTAAAA
GCGGGAtTTTTTTTGTTGTAGAGAGAGAAAGTACAAAAATTTCTACAATTTCTGCCTCAAATAGCAAAAGGGTTTTACTT
TCTCTCTCTAGAAATTGATATGTATGTATAGATTTCTGCAATTTCTGGTTTGCTGCTATACCTTACTGGCTTTTGTGTAC
TGTAGTTTTGCTGTTTCTGTACAACGATTTAACTGTTTGCCCCTCGATTTTGCACTAAATTACGGAATTGCCTTTTGCTA
GTTTCACTGTAAAGCGCGTGGATTACTTTTTGCTGGACCCAGCGTGCCAATGACTCTATGAGGGTATTTTTGGAAGAATA
AATTTAAATAGCCATCGACTCAATCGCTTATaAAAAAAAAATATCGACGAATGTATAATAAATAAACAAGATATGATATT
CAATATATAATGTGTGTATATTGATTAAAAATATAAATAATGAGTTTATACCAAACTGTCAAATTTTGTTAAATTCGTAA
TAAATATGTTAATTCTATCTTAAATTCAGTCGAtTTTCTTTTTTTAATAGGTCATGAGTTTGACTCAACGAATTTCTAGA
AAACGAAAAGTGATCTTATTTTTACTGGGTCCGATAAAGATTAAAAATCTTGAGCGAATTAGAGAGTTTTGTAAGACTCA
TTAAAGAGTAAACACTTATTATTATGATCTTTCCATTTTTAAAACTTGAACATTTAAACTCAAAATCTTATTCTAATTAA
GATTACTTTTAGATAGATAGTGAGAACAATTTCAATTATTATAGCCACATGCTAATGGTCAAATTTTGAATTTTCTTTTA
CCTTATTGAATATAAAAATTCTTTTTTAGTCTAACCTAAATACTGAATCTACTGATTAAGTCATTGGATCCTTTTTAAAG
GAATTATTTAAGAGTAACTAATTTCCAATAATGTCAATGTTTCTCCATTTTGAAAAAATATAATTTAATAAATAAATTAG
GTGAGGCATTAATTAAATAAGTAAACCTTAAGGAGCCAACTAAGCTCTCACATGAATCTAGTCATTAAAGTTGTGTATTT
GGCACATTTATTTATTTATTTGGCAAATTCCAAATGAATATTTTCCTCTCTTTTTACCCCCAACAAATTATAATTAATTA
TACTTGATAAAGTGCTTTCAATGAAAGATAATTATGTATTTAATGCTTGGTTTGAAATTTTTGATTAAGAATGAAGAGAT
ATTATCATCCACTAGAAACGAATTTAGAGAATCAATTACAACTTTATGTGAATCGAGTAACTTTTATTAATCATAACATC
CTAATTATAGTTGTAGTATTATCTTGAGATCACTAAGAAAATCGTAAACTTCAAATCCTAAGCGGTATTTATCATCCACT
AGATAGGGAACTAGAGGGTCAGTAACAACTTCACGTGAATTGAGTAATTTTTACTCATACATTAATTATAATTATATAAT
TAACTTGATGACAATATAAAAACTTAGTAAACTTCAAATTGAGAATCTGACTCTAATTAGTAACCACCATAACCTTCAAC
GGTAATTATAATTATTGTTTAGTGTTATTACTATAACTATATTATTTCGTGGGcCTCAATTTGTGTAACCTAATGTGTTC
GTGTATGATGTTTATCAAAAGGAATAAAAGCTATTCAAGCATGTCATAGTATTTATATATGTGATTATAACTTATAATAG
TATATCATTAAGAAAGTAACAATCATATACAATATTCAGAACGCCAAAGATAAAAACATCAACAACCTAGAATGaAAAAA
AATCATCTAtTTTtTTTTTTTGGTTTCCCACCCGGTGTCCGGAGCCCACATTGGAGGTTCGACTAAATTTGGATCGCGCT
CTGCAGGGCCCATTCAAGGATGGCGCTCCCAACAAGATTTTCTCCATACCCAGGGATCGACTAAATTTCATCTATTTGTT
ATCTTCTCCTCTATCGCTCTATGGGGTCAACATTTTGAAGTTAGCTAGGTTCAATTTCGACTATATCTATATGAAGAAGT
TTAAAATTAAATTATTCTTAAATAAAGATATATCTTTTCATTATTATGATCAAAtTTTTTTTCTCTCTTATCAAGGTGTT
ATAATTTTATAATACAAATAATAACATATTCAGTATAACTCAATAAAGAAAGTTTGAAGTGGATATTGTATGTAGAAAAT
TTGTTTATGATAAACCCTCGACTCATAAAATTATGAATTTATTTTAATGTTTTTTTAGTGTATAAATAATTTGTGCACGT
GTGTTTCACACGTGACATAGTTGGGACAAAATTGATAAATTTTTGGTTGAAAAACCAGTCAAGTTGGTTCTCAAAGGTTA
GTTTGTATTATATTGTGGGCCTTTTTACCCCACAAAAAAAGCTAATGTCTGGTACATTTTGTTCTGGATTTTGTGAGACC
TTATGGGCTTATTTTGAGGCCCATATGTCTGTCAGCTCACTTCTCTTTCCTGGCCCACTTTTGCTTTTTCACGACAGGTA
AATACTTACTTGCACTAGATGTTTATATAGTAAGAATACGTATCATTTAATCGTAGTGAAGGGGTAAACTCTTGTATGCA
TAACACATTTCATTCATTTGTATGATGTAAATATCGAGATGAGTAGGTAAGGCTTTACGCTGCAAAAATACTGGTGATTC
CCTTCCATCTCTCTCACACACACTTAGAGGCAAAGACACATTGAATCAAATAGTGTTATCCGGCACAATTTCGTTAAAAG
AATTTAATTTATATGTATATAAAATAAGTACTCTCAAAGTTTTCTTTTGATGTATGTATATATACCTTAAAATTGACAAT
ACCTACACAAAATCTTGTGTATGTCACAAAAAACACTCACACGAGCCACATAGGTTCAACCGTTCAAGCAACATGGATCA
ATCTACCAATTTACGAATTCAACAGAATGTAGTAGTTTTAGCCAATACATTTGGTTTTTTAAGAAAATCCACTTTAATAT
ATATATATATATATATATATATATTAtT
ACTtAaTATATATATATATATATATATATATATTTAtCTATTCGGAACTCAATCGTTATCCTATCCAAGAATCAAGAATC
CATAAACGTAAAaCTTGTAGTCCACCTCTAATTGTTCAAAGGTGATCAGCTGAACACTTATTTTttGAAAGATtATAcTA
TATATATATATATAtATATATATATAtAaTTTtAAaTtAtATTTTAGtAAAaTTTTTGATTGACAAATAGAGAGGCACAA
AaTAGGACATGCACAGAGAAGCACATGCAATGCTGCTAGGTATGATTGGTCCCCTCTAGCATGTGAAAATGTTCTTAATG
GACAGTGTTGGAAGCTTTTTTAATTGGCACTTTCAAAGTACAAACCGTAACAACTTTAAATATGATCTAAAATATCTTAT
TATTATTATTATTATTATTATTATTATTTTAAATCCTTATCAAGAGAAGGATAAAATAGTCATTTGAAAATGTTACAATT
CATGATATTAAGTGTCAACCAAACTCTCTTAAATTCGTTAGGGGGATATTGAGTTTATTAGTATTATAGGAAACTTTATT
TGTTGATGAAGCAAACCCACTTAAATTCATTATCTTTTGAACTAAAGAATTATCGAAGAAGGTTTGCGCATGTTTTAACC
TTTACAAATCTCACTTGTGAAATTGCACAAAAAGTATGTTGTTGGGACATTGGATTTCCGATGATCTATTGGAAACAACC
CTTCTATCCCGCAAAGGTAACATTAAGGTCTCCCTACATTTTGTCCTCTCTAAACCTCACTTGTGAAATAATACTAAACA
TGTTATTGGGAAATTGAATTTATCAGCATTATTACATTATAGGTAATTTTATTTGTTGGTTAAGTGATTAATAATAACTT
CGATCATCCTCCGATGGTGATCTCTCCTGTCAATTTCCCCCTTTGCCTATCCTTAAAGACCATAGGAACAATGGCTACTT
TCAAAGAAAAAATAAGGCAAGAATTACACCTTTTAGACTATTGTATTGTCCAAACTAGAACACATATACTGTATATTTCA
CTATATGGACATATTTCATTCAATGTTTAAAACTGTTTTCATCATACTAATCCTTAAGTTCAAGGTTAAACCTAAACCTA
AAACTTTCATCTTAATCCGAACTTGAGACTGACAATGTAAAACTCAGTTCATTCTTGCTCAACCAAATTCAAGGGATAAT
GAATGGTGATACTAGAACAAGTTTATTACTTGTGACTAATAAATCAACAGAGTGCCAATTGACAGGAAAATTACCATACT
TGGCTTCAACATCCAAGTGGCAGGACAAAGAAATAGAGAAGAATATCCTGCAGTCCATAACAAAACTATCAAAGATTCAC
AGAACACAAAAGGCATATAACATGGCACATTGGCACTCACTACACTAAACCTCATCTAGACAAAAACGTATCTGAAACCG
CTGAAAATTGGAACAACAACAAATAATTAATAACATTGATTTGTTACAGCAAAAGAGAAAACAAAATGTGAAAGTTCTGA
ATTACCAGAGGGTACATTATCGTCAATTGCTCATGTGCCAAGCCCTTGATAATTCATGTTGGCAGTTTTCAAACTAGCAT
GGACAGATACTTCGAGAGAGCGTGCTCTGTGTAGACCAAACAAAATTTCCTCTGTGGCTATCTCAAAAGATCTCCAAGAG
CAGCTTATCCCACATTCATTTCTGTGCAAAATTCACTTTTGCGGCTCAAAATTCAGCTTCAGATGAAGTTCGTTGCAGGC
ACTTTGCTGGAAACTAGTACAGATTTAAAAAACAGGAGTTCAGCCTTCTGGTATAGCAATACCCACATTATAGCCAGGGC
CTTCCAACTCACATATTAAATAAATGTAATAGAAGTGATCAAAATTGTAGAGGACACAGTAATAATAGGTGGCCAAATTA
GCTATGCTAAAATGAACACACACACACACACCGAGATATATACTTGTATTGCAACTGAAAATGAGATGAGAATGTATCTC
CTATCACTTGGCTACGATATAATCTCTAATAAAAAGGGATTCTGCATTCACCTGGGTGGTCAATAATTTTGTTATGAATT
CAGTTCCAGCTAGCATTCAATATTTTATTTTATTTTGATAACCGAGAAATCCGTCTGTGACCCACCCCTTGGACCAATCA
CAGCCTTCTAAACTCGGTGGATAATGGGCCCGCCCCGCTACCCTTCTCCACTTAAATACCGGGCTTCGCTTTGCATGGTG
TGGGGCTTGAACCTGCGACCTAAGCCACAAATCCTCCACCTTTTGCCACTTGATGCTCAAAATATGTATTTTCCTCATCT
TTTCAATTATTTTAGAAGGAATAGTGTCATGACATTAAAGTAAATTATACAGTAAAAAAATACTTTATGGTTCAGCGATG
GTTAGTATCATCCAAAATGGAGCCACCCCAGGTGTTTATAAGTTTAGTCGAGTACTAGACCTTCTAGCAGCTTCATAATA
TTAAAGAGTGGATATTTGAGTTAAAAAACCCAGAGAGATCTTGATAAGAAACACTGTTTCACAGAACTATCTATCTACAA
TATGTACTGGTTGAAGGAGATATAATAAAATGGATTGCTCATACCTTTCCACCTTGCCAACTGAAAAACTCAAAAAGGCG
CCTCAAGTGATTCATCCCAGACATCTGCACTTCCGTTGGAGGCATCCTCTGCATCTTCCTCCATTGAGAGTCTAATATAT
TCCCTGTGTGCAAAGCGATCCCACTCGGTCAAATTCGGGTTCTCACGTTCCTGGAACAAAAAGAAAaTCATATTAATCTG
TTGGTAAGAATGATGAAGGAATGTAGATCGAGCTCATTTACTTATTAACCAAACATTAACTCACTTGACGTATAAGGAAC
GGGTCGCGAGTTTCAAATGCCATGAACTTATTGAGGTTAAAGAGAACATTAAAAACACTGCTGGATAGTTTATTTCCCTT
CAAGTCGCGTAACGTAAAATAACTTTGATCCTGCAAGTAAAGAAACTTCAGTGTTATGTATCGTTCTGAAAATTAACCCA
GATGGTACAATTAAAACATTATATATTGTGCATCTACTCAAACAATATAAGTTGAAGAATGACATAACTTGTTTCGGTTG
GTAAAGAGATCGACTACTTCTTTCCCAAACTAATCATATATTTAGGGAAGAAAACACATCTGCTGTGTTTCTTATTTCCG
CAGGACCATTGACTAGGGAATTTACTCAGCACATTGGTTTACCATTTCACCATCAAGAAGATAAAAAATCTGCCTGCCAA
CCTCCACCAGAGCTTAAAAAGAAACACAGTTCACTAACTTTTTTtATTTATGACAAGGAAACCTGCAGCCGCTACCCTTT
GGGTGTGCACAAGGTAAAACCCCGCTTCTATGCAATAGCTCGCAAACCACACATGAGAGGTAACCCTCACTAGGCAAGCC
CGGTGGGACGAGCTCGACCCAAAAGGCAAACCCTTGCTTTCACTGGCAAGGGGTTTCAAACTTGAGACCTCCAACATGGA
AGTCCCGAGCCCAAACCACTGGGACAATGCAGTTCACTAACTTTTAACTTCTACATCACTTTCTTTCACATAAAAAACCA
TTCAAACAATGCAACTTACAAACTTCAAGTTAGGTACCAAAAGAGGTCAACTAGAAGTGTTCTCTCATTACAGTAGAAAA
AGCATTCATAGGACACAACATGATAAAGATATCAAATGTGAGAAAAAAAATAGGATTACCTCTGGATTAATCATGTCAAC
CATCTGGCACAAAATATCCTCAAAAAGCACTGGCTCTTGGCCCATGCATTCCATTCTATGCAACTGCTCCTCATAAAAGA
ATTGCATTTCATTCCTAGTCAGAATACCATTTCCATCCAAATCTATGCATTTGAACCTGCCCATAAAATAAATTTAGATA
GAGAGAAGGCTGTGGTTATAAGTGAGTACTTGTTCATTACCAGAACTATACAATTCAAATTTTCTGAAGAGGACTCATCA
TTTTATAATACCATTATTTTGCCCAAATTCTTGGCTGAAATGAACAGAATTAAAGCGTACAATCCTAATGCAACACAATC
AACTAAATGGCCTTCCTGACTGTCACAATAATTCCTGATATACTCTAAATCTTCAAAATGCAACAACCAGCGATTTGACT
TCCAACCCATTAGCTTTCAAATACCAAGATAAGCTAAAGAACAACTAACAAGGTTAGCAAAAAGGACGATAAGGAAAGAA
GACAGAAGAGTTTGGAGGACTAGGCCAGCTTGCATTTTCTGGGTACTGTGGACATAGAAATCAGAGATACTTTGAAGATA
CTGCAGTATCAGCTTGTAAACTCAAATATCAACGTCTGTAATTTTTATTTTATTTTTGGATTTCTTTTGGTGTGTCGACT
CCAACTTGTTTGGGACTGATGCATAGTTGATGGATTTCTTTGGTGTAAAATATTTGACGTGTATGATCAAGACACATTAG
TTGACTTCTCAGTTCCCTAAATTTTGAGGGAGCTTGAGTTATCTACTATGTAAAGATTCTGCACCTCCTGGATTAACAAA
AGTAATAAAAATGACCTTACTAATCTGAAAAAGTCCTCTGTGTACTCAAATCTTATGCATTCAATCAGTAACTTGGCTTT
CCAGTTAATAATGCATGTTATAACCTCCCATAGGCCATTATTGTAAATATTCACATCTCATTAAAATACTCAAATCACCA
AAATTATTTTGTATCAGAATCAGAGCAGGACGGGGGGAGGGGAAGACGTTGATTCTATTCTCATAAACAAATTATAATAA
AACAGGCATGGCAAAAGCACTTGAATTATCATTCAGTTTTGCAACCTGTGTGAATTACTTTCGTTCATCTGAGATGGTAC
TAGGATTAAAACAGATCTAGTCTTGGTCTTTTTTTTtAAGGTGTTAAAACGGTATTGCTTTTGTTTTGTTTTTATTTTTC
CCCACCTTTCCACAAAACAGTGTGTTTGTTTGGATTAAGGTCTGGGAAACAACCTTCGACTTCTCTTTTTCTGATAAAAC
AAAAAAACTGTTTACGCAGAACAAAAACAATTGCTGAAAACAAATAGGAAATATAATCTAAATGCAACAAATATATGGCT
AGAACTAGAAGTAGGTAATTTGCAAGGAAAATCTTATTCATACTCGTGATATCCTGGTTAGCACAAGCATATTAACCTTA
TGAACAATAATAGCATATACTTCCAAGTACCAGCATCTTTGGTGATCCCAGATGCTATTAATTATTGGAGAGCCGATTCT
CTTAACCTAAACAAACGTCTTTTTGAAGACTTACACCAACATCTCATCCCCCTTTCCTACTCAATAAACTAGGAAAGCAC
AACACAGAAGGAATTCATCAATCCAGCTGCAGTCATAAAATTGGCATGGATAGTGGAAATCAGTTGGCTCCTTAAAGGAA
GAACATTACTAACATAATCCCGCTCAGCAGAAAAAAAaTTCACAAATGATAAAAAAGAGACTCAAATGCTCCATCTTCAT
AAAAAGAAGATACATATGCTCTATTATAGAAGAATCAGGAGGAAAAGTTTTAACATTTTAATGGAACTTGAAAAAGAGTT
TCATGTTAATCCTGAAATTACCAGTACTCAAGACCAGGCTCTGACGTTTTATCCTCCTCTGATAATATAAAGTAAACGAA
GTCTTCATAACCCATCTTTCCTTCAACTTTACTTGTAAACTTCCTTGGAACCTGACAAAACAATTAAACATGCTAATCTT
CTCTCTACTAATCAGATATCCCTGCGGGGACGACAGAAAATTAAAACATAAACTCCTTATAACGTGATAAGCAAGCATTC
TTAAAATACAACAGTTTATTCATTATTGCAGGGAAGGTAAATTGAAAGTGACAGAGTACATGGAAGACTCAAACCTGAGA
AAATATTCTATCAACAATCCTGTATGTAAGGGCATGGTTGCCATATCGAATGAGGTTCTCTTTATCAATCAGAAAATCAT
GATCGGTATCGAGCTCCCAAAACTTGCAATATATCACGTAAAAGTGTTCATAAGAAAAGTATCTGCAGCAAAAATAAGGT
GCTCAGAGATGCAGCAGAAGTATTTACTTGATCGGAAGAAGTAACAAGAACTTGCCCGAAGTTATCAGTGAGAATAATGT
CAAGCAAAAGCCAGTAGAACAAACTCTAAAAGGAAAAGAAAGTAACAGAATATTTGACTTAGTCTCTGTGAGAACCCAGA
GTTTTAAAGTAATCTGCAAAACATTGTGATGTCCTTTTGTAATGTCAATCTTCCAAAAAGGATTTTGCTAATCAGTGATA
TATACTGCACCTTTTCTCCTCTCTTCTTTCTTTGACTAGTAAAAAAAaGACAATTTCTTAGCACCACCACTTGCCACATA
AGCATGCTTGTATTCAAACCACACGACATTAGACATTTTGATGGCAATGAAACAAGAACAGATGGCATCAAGTGAAGTAA
AAGACGTGAATCTCTAAATTTTCCCAAAAAGAAGTTTGTACATTTTTTCATGTCTACATTAAGTCGATACTGTTGCAAAT
GTATTTACCTAAGGACCTTGTTAATATCTTCTTCCTCATCTGCATGTTGCATTGCAGCAATTAGGTCAGAACGCTTCAGC
TCCCTGAGGGTAAGATGACCATCACCCAATCTATTCACGTAGAAAAATATTCTGTATATTACAGTTTCAGCTGGCCAATG
CAAGAAAATTAACTGTTACCATAGAGTGTAGTAGTTTGAAACCCCTCTATGTTACAAACAAGAATCTAAATAAGATGTAT
CATTCCACCTGTAAAAAGCAGACTATCTACTCCATTCCCAAGTCCCAAAAGGGTAAAAGGTTAGCAGTTACCTAAACTAG
TTTGAATGGGACTCCTTTATAGCGAGCAACTAAAGGAAATTTCAAGTCTTAGTTAGATGAGAAATACAAGGCATTAGAGT
TCTCATGCTTGACATACCAAAAGCCCAGAAAAGGTAATTGCTCCATGCGAGATAACACAGCTAGGAACCCTTAAATCTTT
CATTGCCTTTCTTCTCAACCACGGGTCAGGGGGATGAGTAATACAGCACACTTAGTTCAACATATAATACCTGTCCAGTT
CATCCCAGACACCCACCTCACTGAAAATTTTATAGCAACAACCACCATAGCACTTCTAGTTTTTTTGCTATGGTTAAATG
TAACATCTCAAGATAGAAATTAATAGGGAAGTCTAACAGAAGAAATTACTTAGGACAATGGTTATATACATCACAAAAAG
CATTGACGATTTCAAGGGCACAAAAAAATTCTGCATGCATTAGCAATTAATGCTACATAATATTGAGAAGGGTACCATAT
CGCTCTTGAAATTCGGGTGTGTTCCGTAAGAACTCTAAACCAGGATGTGTTGCCAAAAGATCTCGAAGAACAGGCTTGAA
ATCATCCTACAATCAAATTGGTTGAAATTTCAATAGATGGTAGGAAAAAAaCAAATCCACAACCTTTCTGTTGCATAAAA
ATAATCTCTTTATAATCATGAATAATCAGACAAAATCTTTAGCTCTTTTGAGATAGGATGAGCGAGAAACTACAAAATAA
TGTGATGAGCCACTCAAACAAATAAAAAACAAACTAGAGAAAGCACCTGTGTCAGGTGTTTGAGATCCGGCTGCTTCAAG
ATTGTGTAAATTTGGGTTGCTATATCTTTTGTCAACATGTTTCCGTTGACCCAATAATCAACAAAGACATCCCTACAGCC
ATGTTAAGCAAATAGCATCAGCAAGCTCTCTTTCAAGTAGTTTCAGACATTACTAGGAAAATATTAGCACTAAATGCTCA
GGTATACTATGCATCAGCATTACTAGTACCCTATATCAGGTATCACTTCTGAGTTGGTCTTTTTCTAGTGTTAGTAGTTA
TAAATAAACACAGGAGAGGTGTTCGAATATTTTTTTTAAAGGTCCAGATGTGATATAAGTTCACAAGGCAAAGAGTTCCA
GATACAGACCAAAAGAAGTTCTTTAACTTGAACTATTGAAAGAACAACTAGTAAAGATCATCAGCTCATAAAACAGATTT
TTTACACTACGAACAGAAGTTCACAAGGTGTACTTTAGTTAAAAGAAAGAAAGAACTCTCCAGAAAACAGCATTTCCCAT
CTAGTCAAATAAAATTCCAAGATGTGAAAGGAATGTTGGAAGGTAACAAAGTGAACATGTCTATTAAGGCGCCAGTCACT
TCAGTGGGATAACAATTACCAAAATGCAATGCTATTTGGGAGAAAATCTTAGGATAATGTTATTTTATTGTATGATCAAA
CTGTTTTATATTTTTTTtGTGTACCACACTAATTCCTTTTTATTTGGTATTCTCGTCTATTCAATTTTTAAAATATAAAG
GAGGGTGAATATACATCAAACCCATCTCAAACTGAAATTGAGGCAGCTAAGGCAAACAACCCAGAATAACAATGTTCTGT
CACAATGCAACAGATCTGACTAACTTTAGAACCTCCAAAAAAAAaGATAAATACACTTTATATTGAACTTCAAAAACATA
TAGAAGGATATCTGTTCAAGAAAATGTATTCTTATATATCTTATAGAAACATGTTAGAAGAGGACAAAAAGACATAGAAA
GATGTTAAAGGAAGAAGGGATGGCCTTCATCCCATATTTTCATTTCCACTTTCTGAAGGTGCAGATGACCTTCTAGGAAA
TACCCAAAAGAGTTAACGAATCATCTCGAGAATTCAGAAGAAAGATAACATTTACCTTGTTATGACGCCTGTTCTATCAA
CATCAATCTTCCTAAAAAGAACCGTGGAGAAGAACGATGGCAACTTGCATATTTCCTTAGTAATTGGTTTGAATTCTGAC
AACCAAGGAAAAAATAACTTAAATGGAATGTCAAAATGCACACATAAATAATAATAAGTCGCATCATAAAGGTCAACTGC
CCATATAGCTAGCATAAATAATGATAAACTACTCTTTAAGTATCAAGAAACTTTTTCTTATAAAAAAATATGTGATCCAG
CTTAGTATTATGCTTATATTTGGTTTATTACCCCGCCCTACCCCCACCCAAGAAAAAAGGGGGAACCTTACCATCCATTT
GTAGTCCATCCGTGTGACCATAGAAAAACTGGTTTATTCTAAACAAGCAGCGTTCCTTCAATTCATTTGGAGGTGGACGG
CCATTTTGAAAATAGAACTGCTATCATCATATGCATTTGATCAAAAAGGAGAAATCATCACAATCTGTCTGTGCCAAAAA
AAACAAAGGCATCACTCTGAATTAGTTATGCAACGTTTCCATACCTGTGGTATTAGCTCTTTAACAGGCTCGTTCACTAA
TTTCAAAGGGGATCCTAACATAGAGGGGCCTGCCCTGGGTCTCGTTGTTCGCGGCGAACCAGATGAACTTCTTGGGGAAA
GCGGAGGGGTACTTCCAGCCGGAAACATAGACGGCAAAGAACTGCTTGTTGCTACATTTGTGCTGGAAGAAGTTCCAGTC
GCATTCAAGGGACCACCAGCTTTAGCATTATTAAGCAAATTTTTCACCTGCATGTAGTGAAAAAGATTACTTTCCATTTG
CCAATCAACCTGAGATCAACAACTTTATTTAAATGAAATGGGGGGAAATGCACATATCATCGCTTCTATTTGAAATAATG
CAGGGCAGACAGCACAAAGCATCATAGGCCCCCAGTACTGAGAAAAATCCACATGGATGTTCAATAGTCCATCAGTTCAA
TGTTCAATTCTTAAAAGCTCAAACGCGTGTGAACATCCAAAGCACCAACAATACAATACAATGCCGAACATCCTCAAGCA
TTACTATGATACTATCACTGTTCATCACCAACAATACAAAAATTTACGAAGAGTCTCCATTAAACCAGAGCACCACCACA
TCTCCATCATCCTGGGAAAGCTTGTCAGAGACAGTAGTTCCATGAACACAGTGATTCCATTATCAGCGACTGCAACAAGT
TGTTGTAGTCTTATATGCATATTATTATTCAAACTCTGAGCAATGTTGGATTTTTGTTGGTAAAGAACAAGAGTACACTC
AAACAAAAGAAACACAATTGATCCCGGAGATCCAAAGAATGTACAATCATAACAAAAGTAGACAAAAGAACTCAGAGAAA
GAGCACGGAATTGCAACAGACTATTGAAAATTTTCTTCTACACTCCACACAAAAATGGTTAATACATCTTCACGGTGCCT
TCTAATCATTCCTCACCCTAGAGGACTTGACAGTACATTCACTCAACATGATACTTCACTCAACATAATATACTTAACAT
TCTCATGAAGTCAACATATTATAGTAGTTAGAATCACTTCTGTGAGATACAAGACAGATCATATAGGAGCACATTATGAT
GCAATAACGCATTAACTTGAAAGTACTGCTTTTTTtAAAAAAACTTTGTATTATAACACAATAGTACATGGGCAGTACTA
AACCTTATATACAGATGAACTCCAAAACTCCACTATTTTAAATCTAAATTGAATCTAAAACATCAATTATAGAGACAGTT
TCATTTGAGTATAATTGATTGCACCAAAAACATAACGACAAAATGCAGTTGAGTTTAACTTTCTGCATACTATTCTCTAC
GCTCTCAAAACACCTAGAATTTCTCTCTTTCCAGGTTGCCCACCAGTCTAACTTGAAAGTACTGCTTGTAACTACACTTC
ACAATTTTCTTGAAGCCTGGTACTTGAGTATTACCCGGGTAAAGGGTGGCAGGCTGGCGGGATGGCAATCCAACCAGTTT
GAATCTATGAGCCAACTGGGGGTAGAGTAGCTAATTCACAAGGGAATTGTCAGTTATACCAACCACAAAAATTTCAATTT
CCCTTTCACTTCTTTTCCAACTTGTCTTTTTTTTTTAAAACCGTTGTGTCCGGGCCGGCTTTTGCACACCACGGCTAATA
CCCAGCCAGCTCCCACCACTAGGTACCAGGTAACTTTGTCCACTAAGGCTACAATGGATAGAAAGAAATCACCTAGTGTT
TTTGTTTCTACTTTCTAGTGGACCTCAAGGTGCTCAACCCACTTCAAAGACCACCAGGCCACACCAAGGTGCATTCCAAC
TTTGTCATTTTGGCAACAATGTTCCATACTTAACATGAATTACAAATCATTCATAGCCCAAAATCCTTCACTTATTCACC
ATATCAACCAAGTTATGGAAAAAAAaGAATGGACCCAAATTAAAATTTCAGAATCTAATTCCTAATACATCAAAAAACAA
AACAAAACAAAACTATCAGCAAAATTAAGCACAGTGGAACTACCAAAGGTGTCGTAAATAGAGCTAACACTACTGGTAAG
AAGGAAGGTCCAAGTATGACCACCACGCATATATtGCAGGAAAGCTAGACTCAACTACCAACTAACCTTCTACCTTATTC
CACAACATCCAAACTCTCCTACCTAAGGTCATGTCCTCGGTACACTCAAGATGCTACCAAAATCTAATTCCTAATACACA
AAAAAATACACAAATGATTAGCAAAATTAGGCACTGTGGAACTACCAAAGGTGTCGTGTCCGGAAGCGATAGCCATTGAT
CAAAAAGCTTCTGGGCAACAAAAGGGTTATCCTTGATAGCAAACGACGAAACATCAGGAAGCTGCAACAGTTCAGCATCA
AGCCTCGCTACATCACCAATTAAATCCACATCCATTTTTTTACCCTCTTCAACTCTCTAAGCAACGAAATCAATCCAAAT
CCAAATCCTCAACTCTTCCAGAACTTTCCTTATCATCAAACAAACCAAAAAAACGAGCTTTCACATCACCAGAACGTCGC
TTAAAGTATCAATTTCTGATTATTTTTTTCGAAGAAATGGAAAACGATTTTCCGAATTGAGGATTTCGTTCTAGATCCTT
CTAGATTTATGAAATCTGAGGTGAGATTGTATTGATGGAAAACGAATTCTAGGGATTTGAATTCCGATTGAGAGATCGGA
GAAATGGAGAGAATTTACACAAGCTCGAAACCCTTGAAGCAAAGTAGCAATTGTGTGTGTGAAGGAGGAAATGCAAAAAT
GCTAAGTTGTGTAATAATGATGTAATTATATATATCTAACCTAATGATTTCGTTTAGACACTCGAATTATGGTTCCAATG
AATATTTAAACAAATTTTATTTAAATTTTGGGCGAAAAAAACGATGTGTGTCTGAATTCATGCGCCTTGATTGATTTCAC
ATGATATGTGTCATCTCTCGTGAGTAATTGAGACTAGATAACTCTTTTCACCAAAATAAGACAGACGAAAAGATTCCGTT
AGTGCTTTTGTTTCTGTTGAAATTTAAACTTGATACGTAACCTCACTAAACGATAAAACCTATCCATGTTTTGCTTTAGG
TTGATTTGCTTAATATGTGGTTAACTTAACTTGTTAATAGATGTTTAAGAATGTACAAAAGTTTTTTCAAATTTTGAATT
ATTAAGTGTTTAATAGGAACATTTTATCATGTATTCAAACGTTCAATTGGAGTAAGATGTAGTTCGAACGTCTAAATAAT
TTTTTCTGACAAATGTAAGAAATTGTCGATGTATTATGTCGTTGATTATATGAGCCTTACTCATTTACAATAACATAATA
GTGAAATCTCACTAAATTGTATGTAGAGAAAGTAGAGTGTACACAGATCTTATTACTACCTCGTGAAGGTATAGAAGCTT
TTTCTGAAGCCTAACTCATTTGTATAAATAATTTTATTTATCAAAACTTAAATATATGAACGTTTAAAATAAATTAACTA
ATATTGTTTGTTATAGTTGAAATATAAATGTTGATTTCTCATGAGTTTCATCTACTTTATCAGCCATTAAACTATACTCA
AATTTTTATATTTAAGATTCTTAAAACTAAATGTTTTGTTAATCTAAATTCACATTGAACTTAGATATACAAGAGTTATT
ATGTAAAAaTTAAaCATAATCCTTAACGAAaTTCACATTGAACTTAGATATACAAGAGTTATTACGTGAAAATTAAATAT
AATCCTTAATGAAATAAAATTCGATAGAGACTTTTCTATAATTTTCGCTCTTCTAAGTCAAATACGAAACTTCTATTTAA
TGATGAAACCTCAAATCACAATCATTTAATTTTATTTCACACCAAATAAATATGATATAGTAGCTTCGTAAGAAAATAAA
ACAATCTGTTTTTTTAATCATACAATGATACAAAAAATGTAAGAAAAAGTGATCAAGAAACTAATTGCACTAGCATTTTT
CAACGCACACTTCATCTTCAATCAACTAATCTTGCACTTTGCTCAAATCCCATAAATTAGTTAACTTATGGTCAAATCAT
AATGATTATACCATAGTTGTATATTCCTTTAGGCTTTGAAATTAACAATGGCAGAGTTCAAAGTAGGATCACACCCAAAT
GAGTGTTATGAAGACAATCTACAAATACTAACATATTGCGCCTAAAATCTCTATTTCTGCTAATATTTCATGTGTTTCTA
AAGTGTCTGCTTCCACAACTCGAATTTGTGACCTAACTTTTCAATCTGCATGATCAACAACCTTCACCAACCCTGGGTTG
ATAAACAAAATTTGACATTTTAACATAATAAAACTAAAGGACATTAAAAGTGTGAAAAATGAAGGGTGACATTATATTCA
CTTATTTGGTGTTAGCACATTCCAGTATCCAACTAAAATGGATCAATTCATTACTGAGCTTTGAAATCATACAATGAACT
TAACTAATTTGTTTGCAAACTGGATTATTCTAAGAAAATTATCCTGTATAACTAGTTTTTTAGGCAACAAAAGGCATGCA
CTACAAAATCGTTGGCCACGACACTCCGCGTAGCTTTTGACGAACAATATCATGTTCATTGAGATGGTACGATGAGTCTG
ACTGCTGATCAAATTGAGGAAAAAGGGTGTGAGCACAGAATGAAATTCATCAACTTTCTAGTTTGTTTGTCTCAGCTTCA
TTAGTATTATACTCGTCATCGTCGTCGTCATCATCATCATCTTCTTCTTCTTCTTCCTCCTCATACATGTTGCTCCTAAA
CTTGCTTAGTTCAGCCTTGCCATCATCATCTTCACCCAACAAGTCAAATCCAAATTTGATGTCTCGATGCTTAACCAAAA
GCCAACGGAGTAAGCGGTCTTCTTTGTTCAGGTAATGCAGTTCATTGTTTAAACTGGGTGGTGTCATCACTGTCATTTGC
ATCAGTTGACCCTAAGAAACATGCAATATCCTTAAAAGTTAGTAACAATAATCAAATACCGAGGACAAGAACACTTCTAG
TGAAATTTGACAGACTTCTTTTGTACTGCTTTGCAAATATACAGAAGAAAAAGCTTAGTTCTAAAGGTCTCTGAGAAAAA
TTGTCATGTGTGCATCACAGAAAAGGAATACAGAGGTGTGGTCATCGCAACAGTACCTAAACGAATTTGGAGTTTGTTTT
GTCATGCACCAAGATAATGGAAAGCGGCACAGAATAAATATGAGGTTGGGGCTAAACAGCTCTCTCACAGCATTTAAAGG
GATTAATTCTTAAAAATGCCAGACATAAAAGTGAAACATTGAAGGGCTAAAGGTCAGATGACAATCATATTTGAAATATT
TTACGAGTACTTTACGGATTTACCTTGACAAATGCTTGAGATTCAAGGAAGCAGTGTAAGATTCACCAACAGACAATACT
TCTGTGGTGGTTCCTTTGAATTGATCATATCTAAATTTTAAATCTTTTTTACAATTCTCAAGATGCAGAGGATATTCCTA
GTATTTTAGAGTTCTTATGACCTTCATAGGAGTTCTTCTTTCTTTTGCAACTTTTGGATGTAAGTATTACTAGAACACTC
CGTGTGTATTCTTTTGTTTATAATACAAGTTGAGTTTCTCAAAAAAAAAAATCTTTTTTACAAGTACCTTAATTTTAAGT
TTTGATCTGAAACTGGTTTCGTCTAACATGATTGCCTATTTGCATGTGTAGCATCTGACACTCAGTTAATCCGCATTATA
AATGTACACAATAGTATTCTTAGTCTTGACATGCAGCCATTTGAAATTTGGGCAGATCCGGGGGAGTGGAAAAAAGAGCC
TTGCTAAGCAGGTTTTGTTTTGGGAATTTCTCTGGCATACTTCTTTTTTTGGGGTGGGGAGCTTGCAAGGTTAAAAATAC
AGGGACTTTCTAATAAATCACTTACCTACCGGGGTGGAGGAGGGGAGAGATTATAACATTACTGAAAGTAAAAGGATATC
AAGAGAAACACACCTGATAGTATCTTCCATCTAGTTTCTTAATGCCATAACCCAGTTGAACAGTTCCAAATGACTTTAAA
TCTGTAAGGACGCCATTTTTTCGATAGACATGCTTCCCAACTTTTGCAACGAGGTCCATCATAGCCTCCTTCTTTACATG
GGGTTTCAGTAACAGCATACAGTCGTATAGTGGCATCTTTTGTCTTCTCTTGATTCAACCAACTTCAGGAATCACAGAAC
TGAATTACATCAAATCTTGGAAAATGAAAAACTACGACAAGATGCACACTGCAGGTAATCAAAGCCAACTCAACCAAGAA
GTTCACTCATTGAAGGAATCATACTCCAAAATGCTGTAACACATCGAGACATTTTCTTAGTAGCACTGAAGTTGGAAACA
GTTTTTAGATCGTAATATTCTTTTGAAGTTCCAGGTACCCCATGGAATACAGGTCCAGTGCTCTAAATTTTTTTGAAGGT
TCAAAAAAATATATTTTGAGAGTAAAGGATGCTATGTTCTTCTGATAACGCAAAAGAAAACAAAGGAAACTTTGTTCTTC
TGATAACACAAAAGAAAACAAAGGACATTTTGTTCTTCTGATAAGCAACACAAAGGAAATTCTCAATATGTCAGATTGAA
TTATCCTTGAAACACACCTGAGACAGAAAGAGTAAAACAGATACACAAATGGGAATGACAAAACACATACAAAGAAGGAA
AAATATCAACTCCCAATAAGGATCGGCAAAACACAATTCTAACCTCTTTTTTtAGTCAGTGGAACATTATCTAACTTAAT
TGTCCATGAAGCAAACTAACCCAAGAACCATTGGGTACCTATCTGAGAAAGATGAATAGCTAAGCACTCAAACTCACCCA
CCCAAAAAGAGAGAGAGAGAGCAAAACAAGAACAAGAATAAGTTCGCATGAATTTCTAATGTTTAAAGGTTTAGAAAATA
AGCATTAAATGTAGTATGGGTGTGATAGCCATGGAACCTGAATTTCTGTATTTGATAACTGATCTCATGATCAAAGAAAA
AGTCATAAAATTTCAATTCACATTTTAGAGTTTCCGTAATGAGCAGTAATTAACCATACCAAACTACATTCCCCTCCCCT
AAGAAGTGAATGAAGTTTTGTGGTTTGCATGAACCAAGGGGATGAGTTGACAAATTATTACAGGGAAAAAGGCTCAGAAA
CACCATAACTTGCTCTTGCTTTTGGTTAACTTAGGATGCACTTCCGAAGATTTACACGAGACTCTACAATTTCCGGATGA
CATCAATATTGGATTGATCTTACGATTTACATTATGTATCGAAAACACTCATAAACTAACCATCCTTTCATGAAAAGTCA
CGTGCTTTCAAAAGACACCTTTTTTTGGACATATCATTTCCAAAATATTGGTCGCAAAGGTATCATCACCAAGACGGAAC
GCATGGGTGGAGCCAAGTATGGCCAAGGAGGTTCATCCGAATCATTTAGCTGAAAATTGTGTTGTTTATACATGGTTAAA
ATTACTTTTTTGATTGATGTTGAACCTCCTTTGACTTCTCCATGTGTTTACTTTCCATATTTTGAACCACTCAGTGAAGA
TACTAGCTCAGCCACTCACCGAACGGATGTAAAAATTGTTAACTACCAAATACAATAAGACAAATAGTAACAAAGATCAT
AAATTTCAGCTCTCAGTAACTTCATATCATTGCTAATTAAACTATTTCAGTTTTCCTTTTCCTATCAATTTTAGTAACTC
AAAATCTAAGGATTTACATTTTCATGAGAATTTCCTTCCTGTGCATTGCTTCTACACCAGAAAACTAAGAAACGTAGCAG
ATAAAAACGGAGAGCTGAGGGTTGTGGAACTACTATATAATGAGATAAAGAAAGATAAACCGAATACCTTCAACGCAGAT
CGGTGCGTTTTCGAAGTCGCCGGAGATGTGATCGGCGCGATAGAGAAGTCACCGGAGATGAAGTTCACTCTCAGTTCACT
GAGCTCAGTTCCTGCTACTAGGGTTTTACTTCTGGTTTGTATGTTATATTGACCCTCAAACTTTTAGGGAAGTTGCAATT
TCATCCATCTATTTCTCAATTTTCGTCCATAACACCCAAATGCATATATTTGTGTTACTTACTCCAAAATATTTGGTTCC
AAAAGATAATTTTAAAATTATCTGATTTACTCGATTAGCTTATTATTTCAACTTTAAACTCGAAATATATAATTTGAAGT
TTGAAAAACATGTTCTATAACATATTTATTAATTGTGATTCATAAAATCTATACAATTGATATACATTATACATTTTATA
TTAACAGTGATTTTATAAGTATGCATATTAAAACTAAAATATACATAAATCACATTTATCTTCACAATTTATAAGTTACA
TGTATGTGTTGCAATTCATAATATGCATAAATTGTATTTGTCAATCATGATTATAGGTCTTGTTATAACTAAaTTATGTA
TGTCTATTATcATAAAAAATAaTAGTAaTATTTtGAGGATAAGACATTGATTCAAGTCCTATCGTAGTTATAATGTATAA
GTCATCTGTCAATTGCAATTCATAATAGACATAAATTGTGATTGTTGATCACGATTGTAAGTATTTATCAATTATAGGTC
GTGTTATGACTAAATTATGTAGGTTTATAATTATCAAAAGTGATTCTAGTATTTTAAGAATAAGAAGATTGATCCAAGTT
GAATCACATCAAAAGAGTAAGACGGATCAAAATTTGTAGTGCACTTTTAAATTTTAATGATAAGATATTGGGTTCGAGTC
CTAATTAAATAAGGAGTTAAATGTAATTTCAATAAAACAAGGTAAGGATAACAGCGTGTAGTAGTTGCAGACTTGCAGTT
CACACAGCCGACGATGATAACGACGACGACGCCGATGGAAGGCGCAATTCTGAAACTGCCGTGTCTCCGGTCGGTTAGCC
GGAACACTAATTTCACCAATCGGAGCTCCAATTCGTTCCCATGGAGGTACCGGTGGTTACATATTTCAGCTTCAGCAGCA
TCAGCTTCAGCTCCATTAGTAGAAGGCCCGAAACTTGGACCCGGTTCGCTAGGGCATATCACCCGGTCCGACTTCCCTAT
ACTTCACCAGGTCTTACCTCTTGCCGACTTATGTATGTATATGGAATTTGTATAAGTGAATTCTGATTCAGCTTTTGGCA
GTATGGAAGAATTTTGGTATTTGAGTTTTTTGCGAACTCAGTTTTTAAGGTTTTAGAGGAAGTGTTACAAACTCAGTTTT
TCAAAATAGTATTGTGCAATTGTTTATAAAAACTCTAAAAAACTTTAATTTTGCCTAAACTGTTTTCGCTAAAAACTCAG
CAGTGCTGGAAATGCGTGTTTCAGTATACGCCGACTTCTTTGATGTGTGTATATGTTATATGGATACATTTATCAGCTTA
ATCCCCAAATAGATTGTATGAATTCAATGTATTTATTGTGGTTTGACTATAATGGTGGCTTTTCGCATGCTGCAGCCATT
ATTTTTTCTTATCCGAGTTTGAGACCAGCTGTGCTTTGCACATAGGCAGAGTTAAGATCCTGTAGAAATGCTAGCAAAAA
ACTAAAATTTTGAGTGCCATAAGTAAGCTAAGTGGAATGATCCAATATTCTATTAGTAGGCATTTTGAATGAGTTGGTCT
AGATTTGGAAAAAAaGTAGTATTTGAAGTTGAAGGTGAAAAAGTGTATTTGGTTAATGTTGGGTATGGTGTCGTAGGATT
TTATGTTGCATGGAATGATATGATGGTGATATTTGCAGGAGATAAATGGCTTGAAGCTTGTATATTTGGACAATGCTGCA
ACTTCCCAGAAGCCAACAGCTGTAATCAAAGCTTTGCAGAATTATTATGAAGCTTACAATTCCAATGTCCACCGGGGCAT
TCATTATTTGAGGTACTCATCTTGAAAAGATTTCTATTCAACATCTTTTACATTTGATATAATAAAATCTACAAGTTCGT
TGGAATTTTATTTTATCTCTCCATTAAAAGAAATTCATTTCGAATTTTCTTTTTATAGGCTTATGGTTAGGGATCTTCCT
TTTATACGATTATTATGTACACTATGGACTTGAATAGAGTGGAATAGTGTCACAAAAGCTGTTGTGACTGTTAAATTAGA
AGTTTTCTTATTTTACTTTAGGTCCTCTAAGTATTTACGTATTTTATTTCCGTCTTACAGTTTAGTCCCTTAAGAATAGT
TTGTGGTTATTTGCATTGTAGTCCCTCTTTCAGTTAGGAATAGGACAGCTGTAGTACTATCCGTTGTCTGTAAGGAGTAC
TATTAAAACGATGTAATCACATTATGAGGATATATCAGAAATTTATCAAATTCTCTCTTTTCTTTCTCTTCTCTATTTCT
CCTTCGCTTTTAGGAATGGTATCAGGAGTCCCTCCTATTACAATGGTATCAGAGCCACCTGGCACCTCTACGCCGCCGGG
AATGGCTTCATCCACCGCACTTCAAGTCTTACAAAATGACGTTCGAGCTGTCCGAACTCAGTTGGCGGTGTTCGTTGATG
ATGTTAGCAAACGTTTTGAAACTGTCGAGCTACAACAGTCACAATTTCACACTCACTTCAATGAGATGCGAGAGACGAAC
AAGAAACTGGAGCTTATTATTTCACATATGGGAGTACAGTCCATCCCTTCTTCCCTAACGACTCCACCAACGGATTCGAC
TCCACTCACAACACCCATCGGCACACAGGGTTTTCAGCAACGAGTGGAAACTGGAAAATCACCTATGGTTGGTTCCCATC
CATCTTTCAACCAGTCTGTGTATGAAGTAGGCCAGGGTTTTACGTTTCCACCAGCACCTCTTTTCTCAAGTCCTCCTCTG
TTTCGAAACCCAGCTTATTCTTCAGCTCCCCCCATCCTTCCCAATCCAATTATTCACTGTCCTTCCACTCCGGAGTCTTC
AAACCCTCAGCGAAATCTCAAACCAAAGATCAATTTTCCAGACTTTGATGGTAACAACCCAAGGAGTTGGTTAAGAAAAT
GTGAGAAGTTTTTTGAGTTATACAACATTTCCGAACAGGAAAAACTCAGTTACGCTTCAGTGCATTTGGGGGAAAGGGTA
GATATATGGTTTGATAGTTACGTGGTCAACCATCGAGGCAGGATAACATGGCAAAGATTTTGCACTGAGGTCTGTCGGAG
GTTTGGTAATATCAGACCTCAAGATATAGTTGACGAGTTCAATAAACTTATGCAAGTGGGAACTGTTGATCAGTACCAAG
AAAGGTTTGAGGAACTAACTAGCTATATGACTATCATCAACCCATTATTGAATGAAACTCATTATGTGGCAAGTTTCATT
AGTGGGTTAAAGATCGAATTAAAACCGTTGGTGAAACTGGCTAGTCCTACGACAATTCTAGATGCTTATGAGGTTGCAAA
GTTGTATGAAGAATCATTTAGGGCTCTTCTTCCTTTTGTTTCTGCCAGAACACCTCCAAATACTGTCCAGAGGCCTTTAG
CCATAACCTATCCCAGAAATGCCCAAGCCAATCCTATTAAACCCCTTGCTGGCCCTTCCTATCAGCAGCCTCTGAAACTC
ACCTATCCAAATCAAAGGCCACAGGGTAGAGCTCCACTCAAACCAAATACCCTGCCTCCTAATCTTGAGATTTTGAGAGA
ACAAGGACTTTGTTATAGGTGTAAAGAAAGATACTACCCTGGCCATCAATGTAAACAAATAACCTTGCATGCTATAGAAG
GTGAGGCAACAGTAGAGGAAGGTGAACAACCAGACGTCTTTTTGGATGTTCCAGAAACCTTGGAGGAGGAAACAGAAGAA
CAGGCTGAAGTATCATTAAATGCCCTATTAGGATTGAGCTCTGCAAATGGTAAAATATCCACCATCAAGATTGTGGGATA
TGCCGGAAAGCTGCCAATGACAATCTTAATTGATAGTGGGTCGACCCATTCATTCATTGACCCTCAAATTGTGAAATTAC
TAAGGCTACCAGTACGCCCCATGAGCAGACCTATGAGGGTGTTAGTTGCCAATGGCCAGTTGATGAGTTTTGAATGTGAA
TGTCCATCATTTGGATGGAAAATGCAAAATGAGCAGTTCAACTTTACACTCAAGTTGATGAAGGTGGGTGGCTGTGATAT
GATCTTAGGTATGGATTGGATAGACATGGTAGCACCAATCATACTCCATACAAGACCTCACCGTCTGAGTTTTATGACTG
CTGAGAGAATGGTTACATTATATGGAATTACAGATGATCCTGAGGTAATTTCAGTAGACACCAAAGCACTTAAGAGGATG
CTCCAGTGTGGAACTTGTGAAGTAGTGGCTGAATTGGCATGGATACATGAAGAAACGATAAATGAGCAAAAAGAGATGCA
TGCTAAAATCACCAGACTGTTGGAACAATATGAGGAAGTGTTTCAGGAACCTAAGGAGTTGCCACCAACAAGAAATTGTG
ACCACGTGATCAACTTAATTCCAGGAGCTCAACCTTTCAATCTCAGGCCTTACAGGTATTCTTATGACCAGAAAAATGCA
ATTGAGTCTATTATCAGTGACATGCTGAAGGTTGCCACCGTAACACCTAGTCAATCACCCTTTGCTTCCCCAGCTCTTTT
AGTTAAAAAGAAAGATTCAACATGGAGATTATGTGTAGATTACAGGAGGTTGAACAATCTAACAGTAAAGAACAAGTACC
CTATCCCTATGATTGATGACCTATTGGATGAACTATTTGGGGCTACTGTGTTCTCTAAAATAGACCTTCGAGCGGGGTAC
CATCAAGTAAGGATGAAGAGTGGTGAGGAATACAAAACTGCATTTAGGACTCATCATGGGTTATGGGAGTTTAGAGTCAT
GCCTTTTGGACTGACTAATGCTCCAGCAACCTTCCAGTCCTTGATGAATGCTGTGTTCAAAGATCAAACAAGGAAGTTTA
TATTAGTGTTCTTTGACGACATACTAATATACAGCAAGACCATGGAGGCTCACATTCACCACTTAGACACTGTGTTGAGA
TTACTAAAGATCAATAATCTTTTTGCTAAATTCAACAAGTGTGCATTTGGTCAGACTCAAGTAGAGTATCTTGGTCATAT
CATCTCTGGAGATGGGGTTAGTACTGATCATTCTAAAGTGGTTGCAATGAAGGAGTGGCCAAATCCAAGGACAGTGAAAG
AGTTAAGAGGATTCCTTGGCTTGACAGGTTATTACAGAAAATTTATTAAAGGGTATGCACTTATAAGCAAGCCATTGACC
AATCTGTTAAAGAAAGGAGAATTCCAGTGGAACCCTGAAGCTGAAATAGCTTTTGACCGACTAAAAATGGCTATGACTAG
TGCCCCAGTGTTGGCACTACCGGATTTCACTAAGCCATTTGTGTTAGAAGTGGATGCTTGCAACACTGGGATAGGTGCAG
TACTAATGCAAGACAAGAGACCTGTAGCCTTCCTGAGTCAATCATTGAGTAAGAAGCATCAAGGGTTGTCTACTTATGAG
AAAGAGTTGATTGCTCTGTTGCTAGCTGTGGAGAAGTGGAGGCACTACCTACATCCACAACACTTTATTGTCAAAACTGA
TCACTTCAGTTTGAAGTTCTTGCAGGATCAAAAGATCACAACAGCACTCCAACACAAAGGCTTAACCAAACTAATGCGAC
TAAGCTTTGAAATCCAATACAAGAAAGGGGTTGAAAATGTGGTGGCTGATGCGTTGTCGAGAAAAGCGGATACTAAGGCT
GTAGAGGACACTGAACAATGCATGGTCATCTCGCAATTAAAGCCTAAGTGGATGGAGGAAATATTGGAAAGTTATGAAGG
TGATCCAGAGGTATTGAAAGCAATCACAGCCTTGAGTACCAATGGTGATGCTGGCAAAGATATTTCATTACAACAAGGAA
TATTGAGATTCAAAGGGAAGGCGTGGATAGGAAACAATGGTCTGTTTAGACAACAATTAATATCCACAATCCATAATTCA
GGATTAGGAGGTCACTCTGGAATTTGGGCAACATACCAAAGACTTAAAGCCGTGTTTTATTGGCCTACTATGCTGGAACA
AGTCAAGGTAATTGTTCAAGAATGTGAGGTTTGCCAAAGATGCAAAGATGAACAGGTTGCCTACCCAGGTCTGCTGCAAC
CTCTGCCTGTGCCAGAAAAAATGTGGGAACATATATCAATGGACTTTATTGAAGGTTTGCCAAAATCTGAGGGTCAGGAT
GTCATATTGGTGATAGTCGACAGGTACAGCAAATATGCTCATTTCATACCTTTATCTCACCCATTTACTGCCTCTCAGGT
GGCTAGAGTGTTTTTGGATACTATTTACAAACTACATGGCTTACCTAAGAGCATAGTTTCTGATAGAGATAAGGTCTTTT
TAAGTAACTTCTGGAAAGAGTTATTTAAGAACCTGCAGGTGCAATTACTCTTCAGTTCTGCTTACCATCCGCAAACTGAT
GGTCAAACAGAAAGGCTAAACAGATGTTTAGAAAATTATTTGAGGTGCATGAGTGGACATAAGCCAAAGGAGTGGAATAA
GTGGCTTTCAATGACGGAGTACTGGTACAACAGTAACTATCACTCTTCAATAAAAATGACCCCTTTCAAAGTGGTTTATG
GTTATGAACCCCCTCAGCTTTCATTTGAATTAATAGCGCAGTCCAAAGTAGATGCTATTGATCAAGTGCTCAAAGAAAGA
CAGATTATGTCCAAGGTGCTGAAAGAGAACCTGGCTATGGCACAGAACAGAATGAAAAGAAATGCTGACAAGAGAAGAAC
AGAGAGGGAATTTGAAGAAGGAGATTGGGTATTTTTGAAACTTCAACCTTATAAGCAGACATCATTGGCTGTCAGGAAGA
GTCTCAAATTGGCTTCTAAGTTCTATGGACCATATCAGATCGTTCAAAAACTTGGACCTGTTGTTTATAGACTCAAGCTG
CCCACAACTGCCAAGATCCACCCTGTTTTTCACATTTCGCAACTCAAGAGGAAGGTTGGAGGTCAGAAAATTCCTTCCAT
AGATCCTCCTATGTGTTCACCGGAAGGCCAGCCCTTAGTGGAGCCTGTAGCTGTGCTGGACAGGAGAATGGTCAAGAAAG
GAAACAAGGCGGCTGTACAGATTTTAGTGCAATGGGCTAATTTGCTGCCAGAAGAAGCCACCTGGGAAGATTATCAATTC
ATAAGATCACAGTTTCCCAACTTTGTTGACCTGGAGGACAAGTTCTAATTTAAGGGGAATGGATTGTCACAAAAGCTGTT
GTGACTGTTAAATTAGAAGTTTTCTTATTTTACTTTAGGTCCTCTAAGTATTTACGTATTTTATTTCCGTCTTACAGTTT
AGTCCCTTAAGAATAGTTTGTGGTTATTTGCATTGTAGTCCCTCTTTCAGTTAGGAATAGGACAGCTGTAGTACTATCCG
TTGTCTGTAAGGAGTACTATTAAAACGATGTAATCACATTATGAGGATATATCAGAAATTTATCAAATTCTCTCTTTTCT
TTCTCTTCTCTATTTCTCCTTCGCTTTTAGGAATGGTATCAGGAGTCCCTCCTGTTACAAATAGATACAAAAGATTAATA
GAACCCAACACACTAATTTAGGATTGAGGCATAGTTGATTGATTGTTTATTAGATATGTGATATTGACTAGTTTTTATCA
TCATTTCGAACCAAGTGCAAAGGCGACAGATGAGTATGAGTCAGCAAGACAAAAGGTGGCAAATTTCATTCACGCGGCCG
AAGCTAGAGAGATCATTTTTACAAGAAATGCTACTGAGGCTATCAACTTAGTGGCTTATTCTTGGGGACTCTCAAACTTG
AAACCAGGAGATGAGGTGTATTTTCTTTCTTCCAAAGCTTGATATATGTTTAATGTCTGGATTTAGTTATTTGTGAGGAT
CATCCAGTCTCTTAAAGTTTTCTAGCAGTTGTGAAAGTTACTTAGATATGCTGCTGGTATTTGACTACAAATTGCTGTCT
GCTAACTTTGCAGATTATAACCACAATAGCTGAACATCACAGTGCAATTGTTCCTTGGCAAATTGTTGCTCAAAAGACTG
GTGCTGTCCTGAGGTTTGTAAATTTGACAGAGGATGAAGTTCCAGATGTAGGGCAATTAAGAGACTTTCTCTCAAGGAGC
ACAAAACTTTTGGTCATGCATCATGTCTCGAATATGTTAGGTTGGTGCATAATTGTTCTATAACTTACCACTAATTTTGA
TTTCCATATAATAGAAGGATCTTGTGGACCTACAATTCAACCTCCATCTTAGTTTGATGGAATGCTAGAGATAATAAATG
ACGCTCTTAGTTCAACTTTGTAAAAACACTCCTTACTCTGCATTTATATTGACTCAAAaGGAAAAAAAAGTGGTCAAATT
GATCTTTCCGTTGCATGAGCCACTCCTAGTCATAGTGTCATTCTCAATTCTCAAAAGAACTACTGCTAGTCATAGTCAGA
AAGAAACTAATAGAAACTGTTGCAGAATAACAGATTTACTTTCAACTTCATATACTGATATGAAAATAGTAGAAATGAAC
CAAGCTCGTCTAGAATTTTCCTTGACCTAGTAAGGTCTTTTTAAGCGTGGATCAATTATTGCATAAAACCTGCAGGAACT
GTTCTATATCAGGTTTCTCTTGACTACACCTGCTTTTCATAATTTTCAAGTTTGTGGAACTCTCTGATTTAGCTGATATT
CTTAAAAGGATTCTTCATTCCGATTCTCCTTTTTTCTGTTGCTTAACTGAAAGTTGATTGGGAACAGAACAACTGGAAGA
TAGTGATTAGTAGTTTTGTATGATATATCGGAATTCTGGGAGGGATTGCCTCTTCACTTATCATTTTATATTGCTCTTGG
CGAAACTTGGTGAAAAAATAATAGAAGTAAGCAAACAAGTAATTCATACACTTGGACCTGTGAGAAAAGGAAATGAAAGC
CAGCAAATACTTCATTGAATTTGACTCTAACAAATCAGATACACTCTCTTTGTGCATTTAATTTCCCATATTTTTATTCA
TCTGTTTCTTGTCCATTGGTCTCTTCTTAGTGCTACCCCCATTTTATATGCAGCTTCTGTTCTTCCTATGGATGAAGTCA
TAAGTTGGGCACATGATGTTGGAGCAAAAGTGCTTGTAGATGCTTGTCAAAGTGTCCCACACATGGTGGTCGATGTTAAG
AATCTAGACACTGATTTTCTTGTTGGTTCCTCTCATAAGGTTAGGACAATGCCATGTACTATATAAGTGGTTCTCCATTG
AGTAGCAGAAATTGAGGTTAAACATGCTTCAGATGTGTGGGCCTACAGGCGTTGGATTCTTGTATGGAAAGAGCGAGATC
CTTTCTGGCATGCCTCCTTTCCTTGGTATGTAACTTCTCCTTAACTTTGATTCTCAACAAGAAAATTCAAAGCCAAGCAT
CTTTTACCGACAATCCGCTTCTTCAGCTCGGAGTTCTTGTACTTGATAAATCTCATGCCATGTGTAGAATGATTATAACA
TATTTAAATGTGGTTTTATCATTGATTAATTCTCAAAAAAATGATATTTAACTGTGATTTCAGTCAAGCAGTTTCTTAAC
TTGTGTTCCTATCCCTTGAATTACAGGTGGTGGCGAAATGATAGCTGATGTGTATTTGGATCATTCCACTTATGCTGAAC
CTCCTTCGAGGTTTGTTTCTTTTTCCCGTGTTCCTATAGAATTTTCTGGCAATACTTTGACAACTAGCTAACTGTTCTTT
TGTCCATTCAAGCTGAACTGCATCCAATGCCTGCCTTGAACCATGATCCTGGAATCTTATTGAGTTGTTATGATTTTAGT
TTATCTACTTCTCCATTTTCATCATCTCTAGATATTACTACCATTACATATAACCTCAAGCTGTGTTTCTTGGATCCTTT
TCTTGCTCCACTTATATTGAATAAAGTACTGTCTGCTAAATATAATAGCACTGGTCGCTTCCATCGTCAAGATAGATCAA
CTTGGAAACTTCATCTTCCCTTCATTGTCATTGGTTCCTATTACTGTTGGGGAAATGTTATATCTCGATTCTGTGATCAT
CATACTATGCTTCTATGTCTTAATTTTTCTCCTATATTATTTTTtCCCTTTtGGTTTTGTGGGGGGgTGGGGGGGgTATG
TTTTAAGTTCTATACGTGACACTGCTAATCAAAGCCTCTATGCTGATGACTTTGATTAGCCCTTCTCATCTTATTATTAT
GTCTAAATTCTTTTTAACTTTATATTGGATCTGGAAATAATACATAGACCTGGATCTTCAGTGTTGTGGCTAAAGCTCAA
TCAGCTACGAGTAATTTTTAAATCAAAGTTCTCTTCTAAGTTTCATCTTCTAACCCTTTTTGTAATTGGGATCAGATTTG
AGGCTGGGACTCCCGCAATTGGAGAAGCAATTGGGCTTGGAGCTGCAATTGATTATCTTTCTGAAATTGGCATGCAACAG
ATTCATGATTATGAGGTGGGCCTTTTATCCCGTAACCTCATATTCATGAAAGAGACATACTTTTACACTCTGTGAAATTC
ATGCATCCGTTTACATTTCCGTTTGCTAATTTCCTTCTTCCATATGGTAGCATCTAGATTACCTATCCCCCCTCCCCACC
CGCCAGCCACACACAAATAAATAACAATAATAATAGATGGTTGCGCACAAATTTGTATGAGGCAAAAAATGTGCCACACT
TTTGCGCAAAAAATGCACCACACTTTTGCATTATACTGAAGAGACTCTAAAGTAGTGGTTGGATTATGTTTACTGCTCTT
TGAATTTTCTAGTTTTTAAGCTCCAGCTTCAAAGAAGACTTTGAGAAACCGTCTTCCTGGGTTTGTGGCTTCCAGTATTT
GCTACTAAGTATGACGATCCGCCACATCATCATGCCACATAGACCcCCCATAAGTGCCACATGGAACAAAGTTGCTCACG
CTAGTTTATAGTGGAAGTTCTAGAGATATGTGGAGAAATCCCTTGGAAGACTTTACCCACCCAGGATGCCTTATAGCAAA
AAGAGGAATGTCGCCAACAAGAACTAGGAGGTGCCGCTCGAGGTTGAGCCAAATGAAAGGCTGACATCCCAAGAACCTTC
TACCACTGAGCAAGGATGATGTGGAAGTCCTGCCCGAGGACGTCTCGCTCGGTAGAGAGTGGGCCATGAAGGTTAATGCG
GGGATTGACTCTATCGAGATATTTGGCCAATGCTTAGGGAGAGTAGAAGTCACTCTAAGCGTTCTTGAGAGGCATACCCT
TGAAGAGATTGAAAGCATCTGAAATGACTTGGATGAGCGTACACAGACCGAGGTAGAGATGAGGCAGACCATCGCTACTT
TAGAGTGCAAACTCAGGGAGGCGTTGAGCACTATCGATGCCATGAAGGCAAAGATGGAGGCACCGAAGAACATGTCAACA
CTGGCGTGACTGAGACCGCAAGAAATATTGTCATGACGAGGCAGGCAAAGATCGAGGCTTCCAAGCCACCAGTGTTCAAA
GGGGTTCGTGATACACAAGAAGTAGAGTACTTTCTTTGGCACTTGGAGAACTTTTCCCGACATGGAAATGTAAGGGATGA
TGATGCCAAGATCAACATTGTGGTGTTGTATATGTCAGAGATTGCCATGCTATGGTGGGGACGTAAATCGACTGATGCTA
AGAGAGGTTTGTGCACTATCAACGCATGGGATGAGTTCAAGGTCGAGTTCAAGCGATAATTCTTCCTAAATAATGTCGTG
TACAATGCAAGAAGAAAACTTAGAGAGTTGAAGCACACAAGGAGCATACTGGACTACGTTAGGGAGTTCATGACCCTTAC
GCTTCAAATACCTGACCTCACTAGTGGTGACATAATGTTTCACTTTATGGAAGGGTTGCAAAATCGGGCTAAGTAGGAAT
TGCAACGCTGACGAGTATGGATTTCAAGAATGAGAAGTATGACAAAGACAGGCGATAAGTCAGAGGATGGCATTGCTAAG
GGTGGATGAGGCTGTGGTAAAAGCAAGGAAGTACATCAACAACACCACAAGACTCGAGATACCCACAAATTTGATCAACA
ACCACACAAAGCAAGGAAGTACATCAACAACAACACAATGTCATACCTTGATCGACCCTATCTCCATTGTCTATGGGTCA
TGGAATGAGAATGAGCTTGTATGATGCCTACTATTACTATACCACAAACAGAATCAAGCACATCTTTAGGCTATACAACT
TGTGAAGGGGCTCAAGATGGAAGGGTCGATGTTCTTGGAAACCAATGCAAGTTTTGAGGGCGACAAAAACAAAAAGCCAT
TTTCGTGTTCCACATCCATTGGAAGGGGAAATCATCAGAAGAAGCTACACGAGAACAATATGAAGACCAGTGGATATTCA
AAGATAAGACACGAGAGTTTGCACAGTAGTAATGCGCCATGGTCGTCACAACATCAAGTGGGGGAAAGTATGACAACCTG
CCACATCATTACACCACATAGGTGCCACATGGAACAAAGTTGCCCATGTGGAGGGCTTACATAGGAATAATGCTAGTTCA
TAGTGGAAAGTTTAGAACTTTTAATTAAACAAATCAAAACTTCATATTAATGAATAAATTTTTTACATCAACATCCAACA
TGACGTATTTCAAACAAATGTCTAACCTCTTATTAACTAGAACTGATTCTTACTTTTATAAATAATAATGAGTATTATTA
TGTGAAGTTAAGCGCTTAATGTCTTTTAAGAATATACCTTAAACACAAGTAGTATATAAGAACAAAAAAaGATAATCCTA
AATTAATAATATTTTGTGTGTGTATGTATTTAAGACCTCTTATTATAATATGGCTTTAGGCCACTTATTTTATTGAAACG
CCTTTTAGAAGAAGTCCCGAAAATTGGCACAACTAACTCTATCCAGTATGGATGTTGTCACTAAATGTAGATTAATGCTT
ATCTTTAGAATCATCTAGAACCTGAGTGAAGTTAATCAATCAACAACATCCCGATAAAGAATGATTTTGGTGATATGTTT
CTTCCCATTTTCATGTTCTTCCTCAGATGGAGCTGGGTAACTATTTGTATGATCGTCTCTCTTCTGTATCTGATGTTCGT
ATTTATGGGCCTGCACCTTCACGAACTGTTAAGCGAGCGGCTCTTTGTTCTTTCAATGTTAAAGATGTTCACCCTACAGA
TATCGCAACCTTCCTTGATCAACAGGTATGGGAAaTAAAACTCCATCTAGCTCTTGCATAGCTACAATTTTTCTCTTAGA
AAAATGAGGGCATTTGTAAGCTAGTCCACTAGAGCATGTGTGTTATTGGTTAAAAAGTCATGTAAATGAAATATTTCTAA
ATAGCAATGTTTTCTACAGCATGGTGTAGCTATTAGATCAGGTCACCATTGTGCTCAACCTCTCCATCGACATTTGGGAA
TCAGTGCGAGCGCACGAGCTAGCCTTCATTTCTACAATACTATAGACGACGTTGAGAGATTCATCGATGCACTCAAGGAC
ACAATCAACTTTTTCACTTCTTTCAAATGAGGGTATTTTTTGTTCTCTGACGTACCTTAAGGCAAATGTAATATAAACAA
AAAaCTTATAATTATCTCAATTTAAAGGTGTGATTCATGAATAAATTGACTTTGAGGAGTTAGATTAATACTTGACATTA
TTGTAAATTAGATACTGCTATCAATTACTCAATATCATTCATTTCATCTAAAACTCCTACTATTAAGCTATACTCCATAA
GTTTGGCGGTCACTTGTGCAATACGCTCTTCTTTGGTGACTTTGCTTTCTTTGGAGACAGATTCTGCCACAACATTCAAC
AAGAAACTGGTTAGTGAAAGCCAAAATTTGGAATGCAAATTGTATGTGGGCTTCATCAGCGAAAACATACACTCACCTTC
TGTCTTGTCAAAGCCTCATAGTCAATCCTGTCTTTCCACTTACTCTTCTGAAGTTGAACTGGCCGGTTCCCAACATACTT
CCCTGAAATCAGAAAGATTTTACCTTGTCACTTAGGGATTCGAGCAATGAAAGTTCGATGGAAAGTATACTGCTGGTTAA
ATAACTATGACAACAACAAACACATCCATTTTGCAAAGAAACCTAAGAAAACCACACTGCTCAAATACTCTAAACTGAAA
GTTCCCCTTCCTTGTTTTCCTTCACCTAATTTGACTTCAACAGCACACTCCTAGTTGTTGTGGTGCTGGGTCATCCAGCA
AGTCTTCTCGCATTGGGGGAGGGGTTTGCAGATAACACTCTTCCGTCGGGCCAAATCTTTTGACCTTATGACATCAAACA
AGGGATAGAAAGAGACCATATAAGGCATCAACAAACAGAATAAACAAGGAAAATTTCAGATCCATTTGGTTATCATCCCA
TACCATTTCGGTCTGGTGATCTTCAAATGTCAAGCTATGCCATTAAGACGTCGATTATATTAATGTAGCAGAAGCAAAGT
AGAGACTATGCCTTACAAATATGGAAAGACCACTTACCATTCATTTCTTTAAGTGCCACGACAAGGTCTGAAGGGTTGGA
AAAACTAACAAATCCATATCCCTTGGTCTTACCAGTCCGCTTGTCTCTCACGACCTGTCATGGAGTTAAGACATTACAAG
AACGATGAATGTACTTAGAAACATTCTTCAGTTTAGTGCTAACATGTGCATGGAAACTGTGAACATATACAGTCTAAACA
ACAAACAGGAAAAGAGAAAAACACTATACATGCTGAGGTGAGCAGTACAAGTTTGGTTCCATCCAAGAGCCCAACAATAG
CCTTCCCCCACATCACACACAACACCATTCTGAAATTCTTTTCCCCCCTTTTTtAATAAATCGAAGCTCTCCCCCATATT
CATGAATGTCTTAAGATATGGACAAAAACGATAAAAGATAGAAGAAAAATTATAGACATGAAGACCTCCACTCCTTGATG
ATGATCATCAGAAGTTGTCAGTTCGTAACAACATACCCAATGTAGTCACACAAGTGAGGGTATGATGTATGTAGACCTTA
CCCTATCTTTGTGTGGGGTAGAGAGGTGGTTTCCGATAGACCCTCGGCTCGAAAGACATGTAACCGACACAAGTCCATGT
TTAACAATTAAAAGTATCACTAATGGAAAACATGAAATGATGATAAAAGAACTTACCCTAGCCATGTTAAAAGAAGGAAA
TCTTGAAAATGCTTTTGATAAAACATCATCATTCACCTCATTCCCAAGGTTACCACAGAATAGCCGAAAATCATCTGCAT
GACCCCAATAGTCAATTTAGTCAGCCAACTAATAGAATTGAGTCAACTGACAACCATCTTACAACAAAAGCCCACAATCG
AGCAAACAGAGCACAAGATGAAGTGCTAAGAAAGTCATATGGGGAAGTTAGACAATCATTTGCAGGGCAGGTATGCATTC
ATTATAGTATTTGCATCAAACTTTATGTTGCTTACACTGCAGCATTGGCCTCAAAAGAAAAGGCTTCCCTCCCCTCTACC
GAAAACCTTTGGCAAATATAGAGTGCATCCCCCCGTATACGATAAAATATTTTTCAATACTCAGTTCTTTCATGTCGCCT
GAACTATGATCTTTGGTCATGCATCTCCCTTCCAAACATATTTAGTTTTCAAGGGAAGTTGGATCAAAATATGCAATGAC
ACTTATTTTTATTTTCCTAAATGATCGACACAGGTGTAAGGTGACATTCACCATTCATAACTGTTTTTCCTTAAATTTCC
AGACCTTCAACTGCATGGTAATTTACTGGTTTAGCACTTTCCCAAACTCCAGACCTACAATTACACAGTTATCCAGAACA
TCACAGCTTTGACATTCTTATTAGCACTGCAATAACCCTTCATAAGAAGATACTACTTAACTCAATTCATGTCTAAAACT
ATCCGGAACTCGAGGAAACCAATTGGAACAACCACACTAAACAGAATTCAAGTGTTTTAATTGGGTAAACACAGAATTCA
ACCATTTGACACAAATTTGAATTGGAAGAAAGAATTAAACGGAGCAAGCGAGCTTACTCTCTGGCCACTCTGCAAGAGTA
GGATCTTCCCAAGTCTGTCCTGCTGCCTTTCGAGGCACAGCTTTCTTTTTCACCTCAGCTTTTTGCTCAATCTCACTGCT
TGCAAGTGCAGCTTTCACATTCTCAATTGCCTCGGGCGTGATTGTTTGTACAACTCTTTGAAATAGTTGCTGCGTCTGCC
CATTAGAATTAGGCACGTTAGACACATTGCTAAGTAAATCTTATCTTTTCGAGAGGAACAAATTGCAAGTTTAAAAAACA
ATATGGATAAAGATGTACAGTGGCTCTACTTCAAATACTTCAATGAAGAATTTTCTTTTCCCATTGGCTTGCTAACGGGG
AACTAAGAAGCATGCAATTTGTGTAAACATATAAAAAATTTACACAACAGGCATACATTCATGTGTACACATATGATGGA
TAAAACTCACCAACCAAGATATCTTAATAAGTACAATCAATTACAGAAGAAATAGCATTGGCATTATACATACACACACA
CTCAAACTGGCAAGTAACCATTCGAACTTTAAGAGTACCCATCTAGACACCTCAACTTGGTCTCAACGATCAACTAAACA
CTCAAACTTGTTCCCACTGTCTCTCGTAGACACCCGATGCTAATGTGACATATAAATTTTGGAAGTGTCTAAATAATCAT
TTTGTAAATTGGAGTGTTCAACTGACATAGTGGAGAGCTAAGTTTGGAGTGTTTAGTTGCCCGTTGAGGCCAGTTTTGAG
TGTCTATTTACGTATTATGCCAATAATATTACGATTCTTACTCTTACATTACATACGAGCCACTAATGAGTGAATAATGC
ATCTGAAAAATTAACTCTGTTTTTTCCTCCCTATCTCAATCCAAGTCAGTTCATCAAGAGTAAAATTAATGTAATTACTA
ATCTACAAACAACAGGTCGAATTTGTTTTATAAGAATCAATTCTTACAAAAAAAAATAGTTCAAAATTGAAATACTTACC
TGCAAATACTGAGGTAAAGAGTAAACGTCGGGAACAGCTGCCGGAGCAGAATAGACAGGAGGAACAACGGGAGGAGCAAT
TGGCGAAGGAGCAGAGCCAATGTAGGGCTGCGATGGTTGTTGTTGGAGATGAAACGGCGTCGGAAAGTATGTGCCGTTCA
AGTAATTGTATTGCGACGAAGTCACCGTCGACATAATAATTACCGGTGGACGGAAATGAGAAAGGAGATTTTCCGATCGG
TGAATTTAAGGGCTTGTTTGGATAGATTTTGCAGTGATAATAAAACGAGTTCATTCATCAAAAATACTGAAAAAGGACCA
TTTGAGGTGAATGTAGAGAGTTCTAGAAATATTCTTTCTAGAATCTAGAAGAAACTAGAAATGGAAAAAAAATTATAGTC
TCAATATATGTGATATTTTTCTAAAATTGATCATTTTCGTAACTTTAAGGAGAATATTAAAATTAATCTATTTTCAATTA
TACAAATATAATATTCTTTTGTGATAAACTCAAAGCGAAAGTATATCACGTAAATTGAAACAGAATGAATATAAGCGTGG
ATACATGATTTAATTTGCTTGTGCATGGATACAACTCGATTAAAAAAATAAATATAATATATCAAGCAAAATTGCATGTG
TTGATACAACTAGATTAATCGAACACATACAAATATCTGACAAAATAAATAGATACATAATGAATAGATATAGCTTCAAA
ATAATAGTTATAAATCATAACGAGACAAACTATAGTTGCTAGTACTAATTATAACGCAGACTATAGTTTACCAAGTTTCT
TCAAAATACCTTATTTATATTTATAGGTGGAATATAGGATACAGTGTAATTGAAAGTGGGCTAAAAGCCCATATTTATGG
GCCGATAGTATAAGTTGAGAAGTGGGCTAAAAGCCAAAAATTTATGGGCCTCCAATGTAGATTGAGAAGTGGGCCGAATT
AGTTTAGTAGTATTTGGGCCTCCATGTAGCTGCCTTCTCAATTTTCTTTTGTATATATACCCGCTTCAGACAAGCGATAA
ATGAAGTTAGATTTGATAAAATCAAACTTCAGACACAACGTTTGAAGTTATATATGACTGGTGTTCATTAGCTTTGCTTG
AAGCTCAGCTAAAAATAGTTGGATTTTTGTAATTTTTGCTTGACTTAAGCTATTTCAGTTTGAAGTTTATGCATATATGG
TTGAAGTCAAGCAAAAAAGACGGAAGTCAATCATATCATATATTACTGAAGTTCAAGCAAAACTAGCTTAAGTGTGGCAA
AATTAAAGTGGTTCATCGTCAGCCAAATTTACCTGAAATTTAGCGTACAAAGCTTCATTTATTATGTCTCGAGTTAGACT
TTGTCAAAACTAATTTCAGACACAAAGTAAATACGTGAAAAATAATAATTCGTCAATCTCTAGAATGATGTACAACACCT
ACTTGCAAAACAAAAATCATAAAACTAAAGTTATATTACTACTTACTAGTAGTTTCTAAAATTAAACTTCCAACTTTTTA
TTTATTTATTTATAGAAAAATGTGAAGAACAAAATTTGAAGTGGTGTGGACCACATTTTCCCCACACCAAACAATGTTCT
TCATTATACAAAATTATTATTAAAATTTCCTCCTCAAAATACCAAAAATATTATTATAAAAAAATAAAATGAAGTGTTAT
GGAGTAATTATTAGTACCCCTTATATAGCAAACATACGATAAAGCCAAAGATGGAAAAAAAATTGCATGCAATTGTACGG
ACAAAAGGATCATGAAGATCGAACGGTCTTTATTAATCCACGTGTCAGCATGGCAAAGGTGAAGCCGTTGATTTGAATTT
TTTCGAAAATCGAGCCGACAAGCAGTACAAGTTGACACGTGGGAGACTAGACAAGCTGTGGGGACCACAAAGAGTACGTG
TCAGCATTGTACAACACGTTACTCCCGTAATTTGCGGGAGCTATATTTGCAGACAGCTAAGCCAGGTAGCCCGAGGATAA
TAAGTTAAAATGGTTTAACCGACGAGATTGTGATAGCGTGATAAATATTTCTTCGTTTATGAAATAATATATAATAATCA
TTCAAATACCAGGTGAAAAATCAAAATTAAAAGTTGAAATGCATTTTACCTCAACTTTTAATGTTATAACAAACTCAAAT
AATTTGACTCCTATTGTGATGACTTGATAAGTACTTTTCCATTCTTAATTAGTGATTTCGAATTTGAACGGTGAGTAATC
ATCTTTGTGAGGAAATATTTTATTCTCTAAGTGGAATTTTTCAATGTGTCTCCAGATTAATTAGGACGCAAAGCATATAT
CGAATAACAGATGAGAAATCAATATAAAAAGTATAAACATATTTTTATTTAGAAGAGAAATAATTTAGTGTCATCAACAT
GAGTTGTGGTGCAATGGTGAGTTGTTCTTATCTTAACTAACGGTCTCGAGTTTGAACCTTGAATTTGGAGAAAATCCTAT
TGAAAATGTTACCTCAAAATGAATCATATATTATGTGATTCAGATCTAGTCGATACTTATGTGCGGATTTCAAATACCAA
ATGAGAAAAAAAAAAATAATCAAATCTCACTAGAGAAAAGCAACCACCGTCTTTCACACCCCCACCTCTTTGCACCCATT
TGTACAAATTGTCTTCATGTCATTGAACTCTTAAACATTTGTACTATTTAGGGTAGTCATGAAGTGaTTCAaTCAaTaTA
TATATATATATATaTAt
CTacGaGtAAAATTATTTATTATTTATGTATTTTATTGCTCAAATTAAATTTCACATGACTAATCTCTTTCCTGAGCTTC
TTTCCATGCAAGATTTTGTTGTTCATCTTGTATTCCTAAGATACTTAGAACAAAACTTTGAAAAACTTGGTAAGAAACAA
CAAAGTTTAAAGAATATTTTTAAAACTAGAAAATTAAAACTAGTAGAGAAAATAGAATTAGAAACAGATTAGAAACAATA
TATAAAATATTTTTCTCAAAGAAGAAAATCGAGTCCACTGAATGCATGATGTCCCCTTAAGGAAATTATTCTCCTTAAAT
ACCCGAGATTAATTAATGAAATATATCCTCCCAGGATAGCACAATCTTACTCACCGGTGTATCGATACCTAAAATCATGG
TCTCAGCGAACCACTCAACGATAGTAAAATACACTTAGAATACTAGATTTAGTAGTAGTAGAAGAAGTCCATAAAATTCA
TACTCTTAAATAAGAGGAAATCCCTCAATTTATAGAAAACAAAGGTAGTGTGAAAAAGTTCTTATTGTGACGTACCGGAA
ATGTCACAACCCTTTGGAAAAATCACAATCTTTCATAAAAGTCACAACTTTTCATAAAAATCACAACTTTTCATAAAAAT
CACAACTCTTCATAAAAATCGCAACTTTTCATTTTCCATTCACACCTTTTAAAACCAACAGATTTGATATAACATGTTGA
ATTTATCGAACTCTAAAATACTCTTAACATGTACTCATTATTTTTTCTTATAAAATATTATAACTTTGAATGTATATGAG
GAACGACAAATAAAAATTAAAAGGAGTTTTATTTTGAAAATGATATTTTGTGAACTAGAAAAAATTATCAAATACGTAAA
TAAGCTAATTAAATACTTATAAGCCAGTTTAACCGAATAGATATCCTCATAGTGTATTTTTTATTTTATTTAGTAAATTA
TCATAAAGATTTGTTTATAATTATTATTTCACGTAATTTAATTATATAAATATTTTTATATTGTAAATAAATACATAAAA
TTATAACACTTTGACAAGACACCTCTTTCTTTTGTCTGTTTAATGGAGTCTGCACATAATTATTGGAGCACATCATATTT
TATTCCTATAAATATTCATCTTCAAGATTTTTCAGTAGTAGGATCTTGCACCAAAACAAGCTAATTAGCCAATTTCAAAA
GAACATTCTCATGAGGAGATTAATAAATTAGACTaAAAAAATAAAATTAATTGATACACAAAATATCTCGCGTTAGTAAA
ATTTGGGGAAATACCACACTCTAAAGTTTATGATGTAGACAACTTATCCTAATACAATTATTAATAATTGTTTTCATAAC
TCAAACTCATGATTTAAAAATTACATAAAAAATAATTTTATCATTCCTTCGAGGCTGATTAAAGGATGTATGAGCCCTAT
TAGCAAAGATGTGAGGAGTAAAAATAATTGATATTAGTAAGGTGTCAATTTCTAAAACTTTTATAAGATCTCAAAGGATC
TATACTAACAATATTTAAATCTCAAATCGAGATATGTGTGTTTTTGTCTTTTAGTTTGATTAAATTTATATATTATAAGT
CAATACCTAACTATATGTTGCCCTTTCCATATAGGCTCCTCTGCTATCCACTAATATTCTAAATTTGTCCTCTATAAAAG
AACCAAATTAGTTTATTTGTGATACTATAATTGCACCAAATAAAGAGGTAGTGGGGGAGCTATATAGTTAATATAAGATT
AAATAATCAACTTTCCAAATTAAGTAAATAAGAATCTAGAATGTTCAATAGtTTTTATGCAtTTTTTTAATTTAGAATTA
GATATTTACATTAGTTCAATGTGTAGAATCAGAGAATATGAATTCAATCTTATACATACGCAAGGAAGGTAATTCAAAAA
GAAAGATAATGATATTTTTTTATCATTAAAGAGTCGTATGAGATAAAAGTCTCATACATAATTTTGAAATTTAATATTTA
AAAATTATATCGTGAATAACTAGAAATGTGGAAACAAAATCAAATAAAATTTGATCATTATGAACGAATCCGCAAATTCC
ACAACGAGGTAAATCACGGTCCGCAATACATACAATTCCATATTCCAAACTCGAGTCCAAGATTTATGAATAAAAATAAA
GAGATACTTACGACTCCACAACAACTCTTACGATAATTAGTTTCCTTACATTACAATTGGCATAAAATCATGTATGGGAT
AAAGAGATTAAGCTAGTGGTCATGCATAGGGGAAGAATCTTTTTAAAGCAATTATTGGGGATTTAAGTTATAAATATAAT
AATATTGAATAAAGTTCTTGTTCACTCTATCAATGTAATTTAATTGAGTATATTGTAACATTACTAAAAATTATCTTCtT
TTTTTACGCAGAATCATTTCCAACGAGCAATATTCTGAAGGAGTGTTGTTCTTAGAAATAAATCATGCAATAAATAAATT
AAAATTCACCAAATATCGACCaAAAAATTAAAATTTTAAAAACTATTTAATAGCTAGCATTTAATTATTTGGAAATGAGA
GGACTAAAAGTATGTACGTAAATATATAGTACTCCATTATTATTTTTAATAGACAAAAGCTATTATGATTTCTTCTGTTA
GTAGATGAAATTGCATTTATCACTAACTATCTGCTTATATTCATATAGTCAATGAAAATATGAGGTTCAATTATGATTAC
TATATTACTCGGAGTCTTTAAAATTATCATTTTATTTGTATCAAATTTTTAAAAATTTGATACACATTCATAAGCATTTT
TTAAAAGCTTGAACACCTAATATTACCTGAGGAACAATTAATAGAAAAATGTATATTTTGATTGAGCGAAGACTATTCTA
TTTAGGTAGACACTCTTTTTTTATAAAGAGATCGCTGAGTTCAACTTTCTTCCGAGAATGAGATATATATTGTGTTTATG
CACTGATTGAATTGAAGTTCAAATTTTGGCAACTTCAAAAGACAGATTTGAAAATTTTAGTTATGTCTATCACGACTAGG
CCATTTTAAAAATAACTACAACTAATTAATCGTTTATAAAAAGTGAAATTACTTTACCTAAATTAAGATTATAAGTTACA
ATTGGTGTAACATGTTAAAATGCATATGCATTATATTTGTATTATATGTAACGGGTGGATAGAAACACTCAATTGTGACA
TAACTAATTTAAATTCTAGCAACTTCGAAATAAAAATTTAAAAATCCTAATTATGTTGTCACAACTAGATCATTTAAAAT
AGGGAAAATTGTATATAATAGAAAACTATTAATTCAAATTAAATGTTATAAATATAGTTTGATTTAATTGTACATCATAA
CAAACTGTTGCTATTTCACCTCTCTCCTGGTGAATCTCGCTCGCCACTCTCGTTCTCTCCCTCGCCTCTCTCGtTTTTTA
TATAAACACAAGTGTATAAAGTGCGTTTGTGTTTGTATAAAGTGAGAGAAAATTGTATATATACATATATATTCGTTCCC
CTCTCTCCCCTCTcCCAGATCTCTCTCGCCACTCTcCCAGATCTCTCTCTCACTCGCCTCTCTCACTTTATACaAAAACC
GCAAATTGTATAAAATGCGTTTGTGTTTGTATAAAGCGAGAGAAAATTGTATATATACATATATTTTCGTTCCCCTCTCT
CCCCTCTCCCAGATCTCGCTCTCTCACTCGTCTCTCTCACTTTATACAAAAACGCAAATGTATAAAATGCGTGAAAGTTG
TATATATACATATATTTTCGTTCCCCTCTCTCCCCTCTCCCAGATCTCGCTCGCCAATCTCCCAGATCTCGCTCGCCACT
CTCCCAGATCTCGCTCGCTCACTCGCCTCTCTCACTTTATACAATTGATCTTTTTGTATATGTATACCAAAACAGATTAT
ACAACTGCTTTCTTTTGTATATGTATAGCGAAATATACATATTTATGTTTGCTATGGAGCGCAATTATGCAAACTTTGCT
ATAGCATACAAATATGAATTTTGTGTTTGCTATATGTGAAAGTTGCTATTTAAAATATTACTACCACACTAATCATCCAT
ATAGAGTGAAATTAATTACTTAAAAGTTAAGAAAAGTTATTTGCCGCAACAGATTAAAATACACATCTACAATATGATTA
TCTATGTCACGTAAAATTAACAAACACCTTATTATATTATAATATAGACGGGATGCATGCAAAATCATATCCTAATTTTA
CATTCTCCTATATAACTACAATAGTTTTTCTGGCACTACATTATATCTTAATTTCAACTAGGCAATTATTCAATAAAAGT
GCGCACATTTCAGTACACTAAGCTCCCACAATACACGCTAAAATTTAGGGATTGAAATGCAAATCGATCACATAATTGGA
TCTTATCTACGCAACTTTACTCTTGCATTTCTACAAGAAATTGTTTTTGCAGCTAGCTAGAACCTCCTGATCACCATGCC
CCCGTCTACACAATCACTCTCAATTATCATTACCAATATTCCCATATCCACAAAAAGTTGCACATCTACCTGTACCACAA
TCACCACCATCAACCGCCACTGTTGTTTTTTGCTTATTATTATTTGTTGATGATGATGGCCTCTTCCTCTTCTTTTCATA
ACTAACCCCTCTTGATTTAGACTGAAAATCTCTTACTTCTCTTAAAAATAGCCTCACATTTCTTGAACCAAATGGATTCA
TTTCTGGCTTTCCACCATTTTCTTCATAAGCAGCTCTAAGCCTACCAATTAGTGCATCGAGACTCCCCCATGCTTGCCTT
AATGGACAAGGACATGGTGCTGGAGGATTTAGTAGCCCAAAAAATGGACAATTTTGGTTGTGGACTTTTGTTTTTCCGAA
TTGGTCCAGATACCTGTTAAAGACATAATTAAATAAATaAAAAATTAAGGATAATATCGCCTTAAATGTGGTGACAAAAA
ATGATATAATTCCCAAAAAGTAAGTCAAGTTTTAGTTTTGTAATTGGTTGCGAAAACGTTAAAAGtTTTTAATTTTTTC
TTTTTAcTTagATGGGGGGgGGGGGGGGTgGGGGAGTAAATTGAATaAAAGTGTGATGTAATTTTTAAAGTTAAtTTTTA
GtTTTTGGTTATGTAACATTAAAGGTTTTTTCTTGTTTAGAAGGGGAGAAATGACTTCGCTCACTTGTAAGCTTAAGTGC
ATTAAATAAAAGTATGACACTCAATTTTCGAGAAAAGTAAATTGAATGAAAATGTAACATAAATCATTTTCTAGAAAAAT
AAGTCAATATTTAGTTTTTATCTGTGAGAACAATTaAAAAAAAAATTCCTATTAATTCTATAGGGGGGGAGATGACTTTG
GTCACTTTTCAAAGAAAATAAATTGAATAAAAATGTGATAGAAAACGTTTTCGAGAAAAATAAGTCTAATTTTTTAGTTT
TTTATTTTTTTTCCATCAAGAATGGGGAAGATTATTTCCCCACTTTTTGAGTGTATCATGTTTCTTCACAATTAGGGGCT
GAGTTACCATGCTAATGAATTCGATAAAACTCGTTAATTTCATCTGAAATTCTATATTTGTTTTTTAAGAACTCTATCTA
ATATTTATAAAATTCATAAATTTAAAATTTTAACTTTGTGGTCATTCATGAACCGTTAATATCATATCAGACCAAAACAT
TATTATCAATCTTTACAAAAGCTTAAATTTTTCATCAAAACACAATCTCTGCCATTACTATTTTTTCaAAAAAGAAAATT
AAAAAATCTCTCTCCAATCAAACATAGAAAACATTTTTTTAGAGTACAAAGTCATTCTCCaAAAACtTTTTTTTTCCTTC
aAAAAATGACCACTTTTGCCGTACAAAATAATAATCGTACGTCATAACTTAAACTTTTAGTTGAGAAAGTCACAACGGTA
CATACCTGAGGAATTCCAGGATTTGTGCACTACTGCACTGAGGAAGTGAAAGAGGGGGTTGGTGGTTTCTGACATACTGG
CAAAAAGTGTTCCAATCGCGACGTTTCTGATTCTCATATCGACTCAACGGAGGAACCGAGGACGCAATCATGGTTGTACT
GTTGGCAATAAAGTTTGTACCTTGAACCATGTTGTTGCTAGATGTAGTGAAATTATTTCCTTGTGCTATGACAAAATCCA
tTTTTTTTtTTGCACTTCTAGGGTTTTCTAATTAGATCTTATAATGGGGTTTTGAAGAAAAAATGGAATTTATAAATCAA
AAACCCCTTTTTTAAGGTGAACTGAAAAAGATTGATTCTTGAAATAGGGAGGaAAAAAACAGTTTTGTGAAGTTATTATT
TATTTATTGTTAGGTACAAGTTAATAATGGATTGTATTTATTTCAGATATTAGTTAGTAGTAGTAGTAAGAGGAAATGAC
AAAAGGACAATGAGGGAATTTATTATGGGCGTACCGAGCTGAGTTGAGTCAAGCCGAGCTGAATTTAACTGAATTGAGTA
TAGTTTTGAAATCTTGAAAGAAGTTGAGTTGGTTGAGTAAAAAAGAGAGAATAAACCAAACCAAGCTAAATCGAGCTGAA
TTGAGTACTAAAGTTAGAAATCTTGAAGAGCTCAAGTTTGTTAAGTAAGAGTAGGGAGAAATCGAGTAGAGTCGAGCCAA
GCTGAAGATTTAGATTGAGTAGCTAGTGCTATATATAGAAATCTTGAAAGAGCTTGAATTTGTTAAGCAAAAGAGGAAAG
ATTGAAAAAGTAAGTTAAATTCATGAGTTGAATAGTGTACTAAAAATATCGAAATCTCAAAAAGAGGTTGAGTGTAAGTA
AGTAAGAGAGAGTATAAAACCAAATCGAGCTGAGTTGAGCCGAGTTAAAAATTACCCTAAAAATGAAGTTGATGTGATTT
TCATTCCAAGAAAAGAGGTAACAATAAGAAAGAAGAAGAGGGGACATAAGCCATATTTGTGTGTGTAGAATTAGAATATA
GTAGTAATAGAGATTGGGAAGAGAGTAATGATTGAGGATAGTGGCTTTTGAGGAAAGAGGCTATTTTTGCAAGAAAGGGA
AAGCTTTAATTTTGGCATTAATTTGAAGTGATTGGAGGAAGCAGTATTCTGTCTGGCAAATTATATATATGTACTACCAC
CTTAGTTATTGCTATTAGCAGCCTACTCGCTCCGTTTCAAAATATTTGTCACATTTTAtTTTTTGAAAGTTAATTTAATT
ATAGAGTTAAATTCAAAAATGACTATGAATaAAAAAAATAAAATTAATTTTATATGTGTGGTGAAATAAAATACAAATAT
TGATCAAAGTTCATATAATAACTCTCGAAAAGTAAACATAACAAATTTTTTAAAACAAACGAAATTATGTACTATAGCAA
TAAACTAGTGGAGTAATAAGTATTGTcCCCCCCCCCCCTCCCCCCCTCTTGTTACAATAATTAGTCATTTTATTGAGACA
TTGATTCAAAGTCATGTCATACGACTTATTAAAAGAGAAGTTTTTTTATATCATTATTCAGGGCTTGAACCAGACAACTC
CATTCAAGTGGTAGTCATATTTCATATAAAACTCACTATGGGTATTCCATATCTAATTTAAAATCAAACATTAGGAAACT
TTGTGGCAATGTATTATCTTAATTAATCTaAAAAAATTGAACATTTCTCCTTTTAGTGAAACAACGAAATTTACCTTTTC
AGATTTATTTTGTCTCCAAGTTTTAATTCTTTCTTTATTTTCATTAAAATTGTGGAGTTCTGAAATTTTGAGTATATGAA
TTCTAAAACTTAGACCAAATCTATTAAATTCTATCGAAATTGTAATTTTTGCTACAACACAATACTCTTCAGGTGTGACA
ACTATATATGGCCCATACAACAAATAAAATTAATTCAAATGAAAGATCATATTGATTAGAATTTGAATATATACTACAAT
CTCTACCTTCTAATCCTCAAAATTTTAAGTCCAAATAATGGAATTTGTCTACTTTTTCATCTCCTATTTGATGACAGAGT
CAGCATATTCATTAAAAAAAAAGTCAAATATAACAAAGAAAATACACACATATATATGATTTTAAAATATCTATTTATAC
ATAAGTGTAATGTCAATTGATATATTTTGATCAAGGGTAACTTCATCACTTTGTATCATCTAAAATACCTACGGAAAGAA
CTATAACTATTTTTATCATTACATCTTTGTCTCAAACTAGTAGAAGTCTTGATTTAAAAAGTGACTCATTAAGCTTCTCT
TAGCCACCAAGTATATATCCAGTACTCATAAGGATGTATATAATTGAGCTCGTGCAAGAATTTCTAGAAACAAAACTCAA
GTTATAACTCATAAGGATGATCATTGAGCTCGTGCAAAAATCTCTaAAAACAAGGCTCGAGTTACTCGTAAGAGAGTAAT
TGAGCTAGTGCAAGAATCTCTAGaAACAAGACTCGATTTACTCGTAATGTAAGGATGGTAAATTGAGCTCGTGCAAGAAT
CTCTAGAAACAAGACTCGAGTTATAACTCATAAGGATGGTTATTGAGCTCATGCAAGAATTTCCAGAAACAAGAATCAAG
TTACTCGTAAGGATGGTAAATTGAGTTCGTCCAAGAATTCCTAAAAACAAGGCTCAAGTTACTCGTAAGGGCAGTAATAA
TTGAGCTCTTGTGAGAATTCaAAAAAAAACAAGGCTTGAGTTACTCGTAATGAGAGCAAATTGATATCGGCAAGAATCTC
TAAAAAGAAAGCTAGAGTTACTCGTAAGGAGAGTAATTGAGCTTGTGCAAGAATCTCTAAAAATAAGACTCAAGTTTACT
CGTAAGAATGGTAAACTGAGCTCGTGCAAGAATCTCTTGAAACAAGACTCAAGTTACTCGTAAGGATGATAATTTGAACT
TGTCCAAGAATTCCTAAAAACAAGGCTCGAGTTACTTGTAAAGAGAGTAAAATCTCTAGAAACAAGACTCTGAGTGGTGG
aAAAAAATAAAATCGTTCACGGTGGGACTCGAACCCACAATCTCCCGCTCCGGAGGCGAGCGCCTTATCCATTAGGCCAC
GCGAACTTCTTGCTCTTAAAAACACAAGTTATTTTACTTGTATTATAGTAGTAAACTCTGGATTCTCTCTTTATTGAAGT
CGAGATTGTACGAGGAGAGAAAGACTTAAGTCGATTCGTGAAAATAATAGTTATACTGCTTCCATATCTTATCTCAAGTT
AATTACTCCATAGCTAGTGTGGGTATATGACATGACTTCATCAATAGCGGTAGAAATAGTATTCACCATTGCTTACAATG
TTTTCATTCACTCCTTGCATTATTACTTCAAAAACATTTCTTTTGAGTCGATCGAGGATTTATAAGAAGCAACCTTTCTA
CCAGACAAAAAGACAGACATAAGGTCACGTGCATTTTATCCTTCGATCGTCAAACCTCACTTGTGAAATTACGGTACTAT
GCATGTTGTCATTGTTTTTACAACATTTTCCTAATACCCTATTATATGCCTTGTAGCACTGTCATATTTTACATGTTTTT
AATTCTACTCAGCCAAGCACACAAAAACAATTTATCTTTTTTCAATGGAAATCATTTTCTTCCCTGGCTAACATGCACAC
TAAAGTGTTTTTTCTTCAATTTTATTAAAATTCACAACCTAATTGATTACATACTACTAAAAATATAAATACCAACAATC
TCAAATTACTAGATGATAAATATAAACACACATCTCGTGGAAATACAACTCTCATAATTTAGTAGTAATTAATTTACAGG
TGGGATCTAGAACGATTTCGATGAGTTCAACTGAACCTAGGCCCATTAAGACTTTCGCCACAAGCTATATGTATACATGT
ATCACACGAAAATTTCAAAACGTATACATAATAAAATCACACTTATTTTGTGAATATACTGACTCTTGATCTTGAAATAT
TCGCCTCTAACTGATCTCATCAGACACATTATTTCCAGAACTCATGAAGACATTATACCAAAAAATCATATCATTGTTGA
AACTAGTCATGTCCCCATGTTCATTATTTGTTGAATATTGCATGTTCTCTTCCTTGTTTGATTGAGTGTCATGATGAGAA
CTTGAATTACTCTCTTGAATATCTTCTTGATCATGATAATAAGTTGGATGATAGGCAACAATATTTTGAGAATCTTGAAG
ATAGTTTGAAGGAATATGTTGATCCAATATTTGTGATACATTTGTTATAGTGGATGGTAGATCATTGTGTTGTTTTAATT
CTAATCTTTTCTTCAAGTGAGTGTGCCAAAAATTCTTGATTTCGTTATCTGTTCTTCCTGGCAATCTTGATGCAATTGCA
GACCATCTAAAAATATGAAACAAATAGGAAAAAATCACATTTAATTGCACATCAACACGAATATAAGAAATAAATAGAAA
CCATGTTTGGTTTTTGATATTAAATTCTGCATATAACTTGTACGGATTTTAATATCGAAAGTAAAACATGGTATAACTAA
TACGGGTGATATAAGTTATATGGGAGTTTATGAATAATTTTATACGATATAGAAAGTGAATTAAATAATATGTGCATTAG
ATATATATGGATAAGAATATCTAAAGATGAAAATGATTTTACGAATATAGATAGTTTAGGTTGATTTCTCTGATGATTAC
TCAAATACTAACTATAGTTGTTATTTCATaAAGTTaAAAAAAAATTGATTCTAATCGTGATTTTCTCAAATAATAACTAT
TAATTGAGTAGAGACATCAATTCTATGTATAGTTCCTAAGAAACAATTCCCCTATTATTTATTTACCATATAACTATTGA
GAATTTTATGCAAAATATTTGATCACATAAACTGTAGGGAATTCTCAtAAGttt
ATATATATCaGTAcTATATAATTtATATAAATTtAAAgAaTtAcTATATGATAaTAAataTTGTTGtaCctGTTTCCAAG
AaGTtGATGTAGCTTAATGATGATTtGTTCTtCTTCCTCACTAAaGTTtCcTCTTTTAATaTCTGGCCTTAAGTAATttG
TCCACCTTAATCTACAACTTTTTCCACATCTTAACAAACCtaTAACAAGTtCAAACAAAAAAATATtATTTTTTtATGAA
AAAaGAAaGAAAGAAAGTGATtATAAGATCATAACAATCAAGAAGTAATTAACTTAATTTGAACCATATAtATACtACTA
AATTATAAGAAATTGAGTGCAATGGGAAATCAACAAATAAATTCTTCAATGTTATGTTTAGGAAATCAATTTCTAATTTC
AACGAGTTGAGTATGATTGTATGTTTTATATATATATTGTTATTGTACCAAAAATATCAATTATTAAGCACTATTCAGAC
TATAAAAAAaGAATCTTTTCTATAATTAGAACGTGAATTTATAAACTTTTCATCGAAAATATGGAATTTCTGATGGGAAG
TCTTTCAAAAAATGTCTTGGACAAGAAATACAAGAAGCAAAAAAATTGGAAATTATTCATTATATTATTTATTTATTTCA
AAAAATAAATAAATTAAAAACTCACCTGCTTGTTTAGGAAGTGCCCTCCAATTTTCATGTCCATATTTTTGAATAAAAGT
TATCAAAATTTGATCTTCTTCTTGAGTCCATGGCCCTTTCTTCAACCCCAtTTTCTCACAACATGGAGCTCTTACCATTT
TAGCCACTTCTCTCTCTTCTTTCTCTCTCTCTAGCTAATACAATATaGAAAAAAAAATGGGGTGGAAAAAAAAGGCAACT
ATAATTAGTACATATAATAAAAACATAAAAaCGTGGAAAaGATGGTCCAATTATTTCTTTTCTTTCTTATTTTAATATAT
TTTGGACCTTTTATTACTAAGAGATTTGGCATTGGATTTTTCTCTCAAACTAATTATTACATAGAAAGAAAACTAATTAA
TGTATTATATAGAGAAAGAGAGTAGTAGTTTCCTTATTGATTTTAATAGTCTGTTTGAACAATCTTTAGTTTGATGTATT
TAGCTAAGTTTTTAGGGGAAAGAAGTATTTTTGAATAGTAATAGAAGAGCTTAAACCTACAAACACTTTTTAAACCATGT
ATAAGCATATGACAAATTGTTGTTTTAATATAAATAAATATATTTTTTAAATTGATCATCAAAATACAAATCGATACTCT
CGAAACATACCTTTTTACAACACATTTATAACAAAATAATCAGACTTTAAAAAATTGGTTAAGCAACTTATAAATTCTAT
AAAGACGATACAAAAAAATATTTGCAATTAACTCAGTAGCTCAATCGGAACTAGCGATAGAACTGCTAGACAAAAAGTGG
TCCAATCAATAAAAGACACGAAAACTTGATGTCATCCTCACCTAGTGTAACATACAAAATTTAATTTGTCAAAATCATCA
GTATATTTATTTATTTATTTTTGTAAAATAATAATACTACTTAACTAACCTATCAGAATAGCTTAAATTCTACTTTATCA
TTTTTTTAAGGATGATATAATTTTTTAATTTTTGTTTTTTAGCTAAATACATTTTCTCACATGCTATAGACAATTTCTTG
GTTGCTTCATTGGGCTGCAAATGCCCCTTTTTAAGTCAAAATTTATGTGCGGCTCGGCCCACAAAGTCACATATTTTCTA
AAGTGTCCAACATGTATGTCACTCAAGTGTTTTTTTTCTTCTTGATGAAAAAAATATATGGTGTTTTTTTtCCCTTTTTT
GCTTTGAATTGGATTTTGGTAGATTTTATATGATGATTCCCTTTATATAAATGAAAATCCACAAAAAGCTATTGCTTGTT
TGTTCAATCACCCCTTTTCATGCTAAGTGGCTTACCCAACATGGGATTTTATGCAAGTATATCATAGATAATATGTAAGC
ACACACTTAAATTTTAATTTCTAAGTGTATATAGATACATCAATATAGTCTTTATTGGAAACTAAACACTCCTACTTGTC
CTACTGTGTTTCGTGGACATCCGATGCTGACATGATACCTAAAATTGAGAGATTTTTAGATGATCGTTTTGTAAGTTGAA
ATGTTCAAAATTGACACAATATGGAGATGAGTTGGGGTGTCAACATGTATATACTCAAAGTTAGAGTAATTATTTGTCAC
CTGAAGCCAAATTTGAGTGTTTGTTTGTGTATTATGCCTATATTTTACTCAAACATTACAATAACAACAATAACAACAAC
ATATGTGTAATTCCACAAGTAAATTTGAAGAGGCTATAATACACATTGACATTGTCTCTATCTGTATGGTATATAGAAGT
TATTTTTGATAGATCCTCGATACGTTTGAATCCTCTTTTTAACTCTTTTGTGTATTTACTTCTCACTATCTTAAAACTTC
CTTCTTTAAAAGTCTGGTTTAGCCATTAAACTCAAGATATAAAAAACTAGTTTGAACATCATCTATAACTAAAAAAAaTA
TTATAATATGTTGAATCTTGACATGAGTAGTTTAATTAGATGACTAGATGAGGACCTTTAGAGGGGAAAAAATAGATAAA
ATAAGATTTAGGTCAATGTACAATTATCAATCTTTTGACTTGATTGTGTACTATTAAATGTCCCATGTAAAGCACTATAT
ATATATGACGAAACAAAAAAGTAGATCCGTCACCCTCACTAAAACACACACACACACACAAAACTATTTTCCAGATTTTG
CAAATCTTGATTTTTGCCGACACTACATTTAATTCAACAAAGTAAGCTTACCTAAAAGATTTTTGGGATGATGATAGTTG
ACATCTTGTTTTTAGGGGAGGAGCTAAAATATGGTTTACAGGTCTGATCGAGAATAGTTTGATTGTGATTGAGTTTTACC
AACACTGTATTTATATTTTGTTCAACTCAGATACATTATTGTATAAACTAGGTCGAACGTTTAAAATATTTATTTTGTTT
GAGTTAACGTGTTTGATTGAAACTTCACAGAGTAGATAAGAGACATCAAACAAGAGGTCAAAACTTCATAGAGTAGATAG
TGTTGGCAATAAATTTGATTGTTCAGTAATTTTTATTCAAATAAATTATAAATTTTAAGTTCTAACTCGATCTCTGTAAA
TCGAAAGATCTGACCTAAAAAGATGGGAAACTTTTATGAGATTTCATTTGAAAATCAGTACACTTATTTGTGATGTCATT
GCTGGCACATTTTTGTAAATTAAGGTGGGGAGACAAGATAAATAAGAACACTTTTTAAAAAGAGTAAAATGTTGACATTC
ATGCACGAAAGTACAAAAAATGTGCTAGTGAAATAAAAAGTTTACAACTTATAAATTTAAAAATCAAATATCTCATCATT
TTGGTTATTTTTTtATTTATATATTTGACTATTTTCAACCTTTTTTCGCATGATCTGCATAATTATCACTTTGATTATTT
TAAAATGGATAACAATATTCAAATCTTAGTTTTAATTTGATGCTTCGACTGCTTTGAATACAAAATCAATTCAAGTCTAC
ATTTCATTCACAAACATATCTAGAGGGGATGTATCATAATCATTCGATAAAAGTAAATCTTAATTTTCTTATATAAAAAG
TTTGAGGACATTGATTTTAATAATAGATTAGAGCTTGTTATATTCTATTAGTCCTTTTGTTTGGTCTATCAACTATCATA
AAAAATCGAGCGAAAGTGATTTTCTTATTTTCTATTTATTCTACTATGATAAATTTTCCAAAGTAGAATCAATGTTGGAG
ATGAGTTAATTGCCTGAAAAATGATTCTTAAGCTCTTAAGAAGTCGTAATCATTATATTCTATTGAATTTTtACATAAGA
AAATTATAATTTtAAGAATATATATATATATATATATATATGATGTTtATCTATCTTGTATATTAAAATCTAAGTGCTAT
TACTAGACAAAAAAaGAAAAaGAAAAAaGAAGGAAGAGAAGTCATGATAAATGTTGAAGTTATATTCCATTTCAAAAGAA
AATCCTCTAAAGGAATGTGTAAATATTAAACATTACCGGCAACAATATCAATTGTGTTAACTATTGAGAATGTATTTATA
CTAATACGTATGCAGTTAGTATAGTATAGTTAGTCATATTAATTAGTCATGTTAATTCAGTCTGATTGGTTAGTTGTAGT
TTGTTAGAACTGTCAGTTTGTTATTCAGTTAGTCATGAACTTGTTAGGTGCTATAAATACACATGTACATGTATGTAATC
ATTTGTGAAGTCTTATTCAGAAATACAGTTTTCTCTCTTCTCCTTTCTCTGTATTGACTTCTCCCTTACATGTGAGTTCC
TCCATTGATGCTAGCATTCAAAGCTTGAGAACCAGTTATGAATTGTTGAAATTGACATGGTATCAGAGCACTTCATCGGT
ATTTCTAGCTCCCTCTGTTTCTCAGCTTTCTAGCAATTATTAGCTATTGTTAGCTTGTTAGTTTCTCTTCGTTTACTTCT
TCTACTAAACTCACAATGCCTGCTACTGCTGCTGCTACGTTACCTGCAATTGCTACTGCTGGATCTACTTCCATTGATAC
GAGTGATCCTCTTTATGTACATCCCTCTGATAACCCTGGATCATTGATTGTTCCTGTTCCTTTTGATGGAATGGGCTATC
GATCCTGGAGAAGAAGCATCCTCCGATCTCTTTCTGTGAAGAACAAATTGGGATTTGTTACTGGAGATTGTAAGAAGCCT
GCTGCGAATTATCCTCAATTGCGTCTTTGGCAGAGATGCGATGACATGGTGACGTCTTGGATTTTGAATTCGCTTGCCAA
GGAGATCGCAGACAGTGTTGAGTATGTTAACGATTCAGTCGAATTGTGGAAAGAATTGGAGGATCGTTATGACCAGGCTA
ATGGTGCGAAATTGTATCAGCTCCAAAAGGAGATCAATGATCTGAATCAAGGTGTGTTGGACATCACTTCCTACTACACC
AAGATGAAGAAGCTGTGGGAAGAACTCAACAATTTGATCGCCAAGTCTCAATGCACTTGTGCCTGTATTTGTGGTGCCAA
GGATAGCACACATAAAGCTGAACATGATAGGCGCCTAATTCAATTTTTAATGGGTAAGGCACTTTTCCTTCTGTTTTGAA
TTCCATTCCCTTCATACAACCATACACTAATGCAAATGATGTTGTAGACTGTGATACTACTGATAACATTTTGTCTCACC
ATATATCACCATTACGTAATGATAATGATATTACTGATACTGAGCCTCAATTAACTCATGAATTGCCTTTTTCTTTGCCT
TCACCCTCTCCCATACCAGAACCAGGAGGCACAGTTAGAAGATCACATAGAACCTACCAAATACCCAAGCATTTAAATGA
CTACTTATATTCCTTACCCTCACACAAAACTGCCAATACATCAGCTCTTGTTCCCACATTGCAACCTTCCATCATGCCAC
TCAATACCATCTTTTCAAATAATAGCCATGTTGCTCCTGGAACCTTGAGTCTCAATAGTCAGTTACTTGTTAAAACTGTC
TGTCATGACAGTGAACCATCATCTTATGAAGAAGCAGCACTTTATCCTGCTTGGCAAGTTGCAATGACACAAGAATTTGA
GGCCCTTCACAATAATAAAACTTGGGATCTGGTTCCGTTACCAGTTGGGAAGAAAACTATTGGTTGTAAATGGGTGTACA
AAGTCAAACATAAAGCTGATGGTAGTGTGGAGAGATATAAGGCACGATTGGTAGTAAAGGGGTATACTCAACAAGTAGGC
ATAGACTATACTGAGACGTTTTCCCCTGTTGTTAAAATGACCACAGTAAGAACTTTGGTTGCTACTGCAGTGAAGCGAGG
TTGGGATATTTTCCAGTTAGATGTTAATAATGCCTTCTTACATGGAGACCTCCATGAGGAGGTTTACATGGCCTTGCCTC
CTGGCCTTGAGGTAACTAGTTCTTCTGCAGTCTGTAAATTGAACAAGTCACTTTATGGCTTGAAACAGGCTAGCAGACAG
TGGTATGAGAAGCTGTCAGAGGCTCTATTTTCAAAGGGTTACACCCACTCCATGAGTGACTATTCCTTATTTCTGAAGAA
ATCCAATCATTCTTCTATTTTTGTAGCAGTATATGTAGATGATGTGATCATCACTGGGACTAATCCATCAGAAATTATTC
AGCTCAAGCAGTTCCTTCATGACACCTTCAAAATTAAAGACCTTGGTAAACTTCATTATTTTTTGGGCCTGGAGATATTG
TATGGAAAAGGTGGTGTCATAATGTCCCAAAGGAAGTTTGTCTTAGATTTACTCAAGGAATATGGTTGTCTTCAGTACTC
CAGCTTCTCTTCTCCACTTGATCCAAATGTTAAACTGAAAGCCAAAGAGGGCACTGTTCTGTCTGATCCTACATTCTATA
GAAAGTTAGTAGGCAAGTTGAATTTCCTTGTCAACACCAGATTAGATATAGCTTATGGTGTCCAACACTTAAGTCAGTTC
ATGCAAGATCCCAGAGAACCACACCTACAAGCAGCTTATCACTTACTCAGATACCTCAAGAATGATCCAACCTTAGGCAT
CTTTATGTCTTCAGCCCCAGACTACTCAATTCATGCCTATTGTGATTCGGACTGGGCAAGCTGTCCTGATTCTAGAAGGT
CTGTTTCTGGTTACATTGTATTTTTGGGACACACACCTATCAGCTGGAAGTCTAAGAAACAAGAAACTATTTCTTTATCT
TGAGCAGAGGCAGAATACAGGTCATTAAGGAAGGTGGTTGGTGAACTTGTTTGGGTGGATAGACTTTTACGAGAATTGGA
TGTACCTTCCTCCAAACCTATTGCAGTACATTGTGACAGTCAATCTGCAATTCACATTGCAAGAAATCCTGTTTTTCATG
AAAGAACTAAGCATATCGAAGTCGATTGCCATTTTGTTCGCGACAAACTACAAGATGGACTCATTTCTCTACATCATGTT
GTCATCACAGACCAGCTGGCTGACCTCCTCACCAAAGTACTCACTAGTGTTAGACAATCTTGTATAATGTCCAAGTTGGC
TGTGAAGCCTCCCATCCCACTTGAGGGAGGGGGGgTATTGAGAATGTATTTATACTAATACGTATGCAGTTAGTATAGTA
TAGTTAGTCATATTAATTAGTCATGTTAATTCAGTCTGATTGGTTAGTTGTAGTTTGTTAGAACTGTCAGTTTGTTATTC
AGTTAGTCATGAACTTGTTAGGTGCTATAAATACACATGTACATGTATGTAATCATTTGTGAAGTCTTATTCAGAAATAC
AGTTTTCTCTCTTCTCCTTTCTCTGTATTGACTTCTCCCTTACATGTGAGTTCCTCCATTGATGCTAGCATTCAAAGCTT
GAGAACCAGTTATGAATTGTTGAAATTGACATTAACAATAGAAAATTTCCAAAAATTATATTCACAAATTAAACATCTTA
ACTATTTTCTGCGTATGTCTATGAAAAATCAAAGAAAATTCTATTTTTTGGACTTATTTCGTAAGAGAAATCAATTTTCA
TTTTTCCACGTTTTTTCTTTATTTTATGCCGTAACTTTTTTGAGAATATTTTGTTTTGACTACTTGTTTTTTCTGAATGA
GTAGGATTGTTCAGTCCACATATATGATCCATAACCCAAACGCAATATTCAACAAGATACAATGGAAAATTTCAACTTTA
TGCTAAAGAAATTAGTACAATTGCCTCAAAGATACGAGATATAAAAAATAACAATTTAGAAAATATCCAATAATTTGAAT
CCATTTTTCTTTTAATTTACTTTCCTTCTAAGAATCTTCATACATATATGTATAAAAAACAATATGATAATACTCTTGAA
TCTCAAGTATATACTACGTGCAAAATAATAAACAAAATAGTTTTAGTCAGAATGAATACGACGTTAACTTAATTCATTAT
TTTCAGCTCGAATAACTATATATATGTATGCTAGTTGATAAATATAAAATGTATGACAATAAGATCACAATTATTTTAAA
TTCATTATTTCTTAATTTTGAATTACCATTGATTGATTTCAATAGAAATCTCATCCTTGATTCATTTTCAaCcGAGGAAA
AaTTAACATGACACCTTACTATTTATATTTTAGGAATTGTTTGGTCGATGATTTGAATAATTAGTTCCATCATAAAGTTC
TAAATAAGATAATATTGTGTTTGATTTACTATCTAATTATAAAATTAAAACTATTTGAAAACAAAAAAAaTGAACATGTT
GATCTTGAATTTTATATCTAAAATAGAATTTTGAAATTAAATTTTAATATTTATTTGATTGAAAATAGATATTTCGATAT
TCATAGTAAGGTCAATTAATTTAATGATAGAGGAAGCTTAACTATCTCATTCACAATTCATGTTAATAGTCCATATCTTT
AGTTAAGGTAATATAAGGTGATTAAATGGTTCTTTTTTGTTTCGAAAATCTTAGGAAAACTTATAGCCACTATCTTTGAA
TGTGCACGAGATAAACATGCTACTATGTAATTGCTCTCAGAATACTCCTGAGATATAAATCACACTAATATTGAAAAAAG
ACTAAATGAGAGAGATTCCGTATATTAGATTCGATGCCTAGTCTTCCTTATGAAATACACATGTTACACAAATTTATCCA
CCATCGCAAAATTCGATTCCTACTCTTCCTTATGAAATACGAATGTTACACCAACTCATCCACCCTCGCAAACATTTTTA
AATGAAATATTTCAATAGGCCTCAAAAACAAATGTTTTTTCTTTCTTTTGGAATTTTACTTTTTTtCTTCTCACATACTG
TAAATAGCGACTGTAGAAATTTCAAAAAAATTCTTCACTTTCCAGAGAGACAGCGAAGAAGATGACAACGAAGACCAACA
GGAAGAGGAATCAAGAACAACAATATACTAATCCCCAATTTTAATTTTTAAATTATTACTATTCTACTACAATTTTCTAG
TAAACCCCAGATCCCTTTTCCCCTTTTCTGCAAAAAAATCAAAAAAAGATCTCTTTTTAAGCTAAATTCTGCTTCAAATT
TTGATTTTTCAGATTTTTTTCCATGAAAGAAATTGATTTTAGATATGGGTTTCTCTTTTTGTTGATGTTTTTATCAAGTA
ATTGGGTTATTGGAGCTATCAAATCTCAATCAACTGAAGAAGCATATGTTACCCTTTTATATGGAGATGAGTTTTTGCTT
GGTGTTAGAGTTCTTGGAAAGTCAATTAGGAATACTGGGTCTACTAAAGATATGGTTGTTTTGGTCTCTGATGGTGTTTC
TCAATATGCTAATGATCTACTAAGAGTACGTACTTTTGTTACTCAGTATTAGCATTTACTTTCATTTGGTtCATTTTTTT
TTTTtGATGACAAGGGAAATCGCAACCGCTATCCTTTGGGTGTGCACAGAGTAAAACCCCCGCTCCTATGCAATAGCTCG
CAAACCACATAAGAGAGGTAACCACACTAGGTAAGCCTGGTGCGACGAGCTCGACCCAGAAGGCAAACCGTTTGCTTTCT
CTTGCAAGGGGTTTCGAACTTGAGACCTCCAACATGGAAGTCCCAAGCATTTACTTTCATTTGGTTCATTTTTGTATAGT
TTAGCTTTTTGTGATAACCGTCATGTTTGTTCCAACTTAAGCTTATCGGCTAGTTCCACGAGGTACCTGCTATTCTGCTA
ATTGCCATCAGTTAGGGTAGCTTGTACACTGAGGCTTTGGACATGTGGGATTTGAACCATGGACCTTGTGGTTCTTAATC
CACTTTATTAATGACTAGGCAACACCCTTTTGTGCTACTTTTGATTAGTGTAGATTGATGAATGCAGATTTTTTAGCTGA
TAATTGTTTCGAGCCGGATAATCAAGGAGTGTTGAAGTAGATAGATAACTAGTGTGAAGATAGTGTAACAAAGGTGGAGG
CTTATGGATTTAGGCTTTTCGACTAATTCCACGAGCCTGCTAACTCCCACCAGCTAGGGTAACTTGTACACTGAGGCTTG
GACATATGAAATTTGAACCGTAGAACTCATGGTTCTCAATCCACTTCATTGAGCACTAGGCTACACTCGCGGATGGGTGC
TGATTTTGCTTAGTGTAGTTTGATGAATGCAAAAGTTTAAGTTGCTGTATAATTGTTTTCAAGCTGGATAATCGAGGAGT
GTTGCAGTAGGTAGATAACTAGAGTGAAACTAGTGTAACAGTGGTGGAGTTAGGATTTGAAGCTGCTTACGGATTTGGGA
TTTTAGTCGTGTTGGGTTACTGTGTACTAAATTAATTAATTTATACATATTAAATGAGTTTCTTAAGATAAATAACAGGT
TTGAACTAAATTATTAGGTTCTGCTGAACATGCTTACTATACTCTAGCTCTGCCCCTGTAGTATAATTATAATGAATCCT
CTAAATGTTGTTATATCAGGTTGATGAACTTTCATTCAATCTGAAACCAGATACATTTCATTCTCTCATATCTAAAAAAC
TGTAGAGGGGCTGATAAAACCTAAAAGTGCAGAGACATTAGTTTACGTTTGAATGGTTACACCAAGCAAAAAGGTTAAGT
AAACATTTGGATTTCATAATGTGGCTGGAGGTGGAATGCCATCAAATATTTCATTGAAATGAACATGGACCACATAACCC
CCAAGAGGGCGGCCAGGTGATCGCAGAGTTGGGAAGCAAGTTGGAATCTTGATAGAGACTTCTCTGAGTTAATTATTCCC
ATCAGCCCACTCCTTGGTGGGCAAATTTAATCATATCCTTATTGGTGGGAAGTATCTGGTAGACTAGTCGAGGTGCGTGG
AAGTTAGACTGGAGTCACCGAACGTCTATGCTATAAGAAAAAAAaGGACCATGCTCACCTATAGGATGGACCTAGGATGT
AGGATTGGTGGTTTTGGAGTTCTAACCATCTTGATCAAAGAGTTGGATGATAACCTTGGGAAGCAAGGTTGGAATTCCAA
CAGAGGCTACTCTATGTTAATTCTTTCCATCTGCTAAAGACTTGGTGGACTGCTGGAATCTCTTGAACCAACACTTGATT
CTCAGCAAGTCCTATAGTCTTTTCAGTTGTAGTAACTGTTATTTTACATTGAGGTTGCCTTAATTAGTCCCGTGATAATC
TTTTTAGTTGACCTAGATTTCCACCTTTAAATTTGTGTTTGACGCTAAGGCATTTCTAGACGTGGCTTATGAATCTTATT
GAAGGATTTCGTCTTTGTTTCTTTCTTTGCAGGCTGATGGTTGGATTGTGGAAAAGATTAGTTTACTGTCAAACCCAAAT
CAAGTGAGGCCGAAGAGGTTTTGGGGTGTTTACACAAAGCTAAAAGTATTTAACATGACCAAGTACAAGAAAGGTAATTC
TATATCTCAGCGCTTGAATTTAAGTTTGGACACAAAGGATGAAAGGGCTATGACCAACATTTCAATTTTTTTTGAGTGCT
TTTCAAATTCATTTAACTGAATTGCTTGCCTTCTTCTCCATGAAGGGCACCAATTCATTTCCTCTTATATTATAGCTGGT
ACAAATAGTTAGTTCTAACACCTTGGCGAGCAATTTCAAGCTATTCCTTTTTCATGGTTTCTTTCTATTCATTCATTTGA
ATGTCATTTAGGGAACAAGCTT
