# Supplementary material for: Homologues of potato chromosome 5 show variable collinearity in the euchromatin, but dramatic absence of sequence similarity in the pericentromeric heterochromatin
Source: BMC Genomics. 2015 May 10;16(1):374. doi: 10.1186/s12864-015-1578-1 (PMC4470070; doi:10.1186/s12864-015-1578-1)
Supplement: Additional file 3: — RH BAC tiling path sequences. Description of data: Nonredundant, multifasta sequence files of the individual BAC MTPs. The sequence contigs and scaffolds in the MTPs can be either ordered or unordered, depending on the quality status of the tiling path sequence. [file 12864_2015_1578_MOESM3_ESM.zip › mtp_0502.fasta]

>mtp_502
AAGCTTGAAGTCTTTACCTCCAATGGATGTTTCTAGAGAGAGAACTTTTGGAGGGGAGGGGAGGTTTTTATTTTGGGTTT
TGAAATAATGAAGTCTAAACTATGTTTTAATACTTTAAAACCCCTTAAAATACCATAAATAACTAATTAAAACCGTCTCC
AAACCAAACAAGACTTAACATGATTTTACCAAAAGACCCTCACCTTGGCCGAACCAAACCAACAACACAGGTGGGGACTC
ACGACACCAAACCACGGACCATGGTCTGGGTCACACCCCGTCCTGGTCAAGCGTAGTTTGGGGCTATGGCTTGGTTTTGA
AGGCCTTGACCTACGGATCAAGACCACGAGTCGTGGTTGGACCTACTCGGCGTAGGTCCCATATGTAGGTCCAACTTTTT
GGACAAAGTCTTGTTTTCTTGGGGGTTAGGCTTTAGGTCCTCCTCAAGGACCCCTAGGGTGGTCCTTGGGGAGTCGTACC
TTGATTTTTAACCCCTCAACAAACTCGTAACTACATTAAACTACTTCAAACCTCACACCAAACTTAAACACACACTAGTT
AGGCTCTAGTTTCACTTATTAGTGTTATAGGGCATTACATTATCCCCAACTTAGAAACATTCATCTTCGAATGACACTTT
TAAAAACATTAAGGGGTTAACGACTCAAGACTAGCAACCCATCATGCATGCAACATCATAAACAATGCACAAAACTAGGA
GGAAACATCAATTCCACATCAACAAGCTCAATGCAACACAAGAAAGCAGGAACTACATCTACAAACTCATTATGCATGAA
AACTTCAACATTTCTCATTCCATTGGAGGAACTATCTTCTCCAACTCATATCACTACAAGAAAAACAGTCTCTAAGGAAG
GGAAATCTAGTCCCTGAAAGTTGAATTCTGGTCTCAATTGAGCAACTGAGACCAGAAAAATTTGGTCGCCACTCGTCCTA
GATACTTTCGTCGCTACTGGTCAATAAGGACGAGCTCAAAAATCTGGTCCCTAAAATGTTTTGGGACAGGAAAAACTCAG
GTCGTAAACTCTTTTTAGCGACTTCAAATTTGGTCTCAAATAGAGCATTTATATCTTGGTATTCAGGTCGTTAAACCTCC
TTTTATGACCTTCCACAACCTAGTCCTAGTATATTTTTAGAGACGAGTGTACCAGCTGGTCCTAGAATACAGTTAGGTCG
TTAGAGACCATTAACAATCTGGTCATAAAATAGCTTTAGCGACCTTAACAAACTGGTCCTAGAGTAGTTTTAAAGACGAA
CAACAAGATGGTCCTAAAATAGCTTTACAGGAAAGCATGATTTCTAGTCCTAGATTATACATTAGAGACGAGCAACAATT
CTAGTCCTAAATTGACCTTTAGAGACTATCAATAATTGTGTTCACCATTGATCCTAGAGCCATTAATATCACAAAGAATC
TAAATTCAAATTAGGGAGGGGGCAAGAAGATAGAGATAAAGAGTACGATTTATTACAATAGATTGGTTAACATCCCATGA
TGTTCAATATTTGCTTAACAAAAATACTTAGATAACATCCAAAGTATTGCAAAATATTCATAGCAAACCAATAATGAGTT
AGTGCATCTTCTAAACTTGTATCTTCACTAAAGAATGAACAAAGGTCTGGCAGAAAACTTAAAGCTTCAATCTTTGTCAA
GTGATATCCAGAACATCAACAAAACCTACAAGAAATAAGACAAATTTGTTAAGAGAACTTTAAGATACATTAACAACGAA
TCCAACATCTTTTTTGAAGAACCACAACTAAATAACATTTGATAGAAAATGGAAATAAATGGACTGAATGAATAGCATAA
AAGACAAATTGGATTAACGACGCAGCTGGCAACAAATAGTAAAACAGAGTAGCTGGAAGCAAACTATAAAACACACAGCA
GTTGCTGGTTGCTGGTTGCAGTGTTGCAGCAGTGAAGAATTTTAAAACCAAAATTTATGCCATTATGCAGCTTTGCAGAA
AATAAAAAAATGAGCCAGCACAAAAAAAAAATTGAACAGTTGCGAAAAAGTTCTACAGTTGCCTCACCTCAGCTCGTCTC
CTAGCCTAACCTATTTCGTTTAACCAAATTGAGAGTTCAAATTTAGAGAACTTTAAGATACATTAACCAAGAATCAAACA
TCTTTTTTGATGAATCACAGCTAAATAACATTTGGTAGAAAATTTAAATGGGAGTTCACTTCAACTTAAAAATGAATTTA
AATGACAAATGCAGGCAGTAGGCACTCAAAAAATTTACAAAGACTTTAGAATATCCAAAGGACCTGGGTTGAAAGACTTA
AAAATATTCAGAGGACTTGGGTTGAAAGAATTGAGAGCTCAAATACGCACTAATAAGAAATTATAAAGATTTAACACAAA
GAACAATCTTTATGAAGGGTTGTGATCACACAAAAGTCTACTTAAGTGGTGTAGACAGTAGCCTGAGATGCTCTAAAAAG
TTTACTAAAGCTTGATATCACTTCTGGTGGTAGTTTTATGCTTTGCTACTTAAGTTTTACCCAAGTTTACGAAAGCCTCG
ATACATAAGCTTCATGTGTTTCATGTTTTCTATGTTCAGAGCTATACAAATGGGATGGCAGCAGAATTGGTTTTTATCAG
TTTTGGGATCACAAATGATTGGAGAAAACACCTTTGATCATTTTATACAACATATATAGAGTATTGAGCGAGAGAAATGA
TTGTAGTGAGTAGATATGTAGGACACTTGATGGACGAGTATATTGGTATCTGATGCTCAGAAGAACCTACAAGGTTGAGA
TGTGTACAAATTTCAACGGAAATACTCTAAAAGTAGAAGACAATATGCTAGCCAGCACTCATCAAGTGGGGTTTGTATTC
ATTTACTTATTAGGTATTCTAATGCAATAAAATAAAAAATNNNNNNNNNNNNNNNNNNNNNNNNNNNNNNNNNNNNNNNN
NNNNNNNNNNNNNNNNNNNNNNNNNNNNNNNNNNNNNNNNNNNNNNNNNNNNNNNNNNNNNNNNNNNNNNNNNNNNNNNN
NNNNNNNNNNNNNNNNNNNNNNNNNNNNNNNNNNNNNNNNNNNNNNNNNNNNNNNNNNNNNNNNNNNNNNNNNNNNNNNN
NNNNNNNNNNNNNNNNNNNNNNNNNNNNNNNNNNNNNNNNNNNNNNNNNNNNNNNNNNNNNNNNNNNNNNNNNNNNNNNN
NNNNNNNNNNNNNNNNNNNNNNNNNNNNNNNNNNNNNNNNNNNNNNNNNNNNNNNNNNNNNNNNNNNNNNNNNNNNNNNN
NNNNNNNNNNNNNNNNNNNNNNNNNNNNNNNNNNNNNNNNNNNNNNNNNNNNNNNNNNNNNNNNNNNNNNNNNNNNNNNN
NNNNNNNNNNNNNNNNNNNNNNNNNNNNNNNNNNNNNNNNNNNNNNNNNNNNNNNNNNNNNNNNNNNNNNNNNNNNNNNN
NNNNNNNNNNNNNNNNNNNNNNNNNNNNNNNNNNNNNNNNNNNNNNNNNNNNNNNNNNNNNNNNNNNNNNNNNNNNNNNN
NNNNNNNNNNNNNNNNNNNNNNNNNNNNNNNNNNNNNNNNNNNNNNNNNNNNNNNNNNNNNNNNNNNNNNNNNNNNNNNN
NNNNNNNNNNNNNNNNNNNNNNNNNNNNNNNNNNNNNNNNNNNNNNNNNNNNNNNNNNNNNNNNNNNNNNNNNNNNNNNN
NNNNNNNNNNNNNNNNNNNNNNNNNNNNNNNNNNNNNNNNNNNNNNNNNNNNNNNNNNNNNNNNNNNNNNNNNNNNNNNN
NNNNNNNNNNNNNNNNNNNNNNNNNNNNNNNNNNNNNNNNNNNNNNNNNNNNNNNNNNNNNNNNNNNNNNNNNNNNNNNN
NNNNNNNNNNNNNNNNNNNNNNNNNNNNNNNNNNNNNNNNNNNNNNNNNNNNNNNNNNNNNNNNNNNNNNNNNNNNNNNN
NNNNNNNNNNNNNNNNNNNNNNNNNNNNNNNNNNNNNNNNNNNNNNNNNNNNNNNNNNNNNNNNNNNNNNNNNNNNNNNN
NNNNNNNNNNNNNNNNNNNNNNNNNNNNNNNNNNNNNNNNNNNNNNNNNNNNNNNNNNNNNNNNNNNNNNNNNNNNNNNN
NNNNNNNNNNNNNNNNNNNNNNNNNNNNNNNNNNNNNNNNNNNNNNNNNNNNNNNNNNNNNNNNNNNNNNNNNNNNNNNN
NNNNNNNNNNNNNNNNNNNNNNNNNNNNNNNNNNNNNNNNNNNNNNNNNNNNNNNNNNNNNNNNNNNNNNNNNNNNNNNN
NNNNNNNNNNNNNNNNNNNNNNNNNNNNNNNNNNNNNNNNNNNNNNNNNNNNNNNNNNNNNNNNNNNNNNNNNNNNNNNN
NNNNNNNNNNNNNNNNNNNNNNNNNNNNNNNNNNNNNNNNNNNNNNNNNNNNNNNNNNNNNNNNNNNNNNNNNNNNNNNN
NNNNNNNNNNNNNNNNNNNNNNNNNNNNNNNNNNNNNNNNNNNNNNNNNNNNNNNNNNNNNNNNNNNNNNNNNNNNNNNN
NNNNNNNNNNNNNNNNNNNNNNNNNNNNNNNNNNNNNNNNNNNNNNNNNNNNNNNNNNNNNNNNNNNNNNNNNNNNNNNN
NNNNNNNNNNNNNNNNNNNNNNNNNNNNNNNNNNNNNNNNNNNNNNNNNNNNNNNNNNNNNNNNNNNNNNNNNNNNNNNN
NNNNNNNNNNNNNNNNNNNNNNNNNNNNNNNNNNNNNTCAGTATCAGAAACCTTTACAGCACTTACAAAAGAAAAGCAGA
GGAATAAGAACTAGATTGCTTCTCATAGGAAGAGTTTGTTCAAATGGTAGTGAAAATATTGTTAATGATGCAAATGACAT
ATGAAAAGAGTTGCGTTCTTATAACTAGTTACTGCTCCCTTCACTTAGGCATTAGGTAACTCTATGCAGCGTTGCCAAAG
GCTCGCTTTCGAATCTACAATTCAATAAGCAAAGTTCATGGTACAAACTTGCATATACTTCAAAAACAAGATTATCAACT
AGGAATCCCAACACAATATTTTTTTCTCTAGTTATACACATAGAAAACCACCAGTTGGTGAAGAAGTATATAAAGAGTAA
TTCAAACAAAACAAACACTAAGAGAATTAAGAAAGAGACACAATCAACGCTTAAAAGAAGACATACCTAAGAATCAATTA
GATGAAAATAAACTCATAGACGAAGTTCTCTTGATGACCTACAACCCGTGCTTTCTCTATTTTGGGAAAGAGCAGATGAA
AACTAAGAGTATTAGGAGAGTTTTCCCAGAGAATTTCGATTTACACGGCTGCTACAGAGATTTTTGATGAAATCGATTTA
GGGCTTTTGTGTGTTGAAAAATATGAAGTGACTCAGTTGTCTTGTATTGAAAAAATAGAGACTTTTATCATGAATTATAA
TTAATGAAGTAATTTTTTGCGCCTGATGAGTTTACATTAAAATTAAAAATTCACTTTTTCCCGCTTCTCACCACTATATT
TAGATTTTGGGACCAACTTGTAATTTCTTTAGGGACTAGATTTTGTACCTTCACAATGACATAGAGAATTAGAGACGAGA
ATATAATCTCTTCCCAATACATGTATTTTTTGAGACGAGATTATCAACTCGTCTCTAAATGTTGGTCTTAAATAATTGTT
TTTCTTGTAGTGTATCATGCTCATCATAACATCATTAAACACATTAATAATTACTCTCGAAAGCACATTTAGGCATGTTC
AACAATTCCACCTCATGAAGCATATAAACAGCTTATACTAAATGCACATCAACATGAGGAACATATAAATCATAAAAGCT
CATTTTCTCATTTAAACATAATCTCATCATGAACATGCATATCATAAGGAGACCATAGAAGCACATAATCATACATAACT
CCAAAACATCAAACAAGCTATAATGAACTTTTTGGTCTCAAGCTTGAATAGGAATAAGGAAAGAGAGATAAGCATACAAA
ACTCTCAACAACCTTATTAATCAACATACTATCCCCCACATACCACTAAACCCAACTAAGGCTACCATCAAAACAACATA
AGGACCTCAATACCACATTCATAACTATAAGGAACTATCACATACAGTGCCTTTATCCGGATTAGCCTATTTGCCCTCTT
TGGCTGAAGTACATAGAAACTATTTCTCTTGGGAGCATTAGGATCCAGTCCATCATTAAAAGCTTTCTTGGTCTCTCTCC
CTTTTTCCATGAGTGTTAGGCAATCTCTCATCTCATGACCCTTCTTTCCACACCCAAAGCAACAATCTGTGCCAGCAAGG
CACTTTTCCAAATGTTACCTCCCACACTTGGCACATATAGATCTTTCAAAAGATGAACCACCTTTATTTCCTCCTTGAGA
CTTAGGGTTAGACACCCTATCATTGTTGACCATTGGGGAATCTTGGTTGTAGAACCTTTTTATGGACCTTGGTTGACTTT
GTTCATCGGGACTAGCCCTTTTTACCTCCTTATTCATTTTCTTCAGTTTCGTCTCCTCAATTTATTGAGCATATACCATG
AGCCTTGAAATATCCATGTCATGATGGAGCATGGTCGTACGACATTCTTCCTCAACCAAACCAGACACTCCCATCAAAAA
CTTATTCATTCTATCCCTCGAGCTTAACACTAAGGTTGGGGCATATTTGGATAGTTGGGTGAACTTAAGAGAATACTCCT
TCACACTCATACCCCCTTGACGAAAGTTCATGAATTCTACCTATTTTTGTTCCCTCAACTCTAAAGGGAAAAACCTATCA
AGGAAAGCTTCTTTGAACACCTCCCAATTTATGGGACCCACTCCTCTAGGCCTCTCACCCTTCCATTTGGTAGAAAGGAC
ATGTGTTTATGTTTGTTTTAAAATTTGGTGGTAGTCCAGAAGAGGCCCGAGACCCACCCTTTATGCAGTTTTACTTGTTC
AAACTTTAAATTCCCNNNNNNNNNNNNNNNNNNNNNNNNNNNNNNNNNNNNNNNNNNNNNNNNNNNNNNNNNNNNNNNNN
NNNNNNNNNNNNNNNNNNNNNNNNNNNNNNNNNNNNNNNNNNNNNNNNNNNNNNNNNNNNNNNNNNNNNNNNNNNNNNNN
NNNNNNNNNNNNNNNNNNNNNNNNNNNNNNNNNNNNNNNNNNNNNNNNNNNNNNNNNNNNNNNNNNNNNNNNNNNNNNNN
NNNNNNNNNNNNNNNNNNNNNNNNNNNNNNNNNNNNNNNNNNNNNNNNNNNNNNNNNNNNNNNNNNNNNNNNNNNNNNNN
NNNNNNNNNNNNNNNNNNNNNNNNNNNNNNNNNNNNNNNNNNNNNNNNNNNNNNNNNNNNNNNNNNNNNNNNNNNNNNNN
NNNNNNNNNNNNNNNNNNNNNNNNNNNNNNNNNNNNNNNNNNNNNNNNNNNNNNNNNNNNNNNNNNNNNNNNNNNNNNNN
NNNNNNNNNNNNNNNNNNNNNNNNNNNNNNNNNNNNNNNNNNNNNNNNNNNNNNNNNNNNNNNNNNNNNNNNNNNNNNNN
NNNNNNNNNNNNNNNNNNNNNNNNNNNNNNNNNNNNNNNNNNNNNNNNNNNNNNNNNNNNNNNNNNNNNNNNNNNNNNNN
NNNNNNNNNNNNNNNNNNNNNNNNNNNNNNNNNNNNNNNNNNNNNNNNNNNNNNNNNNNNNNNNNNNNNNNNNNNNNNNN
NNNNNNNNNNNNNNNNNNNNNNNNNNNNNNNNNNNNNNNNNNNNNNNNNNNNNNNNNNNNNNNNNNNNNNNNNNNNNNNN
NNNNNNNNNNNNNNNNNNNNNNNNNNNNNNNNNNNNNNNNNNNNNNNNNNNNNNNNNNNNNNNNNNNNNNNNNNNNNNNN
NNNNNNNNNNNNNNNNNNNNNNNNNNNNNNNNNNNNNNNNNNNNNNNNNNNNNNNNNNNNNNNNNNNNNNNNNNNNNNNN
NNNNNNNNNTGAGCAAGAAATTCACTCGATATGAGGCCTGTTACACTCTTTTGGAGAGGACATGTTGTGCTTTGACCTGG
ATCGCTCAGAAGTTGAGACATTATTTGTCTTTGTATACCACATATCTTATTTTCATAATGGACCCATTGAAGTATATTTT
TCAGAAAGTGATACCAACAGGGAAGTTGGCTAAATGGCAAATGTTTTTTAGTAAGTTTGATATTGTGTATGTGACTCAAA
AGGCGATAAAAGCACAAGACTTGGCTGATCATCTCGCGGAGAATCCTGTTGATGAAGACTATGAACCGCTCAAAACTTAC
TTTCCCGATGAAGAAGTGGCATTTGTGGGAGAAGACATTTTTGAAGCATACCCTAATTGGAGAGTATTCTTCTATGGAAT
GGCAAATCACCAAACGAAAGGTATCGGAGCGTTCTTAGTGTTAGAATTTGTTCAACACTATCCTATGGCGGCTAAACTCC
GATTCGACTACACAAACAACATGACTGAATATGAAGCTTGCATCCTCGGTTTAAAGATGGCAATTGATATGAACGTTCAT
GAGTTGCTGGTTATTGGAGATTCAAATTTGCTAATCACCAAGTTCAAGGAGAGTGGGCCGTAAAGACCCCAAAGATCACA
CCGTATGTGCAGTATATATAGAAGTTGTGCAAAAGATTCCATAAGATTGAGCTAATACACACTTCCAGGATGAGTTGGCC
GATGCTCTTGCCACCATTGCCTCAATGATCAAACATCCAGATACAAGTTATGTTGATCCCTTGGATATAGAGGTAAAAGA
ACAGTTTGTTCGTTGTTCGCATGTTGAAGCGGAACTAGATAGGTTGCCTTGGTATTTTGACATAAAAAAGTATTTGGAGA
TCGGGACTTATCTTGAAAATGCAACGTTCAACCAGAAGAAGTTGATACACCGTATGGCCAACCATTTCTTTCCAAGCGGG
GAAATCCTTTATACGAGAAATCCATATTTAGGCCTTCTCAGATGCATTAATGCTATTGAGGTTGCAAAGCTTCTTGAACA
GATACATGTTGGAGTTTGTGGTACTCACATGAATGGGCTCACTTTGGCAAGAAATCCTCCAAGACGGTTACTTTTGGATG
ACTATGGAGCATGATTGTTGCAAGTTTGTACAAAAATGTCATAAATGTCAAGTGCATGTAGATTTGATTCGAGTACCGCC
TCACGAACTCAATGCTATGAGTCTACCTTGGCCTTTCATAGCCTAGGGCATAGATGTCATTGGTCCAATAGAGCCAGCCG
CCTGTAACGCACACAAATTCATTTTGATTTCCATTGACTACTTTGCCAAGTATGTTGAAGCAGTTTTGTATAAGTTGGTG
ACCAAGAAAGTTGTAGTTGATTTCATCCGTAGCAATTTGATATGTAGATTTGGAGTACCAAATTCTATCATTACTGATAA
TGGAGCGAATCTCAACAGACATTTGATGATAGAGATATGTGAACAATTCAAGATTACTCACCGAAACTCAACCGCTTATC
GTTCCCAAATGAATGGAGCTGTAGAAGCCACCAACAAGAACATCAAGAAGATTCTGAGGAAAATGATTGACAATCACAGA
GGTTGGCACGATATGTTGCCATATGCTTTTTTGGGTTACATAACGACTATTAGAACATCAATTGGAGCAACTCCATACTT
GTTGGTATACGAAACAGAAGCAGTTATATCTGCCGAAGATGAAATACCATCATTAAGGATCATCCAGGAAGCTGAATTGA
GTGATGTTGATTGGGTTAGTAAGCGGATTGATCAGTTAACATTGATTGATGAGAAGAGAATGGTTGATGTGTGTCATGGT
CAATTGTATCGAGAGAGAATGATTCGTTCTTTCCACAAAAGAGTAAGAGCCAGGATGTTCGAAATTGGCCAGTTGATTCT
CAAACATATTTTCCCTTATCAGGATGAGTACAAAGGGAAATTTGCACCAAATTGGCAAGGACCCTACATGGTTCGCAAAG
TGTTATTTGGAGGTGCCTTGGTACTGTCAGAGATGGACGACACCGAATGGCCTAAACTGATCAACTCAAATGTTGTCAAG
AGATATTATGTGTGAAGCTTTAATTTGTTTTTCTATCATTTCCTTGTAATCATTCTATTTGCTTGTAATCGTTTTGTTTA
GAATGTTATCCCCATGCAATGAACTATATCTGACCTGAATTCTCAAGAACAAGATACGTAGGGGGGTCGATGTCGGCCTC
GGTCACCCCCTTTATCCCTTTTAATATTTCCTTGTATTTGAACTATGTTCGACCTGAATTCTCAAGAATGAGATACGTAG
GCAGCCTATGTCGGCCTCGGTCGTTTCCTTGGTTAAATTTCTTATTTCTGTTAGTCCTCGAGACGGGAACTACGTTTGAC
CTGATTACTGCCTCAACGGGATACGTAGGCGCCACAACGGCTCATTCATATCTCCCGTAAGATTTCTATTTTTCTTTACG
ATAGAAATTGGGACAGAATTTTTGAAAGGGACTCAAAAATTCTCAAGAAGAAGAGCTCTCCAACAAGTCAAAACTACAGT
GATATCAAGAATTGCAACTGGGACAGAATTTTTGAGAAGAACTCAAAAATTCCTTGATTTGTTCATCAACAGTTCAAGAT
ACGCCAAGACATTTGATGATGACCTCAAAAATTTCAATAGGGTTCATCGGAAATTTAGAACAACTTTGAATACATCCAGC
ATGATCAGAAGTTCGAAAGCAGCTTCAAATGATCCCCAAGTCCATTACGGGATCAGAAATTAACTTTCGCAATCTTCGAC
ATCTCAAGAGTCATATCACCCGAGCTTCAGAAATATTCAGATTTTTCCAACAAGTTACCGGCTAGACCTCGAAGCATCAA
CTTCAAAGACATTCGCTAAGCTTTAGGTGACATGACACTTGGAAGTGACCTTTTCCAAATGTTACTTTTTGAAAACCTAT
TTTCCTTAAGCTTTTCTTTCATGTTTAAATTATTTTTGCATAAAAATGTTTTGTCTTATCTATCAAGAAGCAGGAGATCA
GAGAAATCACCGGAGATAGCAAGACAAGAAGCAGACAACCAAAGAGATTGACATAGATCAGTTCATTTTCAAACTAACAA
TTTTTCTGTAGATGCAGAAAAAATTTTGTGCTTTTTATGCAAAGAATTAGGAATATGAATAGCATTATTTCACTCAAATT
CTCAGCAAAACGAGGTCCATAACGAACATACAACTATGTTTGGAGATGGAGCTAATGAAAACCTTGAAAAAAGCAATATC
ATTGTTTTCCAGCAACTAAAAATACCTGGAGGACGTTTATCTGCATCATATTATCAGACATGATAATATCCACTCCCTGA
GGATTATTTACATTATATTGTCGAATGAGACAATACCGCCACCCAGAAGGTCACCTACATTGCTCGGTGAAGCATTATCT
TCATTCGGTATCAGGGAGGCATCATTTGTATCTTCGTGCATCACGGAGAAGTCATTATTTTCTGCAGTTCCCAAGGGAAC
ATTATCTTCATGCATCACGGAAAAAGATTCATGCATCGCGGGAAGAGTCATGCATCGCGGGAAAAAAATCATGCATCGTG
GGAAGAATCATGCATCGCGGGAAAGAGTCATACATCACAGGAAGAATCATGCATCGCGGGAAAGATTCATGCACCACGGG
AAGAATCATGCATTGCAGAATGGGTCATGCATCGCGAGAAAACTAACATTACCTATTTTTTTCAAGGAAGCATTATCTTC
ATGCATTGCGAAGAAAACCATCAACATAATACGCCAGTCTATTTTATTACTTCGATATCAAAGGGAGAGTATATTGAAGA
ATTATATTGCAAATATGAGGTACAAGCTTTATTTGCTTTACGTCAAACTGGAGGAAGCTGACGTCAAATGTTCAAGGAGA
GCAATTAAGTGTCAACACGGTAAAAGACGTTATATCACATTTGAATTACATTTTATGCTAATGAGTTTTATCTCAATCTT
TTTCAAGAGCATCCGAAAGGATGAATTCTCAAAACAAACCACAGGTGCGGACGACATAAAAAAAGATGCAGCACAACGTG
GAACTTTTCTAAGTAGCGAACTGGGACATAGTCCGAAGAGGAGTATCAAACTCTTAGGACGCAAGTTGAGGAGCAAATTC
CACTATAATCAAACCACACCCCTATCAGAAGGCATGTGGATCTTTCTTTAGGTTTACCGATTTCAGTTTCGCATCCGGAA
AATTTTGGTTTTCACCGGAAGCATCTTTCCAATCTGAGTGACAATGCGCCAAGAGCTTTGGAAATTATGTCTGTGTAAGT
TCTTCATTATGGGTGTGAAGCGCGCTACATTAATGGCTAAGAGGTTATAAGCCTCTTTCTTATACTCGACTTACTTTGTG
GCTTTTTCTGAAACGAAAGTTATCTTAGCATAAGAGGTTTTCTTTTCAATCGATTGAGTCGAACTGCAAATAGCCCGATT
CCCTAAGTTGAGGGATATGTAGGTGGGATCGATGTTGAAAACTCGGTTGTATTCCAACATTGGCTCTTAGATCTTATCCC
CGAGCATTCCGGTGCCTTCATAATTTGATATCGAGATGGCTTTTGAATTCTTTCAAAATCGTTCGTCAAATCAAGTGTAT
CGAACTACAAGTGGCCTGAATTCTCATATAGTCTAAGATATGTAGGAAACTTATTTCCGGGGTTCGGCCATAATTTTTAA
AGTCCGTACCAAAAACACTTTTCTTAAGATGAAGATGTGGCCAGACAAAATTGGATTCATCAATTTCATTTTTCTTGAAT
TTCTTTCATTAATCCAAGTCAAACGAGGGATAGTTGTGGACACCCAATTTTGACCTTACACGATATGGATTAGCTTTTGA
GCTTCTTAATTTTCAAATGATTTAGAACAATTAACTCAAATATTTTTCTAGGTTACTTTAAGTAATTTCAGTCGATTTTT
ATAGTTTTTAAGCAATAAATATATTTCATATAATTATATGTATAGTTAGTATGTTTTTGTAATATTTTTTTTTAAAAAAA
TCATCTCAAAAGATTTCACATTTTAAGTTAAATATTTTACTAATTTAGTTTAGTTTAAATTATAATTATATTTTGAGTTA
ATTAGTGCGTAGTTAATTTAACTATCTTATAATTAATATAATTATTTTATTTCGTTAAGATTAAGAAGCTCATTAATAAA
TTTATATAAATTCGTCTTCTTTAGCTTTTGACGGAATTCGCCAATTAAATGAATCTAGCTAAAATTTCAACTTGATGTTG
GTTACAATAGCTATTGTGTGTTTGCAAATTAGGCACTTCCTCCTATCTTAGGTTCCAATTCTTTAAGACCCATTTTTTCA
GCCCAATTTCGAGTCCATTTCTTTCAATGCACTGCTTCATCTCAACAAAAGGAAACCCAAAAAGAGCAGCGACAAACGAC
CACTAATTTCAGCAGCCGCCCACCAATTTCCCAGTCGACCCAACTCCAACCCGGCCCAAACCTAGTTCCCTCAGCATAAC
AGCGATCAAACGACAGCAACAGCTTCAAACGGTAGCAGAAACGTACACAGCGATTCAAGATATTCTTGAACCAACAGCAA
AGCATACGGAGTGACCGACGTCGTCAATCCCAAATCCTATTCATTCTGAATTTGTTGAGCTTTTCCAAAAATTTGGAGTT
TTTGAATTCGAATGAGGCCCCGTTCTTATCCGAAAATTCTCAGAGTTTTTTCTGTGCCCTAATTTTGCCTATAAATAACC
CCCTCTTCTTCTTCTTCTTCATTGTTAAGGGTTGGAAAAAAAATGGCAACAACTTAACCTGTTCTGTAACAGTCATATAA
GAAATATATACTTTTTTTCCTTGTTCCTGGGTCGCATGATTATTGGTTGTTTACTATATTGGTTTGAATATTTAATACAT
TTTTATCATATTTCAAGCATCCTAGATTATGGGGTGTTATCTGATATGCCTTGTTGATATTGGTCTGATATTACCTTTTT
TGTATGAATAGATATGAGGTGTCTTTCCAAGTATGATAGGCAGTGATGCTACTCTGTTAATTAATTTTGATAAAATGTGG
TTTCTTATTGTTATGTGGATGCTTCTTCTTTTCTTAATTTGTGTTTCTTTGAAATCTGTATATTGGCAGTAGCTTCTGAA
TCATCTAGCTTGCCTCCTCTTAAATTAAGATCATGTCTTAATTATTTCCTTATTTCATATGCTAATGTCGTCTCCTCTTT
CGTGTGTTGTATGAACTCCTTCTGAGGTCCATGGTGGACTTCTTTTCTTTGCATTTCCGGATGGGCCATGAAGGCCCCAA
ATCCTCTTTTCCTCGAGCTAGCTATCATGGCAAATTGCGAATTACGCTCCATAGCTATAAAATTTGAAATCTACACATTT
ATACAAACTTTAAAAAGTTATACACCAAAAGATTGAATGTATATGGTGATAAAACTGAAAAATCAAAGGAAATGATCTTC
ATATACAAATACAAACCATCGTATACAAATACAAATCAAACGAACAATTGTTAGTTGCGAATTATACAAACGTGACTAAT
TATACAAACTTCAAGTCAGTGCACGTAATTAATGATTAATGTTAGTTGCGAATAGTAATTATAGCAAACTATCGTTGTGA
TAACTAATTAAGTAGTCTAAGTTTGCTTAACTGCGCAATTTTCAGTATAAAAAATATGGATAATTTTTAAAAATTCCGAA
ATACTAAAATTTGGCTCAAATACTAGTATTTTCTAGTATCGAGAAACTTGGGATGTTTGTCAAAATAAATTTGCTAGATA
ATAACAAGTTATTTAGCCATGGATTATTTCCAAAGTATATAACCAAGTATGTTTAATAAATTTGTGGCCAAAGGATAGTA
AATATAGAAAATCGAAAATCCAATTTTCAATTTCGCTAAGTATGCCCAATAATCAAATCCAATTAAAAGTCAACATCGTA
TTTTAGTCTTTTTTACGGAAAAATTATTGAATTACAAAAATATTCTTATCATAAATATAAATTCACTTTATAATTTAAAA
TAATTATATATTATTCTACTAATTAATAAATTCATATTAAATTTCAATTTAGATAAACCACCTCTTTTAAAATAATCCAG
ATAATAGGAATACATTACCTAATTTGATAAGGAAGGTAATTTTGAGCCTTTATTGTTTTTCCAAACAATTATATGTTATC
TATTTTGAGTCAAATTAGTATTTGTAAGTAGGGTGGGTATTAAATAGGATGTTGTTGTAATTTGCTTTAGAGAATTCTCT
TCAGTCTTCACAATGGGGAATCATATATCAGAGTTAGTGAAGAAACTCAGGGAACTGCTAATAGTTTGAAGTTCGATAAA
TCAGGTTTGTTTTACCACTAAACAATTCTGAATACTTTTTAATTTTTTGGTTACTAATTATGTCTGCTGCTTCACTATTG
TAGTGATTAACCTCTTCATCATGGGAGATCAAATATCGAGAGGAGAAGAATTGGTGAAGAAAGCTGAGAAGAAACTCAAT
GGTTGGGGATTTTTCGGGTCCAAATACTATGACGCTGCACATTTACTCCATACCGCTCTCTTTGCTGTGAACAAGAGGAA
GCTCTGCAGATGAAGCAGGCGACGGGTAAATGATTTTTAAGTTCATACCAGGATCCAGGGAAAGGATTTTTACTCACCCC
GTGAAAGGCGGCCACTAGTTACAAAGCTCCAATAAGGTATCGAGAGGGCTATTACAGTCAGGTGCAAATTTCTTACCCGA
ATTTGGAAACTACCCCTATTCCTATTTAGGGAGTTGAGGAGAAAAATAGCTTGATGTTGTTGATTGCTTCGAACTTGCTA
AACCATGTTTGTTTTACTATTACTAATTGATAAATCAACTTCACTATTTTAATTTTAAGTCGAAATACCTCCATTTGTTT
GTTTGATAGTGGAATATAATGTAGCAAGGTCTAAGATGATCCTTAAATAGTTTTAGAGAATTCCTAATTTATCTTCTGAA
TAGTGGAATTGAATGCTTTGGGGTTAAATTAGGTTCCGGTATCATGTTTTTACTTCTGGGCATACATGCTCTAGTTGGGT
GTGTTAGAGTGAGTCAAAGTCCCACATTGGTTGGGAATGGATGGGTGGTTTGCGTATATGGACTTTTGTAATTTTCTCTA
ATTGAGCTAAGCTTTTAAAGTTGAATTAGCGTCAGGTGCCAACAGATTTTAATGGGCAAATTGGATATAGAGGATCATAT
AGGCAACCCAACTAGGGCGTGAGCATGCTATTGTTGTTCTTGTAGGATCTAAAAAGATGGCTTACTGTTTTATAAAGTAT
TAGATGCTCATTAATCTTACAATGTTTGTCTTTCAGGGGATCGAGTTGGAGTAGTATATGTGAAATTAGCAAGTTGTCAT
CTGAAGGTATGTTTTTTTATCCTCTTCGTTATAACTCTTGTACAAAAATTTAAATTCTTAAAACTATCTTCTCTTATCTT
ATCAGTTGGATCACAAACATGAGGCTACTCGTGCTTAAGATATTACGGCTGATTACTACAAGATGACGAAAAATTTGAAA
GGTTGTGTGTTGCCTTATTGTGCTATAGTACAGATCTTGTCAGTTGCAGGAACATTTTATGGATATATGTGTATTTCTTG
CAGAGGCAATATCATGTCTAGAGAAAGCAACACATTTATTTCTGGACATTGGAAGGCTAAACGCGACCAGAGGACATTAC
CAGATACAACTATATTGTCAATGAGAATCTAGATGTGCTCTTTTTGTTGTTTTCAATAGACGGCTGTTAAATGTTTTCAT
TATGCATTTGAAAGACACATAAAAAATATTTTGGATCCAGGAAATTGCTAAATTATATGAACACGAGAACAATTTAGAGC
TGGCTATCGTTTACTATCAGAAAACAGCTAATTTTTTTTAGAGTATGGATTTAACATCATCTGCAAATCAGTGCAGGCAG
AAAATTGCAGAATACTCAGCTAAAGTAGGAAAGTAAGATTCTTCGTCTTAAAGTAGTACGTAATACAGTTTTGTATTATT
GAACATAGAAAGAATAACTGATCATGTTTTGCATTCTATATTCGTCACAAAGATATCAAAGATCAATCACGATGTTTGAG
GAGATAGCAACATACTCCATCAGAAACAACTTGTTGAAGTATGGAGTTAGAGGGCATCTTCTGAATGCTGGTATTTGTCA
ACTTTGTAGAGGTGATGTTGTTGCAATTAACAACGCCTTAGAGTGATATCAGGTAGAGTATATTTTCCTGTCAAGACTCT
TAAGATTTCAACAGGACATATGTTTCATGCATCCTAATTTGCAGATAATGGAAACAACATTTTCAGGGACGCGCGAGTGC
AAGTTTCTAATGGTATGTCATATAGCTTGTATTAACTCTAGGATCATTATGTATTCCAAATATGATTATGGAGAATATTT
TTGCAATGATAGGGTTTGGCAGCTGCTATTGACAAGAGAGACGTTGCAGAGTTTACTAGTTGTCTCAAGGAATATGATAG
CATCATAAAACTGGTAAATTTAAATTTGTACTTCCTTGGCTTAATCAGCCTAAACACTTTTTATGATGCTTCTTTCATCT
CATATAACAGGATGAATGGAGGACATTGGTTCTTCTCAAAGTGAAGGAAGCACTGAAGGTGAAGGAGCTAGAGTGAAAGG
GACAGTTAGGACGGTTATTTTATATTGTACCATGTTCGCTTATTTTATTTTGTATGAAAAAAATTAGACTTTTCGAAACA
AAAAAACCATTGACACCTCTAGCTAGCTAGTAGGATTGAGGAATATGTTCTTACTTTAATTCTTCTTCTAGGATTGTTTT
CTTATCACCCTCTACTGAAGTGTTACATTTCGGGCCTCTGCTTTTCTTTTCAGCGCAAGTTATTGTTATTATGAACTCAA
AAAAACGAAAAAAAAATAGATTTAAGATGCTTGTTCAAAAGAAAAAAAGGCGTGGGTGACATTATGACTGGCGTTCTGTA
CTGATTGAGTTTGACTTCCAAATTGAGTTTGACATAGTGGTGGAACTAGTGTTAGTAATGGTGGTGTGCAACATTCACTA
TATATACATAGTACATAATTTTTACCATGTATATATACAATGTAACTTTCGGATGAATCCCCTAGACTCTTAGTAGCTCA
AGTTGCGCCCCAGGTAGAGTCCTATTACAAATAAGTATAATTTTAAAGTCCTAAATATTAGAAGAAGAATCAAATGAGAA
AATTCAATAATCAACATTTCTAAGACCTTCATTTTATATAACTCAAAAGTATAACGATAAGAGTATATATAACCCAAAAG
TATAACAGAAGATATACACATCATATTTGAAAGTTTTGGAAGTATGTTTAGCCTTTTTTTCGGATATAATATTATTGTTA
TATATCATGCATTGAAGGGTAATAAAGATCCATTTTATTCAAACTATCGTACAAACACATTGCAGCTTTTACATGGACTA
CAAAATTTACAAAAAGGAGAATACATTTAAAAGGAAGCATTATAAAGGGTCTAAAATACCCTTGAACTATGACTTTTGGT
ACAATAATACCCTTCGTTAACCTTTCAGCCCAAAAATGTCCTCGATGTCAATAGTTTAGCTCTAAATTACCCTTATTTTT
AACGGTCCTGACTAAAAATATAATTACAAAATTCATTTACTACGTGGCATAATAATATTGTTTGATTGCAAATAAACTAA
ACAATTAAATTACCAATCCACAACCCATACCCGCTCCACTTAAAAGCCCCATTAAAAAAGGAAGAAGAAGAAAAAGAATA
TTCACTCTTCCACTGATGCAGAACGCATTACATAAAAAACAAAAACCTCTAATTTATTCAAATTATATCACATAACTTTT
ACATTGGTGTATTGATTAAGTATCTAGTTAATAGACAATTTTTTTTTTTTCATAAGTCAAAACTTGTAGTCTCTGGTTTA
CCACTTTCTTCTTCTTTCCTTCTTCAACAAAAGCTAAATGATTGAAATTGTTATTAAGCAATTAGATTCTTCTCAAAGCA
TTCGTTAATGGCAGATATCCTTCTGAAGTTTCGTCATTCCATTCCCAAATGAATTCATTAAAAAAAAATGTAATTATATT
GATAACTTTGGTGATTTTGGGTTTCTTCATCCACACAATTTTGACGAAGAAACTAGTGAAATTTTTGTTCACTTTGCTTC
ATATGATCTTCTTCTCAACGTTGTACTCGAATTTATTGTTACTGTATTTTCTCCATAGAAATCAATTGTTGTGAGGTCAG
ATTTAAGAGTAAATTTAACTTTGGAGAAGAAATGTATCCTTAATTATTTCTACTTCATTGGCTAAAACGATGAGTAGCCC
ACGAGTTTAATGGGGGATTTTAGGTGGGGTGGGTATGGGTTATTAAGTGGATTTGGGTTGTGGGTTAGAAATTTAATTAA
TTAGTTTATTTTAAAATCAACTAATAGTATTATGCCATGTCATAAATGAATCTTGTAATTATAATTTCAAATAGAACCGT
TAAAAATAAGGGTAATTTAGAGTTAAAAGGTTGACGTCAAGGGAATTTTTAGCCTGAAAGGTTAACGAAGGATATTATTG
TACCAAAAGTCATAGTTCAAGGGTATTTTAGGCCCTTTTCCATAAATAAAATTACAACATGTGAAAGGTTATTTATTTAA
TTTAATTTATCAGCGATAACCGCGATAATTCGGAGTATACATGCAACTCTCAGCATACTTCACCAAATCTGCAGGCTGAG
GCAGACGTGTTGCAACGCTTGCACGTATATTACACAATCACATCACTTAAAAGGTAATTCTAAATAACTCTATATAATTG
ACATTTATTTATACCGATGGTGTATATCTTTTAGCATTATCAGTATGTATAACTTAAATCCAATTAAGACGTATGACGAA
AAAGGAAGAAATGGGCTCACCGAGTTCATACGCTTTAGCAGCAACTTGCATGGCCAACACTTCCGCTCTTTCGCGTAAAC
AAAAATTAGTGAGGGGAAGATGTGACACGTTGGGCGGTTGGGAAGGGGATTGACTTGTCCAAATTTAACCCAACTCGCCT
ATTTACTAGCTCTGATGGTCAAGATATGAGATTTCGATTTAAGGTTTGTAATTCAAATGCTCCCTCTATTTCAATTTGGT
TGTCTGGATTTGACTTGAGACAGAGTTTAAGAAAGTAAATGCAACTTTTGACTATGTGGTACATGAACCTGCCATGTGGG
AAGTTGAAAATGAAAGAGTTATCATTTATCAAAAGAGATAAGAGACATTCTTTTTAAAACAGACTAATAGGAAAGTAAGA
CAAACAAATTGAAACGAAAGAGTACTTACAAGCTTCTACAAGCATGTCGTTGTGCACACAGATAGCGCCAACCATGACCA
AGCCAAAACCAAATCCCGGGAATATGTATTGCACGAAAGAGCGTAACTTAACCATAATCGAGTTGATTGTGGTGGTGCTT
CACAAAAGAATTTAAGCACATATATGCATTAACAAACGTAGCTAGGATTGTGCAGTTTGTTGTTGTACTCTATAGAAGGG
AATGGACTTCCACTTGTGAAGACAGCTCGACTCTCTTCATAAAGAAAGCAATAAGAAACAAGATCAACGTCGTGAGCATT
TAGTACAAGATTTAACCAAACACAAATTAAAACTTGACGAATTCAACATTTAAGATCCTTATAAGCATTGAACTCATTGT
ACTTTTGAAATGATGGTTTCAAAATTTTAGTGATTTTTCACATATACCTTTGTTATCATAAATATTAGCTACTTACCTCA
CTCCAAGTGTAAGCTTCTTCAGTAGTGCATTCGGATTGTGCAGTCGAGTTTGAGAAAGCCATAATGAGAGGTCTCTGCAA
ATCATATTTTAGTTAGTTAGCTTAAAGAAATTAAATTTCAATCGGGGAGAGGGGAAATGGAAAATTGCAGAAATGAAGCA
CCTTGTTTATGGAGGCCATAGCCTCAATCACTTCCTTAGTAAATGTTCTTCCAACTCCAGACGTTCCAATTATGGCACCT
AGCTTAATGGCCTAAATTAAATTTGAAAGTGTTAATGCATACAAAAGGATTTTAAAAGTGGCAATCCTCAATTAGGGAGC
TCATCGATCAAACCTTAACAGTGTCGAGGAGATTGTTGACAGGTTCGTGTTCATGTGCCCAAGGTTTCTTGTGAGCTTGA
AGTGATTCCTTTCGAGCATTTACAATTAAACCCTGCACATAACCACTCAATTATATAGACTATTTACGCAGAGGAAGCAA
TCATAAACTTTGTGAAATGTGAAATTTAAGACAAATACTAGCCTAGGAAATGGTATATTTTCCTGCCTTTGAGTCAACGA
GCCAAATATTTTTATGCGCTTCCTCCACAGCGACGTTTGTCTACAGATAACAAACACAATTTATCAAGTGAAACATACTA
AACGAGAATACGACTTTGACAAACCATTGACAACCAAAATCTTTTACCTTTTTTGAAATCACAAGTGCTATGAGTTCTGC
TATACCAGTTCCAGCCTGTGATCACAAAGAGATCGACATGAAGAACAATTTAATGACTTTAAGATCATTTAAATATCTTT
TAATGTAAATAATCCATCCATATCTGCTATTGACACGAGTAGAGGCAAAAATATTATATGGTTTCAGATGCATAATATCT
CCTCTGAATGTAAATCGCGTCATGAGTGAGTGACATAATCATTAGAGAGTTTGGATGTCATCCAATTATCGTATTCTTTC
CCTAAGTTATCCATTACCACCATTTGTATCCTTTTTACATGTTGTTAGACGTAGCTCGTCTATCGAAACAATTGAAAACT
TGAATATTCTAAAGAAAGTTCTAGTCTTACTTCTCCAGCACCGAAGAACAAGAATGTATGATCAGCTAAGGACCCTCCGA
GCAGCTTAAGTGATGCAACAAGCCCCGTAAGTACCACAACAGTTGTCCCCTGCAGCATTAATAGGATCAGAAACCCGAAC
AAAAGCAAATGTCCGGTGATATAGGCCAAAAAAAGTGCAACATACCTGTATATCATCATTGATTACCAAATGTGTGGTAC
CATATTTCGCCAACAGCTCAAAAGCATTGTGATTCGCAAAATCTTCATAATGTAGATAACGTTACAAATATCAGACGTTA
CTTGAAAGTCGATGTGGTCCTTAACAAGTTTCAAATTACTAACTTGTACAAGAACTTTTTCACTATAATTTTGCTTCACA
GCCTTTATGAATTCATCAAGAAAGTCGTAGTATTCCTACAAGAAGCAAAAACAAACAGACATGTCTTGAGAACATGCTGC
AAATCTCAATTTATATTTAGAACAAGTACGATATAGAGTTATGCTATTATAAAATTAACCTCGCCAGTAGCTCTTTTTTG
TCTGAGTCCAATGTAGAACTCGTCTTTCAATAGTTGCTCATTATTTGATCCCACATCAATCGTTATAGGCAAACACCACA
CATTTGATAAAAACGATAGGATGTTCATAGTTACAAAATTATAGTATAGTATATAAGTTTTAACGAGTATTGGTACCGCT
GAAGGTCTAAATCCTCCGAGTGCAGTATACAAAGCCATTTTCCCTACTGGTATACCCATTCCCTGTGACAATATGATGTG
ATTCATAACAGGATTACTCATTCGCGCATTACAAAGTCAAACAAGGAAAGAAAATTTGTTTTGTGGGCCAAAGAATCTAA
CTAGAGGATTCAAAAAATGCAAGAGTATCGAAACTTAACACAAATTTTAAGCAATTTGTACATTATCATACAAACTTCTC
AATCAAGTATAGAGTACAAAGCTAGAATATGTATTTGCAACTACAACATCTCAATTAAAACACAAACTATTAATTGAACA
CGCTTCAAATCAACAATAAAACCAGTAAATAACAACACTCATTAGCTAATTAATGCATTCAACTACTTAATCACACCCCA
AGAATGAAGGTTTTATCCAAACATAATAAAGAACAAGAAATCGTTATCAATGAAGTTTTCCATTAGATTGGGCAACAATC
CACAAGTCTCCAAATGCTCAAATTGAAGCTAAAAATCTCACAAACCTTCAATCTCTACTCAAAAGTGTAAAAACAATGTT
CTAGAAAGTAAGAACTCAAAAATCCAGAAGTGGACAATGTGGGAACTTCTTTTCCTCTTTTCAAAATTTCATTTATACGT
TCCCAGAATTTCAGCATGGAGTCCACTCGGTGAAACAAGTCAGGCTCACCGAATTGGTCGGCGATGCGCCTAGTGCTCCT
CTTCTCGCTTTTTTGGCGTACCTTTTTCAGCAAAATTGTTCTGTAACATTAGGCGATTGAAATCAGTTTCATCGATCTGT
TCGGTGTGTCGACAAACCACCAGTTTGCTCGCCAATTTGGTCTTGTCCAAGGGTTGGCACTCTGGAACTTTGGGTGAGCG
GAAGGTCCACTCAGCGAGTCGCAGAGTGGCTTTGGCGAGTACAAACTTTGCTTTCCTTAAACTTTTTCAATTTTTTCCTC
GTAATGCCGTTGCCTTGCTCTTTTACCTTCATTGCTAGAAATTAACATTTTAACATCAGTTATGAGCATAAAATAGGTAT
TGAGGACACTAATTCCTTGAATATTAAGCCCTAAATGAGTCGAAATCCCTGACTCATCACGCACCACCGCTCGAAATCTC
TTTAACAATCTCTAGCCACAAAACTGAGAACCCTGAATGTAAGACCTACATTTGGAGAAATGTAGGCAAGAGTATGCGCT
AGTACAAAATATGTACCAAGTACGTTATCCATGCATAAAACACTTGAAATACATGATAAAAAGGACATTTTCATATAGTG
CAATGACCAAGCTAAATCATGAATGTAAGTAGAAGATATAAGTTATAAAACATGGTTAATGCCAATAGACATCATCTTAA
GTCACATGTTAGATACTTCTTGAAGTAACCTTAGTTCATCATAGCTTGCTTGTTGGAGGTAGCCTTAACCGAGATATAAG
ACCATGTGACCTATTAACATGGAATTCGGTGTCTCCCACACCGAAAAAGGTTGTCCTACTTTCCAAAGTAAGGACCATGA
ACCTCTAGCTTATGTGGATCCACTAGCTAATGTTTATCTAGACAATCCTATGTTGGCACATAGTTTAGGGGACACAGGTG
ATCGTCACTTGTCCACTCGGTACTAAGCTTAACTTCCACGGAATAATTCTTAATCATATTCATCTTATCTTTTAAAGGAA
CATTGGTAATCTCCCCTTGTCCTTACATCATGTGACATGATTAATCACCTCTTGTTTTTCATTTAGAGGTCATGGATAAT
TGTTGCTTGCCTTATTCATAGAATAGCTTCTTATCTTTGATTCATTTTAGGTGAGAAGACCTTTCAACCTTAGAATCCTT
TTATGTTAGAAAACCTTTCACATTCATGCATGAAGTAGTTATGTGAGTAATCCTTTCCCAACAATTAGCTACAACAACAA
CATATATGTTTTTACTCTCAAGCAATACACATCGTATCTCATCAATTCCATAATTCATCTTTCATAGTTCAAAACCCATT
TTCAATCATCAATATTTAGAAAACATGGATTAGACATGAGTTCATGAGAAATCATCATAAAATCATGTAATTATCTCAAT
TCATGCTTGATAGATAATAAACAATCAAATAAATCCATATTTTAAAGAACCCATGACATGGAGGAAAATCCCTCACTCAA
TTGAGGATTTCTAACTTTGTAAATTAGGGAATTTGGGAACTCCATGAAGGAAAGGGCTCCATGGATGAAAACTATCATAC
CCCAATGCCAAAAGCTTGACTTCAATGGTGGAATTGGAGAGCAAACCCTAACTTTCTTCTTCAACTTCTAGAGAGAGAAA
TATTTGAGAGGAAGACTTGTTCTTGTTTTAGGAATTTGAGAGAATATTTTTTGCTAGGGAAATTTGGGGATAAGAATACT
TATATAGGGGTTTAGATGAAGGGTAAAACGACATAGAATTAAGATAGAGTAATTAGGAAAATACCAAAAACCCCTTGAGA
AAATAACTGTTATTGTCAACGATAGTGACAAACCACAGTCCATGGTTTGACCTACTGACCGTCCTGTTCGGCCATCGTTG
TCACGCCCCGAGCCTACACTCTGGGCGGGAGTCGAGAACCATTGCTAGCCCCAACCGAACCCTTGGCCTTGCCTACTTAC
TCAGCGGAAGACTTAAAAGCATAATACAAGGATTCAATACATCTCTACTCAACTGTTAAATAAAATAACTTAGAACATTA
AAAGGTCAAACATTCAACTTAGCCAAAGTAGAAACTCAAGTCATAACATATGATATAACAATGTGAAAACAACTGAACTA
CTAACTGTCTATGAAGCCTCTAAAACAAGGAGGGATGTCAAGACAAGACCCCAGATCATACTGACAACAAAAAAATACTA
AAGCAAATGATTAAGGGGTCCTCTGGAAAGCAAGGAGGCTCATCAACTAACTATGAGTGCTCAACTGGATCAACGAGGCA
CTGGATGCTGATCCTGTTACCTGTGTCTGCATCATGAAACGATGCAGGCCAAATGGCATCAGTACATTAAATGTACGAGT
ATGCGAGGGGAAATACTAAACAATACATAAGCTTGAAAGTTATCTGAAAGGAACACTTACCTTGGCTTTACTCAACTCAT
GATTAACTCAACTCAAATGCAAAGTAAAAACAACAATAAAGGTGCAGTTTACACAAAGCATTTAAAACAGTATATGATAA
CTCAATGTATTAAAGAAATACAATAGCAACTTAGTTTACTCAAAAATAAAGTAATATAATAATGTGGGAGTTTCTCTAAC
CGAGAACCACCACTATGTGCCTAAATGATGATACAGCGTCTTACCCATGCTGCCAGAACTGTCTTATACTTTGCCGTCAT
ATAGAACGCCTTAACTAAGTGGATCTACTAGTCTATGCTAAAAAGCACTAAGGAATCATCTAAAAGTATTATCTTTTTCT
ACCCATGATGGCTACATGGTTTATGGAGACTTGAGTTATTATGAACTGGTGTCCCCATATCGGTGCTCAATACTACTCCC
AAAAATATACTTACGTCAAGTGTTTTTTTAAAAAAAAAAATTGGTTTGAGATAATTACTCAAAACTTAGCTTAAAAGCTC
TCTTGGAAATCGGTGTTTCCTCTCTTGCTCAAATGTGAAAACATTTTAAGTCTTGGGAATACTTAGTTCCCATATCATCT
TTGAAGAAAAATAACTTTACTCTTACTCTTTACTCAACTCAAAGCTTAAGTCTTAAAACAAAGTTAAAACATTTGCAAAA
GACTTCTTCAAAGGACTCTAAGAACTCTCTAGACTTCGCTCNNNNNNNNNNNNNNNNNNNNNNNNNNNNNNNNNNNNNNN
NNNNNNNNNNNNNNNNNNNNNNNNNNNNNNNNNNNNNNNNNNNNNNNNNNNNNNNNNNNNNNNNNNNNNNNNNNNNNNNN
NNNNNNNNNNNNNNNNNNNNNNNNNNNNNNNNNNNNNNNNNNNNNNNNNNNNNNNNNNNNNNNNNNNNNNNNNNNNNNNN
NNNNNNNNNNNNNNNNNNNNNNNNNNNNNNNNNNNNNNNNNNNNNNNNNNNNNNNNNNNNNNNNNNNNNNNNNNNNNNNN
NNNNNNNNNNNNNNNNNNNNNNNNNNNNNNNNNNNNNNNNNNNNNNNNNNNNNNNNNNNNNNNNNNNNNNNNNNNNNNNN
NNNNNNNNNNNNNNNNNNNNNNNNNNNNNNNNNNNNNNNNNNNNNNNNNNNNNNNNNNNNNNNNNNNNNNNNNNNNNNNN
NNNNNNNNNNNNNNNNNNNNNNNNNNNNNNNNNNNNNNNNNNNNNNNNNNNNCATAATACTTTCAACTTTTTAGAAATAT
ATTGCTGAAACAAACATAATTGGCGCATGGGTGAACGAACCCAACGCTATGAAAGTCTCACATACCTCTTTAGGGATCAA
CCCTTGTCGAAACGACTTCAATTCCGCAAGAAATCTCCAATAACGCCTTGACGTTTCTCTTCTTTCTCCTCTCTCAAAGC
CCTAGTGTACTTCTTAATTGCGTAAACTGAACTAACTCAGTTTAGACCCCAAATAACTTACTAAAAACTAAATTAATTAA
TTGGGTATCGAAAAGACCAAAATACCCTTCAAAATTCCGATTTTAACTTTCTTTATTTAAACAACCCAACTTCGAATGGA
CATATCTCACTCATACGAACTCGAAATTGAGTAAACTTAGAGGCGCTGGAAAGATAATTCCAAGATCTTTCCTACGGTAT
CTTGAAGCACACATAACTCATCTTGAGATAGGAGTTATGGTCATTTGAAGTTGAGCAAAAACTCAAGCTTAACATAACTT
AACCAATTTTCCAAATTTTTCATTCTTTCCAAAAACGACTCTTTCTAATTCTAGTTCTCTCCAGTTATTTCAAATAGCGA
GGTGTTACAATATCTCTCCCTTGGGAACATTCGTCCTCGAATGAGATTACTCTTAGTAGGCTAAGGGTGTAACATTTAAC
ATTTAACTCAAACTCCCAACAAGCAACTATAACACATCAAGCATATAATTTAAAGAGTACTAAGAAGAGAATTAGTACCT
TGATCTGGAATTTCTCCGGGCTCAAAGAGATGTGGATATCTCTTCTCCATATCTTCCTCGGCTTCCCAAATAGCTTCCTC
AACAAACTGGTTCCTCCAAAGGATTTTGACTAATGCTACTTCTTTAGTCCTCAAATTGTGAACTTGGCGATCTAGAATCT
GAACATGAATCTCCTCATAAGATAAACTATCCTTGATATCAATATCTTTAATTGGTATGATAAGTGAAGGATCTCCCATG
CACTTCTTCAACATGGAAATATGAAATATCGGATGTACTGTTGCTAACTCTTGAGGTAGCTCTAACTCATGAGCTACATT
ACCAACCCTCTTGGATATTCTGTAAGGGCCAATATACCAAGGACTAAGCTTTCCCTTTTTACCAAATCTCATAACACCCT
TCATGGTGAAACTTTCAAGTATACCCAATCATCTACTTCAAACTCTAGCTCCCTTCTCTTAACATCAGTGTAGGATTTCT
GACGACTCTACACTGTTTTCAACCTCTCTTGAATAACCTTCACCTTCTCCATAGCTTGATGAACTAAATCTGGCCCTATC
AATCCAGCTTCACCAACCTCAAACCATCCAATAGGAGATTTGCAACTTCTCTCATAAAGAGCTTCATAAAGAGCAATTTT
GGATGCTAGAGTGGTAACTATTGGTATACGCAAACTCAATGAGAGGTAGGTGATCATCCTAATTACCTTTGAAATCAATC
ACACAGGCCTCAACGTATCTTCTAAGGTATGAATAGTGTGCTCTGCTTGGCCATCTGTTTGAGGATGAAAAGCAGTACTT
AAGTTCATCTTTGAACCCAAGCCTTTCTGAAAATATTTTTAGAATTGTGTAGTAAATTGTGCACCTCTATCTGATATAAT
CGATACCGGAACACCATGAAGTCTGACTACTTCTTGAATATACAACTTAGCATAATCTTCTGCTGAATGGGCAGTCTTTA
CCGATAAAAAGTGGGCTGATTTTGTCATTCTATCAACAATCACCCAAATAGAATCATGTTGCCAGATCATGGCAACCCAG
TAATGAAATCCATATTGATCATCTCCCACTTCCACTCTGGAATCTCTATGTTCTGCGCCAAACCACCAGGCCTTTGATGT
TCTACCTTAACTTGTTGGCAATTCAGACACTTAGCAACGAACTCTGCAATACCTTTCTTCATACTACTCCACCAATACAT
TTCTCTCAAGTCAGGATACATCTTGGTAGAACCCGGATGGATAGAATATTTAGAGCTATGAGGTTCCTCCATGATCCTTT
CTTGGAGTTCATCCACCTTTGGTACACACAACCTTCCTTGACACCTCAATACACCATCTCCCCCTTGTTCAAAAGCTATT
ACTTTTTGCTTATGAACATTTGCCTTCAATTCAAGCAAAATGGGATCTTGGTCTTGCTTCTCTTTCACTTCTGACACTAA
TGATGATTCAGCCCCATTCATCACCACTATTTCTCCTTCTGTGGAATCCATTAATCGAACTCCTAATCGTGCAATTCTAT
GCATATCTTTTGCTAACTCTTTCCTATCTTCTTCAAAATGGGTAGTACTACGCATAGACAACCTGCTCAAAGCATCTGCA
ACCACATTAGCATTACCTGGGTGATATAGAATACTCATGTCATAATCATTGAGTAACTCTAACCACCTTCGCTGTCTGAG
ATTAAGCTCTTTCTGAGTAAACACATACTGAAGACTATTGTGATCGGTGAACAAATCTACATGCACACCATAAAGATAAT
GGCACCATATTTTCAAAGCAAATACTATAGCATCCAACTCTAGATCATGGGTTGGGTAGTTCTTCTCATGAAATTTCAAC
TGTCTGGAGGCATAGGCTATAACATTGCCATTCTGTATCAACACACAACCCAAACCAACTCTAGACGCATCACAATAAAC
AACAAAACCTTGCGTGCCTTCTGGTAAGGTCAATATTGGGGCAGTAGTCAACCTCTTTTTCAATTCCTGAAAGCTTTCAT
CATAAGCTTCAAACCATTGAAACTTCACTATTTTCCGAGTTAACTTGGTCAAATGGGATGAAACAGATGAGAACCCCTCA
ACGAACGTTCTATAATAGCCAGCCAAACCCAAGAAACTCCTAATGTCAGTTGGAGATGTGGGTCTAGGCCAATTCTGCAC
TGCCTCTATTTTCTGGGTATCAACTTTAATTCCCTCTCCAGACACAATGTGGCCTAAGAATGCATAGACTCAAGCCAAAA
TTCACACTTAGAGAACTTGGCATACAACTCTCTATCCTTTAGCGTTTGGAGAACTATTCTGAAATGACTAGCATGATCTA
CTTTATTCCTCGAACAGATTAGTATGTCATCAATGAACATGATAACAAACATATCTAAATAAGGCTTGAATACTCTATTC
ATAAGGTCCATGAATGTTGAAGGCGCATTAGTCAAACCAAATGACATAACTAAGAACTCGTAATGACCATAACGGGTCCT
GAATGCTATATTTGGAATATCACATTCCCTTACCCTCAACTGATGGTAGCCTGAGCAGAGGTCTATCTTAGAGAAATAGG
TGGCACCCTGAAGTTGATCAAAATGATCATCAATTTTCAAAAGAGGATACTTATTCTTGATGGTAACCTTGTTCAACTGA
CGGTAATCTATACACATCCTAAGAGAACTATCTTTCTTCCTCACAAATAAGACCGAAGCACCCCAAGGTGAGACACTTGG
TCAAATATAGCCCTTATCAAGGAGATCTTTCAACTGTTCCTTCAACTCTATTAACTTTGCTGGTGCCATTTTGTATGGCG
GAATAGACATTGGACAAGTATTGGAAAAGACATCTATTTCAAAATCTATTTCTCTCTCAAGAGGGACTCTGGGAAGATCA
TCAAGAAAGACTTCTGGAAACTCTTTTACTACAAAAACTGACTGAATAGGAGGTATCTCAACACTAGAGTCATTAAATCG
GACTAAGTGATAGACAGACCCATTGGAAACTAACTTTCTTGCCTTAAGGTACAAAATGAAACGACCCTTAGGCACTGCTA
TACTGCTACTTCACTATAATACTGGCTCATTAGGAATTTGGAACCTAACAACTCGAGTTCTACAATCAATGGAGGCATAA
CAGGCATGAAATCAGTCCATACAAAGAATGACATCGAAATCTACCATGTCTAACTCAACTAAATCAGCCATTGTGTTCTT
GTAATTGATGGAGATGACTCAATCACGATATACTCGCTCATATAGAATAGACTCCCAACAGGTGTAGAAACACAAAAGGG
TTCACAAAGTTTCTCAGGAAGAACATCAAAATTATTTGCAACATAAGGAGTCACAAAAGATAAACTTGCTCCTGAGTCTA
GCAAAGCGTAAACATCAAGAGTAAAGACTTTGATCATACCAGTGACAACATCTGGAGAATTCTCTTGCTCTTAATGACAA
GTGATCGCATAAAGGTAGTTTGCTCCTCCGCCAGTATTGAAAGTATCTCCTCTAGGTGCAGCCCTGTCTGGTGGAGTAAC
TGATGAAAGATTGGGCCCTATTGCCCTGATTCCCATTACCTTGTCGATTCTTAGGGCACTCTTTCATGAAGTGACCCTCT
TGTCCACACTTGAAACAACCTGTGGAGCCATCGCGACACTTACCTGGGTGAGTCCTTCCACACTTAGCACATGCAGGAGC
CAGTTACTTCCTTGTGCCACACTACCCTGAGACTGTGTAGATCTAGCTCTGAAGTTCTGTGAATTTTGACCATTATACTC
ACCTTTGTTTCTGGGTGCAGGTGCACTAGCAGATGATGGAGCAGGTGCCTTTTGCTTTTTCTGAAAGGATGATCGATTCA
CATTATTTCTCTATTGTCCAGACTCATTCCCCATCTTTACTTTCTTATTTCTGAATTCCTCCTTATCCCTCAGCTTCTCT
TCCTCAACCTGCTGCACATAGACCATCAACCTTGCTATATCCATGTCCCCAATTAGCATGGCTGCCTTGCCCTCTTTGCT
TGACAGACGGGACAACCCAGCAACAAAAAGACTCATCCTGCTTCTCATATCCGCAACCATCTACGGAGCATATCGGGATA
ATTGGGTGAACTTTAAGCTGTACTCATGAACACTAAGTGCATCCTGCTTAAGGATGAGAAACTCTCGTACCTTGGCCTCT
TTCAGTTCTCAGGGGAGGAAATGCCCTAAGAAGGTCTCCTCAAAATAAGCCTAACTCGCAAGTGGTGCTCCCTCAGCTCT
ACCTTTCTTCCACTGGTCAAAGCAAGTCCTAGCAACATTCTTCAGTTGATATTCAGCTAGTTCGACGCGCTCAGCATTGG
CAACGTGCATAACTTCAAATACCTTTTGCAGCTCCTCAATAAAGTTCTCTGGATCCTCAGTAGTGCTTGAACCAGTGAAA
CCTGGAGGATTCATCCTCAAGAACTCTAGGATCCTCAAAGTATCAGCCACTTCTTGTCTAACTCCTCTTTGTTGCCTAAC
CTGGTTGGTCACAGCTTGGCTCAACATTCGAATCGCTTCCCTGAACTCAGCATTCGTGACTTCTCCTTGGGGTTGCACTT
CAGGTGCATGAGGTACCCCCTTGCTCCTCAATGTTACGCCTAGAAGGACGACCTCTGACAGCTCTTCATGGAGGCATGAT
TAACTAAAACACACGCACAAGAACGAATTAGAAGAAACTTTTAGATATCAATCTCTAAAACAAGAAATGAGTATGAAAGA
AGTGAGAACATTCCTAAGTGTCGCAGCCTCCTAATTATAGATGTGGAGCGCTTCACACCGATAACCAGGACTCTACAAAC
ACGGCTTCATCCACTCCCTAGGACTCTTGAACTCTGGTATCTGATACCAAGTTTGTCACCCCCCGAGCCTACACCCTGGG
CGGGACTGGCATTCGAGAACCATTGCTGGCCCCAAGCGAATCCTTGGTCTGGATTACTTACTCAGCGGAAGACTTAAAAG
CATAATACATAGATTCAATGCATCTCTACTCAACTGTTAAATAAAATAACTTAGAACTTTTAAAGGTCAAACATTCAACT
TGGCCAAAGTGGCAACTCAAGTCTTAACATATGAAATAACAATGTGAAGACAACTAAACTACTAACTGTCTATGAAGCCT
CTAAAACAAGGAGGGATGTCGGGACAAGACCCCCGATCATCCTAACAATAGCAAAAATACTAAAGCAAATGATAAAGGGG
TCCTCCGGAAAGCAAGGAGGCTCACCAACTAGCTCTGAGTGCTCAACTGGATCAACGAGGCATTGGATACTGATCCTAGT
TACCTGTGTCTGCATCATGAAACGATGCAGGTCAAATGGCATCAGTACATTGAATGTACGAGTATGCGAGGGGAAATACT
AAACAAGAAATAAGCTTGAAAGGAATTTGAAAGGAACACTTACCTTGGCTTTACTCAACTCATGATTAACTCAACTCAAA
TGCAAAGTAAAAACAACAATAAAGGTGCAGTTTATACAAAGAATTTAAAACAGTCGATGACAACTCAATGTATTAAAGAA
ATACAATAGAAACTCAGTTTACTCATAAAATAAAGAAATATAATATTGTGGGAATTCTCTAACCGACAACCACCACTATG
AGCCTAAGTGATGATACAACATCTTGCCCACGCTGCCAGAACTGTCCTATACTTTGTCATCATATAGAACGCCTTAACTA
AGTGTATCCACTAGTCTATGCAAAAACGCACTAAGGAATCATCTAACAAGTATGATCCTTTTCTACCCATGATGGCTACA
AGGTTTATGGAGACTTGAGTTATTATGAACTCGCGTCCCCATATCAGTGCTCAATACTACTCCTAAAAATATACTTAGCT
CATGTGTTTTTAAAACAAAACTCTTTCTTTGGTTTGAGATAATTACTCAAGACTTAGCTTAAAGCTCTCTTGAAAATTGG
TGTTTCCTTTCTTGCTCAAATGTGAAAACATTTTAGCTCTTGGGAATACTTAGTTCCCGTGTAATCTTTGAAGAAAAAGA
ACTTTACTCTTACTCTTTACTCAACTCAAAGCTTAAGTCTTAAAACAAAGTTAAAAAGTTTGCAAAAGACTTCTTGTAAG
GACTCTAAGAACTCTCTAGACTTGGCTCTTAACGTTCATTGAATTTGAATTTATGGATTCAAAGATGGTGATTTGTGATA
GGAAAGATCTCATGATGTTTAGGAATATTTTTAAATAGTTAAACATGAGAAATGATCAAGAAATCACTGTCCGGAAGCAA
GTCCGCGACGCGGAGATGCATTTAAATTTTTTATCACGAAATTAATTTTGAAACAGAGAAGTTTGCGTCCTCTCCGCGAC
GCGGAGGTGATTTTTCTCACCCCAATTCGCCTAAATTCGATTCTTTTTCTCAATCCCTCTTTAGATTAAAATACCCAGTA
TATATACCCAAGAATCTGACTCAAAACAACTCTTAAATCGACACGAATCCATCAAGAACTCCACAATCCCATCAAATCTC
AAGAACTAAAGCAAACTTCAAGAACATCATACTTTCAACTTTCTAGAAACGAATTTCGCTAAAACAAACATGATTGGCGC
GTGGGTGAACGAACCCAACTCTATGAAAGATACCTCTTTAGGGATCAACCCTTGTCGAGACGACTTCAATTCCGCAAGAA
ATCTCCAAGAATTCCTTGACTTTTCTCCTCTTTCTCCTCTCTCAAAGCCCTAGAGTACTTCTTAATTGCGTAAACTGAAC
TAACTCGGTTTAGACCCCAAATAACTTACTAAAAAAGAAATTAATTAATTGGGTATGGAAAAGACCAAAATACCCTTCCA
AAATCTGGTTATGACTTTTCTTATCTAAACAGCCCAACTTCGAATGGGCATATCTCACTCATACGAACTCAAAATTGAGC
AAACTTGGCGGCGTTCGAAAGATAATTTCAAGATCTTTCCTACGATATCTGGAAGCACACCTAAATCATTCTGAGCTAGG
AGTTATTGTCATTTGAAGTTGACCAAAAACTCAAAAAACTCAAGCTTAACATAACTTAACCAATTTTCCAGATTTTCGAT
TCTTTCCAAAAACGACTCTTTCTAATTCTAGCTCTTTCCTATTCTTTCAAATAGCGAGGTGTTACAATAGTTTACTTCAT
AAACCACTACCGTGGATCCCCCAAACGACGGACCAGACCTACGGTCCATGGGTCCATCGACATACCACGTGGACCATGGC
CGTAGGTCCCAACTTTTGCTTCAAAATCCTTCTTAGTCTGGGACTCATCTACGAACCCTATCCACGACTCATACATTGAA
CGAAAAACCGTCCTGGTGAACTATTGAAAATTACAGAAAAATTAACATTTTTGAAAACTTGACTGGCCAACTACGGACCA
GACTTATAGTCTGTGGGTGGCTCCGTCGGACTGGCACCTGATTCTTTCAAAAGCTACAAATTCTATCCCCGTTTGGTAAT
ATCCGTGCTCGAATGAGACTCAAGATATCATAAGGAAGGTAGAAACTTAATCTAACAACCCATCATGCATGCAACTACAT
AAATGCACATATCCGAGGAGGAAACATCAACTCCAAGCTAAAGCATGTTCAAAACTTCATATCATGAAGTCTATATGCAA
CTCATACTCAAATGCACATAAACATGTAGAAATAAATCAAGTTGACTTACTATCTCAAAACTTAAGCTCTTTCATGAACA
TGCATAAATGAGGAAATAATGGGAATATCTAAGACACGTGACACCAAAAGAGTAAACCATAATGAATATCAGAGACGGGG
GTAAGCATTTGGCGTCCTAGTTCAGTGTGTCTCTTTCTGTATATATGTTAGCTAGTCTTTTGCCTCTAAGACGACTTGTT
GTGGTCCACTTTTGGGACTTGTATTTGTTCATATCAGACAGCTCAGTACTCGGGATTTTTAGGTTCTAGTAGGATTTCTA
TTATATATAGTTTTTTGTTTGCTTCCATTTTTGTCTGGTTCCTATTGCTAGTGTTATTTCTGTTTAGTTGTACCTTTGTA
CTCATTACTTGTCGTTATGGGTACGAGTTGGATTACCTACTTATGGGTTGTAGTAGGTTCCATCATGACTCGGGAAGTTG
AGTCCTAACAAGAAATCGTATTAAAAGTTTCCCTTAAAAGTATAGCTACAAGAAAAACATGCAAAAGAATATTTACCTCA
AGTGTTGAAAGTGTTCTCTTAAATAGATTTGAGATAGAAAATTTGCAGAAGAAGTTCATCAGTATCTAAAAGCCACCGGT
AATGTTTGATAAACTGAGAAACACATCAAACTTTCTTTCCCTAGAGAAGTATCTAGCCAATGGATTTTTCTTTTAATTAT
AACCTAGTGTTCTTCAAGAAGGAAAGGAACATCTTATTAATCTGAACTAAAATATCATGATAATCACGCAAAAAAAAAAG
ATTGTGACACATGAAACTTTTCAATTAATCAATCAACTTTGCCTCAATACAAGATTTTGTAGGTTAACTATATGTCTCCC
TTTGAATCTATGATCCACTCTATTTAGGATCTTCCACAAACCCAAGAACTCTAATTAAACTTCTTGCTCTTACACTATTC
AGAAGTTTCATCATGGTTAGAATAATTATAAGTTGTTCTATTAGAATTTAAAGGGAACGAAAAGGGGTAAGAACAAACTA
AAACCAAATCAAATGAATAGAACCTGAAATCAATATATATATATATATATATATATATATATATATATATATATATATAT
ATATATATATATATAAAGGAGGATCTGATGCCCGCTGATGTGACATGCCTCAATGATCAAAAAAATTATTTATCTTCTTA
GAATTTAGGGCCTTTTTTCTATTTTTTACACAATAATATTATGTGTATACATACATATTAATTGCTACTCTTTAATTAGT
ATTACTTGATGAGCATTTACACCTCCCTAAAAAAAGAAATTTTAAAAGGCTGCCATTTTGCCCCAACGTAAAAATTTACT
TTTTAAATATTTATTTTTCTTATGTCCTCTTTCTACCTATTTTTTTTTAGTTTTAATTATTATAATTTAATATTATACGT
TCTTTTTTAAAAAAAAATAAAGTATTTTATTTATCCCTTCTCCTTATTAACATAAATGTGTTCTTTCTATACCTTCTATT
TCTATTATTTTTTAAAAATAAAACATTTTATTTATCTTTTCTCCTTATAAACATAAATGTGTTCTTTCTTCCATTATTTT
TCATGTCAATTAATCTCATTTAATTTATTGCCATTAAAATTACAGAACATTAAAGATATTTTCATTTTAAATATCTTCAT
TAATACTATTAATTCCTACGGCCCTTCCTTTTTCTTTTGTTGTATTTCTTTTATTTATTAAAAAAAAATACTTCTTCAAT
TTTAAATCTTAAATTATGACAAATTTCAATCACATTTATTTTCTATTAAATGAGTTTTACCAATTAAGCATTATAATTTC
AAATCAGTTATAAAATATTTTTACCTTCCAAACATTTTTATATTTTCATAGAATTGTCATATTTAAATATATTTTCTCAT
TTCTGTCAGAACCTCATTTACATGTTTATTCTTTTTAATTATTCTTGATTTTTTTTTTTTAGATGTAGGAGCTTGGATTT
TCGTATGCCAAGAATGAGAGGAATGTTGTGCTAAATTTTTCCTAGAACATTTAGGTTCGAAGGTGTAATTGTAATCTTTT
TTTCTTTTGTTATTATACTATTATTTATGCTCTTTTATTATTATTATTTATTGATTTGTTATTATTTTAACTTTTTTTTT
TGGTTGAAACAGGACCAAAGGTCCACTTTATTTCAAAGGGACAGAGCCCAATTCTAGCGAAACAAAAGAAGCAACAAAAC
AGTAAAACGTAAAGACAGCAAAATTAAAAAAAGAAAACAAACGCAGACAAGCCCTAAATATCCGTCGGGGAAATCCGATC
TCACAGGAGAAGCTAGATTCGCACTCCTTGTGTCCTTGTGAGCTCCGGTCTCTATTCCCAGATCGATTGGACAAAGGCAA
CAGTCGCGAGCTTGGGTGAATTTCAGTCAACATTTACCAAATCTCACCAATGCTATGAAATCAACACCTTTGAAGACTTC
TTCAGCTCCCAGCTTGTCCTCAATCTCGACAAATCCAGGTATGACCCTTCACGTACCACCTACTTCATGAAAAACTCATT
CTGAGGTTTGTGCTGATTTTTCCATGACTTGTGCAGATTGAGCTCCATCAAGCTAATACCACTGCCTCAATTCATGTTAA
AGATCAGTACCCACCCCTATGTCCAAGGTACCCATCAAACTTTGAGAATTGATATTATCTCTGTACAGCTGAACTGTGAT
TGCATCTTCTGTCTTGAACTCGCTTTATCATAATGATCTACACAACTTGTTTTTACCCTTCTTGATTCTTATATTTGGGG
TTCCCTGCTTATCCAACTGTAGAATCGCTTTTGCTTGTGTTGGTAGTTCATTATTGTGGTTAAAATGAATGGAATTTGTA
CCTGCAAAATTAACAACCATGTTAGTTAAATAATCTGCAAGCTTATTCCCTTCTCTGAATGTATGCAATACAGTCACATC
TTTGTTCTCCATTGCCTCTCTAATCTCTCTAATGTCTACCGAGATAGCCCAGGGCACTTCCCAAATTCCATCCAAAATCT
TCTTAATGATTAACGAATCTGTTTCCATTATCAGAGGGATGAGATTATGACTCAAGCAATACAACAGACCCCTTTTAAAG
CCTTTCACTTCAGCCTCCAATGCAAAATAATCATCAATTTTCCATGCTTCAGCATATACCAAATCTCCATGCCCATCTCT
AATGCAAAATGCCTTTGACTCAAGTCCACCATCTGAATTACATTTGTAACTATCCCTTTTAGGACACTTCCACCTTACCA
CTGTGGTATTAATTAATGGCATGTAACTCTCCAGAAATTGTACAATGGCTGGCCAACTGCTAGGCATTTCTACTAACCAA
GGATATATTGTTTTTGCCATTAGATGAATATTTCTATTAATCTCCAAAACCATGGCATGTATAGTCATATTTCCCCCATG
TAAAATCATATTTCTTCTTTTCCACACTTGCCAAATGATGAAGCTTGGTATTGCCCTGCACAAAGGTCTCAACTTAGGTG
CACAATCTTCATCCCACCACTTATATATGGTTTGTTTCATCTGATTAAATGGACCCTGCATACCAATAGCTCCAGCAAAT
AACTTCCATAGATAATTGACATCAGGACATAGGACAAACAAATGGTTAAAAGATTCTGAAATGTTATTTTCACAACAACA
ACATTCCATTTGATCAGTTATCCTGTTTCTAACTAGGACCTCTCCGATTGGAATCCTCTTAAACCGTATTCTCCACATCA
GAAATGAGATTTTAAAGGGTAATCCTTTTTCCCAAATAAACATAATATCCTTTTGAGGGTCTTTTCTGCTTCTGATAATC
TCCCACGCACTCCCTACAGTGAACAATCCTTTACTACTAGGCATCCACCACTGCTTGTCCCTATCTTCTGTCTGCTGAAT
GTGACCTATGACATGTATTACATGACCACAAATATTTTTACCTATAAGCTCTGTCATCAGGTCATTATTCCACCTTCCAT
CCACTCTAAGTTGATTAACTTCTTCAAAATTCCCATCCAGAACATGACCAACAGGCAAAATATACTGTAAGGCTCCAAGT
TGTGTCGAATTGTCATGCCATAGACTGGCATGTCCACATCTAGGTTCCCACCATATTTCTTGATCAAAACTATCTCTAGC
CAATAACATCATCTTCCAAACTTGAGATCCCCCCTTCCATTCCACCACTTGAGGTCTAAACCTCTTGCAGTACTTGTTCC
ACATATAAAAAGCCCATAGAGAAGCTTTAGTTCTAAAGTTCCACCAAAGCTTTGCAAATACAGCCTTGGACACATCAAAC
AGGGATCTAAAGCCAATCCCCCCTTCTTCTTTAGGCAGACAAGTGTCATCCCAAGCTATCCAGTGCTTTGCCCTGCCATT
TTCTTTGAAATTCCATAGGAATCTTGCAAAAATCCTCTGAAGGTCTTTAATAACACATATTGGTGGCATAAGAACTGACA
ACAAGTATATAGGCATACTTTGTAACACATGTTTGATCAATACCACCTTACCACCAAAAGACAAAAACTTACCTTTCCAG
ACTTGCAACTTGTTCTGAACTTTCTTAATCAGATCATTAAAGTGCACTTTCTTCATCCTGGCATGACTGATAGGGCACCC
TAAGTAGGTTATTGGAAAATGGCCTCTCACAAAACCTGTAGCTTCCTCCACTTCCCTTATAAGAGCATTGCTAACTTTAT
TTTAGAGGTAGAAGTAACTTTTATCCTTATTAATCTTCTGTCCAGACTGATTTTCATACTCCTTCAAGACATTCATTAAC
AGTGCAATAGTTTTCTTTTCTGCAGAAGCAAATATGATAGTGTCATCAGCATAAGCAAGATGATTTAGTTTCTCACTCCA
CTTTGGCATCCCATAGCCTATAAACTCAGTGTTCTGGAATAGTTGATTTAGTGCTCTTGAGAGTATCTCTGCTGTAATGA
TAAATAAAGTAGGGGATAGAGGATCCCCTTGCTTCACCCCTCTAGTTGAGTGAAAGAACCCATGTGTTTGCCCATTAATT
AGTACAGAGTACCAGTTGTTAGCAATCAATCTCCAAATTTTATCAACCACCCCTGAGTTAAATCCCATATGTCCCAAAAT
TTTCACTAAGAAGCTCCAATTCACTCTATCATATGCCTTAGTCATGTCCAGCTTTATCACAACATTGGCTGGTTTTCCCC
TTTTCCTTATATCTGTGATAATTTCCTGAGCCAATAAAATATTTTCAGAGATACTTCTACCCTTCACAAAACCAGATTGA
TTCACAGAAATTAATCTTGGTAGCAAGCCCTCCAGTCTATCATGCATGAGCCTAGAAATCACTTTGTTTATGAAATTACT
AAGACTGATAGGTCTTAAGTCTGAGAAAGTCTGAATATTCTCCTTCTTAGGCAATAGAACCAAATTAGTATGCGTAATCG
ACTTGGGAAGAGTATTCCCCAAAGAGAAAGCTTGAACAATACTCAGAATATCAGCCCCAACAATCTCCCAACATACTTGA
AAGAAATGACCAGTAAAACCATCCGGGCCACAAGCACTTTCCCCATTTAGCTCAAAGACCACCTTTTTTACCTCAGTTTC
ATTAGGAGTCATATTCAGCAATTCATTATCCTCTGTAGTCACCAGCGGCTGAATATTTTGTAGTAGAGAATAATCTCTGT
TCAAGTCATTTCCAGAGAACTGATTCTGGAAAAATCTTATAGCTTCAGCAGCAACTGCATCTTCCCCTTCTGCCCATTGT
CCATCTGCCTTTAAAATTTTCTGTAAATTCAATCTCCTCCTCCTACCTCTTACCAAGCCATGAAAAAATTTGGTATTCTT
ATCCCCCTCTGAATACCACTGAATGCTTGCCTTTTGCCTCCAAAACTCTTCCTCATAATGTAGGTAAAGTTTATATTCAG
CATGAGCTTGGTTTAACACAACTCTATTATCTATAGTAGGATTATGCTCAAATAGTTCTTCCTTCAACCTAACAATTTCT
TCTCTTATTAGTAGCTGCTTGAAAATGTCCCCAAACTGCTCTCTACTCCATTTAGACAGAGCTAGTTTTGTCTTCTTTAG
TTTCAACTTCCATTGTAAAAACACATCATCAGAATAGTCTCCACACCAACTAGCCTTTACCACATCCTTAAAATCTTCCC
TGTCAGTCCAAAATTTTAACTTTGAGTTGTAGGAGTTTGCATTTTCTTGTGACAAGAATGAAGGGGAACATTGTGCTAAA
AAATTTCCAAGAAAGTTAAGGTCCGAATGCTAAATTTTTTTCAAAAAATTTAAGGTCCGAAGGTGTATTTGTAATATTTT
TTTCTTTTGTTATTATATTATTTATGTTGATCTCTTCTTCTTTCTTTTTCTTGATTTATTGATAATTTAACCTTTTGAAG
ACTTATGTATTTTATTAGGACATTTCAATATGAATGAAGAATTTAGAACACTTGAAAACATTTAAAAAGTATCCAATTTT
ATTTCTCGAACGAGAGACGCATATTGTAATGAACTTTCACTAGTTGAAAAGTAAGAATATAATTATTGTTGCTCTCGATT
TCTCACATAAAAATACTAACTTTATCTTCCAAAATATGAGAATGATAGTTACTCACAACTCTAGAAGCATCTACATTCTT
TTATAAAAGTGCTTGCAAATTACTACTAACAACATACGCTATTTTTTTCGTAAATATACCTCATGTGAATTATAAATAAA
ATATAGACATTATTTTTTTTATTTTTAGGAAAATAAACAAAACCCCAATTAAATCTAGCAGCCTACGCTGCAGTACCCCT
CAATTACTAATGCAAGTTTATTTACTGTAAAAACTCAATTAGGCATAATTAATGCCCTTAATACTATTTATTTATAATTA
TCCAAATTCGTAATTTACTTCAATTTTATGTTACTATTCTTTTTTATTACTATAAGTACTAAAAAGGAAGTCATTTCTAC
CGCGTAACATTCTTTCTTTTCCATTTCTAAGCTTTGTTTTCATTCTTCATTATTATTAATGTGCTCATTCATTTGAAACT
CTTTTTCCTAAAAAGAAGTTATTTTTTAGGCTCTTTTTTGTTTGTTTTTCTTTTGCCACAATTATTCATTTTATATTGTA
TTTTGGTGCAGATTTTTTTTTTTGTTAGGAAATTAAGTAGAATTTTCCCTTACTTGTGAGAAGTATTTGTCCAAATTCAA
GCTTGATAAACATGTCATCATTAGTAATATATCATTGTTTGCTACTCTTATTATGTATTGCAAGTTTGTATATAGTCATA
TTATGAATTTCAGCATAATATTTCTTTAAGGAAAATGCCCTATTATAAATCGTAGGAATAATTATATTAATTTCATATTG
AAATTTTGTAATTCTTATAACTTTGTAGAATATATTATTATTAGTGTTATATCAAATTTTGTTATTTTTTTCATTTATTG
CAAACTTGTACATAATTATAGTATAGATTGGAATGTAATAATTTTATCTTTTTTCCGGAGTAAATGTCTTATTGTAATTT
TAGGAATAATTATATCAAATTCATATTGAGTTATGGTTATTCTTTCATTATATTTATAAATAAATAAAGAAGATTGGTAT
GAGTTTTTTATTTTTTTTAAAATATGGATATTTCTTTTATCTCAAAAAAAGAATGACATGATGCATCTTTTTAATCAGAG
AATCATTTATCATTTTTTCCAATATCATATGCAATTTAAAGTTTAATAGAATTCAATATGATGGTTATTAATAGCTATAA
GATGAAAATTACGAGATTTTAGTTGTTTTAATTTTATCCTTCCTTGTAGTACTATAAAAGACATTCTTAAGCAAAAGAAT
AGTAGTAATAATTAATTTAATATCATAATTTATTTTTGAGAACTAACAGTTATGTCATAATTTCACTGATATACTAACTT
TTTTATTCGATTGTCGATATGGACAGATTTACATTTTCAATATTCTATTTTTTTTTACACATCTTAAAATTATATTAGAT
AGTTTATATAGGATTAAATAAAATCATTTATCTTTTAGGTTTATTACCAAATTTTTACGTTATTTTTTTTTTCATTTCTT
ATTTAAGTTGATATTATACATTAATTTAAATGAGTAAATCTCATTTGCTGTCGTCTTACACATTCATTCGATAAAAAAAA
AACATATATATAATCTAAAGGATCATGAAAAGACAATTATTGTTTCTTATATAAAATTATAATACTAATTAATATTTAAT
TATATTTATGCTCCCTTCGTCCCATTTTATGTGGCACCCTTTGACTTGATACGGTGTTTAAAAAAAAAAAAGACTTTTAA
AAGTTGTGGTAAATTCTATTTAATTATAGTAAAATAACACTTTTTTTANNNNNNNNNNNNNNNNNNNNNNNNNNNNNNNN
NNNNNNNNNNNNNNNNNNNNNNNNNNNNNNNNNNNNNNNNNNNNNNNNNNNNNNNNNNNNNNNNNNNNNNNNNNNNNNNN
NNNNNNNNNNNNNNNNNNNNNNNNNNNNNNNNNNNNNNNNNNNNNNNNNNNNNNNNNNNNNNNNNNNNNNNNNNNNNNNN
NNNNNNNNNNNNNNNNNNNNNNNNNNNNNNNNNNNNNNNNNNNNNNNNNNNNNNNNNNNNNNNNNNNNNNNNNNNNNNNN
NNNNNNNNNNNNNNNNNNNNNNNNNNNNNNNNNNNNNNNNNNNNNNNNNNNNNNNNNNNNNNNNNNNNNNNNNNNNNNNN
NNNNNNNNNNNNNNNNNNNNNNNNNNNNNNNNNNNNTAAAATTTCTAACTTTGATAGTGCACACATAGACACTTCAACTT
TCTACTTTTAAATAAACTAGTTTCAAGACATGTGTGTTGCACATATGTCCCATGTATATTTTTACAAAAATTTTAGAGCG
ATTATAATTTCATGAAAACATATGTGGAATGAGTAATAAAATGCAATAATTAAAAATAAATTTTGAATGTGTGATAGAAA
ACACCAAATAAGGGATCGACATTTTTTTAATGTTTAAGTTAATTCCTTTTAATCAATCATCTATAAGTTTTAAACTTTGA
TTAGTAGTTAGCAAACTTCAAATAATGTTCAAATGACTAATTTGAGAGCAAATACAAATACAAAAGTTCATTAATATATG
ATACTCGTTTAGAGTACGTTCTTTGCACGTGTGTCTCACGTCAATTAATAAAGCTTAATACATAAAATAAAATTATTTTA
ATGACAACTGTTGTTAAAATAAATATTATACATATATCTAAATAAGAACAATTTCATACATGAAGGTTAAAAAGTTGAAA
ATTTTAAAAATGTGAATCTCTTTTTAAATATTTTTAATCCCTTATTTAGTTATTTGCTTAACATAATTTAAGTAAGACTT
ATGTAAAGTAAAAATATTAATTTTAAAGTCTTAAATGTTAGAAATTTTGATATAGTTCCAATAAAGAAAGATTTACGAAG
TAAAATTTTAGTCAATTTTAAAGAACTAAATATTGCAAGCTCTTACCTATCACAAATAATAAGTATATATTTATTAAAAA
ATTCCTCCTACAAAAGAATAAAATATTAAAGCCTCTTTTGTCATTAATAACACTTAGAAAGAAATTATATAAAATCATCC
CCAAGACATCTTTTTTTAAAATGGCGAAAAGGCCAAAAAATATACTCCCTCCATTTATTTTATTACTAGTTTGTTTTAAA
AAATGTTTTGTTTACTTATTTGATAAGTCTCTAATTTATGTTTTCTACCTGACATGTTTAATATCATAAGATTAAATGAT
ATTTTAATATATTATGCATATCTTTAATTTAAAATTACAAGATTCAAAAGAGTTCTTAGTTTTTTAAAGTTGTGTAAAGT
CAAAACCAAACAAGAAAATATCCGTATGTTTTTGGGGGAATATTGGGGTATTCATACATCTAGATAGATTTAATGTTCTA
CTATGTAACACGAAAAAATTCTCATTGAAATCTTTTTGTCTATTTTTTTATATCAAGTTTATTTTAGTTGGAAAAAAGAT
TCTCCGTGTAGGAATTTAACCATAATAAGAAAAATCTTCTCGATTTAATTTTTATTGTGTTTATTATGTATAATAATAGA
AGGAAAATGGTGAAAAGATGATTTTATCTATTTCGGAGTCTTTTAACGAAGGACAAAAGGTTCAAACAACATTTTTAAGG
ACTGTTGGAATGTATGCGTCCACTGGTCTAGATGGGACCAGGTCCTCAATACAGTTACAATAACAGAAAATAAACAGCGT
GCTGAAAGTAAAGATTGCACAACAACTTTACGTGGAAACCTCCTTGTTCAAGGGAGTAAAACCACGACCTGGCCTGCCAG
GACTTTTCAAAAAACTGCTTTCACTAATCTTCTCAAGCAAAAGTAAAAGCAAGTTTACAAACTGAGATTAGCCTACTAAT
CCCAACTCTAAGCAATACTTCCTATTACTTAGATGAGCCAGAGCAGATACAACACTGTCCACTAAGTTATCACCCCTAGA
TAACTTAGACTTTACTAAGCGGATACCACACCACCCACTAAATCAACTAGCTCCTAGATGACTTAGACTTTGACTAAGCA
GCAAACAATGTTGCCCACTAAATCAGTTAGCATCAACTGACTTAGACTTTTACAACGAACACAAGAATCTGAATCCTTTA
TAGATTAGGAACAGATTTACAATATAAGCACGGAAGTAAAACTCCTAAGATACACTCTGACGCTTGCAGCTCGATCAGGT
CCTTGTTGTGCTTGTCTGAGAATACTTCACCAAGATAGTCTTTGCTTGTATACTTGAGAATTTTTAAGATTCAAAAACCT
ATAAAATGATAGACACAAAACTCAAACTCAACAAAGATGCTTCAGCACTTTATCAGATCCTTTTGTTGAGTGTGAGTATT
GTTCTACCTTGAAGATGGCTTTTTCCTTTTAAGCTTGTGAGTTTTTTGTTTGCCAAAATCTTGAGTTTGTGTTTTGTGTT
GAGAGATTATATCAAAATGAACACAAACTCCTTAGGACCGCCCATTGGCTGAGAGCCTGCCTCTCTAGAAGGACGTGCAC
CTACCACATCAGAAGTGACATCTTTTCTGACAGCTGTCGTGTCATCCTTTCACATCGCAGTCTTGCAGGGACCAGGTCCC
TTGCAAACTTCTCTTAGTAAGTTCTTGAGAATACATGTTGGCTCTCTCCTTTTGAATGAATGAATTAGTTTGTTGTTTTT
CCTTGGATATATTTAGACATGAAAAGTTATTATCCAATGAACAAGCAACCTCGTCGCTTCTGATTGGTTGAGTACTCTAC
AGCTTCACCAACTTTCCAACGCAGACAGCTTTCCAACTGTACAACACTTTGACCACTGGACGAGTATTCATACTCTGCAG
AGGACCAAGTCCCTGCACTTGTGAGGAGATCATCAAAACATCTAGGAACATAAGTACTTATCAATTTCCCCTTTTTTGAT
GATGACAAACAACCTGCATAACTCCTCACGTGAGTGAACAAACATTCAATAAAACTGGTATTCCCCCTTAATTAGTTCCC
CCTTTGTATGTTCCCCCTTAATTCAATGCCCTTAATTCCACAGCCAACCTTTACAACAAAACTTCCCCCTTTTGACATCA
TTGAAAAGGTGAAGCAGTAAACATATTCAAGTTAAATGCAAGGAAATAAAGAATTCAGGGCCTTGGGACACACATAACAT
GTGTATGTAAGCATAACGAGAATATTAAACCACACGTGAACAGGGTAGAAACATAAATAGCATTAGATCACAAATACTGA
CCACTGTAGTCAGTCAAAACAACACAAAGCCACAAGAGTTTTAATCAGGATTGAAGAACAAAGAGGGAAACTAGGGAAAA
AAGACACTTTTAGGACAGAAGGGGAAGGGGATTGAGGGTGCGCATAAACAAAGACAGACGCTCATTTGCATCCTCATGAG
CCTTGATATGCTGCATGTTGAGAGCCTTAACTTCCTCACTGGGTGAGACATTCATCTTCAGCAGCCTTTCATTTTCATCC
CTCAACTTTTGCAACACCTGCTCATTTCTATCGCTGGTACCAGGTCCCCTCGAAACCGCCCTCTGTAATTTAGACCTCAG
TGAAGCGATTTTAATCTCCTTGTTATTCGAAATCTCAATAAGATCAGTCACTTCCCGTTTAAGAGCAGTCTGCTACTCTA
GAACATCTGCCACTTGAGATCTGCCCCTAGCTTTTCCTTCAACACACTCACATTCCAGCATAATGGCAGGGAGGTTGATC
TTTTCAAGTTCATGTCACGACCCGGGAGTATCCCCAAGTCGTAGCATGCGTATTCAACCTCTCAGAGGTCTCATATAAGC
CCTTAGCATTCATCACATTAGATATGAAAAATAGTGCGGAATTAAAAACTCTTTAAATAAAATCCCATAAGATTCAAAGG
TCACTTTTAAAAACATCATTCAAGAGTACATAAGCGGAATACTAAGTCTCTTAGCCATCTTAGACATAAGCGTGAAAACA
TACTAGGGACACGGCCCTTTACAATCAAAAGAAGTCTATTAAGTCTATTACAAGAACCTTATCATAAAAATAGAATAGAA
AAGTCTTGCCCTCGACATATGAGGACATACCATAAAATCTAGGAAGAACTTCAAATCCCAAGTTTACTACAAAACCCGTT
CACTTGCCGAAACCTACACTTGTAGAAAATAGAGAAATATGGAATTAGCACAATTAAGTACTAAGTATGATGACCATGCA
AAAACATGCTAAAAAAGGACATTTATTTGAAATATGTGCTTTCATGCCATTTTTGATAAAACCTTCATATCACAATTATA
AGAGACACATTTCAAGTCATCATCCACATATAAGACAATACCCACATAATAGACATACTCAACTAGTACCAATGTACAAT
ACATGAATATAATTGACAAGTAAGCCTTTTCATCATTTCATGACCTCTATCTCAAGTTACCCAAAGCCACACTTAAGTGA
AACATGAAGTGACCGCCCATACAATCTCTTTATATACACCTAAGTGTTCCTAAGGGTTACCATAGATAAGGAATGTACCA
TTACAATATAACATGCTAAGTCAAAATTCTTTAATGAACCACTTTAGGAGACATTTAAGCACATAAGGGGACTTTCACAT
AATAGTCGTTAGACTTAGGGAACTCACTTTAGTATCTTCAAAGCCTACTCGTGCCATGTGTAGATAGCATCCCATACTAC
TACCTACACGTTGTAGAACCTATCCAATAACTAGAGTGCACATCCCACATGATGGGAATAGGCATAACCGACATAGACCA
TACTAGCTAGGCATGGAATCCGGAGTCTACCCTACTCCGTGGAAGGTGTTCTACTTGCCAAAGGTAGAACTAATAATCAA
CCCATGTAGGCACATGGTTTAGGGGATGTCCAAGGATGTTCATTGTGCCCTAGTCTCATACTCAAGTAGGGCCACCATCC
TAACCACATCCACTCGGTGCTAGCCTTGTTTCCCATAGAATATTTTCATTCACATATGTACTAGAGAGGGTTCCTTTTCT
AGTTCAACCAACTCATAGTACCTCTTCCCAAGAAAGGCCCCATTTCTTAGTCATGGCCAATCAAGGTTCATAAGAATAGC
TCATTTGACTTTCTTAGATAAGGATTTTCATGCCGTTCCGGCTCCATCCATCTCTAAGTCTATCATCTCACTTAAGAAGG
GAACTTCGCCCTAAGGCCCATCCTTCAAGGTTATACATTTACTTAGGAAAGCTAGACTTATGAAAGGGCACCATTTCTTA
GTTTTGCCGATTCAAGTCTTGGCCTAGAATTCCTCTTTTAGCATTTATAGAAAGGGTACCATTTCTTAGTTCTAGCCCAC
TTCACACATTCATGCATTCAAGACTTTAAGTAACAAGGAGGGACACTTTAGTCTACCAACCAAGTCACAACATTATCATC
TAAGGATACTTCATAATCCAACATCATTTCATATATATACATCATGAGAAAAATCATACTTTAAATCACAATGCTATCCA
CTTTACATAGGATCATCACAAGATCACGTAAACTCATTCACATCATACCTTCACACATAAAGCTTCACATAAAACTTTAC
ATATAGCTTCATATAGGACTTTACATATAGCCTCATTTATATATATAATATACAATACAATAACACTTTGTACAAGATCA
CCTTATAACCATAAGAATACCTTCACATAGTACAATAACATTTCATAACTTGATAACACTTTAATTCAATAGATAATGCC
TTCAAGTCCATGTTCATAATACATTCCATAATTAAACACCTCCACCATAAGTGGATCAAACTAAGCAAGAACAATTTTAT
CCATAATAAGAGATTAAGCCAACTTACCATCCTCCAAAGCCATAATCAACAACACTCAAGTCCCAACCATTTTACCTACC
ATAAGAGAATTCATCATAACTTGCCCATAAGGCCACAACTTTCAATTCATCCATACATCATCAATTCATCATAGATAGAT
GTAGAAAATCATAAGAGTCACTAATACAATCCAATCCAAACACAATCTCACAAACTTTGAATCATAAGCAAAAGACCCAC
TTCATAAGCAAATTTAGGAATTTAGGGAAAACATGGGTTCTTCAAGGAATTCCATATGAAATCATCTTAAAAACATTAAT
CAAACATTAATTCATCAATATAATGGCTTAGAAAACGTTTTGCCAATGAACCCATGCTTAGATTAGAATTTGAGATTTTG
TTCTTTGAAACACTTTTGATTGGACTCCTTGAAAGAAAGATTGATCAAGGATCAAGGGTCACCATACCTCTAAGTTGAAA
CCCACGAAAAATTGAAGAAGAAAGCACTCAAAACCTTCAACCCTAGCTCCAACTTCACCTTGGCCTTCAATGGTGTTCCA
AAGAGAACCCTTCCTTACTCTTTTAAAATGGAACAAAATGATCCACAATCAGCCTAACACAATAATATAACCTCAAAAGA
AAAGATTTGTGAAAAGACCAAAATGCCCTTAAATTTCCAGACGGACTCCTTGCCAACTGCCCAACTTTCAAAGGGCATAA
CTCGCTCATTCGAACTCGGAATCGAGCAAACTCGGTGGCGTTGGAAAGATCGTTCCAAGGGCTTTCCAAACATAACTGGA
AATACTCCTGGATCATCCTGAGCTAGGAGTTATGACTGCTCAAAGTTGGCCAAAAACTCACTGATTTCCACACTTGGCAG
AATTTCCAGATTTTGAACTTAGCCAATTTCCAGATTCTGAACTGTTTTTTTTTTTCAAAAGTGACTACTTCCAATTTATG
CTTAAACTTTAAAAATTCATACGTTAGGCTCTAGTTTCACCTATCTATTTTTAGGGTCGCTACAGTTCATCAAGTTTCTC
CATGAGAAAAAGATCAATAGCAGATGCCACTGTTCTCTTTTCAGTTCTGGGCACTAACACCTTGTTGATGAACTCAAAAA
GCAACTGATATTCCCCTTTGAGAAACCTTTTTGGTAACCCTGCATTCTTGACATCTCCACGTTTTGTGGCAAGTTTTGTG
AAGTCATTGGATGGTTTACAACCTTCGATCGTTTGAATTCCTTCCACAGGAACCCCTAAAATGATCCCCAATATTTCTTC
ATCCAGACATGTTTCAACATTCCTGACAGTAGTCGCGATTCCACCACTTTCCAAAAGTTCCATTTTGTAGAAAAATTCAC
GCACCTCAGGTTCGTGCAAGTACGAAACTGGTGGTTCAAAGAGATGGTTCCAACCTTGAATGGAGACAACATAAAAAAGA
TTTGACATGCCAAATTTGGTTAGGATGTTAGGGTCAAAGACTCTGCCATTCAAAACCTTTTGGTTCTCCATTGTTGTTAT
CTGCTCCTCCCTTGTCATTTCCTTTTCTTCACTTTGTTTTTGCACCCTAGGACATGTTGCCTTTATGAGTTTTAATTTTC
AGCCACATGTTTTCTAACTTTCTCCCTTTTCACAGGAGATTTCTTTGCAGCCTTCTGGAGTAAGAGATGAGAAGTTGAAT
GAACTAGGGTTTTCAACTTCTTGGGAGATAGGGATCTTTGAAAAAGAATTAGAGTTAGGCATTTTGAGAACGAGAGAAAA
GCTTTGGAAAGGGGATTAGTGAATTTCAATGAGAATTGTTTGATGAGATTTTGTAATTTGATTCACTAAGAGAAGTAGTA
TATAAAACCAAAAAGACATCGGGTCCCCAAACAGTAGCGACCTTTGGTATAAAAACAAAAAGACGTCTGAAACTGACGCG
ATGAATGGGCGAGGGACACGTGGCAGTGATGTTGACATACAGACAGTGTAGAGTAAGTGATACTAACCTAAGAAGGACCA
GGTCCCCTTTTCAATTTGCAACCCTGTCGTATGATTTAATCTTCCCTTCAACTAGACACACCATGAGTGTATACCTGCAT
TAAGGTACCAGAAGTGAATTCTTAAGTGACAAGCATTAAAACAAGTATAGATACCTGCCCTCCATAACATAATCAAAATA
GAAGATTTTTATGCAAACTTGTCAAGGAATCAGGTAATCTTGTGCATCCCCAGCCTCATCCTGTTTTTAATGAAACATTC
TTTACTCAATGACTTTGTAAAGATATCAGTCAGCTGGTCTTCAGTCTTACAGAACTTCATCACCACATTTTGCTTCTCAA
CATTGTCCCTCAGGAAATCAGTGATGATCTAAGAAAATGTGCCATGCCTGATGTACTCTTTCGATCTACAAGAAAGCCTG
CATAGTCAGTATCTGCAAAACCAATTAGATCAAGTGAGTCACCTATTAGGTAGAAGAGGACCAGGTCCTGAGTTCCCTTC
AAGTATCTCAGGATACGTTTGGCTACCTTCAGGTGAGACTCATTTGGTGCTGCTTGAAATCTTGCACAAATTCCTACACA
GAACACTATGGCTGGCCTGCTTGCTGTGAGGTACAAGAGTGGCCCAATAATTCCCCTATACATGGTCTGATTGACCTCCA
CGCCATTTTCATCTCTATCAAGTTTCAGACTTGTGCTTATAGGAGTATCCAGTACCTTTGCCTCAAGAAGATTAAATTTC
TTGAGCAGCTCTTTGATGTACTTCTCTTGGCATATTGAAATGACTTGGGAGGTTTGTTTGATCTTCAAGCCTTGGAAGAA
AGTGAGTTCTCCCATCATGCTCTTTTTAAACTCACTGCTCATCAGATCAGCAAATTCCTTGCAAAGTAAATCTCTTGGTT
GTACCCCTGCACCACAAGCCTTGACTTGTTTCTAGTAATGGTTTAATGCTCATGAAGTTTGTTTCTGAAGACCCATCTTG
TTCCAATAACTGTTCTGTTGATAGGTCGGGGGACCAAGTGCCACACTTTGCTCCTCTCAAATTGATGGAGTTCTTTTTGC
AATGATATTACCCAGTCTGCATCTTGTAGAGCTTCCTTGATGTTCCTTGGTTCAATGGATGACATAAAGGCTGAATATGC
AACTAGATTTCTTGTCCTGGATCTAGTTTGAATTCCAGAGTCAAGTGGAGAGATGAGATTGTCCAATGGATGTGAGAATT
GATGTTTCCATCCGGACTTTCTGATCAACTCTTCTTCGATTTCAGCATCAGATTCAGCATCATCAACTTCATGATTTTGA
GATGGAACCTTCTGGGTAGTATCAGAGGGACCAGGTGCTCCTGTGAGATCTGCAACAATTTCCTTTGCAACCTGTTTGTT
TCCAGGATTTAGGATATCCTTGTCTTCCCTTTCCTTGATCAGCTCCTCCATCTCATAGTCTCCCTTCATCACTCCTCCTC
TACTTTGAATTCTGACAGGTTCACACAGATCCATTTGGAGAAGTTCCAAAGGTCTGGTAGTGCTCACACCCTTCTTTGCC
TTGAAAGAAGATCTTGTTTGTTTGCCTTTTGCACAGGCGTCACAGACGTTGTCATTTGAGAACTTCAGCTTTGGTAGTCC
ACGGACCAGGTCCCTGCAACAAGCTTGTTAAGTAAAGAGGTACTTACATGACCCAATTATCTATGCCAAAGATTTGCATC
ATCAGTTTGAGCACTCAGACATGACAAGTTGTCTTTTTCAGTAGAATCAAGATCAACAACATACACATTCTTGACTCTTT
TTGCAGACATTACAATTTTCTTAATTGCACAATTTGTAACCACACACCCTTCAGATATGAACTTGACTTCATTTTTCCTT
GTCGCAAATTTGATACACACTTAAGAGATTAAACTCCAGACCATCCACATAGTGTACACTGTCTATGGAATGATCTGGAG
TTCTTTCTATCTTGCCAATACCAAGAATAAAACCTTTCTTTCCACCGCCAAATGACACACCACCACCTTGGTGTGCTTCC
GAAGAGAGGAAGTTTAGAGTATTTCCAGTCATATGCCTTGAGCATCCACTATCCATGTACCAACATTGACTGCTCCCTCT
CTTCTGCACAACAATCACTTATTAGACTTAGGAACCCACTTCAAACGGAGTTCCCAAAATCTGTCAAAAGGTTTAATGAG
AAACCTTCCTGTTCATGGAGGTAAAGCGTTATTGCTAAAATGGTAACCAGGACCAGGTCCCTTGTGTCCCTTTTTAACAT
CATTTTCAGATCTAACAAATTTCACATCCCTTTGTTTAGCTTTTCTCATACTCTCACATTTCTCTTTCAATTGACCATTT
CGACCACAGTGAGTGCACAAAAGGTTGTCAGATACAGACATATATTTGCTATGAGGATTATATGGGGGTTCTATTGGTCT
GCGTCCCAACCCTTTCTTTCCATTATAACTCTGATTAGACAGATTAGAGAGTATCTTAGAGGAGTCAGTCCATTTTAGAG
AGTGGCTTAACTCCTTCTTGACCTTACTCAGATCCTTTCTCAGTTGAGAATTTGTTTCAAGAGAGGCAACTAACTTGGAC
CTAAGGATTTTAAGTTTTTCTTCCAGTTCTTCCTCAAGGATGCTAAGCTTTCTCCTTCCACCTACTGAGGTACCAGGTCC
CTCATTGGGTTCCAGACTATCAGTCTCGAGGATACCTATCCTGATACTCAATTCAAACATTTGAGCATTAAGAACTGAGT
TTTCATCTTCGCACAGACTCAACTTTTCACTTATCATCAAATTTTCAGAGGTCAGTTCATCAACTGAGTCAATTAATAGA
GCAACAAGTTTTCTCAATTTTTTAATGGGAAGAGAGTCTAAATCATCTTTAAGATCGAGAAGAGTTACCTCATTTTGATC
CTCTTTATCATCGGATTTAGCCATTAAAGAGAAAATGAAGTTGAAGACATTTTCATCATTTTCAATAGCCATAATTGAAA
CATCTTTATAACTTTCTGCATCTTCTTCTGACTCACTTGAATCATCTCCCCATACAGCAAAGGCTTTTCTCACTAACTGA
TCAGCATGGGCCTTCATCCGAGCATGGTCTGGGACCAGGTCCCTCTTGCGCGGTCTGGTGTCATGAGTTTCCTGTTTTTG
ACTGGGGCAGTCCCTCATGAAGTGACCAGGCTTGCCACATTTATGGCAGAGATCATTTGCAGTAGCAGTTTTGCTAACAG
AGGTTTTCTTTTGGAAGCATCCATGCTTATTGATGATCTTATGAAATCTTCTAGTGACATACGTCATCTCATCCTCCTCC
TCAGTCACCTCACCTTGAGACGTTTTCAAAGTAATGGACTTTTCTTTCTTTCCTTCCTTCACAGTCGTCCCTTGTTTCTT
GTTTATCTCGTAGGTCTGAAGATTCCCAATCAGTTCATCCATGGGAAGAGTCATTAGATCTTTGGCTTCTGTTATGGCAT
CCACCTTGCTTTCCTAAGATTTAGGAAGCACTTTGAGGATCTTGCGAATTTGCTTGCTGACAGGAATAGGCTCACCCAGA
CATCTAAGCTCGTTGGTAATGGAGGTGAATCTTGAGTTCATTTCAAAGATAGTTTCACCTTCCTTCGTACAAAAATTCTC
ATATTAAGTCATAAACATATCAACCTTAGACTCTTTTACTCGTTGTGTTCCCTCATGGGCTGTTTGGAGACAGTCCCATA
TCTCTTTGGCTGATTTACAGGCAGAAATTCTGTTGTATTCGTTTGCTCCAATTCCACACACCAGAATCTTTTTTGCCTTG
TAGTTCTTTTCAATCTTTTTCCTATCTGCCTCATTGTAGTCTTTTCTGATTTTGCCAACATTAGTGGTAATCTCCCCATC
CTTCACCTCATTTGTAGGAATATATATTCTATCAAGGATAATGTCCCATAACTCAGAGTCCTCAGCGTTGATGTAGTCAT
GCATTCGATTCTTCCACCAGCCATAGTATTGTCCATTAAAACGCGGTGGCCTGGTGGAAGACTAACCTTCTTCCATATTG
GGTGAGCAGTCATTCCTTCTGGATCTTTTCTTTTCTTGGTGTTAACCAATTTGAAAAGACAAGCTCTGAAACCACCTGTT
GGAATGTATCCATCCATTGGTCTAGATGGGACCAGGTCCTCAGCACAGTTACAATAACAGAAAATAAACAACGTGATGAA
AATAAAGATTGCACAACAACATTACGTGGAAACCTCCTTGCTCAAGGGAGTAAAACCACGACCTAGCCTACCAGGACTTT
TCAAAAAACTGCTTTCACTAATCTTCTCAAGCAAAAGTAAAAGCAAGTTTACAAATTGAGATTAGCCTACCAATCCCAAC
TCTAAGCAATACTTCCTATTACTTAGATGAGCCAGAGCAGATACAACACTGCCCACTAAGTTATCACCACTAAATAACAT
AGACTTTGCTAAGCGGATACCACACCGCCCACTAAATCAACTAGCTCCTAGATGACTTAGAATTTGACTAAGCAGCAAAC
AATGTTGCCCACTAAATCAGTTAGCCTCAACTGACTTAGACTTTTACAACGAACACAAGAATCTGAATCCTTTATAGATT
AGGAGCAGATTTACAATATAAGCACGAAAGTAAAACTCCTAAGACACACTCTGACGCTTGCAGCTCGATCAGGTCCTTGT
TGTGCTTGTCTGAGAATACTTCACCAAGATAGTCTTTGCTTGTATACTTGAGAATTTTCAAGATGCAAAAACCTATAAAA
TGATAGACACGAAACTCAAACTCAACAAAGATGCTTCAGCACTTTATCAGATCCTTTTGTTGAGTGTGAGTATTGTTCTA
CCTTGAAGATGGCTTTTTCCTTCTAAGCTTGTGAGTTTTTTGTTTGCCAAAATCTTGAGTTTGTGTTTTGTGTTGAGAGA
TTATATCAAAATGAACACAAACTCCTTGGGACCGCCCATTGGCTGAGAGCCTAGCTCTCTGGAAGGACGTGCACCTACCA
CATCAGAAGTGGCAGCTTTTTTGACAGCTGTCGTGTCGTCCTTTCACATCGTAGTCTTGCAGGGACCAGGTGCCTTGCAA
ACTTCTCTTAGTAAGTTCTTGAGAATACGTGTTGGCTCTCTCCTTTTGAATGAATGAATTAGTTTGTTGCTTTTCTTTGG
ATATATTTAAACATGAAAAGTTATTATCCAATGAACAAGCAACCTCGTCGCTTCTGATTGGTGGAGTACTCTGCAGCTTC
ACCAACTTTCTGACGCAAACAACTTTCCAACTGTACAACACTTTGACCACTGGACGAGTATTCATACTCTGCAGAGGACC
AGGTCCCTGCACTTGTGAGGAGATCATCAAAACATCTAGGAACATAAGTACTTATCAAGGACCTTCATGGTTTTAATATA
GTATAGAATGATTCCATTGATTCAATTCATTAAAATGTTCTCAAGTCAAGTGAGGCTAGCTCAAGTGGTTGAGACATCCA
CACAATCAACCAGCACGTTGAGGGTTTGAGCCACACTCAAAGGTAAGTGGAAACACTTTTTGATCCTTCTCTTTTAAATC
TAAAAAATAATAATCTCAAGTTCATGAAAAACTATACACCAATTAATATGCATATAATATAAAAATATGCACTCCATTTA
TTATTTTTTAAGCGGTGTGCAAAGTCTAGGTAGAACAAGTAAAAGTGAAATATGAACTTGTGTGGTCTCAGATGCCCCTC
TAGTTCTCATTGTTCTTGTGTATTTTTACATTAATTCATCATGCCATGCTATTCTCTCAAGAATACATAAAATGTTGGTG
GCAAGTAGTTATTACAAACACTTGCATGTAGTGACGGAGTCAATGATTCTAACAAGTAAATGCAAACAGTGTTAGATTTC
AATATTCATCACTTGTGAGGGGGATTCAACAATGTATAAAATCATAAAATGAATCATTTTTACCTAATATATGAAGCATA
ATTTTCAAAAAAAGGAATTCAATAGAACCAAAGTCCCACTGAGTTTCCTTTGTAAGGTTTTTAATGAGGCAGCCTAGAAG
AGTATTATTAGATATGTGTACTCTTTTGCTTTACTAGAGTTTTTTAAGCTTTATTTTAGCACGATTTTTAACGAGGCACA
TTATCTACGACTTAGACATTAAGGGGGAGTGGGTGTCTATCTTTTAGAGAAAATTTAGGAACCTGAATTTTGGGACAAAG
TCAATTTTCCTCTATAAATAGATGAATTTTCTGTTGGAAAAGATGATTCTAGTATCTCAAAAGGAATTATTTTATTTCCT
ATTATACTTGAAAGAGAATATTTTATGTCCTAAATATTTTCTCTCCATAAATAATATTCTATTGTCATTATTATTATCCT
TTAATTAGCCATTATTTTTTGTCATAATATGGCTATTACCAAACATCTCTTTGCTGAAATGAATTGCCTTCAATTCATTA
ATTGTGTTCAATGCCTTTTATGGCTTTTGACTATTTCAACCGTTAACATATTAGAGAGGTTACCAATTTCCTGTATAAAT
CTAATTCTTACTGATGGCGAGTAAGGGTGGAGACAAGATAACAATTCTTGTTTTAATATATTCTTATGATGGGTTCTCTT
TCTATTGAATCTTTGTTAGTTTCTGACTCCTAATTTTATATTAGAAGAACTTGTTGAATCCTGGGGGATACACCCATACC
GGGTAAAATATCTCTAAGGACAATGTCTTTCGATACGCCTCATGCTATGAGAATTTCCTATAAGAGTTATTGGTGAAGTA
CAAGCTTTGGTGAATTCGGTACAAGTGTCCGTGATGAAGATATTTTTCGTAAGATTTACAACAATCTTAAGGATATTTCG
GTATACTTTATTCCTACGGAATTACTATTTGCAAAATCACAATAGAGGAACTCAGGAGGTCAATTGAATTCTTCATATCA
ATAAGGTGTGTGATGATATTATATGTCTATATTATAATAGATATTTGTGTGACAAATTAAGGCATCATGCCCTTAATATA
GAAGAAGATTTGGAGGATGATAATCCCGCGAAGTAAATGTAAATTTGTGTAAGCGGATGATATAAATTGTAGCTAATATG
TGAAAGTGAGAAATTGGGTGTTAGAATTTTTGTGTTGTTGAGTACATTTGTGCTAACTAAAATTATTGTGTCCTACACCC
AAATTGTAGAAGAAGGAAAAAATTATATATGTTGGTGATTCTAGAACTACTTGAAGTTCTTAGAATGAAAAATTCTTCTT
AAATATTCACATCTATATATTGGCATTATTTGAGGTAGTATATGATTTTAATATTTGTTTCAATTTGATTCTGGAGGTAT
TATGAGCAAAAGGTGGAACTTTTTTTAGTTGGATAAGATTTAATAAAGTGATGTGTTATTGGGAAAAGAATGTTATAGTC
ATAGTTTATTTGTGTTTAATGTTATTAAAATAGGTTTACATAGATATTGAAGTTGATAAGGTTTTTCTCATATTGTCTAC
ATGGATGATACTAATTTTATTCATCTTATTCTANNNNNNNNNNNNNNNNNNNNNNNNNNNNNNNNNNNNNNNNNNNNNNN
NNNNNNNNNNNNNNNNNNNNNNNNNNNNNNNNNNNNNNNNNNNNNNNNNNNNNNNNNNNNNNNNNNNNNNNNNNNNNNNN
NNNNNNNNNNNNNNNNNNNNNNNNNNNNNNNNNNNNNNNNNNNNNNNNNNNNNNNNNNNNNNNNNNNNNNNNNNNNNNNN
NNNNNNNNNNNNNNNNNNNNNNNNNNNNNNNNNNNNNNNNNNNNNNNNNNNNNNNNNNNNNNNNNNNNNNNNNNNNNNNN
NNNNNNNNNNNNNNNNNNNNNNNNNNNNNNNNNNNNNNNNNNNNNNNNNNNNNNNNNNNNNNNNNNNNNNNNNNNNNNNN
NNNNNNNNNNNNNNNNNNNNNNNNNNNNNNNNNNNNNNNNNNNNNNNNNNNNNNNNNNNNNNNNNNNNNNNNNNNNNNNN
NNNNNNNNNNNNNNNNNNNNNNNNNNNNNNNNNNNNNNNNNNNNNNNNNNNNNNNNNNNNNNNNNNNNNNNNNNNNNNNN
NNNNNNNNNNNNNNNNNNNNNNNNNNNNNNNNNNNNNNNNNNNNNNNNNNNNNNNNNNNNNNNNNNNNNNNNNNNNNNNN
NNNNNNNNNNNNNNNNNNNNNNNNNNNNNNNNNNNNNNNNNNNNNNNNNNNNNNNNNNNNNNNNNNNNNNNNNNNNNNNN
NNNNNNNNNNNNNNNNNNNNNNNNNNNNNNNNNNNNNNNNNNNNNNNNNNNNNNNNNNNNNNNNNNNNNNNNNNNNNNNN
NNNNNNNNNNNNNNNNNNNNNNNNNNNNNNNNNNNNNNNNNNNNNNNNNNNNNNNNNNNNNNNNNNNNNNNNNNNNNNNN
NNNNNNNNNNNNNNNNNNNNNNNNNNNNNNNNNNNNNNNNNNNNNNNNNNNNNNNNNNNNNNNNNNNNNNNNNNNNNNNN
NNNNNNNNNNNNNNNNNNNNNNNNNNNNNNNNNNNNNNNNNNNNNNNNNNNNNNNNNNNNNNNNNNNNNNNNNNNNNNNN
NNNNNNNNNNNNNNNNNNNNNNNNNNNNNNNNNNNNNNNNNNNNNNNNNNNNNNNNNNNNNNNNNNNNNNNNNNNNNNNN
NNNNNNNNNNNNNNNNNNNNNNNNNNNNNNNNNNNNNNNNNNNNNNNNNNNNNNNNNNNNNNNNNNNNNNNNNNNNNNNN
NNNNNNNNNNNNNNNNNNNNNNNNNNNNNNNNNNNNNNNNNNNNNNNNNNNNNNNNNNNNNNNNNNNNNNNNNNNNNNNN
NNNNNNNNNNNNNNNNNNNNNNNNNNNNNNNNNNNNNNNNNNNNNNNNNNNNNNNNNNNNNNNNNNNNNNNNNNNNNNNN
NNNNNNNNNNNNNNNNNNNNNNNNNNNNNNNNNNNNNNNNNNNNNNNNNNNNNNNNNNNNNNNNNNNNNNNNNNNNNNNN
NNNNNNNNNNNNNNNNNNNNNNNNNNNNNNNNNNNNNNNNNNNNNNNNNNNNNNNNNNNNNNNNNNNNNNNNNNNNNNNN
NNNNNNNNNNNNNNNNNNNNNNNNNNNNNNNNNNNNNNNNNNNNNNNNNNNNNNNNNNNNNNNNNNNNNNNNNNNNNNNN
NNNNNNNNNNNNNNNNNNNNNNNNNNNNNNNNNNNNNNNNNNNNNNNNNNNNNNNNNNNNNNNNNNNNNNNNNNNNNNNN
NNNNNNNNNNNNNNNNNNNNNNNNNNNNNNNNNNNNNNNNNNNNNNNNNNNNNNNNNNNNNNNNNNNNNNNNNNNNNNNN
NNNNNNNNNNNNNNNNNNNNNNNNNNNNNNNNNNNNNNNNNNNNNNNNNNNNNNNNNNNNNNNNNNNNNNNNNNNNNNNN
NNNNNNNNNNNNNNNNNNNNNNNNNNNNNNNNNNNNNNNNNNNNNNNNNNNNNNNNNNNNNNNNNNNNNNNNNNNNNNNN
NNNNNNNNNNNNNNNNNNNNNNNNNNNNNNNNNNNNNNNNNNNNNNNNNNNNNNNNNNNNNNNNNNNNNNNNNNNNNNNN
NNNNNNNNNNNNNNNNNNNNNNNNNNNNNNNNNNNNNNNNNNNNNNNNNNNNNNNNNNNNNNNNNNNNNNNNNNNNNNNN
NNNNNNNNNNNNNNNNNNNNNNNNNNNNNNNNNNNNNNNNNNNNNNNNNNNNNNNNNNNNNNNNNNNNNNNNNNNNNNNN
NNNNNNNNNNNNNNNNNNNNNNNNNNNNNNNNNNNNNNNNNNNNNNNNNNNNNNNNNNNNNNNNNNNNNNNNNNNNNNNN
NNNNNNNNNNNNNNNNNNNNNNNNNNNNNNNNNNNNNNNNNNNNNNNNNNNNNNNNNNNNNNNNNNNNNNNNNNNNNNNN
NNNNNNNNNNNNNNNNNNNNNNNNNNNNNNNNNNNNNNNNNNNNNNNNNNNNNNNNNNNNNNNNNNNNNNNNNNNNNNNN
NNNNNNNNNNNNNNNNNNNNNNNNNNNNNNNNNNNNNNNNNNNNNNNNNNNNNNNNNNNNNNNNNNNNNNNNNNNNNNNN
NNNNNNNNNNNNNNNNNNNNNNNNNNNNNNNNNNNNNNNNNNNNNNNNNNNNNNNNNNNNNNNNNNNNNNNNNNNNNNNN
NNNNNNNNNNNNNNNNNNNNNNNNNNNNNNNNNNNNNNNNNNNNNNNNNNNNNNNNNNNNNNNNNNNNNNNNNNNNNNNN
NNNNNNNNNNNNNNNNNNNNNNNNNNNNNNNNNNNNNNNNNNNNNNNNNNNNNNNNNNNNNNNNNNNNNNNNNNNNNNNN
NNNNNNNNNNNNNNNNNNNNNNNNNNNNNNNNNNNNNNNNNNNNNNNNNNNNNNNNNNNNNNNNNNNNNNNNNNNNNNNN
NNNNNNNNNNNNNNNNNNNNNNNNNNNNNNNNNNNNNNNNNNNNNNNNNNNNNTACAAATAAATATTTTATTAATGGAGG
AATATTTACAATAAAAACTCCCCACATTCTTATTTTATTTGTTTTTCTTACTTCTAATCATGAAATGATAATAATTATAT
ATATATATATATATATATAGTATTTTTTTCTCTTTATTTTTTAATTTATTCACAAGGAGTTATTACCCATGACTTACCCC
TCTTTAATTTTTACTTTTGATAATATTCCTAACTCTCATAATTTTTATGCTCATAACTGTCACGCCCCAAAGCTACCCCC
AGGGCGTAAACACGGGACCTAGGATCATGAGTGACCCCAAGCTAACCCTGTTGGCATACCATAAGCATACTTAAAAAATT
ACTGAAATAGAAATAATGTGCGGAAGCTTGAAACATGATGTAAATTAAAATGTTGGGGAATACCCATTATTATCTAAATA
AATAAACTGTGAGTTTAATGACAACTGAAAGATCAAACTCCAAAGCTAAAACTGAAACTAATTATGTCTAAAATAAAGCC
TCTAACTGACTAGAGAAACTGGGACATGCCCAACTAAATCTAGAAAATACTGAAACTAAATACTGAAAGTAGAAAGATAA
TCATGTCAATCGTCCTCGAAGAATGAGGACTCACCACTGGTGCTGCTGAACTGGAGATTGGGAACTGATCTATGTGTGAT
CGGAATGCTGAGGACCTGAACCTACATCACGAGAAGATGTAGCGCAGAGTATGTGTCAGTACTTGAAAGGTACTGAGCAT
GCAAGATAAAATAAAGCTGAACAATATACATAACTGAAAACAGCATACTGAGCAATGATATAGGATTAACATGATATTAT
ACTGAAAATAGTGAACATGAACTAATTGAATGCAATGACCAAGTTTATAACATGTTGAATTTGAATACTGAATTGTGACC
GGTAACCTGGTCAATGCACTAGAATGTGACTGTGGGAGCTACTAATAACCGACATAAAACCACGTGATCTAAACTTGGAG
TCTGATGTATACGCCTTATCGAGAGGACCCAATATACCCTATCAGAGGTATAAAGGCATGACTGGCGTGATCACTAAACT
GATGCCCACAGAGGGGACTTATAAACCTACGGGGAACACGTAGTTTTGGGACTTGAGGGAGACTGACCCTACTCCAACTC
TATATAAAGCCTACTCCCAACTAAATATGTGAAAATTATAACATAATTGAAGTAAACTAGATAGCTCAATAATCTAACAT
GCAATTCTGAAAATGCAACATTTATTTTTGATAATGAAACATTCGAAATCTTAGGCATGTATATATGTTTATCTATCCTA
GCTAGTATAATTAATGAACTAAAAGAACTACATAACTAGGGTTCTGAGTTTATGCAAGAATCTACGTAAAATATTACTAA
GGCGTGATAATCTGATTAAGAACTTTATAATAACTAAATCATAGTAATTTGCTGAAATTCTAGAAATCCTAGGTCTAGAT
AGTATGGAGGGAATCAAGAATCTGACGAAATTCCACATATCTGGTGACGAAATTCACGGAGAAATATTTTGATTTCGGGG
CTGGAACTGAAGAAAACCTTGTTGCGTTCATGGAGAGGGTTGGTCGACTCTTTCTCCTTCTTTTTGTTCAACTTGATGAA
TTTTTTGGAGAATGAGTTGACTAAGATAAGTTCTAATTAAATTACTAGGCTAAAACTTACTAAAACAACGTAGTTTAGGG
GTCCAACGCATAAGAAAAAGACCAAACGACCCGTGACTTAAAAGTTGTCGAGGCCTACCGACGGACTGACCGATGGATCG
TGGATGGACCGACGGTCCATCTTGGTCAACCATTGTTTGGCTTCAGAGACTGGGTTCTAGGGGTCCCGATCCACGGCCCG
TGGTCTGACCCACGGTCCAGTCGTGGGTCGACCCTTAGACATTTTTCTGGATTGATTCTGGGGAGGACTGCAGGTGGCCA
TCCACGAACCCCACCTACGATCCATGGGTCACCCTACGGTCCATGGGTGGTGCCCGTCGGTTGGCACCTGCAACTTCTGA
TTTCTGCAATATGGTATGTTTAGGATACGGGGTGTTACAATAACCTCCAAACTTAAATTTGTAAGTTTATGATGTCTTAT
GGTATTCCTTTATTTTGCCTATAAATTCATATTAGTTTCATGAAGATTCACATTCAAAATTAGTCTCTCTTCTTCATCAC
ATTGGTTTGGTTTGTAACAAAAAAGTGCATGAAGGTAAGAAATATTTCATTCTCCAGTCTTTATTTTTCATTTCCTCTAT
TTTGTCTATATAATTCATATTTGGTTTGTGAATGAAACTAACATGTAACAAAAAAAAGTACATAAAGTTAATAAATATTT
CATTCTTAAGTCCTTATTTTTTTCATTTCCTCTATTTTATCTTATATAAATCATATATACTTGCATGAAGATTCACATAC
AAATTTATCGTTTCTCTTCTTCATCATATTTATTTGTGAATTAACAAACATGTAACAAAAAATAAGTACATGAATTGTAA
GATATATTTCATTCTCAAGTCTTTCTTTTTATTTTTATGTACTTGGACATGCTTTCTTAATATTTTATTTATGTTTGGAT
TATCATTCATCAAGCAAGTATGATTAAAAATAATATATTTGTACTTCTTAACAATGTGTTGTCCGTATACAATTATTCTT
TCTAATAGTCAGTTTTCTGGGTTTAATATAGTTTGATTATAATATTTGTTAGATTTCAAGAAATGATTCTTATTTAATAT
TGTTAGTACTATTGAAAAAACAATATACAAATATGTTACATATAGTTTAAATTTCTTTCTTTCTTTTGATATGATTATTT
TTAATTGGTATATGATATTTTATTTATTCATTTTTATTCAATTGGTTGCATATGATGAAGGGTTTGACATATGGTGCAAA
ATATGGTGGCGAATCTATTTGCAAAGAAAGATGGTTGAAGGAAAAAAATTANNNNNNNNNNNNNNNNNNNNNNNNNNNNN
NNNNNNNNNNNNNNNNNNNNNNNNNNNNNNNNNNNNNNNNNNNNNNNNNNNNNNNNNNNNNNNNNNNNNNNNNNNNNNNN
NNNNNNNNNNNNNNNNNNNNNNNNNNNNNNNNNNNNNNNNNNNNNNNNNNNNNNNNNNNNNNNNNNNNNNNNNNNNNNNN
NNNNNNNNNNNNNNNNNNNNNNNNNNNNNNNNNNNNNNNNNNNNNNNNNNNNNNNNNNNNNNNNNNNNNNNNNNNNNNNN
NNNNNNNNNNNNNNNNNNNNNNNNNNNNNNNNNNNNNNNNNNNNNNNNNNNNNNNNNNNNNNNNNNNNNNNNNNNNNNNN
NNNNNNNNNNNNNNNNNNNNNNNNNNNNNNNNNNNNNNNNNNNNNNNNNNNNNNNNNNNNNNNNNNNNNNNNNNNNNNNN
NNNNNNNNNNNNNNNNNNNNNNNNNNNNNNNNNNNNNNNNNNNNNNNNNNNNNNNNNNNNNNNNNNNNNNNNNNNNNNNN
NNNNNNNNNNNNNNNNNNNNNNNNNNNNNNNNNNNNNNNNNNNNNNNNNNNNNNNNNNNNNNNNNNNNNNNNNNNNNNNN
NNNNNNNNNNNNNNNNNNNNNNNNNNNNNNNNNNNNNNNNNNNNNNNNNNNNNNNNNNNNNNNNNNNNNNNNNNNNNNNN
NNNNNNNNNNNNNNNNNNNNNNNNNNNNNNNNNNNNNNNNNNNNNNNNNNNNNNNNNNNNNNNNNNNNNNNNNNNNNNNN
NNNNNNNNNNNNNNNNNNNNNNNNNNNNNNNNNNNNNNNNNNNNNNNNNNNNNNNNNNNNNNNNNNNNNNNNNNNNNNNN
NNNNNNNNNNNNNNNNNNNNNNNNNNNNNNNNNNNNNNNNNNNNNNNNNNNNNNNNNNNNNNNNNNNNNNNNNNNNNNNN
NNNNNNNNNNNNNNNNNNNNNNNNNNNNNNNNNNNNNNNNNNNNNNNNNNNNNNNNNNNNNNNNNNNNNNNNNNNNNNNN
NNNNNNNNNNNNNNNNNNNNNNNNNNNNNNNNNNNNNNNNNNNNNNNNNNNNNNNNNNNNNNNNNNNNNNNNNNNNNNNN
NNNNNNNNNNNNNNNNNNNNNNNNNNNNNNNNNNNNNNNNNNNNNNNNNNNNNNNNNNNNNNNNNNNNNNNNNNNNNNNN
NNNNNNNNNNNNNNNNNNNNNNNNNNNNNNNNNNNNNNNNNNNNNNNNNNNNNNNNNNNNNNNNNNNNNNNNNNNNNNNN
NNNNNNNNNNNNNNNNNNNNNNNNNNNNNNNNNNNNNNNNNNNNNNNNNNNNNNNNNNNNNNNNNNNNNNNNNNNNNNNN
NNNNNNNNNNNNNNNNNNNNNNNNNNNNNNNNNNNNNNNNNNNNNNNNNNNNNNNNNNNNNNNNNNNNNNNNNNNNNNNN
NNNNNNNNNNNNNNNNNNNNNNNNNNNNNNNNNNNNNNNNNNNNNNNNNNNNNNNNNNNNNNNNNNNNNNNNNNNNNNNN
NNNNNNNNNNNNNNNNNNNNNNNNNNNNNNNNNNNNNNNNNNNNNNNNNNNNNNNNNNNNNNNNNNNNNNNNNNNNNNNN
NNNNNNNNNNNNNNNNNNNNNNNNNNNNNNNNNNNNNNNNNNNNNNNNNNNNNNNNNNNNNNNNNNNNNNNNNNNNNNNN
NNNNNNNNNNNNNNNNNNNNNNNNNNNNNNNNNNNNNNNNNNNNNNNNNNNNNNNNNNNNNNNNNNNNNNNNNNNNNNNN
NNNNNNNNNNNNNNNNNNNNNNNNNNNNNNNNNNNNNNNNNNNNNNNNNNNNNNNNNNNNNNNNNNNNNNNNNNNNNNNN
NNNNNNNNNNNNNNNNNNNNNNNNNNNNNNNNNNNNNNNNNNNNNNNNNNNNNNNNNNNNNNNNNNNNNNNNNNNNNNNN
NNNNNNNNNNNNNNNNNNNNNNNNNNNNNNNNNNNNNNNNNNNNNNNNNNNNNNNNNNNNNNNNNNNNNNNNNNNNNNNN
NNNNNNNNNNNNNNNNNNNNNNNNNNNNNNNNNNNNNNNNNNNNNNNNNNNNNNNNNNNNNNNNNNNNNNNNNNNNNNNN
NNNNNNNNNNNNNNNNNNNNNNNNNNNNNNNNNNNNNNNNNNNNNNNNNNNNNNNNNNNNNNNNNNNNNNNNNNNNNNNN
NNNNNNNNNNNNNNNNNNNNNNNNNNNNNNTGTTCACACTACCCTTTGTTGTCTATAAATAGAGGGATTTCCTCTCAATT
TAAAACAACGAAAATTCTAAACCTATTCTTCTTCTTCTTCTACACAATTAAATATTTGTGTACTTTTCTCTTGTTGAGTG
ACTCACTAACACCATTGCTTATTGCTTATGTTACAGACCCTGGTATGTATTTTTACACTCATTAATTTATGTTTATGTTA
TTAAGGATAAATGATAAGATGTTATAATTTTCATTTTCCTTTACCTTATTATTGTTTGTTACTACGTAATCTTGTATGTA
AGATAATATAGTGTTTTAATTTTAATGACTGATAGATTTTAAGTATTATTTTATAATATTCGTGATATTAAATTCCCGCG
CGAAACGCGGATATTTTTAATAGTAAAAGATAAAAGAGAACAAATATCAACTACTAAGGAGGAAGTGAGGAACTAATGTT
GGATTCAAAAATATATTTTGAAGGGAAAAAAACTAAAACATAGCAATGAACCGATGGTGCTCCAAACATAGGTCCGCCTA
TCATTTCAATCAAGTGTCCGTTATCTATTTTCATTATTCAAATCTTTGAAAATATGAAAAAATTATTGTTCAACTCTTTG
ACAACATGAAACGATCAAAAGTTCTGTTTTATCTTAAAAAACGTAATCAAAATTTTGAGAGGATGATTACACTACTACCA
AAATGTGGTTTTAATAGGAATGATTATAGTTCTAGGCTTGAATGTGGTGTTGATAACATGAAGATGAATGCATGATGCAT
TAGATGCTTCTTGATTAGGACTCAAAGTTTTTTTGAATGCGATAGTAAGGGGTAGTATTCTTAGGATGAGATTTTTACAT
AGAGAAATAGGACCTGAATCTTGTGATTAAGATTAGTATAATCACCTCATGTTTAGCACCTTGTGATTTAGAGTTAGGCT
TGAGCACAGTATGACTAGACAGTTAGACTTAGACCTTTTAAGAGTAGTCATATATCCTTGTGGGAGCTATGAGTTGCAGC
TAATGAAGTGTAGTAATCAGAAAGAAGAGCATAGTTGAAAAGTGTTGTTAAGCTTAAAAGCTACCAGCCATATCGCTCAA
GGCATAGTAGTCATATTATTACTTCGTGCCCGGATACCCTTGTTTCATGTCATGGCCTATAATCTTGAAATCTTATGTGA
GCTTCATGTCAAATGTTCTCTAGTCCAGTTTGAAAACACTCAGTATGAATTAGTTCCGCTTATGTTAAAAGATAACTTCA
AAAGCCAAAAATATAGTAAGAGTAACTCATTTACCTTCCATGCTCAGATTAACCTTCATTCGAGGACGAATGATCCAAAG
GGGAGATATTGTAACATCGCGAAAATTTCTAAGCTAAGATCCGAACCATTCTTCATTTGTAGATAAGGTTGTATCCGATG
ATTCTTAAATTGTGCTTAGTTTTTAAGGTTGATTCTTTAGTGTCGGAATAAATTTGGAGACGAATTAAGGTTGCAAGAAT
CCCATAGCACAAAGTTGAGTTGAAAACTTTTCTACTCATTAAGTTTTGAAATAAAATCCTTCTTGGGTCAACTTTAAATG
ACCATATTCTTAGAATATAAAAAGGTAGATGGTCAATGGCCGATCCAATTTAAGATTTGAGTCTTCTTTCCAACTCCATC
AAATTTGCATCAATTAGAGTCCAGAGTAAAAAGTTATGCCTACTTTACTAGAGACTATCTTGCCACACGGCCGAGGCATT
TTTTGCGCGCTAACACACCGAGGTAGCAACTATTGCCTTCCCACACGGTTGGATGTGCGTCTGAAACATTTTCTACCTGG
GGGCGCACATCTGAGGTCTTTTAGATACCCTCCAAAGAGTAGGAGTCACGACCCGAGCCTACACCTTGGACGTGACCGAC
ACTCGAGAACCATTTATGGTCTCCAAGTGAACCCTTGGTCTTGCTGACTACTTAGCGGAAAACTTACTCAAGCGGTAATA
GGCTTAGAAATAAATTTAGAACATTGAAACTCAAGGTAACTACTCAACTCAAACTGTCCGTAAAATACTCAATAATATCG
GTATAATAGTTTTGCAAAACATCTCAAATAAAAGTAAATACTGAGAGACTCCTCAATACTATCTATTAATGAAGTCTCTA
TAGATTAACATAGATGTGAGGAAAAGACCCACGACACCTTCATATGACTAAACTGAAAAAAAAAAGTGGAGTCCTCACAA
ATGCAAGGAGGCTCACCAAAAGCTAACTGGAGTGCAAAGTAATCTCAACGAAGCATTGTTGATGATCCCGAAGACCTGTA
TCTGCATCATAAAAAGATGCATGTCGAATGACATCAGTACGAGTATGTAATAAGGCTGAATGAATAGATAACTAAACTGA
TAAGGTTGAAGAACTACTCATCTCAACTCAACTGAAAGCATAAGTAAAAGATAGAATATTTAAATCTTCACAAGTAAAAT
AGGTTAACTCAAGGATGTATAAAAACATACAATAAAATATTCTATAATCGATTAGGGAGATTATCTAACCGACAACCATC
ACTATTAGCAGCATGATGATACAACATCTCACACATGCTGCCAGAATTGCCTTAAACCTTGTCGGTATATAGGACATTTC
AACTAAGTGGATCAACTAAATCACTTATTGAAAGCAATAAAGAGTCATCTAACAAGTATGATCCTTTACCCATGTTGGCT
ACATGGTTTATGAGGAATGTGAGTTGTCTAAACTCATCCTCATATCGGTGCTCAATACTACTCCCAATAAATATCTACTC
ATGCTTAAATGTATAAGACACAATCTTTCTCAATTTGAGGTAATTACTCAAATTATCCTCTTAAAAGAGGTAACTGCTTT
AAAATATCTCTGAACACAATAACTCATTTAGAAATTAATGTTTCTTTTTTCTCAATGTAAATAGCGATATCTTTGGGAAT
ACATAGTTCCCTTATACTTTTACTCAATTCATATTTGAAAACTCTTTCTCAAAACTCATCTTTTGCTCTCTTCATAAATT
AGTTTAAAGACAAAACATTTGTTTTGGAACGATTCTCAAATTTAAATCAGCAGTAGGGTTCATGGTGAAATATAGACATG
AATAAATACCCTCAAGGATCTCAATACAATGATAAATAACTCAATGCTTAGGAATTAAGAACTCATAACTTAACAATATA
ACTAGTCTCAAGAATACTCAAAATCAAGGAAAAAGCCCTAGATTACTCTTTTATTCAATTTAGACATATGTAGGGTGTGA
GGACGAACTAGTCCAACACTATGATAGCCTTACATATTTAAAAGAACAAAGTTCTTGGTGAAATAGGTGAAAACTCGAAG
AACACTCAAAACTCTAGCCTTTTCCTCGCTGATCCTTGCTCTAAGACTTGCAGGCGTTAATGAACGTAAAAGAACTGATT
AACACTTTTTAAACCCTTAACTAGGTATAAAAAGGTCAGGATTTTGGCTTAGACGGGATGGGAAAAGTATAGAATATCCT
TCATTAAAACATGTTATAAAAAGGTACATATTAGATACTTATGAATGTTATTTGATTTCACTGGTTCAATTTTCATGTCT
TAGTGATAAGGTGCTATTAGTTTAAAATTCAATGTTTAGCCTAATAAAGCATTTATCCGTGTTAGAATTAATTAAAGCAG
GCTCAATTTAGTTTTTTATAATTGTGATGTAAAAATATTCCTTCTTATGCTACTGTGGTTTGTTAATTCAATAGCAAAAA
AAAAAAATTATTTGATATCTTTTCCTTGCCCCTTCTAGTTTCCTCTCCACCTCTTGATTGTCTATGTTTCATTATGTTCA
TTTGACTGTTATTTTTATTATAATATGATTAATTTAAGTCATCCAAGCTTCATTACAATTTTACTGCGAAGGTTTCTTAT
TTTTTTTCTCTATCTTTATAAATTGATTCTTTATTCATTAGGAAATAGATATATAAACTTTTTTAGTTCCAAGTACATAA
GAATGTAGTCAGTTCTTTGTCATAACTTGAATAATATTGGAATCTATTTAAAGGGAGAACATATGTGTAAGATATATGTT
TAAAAGTTCAAACTGTTGTAAGATTTGATTTTGTGTGTGTCTATATATATATTAAAACCATGAAATATTATTATTTTATA
GAGGTATTATTTAATCGATAAATTAATATTTATTAATATAAGAGTGTTTCGACACTGCAAAATTTTATTTAGGGATAAAA
TATCAGAGAATTTAAATGAACCCACTTATGAAAACGTCATTTATGAACTTGAAGTCATGATTAATGATCTTAGTTACCGC
AATAAAATAGACGTTAATAACTTGTTGTATGGGTGAAATGATACACGTTCAAAGGTCCAGAGCTCAGAAGAAATTATGGA
TACCATAGACAAAAATAATGTTGATGATAAAGTTGAAGATGATACAATACATTTGGAACCAGTTACGCGTAGGGGTGTCC
ACGGTTTGGATAAAAACCAATCCAAACCAAAAAACTGAACCAAACTGATTAAATAAATCAATTTTTATTTGGGTTAGGTG
TGGTTTGGTTTTAAATTTTTAAAAAACAGATAGTATATGAGTTGATTATGGTTTTGTACGAAAAAAACCGAAGAAACAAC
TGAACCGAACCGACAAATTATATACATTTATTTTATTATTATGCATACATAATATATTATTTTTATAAACAATTTCAAAG
ATCTTATATGTGTTTTCATCAAAATTTATTTAGAATTTACTTATGAAAGAAAAAATGTGTAAGGTGAGAATATTTATTTT
ATTGGTTTTATGTATATGAGTGTGTCTATGACAATTCTGTATAAGATTGAAAATATTACAGTCTCTTTCTTCTAGGACAA
AATAAGGAATTTTGAAGCTTTATTCATAGTAAACTCAATTATTGAAAGTTCTGTAATGTCAGCTATTCTAACTACTTTCG
TTTTAAATGAATTGTTGTCACTTTTTCACGTTTTGAATGAATTGTTTCTTTTATTTTTGTCTATGGTTAATAACCGAATA
ACCAAACCAAATCGAACTGAAACCGATAACAACCAATCCGATAAATATATACTATATTTGGTTTGGTTTGGTTTTGATAA
TTTTAAAACCGATTAAGTTGGTTTGGTTTTGGTTTTGACCAATAATCGATCCAAACCGACCCGTGAACACCCCTAGACTT
TACGCGTAAGGAAGAACTTATAGCATTTAGAACTCTTCACAATTTTATGGTGCAGTTTGAAAAAGACAACACCAAAACTT
TTGGATGCAATAAAAAAAGTTAGAGATGAGCTTCAACTACATTTAAATTTTAACTAGGGCTGGGCATAAACACCGAAAAA
CCGAACCGAACCAAATTATTTCGGTATTTCGGTATTTCGGTTCGGTTTTCGATATATATTTTTGTATTTTTCGGTATTTC
GGTTCGGTTTTTGGTATGTAATTTTTGTATAATTCGGTTTTTCGGTTTACCGAAATAATATTATATTATATTATAATATA
TATTAATATTAAATAATGAATATTATAATTTAATAATTTATATTTTATAGGTAAATTAGGTCAAAGAGACCTACTTTCAA
AGTTCAAACTTTTCTAATTTGCCGCAGCCCGCACATCGTTCAGTTTCCCACTTTCCAGTTTCCACTTCCGGGCTCCGGCG
TCGACCAGCGACCGGCCGATCAGCGGCAGGCCAGCAGGCAGCACGCAACAGTCCAGCACGCAGCACGCAACAGCTCAGCG
GTAGCATGCAGCAGCAGACTGGCAGCAAGCAGTGGCCGCCAGTCGACCAACACTCAGGCAACACCACAAAAAAGATGTAC
TACTAATTTAATTAATCTAAGGACCACTTATTTTTTGCCCATTAAGCTGAAAAATCAAACAAAAAAATTACAAAATTTTA
AATTTTAAAAGCTCACCAAACAGGTCCTAAAAAAAACCGAACTAAAAAAACCGAACCGAAATAATATAAATCGAACCGAA
TTAATAAAAACTGAACCGAACCGAAATAATTCGGTTCGGTGTTCGGTACGTGCGGTACAAGAACCGAAAACCGAAAAAAC
CGAAAAAAAAAAAACCGAAACCGAACCGAATTACCGAATGCCCAGCCCTAATTTTAACAAAAAACAAAACACAATACAAT
CATATTTCACTAAATTATCTTAGATATATTTGTGCTTTAAAAGAATTATTAATTTATAATGTTAATGGTACAATATATTT
ATACAGGGGTCTTTTGAAAATATATTATTTTATTATCTTATCGAAATGAGGGACTTTTTCATTGGCCCAAGTCGTGACCA
GAGAAAAATAGTATCTATGTATGTTTGTATTGAAAGCGCAAAAGGGGGGTGAATTGCTATTTTTTTCGATTTTCTGTTGT
GGGTAGTTGACTTGAGAGACACCTTAGTCGACTACAGTTTGCTAACAGGTATAAATAGAATCGAAAAATGCATAAAGTAA
ACTTGACACAAGAATTTTTATACTGGTTGGGATCTAAAGTGGATCTTACGTCCAGTCCCCTTGGGTTGCAAGGGTGTTCT
CTTCTAGACTTGGTAACTTTTGATGTGTGTACATAATTGAGTGTGACTTCACAGTTTACACTCAATTTCTTTTCTCTCTT
TTGTTTTGATACAACGCCTTACCAACAATATTTCTCTCTTCTCTTTTTTTTTTGTTTACACAGTAAAACTAAGTAATACA
ATGCTTATCAAAAGTAGAGTAGGGAGTGTTTGAGATGATTCAGACTTGATTGTATATCTTTGTCAGTTTGTAGATGGAGC
ATATTTATAGTGTTTAGGCTTGAATCATTTCTGTGAAGAGATGGCAACCCAAGAGATTTGATCCTTGGAAAAGAAGGCAA
GGGATCCTTATTTTCCAAGAATAAAGATTGAGGCTGATCTTCCTTTCCATTGATTTAGCCTCAATTTTACTTGAGATCCT
TTGCTAGCCGTTAGCTTTGATTCTTCAGTCTTCAATAGCCTGAGATCTTCTGCTAGCCGTTAGCCTTGATTCTTCAGTCT
TCAATAGCCGTTGGAGATTCTTCATGATCTTCACCTTCCTTAATTGAGATATAGCCGTTGGAAGTCTGTTTTGATTTAGG
TTGTCTTTGATTTGATCTTAATTAGGATCTGCCCTGATTTATGTGCTTTGTATTTCAGCTTCCTTGATTGAAGGTCTTCA
ATTTTCTGCTAGGTAATCTTCCTTGATTTAAGCAACACGATTTTGTATCTCCATTTTGGATTCTTTCATTTTTTATGATC
AGCTAATCTTGAAATGATTTAAATTGTTTATCATTAAAACTTTGCACTAACAATCTCCTCTTTTTTTATGATGACAATAT
ATAGTAGTGATACTTCCCTGTCTGTGTAGTTGATTTGTGGGATGGATATCTTTCTTGCTCCCCCTGAATGTGGTAAGGTG
CACAAGCTTTGCCCCCCCTAAATAAGTGCTGATAATAACCTTTTGTTCTTGTGGAGGACTTCTCCTTTAGAGAACTTAAT
CCAAAACATTTAAGAGAGATGAACAAAAAGAAACAGTAGAACGGCAGTAGGCAATTATTAGAGGCATGCATAAACTGAAA
GTATGATACGAGAGCAAGCAACACATAGATAAGAGCACACATATAAGATATTTTTCTCCCCTTTTGGCATCAGCAAAAAG
GAAAGAAATAAGAGTTTAGCAAAAACAACAAGGAACCACAATCTTAAACTGAGCAACACAGCACAATAGCAAAAAGAGAC
AAAACGGCAACACCATTAGACAGTTAACGAGGCTTCAGGAAATAGGTTAGAGTATTGACAATAGCAGTGGACATTTCTTC
AAATCTGGAGGACAGAGAGGAGGAGATAGCCTTCGAGCCAGCTTGAACCTTGATAGCAATTTTAATGGCTTCCTTCACAA
TTTGGTCAAGTCTCAGGCAAATCTTTGCAACATTAGCATCGGTTTCTTTAGAGATTCACATTGTCAATTTTGAAGTGAGC
AGCGAGTAAGAGATCCTTGAGAGAGTCAATTGTTCACCCATTGCAGTTAGTTTGGCTATGACATCACTTACCTGAGATAC
AGTGATGAACATAGCATCAAGCTTGGCATGCATGGCATCAAGATTTTCCAATGCTGCAGTTAGTTTAGAAGTAGAGACAG
AGGTTGACGCTTAAGGCTTGAGTTTCTCTTGCTTAGCCCTTGACTCATCGAAGTCAGTCTTGAGATGCCAAAAGGATCCA
AAGTGAATAAATCCCATGCTTTTGAAAGCACGAGAATTGTAGCATTGCTTGATAAATACCGGAGAGAAATCACCAAGGCA
CATGTACTAGTATTCAAAAATACGGGTAAGGAGCATTCCGAAAAAGAGACTGGTGAGATTAGCGATAACATCAGTCATAG
TTGCGATAATAAAGGACGAGAGATGCACTTTCACACCAGAGACTAAGCAGTAGACGAATAAAGTATCACGTTGAGTAAAC
ATAGAGTGAGACCCGGCCCTAGGAAGGAGAATAGTGGCTACAATGTGCGCAATCAGTTGAGATTCAAACGGAAGATCTTT
AGGACCTAAATGAGAGGGAATTGGTTTGCAGGGGTCAAGAGCGATTTCTCACTTGGCTTGATCATACGAGACATCACAAT
CAGAGGGCCAACAGGTCTTAGGAGGGGCCATGATTCCAGAGCAAGAAATCCCAAACATAGAATCAATTTTTTTACATTCA
ATAAAAATACGCTTCCCTAGAACCAAAGATTTGAGTTCACCAGCTTTGGGAGAGCGAAGGTTAGCATAGAACAAGCGAAC
GAGGGGCTCATAGACAACCATGAGGACCGAGAAGATGTTAGCCCAACCCTAGAATTCAAACAGATTTTTTAAATGAGTGT
CCAAAGAAGAAAGGATAACGAGCTCAACAACCCTTCCATGAACTAGGGTTTTATCCTTAGAGAATGGAAGAGAATTTCAT
GAGAAGCACTCCAGAAATCCTTTCTTGTCCAGGGAGCTATCAAAGTCAAACTTGAATTTCTTTTTAAGTGAGCCACTATC
ATCAGAATCCACAGGAAGCTTACCTCGAGACGACGCCACGGAGGCAAGAGGAGCTTGATCATCAGAACCGTCGGAGTCAA
GAAAGATAGCAGCCGGCGCCTTGCTTTTGTTTCTGTTGCGAGAACTTTTGCGAGTAGCAGAAGAAGAGGGGATAGCTGAC
TTCGCCATTCTAGAGAGGAAGAAGAAATCTGAGAAAAGAAAAACACAAGAGAAGACAATATAAAGGCAAAGAGAGAGAGG
AATATGAAGAGACCTTGACATGACTAGAAAGAATGACGGTTCAAGGGGCAGAGAGAGAGGAACTAAAAAAGAGACTGGAA
ACAATTGAATAAAAGGAAACACAATATCCAAAGCGACAAAAATAAGGAAAGACAGTATAGCAATTAATGAAAGCAATCAA
CTTAAGAAATAAAAGGATTTGCAAGAATATTCAAAGATTTTCTTAGAGAGAGAAAAATCTTTCTTCCAAAAGAGGTTTTG
TAAAAATATCGGCCAATTGACAATCAGTGCTGATAAACGAAATCTCAATATCTCCATTTAAAACATGATCTCGAATAAAA
TGGTGTTTAATATCAATATGCTTAGCACAAGAATGATGCACAAAAATTTTAGAGAGACAGATAGCACTAGAGTTGTCACA
CATAATTTTAACGGGTTTAAAAGATAAATCATAGTCACTTAATTGATGAACCATCCATAAAATTTAAGCACAACATTGAC
CAATAACAATTTATTCTGCTACTGTGGTAGATAGAGAGACAGAGCTCTGTGTTTTGCTATTCCAGGAAATCAGAGATTTT
CCTAGAATTTGACAGGAGCCACTAGTGTTTTTCCGGTCATCTTTATCACCTGCATAATCAACGTCAGAAAAACCTTCAAG
GAAAAAAATATTTTCTTTAGGGTACCATAATCCAAAGAATGTTGTTCCCACTAAATAACGAATAATACGCTTTACCGCAG
TCAGATGAGATTCTTTAAGAGCTGACTGGAATCTTGCACACTTGTAGACACTAAACATGATGTCTGGTTGACTGGCAATA
AGATAAAGTAATGATCCAATCATTCCTCTGTATTTTGTTTCGTTGACTTTCTTACCTTCTTCATCCTTATCAAGAGAGCC
TATGGAGCTCATGGGAGTGTCTAGAGATTTTGAGTTTTCCATTCCAAAATTTTGAATGAGTTCTTTGCAGTACTTTGTTT
GACAGAGAAAAGTCCCCTTCTCAGTTTGATTAATTTGTAGACTGAGAAAGAAGGTTAATTTGCCCATCATACTCATTTCA
AATTCACTTTGCATAAGCTCAGAGAATTCCTTGCACAGAAAGATATTAGCACTTCCAAAAATAATATCATCAACATAGAT
TTGAATAATGAGATTATCTGAAGAAGATCTTTAAATGAAAAGAGTGGTGTCAATTTTTCCTCGAGTAAAACCATGGCTTA
TTAAAAAAATTGCTTAGACGATCATACCAAGCACGTGGTCCTTGTTTAAGACCATACAGAGCTTTTGAAAGTTTGAAAAC
ATGATAAAGAAAGTTTGGATTTTCAAAACCTGGAGGCTGCTTCACATAAACTTCTTCCTCAATAAAATCGTTTAAGCATG
CACTTTATACATCCATCTGAAATAATTTGAAACCTTTGTGAGAAGCAAAAGCCAAAAGTAAGTGAATGGATTCTAACCTT
GCAACGGGGGCAAAAGTTTCATCATAGTCGACTCCTTCTTGTTGAGAATACCCTTGAGCCACCAGTCTAGCTTTGTTTCT
AATTACTTCTCCAAATTCATTTGGTTTGTTCCTGTAAACCCATTTGGTTCCAATGATAGACTTATTTTCATGTCTAGGTA
CTAGGGTCCAGACCTGATTTTTGTCGAATTGATCCAGTTCTTCTTTCATAGCTTTGATCCAGTGTTCATTTGTGAGGGCA
TCATTTATTTTCTTTGGTTCTAACTCGGAAATGAGCGCAACTTGTGTCTCATTTCATCTTGAGGATCGAGTCTTCATGCC
TTCACTTGGATTACCAATGATGAATTTGTTTGGATAATTTGGCTCACTTCACCATTCATTTGGAACTGTTTCGATGACAG
GATCAACAGATGGTTCTTCAGAAGTTGACTTCTCAACACTGCTTGTCTCCTTGTGAGTTGATATAGGAAGTTAACTGACC
TCATCATCAGTGCTAATTCTTATATCAACAGATTTGTTAGAGTCATAAAAAACAACATGAATCGATTCTTCAATATGTAA
AGTTTGCTTGTTAAAGATTCTATAAGATCTACTAGAATTTGAGTAACCGAGAAATATACCTTCATGACTTCGAGCATCAA
ACTTACCAATATTGTCTTTACCATTGTTGTGAACAAAGCATTTGCATCCGAATGGATGAAAATATCCGATGTTTGGTCTC
TTGCCATTCCACAATTCATATGGTGTCTTTTTCAGTATATGTCTTATTAAGCATCGATTTAACACATGACATGTTGTGTT
ACAGCTTCAGCCCAGAATTTGTGAGGTGGAGAGTGCTCAATGATCATAGTTCTTGCCATCTCTTGTAAAGTTCTATTTTT
ACGCTCCACAACTTCATTTTGTTAAGCTGAACGAGGAGAGGAGAAATTGTGAGTGTAACCCTTTTCGTCGCAGAAGTTTT
CAAACAATTTGTTTTCAAATTCTCCTTCGTGGTCACTTCTTATATAAGAGATATAGTAACCTTTGTCTCCCTGAACTTTT
TCACAGAAGAACTCAAAGTTTTTTAAAGTATCATCTTTATGAGACAAAAACATAACCCAAGTGAAACGAGAGTAGTCGTC
TACAATTACAAATGCGTACCTTTTTCCTCCGATGCTAGTTGTTCTTGTGGGTCCAAAAAGATCCATGTGTAGCAATTATA
GTGGCTTGTTTGTGGACACAATATCCTTACCAGAGAAAGAGCTTCTTGTTTGTTTACCCATTTGGCAAGCATCACAGATG
TGATTTTTTGAATAATCTAGCTTAGGTAAACCAATAACAAGATCATTTTTGGCTAGTTTTTCAATTAATCGCATGCTGGC
ATGGCCAAGTTTCTTATGCCAGATCCAGGGATCATCAGTCATTGAAGCTAGGCATATATGTTCTCCATTGTTTTTTACAG
AGTCGGGTATGTAAACATTATTTTCTCTAGTTCCTTGTAGGAGATTATTTCCGGAGTGATCTTCTATTAGGCATTGATTC
TTTTGGAAATGAACTTCAAGGTTTGAGTCACATAGTTGACTGATGCTCAGCAAGTTATATTTGAGACCTGTTACTAGATA
AACATTAGTGATATCACAGGCATCATTAAAAGTAATTGTACCAATTCCGATTACAGTTCCTTTGGAGTTGTCACCAAAAC
AAATGCTTCCTCCTTTATATTCAGCAACAGATTTGAACAGGTTTTTATCTCCTGTCATATGATTTGAACACCCACTATCT
AGATACCATTTTCCTTTTGTTTTCCTGCGGTGTTCCTGCAAAACAAAGTCATTTTCTTCTTTTAGGTACCCAAATTTTTT
TGGGTCCTTTAAGGTTAGAGCATTCTGGATTTCCTTTAGGTTTCCAAATCCATTTAGAAGTATCATTATTTTGAAACCTG
CAATTGTATGACAAATATTCGGCCTTTCCACAATAATGACAGTGTTTGAGATTGGCTTCTTCAAGGATGGAATCATTACT
GTTAGTTTTTGAATCAGTTGACTTGTAGGACTGATTACAGCTAACATAATTTCCATCTAAGGAGCTTTTGCTGCTAGAGC
CTTGATTGTTTTTGGAAGTGGATTTGAGAAAGATTGATTTATTTTGAGCATTTTTAAGAGTAGTTTTTAACTCATGAATT
TCTTCATAGAGTAAATCTTTTTCCACTTCACTAACTTCCAATTTTATTTTTAAATTTCTTTTGTCATTTTGAAGATTTCG
AAAATCAGTTAGAATTCTATTTAAATCAGTTACAGTACGATCCAGTAAGTTTTTCAAGTCATTACAATTATTACATACCT
TAGTGCTTGATTCCTCCATTGCCATGAAGCATAAATTTGCAATTTCTTCATGTTCATTTTCTGAGCTGTCTTCATCACTC
CAACTGCTTAGAGCTTTATTCTTTTGATTTCCCCTGGAGTGATTCTTCTTAGCTTCTGGACATTCACTGGCTATATGTCC
ATACTTTCCGCATTCATAGCATTTTCCATCGTTTCTTGGTTGATCCGTAATATATTTTCCTTTTCCAAAGTTTCTTCTCC
TTCTGTTATTTCTGGATCTTCTGAAGGATTCCATGACAGATCTCGTGATCAAAGCAATTTCATCATCTGCTAGCTCGTCT
TCTCATTTGTCTTCTTGAGTTGCTTTGAATGCCACAGTTTTCTTTTTGTTTTCTTCTTGGCCCTTTTTATTTAGGTGAGT
TTTCTCAAAAGCAATTAAATCTCCTCTTACCTCATCATAAGTTAGAGTATTTAAATTCATGCTTACAAGTGCAACCACCT
TAGCATGCCATTGTGGTGGTAGACTTCAAAGAACTCTTTGTATGTGTTCTATGGGAGGATATGTTTTTCCTGAAGCTTTT
AGTTCTCCAATGATCTTGCTTAGTCGAGCAAACATGCCTTCAATTGTTTCTCCTTCCTTCATCGAAAAGAGTTCATATTC
ATATACTAGCAGGCTGATGATAGTTTCTTTGACTTTGTCAGTTCCTTCATAAGTAACTTCCAGTTTATCCCATATTTCTT
TGGCAGTATCACAGCAAGAGATCATTTCATATTCTTCCCCACTAATTGAATTATACAAAACATTTTTGGCTTTAGAGTTT
ATTTGGATGACTTCAATTTTTTCATGAGTGTAGTTCTCCAAACTTGGTGTAGCAGTAGACTGACCTCCATCAGAATTTGT
TGGAATTTGAATATCACCAAGCTTGATAACTCTCCAGACCTTTACGTCATAGGATTTTATAAAGGTTTTCATTCTTACTC
TCCAATGGGAAAAGTGTTTTCCATTAAAGTATGGAGGTCTGGTTTGAGATGTTCCTTCTTGGAATAATGCGCCCATGATT
TGTTGTGCCATGATCTTTTTCTCACCTGTTGTTAGACAGTTCTTTGTGAGACGAGGCTCTGATACCAATTGAAAGCGCAA
GAGGGGGGTGAATTGCTATTTTTTTCGATTTTCTGTTGTGGGTAGTTAACTTGAGAGACACCTTAGTCGACTACAGTTTG
CTAACAGGTATAAATAGAATCGAAAAATGTGTAAAGTAAACTTGACACAAGAATTTTTATACTGGTTGGGATCCAAAGTG
GATCTTACGTCCAGTCCCCTTGGGTTGCAAGGGTGTTCTCTTCTAGACTTGGTAACTTTTGATTTGTGTACATAATTGAG
TGTGACTTCACAATTTACACTCAATTTCTTTTCTCTCTTTTGTTTTGATACAACGCCTTACCAATAATATTTCTCTCTGC
TCTCTTTTTTGTTTACACAGGTAAACTAAGTAATACTATGCTTATCAAAAGTAGAGTAGGGAGTGTTTGAGATGATTCAG
ACTTGATTGTATATCTTTGTCAGTTTGTAGATGGAGCATATTTATAGTGTTTAGGCTTGAATCATTTATCTGAAGAGATG
GCAACCCAAGAGATTTGATTCGTGGAAAAGAAGGCAAGGGATCCTTATTTTCCAAGAATAAAAATTGAGGTCGATCTCCT
TTCCATTGATTTAGCCTCAATTTTACTTGAGATCCTTTGCTAGCCATTAACTTTGATTCTTCAGTCTTCAATAGCCTGAG
ATCTTCTGCTAACCGTTAGCCTTGATTCTTCAGTCTTCAATAGCCGTTAGAGATTCTTCATGATCTTCACCTTCCTTAAT
TGAGATGTAGTCGTTTGAAGTCTCTTTGATTTAGGTTGTCTTTGATTTGATCTTAATTAAGATCTGCCCTGATTTATGTG
CTCTGTATTTCAGCTTCCTTGATTGAAGGTCTTCAATTTTCTGCTAGGTAATCTTCCTTGATTTAAGCAGCATGATATTG
TATCTCCATTTTGGATTCTTTCCTTTTTGATGATCAGCTAATCCTGAAACAATTTAAATTGTTTATCATTAAAACTTTGC
ACTAACATGTATGTCTGTCTGTTTTAATTTCATGTCTTTTAGTTACTTGAATATATGATAATAATCATTTTTTTCTCTAT
TTTTCCTCGTATATGTATATCAGTTGCTATGTTACTCTACTATGACTTGAATGATAATTGCACTCTTTCACTTACTCTTT
AAAAATTATATGCTTTCAATGTGTCTTTTATTATCTCCTCTGTTTATTTTAGTGGAATTATATGTTTAATGTATATCATC
TTGCTTGCATATCCTATTCTAGTTCTTTATGGACTCCTTCTCCTAAATATTTCATGTTGGGTTGAAACACAACGATCTTT
ATCAAGTTGGACTTGGAAGTTTTGAGAAGAAGAAGCTAGAATATGGCAAGGGAAACTAATATATATGGATACAACGGTAT
ACATCGGTATATAACAGTCAAATGGGTCAAAAGTCCAAATTCTAAATAGTTGAAAATTACGTGAAAAGATCATCCTTGAG
ACTTAACTACATAGATAATAGTACTTTTTCAGTATTAGAAATATGAAAGTTTTTTTTACACATATAACAGTTTAAAGAAG
TTTAAAAGATAGTAATAATAATAATAATAATTAATTATTATTATTATTATTATTATTATTATTATTATTATTATTATTAT
TATTATTATTATTATTATTATACAGATATATTAATTGTCTTTTTAAAGAGTACGGTTGGTTTCCACTATTGGGTAGTTAT
CAAAGTTTGCATCTCTTCCGATATAATCTTACTTTATTATTTTTTCACATAGTTCAGGTAGGAATATTATACAATGTTGT
TGAGTTTCATTCAATTATTTTTTTGTACGTTATTTCCGATAAGATTCATCTTTGATAGTAATTGATGTACATTGTTTCTT
TTTATACACAGTAGTTTGAAAATGACAAAGAAAGATTCATCATCTGAAATGGAACTACGTGATGAATTTGTTGAGATGGT
AATACGCTTTGGTGAGCCTAACTTTCGTTTGTTGTCTCCAACATCTGTGTCTCATTCAAACTGTTGTAACATCCAAAGTG
TTAGTGTTTAGCCATTATCCCATCCACCGCAGTGTTTGATCCAAAATTACAACTTCTTCTTCCATGGCAGAAATTTAGAT
GTGGTTAATATGAGTAATTTTGAGTTTGAGGAAAAAAAGCATAATATCGTAGCAAATAATTGTGTAACACCCCAAAAAAA
TTTAAGTTTAGGTCCGAACTGTTCTTTATATGCATATAAGGTCTTATCAGGTTATTCTTAAATTGCCCGTATTTGTAAAG
GTAAATTCTTTAGTATGGGAATGATTTTGGATATCAATTAAGGTCACTAAAAACTCCTAGAACAAAGTAGAGTTGAAAGT
TCTTTATCAATTAAGTTTTGATGTAAGATTCTACTTGGGTCAACTTCAAATGATCATATCTCTAAGAATATAAAGAGTTG
TGTGGCCGATAACATATCAAATTAAAGGTATTTGAATCTTCTTTCCAACGCCACAAATTTTGTAACAATCCGAGGTTTGA
GTGAAAAGTTATGACCATTTAAGTAACCTGATACAGTGCAGTGACGAATTAGCCGAGAGGAAAAAAAGCGTTAAAAAGGG
TCTTTTTTGTATTTTTACCTCTAAGAAACCCTGAACGAATTTCTTGACTAATTAAGACCCAAAACAATCAGACTTTCATC
TCTTAATACATCATTCTCTTCTCCCTCAAATCCTAAGACAAAACCCTAAGGAAAAATCAAAGTAGAAGACTCCATTCAAG
ATTCTTTCAATCTCTTTCACGATTCTTTCAATCTTTTTCAAGATTCTTCTTCAATGTAAGTCCTTCTCCAAGAATTTAAT
TCTTTCCAACTCAAATTCCTCCATACAATTATGAATAACTAATGAAAATGATAATGCTTGGTCATAGAGATTTCAAGAAA
GTAATTCAAAAATCTTAAGAAAGGTTTTCTTCATTGTTCTCCTTCAAGTTAGGGTTACAAGCCTTCTAACCAAGTTCTTT
TTCAAGATTCTTCAAAAACCTTGTTCTTCCATGTATGTAAGGCTATCATAGTGTTGGACCAGTTCGTCCTCACGCCCTAC
ATCTACTTTCAACTAGATTCTACCCCTAAATTTGAGTATTCTTGAGATAAGTTGATTTGAGTTCTTGAATTCTTGTTTCT
TTTTGAAATTCTATTCCTAATTATTGAATTGCTATATGTTATGCATTCAAATTCTTGAGTTGATTCGTTCATGTCTATAT
TTCAGCATGAACCCTATGAATTGAGTATTTTTTAGAGGAGAAATATCGTTGAGTTATGTGTTTCGAGTTCTTGAGTCCTT
GAGTTCCTGAGTCTTGTGTTCTGGGTACTCAGTTTCCTTATTTCTATTAAGATCCCTGATTTGAGTTGTTCATGTCAATA
ATTCAACATGAACCCTATGATTTGAGTTATAAATTTTGAAAAGTTTTTTAAAGCTAACACTTGAGTTCTTAAACTGAGTT
TAGAAAAAGTAAAGATGAGTTTTGAGAAAAGAGTTTCTAAAACATGACTAGTCTGGCAATCGAGTATGCCATCAATGTAT
GAGCAATATGGTATATAGATATACCATCAATCTTTATGCAGTAAGATTTCCCGAGTCATCAATGATCATACTAAAATATG
ATTTTGATATGTTTTTTAGAAAGAGTTTTCAAGTATGAATTGAGTAAGAATATAAGGGGACTATGTATTTCCAGAGGTAT
CAATTTTTACATTGATGAAAGAAAAACTGAGATTTCTAAATGAGTTATGAGTTCAAAGATATTTTAAAAGCAGTTACCTC
TTTTATGAGGATAGTTGCAATTATCTTAAACCAGAGCATGAGTATATATTATTGGGATAGTATTGAGCATTGATATGGGG
ATGATTTCAGACAACTCACATTCCTCATAAACCATTTATGCCAATATGGGTACATGATCATACTTTTTAGATGAATCCTA
AGTGCCTTCGGGCAGAGCTTAGTGGATCCACTTAGTTGAGGTGTTCTATACCCCGGCAAGGTATAGGACAGTTCTGGTAG
CGTGGGCGAAATGTTGTATCATCACGTAGCTCATAATGATAGTTGTCGGTTAGAGAATCTCTCAATAGAGTTAAAGTGTA
TTTTTATATATCACTTATTATGTTGAGCTCAAAGATGAGAAGGTATTTTGTAAAGTTTTAAATAGTTTAACTCCTTTATT
TCTTTACATTCAGCTTGAGTACATTGTTATCTATTGCAGTCCTTTCTTTCAGTTATTTGTTATTCAGCTATATTACATAC
TCGTACATTCAATGTACTGATGTCATTCGACCTGCATCTTTTAAATATACAGATACATGTTCTTAGAATCCTCAACAGGA
GTCTGTTGAGATCACTTCATCTACTCGTCTACTTATGAGTGAGACCTCCTTACTTTCGGAGTACTCCAATTTTATGAGTT
GTTAGTAGTAGTTCTTTTGAGGAATCGTGGGTCTTGTCCCGACACTCAATTTTGTATAGTAGAGGCTTCATAGATAGACG
GTTGGAGTCTTTCAGTTTCAGATGTTTTATTTAAACTTATGATTCTTACTTAGTATATTCAGCAAAGTTTTGATATTTAG
TAAGTTGTTTTTAAACGTTTCTTTCAAGTTTATGCTTATGTATGCTTGAGTTAGTCTTCCACTTGTAGTCATCCAGGATG
AGGGTTCACTTGCGGTCTAGCAATGGTTCTCAAGTGCTGGCCACGTCCAGGGTATGGCTCGGGTCGTGATAAACTTGGTA
TCAGAGCACAGAGTTCAAGTGTCCTAGGGTGTCTATAAAGCTGTGTTAGTAGGATCTTATTTATGGTTGTGAGGGACCAA
TTTCTATAAATGAGGGACTACCAACATTTAGGAAAAGTTTTCCTTATTTCATACTCTAAATCGTGCACTGGAACTAAGTA
ATAAGGAACTTGTTCAAACTCGTGCGTTTCTCATATCCATTCGACTACCCTTCATACTCAAGGTAGTTGAAAAGAAAAGC
TAAAATCCTTATCGATGAGTTATTCTCAGCAAAAAAAACTTCAGAAAGTCATGAGACTGCAGAGGGGCATGAGAGAAGCC
CATGAGTGAGCTTAAGTGTTGAGACTCAAAAGAATGCACTCATATTCATATAAATCGTGCAAGATAAAAGCGAGATGTAC
TCCCAGACTCTCTTCTCTAAACCTTGTTTTAGGTGAGACCTTTATGAGGGAAGTGTGTTTTAGAATGTTTGGATGGTATT
TTATTTCACCCGAAGAGATAGTATGGGTTGTGATGTTATAAGAAGCAGTAGTAAAAGTGCCCAGAGTTAGAAGAATGCAT
GCAGAGGTTCAATAATCTAAGAAAGGAAGATAGTGATGAGACAAATTATGTTACTACAGTCAGGCACCCAGTAAGTTATT
AATGATGAGTTTTTCTTTTTTAGTAGACTAAGGAATAATAATTTTGTATGGAGTTCATGATAGAGGATCAAGGATAGAGG
AATAGTTATGAGTTAGGATGAGTTAGATTATACTTTAACTAGAAAGGAGGTTATGATAATGTGTCATTATGTTAGTAATG
ACCAAGTGTAGGTGTTGAATAAAAGATTAGAGTATTCATAAGGTGATAGCTCTAAACTAGGCCTATGATTTTTAAGGGGA
AGCCCATGATATTCATAGGGTTATAGAACTAGTTACCCAATGATGTGTAGTGAATGGGTAAATAGTACTTAAGTTGTGAA
AGGAAGTATGGGAGTAAATTGTAAGTATGAATACTGAGAGAGTGAGAGGTAAGGATTGACTACTTGTCATGAGGTTTTAG
TTGGCGGGTGTTTCTTAATTTTATCTAGTAGTTGTAAGTTAGCATGGTAAGTGAGCAATCATATTGATATTCGGGTGTAG
TAATAAATATTAAACTTGAATTTGAGATGAGTGTCATGGTCAAAAGAATGCCAATATGAGGGTGATGATGTTAGTTTTGA
GATCTGATCTGGTAGACTTGACATGGAGTAGGTGAGGAATTAAGATGTAAGTTGTAATGAATATGAGTGGTACAAGTATG
GGATTCTAACTTTTAGATAAGAGTAGTGAAGTGTGGCTAAGTCATTAGAATAACAAGAGCATTAACAGGTGTACCCGAGA
TTGTATATAACTAAACGACATTCCAATTAAGTTAATGATTTTTCACGTGTGCCTAGATAGCATAATTGAGCTGTCAATAT
GGAATAGGCTGAAGTAAGCATTATTTTTCCCTTAAAGAGTTAGATGAAGCGACCTTATAAGCCAATGATAAGAGGTTAAT
AGAAGCATCTTAGAAAGAGGTTTTTGAAGGAGTCTTAGAACCTGCTTATGGAGAGTTCAGTAGCCATGAGATAAGACTTT
CTTGTGTATTAGATAAAAGGGAATGGAGACTTGTTTAGAGATGATGGAATAGATCTATAACTTTCAAGTGTCAGTTTTAG
ATCCAAGGGGGAGATGATAAGATGAGAAATCAAGTCAAGTGTCGAGAATGAGATAGTGATGTCTTCAGAAAGAGTTTTAG
AGATATATGAATTCGTTCAAAATCTTGCGTATTCCTCAAGTCTAGTTATAACAACATCTTGTTGATATTCTTAATATCAG
AATTGTGTCTATGACCTATGCTCATAAACTTCTAAGAGGTTCACATCTATGCTCAGTTTCCAGAATGAGGGGAAACGACT
TTAGCCCATTGATCTCAATCTTACTCCATAAAGTTATGGATATCATCCCCATGATATGAATTTATTCATATAAGCACTCA
TGTCTTATAGTATGCTAAGTATCAAAAATTCATGATTTGATATTAATGGCTAGAAAAATAATGTTATGTCATGCATATTC
TTAAATCAGAATTCTTGAATGAATCGTGCTTGTGATCTTTCTCCCTAAAGCTCTTTCAGTAATCCTTTTCAGCTTTGATA
GCAATGTTGTCGATAGTAATTGAGAAAAGATAGAAGGAGAGGGTTTATGTTTCTTATTGTGGTAGTGATGGTCTTTTTCT
TCCATTTAAGGTTATAAATGTGGAGGAATGGGGATGATGGTTTACCATGAGTAATAGTTAAATGAGAGCAATTAGTCAAT
TCCTGATAGTAATGCGTGAAATTTCAGTAGGTAGAGAGGATGAGGAATTCTTATAAGAAGTGGTTAGTAGGAGTCCATGG
AGTGGTTATAGGACTAGGATTGAATGTAGTGTTCTTGGGATGAGATTTCTTATAGAGGTATAGAACCCAAATATCGTGAT
TTAAATTAGAATAATCACCTTATGTTAAGTAATTTGTGATTTTGAGTTAAGCTGGAATATAGTAATAGTAACTCATTGGC
TTTTGATCGAGATGGGTAGAAGAAACACTGCAAAAACTGTGGGAATTAGGGCTCAGTTTAACCGTCATTCGAGGATGAAT
GATCCCAGGGGGAGATAGTGTAACACCTCAAAAAAATTTAAGCAAAGGCCCGAATTGTTCTTTAATAGCATATAAGGTCT
TATCAGGTTATTCTTAAATTGTTCATATTTGTAAAAGTAAATTATTTAGTATGAGAATGATTTTCAATATCAGTTAAGGT
CACTAAAAACTCCTAGCATAAAGTGGAGTTGAATCTTTCCTTATCGATTAAGTTTTGATGTAAGGCTCTACTTGGGTCAA
CTTCAAACGACCATATCTCTTAGAATATAAAGATTACGAGGCACAACCTATCAAATTAAAGATATTTGAATCTTCTTTCC
AACTCCACAAATTTCACAACAATCCAAGGTTTCAGTAAAATGTTATGACCATTTTAGTAACCTGATACAGTGCAGTGACG
AATTAGCCGATGGGAAAATATTAAAAAGAGTTCATTTTGTCTTTTTACCTCTAAGAAAACCCTAAATGAATTTCTTGACC
AATTAAAGACCCAAAACAATCAGATTTTCATCTCGTAATACATCATTCTCTTCTCTCTCAAATCCTAAGACAAAACCCTA
AGGAAAAATCAAAGTAGAAGACTCCATTCAAGATTCTTTCAATCTTTTTCATGATTTTTCTTCAATGTAAGTCCTTCTCC
AAGAATTTCATTCTTTCCAACTATAATTCCTCCATGCAATTATTAATCACTAATGAAAATCATAATTCTTGGTCATAGAG
ATTTCAAGAAAGTAATTCAAAAATCTCAAGAAATGTTTTCTTGATTGTTCTCCTTCAAGCTAGGGTTTCAAGGCTTCTAG
CCAAGTTCTTTTTCAAGATTCTTTAAAATTCTTCAAGAACTTTGTTCTTCCAAGTATGTTAGGCTATCATAGTGTTGGAC
TAGTTTGTTCTCACACCCTATATCTACTTTCAAATCAGTAAAATAGAAATCTAGGATTCTACCCCTAGATTTGAGTATTC
TTGAGATAATCTAATTTGAGTTCTTGAGTTCCTGTTTCTTTTTTAAATTCTATTCCTAATTATTGAATTGCTATATGTTA
TGCATTGAAATTCTTGAGTTGATTTGTTCATTTCTATATTTCAGCATGAACCCTATGAATTGAGTATTTTTTTAAAGGAG
AAATATCGTTGAGTTATGAGTTTCGAGTTCTTGAGTCTTGAGTTTTGAGTATTGAGTTTCCTTATTGCTATTAAGATCCC
TGAGTTGAGTCGTTCATGTCCATAATTCCACATGAACCCTATGATTTTAGTTATAAATTTTGAAAAGCTTTTTAAAGCTA
ACACTTGAGTTCTTAAACTGAATTTTGAGAAAGTAAAGATGAGTTTTGAGAAAAGAGTTTCTAAAACATGATTAGTTGGG
GTATGCCATCAATGTATAAGTAGTATGATATTCAGATATACCATCAATGTTTATGCAGTATGACTTTCCGAGTCATCAAT
GATCATATTAAAATATAATTTTGATATGTTTTTTAGAAAGAGTTTTCAAGTATGAATTGAGTAAGAGTATAAGGGGACTA
TGTATTCCCAGAGGTATCAATTTTTACATTGATAAAAGAGAAACTGAGATTTCTAAATGAGTTATGAGTTCAAAGATATT
TCAAGAGCAGTTATAAATTATTGGGGGTAGTATTGAGCACCGATATGGGGATGAGTTCAGACAACTCACATTCCTCATAA
ATCATTTATGCCAACATGGGTACAAGATCATACTTTTTAGATGAATCCTAAGTGCCTTCGGGCAGATCTTAGTGGATCCA
GTTAGTTGAGGTGTTCTATACCCCGGCAAGGTATAGGACAGTTCTGACAGCGTGAGCGAGACGTTGTATCATCACGTAGC
TCATAGTGATGGTTGTCAGTTAGAGAATCTCCCAATAAAGTGTAATTTTATATTTCACTTATTATGTTGAGCTCAAAGAT
GAGAAAATATTTTGTAAAGTTTTAAATGATTTGACTCCTTTATTTCTTTACATTCAGCTTGAGTACGTTGTTATCTATTG
TACTCATTTCTTTCAGTTATTTGTTATTAAGCTATATTACATGCTCGTACATTCAATGTAATGATGTCTTTCGACCTGCG
TCTTTTAAATATGCAGATACAGGTTCTTATGATCCTCAACAAGAGTCTGTTGAGATCACTCCATCCGCTTGTCCACTTAT
GAGTGAGACTTCCTTGCTTTCTAAGTACTCCAATTTTATGACTTGTTAGTAGTGTAGTTCTTTTGAGGAGTTGTGGGTCT
TGTCCCGACACTCATCTTTGTATAGTAGAGGCTTCATAGATAGACAGTTTTGGAGTCTTTTAGTTTCAAATGTTTTATTT
AAACTTATGATTCATACTTAGTATATTCAGCAAAGTTTAGAGATTTAGTAAGTTGTTTTTAAACGTTTTATTTCAATTTG
ATGCTTATGTATGCTTGAGTTAGTTTTCTGTTTATAGTCATCCAAGATGAGGGTTCGCTTGAGGGCCAGCAATGGTTCTC
AAGTGCCGACCACGTCCAGGGTGTAGGCTCAGATAGTGACAAATTGTTCACTTGATTTGTAGAAGGAAAAGGTCATCGAT
GTATCAGAATTCTTATAAAAGATAGTTATTGTTAGCTTAAATAAAGGAACTGCAGAATTTGTGGTACCTTGAATATCTAC
TATATCTTATCCACGATCTATTCAGAATGTAAAAAAGTTATAAAAGTAAATATTAAATATGTCATAATTGTTATTCATTG
AATATGGCCATATATATGTAATTATCTATAAAAAAAAAGTGTCTAATGTTTTTTTTTTTTCTAAATAATATGGGTTTCTG
TCCATTTCTTTCTAAAAAATTGCTTCTTTGATCTTCTTTAACTGCTAATATTTAAAATTACTCATATTAACCACATCTAA
ATTTCTTTCATGGAAGAAGAAATATTAATTTTTGGTTCAACACAACGGTGGATGGGATAATGGCAAAACACTAACACTTT
GGATGTTACAACAGTTTGAATTAGATACAGGTGTTGGAGACAACAAAAGAAAGTTAGGCTCACCAACGAGGGTTACCATC
TCAATAAATTTATCATGTAGTTCCATTTCAGATGATGAATCTTCCTTCGCCATTTCAAATTACTATGTATAAAAAGAAGG
TGGACAAAAACCAAACTTGGGCCCAACTTTTATTTTCTTTTATTGTATTTAATTCATATAATTCTTATTTGTTTTATTTG
ATACTTAATGTTGGTTTTAACTTATGTCAAATTTCTCAAACGATTAACTATTCTTATGTTGATTTACTTGTAACAATTTT
CGAGAAGAAATACTTGTCTTTCTCAACTTCATTTATTAAATTTTGATTGAAGTCCTTACTTGAAATAAATTGTTTTCAAA
TTGTCAACTTTTCTAAAAAAATCTAATGTTCTCTTTACCTAGTTATTTTTGACAATTATGCTCCCTTTCCAAAATTTATT
TCAAGTGTTGAAATTAATTAATTTTCTAAATAAATTTTTATATGTCTCTAAATTCTTTGAAAGTTAGTCAAATGATATTT
TTTTTTCAAATCATCAGATAATCGCGATAATCGCGTGTTAGTAGATATTTCAAATGCTTAAAGCCTTCTTGAAATAAAAT
AAAAACCTCATATACCCTTTTGTTGAATAAAAAGATTTTTTTTCCTGTTTTAAGTCTTTTTGAAATTATTTTTACAAAAT
TTCATAATTTCTTTTAAAATATTACGTGACTTTTTAAAATTTTGATTTTTGCCTTAAAAGTTGGAAAGATTTTTGAAAAT
TATCTTTTTCTTTACATTAACAGTAGGTAAGACTTTATTAATTGACATTGGATGGACGTAATCTGGTAAAATAATTTTTC
TCCATTTCCTCATTTCCGTTTCATGTTTTTTATCTTGATTTTCACCAAAAATGTAGTGAATAAAATTTGAATTTCCAACT
TGTAAATGTGGAACATTTTAAACATTGAGTTTCAATCAAATCTTGCGTTCAGAGATTTATATATATTTAAAATTCTTTAA
TTTTTATTGAAAGGACTTGAATCAATACCTAAACTCTACCAATTCCAAAATTCATTTTTGTGTTTAAAATTATATGGAAA
AGGGCCTAAAATACCCTTCAACTATGTGAATTGGTACAAAATTACCCTTCTTCTACCTTTCGGGCCTAAAATGTCATTGA
CGTCAACCATTTTGCTCTCATCTTTAACAGCCCAAATTCATTAATGACGTGTCATTATTTTATTGGGTACCCTAATAATT
AATTTAACTAATTAAAAACTCATATACCCAACCAAAAAAGCCCCACCCATTTTTAACCCAACTTTCATAACATCTAGCTT
CTTGTTTTCCTCATCAACGCCATTGGAATGGAAGCCATTTTCATATCCATTTATCATAACTCAATGTTTATCATGATCAT
CCAATTCTTGATGACAACAAAAGTTGACATCTTCTTTTGGTTCTTGATTCAAATCAATAGACAACTCCTCAATGTCCTCA
CCGTTGCCACAAGAGGCTGATAAAAATAATCCGCTTCTTGCAACACTTCCATCTTTGCTTCTCTTCAACATCCTGAGGCA
TATATAGTTGCCTGATTTATTGCCTGAGAAATTTTTCGATGCCACTGACATTGTCACAGAGGAATTGTCCAATTTCCGAT
AAATACATGTGGGTTAAACTTTTTTGCCTGGGTTTATGGGTTTTTAATTAGTTACATACCAATAAAATGGTGACACGTCA
TTAATAAATTTGTCTGTTAAAAATGATGGCAAAATAGAACCAAAAGGTTGACGTTAATGACATTTTAGGCCCGAAAGATA
GAAAAAGGGGTAATTTTATACCAATTCACATAGTTAAAAGGGTATTTTAGGCTCTTTTCCGTATAATTTTAAACACAATA
ATGAATTTTGGAATTGGTAGAGTTTAGGTATTGATTCAAGTCCTTTCAATAAAAAAAAGATTTGATGGTAACTCAATGTT
TAAAATGTTCCACATTTACAAGTCGGAAATTCAAATTTTATTCACTACACTTTTGGTGAAAATCAAGATAAAAAATTTGA
AACGGAAATGAAGAAATTAATACTAAAAATAAATTTTATAAATATAAAATCATTTTATCATTAAGTTGTATTAATTTAAT
AGATAACGATTTAAAATTTCCTTTTTTAGAAGTCAAAACTATATTAATTTTGATTGAACTATTTTTATTTACCATCTTAA
ATATTTTAGTAACTTTAAAGAAACTTTCAATTATTTTTAATTTGAATAAAAAAATAACGAATTTGTCGTGAGATTTGCAC
ATTCTTTACTGAATGGTGCTCTATCATTTTTATAACATGTAAAAGGTTAAAAATGAGGCAGTGCAGCGCGGGTGCAGGGC
AGATTGAGATTGACCCATATACTTCCTCCGTTCCATTTTATATGTCATCCATTTCTATAAATAGTTGGACCACAATACTT
GTCATTTTATAAAATTTATGCATAAATTACCATATTTTGCCTATTATACCCTTGATAGAATAGTTAATTAATCTTGTCAT
TTATTAATAAAGTTGACTTAAGAAAATATTACATACGGGTAAAAGGGTAAAGTTAAATCATTTCTTAATGCAAGTGCAAA
GTAAAAAGGTGACATAAAATGGAACGGAGGAAGTACATTTTAACTGCTCCACTCAGCATAATAACTTTTTTCAACTCGCT
CCACTCCGCATAAATTTTTCAATATTTTTCTTTTTTTTTCATTAAGTTTAATACTAAAAATAAATTTTATAAATATAAAA
CCATTTTATCATTAAATTGTATTAATTTAATTGATTGAACTATCTTAATTTTAATTAAACTATTTTCATTTACTATCTTA
AATATTTTAGTAACTTTAAAGAAACTTTCAATTATTTTTAATTTGAATAAAAAATAATGAATTTAGCGTGAGATTTATAC
ATTCTTTACTGAATAGTGCTCTATCATTTTTATAATATATAAAAAGTTAAAAATGAGGCAGACGTGCAGGGCAGATTGAG
ATTAACCCATATACATTTTAACCGCTCTACTCAGCATAATAACTTTTTTCATTTTCAACCCATTCCACTCCGCATAAATT
TTTCAATATTTTTCTTTTTTTTTCATTAAGTTTAATACTAAAAATAAATTTTATAAATATAAAATCATTTTATCATTAAA
TTGTATTGATTTAATAGATTGAACTATATTAATTTTAATTGAACTATTTTCATTTACTTAAATATTTTAGTAACTTTAAA
GAAACTTTCAATTATTTCTAATTTGAATAAAAAATAACGAATTTGTCTTGAGATTTGTACATTTTATTTAGTGAATAGTG
AGTGCTCTATCATTTTTATAAGAGGTAAAAAGTTAAAATTAAATTTAAATTCACCATAAACGCCGCAACTTGCCTCACCT
TAATCAAAATGGACACAAATTGAAACAAGGGAGTGGAAGCAAAGTGAGATACACGGGTGCAAAGCTCTTCCCTCATTATC
CTTTGAATATTTACAACTCATGATATTGGTAAAGTTCCTAATTAATTAAATACTAGAAATTTGTTTGTAAAGAAATAGGA
GAGTTAGATCATAAACAATGTTTTGTTGCATAAGACTTTTTTTTAATAGTAGGTTTTGGAGCAAATGATGATGTAATGCT
CTTACTTGACTTCATTCTCTTCCCTTCCTTTGCAACATCTTGAAGGCTCATCACACTTCCCAAACGCCCAAATGAACGAC
TCTTCCCTTCATAATACTTTGATAACCCTCTTCTGCAAATTGCAAAATTCATTTAAATTACAAGTGACAAAATTGTATAA
TATTAAATATTACAAGTTCATTGAAAATCATGAGTATATTGCCTAAATTATCAAAAGCCATTAAAGAAAAAAAAAACTTC
TAGTGAAAATCCTATGATTTATTTATGCATAAAATTCATGACTATATTGCCTAAATTTATCAAAAAGCCATTAAAAAAAA
ATGATTATTCTATCTTTGCCTTCCCTATTCTCACCGGAGCACCACCTAAAATCACCACAGTGACTTTTTTGTGTCAAGCC
GCCATCAATAACATATTTGATTATTCATTACAAAAAAAATACAAATAAAATGCTTCATTTTAATTTATAATTATCAATAT
TTTTTTAAAAAATATACAGATCTAAATTTATTTATTTATTTATTCAGTAATAGTGATGTTGCCCACAACCTATCACCACG
GCAAACATCTCTATACTTCATACTCGTCGTCTTACTATTTTATATTTTCTCATTTTTTGAAGGAAGAAATAAATTTAATA
AAATTAAGAGAGGTAAGGGGATGAAGAACACATAGAACTTACTTGATGGGAAGTTGAGCCATGAGTTGAGACAATTCATA
CAAAGGCCCAAAAGAAGACGATATATCATCATCTACCATGTCTATAGAAGAAGAAGAAGAAGAATAATAATTTGATTCAG
AGAAATCATCGGAAATACTATTCACAACCACCCATTCCACTTCACTAATTGGACCCACTGCCTTTCCTCCTTCCATCACA
ATTAATATCACCAAATTATTTGAAGAAAAATAAGAATAATTTTTTCTTAAGACGTAATTTCTAGCAAACTTCACCTGAGG
AAACAGATATATATAATTTATAGCTTTTTAAAATTTGTGGTCAAGGATCAACCCTTCTTTTCAGGAGTGAGTGGATAGGG
AAGGGCTGGGTGTGGGGGGATAATCACTGACGGGTATAATTATAAGCACTATTATTACGAGTCAATTCCCTAAATTGTCA
CCCAAGTTTAGAGAATTGCCTTGAAATATCATTTATGTTTTATTTAGGACCAAAATATCACTCAACTACCATTATTTTCC
TCCAAATATACTTGACACTCCAAAAGCCCCACTCTCTCCTAGTTAGCATGACATGTCATTAAAAATTTTTATTTAATAAT
AGACTAATTTAATTTATTAAACTCATTTAACTAAAATAATGATCATATTTAAAAAAAGAAAGATATATTAGTTTATTAAG
AATAAATTTTCATACTTAAGAATCATTTATCATAATTAAACTTTTTATTTATGTTATGAAGAATAGGTTTTTAAAACGTA
CTATAATATCACCAATTTTTAATACTTATAAACACATACATTCAAAAAAATATTGATATACAAATCAGTCATGAATGCTA
ACTTACATCAATTAATCATAAATTGTGTATTGAATCAATAATATTAAAGGTCAATTAACTATTACAACAATATTAATAAT
GTATTTTGAAATTCATGCTTACAATAGTGAATAATATTATATTTTTATCCAAAAAACAATACTAAATACCTCAAAAGTCT
CCTTCTATTCTAGTTGATACGTCATGTCATTAAATCATCATTTAAAAAAATAATTGACCTATTTAATTCATCAAACTTAT
GACTCTACAAAACAAATATATAAATTACATGAGAATTTATGAAGATTATAAAAAAAATTAAAAAATCTAATTCCTTTTTA
TATTTTTACCAAACAAAATTCAATGAAAAAACCTCTATGTGCAATTATTACCTGGTAATTTTTAAAATTCCTAAGTAAAT
TATTTGAAAATTTAAGCAAATTTTGCCATAAAAGTATTCAAATAAATTTATAAGGTTGACAAAAATGTTGGTATGAAAGA
GAAAATTATTATTTAACTTTTTTTTTAATTTAATTTTTATTTTTATTCTTTTATTCTGTTTTATATATTTTAACTTCTCA
TACAATTAAACACCAATATATATATATATATATATATATATATATATATATATATATATATATATATTCTTATCTCATCC
CAAATTTATGAAATACAAGTAATAATTAATTGAATTGCCTATTTTAATTCAATAATATACATATTATATGAGATTAATAT
ACTGATATATAAAGATCAAATTTAATTTTCTAATATAAATAATATTCACTTTCTATTTTCTTTTCAAAAAAGATATTGTA
AGTATATATGGATTTCAAAGCACCCAATTAATTATTTTTTAATAGTTAATTGACCTTTAATATTATTGATTCATTATATA
ATATATGATTAATTGATGTAAGTTGACATTCATAAGTGATTTATATCTCAATATTTTTTTGAATATATGTGTTTATAATT
ATTCAAAATTGATGATATTATGGTAAGTTTTAAAAAACTATTCTTCATCGCGTAAAAAAGTAAAAAAATTAATTATGATA
AAAGAGTATGAAAATTTAATATGATCATTATTTTAGTTAAATGGGTGTAATGAATTGAATTAGTCTATTATTAAAAAAAA
AAAAATTAATGACATGTCATGCCAACTAGGAGAGAGTGAGACTTTTGGAGTGTCAAGTATATTTGGAGGAAAATAGTGAT
AGTTGAGTGATATTTTGGTCCTAAATGAAACATAAATGATATTTCAAAACAATTCCCTAAACTTGAATGATCATTTAGGG
AATTAACTCCTATTATTACTCACTCGCTTTCCGCCTAATTTATGTGATACTTTTTATTTTTGATTAATTAAATAATTTAA
ATTTAATTGGAAATTTATATATAGAATCTTAGATTTATATATTTATAAATTACATAAAAAATATATAAATCACAATAATT
GATAATTCAAAATATTTTTAAAAAATTATAAAAAACTTACGATAAAAATTAGATTTATTTAAATATTAATATCTAAAAAA
TTTCACATAAAATAGAACGAAATGAGTATTTGAATTTATACCCTTTAATAGTATTTTAGAGATTTTTTTCCATTCTAATA
TGTAAAGAGGATAAGGTGGATTTTTGAAGACATCCAAATCTGACTCACCGCCCTATCATGAACGGGACAATCCTCCAGAT
TTTGTCCCCACAAAGCTCTTTAAACCCACTTTTTTAAAATTTCTATGCAACTCATCATTCTTATGCACCACATTTCAATT
TCTTTAAAAACTAAGTAATGGGAAGTTGGTGTTATGTACCGCCCAATATTTATTCATAAAATTATTTATTTAAGATAATT
TTAAAATTTATTATTGAAAATAAATTATACACCCTCTGTCCATTTTTAATTGTCATATTGCGCTTTGCGCATAAAATTAT
TTATTTAAGATAATTTTAAAATTTATTATTGAAAATAAATTATACACCCTCTGTCCATTTTTAATTGTCATGTTGCGCTT
TTCGAAAGTCAATTTAATTAATTTTTAAAATTAAATTAGATTACATTCATTCGATATTTTGAACAAAAAAGAATAGAAAT
GCAAAAACTATACGAAAAGGACTATAAATTCCGTTTTTTTTGCATATAAATATGATAAAAATACATCGTAAAATGTTAGT
CAAAATTATTATTGTTTGACTCTAAAAAAGGAAAATATGACAATTAAAAGTGGACGGAGGTAGTATATATTTGTATAATA
ATAAATCAACTCATTAAATGTAGAATAAATATTGAATAAAGATTATTAATATTGATAATTTCAAGTGTTTAGTCGTATAC
ATTTTCATTTTTAATGCGTTTTAAATATTAGTATTTCATGTGTAGAATTCAGGAATCAACTATAAATATATAAAATTTAA
AAATAATAATAAAAATAAACATGTTAAATATTGTCACGCCTCGAGCCTACACCCTGGACGTGGCCAGCACTCGAGAACCA
TTTCTGATTCTCAAGCGAACCCTTGGCCTGGCTAACTACTTAGCGGAAGACTTACTCAAGCATTTTTAATTTTAAATAAC
TGAAGAGAAAACATTTAAGTCAAACATTGTTTGAACTGTCTGAGAATACTGAATGTAAACAGTAATAGTTTAACAAAATA
TCTGAAGATAAATACCAAGAGACCCTCTAACATTGTCCATCTATGAAGCCTGTACTGTCTTAGATAGGCGTTGGGAAAGA
CCCACGACAACCTTAAATAAAACTATCAAACCAGATAAATGACTGGAGTCCTCTGAAAGCAAAGAGGCCTCACCAAAAGT
TGGTAAGAAGTTGGTTGATATCAACGATGCACATGTTGATGATCCTGAACACCTGTATCTGCATCATAAGACGATGCAGG
TTGAATGACATTAGTACATTGAATGTACGAGTATGTAATAAGGCTGAGTGAAACAACAATTGGACTGAAAGACTGAAATA
TAACTCAACTAAAGTAAAGCATAAATATGAGATAAAATCATTTAAACTCCACAAATATAATGCATAATATCAAATTCTGA
GCTAAATTGAAAAAAAATAAAAATAATAATAATAATAATAATATATATATATATATATATATATATATAATACTCTTTAC
TTTACTGGGGAGTTTCTCTAACCGACCAACATCACTATGAGCCTCGTGATAATACAACGTCTTACCCACGTTGCCAGAGC
CGCTCTATACCTTGCCGGAGTATAGAACGTAATTGTACTAATGGATCCACTAAAAAGCCTTATTGAGGTAGGTGAGGAGT
CGTCCATCTTACGGTATGATCCTATCTACGATGGCTACGTAGTTTATTGTAACGAACCATAAAATGAATAAGTGAAACTA
GAGCCTAATTAACTAGTGTGTCTTACAATTGTTGTGAGGTTTGAGGGTGTAAAATGTTGTCCTGAGCTATGGTTGAGGGG
TTTAGGGGTTAAACGTCAAGGTACGACTCCCCAAGGACCACCTTAGGGGTCCTTGAGGAGGACCGTAAAGCCTAACCCCC
AAGACCCCAAGAAACCAAGACTTTGTCCAAAAAGTTGGACCTACGGATGGGACCTACGCCCAGTAGGACCAACCACGACT
CGTGGTCTTGATCTGTAGGTCAAGGCCTTCAAAACCAAGCCACAGCCCCAAACCACGCTTGACCAGGACGGGGCGTGATC
TAGACCACGGTCCGTGGTTTGGTGGTCGTGGTTCACCCCTGCAAAAGCTGTCAAGGGTTCGGCCAATGTGGGGGTGGTTT
GGTAAATTTATGTTAAGTCTAGTTTGGTTGGGGGACAGTTTTAATTAGTTATTTATGGTATTTTAAGGGTTTTTAAAGTA
TTAAAACATATTTTAGACTTCATTATTTCAAAACCCAAAATTAAAACCTCCCCTCCCTTCCAAAAGTTCTCTCTCTAGAA
ACCTCCATTGGAGGTGAAGACTTCAAACTTCCAAGGTCAAGACTTCAAGTTTTTCAAAGGATTTTCGTGGGATTCTTCCA
TAAAAGGTATGGTGGTCTTCATCCTTGACTTAGTTTCTTTCAAGGAGACAATTTCAAAAGTGATTTCAAATCTCCAATGT
TTACCCAAAAACCCTAGCTTTCAATCTATGCATGGGTTCGATTCTAAATGATTTCCAAAGGCTTTATTGCATTGATTTAT
GAACGAATTGTGGATTTAAATATGAATTAAGATGATTTCTTCTTAGAATCCATGTTTTTCCCCAAATTCCTAAGTTGTGA
TTTATGATTGGGATTTGATTGATTATGAAGTATGTGGGTTGTTTATGTGTATAAGGATATAAAATGTTGAAATTATGTTA
TTTCTCTTGCCAAATTGTATTGATCTAAGGTGTGTGGGTGAATGTGATCCGTGACCCTTGAAAGGCAAGTTATGATCAAA
TTACATATTGAAGTGGAATTGTGTTTGATCTATTGATCCGCTTGAAAGGTGGAGGTGTTTACTTACTATGTGTATTGTGG
TATTGAATTGATGGATATCTTCTTTGTACCCCTATATATGAATGATCTATGTAGGATCATGATGTAAAGTATACGTGTGT
GATTTAAATGAATGCATAATGATCATGTTTACAATGTAATAGTGTTGTGATTGAAATCATATTCTCAATTAACACTCATG
AATGATGATGATGGAATGTGAAGGGTTTTCTCCTATGTATTATATATGTTGAAATTGGTAGGTTTAGGCATCATTTTCTT
GTATAAATGAAAGTAATCTGAATGAGTGTATCTTGAATTGGTAGGCTTAGACATCCTCTTCTTGTATAATGAATGTGTCT
TGACTTGATGAATATGATTCGATAGGCTTATGCCATTCTTTTCATAAATGAACTAATGTAATGACGACTCTTGAATCGAC
AAGCTTGTGGCATTCCTCTCCTAATGAGTCAATGTACCTTGAATCGATAGGCTTATGGCATTTCTTTCATGTGNNNNNNN
NNNNNNNNNNNNNNNNNGTGTAATAATGTACTTTGGGTCGATAGGCTTATGGCATTCCTCTCAAGTACAATAATGTTAAT
GAAAATGAAATACCCTATGAGAATGGAGGCTAAGCACCAAGTGGATATGGTAAGATGGAAACTCTCCCAATGTTAGGCTA
GGGTTCCAATGAACATCTTCCTATCCCATAACTATGTGCCCACATAGGATATTAGCTAGTGGTTTCGACCTATGCTAAAA
TGTTACTAAGGTAGAGCAAGTGGAACACCTTCCTTTCGTGTGGGGTCATACGACACTGGATTCCATGATTTAGCTCTCAT
GGTCTATGTTGGTTAATGCCTATTCCCATCATGTGAGATGTGTCTTATCGTTTCTTGATGAGTTCTATGAAGTGTGGGTG
GTAGTATGGGATGTTATCCATGCATTAAACGAGTAGGCTTTGAGAGGGTCATAGTGAGTTCTCTAAGTCTTAATGGCTAA
TGTATGAATGTGTCCTAAATGAAGATAATGAAGAATGTTGACTCTTATATATGTTTAAATGAGATGTCGTATGCTATACT
TGGATTGTATTATGAGTTACTTCCTTGTTATGACTTAATGAGTATGAATGTACCTTGCCTATGGTGACTTCAAAGGAGTA
CTTAGTGTGAGTAGTAGTATGGGATGCTACTTGCATATTGCACAAGTATTACTTAGGGTTGTCTTAGGTGATGGTCCTTA
TGTGATGATATGACTTATGAAATGTTTATGTCTCTTATGTATGAGTATTGTATGAAGATGAAAAGATTGAATGGTAAGTT
CACTTTTGGTGACCTTAAGGTGGTACTTTAGTGTGGATGGTGGTATGAGACGCTATCCATACATTGCACAAGGTATAACT
TGAGGGTTACTTGAGGTGAAGGCTTAATGTGAAGGTAATGGCTTATATGTTGATCATGTCTCTATTGTGATGAAATGACT
TGTATGTTGGTTATGTTTGAATATTATGCCTCTTATACTTATGATTCATGAAGTTTTATCAAAATGACATAAAAGCTTGA
CTTTCAAACAAAATGTCCGTTTTAAGCATGTTTTTGCATGGCTATCATACTTAGTACTTAATTGTGCTAACCAATTATTC
TTCATGTTTTACTACAAGTGTAGGTTCCGTCAAGTGAGTTGCTTTCTCTAGATCAAGGACTTGGATTTGAAATTCTCCAA
GACTTAGTGGTATGTCCTCATAGATCGAGGACAAGTACTTGATGTTTCCATTTTTTTCATGTAAAAGACTATTGTTAGAC
TTTTCGATTGTAAAGGGTTGTGTCCCTACTTATGCTTCGGATGTTGTTTTTAGATGGCCATGTGAGACAATAGACTTCCG
CTGTGTTTTCAAGAGTTTTAAATGAGTATTTTGATTGTATGGTTTTAAATAAAGTTTTAATTATGTACGATTTCTATTAA
CGAGTGCAATGAAATGCTATGAGGCTTGTATGAGACCCCCTTCGGGGTCAAGTACGCCGTGTCGCATCCGGGGTGTAGAC
TCGGGTCGTGACATTTATGGAATTTGAGTTGTCTGAACTCTTATCCCATATCGGTGTTCAATACTACTCCCAAAGATAAT
ATACTTGTATAATATGCTCATAGTTTGATAAACTATATGTCTGTCTGAATAAAGGGTGAGACCAAGCTCAAATCTGTGAG
TCAAAGCTCAAATCTTTCTAAAATCTATCTTTCAAAGTCATGTATGCAACTTAAATCATGAGAAAGTTTTCTAACTTGCA
TAACTCATAAGTATTTGGAATTAATTTTCATAATAGCATAAAGACTCTAAAATCATGCTTTGAAATATAAGCTTCATGAA
ATCATAATAATGTCATGTCAACAACTCACAAGGATAACAATGTAAAACCTTATTACTAAGTATAAAAAAAGGAAGTACAT
AGGTCAAGAATCTTTAATCTTGAATAATTAATTTAAAGAAAACATAGAATTTGGGTCAAGATTATGGGTGAACTCGAAAG
TGGGTTTGATAACCCTAATTATAGAATTTAATTCATGAACATTGATAAATCTTGGATATGAGGATGAAAGGAATTCCTCA
CAGAAGTCTTACATACATTAATCGCTCCAATTACCGAAGAAAAGAATGATCTTGAAAGAAGAAGGCCTAACAAAATCTTT
CTTGAACCTTGGAGATGAGTTCTTGAGGAGCTTTTTGAAAAATCTCTGAACTTCATGAGTAGGAGTCATTAATTCGTGTT
AAGATGAAGAAATTAAGAAGTTTCGTGGTTAGATCTTACCTTGGATGATAGGTGAATCTTGGAGGAAGTTAGTTTCTTGA
AAACTTTTCTTTCTAGGGTAATTTTATGAACTATGGAGGTGAATCATGTTTTTGGAGGGTCATTAAAGCCTCAAACTCCC
GCGCACTCGCGCGGAAAACGCCTTAGGTGCTCAACCAACTGCGCAGGAACGAAGTAGCTACTGCCTCGGCGCGTGCCTGC
GCGGAAAATTTCCTCGGTCGTGCGGCCAACGCGTGGCAAGACATTGTCTAGTAAAAAGGGCATAACTTTTTACTCCGAAC
TTCAATTGATGCAAACTTGGTGGCGTTGGAAAGAAGACTCATAGATCTTTAATTTAATAGGTTGTGGTTCACCTAGTTCT
TTATATACTGAAACTCTGAAAGATATGGTCATTTGAATTTGACTCATGCGTAAACTAACGCGAAAAACTTAGCCGATAGA
AAGACTTTGAACTTGACTTAGTGTTAGAGGTCCCTTATGACCATAAATCACTTACGATACCCTTGATACACTTGGTAACG
GACCTTAAAACACATGAGCAAGTAGTACATCACCCGATTCAAGCTCATACTTAAGACAAACGATTCAAATTCTAAGAGTA
AAGTTGCGAGGTGTTACAAATATAAATATAAAAAGAGCACAAAATATTTTCATGTGCCCCATTTTATGAAGGATCCTAAA
AAAATAAGTTTACGATTTAAATTTTAAATGGAACCCACATTTTTTCATTGGATGAAGTTAAATGAACAAGAGGAACCGAA
TTTTAATAAGCAGGCAGCACAAGCACGCGTGTTGATGGTCTGGCAGGCACTATTCCCCTTTACTAGTATACATCCCCACG
CCTTGTGTGGTTAGTTGATAAATATAATTTTGAATACATGTTTACTTAAACAATCATGGTAAATTTTAAATTTTAACTTA
TCTTTTTAAACTATAACTTAAAAAAATATTTTTTTATTATGTTTGAAACTGTAACGTGTCTTTTAAATATGTAACTTTTG
AAAATTATTCCTTCAAAATATGTGGCTTTTTATAACTCTATTGTTCATTTCCTTCAATATTCTCTCATCAACATTACTTG
TCTTAATATTAGTATCAATGTTTATAAATTTTAAATCATAGAGTTCCACTATAAATTTTCAAAAAGTGCTCTTATAATAT
CACTTCAGATAGTATTTTAGGAAAAAAGATTAGTATATCCACCTTCAATTAAAAATATTATATCATAAATGCAATATCTT
ATTGAAGTCGTAGAAAATACAATCATATTCTATTATTTAATCATAGCTAATTGCCTTAAAAATGAACTCAGAACATTCAT
ATGATTCCCGTGGAAAAAAACAACACAAAACTTAACCCAATATCAAAAATTATGAGAATGCCTCGTAAATATTGAATTTG
GGAAATCTAGGAGAATTTTTTTTTTTCAAAATAATTTTTATGGAACAAAAATTTATGGATATAATCATGGTTATTAAGTT
TTATCCACAATCATGAGTCTAAACATCATATTTTAGACTTTTATGTGACCTTGACGGTTAATTTATCTATAGTTCCTCGA
ATTTATTAATGTTTTGTATAAGCAACACATGATGTTGTTTAATTAAGCAATGAAACATAATAATCACATTAGATAAATAA
AAGTAATGATTCAAAATATATATCCTTAGATCTCAAATACTGATTCGGAATAGAAATGAACAAACACAAAACTACCCCCC
CCCCCCCCCCCACCCTAAAAAAAAAGCTGAAACAAATGTATATATAAAAAAGGTTTGACAAATGATACCTGATTAGAATT
GGGTAAGAATAAGAAAAATAAGTGTGACACAAAGAACTGATAAATTCAATACTTATTGACGTTAACCCATCAAATCTTTG
GGACAAATTATGGTTACTAAATTTTCATTGAGAAAACCTATGAATTGAATTGGTACTTTGCAAACTGATTAATAGAATTG
AATCCACGACTTCTTATTCAAATTTTTAAAAATATCTGCAAGTATGTAAATTTGAAAATTGTGGATAACTACATCCAACC
GTTATTCTAGATAATTAGTATTTTTTCGGTTTATTTTTTATTTTTATTTTTATTTCTTTTGTTTTGCAATTTTTATTTTT
AGTTTTAGATTTTAATTCATTTTTGATAATTCATAAATTATATTAATCTCTCCTTTATATAGATATTATATATATTATAT
AAATGATGAATTTTAAAAGAAACTTCCAAACGTGCGTTTATAATTTGAAGATATATAATTAGATGTTAATTTTGAATAAT
AAAGTTTAATTAATTTAAAATATTTATTCACAAAAAAAGGAATCTCTCACAGACACACACACGTTACATTCTATATTTAA
AATTATTTTAAAAATAAAATAATAATTTATTAATTAAGCCAGTAAATGTATTTTTTTCAAATTATTTAAAAAAACTGTTT
TTGTGGTGCTGACATGTGGCGCACCACAAAAAAAACTTAATCATATTTAAGTTTTAAATATGTTTTCAAATAATTTATAT
TTAATTATCTAATTTTATTTTAATTATTTAAAAAGATGATTTTTGTGGTGCTGACACGTAGACGCTTTTTCCTCTCCTAT
TATATATAGATAGATTAGATAGTAATATTATTATAATTAGAAATAAAATAAATTTTATTTTTTTAAAATTTTAATGAAAT
AATTTACCGCTATACAAAAATCTAAAAATTATTTGAACAACAAAAGTTTCAATTCTTTTTGGTTAAATACCGTGTCAATA
GTCAAATGATCACATATAAAATGGAATAGAAAATATTCTTGTAGTTTCTTTGACTAATAAAATTCATTTTTGATAATTAA
ATGATACTTTGTTATATTTAACCTATATTTAATTTAAGTCTATATAATTCAAATTTTTTTAAAATTTTATAATAAGTCAA
AATTGTACAAATAAATTGAAATATAAGAAATAACTTCAATAATAGCTTATTTAGCATAATTTTACAATTTTGTGAGGATT
AAATATATGTCAATCTTACTTTTGAGAGATAGATGGGTTATTATTTGATAGATTTTTAGATTAAAAAAAGTATAATCAAG
CAAGACAGTTCATGATTTTTAGTTTTTCTTTCTAACAAAATTAATTTTAAGATGAAAATTATTTACAACTCTCAATTGTG
CTTTAAACTTTATTCATTTCATCTATTTATAATAGTCACATTTGAATTTAGCATATTCATGTACAAAATAATGATTGACA
TGATTATTTTAACGTCCACCTCTATTCATTCATGATTACTTTTAAGTCTTGAAAATTGATTTGGAGAGTAAGAAATTAAT
GCTAATGATATACACAAGAAAAAAATATTTTTTCTTGATAGACATTCACTATATTTATACACGAGAAAGAATTATTTTTC
CCAAAGTTAAGGTTCTTAAACATTCTCTAAAAGATAGACATTCACAATATTTATAACACACCACTTTGAATGTCTAATTC
ATAGATAATGTGCCTCGTTAAAAACCTTATAAAAATAATTAAAAAAGAAAAAAACTCTAGTGAAGGAACAGAGTACACAT
ATCTAATAATATGCATCTAGGCTACCTCATTAAAAACCATGCAAGGAAAATTCAGTGGGACAAAACTTAATACCGGATAA
AGTGTACAACACATAGCAACTCCCCATAATTAGAACATCTATCCAAAGAATTGAATCTTCACATTCCAAGCTTGTGCACC
ATCTTCTTGAAAGTTGCGGTTGATAGAGACTTGGTGAACATGTCAGTCACATTGTCACTTGAACAAATTTGTTGCACATT
TATATCACTATTCTCTTGGAGTTCATGTGTACAGAAAAGCTTTTTTTAAATGTATTTTGTCCTATCTCCTTTTATGAATC
CTCCCTTTAGTTGTACTATGCATGCTACATTATCTTCATATAAAATTGTGGATATTTTATCACACTTCAAATCACATTTT
TCTCGAATGAGATGTATCATGGCCTTCAACTAGATACATTCTTTACTTGCGTTATGAATAGTTATTATTTCAACATGATT
TGAGAAAGTGGCTACGATGTATGGTTGCATGTTAATTGTCTCTATAGTGAAACTTGTACAATGCATGTTGGGGAAAACAT
AAGAGTTAAAGGTGAAATGATTAATTGTTTACAATCTCATGCAATGAATGCGTTAACTTGTATTTACAAGTGTGGTGGTA
TTTTCATTGTGATTTATGATTGTGTTTGTGTGACTAATAGTTGACTCGGGTATCATGCCTGGTACATGATATTCTCATAG
TGAGCTGAGGTACCATGCCTGGTATGTACTAACAGTTGACTCGAGTACCACGCAAGTGCAAGCTACTAACGGTTGGATTG
AGTACCATGCCTGACATTGGATACTAGCGATTGGCTCGGATACTATGTCTAGTACATATTTGACTGTTTTCTTGTATGTT
GGCTCCTTGAGTGAATTGGGCTTGTTTGTTACCATGTGGGCTATGCTTCATATAAATATTAAATCAGGATTGGTGGTTGA
AAGTCTTGTTGTATTGATGACTTGGTTGATTATGTGTTGACTTGTCTTTACTATATTTTAGTTATGTGTTTACATTTATA
CCTTTGAAGTTGGCCGATGATCCTACCAGCACACTATGGTTTATGTACATACATTGCACTTGTTGTTTCTTTGCTGGGTA
CAAGACATATTCAGGTAGCTACTTCGCGACGTCAACTGTGATCGTAACATTATCTGAATCCAAGGGTGAGCTATTCCTCC
GACTGCCATGAACTTGTCTTATTTTTCTAGTCCATTTTCCGGACTTAGACTCTCTTTAGTCTGTTTGTTCTGGGGTTGCA
TCCCTGTATTCTAAACTAAGAATAGGTGTTTTGGTGCACAACTTTTAATTTCTAAGGGTTTTTCTACGGTTGTTTAAGAC
TTTGATCTAGTTCCAATAAAGATGTTTTTGGCATTTAAAAATTGTTTGTTATTTGTTGTTTAATACATTACATGTTAGTG
ATTAGTTGGTTCTCCCACGGGAGTTAGTGTGGGTGTCACTCACAACAGATTGAAATTGTGACATTAAGGATCCATAATTC
TAAATTGTGGTTATGATGTTAAATAGGTAACGATATTGAAAATTATTAAACGAGTTATATGAGGTAGTTCAACCTTTTAT
TTATGATGTACAAAATAACAACGATTAAACATATTAAATATCAAATATATTTTTTAAACAATGATTAATCCTAAATTTTT
TATTGCCATAACAAAAAAGAACAACCTGAAAAGCATTAATGCACTAAGAAAATAATAAAAGAAATTCCTCAAAAATATCC
CTAACCAACATGAATAAGAAGTTCAATTGCCATTCCATATAACGAGTAAAGTGGATTAATGTTGTTGTTCTAATTTACAT
GACATAACTGAAATTTTGAAAATCACTAATTTCTTTTTATGGATGCTTTTTTATATGTATTTAAATATTATAAATTTTTA
ATTATTGTATTTTTAGTACAATAGATAATTTTTTAAATATATTAAATTGTTTCAAAAAATAATGTTTGCCCATTTCTCCG
AGAAGTTTTATTTCGTGAGCCACATGTCACAGGTGCGACACTTGACAACTCGCTCACGAATCTTTCACAATCTTGCAAGC
TCAAGTAAATCTTTTTGACACTAGATCGCTAAGGGAATGAATAAAGACACATGAGAATTACTTAAGCAAACTTTTGTATT
ACTCAAGACTTGGAGGACTTGTTTTCTTGCTTGATTGATTTACAAATGGTTTCCGCTCTATTTATACTACTAACTTAGGG
GCTAATATATAAATAATAATAGTTATGTAAGTCCCTACATAATTACAAATAAGTCCTCATTCTAGAATACCATACATAAC
TAGAATGTTCTAATGACATTCCATGTAAATCAATGAAATTCTTAGGTCTTCCAAAGATTTCTCCATATATCTCTAGAATA
TTTCACTAAGGATTATTATTCTTCCAATATAAGTCTTCCACATGGATAAATTTATTCCAGGTGGTGACTAAGTGGCATGA
TGACGTGTCTAGTCATAACACTCTCCCCCACTTAATGTTGCAACGACCGTGGCGCATTGCTGCTGCATGAACAACCGAAT
CTTGTCTTCTCACATGCGCGACCAGTAGTCGATTGACTCGATCAATGCCCTTGTGCAACTCCTAAAACATCACGCCTTTG
TTTTCTTCTAGAACTTTCTCTATACATGGTGGTAAAGTCCATTTAGTCACGTTTGGTCACACTCGCAATAACGGCTATGT
ACGTCGACTTTTTCTTCTTAAGATCCTTCCCAAGCGGCATGGCCGATAGTTGAGCTTTTACTTTCGTCTTTGGTACCTTA
ACCAGTGGGACCATACATGATCCTTCTTGCTCCATGACCAAGAGTCGTTGGAGGTAGGGATCAATCATTGTATAACACTT
TTGGAAGAACTTTTGCCCAAGAATTATGTCAAAGATGTCTAAAGGAGCAACAGTAAAATTGGTTTTACCTTGCCACTTGC
CTAGCATGATGCTTATTCCATGAGCGACTACGCACATAAGAGTTGGTGGTGCGTTGACCGTTTTGAGGTGAGTCTGACTT
GGGTGGTACCTTAACCCCAACTTTGTTGTTGCGGTCTTGGTCATGATGTTTGCCTATGCACCTGTATCGACCATAGTACT
AACGTGTCTTCTATTGATCATGATGTCTACGTATTGTGCACCATATTCTTTTGGCTGCTCTGATTTCTTTGCGATATCTC
CGCATAGTCCAATCAGGCCCAATTGTGTCGTTCTCAAACCTTGCCCTGGTTCTTGTGCATCTCTCTCCTTCCATTCCCAT
AATATGGCACCAAGGTTCTTTAGTTCAAGACATCTTGCATAGCCATGCGGCCCACCATGTATGTATCAACCGTTTCTCTT
TGTAGTCTCTACCTTCTTCTGAGTATCGCTTTGACGTCCAGACTTTTTGCCGTCAGACTTATAGGTGTCATGATTCTTGG
GATGTGTTTGCTCATCTTTGCTTTTTCCACAGTCTCCCCCACCTTGGTCATGACTACCTCTCATCTCCTCTCCTCTTCCT
CTGTCAAAGTTTCAGCCTGCTTGATGGCTTCATCAATAGTCTTAACCTTTTAGTTCTCCAACTCCATCCTAGCCCAATTT
TGCAGCCCATTTATGAAGTGGAACAATATATCTTCATCCATGAGATTGGGAATCTGAAGTGTGAGGGTGATGAACTCCTT
CACATATGCTCGAATGCTACTTGTCTGCTTCAACTCCCTAAATTTATGTTTTGCCTCATAGATGACGTTGTTAGGGAAGA
AAGTCTTCTTGAACTCCATTCGAAATTGCTCCCATGTGTTGATGGTGCAAATGCCCTTCCCTATTTCTGACTCCTTTCGC
CTCCACCATAGCATGGCCATTTTCGAGAGGTACAACACCGCTGTGTTGATCTTGTTCTCATCACTCTTCACCCTGTTGCA
CTTGAAGTAATTCTCCAAATGCCAGATGAAATTCTCCACCTCTTGTGCGTCACGAACGCCTTTGAACATTGGTGTTTTGA
GAGCCTCAATCTTGGCCTTCCTAACTCCATTGTATGTCACAGATCCTCGAACTTCCATTCCTCCCTTGAGTGCTTCCATC
TCGGCCTTCATGGTTTAAGTCGTGCTTAATACATCCATGAGTCGACATTCCAAGAAGGTGATGATTTCCTTCATATCATA
TTATGCATGCCTATGCGCCTCCAACTCTTTGCGAATGTTGTCATTCTCTTCAAGGGTGAAGTCTTCGAGAGTCTTAAACT
TGTCATCGACCTTGTTCAAGCGCTTGCCTAAGATCTTCACATCCTGCCTCGTCGTGTCAACCCTCGCGATCCATTCTACT
CCGGACGTGACGTCAATGGGCTCCTCATCACGTTCATTGTCACTTGCTTTAGTGGTCGAAAGTGGGTGAGATGTCGGTGC
TTCACTTGGTTTAGGGTCGAGCAACAATTTCTCGTTACTCTTAAGGTGCTTCCTTCCCTTTCGGTGTTTCTTTCCACTAT
CCTGCCTGACGTTGGTGGTGCTAGAAACGTTGATGTCTCCCTCGTTTGTCATTCCCTTAGCAACCTTGACTCTAATACCA
CTTTGTCACATACTTACACTCTACTAAGCATGTGTGACACTTGACAACTCGCTCATGAGTCTTTCACGATCTTGCAAGCT
TAAGTAAGCCTTTTCGACACTAGATCGCTAAGGGAATGAAGAAAGACACAAGAGAATTACTTAAGAAGGCTTTTGTATTA
CTCAAGACTTGGAAGCTTTGCTTTTCTTGCTTGATTGATTTACAAATGGTTACCCCTCTATTTATACTACTAACTTAGGG
GCAAATATGTAAATAATAATTATTATGTAAGTCCCAACTTATTTATAAATAAGTCATCATTCTAGAATACTCTACACAAC
TAGAATGTTCAAAGGACATCCCATGTAATTTCATGAAATTCTTAGGTCTTTCAAAGATTTCTCCATATATTTCTAGAATA
TTTCACTAAGGACTATTTTTCTTTCAATATAAGTCTTCCACATGAATAGCTTTATGCCACGTGGCATGATGATGCATCGG
GTCATGACACACCTAACCAATATTTCTTATGTGAGACTACTTTATTGCTTGACAAATGGACACTTTCTTATCATAAAACT
AATATAAAAAACCAATGTTAAATTTAATATTTTTTATTTCCTAATTAAAATACTTAAAACATAAAATAAAATCTAAAAAT
ATATTCAACATTTGTGATTAAAAAAGTTCTCAATGCTTGTGAATGGTCTATAATGATGCTAATATTTACCAATTGAATAT
TTTATTAAATATCTAAAATTTTAGAGAAATAGTTTTGCTTATTTAATTTAATTTAAACTTTCAATAAAAAGACATTGAAA
GCAAATTTAGGTGGGGCCCACTCTAATACATTCTGGAATTTCCATTCTCGTTGAAATCGTTATTGACAAATAGCAATTTC
CTTGTTGTCGTCGACCAAAGTTGAATATCTTTGGCTTAGGGAACACAACCTGTCAATTGCCTTTGAGATCTGTTAAGGGT
TCTGAATTCGCAATGTCATCTCCTGCAGAGTAAGTCCTCCTTTACACTTGATTATGAAATGTTCTCAATGTTTTGTGTTC
AACCATTAAGGCGACTTTAGGGTTTTCTGTATTTATTTTGGAAATTTTTGCATATATATGTGTAATCTGATGCTAATTCT
ATTGTTTTCATTATGAAATACTCTCAATTTTGAACTCTTAGGGCTTTTCAGTGGGTCATGAGATGGGATTAAGGATTTTC
CCTTATTGTGATTGTGGGATGTTTGAACTATTTGGAGATTTTATGTTTAGTTGCGTCAAGTAGTACAACTCTCAATTATA
TTTCCATTTAAATGGTTGAATTAACACAGAAGCTTGCTCTTTGTTTAATAATGCCCAAATTAAGAACCAGAAATTGTTAC
ATTTTGAGAGAAGAAGCAATAAGTATGTCTATAGAGGTCATGACATAACAGAAATTCATAAGAGGAACACATGGACCGTT
GATGTCGATAAATGATATTAGCATTCAGGTGTACTGTTTGGAAGGGAGGGCCCCATCTTGTTACGTCGTGGAGAGGATTG
AATGGTAAATTTGATGTGAGCAGGGCAACAACATACAGAAAGAATAAGTGTGAAATCAGGGAATATGTGTTCGGCCAATT
ATGCCATGGGTGATGAGGAGTTCTTGTATAATAATAAAATCCAGTGAGAATACAAATTACAGACAAAGACTCTAATTTAC
TCAATAAATGTACAAATATTGTATTCTTTAATGTTGTCTTACAATTCGTTCAGTCGACTTCCCAACTTAGTGTGAGGATA
TAACTCTCTACCTCTCACTTATTATTTTCTTTTTCTCCTTTTATGCCTTATAAATCAGAATGGGTGCATCAATTTATAGG
CATATTGTTAGTACACTACACCATTTGGAGATTCTAACCTTCACACAATTCAAGCTTATCAAATTTGAATCTTCTAGTCA
GCATGTCTTAATCAAGCAATCTAGATTGGTTCAAACCCTCCATGTTTGAATTTAACCGTCAATATTTGGATATCTGAAAG
CATGGGAAAAAGCAACAGTTGCTAATTTCTTGAAAATTCAAGGCCTCTTAATAGATTTCTGCCTTGGCTTGAGTTTTCTA
ACATAGGAGACTTGCTTCATGTTGAACAAAATTGACTAAGAAATTCTCAGTACTAATCATGTAACTTTGTCATCTGGTAT
CACCTTGCCTAGCTCTTACTTGCATTTCTCTGCCTCCATGGCAACTTTGGCAAATTGTGGAATCTTTTGAGCTCTCTGGA
ATTTTGCCTTAGTGACCTTGTCCGAGCTTACGTGAGTTGTGCTGCATATTCCTTTTGATTTCAGAATTCTCTCGATTACC
CGCTGCATTATTCAACACAATGAGTCTTTTAGGCACTAGCATTTAGTTGTATCTGGCGGACTCATATTTGCTCCAACTTC
TTGCTAAAAAGTCATTGCGTGGAAGCTTGCCTTTGTCACACTCATGCATGCTTAAATTAGCTTGGCCATTGTATCTCGCT
TAATCATTGAGTGGATATTGGAAATTACCATTAGTGTGCATGAGCCTCATCACTTTTCATCCAATCTCAATCCTTATTGG
GATCAATACATGATAACTCACATTCTGACTTTATGTTTGTTATCAACATCCTGAATCAATGGGAAACAACACAATTAAGG
CATATCAATAATTGTGAAAAATGCTTTCACATGAATACATTGCCTTGGGCTTTGAAACCATAGTGTTATACAGTGAGGAT
CGATCAGTACATGGTAATGAATTGCATGGGTCGACCAATTATCTATACTCCAACAGATCAGGACGATGGATTACAATACG
ATAGAGTATACAAAAGGAAATATTTCTGATTACACTATAATTCATCCATAAAGTACCTCAAAGTAATTCCTTACTATTTC
ACGTTAAGATGGATTTTACACTAGTGTATCCTAACACCTAACCCTATAATGCTGTCTCACTTTGCAAAAAAAAATAATCT
CATGATTATCACTAATTATTTAACAACCCCTTCCATATCATCTTTCTTCTTCTCATTACATTTTCTTCCATAGCTAACTG
ATGAAATAGGGTGCTTCAGTTTATTGGCTTATGGCTAGCACACACCCAATTTATTTTAAAGAATATGCAGGCATATGGTT
AGCGTACAACTAGGGGTGACAAAAGGGGTGGTCGAGTCGGATTTGGTTTGGTTGAAAATGAGTCAGGTGAAAATGGATTA
AAAACTCGACTAGACTCATATTTGATATGGATAAAAATGGATACACCAAATGGATAATATGGATACCCATATTATACATA
TAATCCATTACTTCTTATTATATATATAAAGACATAAGTACTTCAGATTACACGATCTTTTTCTTATTCTTTTTCTCCAT
TAGAGTGTGTTTGGTATGAAGGAAAATATTTTTCTGGATAAGAGTGGTCTACAAGTCAAAATTCGGGCTTCGGGTCAGAG
TCAGGAGTCGGATCCCAGGTCTGAACTGTTTCGGGTGGTGACGTTTAAGGAGAGTTTTGAAAAATATTTTCCTGATTTAA
GGAGAATTTTGATTTTTTTCCCCTTTATGCATGGAAGTCAATTTTTCTTAAATTATAGGAAGTTAAGTCCATTTGAATAA
TATTTAAGCCAATCAAGCATGATTTAAGAGGAGTGCACTTGGTAGATACTTGGGTTATCCATATTTTGTGATGGATAATA
TAGGTTGATCCATATTTGACCCACTTTTAAATGATTCTGAAGAACCAATTAGTTGTAGCAGCACCTGCGACTGAAAGAGT
AGCCCTGAAAAACATTCAAAAGAAGAGGTCTAGAGCTGGTTCCGGAAAGGGATTGAAGAGAATGTAATTCAGTAGTTCAT
TCAAGGTTAGACAGAATTAGTTAGAAGTACCTCTTCTATTGATAGTGACTTGATGTGATACTATCTTCTCTCGCCCGTAA
ACCATAGGAAACATCTGCAGCAAACATCTTCTAAAAAGCTGGTTGGAGTTCGGGAAGTTGGTCGGAAAGTACCTAGTTCA
GTGACGCCTATTGCCTTTGTCGTATTCAAACGTTATTGGCAGAATGCCCTCAATCTAGTCTTGAAGCAAGGAACCAATCG
TCATGCTTAACATACACGTTTTGTAGAACTTATGCCCCTCCTCTCTTTAAGTAGAATCAGGCTGAGTGATCTACTATGAA
TACAATAGGAAGGAAGATAGAAATTTAGAAGAGAGTCTCACATCCCAAGTGGAACACATAATTCATGCCCAACACAACCT
AATTGGTGAGTGGATGACCTCCCTAGTTATTACCAGCCAAACCCACTTTATTACGATTTTCTATTTTTTGATAACCAACC
CATTTATAATGGGTTAATACTTAGTCGCGCGGATAACCATAAATTTTACCCATTTTGCCACCCCTACGTACATCTAATCT
GAAACTTCAAAGTTTCAAACTCATCAAACTTGGATCTTCTACTCAATGTGCTCGAATCAAGCCGTAGCTATTGTTTGAAA
CTCTCCATGTTGAAACCTAAGATTCAATACTTGGGAAGAAAATTAATCATGGGCCAACTTCCTTTAAATGTATTGGTAAT
ATGCTGGGATTCAAAAGTTTTCATTCCAGCTGAAGTAACTTTGTCAGTATTAAAATCATTGGACATTATCACGGGGTAGA
GCAGGAAGGGGCAAACTTGTATATGACAATATGTAAATTATTTATACTATATCAACAAAAGAAATGGAAAAAGAATGTAA
GCACTTGATAAGCTTGTGTCTGTGTTTATTGAAGGCTAATTATTATCTTCATATTCATCAATGAGCTGTGCTTGGTCATC
CATATTTCCGAATATGACGTGAAACTGATCTTCCGCCAAAACATCTGGCATCTTCCTTACCCGCTGTCCACGAAATGCAT
TTTAGGCTTGAGATCCACGTGCTTTTAGCTAGTTTTTTTGTCCTCCATCTGATCCAGCTTGCTAAGGCACCTTTGACGGT
GTAGGGCATTGCACTGTTTAAGCCAAATGGTCAAAGTACTTCCCAGATCCCTGTCACCTGTGAATAGAGAAGGTAAAGAT
GACAGCATCTTTTCATGTGTGTAGCATCTATTGTGTCCTATTCCGACCTCTTTGTAGATTATCTTGCATGAGACAACTTA
TTTGAAAAATTGCAAGAGACAAGCCTTATGCATTTCTTTCCTTAAAGACCGATCAACTTCTCTATGACCTGCCATCTATT
GTACCTGACAGAGTCTACCTCTTCTAGTAGTTCTGCGTTAAACTCTTGAGTAATAATGGGGTTTTCCCCTTTCAATATTG
ATGATTCCTCCTAAATGTGAGGTCCCAATTGATTCTCTTGTTGTTTATTGTTAAGCATTTATCTATGGCAACTTCATGTT
GTACAAATTCCGAAATTCATCTGTGGCGTGTTCTCAAGTGAGGCATCCTTTAGAATCTATTTCTTATGTCATTTCCAAAG
AAAGGAAAAGTTTGGAATATATGTGTCTAGCGTCTACTGATTGAGAGTTGGACTATATTTGATAGATATAGGATGCTGTC
CTCTCCTACCTATAACCTTTGGTATTTAGCTTTGTTATCTTTTGCTTTCCATATATTTTATCCATTTGGCCATTTTTCAT
TCTATCTTCTCTGCTTTATACTTTATGATTTTCCATGCCATGTTTTCACTACAAAATCTAATTGGTTTTCTCATTGCAGG
TTCTATAAATCACTTCCACCTATAAGCAAGGCTTATGGAACTGCTTGTCTGCTGTTTACCGTTGCATATCAGTTGGGATT
GTATCATCCTGCTGATATTGCATTATTATATGAGCTAGTACTCTCTCATTTTCAGGTAGATATGCTTATTTTGGTGAAAT
TTCATTATTATATCAACATCTTTACAATGCTAACCATCCACCAAAATATATCATACTGGTGATTGTGTTAATTAAATAGC
ATGATTTTTGGAGACTTTATTTTCCTAGCATAATAACATGAATATAATATTCTTTTACTGTGATTGATTGTCTTTCCTTG
ATTAGTTATAAGATTCATTATATAAATATCTCTTCTCATGGGATGTAAAGACATATAAATACAAGAAGGCATCTCTCCCT
GTCAAAATCTTCATTGTATCAGAGCCATTGCTGTCTTTTGATGTGAGGTTTCCTCCCGCACAGCATTAGAGTTGAGTTTT
TGGGAGGAGGTCGAGTTCTCTCCCTCCTTGAATTTGTCCGTGATTGAAAATTTTTCCGCAGGATCCAGCTGACTAAGGCG
AGTAAGCCCCAGTTGGCCACTGTTGAAAATACCTCCCGATGCACCCTCATGTCCCACCAGAAGGTTTGACGTGTCATTGT
CATGGCTTGAAGCATGAGCCCACTTCTGACAAGTTTTTTTTTCGAACTCCTTTTCTTGGGGCTCGCCCTAGAATTTCAAG
CACACCCATATAATCTGTCACTTTCCGACCATGAACAGTAGGGTTTTGATGTCTAATCACAGTTCCAGCTGGATCTCGAG
TCACTGTTAAGTTTCCAGAATTCTTTTCTGGTGATGGGTTGACCCTTGACATCTATTTGTGAAGTATTTCTTCTCAGAAC
ACTTGTTGGTATTAGATCTTTGTTTGTCCAAACTATGGAGGGTACAAAACAGTGGATAATAATCCTGTTTCACAGATAAG
TGCTGTGAAACTAGATGGTTTTGTATCTTATTTGGCCAAGTTCTTGTGCACGTTTAATCAAGTCTAGAAAGTTGTATGGT
TATACCAGTTAACTTTCTCAAAAAAAAAGTTGTATGGTTATATTATTGGAGAAAAGAAAACACCTGATCTGATTGATGCT
AACTATTGTCAATGAGATTCTGATAGTTCCCTTGTTATGATATGGCTGTTAAATTTTATGCACCTCAGAATCTCTAAGCA
ATATTTATTGCTTTGTTGGAAAGAGTTGGCTTTCAACTAAGCGCTTACTCTCTCAAGGGTAATGATGCCCAAATCTTTGA
AATTTAAAATAAAATTCATGCCCCTAAGCAAGGGGAGTTGATTAATACTCTGAGTTAAGTGGGTTATGGAAACTATTATT
AGGATCTCCAAGTGAAGTGTACCGTGATGGTTTGGCTTGTGATAGATATAATGGATGCCACTCTAGTTGCGCCTATCTTA
TTAATACATACCACTTTAAACATTCAATTTTCAGAGTCCTCTAGAGGCTTTAGAAGGTGATATTAGATCTCAGATTCTCA
TGGGTAACATCCACGCTTAGAAAGGATCTCCTGGAGTGAGGATAATAGAACTTGTACCCTTTCTATAGGATAATACCCAA
TAAAGAAAGATTTAAGAGCACTAGGAATTAGGATCAAGTTCCCCAAAATTCCTAGTGCGAACAAAGCAAACACACAACCA
CCTTCACAGGAACAAGCATTTATTCTCACGTGGGAGCTGTGGAAGAACAGTAATTCAATCAAACATGGAGGATCAGTCAC
ATTAATAGACTGATATATGATATATCAAGTTCAACTTACTCTACATCAGCTGGGAAAAATCAGATTTCCATGGCTACATT
CCATTCCTATTGAGGGAACATTCCTTCAACCAGTAATTAGGCAATTACAAGCCTAAGATATATCATGCCACAGTCTACTA
GAAAATGCCACAAATAGGAAGACTTAAATGTAACACTGATGGGGCAAACAGAGGGATTCAGGCAGGAGTGCTTATGGCTT
CTGGGGAAGCTGCACCTTCTTCTACTGATGAGTTATCTACATTTCCTGATGAACTAGATTTGCCTACTGCTCATAGAAAA
AGACTTAGATCTTGTACCCAACATCCTTTATTTGATTTTTTTCTCCTATAATCCTTTATGTACTTCTTACAGAGCCTTTG
CCTTTTCTATTTCTTCTATGTCTATTTCCTTGAAGTGGTGGGAAGCTTTTGTAGACCCTTAATGGAATCAACCTATGATT
GAAGAAATGAAACCGTTGTCAAAAATTGAGACTTGGGAACTTATTACTTCACCACCCAGACAAGAAATTGGTTGGCTGCA
AATGTGTCTTCACTCTATTTAAAGATCCAATGAAAGATTGTTGGCTAAGGGATTCACTCAAACTTATGGAGTTGATTGTT
AGGAGACATATTCCCCAGGTGCAAAGATGAAGACTATCAAAATCTTTTTTTTTTCCGAGCAACTAATCTTGATTTGGGAC
CGACAACAGTTGAATGTGAAGAATGCATTTCTCACGGAGAAGAAGAAAATGGTGTATATGGAGATCCCTCCTGGGTTTAT
TAATGAACATAGTTAGGGAAAGGCGTGCTAACGGAAGAAAGACTTGCTCTAGTGTCATGGATAGTATCCCTACATATCTC
ATGTCACAATTCCCTTTGCCAGGCAAGGTCTTGAAGCAGCTGGATAAAGTCGGGAGGAACTTCCGTTGCGAGGGTAACAG
TGAAGGGCACAAGTTTTACTTAGCTAAATGGTCTAATGTAGTTAGACCAAAGCTGCAAGGGGGCTTGGGAATCAGGGACC
TAGCCAAGCATAACAAAAGCATGTTGTAAAAATGGCTATGGAGATAGGGAATGGAGGGCAATAGCTTATGGAAGGAATTG
ATTGCAGCAAAGCATGGTAAACTAAACCACTGTTTACTAAAAGCAAAATAATTCTCTACACGGGGGTAGGGCCATGGAAA
CATACATGCAAATATTGGGAATATCTCTTTCAACAAATTTCATTCAAAGTTTGGAATGGCCTGAAAGTGAAATTTTGGAA
AGACAAGTAGCTCGGGAATTTCATTTTGAAAGAGCTTTATCCAACTCTCTTCCAAATAGCACGTGATCCTGACTCGACAG
TTGCACAGAACAGATAGGGCAATCAATGGAATTGACCTCTCTTTTGGTGGAAGATTGATTTTGACTAATGTCTTTGATGG
TACACCGACTTACTTAATGTCATTATTACCAATCCTAGCAAAGGTGGAGTAACATATTAACAAGCTGAGGAGGGGATTTC
ATTTGGGATGGTAATGTCGACAACAGGAAACTCCACATGGTGAAATGACAAAAAATAACGAGTAAACACAGAAGGGTTTG
GAGTAAGGGACCTGAAAATGCACAATAGGAATCTCTTGTATAAGTGGTTTTTGGAATCCTAAGCCTGTAACCTCTCCCAA
TGCGGTGGCTATGTAGAACCTGTGCATTTAAGAATAAAATATTAAATTAAAGGTCGGGAATTAAGAAAGATTAGATTGTG
GTTTGACAGATGGTTTGACGAGGGGTTGTTGAAGAACCAATTTCCTACGATTTACAGCTTGGTTCTAGATCAAGAGTGTG
TGCTTGGTGACTTTTTTTATGGTCGCTGGAACTTTCAATCCAGAAGGATTTTAATGATTGGGAGTTGGATAAAGCAGCTT
CCTTTTTACAGAAAACGCAGATCGTAAAGATTGAAGAGGAAAAGTAGGATGCACATACATGACTTTCAATAGCTCGGGAA
ACTTTACTGTAAAATCTTGTTATGAATGGCTACAACGACAAACTCATAGTTTTGTGATTCGTTGGCTCTAGAAAAATGCT
CTGGAAATCTTAGGCTGCTAAAGAAGTAGCATGTTGGGTGAATTGCTGCCTATGGTGGTTGTTTGACTCGAGATAAATTA
AAGAGGAGGGGCTTTAGCTTATGCAACATGTGCATTTTATTTCAATGCTCTGAAGAAACTGTTAGTCATTTGTTGCACTG
TAATTAAACATGGCTGATTTGGTTGTTATTTCTAAAAAAAATGCTTTGGTGTTTGTTGGGTGACGCCTCAGAGCTTTAAA
ATTACTCTACTGTTGGCAAGGACATAGTGTGGAAAGAAAGGTGAAGAAGATTTGGAGATTAATCCGCCTAAGCATCAACA
TATGGACAAATTGCCTGAGGGAAACAAAAGATGCTTTGAAGGAAGAAGGGAATAAAAGTGCTTTTGTAAAATTAGATGCT
TGCAGAACTTATTATGTTAGGCATAGGGACAATACTGTTATTAGTATATCTCACTTCATGGACCCTCTTGATTTTGTTTG
TGTAGTTTTTGATTGAGTCCAGACTAATATAACTTTTTCAGTACCTCCTTGGTACTGTTTTATTAATAAATATTTTGTCA
GTATCAAGGAGGTACTGAAAAATGTAAAGACAATGGGCTACCAAACTATCATTTTAGCATTCTGTTTGATAAAGAACTGA
TGTTGAAGAAGAGAACCATGAGAATGTAGTTTTTGAAGTGAAAATTTTTGATTAAATTTTATAGATTTTACGAAAATACC
TGATTATGTTTATTATTAAAGCACCATATCATTGAATAATTGAAATTTCTAGTATTGCTTGATAATCAATGCTTACTCTG
AAAATTCTCGGATTGTGCCACATGCCTGTACTTCCACAAAAGATACTAGTAATTAATGTTCTTTTGTTAATTTGCATCGA
ATTAAATGATGTTGAGCCCAGAAAATGACCATTTTGCATTGCATGCATATGCCTAGATCCTGGTGTCTGAAAAGTTTCTT
GTTCTAGTACCCATGATGCATGGAATTCTTTTTGTAGGTTTTATTTTCTTAAATAATTACAGGATGCTACATTTGCTTCA
GGTATGGAGATTGATTACAAATTTCTTCTTTCTTGGAAAGTTCTCAATTAATTTTGGGATTCGCCTCTTAATGATGTAAG
TCTCCACAACTTTTGAGTGGTAGCTTTCTTTTGAAGTCTTTTTCTCTAAGAAATCATTTTCTAGAGCGCTATTAAAACAT
GAAATTAGATATGAAATGTAAAAGGATCTCCTTTTTTACTTTTTTTGGAAATAAATATGGTTGTTGCTACTTGATGTTAT
AGAGCGAGATATGGAGTGCAACTGGAGAGTGGACCTTTTCAAAGACGAACAGCAGATTTTCTGTGGATGATGATATTTGG
AGCTTTGACATTATTGGTATGTAGATGCTGAAGAACAATAGAGAGTAAATTACCCAAGACATGAGCTCCTATTAGTGTCT
GCCTTAGCTGAGACCTGATACATTTTTCTCTTGCTATCCTCTTTACAGTTCTACTGTCTATCTTACAATGAAGATGATGT
TTGGTTCCTTTGATACACATAAATTAAGCTTTCATTTTTCAATATGCTGTTTCACTGTAGGCTTTATCTGCAATCCCCTT
CTTCCGTTCCCCATTCTTGGGTGTATCACTGGTTTTCATGCTTCTGTATGTCTGGAGTAGAGAATTCCCAACTGCTAATA
TCAACATTTATGGTCTTGTGACCCTAAAGGTACGATTCAGTGCTTTCATTTAATTATTTCAAGCCTCTCCGGTTCTCATG
TTCTTGATCTTATTGTCCATTGGTGAAAAGCTTCTTTGTATCCAACTTGCAGGCATTTTACTTGCCATGGGCCATGCTGG
GTTTAGATGTTATCTTTGGTTCACCAATTATGCCAGATCTCTTGGGGATCATTGCTGGACATCTCTATTACTTCTTAACC
GTGTTGCATCCACTTGCTACCGGGAAGAACTTGCTGAAGACACCAATTTGGGTGTATCCTTTTTATTGCAGTTTGATCAG
TGGTCATTTAGATTTTAGATGTTCTTTTAACTGCTTTCTGAAATCACCCATGTTTATATCTTTTCACAGAGCACCACCAG
AGAGGTCATTGCAGTTGAATGCTTCCTAGACCATCAATTTTTTTTTTCTGCTGGGTTGCCCCTGGCTCATTTGGATTTTC
TGATTTCCACCTAACAAAATCTAAACAAAAAGAGGTGAAGAAAATGCTCATTTTTTCTGCATTTAGGAAATGAATTTTTT
CTTTCCTGCAAATTTCGTTAACTGATTATGTATAGACATAAACTGGTTATGCGTTGGAGGATTGGTGCACCAACTGGTAC
TCCTGCACTACCTGATAATCCTGGTGCAGCTTTCAGAGGGAGTTCTTATCGGGTTGGTGGAGCAACAGTGTATCCTGCAC
AACCTGATAGGGGTTCTGGTGTAGCCACAACTAACCCTGTGCAACCTGATAACGGTCCTGGTGTAGCATTTAGAGGGAGA
TCATATCGCCTTGGTGGGTGAATGGCTACATTTTCTACTGCCAACCAGTAGCTTCAAGTTGACAGTGAATTTTTTTTCAC
GTTATCTTGGTAATGCAAGGCAAGGGAGTCTTATAGTTTTATTTCTAAATATAATGTTGAAGGTGTAATTCTGCCGAGGG
AATGCATAAGCATCAGTAATCATCCCCTTTCTGAAGTAAAATTGATTGTGCAGATTCATTTCCTTCTAAATTTTCCCGGT
AGAAGATTTTACAGAAGGTCAACTGAAAACAGATTATGTTCTGTGGGGAGAGCAGTGATAGATGAAATTTTTTCTTTTGG
ATATTTGCTAATTTTCCATGGAAAACTGACAGTGGATGCAAGTCTGGTACTTCAGCATCAGTTGAGTCATATATATTCCT
TGCTTCTACCACCCAAAATGGATTGATGGTTTTGCTATGGTATGAATGTTAGTAGTCATTTGAATCATGCATTCTTCTGA
GAAGTTACAGTTTAAACTTAGGAGTTGAATACCATCTTGACTAATTTCAAGCATCTGCTGGCTTTTGTCTTGGTCCATCA
GGTTGTGGCAAATATTACTTTTTGCATAGTTACATAATTAGGGGGTTTTGGATACTGAGGATTAGGATAGAAGGTTAGTA
GGTAGTCAAGTATGTGTTTGTGCATCATGGTAACGTTAGCACTAATCTCATAGTTTCTTGCCCTTTGATTTTTGTTAATA
CTTGTTCTTTTCCTTGATTATCGCATTTTTTTGTTGTTACCGTGCCTCTTTTTTTTTGGATATTATGTAATGATTTAGTT
ATTGTTTGTTATGTCTGTTTTGCCTATGTATGTTATTTTTAACGGAAAAGGGCCAAAAATACCCTTAGACTATTTGAAAA
GGTTTAAATATACCCTCCATCTACCTATTGGGCTGAAAATACCTTTCAGTCTACCTTTTTGGTCCATTTTTACCCTTAAA
ACTAACACCCTTTTTTAAAAAAATATTATTATTATTATTTATTTACGTGACATTTTTTTATTGGATAAATTAAACCCCAA
ACCATTTAATTTCTCTCTGCCCACTCCGACCCATTCCAGTGCTCACAACCCAGAACCCAATTAAAAGACCCATGGATATT
GATCGCTCATTTTTTTTCCCTTCAACCGTAATAGCTCTTTCTTCTTCCCTCTTGTTTTTATTTAACAATTTCAACACCGA
CCTGCCTTATTCACCATTCTACCAAACTAGACCAAAACAGCAGCAAAACAACATCTAAACTCTACCAGAGAAACTACATC
AAAACTGGTAAAAAAAACTCTACCAGTAAAAACTACACCAAACTCTACGAAAATTGCACCTAACTATAACAAAACAGAGG
CAAACGACACTTAGATTCTACCAAAACTAAACCAAAGAAAAAAAAAAAAGCCTGTGGCACAAAGGCAACAAAAGTGCATA
ACGAGATAAAAAAAAATTGAACCAAAATTCGATACTAAACTGCACCAAACGTGGTCCAAAAATGAAAACAAATTTGGTTC
AAATTTACTTCGTTAACGATGGAAATACATTATAATGAAACTTGCGAATCATACCAATTCCTAAAACATAAGAACATTAA
CCAAACTTAATACAATTTCACTCTAAGCTTGAAACTTTTCCCTCTAAGATAGATGCATAATTCAAATCTGTCAATTTAGC
CATATCATTCACCGTCTAATTCTTTAACATGTTTCATTCTTGACAAGGGCATCCAACAACTTTTTTTTTACTGTGTATAA
ACATTGTCACATGAAGTGAAAAGTTTTTTTATTATCTTGCCATTCCAATAACAACCATTCGTCTCATAACGACAACATTT
ATAGAACCTACGACCACAATGTCGCAGTCGTAAAAAATTGGCAACCATTCTGCAATGACATACGGGGGATCTCCTTAATC
ACGACAAGAAGCAGAAGAATATTCAAACATTTGAAGGAAACTAATTTGATTTGAAATTAGTGTTGAAATTGTTAAATAAA
AAAAGAGGGAAGAAGAAAGAGCTATTATGGCGATCAATATCCATGGGTCTTTTAATTGGGTTCTGGGTTGTGAGCACTGG
GGTTCAAGGGTATTTTTGGCCCTTTTTCATATTTTTAAAATTGCTTTGTTATGAGTTAAGAGTCAATGGCCTTTTAGAAA
CAACTGCTTTACTTTCCCGCGACAAGGTTTGTGTACATGCTATTCTCTCCAAACTCCATCTATTGGGATTACATTGGGTA
TGTTATTGCATAGTTACAATGTTTTACTTAAGTGGATTCTTTTTTGGAAAATTGGAAAGAATGTCCCACTTATTGCACTC
AAATGGACTTTGCTTAGGAACGGTTAGGAATGGCAATGGGCCAGAGTGGGTGCAGGATGGTTTTATCATAACCTATAAAA
ATTTCAATTTGCTCCGCCCCGTCTTGCGTGACTTTTTTCTTTGGTTTCAACTCGTCCCGCATAAATACACTTTGCTCCAT
ATAAATATTTGTTTTCTTTTTTCTACTTTATTATTTACCTATGGTATTACTTTCCTTTCTAATAATTTAAAGTTAAAAAT
AATGTGGAGAACAATAAATTAAATTAGATGAATTTTAAAGATTATTTGAGTTATAAATGACTAATTCTACAAGGGTTGTA
GTGTTAGAATTAAAATCTTAGATTTCAAAGAAGATGGATATATATAATCAATAGATGTCCAAGCTTTGGTATCATATTGC
CTTCTTTAGTAATTTTATTTTAGTGGTCATTTAAACTTCAGATGAATTTTTCTTTAACCCACATTATTTATGTTGATTGT
CACAAAATTTAAATAAGACACTGAAATATTAGTTGTACATTATTCGAAGTCAATTAAGGAAAACATATTTTAATTATTAT
TGCTGAATGTTGATTAGTAATATATTTAAATTGTTTGAAATATAAATTCAAAAGGGAGTTCAAGTGGGTCTTGCTAGTGC
CCAGATTGTGGTGCCAGCAAAATAAATGTTGAAATTTCAACAAATTGTTTCTAACCCGCAACAGCCCCGCCTTACTTGAA
TTTAAAAATATTTGTTAACATCTGTCCCTCACCCCCTCCGCCCTGCCACCAGGGGCGGATCTATAGTGTGTCCAGGGGGT
CATCCGACCCCCCTCGGAAAAAAAATTACACTATATATATAAGATCAAATTTTTTGTGTACGTGTATATATTTAAAATTG
AACCCCCTGAGCATATGTCAAAGGAGTAGCTCAATGGTTTATGGGGGTCAGGATTTCGCCTATGTTAGCTTTGGGTCACG
GCTTTGATTCCAGGCAACAACATTTTTTTTATTTGAACCCCCTTGATAGAATTCTTGCCTCCCCCACTGCCTGCCACGCA
TGGAAGCTCACCCACCCTGCTCCACATAGGCTAAAAATTGCTTGTATCTGCCCTACACCGTCCCATTGTAATCCTTACGA
ATGGTTAATTTCTCTCAGTGGGCTCTTATCCCAGATTCAACCCAATGATTCACCCGGTGAGGAGAGTGGGGGACGGATCA
ATAGTCACTTTTTACACTAGTAGTAAAAGATTAGCCATTAGGAGTGTACATCGGTTGGTTCATTCTGGTTTTATGTATTA
TGATTTGGTTTATCAATTTTCTATTTGTGGAAACGCTAAATTGATAATCAAATCAATAAGACATTTATTATCGGTTTCTG
ATTTTTGGTCCATGATTAAAAATTTAAACAATAAGAAAAATGTGCATGTACACGATGTTCATCAAATAGAAATACTAGCA
AGAATAGAAGTGCAATAAATTTTTTATATTGATCACTTTTGTTTAAGAAAAAATTGTTCAAATTTCTTCGAAAGACTTAT
GCAATAAATTACGAAAATAACATAATCAATTATCTTTGTCATAATCAAGTTTAAAATTGAGAAAAGAGAACGTAATACTA
ATTTGTGTCGAGAAAAGAGAAGATGTTACAATAGTGAGTCAGAGAGATTAGTTTGTGTTGCGTACAACTAAAAGTAATAT
TAAAATTCAAAAAATAAGGTTGATAAAATGTTAAAGTGTCTGTTATATAATTTAGAGTAAATTAATAATTTTAATATAAT
CTTATTGGGTTATCGGTTTCATCATTAATGAAAATTATAAAACTGGAAATCAAATCGATAACCCAATGAAAAGTTTACAA
AAATTATTTTAAAACCATTAATTCAATAACCTATCGATAAATCAATAATATTTTTTGGTTTGATTTATCGATAAATTGGT
TTTTGCACATCCCTATCTATTAGCCACCATCTAACAATTAATCAACATTTAGCCATTCTTTTTATGAACTGTTTTTGGAT
AAAAAAGACCCTACCTAAAACACGAAACACTCCATGCTAAATTTTGAAGTTTTTTAAGTAAAACCCTGGCATACTATGAT
AGAGTTGAAATACTCTCTTCAAGTGAAACTTCAATGTATCGTGCTAGAGTTCAAACACTTTACATAGTTAGTAATTATAT
ATATATATATATATATATTTTATTTTTTTTTTGGTAATAATAGGTATTTATATATATAAGCTTAAGCATCTATTACATTA
GGGATACTATTGTTGCCAAACTTGACTAAATTAATACAAGTCACTAAGGACACTTGTTTAGTATAGTGTGTCCTACTAAA
TTTTCTGCTAGACATTGGGTTACCATAGTAGGAGTACAAAATATTACAAGGTTATCATTAGTACTACAAGTTCTTGCTTG
ATTAGTCAAAACGTGAACTACCTTATTGCCTTCCCTGAAGTTATGCTGGATTGCTGGATTCTTCAGTTTCCTCAGCCAGT
ACGGGCAGTTTGAGATTAAAGAAGTGAATATTGAGTCTTGATTATATTTCCATGAGTAAAGTGATTACCTCTTTGGAGTC
AGTTTCAATTATGAGGGGGAGAAAATTGTGACGAGAAGCAGTCGAAGTTCCCTTAAGCAAGGAGATGATCCCCATGGAAG
TAGCATTGATACCTCCAAGCTTTTGATTATACCCTAGTTTCCAATTCCAAGATCATCACGGATAACTCCACTTATACCTC
TATTCATAGAGGTGATGGAGAATGATCCATCAATATTTAGCTTGTAGTAGCCCAGAGGAGGGGTTTCTAATAAATTTGGA
TGAAGATCTTATAAAAGAAATAGTAGGAGAAGGACTTGGTAGTATAAGTATATTCAGTGGTGCGTGCAAAAACTTGAGAG
ACCGAGACTGGGTTAGTAGAGTTGTGAAAAACTTTATTATTTCTATTTAGCCAAATATGTCAGATGACGAAGGGGAACAA
GTTATCCAAGTAAATTAGATGGTTACTAGTGGAGTGATTGAGATTCTTAAGCTTTAAAAGCCAGTCCCCATTATAAATAA
GAGAGGGAGTGATGCTGTAACACCCCGTATCCGAAACAGACCAAAAATGTAGATTTTGAGAAGTTGAAGGTGCAACCCAC
GATTTCCATCCACGAATCGTAGGTCAGATCACGGCCCGTGCTGGTGGTCCGTGGTTCACCAATGTAACCCCTCCCCAACC
CAGCTCAGAAAATCGGCTAAGTCTCGACCCACGGACAGACCCACGGTTCGTAGGTCAGACCATGGTCCGTGGTCTGTGTC
CGTGGATCAAAACTCCTTTACCCAGCCTCTGACACGAACTACGATCGACCAGCATGGACCGTCGTTCAATCCACGGTTCG
TAGGTCTGACCATAGATGAGGGTCAACAGTCAGTTAGGGGAGAATTGTTGAGTGGGTACTTCATATGGTCATAACTCTTA
GCACAAAAGGAATTATGTGTCCCATGACCTATGATATGATAGATAATTGAATCCTCTTTCCAACGTCACTGAGTTTGCTA
AAATCTGACCTCCAAGTAAAATGTTATGCTTGTTTTAGTGAAGCCCTGTCGAGCAGACTTGACCGACGACCCCAATCTAT
GGACCGTCGATTGACCTACAGCCCGTACGTCCAATCCGTCGGTCACTCCAACATCAATTAAGTCAGGTGTCTTTTGTTCT
TTTCCTATTTCGTTTAAGCTACGTCGTTTAGACCTTAATCATGAGGTTTTAATCAGTTTAAGTCTAGAAACATAACTAGA
ACTTATCTAAGTCAGATCATTAATCAAAACATAGAAAATTAGAGCGTAAGAGGAGAAGAGAAGTCAAGAACCCTAGTTCA
AGAACGCAAAAAGGTTCCTTCAGTTTCAGCCCCGAAATCGAAAGATTTCTCCGTGGAATTCGTCACCAGGTATGTGGGAT
TTCACTAGTGGGTTCCTTTCGCCCATTAGGTTCCTAGAATTCAGTCAGATTCTTGATTCCATGATTACGAACAGACCTAG
GGTTTCTATAATTTCAACAGATCATCATGAATTAGTTATTAAATGTTTCAAATTAGATTATCATGTTATTTCTCTTTTTA
TTGCATGAATTTCAGAACCCTAGCTATGTATTTCTTTAGTTCTTGAATTACACATGCTTGGTCAGATATTTCAGTATTCA
GTTATACATGCCTCAGTTTATGAATGTATCATTATCAAATTAATTATTGCATTCTCAGTTTTGCATGTTCAGTTTTGAGC
TATCCAGTATTACAGAAATTCAGTCATAATGTGTTAATCACTTAATCTATGGGAGTCACATAATAACGAGTTGGACTAGG
GTTCTGCGTACCCATATAGTCCCAGAACTACAAGCCACGTAAGTGTAAGTCCCCTCTGTGGGCAACATCAGTTTAGTGAT
CACGCCAGTCATGCCTCTAAACCTCTGGCCGGGTATATTGGGTCTTCTCGATGGGGCGTATACATCGGACTCCACATTCA
GCTCATGTGGTTTTATTGTCGGTTATTAGTAGCTCCCACAGTTCAGTCAGACTCTATTGCATTGACCACATTTACAGTTC
ATTCAGTATTCTGTTAACATATTATAAATTGGTTATTGTATTCAGTTAGCTCAGTATTCAGTATCTATATCATGTCCAGA
TCACGCTAAATCGGTTCCTAATCTCCAGTTCAGCAGCATCAGTGGTGAGTCCTCATTCTTTGAGGACATTAGTCATGTTA
TCTTTCAGTTTTCAGTCTTTTAGTTTCAGATTTTCTAGACTTAGCTGGGGCATGTCCCAACACTTCTAGTCAATTTAGAG
GCTTATTTCAGACATAGTTAGATTCAACTTAGTGTTGAGTTAATATCTTCTTTGTATTAAACTTATCAGTTTTCATTTAT
CTCAGTTATAGGATATGGGCATTCCCCATCTTTTCATTTTTATTTATGATTTAGCTTCCGCATCAGTTTTTTTATCTTTA
GTATGCTCATGATCATGCCAACAGGGTTAGCTTGGGATCACTTGTGGTCCTAGGTCCCGTGTCCGCGTCTCGGGGGTAGC
TTGGGGTGTGACAAACTTGGTATCAGAGCATTAGGTTTAAGTGTCCTAGGATATTTGAAAAGCCGCATTGGGTAGAGTCT
TTTTCATGGATGTGTAGTGCGCACCACATCTAATGAGGTGGAGGCTACAAAGTTTTTTAGTAAATCTTCATTTTCTTGTT
ACTCTTATCGTGCGTAAGGTATGATCTAAATTCCATTCTAACTCGACATTCTACGTTTCAGTGATCATGTCTCCTCGTAG
AGCTAATGCCAGGAATGCGAATGCCAGGAATGCGAATGCAGCTCCTCCAGTCCCTGATCAAGAAGTGTCGAATGCAGAGT
TCAGGAACGCCATTCAGATATTGGATCAGAGTGTGGCCAACCAGAACAATCAGCGAGTTCAAGCTCCAGTGAATGCAAAT
GGTGGATCAGCAGCAGCAAAGGTCCGTGACTTTGTTAGGATGAATCCGCCTGAGTTCTTAGGATTGCAGACTGGTGAAGA
TCCCCATAATTTCTTGGATTAGATTAAAAAGATCTTTGAGGTGATGCAGGTCACTGGGAATGATCGGATTGAGTTAGCAT
CTTACCAACTTAAGGATGTGGCTCATATCTGGTATACTCAGTGGAAGGAGAATAGGGGTACAGATGTCGCTCCTATTACT
TGGGATTGTTTCAACAAAACCTTTCTAGATAGGTTTTTCCCCATAGAGTTGAAAGAAGCAAGGGCCCAAGAATTTATGTA
CTTGAGGCAGGGTAACATGACTGTCCAAGAGTATGGGCTCAAGTTTAACCAAGTCTCCAGGTATGCTTCTCACATGGTTG
CTGATTCTAGGGCTCAGATGAATAAGTTTCTATATGGAGTGTCAGACTTAGTGAAGACCGAGTGCAGGAATGCTATGTTA
TTGGGAGACATGAACATCTCTAGGCTCATGACTCATGCTCAGCAGGTTGAGGGTGATAAGCTTAGGGAATAGGATAAGGA
GACTAAGAAAGCAAGAACATGTAACTATGAGTATTCCCAACAGAAATCAGGTTGTGGAAATCGCTCGCAGTTTCAGCAGA
AGTCTTCGACTCCAGTACCTTCATAAGCTAGTGTTCCATCCCCCAGGTTCCGTAACGATCAGAAAGGTAGGGCGTCAGGC
TCTAAGTCTCAAGGTAGTGTTTGAGGCACCAAAACCTACCCAACTTGCCCGATATGTAGTAAGAACCATCCGGGCCAGTG
CCTTGCAGGTAAGGAAGGATGCTTTTGGTGTGGTCAGTCTGGTCATAAATTGAAGGATTATCCTTCTAGACAGGGTCAAG
GAGGATATAATGGTAAAGCTCAGTCTATAACTTCGGCAGCACCAGCAGGTCACCTGACTCAGCAGGGTAACTCATCTAGT
ACAGGTGGCGGACAACGCCAAAACAGGCTCTATGCTCTTCAGGCTCGTCAAGATCAGGAAGATTCTCTTGATGTAGTCAC
TGGTACGTTACGAGTCTTTGATCTTGATGTTTATGCATTGTTAGATCCAGGGGCTACTTTGTCTTTTGTAACTCTTACAT
AACAGTCCAATTCAGTGTTAGCCCAGAAACTCTTTCAGAACCCTTCTCAGTCTCTACTCTAATCGGTGACCCAGTTATAG
CTAGACGGGTGTACAGAAATTGCCCTGTCACAATCTCTCAGAAAGTCACCTCAGCAGATCTTGTAGAGTTAGAAATAGTA
GACTTCGATGTCATTCTAGGCATGGATTGGTTACATTCCTGTTATGCCTTAGTTGATTGTAGAACTAGGATTGTTCGTTT
TCAGTTTCCAAACGAACCAATCCTAGAATGGAAGGGTAGTAGCTTAGCTCCTATGGGTCGATTTATTTCTTACTTTAAGC
CCAGAAAGATGATCTCTAAGGGTTATCTCTATCATCTAGTTTGGGTTAAGGATTCTAGTTCCGAATCCCCAACTCTTGAG
TCGGTCCCTGTAGTCAATGAGTTTCCAGAAGTGTTTCCAAATGATCTTCCCGGAGTTCCTCCCGAAAGGGAAATCGACTT
TGGGATTGATCTCCTTCCAGATACCCAACCTATATCTATTCTTCCTTACAGAATGGCTCTAGCTGAACTTAAGGAATTGA
AATAGCAGCTGAAAGACCTTCTAGATAAGGGCTTCATCAGACCTAGTATTTCGCCATGGGGTGCACCAGTGTTGTTCGTA
AAGAAGAAAGATGGTTGTCTCAGAATGTGCATTGACTATAGGCAGTTGAACAAAGTCACAATCAAGAATAAGTATCCCAT
CCCCAGGATTGATGACTTGTTCGACCAACTTCAGGGTGCTAGTCATTTCTCAAAGATAGACCTCAGATCAGGTTATCATC
AGCTTAGAGTCAGAGATAGTGACATTCCGAAGACAACCTTCAGAACTTGGTATGGTCATTATGAATTTGTAGTTATGTCA
TTTGGACTAACCAATGCTTCTGCAGCTTTCATGGATTTGATGAACAAAGTGTTCAAGCAGTACTTAGACTTGTTCGTTAT
CGTCTTTATTGATGATATCCTCATTTACTCTAGGAATGAGGAAGAACATGCAAGTCATTTGAGAGTTATTCTGCAAACTC
TCAAAGATCGCCAGTTATTTGCAAAATTTAACAAGTGCGAGTTTTGGTTACGATCAGTTGCTTTCCTTGGGCATGTTGTG
TCTAGTGAAGGAATTCGAGTAGATTCCCAGAAGATAGAAGCAGTGAAACAATGGCCCAGACCTACCTCTGCTACAAATAT
TAGAAGTTTCTTAGGTCTAGCGGGCTATTACAGACGGTTCGTGGAAGGATTTTCATCCATAGCCTCACCATTAACTAGGT
TGACTCAGAATATGGTCAAGTATTGATGGTAGATGATTGTGAGAAAAGCTTCGCAGAACTGAAAATTAGGTTGACTACAA
CTCCTGTCTTGACTCTACCAGAGGATTTAGATGGTTATGTGATCTATTGTGATGCATCCAGGGTCGGCTTAGGTTGTTTG
TTGATGCAGCGAGGTAAGGTTATAGCTTATGCTTCTAGACAACTTAAGGTACATGAGAAGAATTATCCGACTCATGACCT
CGAGCTTGCAGCAGTGGTGTTTGCACTCAAGATTTGGAGACATGTGTTCATGTAGATGTGTTCACAGACCATAAGAGCCT
CCAATATGTATTCACCCAGAAAGAGTTGAATCTTCGCCAGAGAAGGTGGCTTGAGTTCCTCAAATATTATGATATGAGTG
TGCATTACCATCCGGGTAAGGCGAATGTAGTAGCAGATGCTCTTAGAAGATTATCTATGGGTAGTGTAGCACATGCTGAG
GAAGAAAGAAAAGAGCTAGCAAAGGATGTTCACAGACTTGCTCACCTAGCTGTTCGCCTTATGAGCATATCAAATGGTGG
TGTAACGGTTCAGAATAAGGCAAAATCTTATTTGGTAGTAGAGGTTAAGGAAAATCAAGACAGTGATCCAATCTTGCTTG
AACTTAAGGGTGCAGTCCATAATCAGAGAGTGGAGGTTTTTTCCCAAGTGGGAAGATGGTGTGCTTCGCTACCAGGGTCG
ATTATGTGTTCCTAGTGTGGGCGAGTTAAGACAACATATCCTTGCAGAGGCCCATAACTCCAGATATTCTATCCATCCAG
GCGCCACTAACATGTACCGAGATCTACGGGAAGTTTATTGGGGGAATGCTATGAAAAGCGATATAGAAGATTTTGTGGCT
AAGTCCCCTAATTGCCAGCAAGTCAAGGCAGAACATCAGAAACCAAGAGGTATGACTCAAGAGATTGACATTCCTACTTG
AAAGTGGGAAGTGATCAACATGGACTTCATCACAGGTTTACCTCGTACTCGCAGACAACATGACTCCATTTGGGTGATTG
TTGATAGGGTTACTAAGTCTTCTCGCTTTTTGGCGGTCAAGACTACAGACTCGGCAGAGGATTATGCCAAGCTTTACATT
AATAAGATTGTGATGTTTCATGGGGTTCCTTTGTGTATCATTTAAGATAGAGGTCCTTAGTTTACCTCTCATTTCTGGAA
GTCATTTTAGAAGGGTCTTGGTACTCAAGTTAACCTTAGCACAACATTTCATCCATAGACGGATGGTCAGGCAGAGCGTA
CCATTCAGACCTTAGAGGACATGTTGAGAGCTTGTGTGATCGACTTCAAGGGTAGTTGGGATGATCACCTTCCTCTCACT
GAGTTCGCCTATAACAATAGTTATCATTCTAGCATTCAGATGGCCCCTTATGAGGCATTGTATGGGCGTAGATGTAGATC
TCCAGTTGGTTGGTTTGAAGTAGGTGAAACAACCTTGATTGGACCAGATTCAGTCCTTGATGCTATGGAGAAAGTGCAAC
TCATTAGAGATAGACTTAAGACTGCCCAGAGTCGCCAGAAGTCTTATGTAGATGTGAAAAGAAGGGAACTAGAGTTCCAA
GTTGATGATTGAGTTTTCTTGAAAGTGTCACCTATGAAGGGGGGTGATGAGTTTTGGCAAGAAATGAAAGCTTAGTCCCA
GATATGTAGGCCCTTACCGGATATTGAAAAGGATTGGTAAAGTGGCTTATGAGTTAGAGTTGCCAGCAGACTTAGCAGCA
TTGCATCCAGTCTTTCACATTTCACTTTTGAAGAAGTGTGTGGGTGATCTAGCATCCGTAGTGCCATTAGAGACTATGGC
TATAAAAGATAGTCTTTCTTATGAGGATGTACCAGTTGAGATTCTTGATCGTCAAGTTAGAAGGTTGAGAAACATAGAAA
TAGCTTCAATCAAGGTTTGGTGGAGGAGTCAGTCCGTAGAGGGAGCTACTTGGGAAGCAGAAGCAGCCATGAAAGCCAAG
TATCCTCACCTCTTTCCTTCTGATTCCACTCTAGCTTGAGGTAATAGTTCCTCTTCAGTTTTTTCAGTCATTCATGCGTA
AATTCAGTCTTAGAATCATGTTCCTTCAGTTTGTACGTGCATTTTCNNNNNNNNNNNNNNNNAGTCATTCATGCGTAAAT
TCAGTCTTAGAATCATGTTCCTTCAGTTTGTACTTGCATTTTCAGCGTATTTGCATGTCCTTGGAACTCAGTTCAGACAA
AAATTTAGTTCTCAGTATTTAGTGGAAGGGATTGCAGCCCTCTCCCTCTATTTCAGCTAGTTTAGTCTTCATTAGAGGAC
GAATGGTCCCAAGGGGGAGATAATGTAACACCTCGTATCCGAAACAGACCAAAAATGCAGATTTTGAGAAGTTACAGGTG
CAACCCATGGTTGCCATCCACAGACCGTAGGTCAGACCACGGCCCGTGCTGGTGGTCCGTGGTTCACCACTGCAACCCCT
CCCCAACCCAGCTCAGAAAATCGGCTAAGTCTCGACCCACGGACAAACCCACGGTCCGTAGGTTAGACCATGGTCCGTGG
TCTGTGTCCATGGATCAAGACTTCTTTACCCAGCCTCTGACACAAACTACGGTCGGCCAGCATGGACCGTCGTTCGATGC
ATGGTCTGTAGGTCTGACCGTAGATGAGGGTCAACAGTCAGTTACGGGAGAATTGTTGAGTGGGTACTTCATATGGTCAT
AACTCTTAGTACAAAAGGAATTACATGTCCCATGAGCTATGATATGATAGATAATTGTATCCTCTTTCCAACGCCACTGA
GTTTGCTAAAATCCGACCTCCGAGTAAAATGTTATGCTTGTTTTAGTAAAGCCCTATCGGGTAGACTTGACCGACGACCC
CAATCTACGGATCGTCGATTGACCTACGGCCCGTAGGTCCAATCCGTTGGTCACTCCCATAGCAATTAAGTTAGGGGTCT
TTTGGTCTTTTCCTATTTCATTTAAGCTACGTCATTTAGACCTTAATCATAAGGTTTTAGTCAGTTTAAGTCTAGAAACA
TAACTAGAACTTATCTAAGTCAGATCATTAATCAAAACTTAGAAAATTAGAGCGTAAGAGGAGAAGAGAAGTCAAGAACC
CTAGTTCAAGAACGCAACAAGGTTTCTTCAGTTTCAGTTTATGAATGTATCATTATCAGATTAATTGTTGCATTCTCAGT
TTTGCATGTTCAGTTTTGAGCTATCCAGTATTACAGAAATTTAGTCATAATGTGTTAATCACTTAATCTATTGGGAGTCG
CATAATACCGAGTTGGACTAGGGTTCAGCGTACCCATATAGTCCCAGAACTACGAGCCACGTAGGTGTAAGTCCACTCTA
TGGGCAACATCAGTTTAGTGATCACACCAATCATGCCTCTATACCTTTGGTCGGGTATATTGGGTCCTCTCGATGGGGCG
TATACATCGGACTCGACATTTAGCTCATGTGGTTTTATTATCAGTTATTAGTAGCTCCCACTGTTCAGTCAGGCTCTATT
GCATTGATCACATTTACAGTTCATTCAGTATTCTGTCAACATGTTATAAATTGGTCATTGTATTCAGTTAGCTCAGTATT
CAGTATCTATATCATGTCCAGATTATTTCATTGCTTTATTGCTTTGTTCAGTTATATGTTATTTCAGCTTTACTCTATCC
TGCATGCTCAGTACCTTTCAAGTACTGACGCATACGTGCGCTACATCTTCTCGTGATGTAGGTTCAGGTTCTCAGCATCC
AGATCACACTTAAATCGGTTTCCTATCTCTAGTTCAGCAACATCAGTGGTGAGTCCTCATTCTTCGAGGACAGTAGTCAT
GTTATCTTTCAGTTTTCAGTCTTTTAGTTTCAGATTTTCTAGACTTAGCTGGGGCATGTCCCAGCACTTCTAGTCAGTTT
AGAGGCTTATTTCAGACATAGTTAGATTCAACTTAGTATTGAGTTAATATCTTCTTTGTATTAAACTCATCAGTTTTCAT
TTATCTCAATTATAGTATATGGGTATTCCCCATCTTTTCATTTTTATTTATGATTTAAGCTTCCGCATCAGTTTATTATC
TTTAGTATGCTCATGATCATGCCAACAGGGTTAGCTTGGGATCACTTGTGGTCCTAGGTCCCGTGTTCGGGTCTCGGGGG
TAGCTCGGGGCGTGACAGATGCCTAGTTTGTTCCAGAATGCTTGGGCAATCGAGTATTCCGTGAACAGATGCTTGGTTGT
TTCAATGCCAAATTTACATATTTTGCAGACATTAGAAGGAACTACTTAAAGTTTGTGAAGATAATAGTTAGAAGGAATCC
TATAGTGGTAGCAAAGACAGATGAGGAACTTGTTCTTAGGAAGTTTATAACTCCTAGATCTAATGCAAGTTCTTATGATG
GTTCTGAATGGAAGGAGTGGCTATGAGTCTATTGACCGAAGCCATAGAGAATTTACCATTGTCATTGAGGGACCAGATTG
GAATGTCTTTGGTAAGAGTGGGCATAATCGAGACGAACTTTATGACATCAAAGATTGTACTGGGAAAAAAAAGAGCAGGA
GTTGATATTCCACTGATTATCTATCCAAAGGTCAGAAACTTTCTTGTTAACATCGGATATATGAGTTGGGCCTTTTATAA
GTGCTCTAAGATTTGTGGCAGGGAGAATCCAATTAAAGGACCAGATGTTCGCACTTTCACCATTGGCAATTAGCCATCTA
ATACCTTTGTCACAATATTTCCAGCCTAGCATAGCATTTTGAAAATGAAAGAGGTGTTATTGCAATAGCTTCTAAAATGG
TTACGATGGTAAAGAGAATTTTCCCACGGGGACTTTGGATTATTGAACCTTCTCCAGGCTAAACTATAAAGCATGGATTT
ATTCTTGGTATCAGCATCATGAAGGCCTAACCCACCAAGCTGAATTGGAGAAGTAATGGTTTTCCAGCTAAGGTAGTGAA
TTTTTTTCTTACGATGTGAGATACCCCATATGAAATCTCTTTGGATTTTATCTATACTCTGAAGGGTTTATTGATGGAGC
TTAAAGTACTTCATAGGGTAGTTTGGGATGGAGTTAAGGGTGGACTTAACTAGAGTAGTTCTTCCCTCCATGGTTAGAAA
ATTGATTTTCTAGTCAGCATGTCGTTGCTTCATTCTATCCAAAATGTTAAGGAAATCTCGAGGCCTACGGGAGAATCTAG
GGATTGGGAAGCCAATATAAGTTCCAAATTTAGTAGTGCGGGTGATACCAAAGGTGGTTGAGAGTTGGGAAATGGTAGCG
TTACAATTAGCCGAGGGTATGATCTTGGACTCATTTTTATTGACGCTTTGGCCAGAAAGTTGACAAAAGAGTTCAATACA
TTGGGCAATGGAAGTGATAGAGATTTTATTGGCCTTGGCCATAAGAGTGAGATAATCAGCGTAAAAGAGGTGGGAGAAGA
GAGGACCACGATCGGATAATTTAATGGGGGGTCTAAAAACCAATATTGACTTGATAATTTTTATAAGTAGAGAGCTCATA
CAAAGGATGAATATATACAGAGATAGTGGGTCCCCCTATCAGATACCTCTTGTAAGGTTAGTTTTTTTTTGTACCATTTA
TATAGATGAACATAGAAGAAGTAGTGATACAAGACATAATGAGTTTTGAGGTATTAGGAGGGAATTTAAAATAAATTAAG
GCTATATATATATATATGAAGGACCATTCTAGCTTGACGAAAGACGTTTCGAGATCCATCTTAAGCATAAAGTTTCATAT
CGAGGAGGTGGAGTGTTTGAAACTATTGGTGATTTCTTGAATGAAAATTGCATTATCATCTGGTCTTCTACCTTATAAGA
AGCTGGATTGATAAGGACCGATGATTTTCTGGCGATAAGGTTTTATTTGATGCACTAAGATTTTAGAGATGGCCTTGTAG
ATAGTGTTACGAAGACCTATGGGTCGAAAACTTTTACGATTATTTGCATTAGGAATCTTAGGAATTAAATAGAGGTTGGT
TTGGTTGATAATATGAGGGATCTCAGAATTTTTAAAAACTTTGTGAACAATTTCTTTACTATATGGCCAATAGTGTCCCG
GAACTTTTGGTAAAAAAAGGGTGTAATCCATCGGGACCTGGAGCCTTAAAAGGTTGGAAGGATTTAATGACCTGGATAAT
CTCTGAGTCTTTTAGAGGGAGGTCAAGATTGCAGAGATCAGTAGTATTAAATGAGGTACTGTTAACTGAAGAAAGTTTGA
GGGAGGTGGTATAGATATTTTGCAAATAGTCAATAGTATGAGTTAACAAACAAACTTGGTTATTTATCCAGTTCCCTGAT
CATCCACAAAAAAGGAGATTTTATTACATCTACGCCTGTTAATGACAGATAGGTTGAAAATTTTGGTATTGTTGTCTCCC
TCGTTTAGCCAATTAATTTGGGACCTTATTTTCCAATGATCTTCCTCAATTTTCAGAATATTGTAATACTCGGTTCAAAG
CATATGATCTAAATTCAGGAGGAACAGACTAGTATGAAAGTTCCTAGAATTCTGAATTCATGTTAGGCGAGCCGTGAGTT
TGTATTTCTTTTTCTAAAAGTCTCCAAAAGTGTTTCTACTCTACTTTTGGACAGCTTCTTGGAAGTCTTGGTTGGCTTAG
ATGAGGTTCGTATTATGCCAACTATTATAGACAAGCCCCTAGAAATCTTGATGAGTAAACCAATAGGTTTCAATCCGGAA
GAGTTTTTTTCTGGGAGGATGAAGGTATATTATTGATAGTGAGCAGAAGTGGAGAGTGGCCGGCATGAGTTCTAGGGAGA
TGAGTCACAAAAACATTCTCACAATTAAGGAGCCAATCTTTATTAGCTAGACAACGGTCAAGTCTTTCTAGAATTAAGCC
TTCTTTATGAAGATGATTTGATCAAGTCTAGCGCGAGCCCTTAAACCCGATGTCTAAGAGGTTGCAATGATTAATAAAAT
TATTAAATCTATTAGCTCGAGTGATATTATAAGGCCTGTCCCCCATTTATCAGTTTGGCAAGTTATATCATTAAAGTCTC
CCCCCAGAAGCCAAGGGCCCTTATAAGAATCACTAATTTCTTTAAGATTATTCCAAAGAACATCACATACAATAGTATCA
GTGCTAGCATAGATAATACTTAATAACCAAGTTTGGTGATTAGGGTTTACCTAGACCATTGCATTCAGTTCCTTCCTAAT
TAGAGTTTCTCACTTGGTTTACCATCACCAAGTTATCATGCCATAAAAGGACAATTCCTCCACATATTCCCATAGCAGGG
ACCTCCATCATGCCACTTGTAGCCTAGTTTCAAGTAAAGCTAAGATGCACGGGTTGTGGACCCTAATGATTTCTTATAAA
TAAGTCATTGTGATCACCACAAATGTTTCAAATTATAATGGTATTAGCGTAATTCATGAGATAGGACTTAGTGGTGTTCG
TTACCTCCTCTATTTGAGTCCTTAGAGTTTGACTCAGAACTACGAATGGCGGGCGAAAGTCGATCGAGCACTTATTGAAT
TCACGGGGCAGTTGAAAATGTATTTCTTGTCTTCCATCTCTGGGAAGAGCATAAGGGCTACTCCTTTTAAGTTTGCTATT
TCTGTGAACAAGAGAGGCTGAGCTTCCTCCATGTCTTCCTCTACCACCTGGTTCTCTGTAGGTGTAGTCAAATGGTTTGG
AGCTTGATTTGGTTTGGTATCCACATGTAGAATAGTAGGTTCTCCAAGCTCTGCTCTGAGGGGGTGAAGAATTGGAGGTC
CTCCCTCACAGGCGCTAAAATGGATTTAAGTGGTTGGGGAGGTTCCACATTTTTTAAATGTGGTGAAAAAGGGCTGAAGC
TATAGTAGGAGCTAGTGGGTTTAACAAATTGTTCAACTAGACTTGATTCATGTAGTTTTCCATTGCAAGTTGCATTCCCT
TCGTTATCATTTGATCAATGAAGTTTGGGTTTTGGAGAATGATTAAAACTTCCTGTCCCTCTAGATCGAGAGTGAAAAAG
ATGGATTGACCTTGGAGACTCTATTCAATCAAGGATTGCGGAGGCTGTAAAAGTGGGAGAGTTGTGGTGGTGTACACTAT
GGGAGGAGGGTTTTGGTTCAGAGGTATTTGTAGGTTTCCATGGTTGGAGTTTTTGGAGCCATTGGGGTCATTGGAGGGTA
AAGAATTATCAGGCATTGCATTTGGGCCTGGGCTGATAGGGATGTGAGTGGTTAATATAGCAGGCAAAGTAGTATTAGGT
TGGGTGATCAGACATAATTCTAATGATTGGAGATCTTTTTCTTGGGATTTAGCTTGCATGGGATTGGTGATATTTAATGG
GAGAAGAGTGAAGTCAGCGTTAGTGTATTGTATATCATGCATGTAATCCCCAACGTCCATTTGGCTAAAGTTTGGTGTCA
AGTGTAGAGAAGGTTTATTTAAGTTGTCAATGTGTTGAGTAGAGCAGGTGTCAGAGCAGGTAATTTTGGTTTTACAACTA
TGCATTTTTTCCTAAAGTAAGACAAGTGTTAATATACATATTACTGGTAGGGAAAATTTGAGTGGGGTCCATTGTTATTT
AAGGGTGAGACGTGGAGGAATGATTGGTTGCCACGTCTGGCATACGTGTCGTTTACTTGATCAACGGAAGCATATGAGTG
GTTTTGGAGTGGGTATGTTGCAAAAGGTCGGTGTCACTGCATTGTTGATGATCTATGAAATTTGCGTTTCTATCGGTAAT
AGCTGAAGAAAGGATTTCAAATTTGTTTATATTCTTCTGGATGACAGAAGATTTATAGGTAGGGGTGGGATAAATTCTGT
TAGTTTTTCTAGCATTTTGAGTACTTGTATTAGATGCAATAGTATCAGGAAGTAGGATAGAAGAGGACTTACCAGGCATT
GCCATCGAGGCGTTATTTGAATTTCCCACGGAGGGGTCAGGAAAGTTGCTACTATCTCGATTGTCCCTCGAGTGGAATTT
GGCCTTGGGAAGGTGATTGTGTGCCATTCCTCCGCAATTGGCGGCATTGGAGGTGTTGCTAATGATGAAGTTTGTTCAGC
AGGATTAAATTTGCATTGCATCCTCGAGTGGTCAATTCTACCACAAGATTGAAACAATTGGTTGACTCCTTCAGACCAAT
TTTCTTGTGTGTGACTACCAACTTGGAGTGTCGATTTCAGGGGTTTTTCTAGTGGTACTTCCACACATAGGCTGACATAT
CTTCCTCGTATAGTTGTGCTAGTACAAACATCTATATTCAGTAGTTTGCCGATGGCATTACCAATTTTTTTCAAAATGAT
TCCATCATAAAAATTTGTAGGGAGATGCGGGAGACGAATCCAAATGGTCATATTGGTGGTAGTTGCTTTATTAGCTATGA
AATTTGGAACCCACTTTTGAAAATAGAGGAAGTGATTGTTAATGAACCAAGGGCAACCTTCTAGAACAAAACTAAGTTGG
TCCCTATCTGGAAATTTGGCTACATAGTAGTCAGATCCTAAATCAATTAATGGGAATTTGGTAGTTGTTTTCCAGATTAC
GTTGAGTTTTTATTTGAGTACTTGATGTTATATACTCATGTCGATAAGTTTAATTATAACCGAATATTTCCATGGAGAGT
CTATCCTCATTTTGTTTTTTTTGTTAAGGAGGATCTAATCTAGTTACGTTGTCATTGATTGAGTGTCTATATCCATTTGG
GGGCTAACAGGTTCGCTTGTCATTTCTACATCAACTAGTTCACTAATGATAGTTTCATTCAACATGAGTGAATCTTTGAA
CGTTAATGCAGGGATCGAATATGTATTAGGAGAGATATCTAGGGGATTTGGAGGGATCTCCTTAGTGGGAGTCATGGCTA
GATCTTTGGAGTTCATAGTTAGGTTGGAGTGTTTCAACCTTATTTTTACATATTTGGTAATGTTATCTTCTATTATGGAT
TACCATTAGCGTGTCTTGAAATTTTACTAAAAATATTCAAACTTTAAATCTTTTACTATAATATTCTTTTAAAGAATGGG
TGAACAAAAACTTATAAAACTGAACTACCTAATATTTATCTATATCATAAAAATACTTTATTTTTGGTAACTATATCACA
AAAATACATTATTTTTGGTAACTATACCACAAAATACTTTATTTTTGTAAGTATATCACAAAATACTTATTATCGAACTA
ATAATAAATAAACAAAAAATATTACTAGTGAGACTATAAATTAGTATTGTAAGGTACTTCAACGAAATGACTAATAACAA
CATAAAAGTACAATCAAAAGATATTTATAAAAAAATAAAATGACAAGCATATTATTTCACATACAAATAAAGGTGGAAAA
AAAAGACAAGAATTTCTTATGTTGTTATTTAAAATTAGGAACAAAATTGATATCGAAATTGTGTTAAAAATCGTGAATTT
CCTTGAGAGATGCTCTCTTAAACCCTTGTTTGCCTATTATCGCCGGAGGGTACCTTGACCAACAATGGTTGGTCACCTCA
TTTTGGTGATCGACGAACCACAACCAGCACCCAAAATTCATCTTAGGTAAATTTTCTTACCCAAAGAAACTAAAAAATAT
CGAAACCCTATTCCAGTTAAAGATATTAATTATATTCATGGTAAACCAACATTTTTTTGGGATGAAGATGAATTTAACGT
AATGATAATACATAAAATCCACAATTTTCTGCCAAGGGGAAATTGTCATATGAGTGGATTGAACTTGATGAAATTCGCAA
AATTATGGCTCTACAACGCAAAATCAAGGTAAATTGCAAGATGTGATTCTTGGGAGATAGACCTACCTAGACTAGGATAA
CAGTTATGGAGGACTACGTCCACCTTATGTGTAAACCCTTGTATTTTTCTAAAAGCCAAGGACGACTACTATAAGATGAG
ACCCCTTAAGTGGGAGCCATAGTTCAATCCTAAGGCAGAGACAACACCACCATTGGTATGGATTTCATTTCGGGCTTGTC
ATCTAATTTCTCTTTTAAAAAATCACTTTTTACAATGACAAAAATAGCAGGTAAATCTCTACATGTTTATATGGCTACCA
AAAATCAATCTAGGCCAGATGTGCAAAAGTTAAAGTAGAAGTTTATTTATCGAGAGATTTTCCCCCCAAAAAAAATATTT
GGAAATAAATCTAGTACTAAGAATATTATCTCGACTTGGATCACCATCAAATATGACTACATGTCCAAGTATTGAAAAAC
ATGCAAACTATAAGGGGAAAAATGATTAGAGTGTCTTGTACTTCATCTATATTTGAGGTCTTCGTGAGAAGAGGATAATA
AATAAGGGATAATCAACAAGAAGAAGACAATACTTAGAATTTGAGCAGTGGAAAGATTGTTGGTCCTCCAAATAGGATCA
ATTTTGTCTAGAATAAAATAGTGACAAGGGAGCCTGAAGTAAAGAATATAGGAGTGGGGGGATATTAGAGAAATATATCA
CAATAGCTTCACACAACTCCAAAGTATCCAAAGCATGCCATGAATTATAATGTCTGAAATGTTACTTACGATAATGTTTT
TCACTAAGCCAACTTATAAAGGGATCCAACAACGATATGCGTAGGAGAACAACAAAAATATGACTATGTATATGCAAATC
AATAACTCTTTTGGTGTATTATAGACTAATGAAGGGGGAAAAATAGGAATACGGGTCATTGATAAGTAACAAGTATCTTG
TAAGCATTGGATTGAAGCCTCATTTGGAGAACTCAATCAATTCACATAGAAGTAAAGAACTCAAGTCAACAAAAGGGAAA
AATCATTCAGGATGTCACAACTAATCATGTAATTATAAAGGTTGAAGACAACAAGAAAAAAGAATCCACAATTGAACATG
TTTTAGAGATGATCATATAATACTCTCCCTTAGAGAGGATAATGGAGAACCCTAAGGATACAAATTAAGTGAAAATGCAT
TAGAAAATAATGAAAAGAAGGGGATGATAATCAGAACAAGCTGACAAGGGAGCAAATTTCACTAGTGCTGAAAGATACTG
AAACAATACAAACCAATAAACAACACAGGGAAAGACATTACAGAATATAAGTTTGCAACAAGAGAAGGGGACACAAACTA
AATCCTCATTGATCCTATCACCTTGTATTCTAATAGTAGGGATATGACAAAGGAGAAGGAACACATGTTCATAAGGATGA
ATTGGAATTTAGGGATAAAGTTTAAGGAGAGGAAAATAGCATGACTGGAGTTGTTAAGAGTAAAATCAACCCTGAAGTGT
TTTTTACACCACATGAGAAGGGGAAAAGTTAAACAAGAGAAGAGAAGCCCATAGTCAATATCAAGCTAGTAGCAAAGGAT
CCATGTGATGATTGGTAGATTTACACTCATTTGAGGCCTTTTTATTTCAACAATTAGTGTCCTCAATGCCTAATTATGTC
CTATTCTGATGGTATTTTAATGAGTTGCAGCTATGAAGGCTAAAGGACTATGTGAGCATGAATACATGAAAGAAAGGACA
AACACATTAAAAGAAGTATCAACTTTATACTGTTGGTCACCCAACCAAAAAGATGGATCACCCAAGTGGCCTAATCTCGC
CAAAGTTACAATGCTCACAATTGAAAATGTTCAAGGTAGGTTGACAAATTGAAAAGCAAAATAGCGACTCGTTGAAGTTG
AATGGCGAACAATATGACCATCACCAAAAGTGACAGTACTCTGATGTAAAGTGAAGGCTTAAAAGGTGAACAAATGAGGT
GATCGACAATCTGCCGAATGTAAAAGACATACTCAATCGAGTTTACTAACTGAGGTTCAAACAACTGAAGCTTCAAGCAA
AAGAAATTCGAGCTAAGAAACAGATGGTGATTTGCCAATCGTGTTTGGCAAGCCCGACTAATATCACCGAGTTGGTCATG
TAGTGAATTTTGGGCCAAATTTTGGAAACTATAAATAGCCCAAAGGAGAGAGAAAATAGAGAGTTTTTTTGGATAAAGTT
TTGAGAGAGAACTTCTAGAGAGAACTTTTTAGAGATTGAGAGCTTTTGTGTGAAATTTTTTTTACCTTGTGAAAACATCT
TCAAACTTGGAGTTTTGTAATACATTCTTCAAATTGACAATTGGAATTTGAAATCAAAGTGATGTTGATTATAATTGCTT
AATTTCATCACATCCATGGTTGCTCTCATGATATCTATAATTCCATTACTTTTTGTGATGCGTGGCTAAAACCCCAATTA
TAGGGGTACAATTATGGGGCAGGGTGTTGATAAAATGTTGTGGATATTGTGTTTTGATTTGTTTTATTGCTATAAATTCA
TGGATTTGAACTAATTAGCATGGGGTTAATTAATGGGTTAAGATTGCAAATTTAATTCATATTCTCGATCTTCGGTTGAC
TCGAAAGTGTCACGACCTGAACCTACACCCTGAAAGTGACACGGCGTACAAGACTCCGAAAAGTCTCATACAAACCTCAT
AGCATTCATGAACGTAGGAGCATAAGAAAATAGTGCGGAATTTAAAACTTTTCTTTACAATCGAAGTCATTTTTCATAAA
AGCAAGCGGAAGACTTTCTATACTTTGTATCAAACCATCTACAACACTTTGAATAAACTTTGGGACTTAGCCCATACAAA
AGCTCTAAACATAAAGTAAAAGGCATAAAGGGAATTAATGGGTTCGTCCTCGAAACTATGAGGACTTACCAATTCTTCAA
CTCCATGCTCCTTAGAAACCTATCTTCCAAGTATATGACATCAGATCTCCAAACCGTATACNNNNNNNNNNNNNNNNNNN
NNNNNNNNNNNNNNNNNNNNNNNNNNAGCTCTAAACATAAAGTAAAAGGCATAAAGGGAATTAATGGGTTCGTCCTCGAA
ACTATGAGGACTTACCAATTCTTCAACTCCATGCTCCTTAGAAACCTATCTTCCAAGTATATGACATCAGATCTCCAAAC
CGTATACTTTTGTAGAAAATGAAGAAATATGGGTTAGCACATATAATGTACTAAGTATGATAGCCATGAAAAAACCATGC
TTAAAATGGACATTTGATTGAAAATCATGCATTATGTCAATTTTGAGAAAACTTCATGAACGTAAGTATAAGAGGCATAA
GATACAACATAATCAACATATAAGACATTTCATCACATTAGAACATAATCAACATATAAGCCATTTCATCACATTAAACC
CTTTACATTAAGTAACCCCAAACTATACTTTGTGCAAAGTATGAATAGTGTCCCATACCACCATCCACACTAAGTACCAC
ATTAAAGACACCAAAAGTGAACTTACCATTTTTCCTTTTCATCTTTAGACAATACTTATACATAAGGAACATAAACATTT
CACAAGTCATGACAAGGAAAGTAACTCATAATACAATCCACGTAAAGCATACATCTTCACATTTAGCATTTAAGTCAACA
TTCTTCATTAGCTTCATTAAGAGCACATTCATACATTAGCCATTAAGACATTAGAGAACTCACTATAGCCCCATCAAAGC
CTACTCGTGCAATGCATGAATTGCATCTCATACTACCACCCACACTTCATAGAACTTGTCAAGTAACCATAGTGCACATC
TCACATGATGGGAATAAGCATTAACCGAAATAGACCATGAGAGCTAAATCATGGAATCCGATGTACTATCCCACATTGTA
AGGTTTGGCCTACCTGCCTAAGGTAGGACCGATAACATTTTAGCTTAAGTGGATCCACTAGCTATCCTATGTGGGCACAT
AGTTATGGGATAGGAAAATGTTCATTGGAACCCTAACCTAACATTGGGAGAGTTTCCATCTTACCATATCCACTCGGTGC
TTAGCCTTCATTCACATTAACATTATTGTACTGGAGAGGAATGCCATTGGCCTATCGACCCAAGTTACATTATTACACAT
GAAAGGAACACCATAAGCCTATCGATTCATGGTACATTATTAAGATAGCTCATTGAATCCTCATGAAAGGAATTCCATAA
GCCTATCGATTCATGGTTCATCATTACATTAGTATACACATGAAAGGAATACCATAATCCTGTCGATTCATGGTACATTG
ACTCATTAGGAAAGGAATGCCATAAGCCTATCAATTCAAGAGTCATCATTACATTAGTTCATTTATGAAAGGAATTCCAT
AGGCATATCATTCATATTCATTAAGTCGAGACACATTCATTAGTCATTTATGAAAGGAATGCCATAGGCCTATCAATTCA
TATTCATTAAGTCAAGACACACTCATTACACAAGAAGAGGATGCCTAAGCCTACTAATTCAAGATACAACATTCAAGGTC
ACATTCATCAATACAAGAAAAGGATTCCTTAATGCCTTAAGCCTACCAATTCAAGATACATCAATCCAAATTACTTTCAT
TTATACAAGAAGAGGATGCCTAAGCCTACCAATTCAAGATACAACATTACATTGAAGAAAACCTTCACATTCTATCATCA
TCATCATCATTCATGAGTGTTAATTGAGGATATGCTTTCAATAATAACATAATTACAATCTAAACATAATCATAATACTT
TCATTGTAACCACATACATATACTACACATCATAATCTTACACAAATCCTTCATAAAATCTCCCTCAAAGGCTATGAATC
AATCTCAAACCAAACATATAGAATATTAAATTAGATAAGGGAATTGACATGATTCAATAACTAATTCAATATAAACATAA
ACAATTCAACACACATTCATGATCAATCAACCCAATTCACATTCCAAATTTAGGATTTTGGGGGAAACACGGGTTCATAG
GAGAAATCATCATAATTCACCATTAATTCAACAATTCCATCATAAATCATCATATATGAACTTTTGAAAATGTTTTGGAA
TTGAACCCGTGCATAGATTGAAAACCCTAGGTTTTTAGGGGATTTTGAAAACTTGAAATCATCTTTGAAAGGGCTCCTTG
AATGAAACTTAATCAAGGATGAAGACTACCATACATTTTATGGAAGAAATCCATGAAAATTGAGTGAGAATGGTGGGATC
TTGAACTTCAAAGCTTGACTCCTTCTTCTCCAATGGTGGTTTCTAGAGAGAATTTTTGGAGAGGGTGGGAGGTTTCTATT
TTGTGTTTTGAAATAATGAATTCTAAAAGAGGGTTTAATACTTTAAAAAGGCTTAAAATACTTTAATAAGTCAATAATAA
TTGTCCCCCAACTTAACTAACCTTAAAATGAATTTACCATTTAATCCTCCCCTAGGCCGAGACTTGACAGCAACCCAGGT
GCAAACCACGAACCCCCACCCACGGACCGTGGGTGGGTCCATGGGCCATCCTGTCTTCTCGTGGTTTGGTTCTGCAGCAT
CATTTTTGGAACCTTGACCCACGGTGGCAATCCACGAGGCGTGGATGGACCTACGGGGTGTAGGTCCCATCTGTGAGTCC
TTCACAAATTGACAACTTTTTGGTTTCTTGGGGTCTTCGGGGGTTAGGCTTTAGGGTCCTCCTCAAGGACCCCTTGGTTG
GTCCTTGGGGAGTCTTACCTTGACGTTTAACTTCTAAACCCCTTAACCTAAGCTCGGGACATCATTTAACAACTCAAAAC
CTCATGTCAAACTCAAAACAAAACTCGTTAGGCTCTAGTTTCACCTACTATTTTTCTGGGTCGTTACAGGAAGAGATTGA
TTGAAGTGGGTAATTAGTTTGATACATACAATTTAGGTTTTATGTCTATGATTTTCTCAAAAGAGAGATTATGGGTCGGA
TCTAATTTCCCAAATCTACTTGAAAGAGAGATCCCGTAAGGTAGTGGCCGGGTTGATTTTTTATTCACATAGATGTGACC
GAAAGGATATTCTATGAAATGGTGTTATGAGATCAAAAGGAGATTAGTGTAATTGAATATTACCCAGCCTATCCATGAGT
ATTTAGCATAATTGAGAAACACAATTACCCCTATCTGACATAAATACCAATCCCCTCACCCCTAGATATTCTCTTAATTG
CTTGATTCCTTAATTTCTAGTTTAGTTGTGATACTTGAAACTTTAAAATTTTAGTAAATTTGGTGATATCATCCACCCTC
TTGTTCTAATATACTACAATGCATAGGTGCACAAATTTAATTCCCTAATTGAATTCTTATCATTAGATCATTCCTTGTGG
AATTTGACCGTGGCTCTTTGTTGAGTATTTTTATTGACAATGACCGCTTACTCTTCTAATAGTTTTAAGAGTAATTTGAG
TGTTATAAAAAATGGTGCCACTGTCGGGGAGTGGTAGCTAAGAATTCAATTGGTGAAATTATTTTGTGAACTTATCATAT
TGTAGTAGATTATTTCTTGGTGTTGTGGTTTTTGCTGATTTGCAGGTATAAAATATGAGTGACCGTGGTAGTGAAAACTA
TAGTCATTATGGGAAAAATGACAATTTGAATGACTTGAATGACATGCACTTAAATGTCATTGAAACTACAAGATCCATTC
GGTTACCTCCTACAACATGGAGAGCAATGTTCCATGTAACCAAAACAATGCTACAACTGCTCCAAATGAAAGGAATATTT
GATGGTTGAGCTCATGAGTATCCTCATGAACACCTTCAAAACTTTGTGGATATTTGTTGGCCATTTTCTTTCAAAAACAT
ATCACAAGAATCTATTCAGCTGAGATTGTTCCCATTCTCCTTAATGAAGGAAGCTACTAGATGGTTGGTTGAGTTGCCAA
ATAATTCTATCACTTTGCGGGAGGAGTTGATTGAATCTTTCTTAGAGAGATTATTTCCTCCCTAAAAAATAGTCAAGTTT
AGGAACAACATCTAGAAGTTTGAAAGAGTGAAGGTGAACCTCTTAACGAGAAACGGTTTCGGTTTAAAAAATTGTTATTA
CAATGTCCAACACATAGTGTTTAGGACAGTTTGTTGTTGCAATACTTCTATTGTAGCATTGATTCAGTCAAAAAGGGATT
GGCTGATCAACTTATTTAAGGTGGGCTGATGCCACAACTGTATGAGGTAGCAACGTTGTTTCTAAATGATATGATAAAAG
TTAACCGAGCATGGATAGAGAGGATCAGGTGTGTTCTCCATAATGGAACATGAGTAAGGAACAAATTGAGAAGAACCAGA
GTGTGATGAAAATATGGCCAAAATGATGACTCAACTCGGTTTGTTATCCAAACATGTCATGGGAGGTGGATTGAAAGTGT
TGCATACGATTGGAACAAGCAGTGGGCAATGTCCCAAAGATGCCAAGTTTGAGAAGTTGTACAACGAAGAGGTGAATTAC
AAGGGAAATCAATTAGGAGGTTCTCACCCAAACTACCAAAGATGAAGCGTGAATCAAGGTTGGAACAAGGAGCGAGATAA
TGGTTGGAAAGATTGGAGAGAACAAAAGGCTAAAAAGATGGATACATTCCTCAACATGATCGTTCAAAGCCAAGAGAACA
AGTTGGACTGGAGGGAAACTGAACCGATGAAATGCTAACAAGGATCTTTAACAATGTTGAAGGATTTGACAAGGTGTTGA
AGGATTCCACTTTGACTCAAATGGTTACATCCCACTTTGTCTCAATCAAATAACTGGAAACTCAAATGTGTCAGATCTCC
ACTTATCTAAACCCAAGGCAAAAAGAAACATTGTTGAGTGACACCATTCCAAACCCCAAGAATGATTTTTGGTGAATGAG
AAATGTGTCATGCTATTACGTTCAACAAGGTGCTTCGTGGTAAGCAACCCAAGTTTATTTTATTACTTTTAATAACATGC
ATTATGAGTACAGGTTTAAAAGAAGACAAAAGATAAATAAGGTAATGTCGGTGATGGAAGGACCATATTGGCGATCCGTC
GAACTCATTGTGAATACATCTTTAGGTTCACCTTCTGGGCTTAAAAAATGGGAAAATGGTACTATCAACTTTGGTGATCA
AGGTTCCAATTGGTGATCCGCCGAAGTGCACTAAGCGGACTCCATCGAGTCTGCCGAATTGATCTTTAGGTTTGGTATTT
GTTCAGGTCTAATCAGTGAGCTTAAGCTCCTTTAGTGATTCAGTGAATGAATTCACTGACATTAGTCGCAGTCCGTCGAG
TGTACTTGAGTTAAATAGGTCAAAAGTCTTTTCAAGTTCTAAAAGAAAACCCTTCATCTTTTTGAGTTCCTCTTCTTCCT
AAACTCTCCATACCTTTTACTACTTGTGTGACCTCATTTGTGTGATTTCACTTGCTTAGAGTGTATTAGAGAGCTTGCTT
CTCGATCCTAGACCCATCTCCCTCGATTTTGTGCCTAGTTATCATCTCTAAGGTTGGTTTTCAAGTTCTATACTACTATT
TGTGCTAAAACTTGATGCTTTAATGTGGGCTTTGTATTGGTTTAGATATATTTCTACCTAATTTGTGTGGATAGTGCTAA
ATTTATCATACTGAACAGTGCCCATGAGTTAGGATAGTTGATTTTGTGCGTGAAATTTCTAAAATTGATTATGAAGGTCA
AAAGTTAAAATTGAGTCCTTAAATGTATTGGTGTTGCTTGAATTGAATATGGATGAAGTCTGATTAGCCCAGTGTTACCT
CTAAGGCTTGTATTTTCCCAATGATAGAAAGAGTGAAGACTTTCTTAAGGGCAAATCGTCAATTTAGGCAATGCTTTGTG
AAATTTAGGGGAAATATGAGTACCCGTGGGTAGAGTAGCATGTGGGTAACGTGTAAAATTGATTGGATATTGGATATTGT
TTCATATTAGTGTTTGAACGTATGAAAAATAGGCATTAGGCTAAAATTAAATGTTTGGTGGGTTGTCTTAGCTCACCAAG
GTGATTAGGCGTATCGCCGAGTAAGCCTCAAATTGCCTTTTGTGCTTGAATTTGTGACATAGGTAATGTCTCATTCGGCG
GTCTTGTCTTAGATTGTTGAAACCAACTTGGTGTATCATCAAGTGGGAGTGGACATCGCCTTTTGTGCATGTTCCTTTTA
GTTTTGCATTGTCTCTTTAGGCAGACTTGTCTTAGTCCGTCGAAATCGACTGGTTGGATCGCCGAGTTGGAGTTGAAATC
ACTTTTTAAGCTTGAATAAAATTGATTTTTTTACTATCAACTTCGGCGAGCTCACATGAGCTCGCCTAAACTATTAGGTG
AATCGCCTCCCAGTTGGCGAGCCGCAGAACTAGTTTTGAAATGTGTTTATTTTGAGTTTGATTTCAACTAACCTTCACCC
GATCTTCGTTTTGAATTGTTGTGCCTTGCAGGATATGGATAGAACAAAAGCAAAGAGAGTTGTATCCTTCGAATTCGAGC
CCGAGAGAGTGTCTCCTCCTCCTTCCCCTTTGAAAAAGAATAAGGAGATTTCTATCAATGAGACATCTGAGGTTCCCCAA
CAATAATAAACTACTTTGCGTTCTTCTATGCGTGTGAGTAAGCAGCCAAAGAAAGTGATTGTTAGAAATAGGATTGACAT
TTGGTCCAAGTTGTTAAAAACTCCTCAAGCTCAGTAACATGCCTCTCGTGTTCTCCCAATTATTGCTCCAAGGGCCCTCA
ACAAGCTCAAAGCAGTTGGAGGATGAACGATTCTTGAGGAAAGATTACTATGATAGGGTGATGAGTGAATACCTAACAAT
ATGGGATATGGTCAAGTTTCATGGGTTCGAAGAGTTCACAAAAGGCCGACCTCCTTATGTCCCTACCTGGGTACAGGAGT
TCTATGTGGCCTATGTTGAGGCCTTACCCAAGAAGAGAAAGGCAACAGTTTGGAAACCATTGGAGAGGTCAATTTTCATG
GCAAAATGGTACCATGCCATGCAGGCAAAATAAATCAGATATTGGGCACAAAGGTGACAGTAATGGGTATTACAAGATCT
GGATAAACCAAGGCCTAGAGGCATTGAAAGGGTTGCTGGAACCTCACATTTCTGATATCTCCCCTCCATGGATAGTTGAT
GGAGCACAAATAGAAAAGAAAGATATGAACATCACCTCAAGATATTGGTTCGGGTTCATCAATATCAATATCATGCCATC
CCAAAATGAGTCTATTCTATGGATTTTGAAGGTCGTCTTGGTTGGAAGCAACATCAATCGGACTGAGATCACTACAACTG
GATCATTATTGAGGAGATATTGATGCCAACTCTTCAGGAGAAAATCGTTTTCCCTTTCCTAGTCCTGATCACATAGCTCT
GAGAGGCTGTGAGAGTCCCTTTTTGGGAGAGGACTGATGTGTAGATCACCCCTGTGTCATCCAGAGACATTCGTAGGATT
GAGGTGGACTATTTAAGAGATGATGCAGCTCGGAGGAAGCCGCCACCACCAGACACTACGTCCATGATTGATCCCGCTAC
TCTTGAGGCTGGTGCCACTTAGTCCGCTCCTTTTGTGGAGCCATCAAGTACATCCCATCCTTTTTTGTGCCATCTAGTTC
TAGATTTACTGCTCATATCCCTATTTCCTGATCTCCCTTGACCTACGCCATGATATACCAAATGGGCAACCTTTCCCGAT
CAACGGATGTGAGAGCGGCTAGGGTAGAGAGTGAGATTCCTGAGTTGATTGACATGGCTATTGAGAATGTAATACTCCTT
GTTAGAGGCCATATGGTACAATTTCAAAATACTTTGGCATTGTATGATTGAGATTAGATAACCTCACGGCTAAGATGGAG
GCTAGAGAGAAGGTTGACGATCCCCCAAAGAGTTGCATATTATGAGGGGTGAAATTATTGTTCTTCGGGTGATGTGGACC
AACTGAGGTCTAATGACATTTCCATGCTTTGAGGTGATGTTCCCTTACCCGATATGCCTAAGTATGTACCTGCTCCTGTG
CCGAGAGCTGAGGTGCCTAGTAGTGAGGTTGAGTAGCCTGGTGGTGTGAGTGATGTTGTTGATAGGGAGAGAGAGTGTGT
AGGATGAGGATGTATTGAGTCAGTTGAGGAAATGGATGATGAGGAGTTTTTGAGGAAAGATGAAAGGCAAACAGTTGTGA
CTTTGACGGATCTACAAGTTATCAAGGAGATAATGGTGTTGGCTATGATGGAGAGATCTTGTGTGGAGACCTCCACATAG
GCACTAGTGAGGTCTCTTCAGAGTTGATGCCATCAGTTGGTGCAAATTAATTTGATCTTCATGCTCGTGGGCCCTGGGTC
ACATTTGTGGATACTGGGAGAGTTGTTCACCGTATTCATAGGGCCAGGACGTGCTTATAAAGGGTTAAGTCACCTGGTCT
TCGCGTTTGCGAGGACTCGACCACGTTCACATGACCTAGCTTCTCTTTCCTTCACGTTCATAGGCTCCTTGCCGCGTTCA
CAAAGGGGAAAAAATCTTGTGCTCCGTGATCGCGAACCCTCTGGGCTGCGTGCATGAAGAACATTTCCATCTGGTCTTCT
ACTTAAAGACCAGGCGTCATATCAACTTAGAGTATAACCTTGGAAAGGCGATTCCTCTCTCATTTGGCTCGAAATTGATT
GATTTAAAGTCCTGTATGTCCAGAATTGTTGAGGCTATACTGTGGAGTGATCAGAAGTCATTTTTGAACCTTCATTTGAG
GTAAAATTGCATTATTGTTGGTTGCCTTAGCTTTTTTGTTGCTTTTAAATTGTGAATATTTGCATGTGTTGCTTGTTTGT
TGTTTCGAGACCTAAATTGTCTTCCATTTTAGAACACAAGTATGGTGAAATGTTTAGGAACCTTTAATGAAGTCAATTTT
GGAAATTTAGGTGCAGGTCCCATAATTCGTAATTGACTTTGAAATTAGTCCGTTTTTGTTTTATGTATTTTTGGTGTTGA
AATGACTATATTAACATTGTGATCTTACTTTTGACACCGTGACAACGTTGGAGGCCGTATGGAAAAGAAAAGTTTCAGCT
TCGTGATTCAAGAGCACACGCGGTCGGCCTAAAGGTACGCTACAACTTTCTCTCTATTAGATTGAACTTGGATGCGTGAA
TGCATGTTGATTGGAATGAATTCGGGGAGGGTACCTGGTTGTTCTTATTGCATTGCCTAGAAACCGTGTTTTAGGATTAT
CGGTTCCATTTCAAGTGTAGTACCATGCTAGTCTGGGATTGTGTGTTATTTCATGTTGTTATAATGTGATTGTTTGTTGT
TGTATTGGTATATATTGGAGCATGTTTGGCCTTAGTCAAGGATTAGACTAGTGTTTGTCTTAGACTTGCAATCATTGTGG
CCTGTTAGCATTATTTCTACTCCGACGTCATTTCGGGTGGCTTACCTCCATGTAGACTAGATTAGTAGACTTGAGTCTAA
TAGTATGAGCCTTAGTTTAGGCGTTGTCGCAGCTTTATTGACCTTATATTCTCTCTCTCTATTTATGCGTCTCTGATGCA
TTACTGGAGGTTTTGTGCTTTCGCGGGGTGGCTTTGGATTGGAGTGGTTTAGGCTTGGAGCCTCATTATGATTCCTTGTG
AGTGAATGTCATTTCACGGTGGCTTGGTATTGATTGTTGAGATCCTCTTTGGAAACGACATTCCCCCGGGTCACTCTTGC
TAGCTGGGCAGCTTACCCCCTTGGGAGTGGACAGGTTGGCTGGGCAGTTATATTTGAGATCCTCTTAGGAGTCAACAGTC
CCTCGGGTCACTCTTGCTAACTAAACAACTTATGCCCCTTAGAGTGGCTAACTGGCTGGGTGTCCTTGATATATTTGAGA
TCCTTTTTAGAATCAATATGCCTCTAGGTCACTCTTTCTAGTTGGGTGGCTTACATCCCTGGGAGTGGACAAGTTGGCTG
GTCGGCCTTGATTGATTTTACTTACGCCCACGGGTCACTCTTGCTAGCTGGACTGGGAGCCTGACTTTCGCTTCTAGGGT
TTGGATTCTTACAATTTTCGCTTTTTGGGTCCACTTTTAGTACTTGTACTCTTTTATTAGCACAACTAAGTACTTGTTAC
TTCAAGGTTCAAAGAGGGATCTTTATGTATATAGTTTTGGTTTGCTTATGCTTCTATATGGTTTTGTTGCTTAAAGTATT
GTTCTTGTTTATTTCTACCCATATACTCATTTCTTGTCATTCTGGGTTATGAGTTGGTTTACCTACTGGTGGGTTATGAT
ATGTGTCATCATGACTCGAAGAATTGGGTCGTGACACAGTCTAATCATATTTATTATACCATCACAACACATAAAATGCA
TGATATATGTGAGTTTATACTCAAAACTTAGCTAAAATTTAGGTAAAATATGGTGCTTGAATGCGTAAATATAGTCAAAT
CACAGGGCAAGCCACAAAGCTTCAAACAGACGGTACTTTCATTCTCTATTATGACCCTATTGCATTCTCAATTGTATCGG
TCTACATGATCAAGTGAGTATTCAAAATTGTGTTTCAGAATCCATTTGCTACCCATGGACTTAATAATATCACATGGATG
GTATGCCACTAGTTCACGTTGTGATTAGATGTTTCAAACACACCTCATCCAATTCTAGGTGTAAACGATCGTTAATCAGT
ATAAAACCCAACGAAGAGTTGGCGTTGAACCCACAAGGAGTGTACGTGTCTAATATTCAGTCATGAAGTACAAACATGTT
CTAAATGGTTATAGGAATAAAAATTATCGAAAACATACAATTAAATATAAACGGGTGACAACTAATGTCAGATGGGGTTT
TGATTTTGCAATGAACATCTGAGATAACAATGAAAACAGGGGAAAATAACAATATGGAGAGGAGTTCTTGGGATGTGATC
GATTATAGGCTAATTATGCTTATGGGTAATTGAAATTATATGATGATTTGCTGAAATATTGTGGGTAGGCTGGACTTTAA
GTGCAATAATTTTTTCTCGAACAACTATTACTGCTCAAGTGATTTCTTTCAAACATCAACAAGCTTAACAAGATAACCCG
CCCACAACCTTAATACATCCACTCTCTCGAGCTAGATGGGCAGTATTGGATTTAAGATTCACTCTCTATAGCTGAACTCA
TATTAACCCAATACCCACAAATCATTAATCAAAAGCTTTGGTCCCAAAACCTCTTTCTCAAGCAAGCTAAGAACTCAGAA
TTAGAATTGCATTTGCAACTCCAATTCATAAATTAAAACTTAGCTAATGATTAAACCCCTATTAAAACAACAATTTCATC
ATCAAACAACAATACTTATACGATAATTAGACAAATAAACACATGATCACACCCCAAGAATTGGGCTTTAGCTACACATC
ATAAAAATAGAGAAACGATTACCAAATGCATTTGTCATGATCTGGGTAAGAGTCTCCAAGCCTTTACAATGATTTCTAAG
AATGAAATTCAAAGACACACTTTCCAAATCCTCCAAAATTATAAAATTCCAACTCAAAAATCAAGAGAATGTTCTAAGTC
TAGAATGGGAACTATAATATCTAGGGGAGATCACTTCTCAAAATTACATTTAAAATCCAATTTATAGTTTCCCAAAATTA
AGCCTGAAAAGTCATTAGGCGAGATAAGTTGAGCTCGCCGAGTGGTTCGGTGGTCCACCCTTTGCTCTCTTCCATCTCCA
TTTTGCATTGGCTCTCATCATCCTCAAGTCCTATAACTTTGGACGATCCATTTTGTCATCACGAAACCGATCGGCGATTC
GCCAACTGCCCATTTTTGTCGCCGACTTGGTTTCTTCCCTCAGGGCTGGCACACTGAAACTTTAGGCGGTCTGAAGAGCC
ACTCGGTGGTTCGCCGAGTGGTCTTGGCGATCACTAGGATTGCTCTTCTCCAATTCTTCAGCTTGTTTAGTTCCTTTTTG
CATGTTAGTGTCCTTGCTTTGCTCTTTAGTCCACACACCTGAAAATCAAGGCTTTAACATCAGTTTATAGCATAAATTAG
GCATTTGAGGACACAAAATCTATCAAAACAAAACTAAATGAGTCCAAATCTCGGACTCATCAACACCCCCAACTTAAACT
TTTGCTTGTCCTCAAGTAAAACTCAAGATCAGCAGTTCAATAAGGATGTCTACAAATAGTGCTGCATAAGACTCAACATA
AATGCACACAAAAAGGTTCAAATTACTCATACAATGATCAATTGTGTACTCAAAGATTCAAATTGTGACTCACCATTATC
AAAGATGCTCAAGTTCACAATGCTTGTTTCAAATGCAAGTTCAAGCTCAACAAAGGTACACAAAAGCCCTCACAACAAAG
ATGATTCCATATTCACACAAATTTTCTCAACAATTTATAGTTCCGGAATCACATACAACTCTCACACTCACAAAAATTAA
CACATGCATGACTTCACCCATAGGTTTGCCCTTATTTTCCAATCAACATTCGTTTCAGCTTACTCAGGATCAAAAAGGTC
TTTTCAAGGCTTGTAACGGGATTGAGTGTAAAGGTATGGTCATTTAGGCTTAGTAGCTTCTACCTTCATGAAGTATGGTC
TGAACCTTACTTTCCTCCTTTTCTTTAACATTTCAAACATGCTCACAATCCACCGTATTATTCAACTCCATTTGAACCAC
CGGATACCCCATTTCTTTTGCAATTTGCACTACTTTATTTCACAACTTTTTCGGTCTTTTTCTTTTCTTTCTTCTTTTTC
ATTCCTTTTTCTCTTTTCTTCTTTTTTTTTAAACATGGAGGGGTTCCATCTTTTTCAAATCAATCACACAAAGGGGGATT
TCTCACACTTCTTGACTTTCCTTCTCTTTTCACCACAACCCCAACTTAGGTTTTTTGCCTAAGTTGGCTATTCAAACAAA
CCATACTTCATGAAAGTTATGGGTGAATGGCCAAAGAGAGGTCATAATTGCTCAAGTTTCTTCCAAGAAAAGGGGTAAGG
CTCAAAAGGTGCCAAGCAAGGTTCACACATCTCAAAAGGTTGGCCACAAAAGAGGTATATTGTCAAGTTGGTTCACTCTT
CAAAATTCTTGCCTAAGATCATTTCAAGTGCTTGCATCACTCAATCAAACAGACCAACGGGGCAAATTCTAGGTGTCACC
ACACACAATGTTCAAAGTAATCTCATCACACAAGGCATTGATACCTATATCAAACAAGACTCCATACTTTCTAGCCCACA
TGCAATGCTCATCACAAGAGACTCATTCGACAACCAGCTAGTCACCATGAGATGCTAAAAGTTCACATATTGTCTATGTA
ACTTTGTTTGCCTCATTGTAGCCGCATATTCATTTTGTTCAATTAGGAGCACTATTTAAGTCATCAGTATTGACCACAAT
CGACACTCAAGTTTGCACAAGAACAACCACAATTACGCACAAAAGAGATGGCAAATTTTTTTAATTAGGTTCTAAACCAT
TTTCACCAGTTTCAATCAAAGCAATGGGCCACAAGCTAAAAACATCCACAACACAATTCACAATCAAGATGTATATATCA
AAGCCCAATATTCACAAAAATATCATCAATACACCAAACCAATCACAAGACAAGAGGTAGGTATGGAAATACCTTACCCC
ACCCAATAAAATAACCAGCTGTCCTCAAATGTAACTAAAATAATAAAATAGTCAATAAAACAACAGAGAGGGAGGCAAAA
AGTCATTCTGCCAAGCTAAGCCTGGGTGAAGTCTGCATCTCAGTGACTCCGTCTATCGGGGCATCAATGCCCAGGGTCTA
AGAAATCTTGGCTCCACTGGAGCCCACCATGGACACATCTCTCAGAGAGGCATAGCACATCTGAATCCACCATGGACTCC
TCTAAGTCAGTCAAGCCCTTGAAAACAGCCTCCTCACTCCCACCAATTTGCTCCTCATCAGTCTCAGCCTCGGAATCATT
AGTAGCAACCTCAGAGCTAATCTCATCTTCGATAGTCACCGGAGGCACCTCATGACAAATTGGAATATCTGCACTCTGAT
CATCGGGGATCTCCACCGTCCCAAAGAGTGAAGTAAGGTATGTGGACTTCACCTAGCCCACATCCTTCCTCAGCCCAATA
ATATCAGCCTTCAAGGGCGTCACCTCCTCAAAAGCTCTCTGTCCTCGCTCACATACCACTACTCCCACTGTGAAGGCATC
AATAGAAGCTTGGAGAGGCGTCAATGCAGTAGTGATAGCTCGATCGATCATCCAGGGAACCTCAGTTTCTAGTCGGAAGC
ATGTACATTAGCAGAATGGGCTAGGTGTCCCATCTTGAGAAACATGTCATGTGTGATCGAAAGCCTAGAGGCAGAAGTGC
CAGTATCAGACCTAGCAGGAGGGGAAGCAGAAGAAGTACCCAGAGTGCTAGAAGGAACAGAGCTAGCGGTATCTGAAGTC
CCAGTGGCCGGAGTAGGCATATCTACCTCCGTAGGTAATGCATCGATATCAACCTCTGGGATGTGTCCACCGCAGCTGAT
CTCCTCCTATCAGCCTCGTCATGTGTGTACTTGGCCCCTATGCATCGTATGTCAGTAGAAGATATGGGTATCACGTCCAG
ATCCCTCTTCTCATCACAAGGAACTCTACCCCGATGACATAACTCTGTGATCAGTACTGGAAAGGGAAGGTATGTCTGGC
GCTGCTTGGCCCTCACGGCCATCTCCTGTTCAATAATCAACCACAAATTTAGCCACTTCCTGGCTATGATAGACCCAAGG
CAGGCTGCCTTTGGGTGGCGGAGAATGAACTAATTCTGTGAGGGCATGACTATGCTGCTGATGAATCCAAACCAGTACCG
AGCTACTATGTTCAGGTCCTTCTTCTCTATTAGCTCTCCGCCTCAATCCACCTTGGGGTGGTGTTAGAAATCAAGGGGGC
TAGCAATCCATCAGGTCATCCAGAGTCTTTATAGTGATCAGACTCTAGTACTCGTGCTTAAAGTTTGTATCCCTCTCAAA
CATAGCATTGATATCATCACTGTTGCATCTCACTTTCCTCCCTCGGACCATCACAAACTCCATCGGTTTGAAGGCGTTGG
CCTTCTTCTTTCCTTGATGTACCAGATCACTGTAAGCAACATAAAACTCCCGGATCCATGTAGGAATGTATGGGCCACGG
GGTCTGGTGAAGACCTCGAACCTGTGGAACCTGAGGGTGATGTCTGTCCACTATGCAATCTGTGGACAATCTTTCTCCTG
CAATATGGTCTGTAGTCCCTCTGCCTTTAACCAGTTGAGTGACTAGGAAGGAGGACCCTAAACTGGTGGTGCATGAACCA
CCGTTTGTGTCAGTGGAGGCACTGAAGCTATAGCTGGAGGGGTAGGCTCTGGAATCCTAAACGGATGATGGCGAGCTTTG
GAGCGTAACTCCACTGGCCGGGCCTGTAACAACTGATCATTCTCAGGCTCAGAGAATGAAGCCTGAGAATCATAAGACTC
TCCCTCACTACCGAAGTTCTACTTTGGTGTCTCAGCTATGGGTACTTTTCCCTTTCCCTTGCCTCCAATCGGAATTAGTT
TCTTGCCCTTAGCAATGGAAGCAGCTGCTCCCTCATTGATCATGACTCCCCGTGCTCGCTTACGGGGAGGCATGCCACTA
TCATTCAAATTTGTTCTAGCCATTCCTGCAAACCACATAGAAAAACGTTATAAAGAGTTCAAGAAAAATGCAGAAATTTA
GTTGCAGAAAGAGTCGGCGAGTCGCCGAGTCACTTTGGTGAGCCAGATCGGGATCGCAGAAAACACCAGTGCAAAAAATT
TCAAAAATCAATATAGGTTGGCGATGTTCAAGGCCATTCGGCAAATTGTTGACACCAATCAGTGAGCTACAAGTGGCTCC
CCAAAAGTTACAGTGCATTTTAGGGGTTTGTGGCGTAGAAAGGGCGATCAAGAAGACCTTTCGGCGAGTCACCAAGTTCA
CTCGGCGAGCTCAGGCTTCTCACCGAAAGTTACAAAACAAACTCACTCAACTATTGAAATGGGTGATCTGAGGGGGACTT
TGGCGAACCGCCGAACCACTCGGCGAGCTCGACTTAGCTCGCCAAACGGCCCAAAGTGCCAGTTTTCAACCCCAAACTTC
AAAATCAAGCCCACGACCTCCGAATTCAAAATTAAACACATACACCATTCAATTAAGACTAGACCCATACTACCTTTGCC
CTCAGGGTACTCAGACTTCCTCTGATTTGGCCAAAATTGGTCATTTGACGATGTATGCCTTAAGAATGACGTCAAATGCT
CCATCATTGGGCAAATTACGTCATTTAGAACAATTTGGGGTTACTTAGACTTCACACCCACTAGACCCAACACATTTACA
CCGCCACCCAACAATTTAAACTTGATTTTACAAGCAAGAACACGAGAATCAATCAATTTAAGGCAATTAGGCATGCAATT
CAATTCATTACGGGTAATCCAACACTTAAACATGCTTATAACAATTAACCATTACAAAACAATAACAAATTCACCTATTG
CATTTGATTTCAACCACAAAATTAAAGAACGAGGTTTGGAAAATGTAACACCCCGACTTTTCAAAACGTATAAATTGACT
CGTATCTTCGTGGAAAGACTAGAAGGGTGGGTAATAAATTAAGAATGATGTGTTATGTGAAATTTTAAGTGTTCAAGTGT
TGTATCTCAAGTTTTGAAGTTCGGTAAGTGCCAAAATAAAAGTTGGCGAAAGTTACCGTAAATTCCTTTTTAAAGATTTG
TCTAAAATTTGGGACAAATGTCTCAGACATTTTCTCCCAGTATATTAAGATCTATGGTCCTCGCGACCTATGAAATCGAA
GGTCTATGAGTCTAGTTTCCAAAGCATCAACCCGTTCATTCATACGACTTCAGAATAGAGAGATATTCACGTTTTTGCAA
GACTGCGTAAGCAGGCAGGTGAGGTGGGTCCCCTAGGTCCGTGGAACTTTATATATATCATCTTCTTCGACTTTTCTTCA
TTTTCCTTAGTGAAGCACTAGAAAACTCACAAAACCTACAAAACCCACTTTTAGGACAAGCCAAGTTACTGATTTTCGTG
AGTTAAGTCCTTGACAAAAGTTGTTCTACGTTGTGAGCTCATCAACATGGTATAATTTGTTTTATCGATTTCCTAGCATA
TCGTACTTTGGTGTGTGGACAACAGGGGTTTGGGTATATTTTAAAGTTTTGAGGTGTATTACAAACTTATAATCAAGGTA
AGACCCTTCTTTCATCGACTCTAGCTTTGATAAGTTGTAAATAGCAATTTGCGACGAAAATACATATCTTTTATCAGATT
TTCATTGTATCTTCTATTCTTTTGTGTTGATTATGATCCTGCCTTTTGTAGTATCAAGGGGGGTTGTGATTAAAGTTATT
AGGACACGTGAATTCAACGAAAAAGGTATGTTAAGGCTATTCCCTATTTACGGCATGTTTCCTTAAAGCTTTAGAGGAAA
TGTATTTGGGTTGTTATCCTTGATATACTTGAAGCCGTGATTGTTGATTGTTGGCTGCTCGAATTGATATAATCCTCCCT
TATCGGGATTTTTATTCAGTTAGTAGCGTCCCTATGTTGGACACAACTTAGAGGCTATTTGTATAAGTTACTTATAACTA
AATTGCTCATTTTTAGCGATTGGATTGTTATTGTTTCCCTTGGGGCTATGTGGTTAGCTCCAGGAATGTGATCTATGCCT
AAAAGGGTTATGTTCTGCCTACAGGGCTATATGGATGCCTAAGAGGGTTATGAGTTGCCTACGGGGTTATATTGATGCCT
AGAAGGGCTATGAGTTGCCTACAGGGCTATATTGACACCTAAGAAGGCTATGTGCTTCATATGGGGCCATATTATTGCAT
AAGAGGGATATGAGTTTCTATAAGCTATGTTGATGCCTAAGAGAGCTATGTGTTGCCTACGGGGCTATATTAATGCCTAA
GATGGCTATGTGACTGCCTATGGGGCAAGGGGACTACCGATAGGGGTATATAGGCTCATTGGCACCTTCCGGGCTTATGG
GGGCCTGTTTAGGTGGCCTTGTGTGCTGTTTGTACTTGCCGAGCTTATGGGGGCTTGGTTAGGTTGTTGTTTTATTATTT
TTGATAAGTTTAAATTTAGGAGCAAGTCAGTACGCTTATCTAATCCTTGATTTATTTATCAGATTATTCCAGTATATCAG
GATACCTCATCATAGTCTATTGCCTTTCATACTCAGTACATTATTTTGTACTGACGTCCCATTGCCTTGGGGACACTGCA
TTCATGCATGCAGGTCCTGACAGACTATCGAGTAGACCTCCTCAGCAGCAAGATTGACTTTTATTCGATTGGCTAGCCCC
TTTCCTCCGGAGCTGCCAAAGTTGGGAGGTTTGTTACCTTTTGTTGTATATATCTTTATGGGTAGGCTGGGGCCCTGTCC
CGCTAATATTTACTACTTTTAGAGGGTTTCATACTAGTGTGTGGCGTGTATAGCTACGTTATGGCCATACTGGCCTATGT
TGTTGGTTTGCTGAAGCTTGTGAGTTGCTTGATGTATTGTATTGATATATACCTGCTTTTAGTTTTGGTATAGATAACAT
GGTGTCTTCGACGGCCCAATCAGGACTTCTGTGCTAGTTGGCTATTTATTTATATGATCTCCTAGGAGTAGTTGTTTTTT
TTATAGATCAGATGACAGGGGCCTTGCCAGCCGAGGGCTTAGTTTTAAGCCGAAATATACTTGTTTGTTTTCTTGATTGC
GTGTGGCTGCCATGCACTAGTAGCAAATGGTTCAGCAGGGTTGACTCGGGCTTGAGTTTTGGCATTAGGAACCAGTTGCG
CCCCTCGAGTTTGGGGCGTGATAGATACGATCCTCGATATATAGTATCTATCGCGGCACATGATACATCCCTCGATATAT
AGTATCCGTCGCGGCGCGCGATACATCCATAGAAATGATACATCCTCTTATCACATAACACTTATCACAACCATGTCTCA
GAACCAATGCAAATGACATGTTCACACAAATAATGAGGAGATGACCATTTTCATAACAAGGCACAATTCACAACAATACA
ACTGTGATACAACATCAACAATTAAGCAATGAGCCTTTCAAATCATTCTCAAACATCACACACCAACAATTAATCACATT
ACCTTTTTATTACCCTTTTTCCATCATTAGAATTATTCAACATGGACAAGTCAACCCATCACCAATTCTCATTACTCCCA
AACATATACCACAAGGAAAATATACAGTTCTATGCACTTACAAGGGTTTAGAAATCCAGTTGCCTCAAATAGTCGAACAA
TTATTCTGGGACTTGAGTCTTCCTCTTTCATTGGACTTCCAAATAAATGCAATCAATTCAAATAAGTAATTGCTAAATAA
GATTTTCAAAACTAACAACACCCATATTACGATGTGTCTAATCTAGACCCAAACTAAAAATCACGTTTCTAAGTTTCAAG
CTAAGGGTTAAGCCTGTATTCCTCCATATACCATAAAATGTAGTGATATTCATATAATTTAATACCATTATGTGAATTTA
TCTTAATACTTATGTCATCTTTATGTTATAATGTTCCACTGTTTCTTGTCCACTAAGATTTCAAAGCCACCAAGAATTAT
GCAACAACACTATGACTTCACAACTGCCAACCTTCAATTCCTTATAATTATTTTACTAATATAATAATAATAATAATAAT
AATAAGGATTTGAAGGTTGGTAGTTGTGAAGTCATAATGTTGCTGCATAGTTCTTGGTGGCTTTGAAATTTTAGCGGACA
AGAAACAGTGGAACACTACAGCATAACGATGACTTAAGTATTAAGCAAAATTCACATAAGGGTATTAAATTATATGAATA
TCACTACATTTTATGGTATTTGGAGGAATAAAGGCTTAACCCTAAGCTTGAAACTTAGGAACGTGATTTTTTGTTTGGGT
CTAGACTAGACACATCGTAATATGGGTGTTGTTAGTTTTGAAAATCTTATTTAGCAATTACTTATTTGAATTGATTGCAT
TTATTTGGAAGTCCAATGAAAGAGGAAGACTGAAGTCCTAGAGTGATTGTTCGACTATTTGAGGCAAGTGGATTTCTAAA
CCCTCGTTACGTGCATAGAACCGTGTATTTTCCTTATGGTAGATGTTTGGGAGTATTGGAAATTGGTGATGGGTTGACTT
TTCCATGTTGAATAATTCTAATGATGGAAAAAGGGAAATAAAAATTTAATGTGATTAATTATTGGTGTGTGATGTGTGAG
AATGATTTGAAAGGCTTATTGCTTAATTGTTGATGTTGTATCACAGTTGTATTGTTGTGAATTGTGCCTTGTTATGAAAA
TGGTCATCTACTCATTATTTGTGTGAACATGTCATTTATTGGTTCTGAGACATCGTTGTGATAAGTGTTATGTGATAAGA
GGATGTACCATTTCGAGGGATGTATCGCGCATTGCGATGGATACTATATATCGAGGGTCGTATCGCGAGCGATGGATACT
ATATATCAAAGGACGTATCATACGCCGCGATGTATGCATGGACAGATATGTCCCCCATGGATCCCGGACTAAGAGACAGC
GGGTGTGTATCACCAGGTCAGACATGCATCACTATACATGACATTGCATTCCATTGCATTGCACATATTTATCATTAGTG
AACTTGATATTGTGTTTTGCTGATCTTGTGAGTGCTTTTCTGTGGAACTTTGATTAATGAATATTGAGCTTATTGTGGAG
GATATGTAATTGTTAGAGTGTTGTTGTTGAGTTGTGTGCTATGTGAATTATGAATTATTAGGTTGGGCTGGTTTTATGCA
GGTTGTAGTTGTGGAGGTTGTGATTGATGAATATTAAGCTTGTTGTTGAGAATATGTGATTGTTAGAATGTTGTTGTTGA
TATATGTGCTAGTAAGTTGTGAACTGTTAGGTTGGGCTGAATTTATGCAGGTTGTAGTTGTGGAGGTTCAGTTGGGGTGT
AAGGAGTACCTGTATTCTATCCCCTTAGCTTGTGTTTAGAGGTTTACTTGTTGAGTACCGTGTGGTTTGATACTCACCCC
TTGCTTCTACAATTTTTGTAGATTACGAGCCTCGATTTTGTGATACTTTTCATTCTCTTCTTTTTCGAGGCTTCTTGGAG
ATTTGTGAGGTAGCTATTTGTCATCTCAGTGGACCTAATGACTCCTATTTATGATCTTGTTCTATTCTAGAAACAATGTC
ATTTGAGACTTGTGTTTTTCTTTTGAATAAATTGTAATACTTTAGAGGCTTGTACACGTGACAACTAGGTTTTGGGGGGT
TTATTAAGTTGACTTAGTTATCCGCACTTATTATATTTTGAGATTTCAATTTGTCTTACTTTCGCATTTTTGTGATATTT
GGGTTTTAGGCTGACTTGTCTTGGTGGGTTAAGACGAGTGTCATCACGTCTATTTTTGGGTCCTGACAAAAATGGTATCA
GAGTCTTATTAGCAAACACATTGTAGCCTCTAAGAATTTCAACATATGGCTCCCTCTATCTTTCCATTTAAGCATTCTTG
ACAGATATAAGTAATACCCAAGACTGATAGCACTAATTTCAAATCTAAAAATACTTTCCCATCGAGGTAAAATAATTGAA
TCACACTTAATGTCAACTTCACGCTAACTTTCACATACCAATTTTCAACTACCATCATGTACCTCATGCCAAAACTCAAA
GAAATCCTTGGTCACTGCAATAATTTTTTATACTATAAGCTCATAACCTCTAATCACCATCAAATGCCTATGTAAGACAT
CAGAACAGTCTATATCGTCCCATCAACAAATAGTTTCAATCCCCTCAAAATTCTCATTAACCATGTAGACTGTAGGTCCT
CACCATTTAACATCCATAAGTTACCTATCATAATTTGAACAATCTAGTTCGACATAACCATATAAAATCTTCCACATCAC
TGCTATAACTCAAACCAAAATTCAATCTTTATAAAAGTTGTTGATAAATTCCTAGTAAGTCTGTGCCGAATCATTTCACA
TCTCATAGTCATATCTGAACACAAAGACAAAAAATCATACAATCTTCAATTTCGAACCAAGGGTTTATATGAGAGGTCTC
TTCCTTCACCTCTTCTTAAATTCTTCTCATGACGTAAAATTCTAAATATCTTGAACTCTTCAATACACCAGAATCTTGAT
CTTCAACTCAGTTACCAATCTTATCCTTTGGCCAACAACCCCTAATATTGTTACCTTATCCTCAAAACCAACACATTACG
TGAAAACCCCCTTAGGTATAACAATCAAAAGTAACCAAATTTACTACTCAAATTATTTTTAAGTCCTTCCAAATGCTTCA
TGATCAATGCGATCGATCATTTCTTACCTTACCAATCCATACATTGACAAAACACACTACCACAAACCTAAACTCAAAAT
GAAAAACCTAAATTTTGAATCCAACTATGTAACCCAATTCTTTTATCTATCAACATTAGCTCATACTTTAAAGATTTTTA
TGAATTCACGTATCTTAGCTTATCATTGATTGTCTCTCCATCGACCTTATCATATCTTTCGCTAAAAATTCAACTATACT
CATTATCAAACTCAAAACCACAAAAATAACTTATCATCGCACTCGAACTGAATGTATGTACACTCCTTTTTCAAGCCTTA
TCCAATAGTTTTTAACCAATTTGATAAACCCGTGAAACTATTACCATAACAAGAGCAAAACGAAAGAAACCACGTGTCTC
TGAACCAACTCTCAACCCCTCTGAAGATACCTCCTTAGCCCTTGCAATCAGAATAAAATATTATTGTTCTCACCTCTTTC
CAAAGGCTACACTTCATCCCACAATTTTTTTTTCATTATGACTCTAATTCCTGTTAGTTCTATTCGAGCGGTGTCCCCAC
ATCTCCTAAATATTTCCATACAACCACGTTACACACCAAATACTACAAAATCATAACCTTAGATACCTACAAGTCATTAT
TACCATATCGAATCCATTTGACTGAAAAAAATCATTATCATATGCCCGCATCCTTGTATAATCCATCATGAACTCTTATT
ACTGTTATAATTAGTAGTCATTGTCATCATCTCGAAGTCAACCTTGTCATCGACATGACATCTCAAACTCAACTATGCCA
ATCAAATTCAAAGGACTAACTCAATTTTATACGCAGTTTCTTACTAAAATTCTCAATTACCTTCACACAAGTATACTCGT
TGGGAATTCCTTTACCCATAAGTTTGTCATCCTAATATCGATCAATTTCCATGGAGATTATGATGAAATCACCACTCATT
TAAAATCCTTGAGATACACTTCACAACCTAAACACATTAATACTGTACCAAAGATCCACCACTAAAAGCTTCCTTATAAA
TAATGCTTAACCCAAGCGTCTGTAGTAACAAACTAGTTGGTTTCTCAAATGTAAATGCAACAACAAATCTCATTATACGA
GCATGTGATACAATTGATAAATCCTTAAGTAGTTAGTATTCACATTTGACAATCGACGTATCCGTTTTAATATACCACTA
GTATCATATCATGAAAGTCTGTTAGATCCACCACTAGAACACATCATACCTACCGAGAAGATTGTACCCAAATAGCCCAC
ACATTTTTGCCCATTAAGTAACTATAATACACTACAAAATTCGTTCAGTCTCTCATCCAAAGCGATATGCATTCCTTCGT
AGATCAGGTCCATAACAAGAGCAACACAGTTCATAACCCTAACCAAGTAAGAATTGGCACCATTATAATAGTCGTATCAT
GTCCCTCTTTGATATACACTCAATATATAAAATTGTAGTAGAGATTCTGGCCCCAATTGACGTAACATCAGTTTTATCAT
TCGCTAAGCAATTCATACTTGTTATAACAACTATACCAACTGTATTTTCCAAGTTACACTGTTCATTATCTAGCCACCCA
TTTAATCATTCCACTTCCAATTGTCAAACCACTCCAGATATCGTATATACCACACAAATACTATTCTGCCGCTAGGTAAC
TAACCAAAAAGGATAATACATTTATAAAGTTCCTCAAACCATTGTTCGACCTTATCATTTATTTATCAAAGTGCATCATC
AAACCATAACATCACACAATTTCTTCAAATCGCTAAACATTCTAAATTTGACCATACATCATTTTCACAAGTATATCACT
TCCACCTTAATACCAGATTTAACATCCAATCAATATACGACACACCAACTACTCACATGAGGAACTATGCACGATTCATC
GCATAAGTGAGAGTGAATGGAATAAAGCGATAGGAACCAGAACGACAAAGGATGCACGATAGAGATTCAAGAAGTGAAAT
TTTTTCCTAAAAGTCACTATAGCCTCTCGAAGATAAGTACATACGTCTCCGTACCGATCCTCAAGACTCTACTTAGACTC
GGCTTGTACACACGTGAAACCATGAACCTAGGGCTCTGATACCATTTTTGGTACGACCCAAAAATGGACGTGATGACACT
CGTCTTATCCCACCAAGACAAGTCAACCTAATACCCAATTAATACGGTTAAATGCAGAAATTTATAATTAAAAAATCAAG
TTATAATTCAAGTCTTGACATATTGAGACATGTAATTAAATATTGAGTGTATTATATTATATGAAAACTATTAGTGTTGT
AGTGTTTGGAGATATTATTATGACTTAACCCTAGATTTGAAACTTGGAAAACCATGAACCTCATTTCAATTCAACTCTTA
TGTAACCATAATGATTATAATAATATAAATGCATATAAATTTAACCATTTTCCTTCACCCACAATGCTATCTCGGTCATT
TTTCTGACTATGTGACAATGTAACACAACCAATTGGTAGTTAAATAATAATAGTATAATTCTTACACCACCGTTTTCCAA
TTCCTGATCTGCTAACATATTAATAATATATATTTGTATGATATATTCTTATTCCCATTCTTATCAATTCAATACTACAG
CACTTACCACTAATCCCCATAACAATTATCGATAGAAGCAATAACTTGCCCTCAATCTAATAAGCCGACACCAAGTCTCA
AATCCAATTCTTTCCACACCAAACACATAATAATAACAATAATAACATGACTATCCATAATCATAGTACAAGATTTTGGT
GTGATGACGAATTACCTGCAGCAAAGTGGTGTCTTCGTGTTGTTGTTGTACAGTTTGTGGATTAGCGGCTATTACTTGTG
TTATGCAAAATAATAATAATAAATCTCTTTTAATGTAATTCAGTTTTACACAAGGACCTAAATACATTATGGACCTGGCC
CATTAACCACCAATTAAAAAGATAAGTTAATTAATTATTTAATAGATACCCATTTAAGTAATCGTAGTTACAAATTAGTT
TACAATTTCCAAAAATGACCTCCCGGGTCATTACACTTATTTTGGGATTTAGTAGCTAAAGAAAGAGCAACAATCCGTCC
GGATATGATATACATTGTTGTTAGGAGGTAATGCACATGCAATAATGTAAGAAACCAAGTTCTAATTATGGATCTGTCCA
ACCTATGTATATCTTATTTAGAGATTTAATAGCCAAAGAAAGCCCAATAATCTCTCCAAATATGAAATACATTATTGTTT
GGAAGTAATACATGTTTAGTAATGTAAGAAAAATAAGATGTTGATTGAGAATAGTTTTACTAAAAAATTCTCCTCTAACT
AGGGTTGGCATATTTCAGTTCAAACCAAAAAATTGATCGAACTAATTTTTTTTTAATTTCAGTTTGATTGGTCAGTATCA
GTTGTGAATTTTAAAATTTCATTTATTCGGTTCGATTTTTAATTTTTAAATAATATATTTCCATTAAACAAAAAATTGAA
TTTTTTAATACATTATAATTTTACCTGTTTTATATACTAGACCACCAACCAACCACAACCACAATCCATAGAAAACTAGC
CCAAGTTTATATACCCAACCCAACTTTAAAATTCCTAAATAACAAAACTCAAACACCAGTAATCTACCAAACTTTTAAGT
AGAGTTTATACTTGTCTTGAGGGTAAAGCTTATAAGCTTTAGATTTTTGTTTTCTATTTGGTAGATGATGAACAAGTCTC
AAAGTAAGCTACTTACATTAAAAAACATGTTTTATCTCATAAAATATACACTTGCAGTGCTATTGAAAAAATAAATCGAT
TCAAATCGAAAACCCAACCTAAATCAACCAAATCGCAATTACAAAAATTGAACTGAACCAAATTTATTTCAATTCCATTT
CGGTTCACCAAATCAAAAATTGAAAAATCGAACCAAATTTTGGAAACCGAATGAATGTCCAACCATATATGTAAGTAAAA
TTTAGGGGATAATCATGTTTGAAAACACTATATATCTATCGCATGTGGCATATATAATTTTTTAAAAATTACATAAATAT
TATTAACAAAAAAATGAAAAATATAGCCCCAAACTATTGGAAATGGTATCTAAGAGTTTGTTTGACATTGTTGTTATCAA
AAGGATCAAATGGTTTTATGGTATATTTTGATGCTTCCTGGATTGGTGTCGGTTGTGTTGATGCAACATGGGAAAGTCAT
CGCTTATACTTCAAGGAAATTGAAGGCGCATGAAAGAAACTATCCAACTCATGATCTGGAGTTAGAAACAATGTTTTTTT
CCTTAAAGATTTGGAGATATTACCTATACGGTGCTCATGTGGATGTGTTTACCGACCACAAGAGCTTGAAGCATTTGTTC
ACCCAAAAGGACTTAGATCTTTTCCAAATGAGATGACTTTAGTTATTGAAAGATTACGAAATGAGTGTCCTTTATCACCC
GTGCCAAGTGAATGTGGTGGCGGATGTTCTTAGTCGACTATTGATGGGAAGTGCTACTGATGTTGAGAATGGTAAGAAGA
ATTTAGTTCGTGATGTTCACAGATTGGCTTGATTAGATGCTCGCTTAGTCGATTCTTATGAAGGGAGTGATGAGGTTTTG
GAAAGAAAGGGAAACTTAATCCTCGTTATATGGGCCTATACCAAATTATGAGGCGTATTGGTAGGATTGCTTATGAATTA
GAGTTGCCTAATGAGTATGTATCAGTACATCTGGTATTTCATGTCTCTTTGTTGAAAACATGTGTTGGGGATCTGATAAC
TATTGTGCCATTAGAAAGTTTGAGAGTTAAGGAAAGTCTTTCATATAAAGAGGTTTCGGTTGAGATTTTAGACCGTCAAG
TTTGGAAGTTGAGAAATAAAGAAGTGGCTTCCGTGAAAGTTCTTTGGAGGAATCAACAAGTTGAGGGTACTACTTAGGAG
GCTGAAGCTGATATGATGTCCAAGTATCCTTATCTCTTTCCCTCCGTTCCTACTCTAGCTAGAGGTATTAAGGTCATCAT
GGTTCATTACTTCAGATTCATGTGTTTTAGTCATTCTCTTGTTTCCATATGCGTGCATGTTCATGAAATACTTGATTTTG
ATGTTATGATTTAGCTTGGAGTGATTTCTCCTTGTTTATGCGCATTTTATGACATTTGCATTCATGTTGAGGTGTTAGTT
TTTCTCCTACTATATTCCTGCTAGCTTGAGTCTCATTCGAGGATGAATGGTCCCAAGGGGGAAATATTGTAATACCTCCA
AAATTGAAAGGAAAGATTTCATGTTTGGCTACTACCTCTATCCTATGAGACCCATCTACGATTTGTATAAGGCTCTACGT
GTCGTAGGTGACACTCGTAGAAGTGAGTTGAGTTTTGGGAAAACTCAAGTTTCTAAAGTTTGGTCTACGATTGACCAGGA
CAAGGCGTAGAATGGACTACGGGTCGTAGAAAGTGCCCGTAGGATTGATTCAGACATAATGAAATCTGGTAGAAACCTCT
AGTTATGTAATGATATGTTTCCATCGTTATGGAAAAGCCAATGGGGCTAGAAAACTTTTGAGTAGTGACTTGGAAATTCC
TGGCCTAATCCAGATTTGGATAAAATTTGAGTCAGGTGAAGTCTAGGGAAATTTGGTAATGAATGGGGGATTTAACTATG
AATTTGATCATATGAGTGGATAGCTTAGACGTTAAGGAGCCTATATGACTTTACGGAATAGAATTCAAGCGAGTAGAACT
CTCGAAACTGATCTTGGCGTGAAAGGGTAGTTTCTAAATGTCAAGGGTTAAAGGTGTGTTGCGAAATGGGAGCTTGGAAC
TCAAATTCTGACTCCGTACAAGCCACAGGGGCGGGGTTAGTTCAGCTAAGGCAGTGGCGGTTGGGTCCCGTTGCGGCAAG
ACAATCGCGACTTAAGTCGGAGAAAACCCCAAAAATTGTTATTTTCTACAAAACATCATTCTTAAGAGCTAAGAGACGAA
CCAGAGCAGTTCTTGATAGTTTTCCCAATTTCTAGCGCTAAAGGTAAGATAATTACTCCCCTAATCAGTAATTTGATTCT
TAGAACTTAGAATCTTGAGTAATTATATTGGGAGAGGATTTTGGCCTGAAGTTAATGGTGGAAAAAACTCTAATTGAGTA
TTGGGATCTCGGGTTTGGCATAGGATTGATAGTTTGATTATTATCCGGGTAAATTATGCCTCGTTTAATAATCCTTGCAT
AATTTTCTTGTGTTTAGACCAAGAACAAGCGGAAAGAATCCGGAAAGGGAAGACTCAAGTGTCTTAGGAGGATTCAAGCT
TGGTTTCGAGGTAGGTTATGGTTTGATTTCCTGTTTGTGTGATATATGTCAATTATTTGCTTTGTTGTATGCATGTATGT
ATGAGAATAAGGAATGTAAATTGCATCTAATGCAAATGAGTATATGTATATGAATAAGTACATGCCATGAACCCATTACT
TGATTGCATGACTATGAGAATTGTTCATTATGGGTGTGATTGTGTTGACTAGATCGGGTGACACGTTTCGACACATATAT
TGGATCGAGTGTCACGTTTCGACACATATATTAGATCGGGTGTCACGTTCCAACACATGTATATTGAATCGGGTGTCACA
TTCCGATACACTAACAGTTTGGGTGTGGGTTCCATGAGAGGACCACTATGATTATACATTCATGTCTAATTGTCGTTGGT
ACTGGGAACTGTATGTTGCTCTTGAAATGAGTATATGTATATGAATAAGTACATGCCATGAACCTTGGGAACGCAGCATT
CATGTATGCAGGTTCTGATAGACGACCGAGTAGACCTCCTCAGCAGCATGATTGACTTTTATCCGATTTGCTTGCCCCTT
TCCTCCAGAGCTGCCAGAGTTGGGAGGTTTGTTACCTTTTGTTGTATATATCTTTATGGGTAGGCTGGGGCCCTGTCCCG
CTAATCTTTACTACTCTTAGAGGGTTGCAGACTAGTATGTGGGGTGTATAGNNNNNNNNNNNNNNNNNNNNNNNNNNNNN
NNNNNNNNNNNNNNNNNNNNNNNNNNNNNNNNNNNNNNNNNNNNNNNNNNNNNNNNNNNNNNNNNNNNNNNNNNNNNNNN
NNNNNNNNNNNNNNNNNNNNNNNNNNNNNNNNNNNNNNNNNNNNNNNNNNNNNNNNNNNNNNNNNNNNNNNNNNNNNNNN
NNNNNNNNNNNNNNNNNNNNNNNNNNNNNNNNNNNNNNNNNNNNNNNNNNNNNNNNNNNNNNNNNNNNNNNNNNNNNNNN
NNNNNNNNNNNNNNNNNNNNNNNNNNNNNNNNNNNNNNNNNNNNNNNNNNNNNNNNNNNNNNNNNNNNNNNNNNNNNNNN
NNNNNNNNNNNNNNNNNNNNNNNNNNNNNNNNNNNNNNNNNNNNNNNNNNNNNNNNNNNNNNNNNNNNNNNNNNNNNNNN
NNNNNNNNNNNNNNNNNNNNNNNNNNNNNNNNNNNNNNNNNNNNNNNNNNNNNNNNNNNNNNNNNNNNNNNNNNNNNNNN
NNNNNNNNNNNNNNNNNNNNNNNNNNNNNNNNNNNNNNNNNNNNNNNNTATGCAGATAGAGATGACTGACACTAGACAGA
CCACAACTAGCCAGGGGCTAGATACCACTGCAAGCAAGGGTACCAGCAAGGTACCACAGGTGGAGGTAGCCCATTGTGAG
ACCCAGGGGGAGACATCTTCTCAGCACCCTATAGCTTCTCCACAGCTTCAAGAGCCTCCGAGGGCTACAGGACTTTCGGC
TCCACCAGCAGTACCACCTCTAGTTCCTCCTATTCCATCTGATCAGGATTTCAAGAGTGCAGTATATATGTTAGCACAGT
TTGTAGCTGCATAGTGCCAACCAGTTGCGCCAGATGTTGCTGGACCTTCTAAAGGGCCCGAAAGTTCGAGAGTTCGTGAA
TTTCTTGCCTTGAATCCTCCACAGTTTACAGGGACAGATCGCAGAGAAGACCCTCAGTACTTTATTGATCAGCTTCATAG
GATCTTCAGAGTCATGCATGCCTCAGCGATTGAGTCAGTTGAGTTAGCAGCATTTTGATTGCGTGATGTTGCAGTATTGT
GGTATGAAATTTGGGAGAGATCTAGGGAAAAAGATGCATCTCTACCCTCTTGGAATAGCTTTACAGAAGCTTTCATAGAT
CACTATTTGCCTCGAGAGATTAGGGATGACTAGGTTGACCAATTTCTGAACCTCCGACAGGGTGGCATGAGTGTCCTAGA
GTACAGGTTGAGATCTGATTCATTGGCTAGATATGCACCAGCATTTGTTGATACGATGCATGATAGGGTGCGTAGATTTG
TGGGAGGGCTTGACTCAGACTATATCGAGGCTTGTTCTATCGTTGCGCTAAATGATAATATGGATATCTCGTGGATTCAG
GCCTTTGCACAGGGCATAAAGGATCGCCAACATCTATAATATACGAGTGAGGGGGTTGAGAGAGAGAGACAGAAGAGGGC
TAGGCCCGCTGGTTCGCAAAGAGATTTTCAGGGTGGTCCCAGACCCCGATATTCTATTAGGCCACCTAGACCTCCACCAC
ACAGTTCCAGGGTAGTAGATTTGATCGTCAGGAACATTCAGGCCCAGGTGAGGGTTCACGAGCATCAGCCTCACAGCAAC
AGAGGGGTTCAGGCCAGGCAAGGGCATCTCCGTTGCGTTGCGCTACTTACGGTAAGATGCATTTTGGGAGGTGCAGACAG
GGTTCCACAAGTTGTTATTCCTATGGACAAGAGTGGCATGGGTGGAGAAACTGTCCTACCATAGGTCAGGATGGTATAGG
TCAGTCAACCAGGTCAGCAGTAGGTTCCTCCTCATTAGCACAGTCTACAGGGGGTGCCCAGACTTCAGCAGGTAGAGGTA
GAGGTGGAGGCAGAAAAGGAGCATCTAGTTCTGGTAGTGGACAGAACCGTACATATTCATTAACCAGCCGACAGGACTCA
GAGTCATCACCAGATGTTGTGACAGGTACATTGATTGTTTGCTCCCATTGTGTTTATGCTTTGATAGATCCTGGATCTAC
TTTATCTTATGTTACTCCATTTATTACAGGGAGGTTATGTATAGTAGCAGAGTCATTAGATCGACCTTTTATGGTATCTA
CACCATTTGGTGAGTCTATTATTGCCAGGAGAGTCTATCGAGGTTGCACAGTAGAAATTATCGACCGTCAGACCTTTATA
GATCTCGTAGAGTTAGAGATGGTCAATTTCGACGTCATTATGGGTATGGACTGGTTAGCGTCTTGTTATGCTAATGTTGA
GTGCTGGACAAAGATTGTTAGATTCCACTTTCCAGGAGAGGCAGTTCGGGAATGGAAAGGCAATACAGCAATGTCGAAAG
GTAGGTTTATTTCCTATCTTAAGGCAAGGAGGATAATTACCAAGGGTTGTATTTATCATCTTGTTCACGTTCATGATATA
GATGCAGAACCACCGAGTTTTCAATCTATTTCGGTAGTTAATGAGTTTCTAGCTGTATTTCCAGACAAACTCCCTGGTAT
CCCTCCAGAACGGGAAACTGATTTTGCTATCGATATACTGCCAAGTACATAACCCATATTTATCCTTCCTTATAGAATGG
TTCCTGCTGAGCTAAATGAGTTGAAGGATCAACTGAAAGACATGCTAGATAAAGGCTTTATTAGGCCTAGTGCTTCACCA
TGGGGTGCACCAGTGTTGTTCGTAAGGAAGAAAGATGGCTCACTAAGAATGTGTATCGATTACCGATAGCTGAATAAGGA
AACTATAAAGAATAAGTATCCCCTTCCAAGGATAGACGACTTGTTTGATCAGTAACAAGGTCCTAAGTGTTTCTCAAAGA
TTGATTTAAGATCAGGGTACCACCAGATATGAGTTCGGGAGAAAGACGTTCCAAAGATAGCTTTTAGAACTAGATATGGA
CACTTTGAGTTCTTGGTAATGTCTTTTGGATTAACTAATGCCCCAACAGTGTTCATGAACCTGATGAATAGTATATTCAG
GCTGTATCTAGACTTGTTTGTGATTGTATTTATTGATGATATTTTGGTGTATTCACGTTCAAAAGATGAGCATGCAAATC
ATCTGCGAGCAGTCCTTCAGGTTCTTCGAGATCGAGAACTTTATGCAAAGTTTTCTAAGTGCGAGTTCTGGTTGGACTCT
GTAGCTTTCTTAGGCCATATTGTGTCAGATGCAGGCATTGCGGTTGATACACAAAAGATTGAGACCGTAAAGACTTGTCT
CAGACCCATGACTCCGACTGAGGTTCATAGTTTCTTAGGGTTAGCTGGGTACTACAGAAGGTTTGTAGAGGGGTTTTCTT
CAATTTCAGCCCCATTAACGAAGCTGACTCAAAAAGCAGCTAAGTTCCCGTGGACTGAGGCTTGCGAGCATAGTTTCCAG
GAGCTGAAGGACAGGTTGACATCAGCACCAGTTCTTGCATTGCGAGACGGTTCAGAAGGCTATGCGGTTTATTGTGATGC
TTCTGGTGTTGGGTTGGGATGTGTTTTAATGCAACATGCTAAGGTTATCGCATATGCTTCAAGGCAGTTGAGAAAGCATG
AGAAGAAATATCTTACCCACGATTTAGAGTTGGTTGCAGCTATGCATGCGCTAAAGATCTAAAGACACTATTTGTATGGC
GTTCATGTTGACATATTCACAGATCATAAAAGCCTTCAATATATCTTTAGACAGAAGGAGTTAAATCTGCAACAATGTCG
ATGGCTTGAGTTACTAAAAGACTACAACGTGGACATTTTATAACATCCAAGAAAGGCAAATGTGGTAGCTGATGCCCTCA
GTCGAAGATATATGGGTAGTTTATCATATTTAGATGTTGAGAAGCATGAGCTAGTGCGAGAGCTTCATCAGTTAGCTAGC
TTGGGAGTCAGATTGTTAGAGGCAGAAGATAGTGGGGTAACAATTCAGGACACAGCCGTATCATCTCTAGTTGTAGAAGT
AAAATCACGGCAAGGATCCTATCTTAGAGCAACTCAGATCCTAGGCTCATAATCAACAGACTTTAGTATTTGATATAGCA
GGAGATGGAGTCCTTAGATATAGTGGTTGATTGTGTGTTCCGAATGTTGCAGGGCTTCTGCATCGGATTATGGAAGAGGC
ACATCATTCCCGTTATTTTATTCACCCTGGTTCGATGAAAATGTACCATGATATTAAGGAGATCTATTGGTGGCACGGGA
TGAAGAAGGACGTTGCTGAGTTTGTGGCACAGTGTCCTAACTGCCAACAAGTGAAGGTTGAGCACCAAAAGCCCGTTGGT
CTAGTTCAAGAGATAGTCATTCCTTTGTGGAAGTGGGAAGAAATTAATATGGATTTTATTACAGGGTTACCTCGATCGCA
TCGCAAGTTTGACTCTATTTGGGTAATTGTTGATAGACTAACAAAATCAGCCCACTTCTTACCAATCAGGGCTACTTTTA
CGGCCAAAGACTATGCAGGGCTCTATATTAAGGAGATTTTTAGGCTACATGGTGTCCCAGTATCTATTATCTCTAATAGA
GGAGCACAATTCACCGCCAACTTTTGGAAGTCCTTCCAGAAATGACTGGGGACACAAGTTAATCTTAGTACAACTTTTCA
CCCTCAGACAGATGGCCAGGCTGAGCACACAATTTTGACACTTGAAGATATGTTACGGGCGTGTGCGCTAGACTTCAAGG
GAAGTTGGGATAATCACTTGCCTTTTATAGAGTTCGCACACAATAATAGTTATCATTCCAGCATCAGGATGGCACCTTAT
GAGGTTTTCTATGGGCGAAAATGTAGATCCCCCATTGGATGGTTCGAGGTAGGTGAGTCAGGGTTGATTGGACCCGACTT
AGTACAACAGACAGTGGAGCAAGTTAAGCTCATTAGGGAGAGGTTGCTAACAGCTCAAAGCCAACAGAAGTCATACTCAG
ATGTGCGACGAAGGGACTTAGAGTTTTGTGTCGATGACTGGGTATTCTTAAAAGTTTCGCCTATAAAGGGTGTTATGCGA
TTTGGCAAAAAGGGAAAGCTTAATCCAACATTCATTGGGCCATACTGGATCCTTCGAAGGGTAGGACTAGTGGCATATGA
GTTAGAATTGCCTTCGGGCCTAAAATCTGTTCATCTAGTTTTCCATGTATCGATGCTACAGAAGTGCGTAGGAGACCCTT
CTTGGGTTGTCCCAATTGAAGATGTTCAGATCACAGAGGAGTTGTCCTACGAGGAATCTCCAGTTGCCATTTTAGATCGG
CAGGTTCGTAAATTGAGGACCAAATAGGTGGCTTCGGTTAAAGTATTGTGGAAAAATAAGAATAGAGAAGAGGTGACCTA
GGAAGTTGAGGACGGCATGAGGTCCAAATATCATCACTTGTTTCATACCCTAGGGTGATGGCATATCAGTTTATATTAGG
GCAATAAGGTAAGATACCTATTTGATTTATATATATATATATACTATTGCTTATTATTATTGTGGTTGTCGTTGTATATC
TGCTCGCACTGTTATGGTGGAGCTATAGTGCTTAGCTATTTATGTCATCATGTGAGACGCCTAGGTTAGAAATTTTGCAT
TTCAGGTTCTTGGATAGTGACATCTACAAAGGATACACTGCCTAAATTTTGGCAACTCCTAAGGACTGAACCGCGTGACT
CAAATTTTTCATTCGAGGACAAATATTTCTAAGGGGGGATGGATGTACCATCCCGACTTTTCGAAATGTATAAATTGACT
CGTATCTTTGTGGAAAGACCAAGAGGGTGGGTAATAAATTAAGAATGATGTGTTATGTGATATTTAAAGTGTTCGAGTGA
TGTATCTCAAATTTTGAAGTTAGGTAAGTGGCAAAATAAAAGTTGGCGAAAGTTACCGTAAATTCCTTTTTAAAGATTTG
TCTGAAATTTGGGTCAAATGTCTCTGACATTTTCTCCCAATATATTAAGAGTTATGGTCCCCGTGACCTATGAAATCGAA
GTTCTATGAGTCTAGTTTCCAACGCATCAACCCGTTCGTTCATACGACTTTAGAATGGAGAGATATTTGCATTTTTGCAA
GACTGTGCAAGCAGACATGTGAGGTGGGTCCCCTAGGTCGGTGGAACTTTATATATATCATATTCTTCGACTTTCCTTCA
TTTTCCTTAGTGAAGAACCAGAAAACTCACAAAACCTACAAAACCCACTTCTAGGACAAGCCAAGTTACTAATTTTCGTG
ACTTAAGTCCTTGACAAAAGTTGTTCTACGCATTGACCTCGTCAACATGGTATAATTTATTTTATCAATTTCCTAGCATA
TCGTACTTTGGTGTGTGGACAGCAGGGGTTTGGGCATATTTTAAAGTTTTGAGGTGTATTACAAACTTATAATCAAGGTA
AGACCCTTCTTTCATCGACTCTAGCTTTGAGAAGTCGCAAATAGCAATTTGCGACGGAAATACATATCTTTTCTCGGATT
TTCGTTGTATCTTCTATTCTTTTGTGTTGATTATGATCCTGCCTTGTTGTAGTATCAAGGGGGGTTCTGATTAAGGTTAT
TAGGACATGTGAATTCAGCGAAAAGGGTATGTTAAGGTTATTCCCTACTTACGGCATGTTTCCTTAAAGCTTAGAAGCAA
TGTATTTGGGTTGTTATCCTTGATATACTTGTAGCCGTGATTATTGATTGTTGGCTGCTCAAGTTGATATAATCCTTCCT
TGTCGAGATTTTTATTCAGTATGTTGGACACGACTTAGAGCTTATTTGTATAGGTTGCTTATAACTAAATTGCTCACTTT
TAGCGATTGGATTGTTATTGTTTCCCTTGGGGCTATTGTGGTTAGCTGCAGGAATGTGATCTATCCCTAGAAGGTCTATA
TTCTGCCTACATGGCTATATGGATGCCTAAAAGGGCTATGAGTTGCCTACGGGGCTATATTGATGCCTAGAAGGGCTATA
AGTTGCCTACGGGGCTATATTGACGCCTAAGAAGGCTATGTGCTTTCTACAGGGCCATGTTGTTGCCTAAGAGGGCTATA
AGTTGTCTATAAGCAATGTTGATGCCTAAGAGAGCTATGTGTTGCCTACGGGGCTATATTAATGCCTAAGAGGGCTATGT
GACTGCCTACGGGGTTAGGGGACTATCGATAGGGGTATATAGGCTGATTGGCACCTTTCGGACTTATGGGGGCCTGAGTA
GGTGGTCTTGTGTTTTGTTTGTACCTGCCGAGCTTATGGGGGCTTGGTTAGGCTGTTGTTTTATTATTTTTGATAAGTTT
AGATTTAGGATCAGGTCAGTACACTTATCTTAGCCTTGATTTTTTTTATCAGATTATTCTAGTATATCAGGATACCTCAT
CATAGTCTATTGTCTTTCATACTCTGTACATTATTTTGTATTGATGTCCCATTGCCTTGGGGGCGTTGCATTCATGCATA
CAGGTCCTGACAGACGACCGAGTAGACCTCCTCAACAGCAAGATTGATTTTTATCTGGTTGGCTAGCTCCTTTCCTCCAG
AGCTACCAGAGTTGGGAGGTTTGTTACCTTTTGTTGTGTATATCTTTATGGGTAGGCTGGGGCCCTGTCCCGCTAATCTT
TACTACTCTTAGAGGCTTACAAACTAGTGTGTGGGGTGTATAGCTACGTTATGGTCATACTGGCCTATGTTGTTGGTTTG
CTGAAGTTTGTAAGTTGTTTGATGTATTGTATTGATATCTACCTGCTTTTAGTTTTGGTATAAATATCATGGTGGCCTCG
ACAGCCCAATCAGGACTTTTGTGCTAGTTGGCTATTTATTTATATGATCTACTGGGAGTAGCTGTTCCTTTTATAGATCA
GTTGATAGGGGCCTTGCCGGCCGAGGGCTTAGTTTTAAGCCGAGATATACTTGTTTATTTTCTTGATTGCGTGTGGCTGC
CATGCGCTAGTAGCAAATGGTTTAGTAGGGTCGGCTCGGGCCTGAGTTTAGGCATTAGGATCCAGTTGCGCCCCTCTAGT
TTGGGGCGTGACAGAAAACCACTCTTTATGCCGAATTCAAAAGCTGTATAGCTAGGCGGCAAAGTTCCACAATTCCGATC
AATGATTTCACACAAAGAGTGGGTAAAAACAATAAAATATGAAAGATATAAAGTTGGGTTAGAGGGTACAAGAGTNNNNN
NNNNNNNNNNNNNNNNNNNNNNNNNNNNNNNNNNNNNNNNNNNNNNNNNNNNNNNNNNNNNNNNNNNNNNNNNNNNNNNN
NNNNNNNNNNNNNNNNNNNNNNNNNNNNNNNNNNNNNNNNNNNNNNNNNNNNNNNNNNNNNNNNNNNNNNNNNNNNNNNN
NNNNNNNNNNNNNNNNNNNNNNNNNNNNNNNNNNNNNNNNNNNNNNNNNNNNNNNNNNNNNNNNNNNNNNNNNNNNNNNN
NNNNNNNNNNNNNNNNNNNNNNNNNNNNNNNNNNNNNNNNNNNNNNNNNNNNNNNNNNNNNNNNNNNNNNNNNNNNNNNN
NNNNNNNNNNNNNNNNNNNNNNNNNNNNNNNNNNNNNNNNNNNNNNNNNNNNNNNNNNNNNNNNNNNNNNNNNNNNNNNN
NNNNNNNNNNNNNNNNNNNNNNNNNNNNNNNNNNNNNNNNNNNNNNNNNNNNNNNNNNNNNNNNNNNNNNNNNNNNNNNN
NNNNNNNNNNNNNNNNNNNNNNNNNNNNNNNNNNNNNNNNNNNNNNNNNNNNNNNNNNNNNNNNNNNNNNNNNNNNNNNN
NNNNNNNNNNNNNNNNNNNNNNNNNNNNNNNNNNNNNNNNNNNNNNNNNNNNNNNNNNNNNNNNNNNNNNNNNNNNNNNN
NNNNNNNNNNNNNNNNNNNNNNNNNNNNNNNNNNNNNNNNNNNNNNNNNNNNNNNNNNNNNNNNNNNNNNNNNNNNNNNN
NNNNNNNNNNNNNNNNNNNNNNNNNNNNNNNNNNNNNNNNNNNNNNNNNNNNNNNNNNNNNNNNNNNNNNNNNNNNNNNN
NNNNNNNNNNNNNNNNNNNNNNNNNNNNNNNNNNNNNNNNNNNNNNNNNNNNNNNNNNNNNNNNNNNNNNNNNNNNNNNN
NNNNNNNNNNNNNNNNNNNNNNNNNNNNNNNNNNNNNNNNNNNNNNNNNNNNNNNNNNNNNNNNNNNNNNNNNNNNNNNN
NNNNNNNNNNNNNNNNNNNNNNNNNNNNNNNNNNNNNNNNNNNNNNNNNNNNNNNNNNNNNNNNNNNNNNNNNNNNNNNN
NNNNNNNNNNNNNNNNNNNNNNNNNNNNNNNNNNNNNNNNNNNNNNNNNNNNNNNNNNNNNNNNNNNNNNNNNNNNNNNN
NNNNNNNNNNNNNNNNNNNNNNNNNNNNNNNNNNNNNNNNNNNNNNNNNNNNNNNNNNNNNNNNNNNNNNNNNNNNNNNN
NNNNNNNNNNNNNNNNNNNNNNNNNNNNNNNNNNNNNNNNNNNNNNNNNNNNNNNNNNNNNNNNNNNNNNNNNNNNNNNN
NNNNNNNNNNNNNNNTCTTCGATGTGGAAAAGAATCTCACTTGGAATGATGTGGTAAGCTAATCCCAAGAGGTGATGGGA
TCCCTCGGTAACTCAGCCAACCATTTAGTAGCTTCGCCCATGAAGGAGAATGGAGACAACCTGAGGCGGACTGATTCTTA
TGATAAGTTCGTAAATGAGAACGAACCACAGACATCCACAAAGTTCCTAATATGTTCATGGGAATCCTCATGCCAGGGAG
CGTACGTGTCTAATATTCAGTCATGCAATACAAATATGTTCTAAATGGTTATAGGAATAAAAATTATCGAAAACGTAGAA
TTAAATCTAAACGAGTGACAACTAATGTCAGATGGGAGTTTGATTTTACAATGAACAGCTAAAATAACAATGAAAACAGT
GGAAAATAACAATATGGAGAGGAGTTCTTGGGATGTGATCGATTATCGGCTAATTATGCTATATGGGTAATTGAAATCTA
ACGATGATTTGCTGAAATATTGTGGGTAGGCTGGACTTTAAGTGCAATAGTTTTCTCTCAAACAACTATTACGGCTCAAG
TGATTTCTTTCGAACATCAACAAGCTTAACAAGATAACCAGCCCACAACCTTAATACATACACTGTCTCGAGCTAGATGG
GTAGGATTGGATTTAAGATTCACTCTCTCGAGCTGAACCCATATTAACCCAATACCCACAAATCATTAATCAAAAGCTTT
GGTCCCAAAGCCTCTTTCTCAAGCAAGCTAAGAACTCAAAATTAGAATTGCATTTGCAACTACAATTCATAAATTAAAAC
TCAGCTAATGATTAAACCCACATTAAAATAGCAATTTCATTATCAACCAACAACACATACGATAATTAGACAAATAAACA
CATGATCACACCCCAAGAATTGGGGTTTTAGCTACACATCATAAAAATAGAGAAACGATTACCAAATGCATTCACCATGA
TCCGGGTAAGAATCTCCAAGCCTTTACAATGATTTCTAAGAATGAAATTCAAAGACCCACTTTCCAAATCCTCCAAAATT
ATACAATTCCAACTCAAAAATCAAGAGAATGTTCTAAGTCTAGAATGGGAACTGTAATATCGGGGGAGATCACTCCTCAA
AATACATTTAAAATCCAATTTATAGTTTCCCAAAATTAAGCCTGAAAAGCCATTAGGAGAGGTAAGTCGGGCTCGCCGAG
TGGTTCGGTGATTCGCCCTTTGCTCTCTTCCATCGCCATTTTGCATTGGTTCTCAGCATCCTCAAGTCCTATAACTTTGG
GCGATCCATTTTATCATCGCGGAACCGATCGGCGATTCGCCGACTGCCCATTTTTGTCACCGACTTGGTTTCTTCCCTCA
GGGCTGGAACTCTGGAACTTTAGGCGGTCTGAAGAGCTACTCGGCGGTTCGCCGAGTGGTCTTGGCGATCACTAGGATTG
CTCTTCTCCACTTCTTCAGCTTGTTTAGTTCCTTTTTGCTTGTTAGTGTCCTTGTTTTGCTCCTTATTCCACATACCTTA
AAATCAAGGCTTTAACTTCAGTTTATAGCATAAATTAGGCATTTTGAGGACACTAAATCTATCGAAACAAAGCTCTAAAT
GAGTCCAAATCTCGAACTCATCACGTGCCAGGAAAATGGATTCCATGTAGACATTTCAAGCGAGTTAGTTTTAGCATGGC
CATGTTGATGAAAGAAAGTTATGATACTTGTATCTGTAGTACAATTCATGTATGGTCGGATTTATATAAAGTGTCTAAAA
AATGCCCTAAAGTGAGATATTGCCTAATAAAACATGAAATAAATAATGGCTAATGTAAAATAAAACATAATATTTGAAAC
AATTGATTATCAAGTTAAAATTTAAAATACATGGAAGATAAATATTTTAAGTTACATTGATCAATAAGGGCTACTGCAAA
ATAAATAAGGGCTATTGTAAAATAGAACATAATATTACAATATAATATATTCAAAACACAAACAATGCAAACAAACCATA
AATCAAACTCACACATGTAGTTTGTTTCTCTTTGTTCGTTCTATTTTAGTTTTAACATATCTCTCATGCTAAGTAAGCCT
TTTGGGTTGGGCATTAAAAATTTTCCTACCCGATATACCGAATCGAACCGAACTCGGTTCCCCAATAATGGGTCGAGCTG
GTGCCAATCGGAACAGTAAAAGTGGCGGAAAAAAAGGCATGTGCCCAGTTAAGGTTTGCTAATGGGCGTGATGGGCAGGG
CCTGGTTTCCAATAATGGACTGGGCCGGGCCGGGTCAGGTCGGGTCAACTATTTTTTTAATCACTGTTTATTAATTATTA
ATTCAAAAATTTGAGTCAATTATCAATATGGTGTATTCTTATCTATTTAATTTTGTAATAATTATAACTATTTATGACAA
TATACTATCTAAATAACAAAATAGTTGCATTATATTATCTATATATATACTTATGTTATAACTAAATATACTTATAATGT
ATACTACGTATAAATATACTTCTAATATGTCCTAAATATACACACAATATATTGTCTATTATATTAGAATAATTACATTA
TATTATATATATATATTTCTAATATATAAATATACACACAATATACTATCTATGATTGTAGAATACTTATGTATATACTT
CTAATATATATTAAATATACACACAATATACTATCTATTATATTAGAATACTTATATATATATATATATATACACACAAT
ATACTATCTATTATAGTAGATTACTTAAATTATATTATATATGTGCTTCTAATATATATTAAATATACTAATTAATATAA
TTGACTTATTATAGTAAAGAATAATTTTATTTAAAAAGAAATTAAAAAATGCAAAGACTCAATGAGCCTTTGACTTTATT
AATATATTGATAAAATTCAAAACATACAAAGCTACAAAATTACAATTATTTGTCTCTAATAAATTGTAAAGTCTACATAT
TTCAAATCATTTTTTAAAAATAGCCATTTTGGCCACTTTTTAAAAAAAATTGGTCGTTGGGCCAACGACCACTTTCAGAA
AAAGTGGCCCAACGGATATAATGACCCAAATAAAAAAATAAGATTTCCAGGTCGCTGCACTGGTGGGCCGTGTACTGATT
TCTTACCGGGTTGGCCTAATCAGCCTGTGGGAAAAAATAATCCGGAGCGGCCCAGCCTATTAAGTAAGGGGGTTGGGTGC
AGGTCTGGGCCTTACTAGAGGCAGGCCTAATTTACATGTTTAATGCTAAGTATCAATAAACAGACATTTCAAGTCATTTC
TTTTTTCGTTAGATTCTTTTATCATAGTTCTAAGAAGATCTATGTTTTCTATAACAATATTGAGCTTAAACCTTACATTG
TTTTGTGAAGTTGTATCATTGTCAATTGGGTCCTTTTCACCATTGATGAAAAATTATCTTTCAAATTAAAATAACCACGT
CCATCATTTGCCTACAAAAAAATGGATAGTAGTTGAATTTAATGTTAATATCTAATATACATGCTTTTTTAAATCAATAG
TAAGGGTCTGTTTGGAAAACCATCTGGTAACTGGAATTGGTGTAATTACTAGTTAGGGTAGTAATTATCAACATAATAAT
TATTGGCACCCAATTTTGGACCTCCACCATACAAATTAATCATCTAGCTTCTTCAATTCCAAACATTTTAAAATAATTAG
TTTTATCAGATTCCAAAAATAGTTTCAGGTTATTTTGTGTAATTTTGTCACTTTTCAATTCTTAAAATAATGAATATTTT
TTTATATAATTATTATATTTTAAGAATATTCGAAAATCATCTCAAAAGATTTTATTTTCTAATTAATTATTTTAATAAAT
TAGTTTAGTTTAAATTATAGTTTATATTTTTTAATTAATTTGATTTATAATTAAAGTAATTATTTATTTGGTTAAAATTA
AGAAGCTCTTAATTAATTAGTATCAATTTGTCTTATTCAATCTTTAGCCGGATTCACTAATTAACTCAATTTGATCGAAA
TTGCAATTCGCGTTGTTATTTTCTTAAGTCAAATTGACCACATCTTGGCTTCCTTTTTAAGACCCATTTTTATCCAATTT
GATCAAAATCTTGACCCAACATTCCAATTCATTAAGCAACCCATTTTCCAATTTCCAATTCGACCTTCTATCAGCCCACA
AACGACTCATTACTACAACCCACTTTTCAATAAAAAAGACCCAACAATACGTTCCAATACACCAGCCCACAACCGACATA
GGACGCTGCAAACCACCGACCATGTACTCTTCTTCTTCCTCGTGATAACAAAACCCATAACCTCAATCACGATCCCAGTC
CAACTCCAGTAAGCCCAGCAAATCGATCCGGCGTCCCTCTCCCTCTCTCCTTTCCGTACGAGAACATTCGAGAATCGTCC
AAGTGTTACAATCTCCTTGCTCGTTTGTCCTTCCTCTCCAAATCGAGTGGTTCTCCTCTTGAATCCGCTGGAGATTTGTT
GTACCTATTCCAGCTTTCAACCTTATCGTCAAGAAGGAATTCGAATTTCAAATTTCAAATTCCCATCCGTTTTCCCCCCT
AGTCGATTCCATTCTCTTCCTATATATACTCCCCTTCCATTAACAGAGAGAATTTCATCAAAAGAAATATATTGGAGAGA
CAAAAATTCATTTGCAGTAGGTTGGTCATTAATTTATGAAAATTGGTGGACAGTTAGGAAAATGATTCAGTTGTTATTGC
TAGTGTCTAATAAGGGATATTAATGTATCAATTGCTAGATTTTCTAGTTAGTGTTTCAAAAAAATATTTTATTAAGTTTG
TTTGGTTCTGTCATATGTTTAAAAGAAATTATGTTGTTTGTTTCCTCTACAATGATACCTTCTACCTCATATTTCCTCTT
TCAGTGTGCTTATCCTAAATCACAACATTGTCATCTTCAAATGTGTAGTAAATGTTGTTCAGGCTATTGTGAGAAAATTT
ATCTTATTACTATTTTACATACTTAGCTACTTTAGTGAGTGTCCAATTCTAATTAATTACTAATTCTTATTATTTTTTAT
GCATGATCTTCCTTGATTTGGGTCCATCCTCTCCTTCACTCCTTGCATCTCGAGTTGGGTTGAAACCCAACACCCCTCTT
TTTAGCGAATCGGCCATCATCATTGTTCGAGTTTTGGAAGCTGATGAACAGGTGTACAAGGCAGGAGGCGAAACAATAGG
TCTTGGAAGAGTCCAAAAATGGACTGTATACGTTAAGTATACACTGATATACAATAAATATATACATGATATTCAGGGGC
GAAAATGCGCTAAAAAAGCCCAAGTGCAACAACAGTACAAAGAGGGCTAAAATGGACAGATTTCAAAGAAAAGTTTGGGC
CAAAACAAGGCCAAATTGTTGCATCCTTTTATTTAGTGTTTAGGACAGGTTTGGGACAGGCCCAACAATTTGAATTTGTG
CAAGGAGCCCAAGTTTGAATTATTTCCTTCCTTTATTTATTTATTATTTGTTTACTTGTATTAACCCTCTAACCCTTTGT
TTTAATTTGGTTTAATCTAATCAAATTTTCAAAAGATAGTCATTTCTTTTTTATGTTTATTTGTTACTTATTTTATTTAT
GTTGTTTGTCAATATAAAAAATCATTCCTTAAAAATCATTTTAAGCTCATTTCCTTTCAAGTTGTATTTTAAATAAATCT
TCTTCCTTTAATTTACTAATTTTCAAAGTTAGTCAAATCGTAGGTCAACCGCGCGCTAGCGGGCACTTCAAATGCTTAAA
CCTTTCTCAAAGTGTAAATTGAACCCGAACTCCTTTGGTATTTTCAAATGATTTTTCAGTTTGAGTTTTTTGAAAAATTA
TAAGTTTTCTTAATTTCTTTAAAAAATTAAGTGGCGACTCTCTTTTTTAAAAAAATGATTTTTCTTCAAAAGTTAAGTTA
AATTGATTTTTTATAAACTAAGTCTTTTTTTTTCATAAAACAATAATTACACAACTTAGTGATTACGGTAACCTATTTGT
TTGTCAATGTAATTACAAGTGTACTATTTGGTTGCACAAGTGTAATCATAAAGTTATATTAAATTTTTAAAATTAAAATT
AATTATCAAAAATTAAAATTTTGTATTACACAAAAAGGGCATTTATAAATGATATTCAATTGAATATTTCATATATTTCA
TATATATATATATATATTGTCTTATGAAAATATATTAATTAAATTAACTAAATAATTGATTTATATTTTTCAAATTAGTA
TATTTTGATTAAATTAATCATAAAAACTAAAAGCACAAAATTTCTATGAACATAATGAAATACATGTTTGACAAAAAAGT
TAATATTATAAATATCATGTCATAAAATTATAAAACTATTTGACAAAAAGATAATTTATCAAGTCTAACTAAAAATATAG
CTCGCAATATAAAATATCGAGCCAATACTCCTAAAACAAATGAAATTGAAATATTACATAATTTCTAAATCCAAAACAAA
AAAAATAATATAATACTCTTATGTCAAATTTCAACATCACATACATAAATATAATTAAAAAGAGAAGGAAATGTAAGTCC
ATAACCTAATTCAACCATGAATTCTACTTTAATTTAAAAATGAGAATACTAACAAAATTATGTTAATGAATTTTAGTTTT
TTTAGATTATACGAAAAATTGGAATCACATAAAGTAAATGTTGAGAATGATAAGGAAATGAAAATATAAATAATATATAT
TAAAATAGTATATATTTAGAAAACATTAGAATAATAAAAATTAAAAAGAATTTAAAATATTAACAATAAAAAATAAATTA
AAACCAAAAAAATAAAATTGAAATAAAAGGAAGAAATTAAAAAATAATCAGCTTGTAATTACAAACAATTCACAGCCTAC
TCCTATGGATCGGAGAGTGTAATTACTCCTACCAATTACACCCCAATTACATGCTGACCAAATAATTACATGGTCAACCA
AATATATCAGACAATGTAATTATATTCAATTACATCAAATTTAATTATCAGGGTGTCTTTCTAAACAAGCCATAATAAAA
AGGAAAAAAAATTCAAAATAACAATATTTTAGCATTTAATAAGACCTCGTAGCCACACTTTCAATATTTATTAAAAATGT
CAATATTTTAATTTTTTATATTGCTGATTTATGTATTTTTTTCATTTATTTAATTTGAAAAAGATACAATTATGTATTTT
TTTCATTTATTTAATTTGAAAAAGATACAATTAGTTAATAACAAAATGGAGAAAATATTTCAAATAAGGTAAAAATCATT
GAAATTCTTCCTCAGTTACGTTTCAAATAAAAATCGACATGGTTTCTCTCTCCCTTATACTTCAAATTTACAATATCAAT
TTTCAACACTCCATTGATAATACTCAATCTATGTCGAATTGAAGTCAATTGATTTGAGATTTTTGCTGGCAGTGAAAAAT
ATTTTAGAATGCAAAATTTTAAAATATACAAAACTTGTTGGTATACAAAGTGAGATTGAAATAAGAAGTGAGATTGAAAT
ATAAAGTGAACACAAAAAATATATAACTTGTTGACATACATTTAGAATGAATACAAAATAAAAATGAAATACAAATCTTG
TTGACATACAAAGTGAGCACAAAAAATATATAACTTGTTGACATACCTTTAGAATGAATACAAAATATAAAAGAAATACA
AAACTTGTTGGCATACAAAGTGAGATTGAAATAAAAAGTGAGATTGAAATACAAAGTGAGCACAAAAAATATATAACTTG
TTGGCATACCTTTAGAATAAATAAAAAATTAAAAAGAAATACAAAAATTGTTGACTTACAAAGTGAAATAGAAATACCAA
ATGAGCACAAAAAATACAAAACTTGTTGGCAGTATAGTTAGAATGAATACAAAATAAAAAAGAAATACAAAATTGTTGGC
ATATAAAACGGGTTGCTGTCAATATTTATAGCAATATTTGGGACTAACTTAGCAGTCACGCAACATGGTGCCATTGGCTT
TGCATGATAATTCATATCCCTCTCTGTTTCAATAGACCTTTCTTGTTTCACCACCCACATGGTACCATTGGCTTTGCAAG
ACTCTTCACCATTTTGCTGGTCTCTCATATTGTCAACAATAGGTGGTTCCTTCGAAGGGTTTGAATTTCAGTGAGTGTAA
ATCTTTTGAGTGATTAATAAGATTTCTGAAGAAAAAAAAAGTTGAATGTCGAAGAGAGATAATAGGAAACCCGGTTAAAA
ACGGAAAGGTGGAGGTGAATTTGTAGTGAGAGAATTTGAGTAAAAAACGTGAGAGAGAATTGTGGATAATAGAGTCAAAC
TTAGTCAAAAGTGGGCCTCAGTTGAGAAATAAAAGAAAGTGAAATGAATTATATTGGAATACACTTTATTTGTTATATAA
TTATCATATTGATATTTTTAATAATTATTTTAAATTATAATTATTTTTAATAAATATGTTAGAGATTTTGACTAATTAAC
TCATTTTTCCTAATAAATACATATTTTCAACCTTTTAAAGTCTAAACACACGATTAATAGTATATACCCTAACAGTACAA
CCAATAGTATTCACCGCACATACAAAAACTTGATTTTATTGCTAACATGGAGTTTTTGGATAATTGCGACATGATTAATA
TTTTAACAAAATCTTCTCTGAAGAGATGAAAAGAATGTAAGAGATTTAGTAGATGGGAGAAGTGAGTCTGGGCAATTTTT
ATTAACCCAAATAATGAAAACCTGCAACGTTAGTTCGTCAAAAAGATAGTAAAAAGGGGAAAAATTAGAAAATAAGTATT
TAGTCAGGTTCGTTACTGGACAGTGAAAACCAAGAAAAAAAAAATTGTTGGCGGATGAATAACTAACTACAAACAAAATA
TTAAAATTATTGGAGGTCTTCTATGATTGTGGGCAGAATTTTTTTGGCCAATTCGTAATTTAGCCAGAGATTTGGCCTTT
TGGTATACCCCGAAAAGTAGGTGTCTTTTGGATCTATTGGCTTAAAAATCGTGTACTTTAGACTTAGGATAGCAAGCACC
GTTCATTTTCAACCTTAAAGTTGTGAGTTCGAGTCACTAAGGGACTAAGGATGAGAGCTTCTTGTTAGGTTTTACCTTTT
GATTATGTTCTTACTTTTTCTTGAAAGCAAAATATAATTATCTTTCATATTTGGTTTATTCTTTTTTTTTAGGAAAAAAT
TAGAATTCTATAAATTGAAGACCTTTCTTCTCATACCATGGACACAATAACTGAATAACATCTGCAATGTAATTATTAAA
GAGTTTTGTTTATGGAGAGATTATTTTCCCAATAGAATTAATATTTTTCTTTTTTATATTAGTTTTCAATATGTAGGTCA
CTTGACCAAAATATGGTTTAAGTGTGCTTTTATTTGTCATCTAATTTATCACCAATATGATTTGTAATTGTAAATGAAAA
AATCACATCATATACACATTTAAGAGACAATATTACGGGTTTTAAACATACTCTTAAAAAACTCTTACTTATAACAGTTT
ATTTACGGGTTATAACATATCAATTAAATTTAACTTTATTTAAAAATCAATTACAATTTAATTAATAAATGATTAATCTC
TTTATATTTTTATATTAGTAATTATTAATAGTTAATTAATTTGATTGCAGTTCCTTTTTTAAAACAGAAATTATCAGTTA
CACAAATATAGGAATTTACATTGATTAGAGTTCCTTGATTACCGTTACACTCCAAACCTCCCATACGTTACTCCTATTCG
TCTCACACACCATAACAGCACCCCACCACCCCCACGTTCAAAAATTAAACATTTCTCTCTCACCTCTTCATTCATCTTCT
TTAGAAATCGTAAATCATCTCTCTATCACCATAATCTGAAATCTTCATTCTACAATCAAAAGAAAGGCCAAATTTGTGAA
AACAATGTAGAAGAAACTTGAGCATACTCCTAGAAAGAGCCCTAGATTAGTCGAAATGAGTTCTACTATTGAAATCGAGG
CTCCAACTTTTAACATATTGACTCAATCACCACCGACCAACAGGAATGCAAGTTCGGCGAGAAAGGTTGTTACCCCACAA
AAGAAGAAACAAATTTCAGAAAAGAAGAAGAAAAGAGAAGCAAAGAAAATTGCAAGTTCTCCAAATCAAAAGGAACAAAA
GAGAAAAGGGAAAATGGTGGAACCCCTTTCGAATTCAAACTCAGATTTTGTAAGCGGGATTTTTAAAAAAAATAAGAGCA
ATAATGAAAGATGACTCGAAAATTTCAATTTCAAAAAAAGGCAAAAAAGTTGTTAGAGTAGATATTTTTTTTAAATTATT
TTAGCAATTATTCAATTTACTAGGATTTAAAAAAAAAAAAACGGTTTCTTTATGCGTATGATTCTGGTATGAAATTTGTT
TAATGTTGACATGAAATTGATAGGATCTATGCAGATATGTATATTCATTGTCATGTTTTTTTACATGTTTTTTTAATTTT
GAACGATATATATTTATTTTTGCTACAGTTTTTTGCAACAATATAATATGCACTGTTTTACATTTCAAATTTATTTCTTT
TAGTAATTTGTTCTAGTTGGATACCAACTTCATATAATTTTATTTCTAATTTGTCAAAAGTTTTCAAGTTGGATATCAAG
TTTATACAATTTGGATATTAGCATAAGACAATTTTTTATTAGACTTTAGTCTTGAAAAACACCTCATAAACATAGTACAC
CACAATTGTATACATTGTTACACTTAAGCTTTCCAAATAGATATCAAATGAATAACACATTACCTAGTTTTACGTTTTGT
TTCTTATAATTTTTCAGTGGGATACCGATGGTATACATAATGTATACCAATTGGATACATCATTAACTAGTTTTAGTTTG
GATAACTTGGTTTGAAATCTTAAATACATCTTAATGTTTCTATTTTTGCAATGCGATATCAGTTAGAAATCAAATGGACA
CCAATTAAAATTACATGAAATATTTTATGTTGGCTTACATTGTATCTAATTGATCTCCAAATTGAAAAATAAAAATGACA
TTAAATTGGTATCTAATTTGTATAAATCTGGAAAGAATGAAACTGACAATGTAAAACAGTGACCATTTTATATTGTAACT
ACCTCAATTACATCTTGTTTTATATTTTTTTCAAGTCGGACATCAGGTGGATACCAAAAGAATACCAATTAGAAATTACA
CTAACTAGTTTCTATGTGACTTCAATTGCATACCAAATAGATACCAATTGCATACCAGCATTACTTAATCAACTGTTCAC
TATATATTTGAAAAATAATGAACAATTGATTAAGTAATGTTGGTATATTGGCTTACATTGTATCAACTTGTTCTCCAAAT
TGAAAAATAAGAATGACATTAAATTGGTATCGTATATATTTGGTATTTTAACTTGAGAATTTAAGACAAACATTAAAAAA
TAAAAAATGTATGAAGTTGGTATCCACCTTGTATAAATCTAGGAAGAATGAAGCTGACAATGTAAAATTGTGACCATTTT
ATATTGTATCCACCTCAATTACTTCTTGTTTTATATTTTTTTCAAGTCGGACACCAAGTGGATACCAAAAGAATACTAAT
TGGAAATTACAATAACGAGTATTTGTGTGACTTCAATTGAATACCAAATGGATTCCAATTGCATCCCAGCATTACTTAAT
AAATTGTTCACTATATATTTGAAATATAATGAATACATAAAAACAGATTTTATAGTACTCATAATAAATGTTCTGAAATT
ATAATTCATTAGTAAAAGACAAAATAATTAATCAAAATATGAGTCTGTCACAATTATAAATTATGACTTTTTTGTTGTGC
AGGGTAATTTGAACATGTCTTCTTGTTGTGGCCCTCTCGACGACATGTATTGCATGTAACTTTAGACCTCTTGAATTTCA
CATCAGCAAACCCCTTCCAACGTTCAAATTTATTCACACATTTCATACCTATTTCATGCCAAAATTCATTAATTATTCAT
ACTAGGATCATGTCACTATAATACAAAAATAATTCCATTTCTACCTATTAATTGTCATTTATTAAATACACAATATATCA
AATTCATTAAATTATTATTCCCAAAGTCATTCCAATATAATGCCAAAAAAAATAATCAATCATACCAGAATCATACCAAA
AACATTATAAATTGTCATACATGTCTGCTATAAGTAGTATATAAATTCCAAAAAAAATATATGTAATTTTTTAAACCAGA
AACATACCAAAATAATGATATCTGATTCAGACAAATAATGAACAAATTAAATGTTCAAAATTCAACATTATACCTTAAAA
AAATGCCATAATTAAAATTATTATACACAACAAAAAATAAAAAATCAGTATACAAATTTCATACAATTTTTATGCACACT
TTTCATATCTATTGGATGCTAAAATCATACCTATTCATGCCATAAGTCATTTACTTATTCATACCAGAATCACGCCACCA
AAATAAATAATACTAGAATCCTACCAACATGGTATAACCAGTATATCAATTTCAAACAAATTTTATGTAATTTTAAATCA
GAAACACACACAAAAAAATGAATGTTCATATCAAAATCTAACAGAATATAAAACAAAAAAAAAACACCTTAATTAAAACT
ATTGTACACAAACGAAATCTTTAAAAAAATTCCAGTTTGAATGTTCATAATTTTTGTTACATTTTGTTACCAATACAAAT
AAAATATCTGAAAGAACACTAACCTGAAAGATTCTATCTACCACCATGATTTATTATTGTTGATAAGAAACCGTCCATTA
CAAGAAAATGAAGATTATTGAATAAAAACGAATCGAAATTAGAGGAGAGTGACGACTAACCAGCGAAAATATTGAGAAAA
GAGAGAAACGTTTGAAGAAAAGAAAAGAAATCTATTCCAAAATGCCAATAACTGCTTTGAGCTAAACAAGGAAAATAAAT
ATTCCTTTGTTATGACTCTTTTATTTTTATGTCTCTTATTTATTATCATTAATACATTCAAATTATTTACTACTAAAATA
TTTACCTTATTTATTTTTTACACTAATTGATTTTTACTATTATTTTAAATCATTTTTTATTTTAATAAATGTTATAACTA
AAATTCTGGAAAAAAAAACGAAGAGAGAGAAACATTGAACAAAATGAATAAAATCTGATTTTTTAATTAATGTTAATAGA
TTAGAGTGAAATAAGGAAAATAAATATTCCTAATTAGTTTGAATCTCCTAAATTTATGCTAATTAACAATTATCATCAAT
GAATTCAAAAATAATTAGTATACCTTTATCCGTTTTTTATCTTCTTCTTTTTTTTCAAAATCGATTTGTTTTCTCTTTTT
TATCTTTTTTTTTTCAAAAGTGATTTTCTACAATTAAATAAAAAAAACTTTTTTTTTAATAAACTGTTACAACCTGAAAT
TTTTTATTGTTACAACTTGAAAGTTTTATTCTACTGCTATAACTTGAAAATATTCATCTTATAAATGTCATTTATAAAAT
TTTTACATTGTAAATTTTCCCATGACACCCTAATTATTTTGAACTCAACACTCGTGAGGGAAGGACATTTAATGTGAGTA
ATTATAGTATATAGTTTAATGAAAAAACTAATCCGCATAATGGTAAGAACATTTTGTTTTTATTATGTTTCAAAATATTC
AAAATTATATATCGTATATCTTCTTTCTTTTTTTATTTGAAGTCGGGTTCCAGCCCATTTATTAAAAAAAACCGATCCAG
GTCTAAAGTGACCCAATTCAACAAAACAAATCAGGAAAACCAAAAACACAAATTGACACACACACACACACATACACACA
CACACATATATATAATGGTAAGAACATTTTGTTTTTATTATGTTTCAAAATATTCAAAATTATATATTGTATATCTTCTT
CTTTTTTTATTTGAAGTCGGGTCCCAACCCATTTATTAAAAAAAACCGATCCAGGTCTAAAGTGACCCAATTCAACAAAA
CAAATCAGGAAAACCAAAAACACAAATTGATATACACACATATATATATATATTGTATATCAATTTGCAATATATAAAAT
AAACATTCAATGAAAAATAATGAGCATATTACAATCTCCAAATTACTAATGATGTAAGAATTGCCACCAAACGAAACCCC
TAAAATGACTAGAGGTTTGAAAGCAAACTCAATTACTAGGTAAATTAAAAGGCTGGCCTTGGTTATGTAAAATTTTGGTT
ATTGGCAGCAAATGGGTGGGAAAATGACATGTGAGCAACCAAGTCATTTGTTTCCCACGTGAAATTGTTCACATGTGTAT
GACAGCACATTGTTTTTTCTTATCTTATTTTTTTGATATATCTTTTCTACGTTGGGTTAAGAGGGTTTATATTAATCACT
TTGTAAAAAATTACACTGTATATATAAATTTATTCTGTTTGTCATCTGAAAAATATATGCGTATAAATAAAAAATTGACC
CCATCTAAACAAATAATAGCCTTTTGTCCATTGGTAAAGTGAGGTTCTTTTTTTGTGGAAGTGCCCGGGTTCGAAACCAG
ACAACAACACACTAATTTTTTAGTTCTTTTTGTAGTTTTCTTCTTCACCCGCTTGATAAAATTTTTAGGTCCGCCACTAA
TTTTTTTAGTTTTTTTGTGAATTTTCTTCTTCGTATTTAAACCCGCTGCCACTACTTTTCTTTCCATACTACGAAAGGTT
TAAGTTATGACCCTTAGGGCTGTACATGACCAGGTTGGTTCAGGTTTTTCAAATATCAAACCAAATCATTTGTGTCGGAT
TTTTAAATCTATAAACCAAACCAAACCAATAAAATTCAAAATTTTCAACCTCGGGTTTTTTCAGGTTTTTTGGATTTTCG
AATTTTTCCAATAAAGTATTCATACAAACATATAATTTACTTGTACTTCAAATATTTCTTTAGTCCTACCAAAATACAAC
TATCTAAGGTGTTTCTTAAGAAAATAACACAAAATATGATATGAGTAATGACACTAAAATATCCAACAAAAAAAATAATA
ATATGAAATCACGTAAAACAAATATTGCAAATTAACAAGTCATAATGAAAATGATCAGAATTTTAAAGTACTAAATCATG
CTAAAATAAGTTTAATAAGTATTAGTTACATGACTAAATATTAAAGGAAATTAAATTAGATTATGTATTTGAATTGTCTA
AACCAATGTAAAACCAAAGAACAAATATTCAATATTATTGTCATTCTTAGTGTTGAATTGATTTTCATTTTGCATTAATA
TTAATTTGATTTCGATTTAAGCTTTATTATAATTACCAACATCCGTGGACTATAATCTTTATTGAATCATTTAGAATTCT
AAGTTTCAAACTTGAAATAATATATTAAAAGATAAAAACTATGAAAAAGTATAAGAAATATTTAAAAATTGTATCAAAGT
AAATATGTTTATGTATAAAATAAAATTTTAAAATTATATATATAATGTCTGGTTGGTTTGGTCTCGGGTTAGTTTTTTAG
TTAAAACCAAACCAACCCAAATATAGTCTGATTTTTTTTTTCAATACCAAACCAAGTCAAACCAACCACTTGTTGAGTTT
TTTTTCCCAGTTAACGATTTAATTCGATTTTCGATTAGATTTTATACATCCCTATTGGCCCTGTATGTTGTTGAATGCTC
AAACACAATGAATGATCAACATGACAAGTGAGGATAGGACTTAGGAGTGACTCTTCCTCACATACCACATATCATGTTTC
TATTTTTTTTTTCTGTATATATAGCATGAATTTCAACTATTTTGTCATTGGTTTGTGTTATTTGCCTTTCAAGATATGGA
CAATAAACGAAAGCATTCCAACAGTAACCCTCAACACTACAACAAATTCAGCCTAGGACCACACTAATTCTTCAACACAA
TCTATATATAATATAAAGTTAGATAAAAGAAATGTGAAATGGGTTTAAGACTATGTAGAGCGGATTGAAGTGAGTCTTTT
TTAAAACTAATGTGGGGCGGAACGGGTTACGGTATATGTGATTTTATGTGAATTCAAATTTAATTTTAACTTTTTACATG
TTATAATAGCAATAGAACATTATTTATTAAGATAATTTCTTTAAAACTACTAAAATATTTAAGATAGTAAATAAGGTTCA
ATAAAAAAATAATACAATTTCTTACATGTTTCCCCATTAACCTCTACAAAATGAATTTTTAAGTAACTATCCTATTAAAT
TAATAATAACTTAATGAAAAATGAATTTATTTTTATAAATTTGATTTTTAGTAACAAATTTAACTAGAAAAACAAATATT
AAAAAAATTATGCGAGGCGGGTTCATACAGGGTAGATTGAAAATAAAATAGTTTGTAATGTGGGGCGGATTAAGAATTTT
GCAGGTTAAGCTCAACCCGCTTTGCCGCCACCCCGCACCACCTCATTGCCATCCCTAGTTTTCCATATTAGATGACGGAC
AGCCTACATTCCTAAAGAATATATATCTAGATTGTAGACAAAGAAATTAAAGTTGATCGCAGTGTGAGAATTCCCGACTA
CTGATGAGGATTTATGATTACTAGAGGTGGGTGAAACCCATAAGTGTCCTAATTTAATACTAGTATTTACAATTCATAAT
GCAACATAAAGAAATAAGGAAGAGAAATAAATTTGAAAGGTACAAGTCATAACTTGCGTGTGCTAGGCAAAGATAACCAG
GTTTACAACAAAAACATTGATGATAGTGCTCAATTGTTGTCACTCATAAATAAATAAAATAGTAGTAGTAGTAGTTTTTT
CTTTTTTCTTTTTTTGGTTTTCCATCGGGTGTTTGGTACCCACGTTGGAGTCTGACTAAGTGTGGCAGTAGCAGTTTTTT
CATCCACAAACAAGAGGCTTTACTGCAGGTACTCTAAGGCAACTGAGACTTCCACCTGGAATGACAGAGCATTCAGGTTG
AGGCCTTTGCATTTGTCTTCCTGGAATACAGTTCAATGAGAAATCAATACCCACATTTCTCAAAGGAAGTTTGTCACAAT
CCTGGCTCAACTCAGAGAAGAAATTGTAAGCAAGAGTCAAATTCACAAGGTTTCTTAGTGAACAAACCAAGTCTGGTAAA
TCTCCAGATAACTTGTTATGTCCCAAGTTGAGAACCTCAATGCCACTCAAACAAGAAAGGGTATCAGGCAAATGCCCCAT
TAGTGAATTGAAACTCACATCTAGAACTTGCAAATCCGTCCACAATCCCACGCCTTCTGGTATACAACCATTTAAGTCGT
TGTTTAAGAACAAAATCTCCTTAATTCTCGGACCCATGTACCCTAAACTAAAAGGAATGTTCCCACTAAACTTATTATTA
GCAAAATTAATCACTGAAGCAGGGGAATTCCCTAAACTCTGAGGCAGTTCACCATCAAACTGGTTATTATTAAGAAAAAT
AGCATCAAGTTTTCTGTTGAACAGATCCTCAGGAATTGGCCCTGTGAAACTGTTGAATCTGAGATCTAAATAAAGAAGAT
TTGGGATGAATAGTACTGTAGTAGGGAATGGACCAGAGAAATGGTTGTTACTAAGGTCTAATTCAACAAGTGAAGACAGA
TCTCTGAATGTTTGTGGAATTATACCTGAAAATCTGTTGGTATTGAGGTGAATGAGAGAAATATCTGTTAAGTAAGACAG
TTCTTTAACAAGAGTGCCTTGAAGATTTGCATGATTGAGATCTATACCTGTAACAACTGGGTCTGTTGGGTTTCCCATGT
AATCTTGAGAGTTTGTGCAGAAAATTCCTCTGTAAGTACACACATTTGGACCCACCCAATTCTTCAAAATCCCCATTGGA
TCATCAGTGATTGCAGATTTCCATGCTTGAAGAGTAGTGTAAGCCGAATTTTGACTTGGGACAACACCTGGGCTTGGGCT
GTTGATCCCTCCACCAAACCAAACACCTCCAGGTCCAACACCAACGCCAACACCAACACCAACACCAACACCAGCACCAA
CAACTTCAGTAACTATGATTTGAAGGAGCAAAACCACAAAGCAAATTCCCCCCATTTTTGGTCAAACAAGAGGCGTTTCG
TTTTTTTGCAAGGTTGCACAAAATGTGATTGTAGCATTGATGAGAGACGATGTGGGTTTAGTTGGTGCTTCTTCAATGAG
AGGTTTATTGCTACTCTCGTTTTACACTACATATTTAATACACTCAGCATTGCAATTGCAATTGCAATTATTAATAAAAG
CTTTACTTGTGTATAACAGCTGACTTGTCATTGATGACCAACTGTTCATGAAAATGAAGTTATGCCCAAATTCTACAAAC
GACGACTCTTTTTTTTCTTCTCTTGCCAGTATTGCTTGTTAAATAATTTAACTATTACTTTAATTAAAAGTGGGTGAGAT
CATTATGGGTTCATAATGATTGTGAGACAATGAATTCGTTCAAAAATTAATGGTGAAGCCATGTTCATCCATTTCCCTTT
TTGATTATAAAATAAGGTTACAAATGAACCCGGAACCTTTACTTAAAAAAGGGAAAACCTTATTTACCGCACCACGATTA
AATTTAAATTTTCAAAATTTAACAAAAGGCTCTTTTCTCCATATTTTTTCGATAAATTTAAAAACTAAATAGATGTTTTA
ATATCATTCATCTGCTACCCGGCTCAGTAAATAGGTTGCATGTTTCTTCTTCTTATTATATACTATATTGTTAAAAATAA
ATAAATTTTATGATACTGCACGGGTGATATTCATGACTAGTAGTGGGTGGGCACATCAGTGGAGACACTTCTAGTAAGGG
AGTAGCTGATACTCCCCAACCATATTGGTTGATCATTATATTAAGCTAGCGTTTAATTTACAAATATTTTTGGTAAATAA
TATTTGAACCAAGTTTTTGGTGAAATTACACCATATGTTTGGCCTCAAATTTTTTCAAGAATATTTGACTATTTCAGAAA
AGATGATTTATACTCATAAGTTCTAAAAACTATTAAAATACCCATAAATTTGTATTATCATTTTATAATGCATATGTTCC
GTTAAAAAATAACCTTATAATATAATTGATAACGATCAACAATAGCAAAATAGCAACATAGGCAAGACCCGAGATCGATC
CCCCTTCAATGCCTTATGAGTCGAGCTTGTTGCATAGGGCTTGCCTAGTGCAATTTACATCCCCTGTGTGGTTTACAGGC
TATTACACAGTGGGGGTTTACCCAGTGCTAGGGATGTACATGATCGGGTTGGCTCGGGTTTTCCAAATATTAAACCAAAC
CATTTGTGTCGGATTTTTAAATTTATAAACCAAACCAAACCAATAAAACTCGGGTTTTTCAACCTCGGGTTTTTTGGTTT
TTCGGGTTTTTCCGGTAAAGTATTCATACAAACATATAATTTACTTGTACTTCAAATATTTCTTTAGTCCTACCAAATAC
AACTATCTAAGATGTTTCTTAAAAATATAACACAGTATGATATGATTAATGACACTAAAATATCCAACACAAATAATAAT
AATGAAATCGCGTAAAACAAATATTGAAAATTAACAAGTCATAATGAAAATGATCATAATTTAAAAGTACTAAATCATGC
TAAAATTAAGTTTAATAAGTATTAGTTACATGACTAAATATTAAAGAAAATTAAAATTAGATTATGTATTTTAATTGTCT
AAACCAATGTAAAACTAAAGAACAAATATTCAATATTATTGTCATTCTTAATGTTGAATTGATTTTCTTTTTGCATTAGT
ATTAATTTGATTTTGATTTAAGCTTTATTATAATTACCAACATCTGTGAACTATAATCTTTATTGGCCCATTCATAATTC
TAAGTTTCAAACTTGAAATAATATATTAAAAGATAAAAACTATGGAAAAGTATAAGAAATATTTAAAAATTATATCAAAG
TAAATATGTTTATGTATAAAATAAAATTTTAAAATTATATATATAAATTCTTGTTGTTTTTTTTAGTTAAAACCAAACCA
ACCCAAATATAGTCGGTTTTTTTTTTCAAAACCAAACCAAGTCAAACCAAACCACTAGTCGGGTTTTTTTTTCGGGTTGA
CTCGATTTGCAGTTTGGTTTGGTTTTCGGTTCGGTTTTGTACACCCCTACCCAGTGTGCACAAAGTGCTCAACACAGATC
TAGTGCTCACCCGAAGGGCAGAGGTTGTAGCGGCTGCGGGTTATCCTGAGGTTTCACAAAAAAAAAACATAGGCAAGACA
AAACATTAATTGTATACTCAAACTTGTCACTGATTCAGTTATAATTATAACTCATTAAACACTAATTGTTCTTTTTTCTC
AATTTTGTCACTCAAATTATAACTCAAAATTTTTCGGAGGAGGTAGTAACAAATATTAGTAGTAATTAATAAATAATGAG
TATTTTTTTTATAAAGCATAAATGTTTGGGGTAATTTTTGAATTTCTTAAAATTCCCAAATATATTTGCGAAGTTATATG
ACCAAACACCACTTCTTAAATTTTTCCCAAGTATTCTTGGGGCCAAACGGGTCCTAAATATAATTGTCTCATATTAGTTG
ATCACCTTACTAAATTAAAAAATATATTAATTAATATTTTTCTATATTATTCTTGCAATTAATTCTTTTTGAAAGTGTTC
ACATTTATTTGTAAAATTCCCAAAAAGTTTTTAAGGGGTAAACTAGTAAAATCATCTTCTTATTTATTATTTCTTAAGCA
CCGTACAAAATAGAAAATGATAAACTAATATGAGACGAAGAGAATATTGTGAAAAGAATATTTTAAGTAGTAATGCACGT
GCATGCGGAGTAATGTAATAAGTAATTTTGTATAATCACATTATTGATATAAAGATCTGAGTAAATAATTATACATAAGA
AAATTAGCGTTTAAGTTTATTTGATTAATCAATTGGTCATCTTATTACATGCATGGTTGGATACTATCTGAACTTATGAA
TATGAATATGGGCAATCAAAATTCAATTAAATATATGTGATTTATTTACCAATTAAATTTTATGACAAACATGCGATAGA
AGTTATATTTTTGGATTAAGACATAAGTAACCCCTTAAATTATGATCGAATCTCAACGACATACTTAGGATGAACATTAA
AAATTTTAATTTTAATTTTAGGCTGCACATTAAAATTAAAACTTAATCAGGGTCCTATTACAAGGAGCGGAGCTAGAGTA
TACTTAGGCTGATCAAGCGAACACCCTTCATTAGAAAATTATACTGTAAATGCTAGTAAAATAATATGTGAAATTGTAAT
GACCCAGAAAATCATTTTTGGGAATTTTGAACTATTTGTTGACTTTAGTTAATTAGTTGAGGGGGAATTGTGGATAATTA
ACTTAAGCGATAGTTAATGGGCTAAAGTGATCATATATTTAAGACCCTATACCATTTGTTCCATATAATTAGATTAAGTT
AGTGTAATTTGCCACTTTGAATACCTAGTTATTTTATTTAGGTTTTAGGAAAAGAAAAGAAAGCAGAAACTACCCTAGGC
GTTACAGTAGGTTCGAACTATTGCGCGTCTGCATTACAGGTAAGAACTTCAATTCTTAAAATTTTGTTACTCTTCGGATG
AAAAGATTCCATGATACAAACTATTTTGATAATTAGATAGGTATGCATATCTCCTATTACTATTATATTAATTTATTTGG
ATAAGAATTGGAAAGTTTGGAATCGGCTTTCATCTTGAGATGCCTTGTTATCTCTCAAATTTTATAAGAAAATTGTACCA
CATGTGAGACGCCATTATTTTAAGGAAAAAAAATTGTTTACTTTTTAAAGGACAACGTAATTGCTATTGATTTTCCTTTA
TAAGTTGGTGGGGGTGGTATTAATGATTTTCTCTGTTTCAAATTAGGGGCGGTGGTATGTAGGATTGGTGGTCAAGAAAT
TTGGATAATAATGATGGTGTAATGATGGGCGAATCACTGGAAAATTTTGATAAATAGGTGTTAGTTGATGACTTTTGATA
TTTGGCCAGTTTCTATTTTTGCATTAGTCTTAAGATTTGAGAATTACTTTTTAAAATGGAGACTTAATCGTAGACTTGAA
ATTTGGAAATATGAGAGTTGACATGTTAATTGGCACCAAGATATAAGAACTTGATTTTAGGTTTGGGTGAGCTCTTGGGT
CTAGTTGGACATAGAGTAATATGAATATTGTTAATTTCGAAATCTTATTGTGGTTATTTATTTGAATAGATTGTATTGAT
TTGGAAGCTCAACGAAAAGGGAAGGCTCAAGTCTAGGAGTGATTGTTCGGTTATTTGAGGCAAGTGGATTTCTAAACCCT
TGTTAAGCGTATGGAATTCGTGTATTTCCTTGTGGTGTATGTTTGGGAGTAATGTGATCAATTGTTTGTGTAATGTGTTG
AGAATTGTTTGAAAGACTTGTTGAATCATCGTTGAAGTTGTGATTTGTGCAATGTTATGAAAATGGTCATCTCCTCATTA
TTTTTGTGAACATGTCATTTGCATTGTTCTGAGACATGGTTGTGATAAGTGTTATGTGCATTGAGAAAGAATAAGAAACT
AAAGAGGATGTACCATTTCGAGGGACGTATCGCGCGCCGCGATGGATACTATATTTCGAGGGACGTGTCGCGCGCCGCGA
CGGATATTATATTTCGAGGGACGTATCGCGCGCTGCGATGGATGCATGGACAGATATGTCCCCCATGGGTCCCGGACTGA
GAGACAGCGGGTGTGTATCATTAGGTCAGACATGCATCACTATACTTGACATTGCATTTCATTACATTGCACATTTTTAT
TATTGATGAACTTGATCTTGTGTGTTGCTGATCTTGGGAGTGCTTTTCTGTGAAACTTGTTATTGATGAATATTGAGTTG
TTATTGAGAATATATAATCTGTTAGAGTGCTGTTGTTGAGCTGTATGCTTTGTAAACTGTGAATTGTTAGGTTGGACTGA
TTTTATGCAGGTTGTGTTGTAGTTATGGAGGTTAGGATGGGGTGTAAGGAGTACCCGTATTCTGTACCCTTAGCTTGTGT
TTAGAGGTTTGCTTGTTGAGTACCGTGTGGTTTGGTACTCACCCCTTGCTTCTACAATCTTTTGTAGGTTACGAGCCCGG
ATCTTCGTGATACCTTCCATTCTCTTCGTTTCCGAGGCTTTCTGTGGAGATCTGAGAGGTAGCTGTTTGTCATCTCAGCG
AACCTTCTTACTCCTGTTTATGATTTTGTTTTTACTTGAAAGACAACGTCATTTGAGACTTGCGTATTTTATTTCAATTC
TAGTATTTAAATTAGAGGCTTATGCACGTGACAACCAGGTTTTGGGGATTGAATTAAGTTGACTTGTTTTCGTAATAGTA
ATTGCTATTGAACTTTGCTTTATTTCCGCACTTTATCGAAATAATTGGGTTTTAGGCTGACTTGTCTTGGTGGGATACGA
CGAGTGCCATCACATCCATTTTTGGGTTGTGACAAAATGGTATCAGAGCCCCAGGTTCATAGGTCTCACGTGCATACAAG
CCGAGTCTACATAGAGTCTCAAGAATCGGTACGGAGACGTCTGTACTTATCTCTGAGAGGCTATAAAGACTATTAGGAAA
CTTCCTTTTTGTTCATTCTTTCTCATCGTGCGTGGTTACCTTCTTTAGTACTGAGCTATTGTATACTCTTTTGACAGATG
ACGAGGACTAGAGCGACTGTTACTGGTGGTAGAGGGGAGGTACTTCCCGAGGCAGCTGTTGAGGCCCCAACTAGGGGTAG
GGGTAGAGCCCGAGCTAGAGGCCGTGCTCGTGGAACGACACTAGCCAGAGGTCGTGGTCGTGGAGCAGCACCAGTGAGAG
GTCGTACTAGAGAGGCCTCCCCTGAGCCTCAGATTGATGACAGAGAGGACCAGGTTCCTCCAGAGCCTGCAGTCACACCT
TTGCTTCAGGATACATTATTGAGGGTGTTAAGTGTGCTTGAGAGCTTTACTCAGGGTGGTGGTGCGACCGCCACACCACA
AGATCATCAGACTAGAGAGGGGGCTCAGACCCAAGAGCAATATGAAGCTCCATTTATTCAGGATGCAGTAGGGCAGCCAC
CAAAGGATCCCGTGGTTGAGAATAATCTTGCACCAGCAGTTGGAGGTCAAGGTGCACCATTGGTTGTTCTGACTGAGGAT
GAGCAGCGTAGGTATGAGAAATTTCGAAAGATGGACCCACCTCAGTTTCAGGGTGGGAAGAGTGAGGATGCTCATGAGTT
TCTGACTACATGCCGAGAGTTGCTAGAAGTTGTTGGATTAGCTGAGTCACATGGGGTTCGATATGCTACACTCCAGCTTC
GTGGGCCAGCGAGAGAGTGGTGGAGAACTTATTCGGGGGCTTTGCCAGTTGGATCTCCTCCAGTGACTTGGGAGAGGTTT
TCCAGTGCCTTTCATGATCGTTTTATCCCTTGGAGCGTGAGAGAGGAGAGTCGTTTGAGGTTTGAGAATCTGAGACAGGA
CAGCTTATCAGTTACAGAGTATGAGGCCCGTTTTTGTCAGTTGTCTAGGCATGCTTTGGCCATTATTCCAGACGAGACAG
AGAGGATCCGTAGATTCGTGAGGGGGTTGACTTTCTCTATCAGATCGGCTGTGTTTAGAGCATCTAGAGAGGGGGCTTCC
TTCAAGTCCATTGTGAGTGCCGCTAAAGAGGCGGAATTGATGGAGAGAGAAGAGTTTGGGGACCCTAAGAGAGTCCGTAC
ATCAGGTCAGTTTCATGGTGCTTCATCTGGAGGTAGGGGATCACACAGAGGGAGTGGTTCCTTTCAGCAGCGAAGACCCG
TTCATGCATCTATGCCGACATCCGAGGGTGGTCAGATACCTCGGGGTTCTTATAGCGTGGGTCACGGTTTACAGCAGCGA
CCTATCGGGCGAGGCAATTATAGTGGGTTTTCAGGGTCCGCACAACAGTTCCCGGGACAGAGATTTTGCTTTTCTTGTGG
AGATCCCGATCACCTGATGCGACAGTGTACTTCTCAGAGGGGTCATGGAGGGTCCCAACCTAATTCTTCATTTCAGGCTA
GACCACCGGTACCACAGACTAGAGGCCGAGGCAGAGTTCAGTCAGGTAGAGGCGGTAGAGCTTCTAGTAGTGGTTCTGCA
ACTCAGCAGAGTGGGGGTAGAGTTACCACCCAGGCTGGAGGTGGCCGAGGGGGCCACTGTTATGCTTTTCCGGGGAGACC
CGAAGCGGAGACTTCTGATGCTGTTATTACAGGTATCATCCCAGTATGCCATCGATCTGCGTCTGTATTGTTTGATCCAG
GGTCTACATTCTCTTATGTGTCCACCTATTTTGCTGCTGAATTTGATATGATATGTGATAGCATGACTGTACCTATTCGT
GTTTCTACACCCGTGGGTGAACCCTTAGTGGTGGATCGAGTGTATCGATCTTGTCTTGTTTCTCTAGCGGGGTATGACAC
TTGGGTAGATTTAATCATTCTGGGGATGGTAGACTTTGATGTTATCTTGGGTATGAATTGGCTTTCTCCTTATCATGCTG
TCCTTGATTGTAATGCTAAGACTGTGACTTTAGCAATGCCTGGTGTTCCGAGGGTTGAGTGGAAGGGTGCTAATGGCTTT
TGTCCTAGCAAGGTCATTTCTTTTATCCGTGCTCAGAGATTGGTGGAGAGAGGGTGTTTGTCTTACTTAGCTTTTATTCG
GGACACCAGTGTTGAACCACCTTCCATGGATTCTGTTCCCGTGGTTCAGGAGTTTCTCGATGTATTCCCTTCTGATCTTC
CAGGTGTTCCTCCCGATAGGGATATTGATTTTGCTATTGATTTGGAGCCGGGCACTAAGCCCATTTCTATTCCTCCCTAC
CGTATGGCTCCCGCAGAGTTGAAAGAGTTGAAGGATCAGTTGCAGGATTTATTGAGTAAGGGGTTTATTCGCCCTAGTGT
GTCACCTTGGGGTGCCCCTGTGTTGTTTGTGAAGAAGAAGGATGGGACTATGAGGATGTGTATTGATTACAGGCAGTTAA
ACAAGGTAACAGTGAAAAATAAGTATCCTCTTCCGCGTATTGATGACTTGTTTGATCAGCTACAGGGGGCATCTTTGTTC
TCTAAGATTGATTTGAGGTCTGGGTATCATCAGTTGAAGATTAGGGCATCAGATATCCCTAAGACAGCTTTTCGAACTCG
GTATGGGCATTATGAGTTCTTAGTGATGTCCTTTGGGTTGACTAATGCCCCTGCAGCTTTTATGGAGTTGATGAACGGGG
TGTTTCGACCATACATTGATTCTTTTGTGATTGTCTTCATCGATGACATTTTGGTTTACTCCAGGACTGAGGATGACCAT
GTCCGACACTTGAGAATTGTACTTCAGAGATTGAGGGAAGAGAAGTTGTATGCCAAGTTCTCAAAGTGTGAGTTCTGGCT
TAATTCTGTGGCATTCTTGGGACACGTGGTGTCCAAGGAGGGTATTAGAGTAGATCCGGCCAAGATTGAGGCAGTTAGAG
GCTGGACGCGACCTACTTCTCCTACCGAGATTAGGAGTTTTGTGGGATTGGCAGGTTATTACCGACGATTTGTTCAGAGT
TTCTCTACTATTGCAGCTCCATTGACTAGATTGACTCGACAGGGTGTAGGTTTTCAGTGGTCTGATGAGTGTGAGGAGAG
TTTTCAAAAGCTCAAGACTTTGCTGACTTCGGCTCCTGTGTTGACTCTACCTGAGGAGGGCGTAGACTTTACTGTGTATT
GTGATGCTTCAGGAGTCGGTTTGGGTGGTGTATTGATGCAGAAGGGGAAGGTGATTGCTTATGCTTCTAGGCAGTTGAAG
ACCCATGAGAAGAACTACCCTACTCATGATTTAGAGTTGGCAGCTGTGGTATTTGTACTTAAGTTATGGCGTCATTATTT
GTATGGGGTGCATTGCGAGATATTCACTGATCATCGGAGTCTTCAGTATATCTTTAGTCAGAGGGATCTGAACTTAAGGC
AGCGTAGATGGCTTGAGTTGCTGAAGGACTATGATGTGACCATTCTATATCATCCGGGGAAGGCCAATGTTGTTGCCGAT
GCTCTGAGTAGGAAGACTCCTAGCATGGGAAGTCTTGCAGCACTTAGTATTGAGGAGAGACCATTGGCTAGAGATGTTCA
GATGTTAGCTAATAGTCTTGTCCGGTTGCAGATCTCAGAGAAGAGTGATGGGATGATTGCTTTTATTGAGGCTCGGTCTT
CTCTAGTCGAGCAGATCCGTGCGCACCAGTTTGATGATGAGAAGTTATGTCTCATTCGAGATAGAGTATTGAGAGGGGAA
GCCAAGGAGGCGGTCCTTGATTCTGACGGTGTCTTGAGGATCGGAGGCAGGATTTGTGTGCCCAAGACGGGCGAGTTTAC
TAGACTGATTCTTGAAGAGGCCCATTGTTCCCGATATTCTATCCATCCGGGAGCAACGAAGATGTACCATAATTTGAGTC
AGCATTACTGGTGGTGTGGGATGAAGAGAGATATTTCAGACTTTGTTTCTAGGTGTTTGACTTGCCAACAGGTCAAGTGT
GAGCACCAGCGTCCCGGGGGTGTATCTCAGAGGATGCCTATTCCTACTTGGAAGTGGGAGCGGATCACTATGGACTTTGT
TGTGGGTTTGCCTACCACAGTGGGTGGTTATGACTCCATTTGGGTTGTTGTTGACAGGCTGACCAAGTCTGCCCATTTCA
TTCCGGTTCGGGTGAAATATACGGCAGAGAAGTTAGCTGAGCTATATATCAGTCAGATTATGCGGCTACATGGGGTTCCT
GTTTCTATTATATCAGATCGAGGTTCACTATTTACTTCTCACTTCTGGAAGGCATTACAACATGGTTTGGGTACTCAGCT
AGATATGAGTACAGCCTTTCACCCTCAGACAGATGGTCAGTCCGAAAGGACGATTCAGGTGTTGGAGGACATGCTTCGAG
CATGTGTGATCGATTTTGGTGCTAGATGGGATCGACATTTACCCTTAGCAGAGTTTGCCTACAATAACAGTTATCACTCT
AGTATTCAGATGGCCCCATTTGAGGCGTTGTATGGCAGACGATGTAGGTCTCCGATCGGTTGGTTTGATTTGGCAGAGAT
GGACTCTTTGGATACTGACTTGCTTAGAGATGCTATGGAGCAAGTCCGTAGGATTCAGTATAGGCTGTTGACAGCCCAGA
GTCGACAGAAGAGTTATGCAGACCGGAGAGTTAGAGCCTTAGTGTTTATGGAGGGCGATCATGTTTGGCTTAGAGTGTCA
CCTATGAAGGGTGTGATGCGGTTTGGCAAGAAGGGCAAGCTTAGCCCTAGATTCATTGGACCTTTTGAGATTTTGAGTCG
AGTGGGAGAGGTGGCCTATAAGTTGGCCTTGCCACCTAGTTTGTCGACAGTTCATCCTGTTTTCCATGTCTCTATGCTTC
AGAAGTATATTCCGGATGAGTCACATGTGCTTTCACTCGATTCAGTGGAGTTGGGTCCAGACTTGACATTTGAGGAGGAA
CCTATAGCTATATTGGACAGGCAGGTTCGAAAGCTTAGGACCAAGGAGATTGCTTCAGTGAAGGTGCAATGGAAGCACCG
ATCAGTGGGAGAGGCAACTTGGGAGACAGAGTCTGATATGCGTGCCAGATATCCTCAGCTTTTTGAAGCTTCAGGTACAT
TCTTTCACCTTATGTTCGAGGACGAACATGGTTTTTAGTGGTGGATAATGTAATGACCCAGAAAATCATTTTTGGGAATT
TTGAACTATTTGTTGACTTTAGTTAATTAGTTGAGGGGGAATTGTGGATAATTAACTTAAGCGATAGTTAATGGGCTAAA
GTGATCATATATTTAAGACCCTATACCATTTGTTCCATATAATTAGATTAAGTTAGTGTAATTTGCCACTTTGAATACCT
AGTTATTTTATTTAGGTTTTAGGAAAAGAAAAGAAAGCAGAAACTACCCTAGGCGTTACAGTAGGTTCGAACTATTGCGC
GTCTGCATTACAGGTAAGAACTTCAATTCTTAAAATTTTGTTACTCTTCGGATGAAAAGATTCCATGATACAAACTATTT
TGATAATTAGATAGGTATGCATATCTCCTATTACTATTATATTAATTTATTTGGATAAGAATTGGAAAGTTTGGAATCGG
CTTTCATCTTGAGATGCCTTGTTATCTCTCAAATTTTATAAGAAAATTGTACCACATGTGAGACGCCATTATTCTAAGGA
AAAAAAATTGTTTACTTTTTAAAGGACAACGTAATTGCTATTGATTTTTCTTTATAAGTTGGTGGGGTGGTATTAATGAT
TTTCTCTGTTTCAAATTAGGGGCGGTGGTATGTAGGATTGGTGGTCAAGAAATTTGGATAATAATGATGGTGTAATGATG
GGCGAATCACTGGAAAATTTTGATAAATAGGTGTTAGTTGATGACTTTTGATATTTGGCCAGTTTCTATTTTTGCATTAG
TCTTAAGATTTGAGAATTACTTTTTAAAATGGAGACTTAATCGTAGACTTGAAATTTGGAAATATGAGAGTTGACATGTT
AATTGGCACCAAGATATAAGAACTTGATTTTAGGTTTGGGTGAGCTCTTGGGTCTAGTTGGACATAGAGTAATATGAATA
TTGTTAATTTCGAAATCTTATTGTGGTTATTTATTTGAATAGATTGTATTGATTTGGAAGCTCAACGAAAAGGGAAGGCT
CAAGTCTAGGAGTGATTGTTCGGTTATTTGAGGCAAGTGGATTTCTAAACCCTTGTTAAGCGTATGGAATTCGTGTATTT
CCTTGTGGTGTATGTTTGGGAGTAATGTGATCAATTGTTTGTGTAATGTGTTGAGAATTGTTTGAAAGACTTGTTGAATC
ATCGTTGAAGTTGTGATTTGTGCAATGTTATGAAAATGGTCATCTCCTCATTATTTGTGTGAACATGTCATTTGCATTGT
TCTGAGACATGGTTGTGATAAGTGTTATGTGCATTGAGAAAGAATAAGAAACTAAAGAGGATGTACCATTTCGAGGGACG
TATCGCGCGCCGCGATGGATACTATATTTCGAGGGACGTGTCGCGCGCCGCGACGGATATTATATTTCGAGGGACGTATC
GCGCGCCGCGATGGATGCATGGACAGATATGTCCCCCATGGGTCCCGGACTGAGAGACAGCGGGTGTGTATCATTAGGTC
AGACATGCATCACTATACTTGACATTGCATTTCATTACATTGCACATTTTTATTATTGATGAACTTGATCTTGTGTGTTG
CTGATCTTGGGAGTGCTTTTCTGTGAAACTTGTTATTGATGAATATTGAGTTGTTATTGAGAATATATAATCTGTTAGAG
TGCTGTTGTTGAGCTGTATGCTTTGTAAACTGTGAATTGTTAGGTTGGACTGGTTTTATGCAGGTTGTAGTTATGGAGGT
TAGGATGGGGTGTAAGGAGTACCCGTATTCTGTACCCTTAGCTTGTGTTTAGAGGTTTGCTTGTTGAGTACCGTGTGGTT
TGGTATTCACCCCTTGCTTCTACAATCTTTTGTAGGTTACGAGCCCGGATCTTCGTGATACCTTCCATTCTCTTCGTTTC
CGAGGCTTTCTGTGGAGATCTGAGAGGTAGCTGTTTGTCATCTCAGCGAACCTTCTTACTCCTGTTTATGATTTTGTTTT
TACTTGAAAGACAACGTCATTTGAGACTTGCGTATTTTATTTCAATTCTAGTATTTAAATTAGAGGCTTATGCACGTGAC
AACCAGGTTTTGGGGATTGAATTAAGTTGACTTGTTTTCGTAATAGTAATTGCTATTGAACTTTGCTTTATTTCCGCACT
TTATCGAAATAATTGGGTTTTAGGCTGACTTGTCTTGGTGGGATACGACGAGTGCCATCACATCCATTTTTGGGTCGTGA
CAGAAATGCTTAAATATCATATTTTGAACACCTTATTGCCCGGAGATTTAGGCTCCTTGAAGAAGCCAAGTTTAAGTGTG
TTTGCCCGTTTGAATCTTAGCTTTTTTTAGCCTTTTTATTCGTTTTAAGTCTATTTTTTTTCCAATTTAAAAGGAGCTTT
TGTTATTTTTTAAATAATTCAAAATTAATATTAGTTATTAAAATAATTCTTAATAAGAGACCTACAATTTTAGAATCTAA
GGGGGAAAAAAAGTTTAGCAGCCTATTGGATTTTTATTCAATTTGACTTTTGATTCTTTTTTTAAAAATAAAATTTAAAA
GTAATGATTTAATTTAAGGTTAATAAACAGAACCCTAAATAATTTCTATAAAGCGAAAAAAGCTCCATATATAATTTTCT
TTAAAATCAACTCGCTCGATTTTACTCTTTATTTTTCATATCTTGTTGTTAATGTTGTCGCCATCGAAGGTTGATGGAGC
TTGAACCGTAAAAGTGATCTCATTCTAAGTTGCATTTTGACCTCTCTCTTATTTTTTTTTCCTATGTTCATTCACTTGTA
TTAAATTAAACATGAACCTTAAAAATTAAATATTATGCAGTTTGATTTTACAAATTTGAATACATTTGTTCATAGAAAAA
TATTAATTACTCCATGCGTTTCAAAAAGAATGATCTCCTTTCCTTTTTAGTCAGTTTAAAAAAGAATGACCTCTTTCTTT
TTTTTGGTAACATTTTATTTTCAACTTTCCACGTGGCATGTTTAAAGCCACAAGATTAAATGACAATTTTGTACATTTGA
GATAACTTTAATTTAGGACCACAAGATTCAAAAGTCTTCTTTTTTTTCTTAAACTTCCTGCCTAGTCAAACTAGACCATT
CTTTTTGAAATGCGGAGGAAGTATTAATAGTACTTAGTTTAATTTTAAAAAATTTAGTACACTTATTAATCCAAAAAAAA
AATGTACTTGTACAATTTCTGGCTCCGCTACTGTCTTTTACTCCCGTAAACTATTTTAAAATGAAATAAATATACCCTAA
ATGCTTACATGACATAGAGAGTGTACGACCCTCATGAAAGCAAGCGAACAACGAAAAAATTGGACACATGTGCTTTTCTA
ATTGGTCTATTTACAATTAGTTAGTCCTCATATTTATTGACATTAAAACTTATATAAATTTAATTATTTTCATTTATTTT
TTGTAAACTACTTATTTCCCTCCTCACTTTAAGTTTTTTTTTAACCTTTTATTAATTTTGTATCTTTTCACTTTCATTTT
TTTGTTAAAAAATTTACATGTATTTTATTATTTTATTTTATTTTAAAAAAGTGTTCTTTAATTTTAACGATTTCACTTTT
TTATTATTTTTTTATTTGATTTTCTTCACTTATTTTGATATCCATATGAAATTAACTTATTTTTAATATAAGCCATTTAA
TATTAAATTTGAAATCAAATCAAAAGGAAAGACAAAGAAAACAAAAAGAATAATAAAAAAATCAAATGAAACAAAAGAGA
GTAAAAACAATGAATGTAGTTAAAAAAATTTTAAATATAAGGAATTTTTTTTATATATATATATATATATATATATATAT
ATATATATATATATATATACATACTAGTTTTTCGACACGTGCATTGCACGTGATTATAAATTTAGAAAATTTAAGCGAAG
ATTTGAATAATAAGTTTTGCTCAAAATAGTATTGCAGATTCCTTTGTGACAGTTCAATATAGATCGTCATATATATCTCT
TATTCACGCGAACCTATGAAGGTGGTCAATGAAAATTTTTATTAGTTAAATGCAATAATGTATCTATTTATTTCAATTTG
ATGAGGTTAAATCATGTAATTATTCGTATCTCACTAATATTACCTTAAAGACGACATTTGTTGTGTATTTTTCTTGTCAT
CTATCTAACCAGCATGAATCATCCAAGGAAAAATAACAACACCGTGTTATCACACACACACCCACACACACACACACACA
CACATATATATATATATATATATATATATAGGGGTGGTATAGTAATACAAAAAATTATTGATAAAAACTTAATATAAAGA
AAGAGGAAAGATATAAATAATTAATGTAATAACTATGAGAATTCATATTATTATAACTAAAGAATGTAAAAGAGTGTGAA
TAATGTTTGCAATAATTAACAATAAGTAGTAATAACTAAGAGAATTTGTAATGTTATTACTAAAGAATTAATGTGCAATA
GATGAATTACTAATAACTTTTATACTTACATAAATAAATATGTCTTATTAATTAATGTTACTATTTTTTATAGTTATTAG
ATTTTAATGTAGCGTAGGGACAAAATGAAAATGTTTATTCATTACTACAAAATATAAAATTTATTTTGTTAATGATAAAT
TTTAAATGATTCATATATATTCACATATTTTCACATTTGATGTGAGTTTTTTCTTAAAAGAACTTGGAACATTTTAAAAT
AATATATTTTGAAGTTAAAAGATCTTGTTAACTTGATAATACATTCGTGACATATAAATACCTACCCATATATATCTATG
AAAATATTTATCTCATAAAAACTAGCTATTAAATAAATAATAAAAATTAAAATAATTCAAATTTCAACTGACGTTATTAC
AAATCATATGAACTTTTCTTCGTTGAAAATACTGAAATATTAAGAAATAATAAAATTAGTAAAACAAAAGGTCAATGTTT
ATATAGTAATAACTATTTTGATGAAAATTTTCTGACAATTTAAATCACATAAGAAGCATTGATAAATAAAGTCATTCTTT
TGTCTTGATCATCAAAAAAACAAACCGTGACAATTCTCTAACTCCTGAGAAGTTTAATAATGCTGGAAAAGATATTCAGA
AGCATATATCTACATCACAAGAGAATTTTTTAACAAAAACAAATGAATTTAGACCACATAATGTTAACTTCATATATTGG
AACATTACATAATAATGTATACACTAATGAAAAAAATAATTATTGTGTCATCAGAATTATTTTCTTTAAGTACTCGAGAT
TAAGAAATATACCCTCTAAGGATATAATGACTTACTTAATCAGAATAGTGGTACTTGATATGCCGCTAAATTTCGAAGTC
ACTCAACGACAATAAATCATACGAAATTTTTTTAAAATGCAAGAAGAAGAAGGGTAGAAGATTTAAAAAATTGTGGTTGA
AAAATGAGAGGAAGCCCCTCTATTTATAGTCAACAAAGGGTAGTATGAACAAATATTTTATGTGTCTTATCTGAAAAGTC
ATGACCGTTTCGAGAAGTCATAACCCTTTGGAAAAGTCACAACTCTTTGGAAAAGTCATAACTCTTTGGAAAAGTCACAA
CTCATCGAAAAATCACAATCCTTTGAAAAAAGTCACAACTTATCAGAAAGTCACAACTCATCGGAAAAGTCACAACCTAA
GTTAGGGATATTATAGTAATTTAACATTCAAGTTAGGAGTTCATGCTTTTAAGGATATATATATATATATATATATATAT
ATATACACGTGGTAGCGCATGTAATATACGCTTCCAACTTTACCTGGTTCAAGGTGTCACATCATCACAAAAATGCACAA
AAATATAGAAAAATTGAGTTGAGGGGAGGGGGAGGGGGGGGGGGGGTCATAGGACCCGAGTTAAGTTAAGATGTGTCGCT
GAGATTTCAATCATAATTTAGGGGATACTTATGTCTTATCCCTATAGTTTACCTTTTTTTTTTCAAAAATAAAATAAAAT
TGAATAAGCCAAAATGATCATTTTATTAATAGAACACATATGTACAAAAGTCTCAAACAAGTCATGATATTTTATAATCA
GAAGATTAGATGTCTGGTTATTATCTATGGTTATTATTGTTCTTCCTTCGATTGGTACCTCATGAATCGTGTTATAAACA
ACTGCTAGGTAAATTTCTCAAGCAAGGATATCTATAATTTGATAAGTTGTAGAAGGTTTAGGGCATGTAATAAAAAGATG
TTCATATGACTCATGTACTGAACTATCAAACCTGTCCTTGCATGAAAATCCCCAATTAGTAACCCTTTTTCCACAATCTC
CATAAGAAAAAAGAAAACCTTTAAAGGAATACCTTTTTTTTTTTCATATAAACTTATAGACCTCCTGCACATTTCCTGAT
TGTCTGATAATTTTCCATGCACTACTGATAGTGAATTTGCCTGAGTTGTGTAGCATCCACTATGGTGTAACACCTCAAAA
ATTTCTAGGCAAAAATCCAATTCTTTCTGTGTACGCTTATAGGATCGAATTGGGTGATTCTTAATTCTGTAAAGGTGTTA
GGATCAATTCCTATATATGGAAAGTGCTTTGGATATAAATTAAAGTCATAAGAATCCACTAATACAAAGTTGAGTTGGAA
GTTTCTTTACCGATTGTGTTTTGATGCATAAATTTACTTTGGTTCCTTCCTTATAAAAAAAAGAGAATGAGAAAAAGTTT
GAAATTTGAAATAAAAAAGAAAGTGTGATGAACTAAAGGGGGTGTCCAATAAATTGAAAGAAATTGAAGTTTGAGTCTCC
AAGTGAGAAGAATAGAAAGAACTTGAGAAGAGGTGAAGATGAGTACAACAATGCTTTTAAAAAGGTAAAGTCACTAAGCC
AAATTAACCATACATTTACCCTCAGCCCTATTATAAGCCTAAAAAGACCTTTGAGATCTTGCATGAACAAGATTCAGTGA
TGATTGAAAATATGGGTAAACCTATGAGATGAAGTTGCATGTATTTATCTTTCAAAGTAACAGTTGTATTGATTCCTAAC
TTCGTGATTGATTTTCTTTGTGAGAGCATTAAATCTTTATTGATCTGAGGGCTCTTGAATGCATTTGTTGAAATTCTTTG
ATGATTGGAAAATAGGGGTAAACCTATTTGATGAAGTTGCATGTATTTCTCTTTCAGAGAGTAAGAGTTGCATTGATTCC
TAATTTCTTTATTCGCCACTTAATTTTTTTAAAGAAATTATGAAAACTCAATGTAAAAGACTTTAACAGATTAAGTCTTA
AAAATTTAGAGAAAAAAGGTAAAAGGTTCATATTTTCACTTCAAAAAGGTGTTAACACTCAAAGTGCCGCTAACGTACGG
TTATCCGATAATTTATATTATTCGGCTAGTTTAAGAAAAAAGGTAGGTTAAATAAATGAAAAGGAAATTTTTGTTTTTAG
ACATTTTAAGACCATAACTTAGTAACTTGGAATATTTTTTGGAAAAGAGATAAGATTCAATGAAAAAGGTAATTTATTTT
AAGAAAATAAATCAACACAAAGAAACATGAATTTAATTAAGTTAAAGAAAGCTAAATTTTACATTAAAACAAATAACAAT
TGTATATTTAAATACGTAAAGAACACATTTTTGGGTCGAAGTTTATTTCCTGTTCGCCTGGATCAACAACTTGGGCCTTA
CTACTGCTGATTTGGGCTTTGCCCCAATTTTTGCTGAGGAAATGACACATATATACAACTGATAGTTATAATTAGCAATA
AATAGCCCAACAATAATTAGCATTTAATAGACAAATAAAAAATAAGCACAAAATGGCCCAAATTAATAAATGACATTTTA
ATAGTTTTTTTTTGTTTTCCTCGTATAATCAATTATCACTAAACAACAAAAATAACGGAAACATCAAAAATTATATATAC
AATACGTAACCACCTAAAAACATAAATTAATTTTCATATGTTTTTTTATTCGTTACTTGATTAAAAAAATTCCAATTGTA
TACTTGATGATTGTATATAGGTAAAAGAATGGTGTATTCATTCACTTAGTAGTAGTATACAATTATAGCTATGTTATCCC
TTCCGGCGTATACATATTAAAAAATCAAAAACTTCATGTATGCATTGCATTCATGTATACATATTCGTGTATTCATTCCC
TCAAAATTTGTATACATTTTAGATTCTTTATTCAGTGTGTAAATGAGGATTGCACATTAAATTTAAAATGCTCAATAGCA
AACACAGAAGTTGAATCGAATAACGAGAAGAACTTACATGGCTAAAATTTAGAGTTGTGGATGGAGAATCCACAAAATTA
GAATCAGAATTCTTTTTTTTTTTTAATGAATAATCCTAGGGATAACTTTCTTAAACATGACAATTGATACCTACAATCAA
TTATTGTTATGTAAGTTTTTGCCTAAATTAGATATACCTTAAATTTCAAAAATTAAAACTCCCAAAAAATTGAACGACAA
TACAAGAGGGGGGGGAGGGGGGATCAAACATAGGCTAACAGTTAGAGAAATTGACGAGTAGACATCAACAAACCATAAAA
AATTTAAAAGCGGAAGAGAAAAAATAGACATTATGAACGAATATTTTTATAGAACTCAAATATGTAAAACTAATAAACAT
AAGTAAATCATCTTTTATTCAAAGTAATGAAGAAGAAGAAAGAGTTAATTAAAAAAAAACACAATTCAAAAGAATCGTGT
GTGTATGGAAAAGAAGATAAAAAATAGGAAGAAAAAAACCACTTCCCAATAAAAAAGGACACCATGCTGCCCACCTTCTA
AAATTATTTAATTTAATTAAAAATGAACTTCCCAATACGTGGGCTACTAATTGCAAAATTTAATTTTCAACAACTTTTTT
TTGTCAAAAAAATAAAAGAAAGCTATATGCTGCCAATTAGTAAAATGGGATGTCATGTTGTGCCATTTTTTCATTTTCTG
CTTGTATCTCCAATGTATACCAGTGTATATATGTTGCTTTCCGGGTATATTACCTGTATGCAAGCTATGTAACGTCCTAG
TTTTAGCCTCCAACACCTGTATATTAGATTCCCTTTCACATATTTGCTTCCATTTTCAAACTCCACACACTTGCTTCCCA
TTTCGATGAGACAGACTCGATAAGAAAGAAAAATGAGCCTCCATGGCTCAATCAAAATGCAAAGGAAAGTCCCAATGGAG
TCAAACGAGAGGGTTACTGTAACATCTCTCACCTAGAAACGACTATAAAGAGTTTAGAATATGAAAATATTGATTTTTGG
AAAGAATAAGGAAATCTGGAAATTTTGTCTAAGTTAAGAAAGTGAGTTTTGGCCATTTTCAAATGGCCATAACTCCTAGA
TCAAGAGAATTTAGGAGAAGCTCTTGATATGTTTAGAAAGCCCTTGGAGAGATATTTCCAACGCCGCCGAGATTGCACGA
TTTGGACATCGTATGAGTGAGATATGACTTTCGGAAGTTGGGCTGTTGGATTGAGGAAAGTCCCAATCCGGATTTAAGGA
AGGGCAAAGTAGTCTTTTCTCTAATTAATTTCCTAATTGATTCATGTTTCCGGGTTGTTTTGCGAGTTAGATTGGTTGTA
TATTGAGGGTACAATTGATCCTAGGGGTTTGGGGAAAGTATCATGGAAGTTTGGAGGGTTTAGAGATGAAAAACGGAGGA
GAAAAGTCGAGAACACCTGGGTACAGGGGTTGGGGCGTCGCGCCTCTCAGCGCCCCCCAAAATGTTCTCTGAGGTTTGGC
CTCTGGCGTGTCGCCCCAGCGAGAGCACCCCACCCAGCTCTCTGAGGTTTGGTGTAACACCCCTAAATACTAACCAAGAG
TCACATGTCGATTTACTGTTGCTTCATTACTAGAATATGTTTTAGTTTCATTTTGGGAACGTGAAATGTTGTGATAATTG
CTAACTTGCTTAGCATAAATTGTGATCGTAATTTAAGGTATTGTATTAGGGTATTTTCGTAATATTCTAATTAGAATTAT
GTATAACTTTAAAAGGAGATGAGGGATATATATATAGGTGTATATGTATGAATTTTGGGCAGCACACAACTATTTGGGCA
GCCCTTTTTGGAGACAGCTGTACAAGTGATAAACATCACTTGTGTGACTATATATATTTTCACCTCCTTGAGTTAATTCG
TTTTTTTCCAAGTCTAAAAACCTTAGAGCCTTCTTTAATCAGTTGTTCTTCAAAATTACAAAAGAAAAACTTGGCCCTTT
TGGCTAGAATTCAAGAACACACACTTCTTGTTGGTAAGTGACAAAATCTGTTTATGAGCTGGGTAGTGTTTGGTATTTTA
TGCATATCTGTCGCTCTAGAACTTATTTTACAGTGAATAAATATGATTTGGAAAGCTAATTCGTAGACCTACAACTCTTA
TGTTTATGTAAAACTCTGATTTAGCTGTTATGGATTCGAAATATTGGACGCAACATAGGACAAGTTCTGTCCAGATTTTG
GAATTTCAAATCTTGTATGAACAACTGTTAGTATTTTGACTATATCTTGTTGTACAAAATATATTTTTCTGTGATTCTTA
TTTGTTTGCAACCTTAAGAGGTGTAGCTACATCTTTCATGAAGGCTATAAAGTCTAGTTTTGCCGTTTTCCTTTTCAAAT
CTAAGTTGCGACATGAGGTACTAGGCTGGCCAGAATCACTGTTTTGAGAGCATAGTTGTGTTTTTACAGGCTAATCTTAC
TAGTGATGATAATCGTGTTTTACATCAATAATATTGAGCTTCTAGGGATTAAAGAAGTTATTTAATTGTATTTTAAATCT
TGTATATACTCGTGAACCAGTTGAGGACCTTGATACATTGGTTGGTCTACGGTTTGAACTCTTGAAGTTGTGTTGGACTG
TTTCTTTGCTAAAGCACTGAGGTTTGTGTATAAACTTGTATTTGTACTCTTTTAACTGCTGGTATATCTGAAGGTTGATC
TTGGTACCTTGGTTACCTCTTGTCACTTTGCATTGTCGTGTTGGTATCCTTTAAGACGTTAAAGACGCTTGTGTAACTCG
CCCACTTGTACGGATTATTTGATCACTTGGCACTCTTGTTGGGACCTTTTCCTTCTTGTGGCTGTGATTTTGTCACTATT
GGCATGCCTCTTGATTCGGATCATTTGCCATCTTGACTCTGGATTTTTAGTCCGTCTTAAGAATGGAAGTTGTCCATTTT
AAGTACGAACTAGAAAGCCATTTTTAATATGGTTGTTGGTTTTCTTGATTATTGGGCTTTGGCCCTTCTTGATACAGGGC
GTCGACTCTTCTTGATACTTGATTGTGCTTGGTGTGAAGACATGATGCACATATTGGGCGAGCCTTGTTATTGAATCTTT
TGAAAAATGGTACTATGAGCGTTCTTGACATTTGGAGCTCTAAATATCGAACTTGATACTCTTGATATATTGTTTACTTG
ATTTATTTATTATGTTCGATTATGCTGCCCATGACTTGAGAAAGGTAGTTTTGTGAATCTGATGGCTCAGAATCTATAGT
TTTTACACCACTAAGCTATATGCTTAGCGATAGTTGTTTCTATTGTAGGGAATGATCGAGAGGAGGCATGAAGTTGGCCG
TTGGTAATGGAAGATCACAATTGCATATATGCATCTATATTTTGTATAAACCTTGGGACTTGTACATGATCTATGTGGTG
TATATTTACATGAAATTTTGAGGACTAATGTGATCATGTCACCATGGGTTGTAATGTAAGTATGACTCTATATTTTGTTC
TTTTGGGGTGTGTAAGCCCAAGTCTTGTAATATGTTAAATTTACCACTAATTTTGAATGATTGCGTGAAGCATGAACCAC
CTAGTTTGGGTACTCGAAAGTTGGTAATATTCTTTTTATATCATTTTTACTAGTGTGAGGACAATATATATATATATATA
TATATATATATATATATATGCAAAAATCTCGTGAGTTATTGGCTTATATTATTATAGGCTTATATTATTCCGGAAGGGTC
GTTACAAGTATTGGTATCAGAGCCTATGTTTGTGGTTCTAGGACTTTTGTTGTGAATTACTTGTATACTTGTTTACATTC
AAAAAAGGTTTTATTTGCAGTATTTGTTCACTTACATGGTTTAAAATATTTTTTTATCGCATGTATAGTGCACATGCATC
ATGTACATGTTCCTAATGCAATGTGATCTTCCCTTTTGAAGGAATTAAGTTATGGCCTCTTCTTCTGACCAACCTATGGA
AGCTGCTCGTGAAGGTTCGGGTACCTCTGTTCCCCAACCTCATGCATTAGAAGAGGTTGGAGAACATGTCTCGAATCAAT
ATGTTCCCCACACTAGTGGGTCTGAAGTGGGAAACCATCAGGGTGTAAGAGCTAGTTCACATCCTCACATGAGTCGTAGT
ACTCAAGCCATGAATCCTCCTTTTCAACAAATGGCTGAATTCTTCCACCACATGGCTGAAGTGATGCATGATCCCAACGT
GATTAACTTTGAGAAAATGGGTGGAGTGGAGTTTGAAGGCACCGTTGATCCCACAGATGCTGAACAATTGCTGGAGCGCA
TGGAGAGGGTATTGAGCAGTTAGAGTGTTCAAATGTTGCCAAATTTAAATATGCTATTTCATTATTACAAAAGGATGCTT
ACGATTGGTGGGTAAGTGTTCCAAATGCCAAGGTAAAACCTCTTGTTCTTACTTAGGATGATTTTCTTAGGGAATTTCGT
ATGAAGTATGTCCCACCTGCTTATTGTGATGCAAAGAGAAAGGAGTTTTTGAATTTAAGGCAGCGAGGTATGTCTATTGC
TGAGTACCAACAGAAGTTTCTAAGACTCTCTCGTTATGCTGGAGGTATTATTAAAGAAGAAAAAGACAAGTGCAGGAAAT
TTGAAGATGGTTTAAATGATTCCATTAGAAAGAATGTGGCGATCCTGCAACATGAGAACTTTTGTAAGCTAGTGTCTGCT
GCTTTTACTTGGGAGCAACTTGATAAAGAAGAAGCTAGTAGAAATGAAAATAAATTTCGGAAGCCTAGACCAGATTTTGG
GGGTCCATCAAAAAGGGGAAGGTTTGATAACTCTAAGGCTAGTAGTGATAACAGGCAACCGCAACAAAAGCAAAACATAT
CATATTTTTCTACAGCAAACACTCCAACTTATGGCCAAGGAAAGCCTCGTGTTCCTACTTGTCTGCAATGTGGAAAGAAT
CATTATGGTACTTGCAGGAGAGCTTCTGGTGCATGTTTCAATTGTGGGAGCTTTGATCATAAAGTGAAGGAATGTCCTAA
TCCTAATAATGCTCTTTCCTTGAGAACTGAAGGCTAAGTTCATAAGTCTTCTATTAATCCTCCTCAAACTAATAGAGGTG
CAAGACCTAAAAACACCCAAGCAACAGGTACAAGTGGAGCTAATCAAGCTAGTGGACAAAGGACTACTGCACGCGCTTAT
GCTATGAGGCAGAGGGATGAGCAGGATGGACAAGACGTGGTTGTCGGTAAATTTCACTTATTTGGCTTATGTGTGTTTAC
ACTATTTGATCCTGGTTCTACACATTCCTATATTTATTCATCACTTGTTCTTCCTGAAAATGTGAAATCTATGAGGCTTA
ATTATGATGTGCTGGTTGAAAGTCCTTTGGGTTATCAGGTTGTGTGTAATTGAATTTATCGTGATTGTCCCTTCGTGATT
CAAAACCTAGTCTTCCCTACTGATTTGATTGAAATGCCCTTCAAGGATTTTGATGTTATTATCGGGATGGATTGGCTTCA
TAAATATCATGCAGTGGTAGATTGTAGGTTAAAGCATGTGACTTTTAAAGATCCGACATTTTCACACATTATTGTACAAG
GTGAAAGGTCATTGGCATCTAGTATTATTTCTGCGGCCTTGGCAAGAAAGCTGATGCGTCAAGGTTGTAGGGCATACCTT
GCTCACATAGTTGATACACAGTTGAAAAGTCCTTGTATCAAGGACATACCTGCTGTATGTGATTTTCCAGAAGTCTTCCT
AGAAAACCTTCTTGGATTGCCCCCAGAAAGAGAGGTTGAATTTCCAATCGAGCTTATTTCCGAATCTACCCCTATTTCTA
TCACTCCTTATAGAATGGCTTCGGCAGAATTAAGGGAATTGAAATCTCAATTGCAAGAACTTCTTGAGAAAGGTTTTATT
CGACCTAGTGTTTCTCCTTGGGGAGCCCCTGTTTTATTCGTAAAGAAGAAAAACGACACTCTTAGGCTTTGTATTGACTA
TAGACAATTGAACAGAATAACAATCAAGAATAGATATCCACTACCGAGGATCGATGATTTGTTTGACCAACTGAAGGGTG
CTAAAGTATTCTCAAAGATTGATTTAAGGTCTGGATATCACCAACTGCATGTTAGAGAGGAAGATATTCCTAAAACTACT
TTTAGAACTCGGTATGGTCATTATGAATTTTTGGTGATGCCATTCGGATTGACAAATGCTCCTGCCGTATTCATGGATCT
AATGAATCGAGTATTCAAGCCTTATCTAGATCAGTTTGTGGTTATTTTTATAGATGATATTTTAATATTTTCCAGAAGTA
GTGAAGACCATGATAAACACCTTCGGATTATTTTGGAAATTTTGAAGGAGAAGGAACTTTATGCTAAACTTTCCAAGTGT
GAATTTTGGCTTGATGAAGTGACGTTTCTGGGACATGTTGTATCAGCCGAAGGCGTGAAGGTGGATCCTAGTAAGATACA
AGCAGTTGTTGAATGGAGACCTCTCAAAAGTCCAACCGAGGTAAGAAGTTTCTTAGGCTTAGAAGGATACTACAGAAGAT
TTGTGAAAGGCTTTTCCATTATCGCCTCTCCCTTGACTAAGCTCTTGTAGAAGGGAGTAAAGTTTATTTGGGATGACAAA
TGACAAGAGAGCTTTGAAACTCTCAAATCCTTGTTGACTCAAGCGCCTATACTTACTCTACCAATTGAAGGGAAAGAGTA
TGTAGTATACAATGATGCTTCTCACAATGGTCTAGGATGCGTTTTCATGCAAGAAGGGAAGGTTATTTCTTATGCCTCTC
GGAAATTAAAACCGCATGAATTGAATTATCCTACCCATGATCTTGAATTTGCTGCTGTAGTGTTTGCTTTAAAAATATGG
CGGCATTATTTGTATGGAGAGAAATGTCATATATTCACTGATCGCAAGAGCTTAAAGTACTTGGGTACTCAGAAGGAGCT
AAACCTTCGACAACGTAGATGGCTTGAACTCATCAAGGATTATGACTGCACGATTGATTATCATCCAAGTAAAGCCAATG
TGGTTGCAGATGCCTTAAGTCGAAAATCCTTTGCAAGCATTTCTTTGAGTCATTTACCCTTGCTCCTTGAGTTAAGAGCC
ATGAATGTTTGTTTTACACGTGATTCAAATGGTTCAGTTATTGCTAATTTGCAAGTAAAGCCAATATTTCTTGAACATGT
GAAAGAAGCACAAAAGATAGATGAGAAACTTGTAAAATTGACCAGAGAAGTTCAAAATGGGGGGAAAAACTGGATTTTAC
ATTAACAGAGGATGGTGTCTTATTTTATTAGAACAGGTTATGCGTCCCTAATGATGACAACTTGAGGAGAAAATTACTGA
ATGAAGCACATACTTCACCATATGCAATGCATCCTGGAGGTACAAAGATGTACCAGACCATCAAGGAACATTATTGGTGG
AATGGTATGAAGAGAGACATTGCGGAGTTCATTTCCAAATGTTTGGTTTGTCAACAAGTAAAGGTAGAACATCAAGTCCC
AGTGGGTTTACTACAACCCTTGTCGATGCCGGAATGGAAATGGGACAGAATAACTATGGACTTTGTTTCTGGACTTCCTC
GCACTCAGAGAAATTATGATGCAATATGGGTGATTGTGGACAGGTTAACCAAGAGTGCTCACTTCTTAGCAATCAGGATG
GATTACTCACTTGAGCGTTTAGCCGAATTGTACATTAGTGAGATTGTAAGACTACATGGTATCCCTATGTCTATTGTATC
TGACCGAGACCCAAGGTTTACATCTAGATTTTGGGGTAGCTTGTAGGAAGCTTTGGGTACTAAGTTGAAATTTAGCACTT
CGTTCCATCCTCAAACAGACAGCCAGTCGGAAAGAGTGATACAAATTTTGGAGGATATGCTTCGAGCTTGTATTATAGAG
TTTGAGGGTAGTTGGGACAAACACTTGGCTTTGATAGAATTTGCTTATTATAATAGCTACCAATCGAGTATTGGAATGCC
TCCCTATGAAGCTTTATACAGAAGGAAATGCCGGACCCCTCTTTGTTGGAGTGAAGTTGGTGAAAGAAAGCTTGTTGGTC
TTGAAATTGTGCAACAAACAGAGGACAAGGTAAAAATTATCAAGGATCGTCTAAAGGTTTCTTCGGATCGACAAAAGTCG
TACGCTGATCTTAAAAGGCGTGACATTGAATATCAAGTGGGAGATAAAGTATTCTTAAAGGTGTCTCCATGGAAAAAGAT
TATGAGATTTGGCCAAAAAGGAAAACTTAGTCCCCGATTTATTGGACCTTATGAGATACTTGAAAGGATTGGACCAGTTG
CATATAAATTAGCTTTGCCACTGGAGTTGGAGAAGATCCACAATGTCTTTCATGTTTCTATGCTCAGAGGATATTGTTCT
GATCCATTGCATGTTCTTCCAGTTGAATCTATTGAGGTTAATCCTGACTTGACGTATAATGAAGAACCTATCCGGATTGA
AGCTCGAGAAGTAAAGCAACTTAGAAACAAGAGAACTCCCTTAGTAAAGGTGCTTTGCAGGAACCATTCTGGAAAGGAAG
CTACCTGGGAAAGAGAAGAAGGCATGAGGACCCAATATCTACACTTGTTCCGGGACTAGTGTAAGGTAAATTTCGAGACG
AAATTCTTTAAGGGGGAGAGAATTGTAACACCCCTAAATACTAACCAAGAGTCACATGTCGATTTACTGTTGCTTAATTA
CTAGAATATGTTTTAGTCTCATTTTGGGAACTTGAAATGCTGTGATAATTGCAAACTTGCTTAACAAAAATTGTGATCAT
AATTTAAGGTATTGTATTAGGTATTTTCGTAATATTCTAATTAGAATTATGTATAACTTTAAAAGGAGATGAGAGATATA
TATATAGGTGTATATGTATGCATTTTGGGCAGCACACAACTATTTGGGCAGCCCTTTTTGGAGACAACTGTACCACTGAT
AAACATCACTTGTGTGACTATATATATTTTCACCTCCTTGAGTTAATTCGTTTTTTTTCCAAGTCTAAAAACCTTAGAGC
CCTCTTTAAACAGTTGTTCTTCAAAATTACAAAAGAAAAACTTGGCCCTTTTGGCTAGAATTCAAGAACACACACTTCTT
GTTGGTAAGTGACAAAATCTGTTTCTGAGCTGGGTAGTGTTTAGTATGTTATGCATATCTCTCGCTCTAGAACTTATTTT
ACAGTGAATAAATATGATTTAGAAAGCTAATTTGTAGACCTACAACTCTTATGTTTATGTAAAACTCTGATTTAGCTGTT
ATGGATTTGACATATTGGACGCAATATAGGACAAGTTCTGTCCAGATTTTGGAATTTCAAATCTTGTATGAACAACTGTT
AGTGTTTTGACTATATCTTGTTGTACAAAATATATTTTGCGGTGATTCTTATTTGTTTGCAATCTTAAGAGGTGTAGCTA
CATCTTTCATGAAGGCTATAAAGTCTAGTTTTGCCGTTTTCCTTTTCAAATCTAAGTTGCGACATGAGGTACTAGGCTGG
CCAGAATCACTGTTTTGAGAGCATAGTTGTGTTTTTACAGGCTAATCTTACTAGTGATGATAATCGTGTTTTACATCAAT
ATTATTGAGCTTCTAGGGATTAAAGAAGTTATTTAATTGTATTTTAAAGGTTGTATATACTCGTGAATCAGTTGAGGACC
TTGATACATTGGTTGGTCTACGGTTTGAACTCTTGAAGTTGTGTTGGACTGTTTCTTTGCCAAAGCACTGAGGTTTGTGT
ATAAACTTGTATTTGTATTCCTTTAACTGCTGGTATATCTGAAGGTTGATCTTGGTACCTTGGTTACCTTTTGTCACTTT
GCATTGTCGTGTTGGTATCCTTTAAGACGTTAAAGACGCTTGTGTAACTCGCCCACTTGTACGGATTGTTTGATCACTTG
GCACTCTTGTTGGGACATTGTCCTTCTTGTGGCTGTGACTTTGTCACTATTGGCATGCCTCTTGATTCGAATCATTTGCC
TTCTTGACTCTGGATTTTTAGTCCGTCTTAAGAATGGAAGTTGTCCATTTTAAGTACGAACTAGAAAGCCATTTTTAATA
TGGCTGTTGGTTCTCTTGATTATTGGGCTTTGACCCTTCTTGATACAGGGCGTCAGCTCTTCTTGATACTGGATAGTGCT
TGGTGTGAAGACATGATGTACATATTGGGCGAGCTTTGTTATTGAATCTTTTGAAAAATGGTACTATGAGCGTTCTTGAC
ATTTGGAGCTCTAAATATCGAACTTGATACTCTTGATATATTGTTTACTTGATTTATTTATTATGTTCGATTATGCTGCC
CATGACTTGAGAAAGGTAGTTTTGTGAATCTGATGGCTCAGAATCTATAGTTTTTACACCACTAAGCTATATGCTTAGCG
ATAGTTGTTTCTATCGTAGGGAATGATCGTGAGGAGGCATGATGTTGGCCGTTGGTGATGGAAGATCACAATTGCATATA
TGAATCTATATTTTGTATAAACCTTGGGACTTGTACATGATCTATGTGGTGTATATTTACATGAAATTTTGAGGACTAAT
GTGATCATGTCACCATGGGTTGTAATGTAAGTATGACTCTATATTTTGTTCTTTTGGGGTGTGTAAGCCCAAGTCTTGTA
ATATGTTAAATTTACCACTAATTTTGAATGATTGCGTGAAGCATGAACCACCTAGTTTGGGTACTCGAAAGTTGGTAATA
TTCTTTTTATATCATTTTTACTAGTGTGAGGACAATATATATATATATATGCAAAAATCTCGTGCGTTATGGGCTTATAT
TATTATAGGCTTATATTATTCCGGAAGGGTCGTTACATTTGGGGCCTGGTGCCCCACGCCTCTTAGAGCGCTAGGGACTC
CAGTTCTCCCCATTCGTTCCCTACCTTTTCGTACGTGTTCCGAAGTGATTTACCTATGTTTCCTAGTCGATTCCAACACT
CTAAAGTACATCTAAACATCATGAAATCATCCATAAACATGAGATCATGAACCTTGAATCCATAATTTAATTCAAGGAAA
GTTAAGTTCAAAGTCAAAGAAGTTAAGAGTCAAGTCTAGAAGTTAAGCAATAAGTCAAAGCAAAATTTCTCAAAGTTTTC
AAGGGTCTTTAATAATGTTTTAACATCATTTTTAAGACTTAAGTTTTGACGTTAAGCAAGAGTAAAGATATGGTTTGAAG
TTCTTTTCTTCAAAGAGGTATATGGGGACTATGTATTCCTAAGAAGTTTAAAAGAAATGTTTTCACATTTAAACAAGATT
GGAAATTGAGATTTCCAAAGAGCCTTCGGGCTAGTTTTGAGAAAAGAGAAATCGCTTTCTAAATGAAACAAGATGGGAAA
CTTTGATTTCCAAGATAGCCTTTGAGCTATGTTTTTGAGCACTAATCTCAAATCACAGAGGAAATATGTTTTAAAAACGT
AAGAGCCAGTGCATTTTTGGGAGTAGTATTGAGCACCGAATTGGGAGAGCGTTCAAAGAACCCTTAAGCCCCATAGAACC
ATGTAGCCATCATGGGTAGAAGAGGTTCATACTTTTTAGATGAATCCTTTTCAAATTATACTAGTGGATCCATTAGGAAG
TTCAGGTTCTGTACCTTTGGCAGGGTATAGAATGCTCTGGCAGCGTGAGGTTGATCGCTGTATTATCACTATAGTTCTTA
TCTGATGGTTGTCGGTTAGAGAAACTCCCACAACAGTTATTGTATTTCTATATACATCAGTTCATTTGTATTTCTACATA
CATCTCAAATTTATTGTATCTTTGCATACACACAGAGTTTATAACATGTTTTAAACAACTTTTGTTTATATTACACTTGC
TTTAAATTGCTTTATATTGAAATGAGTTAGTCAGGTTGAGTTGAGTGAGCTAGGTAAGTTATTCATTTTCTTTCAGATTC
CTTCTAGCCTATGTGTGGTTTAGCATTCCAACTCGCATACTCGTATATTCAATGTACTGATGCCAGTTGGCCTGCATCTT
ATTATGATGCAGACGCAGGTAACCAGGATCAACATCCAGGACCTCGTTGATCCAGTTTAGCAGCTCAGAGTCCGTGGTGA
GCCTCCTTGCATTCTGGAGGACTCTTTTATTCACTTTCAGTCTTTCATTTATTAGGATGTTGTGAGGTTTGTCCCAACAT
CCATCTCAGTATTTTAGAGGCTTCATAGACAGTCAGATAGTTATTAGTTCAGATGTCTTTCTTTATCTTTCAGATGTTGT
TTAAAACTTAAGTGCCATTTTGGCCAACTTATTATTCTTTAAGTTATTATTTGAGACTGTTTCATTGAGTTAAGTCTTCC
GCTAAGTTAAGTAAGCCAGGCCAAGGGTTCGCTTGGGGCCAAAAATGGTCTCCGAGTGCCAGTCCCGCCCAGGGTGTAGG
CTCGGGGCTTGACAAACTTGGTATTAGAGCACAGAGTTCAAGAGTCCTAGGGAGTTTATGAAGCCGTGTCTGTAGAGTCC
TAGTTATCGGTGTGAGGCGTGCTACATCTATAATTAGGAGGCTGCAACATTTAGGAAATTCTTCACTTCCTTTATATCCA
TCTCGTGCGTTAGAGTTTATCTCTAAAAGTTTCCCTCTAATTCGTGCTTGTGCGTGTTTCAGATAACCATGCCTCCATGA
AGTGCAACATGAGGTCGTCCAGCTAGGAGAAATGATGAACCACAAGAGCAAGGGGTACCTAATGCACAAAATGTGCAACC
TCAAGGCGAGATCACTAATGCTGAATTCTGTGAGGCTATCCGGATGCTGAGCCAAGCCGTGACTAACCAGGTTGGGCAGC
CAAGGGGACCAAGGCAAGATGAGGCTGACACTTTGAGGATTCATAAATTCTTGAGGATGAATCCTCTAAGTTTCACTGGT
TCGAGCACTATTGAGGATCCAAAGAACTTCATTGAGGAGTTGAAAAAGGTATTCTATGTGATGCATGCCGCTGATACTGA
GAGAGTTGAGCTAGCTGCATATCAACTGAAAAATGTTGCTAGGACTTGGTTCGATCAGTGGAAAGAGGGTAGAGCTGAGG
ATGTACCACCTGCGAGCTGGGTTTATTTTGAGGGAGCTTTCTTGGGGCGTTTCTTTCCCCGAGAACTGAAAGAGGCCAAG
GTACGTGAGTTCCTCACACTAAAGCAGGATTCTCTAAGTGTTCATGAATATGGGTTGAGGTTCACCCAACTATCCCATTA
TGCTCCGGAGATGATTAAGGACATGAAGAATAGAATGAGCTTGTTTGTTGCTGGGTTAGACCGTCTATCAAGCAAAGAGG
GCAGGGCAGCGATGCTGATAGGTGACATGGACATATCAAGGTTGATGGTTTATGTGCAGCAGGTTGAGGAAGAGAAGCTG
AGAGACAGGGAAGAGTTCAGAAGTAAGAAAGCGAAGACAGGGAATGAGTCTGGGCAACAGAAAGGAAATGTAAATCGTTT
GTCCTCTCAGCAGAAGCAAAAGGGCCTGCTCTATCATCTGCTAGTGCACCTACACCTCGAAAAAAAGGCAAATATTATGG
TCAGAATTCGCAGAACTTCAGACAAGCACAGTCCCAAGGTAGTGTGGCACAAGAAAGTATTTGGGCTCCTGCATGTGCTA
AGTGTGGGAGAACCCACCTAGGTAAGTGTCGTGATGGCTTGACAGGTTGTTTCAAGTGTGAACAAGAAGGACACTTCTTG
AAAGAGTGTCCTAAGAATAAGCAAGGTAGTGGAAATCCGGGCAATAAAGCCCAATCTTCATCAGTTGCACCACCAGACAG
GGCTACACCTAGAGGGGATACTTCTGGTACTGGCGAAGGAGCAAACCACCTTTATGCAATCACTAGTCGCCAAGAGCAAG
AGAACTCTCCAGATGTTGTCACTAGTATGATCAAAGTCTTTGCTTTTGATGTTTATGTTTTGCTAGACCCAGGAGCAAGT
TTATATTTTGAAACCCCTTATGTTGCAAATAAGTTTGATGTTATCCCTGAGAAACTTTGTGAACCTTTCTGTGTTTCCAC
ACCTGTTGGGGAGTCTATTCTAGCAGAAATAGTCTATCGTGATTGTCCTGTTTCCATCAATCACAAAGACACCATGGCTG
ATATAGTTGAACTAGACATGGTAGATTTTGATGTCATTCTAGGTATGGACTGGCTTCATGCCTGTTATGCCTCCATAGAT
TGCAAAACTCGAGTTATCAAGTTTCATATTCCTAATGAGCCAGTTATAGAGTGGAGTAGTAGTTCAGCAGTGCCTAAGGG
TTGTTTCATTTCGTACCTTAAGGCAAGAAAGTTAGTTTCAAAGGGTTGTATCTATCACTTGGTTCGAGTTAATGACTCAA
GTGCTGAGGTACCTCCCATTCAGTCAGTTCCTATAGTAAGAGAGTTTCAAGAAGTTTTTCCTGATGATCTACCCGGAGTC
CCTCCTGAGAGAGAAATAAACTTTGGCATAGACATCATTCCAGCTACTCATCCTATCTCTATTCCGCCATACATAATGGC
ACTAGCAGAGTTGAAAGAGCAGTTAAAAGATCTATTAGATAAGGGTTTCATTCGACCAAGTGTCTCACCTTGGGGCACTC
CGGTCTTGTTTGTGAGAAAGAAAGATGGTTCCCTTAGGATGTGTATAGATTACCGTCAATTAAATAAGGTTTCCATCAAG
AATAAGTATCCTCTTCCAAGGATAGATGATTTATTTGATCAACTTCAGGGTGCCACCTGTTTTTCAAAAAATGACCTTAG
ATCAGGCTACCATCAGTTGAAAGTTAGGGAATATGACATTCCAAAGATAGCATTCAGGACTAGATATGGTCATTATGAGT
TCTTGGTCATGTCCTTTGGTTTGACCAATGCACCAGTAACGTTCTTGGATCTTATGAACAGGGTCTTCAAACCTTATTTA
GATATGTTTGTTATTATCTTCATTGATGACATACTAATCTATTCAAGGAATGAAGAAGATCATGCTAGTCATCTCATAAT
AGTTCTTCAGACCTTGAAGGATAGAGAGTTGTATGCCAAGTTCTCTAAGTGTGAGTTTTGGCTTGAGTCTGTGGCATTCT
TGGGCCATATTATTTCCGGTGATGGTATTAGAGTTGATACTCAAAAAATTAAGGCAGTGCAGAATTGGCCTAGACCCACA
TCTCCAACTGATATTATGAGTTTCTTGGGTTTGGCTGGCTATTATAGGAGATTTTTTGAGGGTTTCTCGTCCATTTCATC
TCATTTGACAAAGTTGACTCAGAAAATAGTGAAGTTTCAATGGTCTGAAGCTTGTGAGAAAAGTTTTCAGGAATTGAAGA
AGAGGTTGACTAGTGCCCCAGTTTTGACCTTACTAGATGGTACTCAAGGTTTTGTGGTGTACTGTGATGCATCCAGAGTT
GGTTTGGGTTGTGTGTTAATGCAGAATGGCAAGGTGATAGCCTATGCCTCCAGACAATTGAAGGTTCATGAGAAGAACTA
TCCAACCCATGACTTAAAATTGGCTGCGGTAGTTTTCACCTTGAAGATTTGGCGACACTACTTGTATGGTGTTCATGTTG
ATATATTCACTGATCACAAGAGCTTGCAATATGTGTTCACTCAGAAAGAGCTCAATCTCAGACACAAGAGGTGGTTGGAA
TTACTCAAGGATTATGACATGAGTATTCTTTACCACCCAGGTAAGGCTAATGTGGTTGTTGATACTTTAAGCAGGTTATC
TATGGGTGGTACCACCTATATTGAAGAAGAAAAGAGGGAGTTAACCAAAGATGTGTACAGACTTGCACGCCTAGGAGTCA
AACTTATGGATTCCACAGAAGGAGGAATAGTGGTGACGAACGGGGCAAAATCATCACTAGTGTCAGAAGTGAATGAAAAG
CAAGACCAAGACCCCATTTTGCTTGACTTGAAGGCAAATGTTCAAAATCAAAGAGTATTAGTTTTTGAACAAGGGGGAGA
AGGTGTGTTGAAATACCAAGGTAGATTGTGTGTACCAATGGTGGATGAACTCCAAGGGAGAATCATGGAGGAAACTCATA
GCTCCAGATATTCCATCCATCCGGGTTCCACCAAAATGTACCGTGATTTGAGAGAAGTATATTAGTGGAATGGTATGAAG
AAGGACATTGCTGAATTTGTTGCTAAGTGTCCAAATTTCCAACAAGTGAAAGTAGAGCACCGAATGCCTAGTGGTTTGGC
TCAAAATATAGAACTTCCAAAATGGAAGTGAGAGATGATTAATATGGACTTCATCACAGGGTTACCAAGGTCTCGCAGGC
AACATGATTCTATTTGGGTGATTGTCGACAGAATGACAAAATCAGCCCACTTTTTACCGGTGAAGACTACCAACTCAATA
GAAGATTATACTAAGCTTTATATTCGGGAGGTGGTAAGACTTCATGGAGTTCCAATCTCCATTATTTTAGATAGAGGTGC
ACAATTTATTGCACAATTTTGGAAATCTTTCCAGAAAGGTTTAGGCTCAAAGGTGAACTTGAGCACTGCCTTTCATCCTC
AAACTGATGGGTAAGCAGAGTACACTATTCAGACCTTAGAAGATATGTTGAGAGATTGCGTGATTGATTTCAAGGGTAAT
TGGGATGATCACCTACCTCTCATTGAATTCGCTTACAACAACAGTTATCATTCTAGCATCCAGATGGCTCCATATGAAGC
TCTTTATGGGAAAAGATGCAGATCTCCTATTGGATGGTTTGAAGTTGGTGAAGCAGGGTTGATAGGACCAGATTTAGTTC
ATCAAGCTATGGAGAAAGTGAGAGTGATTCAAGAGAGATTGAAAACAGCACAGAGTCGTCAGAAATCCTACACTGATGTT
AGGAGAAGGGCGTTAGAGTTCGAAGTAGATGATTGGGTATATTTGAAAGTTTCACCCATGAAGGGTGTTATGAGGTTTGG
TAAGAAGGGGAAGCTTAGTCCCTGGTATATTAGACCGTATCGCATAACTAAGAGGATTGGCAATGTAGCTTACGAGTTGG
AGCTACCATAGGAATTAGCGACGGTTCATCTGGTATTTCACATCTCTATGTTGAAGAAGTGCATGGGAGATCCTTCATTG
ATAGTGCAAACTGAAAATGTTAGGATTAACGATAATTTATCTTATGAGGAGATTCCTGTCCAGATTTTAGATCGCCAAGT
TCGCAAGTTGAGAACAAAAGAGGTCGCATCAGTCAAAGTCCTTTCGAGGAACCAATTTGTTGAAGAAGCTACTTGGGAAG
CTGAAGGGGATATGAAGAAGAGATCTCCACATCTCTTTGAATTCGGAGAAAATTCAGATCAAGGTACTAANNNNNNNNNN
NNNNNNNNNNNNNNNNNNNNNNNNNNNNNNNNNNNNNNNNNNNNNNNNNNNNNNNNNNNNNNNNNNNNNNNNNNNNNNNN
NNNNNNNNNNNNNNNNNNNNNNNNNNNNNNNNNNNNNNNNNNNNNNNNNNNNNNNNNNNNNNNNNNNNNNNNNNNNNNNN
NNNNNNNNNNNNNNNNNNNNNNNNNNNNNNNATGAAAATATTGATTTTTGGAAAGAATAAGGAAATCTGGAAATTTTGTC
TAAGTTAAGAAAGTGAGTTTTGTCCATTTTCAAACGGCCATAACTCCTAGATCAGGAGTAGTTAGGATCAGCTCTTGATA
TGTTTGGAAATCCCTTGGAGAGATCTTTCCAACTCCGCCAAGATTGCATGATTTCGACATCGTATGAGTGAGATATGACT
TTCGGAAGTTGGGCTGTTTGATTGAGGAAAGTCCCAATCCGGATTTAAGGAAGGGCAAAGTAGTCTTTTCTCTAATTAAT
TTCCTAATTTGATTTTAGGAATTAATTGGGGTAAAGCAAGACTTTATTCAGTTTAAAAAAAATTAGAATTTACGCTAGGG
CTTGGAGAGGAGAAGAAAGAAGAGAAAAGAGGAGAGAAATCAAGAAATCACCAAGAACGTTCAAGCTTTGCGAGTGGAAT
TCATCGGGGGTGATCCCTATTAAGGTATGTGAGATTTCTTTCGTGTTGGGTTAGTTCACCCACACACTAACTTGTTTCAA
TTCAGCGAAATTGGAGTTGCTTGAATGTTAAGAAAGTGAAGTTCTTGAAGAACATTGTTGAATTCTTGTGGGTTGATTGT
TGAATGCCTAGTGTTGAGTTGATTCATGTTTCCGGGTTGTTTTGCGAGTTAGATTGGTTGTATATTGAGGGTACAATTGA
TCCTAGGGGTTTGGGGAAAGTATCATGGAAGTTTGGAGGGTTTAGAGATGAAAAACGGAGGAGAAAAGTCGAGAACACCT
GGGTACAGGGGTTGGGGGGTCGCGCCTCTCAGCGCCCCCCAAAATGTTCTCTGAGGTTTGGCCTCTGGTGCATCGCCCCA
GCGAGAGCACCCCACCCAGCTCTCTGAGGTTTGGGGCCTGGCGCCCCACGCCTCTCAGAGCGCCAGGGATGTCAGTTCTC
CCCATTCGTTCCCCACCTTCTCGTACGTGTTCCTAAGTGATGTACCTATGTTTCCTAGTCGATTCCAACACTCTAAAGTA
TATCTAAACATCATGTAATCATCCATAAACATGAGATCATGAACCTTGAATCCATAATTCAATTCAAGGAAAGTTAAGTT
CAAAGTCAAAGAAGTTAAGAGTCAAGTCTAGAAGTTAAGAAGTAAGTCAAAGGAAAGTTTCTCAAATTTTCAAGGGTCTT
TAATAATGTTTTAACGTCATTTTTAAGACTTAATTTTTGAAGTTAAGCAAGAGTAAAGCTATGGTTTGAAGTTCTTTTCT
TCAAAGAGGTATATGGGGACTATGTATTCCCAAAGAAGTTTAAAATAAATGTTTTCACATTTAAACAAGATTGGAAATTG
AGATTTCCAAAGAGCCTTCGGGCTAGTTTTCAGAAAAGAGAAATCGCTTTCTAAATGAAACAAGATGGGAAACTTTGATT
TCCAAGATAGCCTTTGAGCTAAGTTGTTGAGCACTAATCTCAAATCACAGAGGAAATATGTTTTAAAAACATAAGAGCCA
GTACATTTTTGGGAGTAGTATTGAGCATCGAATTGGGGGAACGTTCAAAGAACCCACAACCCCCATAGAACCATGTAGCC
ATCATGGGTAGAAGAGGTTCATACTTTTTAGATGAATCCTTTTCAAATTATACTAGTGGATCCATTAGGCAGTTCAGGTT
CTGTACCTTTGGCAGGGTATAAAATGCTCTGGCGGCGTGAGGTTGATCGTTGTATCATCACTATAGCTCTTATGTGATGG
TTGTCGGTTAGAGAAACTCCCACAACAGTTATTGTATTTCTATATACATCAGTTCATTTGTATTTCTACATACATCTCAA
ATTTATTGTATCTTTGCAAACACATAGAGTTTATAGCATGTTTTAAACAACTTTTCTTTATATTGCACTTGCTTTAAATT
GCTTTATATTGAAATGAGTCAGTCAGGTTGAGTTGAGTGAGCTAGGTAAGTTATTCAGTTTCTTTTAGATTCCTTCTAGC
CTATGTGTGGTTTAGCATTCCAACTCGCATACTCGTATATTCAGTTTACTGATGCCAGTTGGCCTGCATCTTATTATGAT
GCAGAAGCAGGTAACTAAGATCAGCATCCAACACCTCGTTGATCCAGTTGAGCAGCTCAGAGTCAGTGGTGAGCCTCCTT
GCATTCTGGAGTATTCTTTTATTCGCTTTCAGTCTTTCATTTATTAGGATGTTGTGGGGTTTGTCCCAACATCCATCTCA
GTATTTTAGAGGCTTCATAGACAGTCAGATAGTTATTAGTTCAGATGTCTTTCTTTATCTTTCAGATGTTGTTTAAGACT
TAAGTGCCATTTTGGCCAACTTATTATTCTTTAAGTTATTATTTGAGACTGTTTCATTGTGTTAAGTCTTCCGCTGAGTT
AAGTAAGCCAGGCAAAGGGTTCTCTTGGGGCCAAAAATGGTCTCCGAGTGCCAGTCCCGCCCAGGGTGTAGGCTCGGAGC
GTGACAGTTACACATGAGAAGAAGTAAAACACAGAATAGTGAGGAAATAAGCTTAAATCAATATATCTGAGATAAAAGTG
AGAATGACTATATGTTTTATCATTGGCAGATCTATTCATAGAGTTAACATAGAGATTTAAAATCATTACTCACTTAAGAT
CTTAATTAGGAGATGCTATCTCAGAGACACTATACTCACAGAACCATTCACATTCATATGTCCTTAACAATTTATGACTA
ACTGCATCATTAACTATTCTAGACATGAAGGATTAGGAAATATCACATATTATCTAAAGCTTTAATAAACACACTTAACA
ATGAATTGAAAATTGTTAATCAATATACCGTACTTAGCATAGAGAATGAATTCCAAATAAATTAAGACATTATCTAAAAT
TAAACTAAAGCCGTATTAAATAAAGGAATATCATCACAAACATGCCAAATTTTCCTAGACTAGAATATGTATAATCTAAA
ACAAGACATGCTTGATTAAAGATGAACAACTACTAGATTGAGAGACCATCAATTCAGTAAGATGAAGAAATGCTAGGATT
TGTTGGGTGGTTGTTTGTTGTTCATTGAGAGGGACGAAAAGAGATTGTGGGGTCAGTTGGTATTTATGTATTATATAATT
AGAAGGGCATGACACGGCCCGACATTTTATATTTTTGAAATGGTAAGTGCTTGAAGATACACAATTATAAATGTTGTTGG
TGATATTGATACAAAAGTATATTGTGTAAGTACTTAAGTTTAATCAAGAGAACGCCTTCGTAGGTAATATATACGTTTTT
GCATTAGCTAAAACAAAAATAACACCATCAATGCCAAAAAGAAAGCTCATCTAATCCTCGTATCTTAAACATAGTAAGAG
AGTGGAAATACTATTGAAGAAACTGCATAAAATAACTATTCAACATATGCGCTAGGGCAAGAGGATGATGATACAACACA
AACACAGCTGAAGTAAGTTGTTCAAAACATTGGATAAGTTCATTTGCTCCGATTTCATTATCGTAAGGAACAACATCATT
TGCACAAAGATTGTTCAAGAGATCATGCATCAGACTCAGATTCAGTTTTTGATGGCGTCTTATATTAATCTGTTCCAAAG
ATTGAATTCACATTGTAATATTACAATTTTAATTAGAGTCATTAGGTGAGATTCGATGATCATTATGCCGGTCATATTGA
CCATAATTAAGCCAATTTATAGAAAAACTACTATGAAGTTTATCAACTGATCATTAAGCTTGGTGCAATACTACTATGAA
GTTGTTTCTCTGAAACTATATATAAGAGTTCCTTTTTTTCTCTTGAGTGAAATGGTGTTTTCTCCCATCTTTATATAGTG
CAGAAAACTCATTATATATAGCTCATGAAAACCTAATGAAAATATCACAAAATTCCTCTACTTTCTCTCTATTTTAATTT
AATTTCTTTCACTTCTCAACCAAGAAATTAATTAATTTTTTTCCTATTTAATGTCTTATAAAAATGGTGACAAAAAAATG
ACGAGTCGGGAACTTCGATTCATTTAGGCTTATTATTCAATGAATTAGTGTCCTCAGCACCTGTTTTGTGCTCATAACTG
ATGTTAATGTGTTGATATGCAACAATGAAGGATTTAGAACAAGGCAAGGACATTACGATGCGAAAAGGAGCAAAAAAGTT
GGAAAAGCTGAAGAAAAGTAAAGTTGGAGCTCACAAAAGCCACTCGGTGACTCGTTGAGTGAGTTTCAGCCCCCCAAAAG
TTCCAGCAAAGTAGCCCATGTAGTAAACCAACTCAGCGAGCAACAGAGCAATTTAGCGACATTGCGAATAGAACGGCGAT
AGCGTTCCAGCTCGCCAAATCTTCCAGAACGATTGTATGTAGGAGTCAACCCAAAAGGCAAGAAGAAGTGCAACTCGGCG
GATTGCTGATTCAATCGGCGATCCCGATTAATTTCGCAAAGAGGACTCTATGCTGAGATTTTGGAAAGTTTTTAGGAACG
TATAAATTCAGTTTTTGAAAGGAGAAAAGGGGTTCCTAAATAGTGTATTCCCCAGTTTTTGAGAGCTTTTACATATTTTA
CATTTTTGAATACTCTTGGAGGAGATTTGAATCTTGGATTTGATGATTTACGATTCTAGCTTTAATTTTCGCATTGAGAA
TACCGATTTCTTACTTTTAACTATGGTTGGATAAAACCCCTTACCTTAGGCATGTGATCATGTAATCGAATACCTAAATT
AGCTTGTGGGTATTGTTAATTGCTGAATTTAATGTTGATTTGAAATGGGTTAAATTGTTTGTTCATGTTTTAATTGATGA
ACTGAAGTTGCAAATTCGGTTCTAGCTTAGCTCTCTATGCTTGCTTGAGAAAAAGGTATAGAGTAGAATAATGATTGATA
GTTGTATTGATTTGCATATTTACACCTAGCTTGAGAAAGTAGGTTAATTAAGGAATTGAGTTGTTTGGTATTGTTAAGTT
TGTTGAGGTTCGAGAGAACTCACTCGAAACATGATAATTGATCGAGAGATGACTATTATATTCAAAACCTTTCCTACCCA
TTGTGATTCAACAACTTAAAGCAGTTAATAATTACTCATTAAGTGAAATTAGTATTCGATTGATCACATTCCTAAGCTAC
TCTCTCTAATCGTTCAAATCCCGTGTTAATTACATTTTGTTAACAATTGGTTACTAAATCCACCTTTGATAATGATAATT
GAAACTTCGTGATTTATTTTATGTTTCGTACCCTTTTACTTCTACAAAAGATTAAAACATGTCTTTACTTCATAATTGAA
TTCTTTACCGTATATATCACTCCTTGTAGGATCGACCCAAACTCATCGTTGGGTTTATACTTGTTAGCAACCGCCTACAC
TTTGAATCAGAAGAAGTGTAGTTGAGGGTTATACAAAATGGCGCCGCTGCAGGGGAGGTGCAACCTAAGTTTTACTTCTT
ATTGTTTGAATAACGTTTGTTGGATGTGCAGGTTGAAATTCGAATTTTGGAGAAAAAGGAAATTGGGCGAGCTTATAGCT
CACTTGGTGAGCCTGATCCAACTCACCTTTTGAACCAACTAAAGGGCTGCTGTTCTAGTAAATTTGACAGGCTAAGATCC
ACTCGGTGACTCACCGAGTGGATCAACGACATTAGTAGGTCTCACCGATCAAGGCACGAACTGAAGGGTCAAGGGCCTTT
CAACCATTTTAAATTCAAATCCTTTCTTTATTTTGAATTTTTTGACTCTTGCACTTTTTCAATTAAACTCTAGATTATCT
TTTTAGTTTAAATTATGTGGGTGTCCTTGTGTGTGATTGGAATCTGAAGTGTTGCCCATCCTCCTCTCTTTTCCTAAGTG
TTTACTTGTCCGCACCTGAGGTTGGTCTCCCGAATTAGCTTTAATTTCATGATTTATACTAAGCATGATAATGAGCAGTT
AATGGATCTATTGTCTACCTTGATTGTGTGCCTATTCACTCGTTGAAATTTGAGTTCGAATCAAGCATGTTAGCTATTTT
GTTTAGCCTAAATTGGTTGAATTTCGCATTTGAATTGTATAAATGTTGTGTGTTTCATGTTGGGTTTTGTGTGGGTGAAG
TTTGAGTAACCCAAATTCCACCAAACAAATTGAATTTTCCCAATGATGGATTGGGTGACGTTGTTCTTAAGGGCCAAATT
ATTGTTTGGTTGAATTTAAATCAATTGAGGGTAAGTCTGAGTACCCCGGCTTAGAGATTTATCATGGGTAGAATAGAATC
ATTGGGAATTGTGCTTGAAATTATTTGTCGTAAGTTGTTGGAATTATGCACTTGTTTTACTCTGCTCAACAAGGATTAGA
TTTGAACCTTGATCTCCCATAGTTTTAGTTTAACGGCTAAATTGTTGGTAATTTGTAATTTCCTCTCTCCTTCCCAAAGA
ATGTGGTGTGAGGTGTCAATCTTGAAGTATGAAAATTTCTGTTGTTATTTTCTTTTTCTGTTCTTGAAGAGTTCTATTCT
TTTTTATAGACAGTTGGTCTAATTTGGTGTTAACAGTGTTGAGTTAAAGTTTCAATATAGTGTTGCTTACAGTTTCATTG
CTGACATCATTTTACATTGATAAATGATGATTCACTCGCATCTATGTTGTTGATATTGCTTATACTAGGTGACTATTTTT
GTAGTACTATGTTATTTTTAGTTTTGATGATTTGACAAGCAACGGGATCTAATAAGGGGACCTGATCCCATAAAGGAATG
ATGTTCCTATGCGAGAAAGACAGCTAGAAAAAGTACACTGCAACCTCTGTCACCTATAGGGATCTGCAGGAGAAGGTGTG
CGTCTCTCGAACAACGTGGCAAGGCCGTTGGCCAATAGTGTGGCTTCTAAGGTTGTGTCTATCATATATAAGGTTCTTCT
CAACAGACACAACCTCAGTTTTTGCATTCTTGAAAAGTTCAAGAACACAACAAAAACCATCCTTTCCAGAAGTATTTTCC
TCAAGAACAACAAGGACCTGATAGAGCTGTTAGTGTCTTTAGTTGTCTTAGGGTTTATACTTCAGTGCTTATCTTTGTAG
ATCTATTCCTAAGCTATAAAGGAACTAGATTAGTGTTTCATTTCAGTGTTAATCTTCAGTCATTGCTAGAGTTAGCTATG
GCTAGTGGATGAAGTCTAAGTCAACTAGAGTTAGTTGGGTTAGTGGGCAACAAAGTTGTTGCTTATTTTGAAAAGAAGTC
TGAATCAATTAGAGTTAGTTGATTCAGTGGGAAACATAGTTGTTGCTTAGAGGGGGAAGGGATTTAGAGTTAAATTCCTA
GGTTACAAGAGTCTGTAATCTGAATTGTTCTAAAGATAAATGGAGTTTGGATTGAAATCCTGTGAGTATGGGTCGTGGTT
TCACCGCCCTTGAGCAAGAGGGTTTCCGCATAAACTGCTTGTGTTGTTTACTTTATTGCTTTTACTTATTATTGTTGTTC
TTGTTGTGTCAAGGGACCTGGTCTATTGACTGATAGTGGAAGCTTACATCCTAACATACTATACACTTTTTTTGACGAAA
ATTTTGAGAGATGCAACCTTAACTTGTTTTGGACTATTGAATTTTAGGAAGTGGAAGCTGATTCCGTACTTGCTGCTGAG
TCATGGATCGAAATGATGAAGCCTTGTCATGATCTGTTCTCTTGCTCCATCTTGTCTACTGCATTTAGTATCAGAATTGT
AGTTGTATCTTGATTCCGCCTTGTACAGCGAGAATGTTAGAGGAAACCTTATGGATGGTTCCCCTGTTTTTCAGGGTGAA
AGATTATTATTTGTCATTCTAGTAAAACTTAGCAATTATGAAAATGCTTCAGATCTAATTATTGATCTACAACAACTTCT
ACTACTGTTGATCTAATTATTACTTTCTTTAATCCTTCCAGTAAACTTACCATAGTCGGGAAATTCATAAAGGGAAAACC
AATTATGGAAGAGTTAAGAAAGCTATTTATTAGCCAATTTCAGCTATTGGGATCGGTTAAAATAGCTTAATTGATTATAG
AACTATGTACATTGATTTCTCTGATGAATAGCATATGGTAATATCATTAAAAGCTTCAATAGTACCTTTTTTTTGTCAGA
CATACAACCAACATCATTGTCCATGTCTCGTTGTTTTCTTACTCAATTCTATAGCTAATATTGGATTCTGTCCGATGTTC
TTTGGATTGTATTGAGAATACTCTATAGCTCTTAATTTCAGAATCATCACTATTGTATCTAGCTAACATTATTAATAGTC
TAGGAGTGATATAGTAAATGATTTGTTAGGAGTCCACAAATAAATATGCACGGAGAGAGTAGTAATTAAACGGTAAATTA
GAGATGAAGATTCAATTGAACTAATTAATTTTTTAATTGAAAGTAATTAACTACAACCCCTTTTTAACATCTATTAAGGG
ACGGAATCCTATATAAAGTAAGCTAAATGACCTGACAAAAAAAAAGAGAAAAAAAGTTGCATTATCCTATTCTCTTGCTT
CAGGCTTGATGACGACTGCAATAGTTTCTCACTTTGCCTAGGAAAAATGGTACCCTCTTTGAGTGTGTGTACTCTCTGTA
AAAGCAATCATCTGAAATTGTTGAAAGTCCTTGGTAGCGCTGAGTGGATAATTAAATTCTACGCTTGAAAATGGAAGCGA
TCAAATCTAATTCACAACCGTCCACATTGATGCAATAAGTGGTTGGAGCCGTGTACGGTGGCAAAACCACATCATCAACT
GGGGATGGAACCATATGTGTTGGTGAAGCCACATTATCAATCGGAGATGGAGTTGGTGGTGATGGTATTTTTGAGTGATG
ATGCTTGTGCCACCACCATCGGGGCAACAATCGAAATGATTCTATTTTAACAACAGAAACACACATAATAATGTGCCACT
TCTCAATGACAACGACATGTTTCAAAAGAAAGAATGAATAATTAGCTGAGATCAGAGGAAAATAATTTCAAGCGACACTT
ACAAATCCTTTAAAGCTGTATGAATAATTAATATGTAATATGAGTTGATATAAATAGGCAAATAATTTAGGTGATACTTC
CCAATCCCTTTATACTTAGAATATCAACATCTATCCAAATTAGGATTTCTATTAACAAAAATAAATTTATAATTCAAAAC
TGTGTTGCAATCAAACTACAACTCCTTCTACTACTTAATCAAACTACAACTCCTTCTGCTACTCAATCAACACAAACACC
AAAAACATACACTTAGGGCACAAACAGAGATCCTTATGCTATGGCAAGTGATTCCATAATCCCTCTTCTTCTTCCTCCTG
ATGAACTAATAACAGAGACCCTCTTAAAGCTTCCTGTCAAATCTCTATCGAAATTCATGTGCGTTTCTAAATCATGGCTT
CAACTAATCTCTAGCCCTACTTTTGTGAAGAACCATATCAAGTTAATTGTTGATGACAAAGGATACATCCATCACAGACT
TATATTTCGAAACACCAACGGAAATTTCAAGTTTTGTTCTCTCCCTCCCTTGTTTACCAAACAACAACACACTGAGTTGC
TATTTCACATCGATTCCCCCATCGAAAGATCCACTTTATCAACTCACATTGTGGGCTCTTTAAATGGGTTGATTTGTGTT
GTCCATGGACAAAAAGAAGCATATATATGGAACCCCATTATTACCAAGTCAAAGGAATTACCCAAGTTTACGAGTAATAT
GTGCTCTAGTTCTATCAAATATGGTTTCGGATATGATGAGTCACGTGATGATTATAAAGTTGTATTTATCCATTATCCCT
ATAATCATTCTAGTAGTTCCAATATGACAACTGTGGTCAACATATATGGTTTGAGAACTAATTCTTGGACAACACTCCAT
GATCAACTTCAGTGCTTTCTAGTAAATAATTATGGTAGATTTGTTAATGGGAAGCTTTATTGGACTTCATCGACTTGTAT
TCATAAATACAAGGTGTGCAACATCACTTCTTTTGATGTAGCAGATGGGACATGGGGAAGGTTGGAGCTTCCCATTTGTG
GAAAAGACAATTTTGATATCGATTCGGGAGTTATGGGAGGTGATCTTTCTCTGCTTTATACTTGTCAACGAGGTGCTGCT
ATCTCTGATGTATGGATTATGAAGCATTCTGGAGTTAATGTATCTTGGACAAAATTGTTCACCATCAAATATCCTCAAAA
TATTAAGACACATAGGTGTTTTGCACCTGTTTTCACATTCTCTATACATTTTCGCCACGATGAAATTTTTCTTCTTCTTC
ACTCAGCCATCATGATATATGATGGTTCAACAAGACAACTAAATCACACTTCTAATGTTATTTATGTGAATACATCTATG
TAGAAAGCCTTGTTAATCCCCTAATGATACTTGGCCAGGGACGTCATATCCATGAAACACAATCATTTAGCTGATAACTT
GTAAGATTTCTGCTCGCTTTATCTAGTATGCTCCTTTGTACTTTTTTTTGTCAAATATAGGATATGTTTTTTCCTGATAA
GGTGATGAAACATTGAATATATACGAATTCATACATCATAGTTGCATGTATAGCTTGTAAGCATTTATCCTCAATCGTTA
TTATATCATAATTCATGAAACAAAAAATTATTAGGTGACGGTATATTGTTTTCCAATATATTGTCTTGACCAGTGTTCTC
GGAAGATTAGCCACATCTAAGTTCACTTGTTACCTAAACACATTGGAATTTCAGAAAACTATGATGATTTCTGAGGCATG
TTCTCATCGATCCACTCTGGGATAAGTCTTTCCACATAACACTTTTGTAGACAAAAAGTAAATGAACGTTGACTAGCTAT
GTTTTTCTAGTCATTTGAAAATTTTGTGCGATCATAACTTGTTTTGTACTATTGAATTTCAGGATGCGGAAGATAAAGTT
GAACACTAATCCGTACCTGTTAAGTGCATGGATCTTAACTATGATGCCTCGACATATCGAAAATATGTAACAAATTACTT
ATCATGTATTTTTTTTTATGTCAAAGACACTTAAGTTTTTGATATGCAAGGATTTACGGGATTTCTAAATTTTTTTTGGT
CGATATTGTGATATTTGGAAGTTGAATTCTTTGTTTACTGACTTATCAAGGGATTTGTTTTATCTGTTTAAAAATTATGT
TTGAGTTAAGTATTCTTTTAATGGTTAAAAAGTATTATGAATGGAAAATTTGAAACATCTTCCCCCGATTCATTTTTGAT
GCACCATCTCATCTTGTCGCTGATTCTGCATCATATCAAAACTTTTCCTGGAGGCCTACCAATTGTGTCTATCATTTGAA
GTGTAATCTACCAATTCTTTCGATTGTTTTGGAAGTACAGATTTTCATCTGTAATTACTATCTGTTTCTTTTGACAAAGT
GAGTTAGGAGACTATTCCTCATTCTATTTAAATTGGAATGTGGTGGATGCATCTTAAACAATATTAGATTCATCTGGTTG
ACCCTATTAGTCTCACACACAAGGTGGAGTAAGAAAAAAAAGACAGACACATCCTATCACGTCCTCGCAGAATCACGATT
ATAGAAATGGCCGGCAACATAACAATAATTGAGATTCTACTACTAACATGTGCTCCATAAGTCACAAGAATAACCTAAGG
CTCTGATACCAATTTTGTCATGACCCAATTTAGAACCGTGACCAGCGCTAAGGGGAAGAATCCCAAAGCAAGCCTTAACC
AGAAATCTACAAAAAATTGGGCAGAGTTTCCTCTATTTTTGGGCCTATCTTGAAATTACCTGTATCAGAAATCAATAACA
CAGTCAACCAATCTCATCACTAATCCACCTTATTCATCAATAGACTATTCGAAGAGTAAAAATCCTACTTCCAACTTCAA
AACATAAGAAGTCTCATACTAGACACAATTTTACAATATGAAAGAATACTCATAACTTCTAATAAAAGGAATGACTCTAA
GAATTTCAAGAAATGTCTATAACAACTAATAAGCCTGTTGTCCACGCGAACAAGTGCGGGGCTCACCAGAAATTATCAAC
TCGTAAGCTCTAGATAAAGAAGTCCTTACCAATGTCACCTGCCTACTGTGTAAAAACCTTAGTGAGGAGTGAGAGATGCT
AGCTCAGTGATTAATAACACTTAACCACAACCATTTTTAATGAGGGACAAGTCAGAAAACATGCTAGTATGATAGTCAAA
ATGATAAAATCACTTCGTTTTTAGAAGCGGTAACAATATTCAATCTTATGTGCCTCATATAAGCAAAATCAATGTAAATA
CTTAATAGTAAACTAAAAAAAAAACATTTTCGTATCAAATCTTATAGTAGGGAGGTTTCCAATGATGAATCATGTAATCA
GTGTGGCCTTTCCTTTAAGAAGTAACCAATAACAATGAACTCCTCATAAATGAGTTAATTATTCATATCAGTAGATCCCT
ACTCTAGGGATATCAGTAACAGTATACTAGTTCTACCTTCCCACTAGCAAGGGCTTTATCAGTAATCAGTAACTACAAGG
TGCACCAGGTCTAACGAACCCGTCGTTAGCTACGGGATTCATCAAGGTCTACTCCTATTTATATTTTTCTTGTAATCAGT
AGAAGCATTTCAAAATCGAACAGAGCATTTAAATCTTATCAAATCATATCCTTTCAAAGTTTAACAATCATTTGTCAAAA
TACTATTTCTCAAATAAGTGTAAAACCTTTTCAATAACAGTAATCATATCTTGTAAGAATGAGATCATCTCAAATAATCT
TTTCGAAATCATATCAAGTAAAAGACTTGTCCCACATGCAAGTTCAAAACAGTCGGTAACATATTTACTTTATAAATCAT
GTAAAAATCATGAAATTTGTGAAATACAAATTGTGGTAAGATTACTACTNNNNNNNNNNNNNNNNNNNNNNNNNNNNNNN
NNNNNNNNNNNNNNNNNNNNNNNNNNNNNNNNNNNNNNNNNNNNNNNNNNNNNNNNNNNNNNNNNNNNNNNNNNNNNNNN
NNNNNNNNNNNNNNNNNNNNNNNNNNNNNNNNNNNNNNNNNNNNNNNNNNNNNNNNNNNNNNNNNNNNNNNNNNNNNNNN
NNNNNNNNNNNNNNNNNNNNNNNNNNNNNNNNNNNNNNNNNNNNNNNNNNNNNNNNNNNNNNNNNNNNNNNNNNNNNNNN
NNNNNNNNNNNNNNNNNNNNNNNNNNNNNNNNNNNNNNNNNNNNNNNNNNNNNNNNNNNNNNNNNNNNNNNNNNNNNNNN
NNNNNNNNNNNNNNNNNNNNNNNNNNNNNNNNNNNNNNNNNNNNNNNNNNNNNNNNNNNNNNNNNNNNNNNNNNNNNNNN
NNNNNNNNNNNNNNNNNNNNNNNNNNNNNNNNNNNNNNNNNNNNNNNNNNNNNNNNNNNNNNNNNNNNNNNNNNNNNNNN
NNNNNNNNNNNNNNNNNNNNNNNNNNNNNNNNNNNNNNNNNNNNNNNNNNNNNNNNNNNNNNNNNNNNNNNNNNNNNNNN
NNNNNNNNNNNNNNNNNNNNNNNNNNNNNNNNNNNNNNNNNNNNNNNNNNNNNNNNNNNNNNNNNNNNNNNNNNNNNNNN
NNNNNNNNNNNNNNNNNNNNNNNNNNNNNNNNNNNNNNNNNNNNNNNNNNNNNNNNNNNNNAAAAATATATTAGAAAAAA
AGGAAAAATCCAAACAAACGGGAAAGAAGAGCAACTCATTTTGCTGCTGTCAAAACTGACGATTCCAGCGAGTTTTCTGG
CCAAAATATCCATTTTCAAGGTAAAATCATCATCATCTCCTACTCCATAGTCATGTTTACTCCATTTTCTTTCAAAAACC
AAGCTTCAAAATGATTTTTTTGCCATTTTAGAAATTTGAGAAATCTTCCATAATAAACACTTGATAACTCATTATAGATA
CATTTTAGTAGTTTAAAAGCATTAAAAATCTATTTCACCATTGTAGGAGCTGCATTTTGAACCACGATCTCATTCAGTCA
CATTTCTGTACGAATGTCAGACTTCATCGATCGTTAACAACTGATACTGTAATCTAGTATATACCTTTGTAGTCTATAAT
GGCAGTAATTGAATTTGTTGTTGCTGGTGGTTATTATATGGGAGTATGGGAGGAGACTCCCAAAAGCTGGAATTGGAAAT
ATTTTAATAAGATGATAGTGCCAATTGCGTTGCGTCACAATGGTTCATATGACGATATGATTGCAAGCGTAATTGAGGCC
GGTGAGTTAACTTGCAAGCCAAATGACTTGGTGATTAGCTATCAAATGAATGGGAGGGGAAAAATACATCCCACATTCAT
AAAAATTGATAGGCACGTGAGCTTGTACATGTTAGATATTGGTATTGATGGCTCTAGGCCTACATTGAGGATAAACGTTA
ATGTGAGGCCTCCAATTGAACCGACAAATTCATTTAACGACGACAATGATTCGATTGGAAATGAAAGATTGGATTGTCAT
TCAAAGGAGAGCTTGGGTGATAATTCAAATGAGAGTTTGGATGATCATTCAATGAATATACATGATGATCCAACTAATGT
GGAAAATCAGCCAGTAGATGCAGAAGATCCCGAACCCGAATGTTGTGAAGAAATGCAGGTACAAAAGGAATTGGGATCAT
AATTTGACCATTCCTTCTCCGATGGAACTAATTTATGTATAAAACAAACTTTTAGTAATAAGAATGAATTTCAATTGTTA
TTAGCCGAAGTGACGGCAAAAAAGTCTTTTGATTTTGCTACTGTGAAAAGTAGTACTAAATACTTAAAGGTGAAATGTGT
ATCTCGCAATTGTGCATGGATGTTGCAGGAGAGGAAATATGAGTGTTCGGATATATTTCGTATCTATAAGTACATTGGCG
AACATAGTTGTGGCGTTGAACATGCCAACAGTAGCCATAGAAAAATTTCAATCAAAGTGATTGCTTCACTTTGTGTAAAT
ATGTATTGTGATGGCAACGGTCCAAATGTTAAAGAGATTCAAAGAGCTATGTTTAATTCTTTTCATTGTAGTCCAAGCTA
TTGGAAATGTTGGAAGGGTGGTGTGGTTGCTAAGGAAATGGTCCAAGGGACATCGGAGAACGGATATTCATTCTTACCGT
CTGTTTCTTACATATTCGAGACACTTTATGTTGGTTCTAGTTATTGTCTCATGGTAAACGAGGATAGTCATAGGTTCATG
TATTATTTCTTGGCTTTTGGTGCTTGCATTAAGGGATTTGCCCACATGAGAAAGGTAATTGCGGTTGATGGCACTCATTT
ACATGGTAAATACGAGGGCGTGTTGTTGAGTGTTGTTGAACAAGATATGGAGAATCATGTTTATCTGATTGCCTTTTGTG
TCGTGGACAAAGAGAATGATGCATCTTGGACATTCTTCTTTGAGAAATTGAAGGAGATTGTGGTTGATGAACCAGATTTG
TGTTTTATCTCTGATAGACACAAGAGTATCGCCAATGGTATTGTGAACGTTTACAATCATGCTCACCACGAATATTGTAT
GAGGCACCTCGATGAAAATCTTCGCGTAAATCATCATTGTGGAGATTACCTTTATCTTTACTACAATGCGGCAAAGGCTA
ATTCTTTGGAGGAGTTTGACAAATATTTTGTAGAATTCAAGAACAAATGCCCCACTGCAGTCGTCGTCCTTGAGCATGAT
ATTGGTTTTGAGAAGTGGAGTAGGGCACATTTTCCTGGCAATAGATATGATGTTATGACCACAAATATCGTCGAGTCACT
CAATGCTATGTTAATAGACGAAAGAGAGTATCCCATGGCATTTATATTTAATTCGATTGCTAAGAGGTTAGGAAAATTGT
TTAGGGAGAGGAATGCATATATTCTCAAATCAATGGGTAATCAAATGGTGCCGGCTGCCAAAGAATCGCAAGAAAAAAAA
TGATCGAGGGAGACTCCTTGTATGTGGAGAATGTAACCAGGGACGACAATCAATTTACCATGTTCAGTGAGGGTATTACT
GCCTATGTGGACCTACTGGAAAAGTCATGTTCATGTGGGGAATATACCTTGATCAAGATACCTTGTGCTCACGCGATGGC
CGCTTTGCGATTGAAGCATGGCAATGAGTATGGTATGAGCATCTATGAGTACTCTTCACCTTTGTATAAACTTGAAGCAT
ACCTTCTTGCATACTTGGATTCTATTAATGTTGTCCCTTTCGAGTCAGAATGGTGTGTTCCAGAAGAATTGCTTAGTGTG
CAGATTCTTCCACCTCTTGTCGATACCAAGCTTGGAAGGAAAAGAAGAAAATGTGTCAAAGGCATCGGTGAGAATTTCAA
GAGCAAGAGAAGGAACAAATGTTCAATTTGTAAGAGAACCGGACACAAGAGAACTACATGTGTGAACAACAACAAATCAT
AAACAAGCTTGATTGAATTTGTTTTTGTAATCAAGCTACTATTTTTTTTTTTGCTACTGTAATCAAGCTACTGCCAACAT
TTTGGTCAATTTATTGTCATCTATTATCGTAATTACTCATGATCTAATATAGATCAGTCAAAAGATGACATACATTTTGT
ACACTATCTATTAAGCTGTGTATTATTAATATATGAAAATTCATGGTATTTGTAATGAATTAGAATATGATTAAGAATTA
GAATTAGAATGATATTTGCGACTATTTTTAATGCACCAAATCAAACAATGCTTAAGAAATAATCTAAGTATAACTAATTC
AACTATAACTAATACAAGCATTATTTGCATAAACACTCTACCAAATGAATCCTTAATGAATTGTCAAAAATATATATGTT
ACCATTAAAAAAAGTAGCAATTTGAACTTTTTTTACCGTTGTAAAATTTGTATATCTAAATATTTACTGGTTATCAAAAT
ATATAGACCCTTTATACAATATATACATCTATATGTGTAAGGTGTATGTATGACATATGAGATTTACACTCTGACATTAG
TAAGGTATATTCGGGTTTATATCTATGTTAATGCATTGTCGATACTTCACCAACTAGAATCTGACACTTATATATAGATC
AAAACTAGTAGAATTTAAAAAAGACAGCAATTAATTAATAATAAATTATATATTTGAAATTTATCCAATTAAATAAGTTT
AAACAAGTCATATGATCATGTAAGAGTCCACATAAATTGGGTGTGGTGATTAGTGATGTACGAGGAAGAGTTATGGTTAT
ACAATCAACATCCTTAGAACAATGTTTGAGAAAACATAAGTATGTTTTGAGGATGTCACTTGTTCAACCACACATTGTTG
ATTGCCACCCCAATTTATATGGACTCATACATGATCACATGCTTATGTTGTAAAGATATTGATTGTATAACCACACATAA
CTATTCCTCATTCATACTTGTGCTTTCTTCACACATTAGTTTGAAGATGTTGATTGTATAACTACAACTCTTTCTCATAC
ATCATTTATCTCCACTCCCAATGTATGTGGAACTTTACATTACTTGTTTAAACTTATTTAATTTAATAAATTTCAATAAT
ATTGTTTATTATTAGTTAATCATTTTCCCTTTTAAATTATACTAGCTACAATCTATATTTAAGCGTCATACTCTAGTAGG
TGCAGCATAGATCATTTATGGATCATGATATCAACCCGTATATACCTTATTAGTGTTGAAGTGTAGATGTCGTTGGTACA
ATCTAAACCAAGCACATGAAAAAATATTGACCGTCTTAATTATCTATATATTTTTACCAACAGTGACAATACTCAATTAT
CCAAGTTTTACAACGGTAACAAAGTACAAATTGTTACTTTTCAATGGTAACATTTACTTTTTTTAGTGTATAAAAAGAAG
AATTCATGAACTCTTCCATTCTATTCTATTATATAATACTTAAACATCTCTTTTTATTATGTCTCAAGCATCTCAAACAT
CCAATGCAAAAAAAACTTACGTTTGTCGTTGTGATAATGTAGCTATGTTGAGGACGTCACACACCGATACGAACCCAAGT
TGACAATTCGTTAACTGTGCAATTGGTGCATGCTCTTTTTTTAAGTGGCTTGAAAATGATTCATCAACGAGTAGCCCATC
AAAATTGAGTCCGGAACTCGAGACATCAAGTTTTTAAGGCGTTACCAAATTTCAAATATTAGAAAGGCTTCGAAACTCCG
AGGAAAATAGGGATTTGCTATTGAGTTTATTCAAAAAGAGGCCGAAGAGCAGAGAGATCACTTTAAAGGATTTCTAAAAG
ACACAGAAAAAGATAGGGATCAACTAAAACAAAAGTTGATAATGGCTGAAGAAAATGAGAAAGGCCTAAAAATTATATTA
TATGGTTAGTTGTTAGTGGTTGCTTTTTGGAAATGTGTAACAAGGATGTAGTAGTACAATCTTATATCTTTTACTCATGT
AGTAGTACAATCTATTAATAAAATGAAGTCTTTTTGGAAATGGTAAGACAATGCATTATATATACAATTTAAAGTCCATA
ACTGACAACAATATCCATCAAAACAAAAATAACATTTACATGATCCAACTGTCTTAATCATCAACCACCAAAAACCAACC
ATTTAAAAAACCAACTGTCTTAATCATCTACCCACTTCAAAAACCAATTGTCTTAATATTCAACCACCAAAAACTAATTA
TCTTAAAAACTAATTGTCTTATCATCAACACAAAAAACCAACCATTTCAAAAACCAATTGTCTTAATAAACCATTATCAC
AAATACCTTGCTCATCACCATTGAGCTCCATAACAATACCCACCACGTCCACTGAATTTTCATCACTGCCTTCATCTACT
TTCTCTTCTATCTTCTCATGTTCTTTTTCTTCTTCTTGCAATTCAATCTGCTCCTCTTCTTTTTATTGTTCTTTGTTCTC
TTCGATCTTCTCCTCTTCTTTTTGTTCTTATTCCTTCTCTTCGATCTGCTCCTCTTCTTTGTTCTCTTCGATCTGCTCAT
CTTCTTTTTCTTCTCTTCTAACTTCTCTTCAATTTCTTCTTCGTTCTTTTCCAGTTTCTCCTCTTCTCTTTCTTCATCTT
TTTCTGCCATCTTCTCCTTCTCTTGTTCATTAACTTCTTCTGCAAAGTACTCATCAACTGTAGCAAGATCTTCATCGACT
ATTGCTAATGGAAGTATTTAATCAACATCAACTGCATCACTATCTTTATCAGCAGCTGTTGGTGCTGTATAGTCTTCATT
AACTGCTGCAAGATCAGTATTTTAACATTCTTACAAATAAATTATTTCATACAAATAGTATATAAATTAGTCTACCTTCA
TTTTTCTTGTTCTTTTAAGCTCTCCTCAATTTCTCATCTCGTATGAAAGCAACAAATTCCATCATTGATAGTTCAAGGGA
TGCAACATGCTCACACAAATTATCATCTTTATTTTTCTATCCACTCGAAACAGAATTCTCACAAGGTTGGTTGGAATTGT
TCTCACCCAATATTTCATCCTCCTCGTTCTCTACTGCAGAAGTAAGGACAGTGACACCTTTCAAATTGGCCTTTAAGGCA
TCAATAATTGTGTCCTTCACTTTGTCCGTATATGGCTTTAATGTTGCCATATAATTTTTTTTGTCTCACAGACAGTAGGT
ATGAGGTATGGATGCACAACCTACAAAAAAAATATAAATAGTACAAGACCTTCACTAATTTACAAATATTGATAGATAAT
AATAAATAATTTTATACCTTTGTACTTATCCCTTTGTACTTAAATGGATCACCTTTGACAATGTTATCTCTCTTTGCCGT
GTGCCATCTAAGTAAATGGGGAATTGGTAGTAGAGAATCCAAGGACTTCTTTGCATAATTACCAAGATGAGGAAAAGCCT
CATATACCCAAACCTAAAATTAATAAAATAACAAATAAATAAACAGACACTATGAAATACTATATAAATATATAAGAGTT
TAATATTAATCAAGTCCATAATTGATAAAAATTACCAGAAATGCCCAGGGGAAGCCATACAAAGCATACGATGCATTCCC
TCTTTCCTTGTACACTTCACTTTGTTTCTTCAAATTAATTTTGTTCTTCAAATACTTCACTGTTATATAAAAACACTCTT
TGCCCCATGGATAAATCTTGAAAAAATTTAAATCATCGACCATTTTAATGTGGTTTNNNNNNNNNNNNNNNNNNNNNNNN
NNNNNNNNNNNNNNNNNNNNNNNNNNNNNNNNNNNNNNNNNNNNNNNNNNNNNNNNNNNNNNNNNNNNNNNNNNNNNNNN
NNNNNNNNNNNNNNNNNNNNNNNNNNNNNNNNNNNNNNNNNNNNNNNNNNNNNNNNNNNNNNNNNNNNNNNNNNNNNNNN
NNNNNNNNNNNNNNNNNNNNNNNNNNNNNNNNNNNNNNNNNNNNNNNNNNNNNNNNNNNNNNNNNNNNNNNNNNNNNNNN
NNNNNNNNNNNNNNNNNNNNNNNNNNNNNNNNNNNNNNNNNNNNNNNNNNNNNNNNNNNNNNNNNNNNNNNNNNNNNNNN
NNNNNNNNNNNNNNNNNNNNNNNNNNNNNNNNNNNNNNNNNNNNNNNNNNNNNNNNNNNNNNNNNNNNNNNNNNNNNNNN
NNNNNNNNNNNNNNNNNNNNNNNNNNNNNNNNNNNNNNNNNNNNNNNNNNNNNNNNNNNNNNNNNNNNNNNNNNNNNNNN
NNNNNNNNNNNNNNNNNNNNNNNNNNNNNNNNNNNNNNNNNNNNNNNNNNNNNNNNNNNNNNNNNNNNNNNNNNNNNNNN
NNNNNNNNNNNNNNNNNNNNNNNNNNNNNNNNNNNNNNNNNNNNNNNNNNNNNNNNNNNNNNNNNNNNNNNNNNNNNNNN
NNNNNNNNNNNNNNNNNNNNNNNNNNNNNNNNNNNNNNNNNNNNNNNNNNNNNNNNNNNNNNNNNNNNNNNNNNNNNNNN
NNNNNNNNNNNNNNNNNNNNNNNNNNNNNNNNNNNNNNNNNNNNNNNNNNNNNNNNNNNNNNNNNNNNNNNNNNNNNNNN
NNNNNNNNNNNNNNNNNNNNNNNNNNNNNNNNNNNNNNNNNNNNNNNNNNNNNNNNNNNNNNNNNNNNNNNNNNNNNNNN
NNNNNNNNNNNNNNNNNNNNNNNNNNNNNNNNNNNNNNNNNNNNNNNNNNNNNNNNNNNNNNNNNNNNNNNNNNNNNNNN
NNNNNNNNNNNNNNNNNNNNNNNNNNNNNNNNNNNNNNNNNNNNNNNNNNNNNNNNNNNNNNNNNNNNNNNNNNNNNNNN
NNNNNNNNNNNNNNNNNNNNNNNNNNNNNNNNNNNNNNNNNNNNNNNNNNNNNNNNNNNNNNNNNNNNNNNNNNNNNNNN
NNNNNNNNNNNNNNNNNNNNNNNNNNNNNNNNNNNNNNNNNNNNNNNNNNNNNNNNNNNNNNNNNNNNNNNNNNNNNNNN
NNNNNNNNNNNNNNNNNNNNNNNNNNNNNNNNNNNNNNNNNNNNNNNNNNNNNNNNNNNNNNNNNNNNNNNNNNNNNNNN
NNNNNNNNNNNNNNNNNNNNNNNNNNNNNNNNNNNNNNNNNNNNNNNNNNNNNNNNNNNNNNNNNNNNNNNNNNNNNNNN
NNNNNNNNNNNNNNNNNNNNNNNNNNNNNNNNNNNNNNNNNNNNNNNNNNNNNNNNNNNNNNNNNNNNNNNNNNNNNNNN
NNNNNNNNNNNNNNNNNNNNNNNNNNNNNNNNNNNNNNNNNNNNNNNNNNNNNNNNNNNNNNNNNNNNNNNNNNNNNNNN
NNNNNNNNNNNNNNNNNNNNNNNNNNNNNNNNNNNNNNNNNNNNNNNNNNNNNNNNNNNNNNNNNNNNNNNNNNNNNNNN
NNNNNNNNNNNNNNNNNNNNNNNNNNNNNNNNNNNNNNNNNNNNNNNNNNNNNNNNNNNNNNNNNNNNNNNNNNNNNNNN
NNNNNNNNNNNNNNNNNNNNNNNNNNNNNNNNNNNNNNNNNNNNNNNNNNNNNNNNNNNNNNNNNNNNNNNNNNNNNNNN
NNNNNNNNNNNNNNNNNNNNNNNNNNNNNNNNNNNNNNNNNNNNNNNNNNNNNNNNNNNNNNNNNNNNNNNNNNNNNNNN
NNNNNNNNNNNNNNNNNNNNNNNNNNNNNNNNNNNNNNNNNNNNNNNNNNNNNNNNNNNNNNNNNNNNNNNNNNNNNNNN
NNNNNNNNNNNNNNNNNNNNNNNNNNNNNNNNNNNNNNNNNNNNNNNNNNNNNNNNNNNNNNNNNNNNNNNNNNNNNNNN
NNNNNNNNNNNNNNNNNNNNNNNNNNNNNNNNNNNNNNNNNNNNNNNNNNNNNNNNNNNNNNNNNNNNNNNNNNNNNNNN
NNNNNNNNNNNNNNNNNNNNNNNNNNNNNNNNNNNNNNNNNNNNNNNNNNNNNNNNNNNNNNNNNNNNNNNNNNNNNNNN
NNNNNNNNNNNNNNNNNNNNNNNNNNNNNNNNNNNNNNNNNNNNNNNNNNNNNNNNNNNNNNNNNNNNNNNNNNNNNNNN
NNNNNNNNNNNNNNNNNNNNNNNNNNNNNNNNNNNNNNNNNNNNNNNNNNNNNNNNNNNNNNNNNNNNNNNNNNNNNNNN
NNNNNNNNNNNNNNNNNNNNNNNNNNNNNNNNNNNNNNNNNNNNNNNNNNNNNNNNNNNNNNNNNNNNNNNNNNNNNNNN
NNNNNNNNNNNNNNNNNNNNNNNNNNNNNNNNNNNNNNNNNNNNNNNNNNNNNNNNNNNNNNNNNNNNNNNNNNNNNNNN
NNNNNNNNNNNNNNNNNNNNNNNNNNNNNNNNNNNNNNNNNNNNNNNNNNNNNNNNNNNNNNNNNNNNNNNNNNNNNNNN
NNNNNNNNNNNNNNNNNNNNNNNNNNNNNNNNNNNNNNNNNNNNNNNNNNNNNNNNNNNNNNNNNNNNNNNNNNNNNNNN
NNNNNNNNNNNNNNNNNNNNNNNNNNNNNNNNNNNNNNNNNNNNNNNNNNNNNNNNNNNNNNNNNNNNNNNNNNNNNNNN
NNNNNNNNNNNNNNNNNNNNNNNNNNNNNNNNNNNNNNNNNNNNNNNNNNNNNNNNNNNNNNNNNNNNNNNNNNNNNNNN
NNNNNNNNNNNNNNNNNNNNNNNNNNNNNNNNNNNNNNNNNNNNNNNNNNNNNNNNNNNNNNNNNNNNNNNNNNNNNNNN
NNNNNNNNNNNNNNNNNNNNNNNNNNNNNNNNNNNNNNNNNNNNNNNNNNNNNAGGCGATACTTCTCAATCCCATTGTAC
TACAAATATCTACTTCTATACAAATTAGGATTTATGTTTATGTACAAACACGCCCAAAATAATTTATTTTATAAATTAAA
ATTGTAAAAATATTTAACATATCATCTTACTTATTCTAGAAGTAGGAAGCCCCATATTTTATGGCCAAGTTAAATGACAT
ATTTATGTATTAAGTCAATTTGGATTGATGCATAAATAGTAAATTAATGAAATTGTCCTTTCTTATTTATGATCCTTTAA
GGAAAAACAATTAATACACTCCCTCTATTTCATACATTCAAATTAACTAGAGATAAGATATATCAATACATTAAAGCTAT
TTATGAAATTATCCATTACACATCTGAATATGCGGGGATCAAGGGCCGACCCAAAGAGAGATGAACCCCTTTAATAGAAA
AATACTAATATTATTTCTACATGATTAAAATTATTCTAAATATATACATAATATATATTGGATCATATTGAATCTCTTTA
AATTCTTCCTTATCTTATTTTGTTGAAGGAATAAGAATATATGAGTCAGACAGAGCCATTTTAAGAGAACACAATTTTAG
ACTCAAATCCTACTTCATTGCTTTTCTACTTCCTCACTTCAGAGAAAAACATTCTACCATGTTTTCATTTCTTGCTTTTC
GGGATTGGATTAATCAGACTGTTCTATTAAAATCAATTCTCTCATGGTATCGTTTCATTTTCACGAAAAATCATGATTTG
ATACTCGCAAATGAAATCATAACAGACATTCTCATAAGGCTGCCCACAGAGTCTCTCTTGAAATGTATGTGTGTGTCGAA
ATCATGGCATCGACTCATATCTAGCCCCGATTTTGTGAATACCCATCTCAAATTAAAAAAACATCATGTAGTTCTATTTC
AAGGCATCTTTGAAAATATCAAGTTTTGTTCAATCCCTCCTTTGTTTAACAAACAACTCACTCAAGAGCTATTTCACATG
GATCCTCCCTGTTCACCACCTTTCTTTGTGGGTTCTGTCAATGGGTTGATTTGTCTTTTCAATCGGAGAAGAGATACATA
TATATAGAACCCCACCATTAGGACATCTAAAAAATTACTTAAGTCGTTGTGGGGTACCTTTTGCTATACCAAATATGGTT
TTGGATACGATGACTCACAAGATGATTATAAAGCCCTATTTATTGATCATTGTGGTAATTCTTACAATGGTGAGTTTTCC
AACACGAGGGTTGTTGTCAATATTTACAGTTCGAGAACTGATTCTTGGACAACCTGCATCTATGGGTATTCATGATTACA
ATGTGTGCAACATCATTTCATTTGATGTAGCAGCCGAGACATGGGGAAGCTTGGAGCTTCCCATTTGTGGAGAGGAAGTT
TTTAATATCAAACTGGGAGTTGTGGGAAGTGACCTTTCTGTGCTTTATACTTGTAATCCAGGTACTACTTCTGATGTCTG
GATTTTGAAAGATTGTAGAGTTAATGTATCATGGATGAAACGGTTCACCATCGAATATCCTCAATATGTTGTGTTGTATG
GGTTTGATTCACCCATTTTCACATTTTCTATATACCTTCGACAGTCAGATAAGGGTGACATTTTACTCTTGATTCCCAGA
AAAATCATGATATTTGATGGTTCAACTAAAAATTTCAAGCACACTGCTATTGTTAAGGAATGCAATACTGCAGAAATCTA
TGCAGAAAGCATTGTTAATCCCCTAACAATATCCTGTAAGAGTTCTGCTTAGTTTAAAATGTATAGGAATCCATACATCA
TATTTTCTTGTATAGCTTGTAGTTCTTGTAAGCATTTTTAGAGTTGTGCATTGCACGTAGTCCTCTATCGTCAATTATTA
TAATACTTGTATTCTAAAGCAATAAATATGGAGCAATGTACATGTTTCAAAAGCAGTTGTTTGAATTGTTAAGTTTTTAT
ATTGGAAATAGATTTGGATTTTGTAATAAGTTGATGTGGTCTATGACACCTTTCACCAATTTCGTGTGAGTGTGTTCATA
TATAGCATCCTTCCATGTATTTAGCATCATTGACTACTAAATTAATCATCTGCTAAAAAATTAAATACAATATGTACCAA
CTAAAAGTAAAATCACTATAAGTTACCTAGTGTAATCCGACAACAAAATTAATATTTCTTAATTTGAGTGTACTTTCATC
TTATTGACATACCACTTGGTTGCGTAGCTACTATTTTCAGCTAGAATTAAGAGTGAGTTACATCTATATAATCCATCTTC
GCATTGAGCCAACAATAACAACATACCAAGTATAGTACCATAACGAGGTATGAGGAGGACATATTGTACTCAGACTTACT
CCTACCTCGTGGAGATACAAATACTGTTTTATAACTTACAATTCCACATGATAAGTTTTTAGGGTAAAATAAATGTGGTA
TCTCCAATAGGGAAGTTTTCGACTTTGAGGCAAGCTTCTTAAGGGAATGCCTGCTGATGAAACAAACTCAGTTATTCTAT
GTACATCTTTATAATTACCCAAGTTACTAGTATGATAACTGTTCCATTAACTGTGTTGTTATGAACACAAATGAGCCAGA
TGCGAATTCACATGACTTTCTCACTTTATTATTTTCCACGCAAAATATTATTATGATTACTTTGATATTATCTGCTCATC
AAGGCTTAAACGAGAAAAGATTTGACTCTTGATCTCCCATATTTTTCACTATTACCCTTTGTGAAATCATAAAAAAAATT
GGTTCAAATCGAGCCTCAACTCATTTATTATAAAACAAAACAACGAAAACAACCTACACGAGCCCAAAAGTGACTCGAGT
GCAAAATGAAAAAGGAAACAAACAAAAAGGAAAAAGAAAGAAGGAGAAAGAACCATACAAAATCTAAGGCCCGGATGGGA
CTATCCGATCTTCATCAACTCAGCTTGCCAAAAGCTTTCATGCCCTTCCATGGCCTCTTTCTCGTCTAAGATTCATTCAT
CTCCTTGAGCTTGAGTGACTTCCATGTAGACATTTAAAACTCTCACAAATGTCATGGAATCAATCTCATAGAAGANNNNN
NNNNNNNNNNNNNNNNNNNNNNNNNNNNNNNNNNNNNNNNNNNNNNNNNNNNNNNNNNNNNNNNNNNNNNNNNNNNNNNN
NNNNNNNNNNNNNNNNNNNNNNNNNNNNNNNNNNNNNNNNNNNNNNNNNNNNNNNNNNNNNNNNNNNNNNNNNNNNNNNN
NNNNNNNNNNNNNNNNNNNNNNNNNNNNNNNNNNNNNNNNNNNNNNNNNNNNNNNNNNNNNNNNNNNNNNNNNNNNNNNN
NNNNNNNNNNNNNNNNNNNNNNNNNNNNNNNNNNNNNNNNNNNNNNNNNNNNNNNNNNNNNNNNNNNNNNNNNNNNNNNN
NNNNNNNNNNNNNNNNNNNNNNNNNNNNNNNNNNNNNNNNNNNNNNNNNNNNNNNNNNNNNNNNNNNNNNNNNNNNNNNN
NNNNNNNNNNNNNNNNNNNNNNNNNNNNNNNNNNNNNNNNNNNNNNNNNNNNNNNNNNNNNNNNNNNNNNNNNNNNNNNN
NNNNNNNNNNNNNNNNNNNNNNNNNNNNNNNNNNNNNNNNNNNNNNNNNNNNNNNNNNNNNNNNNNNNNNNNNNNNNNNN
NNNNNNNNNNNNNNNNNNNNNNNNNNNNNNNNNNNNNNNNNNNNNNNNNNNNNNNNNNNNNNNNNNNNNNNNNNNNNNNN
NNNNNNNNNNNNNNNNNNNNNNNNNNNNNNNNNNNNNNNNNNNNNNNNNNNNNNNNNNNNNNNNNNNNNNNNNNNNNNNN
NNNNNNNNNNNNNNNNNNNNNNNNNNNNNNNNNNNNNNNNNNNNNNNNNNNNNNNNNNNNNNNNNNNNNNNNNNNNNNNN
NNNNNNNNNNNNNNNNNNNNNNNNNNNNNNNNNNNNNNNNNNNNNNNNNNNNNNNNNNNNNNNNNNNNNNNNNNNNNNNN
NNNNNNNNNNNNNNNNNNNNNNNNNNNNNNNNNNNNNNNNNNNNNNNNNNNNNNNNNNNNNNNNNNNNNNNNNNNNNNNN
NNNNNNNNNNNNNNNNNNNNNNNNNNNNNNNNNNNNNNNNNNNNNNNNNNNNNNNNNNNNNNNNNNNNNNNNNNNNNNNN
NNNNNNNNNNNNNNNNNNNNNNNNNNNNNNNNNNNNNNNNNNNNNNNNNNNNNNNNNNNNNNNNNNNNNNNNNNNNNNNN
NNNNNNNNNNNNNNNNNNNNNNNNNNNNNNNNNNNNNNNNNNNNNNNNNNNNNNNNNNNNNNNNNNNNNNNNNNNNNNNN
NNNNNNNNNNNNNNNNNNNNNNNNNNNNNNNNNNNNNNNNNNNNNNNNNNNNNNNNNNNNNNNNNNNNNNNNNNNNNNNN
NNNNNNNNNNNNNNNNNNNNNAAACAAATATCATATAGTTCTATTTCCAAGCTTTTTTGAAAATATCAGGTTTTGTTCAC
TCCCTCCTCTGTTTAACAAACAACAACTCACTCAAGAACTATTTCAGATGGATCCTCCATGTTCACTACCTTTCTTTGTG
GGTTCGGTCAATGGGCTGATTTGTCTTTTTAATCGGAGAAGGGATACATATATATGGAACCCCACCATTAAGAAGTCTAA
GAAATTACTTAATTCGTCATGGGGTACCTCTCGCTATACCAAATATGGTTTTGGATGCGATGAATCACGTAACGATTATA
ATGCCCTATTTATTGATCATTGTGGTAATTCTTGCAATGGTAAGTTGTCCGACCTAAGGGTTGTTGTCAATATTTACAGT
TTGAGAACTGATTCTTGGACAACACTCCATGACCAACTTCAGGGAATCTTTCTATTAAATTATTCAGGTAAATTTATCAA
AGGGAAGATTTATTGGGCTGCATCTATGGGTATTCATGATTACAATGTGCGCAACATCATTTCATTTGATGTAGCAGACG
AGACATGGGGAAGCTTGGAGCTTCCCATTTGTGGAGAAGAAATTTTTAATATCAAACTGGGAATTGTGGAAAGTGAACTT
TCTGTGCTCTATACTTGTAAGCCAGGTACTACCTCTGATGTCTGGATTTTGAAAGATCGCAGAGTTAATGTATCATGGAT
GAACCAGTTCACCATCGAATATCCTCAATATGCTGTATTGTATGGGTTTGATTCACCCATTTTCACATTTTCTATATATC
TTTGCCTGTCAGATAAGGGTGACATTTTACTCTTGATTCCCAAAAAAATCATGATATTTGATGGTTCAACTAAAAAATTC
AAGCACACTGCTATTGTTAAGGAATGCAATACTGCAGAAATCTATGGAGAAATCATTGTTAATCCCCTAACAATATCCTG
TAAGAGTTTTGCTTAGTTTAAAATATATATGAATCCATACATCATATTTTCTTGTTAGCATTTCTAGATTCGTGCAATAT
TTGTATTCAAAAGCATTTGTTTGAATTATTAAGTTTTTATTGGAAATATGTTTGGATTTTGTAATATGTTAATGTGCTCT
ATTACACCTTTTACCAATTTCGTGTGAGTGTGTATATAACATCCTTCTATCATTGAACACTAAATTACTTATCTGCTAAA
AAACTAAATACAATATGCAACAACTATGCTAAAAAGACACAATAAAAAAGGAAAAAGGAAGTGCACATGTATTCAAGACA
AGCTATTGTTTCTATACCTTGATCCAAGGCAATTTATAGACGAGATGATTTTTTTATCCTCCGTTCTTCATTAATAAATA
AAAGAACCTTCGAATAGACGAGATATCATTCCTCACAAAATACTAAAAGTAAAATCACTATAAGTTACCTAGTGTAATCT
GACAAGAAAATTAATATTCCTTAATTTGAGCTTACTTAATTTCCTCGTATTGACTCGGTTGTCTAGCTACTACTTTTAGC
TACAATTAAGAGTGAATTATATCCATATAATCCATCTTCACATTGAGCCAACAATAACAACAAACCCAGCATAGTAGCAT
AATGAGGTAGATTAGGAGGACAGAGTGTACTCAGACTTATTTCTACCTCATGGAGATAGAAAGACTATTTTTACGACTTA
CAATTCCACATGACAAATTTTTAGTGTAAAATAAATGTGGTATCTCCAATAGGGAAGTCTTCAACTTCGAGGCAAGCTTC
TCAAGGGAATGCCTGCTGATGAAACTCAGTTCTTCTATCCATTAACCGTGTTGCTATGAATGCAAACGAGCCAGATGCAA
ATTCACATGACTTTGTCACAATTTTTTTTTCCACGCAAAATATTATTATGCTTACTTTGATATTATCTGCCTGTCGAGGC
TTAGATGAGAAGAGATTTGACTCTTGAAATCATAAATTTAGCTTTGCAAATTGTGTAATTTATCTCCTAGAAAATACAAA
ACTCCATTCAAGGAAAAGAGAAAAGTGGAAAAATTTTCAAACATTCATCTTGAACTTTGAATTTTAAAATTATTCTAAAT
ATATATAATAGATATTAGATCACATTTAAAATCATTCTAAATATATTCATTATTCCATCCTCTTTTAATTAGGTTTGGTA
GTCTCTTATTTTATTTGACGTCCCGGCACCTTTTAATATATAAGTGAGAGCCGTTGGAAAAACAAAAATACTACTCTACC
TCACTGTCTGCTCTATTTTTCACTCTCTGTTTTGCCATGTTTTCGTTTCTTTCATTTCGGGATTGGATTTATCAGACCCT
TCTATGCAAGTTCCTTCTCTCATGGTATCATTTCATTTTCACTACTCCTATTTCTACAACAACTGAAAACATAATCCCAA
ATGAAATCCTTACATACATTCTCTTACGGAGCCGCCCGCAGAGTCTCTATTGAGATTTACATCCGTTTTGAAATCGTCGA
ATCAACAAATCTCTAGCCCTCATTTTGTGAATACGCATCTGAAAATAGCAGCCAATGATAAAAAATTCAAAAATAGTGGT
ATTATATTTGAAAACCTCCAGTTTTGTCATCTCCCTCCTCTATTTAACAAACGACAAGTAACTGATGAGGAGCTAATTCA
CATGGATCCTCTGAATTTATCAGCTTCATTTATCGGATCTGTTAATGGACTCATCTGTCTCTGCAATAACGAATTGGAGA
TGTATATATGGAACCCAAGTATTAGAAAGTCAAAGAAAATACATGATTCGACATTGCGTACCTCTTCCAATACAAAATTT
GGTTTTGGATATGCCGAGTCACATGACGATTATAAAGCTTTATTCATCAATTATTCTAGTCTTTGTTACTATGATAGTAT
GTGCAACTAAACGGTTCAACCAGACGACTAAAGCAAAGTGTTTATGTGGAGGGATCTGTTGATGATGGAGGATGCATGCT
ATAGAAATCTATGTAGAAAGCATTGTCAATCCCCTGACAATAGAGACCGTCAATAGACTTGTAGAAGATGGTGGAATGAG
AAAGGGATTTGATATTGTCCTTAAAAGAAGAGAGTTATGATCACATTCTATCTATTGTTCACTAATGATACTACCATTGG
TTAGACAATTTCTATACCATATTGAATAATTGTAATGGCATAAAACTCTGTCAACGTGGTGTTGGCCTAATTTGGTAGTG
ATAGTGACCGAGCCTTAAAACCAACTATGCATACTCTTGACAATGTCTTGGTGAATTATTCATGTAATACTTTTCACTTA
TGGCCCCCAAAAAGAAAAAAAAAGGAAAGAAAAAGAACAGAACTGATGTGTATGTATGGAAATTGTGGTGACTTAGATGT
CAGTTAAGGACTTCAGCTGAATGTATCTGTTCATTTTCATTGCTAAACAATTAGCTGAACATCCGTTCACTAAAAGAAAT
AATTTGCTCGCATTTTGTATCCTTTATTACTAGTCATGTGTTCAAATTTTGTCAGATGCAACCATAACTTGTTTTCTGTT
ATTGAATTTCAGGAAGTGCTAATGTTGAACACTCATTGATCTCTTCTTGCTGACTGCATGGATTGAAGCGATGAAGCCAT
GACATATCTGTTTTTGATGTTTATTTTTGATACATTGCTGATCTTTATTGCTTGCCAAGTTGAACAATGATCTGTTTTGC
CTTCTCCATTGTGTCTATTGTATTCAGTACCAGAATTGTAATACTATCTTGTTACCAAATTTATAATCATGTTAAAAACT
TGGTTTTGTATAAGTCTTTTGTTGTATAATTAGATATTTGAATGTCTCTATAATGTGAAGAGAACTCAATATTGTTGAGT
AATGGAACGAAACATGTCCAAATGAAGCAAGATATAGATATCGGAATGAACTCAACTCCTGTATTTATGTATTTTGTATT
TTATATGAGAAAGTTTTATCAGGGTTACTATCTGTATTAGAAGGATGTGGTGTGCTAGTTTAGTCTCTCCCTTTTGTGCT
GAATGTTTCTGTAACATTCGACAAGTCCCCTTTTTCTCGCCGAACTGGTCGGTGAGTTTTCCTGCAACTTTTTGAAAATT
CTATTTCACTAACCCTTTTCGACCTCATGTGTTTTATTTGTGTTGTTCTACATAAATGGCTAGACCGAAGATTCCCGTAC
GAGGTCCAGCACTCTAAAAGAAGGCCAAAGGGGTTGTTATCGCAACGGAGTTGCACCTCCCCGAGCTACTCATCCTAAAC
CTATTCTATAGAATGTTAAGAGAAAGGGAAGAAGCAGGTGGTAGCAAGTCCTAGTTTGAGTTCGAGTTCATCAGACAATT
TGAGCATAAACTCCACCCATCTAACCTCCTCTAGGTTTGAAGGTGAGGAAGTTGCGAGGTCGAGGACTCCTATTCACACA
CCGACAACTGAGGGAGACTTTCTAAAGTAGAAGCGTTAGGAACTGCGTTCTAAAGTAGTTCATGATCCATTGGCACGACT
TCCAGCACTTACAGTAGCATAGACACCTTAAGTGCCTTCGGTCCCAGCACATCCTTCTTGGTCCATGAACTGATTAAAGG
CCGTAGGCTTGCGGACAATTCTTGAAGAGAAGTGGTTGTCTACGGATGGTATAGTGGATAGGTATCCAGTTGTGCGGGAG
ACGTTGCGTTTCCACAAATTCCAATAGTTCACAAAACCTCAAAATCCATATGTACCTTCATGGGTTTAAGAATTTTATGA
GATCTATGCAAAGTTGATCCTGAAAGAGAAGAAGAAAGCTGGGTTGATGGCACCGGTAGACTACGTAGAGGTGCAGGGTA
AGAATGTAATGTGTTGTGAAAATGATATTATTGATGTGTTGGACTACACTACGCAATATCCACTCTTTGTCTGATAGGGT
CAAAACTAAGATGTTAGAAGATTTGAATGGGTAGTTGACCCCGTTGTTGAGTGATGTCACTCCCTCATGGATAGATACGG
GGGTTGTGATTGAGAAGGACTTAAATGTTGCTTCTTGATATTGGTTTGGGTTTATCTCCAGTACCTTGATGCCTTCACAA
AATGAGTCTATCATCCGGCATCCAAAGGATACATTACTGGTGTGTATTATTGATCAGGAGCGGCTAAATCTCAAGGTTAT
AATTTCACAAGAGATGGCGATGAGGCCGAAACAAAACCAAACCTCATTGTCATTTCCACTTCTTATCAGCGATTTGTGCC
GTCGAGATGACGTGCCCTTTGTGGAGAAGACTAATGCTGAGGTGAGTCCTACCTCGTCCACTAATATTTGGAGAATAGAA
GCTGAATATACGAAGAATGAGGCTGAGCGGAGGAAGAATGCCCCGGTAGACACATCCTCAGTTGTGGATGTAGATTCCAT
AGAGGTCGGCACTACTCAACCTACTCAAGCAGACGAGCATTTAGGTATACCTAACCCTTACCTTCTATTTCTCCTTCTAC
TACTTCTACTTCCCGTCCCCCATTGACCAAGGCCATGCTGTACAAAATGGGAAACCTTACCTATTTGGCCGATGTGAGGG
ACTCGAGGGTTGATGCCGGTGTGCCATCTATGTTTGTCCGAGCGATAGCTGCGACATTGGGTCCCATTCAGGAGGAGTTG
AGAGTACATCGAAAGATGATCATGGCCCATGGGTTGGCATTAGATGCCCTCACCGCTCAGGTTGAAGTATGTAAGACATC
AGACTGTGGATTTGCAGATGTGACAGCTTTGAAGGCTGATATTATTGGTTTGCATTGAGATGTGGATGAGCTGAAATCCA
CTGACATATCGATGCTGTGGGGCAATGTTGACATTCCCAAGGACCGTAGTTCAGATATACTAGCTGTTTCTGAGATCCCT
CCGGCTACTATGACCAGAGATGCTGCTATAGTTGACGATGATGGAGAGTTCGATGCAGTTGAGACGTATAAAGAGGAGCT
AGGGGCTCGTGATGAGGAAGTGTTCGAGGATTTAGAGGATCTAGAAAGTGACTTGGTATAGGTGGCCATAAGGGCCTCAC
TGTGCGACACATCCACAATTGGCCCACAGAGGAGATAGTTGCACAAATCTCCACAGCTGGAGTCGAGCCAGGCACTGGTG
CCCAGGTTAAGGCCACCCTAGATGCACAGAGTTCACCTCAGGCCTAGCCTGATAGGGGTATTTTTACTCTCCATCCATTA
TATTGACTGTTGATACATTTAGTTTGTGTTTTACATTGAGGAAACTGTTTAGTATTTTGGTGGGGTAAAGGTATTTTTAT
ACATATCCTCTTAGGTGTATTTTGTTTTTTTTTTTTGTTATTTTGGATATTTGGTGTTTTATTGTCTTTGTTCACTCCAT
GAATTCTTTAATTGTGAATGTTGACTTTGAATCATTAGTCTCTCTCTTGATTGCTTGATCGTGTAGTGATTGTTGTTATC
TTATGCATTTGCGTGCCGGTTGTGATCAATATTGATGACTTGAATAATGCTCATGATGAACGATATGTTTGCGCAAGTCC
AATGGGGCAATTTGAGTTGCATAAATCTTGTGTGAACTCTTAGCATCTCATTGTGACTAGTTGGATTGTCGATGTGGGTC
TTGCAATGACTGTCGCACGCGAGCTTAACTTGTAGAGTCATGATCGATAATTGTGTTGAATGCCTTGTATGGTGAGGTTT
AATTGAACTATGTACATGGTAATACCTAGAATTTACCTCGTTGGTCCAATTGACTAAGTTTGGTGAATGACGGAAATGAT
CTTAGGCATAAATTTTTGAGAATGAACCTAATAGTTATACCTTTGTGTGACCACCTTGTGAGTGTGTGAACCCAGCTAGG
CACCATTTGAGCCTAGCATTTTCTTTGGACACAAATGGCCTTGTCCTCCCCACCTAAATCCTTCGTGAATCATTGGTTTG
TTTGAATAGCAATGCCTAAGTTGGGGTGTGGTAAGAATGAGGAAAGAAATTGATAAAGAAGTTCGTGAAATTCATCCTTG
GGAACTTGTGGTGAAGAAAAAGATGAAACCCCTCCATATAAAAAAAAAAGGAAAAGATTGAAAAGAGAAAAACAAAAAAT
GAATTTATGTCGATTGTGCAATGTTGTGGAAATAAAAGGGGTGTCCGATGAGCTATAATTTTTGTGTGTGCTATGAATAG
GCCAAGGATGAGTTGTGAAGATGAAAAGAATGAAATAAAAGGAAGAGAAGTGAAATTTGAGCCATGCTTCATGAAGGCAG
AAGTCACTAAGCCAAAATGATCATACCTGTACACTCAACCCAATTACAAGCCTTGAAAGACCTTTGTGATCTTGCATGAG
CCGAGTGATGTGTTGGTTGGAAAATATAGGCAAGCCTATGAGTAAAATCACGCATGTTTTTCTTAGAGCGAGTGTGAGAG
TTGATTTCAATTCCTTATTTGTGATTCTTGATTGGATTTTTAAGAGCATGAAATCATTCTTTATGTGAGGGCATTCGAAT
ACTCTTGTTGAGCATAAATTTACATTTGAAGTGAGCATTGTGAGCTTGAACTCTATTTGATGATGGCTAGTCATAGTTTG
AAACTTTTAGTGCACAATTGAACATTGCATGTGTGGATTGAACCTTGTGTGCATTCATGTTGAGTCTCCAGGAGCACTAT
TTGTAGACATCACTTTTGGCCTGATTGATCTTGTGTTTTACTTGAGGACAAGCAAAAGTTTAAGTTGCTGGTGTTGATGA
GTCGGAAATTTCGACTCATTTAAAGCTTATTATTCAATGAATTGGTGTCCTCAATACCTATTTTGTTTTCATAACTGATA
TTAATGTTTTGATATGGAGCAATGAAGACTTTAGAACAAGGGAAGGACATTACGGTGCAAAAAAGTTGGAAAAGCTGAAG
AAATGTAAAACTGGATCTCGCAATAGCCACTTGGTGACTCGCCGAGTGAGTTTCAGTCCACCAAAAGTTCCAGCGAAGTA
GCCCATGTACTAAGCCAACTCAGCGAGCAACAGAGTAATTCAATGACGCACTGAATAGAATAGCGATAGCGTTCCAGCTC
GCCAAATCTTCTAGAACGCTTGTATGTAAGAGTCAAGCCAAAAGGTGAGACGAAGTGCAACTCGGTGGATCGCAGAGTCG
GTTGGCGATCCTGAATAATTCGCCGAGTGGACTTCGTGCTGAGATTTTGGGAAGTTTTTGGGATCGTATAAATTCTATTT
TTGAAAGGAGAAAAGGGGTTCCCAGACAATGCATTCCCTAGTTTTTGAGAGCTTTTACATATCTTACTTTTTTTTGAATA
TTCTTGGAGGAGATTTGGATCTTGGATTTGAGCTTTAATTTTGGCATTGAGTACTGCAGATTGTCGACAATTCGGATGGA
TAATCTTTTTGGTAACGATTTCTTACTTTTTGCCATGGTTGGCTAAAACCCCTTACCTTAGGGGTGTGATCATGTAATCG
AATACCTAAATTAGCTTGTGGGTATTGTTAATTACTGAATTTAATGTTGTTTTGAAATGGGATTAATTATTTGTTCATGT
TTTAATTGATGAACTGAAGTTGCAAATTCGGTTCTAGCTTAGCTCTCTATGCTTGCTTGAGAAAGAGGTATATGGTAGAA
TGAATGATTGATAGTTGTATTGATTTGCATATTTACATCCAGCTTGAGAAAGTGGGTTAATTAAGAAATTGAGTTGTTTG
GTATTGTTAAGCTTGTTGAGGTTCGAGAGAACTCACTCGAAACATGATATGTGTCGATTATATTCTAAACTTTTCCTACC
CATTGAGACTCAACAACTTAAAGCAATTAATAATTATCCATAAGAAAAATTAGTATTCGATTGATCACATTCCTAAGATC
CTCCCTCTAATTGTTCAAATCCCGTGTTAATTACATTTTGTTAAAAATTGGTTACTAAATCCCCCTTTGATATTGATAAT
TAAAACTTTGTGATTTCTTTTGTGTTTCGTACCCTTTTACTTCTATAAAAGATTAGAACACGTTTTAACTTCATAATTGA
ATTATTTACCATATAACTCCTTGTGGGATCGACCCCAACTCATCGTTGGGTTTATACTTATTAGAGACCACCAACACTTT
GAATCGGAAGAAGTTTAGTTGAGCGTTATCAAAAAATTAGAAACAAAATCCTCCATTGAAGTTCGTGATGCTCAACAACA
AGTTGCAATAGCTGAAAAAAAATACATGTTCTAGTTTCTTCCCCTACAACAACACAAAATGATAAATCTATGCAGAATGG
CCATGATGAGGTAATGTAGTTTTAGAAAGTGTAAAAATATTTTTCATTTTTCATTATCTATATAATGGGAGCATCATAAT
AATAGTTGAAACCAATTATGCCAAAAACTACCAAAGGAATAAAAGAGCTATATACTTGAGCAATCAGGTGCAAAATTCAA
AGAAAGAAGCTCCCAAGATTTCAAATATTACACGTCAAATAAAAAGATGAACCTAAGCAGAGAATCAACATAATTCAACT
AAGCAAAGCATCCCAATTCTTGTCAGACAACAATAAAATGAAGTACTTGTCACGCCCCGAGCCTACACCCTGGGCGGGAC
TAGCACTCGAAGACCATTGCTGGCCCAAGCGAACCCTTGGCCTGGCTTGCTTAACTTAGCGGAAACCTAACTCAACAGAA
TAAGTCAATGCAAAGAAAGGTCATAAAACAACCCAACTGATAAAATCTAGCCAAAAAGGCAACTCGAGTCTCAAAATAGA
ATATTTATATATATACATAGATGAGAGACTCAAAACTAACTGACTGACTATCTATGGAGCCTCTATAACACTGAAATGGA
TGTTGGGACAGACCCCGCAACATCCTAATAAAGCAAAAACTAGAACACAAAATAACAGAGTCCTCCGGAATGCAAAGAGG
CTCACCACTGACTCTAGAGTGCTCAAATGGATCAACGGCGTGCTGGAAGCTGATCCTGGGTACCTGTGTTTGCATCATCA
TAAGATGCAGGCCAACTGGCATTAGTACATTGAATGTACGAGTATGCGAGCTAGAAAGCTAAGCAACATGGGCTAGAAGG
AAAATCTGGAAGAAACTGAATAACTTACCTGGCTCAACTCAACTCAACCTGACTGACCATTTCAATATAATGCTATTTAA
AACAAGTGCAATATAAAGAAAAACTGTTTAAAACATGCTATAAACTCTGTGTGTATACAAAGATACAATAAGCCTGAGAT
GTATGTAGAAATACAAATGAACTGATGTATATAAAAATACAATAATTGTTGTGGGAGTTTCTCTAACCGACAACCATCAC
ATAAGAGCTGTAGTGATGATACAACGATCAACCTCATGCTGCCAGAGCATCCTATACCCGGCCAAAGGTATAGGACCTGA
ACTGCCTAATGGATCCACTAGTCTAATTTGAAAAGGATTCATAGAAAAAGTATGAACCTTTTCTACCCATGATGGCTACA
TGGTTCTATGGGGGTTGTGGGTTCTTTGAACGCTCCCCCAATTCGGTGCTCGATACTACTCCCAAAAAAATGTACTGGCT
CTTATGTTTTTAAAACATATTTCTTCCTGCTGATTTGAGATAATTACTCAAAAACTTAACTCAAAGGCTATCTTGGAAAT
CTCAGTTTCCTTTCTTGCTTCATTTAGAAAGCGATTACTCTTTCTGGAAAACTAGCTCGAAGGCTCTTTGGAAATCTCAG
TTCCCAATCTTGTTTAAATGTGAAAACATTTCTTTAAAACTTCTTTGGGAATACATAGTTCCCTAATAACTTTTGAGAAA
TGAACTCAACTTTATACTCTTGGCTTAACTTGAAACTCTATACTCTTTACTTAACTTGAAATTCTATACTCTTTACTCAA
CTTGAAACTTGAGCCTTAAAATGAAGTTAAAACGTTCAACAAAGACTCTTGAAAAACTTTGAAGACTTGCTTTGACTTAC
TTCTTAACTTATAGACTTGACTCTAACTTCCCTTGACTTTGATCCGAACTTTCCTCGAATTGGATTATGAATTCAAGGGT
AATAATCTCATGTTTATGGATGAGTTTGGGATGCCTAAATGTAACTTAGAGTGTTGAAAACAACTATAAAACATAGGTAC
ATTACCAAGGAACATGTATGAAAAAGTGGGGAATGAATGGGAAGACTTGGCGTCCTTGGCGCTTTGAGAGGCGGGGGGCG
CCTACCTTCAGACCTCAGATGGGCCTGGTGAGGGCTCTGCTAGGCGCGCCGCCCCAAGGGTGGCAGCTCAAAACCCCTGT
TGGGGCGCGCTGGCTGGCGCGACGCCCCAACCTTTTTCCCCGAAAACTCGACTTTTCTCCTTCCTTTTTCCAACTCTAAA
CCACCTTAACCTCAAAGGTTCCAGCCCCAAACACTTAGAATCATAAAACCCCTCAACATACACTAGATTCAACTCGAAAT
CACAACCGAAAGTATGTACCAAGACAACAAGGAACTTCAACAACACAACCAACAACTTCAACAAACACAACCACAAACTT
CAACAAACACAATCACAAACTTCAACAAACACAACCAATCTTTTTCTCGAAATTAAAACGAGTTTGGTGTGTGGGGGGAA
AGAACCAACCCAATACTATGATCTCACATACCTTAATAGGGATCACTCCCGACGAAAATCATGACGATCTTGACGAACTT
TGCTTCTTCTTCACTTTCTCCTATTCTTTCCTTTTCTCTCAAGAACCCTAACTCTCACTTTTAAAAAGGGAAACTGATTT
TAAAATCAGTCTAAACCCTTAATATAACCAAAATAAATGGTTAGGGAAAAGACCAAAATACCCTTACAAATTCGGACTAA
ACTGCCCTGTGCCAACAACCCAACTTCCAAAGGGCATAACTAACTTATACGAATTCGGAATTGAGCAAACTCGGCGGCGT
TGGAAAGATCATTCCAAGGGCTTCACAAACATAACCGGAACTACATGTCACAACTCGAGAGAACCCCCTAGTCGTAACCG
GCGTATTCGACCTCGAAGAGGTCAAATACAAGCCTCATGGATCATTCATTGCATAGGATACAAAAAGAAAATATATAAGA
GAAATTTAAAGCTTCCTTTACAATCGAAAGAACACCTTTTAAATAAAAAGCAAGTGGAAGACTTTCTAGACTTTATCCAA
GATGTCTCAAAACCATCTAATACTTGAATACAACAATGGGACTAAGCCTACTCAAAACTATAACAAAACTACAAGACATA
AAGGAACGTGTTGGTTATTGTCCTCGAATATATGAGGACTCACCAAGTCTTCATCTTCAAACACCTTAGAAACCTATCCA
TCAACCATGGAATATCAATATCTCCAAAACCCTACACTTTAGTCAAAAGGGAAAGAAAGGGGTTAGCACAATTAAGTACT
AAGTATGGAAACCATGCAAAAACATGCTAAAAAGGACATTTGGTTGAAAGTCATGCCTTATGCCAATTTAGTAAAACTTC
ATGAACATTGACATATTAGACATATTATAGACCATAATCAACATATAAGACATTAACCACATTATAGACATACTCAACAT
TTTCACCACGTAACTCATTTCATCATACAAGGACCTTTATCTAAAGTTACCCCAAGACACACTTGAGTGAGACATGAAAT
GGCCGCCCATACAACCTCTTCATACACACCTAAGTGTTCCTCAAGGCTACTATAGACAAGAACCATCATGCTTCAAGGTA
ACACACCAAGTAACTCACTTCATTAACATAAGCTATTCATTCAACAAATCATTTAGACAATAACTCAACATTCTTCTTTA
AAGTCATTTAGGACACATTCATGCATTTAGGGGACTTCACTTTAGTCATATAGACTTAGAGAGCTCACTTTAGCACCTTT
AAAGGCTACTCGTGCCATGTGTAGATAGCATCCCATACTACTACCTACACGGTGTAGAACCTATCAAGTAACTAGAGTTC
ACATTAAGGGCATCAAGTTCTACCCTTAAGGATCCAAGTGTCAAGAATGCTCATAGCACCAATTTCCAAGAGATTCAATA
ACAAGGCTCACACAATATATACATCATGTCGTCACACCAAGCACAAACAAGTATCAAGAAGGGCTAACGCCCTGTATCAA
GAAGGGTCACAGCCCAATAATCAAGAGAACCAAGAACCATATTAAAAATGGCTTTCTAATTCGTACTTAAAATGGACAAC
TTCCATTCATAAGACGGACTAAAAATCCAGAGTCAAGATGGCAAATGATCCGAATCAAGAGGCATGCCAAGAGTGACAAA
GTCACAGCCACAAGAAGGACAAGGTCCCAACAAGAGTGCTAGGTGATCAAACAATCCGTACAAGTGGGCGAGTTACACAA
GCATCTTTAATGCCTTAACGGATACCAACATGACAATGTCAAGTGACAAAAGTAACCAAGGTATCAAGATAACCCTTCCA
ATATACAAGAAAATAACAAGAGTACAAGTACAAGTTTATACACAAACCTCGGGATTTAGCATAGAAATAGTCCGACAAAA
CATAAAGAATTC
GAGTCCGACTTTCCAAATGGGTTCCTTCAATGCAAGTTGAGTTTGGGTTCCCAAATTATGTATCTCATGAGATGGAAACC
TTCAACCTCAGTCGAGTCCGGGTTTCTAGTAGCAATCTCCTTATCCCATAACTATGTGCCCCCATAGGTCTTTAGCTAGT
GGATCCACCTAAAATCTAACAAACCATGGTCTTACCTTAGGCAAGTAGGACAACCCTTTTCTGTGTGGGTAACACCGGAT
TCCATGTTTAGTTCACATGGTCTGTGTCAGTTAAGGCTTATTTCCACTATGACAAAATATGAACAAGAACATTAATTATG
AACTATGGTTACTCAAAAAGCTTTACTTAGCATGGGTGGGATTATGGGATCTTATTCATGCGTTGCACAAGTATGCTTTG
AGGGTATTTATGGTATGCTTCCACTATGTTATGATGATCTATTTGTTGAATATGCTTATGATTTATACTTTTACACTAAT
CTTCATGATGATCCTTAAACTTTGTAAAGTGCATGCTTTTCAACTAAAATGTCCTTTTTAGCATGTTTTCGAGGTTTTAT
GCATGTCTATCATACTTAGTGCATTTTTTTACTAACCCATATTTTCCTACATTTTCCCGAAGTGTAGGGTTCAGTTTTCA
AGGTGGTCACCATTGTGGCTAGAGCTTGGAATTGTTCATTTTTTCTTGCTTGTGGTGAGTCCTCATGGTTCGAGGGCATA
TGATAACTTTGTAGTTCCTTTTTCTTGTATTCGACTTTCGGATTATGTTGTAAGGGATGTGACACTATTTGATTCGACTA
TTGTAAAAGATGGCTAATTGAGACAAGTCTAGACATCTACTTTCCTTGATAAAATTTTTGGACTTGAAATGCGTTTTTAC
TCTTTATTGTTATATGCCTATGTTATGATATGATAAGTGTCTTACATGGAGGATTTAAGGGTTCTTTGTGCCTTATTATG
TCTAGGAGGTACCCTTGGGTCGTGACAAACTTGTTAATCAGAGAACAAGGTTTAGAATGCCACGTCTAGTAGAGTCTTGT
TCATGAGTGTGAAGCGTGCCACATTTATGATTGGGAGGACATAAGATGTTTAGGAAATTTCACTTCTTTCATTACTCTTA
AGTCGTGCCTTAGAGTTTAACTCTATAAAGTCTCTCTCCTAGTCCTTCTCTTGTGTTTTCAGGAAATGAATACACGAAGG
GCTAACGCTAGAAGGGTGGAAGAAGAGAATGTCGATCAAGGAGCTCCTCCTCAAGGTAATCAAGCTCCAGTTGATCCCAT
GGTTGAAAATGTGACCTATGCGGAGTTTAGGTTTACTATACAAATGTTGGCTCAAGTTGTGACCACTCAAGCCAATAGGG
AAATTGTAGCTCCAGTAAATGCTAATGTGAATTCGGCTGCTTCAAGGGTTAGGGATTTTTCTAGAATGAACCCTCCCAAG
TTTCANNNNNNNNNNNNNNNNNNNNNNNNNNNNNNNNNNNNNNNNNNNNNNNNNNNNNNNNNNNNNNNNNNNNNNNNNNN
NNNNNNNNNNNNNNNNNNNNNNNNNNNNNNNNNNNNNNNNNNNNNNNNNNNNNNNNNNNNNNNNNNNNNNNNNNNNNNNN
NNNNNNNNNNNNNNNNNNNNNNNNNNNNNNNNNNNNNNNNNNNNNNNNNNNNNNNNNNNNNNNNNNNNNNNNNNNNNNNN
NNNNNNNNNNNNNNNNNNNNNNNNNNNNNNNNNNNNNNNNNNNNNNNNNNNNNNNNNNNNNNNNNNNNNNNNNNNNNNNN
NNNNNNNNNNNNNNNNNNNNNNNNNNNNNNNNNNNNNNNNNNNNNNNNNNNNNNNNNNNNNNNNNNNNNNNNNNNNNNNN
NNNNNNNNNNNNNNNNNNNNNNNNNNNNNNNNNNNNNNNNNNNNNNNNNNNNNNNNNNNNNNNNNNNNNNNNNNNNNNNN
NNNNNNNNNNNNNNNNNNNNNNNNNNNNNNNNNNNNNNNNNNNNNNNNNNNNNNNNNNNNNNNNNNNNNNNNNNNNNNNN
NNNNNNNNNNNNNNNNNNNNNNNNNNNNNNNNNNNNNNNNNNNNNNNNNNNNNNNNNNNNNNNNNNNNNNNNNNNNNNNN
NNNNNNNNNNNNNNNNNNNNNNNNNNNNNNNNNNNNNNNNNNNNNNNNNNNNNNNNNNNNNNNNNNNNNNNNNNNNNNNN
NNNNNNNNNNNNNNNNNNNNNNNNNNNNNNNNNNNNNNNNNNNNNNNNNNNNNNNNNNNNNNNNNNNNNNNNNNNNNNNN
NNNNNNNNNNNNNNNNNNNNNNNNNNNNNNNNNNNNNNNNNNNNNNNNNNNNNNNNNNNNNNNNNNNNNNNNNNNNNNNN
NNNNNNNNNNNNNNNNNNNNNNNNNNNNNNNNNNNNNNNNNNNNNNNNNNNNNNNNNNNNNNNNNNNNNNNNNNNNNNNN
NNNNNNNNNNNNNNNNNNNNNNNNNNNNNNNNNNNNNNNNNNNNNNNNNNNNNNNNNNNNNNNNNNNNNNNNNNNNNNNN
NNNNNNNNNNNNNNNNNNNNNNNNNNNNNNNNNNNNNNNNNNNNNNNNNNNNNNNNNNNNNNNNNNNNNNNNNNNNNNNN
NNNNNNNNNNNNNNNNNNNNNNNNNNNNNNNNNNNNNNNNNNNNNNNNNNNNNNNNNNNNNNNNNNNNNNNNNNNNNNNN
NNNNNNNNNNNNNNNNNNNNNNNNNNNNNNNNNNNNNNNNNNNNNNNNNNNNNNNNNNNNNNNNNNNNNNNNNNNNNNNN
NNNNNNNNNNNNNNNNNNNNNNNNNNNNNNNNNNNNNNNNNNNNNNNNNNNNNNNNNNNNNNNNNNNNNNNNNNNNNNNN
NNNNNNNNNNNNNNNNNNNNNNNNNNNNNNNNNNNNNNNNNNNNNNNNNNNNNNNNNNNNNNNNNNNNNNNNNNNNNNNN
NNNNNNNNNNNNNNNNNNNNNNNNNNNNNNNNNNNNNNNNNNNNNNNNNNNNNNNNNNNNNNNNNNNNNNNNNNNNNNNN
NNNNNNNNNNNNNNNNNNNNNNNNNNNNNNNNNNNNNNNNNNNNNNNNNNNNNNNNNNNNNNNNNNNNNNNNNNNNNNNN
NNNNNNNNNNNNNNNNNNNNNNNNNNNNNNNNNNNNNNNNNNNNNNNNNNNNNNNNNNNNNNNNNNNNNNNNNNNNNNNN
NNNNNNNNNNNNNNNNNNNNNNNNNNNNNNNNNNNNNNNNNNNNNNNNNNNNNNNNNNNNNNNNNNNNNNNNNNNNNNNN
NNNNNNNNNNNNNNNNNNNNNNNNNNNNNNNNNNNNNNNNNNNNNNNNNNNNNNNNNNNNNNNNNNNNNNNNNNNNNNNN
NNNNNNNNNNNNNNNNNNNNNNNNNNNNNNNNNNNNNNNNNNNNNNNNNNNNNNNNNNNNNNNNNNNNNNNNNNNNNNNN
NNNNNNNNNNNNNNNNNNNNNNNNNNNNNNNNNNNNNNNNNNNNNNNNNNNNNNNNNNNNNNNNNNNNNNNNNNNNNNNN
NNNNNNNNNNNNNNNNNNNNNNNNNNNNNNNNNNNNNNNNNNNNNNNNNNNNNNNNNNNNNNNNNNNNNNNNNNNNNNNN
NNNNNNNNNNNNNNNNNNNNNNNNNNNNNNNNNNNNNNNNNNNNNNNNNNNNNNNNNNNNNNNNNNNNNNNNNNNNNNNN
NNNNNNNNNNNNNNNNNNNNNNNNNNNNNNNNNNNNNNNNNNNNNNNNNNNNNNNNNNNNNNNNNNNNNNNNNNNNNNNN
NNNNNNNNNNNNNNNNNNNNNNNNNNNNNNNNNNNNNNNNNNNNNNNNNNNNNNNNNNNNNNNNNNNNNNNNNNNNNNNN
NNNNNNNNNNNNNNNNNNNNNNNNNNNNNNNNNNNNNNNNNNNNNNNNNNNNNNNNNNNNNNNNNNNNNNNNNNNNNNNN
NNNNNNNNNNNNNNNNNNNNNNNNNNNNNNNNNNNNNNNNNNNNNNNNNNNNNNNNNNNNNNNNNNNNNNNNNNNNNNNN
NNNNNNNNNNNNNNNNNNNNNNNNNNNNNNNNNNNNNNNNNNNNNNNNNNNNNNNNNNNNNNNNNNNNNNNNNNNNNNNN
NNNNNNNNNNNNNNNNNNNNNNNNNNNNNNNNNNNNNNNNNNNNNNNNNNNNNNNNNNNNNNNNNNNNNNNNNNNNNNNC
AAGTACAATAATGAAATGTGAATGAAATACTCTATGGGAATGTAGGCTAAGCACCAAGTGGATATGGTAAGATGGAAACT
CTCCTAATGTTAGGCTAGGATTCCAATGAACATCTTCCTATCCCATAACTATGTGCCCACATAGGATATATGTTAGCCAG
TGGTTTCTACCAAAGCTAAGATATTACCTAGTCCACCTTAGGCAAGTGGACCACCTTTCTTCGGTGTGGGATCATATGAC
ACTGGATTCCATGAATTAGCTCTCATGGTCTATTTCGGTTAAACGCTTATTCCCATCATGTGAGATGTGTATTATAGTTT
CTTGAGAAGTTCTATGAAGTGTGGGTAGTAGTATGGGATGCTATCCATATATGGCACTAGTAGGCTTCAAGAGGGCTATA
GTGAGTTCTCTAAGGTCTTAATGGCCTATGAATGAATGTGTCTTAAATGAAGTTAATAAAGAATGTTGACTCTTATATGC
TTAAATGTAAAGATGCATGCTATACTTGGATTGTATTATGGGTTACTTCCTTGACATGACTTATTGTATATGAATGTGCC
CTGTCTATGGTGACTTCAAAGGAGTACTTAGTGTGAGTAGTAGTATGGGATGCTACTTGCACATTGCACAAGTATGACAT
AGAGTTTCCTTAGGTGATGGTCCTTATGTGATGATATGACTTATGAAATGTTTATGTCTCTTATGTATGAGTATTGTTTA
AAGATGGGAAGGTTGAACGGTAAGTTCACTTTTGGTGACCTTAAGGTGGTACTTTAGTGTGGATGGTGGTATGGGACGCT
ATCCATACATTGCACAAGGTATAGCTTGAGGGTTACTTGAGGTGAAGGTTTAATATGAAGGTAATGGCTTATATGTTGAC
TATGTCTCCAATGTGATGAAATGACTTGTATGTTGGTTATGACTTATATTATGCCTCTATTTCTATTGTTCATGAAGTTT
TATCAAAATGGCATAAAAGCATGACTTTCAAATACAATTCCCGTTTTAAGCATGCTTTTACATGACTATCATACTTAGTA
CATTCAACGTGCTAACCTATATTTCTTCATTTTCTACAAAAGTGTAGGGTTTGGAGATATGTTGTTCTATACTTGGAAAA
TAGGTTTCTAAGGAGCTTGGAGATGCAGACTTGGTGAGTCCTCATAGTTTCGAGGACAAAACCACTATGTTCCCTTTATG
TATTTCTTTTATGTTTTAGAATTATGTAAGAGTTGTGTCCCTAAGGTTGTATTTAAGAATTGTTATTCAAATGTCCTAGA
TGGTTTGAGACAAAGTATAGAAAGTCTTCCGCTTGTTTTTATGAAAAATGACTTCGATTGTATTTNNNNNNNNNNNNNNN
NNNNNNNNNNNNNNNNNNNNNNNNNNNNNNNNNNNNNNNNNNNNNNNNNNNNNNNNNNNNNNNNNNNNNNNNNNNNNNNN
NNNNNNNNNNNNNNNNNNNNNNNNNNNNNNNNNNNNNNNNNNNNNNNNNNNNNNNNNNNNNNNNNNNNNNNNNNNNNNNN
NNNNNNNNNNNNNNNNNNNNNNNNNNNNNNNNNNNNNNNNNNNNNNNNNNNNNNNNNNNNNNNNNNNNNNNNNNNNNNNN
NNNNNNNNNNNNNNNNNNNNNNNNNNNNNNNNNNNNNNNNNNNNNNNNNNNNNNNNNNNNNNNNNNNNNNNNNNNNNNNN
NNNNNNNNNNNNNNNNNNNNNNNNNNNNNNNNNNNNNNNNNNNNNNNNNNNNNNNNNNNNNNNNNNNNNNNNNNNNNNNN
NNNNNNNNNNNNNNNNNNNNNNNNNNNNNNNNNNNNNNNNNNNNNNNNNNNNNNNNNNNNNNNNNNNNNNNNNNNNNNNN
NNNNNNNNNNNNNNNNNNNNNNNNNNNNNNNNNNNNNNNNNNNNNNNNNNNNNNNNNNNNNNNNNNNNNNNNNNNNNNNN
NNNNNNNNNNNNNNNNNNNNNNNNNNNNNNNNNNNNNNNNNNNNNNNNNNNNNNNNNNNNNNNNNNNNNNNNNNNNNNNN
NNNNNNNNNNNNNNNNNNNNNNNNNNNNNNNNNNNNNNNNNNNNNNNNNNNNNNNNNNNNNNNNNNNNNNNNNNNNNNNN
NNNNNNNNNNNNNNNNNNNNNNNNNNNNNNNNNNNNNNNNNNNNNNNNNNNNNNNNNNNNNNNNNNNNNNNNNNNNNNNN
NNNNNNNNNNNNNNNNNNNNNNNNNNNNNNNNNNNNNNNNNNNNNNNNNNNNNNNNNNNNNNNNNNNNNNNNNNNNNNNN
NNNNNNNNNNNNNNNNNNNNNNNNNNNNNNNNNNNNNNNNNNNNNNNNNNNNNNNNNNNNNNNNNNNNNNNNNNNNNNNN
NNNNNNNNNNNNNNNNNNNNNNNNNNNNNNNNNNNNNNNNNNNNNNNNNNNNNNNNNNNNNNNNNNNNNNNNNNNNNNNN
NNNNNNNNNNNNNNNNNNNNNNNNNNNNNNNNNNNNNNNNNNNNNNNNNNNNNNNNNNNNNNNNNNNNNNNNNNNNNNNN
NNNNNNNNNNNNNNNNNNNNNNNNNNNNNNNNNNNNNNNNNNNNNNNNNNNNNNNNCCCCTTCTCTAGAGTTAGTTTCGG
TAGTTAATGAGTTTCCGAAAGTGATGCCCAATGATTTTCTCGGTATTCCTCCTGAGCGGGAAATAGACTTTGGTATTGAC
CTTCTTTCGGATAAGAGGGCCTTCTGAACTCGATATGGTCACTATGAATTTCTAGTAATGTCCTTTGGTTTGACAACGCT
CCGGCGGCGTTCATGGACTTAATGAATAGAGTGTTCCGATAATATCTTGACATGTTTGTGATAGTGTTTATCGATGATAT
TTTGATCTATTCAAGGAGTGAGATTGAGCATGTTGACCATTTGAGGGTTGTATTGCAAGTTCTTAAGAACCATCAACTTT
TTCCAAAGTTTAGCAAGTGTGAATTTTGGTTAAGGTCCATAGCTTTCCTTGGTCATATTATGTCAAACAAGGGTATTGAG
GTAGATCCTAAGAAGACGGATGCGGTCAACAGTTTGTCCTAGACCTCTATCACCGACAAACATTAGAAGCTTCTTGGGTT
TGGCTGGTTATTAAAGGAGATTTGTTGAGGGTTTTTCTTCCATTGCTTCTCTTTTGATGAGTTTGACTCAAAAGAAAGCT
AATTTTGTGTGGTTGTAAGCTTGTGAGAAAAGTTTCCAAGAGTTGAAAGATAGACTTACTTCTGCTCCGGTGTTGACCTT
ACCGGAGGGTACAAATGGTTTTGTGGTATATTGTGACGCCTCTAGAGTTGGGTTGGGATGTGTGCTTATGCAAAATGGTA
AGGTGATTGCCTATGCTTCAAGGCAACTTGAAGTCCATGAGAAGAATTATCTGACCCATGACCTTGAGTTAGCGTCGATT
GTGTTTGCCTTAAAAATATGGAGGCATTATCTATATGGGGTGTATTTTGATGTGTTTACCGACCACAAGAGTCTTCAATA
TGTGTTTAGTCAAAATGACTTGAATATTCGGCAATGAAGGTGGTTAGAATTATTAAAGGATTATGATATGAGTGCCCTTT
ATCACCCCGACAAAGCTAAAGTGGTAGTGGATTCTCTTAGTAGATTGTCCATGGGTAGTGTGGCTCATGTAGAGGATGAA
AAGAAATAATTAGTTCGTGATGTGCATAGGTTGGCTTGGCTAGGTGTTCAACTAGTGGATTCCACCAAGGGTGGTGTCAT
GGTCCAAAATGGTTCTGAATCGTCCTTTATAATGGATGTGAAGTCTAAGCAAGACCTTGATCCTATATTAGTTGAGTTGA
AAGAGTTGGTACTCAAAAAGTCTGTTGAGGCTATCTCCCAACGGGGAGATGGGGTGCTTAGGTACCAATGTCGGTTATGT
GTTCCGAATGTTGATGGTTTGAGAGAACAAATTCTAAAAGAAGCTCACAGTTCTCGATATTCTATTCATCCGGGAGCCAC
CAAGATGTACCGTGATCTACGGGAAGTCTATTGGTGGAACGGAATGAAGAAAGATATTGCGGGATTTGTGGCCAAATGTC
CGAATTGTCAACAAGTTAAGGCCGATCATCAAAGGCTGGGAGGTTTAGCCCAAGATATAGATATCCCTACTTGGAAGTGG
GAATAGATTAATATGGATTTTATTATGGGTTTGCCACGCACCCGAAGGCAACATGATTCTATTTGGGTCGTTATAGATCA
GATGACAAAATCAGCCCCCTTTATTCCCGTCAAGGTTTCTTTTTCGGTGGAAGACTATGCCAAATTGTATATAAGAGAGA
TAGTGAAGTTGCATGGGTTCCTTTGTCTATAATTTCGGATCGGGGTACTCAATTTACTTCACACTTTTGGAAGTCATTCC
ATAAAGGGCATTGTACTAAGGTTAAGTTTAGCACGATTTTTCATCCCCAAATCGATGGGCAATCTGAGCATACCATCCAA
ACATTGGAAGATATGTTAATAGCATGTGTTATAGACTTCACGGGTAATTATGATGACCACTTGCCATTAATAGAATTCTC
CTACAACAATAACTATCACTCAAGTATTTGTATGGCTCCCTTTGAAGCTTTGTATGGTAGGAGATGTAGGTCTCCGGTTG
GTTGGTTTGAGGTAGGTGAAATTTGCTCTTATTGGTCCTGAATTGGTTTATGAAACTATTGAGAAGGTCCGACTTATTAG
AGAGAGGTTGAGAACGGTCCAAAGTCAAAAAAAGTCTTATGCCGATGTTAGAAGAAGGGATCTAGAATTTGAAGTTAATG
ATTGGGTCTATCTAAAAATCTCACCTCTGAAGGTGTGATGAGGTTTGGCAAGAAGGGAAAACTTAGTCCTCGGTATGTGG
GCCCATACCAAATTTTGAAACGTGTTGGGAAAGTTGCCTATGAGTTAGATTTGCTAAATAAGTTGGCTTCGGTGCATCCG
GTGTTTCATGTTTCTATGCTCAAGAAGTGTATTAGAGATCCGGCATCCATTATCCCCTTAGAAGGGTTAGGGGTTGATGA
GAGTCTTTCATATGAGGAAGTTCTGGTAGAAATTCTAGACCGGAAAGTCAAGAGGTTGAGAAATAAGGAAATAGCTTCTG
TGAAGGTTTTATGGAGAAATCATCTAGTTGAGGGTGCTACTTGGGAGGCCGAGGCCAATATGAAGTCCCGATACCTTCAT
CTCTTTCCTTCTATTCCTACTCAAGCTTGAGGTAAAAAGTTCCTCTTGAGTTTTAGTGTTTTGGGAGTCACGAGTATTAT
GTGTTTTTCCATGATTTCCTTATGTTATGCATGTTCTTGATGAAATTCATGTTTAGTAAGAAAAGGAGTTTTCATGATTG
AAGTGTTCTTCATGTTGTTGTGCATTAAGTATGAGTTGCATACTTTACTTCATGAGATGAGTTGACGAACATGCTTTAGT
ATGCTTTTGAGAGTAATTGCATATTGGTTCCATGATATTGTGTTAAGCATGCTTTTAGTGGAAAAAGTAGTTCCTTCTAT
GAATATGTGAATTTTTTTGAATTTTCATGCATGATGGGTTGTTAGATGTAGTTCCTACTCCCTTGTGATGCACTGATTAT
CTGTGAGTTCGAGTTGAAGTTTCCTCCTTTGAATTGTGTATTATTTTGATATTTCATGCATGTTGGGCCACTAGTTTTCA
GTCTTTAATTTCGTAAGGTGTGTAGATCGTCAATCGAGGACGAATGTTCCCAAGGGGGAGATAATGTAACACCAAAAACT
AGTAGGCTAAACTAGAGCTTGATGTTAGGGTTAGAGTCGTAAACGTACCTCCCCTTACATAAAAATATAGGGTTACGTGT
TAGAACGTCAAGGTACGACCCCAAGGACCAACCATGGGTCCTTGAGGGGAACCCTTAGAATGCTGCCTGGGCAGTGACCC
ACAAGGGCAACCCACGCCCCGTAGGTCCTCCTACACCTCGTGGGTGAGGGGCCGTAGGTCAAGGCCCCAGGAACCAAGTC
CTAGAACCCTTACCACAGTCCGTCAGTGGTGGGCATGGATGGGGCCTGGAAACTGCCTTTTAGCAGTTACACTTAGGGGC
ACTTTGGGGTTGTCCATTTTTAATTAATATTAAATGACGTCGTTTTATACTAAATTAGACTAACAATATAAGGTTTTGAA
GTCACCAAATTAAGTCATCTTCCTCATAATTCCAAATCCCAAAAGAAAGACCCAAACCCTCTCCAAAAATTTGCTCTCTA
GAACTTCAAGGAAGAAGAAGAAGAAGAAAGTGGAGGCTAGGGTTGAAGAAACAAGCTTTTCTACTCAAATTCGTTGGGAT
TCATAGCTAAGGTATGGTATATCTTCATCCATGGATAAAATTCATCCATGGATCCCCTTCAAAATCCCCAATTCCAAAGC
TAGAAATCCCAAAAGTTAGGGTTTGACTTCAATCTCATGATTCCTTTCAAATTCATTTTTAATGATTGAATTATATTTTA
TTATGGATATATTGATGATTTTATATGGTTTTATGTTGAATTCCCCAAAAATCCATGAATTCCCCTATTTTCCCAATTTA
AATCTCAAAGTGTAGGTGTTGATTGATGCAAGTAGAATATGATAGAATTATGCATGTAGTAATTGAACTACTTGAATTAT
GTTATCATCAATGTCTAATGTAGTAATTCTAGATGTGTTGATGGAATATAATCTATGGTCCTTGAAGGACAAAGTATGAG
AATTATGCATGATTATGAGATTTATGTATACGCTTTATGAACACCTTGAGAGNNNNNNNNNNNNNNNNNNNNNNNNNNNN
NNNNNNNNNNNNNNNNNNNNNNNNNNNNNNNNNNNNNNNNNNNNNNNNNNNNNNNNNNNNNNNNNNNNNNNNNNNNNNNN
NNNNNNNNNNNNNNNNNNNNNNNNNNNNNNNNNNNNNNNNNNNNNNNNNNNNNNNNNNNNNNNNNNNNNNNNNNNNNNNN
NNNNNNNNNNNNNNNNNNNNNNNNNNNNNNNNNNNNNNNNNNNNNNNNNNNNNNNNNNNNNNNNNNNNNNNNNNNNNNNN
NNNNNNNNNNNNNNNNNNNNNNNNNNNNNNNNNNNNNNNNNNNNNNNNNNNNNNNNNNNNNNNNNNNNNNNNNNNNNNNN
NNNNNNNNNNNNNNNNNNNNNNNNNNNNNNNNNNNNNNNNNNNNNNNNNNNNNNNNNNNNNNNNNNNNNNNNNNNNNNNN
NNNNNNNNNNNNNNNNNNNNNNNNNNNNNNNNNNNNNNNNNNNNNNNNNNNNNNNNNNNNNNNNNNNNNNNNNNNNNNNN
NNNNNNNNNNNNNNNNNNNNNNNNNNNNNNNNNNNNNNNNNNNNNNNNNNNNNNNNNNNNNNNNNNNNNNNNNNNNNNNN
NNNNNNNNNNNNNNNNNNNNNNNNNNNNNNNNNNNNNNNNNNNNNNNNNNNNNNNNNNNNNNNNNNNNNNNNNNNNNNNN
NNNNNNNNNNNNNNNNNNNNNNNNNNNNNNNNNNNNNNNNNNNNNNNNNNNNNNNNNNNNNNNNNNNNNNNNNNNNNNNN
NNNNNNNNNNNNNNNNNNNNNNNNNNNNNNNNNNNNNNNNNNNNNNNNNNNNNNNNNNNNNNNNNNNNNNNNNNNNNNNN
NNNNNNNNNNNNNNNNNNNNNNNNNNNNNNNNNNNNNNNNNNNNNNNNNNNNNNNNNNNNNNNNNNNNNNNNNNNNNNNN
NNNNNNNNNNNNNNNNNNNNNNNNNNNNNNNNNNNNNNNNNNNNNNNNNNNNNNNNNNNNNNNNNNNNNNNNNNNNNNNN
NNNNNNNNNNNNNNNNNNNNNNNNNNNNNNNNNNNNNNNNNNNNNNNNNNNNNNNNNNNNNNNNNNNNNNNNNNNNNNNN
NNNNNNNNNNNNNNNNNNNNNNNNNNNNNNNNNNNNNNNNNNNNNNNNNNNNNNNNNNNNNNNNNNNNNNNNNNNNNNNN
NNNNNNNNNNNNNNNNNNNNNNNNNNNNNNNNNNNNNNNNNNNNNNNNNNNNNNNNNNNNNNNNNNNNNNNNNNNNNNNN
NNNNNNNNNNNNNNNNNNNNNNNNNNNNNNNNNNNNGATTCGACTATTGTAAAAGATGGTTAATTGAGACAAGTCTAGAC
TTCTTCTTTCCTTGATGAAAATTTTGGACTTGAATTGCGTTTTTACTCTTTATTGTTCTATGCCTATGTTATGATATGCT
AAGTGGCTTACGTGGAGCTTTTAGGGGTTCTATGTGCCTTGTTACGTCTAGGGGGTACCCTTGGGTCATGACACCAATGC
ATCCCATAATACCATAAGGTCACACCCTCCTCGGCTAATGCTAGGATAGGTGATGAGGTCAATAACTCCTTGAAATTTTG
AAAGCTCATCTCGCACGCATCGTTCCACTGAAGTACTACATTCTTCTGATTCAACTTAGTTAATTGAGCTGCTATAGAAG
AGAAACTCTGAACGAACCACGATCAAACTCTGAATCTCTGTAGAGGGAGTAAGTCTCGCTCAATCACGAACTATCACAAC
CTTAGCCGGATCAACCATAATACCTTCCTTGGTCAGCACATGACCCAAGAAAGGTACAAACTCAATCCAAAACTCACACT
TGTAGAATTTTGCATACAACTTCTCCCCTCTTAATCTCTGAAGTATGTTCCTTAAGTGACTAACATGATCGGCCTCATTC
ATGGAATAAATCAAGATATCATCAATAAACACAATCACAAATGAATCCAAATAAGGCAAAAATACCCAGTTCATCAACTA
CATAAAAGCGGTCAGGGCATTAGTCATCCAAAGGACATGACTACAAACTCATAATGCCCATAATGAATCCTGAAAACAGT
CTTCAGGATATTCAAATCCCGAACTCTTAACTGATGGTAGCTCGACCTCAGTTCAATCTTGGAGAACACTGAAGAATCTT
GAAGAAAATCAAATAAATCATCAATGTGGGGAAGAGGATACTTATTCTTGACTGTAACCTTGTTCAAGTGTCGATAATTG
ATACACATCCTCATACTACCATCCTTATTTTTCACAAATAAGACCGGTGTGCCCCACACTGAAACACTAGACCGAATTAA
CCCTTTCTATAACAAGTCCTCCAATTGAGCCTTCAATTCCTTCAACTCCATCGGGGACTTCCGGTAAGGAGAGATGGAAA
TAGGCTTAGTGCCTAACTCTAATTTAATCGCAAAAGTGATGTAACGATCTGGAGGAACACCCGGTAAGTCAGTAGGAAAC
ACATACTTGGACTCTCTCACCACTGTCGTTGTTTCTAAAGGGGATGAATGTACACCCCGACTTTTTGAAACGTCTCAATT
AACTTGTATCTTTGTGGAAATACAAGGAGGGTGGGTAATAAATTAAGAATGACGTGGTATGTCATATTTTAAGTGTTCAA
GGGTTGTATCTCAAGTTTTGAAGTTAGGTAAGTGACAAAATAAAAGTTGGCAAAAGTTATCATAAGTTCCTTTTTTAATT
TTTGTCTAAAATTTGGGTCAAAAGTCTCGGAGGTTTTCTCCAAATCTATAGAGAGTTATGGATCCCACAACCTATAAAAT
GGAAGGTCTACGAGTTTAGTTTCCAACACATCAAACCGTTTGTTCATACGACTTTAGAATAGAGAGATATTCACATTTTT
GCGAGACTGCGCAAGCAGGCACGTGAGCTGGAGCCCTAGGTCGGTGGAACTTTAGTTATATCATCTTCTTCGACTTTTAT
TCATTTTTACCATTGAAAAACCAGAAAAGTGAGAAAAACCCACTTCTAGGTTCAACCAAATCATAGATTTTCTCGACTTA
AGTCCTTGACGAAAGTTGTTCTACACGTTGAGCTCGTCATCATGGTATAATTTGTTTTCTCGATTTCATATGATGTCATA
CTTTGGTGTTGGGACAGCAAGGGTGTGGACATATTTTAAGGTTTTGAGGTGTATTACGAGCATAAGATCAAGGTAATACC
CTTCTTTCATTGACTCTAGCTTTGATAAGCCACAAATAGCAATTTGCAACGGAAATACATATCTTTTATCGGATTATCGT
GGTGTCTTCTATTTTTGTGTGTTGATTATGGTCCTGCCTGTTGTAGTATCGAGGGGGTTATAAGTAAATGTCATTAGGCC
ACATGAATTCACCGAAAAAGGTATGTTAAGGCTATTCCCTTCTTACGACATGTTTCCTTAAACCTTACGAGCAATGTAAT
TGGGTTGTTATCGTTGTTATCCTTGTAGCCATTATTGTTTATTATTGGCTGCACGAGTGGATATAATCCTCCCTTGTAGG
GATTCTTATTCAGTTAGTAGCGTCCCTATGTTGGACATGACTTAGAGGCTATTCATATGGGTTGCTTATAGATAGATTTC
TCGCTTTTAGCCTATTGGATTTTTATTGTTTCCCTTGGGGCTATATTGATGCCTAGAAGGGCTATGTTTTACCTATGGGG
CTATATTGATGCCTAGAAGGGCTACGGGGCTATATTGACCCCTAAGATGGCTTTGTGTTCCCTATAGGGCCATGTTGTTG
CCTAAGAGAGCTATGAGTTGTCTATAAGTTATATTGATGCCTAAGAGAGTTATGTGCTGCCTACGGGGGTATATTACTGT
CTAAGAGGGCTATGTTACTGCCTACGGGGTTACTTAGGTTGTTGTTTTATTATTTTTGACAGGTTTAGATTTAGGAGTAG
GTTAGTACATGTATCTTATCCTTGATTTATTTATCGGATTACCCCTAGTATATTAGGATACTTGCTCACAGTTTATTACC
TTTCATACTCGGTATATTGTTTCATACTGATTTCCTATTGCCTGGGGGTACTGCATTCATACATGTACGTCCCGACAGAC
GACCCAGTAGACTTCCTCAGCAGCTGGATTGACTTCTATCCTATTGGCTAGCCCCTTTCCTCCGGAGCTGCCAGAGTTGG
GAGGTTTGTTAGCTTTTGTTGTATATATTTTTATGGGTAGGTTGAGGCCATGTCCCACCAATCTGCACTACTCTTAGAGG
CTTGCAAACTAGTGTGTGGGGTTTATAGCTAAGTTATGTCCATGATGGCCTAGTTTGTTCGTTTACTGAAGCTTGTTAGT
TGTTTGATGTATTGCCTTGATATATACCTGCTTTCAGTTTCGATATAGAGACTATGGTGGCCTTGACGGTCCAATCAGGA
CTTCTGTGCTAGTTGGTTATTTCTTTATATGAACTCTTGGGAGTAGCTGTTTCTTTTATAGATCTGTTGACACGGACCTT
GCCGTCCGAGGGCTTAATTTTAAGCCGAGATATACTTGTTTGTTTTCTTGATTATGTGTGACTGCGATGCACTAGTAGCA
AATAGTTCAGTAGGGTCAGTTCTAGGCTGAGTTTTGGCATTGGGATCTAGTTGTGCCCCGTGAATTTGGGGCATGACAAA
CTTGGTATCATAACAATGTCGTATCCTAGGGAATGTGTAAGCCGTGTCTAGTAGAGTCTTTTTTATAAATGTGTTGTGCA
CCACATTCGATAAGCAAGAAACTACCGGGCATGTTAGAATCACTATCCTTATTTTGCTCACCTCGTGCTATAGAGCGGTG
TCTTAAGGGTTGAGGTTTCTGGCTTATAATTGATATTTGTATGTAGATAGGGATGGCTGACACCAGACATACCACAGCTA
GCCAGGGGCTAGATACAACTGCAGGTGAGGGTACCTGCAAGGTACCACATGTGGAGGTAGCCCATTGTGATACCCAGGGG
AAGACATCTTCTCAGCCCCTTATAGCTTTTCTGCCATTTCAGGAGCGTACGAGAGCTACAGGACCCCGACTCCACCAGCA
TTACCACATCTAGTCCCTCATATTCCATCTGATCAGGATTTCAAAAGTGCAGTATGTATGTTAGCATAGTTAGTAGCTGC
AAAGCGCCAATCAGTTACGCTAGATATTGCCGGACCTTTTGAAGGGCTTGGAAGTTTGGGAGTTCGTGAATTTCTTACCT
TAAACCTCCACAGTTTACAGGGATAGACCGCAGAGAGAACCCTCAACACTTTGTTGATCAGCCTCATAGGATCTTCAGAT
TCATGCATGCCTCAGTGACGAAAGTTGGGAGAGATCTAGGGGGAAACATGCAGATCTACCCACTTGGGATAGCTTTACAG
AAGCTTTCATAGATCACTATTTGCCTCGAGAGATTAGGGATAGCCGGGTCGACCAGTTTCTAAACCTCTGACAGGACAGC
ATGAGTGTCTGAGAGTACGGGCTGAGATTTGATTCATTGGCTAGATATGCACCAGCATTTGTTGATATTATGCGTAGATT
TGTGGGAGGGCTTGACTCAGACTATATCGATATTTTTCCTACCGTTGCACTAAATGATAATATGGACAAAGATTGTTAGA
TTCCACTTTCCAGGAGAGTTAATTCGGGAATGGAAAGACGATACATCAATGCCAAAAGGTAGGTTTATTTCCTATCTTAA
GGTGAGGAGGATGATTACTAAGGGTTGTATTTATCCTCTTATTCGCGTTCATAATATAGATGCAGAATCACCGGCTCTTC
AGTCTATTCTGGTAGTTAATGAGTTTCTATATGTATTTCAGGACGAGCTCCCTGGTATCCCTCCAAAATGGGAAATTTAT
TTTTCTATCGATATGCTACCAGGTACACAACTCATATCTATCCCTCCTTATAGAATGGCTCCTGCTGAGCTAAAGGAGTT
GAAGGATTAGCTGAAAGCCTTGCTAGATAAAGGCTTTATCAGGCCCATTGCTTCACCATGGGGTGCGCCAGTGTTATTCT
TTAGGAAGAAAGATGGCTCACTAAGAATGTGTATCGATTACCGATAGCTGAATATGATGACTATAAAGAATAAGTATCCC
CTTCCGAGGATCGATGACTTGTTTAATCAGTTACAAGGTGCTGAGTGCTTCTCAAAGATTGATTTAAGATCAGGGTACCA
CCAGATACTAGTGTGGGAGAAAGACGTTCCAAAGACAGCTTTTAGAACCAGATATGGACACTTTGAGTTCTTAGTGATGT
CTTTTGGATTAACTAATGCCCCAACAGTGTTCATGGACCTGATGAATAGTATATTCAGGCCGTATCTAGACATGTTCGTG
ATTGTATTTATTGATGATATTTTGGTGTATTCACGGTTAAAAGCTGAGCATGTAAATCATCTACGAGCAGTCCTTGAGGT
TCTTCGAGACTGAGAACTTTATGCAAAGTTTTCTAAGTGTGAGTTCTGGTTGGACTCTTTTGCTTTGTTAGGCCATATTG
TATCAGATGCAAGCATTGCGGTTGATGCACAAAAGATTGAGGCCATAAAGACTTGGCCCAGACCCATGACTTCGACTGAG
GTTTGTAGTTTCTTAGGGTTAGCTGGGTACTACAGAAGGTTTTTAGAGGGGTTTTCTTTACCTTCAGCACCATTAACAAG
TTGACTTAAAAAGCAGTTAAGTTCCACTGGATTGAGGCTTGAGAGCATAGTTTCCAGGAGCTGAAGGACAGGTTGACATA
AGCACCAGTTCTACAATTGCCAGAGGGTTCAGAAGGCTATGCGGTGTACTGTGATGCTTCTGGTGTTGGATTGGGATGTG
TTCTAATGCAACATGGTAAGGTTATCGCATATGCTTCAAGGCAGTTGAGGAAGCATGAGAAGAACTATTCGACCCACCAT
TTAGAGTTGGCTGCAATTGTGCATGCGTTAAAGATCTGGAGACACTATTTGTATGGCGTTCATGTTGACATTTACACAGA
TCATAAAAGCCTTTAATATTTCTTTAGACAGAAGGAGTTAAATCTGTGATAGTGTCGATGGCTTGAGTTACTGAAAGACT
ACGACATGGATATTTTATATCACCCAAGAAAGGCGAATGTGGTAGCCGAGGCCCTCAGTCAAAAATCTATGGGTAGCTTA
TCCTATTTAGGTGTTGATGAGAAGTGTGAGCTGGCGCGAGAGCTTCATCAGTTAGCTAGCTTGTGAGTTAGATTGTTAGA
GGCAGACGATAGTGGGGTCACAATTCAGGACACATCTGTATTATCTCTAGTTATAGAAGTAAAAGCACGGCAACAAGAGG
ATCCTAGCTTAGAGCAGCACAAAGCCAAGGCTCAGGATCAACAGTCTTTAGCATTTGATATAGCAAGAGATGGAGTCCTC
AGATATAGCGGTCGATTGTGTGTTATGGATGTTGCAGGGTTTCAACATCGGATTATGGAAAAGGCACATCATTCCCGTTA
TTCTATTAACCCTGGTTTGACGAAGATGTACCATGATATTATGGATATCTATTGGTGGCATGGGATAAAGAAGAACGTTA
TTGAGTTTGTGGAACAGTGTCCTAAATGCCAACAGGTGAAGGTTGAGCACCAAAAGCCCACTGGGCTAGTTCAGGAGATA
TCCATTCCTTTGTGAAAGTGGGAAGGAATTAATATGGATTTTATTACAGGGTTACCTCGATCGCGTCGCAAGTTTGACTC
TATTTGGGTAATTGTTGATATATTAAGAAAATCAGCTCACTTCTTACCTGTCAGGGCTTCTTTTACGGTGGAAGCCTATG
CATGGCTCTATATTAGAGAGATTGTTAAGCTACACGGTGTCCCAATATCTATCATCTTTGATATAGGAGCACAATTTACC
GCCAACATCTGGAAGTCCTTCTAGAAAGGACTGGGGACACATGTTAATCTTAGTACAGCCTTTCACCCTCAGACAAATGG
CCAGGCTGAGCGTACAATTTTAACACTCGAGGATATGTTACGGGCGTGCGCGCTAGAATTCAAGGGAAGTTGGGATGACC
ACTTGCCTCTTATTGAGTTCGTATACAATAATAGTTATTATTCCAGCATCGGGATTGCACCTTATAGGGTTTTGTATGGG
CAAAAATGTAGATCTCCCATTGGATGGTTCGAGGTAGGTGAGTCAGGGTTGATTGGACCCGACTTAGTACAACATTTGGA
AAAGCTTTTTAAACGCTCAAAGTCGACAGAAGTCATACACAGATGTGCGACGAAGGGACTTAGAGTTTTTTGTTGATGAC
TGGGTATTCTTAAAAGTCTTGCCTATGAAAGGTGTTATGAGATTTAGCAAAAAAGGCAAGTTTAGTGGTCCAAGATTCAT
TGGGCCATACCGAATCCTTCGGAGGGTAGGACAAGTGGCTTATGAGTTAGAATTGCCTTCGGGGATAGAATCTGTTCATC
TAGTTTTCCATATATCGATGCTACAGAAGTGCGTAGGAGACCCTTCTCGGGGTGTCCCAGTTGAGGATGTTCATATCACA
AAGGAGTGGTCCTACGAGGAAACTCCAGTTGCTATATTAAATTGGTAGGTCCGTAAATTGAGGACAAAAGAGGTGGATTC
AGTTAAGGTATTGTGGAGAAACAATAATAGAGAAGAGGTGACCTGGGAAGCTGAGGATTGCATAAGGTCCAAATATCCTC
ACTTGTTTAATACGCCAGGGTGATGGCATATCAGTTTATATTAGTGTAGTGAGATAAGATACCTATCTGATTTTTTTTAT
ATTGTTGCTTATTATTATTGTTGTTGTCATTGTATTTTTGCTCGCAATGTTATTGCAGAGCTATAGTGCTTAGCTATTGA
TGTCATCCTGTCAGACGCCTAGGTTAGAATTTTTGCATTTCAGGTTCCTGGATAGTCACATTTATAAAGGATACTCTGCT
TAAATTTTGGCAACACCTAAGGACTTAACCGCGTGACTCGAATTTTTCATTCGAGGATGAATGTTTCTAAGGAGGGAAAG
ATGTAACACCCCAACTTTTTGAAACGTCTAAAGTAACTCATATCTTTGTGGAAAGACAAGGAGGGTCGGTAATAAATTAA
GAATGATGTGGTATGTCATATTTTAAGTGTTCAAGAGTTGTATCTCAAGTTTTGAAGTTAGGTAAGTGGCAAAATAAAAG
TTGGTGTAAGTTATCGTAAGTTCCTTTTTAAATATTTCTCTGAAATTTGGTGAAATATCTCGGAGGTTTTATCCCAATCT
ATAAAGGGTTATGGGGCCCAAAACCTATAAAATCAAACGTCTACAAGTCTATTTTCCAACGAATCAAACTGTTTGTTCAT
ACAACCTTAGAATAGAGAAATATTAGTGTTTTTGCGAGACTGCGCTAGCAGGCACGTGAGGTGGGGTCCTAGGTCGGTGG
AACTTTATATTGTTGCACCCCATTTTTTGCAAAATGGACCTTCGACCTAACAACTCTTTTGGGCTTTGGGTTGGATTGAA
GAGTCGCCACCGAATGAATTAAGGCGCATTAGGGAACCTATCTAACCTAGCTAAATCTAACTAAGGTCAATGAATCAGAG
ATCAGGGTAAGGGTTCAAGTTACCTCGAGGGGAAGGTGTTAGGCATCCCTCGAGGTCCACAAATGTGGGTCGCGGCCGTA
TGTCATGCAATTTATGTGGAGGTTGCAAGTAGCAATTAAGGTCACTTCATTATTTGTTATTTAATTTAAACATGCTTACT
GGGTGATAATCAACATTAAACAGTTAAGATCAATTTATTTATTTAATTTATTAATTAAACATGCAAAACTATGTGATAAC
ATAAGATTAAGTAATTCACACAAATAAAATTTAAAAGAAATAGCGAGAAGATAGAAAGTAGACAAACATATAAGAAAATA
TCATTTTTTATTTAATTAGACTACCCCAAATAAATATAATTATAAAACAAGTAAAAGGAGAAAGGGAAGGGAGACTCTGA
TAGACATTACGGATCAACACTCGACTTTCTTTATTTCGGTCGGCTTCTCGTAGGGACAGACAAAACCAAGGTTTGTCATC
AAGACAGAGTCAATGCCATCATCTCCGTAGGGCCTAAACTAGCCCTACCCCACCACCACATGCTTTTCGTCTCTAACCGG
TGCCTATCGTCCCCGCTTAAAGTCCAAGAGGCATTGAACTACTATTAGGAAGAGTTTAGACTGAAATAAACACCTAATAG
GCCCACTTAGACACCAAGTCAAACAATTTGGACGAACATTTAGCACATAAGTCTCATATTGGCCTCTAAATTTTATTAAG
CATGCTGGCAAACACTAGTAATGGTGAAAGGATTTCATGCTAAGTGTTTGCATACAAACAGGTAAGCAAACAAAATAATA
ATATTAATAAAAGGGCAGAAAGATACGCCATAGTGCATAATCTATATATTATCTCAGTTGATTTTAGGTGGCCAAACATT
TATTTAATACAGAAACTAAAATTTCGGGCAGGGTTTAATTAGGTCAACTAATTCAAAGTAGCAGATTTTATTTAATTATT
AGCGCAGATCGGTCAAGAATAAGAGCATATTTTAAGACGGGCAGATTTAATTGATAATTATTCTCAACATGGACAGATTA
AAGTATGCAGAAAAAATATTTGTCTTAAGTAGCAGGACAGTGTTCAAAATTCAGAAAGTAATTACATCAGACATATTTTA
TTTCAGATTTAAGTTCAGGCGGTTTAGTATACCGGTTCTCTTAAATATGCAGAAAACAGTCATATAAATTGATTTTATTT
AGTTATGACATGCTGGGAATAGTTAGCTAATTTTATTTTTTAATGTCACAAAATGAATGTAGTGCAGAAATGATTAACAG
TGGGCAAAACATTATTTGCAGATTCATCTTATTTTTCTAGACATGCTGAAAATTATTTAATAACTCCTACGACCATGATT
TTTAGATGATTAATATACTGACAAATATAAACTAAATGATTAACATACTGCAATTTATTAAAATAATTACTTAGCCATAT
AGTTATGCAGTTGGAGCTATTGTGATCAAACAGTTTTCTATTTAGATTTAACAAAACCATGAAAAGCATTTATATGTATG
ATTCTCTACTCCCCAAGTGGCAAAAAATTTAATTACATCCTATAGGAATAATGCCTACTTAAGTGAACATGCTAAACATT
ATTTAAAAGTGCCAAACAATATCAAGACATTTATTATGAAGGAGCTGCTAATTAGTGTTAAGACAAGTGATCCATTTTTT
TTAAACAAAGATTTGCATAGATAAAAACAATAAACCTATTTTTAGGATATCTAGAAATATCATAATTATGACAGAGAATT
GATAAATGCCAACAATATTCACAATCCTATAGACATGCTTTCTAATATATTTCTAGTATGAGACAAATTATGGAGCAAAC
AATTTATTTATTTTACCACCTTTTATATTTCATATGAGAATTATAATTTACCAAACAGGAAACTAGATAAGCACGTAAAA
GACAAACACTTTGAAATAATTCACGTTACGCTAAAAAAATTATATTACTGAGAATTATTAATTTATTTTAATACTTAATT
AATTAACAATTAGAGTAGATGACCAACATAGAACATACTTACATTTTAGGTAACATTTAAAAGTAATAAAATCACTTTTT
ATCTTATTTTAGTTAGATTTAGAGTGAACAAGCCATAAGATCACGCTCCAATAGGCATGCTTTCTAAGACGAGTAGGTTA
CGATAAAATAAATAGCACGTAAATCCCATCCCCCCTTAGACGGTCCCCAAGTTATATTATATGGAGAGAGTTAGAATTAT
ACACAATATTACAGACCAAAGCAAAAGAACAATTGACTAAAATATACAACATTAAAATAAACTTAAATATAATAGCTTCA
TTTGGAATTCTTCTAGGAGACTCTTCAACATCTTGAACTCTAAGTTCAAAACTTGTTAAACAGAATAATACCCAAACACA
AGATCATAGAATAATAATAACTATATAGAAACATAACGAACATTCACAACAAACACACGAATTTCAAACGATTCATAGAA
CACATAAGATCACACATTGACAAGGAAGGGATAAGGAAACTAATCCGGATGCTTCCTTTTATTTATTTTCGAACACCCAA
CAACATTTATAATAAATAATGCAAGACAAAATTTAAACTAATGAAGAAGAGCTAACTAATTATGCAGAAAGTTTATCAAC
AATGAAGACCCAATTTGATTCGATATTAAACCCGAACACAACAAAACTGAGTAAAGCAACACTTAGAATGCTTATCGGAA
TGTTAATTCTTTTAAAGAGTAGGGGTCAATATATATTTTTTAGTATGAGCAACGTGAGAGCAATGTGTGAATGTGTAGAG
GTTCAACCGTGTGTAAGAGTGTCTAAACAATGAAAGAGAGTCTTGTTCATATACTAAGTGAGAGGGGCACGGTAACAAGG
GAAGAAATAATCAAGGAGCCAATTATAACATGCTTTCCTTAAACGAAAGGAGTATAAAATCAGTCCCATATTTATTTATT
CTCTTTAACAAATATAAACAAGTAAGAAATCTAGTTAAGCTCAATTAAGGTGAGAAAATATTCACTAACATATATTTTCT
TTATTAAGAAGGAAGCCAAAAATCAGACTTATTTTGATTTATTTTTACCAAATATGAACAAGAAATCTGCCCACTTTTAA
TTAAGGTAAGGAAATCCGTTACTCATAATACACTATGTAAAATAAGCAAGGAAAGAATATAATTTAAGCCAACCGTAAAT
TGATACACTTAAGCAAGCAGACATAATTATTCAAGACAAAATAAAACTACAGCCCAAAACAACTTCACATATTAAAATAA
TTTATCACAGTTAGACAAAATACAAGGTTGGCAGGCAATATGCATTCAAATCTGTCAAGATGCTGACTTAACTAAAATAT
GAAGATCATCAGCGAATCAATCACAGTGTATGATAATATATATTTACCATAAGTCAAATTCTAAAGTTAAAAGTAAACCA
ATTAATTAGATTCAAATTAAGCTACAATTAAGCTATCACTTAAAATAGAGGACATAGTCCAATTAGAGTATTAACATGCT
CAAGATTACTATAAAGATAAACAAACAAGATCGAATAGGTGTACTTACCATACGTAGCCAAATAGAGTTGTTGATAGAAC
AAAAAGATCAATATATGCCAAGCATTATTAATAAATTATCGTAGTTAGAGGAAATCTAGGTACCACTCACTGGCCACAAC
CAACAACTATGTCATAATACTATTTCATATAAGACAATGTAATTTTTAACCGAAAGAGGAGCAATATTATAGAAATATTA
AGCATTGAAAAATTCAGACAGGTCTAGGCATAATGATATCTTGACAGGGTTACACTATAATGCAAATAAACTTATCTTGA
GGTTATGGCTAAGCCAAAACTCATACACGCATTTACATAAAACGATGGGAAATTTCATATCTTAAAACTGATTTCATAGA
GAAAACAAGAACAAGAAATAGATGAGGCATAACCGGATGTTTAGAAAATCATACCCAGATAGATCTGAACAGATCTGTCT
TTTATCCGAACAACACCTTAAAATCAGCAGAAAATAACAATGAAGTGTTACCTTAGAGTTATTGTCAAAAAATGATGCTC
GTTGTTGTTGAATTCGTCGAGTTTCATAGGAGAAAAGAGGGCGAAGGCGGAGCTCACTGGCTCACTATTTGTCGTCGTTG
GCCGGAGCTGCTGCTGTTGTGGGTTGTCGCTGGTTGCATCTATGCTTCTCACTGGCTACTGGTGTTGCTGTTCTCGTCGG
CTGGATGGAGAAGGAAGGGAGCGGCGCCGGGGAGTGCTGGAGCTACTGCTCGCTGGTGTCCTCACCTGCCTATTGGTGTT
GTAGTTCTCTTGTCCTCGCTAGAGCTGTTGCTGGTGGCTCGATGGACGGAGATGAGACTACTGTCTGCCTCGTCGAGTTG
CTATCCACCGGAAAAGAGAGCAGAGGCGGCGAGCGCCTAAGAGAGAAAAGAGGCGGAGGGACATCTCGCCAGTGGAGCTC
TCACCGGCTGCTCAGAGAAGAGGAGAGAGGGTCTGAGTGGCCTTAGAGAGAGAGGAGAGGAAGAGTGAATGAATTTTAGG
TTTAGGGATTTTTGTTTGATTAAAATGGGAAAGTTAGGCTCTTAAATCAGGACCATTGGATTAGATGGAATGAAAGGTTG
AGATTAATTTTGATGTTGTTAGAATTAGAATGGATGGATGAGATTAAAATAAGAATTTGGGGTCTGAATTTGGATTTAAA
GAGGCTAGATGGGAAGGCTATGATTGAGATAGGATTGGAATGGAAAAGGCGAGGACTGAAATGAATTGAATAAGAAAGGG
CTAGATATGGAATAACTTTGAATAGATTATGCTATGATTTAAATGATTTTGAAGAAAATTTAGAAAATGCTATTCAATTA
ATATAATACTACACATATTAAAATATTTTCATATAATTAAACACATCTAAGATTTTAAAATATTTAAGTAAAGTAAGTAT
TTCGAGTTTAACTATCCATAAATATAATTTAATAAAATAGTTTGATAATAGTTACAATAATTTTTAAAATCATGCATACT
AAAAATATAATTTTTAGACAAAATTGATTAAAATTTTAAACTTCAAATATGTTTTAAAAATATATATTTTATCGAATAGC
ACTTTCCGACATGGTTATAGGTGGGTAAAAATTGGGTATCAACAGCTGCCCCTTGGTTGCTTGGGAATGAAGGATGAATT
GTCGGGCAACCAACGTTGACTTAGTTGCCGACTTTGTCCGACCGACGAGAGATTTCAATGGGATCAATTGAAATGATATA
GAGTTGGAAAGGGGTACGACCGAGACTTTGGTGTTAAGTCGCCTACATATCTCTGGTTATCAGGTCGTGTGTAGTTCTAG
ACTCAAGAGCAGACAAAACTCCTAAGAATTGAAAGAGCGGTACGGTATACGAACGAGAGTGATTTTGGCTTGAATGGATA
AGATTAGAGTAGCGAGAAGAGCATGACAAAGTGATTTCTAGTTTAAGAGCGAAGGATCTGATGAAGAGGAGGTAATGTGA
GTAGCTAAGGATTAAATGAAAACTGGTGATACGAGTAGCAGCCTTTGTTGCAATAGATGTAAGCACGATAATCGTAGTCG
AGATGGAGATTGATCTCGCCTGCAAAATGTTAGTCTCTGCAAATCTGTAGCTTGTAATATTATCAAAGCAAATATATCAA
ACAAACGATAAGGGTAAACATGATGCAATTTCCCATATCGACCATGATGTTTGGCTTAAGACTATGAAGATGATGTCTAG
GGCCATGATACACAAATATTATATCCTCAGGTCATGAAAATGTTGTCTGCGGGCGATGAAAAAAGATGCCTTTAGACTAT
GACACCTTTGGATCATGATAAACAGAAATTAAATCCTTAGGCCATGACATGATGTCCGCAGGCCATGAAAATGATGCCTT
TAGACCATGACGCCTTAGGAACATAAGTAATGAGTAAAGAAAGCGTATCTGTAATTCGGACATCCATTGATACTTACGAT
TTGATTTGAATTTATTTGGGCACATGCAATCTTCGGGCACAATGTAATTCTCGGGCACATGCAATATCGGGCACAATGCA
ATCTTCGGGCACATGCAATATCGAGCACAATGCAATCTTCGGGCACATGCAATATCGGGCACAATGCAATCTTTAGGCTC
ATGCACAATGCAATTCTTGAGCACATGCAATATCGGGCACAATGCAATCTTTGGGCACATGCAATATCGGGCACAAATGC
AATCTTCGGGTACATGCAATATCGGGCACAATTTAATCTTCGGGCTCATGCAATATCGAGCACAATCCGATTCTCGGGCA
CATGCAATATCAGGCACATATAATATCAGGAACAATGCAATTTTCGGGCACAATGCAATTTTTGGGCTCATGCAATAACG
AGCACATACAATTCTCTGGCACATGCATTCTTCGGGCATAATGCAATCTCGAGCACAAGCAATAATGCAATCCTCGGACA
CAAATGCAATCTCGGGCACAGGCAATTTCGAGCTCAAATGCAATCTTGGGCACAATGCAATATCGGGCACCATGCAGTCT
CAGGCTCATGCAATCTTAGGGCATAATGCAATCTCGGGCATATGCAATAATGCAATCCTCGGGGACAAATGCAATCTCGG
GCACATGCAATCTCGGGCTCAAATGTAATCTTGGGCACAATGCAATATCGTGCACATGCAATATCGGGCACATTGCAATC
TTTGGGATCACGCAATATCGGGCACATGCAATTCTCGGGCACAATGCAGTCTCGGGCACATGCAATCTTCAGGCATAATG
CAATCTCGGGCACATGCAATAATGCGATCCTCGGGCACAAATGCAATCTCGGGCACATGCAATCTCGGGCTCAAATGCAA
TCTCGGGTACAATGTAATTTCGAGCATAATGCAATCTTCGGGCACAATGCAATTTGGGCATATGCAATCTTTAGGCATAA
TGCAATTTTGGGAATAATGTAATCTCGGGCTCAAGTGATAGTTGTTTGAGGGCATAGACCTTCGCCTTTTTAAAGGATTG
AGTGTCATTTGTTGACGAATTTCGAGTTCAGAATATTATAGTTTTGACCCTTCGTCCTATTTTAAGGAGTGGGTGCAGTT
GAATGTTGATTTGTCAGGATTGATATGGAGTATTTTGATCCTTTTGTCTGATTGGAAGGATAAGGTACCATTGGTTGGCG
ATTGTCGGGCTCAAAATAGCTTGGTCCTTTTATCATGTCAGAAGGATAGGGTCATTCGACTGGCGATTGGGCTTAGTATA
GAGTAATTTGGTCTTTCCCCTTGTTGGAAAGACAATGTGCCATTTGTTGGAGATTTTCGAGCTCTAAATAATGTAGCTTG
ATCATTCTTCCTATTGAAAGGACGGAATGCCATTGATTAGCGATTTGTCGGATATATCGACACATTGATCCTTCAAGTGG
TGTTGAAGTTGCTTCTTGTATATGTACCTGTCTTTTCTGCATTCAAAGAAAAATAGTTAGTTAAAGGGGAGGTTGATCTG
TATCCCTGATTTGGCACAGTATGCTTCTCTGATGTCTGCTCAAGTGTCCTTTGAAGTGTTGTCCAAAATTTTGAGGGCTT
TCTGCCCAGTGTAGAACTTCTGCTATTCTGACTTTATTTGTAGATTGCGCTCGATTGCTGTGAGTTTTTGAGATCCTCTC
AAATTTGCCCCCGTCCTGATTTGTGTGAGGGAATATTTTAGACCCTCTCAAAAATTCTACCCAGTTATTGATTTGCGAGA
AGAAATGCTTTTGAAGGAATTTTGAGCTTCTCTAAAAAATTCTGCTCCAGTATCGACATTTGCAAGAAAATGTCCCTCTG
ATGGATTTTTGAGACCCTCTCAAAAATTCTGCCCTAGTTACTGGTTCGTGAGAAGAAATGCTTTTGATGAAAATTTTGCG
TTCCTCTCAAAAATTCTGCCCCAGTATCGAGATTTGCAAAGAGAATGCTTTGATTGAATTTTTGAGACCCTCTCAAAAAT
TATGCCCTAGTTACACAGTCAAAAGGGGAAAATGGAATTTTTATTATGATAAGACCGAACTCCATAGGAGCACCTACGTA
TCCCGTCATAAACATGAATCAAGTCTAACATAGTTCACATACAAAGAGCATAATTCATTAAACAGAGCATTCTTAAGTAA
TACTGAAATGAAAGATTTTGACCAACTTTATTGCCCGTATGCTAACATGGGTACTTTCCTTGTCTGAATGTAGAAAACTT
GAACTTAAATGGCGCAAGCCTTATTTGGAAACTGGTTCAAGTAAACTTCGGCACATTCACTATTGGCGCGAATTCCTCCA
AGCATATGATCTTAGTATCAATCAATTGCTGGATATTGTCTTTCAGGTCACGACATTCTTCTATGGTATGTCCTTTTATT
CCTAAGTGATAAGCGCAAACCTTAGAGGGTTTAAACCATATTGCTCGTGTATTCATCCTTATTTCACTGATAGGAGCGAT
GTGACCAGCAATCCTCAACTTTTCATAGAATTGGTCTATAGGATCAGTCAAAGGAGTGTAAATTTTGATGGGCCTCTTCT
CAACATTGAATAGGTTTTTGCGAATATGTTTTTTGGTGAGGGTTTTGACATTGTGAACGGGATAAGTAGGCTTTTGATAT
GGTAGAGGAGACTTTTGGGATGGAGGTATTTGATATGAAGGAATTTGAAATGGTATGAGCGGCTCATAATACCAAGGGAC
TTGGTGTAGAGGTGTTTGGTATGGAGGAGCTTGTATGGCAGGACTCTGTAGGCTCGGAGTGAGATATGGCGGTCTAGCAG
CATAAGCATGATGTTGAGGAGGATATGGGTAATTTGGAAAGTGGGTGTTCTTTGGAGGCATTTGAATGGAGCTTCGTTGA
TTTTGAGAAGTTGGGTAAGTTGGTGGAGGATGAAAAGTAAGGTGAGTTGGTGGAGGATTATCGTGGAAAGTGGTTTGACT
TGTGACAGGTGGCTTATCTATGTTTTTTTCCAGAGTGAGATCGACAGAGAGTAACAACTTGGCCCACCCGCGCATATCAG
ACACTTCTTCTTCTAATTCCCTTGTCTTCTTTTTCAGGCTTGAGACCAACTCGTCTGAAGGATGCTTTTTTTCTATAGTC
TTACTCATAACATTCTCATAAGTCGCTTCCCTCTTCCCTTTGTGGTTCTCATTTGGAAGAGAAGGCAAAGTGTCCTTTGA
TCGCGTGTGGTAAACCATGGTCTACAGATCAACCATTGGGGAAGGGTAAAACAAAAGTAAAAGCAAAAGAATGCCTAAGT
TAGAGCATTGCATAAATTGAGCTAACAAACACATTGTTTTAAGATAAACGCCCTAAATGCAAGGAGCCTTGTTGTGCTAG
AGGTAGGACTAAGACGGCATATAAGTGATGCACAATAATTAACTCAAGCCTTCTTTGCCAATTTGGAGTTTAGATTAGAG
GAAATAAACAAACTCTATTTATTATAAAATTCGAACAATACATCATAATTGAAAAACAAAACTGAAATAAACTAAGGGAA
ATGGGGTAATAATGGGAAAGTCATCCTAAATTCTGAAATCTTGAAGATATCAGTTCCAAGAGCTTGGCGCCAATTGACCT
CTTGTATAGGGAATGACTTCATGCCCGATCTTCACCACGTTACGTGCCCATATGTTTTCCCTTTCATCAGTGATCCCATA
GTATCCTTCCCTACTCAATTCTCTGTCTTTAACCTCTTTTAGTATCCTTATGTAATACTCACGTGTGCATAAGGCTTGTC
GTGCACCCATAGGAATGGTCAACACCCGCTCCCATCTACGAAGTATGTTGTGGACTTGTGGTTTATCTAATCCAAATTCA
TACTTAAACTGCTCCATGTCAGACCGGAGTGGTATTACTTGAGTTTGCCCAAATTGTCGAAGTACTCGAAGAGAAGCGTA
TGGTTGAACGCCTTTTAAGCCAATAAGCTCAATAAAGTATCGGTCATCACCTCTTACTATTGCATGAGGGGTGGACAACC
AATAGAGCTTCCATTGTATGTGGCCGCTCTCGAGCTCTATCAAAAATATCTGCCAGTCAACAAATCCAATAGGGGCGGTG
AAAGCTACTGTTCTTCTTGGATGATTATCAATCTTGTTGCCATAACCAAGAAAGATGTCTACCGCGTCAGACCATAGGTA
GAAGTGTTCAATAGCCCATAATTGCAGCAAAAGGTTGCATCCCTCGAAAAACATTCTACCATTGACGCATGGTGACAGAC
TCCTCATTATTTCTGCTAGGATCATGGCCACTATAGTCTTTCTAGGTTCGCCCTCTCTTTGAACTAAATCTCGGACCACA
TAACCTAAGCGTGTGTTGATCCTCCCCCTTAATTTAGGAAAAACTAGAGATCCTAATAAGGCAACGACAAAGGAATTTAG
ACGATATGTTTTCCATTCCTCGACGGAGCATTCAAACTCATCACTAAAAGAGTAATAACTATCCTCTTGGCCAAAGCGTG
AATATAAAAAGTCGAAATGAATCCACCCAAGGTCTAAAAAAGGTAAGGTTGGATTTGACTTCATTCCCAGATTTTTTAGA
AACTCCCTCGATGATGGCTTATATGGTACCAACATTTCACACTCGTAATATGGCAGGTCGATAAAACCACTTATCTCCTC
AATCGTTGGTGCCAAGTCAAAATCCACGAATTTGAAGACCATCCCTACAGGGTCCCAAAATTCTAATAAGGCCCTAATCA
GGTGAGGGTTTGGTATGACAAAGATGAGATAGGTATGCCCGCCCAACAACTGACGAATCTCTCTTTCGCGGTCTCTCTTA
ATATCAATCCACCAGTTCCTTAGCTTGGAGTTTACATCTACGACCATTTACGGGTTTGGGGTGAGGAAAGCATCCATGAC
TCTGCAAACAAAACAACAGACAAATTCTAAACTCCATTTTGGCAAAACTTGGCTTAATTTAGCTATTATGATCACACTGA
CACATAACTATGCAATTTGTCTAAAGGGTGTTGGGGCCTTTTAGACGATAGGGTGGCTACTAATTGTGTGGATTGACACC
AAGGGTCAAACCACCTAGGGCTTATGCAGCATGTATGACCTAAATAAAATTTCTAAGAGTTGGTTCGACACATACTTGAA
AGGGATTCTATGCGAGAAGGCACATGGTTCCATGGTAGTAAAACTATCCGCATCTGCTATGCCTCAGCCATCTCTCTAAT
ATAGGGTGTTTGAAGAGAATTGGAGTATTTGTGAGATGTGCATAGTCACACACCATCACGAGAACAAAAATAAAAAGAGG
AAGAGGGTCCCAATTGGGGGAAGTATAAGCGGAATGCCAGTTTATCAAAGTGGTAACTTTATCACTTAAGTGGAAAGCAG
TAACATATAAGTAGTTTATGAAAAGCGGTAAGTAAATAAACAAATAAATACATACATGCATAAATAAAAGGAAATAAACA
TACAAACATATTTGGAGAATCAAACAAATAAGGAATGAAGGTATGGGATTAAGCATGCGAGCAAACAAATTAGGGGAAAG
GGAGGGGATTAAACATGAAAATAAACAAATAAGGAAGAGGGAAAGGGGTGGAACATGGAAAATATGCAATAAACAAGGAA
ACAACTAAACAAATAAATCAAGATATTATTTAAACAAGGAGATAACCAACAAATAATAAAATGGTAAAATAAGTAAACCC
CACATAAATCACTGAGACACGTAATGGTTAGAACCTAATATCCCCAGCAGAGTCGTCATTTTGTCACGCCCCATTTTTCG
CAACACGGACCTTCGACCTAGCAACTCTTTTGGGCTTTGGGTTGGATTGAAGAGTCGCCACCTAACGAATTAAGGCGCGT
TAGGGAACCTATCTAACCTAGCTAAATCTAACTAAGGTCAACGAACCAGAGATCAGGGTAAATGTTCAAGTTACCTAAGA
GAAAGGTGTTAGGCATCCCTTGAGGTCCACAAATGTGGGTCCCGACCGTATCTCATTCAATTTATGTGGGGGTTACAAGT
AGCAATTAAGGTCACTTCATTATTTGTTATTTCATTTAAACATGCTTACTGGGTGATAATCAACATCAAACAATTAAGAT
CAATTTATTTATTTAATTTATTAATTAAACATGCAAAACTATGTGATAACATAAGATTAAATAATTCACACAAATAAAAT
TTAAAAGAAATAGTGAGAATATAGAAAGCAGACAAACACATAAGAAAATATATTTTTTTATTTAATTAAAATACCCCAAA
TAAATATAATCATAAAACAAGTAAAGGGAGAAAGGAAGGGAGACTCTGATAGACTTTATGAATCAGCATTCGACTTTCTT
TATTTTGGTCGGCTTCTCGTAGGGATAGACAAAACCAAGGTTTGTCATTAAGACAGAGTCGATGTCATCATCTCCGTACG
GCCTAAACTACCACTACCCCACCACCGCATGTTTTTCATCTCTAAACGGTGCCTATCGTCCCCGCTTAAAGTCCAAGAGG
TATTGAACTACTATTAGGAAGAGTTTAGACTGAAATAAACTCCTAATAGGCCCACCTAGACACCAAGTCAAACAATTTGG
AAGAGCATTTAGCACATAAGTCTCATATTGACCTCTAAATTTTATTAAGCATGCCGGTAAACACAAGTAATGGTGAAAGG
ATTTCATGGTAATTGTGTGCATACAAATAAGCAAGTAAACAAAATAATAATATTAATGAAAGGGCAGAAAGATACGCCAT
AATGCATAATCTATATATTATCTCAGTTGATTTTAGGTGGCCAAACATTTATTTAATACACAAACTAAAATTTCGGACAG
GGTTTAATTAGGTCAACTAATTCAAAGTAGCAGATTTTATTTAATTATTAGCACAAATCGGTCAAGAATAAGAGCATATT
TTAAGACGGGCAGATTTAATTGATAATTATTCTCAACATGGACAGATTAAAATATGTAGAAAAAATATTTGTCTTAAGTA
GCAGAACATTGTTCAAAATTCAGAAAGTAATTACATCAGACAAATTTTATTTCAGATTTAAGTTCAGGCAGTTTATTATG
CCGGTTCTCTTAAATACGCATAAAACAGTCATACAAGTTGATTTTATTAAGTTATGACATGCTGGGAATAGTCAGTTAAT
TTTATTTTTTAATGTCACAAAATGAATGTAGTGCAGAAATGATTAACAGTGGGCAAAACATTATTTGCAGATTCATCTTA
TTTTTCTAGACATGTTGAAAATTATTTAATAACTCCTACGACCATGATTTCTAGATGATTAATATACTGACAAATATAAA
CTAAATGATTAACATACTGCAATTTATTAAAATAATTACTTAGCCATATAGTTATGCAGTTGGAGCTATTCTGATCAAAC
AGTCTGCTATTTAGATTTAACGAAACCATGAAAAGCATTTATATGTATGATTCTCTACTCCCCAAGTGGCAAAATATTTA
ATTACATCCTATAGGCAAAATGTCTACTTAAGTGAACATGCTAAACATTATTTAAAAAGTGCCAAACAATATCCAGACAT
TTATTATGAAGGAGATGTTAATTAGTGTTAAGACAAGTGATCCGTTTTTTTAAAACAAAGATTTGCATAGATAAAAACAG
TAAACCTTATTTTAGGATTTCTAGAAATATCATAATTATGACAGAGAATTGATAAATGCCAACAATATTCACAATCCTAT
AGATATGCTTTCTAATCTATTTCTAGTATGAGATAGATTATGGAGCAAAAAATTTATTTATTTTACCACCTTTTATATTT
CATATAAGAATTATAATTTACCAAACAGGGAAACGAGATAAGCACGTAAAAGACAAACACTTTGAAATCATTCACGTTAC
GCTAAAAAAATTATATTACAGAGAATTATTAATTTATTTTAATACTTAATTAATTAACAATTAGAGTAGATGACCAACAT
AGAACATACTTACATTTTAGGTAACATTTAAAAGTAATAAAATCACTTTTTATCTTATTTTAGTTAGATTTAGAGTGAAC
AAGCCATTAGATCACGCTCCTATAGGCATGCTTTCTAAGACGAGTAGGTTACGACAAAACAAATAGCACGTAAATCCCAT
CCCCCCTTAGACGGTCCCCAAGTTATATTATATGGAGAGAGTTAGAATTATACACAATATTACAGACCAAAGCAAAAGAA
CAAATGACTAAAATATACAACATTAAAATAAACTTAAATATAACAACTTCATCTGGAATTCTTCTAGGAGACTCTTCAAC
ATCTTGAACTCTAAGTTCAAAACCTGTTAAACGGAATAATACCCAAACACAAGATCATAGCATAATAATAACTATATAGA
AACATAACGAACATTCACAACAAATACACGAATTTCAAACGATTCATAGAACACATAAGATCACACATTGACAAGGAAGG
GATAAGGAAACTAATCCGGATGCTTCCTTTTATTTATTTTCGAACACCCGACAACATTTATAATAAATAATGCAAGACAA
AATTTAAACTAATAAAGAAGAGCTAACCAATTATGCAGAAAGTTTATCAGCAATGAAGACCCAATTTGATTCGATATTAG
ACCCGAACATAGCAAAACCGAGCAAAGCAACGCTTAGAATGTTTACCGGAATCTTAATTCTTTTAAAGAGTAGGGGACAA
TATATATTTTTTAGTATGAGAAATGTGAGAGCAATGTGTGAATGTGTAGAGGTTCAACCGTGTGTAAGAGTGTCTAAACA
ATGAAAGGGAGTCTTGTTTATATACTAAGTGAGAGGGGCACGGTAATAAGGGAAGAAATAATCAAGGAGCCAATTATAAC
ATGCTTTCCTTAAACTAAAGGAGTATAAAATCAGTCCCATATTTATTTATTATTTTTACCAAATATAAACAAGTAAGAAA
TCTGGTTAAGCATAATTAAGGTGAGAAAATATTCACTAACATATATTTTCTTTATTAAGGAAGCCAAAAATCAAACTTAT
TTTGATTTATTTTTACCAAATATGAACAAGAAATCTGCCCACTTTTAATTAAGGTAAAGGAAATCGGTTACTCATAATAC
ACTACATAAAATCAGCAAGGAAAGCATATAATTTAATCCAACCGTAAATTGATACACTCAAGCAAGCAGACATAATTATT
CTAGACAAATAAAACTACAGACAAAAACGACTTCACATATTAAAATAATTTCTCACAGTTAGACAAAATACAAGGTTGGC
AGGCAATATGCATTCAAATCTGTCAAGATGCTGACTTAACTAAAATATGAAGATCATCAGCGAATCAATCACAGTGTATG
ATAATATATATTTACCATAAGCCAAATTCAAAAGTTAAAAGTAAACCAATTAATTAGATTCAAATTAAGCCACAATTAAG
CTATCACTTAAAATAGAGGACATAGTCCAATTAGAGTATTAACATGCTCAAGATTACCATAAATATAAACAAACAAGACC
GAATAGGTGTACTTACCATACGTAGCCAAATAGAGCTGTTGATATAACAAAAAGATCAATTTATGCTAAGCATTATTAAT
AAATTATCATAGTTAGAGGAAATCTAGGTACCACTCGCTGGCCACAACCAACAACTACGTCTTAATACTATTTCATATAA
GACCATGTGATTTTTAACCGAAAGAGGAGCAATATTACGGAAATATTAAATATTGAACAATTCAGATAGGTCTAGGCATA
ATGATATCTTGACAGGGTTAAACTATAATGCAAATAAACTTATCTTGAGGTTTTGGCTAAGCCAAAAATCATACATGCAT
TTACATAAAACGATGGCAAATTTCATATCTTAAAACTGATTTCATAGAGAAAACAAGAACAAGAAATAGATGAGGCATAA
CCGGATGTTTAGAAAATCATACCCAGACAGATCTGAACAGATCTGTCTTTTATCCGAACAACACCTTAAAATCAGCAGAA
AATAACAATGATGTGTTACCTTAGAGCTCTTGTCGAAAAATGATATTCGTTGTTGTTGAATTACTCGAGTTTAGTCAGAG
AAAAGAGGGGCAGAGGCGGAGCTCACTGGCTCGCTGTTTGTTGTCGTTGGCCGGAGTTGTTGAAGTCGTGGGATGTCGCT
GGTTGCAGCTATGCTTCTCACCGGCTGCTGGTGTTGCTGTTCTCGCCGGCTGCTGGCTGGAGGAAGGGAGCGGTGCCGGT
GACTGCTGGAGCTACTACTCGACGGTGTCTTCACCTGGCTGTTGGTGTTGTTGTTCTCTTGTCCTCACTAGAGCTGTTGC
CGGTGTTGTTGGTGTCTCGCTGGACGGAGATGAGACTATTGTCTGCCTCATCGAGCTGCTGTCCACCGGAAAGGGGAGGA
GAGGTGGCGAGCGCCTAAGAGAGAAAAGGGGCGGAGGGACATCTCGCCGGTGGAGCTGTCACCGGCTACCCGGAGAAGAG
GAGAGAGGTTCTGAGCAGCGCTAGAGAGAGAGGAGAGGATGAGTGAATGAATTTTAGGTTTAGGGATTTTTGTTTGATTA
AAATGGGAAAGTTAGGCTCTTAAATCAGGACCGTTGGATTAGATGGAATGAAAGGTTGAGATTAATTTTGATGTTGTTAG
AATTAGAATGGATGGATGAGATTAAAATAAGAATTTGGGGTCTGAATTTGGATTTAAAGAGGCTACAATTTAAATGGATG
GGAAGGCTATGATTGAGATAGGATTGGAATTGAAAAGGCGAGGATCAAATTGAATTGAATAAGAAAGGGGCTATATATGA
AATAACTTTGAATAGATTAGGCTATGATTTATATGATTCTGAAGAAAATTTAGAAAATGCTATTCAATTAATAAAATACT
ACACATATTAAATATTTTCATATAATTAAACACATCTAAGATTTTAAAATATTTAAGCAAAGTAATTATTTAGTGTTTAA
CTATCGATAAATATAATTTAATAAAATAGTTTGATAATAGTTACAATAATTTTTAAAATCATGCATACTAAAAATATAAA
TTTTTGACAAAATTGATTAAAATTTTAAACTTCAAATATGTTTTAAAAATATGTATTTTATCCAATAGCACTTTCCGAAA
TGGTTATAGGTCGGTCAAAATTGGGTATACAAATATATATCATCTTCTTCGACTTTTCTTCATTTTTTCCATTGAAAAAC
TACAAAACTGAGAAAATCCACTTCTAGGATCAACCAAATTATAGATTTTCTCGACTTAAGTCCTTGACAAAAGTTGTTCT
ACGCGTTGAGCTCGTCATCATGGTATAATTTGTTTTCTCGATTTCGTATCATATCATACTTTGGTGTTGAGACTGCAAGG
GTTTGGACATATTTTAAGGTTTTGATGTGTATTACAAGTATAAGATCAAGGTAAAACCCTTCTTTCATCGACTCTAGCTT
TGATAAGCCGTAAATAGCAATTTGCGACGGAAATACATATCTTTTATTGGATTATCGTGGTATCGTCTATTATTGTGTGT
TGATTATGGTCCTGCCTGTTGTAGTATTGAGGGGTTATGAGTAAAAGTCATTAGGCCACGTGAATTCAGTGAAAAAGGTA
TGTTAAGGCTATTCCCTTCTTACGATCTGTTTCCTTAAAGCTTTGGAGCAATGTAATTGGGTTGTTATCGTTGTTATCCT
TGTAGCTATTATTGTTTATTGTTTGTTGCTCGAGTGGATATAATCCTCCCTTGTCGGGATTCTTATTCAGTTAGTAGCGT
CCCTATGTTGGACATGACTTAGAGGTTATTCGTATAGGTTGCTTATAGATAAATTACTCGCTTTTAGCCTATTGGATTGT
TATTGTTGCCCTTGGGGATGTTATGTTGTAATTATACTAACCTTTAGCAAAATTACTTTTTGAAATGTTCTAAGTATGAA
ACAAATTGAGAAAAATACTTAGAAAAGAGTCGCCACTTAATTTTTTAAAGAAATTTAGAAAACTTAATTTAAAAGGACTC
TAACAGATTGAGTCTTTAAAATTTTTAGAAAAAATAGGTAAGACGTTCTCATTTACACTTCAAGAAGGTTTTTAAAGCAT
TTGAAGTGTCTGTTAATATACGGTTATCCTGCGACTTGGTTAAATATTTTTGACTATTTTTTAGAAAAATGATTTAACAT
AACAATAATAATTTACAATATCTAATTAATTTTGAGAAAATAATTAAGAAAAAGACACATTTTATTTTATTTATTTATTA
GAGAAAGGGACCTAAAATGAAACATTTGAATTAAAATGATTGTGTTTAAGATCTTGTCAAAAACCCAATTTGGTTAATTA
GATTATGAAAACTATTTTAATTTAATTGAAGAATAAATAAAAAGTTTTAACTACATATATTCAAAATAAGTACAAGACTT
GATGAAAAATGAATTATATAAAAATATACTAACATAAACAATATAGTTCATCTTTTGGGGAATTTAATCAAGTTATAACG
AATCAAATAAAGGGTTAGAGTTAAACAAATCAAATAAATAAAGAGGTAATCGACTTGGGCTTTTTCAGGCTGCTGATTTG
GGCTCTGGCCCTATTTTAACCCTTGAAATCCTGTGTATACACCAAGTGGATACTGTTGTATACGGGTCGTGTTTTTGCCC
TTTTTTCTGTAATCGGTGTGTAGCCTAGTGCATCATTTGAACATGTATGTTAATTTTGGCCAATTTTTGTCATTGCTTCA
ACGGTATACAGTGAGTGTATACTCGTGTATATCAGCATGTATTGTGATGTATATCAACTCCCTTGAACCTGTAAAATAGC
TTCGTTGCTTGACCTGTGAATTTCAGCTTCCGAAACTTGAACAATGATGAAGGCCGACTCGAAATGCAACAAGGATATGG
ACAATAGAGTCAAAAAGACTCGGTTGGCAGATTTCCCAAAGAGACAAAACAAAGTAAAAATAAGGATTAATAGTGATTCT
ATTTTGAAATAACTAAGGAAGTGAGTACAGAACATACCAATAAGAAATCTATGAAAAACAAACAAAGAGAACAAATATAA
AGAGAGGACAAGAACTTAAATAGAGCAAAGAAGCACTTGTAGTAGCTTGTGATCAAACAAACAAAAGCTGCAATACACAC
CATTTAAAAAAACACATTGAACACTAAATCACAACACAACTTTAGCATATCAATTAACTCTCAAGACTCCATAGCCACTA
GAAAATGACACGAACAACAACAAGCCAAATGAAAACATCTAATGCTCGAAAAAAGTCTGAACAAGAAAAACTAGACTCGA
CCATATCCAAATAGGCAAATTCGATAGGAGGTGGCTCATTCAAGGGTTAACAACTACAGACAAAGTTTACGGAAAACGAA
TACACATTCACTCATGCGTCAATACAATGAATAAATAAATGTGTCGTACTATTATTCTTAAATAGTCAACAAACTTACAA
AGAGGCTAAACTAAATTTTAAACTCATAGCTACTAGAACCAACAAATCACAATATCCAAACGTTATCCCAACTTCAACAA
CCTTTATGAAAGCATTTGATATACATACTAAATTTACTCGAGAAAATAACAACAATCTTGAAAACAAATAAGAGGCAAGT
GAGACTCCACTCTTCTTGGAGTTAGCTCAACTATCGGTAATAAATAGTACCGACTAGAAGGTAGACAAAGGAGACGTGGA
CTTCATCGAAGCCGGACATACTAGGAAGTAGCACGATCACGAAGTTCTAAAAAAAAAGAGAAAATGAAATTGTTGTAGCT
CATAAACAACACATAAGAAAACATTCAATTTCCATATTAAAGAGTTTGAGAATCTATCTTCATTTGAAGAGAAAAATCTC
ATAACATCAACAGTAACAAAATGAATGCCCACTTTGACATCTTAAGACATCGAAAACAAGGAAACATAGATTCGAACATC
GAAAACAAGTATAAGAGAAAAGGACGACGAAATAAACTTGAAACAAAGGCATCCGACTACACCGAAATAGCTTAAAGAGA
TACGCACCATATCAAATCATCCAAAACTCAATAACAAATAATAGCAGACCAAACAAAGCATAACTATAGGCATCACGTCG
GAACATAAAATATGAGGAGGGTATTACGAAGGAGAAAATATCACCTTCTTCCGGGCAGTTATCTGGAGACCAACAAGCTT
GACCTTGAAGAAACTTCCACCAACACCTTGACCTCACAAGATTCCGATCAACTCAAAATAAAAAAAAAAAATTTGAACTC
TTGACCTTAAACTTTTGAAGATGTTTGAGGCATGTATTATCAGATCCAAAAATCCCCCCTAAAACAGTGAGGATGAAAGC
TTTTTATAGACAGAAAAAACTAAGGTCGAATGGGGGAAAATGAGTGTTCAAATTTGAATTCAAAATGCTCTTTTCAAAGC
AACAGTGAAGAGATTCAGAAAGTCCTTGAAAATGGGCAAAAGGGGATGGTGATGTGATCGATTAGGCTGCTAGGGTTAGG
TTCTGTGGGGTAGTTGGGCGAGATTTCTAGGTTGATTTAGCGTGAAGAAGACGAAGGGAAGTATGGGGTGGGGTCGTTTG
GTACTGAGTATGTACGTATGGTATTGTTGTTTGTTATTTTGTTGTATTGTTAAAAATTGGGTCTTTTAGAATTGAATTTG
GGCTTGGAAAATACTAAGAAAAGGGCCCAACAATGGGTCTTTTAGATGGGTTAAATTTGAGGGTTGAAAGGGGGGCTAGA
TTTGTAATAAAGTGCTAGGTTTTGAAATGAGAATTTGGCCAAATGTAGCCAATTGAAATTAAGAATTTAGTTGAATTGAT
TAAATTAGTAGATTCTAATATTAATTAAATAGGACGAATTATTATAATTAGTTAATGAACTTCCTAATCTTAACAAAATA
AAATAAATAAATTGATAATAAAACGATTAATTTAATTACAAACTAATTAACTCGAAATTATGACTATAACTTAAACTAAA
GTAAATTAATAAAATACTCAATTAAAAATGTAAAATCTTTTGAGATAATTATTTATATTTATAAAATAACGCGATTGTAA
AAATATACGTATTTAAAATTATTACAATGATTAAAAGACAAAATTGAAATAACTTGAAAGTATTTTGAATTTTATAAAAC
TCATTTAATTCAAAATTATAACCATCACTAATATAAAATATTTTTGAGATGATTTCTGAATACTCATAAAATGCGTTGAT
TATATACATAACTATATAAAACATATATATTAAAAAAGTGACAAAACTATTTAAAATAACTTGCAAACTATGTTTATTTT
ATTTTATTTTTGAATTGTTTATAAAACTAATTATTTTAACTCGTTAGAAATTGAAGCAACTTAATGATTAATTTATATTG
TGGAGGGTCAAAATTGGGTGTCTACAGCTGTCCCTCGTTTGACTTGGATTGATGAAAGAAATTCGAGGCAAATGAAATTG
ATGAATCCAATTTTGACCGACCACATCTTTATCCTTTTGGAATGGGTTACGGTCTTTAGGAGTCATGGTCGAGCCCCGGA
ATTGAGTTTCCTACACATCTCAGGCTATATGAGAATTCAGGTAACTTGTAGTTCTATACGCTTGATTTAACGCACGACTC
TGAAATAGTTCAAAATCTATCCCGATATCAAATTATAGAGAGACCGGAATGCTCGAGAATAAGATTTAAGATCGAATGGT
GGAATACAGCCAAGTTTTCAACATTGATCCCGCCTACAGATCCTTAAACCTTAGGAATCAGGCTGTTTGTAGTTCGACTC
TATCAGTTGAAAAGGAAATCTATTATGCTAGATAACTTTTGGTTCTGGAAGAGTGAGAAGTAAGTCGAGTATGAAAAAGA
GGCGCGAAACCTCTTAGCCATGAATGTCGTGCACTTCACACTTATAAGTAAGAACTTACACAGACATAATTTTCAAAGCT
CTTAGCGCATTGTCACTTGGATTGGAAAGTTGCTTCCGGTGAACCCAAAATTTTCCGAACGCGAAACAGAAACTGATAAA
CCTAAGAAAGACCCACAAGTCTTTCTGATAGGGGTGTGGTTTGATTGTGGTGGAAGTTGCTCCTCAGCTCGCGTCCTAAG
AGTTTGGCACTCCTCTTTGGACTATGTCCCATTTTGCTGCTAAGAAAAAGTTCCACGTTGTGCTGCATCCTCTCTGATGT
CATCCGCACCTGTGGTTTGCTTTGAGAATTCATCCTCTTGGGATGCTCTCGAAAAAGACTGAAATAAAACTCATTAGCAT
AAAATGCAATTCAAATGGGGAGATAGTGTTTTTTACCGTGTTGACACTTAATTGTTTTCCTTAGATGTTTGACGTCAACT
TCCTCCAGTTTGACGTAAAACAAATAAAGCTTGTATAGTATATTTGCAATATAATCTTCAATGTACTCTTCTTTTGATGT
CAAAGTAATAAAATAGGCTGATGTAATATGTTGATAGTTCTCTTGACGTCGTTGTTGATGGTTCTCTTGATATTGTTCTT
GCAAATGAAAATGATGTAGCTGATGTTGATTTTCTCGCGATGCGTCAAGATAATGCTTTCTTGAAAAATACAGGTGATAT
TTCCTCGAAAATCGTAACTGATGGTGACTTTTCCCGCAATGTGTGATTTTTTTAATTTTATTTTTCGCGATACATGACTC
TTTCTACGATGCATAAATCTTTTCTAGTAATGCATGACTTCTCCTGCGATGCATGGATCTTTTCCCCGTGATGCATGACT
TTTCCTACGATGCATGAATCTTTTCCAACAATGCACGACTCTCTTTCCCGCGATGCATGACTCTTTCTCCTGCAATGCAT
GAATCTTTTTCTTGCGATGCATGAATCTTCGTCCTTCGATGCATGGATCTTTTCTCGCAATGCATGAGTCTCTTCCCACG
ATGCATGACTCCTTTCTTTGTGATGCATGATCTTTTTCTGGCAATGCATGAATCTCTTTTCGTAATACATGAATCTTCTC
TTGCAATGCATGAATCCCTTCCCGCGATGCATGAATCTCTTTCCGCAATGCATGAATCTCTTTTCGCAATGCGTGAATCT
TCTCTTGCGATGCATGAATCTCTTTCCGCAATACATGAATCTTCTCTTGCAATGCATGAATCTCTTCCCGTGATGCATGA
ATCTTCTCTTGCAATACATGAATCTCTTTCCCGCGATGCATGAATCTTTTTTCCCGCGATGCATGACCTTTCTCTTGCGA
TGCATGCCTTTTTCTCTTGCTATGCATGAAGATAGTGACGATGCCTCCCGATACCGAACAAAGATAATGTTTCACCGAAC
AATGTAGGTGATCTTCTAGGTATCTCATGGTGGCGTTATTGTCTCATTTGACAATACAATAAAAATGACCCTCGGAGTAG
TGGTATCATCTGATTTGAAAATACGATATAGATGACTCTCCGGGTAGGAATATTATCATATTTGAAAATATGATGCAGAT
TACTTCCTCCGAGTATTTTTAGTTATTGGGAAACAATATAATCACTCTCTTCGGGGATTCAATTTACTCCATCTTCGAAC
ATAATCATGTGTTCATTATGGACCTTCCCTTGCTGAGAATTTGAATAAAATAATGCTACTCATATCCTCGATTCTTTGGT
ATAAGAAGCATAAAACTTTTTCGGCATCCAAAGAAAAATTGTCAATTTCGGGGGGCTCCTTGCCTTTTGACATCTCCATA
TGGAGGAATATGATGATCTTGAGGAAAACTTATTGACCTGCATCCACAGAAAAAATGTTAGTTTAAAGTGAACTAATCTG
TGTCGATCTCCTCAATTGTCTGCTCTTTGTCTTGCTATCTTCGGTTGATTTCTCCGATCTTCCGCTTCTTGATAGATAAG
ACAAAATCTTTTTATGTAAAATAATTGAAACAGGAAAAAAATAATTTTTTTTAAGAAAAATAGATTTTCAAAAAGTAATA
TTTGGAAAAGGTCTGCCAAGTGTCATGTCACATCAAGCTTAGTGAACGTCTTTGAAGTTGATGCCTCGACGTCTAACTGA
TTACTTGCTGGGCAGTATTCAAAGTTGCTCTAAACTGCCGATGAACCCTATTAAAATTTTTGAGGTCATCCTCAAAAATT
TCTGTCCTAGTTAATTATCTTGGCGTATCTTGAACTGTTGGTGTGCAAATCACGAAATTTTTGAGGTCCTCTTAAAAACT
CTGTCCCAGTTGCAAATCTCAAAGTAACTTCAGTCTTGACTTTGTTGGAGGGATCATCTTCTTGAGAATTTTTGAGTCCC
TCTCAAAAATTTTGTCCCAGCTTCTATTGTAAGGAAAAATCAAAATCTTACGGGAGATATGACCGAGCTGTTGTGGCGCC
TACGTATCCCGTTGAGGCAAGAATCAGGTCAAACATAGTTCCCCTGAAAGATTAACAAAAATAAGAAATTTAAATAAGGA
ACCGACCGAGGCCGACATAGGCCACCTACGGATCTCATCCTAGAGAATTCAGGACGAACGTAGTTCAAATACAAAGAAAT
ATTAAAATGGGATAAAGGAGTGACCGAGGCCGACATAGGCCGCCTACGTATGTCATTCTTGTGAATTCAGGTCTGACGTA
GTTCATTACAAAAGGAATAAATTCTAAGCATAAACGATTACAAGCAAATAAAGGCGATTACAAGGAAAAGATAGAAATCG
AGTCTTTAAACATGGTATCTTTTGACAACATTTAACTAGATTGATAACTTGTGAGATCCAATGTTCATGCTCAACCATGT
GACGTCATCAAACAAATGTATCGATGTGTTCTCCAAGCAAACTGATGAGTTCTCTTTCTTGTGTTTTTGTCAGATAGGCA
CCAATTTTGATTTCTTTGATGCATTCATCATTTTCCTGATTCACTATTCTGATCTCTTCTGAATTCGACTTATCGTGATT
TTCATACTTTCTGAGCTCCTCAACCAGGTGTTTGGGTACCATGATCTTCTTATTGTAGTCCCCAAATTCCTCCGCATCTA
CCCAATTTTGTTCATTCAGCTTGTGACATGACATAATATTGACAGATTTGAAAATATTTTTACTGAAATCATAAACAGAT
CTTGTTAGATAAATATAAAGCAAGTAAAGCAAATTTTCGCAATAAGGGAGTTTTTCATTTGAAATAAGAAAATAAGAACT
CTGGCACTGACAATAAATCATTTTTCCCTTTTTCAAAATATTAGGAGGGAGATTAAAACATATTGAGGCAACAATAGAGT
AAAGGATGGGTCTCGAGTCTCATTCGGAACGCCAACAATTTTAGAAACAACATAGAAAATTGTCTATTTCTACCAAGACG
AGCGAGGAATCAAGAGAGGAGTGGATGTCCAGTCAGGCATTTGCTCCTTTGGCTTGTTGTCTAGTATGACTGGCGTCTCA
ATCATCTCTTTAAGCACAATATCACCTTCTTTGACCAAATTTTCGATCCCTTCCCCTAGACCATTTTGCATTGGAAAAGA
CTTATATGAGTGAGGCAATGATTTTGAAAAAGCTTGATCGATCTATTGCTTGCTCTGACCCTCATTTGGCACTAAAGCAA
AAGCTTGATGAGGTGTCATGTTCCCAAATTCAGATTTCTCTTCGTTGGTTGGAGAGGCTACAACTTTCTCAAGTTTTTCT
AGGTTGGTTGAGATTATAACTTTCTCCACATTCAAATCTTCTTTGACTTCAATCATATTAATAGTCACCCTTCTATGATT
CGGCATGAAGTTACAATAGACATTAGGAGTGGACGTCTGAAGAGTGATGACCTTTTGATCTATCAAGTCTTGAATTTTAT
GCTTCAAGTCGATACAATCCTCAGTGTTATGCNNNNNNNNNNNNNNNNNNNNNNNNNNNNNNNNNNNNNNNNNNNNNNNN
NNNNNNNNNNNNNNNNNNNNNNNNNNNNNNNNNNNNNNNNNNNNNNNNNNNNNNNNNNNNNNNNNNNNNNNNNNNNNNNN
NNNNNNNNNNNNNNNNNNNNNNNNNNNNNNNNNNNNNNNNNNNNNNNNNNNNNNNNNNNNNNNNNNNNNNNNNNNNNNNN
NNNNNNNNNNNNNNNNNNNNNNNNNNNNNNNNNNNNNNNNNNNNNNNNNNNNNNNNNNNNNNNNNNNNNNNNNNNNNNNN
NNNNNNNNNNNNNNNNNNNNNNNNNNNNNNNNNNNNNNNNNNNNNNNNNNNNNNNNNNNNNNNNNNNNNNNNNNNNNNNN
NNNNNNNNNNNNNNNNNNNNNNNNNNNNNNNNNNNNNNNNNNNNNNNNNNNNNNNNNNNNNNNNNNNNNNNNNNNNNNNN
NNNNNNNNNNNNNNNNNNNNNNNNNNNNNNNNNNNNNNNNNNNNNNNNNNNNNNNNNNNNNNNNNNNNNNNNNNNNNNNN
NNNNNNNNNNNNNNNNNNNNNNNNNNNNNNNNNNNNNNNNNNNNNNNNNNNNNNNNNNNNNNNNNNNNNNNNNNNNNNNN
NNNNNNNNNNNNNNNNNNNNNNNNNNNNNNNNNNNNNNNNNNNNNNNNNNNNNNNNNNNNNNNNNNNNNNNNNNNNNNNN
NNNNNNNNNNNNNNNNNNNTCAAACATAGGAGGTCGAACCCGGGCGGCCTCTTTCCTCCACCTATACGCATATTCACGAT
AGGTTTCAAGGGATTTTCGCTTAATTCTCTCTAGAAAATAGCGATCAGGAACAATCTCTACATTGTAGGCGAACCGTTCG
ACGAAATATTTAGCCAGTGCATTCTAGCTAGACCATTGATTTATCTTATGAGAGGTAAACCATTCCGACCCTTCTCCACT
TAAACTCTAGTTAAAGAGCCGCATTAACAACGCTTCATTCCTGCCAACTCCTACGAGTTGGTCACAATAAGCTCTCAGAT
GAGCCAACAGATTTCCGATTCCTCCAAAAGTGTCGAACCTCAGCACTTTAAACCCTTCTGGGAGGTCCATATTTGGATGG
ATACACAAATCCTCATAACTCAACCCATCGACTTCTGGAATACAGTGCAGCTCCTTCATGGCTTTCCTGATCTCTTCTTT
CATATTCAACTTGGCTTCCTCTTCTTTTGACTTCCACTCTCTCTCTCTTGTTCCTCATAGTGATCAAGCTCGGAACAATT
GGCATAAGGTTCATTTTGAATTGAAATTTGGAAAGTAGTCTTTTGAGGCAATGGTGGAGCAATAGAGGGACTCTGGGTAT
TTTGAGTGGCTTGATAATTTTGGGGAAAAGTCTGGGGGTTGGTATGTTGATTTTGGTGATGAGCGAAGGTTTGTAGATTG
TTAACATTTTGATTTCGAGGGGTAGGACAAGCTTGCGGGTTGACATTTTTATGAGGAGGGAAGGTTTAAGGGTTGGTACC
TTGAGAAAGAGGTGGCGCTTGGTAAGAAACAGAGGCCTGATGGGGGTTTGGGGCGGTTAGGTCGATGATTAGGGAATTTT
GAGCAGGACTGGAGGGTGGGTTTTGAGCCTATTCCATACTTGAAGGAGGAAAATGAAGTGGAGTACTTCCATCCGCCGGA
GCATTGAAAGCGAAAATCGAATTAGGCAAATATTTCCTTCTTTGTTATCAACCCTCATCTCAGCGATCTGCTGCATCAAC
TGCATAATTAATTCATTTGGATCAGTGACAACAGGCTGAGCCACTATAATATCAGTCAGGCCAACCTCGTCATTGTTATC
ACCCATTACTACCTTTCATTTTTGCAAACTTTGATCGAGGAAGGAATCTTTAGGAGCCTTAGATCTTGTGAAATAAGGGT
GTTCAGCCAACTTATCAACACAGATCAGTTCTAATTACCTTACAAAAGAGAAACAACTCAAAAGATAAACGTGTTAGTCT
ATGTAGATGATAAATAATACAAAATATCACACATATGACCACAAACACATAAGAGTTGCTCCACTTGAAGATAAACAAGC
CCACGTATTTAGAGAAATGACTAAATAGATGGGAATTTGTCTATTTGATTTTGAGTTTAGGGAATCAGAAATGTCAACTT
GAGTTGAGACAAAGTTGATTGTATCTTTTATTGTCATATTTTCGATTTTCGATTTATATGAAACTCTATTCTCCTTGCAA
GAGTTAGAAAAGATAAAATTTCTCAAAATGGGGACCGAGCCTTGAAAGGCTGCCTACGTATCTCCGAGGGAGAATTCAAG
TCCTACGTAGTTCTACTGGCTTGAATCTCTTTTTGAGTTGAGATGGCATCTTGACCCTTTTTCCGAGATGAGAAAGTAAA
ATTTAGAATTTGAAAAAGAAGTTTGATTTTTGTTGGGAAACTAAAGACTCGAAGAGTATTTGGAAGCACTTTTTATAGTG
ACTTGATATTTGTGTGTAAGGGTTCTAAAAATAATTCGAAGAGGAGTGAGCTAAAATATCTCCAAATAAAGCAACATATT
CACACAAATAGTTATAACACAAACAAATATTGTGCGTTCTAAACAGATATGTGACCCTTTTATGCCAAGGGTAAGCCTAA
CGATTTGAAGGATGTATAGCGTCATTTGAAACATTCCATTGCCCTAAAAATCCAAATTTATACAAATTTTGTGAATAAAC
TTAATGGGGATACATAATGGGGAATATGGAATACAAATAATCACTCTCACGCAGGGGTACAATCCTAAACTATGCTTCCA
TAGAAGGTCATTCGTCCTTGATTTATTGCCGTCTCTGGATGCCCACACTTTTTGATGGAATAGTATCTTGTACAACTCCT
TCGAGTATAACAAATTATTAAACTCCGAACCCCCCCCCCCAACAAATAATGATTTTTCAAACAACGTACACATACTTCAA
ATCTAAACACATAAGTATGATCATCCATTTAGGTCGTGGGCCATGTTGAACTCAAGGTGGTCTCTCTAATGGGTTCAACA
AGCCTTGAGTGTTGGGTCATCTTAGGCCAATGCACTAATTTTTGGGATTGAACTTCACTTTGCAATATTTTGACTAAGAG
TGGGCTTTATTTATAGTGGATCGGTAATCCAAGCGGACAACTTGAGCCGGGGTAGTTAGCGACCGTTGACCATCTAGTGG
CCAACTACATTCGCCAGGGTACCCCGAGAAGCAATTGGTTAACGAACAACTGTGGCCCACATAATCGTCCTTTAAGTGAA
AATAAAAAAATGTTGTTTGACGGAATAGATGATATGCATGCAATGACAGTTAATATCACAATTTCAGCAAATAAGACACA
TATGAGGCAAAACAATTCAACAAATATTAGCAAATAGTCAAAGATAGTCAAGTTAGTATTGTTAGAACCTAATTAACTCC
CCAGCAGAGTCGTCATTCCTGTTATGTCGTAATTTTACTAACCTTTAGCAAAATCACTTTTTGAAATGTCCTAAGTATGA
AACAAATTGAGAAAAATACTTAGAAAATAGTCGTCACTTAATTTTTTAAAGAAATTAAGAAAACTTAATTTAAAAGGACT
CTAACAGATTAAGTCTTTAAAAATTTAGAAAAAATAGGTAAGAGATTACCATTTACACTTCAAGAAGGTTTTTAAAGCAT
TTGAAGTGTCCCCTAACATGCGGTTATCCTGTGACTTGATTAAATATTTTTGACTATTTTTTAGAAAAATGATTTAACAT
AACAATAATAATTTACAATATCTGATTAATTTTGAGAAAATAATTCAAAAAATGACACATTTTATTTTATTTATTTATTA
GAGAAAGGGACCTAAATTGAAATATTTGAATTAAAATGCTTGTGTTTAAGATCTTGTCAAAAACCCAATTTGGTTAATTA
GATTATGAAAACTATTTTAATTTAATTGAAGAATAAATAAAAAGTTTTGACTGCATATATTCAAAATAAGTACAAGACTT
GATGAAAAATGAATTATATAAAAATATACTAACATAAATAATATAGTTCATCTTTTGGGGAATTTAATTAAGTTATAACG
AATCAAATAAAGGGTTAGAGTTAAACAAATCAAATCAAATAAATAAATGCAATCAAATAAATAAAGAGGTAATGGACTTG
AGCTTTTTCAGGTTGCTGATTTGGGCTCTGGCCCTATTTTAACCCTTGAAATCCTGTGTATACTGTTGTATACGGGTCGT
GTTTTTGCCTTTTTTTTCTGTATATCGGTGTGTAGCCTGGTGCATCATCTGAACATGTATGTTAATTTTTGGCCCATTTT
GGTCACTGCTTCAGCTGTATACAGTGAGTGTATACTTGTGTATATCAGCATGTATTGTGATGTATATCAACTCCCTTGAA
CTTGTAAAATAGCTTCGTTGCTTGATCTGTGAATTTCAGCTTCCGAAACTTGAACAATGATGAAGGCCGACTCGAAATGC
AACATGGATATGGACAATAGAGTCAAAAAGACTCGTTTGGCAGATTTCCCAAAGAGACAAAACAAAGTAAAAATAAGGAT
TAATAGTGATTCTATTTTAAAATAACTAAGGAAGAGAGTACAGAACATACCAATAAGAAATCTATGAAAAACAAACAAAG
AGAACAATTATAAAGAGAGGACAAGAACTTAATTAGAGCAAAGAAGCTGCAATACACACCATTTAAAAGAACACATTGAA
CACTAAATCACAACACAACTTTAGCATATCAATTAACTCTCAAGACTCCATAGCCACTAGAAAATGACACGAACAACGAC
AAGCCAAATGAAAACATCTAATGCTCGAAAATAGTATGAAGAAGAGAAACTAGACTCGACCATATCCAAATAGGCAAATT
CGATAAGAGGTGGCTCATTCAAGGGTTAACAACTATAGACAAAGTTTACGGAAAACAAATACACATTCACTCATGCATCA
ATATGATGAACAAATAAATGTGTCGTACTATTATTCTTAAATAGTCAACAAACTTACACAGAGGCTAAACTAAATTTTAA
ACTCATAGCTACTAGAACCAACAAATCACAATATCCAAATGTTATCCCAACTTCAACAACCTTTATGCAAGAGTTTGATA
TACATACTAAATTTACTCGAGAAAATAACAACAATCTTGAAAATAAATAAGAGGCAAGTGAGACTCCACTCTTCTTGGAG
TTAGCTCAACTACCGGTAATAAATAGTTTCGACTAGAAGGTAGACAAAGGAGACGTGGACTTCATCGAAGCCAGACATAC
TAGGCAGTAGAACGATCACGGAGTTCTAAAAAAAAAGATAAAACACAACTGTTGCAGCTAGTAAACAACATTCAAAATCC
ATATTAAAAAGTTTGGGAATCTATCTTCATTTGAAGATAAAAATCTCATAACATCAACAGTAACAAAATGAATACCCACT
TTGACATCTTAAGACATTGAAAACAAAGAAATATAGATTCGAACATCGAAAACAAGTATACGAGAAAAGGATGACGAAAT
AAACTTGAAACAGAGGCATTTGACTACATCGAAATCGCTTAAAGAAATACGCACCATATCAAATCATCCAAAACTCAATA
AAAAATAATTGCAGACAAAACAAAGCATAGCTATAGGCATCACGTCGGAACATAAAAGATGAGGAGGGTATTACGAAGGA
GAAGACATCACCTTCTTCCGGGCAGCGATCTGGAGACCAATGAGCAAGACCTCGAAGAACCTTTCACCAACACCTTGACC
TCACAAGATTCCGATGAACTCGAAATAAAAACAAAATAATATTTTTCTGAACTCTTAACCTTAAACTTTTGAAGCCGTTT
GAAGCATGTATTATAGGATCCAAAAATCCCCCCTAAAATAGTGAAAATGAAAGTTTTTTATAGACAGAAAAAACTAAAGT
CGAATGGGGGAAAACGAGTGTTCAAATTTGAATTCAAAATGCTCTTTTCGAAGCAACGGTGAAGGGATTCAGAAAATCCT
TGAAAATGGGCAAAAGGGGACGGTGATGTGATCGATTAGGCTGCTAGGGTTAGGTTCTGCAGGGTAGTTGGGCGAGATTT
CTAGGTTGATTTAGCGTGAAGAAGACGAAGGGAAGTATGGGGTGGGGTCGTTTGGTACTGGGTATGTACGTATGGTATTG
TTGTTTGTTATTTTGTTGTATTGTTAAAAATTGGGTCTTTTAGAATTGAATTTGGGCTTGGGAAATACTAAGAAAAGGTC
CCCAAAATGGGTCTTTTAGATGGGTTAAATTTGAGGGTTGAAAGGGGGGCTAGATTTGTAATAAAGGGCTAGGTTTTGAA
ATGAGAATTTGGCCAAATGTAGCCAATTGAAATTAAGAATTTAGTTGAATTGATTAAATTAGTAGATTCTAATAATAATT
ATATAGGACGAATTAATATAATTAATTAATGAGCTTTTTAATCTTAACGAAATAAAATAATTAAATTGATTATAAAATGA
TTAATTTAATTACAAACTAATTAACCCGAAATTATGACTATAACTTAAACTAAAGTAAATTAATAAAATACTCAATTAAA
AAATGTAAAATCTTTTGAGATAATTTTTTATATTTATAAAATAACGCGATTGTAAAAATATTCATATTTAAAATTATTAA
AATGATTAAAAGACAAAATTGAAATAACTTGAAAGTATTTTGAATTTCATAAAACTCATTTAATTCAAAATTATAACCAT
CACTAATATAAAATATTTTTGAGATGATTTCTGAATACTCATAAAATGCGTTAATTATATACATAAATATATAAAACATA
TTTATTAAAAAAGTGACAAAACTATTTAAAATAACTCGCAAACTATGTTTATTTTATTTTATTTTTGAATTTTTTATAAA
ACTAATTTTTTTAACTCGTTGGAAATTGAAGAAACTTAATGATTAATTTATATTATGGAGGGTCAAAATTAGGTGTCAAC
AGGGGATATTGTGGTTAGCTACAGGAATGTGATATATGCCTAGAAGGGCTATGTTCTGCCTATGGGGCTATATGGATGCC
TAGAAGGGCTATGAGTTGCCTACGGGGCTATAGTGATGCCTAGAAGGGCTATGAGTTGCCTACGGGGCTATATTGATGCC
TAAGATGGCTATGTGTTGCCTACAGGGCCACGTTGTTGCCTAAGAGGGGTATGAGTTATCTATAAGCTATATTGATGCCT
AAGAGAGTTATGTGTTGCCTAAGGGGGGTATATTATTGTTTAAGAGGGCTATGTTACTACCTACGGGGCTAGGGGACTAC
CGATAGGGGTATATAGACTGATTGGTATCTTCTGGGCTTATGGGGGCCTGGGTAGGTGGTCTTGTGTGTTGTTTGTACCT
GTCGAGCTTATGGGGGATTGGTTAGGTTGTTGTTTTATTATTTTTGATAGGTTTAGATTTAGGAGTAGGTGAGTACACGT
ATCTTATCCTTGATTTATTTATCGGATTACCCTAAGTATATTAGGATACCTGCTCATATTCTATTGCCTTACACACTCGG
TATATTGTTTCATACTGATGCCCCATTGCCTGGGGGTACTGCATTCATACATGTAGGTTCCGACAGATGACCCAGTAGAC
CTCCTCAGCAGCAGTATTGACTTCTATCCGATTGGCTAGCCCTTTTCCTCCAGAGTTGCCAGAGTTGGGGGGTTTGTTAG
CTTTTGTTGTGTATATTTTTATGGGTAGGTTAGGGCCCTGTCCCGCCAATCTTCACTACTCTTAGAGGCTTACAGGCTAG
TGTGTGGGGTTTATAGCTACGGTCTGGCCATGCTAGCCTAGTTTGTTCGTTTGCTAAAGCTTGTTAGTTGTTTGATGTAT
TGTCTTGATATATACCTGCTTTTAGTTTTGGTATAGAGACTATGGTGGCCTTGACGACCCAATCAGGACTTCTGTTCTAG
TTGGCTATTTCTTTATATGAACTCATGGAAGTAGCTGCTTCTTTTATAGATCTGTTGACATGGGCCTTGCCGGCGGAGGG
CTTAATTTTAAGTCGAGATATACTTATTTGTTTTCTTGATTGCGTGTGACTGCGATGCGCTACTAGCAAATGGTTCAGTA
GGGTCGGCTCGAGCCTAAATTTTGGCATTAGGAGCTAGTTGTGCCCCTTAAATTTGGGGCGTGACAATGAATATCTGGTA
ATATCATGAATATGAGCCCAATAAGATAATCACCCCTTCTTCATCATACAATGAACATGAAGAAAAGTTAACACTCTCTT
TTGATACGAATTTGTAGTACCCTTCTACACCAATTGAGGTAAACCAGGATAAATGAATGTCACAGTCTTAGCAAAAACAA
TCTAAGATCGCATGATGGGGAGATAACCGGTCCAGACCCAATATCATATCAAAATCAAGCATATCCAGTAAAATCAGGTC
TACCCGAGTATCTCTATCATAAAATGTCACCACACACACACTTGATCCACCACTAAAGAATCACCTAATAGGTAGAGACA
CTAATAAGCATGAGAAGGGACTCAAACATATGATCAATACCCACAATATAATAAGTAGACACATAAGAGTAGGTCGACTC
AGGATCAAATAATACTACATCAAAGCAATTACAGTCTGGATGATACATGTGATTACTGCATATGAGGCCTATACCTTGAA
TATACTTGGTATAACATAGAACTGTTTGCAATCACTTCTAGTTTGAGGGCCACCACGAGCACTGTCTCGAGCTCCTTGAG
CTCCACCCTTGGTACGAAGGGTACCACCTTTAGCACCTTCTGAAGTACCTCATGCTACTAGAATTGGCATAGAATGAGTA
GCCTATGATCCTGACAAGGCCGAAGAAGGAACATGTCTAGGGCAATCCTTATTCTTATGCCCAAAATCCTCACAAACAAA
ACAACTACGAGGACCTGAGCCCCGCCAAGAGAGTCTACACACCCTTCTTAAAGATCTACCATGCTACCCTGACCAGTATG
ATTACGTCTGGGTCAACCAACCCCATTTATACTCTGAATCACAACCTATATTGGTCTACCCCGATAACCTTGTATACCCT
GGCCCGCATAATCTCTATCTCTGGATGAATGACCGCTAACTAACTCTAGTGATGAAACCTCTTAGTGCCACTACCTTGTC
TAGTATGTCGTATACTCTCGATTATCCTGGAATGATTAATAAAACTCTGAAACGTACCACCTGATAACACAAGAGAGCTT
GTGTCCTTTTAGAGATAACCAAAGAACCCCTTTACCAACTTACGGATCCGCCAAAATCTGTAAGGATATTTGACATGGCA
TAACAGCTTAACTCATAAAAATAGGCTGCATACTCAAAAATTAATAACGAACCCCTGCTCCAATATATCAAAATCATCCC
TACGGTGATCTCAAAGGCTATATGGCGCAAAACTCTCAAGGAATACCTTAGTAAACAACTCCCAACCCATTAGAGGAAAA
CAAACGGGTCTCCACACTCCTTGGCCACTTCTTGAAACTGATAGGCACTCAGTCAAGAAGTCATAAGCATTCTCTCCATG
CGTACCATCAAACCTGAGAGGTGCCAATCTAACAAATCTCTCAAAGCTCTTCTACTGGCCAACTGACAGGGCTGCACTAA
CAAAATCTGGGGGAGCTGCATATCTTGGAGGTGCAATAAAAGGTATTGAAGAGGAACTAAGAGTCTTAAATCCTACACTA
GTCCCCTAGACTGGCGGTGTAGCACCCACAACAATAGGAGAATGATGAGTGGTAGATTTACACTCATTTGAGGCCTTTTT
AGTTCAACAATTAGTGTCCGCAATGTCTAAATATGTCCTATTCTAATGATATTTTGATGATTTGTAGCTATGAAAGCTAA
GTGACAAGACAAGGATGAATACTTAAAAAAAATGGCCAAAAATAGAGAAAAAAGTATAAAATCCACAACTGGCAATCGCC
TAACCAAAAGGGCAGTTCACCCAAATGGCCTGACCTCACCTAAAGTGACAGTGTTCATAATTGAAATGTTCAAGGTAGGT
AGGTGAACTAATGAGCTAAATGGCGACTCACCGAATGAGATGGGCGAACTGAACAACAATCACAGAAGCTGATAAGACTT
GGATGAAATATGAAGCTTAAAAGGCAAACAAATGTGGTACCTGACGATTTTCCAAATGTGAAAGGCAGATTCAAATGAGT
TTGCCAAGTAAGGTTCAAACACCTGAAGCCTCAAGCAAGAGAAAATCGAGCTAAAGAGCAGACGTTGATTCACCAAATCA
TCTTGGTGAGCCCAACTAACGTCGTCAAAGTGGTCACGCAGTGAATTTTTTTCCAAAAATTAGGAATCTATAAATAGCCC
AAAATAGAGAAAATGTATCAGATTTTATAAGGAGATTTTTGGAAGAGAATTTCAATTCCTAACTTTGTATGAGTTTTTAA
ACTCTTAGTGAAATATTCTTAATTTTGGGGTTCTAACTTTCAATCTTTGATCTGATAGTTTGGAGTGGAAATCAAAGTGT
GTGTTGATTATAATTGCTTAATTTTATCACATCTATGGCTTCTTTCAGGATAGGTATAATTTCCTTACCTTTTGTGATGT
GTGGCTAAAACCCCAATTTTAGGGGTGCAATTATGAAGTTAAGTGTTGATTTAATATAGTGATCATTGTCTTTTACTATG
TTTTATTGTTTTTCATACACGAATTTGGACTAATTAGCATGAGATTAATTCATGGGTTAAGGTTGCAAATTTAATCCTAT
TTTCGATCTTCGATTGATGCTTGAAAGAGATCAATTAGAGTAGATAATTAGTGTAATGCATTCAATTTAGGTTTGATGTC
TATGATTTGCTTCAAAGAGAAATTATGAGTCAGATCTGTTTGCCCAAATCTGCTCGAAAGTGGAATTTCGTAAGGTAATG
ATTTGATGTGTAATTCACATAGATGAGATCGAATGGAGACACTATGAATTAGTACTATGAGATCAAAAGAAGATTAATTT
CATTGAAGATGTCCCAACCTATCTATGATTGTTTAACACGATTGAGCAACACAATTACTCCTATGTGACATAATTTCCAA
TCTCCACACCCCTAGATTATTACCTAATTGTTTGAATTTTTGAGTTCTAGTTTGATTGTGACTCTTGATACCAAAGACTT
TTTCGTAAAATTTGGTGGAATCATCCACTCACTGTTCTTAACTACTGAAGATGAATTGATTTACAATCTCAATTTCTTGA
TAGAATTTCTTGCACTATATCACTTTGTGTGAGATTCGATACCGACTCTTAGTTGGGTATTTTTATTTATGGTGACTGCT
TATTATCTTAATGGGTGTTGAGGATAGTTTTTATGATTTAGATAATTTTTTCTCAATTTATTTAGCATACCCCAAAAGTT
ATGGAAGTTTTTGAAGTACTGGTGTTTTCATTGTTAATATTAGAGGATTGATTATGTTCAATATCAATGTTTTGGATAGT
ACATATAATGAGAAATGTGCATTATGCTAATCATTGCAAGAAGAAATTGGGATGGATGCACTTTTGAATGATTGTTTTGA
ATCTTGTGTAGACTAATTGCTTTTTGATGTGAGACATGCAATGAACATTACACGTAAGCTTTTGATCTTGTCGAGCTGTG
TTAAATGCTTGTGTTTGAGGTACCCTGTGTGGGGAGGTCTTACTTGAAATCATGCTTGTTGAATCCTAGAATTTTCCTTA
TTAGACCGATTTTCTACATTTGCTAAATGCAATAAATGACTGTGGGTACAAATTTTGAGAGGAAAACCAAATATTCTTAC
CCTTTTGTGACTACCTTGTGGGGGTGTGCAACCATTTTGGCACTATTTGACCCTAAATCATTTGTTGACAACCTTGTTGA
AATCTCTTGAGCCATATTGTCCCTAACTTCTCACCCATAAATCCTTTTTGAAGCATTGGTTTGTTTGAATAGCAATCTTA
GGCAAAAAGCCTAAGTTGGGGGTGTAGAAGGGAAGGAGGAAAGAAATTCAAGTGGAAGATAAAGAAAGAAAAGTGAGACT
CAACTTTGAAGTGTGTTATAAAATATCCCAAAGGACAGAGAAAATGTATCAGATTTCAGAGGAGATTTTTAGAAGAGAAG
TTTAGTTCCTGACTTTGTATGAGTTATTGAACTCATAGAGAAATATTCTTAGTTTTGGGGTTTTAACTTTCACTCTTTGG
TCTGCCAATTTGGAGTGGAAATCAAAGTGGTGTTGATTATAATTGCTTAATTTCATCACATCCATGTCTGTTTTCATGAT
AGGTATAATTTCTTAACTTTTTGTGATGTGTGCTAAAACCCTGTTGACACCCTATTTTGACTGACCTATAACCTTTTTCC
GAAATGCTATTCGATTAAATATGTATTACAAAAACCTTTTTCTGTTATTTTTGTTTCAAAATCATAAGTAATTATTATGT
ATCTAATTATATATTTAAATATTCATAATTTACAAAGTTATTGCAATTATTATATTATCAAAATTATCTTTATATTTATT
GGTGTTTAAACTTGAAACAATTATTTTACTTATCTCTTTAAAATGTCTTAGATATTTAAGCATGCTAATTTTATATAAAT
TTTAGTCAAATGTGTAGTATGGTATTTGTTGAATAACAATTCACTTTTTCTCCTAAAAATCATTTAAATCGTAGCCCCTT
TCTATTCAATTTATTTAATCCGTAGTCTTTTATTCAATTTCATTTCAATTTATTTAATCCGTAGTCTTTTATTCAATTTC
ATTTCAATTCTAGCTTTTTCAATCCAAATCTTACTTCAATTGTAGCCAAGCTTGTTCAAATCTCAAAACCAAATCTGATC
CAATCTGAGTCGTCCGTCATTTTGTTCTTTATCTAAGATTAAATCATAATCATTCACCTGTGTTGAATCTAACAGTTGAG
ATCTAACTCCTTTGCCTTCCTATTTTAAACACATCAAAGACCAACACCCTAGGGTGTGTTTGGTATGAAAGAAAACATTT
TCCGGAAAAATGTTTTTCAATTTTTTTTATGTTTGGTTGGATAAAATATTTTTCAAATCAACTCATTTTCCTCAAATTTA
AGGAAAATGATTTACCTTCAAAACTTAAGGAAAACATTTTCTAAAACTCTTTTCCAATTTCAAATTATAATTTTTTTTTG
TTGAAAAAATCAATTTATTGTCCCTCCCCTCAAATCAGCACCCCCAACCACCCCCTCACCCCCCAAAAAAATAATAACAA
TTTAAAGCCTGTTTATAAAAAATGTTTTTAACTTCAATTTTTTTACCCACCCTCACCCGTACCCCCAGCCCCTACCACCA
CCACCCGCAAATATTAAAAGTTATTTTTTAAAAATATTTCTACTTTCAACTTTTTTACCCCCACCCCCTACACTCCCTCT
ACCAGCCCCCCACCCCCTTCAAAAAAAAAAAATTAAGTTTGTTTTTAAAAAATATTTTCTACTCCAAATTTTTATTTTTT
CACCCCTACCCTCGACCCCCCCCCACAACAGCCCCTTTACCAGCCCCCCACCCCCCAAAAAAATTTGAGTTTGTTTTTAA
AAAATATTTTCAACTTCAAAATTTCAATTTTCACCCCTATCCTCGACCCCCTCACCCCAACCCCCCCTCCCCCCCAAAAA
AAAAATTATGTTTGTTTTAAAAAAATATTTTCAATTTCAAAAACTATTTTCTACTCTAGTAAAAATAAAAGATATTTCTC
AAAAACATTTTTCATTCATAAATCAAACACTAAATTTTTTTTTGGAAAAGTATTTTCTACTCGGCAATCAAACATGAGAA
AATAAATAAAAAATCTACTAGTTTTTCAGGAAAACATTTTCTATGAAAACATTTTCCATAGAAAGCATTTTCCTTCGTAC
CAAACACACCCCTAATCTTTCTTCATTCTCCTCCTTCACCAAAGAATAGTCGCAGCTCTTCCTCTTCCTCACTCACTGCT
CGTCGCCGGCGATGGTGAGCCCCCCTCTTCTCCCTTTCTTCGCCGGCTGCCCCTTTACCCCGCCTTCCTAGTTATCATCC
TCTTCTTCCCCTCTTCTCCTCTCCTCGCCGACCGGCAAGAATTAACACCAACAACAGCAACATTAGAAGCTCGATGAAGT
GAGCAACATCAATAGCTCCGGTGTCATCTCAATCTCCGGCGAAGCCCACAAAAACAACAACAACAACAACCAACGAGCCT
CAATGGGATTGACAACAAAGAGCGTGCCACTCCGGTCAATTTCCGATCAAGCAGTAGCGTTAGAGGACAAGTCTTTTCAG
GCTCGTCTAGGTAAGTTTTCATTTAATCGAATGATCGGTTTGATGCCGACTCACCTTCACTGTCCATGGTTGCTCCAATC
TTTTCTCCTGTACTGATGCGTGTTATGCCTTGGGTTATGACTGTCGTGCGCATATTTTTGTTAGTTACATTTTGATTGTC
TTGCTTAGTTATATGCCTATATAAATCCTGATTTTGCTATGATATTAGTAAGACTCTGTGGCATGTAAATTAGCTTTAGT
ATTGCATGTTAATTCTTGGCTATTTCCACTAAATTTTTATATATAATCCTTGATTACTTCTGAACGGATTTGGACTAATT
TGGTTCAATAATGGAGATGTTTGATTTTGGAGATGGTTATAATGTATTTTGCTAATTTGAATTCGGATTCTCAATAGTCG
GTACTTGTAATTTCTGGCACTAATTGATTCTTGCTATCTTAGATGGTTTGTTACTTGGTTTATTATGGTACTTCATATAA
TCAAAGGTTTTGATTTATTCTTTTTATATTTACTATTGTCTTCTTCTGTTAAAACAAATAAAAAGCTGAACTTTTGTGTT
GCTTGTTTTAATTATGGTAATTCAATGGCCTATTCTAATTAGTGATTTATTGGGTAGATTTTATTGTTAATAGCCATCTA
ACATGTTTATATATGGTAAAATGTGGTGTTTATTTAATATAGACTTGATGTGTACCTCACTAATTGATTATGTTCACTAA
TTGACAAAATCTACGTGTAGAAATTTGACGAATTCATGCTACTTTATTGCAAATAGAATTATTGTAATAAAACCGGCCGA
ATCATATGCCTTGTGAGCTTAATGTCCTTCTAAGTCGTTTATTTATGGTAATGGTAGATCATTAATTTATCTCCTTTCTT
GAATGATTATTTCTTTTGCTTGATTATATTATAATATTTCTTTCCGGGCTGTTACTAATTAATCTTTCTTGCCTTATTCA
ATTGTAGCATGTTTTTTACATCTGATTTATGGTAAAGATGCTAGAATTTATTACATGAAAGTATATAAATTTATATTTCT
TTGCCTTAATTAATTAAGTGGTATAGATTCGTACTGATTGTATATTTGGTAAAAAAAAATTGATCGATTTGACTCTCCTT
TAGAATAAGGAGAATATAATTTAATAGAATCAATTTAATTTTTTTCCTTTACTGCCTAACCTTTCTGTGACTATATAAAG
AGACCCTTTGCCTCATTATTTTCTTACGTTTTAATTAGCAAAAACTTTCTCTACTCTCAAAGAAAAAAAATAGAAAAAGA
GTCTTGTGAACTATCTAAGAAGTGCTTCTCCACTCGGTTTTGCTGTTTTCGGGTTGAACATTGGATTAAGTTTTTCTTCT
TTGCTTATAAATAATATGCTTAATAAGTTAGATTTCTTCATTATCTTAATCTCTGTTTTGCATTAATATTATTTACTTTA
TAGTATAAGTTTTACATAACTTTGTATGGATGAATAAAGAGAAGCATATGGGTCAGTTCTTTTCTTCCCTCTCTTCTATG
TGATGTTTTATTCGTTTGTCTTTCTGTTACTTGTTTGAATTTCGTGTGTCTGCCTTGAATAAATTTTATAATTCTGCCCA
TATAATTGATCTTCATATATAATCTTGCCTTTGTTATATTTGTATATGTTGGTAGTATCCTGCTTTTGATTTAACAAGGT
ATGAACATAAAGTTCAAGATATTGAAGAGTCATCTGGGATGGATTTCCGGAAGAGATTTAGTTTTTTTTTTATTATTTAT
ATTTGTATTTATTATATTTTTATTGTTTCATTTTTATTTCGATATCGTAATATTTCCTGTAAACTCTAACTCTCCATAGA
TATAAATGAAATAACTTGGGAAACTGTCTAAGGGGGGAAAGGTTATACAAGCTACTTGTTATTTTATCGCAACCTACTTG
TTGTTAGAAACCATACCTATATGAGTGTTATTATCTATTTATATATATATATATATATATTTATCGATTTCATACTCAAC
GTGATTAAAATAAAACTAAAAGCAATCCTTGGATATTTAATTAACTATTTAAGTTTTCTGCTAGTAATTGAATCTTTGTG
CATTTTTAAAAAAAAATATGTTGGTTATTTCGCCTAGCACACCTAGTTAACATATAGTGCTAATTTATTTTTTTTTCCAT
ATGTCTAGTTTCCTGTTTTGTTTGGTTTTTAGCTCTTTTTAATAAGAAAGAAAATAAAATAAATGTATCTTCAGTAATCT
GCCTTATATCAGTTTCAAATATAGATATCATGCCTACAGGATTGAAATAATTCTTAATATATCATTCGAGTGTAGAAATC
ATGCTTATAGGTTCTAAATAATGATTTTATTCTATTCATACTTACAAATCATGCCTATAGGACTTAATGAATAAAATCGA
TATGTTTATTAATTAGATTAAATAAACCTAACATGTTCATTAATTAGCTTAATTAATTAGATTTTAATAAGTTTAGCATG
TTAATTAGCTAGTTTGATTGTAATAAACATTAATATGTTAATAACTTTCAGCATGCCATTCACATAGATATCCTACCTAT
AGGATCAAATAAATTCCAGCATGCTCATAATCAACACCCTTGAATGTTCACAAAAAGACATAAAGTCACCATTGAAGTTG
TCCCGTATTTGCAAAAAGACACCTTAACTTTGGAAGTATCCTATCACTCCATAAAAGTTTTTAATATTTTTGTAAATGAG
CCATTTTGACCCATTCCCTCATATGAGTTGTCGCGTGTGATGCTCACTCCCGTAAGATTCGTTCAACCCGATCCGACCCT
ATTCTTTTCAAGGAAAGTCTTCTCTTTTCTTTTGTTATTTCTCAACTTTAAACAATTCAAACTAAAAAGCCCTTCAATTT
CTTACTGATTTCCTCTTTGATTTCTGAAAATCTCCCCTTCAATGGCATCAAAGGCCGAGAAGAAGCCAGCAGCTGAGAAG
GCTCCTGCCTCCACTGAGAAATCAAAGGCCGACAAGAAGCTACCCAAGGACAGCGGAGCCGCTGCTGCCGGAGACAAGAA
GAAGAAGAGGTCGAAGAAATCGATCGAGACCTACAAGATCTACATCTTCAAGGTGTTGAAGCAGGTTCATCCAGATATAG
GGATTTCAAGCAAGGCTATGGGAATCATGAACAACTTCATCAACAATATCTTCGAGAAGCTTGCTCAGGAATCTACCATC
ACTTCCTGGAAGATTCAAACCGCTGGCATTTTGGTGATGTAAAGAACATGAAAGTTGAATATAAAATAGATTTTATGAAA
AAAAAAGTTATTCCTCAACTTTCCTTAAAATCACAAAATATTGAAAGTCTTCTCGTTTTCTATTGGTGCTGATAATCTCG
TTGTTGATATTTCTTGGTGAAAATTCTTGGTTGGACAAGGAATTGAAGGTCTAACAGGTTAGCACTCTTTTGAGTTTAAA
TTTGTGGAAGATGATATAAATTAATTAAATAATTAATAATAAAGAAATAAAGCGACACGTGACATTTTAAAATTGGTTAA
TGGCAGTGAAAACACTGCATCACGCGCCTTATGTGCGTGGTAACAATCCAGACGAAGAAATGGGTCAAAATGACCCATTT
ACAATGCTTGTATGTTTGCACACACTAGCATGAGACCTTTCACTTTTGATTGTGTTTGCAATGTTGTTAATAACTAAATC
TAGAGGCCAATTTGAGATTTATGTGCTAAATGCTCGTCCAATTTATTTTGTGTGATTATTTAGAGGACTAATTAAGTAAC
ATATATTCTATTTTAGTCTAAAACTTATCATCTAGTAGTCCAATGCCTCTTGGACCTTAATACGACTCGTAGAAAAATTC
TATGGTTTGTAGGTTGAGTCATCAAACCCTAAAAGCACTTTAACCTTTTTCATCCCGAATGGTCTAAACCCTATTTTCTT
GCAAAATACCATCAAATCTACAAAAAAATTCTTAAGACACATGGAAAACTCCAAGTTTAAAGTATTATAAGTACCGTAAA
GTTGTGGTACATCAGGAACTTAACTAGTACTCCACACACAAGTATGAGATAAAAGACATCAAAAGTAATAAGAACATCAA
TGACCTTGTCCTCGGAGCAATGATGAGAAATGTGCATTGTCTTAATCATTGCAAGAAAAAATCGGGATGGCTGCACTATT
GAATGATTGTTTTGAATCTTGTGTTGACTAGTTGCTTTTTGATGTAAGCCTTGCAATGAACATCGCACGTAAGCTTTTAT
CTTGTCGGTCTATGTTAAATGATTGTGTTTGAGGTGCCTTGCATGGTGAGTTCTTACTTGAAAGCATGCTTGTTGAATCC
TAGAATTTGCCTTGTTAGCCCAATTGTCTAACTTAGGTAAATGCAAGAAATGACCTTGGGCAAAAATTTTGAGAGGAAAA
CCAAATATTCTTTACCCTTTTGTGACTACCTTGTCAAGGTAGGCAAAATTTTTGGCACCATTGAGCCTAAACAATTTGTT
GACAACCTTGTTGAAACCTTTTTCGCCATATTGTCCCTAACTTCTCACCCATAAATTCATTTTGAAGCATTGATTTGTTT
GACTAGGAAACTTAGGCAAAAAGCCTAAGTTGGGGGTGTGGAAAGTAAGGAGGAAAGAAAGCCAAGTGGAAGGTAAAGAA
AGAAAAGTGAGACTCAATTTTAAAGTGTGTTACAAAAAGAAGGAACCCCACCTTATAAAAAAGTGATGAACAAAAATTTG
AAAATTGAAATGATAAAGATAGTGTGATAAAATAAAAGGAGTGTTCGATAAATTGAATGACAAATTGAAGTTTGAGTGTC
CAAGTGAAAAGAATAGAAAAAACTTGAGAAGAGGTGAAAATGATTGCAACAATGCTTTGAAAGGGGTGAAGTCATTGAGC
CAAATTGACCATACCTTTATCGTCAGCCCCATTACAAGCCTAAAAGACCCTTGATATCTTGTATAAACTAGGTTGAGTGA
TGATTGGAAAATATGAGCAAACCTATGGGATGAAACTTGCATGTATTTCTCTTTTAGAGATTGATTCCTAACTTCGTTGT
TGATTTTATTTGAGAGAGCATGAAATAATTCTTGATGCGAGGGAACTTGAATAAATTCATTGAAACGTTATTTTGTACTA
GAGAAGAAGCAATAGTGAGCTTGAGCTTAAATTGAGACCGTCTAGTCATCAGTTGAAGCTTGTAGATCATGATTGAGTGT
TGTAGTTGATTGAGAGTAGTCTTGTAGTTGCACTTGCATGTTAACTCTCATTAAGAACTGTTGGAGACAACCTTGTTGAA
CTAACTGTGTTCTTGATTTACTTGAAGACAAGCAAAAGTTTAAGTCGGGCTATTAATGAGCGGTAGATTTACACTCATTT
GAGGCATTTTTAGTTCAATAATTAGTATCCTCAATGTCTAATTATGTCCTATTCTAATGATATAAAGATGGAATTTCACC
TAAGTATGAGGGAGGAGATCCTCGAGGATGGATTTTGAAAGCAGAGAAGTAGTTTCAAAATTATCAAACACCTAATGATT
GCAAGGTTGATGTGGCTTCAATGTATTTGGAAGGAGATGCATTGGATCTTTTTGCTTAGATCAACAGTGAAAGAACAATT
TATTATTGGGATGAGTTGGTGAAACTTATGCAGGAAAATTACGGACCCGCTGAGTTTCAAAATCCAGATGAACACATCAG
TGCTCGAGTATATGCAGGAATTTGCAAAATGGGCAGCCCAAGTGCAAACTTGGCCAGAACATTGTTTGCTTGGATTTTTC
CTTAGCGGACTCAAAGAAGACCTTCGTGTGGATATTAGGATTCGCAAGACTCGATCTGTGTATAAGGCGATGAGTTTGGC
CTTAGAATATGACGGAAAACAAGGACTAAATCAGTTGAGTAAGGTACCTATTAGGCCTTATGTATCAAGACCTTCATCAA
TTGGGAATTCCTCTCCAACGGCTCGAGAATCCTTTAATTTTCAATCATCCCGCCAACCAGTCACACGTCCTTTTCACCAA
TCATCTCTTCCAAACACTCGCCCACTAAATTTTGAACAACAAATTCGGCGAGAAAAAGGCATCTGCTACCGTTGTGGAGA
CAAGTTTACCCCTGGTCATTGCTGCAAACCTAGGACTGTTGCACAATTAGAGTTAATAGAAGAGGAAAACCATGTGCAAA
GTGTTGAAGGTAATCAGAATGAATACATACTCCCTACTGATTTGGGGGACATCTCTTTTCATGCAATTTTGGGCAAAAAA
TCTGCTTCAACTTTGAAACTTCAAGGCACTCTTTGCGGGCATAAAGTGTTGATGTTGGTAGATAGTGGTTCGACGCATAA
TTTTTTAGCAGAATAAATTGTCACAAAACTTGGGTTGCCAGTCCAATATATCCCTACTTTTGGTGTCCAGATAGACAATG
GTGAAATTATCAAATGCCACAAAGTTTGTCATGACCTGTCAGTAGAGGTTTCTAACTTGGTCATAAAGCACACTTTCTTT
CCTTTTTCCTTTGGTGGCGCAGACATGGTGTTAGGTATACAATGGATAGCATCCCTGAACACAATACAAGCCAATTGGAA
CGAGATGTTCCTAATCTTCCAATTGAAGGAGAAAACTTATAAACTACAAGGCGTTCCTCGGAAAACAATCACAACAACAT
ATTTCCATTTAGACTTTGAAGAACAAATGTTGACTAGAGATGCTATGTTGAACCTTATGAAGGCAGATTATAAGCACATA
GACCTCTCTTCTAATGTTAGTGATGCTTCTATTTTACGTCTTCAGCCATATGGACAAAAATCTATGTTAGTTACACTGTT
TCCAGATTTTCGCCTTGAGGACAAGTCGTCTTTCCAGGAGGGGTGTACTGATAAGGCACGTATCTTCCATACTTATTCAA
GGAGGAAGAAGTGAAGAAAGATAGGAGAAGATAATGATTTGCATCTTCTCAAATTCCTGCCGGTTTCACCCATGGAGTAA
TGAGCAGTTTCTTATCGTTATTAGGAGTTATTTGGCAGTTACTTATGGTTACTAGTAGTTATCTATCCTCATACTAAATA
GTTATAAATTAGTTATAAGTTATCTATTATATAATAGGAGATCTAGTAAATAAGTAGACATATGGTAATATATATTTTTA
ATGCAGAAAAGGTTGTTCTAAGAGATACGAGATACTTGTCTCTCTTTTTATTTTCTACTGTTCTATGAGATACGAGACAC
TTGTGTCTCTCTTTGTATTTTCTATTGCTTTTATCCAGTAGAAAACCCCTGTTCCTATCGGTATCTTTTCTTGATGTACC
CCTAGCCACTAATTTCCTCATTTGGGCAAAATGACGGCGTTCCCTTGATTTTACTTTCTTATTTATTTATTTATCAAATT
GGTGTTACACTTCATACCATTGTTATTCTTTTCCTTCCTTGAAAGAAGAGACGAATAATTGACGAATCTAATTCTATAAT
TGAAGACAAGATATCAAACATGGAAAAAGGAAACATTTTCGTATCAAATCAAAATAATCTTTCACCACCTCTAATCCCAC
AATCAACTTTCATTTGAAATGAAAAATACAAAAAAAAAAGCATAAACAATTCAAAATGCTGCTATGAAGACTTAGACCTC
ATAATTTAAGAATGGATCAACACCTCCAATTTCTAAAATTGTCATCAATTTCGACTATCTCTTTGCCAAATTAATAATAG
TCTCTCAAATTAACCTCATAAACCCATAGATAAGTTGAAAATTTCACGATGAATAGGGTTGATTATATTAGGGTCATATC
CTGCAATTTCCAAAATAGTTAAGAAACACCTTTCCTACATAATGATCTTAGTCTTCAATGCCAGGCCATGGAATTTCAAG
TTGGGAATTGAAGCCTCGATGTAATTTATAAAATTCTTTGAATAATTAGGATATGGAATCACCCTATGATTGAAGAAGTA
ATGATATATAGACTTCAAGATAGCTACATCTTGATAATAATCATAGTTATCTTCTTTTTTCAACTTAATTTCAGACGTTC
CTCCTTTTATAAGATTGGAAAATTTAGGCTTACTGTCAGGCTTCAATCCATAAAATTCAGGCATATGTTTCTTTCCTTTG
TCTCCATTTTTTGGAGATACATACTTCAATTCATAGAGTTTAGTTGCTGCTAGGAGTTTTCCTTTTTCTGTTGCTTTTTG
TACTTCCATTTCGTTTACAACTTTATCTTTTGTAGATTCATAGATGAGTGATTTTTCATTTTGTAGATCATTGTTGAAGT
GATCATTTGGAGGAGAGGAGACAGGTGACCAAACTTGAGATTCTTGATTTTGTTTTGAAGGTAGCATTTCAGACATGATG
ATTATTTGTGAAAATGTTACTGAGAATGAGGAGATGGTTCTTTCTCTTGCTAGATTTATAGCGTATTCACTTGAGCAAAT
TCATTAAAATATTAATTGTATTTAATGACTTTAGATTTTCATGCCATAAATGTAATATTTCTTTCCATAACTCTATCTAT
ATATTTACACTAGATTATTTGGTTAGTTAGACATTAAATGACCTTTTCAAGTAAAACATTTACTAATCTGTCATGATTAA
TGGCTAGTCAAAATTTGACTTATGGGATATATTACAACACATAGGGATATCCTTAAGAATAGCCATACGTCTTCATCATG
ATATCATATATTTNNNNNNNNNNNNNNNNNNNNNNNNNNNNNNNNNNNNNNNNNNNNNNNNNNNNNNNNNNNNNNNNNNN
NNNNNNNNNNNNNNNNNNNNNNNNNNNNNNNNNNNNNNNNNNNNNNNNNNNNNNNNNNNNNNNNNNNNNNNNNNNNNNNN
NNNNNNNNNNNNNNNNNNNNNNNNNNNNNNNNNNNNNNNNNNNNNNNNNNNNNNNNNNNNNNNNNNNNNNNNNNNNNNNN
NNNNNNNNNNNNNNNNNNNNNNNNNNNNNNNNNNNNNNNNNNNNNNNNNNNNNNNNNNNNNNNNNNNNNNNNNNNNNNNN
NNNNNNNNNNNNNNNNNNNNNNNNNNNNNNNNNNNNNNNNNNNNNNNNNNNNNNNNNNNNNNNNNNNNNNNNNNNNNNNN
NNNNNNNNNNNNNNNNNNNNNNNNNNNNNNNNNNNNNNNNNNNNNNNNNNNNNNNNNNNNNNNNNNNNNNNNNNNNNNNN
NNNNNNNNNNNNNNNNNNNNNNNNNNNNNNNNNNNNNNNTCTACTTAATAACAATTTCCAAAATTAAGCCCATAAACCCA
TAGACAACTAGAAAATTTCGCGAAAAATAGGATGGATTATATCAGGATAATGTCTCACACCTGCAGTCATTTCCACAATA
GAAAAGAATTGGTGCTCTAACGCAACGATCTTAGTCACCAATTCCTTGCCATGAAATTTCAAATTGGGAACTGAAGCCTC
GATGTAATCGATAAAATTCTCTGCATAAGGATATGGAATTACCCCGTGATTAAATAAGTAATGATAGATAGACTTCAAGA
TTGCTAAATCATGATGATAATCATACTCATCTTCTTTCTTCAATTCATTTTCAGATGTTCCTTCTTGTTCAAGATTGGAA
AATGTAGGCTTATTAATGTGTTGCATTTCATATGACTTAGACATGGGACACTTTCCTTTTTCTTCAAACTTCCAGAAATA
CATGTAATTGGTGTGTTGAATTTTATACATTGCAACTAAAATGCTACTCCAAACATGGTACTATACATGAATAATTCACT
TCTAGCAAAGAACTAAACGACACACAAGTGTTCCTCCTTGCCCAACCTCCACCCTCCCTACGAAAGATTTGTTCAAATGC
ACCTAGTTTTTTTCAACTATTAATACTCAACTATCATAAAAGTTTTTGCTTTTATGTACTCAAGTCCATTTAACAAAATT
TCATATTGAAATTCACTTTTCCTAGAATCCCATGTTCACAAGTTTTTCAATCTACTTTCATAATCATAGAAAATAAATAT
TTTCTCCAATGCTTTCTTCTAATTCCATCCACTCTTGCTAATATAAAAGTTACAGGTAAAGTGAAATAAGATAAAATCTT
TCATTGGCAAAATAGCTAAATAAATGAAGGGGTATTTCTAAAGAAATTACTAAGCTATTAACAACAATTGGAAAAAAAAT
ATTATTTCAAGAAAATACTTAAAAGGAAAAAGTCAAATTAGGTCTCAATGAAGATGTGGGCTATAGTTCTCCCTAAAACA
TGCCCATTGTAAAATTCATAAAATGAAACTCTTACAAATCATCACTTAAATAGTTGCAATTATCACAACGTTTGCTGCCT
TAATTCTTGTAGTAACCTTGATTCGTTTTGTGAAAGCGGACATATTAAACTTTGAAAGAATTCTGCAAAAAGACCATAAT
TAAATTCACTAGTCTGTGAATATCTGGTTAAGTTATACTTTGGATCATAGATCATGATAGTATCATCCAACATAAGTAAA
AATTCACTTCTTTTTGACAAATAAAAAGAGTGAGAAGACAAGTAGTCCATGGGATTTAGAACACAATTGATGGTAAACAT
ATTTATCATAGATTCTTTGTCCTCGTACTCCTCCATAGCCCACACATCTATGTGAGCAGTCGAATTATTACAAATCGCAG
AAAGATTACTTCCCAACACCCCCAACACCCCCAACACTAGAACTTCACCTTCTTCTCCATTGTAAGGTCGCCCTACTATT
CTCCATTTCTCATTAATCAAATTGAAAGAGCTTATGCTCCGCTCCAATAACCTTTGATATCAATACTAGTAGTGGAATAA
AATTTTCCATTCACAAATTTACCCGAGCCAATTAATCGTATCACATTTCTTGAACAATGTGTTATTTGCCAAGAATCATT
CTTTATACTATATATATTGACCTCTTGAAAATGAGATGGACATCCAACAATAGAAAAAATACACATTACCTTGTAATCAT
CACGAATCTTATCATATCCAAAGCCATATATGAAATAACCATCATTCTTCAATTTAGTTCTAACATTAGCCAATTTTTTT
ATACTTTCTTATTGTGGGATTCCATAAAAATATTTAGTTTACCTTATTTACAAGACAAACCAATCCATTGATAAAATCCT
CAATCATGAAAGATATACCCGAGTTTTTCATGTGATAATGCAAGTCAGTTTCCTCCATAACAAAACAATTCTTAAGATTG
AATTCTGGTTCAATTTCCTCCATAACAAAACAATCCTTAAGATTGTGATAACGCTCAACTGCATTTCATCCAATTCTAAG
TGTATCTGGTCGCTAACAAGTATAAACGCAACTAAGAGTTAGGGTCGATACCACAGGGAGTGGTACGGCAATGAATTCAA
TTAGGAAGTAAAATCGTGTCCTAATCATTTGTAGAAGTGATGGTTTTGCAACATGAAAATAAATCACGAACTGTCAATGA
TTAATATCAAATGGGGGGGGGGGGGAGATTTAGTAACCAATTTATGACAAGGAATACATAACACAGGAAGTAAACAATTA
GAGATCGGACCTTAAGAATGTAATCAATCGAATGCTAATTTTGCGTAATGGGTAATTACTAGTTTCTTAAATTTGTTGAA
TCTCAATGGGTAGGCTAGGTTTTGAATACAATATCCATCTCTCGATCAACTATTATGTTTCAAGCGAGTTCTCTCAAACC
TCGACAGGCTTATCATTACTAAACAACCCAAATCCTTAATTAACCCACTCTTTCAATCTAGGTTTGTAAACACGCAATCA
AACCCACTTTCTCAAGCTAGATTTTGAAGACGCAATCAATACAACTACCAATCAATTATTCGACTCTATTACCTCTTTCT
CAAGCAATCATAGAGAGCTAAGCTAGAACTGAATTTGCAACTTCAATTCCTTAATTAAAACACGAACAAATAATTGAAAC
CACTTCAAAACAACATTAAAATCAACAATTAATAACACCCACCAGCTAATTAATGCATTAGACTAAATGATCACACCCCT
AAGGTAAGGGGTTTTAGCTAAGCATAACGGAAAGCAAGAAACCGTTACCAACAAAGTTTTCCATCTGAATTGCTAACGAT
TGGCAATACCCAAATGTTGAAATCCAAGCTAAAATCTTACAATCCCAAAATCCAAATCCCAAATTTCTCTAAGAGTGTTC
AACAATGTAACAAAATGTAAAAAATCTCAAAAACGCAGGAATACACTCTATGGGAACTCCCTTTCTTCTTTCACTATTGA
ATTTATACGTTCCCAAACTCCGCACGGATTCGACTTGGCGAAGTTAGTTCGGATCCCCGACCCATTCGACGATCCGTCGA
GTTTCTCTTCTTCTCGCCTTTTGGTTTGGCTCCTTAATCAAATTGTTCTGGAACTTTTGGCGAGCTTGGTCGTTGTCGCC
GATCCATTTGGCGCATCAACGAATCACCTTTTTGCTCGCCAAGTTGGTTTGGTCCATGGACTACTTCACTGGAACTTTAG
GTGAGCTGGAGGCTCACTCAGTGAGTCACCGAGTGGCTTTTGCCAGTTCCAACTTCTCTTTTCTTAATATTTTCCAACTT
TTTTGCTCCTTTTTACATCGTAATGTCCTTGCCTCACTCTTAAGCCTTCATTGCTGCATAGCAACAAATTAACATCAGTT
ATTGAATTCTGGTTGAGCTATCCTCAAAATAACATTATGGTTGGTGAAGTATTTGTTATAATTAGCTGACAAATTTAGAT
GGTACTTGATAAATCCAGGACTACTAATCAACGCATGCCAAGATTTTGAAACAAACTTCATTTTCAAGAGAGATTTCAGT
GAAAGCTTTAAGAAATTTTAGTTACAATGTCATTTGGTAGATCAAAAGGGTTTGTGGAGTTGCTCTAATATATGCGTTGA
TGGGAAATTTCACATACTCGGTGTTTTCTCGATAAGTTTAAAACCTCAATTTTGGAACTTAATTGTTCCTCTGATATGCT
TTGAAATGAACTGAGAATGAAGAGATAGTTCTTTCTTTTGCTAAATTTATAGCTAATTCATATCACTAAAATAAATAAAA
TAGTCTACTAAATTTGTAATATCTCGTAATATCTATTTATGATTGGATTATGTTGAAGTAATTAAAGATGTAATCAATGA
AGTTGAAAAAACCATTATATGAACAAATGTTCAAATCATAACAAAAGCTATAAATGCTAAGTGAATCTTTTTTAAAATGA
AAAAATTAGTCTTTTAAGGAGAAATGGTAAACAATAGAGTAAATTCACGCTTATCAACTATCACTCTAGGTAAAATAATT
CATAATAATATAAAATGTGACCTCCTCTACATTTTCTACATGTTATATGACAATGGAAAAAGACAAATATATCCCTCAAT
TTCGTGAATTAAAGTAGATATACTCCTCATTAAAAAAGTTATATAAAAATACTTTTATTGCTTTACAAAAGGTGCATACA
TACCTCACTATCTAGCAAGTGGTGCATATTTACTCCTTTATTTAATGACCCGGATAAGAAAAATAAAAATAAAAAATATT
TTTTTAATTTCAAAAAATATTATGTGGCTTTAAAAATTTTCTCACACCCATTTTATTTAATAAAATACAAATAATTTTAA
AATAAATTAAAATTTGTGGTTGAATAGTTTTTTTTTAAATTTTTCTACAACAATAACAAAATTTTGCTCCAATTATTTAG
CTGCAATCATATAATTATGGCTATATTATATTTAACGACAATATAAAAATTTAAGCACTTATAACAAACACTCTATAAAT
ACCACTAAATGTTAAATATTTTTGCGGCAAAAACAAAATATTTCCACTAAATGTCTCTTTTGTTATAATGTGATTATTGT
ATTAGTCCCTAATAATAGTTTGTATTAGATTCTTTTAACATCATGTTTTGAATAGTGATTTTCGTCCACTAAGTAATATA
AGTCTTTTTCACTTGAGAAAAATATGGGACTCGTGTTCTCATGTAAAAGAAATATACTAATATTAACAACTTGATAATAT
CAATCTTACTACTAAAGTTTTAAAAAATAATTCATTCTTTGATTGACTAAATAACTAAATTACTGAAAAGACAACACCAA
AGAAATTAAATAAGCTATTAGAAATAATGAGAAAAAGTATGCAATGATTATTCAATAAAAAGAAAAATATAATAGCCCTT
TGCAAAATGCATAAGGTGGAACTATTTCAAATCATTACTTATATAATTGTAAATACCAAAGCTTCTGTCGCCTTCATTCT
TGTTGTATTCTTGGTTCATTTTATGAAAGGGGACAAACTGAACTTTCAATGTAGATTTCTACTGCAAGAGATTTGCCAAA
TTTAGGAGGCTTGAGAATTCTGATGGAGTTATCCTCTGGATCGTGTATAATGAAATTTGATTCAAACATAACCAATAATT
CATCACCTTTTGACAAAAAAAAAGATTGAGAAAGAAAATAATCTGTCAAATTTGGAGTATAATTGATGGTAAACATTTAT
CCAATAGTCTTTATTTCCATACTCCTTCATATACCACACATCTACTTGTGCGGTCGGATTATTACAAAGCATAGAAAAAT
TACATCCCAATGCTCCCAACATGCAAATACCATCCCTTTCTTCATAACAGGGTTGTTCCACCGTTCTCCATTTTGTTGGG
TATTAATTTCCCTGAGTTACCATAATTAGGTTTTCCATTTAGGAAAAGGTTTAGGATTGACGAGTCCTTTTCTTATAGGA
AAAAAGTTTAGGACTCTATAAATATAGGCTTGTTCCTTCTAACTTAATTAGCATTCACAATGTAGTATGGCTTTGAGAGT
TTTGGTTAAGGGGGGGATTTGTGAGATACAAATGATATGTTATCACTTGTGTGAACCTCCTTGTATTCTGAGTGAATTGG
TTGAGGTTATTTCTCTCTTGTTTGTTGTCACGACCTAAGCGTACACCCTGGACGTGGCCGGTACTCAAGAACCATTGCTG
GTCCCCAAGTGAATCATTATGCTGGCTAACTACAAGCGGAAGACTAACTCAATCATACATAAGTTTAAAATTGAATTAAA
TCCGTTAAACTCAATTACTCAACTCATAAGGTCTGGAAAATACTCAATAGACATACTTATAGTATGTAAAACAACTCAGA
AGAAAGTAAGTACTGAAAGACGCCCCAACTATAACTATCTATGAAGCTTCTACTATTAAAGAGGGATATCGAGACAAGAC
CCACAACATCGTAAAAATACTAAACTGAAAATAAATGTGAAGTCCTCCAAAATATAAGGAGGATTACCAAAACCTAACTG
GAGTTTAGAGTGATCTCAACGAAGCACCTGTTGATAATCATGAACACATGTATCTACATCATAAATTGATGCAGGTCGAA
TGACATCAGTACATTAAATGTACGAGTATGCAAGTAGAACTGAAAATGTAGATAACTGATCTGATAAGACAGGAAAAGTA
GTCACCTCAACTTAGCTTATTGCAAAAGCAGCAACAAAAGATTTACATGTTTAAAGCTTCATAAATGATAGATGTCAACT
CAAGAATGTACATGAAAATACAATAAAATACTCTTTACTTTTATTTGGGAGATTCTTTAACATACAATCATCACTGTGAA
CTATGTAATGATACAACATCTCGCCCATGCTGCAAGAACTGTCCTATGCCTTTCTAAGGTATAGAACATCCCAACTAAGT
GGATCCACTAAGCTCTGCCCGAAGGCACTAAGCATTCATCTAAAAAGTATGATCCTTTACCCATATTGGCATACATGGTT
TATGATGATTTTGAGTTGTCTGAACTCATCCCCATATCAGTGCTAAATATTTCTCCTTATAGTATATATACTCATGCTCA
AATGTATAAAACATACTCTTTCTCTGGTTTGAGATAATTGCTCAAACTATCCTCTTAAAGGAGGTAACTTGTAACATCCC
ACCTTTGGAAGAGATAAATTTAGAAAGAACAAATTTGGAAAGAGCCAAATTTAGAATTTTGCAAGTTGTGCTTAGGTGGT
GAGTTTTGGGTCAATTTGAAACTGCCATAACTTTCAGTACAAGATAAAGGTGGCCCATAAGATATTAAATTAAAGGTCTT
TAAATCATCTTTCAACGCCACCAAGTTTGTTAAATTTTTAGTTCAGATGAGGGAGATATGCCTATTTGAAGTCAGCCAGT
CTAATTAAGAAAAGTTATCCGGATTAATGAGGGGTATTTTGGTCTTTTCCTTACCCCCATCAGCTTAAAACGTTCTTAGT
ATTATTTTAGGGGTTAAAAGTGATTTGGGTCAGTTTTGACTATCCTAAATACGCTTAGGGTTTTGAGAGGAGTCCAAGAA
GAGGAAAAAAGGAGAAAAGGAAGAACGATCAAGATTCTTAAAATTTTTGAGGGGTTTTTGCCAAGGATTCGATCCTAAGA
GGTATGTAAGCTTCCATAGTGATGGATCCGTTCACCCACACACCAATCATGATCTACATTATCGAATTCATCCATAAAGA
TTGAGAAAAATTTAAGTTCTTGATGAGTTTCGTGAAGTGTTGCTCTCCATTCTTGAATTTTGATGTTTGATTGAGTTCTT
AAGGTGAGGATTTTGTTAATGAACAGTTTTTGAGGGATTTCGAGTAGATTTTCATGTATATAATTTGAGTAAACAAATCT
AAAAGGGTTTGGCAGACACCATTCGATTCTAGGCGAATTAGGGTCAGAAAAAGAGAGATCAAAATTCGTCGGGTTTTCTT
GGCAGGGGCTGGCGCGCCACGCCAACAATGCACGAGGAGTGACCCTCTGAAGTTTGAGGAATGGCGCCCCGCACTACTCA
GTACGCTAGGGTTGCCTACCCCTGTTCTTTTTTTGTTGTTTGACCCATCTGAGTTATTTTAAGGTGTACCTTTACTCCTT
TCTGATTCTAAATACTCTAAACTACATCTAAACATCAAGAGATCATTCATAACATGAATCATAACCCTTGAATTCATAAC
TCAAATTCAAGGTAAAGTTAAGAGTAAAGTATTAAGAGTTCTTTCGAGTCATTTTGAGAAGTCGTTTACAATCTTTTAGA
ACTTTTTTTAAGACTGGAGTACTTGAGTTTGGGGATGAAGAGAGTTGAGTTTCATTTTTCAAAATGAATATATGGGAGCT
AAGTATTCCCAAGAGTAAATTTTTTTACATTTACATTGAGACGAAACATCGATTTCCAAATGAGTTCATGAGGAGTTTTT
TTAGTATAATCTCTTTTAAGAGAACCTTTTGAGTAATAATCTCAAAGATTGAGGTTGAGGAAATGTTTTTAAACATATGA
GTTGAGTATATGTTTTGGAGTAATATTGAGCACCGATATGGGGACGAGTTCATACAACTCAAAGTCCTCATAAACCATGT
AGCCAACGTAGGTAGAAAGGGTCATACTTTTAGATGATTCCCTATTGATTTTAAAACATAGCTTAGTGGATACACTTAGT
TGAGGATGTCTTATACTTCGACAAGATATAGGACAGTTCTGGCAGCGTGGGCGAGATAACGTATCATCACATAGTTCATA
GTGATGGTTGTCGATTAAAGAATCACCCAAATTGACTTATTTTGTATTTTACATACAAACTGAGTTATTATTGTAGTTTT
AAATACATTGAGTTGTTATCTACTATTTTAAATGATTTATATAAACAACATCTTTATTGTTGCTTTTATACTGTATTGAG
TTGAGTATCCATGAGTTGAGATTGAGGTAAGGTGAGTATGGTTCCTTCTTTCCATGTTCAAGCTTTTATGTTATGTTTAG
TATATCCCCTTATATGCTCGTACATTCAATGTACCGATACAATTTGGCCTGCATCATTTATGATGCAGATACAAGAGATC
AAGGTCATTAATAGGCGATTCCTTGATACCATTTGCAGTTCCTGAGTTGTTTGGTGAGCCTCATATTCCTTATTTATTTT
CATCTATTTCAGTTTTGTTAGGATGATCAGGGGTCTTGTCCCGACATCCCTCATAGTATTAGAGGCTTCATAGATAGATA
GTAGTAGTTCATAAGTCGTTTTCATTTCCATAGTTGATGTTTAGGACTCGAACTGCCTTCTTTTGGCCTATTGAATATTC
ATATGTAGTTCAGAGTTTATTATTTTGAGACAATAAGTTTAAAGTTTTACTTTTAATGTTCTTTTAATGTTGAGTAAGTC
TTCCGCTGAGTATTGAGTCACGCGAAAAGTTCGCTTGGGGCCAACAATGGTTCTCGAGTGCCGATCACATCCAAGGTGTA
GGCTCGGGGTATGACGAACATTGTATCTGAGCTATGTTTCAAGAGTCCTAGGGTGTGTATGAAGCTGTGTCCGTAGAGTC
TTAGTTATCAGTGTGAAGCGCGCCACATCTATAATTAGAAGGATGCGAAATTTAGGAAATATCCCACTTCTTTCATACTC
TTTTCATACGATAGAGTTCATCTCTATAAAAGTTTCTTTTTAATTCATGATTTCTTGAATCTTTGAGATCATGCCTCAAC
GAAGAGTTGTTCGAGGTCGTCCTGCTAGGAGGAATGTCGATCCTCAGGATCAAGGGGTCCCCAATGCACCAGAAGTGCAA
CCGTAAAGAGAGGTCACCAACGCTGAGTTTCGGGATGCTATTCGAATGTTGAGTCAAGTTGTGACCAACCAAGCTGATCA
ACAAAGAGGGAATCGACAGGATGTGGCTGATACATCCAAGACGTGAGTTCACTGGTTCAAGTGTCACAGAGGATCCAGAA
AACTTTGTGGAAGAGTTGTAAAAAGTGTTTGAGGTGATGCATGTTGCTGATGCTGACCGAGTAGATTTAGCTACATACCA
AGTGAAGGGTGTTGCTAGAGTATGGTACGATCAATGGAAGAAGAGTAGACCTGATGGTGCACCAATTGTGAGTTGAGTTG
TGTTCGAAGAGTCCTTCATGGGGCGATTCTTTCCCCGTGAACTGAAAGAGGCAAAGATAAGGGAATTCCTCACTCTTAAG
TAGGAATCCATGAGTGTGCATGAGTACAGCCTCAAGTTCAATCAACTATCCAGCTATGCTTCAGAGATCGTTCCTCGTAT
GAGGAGCAGGATGAGATTGTTTGTGTCTGGGTTGTCTCGTCTGTCAAGCAAAGAGGGTAAAGATGAGATGTTGATAAGGG
ACATGGACATATCAAGGCTGATGATCCATGTGCAGCAGGTTAAGGCAGATAAGCTGAGAGACAGAGAAGAGTTCTGAAAC
AAGAAGTCTAAGAGAACAGAAAATTACTCCAGGCAGCAAAAGAGTAATGTGAACCGGTCATCTTTTCAACAAAAGAAAAA
TGGACCTCCTCCATCATATGCTAGTGCACCTGCACCAAAGAATAAAGGTGAGTTCAAGAACCATAATTCTCAGAACTTCA
GAGCTAGACCTGCACAATCTCAAGGTAGTGTGGCACAAGGAGATAACTGGACTCTTGCAAGTGCTAAGTGTGGTAGGAAC
CACCCATGATCGTGTAATGATGGCACCACTGGTTTCTTCAAGTGTGGTTAGAATGGTCACTTCATGAGAAAGTGTCCTAA
GAACATGAAGGGTGGTGGTAATGGCGGAAATAGAGCCAAATCTTCTTCAATGGCTCCGCCAGACAGAGGTGCACCTAGAG
GAGCTACTTCAGGGACAGGCGGAGGAGCAAACCACATGTATGCTATCACCAGTGGCCAAGAGCAAGAGAATTTACCTGAT
GTTGTCACTAGTATGATAAAAGTCTTTACTTTTGATGTATATGCATTACTACATCCAGGTGCGAGTCTGTCTTTGTGACT
CCATACATTGTTATGAAAATTGATATTCTTCCTGAGAAACTTCTTGAGCCCTTTAGTGTTTCCAAACTTGTTGGTCAGTC
TATTCGAGTTGAGAGAATTTATAGTGATTGTACCATTTCTGTCAATCACAAGGACAATGTGGCTGACTTAGTTGAGTTAG
AAATGGTAGATTTTGATATTATTCTAGGTATGGACTGACTTTATGCATATTATGCCTTAGTTGATTGTAGAACTCGAGTA
GTTAAGTTTTAGTTTCCTAATGAGCATGTTATAGAGTGGAGGAGTAGTTCAGCAGTGCCTAAGGTCGTTTTATTTCGTAC
CATAAGGCGAGGAAGTTAGTTTCCAAGGGGTGCATTTCTCACTTAGTCCGACTTAATGACTCTAGTGTTGAGACACTACC
AATTCAGTCAGTTCTAGTTGTAAGTGAGTTTCCAGAGGTCTTTCTAGATGATCTTTCCAGAGTCCCTCCGAAGAGATAAA
TAGACTTTGGTATAGATATTCTTCTTGATACTCGTCCTATCTCTATTCTGACATATAGAATGGTTCCAACTGAGTTGAAA
GAGTTAAAAAAGCAGTTAAAAGACCTTCTTGATAATGGTTTCATCTGACCAAGTATCTCACCTTGGGGCGCTCCGGTATT
ATTTGTGAGGAAGAAAGATGGTACAATTAGGATGTGTTTTGATTACCGCCAATTGAACAAGGTTACTATAAAGAATAAGT
ATCTCCTTCTAAGGATTGATGATCTTTTCGATCAACTTCAGGGTGCCACCTGTTTTTCTAAGATAGACCTCATGTCTGGC
TATCATCAGTTGAGAGTAAGACAAACTGATATTCCAAAGACAACATTCAGGACCCGCTATGGTCGTTATGAGTTTCTAGT
TATGTATTTTGATTTGACTAATGCTCCTGCACCGTTCATGGATCTTATGAATAGAGTGTTTAAGCCTTATCTTGATATGT
TTGTTATCGTATTCATTGATGACATTCTAATTTATTCGAGGAATGAGAAGGATCATGCCAATCATCTCAGAGTAGTTCTT
CAAACTCTTATAGATAGAGAGTTGTATGACAAATTTTCCAAGTGTGAGTTTTGGCTTGAGTCTGTGGCGTTCTTAGGCCA
CATTGTTTCTGGTGATGGGATTCAAGTTGACAGTCAGAAGATTGAGGCAGTGCAGAACTGGCCTAGACCCACATCTCCAA
AAAATATTAGGAGTTTCTTAGGGTTGGCTGGTTATTATAGAAGGTTTGTCAAGGCATTCTCATCTATTTCATCCCTGTTG
ACAATAGACCTAGAAGACAGCGAGTTTCAATGGTCTAAAGCTTCTGAGAAAAAAATTTCAATAATTGAAAACGCGATTGA
CTACTGCCCTAATATTGACCTTACCGGAGGGTACACAAGGCTTTGTTGTGTATTGTGATGCGTCTAGAGTTGGACTGGGT
TGTGTATTGATGCATAATGGCAAAGTTATAGCTTATGCCTCCAGACACCTTAAGGTTCACGTGAGGAATTACCCAATCCA
TGATCTAAAGCTGGCTTTTGTACCTTGAAAATATGGCGTCACTATCTTTATGATGTTCATGTAGATGTGTCACTGATCAC
AAGAGTCTTCAGTATATGTTCAGTCAGTAAGAGCTTAATCTCAAATAGAGGAGGTGGTTAGAGTTACTCAAGGATTATGA
CATGAGTATTCTCTATCACCCAGGTAATGCTAATGTTGTTGTTGATGCTTTTGAGCAAGTTATCTATGTGTAGTACTTCC
CATGTTGAGAAAGGCAATAAAGAGTTAGCCAAAGATGTGCACAGACTTGTACGATTGGGAGTTCGGTTAATGGATTCCAA
TGAAGGTGGAGTGGTAGTGAGGAATGGGGCTGAATCATCACTAGTATCTGAAGTGAAAGAGAACCAAGACCAGGACCTTG
TTTTTCTTGAATTGAAGGCAAATATTCATAAGCAAAAAATGATGGCTTTTAAACAAGGGGGAGATGGTGTGTTGAGGTAT
CTAGGTAGATTGTGTGTAACCAAGGTGGATGAACTTTAAGAGAGGATCATGGAGGAAGCTCATAGCTCCAGATACTTTAT
CCATCCGGGCACCACAAAGATGTATCGTGACTTGATAGAAGTCTATTGGTAGAGTAGTATGAAGAGGGCTATTGCAGAGT
TTTGTTATTAAGTGCCCGAATTGACAACAATTTGAGGTAGAGCACCAGGGGCCCGGTATATGGCTTAGAACATAGATATT
CCGGAATGGAAGTGGGAAATGATTAATATGGATTTCATCACTAGTTTGTCGTGGTCTCGCAGGCAGCATGATTCAGTTAG
GGCGATTGTAGACCCGATGACTAAATCGACTCATTTCTTACCGGTAAAGACTACCTTTTTAGCAGAAGATTGTGCCAAGT
TATATATTCAAGAGGTAGTCAGGCTTCATGGAGTTTCAGTGTCCATCATTTCAGGTAGAGGTGCGCAATTCATCGCACAA
TTTTGGAAGTCTTTCAAAAAAGGTTTAGGTTCGAAGGTAAATTTAAGTACTGCTTTCCATCCTCTAACTGATGGTCAAGC
AGAGCACACAATTCAGACTTTAGAGGATATGTTGGGGGCGTGTGTGATCGATTTCAAGGGTAACTGGGATGATCACTTAC
CTCTCATCGAGTTTGCTTACAACAACAATTATCACTCTAGCATCCAGATGGCTCCTTATGAGGCACTTTATGGGAGAAGA
TATAGATCTCCTATTGGATGGTTTGAAGTTCGTGAAGCTGGGTTGATAGGACTAGACTTAGTTCATCAAGCTATGGAGAA
AGTGAAGATCATTCCAGAAAGGTTGAAAACAACGCAAAGTCATCAAAAATCCTATACCGATGTTAGCAGAAGAGACTCAG
AGATTGAGGTGGACGATTGGTTTTATTTGAAGGTTTCACCCATGAATGGTATTATGAGGTTTGGCAAGAAGGGGAAACTT
AGTCCCCGATATATTGGTCCTTATAGGATATCCAAGAGGATCGGTAATGTAGCCTATGAGTTGGAGCTACCGCCAGAGTT
AGCAACAGTCCATCAGGTATTCCACGTTTCAATGTTGAAGAAGTGTATGGGAGATCCTTCACTTATTATACCTACTGAAA
ATATTGGTATTAAGGACAACCTATCTTATGAGGAGATTCCCGTTGAGATACTTGATCGTCAAGTTTGCAAGTTGAGAACC
AAGGAGGTTACATTTGTCAAGGTTTTATGGAGCAACCAGTTTGTTGAGGAAGTTACTTCGGAGGCTGAGGAGGACATGAA
GAATAGATACCCACATCTCTTTGCTTCCGGAGAAGCTTCAAACCAAGGTGCTAATTCTTTTCTTGGTACTTTTAAGTTGA
AATGTGTGTTAATTTGCATGTTGGCTGTTTGAGCTGGGTGTTAGATGTTGCTATTAGGAGTTTACTTAGAGTAATCTCAT
TCGAGGATGAATGTTCCCAAAGGGGAGATATTGTAACATCCCGTCTTAGAAAAAGCTAAATTTAGAAAGAACTAATTTGG
AAAGAGCCAAATATAGAATTTTCCAAGTTATGCTTAGGTTGTGAGTTTTGGGTCAACTTCAAACGATCAATACTTTCAGT
ACAGATGATTTAGGTGGCCCATAAGATATCAAACTAAAGGTCTTTTAATCCTCTTTCCAACACCATCGAGTATGTTAAAT
TTTGAGTTCGGATGAGGGAGATATGCCCATTTGAAGTCAGTCTGTCCAGTTAAGGAAAGTTACCTGGATTAATGAGGGGT
ATTTTGGTCTTTTTCTTACCCCATTAGCTTAAAACGTTTTTAGTATTATTTTTGGGGTCAAAACTTATTTGGGCTAGTTT
TGAAAATCCTAAATATGCTTAGGGTTTTGAGAGGAGTTCAAAAAGAGGAAAAGAGGAGAAAAGGAAGAACAATCAAGATT
CTTGCAATTTTTGAGGGGTTTTCGCCAAGGATTCGATCCTAAGAGGTATGTAGGCTTCCATAGTGATGGGTTCATTCATC
CACACACCAATCATGATTTACATTAGCTAATTCATCCATAAATATTGAGAAATTTAAGTTCTTGATGAGTTTCCTGAAGT
GTTGTTCTCCATTCTTGAATTTTGATGTTTGGTTGAGTTCTTGCGGTGAGGATGTTGTTAATGAACATTTTCTTGAGGAT
TTTCGAGTAGATTTTCATGTATATAAGTTGAGTAAATTGAATCTAAGAGGGTTTGGAAGAAACCATTTGATTCTAGGTGA
ATTAGGGTCAGAAAATGAGAGAACAAAATTCTTTGGGTTTCTGGGCAGGGGCTGGCGTGCCGCGCCAGCAGTGTGCCAGA
AGTGACCGTCTGAAGTTTAAGGGCTACCGCCCCACGCCACTCAGTGCGCCAAGGTCGCCTCCTCCGTCTTTTTTCTGTCA
TTTGACCCATCTGAGTTCTTTTAAGGTGTACCTTTACTCCATTCTGATTCTAACTAATCTAAACTACATCTAAACATCGA
GAGATCATTCATAACATGAATCATAATCCTTGATTTCATAATTAAAATTCAAGGTAGAGTTAAGAGTAAAATCTTGAGAG
TTCTTTCGAGTCATTTTGAGAAGCCTTTCACAATCTTTTTAAACTTGTTTTAATACTTGAGTACTTGAGTTTGGGGATGA
GGAGAGTTGAGTTTCATTTTCAAAATGAATATATCAGAACTAAGTATTCCAAAGAGTAAATTTTTTTTACATTTAAAATA
AGAGGAAACATCGATTTCCAAATGAGTTCATAAGGAGTATTTTTGAGTATAATCTCTTTTAAGAGAACCTTTTGAGTAAT
AATCTCAAAGCTTTAGGATGAACAAATATCTTTAAACATATGAGCTAAGTATATTTTTGGGAGTAGTATTGAGCACCGAT
ATGGGGAGGAGTTAATACAACTCAAAGTCCTCATAAACCATGTAGCCAATGTGGGTTGAAAGGGTCATACTTTTTAGATG
ATTCCTTAATGCTTTTTAAGCATATCTTAGTGGATCCACTTAGTTGAAGATGTCTTATACTCCGGCAAGGTATAAGAAAG
TTCTGGCAGTGTGGGGGAGACGTTGTATCATCACATAGTTCATAGTGATGGTTGTCGGTCAGATAATCTCTCAAATTGAG
TTATTTTGTATTCTACATACAAATAGAGTTATTATTGTATTTTTAAATACATTGAGTTGTTATCTACTATTTTAAATGAT
TTATATAAAACTGCATCTTTATTGTTTCTTTTATACTATATTGAGTTGAGTATCCATGAGTTGAGATTGAGTTGAGTAGA
GTTGAGGTGAGTATGGTTCCTTCTTTCCAACTTCAAGCTTTTATATTATATACAACTTTTCTCCTTACATAATCAGACAT
TCAATGTACTGATGCTATTTGGCCTGCATCGTTTCATGATGCAGATACATGAGATCAGGGTCATCAACAAGCGATTTGTT
GATACTATTTGCAGTTCCAGAGTTGTTTGGTGAGCCTTCTTGCTTTCGGAGGATCCCTTATTTAGTTTCATATATTTCAG
TTTTGTTAGGATGATCGGGGGTCTTGTCCCGACATCTCTCATAGTATTAATTAGATAGTAGTAGTTCATGAGCCATTTTC
ATTTCGAGGTGTTACATCTAGTGACCTTAAAACCTAATTTTTTTTATAATAACTTGGTACAATCTTATTCACAAACGAAG
AATGGTTGGAGTCTTAACTTAGAAATTTTCGGGATGTTACATTTGTACTCTCATATTTATATAATAGATTGCTCATCTCC
TTTGTGGATATAGGTCGGATGACCGAACCACGTTAAATCTTTGTGTCTTATGGTATATTTCTCATTTGTCTTCTTACTCA
TGGTCTTTCAAGGTTTTCTTTGCTAGCTTCCGCATGAAACCTAATTATTTTGGTCCTAACAAGTGGTATTAGAGCCAAGT
TCAATGATAAAGCCAAATTCACTGGTTTAGTGATTCAATGGTTGAGTCAGGTTAAAAGTAGGTGTTCATCTAGGCGGGTG
TAGTTTTAGGAGCAACCTTTTTTTGACAGTAGTGAAGATTTTTGTTGGAGAAATTGTTTCAGAGAGGTTCTCTGTGTTGA
AAAATGAATTGACTAACGCCACTTACTGCAAATGCAATTCTGGACGAGTTATAGTGAGATAGTTTAATTTTCCTACTAAC
CTCCTATATATCTTTGGATCATCAAAGGAACTGCAACTCCGATACACATTCATAATCAAACGTATTATCACTACAAGTTC
TCACAATCAACCCGTGGTATGAATAACTTTACATGTGTGAGTTTGCTTGTATTATTAATTTCAGATTTGTAAAAAAGTAA
GGTTTGTGTTATGTCGATAGCTAAAGTAAAACTAAATAAATTCCCAAGCAAAAATCTTGTGAGATTAATGTCACTGTGTT
ATAGAATGTTGTACCTTTTCTCTTTAGTGCAATAAATGATCTTATTTTATTTTTGGTTATTATATCTCCCCTCAGCCACT
AATTTGTGGAATGTGAGAAAGCAATAATTATTTTTTTAAACAAATAAATTTACCGCTAGATAAAATTTCTAGCGGCCTTT
ATTACTTAGTAAGATGGAAGAGATCGCTACAAAGAAATTCAAGAAGTTTATTGATCCATGAATCAAGAAAATGCTAGTGA
AATGAGTGATGTAAGATTATTTTTGTTGATATAATTTGATTTCCGATTATGGTATTGTTTTTTTAAAATTTGACATAGGA
AACCGTGGTATTGAAAATTCCGATACACATTCATAATCAAACGTATTATCACTACGAGAGAAGTTTTCACAATCTAACCG
TGGTATGAATAACTTTACATGTGTGAGTTTGTATAGAAAAAGCTTGAAAATTAAAAGAAGAGCTTGAACCCCATTTTCTA
TGCAAACTTTTCATTTAGTTCCCTCTTTGCAAGAACAAGATATAAATGAAAGGTGAAATTGTTTAATGGATTCCTTGAGA
GTTTATACTATGGACCCTTCTACTTAATCATTTACCGAATGAATCCTTAAACTAATAGTTTTTTTTAAAAATTAAAATGT
AAGGTATAATTGTTTTTGTTAAAAAAAATTAAAATAAATTTATTATTACTAAAAATTGGGCCCTTCAAATTTGGGGGATA
AGACGAATACCTCATTTTTAAAGATATTGAGCCGTCTCTGCCAATATGAAATTTATTGTGCTTTAGTTTTTTTTATCATT
CATCCAACAATATAGAGCAAAGATGATCAAAATATCTATTTTAGAAATAAATAAATTAGTTAGGTTCCGATTACATATAT
ATATATATATATATATATATATATATATATATATATATATATATATATATATATATATATATATATTACATCATATATAT
ATATATATATATATATATATATATGTATAACTTTATATTCATTTTTGTTTCAACGTCTTCGAAATACCATTTTATCAAGG
TTACACAAATTTATACGAGTTGAGATTTGCATAACCCCAGACCCTATTAGTAATAAGATGGTGTTGAACAACATGGTTTG
TAGTGCAGTGGTGAGAATGTTTCACCCTTAACCAGAGGTCTCGGGTTCGACCCTTGAATATGGAAAAAATTCTATTGGGA
GCGACACCCCTCGAATGGAACTTGCAGTGTGCGATCCAAATATAGTCGAGGCTCCAATGTCAGCTCGAATTAGCCGTGTA
TATTTCGAAAGTGTCGTGGTAAGACATCAAATCATTATTTTTTAGAAAATTGTAATTCAAAATATGCATTGAGTTGCAAC
ATATATTGTTTTGGCATAATACATAAATTTGCCCTTTAAGTTGGCTTCAAATCACATTTTTGCCCTTCAACTTTGGGTAT
GCACAAGTAGATCCTCTAGGTCTATTGTCAACAGGGATGAAATAGATGAGAATGCCTTGACAAACCTTCTATAATAACCA
GCCAACCCTAAGAAACTCCTAATATTTTTTGGAGATGTGGGTCTAGGCCAGTTCTGCACTGCCTCAATCTTCTGACTGTC
AACTTGAATCCCATCACCAGAAACAATGTGGCCTAAGAACGCCACAGACTCAAGCCAAAACTCACACTTGGAAAATTTGT
CATACAACTCTCTATCTATAAGAGTTTGAAGAACTACTCTGAGATGATTGGCATGATCCTTCTCATTCCNNNNNNNNNNN
NNNNNNNNNNNNNNNNNNNNNNNNNNNNNNNNNNNNNNNNNNNNNNNNNNNNNNNNNNNNNNNNNNNNNNNNNNNNNNNN
NNNNNNNNNNNNNNNNNNNNNNNNNNNNNNNNNNNNNNNNNNNNNNNNNNNNNNNNNNNNNNNNNNNNNNNNNNNNNNNN
NNNNNNNNNGTCCTCTGTGTATTGTGCCATGTAGGACTCATGTGTTTACTTGTTCAACTTTATACAAGTTTAAGTGTCTA
CTTGTGCATATCCAAAGTTGGAGGACTGATGAGTCCGAGATTCAGACTCATTTAGGGCTTTATTTATATAGGTTTAGTGT
CCTCAAATGCCTATTAGTGCCAATAATTGATGTAAAACCCTTGATTTCCAGGTATATGGATTGAGGAACAAAGCAAGGAC
ACTAATTTGTAAAATGGAACAAAGCGAGCTGAAAGAATGGAGAAAGGCAAGCTTGGTGAACGACAAGTCCACTTGGCGAG
TCACTGAGTGGCTACTTGACCGCCAAAGTTCCAGTGTGCCAAGCCTTGAAGGAAAGAACCAAGTTGGCGAGAAAAAGGAG
CATTCGGCGTATCGCCGAGTGGTTCCGCGATGTAGTGTTAGATCACCCAAAGTTACAGACCTTGAGGATGCTGAATGCCA
AGGCAAAAGTGCGATTGAAGTGACCAAAGGGTGGCTCACAGAGTGGTTAGGTGAGCCTGACTAAATTCGCTGAGTGACTC
TTCGCAGTACATTTTTGGTGACTATAAATACGTTTTTGAACATTTAATTTAGCACCAATTAGTATCTTGGATCATATATT
TTTAGTTTTTGTTAAGCGTTTAGCTCTAGAGACAGTTTTCTCAAATCTTTCCTAAGCTTTGAAGAATTTAATTTTTTCAC
TTTTGAGAAATTGGAAGTGGGTCTTTAAGATTCTTTGAATTGGTGCATTGTAAGGACGAATCTACACTTACCCAGTTGAT
GGATTATCGATTTGGTAACTATTTTTACCTTTTCATGATGTCTAGCTAAAACCCCAATTCTTGCGGTGTGATTATATTAT
TATGGGTTGATTTAGCTTACGTGTATTGCTAATTGTTAGTTTAACTAATATTCAAAAGTGAGTTCAATCGTTTATTGTGG
GTTAATTTAAGAATTGTGGTTGCAAATATAATTCTACCTTTGTGTTCTTGGCTTGCTCGAGAGAGAGGTTTTAGAACTAA
GGTGTTTGATTGATGGTCTGTGGGTAGTGGGTTGACCTGGGTTCAGCTTAAGAGAGTGAATCCTGAATCCTTTTCCACAC
ATTCAACTCGAGAGAGCGAATAGACTAAGGTGCGGGTTTTTCTTATTTTGCATGCTTGTTAATTTTCGACAGAAATCAAT
TTGATTCGGGGTAAATTGTTCAAGAGAAAGTCTAGCTTACTCACTAATATCTAACTATTTTCTAATAGTTGCAATTACCC
ATTTGTGTATAATAGTCTATAATTGAATCACATCCCAAGAACCCGTCTCATTATTGTTATTTTGTATTGTTTGCTGCTGT
TTGTAGTTGATAATTAAAATCAGAACCCCCTATTTGACATTCGTTTCAACCCTTATTTGAATGATGTTTTTATTCGATAA
AATTTATTCCTATTACTGATTTGAACATGTTCGTACTTCCCAATTGAATCTGAAAAACGTACCGGTCCCTGTGGGATTCG
ACCCCAACTCATTTAGTTGGGTTTTATACTGACTACCGATCATTGACACTTAGAAATAGATGAACTGTCTTTGAAACGTT
AATCAAAATGACACCACTGCCGGGGAGTGGTGTTGTTTGAGATTCATTTGGTGAAGTTGAATTTTGCTCATTCGTAGTTG
AATCTACTTACTTTTAGTTTTGGTTTTTGTGTGTTACTTGCTGAACATAGGAAATGAGCATGTCTTGTAGCAACGGTAAC
CAAGTGGACTACCCTCCTACAAAAATGAAGATTCTTAGAGATAGAATATTAAATTTCAAGCAATTGGAGGGTGAGAGAAT
CCATGAGTTGTAGCTGAGATTTAGGACACTGTTGCTGCAATGCCCAACTCATGGAATCCCATATAATATGCTACTGGACT
GCTTCTATAGAGGTCTTGGTCCTGAGAATAGAGGAATGGATGATCAACTTACTCCGGGTGGTCTAATACGACAACCCTAT
GAAATAGTAGCCCAACTCCTTGATCACATGACTAAAACAAACAAGGAGCCAGAGAAAAACCATAATTTGGCCACATTATT
GACTCAACTAGATCTTTTGGTCAATAGGGTTATGGATTTTGCAGTACTGTACCAAAAGAAAGATAGGTACATTCCTCCTC
ATGAGAGTAGAAAGCCCAAGGACTATGAGGGTGGACAAGTCGAAGAGATGCTCTCACTCATTCTCCACAAAGTCGAAGAA
CACGACAGAGTGTTGAAAGAGATAAGAGAGAATGTCTCAATGCTAAATCAGATGACTGCCTCTCATGCCATCTCTATTCA
GCTATTAGAGACCCAAATGGGTCATATGTTGTTTTATCTCTATTCAAGACAACATGGAGGGTTGCCTAGTGAGCCTATGG
AAAACCCAACGACGGGAGTCTGAATGAAGACTGCGTCGTGCCCCGACGTTAACTAAGGCGCTACTTGGGAGGCAACCTAA
TATTTTATTGCTTTATTTGAATTTTTAGAATAACACGTGTTAATTATGCAGGTTATAGTGTAGAATGTGTTTGAAAAATG
CAGGTTGGCGAGGCAAAATTCCAGTCGGAGACTCACCGAAGAGGTCGGCGACTCATTGAAGAGGTCGGCGAGCCCAACCT
GGACCGCCGTTGGACTCAGGAAAATTGAAGGTTGGAGTCTATAAAACTCGGCGGGCCCATGGACAAGTCGGTGACTCTCT
GAGCAGGTCGGCGAGCCCGATCCTATCTGTCGTTTGGATCCCTAAATTAACTGGAGGTCCTTAAAAAATCAGCGACATAA
GTGACCACTGGGCGTGTCACCGAGTCGGTCGGCAAGGTAGACTAAGATCGCCCAAAGGGCGCGAACTGAACGGTTTTAAA
AGGTCAAAGGTTTAAATTTTCAAACTTTTTAACATTCCCTCACTTTTTAACATCATACAACCACACCCGCACTTCAAATT
TCCTATATTTTTGCATTTTTTGCTTTTGGTCTTCATTCTTGTGTTCGGAGTAGGAAATCTTTGCCACCTAGCATTTCAAA
TTGTAATTCAGCATTAAAGGTTGGTTTTCAGAACCCCAAACTCATAGATAGTGGTTGAACTCAAATGCATTGTTATAATT
GTGTTAATATGTGATGGGCTTCTCTGAAATCATATATGTGTGCTTGTGTGAGTACTTTAATTTTGATATCATGCGTTAAT
TGCCGAAGTTGTTGATTTCCTGAATTTCGTGCCTTAAAATTGATCAAAATCTTGTGGGTTGTGCTTAATTATTGTTGAGT
CTAGTTAGGTGAAGTCTGAGTAACCCAAATTGTGCTAAATGACGTGCTTTTCCCAATGATGGAGTGTTTGACGTCATTCT
TAAAGGCTAAAGTCATCAAATAGCCAAGTTTGGCCAAACTGGGGAAGTTTGAGTACCCCGGTGGCATGGGTATAATGGGT
CTGACCCTAATTAAGTATGTATGTGGTTTGATTTTTTTTTCTGGGGATGCGGGGTTGATTTTGGAAGTTGGGGTTGAAAA
TGGCAAGTTGGGCAGTTTGGAGAGCTGGATCGAGATCGCCGAACCACTCAACAGTTCACCAAAGTCCCATAGATTGCATT
TAATTTCATGCTTTTATTGAGTTTGGTTTTGTACCTTTTGGCGAGAAGCCTGAGTTCACCAAGTGCACTCGGTGACTCAC
CGAAAGTCTTCTTTGATCGCCTTTTCTGCGCCCCTAACCCCTAAAACACTCTGTAACTTCCGGCGGGCTAGTCTGTGCTC
GCCAAATGATGTTAGCGATTCACGGAAAGGCCCTTCTCATCGCCAACATGCTATTTTTCTGGGAATTTTTGAGCCAATCC
TTTCGGTGAGCCCGATCTAGCTAACCTAAGTGATTAAGCGACTCGTCGATGAGTTCGGCGAGCCTGTCTACAACTTTTCC
TGAACTGTTTCTAATGTTCTACGATGTTTTTGCAGATATGGCTAGAAATAACTTGGATATGCCGCCTTGCAAAAGAGAAC
GGGGCATAGTTATCAATGAGGGGGGCAGCCACCCTTTCTAAAAAAAGAAATAAGGCACCTCCCAAGGGAGGCAAAGGCAA
GGGCAAGGCGCCCGTATCTGAGGTACCAGAGCACAACTCTGGCAGCAAAGGAGAATCCTTTAACTCCCACGCTGCATTCT
CTGAGCCTGATGATGACTAGCCTCTGTAGTCGCGGCGACCTGAAATTCATGCTAGGTCTCGCCAAGATGCGTCTAGAGTC
CTAAAGGCCACACCTCCTACTAAAGATATAGTGCCAACTCCGACATAAACAGTGATTCCAGAGCCACCAGTTCAGGGTCT
TCCTCCCAGCTACTCAATAGGCTTAAAGTCAAGGGATTGATGACGATTCTTGAGGAGAAGCTGCTATCCACAGAGGGTGT
AGAGGGCAGATAACCTCTAGTGTGGGACACACTCCGGTATCATAGATTTGATATTTTAACCAGGCCCCGAGGCCCATATA
TCCCAACCTGGGTCCTTTGGCACATGAGGTGGCGGGTTTAGCTAGGTAACATAATGGAAATGTATCGGACTGCAAATCCT
GGTCCGTGAGCTCTATTTAACTTACGACAATCTAGAACCTCAAGGGAAGAAGAAGGCCAGTGGCTTCAGGCCGGTGAAGT
CTGTAGTGGTTCGGGGTAAAGAAGTGGGGTGCAACAACGACCACATAAATGATGTGCTTGACAGAGTAACCCGATTTGAG
CATGAGTATGAGGGTCTGGCGACAGTTCAATCCCTGGATGACCTAAAGGGCTGGCTTGGCCCCCTTATTTCTGATACCAC
CCCGAGGTAGATTGAGGCATGAGCCCAGATAGAGACGAAGAACTTGAATGAAGCTGCACGGTACTGGTTCAGATTCATCA
GCAGCTCCATCGTGCCTTCACAAAATGAGTCCATCCTTCACCATGCAAAGGCAGCCTACTTGGGATTGATCATAGCAAAG
AAACGGCTCAACTTTGGACTTATTATTGAGCAGGAGATAGCCATGAGGGCCAAGCAGCACTAGATGTCCCTTCCCTTTCC
GATCCTGATCACAGAGTTATGCCAGCGTGGGGTAGTTCCTCGTGATGAGAAGAGGGACATAGAGGTCACCCCTACATCCT
CCACATACATCTGGCATATAGAGGCTGAGTACACTCGAGAGGAGGCGGAATGGAGGAGAGCAGCTCTTATGGATACATCC
CCGAAGGTTGATGTTGAGACGATACTTGCAGAGGCATTTTTGCCTACTCCAGCCTCTGGGCCTTCAGGTACACCTGCTTC
TACTTCCTCCCAGGCTCCTGGTGTTTCTACTGCTTCCCACCCCACAAAGATTACTCAGGCTATGATCCTAAAGATGGGGC
ATTTAGCCCATTCTGCTGATGTACGAGATACCTGGTTGGAGGCTGAGGTACCGTGGATGATTGAGAGGGACATCCTAGCT
GCATTGACATCCCTCCGGTCATCTATTAACACTCTCACGATGAGAGTAGAGACTTGTGAGAGCAGATGGGGGGCTACTTC
AGAGATGACGACTTTGAAAGCCAAGGCTGTAGACTTGAGGAAAGATGTGGACTATCTAAAGTGTACATACTTCACTTTTT
TATTTGAGAAAGCTGATACTGAGGGTGCCCCGACTACTTCTGATACCTTCGGCTACCACCAGAGATGTACCTATAGAGGA
TGTGACAGCTGATGCATCAGAGGCGGAGATCGATGAGGAACAACTTGGAGAGCAAGATGCTGTCGTATATGATGATCTGG
CCGACCTAGATGATGCAATGTTTGAGACTGCCCGCCAGACCTCCTTGAGATACACCACCATGGTTGAGTCAAGTGGAGTT
GGTATTGCTGATATGACCCCGGGCACTAATGCCCCTATAGATGGAGAGACTGTGTAGACATGACCTTTCTTTACCTCCCT
CTCTGCCATTTTTATTGACTTTATTGCATTTGAGGACAACTGCATTTTTGTTTGTGGTGGGGTGAGGTATTTCCATACCT
ACCTCTTCTGACTATTCTGGTATATATTATTGGGTTTTTGTGTTTAAATTGTGTTTTGATATTGTCTTGTGGATGTTTGA
GCTTGTGGCTCCTCATTATGAATGCAAACGGTTTTTGACCCTTCTGAAAAAGAATTGCCACCTCTTGTGTGTGATTGTGG
CTGTTCTTGTGCAAATTTGAGTATCGGTCATGATCAATACCGATGAGTTGAATAGTGCTCTTAATCGAACCAAAATTAAT
GTGCGGCTACAATGAGGCCAAATGAAGTTGCATAGACAATACGTGAACTTTTTGCATCTCGTTGTGACTAGCCGATTATC
GAATGAGTCTCTCATGATGAACACTGCACACTAGCGAAAGTGTGGAGTCTTGTTTGAAATTTGTGTCAATGCGTTGTGTG
ATGAGCTTACCGTGAACCTTGTGTGATGACACCTAGAATTTGCCCCATTGGTTCGGTTGACTAAGTGATGCAAGCTCTTC
AAATGATCTTAAGAAAAATAAAAATTTGAAAAGTGAAACAATTTGACAATATACCTCTTTTGTGGCCAACCTTGTGAGAT
GTGTGAACCTTGCTTGAACCCCCTTTGATCCTTGTCCTTTTCTTGGAAGAAACTTGATGCAATTGTAACCTCTCTTTATC
ATTCACCCATAATCCTCATGAAGTGTGGTGTGTTTGAATAGCCAATTTAGGCCAAAAGCCTAAGTTGGGGGGTATGGTGA
AAAGTGACGGAAAATCAAGAAGTGTGAAGAAGTCCCCCTTGATCCATGGAATTAAAAAAGATGGAACCCCTCCATACAAA
AATAAAGAGAAAGAAAAAGAATGAAAAAGTTGTGAAATAAAGTGGTGAAAGTCGCAAAAGAAATGGGGTGTATAGTATTC
CATGAGAAGTGAATAATGGGTTGAATTTTGAGCATGAGTGAAAATGTTGAAAAAAAAGGAAAGAAAGTGATGTTCATACC
ATAATTCATGAGGATATCAGCCACTGAGCCTAAATGACTATACCTTTACACTCTGCCCCGTTACAAGCCTTGAAAAGACC
TTTTTGGTCTTGAGTGAGTTGAAGCGAATGTTGGCTGAAAAATAAGGGCAAATCTATGGGTGAAATCATGCATGTGTTCA
TCTTTTTGAGTGTGAGAAATGTTTGTGATTCTGGAACTATAAATTGTTGAACAATTGTGTGTGAATATGGAATCATCTTT
GTTGTGAGGGCATTTGAGTACCTTTGTTGAGCTTGAACTTGAATTTGAAGAAAGTATTGTGAACTTGAGAATCTTTGATA
ATAGTGACTCAGAACTTGAATCTTTGAGTGCACAATTGATCCTTGCATGAGTAAGTTGAGTATTATTTTGTACATTCATG
ATTGAGCCTTTTGTAGCACTATCTGAGACATCATTTTTGAATTGCTGAACTTGAGGACAAACAAAACTTTAAGTTGGAGG
TGTTGATGAGTCCGATATTTGGACTCATTTAGGGCTTTATTTATATAGTTTTATTTTCCTCTAATGCTTATTTTGTGCCA
ATAACTGATTTAAAACCCTTGATTTCTAGGAATATGGCTTGAGGAACAAAGCAAAGACACTAATTTGCAAAATGGAACAA
AGCGAGCTGAAAGAAGGGAGAAAGGCAAGCCTGGTGATCGCCAAGTCCACTTGGCAAGTCGCCTAATGACTACTTGACCA
CCTAAAGTTCCAGTTTGCCAAGCCCCGAAGGAAAGAACAAAGTTAGTGAGATAAAGAAGCAGTCGGCGTACTGCAGATGG
GTTCCGCAATGAAGTGTTAGATCGCCCAAAGTTACCAACCTTGAGGATGCTGAATGCTAAGGCAAAAGGGCAATTGAAAT
GACCAGAGGGTGGCTCGCCAAGTGGTTCGGTGAGCCCGACTTACTTCGCCGAGTTACTCTTTGCAGCACATTTTTGGCGA
CTATAAATACTTTTTTGAACATTTAGTTTAGCACCAATTAGTATCTTAGATCATATATTTTTAGTTTTTATTAAGCTTTT
AGCTCTGGAGATAGTTTTCTCTATTTTTTCCTAAGGTTTGAAGAATTTAAGTTTTTTACTTTTGAGAAATTGGAAGTGGG
TCTTTGAGATTCTTCGAATTGGAGCATTGTAAGGACGAATCTACACTTACCCAGTTGTTGGATTATCAATTTGGTAACTG
TGTTTACCTTTTTATGATGTCTAGCTAAAACCCTGATTCTTGCGGTGTGATTATATGATTATGGGTTTATTTAGCTTTTG
GGTATTACTAATTGTTAGTGTAACTGCTATTTCAAAGTGAGTTCAATCATTTATTGTGGGTTAATTTAAGAATTGTAGTT
GCAAATACAGTTTTACCTTTGTGTTCTTGGGTTGCTCGAGAGAGAGGTTTTAGAACTAAGGTGTTTGATTGATGGTTTGT
GGGTATTGGGTTGACCTGGGTTCATCTCAAGAGAGTGAATCCTAAACCCTTTTCCACACATTCAACTCGAGAGAGTGAAT
AGACTACGGTGCGAGCTGTTCTTATTTTGCATGCTTGTTGATGTTCGAGTTAAATCAACTTGATTCAGGGTAAATTGTTT
GAGAGAAATTTTATCTCCTTTATAACCTAGCTTACTCTCTAATATCTAGTTATTTTCTAATAGTTCCAATTATCCATTTG
TCTATAATAGCCTATAATTGAATCATATCCCAAGAACCATCTCATTATTGTTGTTTCGTATGGTTTGTTGCTGTTTGTAG
TTGATAATTAAAATCGAAACCTCCCATTTGACATTCGTGTCCTCCCTGATTTGAATGAGTTTTTTATTCGATAACTTTTA
TTCCTATGACTGATTTGTACATGTTCATACTTCCCAATTGAATCTGAAACATGTACCACTCCCTATGGGATTCGACCCCA
ACTCATTTAGTTGAGTTTTACACTGACTAGCGATCGTTGACACTTAAAATTGGATGAAGTGTCTTTGAAATGTTAATCAA
GGACATAACATAAAATGAGGCCAAGTTAAAGGGGACATTTATGTATTATGCCCATTTTTTTTGTATAGCATTAGCTATGT
TATAACCCATGTGGGCTATAAAATGCCACAACTGAATTGCTTAAGGAGCTCACATAAACAAATAAAGCAATTCACTTCTC
TCTCGTTTTCATAGATCTAAAAAGCAAAACTTATTTTTTTCGCATTAGAGAAAAAACTAACAAATGGCTAAAACATAAAA
AAACCTTAGCTCCACTACAAAAAAACATTGTTCCCGTAGTGTGTATAGAATTTCTTGTTTGTCATATAGCGCAAATCTAG
ATGTTGGAAAGTATGCCCCGCGTGTTGGGGCGGGAGATTCGATCTTTCTTGCTTGTGTTCTTGAGTACCTTCCAACCGAG
GTGAACTTAGCTACTTAATTTCCTTGTTTTTTTTTTGTGATACTGAGTTTTACATATGTGTGATTGTTTGTAGGTGCTTC
AGATTGCTGGAAATCTTTAAAAATGCCTATTATTGCTTAAAATGAGGCCCTAATGCTACTGCCTTTTTTTAGGCTTGTCG
AGTTGATAGTAAGTTAGTCATTTAAATGTGTCATCTCCTTTCATTATATCGTAAATCAAGGATAAAATTTCCTACAAAAA
ATCTTTTGTTCAAATTCAAAACTCGTCATAATCCTTTTTTTTTTTGCAACAAAGACATAGTCCCCTTTTTCTTTTTGGCT
ACAAACACATCATAGTCCTTTTCTTTTCTAACAAATTAGACATAGTCGCCTTCTTCTTTTTTTGGCTACAAACACATCAT
AATCCTTTTTTATTTTGGAAACAAACACATCACATTCCTTTTTTCTTTTGGCAACAAACTCATTATAATCCTTAAAATTG
ATTAAATGTGTTGCCATTATCTTTATCCACCATTGATTTGTTCTTCCATCCAACCGCATACAAGTTTAATCTTTGTGATT
ATCTTCTCATTGGCTGGATTATAACTTATGTGGGCTATAAATACCAAATTAATTTGCTTTGGAACTCACAAGCACACAGA
GCAGTTTAGTTCTTCTGCTTCATTTCTCTCTTGTTTCTATCTATCAAAAAGAAAAAAATATTTTTTTAGTAGTGAAAAAG
ATAAATGGCCGGCAAAGGAAAAACCCTTTGTTCTACTGATAGAAAAAAGTCTTCTTCCCGTGCAACAAAGCCGGCCTCCA
ATTCCCAATTGGTCGTATAGCTCAGTTCCTTAAAGTTGGCAAGTATGCTAAATGTGTTGGCACTGGAGCTCCGATATTCC
TTGTTACTGTGCTTGAGTACCTTGCCAGCTAAGGTGAATTTCACTATTTTTTTTTTATATATATCAAGTTTCTAGAGTTT
TTGATTACTAAATTTTACATATATGTGATTATTGTTGGATATCTTAAAATAACTTTAAACCCATTATTGACATCAACTCT
TATGTCATATTAAATGACTTGGATGCCAAGGATTACTAAGGGCATCAGCACTTGCATAACCAAGTTGATATTCCCTTTTT
TCCCAAGTTAATATTTTCCTTTGCCGCCAAGTTGTTGCTCTCCATGGCCTTGCTCCTCTATATATATATATTGGTTGGCA
TAGTCTTATAGGAAGACAACTTAGAAAAAGAGTAACATTTAGCCAACTATCAATATCTTCTCTCGACTTGCTTTCTTTTG
TATTATTTATATATTGTTGATTCCTGTATCCTCTAATTAATTAGAGAAGGCATGTTTAATCCTGGGGAAATATTTTGCAC
TGCTGACATAGTATTTTAGGACAGTGCCTAGCATGACTCAAGTATTATATAAATATATATTACTTAAGAATATTATTATA
GTAGTATTTATCATAATTCTTGTATTATAATTTTGATATTATATTTTCCCCATCTATATATATTTTTCAGCAATCTAAGA
AACTATGACATATAATAATAATACTTCTGAAACTATTTCTGACACTACCAATGTTAGTGCTACCTCCGTTTCTCCATTTC
CAATTGTCGTACCATATGCCAAACCATTTCCGAATGTGTCAAATATTGAAATTTTCATTAGTGAAAATTTCAAAAGGTGG
CAAGAACGTGTTTTTTCATTGCTCGATGTTCATGGCGTTGCACATGAACTATTACATCCACAACCGAGTGCAGATGTTGA
CAACAAAATTTTGGAATCATGGCAATATGCCAATAAGGTATGTCGTCATACTATATTATAAGCTATTTCTACCGAACTAT
TTGATGTATACTGTAGCTGCAAAGAAGCAAAAGTCATTTGGGAAGCCTTGATTAAAAGGTTCACTGCCGAAGACGCTACA
AAAAAAAAGTTTGTGGTGAGAAGATTGTATTAATGGCAGATGAGTAACGAAAAGGAGATGAAAATTCAAACTAACGAATA
TAAAAAATTTCTTGAAGACTTGAAGACCGAGGGAATCACTCTACCAGAAAAATTTGTTGTTGGAGTGCTAATTAAAAAAT
TACCGGACTCATGGAATGCTTACAAAAATAACTTAAAGCACAAGCAGAAAAAAATCACTATTGAGCAAATAGTGACTGAC
ATTCTAGTTGAAGACACCAATAGAAAGGAGTCATTCAAAGAAAAGGAGTTGGCGTTCAAGGCAAACTTAGTACAAGGTCA
AAGTAGCAATAACAAAAGGTATGATAATAAGTCTAACGTTTACAAGCCTTATAATTACAATTTTAAGAAAAAGAAAAGCT
CTTGTTTTACTTGTGGAAAACCAGGTCATCATGCCGCACAGTGTAGAAGGAGAATAAAAAATGACACAGAAAAAGGGTTA
TCCTCCCAAGGCTAATTTAGCTAAAGGAGATGGAATTATTGCAGCTGTCATTTCTCAACTAAATATTGTAGAGCAGATAA
AAGAATGGGTGGTAGACTCTGGGGCTACTCGGCACATTTGTGCGAATTGAGAAGCATTTGCCTCATATACATCAATAGGA
GACGATAGTGAAGTAGTCTACCTTGGAGACTCAAGAACTACTAAAGTCTTGGGTAAGGGTAAAGTGCTCCTGAAACTTAC
TTCGGGAAAAACTTTAGACCTTATGGATGTGCTACATGTTCCTACAATTCGTGCAGACCAGATTTACGTAGCCTTGCTTA
ATAAAGCTGGAGTGAAAGTGTCATTTGAATCTGAAAAGATCATACTGACAAAGAATAATGTGTTTGTGGGTAAAGGCTAT
TGTAACCATGGACTTATTATACTTACTGTTTGTAATGTTGTGAATGAAAAAGCATCTTCTTCTGCTTACATGATTGAATA
TATTTCTTTATGGCATGCTAGATTAGGACATGTTAATTTCTCTTATATAAAACATATGCAATCACTTGGTTTGATATCTA
ACTTAGATTCAAATAATATATTAATAAATATGAAATATGTGCTGAAGCTAAAACTACTAAGAAGTCTTTTTTTTTTCAAT
AAATAGGAAACTGAATTATTGTGTTTAATTCACACTGATTTAGGTGATTTAAAACAAACAATGACTAGAGGTGGTAAAAG
ATATTATGTGACTTTTATTGATGATTTTTCTAGATTTACTAAGTTATATTTACTTAGAAATAAAAATGATGCCTTTAATG
CCTTTATTTCTTATAAAACTAAAGTTGAAAATCAACTTAGTAGAAATATCAGGAGAATTAAATCTGATAGAGGTGGAGAG
TATTTACCCTTAAATGCCTTTTGTGAAAAGGAAGGAATTATTCATAAAGTAACTCCACCTTACTCTCCCGAATCTAATGG
AGTAGCTGAAAGGAAAAATAGAACATTAAAGGAAATGATGAACTCTATGTTAATAAGTTCTAATGAACCTAATAATTTGT
GGGGTGATGCTATATTATTTGCATGTTACTTACAAAATAGAATTCCTCATAGAAGAACTGGCAAAACACCATATGAATTG
TGGAAAGGTTACAAACTAACCAAGTTTGAAGTATTTAAAAGTATGGGGGTGTCTTGCTAAACTTCTCCTGCCTGAAATTA
AGAAGAGAAAAATAGGATCTAAAACAGCTGATTGCATGCTTATTGGATATGTGAACATAGCGTTGCATATAGATTTTGTT
GAAAATCTTACGGAAAATACCTTCATCACGAACACTTGTACCGAATTCACCAAAGCTTGTACTTCACCACAAACTCTTGT
AGGAAATTCTCATAGCTTGAGGCATGCCGAAAGACACTATCCTTAAGGATATTTCACCCGGTATGGGTGTATCCCCGATG
ATTCAACAGGCTCTTCTAGTATAAAACTAGAAGCCAAAAACTAACAAGATTCAAAGCACAAAACCTAGCACACCAATAGA
ATATAGGAGGAAAGATTTACTCTCAAAATGCATATTGTTCACTCCTAATTGTGATAGAGAAAGACCACATTTATATGTCA
ATTCCCCAAGGCCTCCAACGGTCATAGTAAGTAATTGGCTAATGATTAATGGGAGATTTAATTTGGATAATGAAAGGGTA
TGAAATAGTTGGCAATTTGATAATGGTAACAACTAATTTATTGCAATGAGACCAAGTCAAAACCATTCAATGGTAAGATA
ATTCTCTCACATACTTATGGTAGAAATGTGATAAATAACACACTCAATAATACGGAATGAAGGAATAAACCTTAGACAAT
AATATAAACAAGTCTTTTTGAGATACTAAAATCATTTTCCAACAATCCCCTACATATCTCAAAAAGAATGTCAAGGAATA
AAATGAAATCAGAGGTTTTGTTGGGTTTTCACTTATGAGTCTAATGCATCGAATCTGGTGTCCGTAGACTATGAACCAGA
CCTAGATAAAACAAGATTGAACCTACAAAACAATTGGTGAAGTTTAGGACTTCTATGAACCAATAATTCTTTTGTAAGTC
CAGCGTCTTATTCTATCACATTATACTCGCACAATCTTTGTCGTTATCGCGGTTTTGCGCTAAGAGGCCATGCACGTGTG
CTGGTATTCATGAGTGCTCTATAAATCTGTCACAATTTCATAGAAACAACACCACTTCACACTCATATAGGTCCAATCAT
CAAGTGTATTCTGCAGAGCAATACACCACATATAAAGGATATGATTTGGATTAAGAGTTCTAACTCTGCCTCACTTTGCC
TTGAAAATTATTGCACTATATTCACACATCATAGGAGGGACATAATTTTATAGTGCTTACTTTGTTACCCCCCGAGCCTA
CACCCCGGGCATGGCTGGCACTCGAGAACCATTACTGGCCCCAAGCGAAACCTTGGCCTGTCTAGACTCTCAACGTAAGA
CTTTAAACATTATTATAGAAATCAAATGCATTTATAAAACAACTGTCTCAAATTAAACTTGGAACGTTTAAGGATAAACA
TTCAACTTAGCCAAAACGGCAAACCAAGTCTTAATATAAACAACTGAAATATCAAGAGTAAAGGACTCATATCTAAACTA
TCTATGAATCCTCTAGATACTAAGAGGGATGTTAGGACAAGACCCCCGAGCATCCTAACAACTAAAATATCTAAAAGCAA
TAAAACAAAACATAACCAAAGGGATCCTTCGGAAAGCAAGGAGGCTCACCAACTGACTCTGAGTGCTTAACTGGATCAAC
GAGGCGCTGGGTACTGATCCTGGTTACCTGTGTCTGCATCATGAAATGTGCATGACAAATAGCATCAGTACATTTAATGT
ACGAACATGCGGGGGGAAAGCTAAACATGACATAATCTTGAAATGAATTTGAAAAGAAGACTAACCTTAGGCTTACTCAA
ATCATGGATACTCAACTCAAATGCAAAGTAAAACAACAATAAAGGTGCAGTTTATACAAAGCATTTCAAACAGTAGATGA
CAACTTAATGTATTAAAGAAATACAATAACAACTCAGTTACATATAAAGTAATTTAATACTGTGGGAGTTTCTCTAACTG
ACAACCATCACTATGAGCTAAAGTGATGATACAATGTCTCGCCCACGCTGCCAGAACTGTCCTATACCTTGCTGTGATAT
AGAACGCCTCAACTAAGTGGATCCACTAGGATATGCTAAAAAGAATTAAGATGTCATCTAAAAAGTATGACCCTTTCTAC
CCACGATGGCTACATAGTTTATGGAGACTTGAGTTTTTATGAACTCGTCCCCACATCGGTGCTCAATACTACTCCCAAGA
TATACTCAACTCATATATTTTAAAAATAAAACTCTCTCTCTGATTTGAGGTAATTACTCAAAAACTAGCTTAAAAGCTCT
CTTGGAAATCAGTGTTCCCTTTCTTGTTTAAATGTGAAAACATTTTAACTCTTGGGAATACTTAGTTCTCATATAATCTT
TTGAAGAAATGAACTTTACTCTTACTCTTTACTCAACTCAAAACTCAAGCCTTATAACAAAGTTTAAACGTTTGTAAAAG
ACTTTTGGAAGACTCTATGTACTTTTATTGACTTGACTCGTAACTTTCCTTGAATTGAATTATGGATTCAAGGCTCATGA
TTTGTGATAGGAAAGATCTTGTGATGTTTAGGAGTGCTTTTAGATAGTTAAACATGATAAATGATCAAGAAATCACTGTC
TGGGAGCAAGTCCGCGACATGGAGATGCATTTAAATATTTGATCACGAAATTAATTTTGAAACAGAGGAGTTCGCGTCCT
TTTCGTGACGCGAAGGGAAAATTTGTTCACTGAGGGAGTAAGTCCGCGATGTGGACTTGCATGCCAAAACCTGCTCGACT
TTTTCCTTCTTCGTTTTCCAACCCTAATTCACCTAATTTTGATTTTTTTTCTCAATTTGTCCATAGATTCAAATACCCAG
TATATGTACACTAGAATCTAACTCAAAACAACTTTAACAATTGACATTAAACTCTCAAGAACTCCTAAATATCTTCCCAA
ATTCAATAACGAAACCAATTCAAGAACACAACTCAAGAGCATCAAATTCTCAATCTTTTAGGACGAAAATCATACTGAAA
TAAACATGTTTGGCGTATGGGTGAATTAACCCAACACTATGTGAACTCACATACCTCGTAGGATTGAATTCTTGGTGAAA
TCCACAACCAAAATCGCAAGAACTTGACGACTCTTGAACTTTTCTTCTCCTTTCTCCTCTTTTCTCTTTTCTCCAAGACC
TAGTGTGTTTTGGTAAATGCCTATACTGATCTAATTCTCATTAGAACCCAGTTAAACTTAAAAAAATGAAGTTAATTAAT
TGGGTATGCAAAAGACCAAAATACCCTTCCAAAATCCGATTTTGACTTTCCTTATCTAGACAACCCAACTTCAAATGGAG
ATATCTCATTCATACGAACTCGGAATCACGCAAACTAGGCGGCGTTGGAAAGATAATTTAAGGAAATTTTCTACAGTATC
TCGTAGGATACCTAAATCATCTTGAACTAGGAGTTATGTTCATTTGAAGTTGACGAAAATTCCATACTTAACATAACTTA
GCCAATTTTCCATATTTAACTTATTTCCAAAAATGACTCTTTCTAATTCTAGATTTTTCTAGTTCTTTCAAATAGTGAGG
TGTTACAATTTCTCCCCCTTGGGAACATTCGTCCTCGAATAAGATTAATCTTAATAGGCTAAGGCGTAACATCTAACACC
TAACTCAAACACCCAACAACCAAAATGTAAATAGAACATGCCAACTTAAAATAAAAGCCGAGAAAAGGATTAATACCTTA
AATTGGAAATTCTCCAGATTTGAAGAGATGTGGGTATCTCTTCTTCATATCCCCCTCAGCTTCACAAGTATCTTCCTCAA
CAAATTGATTTCTCTATAGAACTTTCACTGATGCTACTTCTTTAGTTCTTTGGTGATCTAGGATTTGAACAGGAATCTCC
TTATATGATAAGTTATCTTTGATACCAATATCTTCAGTAGGTATGATAAGTGAGGGATCGCCCATTCACTTTTTCAACAT
GGAGATGTGAAATACCAAATGAACCGCTGCTAACTCTTAGGGTAGATCTAAGTCAAAAGATACATTACAAACCCTTTTGG
ATATCCTGTAAAGGCTAATATACCTGGGGCTGAGTTTCCCCTTCTTACCAAATTTCATAACACCCTTCATGGGTGAAACT
TTCAAGTATACCCAATCATCTACTTCGAACTCTAACTCCCTTCTCCTAACATTAGTGTAGGATTTCTGATGACTCTGCAC
TATTTTCAACCTCTCTTGAATGACTTTCACTTTCACCATAGCTTGATGAACTAAGTCTTGTCCTATTAATCCAGCCTCAC
AAACTTCAAACCATCTAATAGGAGATCTACACCTTCTCCCATAAAGAGCTTCATATGGAACCATCTGAATGCTAGAGTGA
TAACTATTGTTGTAAGCAAACTCAATAAGAGGTAGGTGATCATCCCAATTACCCTTGAAATCAATCACACAGGCCCTCAA
AATATCTTCTAAGGTCTGAATAGTGCGCTCTTGTTGACCATCTGTCTGAGGATGAAAAGCAATATTCAAGTTCACCTTTG
AACCCAAGCCTTTCTGGAAAGATTTCCACAACTGTGAAGTAAATTGTGCACCTCTATTTGATATAATCGAAACTGGCACC
CCATGAAGTCTAACTACCTCTTGAAGATACAACTTGGCATAGTACTCTGCTGAATGGGTAGTCTTTACCGGCAAAAACTG
GTCTAATTTTGTCATTCTATCAACAATCACCCAAATAGAATCATGTTGCCTGCGAGACCTTGGTAAACCTGTGATGAAAT
CCATATTGATCATCTCCCACTTCCATTCTGGAAGTTCTATATTCTGAGCTATACCATCGGACACTTAGCAACAAATTCTG
CAATGCCCTTCTTCCTACTACTCCACCAATAAACTTCTCTCAAGTCATGATACATTTTTGTGGAACCCGGATGGATGGAA
TATTTGGAGCTATGAGCTTCTTCCATGATCCTCTCTTGGAGTTCATCCACCCTTGGTACACAGAATCTACCTTGATACCT
CAACACACCATCTCCCCCTTGTTCAAAAGCCATTACTTTTTGCTTATGAACATTTGCCTTCAATTCAAGCAAATAGGTTC
TTGGTCTTCTTTCTCCTTAACTTTAGACATTAAGGATGATTCAACCCCATTGAGAAGAAAGACCTCAACATCGTAGCTAG
GTTCTGGTTTGGATTTTTCAGTAGTACGCGCATGCCATCCCATAATGAGTCAATTCTCTGCCACGCCAAACTAGCATGTC
TTGGTTGCATCATTGATGGGATGAGGTTGAACTTGGGGATGATCATTGCCCAGGAGATGCTTGTGAGGGCCAAGCAAAGA
CATATTTCCCTTTTTTTTTTTCTTTTGATTACCGAGCTGTGCAGACGGGCTCGGGTACCTAGAGATGACAAGAATGATGT
GGAAGTGATTCCCATATCTTCTACAGACATCTAGAGGATTGAAGTTGAGTACTTGACGGAAGAGGCAGAGAAGAAGATGA
TGTTTGACCTGAGGAGGTAGCTGATCCCGAGTCTGAGGCTGAGACAGATGAGGAGATGCTTGGGGTAGCTCAGGAGATTT
CTTACGAGGGCCTTACGAAGACTGATGAGGTCATGGTAGATACAGCTATGCAAACCTCTTTGGTGGACACACCCTTGTTG
ACCCGAGTGGAGTTAGCAGTGTTGATGTTACACCGAACACTGATGCTCACACAGATGGAGCGACTATGTAGACATGATCC
CTCTTTACCTTCTTCTCTGTCATTTTTGTTCAATTTTTTGGATATTTTATTTCCATTGCATTTGAGGACAAATAGCTTTT
TGTTTGTGGTGGGGTGAGGTATTTTCATACCCACCTCTTGTGATTAGTGTTTTGTTTATACATTGGATTTTGTGCTATAA
AGTGTGTTTTTAATACTGTTTTTGTAGATGTTTGAGCTTGTGGCGCCTTATTTTAATTGCAAATGGTTTTCAGACCCTTA
AAAAAAAATTCCACCTCGTGTGTATTTAATTGTGGCTGTTCTTGTACAAATTTGTGTGTCGGTTGTGATCAATACTAATG
ACTTGAATAGTGCTCTCAATCGAACAAACATGAATGTGCGGCTATGATGCGGCCAAATGAAATTGTATAGGCAATATGTG
AACTCTTTGCATCTCGTTGTGACTTGCCGATTATCAAATCGAGTCTCTTGTGATGACTATTGCACACTAGCGAAAGTGTG
GAGTCTTGTTTGACATTGGTGTCAATGCCTTGTGTGATGAGTTTATCGTGAACCATGTGTGATGACACCTAGAATTTTCC
CTATTGGTTCGGTTGACTAAGTGATGCAAGCTCTTGATATGATCTTAGGCAACAAATTTTGAAGAGTGAAACAATTTGAC
ATTATACCTCTTTTGTGGCCAACCTTGTGAGTGTGTGAACTATGTTGAATCCCTTTGAGCCTCATCATTTTTCTTGGAAG
AAACTTGATGCAAATGAGACCTCTCTTTATCCCTTCACCCATAACCCTCATGAATTGTGTTTTGTTTGAATTGCCAACTT
AGGCCAAAAGCCTAAGTTGGGGGTGTGGTGAAAAGAGAAGGTAAATCAAGAAGTACAATGAAATCCCCCTTGACTCATGG
TTTTGAGAAAGATGGAACCCTTCCATACAAAAAAAGAGAAAAATAAAATATGAAGGAAAAAGAAAAGGAATGAAAAAGTT
TATTAATAAAGTTGTGAAAGTGCAAAAGAAAATGGTGTGTCCGGTGTTCCATGGAAAGTTAATACTGGGGTGAATTGTGA
GCTTGAATGTGAATTATGAAGAAAAGGAAAGGAAGTGTTGTTCACACCACATTTCATCAGGATAATAGCCACTGAGCCTA
AATGACCATACCTTTACACTCAGCCCCATTACAACACTTGAAAAGACCTTTTTGATCTTGAGTGAGCTGAAACAAATGTT
GGCTGGAAAATAAGGGCAAACCTATGGGTGAAATCATACACGTGTTCATCTTTTTGAGTGTGAGGGTTGTTTTTGATTCC
AGAACTATAAATTGTTGAACCATTGTGTGTGAATATGGATTCATCTTTGTGCGAGGGCATTTGAGTACCTTTGTTGAGCT
TGAACTTGCATTTGAAGCAAGTATTGTGAACTTGAGAATCTTTGATAGTGGTAAGTCACAATTTGAATCTTTGAGTGCAC
AATTGATCCTTGCATGAGTAAGTTGAGTTTAGTTGTGCGCATTCATGATTGAGTCTTGTGTAGCACTATTTGAGATATCC
TTTTTGAACTGTTGAACTTGAGTTTTACTTGAGGACAAACAAAAGTTTAAGTTGGTGGTGTTGATTAGTCCTAGATTTGG
ACTCATTTAGGGCTTTATTTGTATAGATTTAGTGTCCTTAAATGCTTATTTTGTGCCAATAACTGATGTAATGTCCTTGA
TTTCTTAGGATTTTGGATGAAGGAACAAAGCATGGATACTGAGTTGCAAAAGGAACAAAGCGAGCTGAAAGAAGGAAGAA
AAGAGAACCTTGTGATTGCCAAGTCAATTTAGCGACTCGCTGTGTGGCCTCAATGTCCGTGTAAAGTTCCAGTTTGCCAA
GCCCTGAAGAAGAAATTTAGCGACTCATTGAGTGGCCTCAATGTCCGTGTGAGAGAATAGAACAGTCGGCGGATCCCCGA
GTAGTTCCGCGATGAAGTGTTAGATCGCCCAAAGTTATAGACTTGGAGGATGCTGAAGGCCAAGATAAAATAGCGATGAA
ATTAGCCAAAGGGCGCATCGTCGAGTGGATTGGCGAGCTCGACTTACTGCGCCAAATGGACCTTAGCAACATATATTTGG
CAACTATAAATAATTTTTCAAACATTAAATTTAGTGTCAATTTTTATTGTGAACAATCCTTAGAATTAATTTGTAGTTTG
AACTCTAGTTTGGAGACAAGTTTTCCTTAGCTTTGATGAATTGAAACTTTCCATCTTTGAGAAATTGAAAGTGGGTCTTA
GAGATTCTTCAATTTGGACCTTTGTAAAGATGAAATTAATCTTACCCAGTTGATGGAAACACAATTTGGTAATAATTTCT
ATCTTTTTGTGATGTCTAGCTAAAACCCCAATTCTTGGGGTGTGATTATGTGATTATGGGCTAATTTAGCTAATGGGTGT
TTCTAATTGTTAGTGTAATTCTGTTTAGAAGTGATTTCAATCAGTAATTGTGGTTTAGATTAAAGAATTGTAGTTGCAAA
TGCAGTTCTACTTTCGTGCTTTTGGCTTGCTCGAGAGAGAGGTTTTAAAACCAAGATTATTGATTGATGGTCTGTGGGTA
TTGGGTTGTCATGGGTTCAGCTTGAGAGAGTAAATCCTAAACCTTTTTCCACACATTCAGCTTGAGAGAATGAATGGACT
AAAACGTAGAATGTTCTTAATTTGCATGCTTGTCAATGTTCGAGAGATATTGACTTGATTCGGGGTAAAATGTTTGAGAT
AAAGTTTATATCCTCTATAATCTAGCTTATTCACTAATTTACAACTATTTTCTAATAGTTGCAACTACCCGTTTGTCTAT
AATAGTCCGTAATCGAATCACATCCCAAGAACCCGTCTCCCTATTGTCAATTCGTATTATTCATTGCTGCTATAGTTGAT
AATTGAAACAATCAAAACCCCCCATATGACATTCATGTCAGCCCTAATTTGAATTATGTTTTTATTCGATAACGTCTATT
CCTATGACTGATTCGAACCTATTCGCCCTTGACTATTGAATCTTAAGCACGTACCGCTCGCTGTGGGAATGATCCCAACT
CACTTAGTTGGGTTATATACTGACTAGAGATCGTTGACACTTAGAATTGGAAGAAGTGACCTTGAAACGTTAATCAACGA
GCTTGGATCTTCGTGATACTTTCTACTCTCTTCTTGTTTGAGGCTTCTTGTGGAGATTTGTGAGATAGCTGTTTGTTATC
TTAGCGGGCTTTCTTACTCCTTTTCAGGATTTTTTCTATTTTGAGAGACAATATCATTTGAGATTTGCGTATTTTTTTTC
AATTCTATTATTTGCATTAGAGGCTTGTGCACGAGACAACCAAGTTTTGGGGATTTAGTTAAGTTGACTTGCTATCCGTA
TTAGTAAATGTTATTAAATTGGTATTTTTATTTTATCTCCGCACTTTATCGAAATGGTTGGGTTGTAAGCTGACTTGTCT
TGAAGGGATAAGACGAGTTCCATCACATACATTTTTGGGTCATGACACCATACAAGTCACTTAGCTTCCATATCATAAGA
AATAGAACAATAAGAATAAAACAGTTCAAGTCCAAAACATTTTATAAAATGAAAAGCGTAAGTCTAGATACCTTGTCTCA
TCATATCCATCTAATACAATTGAATGAAATTGGGCCTAGCCCATACATCATGTTCATAAAGAAAATACATGAAAGAAGCT
AAAACAATAACTCCATCCTCGAAGCATGAGGGGTCACAAAAGCTCGGGAACTCACGAACTCAACTACTAGCCACGAGACT
CGAAAACCTGTCTGTCGGACCCTACATTTGGGAAAAATGTAGTCAAGAGTATGTGTTAGTACAAAACAATGTACCAAGTA
TAATATCCATGCATAAAACATTTAAATAATGCTAAAAATGGATATTTCATTTCCTGACATGCAATTGACCAAGCTAAAAC
ATCATATGAAAGAGTTATAAAACATAAGTCATAAATCATGGTCAGTGCAAGCTAACATCATCTTTGAAGCCTTTGAACCC
ATATGAGATACTCCTTGAGTAACCTTAGTTTATTATTATTGTGAGGAATTAGCCTTAACCGACATAGAGACCATGTGAGC
TATAACATGATCACCTGGTGTCTCCCCCATCGAAAAGGGTTGTTCTACTTTCCTAAGGTAGAACCATGAGCTTCTAGCTT
AAGTGGATCCACTAGCTAATAAACCTATGGGGGAACATAGTTATGGGATAAGGATATTGCTACTAGAAACCCGACCTCTA
CTAATGGAGAGCTTCCATCTCATGAGACTCCTTCTAGAAACCCGGCCTCTACTAACGGGAGAGCTTCCATCTCAATGTCA
ATATCCACTCGGTGCTAAGCATAAATCCCTGGGAATAGTATGTTCTTACTTATTCTCATTATCCATGGAAAGGCATGTCA
TTTTTCCAATCCAAGCTAGTTAATTAGGATAGCTCTTTTTCTTTGATTCAATTAGGTGAGAAAGTCTTTCAACCTAAGAA
TCCTTTCTAAGTGAGAGAACCTTTCACATAATGATACTATGTGTTTATGAGAATGTTCTTTCACAACACAACATCATCAT
TAGTACTTTACTCTCAAAGCACTCGTAAAGCGTATACATAATTCTCATGAAAACATGCATAATTCCATAATCACCTTTGA
AGGTCAAAAACCCTCTTTCAATCATCAACATATAGAAAACAAGGGTTAGATATGGATTTCATTATAAATTCATGCAATTC
TCTCATTACATGCTTAATTTCATAATCTTCCTTTAAGAGCAAAATCACACAACATATAGTTCATAACTTGAAAACATGGG
AATTACATGGGTTTATAGGGGAAAACATCATAAAACCATAGGAATTCATCAATTCATGCTTAGAAGATCATAATCCAATC
AATTAAATCAATAATGAAAAGAACCCATGCTAATTGAAGAAAACCCTAACTTAATTTGGGGAATTCTACCTTTTTGAAAT
AGAGGAATTTATGAACTCCATGGATGGAAGGAATCCATGAATGAAAACTTTCATACCTTACTATCAAAGCCCAATAAAAT
TGAAGTATGGAAGCTTGATCTTGAACTCTAGCTTGAATATCCTTCTTTTTCTTCTTCTTCTCCTTCTTCAAGTTCTAGAG
AGAGAATATTTGGAGAGGAGTTGGTTTTCTTTTGGGAATTTGGAAGAATGAATTAAATGGGGTGAATTTGGGGGGTTAAA
AGGCTTCTATAGGGGTCCTAACCATAGGCAAAATGACATAGTATATGAACTAATTAATTTGGAAAAGACCTAACTTCCCC
TTAAAATAACTGACAGCAGCCCATCCACGGACCCAGTCGAAGGACCGTGGTCTGACCCAGGGCCCGTCTTGGTGGACCGT
AGATTGGTGTCAGAAAGTTGGGATTTGGGGTCTTGAACCATGGACCTTGACCACAGACCGTGGTCTGACCTATGGTCCGT
AGGTTGTGTCGTGGTCCTTGACCCCCTAGAATTTACCCAAGCAGCCCAACCACAGACCACATCATGGTTCGTGGTCCACT
CTATGGGTCGTGGGTGGACGGCGTGGTTTGGCTGCTGCACCACCTGGAAAGCTGCAATTTTCCCTTTCCCGGATACAGGG
TGTTACAATATCTCCCTATTGGGACCATGCATCTTCCAATGAGACTTAAACATGTACTAAAATAGTAGGAGAGTAACTAA
CAACCCAATCTACGATGCAATGCATACAACCAAGGAGGAACTATCAACTCTAAGCTAGGACGTTCTAAAAAAATCAAAAA
GGGGTGAAAGTAACTCTATCAGCCCATTAGGCATGCAATGCACATAAATAAGGAGGAAACATCAACTCCAAGATCAACAT
ACTCAAATGCATCATAAGGAAGTAGGAACTACACCTATCAACCCAATTTCTCATGTTCAAGGAGGAATTACCTTCTACAA
GCTAAAATCATGTTCAACACGATCACATGGAGCTCATATGCAATTCAATCTCAAAAAACATATCTAAAGCATGTTCATCA
ATTCATCTCATGATGTCTATAGGCAATTCATACTCAATGCACAACAACATGAGGAAAATAAATCATATAAGTCATTTCTT
TAAAAATTTAAGTTTTTTCATGAACATGCATAATCATAAGAAAATCATGGAAACACGTATAAGACACATGACTCCCAAAA
CATAGAACAAACCAAGAGGAACTCATTACCTCAAGCTAGAGTAGGAGTAGAAGGAAAAATATGAGGATATCGGGACATTA
TATCGGCTTCGGCCTCCCAAGTAGCACCCTCAACTTAATGATTCCTTCATAACACTTTTATGGAAGCTACTTCCTTATTT
CTTAATTTCTTGACTTGCCGGTCTAAAATCTCAATCAGAACTTCTTCATATAAGAGACTCTCATCAACTCACAAAACCTC
TAAGGGAACTATAGATGTTGGATCACCAACACACCTCTTCAACATTAAGACACGGAAAACCGGATGCACCATTGCCAAAT
CATTTGGCAAATCTAATTCGTAAGCAACCATACCAACGCTCCTCAAAATCTAATATGGGCCTACATATCGGGGACTAAGT
TTTCCCTTCTTACCAAACCTCATTACACCCTTTATGGGTGAAATTTTCAAGTAAACCCAATTGTTAACATCAAATTCAAG
AACCCATCTTCTCACATCGACATAAGACTTTTGCCGACTTTTAGCCATTCTCAACCTCTCTAATGAGTCGAACATTCTCA
[truncated: 395,127 more chars]
