# Supplementary material for: Homologues of potato chromosome 5 show variable collinearity in the euchromatin, but dramatic absence of sequence similarity in the pericentromeric heterochromatin
Source: BMC Genomics. 2015 May 10;16(1):374. doi: 10.1186/s12864-015-1578-1 (PMC4470070; doi:10.1186/s12864-015-1578-1)
Supplement: Additional file 3: — RH BAC tiling path sequences. Description of data: Nonredundant, multifasta sequence files of the individual BAC MTPs. The sequence contigs and scaffolds in the MTPs can be either ordered or unordered, depending on the quality status of the tiling path sequence. [file 12864_2015_1578_MOESM3_ESM.zip › mtp_0540.fasta]

>mtp_540.contig_1
GCTAGGTCAAATATTTTAGTTATTCAATTATACATGCGTCAGTTATTAATGCATCAATATCAGTTTAATTGTTGCATTCT
CAGTTTGCATGTTCAGTTTGAGCTATCCAGTAACTTACAGAAATTCAGTCATAATGTGTTAATTACTTAATCCATTGGGA
GTAGCATAATACTGAGTTGGACTAGGGTTCAGCGTACCCATATAGTCCCAGAACTACGAGCCACATAGGTGTAAGTCCCC
TCTGTGGGCAACATCAGTTTAGTGATCACGCCAGCATGCTTCTATACCTCTGGCAGGGTATATTGGGTCCTCTCGATAGG
GCGTATACATTGGACTCCACATTTAGTTCATGTGGTTTTATTGTCGGTTATTAGTAGCTCCCACAGTTCAGTTAGACTCT
ATTGCATTGACCACATTTACAGTTCATTCAGTATTCAGTCAGCATGTTATAAATTCGTCATTACATTCAGTTAGCTCAGT
ATTCAGTATCTATATCATGTTCATATTATTTTATTGCTTTATTGCTTTGTTCAATTATATGTTCTTTCAGCTTTACTTTA
TCTTGCATGCTCAGTACCTTTCAAGTACTGACGCATACGTGCGCTACATCTTCTCGTGATGTAGGTTTAGGTTCTCAGCA
TCCAGATCACGCTTAGATCGGTTCCCGATCTCCAGTTTAGCAGAATCAGTGGTAAGTCCTCATTCTCCGAGGACAATAGT
CATGAGTTTCTTTTTCAGTATTTTTAGTCTTTAGATTTAGTTTTGCTAGACCTAGTTGGGGCATGTCCCAACATCTCTAG
TCAGTTTAGTGGCTTATTTCAGACATAGATAGATTCAGCTTAGTATTGAGTTAATATCTTCCTTGTATTAAACTCATCAA
TTTTCATTTATCTCAGTTATTGTATATGGGTATTCCCCATCTTTTCATCTTATTTATGATTTAGCTTCCACACAGTTTCT
ATTATTCAGATTATATTTAGTATGCTCATGATCATGCCAGCAGGGTTAGCTTGGGATCACTTGTGGTCCTATGTCCCGTG
TCCGCGTCTCGGGGGTAGCTTAGGGCGTGACAAACTTGGTATCTGAGCATTAGGTTTAAGTGTCCTAGGATGTCTGAAAA
GCCACATTAGGTAGAGTCTTTTTCATGGATGTGTAGTGCGCACCATATCTAATGAGGGGGAGGCTACAAAGTGTTTTAGG
AAATCTTCATCTTCTTGTTACTCTTATCATGCGTAAGGTATGATCTAAATTCCATTCTAACTCGACGTTCTACGTTTCAG
TGATCATGCCTCCTCGTAGAGCTTATGCCAGGAACGCAAACGCAGCTTCTCCAGTTCCGGATCAGGAAGTCTCAAACACT
GAATTCAGGAATGCCATTCAGATGTTGGCTCAGAGTGTCGCTAACCAGAACAATCAGCGGGTTCAAGCCCCTGCAAATGC
AAATGGTGGATCAGCAGCAACAAGGGTCCGTAACTTTGTTAGGATGAATCCGCCTGAGTTCTTAGGATCGCAGACTGGTG
AAGATCCCCAAAGTTTCTTGGATGAGATCAAGAAGATCTTTGAGGTGATGCAGGTCACTGGGAATGATCGGGTTGAGTTA
GCATCTTACCAACTGAAAGATGTAGCTCATATCTGGTATACTCAGTGGAAGGAGAACAGGGGTACATATGCAGCTCCTAT
TACTTGGGATTGTTTCAGCGAAACCTTTTTGGACAGGTTTTTCCCCATAGAGTTGAGAGAAGCAAGGGCCCAGGAATTTA
TGAACTTAAGGCAGGGTAACATGACTGTCCAAAAGTATGGGCTCAAGTTTAACTAACTCTCCAGGTATGCTCCTCACATG
GTTGCTGATTCCAGGGCTCAGATGAATAAGTTTCTATATGGAGTGTCAGACTTAGTGAAAACAGAGTGCAGAAATGCTAT
ATTGTTGGGAGACATGAACATCTCTAGGATCATGACTCATACTCAACAGGTTGAGGGTGATAAGCTTAGGGAACAGGCTA
AGGAAGACTAAGAAAGCAAGAACAGGTAACTACGACTATTCCCAACAGAAATTGGGTGGTGGAAATCGCTTGCATTTTCA
GCAAAAGTCTTCGACTTCAGCCCCTTCATCAGCTAGTGTTCCATCCCCCATGTTTCATAATGATCAGAAAGGTAGGGCGT
TAGGCTCTAAGTCTCAAGGTAGTGTTTCAGGCACCAAAACTTACCCAACTTGCCCAAAATGTAGTAAGAACCATCCGGGC
GAGTGCCTTGCAGGTAAGGAAGGATGTTTTGGGTGTGGTCAGTCTAGTCATAGATTGAAGGATTGTCCTTCTAGACAGGG
TCAATGAGGAAATAATGGTAGAGCTCAGTCTACAACTTCAGCAGCACCAATAGGTCGCCTAACTTAGCAAGGTAACTCTT
TTGGTACAGGTGGCGGACAGCGCCAAAACAGGCTCTATGCTCTTCAGGCTCGTCAAGATCAGGAAGATTCTCCTGATGCA
GTCACTGGTATGTGACGAGTTTTTGATCTTGATGTTTATGCATTGTTAGATCCAGGGGCTACTTTGTCTTTTGTAACTCC
TTACATAGCAGTCCAATTCAATGTTAGCCCAGAAACCCTTTCAGAACCCTTCTCAGTCTCTACTCCAGTCGGTGACCCAG
TTATAGCTAGACGGGTATACATAAATTGCCCTGTCACAGTTTCCCAGAAAGTCACCTCAGCGAATCTTGTAGAGTTAGAA
ATGGTAGACTTCGATGTCATTCTAGGCATGGATTGTTTACATTCCTGTTATGCCTCAGTCGATTGTAGAACTAGGATTGT
TCGTTTTCAATTTCCAAATGAACCAATCCTAGAATGGAAAGGTAGTAGCTTAGCGTCTATAAGTCGATTCATTTCTTACC
TTAAGGCCAGAAAGATGATCTCTAAGGGTTATCTCTAGCATCTAGTTCGGGTTAAGGATTCTGTTCTGAAACCACAACTC
TTGAGTCAGTTCCAGTGGTTAATGAGTTTCCAGAAGTGTTTCCAGATGATCTTCCTGGAGTTCCTCCCGAAAGGGAAATC
GACTTTGAAATTGATCTTCTTCCAGATACCCAGCCTATCTCTATTTCTCCTTACAGAATGGTTCCAGCTGAGCTTAAGGA
ATTGAAAGAGCAGTTGAAAGACCTTCTAGATAAGGGTTTCATCAGACCTAGTATTTCGCCATGGGGTGCACCAGTGTTGT
TCATAAAGAAGAAATATGGTTCCCTCAGAATGTGCATTGACTATAGGTTGTTGAACAAAGTCACAATCAAGAATAAGTAT
CCCATCCCCAGGATTGATGACTTGTTTGACCAACTTCAAGGTGCTAGTCATTTCTCAAAGATAGACCTCAGATCAGGTTA
TCATCAGCTTAGAGTCAGAGATAGTGACATTCCAAAGACAGCCTTCAGAACTCGGTATGGTCATTATGAATTTGTAGTTA
TGTCATTTGGACTAAACAATGCTCCTGCAGCTTTTATGGATTTGATGAACAGAGTGTTCAAGCAGTACTTGGAGTTATTC
GTTATCGTCTTTATTGATGATATCCTCATTTACTCTAGGAATGAGGAAGAACATACAAGTCATTTGAGAGTTGTTCTACA
AACTCTCAAAGATCGCCAGTTATTTGCAAAATTTAGTAAGTGCGAGTTTTGGTTACAATTAGTTGCATTCCTTGGGCATA
TTGTGTCTAGTAAAGGAATTCGAGTAGATTCCCAGAAGATAGAAGCAGTGAAACAATGGCCCATACCTACTTCTGCTACA
AATATTAGAAGTTTCTTGGGTCTAGCAGGTTATTACAGAAGGTTCGTGGAAGGATTTTCATCCATAGCCTCACCATTGAC
TAGGTTGACTCAGAAAAAGGTTAAGTTTTAGTGGTCAGATGATTGTAAGAAAAGCTTCGCAGAATTGAAAACTAGGTTGG
CTACAGTCCTGTCTTGACTCTACCAGAGGGTTCAGATGGTTATGTGATCTATTGTGATGCATCCAGAGTCAGCCTAGGTT
GTGTGTTGATGTAGCGAGGTAAGGTTATAGCTTATGCTTCTAGACAACTTAAGGTACATGAGAAGAATTATCCAACTCAT
GACCTCATGACCTCGAGCTTGCAGCAGTGGTGTTTGCACTCAAGATTTGGAGACACTACTTGTATGGTGTTCATGTAGAT
GTGTTCACAAACCATAAGAGCCTCCAGTATGTATTCACCCAGAAAGAGTTGAATCTTCGCCAAAGAAGGTGGGTTGAGTT
CCTCAAAGATTATGATATGAGCGTGCATTACCATCCGGGTAAGGCGAATGTAGTAGCAGATGCTCTTAGCAGATTATCTA
TGGGTAGTGTAACACATGTTGAGGAAGAAAGAAAAGAGCTAGCAAAGGATGTTCACAGACTTGCTCGCCTAGGAGTTCGT
CTTATGAGTATATCAGATGGTGGTGTAACGGTTCAGAATGGGGCAGAATCTTCTTTGGTAGTAGAGGTTAAGGAAAAGCA
AGATAGTGATCCAATCTTGCTTGAGCTTAAAGGTACAGTCCATAATCAGAGAATGGAGGTATTCTCTCAAGGGAGAGATG
GTGTACTTCGCTATCAGGGTAGATTGTGTGTTCCTGATGTGGTGAATTGAGACAACATATTCTCGCAGAAGCCCATAATT
CTAGATATTCTATTCATCCAGGTGCCACTAAGATGTACCGTGATCTACGGGAAGTCTATTGGTGGAATGGTATGAAAAGA
GATATAGCAGATTTTGTGGCTAAGTGCCCCAATTGCCAGCAAGTCAAGGTAGAACATTAGAAACCAGGAGGTATGACTCA
AGAGATTGACATTCTTACTTGGAAGTGGGAAGTGATCAACATGGACTTCATAACAGGTTTACCTCATACTCGCAGACAAC
ATGACTCAATTTGGGTGATTGTTGATAGGGTTACTAAGTCTTCTCGCTTTTTAGCGGTCAAGACTACAGATTCGGCGGAG
GATTGCGCCAAGCTTTACATTAATGAGATTGTAAGGTTGCATGGGGTTCCTTTGTCTATCATATCAGATAGAGGTCCTCA
GTTTACCTCTTATTTCTGGAAGTCATTTCAGAAGGGTCTCGGTACTCAAGTTAACCTTAGCACAACATTTCATCCACAGA
CGGATGGTCAGGTAGAACGTACCATTCAGACCTTAGAGGACATGTTGAAAGCTTGTGTGATCGATTTCAAGGGTAGTTGG
GATGATCACCTTCCTCTTATTGAGTTCGCCTACAACAATAGTTACCATTCCAACATTCAGATGGCCCCTTATGAGGCATT
GTATGGGCGTAGATGTAGATCTCCAATTGGTTGGTTTGAAGTAGGTGAAGCAGCCTTGATAGGACCAGATCAGTCCTTGA
TGCTATGGAGAAAGTGCAACTCATTAGAGATAGACTTAAGACTGCACAGAGTCCCAGAAGTCTTATGCAGATGTGAGAAG
AAGGGAACTAGAGTTCCAAGTTGATGATTGGGTTTTCCTGAAAGTGTCACCTATGAAGGGGGTGATGAGATTTGGCAAGA
AATGGAAGCTCAGTCCCAGATATGTAGGCCCTTACCGGATCTTGAAAAGGATTGGTAAAGTGGCTTATGAGTTAGATTTG
CCAGCAGACCTAGCAGCAGAGCATCCAGTCTTTCACATTTCTCTTTTGAAGAAGTGTGTGGGTGATCCAACATCCATAGT
GCCATTAGAGAGTGTGGCCGTGAAAGATAGTCTCTCATATGAGGATGTACCAGTTGAGATTCTCGATCGTCAAGTTATAA
GGTTGAGAAATAAAGAAGTCGCTTCAGTCAAGGTTTTGTAGAGGAGTCAGTCCGTAGAGGGAGCTACTTGGGAAGCAGAA
GCAGCCATGAAGTCCAAGTATCCTCACCTCTTTCCTTCCGATTCCATTCCAACTTGAGGTAATAGTTCCTTATCGATTTT
TCAGTCATTCATGCATATATTCAGTCTTAGAATCATGTTCCTTCAGTTTGTACTTGCATTTTCAGCGTATTTGCATGTCC
TTGGAACTCAGTTCAGTCAGAAATTCACTTCTCAGTGTTTAGTGGTAGGGATTGTAGCTCCCTCCCTCCATTTCAACTAG
TTTAGTCTTCATTCGAGGACGAATGGTCCCAAGGGGGAGATAATGTAACACCCCGTATCCAAAAATAGACTAGATTGCAG
ATTTTTGGTGTTGTAGGTGGCACTCACGGCACTATCCACGGACTGTCGGAGGACCCACGGTCCGTCCTGCAGGTCCGTGG
TTCGTGTCAGCAAACTCCCCTAGAACTTAGCCAAAAATTCGGCCAAGTGTCGACCCATGGCCGGACCTACAGTCCGTAGG
TCAGGTCACGGACCGTGGATCGATGCCCCTAAAGCCCAACTTCAGTCCCGATTGACGGTTGACCAGCACGGACCGTCATT
CAATGCACGGTCCATAGGTCTGACCTTAGGTGAGGGTAGCAGCCAGTTAAATGAAAATTGTGATTGGGTCAACTTCAGAT
GGTCATAATTCTTAGCACAAAAGGAATTATATGCCCTATGACCTATGATATGATAGATAATTAAATCCTCTTTCCAACGC
CATCAAGTTTGCTAAAATCTGACCTCCGAGTAAAAAGTTATGCTCATTTTAGTGAAGCCCTGTCGGGCATACTCGACCGA
CGACTCCAATCGACGGACCGTCGATTGACCTACGGCCCGTCAGTCCCGTCCGTCGGTCACTCCGACAATAATTAATTCAT
GGGACTTTTGGTGTTTTCCTATTTCGTTGGACCCCTAAGATACGTCGTTTAGACCCTAAATCATGAGGTTTTAGTAAATT
TAAGCCTAGAAACATAACTAGAACTTATCCAAGTCAAATAATTAATCAAAACTTAGAAAATTAGAAGCAAGAGGAGAAAA
AGGTCAAGAACCCTAGTTCAAGAACGCAACAAGGTTCCATCAGTTCCAGCCCTGAAATTGAAAGATTTCTCTATGGAATT
TGTCACCAGGTATGTGGGATTTTACTAGTGGGTTCCTTTCGCCCATTAGGTCCCTAGCATTCAGTCAGATTCTTGTTTCC
CTTATTATGAATAGACGTAGGGTTTCTAGAATTACAACAGATCATCATAAATTAGTTATTAACATGTTCCAAATCAGATT
ATCATGTTATTGCTCAGTTTATTGCATGAATTTCAGAACCCTAGCTATGTATTTC
>mtp_540.contig_2
AAGCTTATAAGTGCTTGTGTACAGGAAGGACTTTCCTTGTGCAACGAAATTAAGCTAAACCAGCAGATTAAGCAACATCG
CTTAAATGAAAGAAATCAATTAGGGGAATTTTGCGAGCAATTCGCATTTGATGTTCCGAAGCAAAAATCTAAAGAAAAGG
ATTAGACTCCTAGAAAAAAAACATCTTCCAAAAAAGATTACGAAAAATGGAAGAAAAAGAGAACTGAAAAGAAGCTTAGA
AGAGCTGAAGAAGGTAAAAGAGACTCTTCTAAGAGAAAGAAGAAGTATCGCCATAACTATAACAAATCAGATACTTGTCA
CAAATGTGGAAGATTTGGCCATTATGCCAAAGATTGTCGAGTCAAGGAAAAGATTAAGAGCCTCGACATAGATGATAGTA
TAAAGGATTCTCTTTATAAGATTATGCTTAATTTTGGTTCAGACAAATCAGAATCGGAAGATAATAGTAGTGGATCTTCA
ACAAGTGAAGATCTTAAAGCCCTTCAACAAGAAAATTTTATGACTTCTGAAGATGAATGTTCACCTTGCCAACAAGGAAT
GGCATGTGAAAAAGATGACGATGAAGATGATCTTTATAAGATCTATGATCAATTTAAGGAATTAAGTCTCAATGTCATTG
ATAATGATCAAGTTTTGGAGCTTTTACAAAGTATTAAAGATCCAGATATAAGAGCTCAAATTATTGATAAAAATAGTAGT
ACCTCTACTAATAAGAATAAGGATCAGATCCCTGAGGAAATCCCAACTAAGGAAGGTTCATATACCATGGCAGAGGTTAA
AAATCTCTTATTTGAAAGGAGAAAATTAATAAGCTCTCCTACTACTATTAGTAATTTAAAAAAAGAGATTGATAATCTCA
AAGAAGATATTATACAGTTAAAAGAAAAGAATGTGGTGATAGAGGTTAGACTGGATGTTATCCAAACTCGTCAAGATTTA
GAAAATGTTTCTAAATCATCTTCCTCTATTGAAGAAAAAAATGATAGTCTTGATTTCATGAAAAAAATTTATTTAAAAAA
TAATAAATCAGACTTCTTATACAGTCTTAAAGCTTTTACTTCACAAAAGTTTTATACTAAAATTACTCTTTTAATAGATT
ATAATTATAAAAAGGAATTTATTGCTCTTATTGATAGTGCAGCTGATTTAAACTGTATTCAAGAAGGACTTATACCTTCA
AGATATTTTCATAAAACTACTCAGTCTTCGTTCTGCTAATGGTAGCAAAATGAACATCGAATTTAAATTACCCAAATCTT
TTATTTGTAAAGAAAAAGATTGTGTTCCTCAAAGCTTTGTTTTAGTAAAAAATATTACCAATCAAATTATTTTGGGTGTC
CCTTTCATAAATGATATTTTCCCACTTACTTATTGGGATAATGATTAAGTTATAGGGACTTGGAATAATAAACCTTTTAT
ACTCGAATTTGTAACAAAACCATTTACTAGAATGATAAAAGGTTTAACTGCAAAATTATTGATTTCAAAAAATAGGCAAG
TTAATTTTATAAAGCAAGAAATTAATAGTATTGAAGTTGATAATATTTTACAAAATCCTAAATTATAGGATAAAATTGCT
ATTTTAAGTAATCAGTTCTCTCTTGATATTTGCGGAGATCATCCCAATGCTTTTTGGAATAGGAAAAAACATGTAGTTAG
TCTTCCATATGAAGATGACTTTGATGAAAATAATACTCCTACCAAGGCGAGATCTTGTCAGATGAACTCGGAATATTTGG
AGTTGTGTAAAAAAGAGATAAGTTCTTTACTTCAAAAAGGCCTGATAAGGCAATCAAAGTCACCATGGTCTTGTACGGCG
TTCTATGTTAATAAACATGCAGAACAGGAGAGAGGAGCACCTCGTTTGGTGATAAATTACAAACCACTTAATAAAGCTTT
AAGATGGATCAGGTATCCCATCCCTAATAAGAAGGATTTATTAGACAGAGTTTATGATGCTATTATATTCTCTAAATTTG
ATCTGAAATCAGGTTATTGGCAGATTCAGATAGCTGAATCAGACAGGTTCAAAACTGCTTTTAATGTACCAATGGGGCAG
TTTGAATGGAATGTTATGCCATTTGGTCTGAAAAATGCTCCATCAAAATTTCAGAAAATAATGAATGATATATTCATTCC
TTATAGTAATTTCATCATAGTTTATATAGATGATATTTTGGTATTTTCCAAAAATGTGGAAACTCATTTTAAACATCTTA
AATTGTTTTAAAAAATAATTATTCAAAATGGCTTGGTTTTATCCCAACCTAAGATGGCATTATTTAAAACAAATGTCAGA
TTTCTTGGTCATAACATTGAACGAGAAAATATTAGTCCTATCAACAGAAGTATTGAATTTGCTTCTAAATTTCCTGATAT
TATCACTAATAAAACCCAGTTGCAGAGATTTCTTGGGAGTCTTAATTATATTTCTCCTTTTGTAAAGGATTTAGCAAAAG
ATACAGCTATTTTATATGACAGGCTAAAAAATAATCCTAAGGCATGGTCAGATGATCATACTGAAGCAATCAAAAGAATA
AAGGAAAAGGTTAAAACCCTTTCCTGTTTAACCCTAGCTAATCCAAATTGGGCTAAAACAGTCGAAACAGATGCTTCAGA
TATAGGATATGGCGGAGTATTGACTCAATATTGTTCGGATAATAAACGCCATTACATAGTTCAATTTTACTCGGGCAAAT
GGAATACTATGCTACTGTAGCTAAAGAAATCTTGGCAATAGTAAAATGTGTGCTTAAATTCCAAGACGATCTTTATAATC
AAAAGTTTTTAATAAAAGTTGATTGCCAACTAGCTAAGTTTATGTTTAATAAAGATTGTAAACATAATGTGTCTAAACAG
ATGTTTGCAAGATGGCAAGCACTATTAGCTCCTTTTGATTTTGAAATCCAATATAAAAAAGGTGAAGATAATAGTCTTCC
AGATTTCCTTACTAGAGAATATTTGAACTGATATTTAATGATGTATTCTTGCAGAATGAGACCATCATGGCCCCCTCCAC
AAAAGGGAAGAGGACGTAACGCGGCACGAGGCGGAAGAGGTCATATCCTCATTCAACATGGAAATAAGCAACTGATAACT
GCTAATATTAGTGGTGGATCGTCAAGTTCCAGTGAAACCAGTGGTATTGATAATAACCATCCCATGTATAAGGAATTTTT
GGATTTTATAAAATCCAAAAAAGAAGGGGAAAATGCTACACCATCCTATTCTGCTATCCTTACTGATGATGAGAATACAG
AAATATTTGATTTAAATGATAAGAAAGAAGTTATACTTCTTCTATTAGAAAGCAGTGACTTACGATGGAAAGATGAACCT
TGGCAAATAATGTCTAGGTACCTAGATACGGTAAGTTATACTACTCCGGCATACAAATACAGAATGCATTATGAGATTAT
ACTCTCAGCTACTGGGTCATGTGAATTTCAACATTTTTACCCAGCCAATACGAAGAAAGTTTATAACTTCTCTAAATTCA
TCATAAAAAAGGCCTTGGCACCAGAGGAATGGGGTTTAAGTCATCTAAAAGAGATGGATTATATCCATCCAGAACACAAA
GTTGCAGTAAAATATAATTATTGGGACTATATTGATGGCTTTAATAAAGCATTATTATATGAAAATGCTAATAGAAAGCA
TTCATGGTTTATCAAGATATGCTCTTATATATTTGAAAGGAATATTCCTAAATGGTTTTGTAGATGGTGGACATTATATG
GTCCCTCGATTAAAATTTTACTAGAATCTTATAAGAAATTATATTTAGAGTGGGTAGATATCTCCCCAAAGATTATAAAT
TTACAGGAAAATAATATATTCTTTGAAGGAATGTCACTAATGTATTTCTTCATTGAATTCTCTATTCCATGGATCTTAAA
ATGGTCGATAGAAGTTAATACCACTTCTGATGAATTCCCATGTTTGCAAAGAACTTTTTATACAAAGTTCTGGAGTAAAT
TATTACAGAAAAATCAGGACGGACATATGCATGGACAGGAAATCCTTGATTTAATAAATGTAAAAATAAGTGGTTATTAT
AATTCCGCCACAAATGATTCACCAGCGATGGATGATTTAATCCATTCAAAAAAATTACTAGAAGACTTCAAATGAATAAG
GGATTAATTTCGAAGTCGGAAGCAATAGCGATTTATATGGAGGAAGTGAAAAGGGATTTAATGAAAAATCTTGATGTTGA
ATTAAAAGATAATACTTCCATGGCATCAGCCAGTCATACCAATGATGAAAATGAAGAAGCTTGTTTAGCAGGTGAAGGAC
AAAATGTGGATAGTGATGAACAAATTGACATTGAAGCTATCTTACAAAATTATCAAAAACAAATCGAAGAATCTTCTAGT
GCGAGTGCAGCTGGCAAAGGAAAACAAAAAGTATAGCTATCAGCATATTTGGTGTCATAAGAAGCCAAAATAATTAAAGC
TACTTTGATAAAGGTGTCAGCCACATATAATGAGGTCAAACTACTTTATATAATGGAATAAAAGGTCATATGAATGTGTC
GGCCTCTTTATTGTATGAATGGCCATTGTAAAGATATGGGCCAATTTATTTTTGTTTGTTTTTATCTTAAAGATTCATTC
CACCACTATATAAGGGAGGACGTGTGTTTAGTTAGAGGCAGGTTTTAGAACCCCCTCACTCTCTATATCTCTCTCTTTGT
AATATTTTCTTAGTTTTCAAAGTTTGAATAAAATTTGCAATTTGGTTTCAAAGATATCGTCTCAAGGTACTATTCTCTTT
ATTATTTTGATTTTCTTTATGTTCATAAGCCCCATGATGGGCTAAACTGTGTGTGTTGAACCATAGCATACTAGATTACT
ATAAGATGGCATTGTGTCTATTATGTAGACAGATTAAATAGTTAGACTAAGGTCAGATATAGTTTAACCAGGCCGGTTTA
TGAAAGGTCGCCGAATGAATCCGTTGGATTACCCATGTGGAGGGCGGACCCGGATAGTAGGGGCTTTCATACACTGTTGC
CAGGTTAAAACTGTGTTGGTAAAGGTTCCTAACAGTCTGACTGTGCGATCCGTTGTCATTGTGGTATCTTTTTTACCTTC
TTCAGCTCTTCTAAGCTTCTTTTCAATTCTCTTTTTCTTCCATTTTTCGTAATCTTTTTTGGAAGATGTTTTTTTTCTAG
GAGTCTAATCCTTTTCTTTAGATTTTTGCTTCGGAACACCAAATGTGAATTGCTCGCAAAATTCCCCTAATTGATTTCTT
TCATTTAAGCGATGTCGCTTAATCTGTTGGTTTAGCTTAATTTCGTTGCACAAGGAAAGTCCTTCCTGTACACAAGCACT
TATAAGCTTTCCATAAGTAAAGTTATCATAATTGATACTAGGACTATCTCCTCGAATGGCTTTTCTAACTCTTTCGGCAA
AGAGACTTGGCAGTCCATCAATAAACTTGGACTTCCAATGAGTGCTATTACACTCTGGTAGTTCCATTACTCTACAAAAG
AAAACATCTTTATAATATCGGAATAATGTAAGAGTCTTACACCTTAAGTTTTGGAGTAGAGTCCTGATGGTCTCACTATT
ATTCGACCATCTTCCTGAAAAATGTTCTATAATATTCAAGACTAGTGTATACACTGCATTCTGGGTAACATTATCTCCTT
TTTGTTTTACTGCAATAAGACCTTATCTCTTTGATCTTGGTTAAGATAATTATCCCACCAACCTTTTAATTGGCCAGTAA
AACCAACAGTTATCATGTCTGCAATAGTCTTATCACTATTTTTATTAGCTTTACAAATAGTATTATACATAAGCATTCGA
TGGACAGTTGTATAAATCTGTCGGTCGGTCTAAACTTTCTCAAAAGTTACGATGTTTTCCAAATATTATTTTATTTTCTT
ACTTTCTGATACAATCAAGTAAAGTCAAACCTTTTTATGTCTCCAACAATTTAATTTTTCTCCCATTTTCCAATTTTCTT
CCATTCTTTTACCTTCCACAAATTACTTAGATTAGGTATATATTCGCTCCCATAAAAAAAAGTTTTTAATAAAAAAAAAC
TCTCTAACTCCTATTCTGAAAGATTGTTCAATTATGGATACCAACAGTTTTTCAATTCTAATTAAACAAAACGGTAGATG
GTATGATTAGGTATGTGTGATAAATCACGACTGAATTGGTGATTCTTTTACATAATATGTTTAATAAATTTGGTGTGTTT
TTCATGATTTTTATCTTGTAATCTGAAAATACTAGTGTTGTATTAATGGTGTTTGTGTATTTGATATAGTATAGATAATA
TAAATACACCAAATTTGGTTGGTATATTTTTTTATGTTACAAACGAAATTAGGTGTTTTATTCTTGAATGGTAGTTCGAA
ATCTAACCGTATTAGGATTGTATGTGATGATAAATTTTAGGTGGTTTAAAAATGTGAAAATTGCAATAATATACCACTAA
AGACTTTAATTAACAATATATTCACATACTTCTTTTTAATTACAAATGTAGTTTTAAAATAAAAACATAAAAGAAAAATT
ATTTTTTGAATCTAATTTAATTATTTAATTTTGATTTAATTCTCTCCTCTATTTCGAATTATGTGCCTAATTTTTGGGGA
TGATAATTATGGTACTAAATTTTTGTGTCTCTCCAATTACAGTTTTTAAGACACATGCTACTGTGTTTTCAAATTTTTTT
TTTCTTCCATTTTGATACAATCAAGTAAAGTAAAACTTTTTTTATGTTTCCAATAATTTATTCTTTCTCCCATTTTCTGA
TTTTCTCCTATTCTTTTACCTTCCACAATTTACTCAGATTGGTTATACATTCTCTCCCATCAAAAAAAGGATTTAACAAA
AAAAAAACTCTCTACCTCCTAAATTTTGAAAGATTATTCAATTATGGATACTAACAGTGTTTCAATTCTAATTAAACACA
ATGAATGATGGGACGCATCATGTATGTGTGATAAACTACGATTGAATTTGTCACGGCCCGAGCCTACACCCTGGATGTGG
CCGGCACTCAAGAACCATTGTTGGTCCCCAAGCGAACCCTCATCCTGGCTGACTACAAGCGGAAGACTAACTTGAGCATA
CATAAGCATCAAATTGAAAGAAACGTTTAAAAATAATTTTTTGAATCTCAAAACTTTGTTGAATATACTTAGTATGAAAC
ATAAGTTTTAAATAAAATATCTGAAACTGAAAGACTCTCCAAAATTGTACTATTAAGGAAGGATGTCGAGACAAGACCCG
TGACACCTCAAAACTACTAACTGGAAAGTAATTGTAAAGTCTTCTAGAATACAAGGAGGCTCACCAAAGCTAACTGGAGT
ATAGAGTGATCTCAACGAAACGAATGTTGATAATCATGAACAGTTATATATGCATGATAAAAGGATGTAGGTCGAATGAC
ATCAGTAGATGGAATGTACGAGTATGTAATATAGCTTAGTAAACAAATAACTGAACTGAATGATTGAAAACAACTCAACC
GAATCAATACATGAACATGAAGTGAAAACCATTCAAGCTTTATAATAAGATATACAATGAAAGCAACATGAAAATAATAT
ACTTTACTTGTGAGGAGTTTTTCTAACCGACAACCATTACTGTGAGCCTAACAATGATACAACGGCACGACGCACGTTGC
AAAGGCCCATCCTATACCTTGCCAGGGGTATAGGATGATATCATGACTATGGATCCAACTATATGCCTTCTCAGAGGCGG
TGAGGAGTCCCATGAAGAATCAATGTTATCCTATCCTACGTTGGCTACGTAGTTTATGGGACTTTCGAATCATAAAAGAC
TCTAACCCAACTTGGTGCTCGATACTACTCCCAAAATAATTAATATAACTTTGTGCTCAATTCACCCATTACAAAAAATG
GACTTCTTACATTACTTGAAATACTTTTCAAAACATGAGACATGTTTACGTTCTTGAAAACATGCACTTATGAACTTATC
TTTCAACTCCAATAATCAACATAGGTACATATGTAAATGTATATATATGAATAAAATAACATTAGAAACTCTTGATTCTT
TATGAAATAGAACTTTTAAACTTTTTCTCAAAACTCATCTTTACTTCCTCAAAAACTCGGTTTAAAACTTAAGTGTTGAC
TTTGAAAAAGTTTTCAAGATTTATAACTCAAAATAGGGTTCATGCTGAATTATAGACTTGAACAAATCAACTCAAGGATC
TCAATAAAAATATAAAAAATCAATACTTAGGAATAGAATTTTTAAAAGAAACATGAACTCGAGAACTCAAAATCAACTTA
TCTCAAGAATACTCAAATCTAGGAGTCGAATCCTAGATTTATCTTTTACTAATTTGAAAGTAGATGTAGGGAGTGAGTAC
GAACTAGTCCAACACTATGATAGCCTTACATACCTGGAAAAATAAGGTTCTTGAAGAATCTTAAAGAATATTGAAGAAGA
ACTTGATTAGAAGCCTTGAAACCCTAGCTTGAAGGTAAACAATCAAAAAAACGTTTCTTGAGATTCTTGAATTATTTTCT
TGAAATCTCTATGGCCAAGAATCATGATTTTCATTAGAGATTCATAATTGTATGGAAGAATTTGAGTTGGAAAGAATGAA
ATTCTTGGAGAAGGACTTACCTTGAAGAAGAATCTTGAAAAAGATTGAAAGAATCTTGAATGGAGTCTTCTACTTTGATT
TTCTCTTAGGGTTTTGTTTTAGGGTTTGAGAGAGAAGATAATGATGGATTAAAAGATGGAAATATGATTGTTTTGAGTCT
TATATTAATCAATAAATTCGTTTAGGATTTTCTTGGAGGTAAAAAGACAAAAAGACCCTTTTTAATATTTTTCCATCAGC
TAATTCGTCACTGCAATGTATCAGTTACTATAATGGTCATAATTTTTTACTCAAAAATTAGATTGACGCGAAATTGGTGA
CTCTTGAAAGAAGATTAAAATCCCTTTAATTTTATAGGTTATGGGCCACATAACTCTTTATATTCTAAGAGATGTGATCG
TTTGAAGTTGACCCAAGTAGAATCTTACATCAAAACTTAATCGATAGGGAAACTTTCAACTCTACTTTGTGCTAGGGGAT
TCTAGTGACCTTAATTCATCCAAAATCATTCTCACACTAATGAATCTACCTTTACACACATGGGCAACTTAAGAATCACC
CGATATGACCCTACAAGTAAATGAAGAATGGTTTGAGTCTTAACTTAGAAAATTTCGGGGTGTTACAGAATTGGTGACTC
TTTTACATAATGTATTTAACATATTTGGTATTTTTTTTTCCATTTTTTTATCTTGTAATCTGAAAATATTAGTGTTGTAT
TTGATGACAATTTCAGTCGTGATTTATCACACATACCTAATGCGTCCCATTGTCCGTTATCTTTAGTTAGAATTGAAACA
ATGTTGGTATCCATAATTGAAAAATCTTTCATAATTTAGGACGTAGAGAGTTTTTTTTTTTTGGTTTAAAATCCTTTTTT
TGATGGGAGAGAATGTATAACCAATCTGATTAATTGTGGAACATAAAAGATTGGGAGAAAATCAGAGAATGAGAGAAAGA
ACAAATTGTTGGAAACATAAAAATATTTTACTTTACTTACATTGATTGTATCAACAAGGAAGAAAAAGAAAATAATATTT
GAATAATACAGTAACATGTGTATTAGAACTGTAATTGGAGAGACAAAAAATAAAAAAATTTAATGTCATAATTATCATTA
CAAAAATTAGGCACATAACCCAAAAAAAGAAGAAATAAGTAAATCGAAATTATATATTTAAATTAAATTCATAAATTATT
TGTCTGTTATGTTTGTTTTTTAAAAACTATGTTTGTAATTAAAAAGAAGTATGTGCATATATTGTTTATTAAAGTCTTAA
GTAATATCTCATTGTAATTTTCACATTTTAAACCACTTAAA
>mtp_540.contig_3
ATCCGTCATAATTTTCATATGTTTTTTCATCTATTGCGTATTCTTCTTTATTCATTTATAAATTATGTTGTAGTTTATAT
TCTAAGCTATTTATTTGTATTTCTAGATAAAAAATAGTCTTTCTTTGTGCTACTATAGATTTGTGACAGATTCCTGCAAA
TATATTACTATTAAGTCTATTTTGCCTATGTTCTAATTCTTGTCGTTTTTCTATAATTATTTCATTAAGTTTTTGTCTAT
ATTCGCTATTCTTGTTATTCATTGTATTTTTAAGTATTGAATATATTTATATTCTATTTTAGATATATTATATATTAATT
GATTTAATTTTTCGTTATCATTTTTGGTGATATTAAGTTGTTTATATTCCGGATATAATTTGTTTAATTTTCTTTTTATT
TTTCTTAATTTTCTACTCGTATGTTTCTTACCGTGTTTCTTATTATCCATAGCTCTGATACCATTCTTTATTTAAAAAAC
ATTCTTTATTTACTTAAATTTGTGCCGAGTTAAACTAAGACAGACAAATTAAAATTGTGAGAATGTACAAGTGTTAATTG
GAGTAATAAGTAATTTGAAATCAACAATAAGGATAACAAAAAAATTAAAATGTGGGGAAGAATTTATATTTTTGGGGAGA
ACCAAAATGTAACCTGGTCGTGGGAAACATTTTCCTTTCTTGGTACCCAACACAATTACATAAAAAAATGACAAGAGGTA
TGTACAATTCTCCCTTGAAAAGATTCTGACAGGCAGACCAAGTTCTTCCCAAATGGCCAAAAAAGTGACCTCAAGTCCTA
AGCCTTATAACTACTTTGCAGAGCTTTTTAAGTTACTGTGGGAGCCTTAACTTAGACTCAAGGAATTCATAAAGCACGTG
AAATAACGTGAAGAAAGCATGAATCAATTGACACAACAGGGAGAACAAGCTTTATAACAACTTTTTTTCCGCAACTCCAA
GATAACCCGCCGCCGCTACAATTTTTGTCATAGCCTCTGCTCTTTGGGTGAGCACTTTGTGTGCACTGGGTAAATCCCCC
AGTGTAACTATCTGCAAACCACACTGTCATTCGGGTGATCACTTTGTGTGCATTGGATAAACAAGCCCTATGTGATTGAC
TCAACTCAGAAGACATTAACAGGGGTTCGATCCCGGATCATCTGTGTGGATAATCATCCTCTAAACTAGCTGAGCTATCT
CGAATATAAAAATATTTTTTTCTATATATAAAAATGATGTGAATTTTTCATTTTTACAATAAAAAATCTGAAAAGATTCA
TTTCATAAATTTAATTTTTAATTTGTAATTGGCTCATTTCTTCCGCAAGAAACCGCAGAGCTAAAGGTCCAATCATTACT
AGGCTTTCATTTTGACCAGATAACTACAACCATGTGCTTGCCTGACACAAGCATATGATGCTCCATCCCAGGACTCCCTA
CATTTCTTTCTAAAGGTCCACAATACCAAGCATTAAAAAAACACCCCAATTTATTTTTAATTGAAAGATGTCATTCTTAA
AGTTGCTATCAAAAAATAAGAGCATCTGATTATCCTGAGAATACACCGTTAAAGAGAGCACGATAATGATTATCCAAGTA
GGGGTTTTGTATCGACGAGTCTAAAGGCAATTCAGTTTCAAAAGCGTGTACATAGGTCAGAAGATGGACAAATCATTTGT
ATTAGCCTGAAAACTCATACGACCACAAGTTTTGAACTGAAATAGCAATAGAAAACTTAAAAAACGAAACATGCGGCGAA
AAATTTCTCATATTTATCTCATTGCAACAATATTAACAAACCTGAACCAATAACACATCACACTAGAGCTGCAGATTACA
ATTATAGACTGCAAACAACATGAAAACGGAATAGACCAAGTAAATGCCAACAACCTACTCTATATAACCACAAAACCAAC
TGTCACACAAATTGTTCTCTGCCAAAAGGTTAGCTCAACTCTGACATCTTGAGTTTCTTTTCCAGCTTATCTGTAAGCAG
AGAGGGACCGGACCATAGTCTTCTAAGTCAGAAGCACACCAAGATTCACTGCCTATCTCCATGTTTGAAGATATCGATTT
CTTGCTCCAACCAGAGCAGAAACATCATAGTCATTGGCATGCTTGTTACAATTTTACAATCAACCATTACGGGGGTAAAA
TAGGGGATTTGTAAGGTACACAAGGAACTCCTCAGGTTTATACGGAGTTGCTTCTTAAGACAGTATATAGGTTTTCCCTT
GTGTGTTATTGTGTGCGTGTTAACCCACTTCGTGCTACACTCCTGCAGATAATAAGATTCTTTTAAGTTAAGAGAAAATT
TCAACTTTATGCAGTATTATCTTCGACAAATTAAGATGTGCAAGTCGCAATTTCAACTTATGTAGTATCATCTTCCAAAG
ATGAATGACTACAGTTAAAGAAAAGTCAATTTGTTAGCAGCTTAACCAAACCAAAATTTTCTGTGGCAAAGGAAAAGACA
GTCAGCTGTGTGCTACTCACAAAACCACGCCATTTTCTAATGTTTTAGATAGCCGAACAGCAAGAACAGTTACCGTAGCT
GTGATGAATCAGAATTTCCTTCTTGGATAAACTACATAACCATTGAACTCCCAGCTGAATTAATCTTTAGCAACAGAATT
C
>mtp_540.contig_4
TTGGAGCGAACGACCTACACCGAACTGAGATACCTACAGCGTGAGCTATGAGAAAGCGCCACGCTTCCCGAAGGGAGAAA
GGCGGACAGGTATCCGGTAAGCGGCAGGGTCGGAACAGGAGAGCGCACGAGGGAGCTTCCAGGGGGAAACGCCTGGTATC
TTTATAGTCCTGTCGGGTTTCGCCACCTCTGACTTGAGCATCGATTTTTGTGATGCTCGTCAGGGGGGCGGAGCCTATGG
AAAAACGCCAGCAACGCAGAAAGGCCCACCCGAAGGTGAGCCAGGTGATTACATTTGGGCCCTCAGAAAAACTCATCGAG
CATCAAGTGAAACTGCAATTTATTCATATCAGGATTATCAATACCATATTTTTGAAAAAGCCGTTTCTGTAATGAAGGAG
AAAACTCACCGAGGCAGTTCCATAGGATGGCAAGATCCTGGTATCGGTCTGCGATTCCGACTCGTCCAACATCAATACAA
CCTATTAATTTCCCCTCGTCAAAAATAAGGTTATCAAGTGAGAAATCACCATGAGTGACGACTGAATCCGGTGAGAATGG
CAAAAGCTTATGCATTTCTTTCCAGACTTGTTCAACAGGCCAGCCATTACGCTCGTCATCAAAATCACTCGCACCAACCA
AACCGTTATTCATTCGTGATTGCGCCTGAGCGAGACGAAATACGCGATCGCCGTTAAAAGGACAATTACAAACAGGAATC
GAATGCAACCGGCGCAGGAACACTGCCAGCGCATCAACAATATTTTCACCTGAATCAGGATATTCTTCTAATACCTGGAA
TGCTGTTTTCCCTGGGATCGCAGTGGTGAGTAACCATGCATCATCAGGAGTACGGATAAAATGCTTGATGGTCGGAAGAG
GCATAAATTCCGTCAGCCAGTTTAGCCTGACCATCTCATCTGTAACATCATTGGCAACGCTACCTTTGCCATGTTTCAGA
AACAACTCTGGCGCATCGGGCTTCCCATACAATCGATAGATTGTCGCACCTGATTGCCCGACATTATCGCGAGCCCATTT
ATACCCATATAAATCAGCATCCATGTTGGAATTTAATCGCGGCCTCGAGCAAGACGTTTCCCGTTGAATATGGCTC
>mtp_540.contig_5
TGAGTAGCTTTGTCTTGATAAGTAATCTGCAATAACATTCTTATCAGTTTTTATTACTTCAATTGTAAATGTGAAATTTA
ATATATTTAATACCAATCTCCTTATTTCTTTTGTCGTTAACGAATCTTGTATTTTTCTTGTTAGCCACCATTTTACTTGT
GTATTATCTGTCCTTATAATAAATTTGTTATATACAATATATGGTTCAAATGATAATAAACACTTATACACTGAATATAA
TTCTTTTCTATTTATTTTCCATTTAATTTCTGTATTATTAAATGTTCCTGAATAATACCTGCAATGGTGTTCTATCGTAG
TGTCATCATACCTGTATTTTAATATTCCTCCATAACTTTTTTCACTCGCATCTGATTCTATTATATAGGTAAATTTTTTG
TTTTCATCTGGAAAGTATAATTTAGGTAAGTTTTTACATAATAATTTTACCTTTTGTATTTGTATTTGGTCTTTTTTATC
AAACTGATATTCTATATCTTTCTTTAATTTTTGTTGTAATGGTTTTAAATTCTCTGCTAATTTTGGTATGTATTCTCTTA
CTTGATTTACTAGTCCTAAGAATGATTGTAATTTCTTTTTTGTGTCTAGTTGTTCATTTGAGTTAATTATTTTTTGTACT
ATATGTGTTTGCATTTTTATTCCATTTTTATCAATTTGTATTCCTAAGAATTCTATTTGATTTTTCATTATATCTGCTTT
CTTTTTACTTAGGCTTATACCTGAATATTCTATGATGTGTATAAATTTTTCTAATAATCTTATATGTTCATCTTGTGTTT
TGAAATATAATAATATATCATCAATGTATACTACACAATTTTCTAATTGTTTAAAATAGTTATCCATAAAGTGTTGGTAT
CTACCTGGTGCATTTTTATATCCAAATGGTAATATATTTCATTCATAAAATCCTTGTGGTACTGTAAATGCCGTTAATTT
TTTAGATTCTTCTTCTAATTTTAGATGATAAAATCCTGATTTACAATCAAATTTGCTAAAATAACTATATCCTTGTATTT
GTCTTATCTTTAGTATTTTATTTGGTATAGGATAATTATATGTTTTAGTTTTTGCATTTAAATTTCTATAATCAATAACC
ATTCTACTTTTTCCCCTTTTTTGTTCACTATGTTTATTTACGATAAATGTCGGGCTTGTGTGCTTACTATTGCTTTCTTG
TATATATCTTTTTTCTAGTAATTCATCTATATGTATCTTAAATTCGGTTAAATCATTGAAATTATACTTTAATGGTTTTT
GGGTTATTATACTATTATTATCAATTAGCTCAATTTTTATTTTTGTTTTATGTTTCTCCCATCCTTGTAAAGGATCCTCA
CTATATAATAATTCTAACTTATCTTGAATTATTTTTACTTTATCTATAGAGAATATAATTAATTCTATTTTAGGGTCTTC
TTCTTTTATATTTTCTAATTTTTGTGTAATTTTTTCACTCCCTTTTATCCATTCTGTTGTTTTTCGTTTTTTATTATTTA
CTCTTTTTGCTCCTATTTTTTGTTTACATGGTGTCGTGAATCACCAGTGTGTTTTTGTTATTATATGTGGGTATAATTTT
TCTAAAAATGGCATTCCTAATAGCATATCTTTTGTAGTCAATTCAAAGTTATATATTTCTTCTATAGTTAATATCTTATC
CCATATTTGTATTTTTATATTTTTTGCCTTATATGTGATCATGCTTCCTTCATTATTAAATCCTGTTACTACTATTGGTG
TTTTTAATTTTTCCCACTTATCTTCTGGTAAACAATTATATTTACATATATTAGCTTCTGCTCCCGTATCTATCATTGAT
GTATAATATCTGTTGTAATATCCTTCTATTATTATCTTTGCAAGTATATATATTTTCATATTCTTAGCATACTAAAGTCC
TTTTTATTATTACTCTTTTATTTTCATAATTTATTATCAACTGTTTGTCTTCTAGATTATATGGTTTTACTTGTTCTAGC
CATTTTATTCCTAAAGTGATATTTTCATCTCCTTGATATATTTTAAACTTTATTATTATTGGTATTCCTCCAATGATTAT
TTTCTTTTCCGTAGTTTCTTCGGTGTATCTTAATACTCTTGGTAGTTCGGGGCATGATTGTTCAATAGTTATTATTTCAT
CTTCCATTACTAATTCTCTTGTAATATAATTTTCTTCTAGTCCTGTATTTATTAATATTAAATATTTTCGTTGTTTCATT
ATTCCCGTTATGTAGTAATGATGTGGTTTTCTTTCTTCTTCCATTGATTTTTGTGGAGATTTATCTATTCTTCTTGAGGT
ACTCATTTTTTATGATATTTGGGGTATCTCATTGTTTACTCTTTTCGATGTACTTAGTCTTTCTTTTACTATTTCTAAAT
CTTCTTCTATATCAATTTCATTATAGCTATAATCATTATTATCTATGACTGTAACTATTCTTTCAAAGGGATCTTCTATT
TTTATTTTATCTATTTTATTTTTTGCTGTTATTTTATGTTTTGTTGTTAAAACATATAAGTTTTTACATCTAGCTGTAAA
TATTTTACTTCCTGGGGCTAGTTCTATTCCTGACATTTTCCAATATAATACTAATGATTTATCTATATTTCTGTCATTTA
CTGCTACTGAGTAGTTAGCACTTATTATAAATTTAACTTTTTGGTATATGAGGTTACCTTTTACTGCGCTTATTATACTT
TTTTCTATAGGTTGTATGATTCTATCATCTGCTAAGTATATTTCTATGGGTGTATCTATTCCTTCTCTAAAACATGCTTT
TATTAATATTTCCGTTCCTCCTAAATGTACATATTTAATTGAATTTTTAGCCTTAATATCTTGTATTTCTTTATTTATTA
TTCGTTTATTTATTATTGGTATTTTGGCCTTTCCTTTAGTGTATTTGCAATCTATGATATGTTCTCTTTGACTTACTACA
TAATATTCTTCTTTTTGTCGTTTAAACCAGTTTCTTATTGTTGGTATTTCGAATATTTTTGTTACACTTAGATCTAATTC
TTTTCCTTTTATTTGTTCAAATATATTATTATCAAATATTATTTTTTGTTCTGCCGATTCTTCATCTTGATATTTTTCTT
TAGTTATTGTTTGTATATCTTTTTCAGTCATTGATATCGTATTCATTATCTGATTCCATTACTAGATTATTTTCCATTTC
ATTTTCCGATAATTCATATATACTATCATTGCTTTCTAATTCATAATCTACGTATTCTATTTGTGTATATTTTTCATCGT
CTATTATTATTTCTAATATTTGTTTTTTCTTCGGATTCTTAGGTAATTTACAATCTCTAGCTATATGTCCTAATTTTCCA
CAATTATAACAAGTATATTCTGTTAGTTTTCTTTTTGGTCTATATGGTCTTTTGATTTTATAGTTTTTTACATAATATCT
TCTCCTAGGTTTTTTATATTTATATTTTGATCTGTAATTTTTATTATATTTCTTTCTATTTTTATAATACTTATCCGTAC
AACCAAATTGAGGTGCAGTTTTATTTTTGCAACATGCTAAGTTTTTTATTAATATTTTTTCTATTTTTATTTCTTCTTTA
TGTTTTTCACATAATTCCATAAACCATCGTTGCAAGAATTTCATTCTAGCTCCTAAGGTGTCTGTTAATTCTGCTTCGTT
CCAGCTTTTTATTATTTTTGAACTAAAGGGTTCTGGTAATTTTGTAAAATATAATTTTCTTATTTCTTTACTTTCTTCTG
TGTTATATGTTCCTTTATAATAGTATTCTCTAAATGCACATGTATATTCATCTATGTAACACATATTACATATTGCTAAT
TTTGTCATTAGATTTCGATTTATGATTTTTTTCTTTATTTTGTTCTTCTACCTCTGTTGTCATACTACTAAATTCATTTC
TTATAGCTATTTCGTATTTATATAGTATTTCCATAGTTGTAGTAGCTATTCCACCATCAAATTTTTTATTATTTCTTAAA
GTTGTTAAGCTTTCACTTGTTAAATTTTGTAGCCATAATTTTACTGTTCCTATAAGTGTTCTTTCTATGTATCCTGGTGC
TTCTGCTATTACTATCTTGTTATCTATTAATTGTTTTGATATATATCCCATCCATAGTTGGATTGTTTTATTTATATCTA
CTACACAGTCTAAATCTAAAAAATCATGTCGTTCAGTTATTGGTTTAGGTGTCCATTTTTTATTTAATCTTTTATCCCAT
ATAGTTTTTTCTCTATTATATTGTCCATAGTTTTCATTATAATATCTTGGATTAAAAATTTTCGGGTTTTTTAATGGGAA
AATTACAAAAATATACTACTTAAGACTTTTATTAACAAAATATCAATATACTTATATTTAATTACAAACTAAGTTTTTAA
ATTACATACATAACAAAACATTTAATTTTTGTATTTATTTTAATTTTGTTTTACAGATTTTTCTCTCATACTATTAGTAT
TTCGTGCCTTTTATATGGAGTATAATTAGGATATTAATATTTACCAAATGTTCTCTCTCCTAAACAGTTTCAAATACACA
CGATTCATTACTTTTATTTTTTTCCCTTTTTTAGGCTTAGTGGACCTTTTGGGGATTATAATTAGTTTATTCCTTTTTTG
ATAAAGCTGTTTTTTTACCAAGAAAGGGGTGTACTTATCAATGTAGAGTTATAGTTTCAAGAAATCTTGAAAATATTTTG
GGAAGTCAAAAGGGTTTCTCTTCCATATTCTTCTTCATTTTTCTTAACCTTTAATCTTCTTCACATAAACGATTCACAAT
CCAACTAACCAAAATATTTATCAATTTTCGATGGAAAAGACTCCGTGTAAAAGTATAATGTGTCTTTTTTGTGGTTGATT
ATACTATGTATTGTACTAATTATGCTGATTGGGTAATATTTGTAGGGATTGTGGTCTGTATACCTGTGTTTTTGCTGAAT
ACGTGTGCCGTGGAGATATGAACATATCTATGTCGGGTGTAAATGCTGAAAATCTTCGGTTGAGATTTGGAGCATTACTG
TGGGAATGTGGAAAGATGAAAATTGATACTAAATCTGTTAGTGAAGATGAAGCTTCTAAGCAAGGTGGTCGGTCAAATCG
GAGGGTCAAGGAGTAAAAAGTGTTATTTCTTAAGACAGAATTTCATGAATATTTTATGGTTTTGAATCTCTTTTGTTATT
TTGGATTGTACTTTAGTTGCGTTTATGGTTTTGAGTTCGTTATTGGATATTGTCTTTATTCTGTGATTATGCATTTATTT
GGATACTTTTTTGGTTAAATTTTGTGATAAATTTATAGTGTGAGTTTGGTTTGTACTGAGTATATGTATGAGTTTGGTAT
AAATTTAGGTATAAATTGGGTTTTATAATTATTGAAAAATTATACTAAATGCTTGTATATGATCGATTGGATTTCTTTCA
AAGTTGCAGGTTGGTATACATACCAATGTGTTTACCCCGTTTTGTGTTTTTTTCTTTCATATGTAAACCAATTTTTTTTT
TTAACAGCGTGTTTTTTTTTATGGTTTCAGTATTAACCAAGATTGTAGTCATAAGCCATTTATTGAAATATCAAAGTATT
TTACCAAAATTTTAACCATTTAATGATCTTAAAAAAAACAGTCAAAGAAATACCAAAGTATTTTACCAATATTTTACCCA
TTTAATAAACTTTAAAAAAAAAACAGTCAAAGATTACATACCCTTAAACCAATTTTTTAAATTTATGATTTTATCAGGTT
ACTTCAATAAATGTAGGAACTATTGTTCATATTATTATTTACACCAATTCACATACTTAAAATACACTAAAATATGTACA
ATATTTTTATTTATGAGGTTCTAATTATATACCATAGATCGTCAAACTTGTAGTTTTTTACACCACCAATTACACCAAAT
AATTTATTACTGCAATCATTTTAATATACGTATGTTCATATGTAAGATAATATGCCACCATCATTATGACATTTGATTGT
TATATATACCATCATTTATACCAAGTTTTGTATCAGTTGTAACCAAAGTAAACCAATTTTACAGTAATTGAGTGTTAATT
ATTGTAGCGTCCAAACTAATATACTAACATCTAATACTTTTCAATTTATTGTTTTAGGTTGGTGTATACTCCAAACATTT
GTTTTACTATATACACCATTATTATGATCCTTTATTTTTTACCATAAATTTGTGCCTATTTACCATAATTTCACCAAGAA
TTTCGCTTATTTACCATATCAAATCAACAGCAGAATATCATCCAATAAGTTCATTTTTTATCAATATTTCTGGATATGTG
ACAACACGTAATCCAAAAGTGTTCATGATATCTATTATATACAACCATTTATAACAACTATGAATTTAAAAATATGAAAA
AGATAGCTCAGAGAAAGGGAGTTTTGTTTTGATAGGAAACCTCTATTTATGGGAGATAATCTATAGCATATTTGAATAAA
TTAGGGAAGATAAATTATTGGAGAAATTTATGGGAATCGGGATAAGCATGGCTGATTTGGATTTTTTAAAAAAAATTTAA
ATTCTACTTTTGAAAAAAAAAGTATTGCTATATAATTGAAAAACAAAGTATTGCTATATTGGTGTAAATACAGTTGTTAA
CTTGTATAATTAAAAAATCGGACCTTTTTTAATCCTGATGTGCTAGGTTTTTCATCCATGTCTATGTCTCCTGTATTTAT
TTCTAAATTCTTTATATTATCTATGTTTGCTAAAAGTTCCGTATATGTTTCGCTTGTTTCCGAATGTTGTTCTAGATCAT
CGACGTTTATTTCATCAACTCTTATTTCGGGTAGATTATCTTGGTTATTTTCTTCTTTTTCTTCTAATTCATCTTCTAGT
TGCAATTTTTCTTTAAATTTAATTATCTCATTTGTTAATTTCGTTTTTTGTTCTTTTTCTTTTTGTTTCATTTCATATAT
TTCTTTTAATATTACTAGCTCTTTTTCTAGTTCTATTATTTTGGTATTTTTTACTTCTTCTAATTGTTGTACTTCCTTTT
TTGCTTGTTGTTTTATTTTTTCAATTTCCGTTTTTCTATCTATTTCTTCATTTTCTTTTGTTATTCTTACCATAGCAGTT
AAACTATCTTCTAGTTTTACCGTTTCTTTTTCTAACATTAAACTTATATTATCACCTATTTTCTTATATCTTCTTCCTAG
ATTAGAAAATATTATCTTTATTTTTAATCCGTCATAATTTTCATATGTTTTTTCATCTATTGCGTATTCTTCTTTATTCA
TTTATAAATTATGTTGTAGTTTATATTCTAAGCTATTTATTTGTATTTCTAGATAAAAAATAGTCTTTCTTTGTGCTACT
ATAGATTTGTGACAGATTCCTGCAAATATATTACTATTAAGTCTATTTTGCCTATGTTCTAATTCTTGTCGTTTTTCTAT
AATTATTTCATTAAGTTTTTGTCTATATTCGCTATTCTTGTTATTCATTGTATTTTTAAGTATTGAATATATTTATATTC
TATTTTAGATATATTATTCAATTAATTGATTTAATTTTTCGTTATCATTTTTCGTGATATTAAGTTGTTTATATTCCGCA
TATAATTTGTTTAATTTTCTTCTTATTTTTCTTAATTTTCTATTCGTATGTTTCTTACCATGTTTCTTATTATCCATAGC
TCTGATACCATTTTTCGGTGCGGAACTGGTAGTTAGTGGATTCATGAAAGTGGTGATGTGGTAGCTGATAGTTTGGTAGG
TGAGTATTTTATTTTAAAGATTTTACTATAGTATCTTTTTACTAAGTGTCTTAATCTTGATATCCCTTTAATATTACTTT
TTGGTAGTGCTAAATTCATGGTACTATGTAAAAATATTTATTGTAATATTCTTCCGATAGTTGTTTTAATCTGAATATTT
CATTAATATTATTTATGATATATTCTAAATGTAACATATCTTGGGTTCTTTGATACATATATAAATTTTCTTCCATTAAT
TGTTCTAATAATTTTATATCTTCCATAGATTCTTTCCAATATTGTAAATATTCGTATTTCATTTTAGTCTGAATTTATTT
CTAAATCGTACCATTCTATTCTTTCATTATCTAAATATAGATCTTGTAAATTTATTTCATTCCATTCTTGATTTAATATA
TCTTCTGATTCGTAATCATTAAATATTTTTTCCCATATTATTCTTCTTAATTCTATTATTTTTATATCTTTAAGTACATA
TAAGATCAAGGTTTCATAGTTTTTTATCATTTCATCATGCATGTATGTAGTCATGTTCGTTGTTATGCAGATTTTTTATT
TTCAATTATTCCTTCCTATCATATTCATAATTGATTAAATTCATATTAGATCATTATGAACTAGATTACCTTTATCATGT
TTTCCTGTCACTACTAGCATCGTACTTTAGCGGATACTTCCTTCTTATCAGCGCCTCAACTTTGTTACTCCCCTAAACGG
CTTCCTCGCCTACCGATTTCAACATTAGGATGACATAGTATATAAGTTTTCTCCCTGTTTCCAGTGTGCTAATAAACTAG
AAATCATGATTCAAATAATTCTAATACATAATAACTAACATAAATTTATTCAATCATATATATGATATTCAGGAATATAT
GAAATTAGTTTCGCATATTTTTTGAACAATGTACCTTTGCCTCTTGCTTAGCCATGCTATCTGAAATACCTGAGTGGATT
TCAGATTTCTCCATATTAACTTCTAAGTATTTTTATATCTTTAAGGGAGAGAGTTTTTTAAGAAAATGTTTATTCCGTTA
GGCATTGCCTACCTCTGTATTTACATATATCCTCTCTTATATAGAAAGGAATTCCTACGTACTACTCAAAATAATGTGCT
ACTTACACCTACCATTCCTACTACTTACACTTACCCATACTATTGTTACACTTGTCCATACTTTCCCATACCTTGCCCAT
ACTTGCCCATACTCTTTATTACATTTGTCCATCCTACTTTTAATATGCATATGCACACACTACCTACTTTATTGACTATT
TTACATAATAAGACAAGTGTCTTTTTTCTCTTATCTACTTCCGTCTGTATCTTCTTTTTCTTGTCTTCTTAGATCATTCC
AGTTGGACGTCTGGGATTATATTATCTTCTCCGTTGCACTTTGAACATATATGGTCCGGGTATTTATGACCAATTAGCTT
GCAATATCTGGTTAATAATTCTACTGAAATAAATCCTTCCTTTAGTGCTCGTGTCGTAGGTCGTTCTTCCGGCTTAAGTA
GTGATAAAATCCATCTTTGGACTTCATCCATATCTGCTTTCCTTAGCTCCCTTGAATTGGAATAAATCATTAGCTGGTCT
CTTGCATAGTAGCTCCATATAGCATTTCCATTTAAATAATTGCTTGCTAGCTCTTGTATGATAGTTGATATACCAATTAT
TCTTTTGTTGGCATAAAAACTTGGTATCTCTATTTTGCATATCTCTTCTTGTTGTCCGATGTCTTCGGGTATAATCATAT
CTTTAGTCAGTCCTATATTGATAACCTGTATCGGAGGTTTTATCTCCTCGTATAATATCTCCGCTGGTGCTGTATAGAAT
TTAATATAAAATAAATTTCCTTTCGTAACTCTTTTGTATGTGATGAATGCTTTGTGTAGTTTTGGTATTCCACTAACTTC
TTCTCCGTCGTATGTGTATACGGTATTTAACAGTCCGTAGTTGTAACATGTCCTTACTAAATTAGCATTAGTTTTTGGTT
GCGCAATTAACTTGTTATATCCTTGTAACTTTTGTGTTAAATAATCTTGGTTTAGTTCTTTTGTATTTGAT
>mtp_540.scaffold_1
AAGTCTAAAGCTAGTCAGCAACATGACTATAAAAATGCGGAGCTACGTCGACCGGAAGACGGAAAAAACCCAGAGCTAAA
AGGAGACGATGGGAAACTCCTTAAAACCCATAACGTTTGTTTAAATACAGCTGCAGGTACAAGCAAACAAGTTAGCGATA
AACAACATAAAAATGCTAACTTAAACCAGCTATTTGCAAAACCATTTACCCAAAGGACACCTAAACATGTGTCCATAGAA
CCACAAACATCTACATACGCAGATAGTTTGCAAAACTAAAATGAGAAAAAGACATATAACTACATCACACGGACCTATAT
TGAAAATATCCACAAAATCCAAACCTATTTAAACCGCAACCCCAGATCAACTACAAAAGAACCAAACCAAGATTATTTAA
CACAAAAATTACAAGGATATAACAAGTTAATTGAGCAACCAAAAACTAATGCTAATTTAGTAAGGACATGTTACAACTAC
GGACTGTTAAATACCGTATACACATACGACGGAGAAGAAGATAGTGGAATACCAGAACTACACAAAGCATTCATCTCATA
CAAAAGAGTTACGAAAGGAAATTTATTTTATATTAAATTCTATACAGCATCAGCGGAGATATTATACGAAGAGATAAAAC
CTCCGATACAGGTTATCAAGATAGGACTGACTAAAGATATGATTATACCCGAAGACATCGGAAAACAAGAAGAGATATGC
AAAATAGAGATACCAAGTTTTTATGACAACAAAAGAATAATTGGTATATCAACTATCATACAAGAGCTAGCAAACAATTA
TTTAAATGGAAATTCTATATGGAGCTACTATGCAAGAGACCAGCTAATGATTTATTCCAATTCAAGGGAGCTAAGGAAAG
CAGATATGGATGAAGTCCAAAGATGGATTTTATCACTACTTAAGCCGGAAGAACGACTTACGACACGAGCACTAAAGAAA
TGATTTATTTAAGTAGAATTATTAACCAGATATTGCAAGCTAATTGGTCATAAATACCCGGACCATATATGTTCAAAGTG
CAACGGAGAAGATAATATAATCCCAGACGTCCAGCTGGAATGATCTAAGAAGACAAGAAAAATAAGATACAGACGGAAGT
AGATAAGAGAAAAAAGACACTTGTCTTATTATGTAAAATAGTCAATAAAGTAGGTAGTGTCTTATTATGTAAAATAGTCA
ATAAAGTAGGTAGTGTGTGCATGTGCATATTAAAAGTAGGATGGACAAATGTAATAAAGAGTATGGGCAAGTATGGGCAA
GTATGGACAAGTGTAACAATAGTATGGGTAAGTGTAAGTAGTAGGAATGGTAGGTGTAAGTAGCACATTATTGTGAGTAG
TACGTAGGAATTCCTTTCTATATAAGGGAGGATATATGTAAATATAGAGGCAGGCAATGCCTAACGGAATAAACATTTTC
TTAAAAATCTCTCTCCCTTAAAGATATAAAAATACTTAGAAGTTAATATGGAGAAATCTGAAATCCACTCAGATATTTCA
GATAGCATGGCTAAGCAAGAGGCAAAGGTACATTGTTCAAAAAATATGCGGAACTAATTTCATATATTCCTGAATATCAT
ATATATGATTGAATAAATTTATGTTAGTTATTATGTATTAGAATTATTTGAATCATGATTTCTAGTTTATTAGCACACTG
GAAATAGGGAGAAAACTTCTATACTATGCCATCCTAATGTTGAAACCGGTAGGCGAGGAAGCCGTTTAGGGGAGTAAACA
AAGTTGAGGCGCTGATAAGAAGGAAGTATCCGCTAAAGTACGATGCTAGTAGTGACAGGAAAACATGATAAAGATAATCT
AGTTCATAATGATCTAAGATGAATTTAATCAATTATGAATATGATAGGAAGGAATAATTGAAAATAAAAAATCTGCATAA
CAACGAACATGACTACATACATGCATGATGAAATGATAAAAAACTATGAAACCTTGAGCTTATATGTACTTAAAGATATA
AAAATAATAGAATTAAGAAGAATAATATGGGAAAAAATATTTAATGATTACGAATCAGAAGATATATTAAATCAAGAATG
GTATGAAATAGATTTACAAGATCTATATTTAGATAATGAAAGAATAGAATGGTACGATTTAGAAATAAATTCAGACTAAA
ATGAAATACGAATATTTACAATATTGGACAGAATCTATGGAAGATATAAAATTATTAGAACAATTAATGGAAGAAAATTT
ATATATGTATCAAACAACCCAAGATATGTTACATTTAGAATATATCATAAATAATATTAATGAAATATTCAGATTAAAAC
AACTATCGGAAGAATATTACAATAAATATTACCATGAATTTAGCACTACCAAAAAGTAATATTAAAGGGATATCAAGATT
AAGACTTAGTAAAAAGATACTATAGTAAAATCTTTAAAATAAAATACTCACCTACCAAACTATCAGCTACTACATCACCA
CTTCCATGAATCCACTAACTACCAGTTCCGCATCGAAAAATCAAGCGGACCCTTTGCCTGACTTACTACTATTTTGAAAA
CTATATCAATCATGCAAAAGCTTTTAAAACACGAGATCAATAACTTTATAGTTGAAAATCTAATAGTTGTATAGTATGCA
TATGTTTGTAAAATAATGGTGAAAGCTATAACTCAACTGACTCGTCTATGAATTGAAGATAGATTACTGGGACAAGATCC
AAGGCTACTTGATACTCTATCAATGACATAAACAAATTATGATTACCAATTTATCATACCGTAAAATTTTGAGATCGAAC
TTCCAAATACCGAATTAAATTGGTATGGTAATGATATACGTTTTAAAAACTGAATATCAAAATTACGATATCAAAATTTT
CAAATATGGTACCGTATCTAGGAACTTTGAATTAAGGGTGACAAAAATGTGTCAAAATAAAATGACGGTGAAATAAGTCT
TAATTATTGAGTGTATGTGACAATTATGTAATTAAGGATTAAGGATTGTGGAGTTGCCCTCAAGTTTATAAGTTGGTAGT
TTGGTCCATTATATTAAATGATGGGTAAAAGGGTAAATGACTAAAACCTAATTTAACCAATTTTGGTGAGAGCCAAAAAT
GGAGGGAAGCCAGCGAGCGGACCAGATTTCCCCTCGCCTCCCGCCGTATTCCTCCTCCTCCTCTTCTTCTTCTTCGTTCT
TGCTTGCTTGCCTTTCTTCTCGTTCTCTTCATCTTCTTCTTGTTTGTACATTGTTGGGCTTTGCTGTAGTCCTTGTGCTT
CTTCTTGCCGCTATAGTCCTTGTGCTTCTTCTTCTCGAATCAAATTTAACTAATCAGTGGATAAGATTTCGTTCTGTATC
AATTGAAATTACTTCATAAGTGATTGTGTTCACACACAATTGTTTGGTAAGTAAAGATTAATAGTTATTTGAATCATTCA
TCACCATCTGGGTATAACTTGTAATTTTTTCAATAATTTGCATTCGCATTTCCAATAGATGGCTATGTATGTTGCAATTG
TTGACTATTGAAATAGATTATAGTCTTATGTTGCAACAGAAATGATATTTCAATCGCAACAAAATAGACAAATGTTGCAA
CATATAACTTACACATGTTGCAACATATGATTTATGTATCGCAATAGAATAGTTATATGTAGCAACATATGACTTACATT
TCGCAACAGAATAGCCATATGTTGCAACATATAACTTACACATTTTATTACAACATGTGATTTATGTGTTGCAACAAAAT
AGTTATATGTAGCAACATATGATTTACATATCGTAATAGAATAGTCATATGTTGCAACATATAACTTACACATGTTGTAA
CATTTGATTTATTTGTCACAATAGAATAATTATATGTAGCAATATCTGACTTACATGTCTCAACAAAATAGTCATATGTT
GCAACATACGACTTACACATTTTGTTATAACATATAATTTATGTGTCGCAACAGAATAGTTATATGTAGTAACATATGAC
TTACATGTCGCAACATAATAGTCATATGTTGCAACTTATGACTTACATGTCGCATTAATAGATTATTCATATGTTGCAAT
ATATGACTTGCACATTTTGTTATAATATGTGATTTATGTGTCGCAACAGAATAGCTATATGTAGCAACATAATAGACATA
TGCTGCAACATATGACTTAAACATATTGCAACATGTGATTTGTTTGTCACAACAAAACAATTATATATAGCAACAAATGA
GTTACATGACGCAACATAATAGCCATATGTTGCAACAGATGAATTATGCATTTTGTTTAAACATTAAATTTTTGTGTCAC
AGAATAGTTATTTGTAGCAACATATGACTTACATTTTGCAACAAAATAGTCATATATTGCAACATATAACTTACACATCT
TGCAACGTGTGATTTATTTGTCACAACAGAACAGTTATATGTAGTAACATATGATTTACATGTCGCAACAAAATAGTCAT
ATGTTGCAACATATGATTTACATGTCGCAACAGAATAGTCATATGTCGCAACATATGACTTATATGTCGCAACAAAATTG
TAACACCCCGTATCTGAAAATAGACTAGATTGCAGATTTTTGGTGTTGCAGGTGGCACTCACGGCACCATCCACGGATCA
TAGGAGGACCCACGGTCCGTCCTGCAGGTCCGTGGTTCGTGTCAGCAAACTCCCCCAGAACTCAGCCAGAAATTCGGCCA
AGTGTTGACCCACGGTCGGACCTACGGTCCGTAGGTCAGGTAACGGACAGTGGTTCGTGTCCGTGGATCGATGCTCCTAA
AGCCCAGCTTCAGTCCCAATTGACGATTGACCGGCACGGACCGTCATTCGATGCACGGTCCGTAGGTCTAACCGTAGGTG
AGGGTAGTAGCCAGTTAGATGAAAATTGTGATTGGATCAACTTCAGATGGTCATAACTCTTAGCACAAAAGGAATTATGT
GTCCCATGACCTATGATATGATAGATAATTGAATCCTTTTTCCAACGTCAACGAGTTTCCTAAAATCTGACCTTTGAGTA
AAAAGTTATGCTCGTTTTAGTGAAGCCCTGTTGGGCATACTCGATCGATGAATCCAATCGACGGACCGTCGATTGACCTA
CGACCCGTCAGTCCCGTCCATCGGCCACTCCGATAGCAATTAAGTCAGGGGTCTTTTGGTCTTTTCCTATTTCATTGGAC
CCCTAAGATACGTCGTTTAGACCCTAAATCATGATGTTTTAGTCAGTTTAAGCCTAGAAACATAACTAGAACTTATCCAA
GTCAAATAATTAATCAAAACTTAGAAAATTAGAAGCAAGAGGAGAAAAAGGTCAAGAACCCTAGTTCAAGAACGCAACAA
GGTTCCATCAGTTCCAGCCCTGAAATTGAAAGATTTCTCTATGGAATTTGTCACCAGGTATGTGGGATTTTACTAGTGGG
TTCCTTTCGCCCATTAGGTCCCTAGCATTCAGTCAGATTCTTGTTTCCCTTATTATGAATAGACGTAGGGTTTCTAGAAT
TACAACAGATCATCATAAATTAGTTATTAACATGTTCCAAATCAGATTATCATGTTATTGCTCAGTTTATTGCATGAATT
TCAGAACCCTAGCTATGTATTTCTTTAGTTCATGAATTACATATGCTAGGTCAGATATTTCAGTTATTCAGTTATACATG
CCTCAGTTATTAATGCATCAATATTAGTTTAATTGTTGCATTCTCAGTTTGCAAGTTCAGTTTGAGCTATCGAGTAACTT
ACAGAAATTCAGTCATAATGTGTTAATTACTTAATCCATTGGGAGTAGCATAGTACTGAGTTGGACTAGGGTTCAGCGTA
CCCATATAGTCCCAAAACTACGAGCCACGTAGGTGTAAGTCCCCTCTGTGGGCAGCATCAGTTTAGTGATCACGCCAGCA
TGCTTCTATACCTCTGGCAGGGTATATTAGGTCCTCTCGATGGGGCGTATACATCGGACTCCACATTTAGGTCATGTGGT
TTTAATGTCGGTTATTAGTAGCTCCCACAGTTCAGTCAGACTCTATTGCATTGACCACATTTACAATTCATTCAGTATTC
AGTCAGCATGTTATAAATTGGTCATTGCATTCAGTTAGCTCAGTATTCAGTATCTATATCATGCTCAGATTATTTCATTG
CTTTATTGCTTTGTTCAGTTATATGTTCTTTCAGCTTTACTCTTTCTTGCATGCTCAGTACCTTTCAAGTACTGACGTAT
ACATGCGCTACATCTTCTCGTGATGTAGGTTCAGGTTCTCAGCATCCAGTTCATGCTTAGATCGGTTCCCGATCTCCAGT
TTAGCAGAATCAGTGGTGAGTCCTCATTCTCCGAGGACAATAATTATGAGTTTCTTTTCAAATTTTTTAGTCTTTAGATT
CAGTTTTGCTAGACCTAGTTGGGGCATGTCCCAACATCTCTAGTCAGTTTAGAGGCTTATTTCAGACATAGATAGATTTA
GCTTAGTATTGAGTTAATATCTTCCTTGTATTAAACTCATCAGTTTTCATTTATCTCAGTTATAGTATATAGGTATTCCC
CACCTTTTCATCTTATTTATGATTTAGCTTCCGCACAGTTTTTATTATTCAGATTATATTTAGTATGCTCATGATCATGC
CAGCAGGGTTAGCTTAGGATCACTTGTGGTCCTATGTCCCGTGTCCGCGTCTCGGGGGTAGCTCGGGGCGTGACAAAAAT
AGTCATATGTTGGGAACATATAACTTACTAATTGTTTTTTGAATAAATTTCTTCAGTAGTACTAATTGATTTTTTAATTA
ATTTCTTTAGGTACAATAAATTGAGGGATTATTTGTAGGGATTGATTGTCGTGGTGAGTAGATTGTGAAGAAAAATTGAT
ATATTTTGCATTAGAAGGATGGTAAGAAAGGGGGAGGGTCGATAGGGATGACTGTTGAAATAAATATTTTGTATGATGAT
TTTTTGAATTTAGTCATCCAAAGTTGTGGAGTCAATTGTCAACCGAAAGATGTTGTCATGAGTTATATTTCCAGTTTTTT
CCATAATGAGAAGGTGTTACCTTTTAAAATAACTAATCAGCCAAGTTTGCTTGTTTATTTGGGAGGAGTAGTGAGACCCA
TATTAAGAGTCTACGTGGCTGAAAATCCTATCGAGGAGGATCATAAGCTAGAAGAAGACCAACAAAATATGTTAAATGAT
GAATTTGATGTTATGGACATGAATAATCACGATGATGAAATTGGAAAAGATGAAATGTCGGACCTTGAGAATAACAATCC
TCCTACACCTATTATTGGCAACAACAATCCAGTTTCTTCTCAATCATCACGTGTGAATAATGTTCGAGATGATGAAATCG
GTTTTTATAAGGGAATGACATTCAAGAACAAGGAAGAACTAGCAAATTCATTGAACATTGCTTGCTTAAAAAAAGATTTT
AGACTGAAAAAGGTGATCAATTCTCGTAATGTGTTTTCTTTTAAATGTTCATATTCGGAGTGCAATTGGTGGTTGAGGGC
TGTGAAATTTACAAGTAGCGACAAGTTTATCATTAAAATCTATGAAAAGTACCATATATGTGGTTCAGAGCATCTTACGA
GCCATAATTCGCATGCCACGACAAAATTCATAGGTAAATACTTTGAAATTAGGTTTCCCAATGTTAAAGGCCCATCCACA
AGAGACATGTCAAATCAACTCCACACAAAATTGAGTTGTAAGGTGTCACGCCCCGAGCCTACAACCTGGACGTGGTCGGC
ACTCAAAGACCATTGCTGGCATCAAGCGAACCTTTGGCTTGGCCTACTGACTCAACGGAAGACTCTAAACATCATTACAA
TGATCAAATGAACTTACTCAAATAACTTAGTGAAATAACTTAGAAGTTTAAAGGTCAACATTCAACTTGGCCAAAATGGC
AACTCAGGTCTTAACATATGAAATGAAAATGTAAAGACATCTGACTACTAACTGTCTATGAAGCCTCTAAAACAAAGAGG
GATGTTGGGATAGGACCCCCGATCATCCTAACATTTGAAAGACTAGAAAACAAATAAAGGAGTCCTCCGGGATGCAAAGA
GGCTCACCAACAGATTCTGAGTGCTCAAGTTGGATCAACGAGGTGTTGGATGCTAATCCTAGTTACCTGCGTGTGCATCA
TAATAAGATGCAGTCCAACTGACATCAGTACATTGAATGTACGAGTATGCAAGTTCGAACGCTAAGATAAGATATAGGCT
TGAAAAGAATCTGAAGAAACACTTACCTTGGCTCTCCTCAACTTCTGAATAACTTAACTCAAATATAAAGCAATAATGCA
CATGGAATATATAAAGCTTACAAAACAATTGAAAACATCTTAGTTCGTTAAAGAAATTGCAACAACAAACTCAACTTTAC
TCATATAAGAAAGTAATATAGTTTCTGTGGGAGATTCTCTAACCGACAACCACCACTATGAGCCTAAGTGATGATACAAC
GTCTTATCCACGCTGTCAGAACTATCCTATACTTTGTCGTCATATAGAACCTACTTAACTTCGTGGATCCACTAGCTTAT
GCTAAAAGCATCTTAAAGAATCATCTAAAAAGTATGATCATTTACTACCCATGATGACTACATGGTTTATGGAGACTTGA
GTTAATATGAACTCGTATCCCCATATCGGTGCTCAATACTACTCCCAAAATATAATTAGCTTATATGTTTGTAAAAACAA
AACTCTTTCTTTGATTTGAGATAATTACTCAAAACTTAGCTTAAAAGCTCTCTTGGAATCGATGTTCCCTTTCTTTCTCA
AAATGTGAAAACATTTATAAACTTCTTGGGAATACTTAGTTCCCATATACTCCTTTGAAGAGATGGACTTCAAATCTTTA
CTCTTTACTTAACTTGAAACTTAAGTCTTAAAACAAAGTTAAAACATTTGCAAAAGACTTTTGAAAACTTTAAGAACTTA
TCTTGACTTAGCTCTTTGACTCTTGACTTGACTCCTAGCTTCTTGACTTGACTCTTAACTTTCCTTGAATTGAATTATGG
ATTCAAGGATTAGGATTTGTGATAGGAAAGATCTCATGATGTTTAGGAATGATTTTAGATAGCTAAAGATGAGAAAAGAT
CGAAATATCAAAACTTAAGGGTGGGTCCGCAACGCGGAGAGGCATTTAAATTTTGGTTTCAAAAATAAATTTTTAGGCAG
AACACTCCGTGATGGCTCCGTGACACGAACCATTTTTCCTAAATCTGGGGTCTGGGTCCGCGACGCGCCACCACTTCCCA
ATTTCGTCCGACAAAATTTCTTCTTTGTTTTCCAGCCCCAATTCATCCAAACTTGGTTCTTTTTCTCAAATTCCTTTTAG
ATACATATACCCAGAAAATGTACCTAAGAACCTAACTCGAAAAAACTCTATAATACGACATAACGATCTCAGAAACTTCC
CCATATTAGCCAAATTCAAGAACAACATCAAATCAATGAATAGGTATCAAGAACATCAACTTTCAAACTCTTTTAGGATG
AATCCTTGCTGAAATAAATATGGTTGGCACGTGGGAGAACGATCCCAACGTTATGAAAGCCTCACATACCTGGTAGGAAT
AAATCCTTGGTGAAAACCACAACTAGATTGGTCGGTCTTGATGAATCTTGCCCTTTCTTCTTCTTTCTCCTTTCTCCAAG
CCCTAACATAAATTCCAATTTTCTAAAACTGACTAGAATCTGATTTGACCCATATTAAACTCCTGAAAATGGATTAAAAT
AATAGGGCAAGGAAAAGACTAAAATACCCTTAAAAGACCAGATTGGACCTTTTCTTATTGGAACAACCCAACTTCCAAAG
GGCATATCTCACTCATACGAACTTGGAAATGGGCAAACTTGGCGGCATTGGATAGATCATTCCAAAAGCTTTCCAACCAT
ATTTGTAAGTACACCTAAATCATTCTTCGCTAGGAGTTATGGCTGTTTGAAGTTGACCAAAAATTCATTTTTCCTAACTT
AAACAAATTTCCAAATTTTTGTTATATCCAAAAATGACTATTTCCAGTTCTTAGCTTCTTCCTAGCTATTTCAAATTGCG
ATGTGTTACATAAGGTAAGCTATTGGAAGATTTATAAGGGCATGGAGCATGCTAAGTCTTCAGTTAGGGGAACACATGAG
CACGGGTATGCAATGCTTAATGCGTACCGTTATATACTTGAAGTTGCAAATCCAAGAAGCAATAAGACATTGTCGCTCAA
TGAAAATGGGAGGTTCATGTACTTTTTTGTATCATATGTCACTTGGATAAATGGTTTTCAAGAAATGAGAAAAGTAATAG
TCGTTGATGGGACATTCCTGAGGAGCAAGTATGAAGGATTTTTGCTATCGGCGGTGGCACAAGATGTTGAGAATCAGATA
TTTCCAGTGGCTTTTTTGTGTTGTGGACAAGGAATGTGATGCCTCATATGAATATTTTTGTTCAAAATATAAGAAGCTTT
ATAGATGATACTGATGAGTTGTGCATTATTTCTGATAGGCATCCAAGTATTCGAAAGATGGTTTCGACTATCTACCCTGC
ATCTCATTATGGTTGTTGCATGAGACACCTTGGGGAAAATATTTGAAATACCTTTCATAATTCAAAGGTTGTGTCCCATT
TTTATAAAGCAGCAAAGGCGTACGATAGATGTGAGTTCAATGACCATTTCAATCAAATAAGAGATTTGATACCAAAGGCG
GCTGAAACTATTGAACGTATTAGATTCCACACATGGAGCAGGGCATTTTTCCCGGGAAACAGGTACATTATTGTCTATAC
TATCTCCATTTATTGTAATTTTATGTGTTTTGATTATTTTTTATTTTTAATTGTGTAGATATAACATTATGACGTCAAAC
ATCGTGGAGTCGGTGAATGCTATGTTTGATGTTGTAAGAGAATTTTCCATTCTCTCTGTTTGATGAAATAAACAGGAGGT
TTGCACTTTTATTTCACAAAAGGCGTATGGAGCTGGTGAACTCTGCAAATAGATTTATTCCTTCAATTGAAAAAGACATA
TCAAAGTATGTCAACATGGGCAACAAGTTGTTGGCTCATCAAATCATTAACTACAAGTTCAGTGTCACTGGCCATGGTGA
TGTTGCTACGATGGATCTACAAATAAGAACTTGTACTTATATACTTTTTGACTTGGACAAAATACCTTGTCCACATGTCA
TGGCAGCGCTTCGATCCTAATATGGTGTCGATTTTGGAAATCAAATTTATGATTACTCCTCTCCATATTATTCAGTGGAA
AAATACATAATTGCATATTGTGAGGAAATTCAGCCGGTGCCACTTGAAGATTCTTGGATTATCCCTTTGGATATCATAGA
GAGAAATACCTCCTCCATATGTTGATCCAAGCAAACCTGGAAGAAGGAGATATAAGAGACGGCGTGGAGTTGGTGAATCA
TTTCCAACAAGAAAAAATAGGTGTTCCGTATGTAAGGACTTCGGCCACAAAAGAACTACATGCCCAAATCGAAATGCTCC
ATAAGTGTTGTTGAATTTTAATGAATGTTCTTTTTTATTTGAGGATGTTATTCCCTATCTTCTTATCTTAATTTGAATCA
ACTTATGTTATGTTATTTATATAAAATGTGTGATTTATTTTGAACTGATGCATTTGTTATAACATATGCCAATCATGTGT
TGCTACTTACTACAGAATATTGCATCTGTTTCAACATATAACAATTATGTATTAGATTTTACAACAGAATATTGCATATG
TTCCAACATATGTCAATTATGTGTTACAAGTACAATAGAATGATGCATCTGTTCCAACATATATCAATAATGTGTTAGAT
CTTACAACATAATATATTGCATATGCTCCAACATATGTCAATTATGTGTTACAAGTACAACAAAATAACACATCTGTTCC
AGCATATATCTAATAAATAATTATGTGTAAGGTGTGTGAACAATCAATCATTACTGTCATTGGAAGAACTTTCAAGAAAT
TTTTTATTACAACTCTTCATATTTTACCCTTTTTTCAAAAAAATAAGTACTTGCATTTGAAAAGTCAAAAGTTGCAAGCT
CTTTCTTCTTCAGAAGTTGCAACTTTCGACATTCATTACATTCCTTATATATAACAAGAAGTACACACAAGACTTTTGCA
ACTTTTCAAAAATATTCAAAAATGACTAGGAGTAAAAACTACATTGAATCCCTTCCGAGGTGTCTACTAATTGATATCGT
TGAAAGGATTACTTCCGGAACCCTCAAAGATTTAATGAATGTTAAATTAAGGTATGTATGTATGTATGTATATTAATCAA
TTTTTGCCTCTCTTTAATTTGATTTCCTAACTATTTGATTTGATTTCTCAGTTCCAGGGTCCTTAATCAAGTTAGTAATG
AACCTTCTGTGTATCAAAAGGTAACATTGGTCGACTTTCCTTATTGTAGATGGTCGGTGAACCGTTGGTCAGAAGTTCAA
AAATCCATTTCTTTCCTGGAAATGTGCAGAGCATCGGGGAATTTATAAGGCTTATACAGAAAAGGCGTGGTAATATTTAA
TGTTTTTCGTATGTATTCACATTTTTACAATGTATTATGCCTTTTAAATATGTTATTTCTTCTGTAGTTTGATTTTTTCA
ACCATAACGATCCAAATGCATTGGGAATGATTAATCAAGCAGCAGATGGAGGCCACATTGGTGCATCCTATGTGCTTTCC
ATAATTTCAATCTTCAAGGATGATAAATCCATGAGAGAAGGCTTAATGGTCATTGCCAACATGAAAAAAACGAAGCCACT
AAAAATCAGGAGATGTCGACACAAATTGCGATATGTTTTAGGTGTAATGTGGGTGCCAGAACCTCATTTGTTGGGAGAAA
GACCCATTTGTTTCACTGTTCATCAACATGAGAAAAGCATTCGCAAGAATGGTTGGCCCAGGGAAAGTGACAATGAAGAT
GATATTCGTTGTGAATTATGTAGTTGTGATTTAGAACTAGATTATGTAGTTAATTTTTTGCCTTATACCACTATGTGGTA
TTAATTAAATTGTCATATCTGGCAACATATGTGCATTACTTGCAAATTCATGGGGAAAAAGGTGACCTTTTTATGTTTTG
TAGTGATTTTTGAATTTGTTGTTTATAAAATGTTTAATCTAAAAATATTTATTTTCTATTTTTTCTTAGTGTTCTCATTT
AACCCATCCATCAAATGTCATATGTGGCAATATATGCACGTTCTGTTGGATAAAATGTTAAATTTTGTAGCAGAAATTGC
AACAGATATGTCATATGTGGCAACATATGTATATCCTAAAATATAATTTTTGATATTAATTCAATTAAATTGTGACCTAA
TACAACATGTAACACTAATATATATTCCTACAACATGTCTAAGTACAAAATTATGGTCTAATACAACAACCTTCATTAAT
TCTATCAATTATTTTTACAAATTCTATCATACCACTAGTTCATCGTACAATGACTAAGAAATTTCAAATGATAGTTATTT
AACACCCTTGCAAATTGTTGTTCCAAGTGTTATAACATATTTTTATTGCTTAATTATGGTCCAAAGTACTAAGATATGGT
CCAATTTGACATTTTTCATTGTTAAATTGCTCAATTTATTGATTAGCCCATCCATCAAGTGTCATCTGTGGCAACATATG
CACGTTCTGTTGGATAAAATGTTGAATTTTGCAGTAGAAATTGCAACAGATATGTCATATGTGGCAACATATATATATCC
TAAAATGTGGTTTTTGGTATTAATTCAATTAAATTGTGACCTAATACAATATGTAACACTAATATATAGTCCTACAACAT
GTCTAAGTACAAAATTATGGTCTAATACAACAACCTTCATCAATTCTATCAATTATTTTTACAAATACTCTCATACCACT
AGTTCATCATACAATGACTAAGTAATTCCATATGATAGTTATATAACACCCTTGTAAATCATTGTTCAAAGTGTTATAGC
ATCTTTTTATTGCTTAATTATGGTCCAAAGTACTAAAATATGGTCCAATTTGACATTTTTCCATTGATAAATTGCTCAAT
TTATCGATTAACTGTAACACCCCAGAAATTTTTTGAACCAAGACTCGAACCCTTATTTGTAGTGAGTGAGATTTTTGCAA
GGAATTTAAAATTTCTTGAGTGTTAAGGTCACTAGACGTAGCACCTTGAGTTCCAAAAAGAATCGAATTGGAAATAGAAA
AATCTGAAATTTTACAAGTTAAGCTAAGTATGAGTTTTGGGTCGACTTCAAATGACCATAACTCCTAGATCAGGATGATT
TAGGTGTGCCACAAGATACCTTAGGAAAGGTCTTCGAATTATCTTTCCAAGGCCACTGAGTTTTCTCAATTTCGAGCTCT
AAGTAAAAAGTTATGACGGATTTACTAATGTCGCGCAAACCTGGCAGCAGCTCCGCGACGCCAAGCCAACACGGACCTCA
CTGCTTGGTGAAAGATCTTTTCGACTCCCAGCTCGTTTTAGTTATTTCTTTAGGGGTATTTTAGTCCTAAAAACCTTAGG
AGATCATCTAAATTTCCCTAAACGTGTAGAAAATCAATTTTCTTAAATCTAAACCCTCTCATTTACTCCAAAGATTCTAC
GCTCAAGAAATTCAAGAAAAATCTAAGGCTAGGGTTCTTCTTCAAAGGTTTTCCTTCAAGTTGCTTCAAGAGGATAATTC
TTTCAGGTATGTAAATTTCCATAGTGTTGTGTTTGTTCACCCACACGCCAATCATGTTAATTTTAGCTTTAAATTCGGTC
TAAAAGTTGAAGCTTTGATGTTCTTGTTATGTATTCATGAATTTGCTTTCGTTCTTGAATTGGGCTGAGATTGAGAAGTT
CTTGAGGTTAATGTGTCGATTAATAGAGGGGTTATATTTAGGTTCTAGTGTACATGTGTTGGGTATCTAAATCTAAAGAG
AGGTTGAGAAAAGAAATCGAATTTAGGCGAATTGGGGTTAGAAAACGAAGAAGAAATTTCGTCGAACGAAATTTGAAGGT
GGTCGCACGTCGCGTGCCTAGTGCCCAGATTCAAAATTTTAGTTTCGCATCGCGGAGATGACACGAGGTGTTCTGCCTCA
AAAGATGTTTTTGAAACCAAATATTAAAAGCCTCTCCGCGTCGCGGACCCACTCTCAAATATTGGTTTTCAGTCTTTTCT
CATGTTTAGCTATCTAAAATCATTCCTAAACATTATGAGACCTTTACTATCACAAATCACAACTTTGAATTCATAAATCA
CATTCAAGGTAGAGTTGAGAGTCAAGTCTTGAGAGTTCTTTCGAACATTTTTAAAAAAATCTCTTTTTGTTTTTTTGGGG
AGTCTTCTACAAATTCTAATAACTTGTTTCAAGACTCGAACAAGTAAGTATGAGAGTGAGAATAATGTATTCATGAGTCT
ACCTTGTCATCATGAGATCTTTCTTATCATGAACTATAACTCTTGAATTCATATTTCACATTCAAGAGGGAGTTAAGAGT
AGAGTTCAAGAAAGCCTTTGAGTTCAATTGTTAATCCTTTGAGATCAACTATCGATTTGAACTAAGTTTTGAGGAAGTAA
GTCAGAGAATAAGAAGAGTCGTGTACATGAGTTCCATATAGTTATGTAGACCATAGAGTCGAGTTGTTTCATGCCCATAA
TTTCGCATGAACTTTGTAAGTTGAGCATCTTTCAGAGAAGTGGTATCTTCAAGTTCTAAGTCTTTAAGTGTTGAGTTTCT
AATCCCTTTTGAAAAGAATCTTTGAGTACTTGAGTTGAATATTTCATGCCCATAATTTCGCATGAACACTATAAGTCGAA
AAATCTTGAGATGAGTACTATCATTGAAGTTCTTGAGTTCCAAGTATTGAGTTCTATCTATGGTTATTGAAAACCTTGCA
TTGAGTTGTTCATGTCCATCATTGGGCATGAACCATATTTTAAGAAGTCTTTTACAAATGTTTAAACTTTATTTTAAGAC
TTAAGCTTTGAAGTTGAGAAAATAGTAAGAGTAAAGTTCATTTTCTTTAAAATGATAAATGGGAACTAAGTATTTCCAAG
AATAATTGTTTTCACATTTAAGGTGAGAGGAAACTGAGATTTCCAAAAGAGTTTTGAGCAAGAAAAGGGAACATCAATTC
CAAGAGGGCTTTTAAGCTAAGTTTGAGTAATTATCTCAAATCAGAGAAGAAGTTGTTTTAAAAACAGATGAGCTAAGTAT
ATTTTGAGAGTATTATTGAGCACCGATGTGGGGATGCTAGTTTCATATTGACTCAAGTCTCCATGAAAACCATGTAGCCA
TCATGGGTAGAAAATGGTCAGAATTTTTAGATGAATCCTTTTCACATAGACTAGTGGATCCACTTAGTAGTTCAGGTCCT
ATGCTTTTGGCAGGGTATAGGATGGTCCTTGGCAGCGTGAGGCAAAGTGTTGTATCATCACTATAACTCTTAAGTGATGG
TTGTCAGTTAGAGAAACTCCCACAGAAACCATATTACTTTATTATATAAGTAAAGGTGAGTTTGTTAATGCATTTTCTTT
AGTGAACTAAGTTGTTTTACTGTTTTATAAAGTTTTCCATATATTGCATGTGTATTGTTGCTTTATATTGAGTTGAGTAT
CCAGAGTTGAGTACCCAGAGTCGAATATCATATCTTTAAGTTGAGTATCTAATCTCTGAGTTGAGTATCTTATCCTTGAA
TACTTCTGAGTTGAGTAAGTTGAGTAGTTTTTAGTATCCTTGAGTATTCCTTGAGTTGATTAAGTTTGAGAAGAGGTAAG
TATGTTTCCTTTGTATCAAGTTTCAAGCTTATGTTATGCTTTAGAATTCCTCTTACATGTTCGTACATTCCACGTACTGA
GTCATTTGGCCTGCATCTTTTCATGATGCAGACACAGGTATTCAGGATCATCAACAGGATATTCGTTGATATATCTGACA
ATTTGAGTTACCTATGGTGAGCCTCCTTATTTTCTGGAGGATTTCATTTATTTTTCAGCTTAGTCAGGATGTCGTGGGTC
TTGTCCCGACTTCCATCTTTATCAGTTAGAGGCTTCATAGATAGTCAGTATAGTTGAAAAGTCTGTATTATTCATTTATT
TTATTAAATGTTTTAAGGACTTAAGTGCCTATTTTATGGCGAGTTGAATATATTATTTTTATTCTAAGTTGTTCATTTGA
GTTAAAGTTTTGAAAAGTTGAGTTTATTGAATTTTATTCAGTTTTAAGTTTTTGCATGCTTAAGTTAGTCTTCCGCTTGT
AGTCAGCCAGGATGAGGGTTCGCTTGGGGACCAACAATGGTTCTTAAGTGCCGACCACGTCCAGGGTGTAGACTCGGATC
GTGACATTAACTCATCCATTAAATGTCATCTGTGGCAACATATGCACGTTCTGTTGGATAAAATGTTGAATTTTACAGAA
GAAATTGCAACATATATGTCATAGGTGAGAACATATTTATATCCTAAAATGTGGTTTTTGGTATTAATTCAATTAAATTG
TGACCTAATACAACATGTAACACTAATACATAGTCCTACAACATGTCTAAGTATAAAATTATGGTCTAATACAACAACCT
TCATCAATTCTATCAATTATTTTTACAAATACTATCATACCATTAGTTCATCATACAATGACTAAGTAATTTCATATGAT
AGTTATATAACACCCTTGTAAATCATTGTTCCAAGTGTTATAACATCTTTTTATTGCTTAATTATGGCCCAAAGTACTAA
AATATGGTCCAATTTGACATTTTTCCATTGATAAATTGCTCAATTTATCGATTAACCCATCCATCAAATGTCATCTGTGG
CAATATATGCACGTTCTGTTGTATAAAATGTTGAATTTTGTAGTAGAAATTGCAACAGATATGTCATATGTGACAACATA
TGTATATCCTAAAATGTGGTTTTTGGTATTAATTTAATTAAATTGTGGCCTAATACAACATGTGACAGATCATTTTAGAT
ACTACTCCCATCACTCCACTAGCACACACTCCACTCACTCTTACTCATTATAAAAGGTTTAATACTTAGGTTAGGGTTCC
CTTAATTCACAATTTACTCACAAAAAAAAGCTCTAATTTTTTATTTTCTTTCCTTTATTCTTTCTCCTCATCTCACTCAA
ATTTCCCTGGGAAGATGTTACCACCTTGGAAAAATTTAAGTCTCCGCATGCTCTTGTTGTGAATGATCAACGTAATTATG
TTGTTCTCAGTTAATATAATGTCTTCTTCAAGTGTGTTCTCAGTGCATATGTGATGGTCACTATTTGTTTTTGTCGGATC
TTGTCTAATATAATAGAGGGTAGCTTCATCATTTGGTAAGTCTTCTTACTTTATAACATCATGTCTGGTCTGGTAACGAA
GTGCATGGGGTAGATAACTATGGTTGTTTGTTTTTCTGTAGGTGGTCTTGTGACATAGTGCATGGGTAGCTCTGATCCAC
CACCCTTCAAGAAAGAATGGTGATGCCCCTCCAGGTTTAATTGCTCAATGTTGACTTCAGATGCTCTAGTCAAGGCCTTT
TTTGCTGGCTGACGTCGTAGTATAGGGCTAGAGCGTTTCAGATGTAAATTTTGTTGTTTTTGTTTGGGTTAATGCCCTGT
AAATATGAATATGTAGCCTAGCCTAGCCTTGCATATCGCTATATCAACTATCAATGACATGTTTATGTTTATGTTTTCCA
AATTATGTGCTGAATTTCCTCTCTATTAATGATGATACTACTTGCATGTACACATAATTGACATATGTTGCAACAGCTTA
AAACACATAAGTACTTTATAAAAGTCATAGGCAAGCCCAACCTCTAAAACTGGCCCAATCGGCCCATTATTTCATTTCTA
GAATGGATATATATAAATTAGGGTTTTCATTTTCATTTTCTTCCTCGCCGCTTCAGTTTGTCCGCTTCGCTTTCTCTCTC
TCTCTATCCGCATGGATCTTGGATCTATGGAGTGCATGGGATATAATGATGTTATTTATTTCGTCAGTCTTTTCTATTCT
TTATTTTTTAACACACAACTAATTGATTGAGGTCTGGTTTAAATCAAATAATAAATAATCTCAGTACTATCATGTACTGT
CAAATCAATGAAATCATTAATTTTGTAATATAGCCGTTGGGTAAGAATGAATTTCTTAAAGTATAGCTCAATACTAGAGA
TCTCATGAATGCGTTTTGTGTGTTTTTGTTACTTTTTACATAATGTCTAATGCAATATTGAATCGAATTTGTAATGACGA
GAATAAACCCATGTTGGGTGTGAAAATCTATTGCAAACATGGAGACTTACTTTCAATGCAAACTTCATGGTCGAAGGACA
ATCCAGGCTGAAGATTTTAGTCTTGTCCACGCTATCGTGTATGTACATTTCTACATCTTGGTCTGGACATCAGTTGTTTG
TCTTTATTTTGGTTTTTGTTTAATTTAAATTTCTTTGTGGTGTATTTTAGGAGAATGCATGCAACTTCTTTAGATAGAGG
GATCGTAAATATNNNNNNNNNNNNNNNNNNNNNNNNNNNNNNNNNNNNNNNNNNNNNNNNNNNNNNNNNNNNNNNNNNNN
NNNNNNNNNNNNTGAAGGAGAAGAGGAAGACCAAATATTGTAACAACTGAAAGCCAATCTTCGTGTTGATTTTTGTGGTC
TTTTTTCTATTTTTAATTATTACCAAGAAGAATATTGTGAAAGATGAGAAATTCTTATGTAGTTGTGTACAATCATTAAA
ATTATCATAGTTGTGGAAATAAATAAACATAGTTTTGCACTCATGTTCCAATATTTTTACTCGTTCTTAACATAACATAA
CATCATTAAGTTAATGTTGCAACATATGAGGCATATATTGCTACAGATGACTTATTTGTTGCTACAGATGCCTCAAATGT
CGCAACATATCACCCTTATGTAGCAACGTTTGACAATTTGAGGCATATGTTGCTACAGATGACCCATGTGTTACTACATA
TTAGACATATGTTGCTACATATGACTTCTATGTTGCTACAGATGCTCAATATGTTGCAACATATGAGTCAAATGTTGCAA
CATATGAGGCATATATTGCAACAGATGAACATGTGAGGTTATATATGAATCAAATGGTGTAACATATCACTCATCTGTTG
TAACATGTGACTTAAATGTTGCTACAAATGACACATGTGTTGCTACAAATAACTTATTTGTTGCTACAGATACCTCAAAT
GTTGCAATATATCACCCTTATGTAGCAACGTTTGATCATTTGAGACATATGTTGCTATAAATGTCCCATGTGTTGCTACA
TATGAGACATATGTTACTACAAATGTCTTATATGTTGCTATAGATGCCTTGAATGTTGCAACATATCATTCTTATGTAGC
AACATTTGATGAAGTACTTGCTCTCAATATAACATCACATATTATGTACTTGCTTTCAATATAAGATAACATAAAATAAC
TGATAAAATAGAACATTGTCATTAATTACAAACACATTGTCAAGGCTCCAAGCTCCTAGATACTATCCCAGTAGCCCAAT
TCCATTGCATTCGACCAACTGTATTGTCACACAACATGGTTTCGGGAGGTTGAATTACTGTGTTGATAATCAAATGCTCA
ATAAATACAAGCGAATATGACCCGCACACGACTTTGGTGTTATTTTTTTACGATGGGTTCCAATCGACCTTCAAATTTCC
ATGGTTCATTGAGGAGCTTATCTAGCAAATGCTTAATTATTCCACTTTGCTTCAACAAGCTTGGCAACAACTCAAACACA
GGTTGTATGAATATAAAAACCTGGCATGTTTCATACCTATCAAGTTGCAGTCATAAATATTCATGCAACCCTTATGCAAG
AGGATCTCAAGAGTCACAAAATGAGCATTGTTCATGTTCATGACTACCAGAATCCTTTTTGCACCAATCTAATCCATGCC
TCCAGGATATAGTCTAACGTAGTCAATCATATCGTCATTCCATACAAACTCATTAATTAACCGTGTAAAGCTTCTGCCAC
CAATTGTTGTTGCCTCCTCGCTGATATTGTCACACTTTTGTTTGAAGTTGGTGTAGAAGTTGAGATCAATGATTCTATCC
GTGGAATCATAGTCCTCAGGGTATCTCAAATGACTCTCCCACATGAGGCTAAGAATTTCATCAATATACTGAAAGAAAAA
ATATTATTAAAGAGTAAAGAAGAGTAATGATTGAAAAGATAAAACGAACAAACATTACAAATTGAAGGTTAGTAGAGAAA
AATTACCCAGTGTTTCCACCAAAAATTCATGCTTGTCATGGTCCTGAAATCATTTCCACTAAAATAATGTATGTCGTATT
GTACACACATATTCTTTACTCTCATCAGTTCCAACAATTTGTTCTTTTGAGCTATAGGCACATGCTTATAAAGATTCACT
TGCTTGAGCTCCAACAGTTTCTCTCCTACGACCATTGGCAATTCTCTAAATATTTTCTTCTTCAAATTTTGTATTGCCTT
GATAAATGATCTTTTCTCCTCTTGGCCTGTGGAGTATATGGATCCCGAACATTCTTTGATGGAATGACCTTGACCACCTC
TTGTTTTTTTAAATTCATTCACAGCCTGACTCAATGTTTGAAGATACTTGATAAAATCTTCTTCATGTTTCTTGCACTTC
TCACATAGAAAGCCAAAGCATAGACCACAAGAGGTAGCTCCAACACTTTGTCCACCAAAATCAATACCAGCACCAACACC
AACACCAACACTAACACCAACACCAACACCAACACCAACAATAACACCAGCCCTTACAACTGCATCAACCATATCCTCGT
TAAAAACAACTAACTGATCATCAACTCTTGCTTTTTTTATGGTTGTTGCTCCAAGCAATTCCCTTTCAACTATATCCACT
ACATGATCAAATAAGGTTTCAACCAACCCTAGAGTAATCAGAGATGACATTTGCAATTCTTTTTCTGTTGGGACAAGTCA
TGGATGCACAACCTAAAATTATAAAAATGAGTCATCTGTAGGAATATTTGGGTCAGATATTGTAACAGATGTGACCCAAA
TGTTGCTATAGATGAATGATATGTTGCAACATATGGGCATCTATAGCAATATTTATGTCACATGTTACAACAAATAGATC
ATCTGTAGCAATATATGGGTCATCTATATAAATATTTGGGTCACATATTGCTATAAATGGGTGATATGTTGCACATATAA
GTCATCTATAGCAATATTTGGGTCATATGTTGTTACAGATGTGTCACATGTTGCTACATATGGGTGATATATTGCAACAT
ATAGGGCATCTGCAGCAACAAATGACTCATTTGTAGCAACATATGCCTCATCTGTAACAAACATTTGACACATATGACAA
TTTGAAATTTGTAATATAAAAACTTACTGCATCATCAGGAGGGTTAAAAAGATTTGGAGAATTTTTTACATTTTTTGCTG
TCAAGCATCTCAATATCCTTGGAGATGAAATCTCTTCTTTTGCAGTTACTTGATGCTTCAAATAAGGAATGACTTCCAAT
GTACAAGCCTATAAAAAGGAAAACATGTCACAAATTAAATGTTGAATTATTCAATAAAATATAAAAAAGATTAAGAACAT
TTATGTTTACCATGAAAGCCCATGGACAGCCAAATAAGTTATTGGTCTTTAGAGATAAAGGATCCAACAAGTATTTGACA
GTTAATTTGTAGTTGTCATGACCCCAAGGATAGTTGTTGAAAGCCTCAATATCCTTAGAAAACTTTACATACTTAAGGGG
TATGTTGTTGTTGACATCTTTGGACAGAAGTATATTATGTACAAACCAAAGTAAGCACAATGACTCCTTGTGGTTCCTTG
ATGTACCCTTGTCATTCAACAAAGCTACCAATTTGGGATTTTTGAAGCTTGGGACACCAAGTCCTGCTCCTCAATTGACT
GTTCCTTACTTGTTTGTGCTTCTCCTCCTTTCTTTCGTCTTCGTGGTTGTTTTTTGGCTGTGAAAACAGGGATTGACTCA
GAAGGAGAATGACATTTTAACTCTGTAACTATGGCAAACTCTTTTTTGCCAAAGAAGAGTGGCATGCCACAATAATTAAT
TAACACCTTATCCTTCTTTTCATTATTCTAAAAAATGAACCTTCTTTTCAAAAGTTCATAGACCATAGTCATTTGAAAAC
ATGCATTGTTTTGTTCTGGCAAATCAAGACATTGACCAAAATAACTATTCCTAAAAAAATCTTCCAAAGAATTCTCTCGG
AGTATGGTCCTGAAGGAATCAAAAGGTTTTTCCATGGCTGACCTTATAATGCTATCACCAGTAGCATTAGGCTGGAAATG
GACAGGAAAAGTGTGTGCATTGACACTTTTGATCCCATCATCCTCAACTTCATTTATTTTTTCTCCTTTTTCCTCAAATT
CATTTTTTTTTCTTCTTCTTCCTCAACCTCTTTATTTTTTCTTTTATCTTCGTCAACTTAATTTATTTTTTCTTCTTCCT
CCTTAACAACTTCTTTATATTTTCCTTTATCTTCCTCAACTTCATTTTTTTTCCTTCTTCTTCCTCAACTTCTTTTTTGT
TCTCTTCTTCTTCCTCAACTTCACTTTTTTTTCCTGCTTCTTCCTCAACCTCACTTTTTTCTGCTTCTCTTTCTCCATCA
TCATCAACTTCATTTTTTTCTTCTTCTCTTTATTCATATTCTTTTTGAGAAAATAATGGTTCTACTTGAGAAGAAGAAAC
TGCTTCAGATGCAAGTTCTTCTAAAGAGTGGAAGTGAAATTTCCATTCTTCTTCCTACAAGTTTTAGTCCCAGACCTCTT
CTGGATATTTGTATCAGTTTTTTCATTTGTTAACATAATTTTTCTTTTGACATCAGGCATTATATTTGTATCCTGCAACC
ACAAAATAAAATATTTCTTAACAAAAATAACAACAACCAAACACTACAACACAACACACAACACAACACCAACAACACAA
ACAACAAATACGATTCAATACCACACATAAACCAACCAACAAATCACAAAACCCTAACCAACCAACTACAAATTAAACTT
TTTGAAATCAAATAATATTTCAAAAGGAATAACAACCAACCAAACCAACCATCCTACAAACAAATAAGTGATAAACCACT
AAAAACGTCCTGATTTAATATATATCAATAAGTATTTCAAAACCCTAATTAAATTTTACCTGAGAAGATATCAACGATAA
ATTAGGAATATTGAGGGCAACGACGACTTGTTCTAGAAAATATCGCAACAGAATACACTAATGTTGTAGAAAATATCACA
ACAACAACTGGATCTGTGAAGAGATGAGATGAAAGGAAAGAAGAGAAAATAAAATGGAAATTAGTAAAAATAAATTAAAT
TTGGAATATGAAACGACCTTTTATAAAGGAGAGATGGAAAAGGAAGGCGAATCGTTTTCAACTTTTTTTTTTTTTTTGAA
TTTTGATAATATAATGTTGCAACATATGACAATTCAAAGTGACATATGTTGCCACATATATCCTTTCTGTTGGGGTACAT
GCAAATAATTATGTGGATTTTTTTTACAACAAAGGTTATATATGTTGCCACATATCACCTTTCTATTGGGGCACATGCAG
ATAATTATGTGAGTTTTTTCACAACAAAGGCTATATGTGTTTCCACATATACCACATTTTTTCCTTTCCAACATAGTTGA
CATTTGTTCCAATACAATAAAATTAATAATAATAATCATTAATATTAATATTATCAGCAAAAATGAACACTTCACCAATT
GTATTTTACAACATATCAACAAAAAGATAATTCACAACGGTATACATAACCATCAAAACTATATCTAATCAATGGTGATA
ACCACAACATTTTCATCTATGAACTTTGATTTTTTAGGTCTAGGACTCTGTGGGTCTTCATTGTTACTAATATAGCCACT
CCGAGCCCTTAAAATTCCATAATTTCATAGGAGTGAAGCATATCTCGTGCGAAGGGTTTGAGAAATAATTTCATAAGATG
GTACTTGTAGTCCATCACTCTAAAACTCGATGTATGCAGCAACAAAAAGTCCACAATCTCTGCATGGTATATCATCAATT
AGAAAATATAATAAACCTAATAACATCACATTTCAATAGTGGTAAGACAAAAAAAATAATGTGATACATACTATTGCTTG
CTTGTTGGGCATTACCAGTAATATGTATGACTTCGAATGGGTGAGATTTGTTCTTTCCTTGGTATGATTCAAGAACTGAC
CAGTTGGTTCGGTCTTTTTGCTCAAAAAATCTGCTGGATTCAAGGTACTTTGGCGATATTGTAGACAACTTTTGAATCTC
GATGCACAATTTTCGGTTAGTCCTAGATGAGGACATCGAATCATACACCTTTATGCATTGTTCCTTCAATACAATGACTG
CCAAGATTCAATGAAACTCCCCATTACAATTTACAGGGACATAAACCTCATCCGTGAGGTGCCAAGGCAATCCAACAGGT
TTGGTCCTTTGATAGTGCCAACAGTTTTATACTCATTTTCAGGAACAACACTGGCATTGTCAATGTATGTTTTGAAAAAA
TAAATAGTAGTGGTATATCGATATTTAGAATGACTCAGTTGCTTTGACTTCTTTCGCAAATAGTATAAAATGACATCCAC
ATGCTGTACAGATGCATCAGCAAGTGTATTTTTGTATCAATTATTTGTATGTATTCATGTCTTAATCAAAACATAAAAGT
GGGCATGGATTTACCTCATTAGTCCAACACTTATTGGGTTGAGACATTACGTAGAACCAGTCATACAACTACAAAATCAA
ATTGTTTGAACTCAAGATTCGAGCAATTAGCTAAGTAGTTATCGTCCTTGTCTCTTATGCAATTGTGTAATTATTATAAA
TAATTATTTAGTGGACAACAAGAAGAAATACTAATAATAGTTGAGCAACTTTACTTTTTTAAATGATGCTTGTAAAAACC
CTCATTTATCCATTGCGAGAAGGATGACATTAGTTCAGTTGGACCTTCGCCGTCAATGTTAAAACCTTCAAATGGATATA
CTTGTTGCTTCACATCACAACTGACGACTTTCTTCTCTGTTTCTCTTTCTCTTTCTACTTCTCGTTATCCTTCTCCTTCT
CCTATTCTTTCTCCTTGCCTTTTGGGGTTGAGTGTGGTGATACTGGAGCAGTAGTTATTGATTTTTTTCTTTTACTAATT
ATAGATAATGATTGGGAAATAGATTTTTTCAACCTCCTACACTTCAAAGGCTGTGAAATCTTCTTGGATGTATGGCATCA
ATATTATAAGTTATTTTCTTAAAATAATCATGTTGTTGCTCACATTCTTCGCATAGACAAAAAGAACATTTGATTTTAGA
AGAGGAAGCAACACCAACAAAAGATTGAGCTGTTGCCATAAATGAAGCTTCTTGTGTCATTTGATCTACAAGGTAAATAA
AAAAAGGTTGAGAGTTTACAATTGATTATAAAATAATAATGGGTAGCAATTTATACTTATGTTGACACGGTTGGACATTC
TGTTGCCACAAATGGACATTATGTTGCCACAGATAAATCTTATGTTGCCATAGATAAATCTTCTGTTGCCATAGATGAAT
CTTCTGTTACTACAAATGAACATTTGTTGCCCTAACACATAGATGAGATGTTCCAACATATGACAACTCTGTTGAAATAT
GTACCAACATATCACTAAAATGTTGTAACATACGACACATCTTTCAACAAATGAATATATGTTGGACAACTGAACAAGAC
TATATTTCTAAATTCATATGAACAAAATGGTCACAAAAAGAACAACAAAAACAACAAAAAATGACTTTTCACTAAATGTT
AACAATACATATACATTTCCTCAAAATTAGGGCTTTTTTGGGTTTGTTGATTTTTTTTTCAAAAATAATAAATAATAGGT
ATCATTACACCATTATTCAATTCTCACATCTATAGAACGATTTATTGTTCATTAACCCAAGAATATTTTTTAGTATTGTT
TGAAAATTGTAAAATCTTTTTTTTAAAAAAATTACCCATTTTAAGTCGAACACGATCTTCAGTTCAGAAAGAGGAGAGAG
ACACGACCAGAGATAAGGAGGAAGATAAGATAATGAGGAGAATATTTGTTTTGATAGTCGGATTTTTGAATTTTCTAAGG
AAGAAGAAGAAGAGAAGAGAGAACATTGGGAGAAGAAGAAGAAGAGAAAATTCTATTTTCTTTTACTTTTTTTTAAATGG
TTTGGATAGAATTATAAAAGTTGAAAAATGAAGTGTTATTTTGTATTTTATGAAAAATTAGAAAGTTTTAAAAATGTTAA
TTTGGTCTCAAATTTACTTAATTACATTTAAAGTGGATTTGACCATTTCTTGATCAATGTGTCACCAAAAACAAAATCCA
AACTTAATTGACACCTTTCATTTAATTTCCCGTATCCATGCCCACCCCTAAAGCTGACAATTGAACAGGATCGGATCAAC
AGGACCGGTTTTATCGAAACCGGTCCTCGTTACCGGATTTAGTTACCGGAACCGGGTTTACCAGAAATTTCCAAAGGTTC
CGTCCGGTCCCTTAGTTACCAGACCGGAACCGGTTCTTACCGGATCATTGTGTACCGGTAATTTTTTTTTATTTTTTTAT
TAACTTTAATTATTATATAATATTATATTATTAATTAATAAAATTATATTATTAAAAAACTTCAATTCAAAACTTTAAAG
TTTAAACTTTAAAATTACTTTAAAGTTTCAATTGAATTTAAGTTTAAACTTTAAACTTTAAAGTTTAAAGTTTAAAATTG
ACTTTAAATTTTAAAGTTTATATTGAATTTAAAGTTTTTTAAAATTGACTTTAAAGTTTAAAGTTTATATTGAATTTAAA
GTTCAAACCTTAAAATTCAATTTTATATCAAAGTTTAAACTAATATTAAAATAGTTGAAAATTAAATTTCTAAAATGACT
TGGATTAAATATAAGAGACTATTTAAAAATAAAATCAAGGCGAATAGCCGTATATTTATTCAAATAAATAAATTGTACAA
TATAAATATTAGAAAGAGACAAAGAGTACATAATCTAGGTATTGAATATTAATTATTGTACTAACAATTGAAACTTTTTT
AAAAATCTTTTCGTAACTTTTGTATCATTTCAAAAGAAACATTTTTTGGAACTTGTATTTGTCGTTCTTCTTCCACTGCT
TCCATGCCATCATCACTATTATCACCAAATATTTCATCTACTATTTGACTATTTAATTGTGGTAGTCCGGTATTTCTTCT
TTCGGCATTGACCCAATCTCGAAACAACACCGATATTTTCAAACTATCCTTTGCTAATGAATATCGATGATCTCCAATCA
TAAATCTTGTCGCATTAAAGGCTTGCTCCGAATCGACCGATGATGCTTGAATCGCTAGCACATCTCGAACAATCCTAGCA
AGGGTCGGAAATTGATTTTCACGATTCTTCCACCATACTAATATTGGAGCTTGAAGTTGTCCTTCTTCATGCCTAATCTT
TTCCCGTGCCTGATTGAAATATAAATCAAAATCATTATTAGTAGATGATTCAAGCTCAAGATAATCATCCATCCAATCAT
CCGTATCATCACTTCTAGGTTTACAAGATGGAGGTTCAACTATTGGAATATTTTTTTTCCATAGATTTATATGTATTATA
TAACTCTCTAGCTTTTATATATATGCTACTTTTACAATCTTCAACACTAGGAGTTTCATCATCTTTAATTTCCAAATTTG
CATAAATCTTTTCAACCATTCTTTCAACACGTTTTAATTTGTAATTTGGGTTGAAAGTAGTAGCAGTCAATAGATTTGAG
AAATAGGGAAAAAATATTTTTTGAATTTTTCAATCATAAAAGCAAGGGAATCTTCAAATCGATCTTTTCCTTTATATTTT
GCAAATTCAAATGAAATAGCACAAATATTTACTAAAACGGAAGAAATAGTTGGATAATATTGACCAGAAGCAGCATTTGT
TGCTTTATAAAAAACACTTAAAAATTCAACAAGTTCTTTTGTATTTTCCCAATCTTCATAGCCAATTCTCAAATTTGGAT
CCGCATTATGAGTATTAAAAACTAATTGTACCGGCTCTTGATAAATATAAGCAACTTGAAGCATTTCAAATAAAGAATTA
TATCTAGTGCATACTTCTTTTGGAGCTTTTCTATATTCAAGTCCACATTCTTTACAACGATTTTTAAATTCTGTAATTCT
AGCTTTTATTTTAGCTTTAAAAATCCAATTACAAGCAAGTCTAATTTTTTCACAAGAAATTCCAAATTGAGAAATACCAT
CTTTTACTATCAAATTATACACATGTGCGGCACACTTAATATGAAAAGAATCATTATCAATTGGACAAAGTCTACATTTT
AAATAATCAATTACTTTAAAATTATTAGAAGCATTATCTAAAGTGACACTCATTATTTTATCACATATTCCATAAAATTG
TAAAATAGAGCTTATTTTTGTTGCTATATAAGAACCGGTTTTAGTTTCTTCAACATATTTATATCTTAATATTCGTTTTT
GCATGTTCCATTCATGGTCAATCCAATGGACAGTAATTGTAAAATAATCATTATCATTATGACTATGTCCCATATCAGAA
GTAATAGATAATCTACTATCATAATAAACAAATAAACAACGAAGAAAATGACAATATTTTTTTTGATATTTAAAAAGATC
ACTTTTAATTGTACTTCTTGGAATACCTTCATAATCTGGGTTATACAATTCCCGAATATACTGAATAAAACCAGGATGTG
AAGAAAATGAAAAAGGCAAACCACAAACAACAACCATTTTAGCTAATTCTCTACGATCGTTTTCTTTACTATATGTGCGG
TGTGTGCTTCGGCTAGCCGGGTTATTCATATTTAATACACTTTGAACAATATTAGAACCTCCAACTCCCATAGAATTTCC
AGGTATGGGTATTCCATTTCTATTAGCCCTTTCTATATCATCTAGGCGAGCAAATTCTTTATTACACTTTCTCAAATGTG
TTCTTAGTCGTCTCGTTCCCCCTTGTGTAGCCGTAGTTACATGTTTCATGATCAATTTACATTTCGTGCAAATAACAGTA
GTTTTTTCCTCATTTTGTACCAAAAATTTCCATACTAAGGATCTTTTAACACGTACAGTGGTCTTTGAAAAAGTAGGTAA
AGAGGGGACTTCTTCTTGTTCCGGTAATTCGGTAGCCGGACTAGTAGGGGTAGGGGTCTCATTATCTTTCTCATTTATTT
CTATTTCCTCATCTAATTCTTCCTCAAAATTAGTAAAACATCTATTTAAAGTTTCATGATCTACTTCATTTTCGGAATTA
AATTCAATAGGTCGTGAGTCTCTTGTAAAAGAAGTTTCATCAACATAAGTATAATCATTAGTATTAATTCTAAATCTAGG
AGGTGGCAAATTTTTAGAATTAGAACTACTTTCTCCTCCCCTATTATTTTTTCTACCCGACATTGGTCTTTTACCACTAT
ATTTTTCCAAATTCATGTTCAAGTTTAAAATAATTAATATTATGAAAAACAAGCAAGATAATATAACAAAAAAAATAAAA
TAACTTAATTAATAAACAAATAAAAAATTAAAGTTGGAACAAATGTACCGAACGTCTACGTAAAAGTAGATGTATAACCA
AAGCCGGAATTGAGAGATGCCAATTGAAGCTTCCGATTTATTTCAAATAAATCTCCAAAATCCGAACTCCAAGCCAATAT
CACAAAATAATAATTATGAATTTATGAGAGATTGAAAATTGAGAGATTTTGTAAGATGTTAATGAGATAATTTGTGAATT
TGTGATTTAAATAAAAAAGTATGGGTATATTTATAGTGTTAAGGGGTTAGAGAGGGGTGGGGGATGTTTTGAGCCGTTTT
GAGCCCCAGCCCAACGGCTCAATTTTAACGTTCACTTTTAAATAAAATAAAAGACCGTTGAACCGGTTCTTACCGAATCA
GATCAACCGAATAAAAACTCGGGTTCCATTTCGGTATCGATTCCAGTACCCTATAAGATCGATTCCTTACCGATTCAACT
GATACCGGACTTACCGGTACAGAAACCGGACCGGTCAAAAACCTGTCCGTTTGCCAGCCTTACCCACTCCTATTTGGCAT
GGAAATGAAATGCTACATCTGCCATAATTTGAAAGTGAAGGGACCAGTATTGAACATTGGTGAACCTCAAGGGTGTAAGC
GATAACATAGCTCGAAAACTATGAACTCCTCTCACTGCCCCTCTTTTCGAGAGCAGCAGATAAACCCTCCTAAAATCCTT
GAGGTGAACAGCGTCAGTTTCAAGTCCTGCTCGCAGCCATTGATCTTCTCTCTGAAGGTTTCTTCACAATTTTCCATTAT
GCTAAAACAGTTTCATACCCCCAGATCTTTAGTCCTTTTCTGCACTACTAAACCCCTTTGGAGCTTAGAAATATCTATGA
ATTTTTCATGTGGGTTTCTCCCGAAATCTCACCAACATTCAATTACTGTTAGAAGTTTTTCAACGAAAATTGCAGAGGGT
AGTGAAAAGAGTCTTCCTTGGCTTGGAAAAGATAAAGTGAAACAAACTAAAAGACCTGAAAAGGTGGTTGTAAACAGGTC
TTCTTGGGGGGAATCGGCTGACAAGTTGTTTAAAGGTGCAGAGAAAAGTGTAGAACTTAAGAGATATGAGGATAGACGAG
ACAATTATAAGAACACAACTAATAGTGGAGAAGATGATGATGAAGGAGAAATGGATGATCTGAGATGGGATAAGATTAAG
AGCAGGTTCAGTCGGATTAAGGTAAGGCCGGGGTCTGATAGGCCAGAGGTTAGAAGGTGGAACAATCAAGATAGTTGGGG
TAAAAAGACATGGAAAGAGGCGTCTGAATCAACCCTACCGAGAATGATAGGCGAGGGGGTTTATGGTGTTGGCCCTGTTT
TAGCTGCATTGTCAGCTGGAAGAAGAGAATTTTATGGTCTCTATATTCAGGAAGGGTTGGATCTGAGTGGAAATAACAGG
AAGAAGAAGGATAAGAAAGGGTTTGAGAGAGTTTTGAGGACAGCGGAGAAAGTTGGATTAAGTATAAAGGAAGTATCTAA
ACATTACCTCAATATGATTAGTGATAACAGGCCTCATCAGGGACTGGTCCTTGATACTTCTCCATTGGAAATGGTTGGTA
TCAAGGAATTGGAACCTGTTTCAATTGAGGAAGATACCACTCCTCTTTGGGTTGCTTTGGATGAGGTTACTGATCCTCAG
AATTTGGGTGCAATTATACGGTCTGCTTACTTTTTCGGAGCTTCTGGGATTGTTTTGTGTGCTAAGAACTCTGCTCCATT
GAGTGGGGTAGTGAGCAAAGCAAGTGCCGGCTCACTTGAATTAATGGAGCTGAGGTCTTGCAAGAATATGATGCAATTCC
TAACGTCTTCGGCAGAAAATGGATGGCGGGTCCTAGGTGGTTCTGTTTCTTCAAGAGCTGTTCCGTTGCATGAGATTGTG
CCTGGTGCTCCTACAATACTTGTTTTGGGAAGTGAAGGGACTGGTCTGAGACCATTGGTGGAGAGGTCATGTACTGAATT
AGTTAGAATTCTGGGAAATATCCCTTTGGATATAATCGCTGCAGAAGATGAGGATGCTGAGAGTGATAATAGTATTTTAG
GTCAGAACTTTAGATCCTTTATGGCTGTGGAAAGCTTGAATGTAAGTGTTGCAGCAGGTGTGCTTCTTCATCACTTGATT
GGTAGCAAAATCAATTAACAACAAAAGCAAGCTTATGTAATTTTGTGACATTTAATTTTGATTGTTTCAGTGATATTCAT
TTGCATTTTCTTGGCCTTCTTTCTGTGCAATAACAAGGAATATTTTACAACACTTTTCTTTCGGAAGTAGGCATACAGAC
ATTTGGTGATTTTTCTGTAATGGATTGGCTTTGTTGGCATTGCATCTCAAATTGCTCTGTCCGAGATTGTTAAGGTTTTG
TTGAACTTAGTTCAGCTTGTGATATTTCTATGCAAGGATTTGGTTGTTCTGGAGTTACCTTTGCAGGATGGGTAGGTTCG
ACAGAACTTGTTGAAATTGACAATGCATGAATGCATAAGGTATGTCAGATCAACTAGAGGACAGCCATTGCGAAGCTTGT
TTGCAGGTTCAAAATGAAATTGCTTAGATAAACGTAGGTATTACTTTTTAGGAGAATTTGAACTGCTTAACACTACAATA
AGGATAAAGGTTTTATGATGTTTGTTGTGGGATAGTAGCAGGGCTTATCTTTTTCTTCTTCTTTTATTTTTCAGTTGACT
TCATTGTTACCTAGGGATTTTTAGTTTACTCTTAAGAGTCATGCCCTGGTTCTGGAATAACTAGAAGTTTGACAACAGAC
ATATAATGAGCCCGGTTGAGTATTTTCTCGTGATTATAAAATGCTACAACCATGGATTTGAAGATAAAAGATCTTCAAAT
ACTCTGGTGAGACTGTCAGTCATGTACTTTTCTTCATATTATTGCCTGGAGTTTTCATGATTCCAAGGAGAATGGAAGAT
GCTCTTTTCAGGATTCCTTTGAAATATTGAATAGTTGTTCCTTCTCATGCACTTTTCTCAATTATCTGTTTTCAGTCCCC
AGAATTCTGATCTTATCTCCTCCTTTTTCAATTAATGTTAAAAGATTTATCTGGTCCCAAACAGAGGCTAAAACTAATAT
TAGCAATACCTTCACCAAAGAAACAAAGTCGTCAAACGATCACCGAAATTGGAAGAGCAAGACATTTCATTGTATGATGT
ACCATGTCCTAACTCTGTCGTTTATTACAGCTTACTTTTGCACCCCAAAGAGGTGGCCTAGTGGTCAATGAAGTGAACTG
AGAATCATGAGGTTCTAGATCTGATAGATAGTTTCCGTTTTCATATGTCCAAGCCTTGGTAAGCAGAGTTACCTCGTACC
TATGCTGGTGGGAGATAGTAGGTTCTTCGTGTAATTAGTGCATGCAAGCTGGATAGTGATACATATCCACTATACTAAAG
AATGCACAGAAACTTATGTGCAAGGTGTGTCTTCAAAGTGTTTGCATAACAACACTTTGTATTGCAAATGGCCGCTGTGC
GTGTAAACCGGCTCATATACCAATGTGATCTGGAAAAAGAACTTCCCTTGAGTGACATCATAGAAAAATGTTATAGTGGT
AACATTCATGGAGGTTTTCCTTTGCAGTGTAACAAATAACATATAGTTCTCCATAGTTATTAAGAAATGAATGAAACCTG
GAAATGAATCATTTCCATATATTCATATAAAACATTTTCTTTCGTACCAAATGCATCTTGTTTGATTCCTCCAAAAGAAA
CCTCGTCTTGTTTGCATTTGTGAAGTTACTGCATTTATTTCTTGTTTCATTTTAGGTGCTCATATGCTGCAAACACGCAA
CAGCCCTTGCTCAATAACTAGACAACAATTAAAACAGGATTATTGCAATGGCAGAACATAAGATAACAGATTTAGAAGAT
CAATAGATATTTATAAGAAACACCTCCATGATTGTATACTTTCAACTGTGAACATACAATTGGAGGTTAAAAAAGGAGGA
AAAACACTCAAATTGCTGCTTTTGCTTCCCTTAAATTGATGCCGAAACCTGACTATGCTGGGACATTATAGGGAGGTTCC
TGTCCATATCCACACTAGTCTTTGGGCATGTATCCCATATCTATTATTCGTTATTTCATGACTTTATGATTGAAAATCAT
TAATATAAGACAACTTGGACATTGTTTGTGATTTCAAATGATCAATTGTGACAACTTAAACAACAGTGCTACTAATGTCA
TAATTGTTAGGAGCTTCTGAGTTTTGAAGAATGTCAAAGTGCATAGAACAGATCGTGCCAACGTGATACAATGTGTCTTA
TCGAAAACGAGTAGAAGGAGTTCACGATTAAGGAAAACTACATAAAGTAGGAAAACTACGCGTAAGTTTTTCTGTGAAAG
AAGCCGAGTACAAATAGGAGTCCAAGTCGAGTTTGAGTTGAGCAAGGCTTTAAGGCGGTGAAGACAAGTTCGAGTTGAAC
AAGACTTTGAGGAAGCGTGATCTATAAATAGGGCGTGGTTTCTTAGAGAAAGTTGTGCACTTACATTGAGAGAAAATCAA
AACACGATCAAGAGTTTTGTGAGAGTTTTGATATTTACTTGGGGAGTGCTGCGAGTTGAGAGAAAAGTTGTACGATTGTA
GTCAAGCATTTTTTAATACAATCAAGTGTTGAGAGTAGGTTTCGTTTAACAAGTTTGAAGAACTTGAAGAATGATAGAAG
ACTTAAACCTGGGGGTTTTTGTCTTGGGTAACTAGGAATTAGAGTTAATAATTCCATAGGTTACGTAGTTGTGTAATCAT
TGTGTTATTTGAAGGTGCTATAAATAATACAAAGTTTTGAACGAGTTATTCTTTTTATTGTTAACTTCAAATAGTGAGGA
ACAAGTAGTAAATACGTGTTCCTTTATAGAATTAAGGAGGTAAGAATTCCAACAAGTGGTATCAGAGCGTGTTATCTTAA
TCAAGAGTCTAATAACTCAAGATAAATATCATTATGAGTTTTGCACCTCCTCTCGGACATGGTCAAGGGCAACACATCAA
CATACCACCATTATTCAATGGTCAATACTACTCATGGTGGAAGACAAGGATGGAGGACTTCATCCAAACTGAAGACTGTG
AACTATGAGTTAGAATCACTGATGTGCCTTTAATCCCTACTATTAAGGATAGTGAAGGAAAAGATGTTCCAAAACCTAAA
GAAAAATACGGAGAAGCTGACTACAAGATGCTGAGAAAAAATGCAAAAGCTAAATGCATTCTTGTATGTGGACTAGGACC
TGATGAGTTTAATCGCATCTCAAGCTGCACCTCCGCTAAACAAATATGGGATACTCTACAGAATGCTCATGAAGGTACAA
CTCAAGTTTGAAAATTCAGAATTGCTAGGCTATGCTCTGAATACGAAGCCTTCAAGATGAAATTCGGAGAATCACTTCAA
GACATGATCACCAGATTTACTACTGTAGTAAACGAGTTAATCTTCTTGGGAAAAGTATACACCAATGAGGAACAGGTAGA
CAAAGTTCTTAGGACCTTGCCTAGATCATGAGAAATAAAAGTCATTGCAATCAGAGAAGCCAAGGATTTAACCAACATGA
CTTTGGATGAACTGGTAGGTAGTCTCAAAACATATGAGATGAATGTTGATAAAAGAAGTGAGGGAAGCAAAGAAAAAAAT
CTTGGACTCAAAGCAACTGAAAGTGATGAATTCGATATAAATGATGAAGACTTGGCACTGATCAGCAGAAACTTGAAAAA
ATTCTTCAAAATGGGCATAAATTCTAGAAAAAAGGCACCAGCCATAAAAGAAAATAGTATAGAGAAACCCCAAAACGGAG
GATGCTTCAAGTGTGGAAATTCTGATCATCAAATTAAGGATTGTCCTATGTGGGAAGTAGAATGGAAAAAGGAAAGGGCT
AAAAACGAGAAGAAGGAATTTTTGAACAAAAGAAAAAACAAAGAGAAGGAGCAAGCTATATATGCAGCCTGGGGAACAGG
TTCAGAGATGTATGAAGAAGATGCTGATGACATTGCCTTGATGGCCATAGAAGAATTGGAACCTGAACCTGTCTTAGACT
CTGAAGAAAAAAAGGTAAACCTTCTTGATCTCAAAGATAAGCTAATAAAATTCTCTAAGAAAAAACTATATTTTCTCATG
GTCACATCTATAAACACAATTCAGGAACTAGTTAAAACCAAGATTCAGATACTTGCCTCCCTAACAGGTTTAAAATTTAA
ATATATAGATCTTGAAAAACTCAATGCTGATCTAAAAGAGAAAAATAAGTTTTTGTCACTAAAAGTTCAGCAACTAGAGT
CTTGGAACATGTCCAATAAAACTGAAATCCTATAACTTAAAGAAACAGGGAAAGAAAGAATATGTGATAAGTCAAAAGAT
GAACTTGAAATTAAAAGTCTCAAAAATGATTTATGCTCTGAAAGAGAAAAATCAGCAAAGATGAGACTTGAACTATCTAG
GACTAAATATGAGCTTGAACAAGCAAATAAATAGACTAAGTCATCTATGATTGTATCACATCTAGGGAATAATCACCGAA
ATCAAACAACTGGAATAGGCTTTGATCAACCTAAAATTGATAATCTCTTGCTATTCATCATCTGTAGTAACCCAGGTCAC
TCTAAGATCAATTGCCCAAAATACAGAGTCACCATTAACAATAAAACAAAAGGCACATATCAGACACCTCAAAGGAATAT
GTATACTCAAAAGAAATCTAGTCTACCTAAATGGATACATAGAGATCTTATTCATCCTTTTGATTCTAGTAAAGGAACCA
AGTTAATTTGGGTGCCTAAAACTAACCTTTGAAATTCTTTCAGGAAAAAAATGAGAGAAAGCAAGCAACATTGATACATG
GATAGTGCTTGTTCAAGACACATGACTGGAGATACATCACAATTTCTCTCACTTAAAGAAGGAAGAGGTGGAATGGTAGC
TTTTGGTGGAGGAAAAAAAGGTCAGATTAAATGCATCGGAAAGATAGGCAGATCAGATGAATACTCAATAGACAAAGTAT
ATCATGTAGAAGGTTTGAATTACAACTTGCTAAGTATATCTCAACTGTGTGATAAAGGAAACGAGGTAATCTTCTTATCA
ACTGATGTTAAAGTTATTAATCTCAAAACACAGAAGGTTGTTCTAACAGGAAATCGAGATAAACACGTATATACAGTAGA
TACCTCCAAGATATCTGATGAAAATTTAGTTTGCTTAAGTGTGATAGACAAAGATCCTTTGCTATGGCATAAACGTCTAG
GTCACGCTAGCCATGTACAACTAAATAAACTCATCTCTAATAAACTAGTTATAGGATTGCCTAAAACAAAATTCAAAGAG
GCAAGAGTTTGTGAAGCATGTACTCTAGGAAAGCAAGTAAAACCATCCTTTAAAACCAAACAGGCCATAAGTTCAACCAG
GGCCCTTGAACTGATACACATGGATTTATGTGGTCTTATGAGAGTCAAAAGCAAGGGGGGGGGGATATATGTATTGTTCT
GGTTGATGATTACTCCAGGTATACTTGAACTCTCTTTTTAGCTTCTAAAGATGATGCATTTGAAGCTTTTTTCTCTCTTA
TAAGAAAGATCCAAAATAAGTTTGGAAAACAATTGCTCTCAATTAGGTCTAATCATGGTACTGAATTTGAAAACTCAAAA
TTTGCTCAGTACTGTGACGTTCATGGAGTTCATCATAATTTCTCTGCTCCTAGAACCCCACAACAGAATGGTGTAGTTGA
AAGAAAAAATAGAACCCTCCAAGAAATGGCTAGAACAATGATGATTGCTAGCAAAATCACCAACCAATTCTGGGCAGAAG
CCATCAATGATGCATGCTACACTATAAATAGATGTATGCCGCGACCCTTGCTAGATAAAACCCCGTATGAACTATTAAAA
GGAAGAAAACCTAACATCTCACATCTAATAATATTTGGATGTAAATGTTTCGTTCATAATAATGGAAAAAACCTATTAGG
AAAATTTGATGCAAGAAGAGATGAGGGAATTTTTCTAGGGTACTCCACACATAGCAAAGCATATAGGGTACTGAACAAAC
GGACCATCTGTGTAGAAGAGAGTATCCATGTTGTATTTGATGAGTACAATACTATGTCTAACCAGAACCTGCAGGAGGAT
GATGAAATTTCAGAGGAACCCATTGATAATGCAAAGGAACAGGAAAAAGGACCAGGTATCCCCCATGAAAATGATGAAAT
CATCATACATACTCATAACGACCAAGAAGGGAACTTAGAAAGGGCGCCTGAAGAAGAACAAACAGAGCTAAATAATGGTC
AGGATACAGAAACACCAAATTTGATCCTAGAAGATTACAAATATCAAGGGGCACATCCTTTGGACAACATACTCAGTGAT
CTCACATCTGGAATAACCACCAGATCAGGGATGAAAAATCTTTGTGCCTTCAATGCATTCTTGTCTATGATAGAACCAAA
GAAGATTAGTGAAGCCCTTTAAGATGCAGACTGGATAATAGCCATGGAAGAGAAGTTGAACCAATTCGAAAGAAGTAAAG
TTTGAAACCTTGTACCTAAACTATCAAACAGAACTATAATTGGTAAAAAAAAAGGGGAATTTGTAAGGAGCTTCTGAGTT
TTGAAGAATGTCAAAGTGCATAGAACAGGTCGTGCCAACGTGATACAAAGTGTCTTATCGAAAACGAGTAGAAGAAGGAG
TTCACGATTAAGGAAAACTACATAAAGTAGGAAAACTACACGTAAGTTTTTCTGTGAAAGAAGCCGAGTACAAATAGGAG
TCCAAGTCGAGTTCGAGTTGAACAAGGCTTTAAGGCGGTGAAGACAAGTTCGAGTTGAACAAGACTTTGAGGAAGCGTGA
TCTATAAATAGGGCGTGGTTTCTTAGAGAAAGTTGCGCACTTACATTGAGAGAAAATCAAAACACGATCAAGAGTTTTGT
GAGAGTTTTGATATTTACCTGGGGAGTGCTGCAAGTTGAGAGAAAAGTTGTACGATTGTAATCAAAGAGTTTTTGAATAC
AATCAAGTGTTGAGAGTAGGTTTCGTTTAACAAGTTTGAAGAACGATAGAAGACTTAAACCTGGGGTTTTGTCTTGAGTA
GCTAGGAATTAGAGCTTATAATTCCTTAGGTTACTTAGTTGTGTAATCACTGTGTTATTTGAAGGTGCTATAAATAATAC
AAAGTTTTGAACGAGTTATTCTTTTTACTGTTAACTTCAAATAGTGAGGAACAAGTAGTAAACACGTGTTCCTTTATAGA
ATTAAGGAGGTAAGACTTCCAACAATAATGATTAGCAATCTTCTCAATAGAATCAATTATAATTAAGAAAATATAGTTCT
AAAACTATGGAATGTAAAGAAAGAGTAAAAAAAAGTTGCAGGCTGATCATTCTACATTTCGATTACTTAGAAACACAAAT
ACAGTAGAAAACTTGTTTGATTGAAATATGCAACTATATTTTCCACCTCTAATCAAAAACCAAGCAGACAATAGAGAATG
TTAGAAAACTTTTGAGTTTTTTTTAAAGAATTCTGCTACTGACCATTTTGGAAGGGACATCAAAGTAAAACGGTTCCTTC
ATGAAATAGCTATTACACAACTTCCATTATGTGTTATAGATCGAAGCTCGAAGAGAGGAGAGAACTATACAAATATTGTA
GTCGTGTGTGTAATGAAGTTGTTCTCCTTTGTTTTCGACCAACACTCAACTTTTGTTTTGCTTTTTTCCTCCTCCTTGTC
ATCTCAACTCGGAATTTGATGAAAGGTAAGTTGCTAATTTATAGAAGTGAGTAATAACTTTTCCAATGTAATTTGGAATT
ATCAAGATGAATTTGGTCTGATGCTAATTAAGAAAACCATTTAATGCGATTTTTCAAATTTTTTTTTTTGCCTTTTGTGA
GTAATAACATCTTCACCCTAACCTCCTCGGATCCCCTTAATTCGTTCCCCATTAGTATTGGTTTGGTAGATGAATGGTCT
TGTAAGCTGATGAATTAAAAGTAATCATTCATGGAATATAAAACAAACAATTAAGGATGCTTAATTAAGATAATTAAACC
CACAGATTGATGGAATACAAGTAATTACTTAATTATTTATTTGGGGTAATTTTATTGTTGGAAGAGGATAAATTGGTCAT
TCAATATTTAAGGATATTTTCGTAATTCAACTTTCAACTTTCAACTTAGGATGTTCCCACTTTTAGTAGGCGTTTGGACA
TGCGATATGAAATCACTATATGAAATCATGAGATGAAATCACTGTTTGGACATGAGATTTCACGCTAATCCCAAATTCTC
CAAAAATCACGATTTGGGAATTTCAAATCATGATTTGGGATTTTGCAAATACAAATATTCATCCACCAATTTATATTTTA
TAAAAACAACCCCACATTTATACCTACTAACCATTTATTTCATATGTAGAATAATTTTTATAATTCATATTATTATTTTT
TAAACCATTTACATCTCATATAATTATTATTCTCATGAGTCATGACTAACATAGAATATCTCTCTCTCTCTCTCTCTATA
TATATAGGAGGAACATAGAGAAGGTGATGTGGCACCTCTCTATGGCCTCCATTCATATTTATCCTTTTTTTTTTTTGGAA
TTTTTAATGTCTAAATATTTTAATTAATCTTTTATTCTTTATCTATAATCACTTGTAATTAATTTATTAAATTTATTGGT
AAAAAAAATCAACCCTCCCTCTCCCCCCATGTCTAACATCATGACCAATTCTTCAACGTTTCATCTTCTCTTTTAATTAT
TATTTATATTCTTTTATGAGATTAAATGTTTTTTTGGTCTCAAAATCAATTGTGGAGTTGAAGCATTATATTTTTTGTTC
ACCAATTACTTCCCTTCTGATGGGACTGCTTAGGTAGTTTTCAGGTACCAGTTTAGTTTTTTTTTTTTTTTACAAAGATT
AATATTATATAAGATTTTAATAATGATATTTTGTATCATACTTTCATCATTATCATTTTAGATGACGGTTCTTTTCAATT
ATATTTTTTTTTATCACAATAGCATCATTATCATTTAGATGACTATTTTTCAATTGGTTTGCTATTTTATAGATTCTTGA
ATTTATTTGGAACAAAATTATATATTTGTATAATTGTGTTTTGACATTTTATCATGTTATCTTATTATATTGCTTCATTC
TTGTATTTATTTCTATTCTAATGTTGTTTTTTATTTAAATTTTGATTTCTCAATTGATGAATTGAATTTCATCTCAGGCT
ATTTTCACATTCATGTGTGGAATATCATCTTTTCTAATTTATATTATATTATGTTGTGGATTATCACAATATGCATTATT
TTACTTCTTATATTAATGTGGATTTAAGGGTAAGTACAAAAAATTGATGATTATTGATAGAGTAATAATCCATTTTTCCT
ATTGACATTTTAGTAGCTTTAGTTAATGATAAGGTCATGCACAATTTTTCTTGATATTTTGTTTGTTTACAACTAATGCT
TACTTCTCTTTTAATATCATTCTTTATTTAGACTTCAATTTCTCAATTGATAAGCTAATGANNNNNNNNNNNNNNNNNNN
NNNNNNNNNNNNNNNNNNNNNNNNNNNNNNNNNNNNNNNNNNNNNNNNNNNNNNNNNNNNNNNNNNNNNNNNNNNNNNNN
NNNNNNNNNNNNNNNNNNNNNNNNNNNNNNNNNNNNNNNNNNNNNNNNNNNNNNNNNNNNNNNNNNNNNNNNNNNNNNNN
NNNNNNNNNNNNNNNNNNNNNNNNNNNNNNNNNNNNNNNNNNNNNNNNNNNNNNNNNNNNNNNNNNNNNNNNNNNNNNNN
NNNNNNNNNNNNNNNNNNNNNNNNNNNNNNNNNNNNNNNNNNNNNNNNNNNNNNNNNNNNNNNNNNNNNNNNNNNNNNNN
NNNNNNNNNNNNNNNNNNNNNNNNNNNNNNNNNNNNNNNNNNNNNNNNNNNNNNNNNNNNNNNNNNNNNNNNNNNNNNNN
NNNNNNNNNNNNNNNNNNNNNNNNNNNNNNNNNNNNNNNNNNNNNNNNNNNNNNNNNNNNNNNNNNNNNNNNNNNNNNNN
NNNNNNNNNNNNNNNNNNNNNNNNNNNNNNNNNNNNNNNNNNNNNNNNNNNNNNNNNNNNNNNNNNNNNNNNNNNNNNNN
NNNNNNNNNNNNNNNNNNNNNNNNNNNNNNNNTTTTTCTTCTTCATATTATTATTTTTCTTTTGTTCAATGGTGTGGTTT
CTTAAAATGTGTCAATATGGTGATAAAACTTAAAATCATTTGAATTTTAATAATGCTCCTGAGAGTCATTTAGAAGAAGT
TTGGAAAGAGGAGAATGACTATGTGGGTTTTTCACATTTATAATTTTTTGTCACTAATATTGACTTTGTTTTCTATACAC
ATGTTTAGGTTGTTGATTAATTGCAGTTATACGATAGAAAAACATTGTAAAAAAATTCTTATGTATAGGATCTTAGTATT
TTTCTTTTATTTAAGACAATTTCTCTAAGACAAAGGTTCTGAGGCTATTAATCATGTATTTTTTTATTTAATTTTTAGTT
TTTTTCCTTCAACAAGATCATTAACAATTGCATTTACATCAGAAAATGACATATTATAATCATTTATTTTATTTATCACT
TAAAGTGTATATGACCTGATAACTAAGTGATTTTTATACCTTTTACTATATCATAACTCTAGAAAAGAACACATTTAAAT
GGATAAAAGCATATTAACGTTCAATTATTACTACTTCAATATAAAAGAATAGGAATGGGATATAAGAGTTTAGTATTTAG
TTTATTTAAATTTGAATATCGAAATTAAAATACTATTTTAAAAAAAATCATGAATCTAATATTTTTTAGCACCGCGCGAA
GCGCGGCCATGTTTACTAGTTTACTATAACTTCAAATAAATTTCTACTTACCATTTATATTCACCAAATTTATTATGTTT
TATCAAATTTATTTACCAATCAAACTGACCAACAGATGGCTCAAAGTAACAATGTTGGTTCGCCTTCTTAGTCATATGAA
CGAGAAATACAAGTTCAACATGAGAAAATTGTCTGTACTATGTGGGAGGACTATATTAAAGACCACAACTTATATATGTT
TAATTTTTTTTATTGAATTAAAGCTTGATAAATAAATATTGCATTTTTAAAAAAAATATTTTTGTGATAGTGTATTATGG
GATTTTATAAATTTTTGTTTATTTGGTAAGATTGTATAAAGAATTGGGACAATTTTTATAGTTTTACAACTGATGGGTTT
TTTATGTTTATGAGAAAATATACAACATAAAAAGTTCAAATCACATGTCCAAATAAAACTTCAACTTAATCTCATGATTT
CGTATCGCATGGCCAAACGGGCCCATTAGTATGAGCCCGGAGCCAAATGGCATAAAAATTGAGTAAAATTTCTAAAAGGG
CAACAAAAATTGAATATGAAACCAAAAGGACAACATTTAGATGGAGGGGCAGACAACATTAAATTGTATGTACAAGACTC
ATGTCAGTATAAGCCTTACAAGACTCAAGTCAGAATGAACCTTACAAGACTCATACTGACATGAGCCTTCCTTTTTTTTT
TAAAAAAATGACGCATTTTAAAATTAAAAAAAAAATATTCCTTCTGCATTACTTATTCAATTATTTTGTTGTTCCTTTTT
CGTGTATTTTATTCTATTTTTACTATTTATATGTAAATGAAAATGTAAGTGATGCAGTCAAGTTTAATGGTTTTTTTATA
TATAATTTGATAATATTGTGGACAAAATATAGGAACATGAAAAAGAATACACAGCTTAGGTGTATTGTTCGGTTGGGTCC
GATTTTGAAGTTTATTGGTTTGACTTGTTAGTTATCGGTTTGTAGATATGCTAACACGTTAAGAAAAAACCTCAAATCGT
TAAGAACCGAAAATGTGATGACAAAAAAAAATCAAAACTGTTATCAAAACCTCTAAAGCAATAAATCATTTTTGATAAAT
CCATAACTTATTTTCAATTTTTTTATCAGATTGGATTCAGTTTTAAATAGCCCAGACACAATTGTTATAACAAAATTTCT
TTGGTTTTTTGAGGAAATATTACCATAAAAAAATAGTAGAAAGTTGTCAAAATTCAAATATATAATTATTAATATTGATT
CAGTCATGAACAACCCTACATATAGATATATTTTCGAAATGTAAGGTTGTATATCTATATGCCAAAATTCAAATGTCTGT
ATGGTATACTTAAAACGACCGGATTCATGTCCCTTCGTTAAGGGTATCTCCAACCTTACACTTTATTTTACCCTCTAAAG
ATAGAGTTCTCTATAAATTTTTTTCAGATAACCAACTCCAACTCAATTCTCTATTTTGCTGTCTAAAAGAACTTTTTTCT
CTCTCCTCAATATTATATTATTGTTTATTTTTCTATTTCATTTTCTTATTTCATGATATAAATCCGTTCTTTCTTTTTTC
AAATTAATCATCCTATATAATTTTCACGTAATATAATTTTTTTTCAAATTCTTTATTTAATATACAATTATATTTTGTCC
TAAAATTTTGATGATTTTTTTGATCAATTCCAAGGGGCGAGTTACTTCTCTAAGATTGACCTCTGGTCAGGTTATCACCA
ATTGAGGGTGAAGGAGAGTGACATTTCGAAGACGGTTTTTTGAATGTGGTATGATCATTTTGAGTTTTTGGTGATGTCTT
TTGGTTTAACTAATGCCCCGGAGGCGTTCATAGATTTGATGAATATGGTCTTTAAGCAATACCTTGATATGTTTGTGATT
GTGTTTATTGATAATATCTTGATTTAATCACGGATTGAGGATGAACATGTTGAGCATTTGAGGATTGTGTTTCAATTTCT
CAAGGATCGTGAGTTGTATGCTAAGTTTAACAAAAGCGAGTTTTGGTTGAGGTCCGTTACTTTCGTTGGTCATATTATCT
CAAGTGAAAGTAATCAAGTTGATCCTAAGAAAATCGAGGCAGTTAAGAATTGGCCTAGACCTCTGTTCGCTTCGGATATA
CAGAATTTCTTGGATTTGGCTGATTATTATAGAAGGTTTGTGGAAGGGTTTTCCTCTATTCCTTCGCCTTTGACAACGTT
GAATAAAAAAAGTGAAATTCCTATGGTTGGAAGCTTGTGAGAAGAGTTTCTAAGAGTTGAAAGATAGACTCACTTCGGGC
CCTATTTTGACACTACCAGAAGGATGTGATGTCTTGTGGTGTATTGAAATGCTTAATTGGTTGGTGTTGGTTGTGTTTTG
ATTCAACATGGGAAAGTCATTTCTTATGCTTCAAAGCAATTTAAAGTGCATGAAAAGAATTATTCGACTCATGACTAGAA
GTTAACGGTGGCGGTGTTTACTCTAAAGAGTTGGAGACATTACTTGAATGATGTTCATGCAGATGTGTTTACGATCACAA
GAGTTTGAAACATGTGTTCACTCAAAAGGATTTGAATATTTGCCAAAGGAGATGGCTTGAATTGTTGAAAGATTACGATA
TAAGTGTCCTATATCATCCCGAAAAGGCAAATGTGGTGGCGGATGCTCTTAGTCGACTATCAATGGGAAGTGTTTCTCAT
GTTGAAGATAATAATAAGGAGTTAGTTTGTGATGTTCATAGATTGGCTCGATTGGGTGTTTGGTTGGTTGATTCTAGCGA
AGGTGGTGTAGCTGTTCATTATGGTTCAGAATCATCTTTTGTATCGGATGGGAAAGTTAAGGAAGATCTTGATATGGTAT
TAGTTGACTTCAAGAAATCAATTTTCGAAAAAGCCATTGAGTCTTTCTTCCAAGGGAGAGATGGTATCCTTCTATATCAA
GGTCGGTTATGTGTTCCAAATATTGATGAGTTGAGGAATCAGAGTCTGATAGAAGCTCACAGTTCTCGGTATTGTATTCA
CCCTAGAGCCACCAAGATATACCGTGATTATCGAGAAGTCTATTGGTGGAATGGGATGAAGAGGGATATTTGGAATTTGT
GGCTAAGTGTCCAAATTGTCAACAAGTGAAAGTTGAACATCAGAAATCGGGTGGGTTGACTCAAGAAATTAATAATCCTA
CATGAAAATGGGAAACTTTGAATATGGACTTCATTACGGGTTTACCCTGAACTCGTTGATAGTTTGATTTGATATGGTTT
ATTGTGGACTGAATAATGAAATCATTTCACTTCCTCCTTGTTATGACTCCATTCTCATTGGAAGATTATGCCAAGCATTA
TATTAAAGAGATAGTAAGGTTGCATGGAGTGTCGTTGTCCATTATCTCTGATTGTAGAACTAACTTTTCATCCCAATTTT
GGAAGTCATTTTAGAAAGGTCTTGATACTTAAGTGGAACTTAGCGCAACTTTTTATCCTCAAACCGATGGACAAGCCAAG
CGTACCATTATGACTTTGGAAGATATGTTGAGAGCTTGTGTGATTGATTTCAAAGGTAATTGGGATGATCACTTGCCTTT
GATTGAGTTTGCTTATAATAATAGCTATTATTCTAGCATTGGGATGATATTGTTTGAGGCTCTCTATGGTAAGATATGTA
GGTCTCGTATTGGTTGGTTTGAGGTTGGCGAGGTTGCGTTGATAGGGCCCGAGTTGGTGCATGAGGCTATGGAAAAGCTT
TGACTTATTTGTGAGAGGTTGAAAACGGGTCAAATTCGACAAAAGTCTTATTCTGATGTTAGAAGAAGAGAACTAGAATT
TGATGTTGATGATTGAGTCTACTTAAAAATTTCACTCATGAAGGGTGTAATGATATTTGGAAATAAAGGGAAGCTCAATC
CCCGGTATGTGGGCCCATATCAAATTTTGAGATGTATTGACAAAAATGCTTATGAACTTGAGTTGACTAGTGATTTAGCA
TCGGTACATCCGGTGTTCCATGTCTCTTTGTTGAAGAAAAGTGTTGGAGATCCGACATCTATTGTTCCTTTGGAAGGTTT
GGAAGTTAAGAAAAATCTTTCTTATGAAGAGGTTCTAGTTGATATTTTAGACCGACAAGTTCGGAAGTTGAGAAATAAAT
AAGTTGGTTATGTAAAGGTCCTTTGGAGGAATCAATTATTTGAGGGTGCTACTTGGGAGGCCGAAGCCGATATGATGTCC
TGGTATCCTCATCTATTTCCCTACGCTCCTACTCTAACTTGTGGTATTAGTTCCGCATGGTTCATTCTTTCGGATTCATG
CATTTTAGTCATTATCATGTTTCCATATGCATGCGTGTTCATGAAAACTTTATTTTTGATGTTATAATATACCTTGGAGT
GATTCTCCGTGTTTTATGAGCATTTTGATGAAAAATTGCATTCATATTGGGTTTTTAGTTTCTATCCTATTCTATTCATG
CGAGATTGAGTCCCATTCAAGGAAGAATATTTCCAAGAGAGAGATATTGTAATACCTCGAAAGTTGAAACACTTAAAAAT
GAAAGAAAACTGCAGAGCATTTCTTGGAAATAGTGGTCTACGAGTCCAACCTACGGACCGTAAGAAGTCCTACGAGCTGT
AGGAAGTGAATCGTAGAACCCATAACTGAATTTTTGGAAAATTTAGTTTCTGAAGTTTGACCTACGGATGAACAGGACAA
ATCGTAGAAACGTTGACGAGCCATAAATGGCTTTCATAGAAGGAAATAAGAGATTTGATTTAGGACCTCAGTTCCATAGA
AAGATTTGAAGGGTCGTCGTTTGGTCTACAGGTCGTAGGATGATTTTCGTAGAAAGGGTTCAGACTTGGTGAAGTTTTTG
GTTAAACATTGATTTATATTAAAGGGGTCTATGGACCGTAGGAATTTCGACGGACAGTAGAAAGGTCTCGTGGGTAGTAA
GGTGAAAGTTGGATTTCTAAAGTTGGTTTTACGATTGACCAGTACAGCAGAAGAAAGTTCTATGAACCGTACTACGAACC
GTAGGACTGTCCGACAGTTTTTTCCTAAGTGCATTTGGATCTTTTCCTATGCATTTAATGCCTATACTATGTCGTTTTGA
CCCTAATTCGAAGTCCTATAACTACCATTCTACTCTTATAATTTCCCCAACTCTTTCATTCCACAAATTCCCTAAATCCA
TCCAAGTTCATTGTAACGACCCGAGCCTATACCCTAGAAGTTACCGCCGTACTTGACCCCGAAGGGATCTCGTACAAGCC
TCTTAGCATTCATAACATTCGATACATAAAAATAGTGCATAATTTAAAACTATATTAAAAACCATACTATCAAAAAAAAA
TTGATTAAAACATTTGAAATAGCGGAAATCTATTATCTCAAATGGCCATCTAAAACAATATCTTGAACAAAAGTAGGGAC
ACGACCCTTTACAATCGAAAGTCTAACTATTGTCTATTACATGAAAGAAAGGAAACATCTAAACACTTGTCCTCGATCTA
TGAGGACATACACCTTAGCCTTGGAAGACTCTCAATCCAAGCCTTTGAACTAGGTGAATAACAACTCATTTGCTGGAACC
TACATTTGTAGTAAAATAAGAGAAATATGGGTTAGCACACAAAAATGTACTAAGTATGATGACCATGCAAAAACATGCTT
AAAATGGACATTTTATTTGAGAGTCACGCTTGTATGCCATTTTGATAAAAGTTCATGAATATAAGCATAAGGGGCATATT
ATACAAACATAACCAACATATAAGTCATTTCTCACAATAGAGTCATAGTCAACATTTAAACCATTACTTCACCTTAAGCC
TTCATCTCAATTCTCAAGTAACCCTCATGCTATACCTTGTGCAATGTATGAATAGCGTCCCATACCACCATCCATACTAG
GGTACCACATTAAGGTCACCAAAAGTGAACTTACCATTCAACAACCTTTCACCTTTTCACAATATCCATACATAAGAGAC
ATAAACATTTCATAAGTCATGACAAGGGAAAATAACTCATAATACAACCCAAGTATAGCATGCATAATCACCTTAGACAT
TTAAGTCAACATTCTTCATTAGCTTCANNNNNNNNNNNNNNNNNNNNNNNNNNNNNNNNNNNNNNNNNNNNNNNNNNNNN
NNNNNNNNNNNNNNNNNNNNNNNNNNNNNNNNNNNNNNNNNNNNNNNNNNNNNNNNNNNNNNNNNNNNNNNNNNNNNNNN
NNNNNNNNNNNNNNNNNNNNNNNNNNNNNNNNNNNNNNNNNNNNNNNNNNNNNNNNNNNNNNNNNNNNNNNNNNNNNNNN
NNNNNNNNNNNNNNNNAAGAGGTGGTCTACTTGCCGAAGGTAAGACCGGTAACATTTTAGCTTATGCCGGAACCTACAAG
CTAATATCCTATGTGGGCACATATTTATGGGATAGGAAGACGTTCATTGTAACCCTAGCCTAACATCGAGAGAGTCCCCA
TCTTACCATATCCACTCGGTGCTTAGTCTCCATTCCCATAGAGTATTTCATTTTCATTAACATTATTGTACTTGAGAGGG
CTACCAACATTAGGCCTACTGACCCAAGTACATTACACAAGAAAGGGCCACCACCATTAGGTCTACCGATTCAAGGTACA
TTAAGGATAACTCATTGACTTTCCAAGAAGGGTGCCTTAGCATTAGGTCTACCGATACAAGGTCATCATTTCACACATGA
AAGGGTTACCAACACTAGGTCTACCGATTCAAGGTTTATCATCAACATTCATGGAAGGGTGCCATAAGCCTACCGAACCC
AAAGTTCATTAACATCATTTATGGTAGGGTGCCATAAGCCTACCGATCCCAAAGTTCATTAACATCATTTATTAAAGGGT
GCCATAAGCCTACCGATTCATATTCATCAAGTCAAGACACATTCATTATACAAGAAGAGGATGCATAAGCCTACCAATTC
AAGACATGATATTACATTCAAGGTCACATTCATCAATACAAGAAAAGGATGCCTTAAGCCTACCAATTCAAGATATAACT
TCACATTATAGAAACCCTTCACATTCTATCATCACATTCATGAGTGTCAAAGTGAAAGATAACCTTTCAATAATAACACA
ATTACATTCAAGACATGATCATACTATCATCATTAAGATCACAAACATATACTTAGTAAGTAAACACCTCCACCTTTCAA
GTGGATCAATATATCAAGCACAATTCTACTTCAACATGTAATTTGGTCATAACTTGCCCTTCTAGGCCATAAATCACAAA
TCACCAACACACCAATATTTTACTACAATTTAGGCATGGGTAATGATATACTTTAATAATCCAAAGCAATTTAGGCAAAT
TCTATTCACATGCATTCATCATCAACAAACCCACTTCATAAAGGCACAATTTAGGAATTGAGAGAATTCATGGGTTCATA
GAGTATATATTTTCATCATAAATCATCAATTAAACACTAACACAATCATCCATTAATAACAATTTGAAATCGTTTGATGA
AGGAACCCATGAGATTGAGTAAAAACCCTAGGTTTTGAAGAACTTGAAAACTTTGAAAACTAATTTTGAATGGACTCTAG
GGGTGAAAGCTACCCTAGATGAAGGATTACCATACCTTGCTTGTGAATCCCCAAGAAATTTAAGGAAGAAACACCTTGAA
TCCACAACCCTAGCGCCCTTTTCTTCTTTTTCTTCTTTCTTGAGATCTTCTAGAGAGAAATATTGGAAGGAGGAACTTTT
TTGATTTGATTTGGGTTTTCTTAAAAAAGGTGACTTAATTGAAGGAATTTCAAGTTTAAAAACGTTATATACACACTAGA
GAAGGAATAAAATAATGTGGACTCAACTTTGGGAAAGAACTAAGAACCCACAAAGTTTTAACTTAAAAATTCACACCCTA
CCCGACTTACCTCGCCCTTTGACCCTCATGGCTCACCAAGGGCACTAGGCGACCTAGAGGACCAATGGACGATTAGCCAA
CTTGGTAGGCGAGCTACGACTTTGCTCGCCCTTTGTTCCAGAACCTAGGCCAATGGGACAACCCACTAGACGATCCCAAG
GGAACAAGGCCGACTTGCCAAGCCCTTTGGGCGATCAAACATCCCTATCGCCAAAAGGTCCTAAGAACAACTTGTTCCCC
TTTCACTACACCATGCTAGCTTGGGCCCTTGCTTGAACCCTAGGCTTCTTCCTTACTCATTTTAATTCTAAAATAGCTTA
GACCTCAACTTAATGTCACACTAACCCGAACGTTAAGGCTCTATTTCAACCTTTCATTTTTCGAGTCGTTACATTATCCC
CCCTTAGGAACATTCGTCCTCGAATGACACCTTTAAACACTTAAAGGGATAACGACTCAAGACTAGCAGCCTATCCTGGA
TGCAACATTATAAACAATACATAAAATCATAGGAGGAAACATCAATTCCACAATAAGCTCAATGCAACACAAGAAAGTAG
GAACTACATCTACAAACTCATTATGCACGAAAACATCAACATTTCATTGGAGAAGTTTCCTTCTCCAACTCACATTATGC
TCATCATAACATCATAAGGCATTTAGGCATGCTCAACAATTCAACTCATGAAGTATTTAGGCAACTCATTATAGATGTAC
ATCAACATGAGGAACACAATCATGAAAACTCATCTTCTCATATAAACATAAACTTCATCAAAACATTCATGGCATAAGGA
GATCAAGAAAACACATAAGTCACACATGACTCCAAAAAATGAAACAAGCTACAAGGAACTCTTGGTCTCAGGCTTGAATA
GGAATAGAAGGAAAGAGATAAGGATATTGGAACTCTTCACAACCTTACTATTCAACATACTATCCCCCACTTAGGAGTAA
GCCCATACTAAGGCAAACATGATAACAACATAAGGGCCTCAATAAACATTTTCAACTATAAGAAACCATCACTTACCAAT
GCCTTCATTCAGAAGAGCTCATTTGCCTTCTTTAGCTTGAAGTGCATAGAAATGACTATTCTTTGTAGCATAAGGATCCG
GGCCACTAAAAGAAGCTTGCTTGGCCTCCCTTTCTTTGGCCGTAAGAGTAGGGAAATTCCTCACTTGGTGATCATTCTTC
CCACAACCATAGCACCCATTAGTACCGGCTAGGCACTTCCCATAATGCATTTTCCTAGAAGTAGTGCAAGTAGGCTTAGA
AAATGAAGACCCACCACCTTTCTCTTGGTTAACCTTAGGAGTGCTTGAAGAATCTTGGTTTGGATATCTCTTTTTGAATC
TAGGTTGACCTTGCTCATCGGGCCCAAACCTCTTCAACTCCCTATTCTTCCTTTTAAGTTTGGACTCCTCAATAGATTGG
GTATATACCATGATCCTAGAAATGTTCATATCACCATGGAGCATCGCCGTACGACACTCTTCCTTAACTAGATCGGAAAC
TCCCGTAATAAAGTGACTCATCTCATCCCTAGGGTTTGACACCAAAGATGGGGCATACTTAGACAATTGGGTAAATCTCA
AAGAGTACTCTTGAACATTCATGTTACCTTGCCTAAGATTGATAAACTCCTCCATCTTAACCTCTCTTTTCTCACGGGGA
GAGAACCTACCTAGGAATGCCTCCTTGAATAATTCCCAATCTATAGGCCTCACTACTAATGGCCTATTACCTTTCCATTG
AGTGAACCAAATTTGGTCCACATCCTTCAATTGATAGGTGGCAAGTTCCGCTTTCTCAATAGAAGTCACCCCCATAACAT
TGACTACCTTATACACCTCATCCAAAAACTTTTAGGGATCATCTCTCACCTTAGATCCAAGAAATATCGGGGGATTCATC
ATCACAAAGTCTCTCAACCTAGAAGCCATAGTACTCACATTGAGGTTCACATTAGCCTCAACACCCCTATTGGCTTGAGC
CGTCATAGCTTGGGGTTGAGTAGTAACGACTTGAGCCATCATCAAAAGAGCCAACCTAACTTCTTTATTGGTCATGGCCA
GAGGTTCAATCGGAACTTGATTTCCTTGATTTCCTAGAGGAACTTGGTCACCTTGAAGACTTGGGGAGGAACTCCCTCAT
TCACAATCTCTTCTTCCATCCTTCTTGGATTCGCCCTTGTATTCATATACTATAAACACAAGTGAATGGTTAGGAAAATG
ACACTTATAGATCTAAACTCTAAGGCACGACTTGAAGAATAATGAAAGAAGTGTAACTTCCTAACGTCATATAGCCTCTC
ACTCATAGATGGGTCGCGACTTACACTGATGAACAAGACTTTACTAGACGTGGCTTGTGAGACATCAATCCTAAAAACTA
TTTCCAAAATCTTATTCTGATACCAAGTTTGTAACGACCTGAGCCTATACCTTGGAAGTTACCGGTGTACTTGACTCCGA
AGGGGTCTTGTTTAAACCTCTTAGCATTCATAACATTTGATACATAGAAATAGTGTGGAATTTAAAGCTATATTAAAAGC
CATACTATCGAAAAACTTTGATTGAAACATTTGAAACAACGAAAATCTATTATCTCACATGGCCATTTAAAACAATATCA
TGAACAAAAGTAGGGACACAACCCTTTGCAATCAAAAGTCTAACTATTGTCTATTACATGAAAGAAAGGAAACATCTAAA
CAATTGCCCTCGATCTATGAGGACATAGCACTTAGCCTTGGAAGACTCTCAATCCAAGACTTTGAACTAGGTGAATAACA
ACTCACTCCCCGGAACCTACACTTATAGTAAAATAAGAGAAATATGGGTTAGCACACAAAAATGTACTAAGTATGATGAC
CATTCAAAAACATGCTTAAAACGGACGTTTTATTTGAGAGTCATGCTTGTATGCCACTTTGATAAAAGTTCATGAATATA
AGCATAAGACACATATTATACAAACATAACCAACATGTAAGTCATTTCTCACAATAGAGTCATAATCAACATTTAAACCA
TTACCTTCACCTTAAGCCTTCATCTCAATTCTCAAGTAACCCTCATGATATACCTTGTGCAATGTATGAATAGCGTCCCA
TACCACCATCCATACTAGGGTACCACATTAAGGTCACCAAAAGTGAACTTACCATTCAACCTTTCACTTTACACAATATC
CATACATAAGAGACATAAACATTTCATAAGTCATGACAAGGGAAAATAACTCATAATACAACCCAAGTATAGCATGCATA
ATCACCTTAGACATTTAAGTCAACATTCTTCATTAGCTTCATTAAGAGGACTTTTAATTCATTAGTCATTAAGATATTAG
AGAACTCACTATAGCCCTATCTAAGCCTACTCGTGCAATGCATGGATGTCATCCCATACTACCACCCACACTTCATAGAA
TTTCTCAAGAAACCATAGTGCACATCTCACATGATGGGAATAGGCATTAACCGACATAGACCATGAGAGCTATGTCATGT
AATCCGGTGTCATGTGGCTCCACACCGTAAAGAGGTGGTCTACTTGCCGAAGGTAAGACCGGTAACATTTTAGCTTATGT
CGGAACCTACAAGCTAATATCCTATGTGGGCACATAGTTATGGGATATGAAGACGTTCATTGGAACCCTAGCCTAACATC
GGGAGAGTCCCCATCTTACCATATCCACTCGGTGCTTAGCCTCCATTCCCATAGAGTATTTCATTTTCATTAACATTATT
GTACTTGAGAGGGCTACCAACATTAGGCCTACTGACCCAAGTACATTACACAAGAAAGGGCCACCACCATTAGGTCTACC
GATTCAAGGTACATTAAGGATAGCTTATTCACTTTCCAAGAAGGGTGCCTTAACATTAGATCTATCGATAAAAGGTCATC
ATTTCACATATGAAAGGGTTACCAACACTAGGTCTACCGATTCAAGGTTTATCATCAACATTCATGGAAGGGTGCCATAA
GCCTACCGATCCCAAAGTTCATTAACATCATTTATGGAAGGGTGCCATAAGCCTACTGATTCATATTCATCAAGTCAAGA
CACATTCATTATACAAGAAGAGGATATATAAGCCTACCAATTCAAGACATGCTATTACATTCAAGGTCATATTCATCAAT
ACAAGAAAATGATTCCTTTAGCCTACCAATTCAAGATATAACTTCACATTATAGAAACCATTCACATTTTATCATCACAT
TCATGAGTATCAAATTGAGAGATAGCCTTTCAATAATAACACAATTGCATTTAAGAAATGATCATATTATCATCATTAAG
ATCACAAACATATACTTAGTAAGTAAACACCTCCACCTTTCAAGTGGATCAATAGATCAAGAACAATTCTACTTCATCAT
GTAATTTGGTCATAACTTGCCCTTCTAGGCCATAAATCACAAATCACAAACACACCAATAGTTTACTATAATTTAGGCAT
GGGTAATGATATACTTCAATAATCCAAAACAAATTAGGCAAATTCTATTCACATGCATTCATCATCAACAAACTCACTTC
AAAGAGGCACAATTTAGGAATTGAGAGAATTCATGGGTTCATAGAATATTTTCATCATAAATCATTAATTAAATACTAAT
ACAATTATAATATGCTATTAATAACCATTTGAAATCATTTGATGAAGGAACCCATGAGATTGAGTAAAAACCCTAGGTTT
TGAAGAACTTGAAAACTTTGAAAACTAACTTTGAATGGACTCTAGGGGTGAAAGATACCCTAGATGAAGGATCACCATAC
CTTGCTTGTGAATCCCCAAGAAATTTGAGGAATAANNNNNNNNNNNNNNNNNNNNNNNNNNNNNNNNNNNNNNNNNNNNN
NNNNNNNNNNNNNNNNNNNNNNNNNNNNNNNNNNNNNNNNNNNNNNNNNNNNNNNNNNNNNNNNNNNNNNNNNNNNNNNN
NNNNNNNNNNNNNNNNNNNNNNNNNNNNNNNNNNNNNNNNNNNNNNNNNNNNNNNNNNNNNNNNNNNNNNNNNNNNNNNN
NNNNNNNNNNNNNNNNNNNNNNNNNNNNNNNNNNNNNNNNNNNNNNNNNNNNNNNNNNNNNNNNNNNNNNNNNNNNNNNN
NNNNNNNNNNNNNNNNNNNNNNNNNNNNNNNNNNNNNNNNNNNNNNNNNNNNNNNNNNNNNNNNNNNNNNNNNNNNNNNN
NNNNNNNNNNNNNNNNNNNNNNNNNNNNNNNNNNNNNNNNNNNNNNNNNNNNNNNNNNNNNNNNNNNNNNNNNNNNNNNN
NNNNNNNNNNNNNNNNNNNNNNNNNNNNNNNNNNNNNNNNNNNNNNNNNNNNNNNNNNNNNNNNNNNNNNNNNNNNNNNN
NNNNNNNNNNNNNNNNNNNNNNNNNNNNNNNNNNNNNNNNNNNNNNNNNNNNNNNNNNNNNNNNNNNNNNNNNNNNNNNN
TCAACTTAAAGTCACACTAACCCGAACGTTAAGGCTCTAGTTCAACCTATCAAATTCTGAGTCGTTACATCATCCCCTCC
ATTATCTCCCAAGGTCAAAAAGAATAAGAAGTTAGGGTTTTCAAGTCAAGTCTCTTTTTCACCATTGCTTGTGGGATTGA
TCCTCAAGATATGTAGGGAGTTCATCAATGAGTTCCATTCACCCATTGCGTCCAATTCTCTAATTCAATTTCCTTAAATG
GGTTAGGTTTTCATACAATTCCTCATGGGTTCTATTTGCATGGATTCTTAATTGTTTGATTTTGATCATATTATAATTAT
TTAAATTCAGTTATATGTTTTCCAATCAATTCCATATGATCACATGCATTGATCATGATTTTGACTATGAACCCTAATTT
AAATGAATTTATGAAGAAACTTGAATCTATGAATGATGTTTTATAAAGTTATGCATGATTTATGAAAATAAAGGTTGCTT
TAAGATGAGCATCAATGAAATAATGAAAGAATTTTCTCACATATGAAGGGATCATGGTTTGGTGAAAGGTTTTCTCACTT
AGACTTGATTCAAGATTTAATGAGCTACTCTATGATGTTTAATCTTGGCTTAGTGTTTGAATTATGTTTTTTCATGTATG
ATGATAACTTTATGAAAATAAATATTCCGTTAGGATTTAACTTAGCACTGAGAAAACTTTGAGGTGGAGGCTCAAATAGG
GTAGTCTCTAGTAGACACTTCTAGTTCCAAACTATGTTCCCCCGTAGGTTTGTCTTAAATGGACTAGCTAGTGGATTCAC
ATATAGCACATGATATGATACAAAGTTCTACCTTGGAAAGTAGACTCTCCATTCTCGATGTGGGGGTTACATCGGATTTT
ATGTTATGACTTGCATGATCTATTGTCGGTTAAAACTAATGTCCCACAAAATGAAGTAAGTTACTTACAAATGTTTTACG
AACCTTTCCATATGAATTTAAGATTCTTTGACCATGTTCATGATTTACAATTCTTCTTAACTGATTTTCCTATGCTTAGC
TTGGTCATACATATCATGTTTTCGATTATGTCCTCTTATGATCATGTTTCTTATTTTATTGCATTTCCCTCATACTTATT
ATATTCCATGTACTAATGCATACTTGTGCCTACATTGATTCACTAATGTAGGGTCTGACGATCTCCCTCCTCCCGTCCAT
GGCTAGTTGGCTCGACCATTCGAAGTTCAAGAGTTGGTGAGTCCTCATATTCCGAAGAACATGTTACCTTTACTTCATTG
TCATTATGTTTTAGTTTTTAGACATTGTACATGGTGCACGAGTTACGTCCAAATCACTACTTTGATGTAGTAGATGGCTT
GTCAAGACTATGTTAGAATTCCGCTTATATGTTGTAACACCTTAGAAAATTTTTGAGCTAAGACTCGAACCATTCTTCGT
TGTGAGTAAGATTTTACCAAGGAATTTAAATTTTTCTTAAGTGTTAAGGTCACTAGATGTAGCACCTTGAGTTCCAAAAA
GAACGAAAGAGAATTCATTCAAGCCATTCCTAAGTTCTTTTAAGTTTTAGGTCAACTTCAAACGACATTAACATTTAGCA
GAGAATGAGTTATGAGACCCATAAGATATCAAATGAAAGATCTCTGAGTCCTCTTTCCAGCGCCACCAAGTTTGATAAAA
TTCGAGCTCGGATGAGGGAGATATGACCATTTGAGCGCAGCCTCTCTAGATAGGGCCTTTCCACCCGAACTAAGGAGGGG
TATTTTAGTCTTTTACTTACCCCCACTTAGTCTAAACTTGAATTACACCCAATTAAGGGTCTAAACTTATTTGAATCAGT
TCCATTCATCCCCAAAGTGATTAGAGGTTTAGAGAGAAGATTCAAGAAGAGAAAGGTTCAAGGTCTCAAGCGTTCGTTCA
AGAAATTCAAGATTTCGCCAAGAACCTAGTTCTTAGAGGTATGTAAGCTTTAATAGTTTTGGGTTCATTCGCCCACAAGC
CAATCATGATTTACATATTCGAATTCATCCATAAACATTGATAAATTTGAGTTGTTAATGAGTTTTTGATGAGTTTTCTT
GGAATTTCATTCGTAATCTTGATTGTTGGGGTTTTGATGAGTTCTTAAGATGAATGTTAGTGATTTGAGGGTTGTTTTGA
GTAGATTATCGTGTACTTATGATGGGTATTCGAATCTAAATTAGTGGGGAAGAAACCATTCGATTCTAGGCGAACTAGGG
TGAGAAAATGAGAAAGAAATTCATCGGGGAAATCTGGGCAAGGGCTGGTGCGCTGCCCACCAATGCGCCAGCAGAGGTGC
TCTGTAGGTCAGGGGTTGGCGCCCTGTGCCACTCAGTGAGCCAGGGTCGCCTACCCCCACCCCTTCTCCGTCGTTTGGCC
CATCTGAGTTCTTTCAAAGGGTACCTTTACTCCCTATCAATTCTAGCTACTCTAAACTACTTCTAAGCATCGAGAAATCA
TTCATAACATGAATCATAACCTTGTTCATAATTCAAATTCAAGGTAGAGTTAAGAGTTAAGTCTTGAGAGTTCTTCCGAG
TTATTTTGAGAAAGTCCCTTTGAGTCTTTTGGAGGAGTCTTCCAAAGACTCGAGTAAGTGAGTATGAGAATGTATTCATG
AATCTACAATCTCATTGATATCCTTGAGTCGAGTCATTCATGCCCATAAATTCTGTATGAACTCCATAATTTGAGTATCT
TTGTGAGGACTAGTATCTTCAAGTTCTAACTCTTGAGTATTGAGTTCCTAATCCTTTTGAGATTATATTCCTAATTATAG
GACTACTACATGTTACCCATGAAGGTAAAGTGAGTTGAGTTTTTCATGCCCATAATTCCACATGAACCCTCTAAGTCGAG
CATTCTTGAGATGAGTAGTATCATTGAGTCCTTGAGTTCTATAGTTGTTGAGTTCTGAGTATTGAGTTCTATGTATGGTT
ATTGAAAACCTTGAATTCAGTCATTCATGTCCATAATTCGGCATGAACCCTATTTTGAGAAGTCTTTTAACAATTATTTA
TGATTTGTTTAAAGGCTTGAGTAAATAAGTATGAGGACGAGTAGAGTCAAGTTTCATTTTTTAAAATGATATATGGGAAC
TAAGTATTCCCAAGAGTAAATGTTTTTACATTTAAGATGAGAGGAAACACTGATTTCCAAAAGAGTTCATGAGGAGTTTT
GAGTACTATCTTTTTTAAGAGAAACCTTTTGAGTAATAATTTAAAAATTGAGGAAGAGGAAATGTTTTTTTTAAAAAACA
TATGAGCTAAGTATATTTTTGGGAGTAGTATTGAGCAACGATATGGGGGAGAGTTCAAACGACTTACAACCCCATAAACC
TTTTAGCCAACGTGGGTAGAAAGGGTCATACTTTTTAGATGATTCCTTATTTCTTTTTAAGCATACACTAGTGGATCTAC
TTAGTTGAGAAGTTCTATACCACAACAAGGTATATGACAGTTTTGACAGCGTGGGCGAGACGATGTATCATCACATTGCT
CATACTGATGGTTGTCGGTTGGAAAATCTCCCAAATAGAGTTAATATTGTATTTTTACATACAAATGAGTTATTATTGTA
TTTTTACATACATATAAGTTATCATTGTAGTTTTACATATAATTGAGTAGCTATCTATTGTTTTACAGCTTTCCATATAA
TGCATCTTTTATTGTTTCTTTATCCTTGAGTATCTAGAGTCGAGTATGTTATTATTGAGTTCAGCCCTATTTCTCTGAGA
TGAGTTGAAATATGTTTCACATAGTTCAGTATCTTATTATTGAGTTGAGCTGAACTATTTTTCATAGAGTTGAGTATCTT
ATTATTGAGTTGAGCCTTATTTATGTGAGTTGAGTTGAACTATGTTTCACTGAGTTGAGTATCTTATTATTGAGTTGAGT
CATATTTCTCAAAGTTAAGTTGAACTATGTTTCACAGAGTTGAGTATGCTATTATTGAGTTGAGCCATATTTCTCTGAGT
TGTGTTGAACTATGTTTCACTGAGTTGAGTATCTTATTATTGTGTTTAGCCCAATTTTCTCTGAGTTGAGTTGAACTATG
TTTCTCTGAGTTGAGTTGAGAAGAGGTAAGTATGTTTCTTTTCCATCAGTTCAAGCTTATGTCTATGCTTTAGAATCCCC
CTTACATGTTGTTACTTTCCATGTACTGACACCATTTGGCCTGCATCTTTTATGATGTAGATACAGGTATTTAAGGTCAT
CAACAGAAGCTTCATTGATACCACTTGCAATTCTAGTCAGCTTTGGTGAACCTTTTTATATTTCGGAGGACTTCACATAT
ATCTTACAGTTAGTAGTTTTGAGATGTCGTGGGTCTTGTCCCGATATCCTTCTGTAATAGTAAGATGTTTCATAGATAGA
CAAAGTTGAGTAGTTTTCAGTATGTATCTTCTTTGAGTTGTTTTTACAAACTTTGAGTTATCTATTGAGTATTGTTCAGA
TTATTCTAAAGTTGAGTATTTGAGTTTATCAAATTCAATTCAGATTTAAGCTTTTGTATGCTTGAGTTAGTCTTCAGCTT
GTAGTCAATCAAGATGAGGGTTCTCGAGTGCCAGCCACGTCCAGGGTGTAGACTCGGGTCGTGACAAACTTGGTATCAGA
GCACAAAGTTTAAGTGTCCTAGGGTGTCTATGAAGCCGTGTCAATAGGGTCTTGTTTATGGTTGTGAGGGCCCCACTTCT
ATAAACGAGGGACTACAGACATTTAAGACAAGTTTCCCTTTTTTCATACTCTTAATTGTGCAGTAGAGCTATGTCATAGA
GATTCATTCTAACTCATGCGTTCTCTTATCCATTTAACTACCCCTCATACTAAAGTTGGTTGAAGAGTAAAGCCCAAAAT
CCTTATGGATGAGTTATTATTGAGGAAGTCATGAGACTGCAGAGGGGCTTGAGAGAAGCCTATAAGTGAGTTAAGTGTTG
AGTTCGTGAAAAATGCAGTCATATTCATATGAATCATGTATTTGAGCTAAAAGTGAGTTGTACTCTTTTCTCTAAGCCCT
TTTTCAGCTGGGATCCTTATCAGGAAGTATGTTTAGATCTTGGGTAATATTTTCGCCCTAAAAAATAGTATGAATTATGA
GGTTATGAGCAGTAGTAGTAAGGAGTGCCCCTTAAGTCAAGAGAAAAGTATGCAGATGTTTAGTAATCTAAGGAAATGAG
ATAGTGATGGGGCAGATTATGTTATTGCAATCATGCACCTAGTCAGTTATAAGTGATAAGTTAATTTATGAGTCAAATAA
GGCATAATATTGTTGTAGAGAGTTCTTGTTAGAAGGAAGAGGAATAGTTACTAGTCATGATGAGATAGAGAATATTTTAA
CCAAAATAGAGTTGATGTCGATGTGTCATCGTGTTAGAGGAGACTAAATACATGTGTTGAATAAGATAACAGAGTATTCA
TGTAGTGATAGATCTAAGCTAGGCTTATGATTTGTTCGAGAGGGTCATGATGTTCAGAAGGTTATAGAACTGATTAAGTA
ATGAGGTATAATAAGTGGGCAAATAGTACTTAAGTTGTTAAAAGGGGATGTAGACCAGTTTAGAGATGATGAAATAGGTC
CATAGCTTTTAGGTGTCAGCTTTAGACCTAATGGGGAGATGATGAGATGAGAAATCAAGTCAAGTGTTGAGAATAAGATA
GTAATAAGTTCAAAAGAATATGGGAGATATATTTTCAGAGGTCCTTGTAGTAATGGAGTGATGTTAGAGGAAAAAGGTTA
ATGTGCTTATTGCGATAATGATGGTGTGATAATTCCATCTAAGGTTGTAAATAATGAGGAAGAAGAGGATGAGGTTTTAC
TATGAGAAATAGTTAAATGAGATCCCTTAGTTGGTTTTGAGTAGTAATGCGGGAGATTCTAGTTGGTATGGCAGAGATGA
TGAGGGAATGAGAACTTCTTAAGGAGCTGGTTAGTAGGAGTCCATGAAATTGTTGGAATACTAAGCTTGAATGTGGTGTT
GTTAAACATTAGGTGGTTCTCGATATGAGTCCAATGTTGATTAAATGTGGTGGTAAAGCGTAATATTCTTTGGATGAGAT
TTCCTATAAAGAGGTATATAACCCAAACCTTAGGATTTGGGTTAAGCTTGACTATAGTAAGAGCATGTCGTTAGACTCAA
ATTTTGGTAAGATGAGTCATGTACCCTTGTGGGAGCTATGAGTTGCAGCCAATGAGGCATATTATTCCTAGTCTTACTTC
ATGCCTATACTTTATTTGTTCCAGATAAGGTAACTTCAGAGAGAGAGTGGCTATGTTCACAACAGCATCGTTCTTGATTT
AGGTGCTATAGAAGGACCCAACTCTTGGTACGAATCAGTCCAGCATGTGTTAGTAGGCAAGTTCATGAGACAGAAGAGAT
AGTGAGAGTAACCCCATTCCATACCGAGTCCATCCGTCATTCGAGGATGAATGATCCCAAGGGGGAGATAATGTAACACC
CCAGAAAATTATTTATAATTTGTTTAAAGGGTTGAGTAAATAAGTATGAGGATGAGTAGAGTTAAGTTTCATTTTTTAAA
ATGATATATGGGAACTAAGTATTCCCAAGAGTAAATATTTTTACATTTAAGATGAGATGAAACATCAATTTCCAAAAGAG
TTCATGAGGAGTTTTGAGTACTATCTATTTTAGGAGAAACCTTTTGAGTAATAATCTCAAAGTTGAGGAAGAGGAAATGT
TTTTTTTTAAAAAAAACATAAGAGCTAAGTATATTTTTGGGAGTAGTATTGAGCACCGATATGGGGGAAAGTTCAAACAT
CTCATAGGCCCCACAAACCATGTAGCCAACGTGGGTAGAAAGGGTCATACTTTTTAGATGATTCCTTATTGAATTTTAAG
CATAGACTAGTGGATCCACTTAGTTGAGGAGTTCTATACCCCAACAAGGTATATGACAGTTCTGGCAGTGTGGACGAGAC
GTTGTATCATCACATAGCTCATAGTGATGGTTGTCGGTTAGAGAATCTCCTATACAAATTTTATATTGTATTTTTACATA
TAAATGAGTTATTATTGTCTTTTTACATACAATTGAATTGCTATCTATTATTTTACAGCTTTCCATATAATGCATCTTTT
ATTGTTGCTTTATCCTTGAGTATCCAGAGTAGAGTATCTTATTATTGAGTTGAGCCCTATTTCACTTAGCTGAGTTGAAC
TATGTTTCACAGAGTTAAGTATCTTATTATTGAGTTGATCTATTTCTCTGAGTTGAGTTGAACTATGTTTCACAAAGTTG
AGTATCTTATTATTGAGTTGAGCCCTATTTCTTTGAGTTGAGTTGAACTATGTTTCACTGAGTTGAGTCTCTTATTATTG
AGTTGAGTTGAACTATGTTTCACAGAGTTAGTATCTTATAATTGAGTTGAGCCCTATTTCTCGGAGTTGATTTGAATTAT
GTTTCACTGAGTTGAGTATCTTATTATTGAGTTGAGCCTTATTTTCTCTGAGTTGATTTGAACTATGTTTCTTTGAGTTG
AGTTGAGTGAGTTCAGAAGAGGTAAGTATGTTTCTTTTCCATAAGTTCAAGCTTATGTTTATGATTTAGAATTCCCCTTA
CATGCTCGTACATTCTATGTACTGACACCATTTGGCCTGCATCTTTTATGACGTCGATACAGGTATTCAGGGTCATCAAC
AGAAGCTTCATTGATACCACTTGCAGTTCCAATCAACTTTGGTGGGCCTTCTTATATTCCAGAGGACTTCACCTTTATCT
TACAATTAGTAGTTTTGAGATGTCGTGGGTCTTGTCCTGATATCCTTCTGTAATAGTAGAGGCTTCATAGATAGATAAAG
TTGAGTAGTTTTCAGTATGTATCTTCTTTGAGGGTTTTTTACAAACTTTGAGTTATCTATTGAGTATTGTTCAGATTATT
CTAAAGTTGAGCATTTGAGTTTATCGAATTTAATTCAGTTTTAAGATTTTGTATGCTTGAGTTAGTCTTTCGCTTGTAGT
CAGCTAGGATGAGGGTTCTCGAGTGCCGACCATGTCCAAGGTGTAGACTCAAATCGTGACATATGTCAAATGTTTTACTT
TGATATGATTTTTCTTATTTCTATTATATTGTGTAAATGTATATCAAATATCTTGTGTAGAAGCCCTCGGGGTCTTATAC
GCCATATCATGTCTAGGGTGTACTTTTGATTGTGACATACCTGTAAACACTCCTTTTTATGCTAATAGTCAATTGAAAAA
GAATTTTGGAGAAGCTATTTCTCAAAATAAATATGCTCAAATAATTGATAGTCTAATACATTTTTTGAATTTTACTACAC
CTAATATAGCTTATGTTGTGTAGAGATTGAGTAGATATATTCATAATCCTAACAATGATCATTGAAATGCATTGATAAGA
CTTTTGAAATATTTGAGAGGAATCCTGAATTATGGTTGTAATTATAGTGGATTTTCCAATGTACTAGAAGGATACAATGA
CGCTAACTAAATCTCTGATTCAAATGAGACAAAGTCCACTTATGGTTATGTATTTATCCTTGGTGGGGTGCCATAACATG
AAAATAAGCTAAATAGACCATAATTGCTAGATCAACTATGAAATCTGAATTTGTTGCACTAGAATTGGATGTTAATGAGG
CTGAATAGTTGAGAAACTTCTTAGCAAATATTCCAATTGAAATAAAATCAACATCTTCTGTATCTATACAAAGTAATTTC
CAAGCAATGATAGTTGTAGCAAACAATAAATCTTTCAATGGGAAAAATAAATATATATATTTGAGACATAACATGATACA
ACATATGCTAAGAGATGGACTAATTTCCATAGATTATGTGAAGTTAGAAATGAATTTGGTCAATCCCCTCACTATAGTGA
AAATTTCATATATAACACATATTATAGTATTATTTTCGAGCTATAGCAGTAGAGTTTCAGTTTCAAGTTATAGCATTTAA
AATTTCAGGTTTTAACAAATTCACCAAAAAGAGAAATGTTTTATTAATTCGAAAAAAACTGTAAAATAAATAAACAAAAT
TGTTTTTTTTTAAAACGGAATTAAAAAACAATAAATTAAAAGACTGAATTTGTGGGCTGTTATTTAATTTGAAATTATTA
TAGATAATTAATTATTAGCACTAAATAAGGAATCCAAACAAATTAACATTATTTTTTATCCTTAATTAACTCAATTTCGT
TAAAATTAAATCTAATCAGATCATTTCCTTCTTTTCATCAAAGTTTCTCTCTCTTCATTTTTCATCCAAAAAAAGAATTC
TCAGGAACGAATAGTTGAATATTTTTTTCGTTGAAAAAATTGATTTTATTGATATAGACAATTGCGTATCAATTTTAATT
AAACACGGTGGAAGATGGGATCATTCGGGTAGGTATTTAGTATTGTTTATTGTTTGTTTTTAAGTTGAGTTGAAACGAAA
AATTGTTTTGTTTAACTGAAAATGTATAATATTAGTTATTTTAAGTTTTTGTGATTGTTTTGTATATTTTTTCTTAAATT
ATAAAGTGATTGTATATTTGCGAATGAATTTAATAGAATTTTTGGAAAGAAATCTGTAAGAAAAATGTGTTAAGTTATAT
ATAAACAAAATTATTTGGATTTTTTGACAAATTGTATGACAAGTGGTTTTAGTTGGTATTAAATTCTAAATTTTACTGGA
TCATATTAGATCTTGTCATCGCTGAAGAAATTAGTGAGTTAGAAATTAATTATCTGGTACGATTAAAAAAATGTATTTGT
AATGAGTGAGTAATTGTTGTATGAAATGTGTATTAAGTGTGTTTGAATGTTGGCATGATATAAGCTGTCTTTGCGACATG
TGTATGAAATGTATATTAAGAAAGTATGAATTTCGTTTGTAGTCGTGTCTGACGAAATGTATGAAAAGTTTTTTTAATGT
TGTATTGAAGGTGAAATTTTATGTAGACATTTGTGTATAAAGTTTTTTGTTATTAAATAAGTATTTGTTGTATGATTTAT
GTATTATAGTAGTACGAAAGTGCTTGGAATGTACTATTTAAATGATATTTGTAAGAATTGTTTGTTTAATTAAATATAAA
AATTGTTTTGTAATATTCTGTTTGTCTGAATGATATTTGTATTTCGAATTGTTTGTTTATAATCTGATACCTTTTTTTTT
TTAATGAAACAGGGCATTATGTGGATTTTCAAATGGAAGGGGTTTTATATGATTCTTCTAGTCTTTATAGTGGTCTAGTA
AGCGTGATAACATCGCAGCTTATGATAGATACTAATATAAATGATTTAGAGATAAAAAATTTAGTAGATGATCGATGTTC
ACCTGTTAGAATACACAATGATGTTGGTGTGCGTGCTTTCTTAGATCAAAAGAAAGTTAATTTGGATTTCTTTACTAAAT
ATCCATTGTGCATAACTTAGTTTATTCATTCAGTAATCATACAGAATGCATACTCTTATAAATTTAGTTTTTTTATATGT
GTTTCAATTTATACAAGATTCATTCATTCAATACACAACATTCATAAAGTTGTTAATAAAAATTGTTCCTAATTAAATGT
ATTGTATATATTAGTAATACTTATAAAAAGTTAATTATGTAGTTAATTCAAACACTATTTTTATGGTTTAATCCATTATT
TTTTTATATGTGTTTCAATTTATTCAAGATTCATTTATTAAGTACACAAATTTCATACAGTTGTTACTAAAATTTGTTCC
AGATTTAATGTATTGTATATATTAGGACTACTTATAAAAAGTTAATTATGTAGTTAATTCAAACACTATTTTTATGGTTG
GGCATACATATATTAAGCATATTTATGTAATTCAAGAAAACAATGCACATTCTATATCATTCAATACTTAAAACTGTATC
AAAAACAAATATATATCATTCAAAAGTTAAATGGACGTGAAATACTAAAGAGTCTAAGCTGCAATCAACTATCTCAAATT
TGATCTCCGTAGTCTTGGTGTAGGATAATTGCTGGTATCTGGAGCATTTCTTTGCTATGCGGGATCCATCAAATTTGCTA
GCAACAGTCAGCCAGTTACTCCACTCTCACTGGTCGCGCCATCATCGTTCTTTTGTTTTTCCGCATTGCCATCAACCTAG
TTGGAGAAATTGAAAAAGAAACCTTCTTATTATAAAAAAAAAGAGGTATTATAAGAAAATACCAATTTCATACCAATATT
ATTCATAATTTATACAAAAAAAAATGGGTGATTTAACAAACTACAATCAATTCACATAATTGGACCACTGATATCATACC
ATTTTTTGATAAAAATAATACACAACTTAAGTCAGCTTTCATACCAACAATAAATCAATTTAATACAAATGTTAAAACAC
ATTTCATACCATATTCATAAATCATATATTAAGTCAGCTTTCATACCAATATTATTCATGTTTCATGCCAGATTAGTAGA
CATAATGAGAATAATTTGAAAAAAAATAGATTTCCTCTAAACTGTGTACCACCTTCATACCAGATTTAAACAAGTTTCAC
ACCAAATATAAGTAATACATCATACCATTTTTATACCAATTAATGCCAACATTAGACAAAATTCATACCATATTCATAAA
TCGTATATTAAGTCAGCTTTCATACCAATAATATGCATAATATAACAATTTTAACAAAAAACTACTAATTTGATTTAACC
ATATCCCATGTAGTAAAAAAACTCAATTAACTTTTGGAGGACTAATACAAGAAACAAATCATATAAATCTTTTCCTTTTG
AAAAATGTACGAACAAAATCATGTAAATCATACATAAACAAGAATTTGTACAAACACCATACATCACATGCATAGATATA
TGTTATAAAATACAAATTGAAAGATCAAGATCATACCTTTTTGGTCTAAGCCAGATCAGTTACACCTGTGATCACAAACG
ACATATAATTCCTTTCTGTCAACTATTAACTCCTCATGAAAAATGTTCCTTTTAAATAAAAAAAAAATCAGATTTGAATA
AAACTGATAAAATCCATCACCCTCTCCCTTTTAACATCCTTTTCCAACTTCATATCTTTAACAATTTTGGGACAAAAACA
GATAAACCCTTTCACCTTCACCTTCACTGAATTAAATTTCTGGTAAAATCGTCAGTCCCAAGAAAACCCCAGAAATTCTA
CAGCCAAATTAGAAAAACAGAACCTTTTCACATGAAAAGCCTCAAAGCACTCAACTCCAAAACAAGTCTTCCTGTAAACA
CAACAAAAACACAAAAAACCCTTTAAACCCCATTGAAAGTCCATGTCTCACAAGTAGAGATCTGCCCTTTTGTTTTGATT
GTATGGAGAATATATTTCTCCTAATCAGTTTTTAGATGTTGAAAAATCGGCTTCAATAGAGTATGGATGAAAGAGATGAA
AGATGAATTTCTGTTTTTTTTAACGTGGAATTGACGTGGGGTGAGGAATTTAGGTGGGGTGTGGAGGTGGGACTTGTAAC
TGTAAAAAAGGAATAGTAATCAATGTAAATCCCTATAATTGTGTAAGAGATAATTATGGGGTATTCTTTAATTAAACAAT
TTAATAATAATATAAAATTATAAAAAAATTACTTATTTAATAAAGTAAAATTTAATTAATTTATAAATAATTAGTGATAT
GTTATAACCCATAATTAAACTGTTATAAGCAAGAATTTTTTAAAAGTAGATTTAAAACCTGTAATATTGACTCTTAAATG
TGTATATGGGGTGATTTTTCCCTCACTATACCCTTGCAATGGAGAGTGATATCTGGAACATCGAGGGGAATGAGATTTTT
GTCAACTTGAAAAAATCGACAATGATGGTAACCCGATCTATGTGATTGGAGATATCATGAATTAGGTTCATATGGGTAAT
AACAAGTCATTAGTTGATTAAATGGTGCACTATAAAATATGTCCCTTCCTATGGTGTGTGAACATAGTGTAAGACAAAGT
GAGGTTGATTAAAATCTTAATGCAATTCATATCCTTTATAGGTGGTGTATTTCTCTGTAAAATACACTTGATGAATGGAT
CTATACGAGTGTTAAGTGGGGCTGCTCCTATGAAATTGTGACAAATTTCTAGTGCACTCACGAATACTTGGCACACACAT
GACTTAGTGACGCAAAACTGCGATGAATAGCAAAGTGTCTGGAGGCATAATGTGATAGATAAGACATTGAACTTACAAAA
GCTTGATTCATAGAAGATTTAAACTTCACCAACGATTCTGTAAGTTTAATCTTATTTTTTCTAGATCCAAGAGACATCAG
ATTCGACACATTATTCTCACTTTGAAAACCCAAAAAAATGTCTTAATTTTTATCTATCTTTTTTTTGAGACAACTGGGGG
ATTGTTAGGAAAAACAATTATTGGCAGAAAATTATTCAAAAAGGTGTATTATTTTTGGTCAAAATAGTGGTGTTGCCTAA
CGTTCCAATTCTTCTTAATGACCAAAATAGTACTGTTGCCCAACGTTCCAATTCTTCTTTTTAATATAACCATCATTGAC
TTTATGACATTTATCTTCCATTTCTTTATTACTTTTTGGAATGTTGGCAGATGGAGTTTTGATACTCTTTCCTTTTACTA
TATATACTTCACCATTGCTGATAGTGGAGAACGAGAAAAACACATCAACAATTTCTTCATTCCTTCTTGGGTATTTTGTT
ATAAATTTTTTTTGTTGTTCATGTTCCTAGATTATTCTAAAAGAACTTGTTGAACCCTAAGGGATACACTACATAAAGAG
CCTGTTTGGATTGGCTTAAAAGTTTGTCAAACCTACTTTTAAGTCAGTTTTTGACTTGTGAAAGTGTTTGACAAATATAA
AAAATAACTTAAAATAAGTAAAAAATGACTTAAAATATGTTACGAAGTGTTTGGCAAGATAAAAAATGACTTAAAATAAA
TCAGAAACCAAAAGTAGGTCTCCCCTTACTTTTTATTTTTTGACTTAAAAGTCATTTCAGTTTGATTTTTTATTTTTGAC
TTAAAAGCTACTTTTTTTAAGTCAATCCAAATGGGCAAAAAAAAATTATCTTTAGCAGTAATTAATTAACAACAATAACT
TAATTGCCACTAAATATATACTTTTAGCGGCACTTAACACTCTTTATATATGTCAATGGATCCAATGACAATTAACTAAT
GTTGGTAAAAACTTTAACACTTTTTGTTAATGTGCATATTTATTGCCGCTAAAAAATGTTTTTATTGTAGTGACACATCA
TACTGGTGAAATATCATAAGAACAATGACTTACAGTACGCCTGGAGCTATCAATGATCCCTGATTGTACGACAACATTTG
CAACATCCTCTATGGACAATGTCTACGGAGAAGATCGGTACGAAGAGCCACCAACTCCAATGGGTGGCTGAAGTCATTGC
GCTTGGTCATCCAACATGGGACACATTGGGTGGTGAGATATCTAGACAAGACCTCCAGTTTGAAGCCAAGTTATTGCTTG
ACTTTGTTTTGTCCCAATTAATTCCATCTAAGAATGAAGAAAAAGTCCACATTGAGGCGCTCATACATATAATACTATGT
ATTGGGCAGAATTTTGCATGTAAATTTGGAAAATTTTATATATATTTACTTGGGAATAAAGATATCCAACTTTTAACACC
ATACTCAAAGATATCCAACATTATTCAAACAAAAAGCATTCGTTGATGGGACAGTTCCAGAGGAAATAATGAGTATGGAG
AAAAGGATTGGTGAAATGTGCCAAGGTCTACCTTTGGCTGCAAGTGTGTTAGGAGGCCTCCTACGCAACAAGAAAAAACA
TGAATGGCGGGCAATTCTTGATGGCAATCCACTTGATCAAGATGATAATGGAGAAAATAGCTTAAAGAAAATCCTAAAAC
TCAGCTTTAATTATCTACCATCTCCACACCTGAAAAAATGTTTTGCTTACTTTGCAATGTTTCCAAAAAGATTTTGAGTT
TGAAAAGGACCAACTTATCCAACTCTGGATGGCAGAAGGATATCTTTGTCCATTTCAAGATGCCATTCTAATGGAAGATG
ATGGGAATAAGTTTTTTCAACTTTTGTTGCAATATTCCTTGCTGCAAGATGTGAAGCTAGATGAGCACAGTAATATAACA
CACTGTAAGATACATGATCTTGTGCATGATTTGGCTGGAGATATTTTAAAAATCTAAATTATTTGATCAAAAGAGCGTCA
AAGGAGAAAATCTTTCTCAAGTGCGATACTTTGGATGGGACTCACCAAGGGATCAAATAGATAAGATAAATGAGCCAGGA
CGTTTGTACACATTGTTCTGGAGATCCAATTCTGTACCTGAAGATGTGTTATTGAGTTTTAAGTTCTTGAGAGTTTTAAA
TTTGTCCAAGTCAGGTATGTGGGAGTTGACAGCTTCAGTAGGAAAGCTAATACATTTGAGATATCTTGATCTCTCTGACA
CTAATATCTAAGCTTTGCCGGACTCCATATGCAAGCTCTACAATTTGCAAACGCTAAGAGTCAATAACTGTTATTATCTT
GAGGAACTTCCGTATGAGATGGGAAATATGATAAGTTTGAGACACATATATTGCAAACTTCTTCATAATAAGCATTTTCG
GATGCCATTTAACAGGGGGAAATTGACTTGTCTTCAGACCCTACAGTATTTCGAGGTGGGTATAGAGCAAGGTCGTCGAT
TAGTAGAATTAGGTCGTTTGGAAAACCTTAGAGGTGAATTGATAATCAGAGATCTCCAATTAGTTGTTAATAAGGAAGGA
GCTCAAACAACATATCTACAGGAGAAACCAAACATCTACAAGCTGGCATATTTATGGTCCCATGATGAACCAGAAGGATG
TGAGACTAATGATGAGCATGTGTTGGATGGCCTTCAACCGCATCCGAACTTGAAAACCTTAGAAGTGGAGGAGTATTTAG
GGACTAGATTTCCTTCATGGATCAGTGAAGAATTTCTACCATATTTAGTCAAGTTAAAGTTAATTGATTGCAAAAGGTGC
AGAAAAATTCCATTGCTTGGCCAACTGAAATTCCTTCGGCATCTTGAGCTGGTAAGATTCCATAAGGTGGAGTGTATTGG
AACTACATTTTATGCGATTGATGGTAACAATAATGGAAATATCCAAGTGTTCCCGTCATTGAAAGAACTAGTATTGGAGG
ATATGCCTAGCCTTATTGAGTGGAAGGGAGTGGAATTGATACCAACAACAAATGGTGGTAGAGATGAAGTAATTGGAGTA
AGAATGTTCCCTGGGCTTGAGAAGTTGAGGATTACAAAGTGTCCATTGCTAAAAAGTACTCCAAATCAATTTGAAATCCT
ACGTGAATTAATAATTGAAGGAGTTGACAGTGGAATGCCATTGTTGAACTTGTGCAGCAACTTGACATCTCTAGTAAAAC
TTGATCTCAGTGATGTGAAAGAGCTCACTTGTCTTCCAAATGAAATTCTATGCAACAATGTTTCTCTTCAATTCCTGTCA
GTCTCGGACTGTGGAGAGTTTCGTGAATTTCCACAAAGCTTGTACAATCTCCATTCTCTTAAGAGCTGAGAAATATTGTT
CTGCACCAATTTCAGTTCCTTTCCTGTTCCAAGTGGAGAGAATTATTTGACTTCCCTTCAAAGTCTTCAGTTATTTTGTT
GTGATAAACTGACCATTTTACCAAGTGGAATGGTAGAGCATTGTCGGTCTCTGGAGACTTTGTTGGTCAGCTACTGTAAC
AACTTAGTTTCCTTTCCTTTACATGTGTGGGAAATGCCTTCACTTTCAGATTTGGATATATCAAAATGTCCACAATTGAT
AAGTGTACCCGCAGGAGGACTTCACCATCTCACCGGGTTAAGGGCATTGTGTATTGGTCCTTTCTCAGAGATGGTGGATT
TTGAGGCATTCCAATCGATATTTAATGGCATTCAGCAGCTGTTGTCCTTTCGTAGATTGTATGTGTACAGACGTTTGCAC
TGGGATTCTCTGCCCTATCAGCTTATGCAACTCTCTTTCCTAACTCATATCCGAATATATGACTTTGGAATCAAGGCTAT
TCCTCATACACTTGGAAATCTTACTTCTCTTGAAACATTAGAGCTAAGGAGCTGCAAACGGCTACAACATGTGGACTTGT
TACATGTCATGCCCAAATTGCGGTATTTGTGGATAGATGATTGTCCATTGTTAGAAGCTATGATGGATGGAATCGTCAAC
CTTATTTCCTTGGAAGTGTTAACTTTATCAAAGTGCGAAAAACTAAAGCATCTGCCATCCAGAGATGTCATGCAACGCCT
CACCAAATTATGGAGCCTGCAAATTGAAGGCTGCCCACAATTAAAAGAAAGTTGCACCAAACTGTCAGTGGTTCAAGATT
TCTCATCTTCGAGTAATTAACATGGGGTTCACGACCATTCAGAACTTGTGTAAGCCTCTGTTTCTCTTTCAGTTTTTGAA
AGCTTATTTTATCAATGAATCGGATTCTGTGCCTTACCTTTATCTGTTGTTCTTCAAATTCTTCATCATACAAGGAATGT
CTATATTCCTTTAAAGAAAGGAGCAATCACATATCTCTATGGTTCAAAGAGTCTCCCTGGTTTGCGTGACCTTACATCCG
TGGAGTTGGTTCGTAAGAAAATTTCTTTGTTGGGCATGATAATCATGCATGCAACAAGAGCCTTTTCCAAAATTTACTCT
TTATAATGGGGGATATATTAAATTACTAAGAATACATGTGGATTATATATGTGGGTTTTTTTCCCAATATTCCATTTGGA
TTTTTCACTTGGAACCTTTTTTTTTTCTTACTTCGTTTATGTAGTCCTTGAAATATGAATAATTACTCGTTTCTGAAGTA
ATTTTATGCACAGACTGACATATAGGAACAAGTAATTCAATTGGTGCTCAATAATGACTCAAATGCATTGCAAAAGATTG
CTCTAAAATTTATTTCTTTTTTGCAGATCAAATTTTACTAGACGTGCAAAATGAGATTATCGACCCATTCAGGTTTTGTT
TGAGTACTGAATAACTTTTTCCCAGAATGAAATCTACATATTTAACATCAAAAAGCTAAAAGAATTAAGGGTGCTCAATG
AGAAACTACACGGGTCTGTCCGCAGTCTTTGGATGACTGTGTGTTCCTTTTTATTTTCATGTAAGTTTCTGCAATTTATT
TGACCCTTAAAGTCTGATATCTAGTCTTCATTTGTAACATCTCGAACTATCAGACTATGGTTTGAATAGTTCCAAGAATT
TTAATTTAAATCTTCTATAAAAATTCTTGTATAATATATGCAATTTGAAATTAGACATAACCTATCAAATTATAGTCCTT
TGAGTCTAGTTTCCTACGCATCCAACCGTTGTCAATCCAAATCGGGAGAAAGAAGTTGGTAGATTTTACGGCCCATACAT
GGCCACATACGGACTGTAAGTCTAAAGCAATGACTAGGCATTGGGAAAGATAAATTTTCTGTCCATTTTATGGTTCGTGT
ATCAGGTATATGGTCTGTATATCAATATTTCCATAATTTCATAAAAACACTATTTAAGGTTTCTTTTCTCCCTTTTCACT
CTTTGGTCGCCCCCTAGAGGTCTCTTACAACATAAATCTAAGAATTTCTTCAAGATTCTAACATCAAATCATCTCCTATC
TCTAGTGAAATCAAGATGCATCACTCATAGGGTTCAAGACTTGATTTTAAGCAAGACCCACCACCTATCAAAGAGATTTT
ACCTTTTAGGTCTTTCCTGCTCTGTCTTCCTTGATATCTGGAGATCCAGCTTTGTCTTTATCAATGTTCCTTGATTCGTG
GAGTTCTGTCAATCAAGAGATATTTGAGGATATGGAGTATCTTCTACTTTCCTTCCTTGTGATTCCATTTTCGCTTGATT
GATCCTTCCTTGTGATTCCATTTTCGCTTGATTGAATCCTGATGGATTCAATTGGACTTCGTCTAGTTCTGCACTTGAAG
GTAGATTTATTGCTATTAATCGAAATCCTTGAATGGTTGGGAGGCTAACACAAACTTCCAACTTAGGTCGTCTCAATAAA
AGGTGGGTCCCACACCAAGCTCCGTTTTAAGCAAACTTCCACAGGGAGGCTCTAAATGAGCCAGAAAGCCTCAGTATCCA
CACCAAAGTTCCTTCTAAAAAAAACTCAACATTTTGGAGCTAACGAAACCCTTAAAATTCCATTTTAAGGCTTTCTACAT
GATATTTTGATCAAATTCAATCGTTCAAACTTATGAAGCTCCAAAACACTTAAAATTGCACAAAACTCAAACAAATGATC
GGGAAACTGGACTGTCTATAGAAAATCTCTAAACGCTGAAAAAAAATCAGAAAAGGGAGAAATGACATGAAGCGTCCTTA
AATTTTTCAAACTTGGTAGATCAAATTTTCATTGATTCCTTATTTTGTTACTTGATATTGACGAATGTTAGTTGATATTA
AACGCCCCCTTATTTTATATATATGTGTGTGTTGATAATTCAATTTGTTAATCTTTTATTAAATTGTGAAATCAATTAAA
GGAAATTCCATCTCCTTTAGTACTTGTGATTTGACCCCTACTTCTTAAGTTTGGTATTGTTTTGCATACAACCGCCTATG
CCCTTAAAAATGGGACATGGTTGAGCCTTTATCATTAATTCCTTACTTGTGGCTTAGTTTGGTGTTGTCATCCTATTTGG
AGTTGATATTTGGCGCTTCAGAATGAGTTTTATGAATCCCTATCTTATTTTAGGTTTTGTAACCTTTGTTGTTTTGTCAT
AGCCGTAGGTTGGCATTAACTGCAATAGGTTTTGACTTGAGTGGTACCTTCAGGTAAAAGTTGAGATTCGTGAGTTACTC
TTCCTGTTGTCGATTCTTTATAATTTTCTTAATTTCCTAAGTTATGGTGATCATGTTATGATAATATTGTTGTGTATGTT
TGAAAATTGTTGGGCCCAAGGCCTTGGTCGAGGACTAGTTGGGTTCCAGGTTAGTTTTCTATGCTCTAGGAACATGATTA
TTTTGGTTAAGTACATTTGGTTGCTTAGATGTTATTGTTTGGATGATGGTGAAGCATGCATTGCATTGATACTCATCTTC
ACATGTTTTGTGGTACAATCCCATTAAATGATGCAATCCCTCTTATTTGCACATTATTTTTAAGTCCTTTTTAGTAGTGT
CTTGGCATATAAAGGGTTACGTTACTACTTTCCATCTTGTATTTACTGTGTATATTTTGTATATTGTCTGAAATTTATGT
ATTGTACAACCTTATTCTCGTAATGTTGGTAGCTCTTATACATGTGACATATGGTTAGGGTGATATCATCTGTATATATA
TTTTTTTTCTTGTTCATAAATGCTCATGTTGTATATTTTGTACCTTTTATGTATATATTTATTCATGTTGGTCCATTTAT
CTCTTTTCTGCTTTCACTTATCTCTTGTTTAGTAATTACCTTACGCTATAGTTTGGATTTTTGCATACCTACTAGAGGGT
TATTGTAGGTGTCATGATAGTTCGAGTTTTGGGTCGTGACATAACTCTACTTTGTAACCCTAAAATGTCATCCTTATAAT
CTATTAATAATTAATATAGAAAGGAAATTTGAATCACAAGAAGAATTTGCTTTGTCTTTATCAACTCTAATTCTACATAA
GACAGGGGTGCGATACAACCTCCAGCACGAAGTAGGAGGTCCGCACTGTGAGGTACATCATGAGTGTTGTCTACTTTCCA
GTGTGTCGCAAATCCAAAGAATTCTGCCACATAAACAGGTTTCTCAAGAGGTGGGGTGTGGTGACCGACGCATGGTGTAT
GCCTCGTACCACAGAGGCCAGAGCCCCTTCATCAGCCAGTCTTTGCTGCATTTCTGTCTTGGATGATTTGCTTCGAGTTC
CAACCCATCTTTCGGGTCAAATGTTTTTACTTCTAGCCTGAAATCAATCTAATCATATATATGACATCACCACATTAGTT
ATATGTAAAACAAATGGATTTACATGAACTTATACTCAAAACATAGAAAAATTATGGATATGCTGATTGAATGCGTAAAT
ACACCCCAAATCAAGAGACTTATACTGAAAATACACCACATATAAGCACATATATCGCCTTGTATGGTTAGATGCAGCCA
GGGGTGGCTGGTAAGGGTTGAAAAAAAGACTTTGACCTTAGGCCCCTAATTTTAGGGGGCCCTATTTTTTAGTTTATTAG
GTAGGATTAAACTAAAAAAAATAAAATTAGAACTAAGACTTCAAATCCAAACGGCATTATGAGGTGATTTGATATGACTC
TTACTTTTTACCTTTTCAATGTGTACTTTTTTTAATTGTACAAGTTATCTTTTTTTTTACCTTATTCTTTTTCTAATTTT
ATTTTTATATATATATCCTTCTCTCTTCCTCTCTTCTACTTCTTCTCTCTTTCTCTTTTCTAATCTTACATCTCTCTTAT
TCTAAGTTTACGAATTTACTTATTCTATTGATAATTTCAATTTAAAAAGAATATAGTTTATGTTTTAAATTTGGAGAAAA
ATATATCGCAGTAACCCAATTCATTTTCGGAAATCAAGTCTTCATAGTTCTTGAATCCGGTAATATCATTCTAATTTCTA
ATATTACTTTTGTTTTGTGTCTTATGTTTATTACATTTTTTATTTGATATTGTAAATAGTGTTTAAAATCTTTGTTAGAT
TTTAATATGTCAACTAGAAAATATGAATTCGGTCATTCAAAACTTAAAAGAAAAAGAAAATTCGATAACTTGATAAAATC
TAAAAAATGTGCTCTTGATAAATTTTTGGAAAACAATGTTAAGATTAAATCAAAAAAGGTAGGGGAATGCTCTTTAGAAG
AACAAGTCACTAACTTAGTTGAAGTTGAGTTAGATAATGATATAAATTAAAAAGAAGAAGGAGAGGAAATAAGTGAAAAG
TCAGATGTAGATTCCCAAGAAAATTAAGAACTTATAAATGAATTAAATAATCATACTTTTAAAAATATCTATGATCCTAG
TCAATGGAATATTGTTGATACAAAGTTAAGAGACTTATTAGTAAAGAAAAGAGACCAATTAGAATTACCAACACATGTTT
TCCAAAAGATAAATTTGTAAGGCACTTTTCTACTACATATTATTTTCAAAAGTTGGCAAATGGAGAAAGTCATGAAAGAA
GATGATTAATTATCACGACCCAGACCGTCATGATTGGCACCCACACTAACAATCCGGTGGGAGAACCACTACTACAACCC
AAACCAAGCAATCAATCTAAAAACTAAGGCATATAAGTCAAATACTAAGGAAAGAAAATAGAGTTTCCATAAACTCTAAC
AAAAGTTCAATAAAAACTAACAAATGCGGAAGAATTAACCTAGAACCTGAAAGTCAATATACCAAAACTCTACTAACGAC
AAGTCTAAAAACAAGGGGTACAACCCGAAACTAAACAACACCTTAAATAAAAGTCTGAGTCCGAAAAGAGTGGACATAAA
CAAGGAAGATCCATGGCAGCCTGAAAGAACTGGCTCACCCTTGAATCCGGTCACACTCATGGTCACCTAGCTGAGGTCTA
TCAATAGCCACCTGAAGATGCCTTGTACTCAACAAAGAAAGAGCAAGTGCAGTATCAGTACACAACCACCGTGTACTGGT
AGGATCATGTAACTATCCCACTAAGTGTAACATACATTAGTCAATACAACAATATAATCACATGCACATATCGAACATAC
ACAATACCATCAACATATACGAACAATGAACAACGAACGACTTCACGATTCTCACATATCACAGTTATATCAATTTAGAG
CAACATACCGTCTTCCAATATCAATCATCATTAGATATGAATGAACTCATCACAAGTAGATACACAACACAATTCAATGG
TCCTCTCACAGAACCCAATTCAATGGTGCTCTCATGGAACCCAAACCCAAATAGTTAGCATGCCAGAATGTGGCAATCCA
ATCCCATATTTATGCTATAACGTGGCAATCCGATCCAAGTTAGTTATGCCGAAACGTGGCAATCTGATCCCATATTTTTA
TCGAAACGTGGAAACCGATCCCAATTAGTGTGTCGGATTGTGACACCTGCCCATTCAACAAACCACAATCACAGTCATAA
TGTATATTCTCACAATCATACAACAAGAGGTGATTCATGGCCTACAATTATTCAATTATCCTCATTTACAACAAGTGTGA
TCAATAATGCAACATTCACATACATACATGTATCATAATGAATCAAGAACAACCATACATCACACAATAATAGAATCACA
ACCATCACCTACCTCGAATCCATGCTTGAATCCCCTAAGGCACTTGAATCTTCCCTTTTTGAATTCTTTCTGCTTGTTCT
AGGTCTACAAACAACCATTTATATGAAAGGATCAACAATCAAAGGTCTAATTATCTGGATTATAACAAACCCAATAACCC
TAGACTAAATCCAAGATCCTAATACCCAATTGAGGGCTTTTTCCACCATAAATTCTAGATCAAAACCCTCCCCCATCGAT
AATGACCCACTATAGTACGTTCTACGGATCAAAAAATGGATTCGGGGAGTTAAAACCTTACCATTAGCCTCAAGAATGGT
GAAAAAGGGTCAAAAAGTCGCTTGGGGTTGTCTCCTTAGCTCTAAAAATTGAAAAGTGTCAAACAAGGTCGTTTAGGGGT
TTATTAACGACTTTAAGTCGCGTCTGGCCCGCCATGGCGAACCTATCCCACTACAGTGTCCCCGCTCTGGCGGCCTACAT
AGAGACAAAATGTTACCCGTTCACGCTAAGATCATTTTCGGGAGTTCTACTCTCCTAAATTTGATTCTGTAAAGTCGTAC
GGGTTCCTTAACGTCTTAGCTATCTACTCATGTGGTCCAATTCATAATTAGATCTCTCATTAATTACCAGGTTTCCTAAC
ACTTTAATGACTCCGATTTCGTTTAAATTTGGACTAGGTTGGGAAATTCCAAGTTACTACGATAAAGTTTTCTAGCCCTA
ATTATTTCTTCATTGACTTTTCCCTAACGACAGAATCAGGTCGTTACATTAATTTATTCCAAAGATTTGAATAAGGTATG
TTGTTGTTGTTGTAAGTTATTTAATACGACCTTTAATGCAAAGAATAATAAGTTAGCTAATGAAGGTAGTAGAGATTGGG
AAAAATCTTACTTCTAAGCTTAGAACTCACGAAACAACTAACCAACATATTATTAATATGAGTTCATGGATTGATTTAGA
ATTTAGATTGCGTAATAATAAAACAATCGATAAAAACATTCAAGACCAAATTAATAGAGATAGAGAACATTGGAAAAATG
TATTGTCAAGAATTATTTTTGTCATAAAAACTCTTGGAAAAAATAATTTGGCATTTAGGGGGGGAAATGAAAAAATCTAT
CAAGAAAATAATAGAAACTTCTTGAGTCTTATTGAAATGATTGCAGAATTTGATCCAATTATGCAAGAACATATTCGAAA
AATCAAACATGATGAAATTCATACTCATTATCTTGGACATAATATACTAAATGAATTAATAAATTTATTGTCAAGTGAAA
TTAAGAATAAGATTATTGAAAAAGTTATAAAAACAAAGTATTTCTCAATCATACTTGATTGCACGCCAGATATAAGTCAT
CAAGACTAAATGTCTTTTATAATACAGAGTGTAGATATTTCAACAACTCCAATAAATGTAATCGAATATTTCTTAGAATT
CTTAAAAGCGGATGATACAAGTGGAAAAGGTCTTTTTGAAGTTATTTTAGGTGAAATAAAATGTATTGGACTTGATATTG
ATAATTTAAGAAGACAAGGATATGACAACGGGTCTCATATGAAGGGAAAACACCAAGGAGTGCAAGAAAGACTTCTTGAT
ATAAATCTTAGATCATTTTATACACCATGTGGTTGTAATAATCTAAATTTGATACTTTGTGATATGGTTAATTCTTGTAT
GAAAGCTATATCATTCTTTGGAGTGGTACAACGTATATATTCACTATTTTCTTCGTCTACTAAGCGGTGGAAAATTTTAA
AAGATAGTGTACCTAGTTTAACTCTTAAATCATTGTCACAAACACGATGGGAAAGTCGTATTGAAAGTGTTAAAGCAATA
GGGTTTCAAACTCGACAAATAAGAGATGCTTTATTTAAATTAGAAGAAGTTAGTGATGATCCAAAAATTAAAAGTGAAGC
TAATTGTTTAGCAATTTTTGAGCTTGAAAATTTTGAATTTTTATTGGGTATGACTATTTGGTATGAGGTATTATTTGCTG
TAAATTCAATTAGCAAAAGTTTACAATCAAAAGATAATGCATATTGATGTCACTATAGATCAATTAAGAGGTTTAGTTTT
TTTTTTTTTTGAAAAATCATATAGAGAAGAAGGATTTACAAGTGCTATGATTTCGGCAAAGGAAATTGCATTAGAGATGA
ATATAGAACCAGAATTTCGTAAGAAACGTGTAATTTATAGAAAAAAACAATTTGATGAGAATGTTGATAATGAAATCACA
AGATCTCTTGAAGAATCATTTAGAGTTGATTACTTCTTATACATAGTAGACCAAGCCATCTTTTCACTTCAAAATAGATT
TGAACAATTTGAAGTATATGAAAATATTTTTAGTTTTCTATTTAGTGGGAAAAAATTGAGATCATTAGATGATGAAAATT
TTAAAAAATATTGTCTTCATCTTGAATGTTCCTTAAAACATAATACTCACTTTGATATTGACGGTTTAGACTTATTTTCT
GTATTAAAAGTGTTAAGGAAAATCATGCAAGTAGAATACAATACTCTAATTGAGATACTCGATCAAATAAAAAGACTTGA
TTCTTTTCCAAATGCTTATGTTGCTTATAGAATAATGTTAACAATTCTCGTAACAGTCGCCTCAACATAGAGAAAATTTT
CAAAATTAATAATAATAAAATCTTATTTAAGATCAACAATGTCTCAAGAAAGATTAAGTGGTTTGGCCATATTATTGATT
GAAAAAGAATTATTAGAAGAGATTGACTACACAAAAATTATTAACAACTTTGTATCTCAAAAAGCTAGAAAAATAGATTT
GAAATAAAAAAATATATAATATTTAATTTATTTTTTTAGGGCCTTTAGTTTGATTTTGGCCTTAGGCCACCAACGGGTTT
GAACCGCCCTGGATGCAGCCTACATGCATATTCATTTTTCATCTTCTAACTTGTCACGACCCGATTTCTCAAGTCATGAT
GGCACCTACTATAACCCACCAGTAGGTAAGCCAACCCGTAACCCGGAATAACAAGTAATGAGTCTGAGGGTAGAAACTAA
ACAAGAGTAGGCAAATAACAATATAAACAGGCGGAAGCAAACCAAAAACATATATACAAATAAAGATCCCTCCCAGAACC
TGGAAGTCACTAGTACAGAGCTACTAACAATATGAGTACAAGTCCCAAAAGTGGACAATAGAGACTGGACTGTCTCGAAA
GGAAAAAGACAAGTCTATATATACAGATGGAGACTGAAATAGTACAAAGCGCCGTGTCCTCACCCCCGTCTCCGGATCAG
TCTGCTCCAAGCTCAATCAACGCTGGCTACTAGTGCCCGGACCTGCATCACGAAACAGATGCAGAGCGTAGCATGAATAC
CAAAACAACAGGTACCCAGTAGGCATTATAGGCCGACTGAACTTGAAAAGTAAAGGCAATATGAAAAGAAGGAATACACA
AATCGAGGTCAAGAACAAAAATCTAACTAACAAAGGAATGCACACGAGTGTACAAAGAACTAACTAAAGTAATCTATAAG
CTAACTACACCTAACTGGACCCCCATAAGCCCAGAAGGTACACTCGTGCGCAAGTTAAATAAAAACCCGAACGGACCCCC
ATAAGCCCGACGAGTACACAGAATAACTAAAACTGAAGAGAATTGCATATAAGAACCTAAGAACGAAGAACATAGAACCA
GAACCTCAACCCTAATTAGTAGAATCTGACAGTACGGAGGTCGTACCTCGAACCGGATGCTCTGCAGAAGTACCCAAGTA
ACCAATCACAAGTAACAAGTATAAGAGGCCGGAACTCTAACCGGATGCTCTATATAAGTATTTGGGCAATAGAGGCCGGA
ACTCTAACCGGATGCTCTATATAAGTATCTGGGCAATAGAGGCCGGAACTCTAACCGGATGCTCTATATAAGTATCTGGG
CAATAGAGGCCGGAAATCTAACCGGATGCTCTATATAAGTATCTGGGCAATAGAGGCCGGAACTATAATCGGATGCTCTA
TATAAGTATTTGGGCAATAGAGGTCGGAACTCTAACCGAATGCTTTATAAAGGTGCCACTGTAGCTGCTGAAAGAGTCCC
AATCGATCTATTCTCATAAATGTCCATGGATCGCCGTCCACACCTAGCCAATCAATGAAAGTCCTTGGAACCAAATCGAA
AATCAAATTTAAATCGCGAAGCAAAACTAGTGTCGCCGACGTAACTCTTGAAGCTGTAGCATCGGGGAAACAAGGATAAC
TATCATCGGAGCAAACGTATCGCCTAGCTAAGGCCCAAACCATCAGGCTCAAGTCTGCTACACCAGTCTATAGGGATCTA
AGTCGGCCGAGCGACGTCGGGACAAAACTAAGGCCTATCGGATCCGAATCATGTATTTCTAAGGCAAGCCCTAGTCAACC
CTAAACTAAGGCCCAAATGCTTCAACAAATAGCAAATTAAGCATGCAAGCACTCCACATAGCGAGGAGGGTCAATTAATA
ACACAAAGCATGCTCACAGTTACCCGATAATTCTCAAAATAGGCCAAAAACATGATTTCCAAACACCTATGCATGATTCA
ATCACTACCAACCCAAATCCCAACTAATCAACATGCATTCACACTCTCAAGCTCAATCTAAGAGAGGGAAACCATAGCCT
ACCTGTAAGCCGATCACACGCGCTCCAAAATCACTTCTCCAGAGCTTTCCCTTTCCGAACGTCCTCGAAACCCTGCCCCG
CTATCAAAAATAGAGTCACAATGTTATTACGGTCGTTTAGACACCAAAATCACAATAAATGGAGATGGATCAATTTCGGG
GTCAAAACGGGGAAAGTGGGACCCGCACTGGAAATTCCGAAATTAACCCCAAAAGTGGGTCCTAACCAGTTCCCCCTGCT
CATGTCCCAAAATGGGACACAATTCGGGGCTCGGGAACAACACAATATCAACATGCAACTAAAACCCAAATTTTTTCAAA
AATTAGAAATGGGACAGCAGTTGAATTAGTGTATTTACCCGAAACTGGAGGTCTACAGTGAAATGCGACAACACCACGAC
GTTCTCCTCGAAAAACCACTCAAGATAGCCTCAAAAATCACTGAAATCGGACCTAGAAAGGCTGAGAAAACAAGTCTCAA
AATCTTCCAAAATCAAGCTTACAAAAGGGTCGTGGCAGCAGGTGTTTTACGAAAATTACCTCAAACAGGGACCCCAAATC
ACTATCCGAGCTCACCAACGCGTTTTCCTTGAAAAATCTCACAACTTTACCTTTTGAATCGCCCAAATCGGTTGAGAGAT
GAGAGAGTTATGAGGGTTTAAGTTTGGGGAAAAGTTGCTGGTTTTTCTGCACTAATAGCAGATTTTCTGCTCTTTTCCCA
AAAACTAAAAACTCCGACGGGGTGCTCCGAACTCGTTCGGAACCCTGTGCATGCAAACGAGATATGCAATTATAGCAAAT
TCGACATTTCGGACTCAACGGCGCAGTCGAAATTCCCATCAGAGGTCATCTCAAAAAAAAATGGGTTCCACTTCCAAATG
CCATTTTAAGTCAAAAACTACAAAAGAGCTCTGAAAATTATCGAAAATCTCGAGACACAAAAGAAAGGTCAATCTAGACC
AAACTTGACATTCCGAAGCTAACCGCGCTGATGAAATTTTCATCTGAGCGCGTTTTCCAAGAATGTTGACCAAAGTCAAC
CTTAAGCCAAATTTCAAAGGCTAAAACGCCTAATCGCACCGACTCACACTGAAAACCTCGAGAGTCATGCCGACCATGCT
ACTAGCCTAAAATGACCCTTCCGGAGCTGACGGAATCATCAGAATTGGATTCCGATGTCATCTTCTCGAACTTTTGATCG
AAAATGTTCGTTCAAGGTTCATAAGCTCCAAAACACTAAAACTCACACCATAACCAAATGAACGACCAGGTGACCGAACT
GTCAGTCCAGCAAGTCATAAATGACTTGGGGTCGCTACAGGAACGCTTTAAACGACACACAGAATGCAAGACACAGAAAT
GACCAGGAGGGTCATTACATAACTCTTGAACACTTGTACACTTAAACTTCAAGCTTAGCGGGCTTTCTTTCCACTTCTGT
CTTAACCTAGAATTGTTTGATTTCTTCAATTTTTCTTCTAAATCATGCAACTCATCACTCATCCTTTAAAAATTGAAATT
ATATTTATTTCTGTATTACTTCATTCGTATGGTCAATCTTTTAAATTATCGTATTGATATTTAAATTGGTTTATTTCTGT
ACTATATCAACTATATAGTCGTGATTCTTTTTGGTACTTTATTAACTTTATGTTTTGATATTTAGATTTATTATAATTCC
GTACTATATTAACAATTATATGCTTGAGATTCTATAACATAGTTGACATATTAACTTAATGTAATGATATTTGAATAATT
GATTATTTCCATACTATATTTTATATACGTTCAAGATTTTTTCCTTACTTTGTTAACATAATTTACATATAGTTAAATTG
ATCATAATTCCGTATTGAACCAAACTTATACGGTCAAGATTCTTTTCAATACTTTATTAACTTCTATGGTCGAGGGGCGC
GTGTATGCTTTATTATAGAATGGGAACAAATCGATTGAAGAATGAAAAACAGTAATAGACAACTTAGTTCTAATATTTAG
TCTTTATTATGCACAGAACTTGGAAAACAATTTATAAAATAATGAAACATCAAAAACAGATCTGTTATTGTTTACCTTGT
CATTTAATCAATTCTTGGAACCTGCATTTTTCAATATTAAATAAGGAGGGACGTTTGAAAATGAGTTGAAAGAAGAAGAT
GATTAGTATGAATCATCCTGTTTGGGATTTAGTGATTTGAATCCACCTATATATATCCTTGGTGACTCGAATACAAAAAA
AAACTAAAAGTTTGAAGTGGAGGATACTTACCATTCGAGATATATATTTGTTTGGAGGTGGATTTTGTGAGTAGATACTT
TTGGCTTTAGTATATGAATAGATCATTTGGTAGTTTTCTTGTGAAAAAATATTTTTTTATTTATCTATGTATAAAAGTTA
ATATAATATTAATGTACTTTTTTGATAGTTCCGTTAATTACACATTCATAACATGTGAAGTGTTTTTCTCAGGTAGTAAG
AATTCTCCACCTTTCACTTTATTGATGTGAATTCGAAATATCAAGAAAGTAAAAAGGAAGAAGCTCCCAAGGAGGGTAAA
ATTTTTTATAAAAAATATTATTTTTTTCTAAATATTTGTTTTTATCTATTCATGTAGAGATATATGAGGATGTGAGATTT
CTAGATAACATGGGTTCACCATAAAAGAAAGGTGAAACGAAAAAGTATTAATTGAGAATCAATCCCTAACTCTTGGAGAA
ATAACTTAGTCTTCAACAAACTAGGTGCACCAATTAGCCTTTCTAGCGCATGGAGTCCAACATATAATATTAAATAAATT
CTAAAAAATATGTACATAATATGAAATTAATTTTACAAAAAATATATACATAAAATATCTCATTTTGCAAAAAAATCATG
AATTCACATCATGCATCATGTTCATAGTCCTTTTTATTTCTTGTCACTATAGACAAATCAACTCTTTCACCATGGGTTAT
ATTTTAAAAACACGAAAAAAGACTTGGCATTCATTTAAAATGTGAATTATTTTTGGATGGTAATCAAAGTGAAATTTAAA
GCAATTAATATTTTACTGATTTTAGTGTAATAAATATTCTATAAATCTAGCAAGGGCATGAGCCATCTCCTCATTACCAA
TTCTATTTAAACCAAGTAAAAAATTTCTTGCTTGCTTGCTTTCTTTATCGGCTCCAATATTTTCACAAATTAAGAGTCAC
CATGCCATTTGATCAATTTGTGCAGGAGAAAGCACATGAAAAATCAGCAGACCGAAAAGGAAAACGACCCATGTTTGAAC
TATATGAATTAAAGCCCATCGTACCTATATTTTCCAATTTTGAGAAAGGAGGAACATTCGAAAATTAGTTGAAAGAAGAA
GATGAGTATAGTTATGACCAAGATATAGATATCTTGAAGTCCATGTATCATTACTGCTTCAATAATGGCAGTGCAATTTC
ATATTATATATCAAAGGAAATGATTAATTACATCAATGATTTAATCCCTAACTTGAAATTTCATGGACAGGCATTGACGA
CTAAGATCTTATTGCTGCACCACAATTTCTCAATTGTTTGGAAAATGGTTGGAGGATATTACCCTGAAATGATCCATCCT
GTTTATCGCGAGATTTTCAACTTGTGTGTGGGTTTATGGGCTGATTTTGGAGACTATTATGTAGTTGACAATCGTGATGT
AAACAAAGAGCACGATGCAGTTGATCACTAGAGTTTTTGATTCTTCATTCTTAATTTTCAAGATCCATGTTGTATTTCTT
ATAATTTGTTGGAGCATCAGTTTAAATTTCTTAGATTAATTTAAAAATTAGTTTTCTTGCAACTTTTTGATACAACTGAA
AATTTATTTGGGATTAGAGATCATGAAAAGTAATTTAGATATGGACATTTTCTCATTTCCATTTTAGTTTGATGTATTTT
ATTTAAGTAGTTACACAAATAAATATCTTAATTAACCCTCTTTTTCAAGGAAGGAAAATAAAAACAAGATAATCAGAGAA
GAAAATAATCATAAATTTGAAGTAATTTTGACAAATTTACTCGTCTTTGTTTTCAATAAATGTGTACTTTATTTGTAGAT
TTTTATCATTTAAATCAGTTGAATTAACTTGATAAATTGAAGAATAGATTTCATTGAAGATGACATTTCGAAGAAGTGGT
TAAAATTTAAAGTTACTCAATGGAGATTTGAGTTGCTTGGTGGTTTTCAACCCATTTTGCATGGAGTTTCATGTGTTGAA
GTTCATAGAACGATTACCTAAAAAAGAAGTTCGTAGAATAGATGAGTAAAAATCATCTATTAGTTTTTCTTATAATAAGT
ATTTTATGTGTTAATATAATATAATAGTATATTTTCTATACATTCATTAATTAGCCATTTACATATATAGTATGTTGGAA
TATTGACCCCTAATTTGCCTAAGGAACATATTACTCTATTTGTTCCTTTGTCCAGTACTGACACTGCATAAAGTAAAACG
AGTAATGACATAGTACATTATTATGGAAACCCCGACTTATAAATAGTAAAAAACCATCACTTACTCCTCTATAGAATTTA
ATTCAACTTCACGAAACTCTGAGCCTAAACAAAAGGTTACAAACCTATATATATAATTAACCTAAGATTTTAGAAAACAG
ATGCCGACGCCGACGAGACTAGTGATTCCAATTGACACCGACACCATTATTTCTTCTCCAACATACCGCTATCCACATAA
ACCTTAAATGTTAATTAAGTGCAACACTCAAATTGAGAGAAATTGGAGAGAAGAGGAGAAGGAACACTTACATAAGGTAC
AATAGCATTGGGGAAATGGCATGGAAAAAACAAAAGAAAAGGTCTCTGCCTTAATATTATAATATTACTGGAGAGTTTGA
GAAAATAATTTTCAAAGAAAAATAACAATGGACTAATCTTTTATTCAATTAATTAATGACCTTATATAGAATTACAAATT
TAATAGAGTCAAATCCCTCTAAACGACTAACTAAATCCACTAACCTAACTCTCCTAAACTTAATCTATATGTTACTCTAG
AAAATAATTGAACACCCACATACTAATAAAATATCAAACTAACAACTAAGCTAAAAAAAATAACTATAGTGCAGACTTGG
TCAAATTAAACTAAGAATGATGTTGTCAACTTTAACACCCCTTCTCGACATCAGCTCTCCGTCTTAACCATGCCTAACTT
CTTGCAGAAATTCTCCAACTTGTTAACACTAAAACCTTTGGTGAACAAGTCTGCAATTTGATGTTTTATTTTGATGTGCT
CCAAACCAATCTCTCCTTGACACACCTTTTCTCGGATAAAGTGGTAATGAATCTCCACATGTATAGTCCTTGCGTGGAAA
ATTGGATTTTCAGGCAAGCAGATTGCTGCCTAATTATCACAATACAAAGGAATTGCATAGCCTACTGGTTGTTTTAGATC
CTTCATCGACTGCGTAAGCCATATACTTTCCTGAGTTGCAGCTGCTCCTGCCTGATACTCTGCTTCTGTTGTTGACAATG
GCACTGTTGGCTACCTTTTGCTGCACCAAGAAATGACTCTAGCTCCAAGCTTAAACACAAAGCCAGTAGTTGAACGATGG
GTATCATAATATCCTCCATAGTCAGAGTCATAGTGTCCGATCAACTTGCATTCTTCACCTTTCTTATACAAAAGACCATA
ATCAATTGTACTCTTTACATACCTCAAGATTTGATGAACTCCATCCAAATGAGACTTCTTTGGATTTTGAATGTAACGAC
TCGTCACACCTACTACATAAGATATTTCGGGTCTTGTTAAAGTTAAGTAATTCAAACTACCCACCAATTACTGATATACT
GTTGCATCTTCCAAGTCTTTCCCTTCATGAGCACACATCTTAAAATTTGGATCCAGTGGTGTTGAGGTTAGTTTGCAATT
GAAAATCCCAAACTTCTTCAATAGTTCTTTGGATTATTTTTGCTGATGTAAGCAAATTCCTTCTTTACTACGATCAACCT
CCAAGCCAAAAAAAATTGTTGAGATGTTTGAGTTCCTACTTTTGATTCAGTTGTAGCGTAACAATTTCCTCCTCCATAGC
CTTAATCTACTTTGGATTCTAGAATGCTTCCTCAAAAGTTTCTGGTTCCTTTTAATTTTCATCTTCTACAATGGCAGCAT
TCGTAATCTTGGAATTTTGCTTTCTAATCCTTGTTGACCTTCTAAGTGAAGGTGGTGAATCTACTCCAATTAGCTTACCT
TCATCTGTTTGTTGGTACGTACCAGTTTTCCACGGATTTTGAGTCACGTCTTCATTAGCTTCACCTTCATCTCCATCTTG
ACTCAAGTGGATATGAGAAGAGTCCAAAGCATGTTTGAAAACATCTGAATCAGGCATCAGTTCCTTATTTGAAGACCACC
AAGAAGAAGCTTAATCAAATATCACATTTCAAGAAGTGTAACACTTTCCTGCTGTTGGATTACAACATCGCCACCCATTT
CGTTGACTGTCATACCGTATAAAGATACACCTAACAACCTTTTTGTCCATCCCGCTACATAAATGATTAGGTAAAAATAC
ATAGCATACACATCCGTAAACACAAAAATAGCTAACAGAGGATTTCATGTTCCACAACTTCTCAAAAGGTGAAAGAAAAT
GTAACCTTTGTTGAGTAAGTCTATTGATCATAAAGGCTGCAGTCTTCATAGCTTCCACCCAAAATTGTCCCGAATATTTT
CACGTGACGCAGGCTCCGATATATTTTTGCTAGGTGTCTGTTCTTCCTTTCTGCTACTCCATTTTGTCGTGGTGTATTTG
GACAAGTTAACTGATGGCGTATTCGATACTTTTCAAGTAATTGAGAAATTTCATGTGAGGTATATTCCCCACCATTGTCA
TTCTCAAAGAAAAAAATTTCTTGCCAATTTCTCCTTCAGCAACCTTTCTGAATTCTTTGAATTTTGAAAATACCTCAGAC
TTCTGCTTCAAAAAATAAGTCCACACGTATCTGGAAAAATCATCAATGAATGTCAACATATATTTCATCCCACCAATAGA
GAGTTGCTTGACAGGGCCGAACACATCTGAGTGAATTAACTCTAATGGTTCATTGGCTCTATATTTCGAATCCTAATACG
GCAACTGATGCGTTTTACCATACTGATAACCTGCACATATTACATCAGTCCTTGCTGAAAGTTTGGAAAGAACCTTCAAC
ATTGACTTTTACATCATGATTCTATGTTTAAAGTAGCTAAAGTGACTCAACCGCATGTGTCATAAGTCTACCGTCTCATT
CTTCCTTGTCTTGTCCATATATACGGTTTCTGCCGACATTACGTAGACATAGTTTAAACTTTCCCCTTCATAACTGGCTT
TTCTTCAACCACAAGATCATGGTATATTCTTACATCTTGTGGACCGAATAGAACATAATAACCTGAAGATGACTGTGCTA
CTGAAAAAAGATTTTTCTTCATAGCTATGACATGATAAACATTTTGAAGTAGAATCAAATCAACACAACTATTTGGATAT
ATAATAGTCTTACCAATGTGAGCTATCAGTAATTTTGTGTCATCTGCTGCCACCATTTTACGACTTCCCTTGTACTCGAA
CAAATTTTGCAGCTTCTTTTTATTAGAGTAGGAAAAGGTCCCACATTGGTTGGGGAATGGACTAATGGTCTCCTTGTATG
GACTTGGTCAATCCTCCCCTCATGAGTTAACTTATGGATTGAGTTAGGCCAAGCTATCATTTCTTTACATGGTATCAGAG
CTAGGTTCATCCCCGTTTGGACTCCCGATCCACGCTCCAGTTGGGTCTGGGCGTGAAGGGGGTGTTAGAGTGGGTAAAAA
TCCCACATTGGTTGAGGAATGGACTGATGGTCTCCTTATATGGATTTGGGCAATCCTCCCCTCATTTGCTAGCTTTTGGG
GTTGAGTTAGGCCCGGTGTCATTTCTTTACAAATATATCATCTGGTAGTTTTCCTTGTGAAAAAATATTTTTATATTTAT
CTATATATAAAAGTTAATATAGTATTAATGTACTTTTTTTTATAGTTCAGTTAATTACACAATCATAACATGTGAAGTGT
TTTTCTACAGGTAGTAAGAATCCTCCACCCTTCACTTTATTGATATGGATAAGAATCATTAAGAAAGTGAAAAGGAGGAA
GCTCCCAAGGAGGGTAAAAAAAGTTACAAAAAATATTGTTTTTTCTAAACATTTATATTTTTCTATTCGCGTAGAGATAT
ATGAGGATATGCGATTTTTAGATAACATGGGTTCACTATAAAAGAAGGATGAAAGAGAAAGTATTAATTGAGAATCAATC
CCTAACCCTTGGAAAAATAACTTTGTCTTTAACAAGCTAGGTGGACCAATTAGACTTTCTATAGCATAGAGCCCAACATA
AAATATTTAAAAAATTCTATAAAATATATACATAATATTAAATTAATTTTACAAAAAATATATACATAAAATATCTTGTT
TTGCAGAAAGATCATGAATTCACACCATGCATCATGTTCATAGTCTTTTTTTATTTCTTGTCACTATAGACAAACTAACT
CTTTCACGTGGGTTATATTTTAAAAACAGGAAAAAAGACATAGCATTCATTTAAAATGTGAATTATTTTTGGATGGTAAT
CAAAGTGAAATTTAGATCAATTAATATTTTACTGATTTTTGTGTAATAAATATTCTATAAATCTAGCAATAGTATGAACC
ATCTCCTCATTTTCACTTGTATTTAAACCAAGTAAAAATTTCTTGCTTGCTTGCTTGCTTTATTTATCGGCTCCAATATT
TTCACAAATTAAGAGTCACCATTCCATTTGATCAATTTGTGCAGGAGAAAGCACATGAAAAATCAGCAGACCGAAGAGGG
AAACGATCTATGTCTGAACAATATGAATTGAAGCCCATCGTACCTATATTTTCCAATCTTGAAAAAGGAGGAACTCTGAA
AATGAGTTGAAAGAAGAAGATAAGTATGATTATGACCAAGATTTAGCATTCTTGAAGTCCATGTCTCATTACTACTTCAA
TAATGGCAGCGCAATTCCATATTTAATGTCAAAGGAAATGATTAATTGCATCGATGATTTAATCCCCAACTTAAAATTTC
ATGGACAGACATTGACGACTAAGATCTTACTGTTGCACCACAATTTCTCAATTGTTTGGGAAATGGTTGGAGGATATTAC
CCTGAAATGATCTATCCGTTTTATCGCGAGATTTCAACTTGTGTGTGGGTTTATGAGCTGATTTTGGAGACTATTATGCA
GTTGACAATCGTGATGTAAACAAAGAGCACGATGCAGTTGATCACTAGAGTTCTCGATTCTTCATTCTTAATTTTCAAGA
CCCATGTTATATTTCTAATAATTTCTTGGAGCATCAGTTTAAATTTCTTAGATTAATTTAAAAATTAATTTTCTTGCAAC
TTTTAGTATAACTGGAAATTTATTTAGAATTAAAGATAATGAAAAGTAATTTTGTTATGGAATTTTATTTTATTTTTCGT
TTAAGTTTGATGTCTTTTATTTATCAAGTTAGACAAATAGATATCTTAATTAACCCTCTTTTTCAAGGAAGGAAAATAAA
AACAATAGAATCACAAAAGAAAATAGTCATAAATTTGAAGTAATTTTGACTAGTTTACTGTTGTCTTTGTTTTCAATAAA
TGTTCACTTAATTTGTAGATTTTTACCATTTACGTCAGTTGAATTAACCTGATAAATTGAAGAATAGATTTCATTGAAGA
TAATATTTTGAAGTAGTGGTTAAAATTTCATGTTACTCAATGGAGATTTGAGTTATTTGGTGGTTTTCAACCCATTTTGC
ATGGAGTTCATCTGTTGAAGTTCATAGAGCGATTACCTAAAAATGAAGTTCATAGAACAAATGAGAACAAATCATTTAAT
AGTTTTTCTTATAAAAAGTATTTTATAAGTTAATATAATATAATAGTATATTTTCTATACATTCATCAATTAGCAAATTA
CATACATAGTATGTTGGAATACTGACCCCCTAATTTGCCTAAGGAACATGCTACTTTATTTATTCCTTTGTCTAGTACTA
GCACTGCATTAAGTAAAACAAGTAATGACACAATACATTATTATGAAAAACCCAGACTTATAAATAGTAAGAAACCATCA
CCTACTCCTCTATAGAATTTAAGTAAATCAATTGTATTCTTTACATATCTCAAGATTTGATGAATTCCATCCAAATGAGA
CTTCTTTGGATTTTGCATGTAACGACTCATCACACCTAGTTCGTAAAAGATGTCGGGTCTTGTTAAAGTAAAGTAAATCA
AACTACCCACCAATTGTCGATACATTGTTGCATCTTCCAAGTCTTTCCCTTCATGAGTACATATCTTAACATTTGGATCC
AGCGGTGTTGAGGTTGGTTTGCAATGGAACATCCCAAACATCTTCAATAGATCTTTGGAGTATTTTTTTTTATGCAAGAA
AATTCCTTCTTCACTGCGATCAACCTCCAAGACAAGAAAATGATTGAGTTCCTACATTTTAGTCAGTTGTAGCGCAACAA
TTTCCTCCTCGATAGCCTTAATCCACTTTGGATTCTGGAATGCTTCCTCAAAAGTTTCTGGTTCCTTTTAATTTTCATCT
TCTACAATGGCAGCATTGGCAAACTTGGAATTTTTCTTTCTGATGCTTGTTAACCTTCTAAGTTGTGCTCCAATTAGCTT
ACCTTCTTCATTTGTTTGTTGGTACGTACCAGTTTTCCATGGATTTTGAGTCACGTCTTCATCAATAGCGTCTTCATTAG
CTTCACCTTTATCTACATCTTAACTCAGCTGGATATGAGAAGAGTCCAACACACCTTTCAAGACATCTGAATCAGGCAAC
AATTCCCTATTTGAAGACCACCAAGAAAAGAGTTTCATCAAATATCACATTTCAAGAAATATAGCACTTTCCTGTTGTTG
GATCACAACATCGCCAAACTTTTCGTTGACTTTCATGCCCTATAAAGATACACCTAACAACTTTTTTATCCATATTGCTA
CATAAATGATTAGGTACAAATACATATCATACACATCCTTAAATATGAAAATAGCTAACAGAGGATTTCATGTTCCACAA
CTTCTCAAAAGGTGAAAATGTAACCTTTGTTGAGGAAGTCTATTGATCAACAAAGCTGCAGTCGTCATAGCTTCCACCCA
AAATTATCTCGGGATATTTTTTTTCGTAAAGCAGGCATCGATATATTTTTGCTAGGTGGGAGTTCTTCCTTTCTTCTACT
CCATTTTGCTGTGGCGTATTTGAACATGTAAACTGATGGTGTATTCAATACTATTTAAGGAATTCAGAAAATTCATGTGA
GGTGTAATTCCCACCATTATCAGTTTGCAGAAAAAGAATTTTCTTACCAACTTCTCTTTCAACAACCTTTTTGAATTCTT
TGAATTTTGAAAATACCTCAGACTTCTCCTTTAAAAATTAAGTCCACACGTACTTGGGAAAGTCATCAATGAATGTCAAC
ATATATTTCATCCCACCAACAGTGAGTTGCTTGACAGGGCGAAACACATCTGAGCAAATTAACTCTAATGGTTCTTTGAG
TGTATATTTTGAATCCTGATACGACAACTGATGCATTTTACCATACTGACAACCTGCACATATTACATTCGTCCTTGCTG
AAAGTTTGGGAAGTCCTTTCAACATTGGCTTTTTCATCATCATTCTAAGTTTAGAGTAGCTAACGTTACTCAACCAGATG
TTCCATAAGTCCACCGTCTCATTCTTCCTTGTTTTGTCCCTAAATGCAGTTTCTTCCGACATTACATAGACAAAATTTAA
CCTTTGCCCATTCATCGCCGACTCTTTTTCAACCTCAAGATCCTGGTATATTCTTAAATCTTACGGACCAAATAGAACAT
AATGACCTGAAGATGTTAACTGAGCTACTGAAAGAATATTTTTCTTCATACCTAGGATATGATAAACATTTTGAAGCAGC
ATCATCAGATCAACACAACTAGCTGGAGGCATAATAGGCTTACCAATGTGAGATATCAGTAATTTTGTGTCATCTGTTGT
TGCTACTTCACGACTTCCCTTGTACTTCGACAAATTTTGCAGCTTTTTTTTGTTAGAGTAGGTAAAGGTCTCACATTGGT
TGGGGAATGGACTGATGGTTTCCTTATATGGACTTGGGTAATCCTCCCCTCATGTGCTTTCTTTTGGGATTGGGTTAGGC
CGAGGTGCCATTTCTTTACATGGTATCAGAGTCAGGTCCATCCCCGTTTGGACTCCCGGTACATGCTCCAGTTACGTCTA
GGCATAAAGGGGCTACTAGAGTGGATAAAAGTCCACATTGGTTGGAGAATGGACTGATGATCTCCTTATATGGATTTGGG
AAATCCTCCCCTCATGAGCTCGCTTTTGCGGTTGAGTTAGGCTCAGGTGTAATTTCTTTACAAATAGATAACCTGGTAGT
TTTCCTCATGAAAAAATATTTTTATATTTATCTATATATATAAAAGTTAGTATATTATTAATGTACTTTTTATATAGTTC
TATTAATTACACAAACATAACATTTGAAGTGTTTTTCTAAGGTAGTAAGAATCCTCCACCCTTCACTTTATTGATGTGAA
TTCGAAATATCAAGAAAGCAAAAATGAGAAAGCTCCCAAGGAGGGTATAAAAAGTTAAAAAATATTATATTTTTCTAAAC
ACTTATTTTTTTCTATTCGCATAGAGATATATGAGGACATGAGATTTTTAGATAACATGTGTTCACTATAAAAGAAAGGT
TAAAAGAGAAAGTACTAATTGAGAATCAATCCCTAACCCTTGAAGAAATAACTTAGTCTTCAACAAGCTAGTTGCACCAA
TTAGCCTTTCTTGCGCATGCAACACAACATATAATATTAAATAAATTCTCAAAATATGTGCAAAATATTAAACTAATTTA
AAAAAATATATATACATAAAATATCTCATTTTGCAGAAAAATCATGAATTCACACCATGCATCATGTTCATAGTCCTTTT
TATTTCTTGTCACTATAGACAAACGAACTCTTTCACGTGGGTTATATTTTAAAAACAAGAAAAAAGACCTAGCATTCATT
TAAAATGTGAACTATTTTTGGATAATAATCAAAGTGAAATTTAGATCAATTAAAATTTTACTGATTTTAGTGTAATAAAT
ATTCTATAAATCTAGCAAGAGCATGAACTATCTCCTCATTTCCTGTTCTAGTTAAACCAAGTAAAAAAACTTCTTTCTTG
CTTTCTTTCTTTATTGGCTTCCATATTTTCACAAATTAAGAGTCACCATGCCATTTGATCAATTTGTGCAGGAGAAAGCA
CATGAAAAATCAGCAGACCGGAAAGGAAAACGACCCATGTCTGAACTATATGAATTGAAGCCCATCGTACCTATATTTTC
CAATTTTGAGAAACGAGGAACGTCCAAAAATAAGTTGAAAGAAGAAGATGAGTATAATTATGACCAAGATTTAGCAATCT
TAATGTCCATGTATCATTACTACTTCAATAATGGCAGTGCTATTCCATATTCAATATCAAAGGAAATGATTAATTACATC
AATAATTTAATCCCTAACTTGAAATTTCATGGACATGCATTGACTACTAAGATCTAACAGTTGTACCACAATTTCTCAAT
TGATTGGGAAATGGTTGGAGGATATTACCCTGAAATGATTCATCCTATTTATCACAAGATTTTCAACTTGTGTGTGGGTT
TATGGGCTGATTTTGGAGACTATTATGCAGTTGATAGTCATGATGTAAACAAAGAGCATGATGTAGTTGATCACTAGAGT
TCTTGATTCTTCATTCTTAATATTCAAGATCCATATTTTCGTATCTGTATTTCTAATAATTTATTGGAGCACCAGTTTTG
TTAGATTAATTTAAAAATTAGTTTTCTTACAACTTTTAGTACAACCGGAAATTTATTTGGGATTAGAGATCATGAAAAGT
AATTTTGATATGGAATTTTTCTCTTTCCATTTTAGTTTGATGTCTTTTATTTATCAAGTTACACAAATAGATACCTTAAT
TAACCCTTTTTTTCAAGGAAGGAAAATAAAAACAATAGAATAAGAAAAGAAAATAGTCATAAATAACAAATAATTTTGAC
TAATTTACTGTTGTCTTTGTTTTCAATAAATATGTACTTTATTTAAAGATTTTTACCATTTACGTATGTTGACTGAACCT
GATAAATTTAAGATTAGATTTCATTGAAGATGACATTTAATTCAAAGTAGTGGTTAAAATTTAAAGTTATTCAATGGAGA
TTTGAGTTATTTTGTGGTTTTCGACCCATTTTGCATGGAGTTTCATGTGTTGAAGTTCATAGAATGATTACAAAAAAGAA
GTTCATAAAACATATGAGTACAAACCATCTAGTAGATTTCCTAATAAAAAGTATTGTATAAGTAGATATAATATCATTGT
ATAATTTTTATACATTCTTTACATGTTTAGTATGTTGGAATATTGACCCCCTAATTTGCCTAAGGAACATGTTATTTTAT
TTATTCCTTTGTCGAGTACTGACATTGCATTAAGTAAAACGAGTAAGGTAATGACACAATACATTATTATGGAAAACCCT
AACTTAGAAATAGTTTTTTTCTTTTTTAAAAATGACCTACTCCTCTAAAAAAATTAACTCAACTTCGCTAAACTTTGAGC
CTCAACAAAAGATTACAAACCTATTTAACAGAAGGAATTAGAAACTCTAATTCATAAACTTCAACAATTAACTAGATCGT
CAAACATACTACAAGTTATGAATTAATATTACAACTCTTACAACCCTATGAACTAACTCTAATTCATAAACTTTAACACA
AACCTCCAAAGGTTTATGTTTGTAAGTCTTCCTAACATGAAAATTATGTTCCTACACCAGTTTATACGATACTAGATCTA
GAAAACATTAAATATCCAACTCGATAATATGCAATACAAGAAAAACTTGACTGAAGAGCAATATAAGTTTATGGATCAGG
TTCTTTATTCTTATTGTCTTGCATTGGCTGCATTTGGATCTACAGTCAGAACTATCTCAAATATGAACTTCATCTATTTG
ATTGTGTTCTGGTTGTAATTCTCTATGTAAGTGCACAAGTTCTTTGTGAAACCTTTGATGTATTAATATATAGATGTGAG
ACTTCTCCTTCTTCAATTAGATGTCCTTCCTCCAAAGGATTTCTTTTCCTTTTAGGATTATGCTTGCAGCCCTTCTTTCA
GATTTCATTCCATGTAGGAATCTTCTAATAAAAGAAACATTATGCGGTTGAACTAAATGCACTCTATCCACCGCCATAAT
CCTTTTGCTTCATGTGGTTTACCTTTTCCTTATCCCATTTAGATTCGGTCTAATAGAAACATTTTATTGAAACTTGTTCC
TTATATGTGTTCCCCTATTTTCAACTCATCAAAATCTTTCATGATCCAACAAATTCTCCTTTTTGATGATGATATAAATC
ATTGCTTCTTGTGTGCATCTTTTGTGCATAGCTCAACTTGTGCTATAGAAGTTTCTCAAAGCACAACTTAATGACCCACT
TGGTCATTAGTGATTTTTTTTTTATCATTTAGAGTTTTGCTATAATGACCCAAGCCAATTATAACTTGCTAAGACTATTA
TTTTGGTCACTTGATCGTTCGTTCGACTTTTATGCAAGTTTATGTGTTTTGGAACATATGAAGTTTAAATGGTTGGCTTC
GGTTAAAACTTTAGGTAGATGACCACATAATGCAATTTAATGGTTGTGTTAGCTCTTAAATATTGATTTTAGTGAAGATG
GACCCCTTGCTTTGGATGTCGAGACTTCCAGACTCATTTAGAGCAACCTTCATGATTTTGGCTAGAATGGAGCCTTGGGT
GTGGAACCCAATTTTTGTTAAGAAAACCTTGGATAAGAGTTTCAACATTTCCATTGAGTTCGTAATATCAAATTTAGTTA
GGTAGAATAGTTTATTTTTGTGTATGGGTTTCTGAACCAATCCCGATCACTCGAGTGGAGTCTATTGGGACTTGGTAAAT
ATTGGTTAGTGTAGGCGCTTAAGCGATCATGCACAACTTTAGTGGCTGACACTTTAGCAACCTTGGACTGCATTGGCGGT
GGTTGGTTAAGAGGCCAAGGGATTGTTTTAGCGGGGGTCAAATGTGTTGCCCTAGTCGCTTTAGCCACCGTGGCCCGCTT
TAGAGGTTGCCACTTAAGTGGCCAATGGACCGCTTTGTGGTCATTCTTGGTTGTTAAATCTGTTTCTCAACGCTTATTTC
TTTATGATTTCCTCCTTTATGAGACCTCGAGAGCTCGAATTTAAGGGAGATCCTTGACTCCTAGTATCGGGTATAAATTG
TGCAAAAAATTTGCATTGGAAAAAAACAACAATCAATGTAATTTGGAAGAAATAATAGCAACTTATTGAATTTCTACAAA
CTATAAAACTATAAACTACACTCACAGGCAACAACACCTGAATTTAAGTGTTGCCCATACTACACAATTAAATGGGATTA
AAACATAAGATTGCAAAATACAATAACCCAATTAGGTTGAAGTCGAATACTATAGAGAACTTGTTTAGATATCATTATAA
TTTGTTAATAAAATTCTAATTACTAACTACTATTCTGAATTGGAGGTTTATAATGAGAAATTACTAACTACTTTAGGTAC
TTGGATTTTTATAAATAATAAAGACGAAATAGGGTTGGAATTCATAGATGTCGGAACTCACAAAAATAGTTTACTATCAA
CTCATTTAGGTGTGTTTATTGTACAAAATTAACGAATTTTGAAGTCTCCTAAAGCGTCCCTACCCAATTAAGAAAATATC
ACCCTAAGTCCTTGCTTGCACTAAGTAGTTGAATTAATTTGTTCACATTGAAAGCCTCTGATGAGCTATCCTCTCTCGAG
CTCAACCTATTAGATTGAGGTTGCTAGCTCCAAATCCCTATAAACATTGTTTTTTCCTAATCATAACTACATATATCCAA
TAATTGAGAACATCGATCAGTTCTTATTATTTACAACAATTGAGAAGGTAATTTTTATGAAAGAATCGTAATACTCAATT
GATCACCACTTCATGAGAAGATATTATTGTAAAGAAACTATTTCCATCATCACTACTCCAAGTTCAATAACCCTATGACC
CGGTTGGTCAATTTTAACAATCTTCATGAAATTACCATTTTACCCCTTCTGATATTGACCCCGAGTCTTTTCTGATTGAG
TGTTGAAAGTTGGTTATGAACATTGAGTAAAAAGTTGAGAATTTTGTATGTTTTCAATATTTTTTAAAGGCTAAAGTTGT
TAAAAATGATTTTTGGTGTATTTTGGAGTTTCTACTATCGGAATAAAATTTCATTGATTAATTTCATCAATCTAGAAATG
TGGAAATCGATCTAAGAGAGTTGTCGGTTTCAAATTTAGAGTCTTTTTGAGGATTTGAGGTCCCAAGTTAGAAAATTGTG
CAATTTTAATCTTTGGGTTAACTTTGATCAACATTTTGAGTTTTGATGCTTAGATTAAATTTTTGAGAGTTCCATTGGAT
TCGGTGGATGTTTTAGGCCTAGGTGAGGTCTTGGTTGAATTTTTAGAGGTCCTAAGCTTGGTTTGACCCTTTTAGGCGTT
ATGATCAGTTTTTTTGTGACCTACACGAGACTCGGGTCAATGAAATCTCAGATTCGTATTTCGATGGTTCCATTGAGCCA
TAAATGTTCAGTATAATTAATTTACATATATAGTTTGTGTGTACAGGGTTCCGAACAAATTATGAGGGTCCTTTCAATGA
TTTTAAGTTGGTTGATTTTCTATTTTGTGTTGCTGAAGCCAACCCTGGGCGATCGCGGAAGGGTGACCACGTTTGTGGGA
GGTCAAGACAATGACCTTTGCATTTGCGAAACAATGGACACGTTCGTGAGAATTTAATAAGGTGAGGGGCTGCATTCACG
GACTAGGGTCCGTGTTCGTGGAGAACCCCTAGACAGAATGTCTTTCAGAAATCGGGGTTTCAACTCCATTTAACCATTTT
TTGAGTTTTGGGAGCTTTGGTGTGACGATTTGAACAAGATTCTTGAGAGAAAAAATAATTGGGTAGTGATTCTTAAACTT
AAATCTTCATTTATCCATTATTATTTATGAATTTATGTGTTCAAATGAATATTTTAAAATGATTATTCGACGGTTTTCTT
CAAGAACCCAAGAATTTAGTAAAATGGTGATTATGAATTGATTTTAAATCTTTTTTCTGAAATGTTTTTCACCAATGAGT
TTCCAAATGTCTTTGGTAATGTTTTCAAGTAAAGTTTTTTTTTTATTCAAATCTCATTTTTTTAAATTTGGGTTACTTGA
GTTGATTTGACCCATTTTGCAAATGTTTGAATATGGTGTTGTTATTTCTGGAATTTTATTGTGATTACTTGATTGAATTA
GATTGTGCAGATTTGGGCATTCTTCAGAAAGGGAAAGATCAAGTATTGGATTTACTTTTGATTGAAATTGAGGCAAGTGA
TCTCCTAAGCCTTGTAAAATTAGTAGAATCATGTATTTCCCTTCATTTGTATGTGTTGGGGAGTAATGAGAATGAGGTGA
TGGATTCAATTATTCAATTTGATTGATATCAATGAATAAAAAGGCAATTAATGAAAATACAATGTTTTGATCATAGTACT
TTGTGAATTTTCCTTGTTGTGAACCCCCAATGTGATGATTGATGAAATACTTTGATGACATTATTGTGGATTTGATTTGG
TTGAGTTATTGTCTCTTCATTGTGGTGTGAAATTGCTTACTTGCGTTAATTTATAAGCACCATGATGAGACATATTAGTG
TTATTGTTGATGAGGTCATTTCCGGAAAGTGTTAGTGATGCCGAGGTCATTTTTGGAAAGTGTTTTTGATGTTGTGGTCA
TTTTCAGCTAGTGTTATTGATGTCGAGGTCATTTCCAGCAAGCACTACTGATGCCGAGGTCATTTACAGAGAGTGTATTG
ATGTCAAGGTTATTACCATCGAGTGCTATTGATGCCGAGGTAATAACCGATGAGTGTTATTGATGTCGAGGTCATTACCA
ATGATTTCATAAACTATGGACGGTTCCTATGAGTTTTGATTGATATTATGCGTGATAAATATGTGGATTTGTGCTCAATG
TGCTTGATTATTGTGCTTTGATGAATTTAATACTTGTGATTGACCTATTTAACACTTGTAGTTGTTATACATGATACTTG
ATGATTTTTGAATTGTGTCTATTGGACAATGATCATTAGAACTTGTGAATTGTATATTATGAACTATTAGGTTGTAGTTT
AAGGAGGTTCAGTTAGGATGAAAAGAGTACTCATTTTCAAGCTGGTTTTGCTTTGTTTTGTCATGTTGTTTCCTGAGTAC
CGTGTTGTTTGGTACTCGCTCCTTGCTTCTACACATGTGATTTCAGATTGTATTTTCTGAGTATTAATTAGCCTCCTCTT
GTTCATTCCATCTTTTCTTAACTCCGTAAAAGCCCTAAGCTTATCGTGGGGGTAGAGATCCTTAATTTAGCCGTGTAGCT
TCGCTCGTGGTGTAGATGATCTTTCTTATCCTTGTAAGGATTGGTACTTTATGACCTTAGACTAGGTTGAACCTTAGATA
CTTTAAGTTGTGTTTTATCGCCGTCGTAGTTATGATTTGCACCTTATAGAGCTTGTATTTGGTCGATTTCTTGTGTTGGT
ACTTGTGACCTTGGTGTCTCATCGTAGCCATGGGTTGGTCCTAGCTATGCTCAGTCATGGACTAGAGCGGCATGATTGGG
GTATGACATCGTCCCTTGAGTTTGCTTTCCCTTTGTTAATTTGAAAATTTTTCTTTGGTCCCTTCACTTGTTGTTTAGAG
GTAGACCTGTTATACTCTAATTGAGCCTGAGTATGTTGTTGGGCCCGATGTCACGACCCGGGGTTACTCCCTAGGGCCAA
CATGGCATACTTGACCCCGAAGGGGTCTCACACAAGCCCTTAACATAATCATAACATAAAGACATAGAATAATGCGGAAA
AATTTAAAACTTTTAAAATCGAGTCAACTCCTTTTTCATAAACAAAAATAAGAATCTAGACTTGTCTCAATCACCATCTA
GTGCAATAGAGAGTACAAATAGGGTCAAAAGCCCTTTACATCAATAAAGTCTCAAAATTAGAGAGTACAATAAAAGCTAG
AAAATGATAACATCTTGTCCTCGAACTTGAGGACTCACCAAGCCTAGGGAATAGTCAACCCAAGCTTCACTTGAAAGAAG
TAGTACGTCTCAACGATCGGAACCTACACTCATAGAATGTAGAAAATATGGGTTGGCACAAATAATGTACTAAGTATGGA
AGCCATGCACAAAATCCTTAAAATATGCATAAAAGGGACATTTAGTTGAAATCATGCCTTTATCAAGTTTAAAAACCATA
ATGCACATTTATGAAGAATCATAAGTCAAACCAACATATAAGCAACCCAAAGCCATACTAGTGCAATGCGAAGGTAAGAT
CCCATAACCCTACCAAATGCTAAGTATCACATTTAGACCACCAACAATATTCATATCTTACTTTTACCTTGTCCATAACC
AACATACATAAGTGAGGAGTTATTCATGTTCATAACTTGTAACAAGTAAAGTCAACCTTAGCATTCATACATATCTTACA
TACATAATCCATACGTCTTCATAACGTAAGAGAACCTCACCATAACAACTCTTAAAGTCTACTTGTGCAATGCATAAGTG
AAGTCCCATACCCCCACTCACACTAAGTAATACCTCTTAAGAAGTCATAATTAAAGTCCATGTTCTTATCATACTTCATA
TTCGTATCATATAAGGAAAATAACATTAACCGACATAGACCATGTGAGCGACATGGAATCCGGTGTTCTACCCCAACACC
GAAAAGAGGTGTCCTACTTTCCTAAGGTAGGACGTACATATTAGCTTTTAGGTGGATCCACTAGTTAAAGACCTATGTGG
GAACATAGTTATCAGATAAGGAGATTGCTACTAGAAACCCTAACTACTAACGTGGAGGTTTCCCATCTCATACTCATATC
CACTTGGTGCTAAGCATAATTCCCTTTAAAAGTCATATTAAGTCTTTACTTATGTTCATGGTCATAAGAGAATGCACTAN
NNNNNNNNNNNNNNNNNACTACTAACGTGGAGGTTTCCCATCTCATACTCATATCCACTTGGTGCTAAGCATAATTCCCT
TTAAAAGTCATATTAAGTCTTTACTTATGTTCATGGTCATAAGAGAATGCACTAGACACTCAACTAACACACATCATAAT
AGCCCATAGATTCATTAGGTGAGAATGTCCTTCCAACCTTAGAACCATCAACATGTGAGTAAACCTTTCACATCATATTC
ATAGTGTATTCATGAGAATGACCTTTCAATCAACACAACAAGTTTATCATAGACATACATACATACTTCATGCATAATCA
AGTGCAAAGGGTATAGGTAAAAAGGTTCTTGCATCAATACCACAATTACACAATAGTCATAGGATCATCACTATCTAAGT
GAATCATGAGTTCATATACAATCTTCATCAACATATACAAACCCTAGTTATTGGCCATCAAGGCTAGGAATCAAGATCAA
CCCTAACTTCTATAATTACAACACTAGATAGGGTAATTTGATGATTCGATAACTAAATAAACATAAACATAATCAATTGT
CAAGCTTCCATGATCAATCACGCCACACATAGTTCACAATTTAGGAAGAAAGGGAAATCATGGGTCCAAGGGAGATTTTC
ATCAAAATACTCCATTAATCTAACATAAATCATAATAATCAATCATAATAACCCATAATTAAACAATAGAAATCGTTTTG
GAAGAAGAACCATGACTAGAGTGAAACCCTAGGTTTTTGGAAGTCTTAAAACATAGTTTGAAGGGCTTCTTGGGGGATAG
CTACCCAAGAATGAAAATAATCCATACCTTGGCTTGATTTCCACACAAAATTGGAGGATAAAGGTTTTTTCTTGAATCCC
TAGCTTGACCTTGACCTTGCTCTTCAATGGAATCCTTGAGAGAGAATTTTTGGGAGAGGGAAGTTGGTTTCTAATTTGAG
TTTTGTGAGTTGTGAGGTGTTAAGTGGAGTTTAATGACTTAGAAGTATTTATATAGGTCTTAAATAACTAATAATAAATG
CCCCCACCCTTACTTAATTAATTAGGAATTAATCAAAATGTTTGACCCTTGGCCGAATTAAGGCAGCCTTCACAGGTGTG
ACCCACGAAACCCCCATCTACGGTCCGTAGGTGGGGTGATGCCACGTACTGGTAAACCATGGTTTACATCAGAGAAGGGG
GAGGATCAGGGGAGAAATGGGGAGACGAAGTCTTGACCCATGACCCCCAGCTACGGGGTGTGGGTCCACCCACGGGGCGT
GGGTGCCCATTTCGTGAGTCAAGCTGTTTTGACAGCTTTTTGGGGCAGCCCCTTGGCCCTCCTCAAGGACCCTTGAGGGG
TCATGCCTTGACGTTTAGGTACTAGGACCTTAGTACTAACTTAGGGAAGTTATTTTAGGACTCAAATCGTCATGTTAATC
CTATTTTGGACACTAGACTACAAGTTAGGCTTTAGCTTAGGTCATTAGAATTTCCGAGGTGTTACATTATCTCCCCCTTG
GGAACATTCATCCTCGAATGATGATCTAGACACCAAACTAAGTTAGAAACTCAAGACTAACAGCCCAACATACTTGAAAC
ATCAACAATGTGCAAAACTTATAAATGTACTATTTACTTTATGCACTTCTCAAAAGGAGGAAATTTCAACTCTATTTCAC
AACATGGCCAATGCAATACAAGAAAGTAGGAACTAAATCTACCAACCCAATATGCATGCAACTCATTAATTCACATAAAC
ATGGGAGGAACTACCTTCTCCAACTCAAGCAAACTCAACACAACAATATGGAGCCAACATGTCATTTCATCAATACATAA
CTAAGCATGTCCATCAATTCACCTCATGGAGTAAAATATGCAATCATCATACTAAAATGCAATTCAACATGAGGAACATA
TAAATCATGAAAACTCAATATATGCTAAACATGAATTCCCACAAGGACATGCATAACATAAGGAAATCATAAAGAACACT
TATAGCACATATGACTTCTAAAACACCAACTCAAGAAAACTACTTACCTCAAGTTTGGATAGGAGTAGAAGAAAAAAGAT
GAGGATAACGGGACTTTATATCGGCCTCAACCTCCTATGTAGCACCCTCAACTTAGTGATTCCTCCACAAAACCTTAACG
GAGGCTACTTCCTTATTTCTCAACCTCTTTACTTGCTGATCCAAAATCTCTACCAAATGTTCCCCATAGGAAAGATTCTC
ATCAACTCCTAAACCCTCTAAAGGAAGGATGGATACCGGATAACCAATGCACTTCTTAAGTATGGAAACATGAAACACCG
GGTGAACCGGAGCCAACTCATTTGGCAAGTCTAATTTATGGGCAACTTTCCCAACACGTTTCAAGATTTGATATGGGCCC
ACATACCGGGGACTAAGCTTCCCCTTCTTACCAAACCTCATCATACCTTTCATAGGTGAGATTTTCAAGTAGACCCAATC
ACCAATCTCAAATTTAAGATCCCTCCTTCTAACATCGGCATATGACTTTTACCGACTATGGGCCGTCTTCAACCTCTTTT
TCAACCTCTTTTTAATAAGTCAAACTTTTTCAATTGCCTCATAAACTAGTTCGGGACCAATTAGAGCAAATTCACCTACT
TCAAACCAACCCACCGGAGATCTACACCTTCTACCATATAGAGCTTCAAATGGAGCCATGGCAATGCTTGAGTGGTAACT
ATTGTTGTAGGAAAATTCAATCAATGGGAGATGGTCATCCCAACTACCCTTAAAATCTATCACACATGCCCTCAACATGT
CCTCTAAGGTTTGAATGGTCCTTTCCTCTTGGCCATCCATTTGAGGGTGGAAAGCGGTACTAAGTTTAACATTGGTACCA
AGCCCTTTTTGGAATGCCTTCCAAAATTGTGAAGTAAATTGAGTACCCCGATCCAAGATGATAGATAAGGGAACCCCATG
CAACTTCACTATCTCATTAATGTACAACTTTGCATAGTCTTCCGCTGAAAATGAAGTCTCGATGGGAATAAAGTGGGCTA
ATTTGTCATCCTATCAACAATGACCCAAATCGGATCATGTTGCCTTCGAGTACGAGGCAAACCCACAATAAAATCCATAT
TCACATCCTCCCACTTCCAAGTGGGATATATCTATATATTGGGACAAACCTCTCGGTTTTTGGTGTTCGACCTTAACTTG
TTGACAATTCAAACATTTGGCCACAAAACCCGCTATATCCTTTTTCATGCCATTCCACCAATAGACTTACCATAGATCAC
GGTACATCTTGGTGGCTCCCGGATGAATAGATTATCGCAAACCATGAGCCTCTTCTAAAATTTGCTCTCTCAAGCCATCA
ACATCCGAAACACATAATCTACCTTGGTACCTAAGCACCCCATTTCCCCCTTATGAGAAAGCCTCAACAGACTTGTTGAG
AACCGATTCTTTCAACTCCATTAATATGGGATCAAGGTGTTGTTTAGACTTCACATCAACCACAAAGGACGATTCGGAAC
TATGATGGACCATGAATCCACCCTTAGTGGAATCCACTAGTTGGACACCTAACCGGGCCAACCTATGCACAACACAAACC
AATTCCTTCTTTTCATCTTCTACATGAGCCACACTACCCATGAACAATCTACTTAGGGCAACCGTAACTATATTAGCTTT
GCCGGGATGTTAAAGGACACTCATGTCATAATCCTTTGAATGTTCTAACCACCTTCTTTGTCGGAGATTCAAGTCTTTTT
GGGTAAACACATATTGAAGACTCTTATGATAGGTGAAAACATCTACATGGACCCCATATAGGTAGTGCCTCCATAAGCAA
ACACTACCGCTGCTAATTCGAGATCATGAGTCGAATAATTCTTTTCATGTACCTTGAGTTGCCTTGAAGCATAGACAATC
ACTTTACCATGTTGCATAAGGACACATCCTAAACCCACTCGAGAAGCATCACAATATACCACAAAAACTCACACTTACTA
AACTTTGCATGCAATTGGTGGTCTTTCAGGAGTTGCAATACAATCCTCAAATGATCCATATGTTCACCCTCACTTCTCGA
ATAAATCAAAATATCATCAATAAAGACGATCACGAATGAATCAAGATATTGCCTAAACACCCTATTCGTTAAGTCCATGA
ATCCCGCAGGGGTATTTCTTAATCCAAAAGACTTAACCACAAATTTGTAGTGACCATACCGGGTCCTAAAGGTCGTCTTA
GGAATGTCACACCCTCTTACCCTTAGTTGATGGTAACCCGAATGAAGATTTATTTTGGAGAAATAGTTAGCCCATTGGAG
TTGATCAAACAAATCGTCAATCCTAGGAAAAGGATACTTATTCTTTATAATGACCTTGGTCAATTGGCGGTAATTAATAC
ACATCCTAAGGGAACCGTCTTTCTTCTTCACAAATAATACTGGAGCACCCCATGGAGATATGCTTGGTTGAATAAACCCC
TTGTCCAACAAGTCCTTGAGTTGCTCCTTCAACTCTTTCAATTCGATCGGAGCCATTCTATAGGGAGGGATAGATATGGG
TTGTGTATCTGGCAAAAGATCAATACCAAAGTCTATTTCTGTTTGGGAGGAATGCCAGGCAAGTCATCGGGAAAGACTTC
CGAAAACTCACTCACCACGGGGACCGACTCTAAAAAAGGGACCTTAGACTCAACATCCATAATCCTAACAACATGATACA
TGCATCCCTTGGAGATCATTTTTCTAGCTTATAGAAATGAAACAAATTGACCTCTAGGAATAGAATCCCTATCTTTCCAC
TCTAAAATTGGCTCTTTTGGAAATTGAAATTTGACCATCCGGGTCCTACAATCTATTGAAGCATAGCATGCATGCAACCA
ATCCATGCCCAAAATTATATCAAAATCCGCATGTCTAATTCTACCAAATCAACCAAAGTTACTTTATGAGAAAAAGAAAT
AGGACAACTCCTATAGACTCCTTTTGCCACTACCGAGTCACCAACCGGGGTAGACACCGAAAAAGGTTCTAATAATTCTT
CGGGGAGTATTTCAAATTTCATAGCCACAAAAGGTGTAACAAATGACAAGGTGGTGCCGGGGTCTAATAATGCATAAATA
TTAATGGAAAAGAATTGCAACATACCTGTTACCACGTCCGGGGAGCTGTCTTGGTCACCTTGGGATTGAAGAGCATAAAA
GTGGTTCTTCTTGGGAGCATCAGAATTTGAACCACTAGGAGGGACTTGCTTGCCCTCTCTTCCTTGAGCCCTTAGCATGG
GACAATCTCTCTTCATATGGCCTCTCTTCTCACAACTAAAGCAACCATCCGTGCCAGCTAAGCACTTGCCATCATGTTTT
TTGCCGCACTTTGCACAACTAGGTTTTTCAACATAAGAGCTACCACTATTACCTCATTGTGGCTTAGGGTTAGACACCAT
ATCTTTGTTGACCCTTGGAGTTCTAGAGGAGCCTTGTTTGGAAAACCTCTTCTTGAACCTTGGTTTACCTTGAACCTCAA
ATTTACTCTTGGAAGAATTCCCATCATCGGTCCTTGCCCTCTTCACTTCTCTATTCACTTGTTTGAGCTTTTGTTCCTCA
ATTTGCTCGGCATGAACCATAATGTGTGAAATATTCATACTTGGAATGAGCATTGCCGAACGACATTCATTGACTACCAA
GTTGGATATCCCCATAACAAATTTGTTCATCTTGGCCCTTGAGTCCGCCACTAAGGTTGGAGCATACTTAGACAATTGGG
TGAACTTAAGGCTATACTCCTTCACACTCATACCTCCTTGGCGAAGGTTGATGAATTCTTGTATCTTTCGTTCTCTCAAC
TCTAGGGGGGAAAACCTATCAAGGAAGATCGACTTGAACAATCCCCAATCGACCAGGCCCACTCTCATGGGTCTCTCATC
CTTCCATTGCTCATACCATACTTGAGCCATATTCTTCAATTGGTAGGCGGCTAGCTCTACCTTCTGTTGTGGAGACACAC
CCATAGCATCAAGCACCTTAAACACTTCATCAATAAACCCTTGTGGGTCTTCATCCACTTTGGAGCCATAGAATGTAGGG
GGGTTCATTCTTGTGAAATCCCTAATCCTTGAAATGGTTGTACTTGCATTGGGGTTCACTTGAACTCTAGCATCCCTAGT
GACTTGAGTCGCTAAAATATGAGTCAATGTTTGGAGAGCTGACCCTATCTTCGCATTTGTCATAGCCCCTTCATCATTAG
GAGCTTGAGAAACTTGAGGCCTTTGAGTACCTTGGGGAGGAACTCCCTTATCCACAATCTCCTCTTCCATCCTTCTTACG
GCCGCCCTTCTTGTAGTCATATTCCTATATCCACAAGAAAAGGGTTAGGAAAAGGAATTTATAGAGTTAAAACTCTAAGG
CACAACTAAAGAGAAATGAAAGAAGTGAGAGTTCCTAAACATTTTATACCCTCTCATTCATAGGTGTGGCACGCTTCACA
CCTATGAAAAAGACTCTACAAGACGTGGTTCATGAGACATCATCCTAGAATCATTTTTTAACCTTGTGCTCTAATTACCA
AGTATGTCACGACCTGGGGTTACCTCCTAGGAGCAACATGGCGTACTTGACCCCGAAGGGGTCTCATACAAGCCCTTAAC
ATAATCATAACATAAAGACATAGAATAATACGGAAAATTTTAAAACTTTTACAATCGAGTCAACTCCTTTTTCATAAACA
AAAATAAGAATCTAGACTGGTCTCAATCACCATCTAGTACAATAGAGAGTACAAATAGGGTCAAAAGCCCTTTACATCAA
TAAAGTCTCAAAAGTGAAGAGTACAATAAAAGCTAGAAAATGATAACATCTTGTCCTCGAACTTGAGGACTCACCAAGCC
TAGGGAATAGTCAACCCAAGCTTTACTTGAAAGAAGTAGTACGTCTCAACGACCGGAACCTACACTCACAAAATGTAGAA
AATATATGTTAGCACAAATAATGTACCAAGTATGAAAGCCATGCACAAAATCCTTAAAATATGTATAAAAGGGACATTTA
GTTGAAATCATGTCTTTATCAAGTTTAAAAACCATAATGCACATTTATGAAGAATTATAAGTCAAACCAACATATAAGCA
ACCCAAAACCATACTAGTGCAATGCAAAGGTAATATCCCATAACCCTACCAAATATTAAGTATCACATTTAGACCACCAA
CAACATACATATCTTACTTTTACCTTGTCCATAACCAACACACATAAGTGAGGAGTTATTCATGTTCATAACTTGTAACA
AGTAAAGTCAACCTTCACATTCATACATGCCTTACATACATAATCCATAAGTCTTCATAACGTAAGAGAACCTCACCATA
ACCACTCTTAAAGTCTACTTTTGCAATGCATAAGTGAAGTCCCATACCCCCACTCACACTAAGTAGTACCTCTTAAGAAG
TCATAATTAAAGTCCATGTTCTTATCATAGTTAATATTCGTATCTTATAAGGAAAATAGCATTAACCAACATAGACCATG
TGAACGACATGGAATCTGGTGTTCTACCCCAACACCGAAAAGAGGTGTCCTACTTGCCTAAGGTAGGGCATACATATTAG
CTTTTAGGTGGATCCACTAGCTAAAATCCTATGTGGGCACATAGTTATGGAATAATGAGATTGCTGCTAGAAACCCTAAC
TACTAACGTGGAGGTTTCCATCTTACGAGATAACCATATTGGGAACCCGACTACTAGCATAAAGGAACCCATCTCATACT
CATATCCGCTCGGTGCTAAGCATAATTCCCTTTAAAAGTCATATTAATTCTTTACTTATGTTCATGGTCGTAAGAGAATG
CACTAGGCACTCAACCAACATACATCATAATAGCCCATAGATTCATTAGGTGATAATGTCTGTTCAACCTTAGAACCATC
AACATGTGAGTAAACATTTCACATCATATTCATAGTGTATTCATGAGAATGGCTTTTCAATCAACACAACAAGTTTATCA
TAGACATATATACATACTTTATGCATAATCAAGTGCAAAGAGTATAGGGAAAAAGGGTCTTGTATCAATACCACAATTAC
ACAATAGTCATAGGATCATCACTATCTAAGTGAATCATGAATTCATCTACAATCTTCATCAACATGTACAAACCCTAGTT
ATTGGCCTTCAAGGCTAGGAATCAAGATCAACCCTAAATTCTAGAATTACAACACTAGATAGGGGAATTTCATGATTCGA
TAACTAAATAAACATAAACATAATCAATTGTCAAGCTTCCATGATCAATCAAGCCACACATAGTTCACAATATAGGAAGA
AGGGGAAATCATGGGTCCAAGGGAGATTTTCATCAAAATACTCCATTAATCTAACAATAAATCATCATAATCAATCATAA
TAAACCATAATTAAACAAGAGAAATTGTTTTGGAAGAAGACCCATGACTAGAGTGAAACCCTAGGTTTTTGGAAGTCTTA
AAACATAGTTTGAAGGGTTTCTTAGGGGATAGCTACCAAAGAATGAAAAACATTCATACCTTGGCTTGATTTCCACACGA
AATTGGAGGAGAAATGCTGGTTCTTGAACCCCTAGCTTGACCTTGACCTTGCTCTTCAATGGAGTCTTAGAGAGAATTTT
TGGGAGAGGGAAGTTGGTTTCTAATTTGAGTTTTGTGAGTTTTGAGGTGTTAAATGGAGTTTAATGACTTAGAAGTATTT
ATATAGGTCTAAAATAACTAATAATAACTGCCCCCACCCTTAATTAATTAGGAATTAATCAAAATGTTTGACCCTTGGCC
GAATTAAGGCAGCCTTCACAGGTGTGACCCACGAAACCACCACCTACGGTTCGTAGGTGGGGTGATGCCACATACTGGTA
AATCGTGTTTTACATCAGAGAAAGGGGAGGACTAGGGGATAAATAGGGAGACTAAGTCTCGACCCACGACCCCCAGCTAC
TGGGTGTAGGTCCACCCACGGGGCGTGGATTCCCATTTCGTGAGTCAAGCTATTTTGACAGTTTTTTGGGGAAGCCCCTT
AGCCCCTCCAAGGACCCTAAGGTTGACATGCCTTAACATTTAGGCACTAGGACATTAGTACTAATTTAGGGAAGTTATTT
TAGGACTCAAATCTTCATGTTAATCCTATTTAGGACACTAGACTACAAGTTAGGCTCTAGCTTAGGTCATTAGAATTTTC
GGGGTGTTACACTCGAGGCCTTGTGCAAGGATAAATTGGATTCCAGGTTATACTCTCCGCTTTGATAACATGGTTTGGCT
GGTTGTATGGTTATTTGACTTGAGTGACTTGTTTGAATACTGATGGTGACATGTATTGTATTATTTACACATTCTCACGG
ATTTTGTGGTATGATCCCAACTCATGCATAAGTAGTGTTACCGTTCATGGTGAGATATTGTTTTGCTCAAATTTATTCTA
AACTGGTTTTAACAGAATTCGTACTACTTGGATCACTTGTTTTTATTGGTTTTTGTGCTTAAGAGGCGTCAGTAACGCGT
TTCTTTCCTACTTGAGATATTAGAGGCCTCTAGGATGTGCTTAGTTTTACTTGACTATATGGTGCATCGACACCCTTTCT
TACATGCTTTGATCTAACTGATGCCTCAGGGTTACTCTTGCTAACTGGGCTTGTGCCCATAGAAGTTTATTGTCTGGCTG
GGCAGCCCCCGGGTTTATGCTTACTTACTTGGTTGGTGCCCTTGGAAGTCTACTTTCTGGCTAGGCGAGCCCTTTATTGG
GTGCCTAGGTTTAGAGGTTTCAGATGGTCACTATTGATTCTGCTACTCACCCTCCATTTATAGGCATCATCTATCACCAG
TATACTTGTTTATTGATTGCACCCTCTAGTTTATGGGGGCCGGTTGAATTACGTTTGTTGTTTGTACCTTACGGGCTTAT
GGGAGCCCAATTAGGTTATTCTTTGACTATATTATGTCCTCTATTCTTGTTAGCGGATATGATTTGACATTATAATTATG
GTTGTGAGTCCTCCTGGCCCTGGGTAGTTGACTTGGTATCTTGGTTGTTTGTGAGTAGGGTGTTGGTTTACGGTGCAGGT
ACGTTCTTGACTCGGTTTCTTACCCGTTGTATCCTGTTTCTATTCTTTATTGCATGTCTACTTTAGTATCTCTTGTTTAG
TTACTTGTACTTTGCTCTCGTTATTACTTTTTGTTTATGATTGTGTTATCTTTTGAGCTCACTCAATCGATGTCTACTGA
GTACCATTTTTGGTACTTCTACTACACTTCTGCCACCTGTAGATCACAGTTTGAGTTATCACCATTGATTTGGGGTCATG
AGAAACACCTTTGAGTTTTGGAGACTAGGGTGCTCTCCTGGCACCCGGAGCTACCGATTTCCATCTTTTTTTGTTAGACT
TAGTCTTTATATTGTATTCAGAGATAACATGTTTACCTTGTATTTGTAAAAGCTTTGTACTCTTATTTTGCATTAATTGC
TCAACTACTGACTGATGTCAGGTCTTAGGGTGGTTCCTGTATTGTTTTTCTATTGATTATCTTTTCTTCTCTCTGTTATA
AGCTTTACGCTTCTTCTTGTTGGCTTCCGCTTGATAGTCCGTTGCTTATCGTTTCCAAGCTAAAGGTTAGAATTACCTAT
TGATGGTGTGTAGTAGCTAGGTGCCATGATGACCTGAGAAATCGGATCGTGACACAATTTATGCTAAATTATACGGGATA
CAAGACTCTTTTCCAATTGAGAAAGAAAATTTGTGTTAAGAGTCTATTTGGTCAAACGGTATAGAGGAAAAAAGTGATTT
CTTTCGAAAAAGTATTTTTTTTTTGGAATTTTGAGATGTTTGACTAGAAGTAAAAATGATATATATAGAAATTGAAGTAG
TTTTTCTACTTTTGGAAAGAATCTAATACTTTCTGCTTCTTGAAAAAAAATATAGAAGAAATGAATTAATTTTCTCAAGA
CAAAAATACCATTACGATAAATTTATATTTATAAGGTATATGCCTTTTAGGTTTATTAATTTCTAATTGCTAGTTTCTGG
CCACGTGTCACGCACGTGTATCCCAATTTAATTGGTAATAATTTTTTATAAAAATCTGGATATTCAAAACATGTTTCTAG
TAAGTGTTATGTCTGGAGTAAATTAGTATATATATAGATAAGGATAATATTAAAATATGTGTATGATGATAAATAGAAAA
TTTAATGTGAAAAGACTTACATGCTCAATTTAAAGAATAGTAAAAAAAAAATTGAGTAGATTATTCAATGTCATCTAAAC
TTGAAAAGTGTACCCATATAATTTCGTTAGATATGCACGGTATAAAATGAGTTCATTAGTAATATTATTAGGTGTAAATA
TGTGATATAATTATATTGTATCTAATGCTTTCTTATAGATGTTATTTTTAATTGTATAAATTCTACTTCGATGTTTCAAT
TTCTTTATCATGATCAAAACTTTTATTATAGATATTGATATCTCTCTAGTTCTTGGGGTTTTTTTGTATCAACTTATTAT
GTTATTGATTTGTGACACAATTTTTCATATTAATATTATTTTTTACTTTAAGCATTTCCAAAAATGACCTAAAGAAAGAA
GAATTTATCACTAAGTTATTAATATATAATAACGTAAGTGGTATGCCCATTATAGCAAGTTAATTATAAATTGTATGTAA
TAATAATTGAAGATGAAGGTCAAAGTCTATGCCTATAACATTTGTCATAACAATGATAGATAAAATTTCTTTCTTTACAA
AGAGAGGTTGTTCGGATACCTAGCATCCTATCAATAAAAGCTATATATGGAGAACAAAAAGTTGATAAATTGATATTTTT
ATTTGAATCACATTTGAACTTTTTCAGGAAAAAGGTCTGAAGTATATCCGATCTTTAACCGAAATTATTGTAACAATATT
TATGATGTCCACGTGGGCATATATATACCTTTAAAATATACTATTAAATAGTGCAGGGGGAGGGGGGGGGGGGTGAAAGG
TCCTCCATAAAGTTTGGTATTATAACAATAATTTCGGCCAAAGTTAGAGTATTTTTCAATCCCTTTTCCCAACTTTTTCT
TAAGCAAATATGATGTACTCTATCAGTTTAAAGACGATTAAAAATTCATTTAATCTAAAAACTTCTAAACCAAATTGCAA
TATGCAAGTAGATAATAAATTAAATTTCTAACTGAATAAAGTTAACAAATTATTAAAGGAATTACTCTCTGACAATATGC
ATGGAAGTATATACATTTAAAACAATTAATCTCCATGTTTATAACATTATATTCAGTGAAAAGTGTATTGCACATTACGA
AATCTTTCATTGGGACAAATAGTTTCGACTTAAAAAATAATTATGTTTTAATATTAAATAACATATATCATCTCAAACAT
CTCATGAATAAGATTTAAAGCACATATAGATACATATAAATCATAGATATACCTGAAAAGGGAGAATTTCTAACTTATAG
AACACAAATAGAATAATAGGGCAAAGACAACTTGTAAGCTTTTATAGAGTATTACTATGTAAAGAATAAGAAAAGGTTTT
AAGAGAAAATTATTAATGCGGAAGACGAAAGAATGATGCGGAAGATGAAAGGTAGAATCTAATAACTAAACAAATAGTGA
ATGTCCATGTTCTGACTTAATCATAACTTAAGTGTGAAGCATTTAACTAATGTTGGAATGAGTGTAAACGGAAGAATCTC
AAAGGATAACAATTAAAGGCTCATTAAGAAATGATAAACTCTAACACCTAACCATGTATATTTGGTCTAATTAACTTTTT
ATTATTTATTTAATAAAAAATATAGTGAAGGATATTTTCGTAATTCAACTTTGAGGTTAGGACCTTCCCACTTATAGTAT
AATATCATAAAACAAGATGTTTGATTACTAGGGTATACTAATTTATTGGAAAAATCACCCCACATATATATTTAAGAATT
AATATTACAACCTTTATATGTACTTATTTTTTATTACTATTTATATTTTTTAATTACAAGCACTAACAGATCAATTTTAA
TTTATAAATTAACTAATTTTATTTTATTTATTAATTTATATAATATTAATAGGTGAGAGAAAGAGAAAATTATAAGAGAA
AATAAGTTGATAATTATCAATTACATCTTTCAAGAAAGAGTCTCACATTCCCACGTTTCTCTTTCCAGCCATGTAACGAC
CTGATTCCGTCGTTATGGAAAAGCCAACGGGAAAATTTTTTAGGCCGGAAAACTTTTTGGTAGTAACATGAGATTTTCTA
GCCTAGTCCAAATTTGGACGAAATCGGAGTCAGTAAAGTCTAAGAAAATCTGGTAAAGAATGAAAGCTATAATTATGTTT
TTGATCACAGGAGTAGATAGATAAGGTGTTAAGAAAATCGTACGACTTTACAGAATTGAATTCGGGCGAGTAGAACTCCC
GAAATTGATCTTAGCGTGAACGAATACTTTCTGAGTATCATGGGATGAAGGCGTGTTTTGAAATAGGGGTTTGGAACTCC
TAATTTATCTCTCTGTCTCCGTTCAAGCCACCAAGGCAGCATTATTCCCACCAGGGTGGGGCCGCTGTAGAGAGATAAGG
TCCGTTGTGGTGGGACAATGGCGACTTAAGTCGGAAATAAACCCAAAAATGTTATTTTCTGCAAGTTTCGTTCTTGAGAG
ATATGAGGTGACCCCAGGTGGTTTTTTCACACTTTCCACAACTTTTGGTGCTAAAGGTAAGGTTTTTACTCCCCTAATCC
GTATTTCGGTCCGTAGAACGTAGTTTCTTGGGTAATTATTGTTGGGGGAGAGTTTTGGAACTGATTTGGATGGTGGGAAA
AAGCCCTAGCTGCATATTGGGATCATGGGTTCGGTCTTGGGTTATTGGGTTTGTTATATTCTGGATAATTAGACCTCTGA
TTGTTGATCGTTGTGTATATTAACTTTTTGTAGACCTAGAACAAGCGGAAAGAATCCAAAAGGGAAGATTCAAGTGCCTT
AGGGGATTCAAGCTTGGATTCGAGGTAGGTGATGGTTGTGATTTCATGTTTTGTGTGATGTATGTTAGTAATTGCTTCAT
TGTAATGCATGTATGTATGTATGTGAATGAAGCCTATTGATCACACCTAATGTAATTGAGTATGAACAAATGATTGTATG
CCATGAATCAACACTTGATTGTATGATTATGAGAATGTACATTGTGATTATGATTGTGGCCTGTTGAATGGATCGGGTGT
CACGTTCGGACACACTAACTTGGATCGGGTGTCACGTTCCAGCGTATATATGGGATCGGGTGTCACGTCCGACACACTAA
CTTGGATCGGGTGCCATGTTCCGGTGCATATATGGGACCGATTGTCACGTCTTCCACACTAATTGGGATCGGGTACCACA
TTCTGGTACACTAACAATTTGGATATGGGTTCCATGAGAGGACCATTGAATTAGGTTCCATGAGAGAACCAATGATTTGT
TATATCTACTTGTTATTGAGAATGTGGAATCATGCATTGCTCCTGAAATGATAATCGATGTGTATATATATTATGTGCAT
GTATGTGTTTACCTTTTCGTGACTACTTATATATATTTCGCTTACTAGAATAGCCGTGTGATCCTACCAGTACACTGTGG
TTGTGTACTGATACTACACTTGATCTTTCTTTGTTGAGTACAAGGCCTCTTCAGGTGGCTATTGATAGACATTAGCTAGG
TGACTATGGAGTGTGACCGGATTCAAGGGTGAGCCCGTTCTTTCAGGCTGCCATGGATCTCTCTCGTTTAAGTCCACCTT
TTTTGAACTCAGACTATTTGTTTAGGGTGTTTGTTTAGTTTCAGGGTTGCGCCCCCTTTTCTTAGACTTTTTACACTTTA
GATGTTTTGGTACAATGACTTTCAGGTTCTAGGGGTTGCTCTTCCGCATTAGTTTGGCTAGTTTATTTAAACCTTTGGAG
TTTATGGGAACTCCTTATTTTTCCTTTAGACATTCAAACCTGCTTCCATATCTTTAAATGCTTTAGTTTTCGTTAATTTG
GTTAGTTGGGTTGTAGTAATGGTTCTCCCACCGGAGGGTTAGTTTGGGTGCCAATCACGATGGTCTGGGTCGTGACAAAG
TTGGTATAAGAGTCCTAGGTTCATCGATCTCATTGTACCAAAACGAGTCTAGTAGAGTCTTGTTGAACGGTACGAAGACG
TCCGTACTTTTCTTCTAGAGGCTATAGGACTTAAAGGAAAACCTCAGTTCTTTCTACTCCTTCGTGCTATGACTTGAAAC
CAATCGGTATCTGGGTGATACAAATTGGTATCTTTCCTTCTTCACTCTATGGTCCGAACTAGAGCAACAAAAGTGGTAAC
ACCATCACTAGCAAGAGAGGATGTGTATAGACTACTGACAGTTGAATAGGGTCACCATTCAGAACAAGTATCTACTGCCT
CAGATCGATGATCTTATGACCAGTTGCAGGGTGCATCAGTTTTCTCGATCTGGCAATCATCAGTTAAAGATTAGGCCTAA
GGATATACCAAAAACGGCATTTAGGACCCGTTATAAGCACTATGAGTTTCTAGTTATGTCGTTTGGGATAACAAATGCAC
CTACAGCTTTCGTGAGTTTGATGAATGGTGTGTTCAAACCATTTCTTGATTCGTTTGTTATAGTATTTATTGATGACATT
TTGGTTTATTCGAAAAGTGAGGAACAATAAGCCGACCATCTTCGTATTATTCTGGGTGTTCTTGGGAAACAAAACTTGTA
TGCGAAATTTTCTAAGTGTGAATTTTGGTTGATTTCGATTGCCTTTTTGGGGCATGTAGTTTCAAGGAAAGGGGTAATGG
TAGATCCCAAAAAGATTGAAGCAGTCAGGAATGGGTCCGACCTAGTTCGGTGACTGAAATTAAGAATTTGGTGGGGTTCG
CTAGCTACTATCGTTGCTTGTGAAGGGATTAAGGTCAGATTTGCAAATTCAGGTTTATAGGTGACAACATTCAAGAAGTT
TTGGTAAAGGACGACTAGATAATGGAACACCATTACTTTGGAAAATGCATTTAGTATTGTTGTCATAACATGAATGGGTT
GTTTAGCGAATGATGAAATTAAGTTATGCAAATTGAGGTTAGAAGTTATACTATGATTTCCTGGATTAATTGTATATCAA
AGAGAGTCATGATACGACTACTACAATAGCAACAATGCTTACTTGGTTAAGTTATTAAGTGTGTTACAATTGTGGAGAAC
CTGGGCTTATGAGGAGGAAATCAACAAGGTTGAAGAGGCCGGGGAAATGGTAATGCAGGTAGAGAAGCAGTGCAGTCAGG
CAAGGAGATTGCCTGTCGATATGACAGGGCTCCATTTTATGCCTTTCCGGGCAAGACCGAGGTTGTAGCGTCAATGTAGT
GATCACATGTACTATTCTTATTTGTGACCGGATGACTACTGTTTGTTTAAATCCGAGTTCTACTTGTTCATATGTGTCAG
TTTAGTTTTCCTTGAGATTTGATGTGGTTTGTGATGTACTTGATGCCCTATTCATGTTTCCACCCCAGTTGAAAAGTTTG
TCATAGTCACTCATGTGTATCGTGTTTGTCCTATGTGTTTATGGATTTTCAAACTTGGGTTGATTTGGTTATGCTGGATA
TGACTGACTTGATATAATCTTAGGCATGACTTGGTTGTACTTCTATTATACCGGGCTTAATTGTAATACTAAGTCGGTAA
CTCTAGAGATCTCGGGAATAGAAAGGTTAGAGTGGGAAAGTGTGTACAATCCTAAGCCAGCTAAGATCATATCTTTCATG
CGGGCATGGAAACTGGTGTGGCATGGTTGTTTGGCTTATTTAGCTCATATTTGGGATGTTGAGGTTGTGTCTCTCTCTAT
TGGGTCTATTCCTGTGGTGTCAGAATTTAGAGAAGTGGTTTCTACAGATTTGCCTGGTATGCCTCCGGATAGAGAGATAG
ATTTCTGTATTGATTTGGAAACTAGCACTCGCCCCATCTCCATTCCTCTTTATCGCATGGCTCTGGCAGAATTGAGAGAG
CTTAAGGCACAAATCCAAGAGCTTCTTGATAAAGGTTTCATCCGTCCTAGTTGTTCCCTGTGGGGTGCTCTTGTGTTGTT
TGTTAAGAAGAAGGAGGGAAGTATGAGGACTGGTATTTTATCTGGCTTAAATGAGTGGATGGATACTGGAATGACAAGCT
TATGGATAAAGAAAGTCCTATTGAGTATACTTGGGTGAAGACAATGGATGATTTTAGTAAGAAAGTGCATATAAAATTGG
GTTAGTCATGTGAATTTGATGGGTATACCTGAGTTGAGGTGTCATGTTGATAAAAAGGTTGACTTTGTAGTGATAGACAG
GGCTAACCGAGCGTAATGGTAGTAAGAGGTCGTGATAGATTGTGATGGGATGCAACTATATAATAAGATTGTTGGTTAAG
CAAATTTTGTATTGTAATTACAACTTGTGAGTATCTAAGGTTGTGGTTTTCTAATTTTTGGTGAGTAACGTGGTTGTAAT
GAAAGTTTTAAGAGATGGTGGGACACCACTCGAATAGAATTTTAAAGAGCTAGAGTTATAATTAAGGAAAATATAGTGGG
ATGTAGTACAACCTTTAGAGAGAGACGAGAGCAAGAATATTTTATTTGATTGCAAGGATAAAGAGGTAACTTTAAAGGGG
TAGATAATTAGGTTCATAGACGCGTGAATTCATTCGTTGTTCTGGCTATGGTAATAGTGTCACAAGTCCGTCAGATTGGT
TGAAAACTATTAGGAAAGACTTGAGAAATGAGTGTACAGACATTAGCTCGAGTGTGATGATAAGTGCTTTGTTTTTGTTT
TGAGTTTGGTAATGAGTACGACTGAATTATTAGCAAAAGATATTGTAAGATCGATGGAGATGCGATCCATGATAAGCGAA
GATCCATGAATTCATAAAAATCTTCAAGGTACAAGCTAATGTTGATAGATAAGGGGATTGTGTTATACAGTTGAATTTAC
AATTTAGATTTTTCATTGTAAGTCTACATTCGTGGTGATATATTTTTTCAAGATATGATTTTTCAAGGTGAGAAATGATC
AATTGTATCAGGTATTGAGCATTTGAAAGGACTTACACCTGGGTTGAGTCATAAAGTTGATTACGGTTGATTGTTAAAGT
ACTTAAGAAAGGTTTGCATTTAAAATGTGTTGGTTTATAGTAAGGTAAATGGTCGGAGTGTTCATAATGGTTGTTAGTAA
TGAGAGTGTGGACTTCAATCGAATAATGTGAAGAGTATGTGGAGTCAACTTAATGGAAATGACTGGTATTGACTCTTTAG
AGGAAAACTTTTAGTGCGATTCCGTAGAAATTTTATGTGACCATCTATTTCATTTTGTACATGGTGGTTAGTATGTTTCA
CTAGCTATGATCATGTGTGTTTTCACTTTTGTGGGTGGATCCCTAGTGGTGGATCAGGGGTACCAATCTTGCAATGTTCT
CTTGGTTGAGTAAGATGATTGGGAAGATTTGGTTATTTCAGATGAAATATTTGATGTTGTCTTGGAGTTGTTAACGTATT
TCAGTGGTTCTACATGTACCACATTGCTTATGAGAATTCATAGAAGAGCTACTATGTGTAATTATGGTTGTCCGACAATC
TTAATATTCATCTTGTCGTCGAGGTCGTGTAATGATTATGTGTGGTTGAATGTGGGGATCATTGGGTCCAATTCTACTGT
TCTTAAGGGTAATCTACAATCACAATTGCTAAAGCTAGCATTTCTATAGTGTTGTTAGGGGGTTTGTATGCTTGGACATA
CCCCTCAATGAATATCGGATGTCTAAAGACCAAATTTTTGTAACTTAAGCTCATGGAAATTTATGTTGGGAGATGGAGAT
GTGGTTAAGAACTATGGTTGTTTGGGTATTATGAGTGTGTGTTAGTTCGTTCAGGTTCACTTCTAATTATAGCAAGTATT
GATTTGGAATTTTGTCATGCTTAAGTGCTAAAGGATTCGTCTAGATGATTGTGTCAAGGTCCTTGATAACATGTTGCAGA
CGTGTGTACGATCGACTTTGGTGGTTGTTTGGAATCGTTTTTGTTGTTTGTTGAGTTTACATACAACAATATTTATAACT
CGAGTATTGAGATGACTTCATTGAGGCATTGTATGGGAGGATGTATAGGTATTCAGTTGGTTGGTTTGAGGTTGGAGTTA
GGGGGTAATGAGATTCGATAAGAAGGACATGCGAGACAAATATCCCCAGCTATTCGACGATTATGATACTACTCTACTCT
TGTTTTAGCCCTTTTCTCCTATTTTGTCACTCGGGGACGAGTGATGGGTAAATTGGTATCTATTGTAACGACCTGATTTC
GTCGTTATGGAAAACCAAAGGGGAAATTTTTTGGGTCGAAAAACTTTTTGGTAGTAACTTGAGATTTCCTAGGCTAGTCA
AGATTTGGATGAAATCAGAGTCAGTGAGGTCTAGGAAAATCTGGTAATGAATGAGAGTTATAATTATGTTTTTGATCACA
TGAGTAGATAACTAAGACGTTAAGGAAATCGTACGATTTTATGAAATTGAATTCGGGCGAGTAGAACTCCCGAAACTAAT
CTTAGCGTGAACGGATACTTTCTGACTGTCATGGGATGAAAGTGTAACACCTTGCTATTTGAAAGAACTAGAAAGAGCTA
AAATTAGAAAGAGACATTTTTGGAAAGAATGAAAAATCTGGAAAATTGGTTAGTTATGTTAAGTTTGAGTTTGCAGTCAA
CTTCAAACGACCATAAATCGTAGCTCAAGATGAGTTAGGTGTACTACAAGATACCATAGGAAATATCTTTGAGTTATATT
TCCAACACCACCAATTTTGCACGATTTCGAGTTTGTATGAGGGAGATATGCCCATTTGAAGTTGTCTGTCTAGATAAGGA
AAGTCAAAACCGAATTTTAGAGGGATATTGTGGTCTTTTCACTACCCAATCAACTTAATTCATTTTTGGTAATTACTTAG
GGGTCTAAACAGAATTAGATCAGTTTATGCTTTACCAAATTACGCTAGGGCTTGGAGAAAAGAGAAGAGAGGAGAAAGGA
GAAGAAAGGTTCAAGATTCATCAAGTTCTTGCGATTTTGGATGTGGATTTCGCCAAGGATTCAATCCTACGAGGTATGAG
AGTTCACATAGCGTTGGGTTCGGTCACCCATGCACCAAACATGTTTAATTCAGTATGATTTTCATCTTAAAAGATTGAGA
CTTTGATGTTCTTGAGTTGTATTCTTGAATTACTTTCGTTCTAGAATTCGAGATGAGATTGAGGAGTTCTTGAGAGTTTA
AGGTCGATTGTTAGAGTTGTTTGAGTTAGATTCTTGTGTACATGTGTTGGGTATCTGAATCTAAAGATGAATTGAGAAAA
AGAATCGAATTTAGGCGAATTGGGGTTAGAAAACGAAGAAGGAACAAGTCAGGCAAATCTAGGTACCAGGTCCGCAACGC
GGACCTGTTCCTCAGGATTGACAAAATTTTCTCCGCGTCGCGGAGTGGTCACGGATTGTTCTGCCTCAAAATTTATTTTC
GCGACCAAATAATTAAATGCATCTTTGCATTGCGGACTTGCTTCTAGACATGGATTTCTTGATAGTTTCTCATGTTTAAC
TATCTAAAAACACGCCTAAACATCATGAGATCTTTCCTATCACAAATCACAATCCTTGAATCCATAAATTCAAATTCAAG
GAAAGTTAAGAGCCAAGTCTAGAGAGTTCTTAGAGTCATTTCAAAAGTCTTTTGCAAACGTTTTAACTTTGTTTTAAGAC
TTGAGCTTTGAGTTGAGTAAAGAGTGAAGATCAAAGTTCTTTTCTTCAAAAGAGTATACCAAGACTATGTATTCCCAAAA
GAGTAAATGTTTTCACATTTAAACAAGAGAGGAAACACCGATTTCCAAGAGAGCCTTTGAGCTAGTTTTTGAGTAATTAT
CTCAAACCACAGAAAGAGTTTTGTTTTTAATCATATGAGCTGAGTATATTTTGGGAGTAGTATTGAGCACCGATATGGGG
ACGAGTTCACAATAACTCAAGTCTCCATAAACCATGTAGCCATCGTGGGTAGAAAGAGTCATACTTTTTAGATGATTCCT
TAGTGCTCTTTAGCATATACTAGTGGATCCACTTGGTTGAGGCGTTCTATATCACGACAAGGTATAGGACAATTCTGGTA
GTGTGGGCGAGACGTTGTATCATCACTTTAGCTCATAGTAATGGTTATTGGTTAGAGAAACTCCCACAGTATTATATTAC
TTTATATGTAAACTGAGTTGTTATTGTATTTCTTAAATACATTGAGTTGTCATTTACTATTTTAAATGCTTTGTATAAAC
TGCACTTTTATTGTTGTTTTTACTTCGCATTGGAGTTGAGAATTCATGAGTTGAGACAAGCTAAGGTAAGTATTCTTTTC
ATATTCCTTTCAAGCTTATGTCATGTTTAGTTTTCCCCTCGCATGTTCGTACATTCAATGTACTGATGCTATTTGGCCTG
CATCTTTTAATGTTGTACATACAGGTAACCAGGATCAGCATCCAATGCCCCGTTGATCCAGTTGAGCACTCAGAGTCAGT
TGGTCAGCCTTTTTGCTTTCCGAACGACTCTTTTTACATTGTTTTCTAGTATTTCAGTTGTTAGGATGATCGGGGCTCTT
GTCGCGACATCTCTCTTAATATTTAGAGGTTTTATAGACAACTAGATATGAGTCATTTAGTCTTGCATTTCAGATGTTTT
GCTATAAGACTTAAGTTGCCACTTTGGCTAATTTGAATTTTTATCCTTAAACGTTCTAAGCTTATTTGAGAAAGTTGTTT
TAAAAGTGCATTTGAATCCTTGTATTAATGCTTTATGAGAATGTATATTGTGATTGTGATTGTGACTTATTGAATGGATC
GGGAGTCACATTCCGACACACTTTATTGAGTACTGGGCCTCTTCAGGCGGCTATTGATATACCTTAGGTAGGTGACTATT
AAGCGTGACCGGATTCAAGGGTGAGCCAGTTCTTTCAGACTGCCATGAATCTCTCTTGTTTAAGTCCACCCTTTTCGGAC
TCAGACTATTTGTTTAGGGTGTTTATTTAGTTTCGGGGCTGCGCCCCCTTTTCTTAGACTTGTTGCACTTTAAATGTTTT
GGTGCAATTACTTTTAGGTTCTAGGGGTTATTCTTTTGCATTAGTTTAGCTAGTTTATTTAAACCTTTGGAGTTTTTGAG
AACTCCATATTTTTCCTTTAGACATGTAAACCTGCTTCCGTATCTTTCAATGTTTTAGTTTTTGTTAATTTGGTTAGTTG
GGTTGTAATAATGGTTCTCCCATCGGAGGGTTAGTGTGGGTGTCAATCACGACGGTCTGGGTCGTGACAAGCCATGATTA
CTCTTTCTCTTCCAACATCTCCATTATTCCTTCTTCTCCATTCAAACAGAAACTGCCGCAAATTTTGTATGCAGTGAATT
AAAATTTTTGATTCTCAAACAAACATGCCGAAGAATCAAAAGTTCATCATACACCTAGAAAGAGTCCAAATTTTTTAGAG
GATTTATCTAATCTTGAAATAGATCCTCCGAGTTTTAATAATTTAACTCAAACTTCTTCGCCCAACATGAATGCAAATCC
GGCGAAGAAGAGTGTAACCCCTCTAAAGAATAAAAACAACCCAGCGAAAGAGAAAAAGCAAGAATCAAAGAAAATATCCA
CTTCTTCAAATCGTAAGGGGCAATAAAGAAAAGGGAAAATGGTGGAACCTCTGTTGTCTGAGTATTTAGACTTCGATCAG
ATTTTGTAAGCCAAATTTTTTTTACAAAGAACTCTTTTTGGTATGAACCTTGTATGAACCAGTGTTTATTGTTGATATGA
AATTGGTATAAATATTGACAAAAGAATTGTATACATTTCGTATACTATTTAAATAACAAAACACAATTTCTAGTTACAAT
TGTTTTAAAATTTATATTCTTTTTGTATGAATCTGATATGAACCAATGTTTTTATTTTTGGTATGAAATTGATATTATAT
TGACAAAAAGCTTATATGCATTTGGTATACTATTTATATGACAAAACACAATTACTAGTTGCTATTGCTTTAAAATTGAT
ATTCTTTTGGTATGAAATTTGATACCCCAATAAATTTGTGGACTATTATATTTTTTATTGATGTATAGAAAGTGTAAAAA
ATTGGTCTCAATTAGTAAAATTTATTTTAGTATGTATAAACATTTTACTATATGAATAGGTATTAAATTTAATACCTCCA
CAAAATTTATGGAATATTATACTCTTTATTGATATTTAGAATGCATATAAATTGATAGCAATTAGTAAGTTTAATTTAGT
ACGTATATATATCTTACAATATGAATTACGTATAAAATTAGATACCCAAACAAATTTGGAATTATTATATCTTTTATTGA
TGTTTAAAAAGTGTATAAAAATTAATACCCAACTACCCATTGGTAAAGAGCAGCAAATTGTGCATATTTTTAAAAAGTAT
ATTAAAATTGGTGTCAATTATTAAGTTTAGTATAGTATGTATAAATATTTTACTGTATGAAATAGATATGAAATCTGATA
ACAATTTTTTGTGTATGAAACTTGTATATATAAGATGCTAATTGCAAATGATGTAGTATTTTCAAACAGAAACTAATTAT
CCACTTCGTGTAGATTGATACAAAAAAAAAAAATTCATCTAAAAATTTACAAAAATATCATATTCCAAAAATAAAAATCC
TTATTTCAATTTAAAAAAAAAAAACAATTTCAAATAAAAAATACCTAAAAATGATATCAGCAAAAACACTATTACATGAT
GATTTTTTTAAAAAAATTGACAACTAGAAAGAAGGAGAAAAGAAGAACCAAAATAGGAGATTGATACTATTAATTATGAG
ATTGATAACAACTAAAATAATGACCAATTAATTGAGAATAAAATTAGGATATTGATATCCTATCGGTTATAAAATACTAT
AATTAAGGAAAAGATATTATTACTTAGTTGATTAAAAATTATTTTAATCTATTTTCCATTTTTCATTTATTTTATTAATC
TATTATTTTATCTTGTACAAATATCGATGATTTATTTTAACCCCAAATTTTAATTTTATTTTTTAAACTCTATGACAAAC
CAAATTAAGTCATATAAAAAGAAACAGATAAAGTAGTTTATTTATCAAAACATTTTTGCATTTTTTTCCCAGTCAAACGA
AGAGGCTCTTCTACTGGTATGGTTCTTAAAGTAGTTGATTAATGTCCTCTATTTGTCAAACCTACAAATGGACGTGAATA
ACACTAAAGTCCAAGTGAAAAATATTTTTTATTTATCTAACCCTTTCCTCTTTCCACGAAGCGACCGATATTCCCCCAAT
TGAATATATATAAATACAGCTAGCAATTCCTTGTTATAATCACAATCTACATTGAGTCAGTCAGAAGATGGATGAAGTTT
TCGATCTCGACCTTGCTTTAACGGTGGTGGAGGATTTCAACGCAGCGGTGACTTACCAACTGTCGGAGACTTCGCCGATT
TCTGAAGATGATGATGATGATGATGATGATGACGATGACGATGACGATGACGACTTAGAGATTATGCCGACGGTTAACAC
AGTTGGCTTCTGTTCAATCTGTATGGAAGAGTTTGAAGTAGAAGTTGGTGCTAAACAAGTTCCCTGTGGTCACTTATTCC
ACTCATCTTGCCTTACAAATTGGTTCTCCCTCCGCAAATCATGTCCTCTTTGCCGCTTCTCTTTCTCTACCTCATAATTT
ATTTATTTTATAAATATGAGTTTCGTTTATACACACTCACTCTTATGAGTATTTACACTATTGTTAGGGTAAAAGTTGAG
CATCTCCTTGTGTCACAATTTATGTGATACATTTTGGATATCGAGATTCTTATAAGTTTATCTTTAATTGTAAATTTTTC
ATATATATCTTTTAATTTAAATATTTTGACTTATAGTACTTTTTATATAGTTTACAAATATGTAAATTTCATTTCAAAAA
AATTGAAGTTTCCATGTGTAAATTTTCGGTCAAACTTAAACGGTTTGACTCTCAAAAAATAAAAAGTGTCACATAAATTG
GAAAAGTAAGAGTATTTGAATGGTCAAATAAAAGTTATAGTTTATAGGTATTAGTAATTCTAATAAATCTAAAATTAAAA
TCAAATCAATACTGATGCTAAAATAAATTAATTCAACAATAAAAATGACAATAATATTGAATATTTGTTCTTTAAGTTTA
CATTGGTTTAGACAAGTAAAATACATAACTTAATTTTAGTTTTTCTTTATAATATTTAGTAATGTATTAATACTTATTAG
ACTTATTTTAGCAATTCAAGTTTTATTAGTTTGATTTGGTTTATAGATTTAATATTTAGTAATATAATTAATACTTATTA
GACTTATTTTAGCAATCCAAATTTTATTAGTTTTATTTGATTATAAATTTTAAAACCTGATCAATATAATTACTATTCAT
AACTTCTATTTTAAAATAATGGCCATTTCTTATTAATATCAATTAAAGGAATAGTTAGCTGACCAGTTATTAATTATGAT
TTATTTAAAAAAACTAGAGTAGTAAAACAAAATTAGTGCAATCCAAAAATACAAAGGGATAATTAAACAAAATGAGCCTT
CGATCATAAATTCTTTCCCAAAATAGATAGCCCCAATTATCAGTTTTCACAAAATATATTCATTCGACAATTTTCAATTG
CAAGAAAAGTATAATTCGTCTTCTTCATTCAATCATTAATGACTTCTTCTTCAAAGCTCGAATGTTAAAATCAATGTGCC
GCAACAACTGTGAAACGTTCTGAATAAAATAATATATCAAAAGATTTGAAATATTTGAGGAGCTCATAACTAAATTCTTA
GAGATTATTTTAAGGAGATTTGAGTTGATTGGGATTGAAATTTTTTGGTCTGCAATGTTTTTCTCTATTGTATCAATAAT
GTATTTAGATTTGTATACATCTTCGACATATAATTATACATCATCTTTACACGCGTATACACTATTTATACAATATCAAT
ACATTATATATACATATCCATATATTATATATATGTATCGATACATTACATATTCATATGACCAGTTTATTTAAATATTT
TTTGTTGTTTGAACATATATCGCTAATTTTAAACTTTTTTTTTTATGTAAATAAAAAATGGCTTATTTAGTACAAATAAA
ACTTCTTTATTTATCCAATGTATAATTCTTACAAGTTATGATACCAAATGTTGAGATTTTCATGGAGGAGGAGAGGACTC
TTAATCTTTCAAATTCTATTGGCAACAAGTGACAATGTGATTCATCTACACTTAATATTAATTTTCTAATACACGAACTA
AGAAAAATCAGTGTATCACACAATAGAAAAAATTCTTCTTCCAACGCATGGTTCAATTTTAAACATAAGAAATTATTTTA
ATTTTTCAGTTCCTATTGGTTTTTTTTTGCTACTTAATAATTAATACATGAAGTGACAGATAGAAGAAAGGTCAAACTAA
AAAGATAAGATATAGTGGTAGTTGAGTATATGGCAGAATTTAGTTGACATAGAATTTCATGAATCAATTCTCTGTACCAA
GCTTGGTCATTGCATGACAAATGTGGTCCATTTTCTAACACTTGAATTAGTTGCTATCATTAGCATGGCCACTTGTACTC
ATTATCTTCACTTTTACATTATAATATAAATATGATTCATAAATTAAAAGACTGACTAAAAAGTGTCTTAGTTTGGTAAG
ACCTTTGTAGAAAAAGTTAGTTCTCATATCAAGTGGACTAGTTGTGCATAGAAATATATTTCCATTGCTTTCATTCTTGC
CTTACTTTCTGGACAGTTTGAGAACATAATCGGAAATGGTAACTATAACCTTAGTACATCTTTCCCAAATTGGTCTAAAA
TTTGGGTCGTCAATTCATAGGTCGAGGTAGGATTTGAAGCTAATGAATATTGGGTTGTAATCTTATTCGAGCTTGTTTGG
CATTGTGATAACGCTGAAATTACCCTCAAAACAAGTTAAAGAGTAAGCGGTCGTTGTCAATAAAAGTATCCAACTAAGAG
CGGGGTCAAATCCCATAAGGAACAACTCATCGACAATCGAAACGATAAAGAATTAATAGCAACAAGTTTGAATCTAACCA
TGCAATATACAAGATTATCAAATCAAAAGTGATTTAGGTAACCAAGCGATGATTTTGGGCAAATACATAATCAAACAAGG
GATATATGGGAATTGAGAAATTCGGAATTCAATCGACACTCAATGATCCATTGCAATTCAACGCACGATAACTCAATAAT
AGACAGGCAAGATCATCATTAGTCAACACTAATCTCCTTTTGGTATCAAAGTGGTATATCACGAAATCTTCTTTCGATCT
CAATCATGTTCAACAACAAAGCAATCCAAGACCTTAATCTAAACCTACATTTCTTGCAAGTTTAACACTCAACAAAGTAG
ACCTAAACTATCTCCTTTCGGTCTCAAATTTAGGACTCAAAGTCAAATATGATTATTAACCTAATTCTCCACTTCACGAA
TTCTCTTTCAAGGAATCCACAAAGATCGGAAGGTAGATCTGAGCGTGCACTCTCAAATCATAATTTCAAGCATGAAAACT
AGATTAAATCCATTTCATGAAATTAAGCATGGAATCAAGGAATCACAAAATGTCACGACCCGGGGGTACACCCTAGATGT
AACATGGTGTACAAGTCCCCGAAAGGCCTCATACAAGCCACTTAGCTTTCATAACATAAGATGATAGAATTTAGCGGAAA
TTTAAAACATTTTCAACATAATCATATAAATTTTTCGCCATTAACTGTTCTAACAATTTTATTTCTTCCATAGCTTCTAT
CCAATATTGTAAATATTCGTAATTCATCTTTAATCTGAATTTATTTCTAAGTCGTACCATTCTATTCTTTCATTATCTAA
ATATAGATCTTGTAAATCTATTTCATACCATTCTTGATTTAATATATCTTCTGGTTCGTTATTAAATATTTTTTCCCATA
TGATTCTTCTTAATTCAATTATTTTTATTATTTTTGAACTAAAGGGTTCTGGTAATTTTGTAAAATATAATTTTCTTATT
TCTTTACTTTCTTCTGTGTTATATGTTCCTTTATAATAGTAATCTCTAAATGCACATGTATATTCATCTATGTAACACAT
ATTACATATTGCTAATTTTGTCATTAGATTCCGATTTATGATTTTTCTGGATAAGAAATATAGGCAAAATTATGCGTTAG
TACAAAGATGTACTAAATATGATGGCTAGCGTAAATCATCAACATAAGCAAGCATTATCAACATAAGACATAAATCATAA
ACATAAGCGAAAACAACATAAGTCATAAGCATAATCAATGCACATAAATCATCATAATAAAGGAGAAATACTTCTCAAGT
ACCCTCAACTTATCCTTAGTCAAGACCTGGGTCATCACCTCTATTCATACATCTCATGGAAGGCCACTCTAGCAACAATC
CAAACTATTAATCCTTCATAACATAATTCATTATTCTTGATTTACTTTTCAAGACATGGGGATTCACCTCTATGCCTATT
ATAAGGGCTAATGGGTATTCACCTCTTGCCTTACTAGTATAGTCATAGGATTCCCCTCTATGTCCATTTTAGGGGATCAT
AGGCATTTGCCTCCATGCCCAACACTATATGATATAGGTATTCTCCTCCACATCATTTTATAACAATCATAGGTATTCAC
CTCCATATCCTACACTATATGATACAAGTATTCGCCTCCACATAATTTTATAAGGATCATATGTATTTGCCTCCATGTCC
TTGGTATAAAGGCTAATGGGTATTCACCTCTTTCCTTTCTATTTTGAAGTTATGTAATAAGGGTAGTCACCTCACTTTCA
TCATAACATGACATGGGTAATCACCTCATGTTCTCTAACTTAGGAATATGGGAGATCACCTCACATCCCTCCCATATGAA
GATCTTGGGGAATCACCTCAACCCTCATCACATATCATAGTCCTTTAACTTAGATTCATTTTAGTTGAGCAATCCTTTCA
ACCTAGAATCATTCTATGTGACAAAACCTTTCACATTTATTCATTCATACATTAATAGAGTAGATCATGTGGGTAAATCC
TTCCACAACAATTATATCTACAAATCAACATTCACAATATATGCCTTACTCTGAAAGCACTAATAATATAGTTCATCATG
TAAGCTTTACTATTAAAGCCATACTAATCATAACTCATCATATTAGCTTTACTCTAAAATCCCTATTAATCATCATTAAT
CATACATGCCTTAGTCTCATGACAATCCTAATATCAAAGCCTCCAAGTCGTAATTCATCATATATACTTTTTCTCAATCA
ATTCATGTTTATATGCTTTATTATTAAGTAATTCATAATCTATATGCTTCAATCTCAAGCAATCTATAATGTATCTCATC
AATCCTAGAAGAATACATCTAAATCCTCAATTTCCCCTTTCATGGCATAAAACTCATTTACATCAATTTCATCTTTCTAG
ACATGGGTTAGGCATGGGTACATGTAAATTCATCCTATAAACATGTAATTCTATCAATACAATCATAAACAATCATAATC
CACTCATTTGGATCAATACTCATAACATTAGAAAAAACCCTAACTAGAATTGGGTAATTCTTCTTCTAAATTGGAGAAAT
CATGGGGGCTCCATGGATGAAAGGATTCCATGGACAAAAGCCATCATACCTTGATTACAAATCCCACAAATGCTTGAGGA
TTGGAGACTTGACCTTGATCTTATCTTGAACTCTTTCTTCTTCTTCTTCAAGTTCTAGAGAGAAATATTTGAGAGAAAAA
CTTTGGGATTTCTTTTTGGGTTTTGGAAATAATGACTTGAATGGTGAGTTTAAAGGGTTAAAAATCACTTATATAGGTGT
ACTAGGCTTAGGTAAAATGATCTCACTTTAATTTAACTAAAACTGGAAAGTCCCATTTTACCCCCGCTGGCAGTCCACTG
CCTTCTCTTCACGGAGGGCTACACGAGTCATGGTGCCTACCACGAGCCGTGGTCCCTCTCATGGTCATGGACTAGTGGCT
AAGCCACCTTCCCCCAGCCCCTAAAATACTAAGGCAACTTCATGACTCCTCCCACGTCCCGTCAAGGCCTTCACGAGTCG
TGAAGTGGCTCATATGGGGCAATCTAACTTGGGGCAGCTTTGGGGAGCCACTGCCTCACCACCACAGGTGGCACCACAAT
CCGTGGTGGCCACCACACGCTGTCAAGGCTTCCGTGGAAAGTGGGTAGTGCCTTGGGAAGCTTGGGCAGCCTTGGCCCTT
GCCCTTATTCCCTTGGCTTGTTTCCCTCACACTTTGCCCTAGTTAGTCTACTAGACTANNNNNNNNNNNNNNNNNNNNNN
NNNNNNNNNNNNNNNNNNNNNNNNNNNNNNNNNNNNNNNNNNNNNNNNNNNNNNNNNNNNNNNNNNNNNNNNNNNNNNNN
NNNNNNNNNNNNNNNNNNNNNNNNNNNNNNNNNNNNNNNNNNNNNNNNNNNNNNNNNNNNNNNNNNNNNNNNNNNNNNNN
NNNNNNNNNNNNNNNNNNNNNNNNNNNNNNNNNNNNNNNCTAAAAGCATGCTCAACACAATTTCATGGAGCCTATATGCA
ATCTATACTCATAGCATACATTCAAGGAGGAATTCTCTCAACTCCAAGCTATGACATGTTTATCAATACATCTCATGAAG
TCTATAGGAAACTCATACTTAATGCACTACAACATGAGGAAAACCATCATATAAACTAATTTTCTTTCAAAACACAAGTT
TTTTTTGAACATGCATAACATAAGGAAATCATGGGAACATCTAAAACACACATGACTTCACACAGAGAACAAACCATAAG
GAACTCAATATCTCAAGCTAGAGGAGTAGTAGAAAGAAAATAGATGAGGATATCGGGACATCACATCGGCCTCAGCCTCC
CAAATAGCACCCTTAACTAAAATATTCCTCCATAACACTTTGTCGGAAGTAACTTACTTGATCCCCAACTTCTTAACTTG
CCAGTTAAAAATCTCAACCGGTACTTCTTCATAAGAGGGATTCTCATTAACTTTCAACCCTTCTAAGGGAACTTATAGAT
GTCAAATCTCCAACACACTTCTTTAACATAGAGACATGGAAAACTGGATGCACCGATGCAAACTCATTTTGCAAATCTAA
CTCATAGGCAACCTTACCAACATGTCTCAAAATCTTATATGGGTCTACAAAACAAGGACTAAGCTTCCCGTACTTATCGA
CCTCATTACACCCTTTATGTGTGAGAATTTCAAGTAAACCCAAATCATGAACATTAGGAACACTCAACAACCTTGCTATC
TAAGCACACTATCTCCCCCTTTGGAAAAAGCCTAAACTGACTTTCAAAGCACCGCTCATTTCAATTCAACTAGGGTCAGA
TCAAAACATCACTAAGCTTTCACATTCGTCACACAAGACGATTCTAAACCATGGGGAACTATAACACCACCCTTGGAGGA
GTCAACTAATTGAACATCTCAAGGTATTATCTAAAGACCATAATCATCAAACTCCTACATGCCGTCGGGGCATTAGTCAA
ACCAATGACATCACCAAAAACTCATAATAACAATATCAGGTTCTAAAAGTCGTTATCGAGAAATCATCATCCTTCACCCT
CAATTGGTGGTAACCCGACCTAAGGTCAACCTTAGAAAAACAACTAGCTTCTTAGAGTTGGTCAACACTTGAAAATCTAT
TTCTCTCACCCTAACTAGGTGATTAAGAAAATTCTTAGAAATCATCCTTCTAGCTTTCAGATAAGACACATACTGACCTC
TAGACATAGAATTTACCCCTTCCACTTTAGGATAGGCCCATTCGAAAACTGAAATTCGACTGCACAGGTTCTACAATCAA
TAGAAACATAACAATAGTGCAACCAATCCATCCCAAGGATGGCATCCTAATCTAGCATATCAAGCTTTACTAAATCAAAT
AGAGTAACTCTATGGGGTAAAGAGATGTGACACATTCTGTAGACCCTTTCAGCCATCACAAAATCACCTATAGGAGTAGA
GACATAAAAAGGGTCTAACATCACATGAAACCTCAAAGCCATATATGGTGTCACAACCAACATTTTCTCCCTCTTTCCTT
ATAGCGTGATCCCTTTGAGTAGTCATATCCTGAAAATCATCGAATAAGGAGTAGGAGATAGACCTTATAGAGTTAAACTA
TATCGCACGACTTAGAGTAATAATGAAGTGAAGTTTCTTAAGCATCTAGTAGCCTCTCATTCATAAATATGGCGCGCTTC
ACACTTATGAACAAGACTCTACTTGACGTAGTTTTTGAGACATCCTAGAACCATTACAAACCTTGTGCTCTGATTACCAA
GTTGTCCCGACCCAGGGGTACACCCTAGATGTAACATGTCGTACAAGAGGCCTCATACAAGCCACTTAGCTTTCATAACA
TAAGATAATAGAATTTAGCGGATATTTAAAAAAATTTCAACATAATCAAAGTCTTTATAAAATGAAGTGGAAGTCTAATA
CACATCTAAAACATGAATATCTTTGGGACATAGCCCATACAATAGTTGAAAACATAAAATTAAATACATAAGAAAATAGT
GTTCAAATCCACAAATGCTATGAGGATTCACCAATCTTCAAATCTTGTTCTACTATGATCCTAGCCACGGGGATGAGAGT
CAATATCGCCAGACCTTACATTTGGATAAGAAATATAGGTAAGAGTATGTGTTAGTACAAATATGTACTAAATATGATGG
CTAGCATAAATCGTCAACATAAGTATAACATAAGCATTAATCAACATAAAAGATAACAACATAAGTCATAAGCATAATCA
ATACACATAAATCATCATAATAAAGGAGGAATACTTTTCAAGTACCCTCAACTTATCCTTAGTCAAGACTTGGGGCATCA
CCTTTAGTCATACATATCATGGAAGGCCACTCAAGAAACAATCCAAACTATTAATCCTTCATAACATAATTTACATTATT
CTTGCTTAACTTTTCAAGACACAGGGATTCACCTCGATGCCTATTATAAAGGATAATGGGTATTCACCTCTTGCCTTACT
AGTATAGTCATAGGTATTCACCTCCATGTCCATTTTAAGGGATCATAGGTATTCGCCTCCATGCACAACACTATATGACA
TAGGTATCCGCCTCCATATCATTTTATAAGGATCATAGGTATTCGCCTCCATGTCCTACTCTATATGATATAGGTATTCG
CCTCCACATCATTTTATAAGGATCATAGGTATTCGCCTCCATGTCCTTAGTACAAAGGCTAATGGGTATTCACCTCTTGC
CTTGCTATTTTGAAGTTATGTAATAAGGGTAGTCACCTCACTTTCATCATCACATGACATGGGTAATCACCTCATGTTAT
CTAACTTAGGAATATGGGATATCACCTCACATCCCTCCTATATGAAGGTCTTGGGGAATCACCTTAAGCCTCATCACATA
TCATAGTCCTTTGACTTAGATTCATTTTAGGTGAGCAAGCCTTTCAACCTAGAATCATTCTATGTGAGAAAACCTTTTAC
ATTTATACATTTATACATTAATAGAGTAGATCATGTGGGTAAATCCTTCCACAATAATTCTATCTACAAATCAACATTCA
CAGTATAAGCTTTACTCTCAAAGCCCTAATAATCATAGTTCATCATGTAAGTTTTACTCTATAATCCATACTAGTCATAA
CTCATCATATTAGCTTTACTCTAGAAGCCCTATTAATCATCATTCATCATACATGCCTAAGTCTCATGACAATCCTAATC
TCAAAACCTACAAGTCATAATTCATCAGATATACTTGATCTCAATCAGTTCATGTTTGTATGATTTACTCTTAAGAAATT
CATATCTATATGCTTCAATATCAAGCAATCTATAATGTATCTCATCAATCCTAGAAGAATACATCTAAATCCTCAATTTC
CCCTTTCATGGCATAAAACCCATTTACATCAATTTCATCTTTCTAGACATGGGTTAGGACTGGGTACATGTAAATGCATC
CTATAAATATGTAATTCTATAAATTCAATCATAAGCAATGATAATCCACTCATTTTGATAAGTACCCATAATATTAGAAG
AAACCCTAACTAGAATTGGGAATTCTTCTTCTAAATTGGGGAAATCATGGGGGCTCAATAGATGAAAGGATTCCATGGAT
GAAAATCCATCATACCTTGATTACAAATCCCACAAATACTTGAGTATTAGAGACTTGACCTTTATCCTAGCTTGATCTCT
TTCTTCTTCTTCAAGTTCTAGAGAGAAATATTTGAGAGAAGAACTATGGGATTTCTTTTGGGGCTTTTGAAATAATGACT
TGAATGGTGAGTTTAAAGGGTTAAAATCACTTATATAGGTGTAATAGACTAAGGCAAAATGACCTCACTTTAATTTAACT
AAAATCGGAAAGTTCCATTTTACCCCCTATTGGCAATCCATTGCCCCCTCTTCATGGAAGGCTCCATTACCCGTGGTACA
TACCATGAGCTGTGGTCCCTCTTGTGGTCATGGACCAGTGGCTAAGCATCCTTCCCCCAGCTTCTAAAATACTAAGGCAC
CTTCACGACTCCTCACACGGCCTGTCAAGGCCTTCCCCAGCCGTGAAGTGGCTCCTGTGGGGGAGTCTAACTTGGGGCAA
CTTTGGGGAGCCACTTCCTCACCACCATGGGTGGCACCACGATCCATGGTGGCCACCACGAGCTGTCAAGGCTTCCGTAA
AAGGTGGGCAGTGCCTTGCGAAGCTTGGGCAGCCTTGGCCCTTCCCTTGGCCCTTGCCCTTTTTCCCTTGTCTTTTTGCC
CTCACACTTATCCCTAGACTACGGGGTGTTACACAAAAGCAATAAAATGATAAATCAAATACCTAAATAACTTTCTCAAT
TTCCAGCACAAAGCCTCAAGTTCATATACACAATATTACCCCCTTAATTGTAGCAATATAAAACAAGGAAAGAAGAAGGG
AACAAGAGATTTTACTATTAGGCACACAATCTTCAAACCCAAATGTGAATTGTGAGGCAACTTGCCTTCAAGGTCTCAAC
CAAAATCAAGATATCTACAAGTTTTTCTCTGTTGTAAGCTAAGAAGATGAGCTTCTCTCACTAGGATTGTTGCATAATCC
AAAATAATGACTATTGGTGAGTGTAAAAAGGGGTTTTGGGATCAATTTGGTGAGATTCCCAGTTAGTTCATCTTCCAGAC
ATTTCCTCTTCGCGGTCGCAATAACTAACTCACATGGTTGTGATAAGTAGTGTCGCGAGGTCGTGACCTTTGACCACATG
ATCATGAAGTCTGAATTTGTTGATCAATGCGATCGTGACCCCTGTCTCACGCGATCGTGATGAGTACTCCAGCTGGCAAT
TCAACTTTCCTCCTTTTGACCTCTCCATGCCTTAATTTCACTTGGTTTCTTCAAATGTCATCTAAATCAGCTCTACATTT
CATTTTCCTGTTAATGTGAAGAAAACCACATTAAATACAACAATTCTAAACTAAAGAAAGCCAAATAACTACAAAAATAT
CCCCAAATGAGTGGGAATTCTCTCCTCATCAACACCCCCAACGTAGAAACTTTGTTTGTCCTAAAGTAATGAAAATAAAA
AACATAGAGACTCTTATTTTTTCACCCCTTGAGACTAGCCCCTAGACGTAACACGGGACCTAGGGTCACAAGTAACCCCA
ACCTAACCCCGAATCTAGCATATCACAAGTATACTGAAATAATTCTATGTAAGCAAAAGCATAACTGATAGATGAATAAA
TCTAAAATAGTTCAACAAAGAATATAACTGAGTTCAAATGTGGAATAACAAAAAAAACAATTGAGTTTGAATCTATGTCT
AAAAGCCTCTAATACTAACGAGCTACTGAGACAAATCCTCAACTAACTCTAAAATACTAAAACTAGTAACGAACTAACTA
GATTAAAAGCATAAATAAATGTTCTTGGATGATGAGGACTCACCACTGAAGCTGCTGAGTACAAACTTGAAATTGAGTTA
AACGCAGCCTAGATGTTGAGCACCCTAACCAACATCATACAATAATGTAGCGTAAAAGTATGCGTCAGAACTTTGAATGT
ACTAAGCATGCAAGATATATGCTAAGCTGAACAATATAACAACTAAACATGGAAATAGATATACTTAAGCATAACTGAAA
GTTGAGTTGGATGCAATGACCAAATACTAATCATGAAGATAACATGTTGAACTGAATACTGACATAAATACTGAATACAT
GGTCAAGGCAATATGAATCTGACTATGGGAGATACTATTAACAGACATAAACCATGTAAGCTAAACGTGGAGTCCAATGT
ATATGCCCCATCGAGAGGACTCAATATACCTTGCCGGGGTATAAAGACATGACTGTGGCGTGATCAATAAAATTGATGCC
CAACATAGGGGACTTATAAACCTATAGGGGTAACTTAGTTCTTGGACTTGAGGGTACGTTGAACACTAGACCAACTTCAG
TGCTAAGTCTAGTCTCAATTGAATGTAAGTTAAAATGCAACTCAAATACTAGTAGCTCAAAATACTTATAATTATCTAAG
AATGCAACATACATATACTGAAAGATATGACATTTGAATTTTGAAGCATGATTGTCTTATTAATATGCCTAGCAAGTATA
ATTCATGAAATAATGATAACTAACACAAGCTAGGGTTTCTAAGTTCTATACATGGGACTACACTAGTTCTCCGAGAAACA
TGTAATTAACATTATAGAGACTATTACAACTGAATTTCAATGGATCCCTAAGATTTTAGAACCCTAGGTAGGAACAATTT
ATGGAGAAATTGAAGAATTGACTGAATTTTAGGGACCTAATGGGTGAAAGGAACCCACTAGTGAAATCCCACATACCTTG
TAACAAAAATTATGGAGAACTCTGTTGGATTTGGGGCTGAAATTAAAGAAGACCTCTGCTTAGTGTTAGGAGAAACTATC
GTCTATTTCTTTTCTTTTCTCTCTAAGTTAGATGATTTTAGGAGGATGAGGGTTTTAGGTAGTTTCTGACTAATTACTTA
GGCTTAGATTACGTAAAACAACGTGCTTTAAGTATAAAATGATATAGTTTAAGTACCAAACGCATATGGGGAAAGACCGA
TATGACCCTGACTTAAAGCTGACGAAGTGACCTTCACGAGAGACTTGACGAGACGTCTAAGGCATGATGGCCCATCTAGT
GGGTCGTCATGTTGCCCTGCCTGACATGGCTTCACTAAAATGAGCAAAAATTTTAACTTTGGGCTCGAAATTAGGCAAAC
TTTGTGGCGTTGAAAAGAGGAGTCAAAGACCTTCCATTTGATAGGTGATGTGCCACCTAATTCATTTTATGCTAAAAGAT
ATGATTGTGTGAAGTTGACCTAAAACTCAAAGTCTGATAAGTCTCTTTCATAGATGACTTCACGATCCGTGTGAAGCTTC
ACGGACCGTCTACGCGTCTGTGGTCCTTCATAGTGGATTTGGGTGCAACCTCACTATCTGGGTGACTTGTACGGGCCCCT
TGACGGGTCGTCCAAGTAACCACGGGCCGACAAAGTAATCATCTAGGTGACTCCCTCCCACGCATCCCCTGGAAGGTGGT
TCACGATGCCATTAACGGACCATGAACCCCTAGACGGACTATCTAGGGTTCCGTCTAGGTGACCTTTCCAGGGCAGTCTT
GGATTGTCACTCATGAAGCCATTAATGGGTCGTGGACCCCCAAACGGACTTTCTAGGGTGCCGTGAAAGGCCCATGGTCT
ATTTTGGGTTCGTGGTCTTACCCATTTTCCTTTTTAGCCCGTTCTCAAAGTCTGACATGTTACAATATCTCCCTCTTGGG
ATCATTCATCCTCGAATGAAGACTAAATAAGCTGAATTTTGAGGAAAGAGATACAATCCCTACCACTAAGTACTAGAAAC
TGGTATCTAACTAAACTGAGTTTCATGAACATGTAAATATGCTGAAATACAAGGATAATTGTGGGACCAAGATGCTGATA
CTGAATTACACAAGAGTAAACTTAGAAACTGGAGAGGAACTATTACCTCAAGGTGAAACTGAATCGGAAGGAAAAAGATG
ATGTTACTTGGCCATCATGGATGCTTCTGCTTCCCAAGTAGCTCGCTCTATGGACCGACTCCTCCACAAAATCTTTACTG
AAGCGACCTCCTTATTTCTCAATCTACGAATCTGACGGTCAAGAATTTCAACTGGAATCTCCTCATAGGTGATGCTATCC
TTCACAGCCACACTCTCTAAAGGTAATATCGATGCCGGATCACCCACACACTTCTTCAACTAGGAAATGTGAAAGACTGG
ATAGACTGATGCAAGTTCTTCTGGAACCTCTAACTCATAAGCGACATTTCCAACCCTTTTCAGGATTTCGAAACGACCTA
CATACTAGAGACTGATCTTCCATGTAACACCTTAGATTTGAAAAAAGAGAAAATGGTCAAATGCCCCCCTAACCTATATT
CGAATTATCAACTACACACCTCAAGTTTACTGGAGTCCTATCACCCCCTGAAATTGTTTAAAATTAGAATTATTACCTCC
CTGAACGCTTACCTGGCAAAGAGAGTGTATCTCACTCTCTTTAAGAGAGTGAAGACCAAAAACCAATATTAAATTTTTAT
TTTTATTTTCTTAAATATATGTATCTCTTTTCTTCTTCTTTTTCTTGATCTTTTTCTTCTTCAAGCAATTGGACTTAATG
GCAGCACCAAATTTCTATAGTATCTTGAAACCATCGCTATCACTACATTAATGATACACCATAAATCATTTATAGCAATT
TCACTCATTACTCTCCACAATCAAGAATTATATATCAAAAATCTTTGATTTAGGTATCAATTTTTTTTTAAATCAAAGCA
AATTTAAGCTTGGATAAACTTAATACAAGGATACCCAAATGATTTTCTTCAATAAACTTTGAATACTAAGATAATTTTTT
ATCCAATATTTAATTCCTAACAGATCCACTACTAATTTTAATAACCGGACAATTTCCAGGGAATCTAAAAAGTTCCTGTT
CTTCGTCTTCTTCATTCCATTGTTCTGAAATTTGGTGCGAAATCACTCTAAATCTTCTTCAAATTGCCCTAAATTTTAGA
TATAAGCTTCCCTCGAAGTTTCGATTCTTTTGGTATATTACCCACTCAAAAAGGTGCTCGTTGTGGCAAGTTGAATTTTT
AGCTCAAGCTTTTGAACTAACTTTAATAGAGGTTTCAAGTTAATCCTTCACATTTTAAACCATGAGCTTCAATTTTCAAT
TCTCAAACATAAAGAACTCTTCAAATCATCTGAATGTTGCTCCTACTTCAAGAATATAGATTCGATAATTTCAATGGAAG
CTTGTCAATTTCCATGAAATTTCGGTGTTTCTTCAAATCTAAAAATTGCAACCATAAACTCAATCAAACTCAATGTATTT
AGCTTCAAATAATTAGCAACCATTTATGTTATCAACATGTTTCAAATCTGAAGATCCAAATACATTCAGAAACTTAGACC
TTAAATTGTTTTTTTTTTAAATAATAAGTCAAAAAGGGAGAAGAATTAAAAAAAATTAGGGCTAAAAAATGAATGAAGAA
GAAAGAGAAGAAAACGTTTTAAAAAAATGATTAAAAGGTGAAAAACACGTGTCAAGCGCGTGTGTTTCACCACAAGACAC
ATATCTGGTTATGATGTTTTAAGGGGCTACTTATTTCATTTTAAAATAATTCAGGGGGGTAATAGGACCCCCCGTGAAGT
ATGAGTGTGTAGTTGGAAATCCGGCTATAGGTTAGGAGGCTTTTGACTATTTTCTCTTGAAAAAATGGAAAATTTCAGCT
TTTTTCCTAGAACTGGTGCTAGTACCAACGGAGCGACCGACGGTACATGAACTTGTTTACGGGCCGTAGGTGGAGCCTTG
GGTGGTAAGTCCAATTCTTATTAAAATGTCAAAATCTCGGTACTTTTATACGATTCACCAAGGAGGTCTATCATCCAATG
TACGAGTCGTAAATGGGTCTCGTAGGTGAGTCTCAAACTTAGTGGGATTTTAAGAAATTTCAATTGGACTCATGGAGGTC
ATATACAGACCGTATGTTGACCAACTGACCGTACATAGGTCCCGTTGGAAGATGGTCCAAGAAATAAGTTTCTAAACCCA
TCGACAGTTGACTAGAATGGTCCGTAGGTTGGCCCATGGACCGTAGGTCCCCATTGTTGATAGAGGTCAGTAGTTATTTT
TAAGTTAGGGTCATATTGACGTTTTCCCAAAGTGTTTGGTACTCAAACTACATCTTTTTAAACCCTATTTCAAGGCCTAT
ATAAGTGAATTAAGCCCAAAAACTACCAATTTCAATTCATTCTCCTAAATTCCCTAAACTTGATCAAATTCATCCTCTCC
AAAAAGATCCTCTCTAGATCAAGGAAGAAGAGGAAGCTAGGGTTCTTAAAGTTCAAGTTTAATTTCTTCATCATTGCTTA
GGGTTTAATTTAAGGTATGTAGGGAGTTCATCAATGGGTTCCATCCACCCATTGAGCCCCCTAAGTTTCTTCATTCTCAA
ATTAAATTTCCCAAAATTTGATAAGATTTCCACTCAATTCCTCATAAGTTCTACTTGTATGGATTCAATTGCTTTATTAT
CATCTTATTTTGATTATTTGAACTTAATTACATGCTTTTAAACCAATTCTATGTGAGCTCATACATTGATCCATGAATTT
TGACTATGAACCCTAAATATACATGAATTCATGAAGAAGCTTGAATCTATAAATATGTTTTATGAAATTATGCATGTTTC
TATGGAAGCAATGTTTATGACTCAAGTAAGCTTATAGATAAAGGTATCTATATGTTCTATGAAGCTTGGCCATATGACAT
GAATGACCTCTAGATTTGACCTCAATGCTTTTCAGGTTATTTTCCTAAATTAGCTCTTAATTGGTATGGTATTCGGATAT
GCCATCAATGATTATAGATCACGATTTCAAAACTATTTACATTAGTATTAGGGAATTTCTAGTATGAAGTGAATGACTGT
GGGCCTTAAAAGCTATTATGAAAAGATCATGGATGGTGAAAGATTTCCTCATGCATGGTCTAAGGAGCTATCGTATGATG
TTTCTCGCTTGGATTAGTATCTTAATTGGACATTTCCATGGATAATAAGATGATTAAGATTAAAGACTATTATGTGGGAT
TTATGAGCACCTAGAGGATATTGAGATGGAAGCTCTCTTGTAGCTTGAGGTCGGGTTTCTAGTAGCAATCTCCTTATCCC
ATACCTATGTGCCCCCATAAGATGGTTATCTTAGATAGACATTAGCTATTGGATTCACGTAAGCTAGAAGTTCATAGTCC
TTACCTTGCAAGTAGAACACCCCTTTTTGGTGTGGTGCAGACACTGGATTTCATGTTATAGCTCGCATGGTCTATTTGTT
GGTTAACGGTAAACTTCCCACAAAAAGAACTAAGTTGAATTATAATGTTTTATGAAGCTTCCTTTATGATTTAAAGATGC
ATTCACCATATTCATGATTTATGAATTTTCTTAAATGATTTTACTATGTTTTAACTTTCATGCATTCCATGTTTTCGGTT
ATGTCCCTTTATGATTATATCTAATATTTTATTGCATTCCTCTCATACTTAGTACATTCCATATACTAATGCATACTTGT
GTCTAAATTGTTTAACTAATGTAGGGCTTGGCGATTCTTATCCTTCCGTTCATGGGTAGTTGATTGCATTAGTGATTTGA
AGACTTGGTGAGTCCTCATACTTCGAGGATGATGTCACTTTTATAGTTTTTTTTTCATTTCAGTTTCAGTATTGTATGTG
ATGCATGAGTTACGTCCCAATCACTCTTGATGTACTAGATGGCTTTGAGACTATGTTAGACTTCCGCTACTTTCTGTCAA
CTTTAATGATATGAACAATCTTTTAAAATAGTCTTTCCAAAAATGACTATTTCCAAATTTTAACTTCTATCTAGTTCCTT
CAATTAGCTAGATGTTACAGATACTGCACTTGCTCTTTCTTTGTTGAGTACAGGGGATCTTCAAGCGGCTATTGACAGAC
CTCGTTTAGAAGATCAATGATTGTCATCGAATTCAAGGGTGAGTCAGTTCTTCCGGGCTACCATGAGTTCTCTTTTCGTT
TAGGTCCCCATTCCGGACTTAAACTAGTACATTAGGATTTCTTATGTTTAATTAGGTTGTACTCATTTTCTTAGACTTGT
TGAACTTTAGATGTTTTGGTACATTGACTTTCAGGTTGTGGGTATTACTTCCGCATTTGTTTTGATTAGACTTTTGTTTG
AAGTTTATGAGAACTCCCTATTTCTTTCCTTAGCTTTTAAACATGCTTCTGTATCTTTAAATGCCTTAGTTTTTTGTTAA
GTTGCTTAGCTTGGGTTGTAGTAGTGGTTCTCCCACCGGAGGATTAATGTGGATGTCAATCACGACGGTCTGGGTCGTGA
CAAGCAGGCAACGGCGATAGTTGGGACGGCGGCGCCGGCAGCTCACAGACGCAGGGTTGAAGAGAGAATTAGGGAGAGAA
TGAGGGGAAGAGAGATGAGAGAAATACAATCTGGTCTCCCAGGTATTTTACAAAAAGTGACGGACAACGTCTCTTTGTCC
GTCACTTTTTTTAAAATGTTTGACCAACATTTTGACTAAAAAGCGATGGACTAAACGACATTGTTCGTCAGTTTTTTAAA
AAATTTGACCATTTATTTGACCAAAAAGCGACGGACTAAGAGATGTCATCCGTCCCAAATTTAAAAAATAATTAATAAAT
AAAATTAACTCAAAAACGACGGGCAGCATGGTTAATATTTTATTTAAAATTAATTATCTTTAATAAAATGTGACGGACAA
CGTCGCTACTTATATTAAATATGTAATTATTAATAAAATATATATTTGGCGCAAAAATCTGCAAAAAAAAAAAAAAAAAG
CGACAGACTAAGAGATGTCATCCATCTCTTTTTGTAAAATAATTTCAAAAATAAATATTTAAACAAAAAAGTGATGGGCA
GTGTGGCAAATAGCGTAGCTTATTTGAGCAACATTGTCTGTCGCTTTTATGTCCGTCATTTTTCGTAGTTTTTTAATAGT
CAGAGGGAAATGGTCATTAAAAATCATTCCCTTCCGTCTTAACATTCTGATTCACGCAACTGGGGAATAACTACTGGGGC
ATTCACTATAGCGGTACCGTTATAGCGAGGTTATGGCTGCTATAACGGGGTGTGGTGCAATAAGTGAGATATGAACTTTG
TCGAGTTTCATGCGTTTGAAACTTCTTTTCGGATAATCTGAGGTACGTGGGACAAGGTAACATGGTGTCTCATGCATAGT
ATGAGTGTATTCTCAACTTTGTCTCAACACTCTCTTTCACTACACTAATCTTAATATAATACTCCTCATCTTTTCTGCTC
TATGGTTTTCTTGTATATTTCTTGTTGTACTCAAACAAAGGAAGACCATCATTATTTATAAGGGAGGAAATCTTCCTTGC
AATGAAGGAAGATAATGAGATAGTTAATAGGTTAAGTAAATGGCCTAAAGATAAGGTTACATAGATTACAAGAATAATTA
TGTAAATACCGAATAAGTGGTTACAAGAGTTAATTGGAGAAATAATAGCCACCAACTAATGTGAGTAAATTGGCATGTAA
TGCCACTCACATGGTCCATGGAAATGGATCATTTCACACGAGTCATTTTAATTAAATATTAAAATGCTCAAATACTTCAA
CTTCATTTTGCTCCAACAATTCGTACTTGTAACGATCCGTTAGGTTTTTTTTTAGCACTAGAATTATTTTGAATTTTCCA
GTAAATTTAAATAAGAATTTTGGACCATTCATTTAACACAGTCTTTTAATTAATGGATAATTTAAAATAATTAATTTAGT
TGGTAATTGATGGGTTAAGTTCATAATTTATTTAATACTCATATCACTTGACTCATGTATAAAAAATGAATTAAATTATT
TGGGGGTTAATATGTGAGTCATGACTGAAGAAAAACAAAGGATATGGTAGCTTGCCCACCCAAACGACGGAGAAACTCAC
AGTAACAAGAAGAACTCGAGTGAATAAGGTAAGCAATCCTAAATTCCTGTGTACTTTTATAAGGGTCATATTATTATTAT
ATTGTATTATGGAGTTGTGGGGAAAAGAAAGAAAGAAAAAGGAATCAGAAGTTAAAGTTTAGAATTGGAATTTGTCAATG
TAATTTTATGGTATTTCTAGTTTGATGGGTGGGGGTGGGGACAAAATATTTAATGACCATCATTAGATAATGATGTTAAT
GGCACTTGATGAATTAATTCTTAGAAATTGCATATTATATATTATGTATAATATATAGAATAGATTTGCAGAAGATTGAG
GTCCTGTCGTTCAAGAGGTTGTTTCCATAGTTAAATATATTGGGCATGTAGTTTTGATTAAGAGAATTTTTTGTGGTTGA
TCACATTATACTTTAATGTTTTGGTATATTGAGATAGGTAATAAAATATTATATGTAATGTATTATATAAATATCATTAG
ATTTTATGTTAATTGGTGAAATATGAGATTTAAAAAATTAATTGACATCAAGATTAGGAACTTGATTATAAATTTGTGCT
CTATAATTTAGGGGTGATTTAGTCTCACTAAAATTCTAGGTTTGTTCTTGTCGGTTTGGACTGAACCTTTTGGGTGATCT
TTGGAGTTTGGGATGGAAGTATAGAAATATGGGCATCTACAGACACATTTTCTTATGAATAATGCATTTTTTATTAGATT
GTGAATGTTATGAAGCTTTACAAAAGGAAAAGGCAAAATCTTGAGGATTCATGACACATGTTAGACATTCGAGGTATGTT
AAAACTTCATAGACTTCGTTGAGGGAAGTTGTCTAATTAAAGACTGAAAATAGAATAGACAATGGATAAGGGTGAAAGAT
GGGGGTCTCGTACCAATGGTGTGACGGACATTGGTACGAGTACCGGTGTTATTAAAGGGAAAGTGTATTACTATAATATG
ATAGATTGTAATTCGAGAATGTCAAAATATATGGGCATTAGCTGATGTATTAGTGACATGGTTTCTTTTGTGTGATTGTG
TTCTTTATTGAACCTGTATATATGTGATAATTGAGGTGATTATATGTCATAGCAATATTTGATTTATTGAGATACTTCAG
CATCCCCTTTTATTGATATCATATTGTGCACATGCATTGACATGAGATTGAGTATGAGTAAAGGTCTAATATGTGGAGAT
CGCACGTGTTGAGATCGAGTTATGATTATAAGTTGGGCATGTGGAGATCGTCCGTGCTGGGGATTTTTCGATTCTATGAT
AGTGCATTGAAATTGTTCGCGCAGACACGTGAAGATCGTCTGTGCCGGTATGTGGACCTCGCGAGTCCCCCATGGGTCAT
GAACTCTCGATATATTTCCGAGAAGTATCGTGTATATATGGTTGAGAGAGTACTTGGCATTTGGGGCATATCATTTCATG
ATTTTGCATTGCATTGCATCTCATTACATCCTTCATTCTTGTTTTATTATTTGTTTCATTCGTGTTTGAATATTACGTGA
CATTTGATTATCCTTATTTGATAAAACTTGACTGATAAGTGTACTGTAGACTTGTAAAATTAAAGGATATATTTTCCTAT
ATACTCCCGTCACTACTTCTTCATTGTCGGTCTATGAGACATATTGGGTACACGTGATTTCGTACTTATACTACACTTGC
TGCACTTTTTTGTGGTGCAGATTGGATTTCAAATTCAAGCACTTTTCGTGACGCTTTCAAAGTTGAGCTTGAGTTATCTA
GGAGTTGTGGTGAGCTGCTTGGTTGTTCCGTGGCCCACATCTCTCTCTATGTCTTTATTTATTATTATTATTTGTATTCA
GACAGTATATTCCTTACATCTAGGTTTGTCATTTAGTTACAGTTTAGAAGCTCTTGTACTTATGACACCAAATTTTGGAT
GATATTTTAGTTTTCCGCAATTTATATTATGAAAGACTTAGTGCTTGGTATATTCTACTTGCCACGTATAGGGGTGGGCA
TAAACACCGAAAAACCGAACCGAACCGAATTATTTTGGTAATTCGGTTTCGGTATTTCGGTTTTCGGTTCGGTATTCGGT
ATATGGTTTTGTATTTTTTGGTATTTCGGTTCGGTTTTCGGTATGTAATTTTTGTGTAATTCGGTATTTCGGTTTACCGA
AATATATTAAATTATAATATATATTAATATTATATTAATTATTAATATATAAAAATAAATATTATAATTTAAAATTAAAA
ACAAAAGTTTGTCTTTTCAAACTTTTCAACTTTACAAACCCACTTCCCAAAAGGCAAAAATTACCGTTCCCACTTCCCAC
GTCTAGTCGTCTACAGACTATAGCAGCGTCGACCGTTCCGCGACCAGCAGCACGCAGCAGCTGCCAATCGACCAGCAGGC
AGCCGCAGCACAACAACGAGCGGTAAATTTCAATGTTATAACAAGGCTAAATTTCAATGTTAACGACAATTTATTATTTT
GAATCATACAATAATTTGAAAAACAGAGTAAACTAAGCAAAAAGAAATAAACATAAATAAAATAAACAAAAAAATTACAA
AATTTTAAAAAGCCCACTAAGCAGGCCCATAACAAAAAACCGAATTAACAAAAACCGAACCAAAATAACAAAAACCGAAC
CGAAATAATAAAAACCGAACCGAATTATTTCGGTTCGGTGTTCGGTACACGTTGTACAAGAACCGAAAACCGAAAAAACC
GAAAAAAAAAAACCGAAACCGAACCGAAATACCGAATGCCCAGCCCTAGCCACGTACTTTTTACTTATTTATATTGAATT
GAATTAGTAAAAGTATTGGACTAACTTACCTATCGATTAGAAACATAGGTACCATCATAATTTGTAATTTTGAATCGTGA
CAAAAGTTTAGAAGTCTTTAATACTTCTCTCGTACCATAACGGTTTGGTCACTCATAAAAGCATAATGGTATGATACCCA
ACTTCCTTAAACTCACTCATAAAAGCATGCAAGTGGGAAAACGATGCATGGCAATAGGACAGTACAAATATCTCAAAGTC
CCCTTCGAATTTAATTTATAGAGCTACTAAATGACCACGATTATGTGGCTCAAAAATGGCCACAAATATTTAAGAAGACC
ATGCAAACCTTTTGTCTTTTAAATAAAGTCAATTTTTATTATTTTCTAAATTCTAATAGTATATGCATACAAAAGATTTA
TGTTGGTTAAGTTGTTTTACTTATCACACAAAATTATTTATTTATTATTGTTAAATAAAAGCTATTTAATTTCTAAAATT
TATCACACACAAATTAAAGTCTTTTTTATTAAAAAATTTAACCTAAGAATCATTCAACTTTAGATTTATCACGCAAAAGT
CAATCTCTTATTTCTTTGTCACTAAAAAGTCATCAATTTTTTCAAAGCAAACTAAAAAGTAAATTTTACAATTTTAATAT
TTTAAGAGCAAATGTGCTCTTCATATCTTCCCTCACAAATCAAATATGCAAAGGTGAAAAAATGAGTACTTCAAGCCTCG
TTTTTGAGTTTCATCAAATCTACACTCCGACAAATCTTGAAGCAGGAGATATGTGTAGACACTAAAATTTTGTGGGATTC
TACAAGACGTGTTCGACTCCAGCTAGGATTCTTGGAGGCTACTCTACCCTAAACTCTAGCTTAAGCCTATATGAAGGGTA
GTATCTTCCCTTGAAGAGGAATCTCGAATATCCCAAAAATTCTTAATATTCACATAGGTCATAAACACATCAAATATTGT
CTTTCTCAAAGAAATATCAAATTTCTCATAAACTCTTGGAATATTCATAAAGAGATCAAAATATGTTAGACTCATCTTGT
TAATCAAATACTTCAAGAAGATCCACAAATTTTTTTCATAGAGATCAAGTCCAAATCATCTTAGTTCGAGAAAAAAGTCA
CTATCGACCCTCAAATTATGGAGATCAAGTATAAATCATCCTAGTTCGATAAATACCCCTCTAACGGCCCTCGAATCACA
GAGAAATCTAAAGAGAGAGAAGAATCAAGGGAGGAATAGAATTGAACCCATATTGTCTTATCAATAATATTCTTGTTTCT
CCTTATTTTATTTATTGTTGGTTTATTTTTCATATATTTAAAATTTGTTACAAACACTAACAATATATATTTAATGGATT
TGAAATTTTGAACTAAATTTAAATTTGTAAAACTTTTCCCCCTTCGTCATTATATATCTATAAATTGTTTTAAATTATTT
TTTCTTATTTTATACTTCTTTCATCCCACATTGTTTTTCATAATTTGATTATTTTTTGAAGGTAAATTAACTAGATCAAC
TAATATTTTATAATTAAATTTAAATTTTCAAAAAAACTATAAAAAAAAACACTACAAGTTTCATCTTTTTTTTATATCAA
TTTGATGAAATTAAAACTATACTAACTTGTCACCTTCCGCTTATCAATAGTTTAATTGTGTGAAATTTATCAACAATTTT
AAATATATGATTTCATCAAATTGATATGAGAAAAGTATATCAATTTGATACAAAAAGCACTACAATTAAAATATGATCTT
TTATACTAATTTTAAAAATTATATAGATATAGTTAAAATTTATTTAAACATAATAATTAATAATAACCTAATTTTAAGTC
ATATTAATACCAAATTTAAGTAATAATTTGTAAGTTATCAAATGACATAACATAGGGATGCAAGACTATAACATTAATGT
GTGATTTCATCGGATTGTTGTTAACTAAGGTAGTACATTTGAACTTTGATTGTTGTTATTGAAAAACTAATAAATTATAA
TTTTTTAAAATCATTTAAATTTGTAGTTTAAATTTAATTGAACATAAAAACTAATAAATTTGCTTAATTAGAGGTCATAT
TGATAACAAATATAAGTAATGATCACAGGTTATCAATTCAGCGTAGCATAAGGACGCAAGACAACAATATTAGTGCTTGA
CTTTGTTGCTTTGTTGTTAACTAGGGTCGATACATATGAACTATATAGTTTTTATGATTTATATAGGTTGGCATGTCTAC
CATGTCTAAAGTGTTTTGAGTTTTGAATGTCGTTATCAAATTATTTTCAAATATAATAGCTAAAAATTATTTAAATATGT
ATTTAAATTTATTTATATAATAACTAATAAAATTACTTAATTAGGGGTCATGTTGATAATAAGGGAAAATTACTAAAATC
CCACTAGTTTAGGGGAAAATTACTTAGATACATTATAGTTTGTAATATTACGAATTTTATCAAATTTTGGTGTGACCAGA
TACATTCAAATACATGTATCTCGGGATATGTGGGTTAAAATTAGGTGTAATTTGTTTAAGATGCACTATTTCCAAATGGG
TTCACATGTATTTCGGTTACAAAATAAATTTCACTCGATTTCCTCACCTTCCTCCAATCTTTCTCATCACTATCCGATGT
ATCTAGTATCCAAGATACATGTGAATCACACAAGATACATACTCTAATGACCTAAAAGGTCATTTTTGGAATTTTTTGTA
AAATTACCATCTTACCCCTCCCGATAGTTTCCCCGGGGCTTTTTCAATCAATTTGTGAAGTTGGTTTTGAATTTGATTAA
CAATTTGTGATTTTTGGAAATTTTGAGTTTTTCTTGAGTTAAAGTCTTTAAGAGTGGTTTTTGGCATCAATCGGATAATC
GAGTCTTGGAATAGAATTTCGTCAGATCCATAGCTCCGGAATGCAAAATTTGGTCAAGGAGTGATGTCGCTTTCTAATTC
TGAGGTGTTTCATGGATTTGAGGTTAGAAGTTGGAGGTTTAAGGGTATTTAGTTTTTGAGCTGACTTTGGTCAACACTCG
GAGTTTGGATGCTTGACTACTTTACTCAGCACAACTGCGTGGTTTGGGATCGTGATCGCAATGAGCAATTGAGATCTAGA
TAGATTGTTTTCAAAGTCGGGGTATCAATTCTATTTCTCTATTTTTTTTATTATCAAGAGCTCAGTTTTGGAAATTTCAA
AAAGAGTTTACAAGATTTATTGATTGGGTAATGATTTATAACTCCCTATATCTTTTCCCCATTAACTATTTTGTGATTTT
GAGGTTTGAACATGAATTTTGATCCTAATCTTAATGGTTCTTGAAGGGTTTTAAAGGTTTTGATAAATTGATGATTTAAG
GCTTGCTTGAACTCCATTTTTGAAATGATTTTCACCAATGAGTTTCAACTATTTGGGTAACACAAATTTGTACGAAATTT
CAAATTTAACACTCATTTTCAGAATTAAATTTTTGCATAAATTTGGCCCCATTTTTAAAAATTCGATATGAGTGAAATTA
GATTCAAATTCTCATTGTGATTCTATTATTCAATAGATTTTGTTGATTTGGAGATCCAATGAAAAGGGAAGACTCAAATT
GCGGAGTGATTGTTTTACTAACTGAGGCAAGTGGACTTCTAGGCCTTTGTTAAGCATGTAGTATCTTGTATTTTCTTGGT
GTATGTATTGGGTAGTAATGAGAATTTGTGATGAGTTGAATTGTTCATATTTATTGATCCTAATAATGAAAAAGGGATAG
TTAAAAAGGCAACGTGATGGTAATTTGATGTGTGTTATATTGTGAATGATCTGAGTGGTAATATTGACATGTTATTCATT
AAACACTATAGTTGGGTTGTTATAAATTGAGAATTGATATGGAAGTTTTCATCTCCTCATTATTGTAAACATGCCGATTT
GTATTGGTTCTGAAACATTGTGATGTGATCTATTTGTGGTAATGCCTATGAGAAATTGTTTTGGTGATACCAATGAAAAA
TGGTTTCGGCGATGCCGATGGAACATGATTTCGATGAGTGATGATTATGCCGATAGAAAATGATTTTGGCGGGTACATGA
ACCCTTGTGTGTCCTCCATGGGTTCCACATGATATTCAACGGATATCATTAGGGCATACATACATCACCGTACTTTTTAT
TTCGTTGCATTGCATTGTACATCATTACCGTATGTAAACTTGTGAGTGCTTTTTTGAAGCTTATGATTGATGAACTTGAT
ACTTGAGGGTCGATGATCTGTAATGGTTGAGATGAGGTGATTGAAGTACTATGTGTTATGTGAATTCTGGATTGTTAAAT
TGGGCTAGTTTTTTTGCAGGTTGTAGTTGCGGAGGTTCGATTGGAATGATAGGAGTATCCGTATTCTATTTTGGTTTACC
TCGTGTTTAGTGGTTTGCTTGTGAGTACCATGTTATTTGGTACTCACTCCTTGATTCTACACTTGTGAGGTAGTTTGTTT
TGAGATTTGTGAGGTAGTTTTTTTGTCACGACCCGAGTCTACACCTTGGATATGGCCGGCACTCGAGAACCATTGTTGGT
CCCCAAGCGAACCCTCATCCTGGTTGACTACAACTGGAAGACTAACTCAAGCATACAAAACTTAAAACTATATAAAATTC
ATTGAACTCAAATACAACGCTTTAACTCAAATGATTAACTAAGAATATATTAGTATATTCAACTCAGAAATAGGCAACTC
ATGTCTTTAAAACATTTAATAAATAAATGAAATAGACTTCTCAAACTCTACTGTCTATCTATGAAGCCTCTAACTGACAA
AAATGGAAGTCGGAAAAGACCCACGACATCCTAAAAAACTAAAAGTACAAGTGGAACCCACCGGAAGCAAGGAGGCTCAC
CATAGCTAACTGGAACTGCAAGTGGTATCAATGGAGCTTATGTTGATGACCCTGAATACTTGTATCTGCATCATAAAAAG
ATGCATGCCAAATGGCGTCAATACATGGAATGTACGAGCATGTAAGGGGAATTCTAAAGCATAAAAATAAGCTTGAACTG
ATAGAAAAAACATACTTACATTTTCTCAAACTCACTCAATCTCAAGAATACTCAAAGGTACTCAAACTTACTCGACTCAG
AAGTACTCAAAGATACTCAAAGGTACTCAAACTTACTCAACTCATAAGTACTCAAGGATAAGATACTCAACTCAACAACA
AGGTACTTAGCTCAGTGAAACATAGCTCAACTCAACTCAATGAAACATAGTCCAACTCAACTCAATGAAATAAGGCTCAA
CTCAACGATACTCAATTCAAAGATACTCGACTAAAGCTTCTCAAATCAAAGATACTCAATTCCAACATAAAGCAATAATA
AAAGATGCAATATATGGAAAGCTTTTAAAACAGTAGATAGAAACTCAATTGTCTGTAAAAATACAATAATAACTCTTATG
TATATGAAAATAAAAAATAACTCTGTGTGGGAGATTTTCTAACCGACAACCATCACTATGAGTTATGTGATGATACAACA
TCTAGCCCACGCTGCCAGAACTGTCTTATACTTTATCGGGGTATAGGACCTACTAACTAACTGGATCCACTAGTCTATGC
TTAAAAGCAATAAGGAATCATCTAAAAAGCATGACCCTTTCTACCCATGTTGGCTACANNNNNNNNNNNNNNNNNNNNNN
NNNNNNNNNNNNNNNNNNNTCCCCCCCCCCCCTCTCTCATATCAGTGCTCAATACTACTCCCAAAATATAACTTAGCTCA
TATGCTTAAAAACATCTCACTTCCTCTGGTTTGAGATAATTACTCAAAAGATTTCTCTAAAAAGAGATAGTACTCAAAAC
TCCTCTTAAACTCTTTTGGAAATCTCAGTTTCCTTCTCTTTTAAATGTGAAAACATTTACCCTTGGGAATACTTAGTTCC
CATATATTCATTTTAAAAATGAACTCAACTTTACTCATCCTCATACCCAAGTACTCAAGTCATAAAACAAGTTTAGAAAA
ATTTGTAAGACTTCTCAAAATAGGGTTCATGCCGAATTATGGACGTGAACGACTCAATTCAAGGTTTTCAATAACCATAC
ATTGAACGCAATACTCGGAACTCAACAACTTCAGAACTCAAGGACTCAATGATGCTACTCATCTCAAGGATGCTCAACTC
ATAGGGTTCATGCAGAATTGTGGCATGAACAACTCAACTCAAGGACTTCATGATACTACTCATCTCAAGAATGTTCAACT
TATAGGGCTCATGCGAAATTATGGGCATGAGCAACTCAACTCAAGGACTTCATGGGTAACATGTAGTAGTCCCATGATTA
GGAATATGATCTCGAAAGGATTAAAACTCAATGCTCTAGAACTTGAAGATACTACTCCTCTCAAAGATACTCAACTTATG
GAGTTCATGCGAAATTTATATGCATGAACGACTTGACTCAAGGATCTCAATGATAATGTAAACTCATGAATACATTCTCC
TCATTCTCATACTCACTTACTCTAGTCTTGATACATGTTATTAGAAATTGCAGAAGACTCCTCAAAAAGACTCAAATGGA
CTTCCTCAAAATACTCAAAAGAACTCTCAAGACTTAACTCTTAACTCTACTTTGAATTAGAATTATGAATTCAAGGATAT
GATTTATGATAGGAAGAATGTCGTGATGATTAAATGAGCTTCAAATAGTTAATAATGAGAAATGATCGGAAAACACTGTC
TGGGGAGCAAGTCCGCGACGCGGATATGAATTAAAATATTTGATCGCGAAATAATTTTTGAAACAGTGGAGTCCACATTC
TCTTTGCGATGCGGAGAGAGAATAATTCCTCTGGGGGATCAAGTCCGCGATGCGGACCTGGCACCAAAATTCTGCCCGAT
CTTTTCTTCCATTTCCAAACTCGATTCAACTCATACCCATTGAAATTCTAAGGTAAAAACTCTCGAATTCTTATAATTCG
GAATAATTCCAGCGAAACCCACTCAAGAACTGTCAATTTACTCAACCCCTTAACACCATCTTCACCTCAAGAACTCAACT
AAACGTCAAAATTCAAGAACGAATAATAACACTTCAAGAAACTCATCAAGAACTTTATTTATCAATCTTTATGGATGAAT
TCGATAATGTAGAACATGATTGGTGTGTGGGTGAACGAACTCATCACTATGGAAACTTACATACCTCTTAGGGATCAAAC
CCATGGCGAAATTCCTCGAAAATTCTCAAAAATCTTGACGAACACCTTGAACCTCTCCTCTTTTCTCCTCTTGATAATTC
AGGTAAAGATTTTAATAAGTGATTCACACATAACTCTTCAGCTGCTTATCTTTCTATGTTGTACAGATTATCTGATAGAG
GAACAGTTGGGGAAGAAGAGCACACCAGATGCATGGCCATATCTCTTTTGTGCGCCTTCTTGCGAATCCACGCTATTGTG
GTACTATGTCCCTGTTCAGCTTCTATTTATCTTTTCCCATGTGTTTACTGCACCAAATATATGAATGTTGAGTGGTTAAA
TTCAAGAATTCCTACTGGATAACCAACTAAGTTTGGTTCCTGGAAACATTTTGAAGCAACAATTTTATAGTGTACAACAA
GTACTCTTCTTGATACTGACAATATAACCTCAAATTGAATTTGTAGCTCTGTTCGCCTCACCTCTCTGACTGGTTTTGCT
CATAAAACGTAGGGCATGCAATGACTAGAAAAAGTTTGCTAAGCAAACTTGTCATTGTCGGTTGTAAAATAGAAATTCAT
GGACATATTAAGCTGCTAATACTCTTTTCTTTACTTTATATCTCTTCTATGTGATTGCTGGTATTTTATACGTGGAGGAA
AAAGAAGTCTATTCCCTTTTGAAGGAGGTTGGATTCTGTTTTATCTATTCCTCTCTTCAGTTGGCATGCCTTCTATGTGG
AACATGCATCTTTGGATATCATTACTAGATCACAGTTAAAAAGCCTTACATAAGAAAGTTCTTGGATGGTTTTCAAAGAC
TTAGATGATCGTCCCTTTAACTAAATCATTCATAACTTGAATATGTTGCTTCGTTGAAAATTGTGGCTTATATATATAGT
TGATATAAGTTCCAATAATATTTTGTTTACAACAAGTTTACTATGTTGGGTTGGGCCCCTATGCCCTTCTGGTAAATGTA
TGTAGATGTCACAATTGTCACTTGTGAAAATTATATATGAGACTCTATGTGCAACAACTTCCCTAGAGTACTATATTTAG
TTCCAAGGATAACTTGCTTAAGACAAAAGAGAGCTAACTCTTCTCTTGTTTTCTTCTATAATTTTATATATGGAAAATTA
CCAATATGAGAAGAAGCCCAGAGTTCTCTGCCTCCATGGCCATGGAAGTAGTGCTGAAATATTGAAGAAAGAATTGGTAC
TTTGGTTGGCCACAATTTTTACTTGAGAAGCTAGATTTGGTGTTCTTGGATGGACCTTTTTTACTTCAAGATAAAGTGGA
TGCTCATGACATTTTTCATCCACCCTACTATGAATGGTTCCTAGCTAATAAGGTCCTTCTCCTTTATTGTTATTTTCCAT
TTTCTTTTGTACGGAACTCGTGGTCAATTAAGCAGGTTTTATCTTGAAATATTCTAAAAAAAAATTGCCTTATAAACAAA
AGCTAGAACTTGTGTCTGATGAGCAACAAGAACATACGTTCTAATTTTTTATGATAAATGAATAATATATGTTTTCATTG
AGTATCTTAACATTATATTGTAGGACTTCAAGGAAATTTACAATTTTGAAGAATGTCTTCAATATGTTGAAGCTAACATG
GAAAAGTATGGACCATTTGATGGTGTTTTAGGTTTCAGTCAGGTAAGTCTTATTATATATTATTATTTCCTTATTGGATT
AATTCTTACCGAGGGATGTATCAAAAAAACTCTTGAACTTTGCGCAAATTATTAGTTTCATATCCGAACTATTGACAGAT
AAAAAGTCGAGAAAAGTGTTGAAAACATCCCTAAAGTTGACGAGAAATTAGGGTGTATATATTTCACTCATGTTACAATA
TCGGGGTGCATTTAAGTTCAGATAGTCAAGTAAAGAAGTATTTTTAAGCTTGTCAACACGGGATGAAACTAACAATTCGT
ACCGAATTTAAGAGTGTTTTCAATACTTCTCTCATTCTTATATAATTATAAAAGTTAATCAGAAATTTCATTATATATAT
TACTTTATGTGATTTTAATATTTGTTTAGGGAGCAATTTTAACTGCATCAATGCCTGGAATGCAAAGGGAAAGAGTGGCT
TTGACGAAAGTCCCAAAAATAAAATTTGTGATCATAATAGCAGGGGCCAAATTTGGAGGACTCCAATTTGGATGTCCGAA
CCTTGCTTCTAATGCATTTGCATCTCCAATTGAGTGTCCATCTTTGCACTTCATAGGTATTTTTCGTGGCTAATTAAAAA
TACTTCTTTACTTGAGAGTAATTACATATCTATATTTCATGACATTTCTATTACCCTCTCGGACTATATAGAAATAGAAT
TGTTATTATTTCATCTTCTTAGTTCTTTGGCTTCTTTTTCGCCGTTGATTATTTCTTCACTGTCATCGGTGGAGTCAATA
CGTGGAAGATGAAAAATGTTACAACTGTTGTTTCTTCTTCATCGTGAAAGTGGGTGAAGAAAAGTAATTACCTTCATGAA
AGGAAAGATTATTTTGTTTGTAAGAAGTAAATAAATTAAATTATTTAATTACAACAGAAATATAATAAAAATACTTACAT
ATTTTTTGCTTCTCATTCTTTCAAAGAGATTGAAATGTACTCTTTATGGTAACTCAATACTTAAGGGGTTATTTATTCCA
TTTTAGAGTAGTACAAAGTTAATAGGACCTCTCCATAAAGTATTATAAATGTATAGTTGGAGATACGATAATAGCTATGA
CCCATTTTACTATTTTTTTCTCTTATATTACCTATATTCCATATACATAAAAGTTAAATCTCTAATTTTAGGGCTACAAA
AACAAATTTATATTTGTTATAAAAAATAATATAATTGAAGAAGAAGATTGCTTTGAGGCGTGAAGAATCAATTTTCTTAA
AAAGATATTGCTCGTATACATATTGGGAAAATACGGACAAGCAATTCCCTCCAGAATACAACAAAACCCTTATATATAAC
TGTAGATTTATTCTTAGGCTACTTTCAGAGAATCCTTTTACTTATAAAACATAAGAGATGACCTTTCATAACAGTTATGT
TCTTTCATGAACAAATAACTTTTCATAATAGTCATGTTCTTTCATGAACAAATTATATGTCTGTTCAATTTAAGACCTCT
TTCAATTAATTAATCGTCAGTATGTACACCTTCTCTTGTTTGTGTTGTACAGGTGAAAAGGATCCTCGCATACTAAATGA
AGAAGAACTTGTGGGATGCTTCATGAATCCTGTTGTGATTTATTACCCAGAGGGTCACAAAGTACCAAACCTAGGTAATT
CATTAAAATTCCTAATTGTTGTTAAATATGTTTTTTTTAAGAGGCAGTTACTAGTAACAATTATATTTTTAGCATTCTTT
GTAAATAACGCTAAAACCTATAGAGACATTAGATCTAATGACAATTAACTAATGTCGGTTTTTATTAATTTGTATATTTA
TTGTCGTTAAAAATTGTTTTTGTAATGTCTCACATGACATATACAAGCTATCTCTCTAGCTATAATGCATCATAAATTTT
CTCTCTTTCTATGTAAAGATTATAATTATTTTCTGTGTTTTTCTTTCAGATGCTGAAAGTATAGAAACTGTGATAGAATT
CATCAACAAAGTGAAGAAAATCAAGATACCATTGCAGGGAAACTCAAATTTGTAACAATAAAGTTAGCAAATGTAATTTG
TGATTATATATTTAAATTTGAATCCATTTAATTTGAAGACAAGTTAATAAATATTCCCAATAATCTTTAATTGGCTTTTA
CACTTTTGATGTAATAACTTAAAAATAATTATCTTTGCTGTGAAATTTTAATTTGGTATTATTATGTTGCATTACTATTT
GGTATACTTATATGAACTATAATTTTTAGTACTATGCTTAGGTTCATGACTATTTTACAACCTACCCTGTCTTTTCCTAT
ATAGTATTTTTTTCATGTCCTGTCCCGCCCTATTTAAGTAATTATTGCCATGTCCTTCACTGTTAAGCATGTGCCCCTGT
CTTTCTCCATCTCTCCCTATTGCTATCTCCATATTTGTTAAGAAAAATATTGGCTAGTATACATTTTCAATGCAAGGAGA
TTTTTGTTGTACAAGTGTAGTTTAATTGATTATAGCAATTTATTTGCTATGTTTTTAGTATATAAGTGACTTTAATTTTC
ATTTAAATATTATTTTATTGCTAATATATAAAACTTAAAATTTATAGATTAATGACATTTTCCATTGCCTCTGAGCCATG
GGAAAAAACTTTTTATGCAAAAAAAAAAAAACGAAGAGGTTATTTATTGCCAATTNNNNNNNNNNNNNNNNNNNNNNNNN
NNNNNNNNNNNNNNNNNNNNNNNNNNNNNNNNNNNNNNNNNNNNNNNNNNNNNNNNNNNNNNNNNNNNNNNNNNNNNNNN
NNNNNNNNNNNNNNNNNNNNNNNNNNNNNNNNNNNNNNNNNNNNNNNNNNNNNNNNNNNNNNNNNNNNNNNATACCAACT
TGTTTCCTCGTACGACTAAACCATCGGATTAATCACTATTTTTGTATATTCAACGCCAAGTAAGGTTTCTGTGAAGGAAA
CTTCGTGTTTTGAATTGTACGAAAGTATACAATTGATTTGTATATCATATAACTGAAATTTTGAATACGTTTTTTTTTTT
TTGCTTTGTTGATTCTAATGGTTCATAAAAATTTCTATTTGCTTATACAAGATTAGATATATCGTATATTAACAATTCTA
TTTTATTTTTTTGTTCGAAAATTGAATGACGGAATTTGTATATATGAAGTGTATACGATTCGCCAAAAAATGTGTGCTTT
AATTTGATAAAAATAAAACCCTTTGTAAATTTTACTGTATATACTGTTATACAATTTGTATATTGTTTTATTCATAATAT
TGTATATATGTAAGTAATCATGTAAAATTCTTATACAATGTATATGTAATTAATTGTATAAATTAGTATGTCAATTGTAT
GTATGAATCGTGCATAATTCGACAAAAAGGGTGTGTTATAATTGTTGACTTTTGGTGTAATCTGTTTGTATATATAATTG
TGTAAGGTTTGTATATTGTTTAATGTTCATACTATTGTGTGTGTATATATATATATAGTGTGTATTTGTATTTGTATAAT
TTTTCATATTCTGTATATGTGATAGGAATTGTGTGAAATGAATTGTATATAATTATTTATATCAATTTGCAAATTAGTAA
CTTCGTATATGTATTATATTTGTATATGAGCATATGTAAAGGCGTATAAAATGAGTTTCTTTTTTATTAATAACTAGTAT
ACGTATTCGCGCTTTGTGCGAATATATTAATTTTTTGATTATTTTAATTTCAGAAAATATAAAATAGTTCAAATATTTTT
ACACATTTGTCATGTATTATTTTTATGTTGTATTAATAAATTATTATTTTTTCATATTAATAATTTATTTGTTCAAACTT
TTCATATGAAATGTTATTAAATGACCTGTTTTGTTTTTCTTTGAATAAAACAGGTTCAAAATATTTTTTACATCCTTAAA
TTAGTATAAGATTAGAATTGAAAAATAATAGGTCTTTTTGTACCATTTTCTTTAAGAATCTATGGACATTTTATAGGTTT
TTATATTCTAAAAGTTAAAGACAGTTCATTTATCTTAAGTATACTAATAGTTTAAAAAAATTACTTTTCAATAAATAACA
TTTAATATGATTTCATCACTTCGTTCTATAATTTATTTATTTTTAACGAAAATATTTAACTATAGCTTATTATTTTCTTC
CCATTAATATTTCTGTTATTTATAAAAAAAGATATGGTTATTATTTTTATCAACACAAAATGTAGGCCATAAACCTAATA
TTTTTTTTTGTTGTGCTTTATTATGCTAAAAATTAATGAGGTTATTTAATTATTTGTATGCAGTTTATATAACTGTAGTT
ATCCATTTTTAAAAAATAAATAAATTTGATTTTTAAATTAATTCTTTTAAAAATTAATATATTTAACTAATACGTACTAT
TCATATTCATAATTGAAAAACCCAACATATATGTTACATGTCTTATTTTCTTTAGCCTTTACTTTTTGAAGAAAAACATA
TCTATCTTTTTTTTTTTTTTTAAAACTATCCATATTTATTTTTATAATTATTTAAGTTTGAAAAAAGAGATTTAATTTTT
CATGTTTGTTATTATTATTTTTCTATTGCATGTCTGTTATTTTGGGTTGGAGATAAATGGTTTATTGTGCACCTATGATT
CAGGAGCATGTTTTTCGGATAAGTTATTTGAAAAAAATTGTAGTAATTTTTAATATGGATAAGTTAAGCATGTGAAATAT
TTTGATTATCTATTGGTTTTTTTTTTTATAAGTAAATTTAGCAAGTGACAATTTACAAATACTCATCTAAACAAAATGAC
TACCCTGGACATAATGCCCCATCAGTAGCTTTCCTCAACTTCCATCCTACAGGCTACACTATGATGGGTAGGAGTCCAAC
TTCCTCACGTATGCTGCTAGCTTTGGTATTAGGCTTGCTCGAAAATAAGTCTCTTGTATGATCACCCGTAGTATAGCATC
TACTGATCCTCCCTTCGATTGAAATATTCTCCGATTTCGCTCTTTGCCATACATAGTAAACAGTTGTTGTCATGGCAATT
TTGTACACTGCTGCACCATTACTTCTTCCTTTACAATTTCTAATTGCCCATTCATGTATCTTCCTTTGCCACACCATATT
CCCTTTCGGTATAGTTTTCCATCGTAGTACTTTCTTCCAAATGCTTCTAGAGACCTCACATTCCACTGTTTCATTACAGA
TATTATACAATGCACACAATGGCGTGGTGTTAATCCCCCATCGAGCAATCCTGTCTCGTGTTGCCAATCTATCACAAATT
GCTAGTTTGAATATGAACTTCCATTTGGGTACACCCTGATTGTTTAGGATCAACTTTTGGAAATTGGCCTTGAAATGTGA
AAATTGTCCATTTGTTGAACGTCTGTCATATTGTATCCAGCTACCTCAAAATATTCCCTAGCTTTAAACACTTTTTTAAT
CATCCACGATGCATTCTTTGGACTTGTCTCCCATACACTTCTCCCTTTTATGTAATATGTGTGGACCCCCCATATTATCC
ATTCCTTTGACATAGTAGTTTACAGATTGTTGCTTGATTCCATAATTCAATGTTTATAAAGTTTAGTCCCCCTGTTGCCA
GAGTTTATCCCATGCTATTAATCTTTTCTTTGTCATTTCCGCATCGCCAGTCCACAAGAATCTCCTACAGATAGCCTCTA
TAACCTTGACCATCTTCTTTTGTATAATGAACACCTGCGCCCAAAATGTTTGAATGGAAAACAAAACGCTTTTGATCAGT
TGTGTCCTTCCGGCATACGACAAAAATCTTGTAGTCCAAGATGTAATACGATTCAGCATCCTATCAATCAAAGGCTCACA
CTGGGTGACAGATAGTATTTTAGAACTTAGTGGGACTCCTAAGTATCTAAAAGGTAATTCCCCTTTAATGAATCCCAATT
CCTCCAATATTTTCTCCTGTACACATTGTTTTACACCCCCCATGTATAATGCACTTTTTCTCTTGTTAGCCTATAGTCCG
GAAGTAACGAGAACTGTTTAAACTTGGCATTCATAGCCCTTACTGATTGCACATCTCCGCCACAGAATAGTAGCAAATCA
TCCGCAAAACTTAGTTGTGTCACGTTGAGCTTTGCACATCGTGGATGAAACTTGAATCCTTTCACACCTGTTAGGGATTG
TAATTATCGATCTACTAAGATACTCCGTAGCCATAACGAACAGAAAAGGGGAAAGAGGATCCCCCAGCCTCAGTCCTTTC
TTAGTTTGAAATGGCTTTGTCGCCACTCCATTAATCATTACTGTATAGTTCACTGATGTGATGCAACTCATTATCCAGAT
TTGAGGGAATCCAAGCTGTTGCATTACTTGCTCAATGTAGCTCCATTCAACTGAATCATAAACTTTTTGCATATCCACTT
TTATCATGCATCGCGGTGATATACCTTTTCTTCCATACGCCTTCACTAGTTCATGATTCATTACTATATTATTATCCATA
ATCAACCTTCCTGGAACGAAAGTACTTTGGGAATTGTCTATGATGGCGTCCATTACTTCCTGCATCCTTGTGGTTAGAAT
CCCCGATTTTGATAGCTTCCGGCAAAGGGTTTTGCTACATCCATTTCAACCAATATTCGTGCATATGATATCCTATCAAT
GTTCGTCGTGCAAGCATCCGCATATAGTGGAGTTCCGAGGCCACTTCCGATTTTACTTAGGGTTGTGACACTCCACCAAT
TTAGTGGTAGATCCGGTAGTTTTACCCAAATTGGGACAGCATTCAGTACTTCCTCTTTGAAATTAAACTCAGCAGACCAT
GGCTTAATAATGATTGGTCGATTGAAGATATTGTAAGGCCCTGCCCTGCCAGCAATACCTCATCTCTATCACTCACACTA
CTGAATTTAATCACAAAGAAACCTTCATTGTGGTAGAACACCTTTGGTTTCATCACAAAATTCCACTGGCTTGCTACAAA
TCTTTCAATAGCTCCAATTGACGGTGTGTTGCCTACCACAAATGCCTTTTGCCATTTCTCATTTATAAGTACTTTTCCCT
CTTGTATGATCGGTGGTATATAGCTTAGATTCATCCCCTTCCCTTTGCTGTCATTTTGTTTTGGTCAAACAGTCCCACCC
ATGCTCGTCCATCCTCATTATGCTTTAATTCAGCTCTCTGTCCTTCTCCAGTCGTCTCCTTCTCTGCTACTGACAGCACC
TCTTTCACTGATGCTCCGCCATTATTCGATACTGGACTCGCTGCCTGAGTAGTAGATGTTGATAATTTTCCATTTTCTAT
TGGCAATACTGAAATACTTTCAAAATTTACTTTGAAATTTTTTTTTCATGATAAAACTATCATCTTTAAAATACATTAGG
TGAAGAAGTTCTTAATCAGTTACCTTAATTTTAGGATTCCATCATAAAACTACCATACCAACATTTAAAATTGTGCTTAA
TAATTAAAAAAAAATAACTGCAATAATAATTGGAGATAAATTAATTATTTTAATCATCACAGGAGACAAAAACCTGCCTT
GTAGTTGCTATTCAAAAGGGGTAAAAAAAAAATCATGATTTACACTTTTCTAGTAACCATATTTAGTGAATTTGCAAATA
AATAAATTTATTTTTATTCTTAACAAAATCTAATTTTTTATTTTATTAATTTTTTGTTAATCAGTTTTAAGAGTTCGTGT
ATAGGTGGAAATGTAATGGAAAGTTGTAAAACCGACTACTTAAATTCTACTCCCTCCGTCCACAATTGTTTGGCAGGTAT
ACTAAAAATAGATGTCCAAGATTAATTGTCAATTTAAACAATCAAGAAATAATTAGTCACTTTTTTCCAATTTTGCCCTT
AATGATAGTGTAGTTCAATTGAAAAGTTATGTGGACTTATGATATTCTTGGTATTGTAGGGTTATATTAGTCAAATTACA
CCTTGTATTAAATTTTCCTTGAGGGATGTGCATGACCTTACCCTGACAAACAATTGTGGACGGAGGGAGTAATTGTAAAT
AAAAGTTTAATATTAGAAAAAAAAACATGATAATATTTAGTTAGTAATTCGGTTTTATATTCACATTTTATTTAAATATT
TTTTTAAATTTTAAAGCGGATCATTTAAATTTTAAATTTTTTAATCATTATGTTTATATAAATTTTATATATTTTTTAAA
ATGGTTATATCACGATAAATTTAAGTAATTCTTTAATAAAACTTAATTTTTAAAACTTTAGTTTAGAATTTAATATGATT
TCAAACTACAAATAATTAATTTTAATAAGGAAATTATTTTTCTGTGATGCAATAAGATTTTAGAAATTCTATTTTGTGAC
TTTTGTCTTATAAACCCATAAGTTATAAATCTATCCAAACATGCTCTAATAAAAAAAAGATAGAATTATCAAAGATATCC
CATCTATAAGACAAATAATAGTTTTATCAAACTTTATGGAAAAACGTAAATAACAAATGTTTAAATATCATACTCTTCAC
AACAATACTACTTAAAGGCCATGAAATAAAAACTAAACTAAATAAACAGAAGGCTTAAAAGACTGGATAGTGCGTGATCC
TTAAAACTAATTAGGCCAACTAATTATTAATAAGTCTAAATAGAAATGTTAAAATTTAAGATTATAATAAATATTATCCT
TAAACGGTTATGATTAGTTTTAAAACTACATATATTTTGTTTCTAATTTTAAACTTATATTTTTAAAATTAATTAACCAC
TCTCAATTCAAAATTCAAAATTTAAAATTTAAAAATATTATGTAACTCTTTAAAAAATATTTTTTATAATTTTTAAATAG
TTTCTTACTTCCTTATTAGAAAGTATCAAAAAAACAAAATCAACACACTAATTATTCGACTAATTAAAACTTAAGCATCA
AACCAACAAACTCAAAATATACTACTAAAATAGTATAGAATCTTAGATAACTTCAACAAAATATTGAGATCATTTCATGA
TTGTTTAAATAATAATCAAATAAAAACATACGTTAAAATTTTGTATTAAATTTATGATCATGACTAATTTATTTTACGCT
AAGATTAAAAATCTATATTAAAAAAATAGACATGAATTAATATGGTGAACAAACTTGTTAAATTCTAAAATAAAAAATTA
TAAATACTTACCTCTAGTGTTGATTTTATACTCCAAGAATCTTCCCAATATTAAACTGTCACATTTTGAAGTGACTAAAA
AAATATAGAAATTTAACATTTAGATTGAACAATTTTAGCAAAAATGTAGAACAATGAATATACATATATATAAAGATAAA
AGAAGAACAAAAACTGATACAAAGAAAGTTGAAAGAATGGTTTGCCAACATCACTGTAGTATTAGTATATATATAAATCT
TTGTTAATTGATTGCAGGTACCTCCTCCGCAGGATGGGTGATCCACGGGTTAGTCATGTTCACAGGGAACAAGAATGGAG
AGTTGACAACTTATGACCCTGTAAACTGTTTTGTTATATGCTATTTCCTCTTTTCTGACCCAAAAAAAAAAAAAAAAGTT
TCAATTCTATAACCGTTTTTTTTTAACTCATTTATTAGAGAGATTTGCAAACTGTGTGTTTGAATTCTTTTGAAATTTAA
AATTTATTTTTAAGACTTTTTTTAAGAATTTAAACCGTTTATGTACTAAACAAATTCAGTTTTTTTTTTTCAATACTAAT
TTTTTTTTTAAAAAAAAATCAGCATCCAAAAAAAAAAAGCAGATTTAAAAGTTATTTAAAAAACCGCTTTATACGATATT
AAAAAGCAATTTTTTATACGATATTAAAAATAAAATACTTTTTTTTTTGTAATGACATTTGTCAGCGTTTTTATATAAAA
ATAGATGACATTTTGTCCGTGTTTGTATAAATGCATTTTTTTTTTTAAAAAAGGTATAAATTAGTTTCTTTTTAAAATAT
TAAATCTGTCCAAGATATAATTTTTTTTTAAATTGAATTTTGAATTTTTTAACTGATTTGAAGTGGAGTTTTATAACCAA
TTGATCTTTATTTGACGTGTGTTTTTATTTCAAATTTTGAATTTAGAATATTTAATTAGTTATATAATATTTAATTATTT
ATAATTTAAAATTCTGAATTTTGTGGTGCTGACATGTGTCCTTTTTTCTTCTCCTATTATACATAGATAGATTATATACA
TAAACTTCAAACAATTACTGTACATAAACTTCAATAATCTTGTATATAACTAAACAAAATATACAAATAACTAATACAAA
ATGTGATTTGAACATGAAATATACAATATAAATATATCTATATACAAATATGATTTAAGCAGGAAATATACACATACTTT
ATGTAAATTTGTAAACAACTAACGAAATATACAAATATCTAGATACAATTGTGTTTTAAGCAAATACACGATGTTCTTCA
GATTTGTCCAAATCTGATAAAGTAGACACAATCTCCTTTGAATTACTGTCTTTGGTTTTTCTCTTACTTCCTCCTTCAAC
AATTTTAATGTCGCTTGCCTTGACATTTTTGATGACTTTCTGAAATGCAATTGGTTTTTTTTTTCTTGAATCTCAATTCT
TCAATAGATTTTTCATCTCGAACTTGTATAGATTTTGCCATAGACTCTGCATTGACTCCAAAATCTTAAGTTGAACTGAT
TGAAAACGAAGGTGGATTGTCAACAACATGAGCTTGGACATGCAATGGCGTACCTCTCGTAATCCTCTTAGATGAAGTCG
AATCATTCATTTTATTTTTGAAAAATTGATAATCTGATAAGTAATGAGGGAATTTTTAGAAGAAATTATCAAAAAACTAA
TAAGCATAATACATATACAATTGTTGAAAAACTAAAAAAAAAAAAAAGATTCACCCATGATTTTGATGGTTACCTGCAAA
AAGTGAAAATATGATTGGAGGAGAAGGTGAAATTCGAATTTCAAATTAGAAGTGGAAGAGTGATTTTAGGAGAAAAATAG
GGAATGAGGATAGGAGAGATAAATTTGATACCAAAATCGATGAAGGCTTCTTTAGTTCGGTATACAAAGAGGTGGTGGGT
CCCATTATTAATGACAAAAAAATTGAAACTATATTTACTGATAGTAAATAAATTAAACTATATCCTAATTGACTAATAAC
ATAGTGATATGTTTTNNNNNNNNNNNNNNNNNNNNNNNNNNNNNNNNNNNNNNNNNNNNNNNNNNNNNNNNNNNNNNNNN
NNNNNNNNNNNNNNNNNNNNNNNNNNNNNNNNNNNNNNNNNNNNNNNNNNNNNNNNNNNNNNNNNNNNNNNNNNNNNNNN
NNNNNNNNNNNNNNNNNNNNNNNNNNNNNNNNNNNNNNNNNNNNNNNNNNNNNNNNNNNNNNNNNNNNNNNNNNNNNNNN
NNNNNNNNNNNNNNNNNNNNNNNNNNNNNNNNNNNNNNNNNNNNNNNNNNNNNNNNNNNNNNNNNNNNNNNNNNNNNNNN
NNNNNNNNNNNNNNNNNNNNNNNNNNNNNNNNNNNNNNNNNNNNNNNNNNNNNNNNNNNNNNNNNNNNNNNNNNNNNNNN
NNNNNNNNNNNNNNNNNNNNNNNNNNNNNNNNNNNNNNNNNNNNNNNNNNNNNNNNNNNNNNNNNNNNNNNNNNNNNNNN
NNNNNNNNNNNNNNNNNNNNNNNNNNNNNNNNNNNNNNNNNNNNNNNNNNNNNNNNNNNNNNNNNNNNNNNNNNNNNNNN
NNNNNNNNNNNNNNNNNNNNNNNNNNNNNNNNNNNNNNNNNNNNNNNNNNNNNNNNNNNNNNNNNNNNNNNNNNNNNNNN
NNNNNNNNNNNNNNNNNNNNNNNNNNNNNNNNNNNNNNNNNNNNNNNNNNNNNNNNGATAGAACGATAGGGGGATAACCA
GTCCATGCCCATTATAACATCAAAATCCAACATACCTAACACAATAAGGCCAGCCCGAGTGTCATACTCCTAAATAGTCA
CCAAACAAGATTGATACACCAGACCCACTACTAAAGACTCACCCACAATGGGTCGAAACATGCAATGATGCTACCAAAGT
CTCTGAAATCAAACTCATATGGAATCATAATATACAGAAACATATAAAAAAAGTAGAGCTACGATTGAAAAAAGTCGAGG
TGGGATAATAGCATAAAAGATCATACATTGTATAACATTGTATGGTGCCTCAGCCTCCGCCCTCAATGGTACTGGATATA
GGTGGACTTGTCCACCTCTGCCTCAAACATCAGTCCTACCACCTGATCTGTCTCCCTGAGATCCTTCCAGAGCTCCTTGA
TGACAGCCTCATCGGCCCTGACCCTAGGCACCACCTCTAGCTGGAAGTGCTACTATTCTAACTAGTTTAGCTAGATAGGG
AGCTGCTGCAATTTCCCCTCACAAGGAGAATCTCTAGGTTAATAATCAAAATACCTACAGTCATAGCAACCCTATAAAGA
TTGACCCACAACATATTGATAACCATGGCCTAAAGCCCATGACTGTGAACCCCTCGAACTCTAACCCATACCAGCATCAC
TTTGACTATATTGGTCACCTTCTCAAGCCTAAAGCATCACCTGAATAGGTCGACAAGCCTAACCCTGCAGAAAACACCGA
CAAGGTCTATTATATGAGTTCTTAGGCCTAGAATATGACCCATTGTAGCTACCATGATGCCAAGCCCTCTTTTCATTACC
CATGTGATACTCATGATGGAGTTGCTCCATAGTACTGGCATGGTCAGCAATATCCAAGATTGAGAGGCCCGCTGAAACCA
TAGACTCAATCTCAATCTGCAACTGAAGTCTCAACCCACGAACAAAACAATAAACTCTCTTTTTCTTGGTAGGAAGAATA
ATCATAGCATGACCTATGAGATCATGAAACAGTGTATCGTATAACCGATATAGACCATGTGAGCTATAACAAGGAATCTG
GTGTTTATCCCACACCGAAAAGAGATGTTCTTGCTTGCCAAGGTAAGAACCATACATTTGAGCTAAAGTTGATCCACTTG
CTAATGTTTATCTAAGACAAACTTATGCTGACACATAGTTATGGGATAGGGAGATTTCTACTAGAAACCCAACCTCTACT
AACGGTAGAGCTTCCATCCCAATATCCTCTCAGTGCTAAGTATAAATCCCACGGAATAGTCATCAGTCATATTCATCTTA
TTATCTATGGAAAGGTACAATTAAGCAACCAATCCAAGCTAGAGTTCATTTAGAATAACTCCTAAATCTTGATTCAACTT
AGGTGAGAACCTTTCACAACAACTACAACATTTATACTTTAATCTCAAAGCATCCTCAAATTATTTACATAAATTTCATC
ATAGAACATGCATATCTTCATAAATTCATCTTTCATAGTTCATAAGCTTAATCATGTGTGAATGCATGGGTTCATATGAA
TTTAAATAAAAAAAAACATGTAATTACTTCAATTCACACCTAAATAGATAGAAAACAATCAATTAGATCATAATTGAAAG
GAATCCATGAAGATTGAAGAAAACCCTAACTTGAATTGAAAATAAATCTTTATAAAGTTGGAGATTTTAGAAACCCTATG
GAGGAAAGGAGTCAAAGCACTCCATAGGTGAATATTAACATACCTTAGAGTTCAAGTCTCAATTTCTATGGTGAATTTGA
GGTCTTGGTGCTTGAAACCCTAGATTGTTCTTCATTGAGTTGAGGGAATTTCAAGGGGATGTACTTGGAGGGAATTTAGG
AGTTTAGGGGAATGATTTTGAATGGATAGTTTTTGGGTCTAAAAGACTTATATAGGTCTTGGGATTAGAACCAAAATGAA
CAAGTTTAAACATTAATAATTAGAGAAAAGAACCAAAAGCCCCTTCAAATTGCGGGCCATTCTACGGTTTTACCTACAGT
CTGTAGATGGGATTTTTAAAACATTATTTCCCCTCTTCCTACGGTTGCAATCTACGGCCCGTACAAGCTTCTATGGTCTG
TAGATGGGACCCGTAGACACATCGTGCAACCCAAAAATCTCTTTTCTTCATTTTCCAAAATCTGAAGTGTTGCAATAAGT
AGTTCAATGATTTTTCTATTTTATCCAGTGAAGATCCATTCGACCGAGATGACTGGAGTTCATAAGCAGCACTATAATCT
TTAGTTGGTATTCAACATGTTGGACGTGACTAATTCAAAGAGAATTGCGCAGTAATTCAGTAAAAGGTATGCAGTGCATT
GTCGTTGAAGGTATGGGCTTATGCCTTTAAGCAACATACAAATTTCTATAGCTAAGATATCGTGTTTCATCTACTATTGT
CTTATTGCTGTTTTGAAATGCTTAGTTGCTCGAGTGTCTAACACTTAATGCACCTAAATTTAAGGACCATATTGAAGCTA
TATTAACTGTGAGCATTTTGAGTTGATCGATGTTTGTATTCACAATGGCTTTTACTAAATTGATAGGAAGAACCCTTTAA
ATGGTGGTGCTTTATTTGGTGCATCTCTAATGAATTTCTAGGTCTTGTTGTTAAATTAGATAAATTCCATGGAGTATTTA
ACAAGTACGGGTACCACCTTTCCTTGTAATTATATTTTCCAGTAGGTGAAAATAACATAATATTGCATAAGTTAATTGTA
AAGATATGTCACCTGGGCCTAACTCAACCTCAAAAACTAGCTCATGAGGGGAGGTTTGTCCAAATCCATATAAGGAGACC
AAATTCTCATCCCTCTACCGATGTGGGACATCTTAACACTAATCTTCCATTGCCTTTGTCTTTTGGTTTTGCTACGCTTT
TACACTCGCATTTTAAACTCATGGATCTAGTCCAATATGTCAGATGTCATTTGTGTTAAATGATACAAATACATGGTGAA
TAGAACATCAAAAAAGACATTCTATAGTTATATTAACAGATAATTATCAAATCCCTTTAGTTCTCTACAATTTTATAATT
TTAATCATTACATTGGAGTGAGATGTAGAGCAACATGATCGAATGGTAAACATGATCAATGGATTCTTGGTAAGCAGCTG
AAGTGTTCTTCCGAAAGCCAGACCAATAGGCAGGGTGTTTAAAGAAGTGAGTTGAGTTGATATTGTGTACACATAGATGA
TGTATTAGATTTTTTAAATTGTTTTTTATGTTCTTTTAGTTTAAAGAAAGTCTATTGAAAATTTGATGATTTTTGATGTA
ATTTGTGTTAAAAACTTCATGATTTGATTGTACTTATTATGATAAGAAATATTTTATTGATTTAATTATGATTATGAATG
TATTAGTTTATCACTTAACTAACATGAAGATTAGTTGTAGCTTATATAACTATATATAAACTACCGTATGTTTAAAATTA
ATATTTAATTGAACAAACATATTGGGGAGGTTATAAGCCCTCCAAAAAGAAGCACTAAATTTTTATTAAAATAATTTATT
ACTTGTACAATTATGTATACTTGTGTGTGTTTGGGAGCAACAATCAACTATGTCAAGCTTGTACTTCCAAACAAGCCAAA
ATAATTGTTTGGTTCCCTTTATATGCAAGGAAAGATAAAATTGAATACTTATGACAGTGTCAAAACACAGTTTGGAGATG
TAGCTTTTGGAGCGATAATTAGAGATTATCAAGAAAAATGATTGTTGGGATATTTAGATTAGTTGAAACCTATGAGAAGA
TTCACTATATAATTATGGAGCATATAGAGTGCTAATTGTAGCTAATTTAATAGGACACCAAGAAGTCAAAGTGGAAAGAG
CCTACCTAATCGTTGTCAAGATTTTTAAGGATGTGGACATAAAACATAAATTTAGATTAAACACATTTGGAGATAAGTGA
ATCAATGTCGTAATTTTCTAACAAATGAAGGGCACAAGCATCATAAAAATTTAATAATCTGAAAAAATGCGCTCGAGGGT
ATAAAGTTTATGTTCTTGGCAGACTTAAGTGATATTGTTTTTGAAACCTATAATTTTTTATATTCCTAGACTATTCAAAA
TGGGTCTACTTAAACCTTACATTACAATTTTAGCTAAGAAATACCTTCGCCATTAGTCAGTTAGCTCAAAAGCCGTTAAG
CTAATCAAGTAGCTCAAAAATACTTTTCCTAACTAACAATTACTTTAAATAAAGATAGCATAGCCAATTTAACCTTGAAC
TATTCGTAATTGGGTAATTTAAAATATTTTGGGAGGAGAAGATTGAATGTATCAAAAAATATAATAACAACTTAAGAAAA
TAAAATAGAATAAAGGCTTCCCATCTTAACAAATAAAAAATGACGACGTACAATTATTGTTTTATCGGATTCTTTACACA
AAAGATATGAGTTATTATTATTTAACATGAAATCATTTATTTTTTTCTTACATAACTATTTAAAATTTTAAATAATGGTC
AAAAGGGAAAAAATGGTCCCTTTTCTCTTATTTTGACAAATCATTAGTAGGAAGGATATTTTAGTTTTAGCTTTGACTAG
TTGGAGAGCATTTTTGAGCTGGTTAACTAACGAGAATGATACTATATTGCCAAAAAAAAATATAACACGATAAAATCTTT
ATCAAATTGTTGATGGGCATTTTAAACAAATTTCTCTATTTATTATATAAATATATATAGCATATAACGTGGCAGGAGCT
ATATTTAGAAAATATTAGCATTGCATTGAAGACACAACCAACTCTTTGTTTTCTTTGTCAGAGAAAAATTCCCCCTATAA
TTAAGAAGGGTGTTTGGATTGACTTAAAAGTGGGTCAAATTTACTTTTAATTTAGTTTTTGACTTCTAAAAGTGTTTGAC
AAATATAAAAATTACTTGAAATAAATCAAAAATGACTTAAAATAAGTTATGAAGTGTTTGGCAAGGTTAAAAATAACTTA
AAATAAATTTAAAATTACTTAAATAAGTCAAAAACCAAAAGGAGGTCTCCATTTACTTTTTATTTTTTGATTTAAAAGTT
ATTCGAATTTGACTTTTTATTTTTAACTTAAAAGCCATTTTTTTAAGTCAATCCAAACGAGCTCTAAATATTATCCATGG
ATGTGCCTAACCACAGTCCACAAATATACAATAATTTATTAAAGGGCTCCACTTGACAAAAGCTTGCGACTTTGTTTCCT
CAAAGTTATTGTTAAACAACAATATCTTGGCAAAAACTGCTTCCCAACTTGCATGAAAGTTGACTTTTAACTTTTCAACC
CAAATGGAGACAAATGACAATTATTTATGTTACAAATAGGAGTTATAACAGTACAACTATGTAATATTCTATTAAAACAA
AGATCATCTAAAAAAAAAAAAATATAATAATCACACGATCCCCATGTGATGACTATCTTTGTGGCACCAACTACCATATA
ATCAAGGCTATCTATGTTATAAAGTCCAAACTATCATGTGTTAGCTTAGTCAACAAAGAAAGAAACCGAATTAAAAATGT
AATTGGATTAAATTAGAAAACCAGAAAACGGATAACTTAATCAAATAATTAATATTAATGTAGTGGGTAAGATTTTCTAA
TAAAGCCAATATTTGATTGTTGAATCGACTTAGGGTGTGTTTGATATAAAGAAAAATATTTTTTGGAAAATGTTTTTCAA
TTTTCTTATGTTTGGTTGGATAAAATGTTTTGGAAAATATTTTTCAAATCAACTCATTTTCCTCAAATTTAAGGAAAATG
ACTTCCCTTCCCTTCAAAAATTAAGGAAAAACATTTTCCAAAACTCTCCTCCAACTTTAAATTACAATTTTTTTTGTTGA
CAAAAAAAAATTTTAAAGCTTTTTTTTAAAAAAAATTCAATTTTAATTTTTAATTTTTTTACCCGACCCTCACCCCCTAC
TCCTGCCCCTTACCCATCTCCCCCGCCAGCCCCCTACTTCCCCCCCTCCCCCNNNNNNNNNNNNNNNNNNNNNNNNNNNN
NNNNNNNNNNNNNNNNNNNNNNNNNNNNNNNNNNNNNNNNNNNNNNNNNNNNNNNNNNNNNNNNNNNNNNNNNNNNNNNN
NNNNNNNNNNNNNNNNNNNNNNNNNNNNNNNNNNNNNNNNNNNNNNNNNNNNNNNNNNNNNNNNNNNNNNNNNNNNNNNN
NNNNNNNNNNNNNNNNNNNNNNNNNNNNNNNNNNNNNNNNNNNNNNNTTTTTCATTATTTTATTATTATTTTCTATTATT
TTGTAGTTAACATATTATTTTTCATATAATTCCATTAATTAAATATCTAATATTCATAATTCTTTTTTAAATGTAATATA
ATATTTTTTAAAAACATTATTTAATATATACTATTTTAATTTCAAATTAATAGTATTTTAATTTTTTTTTCTAATTTTCG
TGAATAATAAAATTTTATTTTATTATTAATTTTCATTATAAAGAATACGCAAATTTAAAATGGCAAGATGAAAAAATTTA
ATTTAAAAATACAATACATGATATGATAATTTAAATACAAGATAACAATACAATACATAACATAATAATTTAAATACAAG
ATAACAATACAATACATAACATAATATTAGACATATAGAACGTAAGTTTTGCTTTTTACCATGGGATGGATTTCACTTTA
TTTTTAACCATTGGATGAGATTTTCATCCTTATCTCAATTTTTTTTTTAGATAAGTAAAAATTATCTATAAATATTAATT
GGATAGTGTAATCTTCATTTTCACCATGGGATGGATTTCACTATATTTTTAACCATAGGATGAGATTTTCATCCTTATCT
CAAAAAATTACTTCTAGATAAAATAAAATTGCATGTAGATAAATAGGATAGAATGTAATTTTGATTTTTACTATTGGATG
AATTTCACCATATTTTTAACCGTAGGATGAGATTCTCATAGTTATCTCAAAGTTATTTTAGATAAAAAAAAATTATATGT
AGATATTAATCGAGTAAAATTTATCCGCACATAATGTATACAACAATCTAATACATGCATCTCATGTGTTTGAATTAATA
ATTCATTTTACGCAATTTTAATTAATTAACTCGTGTTTTACTTTATTACGTAACAATAAAAATTGTATTCGTTTAATGTA
TACACCGTGTGGATAAGATTTTACCGTATTAAGATAGAATGTAATCTTCATATTCACCATTAGATGGATTTCATCTTATT
ATAAACGGTTGGATGAGATTCTCATCAATACATTTAATATTTTTTAGATAAAACATTACATATTATATAATGAATACCAT
TTACCACTTGAAGTCTGCACATTCATTTCATTTCAAAACATATTAAAGTAATTTGGTTTGTCCTTTGAAAATGAATTTCA
ATCTTGGAGATTGTTCTAATAATAATGATGAAGATTTTTCTTCTTCGTCATCATCTTCGTTAGATTTGGATTTTTTTCCT
AGTACAGAACACCATGATAATTTAATAAATCAACTACGTATGAACAACTACATGTTCCAACAAGTTCTACAAAACCATAC
TAATGAAGTTTTCATAGGTGGCTCCATTCCAGGTCATGTGGTAATCAATCGTGATCGTGAGGCGGCAGATGATAATTTAT
TTCGTGATTATTTTTCAGCCACACCACGCTTTAATGATGCAATATTTCGCCGTCGTTATAGAATGTCCCGCAATTTGTTT
CTTCGTATCGTTGATGCAATTAAAGATCACGACACGTACTTTGAACAACGCATTGATGCACTAGGTAGATTTGGATTATC
TACTTTGCAAAAAATTACTGCTGTGTTTAGAATGTTGGCATATGGTTTGCCAGCGGATGCCACTGACGAATACGTGAAAA
TTGGAGAGTCAACTACGATTGAAAGTATGAAGAGATTTTGTCGAGCTATTGTAGAGGTTTTTGGTGAGCGATATTTGAGA
TCACCAACACCTAACGATGTTGCGAGGCTTCTACACATTGGTGAGCAACGTGGTTTCCCAGGAATGTTAGGTAGTCTAGA
TTGCATGCACTGGAAATGGAAAAATTGTCCAACGGCATGGGCTGGGCAATACGCAGGTCGTAGTGGATCACCAACAATTA
TTCTTGAAGCTGTTGCTGATTATGACCTTTGGATATGGCATGCTTATTTTGGTTTGCCTGGCACCAATAACGATATTAAT
GTTTTAGAGTCATCACATTTATTTTCCAATCTTGCTAGCGGTATTGCGCCTCCCGCCCATTATGTTATTCAAGGAAAAGA
ATACGATATGGGTTATTATTTAGCTGATGGTATAAGAATCGTGCCGAAAAGATGTTGAACGTGCATTCGGAGTTTTGCAA
TCACGTTTTGCAATTATTGCAGGACCGTCACGTTTTTGGAGAAAGGAAGTGCTACATGATATAATGACTACATGTATTAT
ACTGCACAACATGATAATTGAGGATGAACGTGATCTTAATGCACCAATTCAAGATGCCATAGAGGCTCCAACTCCAACTA
TTGAAATGGTGGTAGATGAAAATCTCCGGTTTGAACAATTTTTAGCTAGACATAAAAAAATTAAGGACAAAAATGCTCAT
TTTGAACTCCGTAATGCATTAATAGAGCATTTATGGGAGCAACGTAATAATTTTGAAAATTGAGTGTTTATGTAATTGTA
TGTCACTTTTATTTGAATTTGTCCCCTAATTTATGTATTATATTATATTTTCTTGCAATTTATGTTATTTAAAAATTTAG
AATAAAAAATAATTTTATATCACGTTAAAAATTATATAAAGTAATTATTTGGAAAAAAAGAAATAAAGGATTTATATATG
AAATAAGAAAATAAGAATGAAATAGAAATAATAATATAAAATTGAGGAGAGAGAAAAAAATTCCTTTTTAGAGAGTAAAA
TAGAGAATTGGGTTAGAGTTGATTGTCTGAAAAAATAGAAAACTCTATATTTGGAGAGTAAAATAGAGGATTGGGTTGGA
GATGCCCTTAAAACATATTTTCAGTTTCAAATTTTTATTTTTTCACCCCAACTCGCGACCCCCCCCCCCCTCCCATCAGT
CCCCCACCCCCTCCAAAAAAAAAATTAAGTTTGTTTTTAAAAAAATATTTTTAATTTCAAAATTTTTATTTTTCCACTCC
ACCCCCACCCCCTACCCACGAACCCCCCCCCCCCCCCGCCCCCTCCAAAAAAAAATTAAATTTGTCTTTAAAAATATTTT
CAATTTCAATTTTTTATTTTTTTACTCCATTTCACTCCTACTCTCCCCCCCCCCCTGCCAGCCCCACCCTCCCCCCAAAA
ATATTAAGTTTATTTTTAAAACATATTTTCAGTTTTAATTCAAAAATTATTTTCTACTCTCTAGTAAAAATAAAAGATAT
TTTCTCAAAAATATTTTTATTCATAAATGAAACACACAAAAATCTTTTTCGAAATATATTTTCTACTCACCAACCAAATA
TGAGAAAATAAATCCAAAATCTACTTATTTTCTAGGAAAACATTTTCCTAACCAAACACACCCTTATTGATCACTACCTT
TCCACCCACCCCTAAGCAGATGGACAAAAAGAAAGGAAAAAGGCAGCGGCACTACAGGGCCAAGTTTGAATCTATATTAC
TGAGTTTGATATTTTACAATAAAAATCTTTATAGGCGGCGGCCACTTGCTTTAAAAGTGGTCAAAGGAGATACAATTATG
TATATTGTCCTATCGGCGTAAATAACTTTTCAAGTGACATATTTAAAATTAAAAATCATTTAAATATATTCTACACTTAC
TTTAACATTTATTGAAAACAGAATATTTTTATTTTGACGTTTGTGTCAAGTCAAAAGTGAAACAAACAAATTAAAACAGA
AAAAAAGTATTTAATAAATAAATATATTGTTGTGGTTTATGTTGAATATATACAGAGGATATAATATAGTATCTCCAAAA
GGAAAAAGAAAGATAGGTTGCATCCTCGAAGCCCACCAACCATATTGAGGAAGCCGCGTGATATGCTTATATATATATAT
ATATATATATATATATATATATATATATATATATATATATATATATTGATGTACGAGCTATTCAAATAGGAGTAGTATAC
TAGTACCAGTTTAGCATTATTACACAAGAAAAATGTCGATGGCGTTCGAGGAACTAGTCTTCGACCTGGACATGGCTCTG
ACGATGCCAGAGCCTGATGAAACTTGTGTCGTCGTTAACAATAGCAGCAGCCACAGGAAAGAAACGTTAATGGATGTTTC
AATCACTCAAATTGTTGGTGAAATGGCTACAATTAAAGCAGTTGATGATGTTTGTACTGTCTGCATGCAATGTTTCGAAT
CAAGTAGTAGTGTTGGTGCCAAACAAGTTGCTTGTGGTCATGTTTTCCATTCACATTGTCTTATCAACTGGCTTTCCCTT
CACAACTCTTGCCCTCTTTGCCGCTTTCAAGTCACCCTCTCATCCCAGCAGACGCCTCTTTAAACTATATCTTTTTTTTT
TCTAGCTTTATTCTTTTACCCTACTCTAATGTATAAGAGCAGCAATCAGCATGCATTTTTGTCCACTTCTATTGATTCAA
CCCTTTTAGATTGGATTATGAAAATCATCTAGCCCCCATGTTATTCGATATATAGTTAATTTGTAATACATAGAGGTCTG
ATGTTGAATAGATACAATTGTTCGTGAAACAAACTTACTGTTTTGAAAAGTGATCATTTAAGTTGTATAAATATAAGTTC
TTTCTTAAAGTAGCACAAAAAAAATGTAACTATAATCATGGGATTTATTGCATCGATCACTAAAGAATATGGCTTGAATT
TCTTCCTATTGGTATATGAGCAATATATGTCTCTTGAATTTCAGCTTTTGTTCTAATTTTGCAAACTCGATTGTGCGAGC
TAGGAAGCTCCAAATTGGGAGATTTCAGTTGCGATGGTTTGGATTATAGTGTGACTATGTATTATAGCTAGTGATCGGGA
AAATGCGAGGAGCATCGAGAAGAGGTAATTTATGACCCGGAAGAGCTGCCCAAACTATTTAATGGTGATTTCGTCTTGTG
AATTTCATTGCATGGGTTGTTTAAGCCCGTTTCCGAACTCGGATTGTGTCCATTTTAGGGGCACAAGTTCCTTGAGATGT
TTTGGGCCTTTTGACTGCATCAATTTTAGATTTCCGGCGCGGGTCCCACATTTTTGTTTTGATTCGATTTTTGATCCGTC
TCTAATTATGTTGATCTTGGTGTCTAAACATAAGTATTGACATTTAGATCGACATTATGATACAGTGGCAATGATCATAC
ACATTTCGGAAAAGGAAAGCTCTAGTGAAACTTTTTTGAAGTGCGTGTGATCGGCTCCGAGGTAGACTACAGTCTACCTT
TTTTAGATTGTGTCTTAGATTAGCATTGTTAATCTCTTTCTGGTTGATGTTTGTTGCTTTATAGTAGTTGGTGTGGTAAT
TACCTTAGAAACAACTTTGATGATTATAGTAGCTTCTTGTTAGTATTAATTTCTATGGTTTGGTACCCTTCGCTAGTGCA
GGGACTGTAGGGTTGCTTGGGTATTGTAGGAACTCACCTTGATTAGACTTGTAAATATGATGTTATCCATATCTCATGGT
TAAACTTTGGATCGTTCACCTTGGTTGTGCTTGGTACCTTTTGGTGGTATCTTCAGGTAGATGTGGAAATTCTTGAGTTA
CTCTTTTGAGTGTTTGATTCCTCATAATTTCCTTCGTTGCCNNNNNNNNNNNNNNNNNNNNNNNNNNNNNNNNNNNNNNN
NNNNNNNNNNNNNNNNNNNNNNNNNNNNNNNNNNNNNNNNNNNNNNNNNNNNNNNNNNNNNNNNNNNNNNNNNNNNNNNN
NNNNNNNNNNNNNNNNNNNNNNNNNNNNNNNNNNNNNNNNNNNNNNNNNNNNNNNNNNNNNNNNNNNNNNNNNNNNNNNN
NNNNNNNNNNNNNNNNNNNNNNTTTAAACTTGTTTTTATGGGAGTTGTACTACCTTAACTACCTGATATATGGACTTTGA
GATAAAGAGGCCTCAAGGATGTGCTCACTTTTTACTTGACCGGTTGTAGCATCGCCGATCCTTTCTATATTTATTTTGTT
CTATTTTATATCTGGTCACCATGATAGAGCAGATCCAAGAGGATCGATTATGTAAGTCTGGGATCGGGACCAAGCATATA
TATATGGACGTTCCCGAGTCCCCTACTGATTCTTCTATCCATGTGATCCACTAAGAAGGAAGAGGGAGGTACATGGGTCC
TACCTAGCTATCCGGGGCATGCAGGAGGTTGGTGTATATACCTTCATAAGTGGAACCTGACACTGATCGTACTACTTATT
TTATTGCATAACTCACATTCATATGCATTGCCTATCACTAGTATAATTGGTTGTTGTTTGTACCCATCAGTCTTATAGGG
GTTGTACGGATTTAGCTTCTTGTTGTGTTCTGGACAGGGGATCAACAAGGTTATTATTTGATTGTTTTTGTACTTGTAGA
AATATGAAGGGTTGTCCTTTCTTTGATATGGTAGATACTGCCACTGCTTCTCTCTATTTGAAAATTTTATGCAGAGTTGG
GTTGGATTAGCCTTTGTTGCTTTTATGAAATAGTTGTGGTTAATTTGGTTAGTATGTCTTCGGCTAGTTGTTTTCCTTAG
TAGAACTTTTTAGTGAATAAGTTTCTGGATTAGCGCCTCATGGTATGTCCCCTTGCCTCATTTACATGTTTATTTTATCC
TTTTTTCCCATGTATCTCCTTATCTTTGATTGCGAGTTCTTCTTTATTCTTTCCTTAACTACTTGTGATATATGCTCCTT
TCTTACTTGTTATTTATGCTTACCTTATCTTTGGAGCTCAGACGACCGAGGACTGCTGAGTGCCACTTGTTTGTAGTCAT
ACTACAGCTTTGCACCTTACAAATCATAGTATGAGTTCTTACCGCTGATTTATCTCGTACGGAGCGACTCTTGTGATTCG
AAGACTGGGGTACTCCTGACCTTTGGAGTTGCCTATCTCCCTTTGTTTTGACTAGGACTAGTCTTTATTTTGTTTTCACA
GACAATTTTGTATATTTGTATTATCATTGTACTCTTATTTTAACTAGAAGCTCGACTACCGACTGATACTAAGTGTTAGG
GTTTTTTTGTGTTTATTTGATGCACTCTCTTTCCTTTATTCTTGATAATTATTGTCTAATCTTTTGCGTGAAAGTCTTGC
TTCTAATTTTGGGCAATGATTTTTGTTAGAATGCAAGTGTCCGCTAGTGATCACTGGACCAGGTCCCTTGACAGAATAAT
AGTGCGAAAAATAATCAACTCAAAGTAAATTAAGCACAAGGATTTTATGTGGAAATTCCCTTGCTCAAGGGAGGTGAAAA
CCATGGCTTGTACTCACAGGGTTTCAACTCAAACTCCATTTCACTCAAAACGGAGCACAACTTCATATTACAAATTCTTG
TAACCTGGGAATTAAATTTCATTAATCCCTTCCCCCTTACTGTAGATGCTCTACTATAAAGGAAACTAAGCAATAACTCT
ATTGCCCACTAAACCAACTAACTCTAGTTGATCTAGACTTCAAGAACCCCACAAGACTAACTCTAGCCACCTACTCAGAT
CTCAAAGATAGGAGCATAAACGAGAAGCAACTCTACCGCACCCACACATCAACTAACTCTAGTTGACACTCCTAGACAAC
TTTACCCAAGAGAACATCAAAACAATGATGTAAAAAGGCTTGACTAAAACATAGATGATATGAATAAACTCTATTTAATA
CGATTCAAACTAAAGACTTAGACAAGCAACTGATCTACTATCCTTTATAACTCAGGAGTAGATTTACAGTATAAGAATAC
AAGACACAAAGCTCAAAATACAACAAAAGACCTTCAGTACTACATCAGGTCCCTTATTGAGTATGAGCAGTGTTCTTCCT
TGAAGATGAATTTTTCTTTGTAAGTTTATGAATTTTTAGAATTTAAAACGTTGTTTTCCAAAACATGGGTTGTGTCTTTT
TTAGAAGAAGACTAATATGATATGGTCACGAACCCTAGGAGCAAAGCCATTGGCTTAGCCTACTGCTATGAAAAGACATT
CACCAGCCACAACAAAGTTGACAATTATGGCTGATGAGTAGTAGATTTACACTCATTTAAGGTCTATTTAGCTCAATAAT
TAGTTTCTTCAATGCCTAACGTTGTCCTTTTCTAATCAAATTTTATAATTTGCATGTCACTCCCCGAGCCTACACCTAAC
GTGGCCAGCACTCGAGAATCATTTCTAATCCCCAAGCGAACCCTTGACCTGGTTGACTATTTACCGGAAGACTTACTCAA
GAATAAAGAAGCTTTAAAAATAGAATTTAGAACATTCAAACTCAAGTAAATGCTTAACTCAACAGTCTGAAAATACTTAA
GTGCAACAACAATAATAATTTGCAACAATCTCAAAACGTCTCAAACAAAGGGAAATACTGAGAGACTCATCAATTCTAAC
TATATATGAAGCCTCTAATACTAGGATATAAGTCGGGGCAAGACCCACAACAACTCAATAATAACATGAAATTAAATTGT
GAAATCCTCCGGAAAGCAAGGAGGCTCACCAAAGCTGTTTGAAGCGCTAAGTGATCTCAACGAAACACATGTTGATGATC
CTGAACACCTATATATGCATCATAAAAGATGTAGGTCGAATGACATGAGTACATTGAATGTACGAGTCTGTAAGCTAAAT
AGCAAACAAATGAAAGACAGGGTTGCAATAGATGTAGATATATACTCAGATGAATGTAAAGAAATAAGGAAGTGAAATCA
TTAAAACTTTACAAAAAATACTTTCTCATTCTCTAAACTTTAGCATAATAAGTGATGTATAAAAAAAATACACTTTAACT
TTATTGGGAGATTCTCTAACATACAACCATCATTATGAGCTAAATGGTGATACACAGTCTTGTCCATGCTGCCAGAACTA
TCATATATCGTGCCGGGATATAGAAAACCTCAACTAAGTGAATCCACTAAGCAATGCTAGAAGGCGCTAAAGATTCATCT
AAAAAGTATGATCCTATACCCATGTTGACAAGACATGATTTATGAAAGTTGAGTTGTCTGAACTCTCCCTCATATCGGTG
CTCAATACTACTCCCAATAATATTTACCTTTACTCAATGTATGAAAACATTACTCCTTCTCTGGTTTGAGATAATTGCTC
AACTATCTTCTTACCATGCACAAGTATTGAACGCCAATTGACATTACCATGCACTCCACAACAAAATGGTGTGTCTGAAA
GGATGAACACGACAGTTATGGAGATGGTCTGGTGTCTTTTGCTCGAAAGAAAGATCCCAAATCAGTTTTAGGTGGAGGCA
GTCAATACCTCCATATATTTGATGAACGGATTGCCTTCTAAGGCCTTGCAGGACATAAATCTATATGAAGCTTGGTGTGG
GAACAAACAATCAATACACTATCTTAGAATCTTTGGGTGTATATGTTATTATCAAGTTCTAGAAACAAAGAGGAATAAGT
TGGACAACAAGACCCATAAGGGCTTATTTATGGGCAATAGTTCATCCAAAGGATAAAGGATTTTCTATTTGAAAATAGAA
AAGTTAATTCTCAGCTAAGAAATGAAGTTTAATGAAGCAGCTAGTTGGGATTGGAAAAATTAGAAGACCTCTTATTCTGA
TTTATTTTCAAAAGAGCAGCCTCAACTTCCAAAAGATGAACTAGTGGATGATGTACCATTGAGGGGAACTCGAACTTTAA
AAGATGTCTATCACCGGTGTAATTTGGCATGGAGGAGAGATATGCAAGATGAACTCGACATGATCGAGAAGAATGGAACC
TAACAACTTGTTGACAAACTTAGAAATCGCAAAGTAATTGGTGTAAAATGGATTTTCAAGATAAAACTCAATCTTGATGG
CTCAATTCGCAAACATAAGGCTAGATTGGTGGCAAAGGGATATGCACAACAATATGGTGTTGATTACCAGGAAATATTTG
CTCCAATAGTAAGGTATGACACAATCAAGCTTATTCTTGCATTTGCATCTTATAGTTCCTGGCAGATTCATCAGCTTGAT
GTCAAATCGGCTTTTTTGAATGGTTTGCTTGTTGAAGAGATCTATGTAGATCAATCTGATGGTTTCTCAGTTCCTGGTAA
AGAGGATCACGGTTAACTCTTAACGAAGGCCTTGTATAGCCTAAATCAAGCTCTAAAAGAATGGTACGAAAATATGGACA
ATCATCTCATCCAACTTGGCTTTAGTAGAAGTCAAACTGAAGCTAATTTGTATGTGAAATTTGCTGGCGGTGAGTCCTAA
ATTGTCTCAATTTATGTGGATGACATGTTTGTGACAAGAAGTAAAATTGAACAAATCTAAAGGTTCTAGGATGAGATGGA
GAAAATCATTGAAATGATTGATCTTGGAGTCATGAAGTACTTCCTTGGCATGGAAGTGTTGCAGTCCAGTGATGAAATTT
TCCATATGCCAGTAGAAATATATTTTGGATATTCTAAACAGGTTCAAAATGCATGACTGCAAACCTGTGAGTACTGTAAT
CTCTACTGGTGTGAAGCTTGGCAAGGATGCGGATTCCGAAAAAGTGGATGATAGTATGTATAGAAGATTAATTGGCAGTC
TTCTATATCTAACCACTAGCAGACCTGACATTCTATTTGTTGTAAGTTTGCTCTCTAGGCTTATACATTCATCTAGAGAC
ACACACTTCACAACGACTAAAAGAGTGTTAAGGTATATTAAAAGAACCAACAAGTTTGGAACTTTCTTCCTAGTAGTTGT
TGAACTAACTATGAACATGGTCGAGTACTCTGATAGTGATTGGGGTGGCAGAGTTGATAATTCCAAAAGCACCTATGGAT
ATTTTTTCTGTGTGGGGACAAGTTGTTTTATTTGGAGCTTTAGGAAACAAGAAACTACAACTCAATCAACAGTAGAAGCT
GAGTACATAGCTGCTCCATCTACTGTGAATCAAGCTATCAAGGTAAGGAAGATGTTGAAGGACTTGAGCCATGAACAAAC
AGAAGCTAGCAAGATCACGTGTGACAACAATTCAAAAGTTTCAATCTCAAGAAATCCAGTGTTTCATGGTTGAACTAAGC
ATATCAAGACCAGGTTTCATTTTATTAGAGAAGTCCAACAATCTAATGAAGTGTTGCTTGTTCATTTTTCATCTGAGAAC
CAGCTAGATGACATTTTCACTAAGTCATTGCCAAAGAAAAGGTTTGAAGATCTGAGGCAAAGAATTGGTGTTTGTCATAA
AAATGCCAAGGAGGAGTGTTACACAATTAGCATTTTTTCCACCTTATTATTTTTAGTGTTTTTTTACTTATTTCAGTTTA
CTGTTTTCCTGTTTTCTAACAAAAGACTTGGTCAAAGTTAGTTTCTTAAATATCTGAGGTTAGTTGCCCTTTCATGGTTG
ACTATGGGACATTTCTTATTCAATTTCAATCCACGTTGTAAGTGGCTGCTATTTATCTTTTTCTTGTATAAATTCAGATG
TTCTTCATGTTAATGATATGCTGGAATTTTTATGAGTTCTTTGGGCTTAATACTTCAATTCAATATTAAAAGAGTCAGCG
TACTACCATCCTAGTCGCTTCTCGTCCTTCGGTTTGTAGATGTGAGGTTGGTTGCGGAGAGAGTGGTGTGAAAGAAGGTA
TGACCTTCCATGGTTTCTCTGTAATTATATTTGTCGATTATTTCCCTTGCCTTAAATCCTATTGTTTTGTTGTTATTATT
ATTGAGAAAATTTACAGTGGTTTGTTACTTTGTATACATTATCCTAGAATATTGTATTTTAGTATCCTCATTTGAATATT
ATATTTGTACACTAATTAGTTAATTTACTTTATGCACTTTTAGTCAATTTTATAATTAGAATAGTATTCTTTCTATTAGA
AAGATATATGTACTCTCTATCGTAAAATGATAATAAAATTTTTTTAGTAAATATCAATAAATTTGAAGGGGATAATATTT
CATTTGCAATAAAAAATTCAAAAAAATATTTTGGGATAAACGTGCAAAACACGTTTCCAAAACTAGTATCTTCATAAGAG
CATAGTCAAAATTATGAATAATGCATGGGTCTTATAGAAATTCACGGGAAATCATATAATTTAATTAAAACATGCATGGG
AAGATTGAAATTGAACAATTAACTTAATATCAATTAAGACTCATGGAGATCACATGAAACCTTAAGCAATTTAGGTGAAA
TTGAATTGAAAACTTAGAAATCCTTTGGGACCCATTGGATGAATGAAATTCAATGGTGAAATCTCACATACCTTGATGAT
CTAAGCTGAAAAGCAATGGAGGAAAAATGAGAATTGAAGCTTGAACCCTAGTTTTATTCCTTGAAGCTTGAGAGAATTTG
AGGTGATGAACTTGGATGAGATTTGGGAATTGAGAGGATGAGAGGGTTTGGGTAGATTTAGAAATAGAGAGGTAGTTATA
GGACTTAAAAATAAGATCAAAATGACATAATAATAGGCATCAAGTGCATAGGAAAAGATCCAAATACCCTTAAGAAATAA
TTGTTGGACGGACCTACGACCCATACTAATCAACCGTAGAACCAACTTCAGAAATCCAAAATTCCTTCTACTTCCCACGA
AACCAATCTATGACCCGTTGTCCAGTCTCTACGGTCAGTAGAACCCAAGTTCAAGTCCAAAAATCTACTTAGTCTGAATC
ACTTCTACAAGTGACATCTACGGCCCATCAAAATTTCTATGGCTCATCTTGGCTACTCGTAGGTCAAACTTCATGAACAT
GAATTTTCCTAAAACTTAACTAGACTCTACGATTTACCTTCTGCGGCCCACAAGACTTTCTACGGTCCAGAGATAGGACT
CATAGTCACTGCTTCGGTGTCAAAAATCTAAACTTTTTCTTTCCTTTCAACTTTTCAATCTTTGAGGTGTTACATTGGGC
TAATAAGATGATTTTTGGAAATTTTGGTTATTTTTCGAATGATTGAGATGCTTGGAAATTTTGAATCTTGAAATGTTCTT
TTGTTATTTTAAGTGTATCTCTATTTTGTTGATGTTACCAGCAAAAGTTACAACAAAATGCACGAGAGAGTTTAATTTAT
GAAATGAAAACATATAAAGAGATGGTGACATGATTAGTGATTACCAATTAATTAAATAAAAGTGACTCATTCATACATAA
TAAATACTAACTATAAAGGGGTTGTGACATGATTACCATTAAATAAGGTGTACAAAATCGAACCGAAAATCAAACCAAAC
CGCAAATTGAGTCAACCCGAAAAAAAACTCGAATAGTGGTTTAGTTTGACTTGGTTTGGTTTTGAAAGAAAAAACCCGAC
TATATTTGGGTTGGTTTGGTTTTAACTAAAAAAAAACAACCCGAGACCAAACCAACCCAACATTATATATATAATTTTAA
AATTTTATTTTATACATAAAAATATTTACTTTGATATAATTTTTAAATATTTCTTATACATTTTCATAGTTGTTATCTTT
TAATATATTATTTCAAGTTTGAAACTTAGAATTATGAATGAGCCAATAAAAATTATAGTCCACAGATGTTGGTAATTATA
ATAAAGCTTAAATCAAAATCAAATTAATACTAATGCAAAAAGAAAATCAATTCAACACTAAGAATGACAATAATATTGAA
TATTTGTTCTTTAGTTTTACATTGGTTTAGACAATTAAAATACATAATCTAATTTTAATTTCCTTTAATATTTAGTCATG
TAACTAATACTTATTAAACTTAATTTTAGCATGATTTAGTACTTTTAAATTATGATCATTTTCATTATGACTTGTTAATT
TGCAATATTTGTTTTACGCGATTTCATTATTATTATTTTTGTTGGATATTTTAGTGTCATTAATCATATCATATTGTGTT
ATATTTTTAAGAAACATCTTAGATAGTTGTATTTTGGTAGGCCTAAAGAAATATTTGAAGTACACGTAAATTATATGTTT
GTATGAATACTTTACCGGAAAAACCCGAAACAACCCGAAAAACCCGAAAAAACCTGAGGTTGAAAAACCCGAGTTTTATT
GGTTTGGTTTGGTTTATGAATTTAAAAATCCGACACAAATGGTTTGATTTGATATTTGAAAAACTCGAACCAACCCGGCC
ATGTACACCCCTACCATTAAAGTAAAAAAATGACTTCTTTGTAGTGATGCAAATTAAGTATTAATATAATTATTTTCTTT
GTAAAAGAAAATATTAAATAATTAGTTTTGGAAGGAACAAACTTTCTGTATAGATGTTCACAATTGTACCAGATTGATGT
CGTAATCCAAATGGTCTATTGGATATCCTAAAACCAATAAGAAATATGGTTCCAACGTTCAACAGGGCAGCACTTCCCCA
TCTATATTTCGGTATGACTGGAAAAAACATGATATTTTGTAGATTAAACAATTTCGTCCATGATTCTTTGATACAATAGT
GTTTCATTACCCAAAACGTAAAAATGTCTGACTCATATTGAGAATAAACACAAAGCCTTTCTCCCAAGTCCCAACATTAA
AACGCACTCTGCACATATTGTTGACATACAATTTTGTCCCGCCATAACATAATTAATTATTGATCTCCTCTATTTCAAAC
AATTTGACATAGTTGTCATTACTAAATCCAAATAAATACTAAATCATTTTCTAAGTAATTTTGTTATTTTTCAGAAATAA
AGTTATATACTTTTATATATTTATATATGAATTTAATTTAGAAATTATTTCGAAAAGTAGTGTTTAAATTAAGTACATAT
TTCGTTTTCCTTAAATTAATTAAATTACCATTTAAAGATATAATTAGTCTTATTTTCAAATAATTAGATAATAAATCAAA
AAGTATTTAACTTGTCTTGCTTCCATTTTGTCAAATTCGAACTAAATTGTATCAAGTTTGTATTCGATTAGAACCTATTG
GACCCAATATCTATCTGTCCAACTTTTTTGAACCAATTTCAGTGACAACGCCAATGCGCCCTCCACTTCTTCTCCTTCAA
CAAAAAGAAGCTCAAGAACCTACAAATCGACCAAGAACGACGTATATTCACCATTTCTTTCCAAAATTGTACTAACCAAC
GTGCAAGCGGAGCTTCAAGATGGGCCACGCGGTGTCAATCCGTTTCATTTCCTTCACGAAATCACGATTCGGAGAACTGA
AAATGGGTGGATGTCTTCATTGCATAATCTTATTATAAAAAAGGTTTCTTGTTTGATTATCATGTTATTTTAATCACTGA
TTTTAGGGAATTTAGCTCTTTAGGTTACTTTGAAAAATTGATTGTGGTGTCTATAGTTCAAATTTTGAAGCTTGCTCTTG
TCTAAATCTAAATATTGTAACATCCCACCTTAGAAAGAGCTAAATTTAGAAAGCGCTAATTTGGAACTAGCTAAATTGAG
ATTTGGGCAAGTTAGTCTCCAATTGTGAGTTTTGGATCAACTTCAAATGACCATAACTTTTAACACAAGATGAGTTAGGT
GGCCCATAAGATATCAAATGAAAGATCTCTAAATCTTCTTTCCAACGCCACTGAGTTTTCTAAAATACGAGTTCAGATGA
GGGGGATATGCCCATTTGAGTTCATCCTGTCCAGTTAAAGAAATTTACCCGAATTAATGAGGGGTCTTTTGGTCTTTTCC
TTACCCCATCAACCCAACTCGTTTTGGTTACCGGGGTCTAAACTGATTGAAATTAGTTTTCATAATTAAAAATCACGCTT
AGGGTTTAGAGATGAGTTGTTTCGCCAAATCAAGGTATGTAAGTTTTCATAGTGTTGAGTTCGTTCACCCACACGCCAAC
CATGAGTTTCACTTTCAAATTCATCCATGAGATTCAGTATATTGAGGTTCTTGATGAAATTCTTGAGGTGTTGTTCTTCA
TTCTTTAATTACAATGTTTGGTTGAGTTCTTGAGGGGAGGATCTTGTTAATGAGCTTTGTTCTTGAGGGTTTTCGAGTAT
ATTATTATGTAATTAAGTTGGGTAAACGAATCTAAGAAGGTTTGGAAGAAACCATTCGATTCTAGGTGAATTATGGCCAA
AAATCGAGAAAGCAAAATTCATCAGAAATTTCTGGGCAGGGGCTGGCGCGTCGCGCCATCAGTGCGCCAGAACTGTGCCT
CTAAAGTTTAGGGGTTGGCACCCCCACGCCACTCAGTACGCTAGGGTCACTGTCCCATCCTTTTTCCGTCATTTGCCCCG
TTTGAGTTCTCTTAAAGTGTACCTTCATTCCCTTTATTATTTTACTATTCTAAATCACATTTAATCATCACGAGATCCTT
CATATCATGAATCATAACTCTTGAATTCATAATTCAAATTCAAGATCGAGTAAAGAGTAGAGTTTGAGGGAGTTCTTTTG
AGTCATTTGAGAAGTCTTTTACAAACTTAAAAACATGTTCTAAGACTTGAGTACTTGAGTATAGGTATGAGGAGAGTTAA
GTTTCATTTTTCAAAATGAATATATGGGAACTAAGTATTTCCAAGAGTAAATGTTTTTACATTTAAAATGAGAGGAAACC
TCGATTTCCAAATGAGTTCATGAGGAGTTTTGAGTATAATCTCTTTTAAGAGAATATTTTGAGTAATAATCTCAAAGTTT
GAGGATGAGGAAATGTTGTTAAACATATGATCTGAGTTATATTATTGGGAGTAGTATTGAGCACCAATATGGGGACGAGT
TCAAACAACTCAAAGTCCTCATAAACCATGTAGCCAACGTGGGTAGAAAGGGTCAAACTTTTTAGATGATTCCTTATTGC
TTTTTAAGCATAGCTTAGTGGATCCACTTAGTTGAGGATGTCTTATACGCCTACAAGGTATAGAACAGTTCTGGAAGCGT
GGGCGAGACGATGTATCATCACATAGCTCATAGTGATGGTTGTCGATTAGAGAATCTCTCAAATAAAAGTTATTATTATA
TTTTTAAATACATTGAGTTGTTATCTACTGTTTTAAATGTTTTATATAGACTGCACCTTTATTGTCATTTTTATACATTA
TTGATTTGAGTATCCATGAGTTGAGGTTGAGTTGATTGGAGATGAGGTGAGTATGTTTCATTCTTTCCAAATTCAAGCTT
TTATGTTATGCTCATTGTTCCCCTTACATGCTCGTACTTCAATGTACTGATACGTCCAAACTTACACTTCGAATAAGAAG
TGTAAACGATCGATGTCAATTTACAGAACTCAACGAGAGTTGAGGTCGATCCCACAGAGAATTTCTTTACAGATAAGGTT
TCACTGTCGCATTTATTCGAATGTTGTTATTATTTCCCAAATAAATAACAACGAAAAGTAAATTGGATTTGGTTGAATTG
TTATAAGTACCAGAACTTGCTGTCAAAATCTAGATTAACGACTAACAGACTATTTCGTTGTAAGGTTGATTCAGTTAATT
AAGAAAAACCAGGATTGTGTTCACCATTACATTATGTTCTAGTATTCTTCCATAATTGAGCGTCAGGCAAATCAATGTTT
ACAGAATCATTGCGAGTTAAATTTATCTGACACTTCTCAGCCTAATCAGACATTTATCACTCATGTTCTCTCGACCCTAG
AGTGTTACTAACATTGACCCTCACTTACAATGATATGGTGTTAAAGTTCTTTTCTCTCGAACTCAAGCTTTAACTCCAAT
CTGTTAATTAAGCTCAGATACAGGCTCATCTAATGCGTGCACTCACTAGATTATAAAGATATTGAAAGCTAAAAACTACA
GATTGTCTTTTACTCATTTTACGGAATCGTAACTAGAATTTCGTCATGGATCCCACAACCCTAATTGTGGTATTTAGCCA
CTCATGGTTTCACATAAACAATCAGTAATTATGAATGAAAACATGTTAAGAAAGACTTACGAAATTAATTAGGAATTCAA
AAATCACTTTGATAATCTAATAATCCGAATCCAAACTTCAAACTGATAATAATATTCGAAATCCAAATCAAAAGCTCAGA
ATAATTGAGAGTAGTTCGTCGTCCAAAACGTAAGATACGATAATGATCTCAAAAACGGCCTAATAAATTCAAAATAGAAT
GTTTAAAATGAGTCTTAATAGAACTAGGACTGAAATGTCAAATGACTCTATGGCCACTTATACGGCCTGTTAGGGGCTTC
ACGGACCGTGAAGCTCTCCGTGACCTTCCCTTGGAATTTCCCAAAAGTGGGTCTTCAAACTTGATCTCTGGAATATACAT
CACGGACGGGACCACAGACCGTCATAGGGACCACGACCCATGAAGACGTCTGTGGTCTTTACTTGGACTTCCTAAAATTT
GGGTCTTCAATGCCATCCACTGGAAACTGCACTACGGAAACAACCACGGTCCGTAGTGAGGACCACGGCTCGTGAGGTCG
TCGATGGTCTTCACTTGGTCCAATCCACTTTTATCTCCTCTCAGGGCTTCTCACTAGTTTAGCTTCACGACCATGATCAC
GGACCATGGTGATGACCACGGCCCGTGAAGTCGTTTGTGGTCGTCCCTTAGTTCCTTCTGACTTTTTCTTCATTTCTTCC
TTTTTTTACTTTTCATCCGTTTCACCTGTGCAACACATCCAAACACATTATATCCACATAAATGCACTCAATTCTAGTAT
TAATTCATAGTTTTCAAGCATTAAATATGCCATGACCCCAACTTAGAACCATTACTTGTCCTCAAGTGATGAGACAAAAG
TACAATCAACCCTCAATTCATTTACAGAATATATGATACTACGCAACAGCTATTTGAAACACAATTTGTATCCCAAAACC
CTGAATCTAACATGTAAGGATCAATATATGACATCTCATTACTCACAGTTAATCATGCTTATGCCTGCGAATTATCAGCT
CACAGAATCTACTTTCGAATGCAAGCAATGTGTCCTCACACCAAAGAAGTCCCTCACTCATGATAGTTGGGACAGAGTAC
TACGCCCACGCTCTCAAAGAACTTCTAACACTAACAACAAACTACCATAGGCTTCCCCTCGCTTTCTACGCTCTATCTTT
CAAACACCCGGAATAGGATCACTGTAGAACTTTATTGGCTTGTAATATAGGCTCGGGGTTAGGGAGTGGATATTTGGTTT
CGTGAGTGACTAGTCCCTTGGCTTTCCAAAATTTCATTTTCACATAACTCTTTTCTGAGTGATTCCCTCTTTTTCTTTAT
TTCAGCACGACCCAGTAGCCATTATTTTTTTTTTCTTTTCTTCTTTTTCTGTTCTTTTCTTTTATATATATATATATATA
TATATATATATATATGCAATTTTGATATGCACTTAGTTCACTGGTTGAACCTTTTTTTTCCTTTTTCTTTCTATTCGGAT
TGCAATCACCCTCAACTTAGGCTTTTGGCCTGAGTTGTAATATCGTACCTTCGGAGAACCAAGGATATGATATGTGTTGA
GTAAGAACAAAGACTGATTTAAGGCTCAAATTGAGTTCAAGTGATAAGATTTTCATTTGGTTCTTTTATTTTTGGCTTTT
TACTAGATTAACAAAAATGGCCTACTGATCCTTTCCTATCCGGTTATTCACAGATTCAAGCAAGACTACTTGGGAAAGTT
CTAATTTTTGCTCCTAGTGTTAGACTTCAATCAAAACTTACACACACACGACACAAGACTGCATTTTTCAGTGTCTTGGT
TCACCAATTAATTGGTCAGACTGGTCATATTCAACATATCAATATCTAAGATGTCATCTAAAGATCATAATAGTCAAACT
CAAATTCAGGTCCTCATTTTTAACAAACTAGCTGCTACACAGCTCAACACATAAAACACCCAAAAACAATAACACACAGA
GACAACCTCCATTTTTTTTCTAACAGCTATGGCAGGTTGCTCACCACCCCCTCCCTAAATAAAAAGGACTTTAACCTCAA
AGTCAAGATAGCAAGTAAATCAGGGTTGCCGATCTTCGAATCAACATTAGCACCCTTATCAATGGGTGCACTCTCAAAAC
TCGGTACCTGACCAGGTTGGTCCTCACTTGTCGGGGAAGGTGCTCCACTACCAGAAGCTCCAACTAAGGTTGCATCTCGC
TGTTGTTGTTCAAGGGCTTCATTTTCTCGAGCTTTCCTCTTTGATGTTCTATGAGCTCTCTTTCTTGCCTTATTGCCTCT
CTGGCTGGGTCAGTTGGGATCTCCTCATCAAGTTCTCCATCTTTGTGTTTTCTCTTGCCGGACTTCCTCATTGGGAGTTC
TCCCCAAAGATCATCAATTGGTTGAGTGGAGGGTGCCTGATTTAGCATTTGCATTAAAGATTCTAGCAATATCGGAGTGC
GTACTTGTACTGGCTTTTCAGCCAATTTAGCAATCTGAGTTCTCATCTCAGCCATCTGTGATTTGAACTCTTTAGTATCT
ACTGACATAGCTTGGAATTGATCTTGGACAAGGTTATCCAAACCATCCAATCTATCTTTTAAGATAGCCAGCTCTTTCCG
CACCTCATCTTTGATCCCTTTTTTCGCAGCTAACACCTTCGCCTCTATCAGCTGAGGCATCCAGAGTACAATCTGGTCTA
CCAATCTGCAACTAATTTCTCAAGAAAGGGCATAGGAATAGTAACAAAAGTACCTGGAGCCTGGGAGGCAAAGGCTGGTG
GTGGTGGTGCCTATGTGGAAGGTTGGGATGACTCTCTCTGCTCTAGGCCTCTGTCTGCCTGTGGAATATCAAAGGGAGCA
TGTTGAACAACAGCTAAAGTACCCATAGTTATAGACTTCGCGCCAAAGAGATGGTTCGCGACATCTTTGATTTTAGAAAC
CTGGATGAGTCTGAATGCGTCACGCCATCTGTCAATTAGCTTGTTTGGGGGAATATCCGTTTGTCTACACAATTTTCTTA
TTAGATAGGGAAATGGAAACCCGTCTTTCTCATTCAATGCTCTGTTTCTCATCTCAATAGTTATGATCCTCCCCACATTG
ACCGGGTAACCAGCCATGAGGCAGGCTACAAAAAATGCGAAAAAGGAGACAAGGTATTGTCGTTTCCTGTAGGTCTGAAT
TGGGCATGCACAACAACCTACCACACCTTGGCTGGAAATGATAGCGAAGCTTTTGGAATCAGTGTTGGCATCGTGGTGAC
CCAAACTGCATTCTCGCCATCTATGGCAATTTGTTTTACAATCCAGCGCAACACCGTCTCGCGAGAACTCTGAATCTCCA
TAGTAGTGTCACTAGTGACTTCATGATATTTGCCCTCAAAAAGGCCAACTGAAGCCGGTGCAGAGTATTCAGGGCCATGC
AACATCCTGTTAATAGTGGCCTCCGAGATATGTACTGATTTTCCCCGAACTATAATAAAATTGAGTGGACCTATGTAACG
GCAATATCTCTCTGTCCACACTTTGTAGTCTCTGTGTCCGCAGCAAAATTCATCAGTGTGGCTGCATACAAGGAGTAGAA
CTCCCTAGTCAGGTGGTAAGAGTAATCCCCAGGTGCATTGTCCATCCAATCAAATTGATGAAATTGAAACGTCCGATAAA
TGTTCGGGAATGCTTTAATGTCAGCTACCACCACTCTAGTCTCAGGCATGATTGCCCGCTTCTTGAAGCTGCCAGTCTTG
GTCACAATCCCATTGTTGAAAAATTCTTCGGATCGGTTCACAATCCACATAGAACGGTAGCAGGCAATCAGTTGTGGTCT
CAGTGCAGGGTTAGGTTCATGGGCGTTCACATACATCACCATAGTATCATCATCGGTGATCTTTTCATCATCCTCTATAG
TAGTCGCTTTCTCTCGTACTTCAGTTTCAGCTTATGTATTCGCCACAGGTGGGGAGGTGTTTGCCTCTTCCTGAGAACTG
CTTTCAGATTCTGCACTTCCCCCCGAGTCATCAGTAGACTGGCTACCTGAACCATATTAGATTTACTACCTGACGTTGCA
ATGTTATCGGAACTACTTCATTCCTTTTCAGACTAGAGAGGAGTGTCCTGGAGAATGGCTTTCTTTGTCTATGATCTGGT
AGCTCGAGGTGAGTGATCTTCAAGTGTGACATTTATTTGCACCTCAGAAGTACTAGTGTCGGAGTCGTCATGACCCTTTA
ATTCAGAAGCAGTGGGGGGCAGGTTTAGTTGCGTTCTTTCTTCGAAGAGCCATCGTACCTTAGAAATACAAAACTCAATA
GTATTCAACACAGTCAAATGACGCACTATCGGGTACTCAAACTTCCCTTGTGTAATTTCATCGTGACGCCTTGCCTTAAG
AATGTCGTCACCCAATCTATCATTGGGAAGGGCCACTGAATCAAAAGATGAACGAAAATTGAAGTATAGAAAAATTAAAA
TTTTACAACTAAGTATGCTTTTCGAAAGCTTCTACGGGTCGCGGTATGTACCATGGTCCGTGAAACCCCTCGTGGGTTTA
AGGCAGAATCAATGTGAAAAAGAAGCCACAAAACTTTTTACCAAAGGATGTTCACGGACGGCTACACGGCCCGTGGAGTG
CACCACAGTCCGTGATACTGCCCGTGAACTTTATCTAAGGGATGGCTTGACTTCAAGTGTGGTCCACGATAAGTTTCATG
GCCCGTGGTATCTTCCACGCTTCGTAAAACCTGTCATGGTCTTACACTTGACCAGTATTTCAGTCACCTTCTTCCCAATA
CAGAATTTCAGCCCTTTAACCACCATTTTTACACAAATTCACAACCTTCCTATATCTTAAGCATCAACCTAATTCTTAAT
CAACTTAATTAACTAATACAGGATTCACAAACAACTCGGGCACCAACAAATTTGACCCACTATTATAGAGCCACACACAA
GAACAATTCAAAAATCCCAATTCGACTTAACCCTACACAAATCAGTCCCCATCAATGTAGTCCATCACATAATCATGTTT
AATCTGAACTCATTCGAAGTAAATATACTTTGTTATAAACCAAGAACAAACTTGTAACAAAGTATGAAGTGACTTATTTA
GAATGGAGAAGAAAATTTTGCTCAAAATGAGTAATCAGTAGCGTTGACTTGCGATTCTTGGAAACATTAGGATTAGGGCT
TAATTTACGATGGATTGGGAATCGATTTGTAAGGGGAACTAATTTGAATCCTTAAAGCACCATTATAGGAGAGAAAAGAG
ATGAAGAAATTGACCTTTGGCGTTTGAAAGGAAACATATACGTTTTGATTCGAGTTGGGTTACGCACGGGTCGGGTCGGG
TAACTGGTGATACTGGTAGTGGACTACGAGCCGTGAAGTTTCCCATGAAGGGCATCATTGTCCGTGAAACAGTCTGTGAC
TCTGACTTGGCAAAGAAACTTACCTGAGGCATACGACGGACCGTGAAGTTGCCCGTGAAGGGAATCACGGTCCGTGAACC
TTTTGTGACATTAACTTGGAACTATAATTCGTACCTGAGGTTCACAAGAGGCTAGACGGTCCGTACAAGCTCTGATGGAC
CAAGAACCCTTTTGTGAACCTTTTTCATGCAATTTCCAGTAGTTTCCTTAGGTTGGTCATCAAGTTGACGGACCGTGAAA
ATGCCTGTGAAGGGCACCACAGTCCGTGAGACTATCCGTGAAGATCAGTCTGCACCCAGTTATTGCACTTTTCCACCTAT
TCTCTCTTGCACACATCAACACACAATGACAATATAAAAACAAAGAAAAATAAGAAAAAAGGGAAAATACCTAGTACAAT
TACATCTTGGGTTACCTCTCCAGCAGTGCACAATTTAACGTCACGGCGTGACGCATGTTACTTGAATACTCAGACTTCAT
CAAGTTTACATTCCTCTGCTATCTTCACATCCTCAAGAACACCCAAATATGCCTTAATTCATTGGTCATTAGCTTTGAAC
CTCTCGCCCTTATCATTTTCCAACTTAATAGCACCAGATTGAAACACCTGTGTGACCTTAAAAGGTCCAGACCATTTAGA
TCACAACTTTCCTGGAAACAGACGAAGTCTGGAGTTGAAGAGTAACACCAAGTCACCAAGAGTGAAGCTACTTTTCTCAA
TATGCTTATCATGATATAGATTCATCCTCTCCTTATACAGTGTCGACCTCTCATAGGCTCTCAGACGAAACTCATCCATC
TCATTGATCTGATCCAACCTCAAGTTTGCAGTTTCACTCCAACTAAGGTTTAGCTTCTTCAACGCCCAGAGTGCTCTATG
CCCAAGCTCAACCGGCAAATGACATGCCTTTCCAAACACCAATTGATATAGAGACATACCAATAGGTGTCTTGAAAGTTG
TCTGATATGCCCATAGAACATCATCTAGCTTTCATGCCTAATCTGTCCGGTTGGTATTCACTGTCTTTGCCAAGATTGTC
TTGATTTCCCTGTTGGGCACCTCTACTTGTCCACTGGTCTGCGGGTGATAAGGCGTTGCCACCTTGTGTTGTTTTACCCT
ATACTTGGGCAGAAGCGCACTGAACACCTTGTTGCAGAAGTGAGAACCACCATCACTGATAATAGCTCTGGGTGTGCCAA
ACCTTGAGAAGATATTCTTCTTCAGGAAACCAGCTACACTTTTGCCATCATTCTCAGGTAAAGCAACGGTCTCAACCCAT
TTGGACACATAGTCCACCGCAACCAATATATACTTCTGCCCATAAGAACTCCCAAATGGGCCCATGAAATCAATGTCCCA
CACATCAAACAGCTCCACATCTAAGATATGTGTCATGGGTAACTCATGGCGCCGAGAGATGGCTCCTTGTTGCTGGCACA
CATCACAACTCCTTACTATATCCACTGCATCTTGATGAATTGTGGGCCAGTAGTACCCGCACCCACACTGAAGTATCTTA
TGGGCTGTCCGAGCACCTCCATGATGGCCACCTACTGGAGATAAGTGACAGGCCTCTAGAATGTGCAGCATCTCAGCTTC
AGGAATACACCGCCTGATGATGTTATCAACGCAAATAATGTACAAATAAGGTTCATCCCAGAAATACTTACCTACGTCAT
GCAAGAACCTCTTCCTTTGCTGAAATGTTAGTCCTTCAGGCAGCACATCACTAACAAGAAAGTTAGCATAATCAGCAAAC
CAAGGAATAAGGTCAAGCGTTGCAGCTAATACCTGCTCATCCAGGAATGCCTCATCTATTTCAAGTTCTAGCTCTTCTTT
CTTTTCAGCTTCTAACTTAGACAGGTGATCAGCTACCTGGTTTTCACACCCTCTCCTATCTTTAACCTCAAAATCAAACT
CTTGGAGAAGCAACACCCATCTGATCAACCTTGGCTTGGCATCTTTCTTTGTCATGAGGTATCTCAGAGCTGCATGATCT
ATATGAATTATCACGTTTGTCCCTAGCTAGTATGCTCTGAGTTTCTCAAAAGCGTACACCACAGCTAGTAGTTCTTGCTC
CATCCGTGTAATTTTGTTGTGCTCCATTCAGTGACTTACTAGCATAGTAAATTGGATGAAACATCTTGTTTCGCTTCTGC
CCCAATACAACTCCTAGAGCAATACCACTAGCATCACGTATCACCTCAAATGGCTCAGCCCAATCTGGGCCAATGATTAC
TGGGGCAAAGATTAACTTTTCCTTCAGTCATTCAAAAACTTTGAGACATGCCTCATCAAAGACAAATTTCACCTTCTTCT
CCAAAAGTTTGCACATGGAGTGTGCAATCTTAGAGAAGTCCTTGATGAAACGTTTATAGAATCCTGTATGTCCTAAGAAG
CTCCGAACACCCTTCACACAGATCAGCGGAGGTAACTTTTCAATCACCTTAATCTTGGCCTTATCGACCTCGATCCCTTT
CTGTGACACCTTGTGTCCAAGGATTATGCCTTTATTTACCATGAAATGACACTTCTCCCAATTCAGCACTAGGTTGGCCT
CCTCGCATCTCTGTAGGGCCCTGCTAAGATTCAATAAACAGTCATCAAAAATATCACCTACTACAAAGAAATCGTCCATA
AATACCTTTAAAGTGTCCTCCACCATATGTCAGAGAAAATAGACATCATACACCTTTGGAATGTGGCTGGTGCATTACAT
AGTCCAAATGGCATGCGTTTAAACGCAAAAGTGCCATAAGGACATGTAAAGGTGGTCTTTTCCTAATCTTCAGGAGCAAT
TGATATCTGGTTGTAGCCAGAGTATCAATCTAAGAAACAATACCACCCTTTACCTGCCAACTTATCAAGCATCTAGTCCA
TGAAAGGCATTGGGAAGTGATCCCTCAAAGTCCACTTGTTCAACTTCATGTAGCCCATACACACTCGCCATCCAGTGACT
GGTCTCCGCGAGACTAACTCATTCAGTCATACCGCCCTTTTTGGGCACACATTGCACTGGACTGACCTAGTAACTATCAG
AAATGGGATAGACCACCCCAGCATCTAACCACTTGATGATCTCTTTCTTGACCACCTCTTGCATTGGTGTGTCGTTGTAT
TGATTCTATTTTGAAGTTAATATATTTCAAATGATTTTGTTTGAAAAGAAATCATGCATAATCTTTATTTAGTGTTGAAT
ATTTTCTCTTAATCTCTTATTTTATTTTTTCTTGCTTAAACATCGTCTCAATTGGGTCACCTGGGCCCATTAAATTCCTT
TTGCACTCTCCGTTGACTGAGCCTAACAATCCCCTATCTCTAAGTCAGCTTAATCGATCATCCAAAGGAATGAAAGCTGA
AATACAGGAAAAATAAAGTTATTATACAGGTCTCAAAGGTAGATATACATCTGATACACCTATATACAACAATAAGCACG
AATTGTATAAGACAACATATTAACAAAAATAGGCTAAAGGTCCAATACTTCAGGTAGCTGCAACAAAAGATCAGGTCCAA
TGATTTTGGAGTAATCAATTTCCCTCTATTTTGGCTAGGATAGTCCATATGTTGTATTTAGAGACAACATATTTTTGTAT
TGTATGTGTAAAAGTCTTGTACTCTCATTTGATTAAACGCTCCACTACTAACTAATTTCAAGTCTTGAAAATGTCTTTTT
GTAGTCTTTATGTTGATCTACCTCTCTTCTCTTTATTATTGTTTCTCGCTTCTTCTTAGTTTATCTTCTGCATGGTAGAT
CATTTTTATGGCTCTTGGCTAAGGATTAGTCTTACCTAGTAGTGGGGGTATAGAAGGTGTCATCATGACCTGAGAAATCG
AATCATAAAAATTTGGTATCAGAGCTCTAGGTTGATTGTCATAGTTGGTATGAGAGCAAATATCAAGTAGAGTCACGTGG
ATTGCTGCACATATGTTAATATTATATGATATGTGATTGTATATATATATATACACACACACTAATAAGTTACGTTAAAA
AATAGTGAATTTTCAGAACACTATGTTTATGTAGTATTGTAGAAAATAGTGCAAATAATAATAATTCTTTGATGGAAATA
GAATGCAGTACTTGTTGTTGATTCATCTTTTTATAGCCTTATCTCAAGAGAGGCCGGGTCTTAAATATATTTTGAAATAT
TTTTATTTTAAAAAGAAAAAATTCGTGACTAATATTTGTTATATCTTGGAGGCGGAAGAGTTATGATATGAAAAAATTGA
AAATGAGAATGAAATGTGATGGAAGAAAAGCTTAAGGATCTAATTAATGTATTAGAAAAGGAGAAAAAGAAGATGGATAA
AATACTAGATATAAAACTTGAGGAGAAAACAAAGAGATTGAAGCAAGCATGTTTTAAGGCTAATTACAAGAGGAGAAGAC
TAATGGTGTTGTCTATGCCTCATTAAGGTTGATTCATTCTCTTCTTATGTGTTTAAATCTTTCAATTGCACTATGATTAG
TTATCTCATGTTTCTTTTTGTCTCTTGGTGCGGATTCTATTTTCAAGTTAATATATTTCAAATGATTTACTTGAATATCA
ATCATGCATAATCTTTTACTTTGTGTTGGATATTTTCTTTTAATCTTTTCCTTTGTTTTTTATTTCATAGATTTCTTCTC
AATTTAGTCACTTTGGCCTTTTAATTTCCTTTTGCACTCTCCATCAGGCTATGCTCAAAAATCTTGTATCTCTAAGTCAG
CCTCGCCAGTCATTAGAAGGAATGAAGGTGAAATACATGGTAAATGAAGTTACTAAACAGGTCTCGGAGGCTGATATACA
AGNNNNNNNNNNNNNNNNNNNNNNNNNNNNNNNNNNNNNNNNNNNNNNNNNNNNNNNNNNNNNNNNNNNNNNNNNNNNNN
NNNNNNNNNNNNNNNNNNNNNNNNNNNNNNNNNNNNNNNNNNNNNNNNNNNNNNNNNNNNNNNNNNNNNNNNNNNNNNNN
NNNNNNNNNNNNNNNNNNNNNNNNNNNNNNNNNNNNNNNNNNNNNNNNNNNNNNNNNNNNNNNNNNNNNNNNNNNNNNNN
NNNNNNNNNNNNNNNNNNNNNNNNNNNNNNNNNNNNNNNNNNNNNNNNNNNNNNNNNNNNNNNNNNNNNNNNNNNNNNNN
NNNNNNNNNNNNNNNNNNNNNNNNNNNNNNNNNNNNNNNNNNNNNNNNNNNNNNNNNNNNNNNNNNNNNNNNNNNNNNNN
NNNNNNNNNNNNNNNNNNNNNNNNNNNNNNNNNNNNNNNNNNNNNNNNNNNNNNNNNNNNNNNNNNNNNNNNNNNNNNNN
NNNNNNNNNNNNNNNNNNNNNNNNNNNNNNNNNNNNNNNNNNNNNNNNNNNNNNNNNNNNNNNNNNNNNNNNNNNNNNNN
NNNNNNNNNNNNNNNNNNNNNNNNNNNNNNNNNNNNNNNNNNNNNNNNNNNNNNNNNNNNNNNNNNNNNNNNNNNNNNNN
NNNNNTCTCCTTATTAGTAGCTCTTGCTTTTTCTCAGTATCTTCTATGTGGTATTCCATTTTATGGCTCTTGGCGAAGAG
TTAATCTTATCTAGTAGCGGGTGCAGTAGGTGCCATAATGACCTGATAAATCAGTTCATGAAAATTTGATATCAGAGATC
AGCATCGTTAGTATGAGAGCAAATTTCTAGTATAGTCCTAGGTATTGGTGCACATGTGTTGTTATTAGATGTGTGATCGT
ATATATAAACTAATATGTTACTTTTCAAAACAGTGAATTTTCAGGGCACTGTGTTTAACAAATAATAATAATCCTTTGAT
GAAAATTGAATGTAGCACTTTTATTTATTCATCTTTTTATAGCCTTATTCCAAGTGAGATCGGGTCATACATATATTTTG
AACTTTTTTAAAAAAATAAAAATAAAAAATCATGACAAGTAATTGTTGAATATAGGTGCAGGAGAGTTATGATTTGAAAA
AATTAGAATGAGAAGAAAATGAGAAATAAATTTGGATTAATTGAAAAAGCATGGAAAGAAAATTTGTTATTACGTGATAA
TAAGATTAATAAAGAAGAGATCATAATGGGTAATGAGGAAATAATTATAACGAAATTAGAGAATAGATTAATAGTTCAAG
TATGTTGTCACGAGATGCAATTTCAAAGTATTTTTACATGCCAATTACTCGAGCAGCAAAGGTGCTTCATATTAGGTTTA
CACTTTTGAAGAATAGAAGTAGGGATTTAAAAATTATACAATGACCTCATAGAAAGTTAATCAATCTTTAAATATTAATC
AACAATGTTAAGGTTAATCACTCTCCCTATACAACTTAATTAGTTGTTTTCATTAATTAAATGATATTTTCTTGTAATAT
TACTATAATTATGTTTATTGTATGATGGTGTGTGTGTGTGTGTGTATATATATATATATATATATATATNNNNNNNNNNN
NNNNNNNNNNNNNNNNNNNNNNNNNNNNNNNNNNNNNNNNNTTGAAGGATCTGATTAAGGTATTAGAAAAAGAGAAGACG
AAGATAGAGGAAATATTAGAGATAGAACTTGAGAAGAAATAAAGAGATTGACGCAAGCATGCTTTAAGGCTAATTACAAG
AGGATAAGGTTTATGTTGTCTTCTATGCCTCATTAAGGTTGATTCACTCTCTTCTTATGTATTTAAATCTTCTTTATGCA
CTGTGATTAGTTATCTCTAATTTATTTTTGTGTCTTGATATTGATTCTATTTTCAAGTTCATATATTTCAAATGATTTGT
TTGGATATCTATCACGCATAATCTTTATTTTGTGTTGTATATTTTCTCCTAATCTTTTTTTTTTGTTTTCCTTGCCTAAA
TTTCTTCTCGATTCACTTGGGCTCTTTAGTTTCCTTTTGCACTCTTTGTTGGGCTTAGCCCAACAATTATGTATCTCTAA
GTAAACTTCATCAATCTTTCAAAGGATAGAAAACTGAAATGCCAAGTAAATAAAGTTATTATACAGGTCTCGGAGGATGA
TATACAAGAAGATATATATTTGATACAACCATATACAACAATAAGCAGTGCTTTTATAAATCGATATGCAAAGGGAAATG
GCTCAAAGGTCCAATGTTTCAGGCGGCAGCAGCAGCAAAAGATCAGGTCCAGCGGCTTCAGAGTTACTAGTTTACCTCTA
TTTTGGCTCGGCTAGTCTTTATGTTGTGTTTAGAGACAACCTATGTTTCTTTTGTATTTGTACTCTTATTTGATTAGACT
CTCCACTGCTGACTGATTTCAGGTCTTGAAAATGATTTTTTGTATATTTTTTTGTTGATCTACCTCTTTTTTTATTATTA
TTAGCTCCTTATTAGTTTTGGTTATATTCCGCGTGGTAGCCCGTTGTTTATTACTCTTTCACTAACGGTTAGTCTTACCT
AGTAGTGGGGGTGTTACATGAACTGAAAAATCGGGTCATAAAAATTTGGAATCAGAGCTCTACGTTGATCGACAATGTTG
ATAAAAGAGCAAATGTATAGTACAGTCATGCGGATCGGTGCACATATGTTGTTATTATTGGTTGTATGATCATATATATA
TACTAATATGTTACGTTTAAACAATGACAATTGTCAGAATACTATGTTTTGTTTAGTATTGAATAAAATAGTGCAAATAA
TGATAATCTTTTGATGGATATGGAATGCAATACTCTTGTTGATTCATCTTTTATAGCCTTATCTCAAGTGAGGCTGGGAC
ATATATATATATTGAACTATTTTTATTTTTTTAAAATGATTTATCACTAGTATTTTTTTTATTTATGTGTGCAGGAGAGT
TATGATATGAAGAAATTGGGAATGAAAATGAAATGAGAGGTGAATTTGGATTAATTGAAAATTTAGGGAAGGAAAAATTA
TTGTTATGTGACAATAAAATTAATGAAGAAGAGATGATAATGATTAATGAAGAAGAGATGATGATAATGTTGATCTACCT
CTCCTCTCTTTATTATTAGCTCTTGCTTCTTCTTGATTATCTTCCGCGTGGTAGACCATTTTATATGGCTCTTGACTAAG
GGTCAAACTTACCTAGTTGTGGGGTGCAGTAGGTGTCATCATGACTGGGTTGTGAAAATTTGGTATCAAAGCTCTAGATT
GATCGGCGTCGTTAGGATGAAAACAAATATCTAGTAGAGTCATGCGGATTGGTGCACATATGTTGTCATTATTAGATGTG
TGATCGTATATATATACTAATATGTTACGTTAAAAAATAATGAATTTTCGGAACATTGTGTTTTATCTGATATTGAAAAA
AATAGTACAAATAATAATGATCTTTTAATAAAAATAGAATGTAGTACTCTTGTTGATTCATCTTTTTATAGTCTTATCCC
AAGTGAGGCAGTTCAACTATTTTTATTTTTATTTTTAAAAAATGATCCATGAATAGTATTTATTATATATGGGTGTAGGA
GAGTTATGGTATGAAGAAATTGGGAATGACAAGGAAATGAGAGGTGAATTTGGATTAATTGAAAATATAGGGAAGAAAAA
ATTGTTGTTATGTGATAATAAGATTAATAAGAAAAGAGATGATAATAGGTAATGAAGAAATTATCGTAAAGAAATTAAAG
AGAGATTAATAGTTCAAGTATGTTGTCATATGATGCAATTTCAAAGTACTTTTATATGTCAATTATTGCAGCAGTAGAGG
AGCTTCATATTGGTTTGACACTTTTAAAGAATAGATGTAGGTATTTGTGAATTACAAGGTGGCCTCATAGGAAGTTTATT
AGTCTTCAAATACTAATCAACACTGTTAAGGTTAATCACTCTCTCTACACAACTTAATTAGTTGTTTCCATTAATTAATT
ATTCTTTCTTTGTAGTGTTAGTGTAAATTTTATATATGTCATATATTATAGTAATATTTTCAAGCTATAGTCGTAGATTT
AGACTTTCAAGTTATAATATTAAAAATTTCAGGTTCTAACAAATAATTTTAAAAAAAAACTGTTTTCAATAATTGAAAAA
AGTTGTTTAAATAAAATAAAGAGATAAAAGAAAAATGAAAAAAAAAATGTTTTTTTAATGAAAACAGGTAATAAACTGAA
ATCGTGGTGTTAATTTAATTTGAATTTATTGTAGATAATTAATAAATAGCACGAATTAAGGGATTTAAACTAATTAAGAT
TATTTAGTATCCTTAATTCACTCAAATCAGTTAAAATCAAATAAAAATTCAGATTTTATCTTCTTCTTTTTTCAACGTTT
CTCTCTCTTCAATTTGCAACAAAAAAATTTCAACGTTTCTCTCTTCAATTTTCAACAAAAAAAAAATCTCACATTCGAGT
AATTGAAGTTTTTTTCATCTTTGAAACTTCTTGATTTTGTTGTGATGGACAACTACGTATCAATTTTAATCAAACATGGT
GAAAGATGGGATCCTTCGGGGTAGTATTTATTATTGTTTAACGTTTATTTTAGAATAATAGTGAAATGAAACAAAAATGA
TCAAACTGTCGATTAATTGAAGGTGGAGTCATATTTTGTTAACTGCTGATATCATATTATGTTTACTGTTGTGAAATGTA
AAAAATTTAGTGTTTCTTTTGTTTATTTGTTTATTTTGTGAAATTATAAATTTAATGTGATTTTATGAATAAATTTGATA
GAATAAATTAAACGAAATTTGTATGAAAGTGTGCTAATTATTCTGTAAAAATAATTTAATTATAATGTTGACGAATTTAT
GAAAACTTATTTTATTTGATAATGAATTTGATAGTATAAGTCGAATGAATTATGTATGAAAAGTGTGTTAAGAAATATGT
AAAAAAAAATAGGAATTCTTGACGAAGTGTATTACAAGTGTTTTAAATTGGTATTAAATGTGAAATTACTGAATTTATAT
TAGTTTTGTTATTTCTGTATAAAGTTGGGTGACAGTAATTAATTATTTGGGACGAGAAATGTATATAGTTTGAATGAATA
ATCGTTTTGTATGAAATGTGTATTAAATGAGTATGAAAATGTATAAATTTGGTATGAATGATGATTGTTGTATGAAATGT
GTATTAAGTGAGTATTAAATGTGAAATATTATGTTTTGTATGAAATTTGTTTTGTAATGTACTGTCTGAATGATATTTGT
ATGAAAAAATAATGACGAGTGTATATAATTTTGTTGTTATTATAATGATTTTTATGGATAAAATTTGTATTGTCTTTGGA
ATGAAAAGTTAATATTATTTAACATATTTCTAATTGATTTGCATAATGTTAGACTAATTGTTATTTTTTTTAATGAAACA
TAGAATTATGTTGATTTTCAAATGAAATGAATTTATATATGAAAAAGGGTTGCTGATGTGAAATTCAAAAGGTCCAAAGT
TACTTGCAGTAGATGTTGTCAAGTTGGCCACAACATGAAGCATGCTCAAATTATCTTATGCTAAACTAATGACTGTTTAT
TTGTTTAGACTATATATAATTTTTATTTTATTTTGTCGTTTAGATTAATGTTTTGTTTTGATATGAAACATAATTGGTTT
GAAGTGCATTATAAACTTAGTGTTTAATATATCGTTCATTCTTTATACACGGTTTANNNNNNNNNNNNNNNNNNNNNNNN
NNNNNNNNNNNNNNNNNNNNNNNNNNNNNNNNNNNNNNNNNNNNNNNNNNNNNNNNNNNNNNNNNNNNNNNNNNNNNNNN
NNNNNNNNNNNNNNNNNNNNNNNNNNNNNNNNNNNNNNNNNNNNNNNNNNNNNNNNNNNNNNNNNNNNNNNNNNNNNNNN
NNNNNNNNNNNNNNNNNNNNNNNNNNNNNNNNNNNNNNNNNNNNNNNNNNNNNNNNNNNNNNNNNNNNNNNNNNNNNNNN
NNNNNNNNNNNNNNNNNNNNNNNNNNNNNNNNNNNNNNNNNNNNNNNNNNNNNNNNNNNNNNNNNNNNNNNNNNNNNNNN
NNNNNNNNNNNNNNNNNNNNNNNNNNNNNNNNNNCAGTTAGTGCTTCATTCCCACACTAACTTTAGTTAGTGTCATACAC
ATATTAATCAAAATTTCATACACGTTTTATCCAAACAACATGTATAAAAATTGATAAATTCATATAATCACACAATTTAT
ACCATTTGTATATCAATATTCTATCACAATTCATACAATATCCAACAGTAAAATATTAAACTCATAGACATACACGTATT
AATCAAATTTCATACACGTTTCATCCAAAAACATGTTTAGAATATAAAGTAAGCATAATGTGATTTTTTTAAAGAAAAAA
ATCAATAGTTTGACAAATTATACCATTTTCATACCAATTTAATAACTTATACCATAAACACAGTTAATAGACAATCACAC
CAATGTTAAAACGCAATTCATACCATTTGTATACCATTATTATATCACAATTCATAAAATTTTCAAAATCAAAACATTAA
AGCATAGTCATACACATATTAATCAGATTTCATACAGATTTCATCCAATAAATGTACAGTTTGGAAACACACTGATATTT
TCAAAATAGTATCTTGAAATTGTAATAGGCAATCAGTAATTCATATGTAAACGGTATCTACCTGAAAGAAAACATATGAT
ATTATATATCATCAAATACTTAAACACAAATTTTTTTTCCAAAAGTTAAAAAAAATAACTTTTTGTTGTTCTTCTTGTTG
ATGGTTTTGAAGATGCTCCAACTTCTACATTTGTTTTTTTTTTCTTTTTTTCTTTTTGATTTCAGTAACAAAATCAAATC
GAAATCAAAAGGGGTTTCAACAATTTTCCCCTTCCTCTTCTTCCCCTTTTGATTTGCAGGGGTGGCCTTTTTTTTCTTCA
TTTTTTCTCTCTTTGTCGCTCCTTCAACTTAGATGAACCATCCGTCGCCGGATTTTCAACAATTTTAGGCGGGGGAATGG
GGGGGGGGGGGGGTTGAGTTAATATATTAAAATTTGAAACATGAACATCATCATTAGATGTTCCTTCACCCAATCTGGGA
CTCTTTCGAGGCGTTTCAATGGGTTTCTTAGACATAATTTTGAAGGACAAAAAAATTGAACGAAAGATTGAATGTTGGTG
TAGTTGGCTGGTGAGAAAAATGGGAGAGAAGAAGGTGAAAGTGGGGTGATAGCGTGTATAGTTGGATAGGTGTGGGGGAA
GGGTGGTGGGATTGACTAATGGGAGGTTATGAGTATAACATTAAATAAGGAAGTGTAATCAATGCAAAATCCCTATAATT
GTGTAAGAGATAATTATGGGGTATTCTTTATTTAAATAATTTAATAATAATATAAAATTATAAAAAATGACTTATTTAAT
AAAGTAAAATTTAATTAATTTATAAATAATTAGTGATATGTTATAACCCGTAATTAAACTATTATAAGCAAGAATTTTTT
AAAAGTAGATTTAAAACCTGTAATATTGACTCTTAAATGTGTATATGGGGTGATTTTTCCTTAATATAATTATGTTAACT
TATATGATAGTGTATATATATATATATATATATATATATATATATATATTATATGGTATAAGCACGGGCCCAACAGTGCC
CCATCCTAACAAAAAAATATATGTAATTAGCATTTGTAGAAAAGTTTTGTACTCTATATTAGTATTTGATTTTTCCGTAA
TCAAATTTACTATCTTAAAAATTAGCATCGTATTATGTGCGTCACAATACATTATATTGAGTATAGATGAATCACTATTA
TATTGTCGTACAAAATCAAAGTTGGGAATGAAAATGATTATAATGATGAATACCATTATGACTTCCAATTTTTCTTTCCT
TTTTGTTGTTTTGAAAGTTTGTTTTAATTTCTTTGTCAATTGGCATCACAATCAACCCAAGTTGGCCAGCAAAATAAAAA
TCATTCAACTCATATACATAATTCTAAGGACCAGTTGATAATAACGGGAGGGGGGGAAAAGAAGACAAGAATTTTTTTTG
AAAAAAAGTTGACATTCTTAATTATTTGTAATACAAGTCTACAACTGTCCTTTAGTATAATTCCTTAGATTTGGAGTAGT
TATTGACTTATTGTCGGCTCTAAATCAACTTCAAAAATAAACTGTCATGTAGGTAGTTGTGTTTTTATCCATTAGAAGAT
GAAACATATCATCAGTAGTCATAGTATACTTGTTTGTACCGTTACATGAAATTGCAGTTGATGACACCAACAGAAAAGAA
ATAGACTTGCAAATTGAAGCAGGTTTCATACCTTATAAATAATGAAATGGCTAGCTGAAAGTCCAATCAGAAGCTCAAAT
TATCACTGGCATCACCTCAAAGAATTTGCTTGTCCAATTTTGAAACATGTTCTAGAATCAAGAGAGTACATAATATATCA
ATTGAGACAAATTGTAATCGGTAGTTGGTTCTTCAATAACCAAAGTCTAAAACAGAATAATACTAAGATGAATGCGGAAG
AATGGGAAACCTAAAGATTAGATTTTTGTTACACCAATTCAAATTTTCTACTCTTGTAAAAATAAAAGTGTCCCTCTTAA
TTTCATACTTCCTAAACTGAAAATAAAGTGAACTTCTTAAAATCCAAATAACAAATTTTAGACACAATAAATGTTTATAA
CAGCATTTGCAGATTTTTGGAACAATTCATAGGTGATAATAACTCAAAGAACATCACGGATATGAAAAAATTCAAGTGCA
AGCTGATAGGGATAAGACTTTTTCTCTTCCTTTTTTTTCTGCATTAAACTGAAAGATAATCCAAAAAACTAAGTCAGCTC
TTTATAAATTTAATGGTCTTAACATCGAATAAGTCTGTAAATCAGTTCGCTTAGTTAATTAATTAGTGCAGGTTAGTGAA
TCGTCTGTATCCTTTATTTGTTGATAATTGTGTTGTTCAGCTTGACTAATTCTATGATTCTGTCCACAAAGGCTAGGACA
AGTGGAAAGAATTTACCTAGTGTTTTTTGTCTTGTGGATCGTTTGTATCCCTTCTACTCTATGCAGGACTAAATAGGAAG
ATATAGGATGTTTAGGATACCTATTTAAATTTTTGGAAATGTTCTTACAATCAATCCATTGACCTTCAATTAGAATGTTT
ATATTTAACGCAACAAGGATAGGAGGATTTGCATTTTGATTATTGCATATAGTTATTTCCTTATTTATTTCTTGTGTAAA
CACCATATATACTATATTGAAGTTTGGTTTGTGATTTTTAATAGCACTTTCAATATTCATTATGCCATTTTGGATTCTTC
TCAGATTCAGACTACATCAACCTATAATTGAAATTCACAAGAAAAATAACATATGAAAATGATAACTAACTTTAGAAATA
GAATGTAAAAAGAAATTAAAGAGGAATACAAAGACACACTAAGGAATTACCTCAAANNNNNNNNNNNNNNNNNNNNNNNN
NNNNNNNNNNNNNNNNNNNNNNNNNNNNNNNNNNNNNNNNNNNNNNNNNNNNNNNNNNNNNNNNNNNNNNNNNNNNNNNN
NNNNNNNNNNNNNNNNNNNNNNNNNNNNNNNNNNNNNNNNNNNNNNNNNNNNNNNNNNNNNNNNNNNNNNNNNNNNNNNN
NNNNNNNNNNNNNNNNNNNNNNNNNNNNNNNNNNNNNNNNNNNNNNNNNNNNNNNNNNNNNNNNNNNNNNNNNNNNNNNN
NNNNNNNNNNNNNNNNNNNNNNNNNNNNNNNNNNNNNNNNNNNNNNNNNNNNNNNNNNNNNNNNNNNNNNNNNNNNNNNN
NNNNNNNNNNNNNNNNNNNNNNNNNNNNNNNNNNNNNNNNNNNNNNNNNNNNNNNNNNNNNNNNNNNNNNNNNNNNNNNN
NNNNNNNNNNNNNNNNNNNNNNNNNNNNNNNNNNNNNNNNNNNNNNNNNNNNNNNNNNNNNNNNNNNNNNNNNNNNNNNN
NNNNNNNNNNNNNNNNNNNNNNNNNNNNNNNNNNNNNNNNNNNNNNNNNNNNNNNNNNNNNNNNNNNNNNNNNNNNNNNN
NNNNNNNNNNNNNNNNNNNNNNNNNNNNNNNNNNNNNNNNNNNNNNNNNNNNNNNNNNNNNNNNNNNNNNNNNNNNNNNN
NNNNNNNNNNNNNNNNNNNNNNNNNNNNNNNNNNNNNNNNNNNNNNNNNNNNNNNNNNNNNNNNNNNNNNNNNNNNNNNN
NNNNNNNNNNNNNNNNNNNNNNNNNNNNNNNNNNNNNNNNNNNNNNNNNNNNNNNNNNNNNNNNNNNNNNNNNNNNNNNN
NNNNNNNNNNNNNNNNNNNNNNNNNNNNNNNNNNNNNNNNNNNNNNNNNNNTACTCACTAATATAGTTCTTGTCAATTCC
ATTTACTAAAAAGAAAAATAAAATAAAATTTATTAACAGTAATCTAACTATATATAAGATATGCAACCATTTTGATGTGT
ATTCTCCTTTTATGCAGGGCCTTTGACAAGAAAAAGTTTACAAAATAAATTATCTTCTTGGGGTGGTTCATTTTTATACC
ACATCAAAACAAATAATAAGCTATGCTTAAGCATATACCTGATTGCAAATATTTATAATACAAATTCTCGAGCTATTATT
TTTTCTATATTGAAGCCTAGAACAAAATAAAAAGTGCAAATCAAAATAAGACTATGGAGCACAAGTATAAAAAGAGATGT
CAAAGACCTCTGAGGGTGAATGATGAAGAAGCATGAACAAAGATTGTCATTGGTAGTAACAACAATTGCATATATGAATT
CTCATAATGCATCCCTTGATGTATAGATTGTAGCTACTGCAGGCATTACTGCTCGAGTGTACATGATTGTGATTATTTCA
ATTGTCTATATTTGTACCAAATTCCAAGCACTATCCTATAAATAAAAGATGCAATATACTCTTAACTTAATTGCCTCTCC
TAAGAATCTATTTATTTAATCTTAGAATTCGAGAAAAAAATAGAGCTTAATTTACTGAAAGCTAATGCAAAAACAGAGGG
AGAACCTAATGCATCTTACCGTATTCGAAAAAATTCTATTAAGACTTCACTTACCAGCATGATACTGCAAGACGATGAAC
TCAATGAAGACTAAATCATTACAACACTTCAAAAAAGCACTCAAATAACATGCAACTCTAATGGAAGAGTAACTCCTTTA
TATGTTTTTAACACTCGATTGACATGGTCATGGTCAAGGCCATACCTTAACGCAAGTCTTTCCTTGATTAAGATCGGATT
TTAACCAAATTATCTTTGTTTCAGCAGATACAATGTCCTGATGATATGCACACATCTGGATTCTTCAAGTCATATTGTGT
AGTAGATAATTGCAAATATACTAAAATGGTAGAATAACACAGTTTCATTGTTTGTTTAGATACTTATCTCTGAATCTTCC
AAAAATTTCATTGGTCTGATAATAATAATATCTATAAGCATCGACTTGAATTCACTATTAACTCTCAATTTACCCCTTCC
CTTGTTACTTTCAAGAGTAATCCTTCCTTCCTTTAGATAGACTCATTATCTTATGAAACTGAAGTACCGAACTCAATGGT
GCAAAATCTATTATCTTTATGTTAGTGTACATTTAAAAAACATCTTTAGATTCATGTCAGATTTAAACTTCATCAACCCA
TAAAACTAAATGTAAGTCATTCAGACAAATGTAGAAATGAGCAGATAAAGATTATAAAATCGAAGGGAAAACATATGGAG
ATGAAAACCTAAGAAATGTCTTGAATCCTCAACTAAAAGCATATTTCTACAATATTAAATGTAGAGCGATGAAAGGTAAG
TACATGGATAAGGATTGTTAAGTATAAAATACCAAGCAAGAGTCTCACCTTTATAGGAGAACATTGAATTTGTCGAGTGC
TGACAGAATTTCGTCAATTCATGCATGCGACTTTCGAATTGCTGTATACACCCACCCATAATTCTTGTACATCTTCACAA
AGGAAAGATCAATATTCAGTCAATTTATGCAGATTTTAATTGGGAACTCATAATTCTCCACCCATATTGGAAAACATAAT
TCATATGAATAAGCTAATTGAAATTATTAAACTTGCATCTCTATTCAGGAATTGCCCAAAAACTAATTAGCATGTAATTC
TAAACTGGCACTCACAAAACTCATCAAAATTAAAACCGTGCAGTCAATAGTATTGAGAGAAGACCACAAGAGGAAGATAA
ATAATGTTACTTTGCTTATTCTTTACCTCTTTGCAGTTGATTCTCACTCAATTAGACGAAAAAGTTATGGTAAGGAAAGA
AAAGCCAGAGGGACAGAGACAGTGAAACCAGAGGGATTCGGAATGGTGAAGGACACGTGGTAACGATGTTTAAAAGTCTA
AAATGCCCTCAAATGTAATTTAAATGACAAAAAACTGACATGTTGATACTTATGCCTAACTCATACTTCTAATATAACAG
TTTATATTTGAATGGATCGGAGAAGGGAGTTGGAAATGGAAGGGATGAAAAGTTGAAGGATGTAATTGAAGTATTAGAGA
AAGAAAAGAAGATGGAGGAAATACTAAACATAGAACATAAGGAGAAAACAAAAGGATTGAGGCAAGAGTGGTTAAGCCTT
ATTACAAGAGGATAAGACTAATATCGTTTATGCCTCATTAAGGTTGATTCATTCTCTTCTTATGTATTTTAATCTGTCTA
TTGCACTATGATTGGTTATCTCCAGTTTCTTTTTGTATCGTTGTATTGGTTATTTATTCCTTTTATTTTCTTTGTCTATT
CTTTTGGTTTAATTTAAAATTGTATTTAAAATAATTTAAATTTGCAAGGATATCAAAATAAGAAGAAAATTAAATACAAC
ATAAAAAAAATAAAACGTAAAGGACAATTTTTAGTTTATCATTTTCTAAAAAATACACACAATTTTTTTAAAAATAATTA
AAAAGATATTAAATTAATGAAAGAGACAAAATAAAAAGATTAAAGTGAGGAAGAGATTAAAATAAATATTTTACAAAAAA
TATGAAAATAATATATATATATATATATATATATATATATATATATATGTTTTAATGTAAATAATTATATGTACTGACTA
ATCGGAAATAGACCAATTAAAAAAGGACATGTGTCCAACATTTTAGTTCTGAGAGTATGTACACCCTCTTTGCCATGTCA
GCTCTTGGGTGTGTTTATTCCGTTTTAAAATAGTTTAGGGGATAATAAGACCTAGTTAAGTTTAGTTGTGTCGTTGAGAT
TTCGATTATAGTTTAGAGGTACTTATGCATCATCTCTTTATTGTAAACTAATTACTTTATTGTATATATTTGAAACTACC
CCAACGTTATTTTTTATCTATAATTTGTAGATACAAAATTGGTCAAGAAACAATTGTAAATTTTGTTAGAGAAATAAGAG
ATGATAATGTTAGATTTTATGGAGTTTAGTGACAAAGAAGATACAATAGTGGATTTTGGTAACCAATTAGGGTTCACTGT
TAATTTTTATATTATTAAATTTAAAATAAATGATCAAAATTAATATATTTGTTATCTATTAAAAACTAATAAAATTATCT
GTGCTTCGCGCGGGAATTTAAAATCACGAAATTTATAAAATAATACTTAAAACCTATCAGTCATTAAAACTAAAACACTA
TATTATCTTACATACAAGATTACGTAGTAACAAACATTAATAATGCAAAGGAAAATGAAAATTATTACATCTTATCATTT
ATCATTAATAACATAAGCATAAATTAATAACTCTAAAAATACATACCAGAATCTGTAACATAAGCAATGGTGTCAATTAG
CCACTCAATAGGAGTAAAGTACACAAATATTTAATTGTGAAGAAGAAGAAGAAGAAAGGGAAGAAGAGGAGGAGGAGGTT
TAGACTTTTCGTTGTTTTAAAATGAGAGAAAATCCCTCTATTTATAGACAAAAAATGGTAGTGTGAACAAATATTTATTG
TGCCTATCAAAAAGGTTCCAACTATTTGGGAAAGTTGAAACCCTTCAGAAAGGTCACAACCTTTCACAAAAGTCACAACT
TTTCATAAAAGTCGCAACTCTTCATTAAAGTCGCAATTTTTCATAAAAGTCACATTTTTTCATAAAAGTCGCAACTTTTT
ATCAAAGTCGCAACTTCATACAAGTAACAATTTTTCATACAAGTAACAACTTTTCATAAATGTCACAATTTTTCATGAAA
GAAGAATGCTAGTTTTGGAAATAAATAAATTAAAAAGGAATTCTGGTTTGTGGTGGCGCCACGTAGGCGGGCCTAAAGTT
CTCTTTTATATATATACTAGATATTGGAGCCCGTGTCAGCACGGACCCAATATATATTATTCCCTTCGTTTCAAAAAGAA
TGTACTAGTTTGATTTGGAACGGAGTTTAAGAAAAGAAAGAAGACTTTTTAATCTTATGGTTCTAAATTAAAGTTATGTC
AAATGTACCAAACTGTCTTTTAATATTATAGCTTTAAACATGTCAAGTGCAAAATTGAAGTTAAAGTGTTGCCAAAAAAG
GAAAGGGGTACTTATTTTGAAACAGATTAAAAAGGAAATGAGGACATTCTTTTTTAAATAGATGGAGTACTTATTTTGTT
TCAATTTATGTAACATATAAATGAAATTATATAAATGAAATTTAAATAGTCAATCATTTTTTTAATATAATTTGTGAATA
TTGTAAATTATTAATTTTTATGATTTATAGTACTTTTTACATATTTTTCAGATAATATTATTCATTCTCTCCCAATTTAT
GTGACGTAGAATTTTGTGAGTCAAACAATTACTTTTTTATGTCTTTTAAAGTTATTGTGATTCGTAATAGTTTTTACGTC
ATTTTCAAATAAGATATGTTACTCATTTTGTCTCAATTTATGTGACACTGATATAATTTTGAGAGTGAACCAAATTTTTT
ATATGTTTTTTAAAATTTTAATATGTTAATTATTGTGATTTATAATATTTATTTAGTCCTCTTAAATTATATATGTTACT
TCCTTTGTCTGAATTTATGTGGCACGCGAGTTAATCAAATTTTTATATGTCTTTTAAATATTTATGTTGTTAATTATTGT
GATTTGTACTATTTTTTCATTTCACTTTGTTTTCTTACTTTTCGTTTTCAATCGGTTAGAAAATTTTGAAATTCAATTTT
AGATCGAATCTGAAGAAAAATTCAAAAGTTGTTTTGACTTTTTCACTTTAAATTCTTCATCAAAAATATAAAATAATTAT
GATTTGTAATTATGATCAAATATAACTTCGATTTTCAAATATTATTTTTTATTTTTAAAAATAAAATTAGTTCTTTTAAA
TATCCAGTATTTTCACCTTTACTGTATTTTTATTAATGAAATATTAGGATTTAGGAATGTAATTTTTAACATTTTTAATG
AATAATTTACCATGAAATCAACAAAGTGGGAAAAAAATGAGAGCCAGAAGAAGCTGTGAGGGACGTAATGAAAGAGGATT
AGAGCTGGAAATCAAAAGTAAGAGGTTCATACAGAAACAAAATAAATAAAAATAAAATTGAAATGTGGAAAAAAGAGGGA
TAAGGATAGGCCCACATGCAGCACCTTTTTTCGGCTGAAGGAAATGGTTAAAAGGAAACATACAAGATGTTTTTTAAGTC
AAAATATGAGAAAGTATAATTTTTGAAGCAATAAAGTCTAATTTATTTAAGCATAATATAATAGCAATATACCAGAATTA
CCCCTACAGAATATCAAAATTACCCCTATGCCAAGCGGGCATGTGTGACGGGGAGGAGCTTGCTTTGTGCAAACTCCCTC
TTATATAATAAGGGTCGTTTGACCGTGCGATATGTTGTTATGATATGAAATTATGATATGGTATCATGATATGAAATCTT
GAGATAGAATTGAAGTTTTGTTTAGACATGCGATGTGAAATTTTTGCGTTGTATATTTTCTCATAAACATAAAAATTCCA
CAAGTAGTAAAACTATTACAATAGCCCCAATTGTTTATTCAATCTAAATAAAAAATTATAAAATCGCATAATAAATTATT
ACAAAGTTATTTGTTCTCCACTTAGGTAATTATTTCATCTAACTTTAATTTAATAAAAAAATTGAACATAAATTGTAGTG
TACTAGTCTTTAATATACTCCTCCCACATAGTATAGACAATTTCCTCACGTTGAACTTGCATTTCTCGATCATGTGACCG
AGAAGACGAACCAACATTATTACTTTGAGCCATTTGTTGGTCAATATCATCCACAATCATGCTCATAGACCATAAATATT
TTATCACTTTAACAATCGGTTGGTGTGAGTTAAAGTGACTATATGTTGGTGAGAATAATAAATTTTATATCGGTAAGAAT
AATAAATTTTAAAAAGTAATGATTGATTATAAATTTTATTTACATATGAAATAAATGGTTAGTAGATATAAATGTGAGGT
TGTTTTAACAAAATATAAACTTGTGGATTAATTTTTGTATTAAAATATCTCAAATCATGATATGGAATTATCATATAATG
ATTTTTGGAGAATATGAAATCACATCTAATGATATGAAATCATGAGATGAAATCAGCGTAAAATAGTATGTGCAAAGGCT
GATTCCATCTCACTCATGGCCAAACGCCTATTAAGAGAATATATATGACGATTATTTAATCCAATGAAATATATTAAAGC
AAAAAGAAAAAAAGAAAAAAAAAAAAACATGATCGGGATTATTTTGTCATAATTTGTGTGTAGAGATTCTTTGGGGCCGG
CCACCTAGTGCCTTGTTTCTTGGTAAAGTTTGGGAGTTGTCGTCTCCGTCTCCGTCTCCGTGGATCCTTGTTTATGGTGG
AGTAAGGTTTCCCCTTTTGTTTGTTAATTAATTCTAGTGATGCCATGATTTGGTTACTTTTCTATATTGATCTGACTGTG
ACTACATGTGCCCTCGATCTTCACTTATCTCTGTATCCATTCATTCTATTCTTATGGATTTGTATCTTCATCCTTTTTTT
CTTCTTATGTGATTTATCATTATTCTAAATCTCCATGTCTTTGCTTATTTTTTGCATCTCTTCAATCCAATTGACTACTC
CTTCCAAGGTTGTTTCCACAGTATTCTTTGTAAAAACATTGAATATGACTGGATGATATGATCCAAAATGTTTGTTACTA
TTACAATACTTGATATATAGCTTCTAGGATAGCCACTGGTCTCATATTTTTCTCTTTTTTTGATGTACTTATAAGATTTC
TATTAATGATTATATGAAGGAATTTAAGTTGAAATAGTTGGCAAAGGACGTTACCTTGAAGAAGAACCAGTGTATTAGAT
TTTGTATTTGTAGCATTCCCAATCTCCTTAGTTTGAGCATATGCTACGTTTCTGATGCAAAAACCATAACTACTTTTTCT
TGGATTCCCCCTTGATGCCCCATCTGTGTTACAGATTAGCCTTCTGTCTCGGGGGCTACTTTAGTCACTTTCAGCTTAGG
TTTGCACCTTTCCATCAAACGGATCACATCATTCCTATCATGTGGTATTTGTTGAATGGATGGCTTTCTGAATTGGTATA
TATAACTCTTCCAACTGACCTCTTCTCCCCATGTTTTAATGTATTCCTTCTCTTCCATAGCTCACATAGGATTATAGCAG
GTGGGTACAACATGATAAATTGATTTTAGCCTGCCTGCTACAGAGGTTTGCCACTATTTCATTAAAATCTGTTGTTATTG
CAATCCATTTATGTTAATACCTGCAAGAGAGCAAAAGTAGAACCAAGTCCTATCAGTAGAAAAATATGTGGCAAATAGAT
GCTGGAATGTCTCCTCCTTAGGATTTGAGCAACACCAGCATGTATATACCATGTTATATCTCATCCTCTTGAAAGCATCA
TCTGGTGGTAGTTTGTACTTCCAAAATCTGCACAGAAAGAATAAGATTTTTACAGGAAGTCCTTTAGTCCACATGTTCTA
ATAGGTCTCCATCTTCTGGCCTTTGAGTCTGATGTACTCCCAGATTGAGCTCATTTAGAATTCCCCTCTTTTGTCTAGTA
GCCACTATGGCCTGTCCAACTCCTTTTTAGTATTTGGTGGTTGTATGGTCTCAGTGATGTGCTCCACTATATCCTCAGGT
AGGACGAGACAAGCTATGTCAATTTCTCCTTATTCCATTCTTCATTGATCTGCAGCTCATTAACATTCTGAATTCTTTCA
TCACAAGATATATTTGGTGTGGCATAGTACAGTGCACCAAATCCTGTCCAATTGTCATACCAGACTTGAGTATTTCCTAG
TATGCCACCATATATGATGTTCTCTCGAATCCATGTCTGTGATCCATATTTTCATTGAACTCTGACTGCATTCCCCTCCA
TACAATATTTATTGCTTATGTAAGAACTCCAGTGTGGGTTTTGTTGCAAAATTTCCACCAGAATTTGCAATATAATGTCA
TAGAAACATCATGTAGAGATCTAAATCCCATTCCCTCTTTCTGTACTAGTAAGCATAAATGAGGCCAAGCAGACCAATGT
TATACTCTTCCCACCCACTGTATTACTCCAAAAGAACTGAGCATACATCCTGTGCATTTGATTATCACACCATCTGGGGG
ATTCTGTTATGAATCTTTAGGGAAGGATCGATTCACAAGGCGATATATAAATCAACTCGTTAAAGGGAGGCTGAAACCTT
AGAATTCATTAAAAGAGAACTCCGATCTCTTCAGCTCTTCAAAGGGAGACTGAAACCTTAGAGTTCAATGGAAGAGAGAA
CTCTAATCTCCTGTTTTTTGATGAATTATGACTTACTGATTTATTCATCAAAAGCCCCTTTAAATAGGAGTCTTATTACA
TCAATAGGAAGTCTAATTCTTATGAAAGTAGGAGACCTAAATCCTATTCCAAATTAATAACTATAACTTAACTTAATCCT
TATGAAACTATGAAACATAAATCCTATTCTAGAATAATAAATAAAACAACTAAAAATATAATTAAATACTTAATTTAAGG
GCTTCCAACGCATCCATAACATTACCCCCCTCTTACGTTGAAAGAGCTTGTCCTCAAGCTCGAATTTCACGGCAATCATC
AACTTATCCAATTCCAGACCTAGCTTGAAGTTGACATTGATAAATTTCGACTCTATCAGTTTGCTGAAGCATGACTAATT
TGTCCATCAGATTGCTACTTTCATGAGGTCCAAATCGCTGATATTCTTCCCAACTCATTGAGTATTTCGCTCGTTTAAGT
TGATAATACCATAATGGTGCTAGTCCGAACATGTGAAATCCAACCACACCAATCTTTTTTGCTATCATTGTATGTTGATT
TTTTTCAAAAAAATGTTCACAACGATGTGCTCGAATTAATGGATTATTGGTGCCGTTATAAGTAGGTGGTGTATTGCCTT
TTGTAGCAGGAATTGTTGATCTGCTAGTTGTCTGGGCACTATTTGACTCAGGTTTGTGGGTTGCTGGTTTTGTGGAATCA
ATTCCCAATCTAGACAATTGTTCTTGGATGACTTGGACAATTCTTTCGATGAGGCATTGTTCCATTGCTGCAATTTTAGA
GTCCATTAGGGTTTCTATAATGGTATGTTCTCCTTGAAATCGAGAACTGATCTCATCGCCCATTGTGTTAGGCTCTGATA
CCAAATTGTTATGAATCTTTAGGGAAGGATCGATTCACAAGGCGATATATAAATCAGCTCGTTAAAGGGAGGCTGAAACC
TTAGAATTCATTAAAAGAGAACTCCGATCTCTTCAGCTCTTCAAAGGGAGACTGAAACCTTAGAGTTCAATGGAAGAGAG
AACTCTAATCTCCTGTTTTTTGCTGAATTATGACTTACTGATTTATTCATCAAAAGCCCCTTTAAATAGGAGTCTTATTA
CATCAATATGAAGTCTAATTCTTATGAAAGTAGGAGATCTAAATCCTATTCCAAACTAATAACTATAACTTAACCTAATC
CTTATGAAACTATGAAACATAAATCCTATTCTAGAATAATAAATAAAACAACTAAAAATATAATTAAATACTTAATTTAA
GGGCTTCCAACGCATCCACAACAGATTCATTCCTGATAGTAGATGTATCGACATGCTTTGTAGGACATGTTTGATTAAAA
CAATCCTTCCTCCAAAAGAGAGCATCTTTCCTTTCCATGATTGCTATCTGTTCATAATCTTAATCAAAGTAGCATTATAG
AACTCCTTCCTTTTTCTACTGTAGTAGATTGGACATCATAAGTAGGTGAAGGGAAAGCTCTTTCTACATATTCCAGTAGT
GATCTCCACCATTATACTGATGTCTCCTGTGACATTATGATGCAAATAAATATAATTCTCTCCTTGTTAGTTTTCTATCC
TGAGTTTAATTTCATATTTCCTGAGTACAACCATAATCAGCCTAAGCGAAAACAGATCAACTGATGAGAATATGATCATA
TCATCTGCATAAGAAACATGATTGATCTCAGGCCTCTTTCTAGGCATGCCATAACCTATGAATTGTGGTATCTGGTTCAA
AGTGTTGAGATTCCTTGTAAGTACTTTTGCTGCTTGGATGAACAAAGTAAGAAATAATGGATCCCCTTTTTAACCTCCCC
TAGAAGATTGGATGAACCCTTGTTGAGTACCAATTATTGCTTATGATTTGTAAACCCTATCAATTAGCCTATCTTCATTA
GTGTCTTGGATAAACATAAACATGATAATCTATCATAAGTATTTTCCATATCTAACTTCATAACCACATTAGTGGTCTTG
GTTCTTAATCTGATTTGTTGAGATAATTTCCTGTGTCACTAGTATATTCTCAGCTATACTTCTTCCCTTCACTAATCCAG
CTTGATTTAGAGAAATAATATTATCTAATCCATCTACTAGTCTTTCATTAATCAGTCTGAAAATTAAATATTTTATTCAC
AAAATTACTCAGGCTAATTCGTCTCATGACAGAGAAGGTAGTGATCAGATCCTTCTTTGGTATAAGAACGAAGATAGTGT
GTGTAATGAATCTTGGTCACAGAAAAAGGCCCTTACCATATCTGAATGTCTTGTCCAATGATTTCCCAATAGGTTTGATA
AACTAAGCTTGTGAAGCCATCTGATTTCCCAACACTTTCTCTATTAAAGCTAAATATCACCTTCTTCACCTCCTCATACG
TTGGCATTTCTTCAATATCACTATTCTGAGCCTCAGAGATCATACCTGGGACCTTTTTTTGAAATCAAAATGTCATACCT
GGTCTAGTAGCTAAAAATTATATGATTCTTGTTGAACTAGTTTTTGGAAAGTCTGACGCCTCAGTTATTTCTTCACTGGT
CTCCAATCAATTGTCATTCAGATCCTGTATTGCTCTGAGCTGTTGTCTCTTTCTTCTTTCTTGAACATAAGCATGAAAGA
ATTCTCCTTCCTGAAACCACTACATACCAGCCTTATGTTTCCAAAATTGTTCCTCCAAATGTAAATATTTGTTCAGGTCA
GCTTGAACTCTGTGAAGTCTTTCCCAGTTGTCAGGGGAGGGTTGTGTCTCAAACTGTACCTCATGCACCTTATAACATCC
TCCAATGATTCTATTTCCTGCACTATGTTCCCAAAAGTGGTCTTACTGCATTGGGTCAGCGCTGCTTTAACCTTCTTCAT
CTTATGGTGGAAAAGTGTGAAGGGGTTGACCATAAAATCTGATGTCCAGTTGGTCTTCACTATGTCTAGGAAAGTTTCAT
TCTTAGGTTTCTTAATAGGAGTGTTATTTCTTGAATAAGATATCAATAGGGGGGCATGATCAGACGCACTTCTAATCAAG
TGAGTAATGTCAATACCAGGATATCTACTCTCAAGTAATTGGTTGCCCAAACATCTCTCCGGTCTTTTGGAAATACAATC
CTCATTGATCTGACCATTGCACCATGCTCCCCTTGAAGCCTAAGTCATGGACTGCAACATTCTGTATACATTGGGTGAAT
TCTTGTATCTCCTGAACCCCAACAGTTAATTCACCATATTTTTCTTCAAGTGATGTAATAACATTGAAACTCCCTCCAGT
TTAATTCACCAAAGACGTGCAATCATCCAAATGAAGAACTTTGAGGTGGTTTACATGAAGGAAGAAGAGAGTTCTCAAAA
GTATTCTATTTTCCCATTTTATTTTATGTGTAAGTGTTAAAAAGAAAATCAAAAGATTTTTGTAACTTAAATCTTGATAT
GCAATAATACTTTGAAATTCTAAAATCATATTATTAAGTATAAAATAAAATCACATTGGCAAGTCTATAAGCACATCAGT
GAATTTGGAGTTGAGCCGAGGAAAGAAGAGAAGAAAACTAATGGTTGATTTCATGAATAATAAGGCAGGAACGGATATGA
AGAATGATGGAATTGCTTCTGCAAACATTTCTGCTTTACATTGTATCGATCTCTCCAGCCCTGACATTCATACCTCTGTT
ACTCTCCTCAAACAGGTACCTCTCTCTATCCATCTATATCTATATCTATATATATATATATATATATATATATATATATA
CTAGTGGCAAAAACTCTGTGCTTTATATGGGTCCAATATTTATTCACGAAGTTATTCTTTTAAGCCGTTTCGATTAAATA
AATTTAAATTTATCTAAAATAAGTTGTGTACATGTTTTTGTATGATAGTAAATCATCTCATTGAGTATAAAATGAATACT
TACAAATACTATTAACATTGTAAATTTTAAGTGGTATTGATTAAAATAATTTGATTTTTTTTTCCAAAATAAGTTATATA
TATTTGTGTGATAGTAAGTCATTTATCTAAAATATAAGTTATATTTATGTATTTGTATGATAGTAAATCATGTAAGTAAA
AACTGAATACTTATAAATATTAGTAACATTGAAAATTTTAAGTGGTGTTGATTATAATAATTTAAATTTTTATATATATA
TGTATTTGTGTGCCAGTAAATCATTTATATCTAAAATAAGTTACATAATAATTACCTACAAATATTATTAACATTGTAAA
TTTTAAGTAGTGTTGATTAAAATAATTTTAAATTTTTATCAAACATAAATTATATATATTTGTGTGGTAGTAATTTTTTT
TCAAAATTTTGTGTCTGTGTGAGGTCCAAAAGCTCCTAATCTACTACTTATTGATACTACTAATTTACTACTTTAAAGAG
GTAAAAGAGAGGAGCTTCCCAAAATGATCCTACTACCAAAAGCCCCTCTCTTTAGTTGCTTATGAATAAGTAGTAATATA
TATTATGCATTTGTATGTATTCATGTGTGTGTTTGATGAAGAAGCGTTGTGATCTTTATTGGCTATTTATCGAGGCTGAT
GGTAGCAGCTGTAAAAGAACAACTTACCATATAACGTTTGCGGAGAACGAATGAGCTATCTTGTGAAATTCACCTGAATT
AGATACAGAGAGTTTAGGTTTCCTTCTTTTTATATAAAAATACCTTGAAATGTTCGAATGGTCTATTTTGAGGAGATTCA
ATCTGTTGGACAAATTGAAATTTCTGTTAAAACATGGAACCAACAATTAGTTTGAAGCCCTCTTTTTTGTCCGTTACTTA
ATTTCAGTTTAAGTCATCCATTCTGCTCCTATCTAAAGTGATGCTAGGCTGCTTCACAGAGGTGCGCTTCGCTCCACCAC
ATGATGAACATGTTTTAAACTAACTGTCGAGTGCTTAAGCGGAGCTTGTGGTCACTCGTTCCTCACTTGTTCAACACTAC
ATACGATATTTCATTCCGGACCTCACTAGCTCTTTGCTTGCTTTTCAACTAACTAATGTTCGGAGTGGAAGTGCGCTTAA
TCATGTCATTGTTGTCCTGTCAAAACCATTCAACATGAAGATTATTTTCTTTCCACCTAGCAGGAAATTACCGAACTGTA
AATGATCAAACTTTGTCTCTCAGACAATTTTTCCCCAAGTTCCCCCCCCCCCCCCCTGCAAGGGATAGGACCTGTATTAA
CTACATTTTATAGAATCACCACTATCTCTGCTTTCTTTTGTCACATTTCCTTTCTTTCATCTTCATTTGTATTCCATTGA
GATATCTTATTGCTCCATTAGCTCATATGTGTTTGCTATTGGTCACAGGCTTGCTTAGATTCAGGATTTTTCTATGTTGT
CAATCATGGTATTAGCCAGGAGTTTATGGATGAGGTTTTCGCTCAAAGCAAAAAGCTCTTTGATCTTCCTTTGGAAGAGA
AGATGAAGCTTCTTAGAAATGAAAAACATCGGGGCTACACTCCTAGTCTAGATGAACATTTGGATCCTGACAATCAAATA
AATGGTATGTCTCCATCATCTCTCTTGTTCTTATTATTGTTGGATTAGAGTTAGAGGGGATATACCCAATGTTCACTGCA
CTACCAGTAGGATTAAACTAATTAAGATGAACCACAAAAATACCATAATAGATATACTTACAAACAAAAGATGACAAGTC
TCACCTAGACACCTACCTGAGAGAGAGAGTCAGAGAGAATGCTCATAGGTGTAGGATGGTTAGACTCTAATATCTCTTTA
CTCCCGCAGTACAAAAATAATATAGATAGCTTATCATAGAACAGTGTGAAAAGTTACTTTAGCTGAGGCTACCTAGTGAT
TAGTCAAGATAGAGGTCACACAATAGTTTTGTCTGTATTATCTGAAAATGAGAATAGTGATGCATGCTTTTTAGTCATAT
TGAATGTTTTATGGTTTACTATCTTGTGTGAGGTCTTCCCATTACAAAGTTTTTATGGGTTACACTATTTACTGGCAGTT
AGCTGCATTCACACTGTAATATCTGCATTTGTCTTCACTTCCTTCAATAAATGTATGGCATTGGAATAAAAAGTAGGAAA
ATGCTACTTTTTCATTTAGTTGGCTGCTTTTTGATGGGCCTTAGGTGACTATAAGGAGGGATATTACATTGGTGTTGAAA
TACCCGAAGATGATCCTGAATCTCAGAGACCATTTTATGGGTCAAATGTGTGGCCTACTGCAGGTAACTTTCGAGGGGTT
TCTAGTCATTTACCGGAGGAATACACAATGACCTTCCCAAACATCACTATTTTATGAAGCATATAAAAGTTAAATTGGTT
AGTATTCTGAAAGGTACCTTGCCTGGATGGAAGGAAACTATGGAGAAGTATCATCAAGAGGCACTGTGAGTTACTGTCTT
CCAATCATATTCTTTATACTCTCTAAGTTTTCATTATCTTGTTAATGAGCACATTGCATTAGATCTTCAAGTTTGTTTCC
TCCCCCGCATTTCTCATTTTTCTATCATTTGCTTCCTTTCTTTGACCTGCATCAGTGAGGTGACAAAAGCAGTATCAAGG
CTCATAGCCCTTGCACTTGATCTTGATGTTGACTTTTTTGATCGGCCAGAGTTTCTTGGCAGATCAATTGCTACTTTGCG
CCTACTGCATTATGAAGGTGAAGATGGGGAAATATCACTAGAGCCATCATGCCTTTCTATTTGAATTGAACTGATATTTT
GATTTCATGTCAAACTAGGCAAACTTTCTGATCCATCAAATGGAATTTTTGGAGCTGGTGCACATTCTGACTATGGTCTG
ATAACTCTTTTGGCCACAGATGATGTCTCTGGCCTTCAGGTACATCATCAAAGTAGTTTGAATTTTCTAGATATATTTAT
TCGTTGTTGATGTGGAGCATGAACTCTTAAATCTGTTTCAGATATGCAAGGATAAGGATGCAAAGCCTCTGATTTGGGAG
TATGTGCCACCATTGAGAGGGTGAGACATAATAAGTTTCTTAGTTCTATTCTCTAATTTGTAAGTAAATCACAAGTTATA
ACTTGTAAGGTTTGATAGTGCTTAGAATCATGTCTTCTCCTGCAGTATCCAACAAAGACAGCATGCCTTTTGTTAACAAT
GTAAAAGTTAAGTCTAAATCATCTACAAAGTGAAATAGAAGTTTCTTCCTTCTATTATCTAATGGACAAATTAGTTTACA
GAAGAAAGTACGGGGATATTGTGATTGACATTCTACTTACAGTGCTTTTGTAGTGAATCTTGGTGATATGCTTGAGCGCT
GGAGCAATGGTATTTTCAGGTAATATATGATGGTTGTGCATGTTGAGAATTTAAGTACATGGCAATATTGGTTTCACTAT
CTTTCTAAAAATACTATATAATCCCCCGTCCCCAAATTCTTTGGTGATCTTTTCTAATATCACTAAGATCCTTCGTTTCT
AAAAATCATGCTAATCGTACCTTTTTTCTTGTTAGCTAACTTTTTGCTCTTCTGTTCAGGTCAACACTGCATCGGGTCCT
TGGAAATGGTCAAGAAAGATTTTCTGTAAGCCCTTGAATGGTTTTTGGATGCTTTCATATTGAAATATTATAAATGACGT
AAAATTGTTCAATTTTACTATCAAACCTTTTAGAAGAGTACCTATTAACCCTGGAAAGAAATGTCTTTAGAATGTTATAA
TATAATATATTTTTCTAATTATGTAAGTGAATGGAAGGAGATTTGTCAATAAAATATGATCACTATATATATATATATGA
TATAACTTGTCCAAAAGAAAGAAGATTTCTATGTCATATACAACGATTTTTGCATGTTTGGTTTTGTAGTACATCTATTA
AATGTTGGTCGATCACTTTCTGAGATGATTAGGTTTTTTTAAACATATTTATTAGAGTATAATGATTTAGAGAGCTGCAT
TTACTTGTTCTAACTGGAGGCATCAATGAATAGCAAATTAGCTCTTATGGAAATGGGAGAACAAATTATTTGTCACTCTT
CTTCATGTTGTGCAGATTGCATATTTTGTGGAGCCAAGTCACGACTGTCTTGTTGAATGCTTGCCAACCTGCCAATCAAA
AGTCAACCCACCGAGGCAAGTAATATATTCCTACATGTGGCACAAAACTAAGCTATCGTTTGGTCATACATTTTTGGGGA
TGAAGTTTCTAACATGTATTTTGAAAACATATTTCATTGGTTTTTAAAAAACATGAGATTTTTGCTTGTTAGAAATCCTT
TATGTCCTCAGTATTATTGCTTACTGAAGTTGTTGTCTGGTTGCTGCTCTATCAGGTATCCTCCAATCAAATGCGAGACC
TACTTGCTCCAGCGTTACAAAGACACTCATGCTGATAGAAATTCTTACAAATGACATTCTTGGTAACTGCTAAAATACAA
ATGGCACCGCAACATTTCTTGCACATATTATAAGGGTGAATAATGTTCGACACTATGGTTTAATCTGTATCTGAAGTTAC
TTGAGAATGTGTGTGATAGAATTGTATAATGGTTTATAATTTGTATGGAATAGGTAGTAGTACATTTATACAACTTTGCT
TACTTTTGCTATCTACTCATCCACTTTTGTAAATCAGGGAACAACTGTTGTAGAAAGACTTCTACAGATAATACTTTTTA
GTTTTTAGTGTTAGAAGAATGAGTCATTCCTATAGGCTATATGCAATGATGGAGGAGATGGAGTACTTGCGATCAGCAGA
ATTCTAAAACTACGGAACCAACTGCTTACTCCAACAGTTTGGATTGAAAATGGCTGTTGAAGAATGTCAAGGACATGTGT
AGATTTTCTAGGGTTTGAAAAATGAAACTTCACATTAGTACTTTTAATAGCCATTCAAAAATGAAGTTTTAGAATTTTGC
TGTTATCATAATGGTACTTCTATTTTGCTCATTTATTTCTATCTAATTTTTTATATGATTTTACTATAGTTGTCAATTGT
CGTAGTCTAAATATAAAATAAGAGTAAAGAGAAAAAACTAGAAAATATTTTTAATTATTAAAGAAATATAAAGGTATTGA
TTTTAGTTAACCATTAAATTGACCTGCTTTTTTTTTTTTATTGGAATGACTCATTCAAAAAATTCTACGCAAGCCATATC
TATTAGAAATATCGTATGTATTAGTTGAGTGACTTTGTATTTGAAATGACAATAGTAAGTTGCTCTATAGGTGAAGTAAT
AATAGTACAATGACTTTTTTATTACAAAATAAAATCACTTGCTTTGAGATTAATATTATTAGTTAAGTGAACGGATGAAA
AAGTAACTCAAGTAAATGATAGGTGTTGAACTGTATCTTTATCTTGTTTTTCTATAAAACAATGTCACAGATCACTAATA
GTGTTGTCTCATATAACTATACATCTTCGCAACACCGGGATGAATAGAATATTTGGAACAATGGGACTCCTAAAGAATCA
GCCCGACCAAATATTCAACATGAATCAACTGTTGCAATAGATATAACCATCGGTTGAAAACGTGGATGCAAATTATTGAA
AAAATTGCAGGTATACCCAGATGATGATGAATGATTCTAAGAACTATTAATCTTACTTACCAAATAATGGTGTGTGAACA
CAATCACTTATGAAGTGATGTCAATTGATACTAAACGAAATCTAGTCCAATGATTAGCTAAATCTGATTCAAGAAGAAGA
TAAGAAGAAGAAGCACAAGGAATAACAGCCAAGACCAACAATGTACGAACAAGAAGAAGAAAAAGATGAAGAGAACAGGA
AGAAGAAAAAGATGAAGAGAACGGGAAGAAAGCAAGCAAGAAGGAGGAGGAGGAGGAAGAGGAGGGCAAAGACGAGGAGG
AGGAGGTAGAAGAAGAGGAATCCGGCGGGGAGCCGGGGGAAAGCTTTTATTTCCCCTTTTGGTTCGCTGGCTTCCCTCCA
TTTTTGGTTCCCACCAAATTTGGTTAAATTAGATTTTACCCTTTTACCCCTCATTTAATAAAATGGACCAAACTGTCAAC
TTAAAAACTTGAGGGCAACTCCCACAAATGCCTCATAAATCCTTAATCCTTAATTATATAATTGTCCCTACACTCAATAA
TTAAAACTTATGTCACCGCCATTTAATTTTGACACCTTAATGTCACCCTTAATTCAAAATCCCTAGTTAGTTTGGTTCAT
ATCTATTCATATCTTTTATTTAAGTATTATGTCCATTTTATTTTACTATTATAGCTCTGTTTTCTTTCTCTATTTGCAGA
TTACATTCCATTGTTGATTAGTCTGATTGATAAATATATTTGATTATTTTCCTTGTTTTCTTGTAACATTTTGGTGAAGT
TCATGTTTAGTTTTAGCTTAATTCAAATTATCATTCTCAATTATGTTGGTTACATTTAATGTTATTAATTTGATCGACAA
GTTATTAATGTTTTGCGCTTTTTGATGGGTCTGACATGGATTAGCATATTAGAAGATTATTTCCTTTATGTATTGTTGTT
GTTTCTAGGTTCTTGTGTATTTCTTGGATTGTTTTAGAGTCATTTTAGTACTTATTCATTTTATTGAATTGTTAATAAAC
AAGTTGAAATTGCCAATGAAAAAATTTGTCCGTCGGTTTTTGAGGTCTCCCCATTTTAAAAGGCGGAAATTTAGTTTAAG
TTTTATTATATGTTATACGTTACAATTAAAATTGGCCAATGAAAAAATCTCTTCTTCGATTTTAGAGGTCTCCCCATTTT
TAAAGATGAAAATTTAGTTTATGTTTACATTCTTTGTATGTTAAAATTGGCCGATAAAGAAATTACTGTCAATTTCCAAG
GTCTCCCATGTTCATAAGACGGTTTTTTATTTTTTAAGTTATTATTTGATTCATTCATTTTTATTCATATTTATTTATTA
CTAACACTTTTACTAAGTGTATTTACAGGTACCTAGAGTTGTTTCCAATTGAAGTTATTCGGATGGAGTTCGAATTATAT
TTTTTATTCATTATTGTGTATATTATTTACGTTAGGCAAACCTTATGTCGTTTCTTATATTATTGTTTTATTATTTATCA
CATGTTTATTATATTTGTACATTATTTTTATCTCCTCCTCAATTTGAAAAAATGAATATAGTCGAGACCCATAGTTGTGG
ATTTCGAAGGATGCCTAATACATTTCCTTCGAAATAACTTGAACCCTTACCTAGAATTCATTGGTTTCGTAAACATTATT
TTAAGTTAATTAATTAATTGTTTTCCTAGTTGTCCTAAAATTAAGTGACGACTCCTTTTAAAATTCTTTTATTCTTTTAA
AATTTAATTAATTTTGTGAGTCACCGCGACGTTGCGTCTTCGGGATATCAACAGCTCTATCGACATGTGCATAGTTGGAT
GTATCACCAACTTATGGAACTGCTTCATACTCTACAACTGACAGTGATCCCAGAGTTAGGTCTTTGAATTGATCCCGCAA
CCGCTTCCTTAGGCTACGAGGTACATACTTCTCTAAGAAAGCCTCAGAGAACTGAGCCCATGTCATCAAAGGTGACTCGA
CTGGTCTGTACTTTAAATAAGATATCCACCAATGCTTCGCTGGAACCTCAAGGTGGTGAACAGTGAAATCAACCCCATTG
GACTCCACCAACCCGAGGTTATGCAACCTTTCCTAACAACTGACTAAAAACTCGTGGGCATCCTAGCTCGCCTACAACAC
TGATGAACCTAGAGGGACCCAATCTAATAAACCTTCCCAACATATTCTGCTCCTCAGAAGTCATAGATGGCCCAGGAACC
AGGAGCAAAAGTCATAACCTGCTGAACAATTGTACAAGGAGCTACAATAGCATAATGTGCTTGTGGGTCTCGAACACCCA
GTGCCCCTGCCTAGGCCTGAGCATCCTCTCTAGTCTGGGTGCTATTGAAAGGTTAGGCATAGTACTTTATTAGATAAGTG
GCCTACATCAGCATATGAAGAGTAATATGTTTTTATATTTTTTTATTTACGACTAGCATTTATATTTTTTCATTAGCAAT
TTAGCAAAATACAAAAAAATTTGTAAGGAGATATTAAGTCAATATTATTTTAGTTCTAGTTTATACAATCATGAGTGATA
CTTTTAGTTATTATCTTTAATGTTTATTCTGTTATGTTCAATTTATATTATTATGTGATGTGTGCTAAGTTTAAAAAATA
AATTTAATGCTTGTCAAGAAGTCAATTTAATATATTTTCATGTAACTTATAGCTACTGAAATTTTTTCTTGTAAATTTTT
TATATTTCTGAATTAATTTATCTTGTAAATTATGAGAAAATTTGTCACCATTTTTAAATTATCAAATTAACGAAAAACTA
GTGAATTATTACCATTTACAAATTTGAACGTCATCAAATTTTTATTATTTTTAATTGTATGATTATGAATGAATTTTATT
ATTATTTGACATATTTTATTATTTTTTCAATTTATACGACTCTAATTTTAAAAATAATATCAATATATGACATAATTAAA
TGTCCTCAAATATTTGTGAATTACTGACAAAATTTTTATCATCAAAGATTAGCAACGACTAGATTAAACTTTTCAAGACA
AATATTATTTCACAAAATAAATTAGTTCATCACAAGTTGACTACATTTAGTGACAATATATATTGTAACTAATCATGATA
ATTTATAGTAATAGTTATATCTTGTCGGTAAAAAAATACTGTTAGTGACAAGATGATAGATTTCACTACAAAATTATCAA
CCTTTTTTATAATGATAATATTGTCCATGATTTATACATTTTAGGACGAAACAATTTTTGGTATATAAAAAGCAATCATT
AGTGATAAAATTACATTTCTTCAACTACGAAATACATATAGCTTTAGAGACAGTTGATGCCATCACTTATTGAACTAAAT
AATTAGTGAATGTATTTTTATCGATAATATTAATACTTTTTTTAGTGACAAAATCATAGAATTAACTACAAAAAAAATAC
ACTTTTTGTGACAAATAAATTCGTCACAAATATTAACGCACTTGGAGACAATTTTTCTTTTTGTAGTTAATATAACCTTT
TTAGTGACGATGCCCTAAATCATTTATGTATACTTTTAGTGAACCACGTTCAATGTGGACTAATTGACGAAATTTTTTTC
TTCGCACGATCTTTTGTGACGAAATATGATTTATAAGTGACGAAATTATTTGTGCTTGATAATCAAATTTTGTTGTAGTG
ATGTTAAAGGCTTTATAGACGAGCCAATTAAGTCTTATTATCAATTATTTTATCAACATCTCTTATTTAAGATTTATAAC
CTATAAGTTATTGAAGTGATTTTCTACTGCAGTTGCATGTACACCTTTTGCATATTTGTCCAGTCTTCAATTTACTAGTA
AGCTAGACCAAAAGTTCGCTTGTGACCAATAATAGTTGTGAGTGTTGGCCTTGTCCAAGGTATAAGCTCGAGACGTGATA
AAGATTCACCTGAGTATCCAACTCCTTCTGCATAAACCACCAAAGATAAGATGTAAGTTGTGTGCCTCGATTTTAAATAA
TAGAACTGGACACCCCTTACAAGCGAACTATCTCTCGAATGTTAATCTTGGCTAACTTCTCTGAATTACTAGTCTGAACC
AGTATGACATGTGCAAATTTAGCCAATCGATCCACAATGACCCATTTAACATCAAACTTACCCAAGATACGTGGAAACTT
TACCACAAGTCCATAGCAATCCACTGCCACATCCACTCTGATATGGGCATCGTTTGAGTCGTCACACCTCCAAACTTTTG
GTATTCATATTTCACTTGGTGATAATTCAAATACTAAAATACAAAATCTACTATGTCCCTTTTCATACAACACCACCAAA
TCTTCAAGTGATTAGCAACAATCTTTACATATTATTATTTTTTTTACGGAAAATGGCCTAAAATGTCCTCAACCATCCCC
TCGACTATTTGAATTGGTACAAAACTACCCTTCATCCACCTTTCGACCCCAAATACCTCTTACGTCAACCTTTTGGTTCA
GAAATACCCTCGATATTAACCATCCGGCTCATATTTGCCCTTATTATTAGTGTCTTTCCTAAAGTTAAATAATTAAATAT
TTATTTATTATGTTGCCTAATCTGATTGGTGCAAATTTAAACCCTTCTCAAATAAATAATAATAATCGCATATAATTGAT
ATTTTGACACGATACGCTTGAAAGTAACATTCAAAAAATGATTAATTTCATAATATCTTTCTATTGACCTATTTCAAATC
AATATCGAATTTATAATTATAGCCTAACTCATAGCTTGGGATCCATCTAAAATATGCATATGAATGTCCATATAAGAAAA
TATTTTTATATTAATATGAAATTTTCTATTAATTATTCAATTGTCTTATTCATTTTCTCTTTTATTTCTTTTTCCATCTC
TTATTCATTAGAATGTCAGAGATTTAAACTTTAAATGAACTTACATGTTCGTATTCTTTTAATTTATATTATTACTATGG
TGGGGTAGGTTAGGGAGAGGAGAAAAAATATTTTTATTTGTTTATTTTAAATTTGGATACACACAAAAGAAAAAATGTTA
TTAAATTATCTTTTATTAAACCAATTATTTCTACATAAATTTCCTCGTTATTTTCCTTCTTTTTTCTCCATTGTTTTATC
ATAAGTTTTAAAAAATTTAAATTTAAAATAATGGTCACGATCCAAAAAGAAAAGAAAAAGTAAAAGAGAGAGTAAGTAGG
GGGAATGAAGTGATTTTACTATGAAACTCGAAATTAGGTTAATCATATGAGCACATATATTAAGTGATTTTAAATTATTT
TAATGGATAAGTGCCTAAAATATTCTTAAACTATGAGATTTGGTACAATATTGTCCTCTCATCCACCTTATGAGTGCAAC
CCGTTAGAAAATAGGAGTACGTTTGAGCCAAAAGGTTGACATCATAAGTATGGAAGTTGAAAAATAGACAAATGGTAATT
TTGTATTAATTCAAATAGTTGAAGTATATTTTAGTTTCTTTTTCCATTTTTATAGTTTACAAGTTATTACCCAAAAGAAA
GAAAAAGAAATAGGGTAAGTAGTAATTTACTTTTACTATATTGACCAAAATCATCCTTAAACTATACCCAAACTTAAACT
ACATCCTTAAAGTATTATTTTTAGCAGAAAAAATCCTTCAAATATTTAAAAGTGAACAATTTTCATCCTTTTACCTGAAT
TTATCAGAAAACTAACTGATCCCACAAATCAAGTCATCCATTCGTAATTATTATTCTTAGATACGCCAAAAGTACTATCA
TGAACTTGTTCGATAATTGAGTTTAGCATTATGCAAGATCTTTTAATTTGACAATTTTTTTTTCATTTACTTTTATGTAA
TTTGATATTAAAAATATTATTAATTGAAATATGTTTCTTCTCAATTGAATATGCTAGAAGCGACGTTTGTTGGAGACTTC
TGCTTCTAATAATGTAGAATGAAACTCAAATGCGAGACATAAACAATATTTTGATCACTTCAATTTCAGATTGACCCAAA
AATTTATTGATTTAAATACAGTTTAGCTATGAAAAATGTGAAGATAATTAAGCTTCAGCTTCTTTTTGTTACTAAATAAG
AAAAAGAGCAGATATGTATCCACACACGTTCCAAACATTTTTTATTTCAATAAGAAATAATGTCTAAAATTTTTAATATT
TTTTTCAAGAACTTTTTATAGCAGGTAATGAAATTATGCATGAAGACTTTTGTTGATAGTCACGTGAAATGCTCATGTTT
TTGTAGGATCCCATAGTTTTTTAACGATATTTAATAGAAGGATGAAAAATGTTTAATTTTAAATAATTGAAGAATGTTTT
CTTGAATGATATTTTAAGTTTGGGGCATAGTTTAAGTACGAAAAACTTGAAGGAAGGCAGGAAAAAAAGGAAGAGGAAAG
GCATAAGGAAGAGGTGGGGTGCGGCAGCCGTTTACGGAGAAAATAACAAACCCCGTTAATGGAAAATCAAAGTGACAACT
CCGATGAAAAACCTAGTAGCGATACAATGTCGGAATCAGCAACGGTCCTTGATCTTACGAGTTTCCAGCTTCACGATCTG
GACTCAGTGGAGCTTCCTCCAAGTCTCACCGAGTTAGACTTGACAACGAATCGTTTGTCTGCTTTAGACCCCCGTATTGG
CCAACTCCCTAACCTCAAGAAACTCTCTCTTCGTCAGAACCTCATAACCGATGCCGCCGTTGAGCCTCTTTCCTCTTGGC
AACTCATTTCTCACCTCGAGGTATGTATTATTCGCTGTACATGTCAACTTGCGGATTCATTACCATAATACTCGTTGATT
TGCAAATTGGATTGCAGTATTTAACTGATGAAACAAATTTTGAACATCAAAATAAATGTCATATGCCACACGGCACACAC
AGTGGATTGAAAATGAACCTGAATTGCCCTAAACAAAACTAATTTGGACAGAGGTCTAGTTCATTTATTGATTTTGTTGG
CAGCATTTAGTTGCTCAAGAAATCTTGGATTTTGGCGGTTAGAATGAAGATTACCTTTAAATTACAAGTGGATTTTAAAT
TTTGGTAGAATTGTTCCACAGATGACCATGATAAAAGAGCAAAATGTACACCTCAAATCACATGAAGAAATATTGTATCA
AAAAGGCCTATTGTTTCTCCCAACTTCATTCAAATTTAGTTAAGAATAGAATACAATGGAAACTGACGATTGTTGTTTCA
CCTATATTAAGGCTGGTGTTTGCCGGAGTCCATTTATTTTGGTTTTGACTTGAATGCCTATGTAGGGATAAGAGCGAGTT
TTGTAGAAAATCAGTTAGTATAAAAATAAATACACCTGAATAGAGGAGTCGATGTAGAGGATTTATACAGTAGACCTCAA
TTGAGTTGGAATTGAGACTTAGTTGACTGACTGATAGGTTTATGTAGAAAAAGATAACCTTATGAGCATATCCTCATGAG
CTAAAACTGCTTAGAAAGAGACAATGATGAATCTTTGGTTATCTGTATGGTTGGTAGTACTAACCTAGCGTGCACTTTGA
TTTGTGAATTCAATGATTCCACAACCTATGTTGCTCGGTCTTCAAAAACAGGGCATTTTGGAGGACCTGACATGGGTGCG
GCAACATTTTTGCAGAGTCCGAGCAACACAGACCGCAACTTGCTATCTAACCTACTATGTAATTGGAAGTGATGTAGGCT
TTAATTGGTTCATAATATTGATGTACCATAAGATTTTTTTTTAAAGATTTTGATTACTATTTAAGGGGATTACTTTCATA
TTAATTACACCATTAAAATTTTATGTTGATTGAATGGATGTGCATTTGGATAATATTTTTCTTCCAATGATAACGATGAT
CTTCAAATAGAAATAGTGAAACTTTTTTACTGAAGCATTAAATTACATAAAATTTTCAGTGTATTTGCATGCGTTATAAC
TGCATACTCATTGATCCAGATAAAATACTGAAACAATGGTAGTTTCTTGTCTAACCTTATCAGTATGGTTACAACACTGA
TTAATATTTAATGCAATTCAGTGATACTGCAATTGACTATCTAACCTAAATTATATTTAAGTAGTGTAGGCTTCTTTTGG
ATAACATTGATAAACCTTACTGAGCCATGATTGAAAGATTACAATTTTAGGGTTTGTTTTTATTATTTTTGATAAGCCAG
AAGTATTCCTTTAATGGACTACCAAGTCTACTTGAAAAATATGTTCATAATGTTTGTGTTGCTCGACCACATATTTATCA
GGTTAACCCAATTCTCTATACAAAATAGATTCTCTTCTTATGCCAAAGGTATAATGAAATAAAAACAAACTTATGGACGC
TAGCTGGCCGGAGAACTAGCATTATAAAGAAGAAAAAGAAATGAGTACAAACCTCTTACATTATTTTGGAATTATTTCCT
ATTTCTTTTGATAATAAATAATCTCCTGTTTCTTTCTATCCGTATGATCCTAAAGAAGCACATGGTGTCATTCTCTAAGT
TACCCTACTTTACCTTCAAATTTTCTATAACCTCTAGCTTGTCAATATTATTAAGAACACTACCCTTCGGGGTGGCCCAG
TTGTTTGAGCTTGAGACTTCCATGTTGGAGGTCTCAAGTTCGAAACCCCTTGCCAAGGAAAGCAAGGGTGACCCTAGTGC
GGGTTACGTCTCTTGTGTGGTTTGCGAGCTATTGCATAGGAGTGAGGGTTTTATCCTGTGCGCACCCAAAGGATAGCGGC
TACGAGTTTCCCTTGTCATAAAAAAAAAAATTCTTAAGAACATCGTGATATGTTAAATAAAGAAATCACCTAATATAGCA
GTAAAATTTTAATATAGTGATGTATGATTTATATCCTTCCCGTGCCTGCATAGAAAGCACTAACTTGTAACTATTCGCTG
TCGCCCTAAATAATCTACTGTTAAAATTGCATCATGCACAGTGCACCAAGTCAAAAGACATTTTTTTGGAGCTTTAGTAT
CCAAAATGTTATTTTGTACCTCCCTTTTCTCTCCAATTCCTATTAACTCCATGTGTGAATTTATTTTGTGAAAGATTTCC
CACTTGCTCCCTTCTTGTTTTCCTCCCTCCCTATTGAGGAGCTCCCTGACATCCTGTTCTCAGTGGCCCTCGTAAAGCTT
GTACTTCATGTGACCCTTGTTGTTCTTTATTAACTTATTGGTTTCCATAGCCTCTATCCTTGCTAGTCTAACAGTGGTTA
TGCATCCTTCAAATTGTTATTATATTGATGGATGATTAGGAGCCATAGAGAAAGTGGAAAGAGAGATGACAAACTAGAAA
ATTGTACTCGTCCTTTGCATTCAGACAATGTCCGGGATTTGTTTCCCCACCAACATGGTGTCCTTATTTCCAATTCCTAC
ATCCTCGATAGGTCATAAAAGACCCTTAACTTCCTCTTCCTCTTAATCTCAAAATCCATTGGCAAGAGCTTATATAAGAT
GCTCACTCGAGTATCCTTACAGTACTTAATATCACATGTTCTATGGAGTAAGTAATTTATATGAGTCTTGGCCACTGATC
ACATGTTGATCTTACGGAGTACAGTGGCTAAGACTCACATAGATTACTTACTCCTTAGAATGTGTGATAGAAGTTTATGT
AAGGACTGCAAGGTTATCTTGAGTGAGTATCTTATTATCCAACATAAGCTTTTGGCAATGGATTTAGTGATTAAGAGGAA
GAGAGCCTTGTATACCTATTAAGAATCAAGTGGTGTGACTTGTTAATTGCCAAATCTTAGGAGATGAGGGAGTAGTGGGG
ATGCTAGTAGTATGGGGGATAGGACATCTAATTGCATTAATGAAGTAGCTAGAGAGGTGTTGAGAATCTCGAGGGGTAAT
GTTGGAGGGGGATTGGTGGTGGATGGAACAGTCTAAGGGAGAGTGAAAGCCACGAAGGCTGCTTATATGGAGTTGGTGGA
GAGCAAATACGAGGAGGAAACGAGGGTAAGTAGGGTGAGGTATAAGGCGACAAAGAAGGAAACGAAGTTAGTTGTTACAA
CGGTAGCATTTGAATGCTTGTACGAGGAACTTCAGGATAAAGGTGGGGGATAAGAAGTTGTATATGCTCACCAAGGTGAG
AGAGAGGAGGGCTCGAGACCAGTGTTTTGGGAAGTGAGAAGCGGAAAAGAGCGACGAGGGCTCGCTTCACAGAAGCGAGA
AGTGTGAAATGAAGCACACACTTTTTCAAAAAAAGCAGTATTTAGTATTAAAATAAAAAATATTAAATATGTATAGATAA
ATAATCAAGAACTGAATAGAGGTTACATATTCTTAGATTAAAAAGTAAATAGATAGTCAATAATCCTGATAAATCATAAC
ATATAGAGAAAGAACATAGCAGTAGCCAGCAAAACAAAAAAAGAAAACAACAGAGCATACACATTACGAACAGAGCAACA
GAGCAGTAACTTAGAACCTCAAATCAGAAGAAAAAATAACAGAGTAGCACTACTTGAGTAGCTTTACAAACAGAAAATTG
AAGTAAAAAAAACCCTAGTTACCAGAGAAGAAGAGAAACATATGCAGTACTGTAGAGAAACAGGAAGAGAAGAAGAGAAG
AAGAGAAGAGAACTAACCTGTAGCAGCAGTCGCAACAGTCGACCAAGGAGGGAAAATAATTGGAAAGATGTGCGCAAGTA
TATTTACAGACATTAAAATAAACCCTAATTAGCGCTTATCTCATTTAAGCGAGGTTTTTCTCGCTTTTATAAAAAGTGTG
CTTCTCGCTTTTGGGACAGAAGCGGACACTTTTTTATTATCGCCTCACTTCAAGGCATTAAAGCGCAACTCTGTCGCCTC
GCTTTGCTTCTCGCTTAAAGCGAGCGCTTCAGCGTTTTTAACAACACTGCTCGAGACAAGGACCAAGTAAAGTGTATCAA
AGATAAGGAAGGTAAAGTATTGATGGAAAAGGCACACATTAGATTAAGATGACAAGCATACTTCCATGAACTCTTGAATG
AAGAGGGGGACAAGAATGTTGTGCGGCGATTTAGAGCACTCTGAGAGTTGTTGAGTTTTTTGGTACTGTAGGGTATAAAG
TTTGATGGGGTGAAGGAGGTTATTTGTAAGATGAGATGGGGAAGGGCCATCGGGCCAGACGAGATCCCGGTGGAATTTTG
GAAAACGCAGAAAAAGGATGTATGGAGTGGCTAACTGAGTTGTTTAACGTTATCTTTAGGACGTCAAAAATGCCCGAAGA
GTAGAGATGCAGTATAGTGATCCTGTTGTACAGGAACAAGGGTGATATTCAAAATTGCAATAACTATACAGTATCAAGCT
GCTAAGCTTCTTATTGTCTATTTGCTTGTCTGCAATTGTCTATTTTAATAAGAGTGAGCCATTGCCTCCTCTTCACTCCC
CTGAAAGTTGACCGCAAATTATTTGCTGAGTTTTATCACATTCAGGTATACCCAAAGTGACACATCCAGTTCCCCTTCAA
TTCCCCCCTACATTGTTTGTATCTTCAGAGGTTCAGTTTCTTCTACTGTCCATATTCCCAAGATTTTTGTTTCAATCATT
TGCATGTCCCCTCTGTTCACAAGGATATCTAGATTTGGGGTCTCCCCTTCAATATTTGTCATACCTGCTTCTTAATTATC
AACATCTTCATGTATATCCAACTCTTTCGAGTTCTGAAATTGTAGGTCTTCTTCTCCCTTGTCTTGAATTTCCATGTTTC
CAAATTCTCTTTCATTGTTCTGTATGTTAGCCTCTATTTCATCCGTTGTACGGTCATATTTGTCACATGCATCACAGATA
TTAGATTTTATAGTGTCTTGAGTAAATCTGGACTGGAATCAGAAACTTCCCTGTTATTAAATGAAGTATCCTAGGTCAGC
CCAATAAAAAGACCAGCACCTATCTGCCCCCTTACGTTCATGCGTCTCTTTTCGCAAAAGAGAGTTGCAGGTCTGTTTAC
ACCCGTCAAGACCCACGTGATAGCCCATCTTTATATTACAGCTGTTTGACCTAGCAGTTTCATTGTTTCTCTCAAGTACC
CAACAATCCTCCAAGCTTGACAGTGATTCTTCTCCGGCTATTACAAAATTCACAACCAAATTGGTATGATGAAACTTTGC
CTCTTCACTTCAATTGTCACCTCATTGAGACACTCTTCCCANNNNNNNNNNNNNNNNNNNNNNNNNNNNNNNTTATCTTG
CCCATTTCAAGTGATTCTTTTGTTTTTGAAACGTTTCCTATGTTTCCAACCATCAACCATAGTGATCCCCGACAGTTTTG
AATATTGTTTTCGTCCATAAAGTAGGTGTAAAACTGCGTACAATGCACATACCACCCACCTCAGACCCCACATGTGGCAT
TACACTGGGTATGTTGTTGTTGAAATGCAGAGGTAAACCCATGGATCAAATCCACATATTGTCTTTCCTGTCTATCTGAG
CAACACCCAAAAGACAGATGCCACCACTCCAGAGGGATTTTTTCTTTCTTCCACCTCCATTCTCCTTGTAGAACATGTTC
AGCCATGTGTTTTGTTGGGAATCCGAAGAGGAAAAAATTGTTCCCCTTATCATATGTATTCACAGCAAAGGTGTTCTTCC
ATGTGCTTACAGACCATCTTCGAACGTCCGCTAAGGTTGGCTTTCCATCCATTGTGTTGAAAAAGCCCACCTTGCATCTA
CCAAGCAGATCAGTCTCACAGTTTCCGATTCCATCAATCACAACGATTTTGTTAATACTTCCTTGGGATGTTTGTAATCA
ATGACCCTGTATCTTCATTAGTAGATCTGTCGATCTTAATAGCAATATCCCTCCATCCAATATCAATTGTAACCTCTAGA
TAATAATGACTGATATGTTTTCTCCTTGTACACAGGGTATGTGGTTTCTGCTGTCGTATGTTCTCTTTGTGCTGTCACGT
TTTCTCCTTGTACATAGGGTATGTTGTTTTTGCTGTCGTATGTTCTCTTTGGGCTGTCACAATGCTTATAAATCTGCTAA
ACCTGTTGTTCCTTAAGCTTCCATCTTCTCATGTGCTTTTCTTTGCCCTTTGATGCTTCCTGCAATGCAAAACATAACCA
TTCCATGGTTTTCTTGCTAAACGTGGTTCTACGCATGAGACTCCTGCTTCTTTCCACCAAGTCAAACCATACATCCGTCC
TTGATTTGGTTCTCGTGATATCATATAACTTGAATCCAGCTGCAAAATAGACTATGTTCTCCCCCATGTTGCTCTGAAAC
TTTGCATTCTCTAAAAAGGACACTGGGAAACCAGGTTTCAGCCAGAAAGGAAAAGGTCTTTCTCTAACCTCGGTTAATGT
GCCTGAGAGCATTTCTCTCTCTAACAGACATTTTCTAGTATCACCATCATGGTTGGAGGGGCTGTGCTAGGTGCATCTTG
GAATTTTATGTATGTTGAGTCATGTTTTTTTTCCCCACCTAATTTCACACTCCAATTCGGAGGATGGGAGGGAGTGTGGG
CAGAGAATTGAATCTCTTATATAAAGGTCGTTTTCTTCTGTTCTTCAGTCTAAGTTGCTTTACAAAATGATCTTAGTTTC
TATTTTTCAGGAGAGGGAAAATATAAGTTCTTTAGCATTTTTAGTGATGTTATAGTGTTGGTTAGTCAGAGATGCTCAAC
AGATTCACCTCTGCAGTTGAATACTAGTGTGTAGCGCGACAACTTGGCAGTTTTTCGTCCTTTTAATTTTGTTTTTTAAA
GCTTTGAAAGTACCTAAGCTTAAAAAATGCTTAGTAACAACAACTTATTTTCAGACTTGAACTTTCAACTGGTTTGCTTC
TTGTATGGTAATCTGATCGTAGATGCGACAGAAACAGGCTTGTTAAAGTTATCTGAAATCATGCCTGTGGAACTGTCTTC
TCCAGGAGCTAGTGCTTAGGGACAATCAGCTGAAGAAAATTCCCGATGTTGTGATATTCAAGAAGCTTCTGATATTTGAT
GTTTCTTTCAATGAGATATCATCACTTAGTGGATTGTCCAAGGTCTCCAGTACACTCAGAGAACTATATGTGTCTAAAAA
TGAAGTCACCAAGATGGAGGAGATTGAGCACTTCCACGAGCTGCAAATACTTGAACTTGGGTCCAATAGATTACGGGTTA
GTTTCTCTTGAAGATGACATCAAAAGAAATTATATAGTTATCAACAGTTTACACTTGTAAATTTTTTATCATAATAGTTT
TTGTAAATGTGAGTATACTATGTAGCTTCCCTGGCTCCGTGGATACCTTTGAAGTGCTTTGTTTCTTGATACAGATTATG
GAGCTTCTGGAAAATTTGAAAAATCTACAAGAGCTTTGGCTTGGACGCAATCGTATTCGAACAGTTAATTTGTGCGGTTT
GAAATGCATTAAAAAGATTAGCCTGCAGAGCAACCGTTTAACTTCCATGATTGGGTTTCAGGTCCTGATATCTAACAGTT
GTGCTTTGTCATTGTAGACGACTTCATTTTAAGAGTGAGTTATTTTGTTGTTTTTCAATCTGCAGGAATGTGTTGCCCTT
GAAGAATTATACTTGAGTCACAATGGTATTGCGAAAATGGAAGGTTTGTCTACCTTGGTAAACCTGCGGGTCTTGGATGT
ATCAGCAAATAAGCTTACAGAAATTAATGACATCGAGAACTTGACTAAGTATGAAATTTTTCCTGGCAATTCCAAATGTG
TGATTTACTCCTCTAATGCCAGGACTAGTCATCATCTTCATCTTCACTTTTTGTTTCTTATTGCAGACTAGAAGATTTGT
GGCTTAATGACAACAATATAGCATCATTAGAAGGACTGGAAGAAGCTGTTACCGGTACTAGAGAGAAGCTAACAACCATT
TACCTTGAGCGCAATCCCTGTGTATGTCTTTAAACCTTAACGCATACTTGTAGTATAAACTGGCAGCAATTGTTTTGCTC
TTTTTTAGGTTGTATATTTGCTTGTACTTGAATTTGTAGTTTCTGGAGATCTTTTCCTTCATCTCGAACTTCTTTTGGGG
GTTTTCTGCATTATACATCCTTCGTCTTGAAATGGGTCTGAGTCACTCTTCCAATTAGTGATTTTATCCTTTCATGAGAT
TCTGTTCAAACTTTGTCTTTTGTTCGAGAATTTGTATTCCTTGATAAGCGATACAACTGTGATATAGAGAGACACACATG
GGATGTGAAATATTTAAACCTATTTTCAAATTTAAGCCAGATTAAGAGGATGATGCACATGTCAACAATCAGGGATCACT
ATTTTAAAAGTGCTGGGTCGCTGGTCCAAAACTCTAATCTATAAGTGAGGCTACGTCCTCTTCAGGCCCAGTATTATTTA
ATGGGTCCCAGGTCCTCTGACAGACCCCATCTCAAAGGAAATTGATCCAATCACTGATGGAAGTTGAGGCAAATATTTCA
ACAAGAAGAAGAATGTGGATCAATGAAGATCAAAATAATATCATGGAAGGGGGCTTAATTGCAAAGATAAGAGAAGGGTG
ATAACTAGCTTAATCCTTAAATGGAAGGCCGGTTTCTTTTATTTTCAGGGGATAAAATTAAAAGAGGACATTGGAGAAAA
GATTAAGCAGATATATGAGTAAGCAGGGGAGTCAAATATGCTCAATTGGAGGCAGTGGAACCAGGGAGTATTCTAATGTG
GTGGGATACCAAAATATGGGATGGGGGAGATAGTTGCAACCAGATCATATTCCATGACCTACAAATTTGTGTCTCAAACT
CAGTATTTTAATTGACATACGATAGGATTTATTCTCCCAACTGTAACAGAGAAAGACAAGAAGTATGGTGGGAGATTGGG
GCTGTGAGAGGTTTATTCATTGGACGTTGGGTATTAGGTGGTGAATGGTGATTACAACATAGTTCGATTTTCCTCTAAAA
CAAGGAACTGCACTAAAAGCACCAGACAAATGACAATTCTCAAACTTTATTGATGACATGGAGCTGGTTGATCCACAGCT
CGAAAGGGGCAATTTACACATGGTTTAAGGGAAATATTATCTAGAATTGATAGGTTTCTTGTTTGAGGATTGGGATGATA
TATTCAGAAATATTAAGCAAGAAATCCTATCCAAAATCAGTTCTGACCCCACTCTTCTATTTAAAAAATTGTGGTAACTG
GGAGCTAACCAAATCTTATTTCAAATTTGAAAATTTCTAGTTGGAGACATAAGGTTTTAGTCATAAAGTAAAGATGTGGT
GGTCTTCCTTTTACATTGAAGGCAGACCGGACTAAATACTTGCAAGGAAGCTCATAGCTCTAAAAAGCAAATTGAGAGAA
TGAAACCTAAACAATTATTTACGACTGGGCGAGGAAGAAAAATGCTATTCTAAATTAAATCATTGTGCTGAATCTTATAC
TATAACAAATATTTTTGAATGAGGAAGAGATCATCAAAAAGAGAACTTGTTCATGGAGTTAGATCATCCAAAAGATTGTC
AACTTTAAGTGCATTTTATTTTTTCTAAGATTTAACCACTTAATGAGTCTAATAGATCCGAGTCATTCAAATCGTGGTGA
AAGTCTTAAAACTCTTAAGAGGCTACCCGCTATTCAATTAAAGATTCTTAAGAAAGTGACCTTTCACCATCACTCTATCC
ACTACCACCAGTCACCACTATCCAACCACCACCACAACTATTATTGTTAATCACCATTACCAACCACTCCCACAATCACA
AACAACCACCACCACCACCACTACTGCCAACGACCTCCACCATCACACCGTCAAACATCACTGCTAACCATCACACTGTC
AAACATCACTGCCAATCACCATGACCACAAACACTAGCCACTCCACCATCACAACTATTTCCATTGCCAATGATTACCAC
TAACATTGTCAATTACCAACCACCAACACTACTGCCACCATCACTTGTTAGTACCACCAACCATCTCTACCACAGTCACC
ACCGCCACCACCACTCCCAACCGTTACCATCAACACTCCTTCTGCACAACCACTGGTATTAGCCACCACCTCCAAATACC
ACCACCAAACTACACCTTACTACCTAATAATTTAAGGGGTCGTTTGGTAGAGTGTATTGGAGAAACTAATGCTTGCATTA
GCTTGGTGTATTACTAGTACCTTGTTTGGTACACTTTTTTAACTTATATATTACTAATGCTTGTATTTGTAGTACACTCT
ATTGTGTATTGAAGAGTGTAATACTAATACCATGAATTTCTTTGCATTAGCAATGCAATGGGTTCTAATGCATGCATATT
AGCATTGATAAAGACACATTTGACCCTCAAAAACTTTTTCACATCCTTTCCACTAAAAATATTTGTTTACAAAAATACTC
TCCACTAAAAATATTATGCTTGTATTTTTGTAAACAAATATCTTTTTAAAAAAAATTATGCAATGCATAATATTTTTAGT
ACTACCAAACCAAACACTGCATAAGAAAGATCTCATTATAACTAATGCAAGCATAACTAATACAAGCATTACTAATACAC
TATATTTTACATTATTCTTATACTCTACCAAACAACCCCTAAGAATATAATATTCAAATTTGTATTTAAATTTTTAAATA
TTTATTACTCCCTCCATACCACTCTATGTGGCCATGTTTTTATTGAACACGGAGTTTAAGAGAAAATTCATGACTTTTGA
AAATATATCATCTCATTAAATGGAAAATTTTAAATCAAATTGTTTCTAAATATAGAAATTGTCGCTCTTTTGGGACATAA
TAAAAAAGTAAGTGTGCCACAAAAATTGGGACAAACGGAGTAACTTTTTAAAAAGATAAATTATAAACATTCAAATGTTG
AGAAAACAAACCGTCTTTTTGAAAACAAACTGTCTTAATAGTTCAGTATTCAAATCTATATACAACATCTTAATATTCAG
ATGTATTTTCAGATTTAGACATTTCAGTCTTTAAAAAATGGCCCCATCCCCCCTTATACTGCCTGTACATCACTATGTAA
ACCAATCCATTAATTCTTAAACTTGCTTTATCAAAAATCATCATTGAATTGTGTCGTACCTTGGTTGGTTAATGTCCAGC
AGATCTGTCTTCTGCTCTGTACAGTGTACAGTGTCATGCAGAGTGAATTATCTATATATTTCCTTTTAGACTTCCAACAA
TTTATCTATTTGGCTCCAGCTCCTTAAAAGTGTTGTCAACTTCTAGATTTAACGCATAACCAGGATACTGAAAGATGAGA
GAATATTCAAGTCATCAATATCAACTCATGAACACACCAATTGGTGATGATTTCTCTTCGAATTAGAGACATCCTTGGTT
GAGTGATATAACTACTTTAATCACCCCAAAGTATAGAGGACATAAGATAAGATTCTCCTTTGAAACCCCAATATGTTGAG
AATGGAAGTGTGAAATCCCCATGAGATGACTTTTCTTTTATCAATTAACATACAAAGCTTTGCATTTTGACATTGAGGTA
TAGAAGCTCAATACTTAAAAAAGGAACAAGCCTGAAGTTAAACAATGGAGATTTGGCATGTAGTCTCTAATTAAAACCAA
AGAAGTTGTGGGTGTTGAAACCTAAGCTAAGAATTTGTAAGGGCATGTCAAACTCCAAGCTGAGGAAAGCTCTACATGTT
AAAAGGGTATGAAAGATTACATAAAATCTGAAACATAGGATGCAAACCTAAGCAATGGAAAAAGTTCAAAGATGTGGATC
CTGAGCATTGGAGCCAAAATTATGGAAGCAACACTGGGTTGTCTGCTTGATGAGTTTGAGGCACAACATTTTAGAAAGAA
ACACTTTGCAAGGGCAGAGATAAACAAGGTAAGACTGAACTCTGACGGCTGGAAAGGATTTGTCTTTAATTGCAGGGTGA
ACAACGGGATAGAAAAGCTGGATTCATTATCTATGAGCTGGGCTTTATATTTGATTTGTGTGCCAACCCTCTGTTCATTT
GGAAATTTCAGCAGCATGGACTTGGGTTCCTAGTGCTTTTGCATTCTGGTAGATGGCCAAACCCAGGCGAATGTGAGACC
TTGCTCCGTGTCTGAGAATTTATACATCAATCCTGGACTCCACAAGATAGGATACTGGGTCTTACCTTGTAAAGGCATCC
TAGAAATATGGATTGACAGAGAGTAGTAACTGAGACTTGACCTCTATATCGGAAATGGAATGCTCTGGCCACTTGAGCTA
CCTCACTTGTCTAAAGACTAGACTTGATCATGAAAATCTTTTTCTTTTTCCAGAATCAAGTTATATTAGGAATGTGTTTG
GTATATTTTTTGGCACGTCGATATAGGTTGAACTTGCATTTCATGTTCGCAGGAGATTTCTCAATCTTTTTTGATCGATT
AGAGATCTTTTACATCACAAAGGTAAAGGCTTTCTCTGATAACCTCACTAATGCATTGTAATATGGTTGCAGGCACAATC
TCCAAACTATATAAGTACTTTGAGACAAATATTCCCAAATATTGAGCAGATTGATTCTGAAGTGTACGCGTAGGTGCTTG
GATGTGGATCTTATGCACGGTTGATGCTGATCCCCAAGAATAATGTGCTTTTGTCAGTTTTATATTGTTTTCGATGAGGT
CCAGCTGATGAGATGCTGTAAAACCAGTTATGGCATCATTTCAGGATGCCGAAGTCCTGAAAACATGAAATTACAGGTAG
CTGCTACCTAATTATGGAGAGCATCCAATGACATTTACTGATTACTTTTTTCTGTCTCTGAAGACATTTATTTTGTTTGT
CCTCGGACTACAAAGGAGTAACAATATTGTACTTATCTTTGTCCTCCAAATTGGAAATGTCGCCTTTTGGTGTTGTGTAT
TGTGAACTGAAGGGAAAATATAAGGGGAAAATGTGTAAATTGGTATTTTATTGTCAATTCAATTTTTCAGAACTTTGATA
CCCATGTTCGTATTTGAGAAATTCTACGCATACCAAATAGTCATTTAGGATTGGAAGATAAGTTGTTATTAATCCAGGAT
TTATGTACAACTAAGAAACAAAAGGATGTCAAAATTTGTCCTCTCAGACAACATACCCAAACAAACGGATGTCAAACTTT
AGACATTGAACTCCATTTTCTATACTAAATAAATAATAATAATTTATCCATGAGTACAAGGTAGAAAAGCTGAACAGGAC
GTGTGGCTCAACAACACGAGTTGTCTTAGTGCATCATCATTGGTTTGAGTAGGTTATTTAGTTACTTTTCTGTTTTATCA
AATCATAATTACAAATATAGACAATTACCAGTTTTTATAGTAAAGTTTAACTTCATGTTATAACAAATTATTTATCGTCA
ATGGCTACTTTAAAATTAAAAAAAAATAGAAAAAACATGGATCTTATTAATGAAGTATCTGATGTTGCTATACAAAAATT
TTCAACACAAAAAATATGTTGAAGACCATAAATTGCACCACAGTAACTCTGATTCCGAAGGTACACATTCCTTACAAATT
GATCTCTAAAGTTCTTACTAAAAGGGAATAAAAAGTAAGGGTGTATATAATTTGGACTGTTTTGCGTTTTTAATTATCAA
ATCAATTATATCAATTNNNNNNNNNNNNNNNNNNNNNNNNNNNNNNNNNNNNNNNNNNNNNNNNNNNNATTTGTTTTGAT
AAAGCCTTCATATAAAACACATATGACTTGCGCTTAAAATATGTCTTTAATCCACGTATAATATGACCATCTATGATGGA
TCGTAATTAACAAAAGAAGTACTATAAGATGAGTAAGACATTGGACTAAAATACTCAACCAAAAGAATAGTAAAATTGCA
TAAAATAAATATTGATAATTAATAAGTCATAATGTAAAAGTACTAAGTCATGCAAAAATAAATACGAATATAAATATCAG
TTACATGACTAAACATTACTATAAAAGAAAAAATAAGTTACGCATTTTCACTTATGTTTTACTTAACAAATGCAAAGTAA
AGAATATATATCTAATCATCACGTAGAAAATTGTAATCAGGTCTTTTTTCCTAAAAAAGAGACCTTGGCGGCCGGTCTCT
AATCAGAGATCTCATGAGGTCGGTATATTACATTTTTGTTGTCTCTTTTTGTTAAGATATATAGATAAACAAATAAATAA
TAATACTAATAATAATTAATAATAGTGGTAGTAGTAATAATAATAATAATCATAATAAAAAAGTTATTATTATTATTATT
ATTTTTTAATAACAAAAAGAGACATTATAAGGTCGCTATTTCATTATTTATTTTTACTAAAAGAAACCTAGTTCCCTATA
CTTTGTTAAATTTATTTAATTAGTTAATAGCGACTCATGAGGTCGCCATTATTAAAAAAAAATAAGATTGATATGTGACC
TCATGAGGTCTCCTATTTTTTTAAAAATAATTAAATTTTTTTTCTCTAGAAAAGAGACCTCATGAGGTCGCCCTAAGGCA
TTATCTGAAAATTAAAATTGCAGAAAAGAGACCTCATGAGGTCTCACGATTCGAGACTATTTCCTAGTCAACGATACTTA
GAGTTATAAGTGATCTCAAGTCAAACCATGGTCTGACATGACACTAAGATTCATATAAACAATATCTAAAGATAACTGAT
GCGGAAGCTAAACTGAGGTAAATCCAAACCAACTGAATAGTCAAAATAGAATTCGTTTGAACAAACTATAAAGCTGAAAC
TACTGTCTAACTATCTGAAAGCTTCTACTGAGATGAGTTGCAGAAAAAGGCTCCCAACTAACTCTAGTCATCTGAAACTA
AAAGATTAATATAAAAAATAGCAATAGTTCTTGTCCTCGAAAGATGAGGATTTACCAAACTTTTCTGCTGAGATGATTCA
AAATGGTACTAACCGCGAGTTGGTCATTGAGAGTTTGAATCTATATTATTGAAGAGTATAACATAAAAGAGTACGCAGTC
AGTACTTTGAATGTACTAAGTATGTGAGATATGCACAATAATCTAATAAGTTGAACATGGTAAATCTAAGATGCTGAGCT
GAATATAAAGCTGAAATAAATAAGCTGATGCAATGACCAAGTAATAAGCATGTAGCTAATCAACATTGCACTGTGTAAAT
TAAATACAAGGTGATGCAAATCTGAGACTGAACTGTGGGAAATATATTAACCAACATACTCCCATCTGAATTATACTGAT
AAAATACAAAACACTAATAAAACTAGATAGCTCATTAGTGCTAAAATATGAGACTCAAATAATAAACACTTTATCTAAAA
ACATCATATATATATATATAAATATACGTGGAACTGAAAGATTGATGGTACAACTAATCATAACAAATTCTATCATCCTG
AACAAAGCATGCAATTTAACCAACACAATTTTAAAGAAATGATTTTTTCCTATTTTGAGGGCTCACGAAAATACCTATAT
ACAAAATATTTAATTTTAGGTTAAAATGTGTATCCATGGACTATTCATGAAAAAAACTGAAATATGACGTACGTAGTTCA
TGCTTTTCATAAGGCCCTAGATTCTGTAGAATTTGATTAACTGAATAATAATATTTTTTTTGAAAATTAATGCGTGAAAA
AATACCCATTAATGAAATCTCATATACTTGGAAGTGAAAATCTTGATAAAATCCTTAAACTCAAAGCTTGGAGATGATGA
ACTTAATTAGGTTCTTGAAGATTCTTGTGCGTCGACTCGGAAACAAAATTGTTCAACGTTGGCGAAATGCACGTGTAAGA
CAAAGTGTTTGACAAAACTAAAATGATCATAACTTTTTACTTGAAATTCGGTTTGACGCAATCTTAGTGGTGTTGGAAAG
AAGGCTCGTTGCCCTTTAATTTGATAGGTCATTAGTCACCTAACTCTTCATATTCTAAGAGATATGACCATTTGAAGTTG
ACTCAAGTAAAATCATGCATCACTAGACGATTCTTAGGACCTTAGTTCATCTCCAAAACACTTCCCACACTTAAGAATTA
ATCTTAACACCTATACACAATTAAGAATCACCCAGTACGGGCCTTTAAACATACACAAAAAGATTTGGATATTAGCTTAG
AAATATATTTTTTGGGGTGTTACAGTTTCGCCCCTCTCATAATCTTCCATTAGGTCACTAACTTTGCGATTTTTCCATTA
TTTGCGGGATGGCAGTCATATACTAACTCTATCTTCGTCGGTTAGTGCCTTCATGTCTGAAACATACATTTTTGGAGTTC
AATAGGATGTATTGATGAGACACCAATTCTAGTGTTTGCAATAAATTTTAAAGTGATTAAAAAAATAAATTGCAATCACA
AATAAAATATGAAGAAACATAATTTTATTGATCAAGATTGTGAGTATGATTATGTTCCTCCCTCGATTCTTCTCTCAAAA
GGTTTATCCATGATTCGAGTGTCCTTAGTGGCATATTTCTCGAACTAGGATGATTCATTTTGATCTCTCTATGAATATTC
CATGAATTTATGGAATATTCGAGATGCCTCTTAAAGGGAATATAGTACCCTTTATATTGGCATGAACTAGGGTTAAGGTT
GAGTAGCCTCCAAGAATTCTAATTGGAATTGAACACATCTTGTAGAGTCCCACAAAATTTCAATGTCTACAAATGCCCCC
TGCTTCAAGGCTTGTCGGAGTGTAGACTTGTTGAAACTCAAAGACGAGGCTTGAAGTACTCATTCTTCCACCTTTGCAGT
TTCAGATTTTATTTATGAGAGTAGAGATGAAGGACATATTTGATCCCACTGGACGTGCAAATTTGTTTGCAACAAATTTT
GAAGTGATACAAAAATAAATCAACCACGATAAAAATATGAAGAAACAAGAATACTTTATTGATTAATCAATACGAGTACA
ATTTTGTTCCTCCCTTGATTCTTCTCTCATAAGATTTATCCATGATTCGAGGGCCATTAGTGGCGTATTTCTCGAACTAG
GATGATTTGGATTTGATCTCTATGAATATTTCATGAATTTGCGGAATATTCGAGATGCCTTTTCAAGGGAATATAGTACC
CTTTATATAGGCATGAACTAGGGTTTAGTCTCGATGAATTCTAATCGAAATTGAACACACCTTGTAGAGTACAACTCGAA
TTAAACACATCTTGTAGAGTCCCATAAAATTTCAGTGTCTACAAATGCCCCTGCTTCAAGGCTTGCCGGAGTGTAGACTT
GAAACAGACGAGACTTGAAGTACACATCTTCCACCTTTGCAGTTTTGTGACTTCAGATTTGAAGATTTGATTTGTGAGAG
AAAAGATGAAGGGCAAATTTGGTCCCACTAGGCGTGTCAATTTGTTTGCAACAAATTTTAAAGTGATAGCAAAAATAAAC
TGCAATCACAAATAAAATATGAAGAAACATAATTTTATTTATCAAGATTGTGAGTATAATTTTGTTACTCCATTGATTCT
TCTCTCAAAAGATTTATCCATGATTCCAGAGCCATTAGTGGCGTATTTCTCGAATTAGGATGAATGATTTTGCTCTCTCT
ATGAATATTCGATGAATTTACGGAATATTCAAGATGTCTCTTAAAGGGAATATAGTACCCTTTATATAGGCATAAACTAG
GGTTTAATATTGAGTAGCCTTCAAAAATCCTAATTCAAAGTGAACACACCTTGTAGAGTCTCAACTCGAATTAAACATCT
ACACCTGGCGATGTGAATTTTCAAGCCCTTGTGGTCTAGCATTGCCTTGTTCAATTCTCAGGGATGTTTATTCAAGACTT
TCTAATTTGACCTTTACCATTGAATTTATTTGCCACGTATTGGTGTACCATTCGTCCACCTGGGAAGGGCCGCTTTTACC
ACATACAAGAACCACTTGCATGGACTTTCACAAATTCTTTAAGGGTCATTCGGTCATGCGTATAAGAATAGTGTGAGTAA
GATTTATAAGTGATGTATGTTGATATTAGTTATATTGATATTAATTATGATTTATTTATTTTTTATGTACGGTTTGATTT
AGTTTACTAAAAATAAACAAGCGTTGCATAATTTCTAAAACAAATATTTATTTATAAAAATATCTTTCACAAATACGATA
AAAATAATGCGAATACCATCATTTTTAAGGGAAATGATAATTGTTCTAATACATGCATTAAAAACTCGTTCATGCTAATA
CTATGATTTGTCATGTATTAGTTATATATAGCATAATACCTAATAGAGTGTATAACTAATGTATTAGTTACACATACGTT
GAAAAAATGTACCAAACAAAATACAAGTAATATACAAAAATAATGTGTGTATTCTTTTTTCTAATGCATCCTACCCAACG
ACCCCTCGCAACATATTAAGAATTTCAAGGTAATAACATACTCCCTTCGTTTAAGAAACAATCACCTCCTTTCCTTTTTA
ATTTTATTTAAAAAAGAATGACCTATTTCCATTTTTGGCAACACTTTAATTTCAATTTTCCACGTGGTATATTTAAAACC
ACAAGATTAAAAAACATTTTGGTACATTTGTCATAACTTTAATTTAGAACCACAAGATTGAAAGTTTTTTATTTTCTTAA
ATTTCGTGTCAAGTCAAACCAAACAATTATTTTTGAAACTGAGGGACTACTATGGTTTGTTCCCACTTCAAGCAGTTACG
CATATCTATTCAGCTGGTAATGTATTAGTACCCTTCACGTAAACATGTCATAATTTCACTCCCATTACAGTAATCCTCAA
AATCTTGCTTTACAAACCGACCATTTTTTTTTCTTTTAACGTGCTTACAGCTTATATGCCTCAATAAATCACAAGCATTC
TGTACAAAATAATCACACCACTACCTACTATGAACAACCTAATCTAAGATACACCTGGTATACTTGGCTAACATCACCTC
ATTAATTTCCCAACCATGTGAATGTGAATGGTCACAGTTTCTTTGGCAAGTTGTATTTCTTCTTTAGAAACTTAGTAGCA
ATTTTATCATTTCGATAACACAGAACGCGCATAATGGTGCTGAGCTCAGTTGGACTCCAGTTACCTGATGTAGGAGGCAA
GGGAAGTCTGGATTTAGCTGAAGTGCCCAAATTATCTTCAGTGGCATGCTCAAATTGCTCAATCAGGATAGCGGTATCAG
TATGGAAAAGAGGAAGAATGCCTTTCAAAGTAGCTGAAAACTTGTCTATAAGGTCAGTCGGTAACCCATCCCCATCAGAC
CAGAATAGATCCATTAGGAACTTCAAATCTTCATCTATAATTGCAGCATCAGCAAGTGAAAAAGCACGAGAGGGTCCTCC
CGCCAACAAAATCAACAAGAATCCATCAAAAGAGGCTTTCATTACATTAGTGATTACACGTGTCCGGACCCTGTCATGAA
CTGTTGCTGATATAATCTCAAGGTTATTCTCCAGCTCCTGAAGGAAAGGTTCAATCCGGGATGATGAAACATCTGCTACA
TATAGATAATCCCAGAAGATATGCCTCAACTCATGGAAGATGATTTTATATGAAATTGCTTCAGAAAGCTGCTGGATCCC
TTCCAAACAAGAAGCTACTGACAGCTCAAAACATTTGCCCAACCCATCAACAATATTATCATCATGAACACGCGTATTAT
CCCTCAGTTGGGAAATTGTCCTTTTCTCAAGTACATCTAATTCTTTTCGTATGGAATGCAAAGTATTTATACGGACACAC
AGCTGAGGTATACTGAAAGAATCATCTCCATTAGTGGTCCCACTCTGAGATTTCCTATACGAAACCATAGGAGGTCTCTC
TTTCTTCCTGAACACACGGAACTTTGACCCAGTTGAGCATCTAGTCAAAGCAGGCATAGTTGGAACAAAGGTACTTCGAG
ATCCTGCAATGCACTAGAAATTAGTGATCTACAACGTCAACTATCACATCATTTATCAATACATGGCAGCTAAAGTTAAT
ATTTACCACAGCCAGATATAGCCTTCAATATGTAGTTCTGCAGGCATCTGTCAAGACCATTCTTTAATTCTGGAAGCAAA
GCTGGATGCATAGGTATCGGTAACAAAAAAAATGCTTCAAAAGTCTCATCTATGCTGCGTAGGACCTCCACTCCAGAGGG
AGCAACTCGCTCTTTATTTGCACGAGGGTTCCAAATCTACAAAAGGTGAAAGATCAGGTAATGCTGTACCACTTTAGCTG
TCTGTTCAAGGTTTGTATACAGCATGACCAAGTAGCACCGGCAGACCATAACCAATATAATAGTGAGATAATATAAACAA
GACTTTAACTCCACACTCTCTTACCCCTCTGCCAGGGGAAAAGAAAGAGACACAGGAGATAAAAATGTTAATTTGGACAA
TCTCTCTCTCTCCTCTCTGTTTAGTTGGAGGGGGTTTGCGGGGATGAAGGACAAGAACAATGATAATGAAGACAGATCCT
ATCATTATTTTCACCCTTTTGACTTGACAGGAAGCTTCCAGGCATACCGGATGAGTGAAGGAAAATCTGAGACTTCGGTA
GTTGGTTAGAGTTATGGATGTATTAGTACGGTAGAAAATAGTTATGAGTGAATCTAATGTATTATTTTATGCATGTATTA
GTTATGCAGGAACTAGTTATTCATGTATTAGTTATTCCACCTTCTATCCTGCAAAAGTATATTAGTTATGCGAATATTTA
AATTGTTACCCAAACGTCGTATTAATTTTATACATGAACAACATATTAGTTATACACAAATTAATACATGGATAACTTGT
TTCTTATCCAGCTACCAAACGACCCCTAGGTTAGAGATATGCAGGTACTAGTAATACATGAATTAGTTATGAGGAAATCT
ATATATTATTTTATGCAGGATTTTAGTTCTTCATGAGTTAGTTATTCCATCTTCAATCCTGCATAAAATAATACACAGGT
TCTCATATAACTTATACATGTATTAGTTATATGAGTTTCTAAATTGCAAACACACCGTATAAGGTCAATAGAATTTTATA
CATCACAAAAGAATATTAACAAACATGATATTACTTATGCACGACTAAATACATGAATAACTTAGCTCCTAACCGGCAAC
CAAACGATCCCTAATTACAAGATAGTTGTATAATATTGGGTATAGTTGATAGTATACTTTTGCAGTGGGGAACGGACTCT
CCCTCTTTCCTTTTGTATTATTGCTTAAGGATAGGGCCACAACATTTAATACAGGAAAAGAATTATCTGAAAGAAATTTT
TATAACACCATGACCCCAAAACCTTCATTTTCTTACATCCAAATTTGACGAAAGAGTGTAGTGTTCAATGGTGATGGTCC
ATGACACCAGATATTAGTACAATCCAGCAACAAAGAAGGAGACATACCTCTTGTTGCAGATTCCTGGTGACCCATTCCTT
AAGTCTGTCCACTCGAGTACTTATCCATGATTTCACCAGGTTTGCGATCACAGCTTCAGCTTCATAAGGAGTCATCTCTG
TCATTAATGACTTTCCTCCATCTTCACTGTCAGCAGCATCCATAACAGCCATCTGTACAAGATCTTTCTCCAACTTGTCA
GCTGCTATCAGCACCTGTACAGCATCTGGAGTCAACTCACTTATCCCGGAAACAAACTTCTTCAGCTCATTTCCATAGCA
AGCATGAAGCGTCGCAACAGCTACACCAGTTGCAAGAGGGTGCCATCTCTTCAGAACAGCACTATATATCTCTTTCTCAT
TAAAAGCCAGATCACTAACATTTTGGGCAAGGATAGAAAGGATAGGAAGAGGATTATGCTGTTGTTTAGACGACTTTCTG
CTTGATATCAACCTCTCTTTTTCCTGTCTTTAGGTAGAGTAAGCAGAGTTAGTCACATTTTCCACCAAAGGAGCAAAAGT
TTAACTTATGAAAGTTAGAGGTCTTAAATAACAAAGTATAGACAGGATGTTTAAAGCATCAAGTCTTACTACAGCTAGAG
GGAGGATGATTGCTGCACTGGAACACAGTATTCAGCACAAATATAGATTATCAGTAGAATCCTTATGAAGCTCTACACTA
TCAGGAGATTGTAATTGTCACAATGACAGAAGCAATCCTCTCTACAAAGGGGAAGAAAAACTCTCACTTCAAGTCAAAGG
GTAGCTGAGATGAGAACTATAGGGGAAGCACCAATGACACCATTCTATATTCCTGAGAAAGAGAGCCGAAAAACACTGAA
CTACCCTTAAATTAATAATGCAAAGTGGAGTTCCTGACATGATGTTTGTACTCCATGGTGAGGTTTACCAAAGCAGGAAG
ACTAACTTGCCTGAGAGAAGGTGCGGAGCATCGAAGCCCTGATGTAACTATCAACTCTGCTAAATGCAACATCAACCTCT
TTACTCCTTTTCTGATAGTTGCCTGAACTGTGTTCAACCAAAATTTCCGTAGCTGATAAACTCATAGAGAGAAGACTTTG
CATGCTATCAATGCTGTCCCTGTAAAAGCTATCATGATATACAAGCAGCCTTTTCTCCGCCCAACCTACAATCAGACCAA
GTAGAGAACTCAAGGTCTGAGAGCAAGTTGGGTGTTTTACTGCCTTGGAATCCTTTGCTACGTCTGACAACAAATTATCA
GCGGCAAAGAGCAGCTCGTTTTGAACTTGGCTGCATACAACATATCGATGAAATAAAACCCATGAAAAGCAAATATTATG
GAACATCTGGTCTATACCAAGGATAACCCATGTTTTTTTTATGATTTCTAAGACCTCATCAACTTCTTCAATAACAGAGA
TCTTATCATTCACATCAAAACAAGCTTCAAGCAATATTTGGTAGAGTCGGAGATTCAATGGTGTTCCATCTGCCCAATGG
CATATCTCAGGGCTCGACCCATCAAATGATCTGCAGGCGAGAGATGTGGAAAGATTTCGTAGTTCTAGCATCGATTCACT
GTGCTTTGTAGTTTCCATGGGTTTCACCAGAGCCCCACGTATAATCTGCTGAAGCTGTTTAGGACGTGTATCTGTCTCAT
CCAGCGGCAAGCATGGATGCAAGACAAGTCCAGCCTCTAGTAGCTTCAAGTTTCTCCTCTGCCATACTTCATATTCCAGC
GGATTTGGAAAATCTGAGATTTTGAACTGCTGTAAGAGCTCCAGTGGTAGAACCATTGACTCGAGACGTCTTCCAAGCTG
GTAAGTAGAAGAAACAAACTAATCACTAAGCAGCAGCTTAAAGAACATTGCTGTAGCATATTGACATATAGTGTATATCA
AATTCATTTTAAATTAATCCATCATGTAATGAAGATGAGGTCCATCAAGATCGCATCCTCCCCTTCCCAAGATTCAATTC
TCAACCAATCAAGGATAAGTAAGATAGGAAAAATGTAAATGATGAACGAAAGAGCATCAGTCGGTTGCTGCAAATTAGTT
AGTGTCTCCTTTGCATTTTCCCACTAAAATACCAAGCTATGGGGAGTAAAAAATTTCCCTTTTCAATTTAAAAACAGAGT
TAAATCAATCAATCCATCAAAATCCAAACAAGAGCAAGGTGCAAAGAAAGTAGTATAAACCTGTCCAGCAGCAACTCTCA
AGAAGGCTCGTCGGACCCTAGAATCAGTTTGCTCTGAAATCCCCATTTGTACCCTCATAAGCTCACCAACAGTAGAAGCC
TTTTTCCCACTCACCGATTCCAAATTCTTCTTCAAACCAAGCGCCTTCTTCACCTTACTAGCCGCCTTGGACGATGATGA
TGATGATGATGAGGTAGACGATTTAACGGAGCTGGAAACATATTTTAATGTCTTGCCAGAGTTGAAGCTCCGGCAAGCGC
CGACAAGGATCTCATATGCAGTTTCCCGGAGCTCCGATTGGGTCAAGTCGACACCCAATTCTCCAAAGGGGTAGGCAAGT
TCTTCGGAGGGTGAAATGGGCCTCTCAACTATTTTTGTTGATACTGTCTGTGCCGCTGCATCTCTATAAGCATAAGACAC
CATATCCATGAACAACCAATATCAATATCAAAATTTCTGATTATTGGGTTGTTAGGTTAGGTTTGTGAATCAAATGAAAA
CTGATGCATGAAATTGAAATAAATTATAGAAAAAAAAAAGAAAAGGGGGCTGGTGTTGAATGTTGATGATTAATGATATT
TCAGGTTTGAGGTTTTCAAAGAAAGGAAAAGGGAATTGTCGACTAACTTGGCAAGCGCGTTTGGAATTTTCAGGGTTGGT
CAAAGGTTTCAATAGGGGCATTCATTTGGCATTCAAATTTTAAATTAGGACTTCGGCATATTTTTCAAATTTTTTCACTG
CGCAATTAATGTTGGAACGGGTTTTCAACCTAAATATTGATGCTGACAAATTCAAACGCCCTTCCGCAACCATTCTGATG
ATAACTTGATAGCTCCATACGCTTACCTAAGCAACCCTTTAAACTATTTAAATGTTTTTATATAAATAAATACCTTATCA
CTTTTTTGAATTATCCCCGTCAGGATTTAATGTATATTAACCATTCTATTTCGCCAAAGGATATTATATATATATATATA
TATGTGTGTGTGTTAAGCTTAGAAGAGGTGATGCAATATGCCTCAAAAAGTGAACAAATTTATTTATCTTGTTCTACTTT
TTCCACATTCTTTCCTCTTTCTTTTTTGTTATTTTTAATTTCATTATGTCTATTTCTCAATTATGTTTATCCATGCATTA
ATATCATGAATTGTTATGCATTTGTTATACATTCTACAATACTGAACATTAGTTACATACAGTCTGTAATGAACTCAATT
TGAATGTAACAATAACCAACTTCTCAACTATTATAATATGACTATAGTTCAATTACAAATCCAGAAACTAAATGCAACAA
CCCAATTAATGAGTTAATAACTTTGATGGTCACTCAATTATCAACTTTTTTCACAGAAAGTCACTCAACTTTCATTTTCA
ACTCAAACGTCACTCAATTATGACTTCTTTGAATAGAAAGTCACTCAGCCTATTGTATTATTTTTTTCACCAAAATTTGC
TGACATGAAATTTTTATTTTTAACTAAATTTTAAAAACCAAATACATATCCATTTAAACCATTTAATAACCCGTCCCATT
TAACCCGACCCGCTAAAAATATGATATTGAATTTTTTATTTTATCATTAGTTCCCCAAATCATTCTCTTGTCTCCTTTTT
CTCCTAGCGTTCTTTTTCTCTTCTCTTTTTTTTTTTTTAAACTTTTTTTAAACTCTAAAAACAAATACAAGCCCTCAAAG
GCAAAACAAACTTTTATCTATGATAAACTCAAAAGCAAGACAAGATTATAAGAGTTGCTCTTTTTGTGTTTTTTTTTTGT
TTTGTTTTGCATTCTGATTTCTTGCCTAATTAATCTTGGCTTCTTTAGCTGTCAAGAAGTCTAATATTTAACAGCTTCAA
CTTTTTTTTTTTATATACATTAATGGAATGAAATCTTTTGTCTGTATATCTTTTCTTCAGTCTCCAACCACCAAAATGAT
TCAACTACTCATAATCTCTTCCCCCCCACTACCATTATATGTATTCATTTTCTTCATAATATTTCCTAACTTTCTTTATT
TTGAAGTTATGTATTGTGGGGTGCATTGTAATTATCAAAAGATCACACCAAAGCTCTCATTCAACTATATCATAATAACT
TGACAAAAGGCCTTCTTTCCACTTAATGTTCATCTATCCATCTCTAAGTATTTAGCTTTCTCCTCTTCACTGGACTACTA
TGCGATGAATTCGACCGCGATTCAACTCCTGAGCCATCAATTCTACTTAAACATGTTGCATCCAACACACCAATTGGACT
CTGAGGAACATATGGGATTGAAGAAGCAATTGGAACTTTAATAAAGTCACTTGCTAAACACAATTCTTGAATCAATTCAA
TGCACTTCATAACTTTATCCTTTTGTACATGCTGAACTAGAGCAAATACTGCTTTCTCACTGTCTACTGTCTTAGTTTTT
ACTGCAAATGAGATTGCTACTGCTGCTGCAATCACAGAAGGCTTGAATTCCAAGAAGTGAATTCCTTTTAGTGTGCTTAG
TATTGACTCTTGTATTTGCAACTTCATCCATCACTTTACAATATATTGCCTATAAATCACCATTCAACTATCAAATGCCA
TTAAATAAGTAGCACCCTTCAACAAAAAATACTACTTATAAAATAACACATATACCTAATGAGTTAAGGTCACATGACGA
CCAATAAAAGGGTCGCCCGTTAAACTAAAGCTTCCGCTATACACAGGGTTTGGAGAAGGGCTCGACCACAAGGGCTACAC
AATAATTATATGACGACAAGTTTTAACAAAATAAAACATTTCATATACAATGTCATAATAATACTTCCTAACGAATGAGT
TAAGGTCATATGATCACAATTTTGACAAAAAGAGACACTTTATATACAGCGTCATATTAGCACTTTTTGACTAATGAGTT
AAGGTCACATGACCACAAGTTTTAACAAAATAAGACACTTTATATACAGTGTCATATTAACACTTCCTGGACCTTTTCAT
TGAAGCTTCACAAACATAATCCTTCATGACATTTTTCTTGTAAATTTTGCCTCTTTTTGATAAGCCTTCATGCGCACTTT
CATCTTGAGCACACTGATCTCCTCGCACATAATTAGCACTTTCATCTTGAGCACGCCGAGCTCCTCGCACACAATCAACA
CTTTCATCTTGAGCACACCGATATCCTCACACACAATCAACAGTTTCATCTTGAGCACGCTGAGCTCCTCGCACATAATC
AACACTTTCATCTTGAGGACACCAAGCTCCTCGCATATAATCAACACTTTTATCTTGAGCACACCGAGCTCCTCGCGCAC
AATCAACACTTTTATCTTGAGCACACCAAGCTGCTTGCACACAATCAACACTTTCATCTTGAGCACATCGAGTTCTTCGC
ACACAATCAAGACTTTCATCTTGAGTACACCGAGTTTCTCGCACATAATTAGCAATTTCATCTTGAGTACACCAAGCTCC
TTGCACACAATCAACACCTTTATCACTCACATTTACAATATATGTGACTTGAACAACAACTCCATCTTGAATGCATTCAA
CACCAGTTGATTTTTGTCTTGATTCCTAATAAAAAAATTACAACTTTAAAATTTGTCATATGATATATAGTTAATGAAAG
ACAATATTAAAAGTTTAGATCACAACTTGAGTTATTATAGATTGATTTGCTAAATTGACCTCCAATTGAGAATTATCCCA
CGTGTCATAGTTAAATTGGTTAGAGTATCCACACGAGACATAATCAGACACCAAGTCTTGAGTTTAAAAAGGTTGTCTTG
TTTCTGGCACAACAATATTGACATACTTGTAGTAGCCTCTTGCATTGTGTCCATCTTTGTTGCATATAGAACATCTTATA
TGAATAATGCCTTTTTTTGATTTTTTTTGGAGCCAATTCTTCACCTCTTTTCTCTAACCTACTTTTCGATTGTCTTTGCA
CTTCAGCTTGTTTCTATTTTTGTAGTTCTTCAGCTTCCTTTCGTCTTAATTTAGGTTTCCTCCCTCTCTTGTTTCTTACT
ATCTTAGGAGGAAGAACCTCACCATCATTCATAACTTTTGGCAAATGATCCTCGAGATTGGTTGAGTTAATGAAATATGA
GTACACATTTTTGAAAGTTTCAACTTTGTAGTATACATTCACATAATCTTCAACTCTATCACCATTTCCATGAATACTAA
CCAAAGCATGAGGACAAGGCAAACCTGTTAAATCCCATATTCTATATGTACAACTTCCTTTTTGCATATCCACAATAAAT
GACCCTCCTGAATCCTCAACTAACACTTTGGTCCACGAGAAAAATTTGGTCTAAACAAAGCTGCCTCAAGTCTTATTTGG
TTCAATTTTTTTTCAATTTTTGGACAGAGAAGACCTTGATACTTGTTAATCCATTCCTTCTTTAGATTTCTGTTTTAGTC
TTATGAAAAAAAAAATAGTTTTCTTGATTCTTCTTAAAAATTAAGTGGCGACTCTTCAAATAAGTCTATTTTAAATAAAA
TAGAATGACGACTCTGCTGGGGAATTAAATGAGTTCTAACCTTAAAATTGACTTATTTGGCTATTTGTTTAAATTGCTTA
ATTGTTTCAATTCTTATATATTATAAATTGTGGCGTTTCATAGCATCAATTCCGCCAAACGACAAATAGATTGCATTAAA
AAAAAGGCGATTATGTGGCTTTTCACGGCTGTCCTTCAGAAAAGCACATTTGAATTTTTTTGAAGTGATAAACGAATAGT
TAGCTTGTGATCATCCAACGTCGTTTATTGTACTTCACCCCGTAGTTTGTCCGACTCGGGTAACCATGTCTCGTTTCAAA
ATCCACTCTAGTCTACCCAAGTTAGAGCTAAGCCAAAATTCTTTTTTTAGGTGCATTAACCTAAGATGACCCAATACCCA
AGGTGTATTGGACTCATTAGAAGACCACATTGTGTCTAATTGACCTCTAGTCAATATAAGACGATCATTCAATTATCTGT
TAAATTTGAAAGATATGTATGTTGATTTGTGCGTATCATTGTCCCTTGGGGTTGAATTTTTATTTTATAGGTAGTTTCTT
TGTTTAAGTCAAAGAAAAATCCTTCTCATACGGAAGAAATTCAAAAGTATCAAGAAGTTCGGGAATGAAAATTTCATATG
GAAGTTTAGTTTAGTTTACCATTATACCCCTGCGTGAGACTGATATTTATTTCCCTCTCCTCTAATATGTATCCCCATTT
GTTTTATTAATAAGGTTTGTATAAATATTTTGGGGGTAATGAAACGTTTGACAAACGATATACACATCCTTCAAACGTTA
GACCTACCTTTGGCTTTAAAAAGTCACATGTATGTGAGGAGGCGTTATTGATGAGTTCACAAATTGGACTCATGCTATAT
TTTGATAGAATTAGTGTCCTCAAATGCATATTTAGTTTCAATATTTGATGAAAACCCTTAAGTTTCAGGTATTTGGAGTT
TGAGGAAAAGTATGGACACTACTTAGCAAAAAGGAACAAAGACAGCTGAAAGAACGAAGAAATGAAGATCTGAGAATCGC
CGAACCCGTTTGGCGAGTCGCCAAAAGGTCTTATCCTCACCTTTTGTTCCAGTGTACTGAGCCTTGAAGGAAATGATTGG
TTAATACGGACAAACCTATGGGTGAAAACATGCATTGTGTTCTTCCTTGTGAGAGTGAGTGTTGCATTTGATTCCAGAAC
TTTAAATGATTAAACCATTGTGGGTGAGTATGGAATCATCCTTTCTATGAGGGAATTCGAATACTTTTGTTGAGCTCGAA
CTTGCATTTGAAGCAAGTATTACGAACTTGAGAATCTTTAAGAATGGTGTGTCACAACTTGAATCTTTGGGTACACATTG
GATCTTTGCATAAGTAAATTGAGTCTTGTTGTGTGCATTCATGATTGAGTCTTGTGTAGCACTGTTCGAGACCTCCTTTT
TGAACGACTGAACTTGAGTTTGCTTGAGGACAAGCAGAAGTTTAAGTTGGGGGTGTTGATGAGTCTACAAATTGGACTCA
TTTAGGACTATATTTTGATAGAATTAGTGTCCTCAAATTCATATTTTGACTCAATATCTAATGAAAACCCTTAAGTTTCA
GGTATTTAGAGTTTGAGGGAAAGCATGGACACTACTTAGCAAAAAGAAATAAAAGCAACTGAAAGAACGAAGAAATGAAG
ATTTGAGAATCGCCGAACCCATTCGGCGAGTCGCCAGAAGGTCTTATCCTCGCCTTTTGTTCCAGTGTGCTGAGCCCTGA
AGGAAAGGATCAAATCAGCGGTGGAAAGAGGCAATCGGCGTGTCACCGAGCAGTTCCACGAAACAGTACTATGTCGCCTA
ATGATCCAAAACACAACGTTGTTAAAGGCTAACGCAAGACGGCGATGAATTAGACCAAAAGGCGGACCACCGAGTTGATC
AGCGATTTCGACTAACTTCGCCGAGTGATCCTTCGCAACACAGATTTTTGAAAACTATAAATACTCGTTGAGAATTATTA
TTCTAGGATCGAAGTTTTAGCTTTGAACATTAATTTTTCAGACTTTGCTTCTATTTTTGAGTTCTAAGTTTGGAGAGAGT
TATGAAGAACTTGAAGGTTTAAAGGGTTTCAACTCCAAGATTTTGGACTTGGGTCTTGTGGATTCTTCACTCTTGACTTG
TTTTGAGACTTAAAAATCTTTATACCCATTTGAATGCAAACTCATATTGGTATACATTTCTATCTCTTATCATGTCTAGC
TAAAACCCCAATTCTTGGAGTGTGATTTTGTGAATATGGGTTAAGTTAATTGTTGGGTCTTGCTTGCTGATAGTTTAATC
GTTGTTTAAATGTGATATCATTTAGTAGTTGTGTTGGAAATTAATGAAATTGTAGTGGCAAATATGATTTCACCTTTGTG
TTTTCGGCTTGCTCGAGAGAGATCATAAAACTAAGACTACTAAATTGATGGCCGGTGGGATTGGATCGACATGAGGTTCA
GCTCGAGAGAGAGAACCTTAGTCCTTCTCCCACACACTCAGCTCGAGAGAGTGAGTGGGCTAAGGCGAAGTTTGTTCTTC
ATGCGACAACTCGGTGTTTGAGAGAAACCGAGTTGATTCGGGGTAAGTTGCTCGAGAGAGAATTTACCCCTACTATGGTC
TAGCCTAGTTACAAATATTCAACGAATTTATCATAAAAAACATGTACCCAATGATCTAGTTTAGTCCATATTCCTATCAC
ATCCCAAGAATCTCATCTTCTTGATTAGTACTCTTTGCATTTTCGTTGATTTTTGCTTACTTGTTACAAACCTCCATTGT
TAATTGACACTTTTGTGTCACCCCTAAGATTTAGTATGTTTGTATTCGACAAAGTTTTTAGCTATGACTAATTAGAACTT
AATTTTATTTTTCTATTAATTCTCAAGCCCACTCCCTTGGGACTCGACCTCAATCCTTGTTTGGGTTACTTTACTATTGT
ACGATCGTAGACACTTGCATTGAAAGTTGTGTCTTCATTACGCAAACATCAAAATGGCACTGTTGCCGGGAGTGGTTACT
TGAGAATTCTTAGTTTTGTAAAATTTTTGGTCTTCTTAGTTGTAGTTCACTCACTTAATTTTTAGTTTTGTTTTGTGTTG
CTTGTTTGTGTATTGAAGCAGAAAAATGGATATGAAGTATCATTATGGGTGTCAAACAGATCACCCCTTCTTGAAACTGT
TGAACCTTAGGGACAACCTCCTAACCTTAAAACAAGTAGAGGATGAAACTATTCAGGAAATGTGGTTGAAGTTTCAGGCA
GTGCTGCAGCCATGTCCCATTCATGGGATGACCAACAAGGTGCTACTAGAGAGCTTCTATAGGGGTCTTGGACCCAAAAA
TAGAAGTAATGTTGATCAACTTTTCACGGGTGGTATGCTACACCAACCCTGTGAAGTCGTAGCCAAACTCCTAGATGGCA
TGATTGAAGCCAACAAGGAGACCAATAAGAAACAAGAGTGGGATGCACTGTTAACTCAGTTGGATTTCTTATCCAAAAGA
GTCTTGGAGTTAGAAACACAGGCATTGAAAAGGGACAAACACTTCTCCCTTCGAGAGTGTACAAAGGGGAAGAAGAATGA
GGGCATACAAAATGACAAAGTCCTCTCGCTCATTCAACAAAAAATCAAAGAACAAGACAAGATGTTGAATGAGATTAAAC
AAAACATCAAGATGTTGAATCAGACAACTACCACAAATTCCATGACTATTCAACTGCAAGATGCCTAGATAGGCCATTTG
ATATCAGGTCGCTATCCACCGTTTGTCGAGGATTCTCCTAGTTACACCATGGGTGAATCCAAAAATGAGGACTAGGTGTT
GACTTGCGTCGTGCCGCGACGTTAACTAAGGCGCTGTTTGGAAGGCAACCCAAAACCCTTTTTATTGTTTAGGGTTTGTT
TTAAAAATAATGGTGTGTTGGTTGTGCAGGCTGAAGCGTGGAAAATGTTAGGAGAGAAGGAGTTTAACGAGCAAAAAGTT
TCATTCGGTGGTTCGCCAAAGATGTCGGTGACCCCGATCCAGTCGTCGTTGAGCTCAAGGCAACTTTAAGATAGAACCTG
TAAATCTCGGCGAGCCCAAGAAATTGTTGGAGAATCGCCAACTTTTTCGGCGATTCTAATCCTTACTGCCGTTTGGATTC
CCAACATTGACTGGGAGTTCTGTAAAATTCGACGAGGTAAGTGACGATATGGCGCGTCACTGAATAATTCGACGATCATG
ACTAATGTTGCCGAATGGGCGAAAACTGGACGATCTTTAAAATCAAAGGTTTAAATTGCTTAAATTCTTTAAAGCTCCCT
CACTGTTCATTCTTCAAATTCACACCTGCACCTCTACTTTTATATCTCTGCGTCTATATTGTATGTTGGTTATTGAGTTA
TGCTCGGAGTTGGATTGCATTGCCGCCTAACATCTCAATTGCATTTTAATCGGCACCAAAGGTTGGTTTCCAAGACCTAA
GCCTCTTGCATTTGAGGACAAATGTTTTTTTATTGTGGTGGGGTGAGGCCCACCTTTGTGGGCAACTCATGAATCGTGTT
TTGTTTGAGTATTTGAGTTGTGAGTTATAATGTTGTGTTAATACTATTTTTGTGGATGTTTGAGCTTGTGGCTCATTTTG
TTTTAAATTGCAAAATGATTTTGACCTTTCCAAAAAATTTTGCCACCTCTCGTGTGTTGAATGTGGTTGTTCTTTTGCAA
AATTTGACTTAAATAGTGCTCATGATCGAACAAACATGAATGTGCGGCTACGATGAGGCAAAATGAAGTTGCATAGACAA
TATGTGAACTCTTTGCATCTCGTTGTGATTAGCCATGTATCAAATTGATTCTCTTGTGATGACCGTTGCACACTAGCGAA
AGTGTGAAGTCTTGTTTGACTTTAGTGTCGATGCCTTGTGTGATGAGCTTACTATGAACCATGCATAAATACACCTAGAA
TTTGCCCTGTTGGTCCGATCGATTAAGTAAGGCTATCTCTTGATATGATCTTAGGCAACTTCGAAGAGTGTGACCCAATT
TGACAGATACCTCTTTTGTGACCGACCTTGTGAGTATGTGAACCTCTCTTTAACACCCCTTGAACCTTACCGTCCTTTGG
AAGAAACTTGATGAAAACTAGACCTTTCTTTATCCATTACCCATAATCCTCATGAAGTTGTGGTTAGTTGGATAGTCAAC
TTAGGACAAAAGCCTAAGTTGGGGGTGTGGTGAAAAGATAAGGTAAATCAAGAAGTGCAAGAAAGTCCCTCTTATCCATG
GTTTTGAGAAAAATGGAACCCCTCCATATAAAAAAAGAGAGAAAAGAGAACGAAAAAAAGAATGAAAAAGAAAGTTGTGG
AATAAAGTACAAAAGAAATGGGGTTTCCAAACAATTCATGGAAAGTGAATAATAGGATGACTTATGGGCACTAAAAAGAA
TGATGAAGGAATAGGAAAGGAAGTGTTGTGAGCACCACATTTCATGAGGTTGAAAGTCACTGAGCCTAAATGACCATACC
TTTGCACTCAGCCCCATTACAAGCCTTGAAAAGACCTTTTTGATCTTGAGTAAGCCGAAACAAATGTTGATTGGTAAATA
CAGGCAAACCTATGGGTGAAATCATGCATTGTGTTCTTCCTTGTGAGAGTGAGTGTTGCATTTGATTCCATCACTTTAAA
TGATTAAATGTTTGTGGCTGAGTATGTAATCATCCTTTCTGGGCATTCAAATACTTTTGTTGAGCTAGAACTTGCATTTG
AAGCAAGTATTGTGAGCTTGAGAATCTTTGAGAATGGTGTGTCACAACTTGAATCTTTGAGTACACATTGGATCTTTGCA
TAAGTAAATTGAGTCTTGTTGCGTACATTCATGATTGAGTCTTGTGTAGCACTGTTCGAGACCTCTTTTTTGAACGGTTG
AACTTGAGTTTGCTTGAGGACAAGCAAAAGTTTAAGTTGGGGGTGTTGATGAGTCCACAAATTGAACTCATTTAGGGCTT
ATTTTGATAGAATTAGTGTCCTCAAATGCATATTTTGTCTCAATATCTGATGAAAACCCTTAAGTTTCAGGTATTTGGAG
TTTGAAGGAAAGCATGGACACTACTTAGCAAAAAGAAACAAAGACAGCTGAAAGAACGAAGAAATGAAGATTTGAGAATC
GCCGAACCTGTTCGGCGAGTCGCCAAAAGGTCTTATCCTCACCTTTGGTTCCAGTGTGCTGAGCCCTGAAGGAAAGGATC
AAACCAGCGGTGGAAAGGAGCAGTCGGCGTGTCACCGAGCAGTTCCGCGAAATAGTACTATGTCACCTAATGATCCAAAA
CACGATGATGCTGAAGGCTAATGCAAGACGGGGATGAACTAGACCAAAGGGCGGACCGCCGAGTTGATTGTCGATTCTGA
CTAACTTCGCCGAGTGATCCTTCGCAGCACAGATTTTTGAAAACTATAAATACTCGTTGAGAATTATTATTCTAGGATCA
AATTTTTTGCTTTGAATAGTATTTTTTAAGAATTTGCTTCTATTTTTGAGTTCTAAGTTTGGAGAGGATTTTGAAGAACT
TGTAGGTTCAAAGGGTTTCAACTCCAAGATTTTAGACTTGGTTCTTGTGGATTCTTCACTGTTGACTTGTTTTGAGACTT
AAATCTTCATATCCATTTGAATGCAAACTCATATTGGTATAAATTTCTAGCTAAAACCCCAATTTTTGGGGTGTGATTTT
GTGAATACGGGTTAAGTTAATTATTGGGTCTTGCTTGCTGATAGTTTAATCATTGTTTAAATGTGATTTCATTTAGTAGT
TGTGTTGGAAATTAATGCAATTGTAGTTGCAAATACGATTTCACCTTTGTGTTTTCGGCTTGCTCGAGAGAGGGGTCGTA
AAACTAAGACTACTAAATTGATGGCCGGTGGGATTGGGTCGACATGAGGTTTAGCTCGAGAGAGTGAACCCTAGTCCTTC
TCCCACACACTCAGCTCGAGAGAGTGAGTGGGCTAAGGCGGAGGCTGTTCTTCATCCGGCAACTCGGTGTTCCAGAAAAA
CTGAGTTGATTCAGGGTAAGTTGCTCGAGAGAGAATTTACACCACTATGGTCTAGCCTAGTCACAATTATTCAACGAATT
TACTGTCAAAAACATGTACCCAATGATCTAGTTTAACCCGTATACCTATCACATCCCAAGAATCTCATCTCCTTGATTAG
TACTCTTTGCATTTTCACTATTTTTTGCTTACTTGTTACAAACCCCTATTGTTAATTGACACTTTTGTGTCACCCCTTAG
ATTTAGTATGTTTGTATTCTACAAAGTTTTTAACTATGACTAATTAGAACTTAATTTTATTTTTCTATTAATTCTCAAGC
CCATTCCCTTGGGACTCGACCCCAACCCTTGGTTGAGTTACTTTACTATTGTACGATCGTAGACACTTGCATTGGAAGTT
GTGTCTTCATTACGCAAGCATCAGTTATATATTGTTTATGTGTTAAATGTTACAAGTTTTGTTTCGTTTGTGTTTGTTTG
ACGTATGTGTTTATATACAAATGTTTTGCTTTAAACATAATTGGTCCATTATTCCATTCTAAAGTCTTAGAACGTCATTT
AACATATAAACTCAATTTTCAAGCCTTCCAAAGTACTCTTTGACCCTATTATCAAAATACGTTCAAAATCACTCAAGTGC
TAAGTTCAATAGAGCTTTAAAAAATTTATTAGGTCATCTTTCTAATTCACGTTGACCTTATTGTTCTTGAAAATTATTTT
TCACATCTACCTTGCCGGCGTTACTAAATATTCCGTCAGTTTCATGTCATTTTTGAGACGTTTTCATTCTCAAAAGGGCT
TTTCAGTTGAACCTTCCAAAAAGTCAACATTTGAACCTTCATTCAAATCACATAGTTTACTTTGTTCAAATTCCTTTCTT
CCATTAAAGTGTTAGTTCACAAAAGGATCAATTTTTTTCTCCATTTGGTCACCTTTTAGAGTCTCTCCCTCCTCGAATTT
CGGACTGATTTGTTTTAAGTAAAACAAATGTTATTTGCTTTATATGTTGTTTTGGTTTACTATTATGATCAATGGACTAA
CTCTCTTATTTTTTGAGTTCTTTTTAGAAAGAGAGACTGATTTGTGTTGGTAATCAAACTTGCTCATTTCACCAAAGTAC
CCGCTAGCAGAATATTCATATTTCACACGGTCTAAAGTCAAGGGAATTTCTACAGACTCATCATTTATTACTTGGACTAC
TAAGAGGACTCGTTCAAAAATGCATTCCACTATCAACACTGTCACGACCCGGGAGCACCCCCTAGTCGTAACCGGCGTAC
TCGACCTCGAAGAGGTCTAATACAAGCCTCTTAGCATTCATTCATCGCATAGACACAAAATTCATAAGGAATTAAAAACT
TTCTTTTCCAAGAAAACATTTCATAAAAAAAAAAAATAGCAAGCAGAAGACTTTCTAGACATTATACATGATGTCTCAAA
CCATCTAATACTTTAGAGTACAAAATTCGGGACTAATCCCATACACAACTTAAGCAATTACTAGAAAGACATAAAAAAAA
GGACATGTAGGGTATTGTCCTCGAATCTATGAGGACTCACCAAGTCTTCATCTTCAACACTTAGAAACCTATAAAATAGC
CATGACATGTCATCATCTCCAAATCCCTACACTTTAGTCCAAAAAAGGAAAGAAAGGGGTTAGCACAATTAAGTACTAAG
TATGGAGACCATGCAAGAAAATATGCACAACGGACTTTTACAAGAAATGTATGCTTTCATATCATTTTGATAAAACCTTC
ACTTCACAAGTATAAGAGACATAATACAAGTCAACATTAACAGATAAGACCATAGCCAACCATACATATACTCAACATAT
GTCCATATACAATCCATGCTTAACTTTAAAAGAACACATGTCATCTCATTATCATATGACCTCTACCTAATATAATCTTA
AGACACACTTGAGTGAGACAAGAAGTGACCGCCCATACAACCTCTTCAAGCACACTTAAGTGTTCCCCAAGATTACCTTA
GATAAGGACATTTTCTTCACAACCTAACATCAATAGACCAACATTCTTTAAGAAACCATTTTGGAGACATTCATGTATTT
AGAGGACTTTCATACATTAGCCATTAAGGCTTAGGGAACTCACTTTAGCATCTTCAAAGCCTACTCGTGCCATGTGTAGA
TAGCATCCCATACTACTACCTACACGTTGTAGAACCTATCCAATAACTAGAGTGCACATCCCACATGATGGGAATAGGCA
TTAACCGACATAGACCATGCGAGCTAGACATGGAATCCGGTGTCATAAAACCCTACACCGTGGAAGGTGTTCTACTTGCC
AAGGGTAGAACTAGGACACATCCCATGTAGGCACATGGTTTAGGGGATATCCAAAGATGTTCATTGTACTCTTGCCTCAT
ACTCGGGAGAGCTACCATCTTAACCATATCCACTCGGTGCTTAGCCTTAGTTCCCATAGAGTAATTTCATTCACATGTAT
GTGCTAGATAGGGCACCTTCATTAGGTATACCGACCCATAGCACATCTACCAAGAAGGGCACCACAAGGATCTACCGATC
AAGGTTCATTAATGATAGCTCATTAAATCCCCCTGGAAGGGTGCCTTAGGCCTATCGATTTTTCATTAAGGGTGCCTTAA
GCCTACCGGTCCAAGGTTCATCATTTCACACATGAGAAGGGCTACCACCATTAGGTCTACCGATTTCATGGTTTTACAAT
TACTTAGGAAAGCTAGACTTATGAAAGGGCACCATTTCTTAGTTTTGCCGATTCAAGTCTTGGCCTAGAATTCCTTTTTT
AGCATTTATAGAAAGGGCACCATTTCTTAGTTTTGCCCACTTCACACATTTATGCATTCAAGACTTTAAGTAACAAGGAG
GGACACTTTAGTCTACCAACCAAGTCACAACATTTTCATTTAAGGATACTTCATAATCCAACATCATTTCATATATACAT
CATGAGAAATCATACTTTAACTCACAATGCTATCCACTTTACATAGGATCATCACAAGATCACATAAAACTCATTCACAT
CATACCTTCACATATAGCTTCACATAAAACTTTACATATAGCTTCACATAAAACTNNNNNNNNNNNNNNNNNNNNNNNNN
NNNNNNNNNNNNNNNNNNNNNNNNNNNNNNNNNNNNNNNNNNNNNNNNNNNNNNNNNNNNNNNNNNNNNNNNNNNNNNNN
NNNNNNNNNNNNNNNNNNNNNNNNNNNNNNNNNNNNNNNNNNNNNNNNNNNNNNNNNNNNNNNNNNNNNNNNNNNNNNNN
NNNNNNNNNNNNNNNNNNNNNNNNNNNNNNNNNNNNNNNNNNNNNNNNNNNNNNNNNNNNNNNNNNNNNNNNNNNNNNNN
NNNNNNNNNNNNNNNNNNNNNNNNNNNNNNNNNNNNNNNNNNNNNNNNNNNNNNNNNNNNNNNNNNNNNNNNNNNNNNNN
NNNNNNNNNNNNNNNNNNNNNNNNNNNNNNNNNNNNNNNNNNNNNNNNNNNNNNNNNNNNNNNNNNNNNNNNNNNNNNNN
NNNNNNNNNNNNNNNNNNNNNNNNNNNNNNNNNNNNNNNNNNNNNNNNNNNNNNNNNNNNNNNNNNNNNNNNNNNNNNNN
NNNNNNNNNNNNNNNNNNNNNTAAGCTAAGCATAAGCCAATAATCAACATGAAGACCAATTCACAATTTTGTCCATTCAA
GGCTAACATCCCACATCCTTCAATTCACTAACAATTCTTAACAATTCCACATAGATAAATACATATATGAACAGTCCACA
ACAATCTACACAATAATCGTCCATCAATTACACAAAATCAATACACCCACTTTAGGCCAAATTTAGAGAATTTGAGAAGA
CATGGGTTCATGGGGATTTCTTTCTAAAAACCATTAATAATCATTAATAACCATATAAATCATCATTTAAAACCTTTTTA
TGCAAGAACCCATGCTAGAATCGAAATAGGTTTTTGTGTGTATTTGAAAAACCTTGAAAACCTTTTGATTGGGTTCCTTG
AAAGAAAGAATAATCAAGGATAAGGATCCCCATACCTCTAAGTTGAAAACCCATGAAAATTGAAGAAGAAGCACTCGAAA
TCTTCAACCCTAGCTCCAACTCCTCTTCTTCCTCTCTTCTTTCTCTCTTCTTCTCTTCTTCACTCAAGAACCCTAACTCT
TACTCTTTTAAAATGAAACAAAAATGATCCACAATCAGCCTAACACAACAATATAACCTCAAAAGAAATGATTTTTGAAA
AGACCAAAATGCCCTTAAATTTCCGGACGGACTCCCTGCCAACCGCCCAACTTTCAAAGGGCATAACTCGCTCATACGAA
CTCGGAATCGAGCAAACTCAGTGGCGTTGGAAAGATCGTTCCAAGGGCTTTCCAAACATAACTGGAACTACTACTGGATC
ATCCTGAGCTAGGAGTTATGACTGCTCAAAGTTGGCCAAAAACTCACTGATTTCCACACTTGGCCAAATTTCCAGATTCT
CATTTTTTTCCAAAAATGACTACTTCCAATTTCAAGCTTCTTCACTCCAAACTCACATGTGAGGCTCTAGTTTCACTACT
TCATTTTTAGGGTCGTTACAAACACTATTGCTTCATCTGAAATGATCCCTACTTCATCTGTCGCAGTCAATCCTAGTGCC
TCGGTAGCAACATAATCACCCATGGAAGTCATCCTCTTCTAGAGCAACGAATTGGTGAACTGAACCTCCTGGTAGCACAA
TACCAAGTTGCTTCTCAGAACTTACCACCTGATGCTCGCCAAAAAGGGTCCATGCCACCTTCGTTTCCAACTTCAAGTGA
GCTCAATCACGGAGATCATTTTACCACCTTTCAGCAAACTCAAAGTGCCTCCCTCACTCACTCATTCAACTCAGGATACT
CCTCTTGTGTACACATTTGCTCCTCCAAAAGCTCCAACGGTAACACATCATGCTCCGTCAGTGTGCACTTATGTCACTGC
TCCACCTGTTACCAAGGCTCAGGAGTTTTAGCGCCAAGATGTTAATCACTATGTTGAAGTTGAAAATGATACAAAATCAA
TTGATGCTAAAATGATGAGTAGGAAGATTAAAAGCTTAGAAGATGCTATGACAGGTCTTCGTGGTTTCGATAATAGCCAG
GTGTGAGATATGAAGAGTTGTGCACATTCCCTGAAGTTGAGCTTCCACCCGGTTACAAGATTCCAAAGTTTGAAAAGTTT
AGTGGATCAGGGAATCCTTTCTTCCATTTGAAAATTTACTGTGAAAAGTTGATTGGAAAAGACTTGGAGTGGTCCTCAAC
GCAAGATGTGACTAAATGACGTACTTGGGATGATCTAGCGAATGCTTTTGTGGATCACTACAAGTTTCATGTTAAGATCG
CTCCTGATAGGATCTTTATTATCAAGCTAAAACCAAAGTCGACTGAATGCATTTGAGAATATGCAATTCGTTGGAGGGAA
GAAACTGCTAAGGTGCACCCACCTATGGAGGAATAAAAAATGATCACCTACTTCATTCAAGCTAAAGACTTGGAATGCTG
TGAGCGAATGGTGACAATGGGTGGAAAGACATTCGCTGAAGTTATCAAGGCTGGAGAAATGATTGAAGACGGTCTCAAGA
CTGGCAGAATAGCAAGTTACACCTCATCTCAGTTTGCTAAACAATGGTATCAAACTGGTTCCCTTAGAAAGAAAAATGAG
AAAGAAGTCACGATGTTAACGACTCGAGGAGCTACCTCATATAACCGTCAACCACCTCCAGGCTATCCTAATTCACAATA
CTATATTTGCAACAATCAAGCAACATTTCGTTCTCCACGACTAATGCAAAATCTTCGAAACAATGCACCTCATCCTAATT
TTAAGAAAAAGCCACCCCGAGTCTTCAATGCATTGTGTGAGACACGAACTCAATTTTTTGAGAGACTAAAAGAGGCAGGA
ACACTCTATCCAGTGGAAACCAAGACTGTGAATACTTCAGCCGAGTGGTATGACCCAAATTATCACGCCCTAAACTAGAG
AAGGCATGACTGGCACTCGACACCTTATGCAATCGAGTTAGCCACATAAACATACCAATTGACTCAACTGAGGGCCTAGA
AGTCAGGCAACATAACATCTAAAATACTTTGACTGGACCTTAAGGTCATAACCTGAATATCGGTAAGTCATATAGACGAA
GGTAGACAAGCCAAAGATAATAAGGTACTAGCTAGCCGACAAGACTACAATGAAGATATACACACATACATACATATCTA
TTTTAAAGTTTTCAAAAATATAAATTAGCGAAGAAGGAAGACTGATTTCAAATTCATATTGTTCATCCCCAGTCTTTTTA
AGTTACTACACCTAAAGAAGAATAAGAATTCGTACACATGACCTATAGTCAAGAAAATCAACAAAATGACATAAAGAAGC
CAAATAACCTATCTAACCGAACGAGTGGAATAGCAACATAATGGAGTCACAAAAACACACCAGCTGCAATATCAATGCCT
TTCACAAAAGTTCTTTCAAGTAATAGAGTAGTATAACAATATTTGATGATTTAAGATTCCAAAATTCGTGCTCAAAGGAA
GTACAACGGTTAGGCTTAACTTACCTCAGTTTTGAGTCTTGTTGTTTCAATATGGATTATACCCCTTCCTTACAGTATGT
AATCTACACAAAATCATGCCATAGTATGAAATCTACAGAAAATTATGCCACACAACCATTACAGGCAGAATATTAACATG
GCAGGGTCAAAGTAGCAATTTAGATCTTACAAGCAGAGTAATTAGCTCGCCAGATCCTTTTTAAATGTATACTTCATTAC
CTTTTCTTCTCCAAATTACAACCCCAAATTAATGACGTAACATACATTTTTGCAGCAGCTATTAACAAGTGGAGGCCTAC
ACAATAGGCAACAACAACCAAATAGCGTATGCCTGCACAATAATAAAAGCTCGGCGTATCGCCACACCCCTCCTCTCCAC
CCACAAAATAACCACAACCAAATCCAAACCACGACTCTTCAAACCATTAAATCCAGAAAAATAATATGTAATACAGTCCT
ATAATTGTTCAATATAACCATAATAACTTGAACTAAGGGCTTCCAATCATCATCCTGTGAGTTCGTCCAATAATTACGTA
TGGAATCACGTCTTTATCTTCATAAGCAATACGAGAATATAAGGGCAGAGCCTTAACTTAAAATTATTGGAGCTTATAGT
ATTTTAACATGTCTCCTCAATTACAAAGAGTCTCCTCAAACACAAGACGTTGAACTAAGAAGAAGTCATTTGAAAATTGC
AACGCAATAATAGAACCAACGTTACACTTATTTATCTTATAATTAATTACCCATCTCTACTTCTTCTTCTCTTCCAAACT
CATATCAACAACAACCACACACAACCAAATCATTTCCAAAAATTCCAGCAACAACAACATCAGAAAATACTTCAAAAATA
GCCCAACATCACATAACTATCAAAATACGATTTTCTAGCCATCTATTCATGTTCTTGCTTATATAGCACAGCTATAACTT
GGTATAACTCAATAAACTGAAGGGTGAGAATGATTACCTCCAAACAACAACACCACCACCTAAAAACGAGACTCTTTTAC
CACGAAGAATCCTTCAAATCAGAACCAACGAGGAGGAAAGAAGTAACACAATCTCTATGAACGTTCCAATGGTGAAACCA
TGTTGAAATCTTATAAATATTTTCTTGGATGATAGGGGAACCTTTAGAGAGAATTTAGGACTGTTTCCTTCTTATTTTGG
TTGAAAAAATGAGTTAAAACGAAGGGAAACCAAATCTTATAGAGCTAAACCGACATAGAGGGAGGCACCCACCTTCACGT
GCCTGCCTGTGCAGTTTCACTAAAATCTAAATATCTCTCAATTCTGAAGTCGTATGAACAAATGGTTTAATGTGTTGGAA
AGTAGACTCGTAGACCTTCAATTTCATATATTGGGGTTCTTCTAAAGATTTATATATTGGGAGAAAATCTCTGAGACATT
TAACCCAAATTTCAGAAGGTTTATTAAAGAAACTTACTCTAACCTTTGTCAACTTTTATTTCCCAACCTGCTTGACTTCA
AAACTTAACTTATGATCATTGGGCGAATATATCACCTTATAAAACGTCCTTATTAGCATATAAGACACTCTTTGTCTTAC
CCTAAAGGTACTGGTTAACTTAAACCTTCCAAACGGGTGGGGTGTTAGAAGAGACATTCTTTAACTCAATCTTGTTTAAG
GGCATCCTTGACCCATAACGTTAGTTTAATTCTTTCATTTTCAACCACCCCTATGCAAACTTATTCTTCTAACATGATAC
ACCAAGTCAAATAAACCTCATACACTCTTGCAATGATACACATACTATGCGAAAGAACCACAGGGTCTCACATTTTCTCC
TCTTTAAGAACATTCGTCCACGAATGGATTTGAACAATATCTTGGTTGTATTCGTTGTTACTATTGTGCTGTTTGCAAGG
ATATATTTGTTACATCCGCAAATCTTGAATACAGTTCTGAAAATCCACTTAGAAGGCTTCATATATCTAGCTCGTGATAA
GCCATATAAACTGTATTTTTTGGTATTTAAAATCCAATTAAGTTTGTGTACACGAATAATTGACAATTATTGAAAAACAA
CTCAGCTTAAGTCGTCAATAGTTGGGGGTAATTCTTCCCTATTTCCTACTCGACTACTCAAGTTATTTCCTCAACGTTGT
TATTCGACCATAACACTTTCATAGAAACCACTTCTTCAATGTAAATCTTTCTTACCTGCCAAAGTAAAATAGCCACTAAC
ACCTTAGCATGAAACAAGTCTGTAGAGATAAGAATATCCTCAACGGGCATAATTCAAAGCATTTTCAATGCACTTCTATA
AACTAGATACATGGAACACCGGATAAACTGCTTTAAATTCTGAAGGGAAATCAATCTCGTAAGCCACCCTACCAATCCTC
CGAATAATATTATATGGCCCTACATTCGTTGGACTCAGCTTTCCTTTCTTGACTAATCGCATGAAACCCTTCATAGGTCA
TACTTTGAAGAAAAACCAATCTTCTACATCAAACTCTAAGTCTCGTAGTCAAACATCTGCATAAGACTTCTGACTACTCT
ATGATATGTACAACCGATCTCTACTAAGCTTTACCTTCTCCATAACTTGTTAGATTAGATCATGACCTAGCAACTCTACT
TCCCTGATCTTGAACCAATAAATTGGTGACCTACACTTCTTCCATATAGTACTTCATAAGGAGCTATTTGAATACTTGCT
TGGAAGTTGTTATTATAAGAAAACTCAACCAGTAACACACGATCATACCAGTTTCCACGAAAATCTAGCACACATACCCA
TAACATGCCCTTGAGCATTTAGATTATACGTTTGGCTTGGCCATCAATCTGAAGATGAAAATCCGTACTAAGATTAACTT
GAGTCCCCATACCCTTCAACAAGGATCTCCGTTTTGTGCTATAAAATGTGTCCATCTATTGAAGTAATCTATGCTAAGAC
ATAATTGAGNNNNNNNNNNNNNNNNNNNNNNNNNNNNNNNNNNNNNNNNNNNNNNNNNNTAAGGTAGTCCTGACTAGGTA
GAAATGGGCTGGTTTCATCAACCTGTGAATAACCACCCAAATGGAATTTGATCTTCCCTCGCTAATGCGGAAAACATGTG
ACAAAATTCACATTTATCTCCTTCCACTTCCACAATGGAATAACTATCTCCTGAGTTAGTAAACTAAGCTTCTGATGCTC
TACCTCTCCCTATTGACCATATATTTCCTTAATACCATGACACATTTTCATGGTTCCTACGTGAACAGAGAAACGAGAAT
GGTTCGCATGTCCCATCTTTTTTCAATAGAAGCCATGTGGCATTCAGAACATATAACTGATCTCTGAATCTAAAGACCAT
CTCTCCTGCTTTATAAAAGGTGAAATTTTTATTGCTGCTAAGCCTTGCCTCTGAGATGATCTAAGCTAGGATTTTCACTT
TGTCAAGCCTTCACCTCCACAAATAGAGATGATATTACCCAGTCCTGAACTGTGACTCTAGTATCATTGGAGTTTTATAA
TCTAACCCCAAACCAGCTAGCTGATGGAGCTCTTAGGCCATCTCCTAGTTCTCAGTTCCCAAAGGTAATAAACTACCCAC
ATAATTACGACTGAGGGCATCCGCTACTATATTTTACTTTCCTTGGATGATAAAAGATATCCACATCAATAACTTTCAGC
AATTCATTCCATCTGCGCTATTGTAGAATTACCTGTTTCAGTCTAAAAATATACTGGGGGCTCTTGGGATCTGTATAAAT
ATCAATATTAAAGACATTCAAGTAATGCCTCAAAATCCTCAAGGAATGAATAATTGCAGTCAACTCTAAATCGTAGGTCG
AGTAGTTCTTTTCATTCTTCATTGACTATCATGAAGTATAAGCAATTACCTTTCTTTAATGTTTCAGAACATAAACCAGC
CTAATTCTTGAAGCATAATAATACATTACATTGCCCTCTTGACCGTTTTGTAGGGTCGGAACTGGTGTTGAAGTCATTTT
ATATCTCAGCTCTTGGAATCTCCCCTCGTAGGCCATTGTCCACTGAAACTTAACTTCTTTTTAAGTCAACTTTGTTAGGG
GTGTTGAAAGTGAAAAAAAAAAATCCTTCCACAAAATTTATTTAATACTCCACTAACCCTCAGAAAGATTCAAACTTTCA
CCAGGTTCATAGGTCTAGGCAAAGTCTTCACGACCTCAGTCTTCTGTAAGTATACCTGAATACCAGCATCTAATACAATA
TGGTCCCTGCAAAAAAAAACCATTAAATACAACCAGAACTCATACTTTGAGAATTTAGCTTACAACCTCTAACCTTGGGG
TAACTGAAGCACTACTTAGTGATGATCTATATGATTTTCCTCTGAATGAGAATATACCAGAATATCATTGACTAATACAA
TCACGAACAAGTATAGAATGACATGGATATACTATTCATCAGGTTCATAAATATTGTTGGGTTATTCGCCAATGTGAAAG
ACATTACAAGAAACTCAAAATGGCCATATCTAATCCTGAAAGTTGTCTTTGAAACATTACTCTCTCGAACAAGTACCTAA
TGGTACCCTAAATGTAAATCAATCTTTGGGAAGCATTCGACATTATATAGTTGGTTGAAAAAAACCCATCAATCCTTTGT
AGTGGATATTTGTTCTTTATAGTCATCTTATTCAGTTTTTTTTGTAGTCTATACACTTCTACAATGATTCATCTTTCTTC
CGAACAAATAACATTGGTGCACCGCTTGGTGATGCACTAGTCCTGTTAAAGCTCTTATCTAATATATCCTTTAATTTTAC
TGGTGCAATTCTAAATGGGGAAATTGATATCGGTAGAGCATCTCGTAATGTATCAATACAAAATTTTGTCACTTGTTACA
GGGAAATAGCAAGAAGCTCACCTGGAAATACACCTAGAAACTCATTGCCCACTATAATAACTGAAGATTCGAGGTCTCAA
CATCAATATCTTAAACTCGCTCGGAAAATATGATAAGTACAGCCATTGGCAAACATTTCCTTGCCTAAAGATTGCAAATA
ACTTGCAGTTTGGCATTGCACCATTAGCCTTCCATTCTCATACTTTCCCCTGGAACTGAAATCTAACAGTCTTCTCTTAG
TAGTCGACATCGACATAATAAGGTTTCCACTAATCCATGCCCATATTAATAACAAAGTCGAGCATCTCTAACCCTATCAC
GTCTACAAATTTTTGATAACAAACAATCTCTACTATAGAACTTCGATAAATTCTCTTGAGCGTATGTGAAACACAAAGAA
CGATTCAGATTTCTTACGTACTTATAACTCATCTATATAGCATGATCTATGAATTGAAAGAAATGTAACCAGTCCTAAAT
GCCCTATAGCCTCTTGATTATAAGTATGGTGCACAACACACCCATAAACAAGAATCTACAAGACACGGCTTGTGGACTCC
CTGGGACACGACCTGCTCTGATACCAAGGTTGTCATGCCCCAAACTAGAGAAGGCATGACTGGCACTCGACACCTTATGC
AATCGAGTTAGCCACATAAACATACCAATTGACTCAACTGAGGGCCTAGAAGTTCGGGCAACATAACATCTAAAATACTA
TGACTGGACCCTTAAGGTCATATCCTGAATATCGATAAGTCATATAGACGAAGGTAGACAAGCCAAAGATAATATGGTAC
TAGCTAGCCGACAAAGCTACAATGAAGATATACATACTTACATACATATCTATACATGCCAAGCCTATGTGGCTGGAAAC
TGGAAGCTGCAGAAAGAAACCCAGAATACTGTGTCCACAATAGCCTATATGAGTGACATAAATACTGGTCGGGACAAGGC
CCCGATTATATCCAAATTGTACAATAAAAGTAACATCCTATGAGAGCTCCAGGAAGAAGTGGAGCTTACCAGCAGTTGAA
CCCCGAATCCTAGCAGAGGGGTCAATCAGAATCCCTACCTGGACCTGCACGTACGAAACAAAAATGCGTCCCCAGGCAAC
AGGACGTTAGTACAAATAAAAATTTACTGGTATGTAAGGCAAAAATAGAATAATAAATAGTTACTGTAAAAAAGGGAATA
AAGATACCAGCTGAAACAGAAACTCTGGTAGCCACCATGGCTGACATCAAACCTTATATAAATTAAATATTCATGGTATG
CTCGCATAATCGAATGTCGTGAATATATATATATATAGATGCAAATGCATGTCATGCCCAACCAAGTGCTAGCAATAGTT
GTGCCTTCCGGTAGCGAACCGGGATCATATTCGCCAACTTGTGGCCATCTGTGTCTCATATGTATAAATATAGGCAATAG
GCCCCATACCTTCCGATTATAGCTCGGAAGTAGAATGCATAGCATGTAATGTCATGGATTCGTAATGCATTTGTTACCTG
AATCATGTTGCCAATCTTGTCTCATTGGTACTCTTGTCCTCATAATCTCGTAATCACTTTCGTATCACATGTAAATATCT
CGTGAAACTTATATACTTGTAGATTATACTGGAACACTTAACTTGAAATTAGAAAGGCAACTTAAACTTGAGGATGTTCA
TAAAGAGCTTAAAGTTCTTCACTTAGTATCTATATATGTTTCCTTAGTAGTTTGTAAAAGAAAGTATTTCAAAAAAAAAA
TCCATACTTTAGTAGTTTAAACCTACGATTGACATTTAAGAATTTTGGAGATCGACATTTTATTTTAAAATTTTCAAAAA
TATAAATAAGCGAGGAAGGAGGACTGATTTCAAATTCATATTGTTCATCCCTAATCTTTTTAAGTTACTACACCTAGAGA
AGAATAAGAATTCGTACACATGGACCTATAGTCAAGAAAATCAACAAAATGACATAAAGACGCCAAATACCCTATCTAAC
CGAACGAGTGGAATAGCAACATAATGGAGTCACAAAAATACACCAGTTGCAATATCAATGCCTTTCACAAAAGGTCTTTC
TAGTAATAGAGTAGTAAAACAATATTTGACGATTTAGGATTCCAAAATTCGTGCTCAAAGGAAGTACAGTGCTTAGCCAC
AACATACCTCAATTCTGAGTCTTGTTGTATCAATATGGATTGTACCCCTTCCTTGTAGTATGTAATCTTCACAAAATCAT
GTCATAGTATGAAATCTACAGAAAATCATGCCACACAATCATTACAGGCAGAATATTAACATGGCAGGGTCAAAGTAGCA
ATTTAGATCTTACAAGCAGAGTAATTAGCTTGCCAGACCCTTTTTGTATGCTTCATTACCTTTTCTTCTCCAAATTACAA
CCCCAAATTAATGACGTAACATACATTTTTGCAGCAGGTATTAACAAGTGGAGGTTTACACAATAGTCAACAACAACCAA
ATAGCGTATGCCTGCACAATAATAAAAACTCGGCGTATCGCCACACCCCTCCTCTCCATCCACAAAATAACCACAACCAA
ATCCAAACCATGAGACTTCAAACCATTAAATACAGAAAAAATATATGTAATACAGTCCTATAATTGTTCAATATAACCAT
AATAACTCGAACTTACTGCTTCCAATCACTATCTTGTGAGTTCGTCCAATAATTACGTATGGAATCACGTCTTTATCTTC
ATAAGCAATACAAGAATATAAGGGCAGAACCATAACTTAAAATTGATGGAGCTTATAGTATTTTAACATGTCTCCTCAAT
TACAAAGAGTCTCCTCAAACACAAGACGTTGAACCAAAAAGAAGTCATTTGAAAATTGCAACGCAATAATAGAACCAACG
TTACACTTATTTATCTTATAATTAATTACCCATCTATACTTCTTCTTCTCTTCCAAACTCATATCAACAACAACCACACA
CAACCAAATCATTTCCAAAAATTCCAGCAACAACAACATCAGAAAATACTTCAAAAATAGCCCAACATCACATAACTATC
AAAATACGATTTTCCAGCCGTCTATTCGTGTTATTGCTTATATAGCATACCTATAACTTAGAATAACTCAATAAAATGAA
GGGTGAGAATGATTACCTCCAAAAAACAACAACAACACCTAAAAATGAGACTCCTTCACCACGAAGAATCATTCAAATCA
CAACCAACGAGGAGGAAAGAAGTAACACAATCTCTATGAACGTTTCGATGGTGAAACCACGTTGAAATCTTGTGAATATT
TGCTTGGATGATAGGGGAACCTTTAGAGAGAATTTAGGACTGTTTCCCTCTTATTTTGGTCGAAAAAAATGAGTTAAAAC
AAAGGTAAACCAAATCTTATAGAGCTAAACCGACATAGGGGGGAGGGACCCACCTTCATGTGCCTGCTTGTGCAGTCTCA
CTAAAATTTAAATATCTCTCAATTCTAAAGTCGTATGGACAAATGGTTTAATGCATTGGAAAGTAGACTCGTAGACCTTC
AATTTCATATATTGGGGTTCTTCTAAAGATTTATATATTGGGAGAAAAACTCCGAGACATTTAACCCAAATTTCGAAAGG
TTTATTAAAGAAACTTACTCTAACCTTTGTCAACTTTTATTTCCCAACTTGCTTGACTTCGAAACTTAACTTATGATCAT
TGGGCGACTATATCACCTTATAAAACATCCTTATTAGCATATAAGATACTCTTTGTCTTAACCTAAAGGTAGTGGTTAAC
TTAAACCTTCGGAATGGGCGAGGTGTTAAAAGAGACACTCTTTAACTCCAACATGTTTAAGGACATCCCTGTCCCATAAC
GTTAGTTTAATTCTTTCATTTTCAACCACCCCTATGCAAACTTATTCTTCTAACATGATACACCAAGTCAGATAAACCTC
ATACACTCATGCAATGATACGCATACTATGCGAAAGAACCACAGGGTCTCACACAAATAAGTGTTGTGCTTATCATTCAG
GAGTTATTGGACATGATACCGAGAAGTGTATCACTCTTGAACACAAAATTCAAGATTTGATTGACAACGAGGTGGTAAAA
CTTGCTCAATATCCACCGAATGTGAAAACCAATCCACTACGCAAGCACAAGGAGTAGTCATTGGCGTAACCAGTTGCGAA
GAAATAGCAAGTTTTTCTGAAAGTCACACTTTTGGCGTCTCTTAGTCTTGCATTTGGAGTTTGTTGTTTCATTTCCCTGT
AATCGCTCTTTTAACATTTTGTTTCCTTTGTAATTGTTTGTTTGGATTTGATTTCATTTGTAAGCGTCTTTCATTTTTAA
TGAACTACGTCTGACCTGAACTCTCAAGAATGAGATACGTAGGCAGCCTATGTCGGTTTTGGTCACCCCTTTATCCATCT
TTAATGCTTCCTTGTACTTGAACTATGTTCGACCTGAATTCTCAAGAATGAGATACGTAGGCGACCTATGTCGGCCACAG
TCGTTTCCTTGGTTGAATTTTTCTATTCTCGTTAATCCTCAAGTTGGAACTACGTTCGACCTGATTCTTGCTTATCGGGA
TACGTAGGTGCCACACCGGCTCGGTCATATTACCTGTAAGTTTTTTCATTTCCCTTTATAATAAAAACTAGGGAAGAATT
TTGAGAGGATCTCAAAATTCGTTAGAAGAGGAATTTTTCCAACAAGTCAGAATCAATGATCGCTTCAGAATTGCAACTGC
GGCAGAATTATTGAGATTCACTCAAAATTTCAACTAAAAAATTACAGAAAGTTCAAAGTTTATGTTATGTTTTAAATTGG
GGTAGAATTTTTTAGGAGAGTCCTAAAAAATTCCATCAAAAGACATTTCGAGATCAGACAAGCTTGTAATCCAGAAGGCA
AAGGAGCATCATGATGGCAAGGCAAAGCCAACATGAATCAGTCTCTCAAAACTAAGAATATTTCTTTGGATGTAGGAACT
ACAAAGTTACAAGGCATCATTAGACCTGCAGTGGCCTTGTCATAACTCAGATGATTTCTATTCTTACTCATCTTCTAAAT
TTTTTCCTTTCAATTTATTATGACTTACACATTCTCAATCCTACAGATGGAATAGCTTAGCACAATGGCGAAGACCATAA
AACATTATCCAGACCAATATAAGCTGAACAACTTCATTTGAAAACTTATTTTTTACTTTGGTAATTTTATTTTGTTACTA
ATTACATCCGAACTCTGTAGGTGTCGTTAGAATTGGAGTCAAAAGTCCAAAAGGTCTTTTCAATTATTGAAGGATCAGCC
CAGACATTCACCAGACAAAGGACACACGCTAGTCCTTATCCAAAGATGTTATTATGACGGACTCTCGACACCAAGGATCC
AATCCAATAAGCTTACTCTTATCCCCTATTTTACGTTGACAAATCTAGTCCTTCGTTGTTGCAAATCTCTCATCCCTTTT
ATGGAAAAGCTTATGTTCTTCAAGAATTCTGTTAAAAGTTCGAACTACGCCAGACCTGATTTCTTGTTCCAGCAAGATAC
GTAGGCAATCCTATATAAGGATTCGGTCTTCCTACTGTTTCAAATTACAGATCTTAGAGAAAATTGGGGCATGTTTTTGA
ATCAGTCATTTTTTTTCATAAATTACTTCAGTCAAGCACCCTTGGACTGGAATCATGGGCAACGTTTTGAAATAGTTCAA
AGTTCTCAAAATCTCCGTTTAACTTCAAGTTTTAGATATTCTTTTACAAGAAAATTCTCTCTTTAATAACAGATTCTAGA
CTAAAAGTAGCGACTCACTTTATGTGACATCCCTAACCGGCCATTATTGCCTTGTTTCAATGTTAAAAGTTCTCAAAGCG
TTATTCCATAATCCCGCATTCTCTATGGTTACCAGATCACCATGGCGTGTTCAAAAGTCTTGACATGTGTTAATTCTGGT
TATCTATTAACAAATTCTTTATCAATGCAGGAACAACCCTTTTAGACAATCACATATCTTACCAGCTTCAGAAATTACAA
GAGACAAACCACATTACTATGTTATAACCTTACTCCCTATTTTTAAGATTTGTTCTTTATCATTAGGGTATTATTATTGG
AGTGTCACTTCCTTCAACGTGACGCATTATTATATTAGAGCGTCACTTCCTTCAACGTGACACGTTATTATTATTGGAGC
ATCACTTCCTTCAACGTGATACATTATTATATTGGAGTGTCACTTCCTTCAACGTGATACATTATTATATTGGAGTGTCA
CTTCCTTCAACGTGATACATTATTATTATTGGAGCATCACTTCCTTCAACGTGATACATTATTATATTGGAGTGTCACTT
CCTTCAACGTGACACATTATTATTATTGGAGCATTACTTCCTTCAACGTGATAAATTATTTTATTGGAGCGTCACTTCCT
TCAACGTGACACATTGAATTATTATTGGAGCATCACTTCCTTCAACATGACACGTTATATTATTGGAGCATCATTGCCTT
CAACGTAACATATTATATTATTGGAGCATCACTTCCTTCAATGTGATACGTTAAATTATTATTGGAGCGTCACTTCCTTC
AACGTTACACGTTATATTATTGGAGCGTCACTTCCTTCATAGTGACACGTTATATTATTGGAGCGTCACTTCCTTCAACG
TGACATATTATATTATTGGAGCGTCACTTCCTTCAACGTGACATATTATATTATTGGAGAGTCACTTCCTTCAATGTGAT
ACGTTAAATTATTATTGGAACGTCACTTCCTTCAACGTGACGTGTTATATTATATTGAACAACCACTTCCCTCAAAGTGA
CACATTATTATTATATTGGGACATTACCTCCCTTAAGCACAAGGTTATATTATATTGGGAAATCACCTCCCTAAAAAATG
ACACGTCGGGACGTCACCTCTCTAAAAAGTGACACGTTGGGATGTCACCTCCCTAAAAAATGACACGTTATATTATGTTG
TTGAATCATCGCCTCGTTTAAATTGACACATCACTTTGGATCACCACTTCCTTCAAGAGCAGTACACTTGAAATTGGATC
GTCATCTCCGACATGTTAAACTAGGTATGCACAAATTATATTTGTACTTATGTTACATTTTTCTACTGACAATTGTTTTC
CAGACTTTTCAAACAAAAAGTGGACTACGTCAAATAGGACGTAGCACAACGTGGAACTTTTTCTTAGCAGTGAACTGGGA
CATAGTCCAAAGAGGAACATCAAACTCTTAGGACTCAAGTTAAGGAGCGACCTGCACCACAATCAAACCACATCTCTATC
CTAAGGCATGTGGGTATTTTCTTAGGTTTAATAGTTTCAGTTTCACCTTCAGTAAAAATTTCAACTCTCACCGGAGGTAA
ATTTTCAAATTCGAGTGACAATACACCTAGAGCTTTGGAAATTATGTCTATGTAAGTTCTTCTCTATGGGTGTGAAGGGC
CCCACATTCACAGTTGAGATGTTTGCAAGCCTCTTTTCCATGCTCAACTCTTTTGTCACTCATCATTAAGCTTAAGGTTA
TTTTCGAATAAGAGATTTCATTTTCAACCGATTGAGTCGAACTACAAGCAGTTTGATTCTCAAGTTTAGGGATATGTAGG
CGGGTTCAATGTTGAAAGCTCGACTGTACTCCAATGAACCTCTTATCTCTCTATTCGCGAGTTTTTCAGTTTCTTCATAC
TTTGACACTGGAATAACTTTTGCAATTCTTTCAAAATCGTGCTTAAAATCAAGCGTCTTTTGAACTACAAGTGGCCTGAG
TTCTCATGTAACCTGAGATATGTAGGAAACCCAATACCAGGGTTCGACCATGATTCCTCAAAAAATCCTTAACATTTACC
GTTCCAAAGAGATGAATTAGTGGACGAACAAAATTGGATTCGTCAATTTCATTTGCCTCGGATTTCTTTCATCCATCCCA
GTCAAACGAAGGGCAGTTGTTGACACCCAGTTTTGACCCTCCATGATAGGAATTAACTTTCGAGTTTCTTTAATTTCAAA
CAATTTGAAATAATTAATTTATAAAAAAAATCAAAATGTTTTTCAAACTTTTAAAAGTTATTTTAGCCATTTTTATAGCA
TTTTAAGTAATAAATAGATTTTATATAATTGCGTATATAATTAAGAATACTTTATAAATATTTAATATAAAAAAAAGATT
TTACTTTACTTTAGTTTAAATCATAATTACAATTTTGAGTTAATTAGTTTCTAATTAAATCAATTATTTTATTTTATTTC
GTTAAAATTAAGAAGCTCGTTAATTAATTGATATTAATTTATCTTATTCAATTCTTAGCCTAATTCGCCAATGACATGCA
CTTTTGGGCTAAATTCTTAATTCACTTGGCCAAATTTGTAATCCATTTGGTTACTTTTCGAATTCAAATCTGACCAATAT
TTTTGCTCCACTTATTGGATCAATTTTCAGCCAAATATTGGCCCAAATCTCACGCGTTCAGTCCATTCTTTCTCCAATTT
CCAACCCACCCTTTTCATTCCTTTGACCTAGACCCAACCCAAATCCCTGCTCAAAAGAAGACCCAGAACGCTCAGTCGCG
GTACATAGCAATGCCGTCCAATTGCAATGACAACATCAGACGACAACAACAGCTAACAGAGTCAAAAATCATATGAGCAA
CTCAGGGTGAGTACACGGCAAAATTCTTCATGGCGAGGCAACGACTATACACAAAAAGCAGCAGCGGCAGTACGTGTACA
ACAGTACGCTGCATTTTCTCATCATCTTCCTCTTTCCCCCGACAAACAGTACCTGTAGTACTGTTCCAACGCCGATTCTA
GCAGGCAGCTTTGTCCTTCGCAGCTAGGTGGAGTGATTTCCTCGTCCCTTTGTCCTCGCCTCAAGATTGAACGGCCCTTG
TTATTTAGCCGTTGGAGTTTGTTGAAAAATTGGTGTTTTTCGTACATCAAGCAGCAACTTTTCTCTTGTTAAGGAGAAAA
TTCGAATTTGGAAGAGGAAATTGAATTCCTATTCTACCCTTGTTCTCATCCGATTTCTCATCCTTTTCCCCCCAAAACCG
AACCCTAATTCCTCCTATAAATACCCCCTTTCTTATTCATTAGGGGTTGGTCATTCTTCACTGAGAGAAGGGTTGGGAAT
TCAAAACAGAGAAAGAGAACGATACAACAAAATAGCTATAGGATATATAGGAAATACACTTGAAAGAGAGAAAGAAGAGT
TAGTTTTCGTCCTTCTAGCTTGATCACCATCGTTCTTTAAGTTGGTTCGAGTTCTAGTTGTTGCCTAGGTTTCTCGTTCG
CTGTCCTATTCGTGTTTTGGTAGTGAAAGCTCGTTGCCCTCCGCTCGTCGTCTTCGTTCCAGTCGCTGCCCGGAGAAAGG
TAATGTCGTCTTCTTCATAATATTATTTTCGCCTCTTCTATTTCAAAATGAAATTCTGATTGTTTGAAAGTTGTTCTACT
GAGTTTGTTTTTTGTTGATTTACCATTGAGTTGATGTTGTTTCAATATGAGGTATATGTCCTTAGTTATTTTCGTGGGTA
TGCTGTGATATCGATTTAAAGCTTTGAGAATTTATATTTATTGTTGTTATTCCCTTGTTATTTCATTCAAAGTTTTGTTT
GTCATTTCCCTTCCTGATCTTGCTTCGGGAATATCGGTTAATCTGTATTGCTGCTTAGCATCTTGCGTCTTACCCGTCAT
TCTTTCACCTCAAGTTGAATGAATGAACTAAGATGTCAACATTCTGAGGTCATGTGCTGCATTTGTCACTATTTTGAGTT
CTCGTATTGTATCTGTTACAAACTTGATTTTTAGGTTGTATTTTGTCTTAAGTTCGTGGTTGTTTTAAGTCTCGTATTTA
GCTTAACTCTTATTCATCTACTTGCCTTTTCTGTTTCGATTTATGTCACCTTGTTTCGAACATTTTTTTGTATTCTTTTA
GTCTAGCTTTGCTTTGAATTTTGTCATCTAAATCAGGTTTTACCCCCTTGCTTTTCATTTGAAGTTCTGTATTCTTACCT
CTTACATTGAGCCTACATAACTATAATATTTATTGGTAACATATGCCTAGCATGCTCCCATCATTTTGCTTCGGTTTTGT
TGATAATTTACTTTTAAATAATATGTCTTACTGATTTTCCTTAGATAATTTAGCTTGTTTAATAATATCTCTAGTCGTCA
TGTAAAGATCTCTTTTAATTATTATCTTTAATCCAATATGTTGGTTTGTCTACTAAGATGTAGCTCTTTATTCACTTGTC
TTAGAGCTATGTACTGCCAGCCAACCCCTTTTCAGATCCCCCCTCTATTTTGTTGTCATTATTTAATGTCATTATGGCTA
ATGGTATTGAGGTATAACTAATAAATTTGTTGGTATACAATTTGATTATTTCTCATACTAGAGCTTTTCTCCTCTTAGTT
TAGCATCTTGAATATGCTCTTCTTGAATTAATCACGTGTTTTTGTATAAGATAGAAGAACTAGGGGTATTTCCTTTACTT
GTGCATGCTTGTTGACAATTAACTCCCTTTTGGTTTGAATTATAACACTGTTAAGGTAAATCCTTGCGACAAATATGTTT
ATATTTATTAAAAGAAAGAATTTATGCCTAATCCCTTTTTCACCTACCTTTATCTTCGTAATGTTGCACTTATATTATTT
TAAAAGAGTTCTTTTGAATATATGGTTTAATTGGGTCATATTTCACGTAAGATCACCGTACTTCATTAGCTTAAATGCAT
ATTTTGGACTATAACTTTTGAGTGTCAAATGTGTGAATTTTAGATGCTATTTAACCGGTGATAAAATGTGTTAGTTTCTT
TTGTTTAAGTCATTAAGAATTGTGATTTAGAGTAGCTTTTCCATGGTTACTTACTGATTTTCTTTTCTTTCCTGTTTTAC
TGTATGTGAAATCTGTCCAAGTCCTCACGGACTCTATCTCCGCATTTCCAAGGGGGCCATGAAGTCCCCAAAATTCTTTA
TTCGAGTCAGCCAACCATCAGTAGTGAAGAATAATTCCCTTGAAATTGACGTACATGTGTTCGGAGCAAACATATAGGAT
TGTATTCACTAGTATACACCTAGTGTATATGAAAATCAAGAAATGGGCAAAAAGAGCCTTAAATTTTCAGCCTTTGTATC
TTTGTGATTATTGGGCCAAAAGCCCATTTATCTTGATCATTATTGTGTTAGTCTAGGACAGGTACCAAATGTTGGGCCAA
AGGCCCAAAAAGCAGAAATCAAGCCCAAATACTGGCCCAGGCGGATAGAAAACCATATTTGGGCCCAAACTTCCCTCTTT
ACTTTATTATTTTATATTTGTTTACCTGTTGCTTATTTGATGTTAATCTTAAGGTTACTACAATTTAATTTTCCCGATGG
ATAGCCATCCCGAACTAATTTTCTAGAAATTACCTAACAAAGCTTCTTTTTTCTTTGATCTCAAAACACAATTATGCAAA
GTATTTTACTTAGGTAATATCTCAAAATTCCCCTTTTCCCCTTAAGATGGTCCTAACTTTTAAAATTGTTCATCCTCTCA
ATTCGAATTAAGTCAAATTACTTTTAGCCAAATAGTTAATTATCGGATAACCGCGTGTTGGCGGACATTTCAGGTGCTTT
CAAACCCTTCCCGAAATGCTAATATGAACCCCGAACCCCCTTTTAATATTTTCATTATATTTCTATTTTAGTCTTATGGA
AAAAATAGTTTTCTTGTTTTTTCTTAAAAATTAAGTCGCGACTCTTAAAATCAATCTATTTTTAAATAAAACATAACTAT
TGCAATTATTCCCTTAACACTCCAAGTTGGATTGGCTGTAAAAATATTAAAATACCTTCTTGTAATCCATTGATGTGTCC
AATGAAAATTGTCAGATAATGTAGGACATGTATGATTTATATTCAAGGTTTTGATTTGAATGGTAGGATCAAACTTACTT
ATTGGGATAGCAAAAACATGAAATGGACACCCATATTGCTTGCATTTACAAATACATCTTCTTTAATCATTGGTGGCGAA
ATGTATTTGCCTCATATGTTTGATCCCTTAGTTCATACAAACCTCCTTAAACTAGTCAAAGCTGGCAAACTTCATCCCTA
CTTCTAAAATAGGGTTGTCATTTTCTGCATCATACTTTTTATATTCTACATCGTCTTTTGAATCAGTACCCCTCTCCAAC
AATTCATCAGAATCGTCATAATCTGATTCTATATTTTGATTCACTTCGAAATTAAAATTCCAGTAGTGGATGGACCAACA
CCAATCATCCGAATATCAATATTTTTTTTAGGTCTACCTTTCGCCTTCATATGACGACGCTCAGTAACAACATCATGATA
ATCTTCATCACCTTCCTCAAAGTTATAATCAGGATCATTGAAATTATCATCTTCTACCTCACCCACCATATTATCTTGGA
CAACCTCTACTACATTATCCCTTAAACTCAGAACACTATCACCCTGAACTTCTTCAGCTAGTACTAAACTTAAATTTTTT
TCAAACTGTGACAATATTCCCTATAAACACACATTAAAGTAGAAGCAAAATCATAAAGCAGACATAATTCAAAGAGTCTT
AAAATAATAAATCCTGACCATATCTATTAAGAAAGGTCCAACTCCCACATTGATAAAGAGCCTCTAACCCCACTTGTCGT
TCTTCGATTCAACAACAAATAGTTAAAGATAAAAATAAACCCTAGATCAAACAAAAATATACATTTTTCATTAAAAAGAA
TAAAAAAATAATCTAAAACGTACCTTGTTTACTTATGAAATACCCATGTAGTGTCCCTTTTCCTCATGAAACAAGGACTG
AGGTGATGAGCTGGAAACCTTAATTTGAGATCCACTTGTTGTTCTCCTTAGCTCAGGAGCATATTCCATCTTCAATAGTG
AAGCTTTGGATTATAATGGAAGATAATTCTAAATCTAGATAAAAGGAAAGGAGGAATCCACTATAAATTCCTACTTAATA
GAGATTTTAAAATTGAGAAATTACAAAAAGAGGAAGAAGAACGCTAGAAGAAAAAAGAGACGAGAGAATGATTTGGGGAA
CTAATGATAAAATAAAAAGTTCAATATCATATTTTTAGCGGGTCGGGTTAAATGGGGCGGGTCATTAAATTGATATGTAT
TTGGTTTGTAAAATTTTGGCTAAAAATAAAAATTCCATGTCAGCAAAAAAATAATAAAATAGGCTAAGTGACTTTCTATG
CAAAGAAGTCATAGTTGAGTGACTTTTGAGTTGAAAATGAAAGTTGAGTGACTTCATGTGAAAAGAGTTGATAGTTGAAT
GACCATATCAAAGCTATTAACTCCTCAATTAACTAAAGCCCAAACAGAAATATAGAAATATTGAACATAAAAACTAGGGA
TCAATAGACGCTACAAGGGAGATGAGAAGCTTAGAATCTAGAAAGAGATGAGAGTAACATACAACTTCTTTCACAATATG
CATAAACCCTTCTTTCCAACTCATTAGTCCTTTTAACCAAATGTTAATTGGGACGAGATCCCAAATAAAGCACTCCAACA
TTTTACTCGGCCCAATAATCCCAACTAAATAAGTCTCCACCAATTCTAGTCCATAGGCCCTTACATATCCAATTCGGTTC
ACAACAATACTCCCGCCCTCAATGAGAACCTTTCAAGGTTCAAGTAGAACAATGTCAGCAATAACAGAATATCACTCTTA
TAAGGTGAAACATACTTCTTTCATCAATTCCATTAGAAGGGTATTGTGATAACAATTCCATAACTAAGAGGCAACCACAT
ATGCTTTGTTTTGTTTTCCAATCGATAGAGTTGACTGGATTGTTAGTTGTTTGGTCCAACTCCTTAAAGAATGCACTACC
ATAAAAGTATTGTGCAAATTCACCATGTGACAGATTCTTAGAGTAGTTGTAATTACTAGATTAGCTGATGATATTTCCTC
ATGAACAAGGAGAAGAGTAGTGTACGAAGGAATAAACAAAGAACAAGTTCCAGCCATCCAAACAACAATCAAAGGGACAA
TTATTTTCACATCTATTGAATTTCTTGTTGGCAGGTCATTGCCTGCTCCAATATTGAAAATGCCTACTCCAATGGTTAAC
ACCACAACAACTTGAATGGAATATGTAACGCAATCCCAAACCTACCGAGAAAACTAGCCAAGTTAAAACAAGGAAAGTCG
ATCTAGAGACAAGAGGCTTGGTAGTGTCCAGTCCTTCAGATTTGCAACGATGGAAGTACGCCAAGATTTGCATAATGCTA
GCTGACCAAAAACTACAGAGATATTTGGCAACAGGGGAGAGGTCAAAATTATCCTTCCAAAGTAGGGGGTGCCAAGACTT
GTGAAAACATTAACCTTGAGCAAACACGTCTCTAAAATACGCATGTCTATGTATCGAGCCTCATTTTCAGCATGCCATGT
TAAAAGGAAAACAAGAACATTTCTTCTCCAAGTCAATCCAGTCACCTTTGATGTCAATGTTGTTAGGTAAAAGGAAAGGA
TTTTTTCAACAATATAAAAGTGAGTATAATTTGATGAAAGAGCAACTGCTAGTGCTAAATCATACTGCAAAATGGAGAAA
GTCACACACCAAGATTGTCCGGGATCCTACACTCTAGTCATAGAGGTCGAATAAGCAATTAAGCAACACCTGCCAAAACA
ACCTTGCAATTGTAATGCCTCCATGTTAACTATGTAAAAGATGTTATCAGTGTAACAACGTTGAATCGTTCGAAGAGTTT
AGTGATAAAGTGAGGCACGTTGTCAGTCAGTTCTCTGCGGTGTAAGTTCTTCGCTGGCGAAATATGTCCATTGCATTACC
AGGTAACTTAGCCAATATATCATAAGCAAGATAAGGACCCGGACCAAAGACGAGATACAACAAAGTTGGCTTTGATATAT
GAACTACACCAAATATAACAAACAAGAGCACATCATTTTTGTTGACAAGAATATCGGGAAACTGCTTCGAATATCGTGCA
TCAAATGTCTCAAGCAACCCCTGTATTTTCTCCGTCCTACCAAATTCTCTCGATTTAGACAACCAGATACCAGGAAGATA
TTGATCTTGTCATTTACCAACCCAAATGCAAGAATACCACAAGGTTGACATAATTAACTTATTATGATCCAAGTTGTCTA
AAGCGACACAAAATACATAGTTTCTTGTAACTCTAAGGACTATGGTAAGTAAACGAGAGCCAGTATCAAATGGAAACGCT
AATCCGAATTGATCAGGTGGAAACAAATGCAAAGTTAAGATAAGTGAAGCATGATCAAGTCTACTAAAGTGATCAATTAT
ACCTCTGTTTATAAGTTGGACATATGTGCAAGTTGACAGCATTCCAGACATCTCATCCGAGCATAGGGCTATTTCAAGTC
CAAGTTGCATATTAAACATGACAAGGTCATTGTACTCTCCCTTAACTGCAGAAACTGTTTGAAACATTTCATCAAACATA
TGGAATGCTAGATTTTCGGAATCATTTATCACTGGATGTTCGACTTTCATGATAATTTTCTTATTGGGCATTTCAGCGAA
CATCTTGCAAGCATAATTGATTAGGTCACCCTTTAAGTCATATTTGGACTCCAACATGGGACCCAAAGTCTCAATGGTAT
GAGGGACCTCTGAATTCTTTGTAGGTTGGAGTTGTCCAAAGAAGAAACAAATTCCTATTCAGCGACCTCCTCTATGTCAC
ACTTATTTGCCAAAGATACAGTCAAATCTAGATGTGTTGGAGCGTCATAAAATTTTTGGGAGCAAGCCGATAGAGTATTA
TGAATGTTATCCAGGTGACGATCTATTTGTGGCAATAGATCAGTTACGGGAGGCAATCCAAATTTCGTAACAGTTTGTCT
ATGGTAATGATAAAATAATTTATCAGTGAAATGCTTCAAATCATAGAATTGCTTATTGCGATACAACCAATTAAACCAAC
CGAGGGCTTCTCCGTCAAAGTAAATGTAAGGAAGAGATAACCACATACCCTTCGAGAAGCCATGAAAATTGAAATAACAC
TCTCTGCTTGATAAACCCATACTGATGGGTCAGAAACACCGTTGAAGCGATCCAGCACGAGCAATAAAAGCACCAATGTA
ATGAACTCAATTTGAATGTAACAATAATCAACTTCTCAACTATTATAATAAGACTAGAGTTCAATTACAAATCCGGAAAC
TAAATGCAACAACTCAATTAGCAAAAGCCCAAACAGAAATATAGAAATATTGAACGTAAGAGCTAGGGATCAATAGACGC
TAGAAGGGAGATGAGAAGCTTAGAATCTAGAAAGATATGAGATGAGAGTAACAAACAACTTCTTTCACAATATGCATAAA
CCCTTCTTTTCAACTCATTTGCCCTTTTAACCAAATGCTAATTGGGCCGGTATCCCAAATAAAACACTCAAACATTTTAC
TCGGCCCAATAATCCCAACTAAATAAGTCTCCACCAATTCTAGTCCATAGGCTCTTACATATCCAACTCGGTTCACAACA
CAATCTAAAAAGTCTACCAAACAAAAAATTAAATAAGAGAAAATTGTATGAAATAACAAACTATTAATTCAAATTAAATG
TTATAGCCATAGTTTCTATTATTTGTAATTCGTAGCAAACATTCCATGTTTTTTGCCATCCTATTTGTATACCGAAATAT
ACAAATGCAGGACCCATTTGTATACCGAAATATACAAATGCAAGACTCATTTGTATACCAAAATATACAAATAGACCCAA
ATACATATTTTGTATGGTTATGTATACCGAAATATACAGATTAATAGTCATAACAAACTTTATGTTTACTAAGAAGCGCA
ATTATACAAACTATAGACATAACATACAAATATGATTTTTATGTTTGCTACACCTAAAATTTACTCATTAAATAATAACA
CAACTAATACATGTGTTATTTTCTCCACGACATCTTACCAAACGACCCCTAAAGATTTAGCATGAAGAAAATTAATAGGA
AAACCCCTGGATGCGTGACAGGAACAAATTACCAATATAAGTGATTGAACTCAAAAGCTTTGGCATATTCAAATTAATAA
TACTTCCTCTATTCACTTTTAATTGTCATGTTAAGTTAATTTGACTAATTTTTAAAATTAAATTAGATTACATTAATTCG
ATATTTTAAACAAAAAATTTAGATATTCAAAAACTATACGAAAAGTACTGTAAATCCAATTTTTTGCATATCAATATGAT
GAAAAAATAATCGTAAAATGTTAGTTAAGGTTATTATTATTTGACTCTAAAAAAAGAAACTATGACAATTAAAAGTGGAC
GGAGGTAGTAATTAATGATTTCCAAATAAAGCAACCTGACATTCTTGACCAATGTCATGTTAAGTGATGACTAAATTACC
TGCTTATTGCAATTTGAATTCATATTTCTTTTTTCTGAGGTGCCACACAAGATAGGTGAAAATGGAACTAACTGGTACTT
CTCAGAGATTATACGTACTAGCTAAAACAAAACCATATCTAGACATTAATCAGAGTAGGTTGGAAAAAACATCTGATATT
TCAGTCCCATCTAGTTATCAGGGAACTTGATTGTTCAAAGGATTCGATCTAACATCGCATACATAGTCAACAAACTTCCT
TTCGTTTCATACCGAGTTCCACAAGCATAGTTAAGAGAGCCTCACACATTTCACTAGCGTCCGCTTCATTTGGGTCCTTT
CTCCATGACGAATAAACCATCCAAGCATGATCAAGCTTTATGTCTGGTTTTACAACCACTGACCCAGGAACTTCAGCATC
ACGACAGGTCACTAGACCATCACTCTTCTCTCCATACCTTAGTTGCAGGTGGAGAGCACAAAGAGCCAGTGCAGCAGAAA
CAGGAACTATGACAGGCACCTTGCACCCTGCTTGGATCACATTCTCCGACTCATCCTCACCAAATCCGGGCAAAGGTAGC
CACGGAAGTTCTGCATGTGCTATATGGGACATTGTTGCTATTACATTCAGTGCTATACTTGCTTCAGAATGGAAGGAGAT
GAGTGGAATATCATCAGGAAGCTTGTGGTTTTTTAAGAACTCCTTTCGCTTCTCGTATGTTAGATCCTCTAATGCCCGTA
TATCACCCTAATACAGAATAGTTCAACTTGGTCAATCAAAACAACACGCATATTCATAGAGACATGCGCCAAGGGATGTT
TAAAATATTGAGTATACGCACCAACGAAACAAAGCTGAACAAAGTGAAAGAGAAATGTGAAACAGGTACACGATGGGTAT
ATGTAGAACAGACATATGAAAGAGTATATGGATCATTTATCATCACGACAAAAATTCACCCTATTAAGCAAATTTGTCTA
GTAGTAGAAGAATCAGTACGCCATCTCACAAATGCTTTTTAAAACGCGAGGGGGGTGAGGAACTTAAATATCACCAGGAG
TACATTCTAAGTTTCTCAATGAGTAACACTTCCAATTAATACGTATACAACTTCCATTTCTTTATATTCTAGTCCTCCTT
TATTATAAGAACCAGACAACTTGGAAATAATTCTAAGTTGTAAATAATAGACATCTCGCATCCAGTATGTTCACTTAACT
TGGAAATAAAGTGTGTTGACGATATCTGATAAAAATCTAAATGGCATGTTTCCGAAAGATGTTCATATTTTGTTTTTGAT
GTTATTAAGATCTAAGGGAAATTAAGGTACTCAAAAACTTTTTAAATATGCATTAAAAGACAGTATTACCTTGTAGTACT
ACCAAATTTTAAGGTACAATATAAGAACACTAATGTTTGGCAAACTGGCGTAAATCCTAGTGCTAAAAAAAGCATTTAAT
TGGCTATACATCACAACATGGAAAAGAGTTGGGACACTTCAGCATTATAGTTTTTAACTAACCCAAACTAGTTGTGGACC
AAGGAATTACCTTAATTAACTTGCATAGTAAAAACTCCATGATCCTTCGTGTTTCCTTGTCAGCAATCTGTCCGTCACGA
AGAATATCTGATGCAACAGGTATTCCACCATAAGGGCTCTGCACAAATGCCAGCCCTGCAACTTTATCCTTTAAATCATG
CCAATATTTTGACAAAGCGGCGGCAGCATCAACCCCACCCTTACTGTGACCAAGCAGCATGACATGTTTTCCTGATCCCC
AATGTAACTCCTCGATGCATTGCTTCAGTTCCCACGCATTTTGTTCCACGGATGCCTTCATTTGGTGATAAATGATCCAA
CAGTAACAGAAAAGCATAGTTGGGAGAACATTAAAAAGAATTCCAGAGAGCAAGTTGATATGTTAGCAGACTAGACTTTG
AAAATCTACTAGTACATACCTCACTATGTATCTTAGCAATATGGCAAGTTAACCCCATCTTTGAAAAAAACTTCTTAGTG
CTCACAAAATATAAAGGACCGTGATTGCTGAAAAACCCTGTTACAATTATGTCACCAAAAGAAAAGCTCTAAGAGAACGA
ATTCAGAACAGATTGACAATCCAGTAAAAAGTATTGTTTTTTTTTTAAAAAAAAGATAGTGGAGTAACAAAATGATTTAA
ACTGATCAAAATTGTTTCTCAACAATTTTATTAAGCATAAGAAGACTTTAAACAACCAAGTTGAACACATAATATACAAA
AAAAATAAAATCTTAACTAAACAACCTAGTAAAAATTTAAAATTCAAATTCATCTAAGACCAAAGCAACTTATTACACTA
AAAATTACTGTAATAACTAGATGTAAAGTTGAACACTAGTCCTTTGCTTTAATTATTGCTATTTAAAAGAATGTTCCTCA
ATTTCTGCTTTAACAGTTAGTTTCTTTTGATTATTTTTGAACTTGCACATTTTTTTTATATTGATCTTTCTTTTCTTCTG
TTGGTTTTGTGCTTAAAAAATCCTCAATAATCTTGTCTAGTTCGAAAGCTCTTTTCAAAGTGCTTTAATCTAGACAATGA
TAGGATTTGCAAGGAGCTGTTACAAGGATTTTCTTCCATCACAACATCCATAAAACATAGGTTCCAAAATGCGATTTCAT
TTTCACTTAACTAAATCAGAAAGCTTTCGCCAATGAAAGCTTATGGGACGTTGAAAGAGACTTGTTGCTTGTCATGGCTG
AAAAACGGATTCAAAATTGATATTGGTTGAAATAGCCTTGCGTGTTAAAATAAGTACGGGTTAGAAATAGCCATGTCGGT
TAAAAATGGGTTGAAAATAGTTCTTTAGAAGAACTCATAGATCCCATAAGATCAATGAGGCTCTTGATACAACTGTTGGT
TTTTTTAAAAAAGATGGTGGAGCAACAAAAAGATTTAAAATGATTGGAATTGTTTCTCAATATTTTTATTAAGCATAAGA
GGGTTTTAAATAGTCAACTTGAACACATATTATGCAGAAAATTTGCAATTCAAAAGAGCTAAAATATCTCAACAACTTAA
ATAACCTAATAAAAAATTAAAATTAAAATCCATCCTAAACCTAAGCATGTGCTAAAAATGACTGGAGTAACTAAAATTAA
ATTTCAACAAAGTAGTATTCAGCAGGAGATTTATTAAACCTGGAATCAGTAGATAAACAAAAGAATCGGGCAGTGTGTGC
TGTCCATTCCTGAAAAAGGAAGAAAAAAGTCAAACAAAAAATTGTCGTTAATTGGCAGTTAGGCAGTTGCAATGAAATAT
TCAAATTAATGTGAAGACTGAACCAGAGACAGACATCTGGGGAACACTCACCATAATAGTAGGACTAAATTTCATTGATA
AGTAGAGATAATCCTGTTGGGTTAACACAGTTGTATTGTGGCATAGGACTCCAAAAGAATGTTGACCAAAAACAGTCAAG
AGAAATGAAGATAATTTTCATATGTTTTCACATATCCTTCAGTAACAAAAGCCACTTGCGAAGGAATCTAATGGTTGGAC
AATATATATACAATGGCTTCTATATATCCTCAGCTATATTGATTAAAACATGAATCTTTCAGGTTATATATGAAGAAAAA
TCTTAAGGAGGGCAACGTGATTTTCCATATTAGCAACTCGGAAGTAAACCAAAGCAAAGCATTCCCCCTAATATTAACAA
GCCAAAAAGAAAATGCAGAATAAATGTCCTGGTGCCTCCTTTATTTGTAGTTACTAAAGATTACTTCAGAGAAACCAAAA
ACTAATGGGCATTATAGAGTAATACAACTCAACGTTAAGACCTTTTGTTTTTTCTGTTACGATTTGAAACAAGAATGCTG
TTTCAGGACTTGTCATATTTGCAAGAATTCATATTCAGACAAGTTTTGTTCGTAAACATTAAAGTACAAGGGTAATGATT
CATATTGCTGAAACGCAGATTTTTAAATTGCTGTGTACCATATTTCAAAACAACTTTGTCAATCTATAACGTAGAGAATC
AGCAAAATGAAAAGCACATAATATGGTTTGGTTGATCTCATTCAAATCAGTAGGAGTATCCTACTAACAAAGTCCATATC
ACGACTATCACTTTAAGAAGTTACAGATACCTTCTTTCGTCACTACACAGAGTTGCCAAAAAAAAGTAGAAGAAAACACA
CATTCCGAGCAATATAAGTCATCAGTCCTGGAGTTCTAAGTTGGGCCAGTAAAACAGAAAACTCAAAATTAACATGAAAC
ATAGCAACAACCTTGAAAAGAATCTCATCAGCGGAACATAGAACCCTTTCATGATGGTTTATTAGTGTGCAGTTGGTGTG
GTTTCATTTTCATGTTATTCAGCACCTATGTCAATTGATAAAAAAGAAAAAATGACCAAGAACTCACCAATGACAAGATA
TGTGCTCTTTATTTTGGGAGACTTATCTGGCTTTGTTTCTATTTTTGAAGTGACTAGTAAGATCCATCATCTTACCTAAT
ATCTTGTAGTAGTTCTCTAAATCTAGCTGAACCATCAACAACAGGAGCCATTTCAGTAGCTTGTTGCAACCACCCAATGT
CATCAGAAGACCCACGCAAGGTTGTACGTACACGGGATATAACACTGAAGAGATTAGTGAAGAGTAAGTAATAGGAAACT
AAAAGTAAAGGTGCTGAATGTCAAATGGAAGAAATGATCTAAAATACTCCTCAAACTTCAAATATTTATCATTTACCGAC
AGTCAGGAAGTGATTACTAACCTCTGAACTTGAACTAGAGCACATCTGATATGAGATATGAAACACCTCCAAGAGGCCAA
CGAAAGTTTCCAAGTGAATCTCAGACCATATACTGGAAGCATCAACCTACAACCAGATCAACCAACTGCAGAATAAATTA
GGACAGTCATGACTATGTAATGGCGGAAAGAGATATATGCTACTAGAAAATAAAACCAAGATAAGTTGATTTCTTATGTT
CAGAGTTCTAATTCTGGTTCTGAAAATTAAGGAATCCACAGATATCCTGCACAATGACCTCGAAGGAGGATGGGAAAAGC
ATACAAATGAAAAGTTTACCCTTCAAAAATGAGTCTGAAACCTCCATAACTTTGATTACTTCTTACAATTTCTAATAATG
AATTTACAGGCAAGTTATCATTGACATAGGAGGATCGTCTTGCGTGAATTCTAAAGCTTGTTCCTGTGTCAGATACTCTT
GAAGGAAATGAACAAGCCTCAGGAACAGTTCTACAACCCCCGTCACTGGTAAAGTTTAAAAGCAGACCACCAAAGTCAAC
TAAATATTCTGACCACCCAAGGATATCTCTGCAGATAAGATCCTCTGCAATAGAATCAAACCTTTATCACATAGGAAGCC
ATAGACAGCGAATATAAAACAATAGATGTTCAAGGACTTTATATTTTGCACCTGCATAGTTTTTTAGAGAACTCACCAAT
AAATTGAACAAATTGCTGGGCTATATAAGAGCTCAAGCTTGCAAGATGTAAAAAGGGATCCTCCATGTTGCATCAGAAGA
GAACTTAATCAAGATCTTTCTGTTTATGAATTACAATGATCAAGTACAGACGAAACCTGCAAAGGACCACCAAATCAGAT
CAGGAATTCAAGCAGAAGAAGAAAATATCAAATATTTCCAGATGTCACAACTCTCAAAATTAGAGAGGAAGATAAGAAAT
CTCAAACTCAGAAACATACATCATAACAGCTCTCTCTTTATATGTCTCAGGCAACGTGTTGTCGCAATAAACAGCATAAA
ACCTCAGTTGTGATCAATAGATATGAACACTGATGTAAGTCAAAGATGACATTAAGTAATGAGTACAACGCAATTCACAC
TTACTTCTCAGGGAACGCCGATGATTTCTCTATAGATATACTTACCCCCATACTACATTCAACCCAAATAGATCAGACTA
TGTAAACCTCTCTTAAAATTACAACAGAAATGAATTCAACATATCCGAGGGAAGATAGGTTCATTTTAACACAAGAATGG
TCATGAATAGAACACGCGTAGTCCTACATGCTGAGGAAAGGTATACTACTATTTCTTTAACCTCAACACTCATCAGTTCA
ATCACACGGACTCGGGTACGGGTGTCATCTGTCATGATCTAAATTATACGATTCGGGAGTACAGATCTAGGTATGGATAC
GGGTGCTGGATTCGGCTAAAATAATTCAAATGTCCAAAAATACATTTTATAGAAATGTGTCCTAAAGTATGGTAGATTAT
TTGGAAGGTAAGGAATGCACGAATTTTGTAAGGAAAATTTGAATCTCTTAAATAGAAATGCATCTTCTTACTATTCTTTT
GGTGTAACATGGCTATTTAAATGATAAACTGTTCATTACACATTCAACAGTAAAATTGCAGAGTTCTAAATACAAATATC
TTTTAAATATGGAAAAACATTTGCCTGCTTTTTTGTTTTTATTTCACAAATCATTGAACATGTCTTTAAATTCACTATCA
ATGTTGGTAAAAATACAGAGAATCGATAAACAATATCTGGTACGGATTCCACACCCAAACCTATGTCATGTCGATACAGA
TGCAGCAGCACCAAAAGTGAAGAGTCCACTCAACTTAGATTAATTTTCAAAGGCTAAATCTATGTTTATCAGCATAACCA
GATAATGGTACTAGCAGAGAGATGTTCCTAGTAGGTAAAATAGGAGAGAAATTGAAATGCATGCAATCAAATTACACACA
AAAAAAGAAGAAGCAGAGACTAACTTACATAGATAGAGTGAGATATGAGAATCAAATGCCAACATTGAAAGAGTTCACAA
ACCCAAAATATAGGCAAAGCAAAATCTACATCTATCCCAATTCCCAATAATTAAAGCTTATACTATAGATTATAATATAA
AAATGATGTACTTATCACGATCTACTTGTGAATTTGATTGGAAAGAGAATGGAGTTACAAATACTGATGTAGACGACCCA
AGCTATCTTTATCCAGAAGCTTTAACATAATGGCCCACTTTCACACCATAAACAAATGGGTTTTCTCTCCAGATTTCCAA
AAATGGAAGTTCTAAATTAACTGTAAAAAAATACTTATAATAATCTGAAAGTGGTGAAAAAAAGTGTTTTGTGTTTAGGT
AATTTGGGACAGCGTGAGGATCTAAAAGTACACGTGTTGGTAAGCTGATCGAGTGTTGAGGAAGTAAGCAGGTTGAATAA
TGGGACCCATTTAAAGCTGTCAACTTTGATTTTTGTTTTGCTTTGAGAGAGAGGCATTCTTGATGCAATTTAATGCTCTC
CACAAATTTAGAGCGCTTCTACATGGTAACGTTGAAAACACATTGGAGAATCCATCCCTAATTACTTGTCTATTTTTTTC
TTCATTTCTAATTTTCTTTTTTTACTAATCTCTAATTATTTGTTCATTTTGACAAATCATGTAAAGACAATTTTTTTTAC
TTATTATATTTTCAATTAATTACTTTAAAAAATATAGAGCTTCTTGAAAATTTTAAGTTTTTTAATTCATCTACTTCATA
ATTAACAGGGTAAAATAGGAAACTCACTATGCCAATCATTGTTTTCTTATATAGGTGTTCAATTCAAAAGTTGACAAGTA
ATTAGAGACAAAAGGAGTATTGATCAAGTATCAATGGATCGCCCACGAAAATGCTCAATAAATTCTATACGTATATACTT
TCTCCGTTCTTATTTACATGACATTCTTACTAAAAAAAATAAAATATGTTCCTTAATATTTTTCATTTAAAAAAAATAAT
ATTTCTTTCGTTTTTTCTTAGTTGTCATAGTTTCTGTTTTTAGAGTTAAAAGATATAAATTTTTACTAACATTTTAAGTT
GTATATTTTCATCATATTAATATGGAAAAAAAATACAATTTATAGTACTTTTCATATAATTTTTGAATGTCCAAATTTTT
ATTTTAAAATATCAAATTAATGTGAACTAATTATGCTTTGAAATTTCATCAAATTGACTTTCGAAAAGTGCAACATGACA
ACTAAAAATGAACTGAGGGAGTTCATAAATGACACTTTTCTTTCTATTTTATCCTTGAAAGTTATTAGGCTTAAAAATAT
GAATTTGACAAACATAGGAAAACTAATGATTAGTTCATGTTCATTGGTCAATTTAATTAATCAAAATAAATTTATTCATA
TTCATTTATTGAAAACTTAACTTCAATAAAACGCTAGATCATGGTACAATGGTAAATTTACCAAATTTCTTAATGGGCAT
GAAATCTAAAATAATGATAACTAAATATGAATGGAGGGAGTATAATAAGAGATGCTAAATAGACACGTCTCAACATAAAA
AAAATAGAATCTATCTCTATCTATATCTCATTCTCTTTATTTAGAAGTGAGACTTTGATGAGGACGAACACGCCACTAAT
TAGTTGTACCAAGAGTAATTTAATTTGTACTGTATAAGTGGGGTCCATATTATTATACTTGAGTCTTTATGATTTCCAAA
GCAAACCACATGTGACTTTGATGAGGACGAACACCACACTAATTAGGTGTACCAAGAGTAATTTAATTTATATTGTATAA
GTGGGGTCCACATTATTATACTTGAGTCTTTATGATTTCCAAAGCAAACCACGTGTGGCCCTATTCTTTTCATCTTATTT
CCAATGACCAAAATTTTGGTTTCACATTGCACTGCTTCATTTTAGGTTTTCCAAATTTCTCCTCTGCTTCTCTCATTTCT
TCAGTCTTTTCATGTCTTTTCTCTGTTCTCAATTTTCTTGTGTGCTTGTGGTGTGGCTGTTTAGGGGCGTAGAAAATATC
GGCAAGTGAGACCTTGAAATGAATTATTTGAAGCCAAGGAAGTTGAGAAGATCAGCAACCTTTGTTCATTTACTATGAAG
CTCTATTATTTATTCATTTGTTCATCGGTAAGCATTTCAATTTGAGCTTTGTTTTCATGATTTCCTAAAATATTTGTACT
TTTATCTTGCGTTTCCTAGAAATCCCCTTTTGGCTTCATCCTGGACATGCACATTCTGATTTGTCACAAAATATTGTGCA
CATTGATTAATTCCATAGTTTACAGTTTTCTCTATGGTGAAGCAGGGAGTTGCCAGTAGAATGAACGGGAAGAGATTGAT
GAAACAAATTACGTTTTTTTTACTTCTCTAAAGAATATTTTTTGTTGCAATTTGACCTTTACTTCTACTTCCATTATTCT
TTATCATTTTCTACTTTGTTGCATCCTACTGTCATCTTCTATTTTTTTATATAATTTTTTTTTCATTCTTCCCATTCTCA
TTCTTGGTGGAGAAGGATAAGAAGAGACTTTGAAGGGGAGGTATTACATTTTCAGAGAGGAAGAGCAAATTGATGGAAAT
TAGAGGAGAGTGATACGAGTTTCGAGCTGGTGCATCAATTTGGTGATGAAATTTTACATTTGATCGAAATTGGAGGTAAT
TTTTCATTCTAATCATAAATTTTTGGGGTTTCCCTTCCAGTTTTTGGGTTTAATTATTTTATTTTTCTGAGTTGTTGATG
TTGTCTTTTACTTTTTAACGAGGAATTAGAAAATGTTAACAAGTTCTCTATCACTATGAAATGGGTGCGGCAAAAAAAGA
GAGAATGAAGTAAAACTCACCAGAAACCTTGTGAGCTTTTGGCGCTCTTCCTTTAACTGATTTTGCACATGCATGTACTA
ATTCACTATGTTGTCTCAATTTCATAGGTGTATATGGTATTAGAAAGAATTCAATGAGAATACAAAAAGTCTCCACAAGC
AAAATCCCTAAAGGTTAGTACTACATGTCGGCCAATAGTCATTTTTGGTGATTTTTCTGCCTCTTTCGTTCTCCATAATT
TTGTCCCATTGATAAGTTTATGAGAGATTAGACAACATGTTTCACTTTTGTTATTCATTATTTTCTGTCTTTTATATATT
CTCGGCTTATTATTTACCTAATTCTTGATCGATTAAAATCTGTTTGGTTCATTTGCATTCTTGATTTAGTCAAGTTATAT
TCAATTAGTATGCATTCTCAATGTTAATGTACAAACATTGAGATGCAACACAAATATTTTGCATGCTCACAAGTCACAGG
GAGAAAAAGTATGAACTCGAGATGATGTAGACTTCGTAGTTGAACATTAATTAGGTATCGACATTATCGAACATCTATTG
CAATGCTTCTTTTGATGAAGTAATAGATTTTATAGAAAGGACATCAACAAGATGCAATTAGACCAATATAGAACATCTAT
TGCAGTTTTTTATACAACTATTAATTGGGTTGCAGCTTTTTGGTGCTATACAGGTAGGGGTGTAAATATGTGCTTTTAGG
ACAGAGCTTGTATGAGCATATGTTTGTGCGTCTGTGCTTGACACACTTGGTGTGATGATGGGACAAAGACATGCTTTGAA
GTTATAAACACCAAAAAGTCCAAGTATTTGAGGTAATATTCATAAAAGCTTTTATGTGTAAACATGTTAAAGGAAATCCT
TGATAAAATTTCATATTAAACTGTTTTCCCTTATTTATTTATCAGTAAGTGAGGCTAAGCTTTGACACTAAAAGTTTAGT
TAAATGAATAGTGAGATAGTCTTTTGTAGTTCTATTTAATGATTATGATTCATTTATTCTTAATCAAAAGTTTCAAGAAG
ATAGTTAATGTAGGAGATAAACTAGAAGAAGATGGCAGCTAACATAGGAAAATCCAAGTACTTAGCTAACAAAGTTTAGA
AGGGAGAAGAGAAGAAAGATCATCAAATGTGATCAATGTACAATTACGATTTGTATTTATACACAACCTGAATGAACTAC
TGAATTGGCCAGCATTTGCACTAACTGAGGCCTGAGCTAACTAACTGTCATGAACAGTGTTAACTAACTCTTTTGAAATA
CTAATTGCCTAACATAATTGTAACCACAACTTAATTTTATTAGTAGTTGTGTAGCAAAAGTTGTACAAATTTCTAGGTTT
AGTTATTTAAAGCAAAAAGTGAGGGTGTGTCCCTTATTTCTCTGAGAAATTGTTCTTGCTTCTTCTTAGCTAAAAATTTA
TCAAAAATATGACTTCTTATCTAATTAGTGTTGTTGCTCTGAGTTAAGATTTTACAATTGTGTATTTTATTGTTGTATAT
GCTTTCGTCTATTTGAATTTTTGATTGTACACATCACATTCAGTTTTTATCTCTTCTCCTAAAGACAATGCCAGCCTTTG
TATAACAACAAAGACACATTGTATACGCATAGAAGAAAATTCTATTTCATCATGAAAGTTACTCTTTGACAACCTTTTAT
ATTAGTTGACGTAGCTAATGGAGAACACTACAGATAAAGAAGCCGTTGAAAATATAGCAAACTTGATGTCATTTAATGAT
GTCTACATCTGTAATTGTGATGACTATTATTTTACTCTGGAAGACAGCTATGCTACATAGTGAGTTATCTAAAATTTGAT
ATTTCCTTAATTCGTTTATCAATGGCTGAAAAGAGTGCCTACTACCTTTCAGCTGTCATCTATGTGGCTATTTTCAAAGC
TCTGTAGACATCACCATCAGTTGTTGCTGCTAGATTGGCTACTGATAATCTTATTTGTATAGTATACTTCATAACATTCT
TTGTATTGGCTTCTAAAATACCTACTGAGGCTACTCAATCAGCCACTGGTATGTACATTGTTCAAATGATAAAATATTTT
AATGCTCCTTGTCATGTTAATTATTATTTTCTATCTTCTCTTTCATCCCTGTTGTAATAGTAAAATTTAAAATGCCTGAA
ACTCTTTATGAATCTTCAGAATGAAAACTCAAATAAAAGACTCTTGAAGTATGGTTATGTTGAAATTTTATTCCCTTTCA
AGTAGTAGAATTATTTGTTGTTTATCTGAAATACCTATAACCGGAGTGCTAGACCAATCCATAAGCCTTGTAAATCAGAT
TGGATTGATTGACCAAAAGCTTAGGCACTCATTGATAGGAGGGGAAAAGGTTAGACCAAAATCTGCACTAGCTAAATTTG
TACTATCTAAATTTGTTCCAAGTTTCTAGGACTAGCTAAATTTGTACTATCTAGGATCACGATGCATGTTGTATCAGTAG
AAAATTTGCACTAGTAAAATCTATTCAAAGTGTGCTGAAACACCCCCGAACCCCTTGAATCCCAAATCGAACTTCCCAAC
ATATCCCAAAACATTGTATGAACCTACTGGAAGTTTCAAATCAAGGAATGGAATGCTAATACTTAAAATGAGGGGTTGGG
TTTTTACATATAGTTTCTCTCATCAAAAGCTTTAGTTTTTTCCATTTCCTAATCAGTTCTTTTCTTCTTTGTTTTGACAT
TTGCAACTACTACTAGGACTGTGTTAGCTCTTTGGATGGTTCCGATGCAATCACTTGGTCAAGATGGCTGGAAGATAGCT
GCCGCTCTTAAGGGAAGACACGTAGGTATGCTTCCTACGTCATTTTTCTTTGACAACAACATTTCAGGTACTTGCTGTGA
TGCTTATTTCTGAAAGTGTGTTGACTTCACTTGATTAATCGTTTGATCATTTAATTGCTATGTTTGGCATTGTACTAAAA
ATTTGAAAATACTTGAGCTTCATGCTTTGATGAAACAAATCTATGTGTTGGCTGCTTAGAAATTATTATATATGTTGTTT
AAAATCCATCAAATAATTCCTATTCAGATCGTGACTGTATGGTGTCTCAAATTTACAAGCAACTTTTTAATTTTACGTGA
ACTATATACACCTAGCTGTCATTGAGTGACAGTCGCAACAAAGTTTCATTTCAAGAATTTTTCACTAGAGATAAAGGTAT
AATTGAAAGGTTTGAAGGTAACTGAAGTAATGAAGCATTTGTTCACAAATGTCCCTTTCTCCTCCTCATGATGAACAAGT
ATTATGCTTTGTACTATGTGGATTTATGAAAGCTCTGATGGAGTGTCGCTTTCTATTAGATTTAAATAAAATAATTACCG
CTTCCATTTCCTCCACGAGTAACAGCTTCCTCAAATGCCTCCAGCAAATCTTCACAATCGCTCACCAGCATCATGTGACT
TTCTCCACTACTCTTCCAGATTCCAGAATCTACATCTTACTACATTGCATTATCTGATTTGTCACATCTTAATCACCCTA
TATATTCCTTTGGATAAATCTTCACTTTTTGTCTCTACAATGTATGTCCTACAAATATTTGGAGTTCTCTTTTTGGATGG
GTATAATGTATTCTGATTTTTGAATATTCTAATTGTAACATGTAGTTTATCATCAGTCAATACTTCGGGAAGAGCAGGTA
AAGCTAATTGGAAAGCTCCTTCCAATAAGACCATTTGAGATTGCTTATCTCTAGGTTGTTTAGATAAAAGAAGAATACTT
TTCAACTGTGATTAGAAATAAAGTCTATTTACAAAAGAGAACTTTTTGAATAAACTCAGTAAAACATAAGGCGAACACCT
AATTTAAAACAAAAGGGAGCTGGGGAAATCCTCATAAAAATAGCTATGCATAAATTTAGAAAGAATATCTTTTAAAAACA
TAAAATAGGAAAAAGTATTGATGAAGAAAAGAACAAATTAGTGGAGAAAACAATAATTTATGGGGAAAAATAAATCACCT
CAAATCCTTATGATGAAGAGAATAAAGGACCTATGCAGCAAATGTTAACCTCCCTTCAAGTGTACTCAAACAACCACGAC
TTCATATAAAGAGGAGGGACTATTGAATGGTCCTCAGGGCTAACAGTGAGGATTTTAGATGTTTTGAATTGTGCCTGCAA
CTAACACTGAGGATTTTGGGAGACCAGAAGAATGGATTTGGGAAATAGGAGTTTCAAATCGTGCTCAAAGCAAGGTGAAC
ACCAACAAACTTCACAGTCCCACATAGCTTAAAGAATGTGTTTCATATTCAACTGAAAGGAATGCAAAATAACATGATAT
AATATTAGTATGGATTGATCAATTTGAACATACTGTAAGTCAATGATGAATGACCATTTCAAATTTAATCTAAAAAGGTT
GATAGATGAATTTACAACTTGATAGGTCCAGTTTGACTGATCGATCACTCTACAGTTTATATTTCTTAGATTTTCTATAG
TAGTGCAATGGTATGACATCTCTACTTCAACTATTTGCTATAAATAGTGGAACACTTCCCTTGATATGATATATGTATAA
AATGTATCGTGTTCTAATTTTCTATTTTTAATAATTGCAAGCATCTGAATGTTGAGAACTGATTTTTCAAACAACATTTT
TTGTTATTTTGTAAATAAAAGGGAACATTTCACCATTTTGGATCATATTGAAGAAAATGTTTGTGTGTTGTGACGAAGAA
TCATTGCTAAAATTGAATATTGTCACTGATGAAATAGCAGTAGCTCGGAGAAGCTAATGTCCGTTGAAAAATCAGCTGTT
GAAGCAGTGATAGATGTCTACGAGGAAGGAACTAAAGCAAAACTAGCGACTCTGTACCGCAAAATTTTTTTAAAAAAGGG
AAATTTGATCCTTCACCCTTGTTATTATGGAAATATCATGTTTCTATGTTCTTCCATGGTTCGATAACAAAGAGACACGC
CCCTTGTGTTGTACAAGTATTACTAAATATATGTATGTAAGCTTTGCTGGAGTTGCTATATTTTCTTTGTAATTTGAATT
CTTAAGATACATGATTTCAACAATAGCATGCAAGTACTTAGTAACGTTTGATATTGTATTTTGGCTGCTGATCTTAATAG
TTACATGGCTACACCAACTTGACGAACATGAATACATTATGAAGGTAAACATATAAATGCATAGTGCCTTCAGACACTTC
ATTATATATTGCAATAATTTTCATGAAACTTATGATGTTGGGCCCGTGTTGCTCTATCTAGTTCTCCTTATTTAGAAGTG
AGACTTTGATGAGGACGAACACCGCACTAATTAGTTGTACCAAGAGTAATTTAATTTGTACTGTATAAGTGGGGTCCATA
TTATTATACTTGAGTCTTTATGATTTCCAAAGCAAACCACGTGTGACTTTGATGAGGACGAACACCGTACTAATTAGTTG
TACCAAGAGTAATTTAATTTATACTGTTTAAGTGGGGTCTATATTATTATATATACTTGATTCTTTATGATTTCCAAAGC
ACCACGTGTGGCCCTATTCTTTTCATCTTAAGAGGGAGTTTCTTGGGATAGTCAAAATGGTAAGACAGTAATTTTCCCTT
CTCCCTTCCTTCTTTCTTTGTCGCGTATTTGCACATCCATGGAAAATGATCCATGTGTTGCATTTCTATATTCCACATTT
GTTATTCTAAAAAAGATTCCTTTATGTTCCACGGAAAACAACAGATTCATTTTGTGTTGAAATTAAGAGACGGACATTTC
ATTCCAATTCCTCAAAGATCCGCTCCTAAAAGTACACCTCCTTTATTTCGTGTGTTCCCTATTTTCCATTTGTTAATTTT
TTGGATTTTCCTTTCAATCGGAAGGTTTTCTTCGCAGATCTATCAAAAAATTCTTACTGGTGGTGCATCTTATGTCTTCA
TTTGCTTGGTTTATGTATTGCTCAATGTTCTATTTGCTAATTTGATTTGTTACCTTTCGTTTAAACTTAATGTTAATTTG
ATTGATTTGTTGAATCCAAAAAGATCCCTTTAACTTTTATTTCCTTTGTTTACTCGGTTTGCTAGCTTCTTCGTTGTAAT
AATTCTCAATCTTTTAATTCTTATAGCATGATAGAATTAGTTGTTTTGCTATGTGCTTTGATACACAATTTAATATGTCA
AGAGCTTGTTCTCTAGCTCTTGGTGTTTATAAAATTTCATCAATAAAATAGATTATGATAGACTTCATGTACAATGGAGA
ACTTAGCAAATGACTTCGGGGCAACACTTCTTCATTGTGAGTGATGCAAATTACTTTTGTTGTGCGTCTCAGAGGTGATC
TTGTCATTCTTCTTCTTTACATCTATAGTTCCTCAAAATATAATTAAAAAAATGAACAAGTTATGTAGTTCCGACTTGTG
AGAATCTACAAAGCTGTTTTATGACAACTATATAGGCTTCAATCTAAAAAAATACTTTGAACCTAGGTATATTTAATTGA
TTTTGTTTATTACATTGTGGTGGTTTTTTCCCACCATAATATTGCTTCAAATTTAAAAGTGGTTCATCTTGAACCAACTC
AAGTTGAACGGTTGGAAAGTTACATGGACTCTACCTTTGAATAATACTACAAGCAATATCATATTCTCAAAGTAATTATT
GGTTGAATAAGATGTGGATCCTAAGTGCAACACCTCGAAAGTAGAAAAGTTGAATTGGAAAAAAATGTTGCAGAAAAGTT
GCTAGTGCAACTAGTTTATGAGGGCAAGTACGGATTGTACTTCGTTCCATGGTATGTAGGTGCCAGTCGTTAATGACATC
ATGAGTTGATAAATTGTCAAGTCTCTGACCTTAATACATGATCCGACAGGATGACTCGTTGTTAGGTTGATGGGTCGTGA
TTGAGTATCGTGGTTGTAGCCTTTAGAAAGTTGAGTTTTCCACACTTGAGTTCCACAAAGGGTCAATACAGACCGTAGAA
GGAAATACATTCCAAACAAGGGTGTCTGGACTTAGGGTAATTTTCCAAGCTCTTGTTCTACAAGTAGGATGTGCAGGCCA
TAAAAGAGATGACGAACCATAGACCTTGGCCTGTGGTTTTTATTCAAAAAGTTGGATTTTCAGCACTTGTTTTATGGATG
ACTATTACAGTCCGTAGAAGGGAGTACGGACCGTACATGGAGTTGTAGAAATGTTGCGACAAAATTTTCTTAGGGTTATT
TAGGTCTTTTCCTATATTTTTAATCTTTAAACTACATCGTTTCTAGACTATTCCTAAGACCTATAACTATTTCTAAGGCC
AAAACCCTCCCCATTGACTCTCAAACCCCAAAAGCTCTCAAGTCTTCTTCTCAAGGATTCTTTAAAGGTGATTTAGGATT
TCTTCAAGCTTTACGTCTCCTCTTCCAAGTTCAAGACTAGGGTTCATCAAGGCATGAGGAAAATTCATCAATGGGTCCTC
TCCACATGAGTCCCAAAAGAAACCTAAAATCTCTCTTATGATTTCTATATCCAAATTTCTAGAGTTTTCATGATTCTTCC
ATGGGTTTAATTGAAGTAAGGTTTTCTCTCCATGAATGATTTTACCGTCACGATCCAAGGTACACCCTAGAAGTGACATG
GTGTATAAGATCCTGAGAGGCCCTACACAAGCTACTTGACAAATATATACTATACACAGTATAATAGACAACAATAGGAA
ATCTCATACGAATAAAAGAGTTTGACATTAAAGCGGAAGTCTATCATAGTCTTAATAAGTCATCTAGTACATCAAAAGAA
GTGGTCGGGATGTAACCCGTATAGCACGTACAACATCCGAAATGTAAAGAAATATGAAAGCAATAAAGGTGACATGATCC
TCGAAATATGAGGACTCACCAAGTCTTCAAATCTTTAAAGTGATCAACTAGCCATGAGCGGGAGGAGAGGAAGTGTCACA
CCCTACATTAGTGAAACAATGTAAGCACAAGTATGCATTAGTACATTCCATGTACTAAGTATGAAGGATATGCATGGAAA
CATAAAACATGATCATAAGTAAACATAACTGAAAACATAATATGCATAACCAAGCTAAACATAGTAAAATATTTTTTAAG
GGACATAAAAAATCACGAACATGGTCAATGCATCTCAAATTCATAAGAAAAGCTCCATTAAATCTTGGGATAAGGGTCTG
AAAGATACCCCAACTTTGGTCGAATTTGCTGTTGCGATACTAAACTTTCATGAGGACCTATTACCTCTCTAGACTATTTA
ATAGTGTATTTTTTACCCCCCCTGAACTATTTAATAGTGTATTTTAAAGGTATACGTGCCCACTTGGACACATTACTATT
TATAATTTTGTATTATTTTTTATGTCNNNNNNNNNNNNNNNNNNNNNNNNNNNNNNNNNNNNNNNNNNNNNNNNNNNNNN
NNNNNNNNNNNNNNNNNNNNNNNNNNNNNNNNNNNNNNNNNNNNNNNNNNNNNNNNNNNNNNNNNNNNNNNNNNNNNNNN
NNNNNNNNNNNNNNNNNNNNNNNNNNNNNNNNNNNNNNNNNNNNNNNNNNNNNNNNNNNNNNNNNNNNNNNNNNNNNNNN
NNNNNNNNNNNNNNNNNNNNNNNNNNNNNNNNNNNNNNNNNNNNNNNNNNNNNNNNNNNNNNNNNNNNNNNNNNNNNNNN
NNNNNNNNNNNNNNNNNNNNNNNNNNNNNNNNNNNNNNNNNNNNNNNNNNNNNNNNNNNNNNNNNNNNNNNNNNNNNNNN
NNNNNNNNNNNNNNNNNNNNNNNNNNNNNNNNNNNNNNNNNNNNNNNNNNNNNNNNNNNNNNNNNNNNNNNNNNNNNNNN
NNNNNNNNNNNNNNNNNNNNNNNNNNNNNNNNNNNNNNNNNNNNNNNNNNNNNNNNNNNNNNNNNNNNNNNNNNNNNNNN
NNNNNNNNNNNNNNNNNNNTCACCAATCATGATTCCTTAATTGTGAGAAACCTTTTAAAATAAAAAGGCCCGGGTCCTGA
TGGATGCTAATTTTAAATGGGAGCTTGCTTCGATTCCTTCCTTTTGATCTGCCTTTCCACTTAAAGGAAAAAATTATTTC
CCACCATATTCCTAGATACCCGCATTGTAAGGACTCTTATATTTGGGGTCTGACTTCCACTGGCTCATTCACAACCAAGT
CATTATTATATAATCCCTTGTTGACTCAGCCTGATAATCATCATTCATCTCCTCCTTCCCAATTCTCCTTCGAGTGGATC
TGGAAGGTGTCGCTTCCGTAAAAAATTATCGACTTTCAATGGCTCACTTGTCACCAACATCTCCCAACTGCATCATACCT
CCATCGAATTGAATTGGCATAGCCACATCTTCTGTTTGCTTCCAGTGCAAAATTCAACTGAAACTATATCCCATCTCTTG
CTTTTCTGACCTACCTCTATTGCATTATGGACAAATTTTGGGCTTCACTCAATCATCTTGTCCATTAATACCCATAACAC
ATCGCGTCTCACTTAATTATCTTTTTTGATTCGTGTGATTCCATTCAATATATTCCCTAATGTTCCTCCTGAGATTTTTC
TTGGTTTTGGATTTTGGGAGCTATGGAAAAATTGTAATAACAATTTCTTTAACAATACTTTCAATATTCCTGATCACAAA
GCAGATATCGTTCGTATAATGGAATTTTTCAGTTTAGGTTATAAGCCAAAAACTAAACATTTTCGTACGCCTATTTGGAT
TACTTGGCTGCCCCTGGAACAAAAATCCTTTAAGTTAAGCATTGATGGCGCATTTGATATCATCTTTGGTAAAGGAGGCA
TAGGTAGGGTTATTCGTGATCATGTGGGAAACTGGGTTCTGGGTTTCAGACACTCCATTTGTGATACTGACAGTTTATAG
GCTGAATTATTGGCCCTCTACAATGGCCTTAAACTTGTCTTACTGCACAATTTACAACCTTTAATCATTGAGCTCGATGC
TACTCAAGTGATTGTCCTTTTACACTCTCATTTTATCATATGCTCACATTATACATGACTGCAGGTGGATGCTCCATCAA
CTCACTAACTCAAGCATAGTGCACTCGTACATGAAAGTAAATAACATCGCAGACAGGCTTGCTAAATCAGCTTTAACTGG
AAACTTCTTGTAGGACATCTCCATTTTGGAGTAACCCCCTCCTCTTGTTCAAACTTCACTTGTAGCTAACCAACGGGCTC
AAGCTACTAAAAGACTCGTACTAGCTGCAACTTTTCCTTCAAGCTATCGAAATAGGTCTAATGTCCTTCTAACTAGCGTA
GATTTACCAATATCAGTAACTACTTTTTTGTGTAACTTAGACCCTGTAGGTCTGTGATGGCCACCGGCCACTACTCCATG
TACTCCTTTAAGTTTTTAATAAAATGCTTTATCACCGGCCACTACTCCATGTACTCCTTTAAGTTTTTAATAAAATGCTT
TCCTTACCAAAAAAAAGTCCTCTAGATAGTCTTTGCTTTGTTCTTTATACAAATTTTGCTATAAGTGTTTCTCTTCTCAT
GATATGGTTAAAAATTATATCATAATTGATACCTTCTGTGCAAGCTAAGTATTAATTCCATTCAATATTATAAGTTTTAA
TAAAATGCTTTAATTTTCCTTATAAAAAAAAGTCCTATAGATATTGTCTTCGCTTTGCTCTTTCTTATATATATATATAT
ATATGCTAATTCCTCCCTTTAAGTTTTAATTAAATGCTTTAATTTTCCTTATAAAAAAAAGTCCTCTAGATATTGTCTTT
GCTTTTCTCTTTATACAAATTTTGCTATTAGTGTTGAATCCCTTTCTCTTCTCGTGATATGGTTAAAAATTACAACATAA
TTGATACCTTATGTTCAACCTAAGTATTAATTTCTTTCGAATATTTTTTTGTTTAATCACCCAAAGCGTCATTTATATAT
GCTAATCCCTTCCTTTTTTTTAATGCATGAATTTCCTCGAATTGAGTCCATTGGAATCCATATTTTACTTTGCATCTCGG
GATGCGTCAGACCCAACACCTCTATTCGAGTCATCCTTGAATGTTTTTCAAGGATTGAAAGCTGATTTACATATGAAAGG
GAAGCTAAATTACAGCTCTCGGGAGCCAAAAATTAAGTTATATGCATCAGTATAGATTGGATATACAACAGTATACATGA
TATACAATGTTGTATTCACAATGATATAGGGACTAAAATAGGCCAAAGCCCAAGATGATCAGCAGTTGAAGGCCCAAAGT
CAGTCAGGCAAACAAAACCTGACTTTTGGGCCTAAAGTAGTCCTCTTTTGATATTTTAGCTTTAAATATTGAATTGTTAT
TTTGTTTGAATGTTCTAATTTTAGTTTAACTTAATTAAATTCCGTAAAAGAAAAACTAATTTCTTTTGGGAAAAATTACC
AATCTACACACCCTTATTTACCATATTTTCTATTATTCTCTACCATTTAAAATATTACAAAAATTCATGTTTTTCCTCCA
AAACCCACTCATCCGGATACATAACTTCTAACTCCCAAATACATGTTTCTCTCTTCCTATTTTCACTCCTTCAATTTCTT
CCTATTTTCACTCCCTCAATCACAACAATTACTTCCTTCATTACAATTTTGAATTTCAATTTTTTTCTCTCTCCAATCAA
TCGATTTCAACTTCCTCGATAGGTAGTTTTTCTTCTTCTCTAACTTACAGTTCATCGTTTTTTGTTCTATTTTTTTTTTA
TTTTTCATCTTTAACGTACTTATAAATATGGATGATGCTCCTTCTTTTAGTATTGGAATTACTCAATTAACCTCACATAA
TATTGATTACCCAATTAGTCGAAAAAGAATGCATCTTCAACTTTAAAATCGATTGTAGAAGAACGCCCAAAAAAAGAGGG
GGAAAGGTCGAGTTGTTGGTGACTCTGGTATGGGCTTTAGATCGAGATCTATGGGTGACACCATTGTTGAAAGTGGAAAA
AAATTGCGGGAGTTGATACAGAGCAAAGGAGAAAGTGTAGAAGGATTTCTTCATCATCTTATTTTGCTTTATCAGATTGT
TTGATTTCTTTTCGATACGTTCTTGTTCATCTTTTTCTTATACATATGAGTTCAGATTTTTAATGTATCTAGTTATTTTG
TTTCTTAAATTAATGTATAATGCCTTCGTTTCAACATTACAATGCATTACAATTTCATCATGCACAAAGTATCGTGCTCA
AATATTAGTTTTGATACATAACCTTAATTTATTAAAACACAAATTAGTACGTATCATGTTCATAGTTATGTACTTGGTAC
ATAATTATTACAAATTTCGTTATCTTTTACTACCAGATACATACATCCAAACTTATTCAACTAGAAGGTTATGTATCTGT
AGACATTATCAAATATTATTGTTGATACATAAAACACTAATGCTTTTATAACAAATCCGTTGGATGAACTCATCAATGTG
TTATGTATCACACACAAAAAAGTGTTATTGAGAACAATTACGTGTATGATGTATCTTTTATAAAATACAGTATTCTCAAA
CAAAATAAGATACATAAATAGTAATGTATCAAACACTAACTTTTTAGGCATAATACATAAATTCGAATTTATACTAAATA
TATCTGATACATAGCTACTGTTTTTGACTTTTTTTTAATCAGTTACGATTTGAGAGAAGAAAATTTGAAATTTGAATTGT
TTAAAGTTGTTACAATTTGGGAGAGATTGTCATCAATTTAATTTGTATGATTTTGGGGAACATACATTTAATTTTATGCT
TTAATTTCCTTTTTAATCTCAACAGACAAGTTGTCTAATGTATCAACTGTTATGTATCCGGATGAATGAGATGCATCCGG
ATGACACAAATTTGAAGAGATTTTTGTAAATTGAAAAAAGATAGGAATATGATGTAGTTTGCTCTTTACACTATGAGATT
TCTAAAATATTTTACTTTCTTTTGTGTGGGTTCATTTAATTAAAAGATTTAATCAACTCTTGTATTTATTTATTCAAATG
TTTTGGTCCAATCCTTTTACTTGTTTAAAATTTGATTCAAGTTATTATCTTTTCAAAATGATTCAAGTGTTTTTCGAACA
TAATCATATTTTGTCAAGTCTTAATCACTCTCAATTTACTTAAAGTGTTTTAAGTTTATTTCTTTTTCCAAATAATGTTT
TAATATTCTTTATTTACTTTTTAAGCATTTTCCCCAAAAGTTAATCAAATAAAGTTCTCAAATAGTCGGTTGACCGCATG
TTAGCGGACATTTCAAGTGTGTAAAACCTTCTTAATATGGAAATAAAAACATTTTACCCTTTGAAATTTCGAAAGATTTT
TCTGTTCTAAATCTTTTTGGAATTATTTAAAAGTTTCTTGATTTTCCTTTAAAAATTAAATGCCGACTTTTTCAAAAAGT
TAATTTTTTCCTAAAGAGTTGAAATCAATTTTGAAAAACAACTTTTTCTTTCCCTAATCCACACCCATTTGGATTGTCTT
AAAAAGTAGTTTTTAAGTAAAAAATAAAGAGTCAAAATGAAATGACTTTTTAAGTCATTTTAAACTTATTTAAAGTCATT
TTTGACCTTGCTAAACACTTCTTAACTTATTTTAAATTATTTTGACTTATTTTAAGTTATTTTTAATATTTGTCTAACAC
TTTCAAAAATAAAAAACTGACTTAAAAATATATTTGACCAACTTTTAAGCAATTCAAACACCCTTTGTATTATAACNNNN
NNNNNNNNNNNNNNNNNNNNNNNNNNNNNNNNNNNNNNNNNNNTGTACATTGGATAAGGGTAACCTTGTTGACTTTTTAA
TATGCCACTAACAATTTAGGAGATTTCATTATCTATTGTATCATCAAGACAGCCATCAACTGACTCTCCATTAATTAATA
CAACAACTTTTTCTTTGTTACTCAAAAGTCATAGGTACGTACATTACACTACTAAACTCAGTATTAAAAAATATAACGAT
CTACCTAACAAAAGTTATATTTATCTCAATAATTCATGTCTATTACTAGCAACTAGCAATGGATATTTTATGAATACCAC
ATGATACTTTTGATACCTTAAAGAACATTTTTTCTTCCATGTTGGACAGAAGTTATGGAATATTCTTTCTAAGTTCATTG
ACAGAGTAACTCAAATTTGCATCAGATAAATAATGTTTTAAAAAAATAAAAAATAAAAAATAAAAAATGAATATATATAT
ATATATATTGTATCCTTACATTCGTTTTGCTAATATTCCTATTTTTTTTAAACTCTCTTTGTATTTTCCTTCTTCAAAAA
TATGAATCAATAGTCCAAAAGTATTAAACAAAGTGAAGTACGGATACTATCCTTATATCGTCTTAAATTTTCAAGCATTA
CAACAGACATATTAAAGTGTGGACCAAGAAATCAACTTCTTGAATTAGATTCTATAATTCTAATTCTTATCTTTATTTAA
AATTTGTCAACTTATTACTTACAAAATTATTTCTACAATTCATATAACGATCGTCTTAGAAAGGATAATTTTCAACGTTG
AATTGATAAAAATTTATCTAAAACTAATAATTTACTAGAAAAAAAAGTCACTTATAAAAAAGTTAAATAATAATTTGCAT
CTAAAAAGTGTAAAAATTAATAAATAAATATATATGACATTTGATAGATTTCAGGCATCTGATTAAAATATCGCTTTCAA
CATATGAATAGATGTAAAATGATTTGCAGAGAAAGGTTAGGTATCTCAGAGTTTTGAGTAAAGTAATAAATTTTCAAACA
TGTCACGTTCACAAAAGCGTCATTACATGTGAATAATAAGCGAAGGTTAGTATGTCCCCTTAAATGTGGAGTTGCTTTTG
TGAGGGAGCATTTTGTTTCCAATATAAATTATTTTTTTTATGTGAACTAAAATTTAGTTGAATTTCATATCGGACATCGA
GCGGAAAAAAAAAAAGGCTAGTATGTAGTCCGTTAAGACTGCCAGCAATTTTCTATTGTTAGGACAGTTGGGTCAACGCT
ATAGACAAAAATGGTAGGAGATCAAAGCAATACCAACTTGCCTTAGAAAATAAAGAAAGCAACGTACATAACCAGCCATT
TATTTACTTTCCTAACATTAATTAATATTTTATCCGTTTTTAATTGTCTTGATCTATTTTTAAAAAATATATGTATTTTT
CCTTTTGTGACAATTGAAATAGAGGTAGTAGTAGTAAACACTTTGACTATAAGAGTGCAAGTGGATGAAGTAAAGATATG
CATAAATAGGAATACCACATTAGTTTCTACATTTGTGAAAAGCAGACAGAGAAGAAGAAAAGTATGGCTGGTGGAGGATT
TAGTGATGACAAGGGAGGAAAAAGAGCTCATCTGTATGAGTATAAGATAACTGGCTATTTTATTTTTGCTTGTGTGGTTG
CAGCAATGGGAGGATCTCTTTTTGGCTATGATCTTGGTGTTTCTGGTCAGTATTAATCAAAAACCATCTTTTTTCTGATC
TGTTTAGAGAAGTATTTCTCAAGTCATCTGTACCATTGTTCGAATACAACGAGACACCTAAATTTGTTACTAGATAATAC
AAAATACAAATGCTTGTAGATATCAGTAAATTGATTGAGGTAGTAGAACCCTTTATCCTTTGTGTCTGTTTTGTTTTATG
AATCAATAAGCATAAAGGTAGTCTGAAAGAGTTTTTCCCCAAAATTCTGATTCAAATTTGTGGTTTTTAAGGTGGGGTGA
CTTCCATGGATGATTTCTTGAAAGAGTTTTTCCCCAAAGTGTACAGAAGGAAGCATGCACATCTCAAAGAAACTGATTAC
TGTAAATATGACAATCAGATACTCACCTTGTTTACTTCCTCTCTCTACTTTGCTGCGCTTGTTTCCACATTTGGTGCTTC
ACATGTTACCCGCAACAAAGGGCGTCGAGCCAGTATACTTTGTGGAGCAGTCAGTTTTTTTCTTGGTGCAATACTTAATG
CTTTTGCAAAGAACATTGCAATGCTGATTGTTGGTCGATGTCTTCTTGGAGTTGGCATTGGATTTGGCAATCAGGTAAGT
CAATTTTTGATCTCTATGTACAAGGACATTACAACTTGCTGACAGATTTAACTTCTTCTTCAGGCAGTCCCTCTGTATCT
CTCAGAAATGGCACCTGCAAAAGTTCGGGGAGCAGTTAACCAACTGTTTCAACTCACAACTTGCTTGGGGATATTGATAG
CCAACTTTATCAATTATGCAACTGATAAAATTCATCCATGGGGATGGCGATTATCACTTGGCTTAGCCACAGTTCCTGCT
ACAGTTATGTTTATTGGTGGGCTTTTTCTTCCTGAGACCCCAAACAGTCTCGTAGAACAGGGTAAATTACAGGAAGCAAG
ACAAGTATTGGAGAAAATTAGAGGTACCACAAAAGTTGATGCAGAGTTTGCTGATCTTAAAGATGCAAGTGATGCTGCGA
GAGCCATAAAAGATCCATTCAGGAATCTCCTCAAGAGGAAGAACCGTCCCCAATTGGTAATAGCAGCTTTGGGGATCCCA
GCATTCCAACAGCTTACCGGCATGAACTCCATTCTTTTCTACGCCCCTGTCATATTTCAGAGCTTAGGATTTGGCTCAGG
AGCATCATTGTATTCATCTGCTATAACCAGTGGTGCACTTGTTCTAGCTACATTTATTTCAATGGCTTTTGTAGACAAGT
TTGGAAGAAGAGCTTTCTTTCTGGAAGCTGGAGTTGAAATGATATGTGTCTTGGTAATTTTCTGCTTTCAAATTCTTCCT
AACAAGGCTTTCATTATAGCATATACTTGACTGAAAGTTTGCTTCACAGGTAGCAGTTGCGGTTACTCTAGCTTTGAAGT
TTGGAGAAGGTGAAGAACTCCCAAAAGGAATTGGCATCTTCCTTGTAGTCATAATCTGCATATTTGTCGTCGCATATGGA
AGGTCTTGGGGTCCCTTAGGTTGGCTGGTACCAAGTGAACTATTTCCCCTGGAAACAAGATCTGCAGGACAGAGCATGGT
GGTCTGTGTCAATATGATCTTCACAGCCCTCATTGCACAATGCTTCCTTGTGTCTCTCTGTCACCTCAAATATGGAATTT
TTCTGCTGTTCGCGGGCTTGATATTCATCATGAGCTGCTTCATCTTCTTCCTCTTGCCTGAGACAAAGCAGGTTCCCATA
GAGGAAATATACTTGCTTTGGCAAAATCATTGGTTCTGGAAAAGATACTGCACCCCAGAAGAGAATGAACGTGGTTTGGA
CGCAAAGTCTCTACCACCAATCTAAGAGAACCTGGATTCCAGAGAATGGAGATACGCATTTGTTCCATGAGTGAATGAAG
TGGACATTCTTCAAAGATTATACTCTACTACTAGTGTAAACACACAACGGATTCCTTCAGGAATGAAAACTATATGAACA
TCTCTTCATGTTTTTCAATATGCTCTCCAAATATCATTTATTAGCATGTTTAAGTCTTACTCAACAAAATTATCATATCG
CCGTGTAATTAAGCTTATATATGGGTTTACAAGTTATCAAATGGCAGAAATACTTAAAGAGAACCAACATGAATAAAAGA
ACAAAAAGGAAAGAAGTAAATACAGGAAAACATACCATGACATAGTGACATTTTAGAAAAGAATAACTGACTTGATCGTT
GAAATATTGTTATTCATTTCATTAAGCTATGCTAGTAATTTGGCAAGTTCGTCTACTCCTAAGCTTCCTTTTGGTACTAC
ATTCAGATAATCTTCTCGAATACCCTTTAACTTCTCCTTTCTCGTACTCGTTGTCGAATTGACCTTTCTACCTGAAACAG
CAGTTTCTTTTCTCGAAGAAGCTGGAGTATCTAATTTGGTGCATCCTACCTCCAAATCACCAATTTCCTCTTCCCCGCGT
CTTTGAACTGACACTTTCTTAGGTTGATGCTGAAAAACTGGTCCAGGTGGGGCAGATGTAGAGAGAGCAACAGCCCTTTG
ATAGACAATGTCAGCATCGATACTAGAATCATCTAATAGAACTGCACTCCCACTTTCAATAGCCTGCTTCCAAAGTAGTA
AAATTCCTTCCGTACATGGCGTGATTGAGCTTACCAGCTGACAGTTTTGGTTTGTATCTACCGTTAGAGAATGCACCTTG
TAACCAGTCAAGGGAACCAAAGATGAGGAATCAAACTTGTTTTCTACATCATCTGAAGCGCTCTCCAACTCATTTTCTGT
ATCCACCACTGAATCATCCAACCTTGTTTTGCATTCACGGCAGTCACTCAGAATTCTAGAATTGTCACCTGTATCTCCTG
CATACACCAGAGGGATTTCGCTTTCACTTATCCCTGTCGTTGTAACAGAACAAACATCTAAAGGAACCTTATTGGAAGAT
TCCAGATAGTGATCCTCCGACCTATCTTCCTTTGTTCCGTCCCTTCTAACATACTCTGCATCTTCCTCACCCAGAGGAAA
AGTACTAGCACTGAGATTGCAAGTATTCATTTCTGTAATTGGTAAGTGTGGACTTCCAGAAGTAGATGCAACCACTTGGA
CTTCAAAGGATCGGTTAGTGTTAGCAGCTTTATCAGAATCATTGTCTCTGTCTTCAGGTAGAGAGGATACCCAATCCCGT
CCTCTCCACATGAGTATGTGCTCTTGCTCAAAAGAGATTAACACACATGGGACAAGATCCTACAGTTAAGAAAAAGCAAC
TTACAGTAATGAGGTCATAATTTCTTGCACTTCTTTTTTCTTTCCCAAAAATAATTGTGTATACTAAAGCATTTACCACT
GGTACTGGGAATCACTTTACCTTAAGCTTGGCACCTATCTTCCTATAGTCGCTTGGGTTCAATCCTTGACAATTTATAGA
CACCAATTCACAAGCTTCAAATGCTTCTCTGACATTCTTTACAAGGTCACAATACACCCCATTTTTTGCTGCAAAACATT
CAAGACTTATTATTAGAGAGATTTCTTGTTGAGTAAACCACACATAGGAAAAATAAATGGAAAACAGACCAAGCTTGCAG
ATAGGTATCAGATTGCGTCCTTTTTTGCGCATTAAAGTTGCTTCCTCTAAAGTCAGACCCTCTGGAACTCGTTGAACCAA
CCTTGGGTAGACAGGAGTTACAGGCCGCCATAACATGAGAGGAAAGCGTGGCCGAGTCTTGTAGTTGTAGTTTCGACCAC
GGAAAAGGTATATCAAACCACCTTTATGATAGATAATTTTCCCACCTGTCTTCTCCTGTACATATAGGATACCAAAATTT
AAATCATGTCAAATAACTAGACGAGGCGCCTGTAAGAAAAAGAATAGCTTGTACTAGAGAAAAACAAGATAAATGATCAA
CTTTAGTATTGACGGAGATTCTATTTAGCCTTCAATGAGAGAAATAGTTAGAACGGTTCCCTTTCAAAAATAAAAGGAAC
AGTTAGAATGGCAGGTGTATCTTCTTGTTAGGAGAACTTCTTCAGCAAGAAGTACAGATTCTTCACTTTAGGAGGAAAAG
TCAATGCCTCTCTTTAATACAGGCTAGTGCTCATTAATAGTGTATTGGATGATACAATGTTGCTGTTTCCTATACCACCA
AAATAGAAAGGAGAATGGATGCCCTAAGGAGAAACTTTCTATGGCAAGGTATAAAGGAAAAAAGAGTTCATTTGGTAAAT
GGAAAACTGTCACACTTAGCAAGACGCAGGGAGGCATGGGGATAAAGAACCTGAGGAGACAAAACCAGAGATATACAAAT
GAAGAACAATCTTTAAGAAGGATGGTAATGAAAGACACTTATGGGGAGGAAGGGCCTTAGAAAACAAAGGTAATTTCCAC
TACATATGGTGTAAATGTTTGGAAGTCAATCAAAATTATCTGCCAAATATTCAATGACAATATCAGCTATAGAGTGGGCA
GTTGGCAGAACACTCCTTTTGGGGAAGACAACTGGTTGGGACAGGGCCGCTGAAGACAAGGTTTCCTGATCTTTTCTCAA
TAAATTGGCAACAGAAGGCTACTATCTATAAAGTCTGATCAGCTCAAGAATGGAACCTTAGGTGTATAAGATTCCTAAAT
GACTGGGAAATCAGTAGATTTTCTGAATTCTACAATACACTCAATCAGTTCACAGGTTTTAGTGCCCGTTTGGATTGGCT
TAAAAACAGTAGCTTTTAAGTCAAAAATAAAAAGTCAAACTGAAATGACTTTTAAGTCAAAAAATAATTAGTAGGGGGAG
ACCTACTTTTGGTTTCTGACTTATTTTAAGTCATTTGTTACCTTGCCAAACACTTCGTAACTTATTTTAAGTTATTTTTT
ATATTTGCCAAACACTTCCAGAAGTCAAAAAACTGACTTAAAAGTAAGTTTGACCAACTTTTAAGTCGATCCAAACACCT
TCTTAGTCAGAATGATGATAAGATATGGCGGTTCGGTCACAGCTCAGGTAGATTTTCTGTCAAAGCTTCCTTTCAGATGT
GATAAATCCAACCAATACTATGACTGATTTTTGGACCTAGAAACATATTTGGGAAGTGAAAGTACCCTACAAAGTGTCTT
CTTTTGTTTGGTTGGTATCTAGGAATGCCTTCTTGACTGAGGACAATCTAATGAAGAGGGAAGCACAACTATGTTCTGGA
TGTCACCTATGTGGTAGAGAGGCTGAAACTATCAGTGATTTGTTCCTTCACTGTACAGTGTGTCTAGGTCTGGAATATTT
TTCTAGCACTAACAGGGACACATTGGGTCATGCCAAACAGCACTAAAGATATGTTGTCATGCTAGAACAAGGGGAGAAAA
CCTGCAGCTCAAAAGAATACTTGGATTTGAACCCTGCTTGCATATGGTGGACTGTTTGAAAAGAAAGGAACTCAAGATAC
TTTGAAGATAATGCAAGCACAATTCAGAAGATAAAGATGAAATGTCTAATGCAATTTCATTTTTGGTGTAAACATGAATA
CTCACAGGCCTCTGAAACTATAATAGATGCTCTAGGTTCTCTGAAGGATGATTGAAATTTTGTGTATACTTTAGGTTCTC
TATATATATAATTATGGTCTGCATAGCCTTTGTGCTTCTAATATAAATTGTAACCTTCTAAAAAAATGTGCAGATTTATC
AAAGAAAATGAAAATAACATATCTGATTCTGTGCCTCAAGCTTCAACTTGACAGGGCAATTACCAGTGCTTGGAATAAAG
TAATTTACAATGAGATTATAACCTGCAAAGACCTAGATTCACTGGGAGTGATAATATTCCAAAGAAACAGAACAGTTACA
ACATCTTGCTAAGGGTAAAATATATAAACACTACCAACCTCTAACTTTACACAGACATTGTCCATGTCCACAGTACACAC
CCCCTTGCATTTTATCTTGCACACCCTTTTTCGTTTCCAATGTGCATGGATGTTCTCTAACATGTTATGTGTCAAGCCAT
CTCGTCCTGGAAACAGAAAACGTATTGAGAGTCAAAGTGAACAAAATTCAGTGTCAGCATATTCTTTTTTACATGAACAG
AGAAGAGTGAATCTATAAAGAGCATTTTATGAACTTTATAAGGACCATTAATACCTTAATGTAAATCCAACTACCATCAC
TAATGAACTGAAATTAAGAAAAGAGAAAATGTTCGGTCAGAAGAAGCCTTTTAATGAGAATTGAGTTATTCACATTGAGT
CTGGGGTAAACGTTTCCAAGAATGAATCAAATCATCCTGATATAGTAATATATATACATCAGAACACACCCCACAACACC
CACCTCCCAAACTCCCTCCTTTCTTCTTCTCCTCCTCAAATAATCAATTCCATAGAAACAAGAAAACAGAAAAAATAAGT
CAACGAATTAGGCATCTGTGCGAGTACAACCTGCCAACAACAATTAGGCTTTGCAAACCTAAAAGAACTTGCATCTACTA
GGAACCAATCAAGGGGATTAAGAAAGTAAGAATGAAACGTGTTCTGCGTGATTGCATGTTTCCAAAACAAGATGTTGAAC
CACTCAGTTAAAAGAAACATTAGTATTAGTATATGCATCGATGTATCCATTCTGCTCTATTCAGTATCAGAATGAAATGG
GTGACGGCTGGGATTAAGGGACAAATCCTTCAATGATATTATATGTGCCAAATGTTATACGTTGCAAAAAGATTAAACTA
GCCCTTCAAGCTCGGCTCGAAAAGTTTCTACTTTTGTAGAAGTAGAGAATTCACATTCTACAACAAATTCATAGTAAAAC
ACAATCTTCCAAGTCTAAAAATAATGCAATTTACCTATATTCATTTGCCGTGTTGTTTTCTTACAACTATTTATAAGCTC
CATCATCTCCTCCTTTGTCAATGGCTCTCCCAATACCTCTTCTCTAGATTTAACGTACTTCGGCCCAGTACCTGCCAAGA
ATGGTCCAGGAGCCTGAACCGGCTTGACCCCTTTCTTATGGGGAGGAGGCAGCTGGAATGAATCAAATTCTGGACGCTTC
TTCTTGCTCGGTGGCAACGGTTTCCGACCTGTCCATGGCCTCTGCATTGACTCCGGTCCAAATGGTGAGACTAACGGTTC
ACGCAACTTTTTAGGCTTCAACTTTGGTGTTTCAGTATAACTATATTGATATACAAAGGGGGCTTCTGGAAATTCATAAC
AGACCCCATTTTCATCAACTTTGATATCAATAGCTGATTTCCCTGCTGTTTCATCAGGGGTTTCATCTGGAATCTTGCGG
GTTCTAACTAAAGGCTTAAATGCGGGGTGTATTTGACGAGGGTTGTTCTGGAAATTTCTGGAATACTTGGACTTTTTCCC
AGGGATGGAAGATGAAGAAGGAGTTGAAGGAGTGCCAACGGATTTGAAAGTTTTTTCAGTGACTGGTGATGGAGGGGCAG
GGTTGTAATTATTGGCAATGTTAAGGACAGAATTGAAGCGCTTATGGAAGCGGATTTCATCTTCGATTTCCTTCTGAGTT
CGTTCATGGCGGATGAATTTTTCGGCGTTGACATTGTTCCACCGTGAGAAGCGGATTTCAGTCGCCGGACGGTGGCTGTG
TGGTGGAGCTGGTGGTGAGAAAATTGGGAATTGGATTAGGGTTGTTGAACCCATTTCACTACGTTTTTGCTACAAGAAGA
TGAAGGCATTCAAAAATGCGAACGAGAATTTAGGATTACTATTTTTCTCAATATTTTTAAATGAGGAATGAAAAATAAAA
TCTGTTATGTTGATTAGAGAGGGACCAAGATTATATTGTTTTTATTTTATGATTATTCATAATTTTATAGGAAAATCTTA
TTTTTAACTACCACTCATTTATCTACTTGATTTAAAATATCCCTCACTCTACCTTTTTAATCCACCCTTATCTTTAAAAA
AACTAATTGAGTGTTATTAAATTAATTTTATTATTATTTATTATTATGTGACAGATTTCTATTTGCTGAAATTAAAACCC
CACCTTCACCTCTTTATTTAATCCACCCCATTATCTAATTACCCATCTAATTAAAACACCCATCTCTTTCATTTTGAAAC
CTAAAACGTACTTCTTTTTCCTGAGGAGGAGACACATTCAGTTCTTCATTTGCAAGTTTAGACGTTGGCGAGTGGTTCAC
TAAAATTTTCTTTAAAAAATTACATAGTATATATAAAAAATAAAAATTTGGCACTCCAAAATTACTATTTGCATAGAGTT
TTTTTTTTTTGTAACTGAACAATTTTTGTTACCAAAGTGATAGTAACAAAACCAGAGTCGACCCCCTGTCTCTTAGAATT
AGACGACTACATAATCATTTTCCTACAATCTAATTGGTAACAACTAGAAAACAAAACTTTAAAGGTAGTACGATACAAAG
AAACGGACTACTACAACTAGTTAACAACTATGAAAATTAGCTTGCCGCTCCAAAGGATCTGCCAATCGGCACTGCAATAT
ATAAACATCACGAAGGCCATATTTGCAACTGGAGTAGTACTGAATGCCACTTTTTCTCTCTCTAACCTCCGGTATGTACA
TGAATAGCAATCTCCTTACTAAGTCTGTCCATATTATAGAGGTCAACCCGAAATCTGATCATGTTCCTCTCCCTCCAAAT
GACATAGACAGTCATAACAAACACACAACAAAGGATGGCACCCCCTACTAGACTTCTTCTTGCCCCACTCAGACATCCAT
TGGGATTCAGTTTGCCAGTCCCTTACTATTCTTTGGATACCCATCCAATTTAACATTCGCTGCCACAGGAGTTTTGTCAC
ACAACATTCAAAAAACAAGTGTGACATTGTTTAATCGGTCAGGTTGCAAAACACATACTAAGGAGACTTGTATTCCAATT
TTAAGCAATATTTTAGCAGTAGGCAACCTTTTCCAGCAGGTCAACCATAAGATGAATCTGAACTTGGGTGACTACTTAGA
TTCAAAGCAAGGCTCTTCCAATACACTCTAGGATATTGTGGCGTTAGTGTTAGATACAACCTCTTAATAGAAAACCTACC
CTTGTATTCTATAGTAGATAGTCTCTCGTGTAGGTTGCCCTGCAGCACTAGAGCTTGCATTATAATCTGCCTCAGACCAA
AGATCTTTCATATAACCCATGTTGCATTACTAGGGATATGACAATCTTCCAGGGAACTATTCTTCATATAGTAAATGCGA
ATCCATTAGATCCAGAGGCAATCTTTCTTCTCATTAAAAGGCCCATAAATGTTTTACAATTGCTGCTTTGTTCCACCTGG
GCAAACTTATCACATTATGGCCCCCAGCTACCTCAGGCATACATATCTTTTCCTATGAAACTAGTGATCTCCTAAATATA
GTTTCTTTTCCAGTCCACAAAAAAGACCTACATAGGCTCTCCACATGTTTCATTATCTTTTTGGGGAGAAGAAAAACTTG
TGCCCAATAAGTTTGCCAAATACAATAAATTCTATCAATTGCAACCTACCAGCATATCAGAGTAGCTTGGCTGACCAACA
TTTCATTTTTTCAATGATTTTTTTCCACAAGAGGCTAACACTGATTAATGGTAAGCTTTTTGGAGGAGAGTATGGACACC
CAAATATTTAAAAGTTAGGGTCCCTTCACAAAATCTCAAAGAATAGTCTGTTTAACCCCAGAAATATAGATAAAACTCTT
CTCAATGTTGGCTAAAACACTCGAAAACTTGACAAAGGCAGCATGAAGTAACTTTATAGTTGTAATGTCAGCTTTGCAGA
ACATGAGAATGTCATCAGCAAAGCATATATGTACCACACCTAGCTTTTTGCACCTGGGGTGGAATTGGAATTGAGGATAT
ATAAGCACTTGATTCAACTCTATTTGAAGGTACTTCATAGCAATGACAAAGAAATAAGAGGACATGGGGTCCCCTTGTCT
AATCCCTCTCCTCATCTTGAATGGTTCATTAACCCCCCCCCCCCATTCATCAACAAAGAGTATGAGATCGAGGTGACACA
CTCCATAACCCATTGAATGAATTTATAAGGGAAACATAGCTCTACCAGAATACTCCTTAGGAAAAACCATTCAATAGAGT
CATAATCCTTTCTCAAATCCACCTTCATGACACATCTAGGTGAGAGTCTCTTCCTAGCATACCACTTCAAACCTTCATGG
CCGAATAACACATTGTCTACGATGCTTCTCCCTTCAATAAAGGTTATTTGTGAAGGACTCACAATGTCACTAATAACCTC
TTTGACTCTGTGTGTTCAGATCTTAATTATAACTTTATACATTGTTGTGCAACATGCAATGGGCATATAATTATTCAATT
TTGAAGGGGAGGGCAACTTTAGGAATAAGTGTGATGACAACACTACAACCGAAAGACTTGAGCAGTTTACCAGAATTTAA
GAACTCTTTAACAGCTAGATTGAGCCCTTCTTCAACAATAGTCCAGTTGGTGGTGAAAAGCTCCACTGGGAAACCATCCA
CTCCTAGGGCCTTTTCATGTGGCATGGCATAAACTGCATCTTTGATCTCTTGGTCTGTAACATTAGTGATCAACTTACCT
TTCTGTTGGTAAGTCAAGCACTTCCCTCTCTATGTCAGTGGGAAATCTAGATAAGGCATCAAATCAGTTTTAGCACCCAT
GAGATTCTTAAAGAAAGTTATAAATTCATGCTCCATTTGTACCGGGTCAGTGAGTTTGATGTCAGAGTCTTCTAGTGATT
GCATTTCTACTTGCTCGAATTTTTCATTGAGCATAGAAATACATTGAGTTAGCATCCCCACATTATATCCAGTAAGCTCT
GGGCTTCTGTCAAAGGACATGTTCCTCTACACCACTCCATTTCTGAGTCTGGAGAAGGGCCTATTTCTCATTTTCAATAA
GTACCTGGTCCAAAGGTATACCGATCATTAATAAACGCTAATCTCTGTATCGCATGGGCTAATCTTTGGGAGTATGCCAC
ATATGTATTGATGTTCTTCAAGCTAGTCTTTAATAGGTTAAGTTTTTGACTCGATTGGAATTGCTTTGTGCCATTACATG
GTTTGGTCCATACCTCAGCCAAAACACCTCCAAAATTTGGATATTCCATCACCATCTTGAATAACCTATAAGGCTTAGGA
TGCAAAGACACTCTGAGTTCATGTTATATGTAGATTGGAAAGTGATCTGATATTCCAGGATTGAGAAAATCAGCCTCGAC
ATGGCCATAATCTTGGATCCATTTGAGATTCCCAAGAGCCCAATCAATCTTGGAATATACTCGATTCTACTGGTCTTGCT
TATTACAAAACGTATAGTACTATCCAGCATGTTTTAAAGCTGTGAGTTGGATTGTATCAAGGCAACTCCAGAAGTCCTGA
GTTTCAGCTTGTGTGACATGGGTTCCCAACCTATCCTATTTAGATAGGATAATGTTGAAATCTCCACTCAATAACTAAGC
ACCCTAAACAGTTTGTTGGATATAGCGCAAATCATTCAATAAGCTCTTCCTCTATTGTGGTTTTTTTTGCATAGACAATT
GCATAGTCAATGCTAAAATATGTACCCGCATCCTCCACAAAATAGTGTATATATGTTCAACCACCCTCAATATCTGCAAT
TGAAAGTGAGGCTTTCTAGAACAACCATATCATCCCATTAGGAGCCATAGGATAATTACAATAAGTCTCCCACCCTCCTC
CTATTTTCCTCAACATATCTTGTGCCTTATGTTCTCTAATTCTAGTTTCTAAACAACAAAAAACATTAACCTTATTCTTA
TGCAAAAAGAGCAACAACTCCTTCTACTTTAGGGGCTGGTTTAGCCCCCTAACATTCCAAGTCGTGAGAATCATAGGGGT
TATGAACAATTCCTGGGTCATTAGCTCAACCTAAGCCAATGGTGGGTTGATGAATCCCTAAGGAAAACGTAATTGCTTCT
CTGTTTTCCTGAAGACGGAGTAAGGGCTTAAGGGCACCAGGTCTCACACTAGGCTGAATAACCTAGTGTTGATCTTGCAA
ATCATTTCATTCTTTGCTACATTGGCCATCCCTTATACTGATTGGACCTTAGGTCTAGCAATCCAAGTTGGTCAAGGTTG
CATTTTCCTCCTTCTATTCATTTTCTTCTTTTTCGAAACCTCTTGAAATGGTTCCTTATAGGGTTTGAGATTACTCAACA
AGCAATCCTCCTTAGTGTGACCAAATTGCAAGCATTCAGTACAAAAGCTTGGTCGCCATTCATAATTAATAGCCTGTTGA
AACGTGCCTGAAGACATGGCAATCTCAATGATGTCTAAGAGGTTGAGAAACATCCACTTCAATCAAACACGAGCATATGA
GATTTGTTCAGCTCTATAGTCATTCTATCTATATACATAGGTCGCCCCACAACAGTGCTTCTTTACTTAAAACATTTTAG
GACCAATACCCTACTGGTAATCCTGAAAACATGACCCAAAGAGGAAGCACTGTTAAGCAATTGGGGTCAAATTCGAAATC
AAGTACCCACCTCTGGAGAATAAATGACTTTTATGAAACATATAAAGGGCCTCCCATCAATATTTTGTCACAATCATTAG
GAGATTCAAATCTAATATGAAGTAACCATCGTCATGTGTAAAAACTTAGGGTGGAGGACCAACCCAGGCATGTGATCTAT
AGTGCATGAGTGATTGAAGATACAATGTGTCTCCAACAACATAACCAATCAACATATTCTTCCGGTATTCATACTAAGAC
TTCAAGTCATCCTCAACTAAGGTCACCACCGACTTCCCCTATTTAGTGTTAGGAGGAACATATGATAGGGCTTTACCGTG
TGAGCTCGTACGATTTTCTTAATAATCAATTTTCTTAGTTGGCGTGACTTGGGTAGATGTCACTGCTTTTGAGAACTGCA
ATCAATGAGACATCGGTGTATCATCAATGCTCTCATAGTCCTGCGCATACTCTTTTTGATGCAACATTGGCTCTAGTTTT
ACAACCTCCACCTCCTCTGGGATTGTAACGACCCAGGAGTATCCCTTAGATGTGACAAGGCGTACTCAACCCTGAAAGGT
CTCATACAAGCCCCTTAGCATATCATAACATACGATAAAAGAAATGATACAGAATTTAAAAACTTTATCCATACAATCGA
AGTTTTTTATAAAAGCAAGCGGAAGTCTAACTTGTATCAATTAGCCATCTAATACAATCCTTGAATCAAATAGGGACACA
ACCCTTACAACATAGTCTGAAATAGAAGTACTAGAAAGAAACTACTAATGAATCATACGTCCTCAAATCTTGNNNNNNNN
NNNNNNNNNNNNNNNNNNNNNNNNNNNNNNNNNNNNNNNNNNNNNNNNNNNNNNNNNNNNNNNNNNNNNNNNNNNNNNNN
NNNNNNNNNNNNNNNNNNNNNNNNNNNNNNNNNNNNNNNNNNNNNNNNNNNNNNNNNNNNNNNNNNNNNNNNNNNNNNNN
NNNNNNNNNNNNNNNNNNNNNNNNNNNNNAAGTTTGGAAATCATCATGAACATTAGTGTAAAAGCATAAGACATAAGTAT
ATTCAACATATAGATCATCATAGCATAATAGAACCATCTCATAAGTAACCCTAAGTTATACTTGTGCAATATATAAATAA
AGATCCCATAATCTCATCTATACTAAGTACCACTTTTAGGCCATCATAAACATACTTACCATTCTTGATTTCATCCTTTG
TTCATATTCCTAGACAAGGAAACCTTCACATTTACTAAGTCATATCAAGGAAAGCAACTCATAGCAACGATCCATATTAA
GCATATTTCATCACAATTAACCTTCATATAAACTTACTTAGTAGCATCATCATAAGCATATTCATTTCATAAAGCATTAT
AACATAAAAGAACACACCATGACTACTCGCAAAGCCTACTTGTGCAATACATGGATTAAGTCCCATATCCCCACCCACAC
TAAGTAGTGCATTCTTAAGAAGCCATAGTTTATAATAATTCATTGTGGGGGAAAGCCTTAACCGACATAGACCATGTGAG
GAAATCATGGAATCTGGTGTCTCCCACACCGAAAAGGGTTGTCCTACTTGCCTAAGGTAGAACCATTAACTTAGCTTAGG
TGGATCCACTAGCTAAAGATCTATGAGGGCACATAGTTTATGGGATAATGAGATTGCTACTAGATATCCCACCTCAACTC
ATGTGAGGGCATCCATCTTAAGAGATTGCTACTAGAAACCCTGCCTCAACTCACATGAGGGCTTCCATCTCATATCAATA
TCCACTCGGTACTTAGCATTATTCCCCACGGAGTACTTAACATTCATTACTTGAGTTCATTATTATGGAAGAATGTATCA
ACACTCAATTCAACATCATTCATATGATAGCTCCTAGATTCAATAGGTGAGAATAACCTTTCAACCTAAGAATCCCCATA
TTGTAAGAAAACATTTCACAACATGTCATTATCATTCATAAGTGCATAATTGAGAATAGTCTTTCAATCAACACAACATC
ATTAGCATAATCATAGAAACTTCATTCATAAGTGTGTGTGTGTGAGAGAGAATAGCCTTTCAACAACACCACAATTACAT
CATAGTGATACTCACTTTATTCTCAAAGTATTCATAAGGCATTAATAAACATCATGATCATAAAAAATTCTCATCATTTG
TCCTTCAAGGACCATAGAACATATTCAATCAACACACCTAGAATTACTACATTAGGCATGGATAATAACATGATTTAAGT
AATCAATTCATAACATTCATAATTCTATAGCATTCTACTAACATCGATCCATACCCACACTTTAAGATCCAATTTGAGAA
ATTATGAAAATTCATTGATTATTGAAGAATTCAACTTAAAATCATATAAAATCATCAATATATCCATAAACAAACATAAT
TCAATCATTTAAAACGAATTTGAAAGGAATCCATGAGATTGAAGTCAAACCCTAACTTTTGGGTTTTCTATCTTTGAAAT
TGGGGGTTTTGAAGGGGCTCTATGGGTGAAGGCTACCCATAGATGAAGAGCTATCATACCTTATTGAAGATTTACCATGA
ATTTTTGGAGAAAATCTTGATTCTTTAACCCTAGCATCGCCTTTCTTCTTCTTTCTTTGAATTCTAGAGAGAGTTTATTT
AGAGAAAAATTGGTTATGAATTTGGGTCTTGGGATTTTATTAAGTGAATGGGTTAGTTAATGACTTAAACACACTTATAT
AGTTGAATTAATAATATACAAAACTACTCCACTTAATACTTAATTAAAAAGGAAATTACCTAAAGACTCATTACCTTGGC
CGACTTAAGACAGCTTTACAGGCCCCATCCACGACCCATACTGGCAGGGCGTGGGTTGGCGTTCTGCAGCCCCTCACTTT
GGCCTTTGATCCACGACCTTCTCCCACGGAGCGTGGACTACCCTACGGGGTGTAGGTCCCTCCGTGGGTCACTGTTTTAG
GCTATTTTAGGGAAGACTTTAGGGTCCTCTCAAGGACCCTTGGTTGGTCCTTGGGGGGTTGCACCTTGACGTTTAACCAC
TAAACCCTTCATTCTAAGTTCGAGAAACAAATTTTATGACCCTAATCTTTACGACAAGCTTTATTTAAGCCTACTAGTTT
CCGGGTTGTTGCAGGGATTGACTGAAATTGGGGAGGGAGGAAGTTACCAAATGTTATTGTCCATAATCGACAAATAATTC
CATCCACTAGAGTGACAAATTTTGCCGAGGAAGTGTCTGAGATCTGCATTTTCCACTCAAGGTGCACGTTAGTAATCTTG
CCTAACATGTGCCGAGAGAAACTATCCCTTCATCGGAAACAAAGTGCATATCCTTTACAATAAATTATGGATCTAATTTA
TATTAGAGATAAAGAAAGATACAGAGGTAGAAATTATGATAAATACACTTGTTAAATGTTTTTCTAATACTATATATATA
CAAATTAAATACCTTAATAACCACTATATAACACTAGTTTTATTTTTCACCAACATAGAAATAGTTATTTTTCAAATATA
GGAAAGAATATTTTTTACAAAAAAAAATTGAAACGGGGATGGTAGAAATAAAGACCCGCGATTTTCTCTCATTTTTCCTT
CCACAATTTACTCAGATTGGTTATACATTCTCTCCCATAAAATAAGGGTTTTTTAACCCAAAAAAAATACTCTCTACCTC
CTAAATTCTGAAAGATTGTTCAATTATGGATGTCAATGTGTTTCAATTCTAATTCAACACAACAGACGATGGGACGCATC
AAGTATGTGTGATAAATCAGACTAAATTGGCAATTCTTTTACATAATGTATTTAACATATTTGGTATTTTTCCCCCGTGA
TTTTTATCTCGTAATATGTAAATATTAGTGTTGTATTTGATGGTATTTGTGTATTTGATATAGTATAGATAATATAAATA
CACCAAATTTAGTTGGTATATTTTTTTGTGTTACAAACGAAATTAGGTATTTTGTTCTTCAATGTTAGTTCGAAATCTGA
CCGTCTTAGGATTGTATGTGATGGTAAATTTTAGATGGCTCAAAAATGTGAAAATTACAATAATATACTACCTTAGATTT
TAATTAACAATATATGCACATACTTCTTTTTAATTACAAAGTAATTTTAAAATTATATACATAGCAAAAAAAATAAAATT
GAATTGAATTTAATTATTTAATTTCGATTTACCTCTCTCCTCTTTTTTTTTGGATAATGTGCCTTATTTTTGGGGCTGAT
AATTATGGTATTAAATTTTCTTATTTTTAATCTCTCCAATTACAGTTTCTAATAAACACGTTACTGTATTTTTCAAATAT
ATTTTTTTGATACAATCAATGTAAGTAAAGTCAAATCTTTTTATATTTCCAATAATTTAATCTTTCTAAACATTAGTTAT
TCCCTATGTAATTTTTATTTGATAGAAACTTTCACCATTATTATCTTCTCTCTTCCGTCTATTCCTTTCACCATTATTAT
CTTCTCTTTTCAGTTCATCACTGTCACAATTGTTATCTTTTCTCTTCAGTTCATCCCTCAATATTCTATTTTCATATTTT
GAATTCTATGGATAGGATGCCCTGAAATTGCCTAGGAACTATCCATAGAATTCAAAATATAAAAATAAAATATTGAGGGA
TGAACTGAAGAGAAAAGATAACAATGGTGAAGAGATGAATAGAAGAGAGAAGATAGCAATTGTGAAAGGGATAGGTGGAA
GAGAGAAGATAACAATGGTGAAAATCTCTATCAAATAAAAACTACATAACGAATAACTAATGTTTAGAAAAAAAATAAAT
TGTTGGAAACATAAAAAAGTTTTACTTTAATTACATTGATTGTATCAAAAAGGAAGAAAAATAAAATAATATTTGAAAAA
TATAGTAACGTGTGTATGAGAAACTGTAATTCGAGAGATAAAAAATAAGAAAATACAGTACCATAATTATCATCCCCAAA
TATTANNNNNNNNNNNNNNNNNNNNNNNNNNNNNNNNNNNNNNNNNNNNNNNNNNNNNNNNNNNNNNNNNNNNNNNNNNN
NNNNNNNNNNNNNNNNNNNNNNNNNNNNNNNNNNNNNNNNNNNNNNNNNNNNNNNNNNNNNNNNNNNNNNNNNNNNNNNN
NNNNNNNNNNNNNNNNNNNNNNNNNNNNNNNNNNNNNNNNNNNNNNNNNNNNNNNNNNNNNNNNNNNNNNNNNNNNNNNN
NNNNNNNNNNNNNNNNNNNNNNNNNNNNNNNNNNNNNNNNNNNNNNNNNNNNNNNNNNNNNNNNNNNNNNNNNNNNNNNN
NNNNNNAACTAAAATCCAAAAACAAAACATGATTCCGTTTGTAACACAAAAAAAACATACCATCCAAATTTTGTGTATTT
ATATTGTCTATACTATATCAAATACACAAACATCATCAAATGCAACACTAATATTTCCAGATTACAAGATAAAAATCACG
GAAAAAATTATCAAATATGTTAAATACATTATGTAAAAGAATCACTAATTTAGTTGTGATTTATCACAAATACTTGATGT
GTCTCATTGTCCGTTGTGTTTAATTAGAATTGAAACACTCTCTATATCCATAATTGAACAATCTTTCATAATTTAGGAGG
TAAAGAGTTTTTTTTTGTTAAAAACCTCTTTTTGATGGGAGAGAATATATAATCAATTTGAGTAAGTTGTGGAAGGTAAA
ACAATGAGAGAAAATTAGGAAATGGGAGAAACAATAAATTGTTGGAAACATAAAAAGGTTTTACTCTACTTACATTGATT
GTATCAAAAAAGAAGAAAAATAAAATAATTTTTTAAAAATATAGTAACGTGTGTATTAGAAAGATTAATTGGAGAGATAA
AAAAATAAGAAAATTTATTACCATAATTATCATCCCCAAAAATTAGGCACATAATCTGAAAAAGAGGACATAAGTAAATT
GAATTCAAATAATTAAACTAAATTTGAAAATTAATTTTTCTGTTATGTTTTTGGTAACGAATTGTTCCCGTTGTTATAGA
AAGCCAATGGGAAAAGAATTTGGGCCAGAAAACTTTTGAGTAGTGACTTGGAAAATTGTAGCCTAGTCTAGATTTGAACG
AAATCTGAGTCAGGTGAGGTCGAGCTAAATCTGGTAATGAATGGGACATCTAATTATGAATTTGATCACATGAATGGATA
GCCAAGATGTTAAGGAGCCTGTATGACTTTACGAAATTGAATTCGAACGAGTAGAACTACCGAAACTGATCTTGGCGTGA
AAGGGTAGTTTCTGAATGTCAAGGGTGGAAGGTGTGTTTGTGAAATGGGAGCTTGGAACTCAAATTCTGAGCTTCTGTCT
CCGTGAAAGCTGCCGGGGTGAGATTATTCCCGCCAGGGAGTGTTAGATCCCGCTGTGGCGGCCAATTGTGACTTAAGTTG
GGAAAAATCCCCAAAATCATTATTTTCTGCAAAACTTCATTCTTAAGATCTAGGAGACGAACCAAGGCGATTTCTTGATA
GTTTTCCATGAATTTTAGTGCTAAAGGTAAGGATTTTACTTCCCTAATCCGTTTTTCGATCCGTGGAACTTAGATTCTTG
GGTAATTATTGTTGCGGGAGGGTTTTGTCTGAAATTAATGGTGGGAAAAAGCCCTAGATGCACATTAGGATCATGGGTTT
GGTCTTGGGTTATTGGGTTTGTTATAATCCGGGTAAATTAGACCTTAATTATTGATTTTTGCGTTAAATTACTCGTTTGT
AGACCAAGAACAAGTGGAAAGAATCCAGAAAGGGAATTAGGCTCAAGTATCTTAGGAGGATTCAAGCTATGTTTCGAGGT
AGGTGATGGTTTGATTTCCTGCTTGTGTGATATATGTCGGTTGATTGCTACATTGTATTACATGTGTGTATTGTGAATAG
GGAAATGTGAACCAATCTAATGAAATGATGATATGTGAACAATACATGCCATGAATCTGTTACTTGATTGTATGATTTGA
GTATTGTTCATTTTGGATGTGATTGTGATTGTGATTGTGGTTGTGCTGATTGGATCGGGTGTCACGTTCTGACACATGCA
TTAGATCGGGTGTCACGTTTCGACACGTATATTGGATCGGGTGTCACGTTCTGACACATACATTAGATCGGGTGTCACGT
TTCGACACACTAACAGTGTGAGTATGGGTTCCATAAGAGGACCATTTGTGATAATTGTGTTATATATAATTGTCATTGAA
GTTGGGAAATTATATGTTGCTTCTAAAATGATCACTGGACTCTATTCGATAAATGTATGCTTATTGTGTTGTGATTGCTT
GCCTATGTTTGTAGCCATGTGATCCTATTAGTACACTGTGATTATGTACTGATACTGCACTTGTTCGTTCTTTGTTGAGT
ATAGGGCATCTTTAGGCGGTTACTAATTGACCTCAACTAGGAGATAACTGATCGAGACCGAATTCAAGGGTGAGTCAGTT
CTTCCAGGCTGCCATGAGTTCTCTTTTGTTTAGTCCATTCTTTTTGGACTCAGACTAGTGTTTTAGATATTTCTTATGTT
TGGTTGGGGTTGTACCCCTCTTTCCTTAGACTTGTTGAAATTAGAGTTTTGGTACAATGACTTTCAGTTTCTAGGGATTG
TTTCCGCAAATGTTTTGGTAGTTGTGTTTATTAAACTTCAGAGTTTATGGAAACTCTATATTTCTTTAGACATTTAAAGT
TGCTTCCATATCTTTAAATGTTCTAGTTTTCGTTAAGTTGTGTAGTTGGGTTGTAGTAATAGTTCTCCCACCGGAGGGTT
AGTGTGGGTGCCAATCATGATGGTCTGGGTCGTGACAAAGTTAGTATCAGAGCCCTAGATTCGTTGATCTCATTGTACCA
AAATGAGTCTAGTAGAGTCTTGCGGAACGGTACGGAGACGTCTGTACTTTTTCTTCGAAAGGATATATGTCTTTAGGTAA
TCTCTCTATCTTTTCTCCCTTCGTGCTATGACTTGATTCCAATTGGTATCTGGCGATCCGAATTGGTATCTAATATCTTT
CACTCTTTTGTATACAGATGGTTAACACATGTTTCAATGGAGTCAGACCCGTAGCCCCCATCAATGAGCCGACTGAGGAA
GCCGCAGCAAGAGGTTGAGGTCGAGGAAGGGGTAGAGGAAGAGGAGGGATAAAGGTCGATGAAGGGTAGCACCTGCCAGG
AGTGGAACCCTAGTTGAAAATTCTCCCAGGGAAGAGGCCTCTACTGCGCCCCAGAAGAGGTACAAGAGAATGTGGAAATT
GAATACGAGTAGGAGGTACAGGCCGAGACTACAGGTACTCCTCCCTTAGACCCAATGTTTGCTAAGCAGATTATGAATTT
TCTGAAGGGATTGGTCGACCCTGGAGTCCTCCCCACGATGCAGGCAACTCAAACCCCAGCCAATCCCCCGATTGCTGCTA
CTTCTCCCAAGGTGGGAGGAGCCTTAGGAACTAATGCCTTCTTCCATCCCCTATTAGGTCCTGTGATAACTGATAATGAG
CATGAGATGTTGACTAAGTTTCTGAAGTTGAAGTCACATGTGTTCTATGGTTCTGAGTGTGAGGACACTTATGAGTTTAT
TTTGGATTGTTATGAGAGGCTTCATAAGTTAGGTATTGTCCATCAACATGGAATAGAGTTTGTGACCTTTCAACTTCAGG
GTGGTGAGGCTAAGCAATGGTGGAGAGCTTATGTGGAATGAAGATCGTCAGTCTTGCCCCCACTCACTTGGACACAGTTC
CATGCTCTGTTTCTGGAAAAGTATGTGCCCCAGATTTTGAGGGATCGTAAAAAGGATGAGTTCATGGCTTTGGAGCAGGG
TGGTATATCTGTAGCTGCTTATGAGGCTAAGTTCCATGCTTTGTCTAGATATGCTACACAATTGGTAACTATTGAGGAAG
AGAGGATTCGTTTATTTGTCAAGGGATTAAACTCTGAGCTACATGTATTGTCTGCTCACATGACCTCTGCAGGTAAAAGT
TTTAATGAAGTGACCAACTTATGAAGAAAGTAGAAGGAGTTCAACGTGATGGGCAGGCTTAGGCTTTAGCTAAGAAGCCC
AAGAACGCAGGTAACTTTCATGGTTCCTACTCCAGAGGTTTAGGTAGGCCGACATTTGCAGCCCGACCAATTCAGTCAGC
CATGCCCACTTTTATAGTTGGTTACTCGGGAACTCCACAACAAAACTTTATTNNNNNNNNNNNNNNNNNNNNNNNNNNNN
NNNNNNNNNNNNNNNNNNNNNNNNNNNNNNNNNNNNNNNNNNNNNNNNNNNNNNNNNNNNNNNNNNNNNNNNNNNNNNNN
NNNNNNNNNNNNNNNNNNNNNNNNNNNNNNNNNNNNNNNNNNNNNNNNNNNNNNNNNNNNNNNNNNNNNNNNNNNNNNNN
NNNNNNNNNNNNNNNNNNNNNNNNNNNNNNNNNNNNNNNNNNNNNNNNNNNNNNNNNNNNNNNNNNNNNNNNNNNNNNNN
NNNNNNNNNNNNNNNNNNNNNNNNNNNNNNNNNNNNNNNNNNNNNNNNNNNNNNNNNNNNNNNNNNNNNNNNNNNNNNNN
NNNNNNNNNNNNNNNNNNNNNNNNNNNNNNNNNNNNNNNNNNNNNNNNNNNNNNNNNNNNNNNNNNNNNNNNNNNNNNNN
NNNNNNNNNNNNNNNNNNNNNNNNNNNNNNNNNNNNNNNNNNNNNNNNNNNNNNNNNNNNNNNNNNNNNNNNNNNNNNNN
NNNNNNNNNNNNNNNNNNNNNNNNNNNNNNNNNNNNNNNNNNNNNNNNNNNNNNNNNNNNNNNNNNNNNNNNNNNNNNNN
NNNNNNNNNNNNNNNNNNNNNNNNNNNNNNNNNNNNNNNNNNNNNNNNNNNNNNNNNNNNNNNNNNNNNNNNNNNNNNNN
NNNNNNNNNNNNNNNNNNNNNNNNNNNNNNNNNNNNNNNNNNNNNNNNNNNNNNNNNNNNNNNNNNNNNNNNNNNNNNNN
NNNNNNNNNNNNNNNNNNNNNNNNNNNNNNNNNNNNNNNNNNNNNNNNNNNNNNNNNNNNNNNNNNNNNNNNNNNNNNNN
NNNNNNNNNNNNNNNNNNNNNNNNNNNNNNNNNNNNNNNNNNNNNNNNNNNNNNNNNNNNNNNNNNNNNNNNNNNNNNNN
NNNNNNNNNNNNNNNNNNNNNNNNNNNNNNNNNNNNNNNNNNNNNNNNNNNNNNNNNNNNNNNNNNNNNNNNNNNNNNNN
NNNNNNNNNNNNNNNNNNNNNNNNNNNNNNNNNNNNNNNNNNNNNNNNNNNNNNNNNNNNNNNNNNNNNNNNNNNNNNNN
NNNNNNNNNNNNNNNNNNNNNNNNNNNNNNNNNNNNNNNNNNNNNNNNNNNNNNNNNNNNNNNNNNNNNNNNNNNNNNNN
NNNNNNNNNNNNNNNNNNNNNNNNNNNNNNNNNNNNNNNNNNNNNNNNNNNNNNNNNNNNNNNNNNNNNNNNNNNNNNNN
NNNNNNNNNNNNNNNNNNNNNNNNNNNNNNNNNNNNNNNNNNNNNNNNNTCATGAGTTTGATGAATTGGGAGTTTAAACC
ATTTATGGATTCTTTTGTTATTGTCTTTATTGATGACATTTTGGTGTATTCAAAGAGTAAGGAAGAGCATGCTAACCATC
TTCGCATTGTTTTGGGTGTCCTTGGGAAACAAAAGTTGTATGCCAAAATTTCCAAGTGTGAGTTCTGGTTGGATTCAATT
GCCTTTTTGGGGCATATAGTTTCAAGGAAAGTGGTAATGGTAGATCCCCAAAAGATTGAAACGGTTAGCAATTGGATTTG
GCCCAGCTCTGTGATTGAAGTTAAGAGTTTTGTGGGGATCACTAGCTACTATCGTCGGTTTGTGAAAAACTTTGCTTCTA
TTGCTACGCATTTGACACGGCTGCCTAAAAATAAGGTGCCTTTCAATAGACTGAAAAATGTGAAGAGAGCTTTCAAAAGC
TCAAGACTCTCTTGGCCATAACACCTATTCTAGCACTGCCAGTGGAAGGTAAAGACTTCATTGTTTATTGTGATGCCTCA
TATTCGGGTTTGGGTATTGTGTCGATGCAGGATAAGAATGTCATAGCTTATTAATGAATCTGAGATTTGGACTCATTTAG
GGCATTATTTGTATAGATTTAGTGTCTTCAAATGCTTATTATGTGCCAGTAACTGATGCAAAATCTTTGATTTCCAGGTA
TTTGGATTGAGGAACAAAGCAAGGACACTAATTTGCAAAAAGGAACGAAGCAAGCTGAAAGAATGAAGAAAAGTAAATCT
GGTGATCGCCAAGTCCATTTGGCGAGTTGCCGAACGGCTTCTTGACCGCCTAAAGTTCCAGTGTGCCAAGCCCTGAAGGA
AAGAACCAAGTCGGTGAGAAAAAGGAGCAGTCGGCGGATTGTCGAGTGGTCCGCGATGCAGTGTTGGATCGCTCAAAGTT
ACAGACCTCGAGGATGTTGAAGGCCAAGGCAGAAGGGCGATGGAGTTGACCAAAGGGCGGATCACCGCGTGGATCGGTGA
ACCCGACTTACTTTGTCGAGTGAGTCTTCGCAGCACATTTTTGGCGACTATAAATACATTTTTGAACATTTAGTTTAGTA
TCAATTATCAATCATAAAATTATTATCATATTTTTCATTACAGTTTTCTCTAGTTTTTCCAAAGCTTTGGTGAGTTGAAG
TTTTTCACTTTTGAGAAATTGGAAGTGGGTCTTTGAGATTCTTCGACTTGGAACATTGTAAGGACGAAATTAATCTTACC
CAGTTGATGAAAACTCAATTTGGTAACGATTTTTATCTTTTTATGATGTCTAGCTAAAACTCCAATTCTTTGGTTGTGAT
TATGTGATTATGGGTTGATTTAGTTTATGGGTATTGCTAATTGTTAGTTTAAATGCTGTTTAGAAGTGATTTCAATCATT
AATTGTGGTTCAATTTAAGAATTGTAGTTGCAAATGCAATTCAACCCTTGTGTTTTTGGCTTGTTCGAGAGAGAGGTTTT
AAAACTAAGATTATTGATTGATGGTCAGTGGGTATTGGGTTGTCATGGGTTCATCTTGAGAGAGTGAATCCGAAACCCTT
TTCCATAGATTCAGCTCGAGAGAATGAATGGACTAAAGCGTAGGCTGTTTTTATTTTGCATGCTTGTTGATGTTCGAGAG
AAATCAACTTGATTCGGGGTAAATTGTTCGAGAGAAAGTTTACCTCCGCTATAGTCTAGCTTATTCACTGATTTACAGTT
ATTTCCTAATAGTTGTAATTTTCCATTTGTCTACATTAGCCTATAATCGAATCACATCTCAAGAACCCATCTCATTATTG
TTATTTCGTGTTGTTTGTTGTAGTTGTAGTTGATAATTAAAACCAAAACCCCCTTATTTGACATTCGTGTCACCTCCTGA
TTTGAATTATGTTTTCATTCGATAATGTTTATTCCTATGACTGACTTGATCATGTTCACACTTTACCATTGAATCTTAAA
CACGTACCACTCCCCGTGGGATTCGACCCCAACTCATTTGGTTGGGTTTTATACTGACTAGCGATTGTTGAAACTTAGAA
TTGGATGAAGTATCCTTGAAATGTTAATCACTTATGCATCATGGTAGTTGAAGGTGCATAAGAGGAACTACCCGACGCAT
GATTTGGAGTTGATAGTGGTAGTGTTTGCCCTTAAAATCTGGCGACATTACCTTTATGGTGTCAAGTGTAAGGTGTTTAC
TGACCATCATAATCTGCAACATGTATTCACTCAAAAGGACCTAAATCTGAGACATCGAATATGGATGGAGTTACTTAAGG
ATTATGATGTCACCATCCAGTATCATCCGGGTAAGGCTAACGTGGTGGCAGACGCATTAAGACGGAAGGCGATGAGTATG
GGTAGTCTATCTTGCTTGGGTGTGTCCAAGCGACCTTTGGCCAAGGAGATTCAAACCTTGGAGTCTAAATTCTTGCAGTT
GAGCATCTTAGGAAAATGTGGGGTGTTAGCTAGCATTGAAGTTAGACCCACGTTCATTGAGGAGATCAAGGTCAAACAGT
TTGAGGATGGGAATTTGAATGAGCTTAAAAAGAAGACAATGCTTGGTAAGGCACAAGATGTGGTTCTTGATGCGGGAGGT
GTGCTTAGTTTTATGGGGAGAATTTGTGTTCCCGAGTGGATGGCTTGATTCAGAAGATGATGACAAAATCTCATGGTTAG
CGATATTCCATTCATCCGGGTGTGACCAAGATGTATCGAGACTTGAAATGACTTTATTGGTGGCCTCGCATGAAGAAAGA
CATAGCTGAGTTTGTGGCTAAATGCCAAAACTGTCAGCAGGTAAAATATGACCACCAAAGGCCTGCAAATTTTCTTCAAT
GAATGCCAATTTCGAAATGGAAGTGGGAAAGGATAGCTATGGATTTTGTGGTTGGTCTTCCCAAGACATTGGGACAGTTT
GATTCCATTTGGGTAGTGGTTGACAGATTGACTAAGTCAATCCATTTTATTCCAGTCAGAGTAGACTATAATGCCCAGCA
GTTGGCTAAGATTTATGTTAAAGAGATAGTGAGGTTGCATGGGTTTCTCCTTTCTATCATCTTAGACCGTGGTTCCAAGT
TTTGGGGAAAATTGCATGAGGAGTTGGGCACTCAACTCACTTTTAGCATGAATTTCCATCCACGAACGGACGGGCAGTCA
GTGAGAGTTATTCAAGTGTTAGAGGACATGTTGAGGGAATGTGTGATTGACTTTGGAGGGTATTGGGATAAGTTCCTACC
TTTGTGTGAGTTCTCCTATAATAACATTTATCACTCCAGCATTGACATGGCACATTTCGAGGCACTTTATGGGAAGCGAT
GTAGATCACCCATAGGGTGGTTTGAGGCTGGAGATGTGAAACCTTTGGGGGTTGATTTGGTGTAAGATGCTCAGGATAAG
GTAAGAAGCATTCAAGCTAAGCTTCTAGCAGCCCAGAGTAGATAGAAAAAACATGTGGACCGTAAGGTAAGGGACATGAC
ATTTCAGACTGGTGAGCAAGTTCTTCTAAAATTGTCACCCATGAAAAGGGTGATGTGATTTGGCAAGAAGGGCAAACTTA
GCCCTCGATACATTGGACCATTTGAGATCCTTGATTGTGTAGGGCCACTGGCTTATAGATTGGCCTTACCCCCTAGCTTA
TCTGGAGTTCATCCAATGTTTCATGTGTCCATGTTGAAGAAGTATCATGGTGACAGAGATTACATCATAAAGTGGGATTC
AGTTCTGTTAGACAAAGACCTTCAATATGAGGAGGAACCAGTTTCAATTCTTGATCGTGATGTCCGGAAGCTGAGGACCA
AGGAGATAAAGTCTATGAAAATTCGGAGTTTATGGGAACTTTATATTTCTTTATACATTTAAACTTCCTTTCGTATCTTT
AAATGTTCTAGTTTTCGTTAAGTTGTGTAGTGGAGTTGTAGTAGTGGTTCTCTCATCGGAGGGTTAGTGTGAGTTCCAAT
CACGACGGTCTGGGTCGTGACATTTTTAATTTAAAAAGTATGTTTGTAATTAAAAAAAAGTATGTGCATACATTGTTAAT
TAAAGTCTTAAGTAGTACATTATTGTAATTTTCATATTTTTAAACCACCTAAAATTTACCATCACATACAATCCTAATAC
GACCAGTTTTCAAACTAACATTCAAGAACAAAACAACTAATTCCGTCTGTAACACAAAAATAAACAAGCCAAATTTGGTA
TAGTTATACTCCCTCTGTCCCTAATTACTTGTCCACTTTTCATTTTTTTAGTTGTCCCTAATTACTTGTCCATTTTGACA
AATCAAGAAAGGACAATTTTTTTTATCTATTATACCCTCAATTTATTACTTTGAATAAAGTAGAACTTCTTGAAAATCTT
AAATTTTTAATTCATCCACTTCAAAATTAATAAGGGTAAAATAGTAAACTCACTATGTCAATCATTATTTTCTTAATAGG
TGTGTCAATTCAAAAGTGGACAAGTAATTAGGGACAGATGGAGTATTATCAATAGTATATCAAATACACAAACAACATCA
AATACTACACTAATATTTCCAGGAAAAAAATCACGAAAAAAATATCAACTATGTTAAATACATTATGTGAAGGAATCATC
AATTTAGTCATGATTTATTACACATACCTAGTGTGTCACATCGTTTGTTGTGTTTAATAGAAATGAAACATTGTTGGTAT
CCATAATTGAACAATCTTTCAGAATTAAGTTAGAGAATTATATTTGGTTAAAAACCTTTTTTTTTATGGGAGAGAATGTA
TAACCAATCTTAGTAAATTATAGAAGTTAAAAAAGTGGGAGAAAATAAGAGAATGGGAGAAAGAATAAATTGTTGGAAAC
ATAAAGAGATTTCACTTTACTTATATTGATTGTATCAAAAAGGAAGAAAAATAAAATAATACTTGAAAAAAATTGTAACA
CGTGTATTAGAAACAGTAATTGGAGAGATAAGAAATAAAAAAATTTAATACCATAATTATCATTCCCAAAAATTAGGCAC
ATAATCCGAAAAAAGAGGAGAGAAATAAATTGAAATTAAATAATTAATTTGAATTGAAAATTAATTTTTCTTCTATGTTT
GTAATTAAAAACAAGTATGTGCATATATTGTAAATTAAAGTCTTAAGTAGTATATTATTGTAGTTTTCACATTTTTAAAC
CACCTAAAATTGACAATCACATACAATCCTAATATGGTCAGATTTAGAACTGCAATCAAGAACAAAACACCTAATTTCGT
CAGTAACACAAAAAAATATACCAACCAAATTTGTTGTTTTTATATTATCTATACTATATCAAATACACAAACACCATTAA
ATACAACACTAATCTTTTCATATTACAAGATAAAAATCACAAGAAAAAACATTACATTTATTAATACATTATGTAAAAAA
ATCACCAATTCAGTCGTGATATATCACACATACCTGATGCGTCCCATCATCCATTTAGTTTAATTAGAATTGAAACAATG
TTAGCATCCATAATTGAACAATCTTTCAGAATTTATGAGGTGAGAAGTTTTTTTCTGGTTTAAAAATATTTATTTGATGG
GAGAGAATGTATAACCAATATGAGTAAATTATGGAAGGTAAAAGAATGAGAGAAAATCAGGGAATAGGAAAAATAATGAA
TTGTTGGAAATATAATTTTTTTTTACTTTACTTACATTGAATGTATCAAAAAGGAAGAAATATAAAATAATATTTGAAAA
ATACAGTGACGTGTGTACTAGAAATAGTAATTGGAGAGATTAAAAAACAAGAAAATTTAATACTATAATTATCATCCTCA
AAAATTAGGTACATAATCCAAAAAAGAGGAGAGAAATAATTAATTCGAATTGAAAAATTAATTTTGCTATTTTTTTTTGT
TTTCCACCCGATGTCCGGAGCCCACATTGGAGCCCCGACTGAATCCGAATCGCGCACTGCAGGGCCCATTCGGGGGTGAC
GCTCCCTGTTACAATTTTGACCTGATTTTCTTACCATATTTTAAGTTTTATTTTTTCCCTAAAAGAAAGTCAAAGTATTA
TCATAAATACTGAACTTTTCTTGAAAGGAAAATATAATTCTTTTTCATATTTGGTTATTCTTTCCTTAGAGGAAAAGTTT
GGAGATCCATAAATTGAAGATCCTTATTCTCATAGCATAACACAATAGAATCCACAATGTAGACGTTTAGAGAGTTTTGT
TTATGAGGAGATTTCTCTCTACAGTTTTAATATTTTTCTTTATATTAGTTTTCATATAATGATTTTATGTTTTTAGTATA
AGTTTTTGTCATCTAATTTATCATTGTCATGATTTGCAATTGTAAGCTTCTGCATGACGCACTAATCACTTTCAAACCCA
ACAAGTGGTATCAGAATCAATAGTTCAATGACCCAAGTTCATCAAGGTTGAAGACATATTTAAGGCGGTTTCAAATCAAT
TTGCAACCAATTTGATGATAAAGAAGATTTTTGTCCAACTACATGTGGATAAAAGATTTAAACCATATTTTCAATATTTC
TGTTGTTACATCTTTAAAAATAAAAATAAAATATTTTAAAACCATTTTTCACCCATATATTTTAAATTTTATTTTTAAAC
ATGACAATCAGCAGTGATGAAGATTTTGTGAATAATGAAGATATCATGCATATGAAGAAGACAAATCAAATTATGTCAAG
AAAATTCAGTCAAGAGGGGAGATTCGTTAGGATTTTATCCTGATTTTCTTACCATATGTTAAGTTTTATCTTTTTCTTAA
AAGTAAGCCAAAGTATTGCCATAAATACTTGAACGTTTTTTGAAAGGAAAATATAATTCTTTTCTATATTTGGTTATTCT
TTTCTTAGAGGAAAAGTTTGGAGATCTATAAATTGAAGATCTTTATTCTCATAGCATAACACAATAGAATTCACAATGTA
AATATTTAGAGAGTTTTGTTTATGGGGAGATTTCTCTCTACAATTTTAATATTTTTCTTTATATTAGTTTTCATATAATA
GTATTATGTTTTTAGTAGACGTTTTTGTCATCTAATTTATCATTGTCATGATTTTACAATTGTAAGCTTCCGCATAACGC
CCTAATCACTTTCGAATCAAACACTCCCAACAAGATTTTCTCCATACCCATGGCTCGAACCCGAGACCTCTGGTTAAGGG
TGAAGAACTCCCACCAGTGCACCACAACCCATGTTGGTTAATTTTGATGCTATGTTTGTATTTTAAACACTACGTTTTAA
ATTAAAAAGAAGTATGTGGATATATCGATAATTAAAGTCATAAGTTGTATATTATTGTAATTTTCATATTTTTAGATCAC
CTAAAATTTAACAGCACATACAATCTTAAAACGGTCAGATTCAAACTAACTTTCAAGAACAAAACACATAATTTCGTTTG
GAACACAAAAAAATAGATCAATCAAATTTGGTGTATTTATGTTATTTATAGCGTATCAAATACACAAACACCATCAAATA
CAATACTAATATTTTCAGATTACAAGATAAAAAGCACAAAAAATACCAAATATGTTAAATACATTATGTAAGGGAATCAC
AAATTCAGTCGTAATCTATTATGCATACCTGATGCGTTCCTTCGTTCGATATGTTTCATTAGAATTGAAACACTGTTGAT
ATCCATAATTGAACAATCTTTCATAATTTAGAAGGTAGAGAGTTTTTTTTTGTTAAAAAACCTTTTTTTGATGGTAGAGA
ATGTATAACTAATTCGAGTAAATATTGAAAGGTAAAAGAATTGAGAAAATCATGAAATGTGAGAAAGAATAAATTAATGG
AAACATAAAAAGGTTTTACTTTATTTACATTGATTGTATCAAAAGGGAAGAAAAATAAAATAACATTTGAAAAACGTGTG
TATTAGAAATTGTAATTGGAGAGATAAAAAAAAAAAAGAAAATTCAATATCATAGTTATCATCACAAAACAATTAGGCAT
ATAATCCGAAAAAAGAGAGAAATAAATTGAAATTAAATAATTAAATTAAATTCAAAAATTAATTTTTCTGTTATGTTTGT
ATTTTAAAAACTATGTTTCTAATTAAAACGAAGTATGTGGATATATTGTTAATTAATGTCTTAAGCAGTATATTATTGTA
ATTTTCACATTTTTAAACCACCTAAAACTTACCATCACATACAATCCCAATACGGTCAGATTTCGAACTAACATTCAAGA
ACAAAACACCTAATTCCATCGGTAACACAAAAAAGTATACCAATCAAATTTGGTGTATTTTTATTATCTATATTATATCA
AATATACAAACACCATCAAATACAACACTAATATAAATATGTTTTTACTTTACTTGCAATAAAAACGGAAGAAAAATAAA
ATAATATTTGAAAACACAGTAATGTGTGCATTATAAACTGTAATTAGAGAAATAAAAAAATAAGAAAATTTAATACCATA
ATTATCATCACCAAAGAAAGGCACATAATTCAAAAGAGAGGAGAGAAGTAAATCGAAATTATATAGTGAAATTAAATTCA
TAAATGATTTTTTCTGTTGTGTTTGTATTTTAAAAACTATGTTTGTAATTAAAAAGAAGTATGTGCATATTTTTTAAATT
AATGTCTTAAATAGTATATTATTGTAATTTTCACATTTTTAAACCACCTAAAATTTACCATCACATACAATCTTAATACA
GTCAGATTTGAACTAACACTCAAGAACAAAAGACCTAATTGCGACTGTAACACAAAAAAATAAACCAATCAAATTTGGTG
TATTTATAATATCTATACTATATCAAATACACAAACACCATCAAATACAACACTAATATTTTCAGATTACAAGATAAAAT
ACACAAAAAAAATACCAAATATGTTAAATACATTATGTAAAAAAAATCACCAATTCAGTCATGGTTTATCACACATACAT
AATGCGTTGCATCATCCATTGTATTTAATTAGGATTGCAACACTGTTGGTATTCATAATTGAATAATCTTTCAGAATTTA
GGAGGTAGAAAGATTTTTTTGGTTAAAAATCTTTTTTATGGGAGAAATGTATAACCAATTTCAATAAAATGTGGAAATAA
AAAGAATGAGAGAAAATAAGGGAAGGAGAAAAAGAATAAATTGTTGGAAACATAAAAATATTTTACTTTACTTACATTAA
TTGTATCAAAAAGGAAGAAAAAATAAAATAATATTTGAAAACTACAGTAACGTGTATATTAG
