# Supplementary material for: Homologues of potato chromosome 5 show variable collinearity in the euchromatin, but dramatic absence of sequence similarity in the pericentromeric heterochromatin
Source: BMC Genomics. 2015 May 10;16(1):374. doi: 10.1186/s12864-015-1578-1 (PMC4470070; doi:10.1186/s12864-015-1578-1)
Supplement: Additional file 3: — RH BAC tiling path sequences. Description of data: Nonredundant, multifasta sequence files of the individual BAC MTPs. The sequence contigs and scaffolds in the MTPs can be either ordered or unordered, depending on the quality status of the tiling path sequence. [file 12864_2015_1578_MOESM3_ESM.zip › mtp_0557.fasta]

>mtp_557.contig_1
ATGTGGTTAGGAAGGTGGCCTAGTTGAGTATGAGATTAGGCACAATGAACTTCCTTGGACATCCCCTAAACCATGTGCCT
ACATGGGTTGCTTACTAGTTCTACCTTTGGCAAGTAGAACAACCTTCACGGAGTAGGATAGACTCCGGATTCCATACCTA
GCTAGTATGGTCTATGTCGGTTATGCCTATTCCCATCATGTGGGATGTGCACTCTAGTTATTGGATAGGTTCTACAACGT
GTAGGTAGTAGTATGGGATGCTATCTACACATGGCACGAGTAGGCTTTGAAGATACTAAAGTGAGTTCCCTAAGTCTAAC
GACTATTATGTGAAAGTCCCCTTATGTGCTTGAATGTCTCCAAAATGGTTTCTTAAAGAATATTGGCCTATTGATGTTAT
GTTGTAAAGGAAATGTCCTTATCTAAGGTAATCTTGTGGAACACTTAAGTGTGCTTGAAGAGGTTGTATGGGCGGTCACT
TCTTGTCTTACTCAAGTGTGTCTTAAGATTATATTAGGTAGAGGTCCTATGGTAATGAAATGATATGTGTTCTTTTAAAG
TTAAGCATGAGTTGTATATGGACATATGTTGATTATATGTATGGTGGGATATGGTCTTATATGTTAATGTTGACTTGTAT
TATGTCTCTTATACTTGTAAAGGAAAGGTTTTATCAAATTGATATGAAAGCATTTATTCTTTGAAAATGTCCTTTTTGAC
ATGTTTTTGCATGGTCGCCATACTTAGTACTTAATTGTGCTAACCCCTTTCTTTCCCTTTTTGGACTAAAGTGTAGGGAT
TTGGAGATGGTGACATGTCATGGCTACTTGATAAGTTTCTAAGTGTTGAAGATGAAGACTTGGTGAGTCCTCATATATTC
GAGGACAATACCCCATATGTTCTTTTATGTCTTTTTAGTATCATGAAGTTGTGTATGGGATTAGTCTCGAATTTCGTACT
CTAAAGTATTAGATGGTTTTGAGACATCATGTATAAAGTCTTCCGCTTGCTATTCTTTTTTTTATTTTATTAAATGTTTT
CTTGGTAAAGAAAGTTTTTAATTCCTTATGGTTTTAGTGTCTATGCGATGAATGAATGCTAAGAGGCTTGTATTAGACCT
CTTCGAGGTCGAGTACGCCGGTTACGACTAGGGGGTTCTCCCGGGTTGTGACATCAATAAACCTTGCCAGGGGTATATAG
GCATGACTGGCGTGATCACTAAAACTGATGCCCACAGAGGGGACTTAACCTACAGGGGCACGTAATTTTGCGACTATGAG
GGTACGTTGAAACCCTAGTCCACTCGGTGTTAAGCCTACTCCCAACTGAATATTTATATGATACATTATGACTGAATAGC
TCAAATACTGACATGCATATATGAGAATGTAACAATTATATAATGATAATGTGACATTCGAAAACCGAAGCATGTATACA
TGTTTATTTGACCTAGCATGTGTAATTCATGAACTAAGAGAATCTACACAACTAGGGTTCTGAGTTTTATGCAAAGAACT
AAGCAATGATTCCATGAAACATGATAACTTTATTAGGAATACTCTAACAGCTAAATCACAACCAATATCGAAGGTTTTAG
AAACCCTAGGTCTAAGCAAGATATAAGAATCAAGAATCTGACTTATTTCTAGGAACCTAGTTGATGAAAGGAATTCACCA
GTGATATCCCACATACCTGGTGACGAATTTCTCAGAGAAATCTTTCAATTTCAGGGATGGAACTGTAGAAAACTTATTGT
ATTCTTGTAGGGTTTTGGGTCTCTTCTTTTCTCTTCTTTTTTGTTTTAAGTTTGGTGAATTCTAGTGAATAAATTCAGGG
TATGTCTGACTAAGTTATTAGGCTTAAACTGTATAAAATGACGTAGTTTAGGCATTAAATGATGTAGTTTAAGGGCCCCA
ATGCATAGGAAAAAGACCTAAATGACCCTAACATAAAAGTAACGAAGGTCATCCATGGAGGGACCTACGGACCATCGATT
GACCTACCAACCGTAGGTAGCGCTCGTCGGTCAAGCTCTGCCCGATAGGGCTGCACTAAAACAAGCATAACTTTTTACTA
CAACATGGGATTTTAGCAAACTCGGTGGTTTTAGAAAGAAGATTCAAATATATTTCATTTCATTGGTCATGGGCCACCTA
ATTCATTTTGTACTAAAAGATATTACCATTTGAAGTTGACCAAATAATAATTTCCCTCTAACTGGTTGTTGGCCCTCACC
TACGGTCAGATCTATGGTTCGTAGATCCAACCACGGACCGGACTGGTCGACCGTGGGTGGGATCATAGACCATAAATATT
TATTTCCCAATAACAAACCCCACCTACGGACCGTGTGTCATACCACGGACCATCGCTGGAATCTGTAGTTCTTGCACCAG
GTCCTGAAAACTGCGCTTTTTTCTATTTTCTAAAATATGAGGTTTTACAATTACTTAATTGCAATTCGTATCTAGATGAT
ACAAATTGGTATCTTAACTTCTTCACTAAATTTCACATATGGTAAGAACTAGGGCAACAACAATGGCAACACCAATGGCA
GAAAGAGAGGATGCTTACTTGGAAATAAACATGTTTCCCTGATTGACTACAGGGCCTCTAACGACTAGGGAACAACACGA
ATCTCTTCATTATGTTCTTAGGTTGAAACCTCCAGACTTCTAGGGTACTAAATTTGAAGATTCTTATGATTTACTTGTTG
ATTTTCATGAAATGCTTCATAAGATGGATATAGTGGAGCAATTTGGTATTGAGTTTGTGACATACCAGTTAAGTGAGACG
TTAAAATGTGGTAGCGGTATCATGTTTAGTGCAAACTAGAAAATACACTACATGTGAGTTGGACAATATTTTCTAGCTTC
GTTATGAAGAAGTATATCTCTTGGACATTGAGGCATAGGAGGAGAGATGAGTTCTTGAATATAGGGCTAGGGAAGATGTT
TGTTGTAGACTATGAGGTCAAATTTTGTGCTTTATCTAGGTAAGCTACTCAGCTTTGCTTCAGTCCAGAAGAACGAATTC
ACTACTTTGTGAAGGGATTTTGGATAGATTTATGAATCCCATCTTTAAAGGTCACTTTTTCTACAAAGTCTTTTTAGGAA
GTATTTGATTTTGTGATAGAAGTAGATGGGGTAAAGCTAGATGACTTCTTGAAGGTGACAACGTTTAAGAAGTTACATTA
GAGACGGCTAGATAATGAACACCATTGCTTTGGAAAATATTGTTAGTAAAGTTTTCATAACATGTATGGTTTGCTTAGCG
AATGATGAAATTATGTTCTGCCAATTTAGGTCATAATCTTTGGGTGTATATCAAAGAGAGTCATGATATGACTACTACAA
TAGTATTGATGATTACTTGGTTAGAAATATGAAGTGTGTTACTTTTGTTATCGACCTAATCTAAGAAAGAATGCAAATCG
CTTAGGCTAGAGACAGAACGAATATCATAATGATATGTTGCCATTCAGTTGATAGAAATGTGTAGGCTATTTGGGTACGA
TCTTCTTGATAGGTATGATGTGTTCTAGTGATGGATCTAACGTGCTTTCACAGTGGGGTACTAGTGTTATGTGGTAATGA
ATACGTCGATTGTCAAGTGTGAATACTTATAACTATTTAAGGAGTTATTAGTTGTATGACATGTTCAGATCATGAGATTC
GGTGTTGCATTGTAATTAAAAACCCAACTAGTTTATTACTACTAACGCTTGGTATAAGCATTGTTTTGAGGAAGATTTAA
GTGGTGGATTTTTAGTACAATATTAATGCATTTAGGTTGTGAAGTGTATCTTGAGGATTCTAAATGAGTACGGGTGATTT
TATCTTAAGCTGCAAAAGAGTGGATTCATACTGGAATAATAGGCTTATGGATAAACAAAGTCAAGTGAGTATACTTAACT
GGAGGCCATTGAAGATCTTAGTAAAAAAATGTGTATAAAATTGTGTTAGTCCTTTGGTTTTAATTAGTATAACTGGATTA
GAGGTGTCATGTCGATGAAAAGGTTGACTTCATGGTGATAGAAAGGGCTAACTGAGCATGATGGTAATAAGAGTTCGTGG
GGGATTGGGATTGGGATGCAACTATATAATAAGGATTGTTGTTTAAACGAATTTCGTATGGTAATAACGACTTGTGAGTA
TCTAAGGTTGTGATTTTTCTACTATTTAGTGAGTAACGTGGTTGTATAGAATGTTTTAGGAGATGATGGGACACAACTCG
TATAGAGTTTAAAGGAGCTAATGAAAAAATAGTGCAATGTAGTGTAGCCTTCAAAGAGAGGTGAGAGCAAAAATATTTTC
TCTGAATGTAAGGGCTAATGAGGTATCTTCATAGGGGTTGAGAATTGGGTTCACAGACACATGATTTCATCCGTTTTGCT
CTTGTTATTGTAATAGTGTCACATGTTCATCAAATTGGTTAAAAACTATTAGATAAGACTTGAGAAATAATTGTACAAAC
ATTCAACTCGAGTGTGATGATAAGTTATTTTGTGGTTTTGAGTGTGGTAATGAGTATGGTTGAATTTTTAGTGAAGGTTA
TGGTAAGGTCGATGGAGAGGCAATCAATGATAAGCTAAGATT
>mtp_557.contig_2
GGCATGTAATGAAATCAAAGAGCATGGAAATTAGGGTAGTAATTATGCAACCAAAACAGTGAACAACCTACAACAACACC
TTTACATTCATAACATGATCACATTATCTTCATTGGATCCTCATTCATATAATGTCATGATAACACTCCAATTTCTCATA
CTATGCCTTTAAGGCCATAAGCCTCACATACCAATACACCAACAATACACCATAAAATAAGCATGGGTAATGACATACTT
CAACAATCTAAAGACCTTTAAACAAGTTTGATTCATATACATTCATTATCTAGCAACCACTTCATAAAGGCATAAACTAG
GAATAGAGAGAAATCATGGGTTCATGGAGTATTTTCATCTTAAATCGTCAATACAACAACAATATAACCATAAAGTGCCA
TTAGAAACCTTTTAAAACCATTTGATGGAAGAACCCATGAGATTGAGTGAAAACCTAGATTTTTTTCATATTTTGAAGTA
ACTTTGGATTTGGCTCCTTGTATGGAAAATTAGACAAGGATCAAGACCCCCATACCTTTGCTATGATCTCCCACGAAAAT
TGATGAAGAAAGCCTTGAATCCAAAGCCCTAGCTCCCACTTCTTCTTCTTCTTAAATGGAGGATTGTAGAGAGGGAAATG
TTTTTTTTTAGGATGGGAATTGGATTATGGTATCTAGGAAATAATATAAGTCCTTTGAAAAAAAGGGTCCAACACTTAGA
AAAAAAAAACAGGCGGGTGAACAGTAGCTGAACAGTAAAATCAGCTACTGGAAATTTGGATTTTCTGCCGGACAGACTTT
ACGAAAATGGGCATAACTTCTTCGTCCGAACTCCGAATAAGGTGAAACGAAGTGCGTTAGATAGATAACTCAAAGGGCTT
TCCATGGATATATTATTGGCCACCAAATAATTTGTGTGCTAGGAGATATGACCCTCCAAAGTAGACCCTCGAAAAAGGCT
TCACTTGGAAATTTTGGATTTTGATACGGTTGCTCTAAAATTTGGGTTAGACCCATTTCCCACTCAATTTGACCCCCTAA
ACAAGAATATGAAGTCGGATTTTCGAAAAACGAAACGGATTTTGAGATATATGGAAATTACAATTATTGGTGTTTCCGAA
GCACATTTTCGGGCATTTTTGGGGTCGTTTCAATATCTCCCCCTTGGGAACATTCGTCCGCGAATGTGGAAGAGACGCGC
AAGGCCAGACTTAGTAAGAACATATCAGCCCCAACATAAATGCAAAAATTTTATTTAAACAACACTTCAAGATTTCAAAA
CTTAGTGTAAAGCATCCATAACTCATCAATTTAAACATATATGCACATTAATGATTTAGAGGCTGAAATGTAGGACTCGA
TGGAGTACAAAGGACTTGATTTAATACCTTAGGCTTGAGTGGAGTTGAATAGATAAGGATAACGTTTTTGCATGTCCGCT
TCGGCCTCCCAAGTAGCACTCTCCACTTGTTGATTTCTCCAAAGCACCTTAACGGACGCCACTTCTTTGTTCCTCAACCT
TTTAACTTGTCTATCTAAGATCTGAACCGGGACTTCTTCATACGTCAAATTATCTTCTACAACACCCACAACCTCAAGAG
GTACAATAGCGTTAGGATCACCAACACATTTCCTCAACATCGATACATGGAATATCGGATGAACTAATTCCATCTCCTTG
GGCAACCCCAACTCATAGGCTACTTTACCAACCCTTTTTATTATCTCATAAGGACCGACATACCTAGGACTTAATTTCCC
CTTCTTACCAAAACGAACCACACCTTTCATTGGAGAAACCTTCAAATAAACCCAATCACCCACTTTGAATTCAAGATCCC
GTCTCCTCACATCGGCATAAGACCTTTGACGACTTTGGGCTGTTTTCAACCTCTCCCTAATCATCCTTACCTTCTCAAGA
GCATCCATGACCAGATCCGGACCCAACAAGGCCACCTCTCCGACTTCAAACCACCCAACCGGTGACCTACACCGTCTACC
ATAAAGTGCCTCAAAAGGAGCCATACCGATACTAGAATGATAACTATTGTTGTATGCAAATTCAATCAAAGGAAGATGAT
CATCCCAACTACCTTTCAACTCCAATACACAAGCTCTAAGCATATCCTCCAAGGTTTGAATTGTTCTTTCGGCTTGGCCA
TCCGTTTGAGGGTGGAAGGCCGTGCTAAGCTTTACCTTTGTACCAAGACCCCTTTGGAATGACTTCCAAAAGTGAGAAGT
GAATTGGGCACCACGATCCGA
>mtp_557.scaffold_1
GGTTTAATGCCTATGATTTAATGTTGATGAAATTGTGTTTAGATTGGATTGTATTGTTGATTTATATGGTTTTCTATACC
TATTTATGATGAATTGTTGGTATATGGATGAATTGAGGATTGTGGCCTTATGGGCAAGTTATGGATGAATTCTCTTGTGG
TAAGAAAAATGGTTGGGACTTGAGTGTTGTTTATTATGGCTTTGGAGGATGGTAAGTTGGCTTAATCTCATATTATGGAT
AAAAATTGTTCTTGCTTGGTTTGATCCACTTATGGTGGAGGTGTTTAATTATGGAATGTACTGTGACCATGGCCTTAAAG
GCATAGTATGAGAAATTGGAGTGTTATCATGACATTATATGAATGAGAATTCAATGAAGATAATGTGATCATGTTATGAA
CGTAAAGGTGTTGCTATTGAAAGATTATTTCTCAATTTGACACTCATGAATGTTGATGATAGAATATGAAGGATTCTCCA
ATTTATTGCATATCTCGAATTGGTAGAGCTTGTTCATCATTTTCTTGTTTAAATGATTATATTATTGGTTGTTGAATCCT
CGGATCGGTACTCTCGGGTCGTGACACCTTTAAATCTTGACGACATATTATTATTACATAGAACACCAGATGCAAGCCTT
CATTTTGTTAGTCTCCTCATTATCTTGGATTAGTGTAACGACCCGAGAGTACCCCCTAGTCGTTACATGCGTATTCGACC
TCTCGGAGGTCTTATACAAGCCTTAGCATTCATTCATCGCATAGATCATAAAAATCACTAAGAATTTAAAACTTTTATTC
AATAAAACCATAAGACTTCAAGAGTCATCAACATTTGAAAACATCAATACGCAAGCGGAACTACTAAGTCTCTTTAGCCA
ATCTTAGACAAGAACTTAAAGCGTACTAAGAGACACGGCCCTTTACAAATTGAAATGAAACTTAAGTGTCTATTATAATG
ACTAAGAAACTTCTAAACATAGTCCTCGAATCTTGAGGACATACCAAAGACTTGGAAGAGTGAAGCAATCCAAGCAACTC
CAAAGCACAATCTCCTCCTAGTTACCACAACCTACACTTGTAGTAGAATAGAAGAAAGGGGTTAGTGCAACACATGTACT
AAGTATAAGGATATGCAAAACATGCTAAAAAGGACATTTGTTTGGAAGTAATGCTTTCATGCCATTTTGATAAAATCTTA
TGAACATCAACATAATAGGCACCTTACAAGTCACAGCCAACAATACAAAGTCATATGCTTCACANNNNNNNNNNNNNNNN
NNNNNNNNNNNNNNNNNNNNNNNNNNNNNNNNNNNNNNNNNNNNNNNNNNNNNNNNNNNNNNNNNNNNNNNNNNNNNNNN
NNNNNNNNNNNNNNNNNNNNNNNNNNNNNNNNNNNNNNNNNNNNNNNNNNNNNNNNNNNNNNNNNNNNNNNNNNNNNNNN
NNNNNNNNNNNNNNNNNNNNNNNNNNNNNNNNNNNNNNNNNNNNNNNNNNNNNNNNNNNNNNNNNNNNNNNNNNNNNNNN
NNNNNNNNNNNNNNNNNNNNNNNNNNNNNNNNNNNNNNNNNNNNNNNNNNNNNNNNNNNNNNNNNNNNNNNNNNNNNNNN
NNNNNNNNNNNNNNNNNNNNNNNNNNNNNNNNNNNNNNNNNNNNNNNNNNNNNNNNNNNNNNNNNNNNNNNNNNNNNNNN
NNNNNNNNNNNNNNNNNNNNNNNNNNNNNNNNNNNNNNNNNNNNNNNNNNNNNNNNNNNNNNNNNNNNNNNNNNNNNNNN
NNNNNNNNNNNNNNNNNNNNNNNNNNNNNNNNNNNNNNNNNNNNNNNNNNNNNNNNNNNNNNNNNNNNNNNNNNNNNNNN
NNNNNNNNNNNNNNNNNNNNNNNNNNNNNNNNNNNNNNNNNNNNNNNNNNNNNNNNNNNNNNNNNNNNNNNNNNNNNNNN
NNNNNNNNNNNNNNNNNNNNNNNNNNNNNNNNNNNNNNNNNNNNNNNNNNNNNNNNNNNNNNNNNNNNNNNNNNNNNNNN
NNNNNNNNNNNNNNNNNNNNNNNNNNNNNNNNNNNNNNNNNNNNNNNNNNNNNNNNNNNNNNNNNNNNNNNNNNNNNNNN
NNNNNNNNNNNNNNNNNNNNNNNNNNNNNNNNNNNNNNNNNNNNNNNNNNNNNNNNNNNNNNNNNNNNNNNNNNNNNNNN
NNNNNNNNNNNNNNNNNNNNNNNNNNNNNNNNNNNNNNNNNNNNNNNNNNNNNNNNNNNNNNNNNNNNNNNNNNNNNNNN
NNNNNNNNNNNNNNNNNNNNNNNNNNNNNNNNNNNNNNNNNNNNNNNNNNNNNNNNNNNNNNNNNNNNNNNNNNNNNNNN
NNNNNNNNNNNNNNNNNNNNNNNNNNNNNNNNNNNNNNNNNNNNNNNNNNNNNNNNNNNNNNNNNNNNNNNNNNNNNNNN
NNNNNNNNNNNNNNNNNNNNNNNNNNNNNNNNNNNNNNNNNNNNNNNNNNNNNNNNNNNNNNNNNNNNNNNNNNNNNNNN
NNNNNNNNNNNNNNNNNNNNNNNNNNNNNNNNNNNNNNNNNNNNNNNNNNNNNNNNNNNNNNNNNNNNNNNNNNNNNNNN
NNNNNNNNNNNNNNNNNNNNNNNNNNNNNNNNNNNNNNNNNNNNNNNNNNNNNNNNNNNNNNNNNNNNNNNNNNNNNNNN
NNNNNNNNATATATATATATATATACAATAATCTATTCACAACTTCATCATCATCATAAGCCTTAGGTCACAATTGCCCA
TTCAAGGCCAACATCCAATATAACACAATTGACCATCAATTCCTCATAATTGAATATAGAACAATACATAAATCAATACC
CCATAACAATCTACACATTAATATCACATTATTAGCTCATAATCAATAGACCCACTTTAGACCCAAAATTAGGGTTTCAA
GATATGCAAGGGTTCATGGAGTTTTTGACCTTAAAACCATCAATATTAACATAAAACATCATTTGAAATACTTTCATGCA
AGAACCCAAGCTTAGAATTGAAATTGGGGTTTTTAGTGTTTTTGAACAACATTGAAATCTCTTTGATTTGGCTCTTTGAT
TGAAAGGAGAATCAAAGATAAAATCCCCATACCTTTATGATTAATTTCCTAGGAATTTGAAGAGAAATCAGTAGGAACCC
ATCCCCTAGCTTGAAGCTTCAAAGATGTCTTCCATGGAGTTCTAGAGAGTTTATTTGAGAGGGAAGGTTCAATTTAGATA
ATGAGGTCTAATTCTAGGTTTTGGAGTTTTATCCACTTAAAATACCCTAAAATAGGTAGAATAACCATTTCGAATAATTC
CCCAAAGTACCCAAACTACCCCTCACTTAGTTGGACCTTTTTAAAGAAGTCTCACTTGAGTTTTATTTTCACAGATTTCG
TCGGGAAACAAGTCCGCGACGCGGAGGTGTTCCCACAAGTTTCTAGAAATTAAATTTTGAGGCAGACGAGTCTGCGACAC
GTCTGCGATGCAGACCAAACTTTTGGCCCTTGGTGGAGCTAGTCCGTGACGGGGACATGCTCCCTCCATGCACATTTTGC
AAGCTACCTTGGCAGCTTGTTTGGCCAAGGGTTGGGGTCCTCCTTGGGGCCCCTTAGGGTGGTCTCGGGGAGTTGTACCC
AAACCTTTTGACCCTAAATACATTTATTAAGACACTAGGGTCACCTCCACTGATTTTAGACTCCAAACAACACATAAAAA
CATGAACAACCTACTAGAACACACCAACACGTAAAAGACTAGTTTTCGAACGTCTTGGTCGTCCCTTGACGTTCGACTTC
CAAACTCTCTAAAACAGACTAAAAAGGATATTCTTCATTATTTTAACAAGTTATTAATGCATAAAACCCATGTGAGTCTC
TACTTTATCCTACTTCATTTTGAGGGGTGTCACAATTAGTGATCCCAGTTACTTGAAACTCCCTCTCTTAAGGATAACCT
GTGTATCAAACCTCACATTCAGTCCACTTCATGAGTTACATCACTTGTGCTATTGGTGTCATTTTCTGGTTTTAGTAGGG
ACCTCAGAGACTTAGATAATATGATCAGACACCACTTTAGGTTTTGTTCAGTGATTTAACTAGTAATTATCATATCAATA
TTAGATAATGATAATATGAAGGTTTTAGACTCTATTTGGTTATGAAAACATTGTTGTCATCTGTTTGCAGCCTTTATTTT
AAAGTTGTATGATTATTTTTCGAAAGCATGAATCTTTACTAAATTGACTGATTTCATTTACAATCCTGCAGATGGGAAGT
CCTTAAGGCCCGTGTCTTTACTTCAACTTTGCCGCATTGGAGTAATAATTTTTGATTGGTTCGACATACCATGACTGAAG
AACTATTATAACTTTGGGTTTGACCACTTCAACATATCCTTGAGAAAAATTGGAATATGGGGTCTTATTGATTTCCTCTT
AGGAAATGCTGGTCCATTTGCTTCAGGGGATTGGATACTTCCAGATTTTACCCTCCAGGGGTTGATCAAGTTGAACTGCC
ACTTGCATATGTTTCCTAACATGTACTACTTCAGCTATGCTACCAAGCGTACCAGCAAAGTCATGGGTTTAACAGTCCCT
TCTGGCATAGTAGGTATACATCCTCTTCTATTCATCAAATTACTGCAAATGAGTCTATGGCGCCATCCTCCAGATGTCCC
TCCCCATACTATAAAGACTGAATGTGTGCTGAAAAGAGTATCTTTATTAATGAAGGTAGAAAGGTATTAAATAGAATTAT
AGGGAAAATAATAAGAATCCAAAATGAACTAAACTAAAGTAATCTAAATAAATAATAACCGTTGAACTAGTAATGCAATC
CTAATACGACTAAACTACTGACTAATGTTCGAATGCCAGATGCTCTAATACACCCCCTCAAGTTAGGCGATAAGTCACCA
AGCGTAACTTCAACAAATTAGACTCAAAAGAAGATTTAGGAAGTACCTTGGTGAGAGTGTCAGCTATTTGATCGGCCCCA
TGGACATGAAAAACATGAACCCTTTTTATGCCAACATAGTGGCGAACAAAGTGAAAGTCCACGGCAGCATGCTTCACATG
GAAATGGAGAACAAGATTCTTGCTTCAGAATGTGGCTCCAGGATTGTCACAATAAATTGTGGGTAGCTGATGTACAGGAA
AGCGCAGCTCTTTTAGGAGATTGGTGACCTATAAGGTTTCAGAAAGTGCATTAGATACAACCCTTGTCACGACCAAGGGG
TACCCCCTAGACGTAACACAATGTACTTGACCCCGAAGGGGTCGCATACAAGACCTTAGCATAATCATTCACATAAAGTC
ATAAGAATAATGCTGAAATTTTTAAACTTATATAGTAGAAGTCCAACTTCAGTTTTCATAATAGAAAATCATAGGAATCT
AGATTGTCTCATACATCATCTAAAACATAAGAATACAAATTTTTGGGACTTAGCCCTTTACATCAATAAAAGTCTCAATA
TAAGAGAAGTACAATAGGAACTAAGAAATGGAAATCCGTCCTCGAACTTGAGGACTCACCGCTACTTGGAGATAAGCAAT
CCAAGTCTTCTTCAAGAAAGAAGAGTGTATGTCACCTAGCCGGAACCTACACTTACAAAAATGTAGAGGAAGAAAGGGTT
AGCAGAAATATGTACTAAGTCTACTTGTGCAATGTGGAAGTGAAGTCCCATACCACCACTCCTACTAAGTAAACTCACTA
AGAAGTCATAGTTTTAGTTCATGTCTCATTCATTATCTTATCATATAGGGAAGAGTAGCCATAGCCGACATAGACCATGT
GAGCTACATGGAATCCAGTGTCGTGTAACCCCACACCGAAAGAAGGTGTCCTACTTCTCTAAGGTTTCTAAATGTATAGC
TATAAGGTGGATCCACTAGCTAAGGTCCTATATTGGCACATAGTTATGGGAAAGGGATATTGCTTTTAGAAACCCGACCT
CTTGCATTGGCGGAGGATCTTCCATCTCATGAGTTCACTTAGATGACCCAACCTCTTGCATTGGCGGAAGTGGCCTTTAC
CTCATTTTTCATATACACTCGGTGCTAAGCATTATATCCCAAATTATACATAATTAGTCTTAAATTGTATTTACATGTTT
GAAGGAGTGATCTACCCTTCGTTCAATACAATTCATCAAAATAGCTCATAGATTCATTAAAGGTGAGAATGTACTTTCAA
CCTTAGAATCGTCATTAACATGTGAGTAGAACTTTCACATTACATTCATATTGTTTTCATGAGAAATGACCTTTCAATAA
ACACAACAATGTTATCACCATCCTAGACAAGTGTTACATGAATATGTGTAAAGGGTAAGGGGAGAATTGACCTTTCAACA
ATACCTCAATTTACAAAATGGTGATAAAAATATTTACCTTTCAAGTGAATTATAAGTTCACATACAACTTCCATCAATCT
TGAACCAACCATCACAATTTACCCCCATCAAGGGTCATGAACCAAGTCTCACAATCACACTTAGAAATACTACTTTAAGC
ATTAATAAAACAAGATTCAATAACTATATTAAGATAGGAACAATTCATGGTAGTCATCTTGCATCAATACACCCATTACA
ATTCATGAAATTGGGTCATGGGATAGTTCATGGGTTCATGGGGAGTTTTACAATAAAAATCACCAATAAACATCAAATCA
TCCATAATATAATGCAATTAACATAATAAAATCGTTTTTAGGAAGAACCCATGGCTAGAATGAAAACCCTAGTGTTTGAA
CAAGTTACCAATTTCAAAATCAAGAGTTGAAGGGCTTCATGGAGAAAAGTGTTCCATGAATCAAGGTTCTCGTAGCTTAA
TTGATGTTTCCCACGAAATTGGAGTGAAAAGTTTGGAGCTTCAACCATAATCTTGACCTTCTTTGTTCTTCAATGGTGTC
TAGAGAGAGAATCTTTTGAGAGTGGAGAGGTAGTTATGTTTTGAGTTTGTGAATTATGAGAGTTAAAAGGGTTGTTTAAT
AGTTAAAATTACTTTAATATACTTGAAATAATTAATAATAACCGCCCCTACCCTTAATTAATTAAAAAGGAATTTACAAA
ATTACCCTCCTTATAGCCAAACCCCAAACTAGCTTTTGCAAGTGGGGATCCACTGATCGTGGATGGGACCACGACCCGTC
CTGCAAGGGCGTGGTTTGGGTCAGAGAGGGAGTTTTGGAGGGACAACTTGGGGAGACTAAGTCTCAACCCACGACACCCA
CTTATGGTCCATAAGTTGGGTGACACCACGTACTGTTTAGTCGTGGTTTGGGTCTGAGAGGGGAAATTAGGGGACCAACA
TGGGGAGATTAAGTCTCGAACCACGCCTCCTAACCACGAAGCATGGTTCCATCCATGGCTCGGGGGTGCCCAAACGTGGT
CCATCCTATTTTTTGACAGCTTTTGGACCTTCCCTTGGGTCCTCCTCAAGGACCCTTAGGGGGTCCTAGGGGGTCGTGCC
TTGACATTTTGGCACTAAAACCCTAGTACTACATTAGGGAAGTTATTTTAGGACTCTAACCTTACATTTTAACTTCACTA
GGCCACTAGACTACATGTTAGGCTCTAGCTTAGGTCATTAGGTTTCCGGGGTGTTACATTATCTCCCCCTTGGGAACATT
TGTCCCCGGATGATGACCAAAACACCAAACTAAGTTAGAAACAGTAGACTAGCAGCCCATTATGCATGAAACATCAAAAT
GTGCAAAAACTAAAAATGCAATAATCACATCATGCTCAATTTCAAAGGAGGAAATTTCAACTCCCCTTCACAACATGGGC
AATGCAATACTAGAAAGCAGGAACTCCATCTACTAATCCAATATGCATGGAACTCCTCAATTCACATAAACATGGGAGGA
ACTACCTTCTCCAACTCAAGTAAGCTCAACACATTATTATAGAGCCAATATGTCATCTCATCAACATATCACTAACCATG
TTCATCATTTCATCTCATGAAGTCAAAAATGCAATCATCATACAAGGTGCAAATCAACATGAGGAACATATAAATCATGA
AAACTCCATTTATGCTTTAACATGAATTCTTACAAGAATATGCACAACATAAGGAAATCATGAAAAACTCACTCAACACA
CAAGAATCATAAAACACATAAAACTTAAGAGGAATTACTTACCTCAAGTTTGATTAGGAGTAGAAGGAAAAAGATAAAGA
TAACGGGACTTCATATCGGCCTCGGACTCCCATGTAGCACCCTCAACTAAGTAATTCCTCCATAGAACCTTAATGGAAGC
TACTTCTTTATTTCTCAACTTCTTTACTTGCCGGTCCAAAATCTCAACCGGAACTTCTTCATATGAAAGGTTCTCATTAA
TTCCTAAACCATCTAAAGGAAGGATGGATACCAGATCACCAATGCACATTTTGAGCATCAAAACATGAAACACCGGGTGA
ATTGGAGGCAACTCATTTGGCAAGTCCACTTCATATGCAACTTTCCCAATACGCTTTAAGATTTGGTATGGACCCACATA
TCGGGGACTAAGTTTCCCCTTCTTGCCAAGCCTCATCACACCTTTCATATGTGAGATTTTCAAGTAGACCCAATCACCAA
CCTCATATTCAAGATCCCTTCTTCTATTATCGACATGGACTTTTGCCGACTTTGGGCCGTCTTCAACCTCTCTCTAATGA
GTCAAACTTTTTCAATGGCATCATAGACTAGTTCAGGACCAATTAGAGTAAACTCACCTACTTCAAACCAACCCACTCGA
GATCTACACCTCCTACCATAAAGTGCTTCAAACGGAGCCATGGCAATGCTTGAGTGGTAGCTATTGTTGTAGGAAAATTC
GATCATTGGGAGATGGTCGTTCCAATTACCCTTGAAATCGATAACACACGCCCTCAACATGTCCTCTAAGTTTTGAATGG
TCCGTTCCGCTTGACAATCCGTTTGAGGGTAGAAAGCGGTACTAAGTTTAACATTGGTATCGAGTCCTTGTTGAAACGTC
TTCCAAAAATGTTAAGTAAATTGAGTACCTCGATCTGATACGATAGACAAAGAAACCCCATACAACTTTACTACCTCCTT
GACGGGAATTAAATGGGCTGATTTCATCATCCTATCAACCATGACCCAAATAGAATCATATTGCCTTCGAGTACGAGGCA
AACCCACAACAAAGTCCATATTCACCTCCCCCCACTTCCAANNNNNNNNNNNNNNNNNNNNNNNNNNNNNNNNNNNNNNN
NNNNNNTTGGTGTTGGGCTTTGACTTGTTGACAATTAGGACAATTGGCCACAAAGTCCGCTATATCCTTTTTCATTCCAT
TCAACCAATTGACTTCCCGTAGATCACGGTACATCTTGGTGGCTCCCGAATTATTAGAATATCGCGAACCATGAGCCTCT
TCTAAAATTTTCTCCCTCAAACCATCAGCATCCGGAACACACAATCTACCTTGGTACCTAAGCACCCCATCTCCCCCTTG
GGAGAAAACCTCAACGGACTTGTTGAGTACCGATTCTTTCAATTCCATCAATATAGGATCAAGATGTTGCTTAGACTTCA
CATCAACTACAAAGGATGATTCAGAACTATGATGAACCACAACTCCACCCTTGGTGGTATCTATTAGTTGGACTCCTAAC
CGGGCCAATCTATGCACATCACAAACCAATTCCTTCTTCTCATCTTCTACATGAGCTACACTACCTATGGACAGTCTACT
TAGGGCATCCGCAACCACATTAGCTTTTTTGGGGTGGTATAAGACACTCATGTCATAATCTTTCAAAAGCTATAACCATC
TCCTTTGTCGGGATTCAAGTCTTTTTGGCTACACACATATTGAAGACTCTTGTGGTCGTTAAAACAACTACATGCACCCC
ATAGAGATAGTGTATCCATATTTCAAGGCAAATACCATAGACACTAGTTCGAGGTCATGGATCGGGTAATTTTTTTCATG
AATCTTGGGTTGCCCTGCAGCATATGCAATCACCTTAACGTGTTGCATAAGAACACACCCAAACCCTACTCTCGAAGCAT
CACAATATACTATAAATCCATCGGTACGCTCTAGTAAGGTCAACACCGGAGCGGAGGTGGGTCTATCCTTCAATTCTTGG
AATCTTTTCTCATAAGCCTCTGTCCACTCAAATTTGGACTTCTTTTGGGTCAAGGTCGTTAATGGAGAAGTGATGGATGA
GAAGCCCTCAAAACATCTCCTATAATACCTGGCCAAACCCAAAAAGTTTCTAATATCAGTGGGACTTTAGGGGTCTAGGC
CAACTCTTGACCGTGTCCGTCTTCTTAGGGTCAACCTCTATTCCCATGCCTGACACAATATTCCCAAGAAAAGTAACCGA
CCTTGGCCAAAACTCACACTTACTAAACTTACATATAGTTGGTGGTATTTAAGGACTTGCAATACCATCCTCAAATGGTC
ATTATATTCACTTTCACTCCTCGAATAGATCAAAATATCATCAATAAAGTCAATCACAAACGAATCAAGATTGTAACACT
ATGGAAAATTGTAAGTTAAACTAGAGCCTAAACGTGAGGATTAACGTCTTGAATATAAGTTATAAAGGTCAAGGTCATGA
GGCAAGTGCAATGTAAAGGGGCCAAGCCAAGGCCAAAGCAGCCCCTTGCCTTTAGCACACTACCTTACCCTTCACGAAAG
GGACCACGATTCGTGGTCCTCATCATGGCTCGTGAAGGGAGATCATGAAGATGCCTTTGCCATGAAAAATATGGCCACCA
TTTCTCTAGATACTGCCTCAACCTCCATGGCCATCGCAATGTAAAGGGGCCAAGCCAAGGCCAAAGCAGCCCCTTGCCTT
TAGCACACTACCTTACCCTTCACGAAAGGGACCACGATTCGTGGTCCTCATCATGGCTCGTGAAGGGAGATCATGAAGAT
GCCTTTGCCATGAAAAATATGGCCACCATTTCTCTAGATACTGCCTCAACCTCCATGGCCATCGCAATGTAAAGGGGCCA
AGCCAAGGCCAAAGCAGCCCCTTGCCTTTAGCACACTACCTTACCCTTCACGAAAGGGACCACGATTCGTGGTCCTCATC
ATGGCTCGTGAAGGGAGATCATGAAGATGCCTTTGTCATGAAAAATATGGCCACCATTTCTCTAGATACTGCCTCAACCT
CCATGGCCATCACCACCAACTATGGTCATGATCACGGCTCGTGGGAGGCCTCGTGAGGTTGACTTGGGCAAGAAAGCTTT
GGGGCTCCATGTAGCTTACCTACTGCCTCAAACTTTATGGCCATCACCACGGTCCATAGTTATCACTATGGCCATGGGAG
GTTCTCGTAAAGTTGACTTAGGCAAATAGCCAATGGTCCCAAGTGGCAAGGTCACTGCCTCAAGGACCACAAGAGGGACC
ATGGCTCGTGGTCTTCTCCATGGCTCGTAGAGGTCCTCGTGGTAATGCCTTGGGCGTGTGAGCCTTGTGCCACCGTGAAG
GGGCTATTGTCCCAATCCTCACGACAAGCACCATGAGTCGTGGTCCTCACCACGGCTCGTGATCCTGGACGGGGTCAAGT
TGTTGAGGGTCATTCAAGTCCTTTCCTATTTTAGTCCAATTAAGTGGGGGGTGTTTTGGGTATTTTAGTGGCTGGTTTGT
ATATTGTTTTAAAGTCAATTTCACCCATTTTTAAGTCATAAACCCAAACACCCAATATTTCCCCAAATCCCTCTTCTCTC
CAATATTTCTCTCTCTATAGTTCCTCCATTGAAGAACACCAAGAACTTGAAGATTAGGGCTCAAGAATCCATCATCTCAA
CTCCAATTCGTGGGCAAAGCTTCAATTAAGGTATGGGGACCTTGATTCATGGAACACTTTTCTCCATGAAACCCTTCAAA
CTCTAATTTCGAAATTGGTATATTGTTCAAAAACTAGGGTTTCTATTCTAGCCATGGGTTCTTCCTAAAAATGATTTTAT
TATTTTAATTGCATTATATTATGGATGATTTGATGTTTAATGGTGATTTTTATTGTAAAATTCCCCCTGAACCCATGAAC
ACCCCCTTGACCCCAATTTCAAGTATCGTGATAGGTGTATTGATGCAAGATGATTACTATGAATTGTTTATATGTGAATT
TAGTTATTGAATCTTGTTTTATTCATTCCTATTGTAGTATATTTAGGTGTAATTGTGAGAAATGATTCATGATCTTAAAA
AGGGGTAAATTGGTAGGGTTTATGCATATGGATGCAAGATGTGTATAAACTATTGATTCATTTAAAAAGTAAATCTCCTA
TGACTATTGTGTGAAGTATGGTATTGTTGAAAGGTTGTTCTTCCCTTACCCTTATACTTGATGATAAATGAATAAAATAG
GATGATAATGATGTATTGTGTTGATTGAAAGTCTATTTCTCATTAAAACACTACCAATGTAATGTGAAAGTTCTACTCAC
AAACTAATGTTGATTCTAAGGTTGAAAGTACATTCTCACCTTTAATGAATCTATGAGCTATTATGATGAATTGTAGTGAA
TGAAGGGTAGAGCACTCCTTCACACATGTAAATGAAATTTAAGACTAATTATGTATAATTTGGGAAATAATGCTTAGCTT
CGAGTGGATATAGACAATGAGGTAATGACCCTTCCATCAATGCAGTAGGTTAGGTCATCCAAGTGAACTCATGAGATGGA
ACCCCCTCCGCCAATGCAATAGGGCGGGTTTCTAGAAGCAATCTCCCTATCCCATAACTATGTGCCAACATAGGACTTTA
GCTAGTGGATCTACCTTCAAGCTAAACATGTTAGTTCTACCTTAGGCAAGTAGGACACCTTCTTTTGGTGTGGGGTTACA
CGACACCGGATTCCATGTAGCTCACATGGTCTATGTCGGTTATGGTTATTCTTCCCTATATGATAAGATAATGAATGAGA
CATGAACTAAACTATGACTTCTTGGTGTGTTTACTTAGTAGGATTGGGGGTATGAGACTTCACTTCCATATTGCACAACT
ATACTTAGTAGGATGTTATGGGATGGTTCTTTTATGTTATGATGAGATTGAATGTATCCATGTATGTTGAAGGGATAGTT
GATATGAATGACGTTCCTTATGTTCAAGTAATGTACATGACTAGTTCCTTGTTGATGACTATTAATTATGATGAGGTTCA
AAGATGATATGTATGACCAAGGTAGCTTCAAAGGAGTACTTGGTATGGTTGGTATTATGGGATGCCAACCACACATTGCA
CAAGTGTTCCTTAGGGGTTGATAGGTGTTGATGTTACCATGTTGTGAATGTAAATGTGATAATCGCTTGTCTTTGACATT
GAAAATGTATGTTGGTTTCCAAATTTGATAAATGCATTCTTTTCAAATAAAATGTCCCTTTTTATCATGTTTTAAGGATT
TTATGCATGTTTCCATGCTTAGTACATATTATGTGCTAACCCCTTCTTCCTTCTACATCTTAATGAGTGTAGGTTCTGGC
TAGGTGACTTCCACTCTCCTTTGAAGAACACTTGGATTGCTTATCTCCAAGTTGTGGTGAGTCCTCAAGTTCGAGGATGG
GATTTCCTTTTTCTTACTTTCATTTTGTATCTCGTATATTGAGACTTTTATTGATGTAAAGGGCTAAGACCCAAAACTTT
ATATTCCTATGTTTAGATGGTTAATGAGACAAAGTCTAGATTTCCTATGATTTTCTTTTATGGAAAGTGAAGTTGAACTT
CGATTGTAAAGTTTTCAGGTTTTCTGCATTATTTCTATGTCTTACGTAATGATGATGCTAGAGGCTTGTATGAGACCCCT
TCGGGATCAAGTATGTCATGTCGCGTCTAGGGGCTAGTCTTGGTCGTGACAAAGATATTGTCTGAACACCCTATTCATAA
GGTCCTTGAATGCCTCTAGGGCATTTGTTAACCCAAAAGACATCACCACAAATTCGTAGTGACCGTACAGGGAGCTAAAG
GCCGTCTTGGGAATGTCGCACCCTCTTACCCTTAGTTGATGGTAGCCCGAACGAGATCTATTTTGGAGAAAAAGGTATTC
CTTTGGGGTTGATCAAACAAATCATCAATCCTAGGAAGTGGATACTTATTCTTTATAGTGACCTTGTTCAATTGGCGGTA
ATCAATACACATCCTAAGGGACCATTTTTTTTTCCACAAATAATACCGGAGCACCCCATGGAGATATGCTTGGTTGGAAA
AAACCCTTATCAAGTAAATCTTTGAGTTGTGCCTTCAATTCCTTCAATTCGGCCGGAGCCATCCGGTAAGGGGGAATGGA
TATCGGTTTTGTATCCGGCATAAGATCAATGCCGAAGTCTATTTCCTGTTCAGGAGGAATACCGGGCAAGTCATCGAGGA
AGACTTCCGAATACTCTCCCACTACGGGGACCGACTCCAAAGAAGGAGTCTCAGACTCAATGTCCATAACCCTAACAATG
TGATACATACACCCCCTTTGAGATCATTTTACAAGCTTTTAGATACGAAATGAAATGACCCATAGGGATAGAGTGTCCCC
CTTTCCATTCTAAAGTAGGCTCATTAGGAAATTGAAACTTCACCACCCAGGTTCTACAATCAATGGACGCAAAAAAAGCA
TGTAACCAATCCATCCCCAAGATGACATCAAAATCCAACATATCTAATTCTACTAAATCAACCAATGTGACTTTATCAGA
CAATGAAATGGGACAAGTCCTATAAACTCTTTTAGCTACTACGGAGTCACCCACGGGGGTAGAAACCGAAAAGGGTTCTT
CTAAGACATCCGGGAGTACATCAAACTTCATAGCCACAAAAGGAGTAACAAAAGATAAAGTGGCACCGGGGTCAAATAAT
GCATAAACATCAATGGAAAATACTTGTAACATACTGGTAACAACGTCCGGAGAACCCTCTTGATCACTTTTGGATTGGAG
GGCATAGAAGCGGTTTTTCTTAGGAGCATCGGAATTGGAACCGCTAGGAGGAGATTGATTACCCTCTCTTCCCTTGGCCG
TACGGGTTCGACAATCTTTTAATTGATGCCCACTTTTTCCACATCTGTAGCACACACCCATATCAGCAAGACATTTGCCC
TCATACTTCTTACCACATTTGGCACATGTTGGCCTTGNNNNNNNNNNNNNNNNNNNNNNNNNNNNNNNNNNNNNNAGGCT
TAGGGTTAGACACCCTATCTTTGTTGAGCCTTGGAGTATTGGAGGAGCTTTGGTTGGAAAACCTCTTCTTGAACCTTGGT
CCACTTTGTCCCTCGAACTTACCCTTAGAAGAATTTTCATCCTCGGTCATTTCCCTCTTTACCTCTCGATTCTTCTTCCT
AAGCCTTGTCTCCTCAAATTTTTGAGCATACACCATCAATCGTGAGATATCCATGTTGTCATGGAGCATTACCGCACGAC
ATTCTTCTTCAATGTCATCCGACACACCGATCACGAATCGACCCATCTCATCCCTTGGATTAGAAACCAAAGATGGAGCA
TATTTGGACAACTTAGTAAATTTCAAAAAGTATTCTTGGACACTCATACCTCCTTGGCGAAGGTTGATGAACTCCTCAAC
TTTGGCTTCCCTCTTCTCACGAGGAAAGAACCTATTGAGAAAGTTTTCTTGAATACTTCACAACTTATGGGACCCACTCT
TATAACTCTATTATCCTTAAATTGAGTGTACCATACGTGGGCCACATCTTTCAATTGATACCCGGCTAATTCGGCTTTCT
CAATAGAAGTGACCCCCATACCCTCCACTATCTTGTAGACATCCTCCAAAAACTCTTGTGGGTCTTCATTCCCTTTGGAA
CCCAAGAAAATAAGAGGGTTCATCCTAGTAAGATCTCTTAACCGTGAGGCCATGGTGCTCACATTAGGATTTGCCCGGGG
ACCAACCTCTCGATTAGCTTGGACGTTATGGCTTGGGTTGAGTGGTGATGACTTTAGTTTGAACCGTCATGAGTTGAGTC
AAAGTTTGGAGAGGTTCCCTTATCTCCACATTAGTCATAGCCCCTTCATCATTAGGAACTTGAGGGTCTTGAGGAGCTTG
ATGGGGAACCTCCTCATTCACATTCTCCTCTACCTCCCTCCTAACATTAGCCCTTCTTGTATTCATAGCCAATAATCACA
AGAAAAGGGTTAGGAGAAAGGACTACATAGAATTAAGACTCTAAGCACGACTAAAGAGTAATGGAAAAAGAGAAAGTTCC
TAAACATCTTATACCCTCTCATTCATAAGTGTAGCACGCTTCACACTCATGAACAAGAATCTACTAGACGTGGTTTATGA
GACAGTGATGAGTCCACAAATTGGACTCATTTAGGGCTTTATTTTGATAGAAATAGTGTCCTCAAATGCTTATTTTGTCT
CAATATCTGATAAAAACTCTCAAGTTTTAGGTGTTTTAAGTTTGGTGGAAGCATTGAAACTTAGGCGCAAAAGGAAACAA
AAAGGCTGAGAAGAACGAATAAGCGGAAGCATAAGCATCGCCAAGAACCTTCGGCGATTTGCCGAAAGGACAGACTCCGC
CCTTTGTTCCAGTATGCGAAGCCCTGAAGGAAAAGGATCAAAAAGGCAATAAAAGGAGCAGTCGACGCTTCATCGAATAG
TTCCACGATGCAGTACTATAGCGCCCAATGGTCCAGAATGTGAAGATCCTGAAGGCAAGCATGAAACAATGATGAAACAG
AGTAAGGGCGAGTCACCGAGTCATTCGGCGACATCGACTAACTTCGCCGAATGATCCGCCAACGCTATTTTCTGAAGTCT
ATAAATACCGAAATTAATATTAATTTTAGGGAGTTGGACTTTTATTTTAGTTCCCATAATAGAATAGTACTTTTTGGATA
TTTTTCTCTCAAGTTTGGAGTGGGTTTTTGGGAGACTTGAAGAACGAAGGATTCCATCTTCCCCAAGTTGGAAGTGAGTC
TTCTCCATTCTTCTTACTTTGCCTAAATCAAGGTTTAATTTCTTATACCCATTTGATTTTACTATCAATTTAGGTATATT
TTGTTATTTCTTGATGTGTGGCTAAAAAACCCCATTCTTGGGGTGTGATTTAGCAAATATGTGTTAATATTATTGTTGGG
TTTTGCTTGCTGATAGGTTAGATGTTGTTTAATGGTGATTTCACCTAGTGGTTTCGGTTTAATCTAAAGGGTTTGTAGTT
GCAAATAAAAAGTCACCCATGTGTTTTTGGCTTGCCCGAGAGGGAAGTCGTGAAACCAAGACCACTAGACTAATGGCCTA
AGGAGTCGGTCGACATGAGGTTTAGCCCGAGAGGGTGAGACCTAGTCCCATATCCTAACACTCAGCTCAAGAGAGTGAGT
TGGGTAAGGCGTAGGCTGGTCTTCATGTAGAAAATGGGTGTCCGAGAGGAATGCATTTGAAACGGGGTAAGTTGCCCGAG
AGGGAACTTATTTCCATTTAAAGCTTAGCCTAGTCACTATTATCTTACAAATTTCCTTTCAAAAGCATGTACCCAACTAT
TTATCTCAACTTGTATTGCGGTCACACCCCAAGAACATTTCCCCATACTTGATTTTCTTGTTAATTTTTGCTAGTTTTAC
TAATTGTGACAAAACCCCTAAATTGTTATTTGACACTTTTGTGTCACCCCCTTTAATTTACCATGTTTTTGTTCGTTAAT
GGCTTTAGCTATGACTAGTTAGAGCTTAATTTTATTTTTCTATAAATTCTCAAAACCACTCCCTTGGGACACGACCCCAA
CCTTTAGTTGGGTTACTATACTATCGATGATTGTAAACACTCATATCGTAGGTTAGTGTCGTTGGTCACGATAAGCATCA
AAATGGCGCCGCTGCGGGGAATGTTGTTATTTGAGAATTTTTAGATTAGTAGAATTTTTGTTCTTCTTAGTTGTAATTTA
CTAATTTAATTTTCAGTTTTGTCTTGGGTATTTGTGTGACACAACATGCCATATGAGTACGAACGGGGACAATAGCTGCC
AAGCAGGCCACTCAGCAAATGGTGTTTTTCATCGAGACGACATCAACGATGCTAATAGTTTTTATCATCCTGCCCGCATG
GGTGAGATGGGTGAAACTTGCATACCACAAGCTGACGGGAATGTAATGTTCGAAGTTACCAGCGCAACACTCCAATTCAT
ACATTCGAGAGGTTTATTTGGAGGGTTGGAGCATGAAGATCCGCACGATCATGTAAGAAGCTTTGTGGAAGTGTGCACCC
CTTTATCATTCAAGAACCTATCTCAAGAATCCATAAGGTTTTGCTTATTTCCATTTTTGTTAACTCGGGGAGCCACTAAA
TGGTTGAGTGAGCGCCCGAACAACTCCATCAGATCATGGGAGGAGTTGGTTATGGCATTTCACGAAAGATTCTTTCCTCC
ATCAAGAATGATGAAGCTGAGGGACGATATCCAGAATTTCAAGCAACAGGAGGGTGAACCAATTCACGAGTCATGGACAA
GGTTCAAAAACTCTTTGCGTAAGTGCCTAACGCATGGGCTACCAGGTGAGTTGATGCTCCAATACTTCTACTGTAGTCTG
GATTCGGTGAATAAAGGAATAGCTGATCAATTGGTGCAAGGAGGAATAATGTTACAATCATTTGAAGTAGCCTCATTTCT
CCTAGATGGTATGACTAAAGTAAACCAAGCATGGTATACCAAAGATGATCGAGTCTCCCTACTATGCTTCCGATTAACGC
AAGAACAGATTAAAAAAGAAAGCGAAAGGAACGAAAACATCAAGAAGATGTTATCTCAAATGGAAATGCTACAAGAACAT
ATGAAGGGGACACATGAGGTGTTTCGAGTTGAAGAGGGTTCTACTTTCGGTTACTCAAGACCGGGGGAGAATCAAGGTTG
GAACTCTAGATGATACGATGAGGGTTTCCACACACACTATCAACCGCGGGGTGGGAATCAAGGTTGGAGCTATTATAGAG
GCGAAGAACCAGGGATATATTTGCAAGATTGGGCTGAGTAGGATGGTCAGGAGGATTACCATATTCACTTGAGTGAAAGC
CAAAAATCTAAAGGGAGTGCAAGTAGTCCTCGGGTAAATGAGTTGTTATCATGCATACTCGACAAATTTGAGGGCTCTAA
TGATCTGTGAAAAGGAATGAAAGATGACTTTTCATCATTGAACAACAAAGTAAATTCTCATGCGGAAGCCATCAAAATGC
TAGAAGGCAGATTGAGTCTGTTATCAACTCAATAACATCCACAACACCCATGGACCATATTGAAAGAGAGTTGGATGTGG
TTAATAGTAGAGGTAAGGTGGTGATAGGGGATATGATGGAAGATGAGGATACTCAAAAACATGAAGAGAGTCAAGAAGTG
GAGGAACAAGAGTTTCTTATTCAACAAGGCCTTACTAAAGAACCACAGGAGGAAGCAGATCAAAAAGTTCAACTTCCAAA
AGTCATACATCCCTTACCCAAGATACCTCCACAATTTCCCCCAACGTTTGAAAAAGAAAAATGAAGAAGAGAAGTTCAAA
AAAAATTAGTCAGTATTTAAGATCTTATCAATCAACCTTCCTCTGGTAGAAGCATTGCTGGAAATGCCGAGATACGCCAA
ATTCATGAAAGAACTGGTTACAAATAAAAGAAGCTTGGAATATGAAATGATAGAGGTGCCCCATAGTTGCAGTGCAATTA
TGAAAAATGATTCAATCACTAAGAGAGAAGATCCTGGACCATTCACAATCCCATGCACAATTGGCATGCTCCAATTTTCT
AAAGCCTTGTGCGACTTAGGGGAAAGTATCAACTTTATGCACTATGCAATATACAAGCAGCTTGGTTTGGGTGAACCAAA
CGCAACCACAATCCGACTCCCCATGGTTGATCGATCAATCAAGCACCCAGTCGGAATACTCTATGACATATTAGTAAAAG
TGGATCGGTTCATCTTTCGGGCTGATTTTGTGATTTTAGACTTTGAGATCGATGTTGAAATTCCCATTATTTTAGGAAGG
CCTTTCTTATCTACAGGAAGAGCACTGGTGGATGTTGAAAGCGGTAAATTGAAGTTCCGTGTGAATGATGATGAGGTGAC
ATTAAATATCTGTAAGTCCATGAAGCAACCAAGTAACATCCATGTGGTGTCCACTAAGGATGTGATAGATAAGGCAGTGG
CAAGTGTGAGTCATTTAATGTGCAATAATGAGCCCCTTGAATCTATGCTTGCTAATTATGATGAATCCAAAGTTCAGGGT
TACAAGGAAGTGGTAGCTGCTTTATCATGATTAGGAGCATATTCAAGGAATCCAATCAAATTGGATATCGATCTGAAAAA
CAGAGAAAGTCCCCCTGCTAAACGATCAACAGAAGAACCACCAAATTTGGAGTTAAAAGTCATACCCTCTCATCTCAAAT
ATGCCTTCTTAGGAGCCAATAATACTCTACCGATAATTATTGTCGCCAATCTGCTTGAAAGGCAGGTGAAATTGCTCATT
GAAGTACTGCAGAAGCACATAAAAGCTATTGGATGGACAATAGCCGATATAGTAGGAATTCCTCCTGGCATATGCACTCA
CAAAATCCAACACGACAAGAAATGCAACCTAGTGTGGAACATCAACGGAGATTAAACCCTCCAATGCAAGAGGTGGTCAA
AAGGGAAATCATCAAGTGGCTAGATGCAGGGGTGATATACCCTATTGCAGATAGTAAATGGGTAAGTTCGGTGCAATGTG
TCCTGAATAAGGGAGGAATAACCGTAGTCCCGAATACAAAAGGAGAACTTGTGCCAACAAGACCAGTGACTGGGTGGAGA
GTATGCATGGACTACCAAAAGCTTAACTCGTGGACCGAGAAAGACCATTTTCTGATGCCTTTTGTGGATCAGATGCTTGA
CCGGTTATCAGAAAGAAGATGCTACTATTTTTTGGATAGATACTCCGGCTACAATCAAATCTCTATTGCGCTGGAAGATC
AAAGAGAACTACTTTTACTTGCCCTTATGGAACTTTCGCATTCAAAAGGATGCCATTCGGGCTATGTAATGCCCCAACAA
CATTTCAGTGTTGCATGTTGTCTATTTTTGCAGATATGGTCGAAGACTCTATGGAGGTGTTCATGGACGACTTCTCAGTC
GTATGGGATACATTTGAATAATGCTTGAATCACTTAGGATAGGTACTCCAAAGATGCGTCGAAATGAATCTGGTTCTGAA
TTAGGAGATATGTCACTTTATGGTAAAAGAAGGTATTGTTCTTGTGCACAAGGTATCACAAAAGGGTCTGGAGGTTGACA
ACACAAAGATTGAAGTCATTGAGAAATTACCCCCGCTGATTTCAGTAAAGGGTGTTCGCAGCTTTTTAGGGCACGCAGGA
TTTTATAAAAGGTTCATGAAAGACTTCTCAAAGTAGGGGTGGGCATAAACACCGAAAAACCGAAAAACCGAATCGAACCG
AATTATTTTGGTAATTCAGTTTCGGTATTTCAGTTTTTGGTTCGGTATTCGGTATATGGTTATGTATTTTTTGATATTTC
GGTTCGGTTTTTGATATGTAATTTTTGTGTAATTCAGTATTTCGGTTTACCGAAATATATTAAATTATAATATATATTAA
TATTATATTAATTATTAATATATAAAAATAAATATTACAATTTAAAATTAAAAACAAAAGTTTGTCTTTTCAAACTTTTC
AACTTTACAAACCCACTTCCCAAAAGGCAAAAATTACCGTTCCCACTTCCCACGTCTAGTCGTCTACAGACTATAGTAGC
GTCGACCGTTCCGGCGACCAGCAGCACGCAGCAGCTGCCAATCGAACAGCAGGCAGCAATAGCACAACAACGACCGGTAA
ATTTTAATGTTATAACAAGGCTAAATTTCAATGTTAACGACAATTTATTATTTTGAATCATACAATAATTTGAAAAACAG
AGTAAAATAAGCAAAAAGAAATAAACAAAAATAAAATAAACAAAAAAATTACAAAATTTTAAAAAGCCCACTAAGCAAGC
CCATAACAAAAAATCGAATTAACAAAAACCGAACCGAAATAACAAAAACCGAACCGAAATAATAAAAACCAAACCGAACC
AAATTATTTCGGTTCGGTGTTCGGTACACCTTGTACAAGAATCGAAAACCAAAAAAACTGGAAAAAAAAAACTGAAACCG
AACCGAAATACCGAATGCCCAGCCCTATCTCAAAGATTGCACTCCCATTATGCAAGCTCCTAGAGAAGGAAGTAAAATTC
CACTTTAATGATGCTTGTATGGTTGCATTTCAGTGTTTGAAAGAGAAGCTAATATCCATCCCAATCATCATCAGCCCTAA
TTGGTCTGAATCTTTTGAGTTAATATGTGATGGCAGCGGTATGACACTAGGGGTTGTGTTGGGAAAGAAGCACAACAAAA
TGTTTCACCCAATCTACTATGCAAGCAAGACTCTAAATAGTGCCCAGCAAAATTATACGGTCACCGAACAAGAGTTGCTT
GCAGTAGTCTATGCATTTGAAAAATTCAGGGCGTACTTGCTAGGCACCAAAGTAATCGTACACACTGATCATGTTGCACT
CCGTTATTTGATGGAAAAGAAAGATGATAGATACTACTATTACAAGAATTTGATTTCGAGGTGAAAGATCGAAAAGGGTG
CAAAAATCAAGTGGCTGACCATTTATCAAGGCTGGACGCAAGGGAGAATGTCGAGCATGAGGTTGACATAGATGACTCTT
TCATAGATGAACGGGTGTTTGCAATATCCCTCAAACATACGCCATGGTATGCAGATTTTGCAAATTACATTGTGTGTGGG
TTGATGCCCGATGAGTTGACCTTTTACCAACATAAAAGATTCATGTCCGATGTTAAAAAGTACTTTTGGGATGATCCATA
CTTGTTATGAGAGTGTGCTGACCATGTCATCAGAAGGTGTTCCTAAAGAAGAAGTGGTAGAAATTCTCCATGCGTGCCAT
ACATCACCGCTGCTAAAGTTCTCTAGAGTGGATATTACTGGCCATCACTCTACAAGGATGCACATAAGTTTTTAAAGTAA
TGCTCTAAATGTTAAATGCAAGGCGGAGTGTCTAGAAGACACGAATTACCTCTCGCTCCTATTTTAGAGGTTGAGCTATT
CGATGTATGGGGGATAGATTTCATGGGCCCATTTGTGAGCTTGTTTGGAAATAAATATATCCTGGTGGCTATTGATTATG
TTTCCAAATCGGTGGAATCCATCGCACTTCCAAACAACGAAAGAAAAAGCATCGTCCAATTCTTGAAACACTACATCTTC
GCCAGATTTGGCACTCTGAGAGCAATCATAAGCGATGGGGGATCCTACTTTTGCAATAACTGGTTCTCAATGACACTGAG
TAAATATGGGATGAAACACAAAGTGGCAACCCCATATCATCCCCAAACAAGTGGCCAAGTCGAAGTGTCAAATAGGGAAA
TCAAAATCATCTTGGCCAAGACAGTAAACGTCAATAGAACTATTGGTCTAGGAAAATCGATGATGCACTATGGGCATATC
AGGCTGCTTACAAAACACCTATCCGGATGTCTCCATATCAGTTGGTTTATGTTAAGGCTTGTCATCTACCCGTTGAGTTA
GAACACAAAGCATTATGGGCATTGAAACCTTTAAATTTGGACTAGTCAAAAACTTCAAGGGAGAGAACAGAGCAGCTGAA
CGGACTGGATGAATTTAGACTCAGGTCATATGAAAGTTTAGCCATCTATAAAGAGAAGATGAAGAAATGGTATGATGCTC
GGATACTCAAGCGAGACTTTAAGGTAGGAGATTGGGTTCTGCTATACAACTCGCAACTTAGACTCTTCCCTGGAAAGCTC
AAATCCAAATGGTCTGGACCATTTCTAGTAACGCGAGTGTTCATCAATGGTGCCATAGAAGTTAAAGATCAGGAATGACC
TCCATTTACAGTGAATGGTCAATGTCTGAAATTGTATCTCGGAGATTGTCAAGAGATTTCATTGGTTAAAGTGGTATATT
TGGAAAACGCCTTCAGGCGCTGCTGCGTCGCGCCACGACGTTAACTAAGTCATTGTTTGGGAGGCAACCCAAAACCCTTT
GTTATCTTCTTTTTTACGTATTGATTAAATAATAGTGTGCTAGGTTTACAGACTAAAGTGTGGAAGGCGATCAAAAGGTG
CAAAAGGGCGAGCAACAGTTCCAGTTGGTGAATCGCCGAAGAATCCGACGATCCATTCTATTCCGCCATTTGACTGAAGA
TATCTTCAAAATTTGAAGTCTGTAAAACTCGGCAACAATTGGAAATCATTGGCGAATCATCGATCATTTTGGCGACCATG
ATAGAATTCACCGTTGGAACCCTCGTATAGCAGCAGTTCTGTAACCTTCGACTGATAAACCCACAATCAATGTTCCGCCG
AATGAGTTACCCAGGTTGACTAACGTCGCCAAGTGGATGGTTTTTGCAAGCCAAAACATCAATATCCAGACAGATGGAGC
AACCTATTAACCAGGATCCCCTCTTCACCTTCCTCTCTATCTTTCTCCATCTTGCCTTTTGATTCCAAATTACCTACATT
TGAGGACAAAATGTTTTTTTATTTGTGGTGGGATGAGGCGCACACTTTTGTGTGTTGTTTATGATCCTTGTTTTGGTGTA
CATTTGGGTTATCTGTTTTTAATTGTGTTTTTAAAAACTGCATTGCGATTGTTTGAGCTTGTGACTCCGCTTATTCTTAA
TTGCAAACAATTTTTGGCGCTTTCAAAATTTTTAAATTTTTTGCACATCTTTGCCACTCCTCGTGAGTTGAATGTGGCTG
TTCTTTTGCGAGAATTTAGGTCTCGGTTTTGATCACTACCGATGACTTGAATAATTCTCTCAATTGAACGAACATGAATG
TATGGCAATGACAAGGCCAAATGAAGTTGCATAGACAATTTGTGAACTCTTTGCATCTCGTTGTGATTAGCCATTTATAG
AATTGATTCTTTTGTAATGACCGTTGCACACTAGCGAAAGTGTGTAGTCTTGTTTGACTTAAGTGTCGATGCCTTGTGTG
ATTAGCTTGCTTTGAAACATGCATGAATAAACATAGAATTTAGCCTGTTAGGCTGATTGATTTAGAAAGGTGTCCTCTTG
AAATGATCTTAGGCAACTTTAAAGAGTGTGAGCCAAATTTGACATATACCTCTTTTGTGGCCTACCAGTGAGTGTGTGAA
ACTCTTTTGAACACCCTTTGAGCCTTACATTTCTTTGGAAGAACCTTGATGAACCCTTGACCTTACTTGACCCACTACCT
ACAATCCTCTTAATTAGTGATTTAGTGAATAGCCAACTTAGGCCAAAAGCCTAAGTTGGGGTGTGGTAAAAGGCAAAAGG
AGAAGTCAAGAAGTGCAAGAAAAAGTCCCCCCTAACCCATGGGATTGCATAAGTGTAAACCCCTTCAATTTCCTAGAAAA
ATAATAATATGTGGAATAACATACAAAGGAAATCGGGTTTCCAAGCAATCCATGAAGGTGAATAAATAGGTTACTTAGAA
GCATTAGAAAAAGAATTGATAAATGAGGAGAAGGGAATGCCTTGAGAATAGAAAATCCCACGAGGAAGGAGCCATTAAGC
CTAAATGGCCATACCTTTGCACCCATCCCCATTACAAGCCTTAGAAAGACCTTTTTGATCTTGAGTAAGCCGAATCAAAA
GTCGATTGGAAAATAAGGGTAAACCTATGGGTGAAAGCATGCATTGTGTTCCTCTTTTTTGAGTGTGAGCTTTGCATCTG
ATTCCTGATCTTGAATTGATTAACCTCTGTGTGTGAATATGGAATCATTCTTCATGTGAGGGCATTTAGATACTTTTTGT
CGAGCTTGAACCGCACAAGTAGCAAGTATTGCGAGACTGAAAATCTCTGGTAATGGTGTGTCACAACTTGAATCTTTGAG
TGCACAGTTGATCTTTGCATAAGCAATTTGAATCTTATTGTGTATGTTCATGATTGAGTCTTGTGTAGCACTGTTTGAGA
CAACCTTTTTGAATGGCTGAACTTGAGTTTGCTTGTGGACAAACAAAAGTTTAAGTTGGGTGTGTTGAAGAGTCCACAAA
TTGGACTTATTTAGGGTTTTATTTTGGTAGAAATAGTGTCCCTGAATGCTTATTTTGTCTCAATAGATGATGAAAACTCA
TAAGTTTTAGGTGTTTTAAGTTTGGTGGAAGCATTGAAACTTAGGCGCAAAAGGAAACAAAAAGGCTGAGAAGAACGAAT
AAGCTGAAGCATGAGCATCACCAAGAACCTTTGGCGATTCGTCGAAATGACAGACTCCGCCCTTTGTTCCAGTATGCGAA
GCCCTGAAGGAAAAGGATCAAAAAGGCGATAAAAGGAACAATCAACACTTCACCGAATAGTTCTGCGATGCAGTACTATA
CCGCCCAATGGTCCAGAACGTGAAGATGCTGAAGGCAAGCATGAAACGACGATGAAACAGAAGAAGAGCGAGTCGCCAAG
TCATTCGGCGGCATCGACTAACTTCGCCGAAAGATCCACCAGCGCTATTTTCTGAAGTCTATAAATACCTAACTTATTAT
TAATTTTAGGGAGCCAAACTTTTATTTTAATTCCCATAATAGAATAGTACTTTTTGGATATTTTTCTCTCAAGTTTGGAA
AGGGATTTTGGGAGACTTGAAGAACGAAGGATTCCATCTTCCCTAAGTTGGAAGTGGGTATTCTCCACTCTTCTTCCTTT
GCCTAAATCAAGGTTTAATTTCTCATAACCATTTTATTTTACGATCATTTTAGGTGTATTTTGTTATTTCTTCATGTGTG
GCTAAAAACCCCCATTCTTAGGGTGTGATTTAGCAAATATGTGTTGATATTATTGTTGGGTCTTGCTTGTTGATAGGTTT
GATGTAGTTTAATGGGGATTTCACCTAGTGGTTGTGGTTTAATCTAAAGGGTTTGTAGTTGCAAATACAAAGCCACCCAT
GTGGTTTTGACTTTCCTGAGAGGGAGGTCGCGAAACCAAGACCACTAGACTGATGGCCTAACGGGTGGGTCGACATGAGG
TTCAGCTTGAAAGGGTGAGCCCTAGTCCAATATCCTAACACTCAGCTCGAGAGAGTGAGTGGGGTAAGGCGTAGGCTAGT
CTTCATGAGGCAAATGGGTATCCGAGAGGAACGCATTCGAAACAGGGTAAGTTACCCGAGAGGGAACTTATTTCCATTTA
AAGTTTAGCCTAGTCACTATTATCTTACAAGTTTCCTTTCAAAAGCATGTATCCAACTACTTATCTCAACTTGTATTGCG
GTCACACCCCAAGAACATTTCCCCATACTTGATTTTCTTGTTAATTTTTGCTATTTTTACTAATTGTGACAAAACCCCCA
AATCGTTATTTGACACTTTTGTGTCACCCCCTTTAATTTACCATATTTTTGTTCGTTAATGTCTTTAGCTACGATTAGTT
AGAGCTTAATTTTATTTTCCTATCAATTTTCAAAACCACTCCCTTGGGACACGGCCCCAACCTTTAGTTGGGTTACTATA
CTATCGACGATCGTAGACACTCATACCGTAAGTTAGTGTCGTTGGTCACAATAAGCATCAGACAACAACCTAATTATTAT
CCCAAAACCTTATGCTCTGATACCAAGTTTGTCATGACCTAGGGGTACCCCCTAGATGTAACACAGTGTACTTGACCCCG
AAGGGGTCGCATACAAGCCCTTAACATAATCATTCACATAAAGTCATAAGAATAATGCGGAAATTTTAAAATTATTACAA
TTGAAGTCAAACTTCATTTTTCATAATAGAAAATCATAGGAATCTAGAGTTTGATGTCTCATACACCATCTAAAACATAG
GAAAACAAAGTTTTGGGACTTACTCCTTTACATCAATAAAAGTCTCAATATAAAAGAAGTACAATAGGAACTAAGAAATG
GAAATATGTCCTCGAACTTGAGGACTCACCGCTACTTGGAGATAAGCAATTCAAGTCTTCTTCAAGAAAGGAAAGTGTAT
GTCACCTAGACGGAACCTGAACTTATCAAAATGTAGAGGAAGAAGGGGCTAGCACAAATATGTAATAAGTATAGATAAAT
GCATAAAATCCTTGAAATGTGATAAAAGGACGTTTTAGTTAAAAAGGATGCATTTGTCAAGTTTGGAAACCAACATGCAT
TTTCAATGTACAAGACAAGTAATAATCACATTTATACTTATTACATAGTAAAGCCATTACCTTAGCAACCCCTAAAGACA
ATTTTTGCAATGTATGGTTGGCATCCCATCATACCAGCCATACTAAGTATTCCCTTGAAGCTACCTTAGTCATACATATC
ATATTTAGACCTCTTCATAATCAATAGTCTTATGTAAAGAAATAGTCATGTACATTACTTGAACATAAGGAAAGTCATTC
ATAACAACTATCCATTCAACATACATGCATGCATTCATATCTCATCATAACATAAAGGAACTATCCCAAAACATCCTACT
AAGTCTACTTGTGCAATGTGGAAGTGAAGTCCCATACCGCCACTCCTACGAAGTAAACTCACCAAGAAGTCATAGTTTTA
GTTCATGTCTCATTCATTATCTTATCATATAGGGAAGAGTAGCCATAACCTACATAGACCATGTGAGCAACATGGAATCC
GGTGTCGTGTAACCCCATACCGAAAGAAAGTGTCCTACTTGCCTAAGGTAGAACTAAATGTATAACTATAAGGTAGATCC
ACTATCTAAGGTTCTATGTTAGCACATAGTTATGGGATAGGGAGATTGCTTCTAGGAACCCGACCTCTTGCATTGGCGGA
GGATCTTCCATCTCATGAGTTCACTTAGATGACCCAACCTCTTGCAGTGGCGGAAGGGCCTTTACATAATTTTCCATACC
CACTCTGTGCTAACCATTATTTCCCAAATTATACACAATTAGTCTTAAATTTTATTTACATGTGTGAAAGAGTGCTCTAC
CCTTCATTCAATACAATTCATCATAATAGCTCATAGATTCATTAAAGGTGAGAATTTCCTTTCAACCATAGAATCGTCAT
TAACATGTGAGTAGAACTTTCACATTACATTCATAGTGTTTTTATGAGAAATGGCCTTTCAATCAACACAACAATGTTAT
CACTATCCAAGACAAGTCATACATGAATATGTGTAAAGGGTAAGGGGAGAATTGATCTTTCAACAATACCTCAATTTACA
CAATGGTGATAAGAATCTTTACCTTTCAAGTGAATTATAAGTTCACATACAACTTCCATCAATCGTGAACCAACCTTCAC
AATTTACCCCCTTCAAGGGTCATGAACCAAGTCTCACAATCACACTTATAAATACTTCTTTAAGCAAGAACAACACAAGA
TTCAATAACTAGATTAACATAGGAACAATTCATGGTAGTCATCTTGCATCAATACACCCATGACAATTCATGAAATTAGG
GTCATGGGGTAATTCATGGGTTCATGGAGAATTTTATAATAAAAATCACCATTAAACATCAAATCATCCATAATATAAAG
CAATTAACATAATAAAATCATTTTTAGGAAAAACCCATGGTTAGAATGAAAACCCTTGTTTTTGAACAAGTTACCAATTT
CGAAATCAAGAGTTGAAGAGCTTCAAGTAGAAAAGTGTTCCATGGATCAAAGTTTCTGATGAGTCCACAAATTGGACTCA
TTTAGGGATTTATTTTGATAAGAATAGTATCCTCGAATGCTTATTTTGTCTAAATATCTGATGAAAACTCTTAAGTTTAA
GGTATTTAAAGTTTTAGTGAAAGCATGGACACTTAGGCACAAAAAGGAACAGAAAGGCTGAAAAGAACGAAGAAGCGGAA
GCCTGAGCATCGCCAAGCACAATTGGCAATACGCCGAAGGGATTCACTCGGTCCTTTGTTCCAGTAAGCGAAGCCCTCAA
GGAGAAGGATCAAAAAGGCGATAAAAGGACCAATTGGCGCTTTGCCGAATATTTCCGCGAAGCAGTACTATACCGCCCAA
TGGTCCAGAACATGAATATGCTGAAGGCAAGCATGAAACGGTAATGAAACAGAAGAAGGGTGAGTGGCCAAGTCATTCGG
CAGCATCGACTAACTTCGCCGAAAGATCCGCCATCGCTATTTTCTGAAGTCTATAAATACTAAACTTGTTATTAATTTTG
ATAAGTTCCGAACCATTATTATTATTTTCAGAATTGAGTAGTAAGTTTTTAGATATTTTCTCTCAAGTTTGGAGAGGGTT
TTGTGGGAGACTTGAATACAGAAGGATTTCATCTTCCCCAAGTTGGAAGTGGGTCTTCTCCATTCTTCTTCCTCTTCTTA
AATTAAGGTTTATTTTCTTATACCCATTTGGTTTTAGTATCATTTTATGTGTATTCTGGTATTTCTTGATGTGTGGCTAA
AAACCCCATTCTTGGGGTGTGGTTTAGCAAATATGTCTTGATATTGTTGTTGGGTCGTGCTTACTGATAGGGTAGATGTA
TTTTAATGGTGATTTAACCCAGTGGTTGTGGTTTAATTTAATGGGTTTTTAGTTGCAAATACAAAACCACCCATATGTTT
TTGGCTTGCCCGAGAGGGAGGTCACGAAACCAAGACCAGTAGACTGATGGCCTAAGGAGTGGGTCGACATGAGGTTCAGT
CCGAGAGGGTGAGCCCTAGTCCAATATCCTAACACTAAGCTCGAGAGAATGAGTGGGGTAAGGCATAGGCTAGTTTTCAT
GTGGCAAATGGGTGTCCGAGAGGAACCAATTTGAAACGTGGTAAGTTGCCCGAGAGGGAACTTATTTCCATCTAAAGCTT
AGCCTAGTCACTATTATCTTGCAAAGTTTCTATTGAAAGCATGTACCCAACGATTTATCTCAACTAGTATTGCGGTCACA
CCCCATGAACATTTCCCCATACTTTATTTTCTTGTTAATTTTTGCTATTTTTACTACTTGTGACAAAACTCCAAATCGAT
AACTGACACTTTTGTGTCGACCCCTTTAATTTACTATGTTTTTAATCGTTAATGGCTTTAGGTACGACTAGTTAGAGCTT
AATTTTATTTTTCTATCAATCCTCAAAACCACTCCCTTGGGACACGACCCCAACCTTTAGTTGGGTTACTATACTATCGA
CGATTGTAGACACTCATACTGTAGGTTAGTGTCATTGGTCACGATAAGCATCAAAATGGCACCGCTGCCAGAGAGTGGTG
TTATTTGAGAATTTTTAGATTAGTAGAATTTTTGTTCTTCTTAGTTGTAGTTTACTAACTTAATTTTTAGTTTTGTTATG
TTGATTGTATAAACATTCCAGAAAGCATAAGTGTTACTAGTAGTAACGAGAGCCATGTGGACCATCAGGACGACATCGAC
AACCTCAACGATGTCCAAGAGCCGAACATCAATGATCCACATCTTATTGGAGGTGTTGGAGCCATCCGTCTACCTCCAGC
AGAGGGAAACGCGGTGTTCCACATAGCGAGCACCATGTTGCAACTCTTGCAACTAAAGGGACTTTTCTGTGGATTAGCAC
ATGAGGACTCACATGAGCATCTTCGAAACTTCGTAGATGTGTGTGGACTATTCTCATTCAAAAACATCTTACAGGAGTCG
ATTCGATTGAGGATTTTTCCTTTTTCATTGATGAGGGATGCGTGCAAGTGGCTAGCTGAGCTTCCATGTAACTCGATCAC
TTCATAGGAGGAGTTGGTCACTGCATTTAATGTGTGATTTTTCCCTCCCTCAAAGATGATGACTATTCGGGATAGCATCC
AAAGCTTCAAGCGTCTGAATGGAGAGACTCTACACGAAACTTGGCTTCAGTTTAAGAAATTGGTGATACAATGCCCAACC
CATGGTCTACTTGATAATGTGCTCCTTCAATACTTTTAGTGGAGTCTAGACTCGGTAAACAAAGGTGTTGCTGACCAACT
CTCGCCTGGAGGATCAATGCAGCAACCATATGCAATAGCAGCGCAACTTCTCGATGACATGACAACCATCAACAGGGCGT
GGTACACCTACGAAGACCACGTCTCACTGGTCACATTTCAGCTATCCAAGGAGCAGGTTGAGAAAGATAACGAGAGAGAC
CAAAACATGGCCAAGATCATGATGCAGCTAGACATTTTATTTAAAAATGTCATGGGGGCTGGTACCCGTGGTGTCAATGA
TGTGGGAGTCGGGGGTGCAAATCCTGAGGAGATGAAGTTTGAAGCCATGTATGACAAGGAAGTAAATTTTCTAGCTAACC
AAGGCGGGGGCTATCGTTTGAACTACCCTAGGAAGGGTGGTAATCAAGGATGGGTTAGAGATGAAGGTTGGAAGTATCGA
TATCGTGATTGGAGGGACTACAATCCAAATTGGAAGAATGGGGAGAAGGATAGATACGTGCCTCCCCACGAGCGTCAGAA
GCCCAAGGACTCGAAAGGTGGTAGGTCTGAGGATATGCTCTCACGTATCCGAAACAAAGTTGAAGGGTCAAACAAAATGC
TATAAGGCATGAAAGAAGATGTGTCTACCCTCAGCCAGACTATCACCTCTCATTCAGCTTCAATCAAATAGTTAGAGAAC
CAAATAGGTCATATTTCATCCCATCTCAATTTGAGACAGCAAGAGGGTTTGCCTAGTGATACTATGGCTAACCCCAAGAA
TGAAGTCTGAAGGTTAACTTGCATCATGCCACGACGTTAACTAAGGTGTTGTTTGGGAGGCAACCCAAAACCATTTGCGT
GCCTTTTGTTATCTTGATAAAATAATAGTATGTTGTTTGTACAAATTGAGTAAGGAAAGTGCCTGAAAAGATGTATAGAG
GCGAGAAACAGTTCAGTTTGGTAGATCACCGACAAGCACGGTGTACCAAATTCCTCCCACTATTTGGCACAATACGTCTT
AAAGATTGGGTCTATTAAACTCGGCAGAGTATGAATTTTGTCGGCGCATCGCTAATCCAATTGGCGATCTCGATAAAAAC
TGCTGATACACTGCTCACCTAAATGGAAAACTCTGTTATACTCGGTGTTTCACCGAGTGATGGAGCTAAATCAACTAACA
TCGCCAAATGAGCAAAATCTGGATAGTCACAAGCCACAGGTTTAAAAGTTCCATTTCATTCACTTTATCCCTTTTCACAA
ACTCACACTCGCACTTTAGATGTTATATTTCTCGCACTTTTAGAGTATTTTACGTGTTGAATTGTGCTTGGATTAGGATC
ACATTGCTGCCTAAAAAGCCAGTACTATCTAATTCAGCATCAAAGGTTGGTAATCAAACTCCTCAGTTATTTGATCAGAA
TTTTTACTCATTTGCGTAATTACTGACAGTAGAAAATCTCTGATCGGCGAGATGAACAAAATGAAACGAAAATTTTTAAA
AAGTGAATTTTTTTTTCGGAAGGCTCAAAATCATTTTTTTTCAATTAAATCCAAAAGAGAGCCATAAGCTCAAACAATCG
CAAAGCAGTTTTAAAAAACACAATTAAAAATAGACAACCCAAATATATACAGAAAACATCATTCAAAACAAGCAAATAAG
GTGAGCCTCACCCCACATCAAAAGAAATGCGCTTGTCCTCAAATGCAAGTAACAAAATATTCAAAATTTAGAATAAAGAA
AGATGGAGAGGGAGGTAAAGAGGGGATCCTGTCTAAGCAGTTGCCCTATCTGTCTCGGAATCAGTCCCCTGAGTATTATC
ATTCTGACATTGGTTCTCTGCTTCAGCTGCTGCAGCGAAATTAGACTTAACCATATTATCCAAATCATGAGCTGCTCCAA
ATGGCATGTACCACATTGATGAACCCTCGGATCCACGAAGGGACATTAGGCTCATTGGGAATCCTCCTACTGGAACTGGC
TTCCTTGCTCTTACTCTTTGCTTTGGTCTTGTTCGGCTTTTCTGCATCTCTCCTGAAATTTTGTGCTCTTATGTGTCGGG
GTGGCACGTCTCTTCCTGCAACTATGGATTTGGCCATGTCTGCAAAATCTTGAGATAATGTTAGAACGTTTTTGACAAAC
TAAGCAGAGATATTCAGTTGCAGGTAGATGGTCAGTCTATTCGGCTTGTCGCTGAATACTTTCGGCGAGCCACGGTTAGT
TCGCCAAAGGTCACAGTGCAGAAGGGTTAGGGGTGCAGACAAAGGGCGGTTAAGATAACATTCGGCGAGTCGCCAAGTGC
AATTGGCAATCCCATGCTTCTCACCGAAAGTTACAGCAGCCATAATAAATAAAGCATGATAATAAGGGCGAGATGGGACG
CTTAGGTGAACCGCGGAGTGGTTCGGTGAGCTCGTAACAGCTCGCCGAATGACCCAACATCCCTACTTTTGACCCAACTT
CTCGAAATTGGCCCTGCAACCCCTGAAAATACAATTTAAGCACAAATAGCACAAATTTGACCAAGAACCATAACATACGA
ATACCACCCATCACGCATTAACCCTACTCAATGCATTATAAAATAAGGTTTTAACAGTTAAGGCAGTTCAAGCGAGGTTA
TCGCAGACAAATCGACACCCAAACAATTCAATCCAATCAAGGAGGTTCAGCAGATTTCATTATAGCATTTGCAAATGAGT
ACAATTTTGAGAACACAATCACGGGGTTTGAGACACTAACCTTTTGCGCTGCTCAAATGGTTATTGAAACGCTAGGAAGC
AATGTAATCCAATCCCGCGCACAAATCAACTAACCAAAATACTCCGAAAGTGCAAAAAAAATAAAACTAGAGTGCATGTG
TGAGTTTGTGGAGGTGGAAAAGTGATGGAAAGAGAATGAAGTTAGAAGTTTTTAAACCTTTGGCTGAAAGACTGTCCAGT
TCTTGTCCATTCGGTGACATTAGTCCCGATCGCCGAACCTCTTGGTGATTCATAGAGTGTTCACTTATCTCGCCGAGTCT
TATAAGACCTTCAGTCGAGATAAAGATCCAAACAGCGGTCTGCATCAGAATCGCCGATATACTCAGTGACTCGCCAATAA
TTTCGTTGAGTCCTGCCGAGCTTTACAGACCCAATCCCAAATTGGGTTGAATCAAACGGTGGAGTGTGTTGGTATTGCCG
AACCAATCGGCAATTTGCCGATCGGGCTTTCCATTTGCCAGTCTATACTTCTCATTCAACTTACACACTTTCACCTGTGC
AATCAACATACCATTATTTCATCAAAGTAACTTAAAGCAATAAAAAGGGTTTTTGGTTGCCTCCTAAACAACGCCTTATT
TAACGTTGTGGCACGACGCAAGTTCTCACTCAAGTTCCATTAGTGAGGTTGGCCTCATTTTCATAAGGCCACCTGTCTTT
TGGCGCTGGGTAGAGAAAATATAGCACTTGATCCATTTGGCACCCATAGTTACCATTCACGCTCATCTTTCCTGTTTCAA
TATATATATATAAGCAAAACAAAATTAAAAATAAAGTTAGTAAACTACAGCTAAGAAGAACAAAAACTCTAGAAAACTAC
ATCTTCGCGTGATACCACTCCTCGGCAGCGGCGCCATTTTGATGCTTATCGTGACCAACGACACTAACCTACGGTTCGAG
TGTCTAAGATCATCAATAATATAGTAAACCAACCAAGGGTTAGGGTTGTGTCCCAAGGGAGTGGTAGTGAAAATAGTAGT
TAGGCTAGAATTTTGTTTTAGTTAGCTGTAGTTTGAGAAATTATCGAATAGAAACAAAGTAAATTAAAGTGGGAGACACA
AAAGTGTCAAATATCAAAGAGGGTTTTGTCACAAGTAGCTAAAACAACAAAAATAAAGAGAGAATCAATTATGGGGAAAA
TTCTTGGGGTGTGACCGTAATATATATTGATATAAATAGTTGGGTACACGCTTTCAATAGGAAATTTGCAAGATAATAGT
GACTAGGCTAAGCTTTAGATGGAAATAAGTTCCCTCTCAGGCAACTTACCCCGTTTTAAATGGGTTCCTCTCGGATACCC
ACTTGCCGCATGACGACCAACCTACGCCTTACCCCACTCACTTTCTCGAGCTGAGTGTTAGGATATAAGACTAGGGTTCA
CCCTCTCGGGCTAAACCTCATATCGACCCACTCCTTAGGCCATCCGTCTAGTGGTCTTGGTTTCACGACATCTCTCTCGG
GCAAGCCGAAAACACATGGGTGGTTTTGTATTTGTAACTACAAACCCTTTAGATTAAACCACAACCACTAGGTTAAATCG
CCATTAAACTACATCTAACCTATTAGCAAGCAAGACCCAACAATAATATCAACACATATTTGCTAAATCACACACCCAAG
AATGGGGGTTTTAGCCACACATGAAGAAATAAGCAATTACACCTAAAATGATGACCAAATCTAATGGGTGTAAGAAATTA
AACCTTGATTTAAGCAAAGGAAGAAGAATAGAGAAGACCTACTTCCAATTTGGGGAAGATGAACTCCTTTTTTCAAGTCT
CCCAAAAACCCTCTCCAAACTTGAGAGAAAAATATGAACAAGCTAATATTCTAAGTGTAAAACCTACAATAATGTTCGGA
CCCCTAAAAACTAGTAAAGAGCTAGTATTTATAAATTCAAAAATTTGTGCTGCAGTGGGTCATTCGGCGACATTAGTCGG
TATCGCCGATCAACTCGGTGATTCACCCTTTTTCTGGTTCATCGCCTTTTGTGCTTTGCCTTTGGCCTATTTGTGTCCTG
GATCATTGGGCGGTATATCCCTGCTTTGCAGAACTGTTCAGTGACACACCGATTGCTCCTTTCATCGCCTTTTTTATCCT
CTTCCTTCAAGGCTTTGCGTACTGGAACAAATGGCGGAGTATGTCTCTTCGGCGACTCACCAAGTGTGCTTGGCGAAGCT
CAGGCTTCAGTTTCTTCATTCTTTTCAGCCTCTTTGTTCCTTTTGGCGCGTAAGTGTCCATGCTTTCACTCAAACTTCAA
ATACCTAAAACTTAAGAGTCTTCATCAGATATTGAGATAAAATAAGCATTTGAGGACACTATTTCTATTAAAATAAAGCC
CTAAATGAGTCCAATTTGTGGACTCATCACTTGTATGAGTTCAAGCTAGACAAACAATATCTAAATTCCCTCACATGAAA
AATGATTCCATATTCACACACAGAGGTTAATCAATTCAAGATCATGGATCAAATGTAGTGCTCACACTCAAAAAAGGGAA
CAAAATGCATTCTTTCACCCATAGGTTTGCCCTTATTTTCCAATCAACTTTTTATTCGGCTTACTCAACATCAAAAAGGT
CTTTCTAAGGCTTGTAATGGGGCTGAGTGTAAAGGTATGGTCATTTAGGGTCAGTGACTTTTTCCTCGTGGAATGCGGCA
TTCTCAAGACATTCCCTTCTTTTCCTTTATCAATTCTTTTTCTAGTGCTTCTAAGTCACCCTTTTTTTTTCTCCTCCATG
GATTGCTTGAAACCCGATTCCCTTCGTACTTTATTCCACATTTCATTTTTTTTAATTGAATTGAATTAAAGGGGTTCCAT
TTTTATGCAATACCATGGGTTATGGGGGAATTCTCTTGCACTTCTTGACTTCTCCTTTTCCATTTCACCACACCCCATAC
TTAGGCTTTTGGCCTAAGTTGGCTATTTGATAAACCACAACTCAAGAGGATTGTAGGTAGTGGTTCAAGTAAGGTCTAGG
GTTTATCAAGGTTCTTCCAAAGAAAGGTAAGGCTCAAAGGGTGTTCAAAAGAGTTTCACACACTCACGGGTAGGCCACAA
AAGAGCTATATGTCAAATTTGGCTCACATTCATTAAAATTGCCTAAGCTCATTTCAAGAGGACACCTTTCTAAATCAATC
AGACTAACAGGGCGAATTCTAGGTTTATTTATGCATGGTTCAAAGCAAGCTAGACACTTAAGTCAAACAAGACTACACAC
TTTCGCTAGTGTGCAATGGTCATTACAAGGAAATCAATTCGATAAATGGCTAATCACAACGAGATGCAAAGAGTTCACAT
ATTGTCTATGCAACTTCATTTGGCCTCATTGTAGCCATACATTAATGTTCGTTCAATTGAGAGCACTATTCAAGTCATCG
GTATTGATTGAAACTAAGACTTAAATTTTTGCAAGAGAACAGCCACATTCAACTCACGAGAGTTGGCAAAAATGTGTGAA
AAATTCAAAATTTTTTGGAAGGGTCAAAAATCATTTGCAATTAAAAATAAACGGAGCCACGAGCTCAAACATCCACAGAA
AAGCAGTTATTAACACAATTATAAATAGACAACCTAAATGTATTCAAAACACGAATCATAAACAACACACAAAAGTGTGG
GCCTCATCCCACCATAATTAAAAAGCAATTTGTCCTCAAATGCAGGTATTACGGAATTCAACAGGCAAAATAAAGAAATA
CAAGACATAGAAAGAGGTAAAGAGGGATTCTGTCTATGCAGTCTCTCTATTTGCCGGGGTATTCGATGCATTTCCCTGAA
GTAAAATCATGGTCCCCGGAGTATTGTTGTTTTAGTCCTCGTCGTTTGCTTTTGTCGTGGCCCTTGCAGTAAGATTGGCT
GCAATCATCTAATCTATCTCCTAAGCTGCTCCGAAGGCCCATATTGCATTAACAAAACTTCGAGCCCATGAAGGCACATT
AGGGTAGATGGGAATTCGCCTCTTTACTCTAGCTTCATTGGTATATTTCCTTTGTCTGGCTAGCTCCGCTTTCTTTTCGA
CTTTCTTGAACTCTCATGCTCTTATGTGCCTATGTGGATCATTTCTCCCTTCGACTTTTGATCTAGCCATTACTGCAAAG
ACTTCAAGGATAAGTTAGATAGCACTTCAAACAAGAGAGAAAGGGTGTTTCTGGGTGTGGAATCGATTTTCCAAGATAGT
TGGCAAAGTATCCTGTTAGGCCAATCATTGAAAGTGATGTACAACTGATAGAAGGGAGCAGATAAAGGGAGAGCAAGGGA
TCTTCCGGCGTGTCGCCGAATACATTTTGCAAATTAAACTGACTGCCAAAAGTCACAGATTGATCAATACATAGAATATT
AAGTTAAAGGTGGAATTGGGACATTAGGCGAACCACCGAGCAGTTTGGCAGATTTTATTCATCTCGCCCTTCAGCTCAAC
ATATCTAGTATCAACCCATCCTTTAAAATTTCACCCCGCAACCCCAGATAGTGCAACTTACGCTTATATAACTTGATTTC
AATGAAAATCGAAAGAAACTTCTATTCTCACCGCTTAACAATTCACTTCAAACCAAAGCTAAATGGTAGTCCCTCAAAGC
ATGTAGAAAATATCAAGTCTTAATCGATAATAAATACAATCCTAGTGACTCAGAGACTCAACAGAGATTTTCTACTGTCA
GTGATTATGTAAATGAGTAAAAAGTCTGATCAAATAACTGAGGAGTTTGATTACCAACCTTTGATGCCGAATTATATAGT
ATTGGCCTGCTAGGAAGCAATGTGATCCTAATCTGAGCATAATTTGACATGAAAAATACTCTAAAAGTGCGAGAAATATA
ACGGCTAAAGTGTGAGTGTGAGTTTGTGAAAAGGGACAAAGTGAATGAAATAGAGCTTTTAAACCTTTGGCTTGTGACCG
TCCAGTTTCTGCTCATTCGGCGATGTTAGTCGATCTCGCTCAATCACTCGGTAAAACACCGAATATCTAATGCCCTCGCC
GAATATAACACAGTTTTCAGTTCAGGTGAGCAATGCATTGGCGGTCTTTATCGAGATAGCCAATTGGATTGGCGATGCAC
CGACAAAATTTATATTCCTCCGAGTTTTACAGAATCAACCTTTAAGATGTATTGCGTCAAATGGTGGGAATGATTGGGTG
CGCCGAAATCATCGGCGATCCGCCAAACTGATATGTTGCTCGCCTCCATACATCTTTAAAAGAACTTTCCTTACTCAATT
TGTACAAACAACACACTATTATTTTATCAAGATAACAAAAAAAATGAGTAAATGGTTTTGGGCTACCTCCCAAACAACGC
CTTAGTTAACGTCGCGGCATGGCGCAAGTTAACCTTTAGACCTCACTCTTTGGGTTAGCCATAGTGTCACTAGGAAAACC
CCCTTGTTGTCTCGGATTGAGATGAGACAATATATGACCCATTTGGGTCTCTAACTATTTGATTGAAACTGAATGAGAGG
TGACAGTCTGGCTGAGGATAGACACATTTTCTTTCATGCCTTTTAGCATTTTGTCTGACACTTCAACTTTGTTTAGGATA
CGATAGAGCATATCCTCATACCTACCACCTTCTGAATCCTAGGGCTTCTGACGCTCGTGGGGAGGCACATAACTATCCTT
CTCCCCATCCTTCCAATTTGGATTACAGTCCTTCCATTCACGATCTCGATCCTTCCAGCCTTCGTCTCTAATCCCTCCTT
GATTACCACCTTGCCTTGGGTAGTTTGAACGGTATCCCCCGCCTTGGTTAGCTAGGAAATCAACTTTCTCGTCATACATG
GCTTCAAACTTCGTCTCCTCAAGATTTGCACCCCCGACACCCACATCATTGACACCACGGGCACCAACCCCCATGACATT
TTATCTAAAAATGTCAAGCTGCGTCCTTTTTGTGCTATTCCTAGGGTGGGAAGAAGATAAGACAATGCCATGATCTTGGC
CATATTTTGGTCTCTCTTATTATCGTTTTGAACCTGCTCCTTGGATAGCTAAAATGTGACCAGTGAGACCTGGTCTTCGT
GAGTGTACCATGCCCTGTTGATGGTTGTCATCCCATCGATAAGTTGAGTTGCTACTGCGTATGGTTGTTGTATTAAGCCT
TCGGGCGAGAGTTGGTCAGCTACACCTTTGATCACCGAGTCTAGACTCCGGTAAAAGTATTGAAAGAGCACATTATCAGG
TAGACCATGGGTCGTGAAATGTAGCACTAATTTCTTAAATCAGAGCCAAGTTTCGTGAAGAGGCTGTCTATTCAGACGCT
TGAAGATTTGGATGTTATCTCGAATAGTCAACATCTTCGAGGGAGGGAAAAATTGCATATTAAATGTGGTGACCAGCTCC
TCCCATGAAGTGATTGAATTTCGTGATAATTCAGCTAGCTACTTGCAAGCTTCCCCCATCAATGAGAAAGGGAATAGTCT
TAATCGAACTGATTCCTGAGAGATGTTCTTAAACGAGAAGGGTCCACACACATCCACGATGTTTAGAAGATGCTCATGTG
GGTCCTCATGAGCCAATCCACTGAAAAGTCCTTATAGTTGCAAAAGTTGCAACATGGTGCTTGTTATGTGGAACACCGTA
TTTCCCTCTATTGGAGGTAGATGGATGGATCTGACACCTCCCATGAGATGTGGATCATTGATGTTTGGTTCTTGGACATC
GTTGAGGTTACCAATGTCATCCTGATGGCCCACTTGGCTCCCGTTACTACTGTTAACACTCATGCTTTCTGAAATATTTA
CACAATCAACAGAACAAAACTAAAAATTAAATTAGTGAACTACAACTAAGAAGAACAGAAATTCTACTAATCTAAAAATT
CTCAAATAACACCACTCCCCAGCAGCGGCGCCATTTTGATGCTTATCGTGACCAATGACACTAACCTACGATATGAGTGT
CTACGATCGTCGATAGTATAGTAACCCAACTAAAGGTTGGGGTCATGTCCCAACGGAGTGGTTTTGAGAATTGACAGAAA
AATAAAATTCAGCTCTAACTAGTCGTAGCTAAAGATATTAAAGAGTAAAAACATAATGAATAAAAGGGGGTGACACAACA
GTGTCAACTAACGATTTGGGGGCTTTGTCACAATTAGTAAAAATAACAACAATTAACAAGAAAATCAAATATAGGGAAAT
GTTCTTGCGGTGTGACCGCAATACAAGTTGAGATAAGTAGTTGGGTACATGTTTTTGAAAGGAAATTTGTAAAATAATAG
TGACTAGGCTAAGCTTTAAATGGAAATAAGTTCCCTTACTCCGTTTCAAATGCGTTCCTCTCAGACACCCATTTGCCGCA
TGAAGACCAACCTACTCCTTACCCCACTCACTCTCTCGAGCTGAGTGTTAGGATATGAGACTAGGGCTCACCCTCTCGAG
TTGAAGCTCATTTCGACCCACTCCTTAGGCCATCAATCTTGTGGTCTTGGTTTCGCGACCTCCCTCTCGAGCAAGCCGAA
AACACATGGGTGACTTTGTATTTGCAACTACAAACCCTTTAGATTAAACCACAACCACTAGGTGAAATCACCACTAAACT
ACATCTAACCTATCAGCAAGCAAGTCCCAACAATAATATCAACATATATTTGCTAAATCACACCCCAAGAATGGGGGTTT
TTAGCCACACATTAAGAAATAACAAAATACACCTAAAATTCTAGTAAAATCAAATGGGTATAAGAAATTAAACCTTAATT
TAAGCAAAGGAAAAAGAATGGATAAGACCCACTTCCAACTTGGGGAAGATGAAATCCTTTTATCTTCAAGTCTCCCAAAA
ACCCTCTCCAAACTTGAGAGAAAAATATCCAAAAAGTAATATTCTATTCTGGAAATTAAAATAAAGGTTCGACTCCCCAT
TAATTAATAACAAGTTTAGTATTTTTAGACTTCAGAAAATAGCGTTGGTGGATCTTTCGACGAAGTTAGTCAATTCCGCC
GAATGACTCGGCAACTCACCCTTCTTTTGTTTCATCGGCGTTTCATGCTTCCCTTCAGCATCTTCATGTTCTAGACCATT
AGGTGGTATAGTACTACTTCGCGGAACTATTCGGTGAAGCGTCGACTACTTCTTTCATCTCCTTTTTTATCTTTCCCCTT
TAGGGCTTCGCATACTGGAACATAGGGCAGAGTAAATCCCTTCGGCAATTCGCCAAAGGTTCTTGGAGATGCTCAAGCTT
CAGCCTCTTCCTTTTTGTTCCTTTTTGCTCCTAAGTGTCCATGCTTCCACTAAAACATCAAATACCTAAAACTTAAGAGT
TTTCATCAGATATTGAGACAAAATAAGCATTCGAGGACACTATTTATATCAAAATAAAGCCCTAAATGAGTTCAATTTGT
GGAATCATCATTAGCAAATAACCTCGCTGTACATTTCCACATGGCAAATCTTGGAGAGCAAAGGTGTTGCTGGAATTGGT
GCACTCGGATCTCCGTGGACTAATAAATCTAAATTCCAATGGTGGTAAAAGATATTTAAGAACCTTTATTGATTACTTCA
GACGAAAAACATGGGTGTATTTTCACACAAAAAGTCTGCAGCTTTTGATGTTTTTAAACATTATAAAGTTCTTGTCTAGA
AAGAAACTAGTAGTCCATTGAAAACTTTATGCACTGTTCGTGGGGGAGAGTTCATTTCTAAAGAATTTATATTTTTTTGT
GAGGAAAATGGAATCAAGAGTCATTTACTGCAGGTTACACACCTCAACGAAATAGTGCTTGCCATGGTGAGCAACATCAT
AACTAAGAGTGGTGTCTCAAAATGTTTTTGGTCAGAAGTTGTTGATAGGATCTTTCATATTTTAAATAGAAGTCCAACTT
TCTCTGTTCAAAATATGCCTCCAAAGGAGAATTCGAGTAGGTAGAAACCAAGTTTTGACTGTTTAAGAATCTTTGGATGT
ATGGCTTATGCACATGTTCCAGATCAAAGGAGGATCAAAGTAGATGGTGAAGGAGAAAAATGCATTTCTCTTGGTGTTAG
TAATCAATCTAAAGCTTATAAGTTATATAATCCTAGCACCAACATAAAAGTTGTTGAATCCATGTATCATTGAACAATTC
CCTCACTAACACTTCAATTCACAATTGATTGTAAAACAATAAGAACTACGTCTTAATCTCAAGCAAGTTTGCATCAATTA
TATGGACGCCTAGTGTCCAAGTCGCTCCATTTTACCCTTATTACTTTTACTTGTACTTGGGGGAAAATAAATAGATCAAA
AGTCTGGATTAAGGGTGTAACTAATAAGTGTAATAACAAAGTACTAGGATCAAACAAAATACTAGTTGTGCAGTGATCAA
ATCTTGAGTTCAGTAAGCTTCCAGAAGCAACACAATAATACAATTACTAGAATCTTTTCTTTTTAATTGACCATGGTGTC
TAGGCCAACTTTCACGCACCTCAACTAATTTCACAAGATACTTTCCATCTCCCACTTACAACAAATACTAAGTAACTCTG
TCCACAAAGACTAGGATAACTAGAAAGAATCGCCTATTGTATTGTTGTCTACATATAATTTAAATCTAAAACTTTATGAC
TCTCAACCACTTCATTGACCACTAGGTCACACTCTTCGGTGCGATAGAACTACGAGAATCTTAACATGATACAATAATAA
CCACTTACATGCATCACCACCAAGTTTAACTAAAATTTCAAAACCTAATCTAGAGTGGATTGCATTTTCTCAATATGTAA
AGGTTTGAGATGTTGTAGGTCACCATATAGTTAAAACAGAAACCTCTCAGATATATTCTTCTGAAAATCTATCTTTATGT
TTTTGATCTTACAAGAGACCAGTGTGCCATGTCTCCTTAATTGACATTTTTTCTCTGCAAGCCTAGACACTAGATAGTTT
TTTCACATTTATATTTCAAAGGAAAAATAGTTTTTGTTTGCAGAAAAAAGAGGCAAGAAGGCAGAAGAGTATTTGGATAT
CACATATTCCCTTTTCTTTAACCTTTACTCTCTTAAGAGTTTGTAGCGCAATAGTAAGAGAAACATCTTTGCTAACTATT
AAACTATATGGTTTGGCATTGTCATATTATTTCTGAAGGCATGCTTCCTGCAACGCTCAAATATGCTGTCGTAGATCAAA
TCAAATTGAACTCCAGCTCTTTCATGATTCACAATGAAAATAATGTGATCACCTGATTCCAGAGAAGAAAAAAAGGAAAT
GTTAGTTTTCAAGCTTCCCTTAAATACCTGTCATTTTATTCAAATAACAACTACACCCAATAGCAATCTCAAGTATCGAA
TACATCAAACGAATATGCAGTACATTCAATAGTTGCAAATTGACAAAGCAAGTCAAATGTTTTCCATATCTCAAAGATAA
TTGGTATATACCTGAGAACTCTTGATTAAATTAACATAAAAGTCATAGTTTCCAAATCGTATCATCTTTGATGGGGTTAA
GTAAGAAACATATTAGAGAAAAAACAGCGACANNNNNNNNNNNNNNNNNNNNNNNNNNNNNNNNNNNNNNNNNNNNNNNN
NNNNNNNNNNNNNNNNNNNNNNNNNNNNNNNNNNNNNNNNNNNNNNNNNNNNNNNNNNNNNNNNNNNNNNNNNNNNNNNN
NNNNNNNNNNNNNNNNNNNNNNNNNNNNNNNNNNNNNNNNNNNNNNNNNNNNNNNNNNNNNNNNNNNNNNNNNNNNNNNN
NNNNNNNNNNNNNNNNNNNNNNNNNNNNNNNNNNNNNNNNNNNNNNNNNNNNNNNNNNNNNNNNNNNNNNNNNNNNNNNN
NNNNNNNNNNNNNNNNNNNNNNNNNNNNNNNNNNNNNNNNNNNNNNNNNNNNNNNNNNNNNNNNNNNNNNNNNNNNNNNN
NNNNNNNNNNNNNNNNNNNNNNNNNNNNNNNNNNNNNNNNNNNNNNNNNNNNNNNNNNNNNNNNNNNNNNNNNNNNNNNN
NNNNNNNNNNNNNNNNNNNNNNNNNNNNNNNNNNNNNNNNNNNNNNNNNNNNNNNNNNNNNNNNNNNNNNNNNNNNNNNN
NNNNNNNNNNNNNNNNNNNNNNNNNNNNNNNNNNNNNNNNNNNNNNNNNNNNNNNNNNNNNNNNNNNNNNNNNNNNNNNN
NNNNNNNNNNNNNNNNNNNNNNNNNNNNNNNNNNNNNNNNNNNNNNNNNNNNNNNNNNNNNNNNNNNNNNNNNNNNNNNN
NNNNNNNNNNNNNNNNNNNNNNNNNNNNNNNNNNNNNNNNNNNNNNNNNNNNNNNNNNNNNNNNNNNNNNNNNNNNNNNN
NNNNNNNNNNNNNNNNNNNNNNNNNNNNNNNNNNNNNNNNNNNNNNNNNNNNNNNNNNNNNNNNNNNNNNNNNNNNNNNN
NNNNNNNNNNNNNNNNNNNNNNNNNNNNNNNNNNNNNNNNNNNNNNNNNNNNNNNNNNNNNNNNNNNNNNNNNNNNNNNN
NNNNNNNNNNNNNNNNNNNNNNNNNNNNNNNNNNNNNNNNNNNNNNNNNNNNNNNNNNNNNNNNNNNNNNNNNNNNNNNN
NNNNNNNNNNNNNNNNNNNNNNNNNNNNNNNNNNNNNNNNNNNNNNNNNNNNNNNNNNNNNNNNNNNNNNNNNNNNNNNN
NNNNNNNNNNNNNNNNNNNNNNNNNNNNNNNNNNNNNNNNNNNNNNNNNNNNNNNNNNNNNNNNNNNNNNNNNNNNNNNN
NNNNNNNNNNNNNNNNNNNNNNNNNNNNNNNNNNNNNNNNNNNNNNNNNNNNNNNNNNNNNNNNNNNNNNNNNNNNNNNN
NNNNNNNNNNNNNNNNNNNNNNNNNNNNNNNNNNNNNNNNNNNNNNNNNNNNNNNNNNNNNNNNNNNNNNNNNNNNNNNN
NNNNNNNNNNNNNNNNNNNNNNNNNNNNNNNNNNNNNNNNNNNNNNNNNNNNNNNNNNNNNNNNNNNNNNNNNNNNNNNN
NNNNNNNNNNNNNNNNNNNNNNNNNNNNNNNNNNNNNNNNNNNNNNNNNNNNNNNNNNNNNNNNNNNNNNNNNNNNNNNN
NNNNNNNNNNNNNNNNNNNNNNNNNNNNNNNNNNNNNNNNNNNNNNNNNNNNNNNNNNNNNNNNNNNNNNNNNNNNNNNN
NNNNNNNNNNNNNNNNNNNNNNNNNNNNNNNNNNNNNNNNNNNNNNNNNNNNNNNNNNNNNNNNNNNNNNNNNNNNNNNN
NNNNNNNNNNNNNNNNNNNNNNNNNNNNNNNNNNNNNNNNNNNNNNNNNNNNNNNNNNNNNNNNNNNNNNNNNNNNNNNN
NNNNNNNNNNNNNNNNNNNNNNNNNNNNNNNNNNNNNNNNNNNNNNNNNNNNNNNNNNNNNNNNNNNNNNNNNNNNNNNN
NNNNNNNNNNNNNNNNNNNNNNNNNNNNNNNNNNNNNNNNNNNNNNNNNNNNNNNNNNNNNNNNNNNNNNNNNNNNNNNN
NNNNNNNNNNNNNNNNNNNNNNNNNNNNNNNNNNNNNNNNNNNNNNNNNNNNNNNNNNNNNNNNNNNNNNNNNNNNNNNN
NNNNNNNNNNNNNNNNNNNNNNNNNNNNNNNNNNNNNNNNNNNNNNNNNNNNNNNNNNNNNNNNNNNNNNNNNNNNNNNN
NNNNNNNNNNNNNNNNNNNNNNNNNNNNNNNNNNNNNNNNNNNNNNNNNNNNNNNNNNNNNNNNNNNNNNNNNNNNNNNN
NNNNNNNNNNNNNNNNNNNNNNNNNNNNNNNNNNNNNNNNNNNNNNNNNNNNNNNNNNNNNNNNNNNNNNNNNNNNNNNN
NNNNNNNNNNNNNNNNNNNNNNNNNNNNNNNNNNNNNNNNNNNNNNNNNNNNNNNNNNNNNNNNNNNNNNNNNNNNNNNN
NNNNNNNNNNNNNNNNNNNNNNNNNNNNNNNNNNNNNNNNNNNNNNNNNNNNNNNNNNNNNNNNNNNNNNNNNNNNNNNN
NNNNNNNNNNNNNNNNNNNNNNNNNNNNNNNNNNNNNNNNNNNNNNNNNNNNNNNNNNNNNAATGATAACATCTCCATAT
CGTCGAAACTGCAAGAACACTCTTACATGAGGCGTCCCTCCTACCCCAATTCGGGTCTTTTGCATGTCATCACACTGTCT
ACCTCATCAATCGTCTTCCAACCTCTCACCTAGATAATCAATCCCCATTCCAAAGATTACTTCAAAAATCACCTGATTAT
AACTCCCTATAGATTTTTGGTTGTTTATGCTATCCATGGCTTAAACCATACTCCAAAAATAAATTTGAATCCAAACCTAC
CCCATGTGTCTATCTTGGTTTCTCACTATCCCATCACTGTCACCAGTGTTTTGACCCAATTTCTGCATAGGTCTACTTAT
CCCGAGATGTGCAATTTGTTGAGGATGTATTTCCCGTTTAAGACATTGTTCTCCAATACTACCAATAAATCAGCTCACCT
AGAATGGGCAAAAATAATAATGGCAAGTTCTTTGAACCCCACACCCAAACTTCCCATAGTTACTGATCTGCCAACTCCAC
TAGAAATAGAAACAAGCACAATTCAAGATTTCCCATCACCGTCTGCTTTATCTCCAACCCAGTCCGGAGATAACTCAAAC
TCACAGTGCTTATCCAACAATGCATCAACAGCGGACACAATAGATTCACCTCTTGCAGCTCCTCCCTCTCCAGTTACATT
TTTATCTTCCTCATCTTCAATAATTTCCATTTCCCAAAACCCTTCTTCTATATCTACTGCCCAGCGTTTAGCACTACCAC
ACCTCCCTACAAACTCACAAACGTGGATCCAAGCCAACACACAAAGCAACTTGTCTCTTCTCAGTGTCTATCAACGTAGA
AACACCAACCCACCAACTCCTCAACCAGCCTGTCATATCCTCGAGTTGGAACTCGCTCCTTAAGCGCCTTAATGTCCATC
TCCTCCTACCCATGCTGTCACTCGATCCCAAAACAATATCACAAAAACCAAACAAATTTTTGATTACCTAGCCAAATTGA
ACCCCACAGTCACAGCCACAACTGTCAAACAAGCACAAAAAACATCCCGAGTGGCGTTATGCAATGAAACATGAATTTGA
TGCTTTAATTAAAAATGAGACTTGGGAACTTGTTCCTCCTGACCCGACCAAAAACATTGTATCTCGCAGGTGGTTTTTCA
AGATCAAGAGAAATAATGATGAGTCCATCGACAGATACAAAGCGCGCCTGGTTGCAAAAGGCTTTACTCAAAGGCCAGGC
ATTGATTTTCATGCCACATTCAGCCTAGTTGTCAAGCCCACCACAATTCGCATCGTCCTCTATGTGGCACTTCATCACAA
CTGGCACCTTCGCCAGTTGGATGTCAATAATGCCTTCCTCCAAGGTAACCTTAAAGAGGCAGTGTACATGGAACAACCTT
CGGGGTTTACTAGTGATGACAAACCAATGCATATATGTCGGCTGTGAAAGGTGATCTATGGCTTGAAACAGGCTCCTTGG
GAATGGTACCATGTACTCACGGGTTAACTTTCATCCATAGGCTTTGTTAAGACAAAATCTGATGCCTCTCTACTAGTCAG
ACATGGTATAGGTGATACATTGTTCGTCCTCATCTATGTCGATGATATTATTATCACTGGGAGCAATATTTTTAAGTGTC
AATCAGGTTATCACTTCCCTTGCTTCTAAGTTCTCTATTAAAGATTTAGGTAATCTTCACTATTTTGTTGGTGTTGAAGT
GATACACAACTCTAACGGTTTAATTCTCACCCAAGCAAATTATGTGAATGAAATTTTAAATGAGGAGCTAATGACCGACT
GCAAGAGTATTAACACACCAATGAGTGCATCTGAGTTACCTTGTCTGATGGAACTCATTTGACTAATGCTACACGTGATC
GCCGAATCTTGGGTAGGCTTCAATATCTATCCTTCACTAGACTTGACATAGCCTATGAAGTCAACAATCTTTCTTAATTC
ATGCAAGCACCATCAAACATGTTCTTCGATACATACGTGGTACCATTCAACTCGGCCTACGTGTTACTCCTATTGATGAA
TTCAATCTACATGTGTACTCTGATGCAGATAGGGGTGGGGACATCGTTGACAAAGTTTCTACATTTGGTTACATCTTGTT
TCTTGGTCACAATCTGATTAGCTTGTCCTCAAAAGAAGAGAAATACTATCTCACGCTCCTCCACTAAATTTGAATACAGG
GCTGTAACACCCCAGAAACCTAATGACCTAAGCTAGAGCCTAACATGTAATTTAGTAGCCTAGTGAAGTTAAAACGTAAG
GTTAGAGTCCTAAAATAACTTCCCTAATGTAGTACTAGGATTTTAGTGCCAATACATCAAGGCACGACCCCCTAGGACCC
CGCAAGGGTCCTTGAGGAGGACCCAAGGGAAGGTCCAAAAGATGTCAACAAACAACATAGACCACGTTTGGGCACCCACG
AGCCGTGGGTGGAACCATGCTCTGTGGTTAGGTAGCATGGTTCGAGACCTAGTCTCCCTACGTTGGTCCCCCAATTTCCC
CTATCAGACCCAAACTACGACTATACAGTACGTGGCGTCACCTAACGTACGAACCGTAGGTGGGTGTCGTGGCTTGAGAC
TTAGTTTTCCCAAGTTATCCCTCCAAAACTCCCTCTCTGACCCAAACCAAGCCCATGCAATATGGGCCGTGGTCCCATCC
ACGGTCCGTGGATGGGGTCCATGGATCCCAACCTGTAAAAGTTGGTTTGGGGTTCGACCATAGGGAGGGTAATTTCATAA
ATTCCTTTTTAATTAATTAAGGGTAGGGGTGGTTATTATTAATTATTTCAAGTATATTAAAGTAATTTTAAATATTAAAC
AACCCTTTTAACTCTCATAACTCACAAACTCAAAACATAACTACCTCTCAACTCTCAAAAGATTCTCCTTCTAGACTTTA
TTAAATAACAAAGAAGAAGGTAAAGATTAGGGTTCAAGCTCCAAGATTTTCACCCCAATTTCGTGGGAAACATCAATTAA
GGTATAGGAACTAATGCTTATCGTGACCAACGACACTAACCTACGGTATGAGTGTCTACAATCGTTGATAGTATAGTAAC
CCAACTAAAGGTTGGGGTCGTGTCCCAAGGGAGTGGTTTTGAGGATTGATAGAAAAATAAAATTAAGCTCTAACTAGTCG
AAGCTAAAGACATTAACGATTAAAAACATAGTAAATTAAAGGGGTCGACACAAAAGTGTCAGATATCGATTGGGGGTTTT
GTCAAGAGTAGTAAATAGCAAAAACTAACAAGAAAATCAAGTATGGGGAAATGTTCTTCAATAGGAAATTACAAGTTGAG
ATAAATCGTTGGGTACATGCTTTCAATAGGAAATTTGCAAGATAATAGCGACTAGGCTAAGCTTTAGATGGATATAAGTT
CCCTCTCGGGAAACTTACCCCATTTCAAATAGGTTCCTCTTGAACACCCATTTGCCGCATGAAGACCAGCCTACGCCTTA
CCCCACTCACTCTCTCGAGTTAAGTGTTAGGATATGGGACGAGGGCTCACCCTCTCATGATAAACCTCATGTCGACCCAC
TCCTTAGGCCATCAGTTTAATGGTCTTGGTTTCGCGACCTCCCTCTCGGGCAAGCCAAAAACACATGGGTGGTTTTGTAT
TTGCAACTACGAACCCATTAAATTAAACCACAACCACTAGGTGAAATCACCATCAAAATACATCTACCCTATCAGTAAGC
AAGACCCAACAACAATATCAACACATATTTGCTAAATCACACCCCAATAATGGGGTTTTTAGCCACACATCAAGAAATAA
CAAAATACACCTAAAATGCTACTAAAATGAAATGGGTATAAGAAATTAAACCTTGATTTAAGCAAAGGAAGAAGAATGGA
GAAGACCCACTTCCAAATTGGGGAAGATGAAATCCTTCTCTCTTCAAGTCTCCGACAAAACCCTCTCCAAACTTGAGAGA
AAATATCTAAAAACGTACTATTCTATTATGAAAATAATAATAATGGTTTGAAACTTATCAAAATGAATAACAAGTTTAGT
ATTTATAGACTTCAGAAAATAGTGTTGGCGGATCTTTCGGCGAAGTTAGTCGATGTCGCTGAATGACTCGGTGACTCGTC
GTTCTTCTGTTTCATCGCCGTTTCATGCTTCCCTTTAGCATCTTCACGTTCTAGACCATTGGGCGGTATAGTACTGCTTC
GCGAAAATATTCGGTGAAGCGTTGATTGCTCCTTTTATCAGCTTTTTGATCCTTCTCCTTCAGGGCTTCACGTACTGGAA
CAAAGGGCGGAGTGAATCCCTTCGGCGTATCATCAAGTGTGCTTGGCGATGCTCAGGCTTTAGCTTTTTCGTTCTTTTCA
GCCTTTTTGTTCCTTTTTGCGCCTAAGTGTTCATGCTTTCACTAAAACTTCAAATACCTAAAACTTAAGAGCTTTCATCA
GATATTTAGACAAAATAAGCATTCGAGGACACTATTCTTATCAAAGTAAAGCCCTAAATGAGTCCAATTTGTGGACTCAT
CAACACCCCCAACTTAAACATTTGCTTGTCCTCAAGCAAACTCAAGTTCAGTTGTTTACAATGGGTGTTTCAAACAGTGC
TACACAAGAATCAATCATGAGTGCACACAACAAGACTCAATTTACTTATCCAACGATCAATTGTGTACTCAAAGATTCAA
GTTGTGACACACCATTACCAAATATTCTCATGCTCGCATTATTTGCTACTTGTGCAAGTTCAAGCTCAACAAAAAGTATC
TAAATGCCCCCACAAAAAAAATGATTCCATATTCACACACAGAATTAAACTGACCGCCAAAAATCACAATAGATTGATCA
ATACATAAAGTATTCAGTTGAAGGCGGAATGGGGACGTTAGGCGAATCATCGAGCAGTTCGGCGTTGTGTTGAAAGTGGA
TGTTCTCGTACAAATTTGAGTCTCAGTATTGCTCAAATACCAATTACTTGAATAGTGCTCTCAATTGGACAAACATGAAT
GTGCGGCTACAACGAGACCAAATGAAGTAGCATAAACAATATGTGAACTTTTCACATCTCGTTGTGACTAGCCATGTATC
AAATTAATTCTCGTGTGATGACCATTGCACACTAGCAAAGTGTGTAGTCTTGTTTGACATTAGTGTCGATGTCTTGTGTG
ATAAGCTTATTTTGAACCATGTATGAATAAACCTAGAATTTTCCCCGTTAGTCTAATTGATGTAGTAAGGTGTGCTCTTG
AGATGATCTTAGGCAACTTTTGAAGAGTGTGAATCAATTTGACATATACCTCTTTTGTGGCCTACCCGTGAGCGTGTGAA
ACTCTCTTGAACACCCTTTGAGACTTACCTTTCTTTGAAAGAACTTTGACAAACCCTAGACCTTACTTGATCCACTACCT
ATAATCCTCCTGATTTGTGGTTTAGTGAATAGCCAACTTAGGCCAAAAGCCTAAGTTGGGGGTATGGTGAAAAAGGAAAG
GGGGAAGTCAAGAAATGCAAGAAAAGTCTCCCTTAAACCATGGTGTTGCGGAAAAATGGAAACCCTCCATATAAAAAAAA
GAATGAAAAAGAAATGTTGTTGAATAAAAGTACAAAAGAAATTGGGTTTCCAAGCAATTCATGGAGGTAAATAAAAAGAT
GAATTAGAAGTACTAGAAAAAGAATTGATAAAGGAAAAGAAGGGGATGTCTTTTGAATGCCACATCTCAAGAGGAAAAAT
TCACTGAGCCTAAATAATCATACCTTTGCATTCAGCCCCATTACAAGCGTTAGAAAGACCTTTTTGATCTTGAGTGATCC
CTACCGAAGATCGACTGGAAAATAAGGGCAAACCTATGGGTGAAAACATGCATTATGTTCCTCTTTTTGAGTGTGAGTGT
TGCATCTGATTCTGGTCTTAAATTGATTGGCCTTTGTGTGTGAATATGGAATCATTCTTTGTGTGAGGGCATTTAGATGC
TTTCGTTGAGCTTGAACTTGCATTAGTAGAAAGTATTTCGAGCATGAGAATTTTTGGTAATGGTGTGTCACAACTTGAAT
CTTTGAATACACAATTGATCTTTGCATGAGTACTTTGAGTCTTGTTGTGTATGTTCATGATTTAGTCTTGTGTAGCACTA
TTTTAAACATCCAATTTAAACTGTTGATCTTTAGTTTTACTTGAGGGCAAGCAAAAGTTTAAGTTGGGAGTGTTGATGAG
TCCACAAATTGGACTCATTTAGGGCTTTATTTTAATAGAAATAGTGTCCTCAAATGCTTATTTTATCTCAATATCTGATG
AAAACTCTTAAATTTTATGTATTTGAAGTTTGAGTGAAAGCATGGACTTACGTGCAAAAAGGAACAAAAAGGCTGAAAAG
AATGAAGAAACTGAAGCCTGAGCTTCGCCAATCACACTTGGCGAGTCACCGAAGGGACATACTCCCCTCTTTGTTCCAAT
GCGCGAAGTCCTGAAGGAAGAGGATCAAAAAGGCAATAAAATGAGTAGTCGGCGTGTCGCCGAACAGTTCCGCAAAGCAG
GGATATACCGCCCAATGATCCAGGACACAAACATGTTGAAGGCAAAGCACAAAAGGCGATGAACCAGAAGAAGGGCGAAT
TGCCGAGTTGATCGGCGATTCCGACTAATGTCGCCGAATGACCCGCTACAACACAAATTTTTGAATCGATAAATATTAGC
GCTTTACTAGTTTTTAGGGGTCCAAACATTATTGTAGTTTTTACACTTAGAATATTAGCTTGTTCATATTTTTCTCTCAA
GTTTGGAGAGGGTTTTAGGGAGATTTGAAGAAAGGAGTTCATCTTCCCCAAATTGGAAGTAGGTCTTCTCTATTCTTCTT
CCTTTGCTTAAATCAAGGTGTAAATTCTTGCACCCATTTGATTTTGTTATCATTTTCGGTGTAATTGCTTATTTCTTCAT
GTGTGGCTAAGAACCCCCATTCATGGGGTATGATTTAGCGAATATGTGTTGATATTATTTTTGGGTCTTGCTTGCTGATA
TGTTAGATGTAGTTTAATAATGATTTCACCTAATGGTTGTGGTTTAATCTAAATGGTTTGTAGTTGCAAATACAAAACCA
CCCATGTGTTTTCAGCTTGCCCGAGAGGGAGGTTGCGAAACCAAGACCACTAGACTGATGACCTAAGGAGTGGGTCGACA
TGAGGTTCAGCCTGAGAGGGTGAACCCTAGTCCCATATCCTAACACTCAGCTTGAGAGAATGAGTGGGGTAATGCATAGG
CTGGTCTTCATGTGGCAAGTGGGTGTCTGAGAGGAACCCATTTGAAACAGGGTAAGTTGCCCGAGATGGAACTTATTTCC
ATCTAAATCTTAGCCTAGTCACTATTATCTTGCAAATTTCCTATTGAAAGCATGTACCCAACAATTTATATCAATATATA
TTGCGGTCACACCCCAAGAACTTTTCCCCATACTTGATTTTCTCTTTATTTTTGTTGTTTTAGCTACTTGTGACAAACCC
CCCCCCCCCACCTTTGATATTTGACACTTTTGTGTCACCCACTTGAATTTACTTTGTTTCTATTCGATTTTTTCTCAAAC
TACAGCTAACTAAAATAAAATTCTAGCATAACTACTATTTTCACTACCACTCCCTTGGGACACGACCCCAACCCTTGGTT
GGGTTACCATATTATTGACGATCGTAGACACTCGAACCGTAGGTTAGTGTCGTTGGTCACGATAAGCATAAAATGGTGCC
ACTACCAGGGAGTGGTGTCATGTGAAGATGTAGTTTTCTAGAGTTTTTGTTCTTCTTAGCTGTAGTTTACTAACTTTATT
TTTAGTTTTGTTTTGCTTGTTTATATATTGAAACAGGAAAGATAAGCATGAATGGTAACTATGGGTGCCAAATGGACCAA
GTGCTATCTTTTCTCTACCCAGCACCAAACGAGGGGTGGCCTCATGAAAATGAGGCTCACCTCGCTAATGGAACTTGCGT
CGTGCCATGACGTTAAATAAGGCGTTGTTTGGGAGGCAACCCAAAACCCTTTTTATTGCTTTAAGTTACTTTGATGAAAT
AATGGTGTGTTGATTGTGCAGGTGAAAGTGTGGAAGTTGAATGAGAAGTATAGATTGGCAAAGGGAAAGTTCGGTCGGCA
AATTATGGATTAATTTGACAACCCCGACGCACTCCACCGTTTGATTCAACCCAGTTTGGGATTGGGTCTGTAAAACTCGA
CAGGACTCAACAAAATTATTGGTGAGTCACCGAGTATATCAGCAATTCCGATGCAGACCGCCGTTTGGATCTTCATCTCG
ACTGAAGGTCCTGTAAAACTCGGCGAGATAAGTTAACACTTTGCGAATCACCGAGATGTTCGGTGATCGGGACTAATGTC
ACCGAATGGACAAGAACTTGACGGTATTTGGGCCAAATGTTTAAAAAAGTTCTAACTTCATTCTCTTTCCATCACTTTTC
CACCTCCACAAACTCACACTTGCACTCTAGTTTTATTTTTCTTGAATTTTCGGAGTATTTTGGTTAGTTGATTTGTGCAT
GGGATTGGATTACATTGCTTCTTAGCGTTTCAATAACCATTTAAGCAGCACAAAAGGTTGGTTTCTCAAACCCCATGATT
GTGTTGTCAAAATTGTACTCATTTGAAAATGCTATGAAGAATTATGTTGAACCTCCTTCATTGGATTGAATTATTTGTGT
GTCGATTTCGTTTTCGATAACCTCTCCAAAACTACCTTAAATGTTAAAACCTTGTTTTTTAATGCATCGAGTAGGGTTAA
TGCGTGATGGATGGTATTCGTATGTTATGGGTCTTAGTCAAATTTGTGCTATTTGTGCTTAAATTGTATTTTCAGGGGTT
GCAGGGCCGATTTCGAGAAGTTGGGTCAAAAGTAGGCACGTTGGGTCATTTGGCGAGCTGTGACGAGCTCACCGAACTAC
TCTGCGGTTCACCTAAGTGTCCCATCTCGCCCTTATTATCATGCTTTATTTGTTGTTGCTGCTGTAACTTTCGGTGAGAA
GCATGGGATTGCCAATTACACCTGGCGACTTGCCAAATGTTATCTTAATCGCCCTTTGTCTGCACCCCTAACCCTTCTGA
ACTGTGACCTTCGGTGAACTAACTGTGGCTCGCCGAAGGTATTCAGCGACAAGCAGAATAAACTGACCATCTACCTACAA
CTGAATATCTCTGCTTAGTTTGTCAAAAACGTTCTAACGTTATCTCAAGATTTTGCAGACATGGCCAAATCTAAAGTTGC
AGGAAGAGATGTGCCACCCCGACAGATAAGAGCACAAAATTTCAGGAGAGATGCAGAAAAGCTGAACAAGACCAACGCAA
AGAGCAAGATCAAGGAAGCCAGTTCCAGTAGGAGAATTCCCATTGACCCTAATGTCCCTTCGTGGACCCGAGGGTTCAAC
AATGTGGTACATGCCTTTGAAGCAGCTCATGATTTGGATAATATGGTTAAGGCTAATCTCGCTGAAGCAGAGAACCAGAG
TCAGAATGATAATACTCAGGGGACTGATTCCCAGACAGATAGAGTGACTGCTTAGATAGGATCCTCTCTTTACCTCCCTC
TCTGTCTTTCTTTATTCTAGATTTTGAATATTTTGTTAGTTTCATTTGAGGACAAATGCATTTCTTTTGTGGTGGGGGTG
AGGCTCACCTTGTTTGCTTGTTTTGAATAAGGTTTTCTCTATATATTTGGGTTGTCTGTTTTTAATTGTATTTTTAAAAC
TGCTTTGCGATTGTTTGAGCTTATGGCTCTCTTTTGGGTTTAATTAAAAAAAAAAATTTGACCCTACCGAAAAAATTTCA
TTTTAAGAAAATTTTCGCCACCTCTTGTGTTGAAAGTGGTTGTTCTCGTACAAATTTGATTTTTGGTTTTGCTCAAATAC
TATTTACTTGAATAGTGCTCTCAATCGAACAAACAAGAATGTGCGACTACAACGAGACCAAATGAAGTTGCATAAACAAT
AAGTGGACTCTTTGCATCTCGTTGTGATTAGCCATGTATCAAATTGATTCTCGTGTGATGACCATTGTACACTAGCAAAA
GTGTGTAGTCTTGTTTGACTTTAGTGTTGATGCCTTGTGTGATAAGCTTATTTTGAACCATGCATGAATAAACCTAGAAT
TTTCCCGGTTAGTCTGATTGATATAGTAAGGTATGCACTTGAGATGATCTTAGGCAACTTTCGAAGAGTCTGAGCCAATT
TGATATATACCTCTTTTGTGGCCTACCCGTGAGCGTGTGAAACTCTCTTGAACACCCTTTGAGTCTTACCTTTCTTTGAA
AGAATCTTGATAAACCCTAGACCTTACTTGATGCACTACCTATAATCCTCCAAATTTGTGGTTTAGTGAATAGCCAACTT
AGGCCAAAAGCCTAAGTTGGGGGTATGGTAAAAAAGGAAAAGGGGAAGTCAAGAAGTTCAAGAAAAGTCTCCATTAACCC
ATGGTGTTGCGGAAAAATGGAAACCCTCCATATAAAAAAAAAGAAAAGAAAAGAATGAAAAAGAAATGTTGTGGAATAAA
AGTACAAAAGAAATTGGGTTTCCAAGCAATCCATGGAGGTGAATAAAAAGATGACTTAGAAGCACTAGAAAAAGAATTGA
TAAAGGAAAAGAAGGGGATGCCTTGGAGAATACCACATCTCATGGGAAAAAAGTCACTGAGCCTAAATGACTTAGAAAGA
CCTTTTTGATCTTGAGTGAGCCGAACCAAAGATCGATTGGAAAATAAGGGCAAACCTATGGGTGAAAACATGCATTATGT
TCCTCTTTTTGAGTGTGAGCGTTGCATCAAATTCATGATCTAAATTAATTAGCCTTTGTGTGTGAATATGGAATCATTCT
TTGTGTGAGAGCATTTAGATACTTTCGTTGATCTTGAACTTGCATTTGTAGAAAGTATTGCGAGCATGAGAATCTTTGGT
ATTGGTGTGTCACAACTTGAATCTTTGAATACACAATTGATCTTTGCATGAGTAATTTGAGTCTTGTTGTGTATGTTCAT
GATTTAGTCTTGTGTAACACTATTTGAAACATACTATTTATAACGACCCAAAAGCACCCCTTAGCCGTTACATGCGTATT
TGACCTCTCGGAGGTCTCATACAAGCCTTCGCATTCATCCATCGCATAGATCACAAAAGTCACTAAGAATTTAAAAACAT
TCCTTACAAAGAAGACATTTCATTAAAAATAGCAAGCGGAAGACTTTCTAGACTTTATACATGATGTCTCAAAACCATCT
GATACTTGAATACAACAATGGGACTAAGCCCACACAAGACTTGAACACAATACTAGAAATACATCAAAAGGAACATGTAG
GGTGTTGTCCTCAAATCTATGAGGACTCACCAAGTTTTCATCGTCAACACTTAGAAACCTATCAAGTAGCCATGACATGT
CACCATCTCCCAATCCCTACACTTTAGTAAAAAAGGGAAAGAAAGGGGTTAGCACCATTAAGTACTAAGTATGGAGACCA
TGCAAAAACATGCTTCAACAGACATTTACAAGGAATATATGATTTCATAACATTTTGATAAAACCTTCGCTTCACAAGTA
TAAGAGATATAATACAAGTCAACATTCGCATATAAGACCATAGCCAACCATACACATACTCAACATATCCATAGCCAACC
TATGCTTAACTTTAGAAGAATACGTGTCACTTCATTACCATAGGACTTCTTCCTAATATAACCTTAAGACATGCTTGAGT
GAGACAAGAAGTGACCACCCATAGAACCTCTTCAAGCACACTTAAGTGTTCCTAAAGATTACCTTAGATAAGGACAGTTC
CTTCACAACATAACTTCAATAGACAAACATTCGTTAAGAAACCATTTGGGAGACCTTCAAGCACATAAGGGGACTTTCAC
ATAATAGTCGTTAGACTTAGGGAACTCACTTTAGTATCTTCAAAGCTTAATCATTGCACTCAACTCAATATCTAAATAAT
AGAGATCAAATTCAAAGGCATATTCTTTATTGCGCTTACATATTGATTTATAGCAAAGTATTAACAAATCTTCCATGTCC
CCATACAACTTATCTAGTTGAGAAAAAATTAGCTTATAAAAATTCATAATATCACAAGGGCAAGAATTGTAAGAACAATT
ATCACTACATACTTTTTTAGATGACATCTTCAAGAAGAGTAAAAGATATATGATAATAATAAAAAAAAATTTAAACAAAT
CCTAAGAAACAAAAAAAAAAAGAAGAAGAAAAGACTACAAATCAAAATAAATACTAAAGACAATTTCTAAGCCATATTCC
CCGGCAGCGGCGCCAAAATTTGATACGCTCAAATTACACTTCCTTTCAGAAGCATAAGCGATCGTTATCAAGTAAAGAAC
CCAACTTGTAGGTTGAGGTCGATCCCACGAGGAAACTGGTTTAGACTTTACTTTTAACCAACAATTATATTCAATTAGTC
AAATTATTTCCAGAAACAGGTAATAAAAAGGGGGGTTGTGCTTGTGTGAAACAAATAGTAAGAACTTAATAAGTAATCAA
TAATTAAACTCAACTTTGGTTGTTATCAAGATAAGAGAAATAACTAGGGTATACGTGTTCCCCATAATCTCATAACGCAG
TAATCCTAGTAATAGCAATCCTTTTCTAGTGTATCACATGCAAAGTGATAAGTTAGGTATCTCTAAATCCTTGGTCCGGC
ATCTAGAGAATTTCACCCCGCACCTTGGTCCGACTACATGTGTATAATTTACTAACCCTTACCTTTACCTCATATTAGAC
ATCATAATCGATGTTTGGCTTAGTTATTACTTCGCATCAATCGACACTAGCCTATTAGATAGTATCACACTAAATCTATG
TTGATAATTCTTTTCTTGTTAATTACCTCCTTGGTCCGGCAAGTAGCAACAAGGCGAGTTCTAACGTTGGCCACCGTTAA
AAAGACTTCTAAACGAAAGAATTATCAATGCATGCAAAATACTAGTCAAGAATTGCTTATTTACTATTCATACTTTGTTA
ATTGATCATGGTTCCCACAACCCTAGTTATGGATTTAGTTACTCATATTGGCAAGAACACAATTCATAATTGTAGATGAA
GAAATCATGAACTTACTTAACGAGAATACTAAACCCAAAAAATTAACTTGAATTGCAAAGCCAAAATCTTCAAAACGAAC
TTGGGAAATCAATAATTGCTAGGGTTGCAACTTAATCTCCAAAGTTACAAAGCAAAAATATAATAATAGTGTCTAACCCC
CAAAAACGAGGTTTACATGTCCTATTTATAGAAAACAAATCCTAAATAAAAAAAGGAAACAAATTAAGGAAAGTTTTGTT
CAGGTACGCGTCTTCGATCCACGAGACTGACTTACGGACCGTCGATGGATCTACGGTCCGTAAGTCCCTTCCGTCACTCG
GGACTTGGAAAAATATTTCAGCATCCAACAATCAGCTTCTCTGAAGCAAACGACGGACCAACAGCACGGACCGTAGACCT
ACCTACGGTCCGTCAATCCCTTCCGTAGCTCCATACTTAGCATCTTCAAAAGTCAGGTACTGGAACCCTCGCAGTCTCTC
TCTACGGATCAACAGTACGGTCCGTATATCAATCTACGGACCGTCAATGGGCACCGTGGTTCCACACTTTGTCAGATTTC
CCTGATTTGTCCTCAACACATTCCTGCTGATCTACGGTCATCACCTACGGACCGTGAATAGACCTACGGTCCGTAGATGA
CCTCCGTGGATGCCTTTTTCTGCATTTCCTTCAGCTGTCTCTGAACTCCCGCGCCTGAACACCTTTCCTACAAAACATGA
TAAAACACATAAAAACCAATATAAAAAGGCCCTAGACACACACAACTTGTAAGTGAAATGTATTAGAAATACCGTAAACT
CACGGTATATCAGCATCCCATACTACTACCCACACGTTGTAGAACCTATAAAATAACTATCGTGCACATCCCACATGATG
GGAATAAGCATAACCAACATAGACCATACTAGCTAGGCATGAAATCCGGAGTCTATCCTACTCCGTGGAGGTTGTTCTAC
TTGACAAGGGTAGAACTAGTAAGCAACTCATGAAGGCAGATGGTTTGGGGGATGTCCAAGGAAGTTCATTGTGCCTAATC
TCATACTCAACTAGGCCACCTTCCTAACCACATCACTCGGTGCTAACCTTGTTTCCCATAGAATATTCAATCACATATGT
ACTAGAGAGGGTTCCTTTTCTAGTTCAACCAACTCATTGTACCTCTTCCCAAGAAAGGCCCCATTTCTTAGTCATAGCCA
ATCAAGGTTCATAAGGATAGCACATTTAACTTTCTTAGATAAGGATTCTCATGCCATTCCTGCTCCATCCATCTCTAAGT
CTATCATTTCACTCAAGAAGGGCACATCACCCAAAGGCCCATCCTTTAAGGTTATACATTTACTTAGGAAAGCTAGACTT
ATGAAAGGGCACAATTTCTTAGTTTTGCTAATTCAAGTCTGGGCCTAGAATTCCTTATTTAGCATTTATAGAAAGGGCAC
CATTTCTTAGTTCTAGCCCACTTCACACATTCATGCATTCAAGACTTTAAGTAACAAGAAGAGACACTTTAATCTACTAA
TCAAAGTCACAACATTATCATTTGAGGACACTTCATAATCCAACATCATTACATATATACATAATTAGAACATCTTCACA
TTATAGCATCACAGAAACTTTACATATAGCTTCATATTGGACTTTACATATAGCCTCATAGAGAAATTTACATATAGCTT
CATTTATATATAATAACACAACAATGGGTTCATGAAGTTTTCATTCTTAAAATCATCAATAATCATTAATAACAACATAT
AACATCATTTAAAAGGTTTTCATGCAAGAACCCAAGCTAGAATTGAAATTAGGGATTTTGGGAGAACTTTGATAACACTT
TGATTTGGCTCCTTGAATGGAAGAGGAATCAAGGATAAAGGATCCCCATACCTTAATTATCAAGAACCAAACGAAATTGA
AGAAGAAATCAGTAGCCACCATCAACCCTAGCTCCGTCTTTCACCTTGAGCTTCCATGGGGTTTTTGAGAGAGTTTTGAG
TGAGGGAGGGTTTTGAATTTAGGAGAATGACTTTAAAATAGACTTTAAATGTTTAAATATACTTAAAAACACTTAAAACA
ATAACCCAAGGTACCCAAACTACCCCTCACTTAGTTGGACCTTTTTAAACAAGTCTAACTTGAGTTTTATTTTTGCAGAT
TTCGTCGGGAAACAAGTCCGCGACGCGGAGGTGTTCCCACAAGTTTATGAAAATTAAATTTTGAGACAGAAGAGTCCGCG
ACACATCTGCAATGCAGACCACACATTTGGCCCTTAGTGGAGCTAGTCTGCGACGCGGACATGCTCTCTCCAAGCACAAC
ATTCAAGCTGCCCTGGCAGCTTGCTTAGCCAAGGTTGGGGTCCTCCTTGGGGACCCTTAGGGTGGCCCCCGGGGCGCGTA
TCCGAACGTTTTGACCCTAAAAATATTTATTAAGACACTAGGGTCACCTCTACTGATTTTAGACTCCAAACAACATATAA
AAACATGAAAAACATACTAGAACACACCAACACGCAAAAGACTAGTTTTCGAACGTCTTGGTCGTCCCCTCACGTTTGAC
TTCCAAACTTTTTAAACTAACTAAAAATACCATTCTTAATTATTTTAACAAGTTATTAATGCATAAAACCCACGTAAGGC
TCTACTTTATCCTACTTCATTTTGAGGGGTATTACAATATCCCCCACTTGGGAACATTCGTCCTCGAACGACACTTAAAC
ACTTTTCAAGGAAAACGACCAAAGTAAACAGTCCATACTCATGCATACCATAATATAAACCATACACATAATAAGGAGGA
AGATCACTCCACATCAAAGTCCTACAATAACTTCATGCAATTAAAGGAAGTAGGCACAACATCTACTAACTCCTTCTGCA
TCATCTTTACCTTTTCTCATTCTATTGGAGGAACTTCCTTCTCCAATTCACATCATGCTCATTCCGACATTATTAAGCAC
ATTATGCAATTTTCTCATAAAAGCACAATTATGCAACATTTACCATAAGGCACATTTAAGCAATTCTCTCATAAAGGCTC
AATATGCAACTTCTCAATAACACATAAGGCATGCTAAGAAAGTCAACTCATGCAACATTTAGGGAAATCATTATAGATGC
ACATCAACATGAGGAACATAACTTTATGAAAACATATTTTTATTACTTTAACAAGAATTCATTTAAAACATGCCTAATAT
AAGGAGACCATGGAAAACTCTTTTTCACCTAAGACTCCAAGACATGCTACAAGCTTCTAGGAACTCTTTGTTTTAGGCTT
GAATAGTCACATAAAGAAAAGGTAAGGATGTCAACACTCCTCAACCCCTCACTACTCAACTTACCCTCCCCCACTTAAGG
TAAACCAAGCTAAGGTCAACATGGACATGCCATAAGAATCTCAAGGGAGAGACCATCAATCTTACCAAAAACCATTCTCA
CCCAGCTCTTCAATTCCCTAAACCTCTTGTAATGAGAACATCGTTCAAGCCTAACTCATGACTGCAAAGATTCTCAAAAA
GCCTTACCATAAAGACACAACATCCCCACTTAGAAGGAACTCATACTAACTCTTTCAATTTCACCTCCTTCCACCTTATG
GATCAGCATAACACTAAACTTCCATACTCATCACACCTATGCCCTTTAAAACAACACACTCCATTATCTTTTTCAACATA
TCTCAACTCACATATCTAAGTCGGATTCTACCAATAACACACAAAACCATAAAGCAACCCATCCAACCTAAAGCCATCAT
CACAACCTTCCACACCATCTTCATCAAGTCACAAAGCCATTGTTGGCCTCACAACCAACCTATTCCTCTCCCTCAACCCT
TGCAACCACAACGTCTCAAAGGTCACACTGTAAGGACCATCACATAAGGAACAAGGAAAGACATTATAGAGAGAAAATCC
ATCGCACGACTAAAAGAATGAAGAAGTGAAACTTTCTTAGCACCCAATAGACTCCAATTCATAATGTGGCGCGCTTCACA
TTATGAACAAAACTCTACTAGACGTGGTAATGAGAAAACCTAAGACCATACCAGGAACCTTATGCTCTGATACCAAGTTT
GTAACGACCCAAGAGCACCCCCTAGACGTTACATGCGTATTCAACCTTTCGAAGGTCTCATACAAGCCTAAGCATTCATT
CATCGCATAGATCATAAAAGTCACTAAGAATTTAAAAATTTTCCTTACAAAGAAGACATTTCATTAAAAATAGCAAGCGG
AAGACTTTCTAGACTTTATACATGAGGTCTCAAAACCATCTAATACTTGAATACAACAATGGGACTAAGCCCACACAAAA
CTTGAACATAATACTAGAAATACATCAAAAGGAACATGTAGGGTGTTGTCCTTGAATCTATGAGGACTCACCAAGTCTTC
ATCATCAACACTTAGAAACCTATCAAGTAGCCATGACATGTCACCATCTCTCAATCCCTACACTTTAGTCAAAAAGGGAA
AGAAAGGGGTTAGCACCATTAAGTACTAAGTATGGAGACCATGCAAAAACATGCTTCAATAGACATTTACAAGGAATATA
TGCTTTAATAACATTTTTTATAAAAACCTTCACTTCACAAGTATAAGAGATATAATAAAAGTCATCATTCGCATATAAAA
CCATAGCCAACCATACACATGCTCAACATATCCATATCCAACCCATGCTTAACTTTAGAAGAACACATTCCATTTCATTA
CCATATGACCTCTTCCTAATATAACCTTAAGACACGCTTGAGTGAGACAAGAAGTGACCGCCCATACAACCTCTTCAAGC
AAACTTAAGTGTTCCTCAAGATTACCTTAGATAAGGACATTTCCTTTACAACATAAATTCAATAGACCAACATTCTTTAA
GAAACCATTTAGGAGACCTTCAAGCACATAAGGGGACTTTCACATAATAGTCGTTAGACTTAGGAAACTCACTTTAGTAT
CTTCAAAGCCTACTCATACCATGTGTAGATAGCATCCCATACTACTACCTACACGTTGTAGAACCTATCCAATAACTATA
ACGCACATCCCACATGATGGGAATAGGCATAACCGACATAGACCATACTAGCTAGGCATGGAATCTGGAGTCTATCCTAC
TCCGTGGAGGTTGTTCTACTTGCCAAGGGTAGAACTGGTAAGCAACCCATGTAGGCAGGTGGTTTGGGGGATGTCCAAGG
AAGTTCATTGTGCCTAATCTCATACTCAACTAGGCCACCTTCCTAACCACATCCACTCAGTGCTAGCCTTGTTTCCCATA
GAATATTCAATGACATATGTACTAGAGAGGGTTCCTTTTCTAGTTCAACCAACTCATAGTACCTCTTCCCAAGAAAGGCC
CCATTTCTTAGTCATAGACAATCAAGGTTCATAAGGATAGCACATTTAACTTTCTTAGATAAGGATTCTCATGCCATTCC
TGCTCCATCCATCTCTAAGTCTATCATTTCACTCAAGAAGGGCACATCACCCAAAGGCCCATCCTTTAAGGTTATACATT
TACTTAGGAAAGCTAGACTTATGAAAGGGCACAATTTCTTAGTTTTGCTAATTCAAGTCTGGGCCTAGAATTCCTTTTTT
AGCATTTNNNNNNNNNNNNNNNNNNNNNNNNNNNNNNNNNNNNNNNNNNNNNNNNNNNNNNNNNNNNNNNNNNNNNNNNN
NNNNNNNNNNNNNNNNNNNNNNNNNNNNNNNNNNNNNNNNNNNNNNNNNNNNNNNNNNNNNNNNNNNNNNNNNNNNNNNN
NNNNNNNNNNNNNNNNNNNNNNNNNNNNNNNNNNNNNNNNNNNNNNNNNNNNNNNNNNNNNNNNNNNNNNNNNNNNNNNN
NNNNNNNNNNNNNNNNNNNNNNNNNNNNNNNNNNNNNNNNNNNNNNNNNNNNNNNNNNNNNNNNNNNNNNNNNNNNNNNN
NNNNNNNNNNNNNNNNNNNNNNNNNNNNNNNNNNNNNNNNNNNNNNNNNNNNNNNNNNNNNNNNNNNNNNNNNNNNNNNN
NNNNNNNNNNNNNNNNNNNNNNNNNNNNNNNNNNNNNNNNNNNNNNNNNNNNNNNNNNNNNNNNNNNNNNNNNNNNNNNN
NNNNNNNNNNNNNNNNNNNNNNNNNNNNNNNNNNNNNNNNNNNNNNNNNNNNNNNNNNNNNNNNTTAAGTAACAAGAAGA
GACACTTTAGTCTACTAATCAAGTCACAACATTATCATTTGAGGACACTTCATAATCCAACATCATTACATATATACATC
ATTAGAACATCTTCACATTCTAGCATCATACAAACTTTACATATAACTTCATATAAGACTTTACATATAGCCTCATATAG
AACTTTACATATAGCTTTATTTATATATAATAACACAACAATACTCTTGTATTGCCCTTCATGGCAACAACCATAATTCA
AAAGCAACAAGCAACACTTCCAACAAAGGTGGATCCAACCTAAGAAACAATTATAGAAATATTAATAGATCAAGCCATCT
TACCACCTTTCAAAGGCCATAAGCCACAATACTCAATTCCATGCCAAATATACAATATTCATCTAGTTAGGTCAACTTAC
CCTATTTCCATAGCTATCTTCATCATCCTCATATTCCAACAATTAACAATACAATAACAATGATAATAACAACATTCAAC
TATACAAGCTAAGCTATACAATATCCAATAACCAACATAAAGGCTAAATCCCAACTTATGACCATTCAAGGCTACTACCT
CACATTATACAATTCAATAACAATTTCCAGCAATTCAACATAGCTAAGATCATATAAGAACATCCCACATCAAACCACTC
AATAATCTTTCATCAATTACTCAAAATCAATAGACCCACTTTAGACCAAATTTAGAGAATTTGAGAATACATGGGTTCAT
GAAGATTTCTTTCTTAAAACCATCAATAATCATTAATAACAACATAAAACATCATTTAAAAGGTTTTCATGCAAGAACCC
ATGCTAGAATTGAAATTAGGATTTTTGGGAGAACTTTGAAAACACTTTGATTTGGCTCCTTGAATGGAAGAGGAATCAAG
GATAAAGGATCCCCATACCTTAATCATCAAGAACAAAGTGAAATTGAAGAAGAAATCAGTAGCCACCATCAACCCTAGCT
CTATCTTTCACCTTGAGCTTCCATGGGGTTTCTAAGAGAGTTTTGAGTGAGGGAGGGTTTTGAATTTAGGAGAATGACTT
TAAAATAGACTTTAAATGTTTAAATATACTTAAAAACATTTAAAACAATAACCCAAGGTACCCCTACCCCAAAGTTAGTT
GGACCTTTTTAAACAAGTCTAACTTGAGTTTTATATTCGCAGATTTCGTCGGGAAACAGGTTTGCGATGCGGAGATGGTC
CCACAAGTTTATGAAAATTAAATTTTGAGACAGAATAGTCCGCGACACATTCGCGACGTGGACCACACATTTGGCCATTG
GTGGAGCTAGTCCGCGACATGGACATGCTCCCTCCTAGCACAACATTCAAGCTACCCTGGCATCTTGCTTGGCCAAAGTT
GGGGTCCTCCTCGGGAACCCTTAGGGTGGCCCCCGGGGGATTGTATCCGAACGTTTTGACTCTAAAAACATTTATTAAGA
CACTAAGGTCACCTCCACTGATTTTAGACTCCAAACAACACATAAAATCATGAACAACATACTAGAATACACCAACACGT
AAAAGACTAGTTTCCGAACGTCTTGGTCGTCCCTTGACGTTTGATTTCCAAACTCTTTAAATTGACTAAAAAGGTTATTC
TTCATTATTTTAACAAGTTATTAATGCATAAAACCCATGTGAGGCTCTATTTTATCCTACTTCATTTTGAGGGGTGTTAC
ACTATTTAAACTGTTGAACTTGAGTTTTACTTGAGCACAAGCAAAAGTTTAAGTTGAAGGTGTTGATGAGTCCACAAATT
GGACTCATTCAGAGTTTTATTTTAATAGAAATAGTGTCTTCAAATGCTTATTTTATCTCAATATCTGATGAAAACTCATA
AGTTTCAGGTATTTGAAATTTGAGTGAAAGCATGGAAACTTACGCGCAAAAAGGAACAAAAAGGCTTAAAAGAACGAAGA
AACTGAAGCCTGAGCTTTGTCAAGCACACTTGGTGAGTCACCTAAGGGGCATACTCCGCCCTCTATTCCAGTACGCCAAG
CCCTGAAGGAAGAGGAGCAAAAAGGCGATGAAAAGAGCAGTCAGCGTGTCGCCGAACATTTCCACAAAGAAGGAATATAC
CGCCCAATGATCCAGGACACAAACATGCTGAAGGAAAAGCACAAAAGGCGATGAACCAGAAAAAGGGCAAATCGCCGAGT
TAATCGATGATTCCGACTAATGTCGCCGAATGACTCGCTGTAGCATAAATTTTTGAATCTATGTGTGGATCGACATGAGG
TTCAGCCCGAGAGGGTGATCCCTAGTCTCATATCCTAACACTCTACTCGAGAGAGTGAGTGGGGTAAGGCGTAGGCTGGT
CTTCATGTGGCAAATAGGTGTCCGAGAGGAACGCATTTGAAACGGGGGTAAGTTACTCAGAAGGAACTCATTTCCATTTA
AAGCTTAGCCTAGTCTCTATTATCTTACAAATTTCCTTTCAAAAGCGTGTACCCAACTACTTATCTCAACTTATATTGCG
GTCATACCCCAAGAACATTTCCCCATACTTGATTTTCTTGTTATTTTTTGCTATTTTTACTAATTGTGACAAAGCCCCCA
AATCATTATTTGACACTTTTGTGTCACCCCCTTTTATTTATTATGTTTTTACTCATTAATATCTTTAGCTACGACTAGTT
AGAGCTTAATTTTATTTTTCTATCAATTCTCAAAACCACTCCCTTGGGACACGACCCCAACCTTTTGTTGGGTTACTATA
CTATCAACGATCGTAGACACTCATACCGTAGGTTAGCGTTGTTGTTCACGATAAACATCAGCTAACAACACAATTTTCAC
AGGTTTCCAAAGGAACTGTAATTTGAGGAAGAACGTTCACTATGTTCTTTTGATGCAGCGTTTTCAGTCCGTTAAAATTC
AAGTGTCCATAATGGAAATTCCACAACCCTGCCTTATCCTTTAATTTGGCAGAAAAATATGTATGATGATTATTGTGCAG
ATAGAGAGGGAACATTCTGTTTCTGGTCCTTTTAACTTGAGAAATTAATCCAAGTTTGACATCTTGAATTCTACAAAATC
CATCTTTTATAGAAATTTCATACCCCTTCTTTTGGAATTGGCCAGTACTCAAAAGATTAGTCTTCAAATATGTAACAAAA
AGAATATCAGCAATTGTCTGAGAGAAGTCTCTATTGGTCTGAATTAGAACCTGCCCTTTTCCCATGGCCGCGACTTTGGA
GTTGTTCCTGAACGTCACACTATCTTGAAAAGATTCATCCAAGGTGGAGAAAGCTGACTTATCTCCACTCATATGATTGC
TACATCTGAGTTGATGTACCATAAATTATTATTTGTTTCCTCTTTCATGTGGAAAACCATCAACAAATATATTTCTTCTT
CCTCTTATTCTGCAAAATTAGATTCTTCTCCATGCATCCTTAAACAAATTTGTTCGGCATTCTGATTTATAATGACCAAA
CTTGTGGCATCTGTAACATTCAATTCTAGACTTGTCTAATGAGTTTGAGTTTTAGCCACCTCATCCCTTTCCTCTACCTT
GACTATCATGATGTTGACTGTCACGCCCCGAGCCTACACCCTAGATGTGGCCGGGACTGATGAACCATTGTTGGTCCCCA
AGCGAACCCTTGGCTTGGCTCACTAATCAGCGGAAGACTTACTCAAGTGAAATAGCCATCTCAAATGCAAACTCAACTTA
TAAACATACCATTAATGAAAGTGGTTTAATTCAATATACTCTGAAATACTCAATAACATAATTGTTCAACTCAAGTCTTT
TAACATCCCAAAAAGATGGAAAAAGGACACCTCAACTACTACTATCTATGAAACCTCTAATAACTATCATGGAAGTCAGG
ACAAGACCCACTATATCCTAATAAACTGAAAAGTAAATGTGGAACCCTCCAGAAGCAAGAAGGCTCCCCAAAGCTAACTA
GGATTGCAAATGGTATCAACAGATCACTTATTGATGACCCTAGATACATGTATCTGCATCATGAAAAGATGCAGGCCAAA
TGGCGTCAGTACATTGAATGTACGAGTATGTAAGGGGAACTCTAAAACATAAACATGAGCTTGAACTAATAAAAAGAGAA
ACATACTCACCTCGTTTCAACTCAACCCAACTCAACTCTAAGACCTTATTTATGGCTTGAGTTGGTCCGGAGGGGTGAAC
GTCTGCATTATCAGGTTCAAATGAGGCCCAGAGGGGGAATGACCAACTTTACAATTTTACGTGTGCTATAGTCCATGGAT
TTTTGATGATCCGGGATCCCGACGGGATTTTGGCTGAAATTAATTATTGGCATCCATTAAGACCTTATTAATGGCTGAGT
TGGTTCAAAGAAGCAAGCGTCTGCATTTTCAAGTTCAAACGAGGCCCAGAGTGGGAATGACCTAATTTACCAATTTCTAA
GCTATAGTCCATAGATTTTGTGTGATCCGTGATCCCGACGGGTTTTTGGCACAAATTTTTTGTGCGCGTCCATTAAGACC
TTATTAATAGTGTGAGTTGGTCCAAAGGGGTAAATGTCTGCATTTTAAAGTTCAAACGAGGCCTAGAGCAGGAATGAAAA
TATTTATCATTTTGCGTGTGCTATAATCCATGGATTTTGGTGATCTGGGATCCTGATGGATTTTTCGACAAAATTTTTTG
TGTGCATCCATTAAGACCTTATTGATGGCGTGAGTTTGTCTGTATGGGAAAACGTCCACATTTTCAAGTTCAAACAAGGC
CTAGAGTGAGAATGACCAGATTTATCGATTTGTGTGCTATAGTCCCTGGTTTTTGTGTTATTCGTGATCCTCGTGGGTTT
TTGGCCAAAATATTTCGTTGGCATCCGTTAAGACCTTATTAATGGTGTGAGTTGGTCTGGAGGGGCAAACGTCTGCCTTT
TCAAGTTCAAATTAGTCCTAGAGCGGGAATGACCCAATTAACCATTTTACGTGGCTATAGTCCATGGATTTTTGGTGATC
CAGGATCTCGGCGGGTTTTTGGCCAAATATTTTTGTGGGCGTCCGTTAAGACCTTATTAATGGTTTGAGTTGGTGCGGAA
GGGTAAAGGTCTGCATTTTCAAGTTCAAACTAAGCCCATAGTGGGAATTACCAAGTTACCAATTTCTCTGCTATAGTCCA
TGGATTTTGTGTGATCCGTTATCTCGGCCGGTTTTTGGATGAAGGATTTTTGGGAATCCCTTAAGACCTTATTAATGGTG
TGAGGTTGTTCGGAGGGAAAAACATCTGCATTTTCAAGTTCAAACGAGGCCTAGAGCTGGAATGACAAAATTTTCCATTT
TACGTGAGCTATAGTCCATTGATCTTTGGTGATCCGGGATCCCGATGGGTTTTTGGCTGAAATTTTTTGTGGGCATCCCT
GAACACCTTATTAATGGTGTGAGTTGGTCCATACGGGCAAACATCTGCATTTTCAAGTTAAAACGAGGTCCAGAGCGGGA
ATGACTAGATTTACCAGTTTGTGTGCTATAGTCCATAGATTTTTTGTGATGTCTGATCCCTGCGCGTTTTTGGCCAAAAA
TTTTTGTGGGCCTACATTAAGACCATATTAATGAAGTTAGTTGGTCCAGAGGGTAAAATATCCCCATTTTCAAGTTCAAA
CGAGGGTCAGAGCTGGAATAAACAAATTTATAGTTTTATGCGTGCTATAGTCCATGAATTTTATATGATCCATGAACCCG
GCAGGTTTTTGGCCAAAAACTTTTGTGGGCGTCTGTTAAGACCTTATTAATGGTGTGTGTTATTCCTGAGGGGCAAACAT
CTTCATTTTCCAGTTCAAACAAGGACTAGAGCGGGAATGAAAATATTTACCATTTTACGTGTGCTATAGTCCATGGATAT
TCAGTGATCCGGGATCCAGACGAGTTTTTTGCCAAAAACTTTTGTGGGTGTTCATTCAGACCTTATTTATGGCGTGAGGT
TGTCCGGAGGGGCATACGTCTGCATTTTTAAGTTTAAACGAGGCCAGAGTGGGAATGACTAAATTTACCATTTTACGTAT
GCTATAGTCCATGGATTTTTGGTGATCCGGGATCCCAGCAAGTTTTTTGGCTGAAATTTTTTGTGGGCATCCGTTAAGAC
CCTATTAATGGTGTCAGTTGGTTTGGAGGGGAAAACATTCGCATTTTCAAGCTCAAACCAGGCCCAGAGTGGGAATGACC
GAATTTACCGATTTGTGTGCTATAGTCCATTGTTTTTTTGTTATACGTGATCCCCGTGGGTTTTTGGCAAAAAATTTTTT
GGACGTCCGTTAAGACCTCATTAATGGGGTGAGTTGGTCTAGAGAGGAAATATTTTCAAGTTCAAACAAGGCCTAGAGTG
GGAATGACAATATTTATCGTTTTACAATTGCAGTCCATGGATTTTTGGTTATCCAGGATCAGAGCGGGTTTTCGACGAAA
CTTGTTGTGGACGTCCTTTAAGACCTTATTAATGGCGTGAGTTGGTCCAAAGGGGAAACGTTTGCATTTTCAAGTTCAAA
TGAGGTCCAAAGTGAGAATGACCAGATTTGCCGATTTGTGTGCTATAGTCCATCGATTTTGTGTGATCCGTGATCCCGAT
GGGTTTTTGGCCGAAACTTTTTGTGGACATCCGTTAAGACATTATTAATGGCGTGAGTTTGTCTTGAGGGGAAAATGTGA
ACATTTTCAAGTTCAAACGAGGCCTAGAGCGGGAATGACAAAATTTACCATTTTAAGTGTGCTATAGTCCATGGATTTTT
GATGATCCGGGATCTCGACGGGTTTTCATAAAAAAAAATTGTGGGCGTCTGTTAAGACCTTATTGATGGCATCAGTTGGT
CCGTAGGGGAAAAGGTCTGCTCTTTCAAGTTCAAACGTGGCATAGAGCGGGAATGACTAGATTTANNNNNNNNNNNNNNN
NNNNNNNNNNNNNNNNNNNNNNNNNNNNNNNNNNNNNNNNNNNNNNNNNNNNNNNNNNNNNNNNNNNNNNNNNNNNNNNN
NNNNNNNNNNNNNNNNNNNNNNNNNNNNNNNNNNNNNNNNNNNNNNNNNNNNNNNNNNNNNNNNNNNNNNNNNNNNNNNN
NNNNNNNNNNNNNNNNNNNNNNNNNNNNNNNNNNNNNNNNNNNNNNNNNNNNNNNNNNNNNNNNNNNNNNNNNNNNNNNN
NNNNNNNNNNNNNNNNNNNNNNNNNNNNNNNNNNNNNNNNNNNNNNNNNNNNNNNNNNNNNNNNNNNNNNNNNNNNNNNN
NNNNNNNNNNNNNNNNNNNNNNNNNNNNNNNNNNNNNNNNNNNNNNNNNNNNNNNNNNNNNNNNNNNNNNNNNNNNNNNN
NNNNNNNNNNNNNNNNNNNNNNNNNNNNNNNNNNNNNNNNNNNNNNNNNNNNNNNNNNNNNNNNNNNNNNNNNNNNNNNN
NNNNNNNNNNNNNNNNNNNNNNNNNNNNNNNNNNNNNNNNNNNNNNNNNNNNNNNNNNNNNNNNNNNNNNNNNNNNNNNN
NNNNNNNNNNNNNNNNNNNNNNNNNNNNNNNNNNNNNNNNNNNNNNNNNNNNNNNNNNNNNNNNNNNNNNNNNNNNNNNN
NNNNNNNNNNNNNNNNNNNNNNNNNNNNNNNNNNNNNNNNNNNNNNNNNNNNNNNNNNNNNNNNNNNNNNNNNNNNNNNN
NNNNNNNNNNNNNNNNNNNNNNNNNNNNNNNNNNNNNNNNNNNNNNNNNNNNNNNNNNNNNNNNNNNNNNNNNNNNNNNN
NNNNNNNNNNNNNNNNNNNNNNNNNNNNNNNNNNNNNNNNNNNNNNNNNNNNNNNNNNNNNNNNNNNNNNNNNNNNNNNN
NNNNNNNNNNNNNNNNNNNNNNNNNNNNNNNNNNNNNNNNNNNNNNNNNNNNNNNNNNNNNNNNNNNNNNNNNNNNNNNN
NNNNNNNNNNNNNNNNNNNNNNNNNNNNNNNNNNNNNNNNNNNNNNNNNNNNNNNNNNNNNNNNNNNNNNNNNNNNNNNN
NNNNNNNNNNNNNNNNNNNNNNNNNNNNNNNNNNNNNNNNNNNNNNNNNNNNNNNNNNNNNNNNNNNNNNNNNNNNNNNN
NNNNNNNNNNNNNNNNNNNNNNNNNNNNNNNNNNNNNNNNNNNNNNNNNNNNNNNNNNNNNNNNNNNNNNNNNNNNNNNN
NNNATATAAGCATAAGAGATAACAAAATAGTCATAGGCATAATCAATGCATCTAGATCAGCATAATATAAGGGAAACACT
TCATAAGTAACCTCAAGGCATGCTTGTGCAATGCATGGATAAGACCCCATAAATCTCACTCATGCTAACCAAACCACTTT
AGGCCCTCATTAATATTCATGATCTTTTGATCTCAACCTTATCTTCTTTCTCATAGACAAGAGAAATTACCTCTAGTCAT
GCATGTATTGGAAGGCAATTCAAACTACAATCTAAACTAGTCATTCTTATATTTCATAGTTCACATTATTCTTTCTTTAC
TTTCAAGGCATGGGGATTCACTTCTCTATGTCTATGAGTGCCCAAGAAGTTCTGGAAGCGGCCGAAGTTCCACGTTTCTA
TATGCCATTAGGAGAAGTCAGTCTGCGCAATCCGCATGTCCTTTAGACTTTGCTAGAAATGGCCGAACACTAAAAAATCA
TTATAAAGGCTAATGGGTATTCACCTCTTGCCTTACTTGTATAGTTATATGTATTCACCTCCATAACCATTTTAGGGAAT
CATAGGTATTCGCCTCCATAACCATTTTAGGGAATCATAGGTATTCACCTTCATGCCCCATCATTATATGATGTAGGTAT
TCGCCTCCACGTCATTTTATAAGGATCATAGGTATTCGCCTCCATGTCCAACATGATTATGATATAGGTATTCACCTCCA
CATTATTTAATAAGGATTATTGATTTTTGCCTCTATGTCCAACATGGTATAAAGGCTAATGGGTAATCACCTCCTGCCTT
ACTTTATGAGTTATAAATTAAGGGTAGTCACCTCACACTCCTCATCACATGACATGGGTAATCACCATACGTTTATCATC
TCTTGTTTATTAACTTAGGAGTATGGGAACTCACCTCACATCCTTCTCATATGAAGTTCTTGGGGAATCACCTCAAGCCT
CATGTCATTTTATAGTCCTTTTAGTTACTCATGAAAAGGTTCCCTTGGCCTACCGATTCAAGGTACATCATTAAATTAAC
TAGTTAGACCATGAGTGAGCAACTATCACCATCAATGATATATTTATGATGGCTCTTTAACCATTAACTCAATTAGGTGA
GAAAGTCTTTCAACCTAGCATCATTCTATGCGAGAATACCTATCACATCATGTTCATTAAGTTTTCATGAGAACGTCCTT
TCAATTAACACAACAACAACATTATAACTATTGACACTTTACTCTCAAAGTGTCCTTAAAGCATTGACATAGGGTTCATA
ACAACATGCATACACTCATAATACAGATCATGTAGGTAAATCCTTCCACAAAAACCCTATCTACAATCTATCTCTATCCA
TGATCTATTTATGATGGCTCTTTAGCCGTTAACTCAATTAGGTGAGAATGTCTGTCAACCTAGCATCATTCTATGCGAGA
ATACCTTTCGAATCATGTTCATTAAGTGTTCATGAGAATGTCCTTTCAATTAACATAACAACAACATTATAACTATTGAC
ACTTTACTCTCAAAGTGTCCTTAAAGCATTGACATAGGGTTCATAACAACATGCATACACTCATAATACAGATCATGTAG
GTAAATCCTTCCACAAAAACCCTATCTACAATCTATCTTTATCATATAAGCTTTACTCTCAAAGCCCTAGTTATCATAGC
TCATCACATTAGCTTTACTCTAAAATCCCTACCAATTATCATTCATAGTACAAGCCTTAGTCTCAAGACAATTCTAATCA
TCAAAGTCTACAAGTCACAATTCATCATATATACTTGATTTCACTCAATTCATGCTTATATGCTTTGCTCTTAAGCAATT
CACATTTATATGCTTTAATCTTAAGCAATATAATCATACTTCATCATATAGCCCCAATCTCAATAACTACTAATCATTGA
TTTATCATGCATACATTAATCTCTATCAATTCATGTCGACATGCTTAACTATCAAGAGATCTTCAATGTATTTCATCAAT
TGTAGAAGATTACCTCTAAATTCTTAATTTCCCCTTCATGGCATAAAACCCAATTACATCTATTTCATCTTTGTAGACAT
GGGTTAGGTATGGGTACATGTAAAATCATACTAAAACATGCAATTCCATCATAAACAACCATAATCCACTCTATTGGATC
ATAACCCATAACATTAGAAGAAACCATATTTTGACTTCGGGGAATTCTTCTTCTAAATTGGGGAAAACATGGGGGCTTCA
TGGATGAAAGGAATTCATGAATAAATAAGCCATCATACCTTGAAACAATGGAGACTTGACTTGACCTAGCTTGAACCCTC
TTCTTCTTCTTCTTCAACTTTTTAGAGAGAGAAATATTTAAGAGGGTGAACATTGGGATTCTTTTGGGGTTTTGGAAATA
ATGACTTAATTAGTGAGTTTAAAGGGTTAAAATAGATTATATAGGTGTACTAAGTCTAGGAAAAATGACCTCACTTAATA
CCCACCTACATAGAAATTTCCCAAAAAGCCCTTAATTGCATGGGTAGCCTAGTGCCAGGCAACACAGCAGGCTCCACGAG
TTGTGGTCCTCACCACTGGCCGTGGTCCTGCCCGTGGTCATTTGTCCAGTGGCTAGGCCACCAAGTCATGGCCTCCATAA
TTTGAAGGCATCTTCACGGGCCCTCCCACGAGTCGTGGTCTTCACCACTGGTCGTGAAGTGGCTTGTGAAGATGAGCCAT
CTTGGGCAGCCTCAAGGAAGCTACTGCCTTAATTACTAAGGACCACTCAACGAGCCGTGGTCCTCACCACTGACTGTGGT
GGTTGTCCTGAAGTGGAGCAGTACCTTGGCAAGCTTGGGGAAGCCTTGGCCCTTGCCCCTTTGACTTGGCTCTTGCCCTC
TAGTTCTTGGCTTTTATCCCTCATACTTAGTCCTAGATGGTCTACTAGACTACGGGGTGTTACATCTGCATTTTAAAGTT
TAAACGAGGCCCAGACTTGGAATGACCAAATTTACGTGTGCTATAGTCAATGGATTTTTGGTAATCAGGGATTCCGGTGG
GTTTTTGGATGAATTGTTTTGTGGGTGTTTGCTAAGACATTATTAATGGCTTTAGTTGGTACGGAGAGGAAAACGTCCGC
ATTTTCAAGTTCAAACGAGGCCCAAAGCAGGGAATGACTAGATTTACCAATTTGTGTGTTATACACTATGGATTTTGTCT
TATCCCGATGGGTTTTTGGCTGAAATTTTTGTGGGTGTCCGTTAAGACCTTGTTAATGGCGTGAGTTGGTCCAAAAGGGC
AAACGTTTGAATTTTCAAGTTCAAAATAAGGCCTAGAGCGGGAATGACAATATTTACCATTTTACGTATGCTATAGTCCA
TGTATTTTGGTGATCCGGGATTCTGGTGGATTTTTGGTTAAAATAGTTTCGGAGGGAAAAACGTCTACATATTCTAGTTC
TAACGATGCCTAGAGCGGGAATGAGAAAATTTACCATTTTATGTATGCTATAATCCATGGATTTTTGGTGATTCAGGATT
TCGGTGGGTTTTTGGCCAAAAATTTTTTTGGCGTCCGTTAAGACCTTATTAATGGCGCCAGATTATCCGTTGGGGAAAAT
ATTCTCATTTTCAAGTTCAAACAAGGCCAGAGAGAGACCATATTTACCAATTTGTGTGCTATAGTTCATGAATTTTTTGA
AATCCGTGATTCCCGCGGGTTTGTGGCTGAAACTTTTTGTGGGCATCCGTTATGACCTCATTAATGGCGTGAGTTGGTCC
AGAGAGGAAAACATCAACATTTTCAAGTTCACACGAGGCCCAAAATGGGAATGTCCAAATTTACCATTTTACGTGTGCTA
TGTCCATGGATTTTTGGTGATCCTGGATCTTAGTGAGTTTTTGGCTGAAATATTTTGTGGGTGTCCGTTAAAACATTATT
AATGGCGTTAGTTTCTTCAGATGGGAAAACATACGCATTTTAAAGTTCAAACGAGGCCCTGAGCAAGAATGACCAGATTT
ATCGATTTGTTTGCTATAGTCCTTGGATATTGTGTGATCTACAACCTCGACGAGTTTTTGCCCAAAATTTGTGGGCTTCC
GTTAAGATCTTATTAATAGCATGAATATGTCCCGAGGGGAAAACATTTGCATTTTTTCAAGTTCAAATGAGGCCTAGAGC
AAGAATGAAAATAATTACCATTTTACGTGTGCTATAGTCCATGTATTATTGGTGGTCCGGGATCCCTGCGGGTTTTCAGC
CAAATTTTTTGTGGACGGCTGTTAAGACCTTATTAATGGCGTGGGTTGGTCTGGAGGGGAAAACGTCTGTATTTTCAAGT
TCAAAAAAGGTCTAGAGCGGGAATGGCCAAATTTACCATTTTACGTGTGTTATAGTCCATGGATTTTTGGTGATTCGGGA
TCCCAGTGGGTTTTTAGCCGAAATTTTTTGTGGGCGTTCGTAAAGATCTTATTATTGGCGTGAATTGGACCGGCGGGGCA
AAGGTCTGCATTTTCAAGTTCAAACGAGGCCTAGAGTTGGAATGATAAAATTTACCATTTTCGTGTGTTATAGTCCATGG
ACTTTTGGTGATCTGGGATTAGGGGTGTTCATGGTTTGGATAAAAACCGATCCAAACCGAAAAACCAAACCAAACCGATT
TAATTTGGGTTTTGGTTTGGTTTGGTTCTAGGTTGTTAAGAACCGATAGTATTTGGTTTGGTTATGGTTTTGTTCGGAAA
AAATCGAAGAAATAACAGAACTGAACCGAACCAACAAGCTATATACATAAATTTTATTATTATACATACATACATACATA
ATATATTATATTCATAAACAATTTTAAAGATTTTATATATGTTTTATCAAATTTATTTATAATTTACTTATGAAAGAAAA
AATGTCCAAGGTGAAAACATCTTTCTTATTGGTTTCATGTATATCAGTGTCTATGGAAATTCTTTATGGGACTAAAATGT
CATTGTCTCTTCCTTCTATGCCAAAATAGTGAATTTTGAAGTTTTATTCAGTAAATTCAATAATTAAAAGTTCTGTAATG
CCAGTTATTCTAACTATTTTCTTGTTTGAATGGATTGTTGTCACTTTTTTCACGTTTTGAATGAATTGTTTCTTTTATTT
TTATGTATGGTTAATAACCGAATAACCAAACCAAACCAAACCAAAACCAAAAACAACCAAACCGATAAATGTATATTATA
TTTGGTTTGGTTTGGTTTGGTTTTGATAATTTTAAAACCGATTAAGTTGGTTTGGTTTTGGTTTTGACCAATAACCGACC
CAAACCAAACCGTGAACACCCCTATCTGGGATCCCGAAGGGCTTTTGGCCAAAATTTTTGTGCGAGTCCTTTAAGACCTA
CCTTAATTATAGCGTAAGTTGGTTCGTAGGGGAAAACGTCCGCATATTCAAATTCAAACGAAGCCCTGAGCGAGAATGAC
CAGATTAACTGATTTGTGTGTATAGTCCATGGATTTTTTGTGATGTGTGATCCTCAGGAATTTTGGGCTGAAATTTTTTA
TGGGCATCCTTTAAGACCTTATTAATGGTGTGAGTTTGTCAAGAGGGCCAAACGTCTTCATTTTCAACTTCAAACGAGGC
CCAGAGTGGGAATGACCAAATTTATCATTTTACGTGTGCTATAGTCCATTTATTTTTAGTGATCAGGGATCCCAACAGGT
TTTTGGTCAAAAATTTTTGTGGGCGTCCGTTAAGAATTTATTAATGGCTTGAGTTGGTACAGAGGGGCAAGCATCCACAT
TTTAAAATTCAAACGAGGCCCAGAGCGGGAATGACCAGATTTACCGATTTGTGTTCTATAGTCCATGGATTTTATGTGAT
CAGTAATCCCGGTGGGTTTTTGGTTGAAAATTTATGTGGGTGTCCGTTATGACCTTCTTTATAGCGTGATTGGTCTGTAG
GGGCAAACGTTTGCATTTTCAAGTTCAAATGAGGCCTAGAGCAGGAATGACCAGATTTACTAATTTGTATGCTATAGTCC
AAGGATTTTTCTGGGCGTCCGTTAACACCTTATTAATGGTGTGAGTCTGTCCGGAGGGGCAAACATCTACATTTTCAAGT
TCAAATGAGGTCCATAGCAGGAATGACCAAATTTACCATTTTACGTGTGCTATAGCATGAATTTTTGGTGATCCGGGATA
CCGGTGGATTTTTCATCGAAATTTGTTATGACCTTATTAATTGCACAAGTTGTTTTGGAGGGGAAAACATCTGCATTTTA
AAGTTCAAATGAGGCCTAGAGAGGGCATGACCAATTTTATAGATTTGCGTGCTATAGTCCATGGATTTTGTGTGATTCGT
GATCCTGGCGGGTTTTTGGCCAAATTTTTTTGTGGGCGTCCGTTAAGACCTTATTAATGGCGTGAGTTTATCCGGAGAGG
CAAACGTCTGCATTTTCAAGTTTAAACGAGGCCTAGAACGGCAATGATAAAATTCACCATATTACGTGCGCTATTTTCCA
TGAACATTTTGTGATCCGAGATCCTGGTGGGATTTTGGCATAAATTTTTTGTGGGCGTCCGTTAAGACTTTATTAATGGT
GTAAGTTGGTTCATAGGAGAAAACGTCTGCATTTTCAAGTTCAAACGAGTCCTAGAGTGGAAATGATCAGATTTACCAAT
ATAAATGAATAAAGTAATTTGTGTCCGAAAACTAAGGACATCATGTCATGACCGAGAGAATCCAACACGAGCTCAAATGA
ATAGCTCACCCTTGAACCTAATGTGTTGGAGACTTGGTGCTAAGCATAAATCCCACAGAATATTGATTAGTCCTAACTTT
TCTTAATATTCATGAGACATGGGTAGTCAACGCTTGTCTTATTATTGGAGGTCATGGGTAATCGCCGCTTGCCTCATTAT
CCATAGAAGGGCACATCAAGTAACCAATCCAAGCTAAGTTTCATCAGAATAGCTCTTTAAGTCTTTATTTATTTTAGGTC
AGAAGACCTTTCAACCTTATGAATACTTTATGTGAGAAATCATTTCACAACAACAACATTGATGTTTCAATCTCAAAGCA
AGTCTTAAATCATTTTCATTAATTTCGTAAGAATATGCGTACCTTTATAAACTCATATTTCATGATTCAAAAGCTTCATC
ATATGAACAATTCAATAAAACATGGATTTCACATTTTTTTTCATACGGATTTAACTTAGAAACATGCAATTTCTTAAATT
CAAGCATAAAAAGAGATAAATCAATCAATTATACCATAATTGAAAGGAACCCATGAGATTGAGTAAAACCCATACCTTCA
ATTGGACATTCTATCTTGTGAAAATAGGAGAATTTAGGAACCCTATCGAGGAAAGGACTCCATAGGTGAATACTATTATA
CCTTGATTCCAAGAGCTTACAATCAATGGTGAAATTAGAGACTTGACTTGAAACTCTAGTCTTCTTCTTCAAGCTTCTAG
AGCGAGAATATTTTGGAGGATGAACTTGTCCTTCTTTTAGGAATTTGATAGAATGAATTCAATTGGGAAGCTTTGGGAGT
AAAACTTGTATATAGGTCTCTAATAGAAGGTAAAACAACAAAGCATTGGGTTAGAATAATTAGGAAAAGGCCTAAAAGCC
CTTCCTATAAATAACTGTTGACCTCACCAAAGGCCAAACCTACGGTTCGTCAGTCAGGACACGGACAGTCCTAGTCGGTC
ATGGGTGAGATCAGAGATCACTAGATTTGGACCCACAATGACAGACCCATGTACGGTTTGTGAGTCCACCTACGAGTTGT
ACTTCTCCTCCGTCAGTCTCAACTTTTGATACTGAATTTTCTCTAAGTCTGGAACTCACCTACAAGACCTACCTACGACT
CGTGCATGGGATGACGGACCATCCTAGTAAATCGTATGAAAAATACTGAAATTGACATTTTGGGAAACTAGGAATGGCCA
ACCACGGGCCTACCTACGGACCATGTGTAAGGCCACAGACCGTCGCTGGCTCCGTTGGTACTGGCACCAGATCCTAAAAA
GCTTTAATTTCTCATATTTTTTTGAATCTGAGGTGTTACAAAGACTCTATTAGACATGGATTGCAGACTCCCTCGAATAC
AATGTTGCTCTGATACCAAGTTTGTCACACCCCGTACTCAAGGTGTGCAACTGGCACCTAATGCCAAAACTTAGGCCTGA
GCCGACCCTGCTGAACCATAAGCTAAAAGGTCATAATAGCCACATATAGTAAGGAATACAAATAAGTATATCTCGGCGTA
AGAATAACACATTTGGAAAACAAGGCTCCTATTGATAGCTCTATAAAAGAAACAGTTAGGCGCATAATTCATATAAAGAA
ATAGCTAACTAACATATAAATCATGTTTGGGCTGACAAGGCCACCATGATATCGAAGAGAACGTAAATGTTATATGGATC
TTCAAAGCCACCATGATCTCTATAAAGAATCTGAAAATAACTATGAATAAAGACAATACACCAAACAACCATTAAACTTC
AGCCAACCAACAAACAAGGCCAACATGGCCAATAATGTGGCTACACAACCCAACACCCTAGTCTTCAAGTCTCTAAGAGT
AGTAAATCTTGGTCGGGACAAGTCCCAACCTACCCAAAAACTTTATACAACAAAATCCAACAAACCTCTAAAGTCTTGTA
TCTCCGAAAGAAAGGGGCTAACAAACCTGCTGAAACTCAATTGTGGTGCTGGAGAGTTCTATTAAATCATCCATCGGGAC
CTGCAGACATGAATGCAACGCCCCAAGGAAAGGGGGTGTCAGTACGAAATAAGGTACTGAGTATGAAAGTCAATAGACTA
TATAAGCATGTAACATAATATAGTAAAAGTAATCAAGTAAGGAAATCAAGAATAAGATAAACCTACTGACCTATTCCTGA
ATCTAAACATACAAAAGTGTTCAAACAACAACCTAACCAAGCCCTCATAAGCTCGGAAGGTACAAAAAGCAAATAAGACC
ATCTACTCAGGCCCCCCACAAGCCCATCAGGTGCCAATTAAACCATATATATCCCTATCAATAGCCTCACGCAGCCCTCT
TTGTCAACAATATAGCCTCATAGGTAGCATATAGCCCTCTTAGGGATCAATATAGCCCCGTAGGCAGCACATAGTCCTCT
TAGGAACCAATATAGCCCCGTAGGTAGTACATAGCCCTCTGAGGCAATAAAATAAATTCATATTCAATTCATAGCCCTCT
TAGGCCTCAATATAACCCTTTTAGAAAACAACATAAATCCATATGCAATTCATATCCCTCTTAGGCATCAATATAGCCTC
GTAGGCAGCACATAGCCCTCTTAAGCAATAACGTAGCCCATAGGTAGTTCATAGCACTCCTAGGTATCATTATTGACCTA
AAGGCAACACATATCCCTCTTAGGCTACAAGATAACTTCACAGGCAAAGATCATATACCTACAGCTAACCACAATATCCT
AAGGGTAATAATAAACAACTCAATTCGACAAAAGCGAGTAACTTAGCTATAAGCAATCTATACCAATAATCTCTAAGTCC
TACCCAACATAGGACCGCTACTAAAAGTATAAGATTCCCAACAAGGAAGGGATATAACAACTCGAGGAGCTAACCTCTAA
CAATTATGGCTACAAGTACATCAATAATTAAAAAAATCTATTTTATCGCTTCTAAGTTTCAAGGAAACATGCCAAAAGAA
GGGAATAGCCTTAACGTACCTTTCAACCGAAGCCTCAAACGTGTTTGTATGAAACTTTACCAACCTATCATAACATATTA
TATGCTAGAATCAACAAGGGTGCGGGAACAAGCCATAGATAATTAATAAGGTGATAATGTCACACTCGTGACCAGAAAAC
TCCAAAGCATAAAATGAGGCCAATAATAATAATAAATGTCAGCTAAATCCCACAAGAATATGCTAACCACATCTCAAAGG
AGTGACGAGCTCCTAAGGTACTATTTCTAGGGGTGCTTCACGTCATTCGATCCAACAACCTTCTTACATGACTCTGATAG
TAATAAAACCAATACCCAGTTCCTCCAACACCTTAACATCATTAATATAAAACAATAACAACCTAAGTCAATAATTCAAA
GGGGCTTTCCAGAGAAACAATCTCCAAAACACCACTTTGTGGCTCCAAAAACTATAAAAAAAAATGGTACAATAACAAGG
GATCGTGAAGTAGGGTTGAAGGTGAATGATTTCTTTGACAAAATCGTTGAAATACAAAGCTAAACAATTTGCATCTTTGA
ACTAACAAGAGTCGAAGCCAAAATCAACAAGAAGTTACCACAAGTCATTGGCAACTCAATTTTTCATAACTAGAAGCTTA
GACTCTCGATTTAGAAAATAGATAAGTGTAAGAGATCCTTACCTTTCCAATATATATCCATAGTGGCTACCAAATACTCA
GTAAGCACCTGATAACTCGCTGCAACAACAACCATAAAGATACGCCACGAAATCGATGGACTGGGTTAGAGTGATTTCGT
CTTTACAATACTCTAATTTGATGAATCTCAAAGACCCACTTCCAATTTCTCAAAACTGAATTTCTTCAATCCCACCAAGC
TAAGGAAAAACTCTCCACAAAAATTGTCACAGAAGTCTAAAAATTATTTTCTAGGTTCAAAGATACTAAACTAAATGTTC
AAAAACGTATTTATAGTCGCCAAAAATAAGCTACGAAAGCTTATTTGGTGAAGCAAGTTGGGCTCGCCGAACCACTCGGC
GAGCCGCCCTTTGGTTTCTTCCATTACCCTTTCACTTTGACTTTCAGCATCCTCAAGGTCTGTGACTTTGGGCGATCTAT
CTTAGCTTCGCGGAATCACACGACGATACACCGACTACTCCCTTTCTTCGCCGACTTGGTTCTTTCCTTCAGAGCTTGGT
ACACTGGAACTTCAGGCGGTTTGATGAGCCACTCGGCGACACGCCAAGTGCTCTTGGCGATCCTCAGGCTCGCCCATCTT
CACTTCTTCAGCCTATTTTGTTCCTTTCTGCATGTTAGTGTCCTTGCTTTGTTCATCAATCCATATTCCTGAAAATCAAG
GATTTAACATCAGTTATTTGAACAAAATAAGCATTTGAGAACACTAAATCTATACAAACAAAGTCCTAAATGAGTCCAAA
TCCAGGACTCATCAACACCCCCAACTTAAACTTTTGCTTGTCCTCGTAAAATTCAAGTTCAACAGTTCAAAAAGGATGTC
TCAAAGTGCTACAGAAAACTCAATCATGAATGCACAAAACAAGACTCAACTTACTCATGCAAAGATCAATTGTGCACTCA
AAGATTCAAGTTGTGAGTTACCATTATCAAAGATACTCGAGTTCACAATACTTGCTTCAAATGCAAGTTCAAACTTAAAT
AAGGTACCCAAAATTCCCTCACAACAAAGATGATTCCATATTCCCACATTATTCTTCAACAATTTAAAGTTCCGGAATCA
CATACGACTCTCATACTCACAAAGATGAACACATGCATGACTTCACCCATAGGTTTGCCCTTATTTTCCAATCAACATAC
GTTTCAGCTTACTCAAGATCAACAAGGTCTTTTCAAGGCTTGTAACGGGGCTAAGTGTAAAGGTATGGTCAATTAGGCTC
AATGGCTGCTACCCTCATGAAATGTGGTATGAACATCACTTTTCTTCCTTTTACTCATGCTCAAAATTCACCCCATTATT
CAACTTCCAATGGACTACTGGATACCTCATTTTGTTTGCAACTTTCACAGCTTTATTTCCCATGTTTTCCATTCTTTTTC
TTTTTGTTTTTTTTATATATGGAGGGTGATTACTAATGTTTCAAAGACACTTCATCCAATTCTAAGTGTCAACGATCGTT
AATCAGTATATAACCCAACTAAATTAGTTTGGGTCGAATCCCACAGGGAGCGGTACGTGTATAAGATTCAATTAGGAAGT
ATGAACATGTTCAAATCATTCATAGGAATAAAAATTATCGAATAAAAACATCATTCAAATCAGGGGGTGACACGAATATT
AAATGGGGGTTTTGGTTTTGATTATCAACTACAAACAGCGGTACATAATGCGAAATAACAATAATGAGATGGGTTCTTGG
AATGTGATCGATTATACGCTAATATAGACAATGGGTAATTGCAACTATTAGTAAATAGCTAGATATTAGTGAGTAAGCTA
GGATATAGAGGAGACAAACTTTCTCTTGAACAATTTACCCTGAATCAAGTTGATTTCTCTCGAACATCAACAAGCATGCA
AAATAAGAACAACCCACACCTTAGTCCATTCACTCTCTTGAGCTGAATGTGTGGGACTGGGTATAGGATTCACTCTCTCG
AGCTGAACCTACGTCAACCCAATACCCACTGACCATCAATCAAAAACCTTAGTTCTAAAACCTCTCTCGAGCAAACTAAG
AACACAAAGTCAGAACTGTATTTGCAACTACAATTCTTAAATTAAACCACAATTAATGATTAAACTCACTTCTAAATAAC
ATTTAAACTAACAATTAGCAATACCCATAAACTAATGAGCCCTAATCAAATAATCACACCCCAAGAATTGGGGTTTTAGC
TAGACATCATAAAAGGTTAAAAACCGTTACCAAATTGATTATCCATCAACTGCGTAAGAGTAGATTCGTCCTTATAATGC
TCCAATTCAAAGAATCTCAAAGACCCACTTTCAATTTCTCAAAAGTGAAAAACTTCAATTCTTCAAAGCTTAGGAAAAAC
TAGAGTAACCTTGTCTCACACTTCAGAACTTAAAAATAGATTAAAAAAATATATGAGCTAAGATACTAAACTAAATATTC
AAAAATGTGTTGTGAAGAGACACTCGGTGAAGTAAGTTGGGCTTGCCGAACCACTCGGCGGCCGACTTTTGATCAATTTC
ATCGCCCTTCTACCTTGGCATTTAGCATCCTCAAGGTTTTGTAACTTTGGGCGATCTAATACTGCATCACGGAACTACTC
GACGTTTTGCTGACCGTTCCTTTATCTCGCCGACTTGTTTTCTTCCCTCAGGGTTTGGCACACTGTAACTATAGGCGGTC
TATTGAGCCACTCGGCGACACACCGAGTCCTCTTGGTGATCGCCAGGCTCACCCTTCTTCATTTCTTCAACTTGTTTGTT
CGTTTTTGCATGTTAGTGTCCTTGCTTTGTTCCTCAATCCATATACCTGAAAATCAAGGGTTTTACATCAGTTATTGGCA
CAAAATAAGCATTTGAGGACACTACTTCTATATAAACAAAGCCCTAAATGAGTCCAAATCTCGGACCCATCAGAGGGGTT
CCATCTTTTTCAAGACCATGGCTTAAGGGGAATTCTTCACACTTCTTGATTTACCTTATCTTTTCACCACACCCCTAACT
TAGGCTTTTGGCCTAAGTTTGCTATTCAAACGAACCATACTTTATGAGGATTATGGGTGAATTGATAAAGAGAGGTCACA
ATTGCTCAAGTTTCTTCCAAGAAAATGATAAGGCTAAAGGGGTTCAAGCAAGGTTCACACAACTCACAAGGTTGGCCAGA
CAAAGAGGTATATTGTCAAATTGTTTCACTCATCAAAATTGTTGCCTAAGATCATTTCAAGAGCTTGCATCACTTAGTCA
ATCGGACCAATGGGGATAATTCTAGGCGTTATCACACAAGGTTCAAAGTAAGCTCATCACACAAGGCATTGGCACCAATA
TCAAACAAGACTCATTCGAGCTACTGTGCAATGGTCATCACAAGAGATTCCATTCGATAACCGGCTAGTCACAATGAGAT
GCAAAAAGTCCACATATTGTCTATGTAACTTCATTTAGCCTTATCATAGCCGCACATTCATTTTTGTTCAATTAAGAGCA
CTATTTAAGTCATCGGTATTGATCAGAACAGATTCTCAAATTTGCACAAGAATAGCCACAATCAAACACACAAGGGGTGG
CAAAATTTTTCAAAATTGGTCAAAAACTATTACCATTCAAAACAAGGAGCCACAAGCTCAAATATCCGCAAGACAGAATC
AACACACAATATAAGAAACTAAAACCCAATATATATATATATATATATACAAAATATAGTCACAAGAGGTAGGTATGGGT
ATACTTCACCCCACCATAAACAAAAAGTAGTTGTCCTCAAATGCAAAAAAAGTAATTAAAAGTCAATAAAAACAACAGAG
AGGGAGGTAAAGAAAGATCATGTCTACACACTTACTCCATCCGTCGGGGCATCAATGCCCGGTGCAATACTCTAATCTTG
GGCATCAGTGCTCGGTGTAATAGAAACACTAGCTCCACTAGAGCTTGTCATGGACGTCTCTTAATGGCTAACTATACAAT
CATCTCTTCTAAATCAGGCAGGTCTCCATAGATGGTCACCTTCTGAGTATCAAGATGCTCCTCATCCATCTCCGCCTCTG
ACTCATCAGCTGCCACATCATCCATAGGCACATTTCTAGTGGTGGCCGGAGGCATCTCAGAACTGGCTGGGGCATCCTGA
TCCTCAGCTGACTCAAAGAGAGAAGTGAAGTCTGTGGACTTCAGATAGTCCATATCCTTTTTCAAATCTAAAACCTCGGC
TTTCAAAGCCATCACCTCTGAAGTAACCCCCTGTCCTCTCTCACAGATCTCTACTCTCGCTATGAGATCATCAATCGACG
TCCGGAGGGGTGTCAACATAGCTAAGATGGCTCGCTCAATTATCCAAGGCACCTCGGCCTCTAGCAGGGTAGCTCACACA
TCGACAAAATGGGCTAGGTTCCCCATCTTGAGGATTATGGACTGAGTAGTCCTGGTGGGCTGGGAAGCAGCAGAAGAACC
AGGAGCCTGGGAAGAAATGGAAGCGGGTGTACCTGAAGGCTCAGAGGCCAAAGTAGGCAAGGAGGCCTCTGCAGGTATAG
ACTCTATATTAACCTCTGGGGATACATCCACCGAAGCTGCTTTCCTCCTATCCACCTTATCCCGAGTGTACTCAACCTCT
ATATGTCGGATATCGGTGGAAGATGTAGGAGTGACCTCCATGTCCCTCATATCATCACGAAGAACTCCAGCACACCGACA
TAATTCTGTAATCAGAACTGTGAAGGGAAGGGATGTCTGGCGCTGTTTGGCCCTCATGGCCATCTCCTGCTTAATAATGA
GTCCCAAGTTGAGACGTTTCCTGACGATGATCGATTCGAGACATGCCCCCTTTAGGTGGCGGAGGATGGACTTATTCTGT
GAGGGCATGATAGAACTGTTGATGAACCCAAACCAATACCAAGAAGCAATGTTCAAGTCCTTCTTCTCGATGGGAGCTCC
CACCTCAATCCACCTCGGGTGGTGTCCAAAATGAGGGGAGTAAGCCAGCCCTTTAGGTCATTTAGGGTCTGAGATTTAGC
TAATCCCTCGTACTCATGCTTAAACCCAGTAGCTCTGTCAAGTGCAGCATTGATACGATCGCTGCTGCACCCCACCTCTT
TCCCCCGGACCATAACAGACTTCACCAGTCTGAAGGCACTGTTCTTCTTCTTCCCCCTGGGTACTAGGTCACTATACGTA
GTGTAGAACTCACGAACCCAGGTAGGGATATATGGGCCTCGGGGCCTAGTGAAGATATCCAATTTGTGGGGCCACTCCAT
CTATAGACAACTATTTCTCCTCAATAATTATCCTCAATCCCTCGACTTTTAGCCTGTTAAGTAGCCGGTGAGGAGGACAC
TGAACTGTTGGTGTTGGAACCATTGTCTGTACCGGAGCTGGTACTGTATCAACAGCACACGGGGTAGGCTCTGGGATCCT
AGACGGATCCTCGCGAACAACGGCACGGACCTCAGTCCGCCTGGTCTGTAGTGGCTGGTCATCCTCATGTTCTGAGAATG
AGGACTGAGAGTAAGCAGACTCCCCATCACTGCCAGAGTTGTGCTTCAGTCTCTCCGCCACAGACGTTTTTCCTTTGCCC
TTGCCTCCCTTTGGAGGTGCTTGCTTCCCCTTTTTAGAAGGAGCAGTTGCTCCCTCATTAATCACTATGCCCCGTACTCG
TTTTCAGGGCGGCATACCACTATTGTCCAAGTTGGTCCTAGCCATATCTGCATAACACACCAAAAAGAGTTAGAAATGAT
CGAAGAATCATGCAGAAAAAAGATTGCAGAAAAACTCACTAAATCAATCGATGAGTCATTGAGTCACTTTAGCGAGCCAG
ATTAGGCTGGCCAAAAGAATTGGCTTTAAAATTTCCCAGACAAAAGACAGGTCGGCGATGTTTGGGGCCTTTTGAAAAAT
CGCTGACATCACTCGGTGAGCTTAGAATAGCTCTATGAACGTTATAGTATGTTTTAGGGGTTAGAGGCGCATAAAGGCCA
ATTAAATGAGACTTTCGGTGAGTCGCCGAGTGAACTCGGTGAGCTCAGGCTTCCCGCCGAAAGTTACAAACTCTATTCTA
GCAAAAAACCGAAATTAAGGGCAATCAAGGGAGATGTTGGTGAACCGCTGAACGGTTCGGTGAACTATGTCTGGCCAACG
TGCCAAATTTCAACCCCATTTCCCAAAATCAACAGCCCCCGTAAACAAAATCAAACCACACACTTCATCAACTAAACTTA
GACCCATACGACGCATGCCACTGGGGTACTTAGACTTCTCCCGATTTGGCAAAAAATAGCCATTTGATGACTTTTTCCCT
TAAGAATGACGTCAAACGCTCCTTCATTGGGAAAAGTACGTCATTTAGCACAATTGGGGTTACTCAAACTTCACCCGACT
AGACCCAACAACAATGTAATGCAATCCAACAATTTATGATCAATTATAACGCACGAAACTCTGGAAATCAACAATTTAGG
CAATTTAACACAGTTACGAAACTTCGATTGGCAAACTAGCACACAATTACGATTTTAGAGCAGGCCCAACACACATCAAT
AAGAGTTAAACAACTGCATTCAAATTCAAGAGCTATTTAAAAGTTCAGGGTTCAAAAAAACAACCTTTAAGCCAAAATAC
GAGTTTGTAAAGCTAGGCGGTAAAGTATTCCAACTCTAAGCATGAGATCAACGAGCAAGAATTGATAAAAATGCAAAAAT
AAAGAAAATCTAGAGTACGGGTGTGATTTTATGAGGTTAAAATTAGGGAATATGAAAGAGTTTGAAATTTTGAACTTTTG
GCATTTTAAAACCTTTCAGTCCGCGACCCTCGGCAATATTAGTCGTCCTCGCAGAACCACTCAGTGACACATCAAGTGAT
TACTTACCTCACCTAGTTTTACATGACCTCCAGTTAATTTAGGGGTTCAAATGGCGGACAAAGTCGGGCTCACCGATCTG
TTCGGTGAGTCGCCGACTCATTCATTGGCCCGCCAAGTTTTAAAGACTCCAACCTAATATTTTACTGAGCCCAACGGCGG
TCCAAGATGGGCTCATCGACCTCTTTAGCGAGTCACTGACTGGACTCTTTGCTCGCCAACCTGTAATTTTCAAATTCATT
CCACTTTTCCGCTTGCACAATTGACACCAATTATTCAAAATCATAAAACAAAGAATCAAAATCTTGGGTTGCCTCCCAAG
AAGCGTCTTAGTTATCGCCCTGGCACGACGCAAGTACCCACTCAAGCTTCATTCTTGGGGTTTGCCAAAGTATCACTAGG
CAACCCTCCTTGTTGTCTTGAGTTGATATGAGACGAAATATTGCCCATTTGGGTCTCCTGTAGTTAATAGATATGTAATG
AGAAGCAATCATCTGATTTAGCATTGAGATGTTCTCTATTATTTCTTTCAACACTCTGTCGTCTTCTTCGACTTTGTGGA
GAATGTGTGAGAGTATCTCTTTTACCTGTCCACCCTCATAATCCATAGGCTTTTTACGCTCATGAGGAGAAATGTACCTA
TCTTTCTTTTTACACAGTACTTTAAATTCCATTATATTTTTGGCCAAGAGATCCAACTAGGTCAACATTTTGGCTAAATT
CTAGTCCCTCTCTTGCTCCTTGTCAGTCTTGGTCATGCGATCGAGTAGTTGGGATACTATTGCATAGGGTTGTCGCATTA
GACCACTCGGAGAAAGTTGGTCAGCCACTTCACTGTTCTCAAGACCAAGACCTCTATAGAAAGAGTCCAGTAGCAACTTA
TCTAGGATTCCATGAGTTGGGCACTACAGAAATAGTGTCTTAAATCTTAACCGCAACTCATGGATTGTCTCACCCTCCGA
GTGCTTGAAATCTAGGATGTTATCCCTAAGAATCATAATCTTTGAAGGCAGGTGGTCCACTTGGTTACCCTTGCTACCAT
ATACACTCATTTCCTCTATTTTAAACAGTAACACAAAAATGAAAACTAAAAGTAAGTAGATTCAACTATGACTAACAAGA
ATACAATTCAACTTTACCAAAAGAATTTCAAATAACACCACTCCCCGGCAACGGTGCCATTTTGATTATACGTTTCAAGC
ACATCTCATCCAGCTGTTCAACGATTGTAAAATAGTATAAAACCCAACTAAATGAGTTGGGGTCGAATTACACAGGGAGC
GGTACGTGTTTCATATTCAATTGGGAAGTATAAATTCGATCAAATAAGAAATAGGAATAAAAATTATTGAGTAAAGTGAT
CATTCAATTCAAGGGGTCACACGAATGACAAATAGGGGTTTTGGTTTTGATTATCAACTACAAACAACAGTCACAAACAA
TAAGAATTAACAATAATGAGATAGATTCTTGGGATGTGAGCGATTATAGGCGTATATAGACATATGGGTAATTGCAACAA
TTAGTAAATAGCTAGATATTAGTGAGTAGGCTAGGGTATAAGGGAGATAATTTTCTATTGAACAATTACCCCGAATCAAG
TGATTTCTTTCGAACATCAACAAGCATGCAAATTAAGAGCAGCCCACACCTTAATCCATTCACTCTTTCTAGCTAAATGT
GTGGGATTGGGTTTAGAATTTACTCTCTCGAGCTAAAACCAAATCAAACCAATACCCACAAACCATCAATCAAAAAATTT
AGTTCTAAATCTTCTATCTCGAGCAAGCTAAATGTACCAACCCTAAAAATGAACTAGTGAAACTAGAGCCTAACGTGTGA
GCGTTTGAGTTTGATGATGTTTGTGGTTTCCAGAGTGAAGGTTGAGGAATTTAGGGGTTAAACATCCGGGTATGACTCCC
CAAGGACCACCCAAGGGATCCTTGAGGAGGACCCCAACACTGCCCAAAAGCTGTCAAAAATAGCTTGGTTCACGGAGGCA
GATCACGCCCTTTAGACCAGTTCCCGTAGGTCATGGGTGTGGGTTAGGACTTAGTCTAGGAAGGCTTGACCTTCATTTTT
TATCCACATCTACTAACTACGGATGGACAACACGAGGCGTCAACCTATCCACGGTCCATGGATGGGGAGCCGTGGTTTGC
ACTTGGGTAATCTGGTTTGGCTCGGCAACTGTAGAAGTGAATTGGTTAATTCACCCCAAGTCCTAATAAGTTAGGGGATG
GTTATTTTATGTTTATTTAGTTATATTAAGGGTATTAAAAGTATTAAATACAATTTTGGACTTTATTATCACAAAACCCC
AAATTCAAACTACCCTTCCCCTCCAATAGACTTTCTCTCGAACCTCCATAGAAGTTGAAGACTCCAAGCTTCTAAGGTCA
ATTTCCCCAAGGTTTTCAAGGTGATTTCGTGGGAAGCAATAGCAAGGTATGTTAGTCTTTATCCTTGTCTAATTTTCCAT
TCAAGGAGCCAATTCAAAGGAGGTTGCAAATAATGAATATCTAGAGTTTCACTAAATCTCATGGGTTCTTTCAACAAACG
TTTTCAAATGATAAATTATGATTTTATTGATGTTTAGTTGATGATTTAAGATGAAAATACTCTATGAATCCATGATTTCC
CTCAATTCCTAAATTGTGCCTTTTGAAGTAGGTTTGTTGATCATGAATGAATGTTGATGGATTATACCTAATTTGATTTA
GATTGTTGAATTGAATCACTATTTATGCCTAATTGAATTATTTAAAGGTTTGTTGGTGATTTATGATCATGGTCTTGAAA
GGTCAAGTGATGACCTAATTTCATGTTGAGTTAGAATTATGATTAAGCTATTGATCCACTTGAAAGGTGGAGGTGTTTAC
TTATTATGTACATTGTGATCATGGCCTTGAAGGCATAGTGTGAGTAATTTAAGTATTATCATGATGTTGTATATGTGAAT
GTGATGTGAAGTATGTGTGTGATCTAAATGAATGAAAAATGTTCATGTTTAGAAGCTAATTGTGTTAGGATTGAATATTA
ACTCTCTATTAACACTTGAAGGAATGAATGAATGAATGAAGTTCAATGTTAATGTTAATGAATGTTGAGTCTATTGAAAG
ATTATCCTCGATTATACACTAATGAATGAAATGGGATTCCTAGATGAAAGGTTATTCTCATCTTTGAATCTATGAGCTTT
CCAATGAATGAATGTGGGATGGGATGGATACTCATCCGGGAGTTGAGGCGGAGTATCTAGTAAAAATCCCTATATCTCAT
TTTAGTGAATGTTATGCGTGGGATGGATGCTCAACTGGGAGTTGAGGTGGGGTATCTAGCTGCAATCCCTTATCCCTTAA
TGAACTAATGTAATGAATGTAATGTACTCCGTGGGGAATAATGACAATCACTGAGTGGATATGGCTTGAAATGGGTGCTC
ATCCATGAGTTGAGGCAGGGTACTTAGGAGCAATCTCTTGAGATGGATGCTCATCTGTGAGTTGAGGCGGGGTATCTAGT
AGCAATCTCCCTATCTCATAAACTACGTGCTCACATAGGTCTAGCTAGTGGAATTCACTTAAGCTAAAGAACAATGGTCC
TACCTTAAGTAAGTAGGAATCCTTTATCCGGTGAGGGTGACACCGGGATTCCATGTCAAGCTCTCATGGTCTATGTCGGT
TAAGGAATGCCCCCACAATAATGATAATGAACTATGTGTCACGACCCAAACTCGAAGGGCATAACTGGCTCCTAATGCCA
AAACTCAGGCCCGAGTCGACCCTGCTGAACCATTTGCTACTAGCGTACGGCAGCCATATGCAATCAAGAAAACAAACAAG
TATATCTTGGCTTAAAACTAAGCCCTCGGCCGGCAAGGCCCCTGTCAACTGATCTATAAAAGAAATAGCTACTCCCAGGA
GATCATATAAATAAATAGCCAACTAGCACAGAAGTCCTGATTGGGCCGTCAAGGACACCATGATATCTATACTAAAACTA
AAAGCAGATATAAATCAATACAATACATCAAATAACTTACAAGCTTCAGCAAACCAACAACATAGGCTAGTATGACTATA
ACATAGCTATACACCCCACACACTAGTCTACAAGCCTCTAAGAGTAGTAAAGATTAGCGGGACAGGGGCCCAGCCTACCC
ATAAAGATATATACAACAAAAGGTAACAAACCTCCTAACTCTGGCAGCTCTGGAGGAAATAGGCTAGCCAACTGGATAAA
AGTCAATCCTGCTGCTGAGGAGGTCTACTCGGTCGTCTGTTAGGACCTGCATGCATGAATGCAGCGCTCCCAAGTCAATG
GGGCGTCAATACAAAAGATGTACAAAGTATGAAAGGCAATAGACTATGATGAGGTATCCTAATATACTAGAATAATCTGA
TAAATAAATCAAGGATAAGATAAGTGTACTAACCTTCTCCTAAATCTAAACTTATAAAAAATAGTAAAACAATAACCAAA
CCAAGCCCCCATAAGCTCGACAGGTACAAACAACACACAAACCCACCTACTCAGGCCCCCCTAAGCTCGAAAGGTGCCAC
TCAGCCTATATACCCCTATCGGTAGTACCCTAGCCCCGTAGGCAGTCATATAGCCCTCTTAGGCATTAATATAGCCCCGT
AGGCAGAACATATCTCTCTTAGGCATCAACATAGATTATAGACAACTCATAGCCCTCTTAGGCAACAACATGGCCCTGTA
GGAAGTACATAGCCTTCTTAGGCGTCAATATAGCCCTGTAGGCAACTCATATCCCTTCTAGGCATCAATATAGCCCCGTA
GGCAACTCATAGCCCTTTTAGGCATCCATATAGCCCTGTAGGCAGAACATAGCCCTTCTAGGCATACATCACATTCCTGC
AGCTAACCATAATAGACCCAAGGACAACAATAACAATCCAATCGCTAAAAGCGAGCAATTTAGTTATAAGCAACCTATAC
AAATAGCCTCTAAGTCGTGTCCAACATAGGGACGCTACTAACTGAATAAGAATACCGAAAAGGGCAGATTATATCAACTC
GAGCAGCAAACAATCAACAATCACGGCTACAAGTATATCAAGGATGACAACCCAAATACATTGCTTCTAAGCTTTAAGGA
ACATGCCATAAGTAGGGAATAACCTTAACATTCCTTTTTCGCTGAATTCACATGTCCTAATAACTTTGATCACAACCCCC
CTAGATACTACAACAAGGCAGGATCGTAATCAACATAAAAGAATAGAAGATACAACGAAAATCTGATAAAAGATATGTAT
TTCCGTCGCAAATTGTTATTTGCGGCTTATCAAAGCTAGAGTCGATGAAAGAAGGATCTTACCTTGATTATAAGTATGTA
ATACACCTCAAAACTTTAAAGTATCCCCAAACCCCTTATGTCCACACACCAAAGTACGATGTGCTAGGAAATTGATAAAA
TAAATTATACCATGTTGACGAGCTCAACTCGTAGAACAACTTTTGTCAAGGACTTAAGTCACGAAAATCAGTAACTTGGC
TTGTCCTAGAAGTGGGTTTTGTAGGTTTTGTGAGTTTTCTGGTTCTTCATTAAGGAAAATGAAGAAAAGTCAAAGAATAT
GATATATATAAAGTTCCACCAACCTAAGGGACCCACCTCACCTACCTGCTTGCGCAGTCTTGCAAAAACACAAATATCTT
TCCATTCTGAAGTCGTATGAATAAACGAGTTGATGCGTTGGAAACTAGAATCATAGACCTTCGATTTCATAGGTCACGGG
GACCGTAAATCTTAATAGATTTGGAGAAAATGTCCAAGACATTTGAACCAAATTTCAGAAAAATCTTTAAAAAAGAATTT
ACGGTAACTTTCGCCAACTTTTATTTTGCCACTTACCTAACTTCAAAACTTGAGATACAACACTTGAACACTTAAACTAT
CACATAACACATCATTCTTAATTTATTACCCACCCTGCTGGTCTTTTCACGAAGATACGAGTTAATTTATACGCTTCTAA
AAGACGGGGTGTTACATCCATCCCCCCTTAGAATCATTCGTCCTCGAATGAAAAATTTGTGTCACACGGTTCAGTCCTTA
GGAGTTGCCAAAATTTAGGCAGTGTATCCTTTGTAGATGTCACTATCCAAGAACCTGAAATGCAAAATTTCTAAGAATAC
CCACTCATCGACACAAAAGTCTAAGTCCCTTCATCGCACATTTGAGTATGAGTTTTGTCGGCTTTGAGCTGTTAGCAACC
TCTCCCGAATAACCTTAAATTGCTCCACTGTCTGCTGTACTAAGTCGGGTCCAATCAACCCTGACTCACCTACCTCGAAC
CATCCAATGGGGGATCTACATTTTTGCCCATACAAAGCCTCATAAGGTGCCATCCCGATGCTGGAGTGATAACTATTATT
GTATGCGAACTCTCTAAGAGGCAAGTGGTCATCCCAACTTCCCTTGAAGTCTAGCGCGCACGCCCGTAACATATCTTTGA
GTATCAAAATTGTGCGCTCAGCCTGGCCATCTGTCTGAGGGTGAAAGGCTGTACTAAGATTAATCTGTGTCCCCAGTCCT
TTCTGCAAGGACTTCCAGAAGTTGGTGGTGAATTGTGCTCCTCTATCAGAGATAATAGATACTGGGACACCGTGTGGCCT
AACAATCTCCCTAATATAGAGCCCTGCATAGTCTTCAGCTGTAAAAGTCGCCCTGACTGGTAAGAAGTGGGCTGATTTTG
TTAGTCTATCAACAATTACCCAAATTGAGTTAAACTTGCGACGCGATCGAGGTAACCCTGTAATAAAATCTATATTAATT
GCTTCCCACTTCCACAAAGGAATGGCTATCTCCTGAACTAGCCCAACGGGCTTTTGGTGCTCAACCTTCACCTGTTGGCA
GTTAGGACACTGTACCACAAACTTAGCAACATCCTTCTTTATCCCGTGCCACCAATAGATCTCCTTAATATCATGGTACA
TTTTCATCGAACCAGGGTGAATAGAATAACGAGAATGATGTGCCTCTTCCATATTCTGATGCGGAAGCCCTGCAATAATC
GAAACACAGAATCGACCACTATATCTAAGGACTCTATCTTCTACTATATCAAATGCTAAAGTCTATTGATTCTGAGCCTT
GGCTCTGAGCTGCTCTAAGCTAGGATCCTATTGTTGCTGTGATTTTACTTCTATAATTAGAGATGATATGGCTGTGTCCT
GAATTGTTACCCCACTATCTTCTACCTCTAACAATCTGACTCCCAAGCTAGCTAACTGATGAAGCTCTCACGCTAGCTCA
CGCTTCTCAACATCTATATATGATAAACTACCCATAGATCTTCGACTGAGGGCATCAGCTACCACATTCTCCTTTCCTGG
ATGATACAAAATGTCCATGTTGTAGTCTTTCAGTAACTCAAGCCATCGACGTTGTCGCAAATTTAACTCCTTCTGTCTAA
AGATATATTGAAGGCTTTTATGATCTGTGAAGATGTCAATATGAACGCCATACAAATAGTGTCTCCAGTTCTTTAGCGCA
TGGACAACTGCTGCCAACTCTAAATCGTGGGTTAGATAGTTCTTCTCATGCTTTCTTAACTACCTTGAAGCATATGCGGT
AACCTTACCATATTGCATTAGAACACATCCCAACCCAACACCAGAAGCATCACAATACACCATATACCCTTCTGAACCGT
CTGGCAATGCAAGAAATGGTGTTGATGTCAACCTATCCTACAGCTCCTGGAAACTATCCTCGCAAGCCGCAATCCACTGG
AACATAGCTGCTTTTTGAGTCAGCTTCGTTAATGGGGCTGAAATTGAAAAAAACCCTCTACAAACCTTTTGTAGTACCCA
GCTAACCCTAAGAAACTACGAACCTCAGTCGGAGTCATGGGTCTGGACCTAGTCTTTACGGTCTCAATCTTTTGTGTATC
AACCGCAATGTTTGCATCTGATACAATATGGCCTAAGAAAGCTATAGAGTCCAACTAGAACTCGCACTTAGAAAACTTTA
CATAAAGTTCTCGGTCTCGAAGAACCTAAAGGACTGCTCGCAGATGATTTGCATGCTCATCTTTTGAACATGAATACACC
AAAATATCATTAATAAATACAATCACAAACAAGTCTAGATATGGCCTGAATATACTATTCATCAGGTCCATGAACACTGC
TAGGGCATTAGTTAATCCAAAAGATATTATCAAGAACTTGAAGTGTCCATATCTAGTTCTAAAAGCTGTGTTTGGAACGT
CTTTCTCCCAGACTCGTATCTGGTGGTACCCTGATCTTAAATCAATCTTTGAGAAACACTTAGCACCTTGTAACTGATCA
AACAAGTCATCTATCCTCAGAAGGGGATACTTATTCTTAATAGTTGCCTTATTAAGCTATCGGTTATCGATATACATTCT
TAGTGAGCCATCTTTCTTCCTTACGAACAACACTAGTGCACCCCATGGTGAAGCACTAGGCCTAATAAAGACTTTATCCA
GCAAGTCTTTCAGCTGATCCTTCAACTACTTGAGCTCAGCAGGAGCCATTCTATAAGGAGGGATAGATATGGGTTATGTA
CTTGGTATAATATCGATAGCAAAATCAATTTCCCGTTCTGGAGGTTTACCAGGGAGTTCATCTGGAAATACATCTAGAAA
CTCATTAACTACCTGAATAGACTGAAGAGTCGGTGGTTCTGCATCTATATCATGAACATGAACAAGATGATAAATACAAC
CCTTGGTAATCATCCTCCTTGCCATAAGATAGGAAATAAACCTACCTTTCGGTGTTGCTGTATCACCTTTCCATTCCCGA
ACTGCCTCTCCTGGAAAGTGGAATCTAACAAACTTTGTCCGACACTCAACATTAGCATAACAAGACTCTAACCAATCCAT
ACCCATAATGACGTCGAAATCGACCATCTCTAAGTCTACGAGATCTATAAAGGTCTGACGGTCGATAGTTTCTACCGTGC
AAGCTCGATACACTCTCCTAGCAACAATGGACTCACCAACTGGTGTAGATACAATAAAGGGTCGATCTAATGTCTCTGCT
ACTATACATAACCTTCCCACAATAAATGGAGTAACATAAGACAAAGTAGATCCAGGATCTATCAAAGCATAAACACAATA
GGAGCAAACAATCAATGTACCTGTCACAACATCTGGTGATGACTCTGAGTCCTGTCGGTCGGTTAATGAATATGTATGGT
TCTGTCCACTACCAGAACTAGATGCTCCCTCTCTGCCTCTGCCTCTATCTCTACGTGCTGAAGTCTGGGGTCCATGCCCT
GTAGACTGTGCTGATGAGGAGGAACCTACTGCTGACCTAGTCGACTGACATATACCACCCTGACCTATGGTAGGGCAGTT
TCTCCACATGCCCCTCATGTCCACAAGAATAACAACTTGTGAAACCCTGTTTGCACCTCCCAAAATGCATCCTACCACAA
GTAGAACAACGCGGCGGAGATGTCCTAGCCTAGCCTGAACCCCTCTGTTGCTACGTGTCTAATGCTCGTGAACCCTCACC
TGGGCTTGACTGTTCCTGATGATCAAATCTACTGCCCTGGAACTGCTGTGGTCGAGGTCTAGGTGGCCTAATAAAATATC
GGGGTCTGGGACCACCCTGAAAATCTCACTCTGAACCAGCGGGCCTAGCCCTTTTCTGTCTCTCTTTCTCGACCCTCTCA
CTCGTATACTGTAGATGTCAGCGATCCTCTATGCCCTGTGCAAAGGCTTGAATCCTCGAGATATCCATATTATCCTTTAG
CGCAGCAGTAGAACAAGCCTTGATATAGTCTGAGTCAAACCCTCCCACAAATCTACGCACCCTGTCATGCATCATATCAA
CAAATGCTGGTGCATATCTAGCCAATGAATCAAATCTCTGCCCGTACTCTCGGACACTCATGCCACCCTGTCGGAGGTTC
AAAAACTAGTCCACCTGGCCATCCCTAATCTCTCGAGGCAAATAACGATCTATGAAAGCTTATGTAAAGCTATCCAAAGT
GGGTAAAGATGTATCTTTTCCCCTAGATCTCTCCCAACTTTTATACCACAATACTGCAACATCACACAATCAAAATGCTA
CTAACTCAACTGACTCAGTCGTTGATCAACAAAGTGCTGAGGGTCTTCTCTGCGATCTGTCCCTGTAAACTATGGAGGAT
TCGTGGCAAGAAATTCATGAACTCTCAAACTTCTAGGCCCTTCAGAAGGTTCGGCAGCATCTGGCGCAACTGGTTGGCAC
TATGCAGCTACTAACTGTGCTAACATATATACTGCACTCTTGAAATCCTGATCAGATGGAATAGGAGGAAATAGAGGTGC
TACTGCTGGTGGAGCCGAAAGTCCTGTAGCCCTCGGAGGCTCCTAAAGCTATGGAGAAGCTATAGGGGGCTGAGAAGATG
TCTCCCCCTGGGTCTCACAATGGGCTACCTCCACCAGTACCCTCGCTTGCAGTTGCTTATCGGATGTGGTTCACAATACA
TTTATAAACAAGACTCTACTAGACATGGCTTGCAGACTCCCTAGGATACGATGTTGCTCTGATACCAAGTTTGTCACACC
CCAAACTCGAGGGGCGCAACTGGTTCCTAATGCCAAAACTCAGGCCCGAGTCAACCCTACTGAACCATTTGCTACTAGCG
CATGACAGCCACATGCAATCAAGAAAACAAACAAGTATATCTTGGCTTAAAACTAAGCCCTCGGCCGGGAAGGCCCCTGT
CAACTAATCTATAAAAGAAACAGCTACTCCCAGGAGATCATATAAATAAATTGCCAACTAGCACAGAAGTCCTGATTGTC
ACACCCCTATTCGCGTACGGCGGAGGATAGGGTTTTTCTGATTTAAGTGACGTTATTGATTAAGGGATTATTTTTAATTT
TCAGAGTCGCCACTTGAAATTGAGTTATGGTGTTCCAATTCACCTTTTTGTTTAATCCCTAATCAAAAGGAAATGACTCT
TTATTCGGTCTGCGAATCAGAAGTTCGGGTAAGGAATTCTGTTGACCGAGGGGAAGGTGTTAGGCATCCTTCGAGTCCCG
TGATTCTAGCACGGTCGCTTTTATTGACTTATACTTATCTTGATATGTTTTTGGATAATTTGTGTCTATATGCCATGGTT
TGCTTCTTTTTTTTTTAATTGTTGAATTTTTATTAATCTTAAACCAGATGCATAACTGCATTCTCGGTCTTGACATTTGG
AGACATAACTGTCTTCCTCTCTCGAGTTCATCACACCTCATAATCTCAATTTACACCTCTTGGTTTGAATTAACAAATTG
ATTATTAAAATAATTTGGCCAAGGTTCGTAACCGCATCCTTAAGTTTCTTAAGTATCTCAAAAAGATGTGGAACCACATT
CTTAATTGAAACTCATTTCTTATTTATTACTCTTTTGTTTAAAATAAATAAAATAAAATAAAATGAAAAAATATAATTTA
TCTTATCTAATGTTAGAGGCATTCTCATTTATTACTTTTTTGCCCAATCCGCATCTTATCCGAATCCTTTATGGTTATTG
ACGAAGCCTTAAATCAAGTCTAACCCTCAAATCGTAAATAAACATACTAGCGTAACCACTTGCTACCATTTTTACATACA
ATTGAAACCCATAAGTAAGAAACTTAGTATATAAAGCAATATTACGTAAAGAAAGGTTAAAAAAAATAAGAATTTCAATA
TATATATATATATATATATATATATATATTTCAAAATATATGAAAAGAAAAACAACTAAAGTGATGCATCTCAAACATGA
TAAGAATTTCCTTTTTAAGTTACCTTAGTTAACTTTGGTTTATTTTTATCTTTAAAGAAAAAATAAAAAAAATAAAAAGG
ACAAACTAATCTAAGTTGATAATGTGCAAGAACAATATGTGCTTAGTCCATTTATTTAAAATACCATGTTGAAAACTCAT
TTTTGATCTCATTCCCACTTCAAAACATCTAGGCCAATATTCCATATCACCACTAAATGGAGAAGACAACATTTAGCAGT
AACTAAACTTCAACATCATAAATAAACACCTAAATATAATATAGCTCACTGAAATTGATAAGTCAATTATTTACACTTTT
TAAAAGTCAATTCCAAATAAAAATACGGCAAAAGTGAAAATAGAAATCGAAAATGGACCTTTAGTGAGCCACAAATTTTA
AACACAAAACTTCACCGAATTCAAAATTCACAAAAAAATTACAAGAAAAGTTTGATTTGTTCAAGAACCACAGACCAAAG
TTGAAGTTCGACTAAAACTCTCACCCCCCAAGTCGTGAATTTTGGTTGTTGTCGTCTATGAGTGTTGTGTGTAGTATAGT
TTTCTTCTTTCAACAAGTCTTGGATAAATCCGCGACTCAACTCAGTCTTTAACAATATAAACGGGCACTTTATATGGCCT
AGTCAGATTATTTATTTATTATAAAACAAACTATAACCCCTAATAATTTAAAATGTACGACATCCAATCAGTTAGGCATA
AACATTCAAGTATTGGCGTAAAATAGGAAAGCTAACTCTAAAGATCACTGATCAGATAGAGAAAGTGCACATGCCATATG
CTGTGGGCTTTGTAGTGGTAAAACCCGGCTCTGCCCCGTCTAAAGAGCAGGTTGGTAGTATTGAAACATATTTCAGTGAA
GAGTATCCGGTTTTTCTATATGATACTTTCCGTAAAAGGAGTTATAAGATGCTGACCGAGTTTATCGATCGTTTAGCTCA
CGTAGTTCGAACAAATCATAATAATATGCTTATTAATTATGCTTCAAGGCTTTCACGTTAATTTATTAATTTGCCAAATA
TGCAAATGTTAACTAGTGTTTTATCATATGATGACAAGAATTCAAAGATATATTCTAAATATAAATTTGTTACAGTAACT
AAACCCATATTATGAAAAGTTTATTTTATTTTATTTTAGAAAAATCATGCATCTATGTAAAACCCCATGAACAAACCACT
TGTAATTTATAACATAAAATTATGCCTACTTCACTTCAATTAGGATAAAGGAAAAATAATAATATTAGTCCAATAGAAAA
CATCAATGTCCAATCAATATAACTACAAAAGTTTAACATTAAGGCAATATCACTAAGAATTTATGTATCAATGAAATCAA
ACATAAAAATAATATGAAAAGAGAACTAAAAAAATTGGACTTTTGATCAAGATCTCCTGGGTCATGTCTTGGCTTAATAA
GGTAGAATAAATAAAGAAAAATATTGGATCCTAGCCAAGCAAAAGCAACTATACGTTATACTACGTTTTACTCGATCTAA
ATTTAACAATATAAGCATTCAAATATATTTCAATATTATAGCATTAATAATATTAATGGGTTAAACACATGAAATCTGAA
CAACTTCCATATATGAGATTCAATTCTTCCACAATCATGACATAAAATTATACAAAAATAGGATATAAATAAATGTTACC
TCTTGTGAAAATTAGTTCATGAGAAGAAAGGACCAACAATCAGGAATCACGAACTTAAAACCGCAAAAATAGACTTCGAG
ATCTTCAATCACAAGGTTCAAAAGTACGATGCATATATTGTGCCAAGATTCGTGCATATAAAAGTGTGTTCTGTCTTTTT
CTGTGTGTATGTCTTTTTCATTTTTTTTTCCCTGTATGTATATCCTCTATATGTAGTATGTGGGTGTATGTATATAGGTG
TTAGGATAGGTGTAGGTGTGGGGTAGTGGGTTGTATTGTGTGGGATGTGGAATGTGGAGGAAAACGTGAGGGAGTGGGAG
TGTGGGGAAGTTGAGAGAAAGTGGGAGTATAACTTGCTGATGGTTTTCTTTTATTTTTTTTATTTTTTTTATTTTTTTGG
AAAATAAGTCAAAAGCTTTTATTTTTTATTTTTTATTTTGTTCTCCATTTCCCTTTTTTTTTTGTTTTCTACGTGTAGTA
TGTTTTGGATAGGAGTAGGAGTGGGGTAGGTTTGTTAGATTATTTAGGTTATTTTTTATTTTAATTTAGTTTTATTCTAC
TTTTAAAAGAATAATAATTAACTACAAATAATAAATTATAATAACATACCAACTAATTATTTAAAATTAATAAAAATCTA
AGAAAAAGTCAACTAGCTATATATATAAAAAAAAACAATTAAATATTACTAGCTTATTTATAAAAACTTAATTTCAAATA
TAGATTTTTTGTAATCTTTCATTTCTTTTTAAACAATTGAAAATAAAACTTACCTTAAAAAGTGATTCTATTTTGTTGTT
TTCAAATCTTTTAAAATAAACTTAATAAAATAAGAGAAAAGTCAAAATATTTAATTTATATTTATAAAAAATATTTCATC
TCTAAAAATGGTGTAAAATTTTAAGTTTGGTCAAAAATTACGTGTCTACAGTTTGCCCCTCTTTGACTGAAAACACGAAG
AGTTTTCAGACAAAGAAGTAGACAATGTGACAAGTTTTGAACGGAATCTTATTCGAAAAGAAAAATATGCGATCGAGTCC
TAGTTTTGGACATCCTACATATCCCGGGTTATAAGGTAATCAGGTCACGTGTAGTTCAAGGAGATGAAATGATGAGTTAG
AAGTCAAGTGAGGTCCCTTCGAGGCTCCAGTTTGCGACTCCTATTGTTACATGAATTTAAAAGATGAAAAATTTAAAGGA
AGTACAAGTACACGACCCTATCTATGTAGCTTCTCTTGAACCTTGACTTGAGTCTTCGTGCTTCCTGAGTTATGAGATAT
TGATTTTCATCTCAAATGAGTTCAAAGGTAAATGCCTCTCTCCAGGTAGGCTCCTTCTACTTGGACTTGGATATCGACCT
TGTTCTTAAGATGAGATCTTGCCATTTCAGTTGAACATGAGCTTGAGAGTTGACTCCCATCTAGATAAGATCCTGAACTT
GAAATAAGGATTGCCCTTATTCTACAAATGGATTCCTGAAATTAAAACAAACAAAAGTACTAACACAAAATTTTGCCCCA
ATTTATAATAAACAAAATTTTGTGAGAGAAATAAAAGATGGTGCTTAGCTTTAAATCGAGAGTTTGAACGATTCGAGCTT
TGTCGTGATGTACTCTTTAAAGGGCTTATGCGTGTTTACACCAACTCCATTCTTCATGATGAACTGGTTAAATAAAATTA
TGTTAGTCTAGTCCTATTATCCAGGAGGGTCCTTGCTATATTACGTCCCATTATTTAGGAGGGTCTTTTCTATACTATGT
CCCATTATTCAGGAGGGTCCTTTCTACACTACGTCCCATTGTTCAGGAGGGTCCTTGCTACACTACGTCTCATTATTCAG
GAGGGTCCTTGCTACACTACGTCCCATTATTCAGGAGGGTCCTTGATATACTATGTCCCATTGTTCAGGAGGGTCCTTGC
TATACTATGTCCCATTGTTCAGGAGGGTCCTTGCTATACTACGTCCCATTATTCAGGAGGGTCCTTGATACACTACGTCC
CATTGTTCAGGAGGGTCCTTGCTATACTACGTCCCATTGTTCAGGAGGGTCCTTGCTATACTACGTCCCATTATTTAGGA
GGGTCCTTGCTATACTACGTCCCATTGTTCAGGAGGGTCCTTGCTATACTACATCCTATTATTCAGGAGGGTCCTTGCTA
TACTACGTCCCATTGTTCAGGAGGGTCCTTGCTACACTACGTCCCATTATTCAGGAGGGTCCTTGCTACACTATGTCCTA
TTGTTCAGGAGGGTCCTTACTATACTACGTCCCATTGTTCAGGAGGGTCCTTGCTATACTACGTCCCATTGTTCAGGAGG
GTCCTTCCTATACTACGTCCCATTATTCAGGAGGGTCCTTGCCATACTACGTCCCATTGTTCAGGAGGGTCCTTGCTATA
CTACGTTCCATTGTTCATGAGGGTCCTTGCTATATACTACATCCCATTATTCAGGAGGGTCCTTGCTACACTACGTCCCA
TTATTCAGGAGGGTCCTTGCTATACTACGTCCCATTATTCAGGAGGTTCCTTGCTACACTACATCCCATTTTTCAGGAGG
GTCCTTTCTACACTATGTTTCATAGACTAATAAGACAAACAAACACTTACCCAATATGGACTATAATTCTTGTGCAATGT
TGCCATTTACCTCTTCGTAGACTAAATTGAACATCTAGGTTTTTGGATCTTTGATCTCGAAATAACTTGTGCCCCTGCTT
CAACAAAGAAAATTTGTGAGTTTAAAAACATGGTGGTTGGTTTTCGGTTCTTCCTTTTGACGAGGATTGCTCAAGTACTT
ATTGTGTTTCACTTTTTTCCAAACTCCCAATGCTCGTTATTGATTGATTGTATTTTCCCAAATTTGCTCATTTTGAGGGA
CTTAAATCCAATATCTGCCTTTATGTCACGATACTCATTGTTTACCCTTCATCAAATCATGGACTTCTTCTGAATCCAAA
ACTTGCCAACAGATGATAACTCATTCGCCTGATGCTTTGGCTTGTACAAATTTAGAGTTGGTAACAAGTCTTGAAATCCT
TTCTTACTTTCTTGACATAAACTCGACTCAAGGACATATGAAACAAAGCGATGAAAAGTGGAAGAAAAATATATACTACA
CGAGAATATAGCAGAAAATGATTCGATGAAGACTCTCTTTTAGAAAGAGAAAGAAAGAAAAACTTATCTGAGTGTGGTAG
CCGACTCTACTGATCATGACAATGCAATTTGAATTGATTACCCGATTTGTCCATCCAATCTATTCATCGACCATTATTGA
TCATCTAATCTTGATGTGGAGTTCCAACTATTTGACGAAGACATAACTAATTTCAAACTCTTATTCGCCTTATAATGTCC
ACGAGGGTTTTTGCCACTAAAACTCTTTCACTTTGAATCCTTCAACTCACATTCGCCTTATGGTGCCCATTAGGGTTTTC
ACCAATAAAACTCTCTCATTTTTATTTCTCTCAACTCACATTCGCCTTATAATGCCCAGTTAGGGTTTTCACTAATAAAA
CTCTCTCATTTTTTTATTTTCACAACTCACTTTCGCGTTATGATGCCCAGTTAGGGCTTTCACCAATAAGACTCTCATTT
TTGTTTCTCTCAACTCACATTCGCCTTATGATGCCCAGTTAGTGTTTTCACCAATAAGACTCTCTCATGGTTTCATCATT
TGTACCCTTAACATACTTACTCTTGACATTTCAAAGGTTGATCCAAAGGTCTTTCTTTGATTGAAACACAACTTTTATAC
AAGGTTAGAAAGAAATGACAAGATGAAGGCTCAAATACGACTTTAAATGATGGGATTGACTTCAGCTTTGGGATAGAAAG
AAAATTAAAAAAATGACTTTTGCCCTAGTTTTTTACAAATATGGAATTTTGGATTTTTTATTTGGTTAGACCGAACCCCA
TGCCAGGGTTGCCTACGTATCTTATGAAACAAGAATCAGGTCAAACGTAGTTCATGTTGATTAATTTTCTTTTTCATCTT
TTTTTTTCTTTTCTTTTTTTTTAAATATGGAAGAGCCAAGGAAGCAGAAGAACCAAGGAAGTAAATTAACTCTCAATGAG
GGTGACAACATATGAATTAATACTTAGACACAGAACCAAGAATTTCCATCACATCAACCTTTGAAATGTCAAGTCCAAAC
ATAAGGGTTTCTAATATCGAAAAATCACATCATATATAATATCTCTTCACAGCATCAGCATTGTTGACCATTTCTGTCAT
TGTGCCTTCTATATCTGCTAAGTAAAGAGCACCATTGGATAATACCTTCTTTACAATGAATGGTCCTTTCCAATTTGGAG
AAAATTTGCCTTTGACTTCAGCCTGGTGTGGCAGAATACGTCTCAACACTAATTGACCCTCTTCGAAACGTCTGGGACGC
ACCTTTTTGTTGTATGCTCGTGCCATTCTTTTCTGGTACAATTGTCCATGGCATACTGATGTCATTCGCTTCTCACCAAT
CAAACTTAATTGCTCCAAGTGTGTTCTGATCCACTCATCATCATCAATTTCAGCCTCTACAATAATTCGCAGGGATGGAA
TCTCAACCTCTGAAGGTATAACTGCCTCAGTCCCATATACCAGCGAATAAGGGGTGGCACCCACTGACATACGAACTGTA
GTGCGATAACCCAACAAAGCAAAAGGCAACTTTTCATGCCATTGTCGAGAACTTTGCACCATTTTACGAAGTATCTTTTT
TATATCTTTGTTGGCAGCTTCTACAACCCCATTTGCTTTTGGGGGATAAGGAGTCGAATTACGATGTTCAATCTTAAATT
GACGGCATACCTCTTGCATTAAGTGGCTGTTGAGATTTGCAGCATTATCGGTTACAATTGCCTTTGGAATACCAAATCGA
CAGATGATGTTGAAATGAATGAAATTCACCACGACCTTCTTAGTCACTGACTTGAAAGTTACTGCTTCCACCCACTTTGT
AAAGTAATCAATGGCCACCAGGATGAACCTATGACCATTCGATGCTTTTGGTTCTATTGGTCCAATCACATCCATTCCCC
ATGCCACAAAAGGCCATGGAGCAGACATCGCATGCAACTCGGAGGGAGGAGAATGTATCAAATCACCGTGTATTTGACAT
TCATGACATTTACGAACAAATCATATAGAATCCCGCTCCATGATGAGCCAATAATAACCTTCTTGAAGTATCTTCTTTGC
CGGAACATATCCATTCATGTGAGGTCCACAAACTCCCGAGTGTACTTCAATCATGATTGTTTAAGCCTCTTTAGCATTTA
CACATCTTAGAAGACCCAAATCAGGTGTTTTTTTGTACAATATGCCTCCGCTTAAGAAAAAATCGCTAGTTAGTCGCCGA
ATAGTCCTTTTTTGATTGCTAGTGGCATTAGTAGGACATTCTCCGGACTGAAGATATGTTTTAATATCATGGAACCAAGG
TTTACCGTCAAATTCTTCCTCCACCATGTTGTAATAAGCATGCTGATCACGAATTTGTATGTACAAAGAATCGATATGAG
CTTCATCAGGATGTTGGAGCATCGTGGGCTGACTTCGAGTTTGTATAATTAGCCACGTTTGTATATGTATAATTCACCAG
AATATACAAATACATAAGTATAATACACAATTATATAACCAATATACATATACAATTTACCTCTGTCGTTCGCCTCTCTC
CTCCCTCTCCTAATATCTCGCTTGCCATATATACAAATACATATGTATAATATACAATTATCTAATCGATATACATATAC
AATTCACCTCTCTCCCTTTCTTTGTCCTCTCTCGCTGCTTCTCTCCTCTATCTCCCAGTCTCGCTTGTCTCTCTCCTCCC
TATAACATGTAGCTACGAATTGTAATTATCAAACTATGGCTATGGAGAGTAATTAGGCTATTTTTAAGTGGCTATATGTG
AAAGTTCCTCATAAAATTATTACCTGATAAAAGTTTAATATTTTAAATAAATAATTTTAAGTTCAAAAATATTTATATTA
AAATTATTTTTGTGCATGTAAGTATACATATAAAGCCTTTTATTATAATTTGACTTTCGGCTACAAAAAAATTTAAACGT
CCATATAAACAAACACACATCAAGTATCTAAGCTTTTCTAGAGTAATAACACTGATAAGTTCTTATTTGGGTTACTCACT
ATTTTAGCTTATGCAATAAATTTATGATGTTAGATACTACCATTCTTTATATATACAGCAAAAAAAATTATAACAGAAAA
ATGAAACAAAAATAAGGCCTCAAATTTTATTCCTCTATAAAAAGTTTTGAAATCTTACCCGTTCAAGATGAAAGAAATTC
AAGATCCGTTTGAAAGAGAGAAGGCACACACTGATACTTGGAGAGAGAACAAGCGTCGATAGAGAGACAAAAGACACTCT
TGAGTGTTATGGGGAAATAAATAAGCATTTTAAAAAGAGTCTGAATAGAAATAACACTCTCTCATAGATCTTACCAAATC
AGATGCTTTCAGATCCATTAAGACATTATTTTTAAAAAAATGCAATGAATGGTCTAATTTGTCTGAACCATTTAAATTGA
GAGATCCCTTAAATACAAACAAATGAGGTCTTATTGATGGTCCAAATATTGCAACACATTGAAATGACAAAACGTATAGA
GAAGGGTCACCAGTTTATAAAGAGGTATGATATGTATGTGTAATTATGTTCAAAGCATTTGCAGTCACATATAAGCACCA
AATGGTGCCAATGCCCCCTAAAGTCAACTTATAACCTTATCTTGCCCATCCTTTGTGTAACGATCGATCCATCGTTACTT
AAGGACATCTCGTGCAAAATCTCAAAATTCTGGAATTATGGTGCCAAATATAAAAATTTGAGCATACAATGAATTTAGCT
TATTTAAAATTGACTTGGTTGACGTTAGCCCTCCACAACATGAGTCTTTCCACTACGGTGGAGCCGCTATAGCGCATGCA
CGACCATAGAGGGATGACAAAAAATTAGACACTAGTTAATACCACATCTTTCATTTTCTTCTCACTTTGGAAGGGAGAAA
ATAGACGAGGCTACTCCAAAAACCTTCCAAGGGCATACGGGACATGGGATAAATGGAGGGGAGAGACTACAATGCAAGGG
AGGTGAAACCCAATGAATTATAGTGAATGTTCATCATGATCAGCTCTCACGAAGAAGAAAACTCGTAGTCGGGGTTCATC
AGTTGACACTTGGTGCCTAGGTAGGCTAGATTTTCTTTAAATTGAGTAGTTAGACCTGTTTTTACTGCATTATATCTTGT
GAATTCTTAGAAATTGTATGTATAGGTCTACGGGCACTAGGTATATACTGTTAAGCTTATGGCTTACGAGGTTAGGTTAA
TAGAAGTTGTGAGTTAATGGTGGTTGTTCTATGGTATGACTGAGTGTTTCCTGGAAAGACTTATGGGCGAATTCGGGGAC
GGTCGGGGATTGTCTAGGAAGTTACTTTTTGGTGGGTGATGGTTGTATGTTTTCTAGTTTATGTATGTACGCATGTCTAC
TGCTTAACAATATTACTTATGTAATGTATGTTGGGAAAACATAGACAGCATATGAAATGACATCATATTGATAATCTCAT
GCAATGAACCTGTTTACTTTACTTGCGGTTTCGAGTGTTATTGTTCATTGTGATTGTGGTTGTGCATGATTGTTAATTTG
TGCTTGTCGGTTGGCTCAGGTACTATGCTGATACATGAGCACTAATTGTTGGCTCGAGTACCACGCCCATATGAATAATA
ACTCCGGTTTGATTGGGTACTGCATTAGTACACCAACTCTGGTTGTCCGTTGGACTTCTTTTTTTCTTGCCTTTGGTGGA
GCTTCTTCAACAATATTAACTCCCATGATTGTAGAGCTCCTACGAGACTTCTTTTCAGTGGTCTTGTTATCTTCCTCAAT
CTTGAGTCGAATCACAAGATTTTCAAGTTTCATTTCCTTGTGTTTGTGCTTTAAATAATTCTTGAAGCCGTTCCACGAAG
GAGGTAACTTCTCAATCATTGCAGCCACTTGAAAAGCTCCATTAACTACCATATCCCTCGGCAATAAGATCATGGAAAAT
AAGTTGAAGCTCTTGCACTTGTGATCAACCAGTTTTGCTATCAATCATCTTATAGTCTAAAGACGTTGCGACCACAAACT
TTTTCAAGCATGCATTTTTTGTCTTATATTTTTTCCTCTAGTGCATTTCACAATTCTTTCGAAGTTGTCAATGCACTGAA
AACATTATATCAGTCATTCTCTAAAACACTTAAAATATAGCCCCTACATGGGAAGTCTGCCTGTTTCCATGCTTCAATAA
TCATGAATTTTTCTGTGTCTGACATATCAGTAGTAAGCACTGGAATTTCTTCATTGGTAAATTTCTACAGACAGAGAGTG
GTAGGTCAGAAAAAATATTTGTTGCTACCATCCTTTAAAATTCACACCAGAGAATTTTCTCGATTTCTCTACTGGTGGCA
GTGCAACAACTCGGGTTGGTGCAGCAACAACCATCGAAGTCGTAGCACTGTCAATTGCCATTTTTAATAAACAAAAATTA
ATACAACTGATTCAGTAAGCAATAAATTAAAATACAAAACTTAATAGGAGTATAAAACCACGAAGGTCTTTGTCTCCACC
CACAAACACATATTAACAAATAAACCAGTAATTTCTTTAAGATTGTCATCCAATCTTTATTCTAAACCAATACTACTAAT
GAAAAAACTTTTGAGAAACAGTAAATTCCAAATTTTAGAACAAAAATTAATTAACAGAAACTAATGACTGTAAAGCATGT
CAAAATTTGTAAAAATTGTATGAAACTAAAAGGAAAGAAAACCGAGTCCATTGGATGCACAATGTCCCCTTAAGGAAATT
ATTCCCCTCTAGTTTCCGAGGTTTAAATTGGAGTATATCCTTCCAAGATAGAACAAATCTATTCACCAGTGTATTTGTAA
CATCTCGTTATTTGAAGGAACTAGAAAGAAATCGTTTTTGGAAAGTTTGACAAATTCAAGCTAAGTATGAGTTTTGGGTC
AACTTCAAATGACCATAAATCATAGCTCAAGATTCTTTAATTGTGCTACTAGATACCGTAGGAAATATCTTTGAATTATC
CTTCCAACGCCACTGAGTTTGCTTAATTCTAAGTTCGTACGAGGGAGATATGTTCATTTGAAAATGGGTTGTCTAGATAA
GGAAAGTCAAAAACTGGATTTTTGAAGGGCATTTTGGTCTTTTCCATACCCAATTAAGTTGATTCATTTTTAGCAATTAA
TTGGGGTCTAAATGAATTGGTTCAGTTTAGACAATTGGAAATTTATGCTAGGGTTTTTGGAGAAAGAACTCAAGAGGAGA
AAGGAGAAGAAAAGTTCAAGATTCATCAAGTTCTTGCGATTTTGGTTGTGGATTTCTCCAAGGATTCAATCCTACGAGGT
ATGTGATATCACATAGCGTTGGGTTAGTTCACCCACGCACCAATCATAATTCAATTCCGCGAATTTATATTCTTGAAAGT
ATAGAAATTGAGTTCTTGATGGGTTTTGTTGAAATTCTATTGGGTTCATGAGTTTTTGAAGTTGTTGAGAAGTTCTTGAG
TTAAATTCATGAAAATTGATGTTTTTTTAGTAGATTCTTGCACTTTTTGGTTGTGTATTCGACTCTAAGCGTCTGGGTAA
GGAACCATTCGAATCTAGGGAGTTTAGAGTTGAAAAACGAGCAAGAAAATTTGTCAAAAGTTTGGGGAGGGGACTGGGGC
ATCGCACCATTCAGAGCGCCCCAAAAGAACTTCTATAGTTTGGTCTCTGGGGTGCCGCGCCAGCCAGTGCACCCCAACCC
AGCTTCTGAATTTCCCCCCTGGCTCCCCGCGCCACTCAGAGCGCCAGGGACGCTCGGTCTTCTACCCTTTCCCACTTTTT
TCCGTTTGAGTTTCCTTAATTCGTACCTATGCTTCCTAGTTGATTTCTACACTCTAAGGTACATCTAAACACCATGAAAT
CATCCATAACATGAGATCATGACCCTTGAATCCATAAATCAAATTCAAGGTAGAGCTAAGAGTCAACTCAAAAGGGTTCT
TAGAGTCTTTGAGAAGTCTTATGCAATCATTTTAAACTTGTTTTAAAGACTTAGGCCTTGATTTTGAGAAAGAGTAGAGC
CAAGTTCATTTCTTTAAATGATGTATGAGAACTAACTAATCCCAAAGAACGAATGTTTTCACATTTAAGATAAAAGGAAA
CACTGATTTCCAAATGAGTTTTCATGAGCAGTTTTGAGTTCCATCTCTTTTAACAGATAAGCGTTTTGGGTAATTACCTC
AAATCACATAAAGAGTTCTATTTTAAAACATAAGAGTTGAGTATGTTTCGGGAGTAGTATTGACCACCGATATGGGGATG
TGTTCATAATAACTCAATGTCTCCATAAACCATGTACCATCGTGGGTAGAAATGGTCATACTTATTAGATGATTCCTTAA
TGATTTTTAACATATACTAGTAGATCCACTTAGTTGAGGAATTCTATATACCGACAAGTTATAGAACAGTTCTGGCAGTG
TGGGTGAGATGATGTATCATCACTTTAGCTCATAGTGATAGTTGTCGGTTAGAGAAACTCCCACAGGATTATATTTTTTT
ACTATATATTTATATTGAGTTGGTACTAAGCTATTTTAAATTCTTTATATAAACTGTATCTTTACTATTTTTTATTTATT
CATTGAGTTGAGTATCCATGAGTTGAGTAAACCTGAGGTAAGTGTTTCTTTCAGAATTCATTTCGAGCTTATGTCATGTT
CAGTTTTCCCCTCACATACTCGTACATTCAATGTACCGATGCCATTTGTCCTGCATCATTTTATGATGCAAATACAGGAA
ATCAGGACCAGCATACAGTGTTTTGTTGATCCAGTAGAGCATCTCCGAGTCTGTTGGCGAGCCTCCTTACATTCCGGAGG
ATCCCCTTTTATTGCATTACTAGTTCAGTTGTTTAGGATGATCGGGAGTTTGTCCTGACATCCCTCATAGTTTTCATAGA
CAGTTAGATGATATTAGTTCTTTAGTCTTATTCATCTCAGTTGTTTATTTTAAGATTTGAGTTTGCCATATGGGATAGTT
GAAGGCTTTCTTTATAACATTCTAGTTTTTATATGGGTTTATCTTTGTTAACTTAAGTATTCCGCTAAGTAGTAAGCTAG
GCAGAGGGTTCAGTTAGGGCCAACAATGGTTCTCGAGTGCCAGTCGCGCCCACGGTGTAGACTCGGGGCATGACAAACTT
TGTATCAGAGCATAGAGTTCAAGAGTCCTAGTGAGTCTATGAAGCCGTGTCTATAGAGTCCTAGTTATCGATGTGAAGCG
CGCAACATCTATAATTAGGAGGTTGCGACATTTAGGAACTATCTCACTTCTTTCACATTCATTTCGTGCGATAGATTTAA
TCCCTATGAAGTTTCTTTCTAACTCGTGCTTGCGCGTGTCTTTTAGATCATGCCTCCATGAAGAGTTGTCCAAGGTCATC
CTGCTAGGCGTAATGTCGAGGAACAAGGGGTACCTAATGCACCTGAAGTGAAACCCAAAGGGGAAGTCACCAATGTCGAG
TTCAGGGAAGCGATCAGAATGTTAAGTCAAGTTGTGACCAACCAAGCCGGGCAGAGGGAGATGACAGAAGGAAATGATAC
TTCGAGGATTCGTGAGTTCTTGAGGATGAATCCTCCAAGCTTCATTGGTTCAAGAACTATTGAGGATCCAAAAAGCTTTG
TTGAGGAACTGAAAAAGGTGTTTGAGGTTATGCATGTTCCTGATGTTGAGTGAGTGGAACTAGATGCATATCAACTGAAG
AGTGTGGCTAGGACTTGGTTTGACCAGTGGAAGAAGGGTAGAGCTGAGGGTGCACCAATTTTGAGTTGGGCTATGTTTGC
GAAGGCCTTCTCGAGGCGTTTCTTTTCCCGAGAACCGAGAGAAGCAAAGGTATGAAAGTTCCTCACTTTTAAGAAGGATT
CACTAAGTGTTCATGAGTACAACTTGAAGTTCACCCACCTTTCCCGATATCCTCCGGAAATAGTTGTTGATATGAGGAGC
AAGATGAGTATGTTTGTTGTTGAGTTGTCTCGTCTGTCAAACAAAGAGGGAAAGGCAGCTATGCTAATAGGGGACATAGA
TATAGCAAGGTTGATAGTTTATGTACAGCAGGTTGAAGAAGAGAAGTTAAGGGATAGGGAAGAATTCAGAAACAAAAAGT
CTAAGACAGAGAATGAGTTCGGGCAGTAAAGGAGTAATGTGAACCGTTCTTCCTTTTAATATAAGCAAAAAGGGGCCTGC
TCCATCATCTGATAGTGCACCTGCACCAAGGAACAGATGTGAGTATAATAGTCAGAATTCATAGAACTTCAGAGCTAGAC
CGACTCAGTCTCAAGGTAGTGTGGCACAAGGAGGTAATTGGGCTCCTACATGTGCTAAGTTTGGTAGGAACCACCCAGGT
GCTTGTCGTGATGGCTCTACAAGATGTTTCAAGTGCAGTCAAGAGGGCCACTTCTTGAAAGAGTGTCTGAAGAACAGGAA
AGGAAATGGAAATAGGGGCAATAGAGCCTAATATTCTTGAGTTGCTCCACCAGACTTGGCTGCACCTAGAGAAGCTACTT
CAGGTACTGGCGGAGGAGAAAACCGCCTATATGCGATCACTAGTGATTAAGAGCAAGAGAATTCTCCAGATATTTTCACT
AGTATGATCAAAGCCTTTACTCTTGATGTTTATGCTTTGCTAGACCTAGGAGCAAGTTTGCCTTTTATGACTCCTTATGT
TGTAGTGAATTTTGATATTATTCCTGAGAAACTTTGTGAGCCCTTTTGTGTTTCTACATTTGCTGGGGAGTCTATTCTAG
TTGAGTGAGTCTATCATGATTGCACCATTTCCATCAATCACAAGAGCACCATGGCTGATTTAGTTGAGTTACACATGGTT
GATTTTGATGTTATTCTGGGTATGGACTGGCTTCATGCCTGTTATGCCTCTATTGATTGTAGAACTCGAGTTGTTAGGTT
CCAGTTTCCTAATGAGCCAGTCTTTGAGTGGAGGAGTAGTTCAGAAGTGCCTAAGGGACGTTTTATTTCATACCTTAAGG
CAAGAAAGTTAGTTTCCAAGGGTGTGTCTATCACTTAGTTCGAGTTAATAATTCTAGTGTTGAGACACCTCTTATTGAGT
CAGTTCTAGTTGTGACTGAGTTTCCAGAAGTCTTTCCAGATGATCTACCTAAGAGTCCCTCCTGAGAGAGAAATAGACTT
CGGTATAGATATTTTTCCCGATACTCATCCAATATCTATTCTGCCATATAGAATGGCACCAGCAGAATTGAAAGAGTTAC
AAGAGCAGTTGAAAGATCTCTTTAAGAAGAGTTTTATTTGACCAAGTGTCTCACCTTGGGGCGCTCAGGTCTTATTTGTG
AGAAAGAAGGATGGTTCCCTTATGATGTGTATAAATTACTGTCAGTTGAACAAGGTTACCATCAAGAATAAGTATCCTCT
TTTGAGAATTGATGATCTTTTCGATCAGCATCACGGTGCCACCTGTTTCTCTTAGATAAACCTAAGATTTGGCTACCATC
AGTTAAGAGTAAGGGATGTGATATTCCAAAGACAGCTTTCAGGACCCGTTATGGTCATTATGCGTTTCTAGTCATGTCAT
TCAGTTTAACTAATGCGCTCGCAACGTTCATGGGCTTTATGAATAGAGTATTCAAGCCTTATTTAGATATGTTTGCTATC
GTATTCATTGATGACATTCTAATCTATTCGAGGAATGAGGAAGATCATGCTAGCCATCTCAGAATAGTTCTTCAAACTCT
AAAGGATAGAGATTTGTATGCTAAGTTCTCTAAATGTGAGTTTTGGCTTGAGTCTATGACATTTTTAGGCCACATTTTTT
CCAGTAATGGAATCAAAATTGATACCCAGAAAATAGAGGCAGTGCAGAATTGGCCTAGACCCACATCTCCAACTGATATT
AGGAGTTTCTTGGGATTGGAAGGATATTATAGAATGTTTGTAGAGGGGTTCTCATCTATTTTGTCCCCTTTGACCAAGTT
TACTAAGAAAATAGTGAAATTTCAATGGTCTGAAGCTTGGGACAAAAGCTTTCAGGAATTGAAAAAGAGGTTGACTACTG
CCCTAGTATTGACCTTACTGGACGGTACTTAAGGTTTTGTGGTGTATTGTGATGCGTCCAGAGTTGGTTTGGGTTGTGTG
TTAGTGCAGAATGACAAAATTATAGCTTATGCCTCCAGACAGTTGAAGGTTCACGAAAAGAATTACCTAAGCAATGATCT
AGAACTGGATGTCGTATTGCTTTGAAAATATGGCGTCATTATCTTTATGGTGTTCATGTAGATGTGTTCACCGACCACAA
GAGTCTTCAGTATGTGTTTAGCCAGAAAAAGCTTAATCTCACAAAGAGGAAGTGGTTAGAGTTACTCAAGGATTATGACA
TGAGTATTCTCTATCACCTAGGTAAGGCTAATGTTGTTGATAATGCCTTGATCAGGTTGTCTAAGGGTAGTACTGCCCAT
GTTGAGAAAGAGAAGAAAGAACTAGTAAAATATGTGCATAGACTTGCACGATTGGGAGTTCGCCTAATGGATTCCACAAA
AGGAGGAGTAGTGGTGATGAACGGGCCTAAATCATCATTAGTGTCAGAAATGAAAGAGAAACAAGACCAAGATCCTATTT
TGCTTGAATTGAAGGAAAATGTCCATAAGCAAAAAGTAATGGCTTTTGAAAAAGGGGAGATGGTGTGTTAAGGTATCAAG
GTAGGTTGTGTGTACCAAGGGTAGATGAACTCCAAGAAAAGATCATGGAGGAAGCTCATAGCTTCAGATATTCCATTCAT
CTAGGTCCCACAAAGACGTATCGTGACTTGAGAGAAGTATATTGGTGGAATAGTATGAAGAAATGTATTGTTGAGTTCGT
TCTTAAATGTTCGAATTGTCAACAAGTTAAGGTAGAGCATTAAAGGCCTGGTGGTATGGCACAGAATATAGAGATTCTAG
AATGGAAGTGGGAGATGATCAATATGGACTTCATTACTAGGTTGCCACTATCTCGCAGGCAACATAATTCTATTTGGGTG
ATTGTTGATAGAATGACAAAATCAGCCCATTTTTTTATGGTAAAGACTACCCACTCAGCAAAGGATTATGCCAAGTTATA
TATTCAGGAGATAGAAAGACTTCATGGAGTTTCGGTTTCCATTATTTCAGACAGAGGTGCACAATTTACTGTACAATCTT
GGAAGTCATTCTAGAAAAGTTTGGGTTCGAAGGTGAACTTGAGTACTGCTTTCATCCTCAAAATATGGTCAAGCAGAGCA
CACTATTCAGACTCTAGAAGATATGTTGAGGGCCTGTGTAATTGATTTCAAAGGTAATTGGGATGATCACCTACCTCTCA
TTGAGTTTGCTTATAACAATAGTTACCACTCTAGTATCTAGATGGCTCCGTATGAAGCTCTTTATGGGAGAAGATGCAGA
TCTCCTATTGGATGGTTTGAAGTTGGTGAGGCTCGATTGATTGGACCAGACATAGTTCATCAAGTTATGGAGAAAGTGAA
AGTGATTCAAGAGAGGTTGAAAACAGCACAGAGTCGTCAGAAATCCTACACTGATGTTAGGAAAAGGGAGCTAGAGTTTG
AAGTAGATGATTAGGTATACTTGAAAGTTTCACCCATGAAAGGCGTTATGAGATTTGGGAAGAAGGGGAAGCTTAGTCCC
TGGTATGTTAGCCCTTACCGAATATCCAAAAGGATTGGTAATGTAGTTTATGAGTTGGAGCTACCACAAGAGTTAGCAGC
GGTCTATCCGGTATTTCATATTTCCATGTTGAAGAAGTACATGGGAGATCCTTCACTTATCTTACCCACCGAAGATATTG
GTATCAAGGATAGCTTGTCTTATGAGGAGATCCCTGTTCAGATTCTAGACCGTCAGGTTCGCAAGTAGAGGACCAAAGAT
GTAGCATTAGTCAAGGTTCTTTGCAGAAATCAGTTTGTTGAGGAAGCTACTTGGGAAGCTGAGGAGGATATGAAGAAGAG
ATATCCACATCTCTTTGAGCCCAGAGAAATTCCAGACCAAGGTATTAGTTCTCTTCTTAGTACTCTTTAATTGATATGCT
TAATGTGTTAGATTTGATTGTTAGGGTGTTTAAGTTGAATGATAGATGTTACACCCTTAACCTACTAAGAGTAATCTCAT
TTGAGGAAGAATGTTCCCAAGGGAGAGATATTGTAACACCTCGCTACTTTAAAGAACTAGAAAGAACTAAAATTAGGAAG
AAATTGATTTTGGAAAGTTTGACAAAAGTTAAGCTAAGTATGAGTTTTGGGTAAAATTCAAACGACCATAACTCCTAGCT
CAGGATTCTTTAGGTGTTATACTAGATACCTTAGGATATATCTTTGAATTACCTTTCCAATGCCGCCAAGTTTGCTTGAT
TCCGAGTTCGTATGAGGGAAATATGTCCATTTGAAGTTGGGCTGTCTAGATAACCAAAATCAAAAACCGGATTTTTGAAG
GGTATTTTGGTCTTTTCCATACCCAATTAAGTTAATTAGTTTTTAACAATTAAATTGGGTTCTAAACTGAAGACAATTGG
AAATTTATGCTAGGGTTTTTGGACAAAGAACTCAAGAGGATAAAGGAGAAGAAAAGTTCAAGATTCGTCAAGTTTTTGCA
ATTTTGGTTGTGGATTTCGCCAAGGATTCAATCCTACGAATTATGTGAGATATATAGCATTGGGTTAGTTCACTTACGCA
CCAATCATGATTCAATTCCGTGAATTTATATTCTTGAAAGTATAGAAATTGAGTTCTTGATGGGTTTTGTTGAAATCCTA
TTGGGTTCTTGAGTTGTTAAAATTGTTGAGAAGTTCTTGAGTTAAATTCATGAAAATTGATGTTGTTTTGAGTAGATTCT
TGCACATTTTGGTTTTGTATTCGATTCTAAGTGTTTAGGGAAGGAACCATTCGAATCTAGGGAGTTTAGAGTTGAAAAAC
GAGCAAGAAAATTCGTGAAAAATCTAGGGAGAGGGCTGGGGTGCCGCGCCACTCAGAGCGCCCCAAAAGAAATTCTGTAG
TTTCGGCTCTGAGGCGCCACGCAAGTAAGTGCTCCCCAACCCAGCTTCTAAAGTTTGCCCTCTGGCGCCCCGCACCACTT
AGAGCGCTAGGGACGCCAGGTCTTCTACCCTTTCCCACTTCTTTCCGTTTGAGTTTCCTTAATTCGTACCTATGTTTCCT
ACTTGATGTCCACACTCTAAGGTATGTCTAAACAATATGAAATCATCCATAACATGAGATCATAAACCTTGAATCCATAA
ATCAAATTCAAGGTAGAGCTAAGAGTCAAGTCAACAAAGTTCTTAGAGTTTTTCAAAAGTCTTATGCAATCATTTTAAAC
TTGTTTTAAAGATTTGAGTTTGAGAAAGCGTAGATCCAAGGTCATTTCTTTAAATGATGTATGGGAACTAAGTAATCCCA
AAGAATAAATGTTTTCACATTTAAGATAAGAGGAAACATCGATTTCCGAATGAGTTTTCATGAGCAGTTTTGAGTTCTGT
CTCTTTTAAGAAATAAGCTTTTTGAGTAATTACCTCAAATCACACAAAGAGTTTTGTTTTAAAACATATGAATTGAGTAT
GTTTTGGGAGTATTATTGAGCACTGATATGGGGACGAGTTCATAATAACTCAATGTCTCCATAAACCATGTAGCCATCGT
GGGTAGAAAGGGTCATACTCTTAGATGATTTCTTAGTGCTTTTTAGAATAGACTAGTGGATCAACTTAGTTGAGGTGTTC
TATATCCCGGCAAGTTATAGGACAGTTCTGGCAGCATGGGTAAGACGTTGTGTCATCACTTTAGCTCATAGTGATGGTTT
TTGGTTAGAGAAAATCCCACAGGATTATATTTCTTTACTATAAATGTATATTGAGTTGTTACTTACTGTTTTAAATTCTT
TATATAAACTTCATCTTTACTGTTGTTTATTTATGCATTGAGTTGAGTATCCATGAGTTGAGTAAACCTGAGGTAAGTGT
TTCTTTCAGAATTTATTTCGAGCTTATGTCATGTTCAGTTCCCGCCCCCCCCCCCCCCCCCCGCTTGCTCGTACATTCAA
TGTACTGATGTCATTTGGCATCATTTTATGATACAGATACAAGAAATCAGGATCATCATCCAGCGGCTCATTGATCTAGT
CGTGCATCTCTGAGTCCCTAATAGTTATTAGAGGCGTCATAAATAGTTAGACGATATTAGTTCTTTAGTCTTATTCATCT
CAGTTGTTTGTTTTAAGACTTGAGTTTGTGATAAGAATCAAGTTACCAGAATAAACAAGAAAATAATGCGGAAGCGAAAT
TATAAAGATTAAAGACAAAAATTGAAAAATATGTGAAATTCAAGAATAAAATCCCCAATTTTAAGATAAAGTGCTAAAAA
CCCTAATTGTTCTTAGTATTAAAAATTAGTGAATTAAGACTAATTATGATATTAATAGACTCAATTCAAGAACTTAGATC
AAAAGTGATCTAGACCCCTATTACGAAGAAATTAGAGACAACAATTAGTATAAGACTAATCACCTTCTTTAATTTACTAA
TAGAAACCGAAAATATCAAATTAATAATTAGTCTTACCTCTTAAGAATCGTTCTTATAAGGTTGTAAGATAAATCCATAG
TTACCACACACAAAGGTGTAAAGAAGAAAAACCTCTCAAATAATATTAATCATGTTTGTCTTCAAAATAATAAAATCAAC
CCATATATATATAAGGAAAACCTATCTCAAATAGAATAGGATTTAAATCCTACTTTTATGGAACTTTAAACTAGGAAAAC
TTTAAACTAGGTAACTTTTAAACTAAGAAAACAGGAAAACTTTAAACTAGGAAACTTTTTAAACTATTAAAACTTTAAAA
TAAAGGTTTTTAAACTAGGAAACTTTGACTTTAACCATTCAGCTTTTTGGGCTCCTTTGTTGGGCTTTGTGTGGCCCAAT
CTTCTTCCATTTGGGCTTGAATTTGGATATCTCTTTCGTGATAAACATATTCTTGATTCTTTTTATTGAAGCCCATCAAC
TTTAGTACAAGTAGACTGACGTGGATGCTATCAGTTTGCCTTATGGGATAGTTGAAAGTTTTATTTATAGCATTCTAGTT
TTTAGTACAAGTTAAGTCTTCCGCTGAGTTGTAAGCCAGGTCAAGGGTTCGCTTGGGGCCAGCAATGGTTCTCGAGTTTC
AGTCCCGCCCAAGGTGTAGACTCGGGGTGTGACAGTACTGATAACCAAAACAATGGTGTCAGTGAGCCACTCAACGACAG
TAAAGTACACGAATAATGAATTTGTGCAGAAGAAGAAGAAGTTCAGAAATTTTATAAGTGAAAAGTCTTAGGATTCACTA
GTATTTATAGCCAAGAAGCAGTGGTTCTGAAAGGTTGCAACCATTCAAAAACAAAACGATCATTCATGAAAGTTTGCGAT
GATGACGACGGCGTGAGGGGGTCCCTCTTTCCAACTCTTTCAACAATTAGTAGAAGTGTTTCTCTATTATCACCACTGAT
GAGGGAGAAATGTCTTTTACTAAATCTTAAGAGAACCTTCCAAACTCCCCTTTTTATCTTCCCTCCATTCCTCATTAATT
CTTGTTATATGCCCAACAAAGAGCACATGGCTAAAGCAACTCATGAAAGACTTGCATCATGTTAATAATCTGTGTATAAA
AAATCAGAATTACTGATTTCAATAAACTTTGCAGAAACACGAAGTAACCAAAGTTTAATAAACCATTAAGAATAGATGAA
CAGAAATTAATTGACAAAAGTAAAATCTGTAAAATGTACCACAATCTGGAAAAAAAAAACAGAATCAGAAAAGATCAAGC
CCACTGAATGCACAGTGTCCCCTTAAGGAAATTATTCCCCTCTAGTATCCGAGGTTTGATTTGGAATATGTCCTCCCAGG
ATAGAATGATCTCAATCACCAGTGTATTGATACCCAAAACTCTAGTGTCAGCGAACCACTCAACAGCAGTAAAATACACG
AAGAAATTTTGTGCAGAAGAAGAAGAAGAAAATTAGAAAAATTCGTAAGGAATAAGTCTGAAGAATCAATGTATTTATAG
GCAAGAGGAACTGGTTCCGAAAGGTTGCAATCCTTTCAGAATCCACACGACCATTCATGAAAGTTTGCAACCTTTCAAAT
GATCATGGCTGTTTCTGAAAGTTGCAACCTTTCAGAACAGTCACTGCGGGAAATTTAAATAAAACGGGAAAGATTTCAAT
AAAACGGGTCGCGCGTGGATCCGAGTCGGGTCGGGTCAATTAACTAATTAATTGAATTGGTTAATTAACTAATTAAAACG
TTGGCCATTTAATTTATTTTAATTAATTAAATAATTAATTAACTAAAATAATTAAAACAAACTTTGTTCAAAAAATAATC
TCTCGATCGATCATTTTTCCAAATCCAAATCCGAGCCGAGCAAGCGACGACGACGACGGCGCGAGGGGGGTCCCTCTATC
CAACCCTTTTAACAATTAATAGGAGTGTTTCTATATTTAAACTCTCCTATTTTTCTTTCCACCACCGATGAGGGACAAAT
GTCTTTTCAATGTCTTTTCAATAAAGCATAAGAGGACTTTTTCAAGTTCTCAACTTTTCAAGTTCCCAACTTTTTCCAAG
TTCCTCTTTCATCTTCCCTCAATTTCCCATTAACTCTTGCTACATACCTAACAATCCCCCACATTAATGGGGAATGGTTA
TAACATAAGGAATGCACGGACGAGTGTGTACTTTAGAAGCAAGAATTAATTGCATCTGGATAAGTAGGTTTCCCCTTGGA
CTTTCTGTAGTGAACATATGTCGGATATACTCGGTCAATCGGTAGATGCGATATCTTTGAACCGTCGAGCTTTGGTGTAT
ACCTAGACAACCATATGTCACACAATTAACCCTTTACCATTTATGGTTCTTACGGTTGTGTTCGTTTCAGCCATGAACAC
CTCCTGGTTTCATGAGTGTATAGAGAATAGGCTTTTGACAAAAAAATTCTCTTTGAAGCGGCTTACACTTCACACTCACA
TAGGTGATTTCTAACCGTGTCATCTCGTAGATACACTATTTGGTCAAATCTGCCAAACTTAGCAAATCATTAAAAACTTT
AAGCTTTATTAACTCATTAACAAGCCTTAAAGTCTTAACCTTGTTCCTGAACATTGTCTTCATCATGAGAATGGATTGAG
TTGATTGACAATGTCGAACCGTCAGTCACAACTTTGTTTTTCTCCTTGAATCTAGCTCTTGGGATCTCCAGTCTGCTAGA
TAGAGTTACCGCCATGCTGACTTGTCCTAAGCCGTAAACCCATTCCCTTAGATGATCTTTCAACTGCCTCTCTCACTAGG
CCTTTCGTTAGTGGATCTGACACATTATCGCTTGACTTCACATAGTCAATTGTGATAATTCCACTAGAGAGGAGTTGTCT
TACGGTATTATGTCTCCGTCGTATATGACGAGACTTCCCGTTGTACATAACGCTCCCTGCCCTACCTATTGCTGCTTGAC
TATCACAATGTATGCAAATAGGTCCCACGGGTTTGGGCCAGAATGGAATATCCTCTAAGAAATTCCGGAGCCATTCAGCT
TCTTCACCGGCCTTATCTAAGGCAATGAATTCAGATTCCATTGTGGAGCGAGCGATACATGTCTGTTTGGATGATTTCCA
AGAAACTGCTCCTCCACCAAGTGTAAACACATAACCACTTGTGGATTTTACTTCATTTGACCCGATGATCCAATTTGCAT
CACTATATCCTTCAATCACGGCAGGATACTTATTATAATGCAAAGCGTAGTGTTGTGTATGTTTCAAATAACCCAACACA
CGTTTCATTGCCATCCAGTGAGTTTGATTCGGATTACTAGTGAATCGACTCAGTTTGCTAATAGCACATGCTATATCTGG
TCGCGTACAATTCATAATATACATCAAACTTCCCAACACTCTGGCATATTCCAATTGAGAGTCACTTTCACCAACATTCT
TTTGAAATGTAAAGCTTAAATCAATTGGAGTTTTGACAACATTGAAATTCAAGTACTTGAACTTATCCAATACTTTTTCA
ATATAATGAGATTGAGATAATGCTAGTCCCTGAGGAGTTTTGAGAATCCTGATCCCTAAGATCAAATCAGCAACTCCTAA
GTCCTTCATATCGAACTTGCTGGACAGCATGCGCTTAGTAGCATTTATATTGTCAATATCTTTACTCATTATTAACATGT
CATCAACGTACAAACAAACAATGACTTCATGATTCGGAACGTTTTTAATGTAAACACACTTATCACATTCGTTAATCTTG
AATCCATTTGTCAACATTGTTTGATCAAATTTAGCATGCCATTGTTTGGGTGCTTGCTTGAGTCCATAAAGCGACTTCAC
AAGTCTGCACACTTTCTCTTCTTTACCAGGAACCACAAACCCTTCAGGTTGTTCCATGTAAATTTCTTCCTCCAATTCTC
CATTTAAGAAGGCTGTCTTTACATCCATTTGATGGATTTTAAGATCATGCACTGCCGCTAGTGCTATTAACATTCTAATT
GATGTTATCCTTGTTACTGGAGAGTATGTATCAAAGTAGTCCAGACCTTCCTTTTGTCTATATCCTTTGACTACAAGTCT
AGCCTTATATTTGTCAATAGTCCCATCGACTTTCATTTTCCTTTTAAAGATCCACTTTGATCCTAAAGGTTTATTTCCTG
GAGGAAGATCAGCCAATTCCCAAGTATGATTACTTAAGATTGATTCGATCTCACTATTGACAGCTTCTTTCCAATAGATT
GACTCAAATGACGACATAGCTGCTTTAAATGTTAGAGGCTCATTTTCAAGCAAAAATGCCACAAATTCTGGTCCGAAAGA
AGTGGATTTCCGTTGGCGAGTACTACGCCTAGGATCTTCATTAGGTTATGCATTTTCCTTTGATTCTTCCCGTGGTCGTT
TAGATCTTTCACTTGTCGACTCACATTCAGTTTTATACGGATAAATGAGTTCAAAGAACTCAGCGTTATCTGACTCAATT
ATCGTATTCACATGAATTTCAGGATTATCAGATTTGTGAACCAAAAATCGGCAGGCCTTACTGTTCACAGCATATCCAAT
AAATACACAATCCACTGTTTTGGGTCCAATTTTCACCCTCTTAGGTAAAGGAACTTCTACCTTGGCAAGACACCCCCACA
CTTTGAAATATTTCAAGTTGGGTTTCCTTCCTTTCCATAACTCATATGGAATTGATTGTGTTTTGCTATGGGGTACCCTA
TTGAGTATCTTGTTAGCCGTAAGGATGGCTTCTCCCCATAGATTTCTTGGTGAACCAGAATTGATTATTAAGGCATTCAT
CATTTCCTTTAATGTTCTGTTCTTCCGTTCAGCCAAACCATTTGACTGCGGTGTATAGGGTGCAGTAGTTTGATGGATAA
TACCATATTCCAAACATATCTCAGCAAAAGGAGATTCGTATTCTCCACCCCTATCACTTCGAATCATTTTTATCTTTAGA
TTCAATTGATTTTCCACTTCATTTTTGTATTGCTTAAATGCATCAATTGCTTCATCCTTACTATTAAGCAAATATACATA
ACAAAATCGAGTGCAATCGTCAATAAAAGTTATAAAATACTTTTTCCCACCACGAGATGGTGTCGACTTCATATCGCATA
TATCTGTGTGAATTAAGTCTAAAGGTTTTGAATTTCTTTCAACAGACTTATAAGGATGTTTAACAAACTTACTTTCCACA
CAAATTTCGCATTTTGATTTATCGCATTTAAAATCAGGCAATACTTCTAAAGTAACCAATTTCCGCAAGGCTTTGTAATT
TACATGTCCCAAACGGGCATGCCATAAATCATTTGACTCCAATAAGTAAACAGAAGCAGAATTCTTATTAATACTGTCAA
CAACCATTACATTCAGTTTGAAGAGGCCCTCAGTGAGGTAGCCTTTTCCTAAGAACATCTCATTCTTACTTATTACAGCT
TTGTCACTAACTAGGACACACTTGAACCCGTTTTTAACGAGCAGTGCAGCAGAAACTAAATTCTTCCTAATAGTAGGAAC
GTGCAGAACGTTGTTTAGAGTCAACACCTTGCCGGATGTCATCTTCAACATTACTTTCCCAGTTCCTGCAATCCTTGCTG
TTGCTGTGTTTCCCATGAACAAATCTTCATCAACCTCAGCAGGAGTGTATGTTGCAAAGGCTTCTTTCGCAGAGCAAATA
TGTCGAGTGGCACCTGAGTCGAGAAACCACTCCTTGGGATTTCCAACTAAGTTGCACTCTGAGATCATTGCACACAGGTC
ATCTGCATCTTCCATCTCTTCCACGATGTTTGCTTGACTTTTGCCTTTGCCTTTGTCTTTGTCTTTGTCCTTTCTTGGAG
CACGACAGTCAGAAGACTTGTGACCAGCCTTACCACAATTGTAACAGTTGCCCTTGAACTTTTTCTTGGCCTGTTCTGAC
TTCTGTCCGTTGGACTTCTTTCTCTTCTTGTCTTTGGTAGGAGCTTCTTCAACAATATTAACTCAAATTACTGTTGAACT
CTTACGAGACTTCTTTTCGGCGGTTTTGTTATCTTCCTCAATCTTGAGCCGAATCACAAGATCTTCAAGCTTCATTTCTT
TACGTTTGTGCTTTAAATAATTCTTGAAGTCATTCCACGAAGGAGGTAACTTCTCGATCATTGCAGCCACTTGAAACGCT
TCATTTACTACCATATCTTCAGCAATCAGATCATGGAAAATAAGTTGAAGTTCCTGCACTTGTGATCCAACAGTTTTACT
ATCTGACATTTTATAGTCTAAAAACTTTGCGACCACAAACTTTTTCAAGCATGCATCTTCTGTCTTATATTTCTTCTCAA
GTGCATCCCACAATTCTTTCGAAGTTGTCATTGCACTATAGACATTATATAAGTCATCTTCTAACGCACTCAAAATGTAG
CCCTTACATAGGAAGTCTGCCTGTTTCCATGCTTCAATAATCATGAATTTTTCTCTGTCTGGCATTTCAGCAGAAGGCAC
TGGAGTTACTTCATTGGTAAATTTCTGCAGACCAAGAGTGGTAAGCTAGAAAAATACCCGTTGCTGCCATCCTTTGAAAT
TCACACCAGAGAATTTTCCCGGTTTCTCTGCTGGTGGTACAGCAGTTCGGGCTGGTGCAGCAATAGCCACCGTAACATTG
TCATTAGCCATTTCAGAATCTGTAACAAACAGAAATTGATCCAAATGACTCAGTAAGCAATAACTTAAGTTGCAAACTTA
ACAGGAGTATAAAACCACGAAGGTTTTTCTCTCCACCAGAAACACAGATTAAAAAGTATAAAATAATTTCCTTAAGATTG
TTAATAACTGTGTATAAAAAATCAGAATTACTGATTTCAATAAACTTTGCAGAAACACGAAGTAACCAAAGTTTAATAAA
CCAGTAAGAATAGATTAACAGAAATTAATTGACAAAAGTAAAATCTGTAAAATGTACCACAATCTGGAAAAAAAAAACAG
AATCAGAAAAGATCAAGCCCACTGAATGCACAGTGTCCCCTTAAGGAAATTATTCCCGTCTAGTATCCGAGGTTTGATTT
GGAATATGTCCTCCCAGGATAGAATGATCTCAATCACCAGTGTATTGATACCCAAAACTCTAGTGTCAGCGAACCACTCA
ACAGCAGTAAAATACACGAAGAAATTTTGTGCAGAAGAAGAAGAAGAAAATCAGAAAAATTCGTAAGGAATAAGTCTGAA
GAATCAATGTATTTATAGGCAAGAGGAACTGGTTCCGAAAGGTTGCAATCCTTTCAGAATCCACACGACCATTCATGAAA
GTTTGCAACCTTTCAAATGGTCATGGCTGTTTCTGAAAGTTGCAACCTTTCAGAACAGTCACTGCGGGAAATTTAAATAA
AACGGGAAAGATTTAAATAAAACGGGTCGCGCGTGGATCCGAGTCGGGTCGGGTCAATTAACTAATTAATTGAATTGGTT
AATTAACTAATTAAAACGTTGGCCATTTAATTTATTTTAATTAATTAAATAATTAATTAACTAAAATAATTAAAACAAAC
TTTGTTCAAAAAATAATCTCTCGATCGATCATTTTTCCAAATCCAAATCCAAATCCAAATCCGAGTCGAGCGAGCGACGA
CGACGACGGCGCGAGGGGGGTCCCTCTTTCCAACCCTTTTAACAATTAATAGGAGTGTTTCTATATTTAAACTCTCCTAT
TTTTCTTTCCACCACCGATGAGGGACAAATGTCTTTTCAATAAAGCATAAGAGGACTTTTTCAAGTTCTCAACTTTTCAA
GTTCCCAACTTTTTCCAAGTTCCTCTTTCATCTTCCCTCAATTTCCCATTAACTCTTGCTACATACCCAACACATCAACC
ATCGAAAGATATGGTACCACTATATTGTGACAACTTGTCAGCTATTCATTTTACTGAAAATAATGTATTTCACACTAGGA
CAAAGCATGAGGAAATACAACATCATTTTCTTCAAGAAAAAGTTATGCAAGGAGAAATTGGAATGAAGTAAATCAAGACA
TACGAGCAAGTAGCTGACATATTCACAAAGAGCCTGGACAACATGAGGTTTATAAGATTTCGAAAAGCTCTTGGAATGAT
TGAAAGAGAGAATAAAGTTGGTGTTGAGTGGGAATGTTAAGAATTCATCACCAACTTGATTAATATCTAAGATACTTCAA
GAAAAAAATTTAGAATATTCTGGAGTTGTAGAGAATTGAAGGAAGACTTCTAAAATGAGTGTTCTAGAGAGATAAATCTA
GAAATATTCTAGAAAGGGAAGTTCTATAATTAAGTAGTTGGAGGAACATTCTAGAATAGAGTAGAAAATACCCTTAGCTA
AATTCTTCAATCACTACCTATAATAGAGGTGGTTCATTTGAGTTGTAACCAACCAAGTAAGAAAGCAAGAAATAAAGAAA
GCAAGAGAGCAAACAATAAGTGAGTGAGAAATAATAGAGAGTTGCTAGAGTATGAGAGCAAGAAATATTATGTGTAATAA
TTAAAAACTTGAAACGGGTCTTTACTTTGCAATAATAAATTTCATGTTGTGAGAAACCGATCCATTGTGTCCGTCACGAA
AAAAGATTGAACAGGTACCCCATGCAAACGATGTATCTCCCGGATGTAAATATGATCCAATCTCTTTCAGTTATACATAG
TTTGAACATTTTTCCTATTTCCGCTAATCTGTTCTGCTCTGTGTAGACATGGTGGACAGTAGGATCACCCAGCCTCCGAA
GGAGGCACCTGCAGTATTAGCTTTTAGCAGCACATGAAGCACCCCTACTGTCTTGACTACTACGTTTTCGAGCCTTCCTC
CATCAACTTTGGTTGTTTTTGTGCAGACAAGCAAGGAGAAGAGTTCATTAGATGAGTGAATACAGCTTCAGCTCACTCTT
CATCTATGTATATACATGGAAGTACCAGTACTCCTTCTAGTGCTCCTGTGATGGATGTAAATATTGTTCCTGCTAGTTCA
GTGGCGGTGCCACAAGTCTCTGTAGACATTTTTTGATAAAGTAATATATTTCCTTGTTCAGCAAAAAAAAATTATTGTAT
CAAATCTCTTTTCTCAAGAGTGTCTATGTATTTGACCTAAGTATCTTGGATTTTAAAGTTCCTATTTAGGGTGTGTTTGG
TATGAAGGAAACTATTTTCCAATTTTCTCATGTTTGGTTGGGTTAAATGTTTTGGAAAATATTTTCCAAATCAACTCATT
TTTCTCAAATTTAAGGAAAATGACTTTCCTTTAAAACATAAGGAAAACATTTTCCAAAAACTCTCTTCAAACTTCAAATT
ACAAATTTTTTTTGTTAAAAAAATCAATTTATTTTGTCCCTATCTTCAAACCACCACACCCCCCAAAAAATAATTTAAAG
CTTGTTTTTTTTATAAAAAAAATTACCCCATCCTGACCCTCCCCCCCTCCCCCCCCCCCCAAAAAAAAAATTAACAGTTG
TTTTTAAAAGATATTTCCAATTTCAATTTTTTATTTTTTTTTACGCCTCCACCGCCCCTCCCCCCATCTGCCCCCATCCC
TCCACCCCCAAAAAAAATTTAAATTTTTTTTTAAAAAAAAATTTCAACTTCAAAATTTTATTTTTCACCCCTACCCTCCC
CCCTCGGCCAGCCCCCATACCAGCCCCCCACCCCCACCCCCTAAAAACAAAATTAAGTTTCTTTTGAAAAATATTTTCAA
CTTCAAATTTTTATTTTTTCACCCCTACCCTCGACCCCCCCCCCAACCTCCCCACCGCTCAAAAAAATTTAAGTTTGTTT
TAAAATTTTCAATTTCAAAAATTATTTTCTACTCTAGTAAAAATAAAAGGTATTTTTTCATAATCATTTTTCATTCATAA
ATCAAACACTAAAAAATCTTTTTCGAAAAATATTTTCTACTCACCAACCAAACATGAGAAAATAAGTCAAAATCCACTTG
TTTTCCAGGAAAACATTTTCCTTCATACCAAACACACCCTTAGTTTCAAATTGAAGCAAATCTACACCTAAATTCTTATA
GTTCGGCATCTTTAAAGGATAGAAATTTTAGCATTTATTTGCCAGTTTATTTGAAAGGCATAATATATAAAGGAAACAAC
TTCAATATGACATAAAGACATTTCGATGAACAGTTTGAACTAAGGTCAATATAAATATCAGTATAAATAAGGCCCAATTT
TAAATATATATACAATAAAGTAGTTAGTTTATGATAAATATAGTTATATTTTATTTATTTAAAAAACAATCAAAAGTCAT
AGAAGTATATAATGACTATACAATATAGCTTGCCAAAGTCACAGAAAGTATACATTGGCTATACAATATAGCTTGCCAAA
GTCATAGAAAGTATACATTGACTATACAGTATTGCTTACTTATACATAGTTATAAACTATACATTATGATTCACTCACAC
TAAATAAAGATTAATTATTCATGAAGTATACACAAACAGTCTTGATCAACTCAAAATCACCTTGACACAACTAAAAAATT
TTCGAAATTAAATCATCTCGATAATTTGAATCTTGTGATATATAATTCACTTGAAATGATTTATGTTTGCTATACGTCAA
AAAGAATTTTTTTAAAAAGGAGAAGAGGAATGGCAACGATGATTAAGAAGAATGAAGAAGTTCTTAGAGTTTGTAAACTT
TCATCTGATAAATTTTGTAGCCATAATTTTACTGTTCCTATAAGTGTTCTTTCTATATATCCTGGTGTTTCTATCATTAC
TATTTTGTTATCTGTTAATTGTTTTGATATATATCTCATCCATAATTGGATTGTTTTATTTATATCTGCTACAAAGTCTA
AATCTAAAAAATCATGTCGTTCAGTTATTGGTTTAGGTGTCCATTTTTTATTTAATCTTTTATCCCATACAGTTTTTTTT
CTATCATATTGTTCATAGTTTTCATTATAATATTTTGGATTTAAATTTTTCGGGTTTTTTACTCCTGATGTGCTAGGTTT
TTCATCCATGTATATGTCTCCTGTATTTATTTCTAAATTCTTTGTATTATCTATGTTTGCTAGAAGTTTCGTATATGTTT
CGCTTGTTTCCGAATGTTGTTCTAGATCATCGTCGTTTATTTCATCAACTCTTATTTCGGGTATATTATCTTGGTTATTT
TCTTCTTTTTCTTCTAGTTCATCTTCTAGTTGCAATTTTTCTTTAAAGTTAATTATCTCATTTGTTAATTTTGTTTTTTG
TTCTTTTTCTTTTTGTTTCATTTCATATATTTCTTTTAATATTGCTAGCTCTTTTTCTAGCTCTATTATTTTGGTATTTT
TTACTTCTTCTAATTGTTGTACTTCCTTTTTTGCTTGTTGTTTTATTTTTTCAATTTCCGTTTTTCTATCTATTTCTTCA
TTTTCTTTTGTTATTCTTATCATAGCAGTTAAATTATCTTCCAGTTTTACCGTTTCTTTTNNNNNNNNNNNNNNNNNNNN
NNNNNNNNNNNNNNNNNNNNNNNNNNNNNNNNNNNNNNNNNNNNNNNNNNNNNNNNNNNNNNNNNNNNNNNNNNNNNNNN
NNNNNNNNNNNNNNNNNNNNNNNNNNNNNNNNNNNNNNNNNNNNNNNNNNNNNNNNNNNNNNNNNNNNNNNNNNNNNNNN
NNNNNNNNNNNNNNNNNNNNNNNNNNNNNNNNNNNNNNNNNNNNNNNNNNNNNNNNNNNNNNNNNNNNNNNNNNNNNNNN
NNNNNNNNNNNNNNNNNNNNNNNNNNNNNNNNNNNNNNNNNNNNNNNNNNNNNNNNNNNNNNNNNNNNNNNNNNNNNNNN
NNNNNNNNNNNNNNNNNNNNNNNNNNTTTCGTTATCAGTTTTTGTGATATTAAGTTATTTATATTTCGGATATAATTTGT
TTAATTTTCTTCTTATTTTTCTTAACTTTCTACTAGTATGTTTCTTACCATGTTTCTTATTATTCATAGCTCTGATAGTA
GAAGAAGAACAGTAGGAAAAAAGAGAGAAGAAGAAGAATAAGGATGATAATGAAGAAAACGGGCCAAAGTTTATAAGATT
AAAGTGTTTAATGACTACTTATGGTAACAAAGAGCTTACTTATAAAAGTGAACTATTTTTTGTGTAAGAAATTTAATCTA
GTCGACATTATATTTAATATGCCCTAGAAATAATATAGAATCAGCAGCTCAATTAAAGGTTAAAACTAATTAACCCAAAA
AGGGTTATTCTTGAATAAGCAAACCTTCAACGACCCAATAATCCAGTAGTCCCTATCCACGAGAGTCACAGACGAATCCA
GAGTTTGGTGTTTGTGGATTTTTAACGCATCACTAGTTTTTAATAAATAAAAGGAGAAACTACACCAATTAGACACAAAA
TACAAAATAATTACTACTCCATAGCCCATTCCAAAGTAACTTTGAAATTTCCAATTCGGCCCAAATTAACTAAAGCACAT
GCCCCTTTAGTGTAGGTCCAACTTCCCACCAAGTTCAACTCTTTTCAGCATTAATAAGGATGGTAAAATGAGACTTACAC
ATTTAAATTAGCAACTTTCTCTTCCTTTTTCTTTTTGAGAAAATTTTAGATATAACTTACACATTTCGATAGTTATAGTT
TCGATAATTTTGCTCCACAGCTATAGTTATCTTTGCTATGGAGGCTGCGGTTTGCATATTTCTGTCCGTTTTTATATTCA
CTTGTGAATATACAATTAAGGTAAGTATATTTGAATTCTGTATTTATACATTTAGGAATTTTTTAGAACTCCATTTTTAT
ATTTCTCTTGCCAATATATAAACATGATAATTTATTATGATTTTTTCATAAATTGTATGCTAATAGCTATGGTAAGAATA
TACAAAATTTTGGATTTAAATAATCAGGAACTGAATTATCCAAATGTCACGACCCAAAAATGGACGTGATGGCACTCATA
TTATCCCACCAAGACAAGTCAGCCTAAAATTTAACCTTTACAATAAAATGCGGAAATTTTATAATCAACTCAAAAATACC
TCCAAAATCTGGTTGTCACGTGTACAAGCCTCTAAAGTATTACAATTAATTCAAAAGAAAAAACACAAGCCTCACATGAT
CTTGTTTCTAGAATATAATAAGATCATAAATAAGAGTAAGAAGGTCCGCTGAAATGATAAGCAGCTACCTCACAAGCCTC
CACAAGAAGCCTCAGACAAGGAGAAGAGAAAAATATCACAACGGTTCGGGCTAGTAACCTACAAAAAAATGTAGTAGCAA
GGGGTGAGTACCAAACCACACGATACTCCAGCAAGTAAACCTCTAAACACAAGCTAAAGGGATAGAATATGGGTACTCCT
TACACCCCAACCGAACCTCCACAACTACAACCTGCATAAAACCAGCCCAACCTAACAGTTCACATTTACAAGCGCATATC
TCAACAACAACATTCTAAAATCACATATTCTCAACAACAAGCTCAATATTCATCAATTACAACCTCCACAACTACAACCT
GCTTAAAACCAGCCCAACCTAACAGTTCATAATGCACGTAGCACACAACTCAACAACAACACTCTAACAATTACATATCC
TCAACAACAAGCTCAATATTCATCAATCAAAGTTCCACAGAAAGGCACTCACAAGATCAACAAAACACAATATCAAGTTC
ACTAATGATAAATATGTGCAATGCAATGTAATGCAATGTCAAGTATAGTGATGCATGTCTGACCTAGTGATACACACCCG
CTGTCTCTCAGTTCGGGACCCATGGGGGACATATCTATCCATGCATCAATCGCGGTGCGCGATACGACCCTCGATAATAG
TAACTATAGCGGCGTGCGATACGTCCCTCAAAGTATAGTATCCATCGCGGCGCACAATACGTCCCTCGAAATGGTACATC
CTCTTTAATTTCTTATTCTTTCTCAATTCACATAACACTTGTCACAACTATGTCTCAGAACAATGCAAATGACATGTTCA
CACAAATAATGAGGAGATGACCATTTTCATAACATTGCACAATTCACAACAACACAATCATGATACAACATCAACAATGA
TTCAACAAGCCTTACAAACCATTCTCAACACATCACACACAAACAATTAATCACATTGCCTTTTATTATCCCTTTTCATC
ATTAAAATTAATCTACATGGACAAGTCAACTCATCACCAAGTCACATTACTCCCCAACACATACCACAAGAAAATACACG
AATTTCATACACTTAACAAGGGTTTACAATCAATTGATCAATCACACCGAGACTTGAGCCTTCCCTTTTCATTGAACTTC
CAATTCAAAGCAATCTAGTCAAATAATTAACCACAACAAGATTTCAAAACTAACAACACCCATGTTACTATAGGTCTAAC
CTAGACCCAAAAACTCATCCCAAATTTATAATCAAGTTCTTAAATCTCGATGTCAATTAACATGTCAAACTCTTTCAATT
TTCTCCAAAATTTGAAGCCTAGGGTTAAGTCTCAAATTCTCCAATATCATAAATCTAAGGATATTCACAAAATACAATAC
CCCTAATGTTTAATTACCTATCTCAATATATCAAAAATATAGTTTATAATGTGATAATTATGGAAAAATAAAAATCTGGA
AAATATTAAAACTGGTTCCCTAACTCCTGAATCAATTGTAGCCATTGAATCATTATTCCTAGTATTCACCATTTGCCTAT
CATTAGCCATTCACCATCGTTTCTCAATTCCAAAATTATTTTATACAGATATATACCAATTTTCCAATTTTCTTATTCCA
AATCCACTTTTTCCCCTTTTTTCTCTTCAAAGCCAATATAAAGTAATACTAACAGTTATTATGATTACATAAATGGTATT
TGGCCGTAATGATCACAGGATTGCACGAAATCCAATTCTAATCCACGGTAACTTATAAATATACATATAATTAGTCAAGT
TTGCAATTTGATTCCCTTCTTACTGTTTTTCACTCATTATTATAATGATAATAATACTTATAACTACATTTGACCTCAAT
ACACATTTTCAATTGCATAATTAATGAATTTATGAATGTTACCTGATCGTGAAGTGCAGTGGATGGTTTCCACGCCAGTC
GCCGCTATACGCAGGTAAGTCTCCTTTTCTTTTCATAAGTTATGAACCAAAAACTCGCGACCCTAATAATTTATTTTTCT
ATAAGGGTCAAATGGTATATGGTATTAAAAAAATTTATAAACTTAACCCATAATTATTAACTAAAATTAGTTATTTCATA
ATTAACCGTTAATTAATTTACTCTAGTTAAATGAATATTCAAAATTTTCAAAAATGACCTTTCGGTTCATTACACCAAAT
TATGAATTTATACAAATTAGGAGAATATAAAAATCAATCAAATTATATAAATAAGATGAATAGCAAGAATTGGGGAAAAA
CTGTAGCCGTGAATTGCAATTTTCTTCAATTGTAGCTATAGTACCTAATATAGAAAATATGATCAAAAAGGTCCTTGATG
TATGGGGGTTGCACATTTTTGGTCCTTTATATATATCACATTATTGAAAAAGTCCTTAATGTATAGAAAAATATGTTCAT
TTTGATCTTTAGCCCATTACTTGGATTTGATGTACTTGAGCTGAGGGTCTCTCGGAAACAGCCTCTCTACCTCTACGAGG
TAGTGGTAAGGTCTGCGTACACTCTACCCTCCCCAGACCCCACCTAGTGGGATTCCACTGGGTATGTTGTTGTTGTTGTT
GTTGTTTGATCTTTAGCCCTAAAACTAACTTACATGTGATTTTTTTTAAACACAACTGTGAGTCCCACAAAAATTGACAC
GTCACATATTCTCTCTTCCTCAGTCTTCTTTCTTTCACCATTAGAGGTGATGCTCCATTTTCAGTCCACCCATGACCCAC
CTGTCTTATAAAAAAATACATATTACACTCATTTCTTAATTTTTCTCTAAAACAATAGTTCCCAGCAACAAGTGTATTCC
TTGGCAACAAGTCTGGCTTTATATCGTTCAATATTATCATTAAAATCGTGTTTGATCTTGAAGACCCATCTACACCCGAT
TCTTTTACAACATTCTGATAATTGAAAGAGATCCTAGACTTTGTTGCATTTCATGAATTTTAACTCTTCATTCATGGCAT
CAATCTATTTATCAGACTCAGTGTTTTCTATGGCCTGTGAAAATGAAATTGGATCTTTATTAATTTAAATGTCAAAATTT
GACTCTTGCAAATAAATCACATGATCATCTGAAATGACCAAATTTTCTTAATAGCATTGTATGTGGTTCATTTGTGTCAG
ATATTTGTGAGTTAGTTCTTTCTTTAAGTGTTTCACGCAAATGTTGTTCAACATTGTTAAAGTGTTCTTCAACAAGAGGA
ACAACATTTTTTATTGGTGCGAAAGTAGGTACATTCATGGGCAATGAAATATTTATCCTTACCTCATTACATTCCACACT
TTGTTGTTCAACACTCTCAATAACCTCACCATTTTCAATGAATCTTGCATTACCGGTTTCAACAATTCTCGAACTATGAT
TTGGACAGTAAAACCTATACCCTTTAGATTTCTCTAGATAACCAATAAAGTAACAACTTATCGTTCGAGAATCTAATTTA
TTTTCATGTGGATTATAAACTCTAAATTCCGCTGGACAACCCCAAACATGCAGGTGTCTTAAACTAGGTGTCATGACCCG
AGCCTACACCCTAGACATGGCTGGCTCTCGAGAACGATTTATGGTCTCCAAGCGAACCCGCATCCTGGCTGACTACAAGC
GGAAGACTAACTCAAGCGAACAAAGCTTAAAACTGAATAAAATTCATTGAACTTAGTTACAAAATCTTTACTCAAAAGAT
TAACTCTGAATAAAATAATATATTCAACTCACCAAAAATAGGCAACTAAGTCTTTAAAATATTTAACAAAATAAATGAAA
CAGACTTCTCAAACTCTATTGTCTATCTATGAAGCCTCTAAATGGAAAAGATGAAAGTCGGGACAAGACCCACGACATCC
TGACAAAACTAAAAAGTAAATGAAATCCTCCGAAAGTAAGGAGGCTCACCATAGCTAATTGGAACTGCAAGTGGTATCAA
CGAAATACCTATTGATGATCCTGAATACCTGTATCTGCATCATGAAATGATGCAGGCCAAATGGCTCAGTACATGGAATG
TACGAGCATGTAAGGGGAATTCTAAAGCATAAACATAAGCTTGAACTTGATAAAAAGGAAACATACTTACCTCCTCCCAA
CTCACTCAACTAAACTCAACTCAAGAATAAGATACTCAACTCAAAGATATGATACTCAACTCAGTAATAAGGTTCTCAAC
TCAGTGAAATGGGGCTCAACTTAACAATAAGGTACTCGACTCAATGAAACATAGTTCAACTCAAGATAAAGCAACAATAA
AAGAGGAAATATATGGAAAGCTTTTAAAACAGTAGGTAGCAACTCAATGTATTGATGAATACAATAACAACTCAATTTAT
ATATAATAAAATACAATACAACTCTGTGAAAGTTTCTCTAACCGACAACCATCACTATGAGCTATGTGATGATAAAGCGT
CTCGCACACGCTGCCAGAACTGTCTTATACTTTGCCAAGGTATAGAACCTCTCAACTAAGTGGATCCACTAGTCGATGTT
AAAAAACATTAAGGAATCATCTAAAAAGTACTACCCTTTTTACCCACGTTGGCTACATGGTTTATGAAGACTTGAGTTAT
CTGAACTCATCCCCATATCGGTTCTCAATACTACTCCCAAATATATACTCAGCTCATATGTTTAAAAACACAACTCTTTC
TGTGATTTGAGATTATTACTCAAAATCTTTCTCTTAAAAGAGATGGTACCCAAACTGCTCTAAACTCTTTTGGAAATCTC
AGTTTCCTCTCATCTTAAATATAAAATCATTTACTCTTGGGAATACTTAGTTCCCATATATCATTTTAAAGAAAATGAAC
TCAGTTCTATGCTTCCTCAATTCAGTGCTCAAGTCTTTAAAACAAGTGTTAAAATAATTTGAAAAACAAGACTTCTTAAA
ATAGGGTTCATGCCGAATTATGGACGTGAACAACTCAATTCAAGGTTTTTAATAACCATGCATAGAACTCAATACTAGGA
ACTCAATAACTCCAGAACTCAAGGAGTCAATGATACTACTCATCTCAAGAATGCTTGACTTGGAGGTTCATGCGGAATTA
TAAGCATGAACTACTCAACTCAAGGACTCAATGATACCTCTCATCTCAAGACTACTCGACTCATAGGGTTTATTTGGAAT
TATGGGCATGAACTACTCAACTCAAGGACCTTCATGGGTAACATGTAGTAGCCCTATGATTAGGAATATAATAAAAAATG
ATTAGGAACTCAATACTCAAGACATAAAACTTAAAGATACTACTCCTCTCAAAGATGCTCAACTGATGGAGTTCACGCGG
AATTTATAGGCATGAACGACTCAACTCAACAGTCTAAATAAAAATATGGAACTCATGTATACGACTCTTCTCATTCTCAT
ACTTATTTACTCAAAACTCAGTTTAAAACTCAAGTGTTGGCTTTGAAAAACTTCTCAAGATTTATAACTCAAAATAGGGT
TCATGCTGAATTATAGACATGAACAAATCAACTCAAAGATCTCAATAAAAATATAGAAACTCAATAATTAGGAATATAAT
TTTTAAAAGAACCATGAACTCAAGAACTCAAATCAATTTATCTCAAGAATACTCAAATCTAGTGGTAAAATCCTAGATTT
CTCTTTTACTGATTTAAAAGTAGATGTAGGGCGTTAGGACGAACTAGTCCAACACTATGACAGCCTTACATACCTGAAAG
AACAAGGTTTTTAAAGAATCTTGAAGAAGAACTAGATTAGAAGCTTTGAAATCCTAGCTTGAAGGTAAACAATCAAGAAA
ACCTTTCTTGAGATTTTTGAATTAATTTCTTGAAATCTCTATGGCCAAGATTTATGATTTTCATTAGTGATTCATAATTG
TATGGAAGAAATTGACTTGGAAAGAATGAAATTCTTGGAGAAAAACTTACCTTGAAGAAGAATCTTGAAAAAGATTGAAA
AAATCTTGAATGGAGTCTTCTACTTTGATTTTTCCTTAGGGTTTTACCCCCGGGTTTGAGAGAGAAGAGAATGATGGATT
AAATATAAAAATATGATTATTTTGAGCCTTTCATTAGTCAAGAAATTCGTTTAGATTTTTCTTGGAGGTAAAAAAACAAA
AACAACCCTTTTTAATGTTTTCCCGACGGCTAATTCGTAACAGCACTGTATAGGTTACTAAAATAGCCATAGATTTACCT
CAGAAATTGGATTAATGAGAAATTGGTGGAGTTGGAAAGTAGATTCAAATACCTTTAATTTGATAGGTTATGGCCCACTC
ATTATATTTAAAGATATATGATCGTTTGAAGTTGACCCAAGTAGAATCTTACATCAAAACTTAATCCATAAGGAAACTTC
AAGAACTCATCAAGAAATTAAATTGCTCAATATTTATCGATAGATTCGCAAAAGAAACTCATGATTGGTGTGTGGGTGAA
TGAACCCAACACTATAGAAGCTTACATACCTCAAAGAACTAGGTTCTTGGCGAAATCTTGAATTTCTTGAACGAACGCTT
AACACTTTGAACTTTTTCTCCTCTTGAATCTTCTCTCTAAAACTCTAAGCGTATTTGGATTCATGAAAACTGACCCAAAT
CAGATTCGTCCCAAATATATTACTAAAATTTATTTTAAGCTGATTGAGTAACAAAAAGACCAAAATACCCCTCATATTTT
CGGGTAACTTGCCCTAAATGGGCAGCCTGACTTCAAAATGGCATATCTCACTCATACGAGCTTGAAAATTTGCAAACTTC
GTGGCGTTGGAAAGATAATTCAAAGGCCTTTCATTTGATGTATAATGAGACACCTAACTCATCATGTAATTAAAGTTATG
GTCATTTTAAGTTGACCCAACACTTAGAAGAACCTAGGAATGACTTGAATGAATTCTCTTTAATTCTTTTTTTGGAACTC
AAGGTGTCATATCTAGTGACCTGACACCACGAAGAATGGTTCGAGTCTTAGTTCAAAAAAATTCTGGGGTGTTACAATCT
CTCCCCTTTGGATCATTCGTCCTCGAATGATGGCTAGACTGGGTATGGAACAAGGTTACACTTATAATCTCTACCATACT
AACTAGAATTCGCCCGCATTTCTATTCGGAACCAACTAAGGGCTCTAATTTAGCTATTTCTCATAGTAAAACCTCATGCT
CTTCTTCCTCCTCATTTATAACCTTAGACAGAATTATCACACCATCATTATCACGATAGGATCATTAACCTTCTCTTTCT
ATCATTACTCCGTTACTGAAAAGGCCTATGAAAAGATATCTCCCATACTCTTTGGAACTCGTTACTGTCTTATTCTCGAA
CACTTTACTTGATTTCTCATCTTGTCATCTCCCCCTTAGGTCTAAAGCTGCTACTTGAAAGCTATGGACTTATTCTATCA
TCTCTAACTGGTCTACATCCTCTTTTACTCTAACACTTGAGAGAAGCTCATCTCATGACTACCGAACTCTCTGTAAGCAG
GTACTAAGACCTCTTTCTAAGGTGTTTCACTTAACCTCTTTTAATTACATACCCTCTCGGTACACCTCGTAATGCTCTTT
TTACTCTTGTGACTTAGCCACACTGCCCTTATCAAGAGGTTTAAGGTATCTCACTTGTACCACTCATATTTATTGCAGCT
AATCACCTCAATTGCTCACCTACTCTATGTCAAGTCCTCTAGATCAAATCTCAAGACCAACTTCATCACTCTCATGTTGC
CATCATTTTGTCAAGATACTCATCTCAAATTCAAGCTTAATGTTTATTACTAAACCCGAATATCAATATGATTTCTCTCT
TACTATACTAACTTACAACTACTGGATACAATTTAGAAACACTCGTCCACTAGGCCTTATGACAACTAGTCAATCCTTAC
CTCTTAGTCTCCATACTCACAAATTACCAGCATATTTGACTTTGCAACTTAAGTACTACTTACTCACTTAATGCGCGTTA
TCTCTCAAATAGTTCTATCATTCTCTGAATACCATGGGGTTTCCCCCTTCAAAATTCATAAGCCTAGCTTGGGTCTACCA
CCTCATGAATACTCTGCTCAATTATTCAACATATGAATTTAGTCTTCTCTAACACGATGGCACATTGAAATCAACTCTAT
TCTGGTTAAAAAAAATATACTCTATCTCATCATCATGTCTTGTAACTATTCCTCTTCCTTCTATCTACAACTCTCTACAA
CATTATTATTCCTTAATTTACTATTAAAGGAAACTCATCACTTATAACTGACTGGGTGCATGATTGCAATCACATAATTA
GCCCCATCACTATCCCCTTCCCTTAGATTACTAAACCTCTGTATACTTTTCTCTAATTCTGGGCACTTTCACTACTACTT
CTGACAATCTCGTAATTCATACTATCTTTTAGGGTGAAAATACTACCCAAGCTCTAATCATACCATCCTCTTAAAGGTCT
CAGTTGAATAAGGTTTAGGGAAGAGTGTACAACTTGCTTTTATCTCAAAAACACGATTCATATGAACATGAGTGCATTCC
TCTGAAACTCAACACTTAACTCACTCATGGGCTTCTCTCAAGCCCCTCTGGAGTCTCATGAGTTCCTCAAGAGTCTTTCT
GATAGAAACTCATCGATAAAGGACTAACTTTTCTTTTCAACCACCTCTAGTATGACGGGTAGTCGAATGAATTTGAGAAA
CGCACGAGTATGAATAAATTTCCATGATATAGATCTATTGCACGATTAAGAGTAGGAAAGAAGTGAGATAGTTCCTAAAT
GTTGCAGCCTCCTAATTATAGATGTGGCGCGCTTTACACCGATAACTAAGACTCCAGTGTAACAATTCATATTTGAAAAA
ATAGAAAAAAATTGCTACTTTCCAAACCTGGTGTAAGAACAACGGAGCCATCGACGGTCCGTGGTCTGACACACGGTCTG
TAGGTAGGGTTCATCGTTGAGCACCAAATATTTATGGTCATTGATCCCACCCACATTCGACCAATACGGTCCATAATTGG
ACTTACGGACCGTAGGTCAGACTGTATGTAAGGGTCAGTAGTAGCCAGTTAGAGGGAAATTGTTATTGGGTCAAATTCTG
ATGGTCATAACCCTTAGCACAAAAGGAATTAGGTGGCCCATGACCTACCAAATTATAGATAATTGAATCCTCTTTCCAAC
GCCACTAAATTTGCTATAATCCCATCTCTTAGTAAAAAGTTATGCTCGTTTTAGTGAAGCCCCATCGGGCAAACTTGACC
AACGAACCCAAGCGATGACCGGTAGGTCAAACGACGGACCGACGTTCCCTTCATTGATGGGCTTCATCAGAATTAAGTTA
GGGTCATTTTGGTACTTTCCCCTATGCGTTGGGCACTTAAACTACGTCGTTTGATGCCTAACTACGTCGGTTTACTCAGA
ATAAGCCTAATAACTTAGTCAGACATACCCAAAACCCTTAGTCTCCAAAAACCATCCAAATTTGGAGCATAAAGAAGAGG
AAAAGTCGACCAAACCTCCCAAGAACAAGCACAGTGTTCTTCAAAGTTTCAGCCCCGAAATCGAAGGATTTCTCCACAGA
TTTCATACTAGGTCCCTAGAATTCAGTCAGATTCTTGATTCTCCATATCATGTTTAGACCTAGAGTTTCTCAAACCTTGC
AGAATTGTTGTGAATTAGATGTTATAGTATTCCTAATCAGATTATCATGTTTCCGTAAAATCATTTCTTAATTCTTTGCA
TGAAATTCAAAACCCTAATTGTGTAGATTCTTCTAGTTCATGAATTACACTTGCTAGGTCAGTTTAAATAGATATACATA
TTCCAGTTAAGAATGTTTCATTGTTAGTATTTAAATGTTGCATTCTCAGGTTTGCACGTTAGAACATTGAACTATCTAGT
ATTTTAGTTTTGTTGTTTCATACATATTCCAGTTGGGAGTAGGCTTAAATCGAGTTGGACTAGGGTTCAGCGTACCCTCA
TACTCCCAGAACTATGTGCCCCCATAGATTTATTAGTTTCCTCTGTTGGTCATCAACTTTAGTGATCATGCTAGTCATGC
CTTTATACCTCTGGCAAGGTTTATTGGGTCCTCTCGATGGGGTGTATACATCAAACAGTCATGCCTTTATAACCCTGGCA
AGGTATAGTGGATCCACTTGATGGGGCGTATACATCGAACTCGACGTTTAGCTCACGTGGTTATATGTCGGTTAATAGTA
GCTCCCACAGTAAGACTTTAGTGCATTTGACTAGGTTTTCAGTTATACCTTAGCATTCAGTCTCAGTATGTCATGTTTAG
GATTAGTACTTAGTCATTGCATTCAATTTAGCTTTTTAGCATATTGCAGCATTACATTCATATTCAAATTATATCATTGC
TTAGAATGCTTTGTTCAATTATGTATTTTATTCAGCTTTAGTCTATATCTTGCATGCTTAGTACATTCCAAGTACTGATG
CATACTCTACGCTATATCCTTTCATAATGTAGGTTCAGGTACTCAGCACGAGATCACTCATAGATCAGTTCTCAACCTCC
ATTTCAGCAGCTTCAGTGGTAAGTCCTCATACTTCGAGGACAATAGACATGCTTTACACTTTAGTCTCTTTATTCAGTTT
TCATTTTGCTAGAGTTAGCTAGGGCATGCCCCAGCAACTCTAGTCAGTTAGAGGCTTTTTCAGACATAGCATTATATTTA
GCTTTAGCTTTTGAATGATTGTTCAGTATCATTAAATTCATAGTCTTTATATATTCAGATTAGTATTGGGTATTCCCCAC
TTTCAGTTAAGCATGGTTTTAAGCTTTCACATAGTATATTTTATTCAGTAATCTTTTAGTATGCTTATGATATGCCAGCT
CAGGGTTAGCTTGGGGTCACTCGTGATCCTAGGTCCCATGTTTACGTTCGGGGGGTAGCCTCGGGGTGTGACAAACATGG
TATCATAACATTAGGTTCAAAAATCCTAGGATGTCTCGAAGCCGCACTAAGTAGAGTTCTTTTCATAGGTGTGAAGTGCA
CTACATCTAATGAGAGGGAGGCTACAAAGTGATTTAGGAAAAACCTCACTTTCTTGCTATTCTTGTCATGCCTGGGTATG
ATCTCCTTTCTAATCCATCGTTATGCATTTTAAATTATGCCTCCTCGTATAGCTTACCCACGAAATGCTAATGCACGGAA
TGCTAACGTCGTCCCTCCAGTCCCAGACCATGAGGTTTTGAATGCAGAGTTTCGAAATGTTTCTAACTTTTGGCTTAGAG
TGTAACTAACCAAAATAGTCAGCAGGCCCTAGTTCCTACTAATGCTAATAATGCGTCAAAAGAAGCCAGGGTTCGAGACT
TTGTTCATATGAATCCACCAGAATTTCTAGGGTCAAGGGTTGATGAGGACCCCTAGAACTTCATTGATACGGTTAAGAAA
ATCTTTGGAGTGATACAAGTGACTGGAAATTATAGGGTAGAGTTGGCATCCTACCAGCTTAAGGATGTGGCTCACATTTG
GTTTACTTGGGAGTGTTTTACTAGAGCTTTTCTGGATAGGTTCTTCCTGAGGGAGTAAAGAGAGGTTAAGGCTCAGGAAT
TCATGAATTTGAGGCAAGGTATTATGTCGGTCCAAGAGTACGGACTTAAGTTCACCCAACTATCGGCTCATGAATCATGC
TCAGCAGGTTGAGGGAGTTAAGCTTGGATAAATAACTAAGGTCAACAAGAAAACTAGAACAGGAAATTGAGTACTCTCAG
CAAAAATCGGGTGGTGGAAATCACTCATAGTTTTGACAGGATCAGAATAGTAGGGCACCAGGATCTAGTCTCAGGGAACT
GTTTCAGGAAATAGGACCTACCCAACTTGTCCAAAGTGTGGTAAGAACCATCCGGGCGAGTGTCTTATAGTCAAGGAAGA
ATGCTTTGGATGTGGTCAGCCTGGTCATAGGGTGAAGGATTGCCCTTATGCCAGGTAGGGGCAAGGAGGTAATGATAGTA
GGGCTCAGTCTACAGTCCCAACAGCACCAACAAGTCGCCCAACTCAGCAGGGTGTGTTATCTGGTACAGGTGGCAGTCAG
CGCCAAGGCAGGTTTTATGCTCTCCAAGCTCTTCAGGATCAGGAAGATTCTCCTGATGTAGTCACTGGTATGTTACGAGT
CTTTTATTTAGATGTTTATGCATTGTTAGATCCATGGGCTACTCTTACCTTTGTAGCTCTCCTTATAGCAGTAATCTTAG
GTGTCAGTCCAAAAACTCTTTCAAAACCCTTCTCAGTCTCTACTCCAGTTAGTGACCCAGTTATAGCTAGACAGGCATAC
AAAAATTTGTCCTGTCATAGTCTCTTAGAAAGTCATCTCAGCGGATCTTGTAGAGTTAGAAATGGTAAATTTCGATATCA
TCGAGCATGGATTGGTTATATTCCTGTCATGCCTCAGTCGATTGTAGAACTAGGATTGTTCGGTTTCAGCTTCCAAAAAG
CCAGTCTTAGAATGGAAGTGTAGTAGCTTAGTGCCTATGGGTTGAATTATCTCTTACCTTAATGCCAGAAAGGCGATCTA
GAGGGCGGTGTAGCACATGTTGAGGAAAAGGGAAAGGTATTAGCAAAAGATATTCATCGGCTTGCTCACTTAGGAATTAG
TCTTACACATACATCAGATGGCAGTGTGATAGTCCAGAATAGATTAGAACCTTCATTGGTGGAGGAGATTAAGGGAAAAT
AGGAAAGTGTTCCTATATTATTTCAGTCGAAAGGTGTAGTTCAACAACAAAAAGTAGAGGTTTTCTCCGAAGGGGAAGAT
GGTCACTTATATGTTCCTAAGGTGGATAAGTAGTTGAAGCAACCATGAAGGCCAAGTATCCTCATCTCTTCCCTTCCAAT
TCCGCTTCAGCTTGAGATAACAGTTTCCTCTCCAGTCTCTTAGTTTACTCGTGCTTGAATTCAGTCTTAGTACCTTGTTC
CTTCAGTTGTTCTACATTTTCAACATATTTGTATGTCTTTGGAACTCAGTTCAGCTATATATCAATTTCTAGTACTAAGT
GGTAGGGATTGCGGCTTCTTCCCTCCATACTCAACTTGTTTAGACTTCATTCAAAGACGAATGTTCCCAAAAGGGATATA
TTGTAACACCTCAGATTTGAGAAAAAAGAAAAAAAATTGTTGCTTCCCAAATCGAGTGCAAGAACCACGAAAGCCACTGA
CGGTCTGTGGTCTGACACATGGTCTGTAGGTGTGGTCCGTCATTGAGCACCAAATATTTATGGTCTCTGATTCCACCCAC
GATCGACCAGATGGTCCATGGTTGGACCTAACGACCGTATGTGAGGGTCAATACCCAGTTATATGGAAATTGTTGTTGGG
TCAATTTCTAATGGTCATAACCCTTAGCACAAAAGGAATTAGGTGGCCTTGACCTACCAAATGATAGATAATTGAATCCT
CTTACCAACGCCACCGAGTTTGCTAAAATCCCATCTCCGAGTAAAAAGTTATGCTCATTTTAGTGAAGCCCTATCGGGCA
GACTTGACCGATGAACCCAAATGACGGTAGGTACCGCCATTCCCTTTGTGGATGGGCTTCACTAAAATTTGGTTAGGGTC
ATTTTGGTCCTTTCCCTTATGCATTGAGCACTAAAACTACGCCGTTTGATGCCTAAACTACATCGTTTTACTCAAAATAA
GCCTAATAACTTAGTCAGACTTACCCAGAACCCTCATTTTCAAAAACCCATCCAAACGTGGAGCAAAAAAAGAGGAAAAG
TCGACCAAATCTCCCAAGAACAAGCAACAATGTTCTTCAAATTTTAATCCCCGAAATCGAAGGATTTCTCCGCAGATTTC
ATCACCAGGTATGTGGGATTTCACTAGTGGATTCCTTTCTTCCACTAGGTCCCTACGATTTCGTCAGATTCTTCCTCCTC
CATATCATGTTTGAACCTAGGGTTTCTTAAACCTTGCAGAATTGTTGTGAATTAGTTGCCATAGTATTTCTAATCATATT
ATCATGTTTTTGTGAAATCGTTGCTTAATTCTTTGCATGAAATTCAGAACCCTAGTTGTGTAGATTCTTGTAGTTCATGA
ATTACACTTGCTAGGTCAGTTTAAAAAGATATACATGCTCCAGTTAGGAATGTTTCATTGTCAATATTTAAATGTTGCAT
TCTCAGATTTGCATGTAAGAACATTGAGCTATCTAGTGTTTCAGTTTTGTTGTGTCATACGCATTCATGTTGGGAGTAGG
CTTAGACCGATTGGACTAGGTTCAGCGTATCCTCATAGTCCCAGAATTACATGCCCCCTTAGGTTTATCAGTTCTCTCTG
TTGGGCATCAGCTTTAGTGATCACGCAAGTCATGCCTTTATACCCCTAGCAAGGTATATTGGGTCCTCTCGATGAGGCGT
ATACATCGAACAATTATGCCTTTATACACCTGGCAAGGTATATTAGGTCCTCTTGATGAGGCGCATACATCAAACTCCAG
GTTTAGCTCATGTAGTTTTATGTTAGTTAATAGTAGCTTCCACAGTCAGACTTCAATGCATTTGACTAGGTTTTCGGTTA
TACTTTAGCATTCAGTCTCAATATGTCATGTTTAGGATTAGTACTTAGTCATTGCATTCAATTTAGCTTTTTAGCATATT
GCAGCATTTACATTCATATTTATATTATATCATTGCTTAGTATGCTTTGTTCAGTTATGTATTGTATTCAGCTTTACTCA
ATATCATGTATGCTCAGTACATTCCAAGTACTGATGCATACTCTGCGCTACATCCTTTCATGATGTAAGTTTAGGTACTC
AGCATCTAGATCACACATAGATCGGTTTTTTATCTTAATTTCAGCAGCTTCAGTGGTGAGTCCTCATACTTCGAGGACAA
TAGACATGCTTTACGCTGTAGTCTATTTTTTTCAGTTTTCAGTTTTGCTAGAGTTCAATGGGGTATGTCCCAACAACTCT
AGTCAGTTAGAGGCTTTTTCTGACATAGAATTAGATTTAGCTTTAGTTGTTGAGTGATTGTTTAGTATCATTAAACTCAT
AGTATTTTATATATTCAGATTAGTATTGGGTATTCCCCACTTTTAGTTAATTATGGTTTTAAGCTCCCACATAGAATATT
TTATTCAGTAATTTTTTAGTATGCTTATGATATGTCAGCTCAGGGTTAGCTTGGGGTCATTCGTGATCCTAGGTCCCGTG
TTTATGTCCAGGGGGTTGACTCGGGGCGTGACATCTACAGACACAGCTTCATAGACACCCTAGGACTCTTGAACTATGTG
CTCTGATAACATGTTTGTCACGACCCGAGCCTACACCCTGGATGTGGTCGACACTCGAGAACCATTTCTGGTCCTGAAGT
GAACCCTCATCCTGGTTGACTACAAGCGGAAGACCAATTCAAGCATCCAAACCTTAAAACTAAATAAAATTCATTGAACT
CAATTACAAAATCTTTAACTCAAAAGATTAACTTTGAATAAAATAATATATTCAACTCGCCAAAAATAGGCAACTCAAGT
CTTTAAAATATTTAACAAAATAAATAAAACAGACTTCTCAAACACTACTATCTATCTATGAAGCCTCTAAATAACAAAGA
TGGAAGTCGGGACAAGACCTACGAAATCCTGACAAAACTGAAAAGTAAATGAAATCCTCCAGAAGCAATGAGGTCACCGT
ACCTAACAGGAAGTGCAAGTGGTATTAACGAAACGCCTGATGATGATCCTGAATACATGTATCTGCATCATGAAACGATG
CAGGACAAATGGCTCAGTACATGGAATGTACGAGCATGTAAGGGCAATTCTAAAGTATAAACATAAGCTTAAACTTGATA
AAAAGGAAACATACTTACCTCCTCCGAACTCACTCAACTAAACTCAACTCAAGAATAAGATACTCAACTCAAAAATAAGA
TACTCAACTTAGTAGTAAGGTTCTCAACTCAGTGAAATGGGGCTCAACTCAGCAATAAGGTACTCGACTCAATGAAACAT
ATTTCAACTCAAGATACTCAACTATGGATAAGCAACTCAAGATAAATCAACCATAAAAGATGCAATAAATGGAAAGCTTT
TAAAACAATGGGTAGCAACTCAATGTATTGAAGAATACAATAACAACTCAATTTATATATAATAAAAGATAATATAACTT
TGTGGGAGTTTCTATAATCGACAACCATTATTATGAGCTATGTAATGATACAACGTCTCGCCCACGATGCCAGAACTGTT
CTATACTCTGTCGGGGTATAGAACCTCTGAACTAAGTAGATCCACTAGTCTATGCTAAAAAGCATTAAGCAATTATCTAA
AAAGTATTATCCTTTCTACCCATATTGGCTACATGGTTTATGAATACTTGAGTTATCTAAACTCATCCCCATATCGATGC
TCAATACTACTCCCAAGAATTTACTCAGCTCATATGTTTAAAAATATAACTCTTTCTGTGATTTAATATTATTGCTAAAA
ATCTTTCTCTTAAAAGAGATGGTACTCAAACTACTTTAAACTTTTTTGGAAATCTCAGTTTCCTCTCATCTTAAATGTAA
AATCATTTACTCTTGGGAATACTTAGTTCCCATATAACCTTTTAAAGAAAATGAACTGAGCTCTACTCTTCCTCAACTCA
GATCTCAAGTCTTTAAACCAAGTATTAAAATAATTTAAAACAAAAAAAACTTCTTAAAATAGGGTTCATGCCGAATTATG
GACGTGAACGACTCAATTCAAGGTTTCTGATAACCATGCATAGAACTCAATACTTGGAACTCAACAACTCCAGAACTCAA
GGAGTCAATGATACTACTCATCTCAAGAATGCTTGACTAGGAGAGTTCATGCGGAATTATAGGCATGAACTATGCAACTC
AAGGACACAATGGTACCTCTCATCTCAAGACTGCTCAACTCATAGGGTTTATACGAAATTATGGGCATGAACTACTCAAA
TCAAGGACCTTCATGGGTAACATGTATTAGCCTCATGATTAGGAATATAATCCCAAAATGATTAGGAACTCAATACTCAA
AACTTAGAACTTGAAGATACTACTCCTCTCAAAGATACTCAACTGATGGAATTAATTCAGAATTTATGGGCATGAACGAC
TCAACTCAAGGGTCTAAATAACAATGTGGAACTCATGTATACGACTCTTCTCATTCTCATACTTACATCCTCAAAACTCA
ATTTAAAACTCAAGTGTTGGATTTGAACAACTTCTTAAGATTTATAACTCAAAATAGGGTTCATGTAGAATTATAGACAT
GAACAAATCAACTGAAAGTTCTCAATAAAAATATAGAAACTCAATAATTAGGAATAGAATTTTTAAAAGGACTATGAACT
CAAGAACTAAAATCAACTTATCTCAAGAATACTCAAATCTAGCGATGGAATCCTAGATTTCTCTTTTACTGATTTGAAAG
TAGATGTAGGGCGTGAAGATGAACTAGTCCAACACTATGATAGTCTTACATACCTGAAAGAACAAGGTTCTTGAAGAATC
TTGAGCAAGAACTAGATTAGAAGCCTTAAAACCCTAGCTTGAAGGTAAACAATTAAGTAAACCTTTCTTGAGATTCTTGA
ATTAATTTCTTGAAATATCTATGGCCAAGTTTTATGATTTTCGTTAGTGATTCATAATTGTATGGAAGAACTTGACTTGG
AAAGAATGGAATTCCTTGAGAAAAACTTACCTTGAAGAAGGATCTTGAAAAGGACTGAAAGAATCTTGCAAAAGACTGAA
AGAATCTTGAATGGAGTTTTCTACTCTGATTTATCCATAGGGTTTTGACCTTGGGATTAAGAGAGAAGAGAATGATGGAT
TAAGAGATGAAAATCTGATTTTTTTGAGCCTTTCATTAGTTAATAAATTCCTTTAGGGTTTTCTTGGAGGTAAAAAAACA
ATAACCCTTTTTAATGTTTTCCCGTCGGCTAATTCATAAAAGCACTGTATAGGTTACTAAAATAGTCATAACTTTTTACT
TAGAAATTGGATTGACGCGAAATTGGTGGCGCTGGAAAGTAGATTCAAATACCTTTAATTTGATAGGTTATGACCCATGT
AACTCTTTATATTCTAAGAGATATGGTCGTTTGAAGTTGGCCCAAGTAGAATCTTCCATCAAAACTTAATCAATAAGAAA
ACTTCAAGACCACTTATCAAGAACTCATCAAGAAATTAAATTGCTCAATATTAGGGATAGATTCACAAAAGAAACTCATG
ATTGGTGTGTGGGTGAACGAACCCAATACTATGGAAGCTTACATACCTCAAAGAACTAGGTTCTTGGCGAAATCTTGAAT
TTCTTGAACAAACGCTTGGAACTTTGAACTTTTACTCCTATTGAATCTTCTCTCTAAAACCCTAAGCGTATTTGGATTTA
TGACAACTGACCCAAATCAGATTTGTCCCTAAAATATTACTAAAATTCATTTTAAGCTGATTGGGTAAGGAAAAAAACAA
AATACCCCTCATATTTTTGGGTAACTTTCCTTATCTGGACAACCTGACTTCAAAAGGTCATATCTCACTCATATGAGCTC
AAAAATTAGTAAACGTGGTGGCGTTGAAAATATAATTCAAAGACCTTTCATTTGATATATTATGAGCCACCTAACTCATC
TTGTACTGAAAGCTATGGTCATTTTAAGTTGACCCAAAACTTAGAAGAACCTAGGAATGTGTAACACCCTGATACTATAA
AGACTTAGAAGTAAAAATAAACCATTTTTGGAAATAATCAAATTTGGACAGTTTGACAAAGTTAAGCTAAGTAGGAACTT
TGGGTTAACTTCAAAAAGCCATAACTAATAGCTCAGGATGATTTAGCTGTGCGATAAGATAATGTAATAAATATCTTTGA
ATTATCTTTCTAACGCCACCGAGTTTGATCAATTTCGAGTTTGTATGAGAGAGATATCCCCATATGAAGTTGGGCTATCT
AGATAAGGAAAGTCAAAACTGGATTTAGAAGGGTATTTTGGTCTTTTCATTACCCAATTAATTAAATCCATTTTTAGTAA
TTTATTTGGGGTCTAAACTACATTGGTTCAGTTTACACACTCAAATTTCACGCTAGGATTTTTAGAGAAAGAACTAAAGA
GGAGAAGAGTCAAGGCGTTCTTGGAGATTTCTTGCGGAATCGAAGTCGTTTTGTCAAGGGTTGATCCCTAAAGAGGTATG
TGAGACATTCATAGCGTTGCGTTTGTTCACCTACGCGCCAATCATGTTTCGTTCAGCGAAATTCGTTCTAGAAAGTTAAA
AGTTTGAAAATCTTGAATTGTGTTCTTGAAATTAGCTTTCGTTCTTGAGATTTGATGGGATTCTTGAGTTCTTGATGGAA
TCGTGTCGATTTTAGAGTTGTGTTCCTCAGGATTGGAAAAAATTTCTCCGCGGAGAGGTAACAGACCCTTCTACCTCAAA
ATTTATTTCACGACCAAATATTAAAATGCATCTCCGCATCACGGACTTGCTTCCAAACAGCGATTTCTCGATTGTTTCTC
ATGTTTAACTACCTAAAACCACTCCTAAACATCACAAGATCTTTCCTGTCACAAATCACAACCTTGAATCCATAAACTTC
AAATTCAAGGAAAGTTAAGAGCCAAGTCTAGAGAGTTCTTAGAGTCTTTTCAAATTCAAGGAGTAGTATTGAGCACCGAT
ATGGGGGAGAGTTTCAGACAATCCCATCCCCCATAAACCATGTTGCCATCATGGGAAAAAAAGGGTCATACTTTTTAGAT
GATTCCTTAGTACTTTTTAGCATAGACTAGTGTATCCACTTAGTAGTTAGGTTTTATGCCCCTGACGGCCCTAGTAGCGT
GAGGCAAAATGTTGTATCATCACAATAGCATTTAAGTGATAGTTGTCGGTTAGAGAAACTCCCACAAAAATATTTTGTAT
TCTTATATACACAGAAGTAAATTGTATTTTTATATACATTCCAGAGTTTGTATTGTATCTTTGCATACACATAGAGTTAT
TATTGTATTTCTAAATACACAGAGTTGCTATCCATATTTTAAAAGCTTTCCTCTATACTACATTTACATTATTGCTTTAT
ATTGAAATGAGTTGAGTTGAGTAGAGAATAGGTATGTTCCATCAGTTCCTTTCAAGCTTATGTCTTGTTTTAGTATTCCC
CTCACATGTTTGTACATTCAATGTACTGATGCCAGTTGGTCTACATCGTTTTATGATGCAGATACAGATAACCAGGATCA
GCATCCAGCGCATCGTTGAGTCTAGTTGAGCTTCAGAGTTGTTGGTGAACCTCCTTGCTTCCGGAGGACCCTTTTTTCAT
TAATTTATCATTTTAGTTCATTAGGATGTCATGGGTCTTGTCCCGACATCCATCTCAGTTGTTAGAGGCCTCATAGACAG
TTAGTTGATGTTAGTTTTTTAGTCTTTCCATTCATGTTTTGATGATTGAGACTTGAGTGCCATTTTGGCCAGTGAATGTT
CCTTTATACATTCTAAGTTATTTATTGAGATTTCAGTTTACTTTTAAAGTAGTTTTATCAGGAGTAATTCTTCCACTGAG
TAGTAAGTCAGGCCAAGGGTTCGCTTGGGGCCATCAATGGTTCTCGAGTGCTAGTCCCGCCCAAGGTGTAGGCTCGGGGG
GTGACAAACTTGGTATCAAGGTATAGTGTTCAAGAGTCCTAAGGAGTCTATGAAGCCGTGTCTGTAGAGTCCTAGTTATC
GGTGTGAAGCGTGCCATATCTATAATTAGGAGGCTGTGACACTTAGAAATTTTCTCACTTCTTTCATACGATAGATTTTA
TCTCTAAAGTCTCTTTCTAATTCGTGTTTGCGCATGTCTTTCAGATCATGCCTCCACGAAGAGTTGTCACAGGTTGTTCG
GCTAGAAGAAATGTTGAACCACAGGAACAAGGGGTACCTAATGCACCAGAATTACAACCCCAAGGAGAGGTCACCAATGA
TGAGTTCTGTGAGGCCATCCGGATGTTGAACCAAGTTGTGACCAACCAAGCTGGGTAACAGAGAGAGAATCGTCAGGAAG
TGGCTGTACTTCTAGAGTCTGTAAGAATCGAGCTGAGGGTGCACCACTAGTGAGTTAGGCTGTGTTTGAAGAGGCCTTCT
TGGGGCGTTTCTTTCCCCGAGAACTGAGAGAAGTAAAGGTACGATAGTTCCTCACTTTTAAGCAGGATTCTTTGAGCGTT
CATGAGTACAGTCTGATGTTCACATAACTTTCCCACAATGCTCCGGAGATGGTTGCTGACATGAGGAGCAGGATGAGTTT
ATTCATTGCTAGGTTGTCTCGCTTATCAAGAAAATAAGCCAAGGAAGCTATGCTGATAGGGGATATAGACATAGAAAGGC
TAATGATCCATGTGTAACATGTTGAGGAGGACAAGCTGAGGGATAGAGAGTAGTTTATGAATAAGAGGGCTGAGACGTCA
GGGAATGCGTTCAGGCAGAAAAAAGGTAATGCAAACCGGTCTTCCTTCCAACATAAACAAAAGGGACCTTCTCCATCATT
TGCTAGTCTACCTGCACCAAGAAACAAAGGTGAGTACAATAGTCAAATTCACAAAATTTCACAGCTAGACCTGCCCATTC
TCAAGGTAGTGTGGCACAAGGGAGTAGTATGCCTCCTGCATGTACTAAGTGTGGTAGGAGTCACTCAGGTTTGTGTTGTG
ATGGCTTCACTGGTTGTTTCAAGTGTGGCCAGAACGGTCATTTTATGACAGAGTGTCCAAAGAACAGGCAGGGTAATGGT
AATGGGGGCAATAAAGCCTAGTCTTCTTTAGTTTCTCCACTCGACAGAGTTGCATCTAGAGGAGCTACTTCAAGGGCAGG
CGGAGGAGGAAATCGTCCTTTGATATTAATAGTCACCAAGAGCAAGAGGATTCACCAGATGTTGTCACTGGTATGATCCA
AGTCTTTAACTTTGATATTTATGCTTTGGTAGATCCAAGAGTGAGTTTATCCTTTGTAACTCCTTATGTTACGATGAATA
TTGATGTTCTTTTTGAAAAACTTATTGAGCCCTTCAGTGTTTCTACACTTGTTAGTGAGTCTATTCTAGCAGAGAGAGTC
TATCGTGATTGTACCATTTCCATCAATCATAAGAGCACAATGGCTGATTTAGTTGAGTTAGATATGGTAGAGTTTGATGT
CATTCTAGGTATGGACTGGCTTCAAGCCTGTTATATCTCAATTGATTGTAGAACTCGAGTTGTTAAGTTCCAGTTTCCTA
ATAAGCCAGTTACAGAGTGGAAGAATAGTTTAGCATTACCTAAGGATCATTTTATTTCGTACCTTAAGTCAAGGAAGTTA
GTTTCCAAGGGGTGTGTCTATCACTTAGTCCGAATTAATGACTCTAGTATTGAGATACCTCCTATTCAGTCAGTTTTAGT
AGTAAAAGAGGTCCCAAAAGTTTTTCCAGATGATTTTCCCGGAGTCCCTCCTGAGAGAAAAATAGACTTCGGTATAGATA
TTATTCCCAATACCCATCCTATATCTATTCCACCATATAGAATGGCACCAGCAGTGTTGAAAGAGTTAAAAGAGCAGTTG
AAAGATCTCCTAGAGAAAGGTTTTATTAGACCAAGTGTCTCACCTTGGGGAGCTCCAGTCTTATTTGTGAGAAAGAAGGC
TAGTTCCCTTATGATGTGTATAGATTACCGTCAGTTGAACAAGGTTACTATCAAGAATAAGTATCCTCTTCCGAGAATTG
ATGATCTCTACGATCAACTTCAGGGTACCACTTGTTTCTCTAAGATAGATTTCAAATCTGGCTACCATCAGTTAAGAGTA
AGGGAATGTGATATTCCAAAGACAGCTTTCAGGACCCGTTATGGTCATTATGAGTTTCTGGTCATGTCGTTCGATTTAAC
TAATGCACCTGCAGCGTTCATGGACCATATGAATAGAGTATTCAAGCCTTATTTAAATATGTTTGTTATCGTGTTCATTG
ATGACATTCTAATCTATTTGAGGAATGAGGAAGATCATGTTAGTCATCTCATAATAGTTCTCCAAACTCTAAAGGATAGA
GAGTTGTATACCAAGTTCTCTGATTAATAATGTTTCAAAGACACGTCATCCAATACTAAGCGTCAACGATCGTTAGTTAG
TAATATAATCCAACTAAGTGAGTTGGGGTCGAATCCCACAGGGAGTGGTACGTATTTGAGAATCACTAGAAAAGCATGAA
TATGCTCAAGACAGTCATAGGTAAAAACATTTACGAATAAAAGCATGGTTCAAGTTTGGGGTGACATAAGTGTCAAATAA
CAGGGGGGGTTTGGTTGTAACTATCAACTACAACAGCATATAATATTCAGGAACAAGTATAGAGACGGGTTCTTGGGATG
TGATTGGATTATGGGCTAAGGTAGACAAAAATGGGTGATTGCAATTAATAGTAAATAGCTGTAAATCAGAGAATAAGCTA
GACTTTAGTGGGGATAAACTTTCTCTTAAACAATTTACCCCGAATCAAATTGGTTTCTCTCGAACACAAATAAGCAGCAA
TTAAGAACAGCCTACACTTTAGTCCATTAACTCTCTCGAGTTGAATGTGTGGAAAAAGGTTTAGGATTCACTCTCTCGAG
CTGAACCCATGACAACCCAATACCCACAGACCATCAAATCAGTAATCTTGATTTTAAAACCTCTTTCTCTCGCAAGCCAA
AAACACGAAAGTAGAGTTGCATTTGCAACTACAACCCTTTAGATTAAGCCACAATTACTGAATGAAATCACTTTTAAACA
ACATTTATACTATCAATTAACAATACCCAGCAGCTAAATCAACCCATAATCACACCCCAAGAATTGGGTTTTAGCTAGAC
ATCATAAAAAGATAAAAATCGTTACCAAATTGTGTTTCCATCAATTGAGTAAGATTAATATTGTCTTTACAGAGGTCTAA
GATGAAGAATCTTCAATACCCACTTCCAATTTCTCAGAAATGGAAAATTTCAAATTTTCAAAGCTATGGAAATATTGTCT
CATACTCTCAGTTCTAAGCTCTAAATTCTAAGATAGATAGATTCTAAAATGAAAATTGGATGCTAAACTAAGAATTTAAA
AATGTATTTATAGTCGCCTAAAATGTGTTGCGAAGGACCATTCGGCACAGTAAGTCGGGATCCCTGATCCACTCGACGAT
TCGCCCTTTGGTCAATTCCATTGCCTTTTCGCTTTGGACTTCAGCATCTTTAAGTTCTGTAACTTTGGTCGATCCAGCAC
TGCATCGCGGAACCATTTGGCGACACACCGACTGCTCCATTTTATCACTGACTTGATTTTCTCCTTCAAGGCTTGGCACA
CTGGAACTTTAGGCAAGATCATGGCCATTCAGTGACTCACCCAATGAGTTAGGCAATCATCAGGCCTTCTTTTCTTCGTT
CTTTCAGCTACTTTGTTCCTGTTTGCTCATTAGTGTCCATGCTTTGTTCCTCAATCCAAATACCTGAAAATCAAGGATTT
ACATCAGTTATTGGCACAAATTATGCATTTGAGGACACTAAATTTGTTAAAATAAAGAATGAGTCCAAATCGTGGACTCA
TCAACACCCCCAACTTAAACTTTTGCTTGTCCTCAAGTAAAACTCAAGTTCAGAAGTTCAAAAAGGATGTCTCAAACAGT
GCTACACAAGACTCAAACATGAGTGTACACAAAAAGACTCAACTTACTCATGCAAGTATCAATTGTGCACTCAAAGATTC
AAGTTGTGACTCACCATTACCAAATAATCTCAAGCTCACAATACTTGCTTCAAATGCAAGTTGAATCTCAACAAAGGTAT
TCAAATGCCCTCACACAAATAATGATTCCATGTTCACACACAATGGTTCAACAATTTAGAGCTTCGAAATCAAATGCAAC
ACTCACACTCACAAAGATGAACACAATGCATGACTTCACCCATAGGTTTGCCCGTATTTTCCAATCAACCCTTGTTTCAG
CTCACTCAAGATCAAAAAGGTATTTTCAAGGCTTGTAACAGGGTTGAGTGCAAAGGTATGGTCATTTAGGCTCAGTGACT
TCTATCTTCATGAAATATGGTGTGAACAACACTTTCTTTCCTCTTCTTTATCATTCTCATTCATGCTCAAAAGTCACCCC
ATTATTCATCTTCCATGGACTGTTGGAAACCCCATTTTCTTTGCATTTTCACAACTTTATTCCACAACTTCTTCATTCTT
TTTTTTTCATTCTTTTCTTCTTCTTCTTCTTTTTTATTTTTTTTCTTTTATTTTTTTATATGGAGGGGTTCCATTTTTCT
CAAAACCATGAGTCAAAAAGGGATTTCCTTGCACTTCTTAATTTACCTTCTCTTTTCACTGCACCCCCAACTTAGGCTTT
TGGCCTAAGTTGGCTATTCAAACAAACCACAAATCATGAGGATTATGGGTAATAGATCAAGAAAGGTCACGATTTCATCA
AGTTTATTCCAAGAAAAGATTAAGGCTCAAGTGCTCAAGTGGGGTTCACACACTCACAAGGTAGGCCACAAAAAGAGGTA
TAATGTCAAATTATTTCACACTCTTCAAAGTTGCCTAAGATCATCTCAAGAGCTTGCATCACTTAGTCAACCGAACCAAC
GGGGCAAATTTTAGGTGTCATCACACATGGTTCACTGTAAGCTCATCACACAAGGCATTGACACCAATGTTAAACAAGAC
TACACTCTTTCGCTATTGTGCAATGTTCATCACAAGAGACTCAATTTGATACTTCGCTAGTCACAACGAGATGCAAAAAG
TTCACATATTGTATATGCAACTTCATTTGGCCTCATTGTAGGTGCACATTCATTTTTATTCGATTATGACACTATTCAAG
TCATCGATATTGATCAAGACCGATACTCAAATTTGCAAGAGACAGCCACATTCAAACACAAACAAGAAGTGGCACAATTT
TTTCGGAAGGGTCCACAAATCATTTACAATTAAAACACGGAGCCACAAGCTCAATCATCCACAAAATAAGTGTAAAGCAC
AATTATAGCTCAAAACCCAATATATAATAAAACCATAAGTCACAAAACTTCGGCCTCACCCCACCACAAATAAAAATCAT
TTATCCTCAAATGCAAACAAAATAGTATCCACAAGTCAAATAAAGTAAGATAGAGAGGTAGGTAAAAAGGGATCTTGTCT
ACTCAGTCACTCCATCTGTCTAGGCATCAATGCCCGGTGTAGTGTTCGGAACCTGGTTATCAATGCCCGGAGTCGCCTCA
GAAGTACAAGCTCCACTGACCCACCCATGGATGTCTCTGTCAGCGATGTCTGGATCATCGACTGCACAATCGTCTTCTCA
AGATCTGGAAAATCTCCATAAATGCTCTCCTCGATTATCTCGATCAGCTCTTCATCGGTCTCTGCCTTCGACTCATCAAC
TGCTACACAAGCCTCAACTCTCGTGGTGAGAGTGTCAATAGAAATCTAGAGGGGGGTCAGTGCAGCAATAATGGCACTCT
TGATCATCCATGGGATGGATATCTCAAGTCAGGTCGGCCTCACATCAGCTGAATGGGCCAACTGTCCCATCTTCAGGATG
ATCGCCTGAGTAATCTTAGCTGGCTGGGAGGAGGTATAGGTACCCGGGGCCTGTGAAGAAGAAGAAGGTGCAGGTGTACC
TCTAGGCCCAGAGATCGGAGTAGGCAAAGATGCCTCTACAGGGATCGAATCAATATCCACCTCTGGGGATGTGTCCACTG
GAGCTGCCCTCCTCATGTCAGCCTCCTCACGAGTGTACTCGACCTCAATGCACCAGAGTTAGTGGAGAAAGACGAGGTCA
CCTCAATATCTCTCGTATCGTCCCGGGGCACTCCAGCATGCTAGCACAGCTCAGTGATAACGATCGAGAATGGCTAGGAG
GTTTGAATCTGCTTCGCCCTCATGGCCATCTCTAGCACTATGAGGAGTCCCAGGTTGATGCTCCTCTGGGATATGATAGC
TCCAAGGAAGGCCGCCTAAGGGTGGCGCATAATGGACTCATTTTAGGATGGCATTATGGTGCTGCTAATGAAGCCAAACC
AGAACTGAGCATCAATGCTTAAATCCCTCTTCTATATGGGGACCCCTGCCTCGATCCACCTATGGGTGGTATCAGAAATC
AGTGGAGCGAACCAGCCCTTCAAGTCATCCAAGGACTGCGTAACCGGCAAACCCTCATATGCCTCCATAGCTCCAAGACC
CCGGTCAAGTATAGTATTGATGTACTCGCTATTGCATCCAACTTCCTTACCCCGAACCACAACCGACTTAACCAGTCTGA
ATTCGTTGGCTTTCTTCTTGCTCTTTGAAACCAAGTCACCATACGCAGTATTGAACTACCAGACCTATGAAGTAATATAA
GGGCCCGGGGCCTGGTGAACTTCTCAAATCTATGGAAGTGGAGGGTGTCCCTCACATCGGAGTATTTACCCTCAAGGCCC
TTTGTAGATAACAACTTCTCCTCCAGAATCGTTCGCAATCCGTCACCTTTCAACCTATTGAGAAGCCTAGGAGAAGGAAT
GACTGGTGGCACTGGAGCCATAGGAGTTGCCGGAGCTGGCACGAAGTCTGTTGGTGTGGATCTAGCCCGGATCTCAGCCC
GTCGAGACTGCAAGGATTGGTCATTCTTAGGCGCAGATAAGGCAGTTTGGGAGCCAGCACTCACTTTCTTAGATATGGGC
ATCTTGCCTTTGCCCTTGTCTCTTGTTGAAGGCTCTTGCCTTCCCTATTTGGGAGGATTTGATCCCCCTTCATTGATTAT
GATACCCCGTGCTCTATTTCGGGATGGCATGTCGATGTTTGTCCTTACCATGTATGCAAAACATCATGAAAAAGTTAGAA
TTAATTCAACCAAAATACATAGAAAAACAATTGCAGACAGACTTGCCGAACTGGTCGGCGAGTTGCCGAATCGCTTCGGC
AAGCAAGGATTAGCTCGTCAAAAGTTACAATGCAATAATGGTTCAGGGGTGCAGACAAAGGGTGATCAAGAAGGACTTTC
GGCGAGTCGCCAAGTGCTTTCGGTGACCTCGGGCTTCTCGCCAAAAGTTACAGAATCAAACTTCAAATAAAGCGTGAAAT
TAAAGGCGAGATGGGGAACTTCGGATAACCATCGAGTGGTTCAGTGAGCTCGACCCAGCTCGCCAAACGACCCAACGCGC
CTACTTTCAACCCAACTTCTCAAATTCAACCCAGCAACCCCCCAAAACAAAATCAAAACATGCACCCATCAAATTAAAGC
AGGACCCACTACACCATTACCCCGGGATACTCAGACTTCTCCCGATTTTGCCAAATTTGGCCATTTGATGACTTTTGCGC
TTAAGAATAATGTCACCCGCTCTATCATTGGGTAAATTACATCATTTGGCACAAATACAGGTTACTTAGACTTCACCCGA
CTAAACCCAATGACATGCAAGTACAACCCCATAAATATTTACCAATTTTAAGGCATAAAATCATGGGAATTCAACAATCT
AAGCATTACGGGCAAGATATTTGAATTAAAACAGGCACACACATACACAATTACGATCAGAGGAGCCCAGCACATATCAC
TAAGATAAAATTCATTGCAAATGAGTACAAAAATGCTAAAAATAAATGCGGGGTTCGAAAAAACCAACCTTAAATGCTGA
ATAATAATGATTGAAATGCTAGGCAGTAAAGTAATCCACTCTGAACACAATTCCAACGACTAAAACACGGTAGAAATGCA
GAAATATAGCAAACTAAAGTACGAATGTGAGTTTGGGAAGATTAGAAGCAAGGGAAAGTGAAAGAGTTTGAAAGTTAAAC
CTTTGGCCTTTAAAAACCATCCAGTTCTCACCCATTCGATGACATTAGTTTTTCTCGCCAACCCACTCGATGACACGCCG
AGTGAACACTTACCTCGTCGAACTTTATAGGACCTCCAGTTAATGTGGGGGTCCAAATGACGGACTAGATCGTGAGGTCA
ATGATTCTCCAATCATTTCCTGGGCTCACGGAGTTTTACAGACTCCAATTTAAAATTGTCTTGAGTCCAACGGCGGTCTA
GGTCGGGCTCTTCGACCTCCTCAGCGATGCGCCGACTAGACTTTTAGCTCGTCAATCTCTATCTTTCTAACACTTTCTAC
ACTTCAACCTGCACAATCAACACACCATTATTCCTAAATAAAAAATAAAGCAGTAAAACCTTGGGTAGCCTCCCAAGAAG
CGCCTTAGTTAACGTTGTGGCATGACGCAAGTCTACCACTTAAGTTTTGGATAGAGGTCATTCAGCACTTGGTCCATTTG
GGACCCTAGTAGCTGAATGAGCATGGAATGAGAGGTCGTTATCTGGTTCAGCATTAAGACATTCTCTCTTATCTCCTCCA
ACACTCTGTCGTGTTCTTCAACTTTGTGTAGAATGAGTAAGAGGACCTCTTCAATTTGCCCGCCCTCTTGCTTCTTCATC
TTTCAATGCTCATGAGGGGGGATGTACATGTCCTTCTTTTTGGACAGTACCTCCAAGTCCTTGACCCTTTGGGCTAAGAT
ATTCAACTGACCCAATAAAGTGGCCAAGTCTTGGTCCTTTTCTTTCTCTATATGCTCCTTGTTGGTCTTGGCCACACAAT
CAAGGAGTTGAGAAGCAGTCGCATAGGAATGTCGCATCAAGCAGCCCGAAGAAAGTTGGTCAACCATTATTCTATTTTCG
GAGCCAAGACCTTGGTAGAAACATTTCAGAAGCATCTTATCTGGAATTCCATGAGTTGGGCATTGCTGCAATAGGGACTT
AAACCTTTGCCACAACTCATAAATGGTTTCACCCTCCAATTGCTTGAAATTTAGGATGTTATCCCTAAATATCATCAATC
TCAAAGGAGGGTGATCCATTGGGTCACTGTTGCTACCAGATATGCTCTTTTATTCTGCTGAAAACATCAACACAAAAACC
AAAACAAAAAATAAGGTAAGTTCAACTATGACTAATCAAGAACAAAATTCAAATTAACCAAAAATTCTCAAGTAACACCA
CTTTTCGGCAGCGGCGCCATTTTGATTAATAACGTTTCAAAGACACTTCATCCAATACTAAGCGTCAACGATTGTTAGTT
AGTAATATAACCCAACTAAGTGAGTTGGGTCGAATCCCACAGGGAGTGGTACGTATTTGAGAATCAATAGAAAAGCAAGA
ATATGCTCAAGTCAGTCATAGGTAAAGACATTTATGAATAAAAGCATGGTTCAAGTTTGGGGTGACACAAGTGTCAAATA
ATAGGGTGGTTTGGTTGTAATTATCCACTACAACAACAAATAATACTAAGGAACAAGTATAGAGACAGGTTCTTGGGATG
TGATTGCATTATGGGCTAACGTAGACAAATGGGTGATTGGAATTAATAGTAAATAGCTGTAAATCAGTGAATAAGCTAGA
CTTTAGTGGGGATAAACTTTCTCTCAAACAATTTACCCCGAATCAATTGGTCTCTCTTGAACACCAATAAGCAACAATTA
AAAAAAGCCTACGCTTTAGTTCATTCACTCTCTCGATTTGAATGTGTGGAAGAAGGTTTAGGATTCACTCTCTCGAGCTG
AACCTATGACAACCCAATACCCACAGACCATCAAATCAGTAATCTTGGTTTTAAAACCTCTCTCTCGAGTAAGCCAAAAC
CACGAAGGTAGAGTTGCATTTGCAACTACAACCATTTAGATTAAGCCACAATTACTGAATGAAATCACTTTTAAATAACG
TTTAAACTATCAATTAACATTACCCAGCAGCTAAATCAACCCATAATCACATAATCACACCCTAAGAATTGGGGTTTTAG
CTAGACATCATAAAAAGATTAATATCGTTACCAAATTGTGTTTCCATCAACTGAGCAAGATTAATATTGTCTTTACAAAG
GTCTAAGAAGAAGAATCTTCAATACCCACTTCCGATTTCTCAGAAATGAAAATCTTCAAATCTAAAAAGCTAAGGAAATA
TTGTCTCAATACTCTCAGTTCTAATCTCTGAATACTACGATAGATAGATTCTAAAATGAAAACTGGATGCTAACCTAAGA
ATTTAAAAATGTATTTATAGTCGTCAAAAATGTGCTGCGAAGGACCATTCGGTGGAGTAAGTTCGGGATCCCCGATCCAC
TCGGCAATCCGCCCTTTGGTCAATTCCATCACCTTTTGCTTTGACCTTCAGCATCTTTAAGTTCTGTAACTTTGGGCTAT
CTAGCACTGTATCGTGGAACCGTTCGGCGACACGTCGACTGCTCCATTCTATCGCCGATTTGATTTTCTCCTTCAGGGTT
TGGCACACTAGAACTTTAGGCTAGATCATGGCCATTCGGCGACTCGCCCAATGAGTTAGGCTATCATCATGCCTTCTTTT
CTTCGTTCTTTCAGTTGCCTTATTCCTTTTTGCTCATTAGTGTTCATGTTTTGTTCCTCAATCCAAATACCTAAATATTA
AGGATTTACATCAGTTATTGGCACAAAATATGCATTTGAGGACACTAAATCTATTAAAATAAAACCCTAAATGAGTGCAA
ATCGTGGACTCATCATTCTCTAAGTGTGATTTTTGGCTTGAGTCTATGGCATTGTTAGGCCACATTGTTTCCGGTGATGG
AATTAGAGTTGATACCCAGAAGATAGAGGTAGTGTAGATTTGGCCTAGACCCACATCTCCAACTGATATTACGAGTTTCT
TGGGGTTGGCTGGATATTATAGAAGGTTCATAGAGGGGTTCTCATATATTTCGTCCCCTTTGACCAAGTTGACTCAGAAA
TAGTGAAGTTTCAATGGTCTGAAGCTTGTGAGAAAAGCTTTTAGGAATTGAAAAGGAGGTTGACTACTGCCTTAGTATTG
ACCTTACCAAAAGGTACGCAGGGCTTTGTTGTATATTGTGATGCGTCTAGAGTTGGTTTGGGTTGTGTGTTAATTCAGAA
TGGCAAAGTTATAGCTTATGCCTCCAAGAAGTTGAAAGTTCACGAGAAGAATTACCCAACCCATGACTTGGAGTTGGCTG
CCGTTGTATTTGCTTTGAAATTATGGCGTAATTATTTGTATGGTGTTCATGTAGATGTATTCACTGATCACAAAAGTCTT
CAATATGTGTTAAGTTAGAAAGAGCTTAATACCAGACAGAAAAGGTGATTAGAGTTACTCAAATATTATGACATGAGTAT
TCTTTATTACTCAGGTAAGGCTAATATTGTTGCTGATGCCTTGAGTAGATTATCTATGGGTAGTACCGCCCATTTTGAGG
AAGATAAGAAAGAGTTAGCAAAAGATGTGCACAGACTTGCATGATTAGGAGTTCGACTAATAGATTCCACAGAAGGAGTA
GTAGTAGTGATGAATGGGGCTGAATCATCATCAGTGTCAGAGGTGAAAGAGAAGCAAGATCAAGATCCTATTTTTCTTGA
ATTGAAGGCAAATGTTCATAAGCAAAAAGTAATGGCTTTTGAAAAAGGGGGAGATGGCGTTTTAAGGTATCAAGGTAGGT
TGTGTGTACCAAGGGTGGATGAACTCCAAGATAGGATAACGGAGGAAGCTCATAGCTCCAGATATTCAATCCATCCAGGT
TCCACGAAGATGTATCGTGACTTAAGAGAAGTATATTGGTGGAATAGTATGAAGAAAGGTATTGCTGAGTTCAATGCTAA
ATGCCCAAATTATCAACAAGTTAAAATAGAGCACCAAAGGCCCGGTGGTATAGCTCAGAATGTAGAACTTCTGGAATGAA
AGTGGGAGATGATCAATACGAATTTCATCACAGGTTTACCACGTTCTTGCAGACATCATAACTCAATTTGAGTGATTGTA
GATCGAATGACTAAATCAGCCCATTTCTTGTTGGTAAAGACTACCCATTCAGCAGAAGATTATGCTGAGTTGTATATTCA
AGAGGTAGTTAGACTTCATGGGGTTCCAGTATCGTTATTTCAAATAGAGGAGCACAATTTACTGCACAGTTTTGGAAGTC
ATTCCAGAAAGGCTTGGGTTTAAAAGTGAACTTGAGTACTGTTTTTCATCCTCAGACATATGGTCAAACAAAGCGCACTA
TCAAACTTTAGAAGATATGTTGAGGGCCTGTGTGATTGATTTTAAGGGTAATTGGGTTGATCACCTACCTCTCATCCAGT
TTGCTTACAACAATAGTTACCACTCTAGCATCCAAATGATTCCTTATGAAGCTCTTTATGGGAGAAGATGCACATCTCAT
ATTGGATGGTTTGAAGTTAGTGAAGCTGGGTTGATAGGACCAGACTTAGTTCATCAAGCTATGGAGAAGGTAGAAGTTAT
TCAAGAGAGGTTGAAAACTGTGGAGAGTCGTCAAAAATCCTATACAGATATTAGGACAAGAGACTTAGAGTTCGAAGTAG
ATGATTGGGTGTACTTGAAAGTTTCACCCATGAAGGGTGTTATGAGATTTGGCAAGAAGGGGAAATTTAGTCCCCGATAT
ATTAGTCCTTACAGAATATCCAAGAGGATTGGCAAGGTAGCTTATGAGTTAGAGCTACCCGAAGAGTTAGTAGCGGTTCA
TCCGGTATTTCACATCTCCATGTTAAAGAAGTGCATGGGCAATCCTTCACTTATCAATACCTACTGAAGATATTGGTATC
AAGGATAGCTCATCATATGAGGGAATTCCTGTTCAGATTCTAGATCGCCAAGTACGCAAGTTGAGAACTAAAGAAGTAGC
ATTGGTCAAAGTTTTGTGGAGAAATCAATTTATTGAGGAAACTACTTGGGAAGCTGAGGAGGATATGAAGAAGATATACC
CATATCTCTTCGAATCCGGAGAAGTTCCAAATTAAGGTACTAATCCTTTTCTTGGCTTTTATATTAAGTTGGCATTTTGT
ATTTACATTTTGCTTGTTGGGTGTTTGAGGTAGGTCTTAGATGTTATGCTTTAGCCTACTAAGAGTAATCTCATTCAAGG
ACTAATGTTCCTAAGGGGGAGATATTGTAACACCCCGCTACTAGAAAGACTTAGAAGTAGAAAGAAACCATTTTTGGAAA
TGTCAAATTTGGAAAGTTTGACAAAGTTAAGCTAAGTATGAGTTGTGGGTCAACTTCAAACGACCACAACTCATATCTCA
TGAAGAGTTAGGTGTTATACAAGATACCGTAGGAAAGATATTTGAATTATCTTTCCAATGCCGCCGAGTTTTCTCAGTTT
TGAGTTTGAATGAAGCAGATATTCTCATTTGAAGTTGGGCTGTCTAGATAAGGAAAGTCAAAACCGGATTTTAGAAGGGT
GTTTTGGTCTTTTCATGACCCAATTAATTAAATCCATTTTTAGTAATTTATTTGGGGTCTAAACTGAATTGGTTCAGTTT
ACACACTCAAACTTCACGCTAGGGTTTTTAAAGAAAGAACAAAAGAGGAGAAAAGAGGAGAAAAGTCAAGGCATTCTTGG
AGATTTCTTGAAGAATCGAAGTCGTTTCGCCAAGGGTTGATCCTTAAAGAAGTATGTGAGACTTTCATAGCATTGGGTTC
GTTCACCCACGCGCCAATCATGTTTAGTTCAGCAAAATTCATTCTAGAAAGTTGAAAGTTTGAAAATCTTGAATTGTGTT
CTTGAAACTGGCTTTCGTTCTTGAGATTTGATGGGATTGTTAAGTTCTTGATGGAATCATGTCGATTTTAGAGTTCTGTT
TGATTAGATTCTTGTGTACATATACTGGGTATCTAAATCTAAAGAGGAATTGAGAAAAAGAATCAAATTTAGGCGAATTG
GGGTTAGAAAATGAAGAAGGAACAAGTCAGACAAATATGGGTACGCGCACCTGTTCCTCAGGATTGGAAAAAAATTCTCC
GCGTCGCAGAGAGGTCACGGACCCTTTTGCCTCAAAACTTATTTCACAACCAAATATTAAAATGCATCTCCGCGTCGCAA
ACTTGCTTCTAGACAGTGATTTCTTGATCGTTTCTCATGTTTAACTATCTAAAAACACTCCTAAACATCACGAGATCTTT
CCTATCACAAATCACAACCTTGAATCCATAAATTTCAAATCCAAGGAAAGTTAAGAGCCAAGTCTAGAGAGTTCTTAGAG
TCTTTCCAAAAGTCTTTTGCAAATGCTTTAAACTTGTTTTAAGACTTGAGTTTTGAGTTGAGTAAAGAGTGAAGAGTGAA
GTTCATTTCTTCAAAAGAGTATATGGGGACTATGTATTTCCAAAGAGTTAATGTTTTCAAATTTAAACAAGAAAGGAAAC
AACGATTTCCAAAAGATCCTTTGAGCTAGTTTGAGTAAAGAGTAAATGCTTTCACAATTAAGCAAGAGAGGAAACACTGA
TTTCCTAGAGAGCCTTTGGGCTAGTTTTTGAGTAATTATCTCAAACCACAGAAAGAGTTATGTTTTTAAATATATGAGCT
AGTATTATATTTTGGGAGAAGTATTGAGCACCGATATCGGGGAGAGTTCAGACAACTCCCAGCCCCGATAAACTATGTAG
CCATCATGGGTAGAAAAGGGTCATACTTTTTAGATGATTCCTTAGTGCTTTTTTAGAAAAAAAAACCTAGTGGATCCACT
TAGTAGTTAGGTTCTATGCCCCTGGAAAGGTCAGCGTGAGGCAAACTGTTGTATCATCACAATACCTCTTAACTGATGGT
TGTCGGTTAGAAAAACTCCCACAGAAGTATTTTGTATTCTTATATACACATAAGTAAATTATATTTTTATATATATTCCA
GAGTTTATATTGTATCTTTGCATACACACAGAGTTACCATTGTGATTCTAAATACACAGAGTTGTTATCCATGTTTTAAA
AGATTTTCTCTATACTGCATTTACATTATTGCTTTATATTGAAATGAGTTGAGTTGAGTTGAGACCAGTTATATTCCTTC
AGTTCCTTTTAAGCTTCTTTCTTGTTTTAGTATTCCCCTCGCATGCTCGTACATTCAATGTACTGATGTCAGTTGGCCTG
TATCATTTTATGATGCAGATACAGGTAATCAGGATCAACATTCAGCGCATTGTTGATTCTAGTTGAGCTTTAGAGTTGTT
GGTGAGCCTCCTTGCTTCCGAATGACCCCTTTTTCATTAATTTATCATTTTAGTTCATTAGGATTTCATGGGTCTTGTCC
CGAAATCCATCTCAGTTGTTAGAGGCTTCATAGAGAGTTAGGTTATGTTAGTTCTTGAGTCTTTCCATTCCTGTTTTGAT
GCTTGAGACTTGAGTGCCATTTTGGCCAGTGAATGTTCCTTTATACATTCTAAGTTATTTATTGAGATTTCAGTTTACTT
TTAAAGTAATTTTATCATGAGTAAGTCTTCCATTGAGTAGTAAGTCAGGCCAAAGGTTTTCTTGGGGCCAACAATGGTTC
TCAAGTGCCAGTCCCACCTAGGATGTAGGCCCGGGGCGTGACAGAATGACTTGAATGAATTCTCTTTAATTCATTTTTTT
GGAACTCAAGGTGCTATATCTAGTGACCTGACATTTATACTTAAGAAATTGTAAATTTCTTGGTAACATCATACTCACCA
CGAAGAATGGTTTGAGTCTTAGTTCAATAATTTTCTGGGGTGTTACACTAGGTTTCCTTCATGTCCACAATTCAAAAGAG
GTCTTTGGAACTGCCTTACTAGGAATCCTGTTTCAATAAATATACAACGGTTTTAAAGGCATACATCCACAATGATTTGG
GTAATGAGGAATTACTCATCATACTCCTAATCATATCCATAAGTGTTCGATTACATCTTTCTGCAACACCATTTTGTTGA
GGTGTTCCTGGCATAGTATATTGCGCATATATGCCATGTTCTTGTCAAGCTTGGAAGCAATTCTAGTATTTCTGCTATGG
GACAAAGGCACTATCAGATTGCAGGTGAATAGACATGTTTTTCAAAGTTAATGGAGTTTTTTATGTTCTTGAATTAATGA
ACAATCCTCTTAGTATGGGGTAGATGCAAGAAAGAAACTACAAAATTGTTATCCTAAAGGGTTACTACACAATACAACAT
CCACAGAAGGGAACAATTCTTGAAGTTAAAATGACAGCCAATCGATTGTTTCCTTTACACAGTAATGACCAAGCATGCTT
GACAAGAAAAATGGTGGACTCTACATGGTTATGACATATGCGCTATGAACACCTCAATTTTAATGGTTTGAGAACCCTGC
AGCAAGGGAATATGGTTGGTGGTCATCCCCTAATCCATGTTACTACCAAAGTTTTTCAAAATTGTGTTGTTGGTAAACAA
CATGGTGAATCCTTTCTGATAGGAAAAGCATGGAGGTTTAAGGAATTGTTGCAATTAACTCACTTAGACCTTTGTGGTCC
AATCAATCCAGCCTCAAACACCAATAAAAGGTATTTTATATCTTTTACTGATGACTATAGCAGAAAGACGTGGATTCAGT
TTTTGCAACACAAGAATGAGGATTTTAGCGCATTCAAGCGATTCAAGGTCTTTGTTGAAAAGGAATTTGGGAAGAAAATC
AAAATTCTTCGAATTGATCGTAGTAGTGAGTTCAATTCCAATGAGTTCACAAGCTTTTGCTTTATGAATGGAATTCAGAG
GCAACTGACAGCAGCTTATACACCATAACAAAATGGTGTATCTGAGAGGAAGAATCGTACCATTTTGAACATGGTAAGAT
GCATGTTGGCAACTCGGAGCATCCCAAAAAGTTTTTGGCCAAAGGCAATTAATTAGAGTGTGCATGTATTGAATAGGTGT
CCTACTTTTGCTGTGAAAAATATGACACCAGAAGAAGCTTGGTCCTCTCAAAAAACAAATGTTGATCGTTTTAGGATTTT
TGGATGTATAGCATATGCCCATATTCCTGATAAAAGGCAAAGGAAACTCAACGACAAGGGAATCCTATGTATTTTCCTTG
GAATGAACGGAAAGTCAAAGGCTTACAGATTGTATAATCCACATACAAAGAAGATAATTGTAAGTCGTGACGTCATTTTA
GATAAAGCTGAATCATAGGATTGTAATAGTGCAGAAAGACAACCAACCTCAATACATGTTGAAGGGGAGGAATTAGAACC
AATTATTGAAGGGCCAAATCAGCAAGATAGATCAAATGTGCAGCAACATTTATCTAATGATGTGATAACCGACCAAGATG
CAAGGACCTCAAGTGAAGAACAATTATCAAGAATGACAACTGAATGAAATCAACGTCAAATAAGGAGGCTACATTGGATG
ATGATTATGTAAGTGGAGATGAACTATCTGATGATGATAATACTGTCAGTCTTATTTTATTTGCAGATTGTAGTCCCATT
GCATACGAAGATGCAAAAAATGACTTACAATGACATAAAGCTATGGATGTAGAAATTGAATCAATCGAAAGGAATGATAC
TTGGGAGCTGACTGATCTTCCACAGGGCGAGAAGACCATTGGTGTGAAGTGGGTTTACAAGACAAAACTAAATACAAAGG
TGAGGTTGACAAGTACAAAGCATGACTGGTGGGGAACGGATACACTCAGAAGTTTGGCATTGATTATAGTGAAGTGTTTG
CTCCAGTCGCAAGCTCGATATTGTTCGTCGGATAAAAGCTATGATTGCACCAAAATCTTGGTCAATTTATCAATTGGATG
TAAAATCAACATTTCTTCATGGTAAGTTACATGAACGGGTATATATTAATCAACCTCCTGAATATGTAAAGAAAGGTAGT
GCAGAGAAAGTATACAAGCTTAAAAGGGCTTTATATGGGTTGAAACAAGGACAGTGACTATGCATGTGACTTAGATGGGA
GAAGAAGTACTTCTGAGTATGCTTTCATGTTAAGTTCAGAGGTTGTATCATGGTCATCAAAGAAACAACAAATTGTTACT
CTGTCAACAATTGAATCAGAGTACATTGCTGCAGCATCAGGTGTGTGTCAAGCTATTTTTTTGAAACGAATACTTGAAAT
GCTACATCAACTTCAGTAAGAACCAACAATGATTTGCTATGACAATAGTTCTACAATCAAGCTCTCCAAGAGTCCAATAT
TACATGGAAGAGTAAGCACATTGATGTGCGATATCATTTTCTTCGAGATCTTGTCAATAATAAAGTCACAGAGTTGGTAT
TTTGCAGAAGTGAAGGTCAGGTTGCAAATTTATTAACTAAGTCTCTTCAGTTGGGTCCATTTGTAAAGCTATGCGGATTA
CTTGGTGTCTACTCAGAGAATGATTGTAAACATATGTGATGAATAACATCTAGTTTAAGGGAGGCTGTTGAGTGTTTTAT
TTTAGCCAAATAAAAGAATTGATTTTTAGTGGACCTATTCCTTAGAAAGATTTTATTGTTACTGATTTTAGGAGTTCATT
AGTTGTGGATCTGTTTGTTGCTTATTTTTAGAAATGAGTTCTATATGTAATCTCTATTTATTTTGAGAGACTCATATCAC
TAATATTCAACTAAGTTTTTGATATTGTTGTTTACTCAATTTCAACACGGGAAACTATATGCGTAGATATACTCAACCCA
CAAAACATAAAATAAACAATTCACAAAATAACACAATACACGCATAAACGCATACACAAAAAGAAAGACAGACAGAACAA
GAAAGAAAAAATAGTCTTTATTTATTTATTTTTAAAAAAAAAAAAGGTTTGAGAATTGGTGAGGTCAAACTTGGGTTCCT
ATTTCAGTTTTCATCTACGGTTCTTGATTCAAATAAATATTTAGGAAAGCTCAAGATTCAAATTTGTAAAGGTCCATCTC
TTGACTTTATAATATTTCATTTAAATAATTTTGTGTGCTTATATACATAATATTTTTTTGAATATGTGATATATGATGTT
GTTTTCATGTTAATCTAGTAATTTTTGTGTGTTGTGAATTTAAAATAATCCACTCAACTATACTAGAATGTGTTTTATTA
ATAAATTAAAAAGCGAAAGAATATTTATATAAGTTAATTTTTTCATATTCAAGAAAATACATATATGTTTTTATTTAAAT
GAATTCATGTTTGATTTATTTTTAAAAACTTTTACTTAACTTTATCTTTGTTTGAAAACATAGAAAAAAGTATTATGTTT
TATTTAACGAGTAAACATTATTTTTTAAGAATACGATTGATATTTTAATTTAATTAATTTTTTTATTAGAATATTTTTTT
GTTAGTTGCACATTTAATTATGTGCCTTGATCGAATATGTCAAAATTGAGGTCGCAACATTGTGTCTTGGGTAAGATTAA
TGAAAGTTCAACAAATCTAAACTGAATCAAATATATAAAGTAATAACACAATGTATTTGAAAATTAGTTTAAGTAGAGGA
TGAGTTAATATATTGATCGTGCTAGAACTACGTGATTCGAGGGGTGCTTAATATCTTCCTCTCGGTCAACAAAATTCCTT
ATTCAAATTTCTAGTTCATAGACCATTAATTAAATAGAGTCAAAACTTCCTTTTGATTAGAGACTTAAATAAGATGTCTT
AGGACACCAAAACTCAATTTCAAGTGNNNNNNNNNNNNNNNNNNNNNNNNNNNNNNNNNNNNNNNNNNNNNNNNNNNNNN
NNNNNNNNNNNNNNNNNNNNNNNNNNNNNNNNNNNNNNNNNNNNNNNNNNNNNNNNNNNNNNNNNNNNNNNNNNNNNNNN
NNNNNNNNNNNNNNNNNNNNNNNNNNNNNNNNNNNNNNNNNNNNNNNNNNNNNNNNNNNNNNNNNNNNNNNNNNNNNNNN
NNNNNNNNNNNNNNNNNNNNNNNNNNNNNNNNNNNNNNNNNNNNNNNNNNNNNNNNNNNNNNNNNNNNNNNNNNNNNNNN
NNNNNNNNNNNNNNNNNNNNNNNNNNNNNNNNNNNNNNNNNNNNNNNNNNNNNNNNNNNNNNNNNNNNNNNNNNNNNNNN
NNNNNNNNNNNNNNNNNNNNNNNNNNNNNNNNNNNNNNNNNNNNNNNNNNNNNNNNNNNNNNNNNNNNNNNNNNNNNNNN
NNNNNNNNNNNNNNNNNNNNNNNNNNNNNNNNNNNNNNNNNNNNNNNNNNNNNNNNNNNNNNNNNNNNNNNNNNNNNNNN
NNNNNNNNNNNNNNNACGCAATAAAAATAAAACATCATCATCCACATCATATTATGTATGACACATCACTTATTATAAAC
TAGTTAATGGATACGTGCATTGCAGGTGTGTTCCATGAGAATTTTCATAGATTTGTTGGAATAATTAAAATTTATGAAAA
CATGTAGTGAGTAGTAAAATGCAATTTTAATTACTAATATATCTTTAAAATATGGCAAAAATTACCAAATAAGGAGCTTA
TTTTAATGTTTAAAACCAAGTTAGTTTAAGCAACCAACTGTAAGCTTTAAATTTTGGTTAGTAGTTAGCAAACTTTCAAT
AAAACCACAAATGACTAATCAATCAGAAATTCATAGAAAATTAAATTTTAAAAGTCTAATAGATAGAAAACGCAAAAAAA
ATAAAAATACAATGTACTCATCTTTTTTAAGACTTTAATAATACAATATAGATGTAAACTGAAATACATAAATAGTACAT
AATTTTCTGAGTTCTTGTCGACTCCTTCTATCATAGCCAATCAAAATTCAAAATCCTTCTTTGTCGAGTCAAACTAAAGA
ATGAATCTATAGAACAAAAATGATATAAATGTTTCACTATGTACTTTAACTATAGAATGAAAAAGGATACCTAAGGATCT
CATGAAACAAAGAAGATGATTTATATAAATAAAATTAGAGGAACACCAAAAGTTAGCTTAAAATCTTAAATTAAATATTT
AGAGGTTGTGAATATAAAAAGTATGAGAGTTATAGATATAGATATATATATTAATAGTAGCAATTGAATAGGTAATTAGA
TATGAGATATAAAGATGGATATTTAAAGCAAATAAAAGAGAAATAATAAATAAATGCAAAGCTATAAGTTTCATAAAACC
AAAACTAAAAAAATAACAAATATATAATATAAGACGTACAAAAAATAGTTGATAAAATATTCAAATGTGTTAATTAAGCT
TAAGAAACATTTCAGGAAGAAAATAAAAATATGTATGCAATAACCATCATAAATGTATATGTAACTATCATTGGGTATGC
AATAATTAAGAAATATGCAGCCAAGAAATGTGAGTTTGGTTATGAAAATTTAGTAGGTTGTAGTTAGTAGAAAATGTTCT
ATTAATGAAGCAAAGAAATTAGGGGGTTTAGGTTATTAGAATTTGGGGGTTGTAGTTATTTGACTTATTTCTAAGTATTA
ATGCAACCAAGAAATGAGGGGTTTTGGTTATTGAAATTTAGGGCTTGTACATATTTCAACGTGTAAAGTTAATTTAAATT
TGTAATTCATTTAATGCATTAAGATGAATGTATGTTACTTCACGAAAACATTAATGTCTTTCTAATTCACCATCATTTAC
TATAATGTGGAAGTTATGAAAATGAAAAGTTGTGAATTATGGAGTGAATCTTTTAAATAAAGTAATTAAAAATAAGAAAT
ACTTTAACGTAGATTATTAAAATGCCTACTTTATATATATATATATTGATAGATTATGTTAAGTAAATTGAAGGAGAAAA
ACAAGAATAAATAAATAAAAATTGAAAAAATGTAACTAATTTATTTTTTAAAAGGATAAAAATGTCTAACAATTTTCTAT
GAATATTTTCTTCTTTGAATTTTTAACTTTAACACCTTTTCACTTTAGAATTTAGTATAATATAATAATAATATTATATA
ATTACTATTTAATATTTAATTGATTAGCTATTTAATAATATTTTTATTTAGTGTAGGGGTAAAATGGTATTTCAACTTTT
TAACTTTTTTTGTTCCCACAGGTAAAGAAGTTGCTATCAAATGTAAATTGTGTTTCGTAAAAATTGCACATAAATTCGAT
CAACACATACCTTTCTTCTGATAGCTAGTGGATCATTATCAATTTTTTGGTGTATACCTACAAAAAAAATAGTTATTATT
AGTGATAAAAAAAATATAACAATTGCTCAAATATCTAATTGATGTATATAAATCATAATTATTATAGGTACGTGTACCCT
TGCCTAATTCAAAATTAAAAACCCGTTTTAATGAGTATATTATTTCTTTAAAAAATAAATATTGTTAAAGATATGTGCTT
GTCACGACCCAAAATAGACGTGATGGCACTCGTCTTATCCCACCAAGACAAGTCAGCCTAAAACCCAAATATCACAAAAA
TGCGGAAGTAAGACAAATTGAAGTCTCAAAATATCATAAGTGCGAATAACTAAGTCAACTTAATAAAACCCCCCAAAACC
TGGTTGTCACGTGTACAAGCCTCTAACGTATTACAATTGATTCAAAGAAAAAAAATACAAATCTCAAATGACATTGTTTC
TAGAATAGAACAAGATCATAAATAGGAGTAAGAAGGTCCACTGAGATGACAAACAACTACCCACAAATCTCCAAGAAGCC
TCGGAAAAAAAGAGAATGGAAAGTATCACAAAAATTCGGGCTCGTAACCAACAAAAATTGTAGAAGCAAGGGGTGAGTAC
CAAACCACACGGTACTCAAGAAGTAAACTTCTAAACAAAAGCTAAGGGAATAGAATACGGGTACTCCTTACACCCCAACC
GAACCTCCACAATTACAGCCTGCATAAAACCAGCCCAACCTAGCAGTTCACAATTTACAAAGCACACAGCTCAACAACAA
CACTCTAACAATTTCATATTCATATTCATCAATCACAAGTTCCACAAAAAGGCACTCACAAGATCAACAACACACAAGAT
CAAATTCCCCAATGATAAAGATGTGCAATGCAATAAAATGCAATGTCAATTATAGTGATGCATGTCTAACATAATGATAC
ACACTCATTGTCTCTCAGTCCGGGACCCATGAGGGACATATCTGTCCATGCATCCATCGCTGCGTGCGACACGACCCTCT
ATATATAGTATCCGTCACGGCGCGCAACACGTTCATAGTATCTGTCGCGGCGTGCGACACGTCCCTCGAAATATAGTATT
CGTCGTGGTGTGCGACACGTCCCTCGAAATGGTACATCCTCTTTAATTTCTTATTCTTCCTCAATTCACATAACACTTAT
CACAAGCATGTCTCAGAACCAATGCAAATGACATATTCACACAAATAATGAAGAGATGACTATTTTCATAACAATGCACA
ATTCACAACAGCACAATCGTGATACAACATCAACAATAAATCAATAAGTCTTTCAAACCATTCTCAGCACATCACGCACC
AATAACTAATCACATTGCCTTTTATTACCCCTTTTTCATCATTATAATTATTCAATATGGACAAGTCAACCCATCATCAA
GTCTCATTATTCCCCAACACATACCACAAGGAAATACACGATTTCATACACTTAACAAGGGCTTAGAAATCCTCTTGCCT
CAAACAATCGAGCAATTACTTGAGGACTTGAGCCTTCTTCTTTCGTTGGATTTTCAAATCAATATAATCTATTCAAATAA
ATAATCACAATAAGATTTCAAAACTAACAACACGCATATTACTATGTGTCTAGTCTAAACTCAAAAAGTCGCCCAAATCT
ATAATCAAATTTCTAATCTTGATGCCAATTAATATGTCAATTCTCGTATTTATAAAATTTCAAGCCTAGAGTTAAGTCTT
AATTTTTTCAAATATCATAAATTCTAATGATATCATATAATATAGTACCATTACTATTTAATTACCTATCTCAATATGCC
AAGATTTGAATTATAACTTGATAACTATAAGAGAAATCAAAACCAAAACCAAACCCATAACCGCTATTCTTACTTACGGA
TCACTGACCATAGCCTTAATTAACTTGCATGATTTTCTTAAAAGTTGTTCTGTCCTACCATTTGGAAACAGTAAACAAGA
TATTATACATTTATGAATATTTTATTGTGAGTTTAATTTAATTACACAATGTTTGGCATCAAAATTACACAATAACTGAT
ACAAAACTTTTCTCAAATTAAATCAATACTCATATACGATAATTAAGCTCTCAATTCAATTTCTCTCCTTTCTCTTTCCC
AATCCATGATTATAATAATAAGAATAATCATTAATTTCATTATAACATCTATGCATATTCACAGTTGCACAGTTGGTTCC
TACGCCGGCTGCCACTTTGCGCAGGTAAATTTTTGGTCCTCCTCTATTTTCTTTTCTAAATTAATTATGTAATAAAAGTG
ACAAAACCTACTAACTTATTTTAATATATATATATGGGCCAAATAGTAAATGGTCTTAAACAAATTTCAGGTTTGGCCTG
TTATTATCAACTAACTAAATTAATAATTAAATAAATACTCATTAATTAAATAACCGTAATTATCAAATAGTTCAAAATTC
TCAAGCCAACTTCACTGACTAATAGAAAAATGGCTAGGGGCAACTATCGAGAGCGGTGAACAATAATTTTAAGAAAATTT
TCAAAAATGAGCTTTTGGGTCATTGCAGTGTTTGCAACAAATTTTAAACATATGAAAAATAAATAAACCACACAAATAAA
ATCTGAAGAAACATAACTTTATTGATAAAGATTGCGGGTACAGTTATGTTCCTCCCTTGATTCTACTCTCTTAAGATTTA
TCCATGATTCGAGGGTCGTTAGGGGAGTATTTCTCAAAATAGGATGATTTAGATTTGACCTCTATATGAATATTCCATCA
ACTTGACGAATATTTGAGATATTCGAGATCTTGATCTTTAAGGATACCCTAAGAGTATATGGGATATTTGAGATGCCTTC
TAAGGGAATTTTGTGCCCTTTATATAGGCGTGAACTAGGGTTTAGGGTTGAGTAGCCTCCAGGAATTCTAATTTGAATTG
AACACACCTTCTAGAGTCTCAATTCGAATTGAACACGTCTTGTAGAGTTCCACTAAATTTCAATGTCTACAAATCCCCCC
TGCTTCAAGGCTTGTCAGAGTGTAGACTCAATGAAACTCAAAGACGAGGCTTGAAGTACTCAATCTTCCACCTTTGCAGC
TTCAGATTTTCAGATTTCATTTATGAGAGAAGAGATGAAGGGAAAATTTGGTCCCACTGAGCGTGCTAGAATTTGTAGAC
AATAAAACTCGCGTCGAGAAAACAATAATCAAGAACGAAAAATTATGCAACAATCATATTTATTATTTCAAAGTGTCAGT
GTTACAATCTCTATGATTCCTTTGAATTCGCCTTTTCAAATATAAATCCAAGGGCTCTTGAGCTTGATCTTGAATTTGTC
TTGAACTTGATCTTGGATTCAAGGGATTTAAAGCTTATTCTTGAATCTTCGATGAACTTGAACTTTGAACTTTATCTTGA
TCTTGATTTTTACTTGAATTCAAGGGTTTCGAGCTTGTTCTTGAATTTGAGGGTCTTGATCTTGATGTTGATCATTCTTG
GACTTGAATGCTTGAATTCTTAAACTTGTAGCTTATAGAGAATTTTATGACGTTTGTACCACAGGTTTTTGTCTAGCTTC
TTATTTAGATTTTTTTGTCCTTTTTCTGAATTATGAGGACTCCTATTTATAGTTTTAGAATAGAGAAGTTGTCGTTGGAA
CATGATTTCCTCCGGCCAATCAAATTTAAGTGACATGACATATGGGCTTTATGGAGCGGGCTTGTCATTTTTTACACATG
TCATGATCCTATTGGCTTCTTTGTTTGACTTGACATGTCACATCATTTGCCATGTGGCACCAAAATGGGCCTCTAGGATA
AGATGACATTTAGCAAATTGGGCTCATATATTGTAGCCCAGATCAATTAATTTAGACTTTAACCAAATCCATATTTATTG
AACTCAAATAATTAACAAAATTATATTAATCCATAGTGTCATAAAATATAAGCTCAGAACAATATAACTATAAAGATAAG
GAGACAAGAAATGTAGAGGGAGAAGAGAACTTTTCTTCTTATTCAAGTGTGTCTTTCAAATAAGTGTCTTTCAAATGGTG
AGTGATATCTCTATTTATAGTGTTGAGATATCACTCCCAAAAGTCATCTAACTAGTAGATACATAGTTATCCACAATGTT
ATCCAAAAAGTGGGGGTTCATATCATCTAGGGAATATACATACATGAATTCAGTAGTTCATGAATAAACCAAATGGACAT
CCATTATTCAATGGATTTATAACACTCCCCCTTGGATGTCCAAAGTTAATGTGCCTCATTAAGACCTTACTAGGAAAAAT
CCAATGGAAAAAAAAATTCTAGTGAAGGAAAAAGAATACACATATCTTTTGATTTGCATTATTTGTTGCCTCATTAAAAA
CCTTGCTGGGAAAATCCAGTGGAACAAAGCCTCGGTCAAGGAAAAAAGAGTGCAACGCGTATTATACTCCCCCTGATCAA
AATATCACTTAATTTCTCATGGTGGTGTCATCTAATCTTATATACCAGCTTCTCAAATATTGACACTGTCGTTGTGATCA
AATCACATTCACGAAGATGTTGCATGATTGAAATCATTCTAATATATCATGATGAGGCTTTGAGCTTAGCTGGATACATT
CTTGAAAATCACTCTATTCGTGACCTCATTGCTGCAAGTAAATTGCTCATTTAACTTGTTCATAACAACAATTATCTTGT
GGACACTTTCATTTGCAGTTGATTATCTTCGTACATTGTGGTTGGTATATTCTTTTTCAAAGAAAAACCACACATTTCCT
AAATATGGTGTGCCATTGATCTCAACCAGACGCACTCTCGACTTGCTTCATGGAGAGCTTTTATTTCTGTATGGTTTGAA
GAAGTGGTTACCAACATTTGCTTCATTGATCGCCAAGATATTATTGTGCCTCCATATGTAAAAAAATAGTGTGTTTGAGA
CCGAGATTTATGCGGATCAGATAAATACTCGGCATCTGTGTAACCAATCAATTCTGACTTGAATTCCCCGGAATAGAATA
AACCCATGTATATGGTCCTTCAAAGATATTCAAGTATGTGCTTAACACCATTTCAATGTCCTTTTGTTGAGAAGGAACTG
AATTTTGCCAGTAACTTTACTGCAAAACAGATATTTGGTCGAGTATTGTTAGCAAGATGCATTAGTGCCCTGATTGCATT
AAGATATGGAGTTTCATCACCAAGAAGCTCGTCATCCTTCGTTTGAGATCAAAGTGAATCTTTATTTATGTCAAGCGATC
TCATTATCATTGGGGTACTCAATGAATGTGATTTATCCATATAAAATCGCATCAAATTTTTTTTGTGTATGTTGATTGAT
GGATAAATATTTCATTCGTCAAATTCTCAATCTATAGGTCAAGACAAAATTTTGTCTTTCCAGAATTTTTTCATTTTAGA
TTCCCTTCTCAAACATTCAATAGCTTTTCAAAGCTCTTTAAGAGTGTTTATAATGTTCAAGTCATCAACATACACAACTA
TTATAACAAATTCAGATCCTGGCCTTTTCATAAAAATGCAAGGACAATTAGGGTAATTTTTTTTGTACCCTTTTCTTCCT
TAATTATTTCAATCCATATAAGGATTCTTGAAGCTTTATTGAAAAAGTTTCTTTCAAACTTTTATATTCTTCAGACACCT
TGATTGATTCAAGGATTTTCATATAACTTTTATTGTCTAGCTAGACATGACAATTATTCATTATATACACTCGAGTTTTC
TTATATCACTACTAAAGAAAACAGTGAATACCGACCTTAAACGGAGGTCGGTAAATTTTGGACCTCCGGAGGTCGTATTG
TTAAAGAGAATTAAAAAAAAACCTTTAAAAAACCAACTACAAGTAGTCGGTTTTTATGCAAAATAAAGTGGAAAAACCAA
ATTCCGACCTCTAGAGGTCGGAATTTTTTCCGAAAAAAATGAATTACAATAAAAACCGACCTCTTGATGTTGGTGTTAAA
TAAATAAATAACAATATTTTATTTTTTCTCAATTAAATATTAAAAAAAATTAAAAAATATTTTGATTTAATTTTATTTAA
ATCGTCTTCCAGAGGACGATTTTGTGTAAAATTAAAAATAAGAAAAATTATAATACCGACTTCCGGAAGTCGGTAAAATT
AAATAGTATGTTATTAAATTAATTTTCATTAAAATATTTATGTAGTGACTTCCAGAAAATTAATAAATTAATATTTTCAA
TTAACTTTAAATAAATTGTCCTCCGGATGACGGCATTATATAAGTTAAAAAATAAATTAATATAAAATACCGACCTCATG
AGGTCGGTATTTTTATTTCATCTAATTACTTTTAATAAAAGCGACATCCGGAGGTCGATTTGTTTAAAATGTTCCTATTA
ATCATAATTTTGCTAGCATAATACTAAATTTTCATTTTACACCTACAATTAATTGTTTAAAAAGTGTAACAATTTTGTAT
ACTAGAAACAAAATTTAGAAACACCAGAAGAAAAATCTAAGGATTTAGAAAAAGAACCACAAAAAGATGAATGAACTAGA
TGAACTAGTATATGCTATGGAAGATCTTAATCTTTCAGAACAAGAAATAAAAGTATTCATGAATAAAGGGGAAACAGGAA
GACCCCAAGAAAAATTTGAAGAAGGTGATGGATCTACATCCCTTAAAGAAGAATGGCAAGAGCCAGAAAAGGATGATAAA
AATTTTGCAAATAAAGCAAAAAAGAGCAACAATTTTATAAAGCAATATCACAATGATGATAAATGCAGGTTTATGCCTAA
CAGACTCCCAACAGGAGATATTGGAACCCAGTTTCTAGATCTAGATTGTAAAAGAGATCCAGAAACAAGCCTAGATTTGT
GGTCCCAAAACATGCTTTTATATTTCCTACTAGGAAAAGGAAATTATACAAATGAAAAAAAATATATCATCATGATAAAC
ACTTTCATAGGAAATAGGAAAGGTAATAGAAATTACCCAAACAACAGAAAAACATAAACTTAACCTGTTAACAAAACCTA
TGATAGATCAAATTCTTAGAAAAATTCCTGAAAAGAAAAGGAAAAAAATGAATTATGTTCATTTAGGAGGAATCCAAATA
TTAGTCAAATCGACTTTCAAAGAAGGAATTAATTGTCCAATAGTAATAAATCTATCTGATGAAAGATTTATTAATGCAAG
AGAAGGTAATCTTGGAATAGTGGAAGGAAACCTAGCTTATACAAAACTCCTTTTCACATATTATCCAAAATATTGTATCT
CACTCAAAGATGTTGATTTCAATGATGCATTGAGTTTACATTTCCAAATCAAAAGAAAAGATCTATTTAAACCAGGAAAT
CATATAATGAGTATCTATTACCAAGCTTTGTACACTGTTACAAATTCAAACTACGGTAAAGTATATAAAAATAAAGAAAT
GATCGAAATAGATCAAGAATGTGCAGGAATAGCAAGAATAGTTGAAGCAGAAATTCAGCAAGCTCAAATTCCAGATGAAT
ATGAAATTCAGTTTGGAAAAACCCAAGAACTAGAAAGTACTAGTAATCCTAGACTTTCAATAGAATATGAAAGAAATTCC
ATTAGAAAAAGTATTTCTAATAGATACCCTTTAAAAATCTTAGAAACTTCAAATATTACTAAGATAAAAGGAAGGATCTT
CAATGGGATTGAATTGAAATATCAAGAAATCTTGATACAAACAGGAGCAACAGCTAACCAAGTAAAAGGTATTCTACTAG
ATGGAATACAAATATACAAAGGAAAGCAATATACATATAAAACTTTCGAAGGAAACAACTTTAGTTGTAAAAATATGGTA
GATTTACCTATACAACTTGATATAATAAGAATAACAGTTCCATGTTATATTACAAATCACGAAAGTGATCAGGATCTAAT
CTTTGGAAACCTATTCCTAAATAAATTGGAAGACTATAGCATAGGAAAAAATGGCATCGAAATGATATACTAGGGTGAAA
CTTGTTTCATACCAAAAATGTAAAATGCCAAAAGAAACTAATTTCAAAGTCTCAGTTTTCATAGAAATAACCTTCTATGA
TACAAAAATCAAAACCTGTTGTCAAATAGACAATGGATTAGAAGCAAGCCTAGCAAAATCTTTTTTAATAAAAGATTGGG
ACATAAATAAAACAATATCTNNNNNNNNNNNNNNNNNNNNNNNNNNNNNNNNNNNNNNNNNNNNNNNNNNNNNNNNNNNN
NNNNNNNNNNNNNNNNNNNNNNNNNNNNNNNNNNNNNNNNNNNNNNNNNNNNNNNNNNNNNNNNNNNNNNNNNNNNNNNN
NNNNNNNNNNNNNNNNNNNNNNNNNNNNNNNNNNNNNNNNNNNNNNNNNNNNNNNNNNNNNNNNNNNNNNNNNNNNNNNN
NNNNNNNNNNNNNNNNNNNNNNNNNNNNNNNNNNNNCTTGAAAAAGATAATGAAAATTTTAAAAGAAAATACTTAGACAA
TCTAAGAAAAATCAAATGGGAACAAAATCATGAAAGGGCAACTTTAACTTTAAAAGACCCTAGCATAATTATTAGAGTTA
GACCTATGCTCTACAACGAAGATGATAAAATTGAATTTAAGATTCAAATTAAAGAATTAATCAACTTAAAACTAATAAGA
ATGAGTAAAAGTCCTCATAGTAGCCCATCATTTATGGTAAGAAACCATACTGAAATAAAAAGAGAAAAAGCTCGTATGGT
AATAAACTATAAAGAGCTAAATAAAAATTGCTGGATATTGTATCCCAAATAAAAATAATCTGATTAACCTTGCAAAAGGA
AAAACCTATTTCTCAAAGTTTGACTGCAAAAGTGGATTTTGGCAAATAAAACTAGCAGAAGACTCCATTCAGTTAACTGC
TTTCAGTACTCCAAATGGACATTATGAGTGGTTAGTTATGCCTTTTGGGCTAAAAAATGCGCCACAAATATTCCAAAGAA
AAATGGATAAAATATTTTCAGAAAAAGATTTTTTAATAGTCTATATAGATGACATTCTAATATGTTCTAAAACATATGAA
GAACATCTAAGACATCTGAAAGAATTTTCAGAAATTTGCTTAAATAATGGAATCGTGTCAAGTCAAAAAAAGGCTGACAT
CAATAAAAATGAAAAGAATTCTTAGGAATGATTATTTCAAAAAATGGAATTGAACTTCAATCACATATTTCAAAAAAGAT
TGTAGAATTCCCTGATAAATTAACAACAAAACAAGAAATTCAAAGATTTCTAGGTTGTTTAAATTACGCAGGTGAATTTA
TTTCGGACTTAGCTAAGAAACGGAATATTTTACAAAAATTAATAAGAAAATCCAATAGACTGGGATGGACAGAAAAACAC
ACCCCGTGTATAAAAAGTCTAAAAGAAGAATGTGTCAAGTTGCCAAAACTCAGATTACCAGAAGACAATGATAATCTAGT
TTTACAAACTGATGCATCTGACTATCATTGGGGAGCATTATTGCAAACTGATTTAAATGAAATTTGCAGGTACACAAGTG
GTACTTTTAATGATGCAAAAACAAGATATTCCACAAATGAAAAGGAATTATTAGCTATTGTTAGAGGAATTAGAAAATTT
TCTAAATTCCTTTTATCAAAACAATTTGTTATTAGAACTGATAATACACAGGTGTCAGGACTAATATTTAACAAGCTTCC
TTCTGAACCTCAATACAGAAGACTGCATCGATGGCAAGTGATGTTATCTTTTTATTCATTTTCAATAGAATACATTAAAG
GAGATGACAATTTTCTTGCATATTTCATTTCCAGAAACGTCCAATATGGACAATCAGACAAAAATCCTGGTAAACAGGAT
ATATGAAAAAATGAAAACAGTGGATGAATCCATAGATGACAAAAGCCAGAAGCTATTCAAAATCAAAGATGAATTATCAA
AATTGTCTGAGCAATCTCGGATGTTACAATCTGAAATAAATCAACTCAGTACTACGCAGGCTGAAAATATGAGAGAGTTT
TTGCTCTTATGTGAACATTTGGATTCATATCCAAAACATAATTCAAATCTGAAAGAGAGTATTAATCCCACAAAGTGGCA
GGAGATGTCCCACTAGCACATAGTGCCCAAAACATCTCAAAGGTAAGCACGGATATGCCTATTTCTACATCGAAAGATGA
AGAAAAAAGCCGAGCAACTGAAGCTTCTAGCTCATCCTCAGCAAAAGCTGAAAGAATTATAACTGGGAAACCAGAAAGCA
AAACTAACCAAGTTCCATCAGGAACAAAAGTGTTTTCTTCTTTTCAGGTGAGTAAACAGCACCCTAAAGAAGAAGAACAT
CTTGCTTTCACAAGATATGTTTATAACCTCCCAGAAGAAAGTGGAGAAACATTTGGTGTTTTAGGAACAACAAGCTTGTT
TCTGAGAATATCAATTTTTCCCAATGGAATACCAAGCTTCACAGCTCAGCTATTTGAGTTCGGATATTTAGATCGGATAT
ATGCCAAAAAAGATCTAAAAGAATTGTCTCAATTACCAACAAAACTGTTTAATACAGTTAAAAATTACGCTCAAGGAGAA
GGAGTCTATTGTAGATTTTACAACATTGTAATGGAATGCAAGGACTTGCAAGCATATTATCCAACCCTCAACTATATTTC
AGTTGAAAAAATTAAAGATTTTAATGTTAAGGTCACTGGAATAAACAAAAAGCTTCCACATCTTAACAAAAAATGGATCC
AAACCAGAAGAGCTTTAGGAATAAAAGTGTTATATTTTATTCTTAAACGATTCTATAATGAAGACTATCGAGTTATCGAT
CAAGATCAAGATTGGGTTTTAATCACCAAAGGAAAATCCAAGTCAAAGGAACTAAAATAAAGAATACTTGATATAGAGCT
CCATAGATTAGGAGCAATAGAAGAGACGTGGAAACTAGCATGTAAAATGCTAGATCATGACCATCCATAATGTAGCATGG
AAAAAGACAAGAAGAAAGACATAAGCGCTTACGTCATGAAGATAGCAACAAAGAAAAGAATTTTTCTTTTTCTCAAAGTC
AAAAAGAAGGGTCGCATCGTGTCGGCCATCAACAAAAGAAGACGAAAGTCCTCATCTTATTAGCAAGGAATCCTCAATCA
ATGAAGGACCAAAAAAAAAGTATGTAAGAGTTTAGGGAGAGCCCCTAAAAATTTACATTTTGTAATAAATCCCTCCTTAT
ATCTGTAAAAGGAGAAGAACTTCATACTAGAGGGACAGACAACATTTGCTGAGAGAAAAACACTTAAGGAAAAATGTTAG
GTATCTCTGAGAGTATGAGAAATATTAGTGAGTAGTAACTTCTCCCGCCAGGGAAAAGTATTTCTAATTATGTTGTGAGT
ATTATTATAATTACGGAAACATGAAAAGTCATATGGAAAATTGAAAGGTAAAATACTATTAAAATAAATATAATGATTCT
TTCATTGTCTTTATAATAAATAAATAACAATTAAAATAATAATTAAATTATTATTCTTATTTAATAGTTAATTAATTAGA
TGTTTAATTAAACCTAGAGGTAAAATGGTGATGTAACTTTTCAATCTTTGGAGTTTCCCAAAAATTACGAAAACATGAAA
AGTCACATGGAAAATTAAAAAGTCAAATACTATTAAAATAAATATAGTGTTTCTTTCATTGTCTTTATAATAAATAACTA
ACAATCCAAATATTAATTAAAATATTATTATTTAATAATTTATTAATTAGATGTTTAATTTAGCCTAAGGGTAAAATGGT
AATCTAAATTTTCATAGATTTACACTTTTAGTGAAATATATATATATATATATGATGATGACACCTCTTCAAATTCTTGA
CTTCAATATTAAACAATAGAGTCTATTTAGAAGGAAAACTGTAGCTATTTCAGAAGAATTTTTTTTGGTTACATTGTTTT
ATCAATCATAACTTTTCAAATTCTTCTATTATGAGATTTATGATTATGATTAAAAGAAATATCAATGTACTCATTTATCA
AGAAAATAACAATTTAATTATTAAAGGTCTTATGGGCTTCAAATTCTACCATTATGTGATTAAAATATTTGTATTTAATT
AAATAATTAATCAAATTTTAATTTAGTAAAGGGAAAAAATGGTAATTCAACTTTTTACTTTGGAGCTTCCCATTTATAGT
AATATATGATATATGATGATATGATATGATATGATTTTATTTTTTTTAAAAAAATCCTTTTCTTTTTCATTCCATTCCTC
CATCTTTGTTCCTTGACCAACCATTATAAACCCCTTTTCTCCATTGATGTCAAGAAGCACCATTAAATACTTCAATATGT
CCTAATATATACACAAATTTGCATAAACACACTCTATGTAATTTCACCAAGACATTCAATAATTATATCTTTATCCTCCA
AAACTACCGGATTTTGGTCATCTTACCCCATAAAAAAAAAGGATAAGGGTCTGAAAAATACTCTAACTTTGGTCGGATTT
GTTGTTGCGATACTAAACTTTCATAAGGACCTATTACCTCCCTAGACTATTTAATACCGTATTTTTTACCCCCTGAATTA
TTTAATAGTGTATTTTAAAGGTATATATGTGCCCACGTGGACACATTACTATTTATAATTTTACATTATTTTTTATGTCC
ACGTGGGCAAATATATATGTTTAAAATACGGTATTAAATAGTCTAGGGAGGTAATAGGTCCTCATGAAAGTTTAGTATCG
CAACAGCAAATTCGACCAAAGTTGGGATATTTTTCATACCCTTATCCCAAAAAAAATAAAAGACAAATAAAAAATATTTA
GCACTTTGTTTATATAACTACAGGTAATAGTATATTTTAAAATGGAGAACTGAAATTGCTAACAATTTTGAGTGCTTCAG
ATTTGTGTATTTTCTGATTTTTTTTCATTGCTCATTATGGTTCTCATATCTGGAGAGGAGTGGGGAAGGGGGAGAAAGAG
AAATGGGGGATTAGCTGGGGAAGAAGGGGGGAGAATGTGGAGGACTGGGGGAAGAAGAAGTTAAAAAAAAATTATTTTAA
ATGTTTTCTTGTCTTTTTTTTTTTTTTTATCTATTTTCCTTTTTCTTCTAGTTACTTTTAGTCTAAAAATTCTAGGTTTA
CGCGTTTTTTATGTGTGAAATCACGTATTTGTTTCAACTCAATAATAAGTTCTCACATGAGCTTGGCCAATGGTCAGAAG
GATTTTAAATGCTGAATCGTATTGAGTTTAAAAGTTCAATTGATAAATGGTTGAGTAAAAATGTTCACAATACAAATTCA
TACAAGTACAAGGTCCATCAGACCATTTCGTCTTTTTTTTTTTTTTTTTTTTTATCACACACTTTCTTAGTGGGTTTCCA
AGTCATTTTTTTTATTTTTCAATACAAATACAAAATTCATGCAAAAGTTACCATCCAATTAGCTAAATCTGCCCCCGGAA
GTCACGTACCATTTGTTGATGAGAAATATAATTTAATAGTAAGCATTTAAAAATAAATCAATTTTGTACACCAGAGGCAG
AGGCAGTGTAAGATTTGACTTCCTTTTGTTATCAGCACACCTTTGACTCACTAAAAATAAAGAAGCCTTTTTAGTTAGCT
CAACAACAGAGAAAATGTAGTTCCTTGGCTTACCAACATTGAATTAGCTGACTAAAACATAGTATGATTTAATTTAATTT
TCAGCTATAAAAGTGCTAACGGCACTAACGTCATAGCCAAAAAAAAAAAAAAGAACATTAGCATTTGATATCAAAATGGA
GTCAATTGCACATCCACTTGTATCCATTATCTCTGAGAAGCTCATCAAGCCATCTTCTCCAACTTGTCCTACTAAAAGAT
GGCACAAACTTTCTTTAATTGATCAAGCTTTCAGCAACTCTTACATTCCATTTTCCCTTTTCTACACCAAAGATGCTATC
TCAAAGAACAATACTCAAATATCTCAACTTCTTGAGGAATCTTTATCCAAAATATTGTCCATTTATTATCCATATGCCGG
AAGGCTTAAAGATAATACTACAGTTGATTGTAATGACGCGGGGGCTGAATTTGTTCAAGTTCGAATTGATTGCCTCATGT
CAGAAACTCTTAACTGGCATAATACAGCTATAGAAGATTTGTTATTCCCTCAAGGTTTGCCTTGGTCAAATTGCACAACC
GGTGGACTAGTTGTAGTTCAACTCACCTATTTTAATTGTGGAGGAATAGCTATAAGTATGTGTATATCACATAAGATTGG
AGATGGATGCAGTGGTTACAATCTTTTTCGTGATTGGTCTGAGATAACTTCCGATCCAAATAATTTCTCGATACCATCTC
TCCACTACGTTGAACAATCTGTTTTTCCTCCACCTTCAAGTGGTCCTTTTCTATCCCCATTATTCATGTCAAACAAACAT
GATTGTGTCCAAAGAAGGTACATTTTCTCTAATGAGAAATTACTAAACCTTAAGAACACGGTTGCTGCTGAATCAGAGGT
GCAAAATCCGACACGTACTGAAGTTGTGAGTGCACTTATCTTTAAATGTGCTGTAAGAGCAGCAAAGGCAAAGTCAGGGA
TTTTCCAACCATCATCAATGGTTCAAGCAGTTGATTTGCGAGCACAAGTTGGTTTGCCTCCAAATGCTATTGGAAATCTT
CTTACTATATGTCCAACATCAATAACTAATAACGAAGAAAGTATGACAATATCAAAATTGGTCAGTGAAATGAGGAAATC
AAAAGAGCTAGTTTACAAAAGAGATAACATCAATGACAACATGTTTGTGGCCTTGCTACTAGAACTAGCAAAATCGAAAC
AGGAATATCATGACAATGGTCCTAATGCGTATCAAATTACTAGTTTGGTGAAATTTGCTCTTCATGAAATCGATTTTGGA
TGGGGGAAGCCTACTAAGGTGAGTATAGCAAATGGACTAAATAACAAGTTGGCTATCTTGATGGGTAACCAAAGTGGTGG
ACTCGATGCATTTGTGACGCTTACAGAACATGATATGTCTGTATTTGAACGTGACACTGAGCTTCTTGAATTTGCTTCTA
TAGTTCCAAGCTGTTAGATGTTTTACATATATTTTGTGTGTTGAATATGTTTTTTGAATGTTGATTATGTTTCTGATGAT
GACAAATAAAATATGCTTGTATTAAGTTGTACGTCAATGTATTTTTATTCAGAATTTTTGTGGAATAAGCAAGGATATTG
GAAATGTTTTATTGCTCAATTATTATGAGCTCCACCTGATGAATATTGGGTTATTGGTTCGATATTGAGCTTTCATTTAT
AGGGACATAGCATAAAGAGTTCAAGTTGCACAAAGAGTCGAGAAGATCCTGATTTGATTAAAGAAAAACAAAATAGATCG
ATTTGATTGCTAGTCATCAAAAAACTATTCTATAATTTATAAATAGAGTCCAGCAACGACTTGGAAGCTCAGACATTTTT
AGCAACATAATTATTTCGCTGATTTCCAACAATTGAAATTACAACGATTGAAATGTAAACATATTTGAACCACATAATTT
ATAAGGGAAACAACTAAAACATGATATAAACCCATTTGATAACACTTTGAACTAAGCTCAAATGCCAAATGCATGAATGA
AACACACATTATTTTCCTAAATTGATACACTTCACTTTTTAGGACACTTATTATCTTATTAAAAGTACTGGATCCTCAGA
TAAACACCCCTACAAGTCACAAAAAAGGAACCATCATTATCAATTGAACATGTACTTCCACTTTGTACGGTAATAGTTTC
CTGTCTAAAATGGACTAGTGATGGGCGGCACACAAAAACGAGTAACATACGCAAAGTTGTAGTGAAGTGATAATTATTAC
TTAATTTTTTAATTAAAGTTTTTGGGTTTAACTTCTCCTTAGGGGTGGGCATAAACACTGAAAAATCGAAAAATCGAACC
GAACCGAATTATTTTGGTAATTCGGTTCGGTATTCGGTATATGGTTATGTATTTTTTGGTATTTCGATTCGGTTTTCGGT
ATGTAATTTTTGTGTAATTCGGTATTTCGGTTTACCGAAATATATTAAGCTATAATATATATTAATATTATATTAATTAT
TAATATTTAAAAATAAATATTATAATTTAAAATTAAAAACAAAAGTTTGTCTTTTCAAACTTTTCAACTTTACAAACCCA
CTTCCCAAAAGGCAAAAATTACCGTTCCCACTTCCCACGTCTAGTCGTCTACAGACTATAGCAGCGTCGACCGTTCCGGC
GACCAGCAGCACGCAACAGCTACCTATCGACCAGCAGGCAGCCGTAGCACAACAACGACCGGTAAATTCCAATGTTATAA
CAAGGCTAAATTTCAATGTTAACGACAATTTATTATTTTGAATCATACAATAATTTGAAAAACAGAGTAAAATAAGCAAA
AAGAAATTAACATAAATAAAATAAACAAAAAAATTACAAAATTTTAAAAAGCCCACTAAGCAGGCCCATAACAAAAAACC
GAACCGAAATAACAAAAACCAAACCGAAATAATAAAAACCGAACTGAACCGAATTATTTTGGTTCGGTGTTCGGTACACG
TTGTACAAGAATCGAAAACCGAAAAAATCGGAAAAAAAAAACCGAAACCGAACCGAAATACCAAATGCCCAGCCCTACTT
CTCCTAGGTATAGACTCACCTTTGTTAGGAAACTATTTACCCCCAATATGAGACTTTTTGATGCGAATTCAAATTTTATT
GAACTTCAATATGAATACCAGAAACTTGACGGGAAATAAAAAAAGATGGAGGAAAAGTTTAACAAGGATCAATATGTAGT
CACCCCTTCAAAAGTATTTAGTTGCATATTAATGCAATAGACTGGCCGACACTTTTGCCTCTCATTTTACTTTTTTCATG
TGCAATCCTTTCCATTAAGATAGAGCTCAACGAATTATTCATTAGTTCTAGTGAAACTTCAGTAAATTGTGTTGAAATTC
TACCATTTTCCAAGCTTTAAACTAAATACTGTTTGGAAATTTCGAAACTCCAACATAGTGTTATACGTTTAGTTAGTTGA
AAACATTTCTGAACGACAAGCTAATTTCCAACAAAACGTCCTTCGAAAATTCACATTTTCTTAGTAGTGTTTGAATACTT
ATATCATCACTAAAATTATAACTTACTTACATCGTATACCACTTAAATATAAATTCTAATTTAACCAAAAAGTCCTTAAT
TGCACTTAGCACTTCCAACTTAATTAATTCTCTACCAACAACTCCAATTCTCGCATTCACCTCACTCAAATTATTGTTAT
GTGCTAAAAGTTATACCCATTTTACTAGGCACTATAAAGTCTGCATGAATCTGCTACACACAGAAGACGTCATTCGCGCG
ACCACGAGGTAAGGTCAGTGCTACTACCACGACTGTGCGAACAACCACGTGACCTAGGCTCCAGCTGTTGGGATGTGCAC
GTTCTCCAAAAAAAATATTTTTCTTTTCTTTTCACATTCTAGGAGGAGTGTTTTTGTTCTTTCCTCATCCCATAACCCTA
TTTCATGACTATTAACTTTCCTTTAAAGTCAAATACAATCAGATTTCATAAGTTACGACAAACTCTTCTCCTCTTTTTTC
CCAAACACTTCAAATAACAAGATCAACAAGAATCCTAGAGATCACAATCACGATTCTTCCTCAAACTTCAAAATAAATGT
ATATAGAACTTCAATGAATAATTTCTTTCATCCTAATTTCCAAAACTCCTCATTTTTTATCAATTTATTTCTATAGTTAG
GGACAAGGGCAACTGATCTGGTTTCGGGAAAAATGGTGAGCGACACATTGAGTTGGCAGCTCACCAAACTCATTTGGTGA
GCTTAACAGAGCTCACCGAAAGTAACAAAAAACTGCAGGCAACAATTCTCAATTAGAGGGTGAGCTAGGGCTGACACGGT
GAGTCGTCGAATCACCTTGGTGAGCTTGACTGAGCTCGCCGAACAAGTATTTTGCAGCCCTTCATAACCCAAATTTCAAA
ACTCGACTCAACAACAAGCAACGATCAATTATAAAAATATTTTTCACACGATTCAAGGTCACCCAACATACCCGGGAGAG
TTGGCAAAATAGCCACCTTAAAGACTTAATGTGACATTAAGTCACAAGTCTTGAATAATTTGTGGTATACCCACTATTAA
TGACACCATCCACATGTCCTAATTGGCACATACAAAAGACCTCCCTAAGTTTTCATATCTCCACTTTGGTCCCCCCTTCT
TTTTCAACTAATTTGGAATAATATATATCTATTTGCATTTGTTAAAAATTATATTAGAAAAAAAGAAAAAAGCCAAACGG
GAAAGAAGAGCATCTCATTTTTGCTGCTGTCCAAACTGATGATTCCGGCGAGTTTTCCGGCCAAAATATCCATTTTTAAG
GTAAAATCATCATCATCTCCTACTCTATTTTCATTTTTACTCCATTTTCTTTCAAAAACCAGGCTTTAAAATAATTTTCC
TGCCATTTTAGAAATTTGAGAAATCTTCCATAATCACTTGATAACTCATTAGTAGATACATTTGTTTAGTTTAAAAGCAT
TAAAAAAATGTTTCGCCATTGCAGGAGTTGAATTTTGTACCCTGATCTCATCCAATCGCATGTTTGTACAGATTTCATAC
CTCATAGATGGATATAGTAATCTAGTATCGATATTTGTAGTCTATAATGGCAGTAGCTGAATTTGTTATTGCTGGTGGAG
ATTATATGGGAGTATGGGAGGAGAGACTCCAAAAAGCTGAAATTGGAAATCTTTTAGTAGGACGACAGTGCCCATTGCAT
TGCGTCGCAATGGTTCATATGACGATATGATTGCAAGTGTAATTGAGGCCGGTGAGCTTGCGAGCCAAATGACTTGGTGA
TTAGCTAGCAAATGAATGGGAGGGAAAAAATACATCCCGCATTCATAAAAAATGATCGGCACTTTAGCTTGTACATGTTA
GATATTTGTATTGATGGCTCTAGTCCTACATTGAGGATACACGTCAATGCTAGGCCTCCAATAGAACCAACAAATTCATT
TGACGATGAAAATGGTACTATTGGAAATGAAAGATTGGGTAATCATTCAAAGGAGAGCTTGGGTGATCATTCAAATGAGA
GTTTGGGTGATCATTCAATGAATATACATGATGATCCAACTAATGTGGAAAATCAGTCAGTAGATGCAAAAGATCCCGAA
CGCGAATGTTGTGAAGAAATGTAGGGAGAACATGAATTAAGATCACAATCCAACCATTCCTTCTCCGATGGAACTAATTT
ATGCATAAATCAAACTTTCAATAACAAGAATGAGTTGCAATTGTTATAAGCCAAAGCGGCGGCAAAAAAGTCTTTTGATT
TTGCTACTTTGAGGAGTTGTACTAAATATTTAAAGGTGAAATGTGTATCTCAGAATTGTGCATAGATGTTGCGGGCGAGG
AAATATGAGTGTTCGAATAGATTTCGTATCTACAAGTACATTGGCGAGCATAGTTGTGGTGTTGAACATGCCAACAGTAG
CCATAGAAAAATCTCAATCAAAGTCATTGCTTCACTTTGTGTAAATATGTATTGTGATGGCAAGGGTCCAAATGTTAAAG
AGATTCAAAGGGCTATGTTTAATTCTTTTCATTGTAGTCCAAGTTATTGGAAATGTTGGAAGGGAGGTGTGGTTGCCAAG
GAAATGGTCTGAGGGTCAGCGGAGAGCTGATATTCATGCTTACTGGCTTTGTCATACATGTTTGAGACACTTAATGTTGG
TTCTAGCTATTCTATCATGGTAAACAAGGATAGTCATAGGTTCATGTATTATTTCTTAGCCTTTGGTGCTTGCATTAAGG
GATTTGCCCACATGAGAAAGGTAATTGCGGTTGATGGCACTCATTTACATGGTAAATACGAGGACGTGTTGTTGCGTTGT
TGCACAAGATATGGAGAATCATGTTTATCCAATTGCTTTTTGTGCCGTGGACAAAGACAATGATGTATCTTGGACATTCT
TCTTTGAGAAATTAAAGGAGATAGTGGTCGATGAACCAGATTTATGTTTTATCTCCGATAGACACAAGAGCATCGCCAAC
GACATTGTGAACGTTTACAATCATGCTCACCACGGATATTGTATGAGGTACCTCGGTGAAAATCTCCATGTAAATCATCA
TTGTGGAGATTACCTTTGTCTTTACTACAATGCGGCAAAGGCTTATTCTTTGGAAGAGTTTGACAATCATTTTATCGAAT
TCAAGAACAAATGTCCCGCAGCAGCCATCGTCTTTGAGTATGATATAGGTTTTGAGAAGTGGAGCAGGACACATTTTCCT
GGCAATAGATATGATGTGATGACCACAAATATCGCCGAGTCACTCAATGCTATATTGATAGAAGAAAGGGAATATCCCGT
GGCATCAATATTTAATTTGATTGCTAATAGGTTTGGAGAATTGTTCAAGGAGAGGCATGCATATATCCTTAAATCAATGG
GTAATCAAATGGTGCCTTCTGTCGAAAAAATTGCAAGAAAGAAAATGATCGAGGGCGACTCCTTATATGTAGAGAACGTA
ATCGGGGATGGCAATCAATTTACCATGTTCGGTGCAGGTGTTACTGCCTATGTGGACCTATTGGAAAAGTCATGTTCTTG
TAGGGAATATGACTTGATCAAGATACCTTGTGCTCACGCAATGGCCGCTTTGCGATCGAAGCATGGCAACGAGTATGGTA
TGAGCATTTATGAGTACTGTTCGCCTTTGTATAAAGTCGAATCGTACCTCCTTGCATACTTAAATTCTATTAATGTTGTC
CATCTCGAGTCGGAATGGTGTGTGCTAGAAGAATTGCTTAATGTTAAGATTCTTCCGCCTCTTGTCGATACCAAGCTTGG
AAGAAAATGAAGAGAACATGTCAAAGGTGTCGGTGAGAATTTCAAAAGCAAGAGAAGCAAAAAATGTTCAATTTGCAAGA
AAATCGGACACACGAGAACCACATGTGTGAACAACAACAAATCTTAATTAAGCTTGGTTGAATTTGTTTTTGTAATCGTT
TTTGTAATCAAGCTAGTGGTTTTTTTTGCTGCCAGCATTTTTGTAATACCCCGTAACTTGAAATACATTTGCGACTCGTA
AACACCAATGCATAGATGTGATATCGGGGGAGGTATATCATTGCAAATGGTTAAGCATACCATGTAACCCTTATATTTAG
TCATTTGAAGGGTTAAACAAAAGTTTTAGGTCAAAGAGATCATTAAAGAAAAGATTAAAGCTTAAAGGTTCATTGTGGAG
GAATACTACAAATGATCTCATTTCTTATCTGACTTTGAACGAGCATATCTCCTCATATATAACGAGTTAGAGGGCCTACT
ACCTATCCAATTGAAGGTATTTGAGTCTAGTTTCCAACAAAATAAACCGCTCGTTAAAACGATATCAGAGTAAAAAGTTA
TGTTCATTCTACGACAGACGCGTGCACTGCCCAATCACTGCAGGACATGTGGCACTTTAGAGAAAGTCGGCCAAACTTGT
TGTTTTTGTATTAGAAGTTTGGAATATACTTTCTCATATACTCAAGAACGTGTAAGGACTGATTTCAACTTATTTCTTCA
AGTTTTTCTCATCTTCAATCCACCAAAGCTTAAGGTAAGTTGGTTTCTTCAAGAATCAAGTGTCTTCCTCTCCCTAGACC
TATAGATATACTTAGCTAAATGTTTTCTTGAAGGAAAAAGTATTGTTCTTGGAGAATAAAGAAGGGCAGGGGCTGCTTTT
CTTTGATATATAGGTATGAATCCTCTTCTATCTTCATAAATAGTATTCCAAGGATGCTTTAAGTATAATTTGCGGGTAGG
ACTCATGGGACGGTAATAGGAAGCCGTGAGTCCATGTTTTACCCATTGTATTTGATGTTTTGGTGAGGAGGGAGTTTGTA
GAAGGTTGTGTTGCTGTTGTTTTGACCAAATGAGGGGTCAATGGTATTGTATTGGGGAAGTAAGCTGATTACATTAAAAC
GGAAGGCGAGGTATAGAGAACGCGACTATTATAGTTCTTGAAACTTTGTCGTTCACCAAGTGTTTGATGAAATTCCTAAG
TCGCTAGGAATATGTTGTAGCTGGTTATATGAGCTCCTATTATTTTAATTTATTGCATTAGTTCTCTACCAACTTAAATT
ATGAGCTTATAAAGGAATTTGACATCGTTAACAAGGAACCGGTGGGATGGTGATCGGAGGCAATGAGTTTTACTTTTATG
TTAAGTGTGGATGATTAAGGGGGCTGGTTTTACTTTTATGTTAAGTGTGGATGATTAAGGGGGCTGGCTCTTTATGGTTA
AAGGATGATGAGTAATACTAAACATGTAAATAAGTCATAAGCCTACTTGGAAAGTAGATAAAGAGAAGGGTGTGGTGATA
CACCACTCATATATGATAATTGTTGAGATTGTCGCTCGTGAACCATTATTGTGATTTTGGCATTGTTGTGACTCTTGATT
AGTTTCTTATACTATCCTTTTATGATTTTATGTTATAGATAAAGTTTTCAGCAAAGGAGTTTGACGATGTAAGTTAGTAA
GTCCTGAATTAAGGTATGTAAAGCTAAAACATCTTTTGCCCTTAAGGCACGACCTAAACTCGCATGTTCTTCCGATAAAT
GTCACTATAGATTCTATGATACTTGAAAGAAAGTTATCCTATTTTATAAACCCTCTCATGTTGAGTCCTAAACCTATAGA
GTTATAGTACTCTTCAAGGAAGCAATATGTTTCACACAACTACATTTGTCTACAGTTGGAACTATTAGAAGTTAGCGGTG
TACATGTTGCATAAATTTAAAGAAAGCAACCAGCCACAGACTGTTTGTAAGTGCATAGGTCACAAGATATATGATTCTCA
AGCTAAAGAATGTAATCACGAATTGTATCATGAGCTATGTGATTAATGAATTAATTATTATAAATAATTGCAAGCAGTTG
AGATTATAGACTACTCTGCAGCGTAGGATAGGTATATTTAGGGAAACTACGTGCGACGCTACTCTGCATAGAATTCAGAT
ATACTCAGCTGGAATTTCCCATCGTGAATTCACCTGACTGATACAGGCCTGCGGGCAGACCATACAGGAGCCCTGGGGGG
CGTACCTTGATAGACCTCGTTACTAGACTATTAGATTTCACGCGTGGTCGTGACAGTGGGCTACAGATGCCATACAGGGT
TCACTAATCACCGCCAGTAGGCCATCATGTGATTCCCTGACAGTTAGCTTTACAAAGAGCAAAGAAGCGATATAATGAAG
TAAAGATATCACTTAGGCAAATTATAGGGATTATGTATATATAAATGACTAAGACATGAAACGTTCGATGAGGACCCTTG
AGGTTGGTCACAATTCCAGTTACAGATTATGTCTCCTACATACCCATGCTCAAATTTGCCTATCATGATATTTGATGTCT
ACTTGTTATTCAGTTTGCTTTACATACCAGTACATGTTTTATATGTACTGACGTCCCTATTATTTTGGCGTTTCATTTGT
ATCACTACAAGCTCAGGTGCTCAGGACAACAAGCATTTTCAGTAGACTAGAGACTTGCAGTTTAACAGTTGGTAAGCTCC
ACCTCTACCTAGAGCTATCAGATATTTAGAGCCTATATTTTGCTACGTATGTACATATATCAGAATGGGTATGTCGGGGC
CCTGTCCCGACTAGTTATCAGATTCTTAGAGGCATACTCTTTAGAGGCTTCGTAGACTTAGTCTTGCTTCCGTTGTAAAG
TAGCCAACGGGCCCTTTTGTTATCTGTGTTTTAGTATGTGTCTTCATATAGGTTCCGCTTCTTATGAATCTTCAGCTTTA
GCATGAGATTAGTAAGATATTTAGCAGGTGCTTGTGTATATCCTTGATGTCTGCCCCTTTCTAGTTAGGGGTGTGACAAT
TTCGGTCAATTGCTATTATCGTAATTACTCATGATCTAATATAGATCAATCAAAAGATGACATACATTTTGCACACTGTC
TATTAATATTTATTATCGAGTCCACTCATTGTGTATTAAGTTGTGTATTATTAATATATGAAAATTATTAATAGATGAAA
ATTCATGGTATTCGTAATGCAATGATTTTAATGCATGAATTAGAGTATGATTTTAATGCAATGATCTAAGTATAACTAAT
ACAAGCATTATTTTCATATATACTCTATCAAACGATTCCTAAAAGAATTGTCAAAAAATCAGATGTTACCATTGTAAAAT
TTGTATATGTAAATATTTACTGGTTATCAAAATATATAGACCCTTTATACAATTGATGCATCTCTATGTGCTTGGTGTAT
GAATGACCAATGAGATTTACACTCTAACATTAGTAAGGTATATTCAGGTTTATATCTATTTTAAAGCATAGTCGATATTT
CGCCTACTAGAATCTGGCACTTATATGTAGACCAAAACTAGTAGAATTTAGAAAAGACAAAAAATTATTAAAATAAATGA
TATTTTTGAAATTTATCAAATTAAATGAGTTTAAACAAGTTATATGATCATGTAAGAGTCCACATAAATTGGGTGTTGTG
ATTAGAGATGTATGAGGAAAAATTGTGGTTATACAATCAACATCCTTAGAACACTGTTTGAAAAAGCATAAGTATNNNNN
NNNNNNNNNNNNNNNNNNNNNNNNNNNNNNNNNNNNNNNNNNNNNNNNNNNNNNNNNNNNNNNNNNNNNNNNNNNNNNNN
NNNNNNNNNNNNNNNNNNNNNNNCTTTCTCAAACATTGTTATAAGGATGTTGATTGTATAACCACAACTCTTCCTCATAC
ATCTCTAATCTCTAATCACCACACCCAATTTACGTGGACTCTTACATGATCATATGACTTGTTTAAACTAATTTGATTTG
ATAAACTTCAAAAATATAATTTATTACTAATAATTTGTTGTCTTTTCTAAATTCTACTAGTTTTGGTCCACATATAAGTG
TCAGATTCTAGTAGGTGAAATATCGACAATGCTTTAAAATAGATATAAACCTGAATATACCTTACTAATGTCAGAGTGTA
AATCTCATTGGTCATTCATACACCAAGCACATAGAGATGCATTGATTGTATAAAGGGTCTATATATTTTGATAACCAGTA
AATATTTACATATACAAATTTTACAACGGTAAAAAAAGTTCAAATTGCACTTTTTCAACGGTAACATCTGGTTATTTTTT
AGTATAAAAGGAAGGCAATCCCTCATAAACAACTCAAACACCTCCATTTTTACAATGTCTCAAACATCCAAAGAAAAAAA
GGCTTACAATTGTCATTGTGGTAATCCAGCTACGTTCAGGACGTCACACACCGATACAAATCCAGGTCGACAATTCTTTA
ATTGTGCAGTGGCATATGCTCATTTTTTAGGTGGCTTGAAAATGAATCATCAACGAGTAGCCCATAAAATTTTCAAGGCG
TCCAAATTTGAATTATTAACAAAGCTACGGGAATCTGAAGAAAATAGGGATCTACTAACGACTTTCTTAAAAGAAGCCGA
AGAGCAGAGGAATCACTTGAAAGTGTTGCTAAAAGATGCTGAAAGAGATAGAGATAAACTAAAAGAAAAGTTGATTTTGG
CAGAAGAAAAAGAAAAACGCCTAAAAACTGTATTGTGTGGTTTATTTTTGGTGTTTGCTTTTTGGAAATGTGTAACATGA
ATGTAGTCTGAATAAATGAAAGTATTTCTCTCTATTTATTGCACTCTTATATCTTTCATTTTTTATCGATAATGTTATAA
ATCAACAATGATAGCAATCTATAGTATTAAACGTACAACTTTATTATCGATAATTGACTGCTAAATAATTTTACTCCATA
ACGATAAGAAACTTAAGTTAAGCAAAAATCACATACTATTAAAATATAGATTCATAAAACCCCTTCATCATAAAACATGT
TAAATTGTTTCTCAAAACTACCATTAACCATATACAAAAACATCTATAATCTTTCATATATACATTTTTCTTCTCAAAAC
AACAAAACAACAAACCAATTCAACCATTGTATTAAAATGTCAAATACTTTAAAAATCATTGTCTTAAAATGCCAATACTT
CAAAAACCACTTCAATTTTTTTTTTTTGTCACCATTGAGGTCCATAACGATACTCATCACATCCACTGAATTTTCAACAC
TGTCATCTTCTTCTTTCTCTTCTCCGTCATCTACTGACTTCTCTTTTACTTTTTCTTCTTCCTTCTTCTCTTCTGCCACT
TCATCAACAATGTCAACTGCACCTGCCACTTCACCATTTGCCACTTCATCAATAACATCAGCCGCCACTGGATCAACTAC
ACCTGCCACTTCATCACCTGCCACTTCATCAATAACATCAGCTGCCACTGGATCAACTACACTTTCCACTTCATCACCTG
TCACTTCATCAATAACATTAGCTACCACTGGATCAACTGCACCTGCCACTTCATCAATTGCCACTTCTTCAACATTAACT
GCCACTGGATCAACTACACCTGCCACTTCATCAACCACAACAACTCCTACTTCATTAACTAAATCAACTGCCACGACATC
AACTACCACTTCATCAACTGCCACAACATCAACTGCCACTTCATCGACTCTATCACCTGCCACTTCATCAATATGATCAT
TTGTCACTTTATCAACACCATCAACTTCCACTTCATTAAATTCATTTGTAAGGTATTCATCAATTGCAGCAAAGTCTTCA
TCAACTGCTGCAAAGTCCACATGTACTGTATTACTTTAACAAAATATTATAGAAATAAATTACTTGACACTAACAATGTA
TATACTAATTTACCTTTCTTTTATTGTGTTTTTTTTATTTTTTTCAATTCTCCTCAATCTTTCTTCCCATACATAAGCAA
CAACTTCTACCATTGATTGCTCAAGGGATAGAGCACGTTCACTCAGATTTTCTAAATTCCCATTATTAGAATTACTCGAT
GTATTCTGCTTACTAGAAACAGAATTCACACAAGGTTGGACAATATTGTGACCACCCAATTATTCATTGGTTGCCCTCTC
TACTCCTGAAATGATGACTGTCACGCCTTTCAATTGGGCCTTCAAGACATCGATGACCGCGTCCTTCACTTCATCTTTAT
ATGGCTTATATGTTGCCATGTAATTCTGCTCCATCTCACGAACAGTAGGGGTAAGGTATGGGTGCACAAACTACAAAAAA
AAGAATATAAATATTAAACAATGTTCACTTATTTAAAAAAATATTGTTAGATAATAACAAATAAATGTATACCTTCGTAC
TTCTTCCTTTGTACTTAAATGGATCACCTTCAACTATATTATTGCTCTTTGATGTGTACCATCTGAGTAAATGGGGAATG
GGCAGTGGAGTGTCCAAGGACTTCCTGACATACTCTCCAAGATATGGGAAAGCCTCATATATCCAAACCTGGAATCCATA
GAACAACAAACAAATAAATAGAGTCTATGAAGTACTACACAAATAAATAAGAGTATATCATAAATCGATTAAATAGTTGA
TAATAAGTACCAAAAATGCCCAGGGAAAGCCGTATAGAGCATAACATTCATTCTTCTTTTCATTATACATTTCCCCTGCT
TCCTCAAGTTAATTCGATTCTTCAGATAGGTCATGTTAAATTAAATGACACTTTTCCCCATGGATAACTGTTGAAGAAAT
CCAAATCATCTGCCATCTTGATGTGGTTTGAATCCACAATCTTAGACCGATCATGGGCAAGCAACATCGAGTGGACGAAC
CATACTAAAGAGCACTTCAATTTCTGCTCCTTATTTAATTTGTTACTCTTGATTAATCTCATCAACTTTGCACCAGTGAT
GTTCTTGTTCCTTGTCACTTTGAAATGAAAATTCTCACATTTCCTATGGACTTTGTTCATCCCAAACAAGAACATCAAGA
AAAACACTCCAGAAAAAGGGGTCATTAAATCATTACACTACTATAACAAAATAAACAACCAAATACGGCTAAAAATTATC
GAAAACACCATTACAGAAGATTCAACTTACCAAAGATGAAAGCTTTGAACTTGGGGAAGAATATTGAATAAAAGAAATGA
AGATTTGAGAGGGGTTTAGGACGATGAAAATGTTGAATAAGTTAATGGAAGAGAAGTGGATGGAGAAGTTAAGCGTATGA
TTACGCTGGTTTCATGTTTCAAGAATAGAATAAGTTCTTGGAAGATGAAAAGTCTTGCAGTTGGAGCAGAAGAAACGTCG
GAACAGAAACAGAGAATCAGAAAATATTTGCCTCGATTTTCATAAAATAATAATATTTTTAAAAATGTATTGGGATTATA
ATATATTTTTGTAAAGTTATATCTTTTCCCCAAGTTTTAAAAATAATAAACAAGCCCATGACCCAACACTTTTTCCTTTT
TAAAAATCCCAACCCTAAAATAAATTAAGTGGGTATAGAGTAAATTAAGTTATAAAGGTGTCTCCAATGCCAATTCCTCT
CAACATACCCAATCACTCCGGGTTATCAGACTTCCCCCCAATTTCAACAATAAACAATGAAATGACGATTTTCCCTTAAG
AATGACGTCACCCAATCTATCATTGGGAAAACTCAAACCATGTTTTTAAATTCGGGCTAATCAAAATTCATCCACAGAAA
ATATAAGCAAGAGACATATTTCACCCACAAGCAATTTCAAGATTAACTAACCCAACACCGTTTAAAATCAACCCACATGG
TCTATTCTACAGTTAAGAACAATAGGCAATCAAACAATCAAAATTAAGCACGAATCTAACTCATTTAAGCACCACACATT
CAACGATAGTTCTAGAATTAGGGATATGCCATTTCATTAGGAAATATGCATAAAGAGGCCAAAATTTATACAAAAAAACA
ACCTCTATACTGTAAAAGGACGAGTACAAAGGGGCAGGGGTTTGGTACACAGGAATCCACGCAAGCAAGTGATCCCACAC
AAAAAAATGATGATAAAAAGTAAAAACAACTATTAAGAAGTGTATATAGAACAGTTGGCATTCAAATGGTCAAAAGGCTC
TTGGCCTTTCAACTGACGACCTATCCAGCCAGTCGTGACTAACGTCGTCGATCAATTTGGCAACTTGCGGAACGAGTTCA
AGCTCGCCAAAAATGACTGCTCAGATCATCAAACTTGAATTTCAATTCTGCAAGCATGATTGATCTTCCCAAAGCAGAAT
GACAACTCACCAACTAGGAATTTGTTCGCTGAAGATGACAGTAACTTCTTTAGATTTTTGCTTCTAAAAGGAAAAGCTAA
GACAATATCGTCAATCCTATTTGATGAATCACCGAGGGATCATTTCCTCACCAAATATGATAGAACTGATTGACAAAATG
CTAAGTAAAAAGGGCTAGCAAGAGCGGGCTCACCTAATGCACTTGGCGAATCTCCAAGGCATTTTGCAGCTTGCCAAAAT
TCCCAGAGTTTAGGGACTTCACTTTTACCTATACAATCAACACACATTATTAAAAAACCACTAAAAACATGGGTTGCCTC
TCAAGAAGTGCCTTAGTTAATGGTGGCACTATGTGGACATGCTCTGAAGCCTCATCCATGTACATAACCTCAATCACATT
CACAGCATGGTTCTCTCCCAAGTAAAACTTCAAGAATTGACCGTTGACGTTTAACTTGAAGCCATTTGCCTTTTCTATCT
CAATTACTCCATTATCAAATACTCTAGCAACCTTAAATAGCCCCGCCCATTTTGACTTCAACTTTTGTGGGAAAAGTCTC
AACCAGGAATTAAAAAGCAACACCCAATCACCTATCTGAAACTCCTGATGAATGATTTTAGCAACATTCCATCACTTCAC
CTTCTCTTGTAAAGGGATGAACTCTCATATGTCCTTAGTCAAAATTCTTCCAACTCATGGATTTGATTCACTCAATTTTT
TGAAGCAATCTTCCAACTCAAATTAGAGCTTTCAATACCCATAATGTTTTTGTTCCAATTCTATTGGCAAGTGACAAGAC
TTTCCAAACACTAATTGATATGGAGACATTATGATGGGAGATTTAAAGGTTGTGCCATAGGCCCAAGGTGCATCTTCAAT
CTTCCTCGACCAGTCGATACAATTGATATTCACCATTATTGCCAAGATATTTTTTATCTCACGGTTTGATACCTCAACTT
TCCCACTTGTTTGAGGATGTAATGTGTATTAACCTTGTGTTGCACTTCATATTTTGACAGGAGTGCTTCAAATTGAAGAT
TATAGAAATGGGAGCCACCATCACTTATGATAGCTCGAGAAATTGCGTTACACTCCACCCATCATTGTTGGATAAAGCCA
CTACCCACTTCGACACATAGTGAAAAACCACCAAAATATACTTGTTGCAGAAAGAACTCACAAAAGGGCCCATGAAGTCT
ATCCCCCACACTTTGAAGAATTCAACTTCAAGGATTGGTCAAAGAGGAAGTTCATGCTTGTGAGAGATACCCCGTTACAT
TTGGCATTGAATGCACACTTTAGAAAAAACATTTGCATCTTGATATAGTGTTGGCCAATAGTATCCACATTGTAACACTT
TTGATGACGTACAAATTCCACCTTGGTGCCTGTTTTAAGTTTAGAAAAGAAATAAAAGACTTATTTCAAAAACCAATTTT
ACTTTTTAAGAAAATAGATTTGAAGAGTCGTCATTTAATTTTTTTAAAATTTAGAAAAAAGACTTATAATTTCAAACAAA
CTTAAACAAAAAAATCATTTGAAATTCCAAAGAGGGGTTCGAGGTTCAATTTATACTTCGAGAAGGGTTGAAGCATTCGA
AATGTCCGCTAACGTGCAGTTGACCTACAACTTGACTAAATATTTGACTAATTTAAATACTAATTAAGTAAAGAAAACTC
ATTTTTCATTTTTGAAAGGAAATAAACTAAAGGGATTTTAAAGAAAATAACTCTTATATTAACAAACAACTAATAAGTAA
AAATAAGTGATATAAAATAATTCAATTTGAACATAATAGAAGAAATGACTATCTTTTTGGGAATTTTATTAAATTAAACC
AAATCAAATAAAATGTTAGTTAATACAAATAATAAATAAATAAATAAATAGGAGTAAAGAAAGAATAAGATTCAAATTTG
GGCTTTTTGCCCAAATTCTAAATCTGATGGGTTTGGGGCCAAGTCCTGTCTTAAGTCTAAAAAATAAAGATGGGTCTGAT
GCAAATTTGGGCCAAATCAGCCCTCTTCTTCTTTGTTGAACCTGTTGTGTAAAGGAAAATTTGGGCTTTGACCCATTTGC
AACCTTAAGATATACTCACGTATCTGATTGTATATTAGATGTATAAATTAAAAAGAACAAATTACAAAAATATACTCCTT
AACACTTTTATTAACAAAATATCAATATATTTATATTTAATTACAAATTAAGTTTTTAAATTACATACATAACAAACATT
TAATTTTGTATTTAATTTAATTTTGTTTTACAGATTTTTCTCTCTCATACTATTAATATTTTGTGCCTTTTATATGGAGT
ATAATTAGGATATTAATATTTATCAAATATTCTCTCTCCTAAACAGTTTCAAACTCTTTTTGTTTATAACAATAACATTT
TAATTATACATATGACAGCTTATTATATATATATATATATCTTCACACGTGTTTATACCTATTTTTGTGCCTTAGTGGCT
TATTTTATGGAACTCATTATTTATTACTTTTACCATTTAGATTATCAACACAATTATAATTGCATACATTTCTTTTACTT
AAATTTTTTTTTCTCTTTTTTACTTGATACAATTACTATGGTAAAAAATATTTTTCTCTCTCTTCAATTACCTTTTTCTT
AAATTATCTGTTTTAGATTTTGATGCTAATTTTTTCTCTCTCTCTCTTCAATTACGTTTTTTTTTTTAATTATCTTTTTA
GAATTTGATGCTAATTTTCTCTCTCTCTCTCTTCAATTACGTTTTTTCTAATTATCTCTTTAGATTTTGACACTAATTTT
TAGGGAGTAAAAATGTATTATCTAATTAATATGATTTCTATCCTTAAACACGTTTCTCATTAATTTCATACAATTACTAT
TGAATTTATTTTCTCTCTCTTTAATTTCATTTCAACTATTATGGGAAGATCTTTTTTTACTTCTCTCTTCAATTTTATAT
ATGTTAGTTAAAAAGGGGTGGGGTGGGGGTTGAGTATATTAAATGGTATAGAATTTGTATTATATCGTTGACCATTTTTT
TGTAATTATAATAAATAACTTATACCAAAATATAATCAAATTTTATTCCTATTATAAACCATAGCACCGTTCAATAGTTT
TAACTTTTTTTAAAAAAGTATATTAAATAATGTACATTGTAGATTAAGTTTGGTGTACAATTATTTTTAATCACAATGAA
TAACTTACACCAACAAATAATTAAATTGCACATGAAGTAAAAATTCATGATTATAACATTAATATTTGTTATATATTTCA
ACTATATGTTGCCTTACACCATAATATTATCAACTATCTATCAATATTTATCATCGAATTAATAAATAATTATACCAATA
TATATATGAAAAAATGCTAGTATTAGTAAAAATTCCATTCATAAAAAAGTAAAATTAATTACAAAGTATTGTATCTATTT
GATAAACGTTTTTTGGTGTTTGTGTCATATATCACTCCTTCAATCTTGAAATCCACATACATTCCTGCGATACATTTCGA
TAAATAGTTAGACACTTCCGTTATGGAGGGTGCGGGCAGGGGGGACGGCGGGGAGGCCGGCCCCACATGACCCCGGTTGG
TTGCATACTAACCTACAAGAATGTATAACATCATAATACAACCACTTATTTATAATTTTTTAAATTACGAATTAATTAGA
AATGATATATAATATGGTGACGCTTTGGTGTACAGTATGGTAACGTTTTGGTGTATAATATGGTGATGTTTTGGTGTACA
GTTCAATCTAATATATAATATATGATGTACACCAATATATACACCACAAACTAACCAAGAAATTACCATTTTCAACTTAA
TTAAAAAAAAAAGTGCACATGATAGTTTAACATTGCTATCTTGAACAATATTGTACATTATGATTAAATTTTGGTGTATA
GTGCACTATAGTACGAAATACATAAACTAGACCAAGATATACACCATAATTTAACCCAAAATTTTTCAATCATTTTATAT
AATCAAATTAATTCAAATTTGTGTGTCAAACAATATACGAAGCATTCATTCAAGCAATATTTTTCATAGTTAACATATCT
ATTTACACAAAAAATCAAGCAAGAAAAACAACAAAAAAAAAACTTAAAACAATAAAAAAAAATGAACTATATATTTTAGC
AATCAAACTAAAAAAATAATAATTAAAAAACTAATACATACTTGTTACACTCCATATTTAAGATCCCATCCAAAAAACAC
CAATCAATAAAGCTATAGCAATATATGTTTATAAAAACGTTTAATCAATAAAACCAATAAAATACTTCAAAACAATCCAA
CTTATATTTGTGTATTATAGTGGTATAATTTATGATAAAGAATGCTAAAATTAATTTACTGGTTTAAATGCTATGCAGAA
TTGGTATAAATTTTAGTATTTACAATTATTATGGTGTATATTAGGATTAAAAATTTGTGTACACATCAAATTGATATATA
TATCATCATTTGAACTACAAACTAACCAAACAATACCAATAAACAAACTAACCAATATCATATAACAAAACTTTATAAAA
TCTTATTTTATATTTGTTGGTGTTTTGTTTTTGGTAGATACAAAATAAATAATAGTGCCTAGTAGAATAACCCGATAAAT
AACATAAAAATTCAACAAAAATACACCATAATATTTTGGTGTATATACGCCACTAACTAAAAACATATGCATTCAAAATA
TATGGACTACACCAATATATAAACCACTAATTAACCAATAATTTAACTATAGGCGAGTACCTACGTATGGTGCAAAGCAA
TTGAGAACAATATAGTTTATGTTTTACAAATTCCATCCAAAAAATACCAATCAATAAAGCTATAACAATATATATATTTA
TAAAAAAAAATCAATAAAACCAATAAATATACTTTAAAACAACCATAATCGAAGCAATTATTATGGTGAATACCAGTTTC
ATTCCATCTCCCGTCATGCTGAAAAAAATCCATTGAACACACTTTCAGAATAGTGAAGGTATAGAGTCTGATTTTGAATA
GAATTATGAGAGAGAAGCAATAACTATATTAGAGATATTTATGGAAGGTAAATAAAAGAGGGGGAGAAAATTAAGGAATT
AAAAAATAAATTGTGGGATGTCATGCTTTAATTTCCGATTTTTCTTTTTCTTTTTATTATTTATTTTATTGTTCCGATTT
ATTTTTTTAACATATTTGAATAATTTAGGGAAGGTAAAATTATTGGAGAAATTTATGGAAATCGGGATAAGCGTGGCTGA
TTTGGAATTTAAAAAAATAAATTAAATTCTACTTTTGAAAAAAAAATATTGCTATATAATTGAAAAAAAAAGTATTGCTA
TGTTGGTGTAAATACAATTGTTAAGTTGTATACTTAAAAAATCGGCCCCATTTTAAACAATTTTTTTTTTAAAAAAATAA
AATTACCAGGTGGCTTGGTTGGGGTGGCGCCCGGGGGGGGGGGGGTGCTGGTTTGAGGGTAGGAATAAAATATATTTGAA
TTTAAAAAAAAAAAGAAAATTTAAAAATTTTAATTTTTTTTTTTTTAACAAGGAGGGTCGGGTACGGGGTATGAGTAGGG
TAAGAAAAAAAAATAAAAGGATGAAGTAGAGTTTGGAAAATGTTTTTCTTAATTTTGGAAGGAAAGTTATTTTCCTTAGA
TTTGAGGAAAATGAGTTGATTTGGAAGGAATCCTTAGCCTTGTGGTGTTAGGTGGAATTTGTTGTAATGCTAATTTCACA
AACACAAGGAATGATCCCTGAATTTCACAAAGATGTGGGAAATGTGGGATGTTGAGATCATGAGTTTGTGATTAAAAATG
TAGGTTATGAAATATATGTTCAACCCTATTGATATTTGTTTTCACATGTTGGAGCCAGAAGCGGTGGGTTTTGCGGAACC
CCCGCCTGGTTCTACAATGCTGGCCGTGGGTTTGACATGAGCACTGATCCTTATGCTTCAGTAACATCTAACATTAATGT
ATTTCTTCACATAAAAACCACTTAGGAGATGCACCTTATTTCAACTGAACTCCAGAAAAAAAATTCCTACCAGTAAAGAC
TCTTTGGACATGTTCAGTTGTCCAGGGGTTACACTTTCTCCCTTTTCCTTCTGGTGCACTGTATTTACAAGTCTATATCC
AGTTGTTTAAAACTAGAAAAGTTAATCCTGAATACCAAATACAACGAGTGATATAATCTATGAATGTCATCAATTACAAA
CTTATCATCACCATCACCATCACCATCACCTTTCTCTTGAAAACTAAATTTCATTGTCTACTCATTCATCATTAGATAAA
AATTGAGCACCTAGCGAATGGTAGGAGTGACTTTTCATGTATTTGGCGCAATATCAACTGATTGACACAGTAAATGCAAA
CCTCAAACATGGATATTAGTCTTATGAAAGAACAAACAAATTTCATGTATTATGCTAATTGTTCATCATTGAAAAGGGCT
AAATAAGTGCTTACAAGGGGTATAAAGCTGTGCTCACTTCAAATAAGAATAGTTAATTGCTATATGTATAACTAAAGCTT
AATAAATAGCAACTACACCAACATAATCAGATAGAATCCAAGAGTGAATCCACATCTGGTGTTATAATGATACGCTTAGT
GAGCTCCCCAATGTTAGAGCAATACTTCTCTTCTGGATTAACCGCAACAACATCCTGGGCAAACGAGCAATCCATACCTG
GAGAAAGCTGCAGTCCATTTCGAGATGTCAGATGCCAATAACAATGCCCGCATAGATTTCTACCAATAATGCCCTTGAAT
AAATTAGTGTTTTCATAATGAACAGTTACAAGATCAGTATTTCAATGTGTTAAGCTATTTACCATCAGCATAAAGGGTTT
CTCTTTTTTATTTAAAGGTCGTGGGATCGAGTCACTAAGGGAGCAAAAAAAGGTGGGAGCTTATACGCAAGGACAAATAA
TCTGACACGAATCTAAACTAACATATGCCTTAAGAAAATCATATAATGAAGCAAACTTACATTAAAAAGGGTTTCACCAA
GCTTCAGCTTAACAGCGCCGCTTTTGTACACTAACATTTTACCCATGAATCCTGCAGGTAACTCATTTAAACTGCAGGCC
TTAGCCTTTGAAGGCTTTGAGCTGTTCGCCATCTCACTGCCTTCTGTTTTAATAGATTGCTTCAACATTGGCAGGGTTGG
TAATTGCACCAAGAACATCTTTTCCTCCAGATTCTCCTCCTACCAATCATTCACGTAAGGATTCATGGAAACTACTTAGT
AATAAGTTGAAGTCAAACCATCAACCAGTTTACTAACCATTAGACCAAGATCCATTGCTGGTTTTATGGAATTCTCATCA
TAAGTCAAGCTTCGGGAAGCTTCCCCAAATTCTTCCTCGTCAAGAAGTTCTGCAGGGTAAAAGGTACATATCAATGGTAA
TGATCTTCCTATTAAAGAATACGAAATATGCAAATCACAACCAGAATTGGAAAGAGATCAATTGCTTAATAGGTTTTTCA
GGCATCAATATGAAGTGTTCTTTGTATTTTTTCCTGAAAGATGGCGATTTGGTTTTCAAAGCATTTGTTGAATTTACCTG
GATTTCCTGAATAGGGCCTCCTCACGGGAAGCGTTACAGGATAGTTGGTATAGTAATCCTGAGATATAAAATGAGAGACA
AAATTTCAGGCAGAAGAAAGCTTGCATGGAAAATGAGAGGAAATTCAGCCAAGGAAACTAGAAACTTAATACAAAAGGGC
AAATTCTTTAAAACCAACCCATGGCTCGGTGTATTCCTTCTGCACTCGCTCCCCACCGATACCACCTGCAGAACCTGCTT
TGTGTCAAACAAGCTGCAATACATCCATATAGCAGAAAGAAAGTAAAATGATTAGAGAAAATACTTGCCATCGGACATTG
ATCCAGAAACCTTGTTATAATGGCCATATGATTTCAATGAAGATGATGAACCTCCATAACCAAATGCAACTTGAGTAGGT
CCTAGAAAAATTCAAGGAAGAAAAATTCTAAGAATTATCATTCTGTTATTAGTAGTATTGATAGCAAGAATATTGACAAA
CAAAACTTTCCATAAATCATAACATACATATTTTTATTGGTCATTCTTTACACTACAAATGAGATAGATGTTCCTAAAAC
CATTAAGAAGTAAAAACTAGGGATGCCACGCATTTCATTCTTTTCAATTTTTAACCAGCCTCGCATAAACCCAATCCGTC
CTGCCCCACTTAAGTTATTGCTGCTACATACACAAAGTAAGTTATATTGTCATTAAATTCTTGGCCGACATTATAGACCA
GCGTAAAATATCGAATTTGAAGTCCAAACTAAATTGTTAGAATACCATGAAATTTGTTGAACTAACGAGAGATACTAATG
ATTTTACTTGAACAAATTAAAGGCAAATGTGAATTTTGCACATTGATGTTGAAAGAAAGGTTGAAACAAGTTAACGACCT
CTGTTTTATCACATGAGGACTTTAAAATTGACTTTTTCATCCTCCTGAAATCATAAATACTTACTAAATCTACTAGTTTG
GCCTTATCAAACAAGTTTTTGCTCATCACTGGATTTTAAACCTTTTTCTCCAAAATTTGAAACATTTCACTTGATAGTTT
GTGCAACAGAAAAATTTTCTAAGTACCAGCCATAGCTAGATGCATATAAATCTTTTCCTAAATTTTTGGCAGGTGAAATA
TAAAATGATACAGGGAAGAAAACTTGTATGTTATTTGAGAATTTTATCAAACAAGCAGCAGTAGAGCACAAGAAGGGAGG
AGACGCCAACACGCCCCGCACCCACATAATTTTAAAACATTAAGGCTTTGACCCACCCCGCCCCATACCCACTTAGAGAC
TGCCCCACATAGCCTTAAACCCGCCCCGTTGCCATTCCTAATAAAAATGTAAATTAATTGATTAACATAACCCTAGAGGG
AGGAAAAGGTATTGAATACACTGAATTGTTAATTTCCAATATTAGATGCTGGGACCAACCAAATCATAGATTTGAAACTT
CAAAAGGGTATTGCTTAGTGCAGGGGCGGCTGGTTAGGCTTAAGGAAAAGTCCTTGGCCTTAGGCCCCCAATTTTAGGGA
GCCCCATTTTTTAGTTAATTAGGTAAGATTAAATTAAAAAAAAATTAGAATGAAGACAATAATAAATGCAAACGGCTGGA
AAAAAAATGCAAACGGTTGGGAAAAAAATGCAAACGGCTGAAGTGATATATATGAGTTATGACTCTGACTTTTTAACATT
CCAATAAAAAGTTGTGTACTATTTTCTTAATGTACAAATTTATTTTTTTACTAGTTTTATTTTTATATGTTCTATCCTCC
TCCCTTCCTCTCTTCTATTTATTCTCACTTCTCTTCTCTAAATTCTAATCTTACATCTCTCTTATTCAAAGCTTAAGAAT
TTACTTGTTCTATTGATAATTTATATTTTAAATTTGGAGAAAAATATATTGCAACAGCCCAAATCATTTAGAGTTGATTA
CTTCTTATACATAGTAGACCAAGCCATCTTTTCACTTCAAAATAGATTTGAACAATTTGAAGTATATGAAAATATTTTTG
GTTTTCTATTTAGTGGGAAGAAATTGAGATCATTTGATGATGAGAATTTTTAAAAAATATTGTCTTAATCTTGAATGTTC
CTTAAAACATAATACTCACTCCAATATTGACGGTTTAGACTTATTTTCTGAATTAAAAGTGTTAAGGAAAATCATAAAAG
CAGAACACAATACTCTAATTGAGATACTCAATCAAATAAAAAGACTTTGATTCTTTTCCAAATGCTTACATTGCTTATCG
AATAATGTTAACAATTCCCGTAACAATCGCCTCAACTGAAAGAAGTTTTTAAAAATAAAAAATAAAAAAATCTTATTTAA
AATCGACAATGTCTCAAGAAAGATTAAGCAGTTTGGCTATATTATCGATTGAAAAAGAATTATTAGAAGAGATTGACTAC
ACATAAATTATTAACAACTTTGCATCTAAAAAAATAGAAAAATAGATTTAAAATAAAAATATTTATAATTTTTTTTAAAG
CCTCTAGTTTGAGTTTGGCCTTAGGCCACCATCGGGTTTGAGCCGCCCCTGGCTTAGTGGTGGTCCAATCATTTGGATAG
AAAACCAGAATAGCAATGTCTAATTGTAGGTAGTATTATTTATTTTATTATTTCCATAGGTTATAAAATTTATCAAGGAC
AGAAATCAGAATGAATATAATCTAACTTATGACAAAAATATAAATAACAACAGAGAACTTGTTAATGGGTTATTGGATTT
TCAGATAGTAAACCATAAATTTCGGATTTATTTTTCTAAAAATAATGAAGAGAGGCAACAGAGTTTCATAGTACTTACCT
TTCTTTTCTACTTTATGTTTAACTTTTGCAGAAGCTTCCTACAATTAATTAATTAGAATGAGAATAAGAATGAATACATT
TAAGTTAGAGGATAAACGAAATCATTAAAATGACAAAATCATACATACATTGAAGCGCTGCATCAATTCCTCTGCTTTAG
CGGCATCACCATCAGCTTCAATGTTTTCTCTGCAAGTACCAAAATTACGATCGAATAAGAAAAACTGAATACCGTCGTTT
GGGGATTTCAACAAGTTTCAGAATATATATAATTACGGTTTGGGCAGAACAGTTTTCTGCGCTCTACGAGGAGGACCTTT
CGGTGCAAATCTCACCTACAAAAATCATCCATCAATCAATCAATCACACATAAAATTAATTTGCAGAAAATATTGAAAAG
TTTTTACCTTTCTAGGTGCTTTCGTTGCAAAAGAATCTGAATCCATGATCACAAAACAATAACAATGCAAAGGTTAATTG
GGAGAAAGGTTTTGTAGAACGGCTAATAGTAGGGTTTAAATAACTTTCTTTTTCATAATTCTGCGGCCTCTTTGCTCCTT
TACATAAGTGTATTGTTTAACTTGTTAACCATAATTAGAACCTGTTTGGCCCCAAATAAAATTTGGAAAAAACTTGGCAA
CGTAATTTGCCAAGAATCCAAGTTCCCAAATACTAAAAAAAATTGAATATCACTCCAAACTTTTATATTTTATAAGGTTA
TTTTTTAACGGAAAATATTCACTATAAATAGATAATATAAATTTATGGATATTTTTAATAGTTTTTAGAACTTATGGGTA
TAAATTATATTTATTTTTTTGAAATAGCCAAATATTATTGGGAAAACTTGGGGCCAAACACATGGTTTAATTTCACCAAA
AACTTGGCCCAAATATTATTTGTCAAGAATATTTGAGAACTTGAGGCCAAACTCTAGCTTAGTCGTGGTAACACACTTCT
AACACTTAGATATATAAAATAATAATAAAATTCATAAAATACAAGTTATTTTATTTATATACCAGTTTTTAAGAATTGAA
AGAGAATTATTATTCATAAGAAATTACCCAATACCCACTCAGAATAAATGTTATTTTAGAAATATTATAAACTATTTTTC
ACATATTGTTAATAGTTAAATAAAAATAACAAATGAGTATTATAAGATAAGTTGGACTATAAATTAATTATATGGAATTT
TTTTAGAAATATTACTTGGCTTACTAAAAATTGACTTCTTTTACGGCTTGTCTTCATTGTCGTTTTTGGTCATACGCTTC
TTCAACACCATTGAAATAACAAACATACATTATTGAAGCAATTGAGACAATCACCAAGACATATTAAAAAAAGGGACAAG
AGTTTGAAAAATACTTCAACTTTGGTCGGATTTGCTGTGCGATCTAAACTTTCATGAGGACATATTACCTTCCTAGACTA
TTTAATACCGTATTTTTTACCCCCTGAACTATTTAATAGTGTATTTTAAAGGTATATATGTGCCCACGTGGACACATTAC
TATTTATAATTTTGCATTATTTTTTATGTCCACGTGGGCAAATATATATGTTTAAAATACGGTATTAAATAGTCTAGGGA
GGTAATAGGTCCTCATGAAAGTTTAGTATCGCAACAACAAATTCGACCAAAGTTGGGGTATTTTTCAGACCATTGTCCCT
TAAAAAAAAATGATAACTTTTCACCAATTATCGTTTTCTTTTTCAAAACCTAATTCAGACCCTTGTCTCTTAAAAAAATG
ATAACTTTTCACCCATTATCGTTTTCTTTTTCAAAACCTAAACTAGTTAATTTTTTTTTAAAAATATTCGCAACTTAATA
AGTCTTTCCCCCAACATGAAAAAGTGTCTGAATAGATGCTTTCATTACTTGAAATTGTATTTTCTCTTTTTAGTTCATTC
AATCAATTTCATATTATGGGCAAAAATATTCATATTTTTTTGTGTGAGTTGGTAATTGTCTCAAATTGTTGCAATGATTT
ATGTCTATTGCTTTAATAGTGTTGTAGAAGAGTGTGACGATAAATAATGACACGAAGACAAGTCGTAAAAGAAGTCCTTA
TTTTTAGTAAGCAAAGTAAGAATTCTAAACAGACTCCATATAGTTACTTTAGAGTCCAATTTAACTTATAGTACTCTTTC
TATTATTTTTATTTAAATATAAATAATATGGGAATACACTTTATAATATTTATAAAACTAAATTGTCTGTGTAATTTTAT
TGTCTACTGTCAGTGGATACTAGTTAATCACTATTTATAATTTAATGATATAATAAATTATAAGTTTAAATAAGGCTAGT
AAACTTGTGCGCGCTTCGAGTGATGATAAAAATTATATTACATATTTGAAATAAACTTTGTAGTATTCAAATATCAAGAA
TATTTTAAGAATCCTTTCTAGTTTTTAAATTCAAAAGGAATAAATTTCAAATTTAGTTATTATTAATAATCGTGAAGACA
TTAATCATAAGATGATTTTAACAACCCATTAGGTTGTTTTGAGTAGTAGAACTTCTTTTTTCATAAAAGACTCTTTCTGT
AAATTTTAAATGAGACTTTATTTTATTCGTTTAACTACAGTTATTTAGTTGACGAGATTTGTTATATAATTAATTTAGCT
GGTAATTAATGGACCAAGCTTTAGATTTATTTAATATCTTATGTCACTTGACTCATGTATAAAAATAAAAACAATGGGGT
TGATCACTTTTGATATATTATTTTTAAAAAAAAATAAAAAAATAGAAGAGAAACTTACCCGCAATGTCAACCCTGACGCA
ACGGCGCATTCAGGTGAGAGCTTCAAAAATATCAATCCATTGAGTACGTAGTATGGATTGCTAGGTATATGAAAAAATTA
TACATTGTTCTTAGAGGAAAAAGAGTATTATATTATACGAGGAAACAAATTGAATCTTTCAAATTGATGTTACTGCAAAC
GTGGCTATTACTTATTGATATATCAATTAAGGGTTTAATGATTACCAAATGATTTAAGAAATAATTATAAGACAATGATA
ATGTGATGATTGGAGGAATATATATAAATAAAGGCTAATGCGCGTTTCGTGGTTGACGTTAATGGTCCATAATTAATTTA
CTTCAATCTTAGATTATGTTTGTTGGTTATCATATTATGATTCAAGTTTTGATACATTAAGACATGTAATTAAATATTAG
GCATATTGTATCATATGAATACCATTATATTTATGATATTTGGAGGAATTGAAACTTAACCATTAATGTACAACAAATTT
ACGGTATTTATCATGCTTTAAGCTTGGAGTTTTGTGTTTGTCTTAAGCATTTGTTAGTAGATTTAATGATATGTTACTTG
TATTTTTATAGGAAAATACATTTTGACTAGTCGAGACAAAACAGGATAAACAACAAGTTTTTGAGGATTGACGACTTCTC
CTACGAGTCGTAGCAATGAGTCGTAGAACATATTAATTTGTTTTGAAGCCAAGTGTTGTGCAACGAGACAGGACTACAAG
CCATAGGAATTTCTACGAGCCATAGGTCTATGTCATAGAAAAGATCAGAGAATTTGAATCCAGTACTTGAACTACGAGCC
ATAGATCTGTCATAGAAAAGATCAAAGAATTTGAGTCCCAGTACTTGAATCCAGTGTTACGACATCCTTTGAGCGGACGC
AATGTCGCGGTGACTCAATTTTAAAAGAGTTAAAAAGATTTTTTTTTTTTAAAAAAAAGTAAAAGGGGTAAAAGAGAGTT
GCCACCTAATTTTTAGGAAAACTAGGAAACCAATTAATATATAAACTTAAAAAAAAAATGTCTACGAAACCAATATATTC
TAGGTAGGTGGTTCAAGTTATTCCGAAGAGAAGGTGTTAGACATCCTTCGAAATCCACAATTGTGGATCCCGACTGAATT
CATTTTTTCGAATTGAGGGGGAGATAAAAACAATATAAAGTAAAATAAACATGCAATATATACAAGTAATAGAATGAAAC
AATAATACAAGAATTGGCTTAAAATTTGCCTAACGTCAATATATACAAAATACTGAAAAAAGTATAATTCGAACTTCATT
CGACTAGCTTCAATGGGAAGCAACTTCATGTACCTGTAAAGACACTTAGTAAAAGTGTTAGTACTAAATAAATATGAATA
AAAATAAATGAATCGAATAATAACTTAAAAAATAAAAACTCGTCTTATTAACATGGGAGACCTTGGAAATCGACGATAAT
TTCTTCATCAGCCAATTTTAACATATAACGAATGGGGAGGACTCCAAAATCGACGAAGAGATTTTCTCATTGGCCAATTT
CAACAACTACTCAATAATGAATTGGCAAAAATAATTAAGATAAGAAAATAATCCAAAGTAAATATAAAAATAGCATTAAC
GGTGGGCTTGCAAATATTTTCCAAGTTAGAAGCAAATTACAGTGTATAACTGAAGACTCATCATCGGACCTTGTTTAAAC
AAAAAATCTAAATTAAAAAAAAATTAGATAATCAATAGCAACAGAAGACAACCCACTGGATTTGAAGCTTGACAATAATA
ATATATTAAATTGAAGCAACACTGACGGATAATAACAATAACAATAAAACCTAGGTTGTAGCAAGCAACATTTATATATC
AACTATAATATAATAATAATAAAACTAATAAAAGTAATAACAACTAACCAACAACAGCAACAGTGAAATAGAGGAGCCCA
AGAATGAAAACAACAAACTTAATAAAATAAAATAAAATAACTACAAACAGTAACATGAAAACATTTATCAAAAGCAAATA
AGAATAAAATGCTGAAAAATAGATAGAGATATATATATATATATATATATATATATATATATATTAAAATGTGAAATTAA
GATGGTCACCAGAGCTTGCAGTCACGCCGGAGTTGGTTTGCGTCGGATATGGAGCTAGTGGCGGAGGGAGGATTTTCATC
AAGGGGGTTCAGAAAAAAATTAATCACATAAATAATATCCACAAATAAATTAAACGGGTCAAATCGGATATAAACGGATC
AGATTAAACTGTCGAATCAAGAAGAAAAGGGTTTTTTAATAATTGACTTTATAATTAGGGATTAAACTAATAAATCCTAA
ATTCGGAATCAGCGTTTTAATTTTTTGGAACTAAACATCATTTTCTGCCCGGATTCGAACACGCGACCTCGCGTGCAGTA
GAGCAAATTCTTGAACCCCCAACGCCACTGAGCTACGCCTTTGGTGTATGTTCAGGGGGTTCAGCACTATATATATACAC
GTATATTAAAAATTTAATCTTATATATATAGTGTAATTTTTCGACGAAGGGGGTTCGGATGAACCCCCTTCGTCCTACGT
AAATCCGCCCCTGTATGGAGCCATGCCGAAACTAGAGTTTGGGGTTGTTGTTTTCCACTGTGTGAGCTCGGGGCTCACTG
GTTTTCAGAGCTAAATAGCTCGCTGGTTAGAGTTCTGGTTCGTCGGCGTTGACGGAACACCTGCAAAGACAAACAAGAAT
CAAAAATAGAAAAGGGAAAAGGGGAGGGGATGGATTGTCCCTGTTGTTTCGGTTTGCTGTTGTTGTGATGGGCTTTGGGA
GAACGATGAATCGTTTGGTTGGCTGCTCTGCTGTGTTGGTCGCTGGAAAACAGTTGGGTTTTTGAGGTCGTTTTGGTGTT
GGGTTGATAGTTGCTGGAGCCAAAAGCTCGCTGGAGCTCGGGACTTCCGGTTTCAGGTGTTTTTCCGGAGGTTTAGTGGT
GGTGGTTGGTTATTTTCTGGTTGGTTTTCGTTGGTTTTTGGTGGAGCTTTGAGGTCTGGTTGGAGAATCGGGTGGAATTT
GGATTGTTGGGGTCTGGTTGTTGTTTGTTAGATCTGGTGGTTTGGGGGTTTATTGAGGGAGAACGGAGAAGAAAGAACAG
GGGGTTGAGGGCTGGTTGTTTGGGGAGAAAGAAAAGTAAAATGGGTGTTTGGTGGTCATGGTTGCTGGCCGGAAACGAAA
ATGAAAAAGGAAGGGCTGGTGGCAGTGATTTGTAGCTGCTGGTCTTTGTTTGCTGGAGAAAAATGAGAGAAAAAAAAAGG
GGGTTTTTTGGGTGGTGGATTCGCCGGATTTCGGCAGAGCTTCGGTGAGCTTGTCACTGGAAAATTATGAGAATTTCTTA
AGACTTGAAAAATCTAAAAATTATCCCTAAATTTTATCCATTATCTTTTAGCCTAATAAGCAAACTATTCTTTAAATTAG
AAATTGAAAACTATCAATAGTATAATATTACTATCTTAAAATCGTGGGCTAAAATCACCGCTTAATAAAATATCTGTGTA
TAAAATATTATCGATATCAAAATGAATTTTTGGACTGTACAAAATATCAAAATAAATATTAACAAATGTAACAGAGAAAA
TAAATATGAAAAATATAATGAACATAACCAATGACATGTAAAAAATGTAATTTAGCAGAAATAATGATTTTATAAAAAAT
GAACAAATATTTGAACGTATTCAATCAACTATGACAAAATAATATAAACAGAATTAATCGATAAAAATTCTAATACTTTG
AGAATAAAGATAATTATCAACAAATTGTATTAAAATGACAAAACATATATTTTGAACCATTTAAAAAATNNNNNNNNNNN
NNNNNNNNNNNNNNNNNNNNNNNNNNNNNNNNNNNNNNNNNNNNNNNNNNNNNNNNNNNNNNNNNNNNNNNNNNNNNNNN
NNNNNNNNNNNNNNNNNNNNNNNNNNNNNNNNNNNNNNNNNNNNNNNNGAGCTTTTGAGCAAGACTCTACGTCCATCGAC
TAGGCTGAAAATAATAAACAAAATGCAGAGATTGATTGTAAACTGAAAACATTCACATACCTTCGATGTTACGTGCAAAA
TTGCACAATGAAGGTAGTGTACCTCTTTGAAAGGAGGATGATGTGAATAACATGTCACTTTGAACGAGGTGACAACCCAA
CGCGTCTCTTTGAAAGGTAGACGACCCAATCTAAACATAACATGTCACTTTGAATGAGGTGACAACCCAACGTGTCTTTT
TGAATGGTGAACGACCTAACTTGAACATAACATGTTACTTTGAACGAGGTGACAACCCAACATGTCTCTTTGAAAGGCGG
ACGACCCAACTTGAACATAACATGTCACTTTGAACGAGGTGACAACCCAACGTGTCTCTTTGAAAGGCAGACGACCCAAC
TTGAACATAACATGTTGCTTTGAACGAGGTGAAAACGCAACGTGTCTCTTTGAAAGGCGGACGGTCCAACTTGAACATAA
CATGTCACTTTGAACGAGGTGACAACCCAATGTGTCTCTTTGAAAGGCGAACGACCCAACTTGAACATAACATGTCACTT
TGAACGAGGTGACAACCCAATGTGTCTCTTTGAAAGGCGAACGACCCAACTTGAACATAACATGTCACTTTGAATGAGGT
GACAACCCAATGTGTCTCTTTGAAAGACAAACGACCCAACTTGAACATAACATGTCACTTTGAGCGAGGTGATAACCCAA
CGTGTCTCTTTGAAAGGCGGACAACCCAATTTGAATATAACATGTCACTTTGAGCGAGGTGACAACCCAACATGTCTCTT
TGAAAGGCGGATGACCCAATTTGAATATAACATGGCACTTTGAACGAGGTGACAACTCAACGTGTCTTTTTGAAAGGCGG
ATGACCCAACTTGAATATAACATGTCACTTTGAACGATGTGACAGCCCAACGTGTCTCTTTGAAATGCGAACTAGCCAAC
TTGAATGTAACATGTCACTTTGAACGAGGTGACAACCCAACGTATCACTTTGAAAGACGGACGACCCAATTTGAACTTAA
CATGTCACTTTGAACGAGGTGACAACCCAGCATATCTCTTTGAAAGGCGGACGATCCAACTTGAATGTAACATGTCACTT
TGAACGAGGTGACAACCCAACGTATCTCTCTGAAAGACAGATGATCCAATTTGAACTTAACATGTCACTTTGAACGAGGT
GACAACCCAACGTGTCTCTTTGAAAGACGGACAACCCAACTTGAACTTAACATGCCATTTGAAGGTAGATGACAACCAAA
TCTTGAACTTAATATGAATGGTGTATCACAAAATCTGCAATAACAATGTTAGTAACAAATGTAACATAAAAGCAACATAA
AATATGCAAACATTGCCTCATATGAACAAGGTAGTTAACTGATGGGACAATTTGAACTTAATAACATAATGAATAAAATA
ATTTAAAAAAAATGTTAATTTGAAATGGAATAACAAAATAAAAAGCGTCATATTGAACGGATGACAACCCATTTTTTTTT
AAAAAAGCATCATTTTGAATGGCATGATAAACCGTTTTTTTAAAAAATAAAAACAATCTAAGATAACAAATCAACTTTAA
AATGTGTCATTTTGAAAGGTATGACTACCCAAATTTAAAAATATGTCATTTTGAAGGATATGATGACCTAAAATAAAAAT
ATGTCATTTTGAAGGATATGACGATCCAAAGATAAAAAGATGTCATTTTGAAGGATATGACGATCCAAAATACAATTTTA
ACTATGAAACGGTCTACAAAGTCACTTTGGACAAGTATCAACAATGAAATGGTCCACAAAATTAGTTTGGACAAATATCA
ACAATGAAACTGTCCACAAAGTTGGTATGGACAAATATTAAAAAGTGGGTTTCAACCCGTTTTTATTTTATAAACAATGA
AACATCTTTTAACTTGGTTAGCGCCAACAACAGTATTGTACAAAAATTTCTCACAATTCTTTCTGTTTCAACTGAAATTG
ATTACGAGGTAATTCCTACGGATTCAAGTGGTACCTCAAATGTACTCAAGTAATGACAAAATTTATCCATCTTGCTATAA
ACAAAGGTTTTGAACTATACCTAAAATCAGGTTTCAAGTGCCCCCACTACAAAGAAAGTTCCAATTTGCACACATTGAGA
GTATTTTAATTTGGGAACATCTGGAAAAACACACTCACAGTCAGGAAAAAATGTTCAACACATGCAATTGTGATACCATA
GGTTTGACCTTTATGTATATCTCCACTAATGTGAGAACATTTGAAATGAAATCATGTATGGCTTGTTATTAGCTTATGTA
GGCTTAGGGACGGGTAGGATAGTCATTTGGGATAAAAAGTGACTTATTCCCTTCTTGAGCATTGCACTAAATTGGTGCTT
TCAATATTACGCTTTTAGCATTTGATTCTCTTTATTGTCCCTATTCTTTGCACTTTTTGACTTCTTTGAAACTTTGCTTG
TTTGAGATTTTCCCCTTTGCATCATTTTTGAAGTTTCTCCATGTTTGTTTGGAGTGTTCTTCTTCTTTTGTTGAAATTTT
GCTTGCTTGAACTTGTGGATAATTTTGAACTTTTTCTTCTTTCTTTGAAGTCTTTTTTGTATTTTCGACTTTTAGGGGAT
TTGTAACCTTTGTCTTTGACAAATTTGAACTTTGAATCTTGTTTTGCAACTTGCACGTCTTCAGTGCGCTCAAGAAAGTC
AGGCCAAAAAGGGGATAATGCGTATAAGCACTCAGAAAGGGTATAGGCTAAAATGTGGTTGTCCAAACAAAAGACTTAAG
GCTCAAAGTGGGACACACTAAGGATTAATGTCATTTGGTAGGCTTTGAAAGGCTCAAACGGGTCAAAGAATGCCTATAAT
CATTTTTCAAATCAAACATCACTTGGGATTTCGCCTCAACAAATATTTAGGCCAGGTTTTAGATCAACAAAGCTACACGA
TTGAATTTAATCAAAAGCACGCCATACAATGCACATGAAACGATGAATTTGATTTTTTTTCTAATCTTGAATGTATGCAA
GAGAATATTTTCCCGTGTAACAAAAATATGAATGAGAGGTACCAAAAGAATCCATGGCTTAACAAAAAGTCAATCCTCTC
CAATTCAACAATTATTTTCATATGCACACTCGAACTATGTTGGCACCAACCAAGTAAAAAATTACATAACATTTTAAAAA
GAAATAAAAAAAAATAAAGAATACCGAACCCAATTAGGGGTGCCTACCTATCTCATTGATGAGAATCAAGTTTGCGTAGT
TTGTTTAAATATGACATAAAAATATTTTTTGAATAACAAATGATTTTTTTAATAGAAAATAAACGGAATGAAAAACCAAT
GAGCCACATTAAAGGGCAGGCAACCCAAATTTAACAAAAAAAATATTTTTTATTATTTAAAGAAAAAGTAACCAAAAACC
AATGAGTCACATTGAAGGGCGGACAATCCAACTTAAAAAAATGTCAAACAATTTTATTTTAATTTTTGGAAGGGAGTAAT
TGAAATGAAAAATGAATGAGTCACATTGAAGGGCGGACAACCCAAACTTAAAAATGACAAATAAAACAATATTTTAAATG
GAATTTAAAATAAATAAAATCGAAGATATACAATGAATATAACCTCATGTACAAAAAATCAATGCAAAAGGTACAAACAA
ACTCAAAGTGATGCCTGATAAGTCTGAAGTCTGAGTAAAACCTTGGTGAAATTTTTGAGGGCATTCCTTAAAAAATTTAC
CCTTGTTACAGCTTTAACAACCTCTATATTCAATCTTGTAGCAACTGTCTCCTTTGTAAAATTTTTGGAGACCTCCTCAA
AAAAATTGCCCTAGTTTCCACCTTGAAATAATGGAAAGCTGACGGGGACTTGACCGAGCGGTTGTGGCGCCTACATATCT
CGTTGAAGCAGGAATCAGGTCAAACGTAGTTTCAATAGATTCTGACTTGAATAAAGATTGAACTTGAATATTCTAAAACT
AGGTTAGCAAGAATGACTTTGAAATAATGGACTATCATACAACATATTCACGTATAACAAGTATATCACATAACATACAA
ACAATGAATGCATGTCTTATACAAATGTACCTTGAGTGTTGTGTCATCTTAAGCAAATGCGCTAAATACGAGGTTTTGGC
TTCACTCTACACTAGCTGACTAAGAGTGGACTTTGAAAAGAGACCTGGTTACCCGAGTTGAACAAGCTACGGTGCAGTAT
AATAAACGAAGTTGGATGACCACAAGCCAACTATTCGTTTATCACTTCAAAAGAATTCGAATGTGCTTTTCTGAAGGACA
GTCGTGGAAAGCCACGTAACCGCCTTTGTCTATTTGCCATTTGGCGGAAATTATGCCATGAAATGCAATGACAATATACA
TACAATTAAATTAATAATGAATAAACAACAAATACAATATACAAATAATCAACAAAATATGCAAAATACAAGGTATAACA
CGATAAAAGAAAATGTTCCTCAATTTGAAAAAAATGAACTCATAATGGTTAGAACCTCTATATCTCTAGTGGAGTCGCCA
TTCTGTTACGACATCCTTTGAGAGGACGCAACGTCGCGGTGACTCAATTTTGAAAGAGTTAAAAATATTTATTTTTAAAA
TTTTTTTTTCAACTCTTTTAAAATTGAGTTACTGCAACGTTGCGCCCTCTCAAAGGATGTCAACATCCGAAATAGTTCAT
AAAAGTTCTATGAGTCATAGAAAATACCAGTAGAAAAGTACATAAGTTAAAAGTGAAGATGTTGATTGACAGAATGTCTC
TATGGACGTTAGGAATTCGTGCGATTCGTAGGACCAAACCATAGAAGTAACTGTAGAGCCTAGATTTTCCCTTTTTTTTT
TTTTGGCTTTGTTTAGGATTTTTTTAAATATTTAAATAAAATAACAAAAGAGTATTATAAGATAAGTTGGACTGTAAATT
AATTATATGGAATTTGTTTAGAAATCTTACTTGACTTACTAAAAGTAACTTCTTTTACGGCTTGTCTTCATTGTCGTTAT
TGGTCGCACCCTTCTTCAACACCATTGAAGCAACACACATACATTATTGAAGAAATAGAGACAATCACCAAGACATACAA
AAAAAATATATGATAACTTTTTACCTATTATCTTTCTCTTTTTCATAACCTAAACTAGTTAATTTTTTTTAAAAATATTC
GCAAGTTATTAAGTCTTTCCCCCAACATGAAAAAGTGTCTGAATAGATTCTTTCATTGCTTGAAATTGTGTTTTCTCTAT
TTAATTCATTCAATCAACATCACAGATTAACTGGAAAAAAATTGTGTATGGTGGTAAATGTATCAAAGTTTATTTTCATA
AGATGTGTAAAAATATTCATATTTTTTTGTGTGTGCTAGTAATTATTTCAAATTGCTGCAATGATGTAAGTCTATTGCTT
TAATGGTTTTGAAGAAGGGTGTGACGACGAATAATGACACGAAGACAAGCTGTATATGAAGTTCTTATTTATAGTAAGCC
AAGTAAGAATTCTAAACAGACTCCATATAGTTACTTTAGAGTCCAATTTACCTTATAGTACTCTTTCTATTATTTCTATT
TAAATATAAATAATGTGTGAATACACTTTATTATATTTATTAAACTAAATTGATCGTGTAATTTTGTTGTCTACTGTCAG
TGGATACTGATTAACGTTTCAAGGACACTTCATCCAATTCTAAGTGTCAACGATCGTTAGTTAGTATATAACCCAACTAA
CTGAGTTGGGGTCGATCCCACAGAGAGTAGCTTTCTTTGAATTCAAATACGAAAGTATGATGATGACCTTTGTAGATGAG
CAGCACACACTTAAGAGTTTAATAATCAAATTTTCAGGATGTCGTTACCAACACACTTCAAAGTATTAACAATAAACAAT
CAAATAACTAGAAAACACTTGGGGGATTGACTAACCAACTGCCGAATTCAAGTTAATGGGTGTACATCATTATCGATAAT
GCTAATTCGTTTGGGTAGAATGGACTATAAGTAAAACAATTTTCTCTCGAACAATTGCTTTATTTTCGTGAGTTCTCTCG
AAGCTCAACACCATCCATAAGCTAACCAGCCCACGTTCTTATCAAATCTACTCTTTTGAGCTAGATACAAGGGCTAGGTC
TTAGGTTTCACTTTCTCAAGATAAAACCGTCAAGACCCACTACTAAGGATGCCCAAATACTACACTGGACTTCTCTCTTG
AGAAAGCACAAAACTCTGAAATCTATCACACCAAAGATGCAATAAGGAAGCTAAACCACCATAATAATTTAGACCCACTT
CGGATTAACACCACAAATCACTAATCGGTAACACCCAATTAGTAAAATGCAACAATTGATCACATTGTCAAACCCCCAAG
GTTAGGGTTTTAGCCAATCATGATGAAAAGATGAAAATCAACACCCGCCACGTTTTCCATAGCTGAGTCAAAGAAATTCG
AAAGTTAATTAACTAAAATCTTCACTATTACAAAACTCCAAGAAAAACCTTGCTAAAATCACTGGAAATCTACAATGGTA
GTGTTTTTGCTCTCAAGCTTTTGTTCCTCACGTTTTTGAATACCTTCTCTCTTGAAAAAATTAATTTATTCAAGTCTGAT
GTGTGGCTGTTTGGGACCAATCAATGAGGTAAGTCGGGCTTCACCTACCGTTCGGCGACTCGCCGATTTTCCTTCATCTA
GCCTTCATCTTTTTAATTCTTCTCAGTCTAGCCATTGTAATTTTAGGCGAGCCAAATCGGGACCACCGAGTGATTCCGCG
ATGTGCCCTTTTTCCTTTCATCTCGCCCATCAGCACTTATCTGGATCTCCATCAGTACTTTTGGCGACCTGGTCATCCAT
CGCCGAAGCAATCAGCAACACGCCGAGTGGAACTGTTGCTCTCCGAAGATACCCCTAATTCAACCTCATCGTTCTGTAAC
TTTAGGCGGTAAAGTGGCAACTTGGCGAGTCGCCGAGTGACATCGGCGATCATCAGGCTTGTTTTTCCCTTCTCTTTTTT
TCGCTTGTGTTGTCTCTATTGCCCATTTCTGTCCTAGCTTTGTTTCTCAATCCATGTATTTGAAGATCAATGGTTTTACA
TCAGTTGTTGGCACAAAATAAGCATTTGAGGACACTAAATCCATATAAATAAAGCCCTAAATGAGTCCAAATCTCGAACT
CATCAACATCCCCAACTTAAACGTTTGCTTGTCTTCAAGTAAAACTCAAGTTCGGCAGTTCAAAAAGGATGTCTCAACCA
GTGCTACACAAGACTCAATCATGAATGCACACAAAAAGACTCAACTTACTCATGCAAGGATCAATTGTGCACTCAAAGAT
TCGAGTTGTGACTCACCATTATCAAAGATTCTGAAGCTCACTATACTTTTTTCAAATGCAAACTCAAGCTCAATAAAGGT
ACTCAAATGCCCTCACACAAAGAATAATTTCATATTCACACACAATGGTTCAACAATTTATAGTTCCGGAATCACATACA
ACTCTCACACTCACAAAGATGAACACATGCATCCCTCCACCCATAAGTTTGCCTTTATTTTCCAACCAACACTTGTTTCA
GCTCTCTCAAGATCAAAAAGGTCTTTTTAAGGCTTGTAACGAGGCTGAGTTTAAAGGTATGGTCATTTAGGCTCAGTGGC
TGCTATCCCCATTAAATGTGGTATGAACAACACTTTTTTCCCTTTTCTTCAACATTTTCATTCATGCTCAAAAGTCACCC
CATTATTCACTTTCCATAAAATACCGGACACCCCATTTCTTTTGCACTTTCACAACTTTATTTTAAACTTTTTCTTTTTC
ATTTTTCTTTTCTTTTTCTCTCTTTTTTATTTATTTTTTTGTATGGAGGGGTTCCATCTTTTTCAAAACCATGGGTCTAA
GGGGGACTTCTTTGCACTTCTTGATTTACCTTCTCTTTTCACCACATCCCCAACTTAGGCTTTTGGCCTAAGTTAGCTAT
TCAAACAAACCGCACTTCATGAGGATTATGGGTAAAGGGATAAAGAAAGGTCACAATTTCATCAAGTTTCTTCCAAGGAA
AGACTAAGGATCAAAGGGTATTCAAGCAAAGGTCACACACTCACAAGGTAGGCCACAAAAGAGGTATAATGTCAAATTGT
TTCACTCTTTAAAATTATTGCCTAAGATCATTTCAAGAGCTTGCATCACTTAGTCAACCGGACCAACGAGGAAAATTCTA
GGTGTCATCACACAAGGTTCACAGTAAGCTCATCACACAAGGCATTGGCACCAATGTCAAACAAGACTCAATACTTTCGC
TAGTGTGCATTGTTCATCACAAGATACTCAATTTGATAATCGACAAGTAACAACGAGATGCAAAAACTCACATATTGCCT
ATGCAACTTTATTTGGCCTCATCATAGCCGCACATTCATTTTTGTTCGATTGAGAGCACTATTCAAGTCACCGGTATTGA
TCACAACCGACACTCAAATTTGCTCAAGAACAACCACAATTAAACACATTCAAGAGGTGGCAAAACTGAGTCCAAGAGGG
TCCAAGAACACAGAGGAATTCATTGACCAAGTACACACCCCCACCAAAAACATTCAACATTGTCCCCAATGTGAGTAGAG
AACGGACATTCCCGCAAATAAAACAAGAATAAAAATAAAAACTAACAAATAAAGATACAATTCTAGTATGTAAACATGTA
GAGTAAGCTGACGAGGAATCTTCACTAAGTGCCCAGTTAGCGAGAAAATGAATCAGTCGCCGAGTGCTTCGACGGTCCGC
CCAATGATTTGAATATTGCCCTTAGTTCCAGTGGGCAACACTCTCAGAGAGGGGCAAATTGGCGGAGATGCAGGAGGTCA
CCGAACAAGTCGGCAATTCGCATAATGGACTTGGAACATCGCCGAACAATCATTGAGTTACATTGTCAGCGCTGAAGTAA
AAGGGCGAGAAAATCAGGTCGCCTAAGCACATCGGCGATTCGCTGAGTGATAAAGGTCTCCCGCCGAATGTTCTAGAATC
TCAACCCCATTTTTGAAGTCCATAGGGCGGGCTATGTTGTGCTCGCCGAACGGGTTTGGCGATCTGCTAATAGTATTTTC
TTCTCGCACAATATCCTGCATCTGCAAAATCAACACACATTATTTAATACACTAACACTTGGGTTGCCTCCCAAGAAGCG
CCTTATTTAACATTGTGGCACGACGTGGAAATACTCTCAAGCATCTTGAAGGTACACCACCTCAATCAGAGAAATCTCTT
GGTACTCGCCAAAGTATGACTTCAAGCGTTGCCCATTCACCTTAAATGCAGGTCCTTCTTGACCTTCAACTTCGATGGCA
CCATTTTTGAACACTCGTGTCACTCTAACGGCCCTGACCATTTGGACTTGAGATTTCCTCGAAAGAGTCTAAGTCGAGAG
TTGTATAGTAACACCAGTCTCCCACTCTGAACTCCCTCTTAAGGATTTTAGAATCATGCCATTTCTTAGTCTTTTCCTTA
TAAAGGGCTAAACTTTCATAAGCCTTGAACCTGAATTCATCCAACTCATTTAGCTGCCCTACTCTCTCTTTTGAAGTCTT
GGTCCAGTCCAGATTTATAGCTTTCAATGCCCATAATGCTTTGTGTTCCATTTCAACCGGTAGATGGCAAGATTTACCAA
AAACTAGCTGATATGGAGACATATCAATTGGTGTTTTGTATGCGGTGTGATATGCCCATAGCGCGTCATCAAGCTTTCGA
AACCAATTAGTCCTGTTAGCATTCACTGTGTTGGCCAAGATACTTTTGATATCCCGGTTTGAGACTTCAACTTGGCCGCT
CGTTTGGGGATGATACAGAGTTGCTACTTTGTGTTTCACTCCATACTTACTTAATGCAGCTAAGAACCACTTGTTGCAAA
AGTGGGATCCCTCATCACTAATAATAGCCTAAGGAGTACCAAATCTAGCAAAGACGAAGCATTTAAGGAATTGAACAACA
CTTTCCCTTCATTGTTTGGAAGTGCAACGACCTCCATCCATTTAGAAACATAATTTACAGCCATCAAGATATACTTATTA
CCAAACGAACTCACAAATGGGCCCATGAAATCTATTCCCCAAACATCAAATAACTCAACTTCTAAAATGGGAGTAAGAGG
TAACTCATGTCTTTTGGACACTCCACCTTGTTTTTCACATTGAGTGCACTTCTTAACAAACTCATGAGCATCCTTGTAGA
GGGATGGCTAGTAGTAGCCACTTTGGAGAACTTTAGCAGCTGTACGCACACCACCATGATGACCCCCAACCGGTGAAGCA
TGACAAGCATGAAAAATTTCTATGGCTTCTTCTTCCGGAACACATTTCCTAATGATATGGTCTGCACACTCTCTGAATAA
ATATGGTTCATCCCAAAAGTACTTCTTAACATCGAACAAGAACCTCTTTTGTTGGTAGAAGTTCAGTTCGTCCGACATTA
ATCCATACACTACGTAATTGGCAAAATCAGCATATCAAGGAGGTTGTTTGAGAGTTACCATGAATATCTGTTCATCGGGA
AAAGAATCATTTATGTCTATCTCTAGCTTGTCATTTTGCTTGCCTTCCAATCTTGATAAGTGGTCAGCCATATGATTTTC
ACAACCTCTCCTATCTTTGACCTCAAAATTGAATTCTTGCAACAGTAGCACCTACCTTATCAATCTTGGATTGGCATCCT
TCTTTGCCATTAGATAACGCAGTGCAACATGATCAATGTGAACAACCACTTTAGTACCTAGCAAGTATGCCCAGAACTTC
TCAAATGCATAAACTACCGCAGGTAACTCTTGTTCAGTAACAGTGTAGTTACGTTGAGTACTATTTAGAGTCTTGCTTGC
CTAGTAAATGGGGTGAAATAGTTTGTTACATTTTTGCCCCAATACAACACCCAATGTCGTACTGCTTGCATCACACATTA
CTTCGAAGGATTCTGACCAATCGGGACTAATGATGTCCGGGGTGGAGACTAATTTTACTTTCAAGCACTTGAAAGCCACC
ATTCAAGCATCATCAAAGTGGAATTTCACCTCCTTCTCTAAGAGTTTGCATAGAGGATGTGCAATCTTTGAGAAGTCTTT
GATGAACCTCCGGTAAAAACCGGCAAGTCCCAAGAAACTACGAACACCCTTCACCAAAATTGGTGGTGGTAATTTCTCAA
TCACTTCAATCTTTGCTTTATCAACCTCCAACCCCTTTTGCGACACTTTGTGACCAAGAACTATACCTTCCTTAACCATG
AAGTGACATTTTTCCCAATTTAGGACCAAGTTTGTCTCCACACATCTTTGGAGAACTTTTCCTAAGTGTGCTAAACATGC
TTCAAAAGTGTCACCCACAACTGATAGGTCATCCATAAATACCTCCATTGAATCCTCCACCATGTCAGCAAAAATAGATA
ACATGCAACGTTGAAATGTTGCTGGAGCATTACATAACCTGAATGACATCCTTTTAAAGGAAAAAGTTCCATACGGGTAG
GTGAAGGTGGTTTTCTCTTGATCTTTCGAAGCAATGGAGATTTGATTATAACCGGAATACCCATCCAAAAAGCAATACCA
ACCTCTCTCTGAGAGTCGATCAAGCATTTGATCCGTGAAAGGCATGGGTAAGTGATCCTTTTCAGTCCATGAATTTAGCT
TTCGGTAATCCATGCATACTATCCATCCGGTCACCGGTCTCATAGATACAATCTCCCCATTTTCATTTGGGACTATTGTA
ATACTTCCCTTTTTTGATACACATTGTACGAGACTTACCTATTTGCTATCCACAATAGGGTAGATCACACCTGCGTCCAA
CCACTTTATTATTTCCTTTTTCACCACCTCTTGCATCAGTGGGTTCAATCTCCATTGATGTTCAACACTCGACTTACAAT
CAATATCAAGCTGAATTTGTGAGTACAAATACCAGGAGGAATGCCCACTATGTCGGTGATAGTCCAACCTATAGCCTTTA
TATGCCTTTTCAACACCTCAAGGAGAAATTTGACCTGCCATTCAAGGAAGTTAGCTGCAATGATCACTAGTAAGGAGTTA
TTTGGCCCCAAGAAAGCATATAGAGATGGGGGGAAGTACTTTCAACTCCAGATTTGGTGGTTCTTCTGTTGATGGCTTTG
CGGGAGGGCTTTCTCAAATTTTTAGATCAATGTCCAACTTCAAGGGAGTCTTAGAATACCCCCCATGCCTCAAAGAGCAG
CTACAACCTCTTCATAGCCTTGAATTTCGAATTCATCATAGTTAGCAATCATGACCTCAAGTGGTTCACTCATACACATC
AAATGGCTCACACTAGCCATCGCCTCATCAATAAAATCAATAGTGGAGACGATGTGAATATCACTTGGGAGTTTCATTGA
CCTACAAACATTGAAGGCCACTTCACTTCTGTAACAACCCTCAAAATAAAGTAGGATAAAGTAGAGCCTCACATGAGTTT
TATGCATTAATAACTTGTTAAAATAATGAAGAATAGCCTTTTTAGTTAGCTTTAAAGAGTTTGGAAGTCAAACGTCAAGG
GACGACCAAGATGTTCAGAAACTAGTCTTTTACGTGCTGGTGTGTCCTAGTATGTTGTTCATGTTTTTATGTGTTGTTTG
GAGTCTAAAATTAGTGGAGGTGACCCTAGTATCTTAATAAATATTTTTAGGATCAAAACGTTTGGATAAGGCACCCCGAG
GGTGTCACGACCCAAGCCTAGGGCCTAGATGTGACCGGCGAATGGGGAACCCGAAGGAACCCCAAACAAGCCTCATAGCA
TATCATTACACATCCTTGGTCGCGGAAGCAATTAAAATGACCATAAGCGATAAGCATAATCAAAGGGGGAAATCGGGACT
ACGGGAGCAAGAAAAAAGAAGAAGAAGTGATACATAAATACCATAGATGAGTCAAGCTCAAGCATAATACACAACTTGTC
CAACACCACCTCTAAACATGAGTACTTAGCGGGGGCCAAGACAAACTACCGGGCTCACCCTCATAGTCAAAACATAACTA
AAAAGAAAAGTCTTATACATAGCAAAAGATCATGAGCAACGTCCCCGGAATGGAGGACTCACCAATAACTTTGATAGGAA
ATCGTATTAGCCACGCGGAGGAGGATGGTCAAGCGGTGCTCCGGTCCCTACATGGTGACATCATGTAGGCATAGAGTATG
CGTTAGTACGTTTGAATGTACTAAGTATATGAGATGCAATGCAATGCCACAATAGATGGACATTATAGGAAAAATGCATA
ATCATACCCGATAGATAGCACATAAATGAAATGATATATATAATGACGCTTACATAAAAATCATATTTAGTGGGACGTAG
TACATGTGTGGTGAGTGACCATCAATATAGTATTTCCAAGGCCTACCACCCCCTTGGAGAGGCGAAAGAGGTACAAACCC
CTCAATGTGGTTACCCGGGCCTACCACCCCCCGAGCTAGGGACCAAGGTACAAACCCCTCGATGTGGTTATACGGGCCTA
CTACCCCCCGTACTAGGCAACCAAGGTACCAACCCCTTGATACGGTTACCCGGGCCTACAACCCCCCCGAGCTAGGCTTG
GTCGACTCACAACACTTATATAGAGAAAATCATATACATGTATCCCTTTCATCATCATTTCAATAATTATATAATCATCC
GACTCATAGGATGTACATTGGACATTCCATTTCCTAAGAATTCTATCAATGGCATTTTATCAAACGCATGGTGGGCTATT
GTTCATGTAGATGAAATTATGTCTTTCAAGAGTACTAAGTCCAACCAATTCCGAAATACATATAAATCAGCCCACCAACA
ACATACATATATATATCAACCTTCATAATTTGATCATGGAAGCATGAAAACCATAAACATCACATAATAATTCCATTTCA
TGATAATATGCAAAAATAGACCATAATAGAATGTGTAGTAGTAATTCCATAATTCAAGAGTTCATAAATGATCACAAAGA
CCCATAAACTTGAAGTAAAATAAAGGATAAATGGTTGGACTTGTGGAAAGGAAGGTTTCCACAATCAACCCACATACCTC
AACTTTGGAGAATCCTTGATGGGGATTGGAATGGAGAATTGATGCTTGAGATTGAGTCTTGAATCCGGAATTAGAACTTG
AGATGTTTGAATTTGATTGAAGGTCTTGGTGGAACTTTGGAGAGGGATTAGAGAGTGTTTTTGAGTGTTTTGAAGCTAGA
AAGAAATATAACTAAGTATGGGACAATCCTCTTTTTTATAAAAGAAAAACGTCCAGCCGCTACAGTAACTTTAGCTACTG
GAAATTGAAATTCTGCTCCGACAGATTTTACGAAAATGATCATAACTCCTTCATCCTAACTCGGAATGAGGTGAAACCAA
TTGCATTGGAAAGCTAACTCAAAGGGCTTTAATTTAATAGGTAGCGCCCATTTCAGTTCCTTGTGTGCTAAGAGATATGC
CCCTTTAAAGTTGACCCTGAAAATCGCATTTTTTGCGATTTTCGAAATTTGATACGGTTGTTCTAAAATTCGGGTTAGAC
CCATTTCCCACTCAATTTTACCCCCTGAATAAGAATATGAAGTCGAATTTCCGAAATCATTCACGGATTTTGAGATATAT
GGAAATTACAATTATAGGTGTTTCCGAAGCACATTTTCGGGCATTTTTGGGGTCGTTTCAGAGGGCCACCCTAAGGGTCC
CCGAGGAGGACCCCAACCTTGGCCAAGTAACCTGCCAAGGCAACTTGAAGTTGTGCTTGGAGGGAGCCTGTCCGCGTCGC
GGACTAGCTCCACCAAGGGCCAAAAGTTTGGTCCGCATCGCGAACTCTACTGTCTCGAATTTAATTTCCAGTAAACTTGT
GGGAACACCTCCGCATCGCGAACTTGTTTCCCGACGAAATTTGCGAAAATAAAACTCAAGTTTAACTTATTTAAAAACGT
CCAACTAAGTGATGGGTAGTTTGGGTACTTTGGGGAATTATTATAAACGGTTATTCTACCTATTTTAGGGTATTTTAAGT
TGGTTAAAACCCCAAGACCTAAAATTAGACCCCATTCTTCAAATTGACCCTTCCCTCTCAAAATAGATTCTCTCAAAAAC
TCCATTGAAGACCTTGATAAAGCTCAAGCTAGAAGATGGGTTTTCAACTGATTTCTTCTTCAATTTCATGGGTCTTCAAT
AATTAAGGTATGGTGACTCTTGATTCTTGAATAACCTCTCATTCAAGGAGTTCTATCAAAGATTTTCAAAAGTGATTCAA
AGACCAAAATTCCCAATTTTCAATCTAAACATGGGTTCCTTGTCAAACGATTTTCTAAATCATTCTATTGATGAATTAAT
GTTTTTAAAACAATTTTCAAAGGAATTCTTGAAGAACCCATGATCCCCAAATTCTCGAATATTGGACTATGATGTGGGTC
TTTGTGAATATGATCTGTATTGCTGAAATTATGTTTAGATTAGATTGTATTGATGTTTATTATGATTTCCTATACTTATT
CATGTTGAATTGTTGGTATATTGATGAGTTGAGAATTATGGCCTTATGGTCAAAGTTGTGGGTTGATTCCTTTGTTTATA
GAATTGTACTTAGATTATGTTTATGTTATTGAATTACATTGTTGATTTCTATTTCTACCTATGTCAATTGATTATGAATT
GTTGAGGATTGATCCATGGTGATCATGGCTTGGAGAATTGGTAAGTTCACCTAACTTCTAGTCTATAGTATGATAATTGA
TGCTGTGAGGTTTGATCCTCTTATGGTGGAGGTGTTTACTTCTTCTCTATCTATGCATGTTGAGATCATGACCTTGAAGG
CAATAGATGTGAAGTGAATTGATGATTATGATGCCTATGTTTATAAAGTTGTGCTATGAAGGTTATATATGAAATCCTCA
ATGCTAGCATGATGTTTAAAGTGTGTTGATGATGAGGAGTATAATGTGAATGATAATGTTAGGGATAAGGTGTGGTCTAC
ATGATTGATTATGTTAGGTACTATTGTGGAATGACCTCTACCTATATGACCCCTATATGAATGTTTGATCATATACATGT
TAGGAGTACCTATTCAATGTTGAATGTGTCCTTGTCTCTTATGATGAAGTGTGGGTGTGTGATGTAGAATCCCTAAGGGC
TTTATATGTGAATTGCTCATGAATTGGGGACATTGTGAATGTGTTGTGATCCCTTTAAGGGAAGAACACTCAATATCAAT
GTTGTTGCTAATATGTGACTATGAGGACCAATATGCGCGCGCACACACACTCTACATGTATATCTATGAATATGATGTGT
TATGGTGTCTATTGAAAGGTTAACTCTTATATGCATCCTTACATCTTATTATGCATGCAAAGTGTATGATTAGCAAGGTA
TGAATATGTGTTGTATAAAGGTGTTTATGTGAAAGACTTTCTCACATATGTACACACACATGAATGAATGAATAAGGTTT
ATGATAATCTAGTGAAAGTGAGTCTCTTGAAAGGTGTCCTCAATTGTACTCTAAACTAGACTATCTTATGAATATGGTAT
GATTATGTGAAAGGTCATTCTCACATAATGTAGGTTCTATGATGGAAGGTCATTCTCATCTTAGATACTTCTGAGCTATA
TGATATGAGGGATTAAGTCCTGAAAGCCTACTTTATGAACTAATGTTAAATAAAGGCTTAAAGATGTTTAAAAAGGGAGT
TGGAGCTTAGCACCGAGTGAACATCAAAACTGAGAGTGGGGGCTTCACGTTTAGCAAGTCCAGCTTCCCACAAGAGAACC
TTCACATTTAGCAAGTCTGGGTTCCAAACATAGATGTTGTATCAATAGATGGAAACCTCCACGCTTAGTAAGTCAAGGTT
TTCTAGTAGAAATCTCCTTGTTCCATAACTACGTGCCCCCGTAGGTATTAGCTTATTGGATCCACTAGATAACTATTATG
TATGTAGGTCGTACTTTGGCAAGTAGTACCCTCTCTTTTCAGTGTGGGAGTAGAACACCGGATTTCTTGTAGCTCACATG
GTCTATATCAGTGATGGCAATGTCTCTCGAAAGTTAAAAAATGAACTAAGATTAGAATATTAACTCTAGTCATGATTTCT
TGAAGAGTTACTTACTGTAGGTAAGACTATGGACCCTACTTATGCATTGCACAAGTGTAGTCTAAGGGAGGTTATGATTA
GGCTCTTTATGTAATGAAGAGTATGGTCTATGTATGTTAATAAGAAAGCATGTTAAGGTTGGCTTTACTTATGTCAAGAC
ATGAAGTATGTTTATGCATGTGAATTACACTTATGACTTCTTAATGGGTTTGCTTAGTATATGTGGGGGTATGGGACTCC
ATGTGTACATTGCACAAGTGAAGCTTGTGAAGGGGTTGTGAGGGTGGTTTACCTATGATATGAACTAAATGGGTTATGAC
TATTGATGTAGTAAATGAATGAGTCCTTACATGATGTTATGAAGTATGTTAGTCTTATGTCTAAATGAAGATGTTATGAC
TTGTTGAATATAATGTACCTAGTCTATNNNNNNNNNNNNNNNNNNNNNNNNNNNNNNNNNNNNNNNNNNNNNNNNNNNNN
NNNNNNNNNNNNNNNNNNNNNNNNNNNNNNNNNNNNNNNNNNNNNNNNNNNNNNNNNNNNNNNNNNNNNNNNNNNNNNNN
NNNNNNNNNNNNNNNNNNNNNNNNNNNNNNNNNNNNNNNNNNNNNNNNNNNNNNNNNNNNNNNNNNNNNNNNNNNNNNNN
NNNNNNNNNNNNNNNNNNNNNNNNNNNNNNNNNNNNNNNNNNNNNNNNNNNNNNNNNNNNNNNNNNNNNNNNNNNNNNNN
NNNNNNNNNNNNNNNNNNNNNNNNNNNNNNNNNNNNNNNNNNNNNNNNNNNNNNNNNNNNNNNNNNNNNNNNNNNNNNNN
NNNNNNNNNNNNNNNNNNNNNNNNNNNNNNNNNNNNNNNNNNNNNNNNNNNNNNNNNNNNNNNNNNNNNNNNNNNNNNNN
NNNNNNNNNNNNNNNNNNNNNNNNNNNNNNNNNNNNNNNNNNNNNNNNNNNNNNNNNNNNNNNNNNNNNNNNNNACTTAG
TGCATTCTTGTACTAACACCACTCTTCTTCATCTTTTACACCAAGTGTAGGTAGTGGTGGCTAAAGGGCCTTTCCTAGAA
GTGATGAGCTTGGCTTACTATTCCCAAGTTCGGGTGTGTCCTTAAAGATTCAAGGACCTTTATGTTAAAGAGTTTCCTTA
AGTTCTATGTACTAGATAGTAGTTTCTTTTGTATTGTAAGGGTTGTGTCCCTCTTGTGTTGTAGTCATGTTTTAAGATGG
TTACCTTGAGACGTAGTACTCCGATTTTGTATTAAAGGTTTAAATTAGGTGACTTTTAAGTCTTGTGTTATATTATGAAA
AAGTTTTAAATTTTCGTTAATTTTCTATGATAAATGCTATGACGAATGCTAAGGTCTTGTATAAGACTTCCGAGAGGTCG
AATATGCTGGTAATGGCTAGGGGGTGCTCTCGGGTCGTTACAACTTTGTTCACCCGAAACTTCAATTCTCCGCTTTCAAC
ATCCACCAATGCTTTCCCGGTTGCCAAGAATGATCTTCCCAAAATGATGGGAATTTCAGCATCTACTTCACAATCTAGAA
TGACAAAATCAGTCGGGAAAATGAATCGGTCAACTTTTACCAAGATTTCATAGAGTATCGTCACAGGATGTTTAATTGAT
CGGTCCCCCATCAAGAGTCTCATTGTTGTGGCTTTCAGTTCCCCCCAACCCAAGTTGTTTATAGATCACATAAGGCATTA
GGTTGATACTTGCTCCCAAATCGCATAGGGCTTTAGCAAATTGAATCATGCCGATGGTGTAAGGGATGGTGAACGCTCCA
GGATCTTCTCTCTTTTTGATAAGCTCCTTAGTCATAATTGCACTACAACTATGGGAAACTTCGATTGTCTCAAAATCCAA
GCTCCTTTTCTTTGTGACTAACTCCTTCTTAAACTTGACATACCCCGGCATTTCCAACAATGCTTCCACTAGAGGGAGAT
TAATTGATAATGTCTTGAACACCGATAAAAACTTCTTGAACTTCTCATCCTCATTCTTCTTCTTTAGACGTTAGGGAAAT
GGGGGAGATATTTTGGGTAAAGGTTGCATAACTTTTGGGATTGGATTGTGTTTCTCCATATCTTTTTGTGGTTCTTTGGC
AATGCTTTGATGGATAGGTGTCTCTTATTCCTCCATACCGTTGTCTTCTTCATGCATTTGAGCTTCTTCATTGCCCGTCA
CATCGCCTATTGCCACCTTTCCACTACGAGTAACCACAACCATCCCTCTATCATCATCTACTATTGTCATTCTTGGTTTC
AATTGTGCTGAAAGTAAATTCAACTGACCTTCAAGTATGTTGATTGCATCTGCGTGAGATTTCACTTTATTATTCAATGA
TGAAAAGTCAACTTTCATCCCTTTCAACAAATCATCTGAACCTTCAACTTTATCAAGGATGCGTGACAACAAATCATTCA
CCCGAGGACTACTTGCACTCCCTTTCAATTTTGGGATCTCACTCAAGTGAATGTGGTCCTCTTCATGGTCATCCTCCCTT
CTCCAATAATCACTTTGCTCAGCCCAATCTTGATAGTATCTCCTTTTCTCTTCCCCATTGTGATAGTTCCAATCTTGATT
CCCACCTCGCTGTAAATAGCGTGGGTGGAAAACCTCCTCGTATCTCTTGGAGTTCCAACATTGATTCTCCTTCGGCTTTG
AATAACCTGAGGAAGAACCCTCCTCAACTCTAAACACTCCACTTGTCCCCTTGGGTTTTCCTGCCTTCTCCATCATATGC
TCTTGTAATAGCTCCATTTGGGTTAACATTTACTTGATGTTTGCATCCCTTTCTCTTTCTTTATCAAGTTGTTCTTGTGT
CATTCTAAAACAAAAAGGAGAGACTTGATCCTCTTGAGTGTACTAAGCTTGATTTATATTCGTCATGTCATCATAAAGAA
ATGAAGCCACCCAAATGATGGTAACATTATTCCCCCTCGTACCAATTGATCAACCACCCTTTATTAACCGAATCACGACT
CTGGTAAAAATATTGGAGTAGCAAATCGTTTGGTTGCCCGTGAGTTGGGCATTTAAGTAAGAGTTTCTTAAACCTCACCC
ACGTTTCATGGATGGGTTCACCCTCCCATCGCTTGAAACCTTGAATGTCATCTCTAAGTTTCATCATCCTTGATGGGGGA
CATAATTTTGCATTTAATGCTATAATCAGCTCGTCCCATGATGTGATGGAATTGTTTGGTAACTCGGCCAACCACTTGCT
AGCTTTCCCCGTTAAAGATAGTGGAAATAATCGAAGCTGGATTGACTCTTGTGACATATTCTTGAATGAAAACGGGCTGC
ACACCTCTATAAAATTTCTTACATGCTCATGCGGGTCTTCGTGTTCTAGCTCTCCATAGAGTCCCCTCATTTGGAGGAGG
TGAAGAGTCGTGCTAGTGATCTCAAATATTGCATTCCCATCAGCTTGTGGTATGAAAATTGCACCCATTTCACTTGATTG
AGATGGGTTGTAAACACTATTGATATCATCGATACCGTCCCGATGACCTACTTGACTACCATTCACCACTTACTCACTCA
TTTTTACTTTTATGTAGTCCAATCAACACTACACAATGCAGCCTAATCCAATTTAACTACAGCGAACAAATTCACAAATC
AAATTTTTGAACAAAGAATTCTAAGTAACGCTACTCCCCGGCAGCGACGCCATTTGATTAACGTTTCAAGGACACTTCAT
CCAATCTAAGTGTCAACGATCGTTAGTTAGTATATAACCCAACCAATTGAGTTGGGGTCGATCCCACAAAGAGTAACTTT
CTTTGAATTCAAATACAAAAGTATGATGATGACCTGTGCAGCTGAGCAACACATACTAAAGAGTTTAATAATCAACTTTT
CAGTATGCCGTTACCAACATAGTTCCAAAGTATTAATAAGAAACAATCAAATAACCAGAAAACACTTGGGGGGTTGACTA
ACCAACTGCCGAATTCAACTAAATGGATGTACATCATTACTGATAATGCTAATTCGTTGCGGGTAGAATGGACTATAAGT
AAAACAATTTTTTCTCGAACAATTGCTTTATTTCTGTTAAGTTCTCTCAAACCTCAAAACCATCCATAAGCTAACCAGCC
CACATTCTCATCAAATCCACTCTTTCGAGCTAGATACAAAGGCTAGGTCTTGGGTTTCACTTTCTCAAGTTGAAACCGAC
AAGACCCACTACTAAGGATGCCAAAATATTACGTTGGTGCTGTACTTCTCTCTCGAGCAAGCACAAAACTCTAAAGTCTA
TCACACCAAAGATGCAATAATGAAGTTAAATAACCACAATAATTTAGACCCACTTCAGATTAACACCACAAATCAGTAAT
CGATAACACCCAATTAGTAGAATGCAACAATTGGTCACATTGCCAAACCCCCAAGGTTAGAGTCTTAGCCAATCATGATG
AAAAGATGAAAATCAACACCGATCACATTTTCCATAGCTGGGTCAATGAAATTCGAAAGTTAAAATTAACTAAAATCTTC
ACTATTACAAAATCTCCAAGTAAAACCTTGCTAAAACACTTGAAATCTACAATGGTAGTGTTTTTGCTCTCAAGCTTTTG
TTCCTCACGTTTCTGAATACCTTCTCTCTCTTTAAAAAATCAATTTATGCAAGTATGATGTGTGGCTGTTTGGGATCAAT
TGGCGAGGTAAGTCGGGATTCGTCGACCATTTGGTGACTTGCCGATTTTCCTTCATCTTGCCTTCATTTTTTTACTTCTT
CTCAGTCCAGCCACTGTAATTTTAGGCGAGCCAGATCGGGATCGCCGAGTGATTCTGCGATCCGTCCTTTTTCCTTTTAT
CTTGCCCATCAACACTTATCAGGATCTCCATCAATACTTTTGGCGACCTATTCATCCATCGTCGAAGTGATTGGCGACAC
ACCAAGTGGAACTGTTGCTCACCGAAGCTACCCCTAATTCAGCCTCAACGTTTTGTAACTTTAGGCGGTAAAGTGGAAAC
TTGGCGAGTCACCGAGTGACATTAGCGATCAGCATGCTTGTTTTTACTTTCTCTTTTTTTCGCTCGTGTTGTCTCTATTG
TCCATTTCTTTCCTAGCTTTGTTCCTCAATCCATGTATCTGAAGATCAATGGTTTTATATCAGTTGTTGGCACAAAATAA
ACATTTGAGTATACTTAATCTATATAAATAAAGCCCTAAATGAGTCCAAATCTTGAACTCATCAGATACTAGTTAATCGC
TATTTTTAATTTAATGATATAATAAATAAGTAGATTAAATAAGGCTAGTTAACTTGTTCGCATTTCGGGTGATGATAAAA
AAATATATTACATATTTGAAATAATCTTTTGTAATTTTCAAATATCAAGAGTATTTTAAGAATCCTTTCTAGTGTTTAAA
TTCAAATAGATTAAATTTCAAATTTAGTTATTATTAACAATCGTGAAGACATTTATCATAAGATGATTTTAATGACCTAT
TAGGTCATTTTGAGTTGTAGAACTTCCTTTTTCATAAAAGAAATAAGATTTTTGAATTATTCGTTTAACTACATTTATTT
AGTTGACAAATATTTGTCATATAATTAATTTAGTTGGTAATGTATGGACCAAGTTTTGGATTTATTTAATATCCTATGCC
ACTTGACCCATGTATAAAAATAAAATAATGGGGTTGGTCACTTTTGGTATATTATTATTTATTTTAAAAAAAGAATAAGA
GAGAAGAATAAAAAAGAAATTACCCGCAACGTCAACCCTGAAGCAACGGCACATTCAAGAGAGAGCTTCAAAAATTTGAA
TCCATTGAGTACGTAATATGGATTGCTAGGTATATGAAAAAGCTATACATTGTTCTTAGAGGAAAAAGAGCATTATATTA
TACATGATGAAACAAATTGAATCTTCCAAATTAAAGTTACTGCAAACGTATTACTTATTGACGTGTCAGTTAAGGGCTTA
ATGATGACCAAATGATTTAAGAAATAATTATAAGACAATGATAATGTGATGATCGGAGGAGGATAGATTAATAGAGGCTA
ATGCGCTATTCGTGGTTGACATTAATGGTCCATAATTAATTGACTTCAATCTTGGATTATGTTTTTTGGTTATCACATTA
TGATTCAAGTTTTTATATATTAAGACATGTAATGAAATATTCGGTGTATTGTATCATATGAATACCATTAGATTTATGAT
ATTTGGAGGAATTGAAACTTAACCGTTGATGTACCACAGATTTACGGTACTTATCATGCTTAAAACTTGGAGTTTTGTGT
GTGTCTTAAGCATTTGTTAGTAGATTTAATGATATTTTATTTGTATTTTTATAGGAAAATAGGTTTTGACTAGTCAGGAG
AAAACATGATAAACAACTTTTTGAGGATTCACGACTTCTCCTACGAGTCGTAGAATGAATTGATTTGTTTTGAAGGCAAC
TGTTGGGCAACGAGACAGGACTACGACACATAGAAATTTCAACGAACCATAGGTCTAAGTAGTATAAAATATTAGAGAAT
TTTAGTCCTAGTACTTGAACTACAAGAAACAAGGATTGGGTCATAAAAAGTTCTACGAGTCGTAGAAAATACCCGTAGAA
AAGTAAATGTCACGACCCAGGGGTACCTCCTAGATGTAACAAGTCATATAAGACCCCGACATGCCTCATACAAGCCACTT
AGCATATCATATCATGAGGTAATAGAAATGGTGCGGAAATTTAAGAAATTTCAAATGAATCAAAGCCTTTATAAAACGAG
CGGATGTCTAATACAACTGTCTCAAACCATTTAGCCAACATGAATAAATCTTGAGACGTAGCCCATACAATATTCCAAAC
ATAAAAGAAAGGCATATGGGAAAGTGGTGGTCAATCCTCGAATGCTATGAGGACTCACCAAATCTTCACTCCTTGATTAA
CTATGGACTTAGCCAGGAGTGTGGGAATCAATGTCGCGGACCCTACATTTTTATAAGAAATGTAGGCAAGAGTATGTATT
AGTACAAACATGTACTAAATGTTCTAGCTAGCATAAACAACATAAATATAATGGTTAGTCAATATAAACCATAAGCATAA
CCAATGCACATAAATCATCATAATAAAAGAGGAATATTTCTCAAGCAACCTCACTTAACCTTAGTCGATACTTGGGCCAT
CCGCCTCTAATCATACTTACATCATGGAAGGCATCTCAGGCAACAATCCAAGCTATTCATCCTTCGTAACATAATTCACA
TTATTCATACTTACTTTTAAAGACATGGGGATTCGGCTCCTTGCCTAGCTTACAAAGGTGAATGGGTATTCGCCTCTTGC
CTTACTTACTTTAAAATTATGGGTACTCGCCTCCAAAATCACATCATATGACACAGGTACTCACCTCCACATCATTCTAT
AAGGATCATGAGTATTCTCCTCCATGTCTATTCATCATAATAGAAACATGGGGAATCACCTCTTGTTCAATTCCAAGGAG
TATGTGAAATCACCTCATATCCTTCTCATATGGAGGTCAAAGATAGTCGTCTCTAGCCTCATAGTTTACATAGTCTTTTA
GTCTAGATTAATTTTAGGTGAGCAATCCTTTCAACCTAGAATCATTCATGTGAGAAATCCTATCACATTCATACATTCAT
AATAAGCAATTCATGTGGGAAGTATCTCTTCCACCACACTAACATCAATTACCAACAATTAATATCATAAGCTTCACTCT
CAAAGCATCTACATCTCATGATCATCATCTATACTTTATTCTCAAGAAATTATCATCATAAATCATCAATCCTATAAGGA
TAACCCTAACCCATGAAGTTTCCCTTCATGGCATCAACCTAATTATATCAATTCTAGGTTAGAATCATGGAATAGGCATT
GGTACATGTAGATTCATCCTAAAAATATGTAATCAGATAAATTCAATCATAAAAAAATCATAATCCATTCAATTGGATCA
ACATTCATCATAACCCACAACATTTGAAGAAACCCTAACTAGAATTGGGGAATTCTTCTTCAAATTGGGGGAAATCTAGG
GGACTCCATGGGAGGAAGGATCCATGGTTGAAAACCATCATACCTTAATAACAAAGCCCACAAATGCTTGAGGATTGAAG
ACTTGATCTTGATCCTAGCTTGGACTCTTCCTTCTTCTTCAAGTTCTAGAGAGAGAATTATTTGAGAGAAGAACTTTGGG
TTTTCTTTTAGGTTCTTGAGAGAATGACTTAAGTTGGAGGAAATTTGAGGATAGAATGCTTATATATGTTTCTAGGTGAG
GGGTAAAACGATGTAGTATAGCTTTAGGAAAACTATGAAAAGACATTAAAGACCCAACTTATTTCTAAGGCTGTTGCACG
TTGAGGCTCGCCCAAGGGCACTTGGCGACTCGCCAAGTGAACCTTTGGCTCGCCTAAATTTCCAGTAGCCACTCTATGGA
GGCAGACCACTTTGGCAATGGGGGAGGCCCTTTAGAAACACACCAACTTGACCAGCGAGCCACGACCTGGCTCGCCTAAT
TTATTTCTAGTAGGTTAGGCCATGGAACCAGCCCACTAAGCGATGTTGGTTGGACTTAGTGGATCGCCAAGTCACTTTGG
TGACCACACTGTCTTTCGCCAAATCTGAGGTGTTACAGGCTCTTTCTCTCTTCCTTTGCTTGTTACCCTTACACTTAGCC
CTATTTAACTTACTAGATTCCGGGGTGTTGCATTATCTCCCCCTTGGGAACGTTCGTCCTCGAATGACGTTTCTAGACAC
CCTTTCGGAATTAAAAGACTCAAGACTAGCAGCCCATCATGCATACAACTCATATAAATGCACACAACCAAGGAGGAACT
TCATCTCCAAGCTAAACATACTCAATGCATCACAAGGAAGTAGGAACTACATCTAACAACCCAATATGCATGAAATTTTT
TCAGATTTCTTACATTCAAGGAGGAACTTACCATTTCCCAACTTAAAAGCATGCTTAATTCAATCTCATGGAGCTTATAT
GCAATCAATACCCAAAGCACATAGTCAAGGAGGGAATCTCCACTCCGAGTTAAGGAATGTTCAACTATTCATCTCATGAA
GTCTAAAGACAACACTTACTCAATGCATAACAACATGAGGGAAATAAATCACATAAGTCATTTATTTCAAAAATTAAGCT
TTTCATGAACATGCATATCAAAGAAATCATGGAAACACATAAAACACACCTGACTTCTAATCATATAACAAACCAAGAGG
AAATTCATTACATCAAGCTAGAGTAGGAATAGAAGAAAAAAGATGAGGGTATCAGAACTTCATATCGGCCTCGGCCTCCC
AAGTAGCACCCTTAACTAGTTGGTTCCTCCATAAAACCTTCACGGAAGCTATTTTATTATTTCTCAATTTCTTAACTAGT
TAGTCTAAATATCAACGGGAACTTCCTTGTATGAAAGGCTCTCATCAATTCCCAACCCTTCAAGGGAAACTATGCATGTC
AGATCTCCAACAAACTTTTAAGCATAGAGACATGGAGAATGGATGCACGGTTGCGAACTCATTTGGAAAATCTAACTTAT
AAGAAACCTTACCCACACACCTCAAAATCTGATGGGCCTACATATCGGGGACTAAGCTTCCCTTTCTTGCCAAAGCTCAT
AGCACCCTACATGGGTGAGATTTGCAAGTAAACCCTATCGTTAACTTCAAACTCTAGGTCCCTTCTCCTCACATCGGCAT
AAGACTTTTGCCGACTTTGAGACATTTTCAACCTCTCTCTAATGAGTCAAACTTTCTCAATGGCCTCATGAACTAGCTCA
GGACCTATTAGGGCAACTTCACCCACCTCAAACCAATCTATGGGAGATCTACACCTCCTTCCATACAAGGCCTCAAATAG
ATCCATATCGGTACTTGAGTGATAGTTGTTATTATAGACAAACTCTATCAATGGCAAATGGTCATCCCAATTACCTTTAA
AATCAATCACACAAGCCCTTAACATATCTTCCAAAGTCTGAATTGTATGCTCCACTTGCCCATCAGTTTGTGGATGAAAA
GTTGTGCTAAGCTTAACCTTAGTACCAAGCCCCTTTTGGAATAACTTCAAAAACTGAGAAGTGAATTGGGTACCACGATC
GAAAATAATGGACAAAGGCACTCCATGTAGCTTTACCATATCTCTTAAATATAACTTGGCATAGTCCTTCATCGAATAGG
AAACCTTGACGGGAAGGAAATTAGCCGATTTCGTCATCCAATCTACTATAACCCAAATGGAGTCATGTTGTTGCCGGGTT
CGAGGCAAGCCAACAATAAACTCTATATTCAAGTCTTCCCACTTCCAAGTAGGGATACTAATATCTTCGGATAAACCTCT
TGGTTTCTGATGCTCAACCTTCACTAGTTGGCAATTTGGACACTTAGCCCCAAACCCTGCAATATCCCTTTTCATCCCAT
TCCACCAATAGACCTTTCGTAGGCCACAATACATCTTGGTGGCTCCCGAGTGAATGGAATACCGAGAACTATGGGATTCT
GCCAAAAAATGTTCCCTTAAGTCATCAACATTTGGAACACATAATCGACCTTGGTATCTAAGTACTCCATCTCCCCTTTG
GGAGAAAGCCTCAATGAAATTCTTGAGTACCGCCTCTTTCAATTCTACCAAGATTGGATCAAGACCTTGCCTGGCTTTCA
CATCCACCACAAAAGATGATTCGAAACCATTGTGAACAATAACACCACCTTTGATGGAGTCCACTAGTTGAACACCTAAT
CGATCCAATCTATGTACATCTCGAACCAACTCTTTCTTTTCTTCATCAATATGAGCCACACTACCCATAGATAACCGACT
AAGAGCATTAGTAACCACATTAGCTTTGCCAAAGTGATAAAGAAAACTTATGTCATAATATTTTATTAACTCAAGCCACG
TTCTTTGGCGGAGATTCAAGTCCTTTTTGATTAAACACATATTGCCAACTCTTTTTGTCGATAAAAAAATCAACATGAAC
TCCGTACAAATAGTGCCTCCAAATCTTTAGAGCAAATACGACCACCGCTAACTCAAGGTCGTGAGTAGGATAGTTCTTCC
CATGGACTTTAAGTTGCCTTGAGGCATAGGAAATGACTTTCCCATTTTGCATTATCACACACCCTAGCCTAATTCTCGAG
GCATCACAATAAACCACTAAACCATCTGTCCCTTCTGGTAAGGTCAACACCGGAGCGGAGGTAAGTCTATTTTTCAACTC
TTGGAAACTTTCTCACACGCTTCCGACCATATGAACTTAGCCTTTTTTTGTGTCAAGGCTGTCAAAAGAGAAGCAGTTGA
AAAGAAACCTTCAACAAACCTTCTATAATAACTGGACAAACCCAAAATACTTCTAATATCTGAAGGAGTTATAGGTCTAG
GACATCTCTTTACCGCATCTGTCTTCTTAGGATCTACCTCCATACCCTTGCTCGACACAATATGACCAAGGAAAGCTACG
GACCTTAACCAAAATTCACATTTGCTGAACTTTGCAAAAAGTTGTTGGTCCTTGAGGATTTGCAATACGATCCTCAAATG
ATCAATATCCTCATTCTCACTTCTTGAGTAGATCAAAATATCATTGATAAACACAATCACAAACATGTCAAGATATTGTC
TAAACACTCTATTCATCAAGTCCATAAACTCTACCGGAGCGTTACTCAAACCAAATGGCATTACTAGAAACTCATAGTGA
ATATACCGAGTTCAAAAAGCCATCTTTGGAATGTTGTCATCTTTCACCCTCAATGAGTGATAACCCGATCAGAGATCAAT
CTTAGAGAAATAACTCGCCCCTTGAATTTGGTCAAATAAATCATCTATCCTTGGAAGAGGATACTTGTTCTTAATGGTCA
CCTTGTTCAATTGTCGATAATCAATACACATACGAAGGGACCCATCTTTCTTTCTAACAAACAATAATGGAGCACCCCAT
GGAGAGATACTTAGTCGGATGAAGCCCTTTTCGAACAAATCTCTCAACTGCACTTTCAACTTATTAAGTTCCACCGGAGC
CATTCTATAAGGAGGAATAGAAATAGGTTGTGTATTCGGGAGAAGGTCAATACCGAAGTCTATCTCCCCTTCGGGAGGAA
TACCGGACAAATCATCGGGAAACACTTCCAAAAATTCATTAAAAATGGGGACCGACTCAAGGATAGGGGTTTCAAAATCT
ACATCCCTCACCCTAACTAGATGGTAAAAGATACCCTTAGAAATCATCTTTCTAGCTTTTAGACAAGAGATAAATTAACT
CTTAGGCATAGAATTCCCCCCCTTCCACTCTAGGATAGGCTCATTTGGAAACTGAAATTTGACTATCTGAGTTCTACAAT
CAATAGAAGCATAACATGATTGCAACCAATGCATACCAAGGATGACATCAAAGTCTAACATATCAAGCTCTACTAAGTCA
GCAAGAGTAACTCTATGGGACAAGGAAATGAGACATTTTCTATAGACCCTCTTAGCCACAACAAAATCACCAACACTGGT
AGAGACAGAAAAAGGTTTTAACAACACATCGGGGAGCACATCAAACATTATGGACACATAATGAGTCACAAAGGAAAAAG
TAGCACCGGGATCAAGCTAAGAATATACATCTATTTGAAAAACTTTTAACATACCGGTGACCATGTCCAGAGAACTCTCT
TGTTCACCTCGGGATTGGAGAGCATAGAATCAGATTTTCTTAGGAACGTTTGCACCCGAACCACTTGGACCGGATGAAGG
GTAGGATTGAGCCCTACCACGAGTGTCTCCCTCATTCTTAGAAACTGAAGGACATTTCCTTATTTTGTGATCAGTCTTAC
CATACCCAAAGCAAGCATTGGAACCCGCTAGACACTTACCCTCATGATTTCTTCCACATTTGGAAAAAATAGGCATCGAG
GACCTACTACCATTTCTTTGAGGTTTAGGGTTAGACACCCTTTCATTTCTATACCTTGGAGGAGCATTGGAGGGACCTTG
CCCACAGAACTTTTGCTGAAACCTTGAATGACCCCATCCACCGGACCTAGAATGTGAAATGTTACCATCATTTGTTCTTG
CCCTCTTTGCTTCCCTAGATCTTTCCTTGAGCTGTTGGACTTTAATTTGTTGGGCATGCACCATAAGACAAGAAATTTCC
ATGTCATGGACAAGCATAGCGGTGCAACATTCTTCGACTACTATGTCAAACACACTTGACATAAACTTACTCATCTTGGC
CCTACGATCCGCCACAATAGAAGGAGCATATTTGGATAATTGAGTGAACCTCAAAGAATATTCCCTCACACACATATTTC
CTGGATGAAGGTTAATGAACTCAAGCACCTTGGCCTTTTTGATGAGTCCACAAATTGGACTCATTTAGGGCTTTATTTTG
ATAAGAATAGTGTCCTCGAATGCTTATTTTGTCTAAATATCTGATGAAAACTCTTATGTTTCAGGTATTGGAAGTTTTAG
TGAAAGCATGGACACTTAGGCGCAAAAAGGAACAAAAAGGCAAAAAAGAACGACGAAGCTAAAACCCGAGCATCGCCAAG
CACTTGGCGATGTGCCGAAGGGATTTACTCCACCCTTTGTTCTAGTACGCGAAGCCCTGAAGGAGAAGGATAAAAAGGTG
ATGAAAGGAGCAGTCAGCGCTTTGCCAAGTAGTTTCGTGAAGCAGTACTATACCGCCCAACGGTCTAGAATGTGAAGGTG
CTGAAGGAAAGCACGAAATGGCGATGAGACAGACGAAGGGCGAGTCACCGAAGTCATTCGACGACATTGACTAACTTCAC
CGAAAGATTCGCTAACGCTATTTTCTGAAGTTGATAAACACTGAACTTATTATTTTTAAGAGTCGAACTTTTATTTTAAT
TTTCAGAATAGAATAGTACTTTTTAGATATTTTCTCTCAAGTTTGGAGAGGGTTTTTGGGACTTGAAGAAAGGAGTTCAT
TTTCCCCAAGTTGGAAGTGGATCTTCTCTATTCTTCTTCCTTTGCTTAAATTAAGGTTTAATTTCTTATACCCATTTTAC
GTGTATTTTGTTATTTCTTGATGTGTGGCTAAAACCCCCCATTATTGAGGTGTGATTTAGCAAATATGTGTTGATATTAT
TGTTGGGTCTTGCTTGCTGATAGGTTAGATGTAGTTTAATGGTGATTTCACCTTGTGGTTGTAGTTTAATCTAAAGGGTT
TGTAGTTGCAAATACAAAGCCACTCATGTGTTTTCGGCTTGCCCTAAAGGGAGGTTGCGAAACCAAGACCACTAGGCTGA
TGGCCTAAGGAGTGGGTCAACATGAGGTTCAGCCCGAGAGGGTGAACCCTAGACCCATATCCTAACACTCAGCTCGAGAG
AGTGAGTGGGGTAAGGCGTAGGCTGGTCTTCATGCGGCAAATGGGTGTCCGAGAGGAACGCATTTGACACGAGGTAAGTT
GCCCAAGAGGGAACTTATTTCCATTTAAAGCTTAGCCTAGTCACTATTATTTTACAAATTTCTTATAAAAAGCATGTACC
CAACTATTTATCTCAACTTGTATTGCGGTCACACCCCAAGAACATTTCCCCATACTTGATTTTCTTGTTAATTTTTGCTA
TTTTTACTAATTGTGACAAAACCCCTAAATCGTTATTTGACACTTTTGTGTGACCCCCTTTTATTTACTATGTTTATATC
TTTAGCTACGACTAGTTAGAGCTAAATTTTATTTTTCTATCAATTCTCAAAACCACTCCCTTGGGACACGACCCCAACCT
TTAGTTGGGTTACTATACTATCGACGATCGTAGACACTCATACCGTAGGTTAGTGTCGTTGGTCATGATAAGCATCACTC
TCTCATCTCAAGAGGGAAGAATCTATCAAGAAAAACACTTTTGAACCTTTCCCATTCTATGGAACCCACTTCTTTCGGCC
TTGATTGAACCAAATCTGAGCAACCCCCTTTGAATTGATAAGCGTCCAATTCCACCTTCTCTACTGGAGTCACTCCCATT
AAAGCAAGTACCTTATATACCGCATCAATAAACTCTTAAGGATCTTCCTCAACTTTGGAGCCATAAAATTCCGGAGGGTT
CATCCTTGAAAGTCCCCCACTCTTGCCGCTGTCGTACCCACATTTGGGTTCACGGGGGCTACCACCTCTCTATTGGCTTG
GACCTTCACGTCTTAAGCCAACACTTAGAAAGCCGGCCTAAACTCCACATTTGTTGCATTGTCTGCCAATGGATCAATCA
AAGCTTGAGGATATTATTGGGGAGGAACTTCTTGGCCCACATTGTCTCCCTCATTCCTTCTAGCATTAGCCCTTCTAGTA
GTCATATCCTAAAAACCATCGAGCAAGGATTAGGAAAAAGGCCTTATAGAGCTAAACTCCATGGCACGACTCAGAGAATT
GAAGAAGTGAAGTTTCCTAAACATCTAGTAGCCTCTAATTCATAAATGTGGCGCTCTTCACACTTATGAACAAGACTCAA
ACCTTGTGCTTTGATTACCAAGTTTGTCACGATCCAGGGGTACTCCTAGATGTAACAGGGCGTATAAGACCCCGAGAGGT
CTCATACAAGACACTTAACATATCATAACATGAAGTAATAGAAATGGTGCAGAAATTTAAGACATTTCAAACCAATAAAA
GTCTTTATAAAATGAGCGGAAGTCTAATACAACTGTCTTAAACCATCTAGCCAACATGAATAAATCTGGGGATGCAACCC
ATACAATAGTCCAAACGTAAAAGAAAGACATAAGGGAAAATGGTAGTCGAATCCTCAAATGCTATGATGACTCACCAGAT
CTTCACTCCTTGATCAACTATGGACCTAGCCACGAGTGTGAGAATCAATGTCGCCGGACCCTACATTTTTATAAGAAATG
TAGGCAAGAGTGTGAGTTAGTACAAACATGTAATAAATATGATAGCTAGCATAAACAACATAAACATAATGGTTAGTCAA
TATGAACCATAAGCATAATCAATGCACATGAATCATCATAATCGAAGAGGATACTTCTTTAGCAACCTCACGTAACCTTA
GTCAATACTTGGGCCATCAACCTCTAATCATACTTACATCATGAAATGCATCTCAAACAACAATCCAAGCTATTCATCCT
TTATAAAATAATTCACATTTTTCATACTTAGTTTCAAAGACATGTGGATTCACCTCTTTTCCTAGCTTACAAAGGCTAAT
GGGTATTCACCTCTTGCCTTACTTATTTTAAGTTCATGGGTACTAGCCTCCATAATCACATCATATGACACGGGTACCCG
CCTCCACATCATTCCATAAGGATCGTGGGTACTTGCCTCATTTTCCATTCATCATAATAGGAACATGGGGAATCACCTGT
TGTTCAATTCCAGGGAGTATGGGAAATCACCTCATATCCTTCTCATATGGAGGTCAAGGGTAGTCGCCTCTAGCCTCATC
ATTTACATAGTATTTTAGTCTAGATTAATTTAAGGTGAGAAATCCTTTCAACCTAGAATCATTCATGTGGGAAAGCGTTT
CACATTCATACATTCATAATAAACAATTTATGTGGGAAGTATCTCTTCTACCACACTAACATCAATTACCAACATTTCAT
ATCATAAGCTTCACCCTCAAAGCATCTACATCTTATGATCATCATCTATGCTTTATTCTCAAGAAATTATCATCATAAAT
CATCAATCCTATAAGGATAACCCTAACCCATGAAGTTTCCCTTCATGGCATCAACCCAATTATATCAATACTTGGTTAGA
ATCATGAAATAGGCATTGGTACATGTAATTTCATCCTAAAAACACTTAATACTATCAATTCAATCATAAACAATCATAAT
CCGCTTGATTGTATCAACATTCATCATAACCCACAACATTGGAAGAAACCCTAACTACAATTGGGGAATTCTTCTTCAAA
TTGGGGGAAATCTAGGGGACTCCATGGGAGGAAGGATCCCATGGATGAAAAGACATCATACCTTAATCACAGAGCCCACA
AATTCTTGAGGATTGGAGTCTTGAGCTTGATCCTAGCTTTGACTCTTTCTTTTTCTTCAAGTTCTAAAGAGAGAATTATG
TTAGAGAAGAACTTTGGGTTTTTTTTAGGTTCTTGAGAGAATGACTTAAGTTGGAGGAAATTTGAGGAGAGAATGCTTAT
ATATGTTTCTAGGAGAGGGGTAAAATGACGTAGCATAGCTTTAAGAAAACTATGAAAAGACATTAAAGACCCCAACTTAT
TTCTAAGGTTGCTGCACGCTGAGGCTCACCCAAGGGCACTTGGAGACTCGCCAACTGAACCCTTGGCTTGCCTAAATTTA
TAGTAACCACTCCATTGAGGAAGACCACTTTGGTGATGGGGGAGGCTCTTTGGCGACATGCTAACTTGACTGGCGAGCCC
TGACCTGGCTCGCCCAATTTCCAGTAGATTGGGCCATGGAACCAGGCCACTAGGCGATGGTAGTTGGACTTGGTTGATCA
TCAAGTCATTTTGGTGACCACACTGCCCTTCGCCATTTTGGCTAGGGAAGGAAATGTTTTCCTTAACAAATCCGAGGTGT
TACATGCTCTTGCCCTCTTTGTTGGCTTGCTGCCCTCACACTTAGCCCTATTTAGCCTACTAGATTCCAGGGTGTTACAG
TATATAAGTTAAAAGTGAAAATGCTGATTGAAAGAACATCTCTATGGACCTTAGAAATTCGTTCGATTCGTAGGACCAAA
CCGTAGAAGTAACTGTCGAGCCTAGATTTTCCCGTATTTATTTTTTTGACTTTGTGTACGATTGTATGTCTATAAATAGA
TTTTGAATTCTATTTTTTATTGTTAGAAAATTGAATACTTGATTTTTCGCTTTGAGAATTATTTTAGTGAATGATTTATC
CATTTAATTCTTGAAGCAACGATTTATAATATAATCTTTTGTTCGTTAATTGAATATTCGAGATTTCATCTACTCTAATT
GTAAGTTCATGATTTATTTTATCAAACTTATTATGAATTTTGATTACTCAAGCATGAGTAGCTAAATCCACAACCACGGT
TGTCGAAACCATGAGAAATTAACAATATAGACCTAATAATTAATAATTCATGAATAATGTTTATGCATTTATTGTTGATC
TCTTCGTTTTGATTGCTTTTAATGGTACGCAATGTTAGAACCTGCCTTATTCCTACTTGCCCGACCAAAGAAGTAACAAA
TAGGAAAAGAGATTAAACAACAAAGATTTAGTGACAACAACAATTATCTAATAGCTGGAACCATCTCTATGAGAGCTGAT
CTGGGTCAAGGATAAGGGTTAGTAAATCACACACCCATAGACAAACCAAGTTGCATGGTGAAATTCCCTACTTGGACGAC
CAATCACTTAGGAGATACACAAGTTTCCGACTTCGCATGTTAAACACCAAATATGATTACTACTAAAGGTTTACTGTGTT
AAGGACTTTTGTGGAACACGTACACCCTAGTATAGTCTTCTATTGAATTAACAAAACATTAAATCCTATTTACATGGTTA
CTTGTTATTCAACTGAATCAATATATATTTTGTGTAATAAAACCACACCTTTTTACATAAATAATTTGACTAAAAGTAAA
ATCAACAATTAATTAGCTTAAGTCTAGACCTCATTCCTCATGGGATTAACCATAACCTCTGTTAGGTTCTTTATTTGAAC
AACGATCGCTAACACTTCTTTAGGAAGGTGTAATTTGGGCGTATCAAATTTTGGTGCCGCTGCTAGGGAATATAGCTTTT
AAATTAGACTAATTTTGTTATTACACAAATAGTCAATTGTTTCTTGATTTGCGTTTTCTTTTTTGTTTTTGTTTTCTACA
GGTTTAGTTCGAAGTGAATTCCAAGTACATGAAGTCAAGGCAATGCCCTGACCCTTACGATAAAAAAACATGAAAAATAC
CATGAAAATGACTAACACTAGGCGTGGCAAGAATCTAGGACTAAATGTCGATTCGATCGGTGTGGGACAAGAGGGAATTC
ATGGAGTTCAACGTCCGGGTATGGAAGAGGTACTAGGTAACAACCAGAGCAACCCTGTAATAGTGAAAGATCAGAAAGCA
CCCAATGTGCGTGATAATATCAGGGTTGATCATAATGGAGTGGGATCAATGAGTTCTATTGTTGTGCTTCTATTACTACC
TTGAAATACATTTATTTTACTAGTAGTCTGATGCATACATCGAGAGGGTTATTTTCTAGTATGTCATGTGAGGACCCATA
TTCTCATTTGAGTAAAGTCATCACTCTTTGTAAGAGTAGTGTGGACAAGCCAGCTTTAGACATGAACGGAATTGGGTTAC
GTGTGTTCTTATTATCATTGACTGGTGATGCTACCATGTGGATTTCTAAGCTTTCATTTAACTCATTACTACATGGACAG
AGCTGCACATGGTGTTCTTAGAAAAATACTTCCCATTGCCAAAGAAGTTAAAGCTCAAAGATAAACTCAACAACTTTGTG
GCTCTGTCAAAGAAGTCGGTTAGTGATTCACGAGACATATTTATTGGCTTCATGAGAGGTGTACCGAACCACTAGCTGAT
GATGAGTCACTCAAGGAATACTATTACAGAGGGATGGATGAAAATGGTAAAATTATGTTTGATACTGTCGCTAGTGGATC
ATACGGAGCTAACATATTTTAGGATATTGTATAGAAGCTCGAAAAGATTTCCAAAAATAATAGAGCCCGGAGCACTAGAA
TTTCAGCTACCAGAAATAGCTCCTCTTTTAAGAAAACCACTCATAATCAAGTGAATGAAGATATACGTCAAGAGGTGGTG
TAGTTGAGAACAAAGGTTGGCTTAGTGTTGAAACATTTATGTGGGGGTTCTGAGAAAGTAAATGCAGTCAATTACCAGAA
TAGAGATCCACCTCAGAATGAGTATATATATAAAGAAGATTCTAATCATGTGAATGAGCAGACAAGGGGGGGGGGGGGGA
TTTGGACTAACTCCCAAGAATCTATTAGGATAATTGGCTCCAAGGTCAAGGAAATGAAGGTTGAAACTTCAACAACTACA
ATAGTGAAGGAAACTACAATCGTAAAGGGAACTAGATAGTGAAGATAACTACAATTGCGATAATAATTACAATAGNNNNN
NNNNNNNNNNNNNNNNNNNNNNNNNNNNNNNNNNNNNNNNNNNNNNNNNNNNNNNNNNNNNNNNNNNNNNTCCAATATAA
TGAAAAGGTTTGACTCGATAGATGATAATATGAAAGAGATGCGTAGTTATCTATTAAGCATTGGGCAAAATATAGATTCA
CATGTAGTTTCTATCAAGTAGATTGAGCAATAGTTGAGTCAACTATCATCAACTATGAACCCACGTTAAAAAGAAATACT
TCCCGGCAATATTATTCAAAATCCAAAGAATAATTGACAATGCATGTCAGTTACTACTCGAGGTGGAAAATAGACTATTG
ACTCTCTTATTCAAATTGAGGTGGAAAGTTTGAAGGAACTAGAAGAGTCTGAAGTTGAAGAATTGGAACAACCTAAAGAT
CAAGTTGAGAAAGAAGAAGAAGTCACTCAAAGATAATCCTGACGCCAAGATCTTATCCTTATTTCCTGCAAAGATTGGCC
AAGAAAATTGAGGAAGGGAAATATCGTAAGTTCATCTTCATGTTAAAACAACTCTCCATAAACATTCCTATGTAGAAACA
CTTGAATAGATGATGAGATATATGAAGTTTATGAAATATCTAGTGACCAAAAAGAGGGCCATCAGTTTTTGAAGGGAATG
ATAAGTTGCAACATTATAGTGTCATTGCTACTAGATCATTAGTGCAAAAGAAGAAAGATCCTGGACTATTTACCATTCCA
TGTACAATTGGTGCGTTACACTTTTCTAAGGCCCTACGTGACTTGGGTTTTAACATTAATTTGATGTCACTATTTTTGTT
CAAGAAGTTAGGCTTGGGAGCCCCCCAATCGACTTCAATACGGCTACTTATGGCTGATCATATTGTAAAGAAACCAGTTG
GGGTTCTACAAGATTTCTAGTTAAACTGGAGGCGTTCATCTTTCTTGTGGATTTTGTGATCTTAGAGTACGAGGTTGACT
TTAAGTGCCTATCATCTTAGGGAGATCATTCCTTTCTTCTAGGTGTGCTTTAGTTGATAAGGAGAGAAGGCAGATAAAGT
TCACATTGAACAATGAAGAGGTAACATTCAATAGCTGCAAATCAATGAAGCATCAAAGTGATTTTAAAGTGGTGTTCGTA
GTGAATATGACTGTTGAGGAGCAAACATGAGTGCCAATTAAAGATATATTATGTGTTGAAGCATTAGTGGTTATGATCAT
GAATTTTGATGGAGTGCACATTGAGGAGTACAATGAGATGGTCGGTGCACTTAATGGTTCCAGATATTTTTGACATACAC
AAAAGAAGCTAGATTTGGATTTGAAAAATAGAGACTCTGCCAGCAAAATCGTCCATCAATGACCCCCTAAAGTTGGAACT
AAAATCTCTCCCATCTCACTTGAGGTATATGTTAATGGGGATGAATAATACTTTGCCAGCCATCATTACTGCTGATTTGA
ATAAAGGGAAAGTAGAGGCTTGATAGCGGTATTGAGATGTTTTAAGAGGGCGATTGGCTGAACAATTACTGACATTATAG
GTATTTGACCTGGTATATGTTCTCATAATATCTAGCTCATGCTTGATTGTAAACCAAGTATTGATCCCTAGAGGAGACTA
AATCCACCAATGCAAGAAGTTGTGAAGTAAGAGATTTTCAAGTGGTTAGATGGTAGAGTAGTTTATCCAATTGCTGACAG
TAATTGGGTGACCCCTATTTAATGCGCGCAAAAGAAGGGAGGAATCAATGTGGTTTATTATGCAAAGAATGAACTTGTAC
AGATGAGGTCGGTTACTAGTTGGAGAGTTGCATGGATTATCACAAATTGAATGCACGGATAGAGAAAGTTCACTTCACAA
TGTCGTTTATGGACCAAATATTAGATTTTCTTGCCAGTAAGTGTTGGCACTACTTTTTGGATGGGTATTCAGGCAACAAT
CAAATCTCTATAGCTTCAGAAGACCAAGAGAAGACTACTTTCATTTACCGATATGGAATGTTTGTGTTCAAGAGGATGCC
ATTGGGGTTGTGTAATACACTAGCGATATTTTTGTGTTGCATGATGTCCATCTTCTCAGATATCATGGAATATACTATTG
AAGTATTTATGGATGCTCTCTCTATGGTAGATGACTCGTTTGATGATTTCTTGGCTCATTTAGGTGATGTTCCAAAATGA
TTTAAAGAATGAAATCTTGTGTTAAAATGGGAGAAATGTCGCTTCATGGTGAAAGAGGGTATAGTTCTGGGGCATCAGAT
CTCTCACAAAGGCATTGAGGTTGATAAAGTAAAAATTGAGGTTATTGAAAAGTTGCCCCCACTATCTCTGCAAAGGGTGT
TAGAAGATTTTTGGGTCATGCTAGTTTTTATCGGAGATTTATCAAAGATTACTCCAAGATAGAACACCCATTATGCAATT
TACTTGAGAAGGAGACAAAGTTCAAGTTTGATGATTCTTGTCTGAAAGCATTTCAAAAGTTGAAAGAGAAGTTGATTTGT
GCACCGATCATTATTTCTACGGATTAGGGACAACCATTCAAAGTTATGTGTTATACAATGGCACGGCGCTTGGGTGTATT
ATTAAGGAAAAAGCATGAAAAGATTCTTCATCAAATATACTATACAAGCAAAATCCTTAATGTTGCTCAAAAGAACTACA
ATGTTACTGAACAAGAATTGATGGTTGTAGTCTTCATGTTTGAGAAATTTAGATCCTATTTTCTTGGCACTAAAGTCATT
TTGCACACTGAGAATGCAACTCTGAGGTATCTTATGGCAATGCAGGACGCAAAACTGAGACTACTTCAATGGGTGTTATT
GTTGCAAGAGTTCAATTTCGAGGTGAAAGATAGAAAAAAGATAGAAAATCAAGTTGTTGATCAGTTGTCCAGATTAGAAG
GATAAATGTTGATATTGGTTAATGGATTTTATATTGATGATACGTTTCCAGATGAGCAAGTTTTGGCTGCTTCATTTGAT
CTTATCCCTTGGTTCGCAGATTTCACTAATTATTTGGTGACTGTTGTGGTGCCTTCAGATTTTTCATTTCACCAAAGAAG
AAGATTCATGTCTGATATGAATAATTTTTTTTGGGAAGAGCCTTATCTGTTCTGTGCTTGCGCCAATGGAATTACTCATT
GTTGTATTCATGAGGTTGAGATGATGAGTTAATTGGAAGCTTCCCATTTGTCTCATGTTGGTGGTCATCATAGTGGTATC
CAAACTGCTCATAAGATCTTTCTGTTTAGGTATTATTGGCCCACCATTCACAAAGACGTTCATGATTTTTCCATCTTGTG
ATTGTTGTCAAAGAGAATGAGGTATTTCAAGGAAGCAAGAACTCCCACTTGCTCCTATTTTGGTGATTGAATTGTTCGAT
GTTTGGTGCCTTGACTTTATGGGTCCATTCATGAGTTCGAATGGGATGAACTACATACAATTAGTGGTTGCCTATGTATC
TAAATGTGTGGAAGCTGTGACTGTTACACTTTAAAACAATGAAGGAAAGACTGTCACCACATTCCTGAAAAAAATATCTT
CTCTAGATTTGGTACATCAAGGGCGATTATCAAAGATGGAGGTTCTTACTTTTGTAATAAGCTTTTCAAGGCTTTGCTTA
AGAAGTGTGATGTTAGGCATAACATGACAACTCCTTATCATCCACAGTCTAATGGGCAAGTTGAAGTGTCAAATAGAGAG
ATCAAGCAAATCCTTGCAAAAACCGAATGTGAACACAATTGATTGGTCTAGAAAGCTTAATGATGCTCTATGGGCATATT
ATACTGCATTTAAGAGTCCCATAGGTGTGTCTCCTTACCAACTTGTGTTTGGGAAGTCTTGTCACTTGCCTGTAGATCTA
GAGCACAAAGCTACGTGGGCACTCAAGAAGTCGAATCTAGATTGAGGTGCTGCATCAAATCAAAGGTCAAATGAGAAAAA
TGGACTTGATGAGTTTCGCCTAAAAAAGTTTGAAATTCCAGCCTTATACAAAGAAAAGATGAAGAATTATCACGATCAAA
ATATTGGAAATTGTGAATTTTCTCTTGGTGATTTGGTCCTTCTCTTCACTTCAAGGCTACGCTTGTTTCCTGGCAAGCTC
AAGTTAAAGTGGACAGGACTATTTCGAGTAGTACAAGTGTTCTTACACGGAACGGTTGAGCTAGAAAATGATGAGGGTAC
AAGGTTCAAGATGAATGGTCAGAGGATAAAATTCTACATGGGACAAGAAGAAGAAGTCAAAGAGGTGATTGAAGAATGAG
ATCTTGATGAAATATAAGTAATCAAGAAGTCTACATCGTGCCGCGACGTTAAATCAAGCATTGTTGGGGAGGCAACCCAA
GATGTTTTAGTTAAGTTTTTTTTGTTTGTTTTCTATATTTTTAGTTTTGATTTTTAAGCAGGATAAGTTAACTTAGGGTC
TGTGTCAAAATAGTGTTAAGAAAATATAAAATGAAGGCATAATGTTTGCTACATGTGCAGGAAAGAAAGAAAATATCTAG
AAAAATTTGAAGTGCACAGGGTCCTACATATGTGTCCTATAGGTCATAGGAATTCCTAAAAATTGTAGGCCCTGTTTGTA
GAACCTTGGGAAATTAACAATTATTAAGGACTGGTTCTACGGGTACCATCTATGAGTTGTAGTTTATTAAAGGAATCATA
AATGGTAGCAATAAAATTTAAGTCCAAGAGCAGTTGCAACTTTAAGTCTACGAGTGCACAGTGTGTATACTAGAAATTTC
TACGGGTTCGTAGTCTGTACTCATGTCGAGGTATGCTCTCTAACTTTTGCTAAGTAAAAATTCCAACTACGGAAGCCTTC
TACGAATCATAGAAAATCCTATGGTTCATAGATGGGATTTTGTTGAACCTAGTAAATAAATTTTAAAAGGCCGACCTATG
ACCCTTTGCAATAACACCCTCCATGTCGAATTCATTCCCCATTTCCCTCTTCCCAAAACCATTTGAACCATTACACCTCT
CCAATTTCTCACCATTTCATTATCCATCACACGCAATATACACCCCCACTCCATTGTCCTCTTCTTCTTCTTCCCCATTT
TCCAATTGTTTCCTTCTTTTCTTTTCCAAGAAAATCCCCAATTTTTCAGTAAGAGCAAGGAGTCATGGGTCAGTGTTAAT
CAAGGTAGTCATGTTGTGCAATGGTACTACACTCACACAACTTCAACTTCAATCCAAAAGGTACAAATTTCATCCTTAAT
TGATTAACTTTGGCTGAAATTTGGAGTTGAAACTTGACCTAGGGTTGTAATGTTTCTATTGATGCGTTAATCGTGTAAAT
CAACCTTTAGGATGATAGTATTGTGAATATTTCCAATTTTTTTGTATATGTGTCATAGATTTTGAATATATTAAATTGGT
TTAAAACTTGACCTAGGGTTAAATGATAGTTTAATTCTTGAGAAAACCCGAGGGATGATTGTAAATTATTGTGATGTTAA
TGATAAATGTGAATTATGAAAAAACATGATTAGGTTGAGGCTGTTAAACTTTAGGAATCTAACTTGTGTAGGTGACATAA
CACATTGATCTGAGTTTTTGAGACCTATGAGGGTCTTCTACGGACTGTAGAAAATTTTACGATCCCTAGTTGCCTCTCGT
AGACTAGCCTAACAGGTCAGTGTTGCCTATTTCATTTCAAGACTTGTACAATTTCTATCTACAGGTCGTAGCAATTTCTA
TGAACCGTAGATAGAAATCGTACAAGCTGTGTCATATTTAAGAATAGAGGTTGGGGACTATGGAGCCTATCTACTATCCG
TAGAGATTTCTACGACTCGTAGATCAGTATCGTAGTGGTTAAAGGCATAAAACAGTAGCATAAGTTAGGAACTACGGGTT
GACCTACAGTCCATAGAAATTTTGATGGACCGTACTAGCAAACCGTACTTCCAACTTCAAACATGATTTTAGGTTTCCTT
TCCTACGACCCATAGAAAATTCCACGATCCACAGGAACCCAACCGTTGGACCAAAAATAGTACATTTCCTGCACCTTTTG
TTTTGGTTTCTTGGTTTTGTTTTCAACTTTCTTGCTTTCTTTTAGCTTTTGTATGGCACTAACAAGTCTTCTGTAACACC
CCGTATCCGAAAATAGAGATTTCAGATTTATGGTGTTACTGGTGGCACTCACGGACACCATCCACGGACCATAGATGGAC
TCACGGTCCGTCCTGCAGGTCCGTGGTTCGTGACAGAAAACTTCCTCAGAACTCAGTCAGAAAATTTGGCTAAGTGTTGA
CCCACGGCCAGACTTACGGTTCGTAAGTCAGGTCACGGACCGTAGTTCGTGTCCGTGGATCGATGCCCCAAAATCCCAGC
TTCAGTCCCGAACTACGGTCGACCAGCACGGACCATCATTCGATACACGGTCCGTAGGTCTGACCGTAAATGAGGATCAG
CAGCCAGTTAGCTGAAAATTCTGATGGGTCAACTTCAGATGGTCATAACTTTTCGTACAAAAATAATTGTGTGTCCCATG
ACCTATGATATGATAGATAATTGAATTATATTCCCAACGCCACCGAGTTTGCTAAAATCCGACCTCCGAATAAAAAGTTA
TACCCGTTTTAGTGAAGCCCTGTCAGGCAGACTCGATTGACGGACCCAATCTACGGACCGTTGATTGAATGATGGCCCGT
CAGTCCATTCCGTCGATCACTCTGACATCAGTTAATTCAGGGGTCTTTTGGTCTTTTCCTATTTCGTTTAACCCCTAAGA
TACGTCGTTTAGACCCTAAATCATGAGGTTTTAATCAGTTTAAGCCTAGAAACATAACTAGAACTTACCTTAGTCAAAAT
CATTAATCAAACTTAGAAAATTAGAAGCAAGAGAGGAGAAAAAGGTCAAGAACCCTAGTTCAAGAACGCAGCAAGGTTCC
ATCAGTTCCAGCCCCGAAATCGAAAGATTTCTCTGTGGAATTCGTCACCAGGTATGTGGGATTTCACTAGTGGGTTCCTT
TCGCCCATTAGGTCCCTAGAATTCAGTCAGATTCTTGATTCCATGATTATGAACAGACCTAGGGTTTCTAGAATTACAGT
AGATCATCATGAATTAGTTATTTAAATTTTCCAAATCAGATTATCATGTTATTGCTCAGTTTATCGCATGAATTTCAGAA
CCATGCTAGGTCAGATATTTCAGTATTCAGTTATACATGTCTCAGTTTATGAATGCATCATTATTAGATTAATTGTTGCA
TTCTCAGTTTGCATGTTCAGTTTTGAGCTATCCAGTATTTACAGAAATTCAGTCATAACCAGTTAATCACTCAATTAATT
GGGAGTAGCATAATACCGAGTTGGACTAAGGTTCAGCGTACCCATATATTCCCAGAACTACGATCCACGTAGGTGTAAGT
CCCCTCTGTGGGCAACATCAATTTAGTAATCACGCCTGCATGCCTTTATACCTCTGGCAGGGTATATTGGGTCCTTTCGA
TGGGGCGTATACATCGGACTCCACATTTAACTCATGTGGTTTTATGTTGGTTATTAGTAGCTCCCATAGTTCAGTCAGAC
TCTATTGCATTGACCATTTATCAGTATATTCAGTATTCAGTCTCAGCATGTTATAAATTGGTCATTGCATCAGTTAGCTC
AGTATTCAGTATATTCAGTATCTATATCATGATCAGATTATTTCATTGCTTTATTGCTTTGTTCAGTTATATGTTATTTC
AGCTTTACTCTATCCTGCATGCTCAGTACCTTTCAAGTACTGACGCATACGTGCGCTACATCTTCTCGTGATGTAGGTTC
AGGTTCTCAGCATCCAGATCACGCTTAGATCGGTTCCCGATCTTCAGTTCAGCAACATTAGTGGTGAGTCCTCATTCTTC
GAGGACTAGTGACATGTTTATCTTTATCGCTTTTAGTCTTTAGTTTCAGTTTTGCTAGACCTAGTTGGGGCATGTCCCAA
CATTTCTAGTCAGTTTAGAGGCTTATTTCAGACATAGTTAGATTCAGCTTAGTACTTGAGTTTGATATTTCTTTTGTATT
AAACTCTCAGATTTGATATATTCAGTTATAGTATATGGGTATTCCCCATCTTTTCAGATTTATTTATGAATTAGCTTCCG
CATCAGTTTATTATCTTTAGTATGCTCATGATCATGCCAGCAGGGTTAGCTTGGGATCACTTGTGGTCCTAGGTCCCGTG
TCCGCGTCTCGGGGGTAGCTCGGGGCGTGACATCTTCCACAGGTACTATCTCGCTAACGGGAACTTCACGGAGAGGGGGA
AATTCCACTACACCTTCTTCTCGAGCTGGTACTATATCCAAATATCAGTTAAGGGACGAGACCTCCAAGGATGAACAGAG
TGGTTTGGAGTACAATCTAGATGTGGGAGAAGGCTCACCAAGAAATCCAGACCACGAGGCAACACACAAAACAACTTGAG
GTGATTACGAATTCGGTCGACATAGCCGGCCCTTCCACGAGGATTAGTTCCCCTGTCTGAAAAAGTAGTTGAAGCTTCTA
TCTTAGAGGCTACTTCACAGGTGGGGTCGGCATCCGACTCGCACTCTGAATCACACTCGAGAATCACATTTTGATTCAAA
GTCTTATTCTGGCTCTTCACAGTCCGGAGTAGCACATGATGCACCACCTACTACACCTTCTAAGAAAGTATGAGTTGCGG
GCGAGCCAAACCAGTGGTGTATCACAAGCATACGTGAATTATCACTAAAGAACTATGAGCACTCACCGGGAGTCTTCACA
CTGTCTTAGACATACATGAATTATTCAAATGGCATAAGTGTGAGTGGGTTGTTGACCCACCAGGAAAATATAGTGTTCAT
GGTTCGATAATTATATGCCTCCTATACGACAACAATGAAGAATACCTTACCTCCGAAGGAGAAAGAGTTGGATTAACCCC
CATTTATGAACACCTTAGGACAGGACATTCCCTAGATTTATCAGAGTGCACAATCCACCATTTTATTTATGGCCCATCAT
ATGAGCAACCCATCTCTGCAGTGGAGTTTTATTATCGAATGTAGTTAGTCAGGAAAAAGCATCCATGAGGGATGCAACCC
AGAAAGAAGACTTGTTGAGATGGGTCACCAACTATATTTCTTATTAGGGGGTCGACGCCACGTGGATTCATGAATTTTTG
TCACCTATCAAGAAGGCTTCCCTTAGTTTCACTGTGAAGTTTTGGTGGTCCATTGTCCACACCCAGATATCTCTGACTAT
GTCAGACAACTAGTTTACCTAGATCGGGTTGTGATAGTGGCTCTCCTGATTGTTAGGTAGGAGGAAGATTTTGCCCATAT
TTTGATTGCTGAGATTCATGAGCGGGCATTTAGGAAAATTATTACCCTTCCATTCCCATGCCTGATATTTCGTCTGTGCA
TAGAGGTTACTATCCCAGTGATTATGGTTGATGCATTCGTTAAGGTGACCAAGACTATAAATGTCAGCCTGATTCGAGAT
GAGGCCAACCTGGTTGCAGCGAGACGAGACATCCAGCATGATATGCATGCTATGGGTAAGGTACCCGCATAAGAGTAGCT
CGGAGAGAGAGATATTCCACCTAGCATTACTGAGCATGCTAGGACTGCTCCTCTATATACTTCCACACCAGCTTATATAA
AACTTTATGTGTTTCTATTCTCGTAGGTCTCTCTACTCTGCTCATAGCACGATTTCAGTGTCTAGAGACTCAAATGGCTC
AGTTGTTGCAACACTTTCGATCCTGGGTCCGGACTGTTGTTTCAGAGTTGGTGACAAGGATAAAAGTTGTGGTCACAGAG
CATATCACCTCTCTTGTTTGAACACCAGACTAACTCATACTTTTAGGATAAGACTAAGAGCTTAATGTGTTAGGAATATG
ATTTACGAGGTTTTTCAATTGAACAATTGTTGTATGTTACGTTTTGAAGTCAAGCAAGTTACAAAATAAAATTTGGAAAA
AATTATTGTAACTTTTCGTTAAGGAATTCTCTTAAAATTTGGGTAATATGTGTTATGGGTTTTCTCTCAATCTGTAAGAA
TTAGCGCTCCCATGACATACTAAAGACTTTAAGATTACCAGTGGCAACATCTGGCGAGTTCTCCTTATCTGGGTGACTAG
TTATATCATACAACAATTTGCTCCTCTGCCTGTCCCTAAAGTAGCTCATCTTGGAGCAGCTCTGTCTGTCAAGGCCACTG
AAGAAAATTTTACTATGTTTCTCCCATTACCATGCTTGGTCATTAGGGCACACTATCATAAAGTTTCCTATCTGACTACA
TTTGAAGCAGGCATTTTAGCAATCATGACATGCTCCTTGGTGGTTCTTATTATAGTAGGTACATGTGGGGTTCCAAGTAG
CCCTTTTTCCTCACTACCTTAAGACTAAGTAGGTCGAGCTCTGAACTTCTGGGAATTCTAGTTCCTGAAATCATTTATGT
TCTTTGGTGCAGGCTCACTAGCTGATGACGAAGCAGGTCTAGGTGACCTTTACTGAAAGGAGGACAACTTTAGATTTCCA
ATCTTTTGATGGTCAGTCTCATGAGTTGTTGTCTTACTCCTCTTACTATAGAACTATTCCCTGTCTTTCAACTTATTTTC
CTCAACTTGTTACAGATAGATCTTGAGCCTAGCTATTTCCATCTCCCATTTCAACATAGCCCCCTTAATTTCCTAACTTG
ACAAGCGAGATGACCAAGACACTAACAAACTCATCATGCTTTCTACTCCCCAATATATACTCAAGTGTACGTAGTCGCTC
AAGTAATATAGATTTTTAAAGAAACAAGTTATCGTTCCCAAGGTACTTCTGATCAATTTATATTTAACACTCAATTCTAC
AAATAAAATAAAAGCAACTGTTCAAAGAGATGGTGATGATTGTTTAACTACAATTCCTAATTATGCACGAACGACTTTAA
GATGGTGTTTAAGCGAGTAAAAGACAATTCCAGGGCTGCAGCTTGCAATGAGTCTCATGTATCATATTCTTGGCTTAAAA
CTAATTTTAGTTGTCAAGTTACTGGTTTAGATTGTTAATTGTATGAGTCGGGTCTCTCGACCTCTAGTCGCCTACTCTAG
TTAGCTATCTAACTGCATCGTTGAGCGGGGATAAATAGGCCTAACTGGCGAGCATTTGTATTTCATCATGTTTCGTAACC
AACCTAGTTTTTCGTCTGGCGTCACTCCTAAACACAAATCACCTCAACTTAATTGATGATCGAGCTCTCTGTATTCTATA
GATGTTACTTGTAATGACAACCAAGATTTAATTCATAGACCTTAAATATTCAACATTCGATTTGTAGTTACAGCCCCAGA
GCAAGGTCGTTTAGCCACTAATACTATTAGAAAACCATAAACTACAATTGTTCTTGCGATTTTCGGAAAATAGAAAAGTT
AGAAGATTGAAACCTATTACAAATAATGAAACTTGCTCTTGCACACCAAAATAATGTTGAACTCCCTACAATATAGCCCT
AAAGGTCTATTTATAGAAGTTAGAAAAAATAGCATCGAATTCTAAACCAAGAACGATTCCTATTTAATAAGATTTTTGCT
GAAAAAATCGGAATAGGGGTTGGGCGTCGCGCCTGCCAAAGCGCCATGCACTGGCTTCTAAAATTTGCCTCGTGGCGCAT
CACGCCTCTCAGAGCCCCATGCAACCTTTTCTTAAGTTTCACAAGAGGTGTGTCGTGCCAACTAGTGCGCTAGCCACTAG
TGAATCTTGCCTTAGCGATTTTCGTGTTTCTTTGCTCCTTCTTTCTCCGTATCAACTCCAATTCCCTCAAGAGTTCCTGA
AACAACTAATCATATGTTTTAGTCCATAATCATCGCAAGTTTAACAACATCAAGCTAATCTACTTAAGATTATTAATTAA
TTTAATCAAATTTATGGGCAACTATTGACAACTTGGGCATATAAATACGCCTAAGATCACCACCCCACACTTACACCTTT
GTTTGTCCTCAAACTATCTTTGGACTATCAACTTTTTTTCATATCCCTTGGACTTATCAACCCACCTTAAAATCAACCAA
ACATTTTTAATCATGATCTTGTAGTTCATAATGGATGCAATATTTAAACATTTATACACCTAGTTACAACACATATGTTC
AAAGAATTACTCTTTTACTATTTTTCCGGGCTAATGCAAACTCATACTAACACACCAATTAGTCAATCCAAACATATGCC
ATGAATGCCCTCACTCATTTGTGTTTAGTATAGCCTTTCACTGAAGTAATCATATCATGAATAAGGCCTATTTCTTTCAA
ACAATGTACTCACCCTCACAAATGAAGTTCTTACTTCTCTCAACGTGCCATAAGCTTGCCCATAGTGTATTTTCACTTTC
ACATTATATTTCTCAAGGAATCAAGAGGACTTCTATTTGGTTGTAATGTTGGCTTAGGGTAAGGGAAGGAATATTTAGGA
CTCCTTTTAGTGACTACACCTCCCTAATGCACATGTTATTGCTTTGCCAACAAATATCCTACTTAGCTTTTTTTCTTTCT
CCTTAGCACACACTTTCATGAATATTTTCCCCTTTTTGTTGCTCCATCTTTGCATTTTTATTCTCTTTTTTTTTTGTATA
TCCATTTTAACTAGCCAACCTCAACTCAAGACTTTAAGGTCCTAGTGAGGTACACAATGTCTTTCATAGGACCAGGGCCA
ATGTTTAGAACATAATTTTGAAATAGCCACCCTCAATTGAGTTGAGGTGCACATTGTCACTAAGGAATATGGCCAAAACA
GAGTTTTACTTATTCTTCTCTTTTCCACACAATTTAGCATTTCACCCTTTCTCAGATCAACCAACATTTTCAATCCTTCT
TCTTAACATAGTTCATTAATGATTTCATTGGGATCAAAAGACTTTGGTATCAAGAAAATGACTTTCGACTTATCATGTGG
CATATCAACAAACAGGGTTAGAGGCTCAATGGGACTTCACTAGGGGAAATTTCAATGGTAGGTATACAATTAGAGACAAG
AATTGGTTTTTTCAAAGAAATGCCTCAATCACATTCCTTTGCATCTTTCCAGATTATCATTCTTTTGCATCTTTCCAATT
ATTTAGAGTAAAACAGAGAACACATGCTTCTTTCAAGGTTATAATTCTTTTGCATCTTTCCAATTATGACTACCCATGAC
ATCTGGCTAACTTTTTCGGACATAGTTTCAAAATACCAAGGTCTGTTTTTTCAATTCTACTCTTCTATGTGACTAATTTT
CCCTTAAGACGATTGTCATCCATCCATCATCGGGAACCATCACTCCTACGATGACTCTATGACTCAATAAAGCAACACAC
TAATCATATTCGGTTCAAAGGGACTATCCTCAGTAAAAGTACCAAAAACAAACCTTGAGGAACCCAAAATAAAAAATTGA
CATAAAACTAAACTAAACTAAAACTAGACTCGGTAAAACATTTAAAAGATATATACAACAAAGATATAATACCCACCCCA
CACTTAAAAATTAGCACTGTCCCCAATGCACAATTAAAATAAAGTATAGAAATATGAATACCACAATAAAAAACCATTAA
GGCATTCGCCTCCTCATCTACAACATCAACATCATCCTCCTCATCCATCTCGTCTTCCACTGTGGCGTCATCATCATCTA
GAGGCTCCAGAAAAGAGGGAACAATCCTACATAGAAAAGTTACACTCTCCGTCAATGGGTAGCGATCCTCATCTGTGACC
GGGCGACCGCCAATCCTAAACTGTAATTCTGCCATACCAAACATCCTAGCCATCATGCTGTCATCTTGAGCCTGTCACTC
CTGGCTTGACAAGACAGGTCCATGGGATGTGTCTAATGCCTTGGTCCGAGTCACATCTACTATTTTACCAGTCAAGTCGG
GGTGGAAAAAATAGTCAGGTCGACCGCTTCTTCCTCAATTCCCTCAACCCTCAAAAACAAATTATCATCCCTCCATAACA
AAATCTCCACCTCAGATTTTTCTAAACTTCATAATATTCTGTCTCAAAATTTCCTCAATATTAATTGGCATACCATTCAT
CAACATATACACCAACACTACCCTATCCTGCGTCATATCTAAAAGTTGTTTGGCAGGCAACAACACACTACATACGATTT
TTAACAACACACGCGCAACCTGATTAAAATTAGCAAAATGGAGGGTAGAATGCCTCCTAGTATCCTTGATCCTATCCCAC
TTAGCAGTCGATTCCACCACACATAATGTATGACGTATATCTCTATAAGTGGGTTCATCTTTCAACCTATCAAGCTCATC
AGTATCACAATTCGGGGTACCTAATAACTCATTCAGTAGTTGTGAAGTAAACTTCACATCCCTACCTCGAATAGGAAAAA
AATTATTACACTTAGTCTCAGTGAGCCAGTTGGCATAGAACTCCCGAACCATCGACAAATTACAACCCCCCAGATTTTCA
AATATAAACCGCAGCCCTAGATTATTCACAGCATTGTAAATTATGGGAAATTGGAATTGCAATCGTACCTCATTTACATA
TTCACCCCCAATGTACTTAGCTTCTTTTTGACATTCAAACCACTCGTGGCCATATCTTTCCACAGCCTTCTTCCCAAATT
TCTGAATTGATTCTTGGCCACTGGAAGACCTAGAAGCTTCAACTTTCCTATTCCTTTTTGAACCCACTCCGCTTGCAACA
TTCTTGCTTTTGGGTGCCATTGTTACCTACGTAGAATAATAAAAATGGAGAAAAGAAAACAATTAGAAGGGAAGAAGGGT
GGGGTCGAATGACACTGTGGGTTGGAGAATGGGGAAGAAGAAAATAAATTGGTTTAGAGAGAAAAGAGAGTAGTAAGAAA
GAGTTGGAAGATTAAGATTTGAGGGAAGGAAAAGAAAGATGATGTAGTGTTGGTTATTTATAGGGAGATTGGGGAAGAAG
AAGGGTTGAGGAAGTTGCAAGTTTGAGGGTTTGGTGGGGTTTTAATGGAGGAATTTGAAGAGGAAGGGAAGAAGAAAAAG
AATAGTTGAGATAGTATAGGGGTTGGGTGGTGGAATTTTAGGAGTGGGGGCAATGAATTTGGGATTTGGGGATTTAAGAG
AGGTTGGATCGGGTTGGACGGGGTAAAATCCTGGTTTTTGGAGAAATCTGGGCTGGGGCGTGATGCGCCAGTGCTGCGCC
ACTAAAGGCGCTCTGAAAATCCCCTTCTGCTGCAGCTCGCCATGTAGTGCGCCAGGAAAACTTATCTGAAGTTTACTTCC
TGGCGCAGTTTGCCAGTCAGTACGGCCGAATTTTTATTTTTATTTTTTCATTTTTCACTATTACAAACTAAAGTTACAAA
TAATGAAAAATCCTATAATAAATAAAAATACTTCCTAGATACTATGAATTGAAACTACACTAAACAACAAATTGCAAAAT
TGAAAATAAACTACTTATCTAATACATCTTGGTCACGGGTTGCCTTTCCTATAGTGCTTGATTTAACGTCGCGGCACGAC
TCAACTTGGATCATTCATCATTTAGCTCAAGAGCCTCCAGATCACAATCCGAATCTACACCAAAGTAGTGTTTCACCCTT
TGCCCATTTACCAAGAATATAGGGCCAGTTTCACCTTTAAGTTCAACAGCCCCATGTTGTGTCATTCTCACCACTTCGGA
AGGACTACTCCATTTATACCTTAGTTTTCTAGGGAATAACCTCACTCTACAGTTAAAGAGTAGTACCTTTTCTCCCGGAG
TGAAAGTACGAGGAACTATGTGATTGTCATGCCATCTTTTCATCTTTTCTTTATAGAGATGTGCATTTTCATATACATGA
AGCCTAAAATCTTCAAGTTCATGTAATTGATTCACTCACTTTCTACCGGCTAGCTCGGGATCAAGATTTAAACTCTTAAT
TGCCCAATAAGCTTGCTGTTTTAATTTTGCTGGGAGATGACATTCTTTTCCAAACACTATGTGGTAGGGAGAAGTCCTTA
TGGGTGTCTTATAAGCGGTATTATATGCCCACAACGCATCATCTAATTTCTCAGACCAATCCTTCCTTTGTGCATTCACC
ATTTTCTGCAAAATTTGCTTCACCTCTCTATTAGAAAGTTCCACTTGGCCACTCGTTCGAGGATGGTAAACTGTAGCAAC
CTTATGATGAATACCATACTTAGCAAGAATATTTTTCACTAGATGGTTAATGAAATACTTACCTCCAACACTTATGATTG
CGCTTGGAGTGACAAAGCGAGTGAAAATATGCTTCTTGATGAACTCGATCATAACCCTTGAATCATTCGAAAGAAGAGTA
GCAACCTCAACCCATTTACTCACATAATCAACTGCCACAAAGATGTATTGATTTCATCTAGATGGCAGGAAGGGACACAT
AAAGTCAATACACCACACATAAAAAATTTCCACATCCAAAATGTTACTTAGCGGCATCTCATGTCTTCTTGAAAGAGTAC
CCCACCTTTCGCATTTATCACAACCGTTCACAAAAAAAACAAAATATTTAAATAATGAGGGCCAAAAGAAATTAGATTAT
AGTACCTTATGTGCCATAGGCTCTCCTCGATGGTATCCTTCATATGTGCTAGCATGACACTTTCGAGAACTTTTCAAACT
TCATACTCCGGAATGCATCTTCTCACCACCCGATCCACACCTTGCTTTAATAAGAACGGTTCATCCCAGATATAGAGCAT
AGCATCATGATTGAGCTTTTTTGTTGTTGGGTGGTTGCACCCGGAGGGTAATCTCTACTTACTATCAGATTCACAGTGCA
TTGTAACACCCCTAAATATTAACCAAGAGTCGCATGTGGATTTACCATTGCTTAATTACTACAATGTGTTTTACTCTCAT
TTTAGGATCTTGATATGTTGTGATAATTGCTAACTTGCTTAACATAAATTGTGATCGTAATTTAAGGGGTTGTGATAGGG
TGTTTAGGTAATATTCTAATTAGAATTATGTATAACTTTAAAAGGAGATGAGGGATATATATATATATATATATATATAG
GTGTATATGTATGCATTTTCCGCAGCACACAAATTTTTGGGCAGCACCTTTGAAGGACAGCTACCCAAGGGATAAACATC
ACTTGTTTGACTATATATTTTCACCCCTCCTTTACTAATTTCGTTTTCCTCAAGCCTTAGAACCTTAGAAACATATCTAA
ACAGATTGTTCTTCAAAATCACAAGAGAAAACTTGGTTCTTTTGACTGGAATTCGAGACACACACTTCTTTTTGGTAAGT
GACGAAATTTGTTCATGAGCTAGGTAGTGTTTGGTAATTTACGTATATGTCGTCCTCTTGAACTCCGTTTATAGTGAATA
AATATGATTTGGAAAGATAATTCGTAGACCTACAACTGTTATGTTTATGTAAAACTCTGATTTAGCTGTTATGAAATCAA
AACATAGGACAAGTTCTGTCCAGATTTTGGAATTTCAAATCCTGTATGAACAACTATTGGTGTTTTGACTATATCTTGTT
GTACAAAATATATTTTACGATGATTCTTGTTTGGTTGCAACCTTAAGAGGTCTAGATACATCTTTCATGAAGGTTATAGA
GTCTAGTTTTGCCGTTTTCCTTTTCAAATCTAAGTTGCAACATAAGGTACTAGGCTGGCTAGAATCACTGTTTTGGGAGC
ATAGTCGTGTTTGTACAGGTTAAGCTTACTTGTGATGATAATTCTGGTTTACACCAATATTATTGAGTTGTTGGGAATTA
AAGAAGTTATTTAATTGTATTTTTTAAAGGTTGTATATACTCGTGAACAAGTTGAGGACCTTGATACGTTGTGATCTACG
GTTTGAACTCTTGAAGTTGTATTGGACTGTTTCTTTGCTAAAGCACTGAGGTTTGTGTATAAATTTGTATTTGCACTCTT
TTAACTGCTAGTATATCTGAAATTTGATCTTGGTACCTTGGTTACTCTTGTCGCTTTGCATTGTTGTATTGGTATCCTTT
GAGAAGTTAAAGACGCTTGTATAACTCACCAACTTGTATGGATTGTTTGATCACCTGGCACTCTTATTGGGACCTTGTCC
TTCTTGTGGTTGTGACTTTGTCACCAATGGCATGCCTCTTCATTCGGATCATTTGCCATCTTGACTCTGAATTTTTACCT
CGTCTTAAGTATGGAAGTTATCCATTTTAAGTATGAATTAGAAAGCCACTTTTAATATGGTTCTTGGTTCTCTTGATTAT
TGGGCTCTGACCCTTCTTGATACAGGGCGTCAGCCCTTCTTGATATTTGTTTGTGCTTGGTGTGAAGACATGATGTACAT
ATTGGGCGAGCCTTGTTATTGAATCTCTTGGAAAATGGTGCTATGAGCGTTCTTCACAATTGGACCTCTAAATATCGAAC
TTGATACTTTTGATATATTGTTTACTTGATTTATTTATTATGTTCGATTATGCTGCCCATGACTTGAGAAAGGTAGTTTT
GTGAATTTGATGGCTCCGAACCTATAGTTTTTACACCACTAAGCTATATGCTTAGCAATAGTTGTTTCTACCATAGGGAA
TGGGCAAGTGGATGGATGAAGCGGGCAAGTGGATGGATGAAGCTGGCCATTGGAGAGGGAAATTTTGAGAGCCTTAAGGA
AGATCACAGTTGCATATAGGCATCTATATTTTGTATAAACCTTGGGATTTGTACATGATCTGTGTGGTGTATATTTACAT
GGAATTTTGTGGACTAATTTGATCATGTCAGCATAAGTTGTAATATAAGTATGGCTCTATGTTTTGTTCTTTTGGGGTGT
GTAAGCCCAAGTCTTGTAATATATTAAATTTACCACTAATTTTGAATATATGTGTGAAGAATGAACCACCTAGTTTGGGT
ACTTGGAAGTTGGTAATATTTTTATGTCAATTTTTTGTTCTAGTGTGAGTGCAATATATGCATAAAAATCTCGTGAGTTA
TTGGCTTATATTATTTCGAAAGGGTCGCTACAAGTGTTGGTATCAGATCTTCGATTTGTGGTTGTAGGACTTTTGCTGTG
AATTACTTGTATACTTGTTCGCATTCGAAAATGGTTCTATTTGGATTATTTGTTCACTTACATGGTTTATAGTATTTCTA
TTGCATGTAGAGTGCACATGCATCATGTACATGTCCCTAATGCAATGTGATCTTCTCTTTTGAAGGAATTAAGTTATGGC
CTCTTCTTCTGACCGACCTATGGAAGCTGCTAGTGAAGGTTCGGGTACCTCTGTTCCCCAACCTCATGCACTAGAAGAAG
TTGGAGAACCTGTCTCGAATCATTATGTTCCCCACACTAGTGGGTCTGAAGTGGGAAACTATTAGGGTGTAAGAGCTAGT
TCACATCCTCACATGAGTCATAGTACTCAAGTCATGAATTCTCCTTTTCAACAAATGGCTGAATTCTTCCACCACATGGC
TGAAGCGATGCATGATCCCAACGTGATTAACTTTGAGAAAATGAGGAAAATGGGTGGAGTGGAGTTTGAAGGCACCGTTG
ATCCCACGGATGCTGAACAATGGCTGGAGCGCATGGAGAGGGTATTTGAGCAGTTAGAGTGTTCAGATGTCGCTAAATTT
AAATATGCTATTTCATTATTACAAAAGGATGCTTACGATTGGTGGGTAAGTGTTCCAAATGCCAAGGTAAAACCTCCTGT
TCTTACCTGGGATGATTTTCTTGGGGAATTTCGTATGAAGTATGTCCCACCTGTCTTATTGTGATGCAAAGAGAAAGGAG
TTTTTGAATTTAAGGCAGCAAGGTATATCTATTGCTAAGTACCAACAAAGGTTTCTAAGACTCTCTCGTTCTGCTGGAGG
TATTATTAAAGAACAAAAAGACAAGTGCAGGAAATTTGAAGATAGTTTAAATGATTCCATTAGAAAGAATGTGGTGATCC
TGCAACATGAGAACTTTTGTAAGCTAGTGTCTGTTGCTTTTACTTGGGAGCGACTTGATAAAGAAGAAGCTAGTAGAAAT
GAAAACAAATTTAGGAAGCCTAGACCAGATTTTGGGGATTCATAAAAAATTGGAAGGTTTGATAACTCTAAGGCTGGTAG
TGATAACAGGCCACCACAACAAAAGCAAAACAAATTAGATTTTTCTACATCTAGCACTCCAAATTATGGCCAAGGCAAGC
CTCGCGTTCCCACTTGTCCACAATGTGGGAAGAATCATTATGGTACTTGCAGGAGAGCTTCTGGTGCATGTTTCAATTAT
GGGAGCTTTGATCATAGAGTGAAGGATTGTCCTAATCTTAATAATGCTCCTTCCTTGAGAACTGAAGGCTCAGTTCATAA
GCCTTCTATTAATCCTTCTCAAACTAATAGAGGTGCAAGACCTAAAAATACCCAAGCAACAGGTACAAGTGGAGCTAATC
AAGTTAGTGGACAAAGGACTACTGCACGCGCTTATGCTATAAGGCAGAGGGATGAGCAGGATGGACAAGACGTGGTTGTT
GGTAAATTTCACTTATTTGGCTTATGTGTGTTTACATTGTTTGATCCTGGTTCTACACATTCCTATATTTGTTCATCACT
TGTTCTTCCTGAAAATGTGAAATCTATGAGGCTTAATTATGATGTGCTGGTTGAAAGTCCTTAGGGTTATCAGGTTGTGT
GTAATCGAATTTATCGTGATTGTCCCTTCGTGATTCAAAACCTAGTCTTCCCTGCTGATTTGATTGAAATTCCCTTCCAG
GATTTTGATGTTATTATTGGGATGGATTGGCTTCATAAATATCATGCAGTGGTAGATTGTAGGTCAAAGCATGTGACCTT
TAAAGATCCTTCATTGTCACACATCATTGTACAAGGTGAAAGATCATTGACAGCTAGTATTATTTCTACGGCCTTAGCAA
GAAAATTGATGCGTCAAGGATGTGGGGCACACCTTGCTCACATAGTTGATACACAGTTGGAGAGTCCTTGTATCAAGGAC
ATATAGGTTGTATGTGATTTTCTAGAAGTCTTCCCAGAAAACCTTCCTGGATTTCCCCCGGAAAGAGAGGTTGAATTTCC
AATCGAGCTTATTCCTGGATCTACCCCTATTTCTATCACTCCTTATAGAATGGCTCCGGCAGAATTAAGGGAATTGAAAT
CTCAATTGCAAGAACTTCTTGAGAAAGGTTTTATTCGACCTCGTGTTTCTCCTTGGGGAGCCCCTGTTTTATTCGTAATG
AAGAAAGACGACATTCTTAGGCGTTGTATTGACTATAAACAATTGAACAGAATAACAATCAAGAATAGATATCCACTACC
GAGGATCGATGATTTGTTTGACCAACTGAAGGGTGCTAAAGTATTCTCAAAGATTGATTTAAGGTCTGAATATCACCAAC
TACGTGTTAGAGAGGAAGATATTCCTAAAACTACTTTTAGAACTCGGTATGGTCATTATAAATTTTTGGTGATACCATTC
GGATTGACAAAGGCTCCTGTGGTTGTTTTTATAGATGATATTTTAATATTTTCCAGAAGTAGTAAAGACCATGATAAACA
CCTCCGAATTATTTTGCAAATTTTGAAGGAGAAGGAACTTTATGCTAAACTTTCCAAGTGTGAACTTTGGCTTGATGAAG
TGACGTTTCTTGGATATGTTGTATTAGCCGAAGGCGTGAAGGTGTATCCTAGTAAGATACAAGCAGTTGTGGAATGGAGA
CCTCCCAAAAGTCCAACCGAGGTAAGAAGTTTCTTAGGCTTAGCAGGATACTACAGAAGATTTGTGAAAGGCTTTTCCAT
TATTGCCTCTCCCTTGAGTAAGCTCTTGCAGAAGGAAGTAAAGTTTATTTGGGATGACAAATGCCAAGAGAACTTTGAAA
CTCTCAAATCCTTGTTGACTCAAGCGCCTATACTTACTCTACCAATTGAAGGGAAAGAGTATGTAGTATACAGTGATGCT
TCTCACAATGGTCTAGGATGCGCTTTGATGCAAGAAGGGAAGGTTATTTCTTATGCCTCTCAGAAATTAAAACCGCATGA
ATTGAATTATCTTACTCACGATCTTGAACTTGCTGCTATAGTGTTTGCTTTGAAAATATGGCGACATTATTTGTATTAAG
AGAAATGTCATATATTCACTGATCACAAGAGCTTAAAGTACTTGGGTACTCAGAAGGAGCTAAACCTTCGACAACGTAGA
TGGCTTGAACTCATCAAGGATTACGACTGCACGATTGATTATCATCTAGGTAAAGCCAATGTGGTTGCAGATGCTTTAAG
TCGAAAATCAGTTGCAAGCATTTCTTTGAGTCCTTTACCCTTGCTTCTTGAGTTAAGAGCCATGAATGTATGTTTTACAC
CTGATTCAAACAGTTTAGCTATTGCTAATTTGCAAGTAAAGCCAATATTACTTGAACAGGTGAAAGAAACACAAAAGATA
GATGAGAAACTGGTAAAATTGACCAGAGAAGTTCAAAATGGGGAAAAGCTTGATTTTACATTAACAGAGGATGGTGTCTT
ATTTTATCAAAATAGGTTATGCATCCCTAATGATGACAGCTTGAGGAGAAAAATACTGAATGAAGCACATACTTCACCAT
ATGCAATGCATCCTGGAGGTACAAAGATGTACCAGACCATCAAGGAACATTATTGGTGGAATGGTATGAAGAGAGACATT
GCGGAGTTCATTTCCAAATGTTTGGTTTGTCAACAAGTAAAGGCAGAACATCAAGTCCCAGTTGGTTTACTACAACCCTT
GTCGATGTCGGAATGGAAATGGGATAGAATAACTATGGACTTTGTTTCTGGACTTCCTCACACCCAAAGCAATCATGATG
CAATATGGGTGATTGTGGACAGGCTAACCAAGAGTGCTCACTTCTTAGCAATCATGATGGATTACTCACTTGAGCGTTTA
GCCGAATTGTACATTAATGAGATTGTAAGACTACGTGGTATCCCTATGTCTATTGTATCTGTCCGAGACCCAAGGTTTAC
ATCTAGATTTTGGTGTAGCTTGCAGGAAGCTTTGGGTACTAAGCTGAAATTTAGCACTTCGTTCCATCCTCAAACAGACG
GCTAGTCGGAAAGAGTGATACAAATTTTGGAGGATATGCTTCGAGCTTGCATTATGGAGTTTGAGGGAAGTTGGGACAAA
CACTTGGCTTTGATAGAATTTGCTTATAATAATAGCTACCAATCGAGTATTGGAATGCCTCCCTATGAAGCTCTATACGG
AAGGAAATGTTGGACCCCTCTTTGTTGGAGTGAAGTTGGGGAAAGAAAGCTTATTGGTCCTGAGATTTTGCAACAAACAG
AGGACAAGGTTAAAATTAACAAGGATCGTCTAAAGAATTGTTCGGATAGACAAAAGTCGTACGCTGATCTTAAAAGGCGT
GACATTGAATATCAAGTGGGAGATAAAGTATTCTTAAAGGTGTCTCCATGGAAATAGATTATGAGATTTGGCCAGAAGGG
AAAGCTTAGTCCCCGATTTATTGGACCTTATGAGATATTTGAAAGGGTTGGACCAGTTGCATATAAATTAGCTTTGCCAC
CGGAGTTAGAGAAGCTCCACAATGTCTTTCATGTTTTTATGCTCAGAAGATATCGTTCTGATCCATCACATGTTCTTCCA
GTTGAATCTATTGAGGTTAATCCTGACTTGACTTATAATGAAGAACCGATCCGAATTGAAGCTCGAGAAGTAAAGCAACT
TAGAAACAAGAGAATCCCCTTAGTAAAGGTGCTTTGGAGGAACCATTCTAGAAAACAAGCTACCTGGGAAAGAGAAGAGG
ACATGAGGACCCAGTATCCGAACTTGTTCCGGGACTAGTGTAAGGTAAATTTCGAGACAAAATTTCTTTAAGGGGGAGAG
AGTTGTAACACCCCTAAATATTAACCAAGAGTTGCATGTTGATTTATCATTGCTTAATTACTACCATATATTTTACTCTC
ATTTTAGGATCTTGAAATGTTGTGATAATTGCTAACTTGCTTAACATAAATTGTGATCGTAATTTAAGGGATTGTGATGG
GGTGTTTAGGTAATATTCTAATTAGAATTATGTATAACTTTAAAAGGAGATTAGGGATATACATATATAGGTGTATATGT
ATGCATTTTGGGCAGCACACAAATTTTTGGGCAGCACCTTTGAAGGACAGTTGCCCAAGGGATAAGCATCACTTGTTTGA
CTATATATTTTCACCCCTCCTTTAGTAATTTCGGTTTCCTCAAGCCTTAGAACCTTAGAAACATATCTAAACAGAATGTT
CTTCAAAATCACAATAGAAAAGTTGGTTCATTTGGCTGGAATTCGAGACACACAATTCTTTTTGGTAAGTGACAAAATTT
GTTCATGAGCTGGGTAGTGTTTAGTAATTTACGCATATCTCCTCCTCAGGAACTCCGTTTACAGTAAATAAATATGATTT
TGAAAGCTAATCTGTAGACCTAAAACTTCTATGTCTATGTAAAACTCTGATTTAGCTGTTATGAAATCAAAATATGGGAC
GCAACATAGGACAAGTTCTGTCCAGATTTTGGAATTTCAAATCCTGCATGAACAACTGTTAGTGTTTTGACTATATATTG
TTGTACAAAATATATTTTGTGGTGATTCTTGCTTGTTTTCAACCTTAGGAGGTGTAGCTACATCTTTCATGAAGGTTATA
AAGTCTAGTTTTGCCGTTTTCCTTTTCAAATCGAAGTTGCAACATAAGGTACTAGGCTGGCCAGAATCACTGTTTTGGGA
GCATTGTCGTGTTTGTACAGGCTAAGCTTACTTGTGATGATAATTCTGTTTTACACCAATATTATTGAGCTGCTGGGAAT
TAAAGAAATTATTTAATTGTTTTTTAAGGTTGTATATACTCGTGAAAGAGTTGTGGACCTTGATACATTGTGATCTACGG
TTTGAACTCTTGAAGTTGTATTGGACTGTTTCTTTGCTAAAGCACTGAGGTTTTTGTATAAACTTGTATTTGTACTCTTT
TAACTGCTAGTATATCTGAAATTTGATCTTGGTACCTTGGTTACTCTTGTCGCTTTGGATTGTTGTATTGGTATCCTTTG
AGAAGTTAAAGACGCTTGTGTAACTCGCCCACTTGTATGGATTGTTTGATCACCTGGCACTCTTGTTGGGACCTTGTCCT
TCTTGTGGCTGTGACTTTGTCACGATTGGCATGCCTCTTCATTCGGATCATTTGTCATCTTGACTCTGGATTTTTAGTTC
GCCTTAAGTATGGAAGTTGTCCATTTTAGGTACGAATTAGAAAGCCATTTTTAATATGTTTCTTGGTTCTCTTGATTATT
GGGGTTTGACCTTTCTTGATACAGGGTGCTGGCCCTTATTGATACTTGTTTGTGCTTGGTGTGAAGACATGATGTACATA
TTGGGCAAGCCTTGTTATTGAATATCTTGGAAAATGGTGCTATGAGCATTCTTGACAATTGGACCTCTAAATATCGAACT
TGATACTTTTGATATATTATTTACTTGATTTATTTATTTTGTTCGATTATGCTGCCCATGACTTGAGAAAGGTAGTTTTG
TGAATTTGATGGCTGTGAACCTATAGTTTTTACACCACTTAGCTCTATGCTTAGCGATAGTTGTTTCTACTGTAGGGAAT
GAGCGAGTGGATGCATGAAACTAACCATTGGAAAGGGAAATTTTGAGAGCCTTAAGGAAGATCACATTTGCATATAGGCA
TCTATATTTTGTATAAACCTTGGGATTTGTACATGATCTATGTGTCGTATATTTACATGGAATTTTGAGGACTAATTTGA
TCATGTCACTATGGGTTGTAATATAAGTATGGCTCTATGTTTTGTTCTTTTGGGGTGTGTAAGCCCAAGTCTTGTAATAT
ATTAAATTCACCACTAATTTTGAATGAATGTGTGAAGCATGAACCACCTAGTTTGGGTACTTGGAAGTTCATAATATTTT
TTATGTCATTTTTTTGTTCTAGTGTGAGTACAATATATGCATAAAAATCTGGTGAGTTATTGGCTTATATTATTTCGAAA
GGGTCGCTACATGCATAACAAAGCACTTGAGAGATATCTAGTGCAATCATATGTTCATCCGGTAACTCTTCTTCGATTTG
TTCTCCTTCAATCACATGGGAAAAATCCTCTGACCTAGACAAGTGATCAACTATTTGGTTTTCAGTACCTTTTCTATCGT
TAATATCAAGGTCAAATTCTTGGAGAAGCAATATCCACTGAATCAACCTTGGTTTAGCATTCTTCTTGTTGAATAGGTAC
CTAATAGCTGCATGGACACTAAAAACAATCACCTTAGTACCTACCAAATACGATCTGAACTTGTCGACGACTAACACTAA
AGCTAGTATCTCCGTCTCAGTCACTATGTAATTAGCTTGTGCAGAATCAATGGTCTTGCTTGCATAATAGATCGAAAGGA
ACACCGTATCTTTTCGTTGTCCCAACACTGCACCCACTGCTACGTTGCTTGCATCACACATGAGTTCAAATGGTAATTCC
CGATTAAGAGAAATTAAAATAGGAGCCTCAATCAAGTTCCACTTTAACATATCGAATATAAATCAATTTCTATGTCCCGG
GCAGTGGTGCTAAAAACATGTGCTCCCCAATATACATGCAAGTGTACGTGGTCGCTCAAGTAATATAGATTCTTAAACAA
ACAAGTTATCGTTAAGGAACTTATGATCAATATATATTTAGCACTCAATTCTGCAAATAAAGTAAAAGTAACCGTTCAAA
GAGATGGTGATGATTATTTAACTACTATTCCTAATTATGTAGTAAATTAAAAGTAACTAATTGCGAACGACTTTAAGATG
GTGTTTAAGCCAGTGAAATGCAACTAATTTTAGTTGTCAAGTTACTAGTTTACAGGGTTAATTGTCTGAGTCGTCTCTCT
CGACCTTTAGTCGCCTACTCCAGTTATCTTTCTAACTACATCATTGAGCAGGGATAAACAAGCCTAACTGGCGAGCATTT
ATATTTCATTCTGTTTCGTAACCAAGCAAGTTGTTCGTCTGTATATCACTCCTAAACACAATTCACCTCAACTTAATGGA
TAATCGAGCTCTCTATATTCTCTGGTCTATCTACCCTCTCCTTTCTCGATTTTAAGAATAGACAATAGATTTATCTTATG
GTGATGAAGCACAAAGTATTAAAACAAGAATATAGAAGTAACTTGTAATGACAACCAAGAATTAATTCATAGACCTCGAG
TATTCAACATTCGATTCATAGCTACAGCCCCAGAACAAGGGCATTTAGCCACTGATACTATTAGAAAACCACAAAATACA
ATTGTTCATGCGACTTCCAGAAAATAGAAGAGTTAGAAGATTGAAACCTATTACAAACAATGAAACTTGCTCTAGCACAC
CAAAATCATGCCGAACTTCCTACAATAAAGCCCTAAGGGTCTATCTATAGAAATTAGAAAAAATAGCATCGAATTCTAAA
CCAACAAGGATTCCTATTTAATAAGATTCTCGCTAAAAAAGTTGGAATAAGGGTGGTGTGTCGCGCCTGCCAGTGCGCCA
GGCAGTGGCTTCTGAAATTTGGTTTGTGGCGCGTCACCTCTCTCAGAGTGCCAGTCAACCTTCTCTGAATTCCAAGGCCT
GGTATGTCGCACCTCTCAGAGCCCCATGCAACCTTTTTTGTAGTTTCACCAGTGGTACGTTGCGCCAACCAGTGCGCCAG
CCACTAGTGATTCCTGCCTCAACTATTTTCATGTTTCTTTGTTCCTTCTTTCTCCGTATCAACTTCAATTCCCTCAGGAG
TTCCTGAAACAACTAATCATATGATTTAGTGCATAATCATCGCAGGTTTAACAACATCAATCTAATAGAATCAAGATTAC
TCATTAATTCAATAAAATTCATGGGTAACTATTGACAACTTGGGCATATAAGTACGCCTAAGATCACCACCCCACACTTA
GACCTTTGTTTCTCCTCAAACAACCTTTGGACTATCAACTCTTTTTCATATCCCTTGGACTTATCAACCCACCTTAAAGT
CAACCAAAATTTTTTAATCATGATGTTGTAGTTCACAATGGATGCAATATTTCAACATTTATACACCAATTCACAACGCA
TATGCTCAAACAATGACTCTTTTACTATTTTTCCAGGCTAACACAAACTCATACGAACACACCAATTAGACAATACAAAC
ATATGCCATGAATGCCCTCACTCATTTGTGTTTAGTTTAGCCTTTCACTCAAGTAATCATATTATGAATAAGACTTATTT
TTTTCAAACAATGCACGCACCCTCACAAATGAAGTTCTTACTTCTCTCAACATGCCATAAGCTTTCCCATAGTGTATTAC
TTTCACATTATATTTCTCAAGGCATCAAGAGGACTTCTATTTTTTTGTAATGTCGTCTAAGGGTAAGGTAAGGAATATTT
AGGACTCCTTTTAGTGACTACACTTCCCTAATGCACATGTCATTGCTTTGCCAACAAACATCCTACTTAGCTTTTTTTTC
TTTCTCCTTGGCACACACTTCATGAATATTTTCCCCTTTTTGTTGCTCCATCTTTGCCCTTTTATTGTCCTTTTTATTTT
TATTTTTTCATATTTTTTTGTATATTCCTTTTCACTAGCCACCCTTAACTCTAGGCTTTAAGGTCCTAGTGAGGTGCACA
ATATCTTTGGTAGGACTAGGGCCAATGTTTAGAGCATATTTCTGAAATAGCCACCCTCAATTGAGTTGAGGTGCACATTG
TCACTAACAACTAGGGCCAAAATAGAGTTTTACTTATTCTTTTCTTTTCCACACAATTTAGCATTTCACCCTTTCTCATA
TCAACCAACATTTTCAACCCTTCTTCTAAACATAGTGCATTAAGGATTTCACTGGGATCAAAAGACTTTGGTATCAAGCA
AACGACTTTCGGCTTATCGTGTGGCTTATCAACAAACAAGGCTAAAGGCTCAATGGTGCTTTACTAGGGGTAATTTCAAT
GGTAGGCATATGGTGCTTATCGTGACCAATGACACTAATCTACTGTACAAGTGTCTACGATCGTCGATAATATAGCAACC
CAACCAAGGGTGGGATCATGTTTCGAGAGAGTGGTTTTGAGAATTAATAGAAAAATAACATTTAGTTCTGACTAGTCGTA
GCTAAAGACATTAACGATTAAAAACATTGTAAATTAAAAGGGGTGACATAAAGGTGTCAAATATCAAATGGGGGCTTTGT
CATAAGTAGTAAAAACAACAAAAACAACAAAAACAACAAGAAAATCAAGTATGGGGACAAGTTCTTGGGTGTTACTGCAA
TACAAGTTGAGATAAATCGTTGGGTACATGCTTTCGAAAGGAAATGTTCAAGATAATAGTGACTAGGCTAAGCTGTAGAT
GGAAATAAGTTCCCTCTCGGACAACTTACCCCGTTTCAAATACGTTCCTATCGGACACCCATTTCCACATGAAGGCCAGC
CTACGCCTTACCCCACTCACTCTCTCGAGCTGAGTGTTAGGATATGGGACTAGGGCTCACCTCTCGAGCGGAACCTCATG
TCGACCCACTCCTTAGGCCATTAGTCTAGCGGTCTTGGTTTTGCGACCTCCCTCTCGGGCAAGCCGAAAACACATAGGTG
GTTTTTTATTTGCAACTACAGACCCATTAAATTAAACCACAACCACTAGGTGAAATCACCATTAAAATACATCTAACCTA
TCAGCAAGCAAGACCCAACAATAATATCAAAACATATTTGCTAAATCACACCCCAAGAATGGAGGTTTTAGCCACACATC
AAGAAATAACAAAATACACCTAAAATGATACTGAAATCAAATGGGTATAAGGAATGAAACATTGATTTAAGCAAAGGAAA
AAAATTGGAGAAGACCCACTTCTAACTTGGGGAAGATGAAATCCTTCTTTCTTCAGGTCTCCCAAAAAAACCCTTCCTCA
TAGATCAAGGACAAGGACATTTTATGTTTCTAGTTCTTTCATGTTTTAAGATTATTGTTTAGACTTTTATTGTAAAGGGC
CGTGACCCTATTTTGTTTCAAGTATGTTGTTAAGATGGTCATGTGAGACTTAGACTTACGCTGTGTCTTTTGAAAGATTT
TAAATGAGTATTTTTGATATTTTGGATTTAAATAAGTTTTTAATATCGCACTATTTCTATGTTTCGAATGTTATGAATGC
TAAGAGGCTTGTACGAGACCCCTTCAGCGTCAAGTATGACGTGTCGCATCCGGGGCCGAGTCTCGGGTCGTGACATTAAA
CTCTTACAACAACAACAACCACCGAATCAATCTTGGCTTTGCATCTTTCTTAGCCATCAAATATCTAATGGCTTCATGAT
CCGTGTGCACCACCACTTTAGTTCCCAACAAATACGCTCTAAATTTCTCAAATTCATACACAACCACTAGCAATTCTTGC
TTCGTGATGGTATAAATCTTTTGGGCAACATTCAATGTCTTACTTGCATAACAAACCAGGTGAAATAGTTTGCCTTTTCG
TTGACCAAGAATAGGTCCCAAAGCAACTCCACTAGCATCACACATGAGTTCGAATGGAATACTCCAATCGGGTGCAATAA
TGATTGGGGTTGACACTAGTTTTTCTTTCAAGAAAAGATGTTTTTAGGCATGCTTCATCAAAGTTGAAGGTAGATTCCTT
CTCTTGCAACTTACAAAGAGGGTGCGCTACTTTGGAAAAATCTTTTACAAACCGCCTTAAGAAACCCGCATGACCTAGAA
AACTCCGAACACCTTTTACCGAAATAGGAAGAGGTACTTTAGCAATGACTTTGACTTTAGCCTGATCCACTTGCATTCCT
TCTCCTAAACTTTGATGCCCCAAAACAATCCCCTCCTTCACCATGAAATGACATTCTCCCAATTTAGAACAAGATTGGTT
TCCACAGACCTTTGTAGTACCTGCACAAGATGTTCAAGACATGTTTCAAATGAATCACCAACTACCGAAAAATCATCCAT
AAAGACCTCTCTTTAGTCTTTGACCATATCTGTGAAAATTGAAAGCATACATCGTTAGAATGTTATCGGAGCATTGCAAA
ACCTAAAAGGCATTCTCTTAAAAGCAAAGGTTCCATATGGACATGTAATAGTAGTCTTCTCTTGATCTTCCGGTGCAATG
GAAATCTGGCTGTACCCAGAATAACCGTCTAAAAAGCAATACCATCCCCACTCTACAAGACTATCAAGAATTTGGTCCAG
CATAGGAAAATTGTCTCTCTCAGTCCATGCATTCAATTTTCAGTATTCCCTGCTTACACGCCACCCGGTGACCAGACCTA
TAGGAACAAGTTCCCCACTTTCATTTGGAACTACCGTAATTCCTTAATTCTTTGGTATACATTGCATGGGACTCACCCAT
ATGCTATCCGCAATGGGATATACAACACTCGCATTAAGCCATTTGATGATTTCTTTCTTCACCACTTCCTGCATTGGTGT
GTTTAATCTCCTTTGATGTTCAATGATTGGTTTACATTCACTATCCAATTGTATTTTATGAGTGCAAATTCTAATGGGGA
GGGGGGGGGGGGATCCCCACAATATTAGCGATTGTCCATGCAATAACTTTAATATATCATTTCAACACATCAACAAGTAA
TTTTACTTGCCGCCAAAGAAAATCTGCAGCAATGATAGAGGGCAAGGTGTTACTTGCTCCAAAAAATACATACCGAAGGT
GGGATGGGAGCAGTTTCAACTCAAGCTTNNNNNNNNNNNNNNNNNNNNNNNNNNNNNNNNNNNNNNNNNNNNNNNNNNNN
NNNNNNNNNNNNNNNNNNNNNNNNNNNNNNNNNNNNNNNNNNNNNNNNNNNNNNNNNNNNNNNNNNNNNNNNNNNNNNNN
NNNNNNNNNNNNNNNNNNNNNNNNNNNNNNNNNNNNNNNNNNNNNNNNNNNNNNNNNNNNNNNNNNNNNNNNNNNNNNNN
NNNNNNNNNNNNNNNNNNNNNNNNNNNNNNNNNNNNNNNNNNNNNNNNNNNNNNNNNNNNNNNNNNNNNNNNNNNNNNNN
NNNNNNNNNNNNNNNNNNNNNNNNNNNNNNNNNNNNNNNNNNNNNNNNNNNNNNNNNNNNNNNNNNNNNNNNNNNNNNNN
NNNNNNNNNNNNNNNNNNNNNNNNNNNNNNNNNNNNNNNNNNNNNNNNNNNNNNNNNNNNNNNNNNNNNNNNNNNNNNNN
NNNNNNNNNNNNNNNNNNNNNNNNNNNNNNNNNNNNNNNNNNNNNNNNNNNNNNNNNNNNNNNNNNNNNNNNNNNNNNNN
NNNNNNNNNNNNNNNNNNNNNNNNNNNNNNNNNNNNNNNNNNNNNNNNNNNNNNNNNNNNNNNNNNNNNNNNNNNNNNNN
NNNNNNNNNNNNNNNNNNNNNNNNNNNNNNNNNNNNNNNNNNNNNNNNNNNNNNNNNNNNNNNNNNNNNNNNNNNNNNNN
NNNNNNNNNNNNNNNNNNNNNNNNNNNNNNNNNNNNNNNNNNNNNNNNNNNNNNNNNNNNNNNNNNNNNNNNNNNNNNNN
NNNNNNNNNNNNNNNNNNNNNNNNNNNNNNNNNNNNNNNNNNNNNNNNNNNNNNNNNNNNNNNNNNNNNNNNNNNNNNNN
NNNNNNNNNNNNNNNNNNNNNNNNNNNNNNNNNNNNNNNNNNNNNNNNNNNNNNNNNNNNNNNNNNNNNNNNNNNNNNNN
NNNNNNNNNNNNNNNNNNNNNNNNNNNNNNNNNNNNNNNNNNNNNNNNNNNNNNNNNNNNNNNNNNNNNNNNNNNNNNNN
NNNNNNNNNNNNNNNNNNNNNNNNNNNNNNNNNNNNNNNNNNNNNNNNNNNNNNNNNNNNNNNNNNNNNNNNNNNNNNNN
NNNNNNNNNNNNNNNNNNNNNNNNNNNNNNNNNNNNNNNNNNNNNNNNNNNNNNNNNNNNNNNNNNNNNNNNNNNNNNNN
NNNNNNNNNNNNNNNNNNNNNNNNNNNNNNNNNNNNNNNNNNNNNNNNNNNNNNNNNNNNNNNNNNNNNNNNNNNNNNNN
NNNNNNNNNNNNNNNNNNNNNNNNNNNNNNNNNNNNNNNNNNNNNNNNNNNNNNNNNNNNNNNNNNNNNNNNNNNNNNNN
NNNNNNNNNNNNNNNNNNNNNNNNNNNNNNNNNNNNNNNNNNNNNNNNNNNNNNNNNNNNNNNNNNNNNNNNNNNNNNNN
NNNNNNNNNNNNNNNNNNNNNNNNNNNNNNNNNNNNNNNNNNNNNNNNNNNNNNNNNNNNNNNNNNNNNNNNNNNNNNNN
NNNNNNNNNNNNNNNNNNNNNNNNNNNNNNNNNNNNNNNNNNNNNNNNNNNNNNNNNNNNNNNNNNNNNNNNNNNNNNNN
NNNNNNNNNNNNNNNNNNNNNNNNNNNNNNNNNNNNNNNNNNNNNNNNNNNNNNNNNNNNNNNNNNNNNNNNNNNNNNNN
NNNNNNNNNNNNNNNNNNNNNNNNNNNNNNNNNNNNNNNNNNNNNNNNNNNNNNNNNNNNNNNNNNNNNNNNNNNNNNNN
NNNNNNNNNNNNNNNNNNNNNNNNNNNNNNNNNNNNNNNNNNNNNNNNNNNNNNNNNNNNNNNNNNNNNNNNNNNNNNNN
NNNNNNNNNNNNNNNNNNNNNNNNNNNNNNNNNNNNNNNNNNNNNNNNNNNNNNNNNNNNNNNNNNNNNNNNNNNNNNNN
NNNNNNNNNNNNNNNNNNNNNNNNNNNNNNNNNNNNNNNNNNNNNNNNNNNNNNNNNNNNNNNNNNNNNNNNNNNNNNNN
NNNNNNNNNNNNNNNNNNNNNNNNNNNNNNNNNNNNNNNNNNNNNNNNNNNNNNNNNNNNNNNNNNNNNNNNNNNNNNNN
NNNNNNNNNNNNNNNNNNNNNNNNNNNNNNNNNNNNNNNNNNNNNNNNNNNNNNNNNNNNNNNNNNNNNNNNNNNNNNNN
NNNNNNNNNNNNNNNNNNNNNNNNNNNNNNNNNNNNNNNNNNNNNNNNNNNNNNNNNNNNNNNNNNNNNNNNNNNNNNNN
NNNNNNNNNNNNNNNNNNNNNNNNNNNNNNNNNNNNNNNNNNNNNNNNNNNNNNNNNNNNNNNNNNNNNNNNNNNNNNNN
NNNNNNNNNNNNNNNNNNNNNNNNNNNNNNNNNNNNNNNNNNNNNNNNNNNNNNNNNNNNNNNNNNNNNNNNNNNNNNNN
NNNNNNNNNNNNNNNNNNNNNNNNNNNNNNNNNNNNNNNNNNNNNNNNNNNNNNNNNNNNNNNNNNNNNNNNNNNNNNNN
NNNNNNNNNNNNNNNNNNNNNNNNNNNNNNNNNNNNNNNNNNNNNNNNNNNNNNNNNNNNNNNNNNNNNNNNNNNNNNNN
NNNNNNNNNNNNNNNNNNNNNNNNNNNNNNNNNNNNNNNNNNNNNNNNNNNNNNNNNNNNNNNNNNNNNNNNNNNNNNNN
NNNNNNNNNNNNNNNNNNNNNNNNNNNNNNNNNNNNNNNNNNNNNNNNNNNNNNNNNNNNNNNNNNNNNNNNNNNNNNNN
NNNNNNNNNNNNNNNNNNNNNNNNNNNNNNNNNNNNNNNNNNNNNNNNNNNNNNNNNNNNNNNNNNNNNNNNNNNNNNNN
NNNNNNNNNNNNNNNNNNNNNNNNNNNNNNNNNNNNNNNNNNNNNNNNNNNNNNNNNNNNNNNNNNNNNNNNNNNNNNNN
NNNNNNNNNNNNNNNNNNNNNNNNNNNNNNNNNNNNNNNNNNNNNNNNNNNNNNNNNNNNNNNNNNNNNNNNNNNNNNNN
NNNNNNNNNNNNNNNNNNNNNNNNNNNNNNNNNNNNNNNNNNNNNNNNNNNNNNNNNNNNNNNNNNNNNNNNNNNNNNNN
NNNNNNNNNNNNNNNNNNNNNNNNNNNNNNNNNNNNNNNNNNNNNNNNNNNNNNNNNNNNNNNNNNNNNNNNNNNNNNNN
NNNNNNNNNNNNNNNNNNNNNNNNNNNNNNNNNNNNNNNNNNNNNNNNNNNNNNNNNNNNNNNNNNNNNNNNNNNNNNNN
NNNNNNNNNNNNNNNNNNNNNNNNNNNNNNNNNNNNNNNNNNNNNNNNNNNNNNNNNNNNNNNNNNNNNNNNNNNNNNNN
NNNNNNNNNNNNNNNNNNNNNNNNNNNNNNNNNNNNNNNNNNNNNNNNNNNNNNNNNNNNNNNNNNNNNNNNNNNNNNNN
NNNNNNNNNNNNNNNNNNNNNNNNNNNNNNNNNNNNNNNNNNNNNNNNNNNNNNNNNNNNNNNNNNNNNNNNNNNNNNNN
NNNNNNNNNNNNNNNNNNNNNNNNNNNNNNNNNNNNNNNNNNNNNNNNNNNNNNNNNNNNNNNNNNNNNNNNNNNNNNNN
NNNNNNNNNNNNNNNNNNNNNNNNNNNNNNNNNNNNNNNNNNNNNNNNNNNNNNNNNNNNNNNNNNNNNNNNNNNNNNNN
NNNNNNNNNNNNNNNNNNNNNNNNNNNNNNNNNNNNNNNNNNNNNNNNNNNNNNNNNNNNNNNNNNNNNNNNNNNNNNNN
NNNNNNNNNNNNNNNNNNNNNNNNNNNNNNNNNNNNNNNNNNNNNNNNNNNNNNNNNNNNNNNNNNNNNNNNNNNNNNNN
NNNNNNNNNNNNNNNNNNNNNNNNNNNNNNNNNNNNNNNNNNNNNNNNNNNNNNNNNNNNNNNNNNNNNNNNNNNNNNNN
NNNNNNNNNNNNNNNNNNNNNNNNNNNNNNNNNNNNNNNNNNNNNNNNNNNNNNNNNNNNNNNNNNNNNNNNNNNNNNNN
NNNNNNNNNNNNNNNNNNNNNNNNNNNNNNNNNNNNNNNNNNNNNNNNNNNNNNNNNNNNNNNNNNNNNNNNNNNNNNNN
NNNNNNNNNNNNNNNNNNNNNNNNNNNNNNNNNNNNNNNNNNNNNNNNNNNNNNNNNNNNNNNNNNNNNNNNNNNNNNNN
NNNNNNNNNNNNNNNNNNNNNNNNNNNNNNNNNNNNNNNNNNNNNNNNNNNNNNNNNNNNNNNNNNNNNNNNNNNNNNNN
NNNNNNNNNNNNNNNNNNNNNNNNNNNNNNNNNNNNNNNNNNNNNNNNNNNNNNNNNNNNNNNNNNNNNNNNNNNNNNNN
NNNNNNNNNNNNNNNNNNNNNNNNNNNNNNNNNNNNNNNNNNNNNNNNNNNNNNNNNNNNNNNNNNNNNNNNNNNNNNNN
NNNNNNNNNNNNNNNNNNNNNNNNNNNNNNNNNNNNNNNNNNNNNNNNNNNNNNNNNNNNNNNNNNNNNNNNNNNNNNNN
NNNNNNNNNNNNNNNNNNNNNNNNNNNNNNNNNNNNNNNNNNNNNNNNNNNNNNNNNNNNNNNNNNNNNNNNNNNNNNNN
NNNNNNNNNNNNNNNNNNNNNNNNNNNNNNNNNNNNNNNNNNNNNNNNNNNNNNNNNNNNNNNNNNNNNNNNNNNNNNNN
NNNNNNNNNNNNNNNNNNNNNNNNNNNNNNNNNNNNNNNNNNNNNNNNNNNNNNNNNNNNNNNNNNNNNNNNNNNNNNNN
NNNNNNNNNNNNNNNNNNNNNNNNNNNNNNNNNNNNNNNNNNNNNNNNNNNNNNNNNNNNNNNNNNNNNNNNNNNNNNNN
NNNNNNNNNNNNNNNNNNNNNNNNNNNNNNNNNNNNNNNNNNNNNNNNNNNNNNNNNNNNNNNNNNNNNNNNNNNNNNNN
NNNNNNNNNNNNNNNNNNNNNNNNNNNNNNNNNNNNNNNNNNNNNNNNNNNNNNNNNNNNNNNNNNNNNNNNNNNNNNNN
NNNNNNNNNNNNNNNNNNNNNNNNNNNNNNNNNNNNNNNNNNNNNNNNNNNNNNNNNNNNNNNNNNNNNNNNNNNNNNNN
NNNNNNNNNNNNNNNNNNNNNNNNNNNNNNNNNNNNNNNNNNNNNNNNNNNNNNNNNNNNNNNNNNNNNNNNNNNNNNNN
NNNNNNNNNNNNNNNNNNNNNNNNNNNNNNNNNNNNNNNNNNNNNNNNNNNNNNNNNNNNNNNNNNNNNNNNNNNNNNNN
NNNNNNNNNNNNNNNNNNNNNNNNNNNNNNNNNNNNNNNNNNNNNNNNNNNNNNNNNNNNNNNNNNNNNNNNNNNNNNNN
NNNNNNNNNNNNNNNNNNNNNNNNNNNNNNNNNNNNNNNNNNNNNNNNNNNNNNNNNNNNNNNNNNNNNNNNNNNNNNNN
NNNNNNNNNNNNNNNNNNNNNNNNNNNNNNNNNNNNNNNNNNNNNNNNNNNNNNNNNNNNNNNNNNNNNNNNNNNNNNNN
NNNNNNNNNNNNNNNNNNNNNNNNNNNNNNNNNNNNNNNNNNNNNNNNNNNNNNNNNNNNNNNNNNNNNNNNNNNNNNNN
NNNNNNNNNAAGCTTCACCTTAGTACCAAGCACTTTTTGGAATGACCTCCCCAAGTGTGAAGTAAATTGAGTACTCCAGT
CTGAATTAATAGATAAAGGAACTCCATGTAACTTCACTATCTCCTTTATATACAATTTAGCATAGTCTTCCGCCGAAAGA
GAAACCTTGACAGGAATAAAGTGGGCTGATTTTGTTATCCTATCAACAATGACCCAAATAGAATCGTGTTGCCTTCGAGT
TCGAGGCAAACCCACAATAAAATCCACGTTCACCTCTTCCCACATCCAAGTGGGAATTTGTATATCTTGCAAAAATCCCC
CCGGCCTTCGATACTGAACCTTAACTTGTTGACAATTAGGACATTTGGCTACAAATTCCGCAATATCCTTTTTCATACCA
TTCCACCAAAAGATTTCCCGTAGATCACGGTACATCTTGGTGGCTCCTGGATGAATAGAATATCCAGAAGCATGAGCCGC
GTCTAAAATATTCTTCCTCAAACCATCAACATCCGAAACACATGATCGACCTAAGTACTTAAGTACTCCATCTCCCCCTC
AGGAGAAAGCCTCAACGGACTTCTTGAGTTCCGATTCTTTCAACTCAACTAATATAGGATCAAGGTCTTGTTTAGACTTC
ACATCTACCACAAAGGACAATTTGCAGCCATTATGAACCGTGACACCACCCTTAGGGGAATCTACTAGTTGGACACCTAA
CTAGGCTAATATATGTACCTCACGAACCAATTCGTTCTTTGCTTCCTCTACATGAGCCACACTACCCATGGATAATCTAC
TAAGGGCATCCGCTACTACATTAGCTTTGCCAGGGTGGTAAAGGACACTCACCTCATAATCCTCCAAGAGTTCTAACCAC
CTTTTTTATCGGAGATTCAAGTCTTTTTGACTAAACACATATTGAAGACTTTTCTGATCGGTGAAAACATCCATGTGGAC
CCCATACAAGTAATGTCTCTATATTTTCAAAGCAACTACTACTGCTGCTAATTCAAGATCATGGGTCGGATTATTCTTCT
CATGTACTTTGAGTTGCCTTGAAACATAGGCAATCACTTTCCCGTTTTCCATGAGGATACATCCCAAACCCACTCTAAAG
GCATCAGAATATACCACGAACCCATTGGTACCCTCCGGTAAGGTCAACACCGGAGCAGAAGTAAGTCTATCTTTCAACTC
TTGGAAGCTTTTCTCACAAGCCTCCGATCATTCAAATTTAGACTTCTTTTGAGTCAAGACCGTCAACGGAGAAGCAATGG
AGGAAAATACCTCAACAAACCTCCTATAGTATCCGGCCAAACCCAAGAAGCTTCTCAATATCAGAAGGAGTAAGAGGTCT
AGGCAAACTCTTGACTGCATCCGTCTTTTTACGATATACCTTAATATCGTTCCTTAACATAATACGCCCAAGGAAAGCTA
CGGATCTTAACCAAAACTCACATTTACTAAACTTTTCAAATAGTTGGTGGTCTTTTAGGACTTGGAACACAACCCTCAAA
TGGTCCATATGTTCACCCTCAGTCCTCAAATAGATCAAAATATCGTCAATAAACAAGATCACAAACATATCAAGGTATTG
TCAGAACACTCTATTCATTAGGTCCATGAATGTCGCTAGGGCATTCGTCAACCCAAATGACATAACCACAAATTCATAGT
GTCCATAATGGGTCCTAAAGGCCGTCTTGGGAATATCAACCGCTCTCACCCTTAGTTGTTGGTAACCCGAACGAAGATCT
ATTTTGGAAAAATAGTTATCCCCTTGAAGTTGATCAAACAATTAATCAATTCTCGAAAGGGGATATTTATTCTTAATGGT
CACTTTGTTCAATTGACAATAATCGATGCACATTCTAAGAGACCCATCCTTCTTTCTAACAACTAATACCGGAGCACCCC
AAGGAGAGATACTCGGTCAGATAAAGCCCTTATCTAATAAATCCTTGATTTGCTCTTTAAACTCCTTCAACTCGATCGGG
CCATTCTATAAGGAGGAATGGAGATAGGTTGCATATCCAATAAAAAGTCAATGCAAAAATCTATTTCCCGCTTGGGAGGA
ATGTCAGGCAAGTCATGGGGAAAGACATTAAGAAATTCATTCACCACGGGGATCGACTCTAGAGTAGGGGTTTCAGACTC
AACATCCATCACCCTAACAAGATGATAAATGCACCCCTTGGAGATCATTTTCCTATCTTTGAGACATGAAACAAATTGAC
CTTTAGAGATAGAATTACCCCCCTACCACTCTAAAATAGACTCATTCGGAAATTGAAATCTTAGCACCCGAGTCCTACAA
TCTACAGAGGCATAACATGCATGCACCCAATCCATACCCAAAATTACATCAAAATCTAACATGTCCAACTCTACCAAATC
AACCAAGGTAACTTTGTGAGACAAAGAAATAGGACAATTTCTATAGACTCTTTTTGCCACTAGCGAGTCACCAACCGGGG
TAGAGACCGGAAAAGGTTCTACTAACACTTCAGGGAGTATTCCAAACTTCATAGCCACAAGAGGTGTAACAAAGGACAAA
GTGGCACCAGGGTCTAACAAATCATATACATCAATAGAAAAGACTTGCAACATACTGGTCACCATATCCGAAGAGCTCTC
TTGGTCACCTCGGGATTGGAGAGCATAAAAGCGGTTTTTATTTTGAGCATTGGACTTTGAACCACTTAGAGGATCTTGCT
TGGCCTCTTTTGCCTTTGCCACTACTGTTTGGAAATCTCTCATATTGTGGCCGCTCTTTCCAACACCATAGCACCCATCC
GAACCAACTAGGCATTTACCCTCATGTTTTCTACCACACTTTGCACAATTAGGCCTAGCAACATATAAACTACCACTATT
GCCTCCTTGAGGTTTAGGGTTGGAACCCCTATCATTGTTGGCCCTTGGGGGAACACTAGAGGAGCCTTTGTTGGAGAAAC
TTTGTTTGAACCTTTGTCGACCTTGTCCATTGGAACTAGAATTGAAGAAGTTTCCATCACCCGTTCTAGACCTCTTTACC
TCCATATTCATTTTCTTGAGGTTTTGTTCCTCAATTTGTTCGGCATGGACCATAAGACTTGAAATATTCATACTTGGGAA
AAGCATTGCAGAATGACATTCATTGACTACCAAGCTGGACACTCCCATCACAAATTTATTAATTCTAGCCCTTTAGTGTG
CCACCATGGTTGGAGCATACTTGGATAGTTGGGTGAACTTTAGAGCATACTCTTTCACACTCATACCCCCTTGACGAAGG
TTATTAAACTTTTTCATCTTTCGTTCCCTCAACAATAAGGGAAAAAACCTATCAATGAATGCTTCCTTGAACACCTCGCA
ATCTATGGGACCCGCTCCTCTTGGCCTCTCACCCTTCCGTTGTCCATACCAAACTTGAGCTACATATTTTAGTTGGTAGG
CATCTAGCTCCGCCTTCTCCTCCAAAGACAACCCCATAGCCTCAAGTATCTTGCAAACCTCATCAATAAATTTTTGGGGA
TCCTCTTCCACCTTGGAAGGAAGAAACTCGGGAGGATTCATTCTTGTAAAATCCATCAACCTAGAAGCCACGGTATTCAC
ATTAGCGTTCACACAGGGCCCAACATTATTATTGGCTTGAGCTATCAGAGCTTAGGCTTGAGTTTTCACGGCTTTATAAT
TTGCATATTAGATCTAAACTCTCCTTGAGTCATATTTTCCGCCACAGGATCAACCGAAGCTTGATTGACTTGAGGAACTT
GATTACCTTGAGGAACTCCTTGATTCACATTCTCTTCTTCCACCCTTGTAGCATTTTCCCATCATGTATTCATTTCCTGA
AGACACAAGAGAAGGGTTAGGAAAGGAACATATATGGAGTTAAACTCTAAGGCACGACTCAAGAATAATGAAAGAAGTGA
AATTTCCTAAACATCTTATAGCCTCTCACTCATAAATGTGGCGTGCTTCACACTCATGAATAAGACTCTACTAGATGTGG
CTTATTAGACATCATCATAGAATCATTCTAAACCTTGTGCACTGATTACCAAGTTTGTCATGACCCAAGGTTATGCCCTA
GACGTAACATGGCACATAAGAACCTGAAAGCCACCGTGTAAGCCACTTCACATATCATAACATAAGTAAGGAACAATAGA
GAGTAAGAACACATTTCATGTCTTAAAATTTTTCTTTAAAGCAAAACGGGTGTCTAGTCTTATCTCATAATTCAATCTAT
TACAATTGAAGTTTTAACTAGGGTAACAGCCCTTAACAAGATAGTTCCCAAATGAAGTACAAGAAAATAAACTAGAAAAT
CATCTTCCCTCCTCGAAACATGAGGACTCACCAATGAGCAAGGAGAATAGTCTATCCAAGCTTTTGCACAAGAAAGAGAT
CACCTCAAGGACTGGAACCTACACTTCTATTAAATGTAGAAGAAATATGGGTTAGTACAAAAATGCACCAAGTATGATAG
CCATGCAAGAAATCATTGAAAATATGCTAAAAAGGACATTTTGGTTCCATGCATTTTACCAAATTGAACTCATCATGCAT
ACATTGATAATCATAAGTCATAAACCATATTGTCATGCATATATCATCATATTAGAATAGCAACGTATCATAAATACTCT
CAATGTCTACCTGTGCAATGCATGAGTACGATCCCATACTCCTACCGATAATAAGTAAATCTTATTGAGTAGCTATTGTC
TATAATTCATCTTCTTGTTCATATCAACATATTTAGGGAAAAAGCCTTAAATGACATAGACCATGTGCGCTAACATGGAA
TCCGATGTCTACCCCAAACCGAAAAGGGGTGTCCTACTAGCCTAATGTAGAATCATACTCTTAGGTTAGGTGGATCCACT
AGCTAATGACCTATGTGGGCACATAGTTATGGGATAAGGGGATTGCTACTAGAAACCCAACCTCAACTAACAGAAGAGCT
TTCATCCCAAGAGATTGCTATTAAGAAAATCCAACCTCAACTAACGGAAGAGCTCCCATCTCATTTCAATATCCACTCAG
TGCTAAGCATTGATTCCCACAATTTACATATTAAGTGTTGACTTAAGTTCATAATTATGGAAGAATGTCTTGACAATCAA
TAGAACATAATCATACTATAACTCATAGATTCATTTGGTGAGATTAGTCTTCCAACCTTAGAATCATTATATATGACAAA
CCTTTCACATCATATTATATTCATACATAAATGTGTTCATGAGGATAACATCCCAACAAAACAACAACTAGATCATGATC
ATAATTACTTTACTCCAAAGTGTTCTTATGGCCCTTTCATAGCCCTCATAATCATGCATAATTCACATATCTTGCCTTTC
AAGGCCACAAGTCATCAACACATCCACAATGACTAAAATAGACATGAATGATAGCATGATTCAAGTAACCCAGCTATAAT
AAGCATAACCTCATATCAATCCTTCTAGAATCAACAAGTCACATCATAAGATCCAAATTTGGGAAATTAGGGATTTCATG
GGTTCTTAGGGGAATTCATCATAAATCAAGAATAAATCATGAATTCAATAATAATCAATCATAAATCAACCATTAAAACA
TTTTTGGAAAGAACCCAAAAGACTAGAGTAAAACCCTAAATTTGGGGAAATCACTAGCTTTGAAATTCAATTTGGAGGGA
CTCCTTGGATGGAAAATATCCAAGGATGAAAGACTACAATACCTTATAAATGATTCTTCAATGAAATTCAGTGAAATAGC
CTTTAGTCTTCAAGCCCTAGCTCCAACTTTACTCTTCTTCTTCCTTGAGTTTTAGAGAGAGAAATATTGTGTAGAAGATG
AATTATTTTATTTTATTTGGGTAGTTGTGAAAAATGACTTAGTTTAGGTGAATTTGACTTAATAACAACTTATATAGAGA
CCCTAAACTTACCCAAAACGACCTCAATTTAATAGGACTTAAAAAAGAAAATACTTATTTAACCATTACTTAATTGATCT
TGCCCAAGTGCCACGAGGGGCCCCACGAACCGTGGTGACACTCATGAACTTCAGGCAATGGCTAGGCACTTCGTGCCTTA
AGCTCACAATCCCAAGGCATTCTCACGAGGGGCACCACGAGCCATGGTCAAGACCACTGGTTGTGGTCCCTCTCGTTGAC
CTTGAGGCAGTGGCTAGGCCACTTGTACCTTAGGCTCACATGCCCAAGGCAAGTTCACGAAGGGCTCCACGAGCCGTGGT
GGAGACCACTCGTCGTAGTCCCTCTCATGAACCTTGCAGTGGTTAGGCCTCTTGCTTGCCAACCTCAATAGCCAATGAAA
CTCCACGAAGCCTCCCATGAGCCGTGATCAAGACCACTGGCCGTGGTGGTGGTCATGAAGTTGGGGCAGTGTTAGCCAAG
GTTGGGGCAGCCTTGGCCTTTTGCTTTGGCTTTGCCCCTTTAGCCTTGACTCTTGAAGCCCTTATTACAACCATAGAAGG
TCTACTAAGATACGGGGAGTCATTTTACGATTCTAACCCTTACGTTTAGCTCTAGTTTAGTCTACTATTTTCCGAAGTGT
TACATAGTTATAAGATTCTCGTTTTGGGATTTGTCCTATTTTAGAGGATTATCTCTGAAAAAAAAATTACGGTAGACGTA
AGGAATTGGCGAGCACAATAATTTAGAGAAATTCATTATTTCCCGATGTTAGTTGTCATACCATTTTTTTAAATGTCGGG
TGTTGAAGGATGAGGTGGTACAAGACAAGGTAAATAAAATGGTAAAGAGGCCTTTGCAACTACTTAGAAGTAATATTTAG
TATATTTCAATTAGATTTTCTTCTTATAGGATCAGATTTACTTTTATTGAATAAGCTTGTAATTAGATATTACTATCTTA
GTATTTAATTGTTCTTAATTGTATGATCATGAATGTTTTATTATTATCGTGCATTTTTTATTAATTTATTCTTTATTAAT
GCAATTCTATTTTTAAAAAAAGTAATATCATATATGAAATAAATAGATATTTGTAGTTAGTTACAAATATATCTTCAAAG
GATTCACTTTTACCAACAACTAAATTAAACTTTCCAAGAACAATATTTTCGTCACAAAATAAATTATTTTGTCATAAGTT
GACTACATCTAGTGACAAAAATATTTATTAGTAATCATAACAATTTATAGTAACAATTCTATGTTTTTGGGAAAAACAAT
ACTTTTGGTGAAAAGATGATACATTTAACTACAAAATTGTTATTTTTTATAATAATAAATTTGTCACTAATTTATACATT
TAAGGACAAAACACTTTTTTGTATATAAAAACACTTATTAGTGACGAAATTATATTTCTTCAACTACGAAATACATATAA
CTTAGATACCATTAATGTCGTGAGGGATTGAACTAAATAACTAGTGACTATGTAGTTTTGTCATTGTTAATTACCTTTTT
AGTGACAAAATCATATTATTAACTACAAAAGAAAGCAGTTTTTATGACAAAAAAATTCGTCACTAATGCTACGCATAAAG
GGAAGACTTTTTTTTTGTAGTTAAAATATCTTTTTAGCGACGAAGCAATATATCGTCTTTGCATACATTTAGCGACCCGC
GTTTAGTGAGGACAGGTTGACAAATTTTTTTCGTCCCAAAAGATCTTTTGTGATAGAATATGCGTTGCAAGTGACGAAAT
CATTTTTCCCTGATATTCAAATTTTATGGAATTTTTCATTGATTAATCATGAGTTTTAACATCAAATTGTGGTATTTTGG
TGGATTAACAACAAGGTTTTCAAAAACCCAAGAATTTAGTAAAATGGTGATTTTGAAGTGGCTTCGATTATATTTTTCTC
AAAATGATTTTTCACCAATGAGTTACCAAATCCTTAAACATCATTTTCTATTTTTTTCCGGAATCAAATCTCCATTTTGA
TATTGGGTTTTGAGTTGCTTGATCCATTTTCTTACATAATTGATGTGGGAAGTGTTGTTTCAGTGATTGTGAAAACTTGA
TTATTTTAGATTGTATGGATTTGGAAGTTGTTCGGAAAGGGAAGACTCAACTTTTGGAGATATTGTTGATTCATTTAAGG
CAAGTGAAATGACCCAAAAAGTTCCTAAAAATGTGCTTCGGAAGTTACCGAAAACTTGTTTTAGCTATATCTAAAAATCC
GTTTCGTTTTTCGAAAATCCGACTTCATATTCTTGTTTAGGGGGTCAAACTGAGTGGGAAATGGGTCTAACCCAAATTTT
AGAGCAACCGTATCAAAATCCGAAATTTCCAAGTGAAGTTTTTTCGAGGGTCTACTTTGGAGGGTCATATCTCCTAGCAC
ACAAATAATTGGGTGGCCCATAGCATATCCATGGAAAGCCCTTTGAGTTAGCTACCCAACGCACTTCGTTTCACCTCATT
CGGAGTTCGGACGAAGAAGTTATGCCCATTTTCGTAAAATCTGTCCGGCAGGAAATGCAATTTCCAGTGAGCGTTTTTAC
TGTTCACCCGCCTCAAGATTGAAGAGACTCTTGCTCCAAGTTCCAAGCTTCCATTGAAGACACTCTCAAGACCTTCATAA
AAACTCAATGTATGTGGTGTTGAACTCATGGGTCCTTCCACCCATAGTGCCTAGACCCTATTCTACTCATTAATTCATGG
TTTAAGTTAAGATTCATAAATTAGTCTTGTTCTTTGCAATAATTTCCTGCACATTGAATTTTAAACATGAAAAGTGATTG
TTTTGAGCATGTTGTGACTCTAGAACTTGAATCTAAATTTGGAATGGATGTGGAGATTTTCATGTGGTCTTGTGGGTGTT
AAAAGGTGTTGTTGTAGGTTGTTCACTGGTTTGGCTGTATAATTACTACCCTATTTTCCATGCTCTTTGATTCCATTACG
TGCCTTCAACGTGTTTGACAAAATGTCCAACTATGGAGAATTGATGAATTGATGCTTTAAAGCTTGAGTTATGAGATGTA
TGGCATTCCAGAGATGTGTTGATGACAAACTAAACTTGTGTATATGTTCATTCCATACGTGAGATTGCATTAGAGCCTAA
TGGAAATTTCCTATATAAAGTATTGCATGACCATGCCCGGTCCGGGGGAAAAGAATCGGACAACCATGTGAGAGGTTTAT
ATCTCACCACCTAGGATGCTTGGGGTGTGACCAACATCAACCAAGTGAGAGGTTTATATCTCACCACCTAGGATGCTTGG
GGTGTGACCAACATTAACCATGTGAGAGGTTTATATCTCACCACATAGGATGTTTGGGGTGTAACCAACATCAACCATGT
GAGGGGTTTATACCTTGCCACCAGGGTGTCCGGGTGTGAACGACATCCCCCATCCTAAGTTGGGGTTATAGATTGGTTGG
ATCATGCATACACATATGATATCTACTATTAGTATAGATTTACTTAAGCATGTTTTGACTTCACTTTGATCATGCATCCT
CATATTGTTATTCATTATGCCTATGAAACTATTCTTGCATTTCGATTGTGTCCTTGTCTATTGTTGTATTGCACCCCGCA
TACTTAGTACATTCCAAGTACTAACGCATATTTTGCCTACATGATGTCACCATATAGGGACCGGAGCTACTCTTGAACCT
TCTCTCCATTCACGTGGCTAGTACGGTGCTTATCCGAGTTTGTTGGTGAGTCCTCAATAATTCGAGGGCTATGTTATGTT
TCCTACTCCTATATTTTGAGACTTTAGCTTGCAATTATATTTTGACTATAAGGGGAGCCGGTAGTATGTCATGGCCCCCG
TCCTATCTATGTATGTAGAGGTGTGCGTTAGACAAGTATTTTGTAAATGAGCTTGACTCTTGTTCTATGATGTCATTTTG
AAATGGTTTGCCCTTAGTCCCTATTTCCCGTTACTTAATGTTGAATGTACTTCCGCGACCGATGAAGTGTGATGACAAGT
TTGAGAGGCTTGTTTGGGGTTCCTTCGGGTTCCTCATTCGCCATGTCACGTCTAGGCCCTAGGCTTGGGTCGTGACAAGC
TTGGTATCAGCGCACTAAGTTGTTAAATCCTCGGAGTCTAACACACCGCGTTGAGTAGAGTCCTAATCATGGTTGTGAAG
CGCGCCACGACTATGAACGGGAGGCTACAAAATATTTTAGGAAAGGTTTCCCCTCTTCATGTTCTATGTTGTGCTTAGAG
TGCAATAAGGTGATTCCTCCCTAACGCTTGTTCTTTGGATTGCTAGATCATCATGCCAAACATGAGGGGAAGACGGGCCC
GATCACCGGAAGAGCCACCCACCAATGGTGAGCTCCGTGATGCACTCACCATGCTTGCACAAGTGGTAGCTAACCAAGTG
CAACAAGGAGCCTATGCTCCTCGAGCTACCACCCCGGGGGAAAGGGTGAGAGATTTCATGAGGATGAACCCTCCGGTCTT
CCATGGTTCAAAGGTGGATGAGGACCCGCAAGAGTTCATCGATGAGGTATGCAAAATCTTGACCATTATGGATGTTGGTG
CTTGTGAGAAGGCGGAATTGGCGGCCTACCAACTCAAGGGGGTTGCTCAAAATTGGTTTGATCAATGGAAGGGTGAGAAA
GGTAATGGCTATGTGGTGTTGTGCGAGGAGTTTAAACTTGCTTTCCTTAATAGGTTCTTCCCTCTTGAGCTTAGGGAGGC
AAAGTTGGTGGAGTTCATGAACTTGAAGCAAGGAGCTATGAGTGTGAGGGAGTATGCCCTCAAATTTGTCCAACTCTCCA
AGTATGCACCTCACTTGGTGGCCGACTCTAGGTCGAGGATGAACAAATTTGTGATGGGTGTATCCGACTTGGTTAGTAAG
GAGTGTCGGTCCGCTATGCTCATTGGAGATATGGATTTGTCTCGGTTGATGACTTATGCCGAGCAAATGGAGGAGGAGAA
GTTGAGGAAGAGAAGGGGGCACGAGGCCAAGAGGGCCCGATTGGAGAATAGGTTCCCTAAGGGTGCTAGATTTCATCAAG
GCCGAGGAAACCCTCATGTCAACCGGGAATTTGCTATCAATGTTCCTAGACCTCAAGAGGGAGGTGAAGTGGGTTCTATG
GATGTATGCCCTAAGTGTAGGAGGAAGCATGGTGGTCCTTGCATGAAGGGTTCGGGTACTTGCTTTGAATGTGGAGAAGT
GGGTCACAAGAGGTTTGAGTGTCCCAAGATCCGCAACAAGGTCTGAAGTGCTAACACTACTCCTTTGGGTAGAGGTGCTT
CTCAAAGTAGTGCCCCAAGGGACAATCGATTTTATGCTTTGCATGGTAGACAAGGTGTTAATGAGACTCCGGATGTGGTG
ACCGGTATGTTGCAAATCTTTGATCTTGACGTTTATACTTTGATTGATCCGGGTGCCACCCTTTCTTTTGTTACCCCCTT
AGTTGCTAGAAAATTTCATGTCGAGTCGAAATTGTTGCATGAGTCATATGAAGTATCTACTCCCATTGGTGCCTCTATTG
TTGCTAGAAAAGTGTATAGGAATTGTCCGGTTTGCATATTGAATAAGTTGTTGCCTTGTGATCTTGTTGAGTTGAACATG
GTGAATTTTGATGTTATTCTTGGGATGGATTGGTTGCATGCATACTATGCTTCTATTGATTGTAGGACTCATAAAGTTAA
GTTCTGATTTCCTAATGAACCCGTCCTTGAGTGGGAGAGCCGGGATGTTGTGGTGAAGGGGAAATTCATTTCTTGCATTA
AAGCCCATAGGTTGATTTCCAAAGGGTGCTTGTACCATATTGTGAGAGTCAATGATGTGGAGTCTAAAGTCCCTCCTATT
GAGTCTATTCCGGTTGTTAATGAGTTTCTAGATGTCTTCCCAGAAGACCTTCCCGGTGTCCCTCCCGAAAGGGAGATAGA
TCTTGGTATAGACCTCCTTCCCGATACTCAACCTATTTCTATCCCCCCTTACCGTATGGCCCCGGTGGAGTTGAAAGAGT
TGAAAGAGCAATTAAAAGATTTGTTAGAGAAGGGGTTTATTAGACCTAGTCATTCTCCCTGGGGTGCTCCGATTTTGTTT
GTGAAGAAGAAAGATGGGTCTCTTAGAATGTGTATTGATTATCGACAACTTAATAGGGTCACCATCAAGAATAGGTATCC
TCTTCCAAGGATTGACGATTTATTTGACCAATTGCATGGGGCTAGTCACTTCTCTAAGATTGATCTTCGGTCAGGGTATC
ATCAAGTGAAGGTGAGGGAGTGTGATATTCTCAAGACGGCCTTTCGTACTAGGTATGGGCACTATGAGTTTGTGGTGATG
TCTTTCGGGTTGACTAATGCTCCGGCTATCTTTATGGATTTGATGAATAGGGTTTTCAAACCCTACCTTGATTCTTTTGT
GGTGGTGTTTATAGATGATATCTTGATCTATTCTCGGGGTGAGGAAGAGCACATGGGTCACTTGAGGGTTGTACTCCAAA
GATTGAGGGAAGAGAAGTTGTACGCTAAATATGAAAAGTGTGAGTTTTGGTTGAAGGAAGTTGCTTTCTTAGGCCATGTG
GTGTCGGGGGATGGTATTAAGGTGGATCCTAAGAAGACCGATGTTATTAGGAATTGGCCTAGACCTTTGACCCCGTCGGA
TATAAGGAGTTTCTTGGGTTTAGCGGGTTATTATAGGAGATTTGTGGAAGGGTTTTCTTCTCTTGCTTCTCCTATGACTA
AGTTGACTCAAAAGAAGGCTAAATTTGTGTGGTCGGATGAGTGTGAGGAAAGCTTCCAAACTTTGAAAGAAAGGCTTGTG
TCCGCTCCTATTTTGTCACTTTTGGATGGGTTAGAAGGTTTTGTTGTTTATTGTGATGCTTCCCATGTTGGTTTGGGTTG
TGTGTTGATGCAAAGTGGTAAGGTTATAGCCTATGCTTCTAGGCAACTTAAGGTTCATGAAAAAAATTACCCAACCCATG
ATATTGAATTGGCCGCCGTGGTTTTTGCTTTAAAGATTTGGTGCCATTATTTGTATGGGGTGCATGTTGATATCTTCACC
GACCATAAGAATCTCCAATATGTGTTCACGCAAAAAGATCTTAACTTGAGACAAAGGAGGTGGTTAGAATTCCTTAAGGA
TTATGATATGAGTGTTCACTATCATCCGGGGAAAGCTAATGTGGTGGCGGATGCATTGAGTAGAGTGTCCATAGGTAGCT
TGGCTCATGTGGAGGAAGGTAGTAAAGAGTTGGCTAAGGAGGTCCATCGGTTGGCCAAATTGGGAGTTAGGTTAGAAGGG
GTGGATAGTGGAGGAGTAGTTGTTGTTGATGGTTCAAGGTCTTCCTTGGTTGATGAGGTGATAGTCAAGCAAGATCTTGA
TCCTTCTTTGGTAGAATTAAAGGCTTCGGTGAGTAGTGGTAAGGCGGAGGTTTTCTCCCAAGGGGGAGATGGTGCCCTTA
GTTACTAAGGTAGATTATGTGTTCCTTGTGTGGATGGTGTGAGGGAAAGAATCCTTGATGAGGCTCATAATTCTTTTTAT
CTATTCATCCGGGGTCAACAAAGATATATAGAGACTTGAGGGATGTGTATTGGTGGGGCGGTATGAAGAAGGACATTGCA
AAATTTGTTTCGAGTTGCCATAGTTGTCAACAAGTCAAGGCCGAACATCAAAGGCCGGGTGGCCTAACTCAAGACATTGA
GATACCTACTTGGAAGTGGGAAGAAATCAACATGGATTTTGTAGTGGGCTTGCCCAAGACTAGAAGAGGCTTTGATTCGG
TTTGGGTGGTGGTTGATCGGATGACAAAGTCGGCTCATTTTCTACCGGTTAAAACTACTTACGGGGCTAAAGAGTATGCC
AAGTTGTACATTCATGAATTGGTAAGGTTGCATGGGATTCCCTTGTCTATCATCTTGGATCGTGGTGCCCAATTCACTTC
TCACTTTTGGAAGTCATTCCAAAGGGGTCTTGGTACAAAGGTAAAGCTTAGCACGGCCTTCCACCCTCAAACGGATGGCC
AAGCCGAAAGAACAATTCAAACCTTGGAGGATATGCTTAGAGCTTGTGTCTTGGAGTTGAAAGGTAGTTGGGATGATCAT
CTTTCTTTGATTGAATTTGCATACAACAATAGTTATCATTCTAGTATCGGTATGGCTCCTTTTGAGGCACTTTATGGTAG
ACGGTGTAGGTCACCGGTTGGGTGGTTTGAAGTTGGAGAGGTGGCCTTGTTGGGTCCGGATCTGGTCATGGATGCTCTTG
AAAAGGTAAGGATGATTAGAGAGAGGTTGAAAATAGCCCAAAGTCGTCAAAAGTCTTATGCCGATGTGAGGAGACGGGAT
CTTGAATTCAAAGTGGGTGATTGGGTTTATTTGAAAGTTTCTCCAATGAAAGGTGTGGTTCGTTTTGGTAAGAAGGGGAA
ATTAAGTCCTAGGTATGTCGGTCCTTGTGAGATAATAAGAAGGGTTGGTAAAGTAGCCTATGAGTTGGGGTTGCCCAAGG
AGATGGAATTAGTTCATCCGGTATTCCATGTATCGATGTTGAGGAAATGTGTTGGTGATCCTAACGCTATTGTACATCTT
GAGGTTGTGGGTGTTGTAGAAGATAATTTGACGTATGAAGAAGTCCCGGTTCAGATCTTAGATAGACAAGTTAAGAGGTT
AAGGAACAAAGAAGTGGCGTCCGTTAAGGTGCTTTGGAGAAATCAACAAGTGGAGAGTGCTACTTGGGAGGCCGAAGCGG
ACATGCAAAGACGTTATCCTTATCTATTCAACTCCACTCAAGCCTAAGGTATTAAATGAAGTCCTTTGTACTCCATTAAG
TCTTACATTTCAGCCCCTGAATCATTAATGTGCATATATGTTTAAATTGATGAGTTATGGATGCTTTACACTAAGTTTTG
AAATCTTGAAGTGATGTTTAAATAAAAATTTTGCATTCATATTGGGCTGATATGTTTCTTACTAAGTCTTGCCTTGTACG
TCTCTTCCACATTCGGGGACGAATTTTCCCAAGGGGGAGATATTGAAATGACCCAAAAAGTTCCTAAAAATGTGCTTCGG
AAGTTACCGGAAACTTGTTTTAGCTATATCTAAAATCCGTTTCGTTTTTCGAAAATCCGACTTCATATTCTTGTTTAGGG
GGTCAAATTGAGTGGGAAATGGGTCTAACCCAAATTTTAGAGCAACCGTATCAAAATCCGAAATTTCCAAGTGAAGTTTT
TTCGAGGGTCTACTTTGGAGGGTCATATCTCCTAGCACACAAATAATTGGGTGGCTCATAACATATCCATGGAAATCCCT
TTGAATTAGCTACCCAACGCACTTCGTTTCACCTCATTCGGAGTTCGGACGAAGAAGTTATGCCCATGTTCGTAAAATCT
GTCCGGCAGGAAATGCAATTTCCAGTGAGCGTTTTTACTGTTCACCCGCCTTATTTTTTTTCTAAGTGTTGGACCATTTT
TCCAAAGGGCATATGTTATTTCCTATATAGCATTAGTTCAATTCCATCTCTAAAACATTTCCCAAAACACCTCTCCCATA
CTTAGACACATTTTCTCTCAAGTTCTCTCAAGAACCCTAATCCAAAACCTTCCTCAAGATTGAAGAGACTCTTGCTCCAA
GTTCCAAGCTTCCATTTAGACACTCTCAAGACCTTCATAAAAACTCAAGGTATGTGGTGTTGAATTCATGGGTCCTTCCA
CCCATAGTGCCTAGACCCTATTCTACTCACTAATTCATGGTTTAAGTTAAGATTCATAAATTAGTCTTGTTCTTTGTAAT
AATTTCCTGCACATTGAATTTTAAACATGAAAAGTGATTGTTTTGAGCATGTTATGACTCTAGAACTTGAATCTAAATTT
GGAATGGATGTGGAGATTTTCATGTGGTCTTGTGGGTGTTAAAAGGTGTTGTTGTAGGTTGTTCACTGGTTTGGCTGCAT
AATTACTACCCTATTTTCCATGCTCTTTGATTCCATTACATGCCTTCAACGTGTTTGACAAAATGTCCAACTATGGCGAA
TTGATGCTTTAAAGATTAAGTTATGAGATGTATGGCATTCCAGAGATGTGTTGATGACAAACTAAGCTTGTGTATATGTT
CATTCCATACGTGAGATTGCATTAGAGCCTAATGGGAATTTCCTATATAAAGTGTTGCATGACCATGCCCGGTCCGGGGG
AAAAGAACCGGACAACCATGTGAGAGGTTTATATCTCACCACCTAGGATGCTTGGGGTGTGACCAACATCAACCATGTGA
GAGGTTTATATCTCACCACCTAGGATGCTTGGGGTGTGACCAACATCAACCATGTGAGAGGTTTATATCTCACCACCTAG
GATGCTTGGGGTGTAACCAACATCAACCATGTGAGGGGTTTATACCTTGCCACCAGGGTGTCCGGGTGTGAACGGCATCC
CCCATCCTAAGTTGGGGTTATAGATTGGTTGGATCATGCATACACATATGATATCTAATATTAGTATAGATTTACTTAAA
CATGTTTTGACTTCACTTTGATCATGCATCCTCATATTGTTATTCATTATGCCTATGAAACTATTCTTGCATTTCGATTG
TGTCCTTGTCAATTGTTGTATTGCACCCCACATACTTAGTACATTCCAAGTACTAACACATATTTTGCCTACATGATGTC
ACCATGTTGGGACCGGAGCTACTCTTGATCCTTCTCTCCATTCACGTGGCTAGTGCGGTGCTTATCCGAGTTTGTTGGTG
AGTCCTCAATGATTCGAGGGCTATGTTATGTTTCCTACTCCTATGTTTTGAGACTTTAGCTTGCAATTGTATTTTGACTA
TGAGGGGAGCCGGTAGTATGTCATGGCCCCCGTCCTATCTATGTATGTAGAGGTGTGTGTTGGACAAGTATTTTGTAAAT
GAGCTTGACTCTTGTTCTATGATGTCATTTTGAAATGGTTTGCCCTTAGTCCCTATTTCTCGTTATTTAATGTTGAAGGT
ACTTCCGCGACCGATGAACTGTGATGACAAGTTTGAGAGGCTTGTTTGGGGTTCCTTCGGGTTCCTCATTCGCCATGTCA
CGTCTAGGCCCTAGGCTTGGGTCGTGACAGCAAGTGACTTCATAAACCTTGTTTTATAGTTAAATTTGTATGTTTTCTTT
GTTGCCTGCGTGTTGGGAGTAAAGTGGATGAGGTGAAGAGTTATATTATCCCCTTTTACATCTAAATGAATAAAAATGTG
TTGAAATGAAAAGGGCTATGTGTTGAACATGATGATGTGAATTGCCTTAATGCAACCCTTATTGATTAATTGATGAAATT
CTTGAAAGCAAGAATGTGGACTTGAATTGTGCAAATTGTTGTCTCTTTTATGTGGTGTAATACTGCTTGTGTATTTTGGT
CATTGAATACCGGTATGAGGCATGTGATGAATGTGATGCTGAAGTCTTTACCGAAAAGAGTTATTTTGCCAAGGTATTTG
CCGGTGAGTGCTATTATGCCAAGTCTTTCCTGACAAGTGTTGTGATGTTGACGTCATTTTTGGCAAGTGTTTATAAAGTC
GATGAAAAATAGTTTCGGCTACTGATTTGATATTGAGCCGATGGTAAATGGTTCTAGCTAGTGATTGATATAAAGTTGAT
AGGAAATGGTTCCGGCTAGTGATTTGATATAATACCCATGGGAAATTGCTCCGGCTAGTGATATTGTGCCGAAGGAAAAT
GGTTCCAGCAAGAGGTTGGTCATTGTGAATTGATGCCTTTGTTGTATACGCGTGACTTGTTTGCTAATTGTGATTGATGG
ACTTGTTGCGTGTAACTAAACTGCTTTACATTGAGATTGACTTAATTGATCTGTTTGATTGTTGAATTACGAAGATTTGG
ACTGTGAATTTTGGGCCGGTGAGCCGTGTAATTTAGAATTGGTATATATGTTGGGTTGATTTCTTTGCATGTCATAGTTT
GAGAAGGTTCGGTAGGAGTGTAAGGGGTATCCGTTTTTCTAGCTGTTTGCTTTGTTTAGTAGGTTTCTTGCTGGGTATCG
TGTTGTTGGTACTCAACCCTTCTACACTTGTGCAGGTTCTGTCCCCAGACCCGTGTGACCTGTTTCTTATTCTCTTGATC
TCGATGCTTGTCAAGGACTTGAAGAGGTAGCTTCTTGTCATTCAGCGGGCCCTCATTTTCCTTTTCTTAAACTTTGTTCT
ATTTGAGAAACAAAAAAATATACTTGTATTTATTTCTTTATCCCACACTTATGTATTAAGTGGCTTGTACACGTGACAAC
AAATTTTTTGGGGTTTAAATAGAAGAATAAGATTTCTGCTTTATCTTGTTCTTATTCTTACATTAATTCCATTTTCTTAC
GTTTTGTTAGGTTAGGACTGCCTTGTATTGGTAGGAATAGAAAAGTTTCATCATGTCCATTTTTGGGTTATGATAATGGG
TATCAGAGCCCCAAGTTCATAGGTCTCACGTATATACAAGTCAAATCTAAGTAGAGTCCTGAATATTGGCACGTAGACGC
ATGCACATATCTTCAAGAGGCTCTAAAGATTGTTAGGAAACCTCATTTTATTCATCCTTTCACTAGTGCTGAGTTGTCGC
ATATTGTTTTGGCAGAAATCGAGGACCAGAGCTTCTCCTTACATAAGGGAAACTTTTAGAAAAAACAGTTTCTCCCTTCA
TGAACTCCACATCACAGACTTTCTTATCTGCATAGGACTTTTGTCTACTTTGTGCTTTCCGATGTCATTCTCGTATCAAT
GCAACCTTCTCTAACTCTTGTTGAACCAAATCTGGCCTAATAATTGCGCTTCACCAAGTCCAAACCATCAGATTTGTGAT
CGATATTTGCGACCATATAAAGCCTCATATGGCTCCATTATTATAAGCAAATTTTGCCAAAGGCAACTGATCAGCCCAAT
GACCACCAAAATCAATCGCACAAGCTCAAAACAAGTCCGCCAAGATTTGAATAACTTGTTCAGATTGTCCGTCAGTTTGG
GGATGAAAGGTTGTACTCAACTCAACTTGTGAACCCAACGACTTTTGAAAGGACTTCCAAGACTTAGTAGTGAACTGTTT
ACCTCGATCTGATATTATTGAAATAGGCACCCCGTGAAGTTGAACTATATCTCGAAGGTAAATATATGCTAAATGCTTCG
CAGTATGAGTAACCCGAACTGGTATGAAATGGGTAGATTTTGTGAGTTTGTCCACAATTACCCAAACTGAGTCGTGTTTC
TAGAAAGTATTCGATAACCCAATGACAAAAATCCATAGTAATCCTCTCCTAGTTCCACTCTGGGATAATAAAGTTTTACA
TTACTCCACCTGCTTTTTGATGTTCTTATTTGACTTGTTGACAATTTAAGCAACTAGTCACATGTTTCAAAATATCAGCC
TCCATACCTTTCCACTGGTATAATCAACGCAAGTCTTGATACATCTTCGTAGCGCCTGGGTGGATGAAGTATTGTAAGCT
ATGAGCCTCTTCTAGTATTAGCTGTTTCACATTACCCACTATTGGAATACACAATCTACCATATCGACGTAGAACACCCT
CGCCATCAATAGATACTTACTTCACACCTTCATTCTACACTCGATCTCGTAGTTTAGCAAGTTGGGGATCGTCATATTGG
CAAGTCTTGGTTTAACTAAGGATGATTGCACCACTATACCTGCAGTAATGTATTATCAATTCGAATTCACTGATTGGCTA
AAGCCTGATTATCCATACCCATAGGTCGCCTTTCAACAATAATAAAGGTCATGCTACCCATAGACTTTCTACTTAAGGCA
TCTGCCACCACATTCGCCTTTCCAGGATGATATAAAAGAGTAAGATCATAATCTTTAAGTAGCTCAAACCATTGTCACTG
CCTCAAATTCAGATCTCTTTGCTTGAATATGTATTGTAAACTCTTTTGAGTAGTATAGATTGCACATGGCTCACCATAAA
GATATTGACGCCAAATCTTGAGTGCAAATATTATTGCGGCCAATTCTAGGTCATGCGTCAAATAATTCTTCTCATGAATC
TTTAGCTATCGGGAAGCATATGCCACCACTTTGCCATTCTGCATTAATACACTACCCAAACTGATTCCAGACGCATCAAA
ATAAATTGTGAAACCATCCTCCACGGTAGGTAGGGTCAAGACTGGAGTCGTAGTCAATGCAATCTTTACTTTCTAAAAAC
CATCTTCACATCCATATGACCATTGAAAAATCACACCTTTCTGAGTTTAACGTGTCAATGGAGCGGCTATCTTTGAGAAA
CCCTCCATAAACCGTCTGTAGTATTCGGCCAGTCCCAAGAAACTGTGTATCTCCATAAGAGTATTAGGTCAAGGCCAATC
GCGAACTGCTTATATCTTCCTTTGATTCCATATCGTGACACCACATGTCCTAAAAAGAACACTATGCTCAACCAGAACTC
ACATTTTGAGAACTTGGCATAAAGCTTTCATTCTCAAAGTGTCTGCTATATAGAACTCTCAAGTGGTGTTCATGTTCGGC
CTCACCCTGTGAGTAGACAAAAATATCATCAATGAATACAATCACAAAATGTTCTATTATGGCTTGAATACTCTATTCAA
GAGGTCCATAAATGTTACGGGTGCATTAGTTAGTCTGAAAGACATCTCCAAAAACTTGAAGTGCCCATATCAAGTCTGAA
AGGCTGTCTTAGGGATATCTTCAGTCTTAACTCTCAACTGATGATAACCTGATCTCAAGTCAATTTTGGAAAAATGAGTA
GCACCTTGTAGCTGATCAAATAGATCATCAATATGAGGCAAAGGGTATTTATTCTTGACTGTTACCTTATTCAGATGCCT
GTAGTTGATACACATTCTCATCGAGCCATCTTTCTTTTTCACAAATAACACTAGTGTATCCTAAGGCGATACACTAGGCC
TTATGAACCCCTTATAGAGTAGATCTTGGAGTTGAACCTTCAATTCCCTCAACCCAACTAGAGCCATATCATATGGAGGA
ATAGCGATATGTTGAGTCCCTGGCACTAAATCAATGCTGAAATCAGTTTCCCTCATCGGAGGTAACCTATGTAAGTCTTC
TCGAAACACATCAGTGAATTCACAAACTGGGACACTATAAATAGTAACATCCTTCCCTCGAGTATCATGAACAGTAGCAA
CAAAACCTAAGTACCCATGATTAAGCATTCGACGTCCTTTAGATAAGATATTATATTTCACTATGTCAGCAGAGTCGTGC
CTTTCCACACTAAAGGTAGTCCTCCAGGAAAATGAAAATGTACCAGCTTAGCATGACAATCAACCAAAGCATAACATGAT
GCTAACCAATCCATACCCATAATCACATCAAAGTTAGACATCGACAACTCTAGTAGAGCAACTATTGTGTCCTTGCCCTA
AACAGATATAACACAATCTCTATACACTCTATCCACTGCTAAAGTCTCCCCAACTGGGGTCATAACCATATATGGCACAA
TAAGAATCTCAACTCTCCATTCTAAAAATATAACAACGACAGAGATACATACAAATACGTAGAAACAGGATCAATAAGAG
CATATGCCTCATGAGAATCGATAGCGATGATACATGTGACTACTGCATTAGGTGCCTCGATATAAATATGGCCATAGCAA
ATAATCTCGATGGTCCACCTATTCCCTGAGTGACCTTGTCCCCGAGCACCTTGTGGAGCGGCCACAGCTGGCTGAACCTG
AGCTTGTTCCCCTGCAACATTCCTCTGCATGTGTGAAGTAGGTTGACCAGTACCAGCCTCTCCCTTAGGACAAAATTTAG
AAATATGTCCTCTTTCACCACAAGTATAACAAAGACCACCAATACCAAAATAACGACCACTATGATTTCTACCACAAGTG
GAACACCTAGGATGTTGTCCGGACTGGAAGGAACTATTACCCTTCCTCTACATTTGTTGTTGACTATGTCTAGCCTGATG
CTCACTCCTAGAAGACTGTACCACTGACCTTAACTTAGTAGGTCTGTACTGCCCACGATGAAAACCACTCTTTCCCCATG
ATGAAGCACTATTAAACCCTCTTGCATTACGTGCCTTTTTTCTTTCACGCTCAATTTTCTCCATTTCTAAGTATGAATCA
CACCAAAGAAAAGTGTCAACCACATCTGAATAGGTACCATTTCGCACATCACATATTACAGGACCACGATAATGATTCTC
TAGTCAATCCACAAACCGTCTCACCTTCTCTCTAATATCTGCACCTAAAAATGGGACATACTTGGACAAATCAGTAAACT
TGGCCTCATACTCTGTAACTATCATAGTGCCTTGACGAAAGTCATCAAAAAAACTCTGACCAAGTGATGGGCGGTAACCC
TGCTTGTCTCCCCCTTTGAATGGATGTCCACTATACCTCGAGAGATCTTGAGAACAAGAAAGTGATAAATTCCACACCAC
GAGTCTCCTTCAACCCCAATGTGGTAAGTCACTTTTCACAGCGTTCAATGAACTTCTGAGGGTCAATAGAGGTTAGTGTC
GCATCGAACTCTGGTGGCTTAAGATCAATGAAATTCTTAAGATCCTTAGGTACCCCTGTAGCTACAACTAAATGAGAACC
CGATTGAGGATCTAAATGTGGTTTCTGAGTAGCTTCAACATTATGTTGAACTTGTTCTTACCTTTGTGGAGTAGTCTGGG
GCACTTGATTTCCACCCTGATTAGGCACTAATGCCTCTAATACATTCAGTAATATCATCACGACATCAACATGCAAAGCA
ACAATAGGCACAACAGATGGCCATGTTGATGGAGCATCATGAACTACATTTTCCTGCACTAGCTCCTCTGGAACAACTTG
GGGTTGATCCCTATTCACATCTTCTGGCTGAGAAGTGGCATTTGCACTAGTCTGAGCAGTAGTAAGATGAGATCTGCCAT
GAATCCCACCGGGGTTAATCACAAGTCCTCCACCACCTCCAACAGATGCATTAGATAGAACAGCAGAGGAACAACCACAT
TTCTTAGCCATCTGTGAAATAACACTCAACTGTTAGACTTGATATAACTTAACGCACGAACAAGGAATGAAAAAGGGAAA
ACATCCAAAATGTTTAGTAGCCTGAAGGTCATAAGTATGGGCGCCTACATACACATGAACAAGAGTATACCAAACACTGC
TCCATGACCCGGAATTGAAAGCCTAGGTTCTGATACAAACTTTGTCACATCCTGAAACACCCCCTAGACGTGACTGGCAC
CCGCTAACACCACTTGCCGGGCGTACCAAATATCCATACACTTACCAAATCATTTAAGCACAAAGATAAGACATGTGCAA
CTCCAAAGCTCATCAAAACGAAATCACTATTTAATCAAAATCGTATATCAATTTATGAAATGAAAACACCACTTAAGTAA
TATGTCTCTAGCCCAAATCCCACAATAAGACCATGGAACATCTATTAGAATTACATAAGTTCAATTATTGGGTATGAAAA
CCCTAAAAGAAAAGTCATAACTATAATTAGATAAAGATGAAACAGTAGCCTCCACAAGAAATGCGAAGGCTCACCTCAGC
AGTAGAATCCATGCAAAATAACTTGTAAGCCACTAGTCTCACCCTCTGCAATAGTATCTGCATAGACATGCAAGTAAGGA
GTGAGCTATATTTAAATATAACCCAGTAATATTCTCAACCTGCTACCTTAATACCGCTTGAACAAGTGTTAGAAAATACA
TCTATACCACAAACGCGTAATGATATGCACAAAAAAATATTTCATAATATAATGAAGAATAAGTCTAATCAATTGTTCAA
ACAAGACCCTAAATGTCTCAAAACTCAATCAACACTCAAAGATTGTCATAAATGGTAGTGAAGGAGATTGTCCCCACACC
CCAACAAGTCCACGACAACATATATAATGCCCCAAAGTATACTACGACAACATGTACTAGGCCCCTAACATATTACGCCA
GGATAGGCATGCCCCTAAAATATTACAGCAACTATGTATGCTCCTAGTAACTATATCATGATAATGAGGAAGGATATCAA
ATATCATGCCACATATAACTTATAAAAGAATATTTAGTATTCTATCAAGCAAATGATTGTCCCAACACATGGACATACAT
ACAAAACACATTCTCAAAGTAGGTTTGAAGAGTGAGTACTAAATCTTAAAGTCTCACTTACTTTGCTTATGACAAGTTCC
ACAACCTCGCATGTGTACAAAACAAACCAAACAGTCCCCAATGACCTCAATCTATGCAAAAATATTGAGCAACGATATTA
ATTATACTAGTCGGGGCCAAGTCTCAATATCCCTAACTTTAATGCTTAGCGTTATACCTTAATATCTCACCCTTAAACCA
TGGATTTAGGATAAAAGAATATCTCTACATCACTAAACAAACTTAATTAGTGAATTTTTTGCACCATAAATTAGCATTGT
ATTCCTAAATAGCCAAAGTACGCATAAATAATCTTAAACAAAACAAGAATTTCGATTGCTGCAGTAGTTTTGTTTGCTAC
ATCAGTTCATAGCCAAAAATGACTCTATGTTTCAGCACTTAGGTTTCGTTTAAAGAAAAGCATAGTTTCGGTTCTTCATT
ATATAGAGGAATGCTCAACTACATAAGTTGAGGTTTAAGCTAGCAAGAGCACACAATAACAAGAAGTTCAATACCTGCAA
CTTATCACCAAAACAATGATAGAAAGGTTTAGTATCCGTCTATGAACTCCCAAAATTGTTTTCCCTAATTGATGCTTCTT
ATTTTCTTCTGTAGAATTAAGGAATAAACTGCCCTAATAATCTACTATTCTCTGTAACTAAATCGTGAGAACCAGATTAA
AAATTAGATTTAGCCCCCTTTTTTTTTAATACTCTTAATAACTATAATAATTATTGGTTAATTTACCAATTAACCCTTCA
TTAAAAAGGGTTATTACAGTTTGGAAGAAACCAATCGATTCTAGGTGAGTTAGGACCCAAAATTGAGCAAGAAAATTCAA
TGGATTCTAGATTTGGGGTGGGGCAATGTGCCACCATGGCGCTAGTAAGCCTGGCTCCTTGAACATGCAGGTTACCTCAA
ATCAGACCCAACACTTTTTGGGCTAGCGCGACGTGCCACTGATATGCCTGGGACGTCAAGCCCTTTTCCTTCTCCGTTCT
TCATCCTGTATATATTCTTTCAAATCGTGTATTTGCTCTCTTCTTGATTGAATATTAAATTATTCATTAATCTTTGAGAT
ATCCTACAAATCCTAATCACATCTCTTAATTTACATTTCAAATTAAAGTAAAGTTAACAGGAGAGTTCAAGAGGTCCTTT
TGAGTTAAACTGGAGATTTCTTTTGAAATTAATTATAGTTTTGAACTAGGTCTTGAGAAAGTGAGTATGAGAATGAGAAG
ATATTTTATTGAGTTAATTTAGATTTCTTAAGTTCATAATCCTTGATGAAACTCTATTCTTAAATTTTTAATTTGCTTTA
GGTTATGTATTGAAGTTCTTGAATTGATTTGTTCATGTCTATATTCCAGCATGAACCCTATTAATTGAGTATTCTTGGGA
TGAGTAGTATCGTTATGTTGAGAGTTCTTTAGTTATTGAGTTCCTATATTGTCATTGAGATCCTTGAGTTGATTTGTTTT
TGTATATAGTTTAGCAGGAACTCTATTTTGAGTTATAATCCTTGAGAATCTTTTAAAAGCCAATATTTGTGTTTTAAATT
GGATTTTAAGGAAATTTTAAAGTGATGTCTTGAGTAAAGTTTAAGGCAGCTAAGTATTCCCTAATGTATCATTTTTACAT
TGTGAAAAGAGAAACATTGATTTCATTTTATCTTTTGTTATTGCTTTCATATTGGAGGTTAGTATAGTCGAAAGTTGTCT
TCCGATGTTATCAGTTCAGTTAGCTATGTTTTAGTTTTATCTTACATGCCTGTACATTCAATGTACTGACATCATTCAAC
CTGCATCTTATAATGATGCAGATATATTTGTTGAGGACCATCAACAAGCGCTTAGTTGACATCATTTGGCATTTTAGTTA
GCTTTGGTGAGCTTTCTTATATTCCAGAAGACTTAATCTTTAGCTTACAGTTAGTTGTTTTGAGATGTCATGGGTCTTGT
CCAGATAACTTTTTATAATAGTAGAGGCTTCTTAGATAGATAAAGTTGAATTTCCTGTCACTATTTACCTTCTTTTGAGT
TGTTTTACAAACTATAAGTACTTTTATTTAGTATTGTCTAGACTTTATGAGTTGAGTATTTGAGTTTAACGGATATAATT
CAGTTTTAAGCCTTTTATTGCTAGAGTTAGTTTTCCGCTTATAGTCAGTGAGGATGAGGGTTTGCTTGGGGACTAGAAAT
GGTTCTTGAGTGTCGGACATGTCTATGGTGTAGGCTCAGGTAGTGACACAAGATTTGAGTAAGGAGTTTGCTAGAGGGTT
GTCATTGCCACTCTAGTTGGCATCGGAGCATTTGATAGTAATGCGGTCAACCTTTACCAAGGTTGTTAGTCCTGTTAAGG
TTGTGGAGCAGGCGTGCCTTGAAATTTATGGAGATAGTGGCAAGAGTCTTCACCATCAGTATAATTATGACAATATTCCA
CTTCGAGGTTAGTATAAGTTTAGTGAGGGTCGTCGTCCTTCTCGACCTATCATGGTATCATATCAAGTTCCAGGGATTGT
GAGATAGGCCATGGTGCCTATGGCAGGTATATTTCANNNNNNNNNNNNNNNNNNNNNNNNNNNNNNNNNNNNNNNNNNNN
NNNNNNNNNNNNNNNNNNNNNNNNNNNNNNNNNNNNNNNNNNNNNNNNNNNNNNNNNNNNNNNNNNNNNNNNNNNNNNNN
NNNNNNNTGGTCCTGAGTCTAGTGGAAGTATGAAGAGCAACTAGTGTTTATGGAGGGTAATCATGTTTGACTCTAAGTTT
TACCTATGAAATGTGTGATGAGGTTCAGGAAGAAGGGATAGCTTAGCCCTAAATTCATTAGCCCCTTTGAGATTCTAAGC
AGACTGGGAGAAGTGGCAAATAATTTAGACTTGCCACCTAGCTTGTCAACTTTCACGACCCGAGTCTACACCTTGGACGT
GGCCGGCACTCGAGAACCATTGTTGGTCCCCAAGCAAACCCTTATCATGGCTGACTACAAGCGGTAGACTAACTCCAACA
TACATAAGCTTAAAACTGAATTAAATTCATAAAATTCTAATACTCAACTCAATATGAAAGAAATGATAAAAAGATGCAAT
ACATAAGCTTTGTAAATAGTAGACAAGAACTCAAAATGTATAAAAGTACAATAATAAACTCTTTACTCTAATTTAGTAGA
TTCTCTAACAAACAACCTTCACTTTGAGCAGCATAATGATACAACATTTTGCCCACGCTGCCATAACTTTCCTATACCTT
TCCAGGGTATACAACATCCTCAACTAAGTGGTGCCACTAAGCTCTGCCCGAGGGCACTTAGTATTTATCTAAAAGGAATG
GTCATGTACCCATGTTAGCATACATGGTTTCTGAGGAATGTGAGTTGTATGAACTCATCCCTATATCGGTGCTCAATACT
ACTCCCAATAATATATACCTCGGGCTCATATGTTTAAAAAACATAACTCTTCCTCTAGTTTGAGATAATTGCTCAAACTA
CCCTCTTAAAAGAGGTAACTACTCAAAAAATATCTTTGCACTCATAAATTAGTTTTAGAAATCATGGTTTCTCTTTTCTC
AATGTAAATATGATATATTTGGGAATACTTAGTTCCCATATACTCAACTCAATTCATATTTGAAATCACTTTCTCAAAAC
TCATCTTTTACTTCTTCAAAACGCAGCTTTATAACTCATAATTGGTTTTCAGTGATTTCTCAAAACTTGTAAATCAAAAT
GAGGTTCATAATGAAATATAGACATGAACGAAACAACTCAATGACCTCATAGAACTCAATACTCATAAATTAAGGACTCA
TGAATTTGGAACTTAGAACTTAATGATACGACTCCTCTCAAGAACACTCAATTCATAGTGTTCAAGAGGTAAGTTAAGAG
ACATGATTAGGATATGTAGGATATCTCAATGATTAATGAAGACTTAAATAGTTAGTATCAAGAATATAGCGAAGACACGA
TTGGAAAGAACACACACGGACGAGTATGAAGGAGAAATAGGCGTGAAGACCCTGGCGTAGGGCACCAGGCCACCTATTAC
TTAAACTATTTTGTGGATCATTGTAGGTGCATCTCCCCCACCCCCCTGGCGCTATGGGGGTACACTACCCCAGCCCCTCT
GGCTCTGGCGCATTGCCCCAGCCCGAGCCTAGAAACCCGACGAACTTTCTATCTCAATTTCCAGCTCTAACTCCTCTAGA
TTCGAATGATTTCCTTTAAATTCCACTAGATTTATAAGACAAACACCATTCCAATGAAAACCCACACAAAATTCACCAAG
AACAACACAAAATTCACAATACCCTCACCTCAAGAACTCAACAAGACTTCATTGTTAAAAAATGAAGCAAAAACCTCAAG
AACTTCTCAAGAATTCAATAATTTGACTTCAATAACGAATTCCTGGTAAAAGCTTAAATGATTGGCGTGAGGGAAAACAA
ACCCAACACTATGAAAGCTTACATACCTCAAAAGAACTAAGTTCTTGGCAAAAATCAACAGATCTTGAAGAACGCCTGAA
AACCTCGCTCTAAAAACCTTAAGTGTTTTGAACGTGAATGGGTGATTAGAATCTGATTAGACCCTGAATTAGGTCGGGAG
AAATGTGTTAAGACAAGTGGGGAAAAGTAAAGGACCAAAATACCCTTTTCTAAGATGAATGGAAATCCTTAAATAGAGAG
GCTTCACTCAAGCGAGAAAAACATTTTACTCAGAGTTTAGAATTCAGGAAACTTGGTGGTATTCGAAAGAGGACTCAGAG
ACCTTCGATTTGACAGCTCATGGGCTACCTAATTCTGTATGGGCTAAAATATATGGTCGATTGAAGTTGACCAAAAACTT
AAACTGAAGGGTGACTTGAACGAATTTCTCTTTAGTTTTTCTTGTAACTCAAGGTGTTACATCTAGTGACCCTAACACCT
AAGAAAATTTAAGATTACTCAGTAACATATTATTCACAAAATAAGAATGGTTCGAGTCTTAACTTAAAATTTTTGGGATG
TTACAATATCTCCCCCTTGGGATCATTCGTCTTCGAATGACAACTGGACTGGGAAATGAAACGGGGTTACTCTTACTATC
TCTCTAACTTCTGAACTCGCCTACTAACATAGGCGGAACTGATTCACCCAGAGTGGGAACTCTCTATAGTACATAAGTCA
AGGATGATGTTCTTGTGAACATAGTCACGCTTTATCTGAAGTTATCTTATCTGAAAGAAAGGATGTCTGGGCATGAAGTA
ATAATAGGAATATTATTCCTTGGGTAATAAGACTGTTAGTTGTTAAGCTTAGAAACAGTCCTCAACTATGCTCTTCTTTC
CTTATTACCACACCTCATTGGCTTCAACTCATATCTCTCGCAAGGGTACATGACTACTTTTACCAAGGTTTGAGTCTAAC
GGTATGCTCTTACTATATTCAAGTCTAACCCAAAATCATAATGTTCGGGTTCTATACCTCTATAGGAAATCTCATCCCAA
GAATATTACTCCTGACCACCATATTCAACCAATCTTGGGTTCATATCAAGAACCACCTAAAGTTTAACAACAAAACATTC
AAGCTTAGTACTCTAACAACTCCATGGATTCTTACTAACCAACTTCCTTATAATCTCTCATTCTCTCATCACCTCTACCA
TACCAATAAAAATTTCAAGCATTACTACTAACAACCAACTAATGACTCTCATTTTACAATTACTCATAGTAAAACTCCAC
TTTATTCCTCCTCCACATTTTAACCTTAGATGGGATAAGAACATCATCACTACCAGAATAAGAACATTAACCTTCTCCTT
CTAGCATCACTCAACTACAAAAAAAGAATCACTAAAAAGCTTTAGGTCAAAAGATCATATGAACAATTCATCAGACAATT
CTGATATAAGAATATGCATGACAATTCATTATGTTGCTAGCCATTAAGAGTAATCATGAATCTACAAGACTAAGAATACT
ATGAGACATGAGTGCTTATAGGAATAGGTTCATATCCTAAGGCCGGTATCCATAACTTTATAAAGTAAGACTGAGATTAA
TCGGGTAATGTCTTTGCCCCTCATTTTGGAAATAAAGCACAGATGTGAATCTCTCTGAAGTACATGAGCATAGGTCATAG
ACATTAGAACATCAACAAGATTTTGAAATGACTGAGCTTCGAGGAATACTCTAGAGAGTGGATGGATTCATATATCTTTA
AAACTCTTTGTGAACCCATTACCATCTGATTCTTAATACTTTACTTGGTTTATCATCTTATCATCTCCCCCTTAGATCCA
AAGCTGACACTTGAAAGGTATGGATCTATTCCATCCTCTCTAAACTGGTCTACATTCCCTTTACTCTAATACTCGGAAAA
ATCCTATCTCATGACTACCGAACTCTTCATAAGAATGTACTAAAACCTCTTTCTAAGATTGTAACACCCGAAAAATGAGT
AGGTTAAACTAGAGACTTGCGTGAGAGTTTTAGAGTTTGGTGTGTGGGTTAGAATCATAAAATGTATTCCTATGCTTATA
ATAAAGGGTTTAGGGGTTAAACATCAAGGTACGACTCCCCAAGGACCAACCAAGGGTCCTTGAGGACGACCCCAAAGCCT
AAACTCCAAGATGCCCAAAAGTGTGACCCACAAAGGGACTTACGCCGCGTATGGTGGTCCAAGCTCCGTGGGAGTGGCTC
GTGAATCATGATGGACAAATGAGGAGTTGCAGAACCCCAAATCACGCCATGCCAGTATAGGCCGTGGATCAGTCGTCGCC
CCATAGGTAGGGGTCATGGATGGGGCCTGTAGGCTGCCTCAAAGTCGGCCAATGCTAGGGGTTTTTAAGTAATTTCCTTA
TTAGTTAGTTTGTTAAGGGGTCATTTTATATTGTTTTAACAGACTTATATAAGACTTTTTAAGTCATTAACCACCCATAC
ACCTTATAAAATCACAACTTCCCAAATCAAAACAAATCTTCCCCCAAAATCTTTTCTGTAGAACTCCAAGGATGAAGAAG
AAGAAGAAGAAGAAGAAAAAGAAGAAGAAGAAGAAGAAGAAAAAGAAGAAGAAGAAGAAGAAGAAGAAGAAGAAGAAGAA
GAAGAAGAAGAAGAAGAAGAAGAACAAGAACAAGAACAAGAACAAGAAGAAGAGGAGGAGGAGGAGGAGGAGAACAAATC
TTCTCTCTAGAACTCCAAGGAAGAAGAAGAAGAAGAAGAAGAAGAAGAAGAAGAAGAAGGAGGAGGAGGAGGAGGAGGAG
GAGGAGAAAAAATCTTCCCCCAAAATCTTCTCTCTAGAACTCCAAGGATGAAGAAGAAGAAGAAGAAGAAGAAGAAGAAG
AAGAAGAAGAAGAAGAAGAAGAAGAAGAAGAAGAAGAAGAAGAAGAAGAAGAAGAAGAAGAAGAAGAAGAAGGGGGAGGA
GGAGGAGGAGGAGGAGGAGGAGGAGAACAAATCTTCCCCCAAAATCTTCTCTCTAGAAATCCAAGGATGAAGAAGAACAA
GAAGAAGAACAAGAAGAAGAGGAGGAGGAGGAGGAGGAGGAAAACAAATCTTCTCTCTAGAACTCCAAGGAAGAAGAAGA
AGAAGAAGAAGAAGAAGAAGAAGAAGAAGAAGAAGAAGAAGAAGAAGAAGAAGACGAAGAAGAAGAAGAACAAGAACAAG
AAGAAGGAGGAGGAGGAGGAGGACAAATCTTCCCCCAAAATCTTCTCTCTAGAACTCCAAGGATGAAGAAGAAGAAGAAG
AAGAAGAAGAAGAAGAAGAAGAAGAAGAAGAAGAAGAAGAAGAAGAAGAAGAAGAAGAAGAAGAAGAACAAGAACAAGAA
CAAGAAGAAGAACAAGAAGAAGAGGAGGAGGAGGAGGAGGAGGAAAACAAATCTTCTCTCTAGAACTCCAAGGATGAAGA
AGAAGAAGAAGAAGAAGAAGAAGAAGACGAAGAAGAAGAAGAAGAAGAAGAAGAAGAAGAAGAAGAAGAAGAAGAACAAG
AAGAACAAGAACAAGAAGAAGGAGGAGGAGGAGGAGAACAAATCTTCCCCCAAAATCTTCTCTCTAGAACTCCATAAGAA
GAAGAAGAAGAAGAAGAAGAAGAAGAAGAAGAAGAAGAAGAAGAAAAAGAAGAAGAAGAAGAAGAAGTAGTCGTAGTTCA
GGTTAGAGCTTGAAGAAGGAGGCTTTTTAACTTAAGGTATGGTAGCTTTTCATCTATGGGTAGCCTTCACCCATAGAGCC
CTTCCAAAACCCTTAATTTTAAAACTAAAAAAACTAAAAGTTAGGGTTTGACTTCAATCTCATGGATTCCTTTCAAATTC
ATTTTAAATGTTTGAATTATGTTTGTTTATGGATATATTGATGATTTGAAATTTTTTTAAGTTGAATTACTCAAGAATCC
ATAAATTTCCCTATTTTCCGAAGTTGGATCTTAAAGTGTGGGTATTGATTGATGGTTATTGAATGCTATAGAATTATAAA
TGTAATGAATTGATTTACTTGAATTATGTATTAATTGAGGAATTTCTATGGTTTTGATGTTGAATTTGCTCCAAAAACCG
ATGAACCCCCATATCCCTAATTTATGACTTTGTGATGTGGGTGAATTGTAGTAAGATGCATACTATGAAATTGTACTTGT
AGTAGTTTAGTTATTTGAATCATGTTAACAACCATGTCTAATGTAGTAATTTTAGATAGGTTGGTTTAATATGATATATA
GTCCTTGAAGGGCAAAACATAAGAACTAGCTATGTGTATGCGACTTGTGTGTATGCAATTAGATTGCTTTGAGAGTAAAG
TGAATATACTATAATCTAATTGTTGTGTTGATTGGATGATTATCCTCATGTACACACTAAGGTATGAATATCATATAATG
TGAAAGGTTTGTCACTTATAGTGATTCTAAGGTTGGAAGACTAGTCTCACCTATTGAATCTAGGAGCTTTAGCATGAGTT
TGTTGGATGTTGATATGAGATGGAAACTCTTCTGTTAGTAGAGGTTAAGTGTCCCCATGGAAGCTCCCCCGTTAGTAGAG
GTGGGGTTGTCCTAGTAGCACTATCTTGAGATGGAAGCTCCTCCATTAGAAAAGGTTGAGTTTCTAGAAGCAATCTCATT
ATCCCATAAACTATGTGCCCACATAGGTCTTTATCTAGTGGATCCACCTAAGCTAATAGTTTGGTCCTACCTTACGCAAG
TAGGACAACCCCTTTTCGGTGTGGGGTAGACACCAGATTCCATGTTAAGCTCTCATGGTCTATGTCGGTTAAAGCTAATT
CCCACAAGGTCAAGTCTAGGATGAACTATGGCTATTCAACAAGTACTACTTAGTGTGGGTTGGGGTATGGGACTTCATCC
ATGTATTGCACAAGTATGCTTTGAGAGTAGTTATGGTAGGTTCCTCTTTTGTCATGATTATTCATGTAATAAATGTGCTT
GTGACTAAATGGCAATTGCATTTGATGTAAAGGCTACTTGTAATGTTGTATGTTAACTTGCATTGTTGCCATGAGTTGTT
TTCCTTGATGTGGTTGACTAAAAGTGAGTGTTTCCTTGTTTATGAAAAATAGGCTGAGGATGAGATTAAAAGATGGTAAA
TATGAATGAGGATCTAAAGTCACTTGCTTAGTATGGGTGGGATTATGGGATCTTATCCATACATTGCACAAGCTTGCCTT
GAGGTGTCTCATGAAGTGTTTCTCTCATGACATGCTAAAACTAAATTGTATTGACTATGTATATGTCCTTAATGGTTTTT
ATTATGCTCACTAGTTGTGATTGTTGTCTACAATGTTATAGCCTATGTCTTATCATGATGTCTCTTATGCTAATGACGTG
TGTTTTCACACTATCTTTAAAATGATGGTTTAAACTAGCATAGTGTATGCATTCAACTAAAATGTACCTTTTTGCATGTT
TTCAAAGGTTTTTATGCATGGCTATCATACATAGTGAATTTTTGTACTATACTATAATTCTTCTACATTTTTCACGAAGT
GTAGGGTTTGGCGATATCGACTTCCATCCTCGTGGATGGGATCATAGTAGATCAAGAAGAAGAAGTTTGGTGAGTCCTCA
TAGCATTCGAGGGCTTGACCATTATGTCCTTTAAGTCTTTCTTTTATGTTTTAGAATTTTGTTTGGGCTATGTCCCAAAG
AATTATTCAAGTGTTATAGATGGTTTGAGACATAGTGTTGTAGACTTTCGCTTGTTTTTATTAAAGACTTTGATTGTATG
GATAAAGTTTTAAATTTCCACACCATTTCCTATTTCCTTAAGTTATGATATGCTAAGAGGCTTGTAGGAGGCTCTTCGGA
GTCTTGTACGTCATGTTATGTCTAGGGGGTACTCTTGGGTCGTGATAAAGATGCTTCTCTTAACCGCTTCTAAGGATGCT
TCATCTAAATCATTTAGGGAATCTGATATTATTACGTACAATCTCAGGTACACCTCTTAATACTCTTGTTACTCAATGAC
TTAGCTGCACTTTATTACTCACATCAATATTCGTAATCCCACACTCGTACTACTCCCATTCANNNNNNNNNNNNNNNNNN
NNNNNNNNNNNNNNNNNNNNNNNNNNNNNNNNNNNNNNNNNNNNNNNNNNNNNNNNNNNNNNNNNNNNNNNNNNNNNNNN
NNNNNNNNNNNNNNNNNNNNNNNNNNNNNNNNNNNNNNNNNNNNNNNNNNNNNNNNNNNNNNNNNNNNNNNNNNNNNNNN
NNNNNNNNNNNNNNNNNNNNNNNNNNNNNNNNNNNNNNNNNNNNNNNNNNNNNNNNNNNNNNNNNNNNNNNNNNNNNNNN
NNNNNNNNNNNNNNNNNNNNNNNNNNNNNNNNNNNNNNNNNNNNNNNNNNNNNNNNNNNNNNNNNNNNNNNNNNNNNNNN
NNNNNNNNNNNNNNNNNNNNNNNNNNNNNNNNNNNNNNNNNNNNNNNNNNNNNNNNNNNNNNNNNNNNNNNNNNNNNNNN
NNNNNNNNNNNNNNNNNNNNNNNNNNNNNNNNNNNNNNNNNNNNNNNNNNNNNNNNNNNNNNNNNNNNNNNNNNNNNNNN
NNNNNNNNNNNNNNNNNNNNNNNNNNNNNNNNNNNNNNNNNNNNNNNNNNNNNNNNNNNNNNNNNNNNNNNNNNNNNNNN
NNNNNNNNNNNNNNNNNNNNNNNNNNNNNNNNNNNNNNNNNNNNNNNNNNNNNNNNNNNNNNNNNNNNNNNNNNNNNNNN
NNNNNNNNNNNNNNNNNNNNNNNNNNNNNNNNNNNNNNNNNNNNNNNNNNNNNNNNNNNNNNNNNNNNNNNNNNNNNNNN
NNNNNNNNNNNNNNNNNNNNNNNNNNNNNNNNNNNNNNNNNNNNNNNNNNNNNNNNNNNNNNNNNNNNNNNNNNNNNNNN
NNNNNNNNNNNNNNNNNNNNNNNNNNNNNNNNNNNNNNNNNNNNNNNNNNNNNNNNNNNNNNNNNNNNNNNNNNNNNNNN
NNNNNNNNNNNNNNNNNNNNNNNNNNNNNNNNNNNNNNNNNNNNNNNNNNNNNNNNNNNNNNNNNNNNNNNNNNNNNNNN
NNNNNNNNNNNNNNNNNNNNNNNNNNNNNNNNNNNNNNNNNNNNNNNNNNNNNNNNNNNNNNNNNNNNNNNNNNNNNNNN
NNNNNNNNNNNNNNNNNNNNNNNNNNNNNNNNNNNNNNNNNNNNNNNNNNNNNNNNNNNNNNNNNNNNNNNNNNNNNNNN
NNNNNNNNNNNNNNNNNNNNNNNNNNNNNNNNNNNNNNNNNNNNNNNNNNNNNNNNNNNNNNNNNNNNNNNNNNNNNNNN
NNNNNNNNNNNNNNNNNNNNNNNNNNNNNNNNNNNNNNNNNNNNNNNNNNNNNNNNNNNNNNNNNNNNNNNNNNNNNNNN
NNNNNNNNNNNNNNNNNNNNNNNNNNNNNNNNNNNNNNNNNNNNNNNNNNNNNNNNNNNNNNNNNNNNNNNNNNNNNNNN
NNNNNNNNNNNNNNNNNNNNNNNNNNNNNNNNNNNNNNNNNNNNNNNNNNNNNNNNNNNNNNNNNNNNNNNNNNNNNNNN
NNNNNNNNNNNNNNNNNNNNNNNNNNNNNNNNNNNNNNNNNNNNNNNNNNNNNNNNNNNNNNNNNNNNNNNNNNNNNNNN
NNNNNNNNNNNNNNNNNNNNNNNNNNNNNNNNNNNNNNNNNNNNNNNNNNNNNNNNNNNNNNNNNNNNNNNNNNNNNNNN
NNNNNNNNNNNNNNNNNNNNNNNNNNNNNNNNNNNNNNNNNNNNNNNNNNNNNNNNNNNNNNNNNNNNNNNNNNNNNNNN
NNNNNNNNNNNNNNNNNNNNNNNNNNNNNNNNNNNNNNNNNNNNNNNNNNNNNNNNNNNNNNNNNNNNNNNNNNNNNNNN
NNNNNNNNNNNNNNNNNNNNNNNNNNNNNNNNNNNNNNNNNNNNNNNNNNNNNNNNNNNNNNNNNNNNNNNNNNNNNNNN
NNNNNNNNNNNNNNNNNNNNNNNNNNNNNNNNNNNNNNNNNNNNNNNNNNNNNNNNNNNNNNNNNNNNNNNNNNNNNNNN
NNNNNNNNNNNNNNNNNNNNNNNNNNNNNNNNNNNNNNNNNNNNNNNNNNNNNNNNNNNNNNNNNNNNNNNNNNNNNNNN
NNNNNNNNNNNNNNNNNNNNNNNNNNNNNNNNNNNNNNNNNNNNNNNNNNNNNNNNNNNNNNNNNNNNNNNNNNNNNNNN
NNNNNNNNNNNNNNNNNNNNNNNNNNNNNNNNNNNNNNNNNNNNNNNNNNNNNNNNNNNNNNNNNNNNNNNNNNNNNNNN
NNNNNNNNNNNNNNNNNNNNNNNNNNNNNNNNNNNNNNNNNNNNNNNNNNNNNNNNNNNNNNNNNNNNNNNNNNNNNNNN
NNNNNNNNNNNNNNNNNNNNNNNNNNNNNNNNNNNNNNNNNNNNNNNNNNNNNNNNNNNNNNNNNNNNNNNNNNNNNNNN
NNNNNNNNNNNNNNNNNNNNNNNNNNNNNNNNNNNNNNNNNNNNNNNNNNNNNNNNNNNNNNNNNNNNNNNNNNNNNNNN
NNNNNNNNNNNNNNNNNNNNNNNNNNNNNNNNNNNNNNNNNNNNNNNNNNNNNNNNNNNNNNNNNNNNNNNNNNNNNNNN
NNNNNNNNNNNNNNNNNNNNNNNNNNNNNNNNNNNNNNNNNNNNNNNNNNNNNNNNNNNNNNNNNNNNNNNNNNNNNNNN
NNNNNNNNNNNNNNNNNNNNNNNNNNNNNNNNNNNNNNNNNNNNNNNNNNNNNNNNNNNNNNNNNNNNNNNNNNNNNNNN
NNNNNNNNNNNNNNNNNNNNNNNNNNNNNNNNNNNNNNNNNNNNNNNNNNNNNNNNNNNNNNNNNNNNNNNNNNNNNNNN
NNNNNNNNNNNNNNNNNNNNNNNNNNNNNNNNNNNNNNNNNNNNNNNNNNNNNNNNNNNNNNNNNNNNNNNNNNNNNNNN
NNNNNNNNNNNNNNNNNNNNNNNNNNNNNNNNNNNATCATTTTTAATTATTTTCTAAGGGAAAATCATTAATTGGAACAA
TTCAAATATATAATATCAACATTGACAAGAACAAAAATATCGGGGGAATTTCTGAGTTCCACATCAAACCATAATTTTAC
GGACAATCAGATGAGCTCAACTGCCCTTATGCTTAGATTTCTTGAAATGGGCTTCAAAGGTTTAAAAATGAGAACTTTGG
TGATGGGTATTTGAGAGATTTAGGAAGTGATCGTAATTGTGAAACAAGGTGGGTAGCCACCATTTTTGTACCAAAGATAC
ACAATGTTATTAGACTGTTACTATAATAAGTGTTCACCTAAACACTATCATATCAAATCTATTGTTTGGGAGGTTTCCAG
GAACATATGTATCTTGGTCAATATACGGCATGTAACATTTGTAACTGAGCACCAAAGCTGTTTTGAGGCTATCTTATCAA
CCCTCGGTAAGTGTGTTGTAGTTTTGTCATGCCTTGCATATGTTCATCCATGTAGAAGCAATACGACCACTCATCGTAAG
ATTGCGGCAGATTTAAAGTGGTTGTATTGCTTCTATGGGGATGAACAAATACAGGGCATGGCGAAAGTTTAGTTGACTCA
CCGATGACCGATAGGATAGCCTTAAAACAACTTTGGTACGCAGTCACAAAGGTTACCTACCGTATATCAACCAAGTGACA
TTTGTTCCTAGAAACCTCGGTGAGCAATATAAATGCAAATGTGACATTGATACGCACAAGGTGTTTGATGAAATGTTTTA
TAAAGGAGAGACCGACACTTCCCAATCTATTGACTATTTGGCATAAGAAATTTCAGCACCTATCTACTTTTTTCCCTTTC
ACACCGAAGGAGTCTACCTTTGAGGATGGTAATTCCAACTAAGGGAACAAGGCAAAATTGTAAGTAGAAGGCTCAAAGGA
TGTGGTTCAACTGAAGTTGGTTCCTATTATAATTATCCAAGAGGAGTGGGTTCCAAAGGATTAAGACAGTATGAGGGAGT
GACTTCACTTATCACCCATACAATGCTAGTTTATGAAGATGTTGGTACTCTTTGAGTGTTTACCTTACCTTTTCGAACAA
CCCTTTTTGCCCTTGGTATATGTTGATTTTAGGGATCTCATAATGTCAAAGAAATTGAAAATGACTTACACATATATAAG
TGGTTTGACACTGAGTTGTATGATTCAAATGAAGTTGGTTCCATCAACAGAAAAGGAATAAAAAGCTTGACATATGTATT
TAGTTCATAGCAAGAATCAATAGTTTATCACTTATATACTGTTAAACAACTTTGTGGATCTCCTAAACATGTTACTAGTT
ATTTCTGAGATACGAAGAGTTGTATTGGATTCTAGGTGCTCCCAAAACATGGTAATGGTTTAAGAAGAACGTGTAGCCAA
GTCACGTTCAAGTCTTTCGAGAAGAAACAAGCAATGATGACAACATAAGTGATTACCAACATGTCAATCCCATTGCACTA
CCTTGTCATTATGCCCAACCATTTTGTTGGACATAGTAGAGATGGATGTAGTGACGTCAAATTATGGATTCGTCAAAAAA
AGTTTACGATCACGAGATAGTGCATGTAGAAAAAGTGACGTGTTTATTCATTTGCAGGCCTCAAACTAAAATCTACACAC
ATTAAAATGAATTTAAACAAGGTAATGATATTATAATAGTTAACTGTGTGAGGCAAACCTGCAATTTTGGTCTTCTTTTA
CATTACATCCATAACGATCCCTACACATAAAGAGAAAAACCTAAAACTGTTAGCAAGGGAAAACAATTATTTTGGATACA
TAAAATAATAGTAAGGAATGAAAAAAGACATGGAAGAAAGATAAAATAATGAAATTTAAGTTATTGCGATAAGGCCACTA
CTTTGATAATATTTTAACAATATATACATAATTTAGAAGAACTATTACCAAGCAAATGAACTTACTATGATGAGGTTACA
TCACAAGCCAATATCGTCTCCATCACATGTGCTATCAACTTCATCATCATTAATACTAGTATTACCTTCATTCTCCTCAT
GATCACTAACGTACTCTATCATAGTGTCATCCTCTTGGTCAGAATCATCTTCATTGTGATCAATTTCAGTTTGAGCCTCC
AATTTAATTACATTTGCATCTAAGATAATCGAATCAACATCATCTCTATGTAGTTGACTCAATATATCCACTGTATCATT
GACAATTGAATCATTTTCAAGTGAAATATCTTGATACACTTCATCATTTGTAATGTGCAACTCATCATTTTCTGGCTCTG
AATTTTCCTTCTCTGGCACATCATATAAATGTCTATCTTGAAATTTGAGCACAATTCGCCAATTTTCCCCCAATTTTGGA
TCATCAATATAAAATACTTGTTTTTCTTAAGTAGCTAGTACAAAATAATCATGTTCATACCAAAATCGTTTAACACAAAT
GCTCGTAAAATTATTATCTTTTCGCATCCCTGTTTTCTTGCGAAGATCAAACCACTTGCATTTAAATAGGAGAACTCGAT
TTTCCTCAACATACTCTAACTCAAGGATGTCAACTATAATACCATAAAAATCAATTACCTCATTTTCATGGTAGCCTGCA
ACAACTATACCACAATTTTGAATTTTACGCAATTCATCGCGCCGTTGAACATGAAACCTGACACCATTTACAATACAACC
AGTATGTGTTCTTCTGCGCACATCAGGTCCTATTGCCAAAGGAAATAACTTCTTGATAGACATTAACTTTTCCTTATTAT
ATAATTGTTGAATCTACAACAAAAATTATAATGTTTAATTGGTAAAGAAAAATAAAAATTTAAACACAATAACAAGATTA
TTATCTTAAAATCACTTACTTTTATCTTGAACCATAAAGGAAATTGTTCTCGGTGTTTATCTTCTATATTCAAAACAACT
TGTTTCAACAATTCTTCTTTATGTTCTCTACATGCAAAAAATAAATTATTTTAAAATAATTTAAAATAATAAAATATCAA
CTTAGATAAATAGAAAAATTACTTACTGAAGAAAAGGTTCTGCTTCTTCGCAATTATTAAGCACATACCACCGAGCCATA
TCAAAATCTTTCTTTGGAATGACATCATATAGTCCATCTCTATATGGTCTAGAACTCTTTGAAAATATGTTCAGAAAATC
TTCACCTTTGCTGCTAGATCCATCATAATTTCGATGTTCAAGATTAAATCTAGTCTTGATGGAAGTAAGATACATAGAGC
AAAATGTCAAACATTCATCAATAATATAGCCTTCTGCAATAGAACCTTCTAGGCGTGCCTTGTTTCGTACATAACGCTTA
AGCTTGCACAAGAACCTCTCAATTTTGTACAGCCAACGATATTGTACTGGTCCCCCAGCCCCTCGCGGTAAATGCACAGC
CAAATGTATCATAACATCGAAAAAAGCTGGTGGAAAGATCATCTCAAGCTTACATAATATAATAATTATATCCCTTTGAA
GTTGTTCTAAGTCATCTCTTCTCAATGTTTTACAACATAATCGTTGGAAGAAATGACCTAACTCAATTAATGCTAAAGAG
ACATCTTTATTTACAAATCCACGAAGAGCAATAGGCAACACTCTTTGTAACAAAACATGATAGTCCTGACTTTTAAGTCT
AGATATCTTACCATCATCCACACTTACACACCCTGAAATATTTGAAGCATAACCATCAGGAAATTTAACAAATTTCAAAA
ATGCCCAAAACTTTTTTTTCTGTTTTTTTGACATAACATAACAAGCTTCCGGCATTGTACAACTGGAACCATCATGTTGC
AACCATAGTTCTTTTCTTATGTTCATATCCTTAAGATCTTGTCTTGCTTTATATGTGTCCTTTGTTTTCCCATCTATATC
CAATAATGTCCCCAAAATACTCTCACAAATATTTTTTTCTATGTGCATAACATCTAAATTATTCCGCAACTTCAAGCTCT
TCCAATATGGTAACTCAAAAAAAAAATACTCCTCCTCACTCAATTCAACTCTTCAGGACGACGTTTCTTTTTATTATTGT
TGGAGTGCTTACCTGGTCTATAAGTACTTAGTAAATCCAATTGTCCTAAGACATCATCTCCTGAGAACTCTTTTGGTTTC
AATCTTTTTTCATTCTTACCATCAAATTTCTTGCTTTTTCTCCATGAGTGACTAGGTTCAAGATACTGATGGTGACCCGT
GTAAGAAATTTTACTTCTTACCTTTTGTGAAGACGCATTCTTATTGCAAGTAGGACATGCCAGGTATCCCTTTGTACTCC
ATCCAGATAAATTACTTAATTCATAAATAAAAAATATGCTCAGTAATATTTTATAACCTTTACTATAACATAGAACATGC
ATAATAACATCGATAATGTTCTAAAAAGCAATCACTCTTAAGTGAACATCTACAGAGAAAGCTACTGTGGGATATCAACA
GGAGGAAGGATTGTTTTTGGGTTCAATGGGTACATAGCTACTATATCAAGCATGGTGATATTGCTCAAATCCAGATTCCC
AAGAGTGCTTCCTGGGTAGTGAGGAAGGTCCTGACATCTAGAAATAATTTGACAACCAGGCTAAACAGCCATGGGACAAT
ACAACAACAACTTGGAAATAAATTTTCAATCCATAAGATGTATGTAACCTTAATGCCTGTTCATCCCAAAGTTACCTGGA
AACATCTTGCCTTACATCCAAAGATACATCCTAGATATAAATTCATACTATGGCTGGATATACTACCAAACTATCCCTTT
TGATAATTCATAGGTTTCTTGATTGATTTGTAGTAGCTTAGTTAAAAAAACATGGTTGTATGTAGGAGCATCTTTACTAG
GCTGCTGATGCTATATTGTACAATGCTTCGGTTATGAATGAAACCTATACTATTTATGAAAAAGAAAGAAAAGAAATAAA
AAAACATTTACAGAGGAAGTGCCCTCAATCTAATATCAAGAAGTGCCCCACGTGGGGCAGCACCCTCAGTGTAGTTGTAG
GCAAGAGGTGCCCAAAACCCATGAGAAGATTTTCGTGATAAACAGGAGTCCAACAACAAATTTCAAACAATTATTATCAG
CTACTAACCAGAACTATGTAACATCAACTTCCCTTAGTTAGGAACAAGTCAAACTAAAAAAAAAGTATGGAGGAATTGCA
ACAAAAGAAAAGTGATTCAAGAACACCATTCCGTTTCGAAAGGAGAACTCATTCTCTTTAATGAACTGGTTGTTCTGGAA
TGTGTGAGGGGTTAACAAGAGGTAGAAACAAAAAGAATTGAAGAGCTATATGAAATATAATAAGATCAAATTAATCAAAT
TTGTGGAAATGAGGGTGAAAGAACACAAAGCTATCAAAATCAAGCAACAAATTGTGTTAGAATGGGAGATGCTCCACAAC
TATAAACATGCCACCAACGGATGAGTCTGGATTATAGGGACAACAACTGCTATCAGTCAAAATAATTTCAGATGATACAC
AACTCATATGTTGCCACATACAAGGAAGAAATAATAACATTGAATGTTTTCTCACAGTTATATATGAATTCAACACTTCA
GAAGAAACGGACTCTTCTATGGGATGCACTAGAACTATTAGCTCAAGGATCAACAAACCATGGCTGCTCAGTGGATCTTA
TGCACAGTTAACAACAAAAAGTAACAACTTAAAAAGTAAAGTTCCTTTCAGATTTTTCAATGTGTAGGTCAAACATTTAT
CCTTTATGGATATTGTACAGAAGAGTTGGAAAGTAAACAAAACTACAAACAAAATGAAGAACATATGGGAGAAACTGAAA
GCACTTCAAGAGCCCTTGAAAAAGTTGAACAAAATTGATTTCCTTAGTATCACATTGAAGGTTGAGCAAGCAAGAGTGGA
ATTGAATGTTGTCCCCCAAGGATAGAATAGATGGGAAGACACCACCTAGGATTTTGATCTAAGACCTTATGGTGCTCAAC
CCACTGCATTGACCACTAAGGTATACCCTTGGATGCTCTTACAATATTATATGAATAGTCTGATACATAAATAGTATAAA
TTATTCGACATTAGAAAAGTAAGTAATTTAAGAACTTACCATAAGCTGGAAAGTCATTTATGGTCCATAAAATAGCGGCA
TGCATCTTGAAGCACTTCCCAGTTGATGTAGCAAATGTCTCTACACCATCACTCCATAAATCTTTGAGCTCATCAATTAA
AGGACGCAAATAAACATCAATATCCTTTCCTGGTGCTTGAGGACCAGGAATAAGCAATGACATTATCATAAATGGGTCCT
TAAAACATTTCCACGGAGGAAGATTATAAGGAACGAGAATGACATGCCGCATACTATTACGATGTGCTCATGTTACCGAA
TGGGTTAAAGCCATCAGTAACAAGACCGAGTCTAATATTATGGGGTTCTTGTGAAAACCAGGGATGATTCTTGTCAAATT
CTTTCCATGCTTCAGAATCAGCGGGATGCTTTAACACATCTTCCTCATCAAGATGTTTTTCTTTATGCCACCTCATGTCG
ACACTTGTTTTCTTAGACAGAAATAATCTTTAAAGTCTCGGCTTTAATGGAAAATACCGCAAGACTTTATGTGAAATCTT
TTTCTCCCTTCCATTATCAATTTTCCACCTCGAAGTACCACAATGTGGACGCCCCTGCCTATCTCTATGTTCAGCCCAGT
ATAAAACACAATCATTTTTGCAAGCATGGATTGAAATATATCCTAATCCCAAACCTTGCAGCATGTTTTTAGCATCATAA
TATGATTTAGGAAGTGTCGCACATGTAGGCAATGCCTCTTTTAATAACTCCAGCAACATATCAAATGAGTTATTACTCCA
TTGATTGTACACTTTCAAGTGTAGCAACTTCACAACAAACGAAAGCTTTGAGAATTTCTTACATCTTGGGTATAATTAAC
ATTCAGCTTCTTTCAACAATTTGTCAAACTTTTTAGCTTCTTTGTCACACATATTATCAGAGATGTTATTTCCAGTTGTC
TCCTCCGAAAAATCAGCAAACGATCTTCCACTGGCATCTTCTAACATAGTGTGAATTCCATCATCATTGTCATGTTCTTC
ATTTTCATCCTCACTGTAAATCACTTCATTATCATCTCTCATTAGTGATTGCTCCTCGTGGTAGATCCATTGCACGTAAC
TCCCCATAATTCCTTGGATCAATAGGTGGTCATACACTACTTCTTGTGTTTGCAAAAAAATATTTAAACAATCTTGNNNN
NNNNNNNNNNNNNNNNNNNNNNNNNNNNNNNNNNNNNNNNNNNNNNNNNNNNNNNNNNNNNNNNNNNNNNNNNNNNNNNN
NNNNNNNNNNNNNNNNNNNNNNNNNNNNNNNNNNNNNNNNNNNNNNNNNNNNNNNNNNNNNNNNNNNNNNNNNNNNNNNN
NNNNNNNNNNNNNNNNNNNNNNNNNNNNNNNNNNNNNNNNNNNNNNNNNNNNNNNNNNNNNNNNNNNNNNNNNNNNNNNN
NNNNNNNNNNNNNNNNNNNNNNNNNNNNNNNNNNNNNNNNNNNNNNNNNNNNNNNNNNNNNNNNNNNNNNNNNNNNNNNN
NNNNNNNNNNNNNNNNNNNNNNNNNNNNNNNNNNNNNNNNNNNNNNNNNNNNNNNNNNNNNNNNNNNNNNNNNNNNNNNN
NNNNNNNNNNNNNNNNNNNNNNNNNNNNNNNNNNNNNNNNNNNNNNNNNNNNNNNNNNNNNNNNNNNNNNNNNNNNNNNN
NNNNNNNNNNNNNNNNNNNNNNNNNNNNNNNNNNNNNNNNNNNNNNNNNNNNNNNNNNNNNNNNNNNNNNNNNNNNNNNN
NNNNNNNNNNNNNNNNNNNNNNNNNNNNNNNNNNNNNNNNNNNNNNNNNNNNNNNNNNNNNNNNNNNNNNNNNNNNNNNN
NNNNNNNNNNNNNNNNNNNNNNNNNNNNNNNNNNNNNNNNNNNNNNNNNNNNNNNNNNNNNNNNNNNNNNNNNNNNNNNN
NNNNNNNNNNNNNNNNNNNNNNNNNNNNNNNNNNNNNNNNNNNNNNNNNNNNNNNNNNNNNNNNNNNNNNNNNNNNNNNN
NNNNNNNNNNNNNNNNNNNNNNNNNNNNNNNNNNNNNNNNNNNNNNNNNNNNNNNNNNNNNNNNNNNNNNNNNNNNNNNN
NNNNNNNNNNNNNNNNNNNNNNNNNNNNNNNNNNNNNNNNNNNNNNNNNNNNNNNNNNNNNNNNNNNNNNNNNNNNNNNN
NNNNNNNNNNNNNNNNNNNNNNNNNNNNNNNNNNNNNNNNNNNNNNNNNNNNNNNNNNNNNNNNNNNNNNNNNNNNNNNN
NNNNNNNNNNNNNNNNNNNNNNNNNNNNNNNNNNNNNNNNNNNNNNNNNNNNNNNNNNNNNNNNNNNNNNNNNNNNNNNN
NNNNNNNNNNNNNNNNNNNNNNNNNNNNNNNNNNNNNNNNNNNNNNNNNNNNNNNNNNNNNNNNNNNNNNNNNNNNNNNN
NNNNNNNNNNNNNNNNNNNNNNNNNNNNNNNNNNNNNNNNNNNNNNNNNNNNNNNNNNNNNNNNNNNNNNNNNNNNNNNN
NNNNNNNNNNNNNNNNNNNNNNNNNNNNNNNNNNNNNNNNNNNNNNNNNNNNNNNNNNNNNNNNNNNNNNNNNNNNNNNN
NNNNNNNNNNNNNNNNNNNNNNNNNNNNNNNNNNNNNNNNNNNNNNNNNNNNNNNNNNNNNNNNNNNNNNNNNNNNNNNN
NNNNNNNNNNNNNNNNNNNNNNNNNNNNNNNNNNNNNNNNNNNNNNNNNNNNNNNNNNNNNNNNNNNNNNNNNNNNNNNN
NNNNNNNNNNNNNNNNNNNNNNNNNNNNNNNNNNNNNNNNNNNNNNNNNNNNNNNNNNNNNNNNNNNNNNNNNNNNNNNN
NNNNNNNNNNNNNNNNNNNNNNNNNNNNNNNNNNNNNNNNNNNNNNNNNNNNNNNNNNNNNNNNNNNNNNNNNNNNNNNN
NNNNNNNNNNNNNNNNNNNNNNNNNNNNNNNNNNNNNNNNNNNNNNNNNNNNNNNNNNNNNNNNNNNNNNNNNNNNNNNN
NNNNNNNNNNNNNNNNNNNNNNNNNNNNNNNNNNNNNNNNNNNNNNNNNNNNNNNNNNNNNNNNNNNNNNNNNNNNNNNN
NNNNNNNNNNNNNNNNNNNNNNNNNNNNNNNNNNNNNNNNNNNNNNNNNNNNNNNNNNNNNNNNNNNNNNNNNNNNNNNN
NNNNNNNNNNNNNNNNNNNNNNNNNNNNNNNNNNNNNNNNNNNNNNNNNNNNNNNNNNNNNNNNNNNNATCTAGCTAGGA
ATTTACTTTTTTCCTGCTTACTTATGTTACTTGTTATTGAATGTGTGTTGCACATAATTGCCGGCAATTATTACAAAATC
TATGATTCATTTATATATTCCTTCAATTATTACAATTCTTGTGATTAACACCTTAGCAACAACATCCACTTTAAAAGCAA
TGACCATTTGTTTATCCTTGCCATTTTCACACCTTAACGATCACAGAGTCATTCGGTGTAAAAGCAATCATTGACACTCT
AAATTTTGACTCCTATTTTATCCTACCTACCATTTTTATCTAAAGTACAACTTCGTTTATGTGTATACGATAATAGAATG
ACAAGTCCGATGTTAACAAATTATTCATATTTTTCCTGGTTATCTACTTCTTACTACTATGTCTTTTATGAACTTGGTAC
GACAAGCCCTAATTTATTTCTTCCTTTAGATGCATTGTTTAAACCCAAAGGTCAATCCAAAAGATAGAACTCTTAACAGC
TACTAATATGAGTCGCCTCAAATCAATAGAGAAACCCCATTCAGTAATTAGTGCAGGAACACAAAGGAAACCAATGAATC
CACATATAAATGAAACTTCAATTCATACTTATGACAAATCTATTCATAAATAAGAATATAGTATTTTGATATGAAGAATT
GAACAGAGGAGAAAAGGGCCATGGAAGTATGAGGAGAGAACAAGATTGAAGTAAAAGAGGAGACTTACCAATGAGCTCTG
ATCGACTATGTGAGAAGATGAAGAGCAAAAGTGCAGCTGCGCTGTAGAAGAGCAAAACAATAGAAGCTGATTTTCTTTAA
TTTTTGAATTGACCAAGGCTATAGCCACAACTCTTTAATTAAGGTAAAGCAAAACCCTTTTTATCTTTTAATAAGAAGAT
ATAAATAATTTAAAAATATATGATTAAAAGGTTAAATAATTATAGATTATTTCAGCTTGCACTTTATGGGGAAAAAGCTA
ACTATATTAAACTTAATTGATTGATTCATTATATTGATACAAAAAAAATTTAGGTATTTGTAGTTCAATTTGACATATTT
TTAATTAGAAAAAAATTTATCAATTACCTTAGATTTTTTTATTTTAATTTGTTTGGGTCTTTTAGATCCTTCTGTGTCAC
ATGAAATTTAAATTTAATTAATTCAATTTACTAAATACTAAACTAAAAAGTGATTTTTTTGTGAGTTGATATTTTTTAAA
CATAAAGATTTATTTAAGCATTGTTATTCTTATTTTGATTTTTGTATCGTGTATCTTGGGTCGTGCTTTATGGATTTTTC
ACTATAAAAAATTCAATCCCGCAAAGGATCATTCATGATTTCCTCTTGTATAAGCGAACTGAAACCACAAACATTAGTTT
TCATACATACCCAGTCTTCCCCTTCTTCAGTGGCCAAGTTGAAGAGTTCAACATCGGCCTACCACCTTATTTTCAAGGTA
AGGTTCAACTTGAGTCGGTGTGAGGCCTTCAAATAGTTATCGCTTGCACCTTCAAAAGAAAGAGAGATTGAGTCACTAAG
CAGAGAATTAGATCCGAGAGCAAAAGAGATTATGAAAGTTCTCTGACGTGGCAACCCTGAAACAAGTTCTCAAATCAATC
TATTCATGGCTTTGAAAGTTGAACAAGAATTGACAGTTGGTAATGTAGCTAAAAATAGAATACACATAAGGTTGTCGTTA
ACACTCCTGCAAGAAAAGGGACGTGCTAAGGTGCAACAACTTTCACACAGGTGCTACACCCTTACTTCTTTCCCCTTACT
CAAGTAAAGCCTTGATCGATATGAGAAAGAAGTGTGCTATCGTTCTTCAAGGAGACCCATGTGCATTTCCTTTGTTTGTG
CTCGCTACACACTTGTGCCTTTTTTAAGAAAAGAATATTAAAATATGTTATTTATTTTTACTTAATATATTTAAGAGTAT
TTATTAAGAAACTCTTAAATTAGAAAAATAAAAGTAAAAATGTTTAAGGGAGCGTCCCTTGCTTGTTAGCAAAATATGGG
ACTCGAAACCACAAAACATTATCCTCCTTGAATTCGTTTTACCGTTAGGTCATATTTCTCTAATGTGTCACGGGTGTTCA
AAATATATATACATATAATATTTTTTAATAATTCTTTAATTTTGACTTTCCAAATGGAATTTTTTAAACCAAAAAAATTA
AAAGACAATTTTGTTACATTTGACATATTTTTAATTTAAGACGATAAGATTCTTAAGTCTTCTGTACTTTTTTATAACTT
TATGTCAAATTAAAATAAAATAAACAAATTAAAATGGAAAAAATATATAATAAAATCATTCTCAAAGTATATATTTTTTT
TTAATAATTCTTCAATTTTGACTTTCCAAATAGAATTTTTTAAACCAAAAAATTAAAAGACAATTTTGTTACATTTGACA
TATTTTTATTTTAAGACGATAAGATTCATAAGTCTTCTGTACTTTTTTATAACTTTATGTCAAATTAAAACAAAATAAAC
AAATTAAAATGGAAAAAATATATAATAAAATCATTCTCAAGATATATATATATATATAATGTGTGCCGTACCAATATCAA
GAAAACAAAACAAAAACATTTCCCAATATAGGCCCAAAATTCAAAGAGAAGTGAAATTTCATTAGATGATAATTAATTAG
GAAATTAGGAAAGTTATGGTAACTCTTCAACTCCCATCTTCTCTACTCAGCCACTTCATCTCCTTTCTTCTCCCCTAAAT
GTTTTCTTCCCAAGTTTTCTTCTCCCCTAATTTTACTAGCTCAACTATTCTTTATTTTCGAAGTACACAAGTTGATCCAT
TCGAAGAGTTCGTTATCTCTGATGTAGAGCTAATACAGCTTCAATTTCAGAGGTTTGGAGCTTTACATGTTAGCTCAAAA
TCATCATCGATGCCTTCACTATCTATCTTGCTATGGTTTGTTTGTTTAGCAACAGAATCGCAGCTGACTGAAGACAAAAA
AGTGCTCGAGCGTGTTGCTCTTAGTTAGATCCCTGATTTCCGAAGTGGGTTCTCTAGCGATTCAAGTTTTTTAGGATTAT
CAACCAGAAGTACAAGGCCTAGGGTTTTAGGTGTCAGCTAAAAGAGGTACA
>mtp_557.scaffold_2
AAGCTTCATTGGACATTGCGTTGAATAGTCGGTCCACCTTTGAATTGTATGATTCAATAGCTACGATGTGGCGCGCCAAC
ATGTCAAGCAACCCATTTTAAGCAGCCCCCTCCAAAGTTGTTTATGACCCATCCCCGCTGCTATAACAACTTGAGTACAT
AATGAGAAAAATTAGGACATCACCACCTTGAGCCACAATAGTTGGACGATAACCATTCTTATCAAAATCCATTGTCAATA
AATGATAATCACATATCTTATGCCTGATCAAGAAAGTAATGGAATGACAAACATGTTGCGTAGTGTCAAACCAATAACAG
GTGGGTAAGCCATTTTTCATGCTCTCACACAGTGCTAGACCCCCAAAATCGACCAAAGATGGATCATATTGGATATGTAG
GAGTTCCACTTGAAAGTAAATCAGTCCTTTCTTTTGAGGAAATCTATCAAACATGTGATGTTCCCCACCTTTTAAATATG
TAGTTACTCCATCTATGGTTTCCGTTGCAAAATCATCTCCAACAACAATTTCGGTAGGGATGGGCAGAGGTTCCAAACAA
CCAACTGAAGGGTAGGTATCCATGTGCTCCAACTTTTCATGCTCCACATCAAATGGAAGTTCAAACATGTCAGAAGGGAC
CTCGAGATTGTCTATAGGATTTGAGTTGTCCTCGTTTAAAGCAGCAACAATGTTCAGTTACATTCCCTCCTTTATTTCGC
ACTCACCAACCAAAGACGTAGTCAAATCTGAACGTGCTTGAGCGTCAGCAAACTCTCGGGACCAAACAAATAGAATATTT
TGTATGTTATCACAGTGAGCACGCATACGAACCAAATAGTACATTATAAGTAAACTAGAGCCAGGATCAAAAGGAAAATC
CAATCCAAATTGATAAGGTGGAATATATTCAAAATTAAGACTCTACTGGTTATCCCTCTAGTTATAATCATAGGGTAACT
GCAAGTTGAAGGAATTGGAAACACTTTCTTCCAGAATTGAGCAAGCTCGAGTTCATGTTGAGGGTAATTTTTTTCATCTC
TAATGGTAGCAATTTTCTCTTCATCATTCTTGTCTTCACTTTTAGCTTCAATATCACAATCAGTTTCCTTAGCAGTAGGA
GAAACATAAAATGCTAGATCAATAGAAAAATATTCCTTAGTAGTATATCGTATTGTCAATTTACACACCTTGTGTGGATC
CTCAACTTCAAGTTGACTAAGCTTGCAGGATATATCAATGGAACTTGTGTCTTTAGATCTTTCAGATAAGTCATCAAAAA
CCTTGGGCACATTGGTTTTGTTGTTGCCTTCAAATTGCTTGTCACAACATAGTGGCAAAGGTGAGTTGGTAATATCGCTC
CATTGCAGAGAAACATAAGCAATATCCGACGTAAGTACATTAAAGTTACCATATCCCAATGAGTCATCCTCAAAACGACT
TTGGTAGTCAATCATAGAGGTTAACTGCCCACGATTGAGCAAGTGACATCTTTGTGATTCAAGATGTTGTTTACGAAATT
GAATCATTACCTTTGCAGTAAAGTGTTTCCAATTTGCCAATTGCTTGTTTTGAAAAAGCCATCGATAGCACTCCAAAGCT
TCCCCTTTGAGATACAATGAGGCAAAAGATAACTTGTACTTCTCTGCAATTTCATAAAATTCAAAGTAGTGTTCAGCGTG
GAAAATCCTTGCCTCTGGGTTATCACCATAAAATTGTCCAAATTTTATAGATGCATGCTTATCACGAAACATCGGTGGTG
CCGGAGACGGACCTCTGTTCTCATTCATCAAGAGTTTGTTCTGGGGCCTAATAGTTGCAACTTTTCCAACTAATTCCTTT
AGTATTGAATGATTTTCAAATGCCTCCTTTGACCACGACTCCTCCCAGGAGTTAATCAAATCATAAGGAGTTCACAATTT
TTGGTCCTCCATTGAAGATCTCTGGATGAAAGCACCAATGAAACAAACCCGATTTCCCAATACAGATATATAAACATTAT
ATTAATTGATAGCCAAATTATAATAACAACACTTGAATTACAAAGAGAAGTAATGAAATAACAAGTAACTAAAGATAGAG
ATAAGAATGGGGATGAGAAGTTAGACTCTAGAAAGAAGATGAGAGAAAGAGATAGTTTCTTCACAATACGCATAACCCTC
TTTGTAACTTCTCTTCTTTTTAAATTAGTCACTAATTGGGCCTAGATCCCAAATCAACCTTTTTGGCCCAGTAACTGATT
TTGTGACGTCAAAGTTCCTGAAGAGTTGGGGTTGATTCATAACAATAGACTCGTTTTTGGAGGGCATGATTGTGCTGCTG
ATGAAGCCAAACCAATACCTCACTGCTACATTCAAGTCTTTTTTTTCTATTTGAACCCCTGCCTCCAACCACTTCGGAGT
GCCATCAGATATCAATGAAGCTAACCACTTCCTCATGTTGTCCAACGTCTTTGTCCTGATCATAGGTAGACAGTCATCTT
CAATTCTCGTAGTGCACTCTAGGAAAGCATTAATGGCACGAAAATAGCACTGCACCCTCTACCCCCAGACAACTACATAG
TAAACTGTTTTAAATAATGCTGCCTGCTTCTTCCTCTATGGTATCAAGGTACTGTACGCATTATAGAACTCCCTAACCTA
GCTTGGAATATACGGGTCATGGGGCTTTGTGAAGAGCTGGAACTTATGAGACTTCAAACAACTAATAATACAGGGGTACC
TATCAATCACCCCATCTGTGGACACACGTTTCTCCTCAATGACTGTCCTCAGCCCCACAATCTTTAATTTGTTCATAGAC
TTGGGGGGAGAACCCTGAACTGGTGGTGCAAGCACCACTGCCTATGCTTGGAACTAGAGGAGAAGAAATGGTGGGCTGAG
GAGTCCTGATCCTAGATGGATCATTCATCATTTTTGACTGCAGCTCTGTCCTCTGTGCTGCTACCAGCTCATCATCATCA
GAAGCTACAATGTGAGGCTCCTGGTGCTCACCCTCACTCTCAGAAGGGGTGAGGTAAGTGGCATAGATGTCGTCACTATC
GAAGCTGGATTTCGCTGATGTAGGTGTCTTACCTTTGCCTTTGCCTTTCCCACCAGTTGTGGGAAGTTTGGTAGTGTTGC
CCCTGGATGCAGCTGCATCCTCATTGAGAGTAATCCCCTTAGCTTCCTTTCGAGGTTGCATGTTCCTAGATGTAACCTTT
GGTCTAGCCATGTTTGCAAAACATCGAGAAGAAGTTAGAAATATTTCAATCAAAAATCACAGAAAAATAATTGCAGAAAG
ACTCACTGAACCTGTCAGCGAGTCGCGGAATCACTTTGGTGAGCTAAATCGGCCTCGGCGAAAGAATTGGCTTAAGATTC
TTAGAAAAATTTGACATGTCGGCGATGGAAAGGGCTTTTGCCGAATCACCGATAGCATTCGGCGAGGAAGAATTAGCCGG
CCAAAAGTTACAGTGCAATTTAAGGATAAAGGGTGCAAACAAAAGGAGATCAAGAAGAATTTTGGCGAGTGGTCGAGTGC
CTTCGGTGACCTCAAGCTTCTCGCTGAAATTTACAGAGTCCAACATCAAGTGTAGCATGAAATTAAAGGCGAGATGGGGA
ACTTTGGCAAAACGCCGAGTGATTCGGCGAGCTCGACCCAGCTCGCCAAATTACCCAACGTGCCTACTTTCAACCCAACT
TCTTGAATTCAACCCCACAACCACCGAAAAAAAATCAAAGCATGCACTAATAAAATTATAGCAAGACCCATAACACCTAT
TACTCCGGGATAATTAGACTTTTCCGGGTTTTTCCAAGTTTGGCCATTTGATGATTTTTGCCATTAAGAATGACGTCACC
CACTTTATCATTGGGTAAATTATGTTATTTGGCACAACTACAGGTTACTTAGACTTCACCCGACATGACCCAACAACATG
CAAGCACAACCCCATAAATTCTAACCAATTTTAAGGCATAAAATTACGGGATTTCAGCAATATAAACATTATGGGCAAGA
CTATTAAATTAAAATAGGCTTTCAAACAAATTAACACTCTCAAAGAGGCGTAGCATAGATCACTAAGATAAGGTCATTGC
AAATGAGAACAAAATTCTAAAAATAAAATCGGGGTTCGTAAAACCAACCTTAAATGCTGACTAAAATGATTGAAATGCTA
GATGGCAAAGTAATACCACTCCGAGCACCAATCAATGACTAAAACATTTTTAAAATGCAGAAATATAGAAACTAATGTGC
GGGTGTGAGTTTGGGAAGATTGAAAGTGAGGGAAAGTGAAAGAGTCTGAAAGTTTAAACCCTTGGCCTTTTAAAACCGTC
CAGTTCTCACACATTCTGCGTTATTATACATGCTTGCTAACCTACTCGGTCACACGCCGAGTTATCACTTACCTCGTTGA
GTTTTACAAGACCTTCAGTTAATGTGGGGGTCCAACCGGCGGATAAGATCGCGATCGCAGACCTAGTCGGTGATTCGCCA
AGTTGGTCCTGGGCTCGCCGAGTTTTGAAGACTCCAATTTAAAATTGTCTTGAGTCCAACGGTGGTCTAGGTCGGGCTTA
ACGACCTCTTCGGCGATGCGCCGACTAGACCTTTAGCTCGGCAACCTGCACTTTTCAACAACTTTCCCACCTCAACCTAC
ACAAACAACAGACCAATATTTCTTAAAGTAAAAATAAAGCGATAAACACTTGGGTTGCCTCCCAAGAGGCGCCTTAGTTA
ACGTCGTGGCACGACACAACTCCCTACTTAAGTTCCATTAGTGAGGTTTGCCTCATTTTAATAAGGCCACCCTTTTTTTG
GCTCTGGGTAGAGAGAAGACAACACCTAGTCTATTTGGGAAGCCAATAGCTGAATGAGCATAGAATGAGAGGTCGTCATC
TGGTTCAACATCAAGACATTCTCTCTTATCTCCTCCAACACACTGTCGTGTTCTTCGACTTTGTGTAGAATAAGTAAGAG
GACCTCTTCAATTTTCCCACCCTCTTATTTCTTCATATTTTGATGCTCATGAGGGGGATGTACCTGTCCTTCTTTTTGGA
CAGTACCTCTAAGTCCTTAACCTTTTGGGCAATGATATCTAGCTGACCCAACAATGTGGTAAAGGGTTGGTCCTTCTTAA
TATCCTTGTTGATATTGGCCACACAATCAGTGAGTTGGGATGCGGTCTCATAGGAATGTCACGTCAAGAACCCCGAAGAG
AGTTGGTCAGCCATTATTCTATTTTCGGGGCTAAGACCCCGGTAGAAACATTGGAGAAGTGGTTTATCCAGAATCTCATG
AGTTGGGCACTGCTGCAATAGGATTTTAAACCTTTGCCACAACTCATACATGGACTCACCCTCTAATTGCTTGAAATTTA
GGATGTTATCTCGAAACATCATCAATCATGAAGGAGGGTAATCCATTAGGTTACTTTTGCTACCAAATATGTTCCAAGTC
TCTGCTCAAAACAGCAAAACACAAACAAAAACTAAAAATTAAGTAATTTCAACTATAATTAACAAGAACAAAATCCAACT
TAACTAAAAATTCTCAAGTAACACCACTTCCCGGCAACAACGCCATGTTGATATAGTTTAACGTTTATCAAAGACACTTC
ATCCTATACTAAGCATCAACGATCGTTAAGTAGTAATATAAACCAACTAAATGAGTTGGAGTTGAGTCCCAAGGGAGTGC
TACGTATTTCAGAATCAATAGGAAAGCATGAATATGCTCAAGTCAATCATAGCTAAAAACATCTACGAATAAAATCATGG
TTCAAGTTAGGGGTGACACAAGAGTCAAATATCAGGGGGATTTGATTTCAAGTATCAGCTACAATAGAAAAAAACACAAA
AGTAACAAAGATAGAGATGGGTTCTTGGGATATGATTCGATTATGGGATAAGGTAGACAATTGGGTAATTGCAATTAATA
GTGAATAGTTGTAAATTAGTGAATAAGCTAGAGTTTAGTGGGGATAAACTTTCTCTCGAACAATTTACCCCGAATCAAAT
TGGTTTCTCTCGAACATCAATAAGCAGCAATTAAGAACAGCCTACGCTTTAGTCCATTCACTCTCTCGAGCTGAATATTT
TGAAAATGGTTTACGGTTCACTCTCTCACAGAAACTACTCAATATTACACTTTATCTGCATCCCTGGAACCCCTGTGCAC
CGTAACATTCGGTGGACAAAGCTTGCTCGCCAAAAGTAGTCGGTGATTTGCCAAAAGGACCTTTCTATCGCTGACTTGTC
TTAATTGTTGAGCTAATCCGTTTGGCGAGCTCGACTTAGCTCGCCAAAGAGGTTCAGCGACTCACCGACTGGATCTGCGA
GTCTGTCTGCAATAACTTTTATGTGCTTGCATTTGAATTTCACCTTAATCTTTTTGTAGATATGGTACACACCAATCTAA
CCGAGCCACCTCAAAAAAAGGCAAAGGGCATTACGATAAATGAAGGAGGATCAGGCCCTTCACAGAAAAGAAAGCAAGAT
CTCCCACTGGGAGATAAAGGCAAACGAAAGAAGCATATCTCTAAGAAAAGGGCAGCTATTGAGCCAGAATTTCCTAAATC
GGAAGATGAGGAACTCTTGACTCGCCGCAGTAGTAGACACCAGGCTAGATCTCAGCCTACCCCCACTGGAGCTTCCTCAG
CTGCTATCCCACCTACTATTGAATCAGTACCAGCTTAGGCACCTCAAATCACCCTACACTCCCTATAGTTCCTCCACCGA
GGCTATTAAACATATTCAAAGGTGATGGTTTACGGACCATAATAGAGGAGAAATTACTAACCTTGGAGGGTCTAGAAGGC
AAGCATCCTGATGTGCTTGACACGCTCCAATACCATGGGTTTGAATAGTTCACAAGGCCCCAAAGCCCTTATATTCCGTC
TTGGGTTAGGGAATTCTACACAGCCTATAGGGAGTTAGTGCCTAAAAACAAGAAGAAGGCAAGTGAGTTTCGACCAGTGA
AATCGGTCATGGTCAGAGGAAAGGAGGTGGAGTGTCACAACGAGCATATTAATGCTATATTAGGTAGACCGCTGCACTCT
GCATTCCCTTACAAGGGGTTGTCGATTGTTTAGTCCCTGGATGATTTGAAGGGTTGGTTGGCTCCGATGATTTCTGACAC
CACCCCGAGGTGGATGGATGCAGGAGCTCCCATTGAGAAGAGGGACATAAACATCGCCTCCAGGTTCTGGTTTGGCTTCA
TCAACAGCACCATAATGCCATCCCAGAACGAATCTATTTTGTGCCATCCTAAGATGACTTTCCTTGGTTCTATCATGGCC
AGGAGGCAGATCGATATGGGACAACTGATTTCACAAGAGATGGCCATGAGAGACAAACAGAAACTGACGTCTCTGCCATT
TCCATTTCTGGTCACTGAATTGTGTTAGCTAGTTGGAGTACCTCGTGACACTACGAGGGATGTTGAGGTCACCCCGTCTT
CTTCCATCGATATTCGACGTATAGATGCTGAGTGCACACGAGGGAAGGTTGACAGGAGCAGAGCAAATCCAGCAGATAGT
TCTGAAGAGGTCAATGTTGACTCACTACCAGCAGAGGTACCTTCGCCTACTCCGGCCTCTCAGCCCTATGGTATACCCAC
TCCTTCTTCCTCTTCCTCATAGGCTCCAGGTACTTCATCATCCTCCCAGCCTGCCAGAATTACTCAGGCCATGATGCTGA
AGATGGGACAGTTTGCCTATTCAGCTGATGTAAGTGCCACCCAATTGTAGAGATACATCCTGGGGATGATCGACAGGGCC
ATACTACCAGCACTTACCCCCCTTCAGACTTCTGTTGATGCCTTGACAGTGACAGTCATTGTTTGTGAGAGTACACAGGG
GGGAGCATCTGAGGTGATGTCTTTAAAAGCTAAGGTTGCGAGTTTAAGAAAGTATGTAGACTATTTGAAGGCTACGAACT
AAACTTCACTAATGTGGGATGCAGATAATGAGGATGCTCCTGAGACCTAGGGGATTCCTCTGGCTACCACCAGAGATATG
CAGGGGGATGGCACAACACATGCAGAGTCGAATGCAGAGAACGATGAGGAGTTGATATCAATACATGTTGAGGAGACACA
TGAGGGCAGAGATGAGGGCATATTCAGAGACTTGCCAGTTCTTATAGAGACGATTATGCAGCCGGTGATCTAGACACTGT
CGACTGAGACGTCCACAACAGCTCCTAGTGGATCTGGCATTGCTATTCTGTCTGAGGCTACTCTAGGAACTGATGCCCAT
ATACAAACAGCTACACCAGCCACCGAGACCCTGACAGAGAGAGAGAGACTGCCTAGACAGGGCCTTTCTTTACCTCCCTC
TCTGTCTTATTATATTTTTACTTTTGGATACCTTTAGTTACATTTGAGGACACATACTTTTTAATTATGGTAGGGTGAGG
CCCCACCTTTTGTGTTGATAGTTGCGTTTTGTGTATATATCTGGGTTGTTTTGCATTAAAATTATGTTTTATCTATTTCT
ATGGATGATTGAGCTTATGGCTCCTTTTACTTTATATTGCAAAATGATTCTAACCCGTCCAAAAAAATTTGCAACCTCTT
ATGTGATGAATGTGGTTGTTCTTTTGCAAAACTTAAGTCTCAGACCCGATCAATACCGATGACTTCAATTATGCTCTCAA
TCCAACGAACATGAATGCGCGGCTACGATGAGGCCAATGAAGTTGCATAGAAAATATGTGAACTCTTTGCATCTCATTTT
GACTAGCCTAGTATCGAATTGAGTCTCTTGTAATGACTGTTGCACACTAGCGAAAGTATGGAGTCTTGTTTAACTATAGT
GTCGATGCCTAGTGTGATGAGCTTACTTTGAAACATGCATGATAGATCCTAGAATTTGCCGTGTTGGTCCGATCAACTAA
GTAAGGCTAGCTATTGATGTGATCTTAGGCGATCTAAAGAGTGTGAACCAATTTGACATATACCCCTTTGTGTCCTACCT
TGTGAGCATGTGTGAACCTCTGTTGAACACCCTTTGAGCCTGACCTTTCTTTGGAAGAAAATTAATGAACACTAAACCTT
TCTTTATCCACTACCTATAATCCTCTTGATTTGTGGTTAATTGAATAGCCAACATAGGCCAAATGCCTAAGTTGGGGTGG
GGTGAAAAGAAAAAGGAAAGTTATGAAGTGCAAGAAAAGTCTCCCTTAACCTGTGGTGTTGAGAAAAAGGGAACCCCTCC
ACATATAAAAGAAAAAGAGAGAAGAAAAGGAAAAGAAAATTGTGGAATAAAGTACCAAAGAAATGGGGATTCCTAACAAT
CCATGGGAAATGAATAATGGGATGACTTAAGAGCACTACCAAAAATGATGAAAGAAGGAATGATAGTGTTGTGAATACCA
CATCTCATGAGGATGAAAGCCACTAAGCCTAAATGACCATACCTTTGCACTCAGCCCCATTACAAGTCTTAAAAAGACCT
TTATGATCTTGAGTAAGCTGAAACAAATGTCGATTGGAAAATACGGGCAAACCTATAAGTGAAAGCATACATTGTTTTTG
TCTTTGTGAGAGTGAACATTGTAATTGATTCCATAACTTTAAATGAGTAAACCTTTATGTGCGAATATGGAATCATTATT
TCTGTAAGGGCAGTCGAACACTTTAGTTGAGCTTGAACTTGCATTTGAGGCAAGTATTGTGAGCATGAGATTCTTTGATA
TTGGTGAGTCACTACTTGAATCTTTGAGTACACGATTGAACTTTGAATAAGTAAATTTATTCTTGTTGTGTGCATTCATG
ATTGACTCTTGTGTACCACTGCTCAAGACACCCTTTTTGAACGGCTGAACTTGAGTTTGCTTGAGGACAAGCAAAATTTT
CAGTTGGGGGTGTTGATGAGTCCGCGATTTGGACTCATTTAGGGCTATGTTTTGTTGAATTTATTGTCCTCAAATGCATG
TTTTGTCTCGATATCTTATGAAAATCTTTAAGTTTTAGCTATTTAAAGTTTAAGGGAAAGCATGGACACTATAGAATAAA
AAGGAGCAAAAGAAGCTAAAAGAATGAAGAAATGAAGATATGCGAATCACCGAACCCATTCGGCAAATCACCAATAGATT
GCATATTTACCTTTTGTTCGAGTGTGCTGGGCCTTGAAGGAAAGGAGCAAATTGGTGGCGAAAAGGAGCAGTCGGCGTAT
CCCCAATATATCGCATATTTGCCTTTTGTTCCAATGTGCTGAACCCTAAAGGAAAGGAACAAATCGGCGGTGAAAAGGAG
AAGTTGGCGTATCGCCGAGCGACTTTGTGAAGCAGTGATACATTGCTCAATGATCCAGGAGGTAAGGATTCTAAATGTTA
CAGATCAAAGGCGACGAAGTCGACCAAAGGGCGGATTACCGAGTGCATCGGTGATCCCGACTAATGTTGCTGAAAGATCC
TTCGAAGCACATTTTCTGAAAACTATAAATACTAGTTTAGTTTTTATTCTTAGTAGAAAATTTTACCTTATTTTATCTAG
TTTTTAGATTATTAAGTTTGAGACAGAGTTTTTGAGATATTCTCTCTAAGTTTTGGAGAGGGTTTTGAAGAACTTGGAGC
TTTGAAGGGTTTCATCTTCAAGAAATTGGAATTGGGTCTCTTGAATTCTTCACTTTTGGCTTGTTTTAAAACATAATCAT
GCATACCCATTGATGGAAACTGATATTGCTATACGTCTTTATCTATTTTACATGAGTAACTAAAACCACAATTCTTAGGG
TGTGATTTAGTAAATATGGGTTAGATTAGTTGTTGGGTCTTGCTTGATGATAGTTTATATGTAGTTTAAATGTGACTTCA
TTTAGTGGTTGTGGATGAACTTAATGAGGTTGTAATAGCAAATATGATCTCATATATGTGTTTTCGGCTTGCGAGAGAGA
GAGGTTGTTCTTCATGCGACAAGTGGGTGTCTGAGAAGAACACGTTTGAAACAGGGTAAGTTGCTCGAGAGAGAGCTTAT
CCCCCCTTAAAGTCTAGCCTAGTCACAAATACTGAATGATTTTACTATCAAAAGCATGTACCCAATGATTTAGTCTATCC
CGTATTCCTATCACATCCCAAGATTCCCATCTCCATACTTGTATTTTTCCTTATTTTCACTGTTTTAGTTGTTTCTTGCT
TACAAACTCCCATTTGATACTTGACGTTTGCATCACACTTTTTAATTTGTTATGTTTTCATCCTCCAAAGTCTTTACCTA
TGATTAGCTTTAGCACTTTTGCACTTAACCACTAATTCTCACGCCCACTCCCTTAGGACTCAACCCCAACCCTTGGTTGG
ATTACTAAACTATTGTACGATCGTAGACACTTGCATTGGAAGTTATGTCTTGATCACGTAAACATGAAAATTCCTTCTGA
GATGACTCCGGGCACTGATGCCCAAGTTTCGAGCGCTACACTAGGCACTGATGCCCCGATAGATGGAGCAACTGTTTAGA
CAAGATCCCTCTTTACCTCCCTCTCTATCTTATTTTTATTGACTTGTGGATATTATTTTTCTTGCATTTGAGGACAAATG
GTTTTTTTATTTGTGGTGGGATGAGGCCTGCCTTTTGTGACTATTGTTATGTCTATATATTTGGGTTTTGAGCTATAAAT
TGTGTTAATACTGCATTTTGTGGATGATTGAGCTTGTGGCTCCTTGTTTTTAATTGTAAATGATTTCTGGACCCTTCCAA
AAAAATTTGTGCCACCTCTTGTGTGTGCTTTAATGTGGCTGTTCTCGCACAAATCTGAGTATCGGTCTTGATCAATACCG
ATGACTTGAATAGTGCTCATAATCGAACAAAAATAAATGTGCAGTAACGATGAGACCAAATGAAGTTGCATAGACAATAT
GTGAGTGATGTTATTAATCAAAGTGGTGCCGCTGCCGGGGAGTGATGTTACTTGAGAATTTTTGGTTAAGTTGAATTTTG
ATCTTGGTAGTTATAGTTGAACTTACCTAATTTTTAGTTTTGGTTTGTGTGTTGCTATTTTGAGCAGAGAATTGGAGCAC
ATTTTGTAGCAACAATGACCCAATGGATCACCCTCCTTTGAGATTGATGATTCTTAGAGCTAGCATCCTAAATTTTAGAC
AATTGGAAGGTGAGTCCATTTATGAGTTGTGGCAAAGGTGTAAAACCCTATTGCAGCAATGCCCACCTCATGAGATTCCG
GATAAAATCCTTCTCGAATGTTTCTACTGGGCTCTTGGCCAAGAAAATAGAATAATTGCTGATCAACTCTCTTCGGGCTG
CTTGATGCGACATTCTTATGAGACCGCAACCCAGCTCCTTGATTGTGTGGCAAAAACCAACAAGGAGAAGATGGACAAAG
ATAAGAGCCAAGACTTTACAACTTTGTTGGGTCAGTTGCATGTCTTGGCCCAAAAGGTCAAGGATGTTGAGGTATTGTCC
AAAAAGAAGGACAGTTACATCCCCTCTCACGAGTGTCAAAAGATGAAGAAGCAAGAGGGTGGGTAAATTGAAAAGGTCCT
CTTACTCATTCTACATAAAGTTGAAGAACACGAAAAAGTGTTTGATGAGATAAAGAGAGAATGTCATGATGTTGAAACAG
ATGACGCCTCTCATTTATGCTCATTCAACTACTAGGACAAGGTGTTGTCTTCTCTCTACCTAGAGCCAAAAGAGGGGTGG
CCTTATGTAAATGAGGCAAACCCCACTAATGGAAGTTAAGTGGGGAGTTGCGTCGTGCCACGACGTTAACTAAGGCACTT
CTTAGGAGGCAACCTAAGTGTTTATCGGGTTATTTTTGTTTTAGAAATAATGGTGTGTTTATTGTGCAGGTTGAAGTGCT
GAAAGTGTTACAAAGGTGAAGATTGGCGAGGGAAAAGTCCAGTCGGTGTAGCACCGAAGAGGTCGGCGAGCTCGACTTGG
ACTGCTGTTGGGCTCAAGGCAATTTTAAATTGGAGTCTATGAAACTTGGCGAGCCCAGGAGCAACATGGCGAGTCGACGA
CCAGGTTGGCGATCACGACTATGTCCGCTGTTTGGACTCCCACATTAACTGGAGGTCCTGTAAAACTCAGTGAGGTAACT
GAAGGTCCTGTAAAACTCGGTGAGCATGACTAATGTCGCCAAACTGGTGAGAACTGGACGGTTTTTTAAAGGACAAAGGT
TTGAACTTTCAAACTCTTTCACTTTCCCTTACTTTTAATATTCCCAAAATCACACCCGCACATTAGTTTCTATATTTCTT
GCATTTTTAGAGTGATTTAGTCATTGATTGTGTGTTCGGAGTTGATTACTTTGCCACCTAGCATTTTAATCTTGTTTAAT
CGGCATATAAGGTTGGTTTTCCAAACCCTGAGTTTATTTTTATCAAATTTGTACTCTTTTACAATGATTTTATCTCAGTG
ATGTGTGTGTCTCTCTGATCTTAATTATGTTTGTATACGCCTGTGTTATTTCTATATTCTTGCCTGTAATGCCTATAATG
TTGAATTCCCATTATTTTTGTGCCTTAAAATAGGTTAAATCTAGTGAGGTTGTGTTTGCATGTTGTTGGGTTTAGTCAGG
TGGAGTTTAAGTAACCCGTAGTTATGCCAAATGACGTAATTTGCCCAATGATACAGCAGGTGACGTCATTCTTAAGGTCT
AAAGTCGTCAAATGGCCAAATTTGGCAAAACCGAGAGAAGTCTAACTATCTCACAATAATGGGTGTAATGGGTCTTGCTT
TAATTTGATGGGTGCATGCTTTTTTTTCATTTTTGAGAGTTGTGGGGTTGAATTAGAGAGGTTGGGTTGAAAGTAGGCAC
GTTGAGTCGTTTGGCGAGCTGGGTCGAGCTCACCGAATCACTCGGCGGTTCGCCGAAGTTCCCCATCTCGCCTTTAATTT
CATCCTATACTTGAGGTTTGATTCTATAAATTTTGGCGAGAAGCTTGAGGTTGCTGAAGGTACTCTTCGACTCACCGAAA
GTCTTCTTGATTGTCATTTGTCTGCACCGCTGCACCCTTTTTGCACTATAACTTTTGGTGGGCTAATCCTTGCACGCCAA
ATGTTGTCGGTGATTCGCCGAAAGTCCTGCCCATCGCCGATATGCCAAATTTCTTCTTAGAATTTAGAGCCAATCCTTTC
GGCGAGCCCGATCTAGCTCGCCAAAGTGATTTGACTACTCGCCGACCGGTTCAGCGAGTGTGTCTGCCACTATTTTTCTG
TGCTTTTGATTGAAATATTTCTTATTTTTTATGATGTTTTTGCAGACATTGTAAGGACCAACATTGACACGCCACCCTGG
AAAAGAGCACGGGATATCACAATCAATGAAGGGGGATCAAATCCTCCAAAAAGAGGAAGGAAAAAGCCTCAAACTTGCGG
CTAGAGCAGGGGCAAGAGGCCCACACCTGAGAGAGCAAGTGCTGACTCCCAGGCTACTTATCTGAGCCTGTGGACGATCA
GCCTCTGCAGTCCCAGCGGGATGAGATCCGGGCAAGATATCACCTTGACTCTGCCAGAGTCCCCTCATCTTCCACCCCAG
TAGGTTCAGTGCTAGCCTCGACACGTCCTATGGCTCCTGTGCCACCAATTATCTCTCCTCCTAGGCTTTTCAATAGGTTG
TAAGGTGACGGATTGCGAGCAATTCTGGAGGAGAAGTCATTATCTATAAAGGGCCTTGAGGGTAAATACTTTGATGTGAG
GGACACCCTCTACTTCCACCAATTTGAGTAGTTCACTAGACCCCGAGACCCCTATATTCCTTCATGGATCCAGGAGTTCT
ATATAGCTTATGGTGACCTAGTTCCAAAAATAAAAAATAAGGCAAGCGAGTTCAGATCGGTGAAGTTGGTCATGGTCCGA
GCAAAGGAAGTTGGGTGCAATAGTGAGTACATTAACACTGTATTAGGTAGAGCTCTGCATTCTACACATCCTTATGATGG
ATTACCTATCGCTTAGTCCTTAGATGAATTGAAGGGGTGGTTGGCTCCATTGCTTTCCGATACCATTCCGAGGTTGATCG
AGGCAGGGTTCCCCATAGAGAAGAGGGATTTGAGTATTGCTGCTCGTTTCTGGTTTGGCTTCATTAAAAGTACCATAATA
CCATCCTAGAACAAGTCCATTCTGCGCCATCCTAAGGGATCCTGCCTTGGAGCTACCATATCTTAGAGGAGCATCGACCT
GGGACTCCTTATTGAGCAGGAGATTACCATGAGGGCCAAGCAGAGGTAGACTTCCTTACCTTTCCTAGTTTTGATCACAA
AGTTATGTCGTCGAGCTTGAGTGTCCAAGGACTATACGAGAGACATTCAGGTGACACCTTCTTCCTCCACTGACATTCTA
CGTATTAAGGCCGAGTACACTCATGAGGAGGCTGATAGAAGGAGGGAAGCTCCGGTGGATACAACCCCGAAGGTGGACGT
CGATTCTAAACCTGCAAAGGCATCTTTGCCTACTCCGTCCTCCGGGCCTTCAGGTACTTCTACCCCTTTTACTTTTTCAC
AGGTCCCGGGTACCTCCACCTCATCCAAACCAGCCAAGATTACTCAGGCGATGATCCTAAAGATGGGGAATCTGGCCCAT
TCAACTGATGTGAAGGCGACCCGACTAGAGAGATATGTCCCTTGGATGACTGAGGCAGCTATTTAGGCTGCACTGACCCC
CTCCAGACTTTTTATTGACACTCTCACCACAAGAGTAGAGGCTTGTGAGAGCAGGCAGGGGGAGACCTCTGAGGTGACGA
CTTTGAAAGCCGTAGTAGCAGATTTGAGGAAGGACGTAGACTATCTAAAGTCTACTGACTTTACTTCATTACTGGAGGTT
GCTGATGATGTCGACGCTCCTGACACTTCAGAGATTCCTCCGGCTACCACCGGAGATGTACATAAGGAGGATACAATAGT
TGATGAGTTGGATGCAGAGACCAGTGAGGAGCAGAGAGAGATATGAGAGAAGTGCATATACGTAGATTTGCAAGATCTTG
GGGAGACAATTGTGTAGTCAGTAATCTAGACATCGCTGATAGAGACGTCCATGGAAGCCTCTAGTGGAGCAGGTTCTTCT
GACCTGACTCCGAGTACTGAGGCCCGAGATCAGAGCACTACACTATGTACTAATTCCCAAAAAGATTGAGCGACTCTTTA
GACATTATCCCTCTCTACCGCCCTTTGTGTCTTACTTTATATTGACTTTTGGATTATTTTGACTGCATTTGACGACAAAT
GATTTTTATTTATGGTGGGGTGGGGCCCACCTTTTATGACTATGGTTTTGTGTATATATTTGGGTTTTTGAGCTATAATT
GCATTTTATATTGTTTTTGTGGATGAATGAGCTTGTGGCTCATTATTTTTAATTGTAAATGATTTTTGGACACTTTTGAA
AAAAATCGTGCCACTTATTTTTTTGTGTTTGAATGTGGTTGTTCTCTTGCAAATTTGAGTATCGGTCTTGATCAATACCA
ATGACTTGAATAGTGCTCATAATCAAACAAAAAATGAATGTGCGGCTTCGATGAGTCCAAATGAAGTTGCATAGACAATA
TGTGAACTTTTTGCATCTTGTTGTGACTTGCCAGGTATCAAATTGAGTCTCTTGTGATGAACATTGCACAGTAGCAAAAG
TGTGGAGTCTTCTTTGACATTGGTGTCAATGCCTTGTGTGATGAGCTTATAGTGAACCATGTGTGATGACACCTAGAATT
TGCCCCGTTGGTCCGGTTGACTAAGTGATGCAATCTAATGATATGATCTTAAGCAACCTTGAAGAGTGTGAAACAATTTG
ACATGATACCTCTTTTTGTGACCTACCTTGTGAGTGTGTGAACTCCTCTTGAACACCCTTTGAGCCTTAACCATTTCTTG
GATGAAACTTGATGAAATTGTAACCTTTCTTGATCCATTACCCATAATACTCATGATTTGTGGTTTGTGTGAATAGTCAA
GTTAGGCCAAAAGCCTAAGTTGGGGGTGTGGTGAAAAGAGGGGGTAAATCAAGAAGTGCAAGAAAACCCCTTTGACCCAT
GGTTTTGAGAAAAATGGAACTTTTCCATATAAAAAAAAGAGAAAAAGAACAAAAAAGAATGAAAAAGAATAAAAATGAAA
AAGTTATGGAATAAAGTTTTGGAAAGTGCAAAGAAAATGGGGTTTGCAAAAGTCCATGGAAAGTGAATAATAGGGTGACT
TGTGAGAATGAATGAAAATGATGAAGAAAAAGAAAGAAAGTCTTTTACACACCACATTTCATAAGGAAAACAACCAATGA
GCCTAAAAGACCATACCATTGCACTCAGCCCCGTTACAAGCCTTGAAAAAACCTTTTCGATCTTGAGTGAGCTGAAACAA
GGGTTGATTGGAAAATACGGGCAAACCTATGGATGAAGTCATGCATTGTGTTCATCTTTGTGAGTGTGAGCATTGCATTT
GATTCCGGAGCTTTAAATTGTTGAACCATTGTATGTGAATATGGAATCATTCTTTGTGTGAGGGCATTTGAGTACCTTTG
TTGAGCTTGAACTTGCATTTGAAGCAAGTATTGTGAGCTTGAGATTCGTTGGTAATGGTGAGTCACAACTTGAATCTTTG
AGTGCACAATTGATCCTTGCATGAGTAAGTTGAGTCTTTTTGTGTGCATTCATGATTGAGTCGTGTGTAGCACTATTTGA
CACATCCTTTTTGAACTGTTGGACTTGAGTTTTACTTGAGGACAAGCAAAAGTTTAAGTTGGGGGTGTTGATGAATCCAT
GATTTGGACTCATTTAGGGCTTTATTTTAATAGATTTAGTATCCTCTAATGCAATCCTTGATTTTTAGGTATTTGGATTG
AGGAACAAATCATTGACACTAATGAGCAAAAAGGAACAAGGCAACCGAAAGAATGAAGAAAAGAAGGCATGAGGATCGCC
TAAACCATTCGGCAAGTCACCAAATGGCCATGGTCTCGCCTAATGTTCCAGTGTGCCAAGACCTGAAGGAGAAAATCAAG
TCGGCGATAGAAAGAAGCAGTCGACGAGTCACCGAACGGTTCTGCGATGCAGTGTTATATCGCCCAAAGTTACAGAACTT
GAAGATGCTGAAGGCCAAAGCAAAAAGGTGATGAAATTGACCAAAGGGTGGATCGACTATCCCAACTTATTGCTCCGAAT
GGTCCTTCACAACACATTTTGGCGACTATAAATACATGTTTGAATTTTTAATTCAATATGAGATTTTTGTCTAAATTTCA
TTATTGTTCAGTTTTCAAGTTAGAGAGCTTAGAACTATGTTTGGAGACAGTATTTCCTTAGCTTTGAAGATTTCAATTTC
TAAGAAATTGGAAGTGGGTTTTGAAGATTCTTCATCTTAGACCTTTGCAAAGACAATATTAATATTACTCAGTTGATGGA
AACATAATTTGGTAATGATTTCTATCTTTTTATGATGTGTAGCTAAAACCGCAACTCTTGGGGTGTGACTATGTGATTAT
GGGTTGATTTAGCTGTTGGGTATAGTTAATTGATAGTGTAAATGATGTTTAAAATTGATTTCATTCAGTTATTGTGGCTT
ATCTAAAGAGTTGTATTTGCAAATACAACTCTACCGTCGTGTTTTTGGTTTGCTCGAGATAGAGGTTTTAAAACCAAGAT
TACTGATTTGACGGTCTTTGGGTATTGGGTTATCATGGGTTCAACTCGAGAGAGTGAATCCTAAACCTTTTTCCACACAT
TCAGCTCGAGAGAGTGAATGGACTAAAGAGTAGATTGTTCTTAATTGCTTCTTATTGGTGTTCGAAAGAAACCAATTTGA
TTTGGGGTAAATTGTTCGAGATAAAATTTATCCCTACTAAAATCTAGCTTATTCACTGATTTGCAGTTATTCACAATTGA
TTGCAATCACCCATTTGTCTACCTTAGCCCATAATCCAATCACATCCTAAGAACTAGTCTCTATATTTGTTATTTTCGTG
TTATTTGATGTTGTAGCTGATAGCTAAACCAAATCCCCCTGTTATTTGACACTTGTGTCACCCCAAACTTGAACCATGCT
TTTATTCGTAAGTGTTTTTACCTATGATTGACTTGAACATATTCATGATTTTCTATTGATTCTCAAATACGTACCACTCC
ATGTGGGACTCGATCCCAACTCACTTAGTTGGGTTATATTACTAACTAACAATCGTTGACGCTTAGTATTGGATGAAGTG
TCTTTGAAATGTTATAAATCACCTACCTTGTGAGTGTGTGAACCTCGCTTGAGAACCTTTTGATCCTTACTCTTTTCTTG
AAAGAAACTTGATGAAATTGTGGCCTTTCTTGATCCATTACCCTTAATCGTCATGATTTGTGGTTTGTGTAAATTGCCAA
CTTAGGCCAAAAGCCTAAGTTTGGGCTGTGGTGAAAAGAGAAGGTAAATCAAGAAGTGCAAGGAAGTCCCCTTTGATCTA
TGGTTTTTCGAGAGATTGAACCCCTCCATACAAAAAAAGAGAGATAAAGAAGAAAAGATGAAAAAGAAAAAGAATGAAAA
AGTTGTGGAATAAAGTTGTGAAAATGCAAAAAGAAATGGGGTGTCCAACAATCCATGGAAGATGAATAATGGGGTGACTT
GTGAGCTCGAATGAAAATGATGAAGAAAATGAAAGAAAGTGTTGTTCACACCACATTTCACGAGGATATAAGTCAGAGAG
CCTAAATGACCATACCATTACACTCACCCCCGTTACAATCCTTGAAAACACCTTTTTTATCTTGAGTGAGCTAAAACAAT
TGTTGGTTGGAAAATAAGGGCAGACTTATGGGTGAAATCATGCATTGGTTCATCTCTGTGAGTGTGAGTGTTGCTTTTGA
TTCTCGAGCTTTAAATTGTTGAACCATTGTGTGTAAATATGGAACCATTCTTTGTGTGAGGGCATTTGAGTACCTTTGTT
TAGCTTGAACTTGCATTTGAAGAAAATACTGTGAACTTGAGAATCTTTGATAATGGTGAGTCACAACTTGAATTTTTGAG
TGCACAATTCATCCATGCATGAGTAAGTTGAGTCTTTTATTGTGCATTCATGATTGAATCTTGTGTAGCACTGTTTGAGA
CATCCTTTACTGAACTTGAGTTTTACTTGAGGACAAACAAAAGTTTGAGTTAGGGGTGTTGATGAGTCCACGATTTGGAC
ACATTTAGGGCTTTATTTTAATAGATTTAGTGTCCTCAAACGCATATTTTGTGCCAATAGCTGATATAAATCCTTGATTT
TCAGGTATTTGGATTTAGGAACAAAGCATGGACACTAATAAGCAAAAAGGAACAAGGTAGCTGAAAAACGAAGAAAAGAT
GGCCTAATGATAGCCTAACCCATTGGGCGTGTCACCAAATGGCCATGATCTCGCCTAAAGTACCAGTGTCCCAAGCCCTG
AAGGAGAAAATCAAGTCGGCGATTGATGAGTCCACAAATTGGACTCATTTAGGGCTTTCTTTTGATAGAAATAGTGTCCT
CAAATGCTTATTTTGTCTCAATATCTAATGAAAACTCTTAAGTTTTAGGTATTTGAAGTTTTAATGGAAACATGGAAACT
TAGGCACAAAAGGGAACAAAAAGGCTGAACAGAATGAAGAAGCTGAAGCCTGAGCATCGCCAAGCACACTTGGCGAATCG
CCGAAGGGACGAACTCCGCCCTTTGTTCCAGTACGCAAAGCCCTAAAGGAGCAGGATCAAAAAGGCGATGAAAGGAGCAG
TCAACGCTTCACCGAATAGTTCCGTGAAGCAGTACTATGTCACCCAATGACACAGAACAGAACGATGCTGAAGGCTAGTG
CAAGCCGGCGACGAACTACACCAAAGGGCGAATCACCGAGTTGATTGGCGATTACGACTAACCTCACCGAAAGATACTCC
AGCACTATTTTTTGAAGTCCATAAATACTAAACTTGTTATTAATTTATGGGGAGTCGAACATTTATTTTAATTTCAAAAA
TAGAATAGTACTTTTTAGATATTTTCTCTCAAGTTTGGAGAGGGTTTTTGGGAGACTTGAAGAAAGAAGGATTTCATCTT
CCCCAAGTTGGAAGTGGGTCTTCTCCATTCTTCTTCCTTTGCTTAAATCAAGATTTAATTTGTTATACCCATTTTATTTT
AGTATCATTTTAGGTGTATTTTGTTATTTCTTGATGTGTGGCTGAAAACCCCCATTCTTGGGGTGTGATTTAGCAAGTAT
GTGTTGATATTGTTGTTGGGTCTTGCTTGCTGATAGGTTAGATGTATTTTAATGGTGATTTCACATATTGGTTGTGGTTT
AATCTAATGGGTTTGTAGTTGCAAATACAAAACCACCCATGTGTTTTCGGTTTGCCCAAGAGGGAGGTGGCAAAACCAAG
ACCACTAGACTAATGGCCTAAGGAGTGGGTCGAAATGAGGCTCAGCCCGAGAGGGTGAGCCCTACTCCCATATCCTAACA
CTCAGCTCGAGAGAGTGAGTGGGGTAAGGCCTAGGCTGGCCTTCATGCGGCAAATGGGTGTCCGAAAGGAACGCATTTGA
AACGGGGTAAGTTGCCCGAGAGGAAACTTATTTCCATCTAAAGCTTAGCCTAGTCACTATTATCTTGCAAATTTCCTATC
GAAAGCATGTACCCAACTATTTATGTCAACTTATATTGCGGTCACACCCCAAGAACTCTTCCGCATACTTGATTTTCTTG
TTTTTTTTTTTTACTATTTGTGACAAAACCCCCAATTGATATTTGACACTTTTGTGTCACCCCCTATGATTTACAATGTT
TTTAATCGTTAATATCTTTAGCTATGACAAATTAGAAATAAATTTTATTTTTCTATTAATTCTTGAAATCACTCCCTTGG
GACACGACCCCAACCCTTGGTTGGGTTACTATATTATGGATGATCATAGACACTCATACTGTAGGTTGGTGTCGTTGGTC
ATGATAAGCATCAGCGATAGAAATGAGAAGTCGATAAGCCACCAAACGGTTCCACGATGCAATGTTAGATCGCCCAAACT
TACAGAACCTAAAGATGCTGAAGGCCAAAGCAAAAAGGCAATGGAATTGAACAAAGGGTGGATCACCGAGTGGATCGGTG
ATCCCGACTTATTGCGCCGAATGGTCCTTTGCAGCACATTTTTGGCGACTATAAATACTTGTTTAATTTCTTAGTTTAGG
GATCAGTTTTCATAGTATAGACTTTTTATTATCAATCAGTTTTAGACCTAAGAGTTTGGAGACAAAAAAAAATTCCTTAG
ATTTGAAGAATTGAACATTTCCATTTTTGAGAAATTGGAAGTGGGTCTTTGAGATTCTTCAACCTTTACATTTGTAAAGA
TGAAATTAATCTTACCAAGTTGATGGAAACACAATTTGGTAACGATTTCTATCTTTTTATGATGTCTAGCTAAAACCCCA
ATTCTTGGGGTATGATTATGTGATTATGGGTTGATTTAGTTGTTGGGTATTGTTAATTGATAGTCTAAATGCTATTTAAA
ATTAATTTCATTCAGTAATTGTGATTAAATTTAAGGGTTGTAGTTGCAAATGCAACTCTACCTTCGTGTTTTTGGCTTGC
TCGAGAGAGGGGTTTTAAAACAAAGGTTACTAATTTGATGGTCTGTGGGTATTGGGTTGTCATTGGTTCAGCTCGAGAGA
GTGGACCCTTAAGCCTTTTCCACACATTCAATTCGAGAGAGTGAATGGACTAAAGCATATGATGTTCTTAATTGTTGCTT
ATTGGTGTTCGAGAGAAACCAATTTGATTCGGGGTAATTATTCAAAAGAAAGTTTATCCCTACTAAATTCTAGCTTATTC
ACTGATTTACAGGTATTTACTATTAGTTGCAATTACCCATTTGTCTAGCTTAGACTATAATCCAATCATATCCCAAGAAC
CCGTCTCTTTACTTGTTTATTCGTATTATTTGTTGTTGTTTTAGTTGATAATTAAAATAAAAACCCCTGTTATTTGACAG
TTGTGTAACCCTAAACTTGAAATATGTTTTTATTCATAAATGTCTTCACCTATGATTGACTTGAACATATTTGTACTTGG
TCCTTGAATCTTAAGCACGTACCATTCCCTATGGGATTCGACCCCAACTCACTTAGTTAGGTTATACTACTGACTAACGA
TCGTCGGTACTTAGAATTGGAAGAAGTGTCCTGATACGTGAAATCACTTTCCATGGATAATTACATAGCTTGGTTGGTTA
TTGAATGATACCTTTCAATGGATGACTTATGACCTAGCTTGGATTGGCAAGATGACGTGCCTTTCCATGGATAATCAGAA
CAAGCAAGAATTGACTATTTCGTGGGATTTATGCTTAGCACCGAGAGGATATTGAGATGGAAGATCTCCTATTAGTAAAG
GTCAGGTTTCTAGAAACAATCTCCTTATCCCTTACTTATGTGCCCGAATAGGATGATTGTCTAGATAAAATTAGCTTGTC
GAACTACTTAAGCTAGAAGTTCATGGTTTTACATTGGCAAGTAGGACAACCCTTTGTGGTGTGGGAAACACCGAGGGATC
ATGTTATAGCTCATATGTTCTCTCTGTCGGTTAAGGCTAATTCCCACTATAATAATGAACTAAGTTTACTTCAAGAAGTG
TCTCATATGTTCTCAAAGGCTTTAAAGATGTTAGCTTGCATCGACCATGTTTTATGACTAATGTTTTCTAACCCTTATAT
CATGTTTTCTCTTGGTCAATTACATGTCATGAAATGTCCTCTTTTAGCATGATTTAAATGTTTTATGCATAGCGATTATA
CTTGGTACATTGTTTTGTACTAACACATGTCGGACCCTACATTTCCCAAAATGTAGGGTCTGCTAGTCCTACCTTGAAGG
GCAAAGTATGAGAATTATGCATGATTATGAGATTTATTTATATTTTTTAAGAACACTTTGACAGTAAAGTGATTATGATT
ATGATCTAGTTGTTGTGTTGTTTAAAGGTTATCCTCATATACACACTTATGTATGATTATGATATGATGTGAGAGGTTTT
CTCACAATATGATTATTCTAGGGTTGAAAGGCTTTCTCACCTATTGAATCTATATGTAGACATGGACGGTGAAAGGTTAT
TCTCACACATGATCTAATGAGCTATCTTATGAATTATGTTGGATTGAGTGTCAAGACATTCTTCCATGAATATGAACTTA
AGTTAAGACTTAATATCTAATCCGTGGGAATTAACGCTTAGCAACGAGTGATTATTAAATATGAGATGGAAGCCTTTACA
CTAGTTGAGTTCGGCTTCCTAATGAAATCGTTTACACTAGTTGAGTCCAACTTTCCAAATGGGTTGCTTCTACCTTAGTG
TAGTCCGAGTTCCCAAAATATGTATCTCATGAGATGTAAACCTTCTACTTTAGTTTAGTCCGGGTTTCTCATAGCAATCC
CCATATCCCATAAATTATCTTCCCCCATAAGTTATTTAGCTAGTGGATCCACCTAAGCTAAGAGTCTAGTTCTACCTTAG
GCAAGTAGGACAACCACTTTTTAGTGTGAGGGAGACACCAGATTCCATGTTAAGCGCATATCTTGTATGTCAGTTAAGGC
TTATTCCCCACTATGGCAATAGCCATATCAACAAGAATATGAAATATGAACTATGGTAACTCAAGAAGCTTTACTTAGCA
TGGGTGGGATTTATGGGGTCTTATTCATATATTGCACAAGTATGCTTTGATGGTATTTATGATATGTTACTCTTATGTTG
TGATGATCTATGTAATGCATATGCTTCTGACTTATGCTTTTCCACTATCTTCATAATGATGTTTTAACTTAGTAAATTGC
ATGCATTCAACTAAAATATCCCTTTTAGCATGTTTTGCATCGATTTTATGCATAGCTATCATACTTAGTGCATTTCTGTA
CTAAGTATTTTCCCCAAGTGTTGGGTTCGGTTCTCAAGGTGGTCATCACTGTGGCTATAGCTGGTATTTGCCTGTTCTCC
TGTCTTGTTGGTGATTCCTCATGATTCGAGTATGGATGTTATTTTGTAGTTCTTTTCTTATATTTCCTTTTCAGACTATG
TTGTATGGGTTGTGACCCTATTTGATTCAAGTATAGTACTAGATGGCTATAATTAGACAAGTCTAGCCTTCCACTTTCCT
TTATGAAAATTTTGGACTTGAAATGTGTTTGTACTCTTAATGTTCTAATGCTTTATGTTATGATATGCTAAGTGGCTTAC
ATGGTGCCCTTCGGGGTTCTATGCACCTTGTTACATCTAGGGTTACCCCTGGGTCGTGACATTGTTTTGATAGTATCCTT
AGAAATTGCTCGTAGGTGGCATGCAATATAGCTTGTTATGTGTTTTTATTTATTTGTATTTGTTTTATTGCATTAGGGAA
TACATTGAGCTATGAACTTTTGATTATTCAACTGTAGGGCCTGACATCGTGAGCTTGGAAGCAGGAGTTCCAGGTTTGTA
TTATTTTGGTTCTATGGGTACTCTACCAGTGGTGTGTTACTTGAGTTTACTTGTGATGATGATTTAATTGATTTTGATGT
GAAATCACATTCATGGAGTATTAATATTTAATATTGAAACAAAAAATGTTTTGGAGAATATTTCTAGTACACTACCTTTT
CTGATGATTTTTAGGTCGTTTGGAGCGGGATTATGGGTTCTTAACTAATTTTACTAATGTTAATTGGTTTTGGAGGGAAA
ATATCCCATTCTCTCCTTATAAGGTAAATTTCTATTAGCTTTAGCTGCCCGTAGACTCCACTTCGCTTTTACTTTATATT
GTTGATAAGTAGTGGTGGCCCAAAAATAGTATTTTGGGTTTCTTTTACTTTTTATAAGCTCTTGCAGTGTCGTGTATTTA
CCTAGGGGGTCCACGGGATAGGCGTCGAGAAAACATAGGAACTTTTTGCGTTCATCTTGCATTGCCCACATATGCATTGC
ATTATTTGATGTGGTTGATTGCATGTGTCGCAGTGGTGAACTGATGATTATCCAGAAGGGGTGTCAATGGTTTTGTTCGA
AAAAAAATATAATAGTTAAGAGGCCAGCAAGGGTTGAACATACAACCATAAGAAAATTTTGCATCCCTTTACCACTAGAA
TAAATGTAACACCTCGGATCCAGAAAAGGGAAATATACTCATTTTGCAGCCATTTGGCGAAGTAGCTCGAGGATTCCGAA
TGAATCGGCGATCCTCCGAGTAGACCCACTTCACCTTTTTGGCATGATCTCAGCGTCCACTATTCTAGAACTTTAGAGAA
TCTAAGTCGAGCTCGCCGTTCCATTCGGCGTATCACCAAAGTCCATCCCCATCACCTTATTGACTTCATCAAAGAGTCGA
CTTACTGTATTTTTTGCAGAGCTAAAGGCTCACTTGGCGAGTTGTAAAGTGGCCTTTGGCGAGCTCCAACAAGAGTTGTT
TTCAGTTTTTAAGTTGGGGTCTTAAAAGTTTTTTCAGATTATTTTAATTCTATGCCACACCCTTTTACCCTTCACTAAGA
CCCCTATATAAGAAATTTCAACCCTCAAATTAGTTCATTAGCCCATTCTCTTCAAATTCACCAAAAAAAAAAACTCTGAA
ATATTTGTCTCTCTAGAAAGCTTAAAGAAGAAGGATTCAACCTAGGTTCAAGTCAAGTCTCAATTTCTCCATTGAAGATT
AGAAATTGGCTTCAAGGTATGATGATTTTCATCCATGGATTCCTTTCATTAATGGAGTTCCCAAATTCCTCTATTGTAAA
AGTTAGAAATCCCCAATTGAGTTAGGGTTTACATCAATTGTAATGGGATATCTTGATTATTGATTTAAATGATTGAATTA
TCATCTCTTATGCATGAATTGATGAAATATCATGATTTTATGATGATTTCCCCATGAACCCCTGAAATCCCCATGTTTTC
AAGTTATTATCATATGATGCGGGATTTTTATTATAAAGCAAGAGTTTTATGAAATCAAGCATGTATTGATAGCATTACAT
GAATTTATGATGAAATCTATATCTAACCCATGTTTTCTAAATCTTTATGATTGAAAGTGGGTTTTGAACCTTGAAAGATA
AATTATGGAATTTGACATGTTCTTATGAAATCTATGCAAATGATTTAAGGATGCTTTGAGAGTAAAGTATCAATAATTAT
GATGATGTGTTATTAAAAGGATTATCTCATACACACAAAAAAGCATGATGTGGAAGGCTTTCTCACATAATAAGAATTCT
AAGGTTGAAAGGTCTTCTCACCTAATTGAATCAAAGATTAAGAGCTATCCTAATGAAACCTGACTTGTATTGGCAAGATG
GTGTGCCTTTATGATGAGTCCACGATTTGGTATTTGACACTTGTGTCACCGGAAACTTGAATTATGTTTTTTTTTTGTAA
ATGTTTTTAGCTATGATTGACTTGAGCATATTTATGCTTTTCTATTGATTCTTGAGTACGAACCACTCCCTTGGGACTCG
ACCCCAACACACTAGTTGGGTTATATTACTATTGAACGATCGAATGCTTCGTATTGGATGAAGTATCCTTGATAGCATTT
TTATCAAAATGGCGCTGCTGCCGGGGAGTGGTGTTACTTGAGAATATTTAGTTAAGTTAAATTCTCTTCTTGTTAGTTAT
AGTGATACTTACTTAATTTTTAGTTTTTGCTTGTGTGTTGGTCTTTTTTAGCAGACTTTGAGCATAGTTGGTAGCAAGAG
TAGACAAATGATTGACACTAATCAAGAAATGGAAGAGGACCACTCTTTGCTCCCACTATTAACTCAGCTGGACGATTTGG
CCAAAAACATATTAGAGGTTGAAGTCCAGTGCAAAAGAAAAGATAGATACATACCCCTTTATGAGCGGAGAAAGTGTAAG
GACAATGACAGTAGACGTGTCGAATATGCATTGTTAATCATTCTCCAAAAGATCAATGAGCAAGAAAAAGTGCTAGAAGG
GATGAAAGAGAATGTTAAAGTGCTAAATCAGATGATTGGCTCTTACTCCCGATCTATCTAGCTAATTGAAAACCTCATGA
GTCATATATTGCCTCATCTCTACCCAAATAAACAAGAGGGGTTACCTAGTGACACTAAGGTCAACCCAAAAATGGAGTTT
GAATGAGGAAAGTGTGGAAAGTGGTTGAAAAGTGCAAGTTGGTGAGCCAAAGCTCCAGTCGGCAAATCGCCAATGAGGTC
GGCGACACCGATCCAGACCGTCGTTGGACTCAAGAAAATTTTACATTAGAGTGTGTAAAACTCAGCGAGTCCAAGAAATT
ATTGGCGAGACGCTGACCAGGTCGGCGATCGCGATCTATACCGTTGTTTGAACCCCCAAATCAACTGAGGGCCCTATATT
TGTTCATCACTTGTTCTTCCAGAAAATGTGAAATCTGTGAGACTTAATTACGATGTGCTGGTTGAAAGTCCTTTGGGTTA
TCAAGTTGTGTGTAATCAATTTTACCAAGATTGTCCCTTCGTGATTCAAAACATAGTCTTCCCTGTTGATTTGATTGAAA
TGCCCTTCAAGGATTTTGATGTTATTATCGGGATGGATTGTGTTTATAAATATCATGCGGTGGTAAATTGTACGTCAAAA
CATGTGACTTTTAAAGATCCTACATTTTCACACATCATTGTACAAGGTGAAAGATCAGTGACATCTAGTTTTATTTCTGC
GGCCTTGGCAAGAAAGTTGATGCGTCAAGGTTGTGGGGCATACCTTGCTCACATAGTTGATTCACAGTTGAAGAGTCCTT
GTATCAAGGACATACCTGTTGTATGTGATTTTCCAGAACTATTTCCAGAAAACCTTTCGGGATTGCCCCCGAAAAGAGAG
GTTGAATTTCCAATCGAGCTTATTCCTGGATCTACCCCTATTTTGATCACCCGTTATAGAATGGCTCCAGCAGAGTTAAG
AGAATTGAAAGGTCAATTGCAAGAACTACTTGAGAAAGGTTTTATTCGACCTAGTGTTTCTCCTTGGGGGGCCCTGTTTT
ATTCGTAAAGAAGAAAGATGGCACTCTTAGGCTTTGTATTGACTATAGACAATTGAACTGAATAACAATCAAGAATAGAT
ATCCACTACCAAGAATTAATGGTTTATTTGACCAACTTACAAGTGCTAAAGTATTCTCAAAAATTGATTTAAGGTCTGGA
TATCAACAACTGCATGTTAGAGAGAAAGATATTCCTAAAACTGCTTTTAGAACTCAATATGGTCATTATGAATTTTTGGT
GATGCCATGCAGATTGACAAATGCTCTTGCGGTATTCATGGATATAATGAATCTAGTATTCAAGCCTTATCTTGATCAGT
TTGTGGTTGTTTTTATAGATGATAATTTAATATTTTCCAGAAGTAATGCAGACCATGATAAACACCTCTAGATTATTTTG
AAAATTTTGAAGGAGAAAGAGCTTTATGCTAAATTTTCCAAGTGTGAATTTTTGCTTGATGGAGTAGCTTTTCTAGGACA
TGTTGTATCAACTGAAGGTGTAAAGGTGGATCCTAGTAAAATACAAGCAGTTGTTGAATGGAGACCTCCCAAAAGTCCGA
ATGAGGTAAGAAGTTTCTTGGTCTTAGTAGGATACTACTGAAGATTTGTGAAAGGCTTTTCCATTATCGCCTCTCCTTTG
ACTAAGCTCTTGCAGAAGGAAGAAAAGTTTATTTGGGATGACAAATGTCAAGAGATCTTTGAAACTCTCAAATCCTTGTT
GACTCAAGCGCCTATAATTACTCTACCAATTGAAGGGAAAGAGTATGTAGTATATAGTGATGTTTCACACAATGGTCTCG
GATGCATTTTGATGCAAGCAAGGAAGATAATTTCTTATGCCTCTCGAAAATTAAAACAACATGAATTGAATTATCCTACT
CATGATCTTGAACTTGCTGCTATAGTGTTTGCTTTAAAAATATGGCAGCATTATTTATATGGAGAGAAATGTCATGTCTT
TACTGATCACAAGAGCTTAAAGTACTTGGGGTACTCAAAAGGAGCTAAACCTTCGACAACATAAATGGCTTGAACTCATC
AAGGATTATGACTACATGATTGATTATCATCCAGGTATAGCCAATGTTGTTGCAGATGCCTTAAGTGGGAAATCCTTCGC
AAGCATTTCTTTGAGTCCTTTACCCTTGTTCCTTGAGTTAAGAGCCATGAATGTTTGTTTTACACTTGATTCAAATGGTT
CAGCTATTGCTAATTTACAAGTATAAAGCCAATATTACTTGAACAGGTGAAAGAAGCACAAATGCTAGATGAGAAACTTG
TAAAATTGACCAGAGAAGTTCAAAGTGGGGAAAAACTTGATTTTACATTTACGGAGGATGGTGGATTATTTTATCAAAAC
AGGTTATGTGTCCCTAATGATAACAAATTGAGGAGAGAAATATTGAATGAAGCACATACTTCACCATATGCAATGCATCC
TGCAAGTACAAAGATGTACCAGACCATCAAAGAAAATTATTGGTGAAATGGTATGAAGAGAAACATTGCGGAGTTCATCT
TTAAATGTTTGGTTTGTCAACAAGTAAAGGCAGAACATCAAGTCCTAGTGGGTTTACTAATACCCTTGTCGATGCCGGAA
TGGAAATGGGAGAGAATAACTATGGACTTTGTTTCTGGACTTCCTCGCAATCAGAGAAATCATGATGCAATATGGGTGAT
TGTGGATAGGCTAACCAAGAGTGCTCACTTCTTAGCAATTAGGATGGATTACTCACTTGAGCATTTAGCCGAGTTGTACA
TTAATGAGATTGTAAGATTACATGGGATCCCTGTGTCTATTGTATCAGACCGGGACCCAAGGTTTACATCTAGATTTTGG
GGTAGCTTGCAGGAAGTTTTGGTTACTAAGTTGAGGTTTAGCACTTCATTCCATCCTCAAACTGACAGCCAGTCGGAAAG
AGTGATACAAATTTTGGAGGATATGCTTCCAGCTTGCATTATGGAGTTTGAAGGTAGTTGGAACAAACACTTGGCTTTGA
TAGAATTTCCTTACAAAAATAGCTACCAATCGAGTATTGGAATGCCTCCCTATGAAGCCTTATATAGAAGAAAATGTCGG
ACCCCTCTTTGTTGGAGTGAAATTGGTGAAAGAAAGCTTATTGGTCCTAAAATTGTGCAACAAACAGAGGGCATGGTAAA
AATTATCAAAGATTGTCTAAAGATTTCTTCGGATTGACAAAAGTCATACGCTAATCTTAAAAGGCGTGATATTGAATATC
AAGTTGGAGATAAAGTATTCTTAAAGGTGTCTCCATGGAAAAAGATTATGAGATTTGGCTAGAAAGGAAAACTTAGTCCC
CGATTTATTGGACCTTATGAGATACTTGAAAGGGTTGGACCAGTTGCATATAAATTGGCATTGCCACCTGAGTTAGACAA
AATCCACAATGTCTTCCATGTTTCTATGCTCAGAAGATATCGTTCTGATCCATCTCATGTTCTTCCTATTTAATCTATTG
AGGTTAATCTTGACTTGACGTATAATGAAGAACCTATTCTAATTCAAGCTCGAGAAGTAAAGCAACTTAGGAACAAGAGA
ATTCCCTTAGTAAAGGTACTTTGGAGGAACCATTCTGGAAAAGAAGCTACCTGGGAAAGAGAAGAAGACATGAGGACCCT
ATATCCGCATTTGTTCCGGGACTAGTGTAAGGTAAATTTCGAGACAAAATTTCTTTAACGAGGAGAGAGTTGTAACACCC
CTAAAATACTAGACCAACTCTTGCATGTCGATGCATCATTTCTTAATTACTACAATATGTTTTACTCTTATTTTGGGAAC
TTGAAATTTTTTGATATTTGAAACCTTGCTTAAAATAAATTGTGCTCGTAATGTAAGGTATTGTGTGCGGGTATTTACGT
AATTTTTATAATTAAAATTTCATATGAGTTGAAAGTGTTGGTATCAATTATATACATATAGGTGTATATGTATACATTTT
GGGCAGCACACAATAATTTGGGGAAGCACCTTTTAGTGACAGTTGTATATGTGACTAAGCATCACTCTTAAGACTATATT
ATCACACCTCCTCTTATGATTTTCATTTGGAACTGAAGCCCAAGAACCTAAGAACATTTTCTAACCTGTTGTTCATCAAA
ATCACAAGAGAAAACCTTGCTCCTTCTAGCTGGAAGTCGAGACATCCTACCTTTTGGTGCGTAATCAAAACTTGGTTTTT
TTAGCTGACTAGTGTTTAGTACTTTTGGAATTTCTCGTTCTGTATAACTCCTTTTTCGGTGAATAAATATGATTTGGAAA
GCTGATTCCTATACCTACAACTCTTCTGTTTATGGTAAACTATAATTTAGCTTTTATGACTACGAAATAAGGGACGCAAC
AAATGACATGTTCTGTCCAGATTCTAGAATTTGAAATCCTGTATGTTCAACTGTTAGTGTTTTGATTATATCTTTTTGTA
CAAAGAGTCTATTGCGGTGATTATTGATTATTTGCAAGCTTAAGAGATGTACCTACATCTTTTATGAGCGATATAAATTC
CATTTTGGCCATTTTCTGTTTCAAATCTAAGTTGCGACATGTAGTGCTTTTATTGGGCAGAATTTCTGTTTTTGGAGTAT
AGTCGTATTTGTACAGGCTAGGCTTACTTGTGAGGATAACCCTGTGTTACGCCATCATTATTGAGCTACTATAAAGTAAA
TAAGTTATTGAATTCATTTTTTAAGGTTGTATAGCATTTGAGGACAAAAAATCTATCCAAATAAAGCCCTAAATAAGTCC
AAATCATGGACTCATCAGCCCTCACGCTCAAAAGTGACTTCAAGTATAGTTAGTGCTCAATACCATAGGCCTGCCCTTAT
TTTCACTGCTTAGACTCTCCAAACTAGTTGTTAGGATCACTATAGGACTTTCTTAGCTTATAGCGTAGCCTCAGGGTCAG
GTAGGGTACATTTGGGTACTTTTAAGTGACTTTCTGCCCTCCTTGACATTACACTAGCTTTTTACCTCTTTTCTCAACCA
AATCTTGATATCTTTAACATTTCTGCTCTTTCCCTTTGACTCTCTTTCGCACAGATGTAACTTTTGACTTTATAACTCTT
ATATTTCACTTTCTTCTTTTTCTTTCACTTTATTTTTCTTTGTTTCTTTCAACACTTTTGTCATTCATCTTTTTTCTTCT
TTTGCACAAAGTCGCATCTTTTTCTATTTTTTTTCTTTTCACTTTCTTTCTTTTTCACAAACTCTTTTCATACCCATTTA
TTTTGGTTTCCTCTTTCATAGCCACCCTCAACTTATGTATTTTTCATGAATTGAGGGGCACAATATTCGATGTCGGACCA
GGGCCAAGATCAAGGTAACTTTTTGAATTAGCCACCCTCAACTTAGGCTTTTGGCCTAAGTCAAGGTGCACATGTCCAAG
GAGGGACCGATGCCAATATAATTATTTTAGGGAATGTGAGTTAGGTGTATTGAAACAAGTGGTATACATTAGGCTCAAAC
ATTTGGATCAAAGGGAACATTTCTTTCTTTTGGTTGAATCATTTAGGCTTGAGTGGACTTATTTGAACAAGGGCCTATGA
TCATTTCCCAACTTCTAGCAAAGATTATCTTAGCAGGCCAATGGGGCAAGTTCTAGATTGGCACATATTTTCTGAACCTT
CAAACTTTTATCACACACACTTGGCACATTGTTTCATTATCAGATTATTTGATTACCTAGTTCATGTTTTAGCTTAAGTT
ATGAGGTCAAATCAGTTCATTATCATGTCATATTGAGATCCAGCACATTCAACTCATCCAGCCTAAAGATCTAGCACATT
TCAAACTTTTTGATGGGTATCAGTTTTTCATGATTTTCATTTAATCATGCTTTCATTCTTCTACTTACTTCTACACAAAC
AATCCTAAACATGCCGATTCAATAGAAAGTAAAACAATATCTTGGGGGAAAAGAACACAAGCAAGAAAACCCTAAGAGAG
GATTATGAGTTGGATTACTCAGACTTCACCGTATCACTCACAATCCATTTACCCCACCCCCAAAAAATAAAGTGCAATTG
CCTTCAATTCACAAAAATCAAAAGTAAAACATATGGTGAAGCAAACATGTGGCGCACATGCGCCGAAGACCTCTCAAGAA
TTGGGTGGGTCCGATTTCCCAAAGTCTGTTGGATCAACAATAGGGACGCCATCAGTAGCACCTTCACCTACTATCGGAGC
ACCATCAGAAGTGCTTGGAATGCCAGATGGGACAACATCTGTCTCATGGGCCTGCTGCTGTCTCTTCTCCTCATCAAGTA
TAGACGCCCTCTAGGCTTCCTCAAATTGTTGGCGCTCCTTCTTCTTCAATCGTCGAGCCTCCTCAGTATCGGAAGTATGG
CCGGAGCAGGGGCGCGTCCCAACAATACGGGAAGAGCCTGGTGGTGGCATAGTATCGCCAAAAAGAGCAGTCATCTCCAC
CTCATCCTCCGGTACCGTAGGGGCAAAATCTGGCTCAGTCTCAGTACGGGCTAGGAGTGCAATAGCATCACCACGGAGGC
TAGCCAACTCCGTTTGGAATGTGGTCAAATCGATGGTAGGGGTGGGCCTCTTCAGGAATCTCAACTCGAAAGCAGCCAGG
TGCTTATGAACGGCCTAAATATTCCGATCTATCATCTGCTCTATCCTCGCCTCAAACTCCACAATAGACCACTGCATCCA
GGGCTTCATATGGTGAAGCAAAGTGGCCATCTGTGTCTCAAACTTCTGGACTCGAGCTAGAGGAACATGAGTGGACCCTG
AAAAAGGTGTGGCTCGGAATGAACTCGGGGCCTGGCTAGTGGCAGTGGGGTTGGAATAGTAGAGTCATCAGCGAGGACTT
GCTCCACATCAACAACAAGATCATAGCCCAAAGGTGGTACCTCAACCTGTACCTCTCTCCGCCGTGCAGTAAGGTTGGCA
TCATCCCGAATGAGACCGATGTCCAGAGTCTTGGTCGCATCAAGCAACCGGTCACAATGCCAAACAAAACAGAAGCATCC
CTGCAGAGCTAGAAAATCAAACACAGGAAAGGCAGGGTGATGGTGGCCTTGAAGGCCCCCACGTGGTTCTTTGTGATCAG
AATGTGGGCAATATCAATCTCCAAACCCACCATAATGGCTGCCAGCATCACGGCCCAGTCCCATGTAACCACATTGTCCG
CCTGAGTCGGGGACAGTCTATTCTAAACCAACAACCAGACGAACTTCTCTGCGAAGCCTAGTGTATCCTTCCTAATACCC
AGGGAGTACAAACCTACTCTGGGCGCTCTGCATCTACAGTAATATGAAGTGCCAACTACCACAAAAGTGCCTCTCTCTAC
TCAGCATCTCTCTAGAAAGACCCTCTCGGGCGAATGTATCCTGTAGTTATATTTGCCGTATTAATGGGAAGAGTGTGGGA
TGGGCCATATACAAATTGGGGAATGATGGCCTCTAAGATGTCGACTGTGAACTACCACACCAAAGTGGACTGCACTGGAG
GCTGAGCTGTGGGCTTGGCCCATTTAGAGATCGAATTCCGAATGTTGGCAGCATAAGAGGCATAGAACTCTATGGTCATC
TCCTCACTTTAGGTCCCGAGGCTCTGTTCCATCCACTCGAATATGTGTCTCTTAGAGAGCTCCTCAATTACAGGTGCAGT
ATGGAGGCTACCTATAAGGACCCTGCGCTCCTCAGTAATAGTCTGAGTTATCCACCGGTGCTTATTCATCATCGTCCCAT
TCTCACACAACTAAAACTTGCCTGCAACGCACCATTTATTCTGCTCATTGTCCTTATCACTGGTAGACACCACCTGCTGG
GACTGTCTCCTAGTGATCTGTAGTACGGTGGGGGAACCTCTAGTGGTGGGTGGAACATACTCCTGGTCGCTCTTCTCATC
AATCAGTCGAAAGAAGGGGTGACTGATTTGGACTTGACCGCTTGAGAGTAACTAGGAGCTTTCTTTGGAGCCATGGTACC
TGTGGAAGCTTAGTTTGTACCAAAACAAGGCAATAAAACATATGGAAGAATTTTATAACAAGAATTGGACCCAAACAAAA
ACAAAAAAAAATCAGGACAGTAGCTGAACTATTGACCCACGGGAGGTACCTACCGTCTGTCGATGGACCGATGGCTCGTG
GGTCCCCTCTGTTTTTCAGAGTACCCAAAATTAGGTTTCTCATATGGGAACCACGGATGTGCAGAACGGTTCATCGATGG
AACGATGGATCCATAGTCCACATCATCGTTCTACACTTAGGAAATTTTGTGTGTGCCACTACTCCACGGACCTTGAACTA
TGGTCAGTGGGTTGAAGTCATGTGCCAGGTTTCAGATTTTGAACTCAAACTTAATGCCATGTTTCAACAAAAACACACTC
AAACTAGGTCTACACATGCACTTTAACACATTATTCGGTAGTTCATCATCGTAAGTCTTCCAATTTACACACGATTTAAC
TTTTAACACAATCAACACAATAAAACTCTAAGTTAAAACTTCTGATTAGACTAACAACCTATAGATTTGTTTGATTTTAC
TCACACACTCACATGTCGTCATTCCAAGGGTCCTTCTAAGTACAATTAAACATTCAAACAATTGATTTACAACCCAAGGT
CATGTTCATTGTTGTTATTTCAATATGAAACTATGAAATATTCAAATTTTGGGGGTTATCAATTTACCTTACAAGTAAAC
AACAATGATTAGTATCTGATCGACTCAAAAAACTCCTAGAACAACGTTGACACTGAACCCGGACCGTCAAATCACTTGGG
GAAGAAGATGGGAGTGATTAGGGAGAGAAAATGGAGATATGGGAGAGAAGAGCGATTGTATGGGATGTGGGTAATTGATT
TGGGAGTGATTTGGGGGAATTAATTTAGGAATATTGGTATTTGGAAGGTTGAAAAATGTTTGGGATGGAATTTTGGTAGT
GGGGAATGTTTTCGAAATTGAAGGGTTATATTAATTGGGGTCCGGGTCGGGTTAGGTAGAACCCTAACTTTCGACCCACG
AGTCCACATCGACAGTCCATGGGTCGACCTATGGACCATAGGTCTGGTCTGTAGGCCAGTCTGATACTTAGAAAAAATAG
AAAACTTACTTGGGATCTACGGACGCCATCCATGGTCCATGGATTGACCAACAAACCATCACTAGGGCCCGTACACCACT
GCATAGCTATTTTCTACATATTTTATCCTTTTTATCATTTCACACATAGCAACTATTAGGAAATTCTTTATACATTTTTC
TGGATAGTTTTTAGACACGGACCCTATTCTATATCTAGCCAACACTAAAACATAAAAATAAACACTAATCTAAAGAGCTA
CAAAAATAAAAATAAAAAGCAAAAAACTCCTATATTGAAAAGAAAAACCTATAGTTGGCTAGATTGTACATGTTGTATTT
CCTCCCAAGCAGAGCTTGATTTAACGTTGCAGCACGACACAAACACCTTGATTACTCAGGCTTCATCAAGATAATATGTC
TCAATAACTTCTTGCACACTCTCTTATTTTCCCGTGTCGACCATGATCCTCTGCCCGTTTACTTTGAACCTCATTCTATC
CTTGTTCTCGAGCTCGACCTGTCCATGTGGAAATACTTGCGTGACTCTGAATGGTCCGATCCACTTGGACTTGAGCTTGC
CAGGAAAGAAGTGTAACTTTGAGTTTAATAAAAGCACTAGATCACCCACAACAAATTCACGCTTTACAATCTTTTGATCA
TGATACATCTTTATCTTCTCCTTCTACAAGGCTGAACTTTATTATGCTTTTAGGCGAAACTCATAAAGCTTATTCATGTT
ATTCAATCTTTGACTCGATGCGGCGCCCACATCCAAATTCAACTTCTTTAGCGCCTACAATGCCTTATGCTCTAGCTCTA
CTGGCAAATGGCATGACTTACATATACAAGATCATAGGGGAACATACCTATGGGAGTCTTGAACGTGGTGCGATAGGTCG
[truncated: 666,140 more chars]
