# Supplementary material for: Homologues of potato chromosome 5 show variable collinearity in the euchromatin, but dramatic absence of sequence similarity in the pericentromeric heterochromatin
Source: BMC Genomics. 2015 May 10;16(1):374. doi: 10.1186/s12864-015-1578-1 (PMC4470070; doi:10.1186/s12864-015-1578-1)
Supplement: Additional file 3: — RH BAC tiling path sequences. Description of data: Nonredundant, multifasta sequence files of the individual BAC MTPs. The sequence contigs and scaffolds in the MTPs can be either ordered or unordered, depending on the quality status of the tiling path sequence. [file 12864_2015_1578_MOESM3_ESM.zip › mtp_0571.fasta]

>mtp571.contig_1
AAGCTTAGGAGGTTGATAACCCTCAGGCATTTTCAGTTATTAATCCTTTGTGTATATGGCTTTGCATATATGGGAGAAAA
TTTGGATGAAGACTAAGATTTGTCTTCGATAGCCTCTATGATAAAGTCTTTCAATTGATCAATTGGAATCAAACCTTTAG
CTGAGATATGAATTTCTTTGATCTTTGTTTACTTTACGCAAGACTCTCCTTCGTCTTGAATTTTAAGAAGCTTCAGAGGT
GCTTGACTCGATCTTCTATCAATCATGTTATCCATCTTATTTGTTAACTTCAAAAGTTTAGCATCTTGTTTGTGTGCACA
CTTTGTCAAGCCTTCAATCACTTTTGTCAAGCTTGCTAGTTGTTATTCTATAGTGGAAGTCATTTTGATATTCTTTTATA
CTTGAAAACTTGAGATGAGAGGTAGAGGTTGTCCCACTGGGCGTGCCAAAATTTGTAGACAATAAAATTCGCGTCGAGAA
AAACAATAATCAAGAACGGAAAATTATGCAACAATCGTTTTATTGATTTTAGTGCGAGTGTTACAATCTCTATGATTCCT
CTGAATTCGTCTTTTCAAATATAATTCAAAGGTTCTTGAGCTTGATCTTGAACTTGGGATTTATCTCGATCTTGATCTCT
ATCGTGATCTTGATCTTGAACTTGAACTTGGACTTGGACTTGATCTTGATCTTGACCTTGATCTTGAACTTTATCTTGAT
TTTGACTTCTAGCTGATTTCAAGGGCTTCGAACGTGATCTTTAATCCGGCGGTCTTGATCTTGATCGTTCTTGAACTTGA
ACTTTATCTTGATCCTGACTTCTAGTTGAATCCAAGGACTTCAAGCTTGATCTTGAATCCGGCGGTCTTGAACTTGAACT
TGAACTTTATCTTGATCTTGACTTCTTCAAGTCTTCAATTCTTAAACTTGAACACTTGAATTCTTGAACTCTTGAGTTCT
TGAATTCTTAAACTTGTAGCTTGTAGAGAAATTTGTGGCTTTTGATCCACGAGCTTTCTCTAGCTTTTTGTTTAAAATTC
TTCGTTCTCTTTTCTAAATTATGAGGACCCCTATTTATAGTTTTAAAATAGAGGAGTTCCTTGTAAGGGGAGAGTCTCCC
TTATTTATGTTTTCCTAGAATCTTTGTATTGAGAGGAGTCCTCTCCTTAGGTGCGTAGTTCTAGGTTTTCCTTTCTAGTA
TGGGAATGAGTTGACTAACCTTAGTATGTAGGTCAACTTATGACCCACCATAGGATCGGAGGTTAGGTTTATGTCCCCCC
CCTCCTTGTACTTTTTTTAGCTCTTTTGAGCTTTTATTTATGCTAAGGCCTGGGGGTGTTGCTAAGCCCCTGACCCCCCC
AAGGGTCGTTCAAATAAAATAAAATAAAAATAAAAATAGAGGAGTTGTGATTGGAAGAGGACTCCCTTCGACCTATCAGA
TTTAAGTGATATGACATATGGACTTTATAGAGCGGACTTTAATTAAATCTATATTTATTAGATTTAAATAATTAACTCAA
TTATATTAATCCATAATATTTATTTGAACTAATATATTCATAAATTTAATATAATTCGAATCATTTTATAAATTTATAGT
TAATAAATTTTAAATGACTACAGATACTATAAGAGTGTGTGTATATATATATAAACACTGATTTAGTATCAATTAAGTGA
AATTATCAACCTTAATGATACCAATACATTATATGATACTGATTTAGTTCAGTTAAGCGAAATTAGTTGGGAGAAAGTAT
ATAATGTAATTATTTAGTGGTTATAAATGTAAAGGAGTATATATTTATAATTATTTTACTTTTTCCTCATAATTTTTTAC
GTGCTTTCTGTGGAATTGAAAATGTCATTAAAATCATATCCTCTACCAATGTTGTTCATTCAAAAAAAGATTATAATTAG
TGAAAGAATGCCAGTAAAGAAAAGTAGATGCTAATGAAGAAGCGTCAACGTCTAATAAAGCAAAATGAATATATACAAAG
GGTTTTCTTTAAGTAGTTGAGTCCTTTGTAGTAGAATTATTTTACTACCAACACTATATGAATCACCTTACTCAAATGCT
TAATAACATGCATTTACATTGGAAAAAGACATAAAATAATAATAAAATATATTGAAATTAGTGAATTTGGCCACGCTATA
CGCAGTTTTGAAATATTTATAATAGAATTCACTTTATTTGACAATATTTACTATAAAAATTGTATTTTGTTTCTACAAAT
TTACAAAACATTATTTCCTTTAAATTCTACTTTTACATGTTTTTTGTAACTCTTATTTTATCTTTTAAATATTTGATTAC
ATTATTTTCTCTCTCACACTTATTATTTAACTTTATCCCTACAATTTTTTTCGATTATACACATATTTAGATACATAATT
TTGTTTCATATTTTTTTGTATTTTCTCCTAGTTTAGAATGTCATCAATATTGCACCCGCAAATATAGAAAAGGTAATGTG
ACACCCTATAAAAATAAAATAAAAAATACAATTTTTTTTTATTTTACAATATAAATAGAAAGAACAAATGACATTTTTAT
CTTAATTGTATCAAATCAATTTCAGATTTTATTTATTTTATATGATTACTTGTTTAATTATATATTTTTTAAGATTTATA
CACTCTTAGTGTACTGCTTGTTTCACTAAGCACGTGCTTCTGAACCCAATTCTCCACTCTCAGAAGATACATCTTTGGCC
TTTGCAATCAGAGTGAATATCCTTTCTTTCGCTTCCTCCCGAAGGTTAAACTACATCACACTAATTCTTTCCATTAGGAA
TCTAGCTCCTTTCAATTCTATTCGAGCAATGTCCCAGAACATTCTACAACTTTTCATACGACCATGCTACTCACCAAATA
GTAGCAAACCACAACCTTAGATACTCGCAAAACGTCACTACAATAGAAAAAATCGTTTAACCAACAATCATTATTATATA
GTTTCATCTTAATAACAATCCATCACAAACTCTTACCATCATGTTCAGTTAGACCTTGCCATCACGACGAAGTCAACCTT
CTCATTGACATGACACCTCAAACTTAGCTATACTAACCAAATCCAAAGGAATCACTCAATTTTATATGCACTTTCTTAGT
GAAATCCTTAATTGCCTTCACTCTAGTAAATTCATTGGAAATTTTCTTTATTCATAAGCTTTTCATTCCGGTATTGATCC
AGTCACTTTGGAGCTTATGATGAAATCACTAGTCCTCATTTAGAATCCTTGGGATACACTTCACAACCTAATGCATTAAT
ACCATAACAAAAATCCACCACTAAATCCTTATAAACAATGTTTTAACCCAAGCGTTCATAGTAACAAACTTGTTGGTTTC
TCAAATATGAATACAACATCGAATCTCATTATACGAGCCTGTGGTACAACTGATAACTCCTTAAGTTAGTATTCACACTT
GATAAATCGGCGTATCCGTTTTCATATACCAGTAGTACTACATCGTGAAAGTCCATTAGATCCACCACTAGAATGCACCA
TATCTACCGAGAAGATAGTACCCAAATAGCTCACACATTTTTACCCCAAACTATATGTATTCTTTCGTAGGTCAGGTCGA
TCGATAGCAAATGTAACTCCATAACTCTAATCAAGTAAGCATCGGTACCGTTGTAGTAGTCGTATCATGACCTTTTTGAT
ATACACTCAATTTATGAAATCATAGTAGAGATTCTGACATCAATTGGCGCAACATCATTCTCATCAAATGTGATGACACT
TTACTAATTGTAGTTTCCAAAGTTACACTATTCATTGCCTAGTTGTACCTTTAATCATTCCACTCTAGATATCGCCTAAA
CTGCACAAGTATTGTTCCATCTATTGGGTAACTAACCTTACTGAATCCCTTCGAATCATTGAACATTCCAAATTTGACCA
GATATCCTTTTCATAAGTCTATCACTTTCACATTATTATAAGATCTAACATCAAACCCACACGACACAAATTGCTACACA
TGAAGAACCACACACGAGTTATCACTATAAGTGAGAGAGTGAAGTGAAGTGATAGGGAATCAGATTGGACCAAGGATGCA
CGATAGAGATTTAAGAAGTGAAGATTTTTCCTAAAAGTCACCATATCCTCTTGAAGATAAGCAATGGACGTCTTCACGCC
AATCCTAGAAACTCTACTAGACCTGGCTTATGAACACGTGAGACCTATGAACCTGTACTCTTATACCATTTGTCACAACC
CAAAACAATGGACGTGATGGCACTCGTCTTATCCCATCAAGACAAGTCAGCCTAAAACCCAATCAATACAATAATTGCGG
AAGTAAAATGAGAATAAAAGTCCAATACTATAAAATAATGTGGAAATTTATAATTAACTTAAATATAACCCCAAAACCTA
GTTGTCACGTGTACAAGCCTCTAAAGTATTACAATTGATTCGAAATGAAAATACAAGTCTCAAATGACATTGTTTCTAGA
ATAGAACCAGTTCATAAATAGGAGTAAAAAGGTCCGCTAAGGTGAATAACAACTACTTCAGAAACCTCCACAGGAAGCCA
CAGACAAGAAGAAAATAGAAAGTATCACAAAGATTCGAGCTCTTAACCTACACAAGTGTAGAAGCAATGGGTGAGTAGCA
AGCCACACGGTACTCAACAAGCAAACTCCTAAACACAAGTTAAGAATATAGAATACAGGTACTCCTACCACCCCAACCGA
ACCTCCACAACTACGACCTGCATAAAACTAGCACAACCTAGCAGTCAACAATATACATATCATATATATCAATAACAATA
CTCCAACAATTATAGATCAACAACACACGAGATCAAGTTCATCAATCACAAGTTCCACAGAAAGGCACTCACAAGTTCAT
AAATGATAAAGATACGCGATGCAATGAAATGCAATGCCAAGCATGGTGATGCATGTCTGACTTAGTGATACACATCCGTT
GTCTCTCAGTCTGAGACCAATGAGGAGCATATATGTCCATGCATCCATCGCGACATGCAACACGATCCTCAATAATAAAA
TCCATCAAGGCGTGCCACACGTCCATCCATAATAAAATTCTTTGCAACGTGCGACCTGTCCCTCGAATCATAATATCCAT
CGCGGTGCGCGACACATCCCTCAATATGGTACATCCACTTTAATTCCTTATTCTTTCTCAATTCACATAACACTTGTCAC
AACTATGTCTCAGAACCAATGCAAATGACATGTTCACAGAAATAATGAGGAGATGACCATTTTCATAACAATGCACAATT
CACAACAACACCATCGTGATACAACATCAACAATGAATCAATTCTCAACATATCACACACCAATAATTAATCAAATTGCC
TTTTATTACCCTATTTTTATTATTAAATTTATTCAATATGGACAAGTCAACCCATCACCAAGTCTCATTACTCTCCAACA
CATACCACAAGGAAATACACGATTCTATACACGTAACAAGGGTTGATAAATTCACTTGCCTCAAACAATTGAACAATCAC
TTTGGGACTTGAGTATTTCCTTTTTGTTGGGCTTCCAAATCAATGCAATCTATTCAAATAAATAATCACAATAAGCTTTC
GAAACTAACAACACTCATATTGCTATGTGTCTAGTCTAAACCCACAAACTCACCCAAATATATAATCAATTTCCTAGACC
TCAAACCTAGGATTAAGTCATAATTTCTCCAAATAACATTATTCTAATGATATTCATATAATACAATACACCTACTATTT
AATTATCTATACCAAGTTATCAAAACTTGAATCATAATGTGATAATTGTAAGAAGGATCTGAAAAAAAGGACTGTCAAAA
CAGAAAATGAGATAAGAAGTTAATCGCTGCAAAATTACAAAATTATCAATTCATTCCTTCTATTTTCTTCTAATCGTCCA
AGGGCCATTCTTATCCAATTACTGGCCATCATTAGGTAATGATGGTCGTTGGAAGTTTGTCTCCACCAATTCATATTCAT
CTAATTTTATTATTAAAGTATTACGACTCTCTCATATATATAGACTAGATATGAGACCCCGTGCCAGCACGGGGCCTAAT
ATATGTTACTGTTTCTGTTTTAATTTATGTGGTACATATGAAATTTGAAGTTAATCAATTTTTTAGTATGTTTTTATATA
TTTTAAGTTGCTAATTATTTGTATTTAGAGTATGTTTTACGTAAATATATTAGAAATCACAATAATTAACAAGTTAATAT
AAAAAAAAACTTATAAAAAATTCATTGACTTTTGAAATTTCATTTGTATCTCATAAATCAGGACCGAGTAATATATATGA
AAATTACATAAAACGTACTATAACTCACAATAATTAGCAACTTAAAATATCTATATATCTATATTTCTCCCAATTTATGC
GGTATAGATGAAATTTTGAAAGTTAACAAAAACTTTTTATATGTTTTGAAATATTTTAAGCTATTAATTATTATGATTTA
TAATACTTTTTACATAAAAAAATTATTTATATAAAGTATAAAAGAAAAAATTTAGAAAAAGGAAACATAAATGTCAGCAG
GAGTCCAATCTATGTTAATTTCAATGTTTAAATT
>mtp571.contig_2
TGAATGCATCATTATCAGATTAATTGCTGCATTCTCAGTTTGCATGTTCAGTTTCGAGCTATCCAGTATTTACAGAAATT
CAGTCATAACTAGTTAACCACTTAATTCATTGGGAGTAGCATAATACCGAGTTGGACTAGGGTTTCAACGTACCCATATA
GTCCCAGAACTACGAGCCACGTAGGTGTAAGTCCCCTCTGTGGGCAACATCAGCTTAGTGATCATGCCAGCATGCCTCTA
TACCTCTGGCAGGGTATATTGGGTCCTCTCGATTGGGCGTATACATCGGACTCCACATTTATCTCATGTGGTTTTATGTT
GGTTATTAGTAGCTCCCACAGTTAAGTCAGACTCTTTTGCATTGACCACATTTATAGTTCATTCAGTATTCAGTCAGCAT
GTTATAAATTGGTCATTGCATTCAGTTAGCTCAGTATTCAGTATCTATATCATGTTCAGATTATTTCATTGCTTTATTGC
TTTGTTCAGTTATATGTTCTTTCAGCTTTACTCTATCCTGCCTGCTCAGTACCTTTCAAGTACTGACGCATACGTGCGCT
ACATCTTCTCGTGATGTAGGTTCAGGTTCTCAGTATCCAGATCACGCTTAGATCGGTTCTCGATCTTTAGTTCAACAGCA
TTAGTGGTGAGTCCTCATTCTTCGAGGACTAGTGACATGTTTATCTTTATCGCTTTTAGTCTTTAGTTTCAGTTTTGGTA
GATCTAGTTGGGGCATGTCCCAACATTTCTAGTCAGTTTAGTGGCTTATTCAGACATAGTTAGATTCAGCTTAGTGTTTT
GAGTTTGATATTTCTTTTGTATTAAACTCTCAGATTTGATATATTCAGTTATAGTATATGGGTATTCCCCATCTTTTCAG
ATTTATTTATGAATTATCTTCCGCATCAGTTTATTATCTTTAGTATGCTCATGATTATGCCAGCAGGGTTAGCTTGGGAT
CACTTGTGGTCCTAGGTCCCGTGTCCGCGTCTCGGGGGTAGCTCGGGGCCTGACAAACTTGTTATCAGAGCATTAGGTTT
AAGTGTCCTAGGATGTCTGAAAAGCCGCACTAAGTAGAGTCCTTTTCATGGGTGTGAAGTGCACCACATCTAATGAGAGG
GAGGCTATGAAGTGTTTTAGGAAAACTTCACTTTCTTGATATTTTATCATGCGTTGGTATGATGTCCTTTCTAATCCATC
ATTATGCGCTTAAGATCATCCCTCCTTATAGAGCCTAGGCAAGGAATGCTAATGCACGCAATGCTAACGCAGTTCCTCTA
GTCCCAGATCAGAAAGTTTCGAATGTTGAGTTTCGAAATGCCAATTCAGCTTTTGGCTCAGGTATGACCAACGAGAACAA
TCAGTAAGTTCCAGTTCGTACTAATAGAAATGGTGGATCAGTGGCAGCTAGAGTTTGAGATTTTTATATGGATGAATCCG
CCTGAGTTTTAGGGTCACAAGTTGGTGAAGACCCACAAAAGTTCATTGATGAGGTCAAGAAGATCTTTGGAGGGATGCAA
GTGACTAGTAATTGTAGGGTTTAGTTGGCATCCTACCAGCTTAAGGATGTGGCTCACGTATGGTTCACTTAGTGGAAAGA
TTCAGGGGCTACTTTGCCTCTTGTAACTCCTTACATAGCAGTCCAATTCAGTGTTAGTCCAGAAACTCTTTTAGAACCCT
TCTCAGTCTTTACTCCAATCGGTGACCCAGTTATAGCTAGACGGGTATACAGAAATTGGCTTGTCACAGTCTCTCAGAAA
GTCACCTCAGCAAATCTTATAGAGTTAGAAATGGTAGACTTCGATGTCATTCTAGGCATGGATTGGTTACATTCCTGTTA
TGCTTCAGTCGATTATAGAACTAGGATTGTTAGTTTTCAGTTTCCAGATGAACGAATCCTAGAATGGAAGGGTAGTAGCT
TAGCGCCTATAGGTCGATTCATTTCTTACCTTAAGTCCAGAAAGATGATCTCTAAAGGTTATCTCTATCATCTAGTTCGG
GTTAAGCATTCTAGTTCCGAATCCCCAACTCTTGAGTCAGTTCCTGTAATCAGTGAGTTTCCAGAAGTGTTCCCAGAAGA
TCTTCCTGGAGTTCCTCCCGAAAGGGAAATAGACTTTGGAATTGATCTCCTTCCAGATACCCAGCCTATCTCTATCCCTC
CTTACAGAATGGCTCCAGCTGAGCTTAAGGAATTGAAAGAGCAGTTGAAAGACCTTCTAGATAAGGGCTTCATCAGACCC
AGTATTTCGCCATGGGGTGCACCAGTGTTGTTCGTGAAGAAGAAAGATGGTTCTCTCAAAATGTGTATTAACTATAGGCA
GTTGAACAAAGTCACAATCAAGAATAAGTATCCTATCCCCAGGATTGATGACTTGTTTGACCAACTTCAGGGTGCTAGTC
ATTTCTCAAAGATAGACCTCAGATCAGGTTATCATCAGCTTAGAGTCAGATATAGTGACATTCCGAAGACATCCTTCAGA
ACTCAGTATGGTCATTATGAATTTGTAGTTATGTCATTTGGACTAACCAATGCTCCTGCAGCTTTCATGGATTTGATGAA
CAAAGTGTTCAAGCAGTCCTTGGACTTGTTCGTTATCGTCTTTATTGATGATATCCTCATTTACTCTAGGAATGAGGAAG
AACATGCAAGTCATTTGAGAGAACTCTCAAAGATCACCAGTTATTTGCAAAGATTAACAGGTGTGAGTTTTGGTTACAAT
CAGTTGCCTTCCGTGGGCATATTGTGTCTAGTGAAGGAATTCGAGTAGATTCCCAGAAGATAGAAGCAGTGAAATAATGG
CCCAGACCTACCTCTGCTACAGATATCAGAAGTTTCTTGGGTCTAGCGGGCGATTACAGATGGTTTGTGGAAGGATTTTC
ATCCATAGCCTCTCCATTGACTAAGTTAACTCAGAAAAAGGTTAAGTTCCAATGGTCAGATGATTATGAGAAAAGCTTTG
CAGAACTGAAAACTAGGTTGACTATAACTACTGTCTTGACTCTACCAGAGGGTTCAGATGGTTATGTGATCTATTATGAT
GCATCCAGGGTCGGCCTAGGTTGTGTGTTGATGCAACGAGGTAAGGTTATAGCTTATGCTTCCAGACAACTTAAGGTACA
TGAGAAGAATTATCCAACTCATGACCTCGAGCTTGCAGCAGTGGTGTTTGCACTCAAGATTTGGAGACACTACTTGTATG
GTGTTCATGTAGATGTGTTCACAGACAATAAGAGCCTTCAGTATGTATTCACCCAGAAAGAGTTGAATCTTCATCAGAGA
AGGTGGCTTGAGTTCCTCAAAGATTATGATATGAGTGTGCATTACCATCCGGGTAAGGTGAATGTAGTAGCAGATGCTCT
TAACAGATTATCCATGGGTTGTGTAGCACATGTTGAGGAAGAAAGGAGAGAGCTAGAAAAGGATGTTCACAGACTTACTC
GCCTAGGAGTTCGTCTTATGAGCATATCAGATGGTGGTGTAACGGTTCAGAATGGGGCAGAATCTTCTTTGGTAGTAGAG
GTTAAAGAAAAGCAAGATAGTGATCCAATCTTGCTTGAACTTAAGGGTGCAGTCCATAATCAGAGAGTGGAGGTTTTCTC
CCAAGGGGGAGATGGTGTACTTCGCTATCAAGGTAGATTGTGTGTTCTTGATGTGGGTGAATTGAGACAACATATTCTCG
TAGAGGCCCACAATTCCAGATATTCTATTATATTTATCCAGGCGCCACTAAGATGTACCGTGATCTACGGGAAGTCTATT
GGTGGAATGGTATGAAAAGAGATATAGCAGACTTTGTGGCTAAGTGCCCCAATTGCCAGCAAGTAAAGGTAGAACATCAG
AAACCAGGAGGTATGACTCAAGAGATTGACATTCCTACTTGGAAGTGGGAAGTGATCAACATGGACTTCATCACAGGTTT
ACCTCGTACTTGCAGACACCATAACTCCATTTGGGTGATTGTTGATAGGGTTACTAAGTCTTCTCACTTTTTGGCGGTCA
AGACTACAGATTCGGCGAAGGATTACGCCAAGCTTTACATTAATGAGATTGTGAGGTTGCACGGAGTTCCTTTGTCTATC
ATCTCAGATAGAGATCTTCAGTTTACATCTCATTTCTAGAAGTCATTTCAGAAAGGTCTTGGTACTAAGGTTAATCTTAG
CACATCATTTCATCTGCAGATGGATGGTCAGGCAGAGCGTACCATTCAGACCTTAGAGGACATGTTGAGAGCTTGTGTGA
TCGACTTCAAGGGTAGTTGGGATGATCACCTTCCTCTAATAGAGTTCGCCTACAACAATAGTTACCATTCCAGCATTCAG
ATGGCCCCTTATGAGGCATTATATGGGCGTAGATGTAGATCTCCAGTTGGTTGGTTTGAAGTAGGTGAAGCAGCCTTGAT
AGGACCAAATTCGGTCCTTGATGCTATGGAGAAAGTGCAACTCATTAGAGATAGACTTAAGACTGCTCAAAGTCGCCAGA
AGTCTTATGCAGATGTGAGAAGAAGGGAACTAGAGTTCCAAGTTGATGATTGAGTTTTCCTAAAAGTGTCACCTATGAAA
GGGGTGATGAGATTTGGCAAGAAAGGGAAGCTCGGTCCCAGATATGTAGGCCCTTACCGGATCTTGAAAAGGATTGGTAA
AGTGGCTTATGAGTTAGAGTTGCCAGCAGACTTAGCAGCAGTGCATCCAGTCTTTCACATTTCTCTTTTGAAGAAGTGTG
TGGGTGATCCAGCATCCATAGTGCCATTAGAGAGTGTGGCCGTGAAAGATAGCCTTTCTTATGAGGATGTACCAGTTGAG
ATTCTCGATCGTCAGGTTAGAAGGTTGAGAAATAAAGAAGTCGCTTCAGTCAAGGTTTTGTGGAGGAGTCAGTCAGTAGA
GGGAGCTACTTGGGAAGCAGAAGCAGCCATGAAGTCCAAGTATCCTCACCTCTTTCCTTCCGATTCCATTCCAGCTTGAG
GTAATAGTTCCTCTTCAGTTTTTCAGTCATTCATGTGAAAATTCAGTCTTAGAATCATGTTCCTTCAGTTGGTACTTGCA
TTTTTAGCGTATTTGCATGTCCTTGGAACTCAGTTCAGTCAGAAATTAAGTTCTCAGTGTTCAGTGGTAGGGATTGCAGC
CCTCTCCCTCCATTTTAGCTAGTTTAGTCTTCATTCGAGGACGAATGGTCCCAAAGGGGAAATAATGTAACACCCCGTAT
TCAAAATAGACAAAAGTGCAGATTTTGAAAAGTTGCAGGTGCAACTTACGGTCACCATCCACGGACCGTAGGTCAGACCA
CGGCCCGTGCTGGTGGACCGTGGTTCACCACTGCAACCCCTCCCCAGCCAGCTCAGAAAATTGGCTAAGTCCCGACTCAC
GGTCCGTAGATCAGACCACGGTCCGTAGATCAGACCACGGTCCGTGGTCTGTGTCCGTGGATTGAGACTTCCCTTACCCA
GCCATTGACACAAACTACGGTCGACCAGCACAGACCATCATTCGATCCACGGTCCGTAGGTCTGACTGTAGATGAGGGTC
AGCAGCCAGTTAGCTGAAAAATATTGATGGGTCAACTTCAGATGGTCATAACTCTTAGCATAAAACTAATTATGTGTCCC
ATGACCTATGGTTAGATAGATAATTGAATTATCTTTCCAATGCCACTGAGTTTGCTAAATTCCGACCTCCGAGTAAAGAG
TTATGCTCATTTTAGTGAAGCCCTGTCAGGCAGACTCGACCTACGGACCCAATCGACGGACCGTCGATTGATTGACGGAC
CGTCAGTCACTCTGACAGCAACTAATTCAAGGGTCTTTTGGTCTTTTCCTATTTCGTTTAACCCCTAAGATACGTCGTTT
AAACCCTAAATCATGAGGTTTTAGTTAGTTTATGCCTAGAAACATAACTAGAACTTACCTAAGTCAAATTCATTAATCAA
AACTTAGAAAATTAAAAGCAAGAGAGGAGAAAAAGGTCAAGAACCCTAGTTCAAGAATGCAGCAAGGTTCCATCAGTTCC
AGCCCCAAAATCGAAAGATTTCTCCGTGGAATTCGTCACCAGGTATGTGGGATTTCACTAGTGGGTTCCTTTCGCCCATT
AGGTCCCTAGAATTCAGTCAGATTCTTGATTCCATGATTATGAACAGACCTAAGGTTTCTAGAATTTGAACAGATCATCA
TGAATTAGTTATTTAAATGTTCCAAATCAGATTATCATGTTATTGCTCAGTTTATCGCATGAATTTCAGAACCCTAGCTA
TGTATTTCTTTATTTCTTGAATTACCTATGCTAGGTCAGATATTTCAGTATTCAGTTTTACATGCCTCAGTTTATGAATG
CATCATTATCAGATTAATTGCTGCATTCTCAGTTTGCATGTTCAGTTTCGAGCTATCCAGTATTTACAGAAATTCAGTCA
TAACTAGTTAACCACTTAATTCATTGGGAGTAGCATAATACCGAGTTGGACTAGGGTTTCAGCGTACCCATATAGTCCCA
GAACTACGAGCCATGTAGGTGTAAGTCCCCTCTGTGGGCAACATCAGTTTAGTGATCACGCCAGCATGCCTCTATACCTC
TGGCAGGGTATATTGGGTCCTCTCGATGGGGCGTATACATCGGACTCCACATTTAGCTCATATGGTTTTATGTCGGTTAT
TAGTAGCTCCCACAGTTAAGTCAGACTCTTTTGCATTGACCATATTTATAGTTCATTCAGTATTCAGTCAACATGTTATA
AATTGGTCATTGCATTCAGTTAGCTCAGTATTCAGTATCTATATCATGTTCAGATTATTTCATTGCTTTATTGCTTTGTT
CAGTTATATGTTCTTTCAGCTTTACTCTATCCTGCCTGCTCAGTACCTTTCAAGTACTGACGCATACGTGCGCTACATCT
TCTCGTGATGTAGGTTTAGGTTCTCAGTATCCAGATCACGCTTAGATCGGTTCTCGATCTTCAGTTCAACAACATTAGTG
GTGAGTCCTCATTCTTCGAGGACTAGTGACATGTTTATCTTTATCGCTTTTAGTCTTTAGTTTCAGTTTTGGTAGATCTC
GTTGGGGCATGTCCCAACATTTCTAGATTGACGATGATGTCACATTGTATAGGTGCAAGGTGGATGAAGTGGAGGCTTAC
ATGTAGAGTTCTATTTGATACGAAGGTTCCACCCAAACTTAGAGGCAAGTTCTACAACGGTATTTAGACCGGCCATGTTG
TATGGAGTGGAGCGTTGTCTTGTAAAGAACTTCCACATTCATAATATACAAGAGTTGCAAAGATAAGGATGTTGAGATGT
ATCTGTTTGCATACTAGAAGCGTCCGACTTAGGAATGAAGATATTCGAAAAAAGATAGGACTGGCCCCAATAAAGGATAA
CATGTGGGAATTGAGACTAAGATTGTTCGGGTATATGTAGAAGAGATGCATAGATTCTCTAGTACAAAGGTTTGAGAGGT
TGGATATGGATGGTTTTAAGAGAGGTAATGATAGGCTGAAGAAGTATTAGGGAGAGATAATTAGACGTAACTTGAAGCAG
CTTCATCATACCAAGGAGATGACCTTAGATAGAAGTTATGGAGGACATATATTGGGATAGGAGGTTAGTTAGTTAGTTGA
GTGTTGTCTTTCTCATTCCTCGTTACTATTATTAGTATCATTCCTCTTTACTATGTAGTATTACTCTTGTACTGTCTTTT
TCCTTTGATTTTGGTAACACTTTGATTATCATTGGAGCTAGTTATGACTATTGTAGTATTTTTCCAT
>mtp571.contig_3
AGATAAATTAAGTTCGGGAGGGTAATAGGACTTTAGTAAAGGTTAGGTGTGTCTCTGGGATTTCGGGCTTAGGCTGGGGG
GTACTTATGCATTTTCCCAAATAGAAATATTAACTCAAGATGCATAAAAATACAATGGTTATTCCTTACTCTTATTTGGG
AGATTCTCTAACCGACAACCATCATTATAAGCTATGTGATGATACGTCTCTCCTATGCTGCCAGAATTTTCCTATACCTT
ATGAGGGTATAGAACACCTAAACTAAGTGGATCCACTAAGCTATGCTTAAAAGCAATAAGGAATCATCTAAAAAGTATGA
GTCTTTACCTATGTTGGCTACATGGTTTATGAGGAATTTGAGTTGTCTAAACTCATACCCATAGCAGTGCTCAATAATAC
TCCTAATAATATTTAAACAGATGTTCAAATGTATAAAATATAAATCTTTCTCAATTTGAGGTAATTACACAAAAGATCCT
CTTAAAAGAGGTAATACTCTGAAACATCTCTGAACTCATAAACTTATTTAGAAATCAACCTTTCTCACTTTAAATGTAAA
ACGTGTTACATTTGGGAATACGTTTTTCCCTTATACTCTTTTTAAATCATGAATACAACTCTCCTCATTCTCATGTTTAC
TTTCTCAAGACTTAGTTCAAAATCATTTTTGACTACAAAAGAATTTCAAATGACTCAAAAAGGCCTCTTGAACTTTCCTC
TAAAACTTACTTTGGTTTGGAATGTAAATTAATAAATGTGATTAGGACATGTCAAATCTCTCAAGGATTAATAGAGCTTT
TAGGAGCTAATACAAAGAAGAGAACGTAGTCACAATTCAAAGGAACACTCAGAAAGAAGCACGGAAGGAAAAAGGACAAG
GTGACCCTGGCGCACTACTGGCGCGGCCAGAAGTTTGGGGCACACTTCTGGCGCAGTGTGCCAAGCCCCAAACTACTGAC
CAGAATTTCTAGTGCTATGGTGGCGCATATCCCCACCCCCATGCCTAGAAATCCGATGATACTCAATTTAGGGTCCTAAC
TCATTTGGAATGGAGGAAATTCTCCTTAACTATTCTTGATTCTCAAACCCAACATGATTATATGAGGAATTCAACACAAT
CCCTTTGGGAAACACAACCTTTACAAAGGATTCACAATACATAAGAATTTGCAACCTCCATTGTTAAAAAATTGAACAAT
TATCAACAACTATTCAAGAAGCCTTTAGATACAATGATTTCATGGATATATTAGATGCAGGGTGTGAGGAAAATCAAGTC
CATCACTTTGAGAAGCCTTACATACCTGAATAAAACAATGTTCTTGGCAAAATCCCCATTTCTTGAAAGAACGCTTGAAA
CCCTTCCCTTTTCTACTCTTGAAACGTCTCTCTAAATCTCTAATTGTTTAGGAACATGAAAAAGTGGTCTAATTCTAATT
AGACCCTTATTTGGGGTGAAAAAAAATGTTTCTAAGCCTAGTGAAAAAAGTAAAAGCCAAAATACTTTTTTAAAAATGAA
TGGAATGCCTTAAATAGAGAGGCTTCACTCAAACATGCATAACTTCTTACTCCGATTTTGATATTGAGCAAATTTACTGG
CGTTGGAAAGATGACTCAAAGACCTTCTATTTGATATCTCATGGGCCACCTAATTCTTTATGCTCTAAAAGATATGGCCG
TTTGAAGTTGACCCAAAACTAAAAACTGATGGGTGACTTGTACGAATCTTTATTTAGCTCTTTCGAAGTCTGAGGTGTTA
CAGATCATCTATTAGTAGATGTTTATTTTACATACTAACAACAATGAGGGCTTGTATCGAAATCTCCTAAACTATCATTG
CTTAGGAAAATTTCATACCTAAACTACATTGTTCTCATATTAGAACACCTCTATTTTACTCTATCTGATTTTAAAAAATA
AATAAAAAGAGAGCATTATAGTAATATAAGTACAGGAAAGGGATCATGCAGACTAAATTGGGAACTTTATGAATCATCAT
ACTACAAAGTTTTCAATTTCATAATCAAATCTTTAACTATTACAACTTTATGAAAGATTAACACTTATAAAAAGACTATG
GTATGTGGTTTTTGGTCCTAAATTCTTTGAATGTTCACTAAGCGCGAACCTGAGAAAGTAATTTGAATATTAAACTTGAA
GATCTAGGATCCCAATAAAGTCTCATTTCATCATCAACGCCTAATCCACTATCGTTGAACAATTCGATGCACGAAAGAGA
AAAGTCATCACTGTATAGATTCCTTAAGCAAACACTTCCACCTTCATACTTCTTAGGAACATTCTCCTTAGTAACATCCC
ACACGTGAACAGGCATACCATACCCGTTCTCAACACTTTTGGCCATGTCCAACGTCCAGTAAAGAAGAATGTACTCAAAC
GTCTCAACAAATGGAATCACCAGTTTTCGTACAACGACCTCATCATGGGTAATATTTAACTTGATGTGCCATGGGTTTTC
CAGATCTATTTTTGGGGAGGATATATATCCCTTATCTCAATTAGTTCTCGAGTCAATACATATGTAGTGTTGTTAAGTTT
GTAAGATTCTTCTTCATCTTTTGATGGAAAGAAATTGTAAAAAAGGGGTCCTCTTAAGACTAAGCAAAGATTTTTTATTT
GAGATTGAAGAAATTGTTATAACGATACAATTCCCAAAAAATTATTACACAGAAAAAGAGAGAGGCAGGAGCGCTTCAAT
TTATAACAATAAAATCTAAACAAATAAGGTTTTAATATATATTCCTACTTTCAGAGGGAAACTCAGAAAGTTATTACTTT
TGGTCCGAATAACATTCAGTTTTTTTAGATTATTCTCTTTATTTTAATTTGTTTGTATTTTGAATTTGTACCTAATTTTA
GAAAATAAATAAAAAAAATTATATCTTGTGGTCTTGTTTGGCATATGACCAAAATTTTGAATCAAATTTCAAAATTTTGT
ATTCTACTTTTATTTAAAAGTAAATTCGATTTTGAAAAGTTGAATAAAATAGGAAGTAGACAAACAAAAATATTTTTCTT
GTCTTTCTCTTTTTTGTTTGCAATATTTCTCTGCAATGACTTGTTCTTCTTATTCTGACCAAACAATTGAGATTCATCCG
GCTTACTAGGCAGATTTCTTCAATACCCAAAGGGCCCAAACGCCGCCAACTATCATTGAAAGATAGTCCTCTTGAGGAGA
CAGAAAAATCCCCTCCAAGCAATAGTTATGAAGCTCTTGTGTTGTAGTTGTATTGTTCAGTTACCGCAAATCATAAAACT
AGTAAATATGTAGAAACATATTTCTTTGATAATAATTGCAAGGATTCGAATAGTCGATTAAATGAATTTAGGAATCACAT
TCCTCAATTCAAAAACTCCCCAATACTGCACTTTAATCAGGATTATTAGTTCAGAAGTTGATGATTTCTTGCTTAATTAC
AATCCACAGATTCAAAGAGAAACTGCGAATCTGGAATTCATTAAATGCTTCTGTCAGAACCTCGGTCTTAGAAAGGGCTA
ATATTAGAAATAGCCAATTTAAGATTTGTGCAAGTTAGTCTTCAATTGTGAGTTTTGGGTCAACTTCAAATGACCATAAC
TTTCAGCACAGTATGAGTTAGGTGGTCCATAAGATATTAAATGAAAGGCCTTTGAGTCCTCTTTCCAACTCCACCTAGTT
TACTAAAATCCAACTTAGGATGACGATGATTTGCCCATTTGAGTTCAGCATGTCCAGTTATAGATATTTATCCGAATTAA
GAAGGGGTACTGTGGTCTTTTTCTTAACCCACTAAGCCCATACGTTTTTTCAACCAAATTAGGGGTCAAAGTTGATTAAT
ATCAGTTTACTCTAAAGTCTAAAATGTTTGGAAAATTAGAGCAAAGTTCAAAGAGGAGAAAAGGGAGAAAAGCTTCAAGC
GTTCAAGATTTCTTGCGATCTTGAGGAATTTCGCCAAGGATTTGATCCTTTCGAAGTATGTAAGCTTTCATAGTAATGGG
TTCGTTCACCCTCATGCCAATCATGAGTTTCTTTATTAATTTTCATCCATGAAAATCCGTGTATTTAGGTTCTTGACGAA
TTTCTTGAGGTTTCATTCTTCATTCTTTGTAAATGGGGTTTTGATGAGTTCTTGAGGCGAGGGTATTGATTTTGATGGTT
TTTCATGAGGAAATTTGAGTAGATTTTCATTTACTTATGTTGGGTATACGAATATAAGAGATTTTAGAAGAAATCAATCG
GTTCTAGATGAATTAGGTCCAAACATTGAGAAGAAAAATTCATCAGGATGTTCTGGAAACAGGTTGGGGAGCCGTGCCCT
CTATGCACCAGCAGGGCTGGCGTTGGGCGTGAGCAGTGCACCAAAAACTAGCTCCAGTAAGAGGAGGCCTGGCGTGGCAC
GCTACCCCTGTGCCACAAGCGTTAGACCACTTTTCTTCTTCGTTCTCGTTCCGTACTTGTTCCTTTGAGTCGAGATTTCA
TTCCCTTCTTTATCCTAACTATTTAAACCTTCATTAATTATCGAGAGATCTTATATATCATGAAACATAACTCTTGAATT
TACATTTCAAATTCAAGAAAAGATTAAGAGTCAAGTTTGAGAGAACCGTTTGAGTCATTTTGAGAAGTCTTTGACAAACT
TTTAAAACTTGTTTTAAGACTAGAGTACTTGAGTATGAGGATGAGAATAGTTGAATTCATGTTTTCAAAATGAATATAAG
GGAACTAATTATTCCCAAGGTTAAATGTTTTACATTTAAAATAAGAGGAAACTTTGATTTCCAAATGAGTTCATGAGGAG
TTTTTGAGCACTATCTCTTTTAAGAGAACCTTTTGAGTAATAATCTCAAAGTTTGAGGATGAGGAAATGTTGTTAAGCAT
ATGAGAATGAGTTATATTATTTGGAGTACTATTGAACACCAATATGGGTACGAGTTTAGACAACTCAAAGTCCTCATAAA
CTATGTATGCGAACATGGGTAAAGGGTCATACTTTTAGACGATTTTGTATTTCTTTAAGCATAGTTTAGTGGATCCACTT
AGTTAAGGATGTCTAATACTCTGGTAAGGTATAGGACAGCTCTGGCAGCATGGGTGAGACGGTGTATCATCACATAGCTC
ATAGTGATTGTTATCAGTTAGATAATCTCCCAAATAAGAGTAAAGTGTTTATTATTGTATTTTTTAAAATACATTGAGTC
ATTATATATTGTTTTAAAATCTTTCTTTATACTGCATCTTTATTGTTGCTTTTATATTGAATTGAGTTGAGTATTTCTGA
GTTAAGTTGAGTCTTAGATGAGGTAATTATGTTCTTCCTTGTATTAGTTCAAGCTTATGTCTGTGCCTTAGAGTTCCCCT
TACATGCTCGTACATTCCATGTACTGACACCATTTGGCATGCATCTTTCATGATATAGATACAGGTACTCGAGGTTATCA
ACAGGTATTCCGTTGAGACCACTTACTGTTCTAGAGTTTCTTTGGTGAGCATCCTTACTTTGGAGGGTTCCACATCTACT
TTCTGTTTTGTTAAGAGGTCGTGAGTCTTTTCCCAACTTCCCTCATAGTTATTAGAGGCTTCGTAGACAGTAGTATTTTG
AGGAGTCTTTTTGATTTCCATTGTTAATGTTTAAGACTTGAGTTGTCTATTTGTCCAGTTGAATACTTCATATATTCTAA
GTTATTTATCTTGAGACATTTGAGTAAATCTTTACTTTTTAGTTCATATAATTTTGAGTAAGTCTTCTGTTGATTATTGA
GTTAGGCCAAGGGTTCGCTTGGGGACCAGCAATGGTTCTCGAGTTCGAGTTACATCCGGGTTGTAGGCTCGGGGCATGAC
AAACCTGGTAAAGAGAACAAAGTTCAATAGTCCTAGGGTGTCTATGAAGTCGTTTATGTAGTGATAAGGGTTCCAATTGG
GGATGAAACCAATTGAAATCAAATGGGGAATGAAACAACACAAAAGTAAGATAGATGAGAAATAAGAGAAGAGAAGAGAA
GAAAGAAAGGCAATTGAATAAATAATCAACCAAGGAAGAAGAGAAACTTGAATTCGAAAAGAAACAACTCAAATTGAAAA
CCACAAATGAGCAATCTCAAGTGAAATCAAGGTTAAAGAAGTCCTAAATCAACAATGAGAATCCACCCATCACTAATCTA
GATTAAGCTACACTAAGCTAGGCTATCCTAAAAGGATTTCACCCTTAAACTACACTCTTGAAAGAGCTTGTTCATTTCAC
ATTCAAAATCCATATATTCTAAATCTTCCAAAATAAAAGAGACTACTATTTATACTAATAAAATAAAGAAGACACTTATT
TGACAATTTTACCCTTAATGAGGTAAGGGCCTTGTTTGGTTGACTTCTTTTGTGAATTCTTGAAAATAAAGTAAAGAAGA
CACTTCTTTGACAATTTTACCCTTAATGAGGTAAGGGCCTTGTTTGGTTGTCTTCTTTTGTGAATTCTTGAAATTATGAG
ATGACCATTTGCACAAATGGCCTCTTTCTTCTTTCTCTTCACTTAGATGGACCTTCCACACATTGTACTTCTTGATTTTG
TGTCCATCAAGCTCCTCTAATACTTTCACGCGATCCATGCTATCCATGTTGTTATCATCCTTCCCTTCTTGAAATGGATT
CGTCCTCGAATCCAAACCTTGCAAAACCATGAAAAGGACGAACAACAAATATATCCTCATGGCATGAGGGTTAGTATAAT
GGTTAGCACAAAAAGCATTACATCAAGGAGACACAATCTCAAGGAGCAACCAAGTATCCTCTATTATCAGGACTATTAAG
CCCGCAGTTGGAGAACAAGGAAATTGGCTATTCCTCACATCAAAAGGATAATACCACCCAAAATATAACATTACTACAAG
TTCAAATGCTCACCGGGGTTAAAATGATAATAGGTCCACATAATGGGGTCATACAAACAAGTATAGACCTCAATGATACC
TCGACCGAAATGCAATGCCCATTTAAGACAAATATGAGACTCATCATCATGCACATAAGGGTCATCTAAGGTGTTCCTAT
ATGCAAGATTACAACTAGGTTTAAGGATCCTAGCACTCATTACATCACAAGATGGAACACACAAAGACAACATGATGAAT
TTAAGATAAACTCCCCCCTCTCTTGACAAATAACTCTTATCCCCATAAGATGCACAATCAACAAGATCATACGCAAAGAG
ATAGTAAAGAAAGGGGGTTAGAAAACTACCCTTCCCCATGCACAACGTAGGCCCCTCAAGTAAATTGTAAACCCTCAAGA
AGAACTTTCCATCATAGGGAAAGGTGCCAACAAATTCCTCCAAATTGTTCTTGTCATCTTGACCAAGCATCACTAAACAA
ATGCCACAATTCAACTCATTACCGGGGTCAAATGGAAAGGAAATCCATGAACATGGATCAAGCACACCTTTATTAACCCG
ATTGGCACCCTTATCTTCCAATATCATAGTACTCCACTCAAAAGTGCTAACATCATCATATGCAAACAAGTAGTAGAGAA
AGGTGTCACATAAATGAACTTCAATCAAGTTGTTCCCAAGTTTGGCCTCCACTTTATATACTAAAGAAGCACAATTCATA
TGAAAAATTGGAACACACAAGGATGAAGTAACATTTAACACATAAGCGTCCCCTTTCATCTTAACACTACCCTCTCCAAT
AAATGTACTATCATCTTCACAAAAGAGATTTCCATCTTTGGAAAGTGTGTCATCACACCATAGTGGATTCTTAAACAATT
GATAGCCGCTGAGAGTGGCTACACTTCCAACATTATAAGGCATTTCACTATGCATACTCTCAAGAGTCATGTCATCATCA
AACAAGAGATTATCCTTTAACAAACATTCTACCTCAAGATTCACATGAGAAAAACAAGAAATTGTGTTATGGTCTAAGGA
TTCATTCAAATCATTAATGCCAACACTAGGTGGACACAAATTGATCTTTCTAGAAGAATCAACTTGGACATCAATAGGAT
CAACTAGTGTAGCATCGCTTTCATCGCAGGACACTGTACCCTCATTCAAGCTACAAGTGTCAACACTAGGTGGACACAAA
TTGACCTTACTAGAAGAGTCAATTCGGTCATCAAAAGGATCAACTAGTGCTTGATCACTCACAACAAGGATATTATCATC
ACACAAGAAAGTGCTATCAAGAACATCACAAGGTAAAGACCCATTATGCTCACATAAAAACAAGCTATTATTTACACTCA
AAGGGCTACTATCCACACAATGATGTTCCAAGTTCAAGGAAGTGTAGGCGTTAGCATTGTTACCTTGTAGCTCATAGGAA
GAAGTGTAGTCACCTTGACTATCAACATTAGAGCATATTTTCTCATTTTGGAAGCTTTCAAGAACCTCATGATTCTTCAC
ATTTTGAGGTTCCTCACTAGGCTTGCTTCCAAGGATACCTGCACAAATTTTCAAACAACTAGAGAAAGTAAAGTTACATG
AGTTAGGAGAAAAATGTGACAACCCTCTCACAACACTCCACCCAACCTCTCATTTTTCCACTCTAGAGTTGTCACTTTTC
ACATCCTTACTCCTCTCAATCTTTTGTCTCTAAATTTGATGGGAGTTAGGGCAAGTTCCAAGGATTCCTTTAGAAGGGTT
AGAAGATCCCTTCAAGTTCAACTTCCATTTTGGTGCACAAGGAGTGGGTGTTTTGACTTCCATGTGCAACTCCTTAGTGC
CAACCTTACAAGGAGTATCTTGTTTTCCTTCCAAGGGTAACTCCTTAGGCGTATCTTCATGATGAATAACTTGCCTCTTT
TGTACCATAGACGTAACCTTTTCAAACATTCGTAAGAAATCATCAAACTCTTCTCTCAACATTGTAAAAGATTCTCTTAA
CTCTACTACTTCATGGCTTAGTGTTCCTCCCCCTCTACCTTCAACCTCATCACCATACGGAGAACAAGAAACATTGGAAC
TAGGATGATAAGAATAAGTTAGCATATTTTGAGAAGTAGGGAATGCACTTCTTCTATGGTCCACACGGCAACTTTGAAAT
GGTCCCACCCAAACATCTATGCCTTATTTCTTAGGATAGGAAGTAGCACAAGACGAGGTAGTAAATTCAACCTCACAACC
TCCATTTCTATCTATATTATGCTCAAAGGATTCATAAGACCTATGAGAGAAAGAATTGTACCTCACATCACCATCATAAC
CATGGTGCGTAGCATGAGAACCTTCATCTCCACAATGATATACACCATAAGGTTCTTCCATCCCTTCAACATCATCACAA
GAGTCATAAGTTCCATTCATCTCAAAATCATCTCCGGAGTAGTAGTTCTCACCACCACGTTGTTCATTATCCCATGGACC
ATCATATCCCTCATAAGAATCACCATCATAAACAAGAGCCCCATTGCCATGCTCGTAAGGACCATCATAGCCCTCACAAA
ACTCATTTTCACCATGTTCATAGCTCATATTGCTACAAGCGTATTCACCAATATCATCTCCACAATATTCGGAAGTTACG
GATGACATTCTTCCTTGTAAACACCTTGGGTACCTACAAAACTTAGCAAACAAGGTTAGTGGCAAAATTCCTCACACCTC
TCTTATTTGATCTCACACTCACCTTCCTAAAGTGTCTTCCCAAAGTTGATAGAGAACTACCTTTGCCCAATCAAATCACA
AGATCACTAATTCTTTGTGGTGGAGTGGATTCTTGTGACTCTTGAAAGAAGGATGACCCAAAAATCTAAAGGACTGGAAT
CAAGAAGGTTATCAACGAATTAAGATGAAAAAAGTAGAAGAAAGAAGTGCCAAAAAAAATTCGGACTCAAAATAAACCAA
GTAACAAAAGTAGAAGAATTACTTCTTGTTAATTTGAAGGATCAAAGAAAAGATTTGATGATTAAAAACTAGTTAAAAGT
AATTAAAGATGTTAATTAATTGTTAAATAGTTGAAAAATAGAAGAAAAAAAGTGTGGAAGAAGAAGAAGTGAATTTGGAC
ACTTAGAAAAACTTTTAAGCCTTAAAACAGTTCTTTACTTGTAAGACTTTGATTGGATAATTTAATGATTAAAACTAGTT
AACAAGTAATTAAAGATGTTAATTAGTTGTTAAATAGTTGAGGAATTGAAGGAAAAAAGTATAGAAAAAGAATCAAGATG
TTTGGACACTTAGAAAACAATTTTGGTCCAAAAAACTTCCCATACTTAGAATATTTTTGGGGTCTTAAGCAAAAACCTGC
ACATTTTCCTCTCTGAATCTGAGCCACACGCGCCACGTGGCGCGTCAAGGATGGCCTGGCAGTGAGCTGTTGTTGTGGCA
CTGAGCTGGCGCTGAAGTGGATGTTGTGTTGGCAACTGATTGCTGACGTGGCAGTCCACGTGGATTTTTTTAATTTTCTT
TTTTAAATTCAATTTATTTATTTTCGAATTTCCTTTTCTTTTTTTTTCAAAATTCCACTAATGGACCCCAAAAAAACACC
TTTGACCAACTTTGACTTGAAAAGTTGGATCAAATGTACTTTCTTCTTTCTTCTTCTTCAAGAACAACTTGAAGATACCA
ACAAGACATTGACCACCAAGAACACACACTCAACCCCAATACACTCAAATCAACTCGAAATTGGCTCAAAATTTAGTATT
TTCTTCCCTTCAACTAAGAGAACAAAGCTCACTAATTATTAACCTCCAATTTCGCCTCAATCAAAAGACCCACTTTCAAA
ATTTGAAAAGTTTGAAAAGCTTGAAACCCTTCAATAGTAACTTCACTTCTACAACTCCAAATTGAACAAAAATTGAAACC
TAGACTCAAAAAAACACTAGGGAACAAGGATCTTGTGTCAAAAATAACAAATCAAAATTTTAAAAAAAATCAAGTATTTT
TTTTTTGACGATTTTTTTGGACTCTTTTTTTTTAAAACCAAGACTAGATTTGTAAGAACAAATCTAAACCTAGGCTCTTG
ATACCAAATGATAAGGGTTCCAATTGGGGATGAAACCAATTGAAATCAAATGGGGAATGAAACAACAAAAAAGTAAGATG
AGAAATAAGAGATGAGAAGAGAAGAAAGAAAGGCAATTGAATAAACAATCAACCAAGGAAGAAGAGAAACTTGAATTCGA
AAAGAAACAACTCAAATTGAAAAACCACAAATGATCAATCTCAAGTGAAATCAAGGTTAAAGAAGTCCTAAATCAACAAT
GAGAATCCACCTATCACTAATCTAGATTAAGCTAGGCTATCCTAAAGGGATTCCACCCTTAAACTACACTTTTGAAAGAG
TTTGTTCATTTCATATTCAAAACCCATATAGTCTAAATCTTCCAAAATAAAAGAGACTACTACTTATACTAATAAAATAA
AAAAGACACTTATTTGACAATTTTACCCTTAATGAGGTAAGGGCCTTGTTTGGTTGACTTCTTTTGTGAATTCTTGAAAA
TAAAGTAAAGAAGACACTTCTTTGACAATTTTACCCTTAATGAGGTAAGGGCCTTGTTTGGTTGACTTCTTTTGTGAATT
CTTGAAATTATGAGATGACCATTTGCACAAATGGCCTCTTTCTTCTTTCTCTTCACTTAGATGGCCCTTTCACACATTGT
ACTTCTTTATTTTGTGTCCATCAAGCTCCTCTAATGCTTTTACGCGATCCATGCTATCCATGTTGTTATCATGTAGAGTC
ATACTTATCAATGTGAAGCGCGCCACATCTATAATTAGGAGGCTATGACATTTAGAAAATATCTCACTTCTTTCATACTC
TTTTCATGCGATAGAGTTCAACTCTAAAAAGGTTTCTTTCTAATTCGTGTTTGCACTTATCTTTATGATCATGCCTCCAT
GAATATCTGTCTGTGGTCGTTTTGCTAGGAGAAATGTTGATTCTCAGGATCAAGGGGTCCCCAATGCACTAGAAGTGTAA
CCCCAAGAAGAGGTCACTAATGCTGAGTTCCGGGAGGCTATCCGGATGTTAAGTCAAGTGGTGACCAACCAAGCTGGGTA
ACAGAGAGGGGTTCGACAGGATGTGGTTGATACATTCAGGATCCGTGAGTTCTTGAGGATGAATCCACCAGACTTCACTG
GTTCAAGTGTCACTGAGGATTCGAAAAACTTTGTGGAAGAGTTGCAGAAAGTGTTTGAGGTGATGCATGTTACAGATGTT
GAGCGTGTGGAACTTGTTGCATACCAACTCAAAGGTGTTGCTAGGATCTGGTACGACCAATGGAAGAAGAGTAGAGCTGA
AGGGGCACTAATTGTGAGTTGGGTTGTTTTTTAAAGTTCTTACATGGGGAGCTTCTTTCCCCGTGAGCTGAGAGAGCTTG
TATCATCACATAGCTCATAGTGATGGTTGGTGGATAGAGAATCTCCCAAATAAGAGTAAAGAGTTTACTATTGTATTTTT
TAAATACATTGAGTTATTATCTAATGTTTTAAAATCTTTCTTTATATTGCATTTTTATTGTTGCTTTTATATGTGCTTTA
GAGTCCCTCTTACATGCTTGTACATTTTATGTAATGACGCCATTTGGCCTGCATCTTTCATGATGCAGATACAGGTAATC
AGGGTCATCAACAAGCGCTCCGTTAATATCACTTGTTGTTTCAGAGTTCTTTGGTGAGCCTCCTTACTTCGGAGGGTTCC
ACGTCTACTTTCAATTTTGTTAGGAGGTCGTGAGTCTTGTCCCGACTTCCCTCATAGCTATTAGAGGCTTCATGATATAC
CATGAGTTTACGGTATTTCTAATACATTTCACTTACAAGTTGTGTGTGTCTAGGGCCTTTTTATATTGGTTTTTATGTGT
TTTATCATGTTTTGCAGGAAAGGTGTTCAAGCGCGAAAGTTTAGAGACAGCTGAAGGAAATGCAGAAAAAGGCATCCACG
GAGGTCATCTACGGACCGTATGTCCATTCACGGTCCGTAGGTGATGACCGTAGATCAGCAGTAATGTGCTGAGGACAAAT
CAGGGAAATCTGACCAAGTGTGGAACCACGGTGCCCATTGACGGTCCGTAGATTGATCTACGGACCGTACTGTTGATCCG
TAGAGTGAGACTGCGAGGGTTCCAGTACCTGATTTTTGAAGATGCTAAGTATGGAGCTACGGAAGGGATTGACGGACCGT
AGGTCGATCTACGGTCCGTGCTGCTGGTCCGTCGTTTATTTCAGAGAAGCTGATTGTTGGATGCTGAAATATTTTCTAAG
TCCCGAGTGACGGAAGGGACTTACGGACCGTAGATCCATCGACGGTCCGTAAGTCAGTCTCGTGGATCGAAGACGCGTAC
CTGAACAAAACTTTCCTTAATTTGTTTCCTTTTTTATTTAGGATTTGTTTTCTATAAATAGTACATGTAAACCTCGTTTT
TTGAGGTTAGACACTATTATTCTATTTTTGCTTTGTAACTTTGAAGATTAATTTGCAACCCTAGCAATTATTGATTTCCC
AAGTTTGTTTTGAAGATTTTGGTTTTGCAATTCAAGTTAATTTTCTGGGTTTATTATTCTCTTTACGTAAGTTCATGATT
TCTCCATCTACAATTATGAATTGTGTTCTTGCTAATATGAGTAACTAAATCCACAACTAGGGTTGTGGGAACCATGATCA
ATTAACAAAGTATGAATAGTAAATAAGCAATTCTTAACTAGTATTTTGCATGCAGTGATAATTCTTTCGTTTAGAAGTCT
TTTTAACGGTGGCCAACGTTAGAACTCGCCTTGTTACTACTTGCCGGACCAAGGAGGTAATTAACAAGAAAAGAATTATC
AACATAGATTTAGTGTGATACTATCTAATAGGCTAGTGTCGATTGGTGCGAAATAATAACTAAGCCAAACATCGATTATG
ATGTCTAATATGAGGTAAAGGTAAAGGTTAGTAAATTATACACACGTAGCCGGACCAAGGTGCGTGGTGAAACTCTCTAG
ATGCCGGACCAAGGATTTAGAGATACCTAACTTATCACTTTGCATGTAATACACTAGAAAAGGATTGCTATTACTAGGAT
TACTGCGTTATGAGATTATGGGAAACACGTGTACCCTAGTTATTTCTCTTATCTTGATAACAACCAAAGTTGAATTTAAT
TATTGATTACAATATTTAGTCTTACTATTTGTTTTACACAAGCACAACCCCCCTTTTTATTACCTGTTTCTGGAAATAAT
TTGACTAATCGAATATAATTGTTGGTTAAAAGTAAAGTCTAAACCATTTTCCTCGTGGGATCGATCCCAACCTACAAGTT
GGGTTCTTTACTTGATAACGATCGCTTATGCTTCTGAAAGGAGCTGTAATTTGAGCGTATCACTTCATAGACAGAAGTGT
TATGAGGAATCTTTTTCATTTCCATTGTTAAGGTTTAAGAGTTGAGTTGCCTTTTTGGCCATTTGAATACTTTATGTATT
CTAAGTTATTTATCTTGAGACATTCGAGTAAATATTTACATTTGAGTTCAAATATTGTTGAGTAAGTCTTCTACAGAGTA
TTGAGTCAGGCCAAGCGTTCGCTTGGGGACCAACAATGGTTCTCGAGTGCCAGTTACGTCCAGGGTGTAGGCTCGAGGTG
TGACAGAAACGGCAACTTAGGTTGTGACTCAAACTTATTAAAGGCATAAGAAAGAGCATGTTTGCTCCAGCTATGATGAA
TGAGTTCATTTTTGGCATTTTCACCCATCGCTACGAGCCACGAGCGTTGACTATTCATTATGATTAGCATCTCCATTCAC
ATGAATTTTTTTTTCCTATTCTATCAACAATGAAAAATGCTAGAGTAGAATCCGCAATGATATCAACAAATTCAAGTATA
ATAGCATAAAAGGTTCTATCAAAAGAATGTGCTTGTTGTAAGACCTTCAAGAACCATACTAGAAGATGTTTTTTGAAAAA
TTGTGATCAAACAGATTGAGTTACCACACGAAATTCAAGATAGTATAACCATGCTTTGAAGCACAACATCTTTAATAGGG
AGCGAACGGACAGATGAATTGAAACTCATCTCTTAGTAACAGATGGCCCGGAAATGTAAAGAAAAACAAACAAAATTTTG
GGAATCATAATATATTCATACTCTATTTTACAAAGTTATGATGTTTCTTGAGTTGCTTATTGAATTTGAACATAAAACTT
GAAATATCCCAATTTCTACAAATGAGTCTATCTTTCTTGAATCACGAATCCTTAGAACTTAGAAGGTATTTGAACATAAT
TTTTTGAAGTATAGGATGCCAAAATAGCCTAACTTCATCACCAACGCCCACTCAGTGAACGTTCAACAATCCCATAATCG
ATAGAGAATAGTCATCACGATTAAGCAGATCCCAAAATGTATAAATTGCATCATCATAAAATTGAGCATCATTCGTTACT
CATATCTTAGGCTCAATTTTTATTTATGCGATTGTCGAGGAAGGTGTGAACAAAGATGGGGATGAGGCCAAGGATGAGAT
CAGTGGAGGCACTAGACCATCTGTCACTTGTCCTCCCCGACAATACTAAGATTGAGAATCATATCATATTGTGACTTTCA
TCTCTACAACCTTGATAGAAAATAGAGATGAAGGTATGTTTTATGGTAGAAGTGGATCCAAACCTCCTCTTATTTTTGCA
AATTTGTGGGTTTAAGTGGACCACGATGTGTAAATTCTTTGTCATTAAGTGATCATTATATCCCTTATACCTGGAAGACT
TTCCTTATCGCAATATAAGTAGTATTTTTTGTATTATGTAACATTTTTTTTTACCTCTTTTTTGCAGCTTTCTTAAGTCA
TCAATGAAGCACAAAAGATTTTTGTATATGTGCATGAATTTAAATATAACTATTGCTTAATATTTAATTAATTAAATAGA
TATTAATATTTATTTTATTTTAGGTGTAAGATAAGGTCAAAATGGTAATCCAACTTTGAATTTAGGAGCTTCCCACTAAT
AATAATATACTAGTTTCACGGCACGTATATATTATACTAGTTCTGGAAATGTGCGCTGCACGTTTATTCTTTACTGTCAT
TCAAATTTGTATAGGTCTAATCTAACGTTGAAAATTATCAATTACATTATTCTTTTGTATATGTTGTTCTATGCAAATAT
AACAGTGTTAATTAATTTTTTCATTAATTTTGGTTATTTGTCTACAAAATAAAAAATGTTGAAAAATATAAAACTAACTA
TGATAATATAGCACATAGTATGTGATATAGTGATGAACTCTTAGTCTAAATTTAAGAAATGGACGTAAACATATCTAACA
AAATTAATATAGACAAAGAATAAATATATATTTACCATGTTAATGAGGGGAAAATGACCAATAAATTGATTTTACATAAA
TTTATAAGAATTATAAGATGATAAACACAAAAGTGAAGTTGACTAATATTTTCTGTTCACTTTATATAAGAGATCATCAC
CAAAAATCTATTAAAAGTCGAAAATAATTGCAACCCAAAAAACTTATTATAAAATACAAAACCAGTAAATAAAGTGCAAA
TATATATACACACAAAAGAAGGATCTTTTGAGCAAGATAACTAAGGAACTTTAGTAAAGAAAGACACAAATAATGATACA
ACCCACCTTGAAAGAAGTTTCATCATATAAATCGAAAAATAATTAAGAAATGTAACACCCCAGAAATTTTTTGAACTAAG
ACTCGAACCATCCTTCATTGTGAGTAGGATTTACCAAGGAATTTAAAATTTCTTAATTATTAAGGTCAGGTCACTAGATG
TAGCACCTTGAGTTCCAAAAAGAACTAAATTGGAGATGGCAAAATTTGAAATTTTGCAAGTTATGCTTAAGTTATGAGTT
TTGGGTAAATTTTAAATGACCATAAATATCAGTAAAGGATGGTTTAGGTGGGCTAAAAGATTGAAACTGAAAGGTCTCTG
AATTATCTTTCCAACGCCATCGAGTTTGCTAAGTTTCGTGTTCGGATGAGTGAGATATGCCCTTTTGAAGTTAAGTTGTC
CAGTTAAGGAAAGTTACCCAAAAATTATGAGGGGTATTTTGGTCTTTTCCTTACCAAATAAGATTTTATTCATTATTAGT
AAGGTTTTAAGGGTCTAATACTATTAGGTTAAGTTTTATAATCCTAATATACGCCTAGGCTTTTAGTTGAGAGTTCAAGA
AGAGAAAAGAGGAGAAAAGAGGAAAAGATCAAGGCGTTCGTCGAGGTTCTTGAGTTTTGTTGCGGATTTTCGTCATGGGT
TTGATCCCTAAGAGGTACGTAAGTTTCCATAGTGTTGGTTTCATTAACCCACACACCAATCATGATTTATTTAGCATAAT
TTAGTTCTTAAAATTTCAGGATTTAAGTTCTTGATGAGTTCTTGATAAGTGTCCTTATCGATTAAGTTTTGATCTAAGAT
TCTACTTGGGTAAATTTTAAACGACCATATATCTTAGAATATAAAGATTTACGTGAGCCATAACCAATCCATTTAAAGGT
ATTTGAATCTACTTTCCAACGCCACCAATTTCGCGTCAATCCAATTTCTAAGTAAAACGTTATGACTATTTTAGTAACCT
ATACAGTGTTGTTACGAATTAGCCGACAAGAAAACATTTAAAAGGGTTGTTTTTGTTTTTTTACGTCCAAGAAAACCCTA
AAAGAATTTCTTGACTAATAAAAGTGTCAAAACAATCATATTTTCATCTTTTAGTCCATCATTCTCTTTTCTCTCAAACC
CTAAGGAAAAATCAAAGTAGAAGACTACATTCAAGATTCTTTCAATATTTTTCAAGATTCTTTCCATCTTTTTCAAGATT
CTTCTTCAAGGTAAGTCTTTCTCCAAGAATTCCATTCTTTTCAACTCGAATTCCTCCATACAGTTATGAATCACTAAGGA
AAATCATAATTATTGGTCATAGAGATTTCAAGAAACTAATTCAAGAATCTCAAGAAAGGTTTTCTTGATCGTTTACCTTC
AAGCTAGGGTTTCAATGCTTTTAATCAAGTGATTCTTCGAGATTCTTCAAGAACCTTATTCTTCCAGGTATGTAAGGCTA
TCATAGTATTGGACTAGTTCGTCCTCACGCCCTACATCTACTTTTAGAGCAGTAAAAGAGTACTCTAGGATACTTTCCCT
AGATTTGAGTATTCTTGAGATAAGTTGATTTTGAGTTCTTGAGTTCATATTTCTTTTAAAAGTTATATTCCTAATTATCG
AATTGCTATATTATTATTGAGATCCTTCATATCATGAATCATAACTCTTGAATTCATAATTCAAATTCAAGAAAGAGTTA
AGAGTAGAGTTCAAGAAAGTCTTTGAGTTCAATTGTGAATCCTTTGAGATCAACTGTCGATTTAAGCTAAGTTTTGAGGA
AGTAAGTATGAGAATGACAAGATTCGTATACCTGAGTTCCATATTGTTATTTAGACCCTTGAGTCGAGTCGTTCATGCCC
ATAAATTATGCATGAACTCCATCAGTTGAGTATCTTTCAGAGGAGTAGTATCTTCAAATTCTAAGTCTTGAGTATTGAGT
TCCTAATCATTTTGGGATTATATTCCTAATCACGGGGCTACTACATGTTACCCATGAAGGTCCTTGAGTTGAGTAGTTCA
TGCCCATAATTCTGCATGAACCTTATGATTTGAGTTATAAATTTAAAAAACCTTTTTAAAGCCAACACTTGAGTACTTAA
ACAGAGCTTTGAGAAAGAAAAGATGAGTTTTGAGAAAAGAGTTTTATAAAACATGATTAGTCTGACAATCGAGTATGCCA
TCAATGTATGAACAGTATGGTATCTAGATATACCATCAATGTTTATGCAGTATGACTTCCCGAGTTATCAATGATCATAT
TATAATATGATTTTGAAATGTTTTTGAGAAAGAGCAGAGTTGAGTTCATTTTCTTAAAAATGATATATGAGAACTATGTA
TTCCAAAAGTAAATGTTTTCACATTTAAGATGAGAGGAACTAAGATTTCAAAAAGAGTTTCAGCAGTTTGAGTACCATCT
CTTTTAAGAGAAAGGATTTTGAGTAATAATCTCAAACCACAAAAAAAGTTATGTTTTAAACATATGAGCTAGTATATTTT
GGGAGTAGTATTGAGCACCAATATGGGGAAGTGTTCAGATAACTCACAGCCCCATAAACCATGTAGCCAAAGTGGGTAGA
AAGGGTCATACTTTTTAGATGATTCCTTAATGCTTTTTAGCATAGACTAGTGGATCAACTTAGTAGTTAGGTTCTATACC
CCAAGCAAGGTATAGGACGGCCCTGGAAGCGTCAGGAAAAATGGTGTATCATCACATAGCTCATAAGTGATGGCTGTCAG
TTAGAGAAACTCCCACAGAGATATTTGTATTTTTATATTCACAGAGTTTACTTGTATTTTCATATACAAACAGAGTTTAT
ATTGTATCTTTGCATACAAACTGAGTATATTATATTATATTCTTAAATACATTGAGTTGCTTTCTACTGTTTTAAAAGTC
TTCCATATATTGAGTCTCTTATTATCGCTTTATATTGAGTTGAGTACCAAGATTCGAGTGTCTTATTATTGAGTTGAGCC
TTATTTCACTGAGTTGAATATCTTATCATTGATTTGAGTCTTATTTCACTGAGTTGAATATCTTATCATTAGGTTGAACT
ATGTTTCTTATTCTTAAGTTGAGTTTAGTTGAGTGAGTTGAGAGGAGGTAAGTATGTTTCTTATTTATCAAGTTCAAGCT
TATGCTTATGCTTTAGAAATCCCCTTACATGCTCATACATTCAACGTACTGAGCCATTTGGCATGCATTTGTTTCATGAT
GCAGATACAGGTATTCAGATTTATCAATAGGCACTTTGTTAATACAACATGTAGTTCGAGTTAGCTATTGTGAGCCTCCT
TGCTTTCGGAGGGTTCCACTTGTACTTTGTAACACCCCGAAAACTAGTAGTCCAAACTAGAAACGTGTGGGTTAATGTCA
AGGAAAATGTCCAAGGGCCTATCATACATTGGAACTAGTTGAAGGAAACATTTATGTTGCCTTGACCCACTTGGCGAAGG
CCAGTACCATCGCCAAAGTAACTTGGCGGTTAGGCAAGTGGAGCTAGAGTCGCCCATTGGACTACCTAGGGGGTCCAAGA
TTCTGGAAAATTGGGCGAGCTAGGTCGGGGCTCGCCAACCCTGTTGGCGCATCGCCCAAAAGATCCTCCTCATCGCCTAG
TGGTGTGCCTCCATAATGTGGGCACTGGAAATTTCGGCGAGCCAAGGGACCACTTAGCGAGCTAAAGCGTGCAGATCTGC
AGGTTTTAAGTAAGAGTCTTAGGGGTCTGTTGTTATTTTCCCTAAATCGATACTACATCTTTTTACTCCTTCCCTAGTGA
AGTTTATAAGGTTTTTATGGTAAAATTCCCCCAATTAAGTCATTCTCCCTAGAATCCAAAAAGAAAACCCCAAACTTCAT
CCTCTCCAAAGGAAATTCTCTCTCTAGAACTTCATTGCTAAGTATGGTAGTCCTACATCCATAGATAACTCATGGGTTCC
TTTTAAAAACATTTCTAATGATTCATTTATGATATATTATGTATGAATTGATAATTTCCTATAGTTTTTATGTTGAATTC
CCCAAGAACCCATGAAACCCCAAATTAGCCAATTATGATTTTGTGATGTGGGTTTGTTGATTATAGAAGAATATTAGGAG
ATTATTCTTGTGATAGTTGAGTTACTTGAATTATGATTATATCCATGTCTAATGTAGTAATTATATATATGTTGATCGAA
TGTGATCTATGGTTCTTGAAGGGTACAATAGGAGAATTATGCATGATTATGAGATTTATGTATATGCTTTATGAACACTT
TGAGGGTAAAGCAAATATGATTATGATCTAATTGTTGTGTTGTTGGAAATTATCCTCATGTACACACCTATGTATGATTA
TGATATGATGTGAAGGGTTCTCTCACAATATGATGATTCTAAGGTTGAAAGGTTATTCTCACTTATTGAATCTATGAGCT
ACAGTATGAATTATGTTGGATTGAGTGTCAAGACATTCTTCCATGAATATGAACTTAAGTCAAGACTTAATATATAATCC
ATGGGAATTAATGCTTAGCACCGAGTGGATATGAATATGAGATGGAAGCATATACACTAGTTGAGTCTGGCTTCCCAATG
AAAGCTTTTACACTAGTTGAGTCCGGTTGATTCCGGGTTCCCAAAGCATATATCTCATGAGATGGAAACCTTCTACCATA
GTTGAGTCCGGGTTTCTAGAAGTAATCTCCTTATCCCCTAAACTATGTGCCCTCATAAGTATTTACCTAGTGGATCTACC
TACAGTAAGAGTATTGTTCTACCTTAGGCAAGTAGGACAACCCCTTTTCGGAGTGGGGTAGACACTGGATTCCATGTTAA
GCTCACATGGTATAGTTAAGGCTTATTCCCCATTATGATAAAAGTATGAACAAGAGTATGAATGGTGAGTTATAGTTACT
CAAGAGGCCATACTTAGTGTGAGCAACATTATAGGATCTTATTCATGCATTGCACAAGTATGCTTTGAGGATATGTATGA
TATGTTCCTTTTATGACATGATAATATGCGAGTTGATTATGCTTATGACTTATGCTTCTTCCTTATCTTCCAAAGGATGC
TTTAGCTTAGCAAATTGCATGCATTCAACTAAAACGTACCTTTTAGCATGTTTTCATGATTTTATGCATGACTATCATAC
TTGGTGCATTTTTGTACTAACCCAAATTTTCCTATATTTTCCCTAAGTTGTAGGGTTCGGTTCTCGAGGTGGTCCCCATT
GTGGCTAGAACTTGGATCTACCCATTCTCCTTGATTGTTGTTGAGTCCTCGTGATTCTAGGATGGATATTTTCATTTAGT
AGTTTCATTCTTCTATTTGACTTTTGAATTATGTTGTATGGGTTGTGACCCTAGTTTGATTCAAGTATTGTAATAGATGG
CTAATTGAGACAAGTCTAGACTTTCACTTTCCTTTAAGAAAATTTTGGACTTGAAATGCATTTTTACTCTTTATTGTTCT
ATGCTTAATTTATGATATGCTAAGTGGCTTACACAGAGCCCTTTCGGGGTTCTATGTGCCTTATTACGTCTAGGGGGTAC
CCTTGGGTTGTGACAAACTTAGTAATTAGAGCACAAGGTTTAGAATGATTCTAGGATGATGTCTCATAAGCCACGTCTAG
TAGAGTCTTATTCATAAGTGTGAAGCGCGTCACATTTATAAATGAGATGCTATAAGATGATTAAGAAATTACATTTCTTT
CAATACTTTTAAGTCGTGCCTTAGAGTTTAACTCTATAAAGTCCCACTCTTAATCCTTCTCTTGTGTCTTTAGGAAATGA
ATACACGAAGGGCTAACTCTAGAAGGGTGGAAGAGGAGGATGTGAATCAAGGAGCTCCTTCTCAATAAAATCAAGCTCCA
GTTGATCCCGTGGTTGAGAATGTGACCCATGCGAAGTTTAGGTCTACTATCCAAATGTTGGCTCAAGTCATGACGGCTAA
AGACAATAGAGAAGTGATAGCTACGGTGAATCCTACTGTGAATTCGGTTGCTTCTAGGGTTAGGGATTTTGCTAGAGTGA
ACCCTCCCATATTTCATGCCTCTAAAGTGGAAGAGGATCCCCAAAGTTTTATCGATGAGGTCTATAAAGTTCTTTCTATT
ATGGGGGTGTCTTTGCAAAAGAAGGCGGAGTTAGCCATCTACCAACTAAAAGATGTTGCTCAAGTATGGTATGATCTATG
GAAGAGGGGAAGACCCGTAGGAGTGGTCCCAGTTGAGTGGGAAACGTTCAAATCGGTATTTCTTGATAGATTATTTCCTC
GAGAGTTGAGGGAAGCTAAGGTGGAAGAATTCATTAATCTTAGGCAAGGTAACATGAGTGTTAAAGAGTATGCCTTGAAA
TTTACCCAACTATCCATGAGTTGAGTAGGTTTTTGACGGGTGTGTCCGACTTGGTTAAAGAACAATGATGTGCATCAATG
CTCCATCATGACATGGATATCTCAAATATTATGGTGTACGCTCAACAAATTGAAGAGTTAAAACTCAAGGAAAAAAATAG
GGAGCTGAAAAGAGCAAGAACCGGTGATGGGAACTTCTCCAATGCTAGGTCCGATGGACAAGGCCGACCCAGGTTCAAAC
AAAGGTTCTCCAACCAAGGCTCCTCTAGTGCTTCAAGGGTCAACAAGGATAGGGTTTCCAACCTTAAACCTCAAGAAGGT
ACTAGTGGTAGTTCTTATGTTGCTAGGCCTAATTGTGCAAAATATGGTAGAAAGCATGATGGCAAGTGCCTTGTTGGTAT
TGTAACATCAGGAAATTTGAATACT
>mtp571.contig_4
TTATGAAACCCTGATATTTCATTTATCTCCATTTTTCTTTAATTTTCCGCATGTTTTAAATTTTTCGGATATGGGGATTC
TCCTACTTAGATGTTAGAGTAGGTTCCCACACGGCCCGGTGAATTGGGTCATGACAAATTGGTATCAGAGCCCAGGTTAT
CGGTCTCCAATACAAGAGTAAAATGTGAACTAAACTCATGTAGATTGGTGTGTTGACTCCACATCTAATATTCAGGAAGC
TAGGAAGCATTCTTGGAAATTGTTCCATTTTTTCTCTCCTTTCGTGGGAGTGTCGCTTGTGGTATGAGTTGGGTCCAATT
GGTATCTTCCGATTCCAATTGGTATCTCAACAAAGAAAATCGGACGTTGGTCATGACTGAGGGGCCACAAGCAAGGCAAA
TTGGAACCGAGAAGGTTCCAATTGGTATCTGGCCCTAAGGGTTGCATAATTGCATGGATGACGGGAAATGGCCATCCATG
GATGCGAACTAACTAGTAATTTGGACTTGTTTGTGCATTGTATCTTGGAAGTTGTGAATGCATGTTTCTTGACATTCGAA
TTAACTGTGAACGCGTGCTTCTTGTTATCTGAATCAACTGCGAAGGTAAAGTTGTAATTGTTTGAATGTGATAATGTGAT
TATGTGCATTATAAATATGTGTCCGAACTTTGATATGTGCAATATGTTGGCCTAGTTGTTGAAGTTATGCAAGTCTTAAA
TGCCTGAGTATCGTGAAACTCATTGTGAGAAGAAGGTCATGCCTAAGTTCGACGCAAGGGTCTAGATGATTACGAGGTGA
TTCGTAAGAGAAATCTAGACGTGTCTTGCGCTTGAGTAATAACTGTGTGAGTGACTGGGTGTAGCCTGGGGATGTGTGGG
CTGTGGTGATTAAATTAAGGAGAATGAGTTGGATTGGGTATCGTTGAGATTGACTCGGGGTAGACATCGACTATCCTAGA
TAAGGGGAGTACTTTAATAATGCATGTGTTATAGCTGGGAACCTTTGGGAGAACTTGGAAAAGAAAAGAACCCCAGAAAA
ATTGTTGGCAGGGGTTCTGTTTCCTTTATGGCCGCTGGGGCAGGATTTTTCCCGCCAATGTGATGAGTCCACAAATTGGA
CTCATTTAGAGTTTTATTTTGATAGAAATAGTGTCCTCGAATGCTTATTTTGTCTCAATATCTGATGAAAACTCTTAAGT
TTCAGGTATTTGAAGTTTAGTGGAAGCATGGACACTTAGGCGCAAAAAGGAACAAAAAGGCTGAAAAGAACGAAGAAGTT
GAAGCATGAGCATCGCCAAGAAACTTTGGCGATTCGCTGAAAGGACAGACTCCGTCCTTTGTTCCAGTATGCGAAGCCCT
GAAAGAAGAGGATAAAAAAGGCGATAAAAAGAGCAGTCGGCGCTTCGCCGACTAGTTTTGCGACGCAGTACTATACTGCC
CAATGGTCCAGAACGTGAAGATGCTGAAGGCAAGCATGAAACGACGATGAAACAGAAGAAGGGCGAGTCGCCGAGTCATT
CGGCGGCATCGACTAACTTCGCCGCAAGATCTGCCAGCACTATTTTCTAAAGTCTATAAATACTGAACTTATTATTAATT
TTAGGGAGTCAAACTTTTATTTTAATTCCCATAATAGAATAGTACTTTTTGGATATTTTTCTCTCAAGTTTGGAGAGGGT
TTTTGGGAGACTTGAAGAAAGAAGGATTCCATCTTCCCCAAGTTGGAAATGGGTCTTCTCCATTCTTCTTCCTTTGCTTA
AATCAAGGTTTAATTTCTTATACCCATTTGATTTTACTATCATTTTAGGTGTATTTTGTTATTTCTTGATGTGTGGCTAA
AAAACTCATTCTTGGGGTGTGATTTAGCAAATATGTGTTGATATTATTGTTGGGTCTTGCTTGATGATAGGTTAGATGTA
GTTTAATGGTGATTTCACCTAGTGGTTGTGGTTTAATCTAAAGGGTTTGTAGTTGCAAATATAGAGCCACCCATGTGTTT
TCAGCTTGCCCGAGAGGGAGGTCGTGAAACCAAGACCACTAGACTGATGACATAAGGAGTAGGTCGACATGAGGTTCAGC
CTGAGAGGGTGGCCCTAGTCCCATATCCTAACACTCAGCTCGAGAGAGTGAGTGGGGTAAGGTGTAGGTTGTTCTTCATG
CGGCAAATGGGTGTCCAAGAGGAACGCATTTGAAACGGGGTAAGTTGCCCGAGAGGGAACTTATTTCCATTTAAAGCTTA
GCCTAGTCACTATTATCTTACAAATTTCCTTTCAAAAGCATGTACCCAACTATTTATCTCAACTTGTATTGCGGTCACAC
CCCAAGAACATTTCCCCATACATGATTTTCTTGTTAATTTTTGCTATTTTTACTACTTGTGCAAAAACCCCAAATTGATA
TTTGACACTTTCGTGTCACCTCCTTTAATTTACGATGTTTTTGTTCGTTAATGTCTTTAGCTACGACTAGTTAGAGCTTA
ATTTTATTTTTTCTATTAATTCTCAAAACCACTCCCTTGGGACACGACCCCAACCTTTAGTTGGGTTACTATACTATAGA
CGATCGTAGACACTCATACTATAGGTTAGTGTCGTTGGTCACGATAAGCATCATAATGCGAGGCCGCCAAAGCGGGACGG
GGTGAGGTAGAACCTCAACCCACCTCCTCTATTTTCCTAAGTTACACAAATAAACCCCAAATGGTATCCGGGCTAACCCC
TGCAATTCAATCAATGTTTAGCAAATCGAGAATAGATTATAAAACTTAGAAATTGATTATGTACCGCGAAAAATAGCAGA
AAACTAGTATCCACGTGCTGTAAAAACTTAGGAAAAATGAAAAGGTAAAATAAAGTTTTTTCAATACATGCCCAAGAGGG
ACAGAAACCCAATCAAGAACCCTGGGACTAGGAGGTGTCATCATCAGAGTCTAGATCCTCCGGGGGCACCAAGTCGTTTA
CGGCCTCGTCCATGAAAGTAAAATGCTGAAAATCTCTCATCTCGACTATGGGAATCTCATGTCCAGGGACGACACAGGTG
AACATGATCTTCATCGCCTTCCATATTCGAACCATCAGACGATCCCTCTCCAGACCCTTCCTTCTCTTCTGATGCAGCTC
GCGTCGGAGCATCTCAACCTCTAAGGCAGTGCTGGGTGGAACCTGAATGGTGTTAGCAAAGTAGCGCCCCAATCTCCTCC
GGACGACAGCCAGGTCCTCCTCTACCTGTACACCTGAGAGTAGAGGCCGGGACCGGGTGGGACGAGTGTCTTCGCCTCCC
TCGTCGTCTGACTCCGCAGCCGTCTGACTGTTGTTGGCCTTGTCCGTCCTCATCATTTTGCTCTGAGAAGTAGAGTCTTG
TCTAACCAAAAGGGGGTGAAAGAGGGGATCCATAGGAAGTACCTCATTTGTATCTAAGAGGGGCACCCCCGCCTTTTTGT
ATAGCGTAGTCATTAGTCCGGGTAAGGAGAAGGCCTTCTTGTTGCCCCGATAGAACATCTTCCACTCTGAGATAATTTGC
GCCCCACATTCAATGCAATTCCATGCACCACGCACGCCACTACCAAGGCCCGAGGAAATATCACGTAGGTGCGGTTGCCC
AACGAGTGGATCCTCCTAGTAACCAAGTGTAGCCACCTCTTAGCATCGGGAGACCAGTCCGCGCTAGTGATACCCTCCGT
AGTAGGCCAATAAACTATGTCTCGGCATGCAGGCTCCACCAGGGTGTCCCTCAGCCAACCCAGATCCATCTCCCTCAGCT
TGGCCTCGTACTCCGCATTTGAGACTTCGGGCAACTCTAATACCTCATTTATGACAGTGGTGTTCAGAGGGATGTCAACT
CCTCGGATGCGGATGATGGGGTGAGGGTCATCCCAGCGAACGGTAGGTAGAATGGCATAGAACTCCATCACCCTGTCGGC
ACGTGCAGCAGGGGGAGCCTTGGTCAGTGGAGCCCACCCGAACTCCATCAGGCAAGCATAAAAGGCAGGCTCCTTTTCCT
CCAGCTTGAGTAAGACAAAGCCCCTCTCACAGCAAAACTTGTTGTTCCGAAAGTCATGGAATCTTTCTCGACTAGCAATG
TCGGGAAATCGGATAAAAGGCAAATTTTCCTCATTTAGACATGACATTATATAAACCTGCAAGTTATGAAAAATACACGT
TAGAACTCGATGGGAGTAGACAATATTTGTTCAAGGGGAAAAGAAAATTTTCTATCTTTTAGGGATACAGGCCACTAGTT
TCCTATGTCTTGCCACAGTGGCCAAAATCCCGCCAGAGCAGGATGATGGAGGACGCTATAGAGGGATGCAGGTCGCCAGA
GCAGCCTTCATCTGGGACGAACACCATGCACGATCATGGCACCTTTTCATCCCAAAACCCTCGTTTTCAACAAAATTTCA
GCATATTAGAGTATATATAAAGTCCCCTAGTACTTAAATATGCAATTATTTTTGCAAAATAACCCCTAAATGAGGTCCAA
ATTCAAGTTTATGCCAAGAAGACCTTCCAACTTCCCCAACCTATTTTGGTATCAATTTGACCGTATTTTTGTGAAATCCT
TATGCCAAGGTCGTTGTAGAGACGTTGGGGACGTAAGGGGAGGATCTATGCTACATTTTCCTAAGCAAATCAAGTAACCT
GTGTTCAAAGTTTTAAATAACTACCCCCAAGGCTTCCTAATCAATCAGTTATCGTCATGCATTTGTAATTAAGAACGTAA
TAAAGTAAAGAGAGTAAGGATCATGAGCATTACCTTGTTTTCGACGTTCGTGATAAAGTGGTTGAGAGAGTTTTAGGTGT
GAGTGTAAGTGAAGAGGATGAAATGGGGAAACAATTCCCCTTCCTTACCCCCTTTACTATTTCCAATATCCTGCTACAGC
GGGAGATGCCTCACCACAGCGGCCCCGCTTTAGCTGAAGGGTTGCTGCCCTGACGGTGTCAGACTGTGAAAAATTGGACG
CGTTCCTTCTTTGTATGTTGCCTCAAATTCCATCTGGTCCTTTGAGTATAGTACCTTTCGTGTGCCAAATATTAGAAAAG
TCACCATCCGTCGTGGTGCAGTAATGGGCCAGATCATTAGTTAAAGTACTCCGAAATAGGGCGGGTGATGATCTGTGCTA
GTCGTTCGGGGATGAACGAGGGGTAAATTGGTATCTATTGTAACGACCCAAATAGTCTTTATTAAGTAAAAGCAAAACTT
CAGGAAATTATTGGGCCACTGTCCTGCCAGGGTGGTCCAAATGCCGCTAGGGCGGCGACGCCACAGCGGGGTAAGCTGGC
TCTAGAGCGGGATAGGTGAGACAGAATGTAAATAACGTGAAATTTTATTTTTTCCTTCTTTCTAAAATACATAATTTAGA
TGTAAACCACCCTAGAAATCCTCAAAAAGCTACTTTGAGCTTGGGAAGGAGGGAGAAGGAGATTTCTAGTGTAACGAGGT
CAAGGGATTGCAGATTTCCAGCCAAGATCACCGTCACGAAGTTCGGAAACCAGAATCGCAGCCATAATTCCGTGCAGCTG
CTTGGCACCCAGGTAGGCTAGGTTTATTAATTGAGTAGTTATAAACATGTACTCAATGCGTAGTATAATGTTAATCAATG
GTAGCATTTATGCGTAGACCTTCGTGCACCGAGGAGAAGATGACTTAATTCATAGAACAAAGCCTTAGAAGATGAACTAG
GGCTAGAGATGGTCAAGTTATTGTTTGGTGTCATGCATTGATGAATGCTTCATTGTGATGGTTGTGATTTCATGATTGTG
TGATATGTGTTGTTCTTGCTTCATTATAATATGTGTATGTATGCGAATGTTGCACTTTGGACCACACTACTTGTAAAACG
AGGATAGATGAATGATGAATGTCATGAATCATGACTGGATTGTATGACTATGAGAATGTACCTTGTGATTGTGATTGTGA
TTTGTTGAATGGATCGGGTGTTGCTTTCCGACACACTAACATTGGATCGGTTGCCACGTTCTGGTATAAATATATGGATC
GGTTTTCACGTTCCGACATAAATATATGAATCAGTTGCCATGTTTCGGCATAAACATTGGATCGGGTACCACGTTCCGAT
ATGCTAACAGTTTGGGCTTGGATTCCGTGAGATGACCATTGACTTGACATAACTGCATATCTTGAAAATTGTGAAATGCT
CCATTTTTCGTAAGTAATAATTGATATTGTATTTCCCATAATCATTAAATGATTATGATGACATATAGCTGATTGTTCTA
CTATGTCGAGTAAACTTGTTGTGTATCTCCTTGTTGAATAAATTGGAAGGGTTCAAGGGTCGGCAACGTGTGAGAGGAAA
GGTTGTTCGTGTGTTGCGAGGGTGACAAGTGGGGGTAGTGTACATGATGGAAATACTTAGGTAGTTTCCTCTGTGAAATA
AAGGGATTCGTGGTTGGTAGTTGGGAAGCCTTGATAAAAGGTGTCATGTGGCAGGGACTGGGTAAGATGAAGAGAAGGCA
AGGGTATGTCGCGTGTGATTGTTCGTTCAAGGCAACATTTGTAATTTCAATTGTGGGCTCTTCTATGAGTTAGAATGGTT
AGGTTATGATCAAGAGCCTAGTAAGTATGTGGACTGAGATGGAGGTTAGTAGTAAGGATGCTAGTGTAATTCTGAGGTAT
TCGAGAAAGGGTAAAGGTGGAGAAGCGAGTCGTCTTATTGCATGTTCATACTAGTTGAATTCTTATATTATGCAGTGGGC
GTTGGATTGACTAATGATGCCTACCAGTATGTGTGGTTTTGTACTGATACTACTCTTCCTATGCCTTTTTCCCATAGTCT
GAATGCAGGGTCGGTGATGTCTCATTAGGTGAAGACAAAGAAATATCCAGCAGCTTGTATTTTCCTTCCGCATGGTGGGA
GCTACGTCTTTTAATTATCATGTCTGGCTTTGTACTCTTAGTAGCTCTTGTACTTGTTTAGACTAGATTCTTGGGGGTGT
TAATTAATTTACAAGTCTTAACCCAGAATTGTTTAAAAGATCTTATTTTATGAAACTCTGATATTTCATTTATACCCATT
TTTTTTAAATTTTACTCATATTTTAAATATTGGTATATGGGGGTTCTCCTACTTAAGTGTTAGAGTAGGTGCCCGCACGG
CCCCGGTAGGTTGGGTCGTGACAGTATGATGGCATAAGGTGGTATTTAGTGTGAGAAGGATTATGGGGTCTTACTCATAC
ATTGCACAAGTATGACTTGAAGCTACTTATGAGAGCCTAAGACTTGACTAGTGATATGGACTATGTTTA
>mtp571.contig_5
ACCCACCTTAGGAACATATAAACGACATTGATAGCGAAGCACACCATCTTCCTCTCGGGAGAAAACCTCAACCCTCTGCT
GATGAACTACAGCCTTAGGTTGAGCAATATAGGATCATTGTCTTGTTTTTCCTTAATCTCTGCTACTAATAAAGATTCTG
ACTCATTCTGAACTATCACATCATCCCCTGATATGTTCATACGGCAAACTCCTAAGCGAGCAAGCATGTGAACATCTTTC
ACTAGTTCTTTCCTTTCTTCCTCAACATGCGCTACACTACCTATAGATAGTCTGCTAAGAGTGTTTGCTACTACATTGAC
CTTACCAGGATGGTAAAGCACATTCATATCATAGTCCTTAAAGAACTCAATTAATCTCCTCTGGTGAAGATTCAACTCTT
TCTTGGTGAACACATACTGAAGGCTCTTATGATTTATGAACACATCTACGTGAACACCATACAACTAATGTCTCCAAATT
TTAAGGGCAAATACTACGGATGCAAGCTCGAGGTCATGAGTTGGATAGTTCTTCTCATGCACCTTAAGCTATCTAGAAGC
ATATGATATAACCTTACCTCGTTGCATCAACACATAACCTAGTGTGACTCTGGATGTATCACAATAGATCACATAGCCGT
CTGAACCCTCTAGTAGAGTCAAAACAGGAGTTGTAGTCAACCTATGTTTTAGTCCTGAGAAAGCTCTTCTCACAATCATT
TGACCACTGCAACTTAACCTTTTCTGAGTCAGTTTAGTCAATGGAGAAGCTATGAATGAAAATCATTCCATAAACCTTCT
GTAATAACCATCCAAACCCAGGAAACTTCTAATATCTGTAAGAGAGGCAGGTCTTGGCCATTGTTTCACTGCCTCTATCT
TTTGAGAATCCACTCGAATCCCTTCGCTAAATACTATATGCCCAAGAAAAGTAACAGAATGCAACCAAAACTCACATTTG
CTAAACTTAGCAAATAACTAGCGATCTTTGAGAGTTTGCAAGACAACCCTCAAATGAGTCGCATGTTCTTCCTCATTCCT
AGAGTAAATGAGGATATCATCAATAAAGAAGATAACGAACAAGTCCAACTACTGCTTGAACACCCTGTTCATCAAGTCCA
TGAAATCTGCAGGAGCATTGGTTAGTCCAAATGACATAACAATTCAAACTGACCATACCGAGTTCTAAAGGCTATTTTTG
GGATTTCCCTATTTCTGACTCTAAGTTGATGATAACCGAATCTGAGGTCTATCTTCGAGAAATGACTAGCACCCTGAAGT
TTGTCGAACAAGTCATCAATCCTGGGGATAGGGTACTTATTCTTGGTTGTGACTTTGTTCAACTGCCGATAATCAATGCA
CATCCTGAGAGAACCATCTTTCTTTTTAACGAACAACACTGGTGCACCCCATGGGGAAATACTAGGTCTGATGAAACCCT
TATCTAGAAGGTCTTTCAACTACTCTTTCAATTCCTTAAGCTCAGTTGTAGCCATTCTGTAAGGAGGAATAAAAATAGGC
TGGGTATCTAGAAGGAGATCAATTTCGAAGTCGATTTCCCTTTCGAGAGGAGCTCCAGGAAGATCTTCTGGAAACACTTC
TAGAAACTCATTAACTATTGGAACTAACTCAAGAGTTGGGGTTTCGGAGCTTGAATCCTTAACTTTAACTAGATGATAGA
GATAACCCTTAGAAATCATCTTTCTGGTCTTAAGGTAAGAAATAAATTGATCCATAGGCACTGAGCTACTACCCTTCCAT
TCTAAGATTGGTTCGTCTAGAAACTGAAAATGAATGATCATAGTTCTATAATTGACTGAGTCATAACAGGAATGTAACCA
ATCCATGCCTAGAATGATATCGAAGTCTACCATTTTTAACTCTACAAGATCTGTTGAGGTGACTTTCTGAGAGACTGTGA
TAGGGCAATTTTTGTATACCCGTTTAGCTATAAATGGTTCACCAACTGGAGTAGAGACTGAGAAGGGTTCTGAGAAAGTT
TCTGGACTGAAACTGAAGTTTACTGCTAGATAAGGAGTTACAAAGGAAAGAGTAGCCCCTAGACCTAACAAATCATAAAC
ATCTAAATGAAAGACTCACAATGTACCAGTAACCACATCAGGAGAATCTTCATAATCCTAGCGAGCCTGGAGAGCATACA
ACCTGTTTTGGTGCTGACCGCCACCTGTACCAAATAAGTTACACTGCTGAGTCGGTTTACCTGATGGTGCTGTTGAAGCT
GCAGACTGGTCCCTACCATTGTTACCTCCTTTACCCTATTTAGAAGAATGGCAATCCCTCAATCTGTGACTAGTCTGGCC
ACACCCAAAACATCCATCTTTCCCTGCAAGACACTCGCCCGGATGGTTCTTACCACACTTTGGACAAGCTGGGTAGGTTC
TCGTAACTGAAGCACTTCTCTGAGAGTTAGAGCCCGATGCCCTACCTTTCTGATCCTGTCTAAACCTAGTGGATGGACCA
CTAGCTGATGAAGGTGTTAGAGCTGAAGATTTTTGCTAAAACTGCGAGCGATTTCCACCACCCAATTTCTGCTTAGAATA
CTCATAGTTGCCTATCCTAGCCTTCTTATTATCCTTAGCATGTTCCCTAAGCTTATCTCCCTCAACCTATAGAGGATGAG
TCATGATCCTAGAGATGTTCATATCTTCCAATAACATAGCATTTATGCACTCTGTTCTTACCAAGTCAAATATCCCAAAT
AAGAACTTATGCATCTGCGCCCTGGGATCGACAACCGTGTGTGGAGTAAACTTGGAGAGTTGGGTGAACTTAAGTCCATA
CTCTTGGACTATCATGGAATCTTGCCTCAAATTCATGAACTCCTGAGCTTTTGCCTCTCTCAATTCTCTTGGAAAAAAAC
CTATCCAGAAAAGCACCGGTAAAACACTCCCATGTCACAGGATCAACATTCTCACTCCTATTTTCTTTCCATTGAGTGAC
CAAATGTGAGCCACATCCTTGAGCTGGTAGAACACCAACTATACCCTATTATTTCCTATCACTTGCATCACTCCAAAGAT
TTTCTTGACCTCCTCTATGAAGTTCTGGGATCCTCACTAACTTGCGACCCTAGAAACACATGTGGGTTCATCCTAACAAA
ATCACGGACCCTAGCTGCCACTGATCCACCACTAGCATTTGTAGGAACTGGAACCTGTTGATTGTTCTGGTTAGCTACAC
TCTGGGCCAAAAGTTGAATGGCGAAACTCTACATTCGAAACTTCCTAATCAGGGACTGGAGGAGCTGCGTTAGTGTTGCA
TGCATTAGCTTTCCTGGGGTAAGCTCTATGAGGAGGCATGATCTGAAAATGCATAATGATGGATTAGAAAGAGAGATCAT
ACCAACGCACAATAAGAATATCAAGAAAGTGAAGTTTTTCCTAGAACACTTTGTAGCCTCCCCTCATAGGTGTGGCGCTT
TTCACACTCATGAAAGGGACTCTACTTAGTGCGGCTTTTTAGACATTCTAGGACTCTTAAATCTAGTGCTCTGATACAAA
GTTTGTCACACCCGAGGCTACCTTCTGGACGTTAACACATGACCTAGGATCACGAGTGACCCCAAGCTAACCCTGTTGGC
ATATCATAAGCATACTTAAAGATTTTCTGAATAATAGATATATTGTGCGGAAGCTAGAAACATATCATAAAATGAAATGA
TGGGGAATACCCATTCTAAGTCTGAATATATAAACCTGAGTTTAATGACAACTAAAAGATCAAACTCTAACTAAAAACTA
AATCTAAAATATGTATGAATGATAGCCTCTACTGATTAGAGATGTTGGGACATACCCTAGCTAACTCTAGCAAAACTGAA
ACTAAACCAAAACAACTGAATAAAAGACATGTCAATCGTCCTCGAAGAACGAGGACTCACCACTGATGTTGCTGAACTGG
AGATCGGGAACCTATCTATGCGTGATCTGAATGTTAGGGACCTGAACATACATTACGAGAAGATGTAGCGCATTGTCAGT
ACTTGAAAGGTACTGAGCATGCAAGATAGGAACAAGTTGAATAATATATACATAACTAAACAAAGCAATAAGAGCAATGA
CATAATCTGAACATGATGTAAATACTGAAATATACTGAATACTGAACTAACTGGATGCAATGACCAAGTACATGACATGT
TGAGACTGAATATTGAGTTGTAACTGATAACCTGATCAATGCACTAGAATATGACTAGGGGAGCTACTATTAACCAATAT
AAAACCACGAGAGCTATCCATGGAGTCCGATGTATCGCCCCATCGAGAGGACCCAATATACCTAGCCAGGGGTATAAAGG
CATGATTGGTGTGATCACTAAATATGTTTCCCACAGAGGGGACTTATCCTACAGAGGCATGTAGTTCTGGGACTATGTGG
GTGACTGACCCTTAGTCCACTCGGTATTAAGCCTACTCCCAACTGATTATGTAAATAACACATTATGACTGAATTTTTGA
AATACTGAATAGCTCAAAATACTGACATGCTAACTGAAAATGCAATATTAAGATACTGATAATGAAACATTCTTAACTAA
GGCTTGTATATCTGAATAAACTGACCTAGCAAGTATAATTAATGAACTAAACGAATCTACACAACTAGGGTTCTGAGTTT
CATGCAAGAACTAAGCAAATATTCCTCAAAAACATGATAATATGATTAGGATTAGCTTAACAGGTGAATCACAACAATAA
TATGAAATTTCTAGAAACCCTAGGTCTAAACATAATATAGAGAATCAAGAATCTCACTGAATTCTAGGGACCTAATGGGT
GAAAGGAACCCACTAGTGAAATCTCACAAACCTGGTGACGAAATTCACGGAGAAATTTTTCAATTTCGCAGCTGGAATTG
AAGAAAACTTGTTGCGTTCTTGGAGAGGGCTTGGTCGACTCTTTCTCCTTCTTTTCATTCAACTTGATGAATTTTGGAGA
ATGAGTTGACTAGGGTAAGTTCTAATTAAGTTACTAAGCTAAAACTGACTAAAACGACGTAGTTTTGGGGTCCAATGCAT
AGGGAAAAGACCAAACGACCCCTGACTTAAAAGTTGTCGGGGCCAACCGATGGACTGACCGACGGACCATCGATAGACCC
ACGGTCCGTCCTGTCAACCGTCATTGGCTTTAAGAGAAAGGCATTTTGGGGTCTCGATCCACGGACCAGGACCACGGCCC
GTGGTCTAACCTACTGTTCATGGGTCCGTCTGTGGTTTGTGCCTTAGAATATTATGTCTGAGTTTTCTAGGGAGGGCTGC
AGGTGGTCATCCACGGACCCCACCTACGGTTCATGGATCACCCTACGATCCGTGGGTGGTGCCCGTCGATGGAACCTACA
ACTTCTAATTTGTGCAAACTAGACTTTCTAGCATACAGGGTGTGACACACACCATTTTTTTGCGCCCATTTCCGCATTTT
CATGCCCTTTTTAAGGAATCGCACAAATTCCTCAATTTTTCGTGAGTATTAGCCCATGGAACTGGCGCCGGGAGCACCTA
AATTTTTTATCTCAAAACACTTTATGAGGATCTCCTTATTGAGTTGGGGAACCATCACGTATACTCAAACCATTTCTTTC
ACACTTATTTCCGCATCTACATGTCCTTTTTAGGAATCACGCAAATTCCTCAATTTTTTGTGCGTATTAGCCAATGGATC
TGGCGTCTGGAGCACCCAAAATATATTTCTCAAAAAACTTTATTAGGACCTCCGTATTGAGTTATGGAACCATCACGAGT
ACTCACACTATTTTTTTCGCGGCCATTTCCACATCTACATGCCTTTTTTTAGGAATCGCGCAAATCCCTTAATTTTTCGT
GTGTATTAGCTCATGGATCTGGCGCCCGGATCAGCCAATTTTTTTTTCTCAAAAACATTTATAAGGGCCTCCATATTGAG
TTGAGGAACCATTGTGTCTACTCACACCATTTTTTTCGCACCCATTTCTGCATCTACATGCCCTTTTTTAGGAATCACGC
AAATTCCTCAATTTTTCGTGCGTATTAGCCCATGGATTTGGTGCTCGGAGCACCCAATTTTTTTAAACACTTTATGAGGA
CCTCCGTATTGAATTGGGGAACCATCACGTATACTCATACCATTTTTTTCGCGCCCATTTCCTCATGTACAAGCCCCTTT
TTTTGTAATCGCACAAATTCATCAATTTTTCGTGTGTTAGCCCATGAATTTGGCGCCCAGAGAACCCAAATTGTTTTCTC
AAAAAACTTTATGAGGACCTCCATATTGAGTTGGGGAATCATCACGTATAGTCACACCATTTTTTTCGCGCCCATTTTCA
CATCTACTTGCCCTTTTTAGAAATCGTGCAAATTCCTCAATTTTTCGTGTGTAATTCACCCATGGACATGGCGCTTGGAG
CACCCAAAAAAAATTTCTCAAAATGTTTTATGAGGACCTCTGTATTGAGTTGGGGAACCATCATGTATACTCACACCATT
TTTTTCGCACATATTTTTGCATCTACAGGTCCTTTTTTAGGAATCGCGCAAATTCTTCAATTTTTCGTGCATATTAGCTC
ATGGATCTGGCGCCTGGAACACCAAAAAATGTTTTCTCAAAAAAAATTATTTGGACCTCTGAAGTGAGTTGGGGAATGAT
CACGAATACTCACACCATTTTTTCTTGCCCATTTCTGCATCTACAGACCATTTTTTTAGGAATCGGGCAAATTTCTTAAT
TTTTTGTGTGTATTAGCCCATGGATCTGGAGCCTGGAGGACCCAAATATTTTTTCTCAAAAAACTTTATGAAGACCTCCG
TATTGAGTTGGGAAACCATCATGTATACTCACACCATTTTGTTTGCGCCTATTTCCTCATCTACATGCCTTTTTTTAGGA
ATCACGCAAATTCCTCAATTTTTCGTGTGTATTAGCTCATGAATCAAATCAGGCGCCTGGAGCACCCAAAAACATTTCTC
AAAAAAATTTATGAGGACCTCCGTATTGAGTTGGGGAATCATCACTGTAACATCCGACAATTTAAAATGAATATGAAGAA
GCTTGAAATTGGAAGTAGTCATTTTTGGAAAAAAAATCAGAATCTGGAAATTCGGCCAAGTGTGGAAATCAGTGAGTTTT
TGGCCAACTTTGAGCAGTCATAACTCCATGGTCAGGATGATCCAGGAGTAGTTCCAGTTATGTTTGGAAAGCCCTTGGAA
CGATCTTTCCAACGCCACCGAGTTTGCTCGATTCCGAGTTCGTATGAGCGAGTTATACCCTTTGAAAGTTGGGCAGTTGG
CAGGTAGTCCGTTCGAAAATTTAAGGGCATTTTGGTCTTTTCACAAATCATTTCTTTTGAGGTTATATTGTTGTGTTAGG
CTGATTGTGGATCATTTTTGTTCCATTTTAAAAGAGTAAGAGTTAGGGTTCTTGAGTGAAGAAGAGAAGAAGAGAGAAAG
AAGAGAAGAAGAAGAAGAAGTGGGAGCTAGGGTTGTGGATGCAAGACGTTTTCTTCATCAAATTTCTTGGGGAATCTTAG
TAAAGGTATGGGAGTTCTTTATCTAGGGCAAGCTATCACCTTAGAGCCAATTTCAAATGGTTTTCAACTTTTCCAAAGTT
TGTGAAAAAACCTAATTTCTACTCAAACTCATGGGTTCTTGCATGAAACGATTTAAAATGATAAGTTATGATATTATTGA
TGTTTATTTGATGCTTTAAGATGAAAAACTCCATGAATCCTTGTATTCTACAAAACCCCAAAATGTGTTTATGAAGTGGG
TCTATTTCTATAAATTCAAAGTTGATGGAATTATTTGTAAAGTGAATTGTATTGATATATCTTGTGTTGTTTAATGTTTA
TTCATGATTAATTGTTGATAATGGGTGAATTAAAGGTGGTAAGCCTTATGAGTGAAGTATTGGTGATTGCTTGAATTTTT
GGTGATTTTGGCTATGGCTTTAAATTATGGTAGGAAAGCTTGAACTCTCTTTATTGAATTAATTGTTGTTGGTAGGTTGA
ATCCACCTTTGGTGGAAGTGTTATATCTTGTTCTTGTGTGGTATTATTGTGAATTGTAGGCCAAGACTTGAATCGGCAAA
ACTAAGAAATGGTGCCCTTTCATAAGTCTAGCTTTCCTAAGTAAATGTAAAACCATGAAATCGGTAGACCTAATGGTGGT
AGCCCTTCTCATGTGTGAAATGATGAACCTTGGACCGGCAGGCTTAAGGCACCCTTAATGAAAAAATCGGTAGGCCTAAG
GCACCCTTCCAGGGGGATTTAATGAGCTATCCTTATGAACCTTGATTGGCCATGACTAAGAAATGGGGCCTTTCTTGGGA
AGAGGTACTATGAGTTGGTTGAACTAGAAAAGGAACCTTCTCTAAGTACATATGTGATTGAATACTCTATGGGAAACAAG
GCTAGCACCGAGTGGATGTGGTTAGGAAGGTGGCCTAGTTGAGTATGAGATTAGGCACAATGAACTTCCTTGGACATCCC
CTAAACCATGTGCCTACATGGGTTGCTTACTAGTTCTACCTTTGGCAAGTAGAACAACCTCCACGGAGTAGGATAAACTC
CGCATTCCATACCTAGCTAGTATGGTCTATGTCGGTTATGCCTATTCCCATCATGTGGGATGCGCACTCTAGTTATTGGA
TAGGTTCTACAACGTGTAGGTAGTAGTATGGGATGCTATCTACACATGGCACGAGTAGGCTTTGAAGATACTAAAGTGAG
TTCCCTAAGTCTAACGACTATTATGTGAAAGTCCCCTTATGTGCTTGAATGTCTCCAAAAATGGTTTCTTAAAGAATGTT
GGTCTATTGATGTTATGTTGTAAAGGAAATGTCCTTATCTAAGGTAATCTTGGGGAACACTTAAGTGTGCTTGAAGAGGT
TGTATGGGCGGTCACTTCTTGTCTCACTCAAGTGTGTCTTAAGGTTATATTAGGTAGAGGTCTTATGGTAATGAAATGAC
ATGTGTTCTTTTAAAGTTAAGCATGGATTGTATATGGACATATGTTGAGTATATGTATGGTTGGCTATGGTCTTATATGT
TAATGTTGACTTGTATTATGTCTCTTATACTTGTGAAGTGAAGGTTTTATCAAAATGATATGAAAGCATTTACTCCCTTG
AAAATGTCCTTTTTGGCATGTTTTTGCATGGTCTCCATACTTAGTACTTAATTGTGCTAACCCCTTTCTTTCCCTTTTTG
GACTAAAGTGTAGGGATTTGGAGATGATGACATGTCATGGCTTTGATAGGTTTCTAAGTGTTGAAGATGAAGACTTGGTG
AGTCCTCATAGATTCGAGGACAATACCCAATATGTTCTTTTATGTCTTTTTAGTATTGTTTAAGTTGTGTACGGGATTAG
TCCCGAATTTTGTACTCTAAGGTATTAGATGGTTTGAGACATCATGTATAAAGTCTAGAAAGTCTTCCGCTTGCTATTTT
TTTTTATGCAATGTTTTCTTGGTAAAGAAAGTTTTAAATTCCTTATGGTTTTAGTGTCTATGCGATGAATGAATGCTAAG
AGGCTTGTATTAGACCTCTTCGAGGTCGAGTACGCCGGTTACGACTAGGGGGTGCTCCCGGGTCGTGACAATTTGAGAAT
TGTGTTACAAGTTCTTAAGGACCAACAACTTTTTACAAAGTTTAGCAAGTGTGAATTCTGGTTAAGGTCTGTAGCTTTCC
TTGGCCACATTGTGTCAAGTGAGGGTATTGAGGTAGATCCGAAGAAGATGGATGCGGTCAAGAGTTGGCCTAGACCTCTA
ACTCCTTCCGACATTAGAAGTTTTTTGGGTTTGGCCAGTTACTATAGGAGGTTTGTTGAGGGGTTTTCTTCCAATTCTTC
TCCGTTGAAGGCTTTGACTCAAAAGAAGGCTAAGTTTGAGTGGTCAGATTCTTGTGAGAAAAGCTTCCAAGAGTTGAAAC
ATAGACTTACATCTGCTCTGGTGTTGACCTTACCGGAAGGTACGAATGGTTTTGTGGTATATTGTGACGCCTCTAGAGTG
GGGTTGGGATATGTCCTCATGCAAAAAGGTAAAGTGATTGCCTATGCTTCAAGGCAACTTAAAGTCCATGAGAAAAAAAT
TATCCTACCCATGATCTTGTATTAGCGGGGGTGGTATTTGCCTTGAAATTATGGAGACATTACTTGTATAGGGTCCATTT
GGATGTTTTCACCGATTACAAGAGTCTTCAATATGTGTTTAGTCAAAAAGACTTGAATCTCCGACAAAGAAGGTGGTTAG
ACCTTTTGAAGGATTATGACATGAGTGTCCTTTACCACCCCAACAAAGCTAATGATGTAGCGAATGCACTTAGTAGATTG
TTCATGGGTAGTGTGGCTCATGTAGAGGAAGAAAAGAAAGAATTGCTTTGTGAGGTGCATAGAATGGCCCGAATAGGTGT
CCAACTAATAGATTCCACCAAGGGTGGTGTCATGGTAATGGTTCCGAATATTCCTTTGTGATGGATGTGAAGTCTAAACA
AGACATTCATCCTATATTAGTCGAGCTGAAAGGGTCGGTACTCAAGAAGTCCATTGTGGCTTTCTCCCAAGGGGGAAATA
GGGTGCTTAGGTACCAAGGTCAACTATATGTTCTAGATGTTGATGGTTTGAGGGAACAAATTTTAGAGGAAGGTCATAGT
TCTTGGTATTCTATTCATCCGGGGGTGACCACGATGTACCATGATCTACAGGAAGTCTATTGGTGGAATGGTATGAAGTG
AGGATATTGGGACTTCATATCGGCCTCGGCCTCCCAAGTAGAACCCTCAACTAAATGATTTCTCCATAAAACCTTCAGGG
AAGCTATTTCATTGTTTCTCAATCTCTTGGCTTGCCGGTCTAGGATCTCTACCGGAACCTCTTCATATGAGAGACTTTCG
TCAACTCCCAACCCTTCTAGGGGAATAATGGATACCAAATCTCCAATACACTTCTTAAGCATAGAAACATGAAATATCGA
ATGAACTGGGGCCAACTCATAGGCAACCTTACCAATAGTTGCAAAATTTGGTATGGGCCTACATATCGGGGACTAAGTTT
CCCTTTATCTCCAATCTCATCACTCGAGATTTTCAAACAAACCCAATCATTAACTTCAAATTCTAGATCCCTTCTTCTCA
CATCAGTATAAGACTTTTGTCTACTTTGAGCCATTTTCAACCTCTCCCTAATGAGTTGGATATCTCAATGGCTTCCTGAA
CCGATTCAGGACCAATAAGAGCAA
>mtp571.contig_6
TTTTTATTACTATATGTTGTTTCTTGTTACTTAGGCTATCATATTATTTTGTTGTAGGTTTTAAATTGTTATTATTTCTT
TTTTTTGTTACTATTTACTATGCCTTGTACTTCTCTACATTTTTTCTAAATTGTTTTGGACTATCTTTTTTCTTTAGTCG
AGGTTCTATCCCAAACAATTTCTCTACATTTGACATATATAGAAATAAGGTCCCCGTACATTCTGCTCTTCCTAAACTTG
AATTTAGGATATTTTATTGAATATATTATTGTTGATGAAGCAAACTACTTATCATTTATTTTAATTTACCAATCACTATT
ATTAGGATTTATGTCATACATATATTTATTAATATTAATAATAAATATGAAGAGTACTCTACACTAATTTGTGATATGAA
GTTAGTTTTATTTTTATCAGATTATTAATTATACTTATTAATTTTTTTTTGTAATTATCTAATAAATAACTTAATTGTAT
AAAAAAGTTGCACTATCAATGCAATAAATTCAGAATAAAATTATTTAGTTTTATACGGATTTTTGTATATACCAACAGCA
CAACTCAAACTAAACTAAAAAGTTATTAGACCGCCCGATATTAAGGGGTTGTTTGGATGGATATTATACAAATTCCGTGT
CAGCACGAACTCAACATATGTTACTTTTTTTTTTCTCAATTTATCTAACACAAATAAAATTTTGAGACTCAATCAAATAT
TTCATATGTTTTAACTATATTTTAAGTTTTTAATTATTGTAATTTATAGTACCTTTTCAAATAATATATATTATTCCTTT
TTGCTTCCCATTTATATGACATAATAACCTTATGTTTTTTTAATATTTTTAAATTGTTAATTAACGTTACTTTTTACATA
TATTTTTAAATAATACTCATATGTTACCTTTTTTGTCTTAATTGTTATAAATTTTGGTTAGTCAAACAATTGTTAATTAT
TGTGACATATAGTACTTTTTATATAATTTATTTTAAAATATGTTAAATTGTTAATTATTGTTACGTAGTACTATTTTTTT
TAATGTAAATTCTTAAATATATAATCATCTAAAACAAAAGTGAGATATAAATTAAAAAGAAAAACAATACAAAATAGTAA
TGGTCACTAAATGGGATCATGTTTTCATGAACAATGTATGTAGTAACTAATTCTCAGCCAACATGAAAAAGTAGATGGGC
CCACAAAGATCAAATTAAAGCGAATTTTTTATAGGATATATGCGTAATTATTTAAATGTTAGTTGACTTTTTTGTCTAAT
GGAAGAAAATGTACAGTTCTAAAGCACTACGATACAATTGATTAAAGCAGCAAAAGATAAGCAAATACCAAAAATATCCC
TGTCATACAAGCAGGCATGTTGATGAATAACTGTCTGCTTGTAGACTCTTATACTATGTCAATTATTGTAACTTATAACA
CTTTTTATGTAGTTTACAAATATATAAATTTTAGGGATAAGGTAGACGTATCCCCCACCCCCCAGACTAAGATCGAAATC
CCAGAGACACACCTAAACTTTACTAGGATCCTATTACCCCCCTAAACTAATTTAAAATGGAATAAATACACCACAAACAC
TGACATGACATAGAGAATGTGTACACTCTCTTGAAAGCAAGTGATGAGTGCACAAATTGGACACATGTCATTTTTCGATT
GATAACTTTATAATTAGTTAGTACACATTTTTATTGATATTAAAACTTATATATATTTAATTATTTTTATTTCTTACTTT
GTAAAATATTTATTTTAATTTCTTTTCACTTTAAACTTTTTTTTAATTAATTTATTATCTTTTTACTTTCAAATATTTTT
TAAAAATTATGTGAATTTTTTTTAAAATAATTTGAAAGTGTCCTTTAATTTTAATGTTTTGATTTTTTTATGTTTTATTT
GATTTTCTTCACTTATTTGATATCCGTTCAAAATTAACTTATTTTAAATTCAAGACATTTGGAATTAAATTTGAAATCAA
ATCAAAATGAAAGACAAAAAAAAATAAAAAATCAATAGAACAATAAAAGAGAAAAATCAACAAATGTAGGCAAAAAAAAA
TGTGTATTAATGTAATTTAAATACAAGATAAAAAAATAAGAATATTTTTTTAAAAAATTAAGAAAAAATTTAAAATTTTT
AAATATATTTTTTACTTTTTTTAAAAATAAATTTTTAATTAAAAATAATAAAATAATAAAATATTTACACACGTGGCGGG
CGAGTGTGTACAAACACAACCAACTTGGGTGGTTGAAGGTGTCACGTTAGCACAAAAGGTGCACAAAAATACGAAAAAAA
TGAGTTCAGGCGGGTAATTGGACCTTGGTTAAGTTTAGGTGTGTATCTGAGATTTCAGTCATAGTCTAGGGGGTACTTAT
ATCTTATCCCTAAATTTTATTACAAAAAATTTAAAGATTTTACACACAAATTCCTGGTCAAACTTAAATTGTTTGACTCT
CGAAAAATGAAATGTGGAGAAAAGGATCAAAATGGTCCTTTATGTTTGAGTTAAGAATCAAAGTAGTCCTTCTCTTTTAA
CATGGAGCACTAATAGTCCTCCATGTTTCAAGAATTGGTACACTTTTGGTATTCTTCCAAACATATGTCTATTTTTTAAT
AGAGCCTTTCTTTTGCACGTGAGAAAGCATATACATGATAATTTTGATTTCACCATTGCAAATCAAATTTAACCGTCTTC
TTTGATAACTCTGTATTCACTTGGTGGAAACAAGATTTTTCCCTTCTTCTCTGTAGTATTCATCCCTAATTTCATAACTT
TGATTTCCCTATTATAAAAAGAAAAATCACTATTTGAAGTAAATTTTTAGCAACTTAAGGAAATTCCCTCCGAGAATCAC
TATAAATATACATATAGTTTTTTTTAGTATTTATAAAAACAAGTGAGCAAAGGAGAGTATTGTTCTGTGATCAACTCTAG
TTATATGTTCTTTCATAATTGTAATCAACATTAATTGAATTAACTAGACTTGTCATCGTAGGATATTTGTTTTTGAATCT
TGCCGATGCTAACAAGTCTTTTCATTCTAGATTGTCACTCTCCTTTTTCCTGTACTTTTCTTCTTTTCTTCTGTCACTCA
TCTTCTCTAATATATATATACGATATAAGTTAAATAAAAGTTTAGTCAATTCTTGGAAGCAACTACCTTTATTGTTGCAC
CATAACAATATAGTTGCTTCCATGAATCGATTAAGCTTTTAATGGAATTTATAATGAAATTTTGACTATAGGGTTTGATT
GAAGAAGAAAGGGAATACAAAATAGAAGTCTGATTTGATAAGTAGTTCAGAGGGACAAAAAAACTGAGTTTTTTTTTTTT
TGGGGGGGGGGGGGGGGACTTTCTCACGTGCAAAAGAAAGGTTGGGTTAAAAAATAGACAAATATTTGGAAGAATACTAA
AAATGTACCAATTCATGAAACATGGAGGACTATTAGTGCTCCATATTAAAAGAGAAGGACTACTTTGATTCTTAACTCAA
ATATTAAGGACGATTTTGATCCTTTTCTCTGAAATGTGTCACATAAATTGAGACAGATGGAGTATTAATCTCTTAAGTCT
TATTTGGTATAATTTTTTCAACTTATTGTATTATGTTATGTATAATAAATCTATCTATCTATTTATCTATACTACCTTAA
ACGTGTCTATCCCTAACTTGAATGTTAAATTACTATAATACCCTCAACTAAAAGGACCCCTAACTTGAATGTTAAACAAC
TATAAACACCCAAATTTAGTATATCTTTTATATTTTATTATTTATTTATATTACATTAAAAACTGACACTCTTTCACATT
GAAAGATTATGACTTTTCAGAAGAGTTTTGACTTTTGAAAAGAATTGTGACTTTACCAAAGGATTGTTATTTTTTCGATG
AATTGTGAATTTTTCGAAGGGTTGCGACTTTTCTGAAAAGACACAATAAAAACTTGTTTATACCACCCTTATTGGCTATA
CATAGAGGGATTTCCTCTCATTTTTAAATGTACTACCTTAAAAGCATGAACTCCCTAACTTGAATATTAAATTTCTATAA
TACCCCCCAAAACAAAAAAGGTTGTGACTTTTCAAAAGAGTTGTGATTTTTTCAAAGGGTTGTGACTTTTCAGAAGTGTT
CTGACTTTTTCAAAGAGGTGCGACTTTTTTGATGAGTTGTGACTTTTCCAAAGATTTCTGACCCTTTTTGAAGGATTCTA
AATTTTCTGATAAGGCACAATAAGAACTTGTTTATATTTTCCTTTGTTGGCTATAAATAGAGGGATTCATCTCATATATA
TATATATATATATATACACACACACACTACCTTTAAAACATGAACTCTCTAACTTGAATATCAAATTACTATACTACCCC
CAATTAAAAACACCCCCTAACTTAAACGTTAATTACTATAATTTCCCCGAACTGAAACACTCAATTTATTATATCTTTTA
TAATTTATATTATATTTATTTATCTATTTATATTAACAGTAGGCACATTTTCACAAGGAAGATGTAACACTTTGAAAATT
TCTAAGCGAAGACCCGAATCATTCTATAACACCTCTCAAACCTACTCTTAAAATTTGAATCGTTTGTGTAACACTTCGGA
CTTCAATAAAGGCTATAGTGAGTTAACGAGCAAGTTGTAACACCTCGGAATCGAGAAGGATAGAAAAGGGGCCTAGAAGG
CAAGTCAAAAACCCAAAATTGGGCCATGGGACCCTCCACGGATCCCTTGACGGGCCGTGAAGGGGACCACAACCCGTTAT
GAGGCTCGTGAAAGCTTGCTAGAATTGCCAAGGCCAGCGTCCCTCCCACGAAGGCCTAGACGGCCCGTGGTAGGGGTCAT
CAAGTGGCCCACCAGGAAGGGGTCTCTCCCCTTGCCACTGGTCAAGGACCTCAACGGCCATAACGGACCGTGGAATCTTT
AATGGGCCGTGAAGGCCATCGTGAGGCGCAGAGTTTGTCTCGACCTAGGGTACACCCTAGAAGTAACATAGTGTACTTGA
CCCCAAAGGGGTCTCATACAACCTTAGCATATCATAACATAAGATGATAGAAAAGTACGCAAATTTTAAAAACTTTATCC
ATACAATCGAAGTCTTTTATAAAAGCAAGCGGAAATCTTACTACACTTTGTCTCAACCATCTAAACTCAACTTTGAATAA
AACCTTTGGGACACAACCCATACAATAGTCTCAAAACGTGAAAATAAAAGACAAAGGAAATAGTGGTTTTGTCCTCGAAG
CTATGAGGACTCACCAAGTCGTCAATTCCTTGCTCCTTAGAAACTTAGCCTCAAGAATGGAACTTAAATCTCCGAACCCT
ACATTTGATAAGAATGTAGGCAAAGTATGCGTTAGTACAAAAGTACTAGATATGATAGCTAGCATAACATCATAAGAGCA
TAATATCACAAGGGTTAGTCAACATAAGACATAATCCAATACTTCATGAAACATCAAACTATAAGCATAAGCGAC
>mtp571.contig_7
TGTGATATGAAGCATGATAAGTGGTAAGTTCACATTTGGTGGCCTTAGGATGATGCTTTAGTGTGGATGGTGGTATGGGA
CGCTGTCCATACATTGTACAAAGTGTTGTCCAAGGGTTACTTGAGGTGGATGGTTTAAGGTGAAGGAATGGGTTATGTGT
GGAGTATGTGCTAAAGTGGTTAATGACTTGTATGTTGGTTATGGTTGGATATTGTGACTCTTATACTTGTATTATTTTCA
TGAAGTTTTACCAAATGGCATAAAAGCATGTTTCTCCAATAAACGTCCCTTTTAGCATGTTTTTGCATGGCTTCCATACT
TAGTACTTAATTGTGATAACCCCTTTCTTTCCCTTTTTGACTAAAGTGTAGGGATTTGGAGATACATGTCATGGCTATTT
GATAGGTTTCTAAGTGTTGAAGATGAAGACTTGGTGAGTCCTCATATATTCGAGGACAATACCCCATATGTTCTTTTATG
TCTTTTTAGTATTGTTTAAGTTGTGTATGGGATTGGTCCCAAATTTTGTACTCTAAAGTATTAGATGGTTTTGAGACATC
ATGTATAAAGTCTAGAAAGTCTTCCGCTTGCTATTATTTTTTTTAATGAAATGTTTTCTTGGTAAAGAAAGTTTTTAATT
CCTTATGGTTTTAGTGTCTATGCGATGAATGAATGCTAAGAGGCTTGTATTAGACCTCTTCGAGGTCGAGTACGCCGGTT
ACGACTAGGGGGTGATCCCGGGTCGTGACAATCACGTATACTCACACCATTTTTTTCGCTCCCATTTCTGCATCTACGGA
CCCTTTTTTAGGAATCGTGCAAATTCATCAATTTTTTGTGTGTATTAGCTCATGGATCTGGCAAAGTTCACCCAAATTCT
TTTCTCAAAAATCTTTATGAGGACCTCCGTATTGAGTTGGGGAATCATCACGTTTACTGATGCCTTTTTTTGCGCCTATT
TTCGCATCTAGATGCCTTTTTTTAGGAATCACACAAATTCCTTAGTTTTTCGTGTGTATTAGCTCTTGGATATGGTCCCT
AGAGCACCCAAAAAAGTTCTCAAAATACTCTATGAGGACCTCCGTATTGAGTTGGAGAACAATCGTGTATACTCACACCA
TATTTTTTGCGCCCATTTCCGCCTCTACAGGCTCTTTTTTAGGTATTGAGCAAATTTCTCAATTTTTCGTGTGTATTAGC
CCTTGGACCTAGCCTCCGGAGCACCAAAAAAAAATTCAAAAAACTTTATGAGGACCTCCGTATTGAGTTGGGAAACCATC
ACGTATACTCACACCATTTTTTCGCGCCCATTTCGGCATCTATAGTCCCTTTTTTAGGAACCGCGCAAATTCTTCAATTT
TTCGTGTGTTAATATTAGCCCATGGATTAAGCGCCTGGAGCACCAAAAAGGTTTTTTTAAAAAACTTAATGAGGACCTCC
GCATTGAATTGGGGAACCATCACATATACTCACACCATTTTTTTCGCGCCCATTTTGAGGAATCACGCAAATTCCTCAAT
TTTTCGTAGGTATTAGCCCATGGACCTGGCGCCAGGAGCACCTACAATTTTTTTCTCAAAAAACGTTATGAGGACCTCCA
TAGTGAGTTGGAGAACCATCACGTACACTCACAACATTTCTTTCGCTCCCATTTCCGCATCTACACACTTTTTTTTAAGA
ATCGCGCAAATTTCTCAATTCTTCTTAATGGAGTTGGAGGTTTTTTTTTATTTTTCATTTAAGTGTTGCATATTCTTAAT
TGTATAGTCATATTTTTAGATTGTATGTACTTAAAATTTTCAATAAAACCAGTCACTTCTAAGAAGTACCAAGTTTGTCA
TCAATCTTAATCATCTGCTGTAATGGTATTTCAGGAATTTAACTTTAATATTTGTTTGACATATTTGTACCTCCAGCATA
AAATAATCCTTTTTATCTAAATATATTTTAATTTTCCCTATAATTATCCTAACTTTTGATATTCCCAAAAAGAGATGAAT
TGTAATGAATTTTTCTTTTCATATTTACCATCTCTTTGCAATTACTCAATTTTTCTGTACAAAAAGATATAATACTGAAT
TGATTGTATTGAAGCAGCTTCCTCCTAAAGTTCTCATCTTTGTGACTTAAGGTACTATTTTTAGGATTTTTTTTCTTTGG
CATTTTCGCACTTTTTTCTTTCTCCATATTTATTTTTAGCATATGGATCTTTGTTGGATTTAAATTTTCTTGAAAAAATA
TGTTGATTTTTGCACAAAATCTATATGCTTTTAATTTTACCAATCAAAAACGGCAGAAAATACACCTGAAATAACAATTG
TTTAAAGTAGAATGAGGTTCTCTCTGCATATTTATTTATCGAATTAATATGAATGTCTTCTTCTTCGGCAAGATGATTTT
TCTGCCTCTCACTGCCATGAGCGGTTTTGGGGTTTTAAGAATTGGGTTTAAAGGCGATTACAAGATTCAGTGAGGCCAAA
ATTGAAGTATTTTTTTTGTAAACTTAAATCCCACTACTTTATGCTTTTTTCTCCATCAATATCCATATTATTCTTTTGTT
TTGGGGAGTGAGAAATTAAATTTTTTCATTAATAGTGAAAGTTTTTTAAAAATTTATTTGTTATTATCTAAGGAAATAGA
AGTATTAGGTCGACTTGATAAGACAAGTAAGAGCAATTTTAAGATTATTGATAGTATTAATTTATATATATATATAAGTA
TGTTTATTGTTGTTTGTCTTTTTATTCATCTCTATTATTAAAAAAATATTATATAGTTGCAAATGAAACACAAGTGTGGC
TTGTGGGAAAGCATTCAATCCAACCTTTTTATTATTGAATAGAGAATAGGAACGCAAATGACTTGAATTATTGATAAACG
CTCAACTACACCTCATCCAATACTAGGTGTAGGCGATTGTAATCTAGTATATAACCCAACGAAAGGTCAGGATCAAACCC
ACAGGGAGCGGTACCTTATCGAATTCAATTAGGAAGTAAAAATGTGATTCTAATCGGTTATAGAAGTAGACATTGTCGAA
ATCAAACCAAATAAGTTAAAGGTTTGACAACAAATGTCAAATGGGGGGGGGGGGGGAGGGTTTAAGGTGTCAATTTACAT
CTACAATAATCAATAAAACAGGGGATTAGACAAGTAGGATGGAATTCTCGGGATGTGATCAATTATAAGCTAATTTCACT
ATATGGGTAATTGAAGTTTATTAATAAAGTGTTGAATCATTGTGGGTAGGCTAGACTATAGGTGCAATAGTTTTCTCTCA
AACAACTATTACGGTTCATGCGAGTTCTCTCGAACCTCGACAAGCTTGACACTACAAAACAACCCAAAACCTTAATTTAT
CTACTCTCTCGAGCTACAATCATCAATCGATAACCTTGATTTTAGAACCTCTCTCTCGAGCAAGCCCAAAACACTAAGCT
AAAATTGTATTTGCAACTACAATGCATAAATTACTACTCAGCTATCGATCAAACCCACATTAAGACAACATTTAAATCAT
TAAACAACAATACACATAAGCTAATTAGGCAAATAATCGCATGATTACACCCCAAGAATTGGGGTTTTAGCCAAGCATCA
TAAAAAGATAGAAATCAATACCAGAAACATTCTCCATGATTTGGGTATTGTTATCCAAGTCTTTAAAATGGTCCAAAAAG
CTCAAAATCAAAGACCTACTTCGAATCTACTTGAGAAAACCTTCCAAGTTGTTCTCCAATGGATAAAAATACTCAAAAAC
TGGACTTAGAAAAATAAAATATGGATTCTTTTGAACTTTTTTAAAATTCAATTTATAGTTTCCCAATTTTTGGTTGCAGG
GACCATTAAGCGAGTTAAATTGGGCGTGGACGCGCCAATCACTTATTTCCATCGTCGGTCTGCTTTGGCTTTTTATCCTC
AAGGCTCTGTAACTTTAGGCGATCAAGAATGTGTCGCCGATTCGGTCGGTGGTTCACCGAAGGTCCAAATCCAATGCCAA
GTTGGCTTCTCCTCAAGGTTTGGCAGTCTGGAACTTTAGGCGAGCTGAAGTGTTACTCGACAAGTCACCGAGTGGCTTTG
GCGATTCTTAGCTTTTGTTATCTTCAACTTTTTTCATCTTTTTAGCTCCTTTTTGCCCAATAGTGTCCTTGCTTTGCTCT
TTTACCTTCATTGCTGCAAATCAACACTTTAACATCAGTTTAGAGCATAAATTAGGCATTTGAGGACAATAAACCATGAA
AATCAAGCCCTTAATGAGTCACATCTAGGACTCATCAACACCCCCAACTTAAACTTTTGCTTTTCCTCAAGTAAAACTCA
AGATCAATCAGTTCAACAAGGAAGTCTACAAACAGTGCTACTCAAGACTCAACATACATGCACACAAGAGGTTCAAGCTA
CACATGCAATGTTTAATTGTGCATTCTAAGTTTCAAATTGTGACTAAACATCATCAAATGGACCCAAGTTCACAATGTTT
GCTTCAAATGCAAGTTCAAGCTTAACAACATCATTTGAATGCCCTCACACCAAAAATGATTCCATGCTCACACAAAGCTC
ATCAACTTTAAGAATTCGGAATCAAAAACAACTCTCACTCTCTCAAAAACCAACGCATGCATGATCATTCCCCATAGGCT
TGCCCGTATTTTCCAATCAACAAGATAATAAGCTCATTCAAGATCACAAAGGTCTTTTTAGGTCTGTAACAGGGCTGAGG
GTAATGGTATGATCATTTAGGTTTAGTGACTACTACCTTCATGAAGCATGTCATGTATTTCATTATTTCACCTTCTCTTA
CAACACTTTTTTATTCTTAAAAGTCACACCCCATTCGTTTAAGCACAACTTATTGGATACCACATTTCCTTTTGCTCATT
TCACACACTTTATTTCCACAATATTTCTCTTTTTTCAATCATTTTCATCTTTCTTTCTTCTTCTCTTTTTTTTTTTTGTA
TGGATTCCATCTTTTCCAACAAGATCTTTCAAATGGGGGGATTTCTTAGGCTTCTTGATTTACCTCCTTTTTCACCGCAC
TCCCAACTTAGGCTTTTGGCCTAAGTTGGCTATTTATAACAACCAACGCCTCATGAAGATTATAGGTGGGAAAGAAAAGG
GGTCACTTGTGCTCCAGGTTCTTCTAAAGAAAATGATAGTCTCAAATGGTGCCAAGCTAGGTTCACACTCTCACAAAGTG
GTCACAAAGAGGTATAATGACAACATTGGCTCACTCTCCACAAATTGCCTAAGATCATCTCTATCATTCACTCACATTAG
CCAATCGGACCAACGGGGCAAGTTCTAGGTATAACCAAGCATGCATTACAAGTCAATCTCACAACACATGGCATCCAACA
CAACCATCAAAGCAAGACTTAACCATTTTTGCAAACGTGCAATGGTCAACACAAGAGTTCCACTCAGCAAATCACATAGT
CACAATAAGATGATATAAGTTCATATATGACTTATGCAACTCAATTCGCCTCATAGGATTTGCACACACATGTCGTTCAA
ACAAGATCACTATTCAAGTCATCGGTATTGACCAAAATCGAAACTCAAAATTGCAAGAGAATAGCCACATTCACACGACA
AGAGGTGGCAAATTTTATTTTATTTTTAAAAAAAATGGTTCAAAACCATTTGCAATTCGAAACAATGGACCAATATGGAT
CAAAAACCATGATATAGATATATAAACCAAAAATCAGATCCAACATTCACAAAACCCAAAAACACAATATTCACAAAACA
AAAACAACCCAAAAGAGGTGGATATGGAAATACCTCACCCCGCCAACAAAAATAGCAGTTGTCCTCAAATGCAAAGAGAT
ACTAAAAATAGTTTAAAAATAACAAAAAGGGACGCAAAGAGTCATTTTGCCAGTCTAGGCCTGGGGTGAAGTCTGCATGT
CGGTAACTCCCTCTGTCTGGGCATCAGTGCCCGACATATCAACATCTTTGGCTCCATTGGAGCCCACCATAGAAACATTC
CTCAAGAGGCTTGTACACCTGTATCCACCATGGCTCCATCTATGTCTGCCAAGTCATCAAAGACAACCTCATCTCGAACA
CCGAGATGCTCCTCATCTTCCTCTACCTTGGACTCAACATCAACATCATCAACTCTAATATCATCTCCGGTAATAGCCGA
AGGAACATTAGAACTAGCCGGAACATCAACACTCAACATCTTAGGAATCTTCATAGTCCCAAACAACATCGATAAATCAG
TGTACTTCAGCTCGTCCATATCTTTGCATAGTCTAACAACATCGACTTTCAAGGCCGTCACAGCAAGCAACAGTAGCCCA
TTGGCTCTTGTCACACTCTTCAACCCTCACAGTAAGGGCATTCAATGCCAGCTTGTGTCTCTCAATCATCAATTTGTGCT
CCCTCAACTAGGCTCTAATAGGAGATAGGGCGGCAGTAATTGCCCGCTCTATCAATCCAGGCAAAACGGCCTCTACCCAG
GAGGCACATACATCAACAGATTGGACCAGATGACCCATCTTGTACAATATGGCCTGGGTGATAGGGGGTCTGAAGGCAGC
AACAATAGTAGAACTAGTGGGAGGGGTTGCAACATAAGTACTAGGGGTCTCAGAAATAGAAGGTCCAGATGTACCTGGGA
CCCACTGGTCTGAGGGGGCATGATTGCCTCTGTCGGCAACATATCAACGTCGACTTCCGGGGATGTATCCACGATGCTAC
CCTCCTCTTGTCAGCCTCATCTTGCATGTACTTGACCTCAATACCCTGGATGTCAATAGAAGGGGGGGGGTGTCACCTCA
ACATCCGTCTTCTCATCTCTCAGAACACGAGCCCGTCTGCATAGCTCAGTGATCAGCACCGAAAATGGGAGTGAGGTTTG
GCTTTGTTTGGCCCTTATAGCCATCTCTTGCTCGATCAGCAGCCCCAAGTTCAGCCTCTGGCGATCTATGATTGACCCTA
GACAGGCGACCTTCGAGTGTCGGAGGATGGACTCGTTCTGCGATGGCATAATAGTGCTACTGTGGGTAGGCTAGACTATA
AGTGCAATTGCTTTCTTTCGAACAACTATTACGGTTTAAATTACAATTCATAAATTACTACTCAATTATTGATCAAAACA
ATATTTAAATTATTAAACAATAAAACCCATAAGCTAATTAGGAAATAATCACATGATCACACCCCAAGAATTGAGGTTTA
AGACAAGCATCATAAAAAGATAGAAATCAATACCAAAAACATTCTCCATGATCTGGGTATTGTAATCCAAGTCTTTAAAA
TGGTCCAAAAAGCTCAAAATCAAAGACCCACTTCGAATATACTTGAGAAACCCTTCCAAGTTGTTCTCCAATGGATAACA
ATACTCAAAACGGAAGAAAACTAAAATTGGACTTAGAAAAATAAAATTAGGATTCTTTTGAACTCTTTTAAAATTCAATT
TATAGTTTCCCAAATTTTGGCTGCAAGGACCATTAGGCGAGGTAAGTCGGGCGTGTCCGATCAGGTCGGTGATGCGCCAA
TCACTTCTTTCCATCACCGGTCTGCTTTGACTTTTTATCCTCAAGGCTCTGTAATTTTAGGCGATCCAGAATTTGTAACC
AATCCGAGCGGCGGTTCGCCGAAGGTCCAAATCCATCGCCAAGTTGGCTTCTCCCCAGGGCTGGCAGTCTGGAACTTTAG
GTGAGTTGAAGTGTCACTCGGCGAATCGCCGAGTGACTTTGGTGATTCTCAACTTTTGATATCTTCATCTTTTTAGTTCC
TTTCTGCCCGATAGTGTCCTTGCCTTGCTCATTTGCCTTCATTGCTGCAAATCAACATTTTAACTTCAGTTTAGAGAATA
AATTAGGCATTTGAGGACAATAAACCATGAAAATCAAACCCTAAATTTATGAGTCAAAATCTAGACCTAAATTTATGAGT
CAAAATCTAGGACTCATCAATTATCTCAAAGCTGACATTATTTTATATTAAATTTCTTTTACCTCAAGGTCATAATAGAG
ATGAGAAAGAAATATATCGTAATGTGCAACATATATATTCTTTGTCAAAACGGTAATCAAGTTCAGTAAAAAATCATGGA
AAAATGATATATGAAGAAGACTGTGTAGAATCAATTGATGCATCTCATTCATCTCATTTGTCGGTAATCGAGATACCAAA
CTGTTAATTTATATTTTGGAGTTCATCTAGCATTGATCAAAAGATGTTTTCCATTCTTGTTAATATGAATTGAAATGACT
AACTTGCAGCGTTGGGCCTGTGCTCAGCACAAGAGCTCTTATACTAGTTTTAGAGCCTGTTTGGATTGTTGTTAGAAGGC
CGAAAGTATCTTTTTTTTGAGAAAAAAACACATATTTTTGAAAAATTAAGTGTTTGGTGAATCCTTAAAACTGCTTTTAA
ATAGAAGCAAAAACAGTTTTTTTTGCTGTTGGAAATGAAGTTAAAAATTTCTGCTGCTTGAAAAAAGCAAAAGCATAAAA
TTATTTTTTAAAGACAAATATATATTATATATATATATATATATATATATATATATATATATATATATATATATCAATAT
ATCCCCTATTAATTAATTAACGTATCTCATAAGTTTGGTTAAGTTTCATTCAAAAAAAATATTTTTTATTTTTTATTTCT
ATATAATAATTTTTTTTTAAAATTTATGTTTATATATTTTTATTTTATATTTATATATTATTTTACATTTTATTTTACAA
AATTAGAAATAAAGGTAACACCAATATTTTTGTAGGATTAAAATATGAAGGACTTTATTTCTTTTTGTGGCGATTTTTTT
GTATATAGTGGTTTAATTGTGGAATTGTTTTTAAATTTATTTTGCTTAATAATTTTAATTATATTTAAATCATCATGTTT
TTTTTTTAGAAAATGGTCTAACTCCCCCCCCCCCCCCCTTCAATCTATATCTGAAATCCCAACAACACATTCCAACTTCA
CGGGTGTCCTATCACCGCCTTAACATTTTAAAACTGAAATATATATCCCTTAAAAAGTCATAACCAGATTTGTATTGAGC
AATGATCTGCACGCTCCTGCCACATCACATCACCTTTTTTAATATAAAAAAAAATAATTTTTATTTTCTTTATTCTACCG
CCATAGCATCATCAACCTGATGCTAAATTATTTTTCATCAGTTTTCTTCCAAATTCCTCTCAATTCAATCTTCGAAGATT
TTCAATTTTCTTATAATAACCGCTGATTCAACCCTCAAATTCTCTAATTTTGCATAATCTTCTGTTTTTTTCTCTTTTGA
TTGATGAAATTTTCACCCAAAATCTCTAACAATTCAATGCCCAAAAATTCTTTTTTTTAATCAATTTTAGGGTTTAAGTT
TTTAGCTATAGTTAGTTTAGTAGGAATGTTGAAAAATGAAGATTTAGTATGATTTTTGTATAATATAATGTTCATTGTAG
ATTTGATAACCAAATTCTTTTTAGATCTGAAAAAAGATAAGAATGCATCTAACTTTTAAATTTTGTGTTTAAGCTTGAAT
TTGCATCCCCTATCTTGGAGCTATGAAAACATATTATGTGGCGATGGTGATTTAAATGGTGGTTTATATTGGAACTGGTT
GTTGATGAGTTTGTTCTCACATGGTGGAATAACAAAGATTATTTCCGATGGATTTTTAGTAAAGCTATTGTGAGAAGTGT
GTGATTTGAAAATGAGAGGGAGCTTAGTGATGGAAGAACCATGGGCGTGGAGACCTGGTAGTGGAGGAGCCAAGCTCACC
TGGTGGATCAAAGATGCCATCACCGCAGGTGTTGTTGCCGATCTGTTAAAGAGAAGAAGAGTGAAGAAAAAAACGTAAAA
AGTAACAAATAAATAAAAGGAAACATAAAAGTAAACGTAAAAAGTAACAAATAAATAAAAGGAAACATAAAAGTTTTTTT
AAAAAAGTGAAAAATGAATATGAAATAAGAAAAATATTAAAGTTTTAATTAGTTTTTTTGGCCTTTCACTCTCTCAAAGA
GTGTGAACTACACCTTCTTTGCCACCTCAGCATTTAGGGAGCAAATAATTTCGTTTTAAAATAGTTTAAGGGGGTGATAG
GAATCCCATGAAATATACTGTGTAGTTGAGATTTCAGATATAGATTGGGGAGGTTTTAGACCATTTTTAAATCAAAAGAC
AAATTCGGTCATCATGTTAATATTATATTAATATTTAATTAATTAATTAATTTATGTATGTATAATATTGATTGAATATT
TAAACATGTGCATTTTAATTTAAAAATTTGTAATAATTATTTAAAATAGTTGCTCTTTATAAAATAATCTTAATATTAAA
ATTACATTGATATTAATTTGACTCTCAAAAGTACTTTTTAAAAAAGATTAGCCAAACACAATTTGATTATCAAAAACAAT
TTTTTAAATGATTAACCAAACACAAATTGTATTTTTTCAAAAAATATTTTTCTTTTAAAAAAAGTCATTTTAAAAAATGC
ATCTAAAAAAATAAGTGTGTACTTACATATTTCCATTTTTCGACCTTAAAAGACATCAATGTAAAGAGGAGATTATTAAT
TTTGCGTGTATTTTATTTTGTACAAACATTTGCATAATCACATCACAAAAAAGAAAACGAGAAGAAAGGGGCAAAGGTGG
AAAGAACCCGACTTCAATACCTTTCGCCGTCAAGTACCTCTTCGTTCGCCGTCCGCCGTCACCACAGAAGAGTGAGAAAT
GGCTTGCCTGCAATACGGTAGGATTACTCTCCGGCAACAGCTGAAGAATGTGAAAACCTCAGCAGCTATCTTCCAGAAGT
GCCAAGGTGGAGAAGTACATTTACACCATCCACTATTTTACGCCGCCCAAGGTGTTCGATACAGAAAACTACAAGTCATT
CTCACTACTGTAAGTAATTTTACTAATTCATTCATCCAATTGACCCTTTATCGTTTACTACAATTTGCACAGACAATGTA
CCAATGGCTTCCAGATTCTCTCTTTTGTTTATCGATATTTATGGGTTTTTTTACTATTTGATTGTTTTATTTTGAACTGA
CCCTTCAGCAATTTTAACAATTCCGGCTGACCCTTTTGCAATTACGACCTGATTCTTGTTCAATATTGCGTTTTGATAAG
CAGGGCATAGACAAGCTTGGAAAAGCAGGGGAAACTGTGAGAGTTGCACCTGGATATTTTCGAAACCATCTTATGCCCAA
ATTGCTGGCTGTACCCAATATTGACAAGTACAGGCATCTCATGGAAGATCAACGAAAGGTTTTCTTCCTTTTATTTGTAC
TGTCTGTGTTCGGTTCTAAATATAGATAATGCTCTGAATACAATTATGTAATTGTGAGAAATTTGATATGTTGGTTCTTT
TATTCTCCTGTCCTGAATAAAATTTGAGTGTATGAGATGTTAATGTACCTTAGACAGGAATTTGGTATACCCTTTAATGA
GCACAAAATTTTCCTGAATCTAGTAGCCTTGAAACTTGCTCCTGTTTTTGTGCGTCATTTCTTTGAGTACAATTGCAATG
CAGGTAAAGCTGTTCCGCCCATGTCATACTTATTATATCATTAGCCAGTGTTGTCAAAGGCGCGCTTAACCGCTCCAACG
ATGCTCTAA
>mtp571.contig_8
AATTATAATTATAATTATTATATTATTATTATTATTATTATTACTATTACTATTACTATTATTATTATTATTATTTTATT
ATTATTATTATTTTATTATTTTATTATTTTATTATTATTACTATTACTATTACTATTATTATTATTATTTTATTATTATT
ATTATTATTATTATTATTATTTCTGAAATATGAATTTATATTCCTCTTATAAGGTGGTAAAGAAATATGTGAATGATAGG
AAAATATTATTACTTATGGATGTAAAACATAAATTAATTTTGTTTTAATTTGTTTTAAAGTATAAAAACCTTAAATTAAT
CAACTTTTTATCATGTTAACAGCTTAAAGGGTATTTCAGACATTTTGATAAAAAAAAGTGTTTACCAGCACTTATTTGCC
AAACACATCAAACAACTTTTTTTTCAACTGCAACACTTTTATCCAAACACATAACTACTTATTTTAAAAATAAGTTCCAA
CACTTTAAAAAGTTGCTTTTTAAAAGTTACTTTTTTTAAATCAATCCAAACGGGCTCTAAGTCTAGAATCTTGATTATTA
AGCAACAAAGTATTTCTAACAATCTTGAATAGCAAGCTAGTAAGTATTAGATATCTATCATCTCATATAATTTAAATTTC
TCTTTATTTGATACTTAGTTTTAGTAGACTCGGGTCACGAGTTTCAGATTAATTAATTATTTCCTCTTGTGTTATCTAAT
TTTTACACTACTATACAGTAGCGCGATGGATCAATTATTGACTTATTGTGATATTTCGTGTTGTCTTAATTTATCCACCT
TTTAAACAATAAAAATTCTAGAGAGCTTTTATCAGTCTTACGAAAGTATGCATAATATTATGTTCTAACTTCTACTAATA
ATTCTTAATTTCGTTCTATACTTCCATTAACGTTTTGGACAGTAGTATTAAACCCCATAAATAAAATCTTTTATTTTTAA
TCGACCCCTTTATCAAAATAATTTGCTGAGCTAAAAGCTTGAAGTCTTTTTTTTTGACAATTCTAGAATGCATTCAAATA
TAACGAATATTAGCCTTTCTTTTCCTTAGATCTTCACCTACAACTTAGAATGTTCACAGTTCACACTTAAATACTCTATA
TATTGTGTAAAATGTGTGACTTTTGCATAAAAGTTATATAGACTAATAGTGAAAAGTTAGGTAGGTACGTAGGTGCAGTG
TAGGGCTACTAATAACTGGCATATTTTTCAATATAATTAGATCATCAACTTAATTCGAAGTGAAATTGATGCATATAAAT
CAATTTACATCTACTATAATAGATCTAAGAGAAAAGTATAAAAAATATTCTGAACTCAGCGTAAATTATTAGTTTCGTCT
CCAAACTATTGACAATCTTAAATACACTCCTCTACTTGACTAACTAAATTTCGATACATCCTCGATCTGACACATTACAT
AACAAGCGGTCTCAAACTCGTGTAAATATGGGCAGATCTAGTAACACCTAACAGAGACGTATGCAGGAGGGGGTCACCGG
GTTCACATGAACCCATGCTCCCCTCCTGAAATCATATATAGTAGTGTTATATTTTTAATTTTTTTGTTAAATATAGATGT
GTGAACCCACAATCGAAGTATCATATTATGACATTAGAAATTTGAATTTTGTATCTATCTTGTACTATTTTTCTTTTTAA
AATTAGGTAACACCTCTCTAAGTGGTTATTGGTGGCATTTTTGGCGTTATAATTAATTAATCATTTCAATTTTGGACCTA
TAGATTTAAAATTTTAACTGTTTGCAACGATACGAAACTAAGTGTCAAACCAATTAGATTCACCATTTCACAATAGTGCA
TTGTGCACCCATCATTCCAAAATCCTGGATACGCCTCTGACACCTAAGGGGTGTAACGGGACATGATTTCGTTGAAAAAA
TTTGTTAAATATGTATATATAATTAAAATACAGCAGAAAAAGTAAGTTATATACGACCTTGTGATACGCTTCCAAACAAT
AGCATGTACAACGCAGTTGGTAAAAGCAACGTTAGTGCATGGCAGGGACCCGAGTTTGATTCCAAACAAACTTACATTCA
TTTATATATTTTTTCTTTATTTCTTCCTTTGTTTTTTCTTTTCTTTTGCTTTTTCTTTTCTTCATTGATATTTCATATAG
ATATCAAATATTTAGCACTATTATTCTAATGAGATTATTTTCAAAACAAAAAATTATCCAGAAAAAGTTTTTAAAAAATT
ATTTTATTTTATGGAAAAGATATAACAGTATATGTGAATTATGTTATATATATATATATTAAATACGTTAAAAGGTGACA
CTACTTGCAAAAGGTCCTGTGTACGTCATTGCTTGTAAGAGCATGAGACTCTTAATAAAAAGTCAAAAAAAATGTTGAAA
ATACTTCTAAATCTGGCAAGAATTTAGGGGTGTATTTTACTCATGTTGCAAGATTAGTGGTGTATTTTAGTTCATTTAGT
CAAGTAAGGAGATTTTAAAAACTTTGTTTAGAAATAAACCTAATAATTTAGGCCGAATTTAGGAGTGTTTTCAATACTAC
CCGAAAAAAATAATCAAACTGACAAATCTCAATTGTTTAGTAATGTCTTACCTTACTCGTCTATTGATTTTGTTAAAAAG
AAAAGGAAAAGAAAAACAAAACCATTAAGTACCTTTTCAATATGATTTTCTTTGATTAAATGTTTTTTAATTCTTCTGGA
CGTACTATAAAGCAATGCTTTAAGTTTATAACTTTACGTTTACATGTTAGCTAATTTGAAAACTTGAAGTTTCAAAAATA
CTTTGCTTTCAAATTTGTTTTTTTTTTTATTTCAGTTCTCTAAGAAAATTTCCAAAAACTAAGTTTCTGAATCTATACAT
TCAAAAGAGAAACTTACTAAAATGATGTTTGGATTGACTTTATAGTTGGTCAAACCTACTTTTAAGTCATTTTTAATTTT
TGGAAGTGTTTGACAAAGTTAAAAATACCTGAAAATAAGTTCTAAATGATTTAAAATAGGTTAAAAGTAGGTACTCCCCT
ACTTTTCATTTTTAATTGAAAAGTTACTTAAGTTTGACTTTTTAAAAGCTATTTTTTAAAACCTATTTTTTTAAAGTTAA
GTCAAACGGACTCTAAGGGCCTATTTGGAAAGTCACCCTGGTAATTTGATTTGGAGTAATTGGGTGTAATTACACTGTCT
GTCCTGTTTGGTTGGACGGGTAATTACTTGGTTAGCATGTAGTGGTGTAATTGGCAGGGGGTAATTACACTCTCCAATTC
ACAGGGAGAGACTGTGAATTGCTGGTAATTACATGGTGTAATTACCAGCTGATTACTTTTTTATTTCTTCTTTTTATTTC
TATTTTTAATTTTTGTTTTAATTTTTTTATTTCTATTATTTTAAGTTCTTTTTTATTTTTATTATTCTAAAAATTTCTAA
AAGTTTATTTTATATTTTATATTATTGTAGTTCATTTTCTTCTCATTCTCAACCTTATGTCACATGATTCTATGAATTTT
TTCGTATTATCTATTTTATATGTCATGCTTATTTTCTCATTAGCATGATTTTATTAGTATTCTAATTTTTAAATTAAAAT
AGAATTTATTGTTAAGTAAGTATATAGACTTACTGTAACACCCCGCTACTAGAAAGACTTGGAATTAGAAATAAACCGTT
TTTGGAAATAATCAAATTTGGAAAGTTTGACAAAGTTAAGTATGAGTTTTGGGTCAACTTCAAACAACCATAACTCCTAA
CTCAAGATGAATTAAGTGTTCTACAAGATACCGTAGGAAAGATCTTTCCAACTTCACCAAGTTTGCTCAGTTTCGAGTTC
GTATGAGAGAGATATGCCCATTTGAAGTTGGCTTGTCTAGGTAAGAAAAGTCAAAACCGAATTTTTTGAAGGGTATTATG
GTCTTTTCACTATACCCAGTTAATTTATTTTGTTTTTAGAAGTTTAATCGGGGTCTAAACTGAGTTAGTTCAGTTACACA
TTTACCAAAACACGCTAGGGTTTTTGGAGAAAGAGCTCAAGAGGAGAAAGGAAAATAAAAGTTCAAGATTCGTCAAGTTC
TTGCGATTTTGGTTATGGATTTCGCCAAGGATTCAATCCTACGAGGTATGTGATAATTTCATAATGTTGGGTTCGTTCAC
CCACATGCCAAACATGTTTATTTCAGCGTGAAGTCATCCTAAAAAGATTGGAAGTTTGAATGTTCTTGATGTGTGTTCTT
GAATTGCTTTCGTTCTTGAATTTGGGTTGAGATTGAGGAGTTTTTTGAGGTTAGAGTGTTGATTCCTTGAGTTGTTTGAG
TTAGATTCTTGTGTATATGTTCTGGGTATCTGAATCTAAAGAGAATTTGAGAAAAAGAACTGAGTTTAGGCGAATTGGGG
TCAGAAAACGAAGAAGGAAAAAGTCAAGCGAATTTGGGTACCAGGTTTGCCTCGCGGACCTGTTCCTCAGGATAGGAAAT
TTTCTCTCTGAGACGCGGAGCGGTTATGGACCCTTCTGCCTCAATTTATTTTGAGACCAAATATTTAAATGCATCTCCGT
GTCGCGGACTTGCTTCCAGACAGTGATTTCTTGACCGTTTCTCATGTTTAACTATCTAAAAACACTCCTAAACATCATGA
GATCTTTCCTATCATCACAAATCACAATCTTTGAATCAGTAAATTCAAATTCAAGAAAAGTTAAGAGTCATGTCAAGAAA
AGTTTATAGAGTCTTCCAAAAGTCTTTTACAAATGTTTTAACTTTGTTTTAAGACCTAAGTTTTGAGTTGAGTAAAGAGT
AAAGATTGAAGTCCATTTCTTCAAAAGAATATATCGGGACTATGTATTCCCAAAGAGTAAAATGTTTTCACATTTAAACA
ATAAAGGAAACTTTGATTTCCAAAAGAGCCTTTGAGTTAGTTTTTCAGCAAAGAGTAAATGCTTCCACATTTAAACAAGA
AAGGAAACTTTGATTTCCAAAAGAGCCTTTGAGCTAGTTTTTCAGCAAACAGTAAATGCTTTCACATTTAAACAAGAAAT
GAAACTTTGATTTCCAAAAGAGCCTTTGAGCTAGTTTTTCAGTAAAGAGTAAATGCTTTCACAATTAAGCAAGAGAGGAA
ACTTTGATTTCCAAGATAGCCTTTGAGCTAAGTTTTGAGCAATTATCTCAAACCACAAAAAGAAGTTATGTTTTTAAACA
TAAGAGCTATTATTATATTTTGGGAGTAGTATTGAGCACCGATATGGGGGAGAGTTCAGACAACTCCCTGCCCCCCATAA
ACCATGTAGCCATCATGGGTAGAAAAAGATCATATTTTTTAGATGATTCCTTAGTGCTTTTTAACATAGACTAGTGGATC
CATTTAGTAGTCAGGTTCTATGCCCTCGGCAAGGTATATGATGGCCCTGACAGTGTGAGGAAAAATGATGTATCATCACA
ATAACTCTTAAGTGATGGTTATCGGCTAGAGAAACTCCCACAGAAGTATTTTTTATTCTTATATACGCAGAAGTAAATTG
TATTTTTATATTCATCCAGAGTTTATATTGTATCTTTGCATACATACAGAGTTACTATTGTATTTCTAAATACACAGAGT
TGGTATCCATGTTTTTAAAAACTTTTCTTTATATTGCATTAATATTATTTCTTTATACTGAAATGAGTTGAGTTGAGACC
AGGTTTGTTCTTTCAGTTCCCTTTCAAGCTTATGTCTTGTTTTAGAATTACCGTCGCATGCTCGTACATTCAATGTACTA
ATTCCATTTGGAAGCGCAACGTTGATTCTAGTTGAGCTTCAGAGTTTGTTGGTGAGCCTCCTTGCTTCCAGAGGATCCCC
TTTTATTGGTTTTCAGTATTTTAGTTGATTAGGATGTTGTGGATCTTGTCCCGACATCCATCTCAGTTATTAGAGCCTTC
ATAGATAATTAGTTAGTTCATTTGTCACTATCTTGTTATTGGCTTATGTTGAATCCTGAGTTGCCACTTTGGCTAAGTTG
AATGTTATTTAGTACATTCTAAGTTATCTATTGAGAAGTTCAATTTACTTTTTAAAGTATTTTATCATGAGTAAGTCTTC
CGCTAAGTAGTAAGCTAGGCTAAGGGTTCGCTTGGGACCATCAATGGTTCTCGAGTGCCAGTCCCGCCAGGGTGTAGGCT
CGGGGCGTGACAAACTTGGTATCAGAGCACAGAGTTCAAGAGTCCTTGGGAGTCTATGAAGCCGTGTCTGTAGATTTTAT
TTATCGGTGTGAAGCGGGCCACAACTATAATTATGAGGCTATTGCACTTAGGAACTATCTCACTTCTTTCATACTCATTT
TGTGCGATAGAGTGTATCTCTATAAAAGTATCTTTCTAACTTGTGCTAGCGCGTGTCTTTCAGATCATGCCTCCACGAAG
AGTTGTTAGAGGTCGTTCGGCTAGAAGAATTGTTGAACCGCAGAAATAAAGGGTCCCTAATGCACCAAAAGTGCAAGAGG
TCACCAATGCTGAGTTTCGTGAGGCTATCCAGATGTTGAGCCAAGTTATGACCAACCAAGCTGGGCAACAGAGAGAGAAT
TGTCAGGAAGTGGCTGATACTTTTAGAGTCCATGAGTTTTTAAGGATGAATCCTCCAAGCTTCACAGGTTCAAGTGTTAT
TGAGGACCCAAAAAACTTTGTTGAGGAACTTCAGAAGGTTTTTGAGATCATACATGTTGTTGACGCTGAGAGGGTGGAAC
TAGCTGCATACCAAATGAAGGGTGTCGCTATGATCTGGTTTGATCTATGGAAGAAGAACCGAGCTGAGGGTGCACCACTG
GTGAGTTGGGTTGTGTTTGAGGAGGCCTTTTTGGGGCGTTTCTTTCCCCGAGAACTGAGAGAAGCAAAGGTACGAGAGTT
CCTCATTCTTTGAGCGTTCATGAGTACAGTCGAAGTTCACACAACTTTCCCATTATGCTCTGGAGATAGTTGCTGACATG
AGGAGCAGGATGAATTTATTCATTGCTAGGTTGTCTCGTCTGTCAAGCAAGGAAGGAAAGACAACTATGCTGATAGGGGA
TATGGACATAGCAAGGCTAATGATCCATGTACAACAAGTTGATGAGGACAAGCTGAGGGATAGAGAAGAGTTTAAGAATA
AGGAGGCTAAGACATCAGAGAATGAGTCCGGACAGTAAAAGAGCAATGCGAACCGATCTTCCTTCCAACAGAAACAAAAG
GGACCCGCTCCATCATTTGCTAGTGCACCTGCATCAAAGAACAAAGGTGAGTACAATAGTCAAAATTTAAGAGTTAAACC
TGCCTATTCTCAAGGTAGTATGGCACAAGGGGGTAGTAAGCCTCCTGCATGTGCTAAGTGTGGTAGGAGCCACTTAGGGA
TGTGTCGTGATGGCTCCACTGGTTACTTCAAGTGTGTCCAGAACAATCATTTTATGAGAGAGTTTCCTAAGAACAAGTAG
GGAAATGGTAATGGGGGAAATATAGCCCAGTCTTCATCAGTTGCTCCACCAGATAGAGTTGTATCTAGAGGAGCTACTTT
AGGGGCAGGCGGAGGGGGAAATCATCTTTATGCTATCACTAGTCGCCAAGAGCAAGAGGATACGCCAAATGTTGTCACTG
GTATGACCCAAGTCTTTAACTTTGATGTTTATGCTTTGCTAGATCCAAGAGCGCGTTTATCCTTTGTAACTCCTTATGTT
GCGATGAATTTTGATGTTCTTCCTGAAACACTTAGTGAGCCCTTCAGTGTTTGTACACCTGTTGGTGAGTCTATTCTAGC
AGAGAGAGTCTATTGTGATTGTACCATTTTCGTCAATCACAAGAGTACCATGGCTGATTTAGTTGAGTTAGACATGGTAG
ATTTTGATGTCATTCTAGGTATGGACCAACTTTATGCCTGTTACGCCTCAGTTGATTGTAGAACTCGAGTTTTCAAGTTC
CAGTTTCCTAATGAGCTAGTTATAGAGTGGAAGAGTAGTTCAGCAGTGCCTAAGGGTCATTTTTATTTCGTACCTTAAGG
CAAGAAAGTTAGTTTCCAAGGGGTGTGTCTATCACTTAGTCTGAGTTAACGACTTTAGTGTTGAGATACCTCATATTCAG
TCAGTTCCAGTAGTAAAAGAGTTTCCAGAAGTCTTTCTAGATGATCTTTTTGGAGTCCCTCCTGAGAGAGAAATAGACTT
TGGTATAAATATTCTTCTTGATACTCGTCCTATATCTATTCCGCCATATAGACTGGCACCAGCAGATTTAAAAGAGTTAA
AAAGAGCAGTTGAAAGATCTCTTAGAGAAAGGTTTTATTCAACCAAGTGTCTCACCTTGGGGCGCTCCGGTCTTGTTTGT
GAGGAAGAAAGATGGCTCCCTTAGGATGTGTATAGATAACCGTCAGTTGAATAGGTTACTATCAAGAATAAATATCCTTT
TCCAAGAATTGATGATCTCTTCGATCAACTTCAGGGTGCTACTTGTTTCTCTAAGATAAACCTCAGATCTTGCTACCATC
AGCTGAGGGTAAGGGAATGTGATATTCCAAAGACAACTTTCAGGACCCATTATGGTCATTATGAGTTTCTAGTCATGTCG
TTCGGTTTAATTAATGCGCCTGCAGCGTTCATGGACCTTATGAATAGAGTATTCAAGCCTTATTTAGATATGTTTGTTAT
CATGTTCATTGATGACATACTAATCTATTCAAGGAATGAGGAAGATCATGCTAGGCATCTCAGAATAGTTCTCCAAACTC
TAAAGGATAGAGAGTTGTATGCTAAGTTCTCTAAATGTGAGTTTTGGCTTGAGTCTGTGGCATTCTTAGGCCACATTGTT
TTCAGTGATGGAATTAGAGTTGATACCCAGAAGATAGAGGCAGTGCATAATTGGCCTAAACCCACATCTCCAACTTATAT
TAGGAGTTTCTTAGGGTTGACTGGATATTATAGAAGGTTCGTAGAGGGGTTCTCATCTATTTCATCCCATTTGACCAAGT
TGACTCAGAAGACAATTAAGTTTAAATGGTTTGAAGCTTGTGAGAAAAACTTTCGGGAATTGAAAAAAAACGGTTGACTA
CTACCCCAATATTGACCTTACCAGAAGGTACTTAAGGTTTTGTGGTAATTGTGATGGGTCCAGAGTTGGTTTGGGTTGTG
TGTTAATGCAGAAAGGCAAAGTTATAGCTTATGCCTCCAAACAGTTGAAAGTTCATGAGAAGAATTATCCAACCCATGAT
CTAGAGTTGGTTGCCGTAGTATTTGCTTTGAAAATATGGCGTCATTATCTTTATGGTGTTCATGTGGATGTGTTCACCGA
TCACAAGAGTCTTCAATATATGTTTAGTCAGAAAGAGCTTAATCTCAAACATAAGAGGTGGTTAGAATTACTCAAAGATT
ATGACATGAGTATTCTATATTACCTAGGTAAGGCTAATGTTGTTGATGATGCCTTGAGCAAGTTGTCTATGGGTAGTACA
ACCCATTTTGAGTAAGTTAAGAAAGAGTTAGAAAAAATGTGCATAGACTTGCACGATTAGGAGTTTGACAAATGGATTCC
ACACAAAGAGGAGTATTGGTGATGAATGGGGCTGAATCATCATTAGTGTCAGAAGTGAAATACCAAGATTCTATTTTTCT
TGAATTAAAGGCAAATGTTCATAAGTAAGATGGCTTTTGAATAAGGGGGAGATGGTGTATTGAGGTATCAAGGTAGATTG
TGTGTACCAAGGGTGGATGAACTCCAAGAAAGGATCATGGAGGAAGCTCATAGCTCCAGATATTTTATCCTTTCATGTTC
CACAAAGATGTATCGTGACTTGAGAGAGGTATATTGGTGGAGTAGTATGAAGAAAGGTATTGCAGAGTTTGTTGCTAAAT
GCCCGAATTGTCAATAAGTCAAAGTAGAGCACTAAAGGCTCGATGGTATGGCTCAGAATATAGAACTTCCGGAATGGAAG
TGGGAGATAATCAATATGGATTTCATCACAAGTTTACCAAGGTCTCGCAGACAGCATGATTCTATTTGGGTGATTGTTGA
TAGAATGACAAAATCATCCCACTTTTTGTCGGTAAAAACTACCTATTCGGCAGAAGACTATGCCAAGTTATATCTTCAGG
AGTTAGTTAGACTTCATGGGGTGCCAGTTTTGATTATATCAGATCGAGGTGCACAATTTACTGCACAGTTTTGGAAGTCA
TTCCAGAAAGGCTTGGGTTCAAAGGTGAACTTGAGTACTGTTTTTCATCTTCAGACAGATGGTCAAGCAGAGCGCACTAT
CCAGACTTTAGAAGATATGTTAAGAGCATGTGTGATTAATTTCAAGGGTAATTTGGATGATCACTTACCTCTCATTGAGT
TTGCTTACAACAATAGTTATCACTCTAGCATCCAGATGGCTCCTTATGAAGCTCTTTATGGGAGAAGATGCAGATCTCCT
ATTGGATGGTTTGGAGTTGGTGAAGCTGGGTTGATAGGACCAAACTTAGTTCTTCAAGCTATGGAGAAAGTTAACGTTAT
TCAAGAGAGGTTGAAAACAGCGCATAGTCGTTAGAAATCCTACACAGATGTTTGGAGAAGGGACTTAGAGTTCGAAGTAG
ATGATTGGGTTTACTTGAAAGTGTCACCCATGAATGGTGTTATGAGGTTTGGTAAGAAAGGGAAACTTAGTCCCCGATAT
ATTGGTCCTTACAGAATATCCAAGAGGATTGGTAATGTAGCTTATAAGTTAGAGCTACCACAAGAGTTAGCACCGGTCAA
TACGGTATTTCATATTTCCATGTTGAAGAAGTGCATGTGAGATCCTTCACTTATCATACCTACTGAAGATATTGGTATCA
AGGATAGCTTATCTTATGAGGATATTCATGTTCAGATTCTAGATCGCCAAGTTTGCAAGTTGAGAACAAAAGAGGTAGCA
TCAATCAAAGTTCTGTGGAGAAATCAGTTTGTTGAGAAAGCTACTTGGGAAGTTGATGAGGATATGAAGAAGAGATACCC
ACATCTCTTCGAATTCAGAGGAGTTCCAAATTAAGGTACTAATCATTTTCTTGGCTTTTATTTTAAGTTGGCATGTTGTA
GTTGCAATTTTTTCCCTTGTTGGGTTTTTAAGCTAGCTGTTAGATGTTATGCCTTAGCCTACTAAGAGTAATCTCATTCG
AGGATGAATATTCCCAAGGGGGATATATTGTAACACCCCGCTACTAGAAAGACTTAGAATTAGAAAGAAACCGTTTTTGG
AAATAATCAAATTTGGAAAGTTTGACAAAGTTAAATTAAGTATGAGTTTTGGGTCAACGTCAAACAACCATAACTCTTAG
CTCAGGATGCGTTAGGTGTGCTACAAGATACCTTAGGAAATATCTTTAAATTATCTTTCCAAATCCGCCGAGTCTTCTCA
GTTTCGAGTTTGTATGAGGGAGATATGTCAATTTGAAATTGGATTGTCTAGATCAGGAAAGTCAAAACTGGATTTTTGGA
AGGGTATTATGGTCTTTTCACAACCCAATTAATTTATTTCATTTTTAGAAGTTTAATTGGGGTCTAAAATGAGTTAGTTC
AGTTTACGCATTTACAAAAACACGTTACGGTTTTTGGAGAAAGAACTCAAGAAGAGAAAGGAGAAGAAAAGTTCAAGATT
CGTCAAGTTCTTGAGATTTTGATTGTGGATTTCGCCAAGGATTCAATCCTACGAGGTATGTGAGACTTTTATAACGTTGG
GTTCATTCACCCACGTGCCAAACATGTTTATTTCAGTGTGAAGTCTTCCTAAAAATATTGGAAGTTTGAATGTTCTTGAT
GTGTGTTCTTAAATTGCTTTCGTTTTTGAATTTGGGTAGAGATTGAAGAGTTTCTTGAGGTTAGAGTGTTGATTCCTTGA
GTTGTTTGAGTTAAATTCTTGCGTATATGTTCTGGGTATCTGAATCTAAAGAGAATTTTAGAAAAAGAACCGAGTTTAGG
CGAATTGGGGTCATAAAATGAAGAAGGAAAAAGTCCGGCAAATCTGGATACCACGCGTCCGCGGACCTGTTCCTCAGGAG
AGGAAATTTTCTCTCCGCATCGCGGAGCAGTTATGGACTCTTCTGCCTCAAAATTTATTTCATGACCAAATATTTAAATG
CATCTCCGCGTCACAGACTTGTTTTCAGACAATGATTTCTTAATCGTTTCTCATGTTTAATTATCTAAAGATACTCCTAA
ACATCATGAGATCTTTCCTATCACAAATCACAATCCTTGAATCCACAAATTCAAATTTCAACAGAAGTTCATAGATTCTT
CCAAAGTCTTTTACAAATGTTTTAACTTTGTTTTAAGACCTCTGTTTTGAGTTGAGTAAAGAGTAAAGATTGAAGTCCAT
TTCTTCAAAATAATATATTGGGACTATGTATTCCCAAAGAGTAAAATGTTTTCACATTTAAACAAGAAAGGTAACTTTGA
TTTCCAAAAGAGCCTTCGAGCTAGTTTTTCGGCAAAGAGTAAATGCTTTCACATTTAAACAAGAAAATAAACTTTCATTT
TCAAAAGAGCCTTTGAGCTAGTTTTTCAGTAAAGAGTAAATACTTTCATAATTAAGCAAGAGAGGAAACTTTGATTCCCA
ATATAGCCTTTGAGCTAAGTTTTGAGCAATTATCTCAAACCACAGAAAGAAGTTATGTTTTTAAACATAAGAGCTAGTAT
TATATTTTGGGAGTAGTATTGAGCACCGATATGGGAGAGAGTTCAGACAACTCCTAACCCCCATAAACCATATAGCCATC
ATGGGAAGAAAAGGGTCATACTTTTTAGATGATTACTTAGTGCTTTTTAGCATAGACTAGTGGATCTACTTAGTAGTCAG
GTTCTATGCCCTCAGCAAGGTATAAGACGACCCTGGCAGCGTGAGGCAAAACATTGTGTCATCACAATAACTCTTAAGTG
ATGGTTATCGGTTAGAGAAACTCCCACAGAAGTATTTTGTATTCTTATATACACAGAAGTAAATTGTATTTTTATATACA
TTCAGAGTTTATATTGTATTTTTGCATACATACAGAGTTACTATTGTATTTCTAAATACACAGAGTTATTATCCATGTTT
TAAAAGATTTTCTTTATATTGCATTCATATTATTTCTTTATATTGAAATGAGTTGAGTTGAGTTGAGTTGAGTTGAGACC
AGGTTTGTTCTTTCCGTTCTCTTTTCAAGCTTATGTCTTGTTTTAGAATTCCCCCCGCATGCTCGTACATTCAATGTACT
AATGCAGATACTTGTAACTAGGATCAGCATCCAACGCATCGTTGATTCTAGTTGAGCTTCAGAATTTGTTGGTGAGCCTC
ATTGCTTCCGGAGGATCCCCTTTTGTTGCTTTTCAGTATTTTAGTTCATTAGGATGTCGTGGGTCTTGTCCCGATATCCA
TCTCAGTTATTAGAGTCTTCATAGACAGTTAGTTAGTTCATTTGTCACTATCTTGTTATTGGCTTATGTTGAATCCTGAG
TTGCCACTTTGACTAAGTTGAATGTTATTTAATACATTCTAAGTTATCTATTGAGCAGTTCAGTTTACTGTTTAAAGTAT
TTTATCATGAGTAAGTCTTCCGCTGAGTAGTAAGTCAGGCCAAGGGTTCGCTTGTGGCCAACAATGGTTCTCGAGTGCCA
GTCCCACCCAGGATGTAGGCTCGGGGCGTGACACTTACATTATTTTAAAATAAAAATAAAAAACATGAATCATATTTATG
TGTTCTTTGTTGAAATTTGCGATAAGAGTATTATGTTAAATTTTTTGTTTTGAATTTATAACTTATGTTATATTTTCAGT
TTCATTTGTTTTAGTAATATTGAATTCACATTGCAAGTCATTTTTTAATTAGATTATCTTTTTGTAGAAACTTCATTCTT
CTAGTTTTTATGATCAATTCAACTGAAATATATTAATTTGAAAAAATATAAATCAATTATTTTTCATAATATTAGTTAAG
AACATATGTTTATTAATTAATATATATCTTAAATATTTAATTTAATATCATTTATAAAGTTTCTTATTTGTCTAGTATAA
ATTTTAAATAATTAATTTTTATTTTTAAAATTTAATATAATTTTAAGATTGCAATTGTGCATCCAAAGTCCAAACAGAAC
ATATGTAATTACAGTGTGGCATCCAAACAGGACATGTGTAATTACACTAGGTCAAACAAACAGGTCAGTGTAATTACTAG
ACTATGTAATTATTAGGCTGATAATTACTACCCTAGTAATTACACTAATTCCAATTACCAGGTGGCTTTCTAAACAGGCC
CTAAATATGCTTTTTAAAGGAATTGCTTCGAATCAAACTAAAAAAAGACATGACAATTACTCTTTCTTTATTTTTTTCGT
TTTCCATAAGGTATTTGCTTAATTACATCTCCACTAATTGATATTCGTATAACATAAAGTTTGTTATAGGATAAAACGTA
ATAAAAATCATTTGTGTAAGGTCCATTAAAAGTCATTTGTGTAAGGTACATTAAAAGAGGGAAGCATTCCCTATTAAAAA
AAAAAGGGAAAACTATATAAATGGGCCATATAATCCAAAATAATTACATGTTCATACCCCAATCCATAGTAATTCAAGAA
ATACTCATTCTTTAAAAAAAAATACAGTCCATACCCCCCACATTAAGGCTGATAATTTTGGTATATATATATATATATAT
ATATATATATATATACACACACTTTATTGGTATCATTAAGGTTTCTTGTTCAGAAATTACTCATTAGTCAATGATACTAT
AAGAGTATATGTATATTGTTGTGGTATCATTAATGTTTCTTGTTCAGAAATTACTCATTAGTCAATGATACTATAAGAGT
AGATACTCTTATAGTATCATTGACTATATATACTGTATTGGTATCATTAAGTTTTCTTGTTAAAAGATTACTCATTAGTC
AATGATATTATACGAGTAATATACTCTTATAGTATCATTGATTAGTGAGTAATTTTTGAACAAAAAAACTTAATGATACC
AACACAGTATATATATATATATACTGATTTAGTATCAATTAAGTGAAATTAGTTGGGGGTATATAGTGTATATGTTTGTA
ATTATTTTGTTTTTATGGGGTATTTGCTTAATTTCCCCATAAAAAAGAGAGGAAAACTACATAAATCGGACAAATTAATG
AACTCTTTACCTAAATTAGACCTAACCCAAACTATTCACCCTTAATGGACCAATGACCCAAATTATTTACATCCACTACC
CCATTGTCATGCATAAATGTAATCGATATTTGATACCACCAAGGTATATATATATATATATATATATGAATAAATTACTT
ATATACACACATTTACTTACCTTAATATCTATTTTCCCTACCTTTTAAAAATATTTAAAAAATCCCTTAATTCTCCCAAT
TCTTAAAACTTCCGGATACATAAATATTTCACTCCTCTTTTCAGCCTAGACCCACGTTTCCCACTCTCCTTTTCACTCCT
CCATTTTCTCCCTAAATTATTTCCGCATCCTTAGCAATTACAAATTTTAGAATCAATTTGATTTTCAGAAGGGGTCTCTC
TCAAGTCTATCAGTTTCAAATATCCGAATAGGTAGAAATTTTATTCTCCATTGTTGTATTCTTCATGTTTTTTCCTGATA
CATATGGATCAGGGTCCATCATTTAGTATTGGTGTTTCTCAAATAAATTCCTCTAATTCTAATTGTACATATGATTTTGA
CAATGAAAAGTAGTCCGAAAATAGATCCAAACTATTGCATGACACATTAGCGATGAAGGACCAGAGTGATGTCAAGTAAA
AAACAAAGGTTGAAAAAATCTACCAAAAAAGGGGAGAAAAGTGGCACCTGTCATTTTCCGACCTCCACTACCTAAGGTAT
GAGTTTTCATAACATTTTCTATTTTTTTTTGTCTTTGATATGGCATTTGTTGTGTTGGGTCGAAATAGTTTGATACATTA
ATAGTGAAGATACATTACTTTTCAATTCAATGTTCTCATAGTATGTTCGACAATTCTCGATTTGTAATCTATTGATACAT
TAAAATCCTAATTTTGGTTACATTTTTGCATTTGGTCTGTTGGGTCTACTTAAATTGATTCATGTAACAATGAAGATACA
TTTTTTTATCTCTACAATGTTATTGCAGTCTGCTGCTGATTTTGTATTTTGTTGATACATTAAAACCCCAAATTTTAGTA
TTCTATCTTGTGTATTGTAATTTTTACATGTGTATCAGATTCATTGATGTTGTCATTAATGTATCTTTCATTCTGTTAAT
ATCAACCATAGTAAAACCCCTCAATTTTAGTACAATTTTGAATGGGTATTCATAATGTATCAAGTAATAAAGTTCATTTA
GATCTCCTGTCAGTATTGTATATTATAGATTGTAATTTGTACATGTGTATCAGATTCATTGATTTTTCCATTAATATATC
TTTCATTATGTTCATATCAATTACAGTAAAACCCTCAATTTTAGTACAATTTTGAATGTATATTTATAATGTATCAAGTA
ATAAAGTTCATTTTAATTTCCTGTCAGTAATGTATCTTATAAACTATAATATTTATGTTCATGTCAGATACATTATGTTC
ACGATAATAATTGAAGTATTTCTTTTATTGAATTGGTGTTAATTATTCATGTATCATATGCAATGTAGATTGGTGACATT
CCAAAATTGTTCTATTATGTATCATTGACCCATAATGTATCATGTAGTTGATATGATGTCATTATAAAATTATGATGTAT
ATGCTGGATTTTCAGTTTTTATTTAATGTATCCCAGAATGTGCTGGATTTTCAGTTTTTCCCAGAATGTATCATGTGGTT
CATATGATATCATTATAAAATTATGATGTATATGCTAAATTTTCAATTTTTTATTTAATGTATCAATTAACACAGTATAT
TCATATTACACGGTGAAATATTATGTTAGTTGATTTATGTAGTCTATTTATGTATCACTTACATTTTAGCTTGATCATGT
ATCAATTTTTAAAAAAATATGTATCATTTACTCTTAATTATATCATGTGGTTGAAATTATACAAGTACAATATTATGATT
TGTTTTTTAATTTGTAGGGCATGAAATATGTTATAAAAAAGATACTAACCCATGCATTGAGATTTGGAGCAACGTACAAC
ATTAATTTTTTTGAAGGAAATCAAAGCGTCCGTAGGAGATGAGGGCATTGAACTATTCAAGAATACAATTTTTGGACCAT
ATTTAAACATCCCAAAATGCAATTTTCAGGGACAAATCACTAAGTGTCTGTTGCTGTTGGAGTTGCAACAGGACAACACA
AATGTGCTGCATATTCGACATGCTAACATGAGTGTATTGCAGTTTAGTATCAAGGATTTTTCTATAATAACTGGCCTTAA
ATGCAAAAGTTTGGGAACAATCACGTACACTCACACATTTTTTTTCGCGCCCATTTCCGCATCTACAAGTCCTTTTTTAG
AAATCGCACAAATTCCTCAATTTTTCGTGTGTATTAGCCCATGGATCTAGCTCCTGGAGCACCCCAAAAATTTATCTCAA
AAAACTTTATGAGGACCTCCATATTTAGTTGCGGAACCATCACGTATACTCATACCATTTTTTTGGCACCTATTTCCGCA
TCAACATGCCCTTTTTTAGGAATCACACAAATTTCTTAATTTTTCGTGTGTATTAGTTCATTGATATGGCGCCCGAAGTA
CCCTAATTTTTTTACTCAAAACTTTATGAGGACTTCCGTATTGAGTTGGGGAACCATCATGTATATCACATCAATTTTGT
CGAGCCCATTTCTACATCTGTAGGCCCTTTTTTAGGAATGGCACAAGTTCCTCAATTATTCGTGATTATTAACCCATGGA
TCTGGCACCCAGAGCACCCAAATTTGTTTTTCAAAAAACTTTATGAGGAACAACGTATTGAGTTTGGGAACCATCAAGTA
TACTCAGACCATTTTTTTTGCTCCATTCCGCATCTACAGGCCCTTTTTTAGGAATCACGCAAATTTTTCAATTTTTCGTG
TGTATAATGCCCATGGATCTGGTGCCTGGAGCACTAATTCTTTTTTCAAAAAACATTATGAGGACCTTTGTATTAAATCC
AGTAACCATCACGTATAGTCACACCACTTTTTGCGCCCATTTCTGCAATCCCTTTTTTGGTAATCGCGTAAATTCCTCAA
TTTTTCGTGTGTATTAGCCGATGGATCTGGTGCCCGAAGCACCATAAAATAATTCTCAAAAAACTTTATGAGGACCTCTG
TATTGGGTTGGAGAATCATCACATATACTCACACCAGTTTTTCCCGCCCATTTCCGCATCTACAAGCCCTATTTTAGGAA
TCGCGCAAATTCCTCAATTTTTCGCATGTATTAGCCCATCGATCTAGGCCCGGAGCACCCAATTATTTTTTCAAATAACT
TTATGAGGACATATGTATTGTGTTGGGAACCATCATGTATTTCAAAGCACTTTTTTCGCGCTCATTTTCGCATCTACAAG
CCCTTTTATAGGAATCACGCAAATTCTTCAATTTTTGGTGTGTATTAGCCCATGGATTTGGCGCCGAAAGCACCTAAATT
TTTTATCACAAAAAAATTTATGAGGACCTCTGTATTGAGTTGAGGAATCATCATGTATACTCACACAATTTTTTCGTTCC
CATTTCCACATCTACATGCCCTTTTTTTATGAATCGCACAAATTCCTCAATTTTTCATGTGTATTAGCCCATGGATCTGG
CGCCCGAAGCACCCAAAACAAAATTCTCAAAAAACATTATGAGGACCTCCATATGGAGTTGGGGAACCATCATGTATACT
CACACCATTTTTTTCGCGGCCATCTCCGCATCTACAACCTTTTATTTTTGGAATCGCGCAAATTCCTCATTTTTAGTATG
TAATAGCACCATTGATCCGGCACCCAGAGAACCCTAAAATATTTTATCAAAAAACTTTACGAGGACCTCTATATTGAGTT
AGGTAACCATCGCGTATACTCACACCATTTCTTTCGCACTTATTTCCACGTCTATAGGTCCTCTTTAGGAATCGCGCAAA
TTTCTCAATTTTTCGTGCATCCATGGATCTGGCGCTCGGAGCATCCAAAAATGTTTTCTCAAAAAACTTCATAAAGACCT
CTGTATTGAGTTGGGGAACCATAACGAATACTTACACCATTTCTTTCGCGCCCATTTCCGCATCTACATGCCTTATTTTA
GAAATCGCGCAAATTTCTTATTTTATCGTGTGTATTACCCCATGGATCTAGCACCCGGAGTACCCAAAAATTATTCAAAA
AATATTATGAGGACCTCTGTATTAAGTTGGGTAACCATAAAGTATACTCACACCATTTTGTTTCACCCAGTTCAGCATCT
ACATGCCCTTTTTAGTAATCGCGCAAATTTCTCAATTTTTCGTGTGTATTAGCAATGGATCTGACGCCTGAAGCACCCAA
AAAAAATTTCTCAAAAAACTTAATGATAACCTCTATATTGAGTTGGAGAACCATCACGTACACTCACACCATTTTTTTGC
GCTCATTTTTGCATATTGGCCTTTTTTAGGAATCACGCAAATTCCTTAATTTTTCGTGTGTATTAGCCCATGGATCTGGG
GCCTAGAGCACCCAATTTATTTTCTCAAATAACATTATGAGGACGTCCGTATTGAGTTGGGGAACTATCACGTATACCCA
CAACATTTTTTTTGCGCCCATTTCCGCATCTATAAGCCCTTTTTTAGGAATCGAGTAAATTTCTCAATTTTTCGTATGTA
TTAGCCCATAGATCTAGCACCTAGAGCACCCAAATTTGTTTTCTCAAAAAACTTTACAAGAACCTCCGTATGTAATAAGG
GAACCATCACACATACTCACACCATTTTTTTCACGTCGATTTCCGCATCTACAAGCCCTTTTTTCAGAATCGCGCAAATT
CCTCAATTTTTCATGTGTATTAACCTATTTATCTGGCGCCCGAAGAACCCAATTTTTTTTCTCAAAACACTTTACGAGGA
CCTCCGTATTGAGTTGGGTAACTATCAAGAATCACCATTTTTTTGTCCCCTTTTCCGCATTTACAGACCCTTTTTAGGAT
CGCGCAGATTTCTCAATTTTTTGTGTGTATTAGCCGATGGATTTGGCGCCTACAATTGTTTTCTCAAAAACTTTATTAGA
ACCTCTGTATTGAGTTGGGGAACCATCATGTATACTCACAACATTTTTTTACGACCATTTCCACATCTACAGCCCTATTT
TAGGAATCACATAAGTTTCTCAATTTTTTGTGTGTATTAGCCCATAGATCTGTCCTCAGAGCAGCCAATATTTTTTTTAA
AAAATAACTTTATGAGGACGTCCGTATTGAGTTGGGAACCATCACGTATACTCAGAGCATTTTTATCGTGCCCATTTTTG
TATCTACAAGCCCTTGTTTAGGAGTCGCGCAAATTCCTCAATTTTTGGTGTGTATTAGCCCATAGATTTAGCGTTGGGAG
AACCCAAAAAATTTTTCTCAAAAAACTTTATGAGGACCTCCGTATTGAGTTGGGGAACTATCATATATACTCACACCAAT
TTTTCACTCCCATTTCTGCATCTACATGCCTCTTTTTATGAATCACTCAAATTCCTTTATTTTTCGTGTGTATTAGCCTA
TGTATCTGGCGTTCGAAGAACCCAAAAAATATTTCTCAAAAATTTTTATGAGGACCTCCGTATGGAGGTTGGGAACCATC
ATGTATACTCACACTATTTTTTTCGCTCCCATCTACGCATCTATAGGCCCTCTTTTTGGAATCGCGCAAATTTCTCAAAT
TTAAGTGTGTATTACCCATTGATTTGGCGCCCGGCGAACCCAAAATTTTTTTCTCAAAAATCTTTATGAGGACCTCCATA
TTGAGTTGGGTAACCATCACTTATACTCACACTATATTTTTTGCTCTCATTTGCGCATCTACATACCCTTTTTTATGAAT
TGCGCAAATTTCTCAATTTTTCGTATGTATTAGCCCATGGATCGGGCTCCCGCAGCACCCAAATTTTTTATCTCAAAAGA
CTCTATTAGGATCTCTATATTGAGTTGGGGAACCATCACGTATACTCACACCATTTTTTTCGCGCCCATTTCCCTGTCTA
CAGGCCCTGTTTTAGGAATTTCGCAAACTCCTCAATTATTCGTGAGTATTAGCCCATGATTTTGGCTCTCGGAGCACCCA
ATATTTTTTTATCAAATAACTTTATGAGGACTTCCGTATTGAGTTAGGGAACCATCACATATACTCACACTATTTTTTCG
CACTCATTTTCGCATCTACAAGCACATTTTTAGGAATCACGCAAATTCCTTATTTTTTCATGTGTATTAGCCCATTGATC
TGGCGCCCAGAGCAACCAAATTTGCTTTCTCAAAAAACTTTATAAGGACCTCCATATTGGGTTGGGAACCATCAAATATA
CTCACACCATTTTTTTCGCACCCATTTCCACATCTACAAGCCCTTTTTTAGGAATCACGCAAACTCCTCAATTTTTCGTG
TGTATTATCCAATGGATCAGGCGCCCAGAGTACCCACAAAACTTTTTGCTAAAAACTTTATGAGGACCTATGTATAAATT
TGGGGAACCATCACGTATACTCACACCATTTTTTTCGCGCCCATTTCCACATCTACAGGCTCTGTTTTAGGAATCACGCA
AATTCCTCAATTTTTCGTGTGTATTAGCCAATAGATCTGGCGCCCGATGCACCCAAAATATTTTTCTCAAAAACTTTTAT
GAGGACCTCCGTATTGATTTTGGGGACCATCACTTATACTCACACCATTTTTTTGTGCCCTTTTCCGCATCTACATGCCC
TTTTTTAAGAATCACACAAATTCCTCAATTTTTCATATGTATTAGCCCATAGATCTGGCACCGGAGCACCCAAAAGTTTT
TTCGCAAAAAAATTTATGAGGACCTGCGTATTGAGTTGGGGAACCATCACGTATATTCACACCATTTTTTCGCGCCATTT
CCACATCTATATCCCCTTCTTCTGGAATCACGCAAACTCCTCAATTTTTCATGTGTATTTGCCCATAGATCTGCGCCCGG
AGCACCAATTTTTTTTCTTAAAAAACATTATGCAGACCCCTGTATTGAGTTGGGTAACCATCACATATACTCACACCTTT
TTTTCGCACCCATTTTCACATCTACATGCCCTTTTTTTAGAAATCGCGTAAATTCCTCAATTTTTCGTGTGTATTAGCCC
ATGGATCTAGCGTCTGGAACACCCAAAAATAGTTTCTCAAAAATTTTTTTGAGGACTTCTGTATTGAGTTGGGAAACTAT
CACTTATACTCAAACCATTTTTTTCGCACCAATTTTTCCATCTACATGCCATTTTTAAGGAATCGCACAAATTCCTAAAT
TCTTCATATATATAGGCCATGGATCTGGCGCACTAGGAACCCTAATTTTTTTTCAGAAAAAACTTTATGAGGACCACTGT
ATTGAGTTAGGGAATCATCACGTATACGTACACCATTTTTTTCGCTCCCATTTCCGCATCTTAAGGCCCATTTTTAGGAA
TTGCACAAATTCCTCATTTTTTTATGTGTATTAGCTCATGGATTTGATGCTCAGAGCACCCACAAAAAATTTCTCAAAAA
AATTATGAGGACCTTTGTATTGAGTTAGGGAACCATCACTTATACTCACACCATTTTTTTCTCGCCCATTTCCGCATCTA
CATGCCATTTTTTAGGAATCGCGCAAATTCCACAATTTTTGTATGTATTAGCCCATGGATCTTGCGGTCGGAGCACCCAA
ATTTTTTTCTCAAAAACATTTATGAAGACCTCCGTATTGAGTTGTGGAGCCATCATGTATACTCACACAATTTTTTCCGC
ACCCATTTCTTCATCTACATGCACTTTTTTAGGAATCGCGTAAATTTCTCAAATTTTCGTGTGTATTAGCCCATTGATCT
GGTGCCCAGAGCACCCAAATATTTTTCCTCAAAAAACTTTATGAGTACCTCCATATTGATTTGGGGAACTATAGCGTATA
CTCACACCATTTGTTCACGCCCATATTAGCATTTACATGCCCTTTTGTAGGAATCGCGCAAATTCCTTATTTTTCCGTGT
GTATTAGCTCATGGATCTAGCACCTAGAGCACCCACAAGGTTTTTCTCAAAAATATTTATGAGGATCTTAATATTGAATT
GGGGAACCATCACGTATACTCACAACAATTTTTTCCACCCAATTTCCGCATCTACAGACCCTTTTTTAAGAATTGCGAAA
ATTTCTCAATTTATCGTGTTTATTAGCCTATTGATCTGGCGCCCAAAGAACCCAAAAGAATTTTCTCAAAAATCTTTTTT
ACGACCTCCGTATTGAGTTAAGGAACCATCACATATTCTCACATCATTTTTCGCGCCCATTTCCGCATCTACATGCCCTT
TTTAGAAATCGTGCAAATTTCTCAATTCTTCGTGTGTATTAGCCCATGGATCTAACACCCGATACACCCAAAAATTATTT
CTCAAATATTGTTTATGAGTACCTCCGTATTGAGTACGGGGACCATCACTTGAACTCACACCATTTTTTTTGCGCCCATT
TCCGCATCTACAATCCCTTTTTTAGGAATCGCGCAAATTTCTCATTTTTTTGTGTGTATTAGCCAAAAGATTTAGCGCCT
GGAGCACCCAAATTTTTTTTCTCAAAAATTTTTATAAGGACCTCCGTAGTAAGTTAGGGAACCATCACATATACTCACAC
TATATTTTTGCGCCCATTTCCGCATCTACATGCCTTTTATTAGGAATCGCGCTTATTCCTCAATTTTTAGTGTGTATTAC
CCATAGATCTTGCGCCAGGAGCACCAAAAATATTTTTCTCAAAATACTTTATAAGGACCTCTGTATTGAGTTGGGGAACG
ATCACGTATACTCACACTATTGTTTCGTGCCCATTTTCGTATCTACATGTCCTTTTTCAGAAATCACGCAAATTTCTCAA
TTTTTGTGTGTATTTGCCCATGGATATGGCGTCTCGAGCACCCAAAATATTTTTCTCGAAAGACTTTATGAGGACCTTCG
TATTGTGTTGGGGAACCATAACGTATACTCACACAATTTTTTCGCGCCCATTTCTGCATCTTCAGGCCTATATTAGGAAT
CGCGCAAATTTCTCAATCTTTTGTGCATATTAGCCCATTGATCTGGCGCCTGAAGCACTCAAAAAAATTTCTCAAAAAAC
TTTATGAGGAACTTCGTATTGAGTTGGGAACTATCACGTATACTCACACCAGTTCCGCATCTACAGGCCCTGTTTTAGGA
ATCACGCATAATCCTCTATTTTTCGTGTGTATTAGCCCATGGATTTGGTGCCCAGAGCACCTAATTTTTTTTTCTCAAAA
AACTTTTGGAAGACCTCCATATTGAGTTAAAGAACTATAACGTATACTCACACCATTTTTTCGTGCCCATTTCTGCACAT
ACAGGCCCTTTTTTAAGAATCACGCAAATTTCTTATTTTTTTGTATGTATTAGCCCATGAATCTGGCATCAAAAGCACCA
AAAAAAAAATTCTCAAAAAAATTTATGAGGACCTCCGTATTGAATTGGAGAACCATCATGTATACTCACACCATTTTTTT
CGCACCCATTTCTGCATTTACATGTTTTTTTTTAAATCGCGCAAATTCTTCAATTTTTCATGTGTATTAGCCCATGGATC
AGGCGCCCGAAGCACCCAAATTTTTTTTCTCAAAAGAACTTTTTGAGGACCTCTGTATTGAGTTGGGAAAACAACATGTA
TACTCACACCATTTGTTTCACACCCTTTTCCGCATCTACTGGCCTTTTTTTAGAAATCACACAAACTCCTCAATATTTTG
TGTCTATTAGCACATGGATTTGGCGTCCGGAGCACCCTAAATTTTTTTCTAAAAAGACTTTATGAAGACCTCTGTATTGA
GCTGAGGAACCATCACGTATAATCACAACATTTTTTGCCCAGTTCTGCTTCAACAGGCCCTTTTTTAGGAATCGCGCTAA
TTCCTTAATTTTTCGTGTGTATTAGCCCATGAATCTGGCGCCTGGAGCACCCAAATATTTTTTCTCAAAAAACATTATGA
GGACCTTTATATTGAGTTGGGGAACCATCACGTATATTCACACCATTTTTTTCATGCCCATTTCAACATCTACAAGCCCA
TTTTTAGCAATCACACATTACTACTGGAACTGAGTGAATAAGTGGTGTCTCAACACTAGAGTCATTAACTCGGACTAAAT
GATAGACACACCCCTTAGAAATTAACTTTCTCTCCTTAAGGTATGAAATAAAACGACCCTTAGGCACTGCTGAACTACTT
ATCCACTCAATAACTGGCTCATTAAGAAACTGGAACTTAACTACTCGAGTTCTACAATCAACTAAGGCATAACAAGAATG
AAGCCAGTCCACACCTAAAATAACATCAAAATCTACCATTTCTAACTCGATTATGTCAGCCATGGTGCTCTTGTGATTGA
CGTAAATGGTACAATCACGATAAACTCTCTCAGCTAGAATAGACTCACCAACAGGTGTAGAAACACTGAAGGGCTCAAGA
AGTTTCTCATGAAGAACATCAAAATTCATAGCAATATAAGGAGTCACAACAGATAGACTTGCTCCTAGATCTAGCAAAGC
ATAAACATCAAAATTAAAAACTTTGATCATACCAGTGACAACATCTACAAGCCTTTTTTAGGAATGATGCAAATTCCTCA
ATTTTCGTGTGTATTAGCCCATGTATCTAGCGCCCGGAGCACCCAAAAACTTTATGAAGACCTCCGATTTGAGTTGGAGA
ACCATCACGTATACTCATACTGTCACGCTCGAGGCTACCTCCTGGACGTTAAGACGGGACCTAGGATCACGAGTGACCCC
AAGCTAACCTTGTTGGCATATCAAAAGCATACTTAAAGATTTTCTGAATAATAGACATACTGTGCAGAATTTAGAAACAT
ATCAAAAACATGATGTAAATACTGAAATATACTGGATGCAATGACCAAGTACATGACATGTTGAGACTGAATACTAAACT
GTAACTGATAACCTGGTCAATGAACTAGAATCTGACTATGGGACCTACTATTAGCCGACATAAAACCACGAGATCTATCT
GTGGAGTCCGATGTATCGCCCCATCGAGAGGACCTAATATACCTTGTCAGGGGTATAAAGACATGACTAGCGTGATTACT
AAATATTTTTCCCACAATGGGTACTTATCCTATGGGGGCACGCAGTTCTAGAACTATGAGGGTGGAAGACCCTTAGTCCA
CTCGGTATTAAGCCTACTCCCAACTGATTATGTAAATAACAATTTATGATTGAATTTCTGAAATACTGAATAGCTCAAAA
TACTAACATGTTAACTGAAAATGCAACATTAATATACTGATAATGAAACATTCTTAACTGAGGCATGTATATCTGAATAA
ACTAACCTAGCAAGTGTAATTCATGAACTAAACGAATCTACACAATTAGGGTTCTAAGTTTCATGCAAGAACTAAGCAAC
AATTCCTCAAAAACATGATAATATGATTAGGATTAGTCTAACAGGTGAATCACAAAAATAATTTGAAATTTCTAGAAACC
CTATGCCTAAACATGATCTAGAGAATGAAGAATTTGACTGAATTCTAGGGACCTAATGGGTGAAAGGAACCCACTAGTGA
AATCCCACATACCTGGTGACGAAATCCACAGAGAAATAATTTGATTTTGGGGTTGGAACTAAAGAAAACTTATTGCGTTC
TTGGAGAGGGCTTGGTCGACTCTTTCTCCTTCTTTTCGTTCAACTTGATGAGTTTTGGAGAATGAGTTGACTAGGGTAAG
TTCTAATTAAGTTACTAAGCTAAAATTGACTAAAACAACATAGTTTAGGGATCCAAAAATGACCCTTGACTTAAAAGCTA
TCGGGACCAACTGATGGACTGACCGATGGACCGTCGACTGACCCACGGTCCATCCTGTCAACCATCGTTGGCTTTCAAAG
AAGGAGATTCTGGGGTCTTGATCCATGGACCAGGACCACGGCCCGTGGTCTGACCTATGGTCTGTGGGTCCGGTCGTGGG
TCATGCCTTAGAATATTCTGTTTGAGTTTTCTGGGGAGGGCTGCAGGTGGTCATCCACGGACCCCACTTATGGTATGTGG
GTCACCCTACGGTCCGTGTGTGGTACCCGTCGGTGGCACCTTCAACTTCTAATTTCTGCAAACTGGTTTTTCTAGCATAC
GAGGTGTTACATTATCTCCCCCTTGGGAACATTCGTCATCAAATGAAAACTAAACTAGCTGAAAAATGGAAGGAAGGATC
TGCAAACCCTTCCACTAAGTAGTGGAAACTGAAATCTGACTGAACTAAGTTCCAAGGATATGCAAATATGCTAAAAATGC
AAGTATAACTGAAGGAACATGATACTAAGACTGAATCTACGCATGAGTATTTGAAAGACTAGAGAGGAACTATTACCTCA
AGCTGGAATGGAATCGAAAGGAAAGAGATTGAGGATACTTGGTTTTCATGGCTGCTTCTGCTTCCCAAGTAGCTCATTCT
ATGGACTGACTCCTCCAGAAAACCTTAACTGAAGCGACTTTGTTTCTCAACCTTCGAACCTGACGATCAAGAATCTCAAC
TGGCACATCCTCATAAGTTAGACTATCCTTCACAACCACAGTTTCCAACGGTACTATAGATGATGGATCATCCACACACT
TCTTCAACAACTAAATGTGAAAGACTGGATGCACCGTTGTCTACTGGCAACTCTAACTCATAAGCCACTTTACCAATTAT
TTTCAAGATCTTGTAAGGGCCTACATATCTAGGACTAAGCTTCCCTTTCTTGTCAAATCTCATCACCCCTCTCATAGGTA
ACACTTTCAGGAAAACCCAATCATCAATTTATAACTCCAAATACCTTCTCCTTACATCTGCATAGGACTTTTGGTGACTC
TAGGTTGTCTTAAGTCTATCTCTAATGAGCAGAATTTTTTCCATAGCATCATGAACTGAATCTGGCCCTATCAAGGCTGC
TTAACCTACTTCAAACCACCTAATTGGAGATCTACATATGCACCCATACAATGCCTCATAAGGGACCATTTGAATGCTTG
>mtp571.scaffold_1
TCCTTTTAAAACCATGATTTCATAATAAGAAACTTGCCTTCCTAAACATCTAAATCATGATCTCTTTTCAACTGTGAGAA
AATCTTTCACAAATTATTGACACTTTTTGTCATAAGTCATCAATTTCATAAAACATACCTAGATTCATAATCATAATTCA
TAAGTTCATAATCATAGTTCATATTCATTAAATAGGCATAGCCACAGTCCATATGAAATCAATTGGAACTTATGTAATTG
AGTCAACTCATGTGTAATTAGATTGAATTTTAGCAATTGAATCATAATGAATTGAACCCATGGAGAATAGCATGAAACCC
TAAATTTTGTGTGAGAATCAAATTGGAGAATTGAGATTATTTTGGAACCCAATAGATAAAAGGAATCCATTGGTGAAGTT
CTCACATACCTTGATGATAAAAGCCATAAAAGCAAGAGAGAAAACTATTGAAGCCCTTAAAACCCTAGCTCTTCACCTTG
GATCTTGAGAGAGAATTGGAGAGGATGAACTTGAAGGGAATTTGGGGGTTTTGAGTGAATGTGAGGGAATGGTTAGGATT
AGGAGTAGAAAATTATTTATAGGTCATTAGAATAGTCTAGAAATGACGTAGTTTAGGCACTGAAAGGATAGAAAAGACTG
AATTAACCCTATCTTTAAATTGTTGGATGACTTCTGCGGTTGTGTCCTACGATTTGTAAGAATTTCTATGAACTGTCCAG
TTCAACTATAGAGTCAAGTATTGGGACCAAAATATTGAAAAATTTCTATGGGAACCTTCTACAGATCATTAAATATTCAA
CAGCTCGTAGAACCAACCCGTAGAACCCATGTACCCAAAAATCCTGTAAGTCCAATCCCTTTCCACATAAGCCTTTTTAT
GGCCCATAATCTTTCCTCCGATCCGTAGAGATCCAAAGTTTATTTTTCCCAATATCTGGAACCATTCCTAAGGGCACTTC
CTATGGCCCGTAGAGATTCCTACATTTTGTCCAATGCATCCGTAGACCATCATCTGGTACTTGACATTGTCCAAAATCGA
ACTTAAGTCCTACAAGTAACTTTTTACGATCCGTAGGATTCCCTACGGTTCATAGGTTTGTTCGTAGAAACATGCGTTAG
TGCCAAAACGCAACCTTCCCTTTCCAATTTCTGAGGTATTACAATATATCCCCTTTGGGGACATTTTTCCTCTAATGAGA
CTTAAGCTAGAATGAATATAGTAGGGGAGAGAAGATAGCAATCCAACTTGAATGCAATTTACATCAAAGATGCACATAAT
CAAGAAGTAATCGACTCCAAGCTAAAACATAAGCTTAAAACAAGTTTTCATGAACATTCATACATATGGAAACATGAGAA
TGAGTAAAACGCATGAATCCGAAAGAATGAACCATATGGAACTTAATATCTCAAGCTAGACAGGAGCCTAGGGAAAGATA
TGAGAATTCTTGGACATCATATGGCTTTGGCTTCCCAAGAAGCACCCTCAACTAATTGATTCCTCCAAAGCACTTTCACG
AAAGAAACTTCTTTATTTCTTAACATCCGTACTTTTCAGTCCAAGATTTCAATCGGATCCTGTTTATAAAAAAGATTTTA
CTTAACTCCCAAACTTTCCAATGACACTATAGACGCCGAAACTCTAACACACTTTTTCAACAAAGAGACACGGAATACGA
GATGCACCGATGCCAAATTGAAAGGTAACCCTAATTCATAGGCAACTTTGTCAATACACCTCAAAATATGATATTGACCC
ACATATCGGGGACTAGCCTTTCCTTTCTATCCAAACCTCATCACACCCTTCATAGGTGAAATTTTTAAATAAACTCAATC
ATCATCATCTAATTCAAGCTCTATTCTTCTAGCATCGACATAAGACTTTTGTCGACCTTGAGCCGTTTTCAACCTTTCTT
TAAAATGTCGAACCTTCTCCATAGCCTCATGCACCAACTTAGGCCCTATTAAAGTGACCTCGCCAAATTCAAAGCAAACA
ATAGGAGACCTACACCTCCTACCATAGAGAGCCTCAAATGGAGTGTTTTGGATACTTAAGTGATTCTTATTATTATAAGC
AAACACGATCAAAGACAAATGATCATCCATATTAATGTCAAAGTCAATCACACAAGCTCTCAACATATCTTCCGAAGTCT
AAATAGTACGCTCGATTTGTCTATCGGTATGTGGATGAAAAGACATCATAAGCTTCACTTGTGTACCAAGACCCTTTTGA
AATGACCTCCAAAACTAGGACGTAAACTGAGNNNNNNNNNNNNNNNNNNNNNNNNNNNNNNNNNNNNNNNNNNNNNNNNN
NNNNNNNNNNNNNNNNNNNNNNNNNNNNNNNNNNNNNNNNNNNNNNNNNNNNNNNNNNTCTACAATAATCCAAATCGAGT
TAAACTGGGGATGACTATGAGGTAAACTCATAATGAAGTCCATATTCAAATCTTCCCACTTCCAAGTAGGAATGATAATG
TCTTGACCCAAACAATACATCTTTGTGACTCCTAAATGAATAAAATATCGAGAACGATAAACTTCCACCAAAATTTGATT
TCTTAACTCATGAACATTCAGAACACATAATCGACCATGGTAATGAAGTACAACATCTCTCCTTGGGAGAAAGCCTTAAT
GGCTTTTTTGGAAACTGAGTTCTTCAATTCAACCATAATCACAACAAGATCTAGCATTCACATCCAAAACAAGATATGAT
TTTGAACCATTTTGAACAATCATACCACCTTCATTGGAATCAATCCAGTGAACACCTAATCTGGCTAGCCTATGAAAAGG
ATCACGAATAAATTTTTCTTGCCATCCCCAACATGAACAACACTACCTATTGATAGTCGACTAAGAGTGTCGGCCACCAC
ATTCATTTTACCCGGATGATAAAGGACACACATGTTATAATGTTTTAAATAACTCAAGACATATCTTTTGGGAAAAATTC
AAGTACTTCTGGGTACACGTATTTCAAGCTCTTATGATCAGTGAACAGATCCACATGAACACCATATAGGTAATGTCTCC
AAATCTTTAAAACACAAACCACCGCCACTAACTCCAAGACATGAGCTAGGTAATCTTTGCATGCAGCTTCAATTGCCTTG
AAGCATACACAATAAATTATCCATGTTGAATCCAAACACAACCAAGACCAATCCTTGAAGCATCACAATAAACCACAAAA
CTATTTGATCCTTCCAATAATGTAAATATGGGGGCTGAAGTGAGTTTATCCTTCAACTCTTTGAAACTCTTCCCACAAGC
TTCTTAATATACAAATTTTATCTTCTTCTGGGTCAACGTCTGTCACGACCCAAAATTGGACGTGATGGCACTTGTCTTAA
CCCACCAAGACAAGTCAGCCTAAAACTCAACCATTACAATAAAATGCGAACATTTTTATAATAAACTCAAAAATACCCCC
AAAATATGGTTGTCACGTGCACAAACCTCTAAAGTATTACAATTGAATCAAAAGAAAAATACAAGTCTCATATGATATTG
TTTCTAGAGTAGAACAAGATCATAAACAGAAGTATGAAGGTCTGCTGAGTTGACAAACAACTACCTCACAAATCTCCAAG
AAGCCTCGGAAAAGAAGAGAATATATCACAAAGGTCCGGGCAAGTAACCTACAAAAAAATGTAGTATCAAGGGGTGAGTA
CCAAATCACGCGGTACTCAGCAAGTAAACCTCTAAACACAAGCTAAGGGGATAGAATACAGGTACTCCTTACACCCCAAC
CAAACCTCCTCAACTACAACATGCATAAAATCAACCCAACCTAACAATTCACAAATCGCATAGCACATATCTCAACAACA
ACATACTAACAATCACATATTCTCAACAACTAGCTCAATATTTATCAATTACAATCTCCACGACTACAACCTGCTTAAAA
CCAGCTCAACCTAGCAGTTCACAATTCACATATCACATATCTCAACATCAACACTCTAACAATCACATATTCTCAACAAC
AAGCTCAATATTCATCAATTACAATCTCCACGACTACAACCTGCTTAAAACCAGCCTAACCTAACAATTCACAATTCACA
TAGCACATATCTCAACAAGAACACTCTAACAATTACATATCCTCAACAACAAGCTCAATATTCACCAATCAAAGTTCCAC
AGAAAGGCACTCACAAGATCAGCAAAACACAATGTCAAGTTCACTAATGATAAATATGTGCAATGCAATGGAATGCAATT
TCAAGTATAGTGATGCATGTCTGACCTAGTGATACACACCCGCTGTCTCTCAGTTCGGGACCCATGCGGGACATATTTAT
CAATGCATCCATTGCAGCGCGCGATACGACCCTCGATAATAGTAACCATCACGGTGCGTGATACGTTCCTCGAAATATAG
TATCCATCACGGCGCGTGATACGTCCCTCAAAATGGTACATCCTCTTTAATTTCTTATTCTTTCTTAATTCACATAACAC
TTGTCACAACCATGTCTCAGAACCATGCAAATGACATGTTCACACAAATAATAAAGAGATGACCATTTTCATAACATTGC
ATAATTCACAACAACACAATCATGATACAACATCAACAATGATTCAACGAGCCTTTCAAATCATTCTCAACACATCACAT
ACAAACAATTAATCACATTGCCTTTTATTACCCCTTTTTCATCATTAGAATTAATCAATATGGACAAGTCAACCCATCAC
CAAGTCTCATTACCCCAAACACATATTACAAGGAAATACACGAATTTCATACACTTAACAAGGGTTTAGAAATCCACTTG
CCTCAAATAGTCGAACAATAACTCTGGGACTTGATCTTTTCACTTTCGTTGGACTTCTAAAACAATTCAATCTATTCAAA
TAGATAATCATAATAAGAGTTTGAAACAAACAACACCAATATTACTATAGGTTTGTCCTAGATCCAAAAACTCAGTCAAA
TCTATAATCAAGCTTCTAATCTTGATACCGATTAGCATGTCAATTCTCATATTTTCCAAATTTCAAGTCAAGGATTAGGT
TCCAACATCTCCAATATCATAAATATAATAATATTCATATTTAATTACCTATCTTAATATATATCAAATCTTTAATCATA
ATGTGATAACTATAGGAAGATTCATAAAATTTAAGCTAAGTTCCACCATCAATAACCTCGACCACCAAACAAACAAAGAA
GAAGAAAAATATAAAACAAGGAAAATTACGCAGAATTCATCCTGAATTATATTTAGATATCATTGTCCTGCAAATACCTA
ACTCATTATTACTTTCTAACTAAACTCTCTCAATTTGGCCGCAAAAGACAAATTGAAAGCAAAACCACAATTGTTTTATA
TGGTTCAAATCGTCCTTTACAACTAATTTGGCCACAAGTTTTATCTCTTCTATTTTACCCCAAAATAAAATCACATGTCA
CAATAATGATTCCATAATCAAGCCACCGTTGACAACATCATTAGTAAGTAACCAATTTTTACTTATAGAGCTAGCAATGG
CATCACCAATCAACAATCATACTAGCAGCAAATTAATATAATAATATAACTTATCATCCAACCATTAATATACTACTCTT
TTCCTATAACAACAATACATAAACAAAATAAACCTGAGGTTTTACCTGAAGCACGAGTCACTTTTCTTGTGGCGTCAAAC
CGTGCCCTCCGCCTCTCTATGATTATGGACTAAAATGTTAAACTCTACTAACTTACTTTTAATATATATGGTCTGAGTGA
CATGAGATAATAATTGAATTAAGGGCTTGACCCACTAACCATCAACTAAATAAATTAATTATTTAATAAATTTTACCAAT
TAACTAACTATAGTTATCGAATAGTTCAAAATTCTCAGACCAACTTCACCGACGGATCAAAAATGACTCGTGGCAACTAT
CGAAAGGGATAAAACAATATATTTGTGAAAATTTTCAAAAATGACCTTCCGGGTCACTACATTATCCACCACTAAAAATC
ATGTTCGTCCTCGAACATAAAGAAGAAAGAAGGAAACCAACATTACTAGAAGCTTGAGGTATAATTTCCAGAGTTAATGT
TTATCTCTACAATTGAGCTCTTCCTTAAGACCATTCCCCATCACGAGCAACTACTAAAAACTGAACTCTCGAATCAAAAT
TTGATAAATGTACAAATAAGGATTGATTACCAAGCCATAAACTAACCCATGAACCAAATTTAAACTGAAACCCACTGGAC
CACAACACCATCATCATGACAAATATTTTCTCACATAACCAAGATACCATTCTGAATCAATACCGGCTACAACTAAAAGT
GAACCTGAACCAACCACCACATATTCATATTGCACAGACTACCATAGATTTTTATCAAGGTTCCCTTCTCACAACACAAT
CTTTCCATTAACTTGAACTATAAAAATATGATCTTTAGACATCTGATACTTCTCAANNNNNNNNNNNNNNNNNNNNNNNN
NNNNNNNNNNNNNNNNNNNNNNNNNNNNNNNNNNNNNNNNNNNNNNNNNNNNNNNNNNNNNNNNNNNNNNNNNNNNNNNN
NNNNNNNNNNNNNNNNNNNNNNNNNNNNNNNNNNNNNNNNNNNNNNNNNNNNNNNNNNNNNNNNNNNNNNNNNNNNNNNN
NNNNNNNNNNNNNNNNNNNNNNNNNNNNNNNNNNNNNNNNNNNNNNNNNNNNNNNNNNNNNNNNNNNNNNNNNNNNNNNN
NNNNNNNNNNNNNNNNNNNNNNNNNNNNNNNNNNNNNNNNNNNNNNNNNNNNNNNNNNNNNNNNNNNNNNNNNNNNNNNN
NNNNNNNNNNNNNNNNNNNNNNNNNNNNNNNNNNNNNNNNNNNNNNNNNNNNNNNNNNNNNNNNNNNNNNNNNNNNNNNN
NNNNNNNNNNNNNNNNNNNNNNNNNNNNNNNNNNNNNNNNNNNNNNNNNNNNNNNNNNNNNNNNNNNNNNNNNNNNNNNN
NNNNNNNNNNNNNNNNNNNNNNNNNNNNNNNNNNNNNNNNNNNNNNNNNNNNNNNNNNNNNNNNNNNNNNNNNNNNNNNN
NNNNNNNNNNNNNNNNNNNNNNNNNNNNNNNNNNNNNNNNNNNNNNNNNNNNNNNNNNNNNNNNNNNNNNNNNNNNNNNN
NNNNNNNNNNNNNNNNNNNNNNNNNNNNNNNNNNNNNNNNNNNNNNNNNNNNNNNNNNNNNNNNNNNNNNNNNNNNNNNN
NNNNNNNNNNNNNNNNNNNNNNNNNNNNNNNNNNNNNNNNNNNNNNNNNNNNNNNNNNNNNNNNNNNNNNNNNNNNNNNN
NNNNNNNNNNNNNNNNNNNNNNNNNNNNNNNNNNNNNNNNNNNNNNNNNNNNNNNNNNNNNNNNNNNNNNNNNNNNNNNN
NNNNNNNNNNNNNNNNNNNNNNNNNNNNNNNNNNNNNNNNNNNNNNNNNNNNNNNNNNNNNNNNNNNNNNNNNNNNNNNN
NNNNNNNNNNNNNNNNNNNNNNNNNNNNNNNNNNNNNNNNNNNNNNNNNNNNNNNNNNNNNNNNNNNNNNNNNNNNNNNN
NNNNNNNNNNNNNNNNNNNNNNNNNNNNNNNNNNNNNNNNNNNNNNNNNNNNNNNNNNNNNNNNNNNNNNNNNNNNNNNN
NNNNNNNNNNNNNNNNNNNNNNNNNNNNNNNNNNNNNNNNNNNNNNNNNNNNNNNNNNNNNNNNNNNNNNNNNNNNNNNN
NNNNNNNNNNNNNNNNNNNNNNNNNNNNNNNNNNNNNNNNNNNNNNNNNNNNNNNNNNNNNNNNNNNNNNNNNNNNNNNN
NNNNNNNNNNNNNNNNNNNNNNNNNNNNNNNNNNNNNNNNNNNNNNNNNNNNNNNNNNNNNNNNNNNNNNNNNNNNNNNN
NNNNNNNNNNNNNNNNNNNNNNNNNNNNNNNNNNNNNNNNNNNNNNNNNNNNNNNNNNNNNNNNNNNNNNNNNNNNNNNN
NNNNNNNNNNNNNNNNNNNNNNNNNNNNNNNNNNNNNNNNNNNNNNNNNNNNNNNNNNNNNNNNNNNNNNNNNNNNNNNN
NNNNNNNNNNNNNNNNNNNNNNNNNNNNNNNNNNNNNNNNNNNNNNNNNNNNNNNNNNNNNNNNNNNNNNNNNNNNNNNN
NNNNNNNNNNNNNNNNNNNNNNNNNNNNNNNNNNNNNNNNNNNNNNNNNNNNNNNNNNNNNNNNNNNNNNNNNNNNNNNN
NNNNNNNNNNNNNNNNNNNNNNNNNNNNNNNNNNNNNNNNNNNNNNNNNNNNNNNNNNNNNNNNNNNNNNNNNNNNNNNN
NNNNNNNNNNNNNNNNNNNNNNNNNNNNNNNNNNNNNNNNNNNNNNNNNNNNNNNNNNNNNNNNNNNNNNNNNNNNNNNN
NNNNNNNAGAGAAAATATTCTTGCTCTCACCTCTTTCCGAAGGCTACACTACATCCCACTATATTTTTCATTATGACTTT
AGTGGCTTTAAGTTCTATTCGAGCAACATCCCAACTCCTCATAAAAAATTACCATACAACCACGCTACTCACAAAATAGT
AGTAAACCATACCTTAGACATTCTAAAGTCATCATTACCATACGAAATTCTTTTAACCAACAAAACTTATCATATAGTTG
CATTCCAATCATAATTTATCACGAACTGTTATTACTATCATGCTTAGTTAGCCCTTTCCATCACTACGAAGTCAACCTTG
TCATAGATGACACCTCAAACTCAACTATATCAATCAAATTCAAAAGACTAACTTAATTTTATATGCACTTTCTTAATAAA
ATTCTCAATTACCTTCATACAAGTATACTTGTTGAGACTTCCTTTACCTATAAGCTTGTCATCCTAATATCGCCATGGAG
CTTACGATGAAATTACCACTCATTTACAATCCTCGAGATATACTTCACAACCTATACACATCAATATCGTACCAATGATC
CACCACTAAAGTTTTCCTAACAATATAATGCTTAACCTATTCGTCTTTAGTAACAAGCTAGTTGGTTTCTCAAATATGAA
TGCGACATCAAACCTTATTATACGAGCATGTGATACAATTGATAACTCCTTATGTAGTTAGTATTCACGCTTAACAATCA
ACATATCCGTTTCCATATACTACTAGTACCACATCATGAAAATCCGTTACATCCACCACTAGAACACATCATTTCTACCG
AGAAGATTGAACTCAAATAGCCCACACATTTCTGCCTATCAAGTAACTCCAATACATTACCAAATTTGTTCAGTCTCTCA
TCCAAAGCGATATGCACTCTTTCAGAGATCAGGTCGATGTCAGAAGTAATACACTTTATAACTTGAACCAGTAAACATCA
ATACAGTTGTAGTAATTGTATCATGACCTCTTTGATGTACACTCAATCTATAAAATTGTAGTAGAGATTCTGATCTCGAT
TAACACAACATCATTCTCATTATAAACTAAACAACCCATACCTATACCAACTTTATTAACTGTAGCTTCCAAAGTTATAA
TATTCATTATCTAGCCATCCTTTTAATTATTCCACTTCCAATTATCGAACAACTAGAGATATTGCCTATACCACCCAAGT
ACTATTCTTTCTGCTAGGTAACAAACTTGAAAAATATAAGTCATTCATGAAGTCCCTCAAACCATTGTTCAACCTCATCA
TTCAGATATCCTCAAAATGTTTCGTCAAGTCATCACCTAACTAAACCCCTTTGAGTTGCTTAACATTTTATATTTGACCA
CATATCCTTTTCATAAGTCTACCACTTCCATGTTTGTAACAAATCTAAGAACCAAGACATATACAACACACCAAATACTC
ACATGAGAAACTACACACGAGTCATCACATAATACAAAGAGAGAGTGGAATTATGTGGTACCAATCAGAACAGACAAAGA
TTGCNNNNNNNNNNNNNNNNNNNNNNNNNNNNNNNNNNNNNNNNNNNNNNNNNNNNNNNNNNNNNNNNNNNNNNNNNNNN
NNNNNNNNNNNNNNNNNNNNNNNNNNNNNNNNNNNNNNNNNNNNNNNNNNNNNNNNNNNNNNNNNNNNNNNNNNNGTCTT
AAACCACCATGACAAGTCAGCCTAAAACTCAACCATTACAATAAAATGCATAAATTTTTATAATAAACTCAAAAATACCC
CTAAAATTTGGTTATCACGTGTACAAGCCTCTAAAATATTACAATTGAATCAAAAGAAAAATACAAGTCTCATATGACAT
TGTTTTTAGAGTAGAACAAGATTATAAACAAAAGTAAGAAGGTTTGTTGAGTTGACAAACAACTACCTCACAAATCTCCA
AGAAGCCTCGGAAAAGAAGAGAATATATCACAAAGGTCCGGGCAAGTAACCTACAAAAAAATGTAGTAGCAAGGGATGAG
TACCAAACCACGCGGTACTCAACAAGTAAACCTCTAAACACAAGCTAAGGGGATAGAATAAGGGTACTCCTTACACCTCA
ACCGAACCTCCACAACTACAACATGCATAAAATCAGCCCAACCTAACTGTTCACAATTCACATAGCACATATCTCAACAA
CAACATTCTAACAATCACATATTCTCAACAACAAGCTTAATATTCAGCAATTAGAATCACCACGACTACAACCTGCTTAA
AACCAGCCCAACCTAACAGTTCACAATTCACATAGCACATATCTCAACAACAACACTCTAACAATCACATATTCTCAACA
ACAAGCTCAATATTCATCAATTACAATCTCCACGACTACAACCTAATAATTCACAATTCACATAGCACATATCTCAACAT
TAACACTCTAACAATTACATATCCTCAACAACAAGCTCAATATTCACCAATCAAAGTTCCACATAAAGGCACTCATAAGA
TCAGCAAAACACAATATCAAGTTAACTAATGATAAATATGTGCAATGCAATGGAATGCAATGTCAAGTATAGTGATGCAT
GTCTGACCTAGTGATACACACCCGCTGTCTCTCAATTCGGGATCCATAGGGGACATATCGATCTATGCATCCATCGCGGT
GTGTGATACAGCCCTCGATAATAGTAACCATCGCGATGCGAGATACGTCCCTCGAAATATAGTATCCATCGCGGCGTGCG
ATACGTCCCTCGAAATGGTACATCCTCTTTAATTTCTTATTCTTTCGCAATTCACATAACACTTGTCACAACCATGTCTC
AGAACCATGCAAATGACATGTTCACACAAATAATGAGGAGATGGCCATTTTCATAACATTGCACAATTCACAACAACACA
ATCATGATACAACATCAACAATGATTCAACAAGCCTTTCAAATCATTCTCAACATATCACACACAAACAATTAAATCCCA
TTGCCTTTTATTACCCCTTTTTCATTATTAGAATTAATCAATATGGACAAGTCAACCCATCACCAAGTCTCATTACCCCC
AAACACATATTACAAGGAAATACACGAATTCTATATACTTAACAAGGGTGTAGAAATCCACTTACCTCAAATAGTCGAAC
AATCACTCTAGGACTTGATCTTTACCCTTTTGTTGGACTTTTAAATCAATTCAATCTATTCAAATAGATAATCACAATAA
GAGTTTGAAACAAACAACACCAATATTACTATAGGTTTGTCCTAGATCCAAAAACTCACTCAAATGTATAATCAAACTCC
TAATCTTGATACCAATTAGCATGTCAATTCTCATATTTTCCAAATTTCAAGTCAAGGATTAGGTTCCCATATCATAGATA
TAATAATATTCATATTTAATCACCTATCTTAATATATATCAAATCTTTAATCATAATGTGATAACTATAGGAAGATTCAT
AAAATTTAAGCTAAGTTCCTCCATCAGTAACCTCGACCACCAAACAAACAAAGAAGAAGAAAAATATAAAACAAGGAAAA
TTACGCAGAATTCATCCTGAATTATATTTAGATATCATTGTCCTGCAAATACCTAACTCATTATTACTTTTTTACTAATC
TCTCTCAATTTGGCTGCAAAGAACAAATTGAAAGCAAAACCACAATTGTTTTATATGGTTCAAATCGTCCTTTACAACTA
ATTTGGCTACAAGTTTTATCTCTTCTATTTTACCCCAAAATAAAATCACATGTCACAATAATGATTCCATAATCAAGCCG
CCGCCGACAACATCATTAGTAAGTAACCAATTTTTACTTATAGAGCTAGCAATGGCATCACCAATCATCAATCATACTAG
CAGCAAATTAATATAATAATATAACTTATTATCCAACCATTAATATACTACTATTTTCCTATAATAGTAACACAGAAACA
AAATAAACCTGTGGTTTTACCTGAAGCACGAGTCACTTTTCTTGTGGCATCAAACCGTGCCCTCCGCCTCTCTATGATTA
TGGACTAAAATGTTAAACCCTACTAACTTATTTTTAATGTATATGGTCTGCGTGAAATGAGATAATGATTAAATTAAGGG
ATTGACCCATTAACCATAAACTAAATAAATTAATTATTTAATAAATTTTGCCAATTAACTAACTGTAGTTATCGAATAGT
TCAAAATTCTCAGACCAACTTCACCGACGGATCAAAAATGACTCGTGGCAACTATNNNNNNNNNNNNNNNNNNNNNNNNN
NNNNNNNNNNNNNNNNNNNNNNNNNNNNNNNNNNNNNNNNNNNNNNNNNNNNNNNNNNNNNNNNNNNNNNNNNNNNNNNN
NNNNNNNNNNNNNNNNNNNNNNNNNNNNNNNNNNNNNNNNNNNNNNNNNNNNNNNNNNNNNNNNNNNNNNNNNNNNNNNN
NNNNNNNNNNNNNNNNNNNNNNNNNNNNNNNNNNNNNNNNNNNNNNNNNNNNNNNNNNNNNNNNNNNNNNNNNNNNNNNN
NNNNNNNNNNNNNNNNNNNNNNNNNNNNNNNNNNNNNNNNNNNNNNNNNNNNNNNNNNNNNNNNNNNNNNNNNNNNNNNN
NNNNNNNNNNNNNNNNNNNNNNNNNNNNNNNNNNNNNNNNNNNNNNNNNNNNNNNNNNNNNNNNNNNNNNNNNNNNNNNN
NNNNNNNNNNNNNNNNNNNNNNNNNNNNNNNNNNNNNNNNNNNNNNNNNNNNNNNNNNNNNNNNNNNNNNNNNNNNNNNN
NNNNNNNNNNNNNNNNNNNNNNNNNNNNNNNNNNNNNNNNNNNNNNNNNNNNNNNNNNNNNNNNNNNNNNNNNNNNNNNN
NNNNNNNNNNNNNNNNNNNNNNNNNNNNNNNNNNNNNNNNNNNNNNNNNNNNNNNNNNNNNNNNNNNNNNNNNNNNNNNN
NNNNNNNNNNNNNNNNNNNNNNNNNNNNNNNNNNNNNNNNNNNNNNNNNNNNNNNNNNNNNNNNNNNNNNNNNNNNNNNN
NNNNNNNNNNNNNNNNNNNNNNNNNNNNNNNNNNNNNNNNNNNNNNNNNNNNNNNNNNNNNNNNNNNNNNNNNNNNNNNN
NNNNNNNNNNNNNNNNNNNNNNNNNNNNNNNNNNNNNNNNNNNNNNNNNNNNNNNNNNNNNNNNNNNNNNNNNNNNNNNN
NNNNNNNNNNNNNNNNNNNNNNNNNNNNNNNNNNNNNNNNNNNNNNNNNNNNNNNNNNNNNNNNNNNNNNNNNNNNNNNN
NNNNNNNNNNNNNNNNNNNNNNNNNNNNNNNNNNNNNNNNNNNNNNNNNNNNNNNNNNNNNNNNNNNNNNNNNNNNNNNN
NNNNNNNNNNNNNNNNNNNNNNNNNNNNNNNNNNNNNNNNNNNNNNNNNNNNNNNNNNNNNNNNNNNNNNNNNNNNNNNN
NNNNNNNNNNNNNNNNNNNNNNNNNNNNNNNNNNNNNNNNNNNNNNNNNNNNNNNNNNNNNNNNNNNNNNNNNNNNNNNN
NNNNNNNNNNNNNNNNNNNNNNNNNNNNNNNNNNNNNNNNNNNNNNNNNNNNNNNNNNNNNNNNNNNNNNNNNNNNNNNN
NNNNNNNNNNNNNNNNNNNNNNNNNNNNNNNNNNNNNNNNNNNNNNNNNNNNNNNNNNNNNNNNNNNNNNNNNNNNNNNN
NNNNNNNNNNNNNNNNNNNNNNNNNNNNNNNNNNNNNNNNNNGGGAATAGAAGATCCACTACCACTACCTTCTAAAGCTT
AGGTTTAGACACCCTATCATTGTTGAACCTATAGCCGAAACATTTGATGAGTTTTGTATGTAGAAATTTGGCCAAAACTG
AGAATGTCTATGTTCACTAGACTTAGAATGAGAGAAATCACTATAAACCTTCCTTGCCATCATTGCATATTTAGCTTCAT
CCTTTAGCTTCTCCACTTTGATCTGTTGGGCTTGTGTCATCAAACGTAAGATATCCATATCCTTGATCAACATGATGTTT
CAACATTCTTTGACCACTATATCAGACACACCCAATACAAACTTACTCATCCTTACCCTAGAGTTGGCAACCATAGTAGG
AACATACTTTGTCAATTGAGTGGACTTCAATGCATACTCCATCACACTCATGTTCCCTTGTTGAAGATTACTGAACTCAA
GAACTTTAACTTCCCTCATCTCAAGGGGAAAAATGATAAAGAAAAGACCCTTTGAATTTCTCCCAATCAAGAGGACCCAC
ATTAATTGCTCTCTTTTCATTCCATTTATTGAACCACACTTGAGAAACACCCTTATGTTGATAAGAGGACAATTTCACCT
TCTCCACTGGTGTAACTCCCATAATCTCCACGATCTTGTGGATTTCCTTGATGAACTCTTGAGGATCTTTCTCATGTTTA
GAACCAAAGAACTATGGGGAATTCATCCTAGTAAATTCCCTCACCCTTGTTACCGCAACACCCACCATAAGGTTCACGGG
AGCAACAGTCTCCCTGTTGTGTTGGGTTGGCATAGTTTGATCCAACACTTGAAAAGTTGTTTAGAACTAGGCATCTGACA
CTTGCTCAACCAAATAATTGACTAGAACTTGAGGAACCTTGATATCCACATTGTCACCCGTATTTCTTCTTGCATTAGCT
ATTCAAGGAAGCATATACTGAAAAACATCAAACAAGAGTCATGCGAAAGAACTTTATAGAGATGAACTTTATCGCACGAA
TTTAGAGTAGTGAAAGAAGTGAAGTTTCTTAAACACCTCGTAGCCTCCTATTTATAAATGTGTTGTGCTTCACACTATGA
ACAATAATATATTCAACGCGTCTTGTCAAATATCCTAGGACCTTTCTAAAAACCTGATGCTATGAATACAAAGTTTGTCA
CAACTCAAAGTATACGCTAGATGTGACATGGTGAATAAGACCCCTAGAGATCCTAAACAAGCCACTTACATCATTATGAC
GTAAAAGAAATACAACAATAGAGATTATAATTAAGAAATAGTATTCTCAACCCATAAGATGTCATAAAATATACCAATAG
AGTACATAAGAGAATACGCGGAATACTATTAAGTCTGACATAAGCTTTATACTATCATAGATGTGACTAGAACAAACCTC
TAAGTCATGAATATAAATCTGAAAATTGAAAAGACATCAAAGCAATAAAACATTCCATGGCCTTACCCTCGAATAATGAG
GACTCACCAATTCAATTAGTCAATAGCGGTGCGATCTCGATCTAGCCACATCTAGGGGGAGGAGTGTTAGACCCTATATT
ATGAAATAACATAGACACAATATGCATTAGTACTTTGAATGCACTGAGTATAGAGAAATGCATAAAAACGTATGCATGAT
AATATAATGAACTTAGGTATGCATGACCAAACAAAACGTAGTAAAAGCTTTTAAAAAGAAATCATGAACAAGGTTAATGC
ATATTGGAAACCATAGAAAAAATTTGGAAATATTTTTGAAGAGAACATAATGTTAGCATGATTGGACAGATTCTAAATAT
CTGTACATATCTATGTTATAACTCTAAATATTTGTGTAATGATGATAAGAGATAACATAGATTAATGTAGCATATTTTCA
GAGATATTACAATTAGGAATAACATATATGTAGGGATATATAGAAGATTTTTAGGCATGTAAATCAAAATTCTTTCTATT
TAATGGAAGAACTCTCATTTAGTAAAATTGACATGGTATCAGAGCCTTTTTCAGTGCTTTGATTCTTAGTGTCTTTCATC
TGTGGTTTCTTTCACAATTTTTTTGAAAGTTTTGGTTCTGCTTATTGTTTTTAGTCAACAGTAAGTCCTAAGTATCTTGG
AATTTTAGGCATCTTGGATTCTTAAAAATTACTCCGCCTGGGAATTTCAATTCCAACTATTTGTCACCGGAAAAGAATTA
TGGGGAGATATAGATGGAAGTGATCCTACTCCTACTGATCCTACAAAGCTCAGTCAACGAAAGGTTAAAGATGCTCGAGT
GATGACATGGATTTTAGGGTCAATTGACCCTCTTATTGTTCTTAATCTCAGGCCATACAAGATAGCAAAGGCCATGTGGG
ATTAATTACAAAAGGTTTACAACCAAGACCATAGTGCAAGGCGCTTTCAGTTAGAGCATGAAATTGCTATGTATTCTCAA
GGAGGTCTCTCTATTCAAGAATATTTCTCTCAATTTCAGAACTTATGGGCTGAATTTACCGATATCGTTTATGCTAAATA
CCTTCTGAATCTCTCTCCATCATTCAAGGAGTTCATGAACAAAGCAAGCGAGATCAATTTTTGATGAAATTATGATCTGA
TTTTGAAAATGTTCACTCCAACTTGATGAACCGTGATCCATCTCCTTCGTTGGATGTCTGTTTTAGGGAATTACTCCGTG
AAGAGCAGCGTCTCTTCACACAAAATGCTTTTCATCAAGGAAATGTTGTCACTGTTGCATTTGCAGCTCAACGGAAAGGA
AAGGGCATGGATATGGCTAGAACTCAATGTTATAGTTGCAAAAATATGGTCATATTGCTAGCAATTATGGCAAGAAGTTT
TGTAATTATTGTAAACAACAAGGACACATTATCAAAGAGTGTCCCAAGCATCCTCAAAACCGTAGGGCAAATGCTTTTCA
AGTTGGAATAAATGGTTCAAATACAGATAATTCATCTTCAGTAGGACAAGTTCTTACTCCTGATGTAACACCCCGTATAC
GAAACAGACAAAAATGCAAATTTTGAGAAGTTGCAAGTGCAACTTACGGTCACCATCCACAGACCATAGGTCAGACCACG
GCCCGTGTTGGTGGTCTGTAGTTCACCACTGCAATCCCTCCCCAAACCAGCTCAGAAAGGTCGGCTAAGTCCCCACTTAC
GGACAGACCCACGGTCCGTAGATCAGACCACGGTCTGTGGTCTGTGTCCGTGGATCGAGACCTCATTTACCCATCAACAC
GGTCCATCATTCGAACCACGATCCATAGTTCTGACCGTAGATAAGGGTCAGCAGCCAGTTAGCTGAAAATTGTTGATGGG
TCAACTTCATATGGTCATAACTTTTAGCACATAAAGAATTATGTGTCCCATGACCTATGATATGATAGATAATTTAATCC
TCTTTCCAATGCCACTGAGTTTGATAACATCCGACCTCCGAGTAAAAAGGTATGCTCGTTTTAGTGAAGCCCTGCAGGGT
AGACTCGACCGACGATTGACCTACGACACGTAGGTCCAGTCCGTCGATCACTCCGACAACAATTAAGTCAGGGGTCTTTC
GGTCTTTTCCTATTTCGTTTAACCCCTAAGGTACGTCGTTTAGACCCTAAATCATGAGGTTTTAGTCAGTTTAAGCCTAG
GAACATAACTAGAACTTACCTTAGTCAAAATCAATAATCAAAACTTAGAAAATTAGAAGCAAGAGAGTAGAAAAAGGTCA
AGAACCCTAATTCAAGAGAACAACAAGTTTTCTTCAGTTCCAGCCCAGAAATCAAAGGATTTCTCCGTGAAATTCGTCAC
CACGTATGTGGGATTTCACTAGTGGGTTCCTTTCACCCATTAGGTCTCTAGAATTCAGTCAGATTCTTGATTCCATGATT
ATGAACAAACTTAGGATTTCTAGAATTTCAAAAAATCATCATGAATTAGTTATTTAAATGTTCCAAATCAGATTATCATG
TTATTGCTTAGTTTATTGCATGAATTTCAGAACCCTAGCTATGTATTTCTTTAGTTCTTGAATTACACATGCTAGATCAG
ATAATTTATTATTCAGTTATACATGCCTCAGTTATTAATGCATCATTATCAGATTAATTGTTGCATTCTCAGTTTGCATG
TTCAGTTTTGAGCTATCCAGTATTTACCGAAATTCAGTCATAACCAATTAACCACTTAATTCATTGGGAGTAGCATAATA
CCGAGTTGGATTAGGGTTGAACGTACCCATATAGTCCCAAAACTATGAGCCACATAGGTGTAAGTCCCCTCTGTGGGCAA
TATCAGTTTAGTGATCACGCTAGCATGCCTTTATACCTCTAGCAGGGTATATTAGGTCCTCTCGATGGGGTGTATACATC
AGACTCCACATTTAGCTCATGTGGTTTTATTGTCGGTTAGTAGTAGCTCCTATAGTTCAGTCAGACTATATTGCATTGAC
CACATTTACAGTTCATTCAGTATTCAGTCAGCATGCTATAAGTTGGTCATTGCATTGAGTTAGCTCAGTATTCAACATCT
ATATCATGTCCAGATTATTTCATTGCTTTATTGCTTTGTTCAGTTATATGTTATTTCAACTTTACTCTATCCTGCATGCT
CAGTACCTTTCAAGTACTGACCCATACGTGAGCTACATCTTCTTGTGATGTTGGTTCAGGTTCTGAGCATCTAGATCACA
CTTAGATTGGTTCCTGATCACCAGTTCAACAACATCAGTAGTGAGTCCTCATTCTTCGAGGACAATAGTCATGTTATCTT
TCAGTTGTCGATCTTTTAGTTTCAGATTTTCTAGACTTAGCTGGGGAATGTCCCAGCACTTCTAGTCAGTTTAGAGGCTT
ATTTCAGACATAGTTAGATTCAGCTTAGTATTGAGTTAATATCTTCTCTGTATTAAACTTATCAATTTTCATTTATCTCA
GTTATAGTATATGGGTATTCCCCATCTTTTCATTTTTATTTATGATTTAGCTTTCGCATCAGTTTATTATCTTTAGTATG
CTCATGATCATGCCAACAGGGTTAGCTTGGGATCACTTGTGGTCCTAGGTCCCGTATCCGCGTCTCAGGGGTAGCTCGAG
GCGGACAAACTTGGTATTAGAGCATTAGGTTTAAGTGTCCTAATATGTCTGAAAAGCCGCACTAGGTAGAGTCATTTTCA
TGGATGTGTAGTGTGCACCACATCTAATGAGGGGGAGGCTACAAAGTGTTTTAGGAAATCTTCATTTTCTTGTTACTCTT
ATCGTGTATTAGGTATGATTTAAATTCCATTGTAACTCGACGTTCTATGTTTTAGTGATCATGCCTCCTCGTAGAGCTTA
TGCCAGGAATGCGAATGCCAGGAACACAAACACAACTCCTCCAGTTCCGGATCAGGAAGTCTCAAATGGTGAATTCAGGA
ATGCCATTCAGATGTTGGCTCATAGTGTCGCTAACCAGAACAATCAGTGGGCTCAAGCTCCTGTGAATGCAAATGGTGGA
TCAGTAGCAGCAAGGGTCCGTGACTTTGTTAGGATGAATCCGCCTCAGTTCTTAGGATCGCAGACTGGTGAAGATCCCTA
TAATTTCTTGGATGAGATCAAGAATATCTTTGAGGTGATGCAGGTCACTGGGAATGATCGGGTTGAGTTAGCATCTTACC
AACTTAAGGATGTGGCTCATATCTGGTATAGTCAGTGGAAGGAGAACAGGGGTATAGGTGCCGCTCCTATTACTTGGGAT
TGTTTCAGCGAAACCTTTCTGGACATGTTTTTCCCCATAGAGTTGAGAGAAGCAAGGGCCCAGGAGTTTATTAACTTGAG
GCAGGGTAACATGACTGTCCAAGAGTATGGGCTCAAGTTTAACCAACTCTCCAGGTTTGCTCCTCACATGGTTGTTGATT
CCAGGGCTCAGATGAATAAGTTTCTGTATGGAGTGTCAGACTTAGTGAAGACCGAGTGCAGGAATGGTATGTTGTTGGGA
GACATGAACATCTCTAGGCTCATGGCTCATGCTCAGTAGGTTGAGGGTGATAAGCTTAGGGAACAGGGTAAGGAGACTAA
GAAAGAAAGAATAGGTAACCACAAGTATTCCCAATAGAAATTGGGTGGTGGAAATCGCTCGCAATTTCAGCAGAAGTCTT
CGACTACAGCACCTTCATCAGCTAGTGTTCCACCCCCCAGGTTCCATAATTATCAAAAAGGTAGGGCCTCGGGCTCTAAG
TCTCAAGGTAGTGTTTCAGGCACCAAAACTTACCCAACTTGCCCGAAATGTAGTAAGAACCATCCGAGCAAGTGACTTGC
AGGTAAGGAAGGATGTTTTGGGTGTGGTCAGTTTGGTCATAGGTTGAAGGATTGTCCTTCTAGACAGGGTCAAGGAGGAA
ATAATGGTATAGCTCAGTTTACAACTTCAGCAGCACCAGCAGGTTGCCCGACTCAGCAGGGTAACTCATCTGGTACAAGT
GACGGACAACGCTAAAATGGGCTCTATGCTCTTCAGACTCGTCAAGATCATGAAGATTCTCTTGATGTAGTCACTGGTAT
GTTACCAGTCTTTGATCTTAATGTTTATGCATTGTTAGATCCAGGGGCTACTTTGTCTTTTGTAACTCCTTATATAGCAG
TCCAATTCAGTGTTAGCCCAGAAACTCTTTCAGAACCCTTATCAGTCTCTACTCCAGTCGGTGACCCAGTTATAGCTAGA
CGGATATACAAAAATTGCCCTGTCACAGTCTCTCAGAAAGTCACCTCAGCAGAACTTATAGAGTTAGAACTGGTAGACTT
CGATGTCATTCTAGGCATGGATTGGTTACATTCCTGTTATGCCTCAGTTGATTGTAGAACTAGGATTGTTCATTTTCAGT
TTCCAGACAAACCAATCATAGAATGGAAGGGTAGTAGCTTAGCGCCTATGGGTTGATTCATTTCTTACCTTCAGGCCAGA
AAGATGATCTCTAAGGGTTATCTTTATCATCTAGTTCGAGTTAAGGATTTTAGTTTCGAATCCCCAACTTTTGAGTCAGT
CTCTGTAGTCAATGAGTTTCCATAAGTGTTTCCAGATGATCTTCCCGGAGTTCCTCCCGAAAGGGAAATCGACTTTGGAA
TTGATCTCCTTCCAGATACCCATTCTATTTCTATTTATCCTTAGAGAATGGCTCCAGCTGAGCTTAAGGAATTGAAATAG
CAATTGAAAGACCTTCTAGATAAGGGTTTCATCAGACCTAGTATTTCGCCATGGGGTGCACCAGTGTTGTTCGTAAAGAA
CAAAGATGGTTCTCTCAGAATGTGCATTGACTATAGGCAGTTGAATAAAGTCACAATCAAGAATAAGTATCTCATCCCCA
GGATTGATACTTGTTCGACCAACTTCAGGGTGCTAGTCATTTCTCAAAGATAGACCTCAGATCAGTTTATCATCAACTTA
GAGTAAGAGATAGTAACATTCCAAAAACAGCCTTCAGAACTCAGTATGGTCATTACAAATTTGTAGTTATGTCATTTGGA
CTAACCAATGCTCCTGCAGCTTTCATGGATTTGATGAACAGAGTGTTCAAGCAGTACTTAGACTTGTTCGTTATCATCTT
TATTGATGATATCCTCATTTACTCTAGGAATGAGGAAGAACATGCAAGTCATTTGAGAGTTGTTCTGCAAACTCTCAAAG
ATCGTCAGTTATTTGCAAAATTTAACAAGTGCGAGTTTTGGTTACAATCAGTTGCTTTCCTTGGGCATATTGTGTCTAGT
GAAGGACTTCGAGTAGATTCCCAGAAGATAGAAGCAGTGAAACAATGGCCAAGACCTACCTTTGCTATAGATATCAGAAG
CTTCTTGGGTTTAGCGGGCTATTACAGATGGTTCGTGGAAGGATTTTCATCCATAGCCTCACCATTGACTAGGTTGACTC
ATAAAAAGGTTAAGTTACAGTGGTCAGATGATTGTGAGAAAAGCTTCGCAGAATTGAAAACTAGGTTGACTACAGGTCCT
GTCTTGACTCTACCAGAGTGTTCAGATGGTTATGTGATCTATTGTGATGCATCTAGGGTCGGCCTAGGTTGTATGTTGAT
GCAGCGAGGTAAGGTTATAGCTTATGCTTCCAGGCAGCTTAAGGTACATGAGAAGAATTATCTGACTCATGACCTCGATC
TTGCAGCAGTGGTGTTTGCACTCAAGATTTGGAGACACTACTTGTATGGTGTTCATGTAGATGTGTTCCCAGACCATAAG
AGCCTCCAATATGTATTCACCCAGAAAGAGTTGAATCTTCGCCAGAGAAGGTGGCTTGAGTTCCTCAAAGATTATGATAT
GAGCGTGCATTACCGTCCAGGTAAGGCAAATGTAGTAGCAGATGCTCTTAGCAGATTAGTGTAGCACATGTTGAGGAAGA
AAGAAAGGAGCTAGCAAGGGATGTTCATAGAATTGCTCGCCTAGGAGTTCACCTTATAAGCATATCAGATGGTGGTGTAA
CGGTTCAGAATGGGGCAGAATCTTCTTTCGTAGTGGAAGTTAAGGAAAAGCAAGACAGTGATCCGATATTACTTGAACTA
AAGGGTATAGTCCATCAACACAGAGTTGAGGTTTTCTCCCAAGGGGGAGATGGTGTGCTTCGCTACCAGGGTCGATTATG
TGTTCCTAATGTGGGCAAGTTGAGACAACATCTTCTTGTAAAAGCCCATAACTCCAAATACTCTATTCATGCAGGTGCCA
CTAAGATGTACTGCAATTTACGGGAAGTCTATTGGTGGAATGGTATGAAAAGAGATATAGCAGATTTCGTGGCTAAGTGC
CCCAATTGCCAGCAAGTCAAGGTAGAACATCAGAAACCAGGAGGCATGACTCAAGAGATTGACATTCCTACTTGGAAGTG
GGAAGTGATCAACATGGACTTCATCATAATTTACCTTGTACTCGCAGGCAACATGACTCCATTTGGGTGATTGTTGATAG
GGTTACTAAGCCTTCTCGCTTTTTGGTGGTCAAGACTACAGATTCAGCAGAGGATTACACCAAGCTTTACATTAATGAGA
TTGTGAGGTTGCATGGGGATCCTTTGTCTATCATCTCAGATAGAGGTCCTCAGTTTACCTCCCATTTTTGGAAGTCATTT
CAGAAAGGTCTTGGTACTCAGGTTAATCTTAGCACAACATTTCATCCACAGATGGATGGTCAGGCAGAGCGTACCATTCC
GACCTTAGAGGACATGTTGAGAGCTTGTGTGATCGACTTCAAGGGTAGTTTGGACGATCACTTTACTCTAATTGAGTTCG
CCTACAACAATAGTTACCATTCCAGCATTCAGATGGTCCCTTATGAGGCATTGTATTGGCGTAGATGTAGATCTCTAGTT
GGTTGGTTTGAAGTAGGTGAAGCAGCCTTGATAGGGCCAGATTCAGTCCTTGATGTTATGGAGAAAGTGCAACTAATTAG
AGATAGACTTAAGACTGCTCAGAGTCGCCAGAAGTCTTATGCAGATGTGAGAAGAAGGGAACTAGAGTTCCAAGTTGATG
ATTGGGTTTTCCTGAAAGTGTCACCTATGAAGGGGGTGATGAGATTTGGCAAGAAAGGGAAGCTCAGTCCCAGATATGTA
GGCCCTTACCGGATCTTGAAAAGGATTGGTAGAGTGGCTTATGAGTTAGAGTTGCCACTAGATTTGGCAGCAGTGCAAGC
AGTCTTTCACATTTCACTTTTGAAGAAGTGTGTGGGTGATCCAGCATCCGTAGTGCCATTAGAGACTGTGGCTGTAAAAG
ATAGACTTTCTTATGAGGATGTACCAGTTGAGATTCTTGATCATCAAGTTACAAGGTTGAGAACCACGGAAGTCCCTTCA
GTTAAGGTTTGGTGGAGGAGTCAGTCCGTAGAGGGAGCCACTTGGAAAGTAGAAACAGCTATGAAAGCCAAGTATCCTCA
CCTCTTTCCTTCTGATTTCACTCCATCTTGAGGTAATAGTTCCTCTTCAGTTTTTCAGTCATTCATGCGTAAATTCAGTC
TTAGAATCATGTTCCTTCAGTTGTACTTGCATTTTTAGCATATTTGCATGTTCTTGGAACTCAGTTCAGTCAGAAATTCA
GTTCTCAGTGTTTAGTGGTTGGGATTACAACCCTCTCCCTCTATTTCAGCTAGTTTAGTCTTCATTCGAGGACGAATGGT
TACAAGGGAGAGATAATGTAACACCCCGTATCCAAAACAGACAAAAAATGCAGATTTTGAGAAGTTATAGTTGCAACTTA
CGGTCACCATCCACAAACCGTAGGTCAGACCACGGTCCGTGCTGGTGATCCATGGTTCACCACTGCAACCCCTCCCTAAA
CCAACTCAGAAAAGTCAGCTAAGTCCCAACTCACGGACAGACCCACGGTTCGTAGATTAGACTACGGTCCGTGATCTGTG
TCCATGGATCGAGACATCTTTTACCCAGCCTCTGACACAAACTACGGTCGACCAACATGGACCGTCATTCAATCCACGGT
CCGTAGTTCTGACCGTAGATGAGGGTCAGGTGCCAGTTAGCTAAAAAATTGTTGATGGGTCAACTTCAGATTGTCATAAC
TTTTAGCACAAAAGGAATTATGTGTCCCATGACCTATGATATGATAGATAATTCAATCCTCTTTCCAACTCCACTGAGTT
TGATAAAATCCGACCTCCGAGTAAAGAGTTATGCTCATTTTAGTGAAGCACTGTCGGGCAGACTCGACCGACAACTCCAA
TCGACGGACCATCGATTGACCTATGGCCCGTAGGTCCAGTCCGTCGGTCACTCCGACAGCAATTAAGTCAGGGGTCTTTT
GGTCTTTTCCTATTTCGTTTAACACCTAATGTACGTCGTTTAGACCCTAAATCATGAGGTTTTAATCAGTTTAAGCGTAG
GAACATAACTAGAACTTACCTTAGTCAAAATCATTAATCAAAACTTAGAAAATTAGAAGCAAGAGAGGAAAAAATGGTCA
AGAACCCTAGTCCAAGAACGCAACAAATTTTCTTTAGTTCCAGCCCAGAAATCAAAGGATTTCTCCGTGAAATTAGTCAC
CAGGTATGTGGGATTTCACTAGTGGGTTCCTTTCGCCCATTAGGTCCCTAGAATTCAGTCAGATTCTTGTTTCCATGATT
ATGAACAGACCTAGGGTTTTTAGAATTTCAATAGATGATCATGAATTAGTTATTTAAATGTTCCAAATCAGATTATCATG
TTATTGGTCTGTTTATTGCATGAATTTTAGAACACTAGCTATGTATTTCTTTAGTTCTTGAATTACACATGGTAAGTCAG
ATATTTCAGTATTCAGTTGTACATGCCTCAGTTATTAATGCATCATTATAGGATTAATTGTTGCATTCTCAGTTTGCATG
TTTAGTTTTGAGCTATCCAGTATTTACCGAAATTCAGTCATAACCAGTTAACCACTTAATTCATTGGGAGTAGCATAATA
CCAAGTTGGACTAGGGTTCAACATACCCATATAGTCGCAGAACTACGAGCCACGTAGTTGTAAGTCCCCTCAATGGGCAA
TATCAGTTTAGTGATCACGCTAGCATGCCTCTATACCTCTGGCAGGGTATATTGGGTCCTCTCGATGGGGCGTATATATC
GGACTCCACATTTAGCTCATGTGGTTTTATTGTCGGTTATTAGTAGCTCCCACAGTTCAGTCAGACTCTATTGCATTGAC
CACATTTACAGTTCATTCAGTATTCAGCCAACATGTTATAAATTGGTCATTGCATTCAGTTAGCTCAGTATTCATCATCT
ATATCATGTCCAGATTATTTCATTTCTTTATTGCTTTGTTCAGTTATATGTTATTTCAGCTTTACTCTATCCTGCATGCT
CAGTATCTTTCCAAGTTCTGACGCATTCGTGCGCTACATCTTCTCATGATGTCGATTCAGGTTCTCAGCATCCAGATCAC
GCTTAGATCGGTTCCCGATCTCCAGTTCAGCAGCATCAGTGGTGAGTCCTCATTCTTCGAGGACAATAGTCATGTTTTCT
TTCAGTTTTCAGTCTTTTAGTTTCAGATTTTCTAGACTTAGCTGGGGCATGTCCCAGCACTTCTAGTCAGTTTAGAGGCT
TATTTCAGACATAGTTAGATTCAGCTTAGTATTAAGTTAATATCTTCTTTGTATTAAACTCATCGGTCTTCATTTATCTT
AGTTATAGTATATGGGTATTCCCCATCTTTTCATTTTTATTTATGATTTAGCTTCCGCATCAGTTTATTATTTTTAGTAT
GCTCATGATCATGCCAACAGGGTTAGCTTGGGATCAATTGTGGTACTAGGTCCCGTGTCTGCGTCTCGGGGGTAGCTCGG
GGCGTGACACTTGAAATGGTACAACAAATGATCGTGTCAGCATTTTCAGCTTTGGGGTTGCAAGGTAATGAGGTAATATC
TAAATTTTGGCTTGTTAATTCTGGCGCTTCCAATCATATGACCAACTCAACTAATATACTCAAAAGCATCCGTGAGTATA
ATGGTCCAACACTAATTCATGTTGCCAACGGTAGTAATTTACCCATTACCAAGGTTGGGTATATTACTGAAACTTTCAAG
AATGTTTTTGTATCACCAAAGCTCTCCACTAGCTTATTTCAGTTGGCCAATTGGTAGATAACAACTGTGATGTGAATTTT
TCTCGTAATGGTTGCCTTGTGCAGGATCAGGTGTCGGGGACGATAATCGCGAAGGGGCCTAAAGTTGGAAGATTGTTTCC
TATACACTTTTCTATTCCTCATGTTCTAGCTCTTGCTTCTACCACTACTAAGAATGAGGTTTGGCATATACGTCTAGGAC
ATCCAAATTCTATTGTGTTGTCTCATTTGTCCAATTCTGGTTTATTGGGAAATAAAAATCAATTTTCAGTTGCTTCATTT
GATTGTTCTACTTGTAAATTAGGCAAAAGTAAAACTCTTCCTTTTCCTAATTTTGGTAGTCGTGCTGCAAAGTATTTTGA
TGTCATTCATAGTGATGTTTGGGGCATTTCACTAGTTATTTCTCATGCTCATTTCAAGTATTTTGTGACATTTATAGATG
ACTATAGTCGGTTTACATGGGTGTATTTTCTTCGATCTAAATCTGAAGTCGTTTCCATATTCAAGAAATTTTTGGTTTAC
ATTGAATTCAATAATTTCTTGCCTTAGAAAGAAATTGTGTCGCAACGCTCTTGCCCATATACGCCACAACAAAATGGGGT
TGCTGAGCGTAAAAGTCGTCATCTTTTAGATGTCACTCGTACTTTTTTGATTGAGTCCTCTGTTCCACCTAAATATTGGG
TTGAAGCTTTGTCTACTGTTGTCTATTTGATTAATAGACTTCCATCTAAAGTGTTAAATCTTGAGTCTCCATATTATCGT
CTTTTTCATAAGCCTCCTAACTATCATAGTTTTCATACGTTTGGTTGTGTTTGTTTTGTGCACCTGCCTCTTTTTCAACG
CAATAAACTCTCTGTTCAGTCTATTAAATGTGCTTTTATAGGCTACAGTACTTCACATAAAGGTTTTATTTGCTATGATC
CAAGTTCTAACAAATTTCGTGTTTCTAGAAATGTTATTTTCTTTGAGAATCAATATTTCTTTCCTACTCATGTTGAGTCA
TCTTCTGTTTCTCCTCTTCTTCCTACTTTGGAGGATTTTTCATTGTCTTCTAAGAGGTTCAAACCAGGATTTGTGTATGA
ACGAGGTCGGCCAACTTTACCCCATCCCGATACAGATCCGCCACCTAAGACTACTCCACAACCAGAATCTGAGATTTCTT
CAAGGTCTGCTCCTCTTGAGCCTCCTCAGCGATCTACTAGAGTGTCTCAATCTCCTAAACAGTATGGTTTTTCTTCTACT
TTATCCACCATCTCTATTCCAACAGGTTACTCACAAGCTTCCAAGCTTGAATGTTGGCAAAAAGCAATGGAGGAGGAACT
TTTGGCTCTTAAAGAAAATAACGCATGGGACATTGTTCCTTGTCCTCCAAATGTCCGTCCAATTGGATGTAAATGGGTTT
ATTCAATTAAACTTAATTTTGATGGAACTCTTGATCGGTACAAAGCTCGATTGGTGGTCCTTAGCAACAAACATGAGTAT
GGTGTAAACTATGAGGAGACTTTTGAACCTATAGCAAAAATGACTACGGTGCGAACTATTATTGCCATTGCTGCATCACA
AAATTGGTCTCTTCATCAAATGGATGTCAAAAATGCTTTTCTTCATAGTGATCTCAAAGAAGATATTTATATGAAACCCC
CACCTGGTTTGTTCTCTTCACCTACATCAGATGTATGCAAGTTGAAGCGGTCTTTATATGGATTAAAACAAGCTCCAAAT
GCTTGGTTTGAAAAGTTTCGATCTACTTTGCTTCAATTCTCTTTTGAGCAAAGCAAATATGATTCGTCTTTGTTTCTTCC
AAAAACATCTGCAGGTTGTGTTATTCTTTTGGTGTATGTAGATGACATTATTATCACAGGAATTGATTCTTCACTAATCA
CTAGCCTCCAACAGCAACTTAAGGATTCTTTTCATATGAAAGATCTTGGTATTCTTACATACTTTTTGGGGTTAGAAGTT
CATTATCATTCTTTAGGTGTGTTCTTGAACCAACACAAATATACTCAGGACTTGATTGCTTTGGCTGGTCTTCAAGAATC
TTTCTCTGTAAATACTCAATTGGAATTGAATGTAAAGTACTACAGTGCGGAAGGAGATCTTCTTCCTGATCCAACTTTGT
ATCGGCAATTAGTTGGGAGCCTAAATTATCTTACTATTACTCGGCCTGATATCTCTTTTGCAGTTCAACAAGTGAGTCAA
TTTATACAGGCTCCACACCATCTACATTTGGTGGTTGTCCGTCGCATCATTCGATATCTCTTGGGAACATCTACTCGTGG
ATTATTCTTTCCTAGTGGTTCTGAGATTCAGCTTAATGCATTTAGTGATGATTGTGCTGGATGTCCTGATACTCATCGCT
CCGTCACGGGTTGGTGCATATTTCTTAGAGATTCCTTGATATCTTGGAAGAGCAAGAAGCAAGATCGTGTATCAATATCT
TCCACCGAATCTGAATATCGAGCAATATCTACTGCTTGCTCTGAGATTGTTTGGCTTCGTGGTTTACTTGCAGAAATTGT
ATTTCCTCAATCTAATCCCACTCCTCTCCATGCTGACAACACAAGTGCTATTTAGATTGCTACTAATCCAGTTTATCATG
AAAGGACCAAACACATTGAAGTGGATTGTCATTATATCAGAGAAGTTATCATTACTCTTCCACATGTATCCAGTGGTCTT
CAATTAGCTGATGTGTTTACAAAGTCTATGGCACGACAACGTCATCAGTTTCTGGTAGGCAAATTAATGCTTTTTGATCC
ACCAGCATCAATTTGAGGGGGGATGTTATCATGATTGGACAGATTCTAAATATATGTACATATCTATGTTATAACTCTAA
ATATTTGTGTAATGATGATAGGAGATAGCATAGATTAATGTAGCATATTTTCAGATATATTACAATTAGGAATAACATAT
ATTTAGGGATATATAGCATATTTTTAGGCATGTAAATCAAAATTCTTTCTATTTAATGGAAGAACTCTCATTTGAGGGAA
CTCATTCAGCAAAATTGACACATAATTCATTTGTGGGATATTTACCATTAATTGGAAATAAAGCCATGATATAACATGGA
ATCTAGTGTAACCCTCACATAAAAAATAGAGAGTCTACTTGTCGAGGTAAGAACTCTGTATCATTCATTATTGCTAAAGT
GGATCCACTAGCTAGGTCATCAAAGACAATCCTATGGGGGCATGTAGTTTGGGACAAAAGAATTGTTACTAATGACCAAA
CCTATACTAATGGTAAGACCAATTCAAAAGTCCTCTCGGTGTTAAGTAAATCCCAAAGGAAAATACATAATATAATCATA
TCAAAATACTTGGAAAGAAAATAAATTTAGACTACCAATCCAATCATAAATTCATATTCAAGTAGCTCCTTTCAAAATCA
TGATTTCATATTAAGAAACTTACCTTCCTAAGCATCTAAATCATGATCTGTTTTCAAATGTGAGAAAAACTTTTACAAAT
CAGTGACACTTTACCTTAAAAGTATCTTTTAGTCATAAGTCATCAATTTTATAAAATATGCCGAGATTCATACTCATAAT
TCATAAGTTCATAATCATAGTTAATATTCATAAAATAGGCATAGGCATGGGTCCATATGAAATCAATTGGAAATTATGTA
ATTGAGTCAAATCATGCATAATAAGATTGAATTTGAGAAATTGAATATAGTGAATTGAACCCATAGAGAATAACATGAAG
CCCTAGATTTTGGGTGAAGATTAAATTAGAGAATTGAGATTCTTTTGGAACCTAATGGATAAAAACAGTTTATTGATGAA
GCTCCCACATACCTTGATGATCAAAGCCCTAAAATAAGGAGAGAATATCGTTGAAGCCCTTAAAACGCTAGTTCTTCTAT
TTGGAGCTTGAGAGAGAATTGGAAAAGATGAATTTGAAGGGAATTTGGGGTTTTGAGTTAATGTGAGGGAGTGGTTAGAC
TTAGGAGTAGAAAATCAGTAATAGGTCATTAGGACAATCTATAAACAATGTAGTTTAGGTGTTGAAAGAAGAGGAAAAGA
CCCAATTAAACTTGACTTAAAACTATCAGATGACTTCTACGATTTTGATCTATGATCCGAAAGAATTTCTATGAACTCCT
GGTCAACTGTAGAGTCATGTACTGGACATCAAAATACCAAAAAATTTATACAGGACCCATTCACGGATCGTTAAACATTC
TGTGGCTCGTAGAACTAACCTATAGACCATGTACCCAAAAATACTCTTAGTCCAATCAATTCCTACGGAAGCCATTCTAC
TCCCCAAAATCTTTCCTATGACCTGTAGATCAGTTCGTAGATCCAAAGTCCATATTTTACTAAGTCTGGAACCATGTTTA
CGACACTTCCTACGACCCGTAAAGATTCCACAATTCATCTTTTGCATCCGTAAGCCATCATCTTGACTTGACGTTTTCCA
AAATTCAACTCAAGTCCTACGGCTGCCTTCCTATGACCTGCATAAATTCCTATGGTTCGTAGGTTGGCTCGTAGAAACCT
ACATCAATGCCAAAAATGCAATTTTTCCTTTCTAATTTGACTTTCCATTTTTTGAGTTGTTACATTAAATGACCAAAAAT
TTTGTAAAATGGTGAGGCTTCATGTACTCAACTCTCTACGAAGGATTCTATAAATATTTTGCAAAACAAAATTGACCAGA
AGTCATATCACCAAAATATTTAAGGGTGTTACTGTCACGCCCCGAGCCTACACCCTGGACGTGACCGGCACTCGAAGACC
ATTTCTGGTCCCAAGAGAACCTTGGTCTATCTTACTTAACTTAGTGGAAGACTTAAACTCAACAAAGATAAGTTCATATA
ATAAACTGGAATGTTATAAAGGAACATTCAACTGGCTATTAAGGCAAATTCAAATCTTAACATGGAATAATGACAATGAA
AAGACTAAAGAACTAACATCTGACTGTCTATGAAGCCTCCAAAACACTGAGATAGATGTTGGGACAACCCCCACAACATC
CTAATGAACTAACTAGAAATAAATAAAAAGGAGTCCTCTGGAATGCAAAAAGGCTCATCGACTGACTCTAAACTGCTCAC
TGGATCAACGGTGCGCTAGAATGCCGATCCTAGTTACCTGTGTCTGCATCATAATAAGATGCAGGATAACTGGCATCAGT
ACATTGAATGTACGAGTATGCGAGTTGGAATGCTAACAAACATAGGCTTGAAAGGGAATCTGAAAGAAACACTTACCTTG
GCTCTTCTCAACTCATTAATACTTACTAAACTCATTTCAATATAAAGCAGTTTAAACAAGTGCAATATAAAGAAAAGTTG
TTTAAAAACATGATGTCAACTCTGTGTATGTACAAGGATACAAAAAAACTCTGAAATGTATGTAAAAATACAATAAACTG
ATGTATACAAAAATACAATAACTTTTGTGGGAGTTTCTCTAACAGACAACCATCACATAAGAGCTATAGTGATGATACAA
CGATCTACCTCACGCTGCCAGCGCATCCTATACCCGGCCAAAGATATAGAACCTGAACTACTAAGTGGATCCACTAGTTT
ATTGTGAAAAGAGTTCATTTAAAAAGTATAACCCTTTTCTACCCATGGTGGCTACATGGTTTATGGGGGCTATGAGTTGT
CTGAACTCTCCCCCATATCAGTGCTCAATACTACTCCCAAAATATATTAGCTTTTTATGTTTTAAAAAGATACTTCTTCT
GTGATTTGAGATTAGTGCTCAAAAACTTAGCTCGAAGGCTATCTTGGAAATCTCAATTTCCCTGCTTGCTTCATTTTGAA
AGCTATTACTCTTTTCTAAACACTAGCCCGAAGGCTCTTTGGAAATCTAAGTTTCCGCTTTCATTTAAAATGTGAAAACA
TTTTTAAATCTCTTTGGGAATACATAGTCCCCATATACTTCTTTGAAGAAAAGAACTTCAACTTTACTCTTTACTAAACT
CAAAACTTAAGTCTTAAAACAAAGTTAAAATGTTTGTAAAAGACTTATGAAAACTTGAAATGAACTCCTCTTACTTGACT
CTTAACTTCTCTTGACTTTGATCTTAACTACTCTTGACTTGACTCTTAACTAATCCTTGAATTGAATTATGGATTCAAGG
ATTAAGATTCGGGTTTGGAAAGATCTTATTTTGTTTAGGAATGATTCTAGATACCTAAACATGAGAAAAAACCAAAAATC
AATATTTGAAGGTGGGTCCGCGACGCGGACGCATAATTTAATTTTGGTTTTGAAAACGTCTTTTAAGGTAGAAAACCTCG
TTTCAGCTCCCCGACGCGAAACTGAAATTTCAATTCTGGGAACAGGTTGCGCGACGCGCTCCCATGTTCAGATTTCGCCC
GTCGAAATTGCTTCTTCGTTTTTCTTCCCCAATCCACCCAAACTAGATTCTTTTTCTTAAATCACTTTTAGATACAGATA
CCCAACTCAGTCAAATTTAAGAACTTCCCAACTCAGTCAAATTTAAGAACAATATATGAATTCAAGAATAGGTATCAAGA
TCATCAATATTCAAATGCTTCTAGGACGAATCCAAACTGAAATAAATATGCTTGGCATCGGGGAGAACGATCCCAACGTT
ATGAGAGCCTCACATACCTGATAGAAGTAAATCCTTGGCAAAACACCAAGTTCCTTGATCGATCTTAATGAATTTGCCCT
TTTTCTCCTTCTTCTTTTCTCTTCTCCTTTCTCCTTAGCCCTAGCGTGAAATCCCAAATTCTAAAACTGACTAAGTCCTG
AATTGACCCATATTAAAATCCTAAAAATAGGATTTAAAATAATAGGGTAGTGAAAAGACTAAAATAGCCCTTATATTTCC
GGATTGGACATTTCCTTAATCCAATTGCCCAACTTCCAAAGGGCATAACTTGCTCATACGAACTCAGAATCGCACAAACT
TGGCGGCGTTGGAAAGATCATTCCAAGAGCTTCCCAACCATATCTGGAAAATTGTAAGTGAGTTAAAGTTGAGTTTTTGG
TCAACTTCAGACGGTCATNNNNNNNNNNNNNNNNNNNNNNNNNNNNNNNNNNNNNNNNNNNNNNNNNNNNNNNNNNNNNN
NNNNNNNNNNNNTACAATTTTCCAGATTTCCTTATACTTTCCAAAATAACTATTTCCAGATTTTTGACTTCCTTCTAGTT
CTTTCTAGTTGCGAGATGTTATAGTTACGCATGAAAAAACTCAGAAAATCGCCTAATGTCTTCAAAATGGCCCCTAAATG
CCCAAATATTTAGTAAATAATTATGAGGCTTCACGTAATGCTCTCCCAACTCCGTACGGAGGCAGATCAACCTGTTATCC
CTACAGTAACTTTTATCCATTGAGCGACGACCCTTCCAATAGGCACCGTCCGATCACAAAGGCCTGCGTATAGGTTTCAC
AAGAAAGCGACATCTAGACTTATCACCAAAATATTCATTGTCTAACACAAATGAAAAACAGAGAAAATTGACTAATTCCT
AAAATATGGCCTCTAAATGCCAAAAAATGGTGAGGCTATACGTATTTCTCCCTCGACTCCTTATAGAGGGTTCCGTAAAT
TTTTTGCAAAAAAACTACGGGAAAACATATCACCAAAATATTCATGGACTAACACACACAAAAAATTAAGAAAATTGCCA
AATTCTTGTAAATTAACTCCTAAATGCTAAAAATGTTGTAGAAAATGGTGAGGCTTCACTTACTTCTCCCCCAACTCCCT
AATGTGGCTTCTGTAAAAGTTCTACAAAAAAAATGATCTGAAGTCATATCACCAAAGTATTCATAGGGTAACATACGAAA
AACTAACAAAATCACCTAATTCTTGTAAAATGGTCCCTATATGTCGTAAAAATTACAAGTCTTCATGTACTGCTCCCCCA
ACTCCCTGCGAAGGGTACTATAAAGGTTTTTTTCTAGAAAATCGTTTGAAAGCTATATCACAAAAAATATTCATTGGTTA
AACAAATGAAAAACTGGAAAAAAAAATCGCTTAATTCTTTTAAATTGGCTCCTAAATGGCTTAAAATGAAGAGGCTTTAT
ACCACTTCCCAACTCCTTGCCGAGTGTTTTATAAAGGTTTTGAAAAACAATTGACCGAAAATCATATCACCAAAATATTC
ATGGGCTATCACACACAAAAAAACTCATAAAATTGCCTAATTCTTCTAAAATGACCCCTAAATGCCCGAAAATTCAGTAA
GAAATGGTGAGTCTTTATGTACTGTTCTCCTAACTCCCCATGGAGAGTTACTTGAAGGGTTTGCAAAAAAAATTAACAGG
AACCCATATCGCCAAAATGTTTATTGGCTAACACACACAAGAGGTTGAGAAAATTTGTCTAATTTTTTTTTTGTAAAATG
GCCTGAAAATGCCCAAAAATATCTTTAAAATGGTGAGACTTCTCGTACTGCTCCTCCAACTCCCTGCAGAGGGTTTTGTA
AAGATTTTGCGTAAGAGTCAATCAAAAGTCATATCACCAAAATATACATGGGCTAACACAAAAAAATGAGGAAATAGTCT
AATCCCTATAAAAATGACCCCTAGACCAAAAAGTCGTAAAAAGGCGTGGCTTCACGTACTGCTCCTCAATGTCCTTATAG
AGAGTTCCGTAAAGGTTTCTTACAGAAAATTGACAGAATTCATATCACCAAAATATTCATGGACTAATACATTAGAAAAT
TAGAGAAAATCATCTAATTCCTGTAAATAGGCTCTTAAATATCCAAATATTCTACAAAGATGGTGAGACTTCTGCTCCCC
TAAAATATGTTGTAAACATGATGAGACTTCACGTACTTATCTCTCAACTTCCTCAGGAGGGTTTCATAAAGGTTATATAA
AAAATTAATTGGAAGTCATATCACCAAAATATTCATGGGCTAACAAACATGAAAAACTAAAAAATTAGGATAAGGCACAA
GTACTCCTCTAAAGTATTACCGAAATCACAGAGAGACACATTAACTAAACTAAGGTCCTATTACCTCCTGAACTCATTTT
TTTTAAAATTTTGTACACCTTTTGGCTTACGTAGCACACTCTGTGACTCCACGTAATTGAGGTGTGTGGGAGATAATTGG
GTGCCACATAAGCCAAAAAGGTGTACAAAATTAATTAATATTAATTCGTCTTATTTAAGTTTTAGTAAGATTTGGTAATT
AAACCCAATTTGGCTAACTTGTCAACTCCAATTGGCTACAATTATAATTCATTAGGCCATATTTTCAATTGCAATCCTAA
CCATTTTGTTACCTCCAATCTTGGACCCAATTCATTCAACCCATTTTCCTTTGCTTCCAAAACCCAGTTCTAGATCAAGA
GAAATCCACCAAGAATACAACATTAATACGTACAACAGTACCAAATCGACTCCTGCATCTTGTTCTTTCTGAACGACCAG
TGGCCCCTGTAGGAGCCATCACCATTGCCGTCCCCCTTTCCCCCTTTTTCAAAATTTCCTATCCCCTTCATTATTGTCTC
GAAAAAGAGCATTTCAATTCAAAATTTCTGCAAGTTTTCCCTTCCATTCTCTCCTATATATTCCTCTTCTTTCACTTTTT
GAAAGAGACAGAAAAACACAGCTCAGAGGAGTTAAAAAAATAGAGTATTCGAATTCAAAGTTGTTTTATTTTCAGAAGTT
GGTCGGAACCTAACTCGTGGTGAACAACTTTTGCTCAAATCGTTTGTCTCAGTTCCTTCTCGACAAGAGGTAAACTCTTG
TTCCTTTCTGATGTTTTCTTCATCTTTTGTTTCCATGCTAAAATTTTCAGTGTGTTGAAGCTTTCTTTTTTTATTTGAAA
TTATGTAGCAGTTGTTTGTGTTTAATTTTCTGATTCTCTTAAATGTTCTATATGTATGGTCTAAAATGGTTTGAGAATCA
GGTCATGAGAGTAATATAAGGTTGTTGTGAGAGTAATAATGTTTATACTGAGATATCGAGCTGTGTGTGCTTAGCAAAAT
TTGTCATTTGTTTGGTTTAAAATTTCTTATTTTAGTTCAAATTTGAAGGATATAGTCTTCATCTTTCTTAGACTGCCTAT
TAAGTCAGGGTTAATGTTGAGCTAAAGTGTAAAGGGCAAAAGTTAGTTACAAGTTTGGTAATAAGTAGTTACAGAAGTTA
GTTATGATTAATTATGGTTAAGTAACTTAACTAGTCTAGTTAGTTAGTTGTTTCACACTTTTATATAGTGATGTATATGT
ATCATTGTAAATACTACTGCAGTCCTGATAAACTGAACAAACTTCCACTTTTCTCTCTTCCTCTTAGCTTACTGTTTCTC
ATTTATTCACCATTTTTTGTTCTTAACATGGTACCAGAGCTTAAGGTGTTACTCAGTTGATTGTGTTAGCTTTCAGTGCA
ATAGAAAACTCGAGGTACTGCATTGTCCTAGAAGCTACTGAAGATCTCAATTGTAGCTGCAGTTTATCATGCCGACTGAT
TCTTAAACTAGTGCAGTTCAAGGAGGAACTACAATGGTGGATTCTCATCATCCTCTCTTCCTACAACTGTGTGATACTCC
AGGTAGTTCTCTGGTCTCTATTCAACTGTCTGGATCTAAGAATTATTCATTATGGAGTAGATCTATGAAGATAGGTCTTC
TAGGTAAGGGGAAGATATGATTTATTGTACATGATCTATGGGAAAAATGCTATGCTATAGTGCTATCATGGATAATGATC
TTTGTTAGTAGGGAATTACTTAGTTGAATAGTCTATGCTAGCAGTGCCCAATAAGTATGGACTGATTTAAGAGAGAGATT
TGACAAAGTAGATGGCTCTAGAATCTTCTATCTGCATAAGGAGATTGCCACACTGCAACAAGGACTTATGTCTGTTTCTA
GCTACTTTTCCAGACTCAAGGAGTTGTAGATGGAATATGACTCACTGACGCCCTGTCCTGGTTGTGCTTGTGAGAGTTCT
AAGACCTATGTAGAGCAGTTTGAGTACCAGAGACAGATGCAATTTCTTTTAGGATTACATGAATCTTATAATCAGTCTAG
AAGTCAGATTATGTTGCTTGATCCAGCACCAGGTGTAAACAAAACTTATTCGCTTATAATGGCTGAAGAAAGTAAGAGAA
TCCTTGGTAAATCTAATACTGTATAAAGTGATCACTCTGTTTCTGCTAACGCTGGTGGGATAAATGAGGCTATGGCCTTT
TTTATTAATGGTAAGGGACACATGCCAAGATCAGGATCTATTTCATATTCAGGGTCTAATCCTCCTACTGGAACTGAAAT
TAGATCTAATAAGAAACAATTTAGCAACAATAACACTCTTTACTGTAACTACTGTAACTGGAAGTGTCACATTAGAGCTA
CTTGTTACAAATTGCATGGATATCCTACTGATTGGAAAGGTAAAAGGAGAAATAATGCTAGTCCTATTTCAGCTAATCTT
GCAGGATTCAACAATGCTCCTGGACTGCTTATGCATCATCAGAATGCTTCAACATGGAATAGTCAAGGAGAAACTAATGA
TCCTAGTTCCTCTAAGATCTCAACTACTGGACCTTCTGGTGTCTCCTCCTATCAACATCAGTAGTTTCATCCTCATTTCT
CTCCATAGCAGTACATGCATCTCTTGCAACTGANNNNNNNNNNNNNNNNNNNNNNNNNNNNNNNNNNNNNNNNNNNNNNN
NNNNNNNNNNNNNNNNNNNNNNNNNNNNNNNNNNNNNNNNNNNNNNNNNNNNNNNNNNNNNNNNNNNNNNNNNNNNNNNN
NNNNNNNNNNNNNNNNNNNNNNNNNNNNNNNNNNNNNNNNNNNNNNNNNNNNNNNNNNNNNNNNNNNNNNNNNNNAGCTG
AGATCTCAAATGTGCTACACATCTTCTATTAGTATCCAAGCTAACAAGGGAGCTAAATTTTTGTGCTATCTTTTATCCTA
ATCACTCTGTTTTTCAGGACCTTTCAAGTGGGAATGTGAGGGGGACTAACACACTGGAGAATGATCTGTATGTGGTTCAT
GTATATACTCAATTGAAGACTCAGGGAGCTCAATTGAAGTCTCAGCAGGATCAAGCTAATACTACTAATGTGGTTTCCTC
TACTAGACCAAACAACTTGGTTTTATGGCATCAAAGGTTGGGCCATGTACCTGTTAGTGTATTGAGAACACTTGGTTGTT
TCAAACATATGTATTCTTCCTTTACTGATATAAGTACTGTGTGTCCTTTGGCTAAGCAAGCAAGATTACCTTTTCCCCAA
AGTACTACCACTACAACAACTTGTTTTCATATATTACATGCTGATGTGTGGGGTCCCTATAGAGTTCCTACTCATGATAG
TAAAAGATATTTCCTTACCTTGGTTGATGATTACTCTAGATATACTTGGTTGTCACTGTTGAACTCTAAATCTGAGGTTA
TAGTAGCATTACAGAACTTCTTTATAATGATTAACAATATTTTTTTCAGCACTATCAAAGTGTTGAGATCCGATAATTGT
TGTGATTTTTTTAACTCCCAAGTTTCTGATTTACTTAAATCATTTGGGGTATTGCATCAAACCTCCTAGACTTATACCCC
ACAGCAGAATGGGGTTGTGGAGAGAAAACATCTTCATGCTCTTGAGATGGCAAGATCCTTGAGATTTCAGTGCCACCTTC
CTCTCAAATTTTGGGGAGAATGTGTTCTCACAAGTGTGTACTTAATAAACATGATACCCTTCATTGTTCTTAAGGGTAAA
AATCTTTATGAGATGTTGTATCAAACTCTCCCTTCTCTTGATCATATTAGAGGGTTTGGCTATCTTGCATTTGCTTCTGA
GGTAAAGAAGACTGACCAATTAGCCTCAAGAGTTGTTCCAGCTGTGTTTCTTGGTTATTCTAGTCTTCAAAAGGGATACA
AACTCTATAGTTTACATACAAAAACTTTCTTTGTCAGCAGAGATGTTATGTTTAAAGAGTTCATTTTTCCATTTCAGCAT
ATGAGTCATTCCGATTCTCCTCTCTTTCCTGTACTCCAATTCACAGGAGACAATTCTACTTCCACAGACATACCTTGTGC
AGAAATTCCTTTGTGTGATCAGGCCTTCACTAAGGCTTCTGACTTCTCTTTGAATCCTGAGTGTAGTCCTCCTGTGTCAT
TACCCTCACTTCCCATTCCTACACCCAAGTCTGTTGGCCTTAGAAGATCCTCTAGACCAACTAAACCCCCTATATGGATG
ACTGATTTTATCACTCCTAAGACCAGGTCTGATTGCTTATACACTGTCTCCAATCATGCATTCTATGCTCTTAACTGCTT
CCTATGATGTTGCACTAACTGCTTACTCTTCTGTCTATGAGCCTACATCATTTACTGAGGCTTCTTCTCATCCTCAATGT
GTTGATGTCATGAAGGCTGAAATCAGTGCTTTGGAAGCCAACAATACATGGAGCATTGTTGACCTTCCTCCTGAGAAGCA
TCCTATTGGTTGTAAATGGGTGGTTAAGGTCAAATATTTGGCCTCAGGGGCTGTTGAGAGGTACAAGATTGGTAGCCAAG
GGGTTCAGTCAGAAGGAGGGGACAGACTATACTGAGACTTTTCTCCTGTTGCTAAAATGGTCACAGTCAGATCAGTTTTG
GCTGTTGCTGCTGCTAAAAATTGGCTGCCTATTTTTTAAGATGGATTTTTGCATTAACACGAGAAATGGCTTTTTCATTA
TTGTAATTTTTTATCCCAAACATTTGAACTAGTAATTGGGTACATATGTCCATTATAGTAATTACTATTTGAGTCCCACG
TTTGTTTTTTTATTTTTTTTATTTTTCTATATAATTAAGAGGGTAAAACAGTTAAAGACTTTCCTTATTTACACAATAAT
TAATCTATATTTTAGGTAGTTGAATTGCTCCATCACAAATGATTTGTAAAAAATGTATATTTAAGGACTTGCTATAATCG
AATATGTCTAAGTAAAATTAATCTATGATTTTTAACATGGTTGATATCATAAGTAATAATATTTATAAACTGATTATAAA
TATAAATAAATAAATAAATATGTACGGAATAAAATAAAGAGAATAATTTTTTATTCTTTAGGTTATCTTTAAAAGTGTTA
ATAACCCAAAATTTCAGACTATATGATATCTTAAATTTTGACAGATCTATGTCATAAGAGATAGATTAAATCAATTAATC
TAGAACAATAAATCTATAACATGTATGAAATTAAATGCTAATAATTTTTCCCGTCCAATATTTTATATCTTGTGATACAA
TATTTGAATTTAAAGAATGGGAACTGTTACATACACTATTTAGAACTAGTAGTAGAACTGGTAAAAAACATACCTAGAAA
TAAAACAAGAAAAGAAAAATAATGTTTGAATCATAAACTTTGACAAATAATTAATTAAAAGAAAATAAAAGTGCCTTTAC
ATATACAATAAAGAGTAATAATTTATGTACAATTAAGTCGCACAAAGTTATATACTTCGGATAACAATCAATATCAACAC
GAACCTATATAAAAAAATAGAATGAAAATGTTAGAAAATGTATATCAAGATACACTTAAATAAAGAAATTCAAAATAAAA
AATTAGGACATATATACATATTAATATATTATGGAGAAGTTTTATTCATTCAAAAGATCATTAAAACCTATAATATACGT
AAAGGATTGCAATTTTTTCTTTACTTCATTATAGTTCTTACAAAATATACAAGATAATTTTTATATTAGATTGGAGGGTG
AATTATACAAATAAAATTAAGATATAAAGAGCTAAGGATACTACTTTGTTGACCCATATTTTCATTTGGAGATTTCATAG
TCTTATAAATATAGGCATATTTGTTCCTTATTTTTTCACCATATTTCGAGACTCGAAGTTGATTTTCTCTCTTTATCTTC
CATTTTCATAGATGATAACCTTCCTTTAGCAAATTATATGTGAAAAATGAAAGGCAAAGAAAGAAAAACACCATTGAATC
TCGAGATATGGTGAAAAAATGAGGAGCAAATTAAATATGCTTATATTTATAGGACTATAAAATCTTCAAATGAAAAAAAT
ATGGAAAACATAATAGTATCCTTATTTTTTTTATTTCTTCATTGTATTTGTATAATTCACCCTCAAATCTTAAATAAAAA
TTGTCTTTGTATATTTGTAAGAACTATAATGAAGTAAAGGAAAATTAGCAAACTCTTACATATACTATAGATTTTAATAA
TCTTTTGAATGAATAAAATTTCTCCATAATATTTAGTACCTATGTCCTAATTTTTTTTATTTTTAATTTCTTTATTTAGT
TGTATCTTGATATATATTTCCTAACATTTTCATTTTATTTTTTATATAGGTTTGTGTTGAAATTGATTGTTCTCCGAAGT
GTATAACTTTGTATGACTTAATTGTACATAAATTATTACTCTTTATTGTATCTGTAGAGGTACTTTTATTTTCTTTTAAC
TATTTGTCAAAGTTTATAATTTAAACATCACTTTTCTTCTCTTATTTTATCTCTTGGTATTTTTTTATAAGTTATACTGC
GAGTTCTAAAGAATCTATGGAACGATATCCATTTTTTTAATTCAAATATTATATCACAACATATAATAATATTAAAAAGG
GAAAAGTTATTAGCAAAGTGGAAAAGGAATAAGGAGAAAACAATCAATTTCAAAGATTGGGTTCATATTTTTATCAACTT
CTTTAATAGTTCAAGCAAATCTAGCTAGCTAGTAATCACACATGCATGCAATAATTCAGAAATTTTATAAAGTTAACAAC
AACAGGAAAACACATCATTAATACTGACAAAGCACATATTCCAAACATCAAGATAAAAACTAAGCATATAAGTCACATGA
GGATTCAGAAGCTAGGATATAAACATGAAAAGAAGGGGAGCAACATAAATATATACATAAGAGTATGCCCTTAGAAGGGG
GTCACTACAAATGCATTAACAAAGTTTTTTCTAATCTATAATTAGCACACAAAAACTTTCACCAAAGAGTTAGAGGTACA
ACGCCATCTTTAACATTCAAGCATGGAGGTCAACACAAAATCCAACTAGAATTGGGAATGAAACACAGAATCAGTTGACA
CATTTTAAAGATAGGTCAGATCTAAATGGGGTAAGAAGCATAAGCAAAAATGAGGAAGATTAACTTGTGGTCACTTTGCA
AACTTCTGACAGCTACCTCCATGAACTCCAAGCATCGATGGAAAGCACATTACCTCCTAATCAAAGGTAGGGGACGGTCA
AATGTCAAGGAATGAGCAAGAAAAGAAGAAGGAAGGAAGAACGATTACCTATCAATAGTGAATGATCTTGTGTGTAATGT
AGAAGGCAGAGAAGAAGAGGTACAAGACAGAAACAAACTACAAAAGGAGGCGGCGAAATGTGTGGTTCTAGTGGCTGTCA
GAAGGATACATCTCAAAGACAAAATTGGAAAAGGAAAATGAGAATGAGGCGGATGTTGTTAGGTTATTTTCCTTATTATA
CATAGAGGGTTCATTGTGGGCTGTGCTCCCTTTTTATGATTTTTTTTTTTCGTTTTTGTTAATTTTTTGGGCCGATTGGC
TAGACTGATATGTATTACTTTGAATAAAAACAACCCAACATGCCACAAAAAATTTGGGAAAAAGAGAATTCCAGAACACC
CACAAATATAAAGGAAAATAAGATAAATAAAAATAACTATAACATAAATAAAAAATGACTTTATAAATCTAGTAAAAATT
ATAAATGTACTTCACACCAAGTAAAGTAATTATAGAAGATAACACAATGAAATATATAAATATATTTCAAATCAAGTAAA
ATAGTTATACAAGATAATTCTGCAAAATATTTCAAATCAAGTAGAATACACACTATAATGAAATTAAATTTCAAATTTCA
TAAGTTAGTACTTCTATGTGTTTTAATATAGGGAAAAGTTTCAAATATACCACCAACTTTGAAAAAAGGCTCATCTATAT
CATCTTTTAAAAGTTAAGCTCATCTATGTCATTGTCTTTCAACAAAGTGTATATATATATATATATATATATATATATAT
ATATATATATATATATATATAATTTTGCAATACCTTTTTTCAACATCACCTCTTCTTAGATGTACACATTACCAAATTTT
AACCAACTCACCCATAACCCATTAGAAATTAATACCCGGGTTACTCAAATGGGTACAATTAGAATGGACCAGTTTAATTT
GGTGGGGTGGACCACTAATAAGAGGCCACATGGAAAATGATATTGCAAAACCATCTATATTTTCAATTAAAAAATAATGG
CATTAATGGACACTTTGTGAACGACAATGGCATGGATGAACAAAACTTTTAATGGCTGACATAAAAGAGCCTTTTATCAA
AGTTTGATAACATATTTCACCTACCAATAAAAGTGCAGCTTTCATGGTTAAAGCATATAACATATTTAGGTATATGAGAA
GGTAACCAACATAATCAAATGGAATTAGGTGAATACTACAAGAGCGTACTGTTTTGAGGCTGTATTGTAACTGTAATGCA
TCATTTGCCATGTTTTCATGTTGCTAGTTTGAATTTCTAGGGCTGAATTGGCAACAAACCAGCCACCAAGTTTAATTCAA
TGCTTTTTAGAGTTACGACATGACCAAAACGAAGACTTTCCTCAAGTTGCTTACACTTGGTTAAAACCAAATGTTTGAGC
TTAAGAAAAGCATTGTCATAGACGTACAATTCTGATTCCCTATGGTAAGTCTTACTGTTCCCAGATGTTTGATGACCTCC
TCACAAGGGCATGGACCCGGTCCTCTGCAGAGTATGCTCGTCCAGGTTCAGGTGCTATACAGCTAGAAAGTTGTCGCGTC
ATAGGTTGGTGAGGCGTCAGTGTACTACACCAATCAAAATGGACGATGTTGTTTTGTCCAACAGTCCTTTAACTCTTTAA
GGTTGATATAGTCAACATGACAAACAACAAATCATCATTCATTCAAAGAGAGAATTGTAACACCCCTAAATACTAACCAA
GAGTCGGATTTCGATACACCATTGCTTAATTACTACAGTATGTTTTACTCTCATTTTGGGAACATTAAATGTTGTGATAT
GTGCAAACTTGCTTAACATAAATTGTGATCGTAATTTAATGGATTGTATTGCGGTATTTGAATAATATTCTAGTTGGAAT
TATTTATAACTTTGAAGTTGAGATATATACATATTGGGATATATGTATATATTTGGGCAGCAAACTTTTTACTTTTAGGC
AGCCAACTTTGACTTTTGGCTATCTCTAGTAAGTGATAAGTATAACTCTTATAACATATAATTTCACACCTCCTATATAA
GAATTGGTGTTCCTTAACTCTAAGAAAGGGGTAGAACTTCCTCTAACGATATTACTCACAAAATTCCAAGAAAATCTTGG
TCCTTTTGGCTGGAATTCGAGAAACAACCCTTCTCTTTGGTAAGTGATGAAATATGTTTCTGAGCTGGGTAGTGTTTGAT
AATTTACGCATATCTCGTTCTCTATAACTTTGTTTACAGTGCCTAAATATGATTTGGAAAGCTAATTCGTATACCTACAA
CTCTTATGTTTATGTAAAACTCAAATTTAGCTATTATGGATTTGGAATATATGATGCAATATAGGGCAAGTTCTGTCCAG
ATTTCGAAATTTGAAATCCTGTATGATCAACTGTTAGTGTTTTGAATATATCTTTTTGTACAAAATATATTTTGTGGTGA
TTCTTGTTTATTTTCAACCTTTAGAGATGTACCTACATCTTTCATGAAGGATATAAAGTCCAGTTTTGCGTTTTTCCTTT
ACAAATCTGAGTTGCGACTTGAGGTACCTGGCTGGACATATTCACTGTTTTGGGAGCATAGTTGTCTTTGTACGTGCTAG
GCTTACTTGTGATGATGATCCTGTTTTACGTCAACATTATTAAGATAATAGAAATTAAAGAAGTTATTTAATTGTACTTT
TAAGGTTATATATACTTGTGTACAAGTTGAGAACCTTGATAAGTTAGTCGGGCTACGATTTGAATTCTTGAAGTTTTGTT
GGACTGTTTCTATGCTAAAGACCGAGGTTTGTGTATAAACTTGTACTCTTTTTACCTGCTAGTATATCTGAAAGTTCATC
TTGGTACCTTGGTTACCTTTTGTCACTTTGCATTGTGTTGGTATCCTTTCAAACATTAAAGACACTTGTGTAACTCGCCC
ACTTGTACGGATTGTTTGATCACTTGGCACTCTTGTTGGGACCTTGTCCTTCTTGTAGCTGTGACTTTGTCACTATTGGC
ATGCCTCTTGATTCAAATCATTTCCCATCTTGACACTGGATTTTTAGTTTGTCTTAAAAATGAAAGTTGTCCATTTTAAG
TACGAACTAGAAAGCCATTTTTAATATGGTTCTTGGTTTTCTTGATTATTGTGTTTTGACCCTTCTTGATACAGGGCGTT
GGCCTTTCTTGATCCCTGCATGTGCTTGGTGTGATGACATGAGGTATATATTGGGTGAGCCTCAGTATTTGATCTCTTGG
GAAATGGTGTTATGAGAGTTCTTTACACTTGGATCTTTAAATATAGAACTTGATACCCTTAATATATTGTTTACTTGATT
TATTTATTATGTTTCAAGTGTACTATCCATGACTTTTGAAACGTAACTTGGTGAATCTAGCGGCTCCACGCATATAGTTT
TTACACCACTAAGCTTTATGCTTAGTGATAGTTGTTTCTATCGTAGGGAACATTCGAGGGGATACTTGAAGCTGGCCATT
GGAGGCAGAGTTTTTTGCGAGCTTTATCGGAAAATCACATTTGCATATAGGCATCTATAGTTTGCATAAACCTTGGGACT
TATACATTATGTGTTGTATATTTACATGAAATTTTGAAGGCTAATTTGATCATGTCACCATGGGTTGTGATATAAGTATG
GCTATATGTTTTGTTCCTTTGGGGTGTGTAAGCCCAATTCTTGTAATATATTAAATTTACCACTTGTTTTGAATGGTTCT
ATGAAGCATGCACCACCTAATTTGGATACTCGAAAGTTGATAATATTCTTTTTATATCATTTTTGCAGTGTGAGGATAAT
ATATGCATAAAAATCTCGTGAGTTATTGGCTTATATTATTTTGGAAGGGTTTTTCCACCATAGGTTAAAATTCTGTGCAA
TATCATTTTGACATCAAATAAATGTATAAATGGGCAGGATGCACATCCTTAACTATTTTTTTTTCTTTATGAACCTAACC
CCTCTACTAAATTATAATCAATATGGCCATAGTTAATCTATTTTAAATGTCGCAAGTATTTAATTAGATTTCTTGTTTAA
GTGGTAGCATCATTCCGAGTGGGTTGTTACAAGTAATGGTATCAAAGCCTAGGCTTGTGGTTCTAAGACTTTTGTTGTGA
ATTACTTGTATATTTGTTCGCTTTCGAAAAGGTTCTATTTAGACTATTTGTTCACTTACATGGTTTAAAAGAAATTTATC
ACATGTAGAGTGCATATGCATCAAGTACATGTCCCTAATGCAATGTGATCTTCCCTTTTGAAGGAAATAAGTTTTGGACT
CTTCTTCTAATAGACCATGATAAACTCCTTCGGATGGTGTTGCAAATTTTGATGGAGAAAGAACTTTACTCTAAACTTTC
CAAGTGTGAATTTTGGCTTAATGAAGTGGCTTTTCTGGGACATGTTGTATCAACTGAAGGTGTAAAGGTTGATCCTAGTA
AAAATTCAAGTAGTTGTTGAACGGAGACCTCCCAAAATTCTGAGTGAGGTAAGAAGTTTATTGGGCTTAGCAAGGTACTA
TAGATGATTTGTGAAAGGCTTCTCTGTTGTTGCATCCCCTTTGACTAAACTCTTGAAGAATGAAGTAAAGTTTACTTGGG
ATGACGAATGCCAACACAACTTTGAAACCCTCAAATCCTTGTTTACACAAGCTCCTATACTTACTCTACCAATTGAGGGG
AAATAGTATGCAATATAAAGTAATGCTTCTCAGGGAGGTCTGTGATGTGTTTTGATGCAAGAAGGGATGGTAATTTCTTA
TGCCTCTCGGAAATTAAAAACCGCATGAATTGAATTATCCTACTCATGATCTAGAACTTGCTGGTATAGTGTTTGCTTTA
AAAATATGGCGGCATTATTTGTATGGAGAGAAATGTCATATATTCACTGATCACAAGAGTTTAAAGTACTTGGGTACTCA
GAAGGAGCTAAACCTAAGACAACGTAGATGGCTTGAACTCATCAAGGATTATGACTGCACAATTAACTATCATCCAGGTA
AAGCCAATGTGGTGGCTGATGCCTTAAGTTGAAAAAAATCCTTCGCAAGCTTAGCTTTGAGTTTGTTTCCCTTACTTCTT
GAGTTAGGAGCAATGAGTGTTTGTTTTGCACTTGATTCAAATGGTTCAGTTATTGCTAATTTGCAAGTCAAACCAATATT
ACTTGAGCAGGTGAAAGAAGCACAAAAGTTAGATGAGAAACTTGTAAAATTGACCAGAGAAGTTCAAAATGGGGAAAACC
TTGATTTTACAATAACAGAGGATGGTGGCTTATTTTATCAATACAGGTTATGCGTCCCTTGTGATGAAAAATTTAGAAGA
GAAATCATGAATGAAGCACATACATCATCATATACAATTCATCCTAGAGGTACAAAGATGCACCAGACCATCAAAGAACA
ATATTGGTGGAACGATATGAAGAGAAACATTGCGGAAGTCATTTCCAAATGTTTGGTTTGTCAGCAAGTAGAGATAGAAC
ACTAGGTCCCAGTTGGTTTGCTACAGCCCTTGTCGATGTCGGAATAGAAATGGGAGAGAATTACTATGGACTTTGTTTCT
GGACTTCCTCGCACTTAGAGAAATCATGATGCAATATGGGTGATTGTGGATAGGCTAACCAAGAGTGCTCACTTCTTAGC
AATTAGGCATTTAGCCGAATTGTACATTAATGAGATTGTAAGACTACATGGGATATATGTGTCTATTCTATTGTATCTGG
TCGAAACCCAAGGTTTACATCTAGATTTTGGGGCAACCTGCAGGAAGATTTGGGTACTAAGTTGAAATTTAGCACTCAAA
CATACGGTCAGTCGAAAAGAGTGATACAAATTTTGGAGGATATGCTTTGAGCTTGCATTATGGAGTTTGAGGGTACGTAG
TTGGGACAAACACTTGGCTTTGATAGAATTTGCTGACAATAACAGTTACGAATCGAGTATTGTAATGCCTCCCTATAAAG
CCTTGTAGTGAAGGAAATGTAGGACCCCTCTTTGTTGGAGTGAAGTTGGTGAACGAAAGCTTGTTTGTCCTGAAATTGTG
CAACAAACAGAGGACAAGGTAAAAATTATCAAGGATCATCTAAAGATTTCTTCGGATAGACAAAAGTCGTACGTTGATCT
TAGAAGGCGTGACATTGAATATCAAGTTGGAGATAAAGTATTCTTAAAGGTGTCTCCATGGAAAAAGATTATGAGATCTG
GCCAAAAAGGAAAACTTAGTCCCCGATTTATTGGACCTTATGAGTTACTTGAAAGGGTTGGACCAGTAGCATATAAATTA
GCTTTGCCACTGGAGTTTGACAAGATCCGCAATGTCTTTCATGTTTTTATGCTCAGAAGATATCGTTCTGATCCATCACA
TGTTCTGCCAGTTGAATTTATTGAGTTTAATCCTGACTTGACTTGTAGTGAAGAACCTATCCGAATAGGAGCTCGAGAAG
TAAAGCAACTTAGAAACAATAGAATCCACTTAGTAAAGGTACTTTGGAGGAACTATTTTGAAAAAGAAGCAACTTGGGAG
AGAGAAGAAGACATAAGGACCCAGTATCCACACATGTTTTGGGACTAGTGTAAGGTAAATTTCAAGATGAAATTTCATTA
AGTGGGAGAGAGTTGTAACACCCCTAAATACTAACCAAGAGTCGGATGTCGATACACCATTGCTTAATTACTACAGTATG
TCCTACTCTCATTTTGGGAAATTTAAATGTTGTGATATTTGCAAACTTGCTTAACATAAATTGTGATCGTAATTTAATGG
ATTGTATTGGGGTATTTGCGTAATATTCTAGTTGGAATTATTTATAACTTTGAAGGTGAGATATATACATATTGGGATAT
ATGTATACTTTTGGGCAGCAAACTTTTTACTTTTGGGCAGCCAACTATTACTTTAGGCTATATCTAGTAAGTGATAAGTA
TCACTCTTATAACATATAATTTCACACCTCCTCTATAAGAATTGGTGTTCCTTAACTATAAGAAAGGGGTAGAACTTCCT
CTAACGATGTTACTCACAAAATTTCAAGAAAATCTTGGTCCTTTTGGCTGGAATTCGAGATACACCCTTCTCTTTGGTAA
GTGATGAAATTTGTTTCTAAGCTGGGTAGTGTTTGGTAATTTATGCATATCTCGTTCTATAAAAGTTTGTTTACAGTGAA
TAAATATGATTTAGAAAGCTAATTTGTATACCTACAACTCTTATGTTTATGTAAAACTCAAATTTAGCTGTTATGGATTA
GGAATATGGGACGCAATATAGGGCAAGTTCTGTCCTGATTTCGGAATTTGAAATCCTGTATGATCAACTGTTAGTGTTTT
GAATATATCGTTTTGTACAAAATATATTTTACGATGATTCTTATTTATTTGCAAACTTTAGAGATGTACCTACGTCTTTC
ATGAAGGATATAAAGTCCAGTTTTGCGTTTTTCCTTTACAAATCTGAGTTGTGACTTGAGGTACCAGGCTAGACAGATTC
ACTGTTTTGGGAGCATAGTTGTATTTGTACGTGCTAGGCTTAGTTGTGATGATGATCCTGTTTTACGTCAACATTATTGA
GCTAATAGAAGTTAAAGAAGTTATTTAATTGTATTTTTAAGGTTATATATACTCGTGTACAAGTTGAGAACCTTGCAACG
TTGGTCGGGATACGATTTGAATTCTTGATGTTTTGTTGTACTGTTTCTATGCTAAAGCCCAATGTTTGTGTATAAGCTTG
TACTTTTACTCTTTTTACCTGCTGGTATATCTGAAAGTTCATCTTGGTACCTTGGTTACCTCTTGTCACTTTGCATTGTC
GTGTTGGTATCTTTTCAGACATTAAAGACACTTGTGTAACTCTCCCACTTGTATGGATTGTTTGATAACTTGGCACTCTT
GTTGGGACCTTGTCCTTCTTGTATCTGTGACTTTACAACTATTGGCATGCCTCTTGATTCGGATCATTTCCCATCTTGAC
ACTGGATTTTTAGTCCGTCTTAAGAATGGTAGTTGTCCATTTTAAGTACGAACTGGAAAGCCATTTTTAATATGGTTCTT
TGTTCTCTTGATTATTGGGTTTTGACCCTTCTTGATACAGGACGCCGACCCTTCTTGATACCTGCTTGTGCTTGGTGTGA
TGACATGAGGTATATATTGGGCGAGCCTTGGTATTGGATCTCTTGGGAAATGGTGCTATGAGCGTTCTTGACACTTGGAT
CATTAAATATAGAACTTGATACCCTTAATATATTGTTTACTTGATTTATTTATTTTATTTCAAGCGTACTGTCCATGACT
TTTGAAAGGTAACTTAGTGAATCTAGCGGCTCCACGCATATAATTTTTACACCACTAAGATTTATGCTTAGCGATAGTTG
TTTCTATCCTAGGGAACGTTCGAGGGGATACTTGAAGCTGGACATTAGAGGCGGAGTTTTTTTGCGAGCTTTATGGGAAG
ATCACATTTGCATATAGGCATCTATTGTTTGCATAAACCTTGGGACTTATACATGACCTATGTGTTGTATATTTACATGA
AATTTTGAAGGCTACTTTGATCATGTCACCATGGGTTGTGAAATAAGTATGGCTATATGTTTTGTTCTTTTGGGGTGTGT
AAGCCCAAGTCTTGTAATATATTAAATTTACCACTTGTTTTGAATAGTTGTGTGAATCATGAACCACCTAATTTGGATAC
TCGGAAGTTGGTAATATTCTTTTTATATCATTTTTGCAGTGTAAGGATAATATATGTATAAAAATCTCGTGAGTTATTGG
CTTATATTATTTTGGAAGGGTTTTTCCACCATAAGTTAAAATTCTGGGCAATATCAATTTGACATCATATAAATGTTTAA
ATGGGCAGGATGCACATCCTTAACTATTTTTTTCTTTATGAACCTAATCCCTCTACTAAATTATAATTAATATGGCCATA
GTTAATCTATTTTAAATGTCGCAAGTATTTAATTAGATTTCTTGTTTAAGTGGTAGCATCCTTCCGAGTGGGTTGTTACA
AGAATACTCAAGCCTCAAGAAAAACAGCAAGGGACCTTATAGATTGCCTAATTGCTTCCTGAACCAGTTGTTACTTTGAT
TGCTTGTATTTGTGCTTATATTGTAGGATTCGTTTCGGTTGTGATAGAAACATTTCAATCTTGGGTGAATCATTGTAAGA
ACTTAGTTGAGGGCAACTTCCTGTCTTACGTCAAAGTCTATATTAATCAGTTGGGTTAGTATAGTGGGCAATGCAGGTAT
TGATTTGGCTCGCTGAGTGTTAGTGTATTACTCAGAATATAGATTATGTGGTTAATCTCGTATGTGTTGTAAACTGTGTT
TTACTCTTGCTTGTGAAGATTAGTAAAAACAGTTTGAAAATCATGTGAGACAAGTCGTGGTTTTACTCCCTTGAGGAAGG
AAGTTTCCACGTAAAATTGAGTGTGCTATCTTTACTTCCAGTATTTACCTTCTGTCCATCTTAACTGTGTTAAGGACATG
GTCCTATCGTAACTAGTGGATGCATACATTCCAACAAGTGGTATCAGAGCTTGACTTTTCTATTTGGGTAACACCAAGAA
AAGAAAAAATCCTGAAGGAAAGGTTACTCCACCTAACCTGGAAGAAGGTCAGTCAACCACTAGACCACCACGTTTCAACA
GACAATTCTATGGTTGGTGGAAGACGTCTGCATGACTACATCAATGCTGAAGACACTGGACTATGGAATGTGATTCTTGA
CAGACCCTACATTCCCACAAAAGATGTAGTAGATAGAGAACTTACCAAGGTGATTCCCGAAACCAGAAGGGAATACAATG
AAGCAGACAGGAAGAAGATAGAGAAGAACTACAAAGAGAAGAAGCTGTTGGTATGTGGAATCGGTCCAGATGAGTACAAC
CGAATCTCTACGTGCGAGACATCTAAAGAAATATGGGATTGTCCCAAAACTGCCCATGAAGGAACAACACAAGTAAAAGA
GTCTAAGGTTGATATGCATATGACTCAATATGAGAACTTTTCTATGAAGGAAGTTGAAACCATCCACGAGATGAATACCA
GATTCAATTCCATAACCAACAAACTGAGATGTCTTGGTGAGCCTATTCAACCAAGCAAACAAGTTAGAAAGATTCTCAAG
GTGCTTCCCAAGTCATGGGAGAGCAAAGTGAATGCTATCAGTGAATCAAGACATCTGAAGGTACTCATTATGGATGAGTT
GATTGGAAAACTTCAAACCTACGAGTTGAACATGCAACATGGGTCAACCATAAAGGAAGGAAAGAAAGAAAAATTGGTGG
CCCTGAAAATATCTTCAAATGATGGGACTGAAGAGGAGGATGCAATGGCATATATCAATAGATGGTTCTAGAAGATAATC
AAGAAGCATGGAGGGTTTCAAAAGAAAGGTTCCACCAGCAGAGCATCAAATGAAAATGACCATTGTCATAAATGTGGGAA
ATCTGGTCACTTTATGAGGGATTGTCAAAGCCAGAAGCAGGAAACTCAGTACTTCAAGCCTCGAAGAAGGGACCAGGCAC
TAGACCATGCCAAACGAAAGGCTCATGTTGATCAAGTAGTGAAGAAAGCCTTTGATGTCTAGGGAAATAGATCAAGTGAA
TCTGAGGAAGAGGAAGATAGTCATGAAGATGTCTCGATGATGAAACTGTATTCAACTCCATTTTCTCACTGATGTCAAAA
TCTGATGATGAAGAGAATCAGGATGAGGTAACCCTTTTTGATATCAAAAGTGACCTAGATACTTTATCCATTAAAAGATT
GAGAAAACTTGTTGTTGTACTAATTGACTCTGTTGATGAATTAACTACTGATAATTTGATGATGAGTGAAAAACTTAGTC
TATACAAGGATGAAAATGCAGCTCTTAACTCTCAAATGTCTAAAATGAGTGTTAGGATAAGTATTCTAGAGAGTGATAGT
TCACAGTCCAATGAGGAACCTGGTACCTCTGAGGGTGGGAAACGTAAACTTAGTAACTTTGAGGTTGAGCTAGAAGAGAA
ATTGAAGGCCTTTGAGTCTAAGTTAGTTGCCTCCCTTGAAAAAAACTCTCAATTAGTGAAGGATTTGTGTAAGATTAAAG
AAGAACTAAATCATTCCCTCAAATGGACTGATTCGTCTAAGATCCTTTCAAACTTAACCAATCAGAAGTTCAACAACAAA
AAGGGCCGAGGTTGTAGACAGATAGAGCCTCCTTACAATCCCCCACAGTAAATATGTCTTTGTTTCTGACAATCTTTTGT
GTACCCATTGTGGAAGAAATAGTCATTTGAAAGAAAAATGTGAGACTCTAAAAGGAGTGAAAGAAAGGCAAGAAAATTTT
CTCAAGTCAAGAAAAGGATATGTAGAAAAGAAAAAGGTACATGGTCCTAGATACCATTTTAGCAAGAACACTTTACCCAT
GAGAAAACATTTTGACAGTTTTTGGGAACTCTATCTCAAGTGGGTTCCTAAGTCTAATAAGTGATTCTTGTGCAGAAAAT
TATGTTGTGGTGATACATTGAATCAGCGTGATTTAATAGGAGGATTGGTTCTTTATTTTCTTAAATTGAATTGATAAATA
TTTTGTGCTGATTTTATGCGAAATCATGATTGCCCGTAATTTTGAATTTTGGCAAAATTATGACTAATTTCCTTTACCTC
AATTAAAAGTGGGTAGATGTCTTGTGTTTTTATATTTGGTAAAAAAAAATTAAAATAATTTTGATTTGACTCCTTTGAAA
TAAGGAAAAATATTTAATTGATCCTGAAATATTCCTTTTCCTTTATTATGTGCCCTCCCCTTCTCTATATAAAGAGACCT
CTTAGTTCATTATTTTCTCACACTCTTACACGGTCTACACACTCTCAGACTTAGACATTCTAAGAATAACTAAAAAATAC
TCTCTACTCTAACAGTTTGAAAATCGGCGAACATTCTAAGTGTTATCTTTACTCGGTATTGTTGTGTTCGGGTCTAGTAT
CGGATTAAGTTCGCCTGCATTGCTGATAACTATATTCTGCTTAATTGGTTAGTTCTCTTCACTAGTGTAATTTCGTTTTG
CATTATTGCATGATTGTATGGTTGAAATAAATAAAAGGAAGCATCCGAACTTGGGGGATCGTCTAAGGGGGGAGGGTTTA
CGTGCTATTTGTTTATTTACTTTATCGCAACATACTTCTGTTAGAGAGCATGCTTATAGGATTGTGATTTGTTTGATAAT
CCGTATTTTAATAAATCGGTTTTAGATCTAACTAAAAAAAATGAAATAAATTTACTATTGCCCTTAATCACCTATTTAAG
CCTATCTAATTATAGTAAATTTAAGCATGTATTTAAATAATTTAACTGCCCATTATAATTTGTTTATTCATTTGGTATGA
CTACCTTCGTAATTATAACAATAAAATATTGCTATGTTTGTAAAATATTTACTACTATGTTTTGTTTAACAAACTCTCTA
TGCTCAGTAAAATAAATGTCTGGTTGATAATCTATTTCTTGCATTAGAAATTTTTCTTGGATATCATGTTTGTGTCAATT
AAGTTTTCAGACATTATTTGGGCTTAGAAATTATGCATATAGGCTCCAAATGATTTTATTTTATCTCCAACGTTTATGTA
GAATTGTAATTAAATTTTCTGTATATTAATCAATTGAATTGTAACTATAGAGCACTGCCTAAATTTTAGAATGATAAAAA
ATGAAATCTGTATATAAATGTTGTGATATATGCGGATTGTTTGCTTATTTAGATATCATGCATTTTGGACTCAAATAAAT
AAAGTCAATGTTAATGAGTTAGTTTAAATAATTTCTGCATATTTCATTAACTTGCGCTTATCACATAGTAAATCAAGTCT
TAATTAATGTGAGGTTGCTAACAAATTCAGCATGTTAATCACTTAGATATCATGTCTCTAGTCTTAACATTTATTTTCTG
CATGTTAATAACGTTAGAAGAACAAAAATCTATCTTAATTGCTAGCTGCCCCAATTGAAATTCGACAGATATTATTTTAT
GCATTTGAGTTGCTACTTAAAATAATTTCTGCACTAATAATACCATATGCTACTGTTCTAAAAATATGTATATATTTTAT
ACATTTGTTACTTGTTTGTCCTAATTAAAATCAGCTACTGACTTTCTACATCTAACAAACTGATTGCCATATTAAATTAA
TTTCTGCAATAATAATTAAATCAACTACTGTTTTAAAATATTTCTGCATGTGTGATCACTTTTCTCCTATATTTTTAAAA
CAATAAATAAAATGTGTTGTGTCATAAAGTTATGTCCTTTTAAAATTAGTTGATAACTAAAATCTGTTTTTTTGTAATAA
TCTTTGCCACTCTTAATTAATTAATTTACTGTTGTAATGTTTGTTTATATGCCTCACACTTAGCATAAAACTATCACAAT
TATTTGTGGAAAGCATATTAATTAAAACTTAGAGGCCAACATGAACTTTATGTGCTAAATGCCGTCCTATTTGTTTAACT
TGGTGTCTAAGTGGACCTGATTAGGAGCATTTATTTTATTTTAATCTAAAACCTCCCTAATAGTAGTCCAATGCCTCTTG
GACCTTAATCGGAGACGCTAGGCACCTTTTAAGATGAAAAGCATGCGGTGGTGGGGTGGGGGTAGTTTAGGCCCTACGGA
GATGATGACATTGCCTCGAGCCGTAAATGACAAACGTTTGTTTTGTCTGTCCCTATATAGAAGTCGAGTGCTGATCCATA
AAGTCCTTCAAAGTCCCACTTTCCTTTTGTCCCTTTATTTGTTTTAAATTATAATTGCTTGGGGTAGTTTAATAAAAAAT
AAAATTTGATTCGCCTATCTAATTGTGCAATTTCTGTCTCCTCACTTCTCTCTTTATTAATTGCTTAAATGTTTATTATA
TCACCTAGTTTTGCATGCTTAATTAATTAAATAATGAATAACTGAAGTAACCTTAATTGTTAAATGTCACTTAGTAAGCA
TGTTTAAGTTAAATAACCTAAATAATGAAGTGACCTTAATTGCTACTTGTAACCCCTATATTTATTGCATGATATACGGA
CGGGACGCACATTTGTGGACCTCGAGGGATGCCTAATACCTTTCCCTCGAGATAAATTTGAACTCTTACCCTGATCTATT
GTTCGTTGACCTTAATTAGGTTTAGCTAGATTAGTTAGGTCCCATGATGCGCCTTAATTCGTTAGGTGGCGACTCTTCAA
TCCAACCCAAAACCCAAAAGACTTGTTAAGTCGAAAGTCCGTTTTTGTAAAAAAACGGAGCGCGACAGGGTTTTTAGCCA
CACATCAAAAAATAACAAAATACACCTAAAATGATAGTAAAATCAAATGGGTATAAGAAATTAAACCTTAATTTAAGCAA
AGGAAGAACAATAGAGAAGACCCACTTCCAACTTGGAGAAGATGAACTCCTTTCATCAAGTTCTCAAAATCCCTCTCCAA
ACTTGAGAGAAAAATAACTAAAAAGTACTATTCTATTCTGGAAATTAAAATAAAAGTTCCACCCTTAAAAATAATAATAA
GTTCAGTATTTATAGACTTCAGAAAATAGCGTTGGCGAATCTTTCAGCGAAGTTAGTTGATGTCACCGAATGACTTTGGC
GACTCGCCCTTCGTTTGTCTCATCGCCGTTTCGTTCTTGCCTTCAGCACCTTCACATTCTGGACCATTGGGCGGTATAGT
CCTTCTTCGCGGAACTATTCAGCGGAGCGCTGACTGCTCCTTTCATCACTTTTTTTATTCTTCTCCTTCAGGGGTTCGCG
TACTGGAACAAAGGGTGGAGTAAATCCTTTCGACGAATCGCCAAGTGTGCTTGGCGATACTCGAGTTTCAGCTTCGTTGT
TCTTTTCAGCCTTTTTGTTCATTTTTGCGCCTAAGTGTCCATGCTTTAACTAAAACATCAAATACGTGAAACTTAAGAGT
ATTCATCAGATATTTAGACAAAATAAGCATTCGAGGACACTATTCTTATCAAAATAAAGCCCTAAATGAGTCCAATTTGT
GGACTCATCAACACCCCCAACTTAAACTTTTGCTTGTCCTCAAGAAAACTCAAGTTTAGCCGTTCAACAAGGTGACAAGA
CTCAATCATGAATGCACACAACAAGACTCAATTTACTTATGTAAGGATCAATTGTGTACTCAAAGATTCAGGTTGTGACA
CACCATTACCAAAGATTCTCATGCTCGCAATACCTGCTACTAATGCAAGTTCAAGCTTTACAGCAATATCTGAATGCCGT
CACACAAATAATGATTCCATATTCACGCACATGGGTAAATCAATTTAAGATCAGGAATCAGATGCAATGCTCACACTAAA
AAAGAGGAACGCAATGCATGTTTTCACCCATAGGTTTGCCCTTATTTTCCAATCGACTTTCAATTCGGCTTACTCAAGAT
CAAAAAGGTCTTTCTAAGGCTTCTAATGGAGCTGAGTAAAAAGATATGGTCATTTAGGCACAATGACTTCTTCCTCGTGA
GCTGTGGTGTTCTCAAGGCATTCTCTTCTTTCCCTTTTTCAATTCATTTTCTCGTCCTTCTAAGTCATCTTTTTATTCAC
CTCCATGGATTACTTGGAAATCCGATTTCTTTTGTACTTTATTCCACACATTTTTTTTGAAGTGATTCCATTTTTATGCA
ATACCATGGGTTCAAGGGGACTTTTCTTGCACTTCTTGACTTCTCATTTTCCTTTTCACCACACCCCCAAGTGATTATAA
GTTGGCTATTCGCTAAACCACAAATCAAAATGATTATAGGTAGTGGGTCAAGTAAGGTCTAAGGTTCGTCAAGGTTCTTC
CAAAGAAAGGTAAGGCTCAAAGGATGTTCAAAAGAGTTTCACACGCTTACGGGTAGGCCACAAAAGAGGTATTTGTCAAA
TTTGGCTCACACTCTTTAAAGTTGCCTAAGATCATCTCAAGAGGACATCTTTCTAAATCAATCAGACTAACGGGGCAAAT
TCTGGGTTTATTCATGCATGGTTCAAAGTAATCTCATCACACAAGGCATCGACAGTTAAGTCAAACAAGACTACACACTT
TTGCTAGTGTGCAAGGGTCATTACAAGAGAATCAATTTGAAAACTGGCTAATCACAACGAGATGCAAAGAGTTCACATAT
TGTCTATGCAACTTCATTTGTTCTCGTTGTAGTCGCACATTCATGTTTGTTCGATTGAGAGCACTATTCAAGTCATTGGT
ATTGATCGAAACCGAGACTTGAATTTGTACAAGAACAACCACTTTCAACACATGAGATGGCAAAAAATTTCAAAAAATGA
AATTTTTTTGGAAGGATCAAAATCATTTTTCAATTAAACCCAAAAGAGAGCCATAAGCCCAAACAATCGCAAAGCACTTT
TTTTAAAATCACAATTAAAAACAGACAACCCAAATGTACACCAAAACACAAGTATACGAAACAAGCAAACAAGGTGGGCC
TCACCCCACAACAAATAAAAACATTTGTCCTCAAATACAAATATCAAAAAAAATCATTGCAAATGAGTACAAAATTTCTA
AAAATAAATCGGGGTTCGGAAAACCAACCTTACATGCCAATTAAAATACTTTTGAAATGCTAGGCGGCAATGTAATCCAC
TCCAAGCACTAATTATCGACTACAATACTAAAGGCAAGCAATAATCTAGAAAATATTACCTTGATGTGAAGTTGAGAAGT
TAAAAAGGAGGGAGAGTGGAAAAATTTAAAAATTCTGAGATATTTGGCTCTTTATAACTGTTCAGTTCTTGTCCATTCGG
CGATGTTAGTCAACTCGTCGACCCACTCAGCGGTTTGCCGAGTGGTCATTTATCTCATCCTTTCTTCAAAATCTTCAATT
TTCTAGGGGTAAGATCGGCGGTCTGCGTCGAGATTGCCAAGCAGATTGGCGATGCGTTGAGATGTTTTTCGAGTTCGCCA
AGTTTTGCAGGCTCTGTGCAACGCTTGTATTGAGCCAAACGGCGGATCCAGTCGAGCTCGCCGACCTGTTTAGCGACTCG
CGGAATAGACTTTTTGCTCGCCAACCTGAGATTTTCCACACTTTTCTCGATTTATCTGCAACATTAACACACCATTATTT
ATAAAGGTAAAATCCTAAATTTATGACCTTGGGTTGCCTCCCAAGAAGCGCCTTATTTAACGTCATGGCACGACACAACT
CCTCACTCAAGTTCCATTAGTGAGGTTTGCCTCATTTTCATGAGGCCACCCCTCTTTAGTCTCTAGGTAGAGGATCTGCA
TACACAAACAATAAACAAAGAAAAACAAATCTAAAAGTAAAATTAGTAAAAATTACACAAAAAAGAACAAAAAGCTCTAG
TTACCTACAATTTTATGTGACACCACTCCCCGGCAGCGGCGCCATTTTGATGCTTATCGTGACTAACGACACTAACCTAC
GATATGAGTGTCTACGATCGTCAATAGAATAGTAACCCAAATAAAGGTTAGGGTCGTGTCCCAAGGGAGTGGTTTTGAGA
ATTGATAGAAAAATAAAATTAAGCTCTAACTAGTCGTAGCTAAAGACATTAACGATTAAAAACATAGTAAATTAAAGGGG
TGACATGAAAGTGTCAAATATACATTTTGGGGTTTTGTAACAAGTAGTGAAAGAAGAAAAAATTAACAAGAAAATCAAGT
ATGGGGAAATATTCTTGGGGTGTGATCGTAATACAAGTTGAGATAAATAGTTGGGTACATGCTTTTGACAAGAAATTTGT
AAGATAATAGTGACTAGGCTAAGCTTTATATGGAAATAAGTTCCCTTTCGGGCAACTTACCCCGTTTCAAATGTGTTCCT
CTCGGACACCCATTTGCCGCATGAAGATCAGCATACACCTTACCCCACTCACTCTCTCAAGCTGAGTGTTAGGAAATGGG
ACTAGGGTTCACCCTCTCGAGCTGAACCTCATGTCGATCCACTCCATAGGCCATTAGTCTACTGGTCTTGGTTTCGCGAC
CTTCTTCTCGGGCAAGCCGAAAACACATGAGTGGCCTTGTATTTGCAACTACAAACCCTTTAGATTAAACCAGAATCACT
AGGTGAAATCACCATTAAACTACATCTAACCTATCAACAAGAAAGACCCAACAATAATATCAACACATATTTGTTAAATC
ATACCCCAAGAATGGGGGGGGGGGGTTTAGCTACACATTAACAAATAACAAATTACACCTAAAATGATAGTAAAATCATA
TGGGTATGAGAAATTAAACTTTAATTTAAGAAAAGGAAGAAAAATAGAAAAGACTCACTTCCAACTTGGGGAAGATGAAC
TCCTTTCTTAAAGTTCCGAAAAACCCTCTCCAAACTTGAGAGAAAAATATCTAAAATGTACTATTCTATTCTGGAAATTA
AAATAAAAGTTCCACCCTTAAAAAATAATAATAAGTTCAGTATTTATAGACTTCAGAAAATAGTGCTGGCAGATCTTTCG
GCGAAGTTAGTCAATGTCACCGAATTACTTTGGTGACTCGTCCTTCATTTGTCTCATCGACATTTCGTTCTTGCCTTCAA
CACCTTCACATTCTGGACCATTGGGCGGTATAGTACTACTTCGCGGAACTATTCAGTGGAGCACCGATTTCTCCTTTCAT
TGCCTTTTTGATTCTTCTCCTTCAGGGCTTCGCGTACTGGAACAAAGGGCGGAGTAAATCCTTTCGGCGAATATCCAAGT
GTGCTTGGCGATGCTTGGGTTTCAACTTCGTCGTTCTTTTCAGCCTTTTTGTTCCCTTTTGCGTCTAACTGTCCATGCTT
TCACTAAAACTTCAAATACCTGAAACTTAAAAGTTTTCATCAAATATTTAGACAACATAAGCATTCGAGGACATTATTCA
TATAAAAATAAAGCCCTAAATGAGTCCAATTTGTGGAATCATCAACACCCCCAACTTAAACTTTTGCTTGTCCTCAAGCA
AACTCAAGTTCAACCATTCAACAAGGTGTCTCAAATAGTGTTACACAAGACTCAATTATCAATGCATACAACAAGACTCA
ATTTACTTATGCAAGGATCAATTGTGTACTCAAAGATTCAGGTTGTGACACACCATTACCAAAGATTCTCATGCTTGCAA
TACTTGCATCTAATGCAGGTTAAAGCTCAACAACAGTATCTGAATGCCCTCACACAAATAATGATTCCATATTCACGCGC
AGGGGTAAATCAATTTAAGATCAGGAATCAGATGCAACGCTCACACTCAAAAAGAGGAACACAATGCATGTTTTCACCCA
TAGGTTTGCCTTTATTTTCCAATCGACCTCAATATCAAAAAGATCTTTCTAAGGCTTGTATTGGGGCTAAGTGCAAAGGT
ATAGTCATTTAGGCTCAGTGACTTCTTCCTCGTGAGGTGTGGTGTTTTCACGGTATTCTTTTCTTTCCCTTTTTCAATTC
TTTTTCTAGCGCTTCTAAGTCATCTTTTTATTCACCTCCGTGGATTACTTGGAAACCCGATTTCTCTTGTACTTTATTCC
ACACACTTTTTTTTGAAGGGGTTCCATTTTTATACAATACCATGGGTTAAAGGGGACTTTTCTTGCACTTCTTAACTTCT
CCTTTTCCTTTTCACTACACCCCCAACTTAGGCTTTTGGCCTAAGTTGGCTATTCGCTAAACCACAAATCAAAATGATTA
TAGGTAGTGAGTCAAGTAAGGTCTAAGGTTCATCAAGCTTCTTCCAAAGAAAGGTAAGGCTCAAAGGGTGTTCAAAAGAG
TTTCACATGCTCACGACTAGGCCACAAAAGAGGTATATGTCAAATTTGTCTCACACTCTTTAAAGTTGCCTAAGATCATC
TCAAGAGGACACCTTTCTAAATCAATCATACTAACGGGAAAAATTCTTGGTTTAATCATGCATGGTTCAAAGTAAGCTCA
TCACATAAGGCATCGACACTTAAGTCAAACAAGACTACATACTTTTGCTAGTGTTCAAGGGTCATTACAAGATAATCAAT
ATGAGAAATGGCGAATCAAAACGAGATGCAAAGAGTTCACATATTGTCTATGCAACTTCATTTTTTCTCGTCGTAGCCAC
ACATTCATGTTTGTTCGATTTAGAGCACTATTCAAGTCATTGGTATTGATCGAAATCGAGACTTGAATTTGTACAAAAAC
AGCCACTTTCAACACAAGAGGTGGCAAAAATTTTCAAAAAATTAAATTTTTTCGGAATGATCAAAATTATTATTCAATTA
AACCCAAAAGAGAGTGATAAACTCAAACTATTGGAAAGCAGTTTTTTCAAAAACACAATTAAAAACACACAACCCAAAGG
AGGAAGTGTATCAGAACCCAGAGCTTGAAGAAAATGAATCTGCTGCTGATATTGAAGAAGAAATAACTAGAAGTCTTGCT
GGAAACATCAATCTTCTCATCCGTTAGACAATCTTGTTTCTCCACTTGATTCTGCAATACAAACTAGATCCAAAATAAGA
AATCTAGTTGCATATTCAGCCTTCATATCCACCACTGAGCCCAAGAACATCAAGGAAGCTTTACAGGATGCAGATTGGGT
AACATCAATGCAGGAAGAACTTCATCAGTTTGAGAGAAGCAAGGTATGGCGCCTGGTCCCCAAACCTCTCAACAGAACCA
TTATCGAGACTAGATGGATCTTTAGAAACAAACTTGATGAGCATGGGATCATCACCACAAACAAGTCAAGACTAGTGGTA
CAAGGATATAATCAAGAGGAAAGGATTGACTATGACGAGACTTTTGCTCATGTAGCCAAAATGGAAGCCATTAAAAGCTT
AATAGATTTTGCTGCCTACATGGAGTTTAAACTTTTTCAAATGGACATCAAGAGTGCCTTCTTGAATGGGTATTTGAAGG
AGGAGATGTATGTCAAACAACCTCTAGGTTTTGAAGATGCTAATCTCCCAAACTATGTACTGAAGTTCGATAGAGCTTTG
TATGGTCTAAAGCAAGCTCCCAGAGCTTGGTATGAGCGCCTGTCAAAATTTCTTCTTGTAAACGGGTTCAAAAGAGGTAA
AATTGATAATACTTTGTTCATAAAATGCAGAGGTAAGGAGTTATTGATTATGCAGGTTTATGTAGATGACATCATCTTTG
GAGCTACTTTAGATTCACTGTGCAAAGAGTTTGCTGAATTGATGAGTAGTGAATTTGAAATGAGCATGATGGAGGAGCTC
ACATTCTTCTTGAGGTTGCAGATCAAACATTCTTCTCAAGTTACTTCAATATGCCAAGATAAGTACATAAAAGTACTGCT
TAAAAAGTTCAACCTGCTTGAGGAAAAAGTTCTTGACACTCCTATGAGCACAAGTGTGAAACTTGACTTGGATGAAGAAG
TTGTTGATGTTAATTAGACCATATATAGGGGAATCATTGGGTCACTTCTGTACCTCACTGCAAGTAGGCCTGACATAGTC
TTCAGTGTAGGGATGTATGCCTGATTCCAAAGAGCACCAAAGGTATCACACTTGAAGGCAGCCAAGAGAATATTGAGATA
CCTAAAGGGAACATAGGACCTGGTCCTCTTCTACCCTTCTGGTGATTCTTTTGATCAAACTGGTTATGCTGATGCTGACT
ATGCAGGTTTTCTAGTTGATCGAAAAAACACTTCAGGCATGGCTCATTTCCTAGGATCATCACTAATTTCATGGGGCGCC
AAGAAGAAAAATTCAGTAGCCTTGTCCATAGCAAAGGCAGAATATGTGGCTGCTGCATTTTGCTGTGCTCAACTCTTATG
GATTAAGCAATAGCTCGAAGACTTTGGTGTTCTCACAGACACTATTCCCCTAATATGCGACAACATTAGTGTGATGAACA
TGGCCAAGAACCATGCTCAGCATAAGAGGACTAAACACATAGATGTAAGACATCACTTTCTGACAGATAATATTGAGAAG
AAGAATGTAGTGATGAGATTTTGCAAGACAGAAGATAAAGTGGCCGATATCTTTACAAAGTTATTGCGCAAAAAGAACTT
TGTCAAGAACAAACTGAAGCTTGGGATGCTCAAAGTCACCTGATTTCACAAAATGCTTGCATGAAATCTCCCTTTATGAC
TATGTTAAGAAGGGCAGGCATCTATATAGGTTGTATTGCTTTTTTGTTTGAGAATTCACATATGTTACCTTACTGCAGGT
ACACACTCATGGCATGTTGGATAGAGGGAAGATTAAGGGATACAGGCAGGGTCATCTAAAGAAAGAGACCTGGTCCCCCA
AAAGGTTAGTATCACTTATGCTACACAATTATCTGTCAACGGTCACTGCCACGTGTCCTTCCCCCGTTCATTGTGTCAGT
CTCATTCCATTCACTTTATATCCAAGCATTGCCACTGTTCATGGACCAGATACCCATTTTAAAAATAGTTTCTTTAGTGA
ATTCAAACATCTCAATCTCTTCCTAATTCTTCTTTAAATTCACTAGTTTTGATTAGTCTGTTTTCCGCTTGCATCAAAAT
GTCTAAGTATTCTTCATCTTCAAAGCTTCTTGTCTCACAAGAAATTGAAAATCTTAGTTTATTCAATTTCTCCATTCCTC
CCCCAGAAGAATCTCCGTCCACTCCAGTCTGTGGAGTTGGTGAGATGGGTGAATCCAACACACCCACACTGAAGTGGTGC
CATCTCTTGCAGACCAACCTGGGGAAATCTTACCCTGTTCTCCAACCTTAATTCTCTTCGGTGAGAAATCCCAAAACTCC
AAGGCCCAATCAGTTGTGAAGCCCAGCATCACACCCTCCACTGAAAAAGTAGAAATGGCTTCTAGGGCTATGTTTCTTCC
ATGTCTGAGTGGCTATTCGAAGGAGATTTGCCTGAGGACAAAGGGTCAAGGTCAAATATTTTAGCAGTAGTAGCGGAACT
GGTGGATGTACAATGTTTGGCATCCCTTAGAGGAGATGTTCAACCAACTCTGTTGGAACAAGAGTTGAGATCGCCGGAAC
AGGTCCCTCGCAGTGTTCAACCTGTGTTTGACAAAACTCCTAAGTCATTTGATGTTGATAGTGAGAAAGTGGAGGAAGAA
GAAGTTCCCTTGGTATGGCACAGAAAAAGGGTTCGGGGTGCTAATGCCTCGACAGTGGGTGCTCCAGATCTAGAAGAAAT
TAAGGATGTCCCTGATACTGAATTCAACGATGAGCCCGCTAAGTCTGAAAGGGAAAGGAATGATGGTCGAGTCTCACACA
AAATGAGACAAGAAAAGATATTCCACAAGAGGAGAAGTGCAAAAGATAATGTCCAGTGCCATAGAAGCAAATGAAATCCA
AACAGAAAGAAACAAAAAGAGAAGAAGGGATGGTCATATGCCTAAGGGACCTACCTCAACACCTCTGCTTATAGAGTCTA
GTGCGACAAAATCTGATGGCATTGTTATTGTTGTGGCCAAAAGAAAGAAGGAAGCTTAGATTAAGCAGGTTAAATCTAAC
AGGGGACACAAGTCAATAAAGAAATCTCCCGTAAAAGGGGAGAGTGTAAGCAAAAAGGCTACTATGAAATCAAAACCTGT
CAAGGGACCAGGTCCTCGTGTTCAAAAACTAGTTGAAGAAAAGGTGATGAACAGGGAAGAGAGTATAGCTGAAATGGAGA
AACAAAAGGTGATGAATGGCAGAGTGTTCGATCCTGAAATTCTCACAGAATTTGGTATGTCCACTCTTTTTTATTATGTT
TCCCTTCAAAGTTGGAATCACCTATTTGAAGCCCCAGTCCCAAACTTGCATGAACCAGAGGTGCGTGAATTCTATTACAA
GATGGAGCAGTGATGGGGGAGGGGGGGTTAGGACTAATGTTAAAAATGTCAAAATATTTCTTGATGAGGAAACTTTGGGA
ATCATATTGGGTGTTCCTGTGAAAGGGATCAGGTCAATTGAAGGCTGCAAACCCTCCAATGATTTTACTAAACAGGCCAC
AAAGCGTGGGGACATCAAACGAGCAGGTCTACCTAAGAAATTTCTCAGAGGGGAGTACCAGTTAATGCTTGAGTTCATCA
ACAAGGTATTGGTACCAAGGACAGAGAAGAGAATTGTGGCATATGTTGTTGATCTGTTTCTCATAAAACAAACTAGATGA
ACTTGAGGAAATCAATCTTCTTGCTAAAATGATTGAACATATGCACAGGGTAATGACTTGGAAGTTAGCCAAATATGGCA
TTCCTTATGACTATCTGTTAAACCATGTGTTCAAACATTTTGAAGTGCCTCTTGGACGAGGAGTACCTGGTACTGTGAAG
CAAACGTTCAATGTTGTCACTCTCTTGGAGTGTGAATGTGTTGAGGGAAAGGCAAAGGGTAGGTCTCAGGTAGAAGATCC
TCTAGAGCAGCAAGCCTCTCTCAAACGAGAGTTGACTGACCTTATAGTGATCCTAAATATAAGGAGCTTGAGATTGTGCA
ACTTAAGTCTCAGTTGCAGAGGGCTATATCCAAGGGACCTGGTACTAGTGTTGTGAATGAGAAGGAGGTCGAGAAGTTGA
GAGCTCAGAATGAGTAGCTGCTGAAGACAAATGCCTCACTCAGTGAGGAAGTCATAGCTCTCAACAAGCAAATCATTCAA
GCTCATGTCGATGCAAATGTGCAGATGTCTTTGCTGATGAGAACCCTTACTGCCCCCCCCCCCCGCCTCTGTCCTAAATA
AGTCTTATCTCCGTGTTTCTCCAGTCTTTCTATCAAACTCTAGTGGCAAGTGTACTGTTGTGGCTGACTTCTGTGGTCAG
TTTTGTGATCTAATGACATTATTTCTTGTGCCTTTTCTTGTATGCTTTTATCTTCTCTATTATTGCTTACTTGTGCATGT
ACTGTGTGGCCCATGGCCCTGAATTCCTAATTATTTGCATGCAACCTGTGTATGTTTACTGGTATTCTTTTTCAATGATG
TCGAAAAGGGGAATATATTGAGAACTGCTGTGAAATTAGAGTCTAGTGGAAGTGAAATGGGGATACCATTGACAGGGGGA
ATATTACTTATAGGGGGAACTAATGTTTTTTGAATGAATGTTAGACTTATGTGAGGGAGGTAGCATAATGTTTGTTTGTC
ATCATCAAAAAGGGGGAAATGATAAGTCTTACTGTTCCCAGATGTTTTGATGATCTCTTCAGAAATGCAGGGGCCCGGTC
TTTTGCAGAGTAAGCTCGTCTAGGTTCGTGTACTATACAGCTGGAAAGATGTTGCGTCAGAGGTTGGTGAGGCGTCAGCG
TACTACACCAATCAGAATGTATGAGGTTGTTTTGTCTAACGATCATTAACTCTTTAAGGTTGATATAGTCAACATGACAA
ATAACAAATCATCATTTATTCAAAGAGAGAATACTCAAGCATCAAGAAAAATAGAAAGGGACCTTATAGATTGCCTAATT
GCTTCCTGAACCAGCTGTTACTTTGATTGCTTGTATTTGTGCTTATATTATAGGATTCGTTACGCTTGTGATACAAATGT
TTCAACCTTGGGTGAATTGAAAGAACTTAGTTGAGGGGAACTTCGTATATTACGTCAAAGTCTATATTAATTAGTTGGGT
TAGTATAGTGGGCAATGTAGGCATTGCTTTGGCTCTTTGAGTGAGTGTGTATTACTCAGAATAGAGATTAAGAGGTTAAT
ATCTTGTGTATTCTAAATTGTGTTTTACTCTTGCTTGTGAAGATTAGTAAAAACAGTTCATGTGAGATCGGCCGTGGTTT
TACTCCCTTGAGCAAGGAGTTTTCCACGTAAAATTATGTGTGCTATCTTTGCTTTCAGTATTTACCTTCTGTCCATCTTA
ACTGTGTTAAGGACCCAGTCCTATCGTAACTATTGGACGCATTCATTCCAACACCCTATAAAAGCTCCAGAAAGTAACCT
TGAGTCTCCAACTTAGGCAATTCTAGAACGATAGAAATTTCAGACTAGGGTAAACGAAACTTGGACAAAGACAATACCCT
TAGTTTTGAGGGGAAATTGAACTCATGTGGAAGTTTAGCTGGATAGATGTTGAAACAAACTTCTAGGATATTTGAGCTAA
GGTGACTTGGAAAATCTAATCTGGAAAAACGAACACACCTTCCCTTCACTTCCTCTGAAACAAAGTGAGAGTGGAATGAA
ATTATTAATCATTAGTTACTACAATAGTTAGTTACGGTAATAGTTAACATTTTAGAGTATCAATAAAAGACTCCTCCTAT
TGTTTAAGAGTATAAGTAGCAGTTAGTGTCCTTAAGTTTAAATGTGGGTTGTGCAGTTGTTTTTATCTGTTGTTTAAAGT
TTAGGTACTGAATGAATAAAATTATATTTCAACTACTTTTCTCCATTTGATTTTATATGTTATTCGATCCATCATAACCT
CTCATGAGTTAAATCCTTTTTTTCTTTTCCTATCTATGGATGCTTCAAGAGAAACAATCCCTCCAGTTGTCACTTCTGGT
GATGTTACTGCTTCCAACAACAATTCTTCTATTGCTTCCTCTATCGTTCATGTGGTACAATTCAATCCTGCATCCCAGTT
ACCTATCAAACTGCAAAGTAACCTCAATTTCTCAACTTAGAAAGCCCAACTTGTGATGCTACTCAATGGCCATCAACTCA
TGGGACATCCTGGCGGATCAAACCGGCACCACCGATGAATATTACCCACGATAACCTTCTGATGCCAAATCCCAATTATC
AAGTCTGGTTCTCTCAAGACCAACTGATCCAACAACCATGATGGCATTTGGTGATCCTACCATTGTGCCAACTATCGCCA
CAACTCCATCTACTACGAAAGCCTGGGAACTCCTTCACACGACTTATGCAAATAAGAGACACTTGCATTTTTAGCTTATG
AGATCAATTACAAAATCTTAAGAAAACTTCTACATCTGTGAAGGAATACTTACAAGAGGTTCTCTCTTTCTCTCTCTCTC
TCTCTCTATATATATATATATATCTATCTCTCTGATGTGCTCAATGTTATTGGATCACCAGTAACAAATAATGAACTCAT
TATTAAGATTTTAAGTGGATTGGGCTCCGAGTACTGTGAAATTTATGTTGCCAGAAGAGAAAGGAGTTCTTCATTGAGTT
TTGAAGAGTTGTTTCACAAGCTCACAAATCATGAACTTTTTCTCAAGTACCAAGATCTTGAGAAGTCATCTTCCATAATC
ACAGTTGTTGTCGCATAGAAGACAAACATGCCACCCGGTCTAACAGGAACAATCGTCGCTTCAAAAATCAATAATGGAAA
CCACATGCGACTCAACAATCCAGCTCCAATAGTAAGCAAAACTAGAGATCGAATTTGAGACAATCTGTTTGTTGCCTATT
GTGCCAAATTTTTTGTCATACTGCAGATGTATGTTGTTTCAAATTTCACAACCATTTTGAAGATAAGGCCAACTTTGCCT
CTGGTTCTTGGGTTTTTTATTCTGGTGCAACTCATCATGTCGCCACTGAACCTCAAAATCTTGAGGACTATACAAGCAAT
GAGGGCATATTCATGGGTGATGGTAAAACCATTCATATTGCTCATATTGGTTCAACTCTTATAAAAGCATCTAATTATGT
TTTCCGGCTTTCTAACACTCTATGTGCTCTATCAATCAAAAAGAACTTAATTTCTATACGTACCCAAGTTTTGTCAAGAC
AATCTAACATTTGTTGAGTTTTTTTCCTTTTAATTTTCTTGTGACAGACCTGCATTCCCAGAAGCCGTTGGTACAAGGAC
AAAATAAGAATACACTCTATGAGTGGCCGCATCTAGCACCCAAACCACCATCCATCAATCTCTCTTCCAGGAAAGTCCCC
TTTCAGTTATGGCATTGTCACTTGGGTCATCCTCATTTGATGATTTTAAACTTTGTTTTGAAGAAGTTTTCCTTACCTAT
TGCTACTAAGGATAAATTTGAATTTTGTAATGTTTGTTCTTCTAATAAAGCACGTTGTTTGCCATTCTAATGACTCACTT
TTTCCAGTAACCTTCCTTTTTTTCAAATTATGTTTAGCAATTTATGGGGACCATCACTTGTTTTATCACTAGACAAAAAG
TTATATTACTGTATTTTTGTTGACCAATACACCAAGTATACTTGGTTGTATACCATCAAAAATAAAAGTGAAGTCGCATC
TTTATTCCAAATATTTGGTCCTTTAGTAGAAAAAAAATTCAAAACAAAAGTCAAATCTCTTTATACGGATGGAGGGGGTG
AATATACAAGTCTTCAGTCCTATCTTCAACATAGCAACATTGAATGTTTAGTTTCACCTCCCTACACGCCACAACGTGTA
TCCATAGTTGAACGTCGTCATCATCATATTGTTGAAATATCCAAAACCCAATGAAGTATCCCTACTACCAAAACTATGGT
ATTTTTCTTGTCATCATGTTGTTTATCTCATTAATCGACTACCCACATCCATTATAAATAATGATTCATCCTACCAAAAA
ATATTTCGTAAACCACCCAACTATGTCAATCTTAAAATTTTTGATTCTCTGTTATCCATGGCGTAAACCCTATACCAAGG
ATAAGTTGGAGCCTAAGTCCACCCCTTGTATGAATTTAGGTGTTTCTCCAAGACATCATGCACACCTCTTCTTTGACCTT
ATCAAGTCCAAAATATTCATCAGTCATGATGTTCTTTTTTAAAAAAAAATAGTTTTCCTTTTAAAACAATGTTTTTAGAT
GTAAGGAAAAGATTTTCTCAAATGATCTGGGAAGAAGTTGACTCCAAATAGGAAACTCCAATGTCACTTAGCACTACAAA
TCCATCTCCTGATCATATACCGGCACATATACCACTCTCATTAGAATCCAAGTTGCCTAGCCCATCAATAAACAATACTC
GCTCCTTCAATTCCGACCAGGTACCAACATTTATTACTTATTCAAGTAGTTCTCCACTTTCATATCCTTCTTCTCGGCAT
CACACCACTTCACACAAACAACCCATTCTTTTGATAACATATCAGGGACGTAAATCCAACACTCTACATGAAAACATGGC
AACTCCATTTCCAGCCATCAATTTAGCATTATCAATTTTTTTACTTCCTGTCTTCCTGGCAAAGAAAATCCCTCGACTCC
ATTATCTCCTAAATCCTCCTCAGAAAAACCCCTCATGACAACTACAGAGCTTGCACCAAACCTAATAACCACTAGGTCCC
AAAATAGTATTATCAAGCCTAAAATACAATTCAACTTTCTCACTCATTTTACTCCTAGCCAACAACTTTCAAACAAGCTA
CCATCAATGAAACGTGGAGACAAGCCATGAAAGAAAAATATGATGTTTTGATGAAGAATCAGACTAGAGAATTGGTACCA
AAATACTCAAGGAAGAATGTTGTGAACTGAATATAATGATTGTGTTGCATTAAAAGAAAAGCAGATATCTATGTAGATCG
ATACAAAGCTCGCCTTGTTGCAAAGGGATTCACGAAATGCCCTGACTAGATTTTCATCAAACCTTCAGTCTTGTTATCAA
CCCCACGACAGTGCACCTTGTCTTATCCATAGCAGTGCATCACAACGGGCAAATTCATCAACTCGATGTCAACAATGCTT
TCCNNNNNNNNNNNNNNNNNNNNNNNNNNNNNNNNNNNNNNNNNNNNNNNNNNNNNNNNNNNNNNNNNNNNNNNNNNNNN
NNNNNNNNNNNNNNNNNNNNNNNNNNNNNNNNNNNNNNNNNNNNNNNNNNNNNNNNNNNNNNNNNNNNNNNNNNNNNNNN
NNNNNNNNNNNNNNNNNNNNNNNNNNNNNNNNNNNNNNNNNNNNNNNNNNNNNNNNNNNNNNNNNNNNNNNNNNNNNNNN
NNNNNNNNNNNNNNNNNNNNNNNNNNNNNNNNNNNNNNNNNNNNNNNNNNNNNNNNNNNNNNNNNNNNNNNNNNNNNNNN
NNNNNNNNNNNNNNNNNNNNNNNNNNNNNNNNNNNNNNNNNNNNNNNNNNNNNNNNNNNNNNNNNNNNNNNNNNNNNNNN
NNNNNNNNNNNNNNNNNNNNNNNNNNNNNNNNNNNNNNNNNNNNNNNNNNNNNNNNNNNNNNNNNNNNNNNNNNNNNNNN
NNNNNNNNNNNNNNNNNNNNNNNNNNNNNNNNNNNNNNNNNNNNNNNNNNNNNNNNNNNNNNNNNNNNNNNNNNNNNNNN
NNNNNNNNNNNNNNNNNNNNNNNNNNNNNNNNNNNNNNNNNNNNNNNNNNNNNNNNNNNNNNNNNNNNNNNNNNNNNNNN
NNNNNNNNNNNNNNNNNNNNNNNNNNNNNNNNNNNNNNNNNNNNNNNNNNNNNNNNNNNNNNNNNNNNNNNNNNNNNNNN
NNNNNNNNNNNNNNNNNNNNNNNNNNNNNNNNNNNNNNNNNNNNNNNNNNNNNNNNNNNNNNNNNNNNNNNNNNNNNNNN
NNNNNNNNNNNNNNNNNNNNNNNNNNNNNNNNNNNNNNNNNNNNNNNNNNNNNNNNNNNNNNNNNNNNNNNNNNNNNNNN
NNNNNNNNNNNNNNNNNNNNNNNNNNNNNNNNNNNNNNNNNNNNNNNNNNNNNNNNNNNNNNNNNNNNNNNNNNNNNNNN
NNNNNNNNNNNNNNNNNNNNNNNNNNNNNNNNNNNNNNNNNNNNNNNNNNNNNNNNNNNNNNNNNNNNNNNNNNNNNNNN
NNNNNNNNNNNNNNNNNNNNNNNNNNNNNNNNNNNNNNNNNNNNNNNNNNNNNNNNNNNNNNNNNNNNNNNNNNNNNNNN
NNNNNNNNNNNNNNNNNNNNNNNNNNNNNNGTTGCACTACTATGGATAAGACAAGACGCACGGTTATGGGCTTGATAACA
GGACTGAAGGTTTGATGAAAATCTAAGCCAGGGCATTGCGTGAAGCCCTTTGCAACAAGGCGAGCTTTGTATCAATGCAT
AGATCCATCTGCTTTTCTTTTAATGTAGTACAACCATTTTTCAGTCCACAACATTCTTCTTAGAGTCTTTTGGGTACCAA
TTCCCTAGTATGATTTTTCATCCAAGTATCATATTCTACTTTCATTGCTTGTTTCCACATGTCATGTATAAAATGTTGTC
TAAAAGTTGTTGGTGTAGGAGTGAAATGGGTGAGAAAACTGAATTGTCTTTTAGGCTTGATAATATTATTTCGGGACCTA
GTAGTTATTCGGTTTGGTGCAGGCACTGGAGTTGGCATGTGAGGTTGTTCTGGGGAGGGGTTAGGATATAATTGGGTCGG
TGAATTGATGGCTAGAGATGGAGTTGTCTGGGTTTTCTGTAGAGTTTTGGTGTTGGAGTTATGTTGTTGATATATTATCA
AGGGAACAGGTTGTGTGTGTGAAGTGGTGTGATGCCGGGAAGAAGGAGAAGAAAGTGGAGAATTACCTGGATTAGTAGCA
GCTTTTGGTACCTGGTTGGAATTGAAGGAGCGAGTATCATTCACTGATGGTCCAGGCAAATTGGATTCTAAGGAGAGTGG
TACAGGAGGTAGTAGATCGGGTGATGGATTCGGATTTCAAACTGACGTTGAAGTCTCCTCTGTGGAGTCAACTTCTTCCC
AGATCAGTTGAGAAAATTTCTTCCTTACATCTAAAAACATAGTTTTGAAAGGAAAAATATTTTCGAATAAACGAACATCA
CGACTTATGTATATTTCGAACTTGGCTGGGTCAAAGCAGAGGTGAGCATGATGGCTCGGAGAGACACCTAGATACACACA
AGGGGTGGACTTAAGCTCCAACTTATATTTGGAATACGGTTTAAGCCATGGATAACAAAGACAACCAAAAACTTTAACAT
TGGCATAGGTGGGTGGTTTACCAAATAATATTCGGTAGGGTGACTTGTTATTTAAGATGGGAGTGGGTAGTCGATTAATG
AGATAAAAAGCACGATGACCAGCAAAAGACCATAGTTCTGGTGGAAGGGATGCTTCACGGAGAAGGGTTTTGGTTGTCTC
AATGATATGATGATGACGACGTTCAACTATGGCTACATGTTGTGGCATGTAGCGAGGTGAAACTAAATGTTCAATGCTAA
TCTGTTGAAGATAGGACTGACGACCTGTGTATTCACCCCCTCTATCCGTATAAAGAGATTGAACTTTTGTTTTGAAAAAT
ATTTCTACGAAAGGACGAATTTTTTGAAATAAAGATGTGACCTCACTTTTATTTTTGATTGTATACAACCAAGTATACTT
GATGTATTGGTCAACAAAAATACAGTAATATAACTTTTTGTCGAGTGATAGAACAGGTGATGGTCCCCGTAAATTGCTAA
ACAAAATCTGAAGAGGACTATTACTTGATAAACTTAGACATTAGAATGGAAAATGATGTGCTTTATTAGAAGAACAAGCA
TTACAAAATTCATTTTTTTGCGGATGACCCAAGCGACAATGCCATAGCCAAAAGAAGACTTGCGGAAGCGAGATTGATGG
ATGGTGGTGGGATTGTTTGATATGGCCACTCATAGAGTCCATTCTTATTCCGACCTTGTACCAGCGGCTTCTTGGAATGT
AGGTCCTTCATAAGAAAAGTAAAAGGAAAAAACTCAACAGATGTTAGATTGTCTTGACAAAACTTGGCGATAGAAACCAA
GTTTTTCTTTTATTGATGGAGCATAGAGTATTAGAAAGACGAAAAGAAGAACTAGATGCTTGCATAAGAGATGAACCAGT
ATGAGTAATAGGAACGGTGTTACCGTCACCCATGGATATGCCCTCATTGCCAGTATACTCCTCAAGATTGTGCGGTTCAG
TAGTGACATGATGAGTTGCACCAGAATCCAAAACCCAAGAACCAGAGTCAAACTTGGCCTTAGCTTCGAAATGGTTATGC
GATTTGGAACGGCATACATCTGCCTGTGACCAAATTTTTGGCACAATTGACAGCGAACAGATTGTCTCGAATTCGACCTC
CAATTTTGCTGAATGTTGTTGCTGGACTGTTGAGATACATGTGGTTTCCATTGTTGATTATTGAAGCAACGATTGTTCCT
ATTAGACTGGGTGGCATGTTCGTCTTCTATGCGACAACAACTGTGATTATGGAAGAGGATTTCTCAAGATCCTGGTGGTT
GAGAAAAAGCTCATGATATATGTGCTTGTGAAACAACTCTTCAAAACTCAAAAAAGAATCCCTTGCTCATATGGCAGCAG
AGATTTCACAGTACTCAGGGTCCAGTCCACATAAAATCTTTACAATAAGTTCATCATCGCTCCCTCTTGTAAGTATTCCG
TAAGGGATTTAGAAGCTTTCTTATGATTTTGCAGCTGCTCTCATAAGCTAAAAATGTGAGTGTGGCTCTTATTTGACGTA
GACTGTGTGAAGAAGTTCCTAGGCTTTTTGAGCAGATGGAGCTATTCCGACAGTTGGTGCACTAGTAGGATCAACAGATG
CCATCATGGCTTGTTGAATCAGTTGGTCCTGAGAGAACTAGACCTGATATGGGGAATTAGGCAGCATAATGTTATCGTAG
GTAACATTCATTGTTGGTGCCGGTTTTGATCTGTCAAGATGTCCCATAAGTTGATGGCCATTGAGTAGCATCACAAGTTG
GGCTTTCCAAGTTGAGAAATTGAGGTTACCTTGCAATTTGATAGCTAACTGAGATGCGGGTTAAATTGCACCACATAAAC
GATAGAGGAAGCGACAGAAGCATTGTTATTGGAAGCAGTAACATCACTAGAAGTGACAACAGAAGCATTGTTTTGTGGCG
GTGATTACCGACATAAACATGGTTGAGAGTGTTGATGGATGGTGGATTGATTCTGGTGCAAACCGTCATGTGTCTTATGA
CAAAGACTGGTTTAAAATATATACTCATTTTGAGGAGCCCAAAATCATCATGCTTGGTGATTCTCAAACAACTCAAGTGC
TTGAAACGGGAGAAGTCGAATTGTGTTTTACTACTGGAAGGGTATTTAACTTTGAAAGATGTATTTTATACTCCTTCCAT
GAGAAAAAATTTGATGTCTAGTTTTCTTCTTAATAAAGCAGGCTTAAATAGATTATTGAATCTGATCAATATGTAATTGT
GAAGAAGGGTATTTTTGTGGTAAAGGGGTATGCTTGTGATGAGATGTTTAAACTGAATGTTGAAGTGAATAAAGTTTCTA
CTTTTGTTTATATGTTTTCTTCTACTAATTTTTGGCATGCTCGTTTGTGTCATATTAATGATCGTTATGTTGGAATCATG
AGTAGTTTAAAATTAATCCCAATGATTAAAAAGAATTTTGAAAAGTGTGAGGCTTGTAGTAAAGGCAAAATCACTAAAAG
GCCTCATTTTCAAGTTGAAAGAAAATTGATTTGTTAGAACTAGTTCATAGTGATATTTGTGAACTTGGTGGAGTTTTAAC
TCGTGGAGGTAATAAATATTTTATCACTTTCATTGATGATTTTTCTAAGTTTACATATGTTTACTTGATGAAAAATAAAA
GTGATGCTTTTGAAAATTTTAAAACTTATCTCCATGAGGTTGAAAATCAGTTTGAAAGAAAAATAAAAAGAATTAAAAGT
GATAGAGGCAGTGAATATGAGTCAAATGAGTTTAATTCTTTTTTAGATCATTGGGAATAATTCATGAAACTACTCCTCCT
TATTCTCCTTCATCTAATGGTGTAGCGGAAAGAAAAATTAGAACTTTGATTGAATTGACTAATGTCATGCTTATTGAATC
ACATGCACCCTTAAATTTCTGGGGTGAAGCTATTTTAACTACTTGTTATATGTTGAATCGTGTGCCCCATAAAAAAGTCT
AAACTAACACCTTTTGAATTGTGGAAAGGTCACAAGCCAAGTTTGAGATATCTAAAAGTTTGGGGTTATCTAGCCTTTGT
AACGATAATGTTTCCCAAAATTACAAAGTTAGGTAAGAAAGTTACTACTTGTGTTTTTCTTGGTTATGCTTCAAATAGTA
CAACCTATAGATTTTTTAATTTTGAAGATAATATTATAATAGAATCAGGTAATGCTATTTTTCATGAAAATAAATTTTCT
TTTGATTCTAAAAATAGTGGGGGTCAAAGGATTGAAAAAAATATTTTGTCACTACCTAGTTCTTCTACTTCTACTTTGAA
AAATAAGGAAATTGTTGATTTTAAGTTAAGAAGAAGTAAAAGAGCTAGAGTAGAAAAAGATTCTGGTCCTGATTTTTATG
TGTTTAATGTTGGAGATGACCCTCTCACTTTAAAAGAAGCTTTATCTTCACATGACTCCAATTTTTGGAAAGAGGCTGTA
AATGATGAAATGGAATCACCGATTTCTAATAAAACTTGAAAGTTAGTTGATTTACCACCGGGTTGTAAAACAATTGGTTG
CAAATGAGTCTTAAGAAAAAAGTTGAAACCAAATGGATCTATTGATAAATATAAGACTAGACTAGTTGCAAAAGATTTTA
AACAGCTAAAATGCCTAGAATTTTTTGATACTTTTTCACCTGTAACAAGAATGACATCCATAAGGCTTTTAATTGCTATG
ACTGCAATTTTTGATTTGCAAATTCATCAAATGGATGTAAAAGCTGCTTTCTTAAATGGAGACCTAAATGAGGAAATTTA
TATGGATCAACCCGAGTATTTTGTTGAAGCAGGCCAAGAAAGCAAAGTATGTAAACTTACTAAATCCCTATATGGCTTGA
AACAGGCACCAAATCAATGGCTTGAAAAGTTTGATTCCTGCATGATTGAAAATGGTTTTAAAACAAATGAGTGTGATAAG
TGCATATATTATTAGTCTTGAAATAATTCACATGTGATTATTTGCCTGTATGTTGGTGATTTATTGATCTTTGGCTCTAA
CATGAATGCTATTGATGAAGCTAAAAATATTCTTAGAAGCCATTTTGACATGAAAGATCTTGGTGAGACAAATTTTATTC
TTGGAATAAAAATAACAAGAACATGTGATGGAATTTTCCTTGACCAGTCACATTATGTTAAGAAAATTTTGAAAAAATAT
AATTTTCGTGATTGCAAGCATGTTGTAACTCCTTTTGATTCAAGTGTTCACTTATTTCCTGTTGAAAGTGAAAATGATGT
AATAAATCGAAAGGAATATGCTAGCATAATCGGAAGTTTGAGATATGTGACTAATTGCACTAGGCCTGATATTGCATATG
CAGTAGGAGTACTTGGCAGGTTTACAAGCAAGCCAGGTAATGAACATTGGCATGGTATAGCAAGAGTTGTGAGATATTTA
ATTGGAACAAAAAATTGTGGTTTGTTCTATAAAAAATATCATGCTATACTTGAGAGCTTTTGTGATGCAGATTGGAACAC
TTTATCAGGTGATTCCTGTTCTACCACTGGTTACGTCTTTACTTTAGGTGGTGCTGATATTTGTTGGAGATAAAAAAAGT
AAACTATAATTGCTAACTCTACCATGGAGGCTGAACTAATTGCTTTAGGTTCAGTTAGTGAGGAAGCAAATTGGTTAAGA
GATTTTGTTATTTCAAATACCTTATTTTGAAAAATCAATTCCTCCTATTTTAATTCATTGTGATAGCACCGCTGCGATTG
GTAGAGTCCAAAACCATTGTTACAACGGTAAATCCAAACCTATAAGGATGAAACACAATAATGTAAGATCGTATTTGACA
AGTGATACCATCAATGTTGATTATGTCAAATCTTATGATAATCTTGCAAATCCTCTTACTAAGGCCTTAACAAGAGAAAA
GATCTGAAGCACATCAAGGGGGATATGATTGAAGCCTACAAATCCTTGAGTCATATATGAGGAAACCCAACCTAGGGACT
AGAGATCCTATAAATAGGTTCAAAGGGAAAAACCAATCATATGATTACTTCTTGTGAAAAAATGCACCATTTTTTATTCC
CTTCTTATGATGAGAGTGCATTGTTTCCTGTAGTAATTTTTGAAGGTTGAGTTGATAAAACTCTTAATGAGTATTTGTGG
CCTGTATGGGTGGAGCGTTAAACTTACATGAGAACTTTCGACAGATTTCACCTATGTGAGTGTGGAAGTAGGTCGCTTCC
TATGAGAATTGGGCTTATTCTCAAATGCACTCACGAAATCGGGATAGCACAAGGCCGTAACGTGCTGGCTTTTAACGCTC
ATCTCAACACCTTGATTATTATGTGTGGACAATAATATTTTATTTCCCTTAAGCAGTCATAGTTCAAATCTGAGACCACT
ACGACTCTGGAGTAAAAGTTACTGTTTCACTAAGTGAAGGTTCAATGCAGAGCCCACCTTCATTATACATGTTAGTCTTC
CTTCAGCTGGTATACTCTCTTATCTAATAGTAAAATGAGTGGGGGATTATTGGTTTGTTAGCATTTTAATATTAATATTT
TCATATAATAATTTGCTTTATTTTGGAGTTAAAAGAATGATGAATGTTTCAGCAATTAGTGGACAATTTTCATTGCTGGA
ACGTTAGGCATTAGTACCTAGTTACTCATTTCTGTTAATCAATTTGCATAGGCATTATTGGCCTTTATGTGATGGTTATA
AAATTGTTATTGCCGCTGTGTTATTCTGGCAGAACAAGTAGTGGTCAACTATGACCATTACTCCTCCATATTGAAATCCC
ATTCTTTATTCCTCAATTATACCTTGTGACCTATGTAACTCCTAGGCCATTTATCTTCACTATTTACCACCTCATTATCT
TCCTATTTATTCCTAGGAGGATTTCTTCTACTTTAAATAGTGGTGGTCTTCATTTGTTTTATACATAAGAAATATATAGA
GTGCATAAAGTTTGTCAAAAAAGAAAGTTCTTATTAGTTGAAGGGAGGTGTTCTTTTTGTGGAGCTTTGGACTCAACTCT
TGTCCAGAGTTTGTTGAGTTATACTTTGAGAGAAGGCTGTTGTATCCTGGAGGGGACAAGTCAAGAGGACTACTGCTGGA
CCGGTGAAAAACATTTGCTACAACGGGCGAATCTCCTTAAAGAGAGCGACATATCCGCACCTCAGCCTGAAGAGATTTAT
TTCTTCATTTTATTTTCAATTGTAATCTTATAATTTTGTTATCTTTTTGTTCACTAATAAATATCATAAGGCACAAAGAT
TTAACGTGGTTCGATCAACCGACCTACATCCACAAGAGAAGATGAGTATTCAACTTTATAAATATGAGAGTACAAAATAT
TAAGAGAAGTAACCTCACACAATTTACTCGAAATACAAAGAGGTTCACATAAGTTTTAACGTAACACTTGTGTCTCATAC
ATTCTCCCCCTAAACAAAACTCTCTAGCCCCTACAACTACATTGTGAATCCTATTGGGTTAGAAGGAATAAGTCTCTATT
TATAAAGTCAAAAACTTTTTCCTACAAGATAAAAGACTAGCTTAATATGTAGACTTTATGTTTTCCTTTTAGGAAAAGGA
AAACCACTTATTGTAACAAACGCAGGGCAATTAATACCCAACATGATTAAAACGGTAAAGGTACAAACTTTGTTATAGGC
TGCTAAAGATGGAATCACATCATAGACTTATACAGTACATGGAATTATAACTAAGTGCAAGTTCACCAAATTGTATTTCA
CTAATAGTAGAATAAAAGTGAAAGAAACAGAGAAGAGGTCTTGAGGGTAGAATAATTACAAACAAACATATGAGAAACAA
AACTACTAGTGTTGCTAGGTGAGAAGATTCCATGAAGTTAGTGAAGACCTGGATTTTGAGTTCTCTAAACTGCTAGAAAG
GAAAAGTCCTTCTACCCTTGTGTTGAGGCATATTTATAAGGGCCTCTTGATAGCGTCAAAATCATCAAGATCAGTAGCTC
ACCTGACATGGAGATATCTGAGACTGTTTGTTGATTCCGACTTGAAAATTTTCTTTGATGATAAAACTCAGTGGCTCCAA
CGAGGACTTCCTTGCATTTTCTGGATTTCTCCTGCCTTTAGTATCAACATAAAAAATGCACTACACTCGAAGACTACACT
CGAAGAAGAAGATAGCTATATCAGGGCAATTCCGAGATAGAAGCTAAGAGAACAGAGTAAAAGAGAGAAGAGAAGAATTA
TCATATATCATTCAATGATTTACAATTGTATTACATCTCTATTAATAGAACTGAATTGGAAGCTAATGCTACAACTAACA
GAATAACTGCTCTAACAAACTCTAATAACAGTGAACAACAATAACTGTTTTGGTCACTAATGAACAGTAATAACTACTTT
TTAACATTTCTAATTATCTAAAGCATTGTATCAAACGACTACCAACAATATCCAAAATTATCCTTTGTGAAGGTTTTAGC
AATTACAACCAACAGTGATACCCTGTTCTATTTAACGACTCCGTGAAGTAGCAATCCAATTACATATAGTAGGACGAACG
CTTTTGGTTGAATCATAAAATTAAGGGTTTCACCAAAAAAAATAATATTTCAAGATAATGAGAATTTGAGTAGTTCAGTT
GGTTGGCTACCTTCACTCCCACTTTGTTGGTGAGGGTTCGATTCCCCACATTATAATCCCCTCCTCATTAAATTTTAAAA
ATAATATTTCACAGAAGAAATTAATATGAAAGTTCAGTACGCCACTAAATATATTGGATTGTTGCAATTATTTAAAATAT
AAAACTCACAGTAATCATTTAATTAAGATTCAGATTTTAATTTTTGTATAATTAATATTTTGACATATATAATTGTTTCG
AAGGAAAAAATGATTAGTTCAACCCAAAACATTCTATTATTTAAATATATATAGACTATAGTAAATCTAAGCATGTTATC
CATCTCTTGCCTACTCATATAACAAAGTTTAATTTGAATGCAAAAAAAATATTTAATTGCTTTTTCAAAAAAAAAAGAGG
AACAGGAAGATAAAGAAAAAGGTGAGTAGGGGGGAACTATACATATGAAAATCATTTTTAGGCTTAAGAAAAAAATGATT
AAAGACTTCCCTTTTTTTTCCGCAGTAACTAAAATCTCGATTTTAGGTCGTTGAATTGTCCAATCATAAATGATTTCAAA
ATGAAAAATGTATATTTAAGGATTTGCTATAATCGAATATGTCCAAGTAAAATTAATCTATGATTTGTAACATGGTAAAT
ATGATGGCTAATATTTCTCCTTCTGTCTCTAATTACTTGTCTACTTTTGACTTGACACATCTATTAAGAAAATAATTATT
GACATAATGAGTTTACCATTTTACCCCTATTAATTATGAAGTGGATATATTAAAATTTAAAATTTTAAAAAGTTCTACCT
TTTTCAAAGTAATTAATTGAGGGTATAATAGGTAAAAAAATTTTGTCCTTTCTTGATTTGTCAAAATGGACAAGTAATTA
GGGACAACTATAAAAGGAAAAGTTGACAAGTAATTCGAGATAGAGGGAGTATTTACAAACTAAATATAAATAAATAAAAT
GACTAAACAAAATAAAGAAAATAACCTTTATCTTTGAAAATGATTCACATTTAAAAGTGTTAAAAAACTAAATTTCAAAC
GGTATGATATTTCAAATTTTAATGGATCTATGCCATAGATCAAATCAAGTAATCAAGATCTATAAATTGTCAAATCAAGT
AATCAAGATCTATAGATTTCTACCATTAAGAAATTAAATGCTAATTACTTTTCCCTTTCCAATATTTTATATGTTGTAAT
AAAATATTTGAATTTTAAAAATTGTCATTGTTCCATAGACTCGTTGGAACTCGTTGTATAACTGGTGAAATAAGTATCGA
GATATAAAAGCAAGAGAAGAAAAATGATGTTTGAATCATAAATTTTGACAAATAATTACAAGAAAATAAAAGTGCATCTA
CATATACAGCAAAAGTAATATTTTATGTACAATGTAAAGCACACAAAGTTATATACTTTAGAACATATAACTTTCAATAC
AAACCTATTTAAAAAAAATATTAGAACATATGTATCAAGATACACCAAAATAAAGAAACACAATTTCTTTTAAGACATAG
GTATTAATACATCATGGAATTCAAAATATCAGTAAAACATATAGTATATGTAAAAGATTGCAATTTTTTCTTTTCTTCAT
TATTTTTCTTACAAAATATACAAAAATAATTTTTATATTATATTGAAGGGTGAATTATGCAAACAAAATACAGAAATCAA
AAGATAAGGGTACTACTTTATTGACCATCTTTTCATTTGGAGATTTCATAGTCTTATAAATATAAATATATTTACTCCTT
ATTTTTTCACCATATCTCAAGACTCAAATGCGGTTTGCTCTCTTTATCCTTTCATATTACACAGAAGATAGCCATCCTTT
AACAAAGTATATGTGAATACTGAAAGGACAAAGAGAGAAGCACCTTTGAGTCTTGAGATGTGGTGAACAGATAAGAAGTA
AATATACCTATATTTATAGGACTATGAAATCTCCAAATGAAAAAATTGTCAACAAATTAGTACCCTTATCTTTTTATTTC
TTCATTTATTGGTATAATTCACTCTCAAATCTAATAGAAAAATCATCTTTGTATATTTGTAAGAGCTATAATAAAGTAAA
GAATTTTTTTCAATTTTGATACATATACTATAGGCTTTTAATAATCTTTTAAATGAATAAAATTTCTCCATGCTATATTA
AGGGAAAAATGTCTGAAATATATCCGAACTTTGACCAAAATTGTTGTTACGATACCGAACTTTGGAAAGGACCTTTTACC
CCTCTGCACTATTTAATAATGTATTTTAAAGGTATATATGTGCCTACATGGACATCATAAATATTGCATCACTATAAATA
GTAATGTGTCCATGTGGGCACATATATACCTTTAAAATACAGTATTAAATTGTGTAGGGAGGTAAAAGATCTTCCATAAA
GTTTGGTATCGTAACAACAATTTCGGCCAAAGTTGGAGTATTTTTCAAACCTTTTTTCCGTTATTTAAAGTGTATAACTT
TGTGTGACTTAACATTGTACGTAAATTATTACTCTTTGTTGTATATGTAGAGACACTTTCTATTTTATTTTAATTATTTT
TCAAATTTTACGATTCAAACAACACTTTTCTTCTCTTGTTTTATCTCTCGATATTTTTTACATGTTCTACTGCTATTTCT
AAAGAATATGTGGAACGATGTCCATTTTTTAATTTTATATATATTGTATCACAACATATAAAAATATTGTAAAGGGAAAC
ATTATTACCAAAGTGGAAAAAGAATAAGGAGCCAAAAAAATAAATTTAAATGATTGGGTATATATTTTTATCAACTTCTT
TAATAGTTCTTGCAAATCTAGCTAGCTATTAATCACACAGACATGTTAGAATTAAGAAAGTTTAATTTACAAAATTACCA
ACAACAGAAAAACGCATCAATAATGCTAACAAATCACACATTCCAAACTCAGGATAAAAACTAAGAAAATTAAGTCACAT
GATAATCCAGAAGCTAGGATATAAACAAAAAAGGAAAGGGAGCACTAGACATTTCTACTTAACAGTATGCCCTTAGAAGG
GGTCATTACAACTGCTTTAACAAAGTTATTCCAAACATCAAGATAAAAGCTACGCAGATTAAGTCACATGAGGATTCAAA
AGCTAGGATATAAACATAAAAGGAAGGGAGCAACAAACATATATAAACAAGAATATGCCCTCAGAGTGGGAGGGGGGGCG
GGGTCATTTCAAATGTTTTAACAAAGTTTTTGCTAATCCATATTAGCACACAAAACCTTTCACCAAAAAAACAATGGTAC
AACGTCATATTTAACATTCAAGGATGGAGATCAGCAAAGAATCCAAATAGAATTGGGCATGAAGCATAAAATCAGTTGAT
ACATTACAAAGATGGGTCAAATCTAAATGGGGTAAGAAGCATAAGCAAAAAGGAGAAAGATGAACCTGTGGTCGCTTTGC
AAACTTTTGATGGCTACATTCATAAACTTCAAGCATCGATGGACAACAGATTACCTCCTAATCAAAGGCAGAGGAAGGTG
AAATGGCAAGAAATGAGCAAGAAAAGATGGAAAATGAAGGAAGAACGATTACCTCTCAGTAGTGAATGCTCTTGTGTGAT
GCGAAAGACAGAAAAGGAAAGGCAAAAGACAAACATATCTACAAATGGAGAGGACAAAGTGTGTGGTTACAACGGCTGTC
AAAAGGAAACATCTCGAAAAGAATATTGAAAAAAGAAAATGAGAAAGAGGCAGATGTTGTTAGGTTATTTTCATTATTAT
ACATAGAGGTTTCGGTGTGGGCTGTGCTCCTTGTTTTCATATTTTATTCATTTTGTTGATATTTTGGGCAGATTGGCTAG
ACTGATATGTAGATTAATTAACATCGAATAAAACGGCCCAACATGCCACCAAAAATTTGGAAGAAAAAAAAGAATTCCAG
AACACCCACAAATATAAAGAAAAATAAGAAAAATAGGATAACTATAATACAAATAAGAATGACTTTATTAATCTAGGAAA
AATTATAAATATACTTCAAAACGAATAAATAATTATAGAAGATAACACAACAAAATATATAAATATATTTCAAATCAAGT
AAAGTAGTTATACAAGATAACTCAACGAAATATTTCAACTAAAAAAGAATATACACTAAAGAAATTAAATTTTTAATTGT
AATGACCAGTTTCCGTCGTTATGGAAAAGCCAATGGGGAAGAATTTTGGGTTAGAAAACTTTTGAGTAGTAACTTGAAAA
TTTCTAGCCTAGGCCAGACTTGGATGTAATCTGAGTCAGGTGAGGTCTAGAGAAATATGGTAATGAATGGGGGGATCTAA
TTATGAATTTATCATATGAGTGGATAGCCAAGACGTTAAGGAGCCTGTACGGCTTAACGGAATTGAATTCGGGCGAGTAG
AACTCCCGAAACCAATCTTGGCGTGAAAAGGTAGTTTTAGAACGTCCCAATTTGAAGGTGTGTTGTGAAATGAGAGCTTG
GAACTCAAAGTTCGAGCTTCTATTGTTGTGCAAGTCGCCGGGGCGGCATTATTCCCGCCAGAGCGGGACCGCTGTGGCGG
GATGGGGCCCGCCGTGGTGGGTCAGTCACAAATTAAGTCAGGGAAAAACCCTAATTTCGTTATTTTCTGAAAAACTTCAT
TCTTAAGAGCTAAGGGACGACCCAGGGTGATTCTTGACAGCTTTCCATGATTTCTAGTGCTAAAGATAAGTTAATTACTC
CCCTAATCCGTATTTCGATTCCTAGAACTTAGAATCTTGGGTAATTATCATTGGGGGAGGAGTTTGGCCTTAAGTTGATG
GCGGGAAAAGCCCTAACTGAACATTGGGNNNNNNNNNNNNNNNNNNNNNNNNNNNNNNNNNNNNNNNNNNNNNNNNNNNN
NNNNNNNNNNNNNNNNNNNNNNNNNNNNNNNNNNNNNNNNNNNNNNNNNNNNNNNNNNNNNNNNNNNNNNNNNNNNNNNN
NNNNNNNNNNNNNNNNNNNNNNNNNNNNNNNNNNNNNNNNNNNNNNNNNNNNNNNNNNNNNNNNNNNNNNNNNNNNNNNN
NNNNNNNNNNNNNNNNNNNNNNNNNNNNNNNNNNNNNNNNNNNNNNNNNNNNNNNNNNNNNNNNNNNNNNNNNNNNNNNN
NNNNNNNNNNNNNNNNNNNNNNNNNNNNNNNNNNNNNNNNNNNNNNNNNNNNNNNNNNNNNNNNNNNNNNNNNNNNNNNN
NNNNNNNNNNNNNNNNNNNNNNNNNNNNNNNNNNNNNNNNNNNNNNNNNNNNNNNNNNNNNNNNNNNNNNNNNNNNNNNN
NNNNNNNNNNNNNNNNNNNNNNNNNNNNNNNNNNNNNNNNNNNNNNNNNNNNNNNNNNNNNNNNNNNNNNNNNNNNNNNN
NNNNNNNNNNNNNNNNNNNNNNNNNNNNNNNNNNNNNNNNNNNNNNNNNNNNNNNNNNNNNNNNNNNNNNNNNNNNNNNN
NNNNNNNNNNNNNNNNNNNNNNNNNNNNNNNNNNNNNNNNNNNNNNNNNNNNNNNNNNNNNNNNNNNNNNNNNNNNNNNN
NNNNNNNNNNNNNNNNNNNNNNNNNNNNNNNNNNNNNNNNNNNNNNNNNNNNNNNNNNNNNNNNNNNNNNNNNNNNNNNN
NNNNNNNNNNNNNNNNNNNNNNNNNNNNNNNNNNNNNNNNNNNNNNNNNNNNNNNNNNNNNNNNNNNNNNNNNNNNNNNN
NNNNNNNNNNNNNNNNNNNNNNNNNNNNNNNNNNNNNNNNNNNNNNNNNNNNNNNNNNNNNNNNNNNNNNNNNNNNNNNN
NNNNNNNNNNNNNNNNNNNNNNNNNNNNNNNNNNNNNNNNNNNNNNNNNNNNNNNNNNNNNNNNNNNNNNNNNNNNNNNN
NNNNNNNNNNNNNNNNNNNNNNNNNNNNNNNNNNNNNNNNNNNNNNNNNNNNNNNNNNNNNNNNNNNNNNNNNNNNNNNN
NNNNNNNNNNNNNNNNNNNNNNNNNNNNNNNNNNNNNNNNNNNNNNNNNNNNNNNNNNNNNNNNNNNNNNNNNNNNNNNN
NNNNNNNNNNNNNNNNNNNNNNNNNNNNNNNNNNNNNNNNNNNNNNNNNNNNNNNNNNNNNNNNNNNNNNNNNNNNNNNN
NNNNNCCTACCCTTACCATTCCCGGATACTTTAACATGTACTAGTACACTTGACTCTAACCCCTTATTCGCTCCCTCCTT
GATCATAAGTTAACCATTCTACCTATTGGAGGAAGTTCCAGATGTAACCACTACCAACCCAGCCAACCACTCACAACATC
CCCTTACTTATTCCTCATCACCACTTAACCCTTGACTCCATAGTACATTCTATCAAGGCTTATTAATCATTCCCATACGA
ATCCCCTACCAGAGTAACACCTAACTAATTATCACTTACAACATAATACCACCCCAATTCTCAACAACAAGAACACATAC
CACCTCTATAAGAAACACATAGTAAGACATGGACTCTCAATCTCCGCTTACCATGCCACATCCCGAATTAAACCTGACCA
TTCACAATTTATTCATTAACGAGATATATAATAAGTAACTCGACATGGTAGACACACGTATAAAAAATGCATAATTCAAT
TATCATTCAGGAGCACCATACTAATTCCTAACATCAGAGATAGATAGATATGAACATAGTAATCACCAATGGTTCTCTCA
TGGAAGCCACACCCAAACTGTTAGTGTGTCAGAACGCGACACCCGATCCAATATGCATGTGTCGGAATGTGACACCCGGT
CCAATGTATGTGTTAGAATGTGACACCCGATCGGAACGTGACATCTGATCCAGTAAACACAACCACAATCACAATCACAC
TCGCAATGATATTACTCATAGTCATACAATCAAGCATTGGGTTCATAGCATGCAGTCATTCATACACAATAACTCTTTAG
ATTCAGTTCATAATAGGTTCATGACATGTATTTATACATACTTAGTCGTATCACCGAGTTCGATTCATAATCCTTTATGC
GCACACACATGCATACGATGAAGTCACTATCCGGCATATATCACACAATTAGGGAATCAAACCATCACCTACCCCTAGTT
CACAGGATAGGGATTCCCCCCTACGCTACACTTCTTATGTAACAACTAGGAATACATGTATAACCATCCCTTTTTTTGTG
CACGAAGGCCTATGCATGAATTCTACCATCAATTATTAACATGCTACGTAGTGAACATGGATTTAAGACTACTCACCTAG
CCTACCTGGGCGCCAAGCAGCTGCAGAGGGATTATAGCTCTCATCCTAGATTCCTGACGACGAGACGATGGATTTTGACT
GGAAATTCATAAGCTATCGACATCCTTACGCTAGAAACTCTTCCTCCTTCCTTCCCAAGCCTACAACAGTCTTTTGAGGG
TTTCTGGGGTAACCCTCATCTCTTTGCAATGTATTGGGAAACATGAGAAAATAAGACTTCGCGTTATTTAAGTTTTGTCC
CCGTCCGTCCCGTTTTGGCGCTCTTTGTCCCGCAGGAGCGCCGCCGCTCTAGCGGCACTTATCCCACTCTGGCAGGATGA
GGGGCCTAGTTCTCCCTAAGTTTTTTCTATCCTAAATAACAACGGTTCAGATCGTTACAATAGATACCAATTTACCCCTC
ATTTTTCTTCGAATGACTAGCGAAGGGATAGACACGAGCACTTTTTGAAGTACTTCTAAACAAAAATGGTCCTTTTATGG
AACCACGAAGGATATTTGTTTTTCAAATTTTAAGCAAAAAGGATTCTCTACCCAAGGGACTGGTTAGGAAAATAAGGCAA
CACACTGGAAAAATAGACATGCTAATTGGTCTAGCCGGACCTCACCAGAGCGGTAGGCTTCCTTCTGAGGCGGGGGCGTT
GTGGCAATGACCCTCCCATTGTAGCGGGAGATCGGAAACTATAAAGGGGGAAAGGGGAATGGTTTCACCATTTCATCCTT
TTTAGTTTTATAAACTCCGAAAACTCTCTCAAACACTTCGCTCCGAACGTTAATGTTTTAGTAATGTTCTTGCTCCTTAC
TCTATTTATTTCATTATTTACTTAACTACAATTGCATGATGTTAACTAATTGATTAGAAAGGCCTTGGGGTAGTTATTTT
AAATTAAGAATATAGGTTACTTGATTTGCTAGAAAAATGTAGCATGGACACTTCCCTAACGTTCACTACATCTCTACAAT
GTTCAGAGCGTAAGGATTTCACAAAAATATAATTGAAATGATTCCGAAATGGGTGTGGGAAGTTGAAAGGTTTTCTTGGT
GTAACACTTGGATTCGAGCATCATTTAAGGATTAATTCACTAGGCAAATTATATATTTAGGTTCTAGGGTACTTTATAGA
CTCTGATTTACTGGAATTCTGTTAAAAATTTGGTTTTTGGGGCGAAGGGGCACCATGATCGCGCCTGGAGTTTGTGATGA
AGGCCCAACTGGCGGCCTCCATCCCGCCGTAGCGGCCTTCTTCATGCCGCTGTGGCGGGATCCTGGCTGCTCTGGCGGTA
TTCCGTAGAGCAATGGCCCCATTACTATTAAAAATATAAATTTTCCTTTTTCCTTAACCAGATATTGCTTAATCCCATGG
AGTCCTAACATGTTCATTTCCTAAATCTTTGCATGTTTTTCTACTTTGGCTGGTATTAACGAGAAGAATAAGCCTTTTGT
CCAGTTTCCCGATGCAGCCAGTCTGGAGAGGCACCATGATCAGTGGAACACTAAGTTCTTGTGCGAGAGAGGTTTCCACT
TGTTGGGCCTAGAGGAGAAGGCCCCCGCCTTTCATGCCCCACTGTTAGAGTTTGGTTGGGGTCCACTAATAGAGTCTCCC
CCCGCTGCGCGTTGTGGCTGGGTGAGGGAGTTCTACGCCATACTTCATACGATTCGCTAGGATGGCCCTCACCTTACTAT
TTGCATCCGAGGTGTTGACATCCCCCTGAACACTCAATTCATCAATGAGGTGCTCGAGGTGCCAGAGGCTCCTAATGCAG
GGCATGAGGCCAATTTGCGGGATATGGATATGGGCTAGCGGAAGGATACACTAGTTGAGGCTACACGCCAGGACTGGGTT
TACTGGACTACTATTGAGGGCATCACTAGTACTAACTAGTTATCGAATGTTAAGAGGTGGCTCCACTTGGTTTCCAAGAG
GATCCACCTGTCGGGCAACCGTACCGATGTATTGTTTCCCTGGGATCTAGTGGTTGCATGTGCTATGCAGGGATTCGAGC
TGAATGTGGGCACATAAATCATTAATGAGTGAAAGATTTTCTACCAGGGCAACAAGAAGGCATTCTTCCTTCCTGGACTG
GTGACAACAATGTGCAAGCGGGCGGGGGTGCCATTCTTGGACACCGAAAAAGTACTTCCTATGGATCCCCTTTTTGACCA
TCTTTTGATTAGGTAGGCATCCATCTTCGGGAGTAAGAAGAGGAAGACCGATGGGGCCGGTAGCAGACAAGCAATTGCTG
ATGCGGATGATGAAGAAGGGAAGATGACGGGGCCGATGACACTCTACCTACCTAGTCCCAGCCCCAGTATTCGGTGCTTG
CGTGAAGGAGGACCTAACGCTCATTCAAAGGAGATTGTGAGGTTCTTATCCTAGTGCCTCGAATTTAGTTCCACCCTCCA
TTGCCCTCGAGCTTCAGATGCTCTGCCGCCAGCTTCGATTTGAGATGAAGAAGGGTATAGAGGGGATCGTCTGATGGACC
GGATGTGGAATGCCATTAAGGTCATTTTCTCTTGTGTCGCCCCCCAGAGGGAGGTTCCTAGGCTCGAGCTGGAGGACTTT
TGGGAGTTTCCCTGATTGAGAGAGACATGGATTGACGAGACGGCCCAGAGGACCTTGAGTCTGGTAGCGACACTTCCCAT
TCCTAGGGATCCTGATTTGGTTTTTGCCCTAAGTCTACTCCACACTGAATATTCATGAAGCGAAAATGCACTAAATGCTG
AATGGATAAAAATTGACATGCTAACTGAGAATTTAATATTTATATACTGAGAATATAATATTTGAAATATGAAGCATGAA
TTTCTGTCTGGTTGACCTAGCAAGTATAAATCATGAACTAGGATAAATTTACACAAGCTAGGGTTGTTAGTGCTATACAT
TTAATTATACTAAATCATCAAGAAACAAGTTATTTAGATCAAAGGAATCATAATCACAATAAATCTTGAAAATCTTGAAA
ACCTAGGACTGAACAGTTTATGAGAATCTGAAGAACTAACTGAATTCTAGGGACCTAATGGCTGAAAGGAACCCACTAGT
CAAATTCCACATACCTGGTGACAAAATCTATGTAGAAATCCTATGGATTTCGGGGTTGAACTTTGAAGAACGCTCATGCT
TGTTCTTGGGAGTAGCAGACAACTTTTCCTCTTCTTTTCGCTCTAAGTTGGGTGATTTTTGGAGAATGAGGGTTCTGGGT
ATTGTCTGAATAAATTAGTTTTCTTAGACTATGTAAACCGACGTAGTTTAGGCATCAAACGACATAGTTTAAGTGCCTAA
TGCATAAGGAAAAGAACCAAAACGGCCCTGACTTAAAAGCTGATGAAGGACCTTCACGGTGCGACTGATGGGCCATCATT
TGATCCACTGCCCGTCAATTGGGTCGTGGTTTGTGGGCCCGCCCAATAGGGTTCTACTAAAATGAGCGTAACTTTTTACT
CTGAATATAGATTTTAGCAAACTTGGTGGCATTGGAATGAGGACTCAATTATTTTTAATTTGATAGGTCATGGATTACCT
AATTCATTTTTTCCTAAAAGATATGACCATTTGAAGTTGAACCAAAAGCCCTTTCTTTCAAAATAACTGCAGACCCTCAC
CAACGGCCAAGACTACGGTTCGTAGGTCCAACCACGGACGTACTGGTTGGCCGTGGGTGGGATCCGAGACCCCTAATTCC
TAGACCTAACCTACGGACAGTGGATCCATCAACAGACTGTGGACAACGACCGTAGGTCTCATCTCCTTGGACCCGAGGTG
TTACAAAAACTATTTATTTGAATGATAAGGTCAGTTCAAAAACCCAAAATCAACATAGAATATGGCTAAAAATCTTGGGA
AAGGACCAAATTATCATTGGAAGACGTTCATTAAGTTTTTGGAAAACAAATCATAGATAACTTTCACTGAAGGCTCTATG
GTTCAAGGAACATTCCACTGTCCATAGTTCCGGTGATAGAACATCGACTGCCTGATAGGGCTTCACTAAAATTAGCATTA
GATTTTAATCTAAACTCAAATGAGGTAAACTTTGTGTTGTTGGAAAGAAGACTCATAGGTCTTTAACTTAATTTGTCATC
GGCCACCTAATTCATTATATGCTGAGAGATATGTTCGTTTGAAGTTTACCTAAGTAGAATCTTAAATCAAAACTTAATTA
GTAAGTATGCTTTCAACTCTACTTTATGTTAGGGGATTCTTGTGACCTTAATTAGGAGTAAAAACGTCAGGGTTTAGATT
TAGAAAGGATGGAAAAAGACTAAAATAACCTTTCTTAGAAACCGTCCACGAAAGGCCATTTATGGTCCATATAAAGTCTA
CAGGCCATACAACCTCTCGTAGGAACATGTTGAGTTTTCTATTTCTAAAATTGGGGATTATGGACCCTATCACGACCCAA
AATGGATGTGATGGAACTCATCTTATTCCACCAAGATAAGTCATCCTAAAACCCAACCATTACGATAAAGTGCGGAGATA
AAATAAGAGTAGAAGTTTAATAACAATTCCTAATGCAGATAACAACTCAACTTAACTAAATTTCCAAAACCTAGATGTTA
AGTGCACACATCTCTAATTTATTACAATTGATTTGAAAGAAAGAAACAAGTCTCAAATGACATTCTTTCTAGAATAGAAA
AAGATCATAAATAATTAAGTAGAAAGAGGGTCCGCTAAGATACGAAACAACTACCTCACAAATCTCCACAAGAAGCCTTA
GACAATAAAGGAAGAGAGAGTATCACGAAGATCCGGGCTCATAACCTACACAGTTGTAGAAGCAAGGGGTAAGTACGAAA
CCACCCGGTCCTTAGCAAGTAAACTCCTTAACACAAAGCTAAGGGTATAGAATACATGTACCCCTACCACCCCAACGAAA
CCTCCACAACTACAACCTGCATAAAATCGCCCCAACCTAACAATTCACAATTTCAATAACACATAGTTGAATAACAACAC
TCTGACAATTTCAGATTAACATTAGATAAAGTCATCAATCACAAGTCCCACAGAAAAACACTCACAAGTTCACCATGATA
AAGATAAGCAATACAATAAAATGCATTGCCAAGTATGGTGATGCATGCCTTCCTAGTGATACACATGCGCTGTCTATCAG
TCCAAGACCCAAGGGGGACATATTTGTCTATGCATCTTTTGCGGCGTGCAACACGAGCCTCGATAATAGAATTCATCATG
GCGTACGACACGTCCCTCAAATTATAATATCTGTCACGGCGCACGACATGTCCCTCGAAATATAATATCTATCGTGACAC
GTGACACGTCCCTCAAAATGGTATATCCTATTTAATTTCTTATCCTTCCTCAATTAGCATAATACTTGTCCTAAGCATGT
CTCAAAACCGTGCAAATGACATGTTCACAAATAATGAAGAGATGACCATTTTCATAACAATGCATAATTCACAACACCAT
AATCATGATACAACATCAATAATGGATCATTAGGCCTTTCAAACCATTCTCAACACATCACACGCCAGTAACTAATTACA
TTCCCTTTACTACCCCTTTTTCATCATCATAATTATTTAATATGGACAAGTCAACCCATCACCAAGTCCCATTACTCCTC
AACACATACCACAAGAAAATACATGATTCTATACACTTAATAAGGGCGGATAAATCCACTTGCCTCAAATAATCGAACAA
TTAATCTTGGACTTGAGCCTTCCCTTTTCGTTGGGCTTCCACCATAATATTTTATCCTTAATAATTGGCACTATATTTGG
ACATCATCATCATCATCTTATACTCTACTTGCTATCATTTGCCTGTTATGCCTAATTTTATTATATTTTTGTTTTTGTCC
TATTTCGGGCTAAATACTTTAAGACACAATCACTGGCTGAAGCAACTCTCTCTAATAATGTCATTATAAAAGTATATGTA
TATCATCCTCAATTCATTATTAATTGGAGAATTGGAGAATCTTTTACCTGAAGAATGTATCTCTCCTTTGTCGTTCATCC
CACGCTGCAAGTAAGTCCTCATCTATTCTTTTTTTTCTCTTTTCTTTTCTAATAATTATGTACTAAAAGGGAAAAACCCT
AGTAACTTAATAAATTTTGGGGTTTTCCCATCATTTACAAACTAAATTAATTATCTAAATATTACCTGTCATTAATTAAC
TTTTGTTAAATGAGAAGTTCAAAATTCCCAAATAAACTGCACAAATTGATCAAAAATCACCGAGGAGACTATCGGGAGGG
GTGAAATATTAATCTTACAGAAAAATCTAAAAATGACCTTTCGGGTCATTACAGACTCTTTCTATAGCACTTATAAACTT
TGAAGACGGTTCTTCTCACTTGTAGAAAGTTTAGTTGAATTGTGATTCAGGACTTGGTTTCCACGAGGCCTTTCTATGAA
CCATAGGAACTTCTACGACCTGTATTCTGGTCCTTGAAACTTAGACATGAGAATTAACTTTCAAGGGCCTAGTTCTACCC
ATCTACGAGCTGTAGAAATTTTCTGTGACACTAGACGACCGAAATTTTCATGGTCAGATTTTTTGTTTGAATTTTTGGGG
TGTTACAATATTCATTGAGTTTACACTTGTTGAGTCCCCTCCTTTTACATGGACACAATTTTCTGTGGCCTTTTTTGCCA
TTTCGTACCCCGTAGAGTCAGGGATAGATTCAGAGATTAGTTCTCTCTGTGAAATTCTACTTATGATTTTTCAAGAACTT
ACAATATTTTTAGAGTGCATTTAACTACACTTTTAACTAATATGCATATAAATTTCCCGAAGTCGTGTTGCAAGAATTTG
ATTGGGTTAAATATGTTTTAATTAGTTTAGAAAAATTTTATGTCGTTACTGTTGAAACTTTCGATGCTTATTATCCTACT
ATTTGTAATATTTTAGCTTACATAGGCAATCTTTTATTATTACATAGTGCATACAAATTTAAAGTAGATTACATAGAGGT
CATTATTGTATTATAGAATATTTTTTAAAATATATTTTTTCGTATTCCTCCTATTTATTTGATTGGTGCTATGTTAAATT
CGTGTATGAACGTTGCTACCATGTATGAATTGTTAGCATTATATATAGTTCTTAAGAAGTTAAAAATAAAGAAGAACCTA
GTACGTTCAAGACAATGAGTGATACAAATAATGATATTCATACATTATATAATTAGTATGTAACTTTACTTGATAATGTT
ACACTTTCTCATATTGTTTCTCTATCTTGTCCTTCTGACTATCCATCATCTTCTAAAAGATAGACGTAAGATTTGTCTAT
CCATTGTGTTACTAATTTGTCTATTTGGAATAGAATATAATCTATATCCTAGAGGAGCATAAATAGAGACAAGCTTAGTT
ATTATTTGAGACAAGCCTTAGAGTCCTATTAATATAATGTTAGCACACTGAATTCGTTGAAGACCGCCAAAACAAATATC
CAGTACTTTCAATTATAGCTAGGAATATGCTAAATGTTCCAATGTAACTTCCTACTAAGATGAGAAATTCCCTGATAAAG
CTATTACTACCAGGTGAACTCATATTGGCCAAAATGGAAGAGAAGAAAATGTAGAGAGATTCATGTGGAAGATCATACAT
AATCAACACTCATTGGGGAGAAATATCATGCATGTTTAAGATTTCCTCAGAGATTGGATTAAATCAGAGCAAAGATATAA
AGGAAACCACAAGACATAGAAAGAGAAAAAGAAAGAGTAGGAGGAGAAGAAGGAGAAGAAATAGTAAGAGGAGGACGACA
ACGATGAGAAGGAGGAGGAGGATGACGAGGAAGAAAAATATGAAGGAAGTGGAAAAGGAAGAAGATGAAGAACATGAAGC
AGAGGAAGATGAGTAAGAGGAATAAAAAGAGGAATAAAAGGAAGTGGAGGAAGAAATAAGAGGAGGAGGAGGAGGAGGAT
GAAGAAGTGAAAGAGGAGGAGGAAGAAGAAGAAGTATAAGAAGAAGAGGAAGAGGAAGAATAAGAAGAAAGAGGAGGAGG
AAGAGAAAGAGGAAGAGGAAGAGAAAGAGGAATAGGAAGAAGAAGAAGGATAAGAGAAGTAAGAAGAAGATGAAGAAGAA
GAAGAGGAGGAAGAAGAAGAAGAAGCAAAATAAGAAGAAGAGGATGAGGAATAGAGGTGGAAGAAGAAGAAGAAGAAGAA
GAAGAAGAAGAAGAAGAGGACAAAAAGGAGGAAGAGAAGAAAGAGAAAAAGAGGAGGAAAAATAAGAGGTAGAAAAAGAA
AAATAAGAGGAGGAGGAGATGGAAGAGGAGGAAAATGAGGAAGAGGAAGAGGAGGAGGAGCAGGAAAAAGAGAAAGAGAA
AGAAGAAGACTAGGAAGAAGAAGAAGAAGAGGAAGAAGAAGATGATGAGGAGGAAGATGAAAAGGAAGAAAAGGAGGAAG
AAGAGGAGGAGGAAGAANNNNNNNNNNNNNNNNNNNNNNNNNNNNNNNNNNNNNNNNNNNNNNNNNNNNNNNNNNNNNNN
NNNNNNNNNNNNNNNNNNNNNNNNNNNNNNNNNNNNNNNNNNNNNNNNNNNNNNNNNNNNNNNNNNNNNNNNNNNNNNNN
NNNNNNNNNNNNNNNNNNNNNGGAGGAGGAGGAGGAGAAGAAGAAGAAGAAAAAGAAGGAGGATTAAAAAGTAGGAGAAG
GAGAAGGAGTAGGAGGAGAATAAGGAGGAGGGAAAGAAGAATAAAGAGAAGGAGACAAAGGAGAAGGAGAGGGAAAAGGA
GAAGGAGGAGGAAAAGGAGAAGGAGAAGAAGAAGGAGAAGAGAAGAAGGAGAATGAGAAGGAGAAGAAGAAGGAGAAGAA
GAGGAGATGAGGAGGTGGAAGAGGAGGAAAGAAGAAGAAGAGGAGGAGGAAGATGAGAAAGAGGAAGAAGACGAAGAAAA
TCATGAAGAGGAAGAGGAAGAGGAAGAGGAAGACGAGGAAGATGAAGAAGAAGAAAAAATATTATTATTATGATCGATAT
ATTTAATAAAGTCAATGTCTTATTGAGTATTTGTATTTCCTTATTTCTTTTTAATAAAATTTGTATATGTCACGACCCAG
ACCGTCGTGATTGGCACTCAACCTAACCCTCTGGTGAGAGAATCACTACCACAACCTGACTAAGCAACTTAAAGAAACTA
AACCATCTAAAGATACATATGCAGATTTAAAAGATGAATTTAGTACTGAGTTCCCATAAAATTAGAAGGATTAACAATAA
ACCTCACGGAAATTCAACTCCTAGACCTGAAAGTCATTGTACCAAAACTCTTCTAATCAACAAGTCTAAGAAAAAAAGGG
TGCAACCCCAAAAACTAAACATAAGTAAAAGTCTGAATATATAGTCTGAATCCGACCTAAAAGAACTGGTTCACCCTCGA
ATCTGGTCTTGGTCAATGATCTCCTAATTGGGGTCTGTCAGTAGCCACCTGAATATGCCTTGTACTTAACAAAAAAGAGC
AAGTGCAGTATCACTACACGAAATAATGGTGTACTGGTAGGATCACGCGACTACTCCATAAACGAAATATAAGCAAGTAA
TTACAACACAATAAATGCACATATACATGATGCATAATTCAATTATCATTTTAGAAGGAACATACGATTCCCCAATATCA
ATGATAGGTAGATATGAATGTAGTAGTCATAAATGGTCCTCTTATAGAACCCACACCCGAATTGTTAGTGTGTTAGAACG
TGACACCCCATCCTATATATATGTGTGTCGGAACGTGACACCCGGTCTAATATATGTGTTGGAAAGTGACATCTGGTCTA
GTATATGTGTCCGAACAAGAAACCTGGTCCAGTCAGCACAATCACAGTCACAATTACACCTATAATGAACAGTGCACATA
ATCACATAGTCAAGTAACAAGTTCATGGCATGTAATTGTTAATACTTAATCATTTCACTAGATTCGATTCATGTTTCCCT
ATTCATATACATGCACGCATACAATGGAGCAATTAACATGCATATATAACACAACAGGTCGAACCAACACCTACCTCGAA
ACCAAGCCTGGACACTTCTAAGACACTTGAGCCTTCCTTTTTCGGAATCTTTCAGCTTGTTCTTGGTCTAAAACAATTAA
TTAATGCAAGGATAAAAAAAAAAGCCTAATTTACCTGAATTATCACAAAATATCAACCCAAGGCCATACCCATGATCCTA
ATGCCCAACTAGGGCTTTTCCCTCTATTAACTTCAGGCCAAAATCCCCGCCCCCCCTAAATTATAATTAACAAGGACTCT
AAGTTCTAATAATTGAATTACAGATTAGAGGAGTAATTAACTTACCTTTGGCGCGAGAATCTATGAAAACTTTATGAGAA
ACTGCCCCAGATGGTCCCTTAGGTCTTAAGAACGAGGTTTTGCAGAAAATATATCATTTTTATGGTTTTTCTTCGGTTTA
AGTCGCGACAGGCCCACTCCAGCGGCTTGCACAGAGAAAGAAACTCAAAGTTTGAGTTCCAAGCTCCCATTTTGCAGCAC
ACCTTCAAACCCTGATGTTCTAAAACTACCCTTTCACGCCAAGATAGGTTTCGGGAGTTCTACTCGTCTGAATTCAATTT
CGTAAATCTGTACAGGCTCCTTAACATCTTGGCTATCCACTTACGTGGTCAAACTCATAATTAAAAGTAAAAATCTGAAA
AACTAATAAACTAAGCTAGAACCTAATATGCAAACTAGTAGCCTAAAAGGGGTTGAACGTAAATGTTAGAGTCGTAAAAT
AGCCTCCATTAATTAGTACAAGTGTTTTGGGACTTAAACGTTAGAGCATGAACCCCCCAGGACCAACCAAGAGTCCTTGA
GGAGGACCTTGATGGCAGCCAAAAAGCTTTCAAGAGGAAGCCACCCACGAAATGGGCACCCACGAGCCATGGGTTGACCC
ACGCCCCGTAGGTGGGGGTCGTGGGTCAAGGCTGGACCTTCCCTCAATTGTCCAATCTCTGAACCGACCTACGGACCTAC
AGGATGGCTAGTAGGTCCACCTACGGTCCGTAGGTCACCCAATCGTGAGTCACACCCAAAATCTGCCTAGTCTCGGCCAA
GTGAGGGAGAAGATGGTAAATTCCTAGGGCGGTTAGTTAAGTTAGGGGCAATTTTTTATTGATTAATTAGACATATTTAA
GACCTTTTAAACCATTAACTACCCTTTTACATTTCATAATTCCCAAACCCAAAATAATAACCACCTCTTCTCTAAAATAT
TCTTTCTCTAGAAACTCCATTGAAGAACAACAACAAGGTCAAGTTTAGGGTTCAAGGAGCAGTCTTTTCTCTTCAATTAA
GTGATGAAATCTTCATAAGGTATGGTGGCTTTTCATTATTGGGTAACTTTCACCCATAGAGTCCCTTCAAAACTTGATTT
CAAAGCTTTCAATTCCCCCCAAAACCTAGGGTTTCAATCTAAGTCATGGGTTCTCTTCCAAATCAATTCCAATGGTTGAA
TTGTGATGGATTATGATTGAATTGATGCTTAATGGTTGATTTATGATGAAATCCCTCCAAGAACCCATGAATCCCCCATA
TTTCTAAATTGTAAATTTATGATGTGGGTTGATTGATTATGGAATCATGTCAATTCATTATGTTTACATTGATTAAGTTA
TTGAATCTTGATATTCCCCTATATAATGTAGTAGTTCTAGAAGTTTGGGTTGAGTTTGATTCATAGCCTTGAAGGGCAAA
TTATTAGGGTTTGTACATGTTGATGAGAATTATGTATGAGTTTATGATTCACTTAGATAGTGATGAACCTATGACTATTG
TGTAATTGTGGTATTATTGCAAGATCATTCTCCCCTTACCCTTACACATGACTATGCATGAAATGTCCATGACTATGATA
ATGTTGTTGTTTTGATTGAAAGGCTAGTCTCATGAAACACTATGAACATGATGTGAAAGGTTTACTCACATATTAATGAT
TCTAAGATTGAAAGGCCATTCTCACCTAATGGATCTATGAGCTATCATGATACACTGGTTGGTTAAGTGATAGGGCATTG
TTCCATGAACATGAATTTAATTAAAGACTTAACGTGAATATTAAAGGGAATTATGCTTACACCAAGGGGTTATGAAAATG
AGATGGAAGCTTTTACTCCAGTTAGTCTGGCTTCCTAATGGGTTCCTTTTACGCCAGTTAGTCCGGCTTCCTAATATACT
TATCTCATGAGATGGAAACCTTTTATGTCAGTTAGTCTGGGTTTCTCGTAGCAATCTCCTTATCCCATAACTATGTGCCC
ACATACGTCTTTAGCTAGTGGATCCACCTAAAAGCTAAACATGTTAGTTGTACCTTAGGCATGTAGGACACCTCTTTTTG
GTGTGGGGGCATGACACAGGATTCCATGTAGCTCACATGGTCTATGTCGATTAAGGCAATTTCCCTACATGAACAAGAAC
ATGAACAAGAACAAGAGTATGAACTACGAACAAGAACATGAGTTATGTACTATGGTTCCTCAAGAGGTTCTACTTAGTAT
GAATGGGGGTTTGGGACTTCATTCATGCATTGCACAAGTAGGCTTTGAGAGTGATTGTGGTATGTTCTCTTATGACATGA
TGCTTTGTGAGTTAACACATGTTTTATATGAACCATGAACATGAACATGAGCTATACTTATGACTTCTTAATGAGATTTG
GTTAGTGTGAGTGGGGGTATGAGACTTCACTTATACATTGCAGAAGTAGACTTATAAATTGGTTATGGTGTGGTTTCCGT
ATGCCATGAAGATATATGTATGCATGATATGAATTGTTGCTAAGAGTGACTTTACTTATTACAAGCTATGAACATGAATG
TCTCTTTGTCTATGAGTGTTGGCTTTGGATGCGGTCAAGGTATGTTATGCATGATTATGGTGGCCTAAAAGTTGTACTTA
GCATGGATAGGAGTATGTGATCTTGTCTATGCATTGCACAAGTATAGCCTAGGGTTGCTTATGAAATTGTTTGACTATGT
AATTACTCTAAATGTACATGATGATTCTTAAAGCTGATAAAGCACATGGTTTCAACTAAAATGCCCAATTTTACATTATT
TAAGGATTTTTATGCATGGCTTCCATAGTTACTACAATATTTGTGCTAACCTGTATTTTCTACATTTGCTATAAATGTAC
GTTCTGGTTGTTGAGGTATACTTCTCGTTTTGAGTAAAGCTTGGATGGACTATTGTCTACGCTCGGTGAGTCTTCATAGT
TTGAGGACAAGACTTCTTCATTTCTAGTTTCGTTTGCAATTTCTCTTTTGAGACTATGTTGTAAAGGGCTGTGACCCTTA
TTGATTCTCAATTGTATTAGATGGTATAGAGACAAGGTCTAGACTTCTATATTGGCTTTTATGAAAAAACTCCGACTGTA
AAAAGTTTTAAATTCTGCATCATTTCTATTACTTATGTTTATGATTATGCTAAGGGCTTGTATGACACCCCCTCGGGGTC
GAGTACGCCATGTTACATGTAGGGAGTACCACTGGTCTAATAGAGTCTTGTTCATGAGTGTGAAGTGCGCCACACTTATG
AATGAAAGGCTATAAGATGCTTAGGAAATTTCTCTTCTTTCATTGCTCTTTAGTCGTGCCTTAGAGTTTTAACTCTATCA
AGTCCTTTTCCTAACCCTTCTCTTGTGTCTATAGGATTTGAATACAACAAGGGTGAACACAAGAATGATGGAAGAGGAGA
CTGTGAACCTCTTAATTGAAGGGTGTGGCCCAAGTTCTTTTAATTGTGGGAAGAGTGGTCATATGGTGAGCGATTGTCCC
ATGCTAAAAGCTCAAGGAAGAGAGGGCAAATAAGCCCTTCCTAGTGGTTCAAACTTCGATGCTCCCAAGAAGAATCGCTT
TTATGCTCTTCAATCCCGAAGTGACCAAGAGAGCTCCCCGGATGTGGTGACGGGTATGTTACAAGTCTTTTCTATTGATG
TTTGTGCATTTTTAGACCACGGTGCCACATTGTCCTTTGTTACCCTTTTGTGGTTATGAAATCTTAAATACTCCCCTAAG
TGTTAATAAAGCCTTTTTCGGTGTCTACCCCGGTTGGTGACTTAGTAGTGGAAAAAAGAGTCTATAACATTTTTCCTATT
TCTTTTTCTTACAAAGTCACCTTGGTGGATTTGATAGAGTTAGACATATTAGACTTTGATGTTATTTTGGGTATGGATTG
GTTGCATGCATTTTTTGCCTCTATTGATTGTAGAACTCGGGTGGTTAAGTTTCAATTCCCAAATGAGCCTACTTTAGGAT
GGAATAGGGGGAATTCTATCCCTAGAGGTCAATTTGTTTCTTGTCTCAAAGATAGGAAAATGATCTCTAAGGGGTGCATT
TACCATATTGTTAGGGTGATGGATGTGACGTCCGAAACCCCTTCCCTAGAGTTGGTCCCCATGGTGAATGAATTTCTGGA
AGTCTTTTCTGATGACTTGCCCGACATTCCTCCCAAGCGGGAAATAGATTTTGGCATTGATCTCTTGCAGGATACACAAC
CTATCTCCATTCCTCCTTATAGAATGGCTCCGACCGAGTTGAATTAGTTAAAGGAGTAATTAAATGATTTACTAGATAAG
GGTTTTATTCAAACGAGTATCTCTTCATGGGGTTCTCCGGTTTTGTTTGTAAGGAAGAAGGATGGGTCCCTTATAATATG
TATTGACTACCACCAATTGAACAAAGTGACCATAAAGAATTAGTATCTGCTTCCGAGAATCGATGATTTGTTTGATCAAC
TCCAATGGGCTAGTTACTTGTTGAAGATTGACCTTCGTTCGGGCTACCACCAACTAAGGGTAAGAGGGGTTGATATACCC
AAGATGGCTTTCCGAACTAGGTATGGGCTCTATGAATTCCTTGTGATGTCATTTGGCTTAACTAATGCCTCGACGACATT
CATGGACCTAATGAATAGGGTGTTTAAGCAATACCTTGATGCCTTTGTGATCATTTTATCGATGATATTTTGATCTATTC
AAGAGATGAGGGTGAACATATGAATCATTTGAGGTTTGTATTGCAAGTCCTTAAAGACCACCAATTGTATGCAAAGTTTA
GTAAATATAAGTTTTGGCTAAGGTCCATAGCCTTCCTTGGCCATATTGTGTCTAGCAAGGGTATTGAGGTAGATCCTAAG
AAGATAGATGTGGTGAATATTTAGCCTAGACCTCTAACTCCTACCGATATTAGAAATTTTTTGGGTTTGCCCGGCTACTA
TAGGAGGTTTATTAAGAGTTTTTCCTCCATTGCTTCTCTGTTGACGGCTTTGACTCAAAAGAAAGCTAAGTTTGTGTGGT
ATGAGTCTTATGAGAAAAGCTTCCAAGAATTGAAAGATAAACTCACTTCCGCTCCGATGTTGACCAAATTGGAGGGTATT
GATGGGTTTGTGGTATATTGTGACGCCTCGAGAGTGGGGTTAGGATGTGTGCTCATGCAACATGATAAGGTGATTGCTTA
TGCTTCAAGGCAACTTAAGATTCATTAGAAGAATTATCTGACCCATGATCTTGAATTAGCGGTGGTGGTATTTGCCTTGA
AAATATGGAGGCACTATCTATATAGGGTGCATGTTGATGTGTTCACCGATCAAAAGAGTCTTCAATATGTGTTTACTCAA
AAAGACTTGAATCTTTGACAAAGAAGCTGGTTAGAACTTTCAAAGGATTATGACATGAGTGTCATTTACCACCCCGACAA
GGCTAATGTAGCTGCGGATTCCCTAAGTCGATTGTCCATGTGTAGTGTTGCCCATGTAGAGGATGAGAAGAAGGAGTTAG
TTTGTGATATACATAGGCTGGCCGGTTAGGTGTCCAACTAGTGGATTCCACCAAGGGTGGAGTCATGGTCCATAATGGTT
CCAAATCCTCCTTTATAATGGACGTGAAGTCCAAACAAGAACTTGATCCCATGTTAATGGAGTTGAAAGAATCGGTACTC
AACAAGTCTGTTGAGGCTTTTTCCCAAGGGGGAGATAGGGTGCTTAGGTACTAAGGTCGTTTATGTTTTCCGGATGTTGA
TCGCTTGAGAGAGAAAATTTTAGAAGAGGCTCATGGTTCACATTGTTTTATTCATCCAGGGGCCACCAAGGTGTACCGTG
ATCTACGGGAAGTCTATTGGTGGAATGGCATGAAGGAGGATATAGGGGGTTTTGTGGCCAAATGTCTGAATTGCCAACAA
GTTAAGGTCGAACACCTAAGACCGGGAGGTTTGTCCCAATATGTAGATATTACCACTTGGAAGTGGGAGGATGTGAATAT
GGACTTTGTAGTGGGTTTCCCTTGTACTCGAAGGTAACATGATTCTATTTGGGTCATTATGGATAGAATGACAAAATCAA
CCCACTTTATTCCTAGCAAGGTTTCTTATTCGGCGGAAGACTATGCCAAATTATACATCAAGAATATAGTGAAGTTTCAT
GGGGTTCCTTTGTCTATTATTTCGGAACTGGGTACTCAATTTACTTCACACTTTTGGAAGGCATTCCCAAAATAGTTTGG
TACCAATGTTAAGCTTAGTACCGCTTTTCACCCTCAAACAAATGGTCAAGCGGAGCGCACCATTTAAACCTTAGAGGACA
TGTTGAGGGAATGTGTTATAGATTTCAAGGGTAATTAGGATGACCATCTATCATTGATAGAGTTTTCCTACAATAATAGT
GACCACCACAGTATTGCCATGGATCTTTTTGAATCATTGTATTGAGTTTATCGGCGATCTCGACTAATGTCGCCGAACAA
TCCTCCGCAGCACAATCTGTTAAAATTATAAATACTAGTTAGAGTTGTAGTCTTAGGGAGGAACATTTTAGAGTAAAAAT
TATTATTAGTCTACAGTATTTTTCTATCAAGTTTGGAGAGGGTTTTGTGGAGATTGAAGAAAGGAGTTCATCTTCCCCAA
GTTGGACGTGGGTCTTCTTTATTCTTCTTTCGTAGCTTAATTCAAGGTTTAATTTCTTATACCCAGTTGATTTCCTTATC
ATGTTAGGTATAATTTCTTATTTCTTGATGTGTGGCTAAAAAACCGCATTTTTGGGGTGTGATTTAGCAAATATGGGTTG
ATATTCTTTTTGGGTCTTGCTTGCTGATAGGTTAGATGTATGTTAATGGTGATTTCACCTAGTGGTTGTGGTTTAATCTA
AAGGGTTTGTAGTTGCAAATACAAAACCACCCATGTGTTTTCGGCTTGCCCAAGAGGGAGGTCGTGAAACCAAAACCACT
AGACTGATGGCCTAAGGAGTGGGTCAACATGAGGTTCAGCCCGAGAGGGTGAGCCCTAGTCCCATATTGTAACACTAAGT
TCGAGAGAGTGTGTGGGGTAAGGCGTAGGCTGGTCTTCATGCAGCAAATTGGTGTTCGAGAGGAACACATTTGAAACAGG
TTAAGTTGCCCGAGAGAGAACTTATTTCCATTTAAAGCTTAGCCTAGTCACTATTGTCTTGTAAATTTCCTATTGAAAGC
ATGTACCCAACGATTTATCTTAACTTGCATTGCAGTCACATCCCAAAAACCTTTCCCCATACTTGATTTTCTTGTTTATT
TTGTTGTTTTATTACTTGTTACAAAACCCCCATTTGATATTTGACACTTTTATGTCACCCCCTTTAATTTACTATGTTTT
CGTTCGTTATATGTTTAGCTACGACTAGTTAGAATGTAATTTTATTTTTCTATCAATTCTCAAAACCGCTCCCTTGGGAC
ACGACCCCAACCCTCGATTGGGTTACTATACTATCGATGATCATAGACACTCATACCGTAGGTTAGTGTCTTGGTCATGA
TAAACATCAAAATGGCACCGCTGCCGGGGAATGGTGTTAGTTGAGAATTTTTAGTTTAATAGAATTGTTGTTCTTATTAG
TAGTAGTTTACTTATCTAATTCTTAGTTTTGTTTAGTTGTTTAAATGTTGAGCCAGGAAAATGAGTATACATGATGGAGA
TGGTGTACCAATGGAGCACCTTCCAGCAGAAGTGATGAGGCTCAGGGATCACATCCTATATTTCAAGCATCTAGAAGGAG
AACCCTTTCATGAGTCGTGGCTGAGGTTTAAAACACTATTGATGCAATGCCGAACTCATGAAATACCCGATGTAGATCTA
CTGGAATGCTTATACAGGGGTCTAAATCCTGAAAATAGAGAAATAATGAACTAACTTATGCCAAGTGGCCGTGAAAAATA
CCCCTATGAAACCGCATCCAAATTCCTTGATCTTGCAGCTAAAATCAACAAGGACACTGAGAAGGACCAACAATTGATCA
TTTTGCTAAGTCAGATGGATAAATTGACTCACAAGATCAAGGAATTGGAGATGGTGTCCAGAGATCAAAGTAAATCCAGA
CCAAAGACTGAGTAGAGAGGATCTATGGATAGTGAAAATAGGCGTATCGAAGTTATGCAATTAATCATTCTTCATAAGCT
AAATGAACAAGATAGAGTGCTAGAAAAGAATACAGAAAGTGTAGAAGTGCTAAATCAGATGAGCAACTCTCACTCTAGAT
CTATCCAGCTAATCGAAACTCTCCTAAGTCATGTGCTTCCTCAGCCTCATCCACATGAACAAGTGGTATCACCTAGGTGC
AACCCCAAAAATCCAATTTAAACATTGACTTACGTCGTGCCACGACGTTAACTAAGGCGTTGTTTGGGAGGCAACCCAAA
ACTAATTACTTGCTTTTTAATTTTCTTGATAAAATAATAATGTTTTGTTTGAACAGGTTGAAGCTAGGGAAGTGCTTGAA
AAGATATATGAAAGCCAGCAACAAGTTTAGTTGGCGGGTCGCCAACAAGTTCGGCAAACTAAATTTCTTCCGCGGTCAGA
CCGAAGGCATCCTTAGATGGGCTTCTGTAAAGCTCAACGGTCTAGAAAAATTACTGGCTCATCGCCAACCATGTTGGTGA
TCTCGACAGAGACCGCCATTGGGATCCGTACAGAAACTAAAGGTGCTGCTAACTTCAGCGAGGAAATTAGCCATTCGGCG
TGTCGCCGAATAAATAGGTGAACTTGACTCACATCGTTGAATGGGCGGGAACTGGATAGTTTTTGCAGGCCACAGGTTTA
AAAGTCCTATTTCACTCTCTTTCTCTCATTTCTTCATCCTACCAAACTTACACCTACACCCTAGTTTTCTATTTATTGCA
CTTTTGGAATATTGTGGTTCATTGATTTGTGCGCGGATTTGGATTGCATTGTTGTCTGGCACTTCGTTAGCATCTATTCA
ACATCTAAGGTTGGTAGTCTGAACCTCACGTCTAAAAATATTATAATTGTACTCATTTGCATAATGATTAAAGTGTTAAA
CATCTGTTGAGTCTCTGAGTTACTGGAATTACATATATTTTCGATTATAATGTGGCACCTAGTGCATTATTCGAGGAGGT
CCCACTTAGCTATGCTTTTAGTTGGATTGTTACTGATGGGAATAGAAGTTTCTATGTGTCTTCTTTGAAATTGAATTATG
TGCGCGTAAGCTATATTGTCTGGGGTTGCTAGGTGAGATTTGAAATGTTGGGTTGATAATGGACAGGTTGAGCTGATAGA
CGAGGTGACCAAATTCTGTCAAACTGCTCAGCGGTTCGCCTACCAGCTCCATTTCGCTCTTAACTGTGCGTTTTATGTAC
TGATTGACCTGTGACTCTCGGCGGTCAGTTTGTTTCGCACAATACACTCGGCGAGCATTTGTTCGCCTTTTGCCTGTGAC
CTTGTAGCATTTGTACATTAATTTCAAAGATTAACCTGACAGCTTACCTGAGAAATTCCACACCTAGAAACACCATTTTT
TCTCCTATGTGAATCTATATTTAACTTAGCCTCAAAATTTTTGCAGAAATGGCTAGATCAAAAATCGTAGGGAGAGATGA
TCCATTAAGGCACATAAGAGCACGAGAATTTAAAAAATATGAAAAGAGAGCAGAGCTAGCAAGACAAAGGAAGTACACCA
AGGATGCTAGGGAAAAAAAGACAAATTACTTTTGACCTTAATGTGCGCCCATGTGATCGATGTTTTGTTAATGCAATACA
TGCCTTCAGAGCAGCTCAGGAAATAGATTAGATGATTGTAGAAAATCTTGCTATAGAGGCTAAGGCAAAAGCAGAAAATG
GAAACCAAAATAACAAGGCTCTAAGGACCATTGTTTTACTTCAAGAAGATGCACCGAGCACTGATTCCCCAGCAGATAGA
GAAATGGCATAGACATGACCTTTCTTTACCCTTCTCTCTTAATTACTAGCATCTACTAGCTGCAAGATACTAGTTCGGGT
TCATCAGCAGTTCCATTATGCAATCACAGAATGAATCAATTCTTTGCCTCGCTAAAGCAACATGTCTTGGGTGCATCATA
GTTAAAACAAGGATAAATCTGGGAACGATTATTGCTTTCGAAATCCATATGCATGCCAAGAAAAGCCAGACATCTCTCTC
TTTTTCGGTATTAATTACTGCATTGTGCAGAAATGACTGAGTACCTATGGATGCTAAGAAGGATGTAGATTTGATGCCCA
CAACCTCGACCAATATCCAAAAGATTGAAGCCGAATATCTTAAGGATCAAGCAGAAAAGAAGTATACTGAAGTGGCGACC
ACTAGATCTAAACCTACAGAAGTACTTCTACTCATTCCAGCTCTTAGACCTTTAGGTATATCGATTACCACTGCTACTTC
CACTGAAACTCCAAGTTCCTCTGTTGCTATTTCCAGGCCCTCACTCACCCACACTTCCCTACTTCGGATGGGACAAATGA
CCCTTTCTACCGATCATCGGGCTATTTGTTTAGAAGTCGCTGTTCCAGGCATGATCCAGATGGCCCTAACTGATGTTGTG
ACAGCCCTGAACACTACCATTGAAACTCTAGCGGCCAAGATAGCGGTGTGTGAGCACAAGCAAGGGTCTACTAGTGAGAT
AAGATTTTTAAAAGCTGCCATTGCTGAGCTGCGAGAAGATGTAAATCACTTTAAGGCCATTGATGTGTCCATGGTCTTTG
GGACAGTGGAAATTCTAGCCATGCCTGAGAGGCCTTAGACTACTACTGGATTTTGGGATAGAGCGGAGTAGACAGAAGAT
TATGGAGCAGAAACAGAGACTGATGAAGAGATGTTCGAAGGGGCTGCAACAAACGACGTAGCAGAGACTAAGGAAATCAT
GATAGATGCTGCTGTGCAGGATTCCCTGGCCAAAGCTCCTGCTGCGGGATTCAGTTGGGCTGGTTCTTCTGGAGGTTACT
CCCAGCACTGAAGCCCAGACATATGAGTCGATCAAGTTGCCAGGAACCCCTCTTTAACTCCCTCTTTGTCTTTCTTTACT
CCACCTTTCAGATTCGTTGTTATTTTTCCTATCTTACTTGTAGACATATACTTGTTTATTCACATTCGAGGGCAACTGCT
TTTATTTGTGGTGGGGTGAGGCCCACACCTTTTGTGTTGACATTCATGTTTTGTTCTGTATATATTTGGGTTGTTTGCTT
TAATTTGTGTTTTAAATACTGCTTTTCTGTGGATGTTTGAGCTCATGGCTCGTGTTGTTCTAATTGAAAATAATTTTGAT
CCTTCCGAAAAAAATTCGCCACCTCTTGTGTTGAAAGTGGATGTTCTTTTGAAAAAAAATAAATTGAGTGTCGATTTCGA
ACAATACCGATGACTTGAATAGTGCTCCCAATTGAACAAACATGAATGCATGGCTACGATAAGGACAAATGAATTTGCAT
AGACAATATGTGAACTCTTTGCATCTCGTTGTGATTAGCCATTTATCGAATTGATTTTCTTATGAGGATCGTTGCACACT
AGCGAACGTATCTAGTCTTGTTTGACTGAAGTATCGATGCCTTGTGTGATTAGCTTACTTTGAACCATGCATGAATAAAC
CTAGAATTTTCCCCTTTAGTCTGATTGATTTAGAAAGGTGTACTCTTGACATTATTTTAGGTGACTTTTGAAGAGTGTGA
ACCAATTTAACATATACCTCTTTTTGTGGCCTACCCGTGAGCGTGTAAAACTCTTTTGAACACCCTTTGAGCCTTACCTT
TCTTTAGAAGAACCTTGATGAACCCTAGACCTTACTTGAACCACTACCTAAAATCCTCTTGAGTTGTGGTTTAGTGAATA
GACAACTTATGCCAAAAGCCTAAGTTGGGGGTGTGGTGAAAGAGAAAAGGAGAAGTCAAGAAGTGCAGGAAAAGTTCCCC
TTAACCCATGGTATTGCATAAAAAAGGAACCCTTTTCAATTCAATTAAAAAAGAAGAAGGAATAAAGTACGAAGGGAATG
GGGTTTCAAGCAATCCATGGAGGAGAATAAAACAAAAAAGGGTGCCTTAGAAGCACTAGAAAAAGAATTGATAAAGGAAA
AGAAGGGAATACCATAAGAATGCCACAACTCATGAGGAAAAAGTCACTAAGCCTAAATGATCATACCTTTGCACTCAGCC
CCATTACAAGCCTTAGAAAGACCTTTTTGATCTTGAGTAAGCCGAATCGAAAGTCAATTGAAAAATAAGGGCAAACCTAT
GGGTGAAAACATGCATTGTGTTCCTTTTTTTGAGTGTGAGCGTTGTATCTGATTCTTGATCTTAAATTGACTCATATCTG
TGTGTGAATATTGAATCATTCTTTACGTGAGGGCATTTATATACTTTTGTTGAGCTTGAACTTGCACAAGTAGCAAGTAT
TGCAAGCATGAGAATCTTTGGTAATGGTGTGTCACAATTTGAATCTTTGAGTACACAAGTGATCCTTGCATAAGTAAATT
GAGTCTTGTTGTGTGCATTCATGATTTAGTCGTGTGTTAGTCGTGTGTAGCACTTTTTGAGGCACCCTATTTGATCTGCT
GAACTTGAGTTTGCTTGAGGACAAGCAAAATTTTAAGTTGGAGTGTTGATGAGTCCACAAATTGGACTCATTTAGGGCTT
TATTTTAATAGAAATAGTGTCCTGGAATGCTTGTTTTATCTCAATACCTGATTAAAATGCTTAAGTTTTAGGTATTTGAA
GTTTTACTGGAAGCATGGATACTTAGGCGCAAAACGGAGCAAAAAGGGCTGAAAAGAACAAGAAATGAAAGTCTGCGGAT
CGCCGAGTCCAACTTGGCGAGTCTCCAAATTGACATGCACCACCCTTTGTTCCAGAATGCGAATCCTCGAAGGAAGTGGA
TCAAAAGGCGAGGAAAGGAACAGTCGGCGAGTCGCCGATTAGTTCCGCAAAGCAGTACTGTACTGCCCAATGATCCAGAA
TATGAGGATGCTGAAGGCAAGACACTGAAGGCGATGAACTGATTAAAGGGAGGATCGATGAGTTCAATTCATCGGCAATC
TCGACTAATGTCGTTGAATGATCCTCCGCAACACAATCTGTGAAAATTATAAATACTAGTTAGAGTTGTAGTCTTAGGGA
GGAACACTTTAGAGTAAAAATTATTATTAGTCTATAGTATTTTTCTGTATTTTTCTCTCAAGTTTGGAGAGGGTTTTGTG
GAGACTTGAAGAAAGGAGTTCATTTTCCCCAAGTTGCAAGTGGGTCTTCTTTATTCTTCTTTCATAGCTTAATTTAAGGT
TTAATTTCTTATACCTAGTTGATTTCTTTATCATTTTAGGTATAATTTCTTATTTCTTGATGTGTGGCTAAAAACCTCCA
TTCTTGGGGTGTGATTTAGGAAATATGGGCTGATATTCTTGTTGGGTCTTGCTTGCTGATAGGTTAGATGTATGTAATGG
TGATTTCACCTAGTGGTTGTGGTTTAATATAAAGGGTTTGTAGTTGCAAATACAAAACCACCCATGTGATTTCGGCTTGC
CCGAGAGGAAGGTCGCGAAACCAAAACCACTAGACTGATGGCCTAAGGAGTGGGTCGACATGAGGTTCAGCCCAAGAGGG
TGAGCCCTAGTCCCATATCGTAACACTCAGCTCGAGAAAGTGAGTCGGGTAAGGCTTATGCTCTTCTTCATGCGACAAAT
GGGTGTCCGAGAGGAACACATTTGAAACGGGGTAAGTTGCTCGAGAGGGAATTTATTTCCATTTAATGCTTAGCCTAGTC
AGTATTGTCTTGCAAATTTCCTATTGAAAGCATGTACCCAACGATTTATCTTAACTTGTATTGCGGTCACATTCCAAGAA
CCCTTCCCCATACTTGATTTTCTTGTTTATTTTGCTGTTTTATCACTTGTTACAAAACCCCCATGTGATATTTGACACTT
TCGTGTCACCCTTTTTAATTTACTATGTTTTTGTCGTTAATATCTTTTGCTATGACTAGTTAGAATGTAATTTTATTTTT
CTATCAATTCTCGAAACCACTCCTTTGGGAAACGACCCCAACCCTCGATTGCGTTACTATACTATCAATGATCATAGACA
CTCATACTGTAGGTTAGTGTCGTTGGGTACGATAAGCATCAGTCATCCATATTCCCTCCCATAAAGTGCCTCGAACAGTG
CCATGTTAATGCTGGAGTGGTAACTGTTATCATAGGATAACTCACAGAAAGGTAGGAACTTATCTCAATGCCCTCCAAAG
TCAATCACACATGCCCTCAACATGTCCTCTAACACTTGAATAATTCTCTCTGAATGACCGTCCATCTTTGGATGGAAGGC
TATGCTAAAAGTGAATTCAGTTCCCAACTCCATATGCAATATTCCCTAAATTTTGGATGTGAACTGTGTAACACGGTCTA
AGCTGATGGAAAACGGCACCCCATGCAGTGTAACTATCTGCTTCACATAAACCTTAGCCAACTGCTGAGCATTATAGTCT
ACTCTTACTCGAATGAATTGGGCCGACTTAGTCAGTCTTTCAACCACCACCCAAATGAAGTCAAACTTCCCCAAGGTCTT
GGGAAGACAAACCACAAAATCCATAGCTATCCTTTCCCATTTCCATTCAGGGATCGGCATTCGCTGAAGCAAAACTGCAG
ACCTTTAATGCTCATACTTTACCTGCTGACAGTTTTGACACTTAGCTAGAAACTCAGCTATGTCTTTCTTCATGCTAGGA
CACCAATAAAGTCGTTCCAAATCTCTATACCTCTTGTTCATACCTGGATGAATGGAATACTGCGAACCATGAGATTTTGT
CAACATCTTCTGAATCAAGTCATCCACTCGGGGAACACAAATTCTTCCCCTAAAACTGAGCACACCACCCGCATCAAGAG
CCACATTTTGTGCCTTGCCAGGCACTGTCTTCTTTCTGAGCTCATTCAAACTCTCTTCCTCAAACTGCTTGGCCTTGATC
TCCTCAATGAATGTGGGCCTAACCTCAATGATAGCTAACACCCCACCTTTCTTTGAGATGCCCAACTGCATGAACTTATA
CTCAAAGGTCTGAATCTCCTTGGCCAAAGGTCGCTTGGCACATCCAAGCTAGCTACACTACCCAAACTCATTGTCTTCCG
ACTTTATGCGCCTGCCACCACATTAGCCTTACCCGGATGATATTGGATGATAACATCATAATCCTTGAGTAACTCCATCC
ACCTTCGCTGTCTTAGATTCAGGTCCTTCTGAGTGAATATATGTTGTAGACTACGATGATCAGTAAACACCTCACACTCG
ACACCATAAAGATAATGCCACCAAATTATGAGAGCAAACTACCGCTACCAACTCTAAGTCATGCGTCAGGTAGTTTCTTT
CATGCACCTTCAGCTGTCGCGATGCATAAGCTATGAAATTCTTATCATGCATCAACACAACACCCAAGATCGAATGTGAA
ACATCACAATAAACAATGAAATCTTTACCTTCCACCGGCCGTGTCAGAATAAGTGTTGTGGTCAGAAAAGTCTTGAGCTT
TTGGAAGCTCTCTTCACATTTGTCATTCCACTCGAAAGGCACCTCCTTTTGTGTAACACCCCAGAAACTAGTATGTTGAA
TTGGAGAGTTTTAGAGCTTTTTGTAAGAATTTTGGAGTGTGGTGTGAGGATTAAAATCACAAGAAATGATTCCCGTACTT
AGAATGGAGGTTTTAGGGGCTATACATTGAGGTATGACCCCCCAAGGACCACCCAAGGAGACCTTAAGGAGGACCCTCAA
AGCAACCCCAAAACTGCCAAATTGGCAGCACCTACGGCCAGTTGGTGGACCCACACCCTGTAGGTGGAGGTCGTGGGTCA
AGGCCTGCTAAAGGCCTGAAAGATGAAGTCTCAGACAACATCTATGACTTTCTAGCACGGGCAGTAGACCCATCCATGGT
CCGTGGATGGGTGGGCGTAGATCAAGGCATTATTTTAGTTTTTAGTTTTAAGTTGGGGGTTTGGGAAGTGATTAGTTAAT
TAATTAGGGGTCAAGGTAGGTAGGTTAGTTAGTTATTTAGCCACCTATATAAGACTACTATACCCATAAACTAAATCATT
TAACTCATTCATCAAAGAACCCCAAAATACTATCCAAAAATCATCTCTCTAGAAGTGAAGAAGAAGAAGAAGAGAAGAGA
AGAGAAGAGAAGAGAAGAGGGCAGGAACCTAGGTCGATTTACTCTATTGATTCAAGCTTGATTAGGGCTTTGTCAGTTTA
TGCCATTAAAGGTAAAATTGAAGGTTCAAAGGTGATCTTCCAAAACCAATGTCATGTGTAGTAATTGATCCAAGTTAGGA
TCATATAATCATAAATTGAACTAGACCTTATTGAATATGATTGATCTAGACTTGTAAAGTTATAATTGAACCTTTATGAT
CAATTGAGACTAGCATCACCTAGTAGACCATGATGTGATCAAGATACCTTGAAACCTAGGTATAAAGAAGAGATTAGGAA
AGAAACCTTGAGAGTAAGGTTTGTGATCATAATAGCTAGGGCTTTAGGGTGAAGCTAATGTGATTAACTATTGATGCTAA
GGCTTTNNNNNNNNNNNNNNNNNNNNNNNNNNNNNNNNNNNNNNNNNNNNNNNNNNNNNNNNNNNNNNNNNNNNNNNNNN
NNNNNNNNNNNNNNNNNNNNNNNNNNNNNNNNNNNNNNNNNNNNNNNNNNNNNNNNNNNNNNNNNNNNNNNNNNNNNNNN
NNNNNNNNNNAATCTTGGGTGTATGCTTGGCCTCAAGTGGATATTGAAGATGAGATGGAGTGTCACACACGATAGGGTCC
GGGCTCCAAGTAGAAAGTAGAACCACACCTAGTTGATATGAGGACTATCCAAGTTAAAGGGGGAACTCTTACGTAGTAGA
GTGTGGGTTTTCCCAAAGTTAGGTCTCATGAAATGGGAGCCTTCACAAGAGTTGAGTCAAGGTTCCTAGTAGCAATCTCC
ATATCCTATGAACTAAGACATGCTTGAGAAGCATATCATAGTGTTCAAAAGAATAATTGAACTATGACTTACTTAATGAA
GTACCTCATATTGTTAAAGCGTATGAGTGGACTTAAACATGCTTAAGGTAGTATCTCATAGGGTCCATGTGAAGAAGGAA
CTTATACATACTTAAGGAAGTATCTCAGAGTGTTCTAAGTAGAGATGGATGCAGACATGCTTAAGTAAGTGTCTCATAGG
GTCCATGTTAATAGTGAACTTATATGTGCTTAAAGAAGTACCTCATAGTGTTCCAAGGTTTAAAGAGAGATAAACTAAGA
TGTGCTTGGGAGAGGTAAAGAAAGGAACTAGATTCCAAGCCAAGAAGTGTTATGTTTGTTTGAGGACCTAAAGGTGGTAC
TTAGCATGAATAGTATTATGGGGTGTTATTCATGCATTGGACAAGTATGACTTAGGGTTACTAAAGAGAAGTCTTGAGAT
ATGATTGTGCTATAGTTGCCCTTCCTAGCTGTAGTTGATTAAAGGTGAGAGATTCCCTTAGTTATGAGAGTTAAGTTAAT
AATGAGGCCAAAAGAGGGTGGATATGACTAAGATGACTTCAAGGTTATGCTTAGTGTGAAGGGTAGTATGGGACGTTTTC
ATGCATTGCACAAGTGTGCTTTGAGGTTACTTAGAAGTATGGTGCCCTTATGGCTTAGAAAAGTTTAAGAGTTGACCATG
TATATAGACTATGACTTAGATGACCAAAAAGGGATACTTGGCTTGTGTGGTATTATGGGATGCTATTCTTGCTTTGCACA
TGTATGCTTTAGAGGTTACTTGAGAATGGTGCTATTATGGTCTAGATGACTAAGAGTCAATTATGCTTATATGATTATGA
CTTATCTCTTGTGCTCATTCACTATGTCTTATGTTGACTTATGTTTATATGATGCTCATGTTGGAGACCATGTTATGACT
ATGATTATTATGTTCTGACTATGTTATTATCTCTTATGATTATGTTTTAAGTTGACTAACCATTTTGAGATGCTCTCATC
TTGTGTGCTAGCTTTCATACATGGTACATTTTGTACTAACACATATTGCCTATATTCTAATCAAATGTAGGGTTTGGAGA
CTTGAGTGCTACTTGGAGATAGGTTTCTAGAAGTTGCAATGAGTTGAATATCCTGGTGAGTCCTCATATCTTCGAGGAAA
AAATCTATTTTTCTTTTATGTCTTTTATTTTCATGTTGAGACTATTGTATGGGCTGTGTCCCAAGAGTTTTATTCTAAAG
TTGTATTAGTTGGTTTGAGACAATGTATAGAAAGACTTCCGCTTGCTTTTATAAAAATTTTCAATTGTAAAGAAAATTTT
TATATCGTCCCATATTTTCTATTATCTTATGTTCGGATATGCTAATGGCTTGAATGAGACCCCTTCGGGGTCAAGTATGC
CATGTTGCTTCTAAGGGGTACCCATGGGTCGTAACAAACATGGTATTAGAGTAGAAGGTTTAGAATGGTTCTAGGATTTT
CTCAAACCACATCTAGTAGAGTCTTGTTCATAAATGTGAAGCGCGCTACATTTATGAATAGGAGGCTATTGGATGCTTAG
GAAACTTCACTTCTTCATTCTCCAAGTCGTGCCATAGAGTTTAACTCTGTAAGGTCTCTCTCCTATTCCTTATCCGATGG
TCTTTAGGATATGACTACTCGAAAGGCTTATGCTACAAGGAGCGAGGTAGAAAGGTTGGTTGTGATGGCAATTATGGCTA
TGTTACTTGAGAGATTTGAGATGATAGATTGTGATGTTGTCTTTAGTATGAATGATGCTTCATTGTTGCCTTTATGTTAT
GAAAGATGTTTAGAAGAATTTGTGTAGGCTTACTCCCAAGGGGAGATAGTGTGCCTACCTAGCAAGGTGATTGTGAGGTT
ATGATTAGTTGTTGGTAGAACCCGACTTAGTCATGATGAGTTTTGAGGTATGTTGATAGATTGGTTGAATAGGTGATTAA
GTAATGCCTAGATGGGTTGAGTGAATAGACTCCTCTAAGAATGGTAGAAGTGTAATTCAACATGGTTTAGAATCATCTTG
TGTGATGGATGTAAAAGCTTAAGTGATAATTTGCTCCGACCTTAGAATTGAAAGAAGTGATGCTTAAAAGAGTTTGTATA
GACTTGCTCCCAAGGGGGAGATAATGTGCTTAGATAGCAAGGTTGTTGAGTATCCTTGATGTTCATGAATTAGGGTTGCT
AGAAATATTCACCTTGAGAGGTGTAGTGAGTATGAGAAGTTTAGTCCCGATGAGCAAGGTAGGCCTAAGTCTAGACAAAA
GTATTCTGGCCAAGACTCTCCATTTCCTAAGCCTAGTTGCACCAAGTGTGGGAGGAATCATTTCGGTAAGTGCCTAGCCG
ACATGGATGGTTGTTATGGGTGTGCAAATGATGGGCACAAAATGAGAGATTGCCCGGTTCTTAAGGCTAAGGGAAAGGAG
GATAAGAAAGTTGCCTCTAGTGGTTCAAATGATAGTACTCAAAAGAAGAATAGGTTTTATACTCTCCAATCTAGAGAAGA
TCAAGAGTGATCTCCTCATGTCCCTTCCGGTATGTGTTTCATGCTTTAGTAAATTTTCGGATTTCTTGTCTTTTGTGACT
TGTTATGTTGGACTTTGAAGTTGTTTTTAGCATGAATAATGTTTAGAAGAGTTTGTGTAGGCTTACTCCCAAAGGGGAGA
TAGTGTGCCTATTTAGTAAGGTTATTGTGTGTTTATGTGTTGCCATGATTTCCTTATGTGCATGTTCATGGAAATGCTTA
GGTCTTGTTAGAAATGACTTATATGCATTGTTTTCCTCATGTTGTAGTGCATTGAGTAGATTTGCATATAGACTTCATGA
GGTGAACTTTGAGCATGCCTTAGTTTGGGAGTTGAAAGATTCCTCCTTGAAGAAATTCTTTTTGAGAGTAAATTACATTT
AGGCTCCATGAGAGAGTATTGAACATTTTTAGTTAGGAGATGTTAGTTCCTCCTTGATAATGAGTAAAATATAGAATTTC
ATGCATAGGCATCTTGAAAATTCCATAACATCTTGGAAGATTCAGAAGGAGATCAAGACATCGACTACATCGTCTTTCTC
TAAGTTCTCTAGCAAGGGTGAAGTGATCAAGAAAAGTTGTCCCTCATGATCAATATGAAGCACTACTAACTCTTCTTGAC
AATCAAATAATTTTGGTTGGTAGATGTAGTTCCTACTCCCTTGTGTTGCATTGAATGAGATTAACTTGGAATTGAAGTTT
TCTTGCTTAGTTGTGTGCATTTAGATGTAATGCATGCATGATCGGCTGCTAGTTTAGAGTTTTTACTTTAAGAAGTGTTT
AGAATTGTCATTCGAGGACGAATGATCTCAAGGGGTAGATATAACTCCTTGGAAACTAGTTAGTTGAACTAGAGAGTTTT
AGAGCTTTCCGAAAGAATTTTGGAGTGTGGTATGAGCATTAAAATCACCAGAAATAATTCCCATACTTAGAATGGAGGTT
TTAGGGGATATACGTCAAGGTACGACCCCCCAAGGACCACCCAAGGGGTCCTTGAGGAGGACCCTCAAAGTAGCCCCAAA
ACTACCAAATTGGCAGCACTTATGATTTGCCACCTACGACCAGTAGGTGGACCTACGCCCCGTAGGTGGGATTCGTTGAT
GTTTGCGTAATCAATGACATAAATTGTTGGGTACATGCTTTCGATAGAAAATTTATAGAGTAATAATGACTAGGCTAAGC
TATACGTGGGAATAAATTCTCTCTCGAGCAACTTACTCCGTTTCAAATGGGTTCCTCTCGGACACCCACTTGCCGCATGA
AGACCAGGCTATGCCTTACTCCACTCACTCTCTCGAGCTAAGTGTTAGGATATGGGACTAGGGTTCACTCTCTCGAGCTG
AACCTCATGTCGACCCACTCCTTAGGCCATCCATCTAGTAGTCTTGGTTTCGCGACCTCTCTCTCGAGTAAGTCGAAAAC
ACATAAATAAACTTGTATTTGCAACTACAAATTTGTTAAATTCCTCCCCTTCTACTAGACGAAATCACCGTTAAACTACA
TCTAATCTATCAGCAAGCAAGACCCAATAACAATCTTAAACCATATATACTAAATCACACCCCAAGAATTGAGGTTTTAA
GCCACACATCAAGAGATAGAAATGATCTTGCATTCAAGTTGGTATGAAGATTTAAGTCTTGTTACATGCCAAGAATGAAG
AATCCAAGAGACCCAAGTCCAAATCCTTGGAGATGAAACCCTCTTCTTCTTCAAGTTTCCAAAACCCTCTCCAACTCAGA
GCAAAAATAAAAAGTACGAAAATTATATTAATTGTTCTTTACTGAAAATCTGATATTTAGCTATAAATCTCAATGAGTAT
TTATAGTTTTCAAAAATCTGTGTTGCAGCTGATAACTCGGCCACATTAGTCGGAATCGCCGATCAACTCAGAGATTCGCC
CTTTGGTGTAATTCATCGCCGTCTTACACCATCCTTCGGCATCGTCGTGCTTTGGGTCATTGGGTGACATAGTACTTCTT
CGTGGAACATCTCGGCGATGCACCGACTGCACCCTTTTTTCGCTGACTTGATCCTTTCCTTCAGGGCTCAGCACACTGGA
ACAAAAGGTGAAGTGAGACCCTTTGGCGACTCTCCAAGTGGACTCGGGGATCCTCAGGCCTTCATTTTCTTCGTTATTTT
CAGCCTTTTCATTCCTTTTTGCGAAGTAGTGTCCATACTTTCCTTCAAACTTCAAATACTTGAAACTTAAGGGTTTTAAT
CAGATATTGAGATAAAATAAGTATTTGAGGACACAATTTCTATTAAAATATTTCCCTAAATGAGTCCAATTTGTGGACTC
ATCAACACCCCAACTTAAACTTTCGCCTGTCTTCAAGCAAACTCAAGTTCAGCTGTTCAAAAAGGGTGTCTCAAACAGTG
CTACACAAGACTCAATCATGAATGCGCACAACAAGGTTCAATTTACTTATGCAAAAATCAAATGTGCACTCAAAGATTCA
AGTTGTGACTCACCAATATCAAAGAATCTCATGCTCACAATACTTGCTTAAAATATAAGTTCAAGCTCAACTATAGTGTT
CAAACACCCTCACAGAAAGGATGATTCCATATTCACACAATGGTTCATAGTTAAAAGCTTCTGAATCAGATGCAACTCTC
ACTCTCACAAGGAAGAACACAATGCATGGTTTCACCCATAGGTTTGCCCGTATTTTCCGGTCAATATTTGTTTCAGCTCA
CTCAAGATCAAAAAGGTCTTTTTAAGGCTTGTAATGGGGCTGAGCGCAAAAGTATGGTCATTTAGGCTCAATGACTTTCA
TCCTCGTGAAATGTGGTGCTCGCAACACTTCCTTTCATTTTTCTTCATCATTCTCTTTAGTTCTCATAAGTCATCCTATT
ATTCACTTTCCATGGACTGTTTGGGAACCCTATTTCTTTTGTACCTTTATTCCACAACTTTCTTTTTCATTCTTTTTCTT
TTTCTTTCTCTTTTTATTTTTTTTATATGGAGGGGTTCCATTTTTCTTAAAACCATGGGTAAGAGGAGACTTTCCTTGCA
CTTCTTGACTTCCCCTTTTCGTTTTACCACATCCCCAACTTAGGCTTTTGGCCTAAGTTGGCTACTCAACTAACCACAAT
TCAAGAGGATTATAGGTAGTAGATAAAGAAAAGTTATGGTTTCATCAAGTTTCTTCCAAAGAAAGATAAGGCTCAAGGGG
TGTTCAAAAGAGGTTCACACACTCACAAGGTAGGTCACAATAGCAGTATATGTCAAATTGGCTCACACTCTTAGAAGTTG
CCTAAGATAATATGAAGAGATAGCATCATTTAGTTTATTGGACCAACGGGGCAAATTATAGGATCTATCATGCATGGTTC
AAAGTAAGCTCATCACACAAGGCATCGACACTAAAGTCAAACAAGACTCCACACTTTTGCTAGTGTACAACGGTTATCAC
AAGAGACTCGATTCGATAAATGGCTAATCACAATGAGATGCAAAGAGTTCACATATTGTCTATGCAACTTCATTTGACCT
CTTCGTAGCCGCGTATTCATGTTCGTTCGATTGAGAGCACTATTCAAGTCATCTGTATTGATCGAAACCTAGACTTAAAT
TTTACAAAAGAACAGCCACATTCAACACATGAGAGGTGGCAAATTTTTTCGGACGGATCAAAATTAAAATCATTTTGCAA
TAAAATAAGAGGAGCCATAAGCTCAAACATCTACAGAAAGCAGTGTAAAAATAATTTTAAACAGAACAGCCCAAATATAT
ACAAAACACGAACACAAATAGCACACAAAAGGTGAGCCTCACCTCACCACAAATAAAAACATTTGTCCTTAAATGAAATT
AACAAAATATCCAGAATATAAATTAAAGGAATACAGAGAGGGAGATAAAGAAAAATCCTATCTACGCAGTCTCTCCATTT
GTTTGGGCATCAGTGCCCGAAGTGTTGTTAGTCTGCTTCAGGTTCTCGTTTTCTCTTTTCTCTACTTTAGCTTCTATAGC
AATGTTTGCCTCAACCATGTCTCCAAATCATGCGCTGCTTTGAAGACATGTTTCGCATTGACGAACCCTCGAGCCCAAGC
AGGGTCAATGTGAATTCTCCTACTGGAACTTGCTTTCTTGCTCTCGCTCTTGTTAGTTCTTTTTAATTGTTGTGCTCTTA
TGTGTCTGGGTGGCATGTTTCATCCTGCAACTTTTGGTCTGGCCATGTCTGCAAAGTCTTTGAGATAATGTTAGAACAAC
CAAAACAAAGACTTTTATCTGCAGAAAGACTAGATAATCCATTTGGCATACCACCGAATACATTCGGCGAGCCATAGACA
ATCCACCGAAGGTCACAGTGCCAAAGGAGTTAGAGGTACAGACAAAGGGCGATTAAGGTGTCATTCGGCGAGTCACCGAG
TGCACTTGGCGATCTGTGCTTTTAGCCAAAAGTTACAGCAGCCTCAACAAATAATGTATGATAGTAAAGGTGAGATGGGG
TACTTAGGCGAACCGCGGAGTGGTTCGGTGAGCTCGTCACAGCTTCCCGAATCACCTATCGTGCCTACTTTTGACCCAAC
TTGTCAAAATCGGCCCCGCAACCCCCGAAAACACAATTTAAGCACAAATAGCACAAATTTAACCAAGATCCATAACATAC
AAATACCACCTATCACACATTAGCTCGACTAGATACATCGAAGAACAAGATTTCACCGTTTAAGCATGGTTATCGAATAA
CAATCGACACTTTACCAATTATATCCAATCAGGGAGGTTCAGATGATCTTAACAATGTCAAAGACTGTGCAAATGAGTAC
AATGTTGACAAAATAATTACGGGTATTAAGAAACTAACCTTTTGTACTGATTGAAATACTACCGAGAAACTAGGCGGCAA
TGCAATCCAAATCCGTGCACAAACCAATGAACCAAAATACTCCAGAAGTGCAAGAAATATAAAACTAGAGTTCATGTGTG
GGTTTTGAACAGATAAAAAGTGAGGGAAAGTGAATGAAGTTGGAACTTTTAAACCTTTGGCTTGCAAAAACCGTCTAGTT
TTTGCCCACTCGGCGACATTAGTCAAGCTCTCCTACTTACTCGGCGGAACGCCGACTATTCAGTTTCTCCACCAAAATTA
CAGAACCTCTGGTTTACGGGGGGGTCCAAAAGGCGGTTTCCATCGTGATCGCCGGCATGGTCGGCGGTTTGCCAATAATT
TTCAAAGCTCACCGTGTTTTACAGAATCTAATGTTGACGATGTCTTGAGTCAAACAGTGGATAAGATTAGATTCGCCGAC
CCTTTTGGTGATTCGCTGACTGGATCTATTACTCGCCAATCTGTACTTTTCGTTCACTCTCCACACTTTCATCTGCACAA
CCAACACACCATTATTTTATCAAACCAAAAGAAATCAATAAATGGTTTTGGGTTACCTCCCAAACAACGCCTTAGTTAAC
GTCGTGGCATGACACAAGTTTTCTTTTAAACCTCATTCTTCGGGTTAGCCATGGTATCACTCGACAAACCCCCTGGCTAT
CTTGGATTTAGGTGCGACGAGATATGACCCATCTGGGACTCTAACTGCTTGATTGAACCTGAATGAGAGGTAACAGTCTG
GCTAAGCATAGACACATCTTCTTTCATGCCTTTTAGCATTTTGTCTGACCCTTCAACTTTGTTGAGGATGCACAAGTGCA
TATCCTCAGACCTACAACCGACTGAATCCTTTGGCTTCTGGCGCTCATGGGGAGGCACGTATCTATCCTTCTCCCCATCC
TTCCAATTTGGATTACTGTCCCTCCATTCACGATCCCGATCTTTCCAACCTTCGTCTCTAGCCCAACCTTGGTTACCACC
CTGCCTTGGGTAATTTGAGCGGTAGCCACTGCCTTGGTTGGCTAGAAAATTTACCACCTCGTTATACAAGACTTCAAACT
TCATCTCCTTAGGATTAGTTCTTTCGACCCCCACAATGTTGACACCACGGGCATCGGCCCCCATGACATTTTTGGATAGA
ATATCAAGCTGTGTCATGAATTTGGCCATGTTCTGGTCTTTGTCACTGTCTTTTTTAATCTGCTCTTTGAATAGCTTGAA
AGTGAGAGGGGAAAAATGGTCCGCACGAGTGTACCATGCTCTATTGATAATTGTCGTACAATCTAAAAGTTGGGCTGCTA
CTGCATACGGCTGCTGCATTAAGCCTTCAGGCGAGAGTTGGTCAGTGACACATTTGTTTACCGAATCCAAACTCCGGTAA
AAGTATTGAAGTGGCACGTTGTCCGGCAAACTGTGGGTTGGGCATTGTAGCACGAACTATTTGAACCTTAGCCAAGTTTC
GTGCAGAGGCTCACCTTCTAGACGTTTAAAACTCTGGATGCTATCTCGCAGTGACATCATCTTAGAGGGAGGGAAAAATC
GTACTTGAAATGCAGTCACCAACTCCTCCCAAGAAGTGATGGATTCACGTGGTAGCTCGGTGAGCCACTTGCAAGCCTCT
CCCATCAACGAGAAAGGGAATAGCCTTAACCGGATCAAATCTTGGGAGATGTTTTTGAATGAGAATGGTCCACACACATC
TACGAAGTTTTTGAAGATGCTCGTAAGAATCTTCATGAGCCAGTCCGGTGAAAAGTCCCTTTAGTTGAAGAGTTGCAACA
TGGTGCTCGTTATGTGGAACACTGCATTTCCCTCGGCTGGGGGTAAACGGATGGCTCCAACACCTCCCATGAGATGGGGG
CCATTGATGTTGGGCTCTTAGACATCGTTGAGATTTTCGATGTCATTTTTGTGGCCTACCTGGCTACCGTTGCTACCATT
AACACTCATGCTTTTTGGAATATTCACACAACAAACAAACAAAACTAAAAATTAGGTAAGTAGACTACAACTAATAAGAA
CAAAAATTCTACTAATCTAAAAAATTTCAAGTAACACCATTCCCCGATAGCAACGCCATTTTGATGTTTGCGTAATCAAC
GAAACAACTTCCAATGCAAGTGTCTACGATCGTGCAATAGTATAATAACCCAACCAAGGGTTGGATCGAGTTCCAAGGGA
GTGGTTTCAAGAATTAATAGAAAAAATAAAATTTAGTTCTAACTAGTCATAGCTAAAGACATTAATGATTAAAAACATTG
TAAATTAAAAGGGGACACAAAAGTGTCAAATATCAATTTGGGAGTTTTGTCAAAAGTATAGCAAATACAGTAAAAATAGA
AAAGAATCTATGAATGAAAGGGGATTCTTGGGATGTGACCGGAATACAGGTTAATCTAAATTGTTGGGTACATGCTTTCG
ATAGAAAATTTATAGAGTAATAGTGACTAGGCAAAGCTATACATGGGAAAAAATTATCTCTCGAGCAACTTACCCCGTTT
CAAATAGGTTCCTCTCGCACACCCACTTGCCGCATGAAGACCAGCCTATGCCTTACCCCACTCATTCTCTCAAGCTGAGT
GTTAGGATATGGGACTAGGGTTCACTCTCTCGAGCTGAATCTCATGTCGACCCACTCCTTAGGCCATCAATCAAGTAGTC
TTGGTTTCGCGACCTCTCTCTCAAGCAAGCCGAAAAAACATAAATAAACTTGTATTTGCAACTACAAATTTGTTAAATTC
CTCCACAACTACTAGAAGAAATCACCATTAAACTACATCTAATCTATCAACAAGCAAGACTCAATAACAATCTTAACCCA
TATTCACTAAATCACACCCCAAGAATTGGGGTTTTTAGCCACACATCAAGAGATAGAAATTTATATCTAAATGAGCTTGC
ATTCAAGTGGGTATGAAGATTTAAGTCTTGTTACAGGCCAAGAATGAAGAATCCAAGAGACCCAAGTCCAAATCCTTAGA
GATGAAACCTTCTTCTTCTTCAATTTTCCAAAACCCTCTCAAACTCAGAGCAAAAATAAAAAGTACTAAAATTATATTAA
TTGTTCTATATTGAAAATTTGATACTAATCTATAACTCTCAACTAGTATTTAAAGTTTTCAAAAATATGTGCTACAGTGG
ATCACTCGACGACATTAGTCAGAATCACTGATAAACTCGGCGATTCTTCCTTTGGTATAGTTCATCGCCGTCTTACACCA
TCCTTCGGCATCATCATGTTCTGCGTCATTAGGCGACATAGTATTTCTTTGCGGAACTTCTCGGCGGTGCACCGACTGGT
CTCTTTTTCCACCGACTTGATTCTTTCCTTCAGGGCTCATAACACTGGAACAAAAGGCGAAGTGAGACCTTTCGACGACT
CGCCGAGTCCACTCGGTGATCCTCAGGCCTTCATTTTCTTCATTCTTTTCAGCCTTTTCGTTCCTTTTTGCGAAGTAGTG
TCCATGATTTCCTTCAAACTTCAAATACCTGAAACTTAAAGGTTTTCATCAGATATTGAGATAAAATAAGCATTTGAGGA
CGTAATTTCTATTAAAATATAGCCCTAAATGAGTCCAATTTGTGGAATCATTAGTCGTGGGTCAAGGCCTGCTAAAGGTC
TGCAAGATGAAGCCTCAGACAGCATCTACGACTTGCCAACACGGGCAGTAGACCCATCCATGGTCCGTGGATTGGTGGGG
GTAGGTCAAGGAAGTTTTTTAGATTTTAGTGTTAAGTTGCGGGTTTTGAAAGTGATTAGTTAATTAATTAGGGGTTAAGG
TAGGTCGGTTAGTTAGTTATTTAGCCACATAAATAATCCTAATATACCCCTAAACTAAATCATTTAACTCATTCATCAAA
GAAGCCCAAAATACTCTCCAAAAATCCTCTCTCTAGAAGAAGAAGAAGAAGAAGAAGATAAGAGAAGAGGGCATCAACTT
AGGTCAATTTACTCCATTGATTCAAGCTTGATTAGTTCTTTGAAAAGAGGTATGTTTAGCTTATTCATCTATGTGTTCTT
CCCCCATAGAGCCCCCTTAGTTTCCCCTAATTGTGAAGTCAAAAACCCAATTTTAGCTAGGGTTGTGCTTACATTGTGGG
TAGGGTGTGGGTATGATTCCAATCTAGTGGATAATACCTAATTATGATTGATTTAGTTTTTTTTAGTGATATTATGATAA
ATTCATGTGATTTCTATGGTAAACCGTAGTCTAAATTGATGAATGTGATGTTTGTGGGTTTATGCCATTAGAGGTGAAAT
TGAAGGTTCAAAGGTGATCATCCTAAACCAATGTCATGTGTAGTAATTGATCCAACTTAGGATCATATAATCATGAATTG
AACTAGACCTTATTGAATATGATTGATCTTGACTTGTACAGTTAGAATTGAACCTTTATGATCAATTGAGACTAGAATCA
CCTAGTAGTCAAAAATGTGATCAAGATACCTTGAAACATAGGTATAAACAAGAAATTAAGAAAGAAACCTTGAGAGTAAG
GCTTGTGATCATAATAGCTAGGGATTTAGGGTGAAGCTAATGTGATTAACTATTGATGCTAAGGCTTTGACAGTAAAGTC
TAAATGAAAAGAAAAGTCCAATAGGTATAATTGTGGTGAAAGTCCTATACTCATCAAACCGACATTACAAATGNNNNNNN
NNNNNNNNNNNNNNNNNNNNNNNNNNNNNNNNNNNNNNNNNNNNNNNNNNNNNNNNNNNNNNNNNNNNNNNNNNNNNNNN
NNNNNNNNNNNNNNNNNNNNNNNNNNNNNNNNNNNNNNNNNNNNNNNNNNNNNNNNNNNNNNNNNNNNNNNNNNNNNNNN
NNNNNNNNNNNNNNNNNNNNNNNNNNNNNNNNNNNNNNNNNNNNNNNNNNNNNNNNNNNNNNNNNNNNNNNNNNNNNNNN
NNNNNNNNNNNNNNNNNNNNNNNNNNNNNNNNNNNNNNNNNNNNNNNNNNNNNNNNNNNNNNNNNNNNNNNNNNNNNNNN
NNNNNNNNNNNNNNNNNNNNNNNNNNNNNNNNNNNNNNNNNNNNNNNNNNNNNNNNNNNNNNNNNNNNNNNNNNNNNNNN
NNNNNNNNNNNNNNNNNNNNNNNNNNNNNNNNNNNNNNNNNNNNNNNNNNNNNNNNNNNNNNNNNNNNNNNNNNNNNNNN
NNNNNNNNNNNNNNNNNNNNNNNNNNNNNNNNNNNNNNNNNNNNNNNNNNNNNNNNNNNNNNNNNNNNNNNNNNNNNNNN
NNNNNNNNNNNNNNNNNNNNNNNNNNNNNNNNNNNNNNNNNNNNNNNNNNNNNNNNNNNNNNNNNNNNNNNNNNNNNNNN
NNNNNNNNNNNNNNNNNNNNNNNNNNNNNNNNNNNNNNNNNNNNNNNNNNNNNNNNNNNNNNNNNNNNNNNNNNNNNNNN
NNNNNNNNNNNNNNNNNNNNNNNNNNNNNNNNNNNNNNNNNNNNNNNNNNNNNNNNNNNNNNNNNNNNNNNNNNNNNNNN
NNNNNNNNNNNNNNNNNNNNNNNNNNNNNNNNNNNNNNNNNNNNNNNNNNNNNNNNNNNNNNNNNNNNNNNNNNNNNNNN
NNNNNNNNNNNNNNNNNNNNNNNNNNNNNNNNNNNNNNNNNNNNNNNNNNNNNNNNNNNNNNNNNNNNNNNNNNNNNNNN
NNNNNNNNNNNNNNNNNNNNNNNNNNNNNNNNNNNNNNNNNNNNNNNNNNNNNNNNNNNNNNNNNNNNNNNNNNNNNNNN
NNNNNNNNNNNNNNNNNNNNNNNNNNNNNNNNNNNNNNNNNNNNNNNNNNNNNNNNNNNNNNNNNNNNNNNNNNNNNNNN
NNNNNNNNNNNNNNNNNNNNNNNNNNNNNNNNNNNNNNNNNNNNNNNNNNNNNNNNNNNNNNNNNNNNNNNNNNNNNNNN
NNNNNNNNNNNNNNNNNNNNNNNNNNNNNNNNNNNNNNNNNNNNNNNNNNNNNNNNNNNNNNNNNNNNNNNNNNNNNNNN
NNNNNNNNNNNNNNNNNNNNNNNNNNNNNNNNNNNNNNNNNNNNNNNNNNNNNNNNNNNNNNNNNNNNNNNNNNNNNNNN
NNNNNNNNNNNNNNNNNNNNNNNNTCCTCATATCTTCGAGGAAATATTCCACTTTTCCTTTGTGTCTTTTATTTTCATGT
TGAGACTATTGTATAGGCTGTGTCTCAAGAGTTTTATTCTAAAGTTGTATTAGTTGGTTTGAGACAAAGTATAGAAAGAC
TTCCGCTTGCTTTTATAAAAATTTTCAATTCTAAGGAAAAGTTTTAAATTTTCCCGTATTATCTATTATCTTATGTTCGG
ATATGCTAAGGGGTTGTATGAGACCCCTTCGGGGTCAAGTACGCCATGTTACTTCTAGGGGGTACCCCTGGGTCGTAACA
TTTTGGGTCAACCTTGTCAAATGTGTGGAGATAGAAGCAAAAATTTTCACAAACCGTCGATAGTAGCTGGCGAGCAACAC
GAAACTCCTAACTTCAATCACAGAGCTAGGCCGGATCCAATTCTTGACCGCTTCCATCTTTTGGGGATCTACCATTAACC
TTTTCCTTTGAAACCACATGCCCAGAAAGGCAACTGAAGTCAACCAGCACTCACACTTGGAAGATTTTGCGTACAACTTT
AGTTTTCCAAGGACACCCAAAACTATACGAAGATGGTTGAAATTATCTTCCTTACTCTTCGAATAAACCAAAATTTCATC
AATAAAGACGATAACAAAATAATCTAGAAATTGTTTGAACACACCATTCATCAAACTCATGAAAGTTGCAGGTGCATTGG
TCAACCCAAATGACATCACTAAGAACTCATAGTGCCAATAGCGGGTCCTAAATGTTGTTTTTGGTACATCCTCAGACCTA
ATATTTAACTGATGGTAATCAGACCTTAGGTCAATTTTAGAGAAAATTGATGCACCCTGCAACTAGTCATAGAGATAATC
TACATGAGGAAACAAATACTTATTTCAAATGGTGACCTTATTCTACTATCGGTAGTCTATACACATCCTCATACTACCAT
ACTTCTTCTTAACAAACAATACACGAGCACGGGGAAGCACTAGGACGGATGAAATCTTTATGAAGAAGCTCTCGGATTTG
AGATTTAAGCTCTCTCAATCCTATCGGAGCCATGCGATAAGGACTAATGGAGATGGGGTGACTGATCGACTCCAAGTCAA
TGCAAAAATCTATATCCCCATCCGGAGGCATACCAGGCAAATCGGTAGGAACTACTTCCTTGAATTCAGACACTACAGAA
ATAGAACCAATACAGGGAGATTCAACATCAACATCCCGAATATGAGCCAAATATGCCAAACACCCCTACCCCACTAGTTT
CCTAACTCGAACGAAAAATATGACCTTAGTTGGCTTACGCTTTTATACCCCTTCCCACTCTAACTTTTCCCAACCCATGA
TCTCTAGAGTCATAGTCTTAGGAATACAATTAAGCACAACATAATAGAGGGACAACCAAGTCATGCATAATATTATATCA
AAGTCAATCATATCTAGAATAACCAAATCAGAGCAAGTCTGAAAACCCATAAATAGGGAAGAATAAGCATGATAGACATG
GGTGACTATGATAGGCTCTCCAACTGGGGTAGAAACATGGATGAGGGAATCAAGCACATCACACACCAAATCAAAACCCA
AGGCAAACTGAACTGACACATATGAATAAGTAGAACCTGGATAAAACAAAATAGTAGCAATCCGATCACAAACAAGAATA
GTACCTATGATCACTGCATCAGACACCTCAACCTCGGTCTTTCCCAGAAAGGCATAAACTGAGCCATTTCATCTTGATGG
GCAACCTCCTTGCCTGGCTGCATTGCTCCTCTACCTGCATTACCATTTTCCCGACCTCTATGGCCTCGTTGATTTCATCC
TCACCTACCTTGTGGACTACCTCTGCTATTACTACCACTGCCCACTGGTACCACTGCTCTTGTCTGTTGCTGTAGGGGGT
CAGGCATGCACGGATGGGGACAATCTCTTTTCATGTGTCCTGGTTCTCCACAACTGTAACAACTAAGGTCAAAAGATGGC
CTGCTGGCAGACACAGGTGCGGCTCCCTAACTATCCTAAATATGATTTTGCTGTGGAGTTCCCGAGTAACCACCTGTAGA
AGCGGGCATGACTAACTGAATTAGTTGGGTTGCAATTGTCGGCCTACCTGAACCTCTGGAGTAGGAACTATGAAAGTGAC
ATGTGTTCTTGGGCTTCTTAGCCAGAACATTGGCCTGCTCATCACGTCCAACTCCTTCCACTTTCTTCACAAAGTCTGTC
ACCTCATTAAAACTCTTACCTGTAGAGTTCATGTGAATAGAAAATACATGTAACTCGGGGTTCAATCCCTTGACAAATAG
ATGAATCCTCTCCTCCTCTATAGCCACCAAATGTGTAGCATATCTGGACAAGGCATGGAACTTAACTTCACAAGCAGCTA
AAGTCATACCACCCTACTCCAAGGCCATGAACTCATCCTTCGTGTGATCCCTCAAAGTCCAGGGCATATACTTCTCTTGA
AACAAAGCATGGAACCGCATCCAAGTGAGTGGGGGCAAGACTGGCGATCTGCATTCCATATAGGCCCTCCACCACTGCTT
AGCCTCACTTTGAAGCTGGAAGGTCATGAACTCTACTCCATGCTGGTGTATAATGCCTAACTTGTGAAGCCTTTCATAGC
AATCCAGAATGAACTCATAGGCATCCTCACTCTCAAAACCATTGAACACAGACAACTTAAGTTTCAAAAACTTAGTCGAT
ATCTCATGCTCAGTACTAGTCATCATAAGGCCCAATAAGGGACGGAAGAAGGAATCAGTGCCTAATGCTCCACCCACCTT
GGGAGGAGTAGCAGAAATGGGGTGGTTGACTGGAGGTTTAGTAGCTTGCACTGTGGGAAGGACTCCAGAGCCGACAACCC
ATTCAAAAAATTCATGATCTGCTGAGCTATCACTGGGTCTAAGGGAGAAAGACATGTAGTATCAACTTGTGTGTCCTCCT
CTGGTTCAACATCCTCTTCGTCTTTAATCTCCACATTCTCTTCCACCTCTTCTTGGGGTGCATGATGGGCCTCTTCCCTA
GGAACATTCTCAACTGGGGATAGAATAGGGAAAGAGATTACATACCAATTTGGATCACCAGATACCAATTGGAATCAATT
CATAGCACTAAACAAGAAGAAAAAGAAGACAGAGAGCCTTCCTAAAGTCCTGTTGCCTCTCCAAGAAAAAAAGGCGTCTC
TATATAGTTCCACAAGACTCTACTAGACTTGTTTTGGTACACTGAGAATGAAGAACCTAGGGCTCTGATACCAACCTTGT
CATGACCCATACCGTCGTGATTGGCACCCACACTAACCCTCCAGTGGGATAACCACTACCACAACCCGACTATGCAACTT
AAAGAATCTAAACCATTTAAAGATATGGAAGAAGATTTAAACGATGAATTAACTACTGAGTTCCCATAAACTCAGAAGGA
TTAAAAAAACAACCAAGCATAAACCTCGTGGAAATTTAACCCATAGACATAAAAGTCATTGTACAAAAACTGTACTAATC
AACAAGTCTAAGAAAAAAAGGGGTGCAACCTTGAAACTAAACATAAGTAAAAGTCCCAATATATAGTGTGAGTCCAAAAA
GAATGGAATAAACTAATGATGGATCCATGGAAGCTTGAAAGAACTGGCTCACCCTCGAATCTGGTCTCGGTCAATGATAT
CCTAGCTGGGGTCAATCAGTAGCCGCCTGAAGATGCCTTGTACTGAACAAAGAAAGAGCAAGTACAATATCAGTACACGA
TACAACAGTGTACTGGTAGGATCACGCGACTACTCCAGTAAGCGAAATATAAGCAAGTAATTACAACACAGTAAACACAT
ATATATTGGAAGCATAATACAATTATCATTTCAGGAGCAACATACAATTCCCCAATATCAATGACAGGTAGATGTGAATG
TAGTAGTCACAAATGGTCCTCTAATGGAACCCATACGCCATACCCAAACTGTTAGAGTGTCAGAACGTGACAAGTGATCG
TATATATATGTGTCGCATCGTGACATCCGATCCAATATATGTGTTGAAACGTGACACCTGGTCCAGTATATGTGTTGGAA
CGTGACACCTGGTCAAGTCAGCAAAACCATAGTCACAATTACTCCTATAATAAACAATGCACATAATCACACAGTCAAGT
AACATGTTCATGGCAAGTAATTGTTCATACTTAATCATTTCATTAGATTTGATTCATGTTTCCCTATTCACATACATTCA
TGCATACAATGGAGCAATTAACAGGCATATATAACACGACGGGAAGTCAAACCATCACCTACCTCAAAACCAAGCCTAGA
CACTCCTAAGACACTTGAGCCTTCCCTTTACGAAGTCTTTGAACTTGTTCTTGGTCTAAAACAATTAATTAATGCAAGGA
TTAATAAACAAGGCCTAATTTACCCAAATTATAACAGAATATCAACCCTAGGTCAAATCCATTATCTTAATGCTCAACTA
GGGCTTTTCCTACCATTAACTTTAGGCCAAAATCCTCCCCCAATGATAATTAACAAGGATTCTAAGTTCTAAGAATCGAA
ATACGGATTAGGGGAGTAATTAACTTACCTTTGGCGCGAGAATTTGTGGAAATTTTATGAGAAACAGCCCTAGGTCATCC
CTTTGCTCTTAAGAATGAGGTTTTGCAGAAAAATAATGTTTTTGGGGTTTTCCCCTATTTAAGTCGTGAATGGCCCACCA
TGGCAGGCCCTATCCCGCCACAGCGGCCCCTCCCTAGCGGGATTAATCTTGCCCCAGAGGCTTGCACGGAGATAGAAACT
CAAAATTTGAGTTCCAAGCTCCCATTTCGCAACACACCTTTAAACCTTGACGTTCTAAAGCTACCCTTCCACGCCAAGAT
CAGTTTCGGGAGTTCTACTCGCCCAAATTCGATTCCGTAAAGCCATACTGCTCCTTAAAGTCTTGGATATCCATTGGCAT
TTCCAGAACAGCGGAAATAGGTCGTTACATTATAACTTCAATGAAATAATTTTAATTACTTTACATAAGCATATATTGAA
AATTAAATATGCAATCACTATAATGAGTCAATATTTGAAAAATAAATGTTAGCAAATATTACTTAAACAAGTATTGACAC
ATAAAAATTCAAAATATTATTATTTTAGTATCTTGTAAGTTATATGTTGTACCTTTTATCTATTGTAACTTTTATATCTT
CTGTATACTATTATTATAGATAGTATATTGTGTGTATATTTGGTATCCATTATAAGTTTGTATATATTGTATAATATAAA
TATTCTATAATGATATACAATATATTGTGTGTATATTTAGTGCACATAGTAAGTGTATATATATATATATATATATATAT
ATATATATATATATATATAAAATATAAGTATTCTATTATTTTAAATAGTTATAATTATTTCAAAATTAAATAGTTAACAA
TACACTATATTGATAATTGAATTAAACTTTCAAATTAATAAACATTGAAAAAAAATAAAAAAAATATACAATGACTCGGT
CCGTTATGTCCACTATAACCTGGAAATTAGGCTAACGGGTTATGGATTGAGCCAAACAAAAGTTTTGCACTGTTGAGCCC
AGACCAGACCAACCCAGTTATAGGTGATCCAGCCTTGCTTGGGCCGGAGATTAGTGTAATTTTGAATGGGTCGATCTGAC
CTTGTACGATCCACTTAACATGCTTAATGTCAATATATAATAAGCTTATAATTATTTGCAATCATATTCTCTTTTAGGGT
TAAGAGGTTGCACCGCAATTATGCTATCCTCCTAAATCTTAAAAACAAAAAAGAACATGGAAAAGGGTTTCTTCAAGATT
TCATCCCTGGAATCAGTACAAAGCGGCTGGTAAGTATATACTCCCCTCTCATGGTCTTTGATGAAACTTCTTTTCTTGAA
TTTTCTTTTGTTTTTGGAGATGCGAGCAACTGATATATATAGGGGAGGGGAAGGCTTTGTTGAGATTTAGATCTATAAAA
CTTGGATGACTCGTGTTATTTTATATTTTTTTAATTGTATTTTTCCTTTCATATTGTTTTTGTGTTCTTATATTCATGTA
TTTAATCTATGATTGTTGTTGACTCTTTTTCTTAACATATTTTCAATTAATAGTTTTTGAATATATGTGATTTGAATTAG
GGGAGGGAAAGTAAAAGGTGGATAAATGCCTTTTTTGTGATGAAAATAATTTTTTAACGTTTTTCTATAGATGTTAAATC
CCTACTTTTTTTTGTCAATATTATGTTTAATTTAGTCAATCAATGTTAGAAATTGCATATTTCATTTCAAACTTATCAAT
AATATTAGTGTTGAAGGAAGTAATTTTACGGTAAAACTATGAAAATGCCTCACATTTCATTTTACAGTTTCTAAAATAGT
TACATTCTTGAATTCTAAAATCAAAAGTCTAAAAATTTGAGATTATTTAAAATATTCTTTCATCTGAAATTTGTTTGCTT
TAATAATATGATTAATGTGATTTAAAGAAATTAAGGTTCTTTTATATTTATTTTTTCAAAAGTCAAGCTTTTTGTCTTCG
CAGAAATTTCTAACAGGTTATACCAATTAAAAAAATGGAATATTACCTAGAAAAAATTTCCTTAGGGATTGGTTTGGAAA
TATGTGGCCTATAGGGGTAACCAAAACAGAAAAAGATATTTATTTTTAATATGGATGGGAAAAATTCATTGAGGACAACA
TTGTAGAGCGTGGAGACTTATTTATTTTTGACTATGATGGAACTAGAATTTTTTACTTCAAACTATTTGGAAGAAATGGA
TGTGAAAAGAAAGGAGTTGGGGGTTTAAAACTTGTTGTGAAGGAGGAGGAAGCAAAGGAAATGAATGTTTAACATCAAAA
GAATGTGGAGCCAAAGGTGAATACTAGGGCTAGAGATAGAAAGAATATTTCTTCTTCTGGTGTCAGGGATGAGAATAACA
TGGTAGAAGAAAAATATGATGAAGATAAGGACTGTGAAAAGAAAGCAGAGGTTCTAGAAGAAGATGATGAAAAGGAAGAA
GAAGAAGACGATGATGATGAATACAAAGAAGAGGAGGAAGAGAAAGAAAGGATTGTCATATTCAACAAAACGACACCACG
TTCCAAAGGTAAACAAAAATTAAAGATCTTTAAATATACACTTTGTTTCATTTTATATGCAATTCAATTACTCTCTTGTT
ATTATGTTACTACAAAATTGTCATCTTTGAATATTTAGTTATGATCATGTATTCATGTAAGTGTCAAAATATATTTAAGG
ATACAAGTTTTAAATGATTTTTGAAAAGGTTTAGTTGTTTGGTCCTCTGACAAAATGAGCCTGCTAAGGGAACTTTTTTT
TTCAATTCTAGGAATAACAATGAATAATCAAGTTAAATATCATTTTCTATTTTTTTTTGTGTCAAAAGTCTGATTTCATT
CTTAAAGTCCACATTCAATAAAAGACGATCTTGTAGAACAAAATATATAGAGTAACTCTGAGTATCCATGTTATATCTGT
TTGTGAACTTGACAAGTTAACTTTTTTTGATTCAGCTAAATGCAAAAGTGTGACTACTGGCAAGGTGAAAAATCCCCATA
ATCAATTTGCTACAGATATATTTAGAAGTGGACGTGCAACTAAGCAAAAAAATCCTTACTTTGTAACAAAAATACGTCCA
GATAGGAGAATTTAAGGCAAAACTCAAGATTTGGCAGGACGGTAGAATATGGCTAATTGGCGGGTGGCATAGTTTATGTA
AGTGGAACCTTGTGGAGAAAAATGATACATGTATTTGTAAATTTGTGAGAGGAAAACACATCAAATGACTTCGCTTACAA
GTTGACATTGTCCATGAAGGAGAAGGTTCCCATCCCAACAAGAAATAATATGGTGCTATTTGGTATGTATTTTATGGCCT
TCAGTGTATTTATATGCAAACATATTTTGAAGACAATAAGTATTGTTGGTTGTTGACAAAACATTGAAGAATATTTTAGT
TTTTATTGATGGATCTGGAACTTAAGCCAATTAATTGGCGTTAAGACTAAAGTTTAGTTTATTTACATTCAAATGTTAAA
CAATTATTTGGTCAACATTGATCTATTGAAAACATGGAATGCCCGGTACTTCAGTTGCAAAATATTGAATTTGTTATGTT
TTTTTTCTGTTCATATAATCTTTATCTTAGGTAATCATATTGGACTATGCTTTGAAATAATTTTCACTCAAAAAAGGTCT
GACACAGCTCACCACGTAGTGCCCTTGATAAGGCATGCAACGTGCCAAACAGTGAGCCTGGTCAAAATTTGTATTTCTGA
AGTTTAGCACTTGTGGCAACACATTAATTAGTTCAAATTTGTAAATGGTTGATTGACAAGTCTTTGTGGGTATGAAATCT
GGAATAAAAATTCTATAATATTTATATGATTGCGTACACTTGTGTGGTCATTTGGACTTAGCTAGTTTGCATCTTCTTCT
TTGTTTAATCTTTAATTATATTTGTTATTACATTTTGTTAATTATGTCTTGATTTTTTCTATGAAAATTCATAGTCCCTA
TTGGTTTGGAACACTCTTTGTTCTAATAGATTTGGAAATGAAATATAATGCCTTCAAATATTAGGATGATCTTTTTCTTA
ATAGGTTTGCGACTACTTGGGATCTATATATATAGTAGATGTAGTTGAAGATTCTAAAGGATTTTACACTTCTTTTCTTT
TTCATAATGAAAAACTCTTTCTACTTTTGGGTAACATCTCGCTATTTGAAAGAACTAGAAAGAGCCGTTTTTGGAAAGAA
TGAAAAATCTCGAAAAAATTGGTTAAGTTATGTTAAGATTGAGTTTTAGGTCAACTTTAAACGACCATAAATCCTAATTC
AGAATGAGTTAGGTGTACTACTAGATATCGTAGGAAAACTCTTTGAATGATCTTTCCAACACCACCGAGTTTGCTCAATT
TTGAGTTCATATGAAGGAGATATGCCCATTTGAAGTTGGGTTGTCTAGATAAGGAAAGTCTAAACCGGATTTTTGGAAGG
GTATAATGGTCTTTTAACTACCCAATTAAATTATTTCGTTTTTAGTAAGCTATGTGGGGTCTAAACTGAGTTAGTTCAGT
TTACGCAATTAAGCACTACGCTAGGGCTTTGAGAGAAGAGAAAAGAGGAGAAAGGAGAAGAGAACTTCAAGATTCGTCAA
GTTCTTGCGATCTTTGTTGTGGAGTTCACCAACGATTCAAGCCTATGAGGTACGTGATACTTTTATAGCATTTGGTTCGT
TCACCCACAGGCCAAACATGTTTGTTTTAGCATAATTAGTTCTAGAAAGTTGAAAGTATGATGTTCTTGAATTATATTCT
TGAAATTGGCTTTAGTTCTTGAGATTTGATGGGATTGTTGAGTTCTTGATGGAATCGTGTCAATTTTAGAGTTGTTTTGA
GTTAGAATCGTGTGTACATAAATTGGGTATCTGAAACTAAAGAGGAATTGATAAAAAGAATCGAATTTAGGCGAATTGGT
GTGACAAAACGAAGAATGAAAAAGGCGAGCGGGTTTTGGCACGCTAGTCCGTGTCGCGGACTTGCTCCCATAGTGCACAA
AAATAACTTCTGCGTTGCGGAAACGACGCAGACTCTTCTGTTTCAAAAATAAATTGGGCGATCAAATTTTTAAATGCATC
TCCGCGTCGCGGACTTGTTTCCAGATAATTATTTCTTGATCGTTTCTCATGTTTAACTATCTAAAAATACTCCTAAATAT
CATGAGATCTTTCCTATCACAAATCACAATCCTTGAATCCATAAATTCAATTCAAGGAAAGTTAAGAGTCAAGTCAAGAG
AAGTCCATAGAGTTTTTCAAGTGTCTTTTACAAACGTTTTAACTTTGTTTTAAGACTTAAGTTTTGAGTTGAGTAAAGAG
TAAGAGTAGAGTTCATTTTTTCCAAGATTATACGGGAACTAAATATTCCCAAGAGTTAAAATGTTTTCACATTTAAGCAA
GAAAGGAAACACTGATATCCAAGAGAGCTTTTAAGCTAAGTTTTGAGTAATTATTTCAAATGAAAGAAAGAGTTTTGTTT
TAAAAACATATGAGCTGAGTATAATTTGGGAGTAGTATTGAGCACCGATATGGGGACGCGAGTTCATAATAACTCAAGTC
TCCATAAACTATGTAGCCATCATGGGTAGAAAGGATCATACATTTTAGATGATTCGTTACTGCTTTTTAGCATAGACTAG
TGGATCCACTCAGTTAAGGCATTCTATATGATGGCAAAGTATACGATAGTTTTGGCAGCGTGGGCAAGACTATGTATCGT
CACTTAGGATCATAGTAGTGGTTGTCGGTTAGAGAAACTCCCACAATATTATATTTATTTATATGTAATTGAGTTGCTAT
TGTATTTTCTTTAATATATTGAGTTGTCACCTACTATTTTAAATGCTTTGTATAAACTGCACTATTATTGTTGTTTTTAC
CTTGCATTTGTGTTGAGTTATTTATGAGTTGAGTAATGCCAAGGTAAGTGTTCCTTTCATATTCATTTCAATCTTATGTC
ATGTTTAGTTTTCCCCTAGCATACTCTTACATTCAATGTACTGATGTCATTTGACCTGCATCTTTTAATGATGCAGGTAA
CCAAGATCAACATCCAGTGCCCCGTTAATCCAATTGAGCACTCAGAGTCACTTGGTGAGCCTTCTTGCTTTTCGAAGGAC
TCCTTTTACATTGCTTTCTAGTATTTCAGTTGTTGGGATGATCGAGGTCATGTCCCGACATCTCTCTTAGTATTTAGAGG
TTTCATAGACAATTAGTTATGAGTTCTTTAGTCCTATATTTCAGATGTTTTTCCATGAGACTTGTCTTGCCATCTTGGCT
AGTTTGAATGTTTCTTATAAGACATTTTAAGTTATTTCATTAGTTCCTGATTTGAGACTATTTTTTGTGTTTAACTCTTC
TGGTGAGTAAGTAAGTCAGGCCAAGGATTCGCTTGGGGCAACAATGGTTCTCAAGTGCCAGTACCACCCAGAGTGTAGGC
TCGAGGCGTGGTAAACTTGGTATCAGAGCACATAGTTCAAGAGTCCTAGGGAGTCTGTGAAACTGTGTCTGTAGAGTCCT
AGTTATCAGTGTGAAGTGCACCACATCTATAATTAGGAGGCTGGAACACTTACGAAATTATCTCAGTTCTTTCATACTGA
TTTTGTGTGATAAAGTTCATCTCTATAAAGTCTCTTTCTAATTCGTGCTTGTACGTGTTTTTCAGTTAATCATGCCTCCA
CGAAGAGCTGCCTGAGGTCATCCTGCTAGGAGGAACGTTGAGAAGCAAGGAGTACCTAATGCACATGAAGTGAAACCCCA
AGGAGATGTCACAAATGCTGAGTTCATAGAAGTGACACGAATGTTAAGCCAAATTGTGACAAACCAGGTTGGACAACAAA
GAGGAGCTAGACAGGAAGTAGCTGATACTTCGAGGATCCAAGAGTTCATGAGGATGAATCCTCCAAGTTTCACTGGTTCA
AGCACTACGAGGATCCAGAGAACTTTATTGAGGAACTGCCAAAGGTATTTGAAGTTATGCATGTTGGCGATGCTGAGCTA
GTAAAACTAGTTGCATATGAATTGAAGAATGTTGCTAGGACTTGGTTTGACCAATGGAAAAAAGGGTAGAGCTGAGGGAG
AACCACTTGCAAGTTGGTCTTGTTTTGAGGAGGCCTTCTTGGGGCATTTCTTTCCCCGATAAATGAGAGAGGCCAAGGTA
TGAGAGCTTCTCACTCTTAAGAAGGATTCACTAAGTGTCATGAGTACAACTTGAAGTTCACCCAACTTTCCCGATATGCT
CCGGAGATGGTTGCGGATATGAGAAGCAGGATGAGTCTTTTTGTTGTTGGGTTGTCTTGTCTGTCAACTAAAGAGGGAAA
GGCAGCCATGCTAATTGGGGACATGGATATAGCAAGGTTGATGGTCTATGTGCACCAGGTTGAGGAAGAGAAGTTGAGGG
ATAGGGAGGAGTTTAGAAACAAGAAACTAAAGACAGCGAATGAATCCAGGCAGCAAAGGAATAATGTGAACCGATCTTCT
TTTCAACAAAAGCAAAAGGGACCTGCTCCATCATCTGCTAGTGCACCTGTACCTATAAACAAAGGTGAATACAATGGTCA
GAATTCACAGAACTTCAGAGCTAGACCTGCGCAGTCTTAAGGTAGTGTGGCACAATGAGGTAATTGGGATCATGCATGTG
CTAAGTGTGGTAGGGCTCACCCAGGTAAGTGTCGCAATGACTCCACAAGTTGTTTCAAGTGTGGACAAGAGGGTCACTTC
ATGAAAGAGTGCCCTAAGAACCAGTAAGGTAATGGGAATCAGGGCAATAGGTCCCAATCTTTGTCAGTTGCTCCACCAGA
CAAGGCTGCACCTAGAGGAGCTACTTCCGGTACTGGCGGATGAGCAAACCGCCTTTATGTGGTCACTAGTCGTCAAGAGC
AAGAGAATTCTCTAGATATTGTCACTAGTATGATCAAAGTATGTACTCTTGATGTTTATGCTTTGCCAGACCCAGGAGCA
AGTTTATATTTTGTGACTTTTTATGTTGCAATGAATTTTGATGTCCTTCCTGAGAAACTTTGTGAACTCTTTTCTGTTTC
TACACCGGTTGGGGCGTCTATTCTAGATGAGCGAGTATATCATGATTGTGTCATTTCCATCAATCACAAAAACACCATGG
ATGATTTAGTTTAGTTAGACATGGTAGATTTTGATGTCATTCTAGATATGGATTGGCTTCATGCCGGTTATGCCTCCATT
GATTGTAGAACTCGAGTTGTTAGGTTCCAAATTCCTAATGTTTCAGTTATAGAGTGGAGTAGTAGTTCAGCAGTGCCTAA
GGGTCGTTTCATTACATACCTTAAGGTGACAAAGCTAGTTTCCAAGGGGTATGTCTATCACTTAGTCTAAGATAATGATT
CTAGTGTTGAGACACCTCCTATTGAGTCAGTTTCAGTTGTGAATGAGTTTCCATAAGTCTTTCCAGATAATATTCCCGGA
GTCCCTCCTGAGAGAGTAATAGAGTTCGCTATAGATATTCTTCTTGATACTCACCCTATATTTATTCTGCCATATAGAAT
GGCACTAGCAGAGTTGAAAGAGCTAAAAGAGAAATTTAAAGATCTCCTAGATAAAGGTCATTCGACCAAGTGTCTCACCA
TGGGGAGCTCCGGTCTTATTTTTGAGGAAGAAGGATGGTTCCCTTAGAATGTGTATAGATTATCGCCAGTTGAACAAGGT
TACCATCAAGAATAAGTATCCGCTTCCGAGAATTGATGATCTTTTCGATCAACTTTAGGTTGCCACCTGTTTTTCTAAGA
TAGACCTCATATCAGGCTACCATCAGTTGAGGGTAAGGGAATGTGACATTCTAAAGACAACATTCAGGACCTGTTATGGT
CATTATGTGTTCCTAGTTATGTCATTTGGTTTGACCAATGCACCTGCATCATTCATGAACCTTATGAATAGAGTATTCAA
TCCTTATTTAGATATGTTTATTATCGTGTTTATTGATGACATTTTAATCTATTCGAGGAATGAGGAAGATCATGCTAGCC
ATCTCAAAATAGTTTTCCAAACTCTAAAAGATAAGGAGTTATATGCTAAGTTCTCTAAATTTAAGTTTTGGCTTGAGTCT
ATGGAATTTTTATGCCATATTTTTTTTAGTGATAGGATTAGAGTTGACACTCAAAAGATAGAGGCAGTGCAGAATTGGCA
TAGACCCACATTTCCAACTGATATTAGGAGTTTCTTGGGGTTGGCTAGATATAATAGGAGATTCGTCGAGGGGTTCTCAT
CCATTTTATCCCCTTTGACAAAGTTGACTAAAAAAATAGTGAAGTTTCAATGGTCTGAAGCTTGTGAGAAAAGCTTTCAG
GACTAGGTAAAGAGGTTGACTACTTCCCCAATTTTGACTTTACCAAAAGGTACTCAAGGTTTTGTTGTGTATTGTGATGC
GTCTAGAGTTGGTTTGGGTTGTGTGTTGATGCAGAATGGCAAGTTTATAGCTTATGCCTCCAGACAATTGAAAGTTCATG
AGAGAAATTACCCAACCCATGATCTAGAATTAGCTACTGCAGTATTCGCTTTTAAAAATATGGTGCCATTACCCTTATAG
TGTTCATGTGGATGTGTTCATCGATCAAAAGAATCTTCATTATGTGTTTAGTTAGAAAGAGCTCAATCTCAGACAAAGGA
GGTGGTTGGAGTTACTCAAAGATTATGACATGAGTATTCTGTATCACCCAGGTAAGGCTAATGTTGTTGAAGATGCCTTG
AGCAGGTTGTCCATGGGTAGTACCACCTATTTTGAGGAATACAAGAGAGTGTTAGCAAGAGATGTGCACAGACTTGCATA
CTTATGAGTTCGACAAATGGATTCCACAGAAGGATGAGTAGTGGTGATGAATGGGGTGGTTGAATCATCATTAGTGTCAG
AAGTAAAAGAGAAGCAAGACCAAGATCCTATTTTGCTTGAGTTGAAGGCAAATGTTCATAAGCAAAAAGTAATGGCTTTT
GAACAAGGGGGAGATGGTTTATTGAGGTATCAAGGGAGGTTGTGTGTACCAAAGGTGGATGATCTCCAAGAAAGGATCAT
GGAGCAAGCTCATAGCTCTAGATATTCCATTTATCCAGGTTCCACAAAAATGTATGTGACTTGAGAGAGGTTTATTGGTG
GAGTAGTATGAAGAAGGGCATTGCAAAGTTTGTTGCGAAGTGTTCGAATTGCCAACAATTTAAAGTAGGGCACCAAAGGT
CAGGTGGTTTGGCTCAAAATATAGAACTTTCGAAATGGAAGTGGGAGATTATTAATATGGACTTCATCATAGGTGTACCA
AGGTCTCGCAGGCAGCATGATTCAATTTGGGTAATTGTTGATAGAATGACAAAATCAACCCAATTTTCGTCGGTAAAGAC
TACCCATTCAGTAGAAGATTATGCTAAGTTGTATATTCAAGAGGTAGTTAGACTTCATAGGGTGCCAGTTTCGATTATTT
CAGACAGAGGTGCGCAATTTACTCCACAATTTTGGAAGTCATTCCAAAAAGGCTTGGGTTTAAAGGTGAACTTAAGTGCT
GCCTTTCATCCTCAGACAGATGGGCAAACAGAGCACACTATTCAGACTTTAGAAGATATGTTGACGGACTATGTGATTGA
TTTCNNNNNNNNNNNNNNNNNNCACACTATTCAGACTTTAGAAGATATGTTGACGGACTATGTGATTGATTTCAAGGGTA
ATTGTGATGATCACCTACCTCTCATTGAGTTCTCTTACAACAATAGTTACCACTTTAGCATCCAAATGGCTCCTTATGAA
GATCTTTATGGGAGTAGATGTTGATCTCCTATTGGATTGTTTGAAGTTGGTGAAGCTGGATTGATAGGACCAGACTTGGT
TCATCAAGCTATGGAGAAAGTCAAAGTGAATCAAGAATGGTTGAAAATAGCATCGAGTCATTAGAAATCCTACACTGATG
TTAGGAGAAGGGAGTTAGAGTTTGAAGTAGATGATTGGTTTTACTTGAAAGTTCACCCATGAAGGGTGTTATGAGGTTTG
GTAAGAAGGGGAAACTTAGTCCCTGGTATATTGGTCCTTACAGAATATCTAAGAGTATTGACAATGTAGCTTATGAGTTG
GAGCTACCATAACAGTTAGCCGCAACTCATCCGATATTTGATATTTCCATATTGGAGAAGTGCATGGGAGATCTTTCACT
TATCATACCAACTGAAGATATCAGTATCAAGGATAGCTTATCTTATGAGGAGATTCCGAATCAGATTCTAGATCGCCAAT
ATCGCAAGTTGAGGACTAAGGAAGTAGCATCAGTCATAGTTTTTTGGAGGAATTAGTTTGTTGAGGAAGCTACTTGGGAG
CTGAGGAAGATATGAAGGAGACATATCCACATCTCTTTGAGCCCGGAGAAATTCCAGACCAAGGTACTAATACTCTTCTT
AGTACTCTTTAATTTATATACTTAATGTGTTAGATTTGCTTGTTGGGTGTTGGAACTGAATGATTAATGTTACACCCTTA
GCCTATTAATAGTAATAAGAATGTTCCCAAGGGGGAGATATTGTAACATCTCACTATTTGAAAGAACAAGAAAGAGTCGT
TTTTGGAAAGAATGAAAAATCTGGAAAAGAAATTGGTTAAGTTATGTTAAGTTTGAATTTTGGGTCAACTTTAAATGACC
ATAACTCCTAGCTCAGGAGTGTTCTACTAGATATCATAGGAATGATCTTTGAATTATCTTTCCAACTCCGTTAAGTTTGC
TCAATTTTGAGTTCTTATGAAGGAGATATGCCCATTTGAAGTCGGGTTGTCTATATAAGGAAAGTCTAAACCGGATTTTT
GGAAGGGTATAATGGTCTTATAACTACCCAATTAAATTATTTCTTTTTTAGTAAGTTATGTGAGGTCTAAACTGAGTTAA
TTCAGTTTACGCAATTAAGAAATACTCTAGGGCTTTGAGAGAAGAAAAAAGAGGAGAAAAGAGAAGAGAAGTTCAAGTTT
CGTCAAGTTCTTGCAATTTTGGTTGTCGAGTTTGCCAATGATTCAATCCTACGAGGTATGTGAGACTTTCATAACATTGG
GTTCATTCACCCACGCACCAAGCATGTTTGTTTCAGCGGAATTCATTCTAGAAAGTCGAAAGTATGATGTTCTTGAAATT
GGATTTAGTTCTTGAGATTTGATGGGATTGTTGAGTTCTTGATTGAATCGTGTCGATTTTAGAGTTTTTTTGAGTTAGAA
TTGTGTGTACATATACTGGGTATCTGAAACTAAAGAGGGATTGATAAAAAGAATCGAATTTAGGTGAATTGTGGTGAGAA
AACGAAGAAGGAAAAAGTCGAGTAGGTTTCAGCACGGAAGCCTGCGTCGCGGACTTGTTCCCCTAGTGCACAAAACTCAC
CTCCACGTCGTAGAGAAGATGCGGACTCCTCAGTTTCAAAAGTAAATTTTGTTGTAAAATAATTAAATGCATCTCCACGT
CGCAGACTTGTTTCCAGACAGTGATTTCTTGATCGTTTCTCATATTTAACTATCTAAAAACACTCCTAAACATCATGAGA
TATTTCCTATCACAAATCACAATCCTTGAATCCATAAATCCAATTCAAGGAAAGTTAAGAGTCAAGTTAAGAGAAGTTAA
TAGAGTTCTTCAAGAGTCTTTTACAAATGTTTTATCTTTGTTTTAAGACTTGATCAAACTCATAACTAAATACCCTATCG
ATTACCGGATTGCCCTAGACCTCACGTGACTCAGTTTTCGCCCAAGTCTAGCCTAGGTGAGAAATTTCCAAGTTACTACT
CAGAAGTTTTCTGGGCCAAATTTCTTCCCCATTGGCTTTTCCAAAAGAGTGGAAATAGGTCGTTACAGTAGAACTTCAAT
GAAATAATTTTAATTAATTTACATAAGCATATATTGAAAATTAAATATGCAATCACTATAATGAGTCAATATTTGAAAAA
ATAGTGTGTATATATAGTATAAGATAAATATTCTATAATGATATATAACATATGGTGTGTATATTTAGTGCACATTGTAA
ATATATATATATATATATATATATATATATATATATATATATATATATATATATATATATATAAGTATTCTATTAGTATA
AATAGTTATAATTATTTCAAAATTTAAAAATTAACAATAGACTATTGATGAGTCCACAAATTGGACTCATTTAGGGCTTT
GTTTTAATGAAAATAGTGTCCTTGAATGCTTGTTTTACCTCACTACTTGATTAAAATACTGAAGTTTGAGGTATTTGATG
TTTTAGTCGAAGCATGGACACTTAGGCGCAAAACAGAACAAATAGGGCTGAAAAGAACATGAAATGGAATCATGCAGATT
ACCGAGTTTAACTTGGCGAGTCACCGAAATGACATGAACGCCCTTCGTTCCAGTACGCGAAGCCTTGAAAGAAGTGGATA
AAAAGGCGAGGAAAGGAGCAGTTGGTGGGTCATCGATCAGTTCCGCGACCAATGATCCAGAATGCAAGGATGCTAAAGGC
AAGACACTGAAGGTGATGAGCTGACCAAAGAACGGATCGCCGAGTTCATCAGCGATCTCGACTAATGTCGCGAACAATCT
TTCGCAGCACAATCCGTGAAAACTATAAATACTATTTAGAATTGTAATCTTAAAGGGGGATTCAGTGTGGAACACTTATT
ATTAATATTTTCACTTTAGAACATACTCTAGCTAATATTTTTCTCTCAAGTTTGGAGAGGGTTTTGTGGAGACCTTAAGA
AAGGAGTTCATCTTCCCCAAGTTGGAAGTGAGTTTTCTTTATTCTTCTTCCGTAGCTTAATTCAAGCTTTAATTTCTTAT
ACCCAGTTGATTTCTTTATCATGTTAGGTATAATTTCTTATTTCTTGATGTTTGGTTAAAAACCCCCATTTTTGGGGTGT
GATTTAGCAAATATGGGTTGATATTCTTGTTGGGTCTTGCTTGCTCATTGATTAGATGTATGTTAATGGTGATTTCACCT
AGTGGTTATGGTTTAATCTAAAGTGTTTGTAGTTGCAAATACAAATCCACCCATGTGTTTTCGGCTTGCCCGAGAGGGAG
GTCGCGAAACTAAAACCACTAGACTAATGGCCTAAGGAGTGGGTCGACATAAGGTTTAGCCTGAAAGGGTGAGCCCTATT
CCCATATCCTAACACTCAGCTCGAGAGAGTGAGTGGGGTAAGGTGTATGCTGGTCTTCAAGCTGCAAATGGGTGTCTGGG
AGGAATGCATATGAAACGGGGTAAGTTGCCCGAGAGGGAACTTATTTCCATTTAAACCTTAGCCTAGTCACTGTTGTCTT
ACAAATTTCCTATTGAAAGCATGTACCCAATGATTTATCTCAACTTGTATTGCGGTCACATCCGAAGAACCTTTCCCCAT
ACTTGATTTTCTTGTTTATTTTGTTGTTTTAGTACTTGTTACAAAACCCCCATTTGATAGTTGACACTTTTGTGTCACCT
CTTTTGCATTTACAATGTCTTTTATCACAAATGTCTTTAACTATGAATAACTTGAACGAAATTCTAATTGGTTATTAATT
CTCAAAACCGCTCCCTTGGGACACGACCCCAACCCTTGGTTGGGTTACTATATTATCGACGATCATAGACACTCATATCA
TAGGATAGTGTCGTTGGCCACGATAAGCATCAACTATACTTATAATTGAATCAAACTTTCAAATTAATAAACATTGATAA
AAAAAATTATACAATGACTAGGTCCGTTAAGTCCACTAGAACCTGAAAATTGGGCAAACGAGTTGTGAATTGAGCCAAAG
AGAAGTTTTTCATTGTTGAGCCCAGACTGGACCAACCCAATTATAAGTGATTCAGCCTAGCTCGGGGTCGGATATCAGTG
TAATTTTTAATGGTCCGGTCTGACCTGGTACGATCCACTTAACATGCTTAATGCCAATATATGATAAGCTTCTAATTATT
TGCAATCATATTCTCTTTTAGGGTTAAGAGGTTGCGTCGCAATTATGCTATCTTCCTAAATCTTAACAATCAAAAAGAAC
ATGGAAAAGGGTTTCTTCAAGGTTTTCATCCCTGAAATAAGTACAAAGCGGCTGGTAAGTATACTCTCCCCTCTCATGGC
ATTTGATGAAACTTCTTTTCTGGAATTTTCTCTTCCTTTAGGAGATGCGAGCAACATATATATATATATATATAGGGGAG
GGGAAGGCTTTGTTGATAGTTAGATCTATAAAACTTGGATAACTCGTGTTATTATATATTTTTTTAATTGTACTTTTCAT
TTCATATTCTTTTTGTGTTCTTATATTCAACTAATTAATCTATGATTGTTGTTGTCTCTTTTTCTTTTAAAATATTTTTC
AATTAATAGGTTTTTAATAAATGTGCTTTGAATTAGAGAAGGGGAAGTAAAAGGTGGATAGATGCCTTTTTTTGATGCAA
ATAAATTTTATACGTTTTACTATAGATGTTAAATCCATACATTTTTTTATCAATATTATGTTTAATTTAGTCAATCAATG
TTAGATTTATAAAAATCTATAAAAAAAATGCCTCACATTTTATTTTATAGCTTCTAAAATAGTAACATTCTTGAATTCTA
ACATCAAAAGTCTCAAAACTTTGAGATTATTTGAAATATTTTTTCATCTGAAACTTGTTTGCTTTTATGATATGATCAAT
GTGATTTAAAGAAATTAATGTTCTTTTACATTTATTTTTTCAAAAGTTAAACTTTTTTTCTTCGCAGAAACTTCCAACAA
GTTATATCGATTACAAAAATGGAATATTACCTCGAAACATTTTCCTTAGGGATTGGTTTGGAAATATGTGGCCTATAGGG
GTAACCAAATCAGGAAAAGATATTTATTTTGAATATGGATGGGAAATATTTATTGAGGACAACATTGTAGAGCTTGGAGA
CTTCTTTATTCTTTACTATGATGGAACTAGATTTATTTACTTCAAACTATTTGGAAGAAATGGATGTGAAAAGAAAGAAG
TTAGGGGTTTAAAACATGTTGTGAAGGAGGAGGAAGCAGAGGAAATGAATGTTGAACATCAAAAGAATGTCGAGCCAAAG
ATGAATACTAGGGCTAGAGATAGCAAGAATATTTCTTCTTCTGATGTCAGGGATGAGAATAACATGGTAGAAGAAAAAGA
TGATGAAGATAAGGAATGTGAAAAGACAGCAGAGGTTCTAGAAGAAGATGATGAAAAGGAAGAAGAAGAAGACGATGATG
ATGAATACAAAGAAGAGGAGGAAGAGAAAGAAAGGACTGTCATATTCAACAAAACGACACCACGTTCCAAAGGTAAACAA
AAATTAAAGATCTTTAAATATAGTTTTTGTTTCATTATATATGCAATTCAATTACTCTCTTGTTACTATGTTACTACAAA
AATGGCATCTATAAATATTTGGATATGATCTTGTATTCATGTTAGTGTCATGATATATTTAAGGATACAAGTTTTAAAAG
ATTTTTGGAAAAGGTTTAGTTCTTTGGTCCTCTAAAAAAATGATATTGCTAAGGGAACTTTTTTTTAAAAAAATAAATTG
GAATAACAATGAATAATCAAGTTAAATATCATTTTCTAATATTTTTTATATGTGTCAAAAGTCTGATTTCTTTCTTAAAG
TCCACGTTCAATAAAATATGATGTTGTTGAACAAAATATATAGAGTAACTCTGAGTATCCATGTTATTTCTGTCTGTGAA
CTTGACAAGTCAACTTTTTTTTATTCAGCTAAATGCAAAAGTGTGATTGCTAGCAAGGTGAAAAATCTCCATGATCAATT
TGTTGCAGATATATTTAGAAGTGGACGTGCAAATAAGCCAAAAAATCCTTACTTTGTAACAAAAATACATCCAAATAGGA
GAAATCATCTGGTAATTATTAACCTATAACTATTTTAGCTGATTGTTTTATTGTTCAATCTTATAATATACTAATTTAAC
AACATCTTTTTTCCTAATTGTAGTACGTTCTAACTGATGTGGTGAGAAATTACCAACTTGAACTCCCTTCAAGCATGACC
ATTTGTGACTCTGCTGGCAGAGAATTTGAGGCAAAACTCAAGATTTGGCAGGACGGTAGAATATGGCTAATTGGCAGGTG
GCATAGTTTATGTAAGTGGAACTTTGTGGAGAAAAATGATAAATGTATTTGTGAATTTGTGAGAGAAAATTATATCAAAG
GACTTTACTTACAAGTTCACGTTGTCCATGAAGGAGAAGGTTTCCATTCCAATGAGAAATAATAAGGTGCTATTTGGTAT
GTATTTTATGGCCTTCACTGTGTTTATATGCAAACATATTTTGAAGAGAATAAGTATTGTTGGTTGTTGACCAAACATTG
AAGAATATTTTAGTTTTTATTAATGGATCTGGAAGTTAAGCCAATTAATTGGCGTTAAGACTAAAGTCTAGTTTATTTAC
ATTCAAATGTTAAACCATTATTTGGTCAACATTGATCTATTGAAAACATGGAATGCCCAGTACTTCAGTTTCAAAATATT
GAATTTGTTTTTTTTTTTTCTGTTCATATAATCTTTATCTTAGGTAATCATCTTGGACTTGGATTTGAAATAATTTTCAC
TCAAAAAAGTCCTGACGCAGCACACCACGTAGTCCCCTTGATAGGGCATGCAACGTGCCAAATAGTGCGCTTGGTCAAAT
TTTGTGTTTTTGAAGTTTGGTACTTGTGGCAACACATTAATTAGTTTAATTTTGTAAATGGTTGATTGACAAGTTTTTAG
GGGTATGATATCTGGAATAAAAATTCTATAATATTTGTATGATTGCATACACTTGTGTGGTCATGTGGACTAAGCTAGTT
TGCATATTCTTCTTTGTTTAATCTTTAATTATATTTGTTATTACATTTTGTTAATTATGCATTGATTTTTTCCACTAAAA
TTCATAGTCCCTGTTGGTTTGGAACACTCTTTGTTCTAATAGATTTGGAAATGAAATATAATGTCATTCAAATATTAGGA
TAACCTTTTTCTTAATAGGTTTGAGACTACATGGGATCTATATATATAGGGGATGTAGTTGAAGATTCTAAAGGATTTTA
CACTTCTTCTCTTTTTCTTAATGAAAAACTCTTTCTACTTTTTTGTAACATCTTGCTATTCAGAAGAACTAGAAGGATAT
AGAATTAGAAAGAGTCATTTTTGGAAAGAATGAAAAATCTAGAAAAAAATTGGTGAAGTTATGTTAAGTTTGGGTTTTGG
GTCAATTTTAAATTACCATAACAGCTAATTCAAGATCAGTTAGGTGTTCTACTAGATATGGCAGGAAATCTCTTTGAATT
ATCTTTCCAACGCCAGGGAGTTTGCTCAATTTTGAGTTCGTATGAAGGAGATATGCTCATTTGAAGTCGGGTTGTCTAGA
TAATGAAAGTCTAAACCAGATTTCTGAAAAGGTATAATGGTTTTTTAACTACCCAATTTAATTGTTTCATTTTTCGTAAG
TTATGTGGGGTCTAAACTGAGTTAGTTCAATTTACGCAATTAAGAAATACACTAGGGCTTTGAGAGAAGAGAAAAGAGGA
GAAAGGAGAAGAGATGTTCATGATTCGTCAAGTTCTTGCGATTTTGGTTGTGGACTTCGCCAAGGATTCAATCCTATGAG
GTATGTGAGACTTTCATAGCGTTGAGTTCATTCACCCATGCGCCAAAAAAAATTGTTTTAGTGAAATTCATTCTAGAAAG
TCTAAAGTATGATGTTCTTGTATTATATTCTTGAAATTGGGTTTAGTTCTTGAGATTTGATGGGATTGCTGAGTTCTTGA
TGGAATCGTGTCGATTTTAGAGTTGTTTTGAATTAGAATCGTGTGTACATATATTGGAATCTGAAACTAAAGAGAAATTG
ATAAAAAGAATCGAATTTAGGCGAATTGGGGTGAGAAAAGAAAGAACAAAAAAGTCGAGCGGGTTTCGGCACGAAAGTCC
GCATTGCAGACATGCTCCCACAGTGCAAAAAAATAACCTCCGCGTAGTGGAGAAGACGCGTTCTTCTCAGTTTTAAAAAT
GAATTTCGCAATAAAATATTTAAATGCATCTCCGCGTCACAGACTTGTTTCCAGACAGTGATTTATTGATTGTTTCTCAT
GTTTAACTATCTAAAAACACTCCGAAACATCATGTGATCTTTCCTATCACAAATCACAATCCTTGAATCCATAAATTCAA
TTCAAGGAAAGTTAATAGTCAAGTCAAGAGAAGTTCATAGAGTTTTTCAAGAGTCTTTTACAAATGTTTTAACTTTGTTT
TAAGACTTATGTTTTGAGTTGAGTAAAGAGTAAGAGTAGAGTTCATTTCTTCAAAGATAATACGGGAACTAAGTGTTCCC
AAGAGTTAAAATATTTTCATATTTGAGCAAGAAAGGAAACACCGATTTCCAAGAGAGCTTTTAAGCTAAGTTTTGAGTAA
TTATCTCTAACCAAAGAAAGAGTTTTGTTTTAAAAACATATGAGCTGAGTATATTTTGGGAGTAGTATTGAGCACCGATA
TGGGGACACGAGTTCATAATAACTCAGTTTTCCATAGACCATGTAGCTATCATCGGTAGAAAGGATCATACCTTTTAGAT
GATTCCTTAGTTCTTTTTAGTATAGACTAGTGGATCCACTCAGTTAAGGCGTTCTATATGACAGAAAAGTATAGGACAGT
CCTGGGAGCATGGGCAAGACGTTGTATCATCACTTAGGCTCATAGTGGTGGTTCTTGGTTAGAGAAACTCCCACAGTATT
ATATTTCTTTATATCTAATTGAGTTGTTATTGTATTTTCTTTAATGCATTGAGTTGTCACCTACTGTTTTAAATGCTTTG
CATAAACTGCACTACTTTTGTTGTTTTTACCTTGCATTTGAGTTGAGTTATTCATGAGTTGAGTAAAGCCAAGGTAAGTT
TTCCTTTCATATTCATTTCAAGATATGTCATGTTTTGGTTACCCCTCGCATACTTGTACATTCAATGTACTGATGCCATT
TGGCCTGCATCTTTTAATGATGCAGATACAGGTAACTAGGATTAGCATCGAGCGCCCCGTTGATCCAGTTGAGCACTCAG
AGTCAGTTGGTGAGCTTACTTGCTTTCTGGAGGACTCTTTTTACATTGCTTTCTAGTATTTCAGTAGTTAGGATGATCAA
GGGTCATGTCCTGACATCCCTCTTAATATTTAGAGGCTTCATAGATAATTAGTTTTGAGTTCTTTAGTCTTGTATATCAA
ATGTTATTTCTATGAGTCTTGTGTTGCCATCTAGGCTAGTTTGAATGTTTATTTTAAGACATTCTAAGTTATTTCATTAG
TTCCTGCTTGAAACTATTTCTTGTGTTTAACTTTTTCACTGAGTAAGTAAGTTAGGCCAAGGGTTCGCTTGGGGTTAGCA
ATGGTTCTCGAGTGCCAGTTCTTGCCAAGGTGTAGGCTCGGGCGTGACATTTTGTTTGGAGGATTAGTCTAGCCTAACCT
CGTTAAATTCTTGTGTTATTTTTCTTTTCTATTTTATTTGCTTGTGATTGTGTGCTAGTTAAATAACCTACGATATTTTC
GCAACATATTTTATCTTGTATTTTTCATTTCTAGTATGAATAGCTAAACCTATTCGATGAGGTTATAGACTCTTATGATA
TTTATTATAATATGAATGGGTATTAGTTTATCTTCCTTATTTACTACTTCAGCCCCTTAAAAAAATAATCAAAAAAAAAC
AAATCATATTCGGTGTTGGCATGCTTCTATTTTTTCTAATAATTTGTCATATGTTGCTTACTTGCTTTTAAGTTTAAAGT
GAACTATTTTATTTGGATTAATTGTGAATAGTTCACTATAACATTTGGTTACTTATTTTGGCAAATAGGATAATGGTAAT
CAATTTGTTTATTATTAATAATGCATTTAGGCTTTTGAGTTTATTGACTGCATATGTTAACAATATAAATTTTGGCTCAA
GAAAGAAATCTAAGGGATTAATTACTTAATAAAGTTATTAAAGGTAAGATGATTTTTTTTAATTCAATGGTTGTTGCAAT
CAATAAAAGAAATGAGATAAAGGGGACAAAATTAGTTGTCCCAACATAGTAGAATAAATGCTTCAATAAGTCTTAAGCTC
TAATGAGGGAACAAATAATATTTCATCTTTGATAAGTCCAAGATTTTGACTCATTTAGAGCTTTAATTAGATAGATTTAT
TGTCCTCAAATGCTTAATTTATGCCATAAACTGATATTTAATCCTTGATTTTCAGGTATATGGATTGAGGAACAAAGCAA
GGACACTAACATGCAAAAAGGAACAAAACATATAGAAGAAATGAAGAAAGGCAAGCCTGGTGACCACCAAGAGCATTCGG
CGAATCACCGAGTGGCTTGTTCCACCACTTAAAGTTCCAGTGTGTCAGCCCTGAGGGAAGAAACCAAGTCGGAGATAGAA
AGGAGCATTCGGCGAATTGTCGAGCAGTTTCATGAAGCAGTGATAGATCGCCCAAAGATACATAACCCAAGGATGCTGAC
TGCCAAAGCGAAAAGGCGATGGAAGATATCAAAGGGTGGGTCGCCGAGTGGTTTGGTGGGCCCGACTTACTTCGCTAAAT
GTCCATTCATAGCATATTTTTGGCGATTATAAATTATAGTTTGAACAAATTATTTTGAGAATGAGAACTTATGCTGAGAA
TCTAACTTAGTTTTATAAGATTTTTCTCTATAGTTTTCCTTAGCTTTGAAGATTTGAAAATTTCAATTTGGAGAATTTGG
AAGTGGGTTTCTAAGATTCAAAAAATTGAAGCATTTTAAAGACAAAATCACTCTTACCCAGTTGATGGATAACCGATTCG
GTAATGGTTTTTATCTTTTTATGATGTATAGCTAAAACCCCAATTCTTGGGGTGTGATCATGTGATTATGAGCTGAAATA
ATTTATGGGAATTGCTAATTGCTAGTTTAAATGGTATTTAAAAGTGAGTTTAATCATTAATTGTGGTTTAATTTAAGAAT
TGTAGTTGCAAATGTAGTTCTATATTTGTGTTCTTGGTTTTCTCAAGACAAAGGTTTTAGAACTAACATTATTGATTAAT
CGTTTATGGGTATTGAATTGATCTAGGTTTAGATCAAGAGAGTGAATCCTAAACCCAATCCCACACATTTAGCTCATGAG
AATGAATAGATTAAGGTGTTGGATGTTCTTCATTGTCATGATTTTTGATGTTTGAAAGAAATCACCTCATTCGGGGTAGT
TGTTCGAGAGAAAACTATTTCCCTTATAGTCTATTATACTTACTGATATTTAGCTATTTACTAGTAGTTGCAATTACCCA
TATGCCTATATTTTCCTATAATCAATCACATCCCGAGAATCTATCTCCCTATTCCTATTTCAAATCGTTTGTGACTATTG
TGTAGTTGATAATTGAAAACTAAAACCCCCCACTTGGCATTTGTGTCACCCCTTTTAATTTGTTTAATGTCTTTTTCGAT
AATGTTTATTCGGATGGCTGATTAGACCGCATTCATACTTCTTAATTGAATTCTAAACACGTACCACTCCCTATAGGATT
CGACCCCATCTTATTTAGTTGGATTTTATACTGATTTACGATCGTTGACCCTTAGAATTGGAATAACTGTGCTTGAAACG
TCAAATCAAAATGGCACCGCTGCCGGGGAGTGGTGTTGTTTGAAATTCTTTTGGTGAAGTTGAATTTTGTTCTTCTTAGT
TATAGTTGAATCTACTTAATTTTGTTTTTGGCTTTCTGTTGCTTGTGTTAAACAGAGAATAAGAGCATAAACGGTAGTAA
TGGTAGCCAAGTGGACCACCAAGATGATGTCAGGAATCTCAATGATACGAACATCAATGACCCAGTCCAAATGGGTGGTG
TTGGGGCCATTCGTTTGCCTCCAGCTGAAGCAAACGATGTTTTCCGCATCACAAGCACTATGGTTCAGCTCTTTCAACTG
AAGGGTTTATTCGGAGGTTTGGCTTATAAGGATCCCCATGAGCATATTAGGAATTTTGTTGATATATGTGGACCAATCTC
ATTCAAGAATATTTCGCAAGAATCGGTCTGGTTGAGGTTGTTCCCATTGTCTCTGATGGGCTAGGCAAGAAAGTGGTTGG
CTGAGTTGCCAAGAGAGTGTATCACTTTGTGGGATGAGCTTATTATTGCATTCCAAGTGCGTTTTTCCCTCCTTCGAAGA
TGATGACTCTCCGGGACAATATCAAAAGTTTAAAGCGCTTAGAGGGTGAGCCAATCCATGAGACTTGGCTGAGGTTCAAG
AAGTTGTTGTTGCACTGTCCAACTCATGAATTGCCCAATATGGCAAAGATAATGACCCAGTTGGACATCTTAGCTAAAAA
TGTCATGGGTGTTGGTACGAAGAGTGTGAATGTTGTGAGTGTTGGTGGAGTGAACCTCGATGAAGCCAAATTCGAAGCAT
TATACAATGAAGATGTGAATTTCGTAGCCAACCAAGGAGGAGGCTATCGTGCTAACTACCCAAGGCCGGGTGGAAACCAA
GGTTGGAATAGAGATGAGGGTTGGAGAGACTGTGATAGAGATTGGTGTGATCGTAACGCCACTTGGAAGGAAAGAGAAGG
TGAGAAGGATAGATATGTTCCTCCCTATGAGCGTCAAAAGCCCAAAGATTCTGAGGGTAGACGCACTGAAGATATTCTCT
CATGTATTCTCAACAAGTTTGAAGGGTTCGATAAAGTGTTGAAGGAATTGAAGGAAGATGTATCGACTCTCAACCAGACA
GTGACCTCTTATTCTGTATCTATCAAGTGGTTGGAGACCTAAATGGGTCAGATTTCTTCATACCTTAACCCAAGACAACA
AGGGGGGTTTCCTAGTGATACAATGGCAAACCCCAAGAATGAAGCTTGAATAGGTACTTGCGTCGTACCGCGACATTAAC
TAAGGCACTTCTTAGGAGGCAACCCAAGTTTTTAATGCTTTGTGTTTGTTTTTGAATAACGGGTGTTGATTGTGAGGGTT
GAAAGGTGGAATGTGTTTGAAAATGTGCAAAATGGCAAGCCCAGAGTCCAGTCGGTGATCGTCAAAGAATTCGGTGAGCC
CGACTTGGACTGCCGTTGGACTCACAAAAATATCAGGTGCAAGTCTGTAAAACTTAGTGGGCCAATGGATGAATCGGTGA
TTTGCCGAACAGGTCGGCGAGCCCGATTTTGTCAGCCGTTTGGATCCTAAATTGAATGGAGATCCTGTAAAACTCGGTGC
GGTATGTCACCAATTGGCGAATTGCCGAGTGGTTTGGCATGGTCGACTAATACCGCCAAAAGGGTTGCGAACTGAAAGGT
TTTAAAAGGTCAAACGGTTTAAACTTTCAAAATCTTCCACATTCTCCTATTTCTAACCTCGTACTCTCTCACCCGAACTC
TAGATTTTCAATACTTTCTATTTTTGGTCATTTTTTGGTCTTGATCTGGTGCTCAGATTTGGATTACATTGCCACCTAGC
ATATCAAATTCTTCATTCAGCTTAAAGGTTTGTTTTCTGAACCCGAACTCTTGGTTAGTGGTTGAACTCGAATACATTTG
GTAAAATTGTGTTGTTGTTTGTTGGGCCTGTGTTGGAATTGTATTTGATGTGTTGGTTTGCATGTTTTAGTTTCGAAATT
GTTCCTAATTGCTTGAAATGTTGATTTCCCGAGTTTTGTGCGTTAAAATTGATCATAAATTGTTGGGTTGTGGTTAATTT
ATGTTGGATCTAGTTGGGTGAAGTCTGAGTAACCCCCAATTGCGCTAAATGACGTACTTTACCCAATGATTGAGCATTTG
ACGTCATTCCTAAGGGCAAAAGTCGTCAAATGACTAATTTTGGCTAAACTGGGGGAAGTCTGAGTACCCCGGAGGCATGG
GTCGATTGGGTCTTGTCCAAATTGCATAAGTGTGTAGTTTGATTTTTATTTTGGATGTTGTGGGCTTGAATTTGGGAAAT
AAGGTTGAAATTTGGCACGTTGGGCAGTTTGGCGAGCTAAGTCGAGCTCACCGAACTATTTGGCTGTTCGCTAACGTCTC
TCTTTGAACACCTTTAATTGCTTAATTCAGCCATTTGTAGTCTATAAATTTCGGCGAGAAACCTGAGCTCGCCGAGTTAA
CTCGGCGACTCGCCCAAAGGTCCCTTGATCACCCTTTCTGCACCCTTAATCGCTAAAACATGCTGTAAATTTTGGCATGT
AAGTCTGAGCCCGCCAACTAGTGTCAGCGATTCACTGAAGGGCCCTTAATATCGCTGACTTACCTGATATCTTGAAATTT
TTTAGGCTGTCCTTTCAGCGAGCCCGATTTGGCTTGCCAAAGTGACTCGGCAACACGCAGATTGGTTCGGCGAGTCTTTC
TGCACCATGAATTCTGCATTTTTTCTTGGGTATTTCCTAACTCATTTGGATGTGTTTTGCAAATATCCCAAAGTACCAGG
ATGATACATGTCACCTCGCAAGCGGGCAAAGGGAATCATAATCAATAAAGATGCAGTTGCATCCAAAGCAAAGGCGACCA
AACTTCCTACCATAGGTGAGAAGGGCAAATGAAAAGGGCAAGGAGCCCGCAGTTGAGTCACCGGAGGTCAGCTCCGACAG
TGAAGGAGTCTACCCTACTCACCTTACCACCTCTGAGAGCGAGGGGGAACACCAGGACCCTTAGGCTAACATTTCTGAGC
CAGAGGATGATTCGCTGCTAATAGCCCGGAAAGCTTAAATGAGGTCTAATGGGATGAATGATCCGTCTAGGATCCCGATA
CCTCAGTCCACTCCTCCCCCTCTAGTTTCGATTCAGGCACTGGCCCAGCACCACCTGCACAAGGTCCTCCTCCTCAGTCT
CTTAACACACTAAAGGTCGAGGGAATGAGGACTATCATTGAGGAAAAGACATTGTCCACAGATTATGTGGTGGACAAATA
TCCAGAGATCTGGCGCACCTTGAAATCCCAAAACTTCCACATCTTCACTAAACCCCGGGGTCCTTACATTCCTAATTGGG
TCTGGGAGTTTTACACCTCCTATGGCACTTGATAGTGATGATATCAATGTCGTTCTAGAGTGTGATAATGATGATATCAA
CGTCGTTCAGCTCCAATTGGATGAATGATCCGTCTAGGATCCTAATACCTCATTCCACTCCTCCCCCTCCAGTTCCAAAT
CAGGCACTGTCCCAGCACCACCTGCATAGTGTCCTCCTCCTCGGATCTCAACAGACTAAAGGTTGAGGGAATGAGGACTA
TCATTGAGGAAAAGAGATTGTCCACAGATGGTGTGGTGGACAAATGTCCAGAGATCTGGCGTACCTTAAAATTCCAGAAC
TTCCACATCTTCACTAAACCTCGGGGCCTTTACATTCCTAATTGGGTTCGAGAGTTTTACACCTTCTATGGAGCTCTAGT
GCCAAAGGGAAAGAGGATGGTGGTTACCTTCAAGCCAGCCGACTATGTGGTGGTCAGGGGAAGAAAAGTCAAGTGTGATA
GTGATGATATCAACGTCGTTCTGGAGTGTGATAGTGATGATATCAACGTCGTTTAGCTCCAATGGATGAATGATCAGTCT
AGGATCCTGATACCTCAGTCCACTCCTCCCCCTCCAGTTTTGAATCAGGCACTAGCCTAGCACCACCTACATAAGGTCCT
CCTCATCGGTCTCTTAATAGACTAAAGGCCGAGAGAATGAGTACTATCATTGAGGAAAAAATATTTTCCACAGATGGTGT
GGTGGACAAATATTCAGAGATCTGACACACCTTGAAATCCCACATCTTCACCAAACCCCGGGGTCCTAACATTCCTAATT
GGGTCCGGGAGTTTTACACCTCTTATGGAGCTCTGGTGCCACAAGGAAAAAGGAAGGCGGTTACCTTTAAGCTAGTCGAC
TATGTGGTGGTCAGGGGAAGAAATGTCAACTGTGATAGTGATGATATTGATGAGTCCACAAATTGGACTCATTTAGTGCT
ATATTTTAAAAGAAATTGTGTCCTCAAATGCTTATTTTATCTCAATATCTGATGAAAATACTTATGTTTCCGATATTTCA
AGTTTGAACGAAAGCATGGACACTACATCGCAAAAAGAAACGAAAAGGCTGAAAAGAATGAAAAAATAAAGGCCTGAGAA
TCGCTGAGTTCACTTGGTGAGTCGCTAACGGGTCTTAATTTTCCTTTTGTTGCAGTGTGTTGAGCCCTGATGGGAAGGAT
CAAGTCAGCAGAAAAAAGGAGCAGTCGACGCATCGTAGAGAAGTTCCGCGAGCCAGTACCAGGTTGTCCAATGACCCAGA
ACACGACGATGGTGAAGGATGGCGCAAAACGGCGATGAACTACACCAAAGGGTGAATCACCGAGTTGATCAGTGATTCTG
ACTAATGTCACCGAATGGTCCACTACAGCACATATTTTTTTAAAACTATAAATACTCGTTGAGAGTTGTAGCTTAGTATC
AAATTTTTAGTGTGGAACAATTAATATAATTTTTAGTACTTTTTATTTCTGCTCTGAGTTTGAGAGGGTTTCGAAAAGTT
GAAGAAGAAGAGGGTCTCATCTTCAAGGATTTGGACTTGGGTTTCTTGGATTCTTCATTCTTGGCCTGTAACAAGACTTA
AATCTCCATACCCATTTGAATGCAAGCTCATTTAGGAATAAATTTCTATCTCTTGATGTGTGGCTAAAAACCCCAATTCT
TGGAGTGTGATTTTCAGAATATGGGTTAGAATAGTTGTTGGGTCATGCTTGCTGATAGTCTATTCATAGTTTAAATGTGA
TTTCGTTTAGTGGTTGTGGATGAACTTAATGAGGTTGTAGTTGCAAATATAATCTCATATATGTGTTTTCGGCTTGCGAG
AGAGAGAGAGGTCGTCAGACTAAGACCACTAAATTGATGGCCAGTGCGAGTTGGTCAACATGAGGTTCAGCTCGAGAGAG
TGAACCCTAGTCCCATGTCTACACACTCAGCTCAAGAGAGTGAGTGGGTTAAGACGGAGTCTTTTCTTCATGTAGCAAGT
GGATGTCCGAGAGGAACCCGCTTGAGACGAGGTAAGTTGCTCGAGAGAGAGCGTAGCCCCTTTAAATTCTAGTCTAGTCA
CAAATACTCAATGAATTTACTATCAAAAGCATGTACCCAATGATTTAGTCTATCCTGTATTCCTGTCACATCCCAAGAAT
CCCCTCTCATTACTTAGATTTCTTTGTTGATTTTGTTGTTTTCACTTACTAGTGACAAAACCCCCATTGTTAATTGGCAC
TCTTGTGTCCCCCTTTAATTTACAATATTTTTAATCGTTAATTCTTTAGCTATGACTAGTTTGAACTAATTTTATTTTTC
TATTAATTCTCAAAACCACTCCCTTGGGACTCGACCCCAACTCTTGGTTTGGTTATTATACTATTGCACGATCGTAGACA
CTTGCATCGGAAGTTGTGTCATTGATTACGCAAACATCAAAATGGCGCTACTGCCGGGGAGTGGTGTTACTTGAGAATTC
CCAGATTAGTAGAATTTTTGTTCTTCTTAGTTGTAGTTTACTTACTTAATTTGTAGTTTTGTTTTGTTTGTTTGTTCTTA
CAGAAACAAGAGAGATGAGTATGGTTAATGACTATGAACCAATAGAGCACCTCTCGGTGTAAGTGATGAGGTTCAGGGAT
AGCATCCTGACCTTCAAACAGATGGAAGATGAGCTTTTTCATAAGTCGTGGTTGAGGTTTAAAGCATTGTTGATGCAATG
CCCAACTCATGAAATTCTCGATCTAGTTCTACTAGAGTGCTTCTATAGGAGTCTTAATCCCAGAAACAAAGGATTAATCG
ATTGACTTATCCCAAGTGGTCTTGAGAGATACTCTTATGATACCACAGCTAAACTCCTTGACGTTGTGGCCAAAACCAAC
AAGGATACTGAGAAGGACCAGCAATTGAACATTTGGCTGGGTCAGATGAATAACTTGACCCAAAATGTCAAGGAACTGGA
GGTGATATCCAAAAAGGAGAGAAAATGCATATCACCTACTGAGCAGGAAAGGTCTATGGAAAATAAAAATAGACATATCG
AGGATACGTTATTAATCATTGTCCAAAAGCTAAATGAGCAAGATAGAGTGTTAGAAGAGATTATAGAAAATGTAGAAGTG
CTAACTTAGACGAGCGGTTCTCACTCTAGATCTATCCAGCTAATTGAAACTCTTGTGGGTCATGTATTGCCTCAACTCCA
TCCAAATGAACAATTGGGATCACCTAGTTGCACTAGGTTAAACCCCAAAAAATGAGGTTTGAACATTGACTTGAGTCGTA
CCACGACGTTAACTACGAGGTTGTTTGGGAGGCAACCCAAAACCAATTTAATTACTTTACTTTTGTTTGGTGAATAATGG
TGTGTTGGTTATGTAGGTTTGAATGAGGAAAGTGTTTGGAAAATGTAGATTGGCGAGCAAATGATCTAGTCGGCAAATCA
CCGAAGAGGTCGACATGCCCGACTCTATCGTTTCACTAAACACAATTTCAACTCGGAGCCTATAAAACTCGGCGAGCTCA
AAGAGAAGTTTGGTGAATCGCCAACCCGGTCAGCGTCCACGATTAAGACCGCCATCTTGACCCCTAAAAAACTGAAGATC
CTATGCAAATCGGCGGGGTAAGTGACCGCTAGGCGAATTGCGGAGTGGGTCGGCGGGTGTGATTAATGTCGCCGAATGGG
TGCGTATAGGACAACTCTAAATGACAGAAGGTTTTAAAGTTTAAAACTCATCACTTTTTCTCACTTTCAAACTTTACAAA
CTCACACCTATTTAGTATTTTCTATATTTTTGCATTCCATAACTATCTTGGTTGCTGATTTGTGCTCGGACTTAGATTAC
ATTGCCACTTATCATTTCAATCCTCTTTTTAGCGACACAAAAGGTTAGTTCTCTATGCCCCAAGTTTAATTTATCATAAA
CTATACTCATATGCAATAGCATGATCTGGTTGAAGTGTTCTACTCCTCCTTGAGAGTATTAGATTGTTTACATGCATGAT
TAAATTTGATATCCTTGCTCGGGTAGTTGTGACTGTTGAATGCCTGTAATTGCATGCCTTAAACTAGATTAAAATTTGAG
GGGTTGTGTTTGGGTGTTATGGGTCCTACTTTAATTGTGTTGGTGCATGCTTTGATTTTGTTTTTGGGGGCGGGGCTGAT
TTTGAGAAGTTGGGTCAAAAGTAGGCACGTTGGGTCATTCGACGAGCTGTGACAGGCTTGTCAAACTATTCAGCAGTTTG
CCTAATTTCCCTATCTCGCCCTTATTAACATGCTTTATTTGTTAAGGCATCTGTAACTTTTGGCGAGAAGTATAAGGTCG
CCAAAAGCACTCGGCAACTCACCGAAAGTCTTCTTTTCACCCTTTGTCTGCACCCCTAACTCCTTCTGCATTGTTAGCTT
CACTGGATTGTCTGTGGCTCGCCGAATGTATTTGGTGCCACTCCGAATGAACTATCTAGTCTTTCTTCAGCTAAAAGTCT
TTGTTTTAGTTGTCAAATATGTTCTAACATTATCTCAAGACTTTGCAGACATAGTCAGACCAATCGTTGCAGGAAGAAAC
ATGTCACCCAAACACATAAGAGCACAACAATTCAGAAGAACTGAAAGGATCAACAACAAGACAACCATTTTGAGGAGGAG
GATGCCCAGCGACCCTAATGTCCCTTCGTGGGTTCGAGGGTTCAGCAATGCCATACACGCCTTTATGGTAGCTCACGAGT
TGGACAATATGATAGAGGCTAATATCGATGCAGAAGTTGAAGCAGAGTAAAAAGAGAAAGAGAACCAAAAGCAAAATGAC
AACACTCCGAGGACCGATGCTTATGCAGATGGAGTGACTACTTATTAGGATCCCTTCTTTACCTCTCTCTCTATATTCCT
TTAATTTACATTCTGGATATTTTGTTATGTGCATTTGAGGACAAATACTTTTATTTGTGGTGGGTGAGGCCCATACATTT
GTGTGCTATTGACGTTTGTGTTTTGTGCTTAAAATTGTGTTTACACTACTTTCTGTGGATGTTTAAGCTTATGGCTCCTT
TTGTTTTAAATTGCAAATTTTGACCCGACCAAAAGATTTTGCCACCTGTTGTGTGTGAATGTGGTTGTTCTTGTGCAAAA
TTTAAGTCTCGGTTCTGATCAATACCGATGACTTGAATAGTGCTTACAATCGAACGAACATGAATGCACGGCTATGATGA
GGCCAAATGAAGTTGCATAAACAATATGTGAACTATTTACATCTTGTTATGATTAGCCATTTATCAAGTTGAGTCTCGTG
TGATGATCATTGCACACTACCGAAAGTGTGGAGTCTTGTTGGACTATAGTGTCAATGCCTAGTATGTTGAGCTTACTTTG
AACTATGCATTATAGATCCTAGAATTTGCCTCGTTGGTCCGGTCAACTAGGTGATGCTATCTCTTGATATGATCTTAGGC
AACTTCTAAGAGTGTGAACCAATTTGACATATACCTCTTTTGTGACCTACCTTGTGAGTATGTGAACCACTTTTTAACAC
CCCTTAAGCCTTACCTTTCTTTGGAAGAAACTTGATGAAAACTAGAACTTTGTTTGTCCATCACCCATAATCCTCATGAA
GTTGTGATTAGTTGAACAACCAACTTCAGCAAAAAGCCTAAGTTGGGGGTGTGGTGAAAAGAAAAGGGAAAGTCCATAAG
TGCAAGGAAAGTGTCCTCTTATCTATGGTTCTAAGAAAAATGGAACCCCTCCATATAAAAAAAAAAAGAATGAAAAAGAA
AGTTGCAGAATAAAGTGCAAAAGAAATGGGGCTCCCAAAAAAAATCCATGGAAAGTGAATAATAGGATGACTTATGAGCA
CTAAATAGAATTATGAAGGAAAAGGAAATGAGGTATTGTGAACACCACATTTCATGAGGATGAAAGTCATTGAGCCTAAA
TGACCATACATTTGCACTCAGCCCTATTACAAGCCTTGAAAAGACCTTTTTGATCTTGAGTGAGCTGAAACAAGTGTTGA
TTGGAAAATATAGTAAAACCTATGGGTGAAATCATGCATTGTGTTCTTCCTTGTGAGAGTGAGCATTGCATCTGATTCCA
AAGCCTTAATCTGTAAACCATTTTGTGATTATGGAATCATTCTTGTAAACCATTCTGTGATTATGGAATCTTTCTTTCTG
TGAGGACATTCGAACACTTTGGTTGAGCTTGAACTTGCATTTGAAGCAAGTATTATGAGCATGAGGTTCTTTGATATTGG
CGAGTCACAACTTGAATCTTTGAGTCCACATTTGAACTTTGCATAAGTAAATTGAGTCTTGTTGTGTGCATTCATGATTG
AGTCTTGTGTAGCACTGTTCAAGACACCCTTTTTGAACGACTAAACTTGAGTTTGCTTGAGGCCAAGCAAAAGTTTAAGT
TGGGGTGTTGATGAGTCCACAAATGGACTCATTTAGGGCTATATTTTAGTAGAAATTGTGTCCTTAAATGCTTATTTTAT
CTCAATATCTAATGAAAACACTTAAATTTCAGGTATCTGAAGTTTGAAGGAAAGCATGGACACTACGTCGCAAAAAGGAA
TGAAAAGGCTGAAAAGAACGAAAAAATGAAGGCCTGAGGATCGCCAAGTTCACTTGACTAGTAGCCGAGGGCTCTTACTT
CGCCTTTTGTTCCAATGTGCTGAGCCCTGAAGGGAAGGATTAAGTCGGCGGAAAAAAGGAGCATTCGGCGCATCGCCGAG
AAGTTTCGTGAGGCAGCACCATGTTGCTCAATGACCCAAAATAGGTCGATGTTGAAGGATGGTGCAAGACGGCGATGAAC
TACACCAAAGGGTGAATCGTCGAGTTGATTGGCAATTCCAACTAATATCGCCGAATGGTCCGCTGCAGCACAGATTTTTT
CAAAACTATAAAATACTCGTTAAGAGTTGTAGCATAGTATCAGATTTTTAGTGTAGTACTAATAATAAACTTTTTAGTAC
TTTTTATTTCTTCTCTGAGTTTGAGAGGGTTTTCAAAACTTGAAGAAGAAGAGGGTTTCATCTCCAAGGATTTGGACTTG
GGTCTCTTGGCGTCTTTATTCTTGGCTTGTAAGAAAACTTAAAACTTCATACCCATTTGAATGCAAGCTCATTTAGGTAT
AAATTTATATCTCTTGATGTGTGGCTAAAAACCCCAATTATTAGGGTGTGATTTTGTGAATATGGGTTAGATTAGTTCTT
AGGTCTTGCTTATTCATAGTCTATTCATAGTTTAAATGTGACTTTGTTTAGTGGTCGTAGATGAACTTAATGAGGTTGTA
GTTGCAAATATAATCTCATATATCTATTTTCGGCTTGCTCGAGAGAGAGGTTGTAAAACTAAGACCACTAAATTGATGGC
CAGTGCGAGTGGGTCGACATGAGGTTCAATTCGAGAGAGTGAACCTTAGTCCCATGTCCACACACTCAACTTGAGAGAGT
GAGTGGGTTATGGCAGAGACTGTTCTTCGTGCGGAAAGTGGGTGTCCGAGAGGAACCCGCTTGAAACCGGGTAAGTTTCT
CGAGAGAGAGCTTATCCCCTTTAAAGTCTAGCCTAGTCACAAATACTCAATGAATTTACTATCAAAAGCATGTACCCAAT
GATTTAGTCTATCTCGTATTCCAGTCACATCCCAAGAATCCCCTCTCATTACTTAGATTTCTTTGTTGATTTTGTTGTTT
TTGCTTACTAGTGACAAAACCCCAGTTGTTAATTGACACTCTTGTGTCCCCCTTTGATTTACATCTTTTATAATCGTTAA
TGTCTGTAGCTACAACTAGTTAGAACTAATTTTATCTTTCTATTAATTCTCAAAACCACTCCCTTGGAACTCGACCCCAA
CCCTTGGTTGGGTTATTATACTATTGCACAATCGTAGACACTTGCATCGGAAGTTATGTCATTGATTACGCAAACATCAG
ATATAAACGTCATTCTGGAGTGTACATAGAATATTGCAGATGACTACCACAATATGATCAAGAGAGCTTCATTGGAGGAC
ATGAAAAGTTAGCTGGCTCCTTTTCTTTCAGACGATGCTCCTAGGTGGATTAAGGTCGGACTGCCCATAGAGAAGAAGGA
TCTAAATGTCGTGGCAAGTTACTGGTTTGGGTTTATTAGCAATACGATCATGCCATCCCAAAATGAGTCTATCATTTACC
ACACGAAGGCGGCATGTATTGGCTCTATCATTGTTGAAAAGTTCCTTAATTTGGGTATGATCATTGGACAAGAGATGGCC
ATGAGGACCAGGTAGCGTCATAGATCGCTTCCTTTTCTGGTATTGGTCACTGAGGTGTGCAGATGAGCCCGACTTCCATG
TGATGAGAAGACAAACGTGGAAGTGATTTCCACATCCTCGGCTAACATCCGACGTATTGAGGCCGAGTACTTGAAGGATG
AGGCTAAGAAGAAGAAGGCAGCCTCGGTGGATACATCTCCGACTGTTGACACTGAGACACTATCGGCAGAGGAAATATTG
CCTACTCCGTCCACTGGGACATCAGGTATTTCTAGTATTGTCCTTTCTATGACTCCGAGTTCTTCTACCGCCCTCTGACT
CCTAGGTCTATTTCTAGTTCTGCTGCTTCCCAACCTCAACTCACCCATGCCACGATACTACGGATGGGGCATCTAGCCTA
TTTTACTGATGTGTGTGCCTCCACACTAGAGGCTACAGTACCTGGGATGATTGAGAGAGCTCTCACCACTGTTGTGACAC
ATCTTAGAGAGTCTATTGATGCCCTCACAACAAGGATAGATGTGTGTGAGAAAGGTCAGGGAGCCACTCATGACATGACG
ACATTAAAGGCCGCAATTGTTGAGTTCATAAAGGATGTGGACCAGCTAAAGTCCACTGATATGTCGATGATTTTTGAGAC
CGCGGAGATCCCTGATGATCTGGGCACAAATATTCCAACCTATTGTGATATTCCTCCAGCTACCACTAGAGATGAGGTTA
GAGCTGATGATGTAGCTGTAGAGTCTAACACTGAGACTGATGAGGAGCAGCTCAGTGTTCAGGAGGAGACCACTTATGAG
GGCCTGACTAAGGTTAAGGAGGTTATGGTGCATTCAGCCATCCATACTTCGTTGAGAGAGACTTCCATGGCGGGCTCTAG
TGGATCCAGTGTTGCTGTTACCCTAGGAAGTGATGCCCAATACCATAGTGTGACACCGGGCATTGATACCCCAATAGATG
GACCTACTGATTAGACAGGATCATTCTTTACCTCCCTCTCTATTGTTGTTCTTGATTTTTTGTGGTTTTAGTTGCATTTG
AGGACAACTGCTTTTCTTTGTGGTTGGGGTATGGTATTTCCATGCCTACCTCTTGTGATTACATTTTGTGTATATATAAT
GGGTTTTGTGTTTTAAACTGTGTTTTGATTCTATCTTGTGGATATTTGAGCTTATGGCTCCTTATTTCGATTGGAAATGG
CTTTTGACCCATTTAGAAATATTTGTGCGACCTCTTTTGTGTGTGATTGTGGTTGTTCTTATACAAATTTGAGTATCGGT
TATGATCAATATCAATGACTTGAATAGTGCTCCTAATTGAACAAAATGAATGTGCGGCTATGATGAGGCCAAATGAAGTT
GCATAGACAATATGTGAACTGTTTGCATCTCCTTGTGACTAGCCGATTAACGAATGAATCTCTTGTGATGAACATTGCAC
ACTAGCTAGAAAGTGTGGAGTCTCGTTTGATATTGGTGACAATGCCTTGTGTGATGAGCTTACCTTGAACATTGTGTGAT
GACACCTAGAATTAGCCCCATTGGTACGGTTGACTAAGTGATGCAAGCTCTTGAAATGATCTTAGGCAATAAATTCAAAG
AGTGAAACAATATACCTCTTTTTTGTGACCAACCTTGTGAGATGTGTGCACCTTGCTTGAAACCTTATGAGTCTTATCCT
TTTCTTGGAAGAAACTTGAACAATTGTGACCCCTCTTTATCCATTCACCCATAACTCTCATGAAGTGTGGTTTGTTTGAA
AAGCCAACTTAGGCCAAAAGCCCAAGTTGGGGGTATGGTGAAAAGAGAAGGCAAATCTAGAAGTGTGAAAAACTCCCCTT
TAAGCAATGGTCTTGAAAAAGATGGAACCCCTCCATGTAAAAAAAAGAAAGAAAAGAAGAAAACAAAATAAAAAGAATGA
AAAAGTTGTGAAATAAAGTAGTGAAAGTTGCAAAATAAATGGGGTATCCGGTAGTCCATTTGAAGTTGAAAAATGGGTTG
AATTATGAGCATAATCAAAATGTTGAAGAAAAGGAAGAAAGTGATGCCCAGACAACATTTCACGAGGGTAGCAACCACTG
AGCCTAAATGAGCATACATTTACACTCAGCTCCGTTACAAGACTTGAAAAGACCTTTGTGATCTTGAGTGAGCTGAAGCG
AATGTTGATTGGAAAATAAGGGCAAACCTATGGGTGAAGTCATGCATGTGTTCATCTTTTTTATTGTGTGAGTTGTATGT
GATTCCTAAACTATAAATTGTTGAGGAACTTTGTGTGAATAGAGAATCATTTTTGTTGTGAGGGCATTTGAGTACCTTTG
TTGAGCTTGAACTAGCATTTGAAGCAAGTATTGTGAACTTGAGCATCTTTGATAATAGTGACTCACAACTTGATTCTTTG
AGTGTACAATTGATCATTGCATGAGTAAGTTTAGTCTTGTTGTGTGCATTCATATTGAGTATTTTGTAGCACTGTTTGAC
ACACCCTTTCTGAACTACTAGACTTGAGTTTTACTTGAGAAAAAGCAAAAGTTTAAGTTGGGGTGTTGATAAGTCCGAGA
TTTGGACTTATTTAGAGCTTTAATTAGATAGATTTAGTGTCCTCAAATACTTAATTTACGTCATAAAGTAATATTTAATC
CTTGATTTTCAGGTATATGGATTGAGGAACAAAACAAGGACCCTAACATCCAAAAAGGAACAAAACAAACTGAAGAGCTG
AAGAAAGGCAAACCTAGTGATCGCCAAAAGCATTTGGCCAATCGCCGAGTGGCTAGTTCCACTTCCTAAAGTTCCAGTGT
ACCAGCCCTGAGGGAAGAAACCAAGTCAGCGACAGGAAGGAGCAGTCAGCAAATTGCCGAGCAGTTCCTCGAAGTAGTGA
TAGATCGCACAAAGTTACAGAACCTAAGGATGCCGAGTGCCAAAGCGAAAAGGGGATGGAAGAGATCAAAAGGGTGGCTC
GTCGAGTGGTTTGGTGAGCCCGACTTACTTCGCCAAATGTCCATTTGTAGCTTATTTATGGCGAATATAAATTAGATTTT
GAACAATTTATTTTGAATATGAGAACTTATGATGAGAATCTAACTTAGTTTTAGAAGTTTCTTTATAGTTTTCCTTAGCT
TTGAGAAGATTTGAAAAATTCAATTTGGAGAATTTGGAAGTGGATTTCTAAGATTAAACAAATTGGAGCATTGTAAAGAC
AAAATCACTCTTACCCAGTTGATGGATAACCGATTCGGTAATGGTTTTTTATCCTTTTATGATGTTTAGCTAATACCCCA
ATTCTTGGAGTGTGATCATGTGATTATGGGCTGAAATATTTTATGGGTATTGCTAATTGCTAGTTTAAATGCTCTTTAAA
AGTGAGTTGAATCATTAATTGTAGTTTAATTTAAGAATTGTAGTTGCAAATGCAGTTCTATATTTGTGTTCTTGGCTTGC
GAGAGAGAGAGATTTTAGAACTATGATTATTGATTAATGGTTTGTGGGTATTGGGTTGACCTGGGTTTAGCTCTAGAGAG
TGAATCCTAAACCCAATACCACACATTTAGCTTGAGAGAGTGAATGGATTAAGGTGTGGGTTGTTCTTCATTGTCATGTT
TGTTGATGTTCGAAAGAAATCACATGATTCGGAATAGTTGTTCGAGAGAAAACTATCTCCCTTATAGTCTAGCCTACTCA
CTAATATTTAGTTATTTACTAGTAGTTGCAATTACCCATATGTCGATATTTGCCATAAATCGATCACATCCCGAGAATCT
ATCTCCCTATTGTTATTTCAAATCGTTCGTGACTGTTGTGTAGTTGATAATTGAAAACTGAAACCCCCCATTTGACATTC
GTGTCACCCCTTTAATTTGTTTAATGTCTTTTTCGGTAATGTTTATTCCTATGGCTGATTAGACCGCATTCATACTTCTT
AATTGAATTCTAAACACGTACCGCTCCCTATGTGATTCCACCCAACTCATTTAATTGGGTTTTATACTGATTTACGATCG
TTGACACTTAGAATTGGAAGAAGTGTGCTTGAAACGTTAAATCAGTCTTGCTTCCTTCCACACTTAGTACAATTAGACCT
AGGCAATGAAGATCCACTACCATTATTCCCTTGAGGCTTAGGGTTAACACCCTATCTTGGTTGAACTTAGGAGGAGCATT
GGAGGAACCTTGACCGGAAAATCTTTGTCGAAATCTAGGACGACATTGTCCATCAGACCTTGCATTTGTGAAATTTCCAT
CACCGATCTTATCCCTTTTTGCCTCCCTAGACTTTTCATTGAGTTTCTTCTCTTTAATTTATTGTGCATGTACCATGAGA
TGAGAGATGTACATGTCATTAATGAGCATATAGGTATGACACTCTTTGACCACCATTTTGGACACACCCAAAACAAACTT
ACTCATCTTAGACATTGAATCGCAACCATTGAAGGAGCACACTTAGATAATTAAGTGAACTTTAAAGAATATTCCCTCAC
ACTCATACTTCCTTATGAAAGGTTAATGAAGTCAAGCACCTTGGCTTCCCTCATCTCAAGGGGAAAGAACCTATCAAGAA
AAGTAGCCTTAAGCTTCTCCTAATCAAGAGCACCTGCATCTTTCGGTCTCCCTTCTTTCCATTGGTAATACCATATTTTA
GCCACACCTTTTAGTTGATAAGTGGTCAACTCCGCCTTTTCCATGGGTGTAAATCCCATGATCATCAAAACCTTATAGAC
CTCATCAATAAGCTCTTGAGGATCTTCCTCAACTTTGGAACCATGAAACTCCGGAGGATTCATCCTTGTGAAGTCCCTCA
CTCTTGAAGCTGTCGTGCCCACATTTGGGTTCACGGGAACCGCAACCTCCCTACTGGCTTGGGTCGTCATGGCTTTAGCC
TACACTTGCCCTAAACTTTGCATTCGACACTTGCTCTGCTAAAGGATCAACCGGAACTTAAGGAGCTTCGAGATGAGCTT
CTTGTTCTGCATTCTCCCTCACATTCCTTCTAGTATAAGCTCTTCTTGAAGCCATATAATGAAGAACATAGGGTAAGGAT
TAGGAGAGAGACCTTATAGAGTTAAACTCTATCGCACGACTTAAGAGTAATAAAAGAAGCGGAGTTTCCTAATCATCTAG
TAGCCTCTTATTGATAAATGTGATGCACTTTGAACTCATGCACAAGACTCTACTAGACGTGGCTTATGAGATATCCTAGG
ACCATTGTATACTTTGTGCTCTAATTACCATGTTTGTTACGATCTAGGGGTACCCCCTAGATGTAACATGGCATTTAGAA
CCCCGAATGACTCTATACAAGCATTTAGCTATCATAACATATGAAATAGAACAATAAGAGTAAAATAATAATCGAAGTTC
AAATCATTTAATAAAACCAAAGCAGAAGTCTAATTCACTTATCTCATCATAGCCATCTAATAAAATAGAATGAAATTGAG
CCTAGCCTATACATTATGTTCAAAAGAGAAATACAAGAAATGGAACTAAACAATAAACTTCGTCCTCGAAGCATGAGGAC
TCACCAAAACTCAGAAATCTCGAACTCAACCACTAGCCACGAAACTGAGTACCGTCACTGTCTGACCCTACATTTAGGGA
AATATAGGGAAGAGTATAAGTTAGTACAAACAATGTACAAAGTATGATAGCATTAAATCATGCAAAAAGGGGACATTTCA
TTTCATGACATGCAATTGACCAAGCTAAACATGATATAAAAGACTTAGAAAACATAACTAATAAATCTTGGTCAAGGAAA
GCTAACTTCATCTTTTAAACCTTTGAACTCATATTCAATATTTCTTGAAGTAACCTTAGTTCATTATTACTTGTGGGGAA
TTAACCTGAACTGACATAGTGATCGTGTGAGCTATAACATGATCCCCAGTGTCTCCCACACCGAAAAGGGTTGTCCTACT
TGCCAAGGTAGAACCATGAAATTCTAGCTTAAGTAGATCCACTAGCTAATCAACTTATGGGGGAACATAGTTAAGGTATA
AGGAGATTTCTACTCGAAATCTGGCCTCTACTAACGTGGGAGCTTCCATTTCATGAGATTGCTTGTAGAAACCCGGCCTC
TACTACGGGAGAGCTTCCATCTCATCATCAATATCCACTCGGTGCTAAGCATAAATCCCAAGGAATAGTAATTTCTTACT
TTACTTCATTATTCATGGAAATGTGCCCTTGGACAACCAACCCAAGCTAGTTGATTAAGATAGCTCTTACTCTTTGATTC
AATTAGGTGAGAAAGCCTTTGAACCTAAGAATCCTTTCTATGTGAGAAAACCTTTCACATCATGCTATTATGTGTTTATG
AGAATATCCTTTCACAACACAGCATTATCATTGGTACTTTACTCTCAAAGCACCCTTTAAAACTTTGCATAGATTTCAAA
AGAAAATTGTTATTAATTTAACTGAAATAGCAAGATGAATTGAAATCTGAAGAATATTTTTTTATTGAACTTCAAGCTGA
TTAAATAAGTAGAGGGGAAGTACAACTAACACAGTAGACTGCTAAAAGATTGCTAACATGCCTATAAAATAGGAACAACT
ATAACTAGTTAATAGGATAATGACTAAAAGAAAACTAATCTCCTAATAATTAGCTGACGTCTCTGACCCATTCAAAGAAG
ATCCTGAGACACGTAACAACACTCCTCCTGAATCAGGAGCTGCAAACTCCCAACTTTTCTCTAAGAAATTTGAATCTGCT
AACATGAAATGACATGTAAAAGTGTCTGCCACTTGATTCTCTGATTTGCAATAGAATAAAACCACTTCACCGTTTTTCTG
CACTTCCCTCAAGAAATAAAACTTGATGTTGAAGTGCTTGGTCCTTCCATGAAACACGGGATCCTTGGATATGGCTATAG
CAGCTTGATTATTCACAAGGATCTCAGTTCTCTCTGCTTGCTCCAGCTGCAAATCGATCAAAATTTTCCTAAGCCATAGT
GCTTGATTAACAGTGGTTGTTGTTGCGATGAATTCTGCTTCAGCTATTGATTGTGCTATTATTTCCTGTTTCTTTGAGAA
CCATGAGAAACACCCTGATCCAAAAGTGAAACAATAACTAGAAATGTTTTTCATATCACCAGTTGTCCCGCCCCAATCAC
TATCAGAATATCTACGGAGTTTGAAATTCTGACTTTTGCTAAATCTAATGCCATAGGTTAGAGATCCATTAAGGTACCTA
ACTACTCTTTTGGCGGCCATCATGTGCAACTCACTTGAACAATTTAAAAACCTGGATAAAACACTCACAGGAAACAAGAT
GTCAAGCCTTGTTGTTGTGAGATACATGAAGCATCCAATTAAGCTTCAATATACTCCTTCATCAACTAGTTCAGCTCCAT
CATCCTTTTTCAGCTTTTCTTTTGGATTCATTGGAGTACTCACACTCTTGCATTCTTCCATTCTAAATCTTTTTAGAATC
TCCTTCATATATTTCTTTTGACAAACAAAAAATTCATTCTGAGTTTGCTTGATCTCCATTCCCAGAAAATAAGTCATCTC
GCCAAGATCAGTCATCTCAAAGACTTTCATCATTTCCTCCTCGAATTCTTCAATCAGCCCTGTAATATTTCCTGTCACAA
GTAAATCGTCGACATACAGAGAAATAATAATAATGTTAGAGGTAAATTTCATGACATAAAGAGTCGATTCACTTAAGCTT
TTCTCAAAGCCTAAGCCTAGAAAATGATTATCCATTCGGCTGTACCAAGCTCTAGGAGCTTGCTTTAGTCCGTATAGAGC
TTTCTTTAATAGATAAACCATATCTTCATGTCCTGGTACGCTAAACCCTTCTGGCTGCTCAACGTATATTTCTTCCTGTA
GTAGACCATTCAAGAAAGCAGACTTCACGTCCATTTGAAAAATCTTCCAATTTTTCTGTGCCGCCATGGCCAAAAGCATC
TGAAATGTATCCAATCTAGCTACTGGGCAAAAGTATCAGAAAAATCTACTCCCCAAACTTGTGCACAGCCTTTCCCCACC
AATCTAGCTTTGTGCTTGTTTACCAAACCATCTGGATTTAACTTTGTTTGAAAAATCCATCTAACTCCAATCACTCTTCT
ATCTTGGAGTCTTTCCACAAACTTCCAAGTTTGGTTCTTTTCTATCATGGTCAGCTCCTCCTTCATTGCATTTGTCCAAT
TTTGATCCATTTTTGCTTCCTCATATCCTGCAGGTTCAAAAATAGCAACATTGCATCTCTGATAGAGAGTGATATTGTTC
CCCTAATAGGTTGATCATCCACCAAGTCATCATAATCAAGTTGTGAATTATGGTTTTTAACTCAGAACTCCTCATTCCAT
TCACATTGCTCATCTTCAAGGAATTGAATGTCTCTACTTACCATAATCTTGTCTGTTTGAGGTTGAAAGATCCTATAAGC
TTTAGAAAATAAGATATAGCCAATGAAGATTCCCAAATCTACCTTCTTATCTAGCTTGTCTCTCTTAACCTATGGAACAT
AAGAAAAACATAAACATCCAAATATCTTGAGGTTTTTCAAAACAGGTTTGACACCATACCATGCTTCAAATGGAGTCTTT
CCTTCCACTGCCCGCGTAGGCAGTCTATTCAACAAGAAAACAACAATGTTTGTTGCTTCAACCCAAAACTTCTTTGGTAG
ATTCTTCTCATGCAACAAGCATCTCGACATCTCCATGATTGTTCTATTTTTTCTCTCACTCACTCCATTTTGGTGTGGAG
AATAAGGGATAGTAAGATGGTGCTCAATTCCAGCTTCTTCACAAAAAGAATTGAACATATCCGAGGTATATTCACTTCCA
TTATCTGACCTAATGACCTGAATCTTGCAACCACTCTAATTTTCTATCCATCTTTTGAACTTCATGAAAATTCCATTAGT
TTCGGACTTAAACTTCATAAAATAAATCCAACACATTCTTGTTAGATCATCAATGAAAATAATATAATACATGTTGCCAT
TGAGTGATGGAGTTCTTTGTGGACCACAAAGATCGGTGTGAATGAGTTGCAACTTTTTTGTAGCTCTCCAAGTAGAACTT
TTAAATGGAAGTCTAGTATGATTGCCAAGCACGCAAGCCTTACAACTTGAGGGGTTCTCCTCCAAGTTTGGTAAACCATT
TACCATTTTGCTCCTTTGCATAAACAATAAAGCTTTGTGATGAAAGTTCCCCAACCTTTTGTGCAACGTTTTCGCTACAG
TGAGCTAGCTTGGAAAAGCTATGTGTTCCTCGTTCAATGGACTCAAGGAAAAACTTTTTCCCTGCATTTTAATTATGAAT
ATTTCCTGACCATTAGGATCACTGATCAGGCACCCTTTATCTTCAAATAATAATTTGAATCCATTTTCTAGGAGTTGCCC
AACACTTAATAAATTCTGATCAATTTCAAGAACAAGTAAAACTTCATAAATAAGTTTTGTACCTTTGTAACTTTCAATTG
CTACAGTCCCCTTTCTTTTCGCTGGGAGGTATTCTCCATTTCCGATCCTGACTCTTGATTTAACTGATCTACAAGTTCTC
TGAAAATCTTTTCATCACTGGTCATATGGTTCGTACAACCACTATCAACAAGCCAACTTTCACTTGAATTTTTTCTTGTG
AAACAGGTGGCCACAAATAGTTGCTCATCTTCTTATTGGTCTGCAATATGTGCATTATTTGGTTGTTGTAATCCCTTCTC
TTTGCAGATAATCTCAGCATGACCGAGCTTGTGACACTTAAGGCATTTCATATCAGGTTTTCTCCAACACTTGAAGTGTG
GATGATTTTTCCTCCCACAATGTTGGCAGGAAGGATATTTGCCTTCTCTGTTGTTGCTAGTTGCAGTAACACCATTTCTT
GTTGTTGTTGCTTCGTAGTTTCCATGATTCCCTTTCTTTCCTATTCCTTTGTTTCCCCTGGCACTTGAACCGAACTGCAA
TTTGGCTTGCAAAGCTCCCTCAATGGATCCATCATGCCTCATCATTCTTCGTTGCTATTATGCCTGCAGTGCACTCAATA
ACTCTGCCAAGCTAAGCTTAGACAGATCTTTAGTATTTTCCAATGAAGCAATAGTTGCCTCATATCTCTCAGGTAAAGTT
ACAAGTATTTTTTGAACTATTCTATTATCAGTATGTTCATTTCCTACTATCCTTACCTTACTGGCAATCCCAAGCAACCT
ATCAGAATAATCCTTAATGGTTTATGATTCCTTCATATGCTGCATCTCGAATTCTCTAACCAAGTTCAATACTTTCATTC
CTCTAATTCTTTCACCTCCCTCGTACTCTTTCTTGAGAAAATCCCAAATTGCTTTGGCTGAGTTACATGTCATTATTCTA
TTAAAAATGGTGGCAGAAACTACAGCAAAGAGACAAGATTTAGCTTTGGATTTTCCTGTCTTCTTTTCCTTGTGGGTTCT
AATCTGAGCCATAGTTGGATTCCCTAGCAGAGGATGCACTTCGTAGTCTTCCTCGACAGCCTCCCGGAAATCACTAGCCT
CCAAATAAACTTGCATTTTCACTGCCCAGGCTTGATAGTTTTCACCATCGAAAACTGGTGGAGCCATAGCAGAAAAAGAG
CCTGCATTCTCCGTTGTTTTAATGGTGTTTTGCAGAGAATATTTTATGGATAAATACTCAGAAAAGAACCTCGCAAGTCT
CACACAAGTCCCTTAAGAAGTAGGGCTCTGATACCAATCTTATTAATTTAACTGAAATAGCAATATGAGTTGTAATCTGA
AGAATAAATTTTTATTGAACTTCAAGCTGATTAAATAAGTAGAGGAGCAGTACAACTAACACAGAACATAGACTGCTAAA
AGACTGCTAACATGCCTATAAAATAGGAACAACTATAACTAGTTAATAGGATAATGAATAAAAGAAAACTAATCTCCTAA
TAATCAGCTGAAGTCTCTGACCCATTCAAAGCAGATTCTGAGATACGTAACAACAAAAATGCATAATTCCATAATTTACT
TCTTGAGGTTCAAAATCCACTTTCAATCATCAACACTTAGAAAACATGGATTAGATATGGATTTCATCATAAATGCATGT
GAAGCTTGCAATACATGCTTAATTTCATAAAACTCTTCCTTGAAGATCAAAATCCCACATCATATAATTCATAACTTGAA
AACATGGGGATTACATGAGTTCATGGGAAATCATCATAAAATCATAGTATTTAATTAGTTCATGCATAAGAGATCACAAT
TCAATCATTTAAATCAATAATGCAACGAATCCATGACAATTGAAGAAAACCCTAACTCAAATAGGGAATTCTAATCTTTG
AAATTGAGGAATTTGGGAACTTCATGGATGGAAGGAACCCATGGATGAAAGCTATCATACCTTGAATCCAAAAGCCATCC
CTCAATGAACGAATTGAGACCTTAACTTGAAACCCTAGGTTGAATCTTCTTCTTCTTTAAGTTTCTAGAGAGAGAAATAT
TTGGAGAGGAGATTTGATTTTTCTTTTGTGAATTTGGAAGAATGAAATGAATGGGTCAATTTGGGGGTTGAAAAAGCTTA
TATAGGGGTCTTAGTGAAGAGTAAAACGACGTAGTATAAAAACTAATAAATTAGGAAAAGACCCAACTGCCCTTAACAAT
AACTGCCAAGTGGCCACAGACGGACCCCAGTCAACAGACCGTGGTCTAACCCACCACCCGTCCTAGTGGACCGTGGTTGG
TCATCAGAAACAACAATTTCTGGCCAGTGAACCATGGACCCTGACCACAGACCGTGGTCAGACCTATGGTCCGTAGGTCT
AGCCGTGGTCCTGGACCTCAACACCACCCTTAAGTAGGGCCATCCACGGACCACACCTACGATTCGTGCTCCCATCCACA
GGTCATGGGTAGCCCTCATGGCTGGCACCTGCAATTTCCAAAAAATTTGATCATTTTCCCTTTTTCAGATATGGGGTGTT
ACAGAAGTGCATAGAAGAATGGTGTACACTCTGAAAATTCCACATCAGTTCAAATATCTGCCAAGTTCAGTGGAATAACA
CTGATACCCCTTTTGGACGCGACAATAACCTAGGAAAACACACTTCAATGCCTTGGGATCCAACTTGGTAACAAATGTCG
AACATAACACGTGCATCCACCTTAGGTTCAACCGAAAAAAGTGACTTGCTTGGAAAGAGAACACTATAAGGCATATTACT
AGCAAGCGCAAAAGACGGCATGCGATTAATAAGAAAGCAAATCGTAGAGACTAATCAGCCCAAAACTATTTAGGAACCTT
CATTTGGAATATAAGTGCTTGAGCTGTCTCAAGTAAATGTCTATTGTTTCTCTCAGCAACTCCATTTTTAGAGGGTGTAT
CAACACAAGAAGATTGATGAAAAATACCATGTTGTCTCACATATGACTGAAATATTTTTGACACATATTCTTTAGCATTG
TCATTTCTTAGAATACCAACTGAAGCATTGAATTGAGTTTTGACTTCAGCACAAAATGCACAAAAGTGAGTAAATACTTA
TGAGCAACTCTTCATAAAGTAAACCCAAGTCATCCGAGAGAAATCATCCACAAAAGTAATAACTTATGCCCAGTTTTAGA
AATGATAGGACATAGTCCCCAAACATTAGAATGAATTAACTCAAAAGTTGACCCAGCCCGCTTTTTTACCCTTGGTTTAA
TGATGTGCAATGATGGTTTGCAAATCAACATGATTCACATTCCAATGAAGAAATATTCTGAAACTGAGGACATAACTTCT
TTAATAGAGGTAGAGAAGGATGTCCCAATCGACAATGTGCATCATATGAAAACACGACACTAGAGCAAACAACAAGTTGA
GACTCCGACTCATCAAGGATGTAAAGATCATCAGATACATGTCATTTACCAATAACCTAATTTGTCTTAAGATCACGAAA
CAGGAAATGATCAGGAAAGAATGAAATATAACAATTAAAGTCTCTGGTAAGTTTACTAACAAAGGTCAAATTAAAAGCCA
ATTTTGGTATACTTAACACAGATGATAGAGTAATAGAGGAGGTTGGCTTAACAGTTCCAAATCCAACACTAGTACAAGTA
GACCTATCAGCTATAGTGACTGGAGAGGGAGCTCTGTGTGATTGAAAGCTAGAAAAAAATACTAGAATTACCAGTCATGT
GAATTGTGGCACCTGAATCAATTACCCATTTATTTTAAGAGGTGATAAGACATGTTTCATCTAGCTTAGCAAATGCAGTA
GCTGAAGTGAATTTCTTCAATGATTCTAGATATTGATATAATTTTACAAACTCATGTGTCGGAATTGAAATTTATTTTAT
CAAAAGATGAACTGTCAGTAGCAGCAAAACTCATTCTCTTATTGGACATTCTACTTCTGCAGTAGCAACAACACTAATCC
CCAACAAATATTTTCCAAACGAAACAAATTCAGTAATGGAACTTCTTAAAAGAAAACAAATAGAACATGTACGTAATAAA
AGTCAAATGTAGATCTTTGACCAATGGAACAAAACTTGGTGCTTTCACAATACCTGCCCAAAACTTCAAGCAAACACAAA
CTGCACATTAAAGATGGAAGCACCAGATAACAATTTATAGAACTCCAGAAGTAGGCTGGAAGAAAGAGTGAGGCAATAAC
CACATTCTTTTAGCCAGAAACAAGTGTTTTCTTCTCAGATGGTGGTTTGTTCAACAAGCACCAATAGATATTGACCGAAA
ATAACAATAAATGTTGGAAAAGGATGATCGACAGAAAGAAAAATCGATCACAAATATACCACTTGCCCTCACGCACTTGC
TGGAAAAGTGTGAACTAAATGGAGTCACCGGAATGTGAGACTCACGAGGTTAATTTTAATGAAACAGTTACTAGACAATA
ACTATTAACTTCTAGCTAAGAAACAGTGCCTCCCGGCTATGGAGATGACTCAACTCTGACTAGGCAACGCTAACTCAGCT
GAAGCTATAAGCTTGGCTCTAATACCATGTTACAACAAAAGTATTGAGTAATTTCAATGTATATTATCCAAAGAAGACAA
TGATTTAAATACAGGTAAAGAAAAGACTAACTAAGGCAACTAAATATCTAAATCCCTAAGAATCAGCTAGAATATTATAT
ATAAGAAACATATAACTTTGTGATTCTCTAATAATCATTAACAAAGTAGCAAAAGGTTATTTGTTTCACTTGGAAAGTAC
TCTAAGAAGCATGTTTGATTCAAGATAATCACAACTGAAGGAATATGCACATTGTCAACAGTTGCTATATGTCTAGATGA
TATATAGAAACCAACAGTCACCTACTAAAATTGTGATGCACATTGTTAACCGAAGGAAAATACACATTGTCAACTGATTC
TAATAGCAACAGTATTAGTGATGCCACCACCATCACCGATGATATACCAGCATTTGTGTCGCATTAGTTGGAAATAACAG
AGGCTTTGTGATGTTGGTGTTATAGTTGGCAAGAAGTGTGAACTTAGAGAGTACTTGAGAATTGTCTATCAAAGTAGTTT
TGTGGTCATGTATAAGTCCCTAGCTAGTTTGTAAATCATTTAGGATTGAAATTTCTTTTTTGTCATAGGTTTGATAGGAT
CAGATAGACATGTAATTTTTCCTATTTCTCTAGGCTAATTGATGACTATTTTTGTTTAAAGAATAGTGTTCCTAATGATT
TTAAACAAAAGAAAACAATTAAAGGAATGAAAGTTTGAAGCCATTAATATGTTGGTTTGACTTGTCATCTCCTTCTTCTA
AGTCCTCTCGTTATTATGTGTACCAGTGAGAACAACCATTTCTCTGAATATTACTAACTAACTTATACAAACGAAGTAAA
AATAGTATCATATTGTTCCACCATGATCACGGTTAGAGAGTAAAGAGATCATACATCTAGTGAACAAGCACACAAAGTGT
TAAATAAAAGATTATACCCAAAGAAAGTTATGGAAAAACTACAAAAAAATTCCAATAGTATCATCACTGATTCCTCAGTT
ACTGAAGGATAGTTTTTAAGAGGATAACAACAAAAACTATGCCACAATCTCAAATTAATTGGGGTTGGCCATATAAACCC
TTTATAATATATATTCCACTTTATTAGAACATGATTCATTCAAATATTGCGATGTACAACCATCATTCATGTCTTTGTTG
TAAGTGGCCTCTTTCGAAATGACATTTCTATTGCAATAAGAGAAAGGAAGCCTAACACATCGACGATGGTACCATCATAG
ATAAGTTGGCAGCATAACTATTAATCAATTCCTTAAGTCTGATGAATCTGTTGAAGCCAAAGATATTGAAGGAGCTCTCT
CCAGCAGCCTAGAGTTAATAAGCACCTCTGGTCCAAGAGAAGATATTCAAGATTGACTAATTCTTTTCGATTATCCTATA
TTAAAATATCTTGCATCACTTGTAAAGGCTTAAGATTTTAATCAAGGGAGGAACACCAAAAGTTTGGTGATCGTGTGCCA
ACAAAACCTTGAGTCCAACAACCACCTTTTTTTTTAATAAATTACATCCATGAATGGATGTACATCTTATTTCTTCCAGA
AAAAACTTACATCTTGATGCACCATTGAGTTCAAAGGAACTCAACAAAAGTTGCTAGTTCTTTGACTAGCAATATGTACA
AAAGTAAACTTAACCAACAAAGAAGTTGGCCTTGACATATTTAATTCTCATGCTAGGTAATTGAGCTTTATCCAGGTGAT
AAGCTCCTTTGGAACTGTTGGGGATCTGCTATAAGTTTTGAAGGATATGGCTTCCCTCATTGATGGCATCAAATTTGGCT
AGTCTATCTACCACTTGGTTAGCCTCTCTAAAGCAATGTTCAATACTACAATTCATATTGTTAATGATTTGCACAATATC
TTCGATTATAGTCTTGAGTTTAAGATTGTTGGTGCCTCTGTTCTTTATCACATCCACAATTATCATAGAGTCTACCTCAA
TTATTCAATTAGTCAACCCATTCTGAGCACACCACTCTATCCCATACTTAGCCGTTTTTGCCTCTTCTTTGTTATTAATG
TCACGGTCCACTTTGCCGCAAATGTCATAATCATGTTGCCATATTCATTCCTAAATATGCCACCAATGCCAGCTCCGTTT
TTGAAGAAACTCCTATCGGTGTTGAGTTTCACCTTTCCTGTGGTTGGTTTAATCCATTTGATTATCTTCCATTCGGTAGT
ATGTCTAAGATGCTCCACTGTTTCGCTGAAATTTTTCCAGGAGTCTGCCATCTCAAATGTTGGAAAAGCTAACTTGATAG
CCATCTTGAGGTTCAACCAGATGTTGTTCTCCACTCCTCTATACCAACACATCTTTTGTGTACCATATTTACAAGAACAC
CTTTGTCTCCATTTCTCCCATTAGATTAAAATAGGAACTATGTGTAAGGTCATTTTGTGGATGGTTCCTTTTACTCTGGT
CGACAACCATTTTCTGAGAATTCATTTGACGCTTCAAGTTGTCTGAGTACATGTACCTAGAGGTACCCCAAAAGTGTTCC
ACATAAGTTTAGCTATGTTGTTGTTTATAAAAAGGTGTTGCCCAGTTTCCTTTTGTTTTTGTGCACAACAAACATAAAGA
CACTCCCTGTCAGTCCCAAACTTGCATAGAGTATCATCGAAAGGAAGTTTTCTATGGATGATTCTTCATGCAAGGAAATA
AATTTTAAAAGGAAGTTTAGGATGTCACACTTCACTGGTGGTGAAATCCTCTTCTTTGTGCGTTCTAATAATGTTCTGCG
CCGACTTGGTAGAATATATGCCTTCTGTCTCAAGCTCCCACATAGCCATGTCTTTCTTGGGCCACTTGCCAATATGGATA
TTAGCTATGATATTAACCATTTGATCAGGAAGAAATTCAGCAAGCTTATTCATATCCCAACACCCTTCTTGAATGAATTC
ACTAACTTTTGTTTTAGAATAAATGGACTGGTTAGTGAAAATCTTAGCTAAAGCACCCTTTCCAGTCCAATTATCCCACC
AAAAATTGCACCCTCCATCATTGATCTTCCAGACAATGTGTTTTTCAACCTTGTGTTTGATTTGCATACATTTCCTCCAA
GTATTGAATTGAGGAGCATTAATAGCTTTAGCAATAGGGCCTACTCTGGTACAATATTTAGCCATAACAAACGAGGCTCA
AAGAGATTGTTGGGTCCTCAGGTTCCACCATCTCTTGTATGCAAAGCATTCCCTGATGTCTACAAGAGTTTTAGTACCTA
TATCTCTGAAATCCTTGGTGTTACATAATTTATCCCACGCACTCCAATGATATTTGTTTTTGTCATCCTGAGTCCCCCAA
AAAAAGTTAGCAATGAACTTTTCAATGAGAGTGAGAGTAGTTTTGAGGAGATTGAGATCTGCGAGAGTATATGTTGGGAT
TGCTTGGATAACACTTTTGATAAGTACAACCTTCCACCAGAGGATAAATGTTTGGCATGACACCCAGAAAGTTTGGTGGT
GATTTTGTGAACTAAATCATTAAACAGATTTTCCTCTTTTCGGTATAGATGGGGCACCCCAGATATGTAAAAGGAAATTT
CTTGTGTCTAAAACTTGTTTTATCAGATCCTATTGATCCTAGAGGGTGAGATTTTACTGGAAGTGCAGAAAAAACTCTTC
TCCTTATTAACCTTTTGCCCGGAGCTTTATTCATATAGCCTCACCTATTTCATGACAACTTTAATAGACTTTCTTTTGCC
AGCAGTGAAAATGTTAGGACTCTTAGAGAAGGATCAAGTCATTGGACGATGAACACGAAAATCTAAATCAATTGACTTCG
ACTTTCCCTTGCCTTTGTTAGAATTCCTAGATCAACCTATTTTTGTGTATAACTTCAGCTCATTGAAGGGAGACGGAAAC
CTTAGAGTTCAATGGAAAAGAGAACTCCGATCTCTTGCTTTTTACTGAAATATGACTTAACGATTTATTCATTAAAAGCC
CCTTTAAATTGGAGTCTTATTACATCAATAGAAAATCTAATTCTTATGAATGTAGGAGACCTAAATCCTATTCCAAACTA
ATAACTATAACTTAACATAATTCCTATAAAACTATGAAATATAAACCCTATTCTAGAATACTAAATAAAGCTACAAAATA
TATAATTAAATACTTGATTTAAGGGCTTCCAAAGCATCCACAACATTATCCCCCCCCCCCCCATCTTACATTGAAAGAGC
TTTTCCTCAAGCTCGAATTTCACGGCAATCATCCAGAACTTCTGGAATATTGTCTGTTAAATCATCCAATTCCAGCCAGA
AAAGTCGTTGGCACTGGTGAATTGCGGAATATAGTTCGTCACAATTATAGCATAATCTCATAGCTCTTCTCTCTGCCATT
TCTGCCCGAGTTAATCGCTTGACCAAAGGGGTCTAGTTGTTGGTCTTGGTATTAAATGAATCGACTGAACTCGTAGCAGA
TTTTGCCATGTTTACTGTGTTGCCAAGACTTGTCTGGGACTGCTGCGCTTTTTGCAGTTGTTGTTTTTGCTCTAAAGCCC
TGACTATACTCATAGCCATTGATAAGTCAGATGGTTTGCGCAATTGGACGTCCAATTTGATTGAATCATCCAACCCTACC
ATATATATTCCCACGTGCAAGTGTTTTGGAAAAAGCTCATTAGCCCTAGCCAACTTTTCTTGAAACTAATGTTGAAAAAT
TTCAACTCTACCAGTTTGTCGAAGCATGACCGATTCACCTACCGGGTTGCTACTCTCAGGAGGTCCAAATCGCTAGAAAC
ATTGTTTTTGCAAGTCTTCCCAACTCATTGGCCCCTTCGCTCGTTTAAGTTAATAATACCATAATTGTGCTTCTCCCAAC
AGGTGAAATCCAGCGACTCCAACCTTTTTTGCATCTCTTGTATGTTGATTTTCAAAAAACTGCTCACAACGATATGCCCA
AATCAGTGGGTCGTTGGTGCCATCATAAGTAGGAAAATCCATTTTTACATATCTTGGTATTGTCAAATTGGAATTACCAC
TAGTTTGATGATTATGATCAGCTGGTTTAACAGACAGTGTATTGCCTCTAGGAGTCGAATTTGTTGATTTACCAATTGTT
TGGGTGTTACTTGATTCTACCCCATGAACTACTGGTTTTGTAGAGCCAATTCCCAAGCTAGAAAATTGTTCTTGAATGAC
TTGGACAGTTCTTTCACCAAGACGTTGTTCCATAGCTGCAAGTTTAGAGTCCATTAGTGTTTCTGTATTAACACGTTCTT
CGTGAAACTTGGAATTGATCTCATCGTGTAATATGGAACTAATCGCATCGCCCATTGTGTTAGGCTCTGATACCAAATTG
TTAGGATTCTTAGAGAAGGATCAAGTCACATGACGATGAACATGAAAATCTAAATCAATTGACTTCGACTTTCCCTTGCC
TTTGTTCAAATTCCTAGATCGACCTATTTTTGTATATAACTTCAGCTCATTGAAGGGAGACTGAAACCTTAGAGTTCAAT
GGAAGAGAGAACTCCGATTTCTTGCTTTTTACTGAAATATGACTTACCAATTTATTCATCAAAAGCCCCTTTAAATAGTA
GTCTTATTACATCAATAGGAAATCTAATTTTTATGAAAGTAGGAGACCTAAATCCTATTCCAAACTAATAACTATAACTT
AACCTAATCCTTACAAAACTATGAAATATAAACCCTATTCTAGAATAATAAATAAATCTACTAAAAATATAATTAAATAC
TTAATTTAAGTGCTTCCAACGCATCCACAACAGAAAATGACAATGTCATCTGCATATGTCAGATGATTAATCTGAGGGCC
ATTCATACTCATAGAGAAGGGGTAAAAATTAGGATGATCGTAAAGATTATTGAGCATTCTTGACAAAACTTCAGATCCCA
GAACAAAAGGAGAAGGGGACAGGGGATCCCCTTGCTTCAAACCTTGGGATGAGGTAAAGAAACCAGTTCTATTACCATTG
ACGATGATCGAATATCACGTCTAAGAAATCCATCTCCATATAATCTCAGTCCACCAAACAAAGAAACCAAAATTTCTAAG
AACCGCAATAAGAAATTTCCAAGATATCCTATCATAAGCTTTAGCCATATCTAACTTTATCACAACATTGCTACCCACGT
TAGGCTGAGAAATACTTTGAACTATTTCATGAGCCAACATAACATTATATGTGATGAGCCTACCTTTGACAAAACCATTT
TGATTAAGGGATATCAACTTAGGTAAAAGAGTGTTAAGTCTTCTAGCAAGAATCTTGGAGATAATCTTACTAGAAAAGTT
GTTTAGACTAATCGGTCTAAAGTCAGCAAAATTAGAAGGAGAGTTGACTTTCGGGATTAAAACAAGGCAAGCATGAGAAT
AATATTTGGTCAGAACCTGAGCTTTGAAGAAACTTTGGATAAAATTCACCAACTCTGGTTTGATAATTTCCCAACATCTC
TAGTAAAACATGCCATTAAAACCATCTGGTCCAGTAGAACTAGTAGGACTCATATCAAAAACAGTTGTTTTAATCTCGCC
TTCATTAGGCATAGTGGACAACATAAAATTATCCTCGTCGATGATACATTCAGTGATGCAAGACACAACATTATCATCCA
CCGTATGTTCAGGGAGATGAAAAAGTTTAGACAAGTGTTTGACAATAGCTTTACCAATCTTATCACTATCTTGGATCCAA
TTGCCATTGTGGTTTTGTATTCTATGGATCTGAAGCCTTCTTCTCGTGTCTTGTCTTTGATAACATTATGAAAGTGCCAA
GTATTGTTATCTTCTTCCTCAAACCATCTAATTTGAGCTTTCTATTTTAGCAAAGCCTCTTGCATTGCCATCCAAGAAAC
ATATTCCGCTTGGCCCTTATTTAAATAAATGGTTGACTCTTCAGTGTTATCCATAACATCAATAACTTCAAGTCTTTGTA
CTATCTCCTCCCATTCCTCAATTTTTTTGAAAGTATCTCCGTCTTTAGACCAAACACTATGACTTTTACTCAAGTTCTTA
AGCTTTTGTTGCATGATCCACATAGGGTGACCTTTAACATGGATTATCCATTCCTTTTCCACAACATCATAAAAATCAGG
TTGATCGATCCAGAAATTGAAGAATCTAAAGTATTTTATAGGTTCTTGTTGGTTGTCAAAACATTTTACCAGTAAAGGTC
TATGATCTGACCCTGTCCTGCTCAAATGTCTTACCAGAATATTTTGGAATTTATTAAGCCAACCATCATTGATAAGCACC
TATCAAACCTTTTTCCATATCCTCTTTCTCGGCCTCCTGTTGTTGCACCAAGTGTGAGTAGAGCCCACGTAACCTGCATC
TTCCACCCCACATCTCACCATACAATTGGCAAAATCCAAGCTCTCAATAGCCTGATACAGTTTTCCTCCTAGTTTTTCGG
AAGCCTCCAGGATAACGTTAAAATCTCCCCCTATGCACCAAGCATCTTGCACTTGAGAGTTCATGTTAGCAAGGCTATCC
CATAGGTCCACCCTCTCTATTTCACTACATTTAGCGTAAACAGAAGTTATATGCACCCCATTTACGCCAGAGCCATTATC
CATATACAAAGTGGTTTGTTGGTCTTCACTCGATACTATTGTGGCATGTAAATTTTGATTCCAAAAAAACCAAATTTGTC
CAATATCATTGCTAATACAGTGATGGAAACCCAAAAACTTTTCATATCCCTCAATCCTGTTCATGTTGATAAAAGGTTCA
AAAATTGCTACAAACTGGATGTTATTCCTTTTGACTAGACTCTTAAGTCTGTGTATTGCTTTTTTGGTCCTCACACCTCT
TATGTTCCAAAAAAGTGCATTGATCATAAAGACATTATATGGATTTTTTTGTGTCCTTCCCTTACTCAAAGAGATGGAAT
TCTTAGTACTTCTTTTGTGATTTCTTCTTTGTCTGCTTCTTCCCCTCTTAACTGGAGATAAGCCACACTTTTGTACAACT
TCTTGCATATGGTACCTCCCTAGGTCATCAGAGTCCCATTGTTCATCCTCGAAAAGTTGAATCTTTTAGAATTAGCAGTC
TCATCGTCAACCCCATCCATTGAGCTATCTCTTATATCCTCTTCCTCCGTATGGTAATTCTCTGTATCGTGGCGTAAGTT
GAGATCCACCACAAGGTTTATCCCCTTCTGGTTTTTTATCTCAGTATTTAGGCTAGATTCCATCACTGAATTTTCCACAA
TCTCATTGCTGCTTCCTTGTGTATCCAAATATTTGGTATTTACCTCTCTTCTTCTTTCCACTTCGAAATCCTCAACATCT
TCCGTCATTAACGCTTGGTTGACCTCCGGAGGTACCTTAGAGGAACTTTGTTGATCCCTGTTGACACATTCCATGGTCCT
TTGTTCTGTCTTTTCAGGAAATCCCTCATTCGAGATTTGTTTTACATTGTTGTTATAAATACTATCGCCAGCCTCTGGTT
TATTACTGGTATATGCCTCCTTCTGAATTATATCTTTCTTCTTATCCTTCCTCTTGTTGTTGGTGTTATTTCCAGCTTCT
TGTTGGTCTTTGTTCAGCTTGAAGGTAACCTTGGTTTTCTTTTCGAGAGCCTTATTGCTATCTTTCTTTTTCTTCTTTTT
GTTTTTGTTTATTCTAACAACCATCTTGTCCTTATCTTCCTCCTTATTGAGATTTCACACATCATCAGTCTCTTGTTCCT
CGTATTTCTCCTCATTTCTTATCAGCTCATTGTTGATAGTTTCAACATCAACATTTTCTATATTCACAGTTTCCTTGTTC
TTGTTCTTTCGCTTTGCTTGAGGTCTGCCAGCTTGAGTATTTTGTTCTACATCTTCGGCATTCTGGTCGTTAGCATTCGT
GGCCTTACCATTATCTTCGGCATTGCTTGTTTCTCCTTGTTCCGCTCTCTTAGCTTTAGTATTTTCCCTTTTTGCCTCTA
TGATCCTCTTTCTCTCCAAGATCCAACAATCATTCATATGTTGTCCCAATTTTTTGCAGTGTTTGCAATATTTTGGGATA
TTTTCATATTCCACCTTCTGGGTAAAACCAATTAGTGGAGAGCCTTCATGTTCGAGCCCCACCCAAACCTTGTTTAGCCT
TGGTTTGAGTAGGTCGACTTCTACTCTCACATTTGCCATGCTGGGTCTTGTCTTACTTTCTATTGCAGCGTCAAGGGATA
GAGGCGTCCCAATGGGGATAAGAAGTTGTTTAACATATGGCCAGTTGTGCATATGAAAGGGTAATTCAGGTAAGAGAACC
CATACCGGAACGATGGGGATGCCCTCCTCCGGCTTGAAGTCGGGGGTCCATTTTTGCATCCACATTTGCAATCCCTCTAT
TTCAATCATTCTTCTATACCAAACATTCTGAAAGTCTTCATCATTCGAGCAGTCGATGAACACATTATAGTTGTCGTAAA
CCCCAAATTTGACAGAGCCTTTGAGCGCTACCAATTCCTTGAATTTTGATCTAATTTTGTCAATTTGGGGCCTAGGTTTC
AAAAAATTTCCAACAATGGTTCTCCTACAGTCTTGTGCCATGATTCCGTAATAGTCCGCAGCTTTGAAGATTACTGTTGG
AACACCGTTGTGAGTTGTTTGCCTTGCCATCACTTTTTCACGTTTTTGGGCAGATGGAATTGTTGTCGACGACGTCACAG
AGACGAGAGGCATAAGAAATTTTCTCTTGTACTGAGTCGTTTGGTGGTCCAGTCCCTTTAGGAGTTTCTAGTTTCCCCCT
CAGTCCCACCAGACCTTGTCTGTCCAGTGGTTCCATGACGGAACAGGGAGGAGAGAGAGTGTAGAACTAGTCGTTAATAG
CCGTTGTGAACTTTTGTCCAACAACCATCTATTTTACATGGTTTTATGATGTTAGAATTTTAGGTTTACGGGCACATATC
ACAGGTTGAAACAACTAAAATAAACGCAGAACATGCAATTTTATACACTTAAGTAAAACAAATCAACAAAATAAAGAAAC
AGAAAAATCGAAGAAGCTAGGCAAAATAATCAAAGAAAGCAGAAGTGTGATACTTGCAAAGCCGAGGAGGTTGAACACAC
TCAAGATCAATCATCACAACAGCACGGACTGAAACCTGAAAGAGAGAAATTAGAATTAACAGTTTGATTAGAAGGAGATG
ATATCTTACTACATAAAGAGTGATAAACATACTCCACAAGTCTGCTGCTTCTAAATAGTGTATAAAAAGGTGGTTGTGTG
AGGATGTATAGCATCTTATGCACAAGGTTAAATCCTAACCCACTCTTTTGTTGATTAAAAATATAGCATTTTGAATTTGT
GTGGACTATTGGATTGATATTCTCTTATTATTAGTGTGAAAATTTAAGGTTGTCATGACCAGAATAACAAGCTTAAAAAG
GAAATTTTTAACTATGCAGTTCACATAAAAAAAAAACTATATCATATTATAAGGTAAAATTACACTTTTGAAGGATAATG
CAAATTTTGTCCTAGAAAGTATAAATTAACAAATTTATTAAATAATAACAATTATTGCATCTCATTTTGCAGTATATGAA
CACATCAATAGATACAACATGCCAACATGCCACACCAAAAAAACTACTGGAAAAAACCTAGATGGTTCATAAAGCATAAA
CAAAATGGAGCTTTTCGCAAAAAAAAATCATATTCAAATTAAACGACATAAATTTACTTTGAAGAGAAGAAAACTCTAAC
AAAATGTCCACATATTATTACTCCCAACAAAGATCAGTAAAAATCAAGTGAGGATTGAAGTAAGAAGAAAAAGTTGGTTG
AGTTCTTCAATAAAAAAGAAAGATGTTGATTTCCGTTTTAATAGGCATGAACAGAGACCTAAAGCTTAATTTCTTTTCAC
AAACCTGAATATCAGGAGATGTAGACCGCCCTGATTTTTCTCCAACAATGATCAGTTCATAATTCTATGGATTTGTGGGT
CTCTCTAGTTTAACAGTCGAGTATCTAACTCCCGTATTGGAAAGGGTGCGGAAATGGGTGTGGTTGAGAGAGTACAAGTC
ATGGGTGTCAAATGGGTATAGATAAACTCAACTAGGAGCATTTACATTTCCTCATGTTTTCTGTAATCAAGCACAATGTT
TAAAAATAGACATTAAATTTATTTTCATGATGATTAAACAAGAAATACTAGAACAAAAATATAAAAATAATTTATATAAT
AATCAAATTCATCCAAACGAAATCAATGCTCAACCATCACTCGCAGTCGCAACATACTTGGAAGGAAAAGCCATCATATT
TTTAGGCTTCTTTTGTTTTTCATCTCCTCAACATAATGGCTCTTCACTTGCTGCAACCGTGGCAGTGCAGGTATGTTTTC
TTTATTTGTTACCATGTTTCCATATATAAATATAATATAATATTCAATTTAATTCATTAAACTGTCTTCTTGATTTTCTT
CTATAATTTTTATATTTAATTTATTTTAGTTTCAAACTTTTTCATCTCACACCAATTTAATCGTACAAATAAAATACACT
ATATAGCACAATTCATAAAATTCATACTAAAAAGGGACAAGTAATAATGCTAAATGTGAGACAAATAATTATTTATAAAA
TATATATTTTTGGACTCACATCAACACCTCACACTTAAATTTTTGCTCTTCTTCGAGCTAGCATTAAAGCTCCTCTCAAA
AAATTCATACTAGTAATGCCACCATTTTGGTTGATACAAACAATTAGGCCATCCACAAATTTCATAACATCAAATACACT
TCTCAATCATTATGGAAGATATACAAATAAACAACAAATCTCTCACCTCCTAACCTCAAGGAAGGACACTGAACCTATCA
AATTTCAGCTTGCTCACCTACTTTCATCAAAGAAAGCTAGTAAAATCACGTATCTATCATGAAACAGGTGTCCTCACAAG
AAGAAATAGTCAACATACTCAATTTAAAAGAGTGAATATAAATTAAGGACTTAGCATCAAAGAACAACTCTCACACTCAC
AAATAAAATTCACATGTATGCACAAAGAACCATAGGTTTGCTCATTGTGTACATCTCCACTAATTAAGCATGCTTGAATA
GAATCAAATAGGACTTTGATAGGTTTTAATGAAGGTTTGGGGACGGGTAGGAAAACAATATAATAGTGACTTGCTCTTCC
CTAAGCACTTTGCACTTCTAGACTTCATCACCCATTATTTATATTTTTTATTTTCAGTCCTCTCTTCAACAATTATTTCA
CAAGTAATTCTCGTTATCTCAAGAATGCTTCAATTATGTTTTTTTTTCTTTTTAATGCCAAATTCTTTTAAAGGAGGGTT
TTGACATCACTTTGTAGCTATCATTGATTACTTTTTTTACTGAACCGTTCATTTTCTTCAGATTTAAAACTTATAATAAG
TCTATGCTACAATACTCAAGGAAGCAAAGTGCAAAAATTAGGGATTCAACAAAAGAGTCGAGGAAAAAATAAGGCTATCA
GCAAAAGGTCATAGGCTCAAGAGGCTAACTAGTGATATAATGACTGAAAAGGCTAAAATTTACAAAAACAAATCAAAGAA
AGTCTTTTATCATCTTCTAAACAAAGAAACAATTGTATTCTGCTTCAATAACATGCAGTGCAAATTCTAGACAAAGATGA
AAAATATGAAATAAATTCTCCAATTCAATATTCCACGCATAATCTCAAAGCATAATCCACAATCACAATATAAGCATATG
GCATGGGTTCCTTGGAAATTCATCAAAAACATACAATACAACTCAATTCATGCATAATAAGATCATATAGATTGAATATA
GCCACAAACAATTGAATCCATTAAAAAACATGCAAAACCCTAGAATTTGGATTTACATCATAAAGGAGGTTCGAAGAAAT
CTTTGGAACTCAATGGATGAAAGGGAATCCATTAAAGAACTTTCCACATACCTTGATAAAGCCCAGGTCTAGAGTTTGCA
AGAGAAAAGTTGATGCTTGAAGAACCCTAAAATTTCCTTTGAGAGCCTTGGCGAGAATTTGGAGAGAAAATTTTGAGAGA
TTTTGAGAGTTTTTGGTGAATGGAAAGGAATAGGTAGATTTCTAAGAGTAAAATCGGTTATAAGATTTAGTTATATGGTC
AAAATGTCATTGTTTAGGAGTTAAAATAGTAGGAAAAAACCCAAATGACCATAACTTAAAATATACCTGAAGTGACCTAC
AATACGTAGAAACTTCTACGGACCATTCTGGTCTTTTGTAGAGCAAGTACTGGAGGTCTAAAATTCAATCAATTTCCACG
AATGGTTCCTACAGTCCGTATATTTCCTACGGGCCGTAGACACCAACCGTAGAACCTAAAGTCAACTAGAATTTTCACTG
AGTGTGGAACCCCTCATACGGGCTGTAGAACCTTCTACAAACTGTCTTGATGGTCTATAGTAAAACTTCAGAGACTTCAA
AAACTCTAAATTCCAAGACCACTTCCTACGACTATCTTCTACGGATTGTAGGACCTTATACGGTCCGTAGGTGTCTTCCG
TACAACCTGCACCATTGCCAAAAATGCAATTTTCCCTTCCTCGTCAACTTACCATTTTCAGGGGTGTTACAAACCCAAAA
TCTAAGTTCATGATGACACACACCCCAAACCTAACCCGGTGTGTAAGCTAAAGAATCCAACTCAAGAATCAGCTCAAATG
TTCCATAAAAAAGGTAAATACGCATATGATACTTTTAGAATGAAGTCGAGTCATAAATGAAGAAAAACCAAAATACAACA
AAGAATTACCAAAACTTGTTATCATAAGTTTTAAAGAGCAATCTAACACAATATCTGAATACAAAATACAACACTCATCT
TTGAAATATACATACATGTAGAAATGAAAGATGAAGTTGTGGTGAGATCCCCATTCGGGCCTTTATTCAAGCTTCATCTT
TCATTTCTTTCTTCAAATATTTCAAATACAAGTGTGGTATGTTGGATTCAGATATTGTGTTTGATTTCTCTTTAATAGTT
ATGATACCAGGTTTTGAGATTCTTTGTTGTATCTCGATTCCTCTTTGTTTATGACATGACTTCATTCTAAAATTCTCATA
TTTGTGTTAACATTCATTTGCACAACATTTGAGATAATTAGTTGGATTTTTTGGCTTATACACTGGGTTGAATTTGGAGT
GGGTGCCATCATGACCTCGATTTTTGGGTCATGACAATTAGTATATTTTCATGTTTTTTTGTAAGTAATACATGTGGCAT
TTCGTAGTTGGGCGTCGATAGATATTACAAGTATATTGTTTTAAGTTGATTTTCAATTTCACTTTTATTTATTTATTTAT
CAGGACATAGAAAACAAAAATGAGAATAAACACATGTGATGACATATTGGACAAGATAGTGATTAGTGCAACAAAGATTC
TGATACAAATAGCCAAAGGTAGTTCATTCTTATTCAAATTTGGATAAAGGTTAAAGGGATCAAGAGCTATGAAGAGTCTC
AATACAATTCACCCATTCCAAAAGGTAATAAGACCTTATTTTTGAAGAGAAGAAGATATAATGTACAAAACACCGAACAA
GGCTTTCTCATAAATAGTCATTGATGGTCAGAATTTTGTTGTTGTTCCACTAAAAGTTGTAGTGGCAAACCATTAAAAAA
TACTTTTCATCATCATATTCTTAAGTGCAATAGACCATCTCATTTTACTATCCTTTGTTTGAAAAGAGATGTAGCTACTA
GATTGTCCAGAGGTGTTCGAACTAGAGTTGATATATGTGATTTGGTAATGAACTTACAGTTCATCATTGAAGACATTTCT
GATTTACAAATTAATAAAGTTGTAAATCGAGCATTGGACCATTTATACTATGAAAATGATTTGTCTGTAAAATATGAGAA
ATGATGGAATCTGTGGACTTATTTACATAGAGATAGATAGGGATGGATATGTAAAAAAAATCCCACAGATGCCATCCCTT
CTCATTTTTTACACATGGATCATTGTCACATTGCGAACGATCTAATGCTCGACTAATAACTTTTTTATTTTGGAAATCAG
AAATGTGCTCAATAAGGAACTATGAGTTCCTTACCAAAACACAGATATCCACTTTGGTTCCAACACATCTAGGCAATCTA
ATAGTTGCATCTATTACAAAACAAAGAACATGTAAATGAGGCGGTCGATTGCGATTAAGAAAATGGTGATCACGAACTTT
TGTTAATGATTTGGCACTACACATTTTTAGTTGAGCAACAAAAAATATTTGACCGTCAACGATTGTATATGAGAAAGACA
TGTAAGGTACTGTGTACCTTAGAGCTTATTCTTTATGAAAATAAGCTCTTATTTTCTTACAGCAGTGGCTGATCGTTCTA
GATTCTTCACAACTCTTTATTCCTTCAACCTTTTAAAAAGTTAACACATTACTTCATATCGAAGTTTCATACGACAACCA
ATTTTTGGGAAGTATCTCATGTCTTTCTTTTAGGTAGTAAGCAAAGTCATAAGATAGTTACATAAGAGATTTTATCGAAT
ACCCCAAGCCTCATAATATATTTTTCAATATGCAACAACAACGACAATAAATTTAATGTAATCTCACTAAGTAGGGTCTG
GAGAGAGTAGAATGTACGCAGACCTTAACACTATCTTAGAGGTTGAAATATTATTTCTGATAGACCCTCCACTCAAGAAA
AAATATTCCAAGTAGAATAGGGAAACAACATAAATGAAGATAGTCATGGAAAAATACTACAATAGTCATAACTAGCTCCA
ATGATAATCAAAGTGTTACCAAAATCAAAGGAAAAAGACAGTACAAGAGTAATACTACATAGTAAAGAGGAATGATACTA
ATAATAGTAACGAGGAATGAGAAAGACAACACTCAACTAACTAACTAACCTCCTATCCCAATATATGTCCTCCATAACTT
CTATCTAAGGTCATCTCCTTGGTATGATGAAGCTGCTTCAAGTTACGTCTAATTATCTCTCCCTAATACTTCTTCAGCCT
ATCATTACCTCTCTTAAAACCATCCATATCCAACCTCTCAAACCTTTGTACTAGAGAATCTATGCATCTCTTCTACATAT
ACCCGAACAATCTTAGTCTCAATTCCCACATGTTATCCTTTATTGGGGCCAGTCCTATCTTTTTTCGAATATCTTCATTC
CTAAGTCGGACGCTTCTAGTATGCAAACAGATACATCTCAACATCCTTATCTTTGCAACTCTTGTATATTATGAATGTGG
AAGTTCTTTACAAGACAACGCTCCACTCCATACAACATGGCCGGTCTAAATACCGTTGTAGAACTTGCCTCTAAGTTTGG
GTGGAACCTTCGTATCAAATAGAACTCTACATGTAAGCCTCCACTTCATCCACCTTGCACCTATACAATGTGACATCATC
GTCAATCTAGAAATGTTGGGACATGCCCCAACGAGATCTACCAAAACTGAAACTAAAGACTAAAAGCGATAAAGATAAAC
ATGTCACTAGTCCTCGAAGAATGAGGACTCACCACTAATGTTGTTGAACTAAAGATCGAGAACCGATCTAAGCGTGATCT
GGATACTGAGAACCTAAACCTACATCACGAGAAGATGTAGCGCACGTATGCGTCAGTACTTGAAAGGTACTGAGCAGGCA
GGATAGAGTAAAGCTGAAAGAACATATAACTGAACAAAGCAATAAAGCAATGAAATAATCTGAACATGATATAGATACTG
AATACTGAGCTAACTGAATGCAATGACCAATTTATAACATGCTGACTGAATACTGAATGAACTATAAATGTGGTCAATGC
AAAAGAGTCTGACTTAACTGTGGGAGCTACTAATAACCAACATAAAACCACATGAGATAAATGTGGAGTCCGATGTATAC
GCCCAATCGAGAGGACCCAATATACCCTGCCAGAGGTATAGAGGCATGCTGGCATGATCACTAAGCTGATGTTGCCCACA
GAGGGGACTTACACCTACGTGGCTCGTAGTTCTGGGACTATATGGGTACGTTGAAACCCTAGTCCAACTCGGTATTATGC
TACTCCCAATGAATTAAGTGGTTAACTAGTTATGACTGAATTTCTGTAAATACTGGATAGCTCGAAACTGAACATGCAAA
CTGAGAATGCAGCAATTAATCTGATAATGATGCATTCATAAACTGAGGCATGTAAAACTGAATACTGAAATATCTGACCT
AGCATAGGTAATTCAAGAACTAAAGAAATACATAGCTAGGGTTCTGAAATTCATGCGATAAACTGAGCAATAACATGATA
ATCTGATTTGGAACATTTAAATAACTAATTCATGATGATCTGTTCAAATTCTAGAAACCTTAGGTCTGTTCATAATCATG
GAATCAAGAATCTGACTGAATTCTAGGGACCTAATAGGCGAAAGGAACCCACTAGTGAAATCCCACATACCTGGTGACGA
ATTCCACGGAGAAATCTTTCGATTTTGGGGCTGGAACTGATGGAACCTTGCTGCATTCTTGAACTAGGGTTCTTGACCTT
TTTCTCCTCTCTTGCTTTTAATTTTCTAAGTTTTGATTAATAAATTTGACTTAGGTAAGTTCTAGTTATGTTTCTAGGCA
TAAACTGACTAAAACCTCATGATTTAGGGTTTAAACGACGTATCTTAGGGTTTAAACGAAATAGGAAAAGACCAAAAGAC
CCTTGAATTAGCTACCGTCGGAGTGACTGACGGACTTGACTGACGGTCCGTCAATCAATCGACGGTGTGTCGATTGGGTC
GTAGGTCGAGTCTGCCCGACAGAGCTTCACTAAAATGGGCATAACTCTTTACTCGGAGGTCGGAATTTAGCAAACTCGGT
GGCGTTGGAAAGATAATTCAATTATATATCTAACCATAGGTCATGGGACAGATAATTCGTTTTGTCCTAATAGTTATGAC
CATCTGAAGTTGACCCATCAATATTTTTCAGCTAACTAGTTGTTGACCCTCATCTACGGTCAGACCTACGGACCGTGGAT
CGAATGACGGTCCGTGTTGTCGACCGTAGTTTGTGTCAGAGGCTGGGTAAGGGAAGTCTCAATCCACGGACACAGACCAC
GGACCGTGGTCTGATCTACGAACCATGGGTCTGTCCGTGAGTCGGGACTTAGCCAATTTTCTGAGCTGGCTGGGGAGGGG
TTGCAGTGGTGAACCACGGTTCACCAGCACGGGCCGTGGTCTGACCTACGGTCCGTGGATGGTGACCGTAAGTTGCACCT
GCAACTTCTCAAAATCTGCATTTTTGTCTATTTTGAATACGGGGTGTTACACTAGGTATGTCACGTAAATTCTTCCATCA
CTTATGAAAATAAAAATGGTCTAGATCAACTCCGTCACAACTGAAAAGTACACTGAGTAACCTCCCACAGTTCCTAACCG
GGTTTTGTCTCTATCATACATATCCTAGATCGCCTGAATGTACCTAACAGGTACACCTTTAGGCGCCTTATGGATAAAAC
CCTAAAACTCCTCAACCTTAATAAACCTATAACACCCAAAAATGCGATGCCTGTATGAGTTCTCCAATTTTCTCCCCTCC
CCGTTCAAGGGTTTATGAAAGTATGACTGCCACCTTTGTCTAATGAGTGTATCTTCCATAAAAAATATTTTCTTCCTCAT
ACATGCATTCAAAAGTTGTTATCTTAGCTGTCATAATCGTTAACTTCGCCTCTTTCTTTCCCACTTTATATATTTCCCCA
TTTTTTTCTACTTTCCCCCCTAATCCTTAATTTCCACTAAACTCACAAAAGTTATCTTCTTAGCCTCCACCTTCCTTTGG
AATTCTCCATACCACCACCACTCCCCTTGAAACCAATATGATCTACCTTTCGAGACCTTTTACATCTCTCTGGCTTCATC
CCTAATGCAACTAGCATTCTTGTCCTACATACTATTTGCATCACTACTACGTCTCATGCCATCATTACTAACAACTTTTC
CCCCATCTCGTGGGAATTTTCCATTGTTAAGCTACTCCATTTTACCCTAGGTCGGGCATCCATAACTCTCTTCGCTCGCT
TATCTCTAAATCTCTACATCCATCACCAAGAGTTTATGTTGGGCCGTAAGATTCTCATTCAGGACAACCTTGCAGCTTAT
ACAAAGAACTTTATTAATTCTTCCTGAGGAGAAAATAGTCATTCTGAGTCTTAGCCACAATACTAAGAAAGATTACCAAG
TGACCATCCTTCTTTGAGAATCTCAAATTGACAGCTACCAACCCAAAAGCTCTTGCAAAATCCAAAAATGAGACTTTTTT
TTTATTATATCGCAACACTCATTTTCCGCAAGTGAGTTGTATAGTAAGGTCATCCAAACACCACCAGAATGGAAATAATT
GAGAAAGAAAGGAGAATTGAGAAAAGAGCAGAGAGAAAACTCTACAAAAAATTAAGATGATTATTCAGTTGGCTACTAAA
CTATCTATTAAATACATTATTCATTTGTCTACTAAACTTTATATTCAATACATTGCAACTGTAATTGTTTTTATTAATAA
GATATTGAAGATCAAGCATTAAAACCATTATCAGAACAAACCTTCTGCAAAAAAATTTGTGCATGATCTACTTGCTAACT
TAAGAAGATATGATCTTTAAAGTGAATAGAATGTCCTCTTTCTACCTTAGACAATTTATATCAGAATCTTTGCTGCATAA
ATTACTCTCTTGTATGGTATGTCATCAGATGTATTTTTGTCAAATTATTGCATTCTCGTCTTCGTTTACTATATGTATTG
ATAAATAAATAAAATTAATGTAATTTTCATACAACCTATTATACAAATATCGTACAGTTTGACTGCAACTTTGAACTTTA
ACTAATCGGGACTAAAATTTTGTACACAACTAAATCAAATAAAACCCTATATAGCCCCTAATTATACATTCGAACTCCTC
TCATTATTTCAGTTCTTTTGAGATGTCACCCACTCAAAATGACCTACGTTTGTAAATCCTGAATTATATAATCCCTATAG
AAAATCATTTGGTTCCGTTTGGAAGCATAGAAGAAAAATGTAAGAATGTTAAAAAATATGTGGACCACGCTAATCACTTA
CTAACACATATAAAAGATTAAGAAGTTTATCATTCGTATCTAATCTTTCAAATATACTTGAAGGAGGAAATATACATTCT
TAAGAAGTTACATTCTTGAGGAGAAATGAAGGCGAAGAAGATCTTAATTGTAAAATTTAGTTATGATTTATAAATAAACA
TCATAAGAAAGTGAGATTAAGATGCATACCTACTAAGTCATCTTGTTTATCAATACAGAATCCATCTTATTTATCAATGC
GAAAGCGTGTTTCAGACATGTGGAACATTCAACTTTGTCTTCCTCTCATTTCTTCTCCTATAACTAGCAATTGTATGCAA
CAGTTTTTGTGATGCTAAGGAGATGAGAGGAAACCTAGCCATATTTTTACAAGCACCAATCCTTGACCTAATGGGCCTCC
CCATAATAGGCTTATAGGTCTTTAAAAGGGTCTACACTATTGCCAGCCTATATCAATACATGAAGTGATTTATGCCCAAG
AAGGAATCCAATAGATGCGCGGTCTAAGTCATGTTTAATCTGTTTGATAAACCTCAATTGTTAAGTTAATCTTAGTCAAT
ATTTGGTAAAACTTACAAAATTCTTCCACTTTGTGCAATCATTAACTTAATCTTAAAATTTGGGATAAGGCATATGTATT
CCCCAAACTATGATTGAAATCTCAGCGACACATCGTAACTTAACTCGAGTCCTATTACCCACCTAAACTCATTTTTGCTA
ACGTGGTATCTTCAATGAGATAAAGTTGATTGTGTCACTACATAAAAAAATGATCTTTAGCGACAATTAGTTAACGACAA
GAGCGTAACTACCGTGAAAAATATATTTTTAGCAGCATTTAACACTCTTTATAAATGTCCATAAAGCTTATAGAGACACT
GGATCCAATGGAAATTAACTAATGCAGGTAAAGGCTCTATCACTCTTTGTTAATGTGTATATTTATAGTTGCTAAAAACT
ATTTTTGTTGTAGTGTGTATAACACGCACCGTCACGTGTGTAAATATTTTTAATTTTTAATTCTTTTATTTTATTCTTTT
AAACTTTTCTAAAAAAAATTAAATTATTGTTTTTAGAAAAAATTTCTTATTTTCTTTATCTTGTATTAAACTAGGGATAA
TGCATAAGTACCTCTTAGACTATGACCGAAATCTTATAGACACACTTAAACTTAACTAGGGTCCTATTACGCCCCCCCCC
CCCCCTCTAAATAATTTAAAATGGAATAAATACACCACAAACGTTGGCATGGCATAGAGAGTGTGCACACTCTCTTGAAG
GCAAGTGATGAATGCACAAATTGGACACATGTCATTTTTTTATTGATAATTTAATAATTAGTTAGTACACATATTTATAT
TTATTGATAAAAAAAACTTATATATATATATATATATATATATATATATATATATATATATATATATAATTATTTTTATT
TCTTTCTTCGTAAAATATTTATTTTAACTTCTTTTCACTTTAAACTTTTTTTAATTAATTTATTATCTTTTCATTTTAAT
TATTTTTAGAAAATTATGTGTATTTTTTTAAAAAAATCATTGAAAAGTGTCCTTTCAGTTTGACATTTTAATTATTTTTT
TTTATGTTTTATTTGATTTTCCTCACTTATTTTGATATACGTTCAAAATTAACTTATTTTAAATACAAGACATTTGAAAT
CAAATCAAAACGAAAGACAAGGAAAATCAAATCAATAGAAAAATAAAAAAGCAAAAACAATGAATGTAGGTAAAAAAAAA
TCGATACAAGGTAAAAAAATGTGTATTAACTTAATTTAAATACAAGATAAAAAACTAAGAATATTTAACAAAAAGATTAA
AATTAAAAAAATTAAGAATTTTTTTTAAATTTTTTTTTATAAATAATTTCTAATTAAAAAATAAAATTAATAATATTTAC
ACACATGGCGGGCGAGTGTGTACAAACACCATCAACTTGGGCGGTTGAAGGTGCCACATCAGCACATATGGTGCACAAAA
ATGCAAAAAAAAAATGAGTTCAGGGGGTAATAGGATCTTAATTAAGTTTAGGTGTGTCTCTGGGAATTCGGTCATAGTCT
AGGGATACTTATGCCTTATCCCATTAAACTAAGTTAATACACATAATTTTTTTAAAAAAGCATCCCTATATTTAAACTCT
TTTAGTTTTTTTTTCATTTTTTCTTACTTCATTCATTGTTTTTTCTCTTTTTTTTTTAATGGAATAATTACATAATTTAG
CTAACATCTAGTAATTGATTATGCTCCATAACTATAGTTAACTTATTTATAAATAATGGTTATGGTTAAGGAAAATGGCT
ATAACTCAGCCCCACATTCTGTATTAAAACATGTAGGTTTCATCTTTCCCTTTTATACAAATAAAAACTTTTTCTCTCTT
ATCACACCATCAATTTATCTCCTAAAACCATTCACTTTCCCTTAAATCACTCAACCACATTAAAATTTAAAATTTGAACA
TGTCATTTCATCCTTCTTGATCGTGCAAAATCAATTCCATATAACTTTTATTTAGTTTTTTTTGTATGACCTTCATTAGT
TGTTTTTTATTTGTATATTTTGTTTCAATTTTTCCCTAATTTCTTATTTGTTCAGTAATAATCTTGAATACCTCAGTAAA
ATCACTATTCACAATCAATCCGAACAATCTCCATTTAAGAGTATTATGAACGATGAACTATGATCATGTGTTTGATAAGG
GATTTTATGAATGTTTAGGAAGTGATGAAGTTATGATTTATGGATGCTTTTAAGTTAAGTATCAATGAGTTGTGAAAGGT
TTTCTCACAATTTGAAAGGAAATCATGGTTTGGATGCTTAGGAAGGTAACTGTCTACATGAACTACTTTGTGAAATTATG
GTTTCCAAAGGATCTACTCTTATATGACCTTATGATTTGGATTGGTATGTTGATTATTTTTCTTCCAAATGTTATGCCTT
GATAATTGACTTTACATATTCTGTTGAGATTTTACTTAGCATCGAGCAGATTTTGAGATGGAGACTAAAATAGGGTAGCC
TCTAGTAGCAATCTCTAGTCCCAAACTACGTGTCCTCGTAGGTTTTCTTAAGTGACCTAAGCTAGTGGAAAAACTATCAT
AAATGATATGATACGGAGTTCTACCTTGCTAAGTAGATACTCCATTTTCGGTGTGGGAGTTACATCGGATTCCATGTTAT
AACTCACTTGGTCTATTGTCGGTTAAAGCTAATATCTCACAAAAGAAATATCATTTTATTAAAGCTTTACATTATAAATT
TTTACTAATGCTTGACCTTGTCTCATGACTTTATGATTTTGCTCTCTAAGCATTTAAACGTTCTACTTGGACATGCATAA
TATGTTTAAGCCTACTATGATATCATGCCTTCATTTATGCATATTTCCCCATACTTAGTACATTGAATGTACTAATGCAT
ACTTGTGCTTATATTGTTACATAATATAGGTTTCGGACATTCTTTGATAACACTCAAATTACCTTCAAAACAAGTTAAAA
AGGATAAGTAGTCATCATCAATAAAAATACCCAACTAAGAGTCTGAGTAGAATTCCACAGAGAATTATTTATCGGCAATT
AAAAAGACAAAGAATGAATAGTTACAAGTTTAAATCTAAACATGCAATATACAAGGTTATCAAATAAATAGCTATTTTGG
TAACCAAACGATGGTTTTGGGCAAAGACACTATCAAGCAAGGGATATACGAGAATTAGGAAATTTGAGATTCAATTCACA
CTCAATGATCCATTGCAATTCAACACATGCTAACTCAATCATAGATATGCTAAATCATCATTAGTCAACATTAATCTCCT
TTTGGTCTGAAAGTGCTATATCACAATATCTCCTTTCGGTCTCAATCGTGTTTAACAACCAACCAATCCAAGATCTTAAT
TTCAACCCCTATTTCTAGCAAGTTTAGCATGCAAAAAGTAGACCTAAATTATCTCCTTTCAGTCTCAAATTTAGGACTCA
ACGCCAAATAAAATTATTAATCTAATTCTCCACTTCACAAATTATCTTTCGAGCAACCCACAAAGATCGAAAGCTAGATC
TGAGCATGCACTCTCAAATCACAAATTCAAACATGATAACTAGATTAAACTCATTTCATGAAATTAAGCATGAAATCAAG
GAATAGGCTTTAAAGAGGGTTTTCATGAAGGATTGTGGGATAGCCTTCCACTCAGAATCACAAAAGTAATAGAATGATAA
ATCAAATACACAATTAGCTTTGTCTATTTCTAGCACAAAGCTCCAATTTAATATACACAATTACACCCACAATTCTAGCA
AAGTAAAGCAAGGGAATGAAGAAGGGAACAAGAGATTCTATTATTAAGCACACAATCTTCAAACCCAAATGTGAATTGTG
AAGCAACTTGCCTTCAAAGTCTCAACCCAAAATATGAACACTACCAATTAGGGTTCTTCCCTAGTATAAGCTAAAAGATG
AACTATATCCTAAAAATCTTATCTATCAAATCTGAATTGAACAATACTGCTCATTAGTGTATAAAAGGTTTTTGGAATTA
ATTTGGTGAAATTCCCAATCTGTCCAGGTGCCAGGCGTTTTCTCTTCGCGGTCGTGACAACTAACTCTCACGGTCATAAG
AGTAGAGTCACTGGGTCACACGATTGTGACTTTTGACCACGAGATCTCGAAGTCTAACTTATTTGTCCAACGCAATCAAG
ATCCCTATTTTATGCGGTCGCGATGAGTACTTTAGCTGCCAATTCAACTTTCCTACTTTTGACCTCTTCTTGCCTCAATA
CCACATGGTTTCTTCAAATGTCATCTAAATCAGCTCTACATTTCATTTTCCTCCAAATATGAAGAAAACTAAATGAAAAG
CACAAATTCTAAACTAAAATAAGCCAAAATAACAATGAAAAGAGCCTCAAATGAGTGAAAATCCACTTTTCATTAACACC
TCCAACTTAGAAACTTTGATTATCCTCAAGTACAGAGAATAAAAAAAAAATATGAGAGATTCTTATTTCAACACACACCA
CAAACCGATTTCACCTTTTTTCAATTAAGCACAAATATAATAGCTTCGGTTGGTACTAACAAATAGTCCACATGCAAAAT
TTTCACAAAAGAAATCCCCTCATTCTCATGAAACATTTTCAAGAACCAAGAATCATTAAGTGACAACAACTCAAACTCAA
GAAGTGGATCAATTCATTAGTTCTATCACATGCTCACTTGACTTAATTAGTAATTTTCAAAATCATCACTTTTTCAACTT
ACATGCCCTCACAAGAAAGAAGTGTCCCAAAACCACACACGCACATATACAAGACAAGGGACAAAGATGCAACACTCATA
CTCCGAAAGAGTCATCTTATGCACACAAATGTCACACCATAAGCTTTTCCATATTTTCAATCAACATTGACTCAACTCCA
TTTGGTTAGAAATCTCAAAGGACTTTGTTAAGCTTGTAATAAAGGATTAGGGAAGGTTAGGATATCATATAGGTATAAGT
GACTACACCCTCCTTGAACACTACACAACAACTCACCATTTCCAACTTTTTCCATTTTTCTTCACTTTTCAAACCCATGC
ACATTTTCACACTATTTTTCATTTTTCTTTTCTTATTTTCACTCTATATGCCCACATGAAACCATTTTAAATTTTTGGAG
GATTCAAGTCTCTTTTATTCACTTTCTGTCTTTATTTTTCAAACCTTTTTCTTTCTATACGACTTCTCCTCCATCCTTTA
ATCTATTTTTTTATATCAAACTCTCATGTGGAAAGAATCCCTTTAATGAGTTTCTCATAATACCCCCAACTTAGGATTTT
AGCCTCAACTTTCATAAATTCAAGTTCAAGAAGGGAAGGGTTCAAAAGAAGGTTACTTTTTCATAAAAGGAAGAGACTTG
TAATGTGGTTGCCAATAAAAAGAAAGGAGACAACTAAGGATATATTTAGTGCAAAAGTGGAAATTTTAGGCCAAGTAGAC
TTCAAGAACATCAAAGAAAGCCTAAGATCATTGTTTAACCAAACTCAATCAAGACCAACATTTCAAGACCAGCCGAGCAA
TATCTAGGTGGCAAAAGTGAACAACTTTCATTATTCAACAACTCACCACACATGGAATACAAATCAATCAAGATGGTTGA
TTAACATTTCAAGGATACTTCATCCAATTCTAAATGTCAACGATCGCTAGTCAGTATAAAACCCAACTAAATGAGTTGGG
GTCGAATCTCACAGGGAGCGGTACGTGTTTGAGTTTTAATAGTAAAGTATAAATATGGTCAAATCAGTCATAGGAATAGA
TATTATCGAATAAAAACATAATTCAAATCAGGGGGTGACACAAATGTCAAATAAGAGGGTTTTGGTTTTAATTATATCAA
CTACAGCAGCAGCAAACAATATGATATAACAATAATAAGACGGGTTCTTGGGATGTGATTCGATTATAGGCTAATATAGA
CAAATGGGTAATTGCATCTGTTAGAAAATAGCTAAATATTAGTGAGTAAGCTAAGCCATAGAGGGAATAAATTTCCTCTC
GAACAATTTATCCCGAATCAAGTGGATTTCTCTCGAACATCAGCAAGCAAGCAAAATAAGACCAGCCTACACCTTAGTTT
ATTCACTCTCTCGAGCTGAATATGTGGGATTGAGTTTAGGATTCACTCTCTCGAGTTGAACCCATGTCAATCCAATACCC
ACTGACCATCAATCAATAATCTTGGTTTTAAAACCTCTCTCTCGAGCAAGCCAAAATCACGAAGGTAGAACTGCATTTGC
AACTACAATTCTTAAATTAAACCACAATTACTAATTGAACTCACTTCTAAACAGCATTTAAACTAATAATTAGAAATACT
CATAAACTAAATCAGCCCATAATCACACCCCAAGAATTGGGGTTTTAGCTAGACATCATAAAAAGATAAAAATTGTTGCC
AAATTGTGTTTCCATCAACTGGATAAGATTAATTTCATCCTTACAATGCTCCAAGTCGAAGAATCTCAAAGACCCACTTC
CAATTTCTCGAAAGTGAAAAACTTCAATTCTCCAAAGCTTAGGAAAAGCTAGAGATAACTTTCTCAATACTCATAATTCA
ATGTCAAAACTTAGAACTGAAAATTCAATAATAATCTGATTACTAAACTAAATGTTAAAAAAAAGTATTTATAGTCGCCA
AAAATATGTTGTGAAGGACCATTCAACGCAGTAAGTCGGGCTCGCCGATCAGCTCGGCGATCCGCCCTTTGGTCAATTCC
ATTCCCTTTTTGCTTTGGCCTTCAGCATCCTCAAGTTCTGTAACTTTGGGCGATCCAACACTGCATCGCGGAACCACTCG
GCGACCTGCTGACTGCTCCTTTCTCTCGCCAACTTGGTTTTCTCCTTCAGGGCTTGGCACGCTAGAACTTTAGGCAATAT
AATAGTCATTCGGCGACTCACCAAAGGGACTCAGCGATCACCAGACTTTCATTTCTTTGTTCTTTCAGCTCGCTTTGTTT
CTTTTTTCAAACTAGTGTCCATGCTCTGTTCCTCAATCCATATACCTAGAAATCAAGGCTTTTACATCAGTTATTTGCAC
AAAATAAGCATTTGAGGACATTAAATCATTGTAAATAAGCCCTAAATGAGTTCAAATCTCGGACTCATCAACACCTCCAA
CTTAAACTTTTGTTTGTCCTCAAGTAAAAATCAAGTTCAACAGTTCAAAAACGATGCCTCAAACAGTGCTACACAATACT
CAATCATGAATGCACACAAAAAAACTCAACCTACTTATGCAAGGATCAATTGTGCACTCAAAGGTTCAAGTTGTGACTCA
CCATTACCAAAGATTCTCAAGTTCACAATACTTGCTTCAAATGCAAGTCCAAGCTTAACAAAGATGCTCAAATGCCCTCA
CACAAAGAATGATTCCATATTCACACGATATTCTTCAACAATTTAGAGCTCCGGAATCACATACAACTCTCACACTCACA
AAGATGAACACAATGTAAGGTTTGCCCTTATTTTCCAACCAACAATTGTCTCAGCTCACTCAAGATCAAAAAGGTCTTTC
CAAGGCTTGTAACGGGGATGAGTGTAAAGGTATGGTCATTCAGGTTCAGTGATTGCTTCCCTCATGAAATGTAGTATGAA
CATTACTTTCTATCCTTTTCTTCAACATTTACACTCATGCTCAATATTCACCCTATTATTCATTTTTCATGGAACTTTGG
ACACCCCATTTCTTTTGCAACTTTCACACTTTATTTCTCAACTTTTTCGTTCTTTTTCATTTTTTTTTCTTTTTTTTGTA
TGGAGGGGTTCCATTATTTTCAAAATCATGGAGCAATTGCACTTCTTGATTTGCCTTCTCTTTTCACCACACCCCCAACT
TAGTTTTTGACCTAAGTTGGCTATTCAAACAAACCACATTTCATGAGGATTATAGGTGAATGGATAAAGAGAGGGATACA
CTGGTATTAAGTTTCTTCCAAGAAAAGGCTAAGGCTCAAAGGGTGTTCAAGCAAATTTCACACACTCACAAGGTTGGCCA
CAAAAGAAGTGTATTGTCAAAGTATTTCACTCTTTAAAATTTGTTGCCTAAGATCATTTCAAGAGTTTGCATCAACTTAG
TCAATCGGACCAACGTGAAAAATTCTAGGTGTTATCACACATGGTTCACGGTAAGCTCATCACACATGGCATTAGAACCA
ATATCAAACAAGACTCCACACTTTCGCTAGTGTGCAATGTTCATCACAAGAGACTCATTTGATAACCAGCTAGTCACAAT
GAGATTCAAAAAGTTCACACATTGTCTATGTAACTTCATTTGGCCTCATCGTTGCCGCACATTCATTTCTATTAGATTAA
GAGCACTATTCGAGTCATAGGTATTGATCATAACTTATACTCAAATTTACACAAGAACAGCCACATTCAAACACACAGGA
GATGGCACAATTTTTTTTAAAAGGGACCAAAAACCATTTGCAATAAAATTAAGGAGCCATAAGCTAAAACATTCACAAAA
TAGTGCCAAAACACAATTTACAGCACAAAACCCAATATATAGACAAAAGTAATAATCACAAGAGGTAGGTATTAAAATAC
TTCACCCCACCACAAACAAAAAGTAATTTGTCCTCAAATGTAATAAAACAGTAAAAGTCAATAAAAATGACAGAGTGGGA
GGTAAAGAAACTCCTAGCTATACAGTCGCTCCATCGAGTGGGGCATCAGTGCTCGGTGTAGCAGCAGCAGCACTCGAACC
ACTAAGGCCTGCCATGGACGTTTCGGTCAGCAATGTCTGAATCACTGACTGTACAATCGTCTCCTCCAGATTTAGCAGGT
CTCTATAGATGCTTTCCTCTCGCGCCTCAATCTGCTCCTCATCAGTCTCTACCTCTGAATCATCAGCTACCACATCATCC
ATCGGCATATCTCCGGTGAAGACCAGAGGAATCTCAGAACTGGCTGGGGCATCTACATCATCTGCAGCCTCCAATAATGA
AGTGAAATCAGTGGACTTCAAGTAGTCCACATCCTTCCTCAGATCTGTAACCTCGGCTTTCAAAGTCGTCACCTTAGAAG
ACTCCCCCAGTCGACGCTCACAAGTCACGACTCTCGCCGTCAAATCATCAATAGAAGTCTGAAAGGGAGTCAATGCAGCA
AGGATAGCACTCTTGATCATCCATGGTACTGCAGCCTCCAATCAAGTAGTCCTCACATCCGCCAAATGGGCTAAGTGCCC
CATCTTTAGGATCATAGCCTTAGTAATCCTGGCGGACTGGGAAGTGGCAAAAGTACCAGGATCCTAGAGGAAGAAGTGGG
ATCAGGTGCACCTGAAGGCCCGGAGGTCGGAGTAGGCAATGGTGACTCTGCAGGAATTGTCTCTACATCAATCCCCGGGG
GTGTGTCCACCGGAGCTGCCTCCTCCTGTTTACCTTCTCCCGAGTGTACTCGACCTCTATATTTTGGATGTTAGTGAAGG
ATGAAGAGTGACCTCGATATATCTCATCGCATCACGGAGAACTCCAATACGGCGACACAACTCCGTAATCAAAATTGGGA
ATAAAATGGATGTCGATGATGTTTGGCCCTCATGGCCATCTCCTGCTCAATAATCAACCCCAGGTTGAGCCGCTACTTTG
TTATGATCAACCCCAGACAGGCTGCTTTTGCATGGCAAAGAATGGACTCGTTCTGTGAAGGCATAATTGACCTGCTGATG
AACCCGAACTAGTATCGTGTGACAATATTCGGATCCTTCTTCTCTATCTAGACTCCCGCCTCAATCCACCTTGCAGTGGT
GTCAGAAATAAGGAAGGCAAGCCAACCTTTTAGGTCATCCAGGGACTGAGTTGTCTCCAGGCCCTCATATTCATGCTCGA
ACCTTGTGGCTCTCTCAAGGACAGTGTTTATGTGATCGCTGCAACACCCAAATTCTTTTCCTCTGATCATGCCCGACTTC
ACCGGTCTGAAGGCACTGGCCTTCTTCTTCCTCTGAGGAACCAGATCATCGAAAGCAGAATAGAACTCACGGACCCAGGT
GGGGATATATGCGCCTCGGGGCCTGATGAAGATATCGAATCTATGCCACCTGAGTGTGTCCAATAATAGAGGATACTTGC
CCTCTAAGCCCTCTATGGACAACAACTTCTCTTCAAGAATCGACCTCAGTCCCTCGGCTTTTAATCTGTTGAGTAGCCGG
GGAGGAGGAACCTATACTGGTGGTACTAGAGCCATAAGTGGTGCCGGAATTGTCACTGTATCTGCTCTAGGAGGGGTGGC
TATTGGAGCTCTTGATGAGTCATGATGATACGTAGCACGGATCTCCATTTGCCTGGACTATAGTGGCTGGTCATCATCCG
GCTCGGACAATGCATCTTGGGAGTCAAAGGAATCTCCCACGCTGCCGGAGTTGTGCTCCGGAACCTCAGTAATGGGCCTC
TTGCCCTTGCATTTCCCTCCCTTTGGAGGCTCAGTCCTTCCCTTTTTAGGAGGATTGGCTCCCCCTTCATTTATCACTAT
GCCACGTGCTCTTTTACGGGGAGGCATGTCGAGGTTGGTTCTAGCTATATCTGCAAAAACATCAAAAAGAGTTAGCGTCC
TTTCAAAAAAATTGCAGACAGACTCGCCGAACCGATCGGTGAGTCACCGAATCACTTTGACGAGCCAGATCGGGCTCGCC
GAAAGGATTGGCAAAAAAATTCTCAAAAAAATTGGCATGTCGGTGATGGGAGGGGCCTTTCAGCGAATCACCGATAGCAT
TCGGCGAGCACAGACCAGCCCGCCGAAAATTACAATGTATTTTAAGGGTTAGGGGCACAAAAAGGGTGATCCAATAAAAC
TTTCGGCGAACTCAGGCTTCTGCCAAAAGTTACAGAACCAAAACTCAAGATTAGCATGAAATTAAAGGCGATCTAGGGGG
ATTCGGTGAACCGCCGAGTGGTTTGGTGAGCTCGACTCAGCTCGCTAAACTGCCCAACGTGCCTACTTCCAACCCCGACT
TCCAAATTCAACCTCGCATCCCCCAAAAACAAAATCNNNNNNNNNNNNNNNNNNNNNNNNNNNNNNNNNNNNNNNNNNNN
NNNNNNNNNNNNNNNNNNNNNNNNNNNNNNNNNNNNNNNNNNNNNNNNNNNNNNNNNNNNNNNNNNNNNNNNNNNNNNNN
NNNNNNNNNNNNNNNNNNNNNNNNNNNNNNNNNNNNNNNNNNNNNNNNNNNNNNNNNNNNNNNNNNNNNNNNNNNNNNNN
NNNNNNNNNNNNNNNNNNNNNNNNNNNNNNNNNNNNNNNNNNNNNNNNNNNNNNNNNNNNNNNNNNNNNNNNNNNNNNNN
NNNNNNNNNNNNNNNNNNNNNNNNNNNNNNNNNNNNNNNNNNNNNNNNNNNNNNNNNNNNNNNNNNNNNNNNNNNNNNNN
NNNNNNNNNNNNNNNNNNNNNNNNNNNNNNNNNNNNNNNNNNNNNNNNNNNNNNNNNNNNNNNNNNNNNNNNNNNNNNNN
NNNNNNNNNNNNNNNNNNNNNNNNNNNNNNNNNNNNNNNNNNNNNNNNNNNNNNNNNNNNNNNNNNNNNNNNNNNNNNNN
NNNNNNNTATAAACCGTCCAGTACTCGTCCATTCAGCGACATTAATTTTGTTGACCCACTCGGCGACACGCCGAGTGGGC
ACTTACCTCACCGAGTTTTAAAGGACCTCCAGTTAATGTGGGGGTCCAAACGGTAGACTAAGTCTTGATCGCCGACATGT
TCAGCAACACGCCGACTAGTCCATGGGGCCCGCCGAATTTTACAAACTCTGATCTTAGAATTTCTTGAGTCCAACGGTGA
TCCAGGTCAGTCTCGCTGACCTCTTCGGCGATTCGCCGACTATATATGTTTCTCGCCAACTTACACTTTTCAAACATATC
CTACACTTCAACCTACAATATCAACATACGATTATTCCTAAAACAAAAAGAAAGCAAATAAAGACTTGGGTTTCCTCCCA
AGCACCGCCTTAGTTAACGTCATGGCACAACGCAAGTCCTCGCTCAAGCCTCATTCTTGGGGTTGGCCATAGTATCACTA
GGAAACCCCCATTGTTGTCTCGGGTTTAAATGAGACGAGATCTGACCCATCTGGGTCTCCAACTGTTTGATAGAGATAGA
GTGAGAGGTGACCGTCTGGCTAAGGGTCGATACATCATTCTTTATCTCTTTCAAGATCTTATCGGACCCCTCAACCTTGT
TGAGGATACGAGAGAGCATATCCTCCTGACGACAACCCTCAGAATCCTTGAGCTTTTGGCGTTTGTGGAAAGGAATGTAC
ATGTCCTTCTCCTCATCCATTTCCTTCTAAGTGGGATTTCGATCCCTCCACTCTCTGTCACGATCGCTCCAACCTTCATC
CTTGTTCCAACCTTGGTTACCACCCTACCTCGAGTAGTTTGCACGATAACCAGCTCATTGGTTTGCTGGGAAATTCACCT
CCTCATTATACAACGCTTTAAACTTGGCTTATTTGGGGTTTACACACCCAACACCCATGGCATTGACACTTCAGTGCTCC
CATGACATTTTTAGACAAAATGTCAAGTTGTATCATGATCTTGGCCATGTTTTGGTCTCTCTCGATCTTTCTCAAGCTGC
TCCTTGGTTAATTTGAAAGTGAGAGGGGAGACCTGATCGTCGCGGGTGTACCATGCCCGATTAATTGTGGTCATACCATC
CAAAAGCTTGGCTGCTATAATGTAAGGTTGTTGCATCAAACCTCCATGAGAAAGTTGGTCAACTACGCCCTTGTTCACCA
AATCAAGGCTTCAGTAATATTATTGCAACAAAACGTTGTCGGGCAAACCATGAGTTGGGCATTGCATCACCAATTTCTTG
AATCGTAGACAAGTCTCATGAGTTGGCTCACCCTCCAAACGCTTGAAGCTTTGGATGATGTCCCGAAGAGTCATCATCTT
CGAAGGAGGGAAAAATCTCACTTGAAATGCGGTGACAAGCTCTTCCCACGAAGTGATGGAGTCTCTTGGTAATTCAGCCA
ACCACTTGCCCGATTTTCCCATTAAAGAAAATGGGAACAACATCCACTGGACCGACTCTTGGGATATGTTCTTGAAGGAG
AACGGCCCACAAACATCAACAAAGTTCCTTATATGCTCACGGGGATCCTCATGAGCCAACCCACCAAACAACCTTTTCAA
TTGCAAGAGCAGCTACATGGTACTTGTAATGTGGAACACAGCGTTCCCTTCGTCCCAAGGCAAGCAAATGACACCAATTC
CACCCATTAGATGCGGGTCATCGACATTCGGCTCATGGACATCATTGAGATTTCCGATGTCATCTTGGTGGCCCACTTGG
CTGCCATTGCTTCCATTGACACTCATATCCTCTATTTCAACAGCAACACACAAACCAAAACTAAAACTAAGTATATTCAA
CTATGACTAAAATGAACAAAATTCAACTTCACCAAAAATTCTCAAACAACACCACTCCCCGGCAACGGCGCCATTTTGAT
TAACGTTTCAAGGACACTTCATCCAATTCTAAGTGTCAACGATCGCTAGTCAGTATAAAACTCAACTAAATGAGTTGGGG
TCGAATCCCACAGGGAGTGGTACGTGTTTGAGATTTAATAGCGAAGTATGAACATGGTCAAATCAGTCAAAGAAATAGAT
ATTATCAAATAAAAACATAATTCAAATCATGGGGTGACACGAATGTCAAATAAGAGGGTTTTGGTTTTAATTATATCAAC
TACAGCAGCAGCAAACAATATGAAATGACAATAATGAAACAGGTTCTTGGGATGTGATTCGATTATAGGCTAATATAGAC
AAATGGGTAATTGCAACTTTTAGAAAATAGCTTAATATTACTGAGTAAGCTAAGCCATAGAGGGAATAAATTTTTTCTCG
AACAATTTATCCCGAATAAAGTTGATTTCTCTCGAACATCAACAAGCAAGCAAAATAAGACCAACCTACAGCTTAGTCTA
TTCACTCTCTCGAGCTAAATATGTGGGATTGAGTTTAGGATTCACTATCTCGAGTTAAACCCATGTCAACCCAATACCCA
TTGACCATCAATCAATAATCTTGGTTTTAAAACCTTTCTTTCGAGCAAGCCAAAAACATGAAGGTAGAATTGCATTTGCA
ACTACAATTCTTAAATTAAACCACAATTATTGATTGAACTCACTTCTAAACAGCATTTAAACTAACAATTAGCAATACCA
ATAAACTAAATCAGCCCATAATCACATAATCACACCCCAAGAATTGGGGTTTTAGCTAGACATCACAAAAAGATAAAAAT
TTGTTGCCAAATTGTGTTTCCATCAACTGGATAAGATTAATTTCGTCCTTACAATGCTCCAAGTCGAAGAATCTCAACGA
CCCACTTCCAATTTCTCGAAAGTGAAAAAATTTAATTCTCCAAAGCTTAGGCAAAACAAGAGAAAACTTGTCTCAATACT
CAGAATTCAATGTCAAAACTTAGAACTGAAAATTCAATAATAATTTGATTACTAAACTAAATGTTAAAAAATGTATTTAT
AGTCGCCAAAATTATGCTACAAAGGACCATTCGGCGTAGTAAGTCGGGCTCGCGATCCTACCTTTGGTCATTTCCATTGC
CTCTCTTCTTTGGCCTTCAGCATCCTTAAGTTTTGTAACTTTGGGTCATCCAACACTGCATCGCAAAACCACTTGGTGAC
CCGCCAACTTCTCATTTATCTCACCAATTTGGTTTTCTCCTTCAGGCTTTGGAACACTAGAACTTTAGGCGATATAATGG
TTATTCGGCGACTCACCAAAGGGACTTGGCGATCACTAGGATTTCAGTTCTTCCTTCTTTCAGCTCGCTTTGTTCCTTTT
TGCAAACTAGTGTTCATGCTCTGTTCCTCAATCTATATACCTGGAAATCAAGGGTTTTACATCAGTTATTTGCACAAAAT
AAGCATTTGAGGACACTAAATCATTTTAAATAAGCCCTAAATGAGTCCAAATCTCGGACTCATCAACGGTTAAAAATCTC
ACTTCCTTTTCACAATACCAGTGGCATTGAGCATTCAAAATGCTAATGACTCAAACGTCACCAAAAGATGTTCAAGAGTT
GTGAAAAAATGGTTCAAAACATGCTCAACCTTTCAAATAGAGATGTATGCTCAACACTATTCACTTGCAATACTATATTC
CTTGTACCAACCAAGTCAAAACCTTCTAAAAATGAGGAATTTTTCCCTTAAGAAAGTCGTTAACCAATCCATCATCGGGA
AACATTATGCATCTATTCAAGAACAACTATTTAGACTTCACCACAATCAACACCAGTCAAACACTCACAAGTAATTGATG
ATTTACCCTTTAAAAAGTTGTCACTTTATCTATCATCGGGCATCATCAATCTATATCTCAATTATTTAGCACAAAAACAA
AGAAGCTATAAACTATAAGAAACAAAATAAAACAAATCAAACCATAATAACATCTCAAAATCCTGACAAGGGCACATCAT
CCATAAATCAAAACAAAACTAACCCGACTAGGGCACATTCAGATGCAATACACAATCTAAAATAAGCCCGAGAAGGGAGG
CACCCCAACTGAAAATGTAATGGTGTCCTCCTAGTACCACAATAAAAAGACAATATGAGGGACTCCTTGCAAAGATCATC
ACTCATCGAAGAGGTTATCGGGATTAGAAAGTACAACATCATCAGCCTCATCACTCGAGCCACAGAATTTCTGAAGTGTA
CCCATCATCATATTCAAAAACTTTCTCTTCTTCTTTTAATGTTCCTTCATCTTTTTTTGCCTCCTCGCCGCTTTTTCCAT
CATGTTCTTGAGAATATGATGATCTTGCACTAGAGTGGAAAGGGTATAAGTAGCACTACCTAAGGTTGAGGAGCTCTCTC
CAAGGCTTGTAGGAAGACTCTGAGTAAACTCCTGAATCTACAAGGGAATCCGAGTATCCATCACATGTATCTGTTCTGGT
AAGTGGACTAGTATCGGTGGTCCTTTTCATAGCAACTCAGCTGGAGGCGAAATATAGTTTAACCTAGGTGAAGTGGTGCC
CTCGACAAATGTGCCAAATGTTATATCTTAACATCAATCTTTCTTTTCTTAGTCACATGCCCTGGACCTTTCTTTTTAAG
TTGATGGATAGGGCCTTCAGAACTCTTCTTACTATCTCTATCATGTTGCTCCACCTAATCTGTCAGGTATAAATAAGTAA
TCAAAGAGGGATAAGAGAGAATTTTTTTTCCTTCTAAGACAACCTCCAGAATGTATGGCATGATGATCTACCCAACATTA
ATAGGAATCCCCTCCATGATGTCACAAATCAACAGTGCCCTATCAAGAGACAAATTGATCTCATTCCTCAAAGGAATCAC
CCTACTATAGATGATTGAAAGCCAAGTCTTTGCTTTATCTGTAAACTCTGAGGAGTCGATCCAGTGGTTGTTCTCAATCC
ATTTAGGCCTATGTCCACCATGAAAGTGTGTCACAACCACTCTTTTCCCGCTTCCATTTCCCTCGCCTTGTGAACTTCAT
TATCGGCATCGGGAAGACCATAGTAATTATTGATCCTTATGGGGTCAAAACAAACTATTTTTTCCTGTACCATAACTACC
AGCTCAGAAACTTTGAAACAAAATTGTTACTTTTTTCTTGTTATTGATAGAGTGGTATTCTCTGTCCCTGTCATATAAAG
TAGAGAGGGAGGAATGGAAGAGAGAAGGAATAAGAGCAAAGGATTGACAAGTCTAATGGGAAAGAATGGCTGACACGTTG
ACTGTTTTGATAGATGGAAAAAAGTCACCAAATAAGTTGATTTCAGCGTCATTGGCATAGAACTCTCAAACCACCGTGTA
GTTAACATTGATAGGCTCATCCGTAAAACACATCCATCATCTAGCCTTTAATCGCCTATAGAAGTCTGGAATGTGCTCTC
AAAGATTATTCAAGAAAAGACCCCTCTCCCTAGTGATATTCTTTGTAAGGAGGCGGTCATGCAATTTGTGGCATTTGGCA
GAGACAAACCACTCATGATCAAAGATTTCATCCCCCATAACATCTTCTTCCATATGTCCTTCCACTAGGTTGACGTTGTT
GGCCATTACTTTGCAAGTAGAGTACCTATACAAGATACACACATGTCAAACAAAAGCAAACATACTTAAAGCAAAATATT
ATCAAGAAATTAGGCAAAAGAAATGAGTGAAAAAGGAATCGGGGGACGGGGGTCATGAGATTTCTCAACACGATTGCGAG
CCTCCACCTTTTATCTCTTTGCGATCGTGAGATTAGACATTGCGATCGCAGAGAATAGATTATCCCCTAGAAAATAACTC
TCTCTTTGGCATTTCATCGAACACCCATTTTCCCCATTATCAGCTAACATCCAAACTACATCAAAAAGCAACCAAACAAC
TACACGAATTTAATTTTCAAAACCATTCATGATTATTAAAAAAAAAATAGGGCAAGAATCAACCCTTTTTGCAAACAAAT
TACCAATTTTAAAACATTGATCAAGGAAAGGAGGAGAAGTCATACTTAAGTGAAGAACAAAAGTTTGAAGGGAATTCTTG
CCAAAGATATGCAGAGCAATTGATTTTATAGAGAGGAAAGTTTTGGGGGAATTTTTGAGGTTTTTAGGTACAGTGATCTT
GAATTTAAACTACTGATTTTTTTAAATTCATGCAAGTTATCATGGTCGTGACCTCGCTCCTCACGATTGCGACAACAAGC
TTTTTTTACCTGTCATGGATGCGACCTATGGCTCACGTGATCTCGACACCCAGGTTTTGATGCATCACAATCTCAGCGAT
TAGCTCTTGCAATTGCGATGAACACTTTGATGACAGACTTGCTGAAGCTACTGTTCATTTGGAAGATGGCAAGGTAGAAA
GGGTGATCAGCCCAATCATTTTGGGTGAACCTGAATGTGCCAAAAGTGTTCCATCTCCTATTTTGAAGGTGTTTTCACCC
CAAACTTCAATCCTAATAAATTTTATGCATTCAAACCTATTTAAAACATCACCACAAACTTTGGAATCATGAGGGTTAGT
AAAAGACAAAAATCATAAGCTATTCTAAAAATTAAAAACTTGAAATTAAACTATGAACTACATTTATTTGGATATAGATG
GATTGCCTCCCATCAAGGGCACAATTTAACATCACAGTGCAACGCCAGGTACATCACCCTTTGTGTTACCATTTGAGGCA
ATGAACCTTTTCCTCAACTTTGGATTAATTTCTCTCCGAAGAGCATGGGGACTACATGAGAGAATCAAGCATTGCGTCCG
ATCTCTCAACTTTGAAGGCTTGAATATTTTATCCAACTTCGCATCATTCTTCCATTTTTGAACCTTGGGAAAGAGTAAGA
ATGAGAGAGTAACAGGCCAGTAAAGCATTTATTTTCAGGATTGTTGGCCCTGAAGTAAGTGACACTTTCGATTCCACATG
AATTAAAGTTGTCAATAATAATATTTTTGGCTTTTTCTTACAACTTTAGTATCATTTCATTTATTTTGGCTTCTTGGATT
ATTACACTTTTGGATTGGTTGAAAACGCGCCTAAGATATCCTCAATGTCCGCCACAATCACTTCTCCTCTCATATTAGCT
TCCAAAGTTGCGATTTCAAACTCGAGTCAAACCATCTCATAGAACCTAACTAGGTGCAAGTCATGAGTCTCCTCTTCACA
CTTTCCAGCCATAGGATAATGAGTAGTATGTACCTCACCTCTTGTTCCCACCATGGACCTAAGAGTTATGAGTTCAAACT
CGAAATTGACTGCCTCATGGCACTGATTTAGGTGCATGTTGAGAAGTTTTTTCTTTTCTTGGCAAAGTTGGTGTAGGGCC
ATTTTTTCCGAATAGAGATTTTCATCCATGATCCTAAGCCTAAATTGGCTTATCATATTCATTTCACCACAAGGCCATGG
GTCGATATAGGGTATACCACTCCCAAACATTTCATATTCACAAAATACCATAGAAACATAATAAAAAAGTAAATACAACT
ATTCACAATCTAGATTGAAACAGGTAAACTATAAATTCTAAATCAATTCAATATGCCTAATTATTCCCCGATGGTGGTGC
CATTTTTTAACACACAAATTACCCTAAAAATAAGTTAAAAAAATAAGCGATCGTCGACAATAAAATATCCAACTAAGCGT
CGGGGTCAAATCCCACAAAGAACAATTTGTCGACAATTGAAAACACAAATAATTAATAGTTACAAGTTTGAATCTAAACA
TATAATATATTAGGTTATCAAATAAAGAGATATTTCGATAACCAAACTATGGTTTTGGGTAAAGACACTATCAAGCACGG
GATATACGAGAATTGGGAAATTTGGGATTCAATCCACACTCAATGATCCATTGCAATTCAACACATGCTAACTCAATCAT
AGATAGGAAAGATCCTCATTAGTCAACACTAATCTCCTTTCAGTCTTAATGTATTATATCATAAAATCTCCTTTCGGTCT
CAATCGTATTCAACAACCAAGAAATCCAAGACCTTAGTCTAAACCCCTATTTCTAGTAAGTTTAGCATTCAACAAAGTAG
ACCTAAATTATCTACTTTCGGTCTCAAACTTAGGACTCAAAGCTAAATATGATTATTAACCTGATTCTCCACTCCACAAA
TTCTCTTTACGGCAACCCACAAAGATTGAAAGCTACATCCGAGTGTGCACTTTCAAATCATAAATTTAAATATGAAAACT
AGATTAAACTTATTTCATGAAATTAAGTATGGAATCAATGATTCACAAAAGAAATAGAATAATGAATCAAATACCCAAAT
AGTTTTATCTATTTCAAGCACAAAGCCCCAATTCTATATACACAATTACACCCACAATTCTAGCAATGTAAACCAAGGAA
ATGAAGAAGGGGAACAATAGATTTTACTATTAAGAACATAGTCTTCAAACCCAAATATGAATTATGAGGCAACTTTCCCT
CAAAGTCTCAACCCCAAATATGAACTACCAAGTAGGGTTCTTCCTTATTCCAAGCTAACAAATGAACTCTATCCTAAAAT
TCTGATCTATGCAATCTGAATTGAACAATTTTGCCTTTGACGACATTGACTCAAAAGAAGGTGAAATTCCTATGGTCGGA
AGCTTGTGAGAAAAGTTTCCAAGTGTTGAAGGATAGAGTCACTTCAACCCCAATATTGACATTACCGGAATGTTTAGATG
GTTTTGTGGTTTATTGGGATGCTTCACGAATTGGTCTTGGTTGTGTTTTGATGTTTATGCTTAAAGGAAATTAAAGGTGA
ATGAAAATAATTGGTCGACTCATGATTTGAAGTTAGCGGCAGTAGTGTTTGCCTTAAATATTTAGAGACATTACCTATAT
GGTGTTCATGTAGATGTGTTTACGACCACAAGAGCTTGAAATATGTGTTTACCCAAAAGGACTTAAATCCTCGCCAAAGA
AGGTCACTTGAGTTATTGAAAGATTACGACATGAGTGTCCTCTATCATCCTAGTAAAGCGAATATGGTGGTAGATGCTCT
TAGGTGACTATCAATGGGAAGTGTTGCTCTTGTTGATGATGGTAAGAAAGAGCTAGTTCGGGATGTTCATAGATTGGCCC
AATTAGGTGTTCGTTTAGCTGATTCTAATAAGGGTGGTGTGATTGTACAATATGGCTCAGAATCATCTCTTATATCATAT
GTAAAGGCTAAGCAAGATATTGATCCGATTATGATCAATTTGAAGAAGTCAGTTTCTGAAAAAACCATTAAGGCTTTCTC
CCAAGGGGAACATGGTGTCCTTCAATACCAAGGTCATTTATATGTTTCGAATGTTGATGAGTTGAGGAATAAGATTTTGC
AGAAACTCACAGCTCTCGATATTCTATTCACCTGGGAGCCACCAAGATGTACCGTGATTTGTAGGAAGTCTATTGGTGGA
ATTTGATGAAGAAAGATACTGCGAAATTTGTGGCTGAATGTCCAAATTGTCAACAAGTTAAAGTTGAGCTCAAAAATTCG
ATGGTTGGCTTAAGATATTAGCATTCCTACTTGGAAGTGGGAATATTTGAATATGGACTTCATTACTGTTTTACCTCGTA
CTTGTCATTAGTTTGACTCGATTTGGGTTATTATGAACCGAATGACGAAATCAACTCAATTTTTCTCGTAAAGCATTTAG
TTTCAAACGAGGAGTATGCTAAGATTTATATTCAAGAAATGGTAAGGTTGCATGTAGTGCCTTTATCCATCATCTCTTAT
CGTTGTACTCAGCTTACATCTCAATTTTGGAGGTCGTTTCAGAAAGGTTTTGGTACACAAGTGAAGCTTAGCACAACTTG
TCATCCTCAGATCGATGGACAATCCAAGCGTACTATTCAGACCTTGGAAGACATGATGAGAGATTGTGTGGTTGATTTCA
AGGGTGATTAGGATGACCATCTGCCTCTGATTGAGTTTTCTTATAATAATAACTATCATTCTAGCATTTGAGATGGCACT
GTTTGAAGCTCTCTATGGTATGAGGTGTAGATCACCTATTGGTTGGCTTAAAGCTCTCTATGGTAGGAGGTGTAGATATC
CTTAACATTTGAAATAGTCACACAAACTTAAAAAAGTGGATCATCTTTTACAAATTAACTAAAAAACTCTCCCAGAAACT
AGTCTAAATAGGTACAAGAGTGACTAAGGAGATACAATGTACAAAAGAAAATATGACGCAACTTCTACCATGATGAAAGA
TGAGTAGAAGTTGTCAGATATCACCATCACTTTCACCTATGAAACATCACTAAATCTCGCAACCAAACTATGCCAAGTGG
CATAGCTAGAATAGTATATGTAAAAACAAAATACACTAGTAGGTATCATCGATCGACCCAAACCTACCAAATAATAACAT
GCATAATAATCAAAGAAACATGCAACCTGAGGACTGGATTAGGACCTCATATACTCTAACCCAATTCACATCACCTCTTC
CACTGCCTACTCGAATATTTGAACATTCATCCCTCCTAAAACTCTCATACAAGATCATAGTCTAACTCTTCTATCACATA
AAGATTCCCTCAAATACAAGGCTACTAACCCTTGTCACTCCTTATACACCCCCATTATACGACATATAAACAAGTAGCCC
CGAACTTTCAGAATTTCCCAATCATCACACACAACATTTAACATGTCTTTTCAGTCCACACAAGGAGTCATCCTAGCCTT
CAAACATACTAACCTGATCCTTCAGGGACCAACACACATAACTACACATGTATTAGCATGGTTCCCAATCTAATAAATTA
CATAACTATATGGGTGTGTGTGTGTAAGTGTTGCACCTGATCCCCTAATACTACACATACAAGGCAACACAACCACCAAG
GATCCGAATCACGCGTGTATATTTATGAAACGCATGCATTGCATACGATTGACATTATCTTTCACTCCACATTATGCCTT
TTAAACTTCCCTAATTAATCATGTATCATGTATGCATTACTAATGAATCGGTTAACAAGAACATATAACATATACAGGGA
AACCACATTCATCACCTACCTGTGAGGCTTTCTCCCCCAAATGTTCCCTGATCACAGTCCGATTACGCACGACCATCTTC
CCTAGAATGACACCAACACTATCATAAGCCAACCACAATTAATCAGTTTCACCATCAGCCTAACCGCATGTAACCATAAG
TTCAATCATTTAGACTCTATTTTTTAAGTCATATGCATGCGATCTCCCGACAACTACAAGATAGTAAGCAATTGGAAATA
GGTTTAACTATTGAGTTGAGAAACCTAGCCTACCTAGGCGGCAAGCAGCTATTGAAGAACTATGAATGCAACTTCTTGCT
CGCTGGGTAAATCTTGAAGAACATTGGACGGGAATCATTGGGTTCTAACCGTCCTTGCGCAAGAAATTCTTCCCTCCATC
GTATTCAAGCTTAGAGTGACTTGGGGAAATTTTTGGAGTAATCCTCGTCTATTTTATTCAGATAAAGTGAGAAGAAAAAT
AAAAGACATCATTTTATCTAGAGCCTGATTTCATCAGTCCTGATATACCGGTTCTGCAGGCGCTATAGCACGGCCGCCAA
AGCGGGAGATATCCCATTATGGCGGGCTGACATCAGCCCCCGGATCAATTTAAGCTTTAAGTAATTTTGTTGTGTGCTCC
AAAATTTTAATTGGGCACTGAAATTTAAGACTTTTTTGGAGCTTCACACGAGGTGCATTTAAATAACAACGGATCAAGTC
GTTACAAAAATAGAGAAAAAAATTATGGTGTGGTCAAAAAACTTTTGCATGTTTAATATTTTTTATTAAATAAATATTGT
TGGGATTTAATCAATATTGATTATTGAAAAAAGTATTTCTCACGAATCATCTATTTTCATAATATTCATCTGGATGATTA
ATATCCTATTCATAATGATTAAAAATAGTATTTTAAAATACATATTGCACAGAAAATTAATTTATTATAAAGGGCCTAAA
AACATCCCCGGCCTATTGGTTATAACATTTTTTTTTGGCTCTTGAAGTGTACAAATCCCTGCCCTATAAATAGTTTAGGT
ATTTTCCTTTTGTTGTTATTTGGTTCATTTGAATTTTGAATTCTTTCTAGTTTTTTAACTAAAATAAAGAAGGATCTTAC
TGTCATGTCAAGAACTCTTGCGTGTTTAACACTTTTCTGAAAAATATTATTGTTGTGATTTAGCCTAAATTAATTATTAA
AACTAGATATTCCTCACAAGTCATTTGTTTATATAATATTCATCTGATATCAGTAATATCCTATTCTAAATAATTGTTAT
AAAAAGTATCTAAACAATGTATAACACAAGAAATTAGTACGCTATATATAGGGACTAGTAACATGCCAAGCTTAGCCATC
ATAACATTTTTTTGTCCATGTAATGACCCAAAAGATCATTTTTGGAAATTTTCACAAAATTATTGTTTTACTCATTCCGA
TAGTTGTCCCAGTCATTTTTATCAGTTTATGAAGTTGATTTGAGAATTTTGAACTATTCATTTAATTATAGTTAATTAAT
TGGTGGATAATTTTTAGATAATTAATTTAGTTTGTGACTAATGAGCTAAGTCAATAATTTATTTAATATATATATTACTT
GATCCATATATATTAAAATAAGTTAATAGGGTTTATAAAGTACATAATTATTTTAGAAAAGAAAGGGAGGAAGAAATTAC
CTGAACAAAACGGCGTGGGAACAAACAAGTTCACGTCTGGTAAGAGACTTACCTTTAGATCCATAATTAGTTATGAGTAA
TAATTTATATTATCCTTATTTAGAAGTGAGAGTTGGAAAGGACCAACACTGCATTAATACTCTTGTAAAACATGTATACA
ATTTTGTATATTAACTTTTGACTGCATTAATTAGTTGTACAACGTGCAAAAAGAATTGTACATTAATAGAAGGACTAACA
CCAAGGACTAACATTGCAATTATTATTATTACTCATTACCTAAAAGGACTAACATTGCAATTATTATTATTACTCATTAC
TCCTTATTAGAATTATTATTATTACTCATTTGGCTCTTTATTAGAGTTGACACTTTAAAACACGAACACGGCACTACCAT
GTTGTACACAAAGCATTTCAAATTGTACTATAAAATTAATTGTGCCTCATTAATTGTACACGTGCCTTTCTACATATACA
ACAACTCACATGAAGAATTAATTTTCTGACAATTTTGGTTATATTTTTGCTTAAAATAATTATTGCCTCGATTTTTATTT
TTATTTTTAACATTTATTTTTTATTTTAAAAGATTGGAAATTTTATGTTAAAAATTTAAATAATAGAAAAAATGATTTAT
TTAACTTTTATCATCATCAATACTACTAATTTATTTGACGTTTTTTCTTAATCTTCATCTCATCATTAATGTTATTTATA
TAATTTTCTTAAATAACTTATTTTTTCTTTTTTAACTCTTTTATATATATAAATTAGACTAGGTAATGTTGCCCGTGCTA
TGCACGGGCACGGGCCCAATAATATAAATGGTATGTTTTGGGGCTAATAACGGAGATTTTGAAGCAATTGTTTGCGTGGA
TAAAGGAATAAGTTTTTTTATCACAAACGTGTACTTTATTTGACGTTATTCAAGGCACAATAAGACTATCCACATACAAC
ATTTTTGAAATATTTTATGTTGTCAATTATCATGATTTATAGTATTTTTACGATAGATTCACTTAAAGAATGAGTGGAAT
TTTTTGTATTTTTTTCAAAACATATTTTATGTTGTCAATTATCATGATTTATAATATTTTTACGCATTTTTTAAATATAA
AAAACCCAAAAAAAAATAAGACAAATAAATTAAAATGGACCCAATATATGTTATTTTTGTTGTCTCAATTTATGTCACAC
AAATAAAATTTGGAGAGTCATCCAAATTTTAATTTTTTTTAAAAAAATGTTTTAAGTTATTAATTATTGTGATTTATAAT
ATTTTGATGTAACTTTCAAATAACCAACATTACTGGTCACTTTGTCCTAATTTATGTGATATGGATAAAATTACAAAATT
AACCCTTTTAAAATGTCTTTCAAATATTCTAAGTTGTTAATTATTATTATTTATAATACTTTTTTGGTAATTTTAAAATG
ATATGTGTTATTTTTTCTGTCCTAATATATGTGAGCCTGAAAGAATTCTGAGAGTGAACCTACTTTATTATATAGCTTTT
AAATATTTTAA
>mtp571.scaffold_2
ACAGCTCCCACCATGCGGAAGGAAAATAGAAGCTGCTGGAGATTTCTTCGTCTTCACCTAATGAGACATCACTGACCCTG
CATCTAGACTATACCAAAAAGGCATAGCAAGAGTAGTATCAGAACAAAATCACACGTACCGGTAGGCATCATCGGTCAAC
CTGACGCCCATGACATAATATAAGAATTCAACTAGTAAGAACATGCAATAAGACCACTCGCTTCTCCACCTTTACCCTCT
CTCGAATACCTCAAAATTACACTAGCATTCTTACTACTAACATACATCTAAGTCCACCTATTTACTAGGCTCTTGATCAT
AACCTGACCATTCTAAGTCATAGAAGAGTCCACAATTGCAACTACCAATGTTCCCTTGAACAAACAATCACACGCGACAT
ACACTTGCCTTCTCTTCATCTTACCTAATCCCTGCCACATGACACCTTTTATCAAGGCTTCCCAACTACCAACCACGAAT
CCCTTTCTTTCACAGAGGACACTACCTAAGTATTTCCATCATGTACACCACCCCCACTTCTCACCATCCAACACACATAC
AACCTTTTCTCTCACACGTTTTCAACCATTGAACCCTTCCAGTTTATTCAACAAAGAGATACACAACAAGTTTACTTGAC
ATAGTAGAACAATCAGATATATGTCATCATTATCATTTAACGATTCTGAGAAATATTGTATCAATTATTACTTACGAACA
ACAGAGAATTTCATAATTCTCAAGATATGCAGTTATGTCAAGTCAATGGTCATCTCACGGAACCCAAGCCCAAACTGCTT
GCATACCGAAACGTGGTACTCGATCCAATGTTTATGCCGGAACATGGCAACTGATCCATATATTTATGCTAGAATGTGGA
AACTGATCTATATATTTATACCAGAACGTGGCAACCGATCCAATGTTAGTGTGTCAGAACGCAATACCCGATTCATTCAA
CAAACCACAATCACAATCACAAGGTACATTCTCATAGTCATACAATCCAGTCATGATTCATGGTATTCATCAATCATCTA
TCCTCGTTTTACAAGTAGTGTGGTCCATAGTGCAACATTCGCATACATATACGTATTATAATGAAACAAGAAGAACACAT
ATCACACAATCATGAAATCACAACCATCACAATGAAGCATTCATTAACATATGCCACCAAAAAATAACTCGACCATCTCT
AGCCCTAGTTCATCTTCTAAGGCTTTGTTCTATGAATTAAGTCATCTTCTCCTCGGTGCACGAAGGTCTACGCATAAATG
CTACCATTGATTAACATTATACTACGCAGTGAGTACATGTTTATAACTACTCAATTAATAAACCTAGCCTACCTGGGCAC
CAAGCAACTGCACGGAATTATGGCTGCGATTATGGTTTTCGGCTTCGTGACGGTGATCTTGGTCGGAAATCTGTAATCCC
TCGACCTCCTTACACTAGAAATCTCTTTCTCCCTCCTTCCCAAGCTCATAGCAGGTTTTTGAGGGTTTCTAGGGTGGTTT
ACGTCTAAATTAGCTATTTTAGGAAGAAGGAGAAAAATAGATTTCATGTTTTTTACATTCTATCTCGTCTATCCCGCTCT
GGCGCCAGCTTAACCCGCCGTGGCGTCGCCTCCTTAGCAGCATCTGGCCCGCTCTGGCGGGACATTGGCCAGTAATTTCC
CAAAGTTTTACTTTTCCTTAATAACAACGGTTTGTGTCGTTACATATATCTACTCACCATCTTAAGATCTCATCCTTAAC
TTAATTCTCATAACCAATGGAATCTCTGACCTTTAGCCAATCATAACAAAGAAGACAACTATAGCACAATCTTATCTAAA
CATACATCATATAAGAGAACACTTCCTTAGGCAACCTTAAGTTATACTTGTGCAATGCATGAATAAGACCCCATAATCCT
ATCCATGCTAAGTACCACTTTTAGGTCCTCATAATCATGCTCCTTAGTTGGAAACTAGTCCCTCTCTTTAAACCTTAGAA
CCCTATAAGGTACTTCCTTAAGCACATCTTAGCTCTTTATTAGGATAAACCCTAGGAGATACTTCTTTAAGCATGTCTAG
GTTCATTATTAAGATTGACCCTATGAGATACTTCCTTAAGCATGTCTAAGTCCATTAATGCTTTTGAACACTTAGAGATA
CTTCTTCAAGTATGTCTTAGTTTATTGGATATGGAGATTGCTACTAGAAACCTTAACTCCACTATGTGAAGGCTTCATCT
CATGAGACCTAACTTTGGGAAAACCCACACACTACTATGTAAGAGTTCCCCCTTTAACTTGGATAGTCCCCTCATCAACT
AGGTGTGGTTCTCCTTTCAACTTGGAGCCCGGACCATACCTTGTATAACACTCCATCTCATTGTCAATACCCACTAGGGG
TCAAGCATACATCCCTAGATTCACTATTAAGCCTTGCTTAATATTCATGTCTCATGGAAGAATGTCCTTGACAATCAATC
CATGTTCAAGTGATTCTATTACTTTATACATTCAAGTATTCATAAGGTAGGTTAGGTGAGTATAGGTCTTTGACCATAAT
TCTAACTATTAGACTTTTATTCATCACATTAACTTTACTCTCAAAGCCCTAGTGATTCAACATTCATGACTACAAGCCTT
ACTTCAAAGATTTAGTTCATACAATCATCATACATATCTAGGTTTCATGACATTCTAGTCATAAGCTTCCTCTTTAATCA
ATTCTAGTCATAATTCACCATATAAGTTCAATCTCAAGATTTACTAGTCATAATTCATCATATATGCTTCAATCTAATTC
AATTCATGATTACATGCTTCTATTCTTGAACTATTACTATACAATTCATCTATTCTAGAAGATCAATCTATAAACCCTCA
ATTTCCCCTTTCATGGCATAAACCCACATAAAACCAATTTCATCAATTAGACTAGGGTTAAACATGGAAAACATATGAAT
TCATCATAATATCATGATTCAATACTAAAACAATCATAAACAAGTATTATCCACTTAATTAGAATCATACTTAATACTAC
CCACAACATAGGAAGAAGCCCTAGCTAGAATTGGGTTTTATCTTCACAATTGGGGGAAATCTAGGGGGCTCTATGGATGA
AATAATCCATGGATGAATAAGCTATCATACCTTGATTATAAATCCCTCACGAAGCTTGTATCAATGGAGGAAATTGACCT
AGCTTGACCCTCTTTTCTTCTTCTTCTTGGGTTTTTTAGAGAGAGGATTTTTGAGAAGATGAACTTTGAGATCTTTTGGG
GTTTTCGAATTAATGACTTAGTTAGGGTGGTTAATGACTTAAAATAGTTTATATAGGTGTATAAAGTCCATACAAAACGA
CCCCCACTTAAAACCAACTAAAAATGAATTTACTAAAAGACCCCTCACTAGGAAACCCACTCCCAAGCTCCATGATAGGG
CTCACGAGCGGTGGTCAAGACCACGACCCGTGGTCTTGCATGTGATCCTTGGGCAATGGCTATGGCTCGGTGTCTTGGCC
TCCATAATGCTAAGGCATGACCACGAGCCTTCCCACGAACCGTGGTCAAGACCACTGGCAGTAAAGTGGCTCGTGGTCCA
TGGTCCAGTGACTTGGCCCCAAGGACCTTCCTCCCACAAAGCTAAGGCACCTTAACGAGGCCTCCCACGAGCCGTGGTCA
AGACCACTGACCGTGGTGGTGGCCGTGAAGTTGGGGCAGTGCTTGCCAAGATTGGGGCAGCCTTGGCCTTTGGCTTTTAG
CCTTGACTTTTGTAGCCCTCAACTAAACCCTAGATGGTCTACTAAGCTACGGGAAGTCATTTTACGATTCTAACCCTTTC
TTCAAACGCTAAAACCTTCACGTAAAGTTCTAGTTTAGTCTACAAATTTCCAAAATGTTACAGTGTAGTCCGTCAATTTG
AAGCTAACGACTTTTAAGTCTTTTACTAATTATTTTAATTCAATACCATGTCATTTTACCTTTTACCCAAAGTCCTATAT
AAAAAATTTTAACCCCAAAACCACCCAATTTAATTCATTCTCTCAAATTTCTAAAAGAAGAACAAGTTCATCCTCTTTAA
TATTTCTCTCTTTAGAAGCTTGAAGAAGAAGACTAGGGTTTTCAAGACAAGTCTCCAATTCCACCATTGAATCCAAGTTT
GTGGCATTGAGGTATGATAGTATTCATATATGGATCCCTTTCCTCCATAGAGTTCCTAAATTCCCCAATTTTGAAGTTAG
AAATTTCCAATTGAAGTTAGGGTTTTATTCTATGTCATGAGTTCCTTTTTAGATTTGATATAATTGATTGTTTTATAAAG
TATTATGCAAGAATTAAGGTAATCTCATGATTTTAAGATTAATCCCCATGAACCCATGCTTAACTCATGTTTTCTAGATT
TTCATGAAAGCGGGTTTTGAACTATTGATTAACGTTTCAAGGACACTTCATCCAATTCTAAGTGTCAACGATCGCTAGTC
AGTATAAAACCTAACTAAATGAGTTGGAGTCGAATCCCACAGGGAGCGGTACGTGTTTAAGAGTCAATCATGAAGTTTGA
ACATGATCAAATCAGTCATGGGAATAAAAATTATCGAATAAAGACATAATTCAAATCAGGGGGTGACACGAATGTCAAAT
AGGGGGTTTTGGTTTGAAATTATCAACTACAAATAGTGGCAAACAATATGAAATAACAATAATGAGACTGTTTGTTGGGA
TGTGATTTGATTATAGGCTAATATAGACAAACGAGTAATTGCAACTATTAGAAAATAGCTAGATATTAGTGAGCAAGCTA
GGCTATAGAGGAGATAAAATTTCTCTCGAACAATTTACCTCGAATCAAGTTGATTTCTCTCGAACATCAACAAGCATGAA
AAATAAGAACAGCCCACACCTTAGTCCATTCACTCTCTCGAGCTGAATGTGTGGGATTGGGTTTAGGGTTCACTCTCTCG
AGCTGAACCCAGGTCAACCCAATACCCACAGACCATCGATCAATAAGTTTAGTTTTAAAAACTCTCTCTAGAGCAAGCCA
AAAATACAAGGGTAGAATTGTATTTGCAACTACAATCCTTAAATTAAACCACAATTAATGATTGAACTCACTTCTAAATA
GCATTTAAACTAACAATTAGCAATACCCATAAACTAAATCATCCCATAATCACCTAATCACACCCCCAAGAATTGAGGTT
TTAGCTAGACATCATAAAAAGGTAAAAACAGTTACCAAATTGATTATCCATCAACTGGGTAAATATAGATTAGTCCTTAC
AATGCTCCAATTAGAAGAATCTCAAAGATCCACTTCCAATTTCTCAAAAGTGAAAAACTTTAATTCTTCAAAGCTTAGAA
AAAACTAGAGAAAACTGCTCACCAGTTCAAAACTCAATAATAAACTAAAAATATATGAGCAAAGATACTAAACTAAATGT
TCAAAAATGAATAGTCGCCAAAAATATGCTGCGAAGAGTCACTCGGTGAAGTAAGTCGGGCTCGCCGAACCACTCGGCGA
GCCGCCCTTTGGTCATTTCCATGTAGACTCTTAATGTAGTAGATGGATATTGAGACTATGTAGACTTTCGCTTAGTTTTA
TTGAACTCTTTAAGGTGAATTGTCTTTTAAATCTCTTGATTTTCTATTATCTTGTTCATGTATGTTAAGTGGCTTGTGTA
GGGCCTCTCAGGGTCCTATACACCATGTTACACCTAGGGCATACTTTGGGTCGTGACACAAGTCCACAAGCCTAAACCAA
GCCAGAGACCCTTCATGAGACCCTAAATGGTCCGTTTACAAGTGTACGAGCCGATAAGTTATCCCTCATATTGGGTGGTA
TAGTAATCCCGAGATAACTTATCCCGGGATAAAATAGGTAAATGAAAAATATGTCCCTTTAAATCCTTTTTATACATCAT
TTTTCACATTTATGTATATTTACATTTTTTTTAATACCATGTATAATAATATTTACTACTCCTTATTTTTATGATAATTA
TACATATTTTTCTATTAAAAAATTATACTATATAAATATAATTTTTATTTATGAATTTATTTGACTAATTCTTATGTTTA
TTTTATTTTGATTTCTCATAAATTTTCTTCTCTTTAATAAACTTAAAGAGGGAAGTTCTATTTTTAAGCTAAATAAGAAA
AAAAGTTATATTTTTAAATACACATGGTACTTATCATGGGAATACATAAACAAAAATATTTAAGTTAAATAAAATAAAAG
TTTTATTTTAAAAAATGAATAACTAAAGCTCGCAAAGAAAAAATTCAAAAGTTTAAATAAAGTGAAGGGTAATTTTGTAA
ACAAATAACTTGTTCTTAAAATTTATCAATATATATTATTTTGAATACAACAAACCAAACACTCAATAAGAAATAATCTC
AGGACAACTTATCCCATCATAACTAATCCCAACATAACTTATTCCATCATAACTCATATTCAAACCAAACGACCCCTAAG
GGAACTAAGTATTTTCCAAATATTTCATTTTTACATGAATAAAGAGAATATTATTTTGAAAAAAGTTAAAAGAGTTTTCA
AAAAGATTGAGTACAGTGCAATTACCTCTTAAAGAGGCCTTTTTTGAGTAGTTATCTCAACCCGGAATATATTTTTACAT
TGAGCAAAAAGAAACCTTGTTTTCTAAATGAGTAATGAGTTTCAGAGATATTTCAGAGCAGTTACCTCTTTTAAGAGGAT
AGTTTGAGAAATTATCTCAAACCAGAGAAAAAGTATGTTTTATACATTTGAGCAAAAGTATATATTATTGGGAGTAGTAT
TGAGCACCGATATGGGGGAGAGTTTAGACAACTCACAGCCCCCATAAACCATGTCTTGCCAACATAGGTACAAGATCATA
CTTTTTAGATGAATCCTTATTGCTTAGTGGATCCACTTAGTTGAGAGGTTCTATATTCCGGCACGATATAAGACAGTTCT
GGTAGTGTGGACAAGACGTTGTATCATCACGTAACTCATAGTGATGGTTGTCGGTTAGAGAATCTCCCAATAGAGTTAAA
GTGTATTTTTTTATATATATCACTTATTATGTTGAGTTCAGAGATGAGAATGTATTTTGTAAAGCTTTAAATGATTTAAC
TCCTTTATTTCTTTACATTTAGATTGAGAACATTGTTATATATTACATTCCTTTCTTTAAGTTATTTCGCCTCAGCTATA
GTACATACTCGTACATTGAAATGTATTGATGTCCTACTGCATCTTTTTATGATGCATAAATAGGTGTTCAGGATCATCAA
CAAGTGCTCAATTGAGATCACTCTACACTCCAGACAGTTTCGGTGAGCTTCGTTGCATTCCAGAAGACTTCACATCTACT
TTCAGTTTAGTTGTTTTGAGGCGTCGTGGACACCTATTTTAAACATTAGAGGCTTCATAGATGGATAGAGTTGAGGAGTC
TCTCAGTGCTTTCTTTCCTTAAAGATGTTTTGCAAACTATTATGATTATTGAAATGAATACTTTCAGACATTCGAGTTGA
GTTTTATTTTGAGATCAAATTCTGTTTTAAGCCTATTATTGCTAAGTAGTCAGCATGCCAATGGTTCACTTGTGGATCAA
GAATGGTTCTCGAGTGCCGGCCACGTCCAGGATGTAGGCTCGGGGCGTGATAAAAGAGTTGTTACTTTTCCGAAAGGTTG
TAAGTTTTTTGATGAGTTATAGCTTTTTCGAAGGGTTATGACTTTTTTGAACGGTTAAGAGTTTTCTAACAAGGACAATA
AACACATATTCATACTATCCTTTTTTACTACAAATAGAGGGGTTTAATGTACTCAATTTCTTCTTCTTTCATCTTGATTT
TTGATTTGATTTTTTTATTATTATATATTATTATTATTTTTGAATATTTTGTATTTTATCTCTATTAGACCTTTTAAATT
AAATTTTCTATAAAAAAATGTATTTTTATTTGTACTTAAAAAAATAGTTCAAATTGTTGAAATTTTTAAATAGTTATACT
ATTTAGTATGGGATACACGTGCAATATACATGTTTGAAACTAATACATAATAAATTATGATATTCACAATACAATTTTTT
TTTTAATACATGCATAAGCATGATTAAGAATATAATTCCCCCTAAAAGTGTACAAAACTAAAAAACATATAAATGATATT
TTTACAAATAAATACTATATTTTAAATGTACAAATTCTATTCTTATACATTTAAAATGGAAATAAGTCATAATATAAATA
CACACTACTATAAAGAAAAGAAAAAGCAACAAATTATAGTATATTTCCATTTCAAGTGGGGACAAGAAGAAAGGGTCCCA
CATATTACACCTTCTTCCCCTGTCCATTTCCCTTTTTTTTTTCTCTCTCCTGCACTTTTTTATCAGATTATATTTTTATT
GATATTTTATTGTTATCAGAAACTCAACTATTCAACAGCATACAATCCTAAAAGAACCAATCCCCTTACCCTCACACACA
GAGACAGTAGACACAGATTCTGAAAAAAGGTCCATCTTTTCTTGTTCAGGTTGTTTTGTTGTATGGTCTAAAAGCTGCTT
GCTAAACAATAAATTAAAGGGTTTATCTAGAACTTGCTAATCTTTGTTTGGTCAGCTTCACAGTTTTTATATCAGGTAAA
AATGGTTGCTTTATTGAAAATTCTTTTTTTTTCTATTCAAATGGGGTTGCTTGTTCTTCATATGGTGTTCTGTTGTTTGA
TCTGTTTGTGGGTTGCTGAAATTTTTGGATTTTCTCATAATTTTATGGCTCATTTTGAGAATTTTGCTGTTATGTGTGCT
TTTTCATATTTTCTTGGAGTAGTTTTCTTTGTTCTTGTGTGAAAGTCTCTAAGTCTGCAGCTTGGGCTATATTCGACTTT
TTTTCTTTGTTGGTTTAATTTCCCACCCACCCACCATATGTTTTGCTGCTGAATTTTTGTTTTGAATGGATTTGTGGTTG
GTTTAGTTGATAGAGCTTTTCCCCAGCTCACATAATATTATTGAGTCCGGATATAGTAGGAGGGTTGCGGTAAGATCCTT
TTAGATACTCAACTTAAATAGAGAAATAGGAAAAAGATCCCGAGTAATTGGAATTGAGAGATTGATAGATTTGTGATTGC
CTGACAGAAAAAGATGTTGCTTCTTGCTGTAGCTAGTGATGCTTAGAAATAACTCGCCAAAGTTCTCCACCTTTTGTTTG
ATTCTCTGTTGTAACTTGTTTGTGGCAGCTTTCCCCTTTTCTGAGTGAAGTGGCATACTTTATCATTCACATTTTCTGTT
CTCTGTAATAGTTAGTGTTCCATTTTAAGTGGAATTTTGATTTAGTGCTCCTTCGTTTTGCCTCTCTATCTCCCAAGGGG
TAAGACTCCACTTGTGGGATTAAACTGTATATGTTGTTGTTGTTGCTATCTCGGTTTGAATTCTTCAATTTTCGTGAGAA
GGTGGATTTTCATTTTGGATAAGCAAACATCACAGAATGTGAAAGATGTAGTTGTATTCTTTCTTAAAACTTCTTGCTTT
TCATTTGGATTTTAATTAATGCAGATTCTGTTCCCTGGTACAGCATAAGCACAAATTGTTTGAGCAATCTGTATGTACGT
GCTCAACTAGGAAGCAACTTCTATTGCTTAAATTCTAAACTTTTCTGCTGAAGAAGATTTACAGACAGTCTTTTTTTTTA
AAATCTTAGATTACTGAGGAGAAGTGATGGGGCATATATGTGAATTCTGTGGGGAACAGCGGTCAATTGTATATTGCCGG
TCTGATGCAGCTTGCTTATGTTTATCGTGTGATCGCAATGTGCATTCTGCCAATGCCCTTTCACAGCGCCATTCCAGGAC
ACTTTTATGCGAAAGATGTAATTCACAACCAGCTATTGTTAGACGTGTTGAGGAGAAGGTTTCTCTTTGCAAGAACTGTG
ATTTGATTGGTCATGCTGGTTCTGGTACAGGTTCCATGCATAATAGACAAGCACTTAGTTCTTATACTGGATGCCCTTCC
GCTGCAGAACTCTCTACTATCTGGTCGTTTCTCTTAGATAACCCTTTAGGTGGTGATTCAACTTGTGAGAAGGGAATGGG
TTCAATGAGCATCACTGACAACCGACCTACGGATAGCCGAGCTCCTCAAGGAACGTTCAGCTCTCAAGATGCATCTGCTA
CAGTTGAAGTGAGTGAAATGCATACCCCAAACAAATCAAGTGTATTGGTGGGATCCTCCATGCTTACTCTTGGCAACAAG
CTAAACAAGGTGGAGCAAATTGTTGGATCTGTGAATTTTTCTTCATCAAAGGTAATCTAGGTTTTAAAAGATATATTATA
ATGAGAAGCTAATAATTCTTGCTGATATGTCGTGGATCTGATAGTTCTGTTTTCCTTGACTTCGATTTGATAGCAATGAC
GATCAATAAGTTAGTCAACCACTAGTGGGCTCATGAAGCTGAGGTTGTCTTGCACCTTGTTGTTCCTCTGGAATCTTTCA
ACAAACTTCAGCTTTGATTTTCCAGTGCCCAGCTCCTTTTTTAATGCTAATTGCTACCTGAGATTAGTGAAGTAGTAACA
GGTCTAAAAATGTTGAGGAAGATGAACTGTAATTTATGATTCTTTCTTCTGCCTTATGGGAGAATTCCATATTCGTTTTC
AAGCATTTGATTGCACTGCCTCATTTTATTATGTTATGCTTGAGAATGGTTACCCACCATGTGTGTTACCTTATTGCTGT
TAAATCATTTGACACAAGATTTCTTGGAAGTTGCTTATGTTGTTATTATTCTTGCACAGGGCTGTTATTCTGGAGTAAAA
GGCTCAACTATATATGAGGATGATCCATTCTCTCAAGATTTCAATATGGATGAAGTGGACTTGAGTTTTGAAAATTATGA
AGAGCTATTTAGTGGTTCTCTCGATAATCCAAATCAGCTATTCGAGAATGATGATATTGATGGATTATTTGGGACGAAAG
ATATGTCAGTTTCTGATTCCAGCTGCCAAGATGCCAATGCTGTCGAGGTCATTCTTACTATTAACATGATTAGTTCTGCA
TCTGTTGAAAATGAAATCCATGCAAACTTAGATTTTCTGAGGCTATATCAAGTAGTCATATTATTACATTTACTTTTGGC
CCTATATAGGAATCTTTTAGGCCTATGGGTGATTTTTATGCAAGGAGCAAATATAGAGTACTTTTAGTACTTTTTATCTT
TACTATAATTTTGTATAATGTTAGCGTGAGATGAATTTAAATGGAGAAACATGGCCACTGGGATACATATGGCTTACTCA
ACTTGTTTGGGACTAAGACGTAGTAGTTGTTCTCGAGAACTTCAACACTGCTAAGAGAGCATAATTCTTACAATCAGGAA
AGTTTTCCACTGTCATCTAAAAATATGTGGCATGTGACTGACCCAATATTATCAAATACATCTACTTTAAGATTCTAGAA
ACTAGATTATTTTGCATCATGAAGGATGTTTCCCTCCTAAATCACTTTGTGACATTGAGGATCCAGTTGATTATATCAGG
CATTTTGTGTTATATTATGGGCAGGATTCACAAAGAACTAATTTCTCAAACCTTTTGATTCTCATACTTCGAAATTTCTT
ATTCTTGTGCTGTTTCTTCTTTTAGTTCTTGGTTTATGTCTCTGTTTTTGTTGCTAGAACTTTGACCAAAATGCCAAATA
TTGTGTATTTGGATGCATATGAATTTATAATGTGTGGTAGGTTTATGTTTTCGCTATGAGCAAAGGAAATATATGTGTTT
AACTGTTAAAGCAGGTAGACCTCTGGTTCCCCTTTCTAGTAAAAAATTATTGTGGACAAGAGTTGATAGAATATTCATTT
GTATAGTTGATTTAAGAGTGTTAAACAACTTCTAGTGAAAATGCCTCTCCATAATGTTAACTGGATACATTATCTCTTAG
CTTCCTTTTCTTTTGTATTCTTGTTTGTATATGAAGGTCCTTTTTTCTCTTATTAAAGGATAGGGATAGGGCTTGGTAGC
AAACTAGTCAAGAAGCAGCAGATACATTACTTCCTAAATATTCATTCAAGTATCCATAATGCATAGATCTTTTTGCTCAC
TCCCTCCGATCCATCCCAGTTTATGCGTTCGTAACAATTTTACTATAAACTTCTCATTTTAACCTTATGAGATGATTTAC
AGCCACAACTTCCATGACTTATTTTAGACAATAAGTTTCAAAAAGTGTTTCTTTCACTCTTAAACTCCATGCCCAGTCAA
ACACCTTCACATAAATTGAGACGGAGGCAGTGTTTTTTATAAGGTATTGATAATGCATAGATGTGGGAACTGTATTTATT
GATACCAGTTGAATCAATAACATGATATCCATTGTTTAGAAGTTGTCTGCTGGCAAGTGATTATAGACATTCTAAATCCA
TGATCGGATCTGGTAAAGATTGTATGATTCTGCACATGCAAATCCTTTTTTTTTTTCGGGGATGAAACTGATTTGTTAAG
ATATTTCCATGAAATTCTTCTTCTTTTCTATGTTCCCAAGTATCAGGAGCTGATACTGATGAAAACTTTGGGTCGAGGCA
AGATTGATTTAGTTCTGCCCATGTTTTGATTTTACTGCATGGATATGAAATAGATCCCACTTCCCAGCATCTGTGTTTAT
ATTGGATGACACATCAGGAACCTAAACTGATCGTTATAAGATTCGTTAAGACCACTGAACGAGATTTTCCGATAGTGGGT
CTTCTACTACACAAAAACATTAAAACATTCATCTCTTCCTGTTTTGCGGAAAGTCTTGCCTCTTATTTTCCTTTGAATGA
TCTGTGAGTGATTAATGTTCGTACATTCCATTCAAGTGTTCTGATTCAGTGTTCATCTTTTCGTCTGATTACTTTTGATA
TGATGAAAGTCTCTTTAATCATACCTAAACATGTTCACTTGAATCAATGAAAAATGTACCAGGGGTCATCAATTCGAAGG
GTAATGACGATGCTTCCAGCATGTAGCAACGCAGAGTCTGCGGAATCCCTGATGAGCTGCAAAACAGAACCTACTGTTTA
CTTTGCGAGGCAAGCATCCATCCTCTCATTTTCTAACCTTGGGGGAGAGAGCAATGCCGGGGATTACCAAGAATGTGGAG
CCTCGACAATACTACTTATGGGAGAACCACCTTGGTGCCATCCATGTCCTGAAAGTTCATTGGCATCAAGTAGCAGAAGC
GATGCTGTATTGCGCTACAAGGAAAAGAAGAAGACCCGCAAGTAAGTTCTCTTGTAATAACCAGTGGAACTTCACCCGCG
AGTAGTATCCTTAATTCAATGCAGAAGAAATAGTGCTGTTCTAAATAGGAGTGTCTGGGTTGTGCAATCTCTAGTTTCCT
CTAACTTTTGGCTTATTCTCTTTGTTCCCATCTTCTAATTGTCCGATCTCATGTGTAGATTTGATAAGCATGTGAGATAC
GCTTCTCGCAAGGCAAGAGCTGATGTTAGAAGGCGTGTGAAGGGACGTTTTGTCAAGGCTGGTGATGCTTACGATTATGA
CCCAGTGAACGAGACCAGAAGCTTTTGATTCCAACACTTATCACCATATATATTAGGAAACAAAGGACCGATATTAAATT
GGGCAAAGCTGATTGAGGTATCGTGCCAAGGGATGAATGGAAACTTATTTCCCTAGTTGCTACGACATTGGATTGCAATG
TCCAATCAAGGAAAGCTAGATGAGGAAATCAGAATATCCTCGGCTGCTTCACCGAAATCCAATTTATCAGCCAGAGAAAA
GGAAAGAGATGAAACATGCAAACCTTTTTTTAACCAAGTGTGCTGCAGAGAATGGGACTCGGCCATTTCTAGAGGCACAT
GATCAGCTTCATTCCAGAAAGGGTTCAGACTTCCCATCTTGGCTGTAATTATTTTGTTCATCGACTACACCACGTTTTCT
TATATTGTTACCCCTCCAACTAGGTGGACGTTTACACATTTTGAGTCCCAAAATAATTCAACCGTACGTCCTTTCTTGTC
TGAAGGACTGAGAGTTCCTTGGCAATTATGTTATGCTGTCATGTATAGTATGTGTAGAAGGGATAGAATGAATTGCGAAA
CGACAGATGAAACTTGCCTTTGTTAACATTTTTCCTAATTTGTTGTAGATAAAATGTATAGCATAGACAGTTGGAGCTTT
GAGAGAGCAAACCATCACACTGCTATAATCTCCTCATATGTTAGTAACTATAATTCCTGGTAGTATCTGAGTTAATTTGA
GCGATAATGATCAAATTTAGGTGGAGATTCATATTCTTTGGTCTTAGAGCAGCAGGAAACCCTTTTTCTGTTGGATTTTT
TTTTTTTTTTTAAAATAATGCCCTTTAATAGCTAGCCCCCCCGTATAGTTTGTTTGTTTTACTTTCCTTGTTGGTATGTT
GCAAAAAATAATGTCTCTTTCCTTTTTTTGGCAACTTTTTAATGTCAACTTTCCACATGAGGTGTTTAAGATTACAAGTC
TACATATCTTTAGTTTAAGATCACAAGATTTAGAAGTCTTCTTTAATTTGTTTGACTGATAAATTTATTTTAGTCTTACC
ATATTTGACCAATTGGACAAGCCATGATACTAAAGTAAATATGATAAGGGATCTCTATAGACAAGTCCCTCTAAGCATCT
AATTCGATCATATGTTTTGCTGTCCTATTTGTTAGTTGTGATGCCATAATCTGGTATAGAATATGGTTGCAAGAATATTT
GGGACATAGAGATAAAATATTGATATATTTTATTTTAATAAAAGGGATATGTTTCTCTATTACTTAGTGGGATGAGCTAA
GATTCACAAGTAAAGTAGAATGCTTTGGTACAAAATCCATAAAACACATCTACTAATTCATATGTATCTTCATTGTAGCC
ATTGAAAGAAAAGAGAATCTAATAAAGAGTTGTGAAGGACTAAGAAAGGAAAAACTTTAGTTATTTGATTCCTATAAGTG
AATATGACATTTAGAAAGATGTGTTTAGTCATATAACATATTATATGTACATGTAACCTACATTTTTTGAGACAATTAAA
AGGCGCTTTTTCTAGTTGGCACATGATCATCATTTAGAAATACATATTTTTAAATACATTCCACCTTATATTTAGTTCTT
TTCCCCTTGTGTTATAAGTTCATTTCGATCACATTACACTTAATATATATATTTTGTGTGTGTGGAATATGATTTGATGG
ATAGGCAACAATTTGATGCACACTTCATATATATGTTTTGTGTGTGTGAAATATGATTTGATAGATAGGCAACAATTTGA
TGCAAAAAGAGATGAGAAGTTTGACTTTGAAGTCTTAGTAGAAGTCATTCACAAGTATTTGGATCGAGCTAATCCCCCAA
CGCTCAAGTATGCATGAAAAGAATTGAAAAAAATAATATGTTGCGAAAATTGTCTTGGTGTGATGCATAGGGTAGGTATT
CTGTGCGCCACACTAGTGTAAATATCTACAAAACCTACAAAATTGTCTTGGTGTGATGCATAGGGTAGGTATTCTGTGCG
CCACCCTAGTGTAAATAGCTACAAAACCTACAAAATTGTCTTGGTGTGATGTATAGGGTAAATATCCTATGCGCCACACT
AGTGTAAATATCTACAAAACCTACAAAATTTCACCTTGAACTTTTGGCTTGGTGAACACTTGAGGACTAACTAGTAGAAA
ACCGTCCTTAACCAAAAAAACTTATTTTTGAGCCATCTTTTGGATACCAAAATCATACAAAATCTTACCATAGCAATGTC
GTAAGTTAATATAATTGTCTATTTGGTTTGGTACTTATAGATCAAAAGTTTTATTTAGGCTTGATGAGATCTTGGGTTGG
AAATTCATATTGTTGTGTTCACAAAAAAATATTTGGCACTATGACTTTTTTATGATGTTTAAATGAGTTGCACTATGCAT
AAATATGTTACAATTATAGATTAACCCAATTTGTTCATGTGCTATAGGATGGATCATAAAGAAATATGTTCTTTATTTGA
ATTTGATTCTATATACACTGAAACAAAAAACAACTTTTAGCGGTAATAAATATTGACATTAATAAAGAGTGCTAAAGTCT
TTACCAGCATTAGTTAAGTGCCACTAGAACCAATGTCGCTAAAGGCTTTAGGGACATATACAAAGAGTGCTAGTTGCCGC
TAAAAATACATATTTAGCGGCAATTAATTCAGCGGCAATTAAGAATTAATTGCCGCTAATGATCATATTTGATGTAGTGA
TAAAAGCACTGGATATGTTGAAGAAAAAAGTTGACAGTGTCTGTTATACAACTGAAGGAGAATCAAAGATAAAGCTATAT
CTAAAGAACCTAGTCCTTATGTAGAAATTGAAGAAATATTTTTGAAGAAGACATACATGAGAATGTTTTTTTGAGTGAAC
ACAAGGCTACAATCTGTAACACCTCGGAAGTGGAAAAGTAGAATTGAAAAGAAAAGAGTGCAGAAAGTTGTTGATGCATT
GGTTCCACGAGCCTAGTGTACGGACCATAGATGGTTGTGCGGGCAGTGGAAACTAGTCGTGGACTGGTGGTTGGAAATCT
GGAATACGTTAAGTCTTAGGTGAAGTTTTACGGGCCAACATGATGACTCTTGAAATGATATACGGGTCGTGTAAGATGCC
AGTAGAGTGAGTTCCAGACTTACTGAAATGTAGTTTTACGGGCCAACATGATGACTCTTGAAATGATATACGGGTCATGT
AAGATGCCGGTAGAGTGAGTTCCAGACTTAGTGAAATTTTATTATCTTGGATCTACGGAAGAGGTGTACAAGGTAGTACA
ACTCGTGGTTACTTTCCAGGAAATTCTTGAGACTCAGTGTACGAGGGGTTACACAGATCGTAGTTGGGTATACGGTCTGT
AGACCTTGGCTCGTAGTCCTCCATCAGAGAAGCTGATTTTTAGTAATTTGTTCACGAATGGACAATACGGTCTGTAGAAG
CTTGTACGAACCATACATGGGGTCTGTAGAAGTGTTCCGACAATTATTTTTCAAGGTTAAATGGGTCTTAATCTATTCTT
TTAATTCCTATACTATGTCGTTTTAAGCCAATTTCTAAGACCTAAAACCGTTTCTAAGGTTCAAACCCTCTCCATTCACT
CTCAAACTCCCAAAGCGCTCAAGTCTTCTTCTCCAAGTTCTCTCAAGGTGATTCTAGATTTCTTCAAGATCCAAGTCTCC
TCTTCTAGATTTCAAATTTAGGACTCATCAAGGTATGTGGAAAATTTATCAATGGATTCCTCTTCACCCATTAAGTCCGA
AAGAAACCTCAAAGTCTCTCCATGATTCTTAACCAAATTCTAGGATTTCATGATTTTATTGTGGGTTCAATTGATTTGAA
ACTTATTCATTATTATTGATCTTATTATGCATGATTTGATCATAATTAGATGTTTCCAATGATATTTATATTAACCCATG
CTAGGCAAGTGATTTTGATCTAAAATTAAGCTTTGATGATATACATTCGTTATGAATTGAAGAGATTATGATTCAAGGGT
ACTTTAGAATAAAGTGTCAACATGATTTTATGAAATTAGGTTTCTTCCGATTGAAGTATTCTCATTATGGAAAGATTATC
GTGATATAGATGCTTTCGATTAAGTGTCTCTCATGAATTGATTATGTTACGAAATCATGATATTTTAAAGGAGCTATTCT
TATGATTATGAGTCTTCAAGAACGATTTGATATTACTAGATTCTTACCATTTCAAAGACTATGAATATTAATATGATATC
ATCATGCATGTTTTCCTTTGGGAGCTTACTTAGCACAGAGGCGTACTAGTGGCGACTACACAGGTTCCTAAACTACGTGC
CCTCATAAGATTGTCCAGAATAGATATTAGCGGGTGGATTCACCTAAGCTTATGATTATGACCCTTATCTTGACAGGTAG
GACACTCTCTTTTCAGTGTGAGAGTAGTACATTAAACTCCATGTTATAGCTCACATGGTTTATGTCCGTTAATGGTATCT
CCCACAACAATTCATGATTTCTTCAAAAGATTATGATTAAGCTTATGATATGATTTTAAGAATATTGCATTGAACTTATA
CTATGCTTTATGAACTCAGCTTATCAGATTATTTCATGTTTTACTTGGTCATGCACATTGTTTTAAAAGGTGGGGGCTTG
AGGCAAGACGTTTTAGGCAGTATGGGGCGAGATGTAATCCCTGAGACTAAGGCGTAAGTCTTATAGATCTACGGGGCGTA
GTCTCATGTATATTACATTTTATAATTTTATTATCATCATATCATACTATAAGTGCGAAGAATAATGGGCAAACGTTAGA
TTACTATTTTGCCCTTACACTAAATCATAATCTAATTAATTTAATATTAGTAAATAATTTCTAATTTATTATATACAGTA
AAACCTCTATAAATTAATACTCGGTAAATTAATAATCTCTCTAAAATAATATTTTCATCCGGTCCCAACTTGGGCCAATG
GAAAAAATCGCCAATTTCGATAAAATTATAAGATAATATATTTCTAGAAGACCCCTATATAAATATATGGTCCCACTAAT
ATCATAAATTAATAATTCTTTAAAAGTACAAATATATCTAAGACAAATTAGTGAAATATGATTCTATTGTGTTCTGTTTT
TTCTTAAAATTTAAATCTAGTTGAAGCTCATCTCTAACTTTTCTTATTGCATCCAAGGGCTCCGATTTATTTTAATTGAA
AGTTCATACTCCCTTTGTCCCTAATTACTTGTCCACTTTTGAATTGGACAAGTAATTAGGGACAAAGGGAGTATGAACCA
GTTATTTCAAAATTGATCTTTTTTTGTTCTTATGGATTCCAATTTCGTCTCCATGTCTTGTATATCAACTGAACCACTCT
CTCCGAAAAGATGAAATGACTTGATACCATGTCTTAGCTTGAATTTTTCAAGCCAACCTAGAGATAATTTGTGCTCAAAA
TCTTGCTGAGGATATAAAAGTTTCATTGCATCTATTGCCTTCTCCAAAATTAACTCTCCTGTTATATTCACATGGTCTTG
ATATTAGAGAAACCACTTATAAATGGCCTTCTCCATGTCTGGATATTTTGCTGGCTTGTGTCGCTTGATATCCTTTTCTT
TTTCTAGGTCAGCCGAAAGATATTTAGCTGATCGTTTGAGTGTGTTTGATATTGTACCTTGACTAACTTTCAAATGAAAG
TTTTCATTAAGCCACGACTGTAAATCTTTTTGAGTGCATGCGAATATTTCTTTTGTACTCACATAATGCTTTACGTATTT
GATCTATCATTGTTGATTTTGTGACACACTTTAAATGAGAAGCCATTTTTGGATATGATTTAAAGAAATTTCCTATGTTG
CTTATATAATTTTTTTCCTCACCATCATACATCGAATGTTTTTAATAAGAATACAATGAATAATAATTGATTATTAAGAA
ACAATGAGCATTATGTATAATTTTACAATGAATGATTGAATTCTTGAATTTTTTTTACAATGAATCATTTAACAAAAAAA
ATAATATTACAATGAATCATACATATACATTGTACTTTATGTATAATAAATTTAATATTTATGTGAAATCAATAAATATG
ATACATAAATTAGTAAGATACAATAATTTTGATGTATTCATTGTACTTTATGTATAATAATTTTTTTTTATGTGAAATCA
ATAAATATGATACATAAATTAGTAAGATACAATGATTTTGATATAATCAAAATTAACCTTCATTAAATCTCAAAAAAATC
TTTAAATTAATAAATATTGATTTATCGATTAAATAATATCTCTATAAAATAATAAAATTTCATGGTCCCACCTATATTAA
TTTATAGAGGTTTTACTGTAGTCATATTACTCTTAATTTAAAAGTTGATATATATATATATATATATATATATATATATA
TATATGAAAAGTCACATGGAAATTCATTCATATATTATACTATAAGTGGGAAGAATGTTAGGTAAACGTTAGATTACTAT
TTTACCCTATAACGACCCGAGCCTACACCCTGGACGAGGCCGACACTCGAGAACCATTGCTGGTCCCCAAGCAAACCCCC
ATCCTAGCTGGCTACAAGCGGAAGATTAACTCAAGCATACATAAGCTTAAAACTGAATTAAATTCATTGAACTCAGTGAA
CTTTAAGAAAGTGTAAACAATACTCAAAAGAAAGTAAATACAGAAAACTCTTCAAGTCTGTCTATCTATGAAGCCTCTAC
TATTACAGAAAGATATCGGGACAAGACCTACGACATCTAAAAACTACTAACTATAAGGTAAAGGTAAAGTCCGCTAGAAT
ATAAGAAGGCTCACCAAAGATGACTGGAATATCACATGACCTCAACGAAACGCCTATTGATGATCCTAAATACTTGTATT
TGTATCATGAAACGATGCAGGACAAATGGATCAGTACGTGGAATGTACGAGCATGTAAGGGGAATTCTAAAGCATAAACA
TAGACTTGAACTTGATAAAAAGGAAACATACTCACCTCTTCTCAACTCACTCAACTAAACTCAACTCAAGAATAAGATAC
TCAACTCGAAGATTAGATACTCAACTCAAAGATATGATACTAAACTCAAAGATTAGATACTCAACTCAAAGATATGATAC
TCAACTCAAAGGTACTCAACTCAAGATAAAACAACAATAAAAGATGCAATATATGGAAAACTTTTAAAAGAGTAGATAAT
AGCTCAATTGTATTGAAGAATACAATAATAACTCAATTTGTATATAAAATACAATATAACTCTTTGGTAGATTCTCAAAC
CGACAACCATCACTATGAGCTATGTGATGATACAACGTCTTGTCCATGCTGCCAGAACTGTCCTATATCTTGCCGGGGTA
TATAACCTCCTCAACTAAGTGGATCCACTAGTCTATGCTAAAAAACATTAAGGAATCATCTAAAAAGTATGACCCTTTCT
ACCCACGTTGGCTACATGGTTTATGGGGGGTGTGAGTTGTCTGAACTCTCCCCTATATCGGTGCTCAATACTACTCCCAA
ATATACTAGCTCATATGTTTTAAAACATAACTCTTTTTGTGATTTGAGATTATTACTCAAAAATCTTTCTCTTAAAAGAG
ATGGTACTCAAACTGCTCAAAACTCTTTTGGAAATCTCAGTTTCCTCTCATCTTAAATGTAAAAACATTTACTCATTGGA
ATACTTAGTTCCCATATAACATTTTAAAGAAAATGAACCAACTCTACTCTTCCTCAACTCAGTGCTCAAGTCCTTAAAAC
ATGTTTTCGAACCATTTGTAAAAAGATTTCTTAATATAGGGTTCATGCCGAATTATGGATGTGAACGACTCAATTCAAGG
TTTTCAATAACCATGCATAGAACTCAATACTTGAAACTCAACAATTCCAGAACTCAAGGAGTCAATGATACTACTCATCT
CATGAATGTCGACTCGGAGGGTTCATACGGAATTATGGGTATCAACTACTAAACTCAAGGACTCAATGATACTTCTCATC
TCAAGATTGCTCGACTCATAGAGTTCATGCGGAATTATGTTCATGAACTACTCAACTCAAGGACCTTCATGGGTAACATG
TATGTCATGACCGAAGGGTACCCCCTAGACGTAACAAGGAACATGGAACCCCGAAAGGCACCATGTAAGACACTTAGCAT
ATCATAACATAAGCATAGTACAATAAAGAGTAAAAACACATTTCAAGTCCAAAAAGTTTTATAAAGGAAAGCGGAAGTCT
AGACTTGTCTCAATTAGCCATCTATTACAATATTGGAATCAAAGAGGGTCACAACCCATAAAACATAATCGAAAAGTCAA
ATACAAGAATGAAACTACTAAATGAAGATATCCGTCCTCAAATCATGAGGACTCACCAACAAGCAAGGCGAAATGAGTAA
ATCCAAGTTCTAGCCACAATGGGGACCACCTTGAGAACCAAACCCTACACTTGGGAAAAATGTAGGAAAATATGGGTTAG
TACAAAAATGCACTAAGTATAATAGCCGCAATAAAATCATGAGAACATGCTAAAAGGGACATTTTAGTTGAATGCATGCA
ATTTGCTAAGTTAAAGCATCATTTAGAAGATAATGGAAAAGCATAAGTCATAATCATAATTAACTCATATATCATCATAT
CATAAGAGGAACCTATCCTACTTACCCTCAAAGCATACTTGTGCAATGCATGAATAAGATTACATAATCCCACCCATACT
AAGTAAAGCTTCTTGAGTAACTATAGTTCATAATTCATCTTCTTGTTCATACTATCATAATAGGGAATAAGCCTTAACCG
ACATAGACCATGTGAGCTTACCATGGAATCCGGTGTCTACCCCACACTGAAAAGGGGTTGTCCTACTTGCCTAAGGTAGA
ACCATACTCTTAGCTTAGGTGGATCCACTAGCTAAATATCTATGAAGGCACATAGTTTATGGGATAAGGAGATTGCTTCT
AGAAACCCTGACTCAGCTAAGGTAGAAGGTTTCCATCTCATGAGTTACATACTTTGGGAACCAGGACTCAACTATGGTAG
AAGGAACCCATTTAGAAAGCCAGACTCAACTAGTGTAGATGCTTTCATCTTATATTCATATCCACTCAGTGCTAAGCATT
AATTCCCATAGATTAGATATTAAGTCTTGACTTAAGTTCATATTCATGGAAGAATGTCTTGACACTCAATGCAACATAAT
TCATACTATAGCTCATAGATTCAATGGGTGAGAAAAACCTTTCAACCTTAAAATCATCGTAGTGTGAGAAAACCTTTCAC
ATCATATCATATTCATACATAGGTGTATACACGAGGATAACCTCCAACAACACAACAACTAGATAATAATCATATTCACT
TTTACTCTCAAAGTGTTCATAAAGCATTGACATAATCTCATAGTCATACATAATTCTCATACTTTGTTTCAAGGACCATA
GATCATATTCAATCAACACATATAGAATTACTACATTAGACATGGATACTAACATGATTCAAATAGTTCAATTACTACAA
GCATAATCTTATAAGACTCTTCTTTTTACAATTCACCCACATCACAAGGTCATAAATTAGGAATATGGGGATTTTGATGG
ATTCTTTGGAGATTTCATCATAAAACTATAATAAATCATCAATTCAATCATAATATGAAGTAATTAAATCAATCAAATCG
TTTTTAAAGGAATCCATAACTTGGAGTTAAACCTTAGCTTTCTGGGGTATTTCTATCTTTGAAATTGAGTTTTGAAAGGA
CTCCATGGATGAAATCTATCCATGGATGAATAGCTACCATACCTTACCTTTGAATTCCAATGAAATTAAGGAGAAAAGCT
TGCTCCTTCAACCCTAGCTTCACCTTTCTTCTTCTTCTTCTTTCTTGGAGTTCTAAAGAGAGAATTTTTGGAGAGGGTTT
TGGGTCTTTGGGATTTGGAATTATAAGAAAGATGACTTAATTTAGGGACATAAAAACCTTACATAGTTAGTCTAATTTAG
TGTAAAATGACGTCACGTAATATTAAATTAAAATGGAAAACCTCATAATGCCTCTAAGTGTAACTGCCAAAAGGCAGTTT
CAGGCCTCACCCATGACCCTACGACCACAACCCGTGGGTGGACCCACGTGGCGTGCTGGTGAACCGTTGGTCGGAGTTCT
GGAACCTGTTTTCCTAGGCCTTGAATTATGCCCCTCACCCATATGGCGTGGCCTGACCCACGAGGTGTGGGTGCCTTCCG
TGGGTCACTGCCCAGGAAGCTTTTAAGTGACTTCCTCAAGGACCCATGGTTGGTCCTTGGGGTTTATACCTTGAAGTTCT
AACACGAAAACCTATATTTTTAGGTACGGGGAGGTACGTTTACGACTCTAACCCTCATTTAAGCTCTAGCTTTGCTTACT
AGTTTCCGGAGTGTTACAGTATCTCCCCCTTGGGAACATTCGTCCTCGAATGACGATCTAGACACCTTACATAATTAAAG
ACTCAAAACTAGCAGCCAACATGCATGAAACATCAAAATAATGCACAATTCAAAGGAGGAATCATCAACTCCATCTCAAA
ATATAATCAACGCAATACAAGGAAGTAGGAACTACATCTAACAACCCAATATGCATGAAACTCAATATTTCTCATATTCA
TAGGAGGAACTATCTTCTCCAACTAAAATCATGCTCAACACAATATCATGGAGTCAATATGCAATTACTCTCAAAAGCAT
ACAAAAGCATGTTCATCAACTCATCTCATGAAGTCTAATAGAAAACTCATACTAAATGCACAACAACATGAGGAACATAA
ATCATAAAAACTCATTGTCATACTAAACATGAATTTCTCAAGAACATGCATTACATAAGGAAATCATGGAAAAACTCATA
TAATCACACATGATTCCCAAAACACTAAAACTCAAGATGAGCTACTTACCTCAAGCTTGAATAGGAGTAGAAGGAAATAG
ATGAGGATATCGGGACTTCATATCGGCCTCGGCCTCCCAAGTAGCACCCTCAACTAAATGATTTCTCCATAAAACCTTCA
CGGAAGCTATTTCCTTGTTTCTCAACCTCTTGACTTGCCGGTCTAGGATCTCTACCGGAACCTCTTTATAGGAAAAACTT
TCATCAACTCCCAACCCTTCTAAGGGAATAATGGATGAAGAATCTCCAATACACTTTTTAAGCATAGAAACATGAAATAC
CGGATGAACCAGGGCCAACTCATTTGGCAAATCCAACTCATAGGCAACCTTTCCAATACGTTGCAAAATTTGATAGGGGC
CTACATACCAAGGACTAAGTTTCCCTTTCTTGCCAAATCTCATCACACCCTTCATGGGTGAGATTTTCAAATAGACCCAA
TCATTAACTTCAAATTCTAGATCCCTTCTTCTTACATCGGCATAAGACTTTTGTCTACTTTGGCAGTTCTCAACCTCTCT
TTAATGAGCCAAACTTTCTCAATAGCTTCATAAACTGATTCAGGACCAATAAGAGCAATTTCACCTACCTCAAACCAACC
AACCATAGACCTACATCTCCTACCATACAAGGCTTCGAAGGGAGCCATATCGATACTTGAGTGATAACTATTATTGTAGG
TAAACTCTATTAATGCAAGTGGTCATTCCAATTACCCTTGAAATCTATAACACACACCCTCAACATATCTTCTTATGTTT
AGATGGTACGCTCCGCTTGCCCATCATTTTGGGGATGAAAAACCGTGCTAAGCTTAACCTTAGTACCTAAGTACCCCATC
TCTCCCTCGGGTGAAAGCCTCAATGGACTTCTTGAGTACCGACTCTTTCAACTCAACTAATAAAGGATCAAGACCTTGTT
TAGACTTCACATTCATTACAAAGGACGATTCAGACCCATTATGGACCATGACACCACCCTTGGTGGAATCCACTACTTGG
ACACCTAGTCGGGCCAATCTATGCACCTCACGAACCAATTCTTTCTTTTTGTTCTCTACATGAGCCACACTACCCATGGA
CAATCTACTAAGTGCATCCACTACAACATTAGCTTTGCCGGGATGGTAAAGGAAACTCATGTCAAATCCTTCAAGAGTTC
TAACCTCTTTTGTTGACGAAGATTCAAGTCCTTTTGACTAAATACATATTGAAGACTTTTGTGATCGGTGAAAACATCCA
CATGGACCCCATACACGTAGTGTCTCCACACTTTCAAGGCAAATACCACCGCCACTAATTCAAGATCATAGGTCGGATAA
TTATTCTCATGTACTTTAAATTGCCTTGAGGCATAGGAAATCACGTTACCGTTTTCCCAACCCCACTCTAGAGGCATCAC
AATATACAACAAAACCATCTGTACCCTCCAGTAAGGTCAACACCGGAGCGAATGTAAGTCTACCTTCAATTCTTGGAAGC
TTTTATCACAAGCCTCCGACCACTCAAACTTAGCTTTATTTTGAGTCAAAGTCGTTAACGGAGAAGCAATGGAGGAAAAC
CCCTCAACAAACCTCCTATAGTAACCGGCCAAACCCAAAAAGTTTCTAATGTCTGAAGGAGTTAGAGGTCTATGCCAACT
TTTGACCACATCCATCTTCTTAGGATCTACCTCAATATCCTTGCTTGACACAATATGATCAAGGAAAGCTACAGACCTCA
ACCAAAATTCACTTTTGCTAAACTTTGCAAAAAGTTGTTGGCCCTTAAGAACTTGCAACACAATTCTCAAATGGTCCATA
TGATCATTCTCACTTCTTCAGTAGATCAAAATATCATCGATAAACACGATCACAAACATGTCTAGGTATTGCCTAAACAC
ACTATTCATCAAATCCATAAATGCCACCGGAGCATTTGTCAACCCAAATGACAACCACAAATTCATAGTGACCATACCGG
GTCCTAAAGGCCGTCTTTGGAATATCAACCTCGCTCACCCTCAATTGGTGATAAGCCGAACAAAGATCAATCTTCAAAAA
ATAGCTATCCCCTTGGAGTTGGTCAAACAAATCATCAATTCTCGGAAGGGGATATTTATTCTTGGTGGTCACTTTATTCA
ATTGACGATAATCGATGCACATTCTAAGAGACCCATCCTTCTTTCTAACAAACAACACCGGAGCACCCCATGGAAAGATA
CTCCGTCGGATAAAACCCTTGTTTAACAAATCCTTTAGTTGCTCTTTCAACTCTTTTAGCTCGGTTGGAGCCACTCGATC
GGAGCCATTATATAAGAAGGAATGGAGATAGGTTGCGTATCCGGTAAAAGGTCAATACGAAAATCTATTTTCCGTTCGGG
AGGAATACCAGGAAAATCATCAGGGAAAACTTTCGGGGAACTCATTCACTACCGGAACCGACTCTAGAGAAGGGGTTTCA
AACTCAACATCCATCACCCTAACAAGATGGTAAATACACCCTTTGGAGATAATTTTACTAGCTTTAAGACAATAGACAAA
TTGACCTCTAGGTATAGAGTTCCCCCCTTCCACTTTAAAATAGGCTCATTTGGAAATTGGAATTTAACCACCCGAGTCCT
ACTATCTATAGAGGCATAACATCATGAAACCAATCCATACCCAAAATCACATCAAAGTCTAACATGTCTAACTCTACCAA
ATCCCCTAAAGTAACTGTATGGGACAAGTAAATGGGATAACTTCTATAGACTCTTTTAGCCAGCACCGAGTCACCAATCG
AGGTAGAGACCGATAAAGGATGATTTGAAAGTGGAAAAGAGGGTAGCTTGCTTCTAGGCAGAATCTTTGCGTCTCACACT
TTGATGAGTGGAACCTCTTGTCCCCTTTAAGCGTGCGTGATCCAGTTATAGAGCCTATTATGGTTATCGAGTGGGCCTCC
TCTCCACCTAGGCGAAAGATAGGATGTCAATACTAACTCTTCGAGGAGTATTTCAAACTTCATGGCCAAAAAAGGTGTCA
CAAAGGACAAAGTAGCACCAGGATCTAACAAGGCATATACATCAATGGAAAAGACTTTTAACATACCGGTCACCACATCT
GGGGATCTTTCTTGGTTACCTCGGGATTGAAGAGCATTGAAGCGATTTTACTTTTGGGCATTGGAATTTGAACTGCTTGG
AGGAGCTTGTTGATCTTCCCTTCCCTGAACCTTGAGCATTAGAACATCTCTCATATTATGTCCAACCTTCCCACAACTGA
AACACCCATCGGTACCAACAAGGAACTTGCCATCATGCTTCCTACCACATTTTGCACATTAGACCTAGCAATATAAGAAC
CACAACTGTTACCTCCTTGAGGTTTAGGGTTGGAAACCCTATTCTTGTTGACCCTTGGAGCACTAGAGGAGCCTTGGTTG
GAGAACCTTTGTCTTAACCTTGGTTGACCTTGTCCATCGGACCTAGTATTGGAAAAGTTCCCATCATCGGTTCTAGCTAT
TTTCGCCTCTCTATTTTTTTTCTTGAGTCTTGATTCCTCAATTTGTTAAGCCAACACCATAATCCTTGAGATATCCATGT
AATTATGGAGCATTGCCGAATGACATTCTTCTTCAACCAAGTCAGACACACCCGTCAAAAACCTACTCATCTCATCCCTC
GGATCCGCCACCATAGATGGAGCATACTTTGATAGTTGGGGTGAATTTCAAGGAATACTCCTAAACGCTCATGCTACCTT
GCCTATGGTTAATTATTTCTTCCACCTTAGCTTCCCTAAACTCTTGGGGAAAGAATCTATAAAGAAACACCGATTTAAAC
ACTTCCCACTCTATAGGAGCCGGTCCTACTGGCCTATTTCTCTTCCATTGAGTAGACCATACTTGAGCAACACTCTTCAG
TTGGTAAAAGGCTAACTCCACTTTCTCTACCTAAGTCACCCCCATAACGTCAAGTATCTTATAAACCTCTTCCACAAATT
CTTGAGGGTCCTCTTCCATTTTGGAAGCATAAAACTTGGGAGGGTTCATTCTAGAAAAATACCTAACCCTTGAGATAGCC
AAATTCACGTTAGTATTTACTAGAGATACAACTTCTCTATTGGCTTGAGCCGTCACGACTTGAGTCAACATTTGGAAAGC
CGACCTAAACTCCGCATGGGTCACATTCTCCACCATGGGATCAACCGGAGCTTGATTATCTTGAGGAGGAGCTCCTTGAT
TCACATTCTACTCTTCCACCCTTCTAGCGTTAGCCCTTCGTGTATTCATTTCCTGAATACACATGAGAAGGATTAGGAGG
GGGACTTTTATAGAGTTAAACTCTAAGGCACGACTTAAGGGTAATGACAGAAGTGAAATTTCCTAAACATCTCATAGCCT
CTCATTCATAAATGTGGCGCGCATCACACTCACAAACAAGACTCTACTAGACATGCCTTATGAGACATCATCCTAGAATC
ATTCTAAACCTTGTGCTCTAATAACAAATTTTTCACAACCGAAGGGTACCCCCTAGATGTAACAAGGCACATGGAACCCC
GAAAGGCACCATGTAAGCCACTTAGCATATCATAACATAAGCATAAAACAATAAAGAGTAAAAGCACATTTCAAGTCCAA
AAAGTTTTATAAAGGAAAGCGGAAATCTAGATTTGTCTCAATATTGCCATCTATTACAATATTGGAATCAAAGAGGGTCA
CAACCCATACAACATAATCTGAAAGTCAAATACAAGAATGAAACTACTAAATGAAGATATCCGTCCTCGAATCATGAGGA
CTCACCAACAATCAAGGAGAAATGAGTAAATCCAAGCTCTTGCAACAATAGGGACCACCTCGAGAACTGGACCCTACTCT
TGGGAAAAAATGTAAGAAAATATGGGTTAGTACAAATATGCATTAAGTATGATAGCCATGCATAAAATCATGAAAACATG
CTAAAAGGGACATTTTAGTTGAATCCATGAAATTTGCTAAGTTAAAGCATCATTTGGAAGATAATGGAAAAGCATAAGTC
ACAAGCATAATCAACTCATATATCATAAAATCATAAGGGGAACCTATCCTACTTACCCTCAAAGCATACTTGTGCAATGC
ATGAATAAGATCCCATAATCCCACCCATACTAAGTAAATCTTCTTGAGTAACTATAGTTCATAATTCATCTTCTTATTCA
TACTATCATAATAGGGAATAAGCCTTAACCGACATAGACGATGTGTGCTTACCATGGAATCCACTGTCTACCCCACACCG
AAAAGGGATTGTCCTACTTGCCTAAGGTAGAACCATACTCTTAGCTTAGGTCGATCCACTAGCTAAATACCTATTAGAGT
ACATAGTTTATGGGATAAGGAGATTCCTTCTAGAAACCTGGATTCAACTAAGGTAGATGGTTTCCATCTCATGAGATACG
TACTTTGGGAACCAGGACTCAACTATGGTAGAATGAACCCATTTAGAAAGTCGGACTCAACTAGTGTAGAAGCTTTCATC
TCATATTCATATCCACTCGGTGCTAAGAATTAATTCCCATATATTACATATTAAGTCTTGACTTAAGTTCATATTCTTGG
AAGAATGTCTTGACACTCAATCCAACATAATTCATACAATAATCATAAATTCAATAGGTGAGAATAACATTTCAACCTTA
GAATCACCGTGGTGTGAAAAAACCTTTCACATCATATCATATTCATACATAGGTGTAGACATAAGTATAACCTCCTGCAA
CACAACAACTAGATCATAATCATATTCACTTTACTCTCAAAGTGTTCATAAAGCCTACATAATCTCATAGTCATACATAA
TTCTTATAATTTGCCCTTCAAGGACCATAGATCATATTCAATCAACACATCTAGAATTACTACATTATACATAGATAATA
ACATGATTCAAATAGTTCAATTACTATAAGCATAATATCATAAGACTCTTCTTTCTACAATTCACCCACATCACAAGGTC
ATAAATTGGAAATATGGGGATTTCATGGATTCTTAGGAGATTTCATCATAAAACTATAATAAATCATCAATTCAATCATA
ATATGAAGTAATTAAATCAATCAAATCATTTTTGAAAGGAATCCATAACTTGGAGTTAAACCCTAGCTTTTTGGGGAATT
TCTATCTTTGAAATTGGGTTTTGAAGGGACTCTATGGATGAAATCTATCCATGGATGAATAGCTACCATACCTTAGCTTT
GAACTCCACTGAAATTGAGGAGAAACGCTTGCTCCTTCAATGCTAGCTTCACCTTCTTCATCTTCTTCCTTGGAGTTCTA
GAGAGAATTTTTGGAGAGGGTTTTGGGTCATTCTTTTGGGATTTGTAATTATGAGGAGGATGACTTAATTTGGGACTAAA
AAACCTTATATAGGTAGTCTAATTTTGGTGTAAAATGATGTCACTTAATATTAACTTAAAGTGGAAAACCCCATAATTCC
GTCAAGTGTAACTGCCAAAAGGCAGTTTCAGACCTAACCCACGACCCTACGACCAAGGTCCGTGGGTGGACCCACATGAC
ATGCTGGTGAATTCTGTGTCGGGCTTCTGGAAACTATTTTCCTAGGCCTTGACCTACGCACCTCACCCACGAGGTGTGGC
CTGACCCACGAGGCGTGGGTGCCCTCCGTGGGTTATTGCCCATGCAGCTTATAAGTGACTTCCTCAAGGACCCATGGTTG
GTCCTTGGGGTTTGTACCTTGATGTTCTAACACAAAACCCTATATTTTTAGGTACATGGAGGTACGTTTATGACTCTAAC
CCTCTTGTTAAGATCGTGGCCTACAAGTTTCTGGAGTGTTGCATTATCTCCCCTTAGGAACATTAATCCTCGAATGACGA
TCTAGACACCTTACAGAATTAAAGACTCAAAACTAGCCGTCCAACATGCATGAAACATCAAAATAATGCACAATTCAAAG
GAGGAAACATCAACTCCATCTCAAAACGATTAGGAACTCAATACCCAAGACTTAGAGCTTAAAGATACTATTTCTCTCAA
AGATACTCAACTGATGGAGTTCATGCGGAATTTATCGGCCTGAACGACTCGACTCAACGGTCTAAATAACAATATGGAAC
TCATGTATATGACTCCTCTCATTCTCATACTTACTTCCTCAAAACTCAGTTTAAAACTCAAGTGTTGACTTTGAAACACT
TCTCAAGATTTATAACTCAAAATAAGGTTCATGCTGAATTATAGACATGAACAAATCAACTCAAGGATCTCAATAAAAAT
ATTGAAACTCAATAATTAGGAATAGAATTTTTAAAAGAACCATGAACTCAAGAACTCAAATCAACTTATCCCAAGAATAC
TCAAATCTAGGGGTAGAATCCTAGATTTCTTTTTTACTGGTTTTAAAGAAGATGTAGGGAGAGAGGATGAACTAGTCCAA
CACTATGATAGCCTTACATGCTTGAAAGAATAAGGTTCTTGATGAATCTTGAAGAATAACTTGATTAGGAGCCTTGAAAC
CACAACTGGAAGGTAAACGATCTAGAAAACCTTTCTTAAGATTCTTGAATTAGTTTCTTGAAATCTCTATGGCCAAGAAT
TATGATTTTCATTAGTGATTCATAATTGTATGGAGGAATTTAAGTTGAAAAATAAAATGGAATTCTTGAAGAAAGACTTG
CCTTGAAGAAGAATCTTGAAATAAAGATTGAAAGAATCTTGAATGAAGTCTTCTACTTTGATTTTTCCTTAGATTTTTTC
CCTAGGGTTTGAAAGAGAAGATAATGATGGATTAAAAGATGAAAATCTGATTGTTTTGAGCCTTTTATTAGTCAAGAAAT
TAGTTTAGGGTTTTCTTGTAGGTAAAAAGACAAAAAGGACCCTTTTTAATGTTTTCCCGTCAGCTAATTCGTAACATTAC
TGTATCAGGTTACTAAAATGGTCCTAACTTTTTACTCAGAAATTGGATTGACGCAAATTGGTGGCGTTAGAAAGGAGATT
CAAAAACCATTAATTTGATACATTATGGACCACATAATTCTTTATATTCTAAGAGATATGGTCATTTGAAGTTGACCTAA
GTAGAATCTTACATCAAAACTTAATCGATAAGGAAATTTCAAGAACACTTATCAAGAACTCATCAAGAAATTAAATTACT
CAATATTTATGGATAGATTTGCGAAAGAAACTCAGATTTGGCGTGTGGCTGAATGAACCCAACTCTATGGAAGCTTACAT
ACCTCAAAGAACTAGGTTGTTGGCGAAATCTTGAATTTCTTGAATGAACGCTTGAAACTTTGGACTTTTTCTCCTCTTGA
ATCTTCTCTCTAAAACCCTAAATGCTTTTGGGGATGAATGAAACTGCTTCTAATCAGTTTAGACCCTTAATTTGGTGAAA
TTCGCGTTTAGAATTAGTGACGGTAAGGAAAAGACAAAAATACCCCTCCTATTTTTGGGTAACTTTTCTTAAATGGACAA
CCTGATTTCAAAAGGGCATATCTCCCTCATACGAGCTCAAAAATTAGCAAACATGGTGGCATTGGAAAGAGTACTCAGAG
ATCTTTCATTTGATATCTTATTGGTCTCCTAACTCATTATGTACTGAAAGTTCTGATCATTTAATGTTGACCCAAAATTT
AAAAGAACAAATGAATGACTTGAGTGAATTTTCCTTAATTCTTTTTGGAACTGAAGGTGCTATATTTAGTGACCTGACCT
TAATATTTAAGAAATTTTAAATTCCTTGGTAAAATCTTACTCACATAGAAACATGGTTCGAGTCTTGGCTCAATTTTTTT
TCTGGGGTGTTACAATATCTCCCCCTTGGGATCATTCTTCCTCGAATGACGACTGGACTGGGTATTGAACGAGGTTACTC
TTATCATCTCTGGCATACAAACTAGAATTGCCCGCATTACTATTTAGAATCAACAAAGTGCTCTCATTTAGCTATTTCTA
ATAATAAAACCTCATCCTGCTTTTCCTCCACATTTATGACCCTAGATGGAATTGCCATACCATCATTATCACGATAGGAT
AATTAACTCCTCTTAAACAAACCATAAGCCTAGCTTAGATATATCACTTCATGAATACTATGTTCTCTTATTCAACATAT
GAATTTATTCTCCTCTGACACGATGGCACATCCACATCAACTCTATTTTGGTTAAAATATACTCTATCTCATCATGATTA
GTAACTATTCCTCTTTATTCTATCGAGAACTCTCTACAAAATTATTATTCCTTATTTCACTCATAAAGGAACTTATCACT
TATAACTAACTAGGTGTATGATTGCAATAACATAATCTGTCCCATCACTATCTCCTTTCCTTTGATTACTGAACCTCTGA
ATACTTTCCACTAATTCTGGGCACTTTCACTACTACTGCTCATAATCTCGTAATTCATACTATCTTTTAGGGCGAAAATA
CTACCCAAGCTCTAAACTTACCATCCTCTTAAAGGTCTTAGTTGAATAAAGTTTAGGGAAGAGTGTAAAACACACTTTTA
GCTCAAATGCACGATTCATAATAACATGAGTGTATTCCTCTGAAACTCAACACTTAACTCACTCATGGGCTTCCTCAAGA
CTCTTTCTAAGAGCAACTCATCGATAAATGCCTATCTTTTCTTTTCAAACACCTCTAGTATGACGGGTAGTCGAATCAAT
CTGAGAAACGCATGAGCATGAATAAATCTCTATGACATAGCTCTATTGCACGATTAAGTGTGTAAAAGAAGTGAGATAGT
TCCTAAATAATGATGCCTCCTAACTATAGATGTGGCGCACTTCACACCGATAACTAGGATTCTACAAACACGGCTTCATA
GATACCCTTGGACTTTTGAACTCTGTGATTTGATACAAAGTTTGTCACGACCCGAGCCTACACCCTGGACGTGGCCAACA
CTTGAGAACCATTGCTGGTCCCAAGCAAACCCTCATTCTGGCTGGTTACAAATGGAAGACTAACTCAAGCATAAATAAGA
TTAAAACTGAATTACATTCATTAAACTCCAATAGTGAACTTTATGAAAGTCAGAACAATACTCCAAAGAAAGTAAATACA
AAAAACTCTTACACTCTTTCTATCTATGAAGCCTTTACTATTACAGAAAGATATCGAGACAAGACCCACGCCATCTCAAA
ACTACTAATTGTAAGGTAAAGGTAAAGTCCTCCAGAATATAAGAAGGCTCACCAAAGCTGATTTGAATATCACATGACCT
CAACAAAACGATTGTTGATGTTCCTAAATACTTGTATCAGCATCATGAAACGATGCAGGACAAATGACTCAATACATGAA
ATGTACGAGCATGTAAGGGGAATTCTAAAACATAAACATAGGCTTGAACTTGATAAATTGGAAACATACTAACCTCTTCT
CAACTCACTCAACTAAACTCAACTCAAGAAAAAGATACTCAACTCAAAGATTAGATACTCAACTTAAAGATATGATACTC
AACTCAAAGGTACTCAACTCAAGATAAAATAACAATAAAAGATGCAATATATGGTAAGATTTTAAAATAGTAGATAACAA
CTTAGTTGTATTGAACAATACAGTTATAACTCAATTTGTATATAAAATACAATATAACTCTTTGGGAGATTCTCTAACCG
ACAACCATCACTATGAGCTATGTGATGATACAACGTCTCGCCCACGCTGCCAGAACTGTCCTATACGTTGCCGGGGTAGA
GAAACTCCTCAACTAAGTGGATCCAATAGTCTACAGTAAAAAGCATTAAGGAATCATCTAAAAAGTATGACCCTTTCTAC
CCACGTTATGGTTTATGGGGCCTGTAAGTTGTTTGAACTCTCCCCCATATTGGTGATCAATACTACTCCCAAAATATACT
AGCTCATATGTTTAAAAACATAACTCTTTATGTGTTTTGAGTAATCTTTCTCTTAAAAGAGATGGTACTCAAACTGCTAA
AAACTCTTTTGGAAATCTCAGTTTCCTCTCATCGTAAATGTAAAAACATTAACTCTTGGGAATACTTAGTTATTATATAT
TATTTAAAAACAAATGAACTCAACTCAGTGCTCAAGTCTTTTAAACATCTTTTAAAATAATTTGTAAAAAGATTTCTTAA
AATAGGGTTCGTGCCAAATTATGGATGTGAACGACTCAATTCAAGGTTTTCAATAACCATGCATAGAAATCAATACTTGG
AACTCAACAACTCCAGAAATCAAGGAGTCAATGATACTACTCATCTCAAGAATGCTCGACCTGGAGGGTTCATTCGGAAT
TATGGGCATGAACTACTTAACTTAAAGACTCAATGATACTTCTCATCTCAAGACTGCTCGACTTACACGCTTCATGCGAA
ATTATGGGCATGAACTACTCAACTCAAGGACCTTCATGGGTAACATTTAGTAGCCCCATGGTTAGGAATATAATCCCTAA
ATGATTAGGAAGTCAATACTCAAGACTTAAAACTTGACGATACTACTCCTCTCAAAGATACTCAACTGATGGAGTTCTTG
CAGAATTTATGGGCATGAACGACTAGACTCAAGGGTCTAAATAACAATATGCAACTCATGTATACGACTCCTGTCATTCT
CATACTTACTTCCTCAAAACTCAGTTTAAAACTCAAGTGTTGGCTTCGAAAAACTTCTTAAGATTTATAACTCAAAATAG
GGTTCATGCTGAATTATAGACTTGAACAAATCAACTCAAGGATCTCAAAAAAATAAATAGAAACTCAATAATTAGGAATG
CAATTTTTAAAAGAACCATGAACTCAAGAACTAAAATCAACTTATATTAAGAATACTCAAATCTAGGGGTACAATCCTAT
ATTACTCCTTTATTGGTTTGAAAGAAGATGTAGGGCGTGAAGACGAACTAATACAACACTATAATAGCCTTACATACCGG
GAAGAATACGATTCTTGAAGAATATTGAATATCTTGAAGAAGAACTTGATTAAAAGCCTTGAAACCCTAGCTTGAAGGTA
AACAATCGAGAAAACCTTTCATGAGATTCTTGAATTAGTTTCTTGAAATATCTATGGCCAAGAATTATGTTTTTCATTAG
TGATTCATAATTGTATGGAGGAATTTGAGTTAAAGAAAATGGAATTCTTGAAGAAAGACTTACCTTGAAGAACAATCTTG
AAAAAAAGATTGAAAGAATCTTGAATGAAGTCTTCTAATTTGATTTTTCCTTAGGGTTTTACCCTAGGGTTTGAAAGAGA
AGAGAATGATGGATTAAAAGATGAAAATCTGATTGTTTTCAGCCTTTTATTAGTCAAGAAATTAGTTTAGGGTTTTCTTG
GAGGTAAAATGACAAAAACGATCCATTTTAATGTTTTCCCGTCGGCTAATTCGTAACAACACTATATCAGGTTACTAAAA
TGGTCATAAATTTTTACTCAGAAATTGGATTGATGCGAAGTTAGTGGCGTTGGAAGGCATATTCAAATACCTTTAATTTG
ATAGGTTATGGGACACGTAACTCTTTATATTCTAAGAGATATGGTCGTTTGAAGTTGACCGAAGTAGAATGTTACATCAA
AATTTAATCGATAAGGAAACTTCAAGAACACATATCAAGAATTCATCAAGAAATTAAATTGCTCAATATTTATGGATAGA
TTCGCAAAAAGAAACTCATGATTGGCATGTGGATGAACGAACCCAACACTATGGAAGCTTACATACCTCAAAAAATTAGG
TTCTTGGCGAAATCTTGAATTTCTTGAACGAACGCTTGAAACTTTGGAATTTTTCTCCTCTTGAATCTTCTCTCGAAAAC
CCTAAACACTTTTAGGGATGAATGTAACTGATTATAATTAGTTTAGACCTTTAATTGGGCAAAAATTGCGTTTAGAATAA
TTGGGGGGTAATTAAAAGACTAAAATACCCCTCCTATTTTTGGGTAACTTTCCTTAAATGGACAGCCTGATTTCAAAAGG
GCATATTTCCTCATACGAGCTCGAAAATTAGCAAACTCAGTGGAATCAGAAAGAGGACTCAGAGATCTTTCATTTGATAG
CTTAACAACTGATATAACTGAAAGTATGTCACGACCCAAGGGTACCCCCTAGACATAACAAGGCACACAGAACCACGGAA
GGGCTCCATGTAAGACAGTTAGCATATCATAACATAACCATAGAACAATAAAGAGTAAAACACATTTCAAGTCAATTTTT
TTTAAAGGAAAGCGGAAGTCTAGACTTGTCTCAATTAGCCATCTATTGCAATACTTGAATCAAGCTAGGGTCACAACCTA
TACAACATAGTCCGAAAGTCAAATAGAAGAATGAAACTACTAAATGAAAATATCCATCCTCGAATCATGAGTACTCACCA
ACAAGCAAGGAGAATGAGTTGATCCAAGCTCTAGCCATAATGGGGATCACCTCGAGAACCGGACCCTAAACTTAGGGAAA
ATGTAGGAAAATATGGGTTAGTACAAAAATGCACTAAGTATGATTGCCATGCATAAAATCATGAAAACATGCTAAAAGGG
ACATTTTATTTGAATGCATGCAATTTGCTAAGTTAAAGCATCCTTCAGAAGATAAGGAAAAACATAAGTCATAAGCATAA
TCAACTCGTATATCATCATGTTATAAGAGGAACATATCATACATACCATCAAAGCATACTTGTGCAGTGCATAAATAACA
TCCCATAATCTCACTCACACTAAGTATGGCCTCTTGAGTAACTATAACTCACTATTCATACTTGATGAGTCCACGATTTG
GACTCATTTAGGGCTTTATTTTAATAGATTTACTGTCCTCAAATGCATATGAGGGCACATAGTTTAGGGGATAAGGAGAT
TGCTTCTATAAATCCGAACTTAACTATGGTAGAAGGTTTCCATCTCATTGGATAAATACTTTGGGAACCCGGACTCAACT
AAGGTAGAAGGAACCCATTTGGAAAGCCAGACTTAACTAGTGGAAAAGCTTTCATTGGGAAGCCGAACTCAACTAGCGTA
TAAGCTTCCATCTCATATTCATATCCACTCGATGCTAAGCATTAATTCCCATGGATTACATATTAAGTCCTGACTTAAGT
TCAGATTCATGGAAGAATTTCTTGACACTCAATCCAACATAATTCATACTATAGCTCATAAATTCAATAAGTGAGAATAT
CCTTTCAACCTTAGAATCATCATATTGTGAGAAAACCCTTTACATCATATCTTAATCATACATAGGTGTGTACATGAGGA
AAACTTCCAACAACACAACAATTAGATCATAATTATATTCACTTTACTCTCAAAGTGTTCATAAAGCATATACATAAATC
TCATAATCATGCATAATTCTCATACTTTTCCCTTCAAGGACCATAGACCACATTCGATCAACATATCTAGAATTACTACA
TTAGACATGGATATAATCATAATTCATGTAACTCAACTATCAAAAGCATAATCCTCTAATATTCTTCTATAGTCAATAAA
CCCACATCACAAGATCATAATTGGGTAATTTGGGGTTTCATAGGTTCTTGGGGAATTCAACATAAAAACTATAGGAAATC
ATCAATTCTTACATAATATATCATGAATAAATCAGAAATGTTTTTGAAAGGAACCCATGAGTTTGAAGTCAAACCCTAAC
TTTTGGGGAAATCACTAATTTTGAAATTGAATTTGGAGGGACTTCATGGATGAAGGCTATCCATGGATGAAGGACTACCA
TACCTAAGCAATGAAACCGAAAGGATTTGATGAGGAGAACTTGATTCTTGAACCCTAGTTCCACAGTCTTCCTTCTTCTT
CTTCCTTGAAGTTCTGAAGAGAGAATTTCCTTTGGAGAGGATGAAGTTTGGGGTTTTCTTTTTGGAATCTAGGGAGAATG
ACTTAATTGGGGGAATTTGAGCATAAAAAGATTTTATACTTCACTAGGGAAGGAGTAAAATGATGTAGTATCGATTTAGG
GAAAATAACAAAAGACCCCGAAGACTCCTACTTAAAAGCTGCAGATCTGCACGCTTTAGCTCGCCAAGGGCACTTGGCGA
TTCGCCAAGTTGTCCCTTGGCTCGCCGAAATTTCCAGTGCCCACATTATGGAGGTAGACCACTAGGCAATGAGGAGGAGA
CTTTGGGTGATGAGGAGGAGCCTTTGGGCGATGCGGCAACAGGGTTGGCGAGCCCCGACCTAGCTCGCCCAATTTTCCAG
AATCTTGGGCCCCCTAGGCAGTCCAATGGGCGACTCTAGCTCCACTTGCCTAACCGCCAAGTCATTTTTGCGATGGTACT
TCCCATCGCCAAGTGGGTCAAGGCAACATAAATGTTTTCCTTCAACTAGTTCCAATGTATAATAGGCCCTTGCCCATTTT
TCTTGATGTTAACCCACACGTTTAGCTCTAGTTTAGCCTACTAGGTTCAGAGGTGTTACAATATCTCCCCCTTGGGAACA
TTCGTCCTCGAATGACGATCTAGACACCTTATGGAAATAAAGACTGAAGACTAGCAGCCCATCATGCATGCAACATCCAA
ATAATGCACAATTGAATGGAGGAAACTTCAACTCCATCTCAAAACATAATCAATGCAATACAAGGAAGTAGGAACTACAT
CTAACAACCCACTATGCATAAAGCTCAATATTTCTCATATTCATAGGAGGAACTACCTTCTCCAACTAAAAGCATGCTCA
ACACAATATCATGGAGCCAATATGCAATTACTTTCAAAAGCATACTAAAGCATGTCTATCAACTCACCTCATGAAGTCAA
ATAGACAACTCATACTAAATGCACAACATCATGAGAAAAGCCAATCATAAAAACTCACTTTCTTACTAAACATGAATTTC
TCAAGAACATGCATAACATAAGGAAATCGTACAAAAGCTCATATAACACACATGACTCCCAAAACACTAAAACTCAAGAG
GAACTAATTACCTCAAGCTTGAATAAGAGTAAAAGGAAAGAAGTGAGGATATTGGGACTTCATATCGGCCTCGGCCTCCC
AAGTAGAACCCTCAACTAAATGATTTCTCCATAAAACCTTCAGGGAAGCTATTTCATTGTTTCTCAATCTCTTGGCTTGC
CGGTCTAGGATCTCTACCGGAACCTCTTCATATGAGAGACTTTCGTCAACTCCCAACCCTTCTAGGGGAATAATGGATAC
CAAATCTCCAATACACTTCTTAAGCATAGAAACATGAAATATCGAATGAACTGGGGCCAACTCATAGGCAACCTTACCAA
TAGTTGCAAAATTTGGTATGGGCCTACATATCGGGGACTAAGTTTCCCTTTATCTCCAATCTCATCACTCGAGATTTTCA
AACAAACCCAATCATTAACTTCAAATTCTAGATCCCTTCTTCTCACATCAGTATAAGACTTTTGTCTACTTTGAGCCATT
TTCAACCTCTCCCTAATGAGTTGGATATCTCAATGGCTTCCTGAACCGATTCAGGACCAATAAGAGCAATTTCACCTACC
TCGAACCAACCAACTAGAGACCTACATCTCCTACCATACAAGGCTTCAAAGGGAGCCATACCGATACTTGAGTGATAACT
ATTATTGTAGGCAAACTCTATTAATGGCAAGGGGTCATCCCAATTACCCTTGAAGTCTATAACACATGCCCTCAACATAT
CTTCTAATGTTTGGATGGTACGTTCCGCTTTCCCATCGGTTTGGGGATGAAAGCCGTGCTAAGTTTAACCTTAGTACTAA
GCCCTTTTTGGAATGACTTCTAAAAGTGTGAAGTAAATTGAGTACCCCGATCTGAAATAATAGATAAATGGACCCATGCA
ACTTCACTATCTTATATACAACTTGGCATAGTCTTCCACCAAATGAGAAACCTTGACAAAAATGAAGTGGGCTGATTTTG
TCATCCTATCTATAATGATCCAAATAGAATCATGTTGCCTTCGAGTGCGAGGCAAACCCACAATAAAGTCCATACTTACA
TCTTCCCACTTCCAAGTGGGAATACTTATATTTTAGGACAATCCTACCAGACTTTGATGCTCAACCTTAACTTGTTGACA
ATTAGGACATTTGGCTACAAATCCCGCAATATCTCTCTTCATACCATTCCACCAATAGACTTCCTGTAGATCATGGTACA
TCGTGGTCACCCCCGGATGAATAGAATACCAAGAACTATGACCTTCCTCTAAAATTTGTTCCCTCAAACCATCAACATCT
AGAACATATAGTTGACCTTGGTACCTAAGCACCCTATTTCCCCCTTGGGAGAAAGCCACAATGGACTTCTTGAGTACCGA
CCCTTTCAGCTCGACTAATATAGGATGAATGTCTTGTTTAGACTTCACATCCATCACAAAGGAATATTCGGAACCATTAC
CATGACACCACCCTTGGTGGAATCTATTAGTTGGACACCTATTCGGGCCATTCTATGCACCTCACAAAGCAATTCTTTCT
TTTCTTCCTCTACATGAGCCACACTACCCATGAACAATCTACTAAGTGCATTCGCTACATCATTAGCTTTGTTGGGGTGG
TAAAGGACACTCATGTCATAATCCTTCAAAAGGTCTAACCACCTTCTTTGTCGGAGATTCAAGTCTTTTTGACTAAACAC
ATATTGAAGACTCTTGTAATCGGTGAAAACATCCAAATGGACCCTATACAAGTAATGTCTCCATAATTTCAAGGCAAATA
CCACCCCCGCTAATACAAGATCATGGGTAGGATAATTTTTTTCTCATGGACTTTAAGTTGCCTTGAAGCATAGGCAATCA
CTTTACCTTTTTGCATGAGGACATATCCCAACCCCACTCTAGAGGCGTCACAATATACCACAAAACCATTCGTACCTTCC
GGTAAGGTCAACACCAGAGCAGATGTAAGTCTATGTTTCAACTCTTGGAAGCTTTTCTCACAAGAATCTGACCACTCAAA
CTTAGCCTTCTTTTGAGTCAAAGCCTTCAACGGAGAAGAATTGGAAGAAAACCCCTCAACAAACCTCCTATAGTAACTGG
CCAAACCCAAAAAACTTCTAATGTCGGAAGGAGTTAGAGGTCTAGGCCAACTCTTGACCGCATCCATCTTCTTCGGATCT
ACCTCAATACCCTCACTTGACACAATGTGGCCAAGGAAAGCTACAGACCTTAACCAGAATTCACACTTGCTAAACTTTGT
AAAAAGTTGTTGGTCCTTAAGAACTTGTAACACAATTCTCAAATTGTCACGACCCGGGAGCACCCCCTAGTCGTAACCGG
CGTACTCGACCTCGAAGAGGTCTAATACAAGCCTCTTAGCATTCATTCATCGCATAGACACTAAAACCATAAGGAATTTA
AAACTTTCTTTACCAAGAAAACATTGCATAAAAAAAAATAGCAAGCGGAAGACTTTCTAGACTTTATACATGATGTCTCA
AACCATCTAATACCTTAGAGTACAAAATTCGGGACTAATCCCGTACACAACTTAAACAATACTAAAAAGACATAAAAGAA
CATATTGGGTATTGTCCTCGAATCTATGAGGACTCACCAAGTCTTCATCTTCAACACTTAGAAACCTATCAAAGCCATGA
CATGTCATCATCTCCAAATCCCTACACTTTAGTCCAAAAAGGGAAAGAAAGGGGTTAGCACAATTAAGTACTAAGTATGG
AGACCATGCAAAAACATGCCAAAAAGGACATTTTCAAGGGAGTAAATGCTTTCATATCATTTTGATAAAACCTTCACTTC
ACAAGTATAAGAGACATAATACAAGTCAACATTAACATATAAGACCATAGCCAACCATACATATACTCAACATATGTCCA
TATACAATCCATGCTTAACTTTAAAAGAACACATGTCATTTCATTACCATAAGACCTCTACCTAATATAACCTTAAGACA
CACTTGAGTGAGACAAGAAGTGACCGCCCATACAACCTCTTCAAGCACACTTAAGTGTTCCCCAAGATTACCTTAGATAA
GGACATTTCATTTACAACATAACTTCAATAGACCAACATTCTTTAAGAAACCATTTAGGGCACATTCATGTCACATACAT
TAGGATTTAGAGAAACTCACTATGACCCTCTCCAAGCCTACTCGTGCAATGTATAGGTAGCATCCCATACTACTACCTAC
ACTTTGTAGAACCTGTCAAGAAACCATGATGAAATCTCACATGATGGGAAGTAAGCATTTAACCGACATAGACCATGAGA
GCTTGTCATGGAATCCGGTGTCATGAGTCCCCACACCGAAAAGAGGTGGTCTACTTGCCTAAGGAAGACCGGTATATAGC
TTAATGGATCCACTAGCTTCCTATGCGGGCACATAGTTTATGGGATAAGGTAGACGATCATTGAAACTCATGCCTAACTG
TCGGGGGAGTTTCCATCTAACCAAATCCGCTCGGTGCTTAGCCTACATTCCCATAGAATAGTTCATTACTTTGACATTAT
CAGACATGAAAGGGTGCCATAAGCCTGCCGATTCAAGTCTCATTATTTAACACATGAAAGGGTGCCATAAGCCTGCCGAT
TCAAGGTACATTTAGGAAAGCTCATTAACTCCACTTGAAAGGGTGCCATGGGCCTGCCGATTCAAGTCTCATCATTAACC
TTTATGGAAAGGGTGCCATAAGCCTGCCGATTCCAAGGTTCATTACTTTTCATTAATGGAAGGGTGCCATAAGCCTGCCG
ATCCAAGGTTCATTATAAGCATGTGTGGAAGGGTGCCATGGGCCTACCGATCCAAGGATTCAACAATCAACAATATAATC
ATTTATACCAGAAAAGGATGCATAAGCCCTATCAATTCAAGGTATACTTTACATTGAAGAATCCTTCATATTCTATCATC
AACATTCATGAGTGTCATCAACACATCTATGAAATTTCCATACATCTCATAACTCAAGCTTTTAAGCATCGATTCATCAA
TTCTCCATAGTTGGACATTTTGTCAAACACCTTGAAGGCATGTAATGGAATCAAAGAGCATGGAAAATAGGGTAGTAATT
ATACAACCAAACCAGTGAACAACCTACAACAACACCCTTACATTCATAACGTGATCACATTATCTTCATTCACATCATAC
TTTCACATATAGCTTCACATAAAACTCATTCACATCATACCTTCACATATAGCTTCATATAGGACTTTACATATAGCCTC
ATTCATATATAATAATATAACAATACAATAACACTCATATAATACCCTTCATAGCCTCAATCATAATACATTCCATAAGT
AGACACCTCCACCATAAGTGGATCACACATCAATCTATCAAGATTCTATATCAATTCTACATTAACAATGAAGTTAGGCC
AACTTACCCTTTTCCAAAGCCACAATCATCATTCCTCAACTCTCCAATAATTCACAATAGATAAGCATAGCTAATAATAA
AAATCAACTATTCAACTCCATTTAAGCATAATTCTATCATCATTCAATCACAAACAATAATCCCACTTCATATGCCAACT
TTAGGAATTTAGGGAAAACATGGGTTCATGGGGATTTCTTTCTAAAAATCATTAATAATCATTAATAACAATATAAATCA
TCATTTAAAACCTTTCTTATGCAAGAACCCATGCTAGAATTGAAATAGGATTTTTTTGTGTATTTGAAAAACCTTGAAAA
CCTTTTGATTGGGCTCCTTGAAAGAAAGAATGATCAAGGATAAAGGATCCCCATACCTTTGCTATGATCTCCCACAAAAT
TTGATGAAGAAAGCTTTGAATCCAAGCCCTAGCTCCCACTTCTTCTTCTTCTTGAGTTGGAGAGAAATATTTGAGAGAGG
GAATGATTTTAGGGATGGGGATGAACTAATAGTATATAGGAAATAATATATGTCATTTGGAAGAAATGGTCCAACACTTA
GAAAAGTTTTTAGGCGGGTGAACAGTAAATGAACAGTAAATCGGCCTACTGGAAATGCCTTTTTCTGCCGGACCGACTTT
ACGAAAATAGGCATAACTTCTTCGTCCGAACTCCGAATGAGGTGAAACGAAGTGCGTTAGGTAGCTAACTCAAAGGGCTT
TCCATGGATATATTATTAGCCACCCAAATAATTCGTGTTCTAGGAGATATGACCCTTCAAAGTAGACCCTCGAAAAAGGC
TTCACTTGGAAATTTCGGATTTTGATACGGTTGCTCTAAAATTTGGGTTAGACCCATTTCCCACTCAATTTGACCCCCTA
AACAAGAATATGAAGTCGGATTTTCAAAAAATGAAACGGATCTTTTTATAAGTAGCTAAGCAAGTTTTCGGTAACTTCCG
AAGCACATTTTTAAGAACTTTTTGGGTCAAATTCAAATATAATCATTTCATTAGGTTCTCGACTCTAAACTCACATGTGA
GGCTCTAGTTTCACTCTATCATTTTCTGGGTCGTTACACAAATGGTCCACATGTTCATTCTCACTCCTTGAATAGATCAA
AATATCACCGATGAACACAATCACAAACATGTCTAGGTATTGCCTAAACACTCTATTCATCAAATCCATAAATGCCGCTG
GAGCATTTGTCAACCCAAATGACATAACCACAAATTCATAGTGACCAAATCAATTCCTAAAAGGCCGTCTTTGGAATATC
AACCCCTCTCACCCTCAGTTGGTGATAACTCAAACGAAGATCAATATTTGAAAAATAGCTAGCCCCTTAAAGTTGGTAAA
ACAAATCATCAATTCTCAGAATGGGATATTTATTCTTGATGGTCACTTTATTCAATTAACGATAATCGATGCACATTCTA
AGGGACCCATCCTTCTTTTTAACAAACAACACTGGAGCACCCCATGGAGAGATACTCGATCGGATAAAACCCTTGTTTAA
CAAATCCTTTAGTTTCTCTTTCAACTGGCTGAAGCCATTCTATAAGGAGGAATGGAGATAGGTTGCATATCCGATAAAAG
GTCAATACCAAAATCTATTTCATTCTTGGGAGAAATACTGAGCAAATCATCGGGAAATACTTCCGGAAACTCATTTACTA
CCGCAACCGACTCTAGAGAAGGGGTTTTAGACTCAACTTCCATCACCCTAACAAGATGATAAATACACCCTTTGGAGATC
ATCTTCCTAGCTTTAAGACAAGAAACAAATTGACATCTATGGATAGAATTTCCCCCCTTCCACTCTAAGATAGGCTCATT
CGGAAATTGGAATCTAACCACCCGAGTCCTAAAATCGATAGAGGCATAACATGCATGCAACCAATCTATACCCACACATC
AAAGTCTAACATATCTAACTCTTCAAAATCCACCAAAGTAACTCTATGGGACAAGGAAATGGGACAACTTCTATAGATTG
TTTTAGCCACCAGCGAGTTACTAATCGGGGTAGAGACCAAAAAGGTTCTACTAACTCTTCAGGGAGTATTTCAAATTTCA
TGGCCAAAAAAGGTGTCACAAAGGACAAGGTAGCACTAGGATCTAACAAGGCATATACATCAATAGAAAAGACTTTTAAC
ACACCGGTCACCCCATCCGAGGAGCTCTCTTGGTTACCTCGGGATTGAAGAGCATACAAATGGTTTTGCTTTTGGGCATT
GGAGTTTGAACCGCTTGGAGGAGCTTGTTTATCTTTCCTCCCCTTAACCTTGAGCATTGGATAATCTCTTATCTTGTGTC
CAACCTTCCCACAACTAAAACACCCATCGATACCTGTCACGCCCCGAGTCTACACCCTGGGCGGAACCGGCACTCGGAGA
CCATTGCTGGCCCCAAGCGAACCCTTTGCCTGGTTTTCTTAACTCAGCGGAAACCTAACTCAACAGAATAACTTCATGCA
AAACAAAGTCATAAGACAACTTAACTGATACAAATCTGGCCAACAAGGCACCTTGGGTCTCAAAATAGAATATTTACATA
TATACATAGTTAAGAGACTCAAAACTAACTGACTGACTGTCTATGAAGCCTCTAAAATACTGAGATGGATGTTGGGACAG
ACCCCGCAACATCCTAATAGAACAAAACTAAGTACACAAAATAATTGAGTCCTTCGGAAAGCAATGAGGCTTACCATTGA
CTCTAGAGTGCTCAGCTGGATCAAAGACGTGCAGGATGCTGATCTGGGGTACCTGTATCTGCATCGTCATAAGATGCAGG
CCAACTGGCATTAGTACATGGAATGTACGAGTATGCGAGCTGGAAACTAAGCAACAAAGGCTAGAAGAAAATCTGGAAGA
AACTGAAATAGCTTACTTGGCTCAACTCAACTTAACTTGACTGACTTCTTTCAATATAAGGCAAATTTTAAAACAAGTGC
GGTATAAAGAAAGACTGCTTTAAACATGCTATAAACTCTGTGTGTATACAAAGATACAATAAGCCTGAGATGTATATAGA
AATACAAATGAACTGATGTATATAAAATACAATACTTTCTGTCTATGAAAATACAATAACTGCTGTGCGAGTTTCTCTAA
CCGACAACCATCACATGAGAGTTATAGAGATGATACAGCGATCGACCTCACGCTGCCAGAACATCTTATACCCTGCCAAA
TGTATAAGACCTGAACTGCCTAATGGATCCACTAGTCTATATGGAAAAGGATTCATCTAAAAAGTATGATACTTTTCTAC
CCATGGTGGCTAACATGGTTCTATGGGGGTTGTGGGTTCTTTGAACGCTCCCCCAATTCGGTGCTCGATACTACTCCCAA
AAAAATGTACTGGCTCTTATGTTTTTAAAACATATTTCTTCCTGCTGATATGAGATAATTACTCAAAAACTAGCCCGAAG
GCTCTTTGGAAATCTCAGTTTCCAACATTGTTTAAATGCAAAAACATTTCTTTAAAACTTCTTTGGGAATACATAGTTCC
CTAATAACTTTGAGAAATGAACTCAACTTGGAACTCTTGACTCTTTACTTGACTTGCAACTTGAGCCTTAGAATGAAGTG
AAAACGTTCAATAAAGACTCTTGAACAACTTTGAAAACTTACTTGAACTAACTTCTTAACTTTGCTTGACTTGACTCTAA
CTTCTGTTTAACTTGCTACTAACTTGCCTTGAATTGAACTATGGATTCAAGGTGTATGATCACACGTATTTAGATGAGTT
CGGGATGTTTAGAAACACTTTGCGGTGTTGGAAACAACTAGGGAACATAGGTATAACACCTAGGAACATGCATGAGAAAG
TGTGGAAAGAAAGGGAGAACATGGCGTCCTTGGCGCTCTGCAAGCGTGGAGCGCCAGCCCTCAAAGCTCAGAGGGCACCT
TCTGGCGCTCTGAGAGGCGCGCCGCCCCAAGGGCTGGACCTCATAGTCCCCTTTGGGGCGCGCTGGCAGGCGCGACGCGC
TAGCCCCTTCCCCAAAAAACCAGACTTTTCTCCTCTTTTCTTCAACTCTAAACCACCCTAACTTCAAGGGTTCCAATCCC
AACCACTAAGGATCATAAAATCCCTCAACATAAAGAGATTTAACTTCAAACACACAACCAAATCATGTCCCACAACCAAC
AATAACTTCAACAACACAATCAACAACATCAACAACACAACCCAACAACTTCAACAACATATCCACTCTTTCTCAATAAT
GAAAATGAGCCTGGTGTGTGGGGGAAATGATCAACCCATCACTATGAACTCACATACCTTGGTAGGGATCACCCCCGACG
AAAATCCACGATGATCTTGATGAATCTTTGCTTGATCTTCCCTTTCTCCTCTTCTTCTCTTCTTCTCCTCTTCACTCTCA
AGAACCCTAACTCTTTCTCTTTTAAAATGGGACAAAAATGATCCAACATCAGCCTAACACACAATATAATCCCAAAAGAA
ATGGCTACGGAAAAGACCAAAATGCCCTTAAAATTTCCGGACGGATTCCTTGCCAACTGCCCAACTTCCAAAGGGCATAA
GTCGCTCATACGAACTCGGAATCGAGCAAACTTGGCGGCGTTGGAAAGATCATTCCAAGGGATTTCCAAACATAACTGGA
ACTACTCCTAAATCATCCTGATATAGGGATTATGACTGCTCAAAGTTGGACAAAACTCACTGATTTCCCACACTTAACCA
AATTTCCAGATTTTAAATTTTTCCAAAAATGACTATTTCCAAATTTCAAGCTTTTCCATAGTTATTTCAAATTTCCTGAT
GTTACAATACCAACAAGGCACTTGCCATCATGCTTTCTACCATATTTTGCACAATTAGGCCTAGCAACATAAGAACTACC
ACTAGTACCTTCTTGAGGTTTAAGGTTGGAAACCCTATCCTTGTTGACCCTTGAAGCACTAGAGGAGCCTTGGTTGGAGA
ACCTTTGTTTGAACCTGGGTCGGCCTTGTCCATCGGACCTAGCATTGGAGAAGTTCCCATCACCGGTTCTTGCTCTTTTC
AGCTCCCTATTTTTTTCCTTGAGTTTTAACTCTTCAATTTGTTGAGCGTACACCATAATATTTGAGATATCCATGTCATG
ATGGAGCATTGATGCACATCATTGTTCTTTAACCAAGTCGGACACACCCGTCAAAAACCTACTCAACTCATGGATAGTTG
GGTAAATTTCAAGGCATACTCTTTAACACTCATGTTACCTTGCCTAAGATTAATGAATTCTTCCACCTTAGCTTCCCTCA
ACTCTCGAGGAAATAATCTATCAAGAAATACCGATTTGAACGTTTCCCACTCAACTGGGACCACTCCTACGGGTCTTCCC
CTCTTCCATAGATCATACCATACTTGAGCAACATCTTTTAGTTGGTAGATGGCTAACTCCGCCTTCTTTTGCAAAGACAC
CCCCATAATAGAAAGAACTTTATAGACCTCATCGATAAAACTTTGGGGATCCTCTTCCACTTTAGAGGCATGAAATATGG
GAGGGTTCACTCTAGCAAAATCCCTAACCCTAGAAGCAACCGAATTCACAGTAGGATTCACCGTAGCTATCACTTCTCTA
TTGTCTTTAGCCGTCATGACTTGAGCCAACATTTGGATAGTAGACCTAAACTTCGCATGGGTCACATTCTCAACCACGGG
ATCAACTGGAGCTTGATTTTATTGAGAAGGAGCTCCTTGATTCACATCCTCCTCTTCCACCCTTCTAGAGTTAGCCCTTC
GTGTATTCATTTCCTAAAGACACAAGAGAAGGATTAAGAGTGGGACTTTATAGAGTTAAACTCTAAGGCACGACTTAAAA
GTATTGAAAGAAATGTAATTTCTTAATCATCTTATAGCATCTCATTTATAAATGTGACGCGCTTCACACTTATGAATAAG
ACTCTACTAGACGTGGCTTATGAGACATCATCCTAGAATCATTCTAAACCTTGTGCTCTAATTACTAAGTTTGTCACAAC
CCAAGGGTACCCCCTAGACGTAATAAGGCACATAGAACCCCGAAAGGGCTCTGTGTAAGCCACTTAGCATATCATAAATT
AAGCATAGAACAATAAAGAGTAAAAATGCATTTCAAGTCCAAAATTTTCTTAAAGGAAAGTGAAAGTCTAGACTTGTCTC
AATTAGCCATCTATTACAATACTTGAATCAAACTAGGGTCACAACCCATACAACATAATTCAAAAGTCAAATAGAAGAAT
GAAACTACTAAATGAAAATATCCATCCTAGAATCACGAGGACTCAACAACAATCAAGGAGAATGGGTAGATCCAAGTTCT
AGCCACAATGGGGACCACCTCGAGAACCGAACCCTACAACTTAGGGAAAATATAGGAAAATTTGGGTTAGTACAAAAATG
CACCAAGTATGATAGTCATGCATAAAATCATGAAAACATGCTAAAAGGTACGTTTTAGTTGAATGCATGCAATTTGCTAA
GCTAAAGCATCCTTTGGAAGATAAGGAAGAAGCATAAGTCATAAGCATAATCAACTCGCATATTATCATGTCATAAAAGG
AACATATCATACATATCCTCAAAGCATACTTGTGCAATGCATGAATAAGATCCTATAATGTTGCTCACACTAAGTATGGC
CTCTTGAGTAACTATAACTCACCATTCATACTCTTGTTCATACTTTTATCATAATGGGGAATAAGCCTTAACTATACCAT
GTGAGCTTAACATGGAATCCAGTGTCTACCCCACTCCGAAAAGGGGTTGTCCTACTTGCCTAAGGTAGAACAATACTCTT
ACTGTAGGTAGATCCACTAGGTAAATACTTATGAGGGCACATAGTTTAGGGGATAAGGAGATTACTTCTAGAAACCCGGA
CTCAACTATGGTAGAAGGTTTCCATCTCATGAGATATATGCTTTGGGAACCCGGAATCAACCGGACTCAACTAGTGTAAA
AGCTTTCATTGGGAAGCCAGACTCAACTAGTGTATATGCTTCCATCTCATATTCATATCCACTCGGTGCTAAGCATTAAT
TCCCATGGATTATATATTAAGTCTTGACTTAAGTTCATATTCATGGAAGAATGTCTTGACACTCAATCCAACATAATTCA
TACTGTAGCTCATAGATTCAATAAGTGAGAATAACCTTTCAACCTTAGAATCATCATATTGTGAGAGAACCCTTCACATC
ATATCATAATCATACATAGGTGTGTACATGAGGATAATTTCCAACAACACAACAATTAGATCATAATCATATTTGCTTTA
CCCTCAAAGTGTTCATAAAGCATATACATAAATCTCATAATCATGCATAATTCTCCTATTGTACCCTTCAAGAACCATAG
ATCACATTCGATCAACATATATATAATTACTACATTAGACATGGATATAATCATAATTCAAGTAACTCAACTATCACAAG
AATAATCTCCTAATATTCTTCTATAATCAACAAACCCACATCACAAAATCATAATTGGCTAATTTGGGGTTTCATGGGTT
CTTGGGGAATTCAACATAAAAACTATAGGAAATTATCAATTCATACATAATATATCATAAATGAATCATTAGAAATGTTT
TTAAAAGGAACCCATGAGTTATCTATGGATGTAGGACTACCATACTTAGCAATGAAGTTCTAGAGAGAGAATTTCCTTTG
GAGAGGATGAAGTTTGGGGTTTTCTTTTTGGATTCTAGGGAGAATGACTTAATTGGGGGAATTTTACCATAAAAACCTTA
TAAACTTCACTAGGGAAGGAGTAAAAAGATGTAGTATCGATTTAGGGAAAATAACAACAGACCCCTAAGACTCTTACTTA
AAACCTGCAGATCTGCACGCTTTAGCTCGCTAAGTGGTCCCTTGGCTCGCCGAAATTTCCAGTGCCCACATTATGGAGGC
ACACCACTAGGCGATGAGGAGGATCTTTTGGGCGATGCGCCAACAGGGTTGGCGAGCCCCGACCTAGCTCGCCCAATTTT
CCAGAATCTTGGACCCCCTAGGTAGTCCAATGGGCGACTCTAGCTCCACTTGCCTAACCGCCAAGTTACTTTGGCGATGG
TACTGGCCTTCGCCAAGTGGGTCAAGGCAACATAAATGTTTCCTTCAACTAGTTCCAATGTATGATAGGCCCTTGGACAT
TTTCCTTGACATTAACCCACACGTTTCTAGTTTGGACTACTAGTTTTCGGGGTGTTACAAAGTACAAGTGGAACCCTCCG
AAAGCAAGGAGGCTCACAATAGCTAACTCGAACTACATGTTGTATTAACAAAGTGCCTATTGATAAATCTGAATACCTGT
ATCTGCATCATGAAACAAATGCATGCCAAATGGCTCAGTACGTTGAATGTATGAGCATGTAAGGGGATTTCTAAAGCATA
AGCATAAGCTTGAACTTGATAAATAAGAAACATACTTACCTCCTCTCAACTCACTCAACTAAACTCAACTTAAGAATAAG
AAACATAGTTCAACCTAATGATAAGATATTCAACTCAGTGAAATAAGACTCAAATCAATGATAAGATATTCAACTCAGTG
AAATAAGGCTCAACTCAATAATAAGACACTCGAATCTTGGTACTCAACTCAATATAAAGCGATAATAAGAGACTCAATAT
ATGGAAGACTTTTAAAACAGTAGAAAGCAACTCAATGTATTTAAGAATATAATATAATATACTCAGTTTGTATGCAAAGA
TACAATATAAACTCTGTTTGTATATGAAAATACAAGTAAACTCTGTGAATATAAAAATACAAATATCTCTGTGGGAGTTT
CTCTAACTGACAGCCATCACTTATGAGCTATGTGATGATACACCATTTTTCCTGACGCTTCCAGGGCCGTCCTATACCTT
GCTTGGGGTATAGAACCTAACTACTAAGTTGATCCACTAGTCTATGCTAAAAAGCATTAAGGAATCATCTAAAAAGTATG
ACCCTTTCTACCCACTTTGGCTACATGGTTTATGGGGCTGTGAGTTATCTGAACACTTCCCCATATTGGTGCTCAATACT
ACTCCCAAAATATACTAGCTCATATGTTTAAAACATAACTTTTTTTGTGGTTTGAGATTATTACTCAAAATCCTTTCTCT
TAAAAGAGATGGTACTCAAACTGCTGAAACTCTTTTTGAAATCTTAGTTCCTCTCATCTTAAATGTGAAAACATTTACTT
TTGGAATACATAGTTCTCATATATCATTTTTAAGAAAATGAACTCAACTCTGCTCTTTCTCAAAAACATTTCAAAATCAT
ATTATAATATGATCATTGATAACTCGGGAAGTCATACTGCATAAACATTGATGGTATATCTAGATACCATACTGTTCATA
CATTGATGGCATACTCGATTGTCAGACTAATCATGTTTTATAAAACTCTTTTCTCAAAACTCATCTTTTCTTTCTCAAAG
CTCTGTTTAAGTACTCAAGTGTTGGCTTTAAAAAGGTTTTTTAAATTTATAACTCAAATCATAAGGTTCATGCAGAATTA
TGGGCATGAACTACTCAACTCAAGGACCTTCATGGGTAACATGTAGTAGCCCCGTGATTAGGAATATAATCCCAAAATGA
TTAGGAACTCAATACTCAAGACTTAGAATTTGAAGATACTACTCCTCTGAAAGATACTCAACTGATGGAGTTCATGCATA
ATTTATGGGCATGAACGACTCGACTCAAGGGTCTAAATAACAATATGGAACTCAGGTATACGAATCTTGTCATTCTCATA
CTTACTTCCTCAAAACTTAGCTTAAATCGACAGTTGATCTCAAAGGATTCACAATTGAACTCAAAGACTTTCTTGAACTC
TACTCTTAACTCTTTCTTGAATTTGAATTATGAATTCAAGAGTTATGATTCATGATATGAAGGATCTCAATAATAATATA
GCAATTCGATAATTAGGAATATAACTTTTAAAAGAAATATGAACTCAAGAACTCAAAATCAACTTATCTCAAGAATACTC
AAATCTAGGGAAAGTATCCTAGAGTACTCTTTTACTGCTCTAAAAGTAGATGTAGGGCGTGAGGACGAACTAGTCCAATA
CTATGATAGCCTTACATACCTGGAAGAATAAGGTTCTTGAAGAATCTCGAAGAATCACTTGATTAAAAGCATTGAAACCC
TAGCTTGAAGGTAAACGATCAAGAAAACCTTTCTTGAGATTCTTGAATTAGTTTCTTGAAATCTCTATGACCAATAATTA
TGATTTTCCTTAGTGATTCATAACTGTATGGAGGAATTCGAGTTGAAAAGAATGGAATTCTTGGAGAAAGACTTACCTTG
AAGAAGAATCTTGAAAAAGATGGAAAGAATCTTGAAAAATATTGAAAGAATCTTGAATGTAGTCTTCTACTTTGATTTTT
CCTTAGGGTTTGAGAGAAAAGAGAATGATGGACTAAAAGATGAAAATATGATTGTTTTGACACTTTTATTAGTCAAGAAA
TTCTTTTAGGGTTTTCTTGGACGTAAAAAAACAAAAACAACCCTTTTAAATGTTTTCTTGTCGGCTAATTCGTAACAACA
CTGTATAGGTTACTAAAATAGTCATAACGTTTTACTTAGAAATTGGATTGACGCGAAATTGGTGGCGTTGGAAAGTAGAT
TCAAATACCTTTAAATGGATTGGTTATGGCTCACGTAAATCTTTATATTCTAAGATATATGGTCGTTTAAAATTTACCCA
AGTAGAATCTTAGATCAAAACTTAATCGATAAGGACACTTATCAAGAACTCATCAAGAACTTAAATCCTGAAATTTTAAG
AACTAAATTATGCTAAATAAATCATGATTGGTGTGTGGGTTAATGAAACCAACACTATGGAAACTTACGTACCTCTTAGG
GATCAAACCCATGACGAAAATCCGCAACAAAACTCAAGAACCTCGACGAACGCCTTGATCTTTTCCTCTTTTCTCCTCTT
TTCTCTTCTTGAACTCTCAACTAAAAGCCTAGGCGTATATTAGGATTATAAAACTTAACCTAATAGTATTAGACCCTTAA
AACCTTACTAATAATGAATAAAATCTTATTTGGTAAGGAAAAGACCAAAATACCCCTCATAATTTTTGGGTAACTTTCCT
TAACTGGACAACTTAACTTCAAAAGGGCATATCTCACTCATCCGAACACGAAACTTAGCAAACTCGATGGCGTTGGAAAG
ATAATTCAGAGACCTTTCAGTTTCAATCTTTTAGCCCACCTAAACCATCCTTTACTGATATTTATGGTCATTTAAAATTT
ACCCAAAACTCATAACTTAAGCATAACTTGCAAAATTTCAAATTTTGCCATCTCCAATTTAGTTCTTTTTGGAACTCAAG
GTGCTACATCTAGTGACCTGACCTTAATAATTAAGAAATTTTAAATTCCTTGGTAAATCCTACTCACAATGAAGGATGGT
TCGAGTCTTAGTTCAAAAAATTTCTGGGGTGTTACATTTCTTAATTATTTTTCGATTTATATGATGAAACTTCTTTCAAG
GTGGGTTGTATCATTATTTGTGTCTTTCTTTACTAAAGTTCCTTAGTTATCTTGCTCAAAAGATCCTTCTTTTGTGTGTA
TATATATTTGCACTTTATTTACTGGTTTTGTATTTTATAATAAGTTTTTTGGGTTGCAATTATTTTCGACTTTTAATAGA
TTTTTGGTGATGATCTCTTATATAAAGTGAACAGAAAATATTAGTCAACTTCACTTTTGTGTTTATCATCTTATAATTCT
TATAAATTTATGTAAAATCAATTTATTGGTCATTTTCCCCTCATTAACATGGTAAATATATATTTATTCTTTGTCTATAT
TAATTTTGTTAGATATGTTTACGTCCATTTCTTAAATTTAGACTAAGAGTTCATCACTATATCACATACTATGTGCTATA
TTATCATAGTTAGTTTTATATTTTTCAACATTTTTTATTTTGTAGACAAATAACCAAAATTAATGAAAAAATTAATTAAC
ACTGTTATATTTGCATAGAACAACATATACAAAAGAATAATGTAATTGATAATTTTCAACGTTAGATTAGACCTATACAA
ATTTGAATGACAGTAAAGAATAAACGTGCAGCGCACATTTCCAGAACTAGTATAATATATACGTGCCGTGAAACTAGTAT
ATTATTATTAGTGGGAAGCTCCTAAATTCAAAGTTGGATTACCATTTTGACCTTATCTTACACCTAAAATAAAATAAATA
TTAATATCTATTTAATTAATTAAATATTAAGCAATAGTTATATTTAAATTCATGCACATATACAAAAATCTTTTGTGCTT
CATTGATGACTTAAGAAAGCTGCAAAAAAGAGGTAAAAAAAAATGTTACATAATACAAAAAATACTACTTATATTGCGAT
AAGGAAAGTCTTCCAGGTATAAGGGATATAATGATCACTTAATGACAAAGAATTTACACATCGTGGTCCACTTAAACCCA
CAAATTTGCAAAAATAAGAGGAGGTTTGGATCCACTTCTACCATAAAACATACCTTCATCTCTATTTTCTATCAAGGTTG
TAGAGATGAAAGTCACAATATGATATGATTCTCAATCTTAGTATTGTCGGGGAGGACAAGTGACAGATGGTCTAGTGCCT
CCACTGATCTCATCCTTGGCCTCATCCCCATCTTTGTTCACACCTTCCTCGACAATCGCATAAATAAAAATTGAGCCTAA
GATATGAGTAACGAATGATGCTCAATTTTATGATGATGCAATTTATACATTTTGGGATCTGCTTAATCGTGATGACTATT
CTCTATCGATTATGGGATTGTTGAACGTTCACTGAGTGGGCGTTGGTGATGAAGTTAGGCTATTTTGGCATCCTATACTT
CAAAAAATTATGTTCAAATACCTTCTAAGTTCTAAGGATTCGTGATTCAAGAAAGATAGACTCATTTGTAGAAATTGGGA
TATTTCAAGTTTTATGTTCAAATTCAATAAGCAACTCAAGAAACATCATAACTTTGTAAAATAGAGTATGAATATATTAT
GATTCCCAAAATTTTGTTTGTTTTTCTTTACATTTCCGGGCCATCTGTTACTAAGAGATGAGTTTCAATTCATCTGTCCG
TTCGCTCCCTATTAAAGATGTTGTGCTTCAAAGCATGGTTATACTATCTTGAATTTCGTGTGGTAACTCAATCTGTTTGA
TCACAATTTTTCAAAAAACATCTTCTAGTATGGTTCTTGAAGGTCTTACAACAAGCACATTCTTTTGATAGAACCTTTTA
TGCTATTATACTTGAATTTGTTGATATCATTGCGGATTCTACTCTAGCATTTTTCATTGTTGATAGAATAGGAAAAAAAA
ATTCATGTGAATGGAGATGCTAATCATAATGAATAGTCAACGCTCGTGGCTCGTAGCGATGGGTGAAAATGCCAAAAATG
AACTCATTCATCATAGCTGGAGCAAACATGCTCTTTCTTATGCCTTTAATAAGTTTGAGTCACAACCTAAGTTGCCGTTT
CTGTCACACCTCGAGCCTACACCCTGGACGTAACTGGCACTCGAGAACCATTGTTGGTCCCCAAGCGAACGCTTGGCCTG
ACTCAATACTCTGTAGAAGACTTACTCAACAATATTTGAACTCAAATGTAAATATTTACTCGAATGTCTCAAGATAAATA
ACTTAGAATACATAAAGTATTCAAATGGCCAAAAAGGCAACTCAACTCTTAAACCTTAACAATGGAAATGAAAAAGATTC
CTCATAACACTTCTGTCTATGAAGTGATACGCTCAAATTACAGCTCCTTTCAGAAGCATAAGCGATCGTTATCAAGTAAA
GAACCCAACTTGTAGGTTGGGATCGATCCCACGAGGAAAATGGTTTAGACTTTACTTTTAACCAACAATTATATTCGATT
AGTCAAATTATTTCCAGAAACAGGTAATAAAAAGGGGGGTTGTGCTTGTGTAAAACAAATAGTAAGACTAAATATTGTAA
TCAATAATTAAATTCAACTTTGGTTGTTATCAAGATAAGAGAAATAACTAGGGTACACGTGTTTCCCATAATCTCATAAC
GCAGTAATCCTAGTAATAGCAATCCTTTTCTAGTGTATTACATGCAAAGTGATAAGTTAGGTATCTCTAAATCCTTGGTC
CGGCATCTAGAGAGTTTCACCACGCACCTTGGTCCGGCTACGTGTGTATAATTTACTAACCTTTACCTTTACCTCATATT
AGACATCATAATCGATGTTTGGCTTAGTTATTATTTCGCACCAATCGACACTAGCCTATTAGATAGTATCACACTAAATC
TATGTTGATAATTCTTTTCTTGTTAATTACCTCCTTGGTCCGGCAAGTAGTAACAAGGCGAGTTCTAACGTTGGCCACCG
TTAAAAAGACTTCTAAACGAAAGAATTATCACTGCATGCAAAATACTAGTTAAGAATTGCTTATTTACTATTCATACTTT
GTTAATTGATCATGGTTCCCACAACCCTAGTTGTGGATTTAGTTACTCATATTAGCAAGAACACAATTCATAATTGTAGA
TGGAGAAATCATGAACTTACGTAAAGAGAATAATAAACCCAGAAAATTAACTTGAATTGCAAAACCAAAATCTTCAAAAC
AAACTTGGGAAATCAATAATTGCTAGGGTTGCAAATTAATCTTCAAAGTTACAAAGCAAAAATAGAATAATAGTGTCTAA
CCTCAAAAAACGAGGTTTACATGTACTATTTATAGAAAACAAATCCTAAATAAAAAAGGAAACAAATTAAGGAAAGTTTT
GTTCAGGTACGCGTCTTCGATCCACGAGACTGACTTACGGACCGTCGATGGATCTACGGTCCGTAAGTCCCTTCCGTCAC
TCGGGACTTAGAAAATATTTCAGCATCCAACAATCAGCTTCTCTGAAATAAACGACGGACCAGCAGCACGGACCGTAGAT
CGACCTACGGTCCGTCAATCCCTTCCGTAGCTCCATACTTAGCATCTTCAAAAATCAGGTACTGGAACCCTCGCAGTCTC
ACTCTACGGATCAACAGTACGGTCCGTAGATCAATCTACGGACCGTCAATGGGCACCGTGGTTCCACACTTGGTCAGATT
TCCCTGATTTGTCCTCAGCACATTACTGCTGATCTACGGTCATCACCTACGGACCGTGAATGGACATACGGTCCGTAGAT
GACCTCCGTGGATGCCTTTTTCTGCATTTCCTTCAGCTGTCTCTAAACTTTCGCGCTTGAACACCTTTCCTGCAAAACAT
GATAAAACACATAAAAACCAATATAAAAAGGCCCTAGACACACACAACTTGTAAGGGAAATGTATTAGAAATACCGCAAA
CTCACGGTATATCAACACCCTCAACTTAAATTCGTTGTTTGTCCTCAAGCGACGCACTAGAACTCTAAACGACACTTGTA
TAGAAGCAAGCATTGCTAACTCAAGCAATCACATGGCTCTCTACCTCCTCATTGTTCGGGTGCACATTCGTTCTCTTAGA
CTCGATAAGCCAACTCATGTGGATCCCATCATGACACAGACCAACCAACTGACACACAACATACACCTTCTCACTGTCAC
CCAGATACCAACTTTCCAACAATGGAACTAGTGCCCTTACTTCAAACGAAATCCTCCTTTAGCAAAAAATTGATTTCATT
CATGGTACAAGGATTTATTCAACACTCACACTCAGAAGTAATTTCAAATACAGTTCATGCTTACTGCCATAAGCTTGCCC
TTATTTTCACTGCTCAGACTCTTCAAACTAGACTCCAGGATCACTATAGGACTTTATTGGCTTGTAACATAGGCTCAGGG
TCAGGTGTGGTACATTTGGGTACTGTTTAGTGACTTTCTGCCCTCCTTGTCATTACACTAGGCTTTTAACCTCTTTTTGC
CCTATTATTGTCATATTATTGCTTTACCGCTTTCTCTTGATTTTCTTCAACCACGGAAGTGACTTTAAACTTTGTAGCTC
AATTTCTTTTCATTTAATTGTTCCTTTCTCTTTGAATAATTCACATCCTTTCCTTACGTTTCCCCCCAAATTTTTTTTAA
TTATTATTATTATTTTTTTTTCATCCCCATTTTTCTTTCAGTTTCCTCTTTCGTAGCCACCCTCAACTTTAGTTGAGGTT
CACAATACCCGATGTCAGGTCAGGGCCAAGATTGAAGTTACTTTTTACATTAGCCACCCTCAACTTAGGCTTTTAGCCTA
AGTCAAAGTGCACATGTCCAAGGATGGACCGGGGCCAACATAGTAGATTATGGGAAGGTGAGTTCGGGGTTGTTAGAAAG
AAATGGTTTATTTTTAGGCTCAAAGTTGGATCAAAGGGAACATTTATTTCATTTGGTTGAATCCTTCTAGGCAATTTATG
GGTTTTTTTTTTCCAGAACAACGACCTATGATCACTTCCTATCCTCTAGATTGAATTATCTTAGCAGGACTAACCGGGCA
AGTTCTAGTTTCGCACAAAACTGTTTGAACAGTCAATGATTCTCACCCACTCTTGGCACAAGTTTCATTATCAGATTATC
AGACTACCCAGTTCAAGTTTCAGGTTTAATCATGCAATCAAGTCGATTGTTACTATGTCATACTCAGAGCCAACACAATC
AACAACTCGTAGCCTACTTCTAGCATACAACCCAGAATCTGACGGGTATCATTTTTCCTAAGCCATCATGCTTCGTTCTG
TATCATGCTTCTACACACACAATCCTAAGACATGCCGGTTCAACAAAAATTAAACAGTCTCTTGGGGTAAAATAACACAG
GCAAGAAAACCCCAAGAGAGGATACATGAGTTGGGTTACTCAGGCTTCACCCTATCACTCACGATCCATTTACCCCACCC
CCAACAAAAATAGATGCAATTGCCCACAATGCATACATAGACAGTAAAAGTGAATGGATTTGAGTGAAGCAAACCTGTGG
CGCAAAGCGCCGGCGAATCATCAACAAGCAGGGGGGTCCGGTTTCCCGGAGCCCTCTGGAACATTAGTGGGGGCAGCCTC
AGTAGTGCCCACCTCAGCACTCCTAGCACCCTCAGTAGTGCGCTCTATCAAATGCTCCGCACCATCAGTGGTGCTCGCGA
CGCCTCTCAAAATAGGCTGATCCTCTGCAACCGGGGCAGAGCTCGATGCCCCTGCAGCTCTCTCACGCACCCTCTGCTGG
TGCAACTCTTCATCTGCAATCGAGGCCCTCCTAGCCTCCTTCTCCTGCCGACGCTGTCTTTTCTGCGCTTTCTCTTCCTC
CGTGCGATGAGAGCGGTGCCGATTACCCTTGACATGTGTCGGTGAAGGCCCCTGCTTAGCGATGCCACTAAATAGGGCAT
CTAGCACTGTATCATCAGCCAGCGCAGTCGGGGCAGCCTGAGTCTCAACTGAAGGGGCAACATGAATGGCATCCACATCA
GTCCGGAGGCTGGCTATGTCAGCCTGCAAAGCAGATAAGTCTGTGGCCGGAACTGATCGCTCGAGGACTCACAACTCAAA
GGCGTCAAGCCGCTTATTAACCGCCAGGACCTTACGGTCCATCATCCCCTCCATCCGGTGCTCCAATCTAGCCTCGGACT
CGGCAATTGACTTTTGCATCCAAGGCTGGATGTGATGCAGCAGTGTGGCCATCTGTGCCTCTAACTTTTGTACTCTGGCC
ATCGGGACAACCGTCTCTCCTAACGGTGGTGTGGACCGAGAAGAACTAGGAGCAACACTAGCTGCCTGAGAAGAGAAGCC
TGGGACAGTGTCGGTGTGGTCTGGGATAATGGGGTCACAGCCCTGTGCCTGCCCCACAGTGTCTGCAAGATCTGAGCTCA
AGGGGGGTACCTCAATCTGGGGCTCTCTGCGAGGTGCTGCCACATTCGCGTAATCCCGAATAAGGCCGATGTCCAATGCC
CCTGTAGGGTGGACTAGCCTGTCACAATGCCAGATCGGCACTCCAGAGTCCCTGCACAAGTGAAAGCTCTCTCGTGGATC
TCTGCCAGCAGCATTCGGGCAAAGTCGATCTCTACTCCCGCCACCAATGCAGCAACCATCACCGCTCTGTCCCAAGTGAC
CTGATTGTCAGCTTTTATGGGTGACACTTTGTTGCGTACCAACAGTCAGAAGAATTTTGCTACGAAGTTCAATGTGGCCT
TCCGGATGCCCAACCGTTGAGCAGCGACCCATTATGCTCGCTCGCCATCTGCAACAATGTACCTGGCCAGCCATAGTATC
ACAGCCTCCCGCTGCTCAGTATTCCTCTGGAAAGTGCCACTCCGCACTATGTCCCAACGGTAATCAAATTCTGACGTGTT
AGGAGACCAAGAGTGGCCCGTGGTAGGACCATAGAGAAAACGGCTAATGGTGGCGGGTGATATGTCCACCGGACACCCTC
GAACCAAGGTGGAAGTGAGCGGGGCCTGAGCTAGGGGCTTTGACCGCTTGGAAATGAACTCGCGGAGAGTGGCAGCATAG
GAAGCATAGAACTCCCGGACAATCTCCTCGCTATACGTCCCTGGGTCTCGAGCCATCCAGTCACACTTGTGAAGTTTGAA
CAACCGGTGAATAACTGGCACAGTATGCAAGCTCCCCGTGAGGACTCTGCGCTCCTCTTGAATTAATCGGGCCAATTTTT
GTTTGTCATTCACCATCTTTGCATCCCTGTAGATTTGCCATTGACCCTCGACACACCATATATTCAGCTCCCCTGCTACC
AGAGTGGGTTCATCATTCCTTGGTGCAGGAATGGCCTCTGAACTAGTTGCCTCATCAGACGAGGCTGCTTGGTCATTTTC
TCCAGACCCTGTGGACGATTTGGCGTTGGACTCTGTAGCATGGACAGACTCTGATTGTGATGATTGGGAGCCTGAGGAAT
GGGTAGACTCGGATTCGGACATAGGTCCTTCCGAACTGGAAGTAACCCCAGTTGGTGACCCGATCAGTGTGTGCTCCTCA
TCAGACTGGGAGACAGTGACTACGTCGGGGATCACCTTCCGGGGGTGCTCCTGGGTGCTGCGCGAGAGGCCCTAGGGTTG
AGAGGAACATATGCGGGGTCAGAGTCGTTCTCGGTGTCCTCATCAATCAACCGGAAGCTAGGGGCAACCGATTTGGACTT
GCCCTGTTTCGAGTAGGTGACCATCTTCTTGGGTGCCATCGTACCTGCAGGAACGTCATTAGTGCCAAAACTAACCATAT
GCGGCAAAAGAACTTATTTAGAGTTGGTAACGACCCAAACTAAGTCCACAAAAAAAATATGACAGATGCTACAGAAGTCA
TCCACGGAGGAGACCTATGGTCCGTAGACTGATCTACGGTCTGTGGATCTCTTCCGTGGATCAGGGGGCCTGAAATATAG
GTCGCAGATGAAAACCACGGAAGTGCAGAACGGTCCGTAGATCCACATCCGTGGTTTTACACTTGGTGGAAATTTGCAGG
TGCATCAAATGACGAACCCCATCTACGGTCCGTAGATGGATCTATGGTTCGTAGACGGGATATCGTGGAAGCAATCAGTG
CCAGGTATCATACATTTTTGGCATTTGGTTTCAACATTAACACAACCTAATCATGCATATACACAATTGAAATATGCTAG
TTTGTCATTCTTAAGATTCCTACCGATTATTATGACCAACAATTTAGACTAGATGTGGAACCCTAAGTCGAAACTAGCAT
ATAGTATTTACGATCACATAAACTCACATCACAATTAATGCTATACAATCTATGAATTGAAATTCAAAGTGAAGAGAAAG
TCTATTACCTTACAAGCAACAAGGAGTGGGGTGATTGCGTGATGGTACTATGATTTAGCAAGACCAAGGAGTCATCATTG
[truncated: 291,304 more chars]
