# Supplementary material for: Homologues of potato chromosome 5 show variable collinearity in the euchromatin, but dramatic absence of sequence similarity in the pericentromeric heterochromatin
Source: BMC Genomics. 2015 May 10;16(1):374. doi: 10.1186/s12864-015-1578-1 (PMC4470070; doi:10.1186/s12864-015-1578-1)
Supplement: Additional file 3: — RH BAC tiling path sequences. Description of data: Nonredundant, multifasta sequence files of the individual BAC MTPs. The sequence contigs and scaffolds in the MTPs can be either ordered or unordered, depending on the quality status of the tiling path sequence. [file 12864_2015_1578_MOESM3_ESM.zip › mtp_0587.fasta]

>mtp_587.scaffold_1
GAATTCAAGTCGAGCAAATAAATAAAGCCGTCGGAGAGAACAATGAGTTTTTTTATATGACTAATAACGTGGATCGAAGT
GACGGGTTTACCAATGATGTTGACCCGCAGGAAGAGTGATAAACCGGAATTGGGGTTCAGTGAGAGGGAAATAACGTCTC
CGGAGACTGTTCCGACAAAAACTAGGGTTTGGGAATCGGAATTAGTGGTGATTGCTAAAGAACGAATCGGAGGAAGTTGA
GGAATTGAAGGGTTTAAGCCGGCGAAAAGTTGAAGAACGTTCCGGGAATGAGATTTGGGTTTGGATTTCGAATTCGCCAT
AGAATTGTTCTGTGTTCTGCGTTTTTCTTATCAATGAGATCTCAATAAGATTTGAGTATAATGTACTGTTTTGTAAAATG
TTTTTGCCGGTGTGGACTGAAACCTCAATCTTTTGTATTTTTAGTTATTGATGATGAAGCATGGAGGGAGAGAGGCGCAA
GTGGGTTTAGACTTTAGAGTAGAGTTTATTTGTTTGTTTTGGTTTCTTATTCCGTCTTTGATACCTGTATTACAGCCGGG
TGGATTAAGAATAGAGTGTGTTTGTTTGTTTTGGTTTCCTATCTATGGGTTTAGAGTATGGTTTGTTTATTTGTTTTGGT
TTCTTATTCGGTGTTTGGTATCCGCACTGGAGATCAATGAGTTTAGAGTAGAGTTTGTTTTAGTTTCCTATCAAGTGTCC
ATTACCTGCATTGGAGCCCGACTATTCTGAATTTGTGTCGCGTAGGGCTCCATTCGGGAGAAACACTCTTTACCAAGGAT
TTTTCATATCAAGACTCAAACCCGAGATCTTTGGTTAAGAGAGGAACAGTCACATCCCTTACATTATATCTTTTGATGGT
GAGTAGAGTTTGTTACNNNNNNNNNNNNNNNNNNNNNNNNNNNNNNNNNNNNNNNNNNNNNNNNNNNNNNNNNNNNNNNN
NNNNNNNNNNNNNNNNNNNNNNNNNNNNNNNNNNNNNNNNNNNNNNNNNNNNNNNNNNNNNNNNNNNNNNNNNNNNNNNN
NNNNNNNNNNNNNNNNNNNNNNNNNNNNNNNNNNNNNNNNNNNNNNNNNNNNNNNNNNNNNNNNNNNNNNNNNNNNNNNN
NNNNNNNNNNNNNNNNNNNNNNNNNNNNNNNNNNNNNNNNNNNNNNNNNNNNNNNNNNNNNNNNNNNNNNNNNNNNNNNN
NNNNNNNNNNNNNNNNNNNNNNNNNNNNNNNNNNNNNNNNNNNNNNNNNNNNNNNNNNNNNNNNNNNNNNNNNNNNNNNN
NNNNNNNNNNNNNNNNNNNNNNNNNNNNNNNNNNNNNNNNNNNNNNNNNNNNNNNNNNNNNNNNNNNNNNNNNNNNNNNN
NNNNNNNNNNNNNNNNNNNNNNNNNNNNNNNNNNNNNNNNNNNNNNNNNNNNNNNNNNNNNNNNNNNNNNNNNNNNNNNN
NNNNNNNNNNNNNNNNNNNNNNNNNNNNNNNNNNNNNNNNNNNNNNNNNNNNNNNNNNNNNNNNNNNNNNNNNNNNNNNN
NNNNNNNNNNNNNNNNNNNNNNNNNNNNNNNNNNNNNNNNNNNNNNNNNNNNNNNNNNNNNNNNNNNNNNNNNNNNNNNN
NNNNNNNNNNNNNNNNNNNNNNNNNNNNNNNNNNNNNNNNNNNNNNNNNNNNNNNNNNNNNNNNNNNNNNNNNNNNNNNN
NNNNNNNNNNNNNNNNNNNNNNNNNNNNNNNNNNNNNNNNNNNNNNNNNNNNNNNNNNNNNNNNNNNNNNNNNNNNNNNN
NNNNNNNNNNNNNNNNNNNNNNNNNNNNNNNNNNNNNNNNNNNNNNNNNNNNNNNNNNNNNNNNNNNNNNNNNNNNNNNN
NNNNNNNNNNNNNNNNNNNNNNNNNNNNNNNNNNNNNNNNNNNNNNNNNNNNNNNNNNNNNNNNNNNNNNNNNNNNNNNN
NNNNNNNNNNNNNNNNNNNNNNNNNNNNNNNNNNNNNNNNNNNNNNNNNNNNNNNNNNNNNNNNNNNNNNNNNNNNNNNN
NNNNNNNNNNNNNNNNNNNNNNNNNNNNNNNNNNNNNNNNNNNNNNNNNNNNNNNNNNNNNNNNNNNNNNNNNNNNNNNN
NNNNNNNNNNNNNNNNNNNNNNNNNNNNNNNNNNNNNNNNNNNNNNNNNNNNNNNNNNNNNNNNNNNNNNNNNNNNNNNN
NNNNNNNNNNNNNNNNNNNNNNNNNNNNNNNNNNNNNNNNNNNNNNNNNNNNNNNNNNNNNNNNNNNNNNNNNNNNNNNN
NNNNNNNNNNNNNNNNNNNNNNNNNNNNNNNNNNNNNNNNNNNNNNNNNNNNNNNNNNNNNNNNNNNNNNNNNNNNNNNN
NNNNNNNNNNNNNNNNNNNNNNNNNNNNNNNNNNNNNNNNNNNNNNNNNNNNNNNNNNNNNNNNNNNNNNNNNNNNNNNN
NNNNNNNNNNNNNNNNNNNNNNNNNNNNNNNNNNNNNNNNNNNNNNNNNNNNNNNNNNNNNNNNNNNNNNNNNNNNNNNN
NNNNNNNNNNNNNNNNNNNNNNNCTACTCAACCTAACGACAATACTGTCAATACCGTAAATAATTTTTTTCTACTAATTA
AACACAAATCGCCTGGGAAAAATTCTCCAATTTGAATTGCTAAAAAATACATAATAAATTATATTGAGTGAAATAATAAT
TTTACAATAAATGAGTTGAGATTTTACTGAACACATATCACACATTTAAATAAAAATATAAAAAATATTTTTAATTAAAT
TTAAAGTTATTTTCAATCTATCGATTTTGCTATTTCTTTATTTTAATGGATGTGTGTTAAATTTCTTTTGTTTTGATAAA
AATGTGTGAAAATTCTAATCAAAAGTTTCATCTCCTGATTCACCTATGAAACTATGGAAAAATTAACTCTTTATGAATCT
TTTTTTTCAAACCTCATAATAACCTACTCAGGTGTAACATCTTGGAATTCAAAAAAGTTAAGTTGGAAAAGAAAAGTGCA
GAAAATCTAATGAAGTAGTGGTCTACGAGACTGACCAACGGACCATAAGAAGTTATATGGGTCGTAGAAAGTGAACCATA
GAACCTAAAATTGAGTCGTGAAAATTTAAGTGTTTGAAGTTTAACCTACGAGTATCCAAGGCGAGCTATAGGAATTTGGA
CGGGACGTAGATGGCACCCGTACAAGTTATTTAGAGTTAGTGAAATTTTGAACTTGAACTTGGGTTCTACGGAAGGGATA
TACGGATCATATACTGCACGATGGATCGTAGATTGGTTTCATGGGAAATTGAAAGAATTTTGGGTTTCTGAAGTTGGTTC
TATAGTTGACCAGTACGGGCAGTAGGAAGTATCGTAGAAGCCATCCACAGTTACTCTTAAGGGTATTTGAGTCTTTTTTT
CATGCACTTAATACCTATACTATGTCGCTTAAACCCAAGATTTAAAATTTATAACTACCTTTCAACACATAATTCTACCC
AAACCCTTTCATTCTCTCATATCCCCAATTCCCATCGAAGTTCATTCTCTCTCAAGCTTAAGGGAGAAAGCTAGGGTTTC
AAGCTTCAAGTCTCTTTTTTCTCCATTTCTTTTGGGCTTTGTTTATGAAGGTATGTGAGAATTCACCAATGGCTTTCATT
CATCCATTGGTCCCAAAAGATCTCCAAGTTCCAATTCAATTTCACCTAATTTTGATTAGGGTTTATGCAATCTCCATGGG
TCTTATATGATTTTGATTGAATTATTCAAATTCAATCTTCCTATGTATGTTTAGATTCAATTACATGTTTTTCAATTGAT
TTTATTTAGACTCATACATTATTCATGATTTTGACTATGAATCTATGGAGATATGAATTTATGAAGGTATGCATATGATT
TATGAAATTGTATACAATTTATGTGAGANNNNNNNNNNNNNNNNNNNNNNNNNNNNNNNNNNNNNNNNNNNNNNNNNNNN
NNNNNNNNNNNNNNNNNNNNNNNNNNNNNNNNNNNTTTTCTCACACATGCATGATTCATGATTCAAGGAGCTACTCTATA
ATGACTTTATGATTTGGATTGGTATGTTATCCTATCCTAGTGTTATACTTTGATAATTGATTTTGTCTATTCCATTGGGA
TTTAACTTAACACCGAGAGGACTTGAGGTGGAGGCTCAAATAGAGTAGTCTCTAGTAGCAACCTCTAGTTCCAAACTATG
TGCCCTAGTATGATTGTCTTAAATGACCTAGCTAGTGGATCCACAAATAGCATATGAATGAATGATACAGAGTTCTACCT
TGACAAGTAGACTCTCCCTTCTCGGTGTGGGAGTTACACTGAATTCCATGTTATAGCTTGCATGGTCTATTATCGTTTAA
AACTAATATCCCACAAAATGAACTAAAGTTTTTTCAAAGATTTTTATGAAACTTTCATTATGTTTTAAGATGCATTGACC
ATGTTCATGACTTAATAATTCTTTTAAAGACTTTTACTATGATTTAGCTTGGTCATGCATATCATGTTCTAACATTTTCA
TATGCTCATGTTTCACATTTTTATGCATTTACCCATATTTAGTACATGTTATGTACTAATGCATACGTGTGCATACATCG
TGTTATGATGTAGGGTTTGACGTTTCTCCTCTGCCCACTCGTTGCTAGTTGATTGCTTGACCATGAAGACTTGGTGATTC
CTCATGCTACGAGGACCATGTCACCTTACTATGCTTTATTTTGTCTTTAGTTTTTGGATGTTGTACGTGGTGTATGAGTT
ACATCTCAACCACTTATTTTGATGTATTAGCTTGGGGTCACTTGTGATCCTAGGTCCCGTGTTACGTCTAGGTGTTAGCC
TCGGGGCGTGACAGTAGGTATGAACCAAAAAAATTTCATAGTTGTGATAAATTGTTTAACAATTGAGCAGTTGGATAGTT
TTTCATGTAACTTGTTGAATGGAGGAAAAAAGCAACAAGGAGATTAAAGTTTTTTTCTGTGAAGATCCAAAGTAGACTTC
CAAGGAATTGATGAAGTTCCCTAAAAATTAGGGATGAGATTTGTCACAAAGAAAAAAGATACAACAATGAGTATGATTTG
CCTAGTTTTTTATAGGTCATTCCTTAAGAGACGCATATGAAGGGATACAACAGTTTGAAGGGATACAAGAGTTGATGAAG
CGAGTTTAAAGGTAAAAATAAAATAGGGGTAGAAAACCTGAAAGTATGAAGAAAAATATAAAAATAAATTCCTGAAATCT
AAGGGTGCCACATAGGCAAGCTTAGGATTCTCTTTATTTATATATATATAGGCGAAATGGTCTGGTGGACCCTTGTACTT
GTATGAGTTTGTATTGTGAACTCTTCTACTTATTCCTTTGTCATCTAAACCCTTGAATCCATCGAAACACAATATTTTAA
ACACTATTTTTGACTTGGCATCATATGTAGCAGTTGATATCAAAGAGTGTGTGATACACGTCTATTAGGAGCATAAGACC
CTTGGAAAGGGGTCTTAAAGTCACATTAGGGCTTTATAAAGCTATTATCTTCTCATTTGCATCTAACACCATTGTTGGAC
AAAATTTGAGGTTTTGCTGGCTTCTTTTTCGATCTTCTACCCCTAGTTTTTTCTTCTCTATTTTTTTTCGTCATCACATT
GCTCTCTTTATTATTCATTTTCACCTACTTTTTTCTTCAATATGGGTTGATCTTGTTGTATTCTTCTTCATCACCATGAA
AATTCGTTTTTGTTAGAATCCTATAATCTAATCGAAATCATAAAACACGACATTGAAGGCATAACACTACTACAAAAACA
TCTTACACTAACGTTAGGCACAAAACAAAGTAAAATTCCAAATTTTTTTCAACAAAATCAATGTAATCGACTAAACCCCA
AAATCAAACAAAGACACAAATAAAAGATGAAATCGAGACTAAACGACAAATAAATTGAAAAACCTACTTTGATAAGTTGA
AAATCAAACAAAACCAACAAAAAAAACTCAAATAATTTCCCGCATTGACCCCTGTTTTAGTTATCCACCTCCCAAATGAC
CCCTGTTTCAGTCCTAAACCAAATCCGTCCTAAACCAAATCCAACCTTACTGCCTTCTTCTCCTCCTCCACACTTTCTCC
GATCAGACCATTTTCGTTCTCACCATCTCCAACAAGCTTCAACTGCCAGCTATAAGTGAGAGCCAACAACAACAACAACA
AAAAGAAACCTAAACCAACTCCACCAATAAACCTCGACCTTTAGAACGTCGCCAGCCTTAAACTCCGGTGAGATTGTGAA
AAACCAGACCACCCAACAGATCCCCACTCTTCCTTAACGCCACCAGTCACCACTTAAATCCCAACCCAACAGAACCCAAA
AATCAACTTCGAGCTCCGAGGAGATTGTGAACAACCAAAAATCATTTCGACATTTTTTCTTCAATGGAAAGAGTAGAAGA
GGTTGGGAAAGAAAAAGTGCAAGGAAGATGAGAGAGAGAAATGGAATGAGATTGTGATTTGTGGGAATGGGGATAGCTAT
GGCAGAGGCAAATAAAAATTGAAAAAAGAAGTACAATATGTACATTAATCAAATATGATAAAAGGGAAAGGATGACATGG
AGTGGCTACATATACACTTGTCATTTTATAATCATACATGTCATTTTATAATTATTTTAAATATTATGTGTCAAGCGTTT
GTGATACACACAGTTGAGTAGGAAAAAATGGGTTCAAAATATTGTATTTCGATGAATTCAGGGGTTTAGATGGCAAAGGG
ATAAGTAGGAGGGTTCACAATACAAACTCATATAAGTACAAGGGTCCATCAGACCATTTCGTCATATATATATGATTTCA
ACTTACATAAACAACATAATTTTCCGACTAAGGGTGTTTACTTGCACATTCTTAATAGGTTGTAGCTCCGCCCCTAGCTC
CGCTCCTCTGAAGAATAGTCAAGCCTCCCATTTTCTCCCCCTTTTTGTTGTTGGTTTCTTTGTTTTATTGTTTTTTTCCT
CATAATGTAATGTTATTATAGTTTTTGGATCAAAATAGTGGATCTTTCATTTCCTCTAGTTACTTTTGTTTGATATGAAA
TGTTTTTCAATCTTTTTACTATAGGTCTGGCAAGAAAATAAGTTCCTTGAAAATAAAAAAAAATTATTTCAAAGCAGATG
ACTATACTCAGTCATGGCTCTACTTTAGATCAACACCTATATAAGAAGAACAATGACATAACAAAACACAACTTTTTCCA
TTTTTTTGTGGGTCAGTCAATTAGTGATTTTTTGGGTGAAAAAAATCTGGTTTTTAAAAAGATATCAAGTACGTTGGTTA
TAGTTTTCTCTTCAATAATACTCTCTACTACATGCAAAAAAAAATACATAATGAGTTGCAAAAACTTATTGTAAAGGTGC
TCGGCTAACTCCCTTGAGTTATGTAATGTTAAATTTAATTGGACTTGTGTTTAGATGTTTGCAAACATACATAATATTCA
TATGCAAACACTTATAATAAAATGAATTTGATGTAAGTTTAATGCAATTTCACCTATTGTGACGTATTTCAACAATAGTA
CGCAAAAAAACTATTTTTCGTTTTGAAATTAAAAATAATAAAAGTGAATTAAGTTAAATAAATCAATAAAACTCCATCTC
TATAAATCCTCATTTGGAATATCACGTGGATAATAATTAAGTTGAATGCAAAATCTGTGAAATGAATCACCTTTACAAAG
AAGAACAATAATACTAAACACATACTTTTAAAAAAAAATAATTATACCTTCAAAAGTTAGATTGACGTTAATATTTTTGG
AGATAACTTTTAAGATAGTTTTTTTTTTTGAAAAATGTAAGAAGAGTAGTTCAATAATATGTTTGAATAAGCCACATGTA
AAATTGTTTTTAAAATGAAAAAATATGTGCATCATTTAAAGAATCGTAGATTGGTTTCGTGGGAAGTTGAAGGAATTTTG
GGTTTCTGAAGTTGGTTCTACGGTTGACCAGTACGGGTCGCATGATGTCTTACGGATCGTAGAAGCCATCCAACAGTAAT
TCTTAAGGGTATTTAGGTCTTTTCTTATGCATTTAATACCTATATTATGCCGGTTTGACCCAAATTCTAAGACCTATAAC
TACCTTTCAATATCTAATTCTACCAAAGCACTTTCATTCTCTCAAATGCCCAATTCTCATCCAAGTTCATCCTCCCCAAT
TCTCTCTCAAGCTTAAGAAAGAAAGTTAGGGTTTCAAGCTTGAAAGTTTATGCATGATTTATGATTTAAAAGATGTTCAT
AATCTAAGGTTGTTTTAAGATAAGCATCAAAGAAATTGTGAAAGGTTTTATCACATATTAAGAAATCATGATTTACTGAA
AGGTTTTCTCACACATGCATGATTCATGACTCAAGGACCTACTCTATGNNNNNNNNNNNNNNNNNNNNNNNNNNNNNNNN
NNNNNNNNNNNNNNNNNNNNNNNNNNNNNNNNNNNNNNNNNNNNNNNNNNNNNNNNNNNNNNNNNNNNNNNNNNNNNNNN
NNNNNNNNNNNNNNNNNNNNNNNNNNNNNNNNNNNNNNNNNNNNNNNNNNNNNNNNNNNNNNNNNNNNNNNNNNNNNNNN
NNNNNNNNNNNNNNNNNNNNNNNNNNNNNNNNNNNNNNNNNNNNNNNNNNNNNNNNNNNNNNNNNNNNNNNNNNNNNNNN
NNNNNNNNNNNNNNNNNNNNNNNNNNNNNNNNNNNNNNNNNNNNNNNNNNNNNNNNNNNNNNNNNNNNNNNNNNNNGAAT
TTTATGAAGCTTTTATTAGGTTTTAAGATGCATTGACCATGTTCATGACTTATGATTCTTTTAAAGGCTTTTACTATGAT
TTAGCTTGGTCATGCATATCATGTTCTAACGTTCTCATATGCTCATGTTTCATGTTTTCATGCATTTTCCATACTTTGTA
CATTTCATGTACTATGCATACTTGTGCCTACATTGTGTTATAATGTACGCTTCTCCTACTCCCTCTCGTGGCTAGTTGAT
TGCTTGACCGTGAAGGCTTGGTGAGTCATTATGTTTCGAGGACCATGTCACCTTTACTATGTTTTAATATGTCTTTAGTT
TTAGATGTTGTACGTGGTGTATTGATTTCGTCCCAACCACTACTTTTGATGTATTATATTGACTTGTCAAGACTATGATT
ATGCGTTTGCTTTTATGTCAAACTATTCTATTACATGAGACTTTTTACTTCGATTCTACATTTGTCTATCATTTTTTTTG
TATGTGTGTCAAGTGGATTGCGTAGGGCCTCTCGGGGTTCTATATGTCATGTCACATCTTGGGTTATACTTTGGATCGTG
ACATTAGGAGAAAATGAAAAAGAGTAATTATGTATATCTTCTTCTTCTAGTTCTTTTAGTTGAAACTCATTGGGAATATT
ATTTTATATTTAATACAAATAAATATTCAAATTAAAGTTTCAGTTAACTTTAGTATTTTCTCTATCCCAACTTATGTGAC
ATGATTAAAATTTTGAGATTCAAAATTTTAAATTTTCATCGTGAATTCGAAAATAGAAGCTTAAGTTTTTAATTTTTTTT
TATATATTTGAAAACTACATAAAAAAAATAAATCAAAAAAATTGTCAATTAAATATTTCAAAGACATAAAAATGGATTTA
AAATTGAGTAGACTCTCAAAATTTCAATGATGCCACATAAATTGAAATGAATAAAATAATTATTAAATAAGTAGTATCTA
ATGACTCCTAAAAAATAAAGTAAAATATAAATTTGGTCTAAGCGAGTGACCGTGGGAGATAGGTAATTAAAAAATAGTTA
AAAAGAAAGGTGAACTAGTGAGATTAGGTGAATCCACAAAATTTCATTGTAAAGGGGTGTGTGAATTATATGAAAGTGAG
TTCGACGAATAAAAAAATGAAATATAACGGAATTCGAACTCTCAACCTCATTAACACTTTTGAAGACTCCTTAGTCCTTC
CATTGCGCTCAAGGCCAACATCAAGGGTGTGCAAAACAAATTACATACTAATATATGATAAACTAGAGGTTCAAAAGATA
ATCCATTTGAAAAATATTGTAAATCAACTATAGATATTCGAGCTGCTAATTATCGCACCCCATTTTCGATAGTGGTTGAA
ATAGTTCACCACATAAAATGAACATGCCTCTAATTTGAAAATTATTTAGAGTCGCCTCCTAATTTTAAGGAACAGATTAG
GAAAATATTATTTTTTAAAAATGTAAATGTAAACTATGTTTTGATTTGTGAAACCAATGAGATTCTAGGTAAGGATTTTT
GCTACTCAAGGGGGAGGTGTTAAACACCTGTCAGAGCCTATCCGAAGATAGTCTTGAAACTCAGTTTTGGAAAAGTAATT
GGGGATATTTTATTCATTTATTTGCTTTAGAAAATGATGATAAGAAAGACTTTTATTTATTTGAGAAAGAGGGTAAAAAT
ACAAGGCACACCATATATACGCCTATAACATGTATGAAACAAATTTAATAGTAATATATTTATCATACGATAAAATAAAT
AAGTAAATAAACAAATATATTTGAAATGTATGAAAATTTCATATATTAGAAAATACAGATGTGTGTTTTAAAGTCAAATG
AGATGAATGAGCTTATATAAATTTATCATATATAATGTTGACTTTAAAGAGTATGATAATTTATTATTCTATTTACATAT
ATAGAATTAAGATGTAAAAAGAGATAAGATAATAGATGAGCTGTAAATATATAGCAATATATATGTTGCATAGTAAATAT
AAGTTGAGCAAAAATTCAATAGAAATGGAGCTCCAAAAATATGTAAATACTTTTAGATAAAAATCATGAAGCTAGAGAAT
TAATCAAATTATCTAAAGTTTTTTACGGAAAAAGACACTCTTCAAGAAGATCCAATTTTCAGTGGAAAGAAATATTTAAG
GAGAGAAGAAGAAAAATATGTTTGACAATACATAGAGAGATATAAAAGGAAAAAATTTAAAAGACCCATTTTGTCAAAAA
AATAAAATATATCTGGATATTTATTACCAATTTGACCAATAGTTATCATCTAGAATTCTATGTTTTCTGCTCAAGGTTAG
AATAAAAATAAAAACCTAATTTTACTATTATAAATAGAGTGTTACCGCCTCTCTTATTTTCAGCTATCCTTCCAACAATT
TCTTCAATGTCTCATCAAACTCCTTTGCTTAGCCTTAAGAAGACATTCTTTTACAATTTTTTCCCATCAAAAGCTGAAGA
AGAAGCTTGCAAACTTAACAACACTCCACATGTAGTGACTCGAGAACTAATTGAGATAAGGGACGTATACCCTCCCCCGA
AAATCAACTTGGAAAACCCCTGGCAAATCAAGAAAAGGTTAACCCGTGATGAGATCGTTTTAGGAAAGCTGGTGATTCCA
TTTTTTGAGACATTTGAGTACATTCTTCGATACTGGACATTGGATGCAGCTAAAAGTTTGGAGAATGGGTATGATGTGCC
TATTGATGTGTGGGATTTAACTAAGGAGATTGTCCCTAAGAAGTATGAAGGTGAAAGTGTTTGCTTAAAGAAGTTGTACA
ATGATGACTTTTCTCTTTCATGCATCGAATTGTTCAACGATCGCAGATTGGGCGATGGTGATGAAATTGGGTTATATTGG
GATCCTAGATCTTCAAGTTTAATGTTCAAATTACTTTCTCAGATTCATGCTTAGTGAAAGGTCCAACTGTTTTTGTTACC
TCATTAGGATTGATAAGGTAAGGTCTAACCCCTTTGCTTGTGATTTTTTTTTATTTCTAATAAAAGTCTGTTACACACTC
TGTCTAGTGGTAAATTTGCCAAAAAAATAAAAGTATAGTTGTAATAGTTGAAGATTGGAATATTTGCACTATAGAGTATG
ATGATTCTTCAAATTCTTAATTTAGTTTGTGCAATCCCCTTTTTGTACCTGCGGTTTCATTCGTTTTTGATTTAGATATG
CCATTTCACAAGGCACTAATTTATTTCTCCTCTAAGGTTCAAACAAGAATGGATACCTCCCCGATAAGTATCTATTGGAA
ATAGGTACACCCAGTGATGGGTTGACTCCACTAAATAACTCCCTATAGTAAGTTACAACTTTATACACCATTGGCTTGGT
TTTTTGATTATCTCAAAGAAGCTGGATAAGTACTAACTCCAAAACTCTTAGTCCAAATCCTATAAAACATTTCATACTAT
ATTTATTTATATTATAAAATACATCAAATAGAAAATACCTTTTCACATTGAAGGATTGTGACTTTTCTGATGGGTTGTGA
CTTTTTTTTTGTCAATACAACCTATTGACATGCTCAGTCTATATTATCAGTATTATATTGTTCTGTTTATATCATTCAGC
TTAGTATCTATATCATGCATGCTTAGTACATTCAAAGTACTAACACATACTTTGCGTTACCTTGTCTTATGATGTAGGTT
CAGGCGCTCAGCATCCGGATCACGCTTAGTACGATTTCCAGCCCATACTCAGCAACTTCAGTGGTGAGTCCTCATAGATC
GATGGCATTTTTTATGCTTAGTTTAGTTAGCTTACTTTCAGTCTTTCAGTATCTTTTTGAGTTAGCTGGGGACTTGTCCC
ATCAGCTCATCAGTAGTAGAGACTTTCAGACATAGAGTCAGTGTTAAGTGTTTTGGGGTTGTTTCCCCCAGATATTCAGA
TATATTTTTGTTTGGAATCCTTTAGTTTTGACTCATTTATTAGTTATGCTTTCGCTTATCTTATTATATATTCAGTATGC
TTATGGTATGCCAAACTCATGGTTAGCTTGGGGCCTAGGTCCCGTGTTACGTCTAGGGGTAGCCTCGGGGCGTGACACTA
GGTATGAACCAAAATTTTTTCATGATTGTTATAATTGTTTAACAATTGAGCAATTGATTAGTTTTTCTTTTAACTTGTTG
AATGGAGGAAAAAAGCAACAAGGAGATTAAAGTATTGTATCAATTTTTCTTTTGTGAATATCCAAAATAGACTTCCAAGG
AATTGATTTGTCACGAAGAATGAAGATACAATAATGGGTATGATTTACCTAGTTTTTTTATAGGTCATTCCTGAAGAGAT
GCATCTGAAGGGATACAACAATCTGAAGGGATACAAGAGTTGATGAAGCGAGTTTAAAGGTAAAAATAAAATAGGGGTAG
AAAACCTAAAAATATGAAGAAAAATATAAAAATAAATTCCTGAACTCTAAGGGTGCCACATAGGCAGGCTTAGGATATAT
ATATATATATATATATATATATGATCTCAACCTACATAAACAACATAATTTTCCGACTAAGGGTGTTCACTTGCACACTC
TTAATAGGTTGTAGCTCCGCTCCTTTGAAAAATAGTCAAGTCTCCTATTTGCTCCCCCATATTTGTTGTTGGTTTCTTTG
TTTTATTGTTTTCCTCATGTAAATGTAATGTTACATTTGTTTTTGGATCAAAATAGTGGATTCTTCATTTCTTCTATATA
ATTATGTTTGACATGAAACGTTTTTCAATCTTTTTACTATAGGTATGGTAAGAAAATAGGTTCCTTGAAAATAAAGAAAA
TAATTATTTTGAAGTAGATGACTAAACTCAATCATGGCTCCACTTTAGATCAACACCTACATAAGAAGAACAATGACATA
ACAAAACACAGTTTTTCCTTTTTTTTGTGGATCAGTCAATTAATGATTTTTTGTGAAAAAAATGTGGTTTTTAAAAAAGA
TAACAAGTACGTTGGTTATAGTTTGCTCTTCAATAATACTCTCTACTACATGAAAAAATACATAATGAGTTGCAAAAACT
TATTGTATAGTACAAATATTTTTATTACAAAGAAAGAAATAAAAATGATTAAATATATATAAGTTTTATCATCAATAAAT
ATGTGTACTAACTAATTATAAAGTTATCAATCAAAAAATGATATGTGTCCAATTTGTGGACTCATCACTTTCCTTCAAGA
GAGTGTGCACTCTCTATGCCATGTCAGGATAGACTCAGGACAACTTAGAGTAGACACCAATGTTATGCTAATTGTAGGCA
TCATCCCTTAAGATTTTCAGTTGGTGATCGTGTTTTCCTTTGTCTGTTGCCTATGAAGGGTAGGATAAGATTTGAGAAGT
GAGGCAAGCTTTGCCCTAAGTATTGTAACACCTCAAAAACCAGACCCAGAAAAAATTTGCAGAATATTACTTGAAACAGT
GAACCACAACAGGGTTCACGGACCGTGATAGGGACCACAGTCCATTGACCTGCCCATGGTGGGGAGTTGGACTCCACCAG
GCCCTTGAGTCAGACAACAGGACCCTTCATGGGCCGTGGTCTTGACAATGGACTGTGGTGGCGTCCGTGAAGAGTTAGGC
AGTAACTCCCCCTAGACTAGCCCTCAGACCCTCAAGCCTAAGTGATGACCACGAGGACCTTCACGGTCCGTGGTCCTCCA
CACGACCCGTGGTAGGGTCCGTGAAGGCTAGCAGTAAGCCCTCAAAACCTGAGCCTCCAGACGTCATCCCAAATTAGAAC
CACGGGGACCTTCACGGTCCGTGGTCCTCTACAAGGGCCGTGGTAGGGGCTCGTGGAGCAGACCCCAGAACCTTCAGAAC
CACAGGACCAAGTGAAGACCACGAGGGCCTTCACGGTCCGTGAAATAGGCCGTGGTCAGCCCCGTCTGCAACTTAAGTCA
GGGGTCTTTTGGTCTTTTCCTATTTCATTGGACCCCTAAACTACGTAGTTTTAACCCTAAACTACGTGGTTTTGATTATT
TTTAGCCTAGAAACATAACTAAAACTTACCTAAGTCAGATCTTTCATCAAAAACTTAGAAATTAGAACGTGAAACGAGGC
AAGAGGTCAACCAACCCTAGTTCAAGAACGCAGCAAGATTCCATCAGTTCCAGCCCCAAAATTAAAATTTCTTCGTGGAA
TTCGTCACCAGGTATGTGAGATTTCACTAGTGGGTTCCTTTCGCCTATTAGGTCCCCAGATTTCAGTCAGATTCTTGATT
CCCTATTATCAACTAGACCTAGGGTTTCTAGAAGTTCAACAGATTATCATGAATTAGTTATTTATATGTTCCAAATCAGA
TTATCATGTTATTACTTTGTTTAATGCATGAATTTCAGAACCTTAGCTATGTATTTCTTTAGTTCTTGAATTACACATGC
TAGGTCAGATATTTCAGTATTTCAGACATATATGCCTAAGTCTTGAATGTGTCATTATCAGTATATTAATGTGCATTCTC
AGTTTGCATGGCAGTTTTGAGCTATCTAGTATATTACAGTAATTCAGTCATAATATGTTAATCACTCAATCCATTGGGAG
TAGCATAATACCGAGTTACACTAGTCAGTCACCCATATAGTCCAGAACTACGAGCTACGTAGGTTGTAAGTCCCCTCTGT
GGGCATTATTTTAGTAATCACGCAAGCATGCCTCTATACCTTTGGCCGGGTATATTGGGTCCTCTCGATGGGGCGTATAC
ATTGGACTCCATATTTAGCTCATGTGGTTTTATTATCGGTTATTAGTAGCTCCCACAGTTCAGTCATATTCTATTGCATT
GATCACATTTCAGTACAGTCAATATTCAGTCTTAATATGTTATAAATTTGGTCATGCATTCAGTCAACTCCGTATTCAGT
ATCTATATCATGTTCAGATTACACTCTTGCTTTATTGCTTGTTCAGTTATATGTTTATTTCAACTTTACTCTATCATGCA
TGCTCAGTACCATTCAAGTACTGTCACATACTCTGCGCTACATCTTCTCGTGATGTAGGTTTAGGTCCTTAGTAGTCAGA
TCACGCATAGATCGGTTCCCGATCTTCAGTTCAACAGCTACAGTGGTGAGTCCTCATTCTTCGAGGACAATAGTCATATT
ATCTTTCATTTTACAGTCTTTTAGTTTCAGTTTTGCTAGACTTAGTTGGGGCCTGTCCCAAAGTTTCTAGTCAATTAGAG
GCTTATTTCAGACATAGTTGGATTCAACTTAGTATTTGAGTTTGATGTTTCTTTTGTATTAAACTCTCAGATTTGATATT
CAGTTTTAGTAAATGGGTATTCCCTCATCATTTCAGATTTATTTATGATTAGCTTCCACATCAATTTTATTTCTCAATTT
ATCTTTAGTATGCTCATGATTATGCCAACAGGGTTAGCTTGGGGTCACTTATGGTCTTAGGTCCCGTGTTTGCGTCTCGG
GGGTAGCTCGGAGCGTGACAAACTTGGTATCAGAGCCCTAGGTTTAAGAGTTCCTAGGATGTCTAAAAAGCCGCACAAAG
TAGAGTCCTTTTCATGGGTGTGAAGTGCACCACATCTATTAAGACGGAGGCTACAAAGTGTTTTAGGAAAAATCTTCATT
TTCTTGTTACTCTTATCGTGCGTAAGGTATGATCTAATTCCATTCTAACTCGACATTCTACGTTTCAGTGATCATGACTT
CTCGTAGAGCTAACGCTAGGTATGTGAATGCCAGGAACGCAAACGCAGCCCTTCCAGTCCCAAATCAAGAAGTCTCGAAT
GCAGAGTTCAGGAACGCTATTCAGATATTGGCTCAGAGCATGGCCAACCAGAATAGTCAGCAGGCTCCAGTTCCGGTAAA
TGCTTATGTTGGGTCATCTGCAGCCAGAGTGCGAGACTTTGGTAGGATGAATCCACTATAGTTCTTAGGATTGCAGGTTG
GAGAAGATCCCTAAAACTTCATTGATGAGGTCAAGAAGATCTTTGAAGTGATGCAGGTAACTGGGAATGATTGGGTTGAG
TTAGCATCTTACCAACTTAAGGATGTAGCTCTTATCTGGTATACTCAGTGGAAGGAGAACAGGGCCACAAATGTAGCGTC
TATCTCTTAGGATTGCTTTAGTGAGACCTTTCTGGATAGGTTTTTTCCCAAGAGTGCTAAGGGAGGCAAAAGCTCAGGAA
TTTATGAACTCAAAAGCAAGGTAGCATGATGGTCCAAGAGTATATGCTCAAGTTTACCCAACTCTCTAAGTAGGCTCCTC
ACATAGTGGCTTATTCCAGGGCCCAAATGAACAAGTTTCTTTATGGAGTGTCAGACTTGGTGAAAACAGAATGTAGGAAT
GCTATATTGCTGGGAGATATGAGCCTCTCTAGGCTTATGACTCATGCTCAGCTGGTTAAGGGTGATTAGCTTAAGGAACA
GGCCAAGGAGAACAAGAAGGCTAGGACTGGAAACTATGAGTTTTCTCAACAGAAATCGGGTGGTGGAAATCGCTCGCAGG
GCAGTAGAAATTTTCAACTCCAGCACCTTCATCAGCTAGTGTCCTATCCTCCAGGTTCCATAATGATCAGAAAGGTAGGG
TATCAAGCTCTAAGTCTCAGGGGAGTGTTACAGGTACCAAAACCTACCCAACTTGCCCTAAGTGTGGTAAGAACCATCCG
GGTGAGTGCCTTGCAGGAAAGGAATGATGCTTTANNNNNNNNNNNNNNNNNNNNNNNNNNNNNNNNNNNNNNNNNNNNNN
NNNNNNNNNNNNNNNNNNNNNNNNNNNNNNNNNNNNNNNNNNNNNNNNNNNNNNNNNNNNNNNNNNNNNNNNNNNNNNNN
NNNNNNNNNNNNNNNNNNNNNNNNNNNNNNNNNNNNNNNNNNNNNNNNNNNNNNNNNNNNNNNNNNNNNNNNNNNNNNNN
NNNNNNNNNNNNNNNNNNNNNNNNNNNNNNNNNNNNNNNNNNNNNNNNNNNNNNNNNNNNNNNNNNNNNNNNNNNNNNNN
NNNNNNNNNNNNNNNNNNNNNNNNNNNNNNNNNNNNNNNNNNNNNNNNNNNNNNNNNNNNNNNNNNNNNNNNNNNNNNNN
NNNNNNNNNNNNNNNNNNNNNNNNNNNNNNNNNNNNNNNNNNNNNNNNNNNNNNNNNNNNNNNNNNNNNNNNNNNNNNNN
NNNNNNNNNNNNNNNNNNNNNNNNNNNNNNNNNNNNNNNNNNNNNNNNNNNNNNNNNNNNNNNNNNNNNNNNNNNNNNNN
NNNNNNNNNNNNNNNNNNNNNNNNNNNNNNNNNNNNNNNNNNNNNNNNNNNNNNNNNNNNNNNNNNNNNNNNNNNNNNNN
NNNNNNNNNNNNNNNNNNNNNNNNNNNNNNNNNNNNNNNNNNNNNNNNNNNNNNNNTCTTTACTAAACCTTTGTCTCAAA
CCATCTATTTAAACTCATGAATAATAGTCTTTGGGACTGTTGCGTCCAAATCGCACACACAAGTGCACATGGTCGTTCAA
GCATTTAAAGTGACTCTTTTTAAGAGTCGGGTATCGTACCCACAGGGACTTACGCTTAGAATTACTTAACTTCTCTAACT
TTCAGCTAAACACAAGGGTATTCAAGATTTCCAAAGTGATTTAGTTTCTACTTCTAAGATTATAACAAAATGTAACTGTA
ACGATCCGAGAGCACCCCCTAGTTGTTACCGGCGTATTCGATCTCGAAGAGGTTTTATACAAGCCCTTAGCATTCATCAT
AACATGTATCATAGAATAAAATCACGGAAAATTTAAAACTTTTACTTTGGAAGTTCAACTTCACTTCATATATGAAAAAT
AGAATCTAACTTCGTCACAATGCACTATCTAGACATAGAAGTTTCGAAAATGGGACTTAGCCCTTACATCAATAAAAAGT
CTTGCAAAAAGGAAGTACACCAATGTCTTTCAACATAAGCAAAGAACTAAACATAGAAGCTAGATCATAGGGTATTGTCC
TCGGACTTGAGGACTCACCAACTTGGGGAAGCAACTCCAAGTGTCTTGAGAAGTAAGCTTGAATTCTCAACGGCTCGAAC
CTAAATGTTTGGGAAAAGGGAGAAAATATAGGTTAGTACAACACACGTACTAAGTGTGGCTACTATGCATAAAAACCATT
GAAACATGCATAAAAGGACATTTAGTCAAAACATGTTTTTTACCAAGTAAATCCAATATGCACACAAAGTAAGCATCATA
GTCCAAACCAACCTAATATCATCCCAACATGTAGACAACCCAAGTAATACTAGTGCAATGCAAAGAATAGAATCCCATAA
CCCTATTCAAAGCCAAGTATCACATAAGCAACCTACTTCATGCATACATTCATAAGATCATATTTCATCATAACTTACCA
TATTCATAATGATCATACATAACATAGCTTCAACATACATAAGTCATAATCATCATAATCATAAGAGAACACTATTACAA
CTATCTCTTAGGATCCCACAAGTGCAATGTGCAAGAGAAGTCCCATACCCTCCCTTACACTATGTAGAAACCCTTAAGAA
AGCCCTAGAAAGAGTTCACACCTTTCATACCTTCATTTACTTTTACATTAGGGAAATATTGCAATAACCGACATAGACCA
TGAGAGCTACATGGAATCCGGTGTTCTACTCCCACACCGAAAAGAGAAGGTTAACACTTGCCTAAGGTGTAGCCATTCAT
ACATATCTATCTAGGTGGATCCATTAAGCTAAAGTCCTATGTGGGCACATAGTTAAGGGTCAATGAGATTGCTTCTAGAA
ACCCTAACTTACTAAACGTGGGGGTTTCCATCTCATGAGACAACACATACCGTAGGTAATCCGGACTTGCTAAACGTGAG
GAAACCCATGTGGGGAGACGAACTTGCTAAACATGAGACCCCTATCTCATTTACATGCCCTTTCGGTGCTAAGCATCTGA
TTCCCTTTTGTAATCATCTTTAGTCATCATACAAGTTCACATTAGCATTTAATAGACCCTTATGTAGACATCTTACCATA
ATAGCTCATATGTGTTCATATGTGAGTAACAATCCTTTCACTTTAGAGACACTTAGCAAGTGAGTAAACCTTTCACCTTT
CACCTTACATTACACTATAATCATGAGAACTACCTTTTAATCATATAGCAATCATACCATAATATACATACATACTTCAT
AGCTAACTCAAGTGTAGAGGGTTAAGGATTAGGAAACTAGGTCATCAACACCACAACAACACATTAGGTATAGCATCATT
ACAATCTAAGTAATTCACCTTTCATACTTGAGTTCAAAAAAGAACCAACCTTCATACCTTCTTGACCTTCGCGGGACATC
CATACTTCAATTACCAAGCAATTCATAACCAATACATAATATAAGGTAATTCATAAAGTAATAACATAATCAACATCAAT
ATAAGCAATTGACATACTCCATAGCCTTCAAGGCTTCATTCAAAGACTCAACCCTAATTTCATAGAAATTTTACATAACC
TAGGGTAGAATCATCATACAAACATGAATTACATAACATCACATTCAATTCATAGCCTTCAATCAATATCCAACACAAAC
TAGGGTTAGAATTAGGAAAAGAAGGAGAAACATGGGTCTCATGGGGAATTCTTCAAGAAACCACCAATACAACATAAATT
CATCCATAATTGTTCATATAACATCAATCAAAGTCAGTTTATAACATCAATTTCACTTTAGAAAGAAGACCCACGTTTTT
GGATTGAAACCTAGAAATTGGAGATTTTGAAATTCATCTTGAAGGGGCCCCTTGGGGAAAGGAATCCCAAGAGTGATAAG
CAACCATACCTTATTGACGAATTAACCACGAAAATTCAAGTTGAAACCTTAGAGAGTTGGTCTTCTTCTTGAAGCTCCAA
TCTTCTTCAATGGAGTTCTTTGAGAAGAGAGAGAGAGAGTAGAGAGAAGGAGGAACTTTAGGTTTAGATCTTTGGGGTTT
TGTGTTTGAGTGATAAAAGTGAGGTAAATTGACTTAAAAATCATTATATACACGTCCCCTAAAGTACCCTAAATACCTCT
TACTTAAATGGACTCTTTAATGAAGTAAAAATAGATTTATGAATTTCTGCATTTTTATCGCGGAACAAGTCCGAGACGCG
GAGCTGTTCCCTGAAGATATTTGGAATTAAATTTTGAGATAGTAGAGTCTGCGACACGACCACGTCGCGAACTGAAATTT
TTCTCCTTGGGGGAGCAAATGCGCGACGCGCCCTCATTCCCTCTATGCACAACTTGCAAGCTGCCTTGGCAGCTTGCTTG
GCCAAGGTTGGGGTCCTTCTCGGGGCCCCTTAGTGTGGTCCCGGGGTGTCATATTCAAACGTTTTGACCCTATAAACATA
TATTTACCTATTTTAAATGTTTTTACAAGATTATACCATCATACGACACACCCAAACCTTCCCAAAACCTAAGGACACAT
TAGAACACATTCTTCTCTAGTTTTGGGACATCGAGGTCATTTCTTAACGTTTAGACTCTTACTCTCCCAAACCAAGTCAA
TTGCATTAATTTAGGTTTAGAAACATCATTTTAACTATTTTTAAGTCATTATTCATAAGGTGAGGCTCTAACTTAAGTCA
TAGAATTTCCGAGGTATTACAGTAACAAAAGCGATTCAATTTCAAGGGTTTAAAAATAGTGATTGGGTAAAGTCCAAAGC
TGCAACTTTTATCGCGATTCATGCAATCAATATCATTCATATGGGCATTTATCCATTATCGAATCAATGAATCACAAGAT
TAAATGTATGATCATGGTCTCCCGACCTCTAATCGCCTATGATAACCCTAACTACATCGTTGAGCGGGGATATGATGGAT
TAAGTACCGAGCATTACGATTTCTTCCTGTATAGTGACCCAAGCATGGTTTCTAGGCATATCCCTATCCTAGATACAAAT
TAACCCTAGTTATTTAGAATTAATCATGCTCTTTATGCCCCACGTTCTATCCTCTTATTCCTCTCCCGAGTTTAATTTGG
ACAATAATTTTATTTCAATGGTGATCAGTCACGAAATACGGAAAGCAAGAACATAAGAAAGATTCATATGATAATTGACA
TTAACCGAATAACAAAATCAATATATTACAATCATCATGTAGCCACAACCTAGAACTAGGGTATTTAGCTACTCATAATC
CAAGAATCGATCAAACAATGTTTAAATACATACAAAGATCGAAAGGAAAAAAGTTTAGGAAAGAACCCTAAAAATGGTGA
AAACGTTCTCCCAAGTTGTCGTTCTTCAAAACCCAAAAAAAAGAATCATTAATAAAATAAAATAATGACCTATTTATGCT
AAAAGTCAAAACGGCCAAAAATTTGGAGCAAAGGGCGCGACGTGGAGAGGTTTTAAATATTTCATTTCAGGCACAATAGC
CTTCTCTGCGATGCGGACACTCCACGGAGTGCTCTTCCTCTAACTTAACTTTTGTGAATAAAATAACAATCCTTCTTCGC
GACGGCAGTGCCTTGATCTTCTTTTCTTCCTCTTTCTTCCATGCTTCTTTTTGCCTTTAATCTTCTGTGTTCCCCATTGT
CCATTTTCGTGCTCGTTTATCCTCTTAAACTTACCTACACAACTAATCATGTTGGTTAGGTCATAAACAGACAAAAGACT
CAATAAAACTATAAACGAACACATATTGAATTCAAACTAAGCTTAAATGCGGGCATAGTTAGCTTTCTAGACATATAAAT
ATGCCTAAGATCACTACCCCACACTTAAAGCTTTGTTCGTCCTCGAACAACTTACTAACTACTCCTAGACCTAGACTCAC
TACTATGGTATTTGTGCATCGCTAATATCTTCCAAGGATCTATACCCAGTTAACACAAACATGTTTTTATTCAGAATATG
CATGACTTCTGTAATTGACTTGACAACTTTTAGCAACCAAAGCAGTCAACAACATGTGCACCATTACATATCACTTATCC
TTCATACAACAAGTGCCTTTCACTCCAAAGAATAGTCCATACACACAAATCAACAAATTGAATAGCCTTTAAGGACTATG
CAAACAAGGTACACTCTCACTCAACAACAACATCAAACATGTATGCACTGAGAACCATAAGCTTGCCCATTATGTACATC
TCTACTATTAAAGTGTGTTATGCTCAAAATCAAACATGACTTGTTCTGGTTGTAATGTAGGCTTAAGGTAAGGGAGGATT
CGTTTAGATAAAATTAGTGACTTATTCTCCCTAATGCACTGTTTTCAACTTTCCTCTTCACAACGTTTTCTTTTCGTTAG
CCCCCTTCTTTTTCATTGGTTTCCACTAGTATTACCAACCTTTCCTCTATTTCTTATATGCCCCTTTATTTTTATTTTTA
TTTTTTGACACTCAATAATAGCCACCCTTGCCTTAGAGATTTCTCTCGAGTTAAGGTGCACAATGCCCTTGTAAGAGCCA
GGACCTTCATTAAGGTAAGCACTAAGTTAGCCACCTTCAACTTAGGTTTTTAACCTTAGTCAAAGTGCACAATGTCCTAA
GGACCGGGGCCAATCTTAGATTCATTCTCATGGGGTATACAATTACCTCCTCTTTTCAATCTTCCTTAGACCAACTACAC
AATTCCACCCTACTTGCTCTTTCCGCCATTTTCACTTTTCCTCCTAATACAGTAAATTAAGGATTTGGGATCAAAGCTAA
CGGTATCAATAAAAAGGGATTCGGCTTCATTATATGGGTTAGAACAAAATCAAAGCTAAAAAGTCTCAATTGGGCTATAC
TAGGGATATTCTTTCTGAACAGGCTACAATTCAAGACAATTCAAAGAAAGCATGTTATCATCTTTTAAGCACAATAACAC
TTGTATTTCGCTTCAATAACAACCTAGGCAAGTTCTAGACTCAGATGCATTCATGGATATCATCCAAAACTCACCGCTCA
TGGCACAAGTTATACTCAGAATGGCTCAGTCACAACACACAATCATATCATGCACAAGGTTCAGATTAAGCTTAAGTTGA
ACATTCAAATCATTAACAAGAATTCAACTTCATTCATATATCAATTTCAACCATGCTTTTCATACATATTCCTTTCAGAC
TTTCAGCTTCAGCATAACCAAACCTATGACTCAATGACGAAATTGCCCTTAAGACGGTCGTCATCCATGTATCATTGGGC
AGCTTGACTCAACTATGACTACAAACTCAATTCTATAAAGAAAAAATCATTTTGTATTTTGTACAGTTCAAAGGGACTAT
TCTTGGCAAAAGAACCGAAAACAACTTCCAAGGAACCCAAAATAGAACAAACCAAAGACACAATAGACTCAAACAATGTT
CAACATAATAGAAGTATATGTACAGACTAGATAAGTTTTTCACCCTCACCCCACACTTATACAATAGCACTATCCCCAGT
ACTTTACAAAAAAAAATCAGAATAGTTCACAAGGTAAGGTGAAAACACTCCCTGATCAATCTTCCATCGCATCTCCCCCG
TCGACCTCATCATTCACGTGTGCGGGGTTTATCTCCTCCTCAGAGTTAAAATCCACATCTGAGCTAGTACGCATGTTCTC
ATCATCAATCGGAATATCATTCTCGATCGGCTCCCGAAACTTAAGACCAATGCCAAGTAGTGCCCTAACATGGTCATTCA
GAGGGTAGCACCTCTCGATATCGCCCAACTGCATATCAGTAGAAACATGGCATCCATTCTAGTGTCTTATCATCTCAAGG
ACATACATCCTCGCCATCATAAACCCATCTCTCCTATGGCGCTCAGCCGTGATGAGAGTCGGGCCAAACTCAGTATCAGG
CCCCTTGGTCCGAATAATGTCCACCGATGCTGGATATAGAGGAGCCATGTAGTCCAATTTTTCTTTAGGGGCACTTGCAA
TACGACACATCTTGGTAATCAAACCACCAAAAGTATACATGTGCCCTTTGTGAACCCGGGCCTTTCGCATAGCAAACTTC
ACAATGGCTCCAATGTTCAGCTCCGTTTCGGTCATCAAGGCATATACCAAGCACACTCTATCACGAGTAATGTCGGTGTA
GTGTAACCCCGATTTCAAATAGTTCNNNNNNNNNNNNNNNNNNNNNNNNNNNNNNNNNNNNNNNNNNNNNNNNNNNNNNN
NNNNNNNNNNNNNNNNNNNNNNNNNNNNNNNNNNNNNNNNNNNNNNNNNNNNNNNNNNNNNNNNNNNNNNNNNNNNNNNN
NNNNNNNNNNNNNNNNNNNNNNNNNNNNNNNNNNNNNNNNNNNNNNNNNNNNNNNNNNNNNNNNNNNNNNNNNNNNNNNN
NNNNNNNNNNNNNNNNNNNNNNNNNNNNNNNNNNNNNNNNNNNNNNNNNNNNNNNNNNNNNNNNNNNNNNNNNNNNNNNN
NNNNNNNNNNNNNNNNNNNNNNNNNNNNNNNNNNNNNNNNNNNNNNNNNNNNNNNNNNNNNNNNNNNNNNNNNNNNNNNN
NNNNNNNNNNNNNNNNNNNNNNNNNNNNNNNNNNNNNNNNNNNNNNNNNNNNNNNNNNNNNNNNNNNNNNNNNNNNNNNN
NNNNNNNNNNNNNNNNNNNNNNNNNNNNNNNNNNNNNNNNNNNNNNNNNNNNNNNNATCCAAATCGCCTAGTTTGTCCTC
TCGGGACCACAGGTGATAATGGAACATTCCCACTTAGGGAATGTTTCTTCTAGCTTAACGAAACTACTTCTTTGCCGAAT
CTTCTTGAACTTGACATGATGACCTGCAAACATATAGACAAAGGTCAGGCCCAATGACTACAAAATAATGAGAAAAATAT
GGGTGGTGTGCGCACATCACCCCACACTTAGTTCAATGTAGTCTCATCTTAGGTACGCAGACTTCCCAACAATGACCAAC
AACATACTCAAGTAATTACCAAGTTCATCAAACCGGATAGGCATCACAACATCAATCACAACCACGCAACGATTAATGAG
TGTTACTCAAGACTTCACACAAACAAGATAGACCTCTGAATACACACTATCACCCAACCAGCATTGCCTAGCAATAGTAA
TCCTTCATGCATTGTTCGCTAAAATAGTATCTACTCAAGAATTTGACACTATAGGTATCCAATTTGCAAGGAGAGCATCT
TTAAGTACATATTAGACCTTCACTAGTCGAGGCAGTCAAACCCCCATACTACCTCTAAATTCAGGCAAACTAACTCAATT
CACTTCAAACTCTACATCAATCATTACCCATTCAGACAACAATCTGTCACGAGCATGCATAACCCACATATCTTTACCCC
ATGCTAGAACAACAACAATGAACATTAAGTGATTTTTATTCAAGAATTCGGAATCACCTATAACCATAATATCGCCCAAC
GCATCAACATACGATTAACTAAGGCATATTACACTCAAGGAATCTAGCATTCCCAGAAACAAATTGACAAACATTCCCAC
ATACTATACCCTATCAATTCAACCCAAGAATGATGCAACAATGTATTTCTACTCAGACTTCGAAACACACATAGACCAAC
ACGAAACACACGATATTGACAACAGAAAACACACTTCCCAAATCCCCAAAAGCCGAGCAACCAACAACCCATGGCAAGAT
ATCTTCAACCTTACCCAGAATCATAAGAACAAAACAAGAGTACATACCTGGCGACGCTGAGTTGCAGAAAAATGGAGAAA
AGCAAGGAGGGTGTAGCTGCGCGACACGAAACTACTTGAAGAAATCACAGGGGTGAAGGGAAGGGAGAAAATNNNNNNNN
NNNNNNNNNNNNNNNNNNNNNNNNNNNNNNNNNNNNNNNNNNNNNNNNNNNNNNNNNNNNNNNNNNNNNNNNNNNNNNNN
NNNNNNNNNNNNNNNNNNNNNNNNNNNNNNNNNNNNNNNNNNNNNNNNNNNNNNNNNNNNNNNNNNNNNNNNNNNNNNNN
NNNNNNNNNNNNNNNNNNNNNNNNNNNNNNNNNNNNNNNNNNNNNNNNNNNNNNNNNNNNNNNNNNNNNNNNNNNNNNNN
NNNNNNNNNNNNNNNNNNNNNNNNNNNNNNNNNNNNNNNNNNNNNNNNNNNNNNNNNNNNNNNNNNNNNNNNNNNNNNNN
NNNNNNNNNNNNNNNNNNNNNNNNNNNNNNNNNNNNNNNNNNNNNNNNNNNNNNNNNNNNNNNNNNNNNNNNNNNNNNNN
NNNNNNNNNNNNNNNNNNNNNNNNNNNNNNNNNNNNNNNNNNNNNNNNNNNNNNNNNNNNNNNNNNNNNNNNNNNNNNNN
NNNNNNNNNNNNNNNNNNNNNNNNNNNNNNNNNNNNNNNTGATGACTCGTTCGTCATTCAATATGAGCGCTTCAAGCTCA
CGATCATCATTCTCGAAATAGTGCTTGACCCTTTGACCATTCACAAGGAAAGTACAACTCTTATCCTTGTTTCTTAATTC
CACAGCACCATGTTGGGTCATCTTCACCACTTCAAAAGGACCACTCCACTTAGATCGAAGCTTTCCGGGGAACAACTTCA
ACCTTGAATTGAATAGCAGGACTAGTTGACCATGCTCAAAGGTGCGCGACACAATATGCTTGTCATTCCACCTTTTGGTC
TTCTCTTTATACAACTTAGCATTTTCATAGGTGTGGAGCCTAAATTCTTTCAACTCGTGCAGCTGTGCTATTCTCTTCCT
ACCGGCTAACTCAACATCCAGATTTAGCTTCTTGATTGCCCAATATGCTTTATGCTCCAATTCAGCTGGTAGGTGACAAG
CTTTCCCAAACACCATTCGATAAGGAGAAGTCCCTATCGGTGTCTTGTATGCATTCCAGTACGCCCACAAGGCATCATCT
AGCTTTTCAGCCCATCTTTTCTTTGGGCATTCACAGTCTTTTGGAGGATCTGTTTGACTTCCCTATTCGACACTTCCAAC
TGTCCACTAGTTTGGGGATGATATGTTGTAGCCACTTTGTGTCTCACTCCATATTTGGCTAACAAATTATGTACTGAATT
ATTAATAAAGTACGTACCCCCATCACTGATCATAACCCTTGGAGTTTCGAACCTGGTGAAGATGTGTTTCCGGATGAATT
TCACAATCACTTTTGCATCATTGGATGGTAGTACAACTTTCTCCACCCACTTAGACACGTAGTCCACTGCGACTAGGATG
TATTGATTACTATGGGACCATGGGAATGGTCCCATAAAGTCTATCCCCTAGACATCAAAGATCTCAACCTCCAGTATATT
GCTCAATGGAATCTTATGCCTCATCGAAATGGTGCCTATTCTCTGACATTGATCACAAACTTTCACATACAAAGTAGCAT
CTTTAAACAGAGTAGGTCAAAATAAACCAGATTGCAATACCTTATGCGCAGTTCGTTCGCCTCCGTGGTGTCCACTATAT
GGTGAAGAGTCACAACTCTCCAACACTTGTGTTGCCTTCTGCTCAGCTATACACCTTCTCATCATCTGATCAGGTCCCTG
CTTGAATAAGAAGGGCTCATCCCATATACAGAAGCGTGCATCATACTTCAGCCTCTGCTTTTGATGTGTTTAGGCCCCAA
GTGGAAATAAACCACTCACCAGAAAATTCACAATATCATCATACCAAGGCACTTGAGCAATGCCCAAAGCAAGCAGTGGT
CATCAGGAAACTCTTCACGAATCTGCCCCTCATTCTTCACATGAGTTGAATCCATCAGTCTGGATAGATGATCAGCTATC
TGGTTCTCAGTTCCCTTTCTGTTCCTTATCTCAAGATCAACCTCGGCTTGGCATCCTTCTTGTTAAACAAATATCGGATT
GTAGCATGATCAGTGTAAACTATAACTTTGGTTCCCACCAAGTATGATCTAAACCTATCAAATGCGAACACTAATGCCAA
CATCTCTTTTTCAGTCACAGTGTAATTCGATTGAGCTGCATCAAGTGTCTTGCTCACATAGTACATGGAATGGAACATCT
TCTCTTTTCTCTGCCCAAGTACTGCCCCAACCGCTATGTCACTAGCATCACACATAAACTCAAATGGAAGCTCCCAAATT
TGGAGCAATCAGAATAGGATTCAATCAACTTCTTTTTCAGCAGCTCAAATTCCTGCAAACATTTTTCATCAAACACAAAC
TTCATCTCTTTCTCTAATAGGTTGAACATAGGTCTTGCAGTCTTAGAGAAGTCATTGATGAACCTGCTGTAGATCCTAGC
ATGTCCCAGGAAGCTTCTAACTCCCTTTACTATGATGAGAGGTGGCAGTTTCTCAATAACTTCCACTTTAGCCTTGTCAA
CTTCCAGCCCACTTTGGGAGATTTTGTGCCCCAACACAATGCCTTCTCGAACTAGGAAATGACACTTCTCCCAGTTTAGC
ATCAGATTTGTTTCTTCACACCTGGCAAGAACTCTATCAAGATTAGTCAAGCAAAGTTTAAAAGACTCACCAAACATCGA
GAAGTCGTCCATGAATACTTCACCAAAATCCTCCACCATATCATGGTAGATTGCTGTCATACATCTATGAAATATGGCTG
GGACATTGCACAAGCCAAATGGCATACGCTTGAACGCATACGTGCCATACGAGCAAGTGAATGTAGTTTTTTCCTGATCT
TCTGGTGTAATGACGATCTGATTATACCCTGAATAACCATCAAGGAAACAATAGTATTCCTGACCTGCTAGCCTATCCAA
CATTTGATCAATGAAAGGTACCGAATAATTGTCCTTTCTGGTGGTGTCATTCAACTTTCTATAGTCTATGCAAATCCGCC
ACCTAGTCACTGTTCTTGTGGGGATCAACACATTTTTCTCATTTGTTACCACCGTCATTCTGCCCTTATTGGGTACATAC
TGTACTGGACTTACCCATTTGCTATCTGATATTGGGTACACGATCCCTGCATCCAGGCACTTGATTACCTCTTTTCTCAC
CACATCCTTCATCAATGGGTTTAGTCTCCGCTGATTTTGTGAACTCGGCTTATGCCCTTCCTTCATGTATATTTTATGCA
TGCACAACATGGGACTAATACCACGGATGTCAGACATTTGCCACCCCAAAGCTGCTTTCCTCTTTTTCAGGATGATTAAT
GTTGCTTCCACCTGTTCATCAGATAATGCTGCAGACAAATAACCGGTAAAGTCTTATCTTCACCCAAAAATGCATACCTG
AGGTGGACTGTCAATGTTTTTAACTGCAGCTTAGGTGCTTCTTCAATGGAGGGCTTAAGTGGAGGACCCAACACCCTATT
TAGAGGCTCCTATCGATCTCCAAATGTACCTACAAGTGCCACATCAAGAAATTGCATAATTTCCTGTGCCTCAACATCCC
CATAAATATCATCCCCCACTAACACTCGCTCTAGAGGGTCCTTAGATGCATTGTAGCGAGCTTCTGCCTCAAGATCTATC
ACAATTATGGCAGACAACTCCTCATACACAGCTGGAAGCTTTAATGCTTTATACACGTCGAACACCTCCACTTTATCATG
TGCTCGCATAGTAAGTTGCGTAGTTGCTACATCTATCATAGCCCGCCCAGTCGCTATGAAAGGTCTTCTTAAGATGAATG
GGACCTCAGGATTAGGCTCAAAATTCAGCACAACAAAATCTACTGGGAAAATCAATGATCCCACTTGCACTAACATATCC
TCTACAACACCCTCAGGCCTAGCTACAGATCTATCAGCCAACTTTAAGATAATGGTAGTAGGTTTAGGACTACCCAACCC
CAGCTTTTTGTACAAAGAAGTTGGCATCAAATTTTTAATAACTTCTAGATCACACAACCCTCGCGCATGAATGCTCTGCC
TTATAGTGATCTGAACCGTAAAGCTACTCGGATCTTTCAGTTTAGTGGGCAACTTATTTTGATTCTAGAGCTGCACTCTT
CAGTAAGTGTAACAGTCTCATACTCTGTCAGCCTCCTTTTATTTGCCACAATCTCCTTCACATATTTCGTATACCTGGGT
ATACCTTGCATAACATCTACCAATGACAAGTTAATGTGAACTTGTTTCAAAAGAGAGAGAAACTTACCAAAACATTCATC
CTCCTTCTGTTTCTTGAACTTCTGAGGAAATGGATGAGGTGGTTTTACAATTAGCTGCACTCTTTTTTCTTGTGCAATAA
TTTCGCCCTCCTTGGATTCACTCTCTTTACTCACAACATCAGTGATTCTTTTCTTATGAGCTAACTTCTCTAATTGTAAA
CCATTGTGTGTACCTACTGCGTTTACCTGCTTAGGATTGGGATCAGTATTTCCCTGCAAACCTCTTTGCGGTCATGAGTT
TTGGGCACTAGCAAACTGCCTGATAGCTTCTCTAGATTTTGTGCAGCCAACTGGTTATTCCTTACATCAACAACTAACTG
GGCTTGATCAACCATGATCTTTTTCAACATCTCCTCCATGCTCATGTTGCCAGATTGCTTGTTCGGTTGCTCCCATTGGG
GCTATGGTTGGTACCCCTGTGTATTTCCTTGGGGTCTATATTGATTCTGGCCTTGACCCAGATTTTGATTTCCACCCCAA
GAAAAGTTTGGGTGGTTGCGCTAACTTGGGTTATATGAGTTCCCATAATTTTGCTGGCCTCCTTCTCGTTGGGCATTACC
TACAAAATTCATAGAGTCCGGGTTTGCACCACATACCTCTGCACTATGATCGCCACATCCGCAGATCTCACACCAAGATG
GTGGTTGTTGAACTGCATTTGCTTGTGCGGGATATTGTCCCAATGCTAGATTGCTGAAGTGAGTGGTTATGATATTCTGC
ATAGCAGCAATCTGTGCAGTCAAGGCAGTCACAATATCTACCTCTAACATACCTATAGTTTTCTGAATCACAAGTTTCAT
TCCTCCTCTATTCCATTCAGGGTTTCCCTGAGAGATCCTGTTCAGCAACGTGAATAGTTCAACATATGTCTTCTCCAAAG
TCTGACCACCTGCAGGTGAATCAAGTAGAATTTTGGTGTCAGGCTCCAATCCCTCAATGAAGGTATGGACTAACACCTCA
TTAGACTGATGATGATGTGGGAAACTCATCAACATTGATTTAAACCTGTCCCAAGCTTGGTACAAGTTCTCTCCCACTTT
CTGCCTAAAGCTCAAAATGTCACTCCTCAACTTAGCGATTTTTCCATATGGAAAAAAATTTGATGAGGAACTTCTGTGCT
AGATCATTCCAAGTGGTAATTGAGTTCGCGGGCTCTGAGTTTAACTGTCTTTTTGCTTCCCCAAGCAGAGAAAATGGGAA
TAAAGTAAGCCTCACATAATCCACATTCACTCTAGCTGGAGTGTACGTATCACTGATCTCGAGGAAATTTTGGATGTGAA
CAGTTGGATCCTCGTGCGACAGACCAGTGAACTGCCCATTAGTGTGCAATAGTTGCACCATGCTCTGCTTCAATTCAAAC
CTCCCACCAGCTTCAGGTTTCTGAATACATGACGTCACATTGGTGGGACGCGGGATTGCCACGTCTCTTACTCTCAACTC
AACAATTATTTCAGGTTCCTCTTCCTCAACCCTTGCTACTGGAGATGTTAGATCACTAGCAACAAGAGGGACTAGATAAG
TAAGTCGTGTTTGCCTTCTCCTGTAGTGAACAAATCTTTTCGATTCAGCTAACGGCGATACCAATCCTTGATCGTTGTCC
AGTTTGAAACTCCAATACAACCTGCAACAATGAAATGCTAAGATCAAGTTGTCAACACTTGCTTTTTACTTCAAAAATCA
AAAAAATCAGATAATTTCTAACTCTAAAGTCCCCGGTAGCGGTGCCAAAAACTTGTTGCGTCCAAATTGCACATGCAAGT
GCACGTGGTCGTTCAAGTATTAAAGTGGCTCTTTTTAAGAGCTGGGTATCGTACCCACGGGGACTTACACTTAGAATTAC
TTAACTTCTCTAACTTTCAGCTAAACACAAGGGTATTCAATATTTCCAAAGTGATTTAGTTTCTACTTGTAATCTTATAA
CAAAATGTAACAAAATCGATTCAATTTCAAGGGTTTAAAAACAATGATTGGGTAAAATACAGGGCTGCAACTTTTATTAG
GATTCATGCAATCAATATCATTCATATAGGAATTTATCAATTATCGAATCAATGAATCACAGGGTTAAATGTATGATCAT
GGTCGCCCGACCTCTAATCGCCTACGATAAATAACACCCTAACTACATCGTTGAACGGGGATAGGATGGATTAAGTACCG
AGCATTACGATTTCTTCTTGTATGGTGAACCATTTCATGGTTTCTAGGTATATCCCTATCCTAGATACAAATTAACCCTA
GTTATTTAGAATTAATCATGCTCTTTATGCCCCACGTTCTATCCTTTTATTCCTCTCCCAAGTACAATTTGGACAATAAT
TTTATTTCAATGGTGATCAGTCACGAAATACGGAAAGCAAGAACATAAGAAATATTCATCTGATAATTGATATTAACCCA
ATATCAAAATCAATAGATTACAATCATTTTGTAGCCACAACCCTAGAACTAGGGTATTTAGCTACTCATAATCCAAGAAT
CGATCAAACAATGTTCAAATAACATACAAAGATCGAAAGGAAAAGAGTTTAGGAAAGAATCCTAAAAATGGTGAAAACGT
TCTCCCAAGTCGTCATTCTTCAAAACCCAGAAAACGAATCATTAATAAAATAAAATAATGACCTATTTATACTAAAATTT
GAAACGGCCAAAACTAGAGCAAAGGCCGCGACACCAAGAGGTTTTAAATATTTGATTCCAGGCATAATAACCTTCTTCGC
GATACAGAAACTCTATGGAGTGCTCTGCCTCTAACTCAACTTTCACGAATAAAATAACAACCCTTCTCCTCAACGTGGAG
AGTACACAGAGGGCTCTGCCTACTATTGACTCTTGTGAGTTAATTTAAGGTCCCCTTTCCGCGACGCGGAGAGGATACAT
GAGTGTCTTGATCTTCTTTTCTTCCTCTTTCTTCCATGCTTCTTTTTGCCTTTAATCTTCTGTGTTCCCCATTGTCCATT
TTCGTGCTCGTTTCTCCTCTTAAGATTACCTACACATATAATCATGTTGGTTAGTTCATAAATAGACAAAAGACTCAATA
AAACTATAAACGAACACATATTGAATTCAAAATAAGCTTAAATGCGAGCATAATTAGCTTTCTAGGCATATAAATATGCC
TAAGATCAGGGACGCAACCCATACAAAGTCTAAAAACATAAAGAAATGACATAATGGTGAAGTGGATGTTGTCCTCGAAG
CTATGAGGATTCACCAAGATCTTCAACTCCTCTAGATCCTTGAAACTTAGCCTCCAAAGTAACTCAAATCTCCAAGACCG
TACATTAGGTTAGAATGTAGGCAATATGCATTAGTACCAAGTATGAAAGCTAGCACAACATCATAAAAGCATCTCAAAAG
GTTAGTCAACATAAGACATAAGCATAAGAGATATTAACATATTCATAGAATAATCATCATAGTCACATCATGGTCTCCAA
CATAAGCATCATATAAACATATATAAGTCAACATAAGACATAGTTAATGAGCATAGGAGACAAATCATAATCATATAAGC
ATAATTGACTGATGAGTCCACAAATTGGACTCATTTATGGCTTTATTTTGATAGAAATAGTGTCCTTGAACGCTTATTTT
GTCTCAATATCTGATGAAAACTCTTAAGTTTAAGGTATTTGAAGTTTTAGTGGAAGCATGGACACTTAGGCGCAAAAAGG
AACAAAAAGGCTGAAAAGAACGAAGAAGCTGAAGCATGAGCATCGCCAAGAACCTTTGGCGATTCATCGAAAAGACAGAC
TCCGCCTTTTGTTCCAGTATGCTAAGTCTTGAAGGAAGAGGATCAAAAAGGCGATGAAAGAAGCAGTCGGCACTTCGCCG
AATAGTTCCACGAAGCAGCACTATATCGCCCAATGGTCCAAAATGTGAAGATGTTGAAGGTAGTATGAAACAGTGATGAA
ACAGAAGAAGGGCGAGTCGCCGAGTCATTCGGCGACATCGACCAACTTTGCCGAAAGATCCACCAGCGCTATTTTTTTAA
GTCTATAAATACTAAATTTGTTATTAATTTTAGAAGGCTGAACCATTATTATTATTTTCATAATAGAATAGTACATTTTT
AGATATTTTCTCTCAAGTTTGGAGATGGTTTTATGGAAGACTTGAAGATAGAAGGATTTCATCTTCCCCAAGTTGGAAGT
GGGTCTTCTCCATTCTTGTTCCTTTGCTTAAATCAAGGTTTAATTTCTTATACCCATTTGATTTTAGTATCATTTTAGGT
GTATTTTGTTATTTCTTGATGTGTGGCTAAAAACCCCATTCTTGGGGTGTGATTTAGCAAATATGTGTTGATACTGTTGT
TGGGTCTTTCTTGCTGATAGAATAGATGTATTTTAATAGTGATTTCACCTAGTGGTTGTGGTTTAATTTAATGGGTTTGT
AGTTGCAAATACAAAACCACCCATGTGTTTTCGGCTTGCCCGAGAGGGAGGTCGCGAAACCAAGACCACTAGACTGATGG
CCTAAGGAGTGGGTTGACATGAGGTTCAGCCCGAGAAGGTGAGCCCTAGTCCTATATTGTAATACTCAGCTGGAAAGAGT
GAGTGGGGTAAGGCGTAGGCTGGTCTTCATGCGACAAATGGGAGTCCGAGAGGAACCCATTGAAACGGGGTAAGTTGCCC
GAGAGGGAACTTATTTCCATCTAAAGCTTAACTTAGTCACTATTATCTTGCAAATTTTCTATTGAAAGCATGTACCCAAC
GATTTATCTCAACTTGTATTATAGTCACACCCCAAGAACATTTCCCCATACTTGATTTTCTTTTTAATTTTTTCTATTTT
TACTACTTGTGACAAAATCCCCAATCGATATTTGACACTTGTGTCGCCCCCTTTAATTTACCATGTTTTTGTTCGTTAAT
GTCTTTAGCTACGACTAGTTAGAGCTGAATTTTATTTTTCTATCAATTCTGAAAACCACTCCCTTGGGACACGACCCCAA
CCTTTAGTTGGGTTACTACATTATCGTGATCGTTGACACTCATACCATAGGTTAGTGTCGTTGGTCACGATAAACATCAA
AATGGTGCCGCTGCCGGGGAGTGGTGTTATTTGAGAATTTTTAGATTAGTAGAATTTTTGTTCTTCTTAGTTGTAGTTTA
CTAATTTAATTTTTAGTTTTGTTTTGTTGATTGTGTAAACATTTCAGAAAGCATGAGTGTTAGCGGTAGTAATGGGAGCC
AAGTGGGCCATCAGGACGACATTGGTAACCTCAATGATGTCCAAGAGCCCAACATCAATGATCCACATCTCATGGGAGGT
GTCGGAGCCATCCATCTACCTCCAGCAAAGGGAAATACGGTGTTCCACATAACAAGCACCATGTTGCAACTTTTGCAACT
AAAAGAACTTTTCAGTGGATTGGCTCATGAGGACCCACATGAGCATCTTCGAAACTTCGTGGATGTGTGTGGACCTTTCT
CGTTCAAGAACATCTCTCAGGAATCAGTTTGATTAAGACTATTCCCTTTCTCATTGATGGGGGAAGCTTGCAAGTGGCTA
GCTGAATTACCACTAAATTCAATCACTTCATAGGAGGAGCTGGTCACCGCATTTAATGTGCGATTTTTCCCTCCCTCAAA
GATGATGACTATTCGGGATAACATCCAAAGCTTCAAGCGTCTAAATGGAGAGCCTCTTCACGAAACTTGGCTCCGATTTA
AGAAATTGGTGCTACAATCCTCGACCCATGGTCTACCTGATAATGTGCTCCTTCAATACTTTTACCAAAGTCTAGACTCA
GTGAACAAAGGTGTAGCTGACCAACTCTCGCCCAGAGGCTTAATGCAGCAACCATACACAGTAGCAGCCTAACTTCTCGA
TGGGATGACAATCATCAATAGGGCGTGGTACGCTCGCGAAGACCAGGTCTCACCGATCACATTTCAGCTTTCTAAGGAGG
AGGTTGAAAAAGATAACGAGAGAGAGCAAAACATGGCCAAGATCATGACGCAACTTGACATTTTATCTAAAAATGTCATG
GGGGCTGGTGCCCGTGGTTTCAATGTTGTGGGCGTCGGGGGTGCGAATCCTGAGGAGATGAAGTTTGAAGCCATGTATGA
TGAGAAAGTAAATTTCCTAGCTAACCAAGGCGGGGGCTACTATTCAAACTACCCAAGGCAGGGTGGTAACAAGGATGGGT
TAGAAACGAAGGCTGGAAGGATCGAGATTATGAATGGAGGGACCGTAATCCAAATTGGAAGGATGGGGAGAAGGATAGAT
ATGTGCCTCCGCACGAGCGTTAGAAGCCCAAGGATTCAGAAGGTGGTAGGTATGAGGATATGCTCTCGTGTATCCTAAAC
AAAGTTGAAGGGTCAGAAAAAATGCTAAAAGGTATGAAAGAAGACATGTCTACCCTCAGCCAGACTGTCACCTCTCATTC
AGTTTCAATCAAACAGTTAGAGACCCAAATGGGTCATATCTCGTCTCATCTCAATCCGAGATAACAAGGGGGTTTGCCTA
GTGACACTATGGCCAACCCAAAGAGTGAGGTCTAAAGGTTAACTTGCGTCGTGCCGCGATGTTAACTAAGGCGTTGTTTG
GGAGGCAACCCAAAACCATTTACTCATTTTTTTTGTTATCTTGACAAAATAATAGTGTGTTGTTTGTACAGATTGAGTAA
GGAAAGTGCTTGAAAAGATGTATGGAGGCGAGCAACAATTCATTGTGGTGGATTACCGATGAGTTCAGCGCACCCAATCA
TTCCCACCATTTGACGCAATACATCTTAAAGGTTGACTCAGTAAAACTTAGCGGAGTATGAATTTTTTTCGGCGCATCGC
CAATCCAATTGGCGATCTCGATAAAGACCGCCAAGGCATTGCTCACATGAACTGACAACTTTATTATATTTGGTGAGGAC
GTTAGATATTCGGCATTTTGTCGAGTGATTGAACGAGATCGACTAACATCGCCGAATGAGCAAAAACTGGACGGTCATAA
GCCACAGGTTTAAAAGTTCCATTTCATTCACCTTCTTTCACTTTGTCCCTTTTCACAAACTCATACTCACACTTTAGAAG
TTCTATTTCTTGCACTTTTAGAGTATTTTACGTGTCGAATTATGCTCGTATTAGGATCACATTGCTGCCTAGCAAGCCAA
TACTATCTAATTCGGCATCAAAGGTTGGTAATCAAACTCCTCAATTATTTGATCCGACTTTTTACTCATTTGCATAATCA
CTGACATTAAAAAATCTCTGTTGAGTCTCTGAGTCACTAGGATTATATTTATTATTGATTAGGACTTGATATTTTCTGAA
TGATTTGAGGGACTACCACTTAGCTTTGCTTTGAAGTGAATTGTTAAGCGGTGAGAATAGAAGTTTCTTTGGGTTTTCAT
TGAAATCGAGTTATATAAGCGTAAGTTGCACTATCTAGGGTTGCGGTGTGAAATTTGAAATGATGGGTTGAAACTAGACA
CGTTGAGATGATCGGCGAGATGAACAAAATCCGCTGAATTGCTCAATGGTTCGCCTAACGTCTCCATTCTACATTAAACT
AAATACTTTATGTATTGATCAATTTGTGACTTTCGGTGGTCAGTTTAATTCAAAAAATGTATTTGGTGACTCGCCGAAAG
ATCCCTTGCTCGCCCTTTGTCTGCGCCCTTATATGAGTTGTACATTACTTTTAACGATTGGCCTAACAGGATAAGTACTT
CGCCAACTAGCTTGGCTAAGTGATTCCACACCCAGAAACACCCTTTCTATCATGTTTGTAGTGCTATCTAACTTATCCTC
GAAGTCTTTGCAGTAATGGCTAGATCAAAAGTGCAGGGAGAAATGATCCACCCAGGCACATAAGAGCACGAGAGTTCAAG
AAAGATGAAAAAAGTAGAGCTAGCCAAACAAAGGAAATATACCAATGAAGCTAGAGCGAAAAGACGAATTCCCATCGACC
CTAATGTGCCTTCATGGGCTCAAAGTTTTGTTAATGCAATACGGGCCTTCGGAGCAACTCTGAAGATAGATCAGATGATT
GCAGCCAATCTTGCTGCAGAGGCCACGACAAAGGCAAACAATGAGGAATAAAACAACAATACTCCGGGGACCATGGTTTT
ACTTCAGGGAAATGCATCGATTTCCCCGGTAGATAGAGAGACTACATAGACATGATCCCTTCTTACCTTTTTCTATGTCT
TGTCTTTCTTTACTTTGCCTTTTGGATTCTGTGTTATTTGCATTAGAGGACAAACACTCTTATTTGTGGTGGGGTGAGGC
TCACCTTTTATGTGCTATTTGTGATTTGTGTTTTGTATATATTTGTGTTGTTCTGTTTAAAATTATGTTTACGCTGCTTT
TCGTGGATGTTTGAGCCCATGATTCTCTTTTATGTTTAATTGCAAATGATTTTGACCTTTCTGATTTTTTTTTTGAATTT
TTCGCACATTTTTTCCACCCTTTGTGAGTTGAATGTGGTTGTTCTTTAGCAAAAAATTGAGTCTTAGTTTTGATCAATAC
CGATGACTTGAATAGTGCTCTCAATTGAACGAACATTAATGTACGGATACAATGAGGCCAAATGAAGTTGCATAGATAAT
TTGTGAACTCGTTGCATCTCGTTGTGATTAGCCATTTATAGAATTGATTCTCTTGTAATGACCGTTGCACATTAGCGAAA
GTGTGTAGTCTTGTTTGACTTAAGTGTCTATGCCTTGTGTGATTAGCTTGCTTTGAAACTTGCATAAATAAACCTAGAAT
TTCCCCTATTAGTTTGATTGATTTAGAAAGGTGTCCTCTTGATATGATCTTAGGTAATTTTAAAGAGTGTGAGCCAAATT
TGACAAATACCTCTTTTGTGGCCTACCCGTGAGCGTGTGAAACTCTTTTGAACACCCTTTGAGCCTTACCTTTCTTTGGA
AGACCTTGATGAACCATAGACCTTACTTGAACCACTACCTACAATCCTCTTGAGTTGTGGTTTAGCGAATAGCCAACTTA
GGCCAAAAACCTAAGTTGGGGGGTGTGGTGAAAAGGGAAAAGGAAAAGTCACGAAGTGCAAAAAAAGTCCCCCTTAACCC
ATGGTATTGCATAAAAATGGAACCCCTTCAATTCAATTCAAAAAAAAAGGAATAAAGTACGAAGGGAATCGGGTTTCAAG
CAATCCATGGAGGAGAATAAAAAAAGGATGATTTAGAAGCACTAGAAAAAGAATTGATAAAGGAAAAGAAGGGAATGTCT
TGAGAATACCACATCCCACGAGGAAGGAGCCACTGAGCCTAAATAACCATACCTTTGCACTCATACCCATTACAAGCCTT
AGAAAGACCTTTTTTATCTGGAGTAAAACGAATAAAAAATCGATTGGAAAATAAGGGCAAACCTATGGGTGAAAACATGC
ATTGTGTTCCTCTTTTTGAGTGTGAGCGTTGCATCGGATTCTTGATCTTGAATTGATTAATCTTTGTGTGTGAATATGGA
ATCATTCTTCATGTGAGGGCATTTAGATACTTTTTGTTGAGCTTGAACTTGCACAAGTAGCGAGTATTGCGAGCATGAGA
ATCTTTGGTAATGGTGTGTCACAACTTGAATCTTTGAGTACACAATTAATCCTTACATAAGTAAATTGAGTCTTGTTGTG
TGCACTCATGATTGAGTCTTTGTAGCACTATTTGAGACACCCTTTTTGAACGACTAAACTCAAGTTTGCTTGAGGATAAG
AAAAAGTTTAAGTTGGGGGTGTTGATGAGTCCACAAATTGAACTCATTTAGGGCTTTATTTTGACAAAAATAGTGTCCTC
GAATGCTTATTTTGTCTCAATATCTGATGAAAACTCTTAAGTTTTAGGTATTTGAAGTTTTAGTGGAAGCATGGATTCTT
AGGCACAAAAAGGCTGAAAAGAACGAAGAAGTTGAAGCATGAGCATTGCCAAGAACCTTTTGTGATTCACCGAAAGGACA
GACTCCGCCCTTTGTTCCAGTATGCTACGTCTTGAAGGAAGAGGATCAAAAAGGCGATGAAAGGAGCAGTCGGTGCTTCA
CCGAATAGTTCTGCGAATTAGTACTATACCGCCCAATGGTCCAGAACGTGAAGATGTTGAAGGCAAGCATGAAACAACGA
TGAAACAGAAGAAGGGCGAGTCGCCGAGTCATTTGGCGGCATCGACCATCTTCGTCGAAAGATCCGCCAGCGCTATTTTC
TGAAGTCTATAAATACTAAACTTGTTATTAATTTTAGAAGGTCGAACCATTATTATTATTTTCATAATAGAATAGTACGT
TTTTAGATATTTTCTCTCAAGTTTGGAGATAGTTTTGTGGGAGACTTGAAGATAGAAGGATTTCATCTTCCCTAAGTTGG
AAGTGGGTCTCCTCCATTCTTCTTCCTTTGCCTATATCAAGGTTTAATTTCTTATACCCATTTGATTTTAGTATCATTTT
AGGTGTATTTTGTTATTTCTTGATGTGTGGCTAAAAACCCTCATTCTTGGGGTGTGATTTAGCAAATATGTGTTGATATT
ATTGTTGGTTCTTGCTTGCTGATAGAATAGATGTATTTAATGGTGATTTCAACTAGTGGTTGTGGTTTAATTTAATGGGT
TTATAGTTGCAAATACAAAACTACCCATGTGTTTTCGGCTTGCCCGAGAGGGAGGTAGCGAAACCAAGACCACTAGACTG
ATGGCCTAAGGAGTGGGTCGACATGAGGTTTAGCCCGAGAGGGTAAGCCTTAGTCCCATATCGTCATACTCAGCTCGAGA
GAGTGAGTGGGGTAAGGCGTAGACTGGTCTTCATGCGGAAAATGGGTGTCTGAGAGGAACCCATTTGAAACGGGGTAAGT
TGCCCGAGAGGGAACTTATTTCCATCTAAAGCTTAGCCTAGTCACTATTATCTTGCAAATTTTCTATTGAAAGCATGTAC
CCAATGATTTATCTCAACTTGTATTGCGGTTACACCCCAAGAACATTTCCCCATACTTGATTTTCTTGTTAATTTTTGTT
GTTTTTACTACTTGTGACAAAAACCCCAATCGATATTTGACATTTTTGTGTCGCCCCCTTTAATTTACCATGTTTTTGTT
CGTTAATGTCTTTAGCTACGACTAGTTAGAGCTGAATTTTATTTTTCTATCAATTCTGAAAACCACTCCCTTGGGACACG
ACCCCAACCTTTAGTTGGGTTACTTTACTATCGACGATCGTAGACACTCATACCGTAGGTTAGTGTCGTTGGTCACGATA
AGCATCATTGACTGTTGGTCATCCATACCATAATAGCACCATTCTCAAGTAATCTCAAAAGCATACAAGTGCAAAACATG
AATAGCATCCCATAATACACCCAAGCCAAGTATCCCTTTTTAGTCGTCTTAATCATAGTCTATGTGCATGGTTAGATCAT
AAGTCTTTCTATTATAAGGGAATCATACTTCCAAGTAACATCAAGATACACTTATGCATGCATGAAGGGCATCCCATACT
ACCCTTCACACTAAGCATAACCTTGAAGTCATCTTAGTCATATTCACCCTACTTTGGTCTTACTATAACCTTACTTCATA
TAGACAAGGGAACTACCACCTTAGTCAATCATATCTTGGAGGGCAACTATGGCAACAACCCAAGCTAAGTCATACTATGT
GTGGGGACCCTTCATACCTAGCCTTAAGTCATACTTGTGCAATGTATGGATAGCNNNNNNNNNNNNNNNNNNNNNNNNNN
NNNNNNNNNNNNNNNNNNNNNNNNNNNNNNNNNNNNNNNNNNNNNNNNNNNNNNNNNNNNNNNNNNNNNNNNNNNNNNNN
NNNNNNNNNNNNNNNNNNNNNNNNNNNNNNNNNNNNNNNNGCTAAGCGAACTAAAAGACACACTAACATGCAAGTCCAAG
CTATCCATAGTGGGAGTATAATTCTCAACCCTAAGCTATCCTTAAGAGAGTATGAGTCCTCAATCCCAAGCTACCATGAC
TAACCTAACTCAAGCTACTTTTGACATCCATCTTACAATGCAAGGTCAAGCTACCCTCAGGAGAGTATGGATCCTTAATC
CTAAGCTACCCTTAGGAGAGTATAAGTCCTCTATCCCAAAGATACCATGAAATGTTCTTGGCCAAACCAAGTCAAGCTAC
CATGAATACATCCTAACAATGCTAGTTCAAGCTACCCACATAGGAGAGTATAAATCCTCAATCCTAGGCTACCATGACTA
CACCTAACTCATGCTACCATGACATGTATTCTACAATGCTAAGCCAAGCTATACCTTAGTAGAGTATGGATCCTCCATAC
CAAGCTATCAACCTTAGTTTTATCCTACTAAGCCAAGCTATACATGAAGGGATCATATATCATAACTTCAAGCTATTCTA
GTCTAACATGCTTTGATTCATTTTAGGTTATTAAGCAAACCTAAAATCCTTCTATGTGAGAGAACCCTTGGATCTCCTAG
CAATTCATACCTAAGTGTGTAAGAGAAAGAGAATACACAACAAGATCACATCATATTGACTTTACCCCCAAAGCCCTGAC
GATGATGGCTACAAGCCCTACTTTCAAGCTTAACTTCATTCTATCATGATCCATGTCTAAATTACAAGCTATTCAATCAC
ATTCTTTACTACTAAGTGATTCTAGTCATAATTGATTCATAAAGGTTCAATTCTAACTTCACAAGTCAAGATACTTCCTA
TTCAATCAAGTCTATTTCAATTCATGATTATATGATCCTAACTATGATCAATTAGTATTCAAGACATTGATTAGGAAGAT
CACTTTTGAACCTTCAACTTTGCCTCTAATAGCATAAACCCACAATGATCACATTTATCAATTTAGATTAGGGTTCATCA
TAGAAATCACATGAAATCATCATAATATCACTAAACACAGCTAAATAAATCATAATTGAGTGATATCCACTAGATTGGAA
TCACACCTTAACCTTACCCACAATGCAAGCACAACCTTAGCTAGAATTGGGTTTTTGATTTCACACGTAGGGAAACTATG
GGGGCTCCATGGATGGAATAACCCATGAATGATTAAGCTTCACATACATTCAATAAAACCCCTAAAGAAGGCTTGAATCA
ATGGTGAATTTGACCTAGTTGTTGCCCCTCTTCTTCTTCTTATTTCCTTCTAGAGAGAGAATATTTGAGAGTAATTTGGG
GGTTCTAAGATGAATGAGCTAAAGTGGTTTAGGGGTCTATTAACTATTTATAAGAGTTTATTTAACTACTTAACCGACCT
ACATTAACCCCTAATTAAATAACTAATCAATTCCCAAACCCCCTAACTAAAACTAAAACTTAAAAACTGGCACCATTCAT
GAGACCCCATCCACGGACCGTGGATGGGTTGACTGGGCATGATCTGAGTACGTGGTTTGGGTCAGAGACCCTACATGTTG
CAGTCCACTTAGGCTTGACCTACACCCATGATCTATAAAGCGTAGACCAACCTACTGGCTGTGAATTGCAACCGTGAACC
AAGCTGTTTTGACAGCTTTTTGGGTAGTGTTGGGGTCCTCCTCAAGGACCCCTTGGGTGGTCCTTGGGGAGTCATACCCA
GACGTTTAACCCCTAAAACTCCTATTATAAGTACGAGAACTATTTTTACAATTTTTAACCTTCATACGACACTCCTTACA
GAATGGCTCCAACTGAGCTTAAGGAATTGAAAGAGCAGTTGAAAGACCTTCTAGATAAGGGCTTCATCAGACCTAGTATT
TTTCCATGGGGTGCACCAGTGTTGTTCGTAAAGAAGAAAAATGGTTCTCTCAGAATGTGCATTAACTATAGGCAACTGAA
CAAGGTCACAATCAAGAATAAGTATCCCATCCCAGGATCGATGGCTTGTTTGACCAAATTCAGGGTGATAGTCATTTCTC
AAAGATAGACCTCAGATTGGGTTATCATCAACATAGGGTCAGAGATTGTGACATTCCTAAGATAGCCTTCAGGACTCAGT
ATGGCCATTATGAATTTGAAGTTATGTCATTTGGACTAACCAATGCTCCTGCAGCTTTCATGAACTTGATGAACAGGTTG
TTCAAGCAGTACTTGGAATTATTCTTATCGTCTTTATTGATGATATCCTCATTTACTCTAGGAATGAGGAAGAACATGCG
AATCATTTGAGGGTTGTCCTGCAGACTCTCAAAGATCGCAAATCATTTGCTAAGTTTAGTAAGTGCGAATTTTGGTTGCA
GTCAATTGCTTTCCTTGGGCATATTGCGTCTAGTGGAGGGATTCAAGTAGATTCCCAGAAAATAAAAGTAGTGAAATAAT
GGCCCAGACCTACCTCTCCTACATATATCAAAAGTTTCTTGGGTCTAGCGGGTTATTACAGAAGGTTCGTGGAAGGATTT
TCATCCATAGCCTCTCCATTGACTAAGTTGACTTAGAAAAGGTCAAGTATCAGTGGTCAGAGGATTATGAGAAAAGCTTC
ACAGAACTGAAAACTAGGTTGACTACAGCTCCTGTTTTAACTCTACCAGAAGGTTCGAATGGTTATGTCATATATTATGA
TGCTTCCAGAATCGGCCTAGTTTGTGTGCTGATGCAGCGAGGTAAGGTTATAGCTTATGCTTTTAGATAGCTTAAGGTAC
ATGAGAAGAACTATCCGACTTATGACCTCGAGCTTGCAATAGTGGTGTTCGCACTCAAGATTTGGAGACACTACTTGTAT
GGTGTTCACGTAGATATATTCACAGACCATAAGAGCCTTCAATATGTGTTCACCCAGAAAGAGTTGAAACTTCACAAGAG
GACATGGCTAGAGTTCCCAAAGATAATGATATTAGCATGCATTACCATCATGGTAAGGCAAATNNNNNNNNNNNNNNNNN
NNNNNNNNNNNNNNNNNNNNNNNCTTAGCAGATTATCTATGGGTAGTGTAGCACATGTTGAGGAAGAAAGAAAGGAGCTA
GCAAAGGATGTTCACATACTTGCACGCCTAGGAGTTCGTCTTATGAGCATATCATATGGTGGTGTAATGGTTCAGAATGG
ATCATAATCTTCATTGGTAGCGGAGGTTAAAGAAAAGCAAGACAGTGATCCGATATTACTTGAACTCAACATAGACTTCA
TCACAGGTTTGCCTCGTACTCGTAGACAACATGACTCCATTTGGGTGATAGTTGATAGAGTTCTAAGTCTTCACGCTTTT
TGGCTATCAAGACTACAGATTCGGTGGAGGACTACGCCAAGCTTTTCATTAATGAGGTAGTTAGGTTGAATAAGGTTCTT
TTGTCTATCATTTCAGATAAAGTTCCTCAGTTTACCTCTCATTTCTAGAAGTCATTTCAGAAAGGTCTTGGTACTCAGGT
TAACCTTAGCACAACATTTCATCCGCACACTGATGGTCAGGCAGAGCGTACCATTCAGACCTTAGAGGACATGTTGAGAG
TTTGTGTGATTGACTTGAAGGGTAGTTAGGATGATCACCTTCCTCTTATAGAGTTTGCTTACAACAATAGCTACCATTCC
AACATTTAGATGGCCCCTTATGAGGCATTATATGGGCGTAGATGCAGATCTCCTGTTGGTTGGTTTGAAGTAGGTGAAGC
AGCCTTGATAGGGCCATGTTCAATCTTTGATGTTATGGATAAAGTGCAACTCATCAGAGATAGACTTAAGATAGCCCAGA
GTCACGAGAAGTCTTATGCAGATGTGAGGAGAAGGGAACTAGAGTTCCAAGTTGACGATTGGGTTTTCCTGAAAGTGTCA
CATATGAAAGGGGTGATGAGATTTGGCAAGAAAGGGAAGCTCAGTCCCAGATATGTAGGCCATTAACTGATCTTGAAAAG
GATTGGTAAAGTGGCTTATGAGTTAGAGTTGTCAGTAAATTTAGCAGTAGTGCATCCAGTCTTTCACATTTCACTATTGA
AGAAGTGTGTGGGTGATCCAGCATCCGTAGTGCCATTAGAGAGTGTGGTTGTGAAAGATAGCCTTTCTTATGAGGATGTA
CCAGTTGAGATTCTGGATCGTCAGGTTAGAAGGTTGAGAAACAAAGAAGTCACTTCAGTCAAGGTTTGGTGGAGGAGTCA
GTCCGTAGAGGGAGCTACTTGGGAAGCAGAAGCAGCCATGAAGTCCAAGTATCCCCACATCTTCCCTTCTGAATCCACTC
CATCTTGAGGTAATAGTTCCTCTTCAGTTTTTCAATCATTCATGTGTGAAATCTTAGTATCATGTTCTTTCAGTTTGTGC
TTGCATTTGCAGCGTATTTGCATGTTCTTGGAACTCAGTTCAGTCAAAATCAGTCTTCTGTGTTTAGTGGTAGGGTTGTA
GCTCATTCCCTTCATTTCAGCTAGTTTAGTCTTCATTCAGGGATGAATGATCCCAAGGGGGAGATATTGTAACACCTCGA
AAACCATACCCAAATTTTTTTTGCAGAAAATTACCTGAAACAGTGAACCACGGCAGGGTTCATGGACCATGATAGGGACT
GGTCTGTTGACCTACCTGTGGTGGGGAGTTGGACTCCACTAGGCCCCTGAGTCAGACCACGGGACCCTTCACGGGCCGTG
GTCTTGACAACGGACCGTGGTGGTGTCCGTGAAGAGTTAGGCAGTAACTCCCCCTAGACTAGCCCTCAGACCCTCAAGCC
TAGGTGTGGTCCTCTACACGGCCCGTGGTAGGGTCCATGAAGGCCAACCAGTAAGCCCTCAAAACCTGAGCCTCCAAACC
TCTGCCAAAGTGAGGACCACGGGGACCTTCACGGTCTGTGGTCCTCCACACGGGCCGTGGTAGGGGCTCATGGAGCAGAC
CCCAGAACCTTCAGGACCAAGTGAAGACCACAAGGGCCTTCACGGTTCGTGGTCCCTTTCACGGTTCGTGAAAGGGGCCA
TGGTCAGCCCCGTCTGCAACTTAAGTCAGGGGTCTTTTGGTCTTTTCCTATTTCGTTGGACCCCTAAACTATGTTGTTTT
AACCCTAAACTACGTGGTTTTGATTACTTTTATCCTAGAAACATAACTAGAACTTACCTAAGTCAGATGTTTCATCAAAA
ACTTAGAAATTAGAACGTGAAACGAGGTAAGAGGTCGACCAACCCTAGTTCAAGAACACAACGAGGTTCTATTAGTTCCA
ACCCCGAAATTGAAAGATTTCTCTGTGGAATTCGTCACCAGGTATGTGGGATTTCACCAGTGGGTTCCTTTCTCCCATTA
GGTCCCTAGATTTAAGTCAGATTCTTGATTTTCTAATATCAACTAGACCTAGGGTTTCTAGAACTTCAGCAGATTATCAT
GAATTAGTTATTTACATGTTCCAAATCAGATTATCATGTTATTACTTTATTTATTGCATGAATTTCAGAACCCTAGCTAT
GTATTTCTTTAGTTCTTGAATTACACATGCTAGGTCATATATTTCAGTATTTCAGACATATATGCCTCAGTCTTGAATGT
GTCATTATCAGTATATAAATGTGCATTCTCAGTTTACATGGCAGTTTTAAGCTATCCATTATATTATAGTAATTCAGCCA
TAATATGCTAATCACTTAATCTATTGGGAGTAGCATAATACCGAGTTGGACTAGGGTTAGTCACCTATATAGTCCCAAAA
CTACGAGCCACGTAGGTTGTAAGTCCCCTCTGTGGGTATCATTTTAGTGATCACGCCAGCGTGCCTCTATACCTTTGGCT
GGGTATATTGGGTCCTCTCGATGGGGCATATACATCGGAGTCCACATTTAGCTCATATGGTTTTATTATCGGTTATTAGT
AGCTCCCACAGTTCAGTCAGATCCTATTGCATTGATCACATTTCAGTACAGTCAGCATTCAATCTTAATATGTTATAAAT
TTGGTCATTGCATTCAGTCAGCTCCATATTCAGTATCTATATCATGTTCAGATTACACTCTTGCTTTATTGCTTGTTCGA
TTATATGTTTATTCCAGCTTTACTCTATCCTGCATGCTCAGTACCATTCAAGTACTGACGCATACTCTGCGCTACATCTT
CTCGTGATGTAGGTTCAAGTCCTCAGCAGTCAGATCACGCATAGATCGGTTTCCGATCTTTAGTTCAACAACTACAGTGG
TGAGTCTTCATTCTTCGAGGACAATAGTCATGTTATCTTTCATTTCACAGTCTTTTAGTTTCAATTTTTCTAGACTTAGC
TGGGGCCTGTCCCAGCATTTCTAGTCAGTTAGAGGCTTATTTCAGACATAGTTAGATTCAACTTAGTATTCGAGTTTGAT
GTTTCTTTTGTATTAAACTCTCAGATTTGATATTCAGTTTTAGTATATGGGTATCCCCTATCATTTCAGATTTATTTATG
ATTAGCTTCCGCATCAATTTTATTTCTCAGTTCATCTTTAGTATGCTCATGATTATGCCAACAGGGTTAGCTTGGGGTCA
CTTATGGTCCTAGGTCCCTTTTCCGCGTCTCGAGGGTAGCTCACGGCTTGACAAGTGTACTGGTCATTTTGGTATCCTCC
AGACAGTTTGTGAGGTTGCTTATGAGTTGGCCCTACCTCCAACATTTTTAGCTATTCACTTGATTTATCATCTTTTGATG
TTGCACATACATATTCTCGATGAGTCTTATGTGCTCTAGTATGATATGGTTGAGCTGGATGACCATTTGACTTATGTGGA
GGAGCTAGTTACTATTCTAGCTAAAGATGTGTGATGGTTGAGTTTAAGATCCATTCTTGTGGTGAATATCTGTTGGACGC
ATCACCTAGTTAAGGAGGCTACTTGGGAGACCAAGCATAAGATGTGTGAGTTGTTTCCCGACTTGTTTGAGCCTTTAGGT
ACTTTTTAGATCTTACTTTTGCGGACGAAATTCCTTTTAGTAGTAGATGTTGTAATGACCCTCCAGGACATTTCTTAGAT
TTTGATGTTGCCAAACCAGCTGATAGGCATCAGGGTGCAGGCCAAAATGGTCTTCGCATTCGCGGGCCTTGGGTTGCGTT
CATGGAAGTGCAATTGCGTTTGCATTCTCTCTTCACCATGATTGTGGATCGTGGGACCCTTGAAGTGTTTGCAAGGTCCG
CGCTCATGGGGCCCCAATGTATTTGCGAAGGAGGATTTGGTCTGGCCTTTTAAATAAAGATTAGACCCCGATCAACAACT
ATCTCCAAAGTTTGAGAGGTGATTTCTCCCTCGTTTTAAGTCTGAATTGTGTCTAAGTATTGTGTGATCGAAAAAGTGTT
GATGAATCTCTATTTGAGGTAAATTTCACAAAATATGGGTTGCCTTAGCTTAATTCCTATTCTTTAATGGTGAATTTGTG
CATGTGTTGAATTATGCTGTCCCGAGCCCCGAATTGTGTTCCATTTTGAAACACAAGTTCAGGGGACTAACTGAATTGGA
CCTTTTGACAAAGTCATTTCTAGACTGATGTTGGTCCCACAATTCCTGTTTTGACTCTAAAATTACTCAATCTCCATTTT
TAGTGATTTTTGTTTCTAAATGACCATGTTAATGTTATGATTCCGTTTTTGATAGCATGACAGTGTTCTGAGACCGTACA
AAAAAGAAAACCTCTAAAATAGTTATTTGGAGCGCGCGGGGTCGGCGTGAAGGTAGGTTACAGTTTCCTTCCTCTAAAAT
GAGCTTGAATGTGAAAATTCATGTTGATTTGAGTGAATTGGGGGCGGGTACCTAGTTGATCATGCTACATTTCTTAGAGA
TCATGGTTTAGGCTTGATTCAATATTTTTGATATTAGAAGCATGCTAGTTGGGTTATGTGATCATCATTATATTATGGAT
GGTCTTATTGGATATTGTTGTTGTGTTGTGGAACATATTTGGCCTTAGTCTAGGCTTAGACTAGTTCTTGCCATTCATTT
ATGATATTTGTAGCCTTTAGGCCTTATATCTTCTCTAACGTCGTTTCAAACCATTTAACTCCTTATAGACTGGAGTAACA
AACTTGAGTCTGATAGAATAAGCCTTAGTTTAGGTGTGGACTCAGCTTTGACGACCTTTATCCATTCTTTCTTTTATACG
GCCTCGTATGCGATATTTAAGGTTTCACTCTTCGCTGGACGACTTGGGTTTTGAGTTGGTTCGAGCTTGAAGCATTATAT
TGATTATTTGAGAGTGGACGTCGATTCGCAGTGGTTTTGATGATGGTTGATATGAGATCCTTCGGCATCCCCTTCTAGTA
ACAGATTAGAGGTCTAATCATGCTTCCCATTATCCTTTACGAAGTTGATCACATTTTTGCTAAGGCCTGATGCCCCCGGG
AAATTCATCCACAGTGAAAGCTCCGGCTCTGTACTCTTTGTACTCATTAGCTGGGCGACCCTTATTGGTTGATCATAACT
TATTCACAGATTAGAAGTCTGGTCTTATCCTCTACGGAGTCGACACACTTTTATCTACGACCTGACGCCCCTCAAAGTTT
CATTCGCGGTGAGAGATCTGGGATTTACACTTTTTAGATGGGCGACCTTTATTGGTTACTTGTGGTTAGAGGCCCGACTT
ATGCTTTCATTGGATCTGGACTCACAATATTTCACTCTTAGTAGATTTAGCTATTTTGTATACCTATCAGGCTTATGAGG
GTCCATTCGGGTTTTACTTAAACTTGCGCACGAGTGTACCTTCTGGGCTTGTGGGGTCCAGTTAAGTTTAATTTAGCTAT
ATTTAGTTCCTTATTCTGGTATGCTCGTGTGCTTTTCTTTTCATCCCCCTTTGACCTCTATTTGTGTCTAGATTCTATAA
TTTCATATTGTCTTTACTTTTCCTGCTTAGACGACTTATGATGCCTACTGAGTACATGTTGTTTTGACACTTATGTTAAA
CTCTGCATCTGTTTCGTGATGCAGGGCCGAGCACCAGCTATCAACATTGATTATTTGAGCCTATTGTAGCTTTTGATCGG
AGGCGAGGGTAAGCACTTAACGTCATGGACTTACCTGTCGTACTTTGCATAGCTTGTCTTTTGCATTTTGAGACAAGCTT
TGTATTTGAGGTCTACTTTTTGGGAGGGATCTATTGTATATATTTTGGTTTGCTTCCACCTATTTTTCTATTTCGATTAT
TAAATTATTGCTTCTGCCTTATTTCTACCCTTATATCCATTACTTACTATTCTGGGTTACAGATTGACTTACCAACTAGT
GGGTTATAGTACGTGCCATCATGACTCAAGAAATTGGATTATGACATTCCTTCTCACACTTTACCCAAGCAAAAACATCG
ATGACAAGAATAAAGGGTGATTTATTGGTTATTGTATAAAGACTACAATGGAAGAACATAGAATGATAAAATCAAGAGAA
AAGACTCAAATATACGATCAAATTTTAAGAAAAGATTCATCAATCCCATTCGTCAAAAGTTTGGCTTATCTATATCATTC
CCGTTTCAATCCATATCATTATTTATTAACTGAAAACATCCTCAATTTTGCCAAAATCATTTTTCATGTGGTATTCTATC
ACATCACCAATTAAATCATATTTTTAAAGAGAAAAAACTCAAATATACCATCAAGAAAAGGCTCATCTATGGCACATGTT
AAAAGTTTGACTCATCTATTTATTTCCGTTTAGCTAAGTACCTATCCATGTCATTATCTTTAACTGAAATAAGAGTTTTT
ATCCATGTGGCCAATGATGATTAGATTTGGATTGTGAAAATTTGATATCAGAGAATATGTGTAGGTCCCATAAGTAGTGG
GTCAATGCAAAGATATTTGCTAATTATCATTGAGAGACTACAATAGGGGTGTGCAAAAACCGAATTGAAAAAGTGTTATT
GGTTAATTGTTATTAGGTAATTCGATTAACAATTTTTTAATGGTTTTATAAAAAAAATTATTGGGTTATCGTTTGGTATT
GGTTTTTAATATTGGGTTATTGGGCAAACCAATAACCCATTTAGATTAGTAATTTACTATGTTTACTTGTACATAAATAT
TAGAGTATATATTAATCTTAATACCTTAGTAGTTACTGTCTTTGTCCTTTGGCCTTCTATTCACACTTCACAGTGACTTT
GAGTTCTGTCATGCCCCGAGTCTACACCCTGGGTGGGATTGGCACTCGAGAACCATTGATGGCCCTAAGCGAACCCTTGG
CCTGGCTTACTACTCAGCGGAAGATTTTACTCAACAAAGATAAACTCATGAAATAAACTTAGAATGTTATAAAGGAAATA
TTCAACTGGACAAAGAGGCAACTCAAGTCTTTAAACATTAAATATTGAAAATGAAAAAAAGACTCATAAACTAACAATAC
CTAACTGTCTATAAAACCTCTAATAAATGAGATGGACGTCGGGGCAAGACCCACGACATCCTAATGAACTAGTCTAATAA
AATAATAAAAAAGGGGATCCTCCGAAAGCAAGGAGGCTCACCAACAACTCTGAAGCTCAACTGGATCAACGAAACACTGG
ATGCTGATTCTGGTTACCGGTATCTGCATCATAAAAGATGCAGGCCAAATGGCATCAGTACATTAATGTACGAGCATGCG
AGGAAAATTCTAAAATAAGACATAAGCTTGAAGGGAACTGAAGGAACTTACCTGGTCTCAACTCGACTCATTTCATTTCA
ATATAAAGTAGTAATATAAATGTAATATAAAGAAAAGTTTTAAAACATGTAGATAACAACTCAGTGTATTGAAAAATTCA
ATAATGACTTGGTTTGTATATGAAAATACAAGTAACTCTTTGTATGTAAGAATACAAAATATCTCTGTTGGAGTTTCTCT
AACCGACAACCATCACTATGAGCTATGTGATAATACAGTGTCTTACCGAACACTGTCAGGGCCGTACTATACTTTGATGG
GGTATAGAATTTACTCACTAAGTGGATCCACTAGTCTATGCTAAAAGCATTAACGAATCATCTAAAAAGTATGACCATTT
TCTACTCATGTTGTCTACACGGTTTTTGGAGACCTTGAATTATCTTAACTCAAACTCGTCCCCATATCGGTGCTCAATAC
TACTCCTAAAATGTAACAGCTCATATGTTTAAAAAAACATAACTCTTTCTGTGGTTTGAGATTATTACTCAAAACTAGCT
CAAAAGCTCTTTTGAAAATTGGTGTTTCCTCTCTTCTTTAAATGTGAAAGCATTTACTCTTTGGGAATACTTAGTTCTCA
AACAATCTTTTGAAGAAAATGAACTTCACTCTTACTCTTACTCAACTCAATGCTCAAGTCTTAAAACAAGTTTAAAGCAT
TTGTAAGAGACTTTTGAAAAGACTCTAAGAACTCTCTAGACTTGGCTCTTAACTTTCTTTGAATTTGAATTTATGGATTC
AAGGTTATGATTCATGTTTATGGATGATGTCATGATGTTTAGACGTACCTTAGAGTGTAGAAATCAAATAGGAAACATAG
GTACGATTCAAGGAAACTCAAACGGAAAGAAGTGGAAAGGGTAGAGGACTTGGCGACCCTGGCATACTGAGTGGCGCAGG
GCGCTAGAGCCTAAACTACAGAAGTAAAGTCATGGTGTACTGAGTGGTGCGGCACCCCAAAGCAAAAACTACAGAAGGAA
AGTCATGGCGTACTGAGTGGCGCGGCGCCCCAGAGCCAAAACTATAGAAGGAAAGTCATGGCGTACTGAGTGGCGCGGCG
CCCCACCCCCTTTCCCAGAAAACTTATGAATTTTTTTACTCGTTTTCTAACCCCAATTCACCTAGAATAGAATGGTTTCT
TCCCCAATCACTTAGATTCGAATACCCAAAATTAATGTACAAGAGTCTACTTAAAAACAACCTTAAAACTCATGCGATTA
ACTCAAGAACTCATTAAAATCTCAACAATCAAGATAATGAAGGAAACTTCAACAAAACACATCAAGAACTCAAATCTTTT
ACTTCCATGAACGAAATTACGTTGAATAAATCATGATTGGCCCGTGGGTGAACGAACCCAACGCTATGTGAACTCACATA
CCTCTTTAGGGATGAACCCTTGGCGAAATTCACAACCAAATCTCAAGAACACGATGAAATCTTGCCCTTTCTCCTCTTTT
CTCCTCTTTGCTCTTCTTGAACCTTTTTCCAAAACCCTAGCGTGACTTTTGATTGTGTAAAGTGAACCAATTCAGTTTAG
GCCACTAATTAATCACTAAAAATGAATAAAATCTGATAGGGTAAGAAAAAGACCAAAATACCCCTCTTAAATCCGTGTAA
CTTTCCATATCTAGACAACCCGACTTCAAACTAGCATATTTCCCTCATACAAGCTCGAAAATTAGCAAACTTGGTGGTGT
TGGAAAGAGGATTCCAAGACCTTTTATTTGATATCTTATAAGCCACCTAACTCAGCCTGTACTGAAAGTTATAGTCGTTT
AAAGTTGACCCAAAATTTATAAGCATAACTTGCCAAAATTTCCAAATTTAATCTTTCCAAAACATAGCTCTTTCTAATTC
TAGTTCTTTCTAAGGCAGGATGTTACAAGTTCACAATTTCATATTATACAAAACGTTAAAAATCTAAAGTAAGAACCCTA
TTCCTCTTGATTTCTCTATGTTACACTTGTATAATTTTTCTTTTTCATGTTTGTTATTATTGTTTCTATTTTATGAGCAT
CTGTAAAGTTACATTATTGTGTTGTCGCATCAAATTTATTAGAGAAGTCATATATTTGTTTTATAAGTATTTTCTTACTG
ATTAAATAAAAAATCTAACCGTTAAGGACCAAAACCGATAAAAAATATCTTATTGATTTAATGTATTTAAAAACCAAAAA
TTGATAAATCGAACCAATAATACATAAAACCGAACTAAACCGACTGATGGACACCCTAGGCTACAATATATTATGAAACT
TATATTAGTTCTTCCTTTATCATGTTTTTTTTTAGACAAGGGTAACTTCCTTTATCATGTGTTTTGATCTTATCAACTAC
TAAGTATTTATTTCATTCACTTACAAATGATAAGAACTCATTTTGCAATGACTAGAAACCAAGAGCCCGCACCTGCTGCA
ATGGCCATAACAAGCAATAGAGGCAGTAGATGAGGTAGGGCAAGGCAGGAGTTGCGGCGCCGACTAGAGCTAGAGCATTG
ACAGCTGGTCAGGCTTATGTTAGAGATAAGTCTCCCTATATTTCAGCGGATAATTAGATTCATATTGAAGGGATGAGCCT
AGATAAGGTACCACCTGAGTTTGTTTCTACTCTAATACTTCAACACACTCGTGCCTATAGTCATAGCTGTTTGGATGAGC
TGGGACATGACAATGTTCTACCTTACACAACAGATGGTTCTTATATTAGAGTAGGAGGTCAAACTCCCAATCATCAGATA
ACTCCAACACTTTAGCCTAAAACAGGTTAGCCAACTGAGGCAGTAGCTCCTAGATTTGGGGGTATGCCTTTGCCAGACAT
TTGCTCCACCCCCAGTTTCTAGGGTTACTGTACATATAGAGGAGTAGAAGTTGTTTAATCAATTCAGGATAGAGCCTCTC
AGTTTGAAGGTGGTCATATGAGAGGATGCATATTAGTTTCTCATCAAATGTCATGAAAGGTTGCATAATTAGGAATCAGA
GTCCCATAGAGTTTATTACACCGCATTTAAGATTATTGCCCCGGTCAAGCAATGGTGGAGATCGTATATCTAAACTATAA
ACCAACCAGGTCTACTATGTCTTGGGAGAAATTTACTCGGGCATACCTGGAGAAGTTTGGCACCCGTAGCATGCAGAAAG
AAAGGAGTAATTAGTTCAAGAAGTTGATAAAGATGGGGGAAGAAAGGAGAAATCTGTCCAAAATGGGGAAGCTGCGACAG
TTCGACGGATCAGAAATGGGGAACTCATTTGAAGCAAATATAAGGAACCAAAGTGCAATTTTCTTTATTGTTACACCCTA
CAGAGCATAGTTCCATTCCTTGCTTACCATATTTTAGACGCTGTTTTGGGAGGAAAAAAAAGAAAGAAAGAAGGAAAATC
CCTGGTCCGGAAAAGCAGTAGCAGTAGGTGTTCAGTATAAAGGAGCATGTTTTCTAGAAAAAGTAGGTTTTTTTTTTACA
TATTTTTTTGTGTTTGGTAAGCAAGTTAAAATCTTTTTATATTAAAAGTATTTGTATATAATCTAGACAAATAATATGAG
AGGTAAGAATAGGCTAGGGAGTGGAGTGAAGATGAAGTGTGTTGGAGGATGGGAGACCACAATCTATGTAAAGTATCATT
CGTAGAACTTGCTTTCCCTACTTCCACAAGGGAAGTTATTTTTTCTCATATTTAAGGAACTTACTTTCCAACCGAAGATG
GAAAAATTAGAAAATATTCTCTTCCCTACGGAACACACCCAAAATGGACATTTCTATATCATGTGAATTTCAGAACAAAA
CAACAGCAAAAGAATACCAAGAAATTAGAAGACAAAATAAACCTTTTTCCTGTTTGCATCAATTTAACAGCAACATTGAA
AACTTGACATGAGCGTTTTACTACTTCTGGAATCTGTAAGCACAGTGATCATATTTTTCTCAAGACAAGTTTATATTTCA
CCCATAATACAACAATTGGAGGAACATATGTTATCACAAGATGATACAATAGAAATAGGAATTAGGATGAAAAAGAAATA
ATAAGCAGTTTTTTCCAAGATGATGCTTGGTATGCACAATGATTCGTGAAATATCGTTGGACAATTTATTTCCCCTACAA
TCAACATGCCCATGTTGCTTGCATTAGCTTCATGTTGCAATAATTACTATCAAACCTCATAAATTATACAAACAATTCTT
TTAGACACCTTAAACATGCTTCTTCTTTTTTACTTTTCAAACAAAGAATTGCAGGGAGAAACCTGCACTAACAGATGATA
AAATCACACAGCCAAAGAAAGGCTTCTCTGACTAGGATGATTATGTGGCTTTATCTCCCACGATTCAAATTCTTCTGCTT
CTTCTGGCAGAATGAAAGGCAAGGAAATCTCTCGGATCATAAGGTCGCCACAAAATGGGCAATCACTAGCTACAGCATCA
TCCAGCTGTGACCGGATCTGGAAAATCCAGTTAAGCAAAGTATCAAATACGGAATGCCAGAAACTAAGGCTACATTTTCT
AGATGAATCAGCATGGAGTGAGCTCATATGAATCAACTGGAAGAAACCTTATTCTATAATTACTTGACCACTTAAAGGAA
GTGCTATTTTACAGGCATAAGACAAACCTTATGCATGGGCGTCACGCTAACTAGCGGTTCTTCACACAACCCACCATTTG
ACACATTCTTAGGTTCAACCCCAAGTAAAGTAAGTTGCTTCTGCAGATCCAGAATGTATTCAGCCTGCAATATCATTTAA
GGAAAATGCTAAAGAGACTGTCAACCAAAGTAACTACCAGAAGCAAAGACATTTCTTCCAAAGACGTAACAGATGGTCTA
TGAGGGCACAGATGTGGCCCTATCATGAATATGTATAATTGCAAGTATCAACTGCAAGATTATGCATATGCATATTAGTC
CTGTTAGTAAAAGAAGAATTAATTGGCCAGTGCCGAAAAGCAGAACAGCACTAGATCTCCTTTTCGTTATCAATTATTAG
AAACAAAGATATAAATTTTTTTTTAAAAGTAACAGATATTTGAGNNNNNNNNNNNNNNNNNNNNNNNNNNNNNNNNNNNN
NNNNNNNNNNNNNNNNNNNNNNNNNNNNNNNNNNNNNNNNNNNNNNNNNNNNNNNNNNNNNNNNNNNNNNNNNNNNNNNN
NNNNNNNNNNNNNNNNNNNNNNNNNNNNNNNNNNNNNNNNNNNNNNNNNNNNNNNNNNNNNNNNNNNNNNNNNNNNNNNN
NNNNNNNNNNNNNNNNNNNNNNNNNNNNNNNNNNNNNNNNNNNNNNNNNNNNNNNNNNNNNNNNNNNNNNNNNNNNNNNN
NNNNNNNNNNNNNNNNNNNNNNNNNNNNNNNNNNNNNNNNNNNNNNNNNNNNNNNNNNNNNNNNNNNNNNNNNNNNNNNN
NNNNNNNNNNNNNNNNNNNNNNNNNNNNNNNNNNNNNNNNNNNNNNNNNNNNNNNNNNNNNNNNNNNNNNNNNNNNNNNN
NNNNNNNNNNNNNNNNNNNNNNNNNNNNNNNNNNNNNNNNNNNNNNNNNNNNNNNNNNNNNNNNNNNNNNNNNNNNNNNN
NNNNNNNNNNNNNNNNNNNNNNNNNNNNNNNNNNNNNNNNNNNNNNNNNNNNNNCACATTAAAATTGACTGTCAATTTTG
TAAAGTCGAGTGATCAACTTATAGATATCTTCACCAAGTCCCTCACCTAATAGAAATTTAAAATTCAAATCATCCTAAAA
CTTGCAACTTATTTTGCCAAAAGAAAATTACTGCGGTAACTGAAAGAGATTTTCAACAATCCACAATCCTCCTTTGCTTC
AATTCCTGCAGTATTAAAAAAGTTGCTCCTCCTCAATTTCTGCTTTGATTGTTTGTGCACGAGGATTTTTTTGAACTTGC
ACAGTTTTTTTGATATCGATCTTCGTCTTTTTTTGGTTTTGTGCTTAAAGAACACACTTAATAATCTTGTCTTGTTTGAA
AATGGTTTCAACTGAAAAATGATAGCATTTGCAATGAGTTCTTGCAAGGATTTCTCTTCCATCACAATATCTTATAAAAC
ATAGGTTTCAAAATGAGATTTCATTTTCACGGATCAAATTTGATAGTTTTCGTCGATGAAAAATTTGTGGGACATTGAAA
GAGAGACTGTTAGTTGACAGGATTGAAAAAGTAGGTTAAAAATTGATATTGGTTGAAAATAGTTTTTGAGAATTGGTAAA
CATTGTGTTCTTCAGCATTAAGGATATGCTGGGGACCTTTAGAAAATCAGAAAAGAACAAAAAGCATAATACTTACAAGG
ATCCTAAGAATTCTAAAAGTTGATCAAAAAGTTGATCTGAATCCTAATCCTATCTCTTTACACCAAAAATATAGAGATAC
AATGCAATTCCATTTAACCTTGTGAATGGAATTGGATATATCTTCAAAATTCCTACTATTCCTCTCCTTCCACACTGTCC
ACCAAATGCAATGTGGAATCAAATTCCACCAGGTCTTCTGTCTCTTGCTACCTCCTCTCCTGATCCAACAACAAAGTAAA
TCAGTTGTATGTTCGGGCATAGTCCATTTCACTTCTAAAAAATTGAGAAACATGGACCATATTTGTGCTGTGAAAGTACA
ATGTAAGAATAAGTGACTGTTAGTTTCCTTGTCTTCCCACATAAAGAGCACCACGAAAGTATGATCTTTCTTTTCTTCCT
CAAGACTTCATGTGTCAAGCATGCCTTTCTAATGACCAGCCAAGTAAAGCATTTAACTTTTGTTGGTAGTCCTCCAGATA
TTTTTCCATGAACTCTGGTATCTGCTACTTTGCGAGTTGCACTCCTTTTTATATGCTCTACCACCTGTGAAGATCCCATC
CTTACTGTGTGACCATCTAACAACATCATTGTCAGTATTGGTGCCTGCAAAATCCCCCACTTCCTTCAACAATTTGGCTA
CTCTCTCTATTTCCCAATCATTTAGAAGTCTTCTGAAATAGAGATTCCAACCTTGTACTGTCCAACAATCACTGATCATT
GCCTCAGAATTGGTGCACAAAATAAATAGATCAGGGAACAGGTCTTCTAAGGGGGTTTGTCTGATCCATGCATCCCACCA
GAATCTAGTTCTCCTTCCATCCCCCACCTTGATATGTAAATTTGCTTCTAACTTGGGCCATAAGTTTCTAATAGCTCTCC
AAACCCCCGCTCCATAAGCATCCGTGCTTATGTTGCTACACCATAATCCATCCTCCCCATATTTACATTTAATCAAATCT
TTCCACAAAGCTTGTCTCTCCTCAGTGTATCTCCACAACCATTTCATCAAAAGACTGTTGTTATGCTTCCTCAAATCTCT
GATGCCCAAGCCACCTTTATCTTTTCTATGCGAAACTGTCGCCCACTTGACCAAATTGTATCCTTTGTTCTCTTTGCAAC
CATGCCAAAGGAAATCTCTCCTAAGTTTGTCCAATTTCTTAACCACTTTTGCAGGTATAGTGAAAAGAGACATAACATTT
GTTGGGAGAGAATCTAGAACAGAGTTGATAAGAATGTGTCTACCACCAAAAGAAATGTATTGAGCCTTCCATCTGGCTAG
TCTTTTTTCAGTTGTCTCGACTATGTTGTCCCATATCTTCAAATCTTTGTGTGTATTACCTAAAGGCATACCCAAATAAG
TTGTGGGCAATTTCCCCACTCCGCAACCCAAAATGTAAGCTTGACTTTGGATGTTTGTCACATCCTTAATAGGATATAAA
CTGCTCTTTCCCCAATTAACTTTCAAACCAGTACAAGCTTCAAAAAACAACAAAATTAGTTTGATGAATCTAAATTGCTC
CTCTTGTGGCTCACAGAAAATCACGGTGTCATCTGCATAAAGTAGATGGCAAATCTCTTTAATATCACCATTGTTTCCAC
TAATCTGGAAACCTCTGATCCATCTGTTTTGAGTAGCAGTCCTTATCAAACTATCAAATACCTCCATTACCAGGATAAAT
AAAAAGGGTGAAAGAGGATCACCCGGTCTGATTCCCCTTCCTGAAGAGAAAAAACCCATTGGTTCTCCATTTACAATAAT
GGAGAATCTCATAGTGCTTATGCAAAATTTTATCCATGCCACCCATCTTTCTCCAAAACCCATTTGTCTCAAGGTGTTTA
GTAGGAAACCCCAATTTACGTGATCGTATGCTTTTTCAATGTCCAGCTTGCACATTACCCCTGGAATGTTTCCTTTCAAT
CTGGAGTCCACACTCACTTGCAATGAGAGTTGCATCCATTATTTGTCTTCCTTTAATAAATGCCATTTGGTTTTTGTTGA
CAAGCTTATCAATCACTCTTTTCAGCCTTTCTGCCAGTAGTTTTGCTATCACCTTGTAAACTCCAGTGATCAGACTTATT
GGTCTGAAGTCTTTAAGTTCAGCAGCACTGGCTTTCTTGGGGATTAGTGCTACAAAAGTAGCATTAAAGCTCTTCTCAGT
AATCTGTCTAGCATGGAATTCTTGTATAGCCTTTATAATATTCTCTTTTAGGATCTCCCAGAAAGACAAGTAAAAGGACA
TGGGGAAACCATCAGGTCCAGGTGCTCTCTCCATAGCACAAAGCTTTCAGCAGCCTAAGATCTCTTCCTCCTCAAAAGGA
CCCTCTAGTTCTATCTGCTCCTCCACAATAATGGTTGTGATCCCTTGTAATTGTAGCTCAGGCCTCCACTCCTCTGGTTC
TGTGTACAAATTTTGGTAGAAGCTTTTGATGGTCTCTTTAATGACAGAGGGGTCATTAGTATTGCATCCATCCACCAGTA
GAGACTCAATGGAATTATACGTCTTATCTACTCTGTGAAAAAACTTAGTATTTTTATCCCCCTACTTTAGCCACTGGATT
CTTGATCTTTGCCTCCATCTTATTTCTTCATTCTTAGCTACTTGCTCATAAGTGATAGCCAAATTTGTTTATTGTTGGAT
CTCCTCCTTTGTGAGCACTCTTTGTTCCTGTACAGTTTCCCATTTGGCGAGCTCCTCCATAATCTCCTCCTTTTGTGCTT
TACAATTTTTTCTATTATTCTAACTCTATTCCTTCATTTTTCTATTGTGCCTCTACATGAGGTTCACTCAACCATCTGTT
GTTCCAAATGCTGTGAATTAAATTACTAATATTGTCCTTTAGTTTAGTCTCCAAAAGGATATAGACATCTGCCCCCCATT
AATTAATCAAGTTTCTGACTAAATCCCTCTTTCCTTACGTCATTTAACCCCCTTACATTCCAAGAAATTATTTTGACCAT
CATTGTTCCACAATTGATAATCTCCTCCCTCTACTCCTAGGCTCCCCCTCTTTGAATTTCATATTGAAAATGAGATTCCT
CAACTCTTTAGGCACTGATTGGTTGGTTGTGTTGCTATTATTCTCTTTGTTGCTTTGTTCCTCCCTTGTGGTTTTTTGCC
CCATTCTACTTATTAATGAGAAGAATTCTCTTTCATATTGCTCTGTACACACCCCAAATATTTGGCTTAATTTGACTAAA
TTTATGTGAAATCTCAGCATTTGCGCGTTAAAAACAAGCATGGGTTGGAATAGATTGAAAATAGCCTTGTGCTGAAAATA
AGCATGGTTTGAAAATGAATTGAAAATAGCCCTAACGAGTTAAAAATGAGTCGAAAACAGTTCTTTCAAAGAACTCACAA
ATCCCATAAGATCAATGAGTCTCTTGACACCATTGTTGGTTTTTTTAAAAGATGGTGCAACAAATAGTTATAAGTATTGA
TTGAAAATGTCTCACAATATTTTTCTTATGCAGAGGAGGGCTTCAAATAGCCAACCTACAACAGAAAATCTTTATAATTC
CAAATTCAAAAAACATTAAAATATCTCAACAACTAACCAAAACCTAATAGAAATTTAAAACTCAAATCATCCTAAAACTT
GCAACTTATTTTGCTAAAAAGAAAATTATTGCAGTAACTGAAAACAATTTTCAACAATAATTAATTTACTTTGGAACTAT
TGGGCCAAAATCATTACACATAACCTTAGAAAACAATTTGTTGAAGGAGTCAGAATGTGGGCCAAATCAAAGGCTTTGAG
TAATGATATAGAAGTAAGGAACAGGGTCGAGAGACCCAATTGTTGCTCACGTTTTAGCTGGGTATTAGAACATTTCTTGT
TTTCATCATGGAAAGGAACAAAGAAACATGAGGTATTGGGGGAGCTGGTGGTGGCAGTAAATGAGCTTTTCCTCAACTCA
CTAGTGGCGTAAATTGAGATCTAGGAGAGTTGAAAGTTCATGCATTCAATAGTATTGCTCAGGTATAATATTGCCCTATT
AAATTGACTAGGAAGAATATCATTATTAAATTGATCTTGGATAGTGACAAGAACGGAAGATGGAAACTAATTTCATGGCA
TGATTGAAATTAATGATGATGACTATGATTCGGTATAGAATAATTATTATGAAATCATCAGATTAATCATTTTAGACAAA
TAGAATACAAGTTAATGTATTGGTTCTATTTGAGTGACACTGTTTTGGCTTCTTGTTCGATGATGGTACCAGATTTACTT
CAATTTGCATGCTTGTTAGGAGTATTATTTTGGGACAAGAGTATTAATATATTGGATATGATATTCACTAATAAGTTTGA
ATGGTGATATTGGGATATACTTCCACCTTTCAAACATGGTATTTGAGGTTTAAAACCAAAATTTAACAAGAAGCTTGTTA
ATAGGGGGAAATGAGATTTGCCCCATCAATTGGCAACAAAAAATTGAAACTTGAGCATAAAATTGAACTCATAAATTATG
GGTAATTGGATTCCTGATTTGCTTCGGGATTCAATTAATTTGATTGAGGAATCAATCACCTCATTGACCACTAGGCCAAA
AAAAAGAAATTAAATTGCAACAGCAATGCCAAGAAGATGATTTCCATTCCAACATGCAAATGTCTGATAAATACAGTGAG
TATATACTGTGACATAAAGATTTGGGACTTGAAGTCAACTCTTGCAGTTCACTCTATTTAAGTCTATCAAGTTACTTATC
AATTGTTCCATGAATGTTGAGCTTCTTAAAATACCACTTTGTGCTACTTCCCCTATTCTAGTGACAGTTACCGAAAGGCA
ACACCAAACCAATTCTACCGCACACTAGAAAACCAAAATATAAAGGTGAAACTTCCACCTTGAAACTATAACTTACATCA
CCTAAATAAAACATCAACCATTTCCTACACCATCCTGAAAGAACAAAAAATGAAGAGAACTTCCACCATAGAACTATAAT
CCTATTGTCCACTGCACTCCACAGAAAATTACCCATAATTCTCTCATCACCTTCCTAACAACTGCAATTTATTAATGAAG
GCCAAGGGATCGTAACGGTGTTTACCCAACCAGGTTTAGAGAACATTTTCCAACTACGCCAATTACAAAACTCATAGTCA
ATGCCTAAACCCAGTCGTATCCATGAAAACTTGTTAAACCAAGGTCTCTTCAGAATTCCTAGACAGCTAAATATTGAGAA
GACCGACATAACACCAGAAAGAAAAAGACACTATCATCAGAAACTCTATTACTTTCTCCAAAAACATGGCAACCCGCAAA
ATAACTATCTGGATGTGTTGGTTTAGTGGTTAAGACTTTGGCAATAGCCAGGAGGTGGTAAAACCAAATATCAACTTCAC
CCCCATCCTAGCGTCGAATCTAACAATTCCTAAAGAGTGAAAACAAATATTCAAGCAAAGAACCAAATTCTTCCGGTTGT
CAGAATTGCACTAAGCAAAAGTGACAAGATCATTTTCAACATGTTTTGTCAATATCAATAATGCGAAATTGAAAATACAG
GTGATCCAATAAATAAACATGTGGTTGCACATATATGATATATGAAGAAACCAGAAGACAAAAGCAGTACAACCAGTATT
CAAATGATAAGCAGAAGCTGGTAAGGAAAGGACACACACTTCTGTTACTTACTTGAGCATGATTAGTACACCTTGTCACG
TGAGCAATCAGGCATTGAGCATGAAATGCATGCCCACATGGAAAGACATAGAAAGGAGCCATTGGTCCAACAACCATATA
ACTTGTAGTCATTCGATAATCACCACCCACATTTAATATTTTCCGCCGGCAAACCTAAAAATGAAAATATAGGAGTGAAA
CTCAGTAAAAGAAAAGAAGAAAGAAAACCACAGCAATGCATGTACAGCAGTCTGGAAACAAAATATATTGCAGATATGAT
GAACAATAAAAAACTTGCAGGATACACATATTACATGCAAAAGCAATACATATACAAGCATATGATGGAGGTAATGCTAA
AGAAATGCAAAAGAACAAACATCAGGAGGCCATTACCCCACATTCCTCATCCCGATCAATTACAGTATATCGCTGAGCAA
GAGCGCTGATGTCATTTCTAATGTTATCGGCACCACGTGTTGCATCATTCATCTCCTGCTTTAGTTTTTCAATTTGCTCA
TTGTAATCTTCTAAGGATGAGCAAATTGCTTCCTACAAAAATTATTGAAAAAGAATAATGTAGAAGCAGTTGAACATAGA
AATGACCATTACAGAATGAAAAGATAACACCAGTGTAAGAAAGAGGAGAGTTTGTGAGATAACTTAGTTTTATAATTCCC
TCAAGCCATTGGGGTTTGAATAGCTAAGAGTATAGTGTTATATAGTTATTTTATATAATACTACTCTAATACTACTCTTA
GTGTCCCACATTGGTTAATATGTATGTTCATTTTGTAAATTAATTAGCATGATTCTAGGATAACTTATTTTTCCTTTTAC
TAGCGTGACTGTAGACATTGAATATTTCTTTTTATTGCAATCCATTATGTTTCGTTAATCAATTAGGATTCACTTGTATA
AATACCCTTTCTCATGGGATGTAAAGACATACGGCAATACAAAGAAGCATTTCTTATTTCTCGAATTCTACACGGTATCA
AAGTCGTGGAAGTTCGCGTCTAGTGTCTTATGTGATAAGAATGTATCATCAAAACTTAAAGCTAAGTTCTATAGAGTTAT
GGTTAGACCGACTTTGCTGTATGAGATTGAATGTTGGCTAATCAAGAACTCTCACCTTTCGAAGATGAAGGTAGCAGAAG
TGAGGAAGCTTAGGTGGATGTGTGGGCATGCTAGGAGAGACAAGCTTAGGAACAAAGATTACGGGGCAAGGTAGGACTGG
ATTTAGTGGTGCACAAGATGTGGGAAACAAGACAGATAGTTCAATCATGTGCAGAGGAGGAGCACAGAAGCCCCAATGAG
GAGGTGTGAGAGATTGACAGTGATAGGTCTAACGAGAGGTAGAGGTAGACCGAGAAAGAATTAGGGAAGGGTAATTAGAC
AGGACATGCCACATCTTCGACTCACCGAGGACTTGAACCTAGATAGGGGACCATGGAGGTTGAGGATTAGGGTAGACAAT
TAGTGGGCAATTGAGCAACTTATCTTTACCTGTGGTAGAGCACAACTCTAGGTTAGAGCATCTACTTGCTCTCCTACCGG
TATTATTATTGTTATGATGGCATTATCTATTTCTTCAATTTAGTATTAATGTTGTTGATTATTACTTTGGTTATTTTTAC
TGATTGCGTTGTCAGTATTTCTACATACTCTTGCATTTGTTTTTATTCTTACAAACTATTTTGAAAAACAATCCCTTTTC
CCCTAAGCCGAGGGTCTATCGAAAACAATCTCTCTATCCTACAAAGGTAGGGGTAAGGTTTGCGTACGCCATACACCCAC
CCTCCCAAACTCCACTTGTGGGATCTCACTGGGTAGTTGTATCAGTGACATTGTTGTCGTTTGATGCAAGCTTTAATCCC
TCACAGAATTAGGGTTGCTTTTTCAAGTTGTCAGCCCCTAAAACTCTGTTTCTGTTAGGTTTTTTTTTAAATCCAATACC
ACCACAAGTTGCAGTTGACGATTGCAACCTGGTTTTATAGTCAGACAGATCTGTCTGATGATTTTTTCCAGTTGTTTCTT
CTTTCCCGAGTGACTGATTTGAAGATAATTTCCACCTAGAGTTATATGAATTCTATTTTCTAATTTGGAATCCTATTAAA
CCTATGAGTGATTTAAGGAGGATAAGGTGATAAAGTCCATTTGATTCATGCCCGGTACCAATGATCCGTGATGTACTGTG
TTCCGGTATAAAAAGGGTCATCTAACAATGAAACAGAGCAGTTAAGTGTTTTGGCTAAGCGACTAAAGGATATGAGATTA
ACAGGACTACCAGGAACATCATGGACTAGATTGACCTATTCCAGTTGCCATGGTTTGAGACTCATTGGTCATTTGTGACT
TTTGGAAGAGATTGAGAGTAATAAATAGTAGTGAAAATAGATGTATTACCAGAAATGTAGTCAGATGCTCCTGAACTAAT
AACCCAACTACTGGGAGAAGAAGGTTGAGAGAAACAAGTAATGCTATTACCTATCTAAACGACAAAATCTATCTCAGAGG
ATGTCTATTTACATGTTCTGTACAGGACTCCTATAATCCAATAAAGAAACCATCCATATATTCAAAGTATTAGATCCAAT
GGATTTGGAGCCAAAAGCATCTTATCCCAGTGACATTATAATCGAGTAAAGAGAGATTAGCCAAACAAAACGGAATATCG
AAAACTGGTAGGTCGACCTTCAAGGTGCTGAAAAATCTGCGCAAAGTAGGCTGGACAATGACTGGAGAGTTACTAGTTGA
CAAAGGTTGGCTGGAAAATCGCTGAATAAATCAAACATGGCTGGGAAACAAGTTTGAGGTGGCTGGGTTAGGGTTCCATT
GATCGGAATATGCAGAAGAATAGCAAGGGTGACTCAGAAAGGCTGGACAACTCCCACGGAAAGAGATCTGCTCCAAAAGA
TGGCTGAAAATGGTCACACACGCCTGGCACGTGTTTCAGATGGAGCCGGAGTCGTAGGATCAGCTGGCGCGTGATGGCAA
GTCTGCAAAGTGGTTTTCTAGAGTTATATTGTTGGAGCTTCCTCAACCTCATGGTGGTATCAGTTTTGGCAGAACACCCA
CCACCTCAGAAAAAAGTGATGCAATCAGCCTGAAATAAATCAGCGGAAAAAAGGCATGGTGACTGTCTTGGATTCACTGC
TTACTGCACATCAAGGAATCTTACTAAGACCATTTTCATGTGAGATAGAAGAGTTTGAGAGAACACAGCTTCATTATTCC
CTCAAACCATTTGGGGTTTAAATAGCTAATCAAAGAAAGGAAAAAGAATCAAAACACATAATTACAGGAGTATATCGAGC
TATACTATATTTACAAGATCCTCGAATATTCTAGAATATCTCCGAGTTTCTAACAAGGACAAAAAGCTTAGTTTAGATAA
GCACTAAAAGTAGCGTTATATCAAGAATTAAGGTGACCCAATGTACACTATTTGTTGACCAACTAATGCTAAAATCATTC
AATTGATCTTAGTAACAAAACAAAAAAAATCATCGACGGTAACTTACTGTGACAGGCAACGAGACCAGAAAAGTCTGAAG
CTTAAACAACTCTTCACTAGGAGTTGGAAATCAGACACCTTGCTGTTCTTCGTTATTATCATGACACTGAAATTGTTTGT
CCAAACAGAAGGATTTGTTTGATGAAACGAATTATACTCTGAAGAACATGGAAGAAAAACATATTTTCCAGAATCCTTCT
GAACCAATCATAAATTAAGTAATAAAGTTGTGATCAAGTTTATAAAAGAGAGATCAAAGAACGGTAGGCAAGGTAGTATC
AAAATCTCAAACTCATTCTGATTCTTATACAATATGTGTTGCCAACCGGCACATGCAGGACCATTGAACTATTTGAGACC
TAGCAGTTGCTCTTAAATTCCACATCTCTTTTCTTTCTAGTCATTTTCTTTGATTTTACCCTTATAAACTTCAACTCATT
GATCAGAAACAGCTTTCTGTGTTCTTTTTCCTCTAACAAAAGAAAGATATATTCAAGGCAAGGCTTTTTTAGTTGAGCTG
CATTACAGCTTTCTAACAAATAAATTTAAAGGATTAAAACCAATAAATATTTGAAGTAGTTAAGTAGTATGCCAAGTGGA
ACTTACCTTGAAGTCATCAATTAAAGCAAAGTCTGGGAAGAAGGGTAAGATGTCCTCAATCTTTAATAGGCCATCAGTTT
CCTTGAGAAAAGCAATTGCCTTTCGTATATTCTCCCTTTTGGTTCCTTTTTCCTGCTCAATGACATGCTTAGCAATCATC
AGCCAAAGCTTCTTCCTCAAGTCCTCATCATCTTCTACCTTGTCTGCTTCAGCCATCGCAAGCTCTGGATCAACCTATTG
AAACAAGGGAAGTAGTGAATGGTGTACTCTCTTTAAGAAACTTATGGAAGCTATTTGAATGTGGAAAGTGCAAAAACCTG
ACAGGATCTATAGGTGAAGCACAAAATTACAAGAACATGCCAAAAATCATTAAAATATCCTAAAAAGTTCATTACAAAAA
TGATTCCACAGGCTTAACAAAGTAACCACAAATAATCTTGTCCATCAAAAATGAATAGGAAGCAAATAACTTCAGTTGCA
AATTAACTCCACCTTATAACGTTAGTTCAAAATTAATCTTTAGCAACAGAAATTAGCATAAAGTTAAATTGAGCATATAA
TATCAATTACAAGAATCAAATTTAGCAAATACTCCAGTCACAAAATTAATTACAACATGTTAATCATAGTACCAATATTA
AAACAAAAATTAAAAGAAAGAAAAGCAAGAGTGTGCAAGACAGAGAAGCCTTAAAACAGACTATCGCCAAGTCTACTAGT
GTTCCATCAATTCAGAAACGCAAGGAGCAATACGTCCTGCATAAGCAAGCCACATAAGAAGTTGAACCATGTACAGACAT
ATGTCCTTATAGTGAACGAAGTTTAATTGACTTAGTCCTAGTCCTATTAAGCTAGAAGTCACGAGAGAGAGAAGATATGG
TGGTAGACGAAATGACCCGTCTACATTTGAGAAGAGAGGTAAACACAACTTAATTTGGTTATAGGCGAACATAAACATTG
AACCTAGGTGCTATGCAGCTGGACCATTCACCTCACTTAGGTGAGGCGTCATTGCATGCATCAAAAGCACACACCTTAGC
TCAATTGACTCCATCAAAAGTAAATTCCAGATCAATATAAAAAAGAGGAGGGCAACAAACAATAAAATCACAGGCAAAAG
AATGAAAATTGTCAAAACAATGTTATGATAAATATGTACGTGTTTAAAAGTACAATATAGGAGTAAGGAGGTCATCACCA
AATTTGGATTAGACAATTAAATTACATTTTTTTGGTACAATTAAAATTACATTTTTAAATTATTACATGTTTATATAGGG
TTTGAACTTGATTGTCAGATTCTTACTTCATTTATCTTTTCTTATTTTTGATAAGGTATAACTCCCAACATTCCAATTTA
TGTGACACTCTATTCTTTTTAGTTAGTCCCAAAAAAAATGACATATTTTTATATATAGTACCAATTTAACTTTAAAATAC
TCATTTGACCCTTAATGACATGATATATATATATATATATATATATATATATATATATATATATATATATAACCAGGCAA
ATATCTAAAGCTTATTTTAGACCACAAGATCCAAAAGTCTTCCTTTATTTCTTAAATTCCGTGTCCAGTCAAACACCATC
ACATAAATTGGGACGAAACTAATAATTCTTATAAGCGACAAGGGAAAAAAGGTGTCATATACAAAATTATCCCTCTTGCT
AGCAACCAAGTAAGAAACACACCTTTCCTGGTACTTTAGGTACCCAAATCGAGCTATATTAAAAGGAAACCTTCCAAGAC
TTAACATAAAGCACGCCATTCCAATTTATGTGACACTCTTTCCTTTTTAGTCAGTCCTAAAAAGAATGACACATTTCTAT
TTTTAGTAGCAATTTAACTTTAAAATACTCATTTTATCCTTAATGACATGATCTATAACCAGACAAATATATAAAGTTTA
TGTTAGACCACAAGATCCAAAAGTCTTCTTTTATTTCTTAAATCTTAAATTTTGTGTCCAAGTCAAACACCATCACATAA
ATTGAGATGGAGCTAATAAATCTTATTAATGTTGCCCAAGTAATAGCCCACCTACAGGATTATCCCTCTTGCTAGCAACC
AAGTGAAAAATCACACCTTTCGAGGTACTTTAGGTACCCAATATGAAAAGGAGGATGAAAAATCCTGCACAAGATGAAGG
TTAGTGATCTGAATAATTTTGATCCTTGTTTTATTTGCTTAAGTAGTGTTTTAGATGCTTAACTGTATTACTGAATATGC
AGGGTATAATGTATACGTGTCAAGTGTGTGTATGCATTTGACTGGAAAAGGCCCATTTTGTGTTAATCTCAAGGTTTTGT
TTGGTGGGTCATTGAGTTTAGGTCGGGACAATGGGCTAGGGTTAGGGTTATCACTCGGGTGAGAATTAATGACCCATAGT
TTAGTGGGAATCCTAGTTGGCAACACTTAGATGGAGGGATTAGTCCCACGTGGCTTGTCACATCACCAAAAATTTGGGAT
GTTAACTCTTGAGGGTATTTGTGGTCTCTTGGGATAACAGCGGGGGCATTTTTTATCCCAAAATGTAATGGAGGGTATAA
GTGATCCAAGCAATCAAAGTGTGGACATTTCATGACTGATTAGTTGGGCTGAGAATAGCTGAAGTCAACTGCTATTTTTA
ATTCCTTAATCTCCTTTTTTTTTTATAACCATGGTGTCTGAGTTAGTTTGTATACACCTTCACTAATTCCACGGGATGCC
TGACACCTCCCATCAACATCATATACCAAGTAACTCTATCCACCAAGGCTAGAAGCCTAGAACTGATGGGAAGAAATCAC
CTAATGTTTTGTCTCTGCTGAGATTTGAACATGAGACCTCAGTGTGCTTGATACACTTCATTAACCACTAGGCCACACCG
TTGGGTTCTTAATTCCTTAAGACTTTAAGTCGATTCTGTTTCTCTGTCTCAGTTATGTCCCAAAACGTCTATACAGCTAT
TAGGCGACACGAGTTGCTTTTATTATGGAGTTTGTTAGGGAATTGCCTTTGTAGGACAGCTGTCCAGATAAGTATAAATA
GAATGCAGAGTCAGAAATATTCCCTTTTTATCTTTTTAATTCCTAGTAGCAGCTGGCACCTGCTACACACCACCAATGGC
CTTGATTTTTAGAGAAAAACTTGAATATAAATAAGGAAGACGTAATTCAGATAAGTTTTTTTGGATTTTACACTTTCTTT
TTTTCTTTTTATTTAGTGCAAGTAACAAGAACAGCTTGTGCTTGACAACTGGCTCTTAGTCTTGTTTTCCTACATGTGAC
AAGCAACAATCAATAGACCAACCTCATGCCTTGCACTTTTGATTTCAGCTTATTCCAAAGTACAATAAATGATGCATGAG
AATTGTTAACATGACAAATCAGCCAACTTAATAGTTAATGTGGTCATAAATTGCAGAATATAAGCAGTAAGATTAAGAGA
ACCATCAGGCTTTCAGGAAACACACAGAGGGGAATCAGTATTGAAACAGAACCTGTAGTGCTAGAGCAACTGCTTCTTCA
TGCATAGACATCATGCTGTATATATGAACACAAGCTCGCATTCTCTTTTCCTTGAGGCAAAGGCGTAGCGCATATTTGGG
ATCATAAAAGAATTCAGGACCACCTGGTTGCCCTTTACCAAACTTGCATTCTAGGAAACGCAGAAGATCACTCTCATCTT
CCTACTTTGAAAAAAAAAGGGAGAGAGAGAGAGAAATTAGGCGCAACTATGCATATTTATAATTGACAAGCATGCAAATA
ACATCTAGCAAGTTATTGAGTGCACAAAGATATTCCAAGATCTCCCTGCAGCTATGATTAATGACTTTATCGACACATTT
ACATGACAACAACAACATTCCCAATGAAATCCCAGTCTGGGGAGGGTAGAGTGTAAGCAGACCTTACCACTACCTCGTGG
AGGTAGTGAGGTTGTTCCTGAAAGACCCTCGGTTCAAGTGTATCAAACCCAAGTAAGGAAGACGAAAACAATGAAGAAAG
CATTGCCGTTAATGAGAAAAAGCAATGTAAAATCTACAAGAAAGAGACAATAACAATAGAAAAATAGTGTGATAATCAAA
ACACAATAAACAACACATGACAAGAACTACAAGGGTACGATTAGTTCTACAACTTTGACAAAGAAACAATAATTTATAAA
ATAATTACACAAAGTAATTTTTTTTAAGATGGTGGTGTCTCGGGACAACTTGCGTGCACCTCAACTACTACACCGGGTAC
CTTGCTACCTCCAACAAGAACAACTACTCAGGTACCAGGTAACTCTGCCCACCAAGGCTTGGGCAGATGAGAAGAAATCA
TCAAGTACTTTTGCCTCAGCTAGGATTTGAACTTGAGACCTCATGGTTCTCATCCCACTTCATGGACCACTAGGTGACAG
CCTTGTGTGCATTGAAAAAAAAAAGGTACATCAAGAAGTACTGATTTCTCCCAATTCTTGCAAGTATAATTTGTAACATG
TAAACAAAGCAGTCCTGATTTCTTCCAGTTCGTGCAAGTAACATTTGTATATCTGGTTACAGAGAAATATAAGCCACCTT
CTATGAATTTAAAATGAAATCACAATTTATCAAGATGAATAGCTTTCAGTAGGGAAATTAACATAATGCTTAAATATTGC
CGTGGCTTCTGCACATTTGCAACAGAAAATGTGTAAAGATTATTTTCTGTAAATGAGTAAAATGAGATGCAGACTGAGTA
CTCGAAGATATAATGGATGGGTAACTATTCACAGATTTAAAAAAATCTCAACGAAAATAGAAAGATGGATAAATCCCGCA
TAGCACATATGAGACCAGATAAGCATTCCAAAGCTAAATAACTTGAACCTTTTTGGCATATAAGGAAAGTAACAGATTGT
GAACGCCAGGATCCTCATTCTGTAAACGATGAACACAATACTCCAGGTATTTGATTACTTCATGAGTTTCATTCCTGCAG
GTGGCATATGGTAGAAATGATATTAACCAAAAAATACAAAGACTATCCAGATAAAGGGTATCCTGAATGCAGAAAACAAT
CAAACAGGAGAAGCTTCAACGTGGAAGAAACTCACGGGGCACATCAGGACATACTAATATTCCACGTATATTGCTACAGA
ACACAAAAGTCTTCAATTTCTGTAGAATCCTAGATGATAAGATGAGATTTGTGCATCATATTTTTGTCTAGTACAAAGTA
TTAAGTACTTATCAAAAACATTAAAAGATACATGGGAATCAGCATGAATTTATGATTTTGCAACTAGTCAAGGAGAAGTT
GCAGAAGAAAAAGAGAACAACAATGGATCTAAGCTTTTCAATTCACAAAAGATCAGTTAAATGGAAACCAAACTGACAGT
TCTTCCCCAAAATAAGAAAAGAATCACAATATCCAGATCACCTTAAAGTTCTGGAAGTTGAACCGAACGCTCAAGCCACT
TGATCTACAGAAACACTATAAGACAGTCCACTTAGAAAGACTTAACTATATGTAATCCTAACAAAAATCAAGAAAAAGAC
ATTTGCTTCACAAAATAAACCTAGGATGCGAGGCCTATTGGTGTTTCTAGCCTATAAAGCTTCATTTTCAAGGGGGTTCC
AGCTTTCCTACTGTTAGAATAGGAATAGGAACAAGAATAGTATATACAATCCCACTTAGAATAGGAATAGGAATAGTATA
TAGAATTCTACTTGCAAAAGGACTGTAATATAGTGCCCTAGTTGGAAAAAGAGTCTAATGTAGTGTCTATAAATAAGATC
TCAATGTAATAATGTAAATATACAATTCAATAATATTCTTCTCCAATATTTCTCACGTGGTATCAATGCTTCTACGATCC
TGGTAAAGAATCAAAGAGCTTCTGCTGAAGGCGGGGCGCTATGACCCATATATGTTGTCCGTCCGACCAATGGTTATGTT
AACAAAAGTAAGGCCAATGATATATGCATGAACCCCATATTCAGAAGAAGATATCTCAATGAGACAGGTCACCATGCGTC
AATTTCAGATGACTTTCTAGGACCGATTTGTGTCAACTCTGTATCCGTCAGTGTTTGCGTAGCACCATGCATCTTCCCGT
GACTACTTTCTCATGTCTAATTAGCGTTTAGCGTAGCACCATGCCATCTTTTTGGTGACTACTTTCTCATATCCAATTTG
TGTAGCATCATGCCATCTTTCTGATGACTACTTTCTCATATCCGATTTACGTTGCACCATGTCATCTTTTCGGTGACTAC
TTTCTCATATCCAATTTGTGTCGCACCGTGCTATCTTTTCGGTGACTACTTTTTCATACACGATTTGCCTAGCACGGGGA
ATCTTTCCGATGACTGTTTTTTCATATTTGATTTTCGTAGCACCGTGCATCATTCTAGTGATTACTTTTTCATATATGAT
TTGTGTAGCACCGTGCATCATTCCAGTGACTACTTTCTCATATCTGATTTGTGTAGCACCATGCATCTTTCCAATGACTA
CTCACAACTATCTCTGTTTCTGTTGGTTTTGTGCAAAATCTAACACCACCTCAAGGACCAGCAACCACACAAGTACCACA
CATTGGTGCGTGNNNNNNNNNNNNNNNNNNNNNNNNNNNNNNNNNNNNNNNNNNNNNCTCGAGCGATCCATATATTTTAT
ACCAGATTTCGAGCACTTTCTAGTGATTGTTGTATTGTTTTTGGCAAATCTGAGTTTCCCGACGTTTTTTTCTCTGTTTC
AAATTTACTTTTGCCAAAAGAGGGTATACTTAGATATTTTGGCTAGATTACAATGATACTTCCTATCCCATGGCTAAAAT
AGCATATGTCCACCCTTCTCTATCTATGATTGTTGTTCGCCATTAGCCTTTTAATCAGTTGAACACGGTGTTATCAAAGG
CAAAAAGCGCAAAAAAGCTCTAAAGGTTCGTGGGGGCTTTAAGCGCGAAGCGCAAATAAAGCGTGGACTTTAATGAGAAA
AGGTGCGAAGGGAGTAAAGAATACTTCTTCCTTCCCTTCTGCTAGTAGCACTTCCACTCTTTCCTCAACCAGGTCGGACG
CCCAGAGCGCCCCGCCTGAGTTAGAACAAGTATTTGATAGAATCTGCCAAAATAGCACGGAGTTGCTTAGAGTCAAAGGT
AGGGAATTTCCTCCATATATGTTTAGTCCAAGACTAATAATTATACACATGAATGACAAATATATGACCAAAGAAATGGA
AATAAAATTATGATAAGTGAAATATCAATTATTTAGTTCCACTTCTTCATAAGAAGCTCATTGGCAAGGAAACGTTTGCC
TTAGAACCTTGATGACGACACTGAAGCGCAGATAAAGCGAGGCGAAGTGCTCAACACGTTTTGAGCCTCGCTTCAGGGCT
TAAGCACGCCTTTGATAACACTGGTTGGACATTAGAATATTTTTCTCCACAATGATCTCGAGGAAGAAGTTTGTATGGAG
CAACCACCTATTTTATTGCTCATGGGGAGTCTACTTGCCTTATATGTCGATTGTGTACGTCACTCTATTGTCTAAAATAG
TTTGAAATAGTCATCAACATAGTAATTCAGGAGTTTGCTATGGCTCATAGTAGAGGTGATCATTCTTTGTTTTATCGGCA
TTCTACATCAAATCCAGTTGTTCATGAGAGGACTAAGCACACTGAGATTGACTATCACTTTGTCAAAGAAAAGATACTCT
CAAGAGATGTTACAAAATAAGTAAATACGAGTGATCAACTTGCAGATATCTTCACCAAGTCTCTCAGCGGTCCTTGTATC
AATTATATTTGTAACAAGCAAGGTAGATATAACTTGTATGCATCAGCTTGAGGGTGAGTGTTTAGAATATGAATAGGAAC
AAGAATAGTATATACAATCCCACTTAAAATAGGAATAATATATAGCATCCTACTTGAAAAAGGATTGTAATGTAGTGTCA
TAGTCGGAAAATGAGTCTAATGTAGTGTCTATAAACAATGTCTCAATGTAATAATGTATATACACAATTCAATAATATTC
TTCCCCAATATTTCTCACACCTACGGAAAATATCATAGTGACCACTATAAGAACTTTGGAAACGCAGGTACTAAACATTG
CCTTACCTTCTCAAGTCCACCTTTAAATTCAGAGAAGTAGGGGACAAAAGCAAACCACAACATTTTTATGGCTTTGTGCT
ACTCAGTTTTTGAGAGAAAATTTGTATAAATTGCAAATGAGATAGTAATATTACAACCGAAAAATACTCCCAGATATTAA
AGAGGGTACCATCAGCCATTCTACAATCACTATTGGAATGTTCAATATTAGCATTTGTATCAACTACCCCCTACTATCCA
CAAAACTAAGATACAAATAAATGGAATAGAATTGGCACTTAAAAGTGCAAGGCCATGAAGAACGTGTCAGTAAGATCACA
GAACTCAATGCAAGGTAGAGATGCACATTACTTTGCATGTGGTTCACTTGAATAACGCATCATTGCAGGAATGAGCTTTC
TCGGGTTCAAACTCTTAGTGGTCATCCATGACTCAACAGTTTCATATGCATCAAGCATGATGAGATCTGGCGCAAACTTG
TACTGCAATAGAACAAAAAAACCAAGTAGGGCATGGTGCGATTACAGTAAATTCAAAAAACACAATTCCTACTTAGGGGG
CGTTTGGATTGGCTTTTTTTAAGTGGCTTATAAGTTAAAAGCTATCAGCCATAAGTTGGGAACATCCAACTTTTGGCTTT
TGGCTTCTTTTGTACTATTAAAGCCTTAGATATAGTGCTTAAAAGCACTTTTTGTGTTTCCCAAACACTTCCAGAAATAA
AAATAAAAGAAACTCAAAAGTCAAAAGCTACTTAAAATAAGTCAATCCAGACATGCACTTTATAGTTTCTACCCATACCT
GAAGTTCTGTTGGAACATTAGGCTTCTGAAGAACTTGTAACGCCTTCTTTGCTTCTCCTTGCTGTGTATTTGCATGGAAA
AAGAAAGACAAATTACTGTTCATGCCAACAATCAACTAATGCACCAAGTTACTATGAGCACAAAATGCAGAACATATGCA
AAAAGATCTCAAAATAATATTTCTTCCCTTGGTCTTATTCATAAGTATCTGTAAGGGTCCTGATCCAGTTACTCGACATT
GGCACGGTGGCGGCAAAGGGTTGGCATGAATGACTTTGTCAAGGGCCTAGGTGCGGGTGGAATCAACCATGTATAAAGTG
GGCGAAGTGTTAGCATGGCTTAATGATGCCAAACAATGTTAGTCAGGCAGTGTCATAACATGAAATGGACGTTGGCAAGG
CAACAGGCCATGGCATGGCATGGGCGCTAACCGGCATTGGTTGTGGGCAGGTTTGGCATGAAGAAAACACATGGTCTGGT
CAAGTGCGGGAAAATCGAGCTGAGCTAAATTAAAGCATAGACAAATATGAATGAAACGCAACAAGTAAATAATGAATGGC
ACGAGTGGATTAAAAGTTAGCATGGCCAAGGCAAGGCAGCGGCAGGGCTTGGCAGTGCGCAGGAATGGAAAATGGGCAGA
TGGATTCGGGTGGACTTTGATCAGGCAATGACTATACAATGTTTAGACATTGCATTGGCGCCATAAATGTGGAGGGAAAT
GGCAACAAAGGGCCGAAATCCAGTCAGCCAAGATCACATGCCAAGCACATGCGGCGGTTACCTTTTTGTAACCGCTTGTG
TCCAGATTCATTGTAACTTGTATTTGCTTTTTGAATTCGAAATTTGAATGCTCTTATCAGTTGGGGATGTCAACTGAAGT
TTAATTTAGTGGGCTGATGTCTTGACAAGTGTTAGACATGTGTCACAACACTATGCATTGTAAAACACAAGGCTGCCACA
TGGTCTATAAATGTGCAGCCTTGGTGTTGGACGGAAAAAAAAAAAAAAAGAGGGTGAAAGAGGGAGGATTAAGTCTGGAA
TTTCACCAAGACACTTAGAAAAAACGTGAGGGTTGTAAAAGAATGTCAAAGGCAGCAATCGACTTGTGATTGTGCCTTAA
GTCGAAGTCGAAGTCGAAGTTGGGATAGAATTGTTATCCTAACAAGTGAGTTCCTTTGTATTGTTTTGATTATTAATATA
AAGGTTGGGTTTTCCCGTATTCTATGTATTCATTTCATTGTTAAGCATCGAAAAATAATCTAAGGCAAAACAGAAAACGT
CATTGAACGTTAGGCAAAATAGGCTGAGTTAAGTGTGGGACTTGACTGCCGCACAGTGGGCTAACCTCTTGCACTGAATT
TAGGTGAAGTAGTCTGCCCGTGTGACAGTATCCAAGAAACAGAAGCATGCAAGTTGACAGAAGTTCATGCTATATGCCAA
GTGCAATCTCAAAGAAAGAAATGTAAGAGTCTATATGGGGGTGCAGTGGGGTTGGACAGAGATCTCCAAAGATAATGCAA
GGAAAAGGTAGTGGAATCAGTAAACAAAATGCATGTTATATGCATCAAGCCACTCTCCAGAGGAATCCATTGAAGATGAG
TGTAGACTGGGATGTCCAAGCAAAATGCAAACATCATTCTATTTCAACTACATATTTAAGAGCATAAAGGGAAACCCAAG
AGAACACCATGGCAAATTGCACCACTAACAGCACAACAAGGTTCACTCTCCGGAAGTAAAGACGCTACTAGAAGAACAAT
ACCTCTGAAGCTCCAGCTCAAAAATGAGTTACTACAACTCACATATCTCAATGTTCTACCAATCAGTATGCCATCATATC
GTTAAAAAAAATGTGCATAATTGTTTAATCTAAACCAACTCCACGACCTGATTTAGCATCCACTCAAGCATTCCATACAA
CAACAACATACCCAGTGTGATTCCACAAGCGGGGTCTGGGAAAGGTGGGATGTATGCAAACCTTACAAGAAAAATCTTTT
ACAAAGCAGGTTTGAAGAAGATGAGATGAAAATATCAAAGAAAAGAAAAATATTGACAATGAAAATAGTAAGGATACAGA
ACTGCCCATTAAAAGTAAATCAATTACACTTGCCTACCCATCAAACTAATAACCCTTTGTAGCTTTAGTAGGTAATTGCC
TCTTTTTCTCTGTTTCTTTTTTTTTTCTTTACTTCTTTTCGTTCCTCTTATTTCTCTTTTCCTTTGCCTTTTTCTCAATT
ATTCTTTATTTTTTAAACTTTTTTTCTCCTTTTCAAGTCATTTTTTTTTTCAAATCATATTATTCTTTATTTTCTTTTTT
CATCATAATCTAATTTCATACTCATTTTGAGCTTTCATTATTTTCATCTTTTTTCCTTTTTCTTTTCTAATTTCATTTGA
CTCTTTTTTTCTCCATAATATAATTTCATTCACTTTTTTTGCTCCCTATCTTTAATTTCTATAAAGCTAACAAATAGTAA
ATATTTATTCATTTCTTTTTTTTATATAACTTTGCCTTTTTCTCAAAACCAGTAACCACAATAACTTATATATTATACTT
ATTTTCCATTTTTCTAATTTCTTTTATATATTTATTTCAAATCATTTTTCCTTATTTCCTGTATTTTTCAAAATCTAATT
CTACATACCTTTTGGCTCCTTTTTTTTGTTCTCTTGTCTTTTTTTTCTAAATCAATAAAAAAGAATGCCCATGTGATGTG
CGGAACTCTATGATACCCACGAGGTATATATACTTCCCTTTTTAGATTTGTATTAGAAAGGGAAGCCTCAAATAGTGATG
GGAGTACCCCACAAGCTTAGGATATAGTGGGACGATATTAAACGAGACCATAGTAGGGAGATCCGTAAATTGCTGGGTTT
TCTGACGTTCCTTATTTATGTCGCTCCTGATTGATATTTGGTCAAAGCATTGCTAAATTTTTGGGATCCAGAAAGAGTGG
ACTTCAAATTTAAAGATTGAGTTAACACCCACCATAAACGAAATTGGTGGGTTCACTGATTTGAATTGCCATTGGAGGAG
CATGATTGTACCTCACAGGCAATCAAGGAAGAAGTTCTTGCATTGAAAAACAATCTCAAGTTGGCATGCTTGGACTATGA
ATGGATCTCTCTCAACTTTCTGTATGAACACTTACAAGATGATAGAGGGAGAGTTTCCTTGCCCGGCCGAAAAGTGGGAG
AAGAAGCATTTGAATAGTTTTGTCATTGCATTGCTGGGTACTTTGGTATTTTCAAAAGGTAATGGAAAAAAAAAATTGAT
AAAAAAAGGTAATGGAAAAATTGACGCATGCTTTAGTTCGAGAGGTGGGTGGCATTGAGGTAACTATGGTGCCAATGATA
GTAAGAAATATTGAGGGCTCTATCCAAATGTGCTAAAGGTAGAAGAATTTTTGAGGGATACAACTTTTTACTTCAACTAT
GGCCCATAGAAAACTTCTACGAGCACATGATACACATTCTTACAGGGGTTGGCAACAAAATTGACACTCATTCGTAGAGA
ATGACAATGTTTATTGCCACTGTAGGAGCTGAAGATTGGTTTGCATTCTTGAAAGAGCTTTTGGGTTATTGCATTTAATG
GAAATACGCTTATGTTATCCGCCCATAGTGCTATTATAAGAGGAGATGAGTTTTACTACATCGAGGTTCATTGGTCTAAG
GGATGTCCAACCATATGGTCCTTTATGAGTGCTTCGTCAGTTTGGGCAAACTCAAGTCATACCATTGTGGTCAAATATGG
GCAAGCCTGAGTATGAGCTTGGGCCAAATTTTCCAAAAGTCCACAATATACTTCAAAGGTGGAAAGAGTTGTTGACTATG
AGTGTCTGCGAGGAGTTACACGCTAGAATATTATGTGTGACTCCTAGAGGATGCTGAAAGTGGACTTTAGCAAAGAAGGG
CATCATGGATGTGAAGGAAATGACTTGGGCACGCAACTTGTTGAATCGTCCATATGACATCACTCTAGAGATGAAGGAAC
AAATTGCTCCAAGCTCTGAGAATCAACGTCATATGACATCTTGAGGTTTAGGATTTTCCCTTTTGTTATCCCATTTCTCT
TAGTTTAACTTTATGTCTGTCTTACTTCGTTTCAAGAGATGTACTAGTTTCAATTATTTAATAAATCAAATGGTTTGTTT
CTCTTTTATTTATTGACTCTAAACTCCCATTAATGTCAAAATAAGGGTTGGATTAACCCTTGTGAGTCACTTATTTGTCG
TCTTAGGCCTACCTCTGGCTCAATGAGGCTCCCTGCATTTAGAATGTTTATTTCTAGTAAAACGTGTTTATTTTTATAAT
TTGCTTTACTATCCTAACAAAACTTCTCTTGATCTTATTTTTCCCTTCCCCAGAGATTGATTTGTGCACTCTAGCAGATA
CACAATCAAAAGGTAGAAGCAGTCGTAGAATGAGGGAGTGCAGCTAGAATGACCACTAAAACTAAGCACAATGCTCTGAA
ATAGCATCGTTAGAGGCATTACCGTTAGAATAATCTCCAAGTATAACACTGGTGTCATTAGAAAAGATGCCAGAAAATAT
ATGATATGCCAGAGTGCACAGATCAAACTTTAGGGAAAGGAAAATAAGATTAAGAGAAAAGTCTTGTTATGAGAGTAAAA
AATATAATAAATATAAACACGTTTTACGAGAAATAAACGTCCTAAATGTAGGGAGCCTCATTGAGCTAGAGGTAGGCCTA
AGACGACAAATAAGTGATTCATGAGAGTTTAGAGTCAGAATTGAAAGAGAAACAAACCATTTGGTTCATTAAATAATTAA
ACCTAATACATCTCTTGAAACAGAGAAGTAAGAAAGACAAAAAATTAAACTAAGGGAAATGGGATAACAAAAGGGAAATC
CTAAACTTTAAGTTGTCCTATGACGATGATTCTCAGAGCATGAGCAATTTGTTCTTTCATCTATAGAGTGATGTCATATG
GACGATTCAGCAAGTTGTGTGCCCAAGTCTTTCCTTCATATCCTCACATCCATTATGCCCTTCTCTACTAAAGTTCACGC
TCTCAACGTCCTCAAGGAGCCACATGTAGAATTCTGGTGTGCAAAAGGCTTGCATCTCGTAGACACTCATAGTCACTAGT
TTTTTCCACCTTTGAAGAATATTGTGGACTTTTGGAATGTTTGCCCCAAACTCATACTCAAACTTGCCCATATTTGACTG
CAATGGTATGACTTGAGTTTGCCAAACTGACAAAGCACTCGTAAAGGAGCATATGGTTGGACACCTCTTAGACCATGAAC
CTCGATGTAGTAAAGCTCATCACCTCTTATAATAGCATTAGGGGTGGACAACCAAAAGTATTTCCATTAAATTTGATAAC
CCGAAAGCTCTTTCATGAATGCATACCAATCTTCAGCTCTTATAGGGTCAACAAACCTTGCAATTCTCCGCGAATGAGTA
TCAATTTTGTTGCCAACCCTAGTAAGAATGTCTATCATGTTGGACCGACAGTTAAAGCAAAATGTTGCATCCCTCGAAAA
ATCTCCTACCTTTATCACATTTGGATAGAGCCCTCAACATTTTTGCTACTATCATTGACACCTAAGTTACCTCATGCCAC
CCACCTCTCGGGCCAATGCTCGAACCACGCAACTAAGGCATGTCTCAATTTTTCCATTTTCATTAGGAAATACCAAAGTA
CCCAGGAATGAAATGGCAAAACCGTTCAAACGCTTCTTCTCCCACTTTTCAGCCGAGCACGAAAACTCTCTATTGAATAA
CTTGTAACCGCCCTTATGACCAAAGCGTTCATACAGAAAGTCAAGATAGATCCATTTATATTCCAAGCATGCCAATTTTA
GATTGTTTTTCAATTCAAGATAATGCAAGAACTTCTTCCCGGATTGCCTATGAGGTACAATCATGCTCCTCCCATGGTAA
TGCAAATCAGTGAACCCACCAATTTTGTCTATGGTGGATGTTAACTCGAAATCTTTAAATTTGAAGATCACTCTTTCTGG
ATCCGAAAATTTTAGCAATGCTTTGACCAAATATCGATCAGGAGCAACATAAAAAAGGAACCTTAGAGAACTCAAAAATT
TACGATTCTCCCGAACATGGTCTTGTTTAATATCTTCCCACTATCTCCTAAGCTTGTGGGGTACTCCCAGCCTTGAAGGT
TGCTCCAAAGACCAAAGTAATCCACCAAATCTTTCAAACTAATATCATTTGTAATTTAATAGAGATTAGAGACTTGAGAG
AATAAAAGATGAAGAATATTTGTGAGTAAAAATAATGAAAGTTTGGGGATTTTTATAGTTAAAAAATAGGACAAAAATGT
AAATTTTGAAACTTTGGGGTATTAAAAAAAGTTAGGGGGGTAGGGGGTGTTTTGGGGGGGTTAAAGGCTGAAATAGCCGT
TGGGTGGGGCCCAATACCCGTTACCCAACGGCTTGCAACGGCTATAATTTATTTAATTATTTAAAAAAAAAAAATTAAAA
ATTCGAGTTGGACCGGACCGGTACTAACCGGTAATTTACCGTTTCCATCCCGTTACCCCTCCCGGTTCCCCTTCAAGCCG
GACCAAACCGGAGCCTATCGGAACGGTACCGGACCGGTAACGGACCAGGACGGAACGGTACCGGCCCCTCCCCGTTCCGC
TTCCAGGCTTAATTCCCACCACCATTCGAGGTTGGAGAATGGAAACGAAGTTGAAGGTGTCAAAGCTTCGAAACTATAAT
TTCCTTTTTAGATTTGTATTAGAAAGGGAAACCAGAGTGCTTTTCAAGAAGGCCAACGAACGAGGAGTACCTGAAGCAGG
AGAGATGGTTAGAAGGTGTAGGTTGTGTAGAGAAAAGGGCAAAGAAAGATATTATTGTGGGGAATATTTCCAACATCTCG
GTGCACTTGTGGTCTGTGGACTTGTTTAGAAGGGTGGGGGTTATATGTTAAGGGTTTGTGGATATCCAGTGAAGCATGAA
CGATATGTCCAGAGTAAGCTTTTGTGCAGAAAGGGAGACTATCCACACTAGAGAACGCTAGGGAACGTTGTTACAGGTTA
TGACTTACTCCAGAATTTGAGTCAAAAGTGTTTAATGCTAATAGGGAGGTTTAGGGAAAGAAGGAACGGAAGAGAAGGGA
TGGGATAGAGTGATAAAAGTCTAAGCTGAGAAAATTTGAAGGACTGCCTGGCTGGAAAGCCCCATTAATAAGATTGTCGT
TTTCGCAATCTAATGACATTCAAAAGGAATACATGAGAGAATTGTATTATACACCAGATCTAAGAAGAAACTCTAGCATG
AAAGACAACAATCCACCTTTGATTGTGGAGGGAAACAGTTTTCTCCAAACAAAAGGGAAAACAAGATAAGTATCCAAAAT
CATAAAGATGCCTCTGGTAACCTCTAACAAAAATAAAGAACAGCATGAAAGTGGAAATAAGACATTGATTAACAAAAAAA
AAAAAAGACAAGCCAATGAAAAAACAGCATGTCAAAAGATACATAAAAAGAACAAACCTGAACGTAGTGGTGAAGTACAA
TTCCGTATTGCTCCTTTAGACTAGCAAAGAACACTAGCTCATCAACTCTACCGTAGCTGCAACAGAAAAAATAACAACAT
AGAAGACAATAAAGCCACTGACAAACTATTAGAACATATTAGGGAACGAATTAATAATAAAAATATATGAAGCAAAGATG
ACTGAACTTTTACAAAGGAAGAGTTCATTTTTTCCCCTAGATAACCATAGATTTCTTTTTTTATCATGAGATTTCAGCCT
GAAAAACGTTGCAGGTCACAGCACCTAAAATGTCAAACATGTTCTACCAGGTGAGTCTCTGACATGTGCATACGTACAGT
CAGCAATTAGTATGACATGAAAAATACGCATTATGTTTCTTGGAGGAAGCGGAGATAGAAAAGATAAGTAATTGGACTGA
CAAAAAAAAGAGAAATTTACAAGAATTGGATTTAAAACCAAGCGAGAGATCAGTTGTCAAAAAGGTACCTTTCTAGTAGT
TTCATGGTGGTTGCCTCATCCAATACATCCTTGCAGTCACTTAGGAAAGCACGAAACTCTTTAATGAGTGATTGGTACTC
AGTATTATTACTGTCCAATGCACCGTCATCTTCCAAAAGCAGCCGATTGATCTGTCAAGCAAGATGTATGAAATCAAAAA
CCTAAAAAGTCCAATCATATATGTTCAAATTACAGCCACCATGTTATCACTTAAAGAATACACTTTGGTCTGAAGATGGA
TAAGTGGAATCATTCCATTAATATTCAGCTTCCTCGTATCGCATTAAGAGAGCTTAAGAGAAGAGGAGATATATTGATAA
TTAAGCCATTTGGTACCCATGACAGACCAATATATAGGTTGATGTGAGGCCAAAATACATATTTTTAATCATTATTTGCC
TCACATTCATTATTTATTATTTATATTTGTCCTTTTTTAGCGTGGATTTTATGAATTGTGCTTAATAATGTATTTTATTT
GTAGGATTAAATTGATGGAAAAATAAAGAAGTTTGGAGCTAAAAAGAATTAAAGATGGAAGATTGAAGAAGGAAATCAAG
CAGACAGCTTAATGGATTAACTTCAATTTAATAATAACATTTTATATATATGGCAAAGTACATAATGCGAATTTTGAAGG
AAATAAACATGTGCCACGTGGCAAATATCCAAGGCAAGACCACGAAGAGTTGGAGTCGGCTACAGTTTCACGCGGAATCC
TTTTAGGTTTTGGGTTCCTAATTTGTTTTGGACTCAATTATTTTATTCAGGGTTTCCTACATCTATAAATAGTCCATAAG
AATAAATTATTAGGGAGAGAGGAGGATGAATGTAGAAAATAACTTTTGATTTAGGGTTTTATCTTTTCTTTCTCTTTTAT
TTATTTTACATCTTTTCTTTGAATGATGGGTTGTAATTGTTCTATCTCTATGTGGAGTTAAACTTCTCGTTCTTAGTATG
ATTGTTTAGTGATTTTGATTCGGCATGATTTGTTTATCATATTAGTTGTTTTTATATTCTTGTGATAACTATTTTGATGC
TTGATCACCATTAAAATAAACATATTGTCTGAATTGAACTCGGGAGAGGAATAAGAGGATAGAACGTGGAATATAAGGAG
CATGATTTTCTCTTAATAATTAGGGTTAATTTGTATCTAAGGTAGGGATATACCTAGAAACCATGCTTGGTCACTATACA
GGAAGAAATCATAATGCTTGGTACTTGATCCAGCCTATCCCCGCTCAACGATGTAGTTAGGTTGTCATTTATCGTAGGCG
ATTAGAGGTCGGGAGACCATGATCATACATTTAACCCTGTGAATCAATAACTAGATAATCAAATAAGTTGATGAAATTGA
TGCTAAACATGATTGTTAGTTAAATTATAATCCTAGATCGATTCATTCATTGATTGTGTAAACATCTATCTTTTCTTAGT
TAATTGCTTTTTAGTTATTTTATCTTTATTTTTAGTTTAGTTAATATATTCATCTTTTGAAATCCTCCCCTCAAATAAAT
AATTAGAATTAATATAATTTAGTAAGAATAATTTTTTTTTGAGAAAGTAACTTTGTATTCACAAAAAATCATCATCAAAA
GAATGATGAGGTGGGGCACTTACAACCCACAATGGGTGGTACACATTCTCCACAAAAACTAAAAAGCTTTACAATTTGCC
TATGAAATCAACTAGAGTTACTACCTCCCCCACCATATTTTGTTTACATCAAAAAAAATAAAAGGCTTAGGCATTTCATT
TTGATCTTCTGTGTGTTGCAGCTTTTGCCTTCAAAACATCTGGTATTTCTTTCCTTCCTTCCATAAAGTCCACCAGATAC
AAATTGGAATGTTCATCCACCAATCTTCGCTTTGCCCTCTTCTTCCAATTCCTTTCCAACTGTTGAGTAGCTCCAGAGTG
GTTTTAGGTATTACCCAACTTACTCCCAGAATACGTAAGAACATGTTCCACATATTTCCAGCTGTTTTGCAGTGTAGAAA
CAAATGACTATTTACCTATGTTTCCTGATCACACATAAAGCACCTTGAGCAAATATGTAAACCTCTTCTTTGTAACACCT
CATGAGTTAGACATGCTCTTTTGATCACAAGCCAAGTGAAACATGAAACTTTCAGTGGGCTTTTAACTTTCCAAATTAAC
TTCCAGGGACATATATATATCTATCAAAGATTGCCTGTTGTTCATCTTCCAGTAGCAAGATTTTACGGTAAAAAAAACCT
CTACTACGTAGACTCCAAACTGGTTTGTCTGGCCCCATAGAGATACCTGAAAAGGAGTTTAAAACCTGAAGCAGGCCTGC
TACTCCATCAATTTCCCAGTCATTCAAAGCTCTTCTAAAAATCAGGTTCCACCCTTGCTGGCTCCAAACCTGAGATAAAG
TGGCATTTTTTTGAAGGCATATGATGTATAGTTGAGGAAAAGTGCTTCTTAGAGTATCATCACCTATCCAAAGCTCATTC
CAAAAATCAATCTTCACTCCATCACCCACTCTGAATGAAATATTGACGTTGAATTTTGTCCATAATCTCCTGATGGTTTT
CCATACACTACACCCAAAAGTACCCAAAACTTCCTCAGTTTTACACTGATTGAGCAGCCCATATTTTTCTGTGATGAACC
TTCTCCACAGAGCCATATCTTCTATGCAAAATCTCCATAACCATTTTTGTAGTAGGCATGCATTCTGTTTGCTGAGATTC
TTTATACCTAGGCCCCCTTGTTTTTTGTTGAGTGTTAGGGTATCCCACTTCACCCTCTCTTCTCCTTGTTTCCTTGCCAG
ATAAAAGATCTTCTCAGTTGATTGATTCTCTTTTCAATGATTTTAGGTATTGGGAAAAGACTCATCATATAAGTGGGAAG
GCCATCCAACACAGGTTTAATGAGTGTCAACCTCCCTCCAAGGGATAAATATTGACTCTTCCATATTGTAAGTTTCTTTT
CACATCTTTCCAACACTTCATTCCAGACTTCCAACTCTTTGTTCTTAGCTCCCAGTGGCATTCTAAGGTATTTTGTAGGT
AGGGAAGCTACCTGGCAACCGAGAGTCTCGGCTAAGGATTGCATATTGTCAACTTGATTGACAGGAGGGAACTCTTATTC
CAGTTAACATGTAATCCAGAAATACCTTCGAAAATGGTGAGAATTGCCCTTAGGTGCCTGATTTGAATCTCCTGAGCTTC
ACAAAGAACTAATGAGTCATCTGCATACAGGAGATGTGTAACCTCCAAAGCATCTCCCCTGACTGTCTGAGCACTGAAAC
CCTTCAACCATCCTTTTCCATTTGCAATCCTTATCATGTGATTTAATCCTTCCATTGCCAGTAAAAATAGAAAGGGAGAT
ATAGGGTCTTCCTGCCTCAATCCTCTCTGGGACTTAAAAAAAAACCTTCAGTGCTCCCATTTATGATGAGTGAAAATTTC
ACATTGGATATGCAAAATCTGATCCATTTGATCCATTTGTTGCCAAACCCCATATCTTTTAGAATTTTAAGAAGGAAATT
CCAATTGACATGGTCATAGGCCTTCTCAATGTCAAGCTTACACAGAATTCCAGGTGTCTTTTGTTTCACCCTAGAGTCCA
CCAGTTCATTGGCCAACATAGCTGCATCTAGAATCTGCCTTCCTTTCAAAAAGGCCATTTGGTTTTCATCTACCAATTTC
CCCATGACAGTTTTCAACCTTTCAGTGATAAGTTTAGAGATGATTTTGTACACTCCTCCTATCAAGCTAATAGGTCTGAA
ATCTTTTAATTCTTCTGCTCCTGTCTTTTTTGGAATTAGAGCTATGAAGGTGGCATTAAAAGATTTCTCAAAGATCTCAT
TATGATGAAAGTTCTGGACAGTCTGCATCAGGTTCTCTCAATATTTCCCAACATTTTTTGAAGAAATTCATGGTAAAACC
ATCCGGGCCTGGAACTTTATCTCCATCACATTGCTTAACAATTTGTAGTACTTCTGCTTCTGTAAGAGGTCTGGTCTCTC
CAACCACTCTTGTTCCTCTCAGGAAACTTTTGGACAGTCCATAAGCTCAAAAGAAGGTCTCCATGTCTCTGATTCTGTAT
ATAGATCTTTGTAAAAGTCGATCATGGCTACCTTAATCTTTGCAGTGTCCTGAACTTCCTCCCCCCTTACCACCAACCTA
TCAATTGTATTGTATCTTCTGTGAGCTGTTGCTATTCGTTGGAAAAATTTAGTATTGTTATCTCCTTGTTTTAACCATAA
AACTCTTGATTTCTGCCTCCAACTAGCCTCCTCATTCTTGGCCAGTACCTCCAATTCCACTAATATTGTTGCTCTTACCA
TCATTTTATCTTCAGTCAGGTCCCTGTCATCTTGAGTTCTATCAATTTCAGCCAGCTCCTCTAACAAGTTGTTCCTCTTA
TTGGTAAACTCACCGAAGGTTGTTTTACTCCATTCTTTGAGTTTTTGTTTCAACATCTTTAGCTTGATGCTAAATTTGTA
ATCTGGACAACCTTCCACCACAAACCCATTCCACCATCCCTGTACCATATCATTGAAGCCTTCCACATTGAGCCACCAGT
TTTCAAACTTAAAAGTAAGAGCTTTTCTGCTCCCAGTTCCCACATTCAAGCATAATCGGGCTATGATCAGAAATCACTCT
AGGTAGTATCTTCTGGCTGATATTTTTAAAAGCTTCCTCCCACTCCATGGAATAGAGAAATCTATCTAACCTGGCAGCAC
TTTGGTGATTGACTCCCCTGAACCATGTGAATTTCCCCCCATTCAAGTGGGGATCATGAAGCTCCATATCTTCTATCCAC
TTAGAGAAATCAGACATAACATTTGTGATCCTATTGCATCCTCTTCTTTCTCTCATGTATCTGACTGTATTAAAGTCCCC
ACAGGAAATCCAAGGACCTTCACACAGTTCCTTCATTGCTGCAATTTCTTCCCAACATTCTAACTTTTCACCTCTGGTAT
GGCGTGCATAAACCCCAGTGAGATACCAAGTAAAAGAGTTTTGCACCGAGACAAATTTGTATGTTATCGAGTGTTGCCCT
ACTTCCATCATGGTACCAACCCAAATTCTGCTATCCCACATAACCAATATCCCCCCACTGCTACCATTAACTTCTATGTA
GCCACATCTCATCCATCTACATGACCATAGTTGCNNNNNNNNNNNNNNNNNNNNNNNNNNNNNNNNNNNNNNNNNNNNNN
NNNNNNNNNNNNNNNNNNNNNNNNNNNNNNNNNNNNNNNNNNNNNNNNNNNNNNNNNNNNNNNNNNNNNNNNNNNNNNNN
NNNNNNNNNCAAACTGAGAACTCTCCCTCTACTCCAACCACCTTCTACCTCTTTATTAAGACTAGACTGAAGATTTTTCA
GTTCATTCTTTCCAATCCTCCTGCTTTTCGGTGTCGTGCTTGATTTCCCTTGGCCCTTTTTGTCCAATGCAACCTTTCTC
TCATCAATCTTCATGAGGAGTGCTAGAGTCTCCTTTTCAAAGCCTTCAAAAGCTACCCCGTAAGTATTGCTCAGTTCTAG
AATGTGGGAATTTACCCAATTTGATGCCTCTGCTTCGGTTTCCTCTTGGTCAATCAGATTATGTGTGGCTACAGGTTCAA
CATCATGAATTTGTTGTAGCTGCATGTTTGTTCCTATCGTTTCTGCCTCAGAGGTGTCTTCATCTGTTCCTTTTCCTTCT
GAGAACTTAGGAGATTCAACATTCTGGTCAATTTCATTAATCTTTGTGCTTTGCTCATTCTGCGTGCGAGCCTCTTTGTT
TTTTGTGGTGTTTGCAATCTTCTTGACGTTTCCAATTTCTGTTGCAGATGACTCCCAGTCTTTGAGCGCTTCGAAGAAAT
TAGAAGCCAAAGTTTTAAGATCGTTCAGCTCTTTAGAGGGGGATTTGAGAGCTTCATGTGCAACCATGTGTTTATTAAAA
GAGACTGATGGTTGGGAAAACCGAGTTTGGTCCAAAGAGAGAAAATTTGGGCCTCTATTTGTGTCTTCAGCATAAGATAT
ATTGGACTGGCCCAAGTGTTTTTAAAAAAGTTCCTCACGTGCTGGGAGCACTAACTTTTTAAGAGACGGGCTGTTATGAG
CTGTTTCTTTACCCTTTGTGTTTTCCCTCAATATATGCTGGTCCAAGACTTGGACCCCTTCTTCTTCCCCTTCTCCAACG
TGAAATCTCACCGGCGCTTCTGCCCAGATTTGAGTTGTGAAGAATCCACCACTCTCGATAGTCACTTCCTTTGGGATAGA
TGTTCCATCTCCAAGGATTTTGATTCTGGCCCACTTAAGATGATTTCTTAGTTGTGTTTCTCCTCTGTTTCTATCCAGCC
GCCACAAAAATCTCCAATGGCCTTGTAACTTTTCTGCGACCAAAGATGAAGGGGCAGGCCAACAATTCTAATCCATGTTG
AATTAGGTTTTTCTTTTACTTCGATTGCTCCAACCGTAGGGCTCCACCACTGGAACCTAATGTGCATTTGTTTCCAAAGC
CAATCACCATTCATCACTTGTTCTGCGGCTGCTTTCGCGGAAAACTCAAATAGGAAAATTTTATTTCCCATTTCATAAAT
GTTCAGCCCAAAGATTTGCTTCCACATGCTAGAGGACCATCTTCTAATCTCTGAGAGGGATGGTGTATCCACATCCTTGA
AGTTGCCAACCAAACTTCTACTAAGAACTTCATTTTGTTTGTTGGGTCCATCATTAATGCAAACTACTCCCCCCTTCAAT
GTGACTTCTGCATTGAATGAACTTTCCCCTCTGTAGGACCATTTACTACTTCGAAGGGCATCAGCGTAAGGGATGTTCTT
GTCAGTCAATCTAGGTTCCGTTGGAACTTTCTCATTCCTGTGGAAGTTAATAAATCTTTCCACCTTTGCTGCAATGAACA
TCCAGCCTGAGTTAAAGGTTATTTCAGGGATTATCAACACTGATCTTCGTCTGCCTTTCAAGTTTATGATGTTGATGTAT
CGTCCAGACTTATTGAAATTCCTTGCACAATAAGTTTCAGAGAAAATTTCTCGCCTCTTCCACATTCTGACCGAGTTCCC
TTTTACCAAAGAAGCTTCTTTCAGCCTTTGTATCAACCATATCATTGTTCTCTTGGTAAACTAGGTTCTAGTGATGCACT
TCCTACTCCTTTCGGTTCATTCGTACAAGTCCCCCTGTGTACCTGAAATTCTTGAGACATCAAAAGACTTGAAGCCCACA
GCAAAATAAATGGTGTCTTCTTCCATCAGATCAATGGTGAAAAGGGTTTCAGAAGAGAGAGGAGAGAGAAGATAGAGAAG
AGGGATGAGAATCAATGGAGAAGTGGGTATCAGAAGAAAGAGGAGGGAGAGATAAAGAGGAGAAGGAGGACGAGGGGGGT
TGATTCCGGTGATCAAAAGGATCACCGGAGAGAGAAAGGGAATGGAAGATAGGTTAGGTCATATTGTTGGGGAATGTGCC
TGGGAGCATTTTGAAATTAAAATATTGGAGGTAATTACCCTTATCATTAATTATAGTCATTTTTCATCCCAAATTAAAAA
ATGACTATAATTAATGATAAGCACATATCCCAAGACTCTCCTCTGAAGACCCTTTTGGTCCTTTAGTCTCATCCCTCTGT
GGTTTCTGGCCCTCTAGAATCCTTCTTCTCTCTCTTGTGTTTTCTTACTCAACCTTTTCTTATCTATAGAGAATCATATC
TACTTCAGATTAGGGGGAAATCTTATGATCTCGCAAAAACTAAGTCTCCCTCTGAGACATGGTTCAAATAGGTTGAAAGT
TATATTACATCATGAAAATGGTGCTATTTAAAGTGGCAATATGGTGGCTCTGCAGAAGACTCAAGGAGGCACCAGAAGTT
TGAAGCTGACTTTAATGAGCAACACTTCCTCGTAGGGTCACCAAAGCCGTTGAAGCTTCGCCGTAGTGGCAAAGCTTTCA
TAGTCCGAAGGCGAGATTTAAGTCTTAGCGAGGCAGAGAGTCAGAGACATTTCAACCAACATTTGTTGCTCCCTCAAGAT
CAATAAATTGGGAAGATACACTTCTATCATCAAGTTCAACCAACATTTGTTGCTCCCAGGCATCGTAGGCTTTTAAGAAT
TGCATAGCCAATGTTTTAAGACCACTTCGACCTTTATTAATCCCCACGTGCCCTTCATGTGCCACTTCTCTTTGCTTTCC
TGAATTAATTGGGCTAAATGGACCATTCATTAAAAGACCCACACTAGGTTTTGGGCCTAAGTCTGTATTGCACAATATTT
TCAAGCCCAAATTCAGATCAGGGATTTTGGCAGCTACCCCACGTGTCTCAGCCCTAGCACGTGGCTGGGCAGCTTTATAT
GTCCCCTCTCTTACTAAGACAGAGTTCTCTTCTAAAACCTCTGGTCCGCGACTGGTTGACTGCTAGGTAAAAACCATCTA
AGGCTGAGTTTGAATTCATTCTCCGGCAGCCACTCTCACTGGAGCTTCAGTCCATAATTGCATCGTGAATTGGAAAGAGC
TGTCGTCAATCGTCACTTCCTTCGACACGCAAGAGCCATCACCATTAGTTTTGATTCTCGCCCATTTGAGGTGGTTTCGG
AGGTGAGTCTCCTCTTCCGTTTCGACCCCGCCTCCACAAAAATCACTGATGGCTTTGAATGTTTTTTGTGCCCAGAGATG
CAACGGCGCAACGGCAGACCTACCACTCTAACCCAAGTAGATTTGGGTCGGCCATAATCCGCCGATGTACCTATTGTCCG
ACTCCACCACTGCATTTTGACCGGAAAATTCTTCCACACCAGTCACCTTGTACCACTTGTTCTGCAGTGGTTTTGGATGC
AAATTCGAATAGGAAAATTCCCTCCCCCATTTCGTAAATATTCAGACCATGAATCTGCTTCTAGAGATTATTAGCCCATT
TCCTGACCTCTGTAAGATTTGGAATCTCACCTTTACTAACCATAAACTTGCCCACCAAACTCTTCTTTAATACATCACTC
TGGGAATTTATGTCCTCATAAATGCAAATTTTGTCCCCCCCTTTTAACCGTGTTCACTGTTTGTGTGTTTTTCCTCCCCT
CATTCCCCCATTTAATGCTTCTTAGCATATTCGCATAGGGAATGTTGTTGTCAACCAGTCTATGCTTCTCTAAGTTCCCC
CCACGTTTGTGACTACTAATGAATCTCCCAACTTTCTCTGCAATTCCTGTCCAGCCTGAGTTAAGAGTTAACTCCGATAT
AATCATGACTGCCCTTCTTCTACCTCTGACATTTATCAAGCTTATATATCTGCCAAACTTGTTAAAATTCCTGGAGCGGT
AGATTTCTGAAAAGGCATCTTTTTTCTTCCATCTTCTAACTGAGTTACCCTTTGATTTGGAAGCTTCTCACAAGGTCCAA
GAAATCCATTCCATATCCTTGCCATTGAATGTTGTTCTCGTCATGAACTTCCTGTTTCTTTCTGTCCAATAATACCAATC
TCCTATTGTACCTGAGGTTCTTGTGATATCGTATGATTTGAATCCCACCGCGAAATAAATGATGTCGTCCATCGAATGCT
TGGCTGAGTTTGAAAGAGAAGGGCAAGAAAGAGAAAGAAAGAGAAAGAGAAAAGAAATAGAAAGAAGAAGCAAGAAGGTG
TTCCAGCGATCGGAAGAGATCACCGGATATAGAGGAAGGAGAAAGTTAGTTCTCAGGTGACCTACCGGAAAGAGGGATCT
CTCTCCTAGGAAGTAGGAGAGAGAGGGTTTTTGGGAAAAGTGCATGAGAGCATTTTCCTTTTCATTAAACTCAAACTTGG
AAAGTATATGCAGTCCTTTTGGAGTTCACAAGATCATTGCAAAGATGCTAGAAGAAAGACGGAAAAAGGTAGTAAGCAAA
CTGGTTAACAACCATCAAAGGAAGCCAGATCATAGATGTTGCTCTTATAGACTGTGAATGTGTGGATTCCAGACTTAAAG
GCAATGATCCAGAAGTTATTACAAACTTGACATAGAAAAGGCATTTGATCATGTCAACTGGGACTTTCCTACTGCGCATT
CTCAAGAAGATGGGTTATGGAGTGAAATGATTGAAATGGATTTGTTTTTGCATAAAAACTGTCAGGTTCTCAATACTGGT
GAATGGAGAACTTGTGGATTTTTTTCTTTCTGAAACAAGTCTCAGACAGGGTGACCCACTTTCACCTTTCCTTTCCATTA
TTGCCAGAAAAGGTTTCAACAGCATAATGAAGATTGCAGTTCAGAAAGAGGTGGCTGAATGGCTTCAACATAGGCAGCAG
GTTGGGTGAAGACATAAAAAGTTTCCACATACTTTTATGTTGATGACACTGTCATCTTCTGTGATGCTGAATTTGAACAA
ATATGCTATATCAGGATGATCCTCTTAACTTTTGAGGCAACCTCTGGGATAAGTGTAAATTGGAATAAGAGCAGCTTATT
CCCTATCAATGAGGTGGCTCATATGGAAGGATTGGCCAGCATTCTGGGATGCATGATAGACCATCTACCAACAATATATT
TGGGCATGCCCTTGAGAAATAAGCACAAGAAACTGAAAATATGGGATGAGATGGCAGAAAAACAGAGAAGAAGCTATCAA
AATGGAAATCACTAAACTTATCACTCAGAAGGAGATTGACTTCGACAAATCCTGTTCTAGATTCATTGCCTATCTATGTA
ATGTCTCTATTCCCGAATCCTTCTAAAGTGGAAGAAAGGTTGGACAAATTAAAAAGAAATTTCTAGTGGCAGGGCAACAA
GGAAGGCAATTGTTTCCATCATCTGGTCAAATGGGAGATTGTCCAACTAAGCAAAGACTGGGGGTCTTGGAATCAGGAAC
CTTGCACTTATAAGTATCTAATGATGAAAGGGCAATGGAGACGTGTTGATGAAGAACAGGCACTTTGGAAGAAAGTGATT
CAGTTCAAATATGGCCAAGACAGCCATTGGGGTACCAATTTAGTGACCACTACTTATGGTGTCTCAGTATGGAGGTCTAT
TGCAGCCCTTTGACCCACTTTCTCAAACAATTCTTGTTACAAAATTGGCAATGGCAACAAAGTTCCCTTTTGGAGGGATG
TCTGGAATGGACAGGAGACATTGATGAGCACCTATCCAGCTCTGTTCTCTCTATGCAGCAATGCTGAAACAACTGTGGCT
GACAATTGGTCCCCTCAAGGTTGGAAAATCTGCTTCAGAAAGGTAGAAATGGTAGCAAGAATGCTTCAAGACGTTAGCAG
CTTCATAGGTATATAATGCAATCCCTGATACTATCATCTGGAAACATGACACTGATGGCAAATTCTCTGGAAACAAGTTC
TACAACAAGGAGATACCGGAATAGCCAGGTTGTAAGACAGGGCCATGGAGGCAGGTTTGGAAAAATCAGATCCCCAATAA
AAACCAAATGCTTCTCCTGGCTGGTGACAAGGAAATCATGTCTGACTCATAGAGAGGCTAATGTGTAAGGGGATGCACTC
AGCATCTAGATGCTTGCTGTGTGGGGAAGCAGAGGAGACAAACAACCACCTCCTCTTACACTGCAAAATCACTTCTCAGC
TATGGTCCATTTTCTTCAGTTTTTCACATATTCATTGGTCAATGACTGAACATACTGCAGACCTTCTGAGCTGCTGGATC
AGAAGAGGGGGAAGCAAAAGCCAAAAGAAATGGTGGAGAATAATCTCAGCTTGCATATAATGGACAATATGGAGGAGAGA
GAGGGAAATGGGAGATGTTTTGAGGATAGATTCACTTATCAAATGGAATTGTATTAGTATCCTTTACTTTTGGTGTAAAT
AAGATCTTGTAAATGATGCAATTCAAATAGTAGATTTGTTAGGCTCCCTATATTAGTTCTAAGACTCAGCTTTTGAAGGT
TGCTGGCATACTGCTGAAGAATACAACATTACCAGTTTTTTTTAAAAAAAAACATGCCAACAAATAAGGAAAGCAATACA
AAGCATACAGAAAAAGAACAATAACAACATCATACGGTAATAGATAAAAAAACAAGAAATTACATGAATAAGGCCAATAC
TACGACATATACGATGCTCCAGACCACCACCAAGCCTAATCCCACTGAAAAGCGAGACAATAATCAACTACCTACTAACT
TTTTACCCTAATCTGCGACTTTCAATGCCTCCTATCTAAGGCCATGTCCTTAGTATAATGCAGTCGTGTCATGTCCTGTC
TAATTACCTCTCCTCACTACTTCTTCACCCTACCTCTACCTCTCCTCGTACCCACCATATCCAACCTCTCACACCTCCTC
ACTAGGACATCTGCAACATTCTCTTCACATGCCAAACCATCTCAACCCCACCTCCCTCTTCTTGTCCACCACGGAGGTCA
CTCCCACCTAGTCCCGGGTATATTCATTCCTAATTTTATCTCTCCGAGTATGCCTACGCATCAATCTTAGTATCGTCATT
TCTGCAACTTGCATGTTTTGAACATGAGAGTTCTTGACTAGCCAACACTCTGCCCATACAACAAAGTCAGTCCAACCACC
ACACTACCACCACACTGTAGAACTTACCTTTGAGTTCTAGTGGTACCTTTTTATCATACAAGACTCTGGATGCAAGCTTC
CATTTCATCCACCCGCACCAATAGGATGTGTGACATCATCATCGATCTCTCTATTTCCTTGGATTAAAGATCCAAGAGAT
ATAAGAAGGGTGAAAAGAGAAATACATCTGTCGAACGGGCAGCCAACAGGCAAAATCTACTTGATTTAGTCTCTACTAAG
ATTGTAGAGGCTCTGACATCATGTGAGAAAATAAGAGAAGAAAAGAAATATAGAAATGATTTAATGAACTAATGAATACA
AGATGCACCAAATTACAAGTGTCAAATACAATACATCTGCTATTTTTCAAGAGTGGGATGATATCCAACTTGGCAAAATA
ACACTTTGTAACTTTTACATTCCATTTCTAAGTTCTAACACACTAACACAAAACTCAACATATTGGCAATCATAACCAAA
GCATTCAAATAGATTAAAAGCTTCAAATCCCATGTGTTTGCCATGTAAAACACTTTGGGGTCGTTTGGCGGGGTATATAA
GAAAAGTGTTGAATAGGGTGCATTAGTAATGTTGGTATTACTTATGGGCATTAGTTGTGCTGTGATTATTTCTTATGCAT
TGTTTGGTTTGATGTATTAAAAAATGTATTACATAATTTCTAAAAAATTGTTTGTTCACAAAAACACCCTCCATAAAATA
TAGTGGAAAGGATGTGGAAAAGGTTTTGTGGGGCAAATATGTCTTTAACCATGCTAATGCATGCATTAAAACCCCTTGCA
TAGCTAATACCATAATTTGTCATGTATTAGTTATGCATAGCATAATACCAAATAAAGTGTATAACTTATGCTTGCATTGG
TTATACATAGGTTGAAAAAGTGTAACAAAAAATATATTAATAATATACAAAGTTAGTGCATGCATTATTTTTTTTCTAAT
GCATCCTACCAAACAACCCTTTATTCTCTTTTGAGTTTGTCAATGGTGATCCATCATCACCCCTGTTACTTTCCCACTCT
TAATCATTCTACCTAGAACTTTAACTCCAATAACTAGTTGTACTCTATTCGATCTAAAAGACAGGTTAAAGTGACAATCC
AACTATAGTAGGCTTTCTCTTTTGTAGCAGACATCTGGAACTGCTTCCTCACTATGTTTAGTCTACACTGGGTCTTTCCC
CAGAACATCAAGGAAGCCTACTCTAGTTGGATTTTTTGGAAAGTTGATAAAACCATCAAGAAGATCTAGAGACTGACTCC
AGCAGTAATTTTTTGGTGCGTCTGGAATGAACGAAATCACAGATGCTTTGATGAGATCCCAACTCCAAGCCATACTCTAA
AAGCTAGATGCCTAGTCAATCTGCTCAGTTGGAACTTTTTGTCTCCTGCTAATAGTGCTGACAGTTTTTTGGATTTTGTT
AGCTCTTTGATCCTAACTTAGTACTCAGGTAAGGGAACTAACTCTCTTTCTTTGTACACTTTTGCTTTTAGCATCACCCT
GATGCTCTTTAATGAAATCCTTTACTTCTTCAAAAAAGGTGACAACTTATTAAAATGAGTCGGAAGCTAGCAAGGGCCAA
GGGCAGATCCAGAACTTGAATGTGGTGGGTTCTACTAAGGCTAAAAAAGAAGAGCACTGTATGCTAAACTTCCAGTATAC
ATGGGGTTTAGGGAAGAGAAGACCACATAGGACCATTTCTGCTTCCAGGAGCGGATTCCAACACCATTTCCTTTCTTCAT
ACTCCTTCATAGATCTCCATATGGTTGCATAATTTGATTGGTTCTCTATCCCCAATTTGAGCTCTATCTTTTAGATAATG
ACCACAACCCATGATCCTTCACAAATAATTTCCAAAGCCATGTTCTCAGATGGCTCTACTAAATACCCTCAAGTTCCTAA
CCACTACACCTCCCTTACTAGGAATGTCAAAATTCCCAATTAATAAGATTGGTTTTTTAACCATCCCCTATCCTATAGAA
TATTGCTTAGTACTTTTTCCAACCACTGTGCTAGATACCAGTACAGGTGACAAAGACATATTGTAAGTCGGATAATCCGA
GTTTGACCTATACATAATAGGAACTGGAAACAGAGATATTTTCAATGCTGGCATCAGAACAAATTTACAGTTTATGAAAC
CAAGGAAAAGAAAAGCAACCAAACTTTTAATCAACCAAGCTCAGTTCAAAAAGAGATGAACCTTATCAAGATATAATTCA
GTTGCCCATGTTGAAATCATTGTTATTTGACATTTTTCATCCTTTGAAAGATTATCAAGCTTCCGCAGGAGAAATGTTCT
CAATGCATCCTGCAAGCAAAGAGGTGTTATATCCAGGAAGAAATTTTCAACTAGTTCTTTTTTCTACTAATTCTGTTATT
TGTGGCTGTTTTTCTATTCGAAGTTTCCAGATGTCAAAAATTAGAAAACTAACAAAATTAACTTTCAACAGCAGACCAAG
GAATACCTCTCATTATAACATGTGCAAATGCAGCAAGATAACACTAGAGATCTGTTGTAAAAGGGATGGGATATCTATGC
AAAGATAGGTTCATTATCTTCCTGAAGAATAATTGCTTCATATTATGAAAATGATAGGACTACTAAGCAAGAAGACAATC
ACAAGAAATTAAACTTCCGTGGTTCTGAAACATTAGAATTTTTTAAAGCAATAAAAGAACTTCAATAATAACCAGCAATG
AGATGGCACTGCACAGCAGTACAATAAAGTTCTAAAAACAACACTGGAATATCTATCCTACAACAACAAACAAAAGCAGC
AGCATCCCTCAAGTCCTGGTGAAGACTAGGTACTAAAAATGGAAACAGATTCTAAACTGTAAAGAAAATTGGAATTCAAG
AACATTTGTTTTGTCAATATGAAGAGATACTAAATTATCAAAATTTGCAGTCAGGATCTACCAAATAAACATATTTTCCA
ATGATGTTTAGTAATATAAAACCTCAGTATGATATATCTGGGTTTCATATGCAGTAATTTCATACAAGTAACTCAAGACT
AAATACAATAACCTATAATGAATCGCCTGCAACGGACTCCAAATATGAAATATTTAAGTTCTAACAAGCTTCTTAGTTTT
TTACAGACTACTAAACCCTGTCTCTTAAAAATGGAACGGGAAAAGTAATATTCCTTTTTAGATATGAGTGTAGATACTAC
TACAGATCTTGCCTCGAATGAGCAAGATGGATAATTTTCTCAACAGCAAGATGGATTGAACTTAGATGAATTTGACCTTT
TAGCTATTTTCAATAAGTGAAATAAAAAACTTTTCTTGCATAACCATAAATCAGTGTCCTAGAATTGAAAAAGGTCATAC
CTGTTCGCCTATGCTAATGAACTTCAACGAGATCTCTTCAAAAGATAATACATAGTTAATCTGCAATATCCATTTCCTTG
CATTAGAAAGGTCTCCAGTTCCAGGAATAAATATGGATTACTTAGTAAGACTCCTATGTCAAACATAAAAGAAAACAAAA
GGGACATGAATGACGAGTTGCACTTACACCTTGTATATCAACTCATCCTCAAGCAATATCTAGGCCCAAGGGACAGAATT
TTAATGCAGAGACGTAGTTTTTACAAGAAATATTCAAGACGGTAATCAATTTGATACTACTGAAAATGTAAGGGATTATC
TGAAGCTGACCTTGCAAAGAAGATTTATCAGGGGTTTCCCTTGGGGTATGATAGATGAAAGTATTTTCATTTATCAGGAA
ACAAAATTCTAGTGGTCTTTGTAGAATTGAGTAGACATAGACACTGATTGCTACAAAAGTTTGTAGAAATTTCCCTTTTG
CTGGTCACGATGAAATTTGAACTTAGCGAACAAGAATTGGATTTTTTTAAGGGCATGTGGCTGGTTGACACAGATCAAGT
TTACGAAGGTACAAAGAAATGGAAACCACAAAATGGAAGTAAAAAATAAATAAGTAAATTAAATACTTTTGCATAGAATG
ATGCAGCTCTGAGGAACTCCTTGGCAACAAAAGCAGCTTCAGCCTGCATAACATGAGGTCTATGATGAAAAACCAAAAGA
AGATATTCAGCCTCACAAACAATAAGAGTTTCTTCTGTTTATGATTAGGGGACAGTTATAAATGAGGCGAAATATTCAAA
AAAAAAAAAGCATCATATTTCCCAGCAGAAAAGAACAAGTTCAAATCAGCCACTACCTGAACCAGATAAACTTGGTCTCT
CTGCAGGGCATCACGACAACTAGCCAAAGCTGCAGCATATTCCTTTAAGTCCAAGTACACTTTCCACATATCACGACCTT
CATCACTTACAGACATCTAAATTCAGATTGTCGATTCAGAAACTGAAGCAGAAATATAATGGTACTACCACATCACATAA
GATTTAGGACAATGACTATTACTGCACCTGGAAAATAGAATTTTGGTCATATGCATAAAACAACCCAGCTGAGGCATCAC
TACATATGCCAATAATACCTCTTGAAACTGCATCAGGTGTCTGATCAAAATAAAGTTCTTCTACTACTTGTTCACTTATC
CTGTTCACCACCTACAAAACGTCAACTATAGCATAACTATACAAGGTATTCAAAGGTGAAATGTCCATTATTCAGAATCA
AGTGATTTGCTCAATAATTGGGCGTTCAGGTTGCCCTTGTCCTAAATTGTTGTTCACTTGTTCTTCTAACTGTCTTCTGT
GATCTGTCATGTGGTAAAGGGAGAACCTCTATCATCCACATATTTAACAATGTAGAACAAGATTAATATTGCAACAGCTT
AGATTAATGCTGCAAAGCAATATTGTTATAGACTAACTTCTACCCAATAGAAAAACACACACTCAGTGGTCTTGCAGAAC
AAATTAACCATGAAATGTATTTTTCCTAAGATATACAAAATTAAGTGGATAATGGCAGACGAAAGAAGATACTATGACAA
ATGGAGTTTTTCTGTTTTGATGGAATATCAACTCCAGCACACTCACTGAAGGCTATATGTCTAGTTAGTTCATTCAGTTG
GAATTTTTCTTATCCCTGTTAATAGTGTTGACAATTTTTTGGACTTTGATAGTTCCCTGGTTCTAGCATAGGCATTCATA
CATTGGGGCTAATATTGTTTTTGGTCTTCTGTTTTGGACCTAACAGACTTTTTGTCTTTTGTAATTTTGGAATCCTCCTG
ATGCCTTATCCATGATATTATCTTACTTCATCAAAAAAAAAAAAAAGTAAATGGAGTTTTTCATGTCAACTTAGGGTTGA
TTTACCCTATTTTATCTTTTAGAATACAATTACTGGTATCGAAAATACTAAGTGGTGTACATTACATGAACCTAAAAGTT
AAAGCAAACTTAGTCATCAATATCAACACCGACAAAATAGAGGTGTGCAGATGAGAAATTTAAGTATATCATCACTAGCC
TTATTAGGTCTAAGACTTCCACATAATCATGTTTAAAGCTAAGAATTTGCATCAGCTGCCCTTTTCTGTTGAAAGAAAAA
GGAAATTACATCCTAGTTTCTTCATGTGCAACAAACCAATATTTGTTTAATATCATGAAATCATGAAGCTTAGTGAAAAA
GCAGCTAAAATTTACGTTAGAACATTATGGCTAACACATATACGATTGGTATTTGGTAGACACACTAAAGAATTTCCAAA
GTGATAATAACTCAAATATGGAAGAATGTATGTATACCTCATAATTATTGCTTCCATACCATCAAACTTACATGTTCATT
TTTTTGGTACGTAATTATACGATATACAACCAAACAAAAAATTTCATACAATTCCAGTCTTTGGATTGAGCATAGCAAAA
CCCCAAGCCATATATTGCATATAGACATAGGCATGCATGAATAATAATTCCAACTTTAGAAACTGCTACAACTAATTGAT
CTATTAAAAGGTTAAAAGTAGACACAGAAACAAAGTCATGGAAGTAGCACTAACACACCTTAACCTTGTTACCAATGAGA
AGTAGGAAATGAAACTCGGACATAGCCAGAGAGCTAGGTTTGACACCTTCAACTCCTTCAGAGAATTTAGAGTAGTCCAG
AAGAGCTTTGTTTTCCACAAAGTTTTCATCCCCATTTGGCGAACTACAGTGAGGTTTTCAACAATTGTAGAAAATTATCA
ACAAAAAAATAATTATGTATAGAACTCTGAAGTTCAAATAAAATTTGAGCATTAAGGCCAGAGATGAAGAAAATTGGGAT
TGAAACAAACCAAAGAAGTATAAAGAAATAAACAACAGGTGGTAAATCTACCTATGTAGTGCTCCAAATTTTAGGTCACC
ATGGTAGATACCTGCTCCAGAAAGCCATGCGAAGTGTACAGCCCTCCTTTGCTGGATAAAGAAATGCAGTTCACTGAAAG
AAGAGAACTCAATAACTCCTAACATCATTTGCAAATTAACAAACACAGTATGTTTTGTATGTACTTGGAAATTAACAAGT
TAGTCTGTTGAAGAAAATCGACAAGTTCAGAGGCCCCTCTCCAGATCCAGATACTATTAGATGGAGACATACTACTGATG
GGGTGTTCACTGTGAACAGATTGTATAAGATAGAAATCTTGGGGCAATCTGGAGGCAGTATAGGTCCATGGTCAAAGGGG
TGGGATTGTCTGGTCCCTACTAAAATCAAATGCTTCACTTGGCTGGTAGTCAGAAAAGCTTGCCTAACACATGAAGCCCT
TCAGAAGAGAGGAATCCAGATAGCATCGCAATGTTTTCTTTATAATGAGTATGCAAAGACAAATAGCCACTTATTTATGC
ACTGCAAGGTGACCGGCCACTCATGGTCAGTCTTTTTTAGTCTCTGTGGTATCAAGTGGACTATGCCAGTACACACTGGA
GATCTCCTTAGTTGTTGGACTAGGAGAGGTGGTAGCAAGTCACAAAAGAGATGGTGGGGAGCAATCCCTGCATGTATTTG
GTGGACAGTATGGAAAGAAAGGAATGGAAGGTGCTTTGAGGATAGATTTAGCTCTCTACAGAAAATTAAGGGTAACTGTA
CTGCCAATCTCCATTATCTGGTGTAAAGAACATGGAGGATGTTGTCCAGTTGGTAGAGTTTTTAGGATTTCGGTAATTAG
TTTTTTTTTCTGCTGTTTAGTTTTTACCATTTCACTGTTGATATCTTTTTGGAGGTTGCCAGCATAACCCATAGTGCTGA
GGAATACAATTACAAGTTCTCAAAAAAAATTAACAATTTATATAAAATGATAGTTAGTCTATTATGGTGCAACCTCAAAA
GTGTCTTCACAGACGATGAAAGTTGTGACAGCTATATAAAATGATGAAAAAGGAACATCACTTGCTGTGAACTGGAGTAA
GGGTAGGTGGAACACAGGAGGGTGTATTTGTCAGTCAGTGCACATGCCACAATAAAGAACCAAGCTCTTGACATATGTCT
GATCAATCAAATTTTACGCATCAAAAATGACGTTTGATTTTAAGTTTGAGTTAATAACTTACAAGTACTGGGATGCAAAT
TTAGAAGGAAAATTGGATAAAGGAAAGAGTGAGAAGTTGTTCCTCAAGCAATCATGTGGAAAATATAGAGACACAAATAG
GAGGGTTTTTTAAGGGACGGAAAATTCATTTGACCATATTGAAGAAATATTTCTGTTTGATTTTGTTTATGCACATTATA
AAGCATCTTTGACATTTCGGTTAATACTGATGACTTAGGGTGTGTTTGGTATGAAGGAAAATGTTTTCCATGGAAAATGT
TTTCATAGAAAATATTTTCTTGAAAAATAAGTTGGTTTCTAACTTATTTCTCATGTTTGGTTGGTGAGCGGAAAATATTT
TTTAGTGTATGATTGGTGATAAAAAATATTTTTTCAGAAAACATCTTTTATTTTTTGCTAGAGAGTAGAAAGTACTTTTT
TAGGAAAATAGTTTCTAACCTGAAAATTAACCCCAATAATCGATCCAGCACCTGATCCCTACTCCCCACACGGAACCCGA
CATTTGAACTGGAACACAACCCTAACCATGAATTGAATCAAGACCCAATTCCAAGACCTAACCCCGCTAGAGACCCGACA
TTCGAACTAGAATATGATCCCAAATTCCAAACTTGAACTTGACTCAAGACCCAACCTCGACCCGAGATCCAACCCCGACT
CTTGTCCTCAACATCCGACTCAAGATCCAACTTTTGACATAGAATCCGACCCCGACCCGAACACGAGACCCAACCCTGAC
TCTGATACCCAACCTAAGATCCGACCGCAACCAAAGATTCGAGATCCGAACACGACCCCGAGACTCAACCTCGACACTTG
ACTGTAAATCTCGACCCTGACCCAGAGACCGAACCCTAACCTCGAAACCTGAGCCCTAGACCCAACCCCCGACCTAAGAC
ACAACCTCTACCCTGATCTGAGACCTAACACCGACCCCGACACTCGACCTGACCCTAACCACAACTCCCAACGCGAGACC
CAACCTCGAAGTTCGACCCCGACATCGACACTCGACTTGAGAGCCGACCCCGACACCTAACCTAAGAGCCCACCCCAACT
CTTGATCCTAACTTTCGACTTGGTCTACTTTGAATTGGAATCCGAACCCAACCCGACCTTAACTCCCGACTGAGGTCTCA
ACTTCCAAATCATAACCCAACTCCAACCCAAGACCTAACCCCGACTCTCGACCCAATTCCTGACATCCGACCTCGACTAT
CTATTCAGGACTCAAACCCGACACCTGACATGAGACTAACCTCGACTCCTAACCCAAAACCCTACTTTGACACATAACAT
GATACCCAACATCAACTCTCAACTCAAAACCCTACTCTAACACCCAACTCAAAATCCCATACCAACAATTGATTAGGGAC
CCAAACCTGACACTAACCCAAAATTCGACCTCTAATTCTAACTTGAGATCTGACCTCGACTAAATTCAAAACTTGAGGGT
TGGGTCTCGGATCGAGGTTGAGAGTCAGGTCTTGAATTGATAATATCTCGGATTAGTATTAAGAATCGATACCCGAGATT
TAAGTTTAGATGGAAAGTTGAGGTGTGAGGTTCAAAATGATTTTGGAAAATGTTTTCCTTACTTTTTAAAGGGAAGTCAT
TTTCCTTAAATTTGAGGAAAATAAGTTGATTTGGAAAACACTTTCCAGAGTATTTAAGTCAACCAAACATGAGAAAATTG
AAAAACATTTTCCTTCGTACCAAACACGCCCTTAGTGTTGTTTGTGGAGAACCAAGTCTTTCCGTAAGATTCTCTACAAG
GGTATATGTCTTGTATGCAAAGTTTTCTCACACATTTCAACAAATTACTAACCTTGTCAAACAAAAATATAGTAACAAGT
ACTAGTACCTCCAAAGATGTGTGTTTAGATGCATATAGATGTAAATAATAGAACAGACATAGATCTCGCAGGAGATGTAA
AGCATACTTGCATCTATATATACAGTTGTGTTGTTTGATGAATTTTTTGTTAAGCCATACACCTTACTACTTTGAAAGAG
AGCCTTTGGGTGACGGGTAAAGTTGTTGTCATGTGACCAGAAGGTCATGGGTTTGAGCTGTGGAAACCTCTTGCAGAAAT
GCATAGTAAGGTTGCATACAATACACCCTTGTGGTCCGGCCCTTCTCGGGACCCCATGAATAGCGGGAGCTTAGTGCACT
GAGCTACCTTTTTTCTCTATGCACCTTACTACTTACACAAGGATTAAAAAAGGACTTGAAACGACTTTTATATGATAATA
GTTGAATTCATATTTTTGTGGTCAACGAAAGTGGCACATTAAGAGGAGAAGTTATCAGGGAGTAGCATGATTTTATACCT
AACTTTCAATCATTAATTTCCCGCGCCGGAGTAATTGGAGGACTCTTTCGAGTTCCTACCCATTGCAATTCCTTCTAACT
AACATATTCCAGGGCTGATCGGACTTATTTGCAGCAACTAGCACAGGTATTGATGGCTGAGGGAAAGAGAACTAGAAAAG
AGTCATTATCGAGTATCCCTTTTTCTATGTGTTGGTGTTCTATATGACCGACATAAGACTTGACTTGTTAGCTATTACAG
AGGTTCAATGAGCACCATGCCGAATCTCTCTACCATTTTCTTCTCTTCCACTTTGGCCAATATGAGTTCACCTGGTACTA
GCAGCTTTATCGGGGACTGTTAGGCCTAAGTGATTTACTTCCGCTTATTTAATTTGGATCGATGAATACCGTGGTTCACC
CGGCTTGGGATAGTCGGGTGCCATCACAACCAAGGGGATTTGGGTCGTGACAGGGATTCCCTTGTCTAAATCAAGGTTTG
GAAGGAAGAACACCCTTTGGGAATTCTATTACTATTAATGGGCAGCTCCGTGATTTCTATGGGCACAGGTATCCCAGGTA
ATTCAGTCTTATGGTTCGAACCATTCACCGAGTTGGAAAATCTGACAGTAGCTATTCAAAAGTTGTCCAACAACTCCAAA
CTTGTGTGCCCAAAATTGTAGATATTCAAATACTTGGATTAGCCTTTGAGCATTTTCATTTTCTTTACACTCATGTGTAT
CCTACTAACAAATCTTTGTTTTCTTTCAATTCATTCAAACCAATAGTTATTTTCAGTTAGGATCATTCTGACTTCGAAAG
ATTTGTGACCTATGATGAAAAGCAGCTTCCTCACCATATTTGCAATTTCTAGGATATCAAGAATGATCCAGAAAAGATCA
CAAAGGAAAGAGGCGAAAGGGTAACAAGTAAAAGAGAGGATGAGTGAGATGGAAAGAAAGATTTTCCATAGTCAGGGGGG
AAAAGATAAGGCAGACCTTCTGTTTATACAAAATAGTTTTGGAGTTACAAGCTCTATTGTAACTTTGACATGTTAGACTA
ATACCTACATTATTGTATATTGATGTTCAAATTAATAATTTTAATTGATATTTGATTATTATAGTATTCAAGAAAACTCA
CTGGAGGACACAAATGAATGCAAATTCGAATGATCAGTTTGCAATGGTTCTGTTGACCAGAATGAGAAGAAACATGGGTG
GTGAGATTTGGGAGAAGTTAACTCCTATAATAGTTAGTTCCTCCTTGGGAAGCTGCTGGAAGTATGCTCACGCTTGAGTC
CCCCCTGAATCTCTCTTCTGAGAGGAGGTGAGTATGAGCGTGTGGGAGGTCTAACAGGAAGTAAGCTTCTCAGTTTATCT
TCTACCAATGTATTTATCATGTTCATTATCAAGCTTTCTCTAATTTTTGCAGGAGATTATTCCATTGAAGATAACCTAGA
GAAAAGAAAGTCTTTCTCTCTCTTCCAAAGGCTAGTTTCCCTTCAATATGCTAACTATATTAATTTGTTCAGGTCGTGAA
GGTTATCAGGACATTATCTGGATATGAGTTACACTAGCTGTAGTTTCAAAATCATTGTTAAAGAGATTTTGGATTTGTTA
GAGTGGGACATTACACCAAAAATGAATTACATTAGCTATACTTTCAGGATAGTGGATCAAACACAGTATATGAATGTTTC
TGCCACAGTAACACATCCTGCAGTAATGAGATGACGGAGCTTTGCGACACATGGGAGTCTGAAATTGTTTCTTTTTTTAA
TAATGGCAACTGTGTATTCACACCAGAAAGCCCATCAAGTAAAAGCTGATTGGGTGGAATTTACAACCCCAAAGGGCATC
ATCAAGATTAAAGTCTAGATAGGAGGCTTTAAAATTGTCCAATGAAATCAACTAACTATCTATTTCCCCTACTACTACCT
CCGTCCACTTTTAATTGTCATATTGCGCTTTTCGAAAGTCAATTCGACTAATTTTCAAAGTTAAATTAGATTACATTAAT
TCAATGTTTAAACAAAAAAAAAATAGATATTCAAAAACTATACGAATAGTACTATAAATTACAACTTTTTTCATATCAAT
ATGATGAAAAAATACATCGTAAATTGTTAGTTAAAGTTCTTATAGTTTGACTCTAAAAAAAGAAATCATGATAATTAAAA
ATGGGCGGAGGGAGTATATCATGTTTACACCAAAAATACAAAAGACTTATACTCTTCATCTTGATCTTCTGGAAACAGCT
AGCTTTTCCATCATGACATCTTTCGTTTCTCTCTTTCCATAATGTCCACCAAACACATGTTGGGATACTTCTCCACCAAT
CTTCTTATGATCCCCTTCTTCCAACTCATTCCCAGCTTTTCAGCATATCAAAGGAGTTCCTGGGCATTACCCAACTTATC
CCAAGTATACAGAAGAACATGTTCCACAGATTTACAGTTGTTTTGCAATGAATGAATAAGTGACTATTTATCTCTGCCTC
TTGCTTACACATAAAACACCTTGAGTAAATCTGAATACCTCTTCTCTGTAGTACTTTATGTGTTAAACAGGCTCTCCTGA
CCACCAACCAGCTGAAGCATGAGATTGTGTGTGGTATTTTAACCTTCAAAATCAGTTTCCAGGGCCATTTTGTTGTCATT
GTCTGGCTGAAATTAAATCTCCAGTAACATGATTTCACAGTAAAAGACCCCTTGCTATGCAGTTTCCAAATCGGCAAATC
ATAACCTACAATTACTCCCGGGTAAGCATTTAGAATCTGCAGCAAATCAGCTACTCTATTTATTTCCCAATCATTCATGG
CCCTCCTGAAAATCAAGTTCCACCCTTGAGGACTCCATACTTGTGCCACCTTATTCATCTGTTGCAAGCTCAAGATGCAT
AGATCTGGAAAAGTAGTCCTCAGATCCTCTTCCCCAATCCACAGTTCATTCCAAAAACTTGTCTTCTCCCCATCCTTAAT
TCTGTACTTCAGGTTGTTATTGAAAGAGGACCACAATCTTCCAAGTGTTTTCTACACAGAGCATCCAAAAGTACCAGTCA
CCTCCTCATAGTCCAACTATTCTGAAGCCCATATTTTTGTGAAATGAATCTCCTCCATAGTGCCATATCTTCACAACTGA
ATCTCCATAACCATTTCTTCAGTAGACTTTCATTCTGTGCACCTAGCTTCTTTATGCCCAGCCCACCCTGTTTTTTGCCA
ACAGTCACCATATCATGGGAGTCTGAAATTGTTATTCATTTTTCATGTAGTTAATGAAAATAATTCCTGATAATTTGTGC
TCCCTAAATTTATTCATTTATATTATGTCTTTGGCAGGTCCCTCCGGTGGCGACCGATTCGTCACTTACCCCAAGCGCTT
GGAAGTGTTTATTATCTTTCTTCTAATATATTTTCTACTGCGATGTTGAATTATGTGGTTCTAGGTCATCTAAAAATTTA
AGTAAAAGACTGACTTCCTTCCAATTGTTTTGACAATCTCATAAATAAGGAACTTGCCTGTTAGGTATTTCACCAGGAAG
CTCCATGAAATGAACTGTGCGGTCCACATAGCTTGCAAAAATCGCCTACACAAACCAAAATGCATCAATTCAATGAAATG
TATTGATCATCAGATCATGATATGTCAATGAACTAGCAAAACTTTATTACAATAATAACAGGTATTAATATCCAACAAAC
CGAATCTCAATGGAGAGTTAAGGCACAGAGGGTTTGGGGAATTTTAATAATTTTTTAATTCATGGGCAGGTCTATATAGG
TGCTGATGGAGATAATTAAGTAGAGAATGAAAGATGCCAAGCAAAGATATTACAGCACATAAAATCTACAGGAACAGCTG
CCAAAGGAATAGATCAACAGCTTTGTACAACTTGATCCAGCAGAGCTGTTGGGAACAAATAAAAATGAAGTCCAACACTC
TGTTCAAAACCTCTTCAACAGTACACAAGATTCTGTGTACTTAGTTAATAAGGAAAAGAAAGACCACAAGAAAGTAAGTG
TACCAAGTTGAAATGTTCAACGAAGTCAAAAGAAGTCAAGGCAGCAGGAGTAGCAAAGTGTACCAAGACGTGCCCAACAA
TTTCAAGTTTCCAAACTAAAGAAGCACAGTTTGTCAATATGAAAAGCTAAAAGTTCTTGATATAGATTTCAAAGATGATT
CCATACCAGTCAAAACTCAAATCACACATATAAAGATATTCAACATAATAACAATGAAGCCCCCAAGGCCTAGCTCAAGT
GGCAAAAGGTGGAGGATTTGTGGCTTCGATCGCAGGTTCAAGCCCCACACCATGCAAAGCGAAGCCCGGTATTTAAGTGG
AGAAGGGTAGAGGGGCGGGCCCATTATCCACCGAGTTTAGAAGGCTGTGATTGGTCCAAAGGGAGGGTCATAGACGGATT
TCTCGGTTATCAAAAAAAAAAAAAAAAAAAAAACATAATAACAATGAAAATTGCACGAAGGAAAACATAGAAAAACCCAG
AACTTAATTAAGAAAAAAGCTATGTAGTATTTGGCAGCACCACGTGCTAGTAAACTAAAGATGAAAGTCAAATCAGAAAA
CCCTAATAATCCCATAAGAAAAAGAACGAAGATGTTGAGGGGAAGTAGTCGGTCAAACTGCAGAAATGATTACTACTAAA
TAAAAACTTACATCAAGTGATCCAATCCCTGTGAAAGAGTAAAGTCGAGTAGGTGTAACAGCCATCACATAAAATCTGGT
ACCATTGTGCACACTTGCTGTTTCCATCTACAAGAAGATGAAAGAAAGGAAGGCTTTCATTAACATCATCTCGGTATGAA
ATGACATGAACTACTTGATTAAATTGAGAAGTGAGCGAAAAGGAAACAGGTAAGCCACTTGGATGCTTTCTCCTTTTAGG
GGAAAGAAGTTAAAAGAAGGAAAATAAGGAAGCAAGAAACCAGAAAGCACTGAACCTGCAAACCAGTGAATGCCTCAGGT
AGTTCTTTAAGTTCAAATAGTAACTTAATGTACTTCTCCATTTTATCCTTTACATCTACAGCCATCTCGTAAAGTTGACC
ATTGTCCGTACCCAAAATGATTTCTCTAGTTGAAGCTGAAATCATTATTCACATTTAAAATGAAGGAAAAGAAAGCATAA
CTATTCTGAGTGTCCTAAATTAGGAAACACCGACCTACCTTCTGTTATATGTAGTCTGTTCCAGGCGACAGCATTGACAA
CAAGACCTTTTAGTTTGCTCAAAATACGAGGCTTTGTCCATTTAGCATGAGTATAATATGTATCGGCACCACTACTACCA
ATAACAGTGGCAATACAGTGGCTCCCTCCAGGGTCAACAAAAACCTTATGAATTGATTGTTCCCCAGGCCTGCCAACAGA
GAGATCTATATCTGCAAAAATAATCCAATACAATTAACCTATTTCCCTTGTAGATCTGACACAAGTAGTGTAACATAAGT
GTCACCAAGATATGTTTTGTTATGTAGAGGTCCAAAACTTAATCACAGTCAACACTGGATTCAAGAAAGCATTCCCCAGA
GGTCTCATAGCACAACATTCATAAATTTCAATTGAAGTTCTTTTTAAGTTGCGTCATAAACAAATAACCTCGAGAAAAGG
AAAGTTGCATTTCTCTCCAAACAAAAGAAAAGTAGAACCAAGTTCATAGTATGCAATGCATCCCAATGATCTTTCTTAGT
TCAAGGAGAAGTTCACAAAAAGAAAGATCATATTTGCCAAGGAATAAAAGATTAAGACACAATAACACACAAGATGTGTT
AATTACAACGAAGCATGATAGGAATACTTTAACCCATACCATCCAAAACCTTGAATATACACTTCAAAGAGTTATTGCCT
ATTTTCACTTCATTTTTTTTTCTTGGGCACAAAGGTAGTGTATGGGCCATATTGTGTGCCCCTTGACTATTTTACCAAGT
CCTGGCTACCATCCACCAACACAAGTACCGGGTGACTATGTCCATTAACACTTAGATAGATGGGGGAAAATCACGTAGTG
TTTGCCCCACCACTACAGGGGTTCGAACCCTTGTTTCTCATGGTTATTTTTTTTTAGTAAGGCCTTGTTTCTCATGATTT
GCATCCCACTTTCTTGACCATTAGGTCACATCAGTAGGTCTCAAATGTTCGTTCTGCCTAACGCCGCAATCATATTCTAA
TCACTCTCCATTCCAGAAAAAAATGCAGCAAAGCTACTTGTTGAACTCTCTTGCAAAGGGCTAAAACAGTGATTTCTTCC
TCCTTTTTTTCCTGATAGGTTTAAATAGTGAATTCTCCCTTAAAGCCAACAACCTAACACAAGCACATGTTCCACAAAAG
GAAGGAGAATGAAGTTGTATAAGAAAATAGCAAAAGGTCTGTTGCCAAAAGCAACGTAAAACCAAATAAGCATCAAACCT
GCAAGGAAGTACTTAGTATACTCTTTATTTGAAGTCACTATCATTAAGTGTTCTAAGAAAAATTTAAGGCTTTCACGTTT
ATAAGACCTTCATACATGGTCAATCTTTTCTGTCACAAAATCTAACTAGTAGTTGTTTTGAAAAAACGTAGGAGCTAAAA
GGGAAAGTCAGAAGGTCTCCCCAGCCTATAAAATTATAGGAAGAGAAGAACACCATCTCTCTATATATCTCTCCCCCTGC
CTATGTAAAATTATAGTTCATTATGAACACCATCAGAAGACATCGACCATCACCCCAGCCAACATCAAGCTCTGTGACAA
TCATCTGCCTCATAAAGCTCGAGTTGAAAACTTCAACTTCAAAATTTGTTTGCGAGAAATGCTTCAACACTTTCATAATG
TAAAAAAGTAGAACTAAAAGACATAAAACGAGAGCCATGAAATTGAATGAAAAATGACAAAAAGACCATCACAGCTAATT
CTGAAAGTGGTAGAAAATGAGCTTTGACACCATCAGCATCCAAATGTGAGCACCAAAGTTTGAATGTGATATACTGAGGA
GGCATTATTTGTGTGAGATTCATTCAACTACATTAGCATTCTCTCAAAACCAATTCCATGCATTTTCTTTATCAGGAAAA
GTATAAATAAATGCACCCCCCTTCCCCCCCCCCCCCACACACGCAACTCCAAGCATGTTCATCACATTTTAATATTTCAT
TGGGTTTTATTCTATGACTGCTATTTGAACTCCTTAATAAGACAACAATATTGGATGTTACCAGTCTACCCTGTTCCAGC
CAATCAAGTATAGCATAAGAAATATTATGCTAAACCTCTATCCAGAAAAAGAGACAAAGAAAGAAACATTATGCTAAAGA
CATAAAAGCGTCAGGGATATGAGACTTTAAGCTCAAAAAGGAATTAAAAGACCAATTACAGATACGCACGTCATGTATCT
TTAAGATACAAGGTAAGAGCATGGTGTCTTTGTTACAAATATCCGTTAGAATTGAGTTTTTATGCAGACGTACCATAAAA
ATCACCCACTCCAAAGTCATGTCTGATCACCCAGCCTTTGTTGGTTCCAAGAACGATGACATCATTGCCAGTCGCCATGC
ATGTAATGGCTCCACGGCCTTTTGTGGCATATCTTTCAAGAAGATCTACAGAGAAAACGTGATGTCTTCCTTCCATTCTA
AAAATGAGATGACATAAGCAAACCAAACAAAAGTTGAGTCAGGTCAAAGTATTCCCAATCTTCAGTTAAGAAAACTTCTC
AAAACACTTAAGCCATCAAAACAAGTAATATCAAGGCATCCAAGGGTGTGACCTAGCAGTTAATGAAGTGGTTGAGACCT
ATAAGCTCTCAAGTTTGAATCCCAATGGAGACAAAAAAAAACACTAAGTGATTCTTTCCGTCTACCTAGCCTTAGAGGAC
AGAGTTACTTGGTACATGTTGTTGTTGGAGGTGATAGATATCCTGTGGAATTACTCAAGGTGCGTGAAAACTAGCCGGAT
ACCACGGTCATCAAAAAAATAAAAAAACAAGGAATATCAATATGATAAATCAACAACTCCATTGGACATGCAAAAGACCG
TGTTTTGCAATTTGAAACAAGTGGGAGGGAGCTATAGCCGCATGACTATTGCAAAGAGTAAACTCTACGGGGTCATTTGG
TTAGGAATAGTTATCCAGGATTAGTTATCATGGGGTTAACTATCCTGGGATAACTTATCCCACCATGTATATGGGATAAC
TTATCCCATCACTATGATATAAATGGTGGGATAAGTTATCCCAAACATGGCAACCAAACAAGATACAAAATTTTATCCCA
TCACTATTTATTTTTATTCCACACACCAAACGACCCCTACATGTTTGGAGTATGGTTTATTAAGTATAACTGCAGTCTCT
TGCTTATCCGATCAGACCTTAGTAGTCTTCATTCACGACTTTATGTCTAAAGGTGCAAAAATGCTTAGAACAAGATTGTG
GGAGTCTGACACCAATAACCTAACTTAACGGGTGAGTTGGGCCATTGATTCATTGTTAATTTTTATTTTTTATTTTTCTT
TTTGCACATTTTAGAACTACTCTACTAGTTTTAAAATGTTTTTCCTTGAGCCAAGGGTCTACTTCAGTGTCTCAAGATAG
AGGTATGTAGCTGTTGTTGTTGCGTATTTAGAACTACATATAAAGTATTATAAATCATAATCTTTGCAATTGCAAATATT
TAGAATATCTTTGAGGAAATCATAGTCAAAGAAGAAAATACTATTTGACACCTGAAATAATAATCCTAACAAACAAAATA
GGATAGGATCGTGAACAATAAGCCTGTTTAGCTCTGGAATTACTCACATTTTTCAATTGATGCAAAATGTAAATCCATAC
ACTAATTAAATTCATCGATCATCCCATAAATTACTTTTATCAACAATTTGTATTATATAACTCCTAAAGGACTGGAAGTC
CTAACATCAATTTAATGAAAAGGAAAATAGTTTACAAATAGGAAACTTACAAGTCGATTTCACCGGAAAAGATGAAATTC
ACTGCAAATAGAGATGAAGAAGATAAATTTGCTGGAAGTATAGATACGAAACTGGGCTAAATGCGAGTCAAGTTCGGGTG
AAATACCATTTTTAACCCTGTTATTCAAAATTAGGCAAAATTAAAGGCCATATCCATTAGTGGAACTGCTTGTTGGTGGA
AGTTTTAGGTGGTGGTGCCAGGAAGAAAGGAGGGACAGTTCACAGTGGAGGAGACGAACGGCAATGGAGATGAACCGATG
GACAAGACGGATGGTGATAGCGGTAATTTCGATGAAGAAATTACCATGACATTAATGATAGGTTGACATTTGAATTCGAC
GCTCTAAAATTGGCAGGTCGTCCTTCAATATTGCATCGTCCACTAGACCACTACCCTTTCCACCTCTACCTCGTTTGAAT
CCGGTCATTTTCTAAAACATCACAGAAAAAATTGTAACTACATTTACCTCGTCAAGCAACTACGCACATATATAAACGAA
AGACAATACTAAAAGGAAAGAAAAGGCAAAGATGATCTAAATACTACTAGTCCTATTTATTAGATAAACATACAAACTAA
TTCTCTTAGGGGGAATCTCTCAAAGTCACAGTATATATGTGAAAATCGTGGTTGCAGTACCTCCTCAACAACCTTTTCTC
ATAGACTTCTAGACAAATAAGGTTGAACAAATCTCATCTAAGGAAAATTAGTATGACTACTGCTAGTCTACCAAAAAGGG
TGACTAAGAAAATGCCCTGAATGTTGCAGAAATGCACAAATGAAGATTAAATTAAAATAACCTAAAGAAAAAATCTTTTT
CCTTAAATCATGGCATAAATATTCTGGAAATTTCAGTAGACAAAAAAGAGTTTCACAAATTTATATATCAGAAGAAAAAG
CTAAGTTACAACAAACCGAAACAAAACAAGAATGGACCTTTGTTTATTCCATTTCTTCGGGTCATTTTTGCTTTTCTCAT
TCAAGGGAGAAATGGAACCAAGTTTATCAAGCATAAAGCAGTTTAAAGCAACTTTAATAGTTAAATATCTAAAAAGATTA
TCCAAAAATAAAACGAACACATAGCCGATTAGCAACAGATAAACCTAAAAATGTTAAGAATTTCAAAAGTAAAAATGTAT
TCCAAGCATCTTATAAGTGTTGAAATAATACTACCCAAAAAAAAACCCAGCAAGAATCGACTCATCACAAAGGAAAAACT
AGACTAGGAGACTTTAGATTTCACTTTAATATGTCTCAAACAAACAAAATCGTCAACATGTCAAATGGGAGAGTGATTAC
CTTCAATAGAAACTGAGTGATTTCCTGTGAAATCAAAAAATTAGGGTTTGGGCTCAATGCAGAGAGGAAAAACCTTCAAA
GAATATATTGGGACGATGAATTTTAGGCAAAATCCTGGGCAAATGAAGAATCAGGCAAGAGATTTTGGGCAAACACTTCA
CTTAATTCTCTCTATCCTCCGTTTTTAGTGACAAATTTGATAGAACTTTTATTTATACTAGATACACGACCGCCCAATAT
ATATTACTAATTTTTTTTGTCTCAATGTGATATCATGAAACTTGAGAATTTATCAAAAAAACTTATATGATTTTAAAAAT
ATTTTAAGTTGTTAATTATTGTAATTTATAGTATTTTTTTTTACATAATTTTAAAATAATAGTATATATTATTCTCTTTG
TTTTAATTTATGTGGCATATATAAAATTTCAAAAATTAAGTTTTTTTTGTCTTTTAAATATATTAAATTATTAATTATTG
TAATTTATAATACCTTTTTAATGTAATTTTCAAATAATATATGTTACGTTTCATGTCTAAAGTTATGTGACATTGATAGA
TTTTTTGGAGTCAAGTGATTTTTTTATATATATTTTAATTTTTTTAAAATTATTAATTATTGTGATCCATAATATTTTTT
ACGTCAATTTCAAATAATATATGTTTATCATCTAACCAATTTTATGTGGTACCAATAGATGTCAAGAGTCAATCGAATTT
TTTTTATATAATTTTTAAATATTTATGTTGTTAATTATTGTGATTTATAGTATTATTTATATTATTATTTAATCTATAAC
CAGCAAAAAGAATAAGAGAAATAAATTTAATACAAAGAAAATACTAAACAGTAATGAAAATACTATATATACAAATGTTT
AAATGAAAAATGAATAAAGAGCCGACATTGTAAAGTGAGCCAATGGTTGGGCCCACACAATTCAAGAGAAGAATATTTTG
ATAGGACATATAAGCCATTAGGTAAAATTGATTGGTTTTTGGGTCCAATAAAGAAAAGGTACAATCTTAAAGGAAGAGGA
TACAAAGGCTTAAGGAAAGAAAAAGTAGGAAGTTACGAAAATGCCCTTGTCATACAAGCAGGCATGTTGATGAAGACATG
CCTGCTTGTAGACTCTTTTACTAAGTACTAGATACATACCCCGTGCCAGCATGGGGCCCAATATATATTACTTTTTGTGT
TTGAATTTATTTATGTGATATATGTGGAATTTGAAGTTAACCAATTTCTTAACATATTTTTATATATTAGAGTCAACCAA
TTTATATATATAGAGACACAGAGAGAGACAGATTTTTTAAGTTGCTAATTATTGTGATTTATAATACTTTTTACGTAATT
TTCATATAATATATACTACTCGTTTTGTGTTGATCATGTGATACAAATGAAGTTTCAAAAGTCAATCATTTTTTTTATAA
ATTCTTTTTGATATTTAAGTTATTAATTATTGTATTTACAATATATTTTATGTATTTTATATAATATCTCTGTCTCTTTA
TCCCAATTTATGTGGTATAGATGAAATTTTGAGAGTTAACAAAATCTTTTTATATATTTTCAAATATTTTGAAGCTATTA
ATTATTATGATTTATAATATTTTTTACATAATTTTTAAATATATATAAAGTGATAAAAGACAAATTTTAAAAAAAGAAAA
CTTTAAATTGTCAAACTACCCCTGGCTAAAAGCAGGCATGTTGAAACTTGAAAAGTTATTCAAAATTTTATATGATTTTT
AAAAATATTTTAAGTTATTAATTACTGTGATTTATAATTTTTTTAAGCGATTTTGAAGTAATATATATTATTTCGTTCTC
CCAATTTATGCGGCATAGATATAATTTCAAAAATTAATCATTTTTATGTCTTTTAAATATTTTAAATTGTTAATTATTAT
AATTTGTAGTACCTTTTACGTAATTTTTAAATAATTTTTGTTACTTCTCATGTCCCAATTTATGTGGTATTGATATAATT
TCGAGAGTTAGTCAATTTTGTTTATGTCTTTTAAATTTCGAAGTTGTTAATTATTGTGATTTGTATACTTTTTACGTCAT
TGTCAAATAATATATGTCATTTCCTCTAACCCATTTTAAGTGTCACACATAGAATTTTGAAAGTCAAATGATTTTTTTAT
ATTAATTTTAAATATTTTAACTTATTAATTATTGTGATTTAAAATATTATTACTGTAATTTTCAAATATATAACAGGCTA
AAATAGAAATGTAAGACAAAATTAAAAGGAAAAAAGTGCAGAATTAATGGTCAATTAATGTGATGGAAATGAAATTTGAA
GAGGCAGCTAAGTGTTGTATATATTATTTTTTTTAAATTAAGTTGTTAATTATTGTGACTTATAGTATTATTGTGCTTTT
AACATCATTTTTATAAATAACATATGTTTCTTCTTTTATCTTAATTTATGTGGCACAATAGAATTTAAAGAGTTTATCAT
TTTTTAATATGATTTTTCAATATTTGAATTCAATAATTTATAGTACTTTTTATGTAAACTTTAAATAATATATGTTATTT
CTTCTATCCTAATTTATGTGACATTAATAGAATTTTGAGTGTCGATAATTTTTTAATACTATTTTTAAATATTAGTAATG
AACAATCATATTATCATTTAAATTTAGCCTTAGTAATGAAATATGAAATATTAAATTTTATTAGTTAATTTTATTCTACA
TGATCTCAAACACAATAACAAAGAAAGCCTAAAATAACTACAAATGAATACTAAATATGTCTACCAAAAAAAAGAATAGT
ACTAAATATTATTGATGGGACGTGTGGGTCTGAGTAAGTGCTAACATCAGCACTTTTATCCTTTAAGGCATTGAANNNNN
NNNNNNNNNNNNNNNNNNNNNNNNNNNNNNNNNNNNNNNNNNNNNNNNNNNNNNNNNNNNNNNNNNNNNNNNNNNNNNNN
NNNNNNNNNNNNNNNNNNNNNNNNNNNNNNNNNNNNNNNNNNNNNNNNNNNNNNNNNNNNNNNNNNNNNNNNNNNNNNNN
NNNNNNNNNNNNNNNNNNNNNNNNNNNNNNNNNNNNNNNNNNNNNNNNNNNNNNNNNNNNNNNNNNNNNNNNNNNNNNNN
NNNNNNNNNNNNNNNNNNNNNNNNNNNNNNNNNNNNNNNNNNNNNNNNNNNNNNNNNNNNNNNNNNNNNNNNNNNNNNNN
NNNNNNNNNNNNNNNNNNNNNNNNNNNNNNNNNNNNNNNNNNNNNNNNNNNNNNNNNNNNNNNNNNNNNNNNNNNNNNNN
NNNNNNNNNNNNNNNNNNNNNNNNNNNNNNNNNNNNNNNNNNNNNNNNNNNNNNNNNNNNNNNNNNNNNAAATTACCCTT
GTCTAGGAAGCAAGCATGTTGACGAACAACTGCTTCCTAGACTCTTCTATATATTAGTAAATTATCAATAAAAGGACACA
ATAGGAATTAGAGGGGAAAAATCATGAAATGCACAATTCCCAAAGCAAATTGTATAAGCATTCACAACAAAGTAGATAGC
AGAATTAGATAGTAACTTACCAAATTACCCTTGTCTAGGAAGCAAGCATGTTGACGAACAGCTGCTTCCTAGACTCTTCT
ATATATTAGTAAATATAGTAATTCTCTATTCACTTTTTCATTATCTTATTTATTATTTTATAATTAACATATTATTTTCA
TATAAAGTTATTAATTAAATCTTTAATATTTGTAATTTTGTTTAACTGTAATATATTATTTAATGTATACTACTTTCATC
CCGAATTGATAATATTTTAATTTTTTTAATTTTCTTCACTTTAATATAAGGGAAAAGGGTCTAATATATCCCCAATTTTA
TCATTTAGAGTTGATATACCTCTTATTTTGAAAGTGGCTCATATATACCCTATTGTTACACAAATGCTAACATATACCCT
TTTCCTCTAACCGAAGTGAAAAAATATTTTTTTAAATTTTTTTTATTAAAAGAAATAATCCATGTAGGGATATATTTTAT
CCTTCTCACACTTTTTTTTTACTTTTTTAATTCAACACCTAATTTGAATTTATTATTTTGATCTTTTCGCTTATTTTCTT
ATAATCTTTACTATAGATACTCTAAAAAAAATTATAGATATAAATAATAAATTAATTACAATAGCAAAAAAAATTGTTTA
ACTTTTTTTCTCTTTTTTTTCATTCGCACTTCTTTCGTTTTATTTCTCTTATTTTACAATAAAGAATGAAAGAAAAATTG
AATTAAGAATAAGAAACTCAAATAATAATAATAATAATAATAATTAAAAAAAAGCAAAAATAATTTATGTGTGAAATAGA
TCAAATACATATTTTTCTAAAATATTAAAAATCAACAAAATTAATTTTAATTAATTTTATCACTTTTGTAACGATAGGGG
TTATGTGGGCAACTTTTGTAACGGTAAGGGGTATATGTGTGCCAATTTTGTAACGATGGGGGCATATATGAACCACTTTT
GTAACGAGGTGCATATCAGCTCTAAATTGACAAAGTTGAAGGGTGTATCATGACCTTTTCCTTTAAATATAATTTGATTT
TATTATTAATTTTCACTATAAAGAATGCACAAAATTAAATGGTTAACAATTATTCAAACTATTTGTGATCCACATTCTCA
AAAGAAGAATTTTTTTGTGATGAAACAAGAATCGTGTTGAAAAGATGTTGAAAGTGCATTCGGGGTTTTGCAATCACATT
TTGTAATTATTGGAGGCCCGTCGTGTTTTTGGAAAAAAGAAGTGCTACATGATATAGTGACTACATGTATTATACTGCAC
AACATGATAATCGAGGATGAACGTGATCTTAATGCACCAATTCAAGATGTCGTAGAGGTTCCAACTACAACAACAGAAAT
GGTGGTAGATGAAAATCTCGGATTTGAACAACTTTTAGCTAGACATAAAAAAAAAATTAAGGACACAAATGCTCATTTTG
TACTCTATAATGCATTAATAAAACATTAATGATAGCAACGTAATAATCTTGAAAGTTGATTATTTATGTAAATTTATGTA
ATTGTATTTCATTAATGATTTCACTTTTATTTGAATTGTCCAATAATTTGTATATTATATAATATTTTGTTTGCAATTTC
CTTTTCCAGTCCCCTGATCTTGTCGGATTAGGGTGTCCTTTTTCTTCCTTTTTTTGGGTCTGGGCTATTGTTGGGCCTGG
AACCTTTAGTTTCTTGTGTAAATATTTTGGTTTTTTCAATAATATGCCTTCGTGACCTATTTTAATTTTTTTTAAATTAC
ATTAAATACAAAATTTGAAAAAATAAAATTTTATATCACATGAAAATTATATAAAGTGATTATTTGAAAAAAACAAAAAA
AGAAAGAGAGGATTTATATTATGAAATAAGAAATAAGAATGAAATAGATTTAACAATATAATATTGAGGAGAGAGAAGAA
GAATTTTTTTTAGAGAGTAAAATAAATAATTGGGTTGGAGTTGGTTGTCTAAAAAATAGAGAACTCTATATTTGAAGAGT
AAAATAGAGAATATGGCTGAAAATGTCGTTGTCATGGAAACTAGATTTGTCGCCACCAAAGATCCTTATTTGGTCCCCAC
CAAAGCTCGTCACTGAAAACCTATTTTCTTGTAGTGAAAGTACTTACGCATATATTTCTTGTGCTTGTATTGTTTCATAA
TATAGGGTATGTCGTTTTTTCATTCGATCGCAACTAGATTGGATTACTCAGGTTCTGTGTAAGATCCTGTACTTTTTCTC
TATTCTTGCATAATATATGTGGCGTAGTATGGCATGGTTATATGAGGTGTATATGACTTTGTATCGTACACTGGAGATTA
AGATTGCAAATAGGTGGCAATATCAAGGAACTAAACTAAAGTTTTAGGTCAAAGGGACCCCTCAAACAAAGTTCATGATT
AAAGAAATGGCTAGGGTAGAACTTCACCCGTTTGAAAGGTTTAAATTGTCCCAAACCATGTGGATAAGCCTATGAGTGTA
CAACATGCTAAGAATAGTGTGTTATGAGGTATTATAATAGCACAAGGGTTGTATGTGAAGTTTTGAAGTCAAGAAAATTA
GTGAAACCGTCAGCAAAAGTTATCGAAGTTTCTCTAATAATATTTTCTTAACTTTGGGTCAAATGTCTTGGATATTTTCT
CCCAATATATAAAGATTTAGAAGGCCTATGACCCATTAAATCGAAGGCCTACGAGTCTAGTTTGCAACACACAAAACCCC
GTATCCAACCAACATCGGAGTAAAAAGTTATGAGGGTTTTACTGCGGACTGCTTGGGCAGAATCCGGGTCACGATCCGGG
TCGGGTCAATAAATGTGGTATGTCGGCTTACTCAATTTTTTAAGCCACAAAAATATTTCTTTTCACTCCCTAACCAGAAA
TAAAGCTTAAGAGATGGTTTTACTGGAGTTCTTGCATGATGAAGGTTAGTTTTTGACGATTTCTACCATTAAAGGTTGCC
CCCGTGCCTAGAAACGTGATCTCTACACGTGGCAATCATTTTTCCCTTCAATTAGCTGCGTTTGGAGCTAGTTTTTTTAG
ATAAATTTGTAGTTATTGGTGTTTCTTCAAGGTTTACACTTGGTTAAATAAGGTAATCATCTTGAGACTCTTTTATGATT
GTTTTTATGAAGTTCAACAGACGTTTCGTCAATTTGAGGTCATTTGGCAAATCTGCCGATTTAAGATCAATTACGAACTG
TTTATAGGTGCGTACCAGCTGTGTATATATAGTGTTTGCGAAGCTTAGGACGTAAGGAACAGCTTTCATGAAGAAACTAT
GGTCATTCGTGCGTTCATTGGAAAGGTATGTTAAGCCCAAGCTACGTCCCTTATTTTAGCACCATTCCTGGGAATTTCCT
AAAACGTCGAATGTGATATTTTGCTATTCTCTTGCTAGAAAGACCTTCAGTGAAAGGCATTGGGATCTCAGCTGAATTAT
TTTCATGATTCTATTATTTTGATATTTCACTCGTTCGGATAAATAGAGTATTCGACATCTACATGTCATTTTATCGGTTT
CCTTGATTATATGTCCGCATGTATGAATTCTTATTCTTCTTTGGGTGATGTAACTTAAAATATCACGGAAGACCCTTATA
ACTTGTAACCAACCCTCTTTCCCCACTAAAGTTATCAGGAAAAATTTTTAAAAGTAACTCACGATCTTCAAAACTCTCTA
ATATAACTTAAATGTTTAAACTATTAGAACACTTGGTTTTTGAAATACTTCTTTTATAAATTATCTAGGAACTAAGTAAA
TCACCTTAAACTTGTTATGAATATCTACAAGGTTAGGTTATCTTTATAAAATTTAAGTTAACTTTTCAAGGTTATTTGGA
AGAACGTATGAGGTTCCATGAGATGGTTACATGTTAAACGAAACTGATTATGGGTTTATGAGAATAAGACTACAAACGGG
CCAAGATTGACAACATGAATAGTAACTTATGAGTGTTATAAATCCATGACATGACATGCTATGCATTCTACTCCCGAGCT
ATAATCGGGAGGTATGAGGCCTATTGCCTATATTTGTACGTATGACACACAGATGGCCACAAGTTGGCGAATATGATGTC
GGTTCGCTACCGGAAGGCACCACCATTGCTAGCATTTGGTTGGGTATGTCATGCATTTGCATCTATATATATATATATAT
ATGTATTCACGACATACGATTATACGAGCATACCATGCATATTTAAATAGTAGGGGGCAAACGTCAGCCATGGAGGTTAT
TTGAGTTTCAGTTTCAGGTGGTATCTTTATTTCCCTTTTACAGTAAATATTTATGATTCTACTTTCTGTTTTACATACCA
GTACATTTTTATTCGTACAGACGTCCCTTTGCCTGGGGACGCTGTTTTTTGTTTCGGGCGAGCAGTACAGGTAGGGACTC
TAATCGACCCACCCGCTAGGATTCAGGTTCAGTTGTGAGTTGGTAAGCTCCATCTTATCCTGGGGATATCAGAGGATGTT
TACTTTTGTTGTACAGTTTGGGTATAGTTGGGGCCTTGTCCCGACAGTGCTTATATTACTCATAGAGGCTATTATGGAGA
CAATATTCTGGGTTTTCTTTTGTATGTTTCAATCTCCAACCAATAGTCTTGGCATGTATATATATGTGTGTGTGTAAGTA
GGTATGTCTTCGGTTGTGGCCTCGTCGGCTAGATAGTACATCTTTATTCTTTTTTGGCTTGTCTACCATTGTTTGTATGG
TTTATTCTCATTCAGGTCATGACCTTCAGGTTCCAGGCTTCACTTTTTAGAGGTTGTGCTACCCAATCTTTTTGTCTCAT
AGTTTGTTTTGCTAGTATGTTTTAGTGGGTAACTCGATCTTATAGGGTATCGAGTGCCAGTTACTCCCCCTATTTCGGGG
TGTGACATTCTGATTGCTAGTGGTGAGTCATCATAGTTCGAGGGTGGGATTACACCTATCTTTTATTGCTTTATGTCTTT
TCAATTTCAGACTTGTTTGTGGTTTAGGGGTTTGTCTTAACCACATCTATGTAGTAGAGGCTTATGTCAGACTTAGTATG
TTTTCCGCATTATTTCAATCTTGTATTCAAATTCTCCTTTGTTAAGATATTATATTATGATTTAGATTTCTTTTAGATTA
TGATTAATTTCATATTGTCTTATTGCTTTCTCTGTGTCATGTTCATGCCAAATGGTTTGTTTAGGATCTCTCGGGATCCT
ATTCGACATGTCACATCTAAGGGTAGTTTGAATCGTATCTGTTTTAAATTTAAGTATAATATAATGTGTGTAACTAAATG
ATTCACTTGGAAATTATTATCAATATATATTCCGTGTGATACATGCTAATATCAAATTAATTCACTTTCTAATTTTTTGT
TTTAAAGCATTACCATCTTCCATAATTGAATGAAAATATCTTGATTATCCACGTATTGTATTTATCATTGATAGAATAGA
TGCTTCCACTATCATTCAACTAACCAGGTCCCTTGACTCAACAAGAATGATATCTTGGAATGAATAATAGCAAAAACACA
ACACAAGAAGTTTACGTGGAAACCTCATTGCTCAAGGGAGTAAAACCACAACCTGTCACACAGGAATTTCAACTGTTTTC
ACTAATCTTCCTTAAGCAAAAGCGAACAACAGTTACAACCAAAGTGAGAAGAAGTTATTAATCTCACAACCAAGTAATAA
CTCTATTACTTGAAGAGCCTAAGCAGATGCCACACTGCCCACTAAGCTATCACCACTAAACAGCTTAGGATTTCAACTAA
GCAACACATGGTTGCCCACTAAACCACCCAACACTAGATGACTTAGAATTTGACTAAGCAGTAATGCAATGCTGCCCACC
AAATCGGTTACCTCTAATCGATTTGGACTTTTCAACAAACAACAATATCTGAATCCTTTATAGATTTAGGAACAGATTTA
CAATGTACGTGCAGAAGAAATAATCCTAAGACAACCAAGCTTGCAGCTATATCAAGTCCCTATTGTTCTTGAGGATGATT
CTTCACTTTTGTTAGCCTTTGCAAGAGTTCTTGAGAGTTTTCAAGTTGCAAAAACTAAAGTTATGACTATTGGACATAAT
CTTTATGAAGAATAGTCACAACCTTCAAGGCCATGCCATTGGCTGAGGTTTCTGCCACTTCTGCCATAGTTGGAGACTGT
GCACCAACCAATTGTACTTTTTCCAGCCTGGCAGTTGTGTGTGTATTTTCTCCCGGGAACAGGTCCCTGGGTTTGTCAAA
TCATCAAAACTACAACTATCATTTTCCCCCTTTTGGATGATGACAAACTATACACACAGTGCCTATAATTTCTTCTTTCT
TCCCCCAGTCAACAACACCTTATCATTCCCCCTGTCAACCAGACCTTCTACCAGCCTAAGCACCCAATGATTCCCCTTTT
GGCATCATAAAAAAGAAGTGCAGTAAACCAACATAACAAATAAGTTTGTTAAGCAAGATCATAGCCAAAGGCAACAATAT
CATGAGTCTAAAAACAGGAAGAGATAGAAATTAGTCACAACAAAACAAGAATCAATTTCATAGCACAAAAGTCAGCATTC
AATACATTTAAATTAAACTGAGTTTGAGAACCCTGGACACTATCCACACAAAAATAAAGACACAAGAGATGACTATGAGG
AAGGAGGCTGATGGGAAAGGGACTTGATGATAAGAGTGAGTCTAGTATTTGCTTCATCATTGTCCTTGATCGCTTTCTCT
TGAAAAGCAGCAATTTTGGCCAGGAACACCTCATTCTGTTTCCTCAGCTCTCTAACTTCTGCAGTACCAGGTCTCTTTAT
TTGTGCCTTGAGTAACACAACTTTTAGAATAGCAATTTTAGCATCTCTACTGCTCACACGCACAGTCATCTCTTCCAACT
CATGTTTCAGTTGATCCTGCTCCATTATCAACTGAGATACATTACTCAGTGGATTTCCCTTTCCTTATATACACTCACAT
TCCACCAGCGTACTGAGGGTGAAGGATTGTTTAGCAGTTCCAATTTTACCTGCTCCCACTGGTATGTTCAGATGATGAAA
CACCTTGGTAAAAAAGTAGCCATATCCCATGCCATGTTTACCCTTGCGTTCAACCACTGTCTTGTACATGTGCTTTAGCA
TAAGGACTGGAAGATCTATGGGATCAAACTTTCAAAGGGATTCCATTATGAACAGATCAGATGCAGAAGCGGCAGTTCGC
TTTTCTGTTCGAAGAAGAAACACCTTGTTAACAAATTCAAACAACAGTTGGTACTCTCCTTTCATGTGTTTCTTTTAAAT
CCCAGCACGTCGTGTGTTAAGGAATTTTAGAACATTCTTTGACAAACTCCTTAGTGCAAGTTTTTCCAACGACGGACCTG
GTAACTTTTCTCGGTACCTATAGTATTTGCCCCAGTAGGTTCTCAGTTAGATGCAAACTTTTGTCCCCTACTCTGGTGTT
TATGCTATCGTTCTCTTCAAACTCAATGTTATAGTAAAACTCTCGTACCTTTTCCTCATGTAAAACAGGTGATTTGGTCT
GGAACAAGTGAGTCTACGACTGGATTTCCACGAGATCATAAAGAGAATTCATCATATGCTTGGTGATGATGTCAGGGTCA
AACACTCGACCTCCTAGAACCTTCTGGAGATGTAGATTGTTGACAATTGACTGCTGGCTTTCTTCGTGGTCATCTTCATT
TCCCAAGGGACCAGGTCCCATTCCAGAGGCAGGTTTGATGACATGAGAGGTTTCTCTCTTCCTCTTGTTATTTCCTTTTT
TAGATACAACCCTTTTTGCCACAGATGCTTTAGAATTTTCCTTTCCCTGACTTTTTCCCTTACTAGGCTTCTTTACTTGT
TTTCCCCCCTTTTCTTCAAAACCTTTTTCCACACCATCATATTCAGAATCTTCAATCGAGACATCCACCACATAAGTATC
GGGTATCTCAACGAGTACATTACCTAATTTTCTTTTCTTACGCCTTTCTGTAGTTGTTGTTAAACTAGATTTCATAGCAT
CACCCATCAGTTTCTTTGAATCAAATCTAGTAAACGAACTTATTTTAGGTGTCTCCTCTGTGACCTTTTCCTTTCCTTTT
GAGGATATATGGACCATTTTCTTTTGAACAATCCATCGAAGGGGGCGATTATCCTCGTCAATGTCAGTAGAAACGGGTGA
GGGGTACACACCAAACTCAGGAGTTTGGTCATACACTGGTTGAGAACCCCCAAGCAGATCGTCTACAAATTGTTGTCCTT
CTTCACTTAGTAACCCTCCCTTCATCTGGGTTAGACTCTCGACGACTAGGGTTTCACTAGCTGCAAGAATATTTGACTCA
GACGATTTATTTTTAGGAAGGTCTCCCTCAAATAAGAGGTCGGACAGCATGGCAGAACAGGAACTAAGTTCATTATTGAG
GTCTAAGGAAGACTGGGTATTAAGAGGACTGGTTTCACCAATGTTGACCGAAAAGATGGTCGACATTTTGGAAGGAGACG
GAGCATCGGGAGATGTGTAAAATGCCACTGGATCTATTTCATTTAGTGAGTCTAGCAATTTCTTTGGGGAAGATGGGGAT
TAAGACATTTTGTTAGAAGGAGATGAAGAGTGACAGAGAAAATGTGAGAGAGAAGGAGAAATAACGGTTTTTGGCGGAAG
GCTTTAGAGAGAAAGAGATTTGATATGAGGAGAGATGGAGTGAAGAAAAGTCTTATAAAAGGAACTTGATACGATGTGTC
AGGTCCCTGAGTAGACGCGTCGCTTGGACTTAAAGCGATGGGACAACTGTCAGAGGGACCGATGACTGACGCGTGGAGAT
CTCAATGGTTCTTATTCAATCAGTTTAAGAAAAATATGCAGGATGCTAACCTTGAGAGGGACTAGGTCCTCAACTGCAAA
TGAGATTTGATTCCTGAATGGTTCTGACCATTTTTTGCTCCTGTGATTTTTTTTTCATGAGTGTATACCTGCAATAGGTA
CATAGTTGATCTCACTTAAACAATACATTATGAGTAATGAGGATACCTGCCCTCTAGATCATAGCCAAAACAGGGATTGG
ATGCCTTTAGATGGGATTAGGTCAGTGCATATTCATCATTCCCAACTTTAACCTGTTACTCTCAAATTGATCCTTGTTGA
GAGCCTTGGTAAAAATATCTGCAATTTGATCTTCTGTCCTGCAATACTGCATGCTGATATTTCCCTTTTCAACATTGTCT
CTCAAGAAGTGATGTCTGACATTAATGCGCTTTGTTCTTTTGTGCTGAACTGGATTATTTCCCATGTTGACAGCACTCGT
ATTGTCACACATGAGAGGAATAGTATTGATATGAACTCCAAAATCTTCAAGTTGTTGCTTGATCCATAGTAGTTAAGCAC
AACAAGATGCAACAGCTACATATTCTGCCTCAGTTGTTGAAAGAGCTACTGAATTATGTTTCTTGGTACCCCATGAGATA
AATAAGGATCCAAGAAAGTGTGCCATTCTAGAGGTACTCTTCCTGTCAACCTGATATCTTGCAAAATCAGCATCTACATA
CCCTACCAGTTCAAGCGAGTCACCTGCTGGATAAAAGAGGACCAGGTCCCCTGTCTTCTTTAGATACCTCAGAATCCGCT
TGGCTGCCTTAAGATGTGATTCCCTGGGACATGCTTGGAATCGTGCACACATTCCTACATTGAAGACAATGTCAGGTCTG
CTAGCTATTAGATACAGTGATCCAATAATCCCTCTATACATGGTTTGATTCACTAATGGATCAGCCTCATCTGCTCCCAT
TTTTGAGTTTGTGCCCATAGGGGTATCAATAGGTTTGGAGTCCATCATGTGAAACTTCTTCAGCAGCTCCTTTGTGTACT
TCTCTTGACAAATTGAAGTACCACTTGGTGTTTGCTTGATCTGCAGACCCAAGAAAAAATTTAGCTCTCCCATCATGCTC
ATCTCGAATTCATTCCCCATTAAAGTAGCAAATTCATCACACAAATGTTCAAAGGTGGCTCTAAAACTAATATTATCCAC
ATACACTTGGATGATTAGCAGTTTTTGTTCCCTCTTCATAAGAAACAAGGTGTTGTCTATCTTCCCCCTTTTATAACCAT
TCTTCAGTAGGAATTTGGACAACCTTTCATACCAAGCTCTAGGGGCTTTTTTCAATCTATATAAGGCCTTGTTCAGCTTG
AACACATGATTTGGTAAGTCAGCATTCTCAAATCCAGGTGGCTGTTTCACATACACCTCCTCTTTCAGGTCTCCATTTAA
AAAGACACTTTTGATGTCCATTTGGAAGAGCTTGAATCCCATGAAGGGTGCAAAAGCTATAAGAATTCTGATGGCCTCCA
TTCGAGCAACAGGGGCAAATATTTCATCATAGTCGATCCATTCCTCTTGATTGTACCCTTGAACAACCAGTCTAGATTTG
TTTCTTGTTATGACACCCCTTCATCAAGTTTGTTTCTGAAAACCCACCTGGTCCCTATGATAGTTCTGTCAGCAGGTCTG
GGGACCAGGTACCACACATTGCTCTGCTCAAACTGATGTAGCTCCTTTTGCATTGAATTGACCCAGTCAGCATCTTTCAG
GGCTTCTTTCACATTCTTAGGCTCAATAGAAGAGATGAACGCTGAGAATGTAACCAGATTTCTTGATTTGGACCTGGTTT
GCATTCCAGAGTTTAATGGGGAGATGAGATTCTCAAAGGGGTGAGATGAACTGTGCTTCCATCCAAGTTTAGATACCAAA
GGTTGGGGCTGATTCGTTTGTTGTTGTTGTTGTTCTTCTTCTTCAAAATCATCATTCTCAGGAGAATGAGTTTCTTCTTG
ACTTGCAGCATGAGACGGACCATGTCCCTTAGTGGGCTGGACATCTTCATTTATCTTCTCAGATGGACCAGGATCAGTGC
TAGTAGAATCTTGATTTCCTTCAGCTTCAGGCAAGATAGCTTCATTATTTTGGATTTTGAATAGCTCATTAAGATCTTCA
TCGTCCTTCATCTCCAAGCTCTTCAAATCACCACTATCATCGAAGACCACATGAACACTTTCCTCAATACACAGTGTTCT
TTTGTTGAAAACCCTGTAAGCTTTGCTTGAGGATTAGTACCCCACAAACATACCTTCATCACTTCTGGGATCAAACTTTC
CCAGATCATCCTTGCCATTATTCAACACAAAACATTTGCAACCAAAGGTCCTTAGATAACTGAACTTGGGCTTCTTGTTT
TTCAGCAATTCATATGGTGTTTTGTTCAGAAGAGAATAGATCAAGCACCTGTTAGTCACATAACACGCAGTGTTGATTGC
TTTAGCCCAGAAGTTTTGAGGTAGATTTGACTCGATAAGCATGGTTTTGTCAATATCAACCAGAGTTATGTTCTTTCTTT
CCACCACACCGTTTTGCTGAGGAGTTCTGGGTGCTGAAAAGTTATGATTGATACTATTTTCTGCACAAAAAACATCAAGC
TTAACATTTTTGAATTCTATTCCATGGTCAGACCTGATCCCTGGAATCAAGCAATTTAGCTTGGTTTGGATCATTTTGAA
GAAAATCATCAGCACGTCAGTTGTCTCTGACTTTGACTTGAGAAACATAGTCCACGTGAATCTTGAGTAGTCATCCATTA
TCACCAGAATATACTTCTTTCCATTTGGACTTTGGATTTTTATAGGCCCACACAGATCTATATACATCAGTTCAAGAATT
TTTGAAGAGCTTACTTGCTTCTTTGGTTTGAATGAGGATCTGGTCTGCTTCCCTTTGACACATGCATCACACACTATGTT
ATAGCTGAACTTCAATTTTGGCAAGCCACGGACCAGGTCCCTAGAAACCAGCTTGTTCAGTAAAGACGAGCTCACATGAC
CTAGCCTCCTATGCCACAAGTCGGCATTTGCACTTTGAGCACTTAGGCATGTCTGATAGTCTCCATGAACTGTTTCTAGT
GCTGCCACATACATGTTTTTCTGCCTTCTGGCCGTTAAGATCACCTTCTTGGTAGACAAATTGGTGACGATGCAATTTTC
TGATGTGAACTTGACTTCATTTCCCTTATCACATATCTGAGAAACACTAGGAAGACTGTACTTTAGCCCACTCACATAAT
ACACATTTTCAATGGAGCTTTCAAAAGATTTTCCAACCCTGCCAACTCCAAGGATATACCCTCTTTTTCCATCGCCAAAA
GAGACACCTCCGCCTTGAAGTGGCTTGAGTAAAAGGATGTTTTTGGTGTTTCCAGTCATGTGCTTTGAGCATCCACTGTC
CATGAACCAACACTGACTTCTGCTTCCTTCACCCACCTACAACAGAGATCATTTGTTCAACTTGGGAACCCACTTTAATC
TGAGTTCCCAAAAGGGTGATAGTGGCGTAGTAAGAATGTTTCTTGCCTAATGAGGTAGATTGGTTTTCTTCTTGTTCCAG
GACTTAGACATGGGAGCAGGTCCCCCCTTTTTAACCTTTTGCTATCTAGAATAGACTGAAATTTTTTCTTGTGAAGCCTT
CCAGCCAGGGCACTCCCGTTTCAGATGGCTATTGCGACAACAATGAAGACACAATAAATTGTTAGAAACAAATACATATT
TACTATGAGGATTGTAAAGAGGATTAATGTTCAAACTACCCAATCCCTTTCTGTTGTAGTTGCTTTGACTGGTGATGTTA
GAAAGCAGTTTGGTGGAACTGGTCCATTTTAGAGAAGTTTGAAGTTCTTCTTTAAGACGGACCAGGTCCTTCTCCATCTG
ATCATCTTTTTCCAAGGCTAGAGCAAGTCTGGTCTCAGCAGTATTCAGATTTGCTTCTAGCTCTGCTTGCAAACTAGTGG
TCTTCCTTTTTCTTTTCCCAGATTTCTCAATCATTATGCTCAATTGATTTTTAAGTTCTAGATTTTCAGCTTCTAGAACT
GTCAAATGTTGCTCAATGAGCGATATGTGAACAAATGTTACTGCCTTTTCTTCACCAAGAACATCTAGGCTAATGTTCAT
AGAGTCTTTTTCAGTGGTTAACTCTATGACAGACTCGATCAAAACATTTGCTAGATTTCTCAACCTTTTAACATAATAAG
AGTTCAAGTTTTGTTTAATGTCGAGGAGAGTTACCTTATCTTCATCGTCCTCGTCATCTGATTTTGCCATGAGGGAAAAC
AACCCATCAAACACGTTAGAATCATCTTGAACCGCCAGCATTGATGTGTCATGAGGGCATTCTGACTCTCCTGACTCACT
TGAGGAGTCCCCTCAAGCAGCAAGAGCTTTCTTCACAACATAGTCAGCTGCAGATTTTCTTGCATTCTTCTCAGGTACCA
GGTCCCTCCTCTTATCTTTTTCACCTCCAGGTCTTTGATACTCTTCGTTTTCAGCTTTAAGTATTGGGCAATCTCTTATG
AAATGACCTGCCTTTCCACACTTGTGACAAAGGTCACTAGCAGATGCAGTCCTACGAGGATTCCCTTATTTTCTAAACCC
TTCATACTTTCTCATAATTTTCTGAAATCTCTTGGTCAGATAGGCCATGTCATCCTCTTCACTTGAAGTTTCACTTGGTG
TGATTTTGAGTACTAAGGACTTGTCTTTCTTGGCTTCCTTCTTTGAGATGTCCTAATTTCTGTTCATTTCATGGGTCTTA
AGGTTTCCAATGAGAGCATCCATTGTCAAAACCTTCAAATCCTTGGTTTCAGTAATAGCATCTACTTTGTTTGCCTAGGA
CTTAGGAAGAATTCGAAGAACCTTCCTAACTTGCTTACTAGTGCTAATAGGCTCACCCAGACTTCGTAGCTCATTAGTTA
TGGAAGAAAGTTTAGTATGCATTTCATGAATGGTCTCTCCTTCCTTCGTGGTAAAGTTTTCATATTGGGTGGTTAGCATG
TCCACCTTCGATTCCTTCACCTGCTTTGTTCCCTCATGAGAAGTCCTTAGACAGTCCCAAATTTCCTTTGTAGACTCACA
CGCAGAGATGCGATTGTACTCTTTAGCACCAATACCACATACTAGCAGATTTTTAGCTTTATAGCTTTTTTTTATCTTCT
TTCTGTCTGCCTCGTCGTACTGTTGTCGAGTCTTTGGAACAACTTTTGTTATTTCACCATCCTTGACTTCAGTGGTTGGA
ATAAATGGTCTGTCTAACACTATGTCCCATAGCTCACTGTCTTCAGCCATTAGGTAGTCATGCATCCTTGTTTTCCACCA
GCTATAAAACTGGCCATTAAAGCGGGGTGGTCTTGTAGACGATTGCCCTTCTTCTAGGTTCAACGAAGCAGCCATTCTTA
TGTAGGAACATCTTTCTTGGTGTTAACCAGCTAGAGAGAACCCACTCTGATATTAATTGATAGAATAGATGCGTCCACTA
TCAGTCAACGGACCAAGTCCCTTGACTCAACAAGAATGATATCTCAGAATGAATAATAGCAACAACACAACACAAGCAGT
TTACGTGGAAACCTCTTTGCTCAAGGGAGTAAAACCATGACCTGTCACACAAGATTTTCAACTGTTTTCACTATTCTTCC
TTAAGCAAAAGCGAAAAACAGTTACAACCAAAGTGAGAAGAAGTTATTAATCTCACAACCAAGTAATAACTCTACTACTT
GAAGAGCCTAAGCATATGCCACACTGCCCACTAAGCTATCACCACTAGATAGCTTAGGATTTCAACTAAGCAACACACGA
TTGCCCACTAAACCACCCAACACTAGATGACTTAGAATTTGACTAAGCAGCAATGCAATGCTGCCCACCAAATCAGTTAC
CTCTTATCGATTTGGACTTTTCAACAAACAACAATATCTGAATCCTTTATAGATTTAAGAACAGATTTACAATGTACGTG
CAAAAGAAATAATCCTAAGACAACCAAGCTTGCAGCTATATCAGGTCCATGTTGTTCTTGAGGATGATTCTTCACTTTTG
TTAGCCTTTGCAAGAGTTCTTGAGAGTATTCCAGTTGCAAAAACTAAAATTATGACTATTGGACATAATCTTTATGAAGA
ATAGTCACAACCTTCGAGGCCATGCCATTGGTTGAGGTTTCTGCCACTTCTACCACAATTGGTGACTGTGCACCAACCAA
TTGTACTTTTTCCAGCCTGACAGTTGTGTGTATATTTGCTCCCGGGATCAAGTCCCTTTACAAGGTCCCTAGGTTTGTCA
AATCATCAAAACTACAACTATCAAGCATATAATATATATATATATATATATATATATTTCTATTCTACAATTAGAACACA
TAACAAAAATAGTACTCGGCCAAACATGATATTTATCATATGGTTAGCAATTATTTGGTACTTCATTATGAAGCTAACAA
GTATTTGACTAGATTGTAATGAACAAAAAAAAATTAAAAAAATCCAAAAATTCTATCTTTTAAAGATGTCCAACAGAAAA
TGAACTATATTCAAACACAATACAATATAAAGTTGTAGTTGCACAAAATATAGTTTTTAATCAAGAAAAAGAATTCTAAT
TGAGATCACCATATCACAATTGATGCTCTAAAACCTGCAATTTCACATACAAAAATTAAGTATTTATCATTTTTTTTCTC
AACAAATCTAATATGAAGCACCTAAATTTCTATTTGACCTCATCAATCTATAAATTAATATTATGAAACTTTGGAAAAAG
AAATGAAAAAAAGAGAATGATCTTTTTTGTTTGGAGAAGAGAAAACTACTTTGGTAAAGAAATGGGCCAAGAGAATGAAA
TGATCTTTGAGGAGTGTAGTTTGCTCAGAAGACTTAACCTTATTCAAATCAAACAGGAGTAAAGAGACAATATATTAATA
TTCCACTATATCTTACTAATATAATATTTATTATAATTCTTATTTAAATTTTTATTATACTATATACTCAATATGATTTT
ATGATATCATAGTAAGATTTCTTCTTTTTTGCACTAGAGGAGGAGATGAAGAAGAAAGGAAATACAAAATGAAATAAAAA
TAAAAGGCAAAAAAGTCTTTTGATATTTGTTGTACCTAAAAATTGGATATTTTTGTTCAACAATTAAAATGTTGGCTAAA
TATTAGTAAATATTTATCAAAAAATGGTCATATCCAATATCATAATGGGATTAGACCTGTAGCTCAAATTAATACTTATG
GACATAAATATCTTGTGATATTCCAAGGAGAAAATGGTCAAATGCCCCCTTAAGTTATGATCGGATTCTCAACTACACAC
TTATTCTTCACAGGAGTCCTATCACCCCCCTAAACTGTTTAAAACTAAAATTATCATCACCCTAAATGCATACATGGCAA
AGTGAGTGTATTGCACTCTCCTCGAGAGAGTGAACATAAAAAAATAATATTAAAACTTTACTTTTAATATTTTTTGATAA
ATTTCTGTATTTTTATTTTTTTTCTCCCTTTTTCTTGTATTTGTTTCTAGTTCTAATTTGTTTTCTTCATACCTATTAGA
AGTAGATCATCAATGGCAGCCACCAAATTTCATCGTCACTCATCATCTTGACAGTACTAATTTTAGCTTCAAATAATATT
CTTTAACTTATTTAAGAATTGATAATTTTCCTGCAAATCTAAAAATGCAACCCAGTTCTTTATCTTCTTTAGAACAATTT
CTATAAAAATTTGATGCCAAATCACCTCAATTCTTCTTCAAATCATCCAAATTCTAGATATAAACTTTTCTCACCGTTTC
GATTCTTTTGGTATATTACCCACTTAAAACAGAGATCGTTTGTGACAAGTTGAAATAAGAACTTAAGCTTTTGAACTAAC
TTTAATGGTGGTTTAAGTTGTGCTTCACGGTTTCAACCCTGAACTTCAATTTTCAGCCACACAAAATTCTTGAAACCATC
AACGAAATCACTTGCTTCCAATTCATGAATATAGATTCAAAAAAATCATATTGAAGCTTACCCATTTCCATTGAAATCCG
GCGTTCTTAGAACTAAAAATTGCAGCTATGAAATCATTAACATTATAATCAACAAAATTCAAATAAGAAGATCAAAAGAC
ACAGATCTATAAATTTTGACCTTTTAACCTTCAACAAAGTTTTTAAATGATGAATCAATAAGGAAAGAACTAAAAAAAAA
AAAGGTTTTTAATAAAATTTCCACCTGTCAAACGGGTGCATTTCACTTATCAACATAAATGTTGTTGTGACTTTTTAGGG
GGGTGATAGGACCCCCGTAAAATTCAAGTGTGTAATTGGAAATTTGAGTATAGGTTAGGAGGATATTTGACCATTTTCTC
TATTCCAAGTGAAAATACTTCAAAGATTCAAAACAACTCTATGCTTATGATTAAGTTAATATTTTTAGCCTTTGTGATAA
AATTATAAGGTGACAATTATGAATGAAGATTGAGATAAGTTCTTGTTGGAATTATTTATTGGATTGAACTTATTCATAAG
GAGAGTTAATTAATTAATTAGTCCAGTAGTTTGTCCTCCTTTTTAACAGTAAGCATAATGTATAAATATCCATTATGAAT
GTAAGAAAAAGAAATTTCTATTAGATGATGACTAGAATTAGTAAAACACTATACATTTCTGACGTTTGAAATATCTCTTT
ATCCTCCCATTTATTTATTACTTTTGGCATTTTGAGTGTTCGGCAATACCCAAATCACTATTTCAAAAAACTTATTGTAG
TTTCCAATTCCGACTATTCTCTAGATGAGGTAGACAAACAATAGAGATCATTGATTTGAAGAGTTAAGAAAACTTATTTT
TTTTTTTAGAAAGTAAGGTGTTTGGTACTAGTAGAAAGTTAAGAAAAATAAGATGAAAATTAAACAAATTATATTCAAAA
TATAAACGATTCAATATCACAAAAACTGATAACGACAAATTAGATCAATTAATAGATAATATATCTAAAATAGAATATAA
ATATATTCAATATTTAAAGATACAATGAATAACGAATATAGACAAAAAATTACTGAAATAATTATAGCAAAAAGACAAGA
ATTAAGACATAGGCAAAATAGACTTAACAGTAATATATTTGCAGGAATTTGTAAAAAATCTATAGTAGCACAGAGAAAAA
CTATTTTATATCTACAAATACAAATAGAAAACTTAGAATATAAACTACAACACAATTTATAAATGAATAAAGAAGAATAC
GCAATAGATGAAAAAACATATGAAAATTATGACGGATTAAAAATAAAAATAATATTTTGTAATCTAGGAAGAAGATATAA
GAAAATAGGTGACAATCTAAGCTTAATGTTAGAGAAAGAAGCGGTAAAATTAGAAGATAGTTTAACTGCTATGATAAGAA
TAACAAAAGAAAATGAAGAAATAGATAGAAAAACGGAAATTGAAAAAATAAAACAACAAGCAAAAAAGGAAGTACAACAA
TTAGAAGAAGTAAAAAATACTAAAATAATAGAACTAGAAAAAGAGCTGACAATTTTAAAAGATATGTATGAAATTAAACA
AAAAGAAAAAGAACAAAAAACAAAATTAGCAAATGAGATAATTAAATTTAAAGAAAATTTGCAATTAGAAGATGAATTAG
AAGAAAAAGAAGAAAATAACTAAGATAATCTACCTGAAATAAGAATTGATCAAATAAATGATGATGACCTAGATGAACAA
CATTCGGAAACAAGCGAAACATATACAGAACTTTTAACAAACATAGATAATACAAAGAATTTAGAAGTAAATGCAGGAGA
CATAGACATGGATGAAAAACCTAGTACATCAGGAATAAAAAATCCAAAAAAATTAGAATATTATAATACAAACTATGAAC
AATATGATAAAGAAAAAACTATATGGATAAAATATTGAATAAAAAATGGACACTCAAACCAATAACTGAACAACATAATT
TTTTAGATTTAGATTGTGTAGCAGATATAAACAAAACAATCCAATTACGGATGGGATATATATCAAAACAATTAATAAAT
AACAAAATAGGAATAACAGAAACACCAGGATATATAGAAAGGACACTTATAGGAATAGTAAAATTATGGCTACAAAATTT
ATCAGATGAAAGTTTAAAAACTCTGAGAAGTAATAAAAAATCTAATGGTGAATTAGCTACTACAACTATGGAAATATTAT
ACAAGTACGAAGTAGCTATAAGAAATGAATTTAGTAGTATGACAACAGAAGTAGAAGAACAAAATATAGAAAAAATCATA
AATCGGAATCTAATGACAAAATTAGCAATATGTAATATGTGTTATATAGATGACTATACATGTGCATTTAGAGAATACTA
TTATAAAGGAACATATAGCACAAAAGAGAGTAAAGAAATAAGAAAATTATATTTTACAAAATTACCAGAACCTTTTAATT
CAAAAGTAATAAAAAGTTGGAATGAAGCAGGATTAACAGATATCTTAGGAGCTAGAATGAAATTCTTACAACGATAGTTT
ATAGAACTGTGTGAAAAACATAAAGAAGAAATAAAAAATGGAAAAAATATTAGTAAAAAACTTAGAATGTTGCAAAAATA
AAACAGCACCCCAATTTGGATGTACAGACAGATACTATAGAAAGAAATATAATAAAAAATACAGATCAAAATATAAATAT
AAAAAATTGAGAAGAAGATACTATGTAAAAAACTATAAAACTAAAAGACCATATAGACCAAAGAAAAAATTAACAGAATG
TACTTGTTACAATTGTGAAAAATTAGGACATATAGCTAGAGATTGTAAATTACCTAAAAATCCAAAGAAAAAACAATATC
AGAAATAGTAATAAACGATGAAAAATATACGCAGATAGAGTACATAGATTATGAATTAGAAANNNNNNNNNNNNNNNNNN
NNNNNNNNNNNNNNNNNNNNNNNNNNNNNNNNNNNNNNNNNNNNNNNNNNNNNNNNNNNNNNNNNNNNNNNNNNNNNNNN
NNNNNNNNNNNNNNNNNNNNNNNNNNNNNNNNNNNNNNNNNNNNNNNNNNNNNNNNNNNNNNNNNNNNNNNNNNNNNNNN
NNNNNNNNNNNNNNNNNNNNNNNNNNNNNNNNNNNNNNNNNNNNNNNNNNNNNNNNNNNNNNNNNNNNNNNNNNNNNNNN
NNNNNNNNNNNNNNNNNNNNNNNNNNNNNNNNNNNNNNNNNNNNNNNNNNNNNNNNNNNNNNNNNNNNNNNNNNNNNNNN
NNNNNNNNNNNNNNNNNNNNNNNNNNNNNNNNNNNNNNNNNNNNNNNNNNNNNNNNNNNNNNNNNNNNNNNNNNNNNNNN
NNNNNNNNNNNNNNNNNNNNNNNNNNNNNNNNNNNNNNNNNNNNNNNNNNNNNNNNNNNNNNNNNNNNNNNNNNNNNNNN
NNNNNNNNNNNNNNNNNNNNNNNNNNNNNNNNNNNNNNNNNNNNNNNNNNNNNNNNNNNNNNNNNNNNNNNNNNNNNNNN
NNNNNNNNNNNNNNNNNNNNNNNNNNNNNNNNNNNNNNNNNNNNNNNNNNNNNNNNNNNNNNNNNNNNNNNNNNNNNNNN
NNNNNNNNNNNNNNNNNNNNNNNNNNNNNNNNNNNNNNNNNNNNNNNNNNNNNNNNNNNNNNNNNNNNNNNNNNNNNNNN
NNNNNNNNNNNNNNNNNNNNNNNNNNNNNNNNNNNNNNNNNNNNNNNNNNNNNNNNNNNNNNNNNNNNNNNNNNNNNNNN
NNNNNNNNNNNNNNNNNNNNNNNNNNNNNNNNNNNNNNNNNNNNNNNNNNNNNNNNNNNNNNNNNNNNNNNNNNNNNNNN
NNNNNNNNNNNNNNNNNNNNNNNNNNNNNNNNNNNNNNNNNNNNNNNNNNNNNNNNNNNNNNNNNNNNNNNNNNNNNNNN
NNNNNNNNNNNNNNNNNNNNNNNNNNNNNNNNNNNNNNNNNNNNNNNNNNNNNNNNNNNNNNNNNNNNNNNNNNNNNNNN
NNNNNNNNNNNNNNNNNNNNNNNNNNNNNNNNNNNNNNNNNNNNNNNNNNNNNNNNNNNNNNNNNNNNNNNNNNNNNNNN
NNNNNNNNNNNNNNNNNNNNNNNNNNNNNNNNNNNNNNNNNNNNNNNNNNNNNNNNNNNNNNNNNNNNNNNNNNNNNNNN
NNNNNNNNNNNNNNNNNNNNNNNNNNNNNNNNNNNNNNNNNNNNNNNNNNNNNNNNNNNNNNNNNNNNNNNNNNNNNNNN
NNNNNNNNNNNNNNNNNNNNNNNNNNNNNNNNNNNNNNNNNNNNNNNNNNNNNNNNNNNNNNNNNNNNNNNNNNNNNNNN
NNNNNNNNNNNNNNNNNNNNNNNNNNNNNNNNNNNNNNNNNNNNNNNNNNNNNNNNNNNNNNNNNNNNNNNNNNNNNNNN
NNNNNNNNNNNNNNNNNNNNNNNNNNNNNNNNNNNNNNNNNNNNNNNNNNNNNNNNNNNNNNNNNNNNNNNNNNNNNNNN
NNNNNNNNNNNNNNNNNNNNNNNNNNNNNNNNNNNNNNNNNNNNNNNNNNNNNNNNNNNNNNNNNNNNNNNNNNNNNNNN
NNNNNNNNNNNNNNNNNNNNNNNNNNNNNNNNNNNNNNNNNNNNNNNNNNNNNNNNNNNNNNNNNNNNNNNNNNNNNNNN
NNNNNNNNNNNNNNNNNNNNNNNNNNNNNNNNNNNNNNNNNNNNNNNNNNNNNNNNNNNNNNNNNNNNNNNNNNNNNNNN
NNNNNNNNNNNNNNNNNNNNNNNNNNNNNNNNNNNNNNNNNNNNNNNNNNNNNNNNNNNNNNNNNNNNNNNNNNNNNNNN
NNNNNNNNNNNNNNNNNNNNNNNNNNNNNNNNNNNNNNNNNNNNNNNNNNNNNNNNNNNNNNNNNNNNNNNNNNNNNNNN
NNNNNNNNNNNNNNNNNNNNNNNNNNNNNNNNNNNNNNNNNNNNNNNNNNNNNNNNNNNNNNNNNNNNNNNNNNNNNNNN
NNNNNNNNNNNNNNNNNNNNNNNNNNNNNNNNNNNNNNNNNNNNNNNNNNNNNNNNNNNNNNNNNNNNNNNNNNNNNNNN
NNNNNNNNNNNNNNNNNNNNNNNNNNNNNNNNNNNNNNNNNNNNNNNNNNNNNNNNNNNNNNNNNNNNNNNNNNNNNNNN
NNNNNNNNNNNNNNNNNNNNNNNNNNNNNNNNNNNNNNNNNNNNNNNNNNNNNNNNNNNNNNNNNNNNNNNNNNNNNNNN
NNNNNNNNNNNNNNNNNNNNNNNNNNNNNNNNNNNNNNNNNNNNNNNNNNNNNNNNNNNNNNNNNNNNNNNNNNNNNNNN
NNNNNNNNNNNNNNNNNNNNNNNNNNNNNNNNNNNNNNNNNNNNNNNNNNNNNNNNNNNNNNNNNNNNNNNNNNNNNNNN
NNNNNNNNNNNNNNNNNNNNNNNNNNNNNNNNNNNNNNNNNNNNNNNNNNNNNNNNNNNNNNNNNNNNNNNNNNNNNNNN
NNNNNNNNNNNNNNNNNNNNNNNNNNNNNNNNNNNNNNNNNNNNNNNNNNNNNNNNNNNNNNNNNNNNNNNNNNNNNNNN
NNNNNNNNNNNNNNNNNNNNNNNNNNNNNNNATTATTAGAAAAATTCATACATATTATAGAATATTCAGGCATAAGCCTA
AGTAAAAAGAAAACAGACATAATGAAAAGCCAAATAGAATTCCTAGGAATACAGATAGATAAAAATGGAATAAAAATGCA
AACGCATATAGTACAAAAAATAATTAACTCAAATGAACAGCTAGATACAAAAAAGAAATTACAATCATTCTTACGACTAA
TAAATCAAGTTAGAGAATACATACCAAAATTAGCAGAGAATTTAAAACCATTACATCAAAAATTAAAGAAAGATATAGAA
TACCAGTTTGATAAAAAAGACCAGACACAAATACAAAAAGTAAAATTATTATGTAAGAACCTACCTAAACTATATTTTCC
GGATTAAAACAAAAAAATTACTTATATAGTAGAATCAGACGCCAGTGAAAAAAGTTATGGAGGAGTCTTAAAATACAGGT
ATGATGAAGAAAAAATAGAACATCATTGTAGATATTATTCAGGAACATTTACTAATACGAAAATAAAATGGGAAATAAAT
AGGAAAGATTTATACTCAGTGTATAAATGCTTACTATCATTTGAACCATATATTGAATATAACAAATTTATTATAAGGAC
AGATAACACACAAGTAAAATGGTGGCTAACAAGAAAACTACAGGATTCAGTAACTACAAAAGAAATGAGAAGATTGGTAT
TAAATATATTAAATTTTACATTTACTATTGAAGTAATAAAAACTTATAAGAATGTTATTGCAGATTACTTATCAAGACAA
AGCTACTCAGACTGAGAAAGAAAATACAATTGAAGTTATACTCAAAGCCATTACTACACTTTGTATAAAAGTGGACAATA
TGGACAATGAGATACAAAAGCTAAAGACTTATGAAGATAATCTGAAGTCTAAGCTAGTACAAGTCAGCAACATGACTATA
AAAATGCGGAGCTAAGTCGATCGGAAGACTTTAAAAATCCAGAGCTAAGAGGTGACGTTGGAAAACACCTTAAAACCCAT
AATATTTGTTTAAATACAGCTGCAGGTACAAGTAAACAAGTTAGTGAAAAACAACATAAGAATGCAAACTTAAACCAACT
ATTTGGAAAAACCATTTACCCCAAGAACGTCAAGAAACACATTGACTATGGAACCACAAACCTCTACATATGCAGATAGC
CTACAAAATGAGAAAAAAATTATATAACCATGTTACAAAAACATATATTGAAAATATGTACAAAATCCAAACTTATTTAA
ACCGTAATCCTAGATCCACTACAACCAAAGAACCAAGTCAAGACTATCTAACCCAAAAATTACAAGGATATAACAAGCTA
ATCGCACAGCCAAAAACTAACGCTAATTTAGTAAGGACATGTTACAATTATGGACTATTAAATACCGTATACACATACGA
TTGAGAAGAAATAAGTGGAATACCAGAACTACACAAGGCATTTATCACATATAGAAGAGTTACCAAGGGAAGTTTATTTT
ATGTAAAGTTTTATACAGCACCAGCGGAAATATTATACGAAGAGATAAAACCCCCAATTCAAGTTATTAAAATAGGACTA
ACCAAAGATATGATTATACTTGAAGATATTGGACAACAGGAAGAAATACAAAAAATAGAGATACCAAGTTTTTATGCCAA
TAAAAGAATAATTGGTATATAAACTATTATACAAGAGTTAGCAAACAATTATTTGAACGGAAATGCTATATGGAGTTACT
ACTCTAGAGATCAGTTAATGATATATTCAAATTCGAGAGAATTAAGAAGAACAGATATGGATGAAGTCCAGCGATGGATT
TTATCATTATTAAAACCAGAAGAAAGACCTACGACAAGAGCACTCAAAGCAGGATTTATTTTGCCAAAACTATTAACCAG
ATATTGCAAGCTAATTGGACACAAATACCCTGATCATCTATGTTTAAAATGTAATGGAGACGACAACGTGATTCCAGATG
TCCAGCTAGAATAAAGACTAAAGAGATAAGAAGATAAAGAAGATAGAGACAATTAAAGAGATAAGGCAAAGAAGAAATAT
TTGGCCAAAAAAGCCAAAAAATAAATAGTATAAAGTAGGATAAATCATGTAAATTAGTCAACAAGTGTAGGGTAGTATAC
ATTATTAATGTATGTGCATATTAAATGATAGATGTACATTATTAAAGTATGGACAAGTGTAAAGTGTGGTAGGTGGTGTG
CATTATTAATAGGACAAGTGTAAAAGTAGTAGGGATGCATTATTGTGCAGTAAGTAGTATAGTACGTGCATTGTTGTGCA
TTACTGTAAACATAGGATAGAAATTCCTTTCTATATAAATGAATGTAAATGTAACTTAAGAGGCAGGCCTGGAAGCCTTC
AATAAAACGAAGCAAGTTCTTAAAAAATACTTTCTCAAATATTTAAATACTTAATAGATAATGGAGCAACTCTCAGATAC
CATGGATAAGCAAGAGGCAAATGTATATTGTTCAACAAATATGCAGAACTAATTTCATATATTCCTGAATATCATATATA
TGATTGAATAAATTTATGTTAGTTATTATGTATTAGAATTATTTAAATCATGATTTCTAGTTTATTAGCACACTGGAAAC
AGGGAGAAAACTTCTATACTATGCCATCCTAATGTTGAAACCGGTAAGGCAAAGAAAGCCGTTTAGGGGAGTAAACAAAG
TTGAGGCGCTGATAAGAAGGAAGTATCCGCTAAAGTACGATGCTAGTAGTGACAGGAGAACATGATAAACGAATAATCTA
GTTCATAATGATCTAATATGAATTTAACCAATTATGGATATGATAGGAAGGAATAATTGAAAATAAAAACCTGCATGATA
AAGAACATGACTACATACATGCATGATGAAATAATAAAAAACTATGAAACTTTAATCCTATATATACTTAAAGGTATAGA
GATAATTGAATTAAGAAGTATCATATGGGAAAAAATATTTAATGATAACGAATCAGAAAATATATTAAACCAACAATGGT
ATGAAATAGACCTACATGATTTAGACCTCGAAAGAATAGAATGGTATGATTTAGAAATAAATTCAGATTAAAATGAACTA
TGAATATTTACAATATTGGACAGAAGCTATGGAAAATATAAAACTATTAGAACAATTAATGGAAAATAATTTATATATGT
ACCTAAGAACCAAAGATATGTTATATCTAGAATATATCATAAATATTATTAAAGAGATATCAAGATTAAGACACTTAGCA
AAAGAATATTATAATAAAGTCTTTAAAATGGATTCCTAAGCTACCAAAAATGGTACACCTACCAAAAAAGTCATGAATTC
CTCACCTACCATACTACCAAAAATATCTTAGTATATCATGAATTTATCACCTACCAATAAAATGAATTCCGCACCGAAAA
ATGGCATAAGGTTACTTTTGTAAGCTAAAAAATTCTATTTATTCCCTAAAATCACTTTTTTGAAAAGCACTTTAGAGAAA
ATACACTTAGAGACAAGGGCAGATCTACATGGATCCGAGGGGTAAACGACGGGTCTATAGGATCAATTTTTTGATTTATA
TGTATATACCAGTGATGAACCCCTTGAGCATAAGCTAAGGGCTTGTGGTAAAGGGGGTTCAAGAATTCGCAAGGTAAGTG
TTGGGTCGCGGTTTCAACTCCATGTAACAACATTTTTTTCCCATAGTTTCAATTGATTTTCATTTTTATTTTCTAAATAA
ATGAAAAATCTGTTTTGTTTGAAAACCTATTGGGATTTATAATATTTTATTATATATTAAAAAAAATCTTTTCTATTTTT
ATAAAATTAAGTAAAACTTATAACGTTTTTTAAGTTTCATAATTAAAATTAAAAATACATTCTCTCATACTCATTTTAAG
TCAAACGTTTAATTTATATTTGATTAAGGAATAATATAATTATAAGTAAGATTAAATAAATATGAGTAATCATTTAAAAT
TTATAAATAAATATGATTGCCGCGATATTTTTCAATCTTGATAATTATTTTCTCGACGCGAATTTTATTGCTACAATATG
ATCGGATTCAGAAGTATTCCTTAGTTAGTTTCAAATTGAATAGCGTTTATATACAACAATGACAGAGGCAAGACCCATAA
TTAAAGTTTTAAAAAATACATGCTCTCTTACTTATTTTAATGTTATGTCAAACATATACTTACTCGATTTTATTGTTTGT
GTTGAGGTAGAGTTGAATTTTTTTTAGTTGCTTATATTTGATCCGACCCATTTATATTTGACCCGCTCCGCTTGCCCCGC
TTATATGAATACTATTAGTGCCCTTACTTATCTTTTTGAACCCCCTTGATGGAAATCCTGCCTCCGCCACTGCTTAGAGA
TACTTATACTTTTAAAAAAATTGGCCAAATTATTAATTGTTGCTAAAATAATTTTTAAAATTTATTGGTCAAATACAAAG
TGCTTCTCACCAAAATAATTAATAATTTAAAAAACACTTATGAAAAATTTAATTTTCAAAATAAACTGATTATGGAAGTT
TGACTAAACATGCTATAAGTAACTTGAAATTTAGAATGATAAAAAATGTGAAAATTTCACAAATAGCTACTATAGGAAAC
TTAATTAGGCTTCATAGCTACAGTTTGCACAAATACGCATTGTACCTATATTTGTGTTTATTTAATAGCTTATACCAAAC
GAAATTCAATTTTTTTTGAAAGATAATGGGCAATAATTTGTTGGAAAAAGGTAAACAATCCCTTAAATTACGGAATAGTA
TCCCATTAGACTTCATATCAAATATGACTTATTTCATACCAATAACACGATTATTTCTGGGTTCATGATATTAGAAACTT
TAATTAAAAAAAAATTGCTTTCTTCGTTCAATATACAACAGGTACATAATACAATGAATTCACCTCCTCTTTTTTGTGTT
TTTATCCATATGTATAGGAGATTTGGGCAGAATTGTATATGATTTGATTTGTATTCCCTTCACCTTTTTCAATTTTTATA
AATGAATCCATTGATAATTTGGTATTCTGATTGAAGAATTGTTTCTATTATATTTGAATTGATCGAGTAATGAGGAAGAT
ATATCTATACCTGTATAAACTGATTAATATGAACTGATTTCAATATTTTTTGTATAAATTCTTATTGATGGATGATGAAT
CCATTGACAATTGGAGCTTTGGTTGACTATCTGTTTAAAACTGTATTTGAATAGATCAAGAATGAAGACGTTATATTTGT
AAATGTATTATTGGGCTATTTCCGTTTGTAATTATATAAACTGGTTAGTATCAGTTGATTTGTATTTCTTTTTGCATAAA
TTATTTTTGGTTGATTCAATTCATCGATAATTGTAGTTTTGGTGGAATAAGTATTTGTATAAATGAGCTATTTTCGTTTG
TAATTGCATAAATGAAGTAGTCACAATTAATTTGTACTTATATATTTTGTAAATATATAAATATATTGGTAAACTTTATG
TATATTTATTAGAAGAATATTAAATTTGTATATGCATCTAAATATACAAATCGGAAGATTAAAATTACAAATTATACATT
GTTGGATTAATAACCTAGTTTTTCTTCTTATTTAATTGTATATAGAAATGTCTTCCATAACTAGTTTGGTAATGCATTTT
GCAAAATGGGATGATGCAATCTGTTATGTTGACTATGTTATCAAGGGGATCGTGTTTAGAGAAAATGTATCTTACACAAA
ATTGTATAATGTAATTACAACTCAACTAGGTGTGGATGTAACTATGAAGGTAAGGTTGAAGAGAATAATACTCCAATGGT
GTACACAATCAGATGAGTGTGAGAGTATATGTAATGCTAAAAAAAGCTACAAATAAATTTAACACGTATCGCCTTCGTAT
AACTATTTCAGATAGGTGTTATCAGAACAATGAACTTTGTGAAAGTTCAAATCATGAGGCATATGGTAGTTTTGGATCAT
TTTGTATAACTGGAACTGATAAATTTGAAAAACAACAGTTGACCATTAGAAATAGTAGATCCACTCAATACATTTCAATC
AAGGAACTATAGTGTGGTAATTTCGGATCAATCTTATAAGTATGTGGAGGTGAATCAAGTATACAATGATAAAGCTATAT
TGAACTTTGAAGTGTGTGATGGATCAATATGTAATTGCGCAATGATTCCAGTTTAAAACTGAAAGATCAAATTCAATCAG
GAAATATCATATGTATAAATCTGTTCAACTACTCATATGTATATAATTTTGAATCTTTTGAATACATTGATTAATTATAA
TGTATTTTAAGTGTAGTTATACATTTGTGTGTTTCTACAATGATTGTAATTGATTAATAAATGCACTAGATATGTAATAT
GTATTTTTTAACTGTATAAACATGTATGTGTATGACATATCTTTTCACTAGTGTATGGTATCATTTATTCAAAGAATAAC
GGTGGTTGACTTTTGGTTCTTTAAATGGCTACGAGAATCGCATGGGAAAATGAGTAACATGTGTGTTGTGTCCGATAGGA
ACGAGAGCATCATAAAGGCTATTACACGAGTGTATAATGATGTGTCACATTATGCTTGTATGTGACACTTGTGAAAGAAT
GTTCAGACAAGGTATATAAAATTCCATGAAAAGTTAATTCCAATATTTTATATAATGACAAAGACATGCAATCAATCTGA
TTTTGATAAGCTGATGAAAATATTAGAAAGAGTTGATATACGAGTAAATGAATACTTGGAGTTAGCTGGATATGATAAGT
GAGCTAGGATGATCTATGCACCAGTTCATTGTGGGTGGTCACTGACATCGAGCATTGCAAAGAGTATAAATGCGACACTA
GTTTCAACAAGAGAATTGTCAATCTACAATTTTCTGGAGGAAGTTAGGTTGATGTTCGACAAATGAAATTGTGATAATAA
AAAAGAGGCATCATTCACATTTACTCTCTTGATTGAAAAAATTCAGGAGATACTCAAAGTCAATGAAGCAATGAGTACAC
GAATGAGGGTATGATTTTTATATATTTGTATATACTTATACAGAACCATCTGCTTTTAATTATTTTTGTATATTGCATGT
TGTTGTGTCAATTGACTTTGTTCACAATGTTAACGATAATGATAGGAATTATGTAGTTTGTCTTAAGAAGAAAATGTGTA
CTTGTGGAAGCTTTCAGTACGAAGAAATACCATATGAACATACTTGAGCTGTTCTGAAGTTCAAGAGTTTAGCAACACAT
GAATTTTGCTTGGATTTAAACAAATCGAAGACAGTTATTAAGACATATGAGTTTCCAATATACTTATATCGAACAAAACA
AAGTGAGTGATTCCTGGATACATAATGACTGGTTTTTATGCGAGTTTTTGTGTTTTGAAAGTTTAAAACTTGAATAGATT
ACTTCGGTCAAAACTTCAAGTAGACGGCGCCAGAATACAATTCTAATGGTTTTATTAGCTCAAGAACGTCGACTTTGGTC
TTGTAGCATATTTGGTGCAGATCCCAAGGCTTCCAGACTCATTCTGAACTACCTTGTGGATTTTGGCTAGAAACAAAGTT
CGGGTGTGTGACCTACTTTTCATTGATAAGACCTCGATTGGAAGTTTTGACATTTTTTTTGAGTCCGAAATATCAGATTC
TGTGGGGGTAACATAGCTCGTTTGTGTGCACATGCTTTCGAACCAATCCTGAGCACCCAAGAGGAGTTCATTAGAGCTTA
GCTAAAATTTCTGGTGCCTCATGTTGGTGCAATCTCTTTAATGGCCCTGACATCACTTAAGTGGTCACTATTTTAGTGGG
CCAGGTAGCGAGGGCGAATCGTTTTAAGGGCCATGCCTTTGTTTAAGCGGTCACTGTTTTAGTGTCCATGGGTCCGCGTT
AGCGGTATCCTGCCTACATGGCTAGGCCACTTTAGCAGTTAGGCCATCACTTTTGCGATTAAGTGGCCAAATTGACCGCT
TGAGGTGTCTATAGGTAGTTATACCAGTTTTGGGATTCATTTCTCACAAAGTGTGATTTGAGGCTTGCTCTTAAGAACTC
GATAATTTGTGGGAATTGCTTGTTGTTGTTGAGGTTGTTGGAGATTTTTATGGGTTGATTATGGGCTCGATAATTGCATG
TTTTGACCGTGAATTAGGTGTTTATAATTGCATGAGCTATTTTACTGGTTCTCGAGATCGGATTATGCTCATTTTTAGGA
CACGAGTGTCCTGAGCCTTTAGGGACCAATTGATGGAGTCAATTTTGGGATTCCCGGTGCGGGACCTATAATTCTAATTT
TGACTCATTTTGGGCTCGCCTTCAATTGTTTCTAACTTGATGTCTAAACGTCGATATTAACGTTGTGATTGTTAATTTGA
TAGTGTAACACTATTTGGAGGTCGTTTGAAAGGAGAAAGCTCCAAAAGGGTATGAATATTTGAGTCTTGTTACATGCCAA
GAATGAAAAATCCAAGAGACCCAAGTCCAAATCCTTGGAGATGAAACCCTCTTCTTCTTCAAGTTTCAAAACCCTCTCAA
ACTTAGAGCAAAAATAAAAAGTACAAAAATTATATTAATTGTTTCACACTAAAAATCTTATCTTGAGCTAAAACTCTCAA
CAAGTATTTATAGTTTCCAAAAATCTGCGCTGCAGCGGATCATTCGGCGACATTAGTCGAAATCACCGATCAACTCGGTG
ATTCGCCCCTTGATGTAGTTCATCGCCGTCTTGCACCAGCCTTCAGCATCGTCGTGGTCTGGGTCATTGGGCGACATAGT
ACTGCCTTGCAGAACATCTCGGCGATGCGCTGACTGCTCCCTTTTTCCATCGACTTGATCCTTTCCTTCAGGGCTCAGCA
CATTGGAGCAAAAGGCGAAGTGAGACCCTTCGGTGATTCGCCAAGTGGACTCGGCGATCCTCAGACCTTCATTTTCTTCG
TTCTTTTCTGCCTTTTTGTTCCTTTTTGCGAAGTAGTGTCCATGCCTTCCTTCAAACTTCACATATCTGAAACTTATGTG
TTTTCATCAGATATTGAGATAAAATAAGCATTTGAGGACATAATTTCTATTAAAACAAAGCCTTAAATAAGTCCAATTTG
TGGATTCATCATTAGGTCGATGATTGGGGGATTTTGAGCGGGGTTAGATAATGGGTTCTAAACTTGTTCCGTGCTTAGGA
GGAAAGTGGAGTGGAGGTCTTCCATCCCCTGGAGTATTGAAAGAGAATATTGGACTAGGCAACTCTTGCCTTCTTCGCAT
TTCAACCCTCATTTCGGCAATCTATTGTATCAACTGCATAATTAATTCATTTTGATCAGTAGCGGCAGGCTGAACCACGA
CAACATCAGTCTAGTCAACCTCGTCATTGTTATAACCTATTACTGCCTTTCCCTTTTGTGAACTTTGACCGGGGAAGGAA
TCTTTGGGAGCCTTAGATCTTGTAAAATAATGGTGTTTAGCCAACTTATCAACACAGACCAATTCTAAGTACCTGAAAAA
GAAAAATAACTCAGAAGATAAACGTGTTAGTCTATGTAGATGATAAACAATACAAAATATCACACATATGACCACAAACA
CATAAGAGTTGCTCCACTTGAAGAAACTTAGCCTACGTATTTAGTAAAATGACTAAATAGACAGAAAATTGTCTATTTGA
TTTTGACCTTAGTGAATTAGATATGTCGACTTGAGTCGAGACAAAGTCGATTGTATTGTCGTACTTCTAATTTTTTATTG
AAATATAACTCCAATTTCTTTGTAAGAGTTGAAAAAGATAGAATTTATCAAAAATGGGGACCGAGCCTTCAAAGGCTGCC
TATGTATCTCAAGAAGGAGAATTCAGGTCCTACGTAGTTCGACCTACTTGAATCTCTTTTTGATTTGAGGTAAAGGGTTA
ACCTTTTTTTTTCTCAGATAAGAAAGTAAGATTTGAAAAATGAAGTGCGAATTTTGTTGAGAAAATAAAGACTCGGAGAT
TATTTGGATGCACTTTTGACAGTGACTTGATATTTATGCTTAGGGGTTCTAAAAACAATTTGAAGAGTAGTGAGCTAGAA
TATCTCCAAATAAGACAACATATTCACACATGTAGTTATAACAGATAAACAAATATTGCGCGTTCTAAACAGATATGTGA
CCCTTTTGTGCCACGAGTAAGCCTAACAATTTGAAAGATGTATAACGTCATTTAAAACATTGCATTGTCCCCAAAACCAA
ATTTATACAAGTTTTACGAATAAACTAAATGTGGATACATAACTATGGAAATGGGATACAAAATAATCAGTCATGCGTAG
GGGTACAATCTTAAACTATGCTTCCGTGGAAAGATCCTTCGTTCATGATTTTTGTCATCTCCGAATGTCCACAACTTTGC
TTGCAATGATAATTTGATCCTTCTATGACTCAAACAAACTTTAAAACTCCCAACCCCAAGTGACAATGGTTTGTTAAACA
ACGTATACATCCTTCAAATTTAAACATATAAATGTGATTGTCTTTTTAATGACCAATGGGCCAAATAGACATAAGGTGGG
CTTCTAATGGGCACAACACGCCTTGAGTGTTGGGTCAACTTAGTTCAAATGCGCTAAATCTGGGATTTGGTTTCACTCTA
CGGTAGTTGACTAAGAATGACTTTTGAGAGACCGATAATCCAAAGGAACAACTTAGGCTGAAACTCACGACAACCATTGG
ACGCCTAACGTACCAATAAATTGCTGATCATTCCAAAAAAAGGTTGAGTATAAAAAGCCCAACTGTGATTATGCAGAAAC
CGTTCTCAATATACTGTACATACAAGTTGAAAAATGTTATGAATGCAACAATTTATAATTTGCAAGAGTTGAAACAAGTA
ACAATTAAAATACATAGCCAAACAAATCAATTTTAAGGTTAATACCCATTCAACTCCCCAGTAGAGTCGTCATGTCTGTT
TTATTTAAAAAGGAATTTAGACTGGTTTTAGAGACTCCACTTAATTTTTAAAGTGAAATTAAGAAAACTATTTTTTCCAA
AAAAGATTAAAACAGAAATCTAATAATAATATTAAATGGAGGTTTGAGGGTTCATATTAGCATATCAGGAAGGGTTTGAA
AGCACTCGAAATGTCCTCAAATGTGCGATTATCCAACAATTAACTATTTGGTTAATTATTTTTAAGAAAGTATACAAACT
TGAATAAGAGAAAAGTAAAAATATTTACTTAATTTTAAATTTTTAATTCAAAATGGTTATCTCTTGGGGAGTTGAATTTT
TTAAACTTTAAGATTAGTTTTAACAAATAAACACATAATGACAATTAAGTAGCTAGGAAAAGAAGATTTGGGCCCACGTC
TGGATCTTTCCTCCTGGGCCAATACTTGGGCCTGATATCTGCTTTTTGGGCCTTTGGCCTAATATTTGGTACTTGTCCTA
GAAATCTAATTTTTATAGGGCCTTAGGCCCAATTCCACCTAACGTTCATAAAATATACTAATTATATACATAAATAATAT
AAGACATATATATTATTTAAAAATTACAAAAGCGACTAAAATTACATTAGAATAACTTGAAAAATATTTTTAATGTTATC
AAACTAATTATTTCAAATCGTTCGAAATTGAAGAAACTCGATGATAAATATGTATTGTAGAGGTCGAAAATTGGGTGTCT
ACAACTGTCTCTCGTTTGACTTGGATTGATGAAAGAAATCTAAGGCAAATGAAATTGACTAATCCAATTTTGGCTGACGA
CATCTTCATCTTTCAGAAAAAAGGATTTTGTTATGGACTTTAGGAATTATAGCCGAACCCCAAAAATAGGTTTCCTACAT
ATCTCAGGCTATATGAGAATTCAGGCTACTTGTAGTTCGATACGCTTGATTTAACGCACGGCACTGAAAGAAATCAAAAG
CTATCCTGACACCGAATTATAAAGAGACCGAAATGCTCGAGAATAAGATTTAAGAGCACATATCCAAATACAGCTGATTT
TTCAACATTGAACCCGCCTACATATCCCTCAACTTAAGGAATCATGTTGTTTGTAGTTCGACACAGTCGGTTGAAAAGGA
AATCTATTATGCAAAATGACATTTGGTTCAGGAAGAGTGACAAAATAAATCGAGTATGAAAAAGAGGTTTGCAACCTCTT
AGCCATGAATGCGGAGCTCTTCGCATCCGTAAGTAAGAACTTACACGGACATAATTTTCAAAGCTCTTGGCGCATTGTCA
CTTGGATTGGAAAGCTGCCTCCGGTGAAGACCAAAATTTTTTGGATGCAAAACTAAAACCGATAAACCCAAAGAAAAATC
CACATGCCTTTTGATAGGGGTGTGGTTTGATTGTGGTGGGAGTCGCTCCTCAGCTCGCGTCCTAAGAGTTTGGCATTCCT
CTTTGGACTATGTCCCAGTTCGCTGCTAAGAAAAAGTTCCACGTTGTGTTGCATCTCTTGGGATGCTCTCAAAAATGACT
GAGATAAAACTTATTAGCATAAAAGTGTAATTCCAATGGGAAGATAATGTCTTTTACCGTGTGGACTCTTAGCTGCTCCC
TTCAAATAATTGACATCAGTTTTCTTTCAATTTGACGCTGAGCAAATAATACTTATATCTCATATTTGCAATATAATTCT
TCAATGTACTCTTCTTTTTATATGAAGTAATAAGAAATAGATTGATGTAATATGTTGATGGCTCTCTTGATGACGTTCTT
GCAAATAAAAATAATGATGATGATTCTTCATTAGTAAGATGACGATAATCCATTGGTAGGATGATGTTGATTCATTGGTA
GGATAATGTTGCTACATGATAGGATGATGGTGGCGTTCCATCGATATGATGATGATGTTGATGCTCCATTGTTAGGATAG
TGATTCTTATTGATAGGATGACGATAATGATGAGATGATGATGTCGCTCTGTCGATATGATGATGATGATGATGAAGATT
CTTCAGTAGGATAATATTGATTCATTGGTAAGAAAATGTTGATGATCCATTGGTAGGACAATGATGATCCATTCGTAGGA
AAATGATAATGAAGATTCGTCGGCAGGATGATGTTGGTCCATTGGTAGGATGATGTTGATGATCCATTGCTAGAATAATG
TTGATGATCCATTGATAGGATAATGATGATCCGTGTTGACACCCAATTTTGGACCTCCACATTAGAGATTAATCATCGAG
CTTCTTCAATTTCAAGCAATTTTAAAAAAAATTAGTTTTATAAAATTTCAAAAAAATAAATAAATTACAATATAGTTTGC
AAGTTATTTCAAATAGTTGTATTATTTTTATAAGTTTTAAATAATATATATGTTTTAAATAATATATATGTTTTACATAA
TTATGTATATAATTAGTATATTTTATGATTATTCGAAAATTGTCTCAAAAAAGATTTTATATTTTAAATATTATGGATGG
TTATAATTTTGAATTAATAAGTTTCATGAAATTCAAAATACGTCCAAGTTATTTTAAAAAGTAATTTTGTCATTTCAAAT
AATTTAAATAATAAATATGTATATTTTTACAATCACGTTATTTTATAAATGTTTGAAAATCATCACAAAAGATTTTACAT
TTTAGCTAAATATTTTACTAATTTACTTTAAGTTATTGTGATAATTTCGAGTTATTAGTTTATAATTGAATTATTTATTT
TATTAAGAAGTTCGTTAGTTGATTATATTAATTCATTTTATTTAAGTTTTAGCCAATTTTGTTACTTAAATTCAAATTGG
CTATATTTCTTAATCCCAATTGGCTATAGTTGAAATTCAAATGGCCATCTTCCTTTTATAATTTTAGCCCATTTCTACCC
CCCACCTTAAACCTATTTAAGACCAAGTTTTGGGCCCCTTTTTTACCCTTTCCAGCAGCCCAAATTAATTTTAGGCCCAT
GTCCCATGTGACAAACCCATCAGCCCAATATTCCCTTTATTTCTCAGCCCATAAAATCCCATCAGCATTTCCCAATTCCA
GCATGCGACCCCACTACCCCAATATCATCTTCTTCACGCAACAAACCCATAAGTTCAGCAAAAATCCCAGAAAATTCGGA
AAATACCACCAAATCGCGGAAATCCAGCAACCTTATCCAAAAGGGAATTTGAATTTCAAATTCAAATTCATCCTTTCCAT
CCGATTTCTTCCCAAAAAAAAAATAAAAAAATGATTTTCTTTTCCCCTATATAAACTCTCAACCGGTCAGTGTTTGAGGG
GGAAGGGGGGGAATTTTAAAAGTCGTAATTTTAGATTGATGAATATAGTATCGATATAATACCAAAAACCACAAAGTTAG
ATCGGGGATTTCTTGGAATTTCTCTTCGTCTCGTCGAAATCTCTTACCGAAGTTCATTATAATTCTCAAAGTTTATCACT
TCTCTAGTGTGGAAGCTGCTTCATAGTCAAGCTCGTTGTCCCAGTTCCTGCTCCGAGAAAGGTAAAATTCATTTCCAATC
CTAATTTATTTCAGTTAATGTGTGTGTTTACGTTATCGAATTTAGTCATAATTTGTCTCTTTAGTAATGACTTTCTCTCT
GTTAAGTCATTTTCTTTTGTTGTAGAGAAGATATTTATAAATGTGTTATGCCTGTACATCTGGTTTTTTTTTTCTTTTTT
TTTGTTTTTTTCTTTTTTTTTGTTTTTTTCTTTTTTTTTAAAAAATGATATCTAAGTGCATTGTTTTGATGTTTATGTTA
GAATTATATGTTTTGGAACTTTGTTTCAATATCTTAAGACTCATAATGTAGTTGTGCATTGAATTTTTACTTAGCCATTA
TTTTTCTTTGGTATCACTTTAGTGTTAGTGTCGTTTGTAATTCAATTTTTTTTTTGTTTTGTTTTGTATGACCTACAACT
ATAACATAAGTAATTTCCTTTTGTTTCATTTCTTCATATGGCTAAGTATGATATGTTTGCTAATTTGTCAAAGTGAAATT
ATTGAAAGTGGCATGTATTGTATCACGTGGTGGACATTAGTGATACTTCATATGCTTATATATGTTATTTGATGCTTGTA
GTAATTTGTAGATATCTCGAGTTAAGCTATATCATGGTTATTCCTAGTTGAAAACATAATTGCACATGTGAATTGTTCGA
AACCCTCCATTAATTCCTTTTCCCTTATTTTGATACATGTGACATTCATCCGAGTCCATTTCGGACTCCATCCCCGCATT
TCGTTGAATTGAATTCCTCTCGAGTCAGCCAAAGTGATGAACAGGTCTTGCAAAGCCAGAAATGGGTTGTATACATATTG
TATACAGCAGTATACACTCATTATACAGAGATATACAGGTCAAAAACGCAGGAATACAGGGCTGAGGTGAAATACAGGTG
TTCGGAAGCAAGAGATACATGAAAGGAGCTTATACACATGCTGATATACACTGATATACATCAGCTGTATACGAAAAACG
GGAATTGGGTTGAGCCCAATAGTAGCAGCGAATTTGGCCCAAAAGGGCCCAAATTCAATTTTCTGCTTTACCTTTAAATT
ATTTAATTGTCTTTTGTTTGTTTTCTTATCATTAACTCTAACTTTAGAATTGTTAATTAACTTAATTAGAATCCCCAAAA
TATGAGTTATTTTCTTTGTGTTGGTTTAATTCTAATACATTTCATGTTTTTTTCGTGTTCATTTTATTAATCAAGTATAT
TGGTCAAAATTTTATATCTTCAATTAAGTTAAACCTTTTGTACTTAAAAAAGAGATGTTCTTTAATGCTTTTTGCTTAAT
CATATTTTACTCATTTTTAAAATTGTTTTGAGTTAAAGTACTTTTCTCAAATAAACTTTAAAAATGTTAGTCAAAACCTT
TACAATTAATTAAAAAATAATAATGCTTACTTAGTCATTTTCTCAAAAAGTTTAGTCAATTAATTTAAAATGATATTCAT
GCTTTAATTTATTAAATTGATTTAAATTGTTATTTCAAAATGAATTAAATAAATTCTAATTAATCTGGTTTTATTAATTT
TCTAATCACTTGCAATTTAATTCAAATGTATCATTTTGGGATCCCTTTTCTCTAAATAATAAAATAATATAAAATGCATA
ATTTATTTAATTATTTTCCCAAAATTAATCAAATATTGTAAGTTATTATTTTTATGTTAAATCGTTATTTTCCTAATAAT
AGTCAAATATATTTTAGTCAAGTCGCAGGTCAACCGCATGTTAGCGGGCACTTCGAATGCTTAAACCCTTCTCGAAGTGT
AAATTGAACCCCGAACCCCCTCTGGTATTTTCAAATGATTTTTTCTGTTTAAATCTTTGAAAATTATAAGTTTTTTTAAT
TTCTTTAAAAAATTAAGTGGCGACTCTTTCTAAGTATTTCTCATATTGTTTATACTTAGAACATTTCAAAAAGTGATTTT
TCTAAAATATAGTAAAATTACGACATAACAATCCGTTGGTAGAATAATGATAATGAAGATCCATCGATAGGATGATGTTG
GTCCATTGGTAGGATGATGTTGATGATCCATTTGTAGGATAATGATAATGATAGGATGATGATGCTACTGCTCCATCGAT
AGGATGATTATGATGCTTCATTGATAGAATGATGATAATGATGCTCCATTGGTAGGATAACGATGCTTCATTGATAGGAT
GATGATAATGATGCTCCATTGGTAGGATAACGATGCTTCATTGATAGGATGATGATAATTCATTGGTAGAGTGATGTTGA
TCCATCGATAGGATGATGCTACTTCATCGATAGGATGATAATGCACCATCGATAAAATGATGATTGACAATGATACATTG
ATAGGATAATACTGATGAAGATCCATTGGTAGGATGATGATAATAAAGATCTATCGGTAGGATGATGAGGATGATGATGA
AGATCCGTTGGTAGGATAATGTTGATCCATTGGTAGGATAATGTTGATGAAGATCCATCAGTAGGATGATGATATTCCAT
TGATAAAATAATGATGATGTCCATCTAGGTGGTGGTATTATCTTATTTGATAATACTCTAGGAATATCCATTCGGGTGGT
AAAGACGATGTCCCTCTGGGTAGTTCACATTACCGCGTGTGATATCGACGAAATTCGTGAATATTCTTAAAACGTTCTTA
ATGCTGAAAAATGTAATCTCGTGCCATCGAAGATGCTCGTATTTGTTGAGAGTGATGCTTTCACATATTTCCATTTTGAA
CACTTTGTTTTCCTTGTGACTTATGCTTTGCTGGGAATTTATACGAGGTGTTATTGCTCATATTCTAAACTCTTTCTTTT
TCTTCTGAAAAAGTTCAATGACATTCCTGCATCATAGAAAAGTTGTCAATTTTGGGGAGCTCCTATCCTTTTTGACTTCT
CCATATTCGTTTAATGGAGAAATATGATGAACTTGAGGCAATCTTATAGACCTGCATCCATAGAACAATTGTTAGTTTTT
AAAACAAACTGATCTGTGTTGAGTTCTTCAATCGCTTGCTCCTTATCTTGCTATATTCAGTTGATCGCTCTAATCACTTG
CTTCTCGATACACAAGACAAAACTTTTTATGTAAAAATATTTGAAACATATAGATAAAATCTTTAAGAAAAAGGTTTTCA
AAAAGCTGCAATTGAAAAAGGTCACTGCCAAATGTCATGTCACGTCAAGCTTAAATTAACGTCCTTGGTTTGAAACTTTG
GTGTGTTCGATAGCTTGTTATGGAGAATTCAAAAATCCTTAAAGCTTGGGAAATTTCTGACATGGTTCTCCCGAAATCTA
CTATAATCGGGAAGTTTTGTAGTTGACTCTGAAATTCAAAGGTGTCGGAGATTGCTGCAGTTGACTATGAACTTTAATTA
TGCCAGAAATCATTTGAAGTTAGCTTTAAACTTCTAATATGCTCGAAATATTCAAAATTTACTACAAACTTCTAGTGATG
CTTGAAGGAATTTTCGAGGCTATCCTTAAAAATTTATGGCCCAGTTAGATGGCTTGGGGTATCTAGAACTGTTTATAGAT
GACTTATAGAACTTTTGAGACCCTTTCAAAAAATTTGTCCTAATTGCAACTCGAAATGTATCTTCAATCTTGACATGTTG
AAGAAAATATCTCCCTCTTTAGAATTTTTTAGTCTCTCTCAAAAATTATGTCTAAGTTTCTATTGTAAAGAAAAATAGAA
ATCTTATGGGAGATATGACCGAACCGTTGTGGCGCCTACGTATCCCATTGAGGCACGAATCAGGTTAAACGTAGTTCCCC
TCTCGAGGATCAACAGAAATAAGAAAATTTAACTAAGGAAAGGACCGAGGCCTACATAAACTGCCTATGTATCTCATTCT
TGAGAATTCAGGTCAAACGTAGTTCAGATAAAAAGAAAACACATTAAAAGGGGTAAGGGGGTGACCGAGGCCGACATAGG
CCGTCTACGTATCTCATTCTTGAGATTTCAGGTTAGACGTGGTTTATTAAAAAGGGATAAATTCTAAGCATAAATGATTT
CAAACAAATAAAGGCGATTACAAGGAAAAAAAATAGAAATCGAGTCTTCAAACATGTTATCTTTTGACAGCATTTAAGTA
GTCGATAACTTGTGAGATCCAATGTCCATGCTCAACCATATGATGTCATAAAACAAATGTATCGATGTGTTCTCCGCGCA
AACTGATGAGTTCTCTTTCCTGCATTTTTGTCAGATAGGCACCAATTTTGATTTCTTTGATGCGTTCATCATTTTCCTAA
TTCACTATTCTGATCTCTTCTGAATTCGGCTTATCGTGACTTTTGACTTGTCTGAACTCCTCAACCAAGTGTTTGGGTAC
CATGATCTTCTCATTGCAGTCATCAAATTCGTCCGCATCTACCCCATTTTGTTCATTCATCTTGTGACACGACATGCTAT
TGACAGATTCGAAAACATTTTCACTGAAATCATAGATAGATACAGTCAGATAGTAAATATAAAGCAAGTAAAGCAAATTT
TCGCAATAAAGGTGGTTTTCATTTGAAATTAGAAAATAAGTACTTTGGCCATGACTATAAATCATTTTGCCTTTTCCAAA
ATATGAAGAGGGAGATTAAAACATAGTGAGGCAAAAATAGAGTAAAGGATGGGTGTCGAGCCTAATTTGGAACACCACCA
ATTTAAGAAATAACATACAAAATTGTTTATGTCTACCAAGACGAGCGAGGAATCAAGAGCGAAGTTGATGTCCAATTAGG
AATTTGCATCTTTGACTTGCTATCTAGTATGACGGGTGTCTCTAGCATCTCTTCAAGCACAATATCACATTTTTTGAACC
AATTTTCGATTCCTTCCACTAGACCATTTTGCATTGGAAAAGACTGATATAAGTGAGGCAATGATTTTGGAAAAGCTTGA
TCGATCTTCTGCTTGTTCTTATCCTTTTCCGGAACTAAATCAAAAGCTTGACGAGGTGTCATGATCACAAATTTGGATTT
CTCTCTTTTGGTTGGAGAGACTACAACTTTCTCAAGCTTCTCAAGGTTGGCTGAGATTATAACTTTCTCCATATTCAAAT
CTTCTTCGACTTCAACCATATTTATAGTCACCCCTCCATGATTCGGCATGGGGTTACTATTGACATTAGGAGTGGCAGTT
TGAAGAGTGACGACATTTTGATCTATCAAGTCTTTAATTTTATGCTTCAAGTTGATATAATCCTCAGTAATATGCCCAGT
ACCTCCTGATTTGTAAGCACAGTGAAGATCAGGTCTATAAATTTTGGAGTTGACATTGTTATTTTTTGGATCAATGGTCT
GTATCAGGCCAGCTGATTTCAATCTCTTAAAAAGTTGTGTTCGGCTCTCAAAGAAAGGAATAAAGACTCTAGAAGGTTCT
TCTCAAGATTTGGGCGAGGTGGATTGTAATTATTTCCTGGATGTGAAGGTACTTGATGGTAATTTGAAGGATTTTGGTGA
GTTGGTGCTTGTGTTTGGAAATTTGGGTATTGTGGAGCTCGGTAGCTAAGAAGGTGTTTTGGTAGTGCGGGGGTGGAGTT
TGGTAACTTGATTGTATATTTGAACAATTAACTGATGAGGCTTGGTAATATGGATGTGTATTTTGGTAATGTGGAGGTGG
AGTTTGGTAAACAAGAGGTGGAATTTGGTAACTCGGTGGTGGAGTTTGGTAATTAGGAGGTAGAATTTGGTAACTCGATA
GTGGAGTTTGATAACCTGATTGGGTATAACAAGTTGGTTATGAATCTTATGGAGCTCGAGGATAACTTTTGTAAGGTGAG
GATTTTCTGAAGTGTCTTTTTCCATCAGATGCGCAGGAAATAGAAGACACAGCATCTCTTTTCTTTTTCAACAATCCTGA
AGATTCGATTAGGGAGGCAACCCGCGAAATCTTTCATGTTTTAATCCCATCTTCGATAGCTTCACCTACCTTGACTATCT
CCGCAAATTTTACTCCAATGAGCAACATTATCCTGTCATAATACTCTGGCTCTTGAATGCGTATGAACACCTCAACGATC
TCTTTCTCAGACATAGGAGGTCAAACCCGGGCGGCCTCTTTCCTCCACCTATATGCATATTCAGGAGATTTCCGCTTAAT
TCACTCCATAGAATAGCGATCAGGAACGATCTCCACTGTAGGAGAACTGTTTGACGAAATCTTTAGCTAGTGCATTCCAG
CTAGACCACTGCTTTATCTCATGGGAAGTAAACCATTCCAAGGCTTCTCCATTCAAACTTCGGCTAAAGAGTCGCATTAG
TAAAGCTTCATTCCTTCCAACTCCCATGCGCTAAGCGATTCATTGCTCCTCCGAAAGTGTCAAATATTGGCACTTTAAAC
CCTTCCGGGAGGTCTAGACTTGGGTGGATGCACATATCCTCATAATTCAACACATCGACTTCAGAAATACAATGCAGCTC
ATTCATGGCTTTCCTAATCTCCTCTTTCAAATTCAACTTGTCTGCCTCTTCCTTTGACCTCCACTCTCTCTCCTATTTCT
CATAGTGATCAAGCTCAAAACAGTTGGCATAGGATTCATTTGGAATTGTAATTTGAAAGTAGACTTTTGAGGCAATTGAG
GAGCGATGGAGGGACTCTGAGTATTTTGAGTGGCTTGGTGATTTTGGGGGAAAGTCTGGGGGTTGGTATGCTGATTTTGG
TGATGGGGGAAGGTTTGCGGATTTTTAACATTTTGATTTTGAGGCAGAGGACAGGTTTGCGGGTTGGCATTTTCATGAGG
AGGGAAGGTTTGGGGGTTGGTACCTTGAAGAGGAGGTGGCGTTTTGTAAGAGACGGAGGTCTAATGGGGATTTGGGATGC
TTAGGTCGATGATTGGGGGATTTTGAGCGGGGTTAGATAATGGATTATGAACCTGTTCCGCACTTGAAGGAGGAAAATGG
AGTGGAGATCTTCCATCCCTTGGAGTATTGAAAGAGAATATTGGACTAGGCAACTCTTGCCTTCTCTGTATTTCAACCCT
CATTTCAACAATCTGCTGCATCAACTGCATAATTAATTCATTTTGATCAGTGACGGAAGGCTAAGCCATGACAATATCAG
TCAAGCCAACCTCGTCATTGTTATCACCCATTACTGCCTTTCCCTTTTGTGAACTTTGATCGGGGAAGGAATCTTTGGGA
GCCTTAGATCTTGTAAAATAATGGTGTTCAGCCAGCTTATCAACATAGACTAGTTCTAAGTACCTAACAAAGAAAAATAA
CTCAAAAGATAAATGTGTTAGTCTATGTAGATGATAAATAATTCAAAATATCACACATATGACCACAAACAGATAAGAGT
TGCTCCACATGAAGATAACTTAGCCACGTATTTAGTAAAATGACTAAATAGACAGAAATTTATCTATTTGATTTTAACCT
TAGTGAATCAAAAATGTCAATTATTGTCGCATTTCTGATTTTTGATTGAAATATAACTCCAATTTCTTCGTAAGAGTTGA
AAAAGATATAATTTATCAAAAATAGGGACCGAGCCTTAAAAGACTGTCTACGTATGTCACGAAGGAGAATTCAGGTCTTA
CGTAGTTCGACCGACTTGAATCTCTTTTTGATTTGAGGTAAAGGGTTAACCTTTTCTTTTTCTTACATAAGAAAGTAAGA
TATGAAAAATGAAGTTCGAATTTTGTTGAGAAACTAAATACTCGAAGGGTATTTGGACGCACTTTTGACAGTGACTTGAT
ATTTATGCTTAGGGGTTCTAAAAACAATTTGAAGAGTAGTGAGCTAGAATATCTCCAAATAAGGCAACATATTCACAGGC
AGTTATAGCAGATAAACAAATATTGCGCATTCTAAACAGATATGTGACTCTTTTATGCCAAGGGTAGGCCTAACGATTTA
AAAGATGTATAATGTCATTTAAAATATTGCATTGTCCCCAAAACCAAATTTATACAAATTTTACGAATAAACTGAATGTG
GATACATAACAGTGGAAATGGGATACAAAATAATCAGTCTCGCGCAGGGGTACAATCTTAAACTATGCTTCCTTGGAAAG
ATCCTTCGTTCATGATTTTTGTCATCTCCGAATGTCCACACTTTTGCTTGCAATGATAATTTGATCCTTCTATGACTCGA
ACAAACTCTAAAACTCCCAACCCCAAGTGACAACGATATTTTAAACAACGTATACATCCTTCAAATTTAAATAGATAAGT
ATGATTGTCTTTTTAATGACCAATGGGCCAAATAGACACAAGGTGGGATTCTAATAGGCCCAACACGCCTTGGGGGTTGG
ATCAACTTAGTTCAAATGCGCTAAATCTTGGATTTAATTTCGCTCTATGCTAGTTGACAAGAGTGGCTTTCGAGAGATCG
GGAACCCAAGCGGACAACTTAAGCCGAAACTCACGACAACCATTGGACGCCTGATGTACCAATAAATTGTGGATCATTCC
GAAAAAGGGTAGAGTATAAAAAGCCCGGCTGCGTTTATGCAGAAACCATTCCTAATATACTATACATACAAGTTGAAAAA
TGTCATGAATGCAACAATTTATAATTTGCAAGAATTGAAACAAGTAACACTTAAAATACATAGCCAAACAAATCAATTTT
AAGGTTAGAACCCATTCAACTCCCCAGCAGAGTCTCCATTTCTGTTTTATTTAAAAATGAATTTAGACTAGTTTTAGAGT
CGCCACTTAATTTTTAAAGTGAAATTAAGAGAACTATTTTTTCCAAAAAAGATTAAAATAGAAATCTAATGAAAGTATTA
AAAGGAGGTTTGGGGGTTCATATTAGCATTTCGGGAAGGGTTTGAAAACACCTGAAACGCCCGCTAACGTGCAGTTATCT
GGCAATTAACTATTTGGCTAATTATTTTTAAGAAAGTATACAAACTTGAATTAGAGAAAAGTAAAAATATTTACTTAATT
TTAAATTTTTAATTCAAAATGGTTATCTTTTGGGGAGTTGAATTTTTGAAACCTTAAGATTAGTTTTAACAAATAAACAC
ATAATGACAATTAAGTAGATAGGGAAAGAAGATTTGGGCCCAAGTCTGGATCTGTCCGCCTGGGCCAGTACTTGGGCCTG
ATTTCTGCTTTTTGGACCTTTGGCCCAATAATTGGTACCTCTCCTAGAAATCTGATTTTTATTGGACCTTAGGCCCAATT
CCACCTGTCTTAAGAATCTAACAAGATAATAGATAAGTGGGATTAGCCTCAAAAGTAACAAAATACAACTTCTGAAATTA
AGAGTGGGCCCTTGGCCCAATCTTTTCAATTTTCTGATCTGCCGCATATTCTTTCAATTTAGGGACATGTTCATCGATTT
TAATGGCCGACTGAATCGAATAAAAAAGGGAATTTCGGGGGCTTCATGGCCCCCTTGAAAATGCAAAGATGGAATCCGTG
AGGACTCAGGGCAGATTTCACATGCAACAAAAATGATAATAAGAATTAGTCAAAGGCAAATGACATGGAACAAATAACAA
ATTAATGAAAGAAATTTATCCAAAATTCAGATATTGAAAATAAGATAATCAATATGCCAGGGATAGCTAAGAAAAATAAA
ACAAATTCAAATGTGATATTCAAAAGGGCAGTGAACAATTAAACTATCTACTAATACGATCATTCAACAATTATCTCATG
GCACATGCTATTTGAGCCTTTTCCTGACAACAACAAAAAATAAAAATAAACATCTAATTCATAGAACATATTAAAACTCA
AACAACATCGAGGGATATTTTTAGCAAATCAGAACATACTCAAATAAAACATTTCAACTCCCCTTGCAAGTAGACTAATG
AGAACGGGCCATAAACAAAACGAACTCTCATTGCTAGCTAAATTTATATATTTAGAAGCTTGATTAAATTGGACAAAGAC
ATTCCTACTACTTTTTAAAACCTTCAAAGGAAAAATTGTACACATACAGTAGGTAGAATAAAAATAACAATAAAAAAAAT
ACTATTTACCGAGATGAGCTTTCCAAACCAATCGTAACAACAAAATACGAACAAATAGTGTCAAGATTGGGACGTGAAAA
AAAAATAGATGACACAGTTATGGACAACAACCCATCACTATCTTAGCTCCTCTTTTTTTAGAATAATATAGCCATGATAC
ACTGTCTCAAGAAGCTATAAACAACAAGCAATTTTTTAAATTAAAATCTGGGCAAAATGAAGACAAGAGCATGAATCAAG
CGAAACCTGCTATTAGAGGACTATCACGAGACCAAGAAAAATGGAGAAAATATGAACTGTTGCATCCAATGAACAATAGA
TACAACAACATTCAACCTCCAAAATTAGAGCTTTTGAGATTCTGTCTCATTTTGAAAAGTAGATAACAGTAACATTAGCA
GAACTTAATGAAGACCTTTAATGTGAAACAAAAGGATAACTGAACGAAAATGGATTCGACAATATCCAAACAAGAAAATG
AGAGAAACCATCACAAATGAATACAAGCAAGGATACAGAGAGGCGACAACACTTAAAGTAAGACGGCAAAATTTTGAATC
CACATTAGCATTACATGACCATAGAGTAACGACTTTACAATGTTGAAAACGACATGAGAAAGATGAAGGGAATATTGGAG
AGGGCGTTACTTTTTTCCAGGCAGCAAACGGAACAGACGAGATAGAATGCACTTCCACCACCGACTTCAAACTTCCACAA
ACTCCAACGAGCAATGAACAGAGTAAGGGAGTCAAACTGAATCCAAAAATCAATCCTACTCTCCGTTCTCAAGTGTAACT
TTCTCTGATTTATGTATCTATTTCTCGCTTCTTCACTTTCGCAAACTAAACTTTCTGTAGAATTTTCTACTAAAAAATGC
CAACCCCTTTCATTAAAGAAGAAGAGGTTTAAATAGGGGAAATTCTAGGGTTGTTTGGGGGAGGGGGAAAGGACGAGAAT
TTGGGTCATTTTTTAATTCGAAATTTGAATTCCTCTTAAGGATAAGGTCGAACAGTTGGAAATAGTACCATTCTCAACGA
AATGAGAATGGTATCCGTTCGATTTCGAGCAAAGGATGATTGAGCACATGGGATGGGAACATGTTGGATGATTTTTGAAC
GGTCTTTACGTACGGAATGGATAAGGGAGAAGGGGAGAGCTACGCAGGTTGGGTTCGCTGGGTTGCTGCTCGCTGGACTC
GGGTTGCGTCTGGGTTTTGCTGGTTTTGCAGCATGAAGAAGATACGGGTACAAGGGTCGTCTGGTTGTTGTTGTCTGGAA
CGCTGTTGTATTGCTGATGTTATTATATTGTTGGATATTAAAGAATTGGGCTTGGGTCTTGGTATGGGCTGCAGAAAACA
GGTAAATGCCCCAAGTTTGGTCTTTTAAAAGGTTGAAACAAGTTGATAGATTTTGGTTAAAATTGTAATTAAATAATAAC
CCAAGTAAATTTGAAATGTAACCAAATCGAATTTAATCGATGAATTTGGTCAAAACTTACACAAGACGAATTAATACAAA
TTTATTAGCGAGCTTCTTAAACTTAACGAAATGAAATAACTAACTTAAATACAAACTAATTAATTCAAAATTATAACCAT
AATTTATACTAATCTAATTTAATAAACTATTACTAAAAAAATCTTCTTGAGATCATTTTTGAACGTTCATACAATATACT
AATGATACACATAAATATTATAAAACATATATATTATTTAAACATTATAAAAGCGTAATTAAATGGTTGGGTTGTGTTGT
GAATGTTGTGGGTCTAATGGGGTGAAGTCTGAGTAATCCCGGATTGTGCTAATTGTTGTATTTTACTCGATGATGGAGCG
GTTGACGTTATTTTTAAGGGCAAACGACGTCAATTGGCCAATCTTGGCCAAATCGGGGGAAGTTTGAGTACCCTAAGGGC
ATGGGTATTATGGGTCTTGCTTTAATTTCATAATGTAAGTGTTTGATTTTGATATCGTGGGCTGCGGGCTTGATTATGAA
GTACGGGGTAAAAAATTGGCACGTTGGGCCATTTGGCGAGTTGGCTCGAGCTCGCCGAAGGGCTCGGCGGTTCGCAAATC
GTCCCCTGGATCGCCCTTTATTTAGTCAAAGGTTGAGGTTGTATTCTGGAACTTTTGACGATACGCCTACGCTCGCCGAA
TTCACTCGGTGACTCGCCAAAAGTCCCTTGTGATTGCCCTTCTACTGCCCTAATTCCCATAATTATTCTGTAACTTTCGG
CAAACTACTTCTAGTTCACTGATTGGTGTCGGCGATTTGCCGATTGGCCCTAGACATCATTGACTAGCTTTGCATTTTGA
AATTTTTGATTTTGGAACATTCGGCGAGCCCGACCTGGCTTGCCAAAGTGATTCAACGAGTCTTTCTGCAACAATTTTTC
TAAAAATTTTCTAATGTTTTTCACATGGTTTTGCAGGCTTGGCTAGACCCAATGTAGCAGGTAGAGACATACCTCCCCAG
AAGCGGGCACATGAAATTACGATAAATGAGGAAGCGACTGCTTCCTGGGCACCGGTTATAAAACTACTCCAATGGGAGGT
AAAGGCAAAGGCAAGGCGCCCGTGGTTGTGACACCTAAGGAGGAAAGCTCAGATAGTGAGGGGGTCTACGAAACACACCT
CACCACATCTGGCAGTGAGGGGGACTCTTTGAATGATTCTCAGGCTTCTATCTCAGAGCTTGAGGATGATCAGTTACTAC
AGGCCCGGAGAACAGAACTACGCTCCAAAACGATGAATGATCCGTCTAGGATCCCGGTGCCTCCTCCTCCTTCAGATGTA
ACTCTAGCACAGACAGTGGTACCAGCACCACCAGTGCATGGTCCTCCTCCCCGGTCACTCAATCGATTAAAGGTTGAGGG
CTTGAGGACTATCTTAGAGGAGAAGAGATCCATATATTGGTTCGGGTTCATCAGCAACACCATTATATCATCCCAGAATG
AGTCCATCCTCAGACACCCGAAAACAGCCTGTCTAGGATCTATCATTGCTTTCCAGAAGCTGAATTTAAGGTTGTTGATT
AAGCAGGAGATGGCCATGAGGGCCAAACAACTCCAAACTTCACTCTCATTTCTGGTGTTGATCACCGAGTTATGCAGACG
GTCCTGTGTTCCAAGAGACAAGAAGAAGGATGTGGAAGTGACACATACCTCCTCTACTGACATCCGGCATATAGAGGCTG
ATTACATGCGGGATGAGGATGACAGGAGGAGGGCAACACCGGTGGATACATCCCTGGAGGTCGACGTTGATATGTTGCCT
TCAGAGGCAATCATGCCACCTCAGGCCAGTGGGCCCTCAGGTAAATCTGGACCTTCTACTTCTGAGACCCCTAGTACATC
TGTTGCACCCCCTCCCATTAGATCTTCTACTATTGCTGTTTCTACCTCCCGACCCACTATCACTCAGGCTATGCTTTACA
AGATGGTCCATTTGGCCCAATCTACTGATGTGCATGCCTCCCCAGTAGAGGTTGATATGTCTGGGATGATAGAGCGCGTT
ATTGCTGCTACCTTAGCCCATATTAGGGTTGAGATGAGGGAGTATGGTTTTCAGAGATGGAGGGCCACAAGTTGGCATTA
GATGCCCCCGCAATCAGAGTTGAGGTTTGTGAAAAGGGACAGTGAGCTACTAATATTGTGACGGCCTTGAAGGTCGATGT
TGTGGGGCAGCGTAAAGATATGGACAAGTTGAAGTCCACTGACATGTTGATGTTGTTCAGAACGGTGGAGATTCCCGAGG
TCCCTAGCACAGATATTCCAGCTTGTTCGAAGGTGCCTCCGACTACTATCGAAGATGAGACTAGAGTTGATGATGTTATT
TCTGAGTCCAAGGCTGAGACATACGAGGAGCAACTTGGTGTTCGTGAGGAGACAATTTATGAGGATTGGGCTGACTTGTA
GGGTGCCATGTTTGAGACTTCTAGGCAGACATCGCTTCTGGACACGTCTATGGTGGGCACCAGTGGAGCCAAGGATGATG
TGACACCGGGGACTAATGCCCATACAAAGGGAGTTGCCGACATGCAGACTTCACCCCAGGCCTTGCCTGGCTGGATGACT
TTTTGCCTCCCTTTCTATTCTCATTTTAGACTGATTTTGTTTTTATTTGCATTTGAGGACAACTGCTTCTTTTTTTTGGC
AGGGTGAGGTATTTCCATACCTACCTCTTGTGGGATGTTTTTGTGAATATTGGTGTGATTTTGGTGTTTATATATATTGG
TTGTTGATAAATTGTGGTTGTTGATAATTGTGGCCCATTGTTTTAATATGAAAATGGTTTTGAACCGAATTTGAAAATTG
ATGCCACCTCTTTTGTGTGTGATTTTGGTTGTTCTTGTGCAAAGTTGAGTGTCGGTTGTGGTTAGGGGTGTTCACGGTTT
GGATAAAAACCGATCCAAACCAAAAAACCAAACCAAACCGATAAAATAAAATCAATTTTATTTGGGTTTGGTTTGGTTTG
GTTTTAGATTTTTAAAAACTGGTAGTATTTGGTTTGGTTATGGTTTTATTCAAAAAAACTAAAGAAATAACCGAACCGAA
CCGATGAATTATATACATATATTTTGTTAATATACATACTTAATATATTGTTTTTATAAACAATTTTAAAGATCTTATAT
ATGTTTTCATTAAAGTTTCGTTATACTTCACTTATTGAAAGCAAGAATGCCCAAGGTGAAAACATTTATCTTATTGATTT
CATGTAATATGAGTATCTATGACAATTCTTTGTGGGACTGAAAATGTTATTGTCTCTTCCTTCTAGGCCAATATAGTGAA
TTTTAAAGTTTTATTGAAATCGAAAGTTCGGTAATTTAAGTCATTCTAACTATTTTTTGTTTTGAATGGATTGTTGTCAT
TTTTTTCACATTTTGAATGAATTATTTCTTTTATTTTTGTGTATGGTTAATAACCGAATAATCGAACCAAACCAAACCGA
AACCGATAACCACCAAACCGGTAAGTGTATATTATATTTGGTTTGGTTTGGTTTTGATAATTTTAAAATCGATTAAGTTG
GTTTGGTTTTGGTTTTGATCAATAATCGATCCAAACCAACCCGTGAACACCCCTAGTTGTGGTCAATACCGATGACTTGA
ATAGTGCTCTTAATTGAACAAAATGATTGTACCGCTACGATGAGCAAACTAAGTTACATAGGCAATATGTGAACTTTTAG
CATCTCGTTGTGACTAGCCGATTGTCGATTAAGTCTCCTGTGATGAACATTGCATGCTAGCTAGAAAGTGTGGAGTCTTG
TTTGATAATTGTGTCAATGCCTTGTATGGTGAGGTTGTCTTGAACTTTGTGCTTGATGACACCTAGAATTTGCCATATTG
GTCCGATTGATTTAGTGAAGCAACCAATTGAAATGATCTTAGGCAAAAGTTTTGAAGAGTGAACCAATTTGACAATATAC
CTATTTGTTGCCAACCTTGTGAGAAGTGTGAACCTTGCTTGGCACCCTTTGAGTCTATCCTTTTCTTTGGAAGAAACTTG
AACAAATTTGACCTCTTTATCCCATCACCTATAACTTTCATGAAGTATTGGTTCGTTTGAATAGCCAACTTAGGCCAAAA
GCCTAAGTTGGGAGAGTGGTGAAAAAGAAGGAAAGTCAAGAAGTGTGAAAAATTCCCCCTTGATGGAGTGTTGTGAAAAA
GATGGAAACCCTCCATGTAAAAAAAAAAAGAGAAAGGAAATGAAAGAGAAGAAAAAGGTTGAAAGCGAAAAATGAAAAAT
GAAAAAGAAGTGTTGTGAAATAAAGTGTGTGAAAAAAGTAAAAGAAATGGGGCATCCGGTGATTCATGCCTAAGTTGGGG
GTGTGGTGAAAAAGAAGGAAAGTCAAGAAGTGTGAAAAATTCCCCCCTTGATGGAGTGTTGTGAAAAAGAGGAAACCCTT
CATGTAAAAAAAAAAGAGAAAGGAAATGAAATAGAAGAAAAAGGTTGAAAGCGAAAAATGAAAAATGAAAAATGAAAAAT
GAAAAATGAAAAATGAAAAATGAAAAAGAAGTGATGTGAAATAAAGTGTGTGAAAAAAGTAAAAGAAATGTTTAGTTGAA
TAATGGGTGGATTATGAACATGTTTGAATATGAAAGAGAAGGAGAAAAAGTGATTTTCAGGCCATACTTCATGAAGGTAG
AAGCCACTAAGCCTAAATGACCATACCTTTTAAACTCAGCCCCATTACAAGCCTTAAAAAGACCTTTGTGATCTTGAGTG
AACTGAAACGAATGTTGATTGGAAAATAAGGGCAAATATATGGGTGGAGTCATGCATGTGTTCATCTTTGTGAGTATGAG
AGTTGAATGTGATTTCGGGACCTTAAATTTTTGAGAAATTTTGTGTGAATATGGAATCATCTTTGTTCTGAGGGTATTTG
AATACCTTTGTTGAGCTTGAACTCGCATTTAAAGCAAGCATTGTGAGCTTGAGTACTTTTGACAATGGTGAGTCACAATT
TGAATCTTTGAGTGCACAATTGAGCATTGTATGTGTAGTTTGAACCATTTTGTGTGCATTTATGTTGAGTCTTAAGCAGC
ACTGTTTGTAGACATCCTTGTTGAACTGATGATCTTGAGTTTTACTTGAGGACAAACAAAAGTTTAAGTTGGGGGTGTTG
ATGAGTCCGAGATTTCGACTCATTTAGGGCTTTGTTTTGATAGTTTAAGTGTCCTCAAATGCATAATTTATGCTCTAAAC
TGATGTTAAGGTGTTGAATTTCCAACTATGAAGGATAAGGAGCAAGGCAAGGACACTATCAGGCAAAAAGGAACTAATAA
GCTGAAGAAGTGAAGAAAAACGATCTTGGTGATCGCCAAGACCACTCGGCGAACCGCTGAGTAGCTGTTTAGCTTGCCCA
AAGTTCCAGCGTGCCAGCCCTGGGGAAGAACTAATTTGGCGACAGGAATGGGGAATTAGCGGATCGTCTAATGACTCCGC
GATAGCAACCTTGATCGCCTAAAGTCACATAACCCTGAAGAAAAATGGCTAATGCAAACCGACGATGGATTGGAGCGAAG
GGCGGATTGCTGACCTAGTTGGTGAGACGCGGCTTACTTTGCCAAATGGCCTTTCAGGCCAAAAATTGGGAAACTATAAA
TTTAAACAGAAGAAAAAGAAGTTTTCCAGTCTTCTTCCAGTTCCCAGAGTTCTGATTCCACCGTACTTATTTTTCTTTGA
GTTTTTGAGACAAAATTTTGAGGAATTACAATTGGGTTTTCGAATTAATTCAATTTGGAGCATTGTAGAAACTTGGAACT
TTTACCCAGCTCATGGTGAATATAGTTGGTAATTGTTTTTCTCTTTTTATGATGTGTAGGTAAAACCTCAATTCTTGGGG
TGTGATCATGTAATTATTGGATTAATTAGCTTATGGGTATTGTTGTTTAATGATTTAATTATTGTTTTAATGTGGGTTTG
ATCGATAGTTGAGTAGTAATTCATGAATTGTAGTTGCAAATACAATTTTAGCAGAGAGAGGTTCTAAACCAAGGTTATCG
ATTAATGATTATAGCGTGTGGGTTATTATGGGTTAGCTCGAGAGAGTGAATCTTAACTCGCTCCTACCTATCTAGCTCGA
GAGAGTAGATACATTAAGGTTTTGGGCTATTTTGTAGTGAAAAGCTTGTCGAGGTTCGAGAGAACTTGCCTGAATCACAG
TAGTTGTTCGAGAGAAAACTATTGCACTTATGGTCTAGCCTACCCATAGTGATTCAACAAATTATTAATAAACTTCAATT
ACCCATATAGCATAATTAGCCTATAATCGATCACATCCCGAGAATTCCTCTTAATATTGTTGAAACCCCTGTTTTCGTAT
TTGTTTTAGTTGTTAATTAACAAACCAATCCCCCCATCTAACATTTGTTGTCACCCCTTTCAATTTAACTACATGCTTAC
AATAACTTCTATTCCTACCACCAATTAGATTACATTTGTAACTTCGTAAATGAATTCGAACTTGTACCGCTCCTTGTGGG
TTCAACCCCAACTCTTCATTGGGTTTTATACTAGATTATGATCGCCCACATCTAGTATTGGATGAGGTGTGGTTGATCGT
TTATCACTCCCGCTTGTGGCTATTTGATCATTTCGAGGTTGAAGACTTGGTGAGTCTTCATATTCCGAGGACTATGCCAC
TTTTACTATGCTTTTCTTATGTCTTTAGTTTTCAGACGTTGTATGTGTGTATGGATTACGTCCCAACCATGATGGATAAG
ATGGGTTTGTCAAGACTAGGATTAGACTTCTGCTTGTACATCAAATTATTATAATATGAAACTTTCTACCTTTACTTCTC
GTATTTCTATTATGTTGTGTTGTATGTATGTCAAGTGGCTTGTGTAAGGCCTCTCGAGGTCTTATACGCCATGTCACCTC
CAGGATGTACTTTGGCTCGTGATAATAGAGTAAATAATGGATTGTGATTGTAAAGAGCATCACACCTGAATTGCACAGGT
GGATTTAGTGTGCTGCAAGAAAGGTCTTTGGTATCCATCAGGAAATTCTTGTATTTTGAATGAAAATGTGAACTGTGAGA
AGGAAACCATACAAACTTAACCATGAAATAGCCAATTGAGTGCAATAGTAAGCACCAGAGTTTAGGTAGGTGGTTATGTA
TTCTTTAAAAAAAACAAAATCCAGAACATATATGGAAAATGAGTTGCAAGGAAGTGTAAGATTTTGTAGGGGATGAACAT
GGAAATAGTTGATATAGCGGTAGGGTAATAATGTGGTCGAGAAGGATAAAGCAAAGGAAGATGTAAAAATAGAGAAGCTT
GAAGAGATTTGTAGACAACACTGTAAATAGTTGCCTTGTAATCTTGGTGGGATCAGCTACCTGACCGCCTTCTCTGAATA
AATTTTCCAATGTCTGAATATGATTATCGAAATTATGCTTGGATGTTCTGAGGATTGAAATGAATACTACTATATTGATT
GTACTCACGTGTGTCACGCTCATATATGTAAAAGAAATTATATACTCTCAATTTGGAGTAATATTGTTTGTGTTGTTATA
TCATATGTTTAGTAATGGTTATTCAGTTGAGGATAGATTGAAAGGACGAGTGACATGTAAAAGTTGTTGTTTTGGTTTGT
TTTTAGATGCCGAATTTTATATGAAGGAAAATAGGAGATTTCGAAAGTTACAATCTTGATAAGTTCAGGGAAGGAAAATT
TCAGGAGAAATTTATGGAAACAGGAATTTGTGGTGGCGTTTCGTACAGTTTTGGAGATCAAACATAGAGGCGTTGTACGA
AAGATGTTGGGGAAGATACAGGAAGAACAATTAATCAAGGTTACCATTGCGCTACAAATGTAAAACAATAGTTTTTCCTA
CCAGGGACAAGTAGAATCACCTCGGGCAATAACATCATTCAATCAAGAAAAAAGATCTGCCTATTTCCTAATATAACAAA
ATCTTCTCTTCTACTATCATGTAATTGTCCACAATGAACTGCTGCAACATTGTAACCTAGAAGATAATATTAGGGTGTGC
AACTCTGCACTAAGTCTTTGTTGTTCCTGAAGTATATAGTAGAACTAACCATTAACGTGTTAATGACATCCAATAGAAGC
TTAGTAGAACTAACCATTAACGTGTTAGTCTTCTCTTCTCTTCTATTTCATTTGTTTTCTTGTTATATTCCTTGTCCTTC
TCCAATTAGTGACAACCTCAACGCTCACACGTTTTACAAACACCCCGTGTATACAGAGTATGCCAATCCTGAACAAAGTC
ACGCTAAGAATACCGAAACAGTACGATAAGTCACAATAATTGTCAATTCAAAATAATTAAAAGATATATGAAAAATTTAC
GGTCAAAGATAGACTTGTTTAAATCTTGAAATCCGAAAAGTGCCACATAATTTGGACCGGAGAGAGTAAAATAAAAGAGA
ATCCTGACTTGTGATGGCGCCACGTACCTGGGGATTCTCTTTTATATAAATATATTTGATATATAAGATAAAGATAAAAA
TAAGATTGTAATTTTTTTATTTTTTTTGAAGAGCTTAAATTAAAGGTTGTATTGCAAGAGAAACTCCTCTTTGTTTACTA
GTCAAACATGATAGAATTAAGAGAATGTTCATTTCATAATATTGTGAACCACTCTTAAATATTTTTCCGACAATGATGCG
GAATCACACAAACACAAAAGTTTCATTGCATGCCTAATTCTTTGAAAACGTTATGATCCTTTTTCTCTTTTATGACTTAA
AATTCATAATTACAAACATAGGTGGACTTCCTCTATTAGGCGACCTGCATTACAGGCGCCTTCATAAATGATTGTGGATG
TTATTGAAGAATTAGAATATCCACAATGTACAAAAAGATAAGTTCGCTATGGATAAGTTTATTGATGTCATTGATATTAT
TTTGTGGTGAGATTCATGTAGGGGCATACTTGGGCATAAATTGGGGGAGGATGGCAACACAAAAGTTTGTTCCATCAATG
GTTGTGGATTTACTCTTACAAAATGGAATTCCAGAGTTGAGACTTTTTCAACCAAGCCTTCATGTTCTTGATGCTTTTGC
TGAAACCAATATTGGTCTCACCATCACCTTACAAGAGAACTTTTTAAAAAATACTATCGAGCAAAAACAAATTGACGACT
ATATTCATGAACGTGTCAAGGTTTATTCCGAAAAAGGAGTTAAATTCAGGTAGATGTGATGAATTTAATATTCAAAACAA
GTAGATTATTATTGTTTCATTTCCAGATTTGAACTCGAAGTTATTGATTTGTAGGTATGTGTACGTGGGGAACGAACCCT
TTACAAAATCATTATATATGAAAAAACAATTTAATGGTACTATCCGTTTCCTGAATATGACGAGAGTTGCCCTTGATAAA
TTCAACCTCCCAGATATCAAAGCAACAACTCCTCATTTCACGGACGTCTTAACAAATGTTAGCAAGCCATCAGAAGGTGA
TTTTCGAGAAGACATAAAGGGGAAAATGTTGGGATTTCTTGATAGCATTAACAGAACTGGTGCCCCTTTCGTTATCCATA
TGTTCCCAATCTATACGGTTTATAGATACGGATTTGATGTGGACTTTGCTTTCTTTGATAATAAATCCAAGTTCAAAATC
GTAGATGGCAATAACACCTATACTAATCTCTTTACTTTCATATACGATACACTTGTTTCTGCTCTAGCAAAGGCAGGTTA
TGGTGATATGGAGATTGTTGTCGGACAAATTGGTTGGCCTACAGATGGATATGTGAGTGCAAGTGAACAAAATGCTGAAA
GATTTCATCGCGGACTTCTTAAATATATTGCTAAGAAGGAGGGAACTCCACTACGCCCAAATAGAGATATAGATATGTAT
CTCCTTGGCTTAACAGATGAGAATATGGTTGTTACAGATTATGGACCTTATCAACGACATTGGGGTATCTATAAGCACGA
TGGTGTTCCCAAGTACAAAATTGATTTCACCCTGCAAGACCGAGATGTCAAGCCTTCCATTGCCAAAGGTACTACTTATG
TTCAATTGTGTCATCATTCAACATGAATAATTTCCATATAATGACTTGTTAGCTATATATATATTGTAAAAAGGTACCGT
GCGAATGCCAAACAGATGGTGTGTGTTTGATGGTAAAACGGATCACAATGAGACCCTAGTGTTGCGAGATTACGACTTTG
CCTGTGAGAAATCAGACTGCACTGCATTTGGCTCTGGTGCAACGTGTGATCACCTCAGTTTCACAGAGAAGGTCTCTTAC
GCATATAATATGCTTTACCAAATGGGTAATCAAGATATGCGGAAATGCAAGTTATTAGGAGCAAAGATGACCACAAATAA
TCCTTCCACTCCAGACTGTGATTTCCCAATTGAGATCTTAACTGCAGAGGTGGTGGATGGTGGATCTGGATTAACCAAGA
AATACTAACCAATATATACACATACATTGCTTATTTCCTTCTTAATTTGCTTTCATGTATGATGCACATTCTCCATGATT
TTGAGTATGCTCTGTGAATTTTTGATAAATCTATTGAATCTCCAACCCTTATATTGGCCAAATTGTTGGTAAATCATGTT
AGTCTCATTATTGCATAGTAAGGTGGCCAGGAGGACCAAAAAGAAGAGAATCCTAGGTGGTTCAAACGGTTGTCAAGTGT
CAAAAACATACATAAACAACCCTTCTTTTTTTTACTTTCACAACTAAACTAATGGGAGCGTAAGAAACACACCTCAAGTA
ACATGTGATGGTGTTTGTATTACACTCTCTCTTTTATTAAAAAAAAATATCACATAGAAAACAATCCTACCGTGGCAAAA
AGTTAAAAATTAAAATGAAGAACAAATCAAATTAACTTATATAAAAAGAAAATATAGAATAAAATGGAGAAGGATGTTGA
TAAATATTAAGAAGAAGGAGGAGGAGAAGGAGAAGAAAATGGAGGAGGAGGAGAGGGTAAAAGAAAATATGCAATGGAGG
TGAAGAATGGAATCTAACCGATAATTTACTATCAACTCATTCAGGTACGTCCATTATACAAAACTGATGAGCCTATATGT
CTCCTAGAGCCTCTCGGACCAAGTAAGAGGTCATCACTTGGGTGTCGAATTCATCAAAAGCCTTACGTTAGCTATCCTAT
CTCTAGCTCAAGCTATTAGATGGAGGTTGATAGCTCCAAATCACTGTTAATAATCATTTTTCTAATCTTAACCTCTTTTG
TCAAACAAGTCAAAATACAGACAAGTTCTTAATGTTTCCAACCATTAAAAAGCAATCTTTACAAAAGAACCATAATATGC
AATGATCACCCCTCTGTGATAAGATTAATTTTAATGTAAATAATCTATTATCATCATCCCTACTCTAACTTCCATAACCC
TAGTTTTCAGTTAAGTTACTCATAACTAGTTATAAATAATAACTAGTAATATAATTTAAACTACTAAGGAACATTAATAT
AAAAGAAATTAAACAACACCTTTGATTAATGTAGCTCTTGCAAGAGAATCTTGTTCGCTCCACAATAATCGTCTAAGAAA
AACTCTATTTAAACCCTAAAAACTAAGAACAATGAATCTTCCTATATGCTATGAGTAATTCCTATCTTTTATGACTAATT
TGTAACCTCTACTTATAATGTCTAACTCTAAAAATGTCATCTTAATGACATACTTATAGCAATAGGATCAAAATCTTAAT
CCCGATTGAACTCTGCTTTGACTTGGTCAACTCTAGTATGGCAAATAGGGGGTTTTGCGCGGAGCGGGGTCCAATGCATG
GAAGGCTCCCTTGAATCGAGGAATCCTCTTTTGTAGTCCTTTTGGCTCCATGTTAGTTCGGGACACTCTACTTTGCATTT
CAATCCATCTTTTGGGTCTTTTCTTGTTGTATTTGGCTTAAAATCAACCTAGTCATATCTATTAGCTCATCACAACAAAT
ATACAATAAACACACAGATATTTATAAGACTATACTCAAACTTAGCTAAATAATGGATAAAATATGATGATTGGATGTGT
AAATACACCTCAGATCATCAATCCTAGTTGAGTCACCTTCAATTTTTTCTTAGTCATGGTTCCTTTCCGGGAGATTAGTT
TCATGTTGAAATGGGCAATGGTTAGGTATAATCGAATCTAGAGTCAGATTTTTCCTGATGATAGATTGGTAGGAGACTTT
CTTAAGGGAATAGTTCATGTTTAGTTTAAGTAGAATAAAGTAGGTTTGACTTAAATGGTGGTAGCTTGTTTGCTTATGGC
ATGAAACTTATTTTTGATGAAAGAATGGACCCTTTTGGAAAAGTTGTCTGAACTCCACCTGATTTATTGACATATATCTC
TCTTAATTTTGGTTAACATTGAAAATTACATGATGCTTAGAGTACTAGTTTGGGAGTTATAATGAAAGCTAAATAAGTCT
GATGTCATTGTGTGTGTTAGGACTTGGTGTTAACACTGTGTTTATGCATGTAATCCAGAACTTGTCTGGTTAGTCATGTC
ACATGTGTGAGGATAGCTTAGTTATAGAGATGAACTTAGTCTTATTTTGTGAAATAAAAGTCAATTTAACCTAAATAATG
CTTCTAAATGTAAAATATTATTCTTAGTCTCCCATATTAAGCTTTTAAACTGTTTTGTTGGCTAATTGTAACTGCAATAT
GAAGCCTAAAAAGCTTAAGTTGGGGAGTGTTGGAAGAAAAGAAAGGTGAGAATAGATGGTTCAATCCTAAGTTGGGGGTG
TGGAAACAGTTATGTCACGATGTGGAAGAAAGAGAAAAAAAATAGAGAAAAGTGAATTCGGAAAAAAGCCAAACACTACT
ACGGGCCCGTTTGGAGTAACTTTAAAAAAGTAGCTTTTTAAAAATAGTTTTAAAAAAGTCAAACTTGAGTGACTTTTAAA
TTAAAAATGATAAGCAGAGAAGTACCTACTTATAGCTTTTAACTCTTTTTTTAAAGTTAATTTATACTTACTTTAAGTTA
TTTTTTAACTTAGTCAAACACTTTCAAAAGCTAAAAATGACTTGAAAGTAGGTATGACGAACTTTTAAGCCAATCCAAAA
AGACTTGTAGTAACAAAGAATTATAATTTTATTGGCCATGAAAAGTTGTTTTAACATCAGAATTACAGAAATAGATTAAA
GAGATAAGCAACTAATTAACTTCTCAAAAATGACAGGAATTTTGTTGCAGCACACTGGTATTTTGTACTGTAGTTAAGTT
TAAAGATTTGATTAACCTCTAAAAGAAAAAAAATAATAGGAGCAATTACAGCAAAAAAAAGATTAAAGAAGTCCATGAAA
CTCAGGAACTCCTTGACATGAGTGTACCGAAAAGTTTAAGCTCCAACTTTCTCAATGTTTTCTGAGATAGTTTTCATCCT
TGGTCGAATATCTGGATCTGCCTCAGTGCATGCAAGAGCTACATGAAATACAGCTAGTACTTCCTTCTTAGCATGGACTT
CTTGAAGCAACATTGGTTCTACCATATCCGACAGTGGATTTTGCTCCTCGAATCCCTTTCTTACCCATCTTACAAGATCT
GGAACCTCCGTTGAAGTGGATGTTGTAGGAACTGAGAGGTCAGGAGACTTTCCAGTCAGCAGTTCAAGCAAGACCACCCC
GAATGAGTACACATCCCATTTTTGGGTGGGTCTGTTACCAGTGATTCGAGCCTCTGGTGCTCGATAGTTATTGGGACGTT
CTGGTTGAGCAGGCTTCAAGTAAGGAAGAGCTCCACCCATAAATCCACCAGAAGAGGAGGGGTTGTTTCCCGTGATATGG
ATTAATCGATTGAGGCCAAAATCAGATATATATGGCTGCAGTTCAGTATCAAGGAGAATATTGGAAGGTTTGACGTCTCC
ATGGACAAATTTCCTTGGGCTACACTCATGGAGATAGGCTAAACCTCGCGCTGTTCCCTTAGCAATTTTCAGTCTCGTTG
ACCATGTTAAACTAGGTGATGGTTGCCCATTTCTCCCTGTACAAACGCAAACGAGATTGTCATCACAACATTTACCACAG
TATGACGAAGAAGATACAAGTTAATAACTTTTCAGCTCAATAGGCAAATCGGTGTTCACACTAATTTGGCTAATCTCAAT
CAGCTAGAGCAGGAAACTACTGTCACTACGTCAATACATACAGATCTAGCATGGCAAAACAATTTGGAAAAAGAGATGCT
GAAAGAAAACACTCCTCAACTTCTTCAGAATGCAAAAGGTAAGTTACTGTACTGTCAAATTCCAGCTACATAATTTTAAA
AACAGGTAAATTAAGAAACTGGGAACATCAGGTACCATAGAACCAAAGGTCATCATATATATTTGTCTCAGAAAGCAAAC
AGTTACTCTTGGGTAACGAATGTGTTATAGATTCATAGTGACATGTATATGAGGCAGTGAAGTAGATATTCATAAATGTA
AACAACGATTTGTATCAGGGGAAAAAATCTAATTCTTTTTAAAAATGTAACATTCAAGCAGCTATACCAACAGCAACAGT
GCAAAATTCAATTGCAGAACACTAATTTTTAAAAATTCGAAGTCTAGAATCCATCTCAAGGGAGTATAAGTCCCGCTCAT
GCTAGATGGTAGTTACCAGACCAGATACTGCAGATTCCAGTTTGCTTCAAAAAAGTAAACATCTGTAAAGTCAAACTGCA
CCAGGCGGAGCGATTCGCAAATTCTTGAATATTAGTATATGCAAATCAGGTAATACATCTCTAAAAGACATAATAAAACA
ATGTAATATCTAGACTCTTTTGAGAGACAGAATACGTAACTCCACAACTTAAGGAATTGACCTAGTACATGACATAATTC
AGTTCTTGGCCCCTTGTACTTATTGGTTTGCTTCTAATTGATGATAAATCATTTTCCGCAAGGTTTATCGGGGCAGTCAA
CCATTTGTCACATGAAAAAAGAGAGACTAAATTCTTCAAAACATGCCCAAATGCCCTTTCTACCAGGTTCGATATGATGT
CAACATATGATTATTGCATCGGCAGTAAATCGTTAAAGTCTGCAAATTGACTTACGCTGGATCATTATAAGTTAATATAC
TACGATGTGCTTTAACATCCATTGAAATGGATGGAAAATGTTAGGTTGTTGGTTTACCCTTTATGCAGATAACTTTTCAT
CTATGATACATAATAAAGACTATCCTATCAGCTGATACAATTAGGCAAAAATCCTACGCAAATTATCAAGTCGCAAACAA
AACTCATCCTTCACTCAAGGATTGCAAGCACATGGGACACATTCAATATAAAATTATCACTAGATGGCATATAAATAATT
GCTATTCAAAATCATTAAGGAACACACAACAGCTAAAAGTCATTATTTTGTCATCGGGAATATATTAAACAGTTATACTA
GTGAATAAATACTAGAATATCCCAAACTGCTAACTAACCTAATACAAAAAGTCTTGTACTGTATTTCCACTCCTCAAAAG
AGTGATCAATAAGTAAAATACCAATCCAGCAAAAGAATTACACTTTACACATATCGATCTTGGAAAGTACGAAACATCCA
TCAGTGTATCATGCTACTAAATGATAAGAATATAGTATACCCGGATATCTAAAATATGAATGTGTTAATGATTCTTTCAA
CAGGTTATATCTACTAGACAAACAAAACTGAAGATGTTTTACTATAATGAAAAGCTCACCGTGAAGAGCAGAAGCCAAGT
TGCCGTTGGAAATGAAATCACTAATGAGAAGTTTCTCATCAGGAGCCCAATAATAAGCTCTTAACTTCACAACATTAGGA
TGCTTAACCCTTCCGATTGCCTGAATCTCAGCGACAAACTCCTTATATCTCTGTTCCCCACCTTCCCCTAACCTCCTCAC
TGCCACTGGGATACCATTCCCAAGCACAACCTTGTACACTATCCCCAACCCACTCTTTCCCAATACATAAGCAGAAGCCC
TCAACAGCTCATCAAGCTCAAAGCTAAAACCTTTATCAATAGCCACAAGATCACCCTCCCCACCACTAACACCACCACCA
CTAGCCCCACCGCCACCTCCCTTCTCAGACTCAACTTCCGAATCATTATTTGGAAATCCATTAATACATGGGAAATCACA
AAGCATTCTCTTCTCATTTCCACCAAATTTCCCTTTTCCAGTACAGCTGCAACCACCAGAGTCTTTCTTTTTCCAATACA
AGTAAATAATCACTAGTCCTATAAATGCCACTCCAAATGCATCAGCCAAACATATCAATATAATGAATCCAGGTTTTAAC
CCCTTGCGTGAATTCGTTCCCTCGTTATCAGACGAACCCTGAACTTGTGTTGAATTGTTTGAACTATTTTTACAGTTTTT
TTGTAAAGGAAATCCACATAACAAGGGATTATTCAAAAAAGCCGTCGGACCTTGATTAGCAAAAGAACCCGTCTGAGGAA
TTTCACCAGATAAATTATTATTCCTTAGATCAAAACTAACAGTTAAAGGTAAATCACCTACAGATTTGGGAATTCTTCCA
CTAAAATGATTAAAAGAAAGATTCAAAGTTCCAGATAGTGACTTCAATTCACCAATATCTTCAGGAATCGAACCATTGAA
CAAATTCGACGAAAGATCAAATTGTTCCAAATTCGCCAACTCCGGGAACACCCCCACCGGAATCTCACCGGAGAATTTAT
TCCGAGCTAGAATAAGCCTCTGTAACTGCCTACAATTACGTAGATCCTTAGAGAAAGTTCCAGAAAGTGAATTATCAGAA
ATATCCAAATTCTGCAAACGAGGAAGATTACAAACAGAAGGAGGAAGTATACCAGAGATATTATTATCATACAAATAAAT
ACTATGAAGCGACGTCGCATTGAATAAAGGGTCAGGGATAGAACCGTAAATATAATTTCCATGAAGATTCAGTCGCCGGA
GATAGAGTAACGTTCCCAGCTCAGACGGTAAGTATCCCCGGAGATTCTTACCGGAAAGAGTAATCCCAACGACACGTGGC
TCTGAAGAACCAGAAATGTTAGCACATGAAATGCCAGTCCAAGTACAAGGAGTATCATCGTTTTCATTCCAATCGGAGAA
AACTGTACCACCACCGCCATCATCCATGGCGGATTTTAGAGATAGAAGTGAAAGTCCGTCGGAAGTTAGACAAAATCCGG
TATGAGAATTGAGTAAAAGAACAAGAAAAACGGATATCCTCCACATCATTTGTTGGGGATTTTTTTATTTTTGACAAAAT
TGAGATACAAATAAAAATAGTAGTAATGAACTTGTTATACAGAAATTTAACAAAGAAAAGAGGAGAAGGGGGAGTTGGAG
GTATTAAGTAGGAGAAAGAGACAATAGCAGGAAGAGTTTGATTACAAAGGGGTCCACTTCGCGCCCTTACTAACTGAAGT
ATGTGGTACAATTAAAGCAAGTTTTAGAAAAAAACTAAAATTTAGGTCAAATTCTAGTATTTGAAATTTTTAAAATTATC
TCAAACTTTTATATTTTATTTTAAATCATTCATTTTGTACTAGTCTCAATTAATATATATTTACAATCAACTACATTACA
AAGAATAACTTGTTTTTAATGGATTATTATTTATCCTGAATCAGTAACACATTTGAGTATGCAATTATTGTACCATTCTT
GTTCATATTGTTGTTGATTGTCATCAATTATGTTATAATGTTATTTTTTTTAACGAAATATGTTCTCTATAGACTTATAA
TACAAACTTATGGGTAATTTTAATAATTTATTAAATCTATAGATATAAATTATATTTTATAGCCGTGTTATAGTATAAGT
ATATAGTCTTTTTACTATTGGCTATAAAAACATAAGTATATAGTCATTTCACTATAAAAACATAAGTATACGACTCATCA
GGCTCATAAGATTGGAGGTTCGAATCATGTCCCCACCTAATCAGTGGAACATTGTTCACCTGAATAGAAGGCCAATCTCA
ATCCGTCTACAAAATGGGGCTAGTGTTCAGTCTTGATTGGTTTATCACCTTACTATAATGACTATACAATTTCCAGACAA
ATATTATTACTATAAAATGATTTGAGTATTAGATACAAGATTATTTGCCCTTCAACTTTTAGCTTACTTTAGTTTGCTTA
TTATGAAAGATACTTGTATTTACTTTTAAATGATTTAAGTGTAAAAAACTTTTAAATAATTAACGTGTAAAAGTATAACT
TAATTTTGCGCAGTATAATCCTAAATTTATAAAGGAGACAGGATTAAAGAAGTTGAGTTTCTACGGTAAATTTAGTTATT
TGTTTGAATTTTATTTTTTAATTATATTTCACTTACAAAAATTTAAAAATCATAACAATTAGGTACTTTTTGAATTGTGA
TAGTGTTATTATTTTTATGGAGAGTATAGTACTTGCGTAGCTTTCACTTTCACTTTGAAAGAAACTTGAGTTACTTGACT
TTTCCCACCAAAAAATGATGGTTATTAATTAAGTACTAAAATAGTTTGTTGTCTGTATGTTCTGATTTTTTATATTTTGT
ACTTTTGTCCCATTGGTAATGTCATTTAGCCAATTCAAGCTTTCTTTTCACCTAAGCATCCGTTAATGTTTTTTTGTTTG
TTGTTTCAATTATCAATTCAAATGTGTAGTAGGGAGACTGTTTCATTCTTAATTAAAGATCTCGGGTTTGAGTTTTGTGT
ATGAAAAAAATTATGTTGGGAGAGTCACTCTTAAAATGAACTCTGCAGTGCGTGATTCAGATTTAGTCGGAATTTCAATA
CATACATTGAACACCGAATAAAAACTCAAAAAAATAATTATCAACTCAAATAACTGATGTGTTGATTATTTTGATGTAAC
TAGACAAAATTGGGATTCATATGTTATAAATGATCAAGTATATACTATATTTTATCTTCCTTGAATCTCACAAATCATAT
GAGTGAGAGCATTATACAACAAATTTTACTATTTCCTCGTATTAGTTGATCATTTTCTATTTTGATAGAAATTATAAATA
AGGAGATAATTTTACTAATTCATCCCTTGAAAAACTTCTTGGAATTTCATAAACAAATGTGAACACTTTCAAAAAAGAAT
TAATTGTAAAGATAAGAAAGAAAAATTTAATTGTTGTTTTCTTGATTTAGTAAGGTAAATAACTAATATGGGACAATTAT
TTTTAATATAATGATCAACTAATATGAAATAGAGGAAGTATGACTGAAAAATTGTCATTATTTAGATATTCTTTTAATAA
TATTATGAATTTCTTATTTTATCTTTGTGATTTTCAACACCATTTTGAGATGTAAATAAAGAAATTGACATAATTATATT
CATGCAAATACTTGGTTTGTGCATCGTTGGATGTTAGTTGATGGTTGGGTTAGTTTCTATATTCCATGGATAATAAATAT
TACTCTTATATGCACATGAATTTAGAAATTTACGAGTGGTATTTAAAATTTGACTAATTTTTTATTTTTCTTTTTATGGA
CCATGGATCAATGTATGATATGTGGATGGTGTCGAAAGGGAAATTTGATTTGTTTAAGATTTTAAATTTGTGAGTCATTA
GAAATACTATTTATAAGATTTTTGTAATGAAGAATAACTATAATTAAGTTAGCTTTAGCTTTTGATATTTTTCTCTTTAG
TTTTCAAGATTTTGTCCTCTCGATGGGAGAATGAAATCATTAGTGGAAAGATATGTTGTTCGATCTGCTGGGGGGAATGA
AACCAATATAGTAAGTATCGGTAATCCCCCTGGCTGCCTTTCGAATGAACACATAATTTTTTTCATCTTTTATTCAAAAT
AAGCTTTATAAATTCAATTAATTCTTGTTATCATTCTTGAATTATGAATAGTTAAATCATCTACTGAGGTTGTCGACCCT
ATGAGAGTATAGAGTTCCACGATTTTTGTATGTTACATGATTTTCATAAATTAGGGTATCAAGTTATTTTTTGATTTTAT
TAATTGGTTGGTGATTGTAAGCATTAACTTACACCATAATATATTTGTTTTGCTTGGAAAAGCAGATTAGAATTTGATAA
TAAAAAAAATAAAAAAAAATAGTTTGTATGAACTCAAGGTGCTAACCTTTGCTTAATAATTTCCTTAGGGATAAGTTAAA
TTTACATGATATATAATTAGTCGTTCTTACCTAAATAACTTGTACAGATTTGAAAAAATTATATTGAGATAAATCATTCA
AATCTTGGATAAGATTGAGTGAGTACTTCATCTAAAAATTCTATTGAGACTGAATGCATATCTAAAAATCTGATTATCTA
TAATTGCATTAAAACTGAGAACGTTGCACCCCATTGTGGGGACACAACCATAGTTCTTTAATCCTTAGTTTAAACTCAAG
TTAGTACTTCATCTTAAGTCTTAGAATAAAATAAAACTTTTCTACTTTAACAGAATAAAATTTAGACTGTCAATTAAATA
TTCGTTTAATATGTAGTATCTCCCTATTCTCTGTGATATTCAGTCCAACCTTATTTGGATTATTGTATTTGCATACGATA
ATATTACATCATCTTAATGTGTAATTTAAAATGTATCACTTTGCAGCCTCTACCTTTGTCACATACAATATCCCTAGCAG
TGAGAATGAGCACTTACTCTCTTGATGATGTTGAACGAGTCCTCACAATTTTTGAGGGAGTGAAAAAAAATTAGAACCTC
AATTAAAATTAAGTATGCACGATAAATAATAAAAGAATAAAATTATCCAAAATGTCACATAGTTTGTTGAAGATAAATAC
AAAATATTTTGTACTTATCCGCAAGACTATACTATACATGTCTCTTGTACCAACGAGTCCAAAGAATCGAGGACTTCCAT
ATAAAATTATCACGATCCAAAAATCTACAAGGCGTGAGAGAACCTAGACCTAAACCAATAACGAATTTTACTCCAATTTA
ACAATTAATAAAAGGATACAAATGTAAGAACGATAAATAAGTCATAATCAAGTCTCATACTCATAAAGTACAAAGAATAT
AACCAAAAACCTCCAAAACTTGAAAGTTAAAAGTACGAGAGTCTCTAAGATTTAATATACAAGTATGAATCTATCAATAC
ATTATCAAAAACAAAGTACATGAATAAATATAAATAAAAAAGATATTGATATCGCAGATCATCCAGGAAGCTCACCATAA
TATCTCATCAATCCAGAAACACACTTAGACAACTCTTTGAGCTTCACTCATACGCGACTCTAAACCAACACCCAATAAAC
GGAGTAGTACATGTAGTATGAGTACAAAAATAATGTGTACTCAATAGGTATCATAGACTCTCTTTGAAGTAGTAATGGAG
TTTTAGTAGTTGAAAACTCAAGTGTTAGTATAACACAAGTATAGTTCATAAAATGAACAATTAATCAACAATTCAAGCAA
ACAGTTTCAAGTGCAAAGATAGAGCTTTCACAAAATACAACCACGAGATAGGTAACACGGTCCAACAATTCGAAAATGAT
GAATTGAATATGATTGAATACAATGTGATATAATGTCATAACTACTCTTAACCTCATGCATTAACTAACTTCTCAAGGGT
GTCCGAAAGTATATATAACGTACCCATGAGGTACAACTACATTGTACATGCACCACATGGAGAATCTTAATAGCTTTCCC
TCTTTTTGAATCTTTGAGTGCTTCTAATCTATCAAAAAGCTTACCTTAATTAGTACCTACATTGGTATATGAGTCCATCA
ATGCCCATTTTTCATATAAAAACACTAGTCCAAAAGTCAACCTCAAGCCCCTGAGGTTGAAGCTGAAATTTTCTTTTAAA
ATTGACTTATCTATAACCTAGGGATCTCAAATATCAAAATTCAATCTTAATTGACTTCCAAATTATCAATTTGCATTTCT
TGATTCTAGATCTAAGATCCCCAAATTTCATAATCAAAACCCATGATTTAAGCTTAAAAACATGTGGGTAATCATGTTAA
TCATTAAATAATGCGATAAATCACTTATCAAAAGTTTTTAGTCATTTCTAGCACAATAATTCGAGCTATCCAAGCTCAAA
AATCCTAAAAATAGGGAAATAACTGAATTTTTTTAATTTTGCTAACTTTATACCTAAAGCATAATATAGAGCGGTTGTGG
CGCAATGTGGTCGCAATGCTATGAAGCAATTGTGCAAAACATGGAACCTAACCCTCAGTTTCCTCCCCTTGTGTGCGATC
GCTCCCCCTTAGTGTGATAGCGCAGGCCACAATTTAAGCCCTTTAGTGCGATTGTGCTCGCACCAAATATAAAAAAAAAA
AAAACTGTAATTATCAAATCTAGTTTTTACCCTCCAAAATTTATCCAAATTCGTTGGGATGTAAGCTAAATATACAAATC
ACTCCTAAAAACACGCTACGAACCCCTTGGAATACTCAAATCACCGATCTAAGGTCATGTCGATTCATTATTGACAGTGG
TCAACTTTTTAACTTCAAATTAACTAGTAAGCTACTCAAGGGTCTGAACACTACTAAGGCCCCATGGAACAGAGTAAATT
ATCCGACGAAAAATCATCTTTCGACCCTATTAGGGCAGTCAAACCTCAATTCGAAGTTCGTTTCTCAATTTTATTTACTT
TGGTCAAACTTCAAATCATAAATCATATTATAAATCAACAAAAATATTTTTTTAAGGAGAAGAGGTCCTAATACTCAAAA
TAACTGAACGAGTCATTACAACATCCTTTGAAAATTATTCATATTACTATATATAATAAGTGGGAATATATACTATTTAG
CACATGACAAGTGTTACATGAGCTTAGATAGTGTTGTACAATCTTCTTTTATGGTTGTACCTTTAAAATTTATATTATTG
GACAATTTAACACCATTAATCACAATAATTAATAAGTTAAAACATTTTTTTTTTTAAATATGAAAATTTGGATGACTCTC
CAAATTTTATTTGTGTCACATAAATTTAGACAACAAAAATAACATATATTGGGTCCATTTTAATTTATTTGTCTTTATAT
ATATATATATATATATATATATATTTAAAAATTGCGTATAAATACTATAAATCATGATAATTGACAACATAAAATATGTT
TTGAAAAAAATACAAAAAATTCCACTGATTCTTCAAGTGAATATATCGTAAAAATACTATAAATCATGATAATTGACAAC
ATAAAATATTTCAAAAATAAATACATATAAAAAAATTCTATTGATTCTTGAAATTAATCTATCGTTACAAATTATGTATA
AAATATAATAAATCGTGATAATTGACAACTTAAAATATTTATTAAAAAAACACAAAAAAAGAAATTGACTGATTCTTAAA
ATTAATCTATCAATGTCACATAAAATGAGACAAAAGTAGTAATATGTATTATTTAATGTGAAATTATTGAAAACTACGTA
AAATGTATTGTAAATCTTAACAATTAACAACATTTGATTGACTCTTAAAATTTTATCTATGCTACATACATTGAGACAAA
CGGAGTAATATATATTAAGTATTTAAAATTACGTACAACCTTATTGCTTTCTGTAGGCTTTGAATTATCGTGGTCATTTT
TTAGGCTGATACAAGCTTTGTACATTTTCTATTTAATTTTTTTAATATTATAAATCGCAATAATTAATAATTTAAAATAT
TTAAAAAATATATATTAAAAATTGAGTTGGTTTTAGGAATTTTATTTATACTATATAAAATGGACAAAGGAAGCAACATA
TATCATTTACAAATGACTTAAAAAGCATTAAAAATTACAATAATTACCAAATTAAAATATTTAAAAGCTATTTAATAAAA
TAGCTTCACTCTCAGAATTCTATCAGACTCACATATATTGGGACAGAAAAAATAACACATATCATTTTAAAATTATCAAA
AAAGTATTATAAATAATAATAATTAACAACTTAAAATATCTAAAAGACATTTTAAAAGGGTTAATTTTGTAATTTTATCC
ATATCACATAAATTAGGACAAAGTGACCAGTAATGTAGGTTATTTGAAAGTTACATAAAATTATTATAAATCACAATAAT
TAATAACTTAAAACATTTTTAAAAAAAATATGAAAATTTGGATGACTCTCCAAATTTTATTTGTGTCACATAAATTGAGA
CAACAAAAATAACATATATTGGGTCCATTTTAATTTATTTCTCTTTTTTTTGTGTGTTTTTTATTTTTTAAAATTGCGTA
AAAATACTATAAATCATGATAATTGACAACATAAAATATGTTTTCAAAAAAATACAAAAAAATTTCACTGATTCTTGAAG
TGAATCTATCATAAAAATACTATAAATCATGATAATTGACAACATAAAATATTTCAAAAATGTTGTATGTGGTAGTCTTA
TTATGCCTTAAATAGTGTCAAAGAAAGTACAGATTTGTGATAAAAAAAACTTATTCCTTTATCCACGCAAACAATCTTTT
CAAAAACTCCGTTATTAGCCCCAAAACATACTATTTATATTATTGGGCTCGTGCATAGCACGGGCACCATTATCTAGTTA
TACTAATAAATACCAATTCGAGACAGTAAATAAAAATTTCTATTAAACTAAGCACCATAATTTCAAACTCGAACTATTTA
CCTATGAATTAAATTGTGACTATAGATTCACAATAGATCGAGAACCCTTGCTTAAAATCTTGCATACCAGGCCACTATCA
CTAAGCTATAACTTTAGGGGCTTACACCTAATTTAGCAATGAGTATTCATGGAAATTACTATATCATGCATTGTATAATC
ATAACTTGCTAGTTGTTAGGCTTTGCTTTGGAATTAATTCAAGCAAAATATAAAACAGCATTATACTATAGACTATAATC
CAATATAAATTAGTCAAAATGGGAAAGTGGAGCCCACTATGCAATTCATATACACTAAATCAAAAAGTAGTACAACTAAG
TGCTATTTGGAGTTCCCTTTTAATCAAAGATAACATCACTGCACTATGGATTTTTTTATTATAGTTTTTATCTTTACCCC
CTATTCATTTCCCAAAGGACTTTTGACACTTCCTTGCCAAGTAACATGACTCATCAAGTATGAACTTGTATTAATAATAA
TAAAAAATGTCAATATGTATTTCTTTAAACAAAAAAGAGTAATAAAAGTACCCTTAAAAGTATTTGAAATTGAATAAAAA
CGTGATGGATCAATAGTTAAGTTTAAATATGTCTTTATCGTCAATAATTTAATCCCAAATTACCCATGTAGCTAGTAGTT
TGATTCAAAAATTTCTTTTTTTTTTCCTTTTAATACACACTTCATTTTTCTAATAATTATTCCCTAATTGTTACTTTTGG
TCAAAAATGTCTTTTTTCTAATAAATATATTATTATTTTCTTTTAAAGCACATTCTTTTTTCTAATAAAAATATTGTAAC
CCTTCATTAATTTTCATAGATATTACTTATAATTAATTTTTATTTCGATAAAAATAAAATTCTTTTCTCTTATAAAATAG
AAAATATTTCTATTACTTAATCTTTTTCGAATTGAAGAAGGATAAACATTTGCTCATATAAATTTTGGCTTCAAAGTTAA
GATACAACAATTATAAAGTCATAAAACATGAAAGTTTATTGCATTGTTTCAAATCACAAAATATTTTTAAAATATTGTTA
ATGAGTTATTGTTGACCTTTTTTCATTTTAACTTTAAAAATCAAGGAATATGTTATCAAATGTTTATCCCACTTCAATTA
GAAAAAGATTAAGAAATAATTTTTTTTTTTTATTTAAAAAAATATTATTATTTAAATTCAAATTAGTAATGAGGTATGAT
TTTATATGTATGAGTTGTATTATAGGTATAAAAAGGGGGAAATTATGGAGAATAACAAACATTTAGCNNNNNNNNNNNNN
NNNNNNNNNNNNNNNNNNNNNNNNNNNNNNNNNNNNNNNNNNNNNNNNNNNNNNNNNNNNNNNNNNNNNNNNNNNNNNNN
NNNNNNNNNNNNNNNNNNNNNNNNNNNNNNNNNNNNNNNNNNNNNNNNNNNNNNNNNNNNNNNNNNNNNNNNNNNNNNNN
NNNNNNNNNNNNNNNNNNNNNNNNNNNNNNNNNNNNNNNNNNNNNNNNNNNNNNNNNNNNNNNNNNNNNNNNNNNNNNNN
NNNNNNNNNNNNNNNNNNNNNNNNNNNNNNNNNNNNNNACTTACTCTATATGTATATTCGCAAGTAAATATACAATTGGC
TGAAATATATAAATCGCAAACAATATTATAGCTATAGAGCACAATTATTGAAACTAAAATTATAGAGTCTTATTATATCT
ATTAAGTTCGTTATTTCTAAAATTTTCTCATAAATGTATAAGTGGGGCCTTAATTCTATATACTGTCCGTGCTTGAATCC
CTTTTAATTTTATCCCTTCAGCATATACCATACTTCTTCTTTTTCTATTGGTTGTTTATTAAAGAGGCTCTGTAAAGTTT
ACAAAAATACAATGATAATTTTATTATATTATTATAAGTTTAATATATTAAAGAATAAGTTAAAAATAATTTTAATTAAT
AATAAGAACAAATTAAAAATTAATGATAAATTATCTTTTATTTTTTAATCAAATAAACAAATAAAAGTGAGTAAGTGTCA
TTTTAATTTTATTAAAATTAATCTATTTCCTCGATTAGAGTTCTATTGCAAGAATTTTGAAAGGTACTTCCGTAGGACTC
AATTAAAACACTATTATTACAATTTAATACTCCCTCCGTTCATTTTTAGTTGCTACAGTTTGACTTGAAATACTCATTAA
GAAAATAATTAATAATATAGATATTTTACCAAACTATCCTCTATTAAATGATGTCTTAGAAAATGATTTGGAAAACAAGT
ATTGAATATTGAGGGTAAAATATGAAAAAAAATTATTATCTTTTCTTAATATGTCAGAAGTGACAAGTAAAATGAAAATC
TATTTTAGGAATAAGTGACAAGTAAAAGTGAACAAAGAAGTAATATACTAAAAAAATAATTAAGAAAAAATTCCCTTATA
AACTTTGCATGATTTTTTAACACATTATTCTAGATATATTTTTATTAAAAAAAAAGTATAGCCTCATGATTTAACTTTCA
AAATAACAAATAAAATGAAAATATTGAAGAATGATTAGGATCTTAAATGGGAATAATTGAAATATAATTAATTATTTTTT
CTATTATTTTAAATTAAATATTATGACATTTTATCATTAAGTGTAAGTTAAATAAATTATAAGTATTAAATTAATGTTAT
TGAATCATGCACGGGACATTAATAACTACTCATTTATTTCATATTAATTGGATTTTTGGAGCTTTTTTTATTGTTCAAAA
TAATTGAATTGTTCAAATTTTAAGATGAATATTTGAAATTTTATTCATATTTGTCTTTTCTTTAATGCAATTTTATATTT
TCTAATAGATGAATTACACTATTTACAAAGTTATATTTATGATTTCACCAAGGTCAATAATGAAAATTATGGCTTAAAAT
TTGAATTATGTCCTTGAATGTTTTTTTCTTAATATGTGTGTATTACCTCACAAATTCAGTTAATATAGATAGACTCCCTT
TGTCCCTAACTACTTGTCTACTTTTGAATTGACATAGTTACTATTTTACCCCTATTAATTATGAAGTTGATGAATTGAAA
ACTTAAGATTATCAAGAAGTTTTACCTTTTTCAAAATTAATGAAAAAGGATATAATAGGTAAAAAAAAAATCATCTATTG
AATTGTCAAAATGAACAAATAAAAAAGACAACTAAAAATGGACAAGTAAAAAAGGAAAATTGGACAAGTAAATAGGAGGG
AATATGAAGTATTTAGTACTTTCTCTATTTCATATTAATTGAATTTGTGAGGGAATGCGCACCTATTAAAAAACATTCAA
TTAAATTTTACACTACTGTCCTTTTGTTTATTCCCAAGTTATTCTTAAAATTAGTGCAATCTATCTTCTACAAAAGTAAA
ACTTCATTTACGGGAAGGGTGAATATGAACATAATTATGTGGTCACAATTTGGTCAAAATTGTCAAAAATATTACTCCCT
TCATTCCTTTTTATGTGTCATTCTTATTATAAATAGTTGGTCCATAATGCTCCATTTGTTTTTAATTACTTGTCCACTTT
TGAATTGACACACCTATTAAGAAAATAATGATTGACATAGTGAGTTTATCATTTCACCTTTAATTATTTTAATTACTATC
TATGTGATGCAGCATATATCCAAACACTCAAGAATTTCTAGCACCATATCGCAACGTTTGATATTGATTAGGAGATTATC
ATCTTAGGAGATTATCATCTTAGGCAGAATATTAATAAGAGGATAAATTTAATCATAGTCATGCACAACTTAGAAAAGTT
ATAGAACATGCTAATGGAGTTCTTAAATCAAGATTTCCTATATTGGATAAGATGCCTCTATATTTTATTGATGTTCAGAG
AGATATTGGGAAGGAGCGTATAAATGATATTGTGTGTTTTGCAGTTCATAATTTTATTAGGAAGGAGTGTATAAATAATG
ACTTTTTTAATCAATACGAGTCACCTCAATTAATATTTGATGAGGATGAAGGAGAACATAAAGAAGTTTTGGATAAAACA
AATGGACCTGGTTGGACAACTACAAATTCACATATAATGAGTAATATGTGTGAAAAACTTACACTTCAACAAAAGCAAAG
AAGAGGAAATACTTGAGAGTTTTATATTTTTATTATTTGATACGTTTTATAATATTTGAACATTAGAATTTGATCATACT
ATTTTATAGTTAATTATTAAATTATCTTATATCTGACCAATTGAATAAAAAAAAAGATTTGATTAGTTGAATAATTTTTT
TATGAAGAGATGTTTATGTTGCATTCTTAAAAATATTCATGTTACAATAATTTTTATTTGCATATCATATAATTTATTTA
TTTTTAAAATCAAATGTAAAGATTTAATTTCTTTTTGATCAAAAATTAATATTTTTTGTTGAAATGAAAATTTTATAATT
TTTATTAATATAAATGTTTAATTTCACATACACATTCAGATATTGACAACAAACAGTCTTAATCATTCAGTGTTCAGATT
TAGAGATCACATCTTAATATTCAGATGTGTATTCAGTTCCAGACACCTAGATCATAATGCACATCTTAATATTTAGATGT
TTATTCAGATTCAGACGTGTGCATCTTAATGGAAACAAATGAGCCTTAGTAGGCGTTTGGCCATGCGATACCATGTCACA
ATATGAAATCGTGAGATGGAATCAACGTTTGGACATGCGATTTTACGATGATTCTATCTCATGATTCCATATCATGAGAT
GTGATTCCATATTCTCCAAAAACCATGATATGAGAATTTCATATCATGATTTGCGATATTTTTAATACAAAAATTGATCC
ACAAGTTTATATTTTGTTAAAACACCCCCACATTTATATCTACTAACCATTTATTTCATATGTAAATAAAATTTATAATC
ACATCATTACTTTTTAAAATTTATTATTCTTACCGACAATTTATTATTCTCACCAACATATAGTCACTTTAACTCACATC
AATCGATTGTTGAGTAATAAATTTGTTCTCTTCATTTACTCTAACACCTAATTTATTACTTCTACCGTTTTGTATTTATT
ACAACTCAAAGTAACAATGTTGGTTCATCTTCTCGGTCACATGATCGAGAAATGTAAGTTCGACGTGAGGAAATTGTCTG
TACTATGTGTGAGGATCATATTAAAGACTAATACAATATAATTTATGTTCAATTTTTTTTTTTTTGAATTAAAGTTAGAT
GAAACAGTTACTTAAGTGGAGAACAAACAACTTTGTAATAATTTATTTTGCGATTTTATAAATTTTTGTTTATTTGGTAA
GATTAAATATACAATTGAGGTTATTTTAATAGTTTTACAACTTATGAGATTCTTATGTTTATGAGAAAATATACAACACA
AAAATTTCATATCGCATGTCTAAACAAAACTTCAATTTCATTTCACAATTCTATATTATGATATCATATCATGATTTCGT
ATCATTATACCATATCGCATGGTCAAACGGACCTTAATATCTTAAATTTTAAACAATTCAAATATTTTGAAAAAAAAAAT
AATCAAAAATTCACTAAATATCCATGTGAAATAAAGGATATGTACGTAGACTGTTTATTTCGTACACAAATGATTGTTTG
GGTCACTAGGAGAAGATAAATGGGTGTATATTTAATAGAGAAATTCTGCGTGGTTAGGGGATCCATGATTTGACATAATT
AAATACTACAATAGGCTGGACCCCACCAACATCTATATACCTAATCTTGGATCAAACATTTATTACATTTTTTTGTATTG
AAAATGAAAGGAAAAATCTTTTGGGCAGAAAATTTGGTCAGAATGATATTTTATTTATGCTATTTTACCTTTTTGAACAT
TTTTATCCTTTTAACTTTAACATCTTTTAATTGAAAAATTGGAAAAAAGATTAATTTATTTTAAAATAAAAAAATAATAT
AATTTTTTTAAATTTCTGGCTATTTAGCATTACCCAAAATGAAATACTTTTTATTTTCTTGGATGGGTACCTTTTAATAA
TCAATTACTGATTTTAGTAATATTTTCTATTAATTATTCCCTCTATCTCATTTTATGTGAGGTAATTTGACTCAGCACGG
AATTTAATAAATAAATGAAGACTTTTAAAACTTGTGTTCTAACATGAATGATAAAAAATTGTGTGGTTATGAATAATTTC
TTTAAGGATAAAATGAACATGTTAAAGTTAAATCGTTACTTAATATAAAAATATGTCATTTTTTTGGATTGACTAAAAAG
GAATGTAAGTCGTATAAATTGGGACAGAGGGAGTACCATTTATAGCAATACATAACAATATTATGATAAATCTGCAATAT
CTATTAAAAGTGAATTATATATATATATATATATGTGTGTGTGTGTGTGTGTGTGTGTGTGTGTGTGTGTTTGTGTGTGT
ATTGTAATTGTTTTAAAATATATTATGCTTGTTTGATAAGAGATTGATACATTGCATTAAAATGTGTGATAAATGTATTA
TCCATCAATAAAACTTGTATTAATTATATGTGTTTTATAAATTATTCTTTGTAATATGTATTAAAATTGTATTATAAATA
TATTAAAAATGATCAAGTAAAAAAATGTTATTGCTGTAAATGGTATATTTATATAAGTTTCCCTTTAAAAAAATTCATCC
TCTTAGACTTTTACTCCTCCTCTGCCCCACTAATGGTTGAAGGCATGACATTAGTGTCTAAATTATTATTTTTTAATAGG
AAAAAAGGATAAATATACGCCGAACTATCGTAAATGGTATGTAGATATCCTCTGTCATACATTTGGGATATTGGTGCCCC
TGCTGTCAAAAAACTAGAGCATATATCCCCTTCAAATCTAACGGAAGACTAAATAGGGTCACGTGGCACAATCTTATCTG
TCCATCCGATATTTAATAAATGTCGGATCGGTGGATAAGATTATGACACATGTATGTATGTTAGTACAAAGGGTATATAT
GCTCTAGTTTTTGAACGACAGAAGCATCAATGTCCCAAAAGTATGACGAAGGATATCTGCATACCATTTACGATAGTTCG
GAATTATATTTGTCCCTTTTTCCTTTTTAATAAAATAAGTAGCAAAAAGGTATAGAGGAGAGGAAAATATAACTTACCTT
ACATCTTGATCATGGTGGTTAAACGAGTTTTCTTTTTCCTCCTCCGTCTCAATTTATATGATACTTTTTAGATTTTGAGA
TTCAAATAAGTCTACATTATCATAATTTTTTTATATATATCTTTTAAATATTTTCAATGGTCAATTAGTATGATTTATAA
TACTTTTTACATAGTTTCAAAGATATACATTTTATTTCAAAAAATTTGAAGATTTTATTCAAATTTACCATCAAATTTAA
ATTATTTAACTCTCAAAATTCAAACTATGCCACATAAATCAAGACAGATGAATAATAAAGATGACATAACTATCAAGACA
GATGAATAATAAAGATGACATAACCAGTTAACCAAAGAATTTACTTGGAGTTGGTTAGTAGGACAACTAATCATTTATTA
TTATTATTATTATTATTATTATTATTATTATTATTATTATTATTATTATATAATTTTTTCAAATCAATTGACTCTAAAAT
CTTGATCTGAAATATGTATAAAGAATGTTTAATCTGGACCATCATTTTTTAAAAGCAATTCCACTAGGTAATGTGTTCGT
AGAGCTAGTTTTATTAATAAAGAGAAAAGTACAGGCAAGGGGGGGCTAGGCCTTACCTTACTAATCTTAATAAGGTAACG
GACCCTCTACTAATTAACAAGCATGAAGAAAATAAGATCTAGAGAAAACTAGATATTTTATGATCATCATAGAGTTTATA
ATACACTCTGTGATGATACTACAAATAAGGATGCTTAAGTAATATAAAAATACAAAATCTAAGAATAAAGTTGAGTTATC
AACCTCAAACTTCATTTTATATATGTAAGAACTAAAAGAGATGGATTAAGCGTGTAAAGTAATCTGAAGCATTTCCTCTT
GTCTTCTTTGTCAAATATGTCCAACAAGACTTGATAGTTCATCACTTCTTTTTGGATTTAATGGATCGTGTTGTTGTTGA
AACTGCCATATGATTTTGCTTTGCTAGTCGCATTGGTAGGTACCTTGGAATAAATTCTTCAGTCACCTTACCATCCCAAC
TATGTTGCCTTTCATGTGTCTTCTTTTTGTTTTTGTTGCTTCTACTTCTTTGTTTCCTAGGCGAGAGATCTCCATCCTTT
GCTACCTTATCAAATAATATGTCTAGCATCTCTTCCTCATCATCCTCATCAAACTTTTCACTGCCCAAGTCACTATCATA
AGTTGTAGTTGGACTAAGTCTTGAAACTTCAGCTTTTGGCTCATGGCTTTTTTCCAATACCTTGGTGGAAATGGTCAAGA
TCTTTTTGGAGTTATCAATTGTCACTGCCATAGATGGATTTTCCTTACTTGAAGACACAAATATGGGCGCTTGAGGACTT
AACTTACTCCTTGCAAGTGCAGAAATATGTTCTCCATCCTCAACTAAATCTGTCCATCTAGAATCACTTGTTTCCTTCCC
TAAACTCTTGTCATTCCTTTTCGAGATTAACTGTTGTCCAAATATTTGCTCTCCAAGCGACTCCAATGATGGAGAATTAG
GAACATCATGATTCGAGGTGTTGATTGTTGTCATAGGTGATTTGACCATTGGGTTTTCTTTATTCAACATTGCGGCATAT
GACTCCTTGATTATTCTAGTAGTTTCTGGATTAAAAACTTGAAGAATTGGAGTGGACAATGCATGGAGCTCTTGATCAGA
ATTGATCATTAAGGCATCAAAGGTGTTAGAACACACAACCTTCATTGATACTTTATCTTCACAAATATCGTTTGCTCCTT
GTGTGTTGGGTTAACGCAATCTAGTTGTTGTAGTTTAGTGCCTGGAGAAAACGTTTTGCTTGGTACTTCAGTCCAGCCTC
CCTTATCATTGTCCTTCAAAATGAAGCCATGATCACATGTACCACCAGATTCGAAAATATGATCTGAATTCTCTTCACAC
TGCTGCACCTTATTAGCCTGGCTAGAATCTTCAATCACGGCCAAACTAGGATCTTTCCCAGATAAAACACCAGAGTAGGT
AGTTTAGGATTCAAAACTAGATCATCAGACTCCAAATTAAACAAATAAACCACCGAATTACTAGTAACACCATCCTTTGC
ACCTAAAACCAAAGTCTGTGAGATCGTAGCTAAGGTGCAGTTTAGTGTAACTGTAGTATTAAGAGTATCATCTTGAATAC
ACGTATCTACTATTTGATCTCCATTATTTTTAATGGATTCCACCATTGCTAATTCATTATTATTTGCATCTGCAACTCAA
GTATTATCATCAATACTTTGATCTATTTTTGCTAGTCCCCTCTTCTCATTTAAAATTTGTCACAAATCACCTTGAAATTT
CTCACCATTGAATTGTTCATCTCCAACCACTCCATTATCTTTGTGATTGTTGTCTTGATTCTTTTTCAAAATCAATCGAC
AACCGATTTCATCGTGACCTTGATGCTTACAATGGTTACAATATCATAAATAAATTCCTCAAAAACCTCTTGAATCTTAC
CGGTCTATTCGTCTAAATACTGGAGACACATCCTCTTAGGCAGTTTGCCCATAAGATCGAGTATCACCTTCACCCTAGCA
GTGCTAGGCCTTGTCTTATCTTATGTTGCCTTGTCGATAGCTATTGGCCTTCCAACCGTTGATGCCATCGACAACAAGTT
TCTTCTCTTGAATTGAAATCTATTGTCCAAGGAAATACCCTATAAAGATGTTGCTCTCCATGAAAATGCAAAAATCTTAC
CAATTTTGATAGAGCAACCGCATAATCTTCATATTGGTCTATCCTTAGCAGAATATGTCTACGAGCAAGTAAACCAACTA
AACAGTTTCCTTTGATGCCCAAGTGTTTAGGTAAAACTGTTCACAAATCCTTCACCTCTAGTGTATCAGATGAGAACTTA
ATAATTACAGCTTGATGTAATCCTTCTTCCTGTGCGAAAACCTGTCGTTTTCCCTTTGTGAATTGAATCGTAGGCTCTCC
ATGTACATATTTAATCTATTTCAACTGAATTTTTGTCAAATTTTGGGCAACTTGATTTGTGGTTAATCAAGTAGCAAAGG
ATGTTTGTTGATTAGGATTAGGATTTATCTCTCCCACAATCAAATCAAAGGCCGGGAAGAGATGTGCGCAAACATGGCTG
CTGCTAGGGTTTAGGACGTTCGTTGCTCTCATAGTAACCTTTTTTTCTCTGGACCATCATTTGACTTCCACTTTGAACAA
TTTTTATTCTTTGGTATTATTATGTATATATATTGGAATTAAGTGTTGGTTTGACGAAATTATAGGGATTGAGGTACCAC
TTCTACTATAGACTAGTTGAAGCAAGTAAGGGGTGGTTAGGAGTTTACTGTCCAACAACAAAACAACTACAAACAAAATG
CTTTTATCTTTAGCATGAATATATTTGCATTTTTATTATAATATATGTTAGATGGATATGAGGAGTAGGGCTGGGCATAA
ATATCGAAAAACCAAAATACTGAACCGAACCAAATTTTTTCAGTATTTCGGTTTTTGGTTCGGTTTTCGATATATATTTT
CATAGTTTCGATATTTTGATTTGATTTTCGGTATGTGATTTTGTATATTTCGATATTTCGATTTAATCGAAATATATTAT
ATTATAATATATATTAATTATTAATATTATATATTATAAGGAAAATGGAAAATTAGGTCAAGAATTCTAAAAAGTTTCAC
TTTTCAGTCGCCGCACAGTGCAACACACAACCCAGTCCCACTTTCCATCGCCGCACATTCAGTTTTCAAAGTTCAACTCC
ATCTCCCATCGCCGGCGCCGCACGTCCCAGTCCCACTTTCCCACTTCCCACTTCCCAACGCCAACCAGCGACGTTGAGGT
TCCGACTGTTGCGACCAGAATCTAGAAGCTGCCGACCAACAGCAATCGACCGGTGAGGTGGCGACCAACAGGATTATTTT
TTGTTTTCAAGATTTCTTCTTCCATTTTTTTTTCTTTCTTTCTGATGTTTGCTTATGTTACTAGTTAGTACGTGATTCTG
AAATTAATAAATCGATCTAACAAAAATCGAACCGAAATAACATAAACCAAACCGAATTATTTCGATTCGGTACACTTATT
ACACAAACCGAAAACCAAAAAAACCGAGAAAAAAAAAACCGAAACCGAATGCCTAGCCCTAATGAGGAGCCCAAGTCAAC
TACTCTTTATTCTTTGTACCAAACACAAGTTTCAGTAATAACACGAGCTCAATATATGTTATTTTCTTTATCTCAATTTA
TGTGATATATATAAAATTAAGAAAGTCAATTAAATTATAATATGTTTTTTAGATATTTTAAGTTGTTAATTATTGTGATT
TATAGTACCATAACTTTTGAATAATATATGTTACCCCCTTGTTCCAATTTATGTGATACTAATGAATTTTTAAGAATGAA
TTTAATTTTTTTTATGTCTTTTAATTTTTGATTTTTTAATTGTGATCTATATTACTTTTACGTCATTTTTAAACAATATA
TGTTACTCATCTATCCATATTTATGTGACACTGATTCGAGGGTCAATCAAACTTTTTGTATGTCTTTTAAATATTTTAAG
TTGTTAATCATTGTAATTTATAGTATTTCTTACGTAATTTTCAAATAATATATATTACTCAATTTGTCCCAATATATGTA
GCACATATAGAATTTGAAGAGTCAATCAAATGTTGTTAATTATTGAGATTTACAATACTTTTTACGTAATTTCCAAATTG
AATAATACATGGTACTTCTTTTGTCTCATTTTATGTGACACCGATAGATTAATTTCAAGAATCAATCAAATATTTTATAT
GTTTTTTTTTAAATATTTTAAATTGTCAATTATCATAATTTGTAGTATTTTTTTTTACATAATATATAAATATATAAAAA
ATTAAGAAATAAGACAAACAAATTAAAATGAAAAAATCATATTATTATTTTTTACAGAAATGCCCTAAAGGTCCTCTAGC
AAGCATGTTGACCTGCGGCCTGCTTGAGCACCTAAACTCCCTCTTATAAATAAGTAGAATTTGTCTCATTTTATGTGACA
CCGATAGATTAATTTCAAAAATCAATCAAATATTTTATATGTTTTTTTAAAAATATTTTTAATTGTCAATTATCATAATT
TATAGTATTTTTTTTTACGTAATATATAAATATATAAAAAATTAAGAAATAAGACAAACAAATTAAAATGGAAAAATCAT
TTTTTTTTTTTACAGAAATGCCCTAAAGGTGCTCAAACAGGCATGTTGACCTGCGGCCTGCTTGAGCACCTAAACTCCCT
CTTATAAATAAAGTATATATATATATATATATATAATAATATAATAAGTAGAATATATTCATTTTGTTTGGGAATAAGTA
ATTCAACAACTCAGATATATTGAGGAGATTACAATATTTTAAAGATACACAATGAATTTTGTGATCTCGAATATTATGTT
TTTAAATATTTTAATTTCTTAGTTTACTGGTTTGAACATGGAATACTATATATATATATATATATATATATATATATATA
TATATATATATATATATATATATATATATATATATATATATATATATATATATTATTTTTCTCTTTCTATTCTCTTCTTC
TTTTTTAGCTGTTACAATTTTTTTAGTCAAATAATAGAAATTTGATTAACATTCTAAGCTATGGAGTATTTTTATTATAT
TTAATATAAAAGTTCAACCTATAGGATTTTTCTAATTTAATTTTGAAAAATACTTCCTTTCCTCTATCCAACAATAGTTG
TCCACTATTGAGTACTTGACTCATCCCTTAAGAAACTATAAGTAGAAGTGTAATTTTACTATATCACCCTTTGAATATAA
TAAATACAATGTCTTGAAAAATATAATAGGAAAATGACTATAATTAATTATAAGGGTAAATTATGAACTAAGTGTAAAAT
TATCCATGGATTTCATAAAGTGGAGAAGTATTATTAGACATCTATTTTTAATACAGTGGACAAGTATTGTTGAACGAAGG
GAGTAGTAAATTGATCATTGAAAATCGCAATATGACAACTAAAAGAAAAACGAAGAGATCGAGTATTAATTTTGGAAATT
CGCAATGTATGAGAATGACTAGGCCTGGCAGGGGGACCGGGTCCGAGAACCGGCTCGCCGAATCCGGTCCCGTATGTTCT
CACGGGTTGGGAGGGGATCGGGATAGGGGACTAGTTAGGGGCCGGTTCACCCTTTGGTCCCGGTTGAATCGGCCCGGTCC
CGTCAGGCTGAACCGGCCGGTTTCGCGGGATCCCCTCAATTTTTTTAAATTTTTTTATAATTTTTGTTTTAAAATTATAT
CCGTTGGGGCAACGGCTAGTGGGCCCCCCCAACGGATTTATTTACCTTTTTTACTTCCCCAACACCCCCTACCATCCCCT
GCTTTTAAAACTTTAATTTAAACCCTCAAGTTATCATAAATACACTTTAACCCATTTTTAATATTATAAATACCCCTCTA
TCCCTTATTATTTCTTACAAAATCATCTATTTTCTATATCCTCTCAATCTTAAGTCTCAATTTTTTATTCCATTTAAGTC
TCATATTATATCATAATAGTGATATTACATATATTTGAATTCTAAATTTTCATATTATATCATAGTATATATAATTCCCA
TATTTGCTATCAAGTATTGGAGTTCCAAATTACAAGTTACAACAAACTACAAGCTTCAAGAATCGGTTATAACGTCTGCT
ATTAACGCAGACGTTTGGTACATTTGTTTCATAATATTTATATTTTATTTTTAGTCATAAATTTTTGTGTTATTATTATT
TTTATATTACACTTTACATATAATTAAATATGAGTTCTAGCAAAAAAAAACCGGTAAAGGAAAAAAGAAAGAACCAAGTG
GCATTAGTAAATTATTTAATTTTAATAAAAAAAGTAGTAAGGAAAAAAGTAAGAGTAAATGTGGTGGTACTTCTTCTAAA
TCAATGTCTAGAGTTAAATTTAATACAAATGATTCTACTTATGTTGATGATACTTCTTATGATATTGATTCAAATGCTCA
ACTCGATCATGAAATTTTACAACAAATTTATGGTGATATTAATCCTTATCTTGATGAAAATTCAGGTGAAGAAGTAGAAG
TTGATTTGGGAGAAGAGGAATTAGAAGATACACCTACTAGTCCGGTGACAAAAGTTTCAAATAAAACTACAAATTCAACG
GAGAAAAATTGTGGACGCCCACCCCTTATACCTCCTACAAGGGAGAAGGTGAAGTATCAATGCCCTAAAACTTTTGTTGT
GTGGCAATTTATGACTTTAGATAAGGAAAATTCTATTGCTATTTGTAATAAGTGTAAGCAACCTTTTAAACATAAACAAG
GTGGAGGTCAAGGTGGGACGGGGGGGCTTAAATAGACATTTGTTATCTTGTGTGCCGATTCAATATAAAGAAGCTAAATC
ATTAGCCGATAGAAAAAAATAATTCCAGTTAATGATTTTGATATTAATGTTAATGAATCGGTAGGGGCTTCTAACATGGT
TCAAGGAACATTAGATCCTTCTAATCCCGGTGGTCCACTAACACAACGTAAATATAACAAGGAAAGAGATCGCGAAAATT
TAGCTAAAATGGTTTCTGTTTGTGGTTTGCCTTATAGTTTTCCTTCACATCCCGGTTTTATTGAATATATTCAACAAACT
TATAATCCTACTTATAGAGGTTTTTCAAGAAATACTGTTAAATCTGACGTTTTTGTATATCAAGGTAAACATTGTCAATA
TCTTCGTTGAATATTTAGCATATTAGATTGTAGAGTGTCTATAACTTCAGACATGGATCGTAGTGTTAATGGACGTTATT
ATTTAACTGTTACAGCACATTGGATTGATCATAACTAGAATTTGCAAAAAAGAATCTAAAGTTATAAAGAATGTGTAGAG
AAAAAAACTGGTGCATATTTAGCTTCAAATATTGAGTGTTTTAGATTATTACATGCTTATAGATAAAATAATGTCTGTCG
CATTAGATAATGCATCTAATAATATAAATGCTGCTAGTATGTTAAAAACTAGATTATGTCCAATTGATGATAATTCTTTT
CATGTTAGATATGTTGCACATGTATTAAATTTAGTTGTACAAGATGGTATTTCATTATTTTAATGTGGTTGTATGAAAAT
TGAATATGATGTTGCCTGAATTTTTTATGCTCAAAGAGCTGCTAGAATTAGGGAATTTAATGAGCGTTGTGTACTATGTG
ATTTGCCACCAAGAAAAATTTCAAGACATATTAAAACAAGGTGAAATTTTTTTTACGAAATGTTTTCAGTTGCTTACGAA
TATAAAAGACCCATACAAATGGTGTTTAATGCTCATAATGCTGACCCATTAGAGAGAATTTGTTAAGAAGATAGGGAAGA
AACTAATGAACTATTATAATTTTTAAGATTTTTTTATGATGCTACAATCATGTTTTCTGGAATTTATTATCCTACTATTT
CATCAGTATTAATAAATATTTGTGCTATTTCAATTCAATTTTCTAAATACAGAAAAATTGAAAAATTTAGAGTTGCAATT
GAAGGTATGATTGAAAAATTTTAAAAATATTTTTTTCCTATTCCTCAAATTTTTTTAACTGCTACTTTACTTCATCCTGA
CTATAAATTACGAGGTGTGCAGGGACTTGTTGAAACTTTTTATGATACTTTAGAAATTTTACCGGAAAAAAATCCAACTT
GTGAAATGTGTAAGTCTAACATAAAAATAGAAGCAAAAATTTTGTATGAAAAATATATAACTACAGGAAATACTCAAAGA
GAAGTTGGTCAAACTTCTAATCCTCAGAGTAAAGCTCGAATTTCAAGTTATATGCGAGGTTTTCTTGGTCTTAATTCTAC
TAACCGTGATGATTTTGAAGAATATCTTAATCAATCTTTAGAAACAGTGGAAGACGGAGATGGCAATGAAGATTTATTAG
CATGGTGGAGGAGGCGGAGCGTTGCATTTTCAATTTTGAGCAAAATGGTTCGTGATGTTCTAGCTATTCAAGCTTCATCA
GTTGCATCAGAGGATGCTTTTAGTGCGGCAAGGTTTCAACTTGGCAATCATAGACATTCATTGGCGGAAGAAAGTTTGAA
AACATCAGTTTTATTTAGAAACTGGGTCAACGCCGAGAGGAGGAATTATAATTTGCCAAGGTTAAGTTCCAAACAAGAAA
CTTGGATTAATGCGATAATTTGATCTAGTGATGATGAATTAGAGTCACAAGAATTTCTAACAAGTTTGCCAACACCGGAG
GATGTTACCGTCGATATGATGCGACAATTAGAATTGAATTTTAAAGGAGAATACAAGTATTAGATTACATCCAAGAACTA
ATTGAAACAGAACCCTTCCTAGAAGGTGGCTGTGTAAATTAGTTACTCATCTAATAATTGTAACAAATATTAGTTTTACA
TATGAAAATTTATTGAAACAGAACCCTTCCTAGAAGGTGGCTGCGTAGATTAGTTACTCCACTAATATTTGTAAATTGTA
ACTTCTAAGTTCTAAGTTGCAATTAGATTTTATTGAATAAATTTGAAGGCTTTATTCAAGTCTTTTTTATATAACTATTG
TCTTGCATTTTAATTTTAATTTTAAAATACTTAATTTAAAAATTGAAATTTGACATTTGAAATTCAAGTTAAATTCTTTT
AAAATATTTAAAAATACAAATTTGAACTTCTCAAATTTGAAACTTGAAATTTGAAATTTGAAAACTTAAGCATTTTTTAT
TAGCTAAAAATGTTATTGAAAACTAAATAAACTAAAAATGCTATTCAATAACATATAATTTCAATACAAATAAATAAACA
TATATAAAAAAAAAAATCCCACGTCCCGTCCCATTCCGTCCCGCCAAATCTTGTCCCATCCCGTATATATAGTGGGACGG
GATGGGACGAATTTTTATCCCCCCAAAATCCCGGCCAAAATAACCCCCGTCCCGTCCCGTCCCCCAGTCCCTGTCCCCGT
CCCCCTGCCAGCCCTAACTGAATGACACAGAAACAAATAAATACAGTAGCAATAAATGATCATTATAAAATACACTGATG
GATTCAACGTGCATATTCAGACAATTAGGTTTGTTAGCTTCTAAGAATGTTTTCATGATTAGAAAGTGAGATATTATTAC
TCAATTAAAATAAATATATTAAGCACTTTTTGTATTTAGACAAATTATACATTATGATATTGATTAATCAACGTTCACTA
GTGAAATAACTACAAAATAACCTTTTTCCAGTTTCTTACATATTTACACAAAAAAATTAGAGGGGAATTAATCAGTAATT
TACTTTTTTTTTTGGTAATCAATTAGTTTATTATCTTTTTCTTTTGGTTAGATGACTCTATATTTATAACGAATGACGAT
AAACTTCAGGAAAATAAATATGTCTATGAGTCAGAATTTAAAAGACAATAAGTATATCACGTATGATATATTACTTTACT
ACTTATGTAAGGGGCGGCTCAACGAAATATGTGGCATAAAGCCAAATTTTAAAAAAAGCCTAAACATATTTCACTCATTT
TATTTTATATGTTTTAATTTGATTGAACATGACGTTTTAGAAGTATGAAAAACTTTTAATATAATTGGCTAAAGTTAAAA
GAGTGTATATTGTATATGACATACAAAAAATATTCTTTGAATCGAACATGATATTTATTTAGAAAAATTTTAAATTTCAT
GAGAAATTTTATTTTTTTTCAATTTCATGACCAAAATTATTATTTTCAACACATTAATTTTTCAACACGTGCGTTGCACA
TGATTATCAATTCAGAAAATTTTAAGCGAAGATTTGAATAATAAGTTTTGCACAAAATATTATTGCACTCTTTTGTGATT
GTTCAATGTGAATCATCATATATATCCCTTATTCACACGAACCTATGAAGATTGTCAATGAAAAAATTTATTAGTTAAAT
GCAGTAATGTATATATTTATTTCAATTTGCTGAGGTTCAACTATGTAATTAGTCGTATCTCAGTAATATTACCTTATAGA
CGGTATTTGTTGTGTACTTTTCTTGTTATCTAACCAGATGTACTTTGCACGTGTATTCCACTTAATCTGTTTAGATGTCA
TATGAACATGTGGGGAACAACTACATTTTTTTTAGAACTATTTTAGTATATTAATTTTTATTTTATAAGTTATAATATAA
TATATGACGTTCTTTTTGTTGGCTCTTAAGCATCAAAAAAACAAATTGTGACAATTCTCTAACTCTTGAGAGGTTTATTA
ATTTTGGAAAAGGAAATTCAGAAACATATATCTACATCACAAGAGAAATTGTTAACAAAAACAAATGAATTTGGACTACA
ATAAAAATTAAACTAATACAAACTTCAATTGAGTTATTACAAGTCATATGGAATTTTCTTCATCGAAAATATTGAAATAT
TAAGAAATAGTAAATCAGTAAAACAAAAGGGCAATGTCTATATAGTAATAACTATTTTGAAGCAAATTTCCTGACAATCT
AAATCATATAAGTAGCATTGGTAAATAAAGTCATTCTTTTGTCTTGGGCATAAAAAAACAAATTGTGACAATTCTCTAAC
TTTTGAGAAGTTTAATAATTTTAGAAAAAGATATTCAGAAGCATATATCTACATCACAAGAGAAATTGTAGACAAAAATA
AATGAATTTAGACTACCATAAAAATTAAACTACTACAAACTTCAATTGGGTTATTACAAATCATATAGACTTTCCTTCGT
CGAAAATACCTAAATATTAAGAAATAGTAAATCAGTAAAACAAAAGGGCAATGTATATATAGTAATAACTATTTTGAAGC
AAACTTCTTGACAATGTAAATCTCATAAGTAGCATTGATAAATAAAGTCATTCTTTTGTCTTGAGCATAAAAAAAACCAT
GAAAAATCTCTAACTCTTGAGAATTTTAATTGTTTTTGAAAAAGATATTCAGAAGCATATACTACATAACAAGAGAATTG
TTAACAAAAACAAATGAATTTGGACTACATCATGTTAACTTCATATATTGGAACATTACATACTAATGTATATACTAAGC
CAAAAAATAATTATTATATCATCAGAATTATTTTCCTCAAGTACTCGAAGTTAAGGAATATACCCTCTTAGGATTGAACA
ATTTACTTCATTAGAATTGTGGTACCTCATATTTTCTAAATTTCTAACTCACTCAACGACAATAAATCACACGAAATTTT
TTAAAATGCAAGAAGAAGAAGAGTAGAAGATTAAAAAAATATTGTTGTTGAAAAATGAGAGGAAACCCTTCTATTTATAG
TAAACAAAGGGTAGTATGAACAATTGTTTTTCGAGTCTTATCTGAAAAGTCATGACCTTTTTGAGAAGTCACAACCCTTT
CGAAAAGTAACAACTCTTTGGAAAAGTCACAAATCTTTGGAAAAGTCACAACTCATCTAAAATTCACAACCATTTGGAAA
AAGTCACAAGTTATCAGAAAAGTCACAACCTAAGTTAGGGTTATTATAGTAATTTAACATTCAATTTAGGACTTTATGCT
TTTAAGGTAACTAGTTTTACGGCACGTGCGTTGCACGTGTGTATCATATATATAATATATGATGTTGTAAAATAGAATTA
ATATTACTAAATTAAAGTTTTTTAGTAAATAATTATAATTGAACGAACATATGACAAGTGCTTTTAAATTATTAATACAT
ATTGTCATAGAATTACTTGTATTTTGAGATCAAAATGACCAGATATCATTAAAACATTTCAAAATACGTTCAAAGTTTAA
ATATGGGAGAAAGTGACATTTCTTTAATAATATTATTTCTTACTTCATCAATTTTGTAGACAAATCTAACCAACAAAATA
GAAAAAAAATATCCATTCAAAAAATGTCACCAATAGCCTTTCCTCTTGGGGTTATGAACATAAATAATGTACACCATTTA
AGTACAAATTTTATCTTAAATATTTATACTTGAAATTTAGTATGTGCATGACACTAATACGAATTATCGTAAGTATTTCA
ATATTTTATCTTTATATGTAACATATGTTTTACAAAATATTATTACTCTATTAATATTTGAGTAAGGGTGTCATATAGAG
GTAATTTAACCAAAAAAGTGTACTTGGTTGTTATCATGAATGATGGTTATATATACTTTAGTAGAATAATTTAATTTTAA
TATATATGAATAACATCACCTATGGTGAAAATATTTCATTTTCTTATCTTTGTGGAATTGTAGTCTTCTCCTTTTTTCTG
CCGCATATATATCATGTAGTTGTTATCTAATGAAAGTATCTAGTATTTTATAGAAGTTGTATCATGATATAAAATATAAA
TGTAAAGTATTATTTATAGAATCATTAATTTGATTTAAGATCATTTTATGATCAATCACTATTTTCTTATCTATTTTTAT
ATAGCTAGTAAGGAGTGTATCTTGTGACATAAAGAAAAATTACATGGAACAATACATAGCCAATGAAGAAGGAAGACGAA
AATATATATTCATGCTATATTCACTCTAGAGTTCCATTTGATTTAAATCTATTGCCACCAACACTTTACTTTTTCTGTTC
ATTTTTACGTACATATCTATTAAAAAATAATTATTATCATGGCTATGTTATCATATTATAAGTAAAAATGAAAATCTATT
TTTGAAATAGTGAATTTAACATCAAAACTAATAATTTAATGGACTACGTTGATACCCATTGTTTTAGCAAAATTAGGAAG
AAACTCCTTTGTTTGAGGGAAAAGAATAAAAAATAAAAAAACAAAGAAGAAATATCTTACCCAAATCATATGCCTTTGTT
CATATTTGTTTAATATTATTGTCTCTCCGATAACTTTTCCTCACTGTTAACTCATGAAAATCGTAAGAAAAAATACGAGT
GTGAATTGATGAAAGATTTGCTACAATTTTTTCACCAACTCTCTTTTATGAGGTACCTCGAATTTCGTTGAATTTCGAAC
TTAATCAATTTTTACAAATAACACATAAGATTTTTTAAGAAGAAGAGTAGAGAACTTAAAGAAATTATAGTTTAAAAGTG
TAAGGAAATCCCTCTTTTTATAGCTACCAAATAGTAGTATGAATAGGTGTTAATTGTGCCTTATCCGAAAAGTCACAACC
TTTCGAAAAAGTCACAGCTTATCGAAAAAGTCACAATCCTTTGAAAAAGGCACAACTCATCAGAAAAGGCACAACCCTTT
AGAAAAGTCACAACCAATCGAAAATATCACAACCCTTCGGAAAAGTCGCAACTTGTCAAAAAAAGTCACAACCCTTTGGA
AAAGTCACAACTCACTGAAAAAGTCACAATCCTTTAATTTGAAAATGTATCTACTTTCAATATAATAAAATTAATTAAAT
TAATAAATAAAATAAAGTAAGTATTTTTAATTGGGAGTATTATAATAATTCAACATTCAAGTTTGGAAATTCATGCTTTT
AAGATAGTATATATATATATATATATATATATATATATATATAGAGAGAGAGAGAGAGAGAGAGAGAGAGAGAGAGAGAG
GGAGGGGGAGAGGGGAGAGAGATAATTTATTGCCAAACAAATATATTAATATGGTTGGGATGGAAATGAGTTGTATACAA
AATAAAAGATAACTCAATTAGTTAATCCTGGCATTTCATAGTATTAGAATGTGAAGAAATTATTATTTGAGGAATTATGG
TCTAATTAGCTCCAAATAACATTCATAGCAAAGAGTGTTCAATCAATATCAACAATTGTTGGTAAAATTAAATGCTATAT
GCACTTTTCGATTGATCTAATTTCATAAAAAACATGTTTAAGCCAAAAACAACATCTTTACCTGTAAATTGCAGTCATCA
ATCAAAGATTGGTGTAGACATTGAAATTTTGTGTGATTTTACAAAACATGTTCAATTTGAGTTGGACTCTATAAGGCGTG
TTCAATTTCAATTAGAATTCTTGGAGGCTACTCAACCCTAAACCCTAGTTCATGGTTGTATAAAGGATATTATATTCTCT
TGAAAAGACATCTCGAATATTCCACAAATTCATGAAATATTCATAAAGAGGTCAAATCCAAATCATCCTAGTTCGGAAAT
ACGCCACTAACGGCCCTCGAATCATGGATAAATCTTAGGAGAGTAGAATCAAGGGAGGAACATATTTGCACCACACTATT
TATCAATAAAATCGTGTTTATTCATATTTTATTTGTGATTGTAGTTTATTTCCCGTCACTTTAAAATTTGTTGCAAACAA
ATTGGCACGCTCAGTGGGACGGAATCTACCCTTCTGTAACGACCCTCTAGGTCATTTTGAAAACTAGGACTATTCTGACT
CTTTTCGAAAAATTTAAAGGGGTATTTTAAACTATTCGGTAACTATGAGTATCTAGTTGATGATTTTTTTTTGGTTAAAT
GAGTTTTATGGTTGAATAGTTAGTGGGTCAAAATAGTTAGCACTTGACCCATGTATTGAATTTAAGTTAGGGAGAATTTT
CACTTAATACCTAATTATATTTTGGGAAAAAGAGAAAACAAGAGGAATACAGGAGAAACTCTCCAGCGGCAACGAATGGG
AAGGACAAAACAATAAAATTTGGATCTCCAGGTAAGGAAAGAAAAGATAGCTACAACATAATATTGTCGTTTATGTATGT
ATTGAATGATTAGATATTATATTTGGTTTATGGGGTAGGCATAGGGGGTAGAAATTGTTGTCAAGGAATCATTACTAGGT
TAATAATTAACCATTAATGACTATACTATTGACCAATGGTATAGTTTTCGGTTGAAAAATAGGTAGATGAAATAAATTTT
TGGAGTTTAGTGTCACTGTACACGTGATGGTTGCTGATGTGGGGGTAATTAATTGTTAGCTATAGGAATTTAAATTACTT
CTTGGCAAAACAAAGATAGTGTTATTGGAATTATGGGTACTTCCATTTTGTTAAGGTTACAGGTTGCGGGAGATTTGATT
TTTATTATGGAAACGACCTGTAACGTCTTGGACATGGGAAGAGATGGTTATGGCTAATTCTGGTGATCATTAGACTAGGG
ATAAACTTTGGGTAATAGGTATTAGGAGTTTGTGATAAATGACTAATGATCTGGAAGTTCGTTCTCTCGAGTTTGTATTG
AAATTTAACTTTTAATAACATTGATATATATATAATTACATTAAGTAAGAGTTGTATCATATTGTATAAATATTATTAGA
TTGATGACACTTTGGGAAATTGAGACTTAACCTATGCTTACAATTTAGGAATATGAGACTTGACATATATAGATAACACT
AAGAATTCGTGAACGTGATTATAAATTTTGGTGAATTTTGAGTTAGGATAGACATAGCATATGTGTCTCTACGAGTTTTG
GTTACTTATAAATATTGCATAATTGGTAGATTGGGAATGTGTTGAAGCTT
