# Supplementary material for: Homologues of potato chromosome 5 show variable collinearity in the euchromatin, but dramatic absence of sequence similarity in the pericentromeric heterochromatin
Source: BMC Genomics. 2015 May 10;16(1):374. doi: 10.1186/s12864-015-1578-1 (PMC4470070; doi:10.1186/s12864-015-1578-1)
Supplement: Additional file 3: — RH BAC tiling path sequences. Description of data: Nonredundant, multifasta sequence files of the individual BAC MTPs. The sequence contigs and scaffolds in the MTPs can be either ordered or unordered, depending on the quality status of the tiling path sequence. [file 12864_2015_1578_MOESM3_ESM.zip › mtp_0648.fasta]

>mtp_0648
AAATACACTGAAAGCTCTGTGCAACAAATTCTCAGCTTCAATCTTTTCCATCAAATGACCTGCACATCAATAGCAGGTAA
TTGAGCAAAAATAGGAGACATGAACAAATGATCATATAGACATGATCGACTGCTCTTGGAGATAATTTTGGTTTACGCAA
ACTTTCACAGAATAAATGCAGCTTATAAAGTGATCTAACATATATATAAAGTAAGTTAAAATAAGCAAATTTGTGAATTC
TAGATTCTCCACTGATAAACTCCCTTAATTGTGAGATAGCAATAACATTGAATCACACAGACCTTCAACGTCAAAATAAG
ATACAGCTACCTAGGGAAATACACAAGAAGATAACACACACCGGGGAAATTCCAAAGACAGAGCAAAAATCTAAACTTAC
AATTGTACTTGGACTCATGACCAACAACCTTGTCATTCACATCCACCAAAATACATCTGCAAGTGTTAAAGAAGAGACAG
CTTTAAACCAGGAGAAAAAGGTCATAAAGTTGCCGAAACTATAAAAATGCAGATCAAACATTGATAACAACAACAACCAA
GTTAAAAGAGAAACAGGGCAGCTTTCTTAGTGAAAGTTCCCAAAAGATTGTCTTGTAACAACTAACACGAAATTAGTGAA
TTTTTAATATCCCGTACATAACACATCTTGAATTCAGAAGTGATTAAAAAGCCAGAATTTTAAGAATCCTTGTATAGGAC
AACAAGAAAACAATTCTTCAACTCATACACCAATAAAGCTTGGTCTTACAAGAGATCACACCAGTAAAGTCATGGTCATT
TTATAATATTAGAAGCAAAATCTACACATTCAGAACTGATTTTTCATGCAAAACACCAACCCTCCTTAAATTCAAGAAAG
TCGAATATTTTCTCACACTTTCCTTTTTAATCTATCCCAAAAAGATTGTACCTTTCTATAATTATAAAGCCAAACAATGC
TACATAAATTGGGACGGAAGGAGAACAAGCATCAATCTAATGAAAAATCAATGAATCAACTTCAAACTAGCTGAAGTTAA
CTAGATGAACACTCTATATCTGTCCTGTTTTTATTCAATCTCAAACTCATTCTAATACTTGCAGTAACTAATAAATCTTA
TATCTACGAAGATTCAAAGATTTGACCTAATGATCAATAAACCATATGCAAAATTAAGAATACTAGGGCACAAAAAATAT
ACTCCCTCCGTTTTAATCTTACTTTCCTTTTTAGTCCATTTAACAAAAACAATGTCTACTTCCTTTTTAACAACTCTTAA
ATTTCAATTCTCCACATAAAATGTTTAACACTTCATGATTAATACATTCTACATATCTTTTTTGGTTTAAGACCAAACAA
TTCAAAATTCTTCTCTAATTTATTAAACTCCGCGCAAAGTCATAACCAGACAAACAAATCAAAATCAATGAGCAGGTGAT
AGGTTCATCAGTACTCAAACCCTACCAATCATCAAATGCGGTCTCTGATTCAAATCTCAAGGCATTTACACTAGCTAATT
CCTTTTAAATCTATCTGAGCTTTGGTGAACAAAGTTACCTGATATATAACTAAACACCACGATTACTAAAAAATAAATTA
ACTTGAGATCGATATAAGAATTCATAAACTCAAATCATAGATCTGCCTCAAGAAAATGAGATTTGTATACAAAAACAAAT
TAAAAGTACGAAAAAATACTGAAAAAATAGTAAAAATTGAAAAGAAAGATAGAGAACAAACTCGTCGTCAAACATGAGAC
GGCGCTGAACAGCATCCATGTTTGCATCAGCAACAACATCAACCATTTTTGCAGAATAGTGAGATTTGAGCGAAGAAGAA
GAAGAAGGAAGAGGACAATTTATAGGTGAAAAAAAAGAGAGGGGCTATGAGAGACAAATTTGAAAAGTTGATTCTCTTTT
TTGTCACCTTTTCTATTTCTTTATTACTATTATTAAACTTTTTCCTTTTTTAGTTTTTTTTTAATGATTTTTCCTAATCA
TCTGATATTTGAAACTTAATAATAAGACTAAACAATAAATGAGTCAACATATGTCAAGTGGTATGGTAAGTAGTATGGTA
AGTTGAGTGATTTTGTGTCATAGTACATTCTATCATTAATTTGCATCAAAATTATTTTAAATTTATATTAAATAGAGTAT
TAGGATTGAAATTCAAAATTTATGATTAGACAGAAATTTTATCCATTTTATTTATGTTTTTACCTAATTTGTCACCTCTT
TATATCTTTTCCTTTTATCATTCATTGATAATTTTCCTTCCTTAGATCATTACCAAATGTGCCCCTTTTTGTTTTATTTA
ATAATTTGTTATTTAAAATTTAGTGATATGATTAAAAATGTGAGTTGTGAGGAAAAAATGAATCAAGGGTAAAACTCTTT
ATCGATAAGTAGAAAATAAATAAAATGGTGTTGTAATTGGTTGTATGATTTTGCTATTATAGTTTCATAGATATATCATG
TGTTACAACACCTCGTATTCTTAATTTGTGTTTAGATTAGATATACTTTATGTCAAATAAATAATAATATTTAAACAACT
CAAAATTTATGAATAAAAATAAATAAATTTCATCTATTTTAATAATATTTTTGCCTAATTTGCCACCTATCCACTTCTTT
ATTTCTTTTCCTTCTTATCATTCATTAATATTTTTTCTTTCTTGGATCATTACCTAATGTGTCCTTAATCTGTTTTATCC
AACAATCTGGTATTCAAAATTGAATGATATGGTTAAATAACATGTCAGTTGTGAAAAAATTAAACGATAAATAATAGAAT
ATGTGTGATATGATGTTATCAAAAAAAAAAATACGTGATATGAATCGCAAATCAGTATCTTTAATTGATATTTAAGCTAA
TTTAAATTTATGTCAAATTAAATATTATAACTTTTACCTAATATTGTCTTTAACTTGTAGTAGTAAAAGACTTATGTCAT
ATATATATATTGTTGTAATTTTTATTGTATTTTATAAGTGAGGTTTAATATATAACACATATGAACTTTGTTGGAGCCAT
CTATTTTGATTCTCTTCTCTGTCACATGTCCACTTCTTTAATTCTATTATTTTCCCTTTTATTATTTATCAAATAAAATA
ATGTTCCTTTATGGACCATTACCTAATGTCATGTCCTTTCTGTGTTTAAAATAATAATTTGACATTCAAAATTTATTGAT
ACTACTAAAATAACACGTGATATATATTGAGTTATTATGATGGATGGCTCTAAGAGAAAATACAATTATGGGAAAAAGAT
ATGATCAATAGATTTTAATGGGATTCAAATAATTGAGATAGTAATATCATTCTTAATCAGTGTTGAAAGGTCCACTCATG
TTGGAAGAAGCATTCTCATTTAGTGATCGGTTCGCCACTTCAAACAAATCAGAAAAGATCACGATGACCATCTTATTACG
TTGTATTCATCGAATATCTGACATTTTCTTAAGTGGTCGAGTGATTTTGCCGTCATAACTCACAATTACCATAGCATATG
TTGCACATCTCGTATCCTTAATTTGCGACTACAACAATTTAGTTGGTTAACTGTCAATATCAGTCAAATGACTTGATAAA
AAATGTATTCCAATCCGTCAACAGATGACACCTGTACCAACAAATGTGGGTTCCACATAGATATATTTTATATTTTTTGT
ATTTTCTTTTAATATGACACTAAAAAAAATAATCCACAAGTAAGAAAAAATAATTCTTTCAAGTGTGTCAACCACCATGG
TCCAAGATTCAACATTTTTTAATTTAATTATGTCAGATGAATTTGTTTAGTCAAAAATGGTTAGTTGCCTAATTTTTTTA
AGTTAAAAAATCATTATAGTAGTGGGAGTAATGTGACTATATTTTTTTCTGTCATTAATTCATTATAGCTATAGGCTGCG
CCCACAAAAATGAATAGACATTTTTTAGTAATTAAATCTAAAAATATCTATAATCAATGTATATATTAAATCAATAAATT
CATGAGATATTTTTTCCTATCATTTAATTATGATTAATAAATTGATATATTTGTTAACTTGATTTGTTGCTTAAGTTAAG
TTACTTAATATATTAATACGTGCGATGAGTTTAAGCTTGCATTTGGAGATACATTTTGAATTTTCAAATTAGCATCTGAT
CATGTGATTCGGGAAGGGGCAGATCTAGGAAGGGGTGTGGGGGTGCCACGCCATCCCCGAACTTCGTTCGGAAACTCTAT
GTATACATAGGTATATATATATAATATTTATATAAATATAAAGCGTGCCACCCAAAAAACAAAACTGGCTTGTGGTGCTA
TGGTAGAAGGGCAATTTTAGAAGGCTGATGTTGCGGGTTTGAATCCCATTTGTACCTATTTTTTTGAGAAATTTGCTGCA
GACGTTTTTTAAGGGAAAAAAAAGGCTCCAAGCACGTTTTTTTAAGAAAAAACAGCTGGCACAATTTATTTTATTTTTTT
ATAATTGTTATTGACTTCAATTAAATTAATTACATTATTACTCCTTTGACTTTTCTTTTATTTGATTAAATACTCAATAA
AAGTGTAATATCTTATTGTTTATATTTTATTGATTGATTTATGATATATATCGAAAAGACGAATAATTTAATCAAATATA
AAATTAATTTAATCGATAAATCTATTTGGCACCCACGGACTCTAAATCCTGGATTCGCCACTGAATTCGGGGTCATGCCA
AATTTACCAAAAGACATGATTTAGGATTTCAAATTATGATCCCAACTTTTTAAGTTGTAAAACTTGACCCAAAAGTTCAC
AAGACTAATGCTCGACGTGGAAAAAATTGTTTGTATCATGTGAAATAATTATATTAAGGAATAACTAGTTACTACTATTA
TTGACTAGTGAATCTTTATAGCATTACGTGTATTTGAAGGTTTGTCATTGCAAACAATTTTTTTTGTAAAAGGAAACATG
CAGATATACAATTTATCGATACGACGTCTTATGATATTTTGATATCTCATAAAGATTATGACACTTGGGCCAATGGCTTG
GGCTCTTCCAAACTAATATGAGCTTTTCAGCCCAACACAGTGCAAAAACCTTCTTTAAATTTTAGCATCATTTTCTTTAG
CATTTTAACCAATTATATTGTTGTGACAATTATATAATTATGTTCGTAATTTATGTTATTCTTTAAATTCCAATAGATGT
TATACATAAATTTGGTATCAAGTTCTTGTTTTTACTAGCTAATAACGTGTTTGGTACTTTGGTTGACATTCTTTTGGTTA
TAGTTAGCAAATTTATTCTTTTGATTTCTTCAAATTAAAACACTCGAGGAGATATATTATTAGAGAAAGAACTATCTTAT
AATTTCTGGTTTGTGAATTTAATTATGATTCGAGCCTAAAGTCCTAACTTTGTATGCAATATAAAATTCACTCTATATCT
AATTACATACTTGATTGTAAAGTCAACTATTGTTATATATTTACTTAACATCTCGTTATAAAAGTTCATAAACTTTAAAT
TCTTTGATCCGTATAAGTTAATACCTTTGGCTTGTGATTTTGTTTTGTCACGAGCTTTTGTCAATTAAGAGGTGGGCTCA
AAGATTAAGAGCTCATTTTCATTCTTTGTATATGTCCCATTGTCTAAAAAAATCATTGAGAATGCACATTATTGAACTTA
ATATTAACATCAAAGCTCCAATTATATGGGCCAAGTATTGTCAAATCAAATGGGCCTCCACAAGCAATTCTAAAGCCACG
TACCATTGTTTATTTAAAGACCTGATGACACTTCATTGACCTTTAGATAATACTCTTGAATATCGGAAAAAATATTCATA
TTCTTAATTCGCAAAAAGAACATAGTATCATATGAGCGTAATCTCTCAACTTTTAAATCAAATGTCTCGAATAAACACTG
CTTTGCATCACCCATTTATTCTATACCAGACGCTATTTCATTTGCATACAACATTTGTATGACACAAGCAAGACATAAAT
CATAGTAATGAAAGAGTTAGGGGCCAATACGTGACTGATCCCGCTCTAACTAAAATATCATAAGAAGGGATTCCACTTCG
AATGGCTCTATTCCATCATAGTTAGTCAAACATATCAAGATCCATAAGAACGATTGAGTGATTGAAATCGTAATACTACG
CATATAATTGAGTAAAAACTAAAGGATATTTTGAGGACAACATTAATTTGTAACTCAAGATATCGACAACATCACCTTAC
GACAATAACATACTCAGTAGAATCTCATAAAAGTAGAGTTTGCGAAAAGTAAGGCAAGAAAAATTATACTCATGAAAATA
TAGACACTATTTCTAAAAGTCGCGAACTCACAACTAATAAAATGAGGCTTGCGACGAGACCCGAACACACTACCACTATG
TGTAGCAAGTAAGATTCGAACCCGAATTTTTTCGGGTCATATAAAAGTTACTAGTATATAGTACTATATAAATATCTTTA
TCACCAGCATTCACGAGTACTCATTTGCCTCTTTTCTTAGTTTCTCCCATTTTTCTCTCATCCCTAAATCCGCAGAAGTC
TCTGCATCGATCTCGATTCTTCTCCATCTTGGTTTATGAGGTAAACGATTCAATCTCTTTGTATTTCTCCTTGTTTTTCT
GATTTTTTTCGATTTTTTCTGTTTGATATGTAATTACTTAGGGATTTGGATCTGATAATACCGTATCGATTTTCAGTATG
AATGATTGTATGTATTTGAGTGTATAGTTGTAAGTTTTCTCAGGAATCGATCTACGTTTTTGTTAGTTAGGGCTTTTTTT
GTTCCTTTAGTATTCCGAAGATCTGTTCTATGAGGAAAAATATTAGTTTGATTATGTTTTTATTGTTGTAATTTGAGGTG
TTAATTTACAGGAAAACAACTGTAACTACGATTAGTTTTTTTTCATGTTGAAATTAGCATTTTTCTTTTGTTGTATATGT
ATTATAGAGAGGTAAATACTGTTGTAGCATAAGAATTGTTTGTGTGTGTGTGATGTTTTTGATTGGAGAGTGTTGTGATA
TCAGGCGAATAAAAATGATGTCTTTATGTAAGTTTGTATGAAAAGAAATGAACGGTTAAATTCAACCAGCTGTCGATAGG
TAGTCGCAAGGTAATAGTTATGCATGTTTGCTGTATGTAGAACAAAAAAATTGAGTAGAATGCAATTATTAAGTGAAAAA
AGTTAGTTAATTAAATGCAGCTATAATTTCTTGCGAATTCATTATCGGAACAAACTTGAGCTGGAAAGTGTATTCCCCCT
CCTCCCTCTAAATATTTGTATGCAATAAAAATGTTCAATATAATATATGAAATACTAACGAGAGCCTCTGTAGTCAGTTT
ACTTTTCAATCTTAATCAGACAAGAAAGGTGAGATGGGGATAGTGTGGATCCCTTTCTGATTGTGAGACTTGATGTCAAA
TAGTTGATAGGTATTTTGTACATTCATTAAAGAATATACAGCACCAGAAGTGCAATAGTCTATGGCCACTGAACTAGTAT
CTCTGCTGAGTATAAAATAGAGACATAAGTATGTGTATGGTCTAGATTGATTATGTATAGGAATGTGTCCATGGTCGTTT
TATGTTTTAATACTTTCTAGTAATCTTTGGTTGATGTACGTTAATCCACTGTAGTACTTGCCTACTGTTGGTTTTCCTTG
ATCATTCTTGTTTATATGTTGCAAGCCAAAAAGATGCAAACTTCTACTCCGAGTTTCGTCGTTTTGTGTTATTTTTTGCA
CTGTTAGCAGTGGCTTTTGTGGAGCTTGTAGCTATGCTGTTTCTGCTGCATAGTCTGTGAGATTACAATGTTATGCTTCT
TGTCCTTCTTCCTTTATTAAACTTTTGTTTTTGGCTTTGGAATGACAGCTCAAAGGAGAAACCCACTCTCGGGTAAGGCT
TCTTTGTCCTTTTCTCGACCCCCTATTTCTTACTGTTCGCTATTCATTGCATGCCCATAATTTTTTGTTGATTTTGTCCT
ATGATTACAGTGGCACGCGGATTAAGACCCGCAAACGGAATATTGCAGCGCCTCTGGACCCTGCAGCATTTGCGGATGCA
GTGGTCCAGATTTACCTGGATAATGCTGGTGATTTGGTAATTTGGATATTTAATTTTGTACCAGCTTTATTCTTCTTTCT
TTGTCCATTCTATTACGTTAATGCCATTACGATTTGGTGATCAATCTCAATTAATTGTTTGATGCTGGTAATACTTGGGA
CAAAAGCTTAACTAAATATTTTATTATGCACAGGAACTTGTTGCTAAGAACCTTGAGTCTTCAGACCTCAACTTCTCAAG
ATACGGTGATACCTTTTTCGAGGTAAATACTATATAATAAACTTAGAAGATTATCTCATACAGGAATTTCATCACTATTG
CCCTCAAGGTGCATATACATAGGATTGAATTGTAGGTGGTGAAAAGTATCTTTTTGTTGGTCCTATGGAGTCTGACCTTT
TTCTCTTTGTTTATTTCTTGAGGTCTTATTTTCCTTGTGTTAAAAAGACCACTTTCCTTTAAAATCTTAATACTAGTATA
GAGTATAGCAGTGCATGTTGTGTTATGGGTTGGTTTTATGCTGATACCTCTTTGTTTTTACCTAAGTAGATCATATAACA
AATTGAGCTGTACCAATTTGCTGCATAAGCATGTCACACGTGCTTGTCAAGAAGATATGTTGTTTGTAAACATGTTTAGT
GTTTAAAATGTTTATTGTTGCATGGATGATACAATGTCAATTACTATTCTCTTTGTTGTGTCATTGGTGCTTCTCTTTCG
CATTTCATCTTTACATGTGGTGTTGTGATAGGTTGTCTTCATTGGAGGCCGTACACAACCTGGAACAGTCAAACTTGATG
AAGGGGAGCGCCACCCTTACTCTGTGATTGAGTGTGAACCTAAACGTGAAGCCATTTTGCCTTCTGTCATCTATGTGCAG
AAGATATTAAGAAGAAGGCCGTTTCTGATAAAGAACCTTGAAAATGTCATGCGAAAAATGTTGCAGTCATTGGAGCTCTT
TGAGGAAAATGAAAGGATTAAGCTCTCAATTTTTACAGCCCTTGCTTTTTCCCAGAAGCTATCAGGCCTTCCCCCAGAGA
CTGTTCTCCAGCCATTGCTCAAAGACAACCTTGTTGCCAAAGGGCTAGTTCTCTCTTTCATCACAGACTTTTTCAAGGAA
TATCTGATTGACAACAGTATTGATGATTTGATCTCAATCCTTAAGCGGGGTAAGATGGAGGATGATCTTCTCGAGTTCTT
CCCCTCTACTAAGAGGACGCCTGAAGCTGTCTCTGAGCATTTCACGTGAGTAAATTTCTAATTTAGAACTTACATGAATA
ATAGAGCTGTGTAGGGATGTGAGGTGGAAGATACTGTGCAGTGGCTGAACTCTTTCTTTCATTCACACCCTCCACCACCT
TAGCTCAAAAAGGGTACTGAATGTGGGGTTTGCAACTGTCTCTCTCCTACTTGATAAATCTCCGTTGATTATTTGTGTAA
ATAATTGTGTCATTTGTTATTTAGAGCTTCATCATTCAAGATTTAATCATGAGAAAAAAGTTTAAGAAATTGCTTTGGGT
TAATTTGTTTTCCTTAAAATGGGGAACAAGGCAAAATGGGGGATCTCATGATTTGAGATTTTATTGTATGGAGTTTCAAG
GTTTACTGCAAGTTATTTTTCTGCTGTCTTAAGGCCAATAGGGATTGGTATTTGGTACACCTTTTTGTCCTGCTTTAGAG
CATTCTCATTTTAAAACAAGGTACTTGCCTGGATTTTCCAGGCGCTATGCCAGCCTACCGTTATACTCCTATTAACATTA
CTCGGTAAAACTGAAAGTATTATGCAAGGAAAAAGTCCTATTAGGTCTCTTTCGGTGTGCAAATTGAACAAGTAATGTAT
TGTACAATCATTTGCTCTTCACTTTTTTTTGGTTGTTTGGTGAGTAGGAGTTGAAGGAAGAAAAAATGTTCACTTTATTC
AAGCCATCTTACTTTAGCTTTTGTCTAATGGTGTATGGACTTGCTTATTTCAGCAATGCTGGCCTTTTACCTTTGGTGGA
ATATAATGATAAGAAGATATTTGAGGTGAGGCTCAAGGAAATGAAATCTACATTAACAACTCAGCTAGCAGAAGAAGTTG
CTATCTCTGAAGTCATAGAAACTGTGAAGCAACATGTCAAAGATGCCAAATTACCAGATATAGAGGTTGTGCGGATTTTG
TGGGATGTCTTGATGGATGCTATTCAATGGTCAGGAAAGAACCAACAGCAAAATGCTAATTCTGCTCTTCGCCAGGTAAT
TAACACTTAAGTCAGTTACAAGCTTTGTAAGTAGTTCTATTTTCTGAAACTACAAATTGGTATCTGCTTCAGAATTAAAA
AAAAACTTGCGAGTGGAACCAACTAATTGTAACATATAAAATATTCTGATTGTAGTTCCAGGAATGATGAATTTCTTTTA
GCTACTTCCTAAATAACAATACACTAAATGTGTGCATATCTTTCTATGACTGAATGCTGCTTGAAAAATTTAGCCGAGTT
TATTCAGTTTCTCCTGTTTTAGTTACAAACTTATGTTGTATGGCAATGTGAGCTGACCACAGTTCGTGTGCTAGTGGATT
TCAAAACAATGAGATAGAACTTGCTTCAAGAATGTACTTGTGAAAATAAGCATTTGTTGTGATTATTGCAAAAAGGTTGC
TCATGTGTTTCTTTTGCTCTTCTATTTTTGCTTTATTCCATATACTTGTGCAGATAAGATAATATTTGTAAGGTGTTACT
AAATTTCTGTTCCAACTTTTATACATTAAGGTGAGATTATTTCTCTTTGTGGAATTTGGTGTCTAATTAATCGTTCATAT
CATGTGTACTGGAAAGATTCATTAGAAGTGTCGGTGGGCAAAACACGAGAGGTGACTTAAAGATCAGCAATAGCTTATTA
TTTATACTCTACCTGATTAATTATGTATATTCTACATATGGAAATATGTTTAGGCATTGACTTTTTGGCAATTTAGTCTT
GCTGTCAGCTTCACAAGTGAACTGGAAATATTGATGTTGAATGGAGACAATAGCTAACATGACAGTATGACACCTTGCAG
CAACATTGTCTTGGTTTTAGCTTATTTTTGTTCACATGTTCAATTTCATGGCTTAGTGGATTTAGTAGTTTGTCCAGGTA
GATAACGGGTTTTTTTCTTCTGTTATTTGGATAACCTATAACCATGCATCATTCTGGCATGTAACATCTAGCTTGTTTAT
ATGCGTTTCTGTTTAGCAATTTGTGTCTTTGTAGTAAAATACAGATGTACTGTTTATGGCATGAATAGCATATTTCCCCT
TTGTCAATAGATTTTGTTTCAAAATTTTGAAATAATATTTGGAGATTATTTCAAATAAGTGTGTTTGTCTAATTGGCCCA
TCATTTCAACTCCAAACCTGTAAAATGGAAAAGCTAAAGTTTGAAAAACAAGTCTTTAGGAGCTTTCAAGTTTTTGTTGA
AGTTTTTCTCTCACAAATCTTCAATTGTATTTTCATGTCCAAACACAACTTTAATCTCCAAATATGTTCGTTTACAACTT
AACTTCAAATACTATTCGTTTTCAAATTTCAACCATGTCATGTCCAGACACTCCCTCGTGCGTCTTGGAAAGCAACTTAA
ATCTTTTTATTTTTAGTTTGCCTCTACTTAGTCTCAACTGTTCATGATATAAAGCAGTGAACCCCAATTTTGTTGTCATT
GAAACATAGTTGATTCATTTTGTCATAATAGACATTAGATGGTGGTAGGGCTGATCAATTCTTCTTTATGGGTTCTTTTG
TAGAGTTGTTGGGTAGGAGGGGTGTTTGATCATCTGGAAACTTGTCTACATCAAATTGTTTATTCTTTGCTTCACAACCG
CTATCTAGGTAGTGGCAAGGTCTGCGTACTACTTACCCTCCCCAGACCCCACCTAGTGGGATTTCACTGGGTTGTTGTTG
TTGTTGTTGTTGAACAGAATTGTCGGGCTTATCTAATGTTTCGTCTGGTGCCTGTCTAATTAGTAATTACATCATTTTTG
GATGCTTCTGTTGTCTTATCTGTTAAAACTATTTAGATGGCGCTCAGTTGTCAAAATTTTTGTTACTTGTACATAATCGT
TGGTTCTCCTCTTCTTTTTCCTTTTTGTGTAGGTGAAAAAATGGGCAGAACTGCTGAATACTTTCTGCACCACTGGAAAG
CTTGAATTGGAACTCATGTACAAAGTCCAAGTCCAGTGCTACGAGGATGCTAAACTGATGAAGCTGTTCCCTGAGATTGT
GAGGTCTCTTTATGACCAAGATGTTCTGGCTGAAGATACCATTCTTCACTGGTTCCAGAAAGGAACAAACCTCAAGGGCA
GGTAAGCATTTGTTTCGACTTGCTCGGATGTTAGATATTTGAGTCGTGTGGATGGTAGTTGGGACACTATTCACCCTTGT
GGGGTGTTGATCCTAATGGGGTTACTGTCTTTAATAATATTGCAGGCAAAACTTTGTGAAGTCGCTGGAGCCCTTTGTGA
AATGGCTGGAGGAGGCGGAGGAAGAAGAGTGAATTTCTCATGAAGTATCTATCATCTCCGTTTAGCTGACCATTTCTGAG
AACTGTTTTTCCTGGAGAGTAGTACTTATATTCCCCTTTTGCGTATTGAAAAGAATAAGAAAGACTTTATGAATATTCTC
ACAATTTGACAGTTTGTTATGATGCTCCTTCACGTTTTAAACATAATATCTGTATGGGTTTGCTTCCCTTGGTTCTTTAT
ATTCGCGTGCATCAGTCGTATTTTTTTGAGTAATTTTACTAGGTTTTGAGAAAATGATCAACTTCTTTTAGAGGACAATC
ATTCTATCATTAATCAAGCTTTGCTTTAGTAAGAAAAAATGATAATTGGAAGAGGATGAAATTGAGTCTTATCTGCTTAT
TTGTTTGATGATGCATCTCAAATTTTGTGGGCCTACGTTGTCCCTACAGAACCAATCTCACATTTTTGAAGATTCAAGGT
TACAAAAAAATATAAATTCACTATATATCAGTTCATGAATTTTCTGAAATATGATTGATCTACTCCAAATTTTATTTGGG
TTATCTCAACTTATATAATGTTCTCTGATTATCCTACGAATTTCCCATATTTCAAAAAAAAAAAAAAGATTACTTCACAT
CCACACTAAATATTCAAAAATTGAAATCTTCCCCAACTCCGTTGTTATAATTTACTGAACACCCAATTAAATAATTGAAG
CGTTTGCAGCAGGAAGACTGAGGGCAAGAAAATGCATCAGGGGAATACTGTAGAGTGTACGCAAACCTTATCCTTACCTT
ACCTCGTGGATATAGAGAGATTTCCGAAATAAATCAGACAGAAGAAGAGCTTTTCTGAAATAAATGACTGAATACACATT
CTCTTTGAAGTTACAATTGTTATGTACAAGAGAGTTTTAGCAGGTTACCAGAAAAAATTGAACCAAAGTCACAGCATTGG
CCTTATCTTCATCTAATCCAATAATTCCACAGACCACGCGATCAAAATTGACGTTGACACAACTCACAAAGCCACGGTTA
GGATACGTGCAACGGTGCAAGAGCAGATTTTCTTACAAATGATGATAATCCGAGGATGCTGGTTACATACTGATATCGAC
AGGAAATCCAGCAGTTCCATTAGGCAAGTCCGATAAGCTTTTTATCGAACGTTCATGCCTCGACTGCAGTTGGGGCATCT
TCATCAGTGGTATCATTCAATACAACCTCCTCAACAGGGTCTACATCAGGTCCCTTTTCTTTGTCCCCTTGGTCAATAAG
CTTTTCTCTAAGTTTCATCATAAGATCCTCCCTCGCACTAGTGTTCTCCGATAGGAAATGTTTTACAGCATCTCTACCAC
GAAAGTTCTGATTGTTGATACTGTAATAACCACCACCACCTTTTGTAATGAACTTATGTTTGACTCCCAAGTCAATAAGT
TCAGCTTCACGGGAAATTCCTTTACCAAACTCAAGCTCGAATTCTGCAGTTCTAAAGGGAGGAGCATGCTTGTTCTTTAC
AATCTTGACAAGAACTTGGCTTCCTATGGTCTGTAAAATAGAGACTCCATCAAAAAGACTGCCTGTATAATCAGATTTGG
GACAGTTCAACTCCCTCACATTCACTCAACAAAGGGCATTCATGGAACTCTCGACATAGAAATCATAACAAAAAGAGTGA
CCGAGGATAAAGTTATACTATCATACAAACTCATTTAAGAAAATAACATACTGCTTTCCTAAACATACTCCAAATCAGAT
ATGCTCAAAATCTTGAAGTTCTAATATTTTGATCAACAAAGATACGTACCTCTTCCCCCTTCTTCACGAGCCCAATTCGT
TTTATGTTTAGACGCACAGAAGCATAGAACTTCAAGGCATTACCACCACAAGTAACTTCACTAGGTCCTCCAAATCCCCC
AAAAGTTGAAAGTTTTGACCTGACCTGAACCAGGGTGCAATTAATCAGTCGAGTCCTTTACACTGACGAGATATGTTGGA
TGTCTCGATCAGAATGGAAAATTACACAAGGAACTAATCAATCAAAAACATGCAATCTAATCTCATTGAAGCGTCTCTTT
GAAACAGAAAAGAAAAAGAAAGAAACTCCAAGACAGCAACAGAAGGAAAGATGAGGGCAAGAAGCATGATGTGAATCTAG
GCAGCCTATGACTCTTGCCTGATTTATGAAGATTAAAATGGTCTGTGATAGCGATAGAGAATGACTGAGCTTGCGGAGTG
CTTGACTCATCAGTCTAGCTTGCATTGCCATATGAGCATCTCCCATTTCACCTTCAAGCTCACCTTTCGGGACAAGGGCA
GCCACCTGCCATAGAAGTCAATTGTCCACATAAGGTTTTTAGATAACTGAGACTATTATCATAATTGACTCTGAAAGTAA
GAACAAGAAACATGAACCAACAGTTTCAATCTTCCTTACACTGTCCACAACAACAACATCAACCGAACCACTCCTTATTA
TTGTATCTACCAGACTAAGAGCTTGCTCACCACAATCTGGTTGAGACAGAAGTAAATTTGAAGTATTTACTCCAATGGTC
TCAGCCAATGTTGGATTAAGAGCATGCTCAGCATCAACAAAACAACAATAACCTACAAAGAAACAAGACGAAGCATAAGT
AATTTCCATGTGTCAGTTGCAATAAGCTAAAAAAGTATATATCCTTTGTGTTTCGGAAGGCATTATATCCTGGTCCTAAT
AGATGTTGCAAATGGAAAAGAAAATGAAATGATAGTTTTTTTCTCTCTCTTCTTTTTTGGGAATGCATGCTAGTGAAGTA
CAAACTAGACAAACCTCCTTGTTTTTGTGCCTCAGCAATCACATGCAAAGCAAGTGTTGTTTTCCCTGAAGCCTCTGGAC
CATATATCTCTATTACGCGTCCCTGCATAAAAGCAAGACATAAGTTATAATGAAGATAATATAACCTATCATCCTAACAT
TGATAAGCAGCTATCTGTTTGTCTCTGTAAATATATTCGCATATCTAGTAAAATAGTCACCCAGCTGCCTAAAGTGACAA
AACATCCTGAATAATAGCGTTGGTGTAAATACTAATTTTTCCAGTTCTCCAAAGTAAACATTACTCAGAAAATTATTTGC
ATAACATCTGGGAGCCAAGCGATCATCACCACTATTTTTATTCACCGTATATGAAATGCCCAAAGAAAGAGGATATGGTG
TTATTCTTTTACCTTTGGAAGTCCCCCTATCCCAAGGGCAATATCCAAAGAAAAAGATCCAGTAGACACTACAGGGACTT
GTTTGGGCGACGCCGTGCGACCAAGCCACATGATGGATCCCTTTCCAAATGATGTCGTGATCTGATCTAGTGCATGTTTC
AAAGCCAAGTCTTTCTTGGACAAATTCTCTTCGCCTGAATCACTGCCATCTGAATTTGACTTTTTCTTACCTGAAATTGA
ATAGATGACAAGGACCAATGAGCATCCAAAGACAAAAACTTCATGTCTATTTAGAACTAAGTCTTAGAAATGGAGAAACC
TTGTTACTCTATGAAGAGAGCAATGACAGAAAATATTCAAAATATATCAGCAAAATATACATCTCTATGTAATTTTCCAT
TTATTGGTGGACAGACACTGAGCTAGTGTTTGGTCATAGATTTTGGATCAGATTTAGGGATTTACCAATATGTTTGGCCC
TGAAATTTAATCAGATTTTTTTATCTTCAAATATTTTCAAATTCCCAAAAACTGGCTCAGACAAGTTTTTCGGTTTTTTG
GACTTCCGCTCACAAAAATTCGAAAAAGATTCAAGTAAAATGCATGTCCAAACACAACTTCAAATTCCAAAAATCTCAAC
TTTTAAAACTCAATTTAACAGTTTCAACTTCATATTCTAAAAATCACAACTTCTGAAACTCAAATTTTAAGTTTCAACTT
CAAAAGCTTACATTTGCAAGTTTCAACTGACAAAACCTATGACCAAACGGTAGCGTGGGAAATGGGAATAGAAGCATCAA
AGCCCAACTAGAAGCTTTCAAGTCAGCTACTTCAATTCAAATTAAAGTGTAGTATTATCCCTCTCTAAAAGCTCACATCT
TTTTGCTCCACTAGTAATTCAAACCCACAACTTACGATTAAAGGTGAAAGATGCTTACCATCCGAACAACCCCTCTTGTC
ATAATCTTAACATTTGAACTACTTCTCCTTGTACTCTCAACATTTCTTTCCTCTTTTTTTTCACCCTAGCTGAAAGCTCA
CACCTTTTTGCTCCGAACCCACAACTTGGCATTTTCGTTGAAGGATGCTTACCATACGAGCAACCCCTCTTGTCATAATC
TTAACATTCAAACTTTCCTCTTTTTTTCACCCCTCCCTACACACCTTTTTGCTCCAAACCCACAACTTAGCATTTTCGGT
TAACCATGCTTACTATCCGAGCTACCCCAAGAAGGGAATTTTACAATATATGAACAGTAAAAAGTTCCAAAACCAAGCAC
AACATAAGTTAATATGAAAAATATATCAGTAATACATTAACCCCAAGTTACAAATTTTACATACCTCTAGAAGAATAGTA
ACATAGTTGATCTGATACCCCAAATAAGCTTTTTCTCAAACACTGAAAAAATCAAGAAACAACTCCAAGAATGGATTTTT
ATGAATGAAATCAAGAAAATGAACAAAAATAAACTTACATTTTTGTAGGCAGAAGTAGCAAGTTCACGGCGATTAATAAG
TCTCAGCAACATCGCCATTGTTAGGGTTTTAGAGGTTTAAGAGGGAAAAATAGATACTCTATCAATTATATAAGGGAGAC
ATAGAAATATGACGTGGCACTCTAATATTTCAAGTTTTTTTTTTAAAGGTATAGTTGTTTTTTAATAAAATAATGGATCG
ATCTGAATTATTTGACACCCTCGAGGGATCTCTTTTTACCATATTCAATTAGAGGTATCGAGTTTGTATAGTGAAAATGA
AAAGAATCATATTGAAAGCATCGTCTCAAATTTTAGATGAACACTTGAATTGGTTGAGCTCTAATTCGATCATAAATATA
TCCTGTAAAACATGAATTTGAAGTAGTCAGACTCCAAAACAATATTAAATAGGCCTACAAATGCAAAATCAAATTATATC
AGATTTTAATGCGATAAAAAAAGTTAACATTTATGTCACCAATATGCTTAAATGATTTTTAAAAAGGTCTTTAAAATCGA
ATAGAACATATTGTCGTTGCAAAAGATATAGTTATTCTTAAAATGAAATTAATGGACTGAACTGAGTTATTTGACACCTC
TAAATGACAAATGATTGAGATTCCTTCCTTGACATTTAATTAAAGGTATCGAGTTTGAATACTAAAAATGAAAAGAATTA
TATTGGAAGCGTCGTTCCTAGAGATGAACACTTGAATTAATCTGGATCTAATTCGATGCTAAATATGTCATGCAAAGTTA
ATTTATAGAAGTATATTCAACTACTGATAACAAAAACATTTTTTTTAAGGTAACATGGTTGGAAATATATGAAACAAAAC
ATATTGTTGGTGTAATATAATATACCATAAATATAATAAATTAGAGTTGAAAATAAAATAACAAAAATGAATAAAAAATA
TATTCAAGTTGAAGCGCAGATATCTTACTCTCCTAAAGGAGATTCAAGCTCATTACGACATAATCTACACCGATTCAACA
ATATCACTCTTGACTTATCTAGGATATAACAGCACAACAACGTTGTACAACTCAAACAACTCTGAATTAGTTGAAGAGTT
CAAAACTCCACAAAAAGAATACCTTCATTCAACATATAATATACTCTCTTTTGTGTAGTAAATTAGTTGAACACTTCAAA
TATTCTTCTTTGTCTCAACTTTCTCTTTCACTGCAATATTTTTTCACACTTCTCGTCTTCTTTTGAGAACACTTCACAAA
GAAAGAACACCACTATTAAAGGGGGGGATTCTTCTTTGTATTGAATAAGAATAACGTGGATAATAGTGGTTACGAGAGTT
ACACCATAATAATGACCATGCACCTTCCTGTCAATTTATACCCACGAACATATGCACTCAATATTTTTATTTTAATATTA
AAATGCATAAACACCAACACATATTACTAATTTTTTTTAAAGAGTCTAAATTTAATTCCCCGTCACCCCCTATGAAATAT
TTATATTTGAAATTTACTGGATCGACTAACACATTTGTTTGATGCACTAAACTTCTCTTCGAGAGATTCTTTATTTTAAT
GACTTAAATGAAAAATATCCTGTTAGGTGCAGAAAAATTCACATCCTATCATATACACCTTGATGACATTTTTTAATTTT
GCCGTCCAATATTCAATCCGTTTTCATATTATTTTTTTATATACACAATATAATTATTGATGAGTGATGTTCGACTGACT
CATCATTATATATGACTACGACACTATGATCAAAAGTGATATCATATTTAAAAATTAAATTCGAAATTCATAGTCCTTCA
CCACAATTTTTGGTGGTCCTAGCTAGCTGGTGTGTGGTTTTATATTTATTTTTCTTTCCCTTATTATTATTTTTTATTTT
TAAAACTACAACTCCTTACCAAATATTGACAATCGCTATTAGTTTGGAAATAAGTGGTTCTATTTTAATGAAATGTCACC
ATCTCTAATAATATCAAATAAATAGTAGATATTTTGTGTTTTATCAATTTAATGTGTTCAAACTTAGTCTTCTGAAATTT
TATAATTATATTTGTTGTTTCATTTACATCTATTTTACAATAAAATTGATTGAGTGATCAATATAATTAAGTGATGTTTG
TCCAAATATTACTTCTTCTTTTTTTCTGATATAACAAAATGTTTTATATAAATAATATACAACATAACATAATATGTCTT
TATCAAAGACATAATCATATAACTAATCGATTTATAAGGCTGGCAAAAACCTTTCAAAAATCATTTTTATTTTCTATAAT
TAGAAGTTTGACTTTTTTATTTTATTTTTTAAAAGAAATATTCTAATTGAAAATATATGCTGTCATGATCAATACTCTCC
GCACAAAATTAACAATTATATTATAATAATATATAAGTTGTGTTTCTCCCTAATATTTATTTTTTAAGAGATAAAAAAAT
AACACCTCTAATTAGTAATGTTAACACTTAAATAAGAGTTATGCTTGAGATGAATATTTCTTTCAATAAAAGTAGGTCGA
AAACTTCGATAGTCTTTTGAGTTTATTAGTAATATTTTTTTTAAAAAGTATTAAAGTATGATCTGTTTTAATTAATTAAG
CACTTAAATACATGATAATTAAATTATTTTTATTAGATATTTCTGATTAAAATTTTGGCGAAGTTTATGCACGCATTTTC
AAACGTCCATAAGTAGATAAGTTAATCACTTAAAATATGAGTATCATCTTCATTAATTATACGCGTTAACATTAATAAGT
CATAAAATTTCAAGTATGGTTCAACTAACCTCGATGAATACATAATTACAGGAGATAACAAATTTTATGTAATAACTATG
CAATGAACATCTAAAAATACAAATAATATTTTTTCTTCAAATTTTAAGACGAAAACATTATTAAAATATTTTATCATATA
ACATCACCGTAACCGAAAAACAGAGTCTTATCGGCGCCATTTTTGCAGTATTTTTTTTCTTCTCTCTGTTGTGTGTCACT
CTGTTATTCGATTCGATTCCTATTTTTCTTCTCCTCCTCTAAATTCAACTAATCCATTCAATTTCCCCTTTTTTCTCTTA
TCCATATCAAATAATTTCATCCATTTATTTTATCCAACACAGTACAAAACTGTACTGGAAACTCTACTTCAGCTCATTTC
CACAGAGTTTTAGATATATGGTCTTTTTTCTTCCTCCTGATTTGGGTTTGATCTGATCAGGAAAAGAAAGTTTCTTTTGG
TTGTTTTGAGGTGAATTGTTGGTGGGTTTTTGTTTCTTGATGCTGATTGAGCTTGAATTGGATGTGGGTTTTTGATTGTG
GTTTGATCTGAGTTGAATTTTTTTTATGGGTTTTGTAATTTATGGGAAATGATTGGTTCCTGTGTTTTAAATTGAGCTGA
ATTGGAAGTGGAGTTTTTGAAATTTTTGATATTTCTCTTAATTTGGGTTTGATCTGACCAAGAAATCAAGTTTTTTCATT
TTGATTGGAGTTGAATTTTTGGTATTTTTTTGTAATTTATGGGAACTGATTTTTGTCCAGGTGTTTAAATTGAGCTGAAT
TTGAAGTGGGTTTTTGAATTTTTTGACAAATTCTTGTGTGTGGTCACTGATTTGACCTTCTTGTTGTGCAAACTCTGATG
GGTGTTTTTTTGGCCTTAAAGCTACGTCAGATCAACAGATTGTGTCTTTATCAACTGTGTTAACCTTTCTTGTAAGTGAA
AGGTGATCAATAGTGGAAGAGAGAGAGAGAGAGACAGAATAAAAAAGGTGTCTTTTGGGGATATTACTATTAAAAAAATT
GAAAGGGGGCAATAGTTTTGATAGATCTGTTCTATATGTTAGTTGCAGTTATATTATTTCTATTCTTATAAGTTGTGATG
TAGAGGATTGTTTCAAGAGCTAATTATGTATGCATGATTGTTCAAGGGTTGCTGAAAAGTTCATAACTTTTTGGTGGATT
AGATTAGATACGGACTGCTTTTGCAGTAGAAGTGAATTGGATTTCCATTAGCAGTCTGTTTATTGGAATTTCCCCCCTTT
TTGATTGTGTGATGATGGTGAAGTTGTTGGATTGAGGTGGAGGATTCGTTAATAGATTTTGAAGACTCGAAGGAGGATAT
TAATACGGATTCAAATAAGGGAAATAGGGTGTTTGTTTGTTTAGTTGTTCTGGAGTGCTTACAGAATTTAGTCCGGGGCC
TCGGGATGGGGTCCTGCTTGTCATCTGATAGCAGGAGTCCTCATCCTGGTTCTCCTGCATCTGCAATTAAGAAGAGGAAG
AACTCAAAGAAGAGGTCAGGATCGCGGAATTCTTCCTTTGACTTTCATAAGGAAGAACTGCTGCATAGGGTTCCCGGGCG
TATGTTCTTGAATGGTTCTAGTGAGGTGGCTTCACTCTTCAGTCAGCAGGGAAAGAAAGGGACTAATCAAGATGCTATGA
TTGTGTGGGAGGTTAGTCCTCGAATCTTTTCATGTTGTCTTTGTGAAATGGTGGTGATTAGTAATTGACTTGCAATATTC
ATGATCACTAGAATGCATATGATCATGGCTGCAGTGGTAAAAGCTCAAGGAGTTAAAATGTTGTGTGGTAGTTATCTTTT
AGATCCAAGTTTTGGTGCCTAATGATTGTTTTTTTGTGCTTCAGCCTATACATTTCTTGAATCTTGTCACATCACCTGAT
TTTTTGAGTAATACTTTCTTATTAAGTTTTGCGAGTAATTATGATGTTTACAACTCTTTTTTCTTGATAACTTGTTCAAA
GGCCCTACAATGTGTTCTCTGTTTACTTATCTATAAGCTTGGTAGAGTTAGAGGGGATGAAAATGTACCTTTGAATTGAC
ATCATTTTGTACTGATAAGCTTTTTAATTTTTTTCCTCTTGTGATATGTAGTTGTTATTGGCCATATATATAGTTGAATT
ACTTTCTCGTGATACTGTCTCAGTCTCATTAAACCTTATGTAACTGCGTTCCTAATCTGCTAAAAATATTAAATTCCAGA
ATTTCGGTTCCAGAGAAGATACTGTTTTCTGTGGTGTTTTTGATGGTCATGGTCCTTTTGGTCATATGGTTGCAAAACGA
GTCAGAGATGCACTTCCCTTAAAGCTAAGCACACACTGGGAAGTTAATATAAAAAGTGAAGACGTTCTAAGAGAGATCAG
TCTCAACACGGGGAGTAGCCTATATCCTGAGGATGCTGTCCTCATCTCTGCTGAGGAGTCGAGGCTCTCAATTGATGTTG
AAGAGACCGAAAAACACTTAGAAGTATTTCAGACATTGAAGGAGTCATTTCTGAAGGCGTATAAGGTTATGGATAGAGAA
CTGAGAAGCTATACCAATATCGACTGCTTCTGTAGTGGAACAACATCAGTAACGCTAGTTAAACAGGTTTGTTGTTGATA
TATTCATAAAGTTGAAGTTGGCTAGATTTTCTGCCATTTTATTCTGAAGATGAACTCTGTTATTTGTTTTTTGGTAGGGT
GAGAATCTTGTTATTGGTAATGTTGGAGACTCTAGAGCTGTGCTGGGTACGAGAGGCGAGGATGATTCTCTCACTGCAGT
GCAATTGACAGTAGATCTTAAGCCCGATTTACCAGGTGCATACATGTCTATGTTTTGCTGCCTGCATATGGTCACTTCTT
TTTTTGATATTGTGTCATCAACTAAATTACCACTTAGCTTCTGTTCATTTAATGAACTTATCTATCTGCAATGTCAGCTG
TTCTGAGCTAAACTGTTGCAAATAGGCATCAGATTTGATGATACACCATGTTGCAATCTTACACATTCATGCATCCCCTC
CCCAAGAAAAAAATGTCCCTACGTGTTATATCTTCTTTCCACTGTTGTGCTGTGCCAGGCCGTTTTGGCCCTTATGCGTC
TGTTTTAGGCGTGTGTCTTATAGAGTAAAGTTGTTGTAGTGAGGATCGAATTATCAATTCATGTATGAAACCAATCAATC
AACTCTAGCCTTAGACTAGTTGAGGTCGCCTATATGTTGTATGTTTCTAGCCAAGTATGCATAGATTCGAGCGATTATAT
TATAGGTCATCTTGGACAATTTACCTGCATGGCTCCATGTGATTCTAGGTCTAAGTTCATCCCCTTATACAAATGTGAAA
ATATGTGACAAAGAAAATACTAATTCATGATGGATAACTATTGAAATTCTTTCTGCATGGTCTCATTCACATACTCAACC
TCCATCATATGAATCTCTTGAAGAAATGTTTAGACAAACCTAAACCGATCTCCATTTTTTTAAGTTAAGCTTCTGCTGAA
ATCTTTATCAATTTTCTCTACCTCTCCCTGTTCAAAAAGTTTTTTGAATTCTATTTTGACGTAAGAAGTGAATAGGCAAT
TATACCTCCTTTTTGTCTATGATTAGTTATATACTTCAATCACAGTTATGTTACGTAATTGTGTTATCAGAATGTAAACA
TATAAAACAAAAGGAATGTGGTACAGTTACTTAGAACTATCGTCCACATAACAGTATTCTTGGAAGCAGAAATTTTCCTT
TTTTATAGGTGATGTTTTCTGATTTCTACTGATGCTTGCCTCACTATAGTGTTTTGTTAACTCTGCTTTCTAAATTTACA
GCGGAGTTTGAGAGGATTCGCAAATGTAAAGGGCGAGTGTTTTCTCTTCAAGATGAACCAGATGTTGCAAGAGTGTGGAT
GCCAAATAGCAACTCTCCTGGACTTGCCATGGCTCGTGCTTTTGGCGATTTTTGCCTCAAGGATTTTGGTGTCATCTCAG
TACCTGAAATTTCTTACAGGCGTTTATCCGAGAAAGATGAATTCATTGTTCTGGCGACAGATGGGGTATGACACTTGAAT
CCTGCTTTAGCATTACTTAGATTCACTATCTATCTCGTTGCTAGTTGAATTAATTTGATACCGGTTACAGATTTGGGACG
TACTTTCAAACGATGAAGTAGTAAATATTGTGGATTCGGCTTCATCCCGTTCATCTGCAGCTCGATCACTTGTTGAAGAA
GCCGTTCGAGCCTGGAAGATCACATACCCAACTTCTAAAGTCGATGACTGTGCAGTTGTCTGCCTCTTCCTTGATTCAAA
CTCGAATAACTTCTCTACTGCTTCTAGTACTGAAGACAACGACAAGACTTTCGTCTCAATGGAAATGAGTGAAGTTAGCA
ACAATAAGGGTGGTGCCCTTAGTCCACCTGCATTGAATCGTTCCTGTACTGTTCGAGAAGGTGAAGAGGTTTCAACAGTC
AGCAACGAGGAAGCCTCGGAACAGGATGAGTTGCTACCTAAGACGGAAAAAGAATGGTCTGCTCTTGACGGGGTTGCTGT
TGGAGGATCAAAATACAAGAAGAAATAGTAAGAACTTGCCTTGCACCAGGCGCTTACACCAAACCAATGGATGCATGACA
TGTGTTTGCACATCGACTTTCCTCACTTTAACTATGGTTAACATATATTTTCACCTCGTTATTAACCATGGTCAGCCGCG
TCTAGGTGTTAGTAAGTTTTTACCATGTCCAAATGTGGATTCATTTCTCTGTCTTAATTTCCATTTTGTTTAGTTCTTAT
GATCAGTTTTTTTTACTGTAATAATTCTTTCTCTATAGTGTCTGTAACAGTACTAGCTATTTATTTTTTTGTTCTTTTCT
TTTTTCTTGTAAGAAATTTTGCATGAGTATATGTTTATAAAGTTCTTATTCTTCTTTATTTTCAATTGTGTTGATAAAAT
ATTCGAATTTCGTTACGAGCAAACTTTATTTACTTTATTTTTGGTTTTATAAAATCATGATATTACCTTGTAAAAAAGGT
AAAAAGGAATGAAATGAGAGAGGTTGATTTTAGAGAAAAATATCATGATCTTGTTCAGGAGCAAAGCTTGAAGCTCAGAT
ACAGATTCAATCTAACTTAATAACTTTTGCTCGTTAAGAAATTTATCGAATATATTTACCACATCATCTATGGGACATTG
CAACAGAAATTAAAGATAAATACTTGACCAGCTTCTATATGAATGATTTTTTTTTTTATGACAAGAGAAATCCGCAGCCG
CTACCCTTTGAGTGCGCACCACATAGGAGAGGTAACCCGCACTAGGCAAGCGCGATGCGACGAACTCAACCCAGAAGGCA
AAAACCCCTTGCTTTTGCTTGCAAGGGGTTTCGAACTTGAGACCTCCAACATGGAAGTCCCAAGCCCAAACCACTGGGCC
ACCCCAAAGGTAGCTTCTATATGAATGATTTTTACATATTAAAAGCACAGAAGAGAAACTGCTAATGATAATATGCCAGA
GAAGGATGCTGAAATGGTCAGGAACGACGAATCTCGTTATAATAAACAAGTCAATTTTGTAAGTTCGTTGTTACAGGATG
TATATAGGACATGAATCCTCGATATAGATGCTAACATAGTTGGTTCTCATCCTTTAGAAACTACGAGTGTAATAGAAGAA
TTTGTTGACAACAGGATCACCTTCAGATGATCAACTCGTGGCAATTGAGAACGAATTAAGCATATGGTTCTGTTTCTCAA
TCTTTCTTACTTGCTCCAACGAAACCAAGGTCGAAAAGACTGAAAACCCCTTCAATTTGCTGAATGTTGATGGTGCAAAA
ATTACTCACTGTACAGCTGTTTCTATTGTCACTTCAACAAATTGAACAAGATGGAGATGATTATCAAGAAGAACGTGAAG
AACTTTGTCGAATCCATCATAGGAGCTGAAGAAATATTGTGAGAAGCCACGGTATACGCGCTACCAGAACTTTCCTCATA
TTTGAGTTTGATGGTTGAAGAACCTGAAATTAACAACACATACTTAAGGAGAAACTTAGAAACAATGGATTGAATATAGC
ATTAACATTTCGAATTCTCCAAGACTTGTGTTAGCTGGGAAAGTAGAAAGAAAAGAAGGCATTTTTATAGCTGATTTATA
AAGATATTCAAAGGCATAGTTCTTCCTTCTAGAGTTCCTAAATTCGGAAAATAATAAGCATTATTCCTCTCCTAATAAGT
AGTAGTATCTAGTAATCGCGTAGTTTCTTATTCTTCAATGTGTTTTACCATCTGTTGCTTCATTTATTTGTAGTTTGTAT
CTTGATATTTTGCTGTCATTTTTTTCGTCTTGTAACCCTACTCTGGATAACTTCTCTTTTGAGTCGAGGGTCTAACTGAA
ACAACTTCTCTACCCTACAAAAGTAGGGTAATGTCTACGTACATCTTACCATCCCTAGACCTCACTACGTACATCTGCAA
AGCAGTTTCACGTCACTCAAAACGTTCCCCCGGAGCTACATCAAGAACATAAGGCCAATTAACATTTTCAAGACAAGTAT
AGGACTAACCATCAAATGCATAGATGGTAATATTTGAAAGCGAATAGTTATTTAATGAGAATCAATTTCTAGATAGCTTT
CTATGCTGTAGACTATAGAAGAACGTAGTTGATTAACTATATATACTCACAGTCATATTCAGTCCAACCAATTGTCTGAT
TTTCAATATCATAAACAACTAGCTTGTTTGATAACGCGAGATCTGCAACAAAATATCAAAATGTTACTTGTTGGACAGAA
TTATGTTACAAAATATCAAAATGTTGCAACAAAATATGTTGTAGGTGATTTCTTCCAATCTATCCTAGTCTTGGTCGATA
GAAGTACATGGTACTTGTTGCTGGTGGGACGTGACCGGTATATCCCATGAATTTAGTCGAGGCACTAGCTGGCCCGGACA
CCATGGTTATCAAAAAAATAAAATAAAATTTTATCACTAATCTCTAAGCATTACAAGCTTGACCAGCAACCAGATATATA
TTATCCTTACATTCATTCATATTCCTCAAATGTCTTATCCAGTTCATGCTTGCTGAGATAAGATTGATATGAAATATGTC
TCAAGCACGGACAAGACAAGCTTAATTTTCACGAACATGCTTCAATGAAAATTATAAGGATTTACTTCAGTTACGATGCA
TTTCTCTGACGAGTTTCTCTTAAGAGAAAGAGAAGGTGTCAAATAATACCTCCCAACAGAGTTATTTCCGATCCATCCTT
TGTCTGCATTTTGCTGTCTTGCCAACCAATGCACCATCTACTCTCCTGCAAAATTTAATCCAGAAACTGAGATAAGATTT
CCGTGAGGACACGGGATTGCAAGTTATATAGTCCATCCCGTTGCATTTCACTTTTTCTGCACCCAAACAACACACTTCAC
AAAACTTTTTGGTCCTATCCTCTGGTATGGAGCAACATAAATATACATGCAGATGTATAAACCAACAAAAAGGTAGAATA
GAACATACACGTTCATACTAGCTAGACATGTCAAAGACAAATTTCAAGAAAGTATCAGGCTTGAATCTAACATGGTAACA
TAAAAGGCTATCATAATGCTGACAAGAGATTCTAGGAGACAAATCTAAAGGCCTATAATAATGATTGTTAGGTTGATAAT
GGCTCGAGAACCTAAGAACTGCTATTGTAACACGAAAGAAATCCAAATAATTTTTTTTAGTATTGAAAAAGAAAGTCTTC
TTGGGAAAAATAATAAACTCCATCTGATTGAATTAGAAAAGAGCTAAAGAACTTAAGCATATTTGGAGTACTTACTTCGA
TTTGGAAAAGATAATCGTGGGGATAAACTGTCAAAGGAAGCGAATCTGCAAACCGAAAGGTTACAACTGGGAACCCATCA
TCAATCCTGCACCAGCGGAGGTAGAGGAAAGTTAAAAGACAATTGAGTTTATAAGTTATTATAGGCAATTTATCTGACTC
ATCCTATTTAGTCTCTTATAGAACTACACTAAGAGAACATTCATTTCTCAGCAGTATTCTTTCCTTATTACCAATCTCCG
TATAAATATACCAAATCCAAGAAATCCAACCATACTCTTCCCTTATTCCCTCCCATTCACTCCAAAAATAAAATACTCCT
TCCATCCCAAAAAGAATAATAAGATATGGAGAGCTCTCTCCAAAAAGTATAAATTACCAAATATATTTGGAGTGACCAAA
ATAGAAAATAAGTTAACAAACATTAGTAGTATACACAGTTTTAGCGTATAGTCTTCCTTACTATATCAGTGCATATACTC
ATAGCGAAAATGAGAAGATCTGACATACTAAACCTTTGACAGAAAGAAAGATGAAACTCACACAAGAGGCCAGAAAGAAT
CTTACTTCCCAGTGTAGTCAAAGCAGTGGAAACTCTGCTCAACAAGATGAATATTCAACTGTGGGTGCCGTTCAATCAAC
TATGCCAACAGTGAAACGGAAAAAATCAAGCAAAAAGGTTAAAAATATATCCATGCATACATGTGGTGTAAAGCTCTCTA
ACAAATAAGCCAATTACATTATTTCTGAAATGTCTGTAGTTACCTTGTCGATGAGAGTACTGTAGACCTTGTGTGGAAGA
TAAGCTAAGGTTGTTCCACTGTCAATTATTGCCATAGTTGTGGGAATGTCTAGAACTTGACCACCAACCTCAATTCCTTT
CATAATAACATTATAATGTGGCCTAAAGAGTAGACAGATATTTTACAGAGTTCAGAATAGTGGACAAATGGAGAGGTTAA
AATCATGTAATCAAAGCACGAAAATAAATAACCAAAATACAACAGAAAGTCACAATTTCTATAATTCAAACTTGAAACTG
ACTAAGCAAATATATGCACCATCAGCGAGTGAGTCGAGAGAGTTTTAAACTCCTTACATCTACATGGTAGATTTATTGCA
AATCGAGCAGTAATGTGTCCAGTGATAGGACTTGACAATCTGCATTGGAACTACTTATAAATCTAAAAGTCAACATTTAT
CTCTCCGTTTCAATATAGTGAGTGTCTTAAGGGCTCTAACTTGATTTTTCACTACCAAGGTGCAGTGCCAGCTCTAACAT
TGTCTCCATCAGGCTGTAGTTACAGTGGAATCATATATCACCCTTCTTTTCCCTCGTTTGCCGCAAAAAGAGGGAGAGGG
GAATACATTACTTGAGTGCACAAAAACTTCTTAAATTCATTGCTAGATCAAGCACATAAATAGAATGAGAATTGAACAAG
CAGATGTGCAAAGGATAAGAGAATATACAAATGTACAATGTCATGCAGGACTAAAGTAAGCGTACTTATACCACATAGGG
ACCACTTCGATAGGCTATGATGATGTTCATGGAGGTGTCGGCTTTGGTGATGATAGATCCGAAAGAGGAGTTTCGCTAAA
GCTTTCGATTTGGTCATAGCTAACTCCTGTACTTTATTCATCCCTAGTAAAATGTCTATCTTTTCTTATTAGTCGGTCTC
AGTTTTTCTTCCTGAAAAGAAAAATTACATGGAAGCCATTTCACTTGTAATAACTCTATATATTTTTCTTTATTTCATTC
TATCAAATTAATATATGACCCTACATGTTCTACAAAAATTATTAAGCATATCAATTTTCAGATCAATTCTTAATAAATGT
AGAAGTTGAATTAAGACATACAATTTCATTTGGAGGCAGAGAGATGCAAATATCGATACAAACAGATTTTACCATAACAT
TTTGCATACAGTGTTTGAGCATTGTATATTTACCATCTTTTCGTTTAATAAAGCATTTACCATCATTTCTTTTAAGAAGG
AAAGAAGGGTTAAAACTAAAAATACTTACGCATCTGGGACTAGTGGTGTTGTATTTACTTTTGGATGAACTACTGGTCCA
ATGGTGAATATGCCACCTCCATTCTTTCCATCTAGGCAATGTGCAAATATTTTCTTAACCTTCCCAGTGGCAGCTAGCTG
CGAAATTACGGATGAACTTGCTTGTCCAAAACCAAGTATTCCATCAACTGCTTGATTAGATGCACCTAGCTCTCCAGATT
GTCTAGATGAGCACCTATGTTGGATAAAAATGATGTAAACTACTACATGTCATCAAGAGATAAATTACATGCCGAATGTA
TGCAGACCTTACCCGTACCTCATAGAGATAGAGAAGTTGTTTCCGATAGACCCTCAACAATAATAGGCATATTTTAGTTT
TATATTTTAATCACAAGGATTAAAAACTTACCCAAATGCTATCGACCCGTTCATCGACGTTGTTTGTAGGTCTCCTGACA
CTTGCTCAAACTGAATATCATCCTTCACAAAGAATCCGGCTGTTGAGCTACCATCTCCATAACTAACCTGAAAATCACAT
GGCATTCCAGTCCTGCAATCTGAGTAGGGAGTATTGAGCATGCAAAACTCTTCGTCACAAGAAACAGATTTCCCATTTGC
AGAGGCTTTCGGGTCATATGTCATCAAGTCTATCTGTAAGGTAACGACAAAGATGAGAATATAATTGGGAAAAGAGGTCG
AGAATATCAAGTGACTGTCTACAAATAATAGAACCAACATCCATTTTATGCACAAAGAAAGGCAAGTGACACATATTGGA
AGAAGAATCATACCCCGAGGTCGCTTTTTGTAGGACATCCCTCACAGCTGGCACAGTTCACCCATAAAATGTCACTTCCA
GTATCAACCTGGACATGAAAATCCCTTGAAGGCGTTCCAATAGATATCTTAGTGTAATAGAGCCTGCATCATTTACATAC
GAGGAAAATGCATAACCATAATGGCACATGATAGTATGAGCATTCATAATATCTCCACCGCCACAATCTGAAGTTATGCC
CTGCATGTAAGCAACACTATTTTTTTGATAACCAATACCTGCCACCTCCCACCAGCAACATGTACCCTGTCTACCAAGGT
TAAGACATATGGAAAGAAATCACCTAGTGTTTTTGTCTTTGCTGGGATTTGAACCTGAAACCTCATGGTTCTCAACTCAC
TTCATTGACCACTAGGTCACATCATGGGCGCGCACTTCTATTTATTTATTCTTTGGTGGTGAAGTTGTGAGGGGGGCTAC
ATTTTAAACAACGAGCTTTAAAAGTTAATGTGGTTAAAAAAAACAAGTACTAAGCTAAGCAAAGAAGCCATGATATCAAT
TAGTCATAACGTTGAGAAACAAAGCTGCATGCTTTCTTAAAACATCTACACCTTGTCCTCCTCTTTTAGAAGAATAAATA
CAAGAACCAACCAATATCATCATTCAAATTATCAACAATCAAACTTTAAACGGTTTCAACCCTTTAGATAATGCAAATAA
GATAATTTGATAGAGAAAACATCAAACCAGAATTTGAAATTTGTACTATATGAAATATTAAACATGGATCAAATTGAAAG
AGTGTCATATATATTAGAACAAACACCGAGAGGTAGTAAGAATTATCAGGAAATAACTTTCCACACAACAACAATATCTA
TGCCTCAATCCCAAGCAAGAAAATGTTTTCGCGTAGCTAATCTATTCGAATGTTCTCTTCACTTGAGTAAATGTAGTTGG
GTTTAAAAGGAAATGACTTCCCATATACTGTCAAAACTTGCAGACATGATAAATTAGGAGGGAGAGAGAGCACTAATTAT
GAAAAAAACCATGCAAAGGCAATAACTTTGCCTACAGAGACAAAGTGCAGACATGATAATATGTTGAATAGTCTCAAGTT
AAAATCCCAACGTAGGCAGAAGGAAAACACTAGTCATTTCTTCCCATCTGTCTAAGCCTCAATCGACAAAGTTACCAGAT
ACCTTTGATAGTGGGAGGTAGCAAATAAGGGCGGTAATAGTGTTCTCGAAAGATAAAGCACAAATAAAACATGATATTTA
ATGAAAAAAAGGCGCAAAGGGAGAAAAAAATATAAATACATATGTCTAGTCCAAGACTAATAATTCTAAAGCATGAATGC
CAAATATATGAACACAGAAATTGAATTTTTTTTACGAGAAACTGAAACATCAATAGTTTACGAGAACCTTGACGACAACA
CTAAAGCACACATTAAGCTAAGCGAAGCACTCAAAACATCTTTAGCATCCTTCAGGGCTAAATGCGCCTTGACAACACAA
GGCGGGAGCTAGCATTATGCTTACAGGTTTAGCAGAAAACCAAGTAATTTAGGCTCAAAATCTTGTATTCGTCTTAAAAA
TTCATTTAACATGCACAAATAATCTATATATCAATCCATAACCCATAAACTAAAAATCCTCCCAGCTGGCCTAAATATCA
GATGACATTGACAGGGCGGTACACTAAGCTCCCGCTATACACATACTATGAGGAAGAGCCCGACCACAAGGGTCTATTAA
CCTACATTTCTGCAAGAACCTGTATCCACAACTCGAACCCAAAAAAACACGAAAATAAACAGAGAAAGGGAACTAACGCA
GCATCAGTAGGCAAGCCATTTCCACCCAATTTGAAATCAATAACAGTAAGCATTCTGCTATGCCGTCGATTATCATGAGC
TTTAAGATCATTCAAAATCGACCCATTACCATTCCTCCCACCATATTTATGCTTCACATTAAAAACCAAATTTTCCCCTT
TCACATCTACACCAAAACCCATCAAAATCAACAACAATATCAAACACCCATTTCTTAAATCACCCATTTTCTTCCAAATT
TCCTTCAAATTATGCTATATAAACACAACCCCACCTCTCAAATTGCATTTTCTGTACGTATATACATTCTTGTTATACGT
ACAGATGTATTTTTTTTGTTGAAATTTGAGAAGGAAGAGAAAAAGGAAGGATTTTTTTTATATTACTCTCGAAAGAAATT
GTAACAAGAATAGGGAATTATACGAGTAATTTAATTTTTTTTCTTCAATGGAGAAAAAGACAAGTGGATTATTGTTCATA
ATTTTGGTGAACAGAAGAAGAAGAAAAAAAGGTACTAGCTTTTTGGCTGAGAATGCAGGGAAAAAAAGAGCAGAGAATGT
CACTGGTCGGTCGTATTTTTTTTTTAAAACATATTCGTAATTGAATTCGATTAAATTTAAATTCACCGTTGATTAATAAA
AAAAGTATTATTCAGAATAATTATAATTTAAAATATAAAAAATCCTTTTTGTTAGCCCAAAAAAAAAAAAAAAACACATT
ACAAATCTTAGCAGAAACAAAGAAAGAATCCAAATTCTATATGGCTTTATTGATATCATGGAGACCATCTTCTGCTTCTA
ATATCAGTTTTCCATTTATAGTGAAGAAAACATCTTATTCTAAATCTGCAAAAATTGGGTCTTTTAGTACTAATAATATT
AATATTAGTTGCAGTATCACTTCTTCATCAGCATCAACAATGGTGGCTCAGAGGAAACTTCCAATTTTGCTTTTTGATGT
TATGGATACTATTGTTCGTGACCCTTTTTACCATGATGTCCCTGCCTTCTTCAGGTGTTTACTATGTTGAATTTCAGTTT
GCCCCTTTTACTGTTGACTTTAAAGATCCAATTTTTATGTTGTCTTGTTATGCTGGAATTCTTGAATTTGCTGTGGCAAT
AGCTCAATGGTGTATTTACTATGTTGAATTTCAGTTTGCCCCTTTTACTGTTGAACTTAAAGATCCCATTTTTATGTTGT
CTTGTTATGCTGGAGTTCTTGAATTTGATGAGTCAATAGCTCAGTGGGTATTTACTATGTTGAGTTTCAGTCTGTTGAGT
TTAAAGATCCCATTTTTATGTTATCTTGTTATGCTGGATTGTTGAATTTGATGAGTCAATAACTCAATGGGTAGCTGAAG
GTGTATCGGAAATAGTCTCACTACCTCTGAGGTAGGGTAAGGTTTTCGTACACTTTATCTCTCCGAACCCCATTTTGTGG
GACTTTAGGGTATGTTGTTGTTTGTTGTAATAACTCAATGGGTATTTAGTATGTTGAACTCCACCTAGCTCCTTACTGTT
TTCTGATGTTTCTGTTGAGTTTAAAGGTAACATTTTTATGCTGGAATTCTTGAATTGCTCAGTCAGTAAATCAATATTAA
TCAACTACTTCTTAATGGGGTGGGATATATGAGTTTTGACTTTTGACCCCTCCATTGGAGACCCAAAAGAACAAAAAGAG
AAAAAAAAAACACTATGCCTTAGTCCCAAACAAGTTGAAGTCGGCTATGAATCTTTACTATTCCATTTAAGCTCAACTCA
TGTGGAGTTTATAAGTGAGTATACAAGATTGGTTATGTGGGACATTTTTCCAATTTGAGGACAAGTGGAAAAGCTAAAAA
AAAGAAAAGAAGAAGAAGATGTAACTTCTAGGAAAGAAAATTAAGATGCACTATTTCTTGCACAAATTCATTCACCTGAT
GGTTAAAGTCCATAATCTTAATTGTAGAGTAAAGATATCTTGATCTTCTGCATGTCATAACATTCCTCTTAATCTTCCTT
GTAATTGGAAAATTATCTTCACATTGATATATGTAGTAATGTTTTTGCCTTTGATTGTTGTGGACTTCCCTGTTTTAAGA
TTTTAACCACAGCGAATATGGTCCCACGTTCTTGCATGTTTGAAAGCCAAGTGAGCATTTCATATATGTGTATAAACTGA
AATAGTTTATTGTTAGTTCAATCAACTTATACTGTTGCTCAGCATATAGTAAACACCATGTTGTATAATTCTTAAAATGT
GTAATTCATTAAACAATCAAGGTAGAAGCCCCCTACTTCAGCTGGCATATGTAACTTAACTCAGATAGTCGAATTACATA
TCTTACTTGTCACGCAACTACTAGTCATAAACCCAAACTATTTCAACAGTACTTCGGAACCCCTTCTCTTGCAACAGGCA
AATACCGGTTATTTATGAATACCGAATTCATTCCATCTCAGGTTGATGCAATCTCTTCTAGTAACGGTCCAGTGCTGCTT
TGGGCTCCTTTTATCTCGTTTCTTTCCATTATTTTTAATTCAAACCAGACCAAATTTTGTTCTTTTCTCTTATAGCTTCT
AAATTTTTGTCCTGTTTCAAATTGAGATTTTTTATTCAGGATGTCAATGAAAGAATTGCTGGAAAGCAAGCATCCAACTT
CCTGGATTGAGTTTGAAAAAGGTCTTATTAGTGAGGTATGTTGAGAAGTGTGTTCTACTTGTAACTGCTTCAAGTAGCTA
GACATTTTAATGGAGGCATATTACTATATATTTTGTTTCTCTTTTATCTCAAAGATGTAGACTATGTTGTACTACTCTTT
TCAGGAGGAGTTGACTAGGAAATTCTTCAAGGATGGAAGATCTTTTGATATGGAAGGTATGTTAGACATTCTTAAATGTC
AGCACCTTATCACACAGTATCCAACAACTTCATGACATATTCATGAAGTATTAATTTTGACACGATGAGTTCATATTTTC
ATTTGAGCTCATGCTTCAGTAAATCTGTCCGTTGTACTCTCTCAATATTTTCTTATTATGAAGAGGAGATGCAAAACTTG
AATCAAAATGTTAAATGGTATAAGATGTTGGCCATGCCTCATCCATTTATTCTTGTCTGAATGTGTAAAGTCAACAAGGA
AGTGCAGAATGGGCCTTATTGCTAAGAACTGATGTATAAAGAATACTCTCGACTTCTTTCCCGTGAAGATCCTACCATCA
TTTCCTAATTGTTCCTTCATCTTCTGCGTTAGTTTGATCAATGTTAGCGAAGGTTGATTTAATTGTTACTTTTTCGTTCT
ATTAGCATCTTTTGTTTGTTCATTGTTAACTGAAACACCACTTTTTGTCAGGTCTCAAAAACTGTATGAGAAGAGGATAT
TCCTACCTTGAAGGTGTTGAAGGATTATTGAAATCTTTGAAAGAAAATGGCTATGAAATCCATGCTTTCACAAATTATCC
AATCTGGTATGACAACAACTACTCCTCACGGCCTCAGTCCCAAACATAGATGTAGTCGGTTATATAAATCCTTACTTACC
ATGATACTCCATATAAACTCGTCTGAGGCCAATATTATACAAAATAAAATTTATCAATCAAACCTTCATTACTTTCAAAA
TACAAACATTCAAGTGTTTCAAACTTTGTTCTTTCAGGTACCAGATGATTGAGAACGAGCTAAAACTCTCAAATTACCTA
TCTTGGACATTTTGTTCCTGTATATTTGGTAGTTTCTTTACCTTCACAAACTTTTTATCTCTCAACTTATGTTTGATCAA
TATTTCATTAATCAAACCGTGAAAGCAGCCATTAATGGTTGCATTAGGGTTGAGTGTCTTCTTCACACCCATTGTGGTGC
AGTCCTTTCCCTAGCCCTTCTAACACTGGATGCTTTGTGCACCAGGCTGCCCTTTAATATTTCATTGTTGATGTGGCTAG
CTCCTCTTCTTTTTTTTTTTTTTTTTTTATAATGGTAACTGAGATGTGGCTAGTATTCCTGCATATGTAGAGTTTTGGGA
TGCTTACACAAGCAACCAGAGGCAGATCCGGGATTTCGTTTATGGGTTCTGGATCACAATCTTTTTTGCTTACTGGGTTC
TGGATAGATTATTTATACATATTAAGTGGTTCTTTAACAATCTCTCTACCGCACATTGGTAAGGTTTGCTTTAGAGTTTG
GACATTTAAAGTTTTTTCTACCTTTGAAAGTCAATTCCATATTTCTTTTTTGTGATGATTCTTAGTGAGAATCGATGGAG
TGACATGTCCATTTCAGTGTTTACAATGCTTTAGTTGAATATTTGTCTCTATAGATCATATTTGTATGCTTCACGGGTCG
AGTATCTATCTGAATGTGCTCTACAAGTTTAATAAGTTCAATTGTTACAGTCAAATTGCTGTTTTAAAACTTGGTTCGTA
AGACTCAGAACTCAAATGCTGATCTTTCTGTTGTATTGCATCTCAAATTTGTGAAATTTCGGATGCTGATCTGCTTTTGT
TCCTTGTTGAAAAGTTCCGTAACCTTAAACTTGTGGAGTTGTGACACGTAAATGAATTCAATTGGAGCATAGACCTGACT
TTTTTCATATGTTTACAGGAAAACGGAAGCCTGATCCCGATTTTTATTTAGAAGTGGTAAAGCATCTCAATGTAAACGCA
TCCAACTGCATTTTTGTTGATGACAGGTATGTCCCAATAATAGTGTATGCTTTTAAGCTATGTTGCTCGGGCTCTTCAGA
ACTGTTGAGTACGCTGTACGCTTGTCAGATAAATGATAATGAGTCATCCCTTAACAATGTACAGTAGTTATCCCTTGACC
ACAAAGTTGAGTTTGGCCTCGATATGATTTTCACATCACCACTATATAGACAGAGTCCGCGTCTTGGATGCATCCCCACG
TCTTTGTTATTTGTCAACTTCTATTCATCTTTTTGTACATGAAAAATGCAGTTCTATCTACTCATTACAGTAACCTGGAT
TCCGAAAAAGGTCCAATTTTTCTCACGTGAGTTGTATCATTGATCGTCCAGGATGGGGAACGTTGAAGCTGCAATTGAAC
TCGGACTCAAAGGCCTTCAATTCAAGAATGCAGATTTGTTGCAGAAGGACTTATCTCTCCTCGGTGTCGATATATCAACA
AATGAAAGTCAAGATCTGATTGAATGTTCATCATGAGATTATATATCATGATAGTTCTGTTTTTGTTTTCTTAACATTTG
TTCTTGAGGAACAGTTCCACAAAATATGTTACAATTTTAGGCCTCAAAAGAGTTGTATATTCTATGTATAATAAATGTAT
ACAACCAACTTGACAAGTGAAAGGATATCAGACAATGTAAATGTCTATTAGAATTATTTGCTCTTATTAAAATGGATAAA
TAAATTGGGCCTTCTTACCAAGCTACTTATCCATTTAAAAGTTCATTTTGATTAGTACTAAATATTAAAAAAAAGGAAAA
GGAGCAAATATATTCCTCAACTTTGTGATTCAGGGCATATATTTTTCTTGTTTAAAAAAATGGTGCACATATATCCTCAA
TGTTAACAAATAGGTCATATTTGCTCTTTTCGTTAATAGATCTATATTTACTGAATTAAAAAAAATAAATTGAAGCTGAT
TATTTTAGTTCGAGAAATGTTATGTGGTTTTAAAAAATTAATCTAGCCCATCTTTTTGTCTCTCCAAATCATCTCAGATC
TGCGTTATTTATTAGATAGCTATGCTATATATACATCACTTTTTTAACAAGGAATATATCCGTTTTAAATTTTAAAGTCA
AAGGGGTATATCTGCCTGTTACCCCAAATTTTAAGAAAAGTTTGGAAAGAAGCAATAGACTAATTATATCATTAACATAT
TTTCTGAAAAAATGTCACCCACCAAAAATATTTATTTATATATCATTGACCATTAAGATTTTACAAATCTCAAAATATGG
TATGTAAATTTAATTGTGATTTTGAATATTCAATTATTCCTAAAAAATATTGACTTTTTTCAAAATTCAAAATGTTATAA
TAAATTTATTGCCAAACTTGGGTCAAATTATTAGATTTACTTGAAATTATTTATTATTACCAAGTCTCATTATACATCTA
TAAATATAATTCATTGTCCCTCTTTTATCTTCACAATTTATTCTTCTTCTTTTTGTTTGTGTGTCAAACATGACTAAAAA
TTCAGATGAATTGAGAAATGAAAAGAAAGCAAGAGACATAGCTGATTTGTTCAAAACAGCAAAAGAATTATCAATTTTAT
GTGGAATACTTGTTTCAATAATTATTCTTAATCCTGGAGAATTCATTCCTATTATGTGGCCAAATGAATTTGAGGCTAAG
GGTATACTCACAAGGTACTTAGGTTTCTCGGAAGATGAAAGGTGTAAAAAGTTCGTTGAACATGAAACTTATCTGACAGA
TAAATTGATTGATCGAAAACTAATTATTGAGGAAAAAGTTAGAAGAAGTGAGGAGAAGAAATCAAAATTTATGTTCAAAC
AATTATACGACAAAAATGTTAAAGTATCTGAACTTAAGCTTGATGCTAAGGAAATAAGAGGATTGTTAAAGTTGTCTGCT
CTTACAAGAGTTCAACTTGATGAAAGGAAAAAACAATTTGATCAACAATCTCAAAATTTTCAGCCTGCATCGCTTTTCTG
TAATTTCGATTCGACAACAAGGAATGATGTAGATCATAACGATTTTCAGGTTGTCGACACATCATTGAGTTTGTTGGTCG
GAAGAGGTATTAAACGTGGACGAAATGATTGATCATATTATTATCACATATCATTTATTATATAATGCTATGTGAAAGCT
ATGTTATATTAGTGGTAAGAAATGTAATAGTGCTATTCGGTCATCCTAAATATATATGTAATATTTGGTGATCTATTAAA
TTAAATTACATTTCAATTATATTATATTTCTTTTCGCGTTATAGCATTGAATTTTTTAGAAATTTATTTTTCCTAATTAT
GTTTTAAATTTAAATACTCCTATTTTAAATGATTATTTAATGATAAAAATATTATTGAATATAGTTAATTTGCTAACATA
AACAAGTAAAAAGAAGAATACATTCTTAATAAAAAAAAGTCAAGTAATATGAAACAAAAAAAAAAAAACTAATGTTAATC
ACATATAACAAAGAATAAGTAATCGAGTAATATGGTGACTAATTATATTGTTCTATATAATATTAGAATTTATTTTTACT
AATGATATGTGGGATTATATATATGATCACTAAATTTTTGTTATGGACAAAATTAAGAAAATTGTAAGGGTGTATTGTAT
ATAATTTTAGTCCTTATTATACATTTATGCAACATATTATTTTCACCAACTTCTTGATCACATGGTAACAATTTATGAAT
TACGGCAAGATTTCATTTTTATGTGACAAAAAAGTATATAATATATTTAAATATTATATTCATGTACCAAATTTAGAAAA
AACACAAAACAAAGTACATATTTTTGTAAAATTGTTATTGCAAGAAATCCTTAAAAGTCTTTAGCCTTTTCTCTTTCGCA
AAATTTTCTTCAAAATCAAGTGGAAAAAACTGAAAAAAAATCCAAGAAAATTTCAAGGTTTTACACCCTTTACGATTCTT
GATCATTACCCACAATGAGTCTTACAGAATTCGCTATGGTGAGGAATTTATGTTCTATTTAATATTGAAGTGATTTTTTG
TAAATTTTAGGTTTGGGTGATGACAAGTGTGAGATTTGATGAAATTCTTGAGTTTTATTTGCTTTGGATTTATAAATTGT
TTGCCCAATTAGTTTAGAATGTACTCTTAGTTGATATTTGGAACTTTGATTGAAGTTTTGTGCAAAAAGGGTGTTTGGTA
TAGGGTTTATTGTTGGTTCATGGGGTGGGGACTGGGGGTTGATTTACCTGTAAAGATTATGTTTTTCCTTAGTATTTTGT
AGCAATAGGCAGTAATTGGGATTTTATTTTGAGTGAAATAGGAGAAAAATGTTGTATAAGAAGAAATAAGTGAAAAAATG
TTACAAGAGTAGCTCAATTTTGCTCAAGTATGAAACTTTTGACAGAAAGTTGTTGGACTATAGATTGTGATTGAAGAAGT
TGGTTCGCGGGGAATGATTGACTAGTAAAAATATGTTTTTGCTTAGTATTTTGTTGTAATAAGCTGTGATTAGTAGTTTA
ATTTTGAGAAAAATTGGAGAAAGTTGTTATGTGAGAAGAAATAAGTGGTAAAATGTTTCAAGAGTAGCTCAATTTTGCTC
AAGTCTGAAGCTTTTGAATAAAGCGGGTGATTCATAAAGCCAACCCGATTAGTTTGGGATTAAATCATAGTTGAACATAG
TTGATATTGGATTTCTGGAACTTCAATGAAAGTTTTTACAGAAATGGGTTTATTGTTGATTCAGGAGGGTTGATTGACCT
GTAAAAATATGTTCTTGTTTAGTATTTTGAAGCAATAGGAAGTGAGTGGTAGCTTAATTTTGAGTAAAATAGGAGAAAGT
TGTTGTATAAGAAGAAATAACTGAAAAATGTTTAACAAGTAGCTCAATTTTTGCTCAAGTCTGAAACTTTCGACTGGAAG
TTGTTGGACTATATATTGTGTGATTATTTGTAATCATTAGGTTTGGGTAAGGATGCTTGATTCTTGTCCTTTAGCCACTC
CTCTTACTAGTGGTACCAAGCTTACCAAGTGTAAGTGTGAGATTTAAAGAACTTCTCGAATTTCATTTGCTTTCAATTGG
TTTGGAACGGACTTGCAGTTGATTATAGTTGATATTGGATTTTTGGAACTTCGATGGAAGTTTTTACAGAAATGGATGTT
TGGTATAGGGGTTTTCTTCATAGTGGGCGGTTGATTTACCTGTAAAGATAATGTTTTTGCTTAGTATTTTGTTGCAACAG
GCAGTAATAGTAGTTTCGTTTTGAGCAAAATCAGAGAAAGTTGTTGTATAACAAGAAATAAGTGAAAAAATGTTTCAAGA
ATAGCTCAATTTTGCTGAAGTATGAAACTTTTGGCAGAAAGTTGTTGGTATCTATAGATTGTGATTTAAGAAGTTGGTTC
ACGGGGAATGATCACTAGTAAAAATATGTTTTTACTTTGTATTTTGTTGCAATAAGCCGTGATTGGTAGTTTAATTTTGA
GTAAAATCAGGGAAAGTTGTCGTATGAGAAGAAACAAATGATAAAATGTTTCGAGAGTAACCCAATTTTACTTAAGTCTG
AAACTTTTGACCAAAAGTTGTTGGAGCTATAGATTTTGATTTAAGAATCTAACTGGAACACACCTGCTTTGTATTTTTAT
TTTAATATTGAATTGCTTATTTGTAGTCATTAAGTTTGGGTAATGACAAGTGTGAGATTTAAAGACCTTTTAAAATTTTA
CAAATTATTTACCCTATTGAAAGGTTCGAATGAAGTGAATGTATCATAAAGCCAACCCAAATACTGTAAATATTGCTTGG
AGAGCATTCTCAACCTTATAATCTGATTTTGGCATACACATGTGTATATTATTCTTATTTTTTGTCTAACAACCGTAATA
TCTATTCACCTTGTTTAGTTCAATAAATCAGGAAAAGCTAATTAAATTGTTTAGTCGATTAGGACCAAATCATAAAGATT
TAATACATACAATCAGTCATGTTCGGGTGATTTAGTTGATAGCCTTGCCTTGATCATTTGATACAACAACAACATACCTA
GTGTACTCCCACGATTGGGGTTTGGGGAGGGTAGAGTGTACACATACCTTACCCTTACCTTGGGAGGTAGAGAGACCGTT
TCCGGTAGACCCTCGGCTCAAGGAAAAATAATTCAAGACAGATCAAAAAAAGAAATGACCAAGTGGAGAAGCCATGGCAA
AATACTACAGAGAGCATGACAAAGCAGTCTGAAAAAGGGAGCAGTAATCGAAGTACAAGAAACAGCAAATAGTAGTAGAA
ATCGAAGGACAAGAAATTACAAGAGTAATACTACGACTAACTAGTATGTAAGGAAAAACGAAACAACATCAACTACCTAC
TAACCTTTTACCCTAATCCGTGTCCTCCATAACCTCCTATCTTAATGTCATGTCCTCGGTATTTTGAAACTATGCCATGC
CCTATCTAATCACCTCTCCCCATACTTCTTCAGCCTACCTCTACCTCTCTGTTCATTTGATATTTGCGGTAAATCAATTT
TGCTTGATGGTTAACAATCTTTTACTTAAACAATCAGTGTACTATTTTACTTTCTTATGCCTTAATGCAATCTTTATCCT
TCCAATAATAAGTGTTGTTTTGGTTGGCTTGATTTTCTATTGACCCTTACTTCTTATTAATGCAGGTAGAGGAACTGGCC
TTTCTTATCAAAGATAATCTTCCTTGCAAGCATCTTATCCTATCTATGGAGGAGACCCTAGTCAATTTCCTTCTCAAGGA
TACCAGGTATTTTAGTGTGAAGAGTTAATCAGACCGGAGGTTATGAAGTTGCAGACTTATAGTTGCCTGTGTTAATAGCA
AACAATTTAACTTTTAGTTGTTTCCAGAGAACATGTACTTCATGACATCATCAAGCAGCAAGAAATAACCATTTGTCACA
GTTTGTTCTTTTGCTTTTTTACTTTTGCAAACCTCTTTGTCTCATACAATTGTGCCTCCATCTCCCTCAAGTTATTTTCT
TACACTTGTCATAGTTCGTTATCTGATGTCCACAAGCCTTGACAATAGTATAAGTTGCCATTTTCCATCACAGCTTCAGC
CTGTGTGGGTTCAAACTCTGTTAGTTAACTTATACTAGTTCATTTTCATCATATACCTGCAAACACTATCTGCGCCTCAT
TTATCGTGAAATTATCCCAATTGTTCTTGACATCTATCACTTGTAAAACTAAATCCCTCTTTTTAAAAAATGTACTTATC
AATGTTTTTTAACATTTTGTATTTATCAATTGATTTAAAGGAGGAGGATAACAATGATATTCTGTGGATTTGACTAGAAA
TACCTTTTTCTCATTATACAATGTGTGAATGCTATTTTCCTGAGGGTACCAATCATAATAATCTAGTACTTTTATGCAGT
TCTGATGGAATTTTGGAGCTTGAACCAACGAATCCATATAACCGCCTTCTCTTACATCGTCTTGCTGATATTTTTGGGTA
ATTGCACTCAGAATGTTGATTGCTTTATATCATAGTGTACTTTGCTCTTTGAGCTATTGACAAGTGTAAACTGTCTTATT
CTGGCAGGTTTTCTCATCAATCGGTTGGTGAAGGGGAAGAACGGCACTTGGTCTTGGAGCGTTGCTCAGATACATCAATG
TATGTAAAAAGAAAATTGCCTGTCCTAAACTCATTTGAATGTTTATATCGCAGTTCTATAACCTTTCTGAACACATCTTA
ATTTGAAATCCATGAGCATATATATATATATATATATATTCTGCCAGAGCATCTGTAGTGTCATGTTTGGTTGTTTGTGC
AAATGTTGATATAATAGACCTTTTGGGTGAACATCGTTGCGTACAACATTATGCTGTGAGAGTTGCTAAGGCTGATTTTA
AGCTACTCCCTCCGTCCCAATTTAAGTGTCTTGGTTTGACTGGACATCGAGTTAAAGAAATAAAGGAAAACTTTTGAATC
TCGTGGTCTTCAATTAAAGACGTGTATAGCCCTTTAAAACTTGTGGTCTTAAACTTGCCATGCTGAAAATCTATGTTGCT
CGGACTCTAGTTTGACTTGACACCGAGTTAAAGAAATAAAGGAAGACTCTTGAATCTCGTGGTCTTCAATTAAAGACTTG
TATAGTCCTTTAAAACCTGTGGTCTTTAACTTGCCATGTAAAATGTTGAAATTGGAAAACTTGCTGAAAATCTATGTTAC
CCGGACTCTTCAAAAATGTCAACAGGTGCGTGTCGGATTCTCCATAACTAGTGTATCTTTGGAGAATCCGACATGGGTGC
GGCATCGAAAGTGGAGTCCGCACAACTAAGCTGAAAATAGAAAAAAAACACTCTTTTTGGGACTTAACAAAAAGGAAAGT
AAGACAACGGAGGGATTAATTCTTTGGTTGAAAGACAACAAGGGAAGAGAGGTCATTCAGGTGCTATCTGGCGCATCATA
GGTGCAGGTGTGCAGCAATTTGTGTGTGCTTATATCTTGCAAGCTCGAAACATTTCTTTTAAGTCTTTGCTTATATACCT
AGTTTTGTGGCTGAACAATTCACACTTGCTGTGAATGTTTTTATTTCATGAGTAGCTAAAATTCACACTTCAGGATATCA
ACCACAGAACAAACTCTGTTAGGATTGTTGGAGCAAAAAGTAACAGTAGTTTCATATCCTCTAAAGCGGGATTTTAGATT
AGATTCTATTCTTTATGATTCTTCCATAGTTTGATTTTGTGCTTGTCTTTTAATTAGAGGTAGAATTTTAATTTTCACCG
GAGTTTAGCTATTTCAGTAATCCTTTTTCTTAACAGAACCCCTTACTGTGTTGTCATTGATTAATACTAATACTTTACGA
ATTAATCTCCTTATTTCTTCTCGGTCTCCTCCCTCCCCAACCCCCTCACCATGTCTCTCTTACTCTGCCTTCTTCTCTCA
ACTTATGATCATTTTCCCTTCTCTAATATTTCCCTGTCAATTTCTATTTTTTGAGATGGATATTTCCCTGATAATTTCTC
CCTTCTCTCGTTCTGGTTCTTCATCATTCCATCTTCAAGACTCGTCTAGTCTTCGTTATTGGTCGAAATTGGAATAGTAA
AAAATGCATCTCCCAGACTTGAAACCTTCCGATGGACCCATGCAGTCACTTTCCTTATTTGGACTACCCATTCCAAGATT
GTCTCTGCCTCTCCAGAGGACCCACACCCGCTGGTTACATGCGCAAAATCTCCAATACTCTTATAGCCTCTCGACTTCAG
CTGTGGAAACATAATATAAACCATCTCAAGGCCCAAGAATAGCAACCTCCACACCACTGCATCCATATAATATCTCATCT
TGTTGGTCAGTAGGATGGACGAATCAAATACAACCTTCTTGCATTTAGCCTTTTCCCCTTCTTAAGTGACATGACGTGCT
TGAAGTTCTGAACTCTAAGTGATAAAGTTTGTCATTGTTAGTTCATTGTCTTCTAACATTTTTGGGAACTCAATTTGCAG
ACCTTCCATTCTCATTAGTGATCTCCTTTGGCAGTATGACGAACTCCAGTCTCCAAGGACTGTAGATGTGATATATAGAA
GAAAAGAAGGTTCAGAAGGTATTGTTTTGAATGTGACAGACACTTAACTGGTAAGCAACAAAATAAGCATTGTTGTTGCT
TTTCAGGGTCAAAGGTAGAAGACACACCAACACCAATCATTAACCTTTCGCTTGAGGAGAGGGAAGAAGCTTATATGGCT
GCCCGAAAACGGATTTTTTCTGTTGATCAAGGTGAGACAAGACAATGTATGAAGGATAGACCTCAAAAAGATCCTACGGT
TGCTCGTCGTATGATTGCACATGCACTTGGCCAAAGAACCAGGCCAGCTAACCTAGAGAGCCACCATGCAAATACTGAGC
AATGTGAAGAACAATCCAAGGATGTAAATATCCAGTATAAGGAAGAACGACCGACAAATTTGGGCAAGCAGACTTGTACA
GAGGTTAAAACTCCCCCTACAAAATATCCAGGTTCAGGTAGTAAGCCCAAAAGCAACAAATCAAATGGCAGTAGATCACC
GCATATGAAGAAGAGCACACCTAAAAACACTGATGGGACAGGTTCATCGACACCAGTGAAAAAGGACGTGAAGGTTCCTA
AAGATAGTATTCGCGAAGAACATATTGGTGCTGCTAAGAGAATATTTGCCAATGCTCTAGGATTTGCAAGAGAAGGGAAT
CTGAAATAAGGAACATAATATATTCTTCTTGAAATGCTTGAAGAGTAGTACAGACACACATAACCATTGAAGTAAACGAA
TGATCTCGAGCACTTTATGATCCTCTTGTGAAATCTGTGCCCACGAGGAAACTGAACGGTGGTAATTTTGTGCCAGCCCT
TTGATAGCTGCATCGTATACGTACAGCAAGGAACTGTTGGAGTATAGAATTGAAAGCTACTGAATCCTAGTTATCGACAA
GCTTAAGGTCGTAAAGTTTGTCACATTGGCCTAGTCTGTCTGCATCATCCTCTGTAGCACAGATTTTCTCTTCAAGGGAA
CTTGCCAGCGACCATATTCGCCATTTTCTTTGGCTTTTTTCACTATGAATTATGATCTACAACTTCATTTTAGTTTAATA
GAGTTTGAACTTGGCTGTTATGCCATGGAATTGCAAGTTGTTAATAGTGAACTAGTAATATTGTCTATAGATTACAGTGA
TACTCTTGAAATTTGGATTTATGAATGAGTTTAAGAGTAGTATGGTTTGGCTTGGATTGTAATTCTTGTAGATGCCATGA
AACCACTGTTTATTGTTCCTCTTCTCTTTCAAGTAGATATAGAGAAGTATAGTCAGTTCATGAAGCATCTCGTGTTCACA
GGGTCCTTCTGTGGAAAGGCCGCACCCCAAAGAGGTGCGATATAGAGAACTTATCTGGTGCAAGCATTAATGGCTATTTT
TACGACTCAAACATGTGATCTATAGGTCAAACGAAGACAATTTTACTTCATATACATTTATTCACCTAAATAGCTATTGC
TAATGACCATTAATTAACATTTTCATTCTTGTTGAACTTGTCCATGTTTAAAGCAAGAAATAAATTATAATCATTAAATT
TTCACATGTTTTAGTTGGTTTAAAAGTTTATTGATTTGATAAGCATCTGTCCTTCTTTGATTGCAAAAAAACAAAAAAAC
AATCAAATTTACATTATAATAATATCATATTCAATATAGTCTTAGAAAGGATATGATATACACAAATATTTTCTCTATCT
TCAGGTTATTTTCGATAGAATCATTTCTCCGAATAGGTTTCCATCAACTAAATAAATAGAAAATTAATATAAATCAGAGG
CTGCTACTAATAATTAACTTGTCTTCACATTTTTTTTTTTTTAAAAATAACAGTAGGATACTATATAAATTATGTGTACA
CAATATTGAACACATTTTAATGAACAATGACCTAATATACTTAAATTTATATCTTTCACATTGTTTTACCAACAACTCTC
ACCCACATATATTTTAATTTTTGCCCTCATTATAGACCAATGCACTATCCATTGTTCAAAAAAATATGGCTGGTAACCAA
TGGTGTGTGAAAACATAATTACCATTACCCCTCCCCCCCCTCCCCAACAAAAAAAAAAAAAAAACTATACACAAAATCAG
AGATAACTAAATCTCTCTCTCTCTCTCTCTCACACACACACACACATATATATATATATATATATGATATTTCAAATCTC
TTTAAAATATTTGGTAATATAATATTGTGATTAGAAATGCTTTTTGGATCCTCAAAGACTAATCCTAACACAAATTTCCT
TAAATTATCATTCAAAAATAAAATATGAATTATTTTCTAAAAATTGAATTTTTCAAAATATTGAATAAAAAATTAAATCT
ATACGCCACTATAGTATTAAAGTTTGTTACTACTAGTAAGTATTATTTAATGGCGTGGATAAATAGAACACCACACGGTT
TAATGTGGTCTTTAATTAAAGCTTTTGGCAGATAAACATACTTATCTTGCAATTAATGTTGTACAATTAAAAGGTGTCGT
GGAATAGTAAGCATTCGTTCATTTTAAATTTAATAAAAAAAAACTTGGATGCAAGCCTCGTAAATGAATTCACCTTAATA
AAGAGTATTTTATCCTTCAAAATAAAATTTATCAGTGTGAATTAAACTTTTTGACACAAACCTAGTTTAGTTGAATTATA
AAGAGATAGTTTTATTTTTTCTAAATTAGACTGATTACAAAATGAATATCAAACATCGAATAAAAATAATTCTCTATTTT
TTTTGTATTAACTAAACAATAATTGGTAGTCCAAAAAATAGAGTTGGATTTTATCAATTTGCATTTGTGCCTATGAAAAT
TGTCTTTTGAATATGGTCATCTAAGTAGGGCAAAGTCTTTAAATAAGCCATAACTAATTTGTCACGTTTCATTGACCATC
TTTAATCTTATCAATATAATGCTTACGTGATATTTTCTCCGTCTTAAATTATCTATTGTGATATTAAAAAAAAATTATCT
CAAAATATTTCGTCAAAAAGATCAAGACAAAATTAATAATTTTTAATTTTTTTCGTTTTATCCTTTGTAGTACGTATTCT
TGAAGATGGTAAGCACCTGATCAATAGAAATATATAATGAAGAGTGATATATCTCAAGACATATAAAGGTAAAATAGTAA
AAAAAAAAAATCATCATAATAATTATTTTCTTAAAAGACATGTAAAAGAGAAACACAACATATATTAGAGAATGTCAACC
TAGTCTTGGGAGGATGAATCTACTTGTTCAATTTTCTAGTCACATTATAATTAGTTTTGAGAAAAAAATCACATTTCAAT
TACTTGTTTAAACATGGGATATATGAAAATAAATGAGATTATGAGAAAAAAATAATTGGTAGTTGATCTAAATATAAGTT
GACTTGGAGTTTGTGTTCCCATTACACATTTTTAACACCAAAAAAGACCTTATCAAATTAATTATTGTCACTTGTCTTTT
ACCAAAGAAAAAATAAAACTTTGAAGTGTCATAAAATAATAAAAAATTAATTCACTCTGGTACATGAATTGATACTTCTT
TTATACATTAATACAATAGCAAAAGTTAAAACAAGAAATGCAAATTTTCTTAATAGGCCCAACTAATTCAATTTTGTATT
ACATACGATCCCTTTATTATATTAAAGGTGAATCTGCTTTTTATTAAAGATTTCTCGAACCTGAAATTTCTTACCTTGAT
TAAAAATGAAGAAATCTTACCCCTCTCAAAAAATTTAATAATAGCTAATTAGTTGCTAATCGAAAGTCAACCACTACTAG
GTCAACTTCTTTTGAGGTTGAATTCTTGTGACAACACTTAATTTCCTAAATACTAAATACATTGTTTAGTTATCAAATTC
ACAAAGGGTCGCAATGGAGAAAAAAAATATTTTTTTCATTTTTAACTAGATATTTCAGATTCGAACCTTCTTAACTTTCA
TAACAACGAGTCGCCATAAGATAATATAAACATTTATTACAAGTAAGTATATAAATGTCAACTATTGACTATGAATATAA
TAAGTACATGAAATAAATATAATTAATTGGATAGTGGATATTAAATTTGAGTATATACTATAATACTATTTATAACATCA
TGATAATAAGACTATTGACTTTTGAACTATTTGATTTTCTCTCACATTAATTCCATTATATTGCCTCTACCCCACCCTAA
AGGGCAAATTAAATTATTAATATATCATGGTATCACTCCAATAATTTAATTCACCCTCAACTACATGTCTCAGGTTCGAA
CTCTAGTTGAATATAAAATCATCTTTGTTAGAGAGCGTTTTTATAACTCCCCAAACAATGTAGAACTTTTCAACACACAT
CCAAGTTTAAGATCGAACTCTAACACGGATACAGATCACCGGATGGAAAACCAAAAAATGATTTAATTTATGGACAAAAA
TTATATATACATATATACAGCTTGATATACATATGATAAAGAGATATTCAAAGCCACCAGTATTGACCTATTCTCAAAGT
CAACTCCTCTCCCTCTCTCTCTCTATATAAACAAACTAAAAAGCCCTAATTCCAAAAAACCTAAAATCATTATTCCAACA
ACTCTTTGTCTCATTTTCTTCCTTTCATTCAACATCCAAAAAAAAAAAAAAAATTAAAAAAAATGGGAAAAACAATATTT
TCATCTTGTTGCTACTTCATATGTCCTTCAAAATCATCAATGGTTAACCTAATATTTCACGATGGAACGATGAGAGTGGT
CACCGGAAAAAGGCTAGCCGGAGAGATAATGTTCGAGTTTCCAGAATGCATGGTTTGTCATGCAGACTCATTCTACATCG
GAAACCCTATTCCCTCCTTAAACTTAGACGATAAGCTCAAAAATGGCGATACGTACTTCATTCTTCCTCTAGATTATTTT
CCATCGTGCAACGTGCTCTCAGCTTCTACTCTAGCTACCCTGGGCTCAAACCCTAGACGGACTCCAATCAACTTCAGGAA
CCCTATTTTTCAATATGTAAAGGCGGAAAATGGTAGGGTTTTGATAAAAGTGTCACAAGAGTTCATAATAAAGCTACTTA
CAAGAGGAAATGAAGATCAAGAAAATATTATTACAAGTCCTAGTGATGGTAAGTTTTTATGTAATACACCAGAATTAAAG
AAACAATATGAACAATTAGTTGGTACAAAAGGGCAAATTTGGTCACCTAAACTAGAGACTATTTCTGAATATAAAATTAG
GTATTCTCCTTGTAGGTTTATAGGGTTTGAATGGAAGCAAAAAGAATAATGAAAATTAATTTTCAATTTTTGTGTATAGT
TTAGTTTAGTTTCTTTTGAAGTGAATTGAAGGAAGAAATTAATTGTAGTTAATCTATTGTATGTAGCAATAATATTGTAT
CTAAATGTACAGAAATATATATATGATGTTACCAACTACTAATTTTCAACAAGTATTTTATGGTAAAGGTAAACAATAAT
TGAAGAATGAAAGATCTAAAATTTGAATTTAATTTAGTGCAAATTAAATTATTGAATTCATTTTGGCTTAATCATCTGAT
ATTCAAAATCGGCCAAACAAATTTGGGGCCGCATTCGTGTAAGATTCATTTAAGGGGAAGCTACTTTCTACCGGTGGCTT
CTTCATCAAATGTTACCGACTTGAGTTCAAGGTCTTTAATTAAAGGTGGAGCAACCAAAACTTATTTTTGTGAAACTTTA
ATATTGTTAAATTTGGTGATTGTGAAATGGTAAACACGCGAGATTCAAACTCTTGTACTAATAAAGAGCAAGAATGTTTG
AATCTTTGAGTATTCCCTAATAAGAGAGCTCGGATTGGATCGGTATGACTCTTATGGTTGGATGTCGGTCCAGCCTAGTA
TGAAATTCCGTATCCAGTAACCCATCCAATACAAAGGGCATTAAAGACCTTTAATTTTTGCGGTGGAGTTGTAATTAAGA
AGGCCCAAGTATAAATACTTTTTACAAACCAAGAATAATTAGGATTACCAAATGAAATTTTGTTCTTCATCATTAATAAG
AGGTATCGAATTTGAGCCTGAGTGTGAAACTTATCACTTGTCCTTTATATTATCACTGTATTATTTGGTTGTTGGCTTTG
CGTTATTGATGTTGATTGTTTTAAGGTGCTTGTTGTTACTTGACGAGGCACATAGTTTGAGGTACTCTATACATTCGGGC
TCAACAAAGATGTATCAAGACGCCAATATTAGACTTTTATAACCAAATTGAAACATCTACTTTCTTCAAATTAAAGTTTA
ACGATCGATGAAAGACCTCAACTAGTATTGTACAAAAATCGCAAAATTCTATCCAAACGTTCAATTTAATTAGAAGACAA
TACTTGAACCATATCATTCGTTGTTCTTACAACACAATGATCGAACAATTTATAGTGTATATTTGGTCTTTCTTTAACAA
TATATCCAATGTAACCTCACAAAGCTTCAAGACTTGGAAGGGTGGGGGAGTTCCCAGACCTTACCCCTACCTTGTGAAAG
CAAATAGACTATTTCCGATAAACTCCTACTTTTGAATCCATTACTTAAAATATAAAATTCTAAGTTAAATGTATTTTTTT
GAAAACATTTAACTTTGACTAACATTTTATGTTTCGGGAAAGAGTCAAATCAAAAAGTCGCTCAATTGTATGTTGTCTTA
TCCTGCATTTCTGCAAGAGGTTCTTTCCGCAAAATGTCTAATAACTTGATATATATAACGTAATAAACATGAGATTATTC
ATCAAGACTTAAGCAAAAAGAAAGAATATCATCAAGACTTCCTGTGATTTTTACCCACATCATTGACCATTACGCTACAG
CCTAAGGTACTAGTATATAACGAAAGTGTTATGACCCCCTAACCACGAGCTTAATCCATTGCCAATCGAAACCAAAGAGG
CATAAAGGAGGAGTATGCTAAAGTTTGGTATTTTAATGCTCCACTCAATTATAACGTATTCAGTGTAATCCCACAAGTAG
AGTTTGACGGTAACTTTAACTCATAGAGTTTCGTTAGGGGTAATAAAATCATTATTAGGTAAATTTGGATATCCTTTCTC
GAAAAATTGGAGGCAAATTTGAATTTTTGAAAATTTTGTTTTGTATATATTTTTCACTATGCGTGGGATCCATAGAAGAA
GGGTTGAACCATTCATATATTTGTTCTTGTTCAATCAATCATTTGACTTAGCTTCAATATGTAAATAACTTGGGATCCGC
TATATAGATCTTATATAAATATGCCTTAAATCAAGAATGTACCTATTTTCATGTGCTATAGTTCATGAATTTTTGGTGAT
ATGTGATCCCGACTTGTTTTTGTCTAAATTTTTCATGGAAGTCCATTACAACCTTAATAATGGCGTGAGTTGGTCCCGAG
GGGCAAACATACGCATTTTCAAGTTCAAAGTTTGTTCGTAAATGCGAAAATATGCCTTAAAAATGGTGGGACTATACGCA
ATACTTCCCCAACTCATTACGGAGGTTCTCATAATATTTTTCAAAAAAAAAATTTGGGTGCTCCAAGGCGCCAGATCCAT
GGGTTTATACACACAAAAAATCAAGAAAGTCGGCTAATTCCTAAAAGTTGGCTCGTAAATGCGAAAATATGCCTTAAAAT
GGTGGGACTATACACAATGTTTTCTCAAATTATTACAGAGATCCTCATAAAGTTTTTTTCAGAATTTTTTTTTGGATTTT
CTAAGGCGCCAGATCTATGGACTAATACACACAAAAAAAGAGAAAGTGTACTTTCTGATAGTTGGCTCGTAAATGTGAAA
AGATGCCTAAAAAATGGTGTGACTATACGTAATGTTTCCCCTGCTCATTACGAAAGTCCTCATAAAGATTTTTCAGAAAA
AAAATTTGGGTGCTCCCAAGGTGCTGGATCCATGGGCTAATACACACGAAAAACCAAGAAAGACACGTAATTTCTAAAAA
TTGGCTCGTAAATGTGAAAATATGCCTTTAAAATAGGTGTGATCATATGTAATGTTCCTCCAACTCATTATGGAGATGCA
TTTTATTCCAATACAGATATTTCTTCTAGTTACCATACTAAATAAAGCTTGTCTTGTTACTCTTGCTTTTCTGCTGAATT
TTGGACTTGATGTCACAGATTAATTGTTTGTAGTTTCTTCCTGAAGATCCGTTTTCGGATAATGCATCTTCGAGCTTCTT
CCTCGTTTCCTCTAGATTGATCCTTAACTTATTGGCTTCAGTGATGAAACAGTCTATTTTCTGTGCAATTTCATGTCTTT
TGAGGATTCTTCCACTGCTAAGATCAAAACCAACCTTCCACTCATTGACTACCAGTTTCCTGTTTGTAAATTGATCAGTG
AATATAGGAAAACACAACATTGGAACTTTGCACCAACTACTCTCCAAAACTGAATTCCACCCGCAATGTGTCAAGAATCC
TCCGATAGCTGGATGTGAAATTACATCAATTTGGCTACACCATGACACCACTAATCCTCTGTCTTTTACGTCGTCTTCAA
ATCTTGGTGGCAAAAGATTACTTTCTAATGACCATGTGATGTCGGGACGAACCACCCAAATAAAGCTAACTCTGCTAAGG
AGAAGTCCATGAGCCATTTCAAGAATATCTTGTCTACTAATGTTTGCAAGACTCCCAAATGAAATGTACATAACTGAACC
TTTTGGTTTACCGTTTAGCCACCGTGTGGGGTCTGATTCCATCCGTAGGTTCGTTGGAATGGTGCTTTTGGTGAAGCCAT
TTGGGAAAATTGGTCCTAGTGCATAGAATGGCTTCTTCTCTTGTAGAGCTGCTATTGTTGAGGACTCTAGCTCTTGTACT
GTGTTGCAAATGATCATGTCCGCTTTCCCTGCATCTTCAAGTGACTTGAATATGTATCGGTGCATTGTACCCCATGGCTC
GGAATCTTGAATGTATGAAGGAAGATCTCCTAGTTCAATAGCTTGAACGCCTGGTATATAATCTATCGTGTCCTCACGAT
TATCTGTTAAACAGTTCAAAATTTTAATACATTATCAGTACAATGCAACTTGCTATAGCTAAAATGTTACCTTGGGAACC
AAAGTGACCATTTATTTTTAAGAGATCCATATGATAGTAACTTGTGAATGCCAGAGCTGCTTCAGTAAAGAATGATATGT
TAACAAGATCATATTTCTTCGCGATTGCTGATGGCCAGACAAAGAAAGTATCCGCAATTAGGAAGGAAACTGGAGGATTC
TGATTATTAGAATTGACAAGATTTCCAATTAGATCATCCACATGTGTTGAGAAAACATGGAACAACCCTTCCATGAACTG
ATCATGGTTCCCCATCCTATCGAAATTCAGTGGGAAACCATCACTTATCGTTGTGTATCGTATGTCAAGGCCAGACTTCT
GTGCCTCGGAGAAAATGTTGTAATCCGATGAGTTTTCAGAGACTGGTTGAGCTTTCATCAACCTCTGATGAGTTATATGT
GTATTGACAAAAGTTATGGTGAGACCCTTTGATGCAAGCTTTATTGCAAGATTGATGAATTGTACAATGTGGCCTTGTAG
TGGTACTGGTATCATTATGGCATGAAGCTTGATGTTTTCTTCTGGTTCCATTTTTTTGGTGCCTGTAGTAATGGGAAACA
GTTAGTGACACGTTTTACACTATCGGTGAATTTTAACTCGTGACAGCAAGCAACGACGTACACAGAATTCTTCATAAGCA
GTGTCAGTCTATTATCATACAACTCGGCTTGTATGTGGCTTGGATTTTAGCTTTAGAAGTTCTGAACCTTCAACTTTTTT
GTCCCAGTTTGATGTTTCATTTACATAATTCATATTTATGAACATTGTTACTCGAGTCGAGGGTCTATCAGAAACAATCT
CCACCCTTATAAGCATCGAACTTAATTCCATGACATAAGAAGCCAACATGGTCAGCAACTTCATTCAAAGGTAAAAACCA
ATAACTACAGAAAACTAAGCTAGTGTTTGGCCGTAGATTTCATCAATATCCGTTTGGCCATGAAATTTGATCAGATTTTC
TTCAAATGTATCAAATTTCAGCTTTTAGACTTCCACTCACAAAACATCAAAAAAAAATTTCATATATGTTCAAACACAAC
TTCAAAACCTTCAAGTTTCAACTTCAAAATCTATGGCTAAACAGGAGCATAATGCTATCCTTTGGTTGAAACTTGAAGTT
TTTGGATTTATGATTTCTGGAATTTGAAGTTTTCTAAGGAGAAGTCCTAACAACTAGTCAAACAGATCTTTGAAAATAAA
TTTTTAAAAAGTACTCCTAAAATTTATGGCTAACACTAACTTAACATGAAAAAGTAGGAAGCCAATCAAGATTTGACATG
TTAAGTCTTCCTAATTTCTCCTCCAACTGACTGCTAGATCTCATATGTTTTGTTTATTAACTATGTTGCTCGGACTCTTT
AAAAATGCTAGCAGATATGTATCAGATCGTCCAAATAATGCATTTGTAGAGGATCAACACAAGTTCAACAAACCTCCCAA
AAAAAAAAAAAACAACAACATTGTAGTCTCAAATAAGTTGAAGTCAACTACATGAATCTTCACTAATTCATATTGCTCTA
TTTAAGCTCATCTCAATCTAATATTACATAAAAAAAAATTTATATACAAGTTCAAGAAGTTTCAAAGCTCACCTGTATGT
TCTTTCAGGTACAGAAATGATAGTTCCTCAAGCAATTATTTGAATGAATTATAGTGTAGTAGAAAAGGTTAAAGTTATGT
TGGCTTTATCTAAAAAGAAAAGCCACAGATCACCTCCTTTTTTTAGAATAAAAAAAGCCACTTGTGATTCTTTTATTCTT
TAAAAAGAGAGTAAACTGGTTAGTCTTCCTAAATTATTATCTTTCATTTTTTTTTTTTAGTTTCATATCTAAATTATATT
TTTTAAAATTTGAAAATTGAAATATACAGTAAAATATTTAAAATAACTTATAAAGAAAGATGCATAAAAGATGAAAAAAA
TCTTAAAAATGAATTCACGTGGCACAATAATTTCATGATAGTTCAGTAAATATGTGAGCACCTAATAAGTTTATATAATA
TCACAAAGTTATGACAGTTTAAGAAAATTTTAATTTATTCACTCCAAAAAAGGAAATAATATATACTATCATTTAAAAAG
AACTTTTTAAAGAAGCTTTTAAAACGTGATATTCACGCAGCATATCATATTCCTCTACAAATATTTTAACATGGATTTTG
CAAAATAATGATAAATACATTATGAGGATTTTAACCTATTCACTAATTTTTTTTATTTTTTTAATTTAAGATTTCAAAAG
GTATAGGAATATACTCTAATAATTACTTTACTACATAGTAGAAGAGTCTACAAGCAGGCATGTCTTTGTCAACGTATCTG
CTTGTATGACAAGGATATTTTTGGAATTTCTACTTTTTCCTTCCTTTAAGCCTTTGTAATTTCTTACTTTAAAAGGTGTA
CCTTTTTTTTTATTAGACCAAAAAACCAATTAACATTTACATAATGACTCATATTCCTATAAAAAATTACTGTTTTGTTG
AACTGTCGGCACAACTCATGGGCTCACTTTTCTATGCCTGTCCCTCATCCCTTTTTTCATTTAAACATTTGTATACTTAG
TAGTAGAGTTGTAATAATAATATTTTTCATTACTATTTAGTATTTCCTCTTTCCCTCCACTTTTATATTGATACACCTAT
TAAAAAAATAATTGATGATATAATGAGTTTATCATTTTACCCCTATTAATTATGAAGTGGATGAAAAGTTCTACGTTTTT
CAAAGTAATTAATCATTTAATTGAGGGAAAAGAGACAAATATATCCTCGAATTTTCAAAAATGGTATGTCAATATCCTTC
GTCATACTTTTTGTCCATCAGAGCCCCTGCCGTCCAATAATCGGTGCACATTTACCCCTCCCACTAACAGAAGAATAATT
AGTGACATGTGTCGCAATCTTACGGCTCAACCTGGTTTGGCCAATCTTTTAACCCAAATCCGAAAAACCCGCCCATTATC
TTCTTCTTTGCTATTTTTTCTTTCTTCCTTCTCTTCCCCGTCCCTTTTTCCGACAAGCTTCAAACACTTCCATCCATCAA
ATCCTCTTTATCAAACCCCACCATCAATGTATTCAAAAGTTGGGAACCCAATACTCCTCTCTGTAAGTTCACTAGCATCA
CTTGCAATTCCGATGGGCCAGTCAAAGAATTTCTGGGTTTGTTCCTTTTGATAAAATATGTTCACTTAACTCATTGGAAA
AGCTCTCTGGGTTAGAATTCATTTTCTGGAAAAGTTACTGATGATTTGAACAAGTGTGTTAGCTTGAATTACTTGGATGT
TGGTAATAATGAATTTACTGGGTCTTTTCCTAATGTATCTTCACTCACCGAGTTAACCCATTTTTATGCAAATATCAGTA
AAGTAGGATCATTTCAATTAGTTATATTTTGTGTTTTTCCGATCTGATTTTGAATCTCTAAATCTAGTATCTTTGAGGCT
GTGATGATGAATAATTATACCATCAAACTTTGAAAGTTTATAGATTAAACTTGTTGATTCAAATACAATTCTCTGATGCC
TCTTTCTTAGTATGAACAACTACTGAAAATTTCACTATTTTTCTTTAATTATGATTATATTTATGATAAAAAAAAGGCAA
TATATTAGAGTCTCTGATGTGCTTTGTTGATAGTGTAATCAGCTTGCCGATGTTGAAATTTGGGGAGGGTATTTAAATTT
TGGGTTTATTAATAGGTCAAATTGGGTTGAGCCGTAGGATTGCGCCACGTGTCACTAATTATTTTCGTTAGTGGGAGTGG
CAAATGTGCACCAATTATTGGACGGCAGAGGCTCTGATGGACGAAAAGTATGACGGAGGGTATTGACATACCATTTTCGA
AAATTCGGGGGTATATTTGTCCCTTTTCCCTTTAATTGAGGGTAAAAAAAAAATTGTCCTTTCTTGATTTGTCAAAATGG
ACAAGTAATTATGGACAACTATAAAAGGAAAAGTGGACAAGTAATTAGGGACAAAGTTAGTATTTTTTTGTATTAAATTT
ATTTCTCTTATTCTTTTTGTTGGTTATAAATTTAAAAATTATATAAATAATACTATAAATCACAATAATTAATAATATAA
ATATTTGAAAGTTATATAAAGAAAACTCGAATGTACCGTATGAAATGGGTTAGATGATAAACATATATTATTTGAAATTG
ACCTAAATATTTAAAAGTTATATAAAAAAATCCGATTAACTCTTGACACTCTATTGGTACCACATAAAATGGGTTATATG
ATAAACATATATTATTTGAAATTGACGTAAAAAGTACTATAAATCATAATAATTAACAATTTTAAAAAATTAAAATACAT
ATAAAAAAAAATTACTTGACTCCAAAAAATCTATCAATTCCACATGATTTGGGACATGGGATGTGACATGTATTATTTGA
AAATTATGTTAAGAAAGTACTATAAATTACAAAAATTAACAATTTAATATATTTAAAAGACATAAAAATGATTAATTTTT
GAAATCTTATATATGTCACCTAAACTGAAACAAAGAGAGTAATATATATTATTTTTAAAATTACCATAATTAACAACTTA
AATATTTCTAAAATCATATAAAATTTCGATAACTTTCCAAGTTGCATGACATCACATCACGGGGTCCTGTATCTAGTATA
AACACAAAAAACTACACATGAAATATAATTTTTAAAATACATTTTTATTATTCCTTTTTTGGGTGCACATGAGTTCTTGG
GTGGTCATGTGTAAGCCACAAAATGTTGAGTCTATCTGCAATAAACATAACCCTTAAGTTGGCGTCAGCTAGCAACTATG
ACCTTTAACTTTGGGTGTGCACAAGTAGACACTTAAACTTGTATAAAATTGAACAAATAAACACATCTGTCCTACATGGC
ACCCTACGAGGCAATTTTGTGTCCAACATGACGTCATACGTGTATTATGCCATGTAAGACACGTGTGTCTACTTATTTAA
TTTTATACAAGTTTAAGTGTCTACTTGTGCACACTCAAAATTGGAGGGCATAGTTGTCTGTTGAGGCCAAGTTAAGGGTC
ATGTTTATATATTATGCCTTTTGGTTTTATATATTCGAAAGAATGGATGAAACTATTAACTATTTGTAATTCAAAATTGC
AGATTCGATTAATTTAAATTTATATTACATAAAATTTATAAAAAGTAATATTTGTTTTATCAATAAATGAGACATTTAAT
TTAGGGGAAGAATTTCATTTATTTCAACTTATACTAACTAATTAAAATTAAGTACTTGTTATTAATTTTTTTTTAATTTG
TCACTTAGTATGTGGACTTTATATTAGAGCCTCAAATCTCATTGTAAGTCTATCTATATTTCTTTTTGATCTAGTGTCTG
AAATTCATTTTTAAAACTCAATTAATTTAAATTTATATCACGATAGAAAATCAGAATGAATAGAAAAATATTAGACATGA
AGAAGATAAAAAAAGACAAGAAAGGTGTAGAAGTCCTTGCATCTTATTATTTGATTAATAGAATGTCCTCATTTTCTATT
CAGAATCAAGTTTCACATTCCATACTATTGCCTCACTTAAATTTTTACTCTATTCCCCTTGTGTTTTTGGGAGTACATGG
TATGTTCATAACTTAGCCTCTGGTAAAGCTAAATTAGCCCTTCATGCTCTCAAATGTGTCTTTCTTAATTACTCTCAAGT
TCAAAAAGTGTATCATTGGTGTATTATCAGATACTAATTAATGTGTTATAACAAATAGTTAATGATAATTCAATTGAAAA
ACATACACTAATAATTCAAATAGAAAACTCATACAATAGTGATAATTGAGATGTATTTAAACCATTTATCTCATTTATAT
TTATCAAAGCTCTAAATTTTGGGTCTAACTGGCCCATATTAAACTGTCATTTTTTTGTAATGATTATGGTGTTTAGATTA
ATTATCATGTACTTCGACTAATTCTACAAAATATCTATCACTTCCCATCAACAACACTAAGATAGATAAAAAGGATTCTC
TAATATTTTTTGTATTCGTTAAATTTTAAACCTGATATATAAAGATTTTCAACCACTCCATTAACCGCTAGACTAGATGT
GCCTAGTGAGTCATTTTGTAGCCACAAATTAAATTGACACTTCTCCTCTATGTTATCCTTCCCATTTTCAAGATTTTTTC
ACAGTTCCTCTTGTTATGTTTCACAAAAAAAAAACTCAATTTGTATACAAAATGTTGTAGCTCTTCATGAGACCTAAAAA
ACTCTATTTAGTACAAAAAGATGAATTCAGCTACTACAATGTCAGCATCAGTTTTAAACTACCAAATCTTGAAATTTTTC
CCACCCCAGAAAAATGGGTTCTTGAAATCTCCATTGATTAGAGGAAAAATTTGCAGATTTTGTGTTTCTGCAAGTTCAAA
TGAGTTGAATAAACAAGTAATTGAAGACCCAAAAGAGGAAACTCAAGAAAAGAGTGATGGGGTTATTGTTAATAGTACTG
AGGAGGAGGAAGAAAGAAGTGGGGAAAATTCTACTTCTACTGGTCCTAGTACTGTTCTTGATAATAAGGAACTAAAAAAG
GTGAGATTTTTATGTATTCTTTAACTCAGTTTTATCCAATTTTTTGATATGCTGTTATATTATACTCTGATTGTCTGGTT
TTGACTTGACTCGGAGATTAAGAAAATAAAGAAAGAATTTGAATGTTGTTGCCTTAAACTAGAAATATGTGGAATGTATC
AAAATGTCCTTTAATCTTGTAGTTTTAAATGTGTTGTTTGGTGTGTAAAGAGACATTGTTTTTGAAGCAAACTAAAAAGG
GAAGTAAGACGAGCTGATTGAAACGAGGGGAGTGTTTGTTCTTTCTCTACTTGTATAACTTACAAGCATGATCCTTTATT
AGAAAGGGATACTCTAATTAATAGCACCAAGAGAATGCTCATATTACAGAAGCATTACTTCAAAGGTGGAAGGAACTAAT
GAAATTCTTTCAAGCATGGTCCTTTTATCATCTAACTGTAGTAGAGTAGTCTATCTGATCTTGCGGACGGGTGGACAGAT
GGAAATGCCTACTGATGAGGTAGGCGAGGGTAGCTTGCCAGCAAAAGGCATGTATGGTAGTCTTTTGTTGGATGATAACG
GGAAGGGCAATTAACTGCAACCTTTTTCTGCTTATTGGCTATTGGGAGGTGGGGTGGGGGGTAACTGGGGCAAGAGAACA
CAGGGCAAAACAAAGGGCAGAGATTCAAGTGACTTGGTAGTGCTGTCGAAGAGGAAAGATAAAGGTCACTCGAAGTTTAT
GGAATGCTTGGATGAAGTTTGCTGTGTGAAAACTAGATTTTGGAGTTGAGTTAGTCGCAAGCTCCATTTCCTAATAACTA
GAATTAGCATAAAAGAGAGGTCCAATAGTATGAATCGTAGATTTTGCATGAGTGTTTGTCATTGAGGACGTTAGAAATGA
TCCATTTGGTAAAAAGTTTAAAAGATTGTAGTTTTCTTCCAACCAGCTTCAAAAATGTCTAGTGTCTGATGTTGCTTTCT
ATAATTATGACAAACAACAGCAAACACACCTCAGTCCCAAACAAGTTGGGGTCGGCTAAATGAATCCCTACTTTCAGTTA
AACTCATTTTAAAATAGCTGTTTAATTTACATTTCAAATTTTCTGTATACATGAGCAAATATAATTGACTAATTATATGT
GTGTTAACTTCAAAATACTCTCTTCCAGGCTGTCCTAAAGACTGCTTCAACCTTTGCACCAAGGGCTTCCACTGCTACGA
AAAACCCTGCGAAACCTGGAACTGTTTTATACACTGTTTTTGAAGTGCAAGCTTATGCTTCAATGTTGATAGGTGGAGCT
TTGTCCTTCAATCTCATATTTCCATCAACTGAACCTGACATCTGGAGACTAATGGGAATGTGGTCCATATGGATGTTTAG
TAAGTAATGTTGCTTTATACAACTAAACCTTACCCCCGAAATAGTAGAACACATAAGAATATTGCTTATGAGTGATATTA
AGCTACTTTTGTGAAGTAGATATATATTGTTCATCTGCCCGTTAATTCATTTCGTTTTCCTTCCATTGTTCTCTCAATTG
GAGGACTATAATCTGAAGTTTCATTTGCAGCTTTAGTTGGTCGCTATTTGATATCTGATGTTACTTCCTTCAGATAGTAA
ATGGTGTCCAACATTTTGTGTTAGTATAAACTCTAGTCTCGGTTGTGAATGCCAAAGTAAACTCTATCATAAAGAGGTAT
AAGTTTTTTTTTTGGTTAATAAAGAGGTATAAGTTGTTGTAATGTATTTCATATTAATGATAAACCTACCTTGATTGATA
CGATGTAAGGAGACATAATTAATATATTGAACTTTTGACCGTATATATGTGTTGAAAAATAAATATCCTTATAGCTGTAG
AATGTTAATTTGTACCCTTGCTGCTATTCCCTCAATTTAGCTATAAATTGGAACTCAAATGTTAATTTCTGTTGTTGCAG
CTATACCTTCCCTTCGGGCTCGAGACTGCTCGAAGGATGAGAAAGAAGCTCTCAATTATCTTTTTCTCCTCGTTCCCTTG
CTTAATGTTGCAATCCCGTTCTTCTTGAAGTCATTTGCTGTCGTTTGGTCAGCAGATACTGTAGCATTTCTGGGGATGTA
TGCTTGGAAGGTATTTATTTTTTTCAATCCGTTCATCGAGCATTGTTTATATTCTCCTCTCTGTTAACATACATCTTTCG
TGCAGCTCGGATGGCTACAGAAAGAGCGATGACAAAAGAAGTGAAGGATCAGTGGTGCTCTTGTAGCTTCAATTACGTAG
CTCATTCAGCTGATATAACTCTACAATGGCTGCTTATGTTTCACGTCAACTCTGCTATATCATGATCCATTTGAAATATG
AAACATCTACAAGCACAGTAAGAATATTTCGGATCAAGTTACCTTGTCTTTCAGAAATAGATATTCATTTCCTTCTGGTT
AGGGTTGCACACCTTTATTTACATGTGCTCTGTGTATTTCATTACCCTTTTCTCTATCCTTCTTTGTACCGGCGATAAAT
TACCATTAAAAAGTACATGCAGTCCCCCTCCTTTTATGTATAGACAATAGATTGTGCAGATGAATTTTTGAAGCCCTAAA
AATACTTCTGAGAAGTGACTCTTTTATGTTTACATTGAAATAAACCGCTTTAGCTCAAAGTAAACATAATCAGATACAAT
TTGGTTGATTAGTGACACTTTATATACTTTTTAGGTCATCTTAATATGTTTTTTGTATATTTCTTCTTGCATAAATGAGA
AATCAAATCTTGCAACTAGTAGTATAATAAACTTATTAGCTTGTTTGATGCACCTCCCTCCGTTTCAATTTGTTTGTCTT
ACTTTCCTTTGTAGTCCTCTAGAAAAGAATGTATCTTTCCTTTTTTGACCAAGTTTAAGACCACAAGATTCAAAAGTCTT
CCTTATTTTCTTATAATCCGTGCCCACTCAAAATCAGGTAAACAAATTGAAATAAGGGGAGTACTATGGTAAACTTATTG
GCTTATTAAAGCCAAAAAGATGTTGGTACAAGGATGCCTTTTGAGCTTGTGGCTTATTGGCCTGAGATCTCCATGCACAA
GCCGCAATATTTTGTAGTAAGTCGACTTATTCAAAAAGTTCAGTGCTCATAGACAAAATGTAAAAATTAAGTTTGTCAAA
ATGAAGAATATGAAAAGAAAAAGTTAATTACAAGGTACAGTTACATATTTTACTAATATGTACTCTGGGATGAGTTGAAC
GAATTACTTTAACGTTCTGTTTCCTCGTTGCATTCTGACCTGAATATGCGCCAAAACTTTCATAATTAGAATGTAAGCTG
CTTGTTGCCTTTAACAAAATCAATAATTACATTACTTGTGTCAATGTTGCTTTTACTTCTGTAATTTGTACTAGCACTTG
CTCCATTAGATTTTTGTTTTTTGCTCAATTGACTTCTCTATATGTGACTTAAACTTGAATCGGTTCCGTGTTTGCAAGCA
TCATTGACATTGTTGCAACATTAAATTCAATAATTGCATTCTTTTTATGGTTCCTTGTGTTATTGTCTGTTGGATGTTCA
GCTACTTGAACCTGAGTTGATACTTTTAGCACGAGATTTCACCTTGCTTTTATGTCTTGAAGGCGAAGAGTATTTTGCAG
ATTTTGCTGTTACATTTTGTCGTTCATCATCTCCACTGTCCTCATATTCTGAAGATCCCGATGCACTTCCATATCCATAT
TCTGAACTTGCTTTCTCATCCTCTTGACTGTCACGAACTTTTTGAGACTTCCGTTTGTCACTAACTTTTTGAGAGCGTTG
TTTGTCATGGACTTTTTCATCATTTTGTTGGTCACTCTCACTATCTTCATACTCATCATCAGAATAATCTTGATCCTCAT
CATCTGAAAAACCTTGGTCCTCGTTTTCGGAACTCTCTTGATCTTCATTATTTGGACTTGACTTTTCAATATTTGACGTT
GGGGTTGGAGCGGGAGGTGAACTGGGAATAGGGTCATCTGGCTGGGGCATTGTAAGAAAAGTAAGAGCAGCCACAACATC
ACCAATAAAAGGACGAACCATTGGTTCGTCTTGAAGACACATTGCTGTAACCCCAACTGCTTGATTTAAACCTTTGACAG
GGAAACTCTTCCCGAGGCACGGATCTGCCAATTCAGGGAACTTCTTTGGATCCTTGAAATAGGGTTGTGCCTATTAAAAT
CACATACATTTGTTGATCAGTTAGAACTGTACTCAAATCTTCCTTTAGTTTTTAGTCGAAAAAAACTCAAGAACTTTGAG
ATTAAAGGGTAGCTTGGTGCACAAAGCGTCCCTTGTTCACGTAGGGTTCAGGGAAGGGCCGCACCTCTGGGGGTGTACTG
TAAGCAGCCTACCCTGACGCAAGCATCAGTGACTGATTTCATGGCTCGAACCCATGACCTAAAAGTCACCTGCGTTCAAG
CAGGGTTCTGGGAAGGTCCGCACCACAACAAGGTGCAATGTAAGCAGCCTACCCAGGCATCAGTGACTGATTCCACGGCT
CGAACCCTTGACCTATAGGTCACACAAAGGCACCATTACCTTTGTTTACAAGGCCCCCCTTCACAAGAACTTTGAGATTT
AAAAAGAAAAAATAAAACTCTTTGGGGTAGAATGAAAATACTCACCCAAGCAACTAAGTTTTGCTCATTTGCTGGCCTTG
TAGTATCCACTGCTCGACGCCCTGTTATAAGTTCAAGCAAAACAATTCCAAAACAATATACATCTGACTTCAAAGTGTGT
TCACCATTTTTTTCAAACTCCGGAGCACAATAACCAGTTCCCATCATCATCGGTGACATGTTTGTCTTACTCCCTCCACC
TGCAAGCTTAGCAAGACCATAATCTGAAAGTCTAGGATTAAAATCTTTATCCAATAGAATGTTTGTGCCTTTCAAATCGC
GATAAATTATTGGTGGGTTGGCTGTTTTGTGTAGATACTCGAGTCCATTAGCAGCACCTAAAGCTATCTTCATTCTGGAT
AGCCAACCTAGTGGCTTTTTATCCTCTTTGAGATCTGAAATGTAGTAGAACTAGTTAGTACAGAATCAAGAAAGTTTATG
ACAACATGAAAGGGGGAAGAGTAGGGTGGACATAAGTTGTTAGGCCTCTTCAAAAACATCAACGGGTGCGTGTCAAATCC
TCCAAAAGTAGTTTTTTGGAGAGTCTGAGCAACATAACATAAACTTACCAAGAAGATGATCGTTTAGGCAACCCATTGGC
ATATATTCATAGACCAAAATCCTCTGATCACCATCAGCACAATATCCAATGAGATTGACCAAATTTTGGTGCTTAAGGAG
AGTCAACTTTGAGACCTCAACAAGGAACTCTTGGTTTCCTTGTGTTCCACTTCTGTCTAGTTGCTTCACTGCCACAATCT
ATCCAAGTACAAACCAGACATCAATACTGAAATCTTTCTTCACCTTGATATAGATGAACTTCTGTAAATGGTGTGTTCAG
TATGATACCAGAAATCATTTTTTTTTCGGGATAAAAGTCTTATTTTCTGAAAATGTTTCCCAGTGTTCCGTAAAAAGCCT
CTCTATCTCCGTGAGGCTGTTTACGGTGATATAAAGTTGAGGTTTGAGATAATTGTGAAGAGAAATGACTTCAGTACAAA
AGCGAGAGAAGTCATTTCTCCATTATGCTGAAAAATGTTCTCTTGAGAACATTTTCTCGCAACCAAACACCAGAACGTGA
CTTATTTTGTGAAGAACATTTTCCGTAATAGCAAAAACACCGAAAAAAAGATTCTTGTTCAGTAGGTTAAAGTTACAACA
AAGGTGAAAAGAGAAAGTTTAAGGTAATGTTACCTCTCCACCTTGAAGTGTTCCCTTGAACACTCTTCCAAATCCACCTT
CACCTATCAGGCATTCTTGCTTGAAATTTTTTGTTGCACTCGCGAGCTCGCGGAATGTGTAAGTCTTAGCATTGCTGTTT
ACGTTGTCGCCTTTGTGAAATGGTTCAGCTGGTTGGTTAATCCAAAATGCATGGAGAAAGTGAACATAAGTTATGCCTAG
TTAGGAAAGTTTATGTTGCTAGGATTCTTCAAAAATGTTGTCATGTGTGTGTCGGACCTTCCAAAAGTTATGCATTTTTG
GATGATCTAACGCGGTTGCAACAACATTTTTGGAGAGTCCGAGTCATATAGAGGAAAGTAGAGAAATGATGACATGAGTT
GGTAAAGCCAAAAGAGCTGCCATAATAGCAATCACAGTGCCTATTGCAGCTTAAAGAAAGAAAAAAAAATCCTCTTGTTT
CTACCTGTTTACTGAATTCTCTAATTGCTACAATACTTAAGAGGGTGAGCATATTTAGATTCTTTTGGATAGCAGTTCGG
TGTATTAAGCTCCAGTTGTATGTGCGGTCCAAGGAAGGGCCGGACCACATTGGGTAAGTACGCAACCTTGCTTTGCTATT
CTGTAAGAGGTTGTTTCCCCGGCTTGAACCCTTGACCTCCTGATCATACGTGTCGATGGTAACTTTTACCATAGGTGATG
AGCATATTTACTCAAAAGGGTATATTTTTTTTCCCAATCAAAAAAAGGGCAGGGAAACTAAATAGAAAAATCATCAAATT
ATATACATGTTACATAGGAAACACAACCACATGATTTCATTTTCTTCAAAATTTCAAAGATCTAATAAGAAAAGTTGAAG
TATATATGATGTTATATGATCATACCAGGATTTGGTGGGGTGGTTGAGATTCCTTTAGATTGAGCGACCGGCACCTCGTC
CTCCGGTGATTCGGCTTTTTTCTTGAAGCAGGGGAGGCAACTCATGTTCTTGATCCTCTCAAAAGATCAAAATAAAAATA
AAAATCCACAATCCCCTCAAGGAAAAGAGAAAAAAATAAAATCTTTTCAAGAAATAATATATGAATTGTGTCTATTTACC
AAAGGAGCTCAAATGAAAGAAAAGGTCTACAAGAATTTATTTTATTCTTTTAATTAATAATTTCTTCACGTTGTTCCTCT
CAAGATTCCAAAAAAAAATAATTTTAAAAAACTTAAAAATACAAATGCATGGTTGTACATGAATTCATGACCATCACGTT
CATAAAAGCTTTGATTTTAGGTAGAAAATGGGAAGAAAAAAACATTAGGAGGAGGAAAAGGGTTGGCAATGGCCTTTTCC
TTTCATCCTCCCCCAGTTCTGGTTCAAGAAAGGGTCAACGTAAAGATATTATTTCGATGTAATTTCTATAGTATTTCTTT
ACGTGCACGGATCTTGTAAAAAAATAAAATTTCATATTGAGCTCCAGTGCACGATAAATTTTTAGATGAGATGGCTACTT
AGATGGGAGGGGAAGGGTCTCTTTCCTAGGGGTTGAGGTGGTGTTAGAAATTGTAGGAAAAAGAAAATCACTTGGAGAGG
ATGCAAGGACAAAGTTTTCTTTCCACCTCCTTTTTTGTGTGTGGGGGTGGGGTGTAGAACAATATATTTAGAATTTAAAA
AAATTGAATTAACTTGAAATACCATGATATATTATATCTCCAAAATAACCTCACAAATAAAAAGAAAAAGAACAAGAATA
ATTCTCAAAATATCCATATTTGGGAGTTGGTTAGTTATATTCTAAAAAATTAATGGATTAGTACATACAAAAAGTTAGAG
ATAATCCTAAAATTTTATTTTGTAACTCAAAAACTCTAGAAAACTAACGTCGATTCTATATAAATAACGAGTATCGTTCA
ATAGGTTCTCACTAATGGACATACGAAATTTCGGATCAAACGAAGTCAGCCAGTTAGTCATATTTCAAAAAATTCGTAGA
CTAATATATACGAAAAACTGAGATAATCAAAATACTTGTTTCGTGACCCGAAAACTAAAAAGAAGCGCACATCAATCCTT
GAAATATAATGAGTATCTTTCACTAGATTATCACGAATAGACTCACACAAATAGAGAGGGGGGCGGGGGGAGGTTAAACA
AAGTCGGTTAGTAGTATTTCGAAAAATTCATGGACATTACATACGAAAAATGGAGAAAATCTTAAATTCTTATTTCTTGA
CCTAGAAACTCTATAATAAATGACGATGATTGTTGAGAAACAATGAGTATCATCCACTAGGTTGTTTTGAATGGTCCCAC
AAATTTGAAATCAAACAGAGTCAGTTTGTCGTATTCAGAAAAATTCATCGACTAATATATATACGAAAAGCTTAGGTACT
CTTGAGTTCTTGTTATGTGATCGCGAAACTTTAAAAAAGTGGCGTTAGTCCTATAAAGGTAATGTGTATCATTCACTAGA
ACGTCACAAATGGATCCATAAAAGTTGAGGTCAAACAAAGTATGTCGGCCATATTCCAAAAAATTTATGGACTAATGCAC
AAAAAAAATTGAAATAATCTCAAATTTATGTAAAGGTTTTGAAAAAAAAAAACCATTTGAAAATCATATTACCAAAATAT
TCATGGGTTAACACACAAAAAACTGAGAAAATCGCCTAATTCCTCTAAAATGGTTTCTTAATGCCCAAGATCTATGCAAA
AAATGGTGAGACTTCACGTACTACTCCTCCAACTCCCTACGGATGGTTCTATTAAGGTTTTGCAAAAAATCGATCAGAAA
CCATACCACCAAAATATTCATGGGCTAACACACGAAAAAAAATGAGAAAATCGCCTAATTCCTGTAAAATGGCTCCTAAA
CGCCCAAAATATGTGCAAAATATTGTGAGACTTCAAGTACTTCTCTCCCAACTCCCTTCGCAGGGTTCCATGAAGGTTTT
GCAAAACAACCATCCGGAAGCCATATCACAAAATATTCATGGGCTATAACACACGAAAAATTGAGAAAATCGCCTAATCC
GCAAAAAATGGTGACGCTTCACGTACTACTTCCCCAACTCCCTATAGAGTGTTTTGTAAAGATTTTGCAAAAAAACGGCC
ATATCGCCAAAATAATCATGGTCCAACTATAACACACACAAAAACTGAGAAAATCGAATAATTTTTGTAAAATGGCTTCT
AAATGCCCAAAATATATGCAAAAAATTGTGTTTCAAAGGCGCGAGATGAACCTTGTTTCGGACATAATATCGACATAGTT
GTCTCCTAGCATAATGCAAAACATATGGGGAATGGTATCACCCACAGAGTTATTAAGCAGCATCTGAGTTCCACAAAATT
ATTTCAACACAAATGACTATTGACCAAAATACAACAGAGTAAACATAATAGATCACAACAAAGTATAAAATGGCTAAGAT
ACTATACATGTGTAGATTTTTTTACACCAATCTGTTGACCATATGATGATCCAATTTCTTGATAAACTTTGGTGCAAATC
TTCTACTCTTTTTTTTTGTCAAAATCTCACCAACCACATGTGGGACAATTGGGTATTAGGTCTTGTAGCTATTAGTTTTT
CCTTCAATAGAAAAGTGGCTTAGCACAGACACCATGTGATATGAACCTTTTCAGTATCAAGTTCATTACCCTTCCTTAGG
CCTGATTTCAATCCCTTCAACAACTAAGCCACTTTTCCAGTTACCTTCCTTCACCTCTGTCAAGCTCATCTCGAGTTCAA
CGTCTTGCCCTCTCTTGACGAAGAATTCTCCCAACTCGACTTCTATCCATCCGTCACTTCTCTGTTGCGGGTATCGTGCT
TGGGTGTTGTTTTCTGAAGGAGGAGGATTCACTCCCCCTCTCAGGATATCAGCCATCTGGTTGAGAAGTCCCAACCGCCT
TGGAACGATTTGGTACATGTGCCTACGTGCTGCCTCTGGATCCAAGAAAATTGTCTGTGGTTTCCTATCATGCCCCGAAA
TCCCTACTGCACCCTCTGCACTTTGGTGATCAAATCCGTAGGTCCTGGATTTCGTTGTGAACACAAAGTAGGCTGCGTAG
TTGGTGTCAGGGGATAGCATAGAGGTGTTTATCTTGCCGGTAATATCAAACCAGCAGACGTCAAGAAGCTCAGCAACCTC
TGAGAACCTAAGTCATGAAAATATAGCATTAGATCAACTTGAGAGTTGAGAGTGACAAAATGATATCTTATAAAAACAGA
TTCTACTCTTCTGTGCTTTGGAACAAAACATTTGATCATTCGAACTAAAATATGATAAAAAGATCAAAGTATGTGGATCG
CCAAGTCAAGAACAGAAAAGATTGGGAGGAAAAGGACAATTTCTCTAACCATAATAAAAGTTACTCGTCAATTGAAATAC
CTGGACTCGGGAAGGGGGATCCATCTCCAATACCGTGGTGTGTCAGCCCAAATAATTGCAAGTGACCTCGCAGCTAACAT
GTAGCATTTCTTTCCACTGCGCTTCTCCAATGAAAAGCTCTGGATTTCATCAATACCAAGTCAGAAGTAAAAAAAAAAAA
CCTAAGCCCCAGCAAACAATTGTTCAAAGTAGAGGAAATAAGGAAAAAAGAGCTATGCCACATGTGAACCAAATATCAAA
GCAATGCCATCAAAAGTGTAGCAGAAAAGACGCGACGTGATCAAACAACAAGAAGTACACATGTACTTAAAGACTAATGA
TCAATCCAACACCATCTACAAGTGGGCAACCCCACCCCCAATTTGATCTCCAAAAGATAAAAGATTGAAAAGGGACCTAA
GGCCTAATGGGTACATGAAAAGGTCTTGATCTGTGCATCATAAAATGTCAATAACATTCACAGAAGAATATAAAGTTCTA
ATACTGTACTTCATACAAGTATACAGAGCAACTTCCCATCTTTAAAATAAAGGTTGATATAACCAAATTGCAAACAAATT
GTCTAGCACACACACGGACTTGATGAATACACGAACTATATCCCCGCATTAGTACACACTTAAAAGTCTCAAAAAATCAA
TGATTCCAAGAACTTCAACCACCATTTTTCCTTTCTGTGTGTAAATTCACATTAATATAATTCCCATATTCAAGAACTTC
TCATAACATGTGTTGCTCGGGCTCAGGGCCGGCTCTATGTACACAAAAATAAGGCATTGGCCTTAGGCCCCCAATTTTAG
GGGGCCTCAATTTTTTATCAAAAATAAATTATGTGTTAATTTTTTAAAGAAAAACATTAATTATTTATGATAAAAAATAT
ATATTTAAAATTATTATTTTATTCTCTTCAACCCCATTCAAATAGAAGAAATCAAGAAAATATTGTTTTATTTTCTTACC
CTCTCTCTACTAATACTCGCATTATTTTCTTTTTAACTCCTTTTACACTCTCTTCTTTAAATTGTTGATAAGTTAAAGTA
ATATTCTGTCAAAAATATCAATTAATAGTCGAAAAGTGTTGAACAAATTGAATTGTAAATTCTTTTTCCATTTCTTCTTA
AATTTTCAAGCATTACAACAACCATAGTAAAATGTGGGGTAACCAAATTATCAACTTCATCAAAGCTATGGTTCTAACTC
TTATATTTATTTGAAATTTGTCAACGTATTACTTGTAGAAGTATGTTAACAATTCAAATAATGATTGCCCGAGTAAAATA
ATATTTTTCAACGTTGAATTAATAAAATCGTATTTAAAACTATTAATTGAAAAAGAAATTGAATAAATCATTTATATATA
AAAAAAATATTAGGTAATACTTTGTATTTTAAAATGTAAGAGAAATAAATTTTAAATAAATGCATGTGAAGTTTATTTAG
ATTTTAGGCCTCTAATTAAGATTTCGCTTTAGGCCTCCGATTACGTTGAGCCGCCCCTGCTCGGGCTCTCACTGCCTCAT
GGTGCACGTCAAAAAAAGTATTCATTTTTAGAGAATCCGACACATGTGCAGCAACATTTTTTCATTATCACCTCAGTTTT
CTGCATGGTACCTACTTATCATATCATTGAAATCATATATAACCCTACTCAACTAATAACATTTTTCAACAATTCCAGAT
TCAAAAAATATATAATTCCTAAGAAATCGACATAAATAAGCATAAATACAATATCAGAAACATGGAAAATTAAAAATTAA
AAATTAAATTCAAATAGTATCTGATAATTACCTTAGTCCCACCGTCGATGAAGAAAGGATGATCACATAGATAGAGATAA
AGCTCTTTCTTAGAACCAACATTGATCGATTCCGGTCCATCACTAGACCGGGAAATAATATCACGGTAATCCGGCGGCAA
AAACCGGTCCCAAACGGCGTCAGATTCAGCAGCCGACCGGAAAACCGTACCGATCACCGATAACCTACTCGCATCTCTCG
GACTCGTCAATGATAGTACGTTCGCTATGCAACCTTCCGGCAGGTGGTAGATATCACCACCGTCACCGCCACCGCCGCTA
ACGGCGGAGCTACGTCCATTTTCAACCGCCATTGTGATTTACTTGATTATCTCTTCTAATTTATATTTATAGAAAAAAAT
TATATCCAAAACGGCGCAGTATCTTCGTGATGGTAATGGGTAAGAACGTAAAGTGGCTAAAACATCTATTTATAGAGTGG
AATTTGCATGACTCGTTTGTTCGGATATTTTTTTTTATAATGTTATAATAAAATGCAAAAATATATGAAAAGTCGATATC
AAGGAAAATTAGATTATTATAGTGAAATATTGTACGATATATTATATCATTTTAAATCAAGTTATTAAATATTAAACATT
GATATTGGTAGAACATTTTCACGTGTATAAAGTGTGGCTTACACGATGGTACTAGGTGTATCTGATGTGGTCCAAGATTT
GTTCATTTTTAATTAGGATATTATATTTTTGTATTTATTATAATGATATTATATTCAACATAATTTTACAAGTAAAGTGA
AAAGAGAGTAAAGTTTATATAGATTTAATTTGTAATTCACGTGAAGACAGAGAGATTGTTTTCAATAGATTCTTATAATA
ACCATAACATATCCAACTTTATTTTACAGATGAAATTAACGAGATGATAAAGTCTATATAGATCTTGTTCGTATCTCGTG
AGGATAGAGAGAAAACTATTAATAAATTATCGACTTCATGAGAAGATAAAGTTAATACAAAGCTTTACTCTATTTCGTAA
AGATAGAGAAACAATTTTCAATAGTTCTCGATTATATATTTAACAATATTTTAAACCTTAACCATTAAGTTTATGCTTTG
GGACGCTGCATATTCCCCTTTTTATTGCTTGCCCTTTTCTTTTTCTAAATAAAATATCAAAAGTCAAAAACAAAGAAAAA
AGAACTTATTTCCAAAATATGAAGAAAAAAAGAGTAGACTTGAGGGTTAAGATTTGTGTATATATTTTATCTTTTTTTGT
ATTTTATTTATAATATTATATGAATATATATTATTAATTATTGTTATTGAATATAAAAAAGAAGAAAAAACAGAATATAA
AAATAAAAGGTTTTCTAATTATTTTTTATAAAAGGAATATAAACAGACAACCTTTTGAAGAGATTTTAAGGTGTATATGT
TTTAGAATTTGCAAAAAGTAAAAAAAACCTAAAGTTTCTACTAGGAAAAAAAAAAAAGAAATTTATTCAAATACTTTTTC
AAAGAAAAGAGGTATTTTTTTTTTTGAGATTTGTTCAAAAAATTTAAAAGTTCTTAAAATAAAGTTTTTAAATAAGTTAT
GCCAATTTTTTGTTTTGTGATGACAAAAAGTTATTTATAAAGCTTTTCAAAAAGTTAACTATAAAGTTTTCCAAAAGTTG
CTTACAAGTTGTTTGTTTGACTTACTCGTTCAAGTATTAATGTGTCTTCCAAGTGAAACAAGAATCAATTGTTGAATACT
AAGATAAAATTATGAGTAAATCAGCCCAAGAATCTGTTTAAAAGTCACATTACAAAGACCAAAAACTAATTTAAGACACT
AAACAATGCCTAAGTACAAAAATTGTTGATGCCAGTTGATTGCTGGCGATGACTTGGTGAAGAGAATCTATAAGAGAAGG
TTCTAGAACTAGGATACAGCGTGAAACCAACGAGTTCAGTTGAAACGAGGTAATGAGTCTTAAGTCTAAGGGAAGGATCA
AGGTTGAAAGGCATGGACAAGCGTAGGCTTAATAATGGACCTACTTACAGATACGAGATCAATGACTTAAATAAAAGAGA
GATGTCAAGAGAAAGTCCTTAGCATTGTGTCCATCTTATTCTTCAGTTTTCTTCTTCTTTTTCTTTTTCTCTTTCTTTAT
ATCAGTAGTTTCACTTTCATCATCATCACTATGTTTTCTCTTCTTTTTCTTACTTTTTTCGACTTCACCATTTTCTTCAG
TACCATCAGCAGCAGCATGCTTCTTTTTCTTCTTCTCCTTCTTCATCCCCGTTTCTTCAGATTCAACGATGCCATTATCC
TCTGCTTCAGCAGACTTCTTCTTTTTCTTTTTCTCCTCGTATACCTCAGTTTGGGATGGTGGTTCATCTACACTCTCATT
GTTGGTACAACCGAGAACAGCATCAGCAGAAAGATTGTAAACCTACAGGGTGAGGGTAAGTCAATAGCTGGAAATAGAAT
CAACAAAGTAAAAACAAAGATGAGACCTCTCTATAACAATCGTCCTCTATAACAACATTTCATTATACCGGCCAAGTTTT
CGATGGAATCAATTTTCATGATATGTTATATTATATGTTGCATCATTTCACTATAGCAGCCAAAAAAATAGGGGGACAAA
TGAATGACGTTGTTATAGAGAGGTTTTACAGTACAAATTGAAGTCCAGTTCCTGACCTTAGCTGGTGTTATTAATGCTCC
TGCACCCTTCTTACGATCCTTGTCATAAGCTTCGATTTTAGGTTTCCCTTTAGCAGAACCAGCTGATTTACCCAACTCTT
TGCCTTCTAAAGCTCTTAATCGTACTTCGAGCTACAAAAGTTGACGACAATGATGATTAGGTGTAACTATGTTATGAGCA
GAAATGAAAAGAAAACAGGCTGAATTCGATAGTATTTGATAATGTATACCTTGACCCGATTCTCCAAACCCATGGTATTA
TCTTGGCCATCTCCAAGAGCATCATATCGAATTGCTAAAGAAGCTTTACTGGCAAGAGATCTTGCGATTTTACCCTTGTG
TTTTGGTGCTGCCTGACCGATCAAAGACGCGTGATATATAAGCCCGTACTTGGGAGTAGCGTGCTTTGTCTTTAAAGCTC
TAAAGAGCGCCTTTTCTGCACCAAGTATCTGTACTGTACTTCCAGGTTGTTTTGCAAGATTCATCAAGCTGCCACCATGG
GAAATAAGGCGAGCTCCAACAAGTTCTCCCACTAGAGCCGTAAGATTTGGGGCAATGGTATTCATCCTGCTCTTCAAATA
ATCATACAACTGAGCCCGGTACTCGGAGAAGGACAGGACTTGGCTGCATAAATCTTTAATATTCTCCAGATCAAGATCAC
TGACTTCAGTTCCCATTGAAATCATGGCTGCCTCTTTCAATTCCGCCTCAACCTCTTCCAGAAGTATCTGCAAGCGACCA
AGATCATACCAAGATTATGAATTTTAATTTCTGTCAAAGAAGTAAAGTCACGTTATAGCACAAAAGCACAAGGAAGGGAA
TCTTGCTGTTCTTTCTAGTTCAATAAAGAACGATTTAAAGAGCAAGAAAGAAGTCGAATTCCCACCTCAGAGAAATCAAG
CTTTGCAGCATTGACACGGTCACCCATCAACTTAACCGCCTTGGCATAAAGGATGTTATCTTGTACAATCTTTGCGAGCT
CAGGAAAATGCCAGCCATACCATTCTCGTACCCTCATTGCATAGGTATTTAGCTCTTTATCAAGATCATCCAACAAACCA
ATGGCCTGGACAATCATTGTATCCACCTAGAAGAGCAACAAATATTGAATCATAAGCTCTTGTATTAGTTTGGTGAAAAA
GGACCATGTCCTCAAGACTATAAAGTTGGAAATCTACAAGACTTCAATTCTATCCGCCAGCACCATTTTTGTAACCAAGG
CAAATGGCAGTGCACACCAACTTAAAGGTAATCAAAAATTATTTCGGAGTAGCTTTCTCTGACATCTAAATGTTTACTTC
ATCTTTCTACAATGACATGAGCATGACTGATGAAACCATTTGAATTCTAAAACTCAGAAATTTCCCAAAGCAAAATGAAA
CTTCAATTATTAAAACTGCATGAAAATGTTATTAAACGCAGAATTTCAGTTTCAAATTTTCTGATATGAATTACAGTACA
GAGGTCAAACGGTAACACATAAAATTGAGACGAGGGACATTAGAAATAATACAACCTATCACAATAGAAAGTTCACCTTG
TCAGGACTAAATTTCAGCTTGTATCTTGAAAGACTGTGAGACAAACCCAAGCTCATTGGAGCCAAGTCTTGAGTGGCCAG
ACCAGATATGAGTTCAGTTAACTGACTTCTCAACCCTCTCATCAATTCCATCACAACATTATTGTGAACACATTCAATTT
GCTGCAAACATATACTACATCAACTTCAATAAAGAAAAGGAAAGACACTAGAAAACAAAGACCAATGTTACCAAAGGGAT
TTGTAGTCCAAGACTAATTATTATAAGCATGAATAACAAATATCAATTGTTTAGCGTCGACTATTCAAGATTAAGCTCAT
TGGCAAGGAAAAGTATGTCTTTGCTTGATGACAATGTTAAAGCTCCCGCTAAGTGAGGTGAAGCATTCAACATGTTTTGC
ACCCCACTTCAGGGCTTAAGCATGATCTAAGCTAAGTTGCACGGACTCTTCACTTTTGATGTCGTACCCATGTCGGATTC
TCCAAAAGTATACTACTTTTAGAGAATCCGACACGCACCCACTGATATTTTTGAAGAGTCCGAGCAACATAGGATTCAAG
CACACTTTTGACAACACTGACAAAGACGCAATGAGAAGATGAAAGGAACTAACCAGTTTCTCTTTAATCGCATTTCCAAG
TTTTGAATCAGCAACACCCAGTGTTTCACCATCACAGTGCGCTTTCAAAAACTTTCGGAGTCCTTTGCTAGGTTTGCTAT
CTATCAATAAAGTTGCTGCTGAGAGTGCTTCTGAAGTGTTCTCAAACTTAGAGAAAGCTTTCAACTTGACAACCTGTTTA
TGTACCAACCAAAATGGTAAAAAGAGGTCAAACAACAGAACGACTAACAGTAAAAATTTAGGCAGTTCAGTCCTATTCTC
ACTGTAAGCTAATCACACACACACATGGGAGGATCTAGGGCCACAAGGAGGTTCATCCGAACCCCTTCATTGGAAATTAC
ACTAAATATATAAAGTCAAATTATCTTTTATGTATATATAGTAGATGTTGAATCTCCTAGGCTTCTTCTGATTACCTCTT
TATATTTTCAATCCCTTTGATGAAAAAACCGGATTCTGCCACTGCACACACCCATCCACATACCCAGAAGGAAAAACAAG
TGCTATGTTGTGAATCAGTCAATCAACTGCCCCGCCAATCCAAACTAGTCACATTGAATATAAGAGTCCTTTTTTTAATA
AGGTACATTGATTATAAGATTATATCCAATCCATTCCAATACTAGTTTAAGTCAAACCAGGGGTTCGATAAAAAAACTAA
GTTCTCTATGTGCCCCAATTATCTCTACATTGGCAACAGCTCCATAGCTCTACCTAGATGGTATACCTATATGGAGCTTG
TCTCCGTTGTGTTATGTTCTTAGCTAAGTCCTCATTGATTTTGAGATTGTAGCTAAGTTCAGTGTTTGAAAAGTTTGCAG
CTATGTATCCAACAACTAACTGAGCCTTCAAAGAAATATGCAACAGAATAGAGATACAATAACCAATATCAACTTTGTCC
AGATTTCCGGTGAATGTCTACTTGACATTTACCTGGATTTCTCATTGTATTTTTTCCAATGACATATTATAGATTAACAC
AGTACAAAATATAACCCTCTCGCAACCCACCCAGAACAAAAAAATGTGATCTTTTAGCATATTTAATGCACTACAGATAT
GCAAACAATTGCTTGAAAATGTAATCTTCTACTGTTCAATCTCTTAAAGTTCAAGCCTTTAAGAATAGAGAGAAAGATAA
CCTTTCTAGCAGAATCAGACGTCGTAAACTCTTTTGACAAGTCCTGCAACATAAAAAGATTCATCATCAAATACAAAAGA
AACTCACAAACCCAAAAACATCAATTTGCATTACAATGTATTATGAATAACAATCAAAATTAAGTTAAACACTTTGGTAC
CTCAACTTTAGAGAGTTTTCCTTCATCAAGTACTTTGAAAAGTGCAAAGCCTGCCGGCGTTTCAAACAATACGAGCATTT
TTTCTGCTTCCTTACTCCAATTAGAACCTAAAGATAATAGCTAAAAGCAAAAAAATCACTTGGATGCCAAGAAAAAAAGC
ATCTGCACTTGTAATATTTCACAAAGAACAATGGACCAAACACCAGTCACCAGCATTACACACTATAATCCATTAAAGAA
AACGCCTTTACAAAATATGCACCTAAAAATGGTCATTAAAAGCATAAAAACCAAAAGGGTTCCAAGTAAAAGGTTTATTA
ACAAGTTAAAATTCACAAGGAATAATTTTGGAGCTGGGCCTTAGTTAAAGCAATTGGTAAACCAGCATTCCAGACTACAT
TCCATTCAAGAAAACTCCTTAACACAATATGCACCTACAGATAATCGTCAAAAGTATAAAAACTAAAAGGGGGTCCAACA
AAAAAGTTTATTAACTTGTTAAAATTCATAAATGAACGATTTCCGAGCTGCCTTTTTGTTAAAAGCAATTGGTAAAACAG
CATTATAGACTATAATCCAATAAAGATAACTCCTTTAACAGAATATGCACCTAAAGATAATCGTTAAAAGCATAAAAATC
AAAAGGGATAGCAACTAAAAAGTATATTAACTAGTTTAAAATTAAAAATACAAAAACAGCAACACAGACTATAGTCTAGT
TCAAGAAAACCACTTGACAAAATTCTCACTCCAGGGTGATAGTTAAAACCATAAAAAAACAGAAGGGGTTCCAAGAAAAA
AGTACATTAACTTGTTAAAATTCACAAAGGAACAATTTTTGAACCAACATTACACACTATAATCCATTAAAGAGAACTCC
TTTAACACAGCATAAATATCAAAAGGGTTCCAGCAAAAAAGCCTATTAACTTGTTAAACTTCACAACTGATACAAAAACA
GCAACACAGACTATTACAGTCTAGTTCAAGAAAACTCCTTTAACACAATATGCACCTATTAAAAGCATAAATATCAAAAG
GGGTTCCACAAAAAAGTATATTAACTTGTTTTAGTATTCACAACTGATACACAAACAGCATTACAGACTATAATCTAGTT
CAAGAAAACTCCTTTAACACAATATGCACCTATTAAAAGCATAAATATCAAAAGGGGTTCCACAAAAAAGTATACTAACT
TGTTTAGTATTCACAACTGCTACACAAACAACGTTACAGACTATAATCTAGTTCAAGAAAACTCCTTTAACACAATATGC
ACCTATAGATAAGCATAAATATCAAAAGGGGTTCCAACAAAAAAGTATATTAACTTGTTTAAAATTCACAACTGAAAATC
AAACAGCATTACAAACTACTATAGTCTAGTTCAAGAAAATTCATGTTTCAGTGGGAAAAAAATGTTGAAAAGTCATTTTT
GTGTGAGATGAATGAAGAGAAAATACATACAACTTTATTTGCCTTGTGGAAAAGAGAAGTAGAGGAAGTTCATGGCAAGA
GAGTACAAAGTTAGCGGCGGAGGAAGTGTTGTGCAAAATGGCCAAATATAAACTTGAAACAACTTTGTAGTTAGGGTGGA
AGTTGACCCTCTTTGTCATTTTTTTTATATAAAATAATTTTTTTTTTAAAGTAAAGTATTTCGGTGCACAAAAAGTCATG
CATTAGTGTGATTCGAGCAAAGGCTACATTTAAAAGATGTGATTTAGATGATTCATTACAATGCAAGTATTAATAATTAT
TTTTATAGTTCAAACATGTGATTTATAAGTCGTCGAAAATCAACTTCATAATTTATAATTATGCATTATTATATCTAAGA
ATATTTTGAGTTAATATAATCTAATTTCACTTTTATCGTGTTTTTAAAAAATAATCATTGTTACAATTCAACTACCATAA
TATAGTTTCATGATAATAAAATTATTTCAATTTGTCACAGACGGATTTCTCGGTTATAAAAAAAAAAAAATTATTTCAAT
TTGCTCAAATATAATAAAGTATAATTACAATACTGTCCCTTTTCTCAAAACCTCACACTATCTTCTCCCCTAAAAGGCTA
AAACCCTCAATTTCCTTATTCTCTGCCCAACTCCTAAAACGGAGACAAAGACTGATCTTCAGAGTCTTGAGGTAATTTTC
TTCACTTTAATAGCTTCTTTCTCAATTCTCACTGCTAGTAAATAATCAAATTGAGTATTTTTATTGGTCATGTTGAATCA
AGAATCGATTTTTTGTCCATATTTGTTGTCACTGTGCTAAAATTCATGTATATGATGAGCAAAAGTCTATTTTTTTCTAT
TTTATTTACTTTTTTAGCTTGAGTTCAAACCCCATATGCTAATTTTTTCGAGAAACCAAGGGTAGGGATGGCAATGGGGT
GGGGCGGGTGGGTTAAAAATTACAAATTTAACTCAGCGGGGCAGGGGCGGGTTGAAGTCTTTGTGGGTTAATGCGGTTTT
GCATCGCACCGGCCCCACTCCGCCCCATTGCCATCCCTAACAAAGGGATATAAAAGTCTTAGTTGTTAGGTAATCCAAAC
ATGTTCATAGGCGAAGCGAGGAGTTGAAGTTTATGGGTTTTGAACTTGCCATCGAACGTGTAGCTCGTCTTAGTTCATGG
GTTAAATTTGAATGTTTACACATATTTAATAGATTTTCTAAATGAGTTACTCGAGCCAAAGGTCTAGGAAACAACATCTC
TACTTTCACAAGGTAAGGTTTGTGTACGCCTCACCCTCCCTAGACTCCACTTGTGGAATTACATTGGATATGTTGTGAAT
AGATTTTCTAATATATATGCAAGATTTAAGCCTAAGTTACTTGATTCGTACGATCCCATAGCTGATGATCAAGCTCCTCC
CTTGAACATGTTGAGTTGCGTGTACCATCTTGTCTAAAAGTTTAAACCTTTAGGGAGGTATAGTTCTATTTATTTAGTTC
ACTACTTCCTTGATTAGTTGTATTATTCCGAGCAATTCACCAACTTGAGGAATTTTCTTAGTCCACTGGATGAAGAATCG
ATTTTTGTCCATATTGGTGGCCACATTGCTAAAAGTCACGTGTATGATGAGCAAAGTCTAAATTTTCTCTTTTTTTTTTG
TTTTCTTGTTTAACTTGAACTCTGAACCCCATATGCTGATTTTTTTCAAGAAACCAAAAGATATAGAAATCTTAGTTGTT
AGGTACCATAATATGTTGAACTGTGTGTACCATCTGGTTGAAAAGTTTAACTTTTAGGGAGGTATAGTTCTATTTATTTA
GTTCAGTGCTTCCATTTTCTCAGTTATGTTGTTCTGAGCAATCACCAAAATTTGGCCCTTTAAATCGAGAATTGTCAAAG
GGGTGGATTTAGGTGGGTGATGAACAAAGCCCAAATCTTTTCTCTGTTTTTTTACCTTATTCAGCTCGACTACCAAACCC
CATGTACTTATTTTTTTCAAGAGATATGGAAGTTCAAGTGATTCGTGTTGAACTGTGGGACCATCTTAAAAGCTTAAATA
TAGTAAGAGATATGACAGTTTTATTTACTCCATCTGCTTCATTTTATATGAAGGTTTTTTATTGGACGGAGAGTTTAGGT
TGTTTATTTGACTAATATATTATGTTAGTAATGGAAAATGTCACAAAAATTTAAAGTATTTTGAAAGCTGGCTAAATAGA
TTGGTTCAAACATTTTGGAACATCTAAAATGAAAAGAGTATCATTTAAGTTCAGAAGGATGTAGTATTTATTTTAGGTGA
TCCTTGAACCTCTCGGTGCGCTCTGACTCTGTGTAGAGTGATCTAAAAGACAGGACTTTTATTTATTTAGGACTTCGCAA
TAAAACAAAGCTAGCTGCAGATGGAAGTTTGCCCAGACTGTGGAATGTTGTTGCAATACGAGTTGCCTCATATGGACCGT
CCAGCCAGATTCTTTTGCCCTGCATGCCCTTTCGTATGTAACTTAGAGAACCGGGTAAGATAACTAGAGAACTTATCATT
GGGTCCTTTTGTTATCCCATATCCGTTCAGTAAGTTTATTTTTTTCTTTGTTTCATGGTTTGATAGCTGAAGATGAAGAA
AAGGCAGCCTTTGGTTAAGAAACAAATGGATCCAGTGATTTCGACAGAAGACATGGATAATGCTTCGACTGCTGAAGGTC
TTAGCACTTTCTCTACTTATAGTTTCTTGGTTTTATCATGATTTGCTGCCACTGCTTACACTTTTACGATCTAAGAATTA
GTTGTTCTATGAGTTAGTAATGTTACATCTAAAATTACTAACCAAATTATTGCCAAACTTTTTTGAAGAACCTTCAGAGT
AAAAGTAGTTAGAGAAGAAAGTTAATACATTTATAATTTCACAAGGATGTTAGATGACGTAAGTATCTTCTTATTTCTCA
TAGCTATTGTCTTGAACATGCCAAAAGTTTGAATTATTGTTCCAATAATTGGTTGTCCATCGAGTTTAATGTGTTTTAGA
ACGTAGATATAACTGTCTCCTTGGCCATATATTTGATGTTTCCGTTATACTAAGATCTATTCTCTCAATTAGTTTGTAAT
TGAGTTTAATGTGTGCATACGAAAAGCATAAGCTGTGTTTTTTAGACCACATCAACTACATCTCAATCCCAGACAAGTTG
GAGTCGAATCCTCAAATGTTGTGTTTTTTATACAACTCGCAAAATTTAGAGCTAATATAAGTCTTTTTTCTTACCCTTTT
TACTGTTTTATTCGCTCTTGGCAGTTCCGTGTCCGGCTTGTGGTTACAGGGAAGCTGCATATTATCAAGTGCAGATAAGG
TCAGCAGATGAGCCTATGACTACATTTTACAAATGCAAGAACAAGATGTGTGGAAACAATTGGAGAGAAGACTGAAATGG
TTTTAAGAAACAACTGTGTATTCTTCAATAGTTTCTTGGTACCATTTCTCGGTTTGTGCGTATCATCCTAGCACAGGCAG
GGGACATGTTGATCTTGTCTGTATCGTTCCAATTTTATTGGATGTCCATAGAGGGACCTGTATTCTGCAAAAGTTGTGTA
CTCTTTAAGTCCAAGCTTTGGTCCCCAAGAACCTAATTTGAACTTGTTATGAAATTCTGTCATAGTGATATTACAAGGTG
CTGATTGTGGTGCTTCATCTTTTGTCTATTGCCAATTTTTCTTTGAGATAGAGTTACTCGGTACTTGTGCAAAAAGTGTC
TTAGCAAGGGCAAAATAGGAGATGATTTCTTTCTATTTGTCTAAGCTTAGTGGATGGAGTTCCTTGATACTTGTTTGGTG
AAAGCTAATAGATACCTTTGAAATTAGCCGAGGTGCATTCAAGTTAGTTCCGATATTATAGTTATAGAAAAAAAAAAAAA
GTGCAAAAAGATTGTGACACGCTTGGATAAGAGTTCCATACATAACACAAGAGAGATGTTGGCATATAAGTAAACATGTC
ATGTATTAAAATCGTGTGTTTAGACCCAGAGATTCGACTATAAAAACAAGTGCGGTATAGAAAATCATACTACTTTTTAG
ATATAATTATTTTTTTCAAAGTTTGCCACACAATAGGTGTAGGGTTCGATTCTCATTAATCCCATCGAATCGAAAAAAAT
GAATAAAATGTTAGCTCGTGAATTCTCATTTCAATTAATTAGGGACTTTGATGATTAATCTAATTAATTAAGCTTGTGGT
ATTGACGAGTCATTAACCAATAGAAAATTATCAATTGATTGAAAATGATTTATTCTTTTTCTTGTTTTTATTTGTTTGTT
TAAATTAATCCCTTTTAGTTTTTGTACACTTGTACTAATCTTTTTGCTAATTGTGACACGTACACCAACTAATTAAATTA
ATCATGATTAATTATTTGACTTTTTTGGTAATGAGACAACAAAAATTGAGAGGTAAACAATAATCTTTTGTTTTTTTCCT
TTAATTAATCTCTTTTACTTATTATACTATTTTTTCTGTTAATCGTGACACGTAAATGAACTAATTAAATTAATCATGAT
TAATTATTTGAGTTTCCACTAAACTTTTTGTAATGACACGACCAAAACTGGATAGGTAAACCATAATCATTATCTTAATT
ATCCTAAATTATGGCCACGATAATTAGGATTTTACCTAGAACATGATTAAAATAATAAAGGACGTTACTATATAGAAATC
CATGAAAATATTCCCTTTTTTGTATCTATAAAATATCCTTTATTTTTTGTCTTCCTAAAATTATCAAAGCACTATTAAAA
CAATTATTTTTAAAAAAAAAACTAGTAAATACTTTTATATTATGAATTATTTACTACATCTTCATTCGTTAAGTTATTTT
TCAACTCGTATTCAATCGGTATTTATATTAAAGCTCAATTAAATTTGCATTGCATACTATACGCCAGAGTCGAACCCAGG
ATTTGAATACTTCGGGTGCATCAAATATTATCTCTAAGCTAAATTTAAAATAAAAATTACAAAATAGCACTCTAGCTGGA
TTTGAACCCTAGTCTCGCGGGTGGTTCCTTAACCTTCTACGTATGGATGCACTGTTAATTGTATCCTAATTTCTGTCAGT
TTCTCAAGATAGATATACATATATACACATTATTTTTCCCGAAATTAACGGATGCACGTGCACCCCACCGAACAAGGTGG
GTCCGCCTCTGCTATACGCCTCATGTTTTGGGACGACGCTCCCAATAACAAAAACAAGAACTCAAACACAAGACCTTATG
AGGGAATCCAATCATCCCATTACAGTCCACGTTTATTAACTATCCTATATTTTATAGATACAAAATTATAAATCTAGTGA
GTGAGTTCTTATTATCAAAACCTTAAAGTAATTAATTGAGCCACAATAATCAAAAACTACTTTATTATATTGTTGTTGAG
CCACAATAATCAAAAACTACTTTATTATATTGTTGTTGAGCCACAACAATTTACTTCATTTTTTTTGCTATTAGGGTTAT
ATATATTTATTAATTTATTGGACCATTAGGGTTACATAAAACTCATATTATTAATTGCATTGACAAAAAAAAAACTAGAT
AATAACTTTCTCAAACTAAGGGGGTGAGTGAAACAAACATTTTTTCTTTCAAAATTACAAGAAATTAAAGATACAAGATT
GCTCTATGCATTTAAAAGATACTAAACAAAACAAAAAAAAAAAACTTGACCTCCCAAATCAAAACTAAACTTAATTAGGG
AGTGAAAAATAAAGCAAAAATTAAAAACAAAAATAAATTAAAATAAGTTCTAAATCATTAAAAAAATTAAATGAAGCCAA
GCATCAGACTTGCCTAAGAGTGCAAATTCTTCAATATTTCATCTTCCTTCTCTTGTTCTTGATTCTTTCATCTTCACATA
ACTTTCTGGTAAATAAACATGAAAAAATAATGATATTTAATAACTTCTAACATTTCCATCATAAACTTAAAAAGAGATTA
TTTTTAAAAAATCTATAAACAAAAAATATAGTAAGATTTTTTTTAAAAAAATGAAGAAAGAACAAGAAGAAGATGAGATA
AGGGTTTGAGTAGCAAAATGGTGGAATATTTATAAGAGAAAATTCCAAGTAATAAAGGTGTTTTATTATTTTATTTTATT
TTATTTTAAATTTTGTGGTGGAATACAATGAAAGCACATAAATAAATACATGCATACTATATGCCAACTGGATACCTAAC
AAATTAAGTGATAAGATTAAAAATATTTTAATAATAAAGGGTCTGTGTCACATGCATATTGTTTATATTTGTTAATAATA
ATGGTGTTCGAGTAAGTTTGAGCATACCTCGACTACATATTTCATTAGATTTTAATTATTGTCTATCAATAATCACATAA
ATATTAAATAACTATGTTTAAGCTTTTTAATTATTTTACTGAATATCTGCTATCTCTAATCAATATAAATATCGAATAAC
TTTGGTAAATAAAACCTATACAGGTGCATAGATCACTTAATTTCTCACTAGTTTGATATTTAATGTTCAATTCGATAAAT
TTATTTTCACATTGAGTAAAGTTCATTAGAGGGAACTTATTAGAATTTTTTTGTTCACAGGCTCAAATTCAAAATCTTTA
ATTAAAAAACAATTGAATCATATTTATCTCAACATAGTCGATCAATAATTTATTTTCCAATATATCTCATAGAATATCTT
ATAAATAAAAATACAAACTTAAGGTTAAGTGGGTATCTGAGGAAGCCAATATAAAAGAAAAGACAGAAAAACAAAACTTT
GGCCTACTCAGATCAACTTTTAAAATTTTAAAAAAGTATAATTATATTTTATTTTAGATTTTCATGAATTATTACTTGCT
GAAAAAATGTGATTTAGGAAGATGCTTAATATTTATTGAATTCTTCTATAGTTCGATATTTTTATATCGATCATTATCCA
TAATAATATTAACGGTAACAATTATTCTTTTTACATTGATTTTTTATAACATATTATATTATATGTTCTCTATAATAATA
ATGAATTATACTATATTAAGATAAAAGATGTTAAATATACAGAAGTTTGACAATAATAATAATTACTTTTTTTTTTGGAT
TTTTATGATTTATTATTAGTGGGGAAAATAATAATGAAAATATTTGAGATGGTCATCAATTATATTTGGTCCTGGTCTTG
GTCTTGGTGGTGGGGGATTCAATTATGAACTTATATTATACAAATAATTATTTTTGTGGGGTCCTAACCCACCCACTCAC
CCCCATGTAGGATAATCAAAGATTCAAATCAGAGAAGAATCTTAAATCCACTAAACAATAATACAAGATTGGACAATTCA
CAATGACTTTTTAGGCCAAACATAATTAAATTTCATTAATTGTTTACCTTATGACAATTGACTAACTATATTTTCTTTCA
TACTAAATTCCCACTTCTCAAAACAAAACAAAACAAAAAATTAAACTATTTAAATATAACACACTACAAAAAAAGAGAGG
ATATTTAATGACAATAGATCTTCTTCTAATGATAATATTTATTGTCGTAAGAATATTTTGATGATAATTGAGTTAATGAC
ATTATTTTTAGAACTCACTAAAATCTTTAGTAACATTTATATAGAGTGTTAGTTATAAGTACTTATATTATATTGATATA
ACAATAATTATATTATTGCCACAAAATTATTGTTTGGTTTGTTGTAGTGACATGAAACCCACCAAATTATGATTTTTCAT
CAGAAGATTGTTTTTCTTTTGACTCCTATATTATTATTATTATTATGAAAATAATTATGTTTAACCGTACATTTTCTTTT
TTCTAGGTGGGGGCATAGAGCTTTTGAATTGGTTCACAAAGTGGGCTTGGCGGCTGATGAATTTGAGAGTTTAATTTCAC
AAAATACTTACTCACCAATTGGTATTTACATCGAACTAAACAATACGTTATTAAAATAATAGTAAGAATATATATCATTT
AAGTATACTTGAGTAGCAAATACATGTACAAACGATACATGTTTTGCATTCAATGATTTGATATGAAAGTGAAAGTCGAC
CTTAACCAAGATCCGAAGATGTTAATAAGTTTACTAGAAGGATTAAATCCTAAATGATCATTAAAAAAATATACTAATAG
ATGAACCTCGAGTACTCGATTGAAGACTCAAATCATTCATAGTTATTGTGATTGACTTAGAGTAATGAGGCTAGTCTCCC
CCCTCCCCGTGTGTGTAGGTGGAGGTGGAGGTGGAGGTGAGGGGTCCTCAACTACTACGCCTCAATCTCAAACGAGAAAA
AAAAAAAAAAAAGGTTAACAATACAAAAAGGCAAAAACAATAACTAGATGATTGAATGTATAGAATGTATTATGCATTAA
CAATAGTAGTTGTTCTTAATAGTTGCAGAACCAAAAACAAAGCTATGAAACTAAAAATGTATACAACTCAAATCAATCAC
TGCCTTTTCTTGTATACTTAACAACAAGTATATATCTGTAACAACCATGTATGTAACACTTGAGCAATATTGTTGAAACA
CCAGCTTCCTCATGACGATTCAACGAATCAAAGATTTACACTTCTGAAGAGATGGTCTTGTAAAAAAGAGTTGATTCTGT
GGACTGCAATAGAACTTGTATGTATGATGATCTACTACCACTATGTATGAATTTCTGTACGTCCTAATTAACACGACTAA
TCTGTGTATATCGATCCCTGTATGAACATGTGAATCTCAGCCCAGCTAGAAACAGTATATAGAACACCAGAGAGTTTGTT
CCAACTAGTTGAGTCTTTCTTAGCATAAGTCTTCTGTTTCTCAATGATGCCACGATACAGCGGAATGAAAGAAACACCAA
AATGATTCCCAACTCTCATCAGGTTTGGGCTTGGATTAATCACAATGCCAATATCTGCTTGCAGCAAGCAAAGCAAATCA
CTCACTGTATCCCCAATGTGAACAGTCAGGTTCTTTTTGTCATCGTTGTAGTTGTTTAAAACTTCACTGAAGGTTTGAAC
CTTGTCAAAGGGGCCTTCAACTTTACTAACAATTACACCAGTGGATAGATTTTCTTCAAATATAAACTCATTCGCGTGCA
CATGCACAACATCCAAACCATCTGTTCACAACAAGGCAAAAAAGGAAAGATTTTTAGAGAGGTTGTCAACCTCAAGTTAA
AAGGTATGGTGCTCGGACTCTCCAAAAATGTTGTCGCACCCATGTTAGATCCTCCAAAACTACACTACTTTTGGAGGATC
CGACACACACCTATCGACATTATTAAGAGTCTGAGAAACTTTAGCAGAATACTATGTTGTCTAACCAAAATATAATCATA
GGCCATATGTTTCAATAAAATCTACAAGAAAGTACCTGATGAAAAGGCAGACCTTATAAGGTCACTGCACCAACAACAGG
AGAGGGCATGAATGTCTGCATTCAACTGTTCATTTTTTATTATGCTCTGGAAAAAGTTTTTACAACCATCCTGGAGAACC
ATCAGCTCACCAACTCGCTTTATCCCGTCAAGTCTCAGACCTCTCAGTACTCCAGATTCACTCACCCTTGTATTAGCTCT
TTTCTCAAAATCTGAAAGCTGCTCAAGTGCTTTATGCAGCCTTTCATAATCAAGTTTTTCAGCTGTGAAGTAGGAAAAAA
TTCTTCGAAATCAAATTCATTTCAACTGCAGTGGCAATATCCTACCATTGCAAGGCTGAAACAACAGCAAAATAACAAGA
ATGAATGTCTACCTTTTTCATGAGTGAGCAACAGTGTGTCTATGCATTGCTCATATTCGTCGGTATAGTCCTTACAGATA
TCGTCCCATGTACTATTAAGAACTTCTGACAATAGTCGAACAACTTGATTCTCTGGTTGGCTCTCTGGTTGATTCTCTGG
TTGGCTCTCTGGTTGGCTCTCAGGTTGATTCTCTGGTTGGCTCTCAGGTTGGTTCTCTGGTTGATTTTCTGGTTGGTTCT
CTGGTTGATTTTCATCAGATTTTGGTGCTGATACAATTGTCATTTCTGCCAAGATGGCTGAAGAATCAATAACCGAGCAT
GTTGAATCAAACTTAAAGAATATCACAAGCCGTTCTTCATCAAGATTGTGCTCTCTTGATATAGGGATGACAGATTTCTG
ATCAAGTGGCTGCCCTAACAGGAACCCCACTTCAATTTTCATTGCCCTTTCATAAAGCTTCTCAACGATGCTGAGCTCGT
GGCTTGTCAAAGTGATGCTTAGTTTGTCCAACAAGTTCTCATTTTTCTTAGCCAATTCCTGTATTCAGAAAATATAAGTG
AGCCAGTGCAGTAAAAGTGTGCTACATTATGTTATATCTTAAACCAGCTGAATTCAGCAGTATGACAAGGAAGGTACAGA
CAAGCCACAAACCTCCAAACTTTCAGAAGCATAATTTCGAATGATTATCCTATATTGATGAGTTGGATTTCCCTGAAGAA
ACACCAGAAGCTCCTTACCAAGGTTGGCATAAAGCCTAAGGCAAGGAATCATAGCACCAAAGATATAAGCTGGCAACTTG
GTTCTCTCAAACTCTGTTTCAAATTTTTCAGCGCATACTCCTTCAATCTTTCCTGAGGCTGTAGCCTTTAAGAACTCTGT
GAACTTGAGTGTTATGGGGTTGAGAGTGCACTTCTTGCCAATATCAGCATCCCACTCCTAAAAGTGATTCATGATTTATG
AAAGAAAATGAGAAATTTAAAGGTTAGCACTTCAAAAGTGGTGTCATAAGAAAAAGAGATAAATGATCAAAAACACACCT
GAAATATCATGTTTTTGTGAGTTTTCTACCCGAACTATCATATGTTCGTTTTTCCTATCTGAACTATCACTAATAATCAG
TCCTATACCCATTGTTGACCTAGTTTAAGCTCGTGTTTTCGTCTTCCTCTCTTCTAATCATCCTCACTTTCCTTATTTCC
ACTATATTTCTTCCGGATTCTTCGACAATCTTACTTATATGCTCCTCAAGACATCTTATGTGCCTAGTAAGCCCTCTTCT
TAGAACACATTCTAAATGGACTACAATATGCCATCCTGTTGTGTGCAATTGCTTATAGATTTTTCTAGGAATTTAAGCTT
TGCATGTCAAGAGTACTAGTTAGACTAGATGCAAAACTATGAAATTCTAAGCAGCAAATATAAAGATGCTGATAGCAACT
TAAGTTGGGATTTGGGCTGAAATCTAAAATTAAGATTTACATTGAACTTCGCTTACTATAATAGCCTAATATTATATTTA
ATAAGCAGCAAGCAAGCAATGATAAACAAGTTTATGACGAGAAATAGAACTAACAGTGAACAAGAGAAAGAACATTATAT
CTCACTTGAAGAAACGAGTCTTGAACCTTGAATTCTCTAGTGGCAATCCTCTGCAAGTCACGAAGGGCGTACTTTGCATC
ATCATCATCAGTATACTTTTCTGCAGCTTCATATCTGCAACACATTTTTGGTGTTTCTTAACTTTCCATGAACTTCATAG
ACAGAACAAAAATATCAACCAACTTATACATAGGTAAAACAAGTTCATTCACAACCAAAAACTCAAACATTTATCAGCAC
CAATATGGAGGAACCAAAACCAACTAGACCCAAAAATCCTGCATCATATTATGACAAGAAAGATCAAGATAACATTTCCA
ATGATAATTTTCCAAGATTATCTAAAAGAGATCCCAAAAACCAATAATCTACCCCCAAAGTAACCATTCGACACTCGGAA
AAAAAAAGATGGCGGACCATAATTTGATTATTTCTTGCATATTCTCATTGGAAACGAAATCAACCATTTATGTCTCAATC
CTAAATTTGTTAGCATCCACTTTATAACTCCTCTAAATTCATCCTGCTCTCACAAAGTCCATTGCATTTCGACACTTAAT
AGTTTGATTCTGCTCTATTATGTCGTAAATTAGCAGCAAACACCATTGCATGGATAGCTATACAACATTAAAGATTAAAG
GTTAAAAAGAAGAGCACCCTCTGTTCAAAACATTTCCCACTGAATGAACTTCAACTAACATTTCAAGATATGTATATCAT
TTCACTATTTTGATTTAAGAAATGTATATCATTTCAATAAATGTATATCATTTCACTATTTTCAACATAACTACTTTATC
TGCAGTTACCAAAAATGGAAACTGTCACACTAACAGAAACTCTAAAAACCCAATCAATAACCGAAAAATGGCAGAACAGA
TTAAGCCTAACAAGAACAAAAAGACTACTCACTCAGACTCAGTCCCAAGATTCAAACTGAAAAACTATAACTTACATTAC
AAGAAATGTATATCATTCCACCATTTTCATTCAAGAATAACAGCAACTTAACTACTATATCTGCAGTTACACGAAAATGG
TCAAAAACACACCTAAACTATAACATTTTCGTAAGTTACCTAATATCAACTATCCAAAATTCCATTTTCGCGCCTATTGT
CAATTGAAAACAAATATTTGGCCAACTCAGCATCAAGTTGTATTTTTTACCATTAACTCAAAAACCAATCAACCCAACTC
AATTCACCTCCAAATTACGAAAAAACAACAAATTGGGACTAAGTAAAGAACTCTTACGCTTTAGCAAATGCTTTGTAGTA
GTAATTATCTTGACCTAAGAAACTCAGAAATGTATCATTTTCTAGAGTCCCAGAAGCTAAACAAACAACGAACGGTGTGT
ACAGAGCAAGTCTTGCCACTTTCTTGAACTTGTACCAACATATTCTTGATACATACATTGCTTCTTCTCTGGGTATATTC
ATATCTGACTCCATTATTGAAACAATGGAGAAAAATGGTGTTCTTGAAATGAAAAAAATGCAAAAACCCAGAAAGGGTTT
TGTGGGTGATCAAGAAAAAATGGAACTTGGAGGAAAAAATGGAGGTTCTTGAACTTTTGATTTTGCTGTACTGAGTATTC
TTTTTTGGAATTTGGAGATTTGATGGACTATATATATATAGTAAGGGGATGCTGATAATGACAAAAAGGTCGAGGGGTAT
AAGAGTAAAAAATAACAAAAAAATTCCTCCGTCTCAAAATAAGTGTATTTTTTTTCACCTGGAGACTTAATTTAACTAAT
TTTAAAGTTCTAATTTTTATTTTTAAAGGAAAGATAATAGATGTATTTTTTTTTATGTTAATATGATGAAAAAATGTGTT
AAAATGCTGGTTAAAATTTAGATAGTTTAAATTTCGAAAAGTGAAAAGACGAAAAAGTTAATGAGGGTATTTTAGTACAC
ACGAGAAAATTATGTAATTTCTTTCGATTTGAATATGCCTAGGTATTGGTGATAGTCAAAATGTGTGTGAGTTGATCTGT
ATATCACTTTATGATAATATTTGAATGAAATTCATTGTGAATGGAAAACGTGAACAAGGTTCGAGTTTTAGTATAAATGA
GAAAAGTTATGATGTTTCTTTCAATTCGAATTTGACTAGATATCTGTGATTGTCAGAATGTGTGTATGCTGATCTGTATA
TCACTTTACGACAATATTTGAATGAAACTATTGTGAATGAAAACGTGAACAAGATTCGAATTTTAGTAGAAAGGAAAACA
TTATGTTATTTATTATTTTTTAATTTGAATCTGTCTGGGGATTGATGATATTCAGAATGTGTGTACGCTGATCTGTATAT
CAATTTATGACTTGAATGAAGTCAGATATGATCATGGTTCAGATTTTAGTAAATTTGAAATTGTCTAGATATTGGTGATA
GTCAGAATGTGTGTAAGCTGATCTAGATCACTTTACGTTAAAATTTAAATGAAAGTTGTTGTGAATAAAAATCATGAACA
AGGTTCGAATTTTAGTAGAAACGAAAAAGTTATGTTATTTCATTCAACTTGAATTTGTCTAAGTATTTAGTGATAGTCAA
AATGTGTGTAAGTTGATCTGTATATTACTGCCAAAATAACATTTGAACAAGAACTATTGTGAATGAAAAATGTGAGATTA
GATTGTGAAAATATTTACTTTAATTAAATTCTTTTGATTCGAATTAATATTGAAGTAGTGATATTACCTCTTTTTTCATC
AGTATTAAGGACATAATTCCTTTTTAGATAAGAAGAACACTATTTAAATTAATACAATTAGAAACTATGATCCCATTATT
CTTTTTTTGATATCAATAAATTTCATAAAAGATGAGATCAACAAATAACATAACAATCAACTAGTACTAATTGTGTCATT
CTTTTTTGGGATATATATAACAAATTTCACTATATTGTAGTCATTTACTTATAATACATATATCCAAGTTTCTAAGAATT
CCAAAACCAATGTTGAAAGACCTATTACTTGATGCGAATATGTGGGTTCAACTGAACCTATTGCTTTCGGATCAATCATG
TATACATATGCACAAAAAGGAAAAACGTATAATAAGATCATACTTATTTTGAACTTAGTGACTTTGGATCCTGGATTCGC
CTCTGTCTTACCACCTTTCATCCCCGAACCAGTTGTTCTTCTCCTTAGGTCCTGTTGGCCCTGCTTCACCATAAAGTTCA
GTTGGAAATAGCTCGACGAGAGTCTCCACTGAAAATCTGAAAAAAGATGGAAGGTGTTTGATTATGTCGTCCACTTCATA
ACCCGATTTGTACTCAATGGTTGGACCCCATTCCCTCATGTATTGTAACCATGGCGGTTCTACCACAGTTCCTTCTCCAA
GATACTCAGCAGCGATGATTCGATACTTACTGCTAGAGTCTACATAGTATTTGCTTTTTGCACAATCATTTCTTGCTCCA
ATACCAAGTTTTGTATTGCCTTGAAGGTAACATCCAGGATGTGGGAAACTCGCGTGGCCATTTCTTGATGCATATACGAC
TGACTTATTCCCCTCGATGAACTCCAAATCACGAGCATCAACCCATTCACCACCACTATGTTCTGAGAAGTATACACTAC
AGAGCTCCCCTGAGAAGTTGCTAATACGAAGAGTATAATGCTCCCAATCACAAACATGTTCGCCTACTTTATTCAGGGAA
AGATTTATCAAGCCTACTTTGAGTGTAGCTGGTCCATTGAAGGGGCAAAATATCCACATTGCAATATCAGTGAACGTTCC
TCCTTCAGCCGGTTTAACATGAACATAGAGCTCCGCGGTCTCAATTTTACCACATTTCACAGTCTGTCTATTTTCAACAT
CTTTATTAGGCAAATCAAGCCAGTATTTCCCATCATTTCGTCCACCTGCAGGCAAGTTTGAGCCTTTCGCGTCAATAGCA
ATACCATTGTCCTTACCATCTTTAAATAGAAGAGCTCCGTTTGAGAAAAACCATGGAACGGATGAGGGCAAGTAAATTTC
ATCAGGATGGAAGTAAACAGTAGGTCCATAGTGCTTGATGAGTGCATGGACCTGCTCAAGATTAGGCATTGCCTGTAGAG
ACGAGTCGAAATTCTTCAAACATGCAACTGTGAGTTCATCGCCTTTAGTGAAGCTCGTACTGCAGAAGAACGTCCCGACT
GAAACCCCTCTACATAACATGCCCCTCTTGCAAGGTCTAGTTTTCCAAACTTGAAATTGCCTCTTTGCAAAAAATGAATT
TGCACTAAAAACAACTTCACAAGTCTCACAACTCTCTGTAAGATCAGCGCGGACACATCTAACTTCATCAAGATTCGGTT
CATTAGGCTCAGCAGTAGCCACAAAGCCCATTGCTTTATAACCAACTGGTGCATTTGGAAGCCAAATGTAACCAACTTCC
TTATAAAGAGTGTTTGCGTTATAAACTAAAGTGTAGTTCATTGGCTTTGCAAGAGCAGGAAGCTTGGAAGCTGCATCTTG
AAGTAATTTTTTCGGCTTCAAACCTTTGACAGCAAGAACATAGCCTGTTATGTTCTTCTCACCATCTGGCTGACAATAGT
GGCCAACGATCGAAAATCCTTGTGGAATTTCATCTGGCCTGTAGAATGAAACTGATTTTGATTTGCCAAACAATGGACTA
CAACTCCAAATTTTCTTAAACTTGGTGATTTGAACAGCTTCAATTTCACCTAGGCAAATTTTTCCTTGAGCAAATCCTTT
ACCTACACAAAGACAATATGAGAAATCATGCTTGATCCCTACTATGTTTCCCGGACTCTTCAATTATGCGGACAAGTGCA
TGTTGGATCCTCCGAAAGTAGTGCGTTTTTTGAGAATTGCAGACGAATGTGGCAATAATTTTTTGAGAGTTCGAGCAATA
TAGCTTGATACATACAATGTGGTCGGCCATATAAATACTCACTGAGTTCACTTGAGAGAGATTATTGCCACATGAAAATG
TGAACTTTACAACAACTACGCCTAAATCTCAAACAAGTTGGATTGGCTATATGAACCCACGTCGATCATATTTCTCTTTA
AAACTATCTCAAGCCAATATCATACAAAGTAAAAATACTACTACTAGAAGTGATTTTCTACTGGCATAAAAATGAGAACT
TCGTTAACAAATACACCTTCTGTTTCAATTTGTTTGTCTTACTTTCATTTTCAGTCCATTAAAAAAAAGTACCTCTTTCC
GTTTTTGGCAACTCTAAAATTCAAAATTTTCTGTATGACATATATAAAACCACAAGGTAAATATAGTATATTCTACATAT
CTTCAATTTAGGACCACACAACTCAAAAATCTCAAGTATTTATTTTCTTAAACTTCGTGTCAAATTGAAACGGACGTAGT
AAATCAATTCTTCATTTTTAGCTCAAATCAACCAGAGAGAGAGAGAAAGAGAGAGTCAACTGAACTACATATTCTTTCCA
CATAAGAATGTGAACTTTACAACAACAATGCCTCAATTTCAAATAAGTTGGGGTTAGCTATATGAACGTCATGATTTTTC
ATTGTAAATTAACCCAAGACTAAATTATAACAACAATTACATATCCCGTCTAATTTCACAAGTGGAGTCCGGGATGAGTA
ACTATACACAGACCTTACCTATTCCTCTTAGAGATAAACTGTTTCTGATAGACACTCGGCTTAAAAGGGGTAAATTACAA
ATACTAGAATATATTCTCAACTAGCATAAAAATGTGAACTTTAGTAACAAATAGATAATTACATTCATTTTTAGACCAAG
TCAACCATAAAACAAATTAAACTGACAAAGTCCACTGAGAACAAAATACAGATCTTGTGTTATCTCTTTAACATAAAAAA
ACAAAAACAGAAATACCTTGAGGCCATTGTGGAATTGGTGAAGGCAAAGTAAAGCTCTGTGGTTCAATTTCATCATAGTT
GTAATCAGTGAAACTGTCCCAACAGCAACAATCACTCCCAAACATTTCTTCTTTAACAAAAAAATCAAGAAAACAGAAAA
TCAAGATTTTGCTTTTAAGCTGACTAGAAAAGTAAAAATACTTTGAAATCAAGAAACTTGGACAAGTACAAAAACAGCAC
TATTTTCTCTAATTTTTTGTATTAAATATAGGAGTTATTAGGAAAGAATCAATCTTTATGAAAATATTTAGAGAAAAAAA
AAGTTGAGTATAAGAAGAGAGCAATAATACAGGAAAGACAGAGAAAAAGAGAATGTGATACTGATGGCTGTTGTTCATTG
GCAATTAGATTGTTTCTTTTCTCTTTTTCTTGATTTTATTACTCCATCCGTCTCAATTTATGTGTCACATTTTAGATTTC
GAGACTTAAACAAGTTTGTCTTTGACTGTAATTTTTTTCATATATGTCAATTATTGTGAGTTATAATGTATTTTATGTAG
TTTACAAATATATAATTTCATTTAAAAAATTTGAAGATCTCATATGCAAATTCCAGGTCAAACTTATACGATTTGACTCT
TAAAAAACGAAATGTGTTGCATAAATTGTGAAAGAGGGAGTAGTTAAAATCATTTTGGTTAACTATCATTGTTTCTTTTA
TTTTTAGTTTTCCGCTCGATATTCGGTACTCACTTTGGACTTCAACTATTTCAGATTAATGCCATAAGTTCTACCTTGTA
GGTAAAACATTTCTTACCAAAGTTTGATTTGAGTTAAACCATTTATTGTGGAAAAAGAAAACATGATTGAGACATGATAT
TTTATTTTATTTTTTTGCTAACAAGAAAGGTTTTTAATTTTATATTCTCTTACTTGCCGTCACAAACTAGTTAAAAAGAA
GGATATTGACTTATTCCACTAGGATATATGTAAAGCATATTCTCCTATACTATAATATGGATTTGTGATAAGATGATTGA
GATTTTTTCGTCTTTAATCAGATATTTTTGTTTAAGAAAGAATAACAAAAATTTAATTGAAAGTGTCATCCATATAAATA
GGCCCTCTATTGCATAAATTCAGATTTAATCGAACTCCATGAATATAATGTTTCAATTATTGACAAAATTTTAGATATTC
TTCTAACAATTATCATAAAAGTTGAAGAACTTCACAAATTATTGGGATAGTTGTACTAGCAAAGATGAGAAAAAGACTAC
TCATTATTGGTGTCCAATTTTTTCAAATGATAGTGTATATATGAAAATGACTATTTCTTGCTATCTTTATGACTATATAT
TTGTATTATTATACCTTTGTCTTCAAAAATTCCAATTTGGATCCATTTGCAATCACAATCTTAAATAGGTCAATTTAGTA
GTGGGCCATCATATCAACAAGAACTGTTAAAAATTTTAAGGCATAATACATAAATATGTCATTTAACTTGGCTTCAAATC
ACATTTATGCCCTTCAACTTTGGGTATGCACAAGTAAACACTTAAACTTGTATAAAATTGAACAAATAGACACACACATC
CTACATGTCATTTTTTTTCCTACGTGGTATCCTACATGTATTGTGTCATGTAGGACTCATGTGTTTACTTGTTCAACTTT
ATACAAGTTTAAGTGTCTACTTGTGCATATCCAAAGTTCGAGGACGTAAACATAAAATGAAGCAAAGTTAAAGGGTACAT
TTATGTATTATGCCAAAATTAAATAACCCAACACATGTGATACATGCATTTGCAAATGAAAATAAATAAAGATAAACAAT
TCACATTCAAAGAAGTAATAATTGAGTGGATCTATTCTCAATGTTTTTTATTCTAAATCTCGAATTCGAAACTTCTGATT
ATGAGCAAAGAATTCGTGAAATTTTAAAAAAATAAATCACGATTTAAAAGATTCATTCTGATTAATCTAAAAACCTTATG
CGAAAATGTTAGATTACGATCTAAAATTTTGTAACATACTATAAACATTAGAAAACACAAGATCAAAGTCTAACATTATT
AAAAAGTGTAATTTTCCGAATATTTTATTTGCACTAACTTTAAAAATATAGCACAAAATTTAAACAGTAACCTAAAAACA
ACATTTACAAAAATCAAACTGAAAGATTATATTCATCCCACTATGATAGTCCAACAATAATGATAATTAAGAAACAACTC
TTGAAGGTACTAATTAGACAAGTAACTACACAAGATTTTATACAACATTTTACATGTACTAAAAGAATGTTGTACTCATG
CTGAATTTGTCTCACTAGACCATTTTTTTCTACCTTTATTGCTATTATTAGGAATATTCCTACTACTATTCCCAACATTA
TTATTATTATTATTATTATTATTATTATTATTATTATTATTATTATTATTATTATTATTATCATCATCATCGTTGTTACT
GTTTGCTCCGCAAACAATTCTAAACTCAATACCATACGCATTTCCAAAGCAAGAAAACAACCCTCCTCCATCGGAATTTC
GTCGTGCATGTCCTCCGTTTATCGCCTGCATTTGCGTCGCGATCGTCTCTTTCCTCAATTTCTCCCTATTTGACGATAAT
AACCCTTTTGCATACGCTTCCTCTGCTGTTAAATCCTCTAATATTAGTGAGCTCTCTCCATCTTCCATTTCCTTTGATTT
TTTGGTCTCCACTTCTTGTCGTGGCTCGGGTTGTACTGTCGATAGTAATTGTTGGTACCTGATAAAAATATAATTAAATA
ATTAAAAGTGTACGTTCTAAGTATTTAATCTTGTTAAACAAGATGATTATTATACAATTCAATATGATATATGAGTAGAC
ATAAATCCTAAATTAATCAAATCGAATGGTTCGGATTATTTGCATCATATGGCCTTTCTTGTGCCACTATCTAGATAATA
TGAGACATAATTTAAATAGTAGCCTCTGAAAAGGCCATTTGTGTAAATGCTCCTCATGTCCACCAATTATCAAATTCACA
CATGATTGCATAGAAATAGAGCTCATTGGCCATTTTTGGCTGTATTTAGAAAATAACCTTTGTCATGAAATATCATATTC
CACAAATCTTCTTGACATTGTCTTAATAATGACTATTTTTAAACTACATGACTGAAAAGTGGCTATCTTTTAAATTTTAC
CCCATGATTGGCCCATTAAAGGTCAAAGATTTCAAAATATGCTCCACATGACTTAAAGTATAAGATGATCACACAGTTTA
ATAACAATACCTTTTAGCGGCTATCTCAGCTGCTACAATAGAAGCTGAAGGGCCAACATCCGAACATAACTCCGAACCAT
TTACCATTGAACCATTACAAATGGAGCCACCTTTGATAGGAAATTCGTCATTATTAACCTCGGAATACCCTAAACTCATA
GATCTCCATAGTTGTACCTTTTCATTTAGTTCCCTTTGTTTATCATCATCAATAACTTCTTGATAATTTTCACTCATTTT
CTTGTCCAAAATGTCCCTATAATCCAATGAAGAAGGGTCTATAATTTCTTTACAAATTAATGGCATACTTCTCATAGAAC
TTTCAATAATAGCCACTCCCATGTTGAGAATTCCTTGTGGATTTCCAGAGGGCCTTCTAATTTGTAAAGCAACAAATCTT
TTTCCATTTAATGAATTTTGGAAATTAACACAAGGGTTAATTAAATTGTTTAATTGAACATTAATTGTACCAACTAAAAC
ATCTCTAAACCAAGAAACAGTGTAAATTTCAACATGGACTGCTGAATTCTCTGAATATAAGAACTCCTCATTGACCTGTT
AATTAAAAAAAGTATTAGAATTGAAAATTTTATACAAATAATAGGCAAAAATAATAATAATCTTTAAATGATAATATGAT
AAAGGGTGTTCAAATATTGCTTTAGGTTACACATTGAAATTCTAAGGGTGACATTCTTGATTTTTTTTTTTTCCGAATCC
CCTTAAATTAAGAGAAAATTCTAGTGCATGTATATTGCTTTAGGTCACACGTTGAAATTCTTGAATCCCTTCGTTTGAAT
TCCTGACTCTGACATTGAATTTAAAGAGTATATATATGTATATGTATTTAACGTGAAAAACCTTGAAGGAGAACTTGTCA
TTCCACGTAGGGTTATTGTGACCGTCATTATCAACTTTTGTGCTTCTTTTTCTATTGGGATTGATCCATGTGAGAGCATA
AGTTCTTAGAGATTTTGAAACAGGAGCTAAATCTTGGGCAGAAATGAGAGTAATTTCAAGAATGTGGCTATTATTATTAT
TTGGTGAAGGTTGATAAGAGAGAGAGGAGGATTGTGGGGTAGGGATGACAAGGTTGGTGGTGGTTGTGGGGTCCATTGTT
GTGTTATTGTCGCCGTTTGTGGCGGCGACGAGGAGGAGGAGATGGTGGTGGAGATTGGCAATGGCATCAAGACAGAAGGA
GGAGGAAATAATGTGTGTGTGTGTGTGAGTTTTGTTTGAGTTATTTTGCATGCATGGTTGCTAATTTTAGGGAGATTTTT
TAGGGTTTTTTGTTGGTGTGTTTTGGATCATTTTAGTGTTCATGGTCAACCTTTGTTCATTGGTCAAATCATTTTTTTTA
TTTAGTCTGTGTTCGATATTTGTTTTGAGGTTTTGGTTTTGGATAATTCAAAATTTGCACAAAGTCGTGAGTCTTGTTAA
AAAGGGAAGCTTCCAACTAAGATTTTTTAAGACTTTTTAGGGATCGAATATGAGATCTTTTAGTTAGTTATCTCTGTTTT
GGTCTCTCATTTGATGTCAGTATCCCTTTTGGGGTTCCGGCCTAATTAATTTGAGTTGTGTAAGATTCATTGAAAAGGGA
AAGCGCTCCATACAATAATTTGTTTTATTTCATGGCCTCAAACCTGAGATCCATTAATTATCTCTTTTTGGTGCTTGATG
TCCCCTTTAGGGCTTCGACCTAACCAATTCAGATTTGTACTGTGTAAGACTCATTAAAAGAGAAAACACTTCATATATGC
CAAAGTAAATTTCATTCATTAGGCTTAAATCTGAGATCCTCTAATTATCTATTTTTGGTTTCTCATCTGATGCCTAGTAC
TTGTTTTGAAGCTCTGGCTGGACTGATTCGGGTTTTCGGCTCATAAGGCTTATTAAAAGAGAAAGTGTTTCATGTTTAAA
AAAAATCATTCTCAAAACTCGATTCAAGACCACTTATTAATGGTGGAAGGAAGATATTCATATAAACCATCACAATTTTT
CCATATCAAACTAATGAATTTAACTTATACATATGGAGAGACGAAATCAATTAAAGAGGAAAAACGCAAAAACTAAAACT
TGCACTACATCCATTTGTTACATGAAATTATTTAGTACAATTACACATCTAAAAAATTTAAGAAGAAATTGAATAAAGAA
TTTATACAAATAGATACTCCTATATAATAAGAGAATTATTGAGGGAGAAGATAAAGTTTCTCTACTGTTTAATTAAATTC
AAACCTACTTTCCATCTTTGTTCACCAATAATCTGCAGCAAATAAAATAATCAAAGTTTATTTTTAATTAAAATAAGTGC
AAATAAATACTATATATATATAAATTAAAGCTTACCATCATCCTTTTTGCCACAAGACTTCAAGAAATAATAAACTACAC
CTAACAAAATGGTTGCCATTATTCCTCCAACTACAATTGCTGCCAATTTCTGTTTACCATTCCCATATCCTTTGCCTGTC
AAGAAAAAAATAAAATATATATATATATATATATATATATAGTTGAATTTTTTTAATATATTTGTGTACGATAAATATTT
TATCAGAACATGAGTAAAGTAGCGCGAAACATTATTATAAAACCTTGTAAAGACAAATTGAGTAGATAAATTACCTTCAT
CTAGGTCATGACTAGAAATCTTATTATTATCATAGCTATAACTCAAATAACATCCATCCAAATAAATTTCTCCAACTAAA
GAATATGAACATTCATCATGAACAATTTGCACTGCTTTGTTCACACATTCACCACAATCACAACCACCTAAATTACCAAC
ACATTGTGCCATGACATGAACTTTCCCAATACTCAAATCACAAAATCCATTTCCATTTATTCCACAACTCTTAATTTCAT
CAAATGCATTGCTCATTTCCTCCGAAAAACTACGCGATTTCTCCCTTTTCTTGCTACAGACCTGGAGGTGGCAAAATCAA
CTCATTTATAGATAACTCATTCGATCGATAAAAATTAAACATGTTAGGATACACTTTGTTGACTTAACCTAATAGATTGG
ACTCAAAATAATCTATCAAATTATTAGGTCAAATAAGTCAAGGTAGAAATAGTGCATCCACTTGTCACTTTTTGGTCATG
TCTTTAAATAATAGTCATTATTTTGGAGTTTCAAATCACATCGATAAAACTCTCGGATAATGACTATTTTTCTATTACAA
TTATTGAAAAATGGTTATTTATGAATTTAAACAGGTCAAGATACAACTTAAACCCAATTTTTTGAAGGAAAAAAAAAACT
TTTTTCAATCAAACATCATCAATCATAGAAAAAGCTCTTTCATTTTTTTTCTCAATAAACTAAAATATTCTTTTCCAAAG
ACTGGAAAAAAATCATTTCACCATATTTTAAAAACAAATTCCACCTAAGAATTATGTAAATTTAAAGAACTTTAAACTAA
TAATTCAAGATTTTTTTTTATTATCTTTCACATTTTTTAAAATTTAAAAGGAGGGGGGGGGGGGGGTCGGGTCATGTTGA
AAACTCGGGTTATACCCTACTATTTGACACATTTTGATCCGACCCATCTTAGACTCTAAATGGGCCGAGTCATGATTCAT
TTATCAAATTTGACTTGACACGCCCATTTGCCAGCACTAACCTTATGAAGCATTTGAAGCTTAGAAATCTCCCTCTTTTC
TTCTACCTTGTAATCCAAATAGCAACCATAAAGTTGAACTCTAGCTGGGATTTTTTCACCACAAAAATGGCTATAAATGT
CAATAAGTCTATTTGTACAAATATGACATTCATTATAACTAAGGTCATTTCTACATTCAAATAATCCCAAAATGGCTATT
TTTTCATCCCCTGCATAAGTCTCAAAGAATTTTGATTCTAAGGACTTATCAAGAAATTCATGAAATAGTGATGAAACAAT
TGATAATTTTGAAAAATCATAATTTTGTACTAATGTTTGATTTTTAGTACATGTTGTGAAAACTAACTGGTGTAAATCTA
TGTTAATGGTGTTAGAAAATTGTAACATAAAATTAAGAAGGAAAATTTTGAGGAGGAAATATTCCATTTGGGAAAATCAA
TTTGATGTTAAAATCTTATTAACAAAACAATAAAGCTTAAGTATGTAATATATAGAAAAATATTAAGGTGTAGGTAAGAA
AAAATGTATCCACTATATCAATGCAACCCCAACACCTAAGGTTTTTTTTTTATAGTTAGGATCTAAGATCGATTAAAAGG
TGAAGTTGATGGACAATAGGTGAATATTTATGTACCATCCCTTTGTAGTTTCGAGAAATGAAGAAAACTAGCTAGATAAT
TATCGATTCAAGAATATAATACATCTGCAGATTTCGAACTGATAATCTACAAACGCATAACATGGGTCTTTGTATAAATG
GTTATCGCTTTACCGTAATTAATTAATACACATTATTACTAATTATTTATGATAAATTAACAATGTTTCTTCTTTTTACC
TTTTTCCTGCCTAATCCCATCTAAAGACTAATCATTTTGGGTTTAGCATAATTCAAAGTTGTGTTAGAAACTCATTTTCT
TTGTTAGGTTTGACCAAATTAGTTTAAGTTTATATTTTCGTATTACAATATAACATTATTTACGTCTTCAAAGGAATAAC
AAGTTATATCGCTTAATTAATAATTTAGGATAAAAATAATAAAGAAGGAAACCATAAAAAAATTCCACAAATTTGTGGAC
CTCTTTTTATGAGCCAATAGTATATATTATCTTATAATTAGAAGGCTTACTTTAATTTGGCACCCACCATTGACACATGA
AAATAATAATATTTTAATCTCAACTCTCATTGGTCACCACTAATTACCATTTGCACAAGCAAACGAAAACGTACATAATC
ACAACAAGTAATCATAGCTACTAAAGATCGTGACGAAATGGTAAGTACATTATTATTTTATTCTTAATTTAAAATATCAT
TTAAAGTTAAAAAGTATTTTAGCGTCAAAATAAAATTTGCAAACAAAAATAATAAGTCGTTTATAACAAATTGAGAAGAG
TCCCCACATAGAAAATGTGTGATACAAATCATTTCTTATACATTAAAATTTCACATATTGAATTATGATAGCCATAGGCC
CATAACAAAACTTCATGATCCATAAAGAGAGAGGAAATGATATACAAGTTAAATCACAATTTTTTCTTGAAATAATTTAT
TTTCATAATATCTAAGATCATAATTTCTTCAAATCTTATAAGAAATAAATAAATAATATTTTCATATATGATATTTGTTA
GGAATCTGTTAGGTTATTAGAGAAAAATCACAATTTAAAATTCTTACTTTGCCCTTGATAACTATTTTTGTTTGTCACAT
TTCAATTTAGGATAAGAAGAATTTTACATCGATATAAGAAGAGTTCCTAATCCGTAAAATACAAGAGAAATATTAGACAC
ATAAATAAACATGTCTTACATACATAACATACATTGAAAATTGCGCAACATTATTAAGTTAATTGTAGCACGCATATTGA
GATAAATAAAGTATTAATATTTACACATTACTATACATTTTTTCTTTTTAAGTTGAAAAATCGACTATTTTAAAATAACA
TAACATAGTGCTTATTTATTTTTTTTTATCAAAAAAAATTTCATATCCAAAACTCGAATTCGAATGTTCAACCCACTTGT
GATTGACGCCCCAATATTGGTGTAGAGAGGTAGGGTGACAAAACAAAAGAGCTGAGATAATCCAATATTTCTTTTCAAAA
ATCAATCATTCACTCAAATACTTTTTTGGTATGTCATCAAAGAGAGATAAATTGGAATCTTTCTATTAAAAAAAATATTT
ACTCATAAATTTTTTCCAAAGTCTTGATCTTTTCCAAATTTGTTTCTCTTTGAGTCCGCCATTTTTCTAGCCCCAAACGA
ATTCTTTGTCAGATTCTTGGATTTTAAGGTTTACTTTTTTTATCTTTTACTTGAATCCCATGTTGAATTTCAGCTTTAGT
TTCAGTTTAATGTATGTCATCAATCTTGTGTTAATGGTGTTATATGTTTATGGAGTCCAATATTATTATTTTTTTGTGTG
TGTGTGTTGTATGATTTGAATTTGCTTTAATTGAACTGGGGTGTTGATAATTTTCAGAAAAGTTTGCAACTTTTTGCTGT
AGAAGCTTTTGAAGTTTGGATTTTGGTTGCTCAAGTCAGATTCTTTATTAATGTTCATATTCTTATCTTTTACATGAACC
CCATGTTGAATTTCAGCTTTAGTTTCAGTTTAATGTATTGTGTTAATGGTGTTATATGTTTATGGAGTTCAATTTTTGTT
TGTTTGTTTGTTTGTGTTTGTATTTGATGATTTTCAGAAAAGTTTGCAACTTTTTGCTGTAGAAGCATTAAATCTTTGGA
TGTTAAGGTTCATATTCTTATCTATTACTTGAACTCCATGTTGAATTTCAGTTTAATGTATGTGATCAATCTTGTATTAA
TGGTGTTATATGCTTATGGAGTCCAATTTTATTTTTATTTTCTTAATGTCTGTTGTGTTTGTATGATTTGAATTTGCTTC
AATTGAACTGGGTTGTTGATGATTTTCAGAAAAGTTTGAAACTTTTTGCTGTAGAAACTTTTGAAGTTTGGATTGTAAGG
TTCATATTCTTATCTTTTTTACCTGAACCCCATGTGGAATTTCAGCTTTAGTTTCAGTTGATTCTTGAGTTCTGTTTCTT
TTTGTGTGTGTGTGATCAATCTTGTGTAAATGGTGTTACTTGTTTATGGAGTTCAATTTTGTTTCTCTTTTTTTTCTTTC
TATGGTGCTTAGTTTGAATTTGCATTAGTTGAATCGGGTTGTTGATAGTTTTCAGAAAAGGTAGCAACTTTTTGTTGTAG
GCTTTTGAAGTTTGGATTTTGATTGCTTATGTTTTATGCATTTGGCATATCTTTAGCTGCGCTTACAATATGAGTTTGGT
AGCTTCAAGAAGGTAATTATTCCCTATGATATCATTATGTGTTAAAAGCATAGCTTAAAGGTGATTCATGTTGGACAGAT
GTGAGTTCCAGTATGCACAATTGGCATAAGAATAGATTTAGAACAACAACAACATAATACCTAGTGTAATCCACAAGTGG
GGTCTTGAGAGGGTAGAGTGTACGCAGACCTTACTCTTACCTCGTAGAGATAGAGAGTTTGTTTGCGATAGACCCCTGGC
TAAAAACAAAACATTTCCAAGCAGTTTGAAAAGGAGAATACAAAATGAGGGTACTAACAACAATGAAGTAATGTGAAATA
GAGAGTAGTACACAACATATAAGGGAAAGAAAAATAATGCGATAATCGAAGCACAAAAAAATACAGGTGATAACCGAAAT
CGAAGAATAATATGCAATATTGCTTCTTGTTTTGCTTTGTCTTGATTTTTTTTGTTTAATGTGCATATGAAGAATTCTCA
ATTATTGTGTGTGTCTGTGAATTTGTCACCTTTGATCAACAATCAACTTTATCCTAGTTGTCTTCATTTCCTTGTAAATA
TAATTACTGAAGTATTGCTTAAAATTCCTAGAAGAGTAAAAGATTTTACGGTTGGTCACGGATCTGTTCTTTCTTTAAGT
TTGCTGGTTGGTGGATCATCAAATTTTCTCTCACAGTTGCTTATCTTTCTTCCAACTTGGATGTGATATCTCTAGAGAGA
ATCCATATATTTCCTGATCAGTAGCTATGTTCTTCCAGTTTAATGATCATATTTCGCATCAAGAGTTCACAGTAATGTAT
TGCACTCATCGCTATGTGTTTTTTTCTCTGTGAAATACCTGGAAAATTTTCCCACGTCAACCTTTAAAATTGTTGTTGCT
TATTGTGAATGGTCACATGTCATGATTGGATAAGGTGTTGATTTATAATGTTCTCGATCAGTTTCACTCATACTTCAATT
CCATTGATGTAAGCTTTGTCTTTTTTGGCAACAGATGTATGGTGTACAAGTTGGAGAACCATCATTGTAAAATTCGTTGT
TTGACTGAGTGACACAACAGAGTGGGTTGAAACTGTTGTGTTAATCTTAAAGTCTTTATTAATCCAATTTATGGGGAAAA
ATGAACATGCACCGTGCATTAGGTATTCAAAGATCTAGTGAAACACAGCACAGTAACATGGGTGTCTGTGGAGCTATGTC
GACATCTTTATCCATTTTGCCGTCATTTGAAGAGAAGTATCTAAAAGTGCCAGATTCTCTTCATGTGCTCACAGAAAAGG
AGCAAACCACAAACCTCATTTCCTCACGGGCAATCCCGTCAACATCTAAGAGTGGAACAGTAGGGCATCTGTTATCTTCC
ACTTCTGGACCCCACAAAGATTTTCACTTTTCTCCAACCCCCTCTCAAGAAAGTAGGCAACATAGCTATCCATTTATTTC
AAGTGAAGCTTCTGCAGCAACCTGCCAATCTTCACTCTCAAACATACATTCGACATCATTGGATAATTATCCCATGGAGA
ACAGCAATAATTCCTGGGGAGAAGATGCATATCATGACTGTATAAATTTTTCTATGAATGTTCCTGTTCAGAATGACCAG
GTCGAAAGCCTTGCAGTTGTCATGACGTCTGATGACCAGGTTAAGAGATCTGATTGGCAGGACTGGTCTGATCAGCTAAT
TAATGATGATGATGTTTTGGATTCGAGCTGGAGTGATATTCTTGTTGATATCAATCCTCCAGACACTAAGGTTCGTTTCC
GTAACCTTATTGCTAATGTTTCCTTTGTGGGTGTGGTATGCACCTTTTTGTTTGTTTCAGAATCGTTTGTTTGGGCAGGT
AATCACCACTTTTGCCAAGTTACAATTTAGTATTTATCATAGAAATTTCTCTTTTTTGTTTATGTACATGAAACAAAATT
TAATATTGTTGTACACTTTAAACACATCTTTGCATAGGAACCACTCCTGATTGTATGGTACGGGTTCCTTGTTTTCTTTC
TGCTTTATTTGACAATTGGTTCTCATTTTTCAAACCAGTTTCTGGGAGAATCTGAAGTCCATGCTTGCCAGTCCGATACT
CTTCCTCCTCTTCCTGCTGCTGCTGCTGCATTGTCTGGGCAAAGTTGCCTAGTTGGTAGCCCATCATCTACCACAGCACT
GACGAAGCCTCGCATGCGATGGACACCCGAGCTTCACGAAGTCTTTGTAGAAGCTATCAGTAAGCTTGGTGGGAGCGAAA
GTGCGTGACTCTTTGTTCTATTTCTCTTTTTAGCGGTTAGGATGAGTAAGAGTTAACGTTTAACATTATTATATCGGATT
CATGAATTTGACTTTACAGAAGCTACACCAAAGGGAGTCTTGAAGCTCATGAATGTTGAAGGCCTAACCATCTATCATGT
CAAAAGCCACTTACAGGTATAATAAATCCTTCTCATCAACCTTTTCCGGGGTAGCAATTTATTTACCTTATACATTTCAT
TTTGAATTTCAGAAATATAGAACTGCCAGATACAAACCAGAACCCTCGGAAGGTAGAAATTTCCTCTTTGATTAGCTGAT
AACTTTTGCATCCGTCAACTCAGTATACATTTTGCTAAAACAAAAACATGCGTGTTACATCTCCTCATACTTGTGTTTCC
TGCCTCTCTAGTTTCTTGTGCATGTGTCAAAGCGATGCCCAACTGTGAATAAAATTAGGGGCCTAAGTTAAATTTGTTGA
TGGTCAATTGGACGCTCCCACAGTTTTTTAGATGAAAAGATTGAAATTCACGGAGATTGTAATCTCATTGCAGGAACACC
GGAAAAGAAGACCATCAGTGTGACAGAGATGTCATCTTTGGACCTGAAAACGTAAGTCTTTGCTGTGACACTATGCATAT
ATATTGATTATGCAGCTGTCACACATCTTGGATATCTGTTCATTATGGGGCATAGCATTAAACACAATGTCATATGAGCA
AAGTTTATTAGATTGTCATTTTTACTAAGAAGTCCATGTAAGAATGTGTTATTTTACAACTGCAGATATCACTCCCTCCC
CGCCTTTTTATTTTAATTTAATTTGACTTGCCAAAAATTTAAAATTCAGTACAAAAGTACAAATGAAGATCATTGTTTAC
AAACTTGGCATTTACATGCAAGGTTTGTCCGTGTCCCTCTGTTTGGAAGCATACGATAGAAGGACCAAAGAGTGTAGCAT
ACAGAATTCTTGTGATAGCAGCTAAATTCTAATTTAATTCTGGTTGGAATTTCCGTTTCCTGGATGATGCAGTTGAAGTT
CTTTTTTTGTGGTGACTGATGTTAAAACTATATCTGGATTTTGGTAATAGGACGATAGGGATAACAGAAGCACTAAGAAT
GCAGATAGAAGTCCAAAAGCAGCTTCATGAACAACTTGAGGTGCGTAAACGATCAAAATCTCCACCACCATTACTCATGT
ATCTATTCTTGCTTTTCCTGCTCCTGTTTTCATTGTCAAATCAGAAGTCAAAAATCTCTGGAAAATTGAGAATGTAATCT
CAAAAATCCTGTGCATTGTGTCTGTATAGACACATATCCAAGTTTATCACTATTTTAGCAACATCTCCGTGTATTCCAGT
GTGAAGTTATGATAGGGAGAGCACACCACATTGAACAACTTGCAACTCCATCAAATTGCAGATGACATGGTCGCTAACTC
CACTCCGTACCTTTTTTCGTTTTAGTTGATCATCATCCATGGCATAAGTAGCTGACAAAATATCCGTAGTGCTTATGTGG
CGGGTAGTTAGAAGCTTTTCTGAGTGAAACTACTTGAATACAGAGACCCTAAGTTAATATCTGTAATTTCATGAAAAGAA
TTGTTTTTCTCTCAACTTGGAGCCTGTGTTGCTCGAACTCTTCAAAAATGATGACGGGTGCAGGTCGGATCTTCCAAAAG
TAGTACATTTTTAGAGGATCCGACAGGGGTGAGGTTTGGGAAAGTCCGAGCAACATAACTTGGAGCTGATTCCTTTATCA
TCTTTTCTCCATTTCCTGTTTCCTATTTGTTAGAGTTTTTGATCACCTCTAATACTTGTATTTTCTATCAACTATGGTTA
TAAAAGAATAAAAATCTATCAAGTATATTTATCGTTTGAATATATCCCTTTCCTCAGATCCAGAGAAAGTTGCAGTTGCG
GATCGAAGAACAAGGTAAATACCTTGAAATGATGTTTGAGAAGACAAAGGACATAGGGAAAGATTTAAAGGTATCATCAT
CATCAAGAACAGATGAACATCCTTCACCATCCAACAAGACGAAGCATACATCTCCCAACGACAAATCAGAAGCACTCGAG
AAAGATCCCATGAGTTTGAACGATCGTTCAAGTTCTGGAGGGAACTCACCAGACAAGAAAGCTCGTGAAGATCATGAATC
AGATGATAGAGACATGTGTTGTTCACCTCCATCGAAACGAGCAAAAACAGAGGAAACATCAGGTTTTCATGAATCTTGAC
ACTCATTTGAAATGTGAATTGTCTTTGCAAATGCTGTTGACTTGATGAAAGCTTTTGGCTAATAATTGTGTAATTTTTCC
TTGTTTCATTCTCTTTTCCCCCGACCTGAAGGATCGACTGTGTTCTTCACTAATCATGGCATGACTCGAACCACCATCTC
GTAGCTTTACAAGTATGCTAATAGACACNNNNNNNNNNNNNNNNNNNNNNNNNNNNNNNNNNNNNNNNNNNNNNNNNNNN
NNNNNNNNNNNNNNNNNNNNNNNNNNNNNNNNNNNNNNNNNNNNNNNNNNNNNNNNNNNNNNNNNNNNNNNNNNNNNNNN
NNNNNNNNNNNNNNNNNNNNNNNNNNNNNNNNNNNNNNNNNNNNNNNNNNNNNNNNNNNNNNNNNNNNNNNNNNNNNNNN
NNNNNNNNNNNNNNNNNNNNNNNNNNNNNNNNNNNNNNNNNNNNNNNNNNNNNNNNNNNNNNNNNNNNNNNNNNNNNNNN
NNNNNNNNNNNNNNNNNNNNNNNNNNNNNNNNNNNNNNNNNNNNNNNNNNNNNNNNNNNNNNNNNNNNNNNNNNNNNNNN
NNNNNAGCTGCTAAACCAACAGAATGTGCTAAAGTAGCATACATACCAGTTACAAATGCAATTACTACAGCATACATTGC
CACAAACTGCAAATAAGTTGCAATCTTATAAAGTCTTAGTATAACTTCTAACTCTGTAACCATTAACCCTGCAACTGACC
CTGGTACATATGTTATACTTGCTCCCATGGCAAAGTGAGTGAATACAGCAGCAGCTGAACTTGTAAACGCGATGGCATTT
GTAACAACAAATACACCAAATGATGTACTCTTCAATAAAATCGCCATCCCTTTATCAGGGCTAACTCTATCACTGTCAAA
ACCTCCAGGCAATGTAAAACCAGCTGTGAATGTCACTGTCATTATTAAAGCAGCCACAACTAGATGTATTTGAGCTGCCT
TCATAGTATTTTCGCGGGATTTCTCAGGATCCTGCCTTATAAACATAGCCATTCCTTCTCAAAAATTTGTTATCCATGCT
TCCAAAGTAACAACCATTTATATAGAAATATTAGACCTAGCTTCTTCATGAATCTCTATAATAGAAAAAAAAAAAGTAAC
ATTGCTTGCCTTGACCAGAAGAAAGGAATAATTTACTTTGCCTTGATAAAAAAATAATATGTTGTTTTCTTGCTTTGCCT
TTTAGTTTCTTTTCATGAAACATATATGAGAGAAGTACTGAAAACACCCCTTAATTTTTAGTTTCGTTGGACAATAGACA
TGCTTATCAGTTCTTAAAGTTAACAAGTTACATCCAAGTTCTAGAGTGATTTAGGCATACAAACCAAGATAATATAATAC
ATAGTACAATAATAAGAATTCATAATAATTTTGCCATAAAAGTTTTGTTAACTACAAAGCTTCCTTATAAAATATGTCAA
AACGATACAAGATGGTGACAGAGCCAGGATTTTCACTAAGGCGATTCAAAATATAAAGAAGTAAACAGACGAACAAGATA
CAATTCTCATCTCCTTAGTAAAATTTCTGGCCCCGCCACTACTGATTTGTTGTTTCTCCGGTCATTCCTTTGTAAATAAG
ATGAAAAACCAACACATAAATAATGAAAGAGAGGCAACCAATGGCACAAACAGAAGTAGCTAGACTAACTGAATGTGACA
ATGTAGCATACAAACCAGTTACAAATGCAATTACAACAGCTGACATTGATAGGAACTGCAAAATTGTTGCAACCCTGTAA
ATGTTCACCAGAACTCTCAGCTCTTCTTTGGTCGTGGGGCGATGATTAGCTGCCATGACAAAGTAGCTAAACACAGCCCC
CGCGGAGCATACAAAGGCAATGGCATCTGTGACAACGAATGCACAAAATGCTGGTTTCTTCACTAGAATCGCCATCCCTT
TATGAGGGCTATCGTGATCATTCTCAAAACCTCCTGGTAGTGTGAAACCGGCTGCAAAGGTGACTGTTACTAGTAGTGTA
GCTACAACTAGATGTATTTGAGCTGCATTCATAATATCTCTGATTTTTCTTGTATCATTTTCATCCGAATTCATCGTCTT
ATGTATGAGTCGATGACCTCAACCTTCCTTTTCCTCCCGTCAAAGCTATCTAACCTCTGTTGTCTTGCTAGCTCCGATTT
CATTTGCCCTGCTTGCAAAACCATTATATAGAAAAAGTTAATTATATTAGTCTCTTCTTCATGAATCTCTAAAATAGAAA
CCTAAGTATCATTATTTGCCTTTGATCAAAAGGAAGGCATTTATTGTTTTGCTTTGGTTGGAAGAGAGGGATTTTCTAGC
TAAACTTTGCCTTGATCAAAAGAAAGGGATAATATGTTGTTTGGGTTTTGCTTTATAGTTCCATTTCATGAAACATATAA
ACTCCAAGCTGTATTTTAATTACTCCCTTTCTTTCACCTTGTTCGTCTCGTCCAAGTTTAACTTAACACAAAATTTAATC
ATTTTTAAAATTTATGGTCTTAAATATTCCATTACATTTGAAACATGTAGTCTTAAATATGCCTCGTGTGACTATAAAAA
CTTCTCATTAAGGAAATATAGAAACATTACTGAAGTGATTTAGGCATAAAAACCAAGATAATATATTACATAGTACAATA
ATAAGAATTGATAATAATTTTGACATAAAAGTTCTCTTAACTACAATGTAAAGCTTGCACATATTTACAAATAGTGACGG
AGCTAGGATTTTCACTAATTAAGACTATTCAACAAAGGAAGGAGACACAACTCCTGGTTCCTTGGTAAAATTTGTGGCTC
CGCCACTGCTTATTGGCATTTGTGCAAAAGATAGAAAACCAAGACATAAATAAGGAACGCAAGGCAACCTATGACACAAA
CAATAGCAGCTAGACCAACTGAATTTGCCAAAGTAGCATACAAACCAGTTACAAATGCAATAACAACAGCTGACATTGAT
AGGAACTGCAAAATTGTTGCAACCACGAAAATGTTCAGCAGAACTCTCAGCTCTTCTTTGATCGTGGGGCCATGAGCAGC
TGCCATGACAAAGTAGCTAAACACAGCCCCCGCGGAGCATACAAAGGCAATGGCATCCGTAACAACGAATGCACAGAATG
CTGATTTCTTTGTTAGAATCGCCATCCCTTTATCAAGGCTATCTTTATCGCTCTCAAAACCTCCTGGTAGTGTGAAGCCG
GCTGCAAAGGTAACCGTCACTAGTAGTGCAGCCACAACTATATGTGTTTGAGCTGCATCCCTAATCCTTTTGATCATTCT
TGTATCATTATCATCTGAACTCATCGTCGTATGTACGAGTGGATGATCTCAACCTTTCTTTTCCTCTAGTCAGAGGTTAT
TGTCTTGCTAGCTCTGAATGCATTTACCCTGCTTGCAAAACCATTATATAGAAAGAGTTCATTATATTAGAATCTCTAAA
ATAGAAACCTAAGTATCATTATTTGCCCTTGACCAAAAGAAATGAATTTGTTACTTGTCTTCATTGGAAGAGAGGGATTT
GCTACATAAACTTTGCCTTTGATCAAAAGAAAAGAATTCATTATGTTGTTTGGGTTTTGCTTCATACTCCCTCTGTTTCA
CCGACTTAGCACACAATTTAATCAAGAAAAGAAGACTTTTGAAATTTGTCCTCTAAAATAACATTTGTGTGGTTATGAAA
CGTGTAGTCTTAAATATGCCTTGTGTGACTATAAAAAACTTCTCATTCAACCAAACCATTTTTTCAGTAGTCAAATGTGT
CATTCTTTTTCAAACGAACTAATAAAAAGCTAGCGTAAAACAAAGTGGAACAAAGGCAATATTAGTAGTAGTAGCAGTAG
CGGTACACAAAAATATTCACTAATAAAAAATGATCATTAGCGACTATTAATTAACTGCAATAGCTTAATTGCTGGTAAAT
ATGTATTTTTAGCGGCAATTAGCCCTCTTTGTATATGTCCCTAAAGCCTTTAGCGACATTGGTTCTAGTGGCACTTAACT
AATGCCAGTAAAGACTTTAGCACTCTTTATTAATGTCTACATTTATTGCTGCTAAACGTTGTTTTTGTTGTAGTGATTGT
CTATTTCTGGAAAAGCATTTGCAGCCTATCTTGCTACATCTTGTAAGGCTATACACTGTCATCATGAACATCTCCCCCAT
GGTTTTCTATGAATTTGAAAAACCTTACTCCTTGGCAAAGAGTTTATGTCATGTCGTAAAGAATTTTTACACTATCAGGT
TATATTGACCTGGAATAACACGTAACTCTCCCGATCAACCATGACACGATAACATGAAAAACAGAATAACAACTTGCAAG
TTTTGTAGTAAGTTTCAGGTAGCATTGATCACGATGTCTCTCTCGCTCTGTACTCGTGTTCTTCCTCTATGCCTTGCTTC
CAAGAACATAAGTAACCCACAAGCACATAACAAAAGATATGCAACCGATGACACAGACAGTAACAGCAAGACCAACTGAA
TGTGCTAAAGTAGCATACATACCAGTTACAAATGCCATCACAACAGCTGACATTGCCACAAGCTGCAAAAAAGTTGCAAA
CTTATAAAGCCTCATCACAACTGGCAACTCTGTTACAGATATTGCACTTGCTGCCATCGCGAAGTAAGTGAATACAGCAA
CAGCTGAGGATGTAAACGCGATGGCATCAGTAACAACAAATGCATGAAATGCTGTTCTCTTTAATAGAATCGCCATCCCT
TTATTAGGGCTATTGATATCGTTGTCAAAACCTCCTGGCAATGTGAAACCAGCAGTGAAGGTGACTGTCATTATTAGAGT
TGCAACAACTAAATGTATCTGAGCTGCTTGCATAATATTTTCGCGATCCATTATTCAAAAAACTCCAGATTATATATGAT
CTTGTGTGCATTTCACTTTCGTTTGGATGAAACATTATAAAGGAAATTTCAAAAACTCTTGATGAAGTATTTCTTTAGTT
CTATTATAACTACATTGACTTTGACATAGTCGTTGTCAACTCCAAGCCATGAACCATCCCATATTATAAGTCATTTATCG
TTACTGTTCAGGATGATTTGTCAGGTTGTCTATAGTATTTTGTCACGACTTCATTTCAATTACTTCTTTCTATATACTGC
TTTGGACTGTCTGTCTTTTCCTTGAGCTGAGGATCTATCTGAAACAGTCTCTACCTCCAAGGTCTCAGGGGTAAGGTTTG
CGTAATCTTAAAATCCCAGGCTGGTACATGAACATGTAGAAGTGTATGTGTATCTTAATGAGGTCTTTGATGAGTATTTG
TATTAAATTATCTTAAAATGCATGGTTCATGAACTTGTATAGAAGTATGTTTCTTAATGAAATTCTTTGTTGAGTCTTTA
TATTAGAATATCTTAAGATTCCAGGCTGGCCAGACATCATATAAAAAATTTATACTTCAATGGAAAAGGGTAGAGGGGCG
AGCCGATTAAGTCACAATTTCCACTAAGGATTCAAAAAACGAAGTAAAACATAGGAAGAAGCCAAAGGGGATTCCACATC
AAATATATATATATATATATATATATATAAAGAAAAATAATTTTATGTATAAACATGATAATTTACTGTCGAAGGAGGTT
CAGATGAACCAACGACCATGTCTTTCCCTGGACCTAGGTATGTAAGAAGTAAAGTAAATTTGTGAATCAAATTACAACAA
ACATCTAAACACAGCAAAAAAAAAAAGAAAATTTATTTTGGATTAAATGGATGTTGACAAGAAAAACAATTGAATTCAAG
AAAAGTAATTGGAGCACTCAAATATGGAGTCTTCTAACATCACTTCAGAAACAAAATTAGTTTTCAGTCTTGCCCTTTAA
CTTTCAAAGTTTCATATGCCAATGAGTGAAAAAATTTGACAAAATTTACCCCAAGCAATGTTCATGGCATAATCATCAAC
TTACCATTTATGGTGAGATCCCAAGGAGCAAAGTTATACATACTTTTCTTTTTCTCTCTGTCACTTTCTGAACTTTTCAT
AATAAACTCGAGGGATTAGACGTAGGTAGGTTATAGGTAACTTATTCTAGGTATTGGCATCTCAAGGACCTCCTCCGCCT
CCTTTTATGGAAACCACAGGTGCACGGAAGGAACTGCGACTAATCAAGTGAGAATCAAGAAACAAAACTATGACTGTGAT
ATCGTCATGAAAATGCCGCCTCACTCCTCTATCTATCCTTTTCAGATCCGCATATCTCATTTCTCTTTTCTTCGCTGCTT
CCTGAAGGGCGGCTTTTATAAGCTTTCTAGCAATGCCCTGTACAAATTTGGAAATGTTAGTTCAATAGAGAAAACAGCTG
ACATAATAATTTTAGTGCCAACAGTCGGTCAATGTAAATCGCTGTTACAAAACTTACATGCTCAATTGCATAATGGAATA
TTCAAAGAATCAACTAACTAGTGTTGATGTCTAGAGAGACACATTAAACACAAGTACAAGCATACATGTGGAAACTGGAC
GCCCGTTGAATCAAGAACCACAAAAAGGAAAAAACACTTCACAGTGACCACCCCTCAAGAGTCGATATGAATGATACAAA
CAACAACATACCCATGGATTACTTATGTTTACAAACTATCGAGAATTTATAATACTTTTTATTTGTATTTGCATAATATT
GGAATGAGATGAGTTTAAATGCAATAACATGGACAATGAAAATTCATATAGCCGACCCCAACTTGTTTGGGCTGAGGCGT
AGTTATTATTGATGTTTTAGATGAAAGAAAGGAAGCAACACGGAAGGAGAGGATCGAGATGGGGAAAGGTTTTCCGAGTT
GCATTCATTTTGGCAAGAGATGAGAAAACAGGGGTCATAGATAGGAAGGTTTTGAGGTCGAGGATTAGCGTAGAAGGATA
GTAGTTAGCCGTATGTTGTAGTACTCTTATGAGGGAGAAGCAGGAATCTAGTCTCCTCTTCTCATCTTCTCCCTATTTAG
TACTTTACCTAGTATTCGCATAGTATCTTATTCTTCTTTTTTACTGCTACATGTTACTTCAAATGCTTTGTTTATCTTGC
TATTTTGTTGTCGTTAGTTTCCTTTATATCCTACTTCGATTGTACTCTTTTGACCGAGGATTTATCAAAAAGCAACCTCT
CTACCGCCACAAAGGTAGGGATAAAGTCTATGTACATCCTACCCTCCCGAGACCCCATTTGTGGGATTACACTGATATGT
TGTTGTTTGTTATAAGAAAATAGGGAGAGAGATCTTAACAGCTGCATCTAATCACAAGCTACACATAAGTTGTTCCTTTT
TAATGGAAATTTACCATCAAAGATATGCACACAGGAAGAGAAGGAAGTGCTCTCTTTCACTCGCTCTTGTCGACAAATGA
GAATGATATGATGACAAGAAAAACTAGAAGATTTGATAACCGAGGAGATTCCTCCTTATCAAAATTAAATAAGGACAATC
TTACATGGTGTTCACAACTGCTGACAATGTCCACAGCCTCTTGATTGCTGAGATGCTCCCATAAGCCGTCTGACGCAAAT
ATGAGAAACTGATCTTCTGGAAGGAGCTTCTGTACAAATATCGATGGCTCAGCAAGGAGAATAGGCTTCTGGAATGTTCC
AGGAAATCGAAACTTAGGGAGCAAAGGCTCTCTGTTAAACTCCGCTCTCTTCAAATATGCATCACCAATTGATCTTGAAA
CCTGCAAATGCATTGAAATTTCAGCATCATAATATCAAGTTGATGTCATCTGCTTCAGACATTTAGATATGTTGCAAAGA
TTCTACGAAGTATTAGCACAAGTGATTTCTTTTTTAACTGTCTTCACTCTTCCCCCACTAGGGGTAACGATGGACAGCGA
AATGAAGGCCAAAAATAGGGCAGGACAGACCAACAACAACAACTACAATACCCAGTGAAATCCCACAAGTGGGGTCCCGG
GTGGGGAGGGTAGAGTGTACGCAAACCTAACCCCTAGCTCTTGGAGGTAGAGAGGATGTTTCCGAAAGACCCTTAGCTCA
AGTGCAACAAATCCAAGTATTAAAAACAAACAAAGACAGTGAAGAAAACATAGCAACTAATAAGGAAAGCAGTCCAGAGC
ATACAAGAAAGCTACAATAACAACAACAAAATAATTTGATAATCAAAACACTATATCCACTGATGAAAGATATCAAAAGC
AAGAAACTACAAGAATACGGCCAATACTGCGACGGGAACCACCAAGCTAAAACCCATTGAAAAGAAAGACAACGCTTCAT
AACCTACCAACCTTCTACCCTAATCCGCGACCTCAACACCCTCCTATCTAAGGTCATCTCCTCGGTAAGCTGACGTTGTG
CTATGTCTTGTGATCCTATCTAATCACCTCTCCTCAATACTTTTTCGGCATACCTCTACCTCTCCTTGTACCCACTATAT
CCAACCTCTCGCACCTCCTCACTGGACAGGAAAGACCAAAAAACTGAAATAGTTTCTTTATACACCTATAGGTGGAAATG
GCAATTCAGTCAGAAGATCCAATAAATAAGTGTATGTAATGAGCCGCACAGTGAGCATGATAACATGGAACTAAAATACC
TGTATAATTCCCTTCACACGCCAAACCTTGTGCTTTAAAACTACCACATTTGGATCATCAGGATGCAGTGAGCGCAGTTC
CTCACGGACAGATTCCAAACTCGCATTATGTTCAGAAGATAATTGAACTGCTTTGACCTCTTTCAGAGCCCTCTCCCGTT
TTCCTAACACCGCACGAGAATCTCCAGCATTTGCAATGTATAACATGCCACTGCATATAATACCCACCAAGCAGCATGAT
CCCACTGAAGCAATTTGGGGTCTAGTTTGCCATTGGTTTCTCACTAGAGAAAGAAACTCCTCTTCTGTTGCCAAATATGC
CTTGCTTATAACATCGGCTGACATTACTTGATCCTCTGAGGTGAATTCTGCATCACAAAAAGCTGTCGAGTGAGTAACAT
TCACATCAGCAATCTTCAAACCATATGCAAGAGAAGAAGAGTGTGTGCACATATCAAAGGGTGAGAGAGAATCATCAAAG
CATTCTTTACTCAAGTCTTTTCTTGTTTATGGGGAGGGGAGGGAAGTGGGCAAGCAGGAACTGAGGCTGATCAAATGCTA
TATTTTGGAATAAGTGTAGATAGGCTTAACCAACTTTTCTATAACATAATACATGAGTGGTGAGATCTGTTATCTTCTCT
TTTTTATGGGTAGAATTTTAATTGGTTGTTTTGCTAGTTTTTAGATGATGAGATTTATTAGCAGAGGAAGTCCCCTAGCA
ACAAAAATATCTCTTCTATGATTGGAGGTATTTGTCCATTAGCAAATGGGTGTATGGACTTTAAACCCAAGCGACTTATC
ATGAATTGAGTTACGAAATATGACACATTCGTGATGATTGCATACTATGGATATTTCATGGACATGGAACCTGTATTGGT
ACTGAAAAACTAAGGCTCAAATTCAATAATTTGAAATACCTGGATAAGGAAACTAAAAGATAGCTATTGGAACAATTAGC
TCATGGTGCAAATAAAGTATGTGCTTAAGTGAATAAAGGGGTATGTGTACGTGTTGTATCTTTTAGTGCTTTCCTTTTCA
AGACAGAGCCCCTGGCCTCTAAGGAACACACATTAGCACCTTGGTGTCTGCATGGAACCACAGCCTAAGTGAGGCGAAGA
ACTCAACATACAGCACACTTAATGTCTAAGCACACCTCAGTAGCACATTTAACAACATTTATTTACTATAAACAGGAGGA
GACATAACATGAAGCACAAACTGGAAATACATGTGTGTGTGTGTGTGTTTTGTATGAATGCATTATATACAATAGTTAAT
AAAATACCAAGAGTAACTGCAGGAAACATAAATAAAAGATATTTCATGCTTCTGAAGCACATATATATATGTAAGACACA
GATGAAATGACAAATATACAGTTGATATTTGAAGCAAAGCATAGGAAAGAAGAAAAAGCATACTCTTCACGTTCTCAAAA
AGGCGACCATTTATAAACCGGGCAGCTTCGGCACCTGCATGGCCATCATATATTCCCACAAAGGTGCCCTGAGGACCTGC
TTCAATCAAACTCATTGATCCCGATTCAAGCTGGCTCTGATCCTCCAATATATTATTTGCTTGAACCACTTCCATCGAGA
ACTCCCCATTAACATGGTGCCCCAAATCTTTATACCACCACAATCCATCAACACTTCCACCTGGGTCTCCTCCTCTACTG
CTGCTATTGTCACCTTCATTATCTAATGTAGGCTTCCAACAAGGGTATACATACCTTTTCCATGTACTTGTCACCATACC
TTTGCATGATACTGCTATTATCAACTCACCCAAATGGTCCAGGCAATCAAGTACTTGCCAAATCACAATTATTCCAAAAT
CTTGCCAAAGTTCCGTACTTTGTGCATATATCAAGCAACCCAAATGATCAAGCAATCAAAAGACTAATCAAACACCAATT
GTTTCACAATCTACACCCCAGCTTGAGACTAATGTCGTAAATCTTGCAAAAAGTTCCAGACTTTGCGCATATATCTAGAA
ATGCATACAGTTAATCTGCATACCCGGAAAGCATTAGCTACCTAAATAGAATATTTACCCAAAGCCTGCATTAACAGACA
ATAAATGAGTAATTGAATCTAAAAAGTTAATGGGGTTTCAAGATTAAGCACAATATAGAGACCAAGTATTGCAAACATCA
TTAATCTGAACACCCACATAAACAAGAACAACAATCTTAACAGAGAAACTACATTACAGACAAATTAAATCAACAATTAA
GATAAAACATAAAAGGGGTTTCAGGATTATACACAATGCAGAAATCAACCAACGCAGACATCAATTAATCTGCACAACAA
ACATCAACAAGAACGACCTAAGCAAATGTTTATATCCAAAAAATTGCATTTTGACTCAAGAAATGAACAATTTGAGACTA
AATCGAACAATGGGTTTTCAAATTTCAAGATTATTATACACAATATAGACCAAACAATGCAACAACATACCCAGTGAAGT
CCCACAAGTGGGGTATGGGGAGGGTAAGATGTACGCAGACCTTACCCCTACCTTTGTGGGGTAGAGACGTTATTTCCGAT
AGACCCTAGGCTCAAAGAGACCAAACTATGCAAACATCATTAATCTGAATAACCACATAAACAAGAACAACAATCTAAAC
AGAGAAACTACATTACAGACAAATTAAATCAACAATTAAGACTATAACACATGAAGGATTTCAGGATTATATGCAATACA
GAAATCAACCAATGCAGATGCCAATTAATCTGCACGAAAACATAAACAAGATCGACCTAAGCAAATGTTTATATCCAAAA
ATTGCATTTTGAATCAAGAAATGAACATTTTGCGATTAAACCGAAAAATGGGTTTTCAAATTTCAAGATTATTATACACA
ATATAGAGACCAAACAATGCAACAACAACATATCCAGGTAGTCCCACAAGTGGGGACTGAGAAGGGTAAGATGTATACAG
ATCTTATTCCTACATTTGTGGGGGTAGAAACGTTGTTTTCAATAGACCCTCGGCTCAAAGAGACCAAACAATGTAAACAT
CGTTAATCTGAATACCCACATAAACAAGAATAACAATCTAAACAGAGAAACAACATTACACTTTACAGACAAATTAAATC
AACCATGATTATACACAATACAGAAATCAACCAATGCAAACACCAATTAATCTGCACAACAACATAAACAAGATCGACCT
AAGCAAATGTTTATATCCAAAAATTGCATTTTGAATCAAGAAATGAACAATTTGAGACTAAAACAAACAATGGGTTTCCA
TATTTCAAGATTATGATACACAATATAGAGACCAATCAATGCAACAACAACAACATACCCAGTGTAGTCTCCAAAGTGGG
GTCTGGGGAAGTTAGGATGTACGGAGACCTTACCCCTACCTTTGTGGGGATAGAGACGTTGTTTCCAATAGACCCTCGGC
TCAAGGAGACCAAACAATGCAAACATCATTAATCTGAATGCCCATATAAACAAGAACAACAATCTAAACAGAGAAACTAC
ATTACAGACAAATTAAATCAACAATAAAGACTAAAACACAAAAGGGGTTTCAGAATTATACACAATGCAGATAACAATTA
ATCTGCACATCAACATAAACAAGAACAACCAAAGCAAGTGATTATTATCCAAAAGATTGCATTTTGACTCAAGAAATGAA
CAATTTGAGACTAAAATGAATAATGGGTTTTCAAATTTTAAGATTATTATAACAATATAGAAATCAAATATAGAAAATGA
ATCGCACATACAAATATCAAGATTGGATATTACATTGAATACCTTGAATCAGAGATTTCCAATTAGGTGTGGCAATGGAA
GACCCCCCTTAAATCAGATTTTGATAAAAATAAAAAAGAATGGATTTTCTCTTGCGACTAAGAGAAAAAAAAAATTGTTT
CTTTACAATGTGGAAAAGGGTGATAGAAAGAGGGAGAGAGAGAGGGGGGTGGAGAGAAAAAAATGGGGTGGTGGGGTGAG
AGTGGAGTGTTCTTTTGGTTTTTGGTTTTTTTTTTTTATTCAAAAATAAAAAAATAAAAAATTGCAATACCATTTTTGGT
CATCCAATTTTTAAAAGATATTTGGATATATATTTAACTTTAAATAGTTTTTTTTTTGTTTTTCCTATGACTATTTCTTT
GTGGTGTGTATTGCCAGATTCGAGAGAAAATACTCTCTACCAAGGATTTCTTTCATACTCAATATTCAGATACGAAATCT
CTGGTTAAGGAAGGAGGTAACTTTCAATTAGTTAAAATAGTTGTTATTCAGCTATTCGTTCTTTTATGTAGGAAGTATAT
TACATTTGAACTATTTTTTTATTATATTAGTCAACATGAGCGGAGGTCGGGTATCATAATGGGTCATTTAAATCTGTTTT
ATACATGTTTAATTCTCGATTATTAGTATGTTGCATCTTTATATTGTGAATATCATTAGTGATAATTCTAACTTTGTTAT
TAACGATTAGATATAGAATAACAATCCAAGCTTAACATAAAATACGGGTGCAATAAGCTGAGGAATGGTTAATAATTATG
ATAAAGTTGTGAATATTTAGAACAAAAATATCAAATGCACATTTCAATTAATTAAAGGCTAAATACGCTTATTTAAATAT
CAAAAGGGCAGTCTGGTGCATTAAGCTCTCGCTATGCGCTAAGTTCGGGAAAGGATCAGACCACAAGAGTATATTGTACA
CAGTTTTATCCTACATTTCAACAAGAGGTTGTTTCGATAGCTCGAACATATGATCTACTGGTCACATGATAACAACTTTT
CCAGATATCAATAATTGAGGGACTAAAAAGGCTATTAATTCGATAAAATATATTTTTGAAAAAAAAAATGAATTTCAAAT
TGGGCTTTCTCCGAGCCCATACATATTGGAGTTGTTGTTTAGCCTTTGGACTAGAAAACAACTTAGCCCGGTAAAATTGG
CACAAGTAACCACTTTTAGATACACTGTTTAAATTATAGCCAGTTTTATAGTATATTTAAATTTTAACCATATGATGAAA
AGTTCAGACGGCTTTAACCCTACCAATGCCTAACTTTCTCCCTTAGGTTTCAAGTTCGAATGAGTTACTGATTCTTTGGG
TTTGAAGTTTTGAATTACTTACGGGGGTTGTACATTACCGGGTTGGTTCAGATTTTTCAAATATCAAACCAAACTATTTG
TGTAAAAAATTTAAATTTATAAACCAAATCAAACTAATAAAATTCGAATTTTTTCGGGTTTTTCAACCTCGGGTTGGTTC
GGGTTTTTCAATTACCAAACCAAACCATTGTGTCGAATTTTTTAATTTATAAATCAAACCAAACTAATAAACCTCGGCTT
TTTCAGATTTTTGGATTTTTTCGGTAAAGTTTGCATACAAACATATAATTAACTTGTGCTCCAAATATTTCTTTAGTCCA
ACCAAAATACAATTATCTAAGGTGTTTCTTAAGAAAATAATACAAAATATGAGATGAGTACTGATGACACTAAAATATTC
AATAAAAAATAATAATGAAATCATCATATAAAATAAATATTGCAAAGTCATAATGAAAATGATCATAATTTAAAAGTATT
AAATCATGCTAAAATAAGTTTAATAAGTATTAGTTACATTACTAAATATTTAAGGAAAATTAAAATTAGATTATGTATTT
TAATTGTCTAAACCAATGAAAAACTAAAGAACAAATATTCAATATTATTGTCATTATTAGTGTTGAATTGATTTTCGTTT
TGCATTAGCATTAATTTGATTTAGATTTAAGTTTTATTATAATTATCAACATTTATGAACTATAATCTTTATTGGACCAT
TTCGAATTCTAAGTTTTATACTTGAAATACTATATTAAAAGATAAAAACTATGAAATAGTATAAGAAATATTTTAACATT
ATATCAAAGTAAATATTTTAATGTATAAAATAAAATTTTAAAATTACATATATAATGTCGGGTTGGTTTGGTCTCGGGTT
GGTTTTTTTTAGTTAAAACCAAACCAATCCAAATATAGTCGGGTTTTTTTTTCCAATACCAAACCAAGTCAAACCAAACC
ACTAGTCACATTTTTTTCGGTTTGACTTAATTTGCAGTTTAGTTCAATTTTCGGTTCGGTTTTTTACACCCCTACTTCCA
CCCACACATCTAAAGTTCAAATTGCGTCAAAACTTCAAACCCAAAGCTTTTCGTTTGAAAGTTCAGAATCGAAGTTCAAA
ACTTTAGAATAGAGTTCCGAAGTTGGATTCTAAGGCAACTAAGTTGTAAATGCTTTGCAAATTATGACTCCTATTTTAAC
CATACATCTTGAATGTTGTCATAAAAGCTTGAAGCCTTGTCCTAAGTAAAAATATAATGTGTTTAGAAACTTGAGATCGT
AAATGCAAATATCACAACATATAACATATTCTTTTTTTTTGGTTCCTCATTCGGTGTCTAGAGCCCACATTTGAGCTTCG
ACTAAATTCGAATCGCGCTCTGCAGGACCCATTCGGGGGTGGCGCTCCCAACAGGATTTTCTCCATCCAGGGCTTGAACC
CGAGACCTCTAGTTAAGGGTGAAGCACTCCCAACAGTGCACCACAATCCATGTTGGTACAAAATATAACACATTCACTTA
TTATATATAATAATAATAATAATAATAATAATAATATAATCATACTTAATTAATTACTTGTGTGTGTTTAGAAATTATCA
AAATTTCTATTGCAAGTTGTGTTTCAACTGTCATTTTCAAGTATTTTGAATTCCGATTTTCATTATTTGAATTATTTCGA
CCTGTCTACTTCTTGTATTTAATTATGTGCTGTCATTGGTAGGTTTATATTTACTACATGTTTGCCCACTTGAATATTGC
TTCAATGTATTTCATGTCATATTTTTGTTAAGATACTTCACTTTTTGATTGAATTTCTTTGTTTTAACTATTTTAGTATA
AAGGAGAAAAATGAAAATGGTATAAGAGCCGCCAGAAAATTACAATAGCTATATAGGACAAAAATGATTTTTTTTTGGCT
ATATAACTATTGATTCTCCTTGATATATTATCAAAGATTGTGGTAGAGTGGTAAGTATCTTCCATCCTTAATCAGAGGTA
TCGAATATGAACCGTTGGTATAATGCGCCCCAGAACTGGGATACCAAACACCATGTGAAAACCCTAAAAAAAAGGCTCAT
TGACATAGCNNNNNNNNNNNNNNNNNNNNNNNNNNNNNNNNNNNNNNNNNNNNNNNNNNNNNNNCAAATTTTAGTACTTT
TTAAAATCCTTATGTGTGGATGTCAATTAGACGGAGTTATCATTTTTAATGATACCATTAGCACTTTTTTAGCAAATATC
AACAAGCTAGGTTTGGAACCCTTGTCGCAGCCCTCGAGAAGCTGGAAAGTACCCATGTGGCACACCATCCACAAGCACTC
CACATTAATTAGGTTAGGTGGGTGTTGTTATGTTATTTTATTGATCCCTAAATTTTCGACCAGAGCGTTGTTGTCTGTGA
GAAAAATTTCTCATTCTTCTAAAAATTGAAGAAAAATAGGCGACTTTTCATCAACAAGAGCTCAGACTAAATTTATGCAG
AAAAAAAATAGATTGAGTTAAGAAATAAAGGGGTTATTCACCCGCCCAAAGTGGGTTGAGATGAACTAGTCAAGATTGAC
TAAACAATGGGTTCTCAACCCAAACCGCCCAACGTTATATAATATATGTTCTTTCTTATTGTCTATATATGATATATCAA
ACAAAAAAAAAGCTTAAAAGATATATTTTAACAAGATTTTCTCATGAATCAGTTTAAGTTACATATTCAATCTAAACTTT
TAGATTAGTTGAATTTAATGGCTTAAAATGAGTGAGTTAAAAAAATGAATGGATTGGACGAGTCATATTTTTCTAAGCTA
ATTCCGTCATTTTTAATCTATTGTATAAATTTCTGACTCCGTCACTGAACGACAGTAAAGTGGAAGACCAAGTCAACAAC
CTCATTACTCTTATCCAATAATAATGATTTTTTTTGTTTATATATGACCACCTTCTACCTATATTTTTCAAGTCTTACGA
CATTTATGTAAATCATATTCTCTCTTGAATTAAATCAACAACAAAAAAAATGAGAAATGAAGTGAGTAGTGCATTGCCGG
AGAAAAGTTCATCTCCGGCAAAGGACTACCACGAGCCACCGCCAGCGCCATTCATTGGCGCGGCGGAGCTAAAAAAATGG
GCCTTGTATAGGGCCTTAATTGCAGAGTTTGTAGCAACTCTTTTGTTACTTTACATTGGAATGTTAACCATAATGGGAAA
TGTGAGTGAAAGAGCAAAGAATGATGATCCATGTAGTGGTGTTGGGCTTCTTGGTATTGCTTGGGCCCTTGGTGGCATGG
TTTTCATTCTTGTATATTGTACTGCTGGCATTTCTGGTGAGTTTTCTCTTATTTGTTTCGATAGGGGTGCGTAAATAAAT
GAGTTGGATCAAATTTTGACGGGTTCATCATGTTGAGTGAAGTTAAGAGATGGACCCAATTAATTTTGGGAAAAGAACAC
TTGTGTCCCAAAAAAGGAAACTATGTACAAGTGATTACCCCTTATTTTCATACCCTCTGTTTTAAACTACTAATGTGCGT
ATACTGCTTGATACCATCAAAGTATATATATACTCTGATAGTATCAAAGAGGAAGCAACAGTGCATCAGTATCAGTGAAT
ATATATATATATATATATTCTGATTACATCAAGGAGGAACATGCAGTGTTTCAGTGAAAAGACTAGTCAATTACTACTTA
ATACCATCATAATATATATATACTCTGATGGTATCAAGGACGAAGAAACAATGGTTTAATGAATAGAAAAAGGGGGCAGT
CGGGTAAATATTTTGAGCCATGGGTCCAATCAAGATAAATATATTAGGTTGAATCCAATTTGAGTAAATATTTTACCTAA
TGGGTCCAATTTATATAGTTTTCCAATTAATTTAAACTTGGTCCGCTTGAGAGAGTGGCAAAAGGAATTCAAAAATTGTC
TTACCATATATACAAATTCCATATGTAAATCTTTAATTATTTTTTTATATCTCTTTATATATTTTAATTAAGAAAAAAAT
CAATAAATATATACTTACTTTCACCCTATATTATATTTAGGGATAAGGATCTGAAAAATACCCCAACTTTGGTCGAATTT
GTTGTTGCGATACTAAACTTTCATGAGGACCTATTACCTCCCTAGATTATTTAATACCGTATTTTAAACATATATATTTG
CCCACGTGGACATAAAAAATAATGCAAAATTATAAATAGTATTGTGTCCACGTGGGCACATACCTACCTTTAAAATACAC
TATTAAATAGTTCAGGGGGTAAAAAATACGGTATTGAATAGTCTAGGGAGGTAATAGGTCCTCATGAAAGTTTAGTATCG
CAACAGCAAATTCAATCAAAGTTGGAGTATTTTTCAGACTCTTATCCCTTATATTTATAACAAACCATATAAACGCAAAT
GTAATTAACTGATTTGATAAGGTGAGAATACATGTTAAACGTGTATATATACACAACTATATAAGTATATATCATGCATC
TATTGACCAGATATATAACTCTATAAGAATCAAACATGTATATATTACTACATTATTTGTACATATACTTTATGATATTT
TACTTTTTTGGGATTATTGTAGGTGGTCATATTAATCCAGCAGTGACCTTTGGGCTATTCCTTTCAAGGAAAATATCCCT
AATAAGAGGGCTATTGTACATTATAGTTCAATACTTGGGAGCCATTTGTGGTGCTGCTCTAGTGAAGGCCATTTATAAAT
CTAAGTACGAACATTACGGTGGTGGCGTTAACTTGATCGCGCCCGGCTATACTAAGGGCGTTGCATGGTCCGCGGAGATG
ATCGGAACTTTTGTTCTTGTTTACACGGTTTTATCAGCCACTGACTCTAAGAGGAATGCTAGAGACTCACATGTTCCTGT
AAGTATAATAGTATAACGTACCTTGAATAATCCTATGTTTTTTTATATTGTTAAATAGTTGACAAGATTTGGAACTATCT
AAATGAGAGATTCTCTGATTTAAATTTTCCAAGTATAAGATAGTCTATTTGGTCAAACTTCTAAAATGTATATGGTATAT
TATGATATTGTAGGTGTTAGCACCTCTACCAATTGGATTTGCTGTGTTTTTGGTCCACTTGGCTACAATCCCAATTACTG
GCACAGGGATCAACCCTGCTAGAAGTCTTGGAGCTGCGGTCATCTACAATAAAGAAATAGCATGGAAGGACCTTGTAAGA
ACAACACACACCCCCCCCCCCCTCCTCTTTTGATTTAGTAATAACAACGCAACGTATGATGTGTGAGTCAGACTTACATT
TTGAGCTCTAGAAGTGGATTCAAAATATAAGCTTTATGAGCTTCTACAATGATATCAAATTAATGCACAAGAATAACTAA
ATTCATCGTAAATTCAAAGTCACGCTTGAAAGTCCTACATCGGGAGTAAAGCGCTACTGAATAAGGTGATTTCATATCCA
GAGTTCGAATCCAATATTCTAATTAAGGACGAATGAATACTTAATACTCTACCATAATCCTTGTTGATTAATTGACTCTT
TAATATAGATACCAGACAATTTAGTTATGTATATATCTTAAATATTAAATACTTTTTATACATAAATATTACATCATATT
GCGAATATTTTTTATTTTTTATTATTTGATTTTGTTTTACAGGGGATTTTTTCTGGAGGACCTTTCACAGGAGCAATTAT
TGCAGCAATCTACCAACTAATATTGAGGGGATGCAAATGGAGATAAATGGCGCAACATATATTTGCTCTACAATAGGTGT
TGTGATTTATGAAGTTTAGTTTGTGGAAACAATGTTGATTTGTGTTGGTTTTGGTTGCATTAATCAGCTCAAAATTGAAT
CTTTTGCTAGCAATTCTTTATACTTTTATAACAGGTTAGCAGTATCAAATCGATGAATTGAGTTAATTTAGACGAATCAA
AATAGTTGAATCAATAAATAAATGAGTTGACCTGAAATGAACGAAGTCAAAATGGGTTAAATAATGTATCATAGCTTAAT
TCATTACACTCTACTAAATTTTAAGTTCTTAATTTTTCTATAATTTGTTTTTAATTACCTTATATTTTTTTTCCTTTATT
ATGATTTTATATCACACATTAAATAAAGAAAAAAATTAAAAATATTTTAATAATGTTTTCTTTCACATGTTCTATTCGAT
GAAAATTTAGATTAATCGAATTGGTGAATTTAAAGTACCTTACTAAATAGATAGGTCTCTAGTGTCCTTTTCATATTAAT
TCAACCACCAATTTTTTTAGTAGTATGCAATAATACTGATAAGGAATTTATCATTAATAATTTTCGGTGTTCCATTCCTT
CTTAATTCCCTTCTGGCTTCTACCATACTCAATTATTCTTACCATCCTTATGTATATGCTTTTAAATAGGCGGGCTAAAT
TGAATTTGAATAAATTATACTGAATTAAGTTAATAAATGAGTAGATCATTAATCACTCAAATATTATTTATGAGAATTGA
CTGAATTAAAATAAGCTATACAATAGAAAAAAAGTCTTTTTTATTTTTCTTGATATTTTTTGCTCTTCTGAGCCTTTTTT
TTTTTTTACTTTAGATAAAGAGATAAAAAAAAATTAGTGATAAAAGTTGTACATATGTATGTGATATAGAAAGAAGAAAA
GAGAAGCAGAACATGAGATAGGCGACGGAGAAATTTTCGATAAGAAATTACTTGACTTGATGGACGGAGGGAGAGCCCTC
CAACTCAAGCATGAAATCAGTGTTAAGTAGGTAAGAAGCGCACAAACAAAGAATATCATTATGCGGGGATGCAATTCGTT
AAGCTGGGGCAAAGAATGCTACCCGACCCTACCAGATTAGGAATATGAAGGCCTCTCCTTCGAAAGGAGACCGCGGAAAG
AAAAGTTCTACTATTGACTTGACTTTTTTTCTCATTTTATTTTAAGTGTGCCAAATAGAGAATGAACATAAAATTGATTG
ATTCTTCAAATCTTATCAAATTTTAATAATTTCATAAAAAAAAATTATAATTTATAAATAAAATAAATTTAAAAAGTTTT
TTCATATGTTAATTTGAGCTATATGTCAATTTAATTTTTGAATGAACTATATTGAATGAGTCAAAATATATTGAATTAAT
AATCAAATTGAGCAAAAAAGGAAAATGTATCGCTATACTATGATCACAATTCACAACTATCGTCATAGTCAATAAAGTTT
AATCCGTCCAAATTTTAATGAATTAAGTGAGTCATATTTTCCGCTTACTAATTTTATCACCCACCACTACCTATATTATT
TTAATTCCAACTTCCAACTAACAATAATTATTTTATTTTATTTTTAACAACAAAAATAAATTCAATACACGACGAATCAC
ACAATTTTCTCCCTATCCTCTTTGTTATCGCGTTGTTTGCATGTTGCCTATTTCGGTTATATCATATCCTATCCCCCGCG
GCGCATTATAGCAACACCGCCGTGAGAAAAAAAAATGAAGCATCCAGTTGCAGAAGCTAACGAGTTGAGTCCGTTCGGCT
CACTGAGTCAATCGGAGTTCTACTCTCACCACTCAGTAACTCACAACTCCGAATTCATTACAAATTCACGAGGCTTAAAG
CTTTTCACTCAATGGTGGTCCCCACTTCCTCCGGCGAAAATCATCGGCGTCGTTTGTGTCGTCCATGGATTCACCGGAGA
ATCGAGCTGGTTTGTTCAACTCACAGCTGTTCACATCGCGAAAAACGGATTTATCGTTTGTGCGATTGATCATCAAGGTC
ATGGATTCTCCGATGGATTAATTGCTCATATTCCTGATTTAAATCTCGTTGTTGATGACTGTATTAGTTTCTTCGATTCC
TTTAGGGATCTCCATGTTCCGCCGTCTCTGCCGTCGTTTCTCTATGCTGAATCCCTCGGCGGTGCTATCGCGCTTCTTAT
CACTCTCCGGGAAGGCGATTCTGCTCAACGCCGGCCGTTTGACGGCGTCGTTTTGAATGGAGGTATGTATGGGATTAGCA
ATAAGTTCAAACCGCCGTGGCCTTTGGAACATCTACTTGGTATCGCCGCCGTTTTGATTCCCACTTGGCCCGTGGTTCCC
ACTCGCGGCTCGTTGCCTTTGGTTGCATTCAAGGTATGTGATTAATCGAATGAAAATATTTGTTTCAATTTCAAGCGCTA
ATAATTGAGTTTTGTGGCGAATTTTTATAATTCAAGTTTTATATTTTAAGTTTTACGTTTTTATATTTAAGATTTTTATT
ATTAAACTCGTTATATTTTAATAATCATAGGTTTATGTTTAGTAAATTTTCATATATAAATTTATGCCTCATACAAAAAG
TACCAAGTTCAAATGAATTTGATATCAAAAGATAAAAGTATTGGATTCAAATAAATTTGGTATGAAAAAATAAAAAGTAC
TTAGTTTAAATAAGTTTGGTATCTAAGGATCCACCTCTGACTGAATTCTAAGTTTAATATTTACACATATTTAAATACAA
ATTATGAAAACAATCTCTTGCAGAAATGCAAGGTAAGGCTACCTATCTATTTCTTTTTCAAATCTCGAGCTTAGTAAAAA
ACTTTAGTACACCAAGCTACCTTTTCTTAAAATACAAAACTAGTCGAATTCGTATCCGAGCTTCTAGCTGCGCTACTGAA
TTGTCAATTTACCATTTGAGCATTTCTCTTTTGTTGCTTTTTAGTAAAGTTTTTTTTCTTTTTTCTGGTAATTCACGAAG
GAGGAGTGGAAGAAGAAACTAGCAATAGCAAGTCCAAAGAGACCACTTATAAAACCACGCCCCGCGACGGCGCGTGAGTT
AATGAGAGTATGCAGGGAGCTGCAAGGGAGATTTGAAGAAGTGAAAGTACCATTTCTGATCGTCCACGGCAGCGATGACA
ACATCTGCGATCCCGCCTGCGCGGAGGAGCTATATCGCCGATCGACAAGTAAGGACAAGACACTAAAGATATATCCAGGG
ATGTGGCACCAGCTGGTCGGAGAACCGGAGGAGAATGTGGAGAAAGTGTTCGGAGATGTCGTGGAGTGGCTTAAGACGAG
AGCCGAGGGTGCAACTGGCGACAAGACCACCGTGGACGGTGGCGCGTGAGGAAGTGGGAGTTGGTTGGGATATTCTAGTT
GGGGAGTGGTTAAATATGCCGGTAAAAGTTAGTTAAAGATTAGTAAACAGTGTGATCAATAAGTTAAAGGACCACAAAAA
TAAATTTGTACAAGCAGGCAATTTGTGTCAAAACTCTATTAGCCATGTGACTCTATTTAAACTTGTTTTATTGCAATATT
TGTTGATTTAGTTATTTGATATTAATTTTTTACTACTGACATATATAAATTTCTAACAAAAAATTATTGCTCTCAACTGA
GACAACTTTATTTTAAAATAGTTGGCTCTACTCATTCCCTTTTTAACACCTTTAGTCACCATCCTCTGGATCTTGAAGTC
ATGATCAAACCATTCTAATGGACCAAAGAGTAATTTTTTTTTAATTAAACAACACAAATAAACTTTTAAAAGTAGGTAGT
CCAGCTGCAGGATGTGTAGGTAAAAATAAAGGTTGAAGAAAATAAAGATATAATATTACCATTCACAAGTACTATTTGTT
TGTGCATTCAAAGTCTTGTTGCATAATTTTCTTCTCCTCAACTAGGACAGAGGGGAGAAAAACATCTCCAAATGAACTGA
AAATTGAGCAAGCCATAAATTTCATCTTTACTGGTCTAAACAAGAACCCCGTAATCGTTCTGCTGTGCAACATCCTCTCT
AGTTTCATGGGAGACCTGAGGAACCACGATATCCATTGAAGCATGAGGTTTATCTTCTGCTACTTCACTGGAGAGATGGC
CATCTTGTTCTCCAACTAAATGATGGAAGTGTGATTCATCAACTTCCTTAGCATCTTCACAGAAATCAATATCATCGACA
CTATGAGCCACATGAGATATCCGACCATGATCATCTTCACTTACTGTAATGCACAAATGAGGATTATCCATCTCATTGCC
GATGTGATATAGGTGAGAAGGATCAACATCAAAAGTTGTAGCAGGTATCCGATGTTGCATGGGTATCCCTGCGGCATAAT
ATTGCTCTACCTCTTCTTTACGCTTACGTTTGCCCATCCCCTTCCTTCTTACTCTCTCCTTTCCACGTACTTTCTTTCCG
ACTTCACTTTGTGAGTTCGATGCAACAACTACCGTACTTGCAATCTGATCCCTCAGGCATTCATAAGTAATATATCGGAT
TCTTGTGACAGATTGTAACTGTTGATCATCCAACCCATGAGTTGAAATGGTGTCCGCTATATGGGCAATCTCTCTCAGTG
CAGCATTCTGCAGTGACAAATAAACAGATTACAGTGAAAAATCAGAGGCATGACACAAAGTGAGAGAGGAGATGTTGGAT
AACTGAAAATTGAAAAAAATCCTGTTACATTTATCTGATAGTTTACCATTCTTTGAAACTCAGATGAGATAGGTACAGGC
CTCCCAACCAACTTCCTTGTAATTCTCATATACCACTGCATGTATTCACTTTCCTCAACATCTTCCTCTGCCTCCACAAT
ATAGAGATGCCGATTTGACCATTCATTAAGCTCTGATTCCATTTTTGTTGAGAGATCTACACCACCATCTACTCCTCGAC
TCTTCCTCTCCCACTTCTGTACCTCTTCGGGGACAGTCTGATGCATGCCAAATTGCCGTAGGCAACGATCTGGAAGGTGT
CTTTCTGCCTTGTCATAACATATCAACATGGTCTTTGATCTCCCCAGAATGAGGCTGCGCAATATATGTTCTGGTATGAC
GGTATGGCTAATGTTTGAGTAAGGACACCAGTCAACCTGGACATAGAATTGTTCCATTTTCTTAAGCTCTTTAAGAGATA
AATGATTCAAGTAACACAAGGAAGTTCTAGAAACTAACTCACATCAGATGGCTTCATAGAGTCCAATGATTTTCGGTAGA
ATGCCACATCACGGTTTGACGTTGGACTGCTTTGTTTACCTTTCCACCTAAGCACAAATGGGAAACACTCATGGATTGGA
TCATGATTAAGCTTTGGCCGACCAACATTGAGGTGGTAGTAACTCCAGCACTGCAAGAGAGTAAAAACTGCTCACAGCCA
GATTTAATATAAAGAGTTTCAGCGGTTATATTTTCAATTACTTGTCAAAGCATGACAGCCAAGTAAATTTTGTGTCCCCA
TGGAACCCTTCAAAGGCAAAAATTCCCAAGCCTCATCATACCTGTAATAATGTCAAACAGCCACTAATTGTGCTTTGGGA
CCTTAGGGAAGCATTGCCGAGTGCTCTGTACAAGAAGGATAATGCTGCAGCACCCCAAGCATACTTGCCAGCTTCATCAA
AATTTTCAAACAGAGGAAGGTACATGACAGGTACTTTATTGCCAGTTGTAGTTGAAAAGATGGTGCTACCGACCAGGTAA
AGAAGATAAGCACGTGTACAACGCGCAATATCCTCCATGGAAGCATCCTCCGGACACTGGGAGAAGGTCTCTTTCAACCA
ACTAAGCTTCACCATCCCACCACTGGTATATCCAGAGTCAGGTGCTTTTCCCAACAATTTGATACAGACTGCTTCACATG
AAGTGTATGTCACACCTATAACAGCCTCACCATCAACTGGTAGCCCAAGCAAGTACGCGACATCCTCAAGGGTAACAGTC
ATTTCCCCAACAATGAAATGGAATGTGTTTGTTTCTCTCCTCCATCTCTCAACTAGGGCAGATATGAGTGGGTTATCCAA
ACTGATTGCCGGTATCATTCTCAAATAGCCAAATCCAGCCATTTTAACCAACTCAACCTGTTTCTCTGTGAGCATCCACT
GATCGAGCTTTGATGTGTGCTCATGGCACCTAAGAGCACCACGCTCCTGTCAACAGTGAAAATAAGCCATTCAAGTTTTG
TCTAAATCACTGAGTTGCTATCAAGTGTCGATTTGGCAAAAAAAGGGAGGAAGTTTAGCTTAGTGAATACCTGCCCCTCC
CAAACAGCAGATGATACATGTTTATCTTGATCGTACAACACAATATCCTCAATTGGTCCAGGATTAGTTGCATAGTAGTC
CACCATTGCTGCTTATGACATATCTCTGAAACAAGAAAAACTTAACATTCTATTAAGAATATAATTGCGGAGTCATTTGA
AAAATACAATGCACCTTAACCGCATCACAAAGTTGCAAATAAAAGAAAAAAATTATAGCAACTCTATATTACAAAGTTAA
CTAATATTCTTTTGTTTACTAGATAACGTATCTCACATTATAGCAAGGAGTTATAAAACTCTATATTACAAAGTTAACTT
ATTCTTTTGTTTACAAGATACTGCCTGCTAGTATTTATGTTTTTGGGGAAGGTACCAAGAGAAGGAAATTCCAAATAACT
GTATGATTTAAAGGTAACTAGAAAGAAGACTGTCCAAATAACTTTAAGGTTACAACACCAAAAAACTACACCTCAACCAG
TTTTCTAGAAGGGAAAAGCACAACCAAAGCAACAAGGTTTGTGGGGCTTGAAGCAAAAAACGAGAAGTGAAGTGCATAAT
TCACAGAAATTTAAAAGCCAAACATACATGGATTTAGTAGTATAATAATCAAAATAACTAATTTTAGCAATAAATATACA
TCAATCTCAATATTAATCCAACTCCTCGAAGATGAGTGTCAAGAAACCACCACTTTTCTTCTGGATAACTTTGTGGCGTC
AAGGTTTGAACTTTGAAGCACAAAATTCTCTTAATCACAAGGTTTCACCCACATGAAATGATAACCCCTCACTTTGCATA
GCTTGATTGCTTTAAGCAACAAAACAATGGCTTTTATTACACTGGCCTCAACCCAAAACTAGATGCAGTCAGCTATGTGA
CTCCTCTATATCCATTCCACTCCATTTGGGTCTGTCTCATTTCATTACTTGATAATTCAACTTTTAGGAAAAACTAGGAT
GATTTAGGAATTCTCAGAACCACAAATCTATACTGCAATGCCAAACAATCACAGATAGGAATAAGAAGATTCATGCTAAA
CTCTACACATGATATAACAGCCTTGATACCCACTAGTTAGTGTCATCTTATGATACCTTTCTTCCATAGTTCCTTCGTAT
TCTATTCTTCGCTATCTCCACATGAATTTTCAAAAGTGTAAAAGTTACTTCATCTTATTTGCACATGAATGTCAAGTTTT
TACTTTTTTTTACTAGCATTTTCCTACCTTACCAAATCGTCTGGCCAGCTTGTGAGCACCTTGACTAATTCCAGCACTGG
TAGTCACCAAGGCATGAACAAATGGGTAGAATTCATATAGTATTTTCACCTCTGCTGGGGTTTAAACCTGATACCTCGTG
GTTCTCAATCCACTTCATTGACCAATAGGCAAACCCTTGGATGCAAAAACATTTCCTACATGATTCTCTAAGTGTGGGTT
CACTGGTTAATCTTTGAGTTACCGGTGCAAATTGTCAATGCAGAGTGCTAAGTTGTTTGCACTTAAACCAGACTCTGTTT
TCTATCAGAAGTCCAATACTAATACACACGATGATGCTATAACAGTCTCCTGATGATTAAATTTTCCATCCTTACTTACA
TATGTTTTAGCTGATATCACAACTTACCTAATTAGTAAAGTACATACCCAGCATTATTCTAATACAATGTACAAACTACT
AAAGTACTAGTGCTAGCCAGTGCCCTCAAATTAGAATGATATCTCTAAATCAATCAATCATCTACTGCAACAGGTTCTAA
GCAGTTAAGATCAACCTTATAAATCATCTTAGAACTATGATAATTACCTATCAGTCAATCAACTATTGTGGTAGTCTTTT
GCGATTCAGTTGCCACATTATTTTGGCCATTACAGTTCCTATTCTAGATGCTTTGTACTGCCTTCCGTAATTAATCGACC
TGTTTTCTCCACTGCTGTATTTCTTTCTTCATAATTAATATGATTTGCTGAACTTTAGCTGAGGATCTTTCTAAAACAAA
TTCTCTACCTCTACGAGATAAGAGTAAGGTATGCGTTCACTCCACCCTCCCCATAACCCACTTGTCGGATTACACTGGTA
TGTTGTTGTTTTTGTAATCAATCAACTATTACTCAGTCCCAAACTAGTTAGAGTTAATTATATATCAATCACTACATTAA
AAAAAATGATACTGTAGCATTATTTGGAAAATAAACTTCTCCCATATGATGAAAAAATTGTAAAAAAAGAACTTACAGAC
ACAGATTACCCAAATTAAATCTAATTACAGTGACTAAAATTCCTAAGTAAAAAACCCAAAAATCTTAACCGACAAAAAAA
TATAGATAAATATATATAGAGAGAAATGTACCAGCAAAAACAGCAAGTCAAGGAAATGGGCAATGGTATCAGACACCCAT
AGAGAGATAACATAAATGTGTATGTATTTGTGTGTGTATATATGGAGCGATTGAGATAGAGATGAATGGTGAACGGGGAA
GAGGATCGCCGGGGAAGAGATCGACGGAAGAACGACGGAGAGAAAAAACTGCGGTGGTCGGCGGTGGAGTTTTGGGAATC
GGCGGGGACAATTAGGGAGACTGGCGAATACGGTGTCGTAGGGTTTGCTTTAAGAATTTTTTAGGCTTATAGCAAATTGG
GAAATTTAACCAAGTGTCGATAAGGTTTTGTTTGGATGTACATAAACATTTGTTTGGAATAAAGGAAAAATGTAATAAAG
AAAAACTTTTTTCCAATAAAAAAATCATTAAATTTGAAAAAAATAAGAATGTGATTTGATTTTAATAAATGATGATTCAA
GAGAGTAGTTCATTTTTTTTTATATATAAATATTGGATTTTTCATTATTAAGATAAATATGTACAATTAAAATTGGACTT
TTAGATCGTTTGATTATGAACAAGTTATTCCAAAATTAATTATCTTCAGATAAGTTATTTTCACCATATATATGAGATAA
TTTATATTATAACTATAGTATAAGTTGTGGGATAATTTATTCCATCATTATGATATAAATGATGAGACAAATAATCTCAG
GACTACCTTATATCTCCAACCAAATATGAGATAAAATAATTCTACATTTATTTCGGAATTTATACCTTATACTTCATACC
AAACGACTTCTTACCGTATTTAATGCATTAGTAAGTTCCTTGCTATCGTTGCCTCGATAATAAAATTTAATAAATATAGG
ACATATTGAACTTATGACATAATGTCACATTATCTAATCCATTTTGATCTAGTTCAATTCAATCAAATACATCAATTTAT
TGTCTAAACTCATATCACATATCAATTCTTCTAATTCATCAATTAAACTAAACACCTCTCATTAAAAGTTAACAAGTTTT
ATCATCAGACCATAACCTTTAATGGTTGATCATTTATATCATCAATATTATAAGTTAAAATAGCATTTTTATTTATCAAA
TTTCACATCTCTCCATAATATCTATTAAGCTATTACTATCATTTAGGTGGTATTTGCCTAAAAAAATTGACAAACTTGTT
TTAAACCAAATTCCTTCTCTCTCTTTTTTTTGGTGCTTGTTAAAACAATTTTAAAAAATAAAAAATGCCTATTTTTACAT
AAAATACTTTTTTTTGTTCACATAGAATTTGCCTGTTCTATTTATTTTTTATTTATTAAAAAAAAAAACAAAACGGAAGA
GAGAACGTGACAAGTATAAAAAGCCCTCAAGTTTAGAGTCTCTTCATAGTCCAACTCTTCCATACCGAAAAAAAGCTTCC
AAAGTTTCGCTGCAGCGATTTCGAAACTCAGTTTCTACAGGTACTATTGAGTTCTTTTCCGATCAAAATATGCTGATTTC
AGCTTGAATTGATTAGATCGATTGTTTTGACTAATTTTAATATGTGATTCTTCTGAATTTGTAGTACATTTTTGTTTCTG
TTGAATAATTTGAGGTCTAAGTGAGATTCACAAGCAAATAATGAGTTATAGAAGGTTTTAGAGTTGGTTTGACTTGAATC
GTCAGTGTGAAAGTATTCGGAATTGTGATTAAAGCGGAATGTAGTTGATTCCAACTAGTTTGGAGTTGAGGTTTATCCGT
TTAGGTGATTGATTGACTTGCTTCTGGAAAAATTGCTTCGGTTTTAGAGCTGAGTGAATTGTTGATAAGGATATATTGTT
TTGATGGATCTGGTTTAAATTTGTTTACTCCGCTCTAGATATAATCAACTATTTGATTTCTACAAAATGATTTGAGATCT
ATGTGAGCTCTGCAAAATGATTTGAGATCTGTGTGAGCTCCGCAAACAATAATGAGTTAACGTTTTACATTTGGTTAACT
ATGAACAGCCAGTGTTAAATTATTCAGAATTGTGATTAAAGCAGAATGTAGTTGATGCTAACTAGTTTAAAGTTGTTGTT
TAGGTGATTGATTAATTGTTTCTGGAAAAATGGTTTTGTTATAGAGCTGATTGAATTGTTGATAAGGATATATTGTATTA
GATGGATCTGGTTTGAATTTGTTACTCTGCTTTAGATATAATCAACTATTTGTTTCTGCAAAATGCTTTGAGGTCTATGA
TGAGATTCACAAACAATAATGAGTTATAGAAGACTTTGCTGTCGGTTTGACCTTGGATCCCCAATGCAAAAGTATTCAGA
ATTGCGATTAAAGTGGAATGTTGTTGATTCTAACTAGTTTGAAGTTGAGGTTTAGGTGATTGATTAACTTGTTTCTGGAA
ATTTG
AAAGTATTCAGAATTGTGATTAAAGCGGAATGTAGTTGATTCTAACTAATTTAGAATTGAGCTTTAGGTGATTGATTGAT
TGTTTCTGGTAAATATGCTTCAGTTTTAGAGTTGATTGAATTATTGATATGGATATGTTGTTTTGATGTATCTGGTTTGA
ATTTGTTACTCCGATTAGACATAATCATCTATTTGTTTCTGCAAAATGATTTGACTCTATGTGAGATTCACAAACAAATA
ATGAGTTATAGAATGTTTTGCAGGTTGTTTTACTATGAATCACCAGTGTAAAGTATTCGGAATCGTGATTAAAGTGTAAT
GTAGTTGATTTTAATTAGTTTGGAGTTGTGGTTTAGGTGATTGATGGACTTGTTTCTGGAAAAAATGGTTCGGTTTTAGA
GCTGAATGAATTGTTAATAAGGATATATTGTATTTGATGGATCTGGTTTGATTATGTTACTCCGCTTTAGCTATAATCAA
CTATTTGTTTCTGCAAAATGATTTGAGGTCTACGTGAGATTAGCTAACAAATAATGAGTTATAGAAGGTTTTGCAGTTGG
TTTGACCTTGAATTGCCAGTGTAAAGTATTCGGAATTGTGATTAAAGCGTAATGTAGTTGATTTTAACTAGTTTGGAGTT
GAAGTTTAGGTGATTGGTTGACTTTTTTCTGGAAAAAATGGTTCGGTTTAGAGCTGATCTAATTGTTGATAAGTATATGT
TGTTTTGATGGATCTGGTTTGAATTTGTTACTCCGCTTTAGATATAATCAACTAGTGTATTTGGTTTCTGCAAAATGATT
TGAGATCTATGTGTGCTCCGCAAACAATAATGAGTATTGCATTTGGTTGACTATGAACTGTCAGTGTTAAATTATTCAGT
ATTGTGATTATAGCAGAAGGTAGGTGATTCTAACTAGTTTGGAGTTGTTGTTTAGGTGATTAATTGATTGTTTCCGGAAA
AATGGTTTGGTTTTAGAGCTGATTAAATTGTTGATAAGGATATATTGTATTTGATGGATCTGGTTTGAATTTGTTACTCT
GCTGCTTTAGATATAATCAACTCTATTGGTTTCTGCAAAACAATTTGGGGTCTGTGAGATTTTCTAACATTAATGAGTTA
TACAAGTTTTGCAGTTGGTTTGACCTTGAATCACCAGTGTAAAAATGTTTGTCATTGTGATTAAAGCAGAATGTAGTTAA
TTCTAACTAGTTTGGAGTTGAGGTTTAGGTGATTGATTGATTGTTTCTGGGAAAAAATGCTTCAGTTTTAGAGCTGTTTG
AATTGTTGATAATGATATATTGTATTGATGGATCTATTATTTCTATAGAGAGATCTAGGAAGAGGAACTTGTCTGGGATA
TCCTTTTTATGAGTTTGAGATTGGGAAGAAGTAGGGGATGGTTGACAATCTGGGGTTGAATTTGTTACTCCACTTTAGTG
ATACTCAACTATTTGTTTCTGCAAAATAATTTGAGGTCTATGTGAGATTCAAAAACAATAATGAGTGATAGAAGGTTTGT
AGTTGGTTGACCGTGACTGTTAAAATGTGATTAAAGTGGAATGGATCCAGAGGATTCATGTAGTTAATTGTAACTAATTT
GAAATTGACGTTTAGGTGATTGGTTAACTTGCTTCTGGCAAAATGCTTCAGCTTAGCTGATTGACTTGTTGATTATGATA
TCTTTGTGTTGATGGATCTATTATTTCTATAGAGCAATTCTAGGAAGAGTAACTTGTGCAGTTTGACTTGGACCAAAAGT
AGATGAAGGAGACCAAAGAAGAAAGGAAGGAAAAAAAAGTAGAAGAAATTTCTCACTTTTAACTAGAATTGTTGATTGAG
TAAAAGATTTTGTATTTTGGGAGGAGAATTGTTGGAGCATAGGTGTTTGATCCAGTCTTTCCTGATTAAATACCACTCTC
CTGTTTGCTGATTGAATTTATTGTAACCTGTTTCGTTGATCCACAAGAGAGGAATTAAATTTCATGGGCAGGGCTGATGT
TTAACTTAAATTTCCATTTAGTTAAAAGTTGAAGGAATAGCTTGCTTATTTACCATTGAGCCAAGAATATTTTTTTCTCC
ATCAGCTCAAAGCTAATAGTGAGGCGTCCATTACTTCAACAATCTACCAAGTTCTGAGCTCATAAGTATTTGACCTGGGA
TATTTTTCATTCTAGACCAGGCTATCGCAGTAGATTGGGATCTATAGTTAATAAACTATAGGATACCTGAAATTGCAATG
ACCACCAAAGCTATTACAAGGACATCCTGACATTTTGCTGCCATAGAATCAGTATCAAAATGTGGTAACATGTGAAGTAC
ATGTGTTCTCCCTGTCACACTAGCGATCCATCTCCGTTTAGCCTAAAATATTGGGTAGTTCGAAGTTCGGCCTATAAATT
TACAACCTGAACTACACACGAGAAAAAGATCCTAGTACAAATCTGGTCCTCAAATTGAACCATATTGTAAATGAATTACT
TGTGTTTTTCGTTTGACGTAATTCTTATTTTGGTCTTTCCAAAGGCGATAAGTTTTGCATAAAAGGTGTCATGGCTGTTC
ATTTTAGCATAGTTTCACAGCATGCTCACATTCTTCTGAATAATTGTTTGTTGTGCTTCTCAAATATTACCGATTTCTGT
AAGACACATACTTTCTTCTTTGTTATAGTTTTAAAAGTGTGTCAGACGAGAATGGAATCCAACAGAGGCAACCAAAATGG
AATTCAACAACTTTTAGGTGCAGAGCAAGAAGCTCAACACATTGTCAATGCTGCCAGGAGTGGTAATTGATTTCCCTTTT
TTATGCCTCCAGTTTTCTGATCTTTGAATTGGATTTCTGTTAGTTTCACTAATGCAACGATCAGGAAACTCCGGCAACAT
ACATGTACTATTTTCAAGTCATGGATCCATTGCTAGAATTTTCTCCTTCCAATAACTTTTATTTCCATTGCAGTTCAACT
TTTTCCTTCCTGTGTTAGTGTGCATGGTAGAATCCCGTAAGATCACATTTTGGTTAGTATCACTTGACATACACAAATTG
CATTTCTAATGTGGGCATTGAGAGTTTGTTTTCAGTCTGAACCAGCTCAGTTCCAATATAAGGGGGAAACTAGATGATTG
TCATCTCTGATGTGCACTGAATAAGTAAAATGTAATCTGGATGGTTCTTCCTAGTTCCTACCAATTCACCACTTTGCCTT
ACTGTTTTACGTAAACTTCCCTTTCTCAACACCGTACTTGTTATTTTGATCCAACTGCAACATAACCAATCAATATGCAT
TTTGGATATCACACGCAAAGAGTAATAACTACTGCAGCCAAAAGCTCATAACTTTATACCTGTTCTTCCCCATGTCTTAA
CTAATAATATGAGCTGTGTGGCTATTGTATTTCGCGGCACCGGGATTGAAATTGATCAGTTGTATAAGCAAGTTCTGAAT
CCTGACTTGGTTTCAAGTGCAGCAAAACAGGCTAGATTGAAACAGGCAAAGGATGAAGCTGAGAAGGAGATAGCTGAATT
TCGTGCATTCATGGAGGCTGAGTTCCAGAGAAAGCTTGAACAGGTAAATAAGAAACAAATAGTTTTGGGAAAGAAACCAA
TTTTCATGTGTCTGTATGACCATAACAACAGCAACTGCTCTTCAAACCCAAGCAATTTGAGATTGGCTATTTCTTCATAA
AATTGTCTAGTTTTACACTGGTTGTCAAACCTACCACAACCCTCCTCTTCATCTTGGCTTGGGACTTCAGACTGCCAGTG
TGAGAAAGCTTACACAGGCTGAGTTGCATTCATTTATATGAACTCAAATAACAACATACCTAGTGTGGTCCCACAAGTGG
GGTATGGGGAGGCTAGGGTATACGCAGAGCTTAACTGTATGTTTGTGGGGATTTATATGAACTTGAATATTTTTATTTAA
AAAATGAACATTTAAGACCAAATCTAGTGGCTGCATTCTTGATCAGGGCCCATATTGTGTGTGTGTGTTCTCCTATTAGA
CCTTTAGAACATGATTACGTTTTCTGCTCTAGTCTATTTCCCGACGGTGATCAGAATTCTTGGTCAGTCCATAAAGGATG
CTGACTAAAAGTATAATCGTCATTTATTTCTTATATCTACTTCCTTTTTCGCGTGTGTGTAGGGGTGTTAGGAAAGTAAT
CGGTTATTCAATTTACTTTACCCTTGATTAAGTATGCTTGTCAATATTTATATTGTCTACAGACTAGCGGTGATTCGGGT
GCTAATGTCAAACGTCTTGATCAAGAAACGTTTGCAAAGATCCAACACTTGAAAGCAGAATCTGAAAGCATCTCCAACGA
TGTTGTCCAGATGCTTCTGAGGCAGGTAACCACAGTAAAGAACTAAGATTCATGATTACCAGGGTCAAGTTTATGGTCAT
TTTCTGCTGATTCTTGATTCTCCCTAATTCTGGTTTTCCCGCTACACCAGTTTAATGGTTGTTCTCCATTTGTGTTGTAT
ATTTATTTATCACTATTGGTCATCTTGGCCCTAGTTGAATAAAAGTAATCATATACTGATGCTCTGTGAAGACAAATTTT
GGATATTAACTTACCCACACGATGTGTGTTTACGTTAAACAAATGAATGAAATACGTGTCATGCATAAAGTTTTCCTGAA
GTGATGTATTCTTACTTTGGAATAAATAATTGATTTAGTAATTTGCATTTGTTGTTTTTCCTTGGGCCGAGGATTTATCA
GAAACAGCCTCTGCACCTCCCAAGGTCTGCGTTATACTCTATCCTCTCCAGATCTCACTTATGGAATTTTACTGGGTATG
TTGTTCTTGTTGTTGCATTTATCTTCTTAAAATCTTTGACTCATTCTCCTTTGACTATTATACTGCTTTTAGTTGAAAAG
AGATCGGAAGTTACAAGTTTTTGTTAAAAGTAGATGGGTGAGTAATTTTTAGTTATTTAATACGTCAACCTACAATAAAT
AAAAACGACAAATAGTAGTGTGAAGAAAGCATTTTCTTTGTTTCTCACAGGTGTCAAATATCCGCACCATCCCAGCTAAT
ACATATTTGCGTTGTGTAACCCTAATTAAAGGGGCAAAATGCTTACGATCAGAAATTTTTTCCTTCGTATTTAAGACTTG
AACTCGAGATATCTCGACAAAGATGTAGGGATTTCTCATTACAACATTGATGGTATATAAAGCACTAATTGTCAAATTTC
AGCAGAGACAATACTTAGCGATTTTTTCCCCATTCGTCCTATCTTTGATGGATAAAGTGTTATATGGTGAAGTGACATGT
GTCTCATAGAATTAGTTGAGATGTGCAGAAGCTGGTCCAGACACCATAGTTATAAAAGAAAAAATAAAGAAAACACAATT
GTCAAAATTCTTGTTATTAGGTTATAGGGACATCAATTTGTAAAGTAGAAATTGTTGAAACACCCACCAATACCACACCC
AACATAATTATTGTTTTTTAAGCAAATCGATTTGGATGGATACAATTATTGCAAGACAAGATGTCAATTAAGAACCAAAT
TAATTAACAATTACTGAAATTTTAAAAACATTCTTCATGGGGTGTGAGAACAAAACTAGTCATAACAAATACTCCCTCC
GAATTTATGCGTCACCGGTAAAATTTGAAGAGTCAATCAGATCTTTTATATATTTTTATATCTTTTAAATATTTAAGTAA
TTAATTATCGTGATTTATAATATTTTATACAATTATTTAGTATGGTAAAAGAAATTTAAAAGAAACATGCATCCTTCAAT
AGTAAAATATGGGTCCCCCTTTTTTTTTTACAGGTTGACCTCCTGTCTGTATAGTCTTTTTTTGTTCAGAAGGAAAAAGG
AACACGTGTCGACCCCAAGGTCCTCTCTATTCCCGCTTATTATATTATATACTAGTGATGAAGAGCCCGTGCTAATAATT
AATTTAAAAGTTAATTTTTAATTGACGTTAAATAAATAGTTTTAAATTTTAAATTTGAATAAATTATATATATTTATATG
GTAGTAAATGGTCATGTTAACTCAAATGAATACATCACTATTAATAAAGCTTGAAGTTTAAAGAAAAATCCTTAAATGAC
CAAAATAACCCTTAAACTCAATTTTAATCACAAAAAGCATACATGTCCACGGTGTGGTGGCTGATTCATCAACTAATTTT
TTGTATGTTTTTTCAAAAATATTTTAGTTGCTAATTTGTTATAATTTATAAAAATCATTAACGTCATTTTCGAATAACTT
ATAGTATTGTTAACTTTCAATAATATATATTGTTTCATCTATTCAAATTCATGTGTCACCAATAAAATTTCAAGAGTCAA
CAAAAAATTTTCTAAAAAAAATATATTTTAATTATGATTTATAGTACTTTTAAATATAACATATAGTGTGTTTGTAGGCT
CTTATTAGATTGAAAAAATATTTTAAATTAGTAATTATTGTAATTAATAGTGTATATTACGTAATTTTCAAATTTGTAAT
AAATTTTTTTAAATATTGAGTCTAATAATTTATAGTATCTTAAATGTAATCTTTGAATACACATAAATTAAAAAAAGAAA
TAAGACAAATAAATTATAAATTGAATAATTGACATTTTCAAATATTAATTTACCACAAAATGAAAGTGAAGGAAGAAGTT
GTGAGGAAAAAATAAAGAGAAATTATTTGAAAAGGTGTCAAATAGACTGGAAAACGGGCCCATATGCATTGAATAGTTGG
CAGCCATTGAGTGGGTCATTAATACACGTGGCAGCGTGTGCATTTCACGCTTTTGGCTCCAAAAATCGCGTGTTTATTTA
TTTAAAGGTAGGATAGTTAAAGTGCCTATTTGTGCATTATGAAAGTTGGAGGTCAAAGTTAAAATTTGAAGCCAAGTATA
GGGGCCAATATATGTATTATGCCTAGTTTTAATGTTACGATTTCTAGGATTTGAGGACGGTAATTTTTTATCCTCATCGT
CTCCATTTACGTGACTCTAACAAAAAAAAAACCCACCTTTATCAATATTGAATGAGATAAAAAAATGTCCAATTCTAAAA
AAACAAAAACTTTTAAGATAACCAAAACTGTCAAATAAGTGCTCAACTTGTTGCCTCCTCCTCTCCCCTCCTCCTTTTTG
TCTTCTCTGCATAACTTTCTTCTTCCCTATATACTCCTCCCTTTGTGTGATACATACATATACATACAGAGTGTGAGGGA
AAAGAGATATACCCACCACAAACATATATAAATTGATCAAATTCCTTCCCCAAAATCACTTTTCAGATCAATTTTGAAGC
ATATCTGAGGTAAAAGGAGATTGAAAAAAACTGTCTTAACGCTTGTGTAGCTAAAATAACCTTATATGGGTTGAAGGTTG
AAGTTTCTCAGCTGTTTGTTTTGGGAAAAATCAACAGATGGGTATTGAGGATTTGGGAGAAATTAGGTGATTCCAAGAAA
GGGTCTTTTGAAATTTTGGAGCTTTTTTGAATTGGATTTGTTAAGAAATGGAGTCTAATGTTATATCAGATATGCGATTA
GAACCGAGCATTGATACAGATAAGCTAAGTTACGAGATTTTCTCTATTCTAGAAAGCAAATTCTTATTTGGTTACGATGA
TCAAAAGCTTTGGGTACCTAAAAATTTACCGTCTCCGGTTGAAGATAACAAAAACGACGGCGTTTTAACCACATCAGCGA
CGGAGAATATTCAGGCGATTAAGAATCAACGAGGAAAAATATGTATCCTCAGCATTGATGGTGGTGGAATGCGAAATATA
TTATCAGGTAAAGCTTTAGCGTATTTGGAACAAGCGTTAAAGGTTAAATCGGGGAATCCAGAAGCTAGAATCGCCGATTA
TTTCGACGTTGCTGTTGGTTCCGGCGTCGGAGGAATTTTCACGGCGATGTTATTTTCAACGAAGGATCAAAACCGTCCTG
TTTTCCAAGCTGAAGATACATGGAAGCTTTTAGAGGAACAAGGTAGAAGAATTTATCCTTCAAAAGGGTCAAGTTCTGCC
GGAAATGGTTTTCTCCGGCGAGTTTTCCGAGGTGGCGCAACCCGTTCAGATACTTCCGGTTTAGAGAAAGTGATGAAAGA
AGCATTTATGGATAAAAAAACCGGTCGAAGCCTTACGTTAAAGGATACTCTTAAACCGGTTTTAATCCCCTGTTATGACC
TTTCAAGTACGGCGCCGTTTTTGTTCTCCCGAGCTGATGCATTCGAATCGGAAAGCTTTGATTTCCGGTTATGGGAAGTT
TGCCGAGCTACATCAGCTGAACCGGGACTCTTCGAACCGGTTTGTATGAAATCCGTCGATGGAAAAACCGGGTGCGTGGC
GGTTGACGGCGGTTTAGCTATGAGCAACCCGACGGCCGCCGCGATTACTCACGTTCTTCATAACAAACAGGAATTTCCTT
TTGTTAGAGGTGTTGAGGACATTTTGGTCCTTTCACTTGGAACAGGGCAGCTTCTAGAAGGAAGCTTCCAATATGAACAT
GTCAAAAAGTGGAAGGCTAAGGACTGGGCTAAGCCAATGGCCCGAATCTCCGGCGACGGAGCCGCTGATATGGTTGATCA
CTCCGTCGCCATGGCGTTTGGGCAATGTCGGAGTAGTAACTACGTCCGCATTCAGGTAAATATACTTATCAGCACTCGAT
ATTTATACAACCGTTACAAAAATTAGTAGGCACAAATTAAAATAAACTATATATTACGCAGATTATAGAAGTTTATCTAA
ATCATCTAATATGTGACATAGTTAGGTAGATATATTGTTCGAATTTTAATTTAATAAAGTAAAGTTAGGTGATTTCTCAT
GTCTATCGGATGAATTTATAGTATAACGAGTAGGTTTTGGCTCATAAACTATATATGTGTTAAAAACAAACTAGATAAGT
ACAAACAATATGTTTGAAATCTAAAGAAATGAATGAACCATAGAGTTAGAAATTTCGAATTCAACAACATATTAAATTTC
ACAAGTGTAATTTGGGGAGCGTAAAATATATGCAAATCTTACCCTTATTTCGTAGAAGCAGAGAAACTACACGTTTAAGT
CTAATTTTTCATACGTTAATATTTTGAATTATTTCTGAGTCAACCTAATGTATACATACACTTTATGACTTTAATTCTTG
AATCTTTATACATAATTAGAAAAATCATAGTTGTCACTACCAACTAAGGGAATTTTTGTAATGAATGTGTCTCTACTAGA
AACAATGTTGTCATTGCCAAACAACTGGATAAAGGGGATAGACTGATATCTTGATTGAAAATAGGAAAATGTGAATGTTA
ATAAAGTAGATAATAGTAGTAGTAGTAATAATGATAAAAGATTGAATTTTTCCCACCTGGGAATATAATAAAGAGCAGTC
CTTTTCTGATGTCTAACTGGCAGAAGTGGATAATATCTGATGGTAGCCAGTTGCAGAATCATCAATGTGACACTCTCTGC
CAATTTAGTACATTAAATGTTCACAGCTGTGGTTTACCATATTTAGCTGGGCATGATGACCACTCATCATCATCTAACAG
TTCTTCTTTTAAAAATGTGGTGTTACCGTACCTCGATTAATCTCAAAGTTATTTGCTATTTTCACCATCATAGATATCAG
ACAACATTATTCATCAAAAACATGAAAAAATAATGGACAAAAATAATCTAGCAAAATTTAATTAGTCATATTTGACTCAT
ATATATTGACAATTTAAAGTATTTTTTTTAAGTATTTTCACGCTATTGATATATTTTTAAACTTGTAGTATGTGACTTAT
CTTATTTTCCGATGATTAATCCATTTATTAGTTTTTATGAATAGATACCTATAATTATCTTTTAGGTTATTTGATAGTGT
AAAAATTTACATTGTGGTCTATAGAAGGATAGACTTTAGACCCTTCGGGGTGGCCTAGTGATTTGGGCTTGGAACTTTCA
TGTTGGAGATCTTAAGTTCGAAACCCAGCGAAAGCAAGGGGTTGTAGGATAGACTTTAGAGTTTAAGAAATTTCTATATC
GCTCGAGTCACTTTTACCTGCTATAGTAATTGATATGCTTTATTATTACAAATCTCATATTTGAAGGAGCTTCTTCCACC
ATTTTCTTATCCTTGAGACTGTTGATTTATTGCTATTCAGCGTGGGTTTTTTACCATTTACAGATTACTTATTAAGGAAG
ACTTTAAAAGATAATGATTCTTACAAGTTAACTATATATAAATATAATAATATATATTGTGTAGTGGATGTAAAAAAGTA
CTCTTGGTTACTTTGTGAGGTAGGAGATTGACCAATGGGATATCCACTAGAGAATATTATATGCATAAAGGTATGATAAT
TGACTTGAAGACATATAATAATCTCTAGTGGAGGATGATTCAGAAGAATAATGGGATAACTTAAACAAATTCAAATATGG
AATATATGTTTTTTGTACTTTGCTAACCATTTGACTAAGGTTGTAGTGGGACGGATAGATTCTATTTATTTTAATTGGAA
TTTTAATTTTGAGCTTTGGTTGGGAAAAAATTCTGGTAGGGAACGCTTCTCCTTCAATGAGCCTTAATCGTCACAAATAA
GGATTTGTTGGACCTAAATACGAGTACCAGATGCCGCATGAAAAATAAAAAAGAGAAACCATAGCTTTTTGTTTACTAAG
TTTATATTAACATGCAAAGTAGAATAACTTGTCACCATACAAGTTTCTCTGTATGATTTCTTACTACAGTAGATGATTAA
TGCTCCCTCTAAACTTCAACAATTCCTCTATATTCCTTGAAATTTAACTTATAACTTGATGTCAGATTACTAATCTCACT
TCTTTATGAACATTTATTTGTTATCGTTTAGACAATTTAATAGTAAATAGTTTCTTTACGCAGTCGGTATATAAAAGTTA
AGCTCTTCATCTCAAATGCAGGCTAATGGATCGAGCTTCGGTCGTTGTGGGGTGAACATAGATGCTGATCCAAGTCCTAA
CAATGTGAAAAAGCTTGTGGGAATTGCAGATGAAATGCTGAAACAGAAAAATGTAGAATCCCTGCTATTTGGTGGTAGGA
AAATTGCAGAACAAAGCAATTTCCAGAAACTTGATTGGTTTGCTGGGGAACTTGTACAAGAGCATCAGAGGAGGAGTTGC
AGGATAGCTCCCACTGTTGCATTTAAGCAACATCTCACAAATCAAGAAAAATAAATGAAAAGATCAAAAAAGAAAGATTT
GGTAAGTTTTCTTTCTATCCCATCTTTCCCATTTTGTATGATTTGTCCACTGCCATCAACTTGTACTATATGAATTGTAG
TAAAATTTTATATAAATATACATATTTATATGAGTCGCTTCCATTTCGACAAAGAAGTACTGGCTGAAGGGTTTTGGTTT
AGCGATAAGGACGCAACACATGACGTGTACGCATACATCAAGCAGAGGCGACTTCAAGATTTTAAGTTTAGGTTATTGGA
TACAAGATAAGATTATTTATATCTATTAAGTGGGGTTCTACTGATCCCATAACATGTATTGTAGATCCGCTCCTTCTGAC
ATTGAGTTTGAACCCTACCGGACAAACCTTGATTTCAAGTTGGAAAAAGGGTAGAGGGGTGGGCTCATACTCCAATATAG
TGGATGTAGTGATTTTAAAATTCTAAATCCGCCTTTGTTTGTTTCCAAGCATGTTCAAATCCTCATGCCCCATAAATTCG
CCCTGGCCCCCTTTTTTAATCTTGTATTAAGATGCACTTTGCTGGCGAAGCGGTTAACTCTAATTTCAATCATCTCCATG
GTGATGGAAGTTCACCCAAGTTATGGTTCTACAATCTCCCAACTAGTCGTGCCTTCTCCGATTCGATCAGAGAGCTAATA
TGGGCCAAGCAATCATTTTGTTTGTTAATCTTGGTCAATTCAAGTTGATTTGAGGCTCTTTTGATCTTCAGACCGATCCC
TTGGATCTTCTTCAGCCACGAGAAGACTTGGTTTTGTCAGAGCGGATATAGGTTTGAACATACAAGTTTGACAGAAGTCA
ATAGTTTTGGTCCAAATCTTGTACGTGTTAAAAAATCACTTAACGTATACCAAAATTAAATTCCGAACCCAATCACTAAC
ACTTATGATTGTTATCCTAGAATCCAAAATCTATAAAGTTCAAAACCTAAATCCGTCTCTTTTGCATGTCTTATCTAAGT
TTGCTGATGATGTCAACTAGGACCCATAATGCTCATTATTGGAACATTATGATCATATGAACCAAAAACATTATTTTTTT
CTTAGCAATAATTGAAGTTTTGTGAACAGAAATCACAAGAAGGTTTAGGTGTTGTTTCTGTGCATCCGTGAGCTCAGTCT
TGTCATTTCCTTTTTGTTTTAAAACATCAAATCACTTGGTGGTGGGTGTAATAGTAGTTTATGAGAAGAGACTCTTCCAT
ATTATAGTCTACCGACACTTTTTGGTTCTTGGATTAAGATGACATTTTAATTAATCATCTTCTATTGATATTCAAACCCC
ACAATATTTTTGGTTTTTTGCTACGTGTCATATTCGTGTCGGATCCTTCAAAATGCATTACTTTTGAAGGTTTCATGGTA
AGGATTGCAACTTTCCGTAAATTTTTTCATTTGTTAGTCAATGATGGAACCTTGCATTTTAATAAAAAAAAAAATTAGGA
TCGTTGAATTGAATGATATTTCTGTTTAGGTATGCACATGTTGACAAATTTGAAGAATTCGTGGGGTAGGCGGGACTGAG
TGATTATTTTACAGTGAAACAAAAGAATTGGCAGGGGACCTTGTGGAATGGATTTAACTTAACATTGTAATTTTCATATA
ACATTAGTGTATTTTTGCATGTTTTAGCAGATTATCTATTTTAATTTTTGGTTTACTATTTACTATAGGCATTTACTTGT
CATCGGGGGTAGAGCTATAATATTAGGTAGCCTAGCAATTTTGCTTACTATATAAATATTAAGAAAATCATAAAATCTGT
ATAAATATTTAATTGTGAATTTTGTAACTAAAACGAGCTAAAAATTTGGTGACAAATTTAAAACCTATCATAAACTTCAA
TTGTGTATTGGGGGAGGAGGGTGTATAGTATAAAAGTTGCTGCATTGTTACTGTCCATAGTCGAGAAAGATTTGAAGAAA
AGGGACAGCTAGCTCTCCCTGTTTCATGAATCATGTTGTGGTTGACCATTAAAAAAAGTACCACCAAAAGATAATTTTGA
ACGGATAAATCTCTTTATTTTTAGTCCGATGTCTTTAATGGGTCCTATGCATCACAAATCTAAATTAATCGTGTCAGTAA
CATCAACAATCCAATGTAATTTCACCAGGTGGGATTTGGGTAAGGTAGTGTACCAGACCGTTGTTTCCAAAAGATCAGTT
CAATAACTTCTAACAAAGCAATTTTAAAAAGTATATAGGCCCAAAGCAGACACAGCAAATAATAATAAAATCATTACAAA
AAAAAAAAGAGAAAAGATTGGGAAGAGTTGATGTCGGTCGATGGTGTGAAAACACTTCCTGATGTCGAATTCCAAAAACC
TGCGGGAGGTTCCCCACTCGAAGAACGTAGAGGGAAAGAATGGGGGAGACAAGGGAGAATGATTTAGGGAATTAATGGTA
AAATAAAAAGTTTAATACTATATTTTTAGCGGGTTGGGTTAAATGGGGTGGGTCATTAAATGATTTAAATAGATATATAT
TTGGTTCTTAAAATTTTGGTTAAAAATTAAAATTCCATGTCAACAAATTTTAATGAAAAAAATAATTAAATAGATTGATT
GACTTTCTTTACAAAGAAGTCATAGTTGAATGACTTCTGACTTGAAAATGAAAGTTGAGTGATTTTCTATGAAAAGAATT
AATAATTGAGTGACCATCAAAATTATTAACCCCACAATATTATGATAACCAAAGCAAATAACAACATGTATTAATAGAAG
AAAAGAACTGTTTGAAAAAGCACCTTATTTTACTCTGGCTGTGTCTCTCATGGTGTCACTTTTACTTTTAGAGTTGAAAG
TTACATTTGAATATATATTAATATCAGAATTTCATCTACTTATTTCTCTGTTCTTTTTACGTTGATTGTTTATTTTTGTT
TGTAGGTCCTACCTATCGTCCTTTCATGTTTACACTTTTTTCTTCTCATCTCCAACTTAACAATAACAATAATATATTTG
ATATAATCCCACAAAGTGGATCGAAAGAGGGTAGAATATACGCAAATTTTACTCCTACCTCAGAGGTAGAGAGGTTCCCA
ATAGACCCTTGGCTCAATAAAAATAGTCTAATGAAAGAAGTGACGGAAGTATAAGAAACAACAACTAATAACAAATAGTA
ATTGAATAAAATAATACATTAATCGAAGTACAAAGAATTAACACACAGTAACAGAAATCGAAGGACAATGCATCTCCAAC
TTAACAAAAGATATTATCCAAATTTTGGCTAATATAAGATGGAATTTAAAAGAGTAAATAGCACAAAAACTTGCAATGAG
AAGACAAATTCTCTTGGTATCTGTGTACATGTGGGAGATAGTAAATACCCGAATAATACGTTAAGATGCCCATAAATTGA
TCCGAACACTATCATAATAAAAAAGAATCTTGGATTGAACATCATCTTATTAAAAAAGAAACTTGTCAACCTATTTATGA
TTTAGACACAATTATTAAAGTAGGGCCAATAAAGTAAGAAAACTATTTGGCAGATAGTGATGTGCAAACCCTTTAATCCT
ACTTGTAATGTTTATAGTACCTTGCCTACAGAGTTTTGAATTATTTCTGATGAAATTCAACAGGGAAGAAAGAATGGGTC
AAAAGAATAGTTATCATCTTAAAAAGAAGAGAAAGCAGGCTATTATGTTTAAGAGGAAATTATACTGATGCTGGTTTGTA
TCAAATTATTGGTGAGCTATGTTGCTCAGACTTTTCGAAAATATTGTTAGGTGTGTCGAATCTTTCAAAAATAATGCTTT
TTTACATGATTCGATTCAATTGTAATAATATTTTTACAGAGTCCGAACAACATAGTTGGTGGATGGCTTTATTTATACTA
GTTGAAATCATAGTTTAAAGCACCTTGCACCCACCCTAACTCACCTTACCTCCACCTATTGTTCAAATACTCATTTTTCA
GAAAAATATTTTCTTTTTGTCAAAACAATATTCTTCATTCCATGCACACTAATAATTTCAGTCAATGATATGCCTAAATT
TTGCATCTCACATGTTTTACAAACCAACCCTTTACTATATTCACCTGATATATATACTTCAGCATATTTACAAGGGGCAG
ATTTAGTGCAATCATTATGGATTCACGACTTCACATGAGCTTAATAACTTTTGTCCAAATTATAATGTATTAGAATATTT
TGCTCGAAATTCAATATGTTGATCCAGCTATTATTATATACTCCCTCCGTTTCAAAAAGAATGACATCCTTTCCTTTTTA
GTTTGTTTCAAAAAGAATGACCTCTTTCCTTTTTTGGTAACATTTTACTTTCTGTTTTCCACGTGGCATGTTTAAAACCA
CAAGATTAAAGGACAATTTTGTACACTTGACATAACTTTAATTTAAGACCACAAGATTCAAAAGTCTTCTTTATTTTCTT
AAACTCCGTGTCAAGTCAAACTAGATCACTCTTTTTGAAACGGAGGGAGTATTATTTTAAAATTATTATAGAAATTCATA
AACTCAAAAACTTGAATTTGCCCCTAACTATTTTTATCTCCTCTTCATGCAGGAAAGTTGCTTTCAAAATTAGGGTTGGT
GTAAAAATAAATAAAAAAGTAAAGATGATAAAATAGTAAGTAACCTTTACTTTTTGGAAGAGTTAAATGGGAAAGCTAGT
GGGTTCCTTTGGGAAATTTTCATGGATTGAAGTGAAAAGGACACTCAATTGTTTATAATGAGAAGAAAAAAAAAGGGAGA
AAACAAGAAGGGATTTGATGAATCTTGGTGGGAACTTTTTGCCTGCCATAGGACAAGCATTGTGGTGATTGCCTTTTTGA
TAAATATGTATTCGTATAGAGTGTATATCGAATCAAGTAATGTATCTATGAAATCTAAATATTCAATGCGTAATCATGAT
TGAGAGATAAATGTGTGTATGTATACACATGTTCTGTATTTTTTATTTGGTGTAAATGTTCAGTGTGGATACATTTGTAT
CGTGACATTTCTCTCCTTTTGTTATAATTAAGTACGGATAGGGATCGTTGGGTCCAATTATAGTTATGTGGAGATTATAT
ATAATTCAAACATTGTTTAGTCTTTAATTTTTGCCCTTCTCGCATATTTAAAGAAAAATTGTGAGTTAAAAGTACACTTA
ACTATGATTTAAATTTAGCAAGGTAGAAGTTTAGATTCGACATAAGTTGTGTTTTAGAGGCATACATTTAGAGACCTTCT
GTTTGTCCCACAAAAGCTTTGTAAGAATAAGGTACGCCTCTTAAGGCATAATTTTGTGGGTACTGAAATTGAACTTGTCT
CTATTAACAAAAGTTATGTAAGAACTAGGTTATGTCTTACAAGGCATAGTATGTGGATTATGAACTTTTTAAGGTATAAC
GTTCTAAAATTGAATTTATGTCCCTATCGGTGTAAGTTAGGTGAGAACTAAGTACAATTTGTGTTATATTATGATATGAC
ATTCGTGCTTTGAAAGAAAGAATACGCAAACCAATAAGATGGTTTTCTGGGCCGCATAGTTGAATTCAGCCCAACGTTAT
AGCACATAGGTCCGGCCCAATTAGAATTTATAAAGCAATGTCTAAAATTTTATAAGACTCTAGACCTTGTAGATTGAACC
ATTTGAACAGCCAAAAATAGTTATGAATATAACAAGTCAAGAACTTGCAATAAAACACAAACAATAGAGGAATTTTAGTA
GTTCAGTTGGTTGGCTATCCAACTTTTCACCTTGTTGATTAAAAATGAAAACAAGAAAACACAACAGTATCACAAATTCA
AGTGTCAACTAAAAAACACTTTCATAGAGCTTATTCTAAACTGTAAGCAGGGAACAGAGTCGAAGTGCTTATTATGGGTT
TGGAAGAATAAATCAACTTTGTCCCAAACTTTATATTTGTGTTAATCATATCATTTAATATGTGGTCCAGAATCCATAAA
CTAAAAATCTCGACTCCACCTCTGATTGTAAGAGATCCGATCATGATAGAAAAAAACCAAAATAGTCCATATTCTTTGAA
CTTAAGATCAAAATGATCATCTCTCTTGCTTGGAGCATTAATAGTCGTCATTTTCTGACAAATTGGTACACTTGCCACTT
TTTCATCAAAGAATGTGAACTATTAGTGTTTCATGTGAAAGAAATACGATCATTTTGAGCCTCCGTCCAAAGATAATGGA
CTATGTCCGGCTTTTTCTCTTTATCATGTAGTCAAATAGAAAGGATAACATCACTGAAAACTACAACAAACCCTCCAAGA
CAGAGTGCAATCTCATAGGGGGATTAGGGCCAACCTTTAGAGATAGTTCATGAAGCTCCTTGTCTATACATCCAAGTTCC
CCATCCAGCTGCTTAAATGTCTCCTCCATTCTACGTGTGAGTGCTTGTCGCCTTTGCCGTAAACTTTCCATGATAAATAC
TTCATCTATATGCAGTAAACGATTTTCAAGCCAGCCTATTTCAATGCCACTTAACTTTAGGTCCCAGATATGTTGCCTAG
CAACATTGAACTGATCCTTTGACAAGTTCACTATCGTAAGATTATTGAGAAAGTAGACTAACTCTGCCAATATTTCCAAA
TACACCGACTGAAGTATGCTACTTGCAACCCTGAAGTTCACGAGTGAATCAGGGTACCGCGAGACAACCCTACTGAGTAT
TGGTAAAGTTCGTCGTGCTACTTGATAGCCTCCCCAAGGAACTTGCTCGTCACCACGACCAGGTCCTTCGTAGGGAATCT
GACTCGGGTTTGTAGAGATAGACATCACTTGGAAGGAAGTTGGATGCTCCAATACAGAAGAAGTCCGTCTAGAGTGATCT
TCTGAGGCATTTGGGTGACTGGGAGTAATAGTCTCTTCTTGCTCTTCAAGACATTCCCCGAAATCAACAAGGACAAGCTT
TAGCTTTCTTAAAATGACAAATTCAGATAAAGGAGCATAAATAAACTAGTTACAGCCAGGCTTTTATTCAATAATGGAAC
AGCAGCCTTGTAAAACTATCCAGATTGGTGAATCGTGACTCGTGCATATGGACAGACCAAAATATTACAACTTAGAGTTA
ATATTCTTCATGGTATAGTCATTTTATGATATACACCCTTCTTATGTATTATAGTTTGAGTGGAGATGAAGTTTAACAAT
GTGAAGAGAACTTATGGATCTTATGGGTTTCAACAAACGGTATGTATAATATACCAAAAGTACTCTTTGAATCTTGAACT
TTTACATGTCATGCCATTCCTATAAGTGAATGTCATCAATGGTGGAATTGCAAACTCAATAGATATAGAGAAGTGGTAGT
CTTTTTCTAAACTGACTAAAAAGGAAAGTAAAACACATAAATTGAAATGGAGGAAGTAACTATTTACCTTGTAGCGTCGA
TCTGAACCAATCACTGCCCAAATCCAAAGCTATAGTATCGAGACTAGTGTTTATAGAGTCTGGAAAGTCAAAATCCTCGA
ATAGCTCATACAAGTCCTCATCTCTAGTTTGGATGCTTACAGTGTCATTTGGAATAGATCCCTCATTATTCTCCCTCGCA
ACTGCTGTATGCAATTGCAGTCCATTGTCCTCTACAGGGGAAAAACAATGGACATTATTATGCGATCCAGTTGTCTGCTG
CCTGATCTCCAAATCTGTCATAGTAGATTGAGCACAATCGAGTACTGCTTCCGAGTCTTGCATGTACTGATCCTCCTCGA
GCATAAGATTTGTTGTCTGTTGACCCTGAGATAAAGATATCTGGTCCAGATCATTTGTTCTGCATATCAAAATAGTAAAT
TAATGTATTGCAATTCTTTCTGCGAAAGATTTGTATATATATAGTTAGGAACTCATCGGTCCATTACCTTCTCACATGAG
AGGAGTCCTCACCCTCATGTTGCATTCGAGATATCATGCCAACTCCACGGCCATGGTTTCCACCTTCAAAATACTTGCTC
AAGCTCATAATAAATTGACTTGATCTGTAACATTCAACCAAAAACATATTCATGTAAAAATATGAGTGAAGTTCTCATTG
CAGACTTCATTTTAGTTCAAAAGTCATACTTATTATAACATGGCTTGTGGTAAACAGAAAAGAGACTTCGGGTGGCAAAG
GCATGAGAAGCAACGGCAAGAGCACCTTCCACGCTTTGTCTTGAAAATGTTGATGCTCCAATAGAACAACGTTGATAAGA
TAAACGTCTAATCCCAACATGTAGTTTGCCAGTTTCATCCCTTGAAGCAAAATCAAAGGAAATAAATCAAATGAGGTATG
AAAAGATAAAAATTCTCCAAGATACATAATTGCAGGAGATGTAGCTCAACAGTAAGGCCAAAAGCATGCCATAGGAAAAG
TACCTTAAGAACACAACTAAATCCCCGGCAAGCAATTTCTTACTAGTAACGAATGTACTCCAGCCATTTGTGAGCGAATG
CCTCCGTGGTTGGCCTACTCAGTGTAGTTAAGATTAAAAAAAAACGGAGAGAAAAAGAATAGAACATCAAGATATAGATA
TAGCTCATTCACCTAATTTTAGTGTTCTTCTTGGTATAAAAATCAAAGAATAGAAACTTCTTAGTCTAAAAAGTACAACA
ACGGTCGTCTTCATTTTTGACAATGAGCCATAAACTCAAAATCCTACCATAGCAGGTATAATTTTAGTTTCATTCTTTGT
CATTTGTCAAGTTGAATAACAAAACAATAATTCATTTGGTCGATATTCAATCTTAACATAGGAGAGGAGGGATTGCCTTG
GTATGCATGTTTAAAGCGCCATTCATTTCCTTGAAGATCCGTTGCTATCAGTTCTTGGCTTGGTTTTTCTTGTCGCATGT
CCTGATCATTGAAGAAACCAATCCCAAAAATCAAAATCCAGTCAACCAAATACCTTAAATATTTACACATAAAAGAAATA
CAATAGTAACTCTGCCACAATCCCAGGCAAGTTGGGGACGGCTATATGAATTCACACACACAACAACAACATACCCAGTG
TAGTCCCCCCACTTTCTGGGGTCTGGGGAGGGTAGAGTGTATGTAGACCTTACCCCTACCTCAGAGGTAGAGAGGTTGTT
TCCGCTAGACCCTCAACTCAAGGAAAAAATTATCCGAATCAGAATTCATACACGCAAAAAAAAAAAAAGGAAGGAAAAAT
TTGAGAAACAGATACAATTAATTAGTGCATTACCAAGGGAGGAAAGCATTTGACAGCATCTTTCAGGGGAACAAACAGTC
CCCAATTGCTTTTTATATCAGATTGAGTTAAACACTTGCAAAACGACTGAAACTGGGGCCTTGGAGTGTCTAGAGGACTA
AAATCCGGAGCTGTTGGCTCATTTTGCTGCAAGGAGTGGTAGTCTTGGCTGTAAACAAGAGTGTTATCCTGGAAAATCTT
CAAAAATAAAGTAAATTGAGTTCTTACATCTTGATTTGGCAATAATCTGATCTCCGCATAAACCTCTTCCGTCTCATGTT
CAACCTACCAAAAAACAACTATTGCAGACAAATGGCTCCGCGAATCTTGCTTTAATCAAATATTGCTTCAGAATAAGATG
GTATAATACATAAACAAACACTCAAACTTTGAGATTGCACATCTAGACACCTCAACTTGGTGTCAACTGAAAACTAAACA
CTCCAACTCGCCCCCAACTCGTGGACACTTGACGCTAACGCATCACATAAATTTTGTAAGTGTCTAGATGATCATTTTGT
GAGTTGGAGTATTCAACTGACATAAATCACAATGGAGAGAGTTGAGGTGTCTAGATGTGCATACTCAAAGTTGGAGTACT
TACTTGCTAGTTGAGTCCAAGTTTGAGTCCAAGTTTGAGTGCATGTTAATGTATTATGCCTAATAAGATTAGTACGTCGA
AAATGGATGCTATGTAGTAATTAGGATCCATTAACCTTAGATAATTCGGGTGCCTTAGTTTCGCTTGAGTTTTATGAGAT
TTGCATAAACCCAAACACTAAAGTTGATTCCAACAATTGGGCTCATTGCTCTAACCATACTTCTTCGTCAAATAAAGAAT
AGGCTTTGTTGGTGGGCATAGTTGGACCATGGAGGATCCATATGCAGGGATAAAATCACATATGGAGTTCACAAATTTAT
CAAACAGCTAGTGAATATGGGTCACTTGCCTCATTGTGAATCTTATATCATAGAGGGACCTACACCTATAAGAGGAATTT
CTAATGCAGGACTACCTGTTGGTACTGAAATCACATGGTCTATGATCTACTAAAAGAACAATTTAGCTAGCCCATGAGGC
TAACTCGCGCACATTGTGATAAGCATTAACTGTGAGATTTAATTGTCAACAACAAGAAGCTCGTAAACATTGGAACTAGC
ACTAAACAGAGGATCTAATTGTCTAATAATATTCATCAACAACAACAAATAACTACTACTGAAACAACAACTAATACAAG
CAAGTTGGGGTCACATTATGAATCCTCATACATCATATTGCTTCATTTAAGCTCTAATTGCTTAGCATAGAATGATTTGC
ACTTCAAGATCTTTTCTTGGGTGTTATCATTTCTTCCCACTGGACCTTTTGTATTGTGAATATATAGGGTCCAAATACCA
ACTTTATGTAAGAATTTCCCAAAGAAAATTAAATGACACTAACATGGAGGAGATTGTGTATCCTAATCAATCCCAAGAGT
AATAGGCAAAAGTCCTTAAGATCCATCAATCTAACTACACCAACTCCCACAAAAAAGATAAAAACTATCTCAAAAACATT
TGAAATGATCAATTATCACGCATACCAGAAGGCGAATATGTAGAACACGACAAAGCATCTTTGGGGGTAAGTTGGACAAT
TGTAGTCTTTCAATCAGTTCCTGGTTGGATGATTGCTCCAGCTGGCCAAAACCAAAAATTCATTAGGAAGAAAAAAGCAC
AGGCTTAGTAGCCTAATTTACTGAGTTCAACTGCACTCGTACTCTTTAACTCAGAGCATAAACATACAACAACATACCCA
GTGAAATCCCACATGGAGCATAAAGCCATAAACATAGAACCCATAATTTCAAAAACTATCAAAAAAATCCCTAAAATTGA
TAACCTGCTCCACATGAAGTCTTGGAAAGTAGTATACTCTCTCCCCAGCCTTTGGAACATCCAACGATGAACCAGAACAG
ACCTTCCATATTTCCCTACGCAGACCATCATCACCTGACAAATCACCCACCCAAAAAACAAAACAATTTATAAATCAACA
ACAACAACATATCCGGTGTAATCCCGCAAGTGGGATCTGTGGAGGGTACACAGCCTTGCCCCTATAAAGGTAGAGAGGTT
GTTTCCAACGATCAAGTGAAGCATATCAAAATCAGTACGAAAGGAAAATACAGTAATAGTAAAGAAATCATATAGAAAAA
AACAAAAAACAGTAGCAACCACAGATAGTACATAAACAACAATCTATAAATCAAGAGTGAAAAATGTCCTTTTTTTGTAT
AAAAACAAAAAAAGTTAGAATCTTGAACCTTCAAATGACATATGATTTGGGTATTTCTGCTGTGAAAACCACGGTTGATC
AACCATAATCAAAGCACAAAAAAAGTATACAACTTGCTAAAGTGAACCACAAAAGACAATCTTTTTTAGGTTAATATCTA
TCAAAATCACAAATTCACAATCACAATTTTGGTAGGTACAGTTAAGATAAAAGGAACTGACGTCAAAATAAGTATTTATT
AATTCAACCAGCAATGATGCTTCTTCATTTATTCTTCACCCCCAACCCCCACCCCCCCTCTTTTAAATTTGTCCATTTTT
CTCCACTAACGCGGCTTCACTCTTGTGTGTAGCAGTGTGTGGAAAAATGAGTAACGCGGCCACACAAATATGCAAAAGAA
AGTCTGAATTGGATACTCGCATGCGGGGGTGTACGGTACACTATTGATAACTTTGCTTTAGCAATTTCCGTTCCGATTTA
TTTGTGTGATTTTAATTTTGTAAAATTTTAAAAAATAATGAGAACTTATAAATATTTATGATCTTAAACTAAAAAACATT
TTAAATGAAAATGGGACGATTAGTACTTCGTGGGAGAGAAACACAATCATCTTTAAGGAAGAAGTGCACAAATAGGAATG
TCATTGTTTAACTAATACTCACTTTTTAAGGCTGGGCATAAATATCAGAAAACAGAAAAATCGAACTAATTCGATTTTTT
AGATCGGCGTCTTGTTTTATTTTTTCAAAAGTTCGGTTTTTTGGTTTGGTATTTGGTGCTCGGGTCTCAAAAGTTCGGTA
TATCAAAGAATCAAATTTTTATTTTTTAAAAATTAAAATAAATTTTATATATATATATAAAGCATTCTCTTACCTAAAAA
TTCAACTAACAATTAAATCATTCATGAACAAATCAAAGTAGCAACAAATGTACAATTCAACAGTTAACTTCAAATGTTAA
TTTTCAAGAGAAACTCAAACATATTTCTACCAATGTACATTATGTAAAGGAACTTGACTTCGTACTTGTTTTTCTCGAGA
AGTAATTGGAGGTACACTGTTCTTGATTAGAGCCGTCAAAACGGGCTTAGTCCATGGGGCCCGCCCAACCCAACCCGTTA
TTGGGATAGGATTGGGATAGAATTTTTCAATCTCATTTAAAATTAGGGTTTATAAGCCCGATCCATATAAGCTCTTGCCC
TTGAGGTTTGATCAGGGTCGGGGTCGGTCCATGGGTCAAAATTTTTATTCAAGGGTAACCCAAGGCTGGCTCTATGCTTT
CAAAAATAAGGCCTTTGCCTTAGGCCCCCAAATTTCGGGGGGCCCAAATTTTTGTTAAGAATAAATTATGTGTTAAATTT
TTTATAGAAAAATTAATTATTTATGATAAAAAGTATAATTTTTTTTAAAATAAATTATTTTATCCACTTTAACATCTTTT
GTACTTTGTTAAATATAAGAATTAACAGTGAAATGTGTTAACAAAGTGAATTACAAATTCTTTTTTATTTCTTTTTAAAT
TTTAGTTTCAAGCATTACTCTAAGCATATTCTGACATTGAGGGTGCAATACCAAAAATTCCCCATTAAATACTTAGGGTG
CCCTCTAACCACAGGGAAGAAAAAAATTGAGTATTATTCTGACATTGTGAACAACATCATTGGTAAGATCAGGGGTTGGC
ATACTAAACTAATTTCAATGGGAGGTAGAGCTATCCTCATTAAACACGTGCTCCTGGCACTACCTGTCCATCTTTTGATT
GTTGTTAATCCACCGAAAGGTACGTTGGATCTTATAGAAAAATTTGTGGCTAGATTCCTCTGGTCAGGGTAGGAAAATGC
TGGAAGATACCATTGGGCATCATGGAAAAGTCTATGCTATCCTTATATTGAAGGAGGAGCTAACTTTAGAAGCATCACCG
ATTCTAGCAAAGCTTTTAGAGCTAAACAGTGGTGGAATATCAGAACTTCCAAATCCCTTTGGAGCTCTTTTATGTTAGCC
AAATATGAAATTGGGATATCCTCACTTTCAAGCCTACTAATGAGATCAAGGACAAACTCTACTCCATAGGTTTTACGTTA
GATGAAAACAAGAAGACAGGGTCATCTGGAAACTATCCAACTCAGGGCAATTCTCCTCTACGTCTACTTGGGATAACTTA
AGGCAAAAAAAAGAAGTCAACAACTTCTATGGCAAACTTTGGAGAAAAGAAATTCCTTTTAAAATGGCTTTTCTAGTGTG
GAGAGCCGTTAATAATAAGCTCTCAACTGATGACCGAGTGGCACGGATGGGCATTACCCTTGAACCCAAATGTTACTGCT
GCACTACTTCTCATGCTAGAATTGATTTAGAAGATGTGCAACACTTCTTTTGTGAAGGTGACTTCGCAAAGAGTATCTGG
AGATACTTTGCTGGTCCGTTGGGCATAGGAATCAATGAAAATAATCTCAAAATGATTCTCCTTAGCTGGTGGAATTACAC
ATCCATTAATCCTATCTCCGACTACATCGTTAAAATTCTCCCTCAAGTTATTTGTTGGGAACTTTGGAAATCAAGATGTT
GTAATAAGTTTGAAGGAACTAGACCCTCTAGATACAGAACCAACTCTAATATTGTAACTTCATTTTGCAGGTGACCCAGA
AACAATTCAATAAAATAAATATTGGGGGAACCTGGAGGAGCATATGCAAAGCTAGTGAAGCAAATATCCAACAAATGACT
AGCATACCGATAACATGGATCAAACCCCCTCCACTACGAGTAAAATTAAACAGTGATGGTAGTTGCTTTAACGGTCAAAG
TGGAGGTGGGGGAATAATAAGAGACCAAAAGGGAGACTTCATCTTTGCCTACTCCATCCCCTTGGGCAATGGTACGAGCA
ACACGGCGGAAGCAGAAGCATTACTTTATGGTCTTCAATGGTGCGCTAGCAAAGGCATAGAGATGGCTATTGGAGAAACA
GACTCCTTACTTTTATCCAAAACTGTAAAAAGAGAGTGGAAACCCCTTTGGAAAATCAGCAACCAGGTACAGGAGATTCA
AAAGATGATTGAGGACCATAAATTTAGTATCGTCCACTGTTTTAGAGAGGCTAACAAGCCAGCTGATGCATTAGCCTCGC
TAAGTCACAAAATTGAGGAAATCAAGGTCTTCACCCTCTTCTCTAATCTCCTCAGCAACATTCGAGGGCTAATCAATATG
GACAAATGGAGTCTCCCATCCTTTAAACAGATTAAAATTAAACCTTCTCATTTTGTGTATGATCCACCTTGAATTGTGTA
TAATTTCCTTATTTTGTTAGCCCTAAAGCTCAAGTCTCTTCTCAATGATCATGTACAAAGTTTGGAATGCCAAACTCAAA
ATTGTAACTTTTTGCACATCAATGATCAAATGAGACATTAAATTTTTTTTTTTAAAAAAAAGCATATTAAAATGAGGTAT
ACCAAGTCATCAACTTTTTGAGTCAAATTCTATGATTCTAAACTTCTAACTCTTATCTTTATTTAATATTTATCAACTTA
TTACTTATATCATTATGTTAACAATGCATATAATAATTGTCTCACTTAAAGGATGTTTTTCAATGTTGTGTTGATAAAAT
CTTACCTAAAACTAGTAACTCAAAAAACAATATTAAGTACTAATAATTTTCATCTTAATAGTGTAATTTATTTTTTTTGA
ATAAATACGTATATGAAGTATATTTATATTTTAGGCCGCGAATTGAAATTTCGCTTTAGGCCTCCAATTACATTGAACCG
CCCCTGGGGTAACCTACAATAATCTCTATAGTATATAATNNNNNNNNNNNNNNNNNNNNNNNNNNNNNNNNNNNNNNNNN
NNNNNNNNNNNNNNNNNNNNNNNNNNNNNNNNNNNNNNNNNNNNNNNNNNNNNNNNNNNNNNNNNNNNNNNNNNNNNNNN
NNNNNNNNNNNNNNNNNNNNNNNNNNNNNNNNNNNNNNNNNNNNNNNNNNNNNNNNNNNNNNNNNNNNNNNNNNNNNNNN
NNNNNNNNNNNNNNNNNNNNNNNNNNNNNNNNNNNNNNNNNNNNNNNNNNNNNNNNNNNNNNNNNNNNNNNNNNNNNNNN
NNNNNNNNNNNNNNNNNNNNNNNNNNNNNNNNNNNNNNNNNNNNNNNNNNNNNNNNNNNNNNNNNNNNNNNNNNNNNNNN
NNNNNNNNNNNNNNNNNNNNNNNNNNNNNNNNNNNNNNNNNNNNNNNNNNNNNNNNNNNNNNNNNNNNNNNNNNNNNNNN
NNNNNNNNNNNNNNNNNNNNNNNNNNNNNNNNNNNNNNNNNNNNNNNNNNNNNNNNNNNNNNNNNNNNNNNNNNNNNNNN
NNNNNNNNNNNNNNNNNNNNNNNNNNNNNNNNNNNNNNNNNNNNNNNNNNNNNNNNNNNNNNNNNNNNNNNNNNNNNNNN
NNNNNNNNNNNNNNNNNNNNNNNNNNNNNNNNNNNNNNNNNNNNNNNNNNNNNNNNNNNNNNNNNNNNNNNNNNNNNNNN
NNNNNNNNNNNNNNNNNNNNNNNNNNNNNNNNNNNNNNNNNNNNNNNNNNNNNNNNNNNNNNNNNNNNNNNNNNNNNNNN
NNNNNNNNNNNNNNNNNNNNNNNNNNNNNNNNNNNNNNNNNNNNNNNNNNNNNNNNNNNNNNNNNNNNNNNNNNNNNNNN
NNNNNNNNNNNNNNNNCAAATTTGAAACCTTATATCATAAAGAATAAATTTCAGTCATTAATTTGTCAATATAATAATAA
ACTTAACATTCTTTTAATTTATTCAAATATGTTTATGCTCAGGCATGCATGACTGAAATACATACTAAAGTTGATTAAAG
TTTTAGTCATATACTGCATAAATAATATATATACATATTCTTTCACCTTAAAATTATCTAATATTAAATATTTGTATAAA
AAAACATAAATAAGTATTACTTAAATGAAACGATGTAAACAGAAATCCCATAAAATTTTAACTCATTTTTAAGCCCCCAT
CCAATAATATAGTGGACTACGTTGGGCCTTTTCTACTTATGGTGCAGTCAAATAGAAAGGAATTGAAAACTACAACAGGT
TCTTCAAGACAGGGTGCAATCTGATAGGGGAATTTGGGCCAACTTTTAGAGACCATAATTCTAAGTGTAACTGTTTTTTC
GTAGACATTAACTTGCATCATGTAATTTTGAACCATCTTTTTTCCCGGAAAGTCCATGGTCCTAGATTGAACTAAGGCAC
ATTCTTTCTTTATTTAAGGTCTGATTCGGGTTCAACATTTGTCGGTCCATATAAAATATCAGGTCGGATATGACCCTATC
ATTCCTTAACATTTCTATGCCCAGTATGTTTAAGCCCAATTAAAATTTCGACGATCTGATCTAACTCTCTCATTTGACAC
CTTTTCTTTTCTTTAAGCTTCTACCACATTACAGTCCTCTGGAGGGACTTCCTTTTCAGCATGACCAGTTCCTTCATCCC
TAATCTAATCTTTTTAAATAGAATATACATAAATTAAAGTATATTTTTTATTTTTTTCATATTTAATTGGTCAAAATATT
TAGAATATATTTTCTCTAAGAAAACAACTTACTTAAAAATGAGAAATATCACTTCCTCGATAAAAGTATGGAAGACAAAT
TCATAAATAACGACCCACGTTATTAATTGTCTTTTCTCCGTCCTACGACACACCACCCTTCCACTTGTAACGTTTGCCCA
GATTAGTTTATAAAATACTTTTTAGAATAATATTTTCTATTTACTTAACAAATACAATAAAGAAAAAAGAAATTTATTTA
TTTATCGGTTTTTTTTTAAGAATATATTTTTTTCCGTACCAATCACAGTATAAGTAGTAGGAACACTGCTGCTCTTCAAA
GCCATTAATCAGTTTGCAAATAATATAGTAGGCAATTTTTAATGAAAAAAACAAATAAATAAATACAAGAAACGTCACAT
GTTATCCATAATATCAGCTCTTCCTATTAGTGATATTATGAGCTTTATTTTTAGGTCCGTATAACTTTAAAATGTGTTAC
TAAAATGTAAGACTTATTTTCTTATATGATTAGAAATTTCTCATGCGATATAATATACATATATGTGATTTGTTTCGATC
GAGTATTGCATGCATATACCTATTTAAATTATGTGAAATTTGTTGCATGTAGAGTAACTTTGAAATAATACATAAGTATA
ATCCAATTCACTAGTAGTATTGTTGAAAAGAAATTAACAAATAATATTGACCGCATTACACCCAAACTTGTACGACTTTA
AGTGTATCATTATATATAATCTAAAATTTACTTAATTACATAGATAACGATCTCACATGTGTTATTATTTGAGTATAATT
CAATTTACTAGTTATATTGTTGAAAAGAAACTAACAGTAATATATATTGATCGCATTACACTCAAACTTATACGTCTTTA
AATGTATCATTTTATATAATCTAAGATTTACTTTATACATAAATAACGATCTCACGTGTGTTAATATTTGTTATCAATAT
GATTTACTTTGGATGTTTTTGGAGATCTATTGAACTATATGTGAGATAAGGAGGGGGAGGGGGGTCAAAAGATATAACTT
GGAGTCCTTTCTTGTTTATTGACTAACCCGATTAATTCAGATTCAATTACACAAAATAACTTTAAAAGAAAAAATATTTT
CTATCAAAGTTTTTTTATTTTCAAAACTCGAACCCGAGGTCAAGATCTCATCCATGTCCCACCACACATCCTTTGGTGAT
AAATTATTGTTATCAAACTAGGAAATAATAAAGAGGGAGGTCATGCAAGCAAGTTGGATATTTTTAGAATCTTTTTAAGT
ACTTGTTTCTTTTTCAGAACCTACAAAATACATACACAGAAAATATATCTTTAGAATCTTTTCATATATATATATATATA
TATTATTCTTCTAAAACCTTCAGAACACAGATCAGTGGAAAAATCATTTATATCTTAATTATGTTCAGAAGAAAGAAAAA
CTACCATAAATTCAAGCATTCAACTTATATAAATAATTGAACTGAAGTACTACATAGAAAGTTCAGGTATATTAATATTG
TGCAACTAGAAAACTATTCTAAAACGAAAAATTGCTCAATTTTGTCCTTTGTTACACTAGTGAATACGTAGTTACATAGA
TAGATAGAAGGTGGTCAGTTGATTATCCTTCATCGTAAAGTTATATTAGGTATATATAGAAAATAACACTATATATATAT
ATATAAAAAGGGGCAATTCGATGCACGAACATTTCATGTTTATGATGGGTCCAGGGAATGATCGTACCTAGGAGAGGGTG
TATCATTATATGCACAGGTTCAATTAAACTCATAATTTTCAACGTCGAAGCTAGTATAAATTTATATGTACAAATTTACT
AAAATTGCAATATAGTATACATGAACACATAATTTTAAAATTTTAATGAATTTAATAATAATTAAGAATCTTAAAAGGTT
GAATTCATATAATTTAAATCCTAGATCCACATTTGTTCACACTTAAAGAGGTGTGATGTGGATAACCGACCCTAATATAT
ACAAATGTTAGTAGATACTTCTACGACTCAAGAGCCAAGACAAGATCATCATAGTCGAATGAGTCGATGTCAACTATAAA
GATTTGTACAAAAGTTTTGATGTCGCCCGGTTGGGGCGAATAGCCCAGCGACTCTTAAACATGTGTCGTGGCTCATAACC
TCTATATATCAAGTCTTGATCGCCTCTTGATAATATTTCTTTAACTTTGTCATTAATTCACATACTTGTCACTTACAAAT
AAGTAATATTGTATCAAGTTGAAATTAGGCATTTTACCTTTCATTATACATTACACCAAAATTTAACCAAAGGTAAAATG
TCTAATTTCAAATAATACAAAAGCAAATTGACTTTTTTACAAAATTAAGAATATTTTACTTATGTAAAAGGAATATTATA
CAAAAATAAAGGTAATGTTGAGTCAGAAAAAAAAATGTACAAAAACAGCACTAAGGTGGCAATCAAGAAAAAGGGGCTGT
CCATTTTACTGTTAAAGAATAAAGTTAAACAGTAAATTATTCATCAGAAATTGAGGTAATAATAAAGTGAAAAAGTGAAA
AAAAGAAGAAATAAAAAGGACACTACTTTTTACAGATTAAAGATTATGAATATTTTTTTCCCTTAAAAAAGAAAAAGTAA
AAGAGAGTTTTAGTGGCCACTATTATCCACTTTTTTCTTTTTATTATTTTTTTTATTGTCTTTTTCTTTTCAGATTCAGA
CAATAAGCTGGCAATTCAGAAGAATGTTTTGTGGATAGGAGTTTGGTTAGAGGTAAAAGAACCTTTGTAGGTTTTGGTTG
GTGAAAACTTTTAGCTTGTTACTAGTTGAGTTTAACTTTTATGAATTTTTAAAATCAAAATAACTTTATATTATTTAATA
ATTTAATTGAAAAGATAATCACAAATAAGTGAATAGTGAGTTTTTTTTAACAATGTTGTTCAAGTTAACTTGAGCTTACC
TCAACTAATTTCCTCGAGTAGTAATCAGCTTCTGAAAAGATGGAATTAGTTATGAAAATCACCATTAACATGTCGCTAAA
GTAATTCATTAGGGAGATAATTTTTTTATTTAACGATTAAAGTTATCCGTTGCAAATTTTTTATTATTTTTGTACTGAAC
ATATGTTGGTTAAAATCTGTTTACTAAAACTTGAACAAATAAAAATAATAGCTAGAATTTATTATTTTTAAGATCTGAAC
ATTAGATCTCATGATTCTTCTCTAACTTTATTAATCACTAAGCCACATCGTTAAAATAATTAGTTATTCCAAATATAATG
TTACTAGTTGTGTTTTGGTAAGGTTGGGGTTTGGATTTTGGGGGGGGGGGGGGTGACCGATATGTTGGTTAGGAAAAGCT
GATTTCTATTCTTTTTCTTTTCTTAATTCCAAGAAGGAATATGGAGTATATATTTTTATATGCATGCTTTTACTTTTCTT
CAATTTTTGACCATGTTATGTTCCCTAGTAAGTAGTAACCAACTAGAGTAAGAGATGGCCATAGAACATAGGTATTGTAA
AAAGCCAAGTGAAAAAAAAAAGTGAAAATTTTCCCTTTCTCCAACACATTATAATATAATATACAATGGCATGGTCAGAA
TTTTTAACGATATGATTCAAAATTTTAATAAGTAAACATTCATCGAAGTTAAAGTGATTCAATATTCATTATAAATACAT
GTAAAAGTAATTTTGACTTTGTATGTATAATGTATTTCAGTGAGAAATGTACGACTGATATGACTAATTCAAATTCACAT
TGAATATAACTCATTAAAAGGAAAAACTCACTCTATCATGATTTTCTCTATTTCAAAAGCTTCGATTGAAAGTTCCAATC
AAGAATAAAAGGATGCTATCTATCTCGCCACATCTCTAGATAATTATGATTATAACCCTTTCTATAAGACAAGCTAGAAC
AAAATAGAGCATTAAATACCTAATATTAACCGATACAATTATAGGTAAAACATTACAAGGTAACTCGCGAGGCATCAACA
AAATGTTATCGTTTATTCCAAAAACAAAAGCCTCTTATTAGAATTATGGGAGCGGGGACAATTAATAACACAGGCTCTAT
AAAGTCAGAATCGAATCAACAAAATTAACATATTTTAAGAAGTTATTGAGTTGTGAAAGTGCATGCACATAACATAAAGT
AAAGTTGTAAATCACATATTGTACAAATTATTCTTGGATAGTAACTGACCTAGCTAAGCTCTGACCCTAAAAGAATCCCA
TAGTTCGTAGTTCGTACCAACTTGAAAGCATGCATGGTTTATATTTAAATATTTGTACATAAAAATATTTTTATGTGATA
GTATTTGACTGAATACGAAATTCAAGAAATAAAAGAGACTTTCAAATTTTGTAGACTAAAAATGAAATGTCACGACGAAA
ATTTTCGTTAACGTCTAAATCTAAGTATAGTAGTGGCTATTGTAAATTTTTTGAAACTTTTAGCGTTAAAACATGTCATA
TCCCTATTTTTGTAGTTGTAAGAACTCTCATCGAATAAATTTGTAAGAGTAAATCTTCTTTCCAAATTTAAAATCATTTC
AAAATGAATTAACAAAAAAAATAATGTCACGCAAATTAGAACAAAGGATCAATATTAACAACTTTTTTTTAGAAAAATCT
AAATAGGTGTATCATAAATTCAATCTACTTCTATTATTTTAACTTCAACTTAAAAGAGAGGATTTAAAGTTTAAGAAATT
AAACTTGTTTGAGAAGTATTTCAAAGAAAAAAAAACATTTTTCTCTCATAAAACTAAAAACTCTCTTTTCTTTTCAAAGT
AAAATTCATGTGCAAATTCAATGATCATAATACATTTTTCAATTTCAACATCAAATATTTCTTTAATAAAAATTTGTCTT
TTTTTTCTGTTTTTGTTTCTTGTGTTAAGAGGTCAGAATCCAACATGTGACCCTACAATAATTTTCTACAAATAGAAGTA
ATCATCATTTTCTAAGACAAATTTGTGCAAACAAAAGAATGTCCTTCCAAACACTGTAAAATGTATAAAAGACAGGCCAG
AATANNNNNNNNNNNNNNNNNNNNNNNNNNNNNNNNNNNNNNNNNNNNNNNNNNNNNNNNNNNNNNNNNNNNNNNNNNNN
NNNNNNNNNNNNNNNNNNNNNNNNNNNNNNNNNNNNNNNNNNNNNNNNNNNNNNNNNNNNNNNNNNNNNNNNNNNNNNNN
NNNNNNNNNNNNNNNNNNNNNNNNNNNNNNNNNNNNNNNNNNNNNNNNNNNNNNNNNNNNNNNNCTTCTTCATTATGTCC
GGTATATTTGTTTCGCTTTTGAATTTTTATTTTTCATACTTTATTTTATTATGTTTTATTTGAGTAGAAGGTCTATGAAA
TGCATTAATCTTTACCTTCACTAGCTGTAACTTGTAAGGTTACCTATCTACCCGAATTGTAAAATTATACTTAGTATATT
GTTAGCGGAGATAGCTCAAGAGTGAAAGTTGTAAAACCTTTGTTTTAGGCCCCCAAATTCTTAAGCCTCAAGATTTTCAT
AGTAAATTTTATGATTTTATTTATTGCATATTGTTTTTAAAAAGGTACAAAATCTATATAAAAAGGAAGAAAAAATAAAC
TATTTTTAATAGAAATATTTTAGAACTTTGAATTAAACTATTCAAATCTTCATAATAATAAATAATGTTTTTATAATAAT
ATCCGAAGTATTATATTGAAAACACACTTTAGATATTATTAAGACGTTTTGGTTGTTGTTACATACATGATCTTATTATT
ATTATTATTATTATTATAATAATAATAATAATAATAATAATAATAGGAAAAAAAACATAGAAATTCAAGAAAATTGTCTA
GTAAAAAATACTTATATTATTTGTTATTAATGAAGCAATACTTAATATTATATATTCAAAACTTATAGTTTGGATGCCTC
ATGGGAATAGGTAGAAAAATACAGACTTCAACAATATTCATGTTTATATACTTCAAATTTAATTTCAAAACATTAAATTC
AAACAAAGAAAAAATAACAAATCCAAATGCATATTCATGTTTGTTTTTTGTTATTGTATCACGTGAATATGAGTCTCTCC
CATGAGTCACACAAATGGCCCTAATTACAGATCCCTATACCAAAAAATACCTCTCAATTAACAAGAACTAAAGCCCTAAA
ACAAAAAAATTATCACAAATAATTTAAATTAAATAAAAATATATTAATAACAACGATACGACCTTCTAATAAATGTAATT
TCACTTATTTTAATTTACCACTTTGTGTAATAATTGTGTAAATATTTATATATTATAAGTTCATACAACTATAAACTCAT
TGCAAAAAGATAAAAGGTTTTTTTTTATTTTCCTTTGTTTGCAAAAGATCCTAAAAACTACAATAAAGAGTAAGAATACA
TTTTATAAAAAGTATAATTCTCTAGGTGACAGAAACAAAAACAGGTAGCATAGATTTGTGGTTATTTAAACTTGAAGTTG
TGTTTTGACATGCATTTTACTTAGTAAGAAATGAATTATTATGAAAGAAAGTGTAAATTTATTCGGAAGAAAATTTTCAA
AATCTGGTAAAATTTAATGTATAAACACATATATAAAGATAAATTATAAAAATCTGATTCAAAATCTATGGTGAAATATG
CTTAACTTAAATACTAGCTTAGCACTAACATTAATCCATCTACTAATATCAAAGTTTCTTGTAGAATAATAACCACAAGA
AAATCCAAACATTAAAATTTAATCAAAGTAAAATCAAACATTCACTAAACATTACATATAGCAAATTTTAAAAAAGTTAC
AAACTTATTTTTTTAAAATATAATTAAAAGCACATATATAGGAAGCAAATTAAGAAGCCCTAGACATATAATCAATTATC
ATGATGTAAATTTAGAAAGTAGACAGGATGAATTAATTTTAAAAAATACTTACCTGTTTCAACTGAGAATGAAGAATTCT
TCAACAATCACCATAACCTAGTTTAGATCTCAACATAAACAAATTAAATTAATAGAAAGAAAGAAAAAAAGAGGTAACTT
TATATCACAAGATGGTTACATATATCAACATCATATACACGATATCGGAATATGCTTGGCTCCTCATACGCCATTCAACA
AGGCCCATCGATATATTACGGTGAGCTTTGCAAATGGCATACAGGGAGCCAGGCATATACGTGTACACGACGTGTATCAA
TACATATACACACATACTCATATGCATATATATAATTATTAGCTCTTTAAATTCATAATCTCTACATGATCATATATATA
TATTTTCAAGAATCAAGAAGATGAAGAAATATGAATTTAGAAGAGGAGAATAATGGTTTATCTAGTGAAAATAAAAATTA
AATGAGAAATATAAATAGATGATCAAATTAGGGTCCTAATCATATGGATCTTCAAACCCCGTAATTTTTTTTAACAAAAA
AAAACTATTATTGTGTATACAACCATAAAACCAAGTAGATTCACTTTCTCATTTTTGTGTATCTAGTAAAAAAAATAAAA
TGTATTAATAACCCTTTTCAAAAGGCACAAAACAAGCATAGCCTTAAGAAATTAAAAATCACAAGAAATAAGAAGAGATA
TTTCATCTCTTGTGTTTTTTTTCTCTTTTATGTTCTTTGAGAGAGATAGAAGGAACTTTTGTAAGCTTGTTCTTCACCTA
GTAGATATATAGAGACATATAAAGAGGGGAAAATGGCCAAGTTCCTTTTGGTGGGGGTGGGGGTGGGGGGAGGGTTTAAA
TTTCATTTATTTATATAATAATGACATCAAAAATATTTATATAGTCAAATCATTTTTAAAAATAGTTAAACAATATACTC
ATATCGTTTCAATTTAATTGGTAGTGTTTGACCAGATACTGAGTTTAAGAAAAAACATTAAATTTGTGATTTAAAATAAG
TCATAGACTTCTCGGTGACCAAAAATCATCTTATTGAAGGAAATAATTTTTTTTATCAAACTAAAAAGGGAAATATGTTA
TTTTATTGAATAAGTTACACTTGTTATCATAATTTAAATCTCATTTATATAATAATATAGTCAAAAATATTTATACAGTC
AAATCACTTTAAAGAATAGATTCGTACAGTTTCAATTTATTTGGTAATATTTGACCAGATACTGAGTTTAAAAATAAATA
AATTAAACTTATGGTTCAAAATAAGCTGTACACTTTTGTGTATGTAAAAATCATTTTTTTAAGAATTATGATTCTTTTCA
AACAAATTAAACAAAAAAAAAGTATGTCACTCAATTAGTTACACTTGTAATGACATGTTAAACAACACTAATAATTTTAA
AACGTTTATATTGATAATTTATATGACTTAAATCCGTACAAGAATGGTTCTATGTTTTTCATCCCAAATCAATTCCCTAA
GGTCTCTCTGAGTTGTGTTATAAGGTAAATCTAAGATTTAAAGTTATGAAATCGTACAATAATCTAAACTTGATATACAA
ATAAATAAATAAATATATATATATATATATATTTTTTTTTGTATATCAAGTTTTATACACTAACAATAAATTATAAAAAT
TTCTAATTATCTAAATTAACTAATTATAACATGTTGTTATTCTGATCATATTACCATATAATAAGTCGATTAATTATCTT
ATTTTCAAAATTATAAATTACATATATTCAAAAGAATTACTTTAATATTCCTTGTGTATCGAATAATGATCGTATTATTT
TTTATACTAACAATGTATATAACATAAACTCAGAAAATATCTTTCTTTCTTTCTTTCTCTCTCTTTCACTTTCCTTTTTT
CTGGTCTCAAAGCAATGGTTGCTTTTCTACTCTGAAACTACTTTGTCTGCATGTGTTTGGAGCAATATGGATTCCTCTCA
ACTTTCCTAATTTCTTTTTTCCTCCTTTCTTTAAATAAACAATAAAGTTAAAAACAGAAAAAAATGAAAAAAAAATAAGA
ACATTACCCATAATTTATCTTCTCGGTTTTATTCTGGCCCCCCTACTCCTATCACTTCATTCTTTTTATCTTCTGTTCTC
TTTTGTATTTTATCAGTTTTACAACTAATCTAACCATTTATCAATATACTTTTGTATACCCTAATTCTTGATATATTAAC
AGTTCAAATTATATACATCGTTAATTTAAAATTTTATATATCATTAGATCATCTACACTTGATATATATAGGTAGTAATT
TGTATTATTTTAATATCATAAATCACACATTTTAATACAACTTGTTTATAGATATCTTTTGAATAATTTTATAGTATTTT
AAAAAAAATAAAAATGGGGCGAATAGATTATATTTTAATTCATGATATATAAGAATCGGTCATAAATTTTAAATTCTAGA
TTTGTTTATGTATTGATGACACATAAATTAAAGTCTTGTATAAAAAAAAGTAGGAAGGAGAGATGAGTTGGCCTTTAGCA
ATCAGCTTAATCAAATGTTTTGAATTTGAATATATAGTAGGTATATATAGAGTTACTTTTGGTAACAATTAAGCGCTTTA
TCCCTCCTGTAAAGTGGGTTTTTTAATGAAAATTTGAATTAGTTTGACTTAAAAAAATATATCAAAAACGAAAACCCAAA
AGAAAAGAAAGAAAAGAAAAGGAGAAGAATTTAGCAAGATGTAAAATATAGTCTAATTAATTTAGTATCATATAATTAAC
ATAAGGTTTTGTTGTTATATATAATTCAAGAATTAGGTTAAATTAGATAGCAAATTAAAGGTGACATTGCCAAGAAAGTG
CATGGCAAGTGAGGAAGAAAATTTGCAATCATACTCTTAACTTTATTTGAATTTTTTTTCTTTGAATGGTCAATATCTTA
TGAGAATCTTTTGCTGGCTATACAAGTTCACCAATAAAACTCTAGAGTTGACATCAATAAAACAAGCTAGTCAGGTTTAT
ATGTGTGTGAACAGTTTTTGTCTATATTATGTTAGACCTTTGTGTGTGTGTTAAATATATTAACCTTTTACCAATCAAAA
TCGTTTACAGTGTGGTAAGTATTTCTTCATCGTTACTCATAAATTTTATGTTTAAATACTTAATACGGTACTAATGACAT
CAAGGAATATTTTAGCCTATCATAAAATTTTCAACACAAATTCAAATCTAATCGAACCTTTTATATAGTATTATTAGTAT
AGTTTGAACCATAAGAGGGTTTGAGAGCCATTTTTTCAAAACCAAGTCCTTACTTTTTAAGACTGAATTACAGGCAGTAA
ATTAATATGTTGGAAAAGTCCATATTAAGTTAAATGTATCGTTTTTATTAAATTAGTGAAAAATTATATATGTTAGTTAG
CTTATAAGTAAATTGATTGTAGTATAAATAATTGAAACTCTTTTATTAAAACTCTTCCCTAGATCCCCCTCCCTTACCTC
CATTCATAAACGATAGAAATTTATTAAGGATGTCCAACAATAATGATTTGTGACTGTCAGAATAAAACAAAAAAATATTG
TGTTATTTTGGGTTCGAACCTGAAACTTCTTCACTCAAATGGACACTCATTACCACTACACCAAGGACATAATTTTTATC
AAGGGTGTTAAACTTTAAATATATATCCTTTAAATATAGAATTTGACATATATGTAACGTAATTTTTCGATGAATAGTAT
CCAATTAAACACCCTGGATTGGTTGTAGCTACGCCACTGGCTCTTCCCCTGACCCTCAATTTTCGCTTTTACTAAGAAGT
GTTTTTATCTTTAATGTAAATTAAGATTTTTAGTGAGATTTCTAATTTATCTTACCCAGAATATAAATACTAGACATCGA
GCAAAAATTTTAATAAATATTAATGATAAATTTGAAAAGGACATCATGATTGTGTTTTATGTGTGGTGAGAGAGAGACAT
TACACATAGATATGAAAGCTATAGCCTATGAGTCTTGGTCAAATTAGGGCTAGGACATCATCATGCTTCATGTGCCTAAG
AAATAAACCTATGAAATAATAGTATTTGTTTTGCAAAAAGAAAGTAACTGTGTTTCTTGTCCAAATATTTACCTAAATTA
TCTTAAGGTTCCATTTGTATGCAAGTATATAGTCTAAAACTCATGATGATGTATTATTCTCAATTTCTCACACACAAAAA
ATTATAACAATAATAAAATATTAAGAGACATTTCATAAATGGTGTTCGAAAAAAGATAAAATATGTGTAGATCTTATTCT
TATCTTTATGGAATTGAAAGTGATATTCTATGGGCCCTCATATGCATTTACTTTTAATATTTGTGTTTATAGTTAGTAAA
GTTAACATAAGTTCCAAATATCCTATTCATATCTTAAGTAAGTATTTAGTTTTTATGAGATCTTTAAAAAATAGCCGGTC
AATTTTATTTTTTTTCTAATCAATATATATTGGACACTAATTATATATGGTTATCCATATAATATATATATATATTGTCG
GCTATTTTTAATCTAAGCGATTGGATAAGTGGCTATTTTAGATTAATTCTGTAATTTAAAATTCTTACACAAGTACATAT
CATTTAAAATACTTTAATAATTAGAAATTCAGTCACTTCTCAGATAAATATTGTGATATTAAACTAAATATATTTGAATT
TGAATTAATTAAAACGCAAACAACACAAATTTATTAGTTTATGACATAATCGCGTGACTTCACTTTAATTCTTGAAATTA
CCTTCGGTACCACATTTACTTCACTAGATATATATATCTGTCACGCTCAAATACATGTATCTTGAAAACATGTAGGTCAA
ATTAGATGTACTTTGTTTTAGATACATTGAATTTAAGCGTGATTCGCATGCATATATCTGAAAGACACTAACTCTCTCAC
TCGTCTCTCTACTTTCTCCTCTCTCGCTCACCTCTCTCCCTGTGTATTTGTATTTCAAAATATATCTGGTATCAAAGGCA
CATGTATCTAGTATATATCATAAGATATATGTTGACTCTCTCGCTTGCCTCTCTCTTCTCTCATTCGCCTCTCTATCTCT
ATTGATATGTATTTCAGAATATATTTAGTATCAAAGATACTAGATATACATATATCTAGTATCTTTGATACATCTATCTA
ACATGAAATCTGAAGGAGTGGTGTATCTGACTTAACTAGTACGAAATTATTAGTTAGTGTGACAACATGTAATTATTTTA
AACCTTAGAGTGATTG
CTCAACACTGATAAAACAAGAGCATTTTTTTATCCAATAAGACCACAAAATTAATCTGGTTCTAATAAACTCCCTCCATC
CCAAATTAGTTCTGATGTTTTACCTCTTAAAAGTTAATTTTGATTAATCTTTAAAATTAATTTAATATTTTTAAAATTTG
TAATTTAAATATTTAATAATTATATAAAAAATTATAAATTGCAATTCTTTCAGATTAATATGCTGAAAAAGTATATTTAT
ACGTATTAATAAAAATTTATATACTCCTAATTTAATTCTCGAAAAGAAAAATATATTAACTAATATGAGATCGAGAAAAT
AATTACAATAGTTAGGTTTTAATTTATTTATTTTTAAAATGGTGTGTGGTGGAATACATCATTATTAAAATATTGACCAA
CCATAGGGATGAATCATGATCTAGAAAAGGCTGCAAAAAAATTACACACAGAATAGGAAAATTGAAAGAGAAGTAGAAGA
AAGAGAAGTTAAAAAAGTATAAATATTAAAAATGGAAAAAGTTTTATCGTATAGTGTGTTGGAAGGAACAAGTGTGGGAA
TAATATTGTCAGATATATATATTTTCAAATTGTTTTTGTAGGACTAGTGCACCCTAAACCCCCACCACTACTTCCATTAA
AAAAAATATCTCTAACCATTTAAATTTTTAAATAAAATAATCATGCGTTTTAACATGATATCATATTGAGTTTACGAGTT
TTGAAGAAAATATGATTGAGTTTGGTGCTCAAGATTCTGAATTTGAGTCTTATTATCAACTTCTCACTTATTTGACGCAT
TAAAAAGAGTTAATTTCATGTGTGTGATGCAATAACGAATCAATATTAAATTAGGCATTAGATGCTCAGATTTTGAACTT
GAATCTTACGGTCACTTGGAGAAGTTAGAAAATTTTCATTAAAAAATTCAAAAATCTAATCAAACAAAAAAGTTAACAAG
ATTTAACATCTATTATACTCATACATATATACATATATTTACTTACCCAATAGAGGTTAATGCTCGATAATATAAATTTG
ATAAATACATTTCTTAACCAAATAAAGTTATAAAGATATATAATTTGGGAAACAAGAATATTAAAAAAAAAAAGTTAAAA
TAATTTTATTTTATTTTACTTTATGGTGGTCACTGGTCAGCATTCAGCTATAGTAATCAACAAATGAGAGCTGAGTTTAA
TGGTGCGTGCTGTTATTATTGATGACTTCAATGTCTTCCAATGTGCCTCGAACTACACATAAAAAAAAGTTTTTTTTTAA
AATAATTAAAAAGAAAGAAAAATAAAGATTTATTTTTATAAGAAACAACAATAATAATAATATATTCGTAATAATTTTAT
CAGGAGGGTACGGAGAGGATGATGTGTACATGGACTTAGTACTCTTATCCAGGGGCGGATTTATGTTGAACGAAGGGGGA
ACCCCTTCGTCGAAAAATTACACTATATATATTAGATTAAATTTTTAATGTACATGTATATATATATACTATTGAACCCC
CTATACATACAACAAAGGCGTAGCTTAGTGGTGTTGGGGGTTCAGGAATTCGCTCTACTACAAGCGAGGTCGCGTGTTCG
AACTTGGGCAGAGACATTTTTTTATCAGCTTATATTTTAGGCGTTTTAATCTTTAAAAATAATAATAATGCAATTAGAAA
AACGATGTTTAGTTCCAAAAAAATGAAAATGCTGATTGGGAATTTAGGATTTATTAGTTTAATCCCTAATTATAAAGTCA
AATATTAAAAACCCCTTTTCTTCTTGATTTGGCAGTTTAATCCGATCCGTTTATTTGTGGATATTATTTACATGATTAAT
TTTTTTTGAACCCCCTTGATAAAAATCCTCCCTCCGCCACTGCTCTTATCTTGTGAAGGTAAGGAATTTGTCGTCGATTG
ACCCTCAAATCAATTAAAACATACCAAAATCACTATGTGTACATAGGCTTAGACCTTCACTATATCAATTATTGTTTTCT
TAATAGGTGTGATTATTTAAAAGTTGACAAGTAATTAGAGACAGAGAGAGTAATAACCTTCTATCTAGCTTAATCTTCGA
CTTTCATATCCTCTCATCTAAGTTCATGTCATAGATAAACTATTGCAGCTGAATCATGTCTTGTCTAATCACATATTTTC
AATATTTTTTTTGGCATACATATACGTTTCTTCATAGGGGCACTCGTGCATCTCTTGTTTATATGTATGCACCATTTCTG
TCTCACCTTCCTCATCTTATCAATTATCAAGGTCATTCTTACCTTATATCGTATATCTTCATTCTTAATTCAATCACCCT
TAGCTATACGTTCACATATTCATTTTAACTTTCTCATTTTATCTTCTAAACATGCAATTCTTAATCGAACAATATTCTGA
TTGATAATATTAGTGTTTCTTAATAGGTGAAACTTGACGTGTTCTTTAAAAAATATATATTAATATATTACAATTTATAA
GAAGTAATTTATTATTACTTATATTGACGTTGTATATAACTTAAACAATATTTATGTTATGGCACAACAATAAAAATAGT
TTTTATGGCAATGAATATGCACATTACCAAACAAAATCTAAAACTTTTACTGACATTAGTTAATTGTCATCTGATCAAAT
GTCACTATGAACTTTAGGAATATTTATAGAAAATGCTCTTTGCCATTAATAACAATTAAGTTATTATGTTAATTAATTAC
TGTTTAAAATCATTTTAAATATATTGTGATTGAATGATTAATGAGAACAGTAGTAATTAATATTGGCAGGAAAGTCATGT
GCCTACCAGAAACTCCTACTATATAGTATTATTCAATTAATTAAGTTATTATGTTAATTAATTACTGTTTAAAATCATTT
TAAATATATTGTGATTGAATGATTAATGAGAACAGTAGTAATTAATATTGGCAGGAAAGTCATGTGCCTACCAGAAACTC
CTACTATATAGTATTATTCAATTAATTAATTTCTTAGAGATTTATGTGTTTGTTGTATGCATGTGTTATTTACACTTTTT
TGACTATTCTACCAACTTGCAACCCCCTCGAAATTAGCTGTGAACAGTCACGCATGATTGTAAGAATTTTGAAATAAGTA
GTAGACGATAATCGAGTTAGTTGAGCAAGTGATTACTAAATAAAGAATATTAGATTTATTTTTTTTTACATGTTTTCTCG
TTTGAGCTTGTAATAAGAGGCTTGTCTAGTGTAATTTACTTTTCTAGTATGATTTGCGGGACATCATAGTACTTGAGCCA
GGGGCAGAGCTAGTAGCCCACATGTTGGTTCAGTCGAATCCATCAAATTTTGCTCAAACAATGTATTTATTTTAGTAAAT
TCATTAAATATGTATAGTATATATTTAAGATCAAATTATTATCAGAGGCGTATCCAAGGGGGGATCACCGGATTCACGTG
AACCCATGTTCTTCTTCCGAGATCATATATAGTAGTGTTATATTTTTAAAAAATTATTGAAATATAGATGTGTGAATCCA
TACTCGGAGTATCATATAATGTGATGATAATTGAGTGCATCTCTCTACGTGAGGTTAGAAAATTGAATTTTATATTTATC
TTGTTTTATTTTTCTTTCTAAAATTAGATAACACCTCTCAAAGTAGTTATTTGTAGCACTTTTGACATTTATATATATAA
GAATTAATTTTGGACCTACAGTATTAAAATTTTAACATTTTTTTAGTAATAAGAACCCAAATGTTGAACCGATCAAATTT
ATATCTTAGATCAACATTTTTGTAATAGTGCACCCATTATCTCGAAATCCTGAATACGCCTCTAAATTTTTTATCACTTA
AATTGCCTATCATGTTAAAATCTTAGCTTCACCTCTAACTGAAGCGAGCAATATTTACCTAATACAGATCCGTTTCATAG
GAAAAAACTAGTAGTAAAATCTTCTTAACTAGTGTATAGGGTTGGTTTCTGTTACGCAAAGTTTAATATTAGAAGTAAAA
TACCTTCACTTTTAATGTAACGTTTTACGTGATACAAATTTAAATTAATCGGATTGATAAATATTTATATAAAAAGAAGT
GCGCCGCTTATACAAGTGAGTTCCAGTATCTTTTTTCTTTTGTGTCCCTAAAACTTATTCCCCTATAATTATCAAGTACA
TACAGCTACTTCCAAAACCCTAATTATATTCCCTATAATTAATTATTCTAAAGTATTTTTATATTATATTATGGTAATAA
TTAAAATAATGGACTAATAGAAACACAAATATGTTTCATTTTCTAACAGCTTTTCTGTTGCACTCTTGCACGCCCGCACT
TTTTGATTTAGTTCCCAATGATTTTTGACAGCGTTTTTTTAAAGTTTCAATTAACCTTTTTTTTTTTTTTTGTGTAAAAG
AAAAAGAAAAGAACTTTAAATCAAGTACTACTACCTTGAATTACTATAAAATAATTTTTATTTAGTTATATTTTGTTTTC
AATGATGACAATTTATGGTTTTTACAAGTTAGAGCAAAACCAAGAAGTTAGTGTAACTGCTATGGTCCAACTGTTAAGTT
ATTATTCGTTCTGGAGTTTAAACTTAGTTAGATCGCATAGATTTGTCCTTTTAGGTTATAATTCAAATGTCAAAACCAGC
TCAACAATTTATTTATAACTCATTCTTATAAGTGAGGATCCCTAACTGTCTTTTTTCATGACATTTGCCTAAAATATAAT
ATGTGTCCCTTACTTCAAACCTTGCTAGTTAACTCTTATTTTGTTTGAAGTAACCTAAATAGTCTTTTACCATTTGAGTG
GGATAAGAATCATTTTTTGAGCGATCAACCAATAATAACTTAGATGAAGGCACAAAATTGACTCTCTTTATGTTAGAGTA
TATCTCAAATTTCACTTGATTCAAAAGAGAGCTATGAAACAAACAAAGTTTAACTAGCTAAAGTGAGAACAAACTATAAG
CCAACAATAGCTTCACAACATCCTTATAATTTGAATTAGGACATACTTATAGGTTCAACTGAATTTATTATTTTCGATAT
GACATAACATGTATGTTGTGTTTGCGTGCTGCGAATCTTTGAAAGTATAAATGTTATATTTCCAAAAATTCATTGCTCTG
ATAAAAAATTAATTAAGTTTAAATCTTGAATTCACATTCGAATAATATGGGTATTAGATAGGGATATCATGCATAGACTA
AGGATACACAAAAAGTCCATTTTCATTACAAGACTATGAGTACAATATGGGAGAGTTTTACAAGGTGTTTTTGGCTAATA
TATATGATGGTACAATTCAATTAGGGAAAATGCCTTTAGGGATAACAACATCCCCAATGTTGTTGTGCCATGGGTCAGCC
AAGTGAGTTGCCAAGTTCTCCAATGGTCCTGTTCCTGGATATGCTGATTGTTGTACACAAAATCCCACAAATGCCAACAA
TGCAAGACGACCTAACCACATATAATCATTCATAAAAAGTGAGATTGATATTGTCAGCGTATATAACTTAAAATCCGTAA
AAATGAAAATATGAAATGCACAAGAGGAGTGAGTTAATATTCTAACCATTCTTGATTTCCTTGACTTTGAGTTCTTCAAA
TTTAGCAGGGTCTTTAGAGTAACCCAATGGGTCAAAAGCCCCACCAGGGTACTTCTTCTTTTCTGAATCTTTTTCCATAC
TCCTTTGATGCTCTACAAAGGCTATGGCTAAAAATTCAATAACCAAAATAGTAGGAAGTGTTCCCCATGGAACAGGCTGG
CCCAAATATGTAGCTTGTCCTCCAGGAATAGCTGCCCATTCTTGGGCCTTAACCCAATTACCTAAGCCCAATGCCTCTGG
TACAATGATTCCTGGCTGCAAAAATTGTTCATATATAAAATCTATGTTAGAAAATTCAAAATAATATACTCTCTCGTTTC
AAAAAGAATGACCTAGTTTCCTTTTTAATTTGTTTAAAAAAGAATGACCCCTTTCATTTTTTGGCAACACTTTAACTTCA
ACTTTCCACGTGGCATGTTTAAGTCCACAAGATTAAAGGGCATTTTGGTACATTTGACATAACTTTAATTTAGAATCACA
AAATTAAAAAGTCTTCTTTCTTTTCTAAAACTCCGTTCCAAGTCAAACTAGGTCATTCTTTTTTAAACGGAGGGAATATA
TTTTTATGTCAGGGAAATTGGTTACATGTAATGTATAAATCTCTTCTAAAATATGTATATTTTTCTAGCATTGTTTGTCA
AAATGTGTATATTTGTATATCTTGCTAGCATTGTTTGTAAATCTCTTCGAGGGTCTTTAGGAAATCACTTCTCTACCTCT
CAAGGTAATAGGTTTGTGTACAAACTATTCTCTCCTAAGACCAGACTCCACTTGTGAAACTGCATTGGATTGTTGTTGTT
GTTGTGTGTAAATCTTTTCTCGAATGTGATGTATGTCAAAGAGTGGTGAAATCAGAAAATTCGCTAAAAGTGTTCAAGAT
TAGTGTACAAGTATAAAAAGTTATATTTGACCGAAATATATAGCTAATATAATTTTCCAACCAAAAGATGTTTTGTGCTA
CTTCCTAGTTAGCTTTTAATTGTCAAAAATCTTAAAGGCAATGAATAAAATTGTTCAAAAATATTACTACATGAACTGTG
TAAATATTACAACTTGACTTTTATTGTTTTCAATTCATTTTCCTTTTTAGTAAAAAGAGTTCAACTTCTATGCATTCACA
TGAGGGCTGAGTGAGAAATGGTTCCCTCTTGCCAATAAACTTTCTCCGACCTTCAATTAACCTTACTCATAAGGGCACCA
GAAACATATTATAAGGGTTGTCCATAAAGTGGAATTAGCTAGAAACTAGTAAAATAAAGAAAGTTACCAGCTACAACATG
TTAATATACATCGATAATATACAATTATTATTATATATTGTCGATCTATATAAGTTAAATATTTTCATGAAATAGCAAAG
CTAAAAAGGAGTATAAGAGAAAAAGAGGCTTACAACAGCAAGCATAGCCCATCTGCAATGAATAAGTTCAGATTCTTTGT
ATCTTTCCAAATTTTCTGGTACTTCTCCAAAACCAAGTGGATCAAATCCAAAATCTCTGCATTTTTATATATATATATAT
ATACAAAATTAAAACTAGCATAAAAAGAATAATACAAATTTATTGTATAAATCTTCCCTAGTTAAAAATATTCAACAAAT
AGTCATCCTTAACAATTATTCGATTTTCGAAACAACAAGTGTCATTCCAAAATGATTGATGTCATTCTACTCTTATAACC
ATCACACATTTCAAAAATTAAGTAATTCAACTTTAATGCCCATCAAACCTACTTATTATATATCAAATTAACATGTTACA
TATCGTGCTAGATCATATATGTCACGTAAAATGAAATAAAGAGTATTATGTACCCGGGGGCTGAGCCGTCGAGGTAGGAT
GGACGGGGCTGCCCGGGCATCCAATCGGCCGACATGGTGAACCTTGACGTGTCGTTGGTAACTCCGGCGGATACCGGCAA
CGCGGTGACGAATTTAGACTTGGAAGCAGAGAGAATAGAGGGGCAAACAGGTGCAATTCCATAACTCATCAATGTGTTAG
AAGCCATTTTCTTTTGGTTAATTTAACAAATGTTCAAAAAAATAATTTGGAGATGAGTAGAGAAAAATAGAAAATGGATA
TGAGAATGGGAAAAAATGGATATGAGAATGGGGAAAAAATGGTGTAAATTGTGGTGAGTATAAGGAAGGAATTTGAGATA
TAGGCAAATCTAAATGTAGATTATAATTGGTTAAGGAGAATTGTTTGTGTTTTGTGATTGGTCCATGTGGAAGATGAAGT
GGATATTTTGAAGGATATGTGATGGTGGTTTTGTGGCTTAGGTTTATCCTAGTTGGAAAAAATTTCAAAGATTTTAAATA
AGAAAATTCAATTTCTGTGTTTTTTTGTAGAAGTTTAATTAAAAATGGAATAAGGATGTGTTTCAATTATGTTATTAGAC
GTACTTATTATTTTTCATCAATATAAGTATAATATAATCTTCTTTATTGAAACTAGATAGATAAAATGATTGATGATGTA
ATTTAAATTTTAGTCTCTTATAATTTTCACTCATTTTGTTAAGTCATACCATAAATTGCTTAAAGGTTTCTTGCAATTTC
ACTAGTGAAAATTGACACTTCAGAGCATTGGCTGTTTTTTTAATTATTGAGAGCATGTTGAATATCATAATTTGTTCAGT
TTTCATAGTGGTGTGAGGATAGAAAATTGGTCTTTTATATGTGGATAACTCTATCTCATTACATATGAGTTATATTCATT
TTAATTCTTTTATGAAATATTAGATTCTATGCTATATTACTCAAACTCTAGTTGTTAGTTTTGATAATGTGATAGGGTAT
GTGTTGAGTTCTCAAGCTGATAATGTAAACTATACAAAATAATTGTTTGTCATGACGATCAGTTCGATAAGATTCATTCA
CTAGGCAGTATTTTGAGATGACGTAACTTTAAAAGTGAATGACAGAATTCAAATAAGGAAATATTTTCGTTGAATACAAA
CGTCACGTTCAGAGACAAAAGAGGGTGTAGTAGCCAACATAATCTTTAGCGAGTTGAAAATAAGCATAGTCCGAAAATCC
CCAGGCAATCTTTCTAATTGATAAAATCTGTTCACTCAGTAGCATCTTGAGATTACATAACTTTAAAAGTGAACGACAAC
ATTCAAACAAGGAAAGATTTTCGCTAGATACATTCACCACCCAGAGACAAAAGAGGGTATAGTAGTCGACAAAATCTTTA
GCGAGTCAAAAATAACTATAGTCCAAAAATTCTCTAATATAACAATCCTTCTATCTGTTATTGAATTTATGTTGTATGAT
AAACAAGATTATCCCAATTATAATTTTGAAATTATAGTCCCACCGCCTATTTATATGAGATAGATAAAATCTTAATTGAG
TTATATATTATCTTGATTTTAGTTAATTATACCTACGGACAAACACCAAATAAATTTAATCTCAAATTTTATATTGTGAT
ACTCTCTTAATTTCGATAATTACCGAGCGGTCTCTTAAGTTTGTTTGAAACAAAATTATTCTATACATGTGTTAATAAGA
GACAATTACACACACATGGTGAAAAATTATCATAATGTGTGTAAACTGATTCTAACGCCGTCATCATTAAGAGAAAAAAA
CTTAATTCATTCTAATACATAACATATGTATACATAAATTTCTCATTTTGTCAAGTAAAAGTATTTGAAATTTATGTTTA
GAAAAATAAATTGAATTTAGCATTAGGGATAAAAAAAATGGGACAAAATAATCACCAAAGGAACTCGACTAATTCACTAA
CACTCCCTACCAAGGTTTTTACATTACAACACTCAAAGTCAAGATACGATATCGAACACCGGATAGGATAAAGTTTAGTA
AAAATTTAGACACCGAAAATTTCATTTCATAAATAATAGGGGTCAAATTGATTTACTCTCAATCTTAAAGGGCCAATTCT
TATTTAACGCCTTAGCTTTGCCACCTAAAAACCGACATTTAGCTTGAAGAAACCCCAAAGCCAAAGATCAATTTTTTTTT
GGACAAGAAGAAGAAGAATCACCGACGATAGACACCATGGTTTGTTCTTAGTGTTTTCCTTTAATTCCCCTTTGATTGTT
TCAATTTCTTGTCAATACCCATTTTGCATTCTTGAATTTTTCTTATCAATTTTGATCTGTGTGTGTGTGTTTCAGTGTAG
GTACATGCCATAATTTTACTTCTCATATGTCTAGTTGATTTGGGAACACTTCATTTCCTCTGTACAATCCTGGAAATGCT
TTTTTGGGGGTGGGGGGTGATGTATGTGTGTGTGTTTTTATAGGTATTTGGCATAATTTTATCTCCATTTTGCTACTCAT
ATATCTAGTTGATTTGGGTGTACTTCATTTACTCTGTATAATTCTGGAAATGCTCATTTGTGGGTGGGGGTGATGTGTGT
GTGTTTCAGTATAGGTGTATGCCATAATTTTATCTCAATTTTACTTCTCATATGTCTAGTTGATTTGGGTATACTTCATT
TCCTCTGTATGATTCTGGAAATGATCACCTGGATGGGTGTTGGGGTGATGTGTGTGTTTCAATGTAGGTGTATGCCATAA
TTTTATCTCAATTTTACTTCTCGTATGTCTAGTTGATTTGGGTATACTTCTTTTCTGTGTATAATTTTGGAAATGCTCAT
CTGGGGTTTGGGTGGGGGACTTAATTTTCTCCCATGAACTGTTTGTGTAATTGTGTCAATGAATTGGTTTGGTCTAGAAC
TTGAGATTATGGATGTAAAGCGGAAAATGGATTCATAAGTAGTTGTTAATGGAATTGAACTTAGCAAATTTTGAGGAGTC
AGTATTGATATGATCTCCGTTTTGTTGCTCATATATCTATTTGATTTGGGTCTATTTCTTTTCCTCTGTATAATTCTGGA
AATGTTCACTCTGGGGGTTGGGGGTGGGTGGGGAACTTAATTTTCTCTGGTGAACTATTTGTGGCAATGGATTAGTTTGT
TCAAAAACTTGAGATAATGGGTGTAAAGCGAAAAAGTATTGAATAAGTAGTTGTTACTTGTTAATGGAGTTGAGGCTACC
AAATTCCAAGGAGTCAGTATCAATTTTATCTTCATTTTGCCGAAGGCATATACAAGATTTGAGCCAAAGTTATTGTGTTT
GGCTGACCTGTAACTAATTTTATATCCAATCATAATATAGCAGACCCCAAATAAGTGGGAGCGAGCCAGTGAGATACTTG
ATTGATTGTACTATGTGGATAAGCTGTTCATATGATTGCTGTTTGAGCCTTAATATTTAATATTGTATTGCCATGAGGTT
TACAAATTTTGGGTTTTACTTTTAAGAAGTCTTCTTCTAGATATATTATGACAGAGGAAAAACTGCCCTCAATTGCACTA
CGTTATTAGTACTTATGAGTTCTTTCTCTCAAAATACTCGTTAGTTTGGATGCTATTAGGTGAATTATTTGCTCCGATGC
ATTTGGTTTCCAATTTTAGTGGTTACTCTGGACGAAGATGATTACTAGCATGCTTTTCTGTTTGCCAACAAATGGTGTTT
GATCATAGAGGGCAGTTTCTTATTAGCTTTGCTCCTTGATAGTGTTCTCCTTTTTTTTCTGGTTGACGTGGGAATTTAGC
TGAGAATTTCAGCATAATAGGTTATGAATAGACAAATCTCTGAGCTTAGAGTTAAGCATAGATTGAGCCCAACCAGTTAG
GTAGTGCTACCCGAGGTCGACTGGATATTCTATTGCTTGTTTTTCTGGATTAAAGAAAATACAAGAACTCCAATTCCTTC
TTAAGTTGAGAAAGGAACCTCAACAGCAACAATTACTACTATGACTCAATCAAGTTGGGCTCGGCTATATGAATCTCTTC
TTCTTCATTTAAGCTCATGTCAAATCATCATCGCTTTAAATAAATAAAGTGAAATATAAGTTTCATATATATACAAATAA
GTATATATATACAAATAATAATAATAGTAATAATAATAATAGAAGTTCTCTAACAAACCTAGAACGTATTCTCAACTAGT
AGATATCATGTATCTGGATCTTTTTCTTCCAGTGTGCCCTATATTTAGCTAAAATTTTTATATTGATGCCAAGTTTGCAT
TGATACCTAGGTTTTGTAGGTCTTTCGAGACAACTTCCTTGTGATTTTAGGTCTACCACGTGCTGTTTTAACACCTTCAC
TTACCATAGTTTTACAAAGAAGCAACTATTGTTTGAGTACTTGCAAGCCTTGGGTTGAGTGGTTAAGGAGATGGCTTAGT
TTAGGATGCTTGACAACTTCTCGGCGTAACCCAATTTTTATGTTTCAGTATGTGCATGTATTTTACCAAGTAAATGCACA
TTATGCATATACTCTTCATAAATGGATCTTTACTCATTCAAGGGTAATACATACATGAAGAAGAATGGAGAAGAATGATT
TAAGTGCAATTAGCAGAAAGATTATGGCTTGATGTACCGTTGGAAAGAGCAGGAGGACTCCACTTTATCTAAATTTCAAT
GCTGCCAATTTATTTGTCCATGATCACCTTTTCAGACAAACACAAGAGAGAGAGGGAGGACTATAGTCCATCTGGTCGGA
GCCTCTGAGTACACCTCCTTCTTCGAAGCTTGCTTTATAATGTTATGTACTTATGTCAAATGTCAATACACAGAGTGAGA
AGACAATTGAACTTTTTTGGAGGTGATAAATAAGATGAATATACTTATATATATGGGCAGAAAATGCCTGGAAGTAAACA
TTAAAATTTTCCTTTAGACAAATATAAGTATTTATTACATGATTAGTATTAGTGTTACTTTCTTGTTTATGATCACTATG
TAAGTCTGGCAGAGCAAGTATGAGTGGCAATCACCAGGGGTTTATACAATAAATATGGCATTAAGCTAATATTTGCCAAT
CTTCACAAAGCCGAACTCTTTTGGAAGTTACACTGTTGGGACAAATAAATTGTTGACTGTTTGTTTGTATTATCACCAGA
CTCAAAAACAATGAAAATATGCAAATTAAGATGGATATAACCTTCAAAAAACCAAGGAACGACATGCCACATGGATGATG
GATCTAGATAATAGCATATAAACCTAAAAACTAATGGAACCACTACCGAGTATAATAATATCTTAGCGTGTATTTGAACA
TCAACTAGAAGCATAGGTAACTTCAAAGAGAATGTGACGCTGATGGATTATTTCCATACTGTAAATCAATTTGGTTCTTT
AATCTCTCTTTTCTCTATGCAGGCAATGTATATCCGTGTGAAGCGTAATAAGACCACCTACTTTATTCAATGTGACCCAA
CTGAGACAATTCTACAAATGAAGGAGAAATTGTCTAACCTCATAGATCAACCTGCTAATGATCAGCAATTAGTCCTGATG
CCTGCTGGAGATGTGTTGGAAGACTCGAAGTCCCTAGCTGATCAGAAGGTAAATTTTGTCCATACTTATCATCATCATTT
TTCATGATATCATATGATCTGTTGGTACAATTAGAAAATATAATATCGTCTATAGTTTGGGTAATCAGCAGATTTTGAGT
CTCTTTTTATCAATTGTATCCATACAGATACAGATTCTACTTCTATTGCCAATGACCTGTCCAACTTTCCCTTTTGGTCT
GTTCTAAAACTGGCAACCACATAATTGAAAACAAATTGTACTTCTTTTAAACTTTTCAATACTCTTTTTAATATCATATT
AACAGCAATACACATTATTAGAGCTCTTTTAAGGGATCAACCGGTAAATGGGATGGAGAACGGCTATTTACATGTGAGGA
ATAACCTTTCATTTCTTGTTTCTTTTTGGTGACCCATGAAGTCCTTGTGTGTATAAAAATTGGGTTTCTTTTTGGATGAC
GGTAGTGTCTAGGTCAGCTTCCACATACTTTGATTATTCCATTAGGTACCGGATACTTCTCACCAATATTGATACCATGT
ATCCACCCACCAAGACTTAGGCAGATGGAAGTACTTCTGTAGAAGATTGGGGTTGTTCATAGAGGATCATATTATGTTCT
TCATCAAAAAAGGATCATATTATGTTGTAGATTCTCTACCTTTTGGCGCCGTTTTTCCCCACTATTGGTAAACTTGTTCA
CCTTACTAAGAAAATGAGCTCTTTTAACTTTACATGTACATTGTAACAGGATAATTGTGTTTTCACACTCAATTTACATC
CATTTTAGATTAATGTTATATTCCTACTTTGATACCCCTATGACATCTATAATGTGATGGAGAGAGTCACATGAGTATAC
GTCGATAACAAGAAATAAGTCCATGAGGTTCATGAAGTATTTTTCTCAAGCAGATTATCTTTACTTATTTATATAATCCA
AGTTTATGGCATTATTTGTTCTTTTTTAATGTTTTTGAACACTTTCCAGGTTGAAAATGACGCTGTGGTGGCGCTGACTC
TGAGAAAAGGTTCTCATCCCTGTTGCATTTGTCTTTTCCCAGTTTTAGTGGATATTTCTGTAGTTGATTAGCTGATAATT
TTGTTTCGTAAATCAATTTGTTTGTTCTTGACTGCCTCTAATTCATCTCCTCATTCCCCAAATGTACTTTTATGTTACTT
CCAAAGAATCGCTGGTGGGCAAGAAATGCTCAAGATGAATGAACTTTTGTTTCGTGTGAATAATCATTGGCTATCTGTGT
CTCTAGCTTTGGTGGGACTCATTTCTTATCTCGATTAGAAATGCCTTACTCAAGAATCACCCTAGAGAAATCCTAGGGAA
ATCAGCCACAAAAGCTGATAGGTATAGATTTGGGAAGATATACCATAAGAATGTGTGGTAATCCATGACAATAATGAAGA
AACAAAATTAACACCAAGGTTTACCTTGAATAATGGACCCAAGATATTTGAAGCTTTCCCTTCTGGGTATGACTAGTGCA
TTGATCTTCACTTCCACCTCCTCTCATGCGGGCATGTAAGTTAAATTAAATGAATATATAGGAGTTTCATATGTGGGATG
CAACTGCAATTCACATGGAAAGGATAGGCTGTGAAGTATTTTAATTCAACAAACGCGAGTGGAGGTTGGTGATGTCATGG
ATGACCTAAAGGAGATTGACCTTATTTCAATGGAAATACTTAGTAAGGGGAATCACTGAATCAACATTATGGAGAAAGGG
TTATTAACTGAACAAAATACAAAGAAGAGCCTAGCTCATTTTAGGTGAACTGGAAAGAGGCCTGATAAGCTGGTAGATTT
ATCCTTGTTACTTCGTGATGGCCAAGTGGAGTACACTTTCCTTGCTTTCTCATTATCACGAGCTTCCAAATTGTTATAAA
TATGTTTGTAGCATCTGTTCAAGGAGATTAATCTTCCTTTTAAACTTCAAGGAGTTTAATGTCGAGTAAGAAACAAATCC
TTAGGTAGGTGGGAAGTCTATTTAAGAGTTTTCATTTTTTTGAGAATTAGTACTGTTGTATTCTTCAGCATTAGAAATGC
TGTCCACCATCTGAAACATGTTACAGGGGAGTGAGATTCAAATCTAAACTTTACAAAGTACCTAGGAAATCAACCAACTC
CTCAACTTCCTCTATTCAGTTTTGTTTACAGCAAAAAAATAAGGTTAGTTTTAAAGTGTTATGGGTTTTGGCGCATTAAT
TTTAAGTGAATTCTTTGTTCATCACTACCCAAAATGAAAATAAGGAATTATCAACACAGTGAAAAAGAAAAGAAGACCTA
TCTAAGTGGAAGTGAGGGAGTACTAGCTATTTATATTTAGGTCTGAGTAAGGAAAACATTGAGTGGAGTGGATGATTGGA
ATAGCTGCATATACTTTTTTGTACTGACAGGAAATGATAGTGCATGTGCTTATTTGATTTGGATTAACTGGAATACGGCA
AAAATGTAGTTTATTATTAATACTATGAGAACGTAGGAGAGATATTGGGAGAAACGTGTCTTTACAAAGTGTATAATTTT
GAAAGTAAAATTAAGAATAGGAAGAAAGGGTGGAAGGGAAAAGACAGAATCGAGTTCTTTCTTTCAAGAGGAGGGCATGT
GATGCCTAACACCGGTTTCCTTCACTATAAATGCTCCTCTTTCTTGTCCTTTGCAGCCTCTTTAAAAGCTTCCTGTTTGT
TCTGTTTATTCCCATTCATCCATATCTCAGAATATCAGCATTAAGTATTCATTGACTAGACAAGCATAAACCTCCATAGT
TTGCTTTAGGACTTGATCCTATCTTGGTACCGAAAGTGTCACGACCCAAGCCCATGGCACATATTGTCCGTTTTGACCTA
CAGGCCTCATGGAATTCTCCCTTGGGCTACGTCATCATCGAGCCCAAAAGAGGCCATACCATATGAACTTGTGGTATGTC
TTATAGAACTCTTCATTTTCCTCTACCATTTCGATGTGGAATTCGCTGAAGGTAATATGTGCACTCCTTCAGAAGCTTGG
CAGCCTAGAAACCTGCCAATCCTTCTATGTGACTCGCCCTCCATCATGAGCGTCACAGGAACCATTTGAACTTCTATCTA
GTCTTGATCCTATCTTGGGACTGGAATCTTTTGAACTTCTAGTGGCAATGCAAGCATGCAGCCTCACATGTCCAAAATTA
CAAGAAAACCGGTAGTGCTTTTGATTGTTATGGTGATTTTGAGGTTAAACTTGTTTAGCTTTTTGGTTGTGATCTTCATG
TCCCTCCCAAGAGCTTTTCAATTTTTGAAAATTTGCATTTGATTTTATACTATTCTGTTCTAACTTTTAGCTTTACGATA
TGCATTTTGGTCAATCTTTGCGCATTATAACTGTGCATCTTTCCTGCTTTTAGATGACAATGAATTCGAGGATGTGAATA
TCGTGAAACCAGATGATGAATTTTAGCAGCCTCACGATTCAGATGGTGGTGCAAATCGGTGACAACGTACATTCTGGGAA
CATCTAATCCTCAACAAAGATCTGTATACTTGTAAACTGGCAATTGATTGACCTGCATCTGGTTCTTCTAAAATACTCAG
ATAGCCTTGAGTTTCATGCTGTAGGAAAGTTTCTGATATCGTCGCGGTTCTGTTTAGCAATATACTGTTCAAGAGAACTA
CTTTTTATGATTTTTGCAATGACAAGAGCTCTAAGATTCAGACATAGTGCATCAACAACTTTTTTTAGTAGGATTAAACT
TTTCATGGATGTATGAAAATTGCTGGCCAAGTGTGTGATTTGTCAGCTGTACTTTTTAACTTAAAAAGTTGTAACCCCCG
GATATATGGTGCAATCCATCCTTAACCTAAGGTATCAGGTTCAAACCTCGTGAATAGAGAAATATCTAGTAGATTAGTAG
GGAGTCCTCCCTCTTAATGGGCTCTATGTGACGGTTATACACTTACTTCATTCAGCATTTATACCAAACTAAGGATAATT
AAACAATACTCATTTTCACCTAATTACTTACTAAGTAACCATGTTAAATTACATTGCTTTGGTGTAAACATAGTATGGAT
AAGTTTCTACCTGATGGATATGCGTATCTAAATTAGTCGAACCGGATATCGGCTCCTTCGTGATTAATCCCCATACCCCC
ACCAAAAATAGAAGAAACTTAAGATGTAAATTCCATTGTCAATATTAACTTGTAAGCTTATATAGCATAATCATGTTCTA
ATCAATGATTAACGAATTTGATTGATGTAAACTTATCATAACCCCCAAATATGATATTTCCTCCCACTAGGACAACCTTA
GCCACAAAAGCAACATCACATATCCTTCAAAAATATCCACTTCTTCTTCCACGTGGACCAATCACAAAACAGAAACCAGT
CTCTTTAGCCAATAACAATCAAAATTCAGATTTGCCTATATCTCAAACTCCCTCCTTATACACTCCACAATTACACCAAT
TTTTTTTCATTCTCATATCCATTTTCTTCTTTCTTCTCTACTCATATCCAACTTTTTTTGTACATCTTTTAATTACCAAA
AAAAAAAAAGAGGAAGAAGAGATGGCTTCTAATACATTGATGAGTTGTGGTATTCCAGCTGTTTGCCCCTCTTTTCTCTC
TTCTTCCAAGTCCAAATTCGCCGCGGCGATGCCGGTGTCCGTCGGAGCTACCAACTCCATGTCTCGATTCTCCATGTCCT
CCGATTGGATGCCCGGGCAGCCCCGTCCATCCTACCTCGATGGCTCAGCCCCCGGGTAAGTAGTAGTACTCCCTTCGTTT
CATTTTATGTGATGATGTGTGATCTGACACAATATTTAAGTCGTTAGTTATATAAAGTTGGATAACTTAATGGTTTTTAA
TTTTTGAAAGTTATGATGGTTATATAAGTAGAATTAACGTCAAACATTTTGAAACGTATAAATTTGTATTACTATTATTA
TGCAAGTTTTAATTTGTAAATATATAAATGCAGAGATTTTGGATTTGACCCACTTGGTTTTGGAGAAGTACCAGAAAATT
TGGAAAGATACAAAGAATCTGAACTTATTCATTGCAGATGGGCTATGCTTGCTGTTGTAAGCTTCTTTTTCTCTACTATA
AAGCTTAGTCTTTATACGTTATATCTTGAACACTCTTAACGAAATTCCTTGTTTACAATTTTTGCAGCCCGGAATCCTAG
TACCAGAGGCATTGGGCTTAGGCAATTGGGTCAAGGCCCAAGAATGGGCAGCCATTCCTGGAGGACAAGCTACATATTTG
GGCCAGCCTGTTCCATGGGGAACACTTCCAACTATTTTGGTTATTGAATTTTTAGCCATAGCCTTTGTAGAGCACCAAAG
GAGTATGGAAAAAGATTCAGAAAAGAAGAAGTACCCTGGTGGAGCTTTTGACCCATTGGGTTACTCTAAAGACCCTGCTA
AATTTGAAGAACTCAAAGTCAAGGAAATCAAGAATGGTTAGACTATTAACTCACTCCTCTTGACGGATTTTAAGTTATAT
ATGCTGACAATATCAATCTCACTTTTTATGAATGATTATCTGTGGTTAGGTCGTCTTGCATTGTTGGCATTTGTGGGATT
TTGTGTACAACAATCAGCATATCCAGGAACAGGACCATTGGAGAACTTGGCAACTCACTTGGCTGACCCATGGCACAACA
ACATTGGGGATGTTGTTATCCCTAAAGGCATTTTCCCTAATTGAATTGTACCATCATATATATTAGCCAAAAACACCTTG
TAAAACTCTCCCATGTACTAATAGATTTCTAATGGAATGGACTTTTTGTGTATCCTTAGTCTAGTAGTTGTTGTTTGGTA
AAGAGGTTCAAATATTGCTATAGGTGTGGCGTGGCGCTATGAATTCCTGGCTCCGACACTGAGAGGAACATCGTTATTGT
TAAATACTTGGAAATTTTTTGATATTCAAACCGAAATCATAAAAAGAAAATCACTTTGGTATATTTTGGCACATGAAACA
CACTCAAATATTATTGGTACTTCACAAATATACGAACTCTCACCAAACAAGAATAATGCTCATCCTCACACTTCTCTCTC
TAAGGCTGAACTTTGCCCATGGACTACAACAAATGCAAAGAATAGATGCAGGCACATCCTGCATTGGGTTAATCAATACA
ACATTATAGATGCCAAGCATCAGCTAACTACACTAGCTGGTGAAAGGAAACTGGCATGCAAAGGAACCTTGTTCGAAGCA
ACAATCTCGTTGCAGTGTCCCCCTCTAGCTCCATCAACGACTAGATGGATGTGTCCTGGAGTAGAGCTTTCCGTAGGAAC
CAGTTCCCTAGCTGCAACTGTTTTGAGCCGAAGTCGTTCTGCCCTTGAGCCTATCACTTGCCCCAGAACAGATGCTCCAA
TGGTAAACGCCATAGCCGCTTTAGGCATCAAAATGGACTTCCTCAGAATGGCTATGAATGGCACAGCTGCATGTACAGCT
GCAAACCAAGATGGTGAAAATTTTTCAGTGTGTTCTCTCCATACGCCTAAAGGAATATTTGCTGCCATGCCCAAAACACC
AATCACTAATACTTTTGCAGGCAAAGGTTGTGGTCGCAAGTTTTTCGCAAAGGCTGTCCGTGATAGAGCAGCTCGGGCAG
CTACTATAGCAGGGGGGCACTTGAGTTTCACACCAGGAGGGGGCTGAAAAACCTTTGCTACAAGAGGAAGGACAGTACTT
ACAGCACGGTACGACTTCGCAATAGGACAATTCCCATTCTGCAACCACTCATTGCTTAGTGCTTCATGTTCTGAATCTCC
TCCCTGATAGATCCAAAATGATGGTTAGCAAGAACAATATGACTGAGTTTTGGTTATTCTATCAATTATGAAAAGTTTCT
CAAGTCCACCAACAATCATATTTCAAGAGTTGTACGAAAATTAACAATTTTGACATATTGCTATCAAGAAGTCAAATAAA
GTGTTTCACTGGACCATGAACATTTGACAAAGTCATATTTCAGAAGTTGCAATGAAATTCAACCGTTTTGACATATTGAG
AAATTTGGGAGATACAAAACAGAAAGGAAATGGCTCAAACCTGTCTTTTGGATGACTCAGACTTCTTCTTTTGATTCTTC
CACTTCTCAGAGAATGAATCAAAACCAAATGGTCCTCCAAATCCAAAAGATGAGAGACTTATGGTAGCTGCCTTTGCCAC
CAAAGGGTTGAAATGACGAGCTGCAGGTTCAGGATCTGGTTTCTCATTCGTAATGGACAGTCTCCCAGAAAGTGGGACAG
CACCATTCTGGCCATGGAAAAGCCTGAATGCCATGTCAAAGTTAGGACCATCCTCGAAGATAGGACCTTTTCCTCCACGT
ACCTGATTCAGGTGCAGCAGCTATCATGAGAAAGACTTCACATCAATTTAGAATGACAGGGACATGGTCACCCCACCAAT
GTGGCAGACAAAAATGAGAGGCCTTAGCAGGATTGATTCAGCAACATGCAAACTATTTTACAAAGATGCAAAGAAAAGTT
CTTCTGCATATAAGTGATCAATTAACAACTTACTGGAATGGGAAAACCAATGGGGCTTGAGAAGGAAAAATTAGTTGGCT
CATTGATATTCGTCAAAAATGGGCACCTAGCAATGTCTTGCTGGAAACCTGAAGAGTCATCACTTGTATTCCTAGAGAAA
AAATCCATTTTACTGGAAGAAGGATGACAAAGACAAAAATCAAAATAAATTTGAGCAACAGAATCTTCAAGAGACAATTA
ACAAAGCAAGCATGAGGACAAGGAATCACAAGCCAACCACTTTTTGATAATATCAACATTAAGGAAGTCCAGAAAAGAGT
CCAGCCGTTGATATATATATATCTTGAAACCGGAATACTATATATAAGGTTCGCGTTCATGTATACAATTCTTATAAACA
GGAGTTTTGACCTAGTAGTCTTAAATCTCAATAAACTTTGATTACCAGTTTTCATCAGCAAGTCTTTTAACCAAAATATT
CAAAAAGAAGCTCAACCATTTGTTAAGCCAACCTAATACTTCCAAAGAATGAATACAGATCAAATATCAGCTCAAACACA
AAAATCCATTTGCAATATAACAACACCAATAACTACTATGACCTAATCTTAAACTAATTGGGGCCAGCTGTATGAATCCT
CCATATCCCTTTTGCTCCATTTGGACCCCTTTTCATTTCCAATATCAAAGATTTGTCTTTTAAGCAAAACCCATTAATAA
AAAGCAATAAGAATCAATACCCAGTTCCCAAATTCGACCAACAACTTAAATCAAACAAAACACTGTAATCACCCAAACAA
AATAGCTAAACAGTAACTGTAGCCAAAAAAAGAGAAAAACAAACAATTCTCAGATTGAAGTACAACACTCTGTATGCAAT
TATGCAATTCATACATCAATACAGATCAAATTTCAGCTCAAACACAAAAACCCATATCCAATATAACAAAACAATAACTA
CAAAAATAAACTCCAAACTCATTGAAGTTAGCTATACCCAATTAGACCCTTTTCATTCCAATATCAAAGATTCAACTTTT
AAGCAAAACCCATTACTAAAAAACACTAAAAATCAATACCCTTTCAGCTCAACAACAATAACTCATTTCCAATATAACAA
AACAATAACTACAAAAATATACTCCAAACTCATTGAAGTTAGCTATACCCAATTGGACCCTTTTCATTCCAACATCAAAG
ATTCATCTTTTAAGCAAAACCCATTAATATAAAACACTAATAATCAATACCCAATTCTCAAATTCAACCAACAACTTAAA
TCAAACATTAAAAAAACACTGAAACTACCAAACAATTAAATCTTGATACATTGAAATTAAACAAAAAAAACCGTACCTCA
AGACAGAAAAAACTTGTATGAAAACTCAGAGGAAGAAATTTTGTGAATAAAGAGAGAAATGAGATGAAGAAAAGGATCAA
AGAAGATGGAGTAGTTGATGCGTAGGTGAAGAGAAAGAGCAAAACGACGGCGTGTTGACCACACGCCAAATGAGAATATG
TCTCTACGCGGGCTTTTTTGACTAATTAAAGAATAACTAACCAATTACTCCTACTTTTGTTGAATTTTTTTTAAAAAATA
AGTGGGGTCAAATAATAATAATAAAAAGAAAATAATAATAGTAAGAAAATAATTGTATGGTTATTTTTGGTTGTCCTTAA
AGTGATAGAAATGTTTAATAATTAAATTTCAGGTAGTATATTATTATATAGTTTAACGCTAAATTTTGATGATCTACTTA
TTAGAGAATGATATGATTATATCTTAAAAAGTCAAAAAGAGTCCTTTAATGCTTTAGAATTTAAGTTGTATGGAACTTTT
ATTCATAATTATTTGTTGAGAAGTAAATATAATAGTTGACTTTTTATATATTATTTTAAATGAAATAGGCATTAATATTT
CATGGCTAATTTCTTGTATTGACAATTCTAGAGGGGAAATGGTCCATAATCTCTAACTCATACTCCATAGAGGAAAATTG
AAATTGAACTAGTTTAATTAGTTGATTTTGAATACTAAATGATTAAACTCCAAACTAATAGTAAAAAATAAAATTTAATA
TTCCTCAAAATATGGGGAGTGAAATACAATAATAACACATATGGGAAAATCTTACCAGTGAAGTCTGGGAAGGACAGTAT
TACGTAATCCTACTTCTTAACTCGTGAAGGTGGAGATATTGTTTTTGATAGACCTCAATTCAAGTAAAACATATCAACAT
CAAGTTCAAGAATAGTAGCAACAACAAATAATAGAAGTTTGGGAAGGAGAATGTTACGTAGTCGTATCCTTATCTTGTGA
AGATAAAAATAGCATTTTCAACAGATCTTAACTCAAGAAAAACATCTTAACATTAAGTATAAAAATCCCTACCTTGTGAA
AATGGAGAGATTGTATTCGATAGACCTGAATTCAAGTAAAACATGACAACATCAAATATAAGAATAGTAGCATGCAACAA
TAAATAATAACTTGATAGACCTCAATTCAAGTAAAACATGACAGTATCAAATATAAAAACAATAGCAACAACAAATAATA
ACCTCTCGGGACCGAGAGTGAAAATGAGAAAAAGAATAAGGGGGCATCCCAAATAGCAGCAACAACAAATAATAACCTCT
CGAGAACATGACAACATCAAATATTAGAATAGTAACAACAACAAATAATAAATTCAAGTAAAACATGACAATATCATATA
TTTACAAAGAATAACCTCTCGAGACCGAGAATGAAAATGAGAAAAAGAATAAGGGGGCATTCCAAATAGTAGCAACAACA
AATAATAACCTCTCGGGACCGAAAAATGAGAAAAAGAATCAAGGGGCATTCCGAGAATTGAACTCGGGACCTCTCGCACC
CTAAGCGAGAATCATACCACTAGACCAAATGCCCAATTCGTTTCTCCGTTCACAAATAGCCTTTGAGATAACTCAGTAGC
CAATCTAACGAAGAAAACCCCAAAACCCTAGTGAAAAGCAGAGAGATCCCAGTTGTGGGGTTTTTGCATCAGAAATTTGT
CAATGGCAAGACGAACCCTTTTTCACTTGGTTCGATCTCAAGCAAATATTCTAAAATCCACCAATTTTCATTCAGGTTCG
TGTTTAATTTAATCAAAGCAGTTTCATTTCTGTATAATTTGCTGCTTCTGTTTCAATTTTCTGTTGTATCTGTATGTATA
ATTGTTGGTTTTGAAAGAAAATGAAAGAAAGTAACACCCTTTTGTTAATCTTGTTAAAAAACTGTATAATTTCATGCTAT
TGTTTTTTCTCAAATGGAAACAAGGTCCAATGTCCCTTCAGCTGGTGGGGGGTGTTATGTGTTACCTGTAGTGAGGAATT
CAGTATTTGAAGTTTATGAGTTCGATTAGATAGGAGATGATATGACATGACATGTTTTCAGCTTATTGATGACATGACAT
TAGATAGGAGAGTATGGAGGTCGCGGATTAGTATAGAAGGTTAGAGTTAGGTGAGCATTGTGTCGTTTTTGTAGTTTGGG
GCTCAATACTGATTTCTCCTTGCATATTGGTACTCTGGTAGTATAAGTTCCTTTGATTTTGGTTAATACCCGACGTTTCG
TGTGCTTTAGTTTTCACTTTGTTTTTCTCTGAATGTTATGTTAGGCTTTCTCTATAATATGTTGCGTCTTATTTACTGCT
ATATTCTCTTTTTCAAACTGCCTTGTTATCCGTTGCTTGAGTAGAGGGTCTTGTTGTTGTTGAGTTTCTTCAATGACATC
AAGTCAATACTACAATAGCAATGGTGTTCACAGTTAACTATTTATAGATATTTAATGGACTTCTCAGGGTTTAAGCAAAA
ACTATTTGATTCCGTGAACCCACATGTTGTACTCTAGATCCTCCTCTGTATATATATATATATTCACGTTGAAGATTAGT
GGTATGATGGTACTCTGAACACAGTGACTTAAAATATTGGATTTTCCTATCAATGGGAAATTGAAATAACATAATTGTTA
TATAGTGCCAGCTTTTGATCACCTGAGTTGGGAGAAAAAGTGGATTGCTTAATGTGGCAAGTAAGCAGGAGAAAATTGTG
TGCATGTGTTGAAAATGTCTTTCAGGGGTTATAACTCTGAAGGTTTTGGGAGAGAGTATGCAACGATCACCATCTTCATG
TTATACACATTTTTTAATACTGATCCACCGAGCGCGGCTACCAGTATCCCGTTATCTTTTTGGTCCCTCGATCCTCCCTG
TTATAATGTGTTGATCATGAATCTAGTTTCTGCTTTACTAGATGTTAGAGTCCTTTACTTCCATAATTTTTGCATTTGGG
AATTGACAAATGAATGAGTATTACTTTACGCTGTTATTCATATTTGACCTTGAGACTTTTCAAGTTGAAACACATTTGCT
GACAAGGAAAACATAATTCTTTGTTGTTAAACTTTAAAGGAATGGAATTTCTGGTTTACCAAAGTTCATTGTTGTAGATT
CTTTTTCTTATAACTTTCTTTTTCAGTTGCTAAGCTAAATTTTCTGCTTTCAGGTTGTCAAATGCTGTACTGTAGCCTTT
TTCTTTGATGAAATTGCTTATTTTGGCCTTCCTCAGCTTTTTCTGTCTTTCCTTGATGAAATCCATTTACATTTGAATGT
CAAATTTTAGCCAATAATAGGCAAATCTTCAGATCAAATCATTGACGGCTTATTTTAGCTGCAATATCCCATCCATTTTG
TAGGGAACAATCTTATATTTAATGAAGTAAGAATTGAACAAAGTTTGGTATAACTATTTATCAGGAGAAATGTTGAACAT
TCATGTGTTTATGGTGGTAAAATCGTATTTCAACTCTAGTAAATACTTGAAAGAAATCACGATATATTGGAAGAACTTTT
TTGCTGTACCGCTTCTACAATCTGCATCTGGTTTGTTTACTCAAGTTTATTTTATGACTTGTTCCTGATGATTGTGCTCA
AGCTCTCTGCTCGTTATTCCCCAATACCTTTTCAGGTGGTCATCTGGCTAGTTATGGAACTAGGTCACTTGTCAGTGGTA
CCAAAACTGACCCTAGTCGTGTGACACATCTAGCTGCTATTCGTAAAAGGTGGCTATCACAGTCTGCAACATCACAAGAC
GACAACAAGATCAGCATAGGGCCTCGCAAAGGAGGAGAAGGAGGAAATGATGAAAAGGATGGTGGAGTTGTCTACTATGG
TCCTATCTCAAACACGATAAAAAATGTGAAGCTTCTGTCCCTTTCAACCTGTTGCCTCTCTGTGTCTTTAGGCCCTGTCG
TAACCTTCATGTCATCTACTGATTCGAATGTGATACTCAAGGGAGCAGTTGCATCTACTGTTATATTCTTCAGTGCTTCT
ACTACCGCTGCGCTTCACTGGTTTGTGAGTCCTTATATTCATAAACTGAGATGGAAGCCAGGTTCAGATTCTTTTGAAGT
GGAGATGATGTCTTGGCTGGCAACTTTTATGCCAAAGACGATTAAGTTTGCAGATATCAAGCATCCTGACACCAATAGAC
CTTACGTAACATTCAAGGCTAATGGAAACTTCTATTTTGTTGATGCCGAGCATTGTCCCAACAAGGCGCTATTGGCAAAA
CTTACCCCACAGAAACCTACTCATGAGTCAGCTTTCAAGAACTTGTGATGACTTTTTATCTGGAATAATTTGAGATTTTA
AGGTTTTATATTGCATAACTCACTAGAAGTTCCAATACTTGAGTCTTGGATATATAAGCCTCAGTTGGTTGTCAATTTTC
CAATTATTATAACATTGATTGTCATCTTCTTTTTTTCTTCTTTTTTAAAAAAAGAAAATAATAGTAATGTCTAGACCAGC
TTGGCAGGTCATTTCTTCCATCTGCATAAGTTTTGGTGGTATAGTAACCTTGATATTTGTGTTGGCAGAAGGTGGTATGT
ACCCAACAAAATAGTGAAGGTCATGTGCACAAGTTGGTCTTCCATCTGTCTAAACGTTAGGGTTGGATGAACCCTACAGC
GCTGGTGGGAGGTAATATGTATTCAGTAGGACAATCAATTATGATGACGAGAGGTAGTAGGCATCTAAATGAATGATTAA
TATGCGTTCAAATTGATTCTGACACCACCATCCTATATAAGCCTTGGTGTCTACCATTTTTTATATTATTATAACAGTGT
TGTCCGAGCCAATTTATATGTGCCTCCATTGGCCTAACATATTCTTTTCATGTCATTGTGGTTTCCTTTTGCTGAAATAA
ATGAAGAATATGGTCCATATTACATGGACCTAGATGGTTAATTAGTCAGATCCTTTTGTTTCAAAACTTAGTGTCAAGTA
ATCTGGTCATGAATGCTCAAGAGATTTGTAGTGTTGGTAGATAACTTGTGCAAACTCTATTATTGAGTAGTTGGTGGCTG
GTTTTTTCATGCACTAAATGTAAATTGATCTTAGTGGACAAGAAACTTTTGATGGCATTTTGGTCAAACATGCTGAGACA
TGTAGAATTAAAAAATGTACAATCACTA
GTAGTAGGAGGTATCCAACAGAATATTCAATTGTGTTAGTGGAAGCCAATAATGTTTAGAGAACTATTCAAAGTCGTGAA
TTTCTTCTAGTTCACTACTATTTTTTTTATAACTCATGACTGATCTTGAACTCGCAAAAACCACAAGTTGATTGGGTGAT
CATCATTCTAAAAAATGCTTATGTTTAGAAAGTTCAATTCTTAGCAAATTTGATGTATATTCTACGTGATGAATAATTTT
TTTTCAACATATTCTAAATAAAAGATATTTACGGTTGAATTTATCATTTTACTGATTGATCGAAAAGACAAATAATATTT
GAAAAAAATGCACACTTTTGAATTGAGTAGATTGGAAGGGGCAAAGGAACACTTTAAAAATTATGTTGGCTCTTCGATAT
TTATTTTTATATTTAGATAATATTGCTTATTTGAAAACCAAGTAAATTATAAAAACTATATATTCCTATTCAAAAGTTGG
TGAATATGCTGTTGCCACGTAGGACATTGACAATTAGGAAAAGTCAACTAAGACCATTTTTATTTGATACACATCATATG
TTGGTTTTTGATACTACACATGTGGAACATATGGTCAACTTTTGGCCCTTCAACATCCACCCACCCACCCACCCCAATAA
AGACTAAACATAGAATTTATTTTTTATACTACAAGATAGTAATCATATAAAAATGTTATACTATCATATCACTTAAAATT
TAACTATATGTATTAGCTATAATAAGTATGAATTGATAAAAATATATCGATCTAAGTTTAATTGTTAAATATTGTCAATC
TGATCAATTGTTTTGAATTTTATGATTCGTTTCATTTGTCTATAATTCAAAAGACATTTTGATATTGATAGGTATCTATG
TGGATGCAAAGTGGTAGATATTACTAAAGATAAATCAAAATACATATAAATTGACATGAACTTCACGATATTAGAGAAGA
AACAGTTAAACTAACTCATCCTTTGTCATAGCAAAGTATTTAACGATTCTTCGAAGTTATTCTTAATTAGAGGTTTTAAG
TTTTAGTCCCTCAAGATATAAAGTTGCCTTTGTTAGAGAACGTTTTACCTTTCTATGTGAAATTTCTCAACGCAAATTCA
AATTTTACCGTATCAGACATCGAATGAAAGACGAAAAAGAAATAACTTACAAAGTTATGGATATATAAGGCTCATTTATC
TAATCTCAAAATTATTTTTAGGATTAGTTTATTTCATGTTTGGTTGAGAAAAAATCACCTGATCGGATTAGTTATCCTGA
GATTATAGTATTGTTTTTATCCCACATTAAGAATGGAATAACAATCTCAAAATAATTAATTTCGAAATAGATAACTTGTA
GGCCAACCAAACGATCCCATAAAGTATAAATTTATCCTTATGTGAAACCTTATTGTGTGGATGCATGCAGAGAATTATTT
TTTTCCAACGGATGAATGTAAACAGAAAGCACTATGCTTAAAAGGGCTTCAAAAATTCACAAAATCTATTCTCCTTTTCT
CTCTCTACAAGTGGAACTTTCTCTCTCTAGAAAATCATTACATACACTCAACACTATATATATATATATATATATATATA
TACAAAAACCCTAGCAGCCCTGCGATCCTCCTCCGTCGACGATGCCGACGACGAGTGTAATCGGAGCTCCGATTCATCTC
ATTGATATCCGCTGATTCCTACTTTTTCCATTTCATTCCTTTGATCCTTGTTCCTGGCTGTTGTTGTGTTGAATTTGAAC
TTGTTTGTTGAAAGCTTCTGGAAATGTATAAGAACCAGTTACAGGAACTGGCACAAAGGAGTTGCTTCAACTTGCCGTCG
TATACTTGTATAAGGGAAGGTCCGGATCATGCGCCTAGGTTTAAGGCTACGGTTAATTTCAATGGTGAGGTCTTTGAGAG
TCCAAATTACTGCTCTACACTTCGACAGGCTGAACATTCTGCTGCTGAGGTTGCGTTGAATTCACTCTCTAATCGAGGTC
CCTCCAACTCGCTTGCTGCTAGAATTCTGGTATATTTTGCCCCCGATTTTAGCGGGATTTTTAGTTTGCTCTCTTAATTA
TGCTTTTCCTTTTGAGATTGGCTTCCTGAAAATGAATGACGTCATTTGATCTTCTATGTTACAACTTTTAGCTTTAATGT
ATATGCATTTGTGGGATTGAGCATGTTGTTGTTGTATTTGCATTTGTGAATTTTCCAAGTTTCAGGGACCATTGGTTTTC
TACACCCTTGGTGTGCTAAGTTACCCTGGGGTGGGTAGCTGGCACGCTGTACCCGGTGGATTAGTCATGACTCATGTGCT
CAGAAACTAGCCCGGACACTTCCATTAGAGAAAGTTAATAAATATTGGTCATTTATACTAAGATGATCTAAGAAGTGTAG
TTGTGTGAGGTTGTGATATTATTAGTATTCTTTAGTTTCTTGATTAGTATTTACAATTTTTCCTTATATAGATATTTCCT
TTTTTCTTCTTGTTTTTTCCTAGTTTGATTTACGGGAATTATCTGCCTATGTGAGCTTCGGAAAACATATTCAGTCCCAA
ATTTCTGTTGTAGGTTGATGGCCAATGTAGTTTAACTATGATGAATTTCTTGAACTTGTCATAGTTCAGGAGGGAAGCAG
AGCTCCCTGTTATGTGGCTTTTAGCTGCAAAAAGAATAATGAGCAGTTTAGATAGTACTGGCTTAGGTAGGGGTTGGCTG
AAAACAATAACTAGTAATTGTAGGCATGTTTTCATGGAAGTTACAAATGTATGGAATGGTGATGTCTTGTGATTTCCTTT
AGTAAGTGAAGTAGAGAGTAGATGTTATGGCATTTCTGGAGTCATCATCTTAATATATCTGTTTGTCCTTACAAAAAAAA
GAATATTGATTTGTTAGTAGTCCTCTTCTGACTGGTTTCCCTTGTTTTCAGGCATTAGAATTCTTAGTTTTTCGTACTGT
GCAACGTGAATAAACTTAAGCACCAGTATTAGGTAGGAACTTTTTGTACGGCCAACATAGAAGCCATGTACCCAATAGTC
TAGACTGAGTACTACATTACATTCACTAAACGACTGTTCAAAACCTTTAGGTCAGTCAAGCTACCATAGTAGTCTGAAGG
TGGTGCTTCTGTTTGTTAGGGTTCTAATATAAGATGGCCAGATATGAGTCCAGAACTTCTGGAGGACATTGCCAACTTCT
GATGGTCCTGTAGGTAGTTAGACTCAATATGTAAAGTTGCATCATTTCTGTATCATGATAATCTTGTTGTCAAGTAAATT
TAGTGTTAAAACAAACCTTAATTTTTCCGACCAATATCATAGATATTGTTGCAGTAAAAAATGATAGCACTGGTGCAAGT
GAGCTCAACATTATCACAATAAATTATGGCCTCCATTGATTTTATGTAGTACCTAATTGTTTTAAATTAATATATGGTAC
TTAGACTTAGATGTGAAAGAATAAGCCTTTGTGGTTGCTTCTGAATGGTATTTTGGTTTCTAATTTCTGTATGCCCATGA
TTTTGTAGGATGAGACAGGCGTATATAAGAATCTCTTACAGGAAGTTTCACAAAGAGTAGGAGCATCATTGCCAGCATAT
ACGACTTTTAGATCTGGTCTAGGACATCTTCCTGTCTTTACCTGCACAGTAGAGTTGGCGGGCGTTACATTTACTGGTGA
GTCAGCAAAGAATAAGAAGCAAGCTGAAAAGAATGCAGCTATGGCAGCTTGGTCATCTCTGAAATTATGTAAGTGATTCC
AATGTTTATGAACCAGTTGATATTTACTGCATGAGTTATTTGGAAACTTTATTTCTCTGTGAAGAAGTTATCGTAAAGCT
GCGTCATGTGTGTGTTGGCGAGGCTTATAGAATTGTTATAAATGCCAAATCATGAATTGAAGAGCCTAGCTGGATCCTTC
ATGTAAAGATCCAAATTTACTGGATTCTGGTTTTTGTCTTCAGAATTTTTATTTGGATAAGGGTGGTTTTCGTCTTCCGA
TGTTGTCTTCGCCTGGTTCTCAAGAAGCTTCATTCTCCAGTTTTATCTTATGCTGTTAGCAACATATGGTCCTTTTATCT
ATCTAGTGATCTATATGCTAGTGTGTACGAAGCCATCTTATGGTATTATTTTCATCTTTCAAACAGACAGTATTTTTATT
TCAAATAGTTGATAATGTTAATGGCAATCACCATCCACCTGTTTGTCTCCCCTTAAGTCCAACTAAATACATCGACCCGA
CCTAACACCTGCCTGTTTGCCTTTTGTACACACTTGACTACATCACATTTATTGCGACATTCTTCCCTGCATTGCCAAAC
GTTGAATGTCCTATTGGTTAGAAGTTTCAGTGATTCATGATGTCGTATTTTGCATCATGATGTGAAGATCACTGTTGATT
TGAGCAATAATTTGCATGGACGGCAAAATGACTAATGAGTAATTACTGGAAAAATGATAAATCAAGTGTTGCTTGGACAT
TTCCCTATTAATTGTCACTGTACATATGTGCCCTTTGCCTCCCCATCCTTTTTTCTTCCTCTCCCCCCGCTCTATCTTTT
TGCATTGTTGCAAAGCAGAGCCACATTTGATGGATAAGCTCCTTCTGGGGTGGGTGACAAATGTGGTTTTGAATGTTCAA
ACCTACACATGTATGCCTCCTGGGTTGGTCTAGCGAGACACACATATGTATTTGCCAATTCGTCTTTTTAGTCACCGAAA
ACATGACCCTTGGTAGTAGGGTATGGAGGTAAAGAATTAGGATAGAGGGATTAGTATGTAGTCAGACATATTTCTTTTCC
TGTTTCTATGCATTAGTATTATTCTTGTTTTTCATTTTTTATCGATTTCTATTTCTGTCATTCCTTTAACCTCAGTTATC
TTATTATCTTATTGTTTCTGCTTGTTGCTATTGCCTTTTATGCCACACTGACTCCCTTCTGTTACAAGATGTGGAATTAG
ACAGGGGAATCTCTCTATAAGAACTAGTCTCTTATATTTCACACATAGTAGATTGAGACACAAGCCTAGGGCTATGGGGA
AAGAGTTAGATTGGTCACCCTAGATCGATCTCTACATAACGGGTTTCTAATGGTATATATATTCTTTGATTCCGTTCCCA
CCTATAAGATAGATATTACAACCTTATGAGGTTTGCTGGGTTTCACATCTCAATAATTCCCGATTCGATTGGTTCCGATA
TGAATAGATTGGTATATATTTCTAAAGAACAGTCTAAGAAAATATATTAATAGATATTCACTGTGCGGTCATACCCAACA
ACAACAAACCTTACCCCTACCTTCATGTGGTAGAGGTTGTCTCCGATAGAACCTTGGCTCAAGAAAAGTGTTTTTCATAA
CAGGTTTGAGAAACACAAGATAAGAAAAAAAGTTGTGTTGAAAATATTGAAGAAAAGAATAATATTGACAGCAAAAATAG
TAAAGATAACCAAAGTAAAAAAACAACAGTAGTAATACAATTGAAGGATTAGATAATGCTAGAATAATAATAGTACTGGT
AAGGTGAAGAGGGAGCAAATAAGGTGCTCTAAACTAGAACCATGCTAATTACATGGCAATTGAACCATGCTATTCCCCAC
TCCATGGTATGACATCTTTTACTCATCCATTCTGCCCATCCAGATGCTGCGCCTTTTCTCATTGTCATCTTCTGCCTTTC
GTTCCTCTCGGCTATTCACACGTGAAGATCGTCATATGTATGCTTGACTTCGGGTGCGGTGCTATAATACATAGAAGTAC
ATTATGGGCATGTGGTGTGGTGACAAGTGTGGTTTGAGATGCTCAAACCTACACATGTATGCCTCTTGGTTTGGTCTGGT
GACACACATACATGTATTTGCCCTTTTGTTTTGTCAATAATGCTGGACACATTGGTGTTATCATGTTTAGCTAGCTAAAC
TCAAGTATTATGATAATTGAGCTTGAGTTTCAGTTAAATATTAAATAAGCGTTAATAATTAATTAGTACAAGTAAATAAA
CCAGCTTGAGTTATCAAGCTCAATGATATATTATTTCTAGAAACTAGTATTTAGAAACTAAATAGTGGTTTAGAATCTTC
TTGCGCGAATTCTTACAAGGATCATCATTGATTACAAACTATACAATATTTGAGAAAATATCTGTACTTCCATAAATTCA
TGTTTATGTGTGTGTGTTAGGATACAAGCTCAAAGCTCTGCTCTATTATAAAAAAATGGGCTGAGCTAGAGCTTTACTTG
ATGAGCGAGTCAATTACCACTCTCTAGGGCAAGTGATACTATGTTGCAGCCTGAAATTCTTATTGAACAATGAAAAAGAT
AAAAACCAGATTGGCTATTTCTTTTCTTCAGAGCTTAGTGACTCTCGTCCCGCCAACTCATTAGAAATTGATATGCTAGG
AGGTCCAGTGATTTCCAACCTTCTTATAAAGAACTTGATGGAGAAGTATTTAAGTGCTAAGAGTGTGATTTTTGCCTGAA
TGTTTACAAATGTTTATATCATCAGTGTTGCTTGGTTTATCAATTTTTAGGAGAACTTCGACTGCTACAATCTAATGTTT
GCTTGAATATTTGTGCTTGCAATCATAATATTTCAGTTTCTAATTTTCAATTAGATTGATATTCACCTACTGATGAGAAA
ACGTTAGTAGATTGATGTTCACTTTGCATACTGATGATAAGCTTTAATTTGTACAATCAGCAATAACTAGGTGTACTATA
CTGCATGACATTCTTCTACTTTTTTTTCTATCAGTGGCACAGCAGTCTGAAAGTGCAAAACCAGACCGAAGAAGAAATGA
TGAGCAAGAGCATGTAACTGTTGCACGTGCACTACAAAGGTACATTTTGAAGGCAAGGGCGGCTAGAGTATCATTCCCAA
TTAAATTTCCGACACCTAATCCAAGACCATCAAGTGTACAGCAGCTTTCATCTACTACATCAAAACTTCTTCCCCTAATA
TGTCCAAGAACTGCTCCTCGCAGTAGACCGGTCAGTCCGTTGTGTCTAAAACCTGCTTCTCAAAGTAGACCCATTGATAA
TACAGGAAGTGATGCATCATTGAGTCCAAGGACTGCTCAAACCATAAATAATATTTTAAAGGACAGTTTTGCTATGGATA
GTCACAGGGTTCGACCAGAGAAGTTCCCTGCTGCTGGTGCAGCACCATATATTCCTGTCAGGCATTTTGGCCCACACCAT
CGGATGGCTCCTCCGGTGACCATACGGAATGCAATTCCTGTTTTCTCTGCACCACCACTTCCTCAATCATCTCAGCCTCC
TAGGGTGATGAGGCCTCCAGGTCTGGGACTGGCACCACCTGTCTGTATAAGACAGGCAGTGCCGGTTTATGCTGCACCCC
CTGTTCGGGCAGAGGAACTTCCCACATTAGATAGGGTGATGAGGCATTCAGGTTTGGGGGTGGCACCAGTTTATGCTGTA
CCCTCTGTTCCTAAAGCTCCTCCTCTTCTAGTTGACGAACCACTAGCTTCAAAGGCACCCGAAATTCAGGTACTTGACTT
ACCAACTTGTAAAGCAGTGCTAGGCAAGGCCGAATCGCTACATGACCATTCTGAGGAGAAATCATGTTCTGAAGTCCAAC
CGACTAAGAGAGAGGAGCCACTTGACTTTGAAGTTTCAAGGAGTGCGACAATGCCAGTGGAAGGAACCAAGGTTGCAGCC
AAGGAGAAGCCACTTGACTTTGAAGTTTCAAGGGGTGCGACAATGCCAGTTGAAGGAACCAAGGTTGCAGCCGAGGAGAA
GCCACATGACTCTCTGGAAATTGAGAATTTGAAACAGCTAAAGATATGATGTATCGTCGGGAATAGCATGTTACAAACTA
CAGAAACTTCAGTAAGCTTTTGTTCTCCCCTTGTGGGATTTAGTTTGCAAGCCTTTATGTAGTCTTAGATATATCAGTTC
CTTGCACATTTTCATTTGGAATAGTTTTATTGAGATAGTTGTAGCGACATTATACTGCTGTTTTTGAGTTCCCTTGTGGT
TCATTACCATTTTACCTGCAACCCTAGAGTTTTGCCTCGTGTCGATGTGCTTGTTGCTTCATTGGAATCTGTTGCGGACG
CATAAAGTAGAACCACATTGTGTCGTCTACAACAATTCCAACGAAGCAAATAAAGGTAAAAACTATATTGCATCTGCAAC
AGTTTCCAACGAAGCAACAAGCACATACACGAGATAAAACAGTATCCGCCTCCTCCCCCTCTTTTTTTGTTTGACAATTG
TGGCTATTACAGTGTTACTTTAGACATAGATAATGGCATGAATGCTTCGGCTATGTTGGTAAAGCTAGTTTGGTATATAT
GCCTAAACTTTCCCTTCCCTTTTTCCCCGTGGTGTCTGGGTTAGCTTATGCGCACCTCGACTAATTCCATGGAAAACTTA
TCACCTCCTACCAACAAGTACTAGATAGCTTTGTTCATCAAGGCTAGAACAAATGTGAAACAATCACTTGGTATTTGTCT
AGGCGGGATTTGAACCCAAAATTTCATAATTTTCAACCTACTTCATTGGCAATTGTGGGATATAGCACGTCTTCTTTTTG
ACAATTGTAGTATTACATGTTTTTTCCCCTACTTTGTCAAGAGAGTACCTAATAAAGTAAAGAATCACATGTGTGCATGA
CACGAGATGAAACGCTAATCACATTGCAACTACAATGGATTTCAACCAAGCAACAACCACATAAATATTTCATGAATTTT
TGGAATATGACTAATCAGATAGCTCTGTTTGATTCCAACTTTTGTGGTTCTGTCTGTAATACCTAAAATGGATTTCAACC
AAGCAATGTATAAAATATGAGCCAAAGCTTTATGCTAAAATGTATAAAATTTGATGCATCTTCATGATTGTCTCAACCAA
AAAAGTGGTGTGGATCTTGTTAACTTTTTTTGTGTGTATTAGCCCAGTAATCTGATGTCAGGAGCAATCAATTTTTTTTT
CTCAAAAAACTTTATGAGGACCTCCGTATTGAATTGGGAAACAATCACGTATACTCACACCATTTTTTCACCCCCATTTT
TGCATCTTTAGACCCCTTTTTAGGAATCGCGCTAATTCCTCTATTTTTCGTGTGTATTAGCCCATAGATCTGGCGCTCGG
AACACCTATTTTTTTTTCCAAAAAACTTTATGAGTACCTCCGTATTGAGTTGAAGAACCATCACCTATACTCACACCATT
TGTTTTACTCCTATTTCCACATCTATAGTCCTTTTTTTAGAAATCGCGCAAATTCTTTAATTTTTCGTGTGTATTAGCCT
ATGGATTTGGCGCTTGAAGCACCCGAATTTTTTTTCTCAAAAAAGTTTATGAGGACCTCCATATTGAGTTGGGGAACCAT
CACGTATACTGACACCATTTTTTTTCACCCTTATTTTCACATCTACAAGCCCTTTTGTAGGAATTGCGCAAATTCCTCAA
TTTTTCGTGTGTAGCCCATCGATCTGGCACTCGGAGCACTCAATTTTTTTTCCACAAAAAACATTATAAGGAGTATTGAC
ACGGGGAACCATCACGTTTACTCACACCATTTTTTTCACCTCCATTTTCTGTATCAACAAACCCTTTTAGGATTCACGCA
AATTTCTAACTTTTTCGTGTGTATTAGCCTATTGATCTGGCACCCAGAGCACCCACATTTTTTTCTCAAAATTTTTTATG
AATACCTGCGTATTGAGTTGGAAAATCATCACGTATACTCACACTATTTTTTCACCCCCATTTTCGCATATACAAGCCAT
TTATTAAGAATCGTGAAATTCCTCAATTTTTCGTATGTATTAGCCCATGAATCTGGCGCCCAGAGCACCCAATTTTTTTT
CTCAAAAATTTTTATGAGGACCTCCGTATTGAGTTGGGGAACCATCAGGTATAATCACACTATTTTTTTCACCCACATTT
ACGCATCTACATGCCCTTTTTTAAGAATTGCGCAAATTCATCAATTTTTCGTGTGTATTAGCCCATGGATCTGACGTCCG
GAGAACTCAATTTTTTTTATCAAAAAACTTTATGAAGACCTCCGTATTGACTTGGGGAATCATCACGTAACCTCACACTA
TTTTTTTCACACCCATTTCCGCATCTTCATGCCCTTTTTTAGGAATCGTTCAAATTTCCTAATTTTTTGTGTGTATTAGC
CCATTTATCTGGCGCCCGAAGCACCCAAATTTTTTTTCACAAAAAACTTTATGAGGACCTCCGTATTGAGTTGGGTAACC
ATCACGTATAGTCACACAATTTTTATCACCCATATTTCCGCATCTACAGGCCCTTTTTAGAATCTCGCAAATTCCTCAAA
ATTTAGTGTGTATTAGCCCATGGATCAGGTAAACAGAGCACCTAATTTTTTTTCCTCAAACAACATTATGAGGACCTCCG
TATTGAGTTGGAGAACCATCAGGTATACTTACTAACATTTTTTTGACCCCCATTTCCCCATCAATAGACCCTTTTTTATG
AATCGCACAAATCCATTTATTTCTCATGTGTATTAGCCTATGGATTTGGCGCCGGGAGAAATCAATTTTTTTTTCTAAAA
ACTCTATTAGGACCTCCGTATTGTGTTAAGGAACCATGACGTATACTCATACCTATTTTTTCACCCCATTTCAGCATCTA
CAAGCCCTTTATTAGGAATCACACAAATTTCTAACTTTCTCATTGTATTAGCCCATGGATCTGCACCCGGAGCACCCAAA
TTTATTTCTCTTAAAAAACATTATTAAAACTCTTGTATTTACTTGGGGAATCATCATGTATACTCATACCAATATTTTCA
ATCGCATTTCCGCATCTACAAGCTCTGTTTTAAAAATCACGTAAATTCCTATATTTTTCGTATGTATTAGCCCATAGATC
TGGCATTTGTAACACCCAAAAAAATTTTTTCTCAAAAAACTCTAAGAGGACCTCTGTATTGACTTGGAAATTATCACGTA
TACTCACACTATTTTTTTCACCCCCATTTTCGCATCTATAGGCCCTATTTTAGGAATCGCGGAAATTCCTCAATTTTTCA
TGTGTATTAACCCATTGATTTGGCGCCCGGAAGATTCAAAAATGTTTTCTTAAAAAACTTTATGAAGACCTCTGTATTGA
CTAGGAGAACCATCACGTATACTCACACTATTTTTTTTGCACCTATTTCCGCATATACAGACCATTTTTTAGAAATTGCG
CAAATTCCTCATTTTTTCGTGTGTATTAGCCCATGAATCTGGCGCTCGGAGCACCCAAATTTTTTTTCTCAAAAATCTTT
ATGCTGACCTCCGTATTGAGTTAGAGAACCATCAGATATAATCACACCATTTTTTACACCCACATTTACGCATCTACATG
CCATTTTTTAAGAATTGAGCAAATTTCTCAATTTTTCGTGTTTATTAGCCCATGAATCTGACGTCCGTAGAACTCAATTT
TTTTTCTCAAAAAACTTTATAATGACCTTCGTATTGACTTGAGGAATCATCACGTAACATCACACTATTTTTTTCACCCC
CATTTCCGCATCTAAATGCTTTTTTTAGAAATCGTGCAAATTTCCTAATCTTTTGTGTGTATTAGCCAATTTATCTGGCT
CCCGAAGCACCTAAATTTTTTTCTCAAAAAACTTTATGAGGACCTCCGTATTAAGTTGGATAACCATCACGTATAGTCAC
ACAATTTTTATCACTCATATTTCCGCATCTACAGGCCCCTTTTTTAGAATCTTGCAAATTCCTCAAATTTTCATGTGTAT
TAGCTCATGGATCAAGCGCCCAGAGCATCCAATTTTTTTTCTCAAAAAATATTATGAGGACCTCCGTATTAAGTTGGGGA
ACCATCATGTATACTCACAACATTTTTTTCACCCCCATTTCCCTATCTACAGATCCTTTTTTAAGAATCGCGCAAATTTC
TTTATTTTTCGTGTGTATTAGCCTATGGATCTGGAGGCGGGAGAAACCAATTATTTTTTTCTAAAAACTTTATTAGGACC
TCCGTATTATGCTAAGGAACCATCACATATACTCACACCCATTTTTTACCCCATTTGAGCATCTACAAGCCCTTTATTAG
GAATTACACAAATTTCTAACTTTTTCATGAGTATTAGCCCTTGGATCTGCACCCGGAGCACCTAAATATTTTTTTCTCAA
AAAACTTATTAAAACTCTCGTATTGACTTGGAGAATAATCATGTGTACTCATATCAATTTTTTCAACCCCATTTTCGTAT
CTACAAGCTCTTTTTTAGGAATCGCGTTAATTTCTATATTTGTCATATATATTAGCCCATATATCTGGCGCTCGTAGCAC
CCAAATTTTTTTCACAAAAAACTTTAAGAGGACCTCTGTATTGACTTGGGGAATTATCACGTATACTCACACCATTTTTT
CACCCCTATTTTCGCATCTACAGGCCCTATTTTAGGAATCGCGCAAATTCCTCAATTTTTCGTATGTATTAGACCATTGA
TCTGGCGCCCGGAGCATCCAAAAATGTTTTCTCAAAAACTTTATGAGGATCTCTATATTGACTTGGAGAACCATCACATA
TATTCACACTATTTTTTCGCAACTATTTTCCGCATCTACAGGCCATTTTTTAGGAATTGCGCAAATTTCTCAATTTTTCT
TGTGTATAAGGGCATGAATCTAGCGCCCGAAGCAACCAAATTTTTTTCTCAAAAATCTTTATGCTGACCTCCGTATTGAC
TTGGGGAACAATCACATATACTCACACTATTTTTTTCACCCACATTTACGCATCTACATGCCATTTTTTAAGAATTGAGC
AAATTTTCTCAATTTTTCGTGTGTATTGACCCATGGATCTAACATCCGGAGAACTCAATTTTTTTTCTCAAAAATCTTTA
TGAGTACCTCCGTATTAACTTGGGAAATCATT
TTTTTTCTCAAAAATCTTTATGAGTACCTCCGTATTAACTTGGGAAATCATTACGTAACCTCACACTATTTTTTCACCCC
CATTTTCGCATCTAAATTCCCTTTTTTAGGAATCGTGCAAATTTCCTAATTTTTTGTGTGTATTAGGCCATTTATCTGGT
GCCCGAAGCACCCAAAATTTTTTTATCAAAAAACTTTATGAGGACCTCCATATTGAGTTGGGTAACCATCACGTATAGTC
ACACAATTTTTATCAACCGTATTTCCGCATCTACAGGCCCTATTTTTTAGAATCTCGCAAATCCTCAAATTTTCGTATGT
ATTAGTCCATGGATCAGGCGCCCGGAGCACCCAATTTTTTTTTCTCAAAAAATATTATGAGGACCTCCGTATTGAGTTGG
GGAATCATCAGGTATACTCACAACATTTTTTTCACCCTATTTCCCCATCTACAGACCCTTTTTTACGAATCGCGCAAATT
CCTTTATTTTTCGTGTGTATTAGCCTATCGATCTGGCGCCGGAAGAAATCATTTTTTTCTTCTAAAAACTTTATTAGGAC
CTCCGTATTGTGTTAAGGAACCATCACGTATACTCAAAATCATTTTTTCACCCTATTTCAGCATGTACAAGCCCTTTATT
AGGAATCACACATATTTCTAACTTTTTCATGTGTATTTGCCCATGAAACTGCACCCGGAGCATCTAAATTTTTTTCTCAA
AAAACTTACCAAAACTCTCGTATTGACTTAAGGAATCATCATGTGTACTCATACCAATTTTTTCAACCCCATTTCCGCAT
CTACAAGCTCTTTTTTAGGAATCACGTAGATTTCTATATTTTCCGTATGTTTAGCCCATAGATCTAGCGCTCGTAGCACC
CAAAAAAATATTTTCAAAAAAACTTTAAGAGGACATCCGTATTGACTTGGGGAATTATCACATATACTCACACCATTTTT
TTCACCCCCATTTTCTCATTGACATATCCTATTTTAGAAATTGCGCAAATTCCTCAATTTTTCGTGTGTATTAGCCTATT
GATCTGGCGCCCGGAGCATCCAAAAATGTTTTCTCAAAAAACATTATATGGACCTATGTATTGACTTGGAGAACCATCAC
ATTTAATCACACTATTTTTTTCGCAACTATTTTCGCATCTACAGGCCATTTATTAGGAATTGCGCAAATTCCTCAATTTT
TCGTATGTATTAGTCCATGAATCTGGTGCCCGGAGCACCCAAATTTTTTTCTCAAAAATCTCTATGCTGACTTCCGTATT
GACTTGGGGAACGATCAAATATACTCACACTATTTTTTTCACCCTCATTTTCGCATTACAGGCCCTATTTTAGGAATTGC
GCAAATTTCTCAATTTTTCGTGTGTATTAGCCCATTGATCTGGCGCCCGGAGCATCCAAAAATGTTTTCTGAGAAAACTT
TATGAGAACCTATGTTTTGACTTGGAGAACCATCACATATAATCACACTATTTTTTTCGCAACTATTTTCGCATCTACAT
GCCCTTTTTTAATAATTGCTCAAATTCCTCAATTTTTTGTGTGTATTAGCCTTTGGTTCTGCCGTCCAGAGAACTCAATT
TTTTTTTCTCCAAAAACTTTATGAGTACCTACGTATTGACTTGGGGAATCATTACATAACCTCACACTATTTTTTTCACC
TCCATTTCTACATCTACATTCCCTTTTATAGGAATTGTGCAAATTTCCTAATTTTTTATGTGTATTAGCCCATTTATCTG
GCACACGAACCTCCGTATTGAGTTGGGTAACCATCACGTAAAGTCACATAATTTTTATCACCCATATTTCTGCATCTTCA
GGCCCTTTCTTAGAATCTCGTAAATTTCTCAAATTTTGGTGTGTATTAGCCCATGGATCAGGCATCCAGAGCACCCAAAT
TTTTTTTCTCAAAAAATATTATGAAGACCTCCGTATTGAGTTGGGGAACCATCAGGTATACTTACAACATTTTTTTCACC
TCCATTTCCCCATCAACAGACCCTTTTTTACGAATTGCGCAAATTCCTTTATTTTTCGTGTGTATTAGCCTAAGGATCTA
CAAGCTCTTTTATAGGAATCGCGTAAATTTCTATATTTTTCGTATGTATTAGCCCACAGATCTGGCGTTCGTAGCACCCA
AAAAAATTTCTCAAAGAACTTTAAAAGGACCTCCGTATTGACTTGGGGAATTATCACGTATACTCACACCATTTTTCACC
CCCATTTTCGGATCTACAAGCCCTATTTTAGGAATCACGCAAATTTCTCAATTTTGTGTGTATTAGCTCATTGATCTGGC
GCTCGGAGCATCCAAAAATGTTTTCTCAAAAAACTTAATGAGTACATCTGTATTGACTTGGAGAACCATCACATATACTC
ACACTATTTTTTCACCCCAATTTTCGCATCTACAGCCCCTAATTTAGGAATCGCGCAAATTCCTCAATTTTTTATGTGTA
TTAACCTATTGATCTGGCGCTCGGAGCATCAAAAAATGTTTTCTCAAAAAACTTTATGAGCACCTCTGTATTGACTTGGA
GAACCAGCACGTATACTCACACTATTTTTTTCGCACCTATTTTCGTATCTACATGCCCTTTTTTAAGAATTGCGCAAATT
CCTCAATTTTTCATGTGTATTAGCCCTTGGATCTAACGTCCCTGAGAACTCAATTTTTTTCTCAAAAAACGTTATGAGGA
CTCCGTATTCACTTGGGGAATCATCACGTAACCTCACACTATTTTTTCACCCCCATTTCCGCATCTATATGCCCTTTTTT
AGGAATCGTGCAAATTTCCTAAATTTTTATGTGTATTAGCCCATTTATCTGGCGCCCGAAGCATCCAAATTTTTTTCTCT
CAATAAACTTTATGATGGCCTCCGTATTGAGTTGGGTAGCCATCACGTATAGTTACACAATTTTTATCACCAATATTTTT
GCATCTACAGTCCCCTTTTTTAGAATATCACAAATTCCTCAAATTTTCGTGTATATTAGCTCATGGATCAGGCGCCTGAA
GCATCCACATTTTTTTTTTCTCAAAAATCATTATGAAGATTTCCATATTGAGTTGGGGAACCATCAAGTATATTTACAAT
ATTTTTTTCACCCCTATTTCCACATCTACAGACACTTTTTTAAGAATTGCACAAATTCCTTTATTTTTCGTGTGTACTAG
CCTATGCATCTGGCGCCGGGAGAAACCAATTTTTTTCTTCTAAAAAGTATATTAGGACCTCCGTATTATGTTAAGGAACC
ATCACGTATACTCACACCCATTTTTTCACCCCATTTCAGCATCTACAAGCCCTGTATTAGGAATCACGCAAATTTCTAAC
TTTTTCATGTGTATTAGCCCATGGATCTGCACCCGGAGCACCCAAATTTTTTTTTTCTCAAAAAACTTTATCAAAACTCT
TTTATTGACTTGGGAATCATCATGTATACTCATACCAATCTTTTCAACCCCATTTTCGCATCTACAAGCTCTTTTTTAGG
AATCCTGTAAATTTCTAAATTTTTCGTATGTATTAGCCAATAGATCTGGCGCTCGTAGTACCCAAAAATTTTTATCTCAA
AAAATTTTAAGAGTACCTCTGTATTGACTGGGGAACCATCACGTATACTCACACTATTGTTTTCGCACCTATTTCCGCAT
CTACAGGCCATCTTTTAGGAATTGCGCAAATTCCTCAATTTTTCGTGTGTAATAGCTCATGAATCTAGAATCCAGAGCAC
CCAAAATTTTTTCTCAAAAATTTTTATGCTGACCTCCGTATTGACTTGGAGAACGATCACATATACTCCTACCATTTTTT
TCACCTCTATTTCCGCATTTACAGGCCCTATTTTAGGAATCACGCAAATTCCTCAATTTTTCATTTGTATATTAGCCCAT
GGATATGGCGCCAGGAGAACCCAAAAAAATATTCTCAAAAAACTATATGAGAACATTTGTATTGAGTTGGGGAACCATCA
CGTATACTCACACCATTTTTTTCACTCTTATTTCTGCATCTACCTGCCATTTTTTAGGAATCACGCAAATTTCTTAATTT
TTCGTGTGTATAGCCCATTGATCTAGCTCCCGGAGCATCCAAATTTTTTCTTCTCAAAAACCATTATGAGGACCTTCGTT
TGGAGTTGGGGAATAATCACGTATACTCACACTACTTTTTCTTCACCCCCATTTCCGCATCTACATGTCTGTTTTAGGAA
TCGTGCAAATTCCTCAATTTTTTGTGTGTATTATCCCCTAGATCTGACACCCGGAGCACCCAAAAAAAAATTCTCAACAA
AGTTTAAGAGGACCTCCATATTGAGATGGGGAACCATCACGTATACTCACACCATTTTTTTAACCCCCATTTCCGCATAT
GCAGACCCTTTTAAGGAATCACGCAAATTCCTCAATTTTTCACGTGTATTATCCCATGGATCTGGCGCTCGGAGCAACCA
AAATTTTTTTCTCAAAAACCTTTATGTGGACCTCCGTATTGAGTTGGGGAACCATCACGTATACTCATACCATTTTTTTC
ACCCCCATTTCAGTATCTACATGCCCTTTTCTAGGAATCACACAAATTTCTGCATTTTTCGTATGTATTAGCCCATTAAT
CTGGCGCCCAAAGGACTCATTATTTTTATAAAGACCTACGTATTGAGTTGGGGAACAATCACGCATATTCACACTATTTT
TTGCACCCTCATTTGTGCATCTACATGCCATTTTTTATTAATTGCGCAAATTTCTCAATTTTTCGTGTGTATTAGCCTAT
AGATCTGGTGCCTAGAGCACCAACAATTTTTTTTTCATCCCCATTTGCCCCATCTACAAACCCTTTTTTAGGAATCGCGC
AAATTTCTTTATATTTCGTGTGTATTAGCCCATGAATCTGGCACCCGGAGCCCAAATTTTTATTTAGACTCTTGTATTGA
GTTGGGAATCATCATGTATAATCATACCATTTTTTTCACCCCCATTTCCGCATCTACAAGCCCTTTTGTAGGAATCGTGT
AAATTCCTTTATTTTTCGTATGTATATTAGTCCATTGATCTGGACCTCGAAGCACCCAAAAAAAATTTCTCAAAAAACTT
TAAGAGGACTTCCGTATTGACTTGGGGAATTATCACGTATACTCGCATCATTTTTTTCACCCCTATTTTCGCATCTACAG
GCACTATTTTAGGAATCACGCAAATTCTTCAATCTTTTGTGTGTTAATGCCATTGATCTGGCGCACGGAGCATCCAAAAA
TGTTTTCTAAAAAAACTTTATGAGGACATCCGTATTGACTTGGAGAACCATCACATATACACACACTATTTTTTTCACAC
CTATTTCCACATCTAGAGGCCATTATTTAGGAATTGCACAAATTTCTCAGTTTTTTCGTGTATAATAGCCCATGGATCTA
GCGCTCGAAGGAACCAAAAAACATTTCTCAATAAATTTTATGTGGACCTCCGTATTGAGTTGGGGAACCATCACGTATAC
TCACACAATGTTTTCACCCTCATTTTCGAATCTACGGGCCTTTTTTAAGAAATCGCGCAAATTCCTCAATTTTTCTTCTG
TATTAGCACATGGATCTGGCACTCAGAGCACCTAAATTTTTTTTCTCAAAGAAACTTTATGAGGACCTCTATATTGAGTT
GGTAACCATTACGTATACTCACACCATTTTTCACCCCTATTTCCGCATCTACAGGCCCTTTATTGAAATCTCGCAAATTA
CTCAATTTTTCGTGTGTATTATCCCATGGATCTGGCACCTAGAGCACCCTTAATTTTTTTCTCAAAAAACTTTATAAAGA
CCTCCGTATTGGGTTGGGGAACCATTAGGTATATTCACACCACTTTTTCACCCCTATTTCCCTAATCTACAGACACTTTT
ATAGGAATCGCGCAAATTCCTCAACTTTTTGTGTGGAGCCTAAGATCTGGCGCTAGGAGCAGCTAAAATATTTTTCTCTA
AAAATATTATGAGAACTTTTGTATTGAGTTAAGGAACTATCATGTATATTCACACCAATTTATTTCACACCCTATTTTCG
CATCTACAGACCCTTTATTAGAAATCGCACAAATTTCTCAATTTTTCATGTATATTAGCCCATGTATCTGGCGCCCGGAG
CACCCAAAATTATTTTTCTCAAAAAACTTTATGAAGACATCCGTATTGACTTGGGGAACGATCACGTATACTAACACCAT
TTTTTCACCCCCATTTCTGCATCTACAGGCCCTTTTTTAAGTAATCACACAAATTTTTCAATTTCTTTTGTGTAATAGCT
TATGGATCTGGCGGCCGAAGAACCTAAATTTTTTTTTTCAAAATTTTTTTACAGGACCTCCATATTGACTTAGGGAACCA
TCACATATACTCACGCCATTTTTTTCACCCCCATTTTCGCATCTACATGCCCTATTTTAGGAATCGCGCATTCCTCAATT
TTTCGTGTGTATTAGCCCATTGATCTAGCGCACGGAGTATCCAAAAATTTTTTCTCAAAAATCTTTATGAGGGTCTCCGT
ATTGACTTGAGGAACTATCACGTATACTCCTACCATTTTTTCCACCCCAATTTCCGCATCTAAAGACCCTTTTTAGGAAT
CACGCAAATTTCTCAATTTTTCATGTATATTAACCCATAGATCTTGCACCCGGAGAACCCAAAAAAAATTCTCAAAAAAA
ATTATGACTGCCTCCGTTTTGAGTTGGGGAACCATGTATACTAACGCCATTTTTTGTGTGTATTAGCCCATGAATCTGAC
AACCAAAGCACCCAAAAAAATTTCTCAAAAAAAACTTTAAGAGGACCTCCATATTGAGCTGGGAAACCATCACGTATAGT
TGCATCATTTTTTTAACCCCCATTTTCGCATCTACAGGCCTTTTTTAGGAATCACGCAAATTCCTCAATTTTTCGTGTGT
ATTAGCCCATTGATCTGGCGCTTGGAGCACCTAAAATATTTTTCATGTGCATTATCCCATGGATCAGGTATACTCACACA
ATTTTTTTCACCCCATTTCCTCATCTACGGACTCTTTTTTAGAAATCGCGCAAATTCGTCAATTTTTCATGTGTATTATC
CCATGGATCTGGCGCCCAGAGAACCCAAAAAAAAATTCTGAAATTTTTTTTTTAGGATCTCCGTATTGACTTAAGGAACC
ATCACGTATATTCACACCCATTTTTTTACCCCATTTCCACATCTACAAGCCCTTTATTAGAAATCGCGCAAATTTATAAC
TTTTTGGATCTGGCACCCAGGCCACCCAAATTATTTCTCTCAAAATACTTTATTAAGACCTCCCGTATTGAGTTTGAGAA
TCATCACGTATACTCATACCATTTTTATCACCCCAATTTTTCCATCTACAAGCCCTTTTTTAGAAATCGCGTAAATTCCT
CTATTTTTCGTGTGTATTAGCCCATTGATCTGGCGCTCAGAGCACCCAGAATATTTTTCTCAAAAAACTTTATGAGGACC
TCCGTATTGAGTTGGAGAACTATCACGTATACTCATATCATTTTTTTCTCCCCCATTTTCGCATCTACAATCTTTTTTTA
GGAATAGCGCAAATTCCTATAATTTCGTGTTTATTAGCCCATTGATCTAGCGCTCGAAGTATCCAAATTTTTTTTCTCAA
AAAACTTTATGAGGATCTCTTTATTGAGTTGGGAACCATCATATATACTCACATCATTTTTTCCACCCCCATTTTCGCAT
CTACAGACTCTTTTGGAATCACGCAAATTTCTAACTTTTTCGTGTGTATTAGCCCATTGATTAGGCGCCCGGAGCACCCC
AAAAAAATTTCTCAAAAAACTTTATGAGAACCTCCGTATTGACTTGGGGAACCATCATGTATACTCACACTATTTTTGTC
ACCCCTATTTCAGCACGCGCAAATTCCTTAATTTTTTATGTATAATAGCCCGTTAAAATAGCGCCCGGAGCACCTATTTT
TTTTTCTCAAAAAACTATATGAGGACCTCCGTATTGAGTTGGAAAATCATCACGTGTATTCACACCATTTTTTTCATCTC
CATTTTCGCATCTAGAACCCCTTTTTTAGGAATCGCGCAAATTTCTCTATTTTCGTGTGTATGCTTTCCATTGATCTGGC
ACTCGAAGCACACAAAGTTTTTTTTAATTTTTTTAATGAAGACCTACGTATTGAGTTAGTGAACCATCACCTATATTCAC
ACTATTTTTTTCACCCCCATTTTTGCATTCACATGCCTTTTTTAGAAATCGCGCAAATTTCTTAATTTTTTGTGTGTATT
AGCCAATGGATCTGGCGCCCGGAACACCAAAAAAAAAATTCTCAAAAAACTTTATTAGGACCTCATTATTGAGTTGGGAA
ACCATCACGTATACTCACAATATTTTTTTCACCCCCATTTCCGCATCTACAGGCCCTTTCTTAGGAATCGCGCACATTCC
TCAATTTTTCGTGTGTATTAGCCCATTGATCTGGCGTCCGCAACACCCAAATTTTTTTTCTCAAAAAACTTTATGAAGAC
CTGTGTATTGAGTTAGGTAACCATCACGTATACTCACACATTTTTTTCACCAACATTTCCGCATCTACATGCCCTTTTTT
AGAAATCGCGCAAATTCCTCAATTTTTCGTGTGTATTAGCCGACGGATCTTGCGTTTGGAGCACCCAAAAAAAATTCTCA
AAAATTTTTATAAGGACCTCCGTATTGACTTGGGAAACCATCAGGTAGACTCACACCAATTTTTTTCACCCCTATTTCCG
TATCTACAGGCCCTTTATTAGGAATCGAGCAAATTTCTCAATTTTTCGTGTATTAGCCAATGGATCTGGCGCCCGGAGCA
TCCAAAATTATTTTTTCTTAAAAAACTTTATGAGGACCTCCGTATTGACTTAGAGAACGATCACGTATACTAACATTATT
TTTTTCACCACCATTTCCTCATCTACAGGCTTTTTTTAAGTATCGTGCAAATTTCTCAATTTTTTGTGTGTAATAGCTCA
TGAATCTAGCGTTCGAAGTACCCAAAAAAAATTTTCTCAAAAAACTTTATGAGGACCTCGATTTTTACTTTAGGAACCAT
CACGTAGGAAAAAAATACTCATGAATTTCTTATTTCACGACCACTTACCTCTAAAAAAAAGTGGCTTCAATCTTCAAAGA
CTATGAGTATCGTTCACTAAAGGTTATTGATCTTGCATAGGCTATATATTGTGACACACTCATAGACCTCGCTTTTATTT
TTATGTTTTTTGAATCTCAAGGTCCCAAAATGCGAAAGCATCATTATCGGAGCTTTCTTTTTCCTTCCTTTTAGCAACTA
TGGGCTATAACACATGCATGATTCACACAAGGCAAAAGTCTAAACTATTCCTTTACCTCTTTTGGAGGATTGTTATGGAT
TATAACATATGCAGCAATGTGATATTTTTACGTTATTAAGAGAGTACTTACTAAGATTTTGATTTTGCCATCTTTAGACA
TATTTCAATTTCATGTAATAATTGTAGATAGAAAGTGGCACCTTGTATTATGTCATAAGCAGCAACCAGATCCTCCTCCT
CCAGCTTTTGGGTCGAATTGACAAACTTGTTTGATTTAGCCTTCCTACAAATACAAAGCAAACACTTCCAAGATATTTTC
TGAAAGATCAAAGATACTATACCAGATTTTGCCAAATCCAAAATTACATAACTTGAGTTTAAGGGCTCCATAAAAGAAGC
TCCGTTGCTCAAGAAGAAAGACAGGAATAAGTTGGAGGTGCCGACATAGTTGAGAGGTTGGTCAACACTGCTAAGATAGC
AAAGGTGGTGTCCAAATCAAAAGGAGTGTTTTTTTTGTATTAACTTCAAACAACATGGTGACTATTCAATACAAGGTTCC
TGTATATACATACTATACATACATCCCAACCTGAAAGCAAAAAACGAACAGCCACAAAACTATGAACTTGTCTAAGCAGG
ATTAACACGAAGAAGAGTCCTAGATTTCCTCAAAGACTGATGTAGTGAAGACGGGAGCTAAACAAAATATGTGCACATGA
AACACAACAATTAACCACGACTATACTCTACACTTCAAGAAGAGAAGCCAGCTTCCATTGCACGATATATTGAAGCAGTG
TCAAATCGGAAGTTTCTGAAGCTTTTGCCAGGACCTGTGTCCTGGGGACGTGCATCAACTGCAGGTTTGTTCAATTGAAT
CTCAGCTAAAACTGAGCTGCTTCCGGTGGAACTATTTTTTGCATTCCACACACTTAATCCTACATAAAAGAACTAAACCT
TATTAGCCATTTGAATAAAATGTTGTGTCCTAACATCAAGATGCTAAATGAAAGTTAGTGTTAAGACTTCCACTGGACAA
CGTAATGCAACCTCTCCATAGTAGGCTTCATTAAACTTTTTTTTCTATAGCTAGTACAGTATTGAAGGTAGGTAACTATC
ATCATTCTTATCCTAAAAAAAAAACTACATCATTCTTCCCAACTTTTTCTTCAGGCAAAAGTTAAAAGGAGAACATACAC
CGTTGTTTCAATCTGATTTGACTTGGCGAACGGTGCAAAAGGGCTTAGAAGTATCATTGAAGCACAACTGGTGCATCTTC
CGTATATTTATTACATCTCAGGGATCCCTAATGAAATCATCTTCAAGACTTTTTTTGATAAGGAAAATAAACCTTGGATC
TTACAAGACGCTTCACATGAAAAACCAACGGGGGGAGCGGCATATTCTCCTGTATCATCAAGACTGAATCATATAAACTA
GTTCTACCCCAGATCTCCTTTACCAATAAATAGAAGGTCAGAGGAGCTTGTGGCTGGTTTTGTCGAGAAGAAAATTGGAT
CAGTTATGCAAAGTAGTTATCAGTTTTGTGATTGTTGAGACCAAACAACCAAAAGAAGAAATTAGAATCCCATCCCAACC
ACTTGTTTTCTTTGAGGGTGGACATGGAAGGTGTAAGAGATTCAAATAGATGCATGTAACCAACGAGAATGGTCAAGGGA
CTGAAAGACGGGAGATCCACCTTACCCTATATATGGACCTAATAATTTATAATGTTTGAAATGTTTACTTATACCATCAT
CTTAATTACCTTACTGTCTCATAGATTGATGCAAAGAGTAAAGTTTCCACTTTATCAGAAACAATCTTTCTACCCCACAA
AGGTAGAGGTAAGGTCTGCATACAGCCTAGCCTCCACATACCCCACTTGTGGGATTACACTGGGTATGTTAGTTGAAATG
TCTACTACGACAATCATCTCACTTACCTTCATATCTCATAGTTTGATGCAACGAGTAAAATTTCCACATTAGCTAGATGT
TAGATATACAAGTAATCTGCAATAAAATATGACTACTGAACTCAAATAGGAAAAAGATTAAATAGGCGAGCATCCTAGCC
CAACCTACTTGGCTTTCACGAAGTAAATTGGACCTTCTAAGCTAGTTTCCAGAGGACAGGTTATTCAGTTCAAATAACAG
TCCAGAATGAAATAAATGTGCTAGATAGAAGTGTTAGCTAGTCCAGAAGAGAGGATTTGAGGCAATGAAGAAAGAGAGAC
TGCACCTCTTGAAGGTCTATCAAATCTAGGCGCTACAGGAGGCTGATGTGCTGAAATCCAAGATCTCAAAGATCTGTGAG
AAGTTAAGAATCATTAGAAAAGAATTAAGGGGATCCGCTAAGTTAACAAGATAAGCATTTCACTCACGATAAAAATGGAG
AAACCATGTAGAGCTTGAGTCCAGTCATCCCACGAGATATGATTTCGCTAGTTGCTGGTTGAAGTTCATCCAGTCTTTGC
CATGCAATTTCCTGAATTCAAAGTGCAAACCAACAAATGTTAGAACTCACAAAAGAAGCAGTCACATGTTTGCATGCAAT
GGTGCACTCTTGTGTTTAGAGAATAATCATCTATGTTAAAGTAACAACTGGGAGAGCAAGAAAGTATGTGCATGTTACTA
TAATTAACTTACAAAAGATTCTCTGCATCTAGATGAAGAAGTGGTCATTCTAGATAGCATCTAAAGTATTGAGTTCATGC
ACAATCCATGACAGCAAAGACAATCCTTAGGAAATCTTTTAAGTAAATGAAATCAATGGTAACTCAATAAACCCCTACCC
ACACCCACACACAACAAAAAAAAGGTCTTAACAGTTGTTAACACTTCATGTCCAAGCAAATAATGGCTTAAGAACATCCA
GCTCAAATGTATCAGCAGAACACACCATACAGAGTAAAAATCTCATTCACAAAACCTTTCTACATGACATGATACTGAGA
AACATGAAGTTCAATGGAAGTAAAATTCCATAGAGATCTCCTGCTCTAAATAGTCATACAAAGTAGGATAGTAAGCTCAG
AAATTATCTATTAAAACATGGGCTTTTAAAATCAAGACTACAACAACCCAGTGTAGTCCACAAGTGGGGTATAGGGAGGG
TAGGACGTACGCAAACCTTACCCCTACCTTTGTGGCGTAGAGAAGTTGTTTCTGATAGACCCTCGACTCAACAACAACAT
AGCCAGTGAAATCCCACAAAGTGGGGTCTAGGGAGGGTAGTAATGAAAAGAAAAACGGCAATAAAGCAAACGTGGCAACT
AATAGGAAAGCAGTGCAGAACATACACACAAGGAACAGTAACAGCAGAAAAATCTGATCACCTAAACATAATAAACAACA
GAAACTACATGAATAAGGCTAATACTACAACAGAAACGGTGCTCAAGAGTCAAGACTACCATCAAGCCTAATTCCGTTGA
AAAGCAAGACAATGCTCAACTACCTACTAACCTTCTACACTAATCCGCGACCTCCATACCCTCCCATCTAAGGTCACATC
CTCGGTAAGATGAAATTGTGTCATGTCCTATCTAATCACCTCTCCCCAATACTTCTTTGACCTACCTCAACCTCTCATCC
TACCCACTATATCCAACCTCTCACACCTCCTAGGGCATTTGCACATCTCGTCTTCACATGCCCAAACCATCTTAGCCTCC
CTTTCCACATCTTGTCCACCACGAAGCAACTCCCACCTTGTCCCAGATATCCTAATTTCTAATTCCAATAGATCTTTGAC
TCAAAAGAAAAATTGCTGAAGGCTCAAAGCAGGCTTGCAGGGAAGTAAGACAGTCAAATAGCGATATACATAAATACATA
ATCTTAAAGTCAACAAAGGCAAGCAAAGCAAATGACTACTGTCATTATTCTTAAAGACAAATGTAGTGAATAGACCACCC
AGTAATTCAAATTTAGTAGTGGGGACCGCATACCCATCAATTAAAAATAGTAAGGAAAGGAATTTTAACTTTCACACAAG
AAAAGGATTTTGATTGATGGCTTTGAATTTCATGGAAGTGTTTTTGCGATATTAATCTCCTTTGAAGCTTTAACTTCTTT
TTTTGAATCTGGTTACATTCTTTGAAGTTTTTAACTTTGACAGAATATTTTCACTTACACTAATTTCTTTTTTGGTTTGT
GGGGCAAATGACGCATCCTCTTTCACTCCCGCTATTATGTAAAGCCGCACTCTTTGCTGTCCAAAAGTCATTTCAAGGTA
TTGCTCTTTCTGAAGAAGTTTCGAGACATCAAATCCTGTTTCCTCCAAGACCTGCATCCAATACAAAGCATAATTTAGAA
AGTTGAATCAAATTGAGCATTGCACAAAGATAAACCATGGATAGTAATTTACATAAGATGAGAAATTGGCGAGGGAACCC
ATTAAAAAAGAAAGGAACAAAATGTTGGGGCCAAGCTCCTCGGAGGATAATCTTATCAACTACATATAAACCCACCAAGA
TTTTACCATAGTCAAAGTCTTCAACTTAGAGCAGTCAGATCCAGTACAAACTTATTTATCAGAGAAGTGTAAGAACCTAA
ACTCAACTAAAAGATTTTCCCTCCACTAATCCTAGATTAGTCCATCCATATGCTTTAAAAAGTTAACGCTCTTGCTCATT
GTATCCCTACTCCTTGACTACTGAAAAAATAAACTACTGTCGACTTTGTTTCGACTCCTAGATAGCTTTAAACTAACTTC
TGACAGGCTGATCCATAATGAATAAATATATTTGTTAAGCTACTCAGCTATTATTGCTCTTTTCCCTTTTGAATCACAAA
GCTTGATCCAGAAATGATGGAACAATATATGCTATGTGTTATGATCTTTAGGGAACGATCGATTCAAGGGGCGATATATA
AGTTCAGCTTGTTAAAGGGGAGGCTGAAACCTTAGAGTTCAATGGAAGAGAGAACTCTGATCTCTTCAGCTCATTAAAGG
TCGTTAAAGGGAGACTGAAACCTTAGAGTTCAATGGAAGAAAGAATTCTCTTGTTTTTTGCTGAAATATGACTTGCTGAT
TTCTTCATTAGAAACCCCTTTAAGTAGGAGTTCTAGTGCAGCAATAGGAAGTCTAATCCTTGTGAAAGTAGGAAACCCAA
ATCTTATTTCAAGCTAATAACTATAGCTTAACCTTATCCTTATGAAGCTATGAAACATAAATCCTACTCTAGAATAATAA
ATAAAGCTACCCAAATTATAAATAAATCTACTTAAAAATATAATTAAATACTTAATTTATTGACTTCACTGCATCCACAA
CACCATGAAATGACTATTAGCAGCATTACCCCATCTTCAGTTGCCGCTCCTCCTTTCTATTTTCTAACATGACACAACAT
AACCACCATGGACCTTTACATACAGTCCACATACAATCCACTACTCATGTAGAACAGATATTGAACTTCCGTTATGGATT
GGTCAAACCAGCTTTCTCCACCACTACAAAATATCTGCCAGCTCTTTTTTGTACAGGAGAGTCAAATACATCAAGTCAGA
CAACTATGCCTCAATATCAAGAAGTGGGATGGGCAATAAGAACTTCAATGTCCATAACAACATATTGTTCCATTTTACAC
CGTATTAGTCAAACTTAGAAAATTAGTTTCTCTACCACTAGAAGCTTTCTACATGTTAACAACAACGTACCCAGTGTCCC
ACAAGTGCGGTCTAGGGAGGGTAGAGTGTACACAAACCTTACCTCTTCCTAGTAGAGATACAGAGGCAAGTTTTCTACAT
GTTAAACCATGTTAAATTACTAATTTTGCTAACACTAAACCAATCTTGGCAAAATATTTCCGGTTGTTATCCATCTTTCT
CCGGTCTCTAGAGCAAATCTAACTAGCTATTCATTTCTCTATCATGGAAATTCCTTTGAAAAACTAAGTTCCAACGTAAT
TGGTTCCATTGTACTAAATTTTTCGCTAAGCTTGCATGAATTTCAAGAGATTGTAGGTCTTTTAAGAATCGACACAATTT
CTTTCCCTGTGATTTTAGGATTATCTTGTCACCTATGGATACCTTCACTCATCATGGTTGCACACCTACAGAGCATGCCA
TCTGGAAGATTTGGAGGTCAACATAGGACATAATCAAACTATCACAAATGATTTCTTATATTTTATTTTATTTTTGAGAA
TCGTGGTGCCATGGCAACTTGCAAGTGACATCTCATTTTATCCTTCTATGCACAACTGGCACCTTTTACCAAATGTTATC
ATTTTTATCTTTTCTAATTTGCATGATCACACAGTGCCGGTCCTAATCCCGAATAATGAGGGTTGTGCAGTTGTGGTAGG
TTGACAACCAGCATAAAACTTGTCAATTCATGATAAATCATCATAATACAAATATCGTTCACATGAGGTAATACATCTAG
ACATGTATTACATCAGCACCTGATGTAATGAAAAATGAGCAAAGGGTTACATCACATTATTGTCTGCCTGAAGAAGTATG
AGCAAGGGTTCCAACATCGTGGTTTGGTATATGTAAAAAAGTAAGTACGCCACATCAGCGTCCGGATGTGCTTCAGAACA
TGAAAGGGTTCCCACATTAGGGATAGGTGTGAGTTAAGAAGCTAGTTCCACCACAACAGTGCTCAGATGTGGTACAAAAT
AAGAAAGGGTTCTCGCATCATGGATGGATGAGGGTTAAAAAGATATTCTAGAAAGAATTATATTTTCAGTACGTACCTGG
AACATAAACACTATAACTGGAAGCTCGATAGAATCATGGATACCCTAAAAAGGAGGGAAAGGGGAGGGGGGGAGTTGTTA
TTGCTTGCCTACAAAAAACTAAATGGGAAGGACAAACTGCTAGGGAGGTGGGTAACAATAGAATTTAAATCATTGTATAG
TGGGATAGACAAAAGGGTAGAACTATTGTAGAAACAAGACGTATATGTCAAATTGTAAAAATAAATGAGTTTTAATAGGA
TTATTGCATTAAGGCAACTGTGAAGGATGGAGACAATAAATAGGATAAGAAATAGACGCTAAATCTAAATTTTTGGGAGG
ATATGGACGCCTTGGTTCAAGGGATAGTAGGAGACTGATAAATCTTTACAGGGGAAGAATTCAATGGTCATGTAGGTAAA
GATGGTGAAAGTTTTGAACAACTACACAGGAGTTATTAGTTAAGGTACTAAGAATGACGAAGGGAAGACTATCTTAGAAT
TCTCTTTAGCTTATGACTTTAGTGGTAGCTGACACTTAATTTAAAAGGAGAGATTTGTTTTTGAAAAGGTAAAATTATGA
TTAATAAAGGTACCAAGAAGGCATATAGAAGTACAAGAAAATCAGACAATCCCTACTATAGACCAGATGTATATTCCTAA
GTGAGTCCAAAAAATACATATATGTATCCATATTCTCTGCTTAGCTCTTCTTACACCAAAAGAACATATTTCTGAAGACA
AAAATTCATGACTTAAAGGATATGATTCTTTCTATAATCAAAACACACTTCTCTTTTCTTTCCAAATAGTCTAGAAGATG
CACAAAGAGATGGTCCTCCAGATCTGCTTCTGAGGTATTGTTATCTTCTGCTCATTCCAGCTCTCCGGTAAACTCTTAAC
ATCTAAAGGCATTACCAAAACACCACCACACAAATTCAGGATAATCTCCCAACATCTCAGTTGCTCGGACTCTTTAAAAA
TGGCGACAGATGCATGTTGGATTCTCCAAAAGTAGTGCATTTTTAAGAATCCGACACAGGTGCGGCGACAGTTTTGGAGA
GTCTAAGCAACATAGCACAGCGTTGCTTAGCAAATTTACAATGAACAAAAAGATGAGTGACCGACTCCAAAATTCTCTCT
GCAAAGATATCATGTCAATTGGAACTTTCTCTTGAAAATTCTCAAAGACATAGGATTTGGAAGCAAATGGCTAAATTGGA
TTAAATTTTGCATTTCTAGTGTAAAATTCTCTGAAAGGGAGCCTTGGAGCAACATAATTGTGTTTGTGTGACCAATAGGT
CATGGATTAGGCCGTGGAAGAAGATAATAATCCATGCATTAGGGTAGGTTGTGTACAGCACACCCTTGGGTGCGACCTCC
CTTAGACCCTATTAACGCGGGATGCTTTGTGCACCGGATTGCCCTTTTTTCTACCCTAATGTAAAATCCTGAGTTAAGGG
AAGTCTTGAAGGCTTTTTTCAATCCAAAGGGGTATTAGGCAGAGTGATCCACTATCACCGTTCCTAGTTTTGCTAGTCAT
TTCGTCTTAACCACATGTTTAGGATAGCCAAATCAAATTATTGGATCGAGGGCTTTGATAATCAAGTAATATGGTGATGG
TCTAGAAATCTATCACTTATTTTATGCCGATGATTCTCTAGTCTTTTGTGATGCTGAAATGGGATAGATCAGACACCTTA
GGGCAATTCTGACCATCTTTGAGGCTCTATCTTCTTGGTGAAGATATTTTTTTTTGGTGAAGATATTTGTTTTTGGTGAA
GATCTTTGAAGTTCTATCTGGTCTTCATGTTAACTGGAACAAGAGTTCCATTTTTCCAGATACACAGGTGACCAATATAC
AATATTTGGCAGGTAACCTTGGATGCCAAGTGGAGTCACTACCCACTAAGTATCTGGGATTACCTCTGGGGGCAAAGAAT
AAGTCAATAGAAATATGGGATGATGTCCTAGAGATGTGACAAAAAAATTGGGCTGGATGGAAAACCCAACCTTTATCTCT
GAGTGAGACGCTGACTCTAATCAATTTTGTGTTATATGTCTTCCTTACTTATATGGTGGCTATTCTACCTATCCCCAAGG
GGGTGGAGAAAAAGATTGATAAATTAAAAAGAAATGAGTTTTTGTAATCCTAAGGCAATAAAGTGAATAAGAGCTTTAAT
ATGGTAAGGTGGGAAGTTCTCACTTTAAATTAAAAAATAGGGTGGCCTGGGAATCAAGAAGCTAAGTTTGCATAAAAGGA
ACTTGCTACAAAGATGGTTAGGAGATTCAACTCACAAGAAATGGCAATATGGAGAAACTTTATCATTCAGAAATATGGGT
TAGAGAGTCGGTGATCACTAAAGAAGTCAATAGTCCATTTGGTTGTTGTGTATGGAATACAGAATCGCTGACAGGATTTT
CAAGAAAATGTGGAGATCATGGTGGAAATGCTAGAAAGACATCTTTTTGGTTAGATCATCGGTGGGTCACGACAGCCTCC
AATCCACATACAGGAGTTATAATCAAGGTGGCTCTTGGAATGGAAATTGTCCTTGGAAACTTACTTGGAAAACCAAAATA
CCAGCTGAGGAATCCTGTTTTGTTGGCTGGTGACAAGGAAAGCTTGCTTAACTCAAGAAAATTTACAGAGAAGATGTATC
CAGATTTGTTCAAGATGTATGCATTGTGGTCAAGATGGTGAAAACATTGATCATTTATTCATGCATTGTAGTACTACTAA
AAATCTGTGGCACGTGTTCTTGTGTATTTTGGAAATAAATTAGGTTATGTCCAATTCTACTAGGGAGTTGCTAAGCTGCT
GGAAGAATGTGGGGTGGAAAGAAGTGCTATGGAGGATTGGTGGCAGATCATCCCAGCTTGTATCTGGCGGACAATATGAA
GGACAGAAATTCAAGGCATTTTGAAGACGAGCAGTACCAAAATTAGGATGAATTGTCTGAGTCTTTTTTTTACTTTTGGT
GTAAACAGAACATGTGGGGGAAAGTAGGAGACTAGATAGATATAATTGGCAATGTGTAAGTGCATAGTTTTTTGGATAAG
GTATCCTTTCGATTGGGTGAGAATTTTTAAGTAAGGCCTTCATTTCCCTTTGGAAAAAAAAGAGTGTTGGGTAAGAGAGG
AAGTTGCAGAAGTGCTTCTTGACAAAGTAGGGGGAGGTGAGTCTTGTCTCCTTTCACTTTGTCATACTCGGAGGTCCCGA
GAGTACATGCCAGACAAAATGACGGTGGCTCCCATACGGGGAATTGTCGGGTTCTTATGGATGAATTAACTAGAAATTGG
TTGGAATTGGACTTTAAGGCAGCCTCGTAGGAGACATTGGATGAAACCAGCCTTCAAAGGTGGAGGAGTAAAAACCAACT
TTCGATTCAAATTAGAGAAATGATGAGCTTTAGCAGCTTCGGTTCATTAAGGTAATATATATATATAGTATACTCCTTGT
ATACAGACACATTCCTCTTTAATGGACATTATTACTCTATCAAAAAAGAGTAATTTATCCAAATAAACACATCTCCTGCA
ATTGAAGAACTGGAAAACATATACACTTCCACAAGCATTCATGAGATCTTTAATGTCAATTGGAGAACTAATTAGTAAAG
AGAACTGCATACTTCTCTAACTGCACATGAGTGGTCCTCTTCATCCTTGTTCTTTTTCCCACGTGGAAAACTCCAACTTG
AACCCTTCCATCCCTTTACTAGCAAGCACTGCAGTTGACATAAATAATCAATGAGATCTAATGTCTTTAAGAAAGTGCCA
TAAAGGATTACAAGGATATGCACCTATTTAATTTTGTAGATAGCGCAACTTATATGCTTAAATTGAGGAAAATCATACAA
ATAAATAGAAAGAGAGAGAGAAAAGACTGTAGTTAAATGAATGGTCCTCAAAAAGTCAAAGCAGCAACAATTTGAGATCC
GGTAACATATTAGTTACTTGGTCATTCATGATTATAGGTCCTAAAAGTCGCACGCTCAATAAAGCACCAATCACCTAACA
GAATCTAGTAAAGATACCTTTCTTTTTAAATGGTAACAGTAATCTTATAAAGATACTATTTACAAGGAACTTGAATATGC
TGCTTTGATGCAAACGGTACTTACCCGTTCAAAAGTCTCATCAAGGATGATGGCCCCAGTTACAGGAACTCGAACCTTGT
AAGAGGTAAAGTCCTTGAATATGTCATCTATGTGAGGAACATATGGTTTTAAAACATCACAATTGTTAAACACTGTAATG
GATTAAGGAAAACCCGAATGTTCATATACTCAACCTCAGATACACCAGCCAAGTAGAAGTAAGCATAGCAACTTACGAAT
GAAAGTCAGAAACAGTGGCCCTATATTATATGTCACAATAATTCTTTCTTTAAATTTTATATTTCCAGTCTTTATAAACA
TGTTACAGGTTCAAGGAGCTCTCAAAGCAAAGTTGAAAAAAGAAAGAATACAAAGATAACACTCAGCTCTAATTAAGAGA
AACATCTAAACCCTTGGCCAAAAAGAGTATATACAATGACGAGAGACTATGACTATGGAAAACATAGCAATATCAAAGCT
ATCCCCCCCCCAAACCCACCTTTCTTTTGAATTACCAATATCAAAGTCATGCTTTATGATCAAATGAGTGGAAAGCAAGC
CCAAGTGGCTAGTTTAAATGCAAAAAGAAAAGGCGAGAGGGCATTCATGTTCAAAAGAGTAAATCATGCAAATTCAATGA
AAGAGGTAAGTTGCGTGCAAGATCGATATAGGATTCCCTGCATTTAAATAATTATAGATCTGGGTTTAGGTTCTATCATC
AAAGGATACTTAAGGAAGTAAATTCCTTGAGGGTTATAGACTTCAATGACGGATTGTAGTCCACAGTATTGTCTTCATAA
AACCAATGTGCGCACTCCACAAGAAACAAAATCCTCTCAAATGATTGCTGATCTTCTTTTGGCACGTTCAAAATAAACCG
ACTGTGTCAAGGAAATAGAACACATCCATCAAGGGAAGACATACCAAATGCATAACCTCGCAATATCTACCATTTACCAA
GTAAAGTCAACTGATATCACAAGTTGCTACAACCAACTTCAAGAAATTGAAAAAGAAATAGGAAACGCTATATGCAAGGA
CAGAATGCATCTATTATCGAAGTCATAAGATTTCTTGACCATGACTCAGAGATTAAGCTTGCTTAAGACTTACAGTGTTT
ATAATATTGACAAAGGGAAGTCATCTGTATTCCTCAAATAAAATACTAAAATGAAATTTCAATGTATGTCAGTTCCAAAC
TATTTTGTCATCTATATTTTCTTTAATCGTTTTGCTCTTTCAACACCATTTCATACCAGTACTGGAACTTCCAACCTATT
TAACACACATAAAGGTGAGGGATGACTAGCATAGGAATAACAAGTTGAAAATTCCTGTTTCGAATTCCAATTATGACACT
TAGAGTGAGCACATATCCTATAGCCTTGCTGAGCAGAATTAACCGACACCTTTTCAATGTGGAGCATAAAGTTTTAATCT
AAAATTGAACAAATGGTAGGTCTGAACCCATAATTTTAAAAATACAATGGGCTTAATGGGAAGAACCTTATATATTGAAC
CTATAGAGTAGAAATCCTAGATCCACCACTGAGTAAATCCTTTATCCAATCTTGCAACTACTATACTTTGGGAAACTCTC
ATAGACAGTTAAAACAGATTAAAAAACTCAATTTTGAACTTAGGCAAATATGCAATCTCCAAGTACACTATCTCACAGCC
AAGACCAAAGTATAGGTTGAATCACTACTTATCAAGAAAATTAGGTTGAATCATTAAAAGATACAACAGGAAAATGCTAA
ATTTCGAAATTGTGAACTATACAAGTACACCATTTCACATCCAAATCCAAAAAATAATTTGAATCACAGAAAAAAAAAAC
AATAGCAAAATGTTAAATTTTGAACTTATGAACCTACAAGTACACCATTTCACATCCAAATCCAAAAAATAATTTGAATC
GCTGAAAAACACAATAGGAGAACACTAAATTTTGAACTTATGAGCACTACAAGTACACTATTTCACAGCCAAATCCAGAA
AAAAATTGGCTTGAATCACTACTAATAAAAAAAAAGGTTAGCTTGAATCACTGAGAAATACAACAGGAAATAGCTAAACT
TTGAACTTAGGAACATTTAAAAGTACACTCCTTCACATCCAATCCAAGAAAATAGCTTAAATCACTAAAAATTACATCAA
GAAAAAGCAAAAATGAAGTTTAGCAGAATCACATAAACAGCATAGCGCACCTGCAAAGATCGTCAATGAGTTCCTTAGGA
GGAAGCCCATTTTTCGATGGAGCGCTAGAAGATCGATTCAGCCCTGACATTTCCGATACCTAAAATTTTCAAATAAATTA
TAAAAAAAAAACTAAAACCCTAATTTCGATCTGGAGATTTTGACGTACGTATATACATATACTACTACGTATTTTTCTAC
GTATATACGTATGAATAGAGAGAAAATATTGAAGTGAAGTCAAGAGGAAAGAGCTTTCTTCTTAAAATTGAAACTGAAAA
AAAAGCTCTTCCTCTGGATTTTTCCCTCTTTCTGGTTCTCAGCTTGTTGAAATTCACTGAGTGATGATGCTGAGGGTAGT
TTCGGAACTTTCATATTATTTGCCATTTACTTCACTTTTTTCTCTTCATCATAATACTAATATAATTAACGCGGGATAAG
GTGAGATATTTTCGTATTAAGTTTGGATTAGATTTATATTATATTTAGTTGACGATATGATTTATTTTAGAAAATAATTA
TCTAAATGTAGCATAAATCTAATCTCAAATTTAATTTTGGATATTGCATCAAACGTGAGATTATCTTAGGATAAATTAGT
TCAAGGACTATAATCTCAAGAGTCAAGACTATAGTTTGTGGATAAGTTAGTCCATGTATTAAATGACCTTATTTGTTTAA
ATTCGTAACACAATGATTTCCGTTGTGGTTTTGTGTTTTATTTTGTTCAGATATTAAAATCTTATTGAACAAAGTTATTT
TGTTTAAAATCAAGTTACCTTAGGATTATAATTAGTGGTAAGTATTAAAATCTGATTGAGTATTCAGTGTTTAATTTGTG
ATATGACGATTTGCATTGCAACTTGAATTTTTTTTAATCATAACTAACTTTAGGCATTAAAATTCTACTGTGTAGGGATC
GTTTGGTTTGAACTCAAGTTAAGCTAGGATTAATCATGTTAAGATTAGTTATATTGAAACTAGTTATTCATTAATACTCC
ATCTATCTGATCCATTTTATATGAATTGCCTTCTTTTTTAGTCCATCCAAAAAAAATGATATATTTCTAAATTTAATAAC
AATTTAACTTTAAAATATCTCGTTTATCCTTCTTGAAATAATTTCTAGCCACACAACTATCTTATGACTTATTTTAAACC
TTAAATTTTGAAAATCTTTCTTTCTTTCTTAACTTTCATGTCAAGTCACACTAACCTATATAAATTGAGACTTTCTTATT
GATTGTTTGATTTTGTTACGTTAAAAATAACATGTGTTACATAAATTATAAGATAACATTTTGTAGGAAAAACTTAAAAA
TAAACCATTACTATTTGAGAATTGCCTGATAACAAATAAACTGCAAAAAGAATTCCCATCCTAAGGACAAGGATAAAAGC
CTAAAACATCTAACAAGACCAACACTGACCCAAACTAACTTTTTTTAACTAAGAAACTTAATTAACACTAGTCTTAGCCC
TTAATCTAATCTCCTAAAATATAATCATCTACTTTTTTTTTCTTATTTCCATATTACATCCCTATACAAAAAGAACATTG
AACAAAGCAATTGAAAAAAAAACACTAGCCAAATAACACTAAGAACTGAAATGACAGACTCTATGACTAGGAAAAACTGT
TTCTCTGATTCTTTTCATTCACTTGTGCTCCTCCTCAACCGAAACGTTGTTGCTTGGGTTGAACTCCGGTTGGGTGGCTA
TTGCTGGTGACGAGGTCCTGGCTATGGTGTCGTTGTCTGGGACAATGGTGGTTCTCATTTCGAGAACCTTCTTGTGAGAG
TTTGAGTGCAATGCTGGAACAAATGTAGGACTTGCAGCTGGCCGGTATTCAGGGAAGAGTCGTCCTGACTTGTAACGAAC
ACCACAGGCGTTGCAGAGAGTTTTTGGTCCCATTGGACCGGCCCTCCATTGAGGAGTCTTTGTTATCTCGCAATGCTGGC
ATTTCCTAACTGCTTGCTGTGCCACTGGATTCTGATTTGTCTCGACCGGAGCTAGAGGAACAGAGAATTTGATCTTCTTT
TTCTTTTTCTGTTCTGGTGCAGCCGGTTTCAGATTCTTCTTCATGGGAGACTCCGCGAAATTTTCTGATTCTGTTGGAAC
TCCTGGAGCAACAAATACTGGGAAGGGATTAAAAGTTGTTGGGCGAGGACGCTTGGTCCGAGCACGTTGTGGACCACGGT
GGCATGGACTAAGGGGTAAAGTTTTTTCCCCCGAGCTGGAAAATGACGAGCTGCTGCTGCTGCTGCTTTCAAGCACAGAC
ACGGGACTCGAAGTCTGGAACTTGCCTTGGGATAACGGCTCTTTCTCAACAGGAATGTTTTCTTTCCCAAGAGTCAATCC
CCCACCAGAGAAAGAATCTTCCACAAATGTTGAAAGCCATTCAAGCTGGACAATATCCTCATACTGTAACACAAGAAAAC
AAACATATCAGACAAGCAGTTCAGAGTTGTAGTTTGAAATACAAGTTTCTATTCACAAACTATATGTTGATTTATGACAC
TCTTGTGTGCAAAATTAACACCAAAGCAAAAGAATAGGAAGTCAAACATCACTTAGTATATGTAATGTCCCTTTCTATGA
TGACTAGACTTTTGAGAGAATGTTGGTTCAATTTTGCACATAGTTGCACAATCTTGCTGGTGCAAATTGAATGATATTAT
CTGTCATTCATAATGATGGCAAGGGATGGAAGTTGAAATAGACTGGACTTGTCAATCCCAACTACCCTGAGAGAAACACC
CATAACCATTAATTACTCTGACCAAGTATCATATGGCTAACCACCAAGGAGTATGGTGGGAAGAATGGTTTTTCCTTCAC
ACTTAATCAAAGGCCTCGGGTTAGAGTCTTGGAGACTAAGAAACGCGTAGTATGAAGCATTTCTCCTTTTAGTAGGCCCT
ACAATGTGCGAATTTCAAACCAGTCACCACTAATATGAAAGATTGACTTTATCACCAGTATCCCCAACCCCCTAACTAGA
AGTTTCAAGTTTTGAGTCTTGGAAACGGAGGAACTCCTGATATGGAGCATGTTTCTACATTTAGTTGGAAATCCAGATTA
GTCACTACTAATATGAATGGGAAAAAACGACTTCAGCATATGTGTGGTACTCTCTCACCCTGAATAACAAGAGGTTATGG
GTTCAAGCCCAGGAAGCGGAGTATGGGGCATTTCTCTCTTTAGTGGGCCCTACGACGTGCAAAATCTAGATAAGTCACCA
TTAATATGGCAAAAAAGATGATTTCACCATATGTGCTAGCATCAGTCCAACTCTAAACACAATCAAATATAATAGAAAAC
AAATTGTGTTGAACTTCTTTAACACCGACAGCACAGCTGGCTGGCAGATACCAACAAAATTATATGATAGTCCATCAACT
AATCATCATTAAATCCCCATTAAAGAGCTAATCTCTCCAATTATAATATATTAACTTAATCATTCACTAAGCAAAATATA
TTTAAACCTTTACATCTAATCACATGACTGAGACATAAAAATAGAATTAGACCCCACATGAATCACTTAAACTTGACCAT
TTTTCATTAAACACAGATTTAAGTTAAATACACTGACAATAGTAGAGACAAACGTAACACTCACCGGAACTGAGAGCTCA
GCTGAGAGGTCGGAGGCAGAATTCCGGTGGCTGCCAGAGAAAAGGGAGTCGGAATCCGGCAAGGGGTCATTCCAAATGCT
TGGAAAATCTTTGCAATCAGTAGAACTAAGGCCAACATTCTCATTCTCAAGAGGGAAATCAATCAAATCATCAATGTGGT
CAAAGAAGCTGCCACAATCTATCTCATCTACCACATTTGACCCCATAGTTTCTTGATTTTTTTTCTACTCTAAAACCCTT
TACCTGCACAAGTTAACACAAAACCATTAACAATGACCCCAAAAAGAAATTTCATCAACTTCCAATTATCCAACAAATGA
GAGCTACATTATATATACACATTTTATAGGGACAAAAGTGAATTTTAATGTGAAGGGTAGGGGCCAAAAACCACACCATA
TACTTAAGCTGGAGCCAGAGTGTCAAAATGGGGCATGGCACATTTAGAAGAAAAAGGTTGAATTTTTTTTGGAATTTTGT
TAATCCAAAATGAATATTTATCAAGATTCTTGTAATATTAAGAAAATAATTTCAAAAAGAAAAAATTGGGAAATTTTCAA
AATTCACACCGACTGTACCGACAACGAGAGATATTTGCAAGAAAAATGGATTTTAAAAAAAAATATATTGGAAAATTGCA
AATAAATGCAAATTTAAAGCAAACTTTAAAAATGAAAGAACTTGTAGACTCAATATGCAGAAAAAAGCTTCAGAGTGTCA
AAAATGCATAAAAATAATCTAAACTAGGAAAAAGATGGAAGAAAAATTGGAACTTTTATGCCTAGACATATCTAGTAACC
AAAATTTGTTGGCTCATTTGAAGCAACACACAACAAAAAAGACTTAAATCTTTTTCCTCTATGCTTCTCTGTTAATGAAT
CAAACAAACTTGAAATTTCAGAAAAAATGGAACCTTTTTTGTTCTTCCCTCTCTTTTCTTAGTAGTAAACAAACATACAA
TATGAATTTTTTCTTAGGAAACAGTGAAATTTCAGAAAAGGCTCAACTCCCAAGAAAACATCAGAATTTTGAAGTCTCTG
AGAAAGTGAATGAAGGAAGCTGTGAAAAAAACAAGAAAACAAAAGTAACAGACAGTATACTCAGATTGAAATTGTAACCA
AAAAAAGACAAAAACTTTGAAGCACCCACAAGAAAAAATGTACCTCCATATGAAGTAGATTAACAGTATGTACCTTAAAG
AAGACAAAAGCAAAAACCCACAAATAAAAAAATATATTTTCTTGAATGAGTGAATGAATAATATGTACCTTGAAGGAACT
AGTAGAAGGAAAAGAGATATGAAGGTTTATGGTGAAAAATTGGGAAATGGAATGAAGAACATGAATACAACACTAAACAG
ACAGTTCATATAACAAGACAAACTTTGCAACAACCACCAAAAAAAAGTATACCCCACAAATGAAATATATGCAATTTAAA
GAAGACAACAGTAAGAACCCACAAAAAAAGACTCCATTTTTATGAATGAGTACAATGAAATGGACCCAAAAAGACAGAAT
TTTTGCAACATCCACTAAAAAAGATTACATTTTTACTGTTATAAACAGAAAAAATGAATGCACTACATTTACCTCGAAGA
AACTAGTAAAGAAGAAGTTGAAGGGGTTTTGCAAAAGTTGGAAAATGTGTAAGTAAACAACACTAAACACACAATAGACT
CAAATAGAACTAAACCCAAAAAAATAAGGGGAAAATGATTTAAAAAGTACTTTAACTTTGGTCGAAATTATTGTTACGAT
ATCAAACTTGATACCAAATTTTAGGAAGGATCTTTTACGTTGCACTATTTAATAGTATATTTTAAAGGTATATATGCTCA
CGTGGACACATTACTATTTAAAATGATGCAATATTTAAAATGTCCACGTGGGCACTTATATACTTTTAAAATACACTATT
AAATAATGCAGGTAAAAGATCCTTTCCAAAATTCAGTGTCATTATAGCAATTTCGATCAAAATTCAGATATATTTCAGAC
ATTTTTTCCAAAAATAAGACAAAATCTTTGCAATACCTACATAAAAAGATTACATTTTTATAATGACTGGAAAATGCATA
CCTTGAAGAAACAAGCTAGAAGAAGGAAAGGAGATGAAGGAGTTTTGAAGAAAATGGGAAATTCAATGAAGAACAAGAAA
AACCTTTGCCTCAAATAGAAATGAACCCCAAAAAAGACAAAAACTTTGCAACAACCACAACAAAAAAGTCTCCATATGAA
CTAGGACTAACATTATGCATACCTAAAAGGGACAAAAGCAAAAACCCACACACAAAAAAAAGATTACATTTTTATGAGTA
AATACTATGATTTAACATAGAAAAAAAGAATGCAAAATATGTACCTTGAAGAGACTAGCTAGCTATCTAGAAGAATGAGA
AGGGAGTTGAAGATTTCTTTTGAAGAAATTGGGAAATGGAATGAAGAAAGTTTAAAAGGAGAAGGGAGAAGTAGGAGGAG
AGTGATTGATGGGTTGGTAAGGGAATTGTATCAAATGCTAGCTGTATATTTTAGTGTCACCACCACTCACTCATCTCACC
CCTCCATTGTCTTGATGTTTAAGTCTCTCTCCCACCCATCCCCAACCCCCTCCTTTCTTCAATACACCACCATGGGTCCC
ACACCCCTCTCACACTATTTTTATTTTCTATTTTTGTTTTGGTGAATTGAAATTATTAATTAAACTAAGACCTCGAGTGA
CAATCATTTTCTATAACAAAATTTTATTATAAGAATCATATTTTTTTTATTATAAGGATCACATTTTATGTGAAATTAAT
CTTAGATATTATGTTATATTATCTGATATTCTTTATAATAGCATTTTATTATAAGAATTAAAAATATTGAGATAAACAAT
ATCATTATAAAGAGATTTATTTGTACTACATTTGTATTCTTATGATTAAATCATAAGTGAGGCAAGTTTTTGTAATAAGA
ATTATTAAATAATAATAATAATAATCTAATACAAATGATAACTAATTTCATATATATTTTTTATTTCATATTAAATTATA
ATGATAATTTATATAATTTTATACATTATTTTTATTTATAGCTATGATGTATATTAGGTTTATATTTGGTTGCTTTTCAT
AGATTTTTCTTAAAAGATAAAAAAGGGAAAGTAGGATATGCCTGTTTTTGCCACTTTGCTTTTATTGCTTTGTATTAAAT
ATTTAAATAATTAATGTAACATATCTTTTTTTACAATCTTATTAAAACATATAAATATAAATATTTTGCTGATTTAAATT
TGTAAATGATTTGAATCTTGATATTCCAATAATTTTTCTGTAAAATATTAAAGCACTTCTATTTTCTGAATATGTTAAAA
TAATTTAGTTCCAAGAATACTTTATATACACTCAAAAGAGGAGAGGTAATATGGAAGAATATGATAATTTATTTCACCAA
ATTATAATCAAATAAATAAAATATTTTTAATCAAAGTAATAATAAAAAAAAATCTTTTTTGCCAGAAAAAAAGGGAAAGA
AAATGGGTTTCATGATGCATCATTTCCCTTTTAACTAACTTAAATTGCACTCATAGAATCACTTCCTAAAAGACTTTTTT
ACTTTTCATAAAGTAAATAAATAACGTTCTTATGTAAGTGTTTTTTATAAAAGAAAAAAAAAAAAAAGAACTACGGGCGT
GGCGCACCAATTTTAATTTTTAATAGTGCATGATTTTGCAGCGCAGCTATTTCTTTATAATTTATGTGAACACAAGAAGA
AATATACGACACAACAACATATCAGTGTAATCTCACGAATGAGATTTGAAGAAGGTCAAATATACACAAATTTTACCTCT
ATCTTTATTGGATAGAGACAATGATTCTTATAATTTTTTGGGTAAATGAACTAGCTACAAACAATTTATGTTGCTAAATA
GTAAAAGAATTATCGTTTATCTTATTTAACAAGGGATAATCGATGAATTATAAAAAGAAATTGTTAGTTTTAGACAATTT
AATATCAAAATTTGTACATAATAATTATTTATTTTATTTTATTTTATATTTATTTATTTATAGTGAGTAGAAATGAAAAG
GCTATAAAACCAAATGATTGCCATAATCAAAACTTCTCTTCAAAGATAAGCAATCAAGTAGTTGTGTGGTACACTTTTAT
ACTCTAACAAATAAAATGACATTTATCAAATAAACATACTCATCTAATTAAAACTTATTAACCTAATTAGAGTATTATTA
GTTGCAAAGTCCAAATGGTGATCCCACTTACATTTTTTCTTCCTTGTAAAAGTTACCAAACTATTTTTGTCACTACAAAA
TAATTTCACTAAACTAATTTTTATCATTTTGAAATTACTAAAAGAAGAAATGGAAGAATTATATATGTCAATAGACAATG
AGGTCATGTTGAAGAAATTGGAGAATTAGCACATGGGGTTACATGCAATCAAGAAACAAATTTCAAAATAGGTACAACCA
TACATGTGTGTTAATAAAAAAATTATAATGTATAGAAAGATTGTTATGTTGTCTTGTTGTTTTAATAATCTTGTTAATTC
AAATTATTGTTTTATAGATTAAAAGAGAATTCAGATTTTTATTTGTTTCTTTGATAGTAATATGTGCATACTTATTTTGT
TCAGTTTAAAGTAATTGATGCACTCACACTTAATTCAATGTTAAAATATTATATTGATTCTGTCGTTGATTATTTTCGAA
CACTTGTATAGTTCTATATAAGATTTCAATTTATTTATTTATTTTCAAAATTTTACTTTTTAAAAAGTTTTACCTTTTTT
GGGGTGGGGGGTGGGGGGTTGGGGATGTAATTGCTCACCATAATCTTAGGAGTAAATTAAGCTTCTTAGTTGCTTTCCAT
TAGAACTTTTATGTAACTTGTAGGAGACATGGAATTGTCATTAAACATTAAAATTTTGTGTTATCATTCACATCTTGTTG
ACCCCTCATTTTCTCCTAACACCTTTGAAATTGGACTAGTAACTCTTTCATTATTATAAAATTATTAATAATTACCCATA
TACTCATAGTATTGACTTTCTCTCAACACAAACAAGAATATTCAAATTTAACCGTCTCCTCTTGTAATTTTTCTCTAATA
GCTCCTAGCTTAGATATTGCATATCTACGTAGGTTTGGCGATACGATATGATCGTACAACTCAATGTTTCAACTATAAGA
GTTAAAAGAGAGTTACCAGGCATAAAAATGAAATTCTTTAAAGAAATATAATGATTTTTCACAATCTAAACGAGAATAAT
TGTGTTTTTCATTTGTCTATTGATGCAATAACATGATTTAAAATTCTCAATCAAGAAAGGCATACAGTTAACAATTGTTA
GAGTATTACTAAAATCTAAAATATGTGACATTACGACTTGAATTATCAAACTTAAAGTCATAAAGCTATATTAGCTAGAC
ACACACTAAGTTTTTTCTTTTACTTTTCCAAGTTTGGCATAATCAATTAATATTATTTCAAAGGTCAATCTCAAAGTTTG
ACCTTAAAGAAGGCTATTTTTGGTATTTAACATTTACCAAAAACCTTTGAAATCTAAATCACGTGAGGAGAGCGTGCGAT
CAAGCATATTACATGACCCCACGTTCTTTCTGTGTGGATGTGGGTCCTACAAACCACGTTACGGCGTCGGTGATGGGTCC
CACATTGGAACATACATCCACGTGGCAGTGCCAGGTGGAGCCCACACGGTGGAGGAATCCACTGGGATCATTGCCAGCTT
GGCATTTTTTTAATTGCTTTTAGAACAAGGTCACATGATTTTGTACCTCGGGATCTACAACTGACACTGTTTTTTTAAAA
ATTTATTTTAGAAACAATATAAGTACATATATTATTAGCTTAATGCAGACGAAAGTTTCTATTTTTAAAACATTTAATTT
AATTAAAAAATATTTTCAGAGGAACAAAATCAGTCTATTCATGATTGAGAAATGTTGTAGCATCAATTTTTTTAATCAAT
AGGTTAATGATCACCATTAACTCAAATTCAGAATTTAAATTTTATTGATTCTTTCGAATAATACTATTTACAAACAAATA
TTATTTCTCTAAGTCAATCTTAGACAGTAATAGAAGAATGTGATAAAATAATGAGATCTCTTCTTAAAAAAATAATTACT
TATTAGTGTTGAATATGTTGTAATTGACTATAGAAATCGTGTTTAACTATGTTACTCAATTTAAACTATTTGTGATCAAT
ATTATATAATCTAAACTATTCGGTGCGAATCCGAAATAATGATGTTAGTGCATAAAATATGATTAAATTGATCATAAAAA
AAAAAACTTCACCCCTGTAATGTAACTATTGAGATGTAGGGTCGATTAACTACATTGCTTTAGAACATCAATTTGAAGAT
TGTCCTTTTGGGCCATGCTTTCATGTGGATATTATTATATTTCTCTTTTCCATTTTCTTAAATATTACTCAAAAATGTTG
TCTCTTGTCAGGATGTTGCACCTTTTTAATTGGGACATACACAAGGATATCTCATTCGATGATCAATATTTGTATTGAAT
TTTGACTAAATACAAAGTCATGTAGGAAGTTTTCACATCCAGGATAAAGTATTATTTAATAAAGACAACTTTATACTAAG
AGTTTCAACTCAAAATTATTGATTAAGATGGATATTTTTACATTAAGAATTGTTTTAAGTTAGAATGAAAATAATGGGTT
GATCAGATGATAAATACTCTTTACTTTCTACTTTAAAATTCTAAGTTCAAATCACCAAAAAAGTAAATAAGTGAAAGCTC
GATCTAGGAAGGGCAAAAAGAAAATAATCCAACAATTTTTTTTCATTCATTCAATGATTTCGTTTTTTTTTTTGTGTGGC
TCATATGGAAAAGAACTACTCGAAAATAATTAGATTGGCAATTACTAGAAGAAAGAAAAAAACAAACAAAAAATAATCAT
ATACTTATATTTCGATATTTGTATCAATCTAATAAATATATAATATGCATTTTTACATATATTATTTAATCACAGTTTAT
TAATTAATATACAATTCATACTTAAACTAATGAAAGAAATTTTAAAAAAAATCTTCAAAATGAGAAATTTAATGCTTAAT
TTACTCATATTTATTAAAAAACAAAGAAATTGACCAAGTGATTTATTGTTCACCGACGCACCAAAAGAGGCGTGACAGCA
TTCATAAATTGCACATGCCACATTCAAGGAGACTCACTCATTTGTCATCTACTCAAAATTATGACCAAACGTTATTCAAG
AAAATATCAATACAAATAAAACAATAATACAACAACATATTTGATCGAGTCTGAAGAGGGTAATGTGTACACAATTTTAC
TCCTATTTCAAGAAGGTGTATTTTTCTTAAAGGGTATGTTCGATATGAACAAAAATACTTTTTTAGAAAACAAGCGCGAT
CGACTCTTACTTATTTTTTAGTGTTTGATAAGCAAGCCAAAAAAAAGATTCTCAATACCATTTCTATGTAATCTAGCAAA
ACATTACGGAATGTTAATGGTCAGGGTGACGGTTGATGGAGTTAGATGGGTGAGGAGAAGACAATGAACTTGAAATGCCA
CTTATGAATTTTGTTTTCCATATTTCTATTAGTGAAATTTTTTTCTTTTTGGAACTTGTTTAAGTTTAACTAACCAATCA
CAAAATATTGGAAAATATTTTTTGAAATACCAAACACACCTTCAAATACCCAATTCTATACAAGTGGTACGTACATGGAC
AAAATATTATATGTCATGTCCAAATGTACTATAAACCAAAAAGATTTCTGTACCCACTTAATTTAAGAAGCTCCAAAAAG
TTAAGAGGATATATTATACGTAAACAATCCAAAATAATATGTGAAATTTTCGTCGGCTAAAGACTTTTTCTACTTCTCTT
ATAATTTTATTATTTTTCCAAAATATGGTCCATCTCTTTTTTCATTAAACTAAAAATTTTACGAGAAAATATTGAATGAT
AGTCTAAGATTTTGTAGAGATAATAATTTAATGTTTTATCTATAAAGTCGAGCAATATTAGACTAGAATCTAACGTAGTT
CAAAAGGGTGATTTCTCAAGGACTTTTAAATATTCTCCTATAGATATCGATTTGAAGATTCTTTTTGAACAAACTAAAAA
TCTTATGAAAAAATATTAAATGATGATTTAAAATTTGTAATTTATCACAAATGTTGGACTACCGTTAAATATTTCCTATG
TAAAGTTAAACAATATATAAACAATTATTAAACTACGAATTTAACGTAGTTCAAAAAGGTAATTTCTCAAGAACTATATA
CATACAAGTTTTATTATTCAAACAATTTATAGACAACTAAGATTTTGAAGATTTTTTTTGAGAAAATGTTAGACTATAAT
CTAAAAAATCTTATTGTAGTTAATCATAAAACATAGGCAACAATTTAATATTTTCTATAAGTAAAGTTGAATAAATATAT
AAGTAAATATTATATTTGAATCTAATGTAGTCTAAAAACATAACATCACAACGATTATATTTGTACAATTTTTAAAAAGA
TATATAAAAAAGAATGTTTTAATCAAGCCAAATAATAATAATATAATGTAAACCGGTAATGAATCTGGCGTGTCGGTGCC
GACACTAGTTCTTGCCGACAAGTTTAACCGGTAATAGCCGGTCACAAACACGTTCTGACACTTTATAACTTAACCGGCAA
GTGAAAAATTTACCGGTTTTTTTTTTTTTTTTGTAGTTTTCCGATGCCTTATCCTCCCTCTGTCGGTGACCGTAAAATGT
TGACTTTCTTATCACTAAACTCCGTGACCCCAACGGTTTTCCGTTGCTATTTTATGTAATTTTAAATTTACGAGTTCTGA
AATATATTTAAGAATTTTTTTAATATTTAAATCAAAGTTATTAGTAATATTATTTATAAGTAAATACTGTTTTTTTTTTG
TCGCAATGGTAATATACACTATTTCTTTCTCTTTTTTTCTTTTTCTTTTCTAGTTCCTCAAGGTAATGAATAATATGATA
TGATATTTAAGAGTGTAACGTTAGTGAGAACAATATTCAATATAGTACAAGTTTAAATCTATTGCATGCAAAAATATTAA
GTGATTTTTCTTCATCAATTAAAAGATAACAAATATTTTGCGAAATTAGTTAAGATGTGCTTAAATTAATTCGAACATCA
CGATTATTAAAATGACAACAATATAGAAGTTGGATATAGGTTCATAATTGAGTGAAAAATTACCTTAAAAGCTTCATTGT
CTAGACACCTCCACCTTAATTTGGTAACTATCGAGCCAAGACTTGATGTTTCAGAATGGAACTATGAAACATTGCGCTAT
GGATTATTTTTTTTTCATCTAAAAACTATGATTGATTTTCAAAAACAATTTATACATATAATTTTTGTACTTATAGGCCA
TTAGTTATGTCAAAATTTTATTTAAAGTTAAACAAAATTTAAGTTTGAATCACATTGAAAAATACATGAGTTTAATACTA
CTTGTTTTGTGACTCTTTATGAGACGCGAGTATCATTGGTTAATGGTTAGTATGGAGTGATATGTTATAAGGAATTAAAG
ATTGTTATACCTAAGTATTAACCTTTTCAATGATTAAACAAGAAGTTTTTTGATTAAATGTTTTCAAATTTTTTGTACAT
GATGTCAGAAATACTAACATCCTCAATGCATATAAGCATTCAGAAATAATTTTTCTATCTCTATCGAGGTAGGGATAAGA
TCGACGTATAAAGTACACTTTATCTTTATTAGATCTCACTTTTCAGTTTTCACAGAGTATGTTATTGTTGTATATAAAGT
ATTTAGAAAAAAGGTATTATTTATTTATCTAATGAGGATGTTGTGATGAATGTGTGAGCATATTAGGAGAGATGCGATCA
AGAATGAGGATATTTGGAATACGGTGAGAGTGACCTCCGTGGTGGACAAGATGAGGGGTCCAAGACTGAGAGAGTCGTTA
ATGTAGCCGCTTGTTGAGCATTTGACAAATTCACACCATCTATTTCAAATAAAAAATTTCTCCTGGACACACAAGCAATC
CAACCGACAATTTCTAACAAAGCCTAAAATACAGTTGATTTCGGAAACTGATGGAAGATATTGGTAAGGTTATACACCAC
GCACACATATGATTTATCTCCGACAAAATGAACGTATTATTCAGCTCTGAAAAAACTCTCTAAGATCCAAAGATAGGTGA
AGTTTATAGTCAACCTCTACCTCTCAAAATATTTTTATGTGGATGGATGTAATATTAATATGATTGATAGTTTAAGTTTA
CTATTTGAAATTTTTCAAAGGTTCAATTCGATTGAGGCATGTAAAGAGGAGATGCACAGATGCTCCAGTGAAGAGGCGTG
AGAGATTAATTATGGTGAGGAGAAGTAGAGGTATGCCAACGAAGTATTGGGGAGAAATGATTAGACAAAAATGACCTTAT
ATAAAAGGATATGCAGAACGAGGATTAGGGTGAAATGTTAATAGGGAGTCGAACCTTCTTAAGTTTCTGTATTAGTATTA
TAAGTACTCTCCTACTACCTCTTTCGTCAATTTTTTTTTTTACATATTTCTTCTGCATTGTTTGGCGTACAATCTGTTGT
TGATAATGTTACTTTTTTCCATTATTAGTTATATGATTTCTGTGTTTCCTTTTCAAACCGATTTGGATATGCATTATTTG
AGCCAAAAATCTATTAGAAACGGTCTCTAATCTCTTTACCTTCACAATATAGAAGTAAGGTTGTGTACACCATCCTTCCC
AGACCCCACTTAAGCAATCTCGACAGACATGTTGTATCTATTGAGTTGATTTATTTTGCAATTAAAGTAATAGCCAAGGG
TGGGTATTTGCTGATTCATATTAAAGTAATTCAATTATTACCCTTTGAAGGTGAGGTTGCAACCAACATGCCGATTGAAC
AATGACATGATCAAATGGGCCAAAAACAAACAAGTGTTCAATGCAAACTATTCTTTTTTTTTGGTTTCCCACCCGGTGTC
CGGTACCCACATTGGAGTCCGGCTAAATCCAACTTCGCACCGGGAAGTCCTAGGAACTATTTGACTTAATGCACTTTGAG
TATATATGTAATGCAGATACATTCAGACAACACTTCAATGTGCAATTAACTGAATTTGCAATCCAGAAGGTAAGAACGGA
GACATTTGATCGTCAAATCTATATATATTAGACGAAAAGACGAACCTGTAAGCAGTTCTCTGAATACCATCTCTCAGATG
CAAGACCAATACAGTTGTAAGAAGACATATGATCTAAAGGTAAACAACAATAGATGTTCTCAAAATCCAATTCAGTAGAT
TACAATTCATACAATGTCTTCTACCTTAGGTTGACTGGAAGTTGCAGCTTCTTCTACTAATATTTAATCTCACAGTCAAA
AGTTCTACACATTTCACAGAGGAAAGAAACGAGGAAATTATCAGTGTAATGGTTTTAATAATAATGACTTGAGGACTAGA
ATTATTTTAGCCAAGATAAAGTACCTCTCAAGAGTGTCAAAACTCATGTTTGCTTGATCTTGCTAATTGAAAAATCTAAA
TGTAGATAAGTGACACAAGCCATAAAGAAAAGGAAGAAGACAGAAGTCAACATCAATGGCTCTGCAAGCATGTAAATGGG
GCTGAATTGGTAATAGACCTGCAGAGAGAGTTCCGTTAGGGATTTGGCTTAGTCCATGATCAACCCGTTAGATGAAATCA
ATATAACAAAAACGATGCACAAACTGTTAAAAGCAAAATAAAAGCTGAATCCGGTTCTTAAAACACTTGTGGTCAGAAAT
TGACTGCTTAATTCAGTTGTTTCATAGTATAGTAACAATAAACACTCTTTCCCTCCTTTTTGGGGGGTGACAAATGAAGG
GCACCTCTTTCAAGAATATTGCTAGCTCTACAGGGATTAAGTATCATTCATGAATACATGTTACCTTGCTATGAGTTATT
GGTGATTGACAATTGTTTTGACTTGCGTACCTTCCTGCTACATGTATTCTTCTATATTTGTTTTAAGTCTTCTACGAAAC
TCATATTAGTTTTGACAAATATGTTTTAACAGCTTCTAATAGGTTTGATTGTATGAGAGAGAGCACATACATGAACAACA
CTAAATTTAAGGAAGCAATATGTCTGTTGATGCATGCAGCTTTCTAATTTCTTATGAGAAGAAAGAAAGCACACAGCTTT
CTAATTTATTATTTGAATAGCATGTACCAAACTCTCCATATAATTTACAAATTACAAGATAGACAATTATTCCCACGACC
AAAAGGTTTCTCACACAGAAGTTGTGTTCCAAATTAGTCCTGTTCTTGTAGGCTTTGTATGCAAAGATTGGGGAAGACAA
CAACCATTATCTTGTTTTATTTTATGAAACCAATTGCTCTTATTTTTTTTGTAGCCTGCAAACTCATGAGGGGTTGCTTT
CCTGTGATGTTATGAAATATTCATTTCTCTTCTAGGATCTCCCAAAAGAAGATAAACTCAGATATACCTAAACTTACTGT
CTAACAATGTTACATGAAATATTACCCCCTTTGTCTCAGAATCTTCACCCTACTTTACAAACAATAATAACAAGCATACC
TAGTGTAGTCTCACAAGTGGGGTCCAGAGAAGGTAGGATGTAGGCAGATCTTACCCCTACCTTTGTGAGGCAGAGAGGCC
TTCACCCTACTTTACATTCTCTTAAATTGATCCCACAATGCAATGTACTTTCCATAATAGAAAACTTAACTCATTCACTC
TTCAATGCATTTTTGATGTAATGGTATTTGAAATGTAACATAATACCCACATCTGTCCTCATAAAACCTCGAATGTAAGA
AACTTAAAAAATTTTATAAGAACAAAAAAATTAAACATAAGAAACTTTAACTTTTTAACCCCTCCTTTCATAAGTCAAAA
AAAATTCATATGCACAAATTGGATGCTAATTTTTTTATGAAGAATATAAATGGTTTAGCATTAACCCTATTCATTGACGG
AATTCTCTTTGAAATACAACAAAATTTCAAATTTACCATGTCAAACTCTAATGACAAAAATGGGAGCATAGCAGTAACAG
AACATTCATGAATCGCTTATTTCCTATAAAAACAGATCCCGTGCTCTTTTAAGAAAATTAAAATTCTGCCAAAATCAAGG
ATCCATTTACATTGCTCAGATCAAAATCCTTGACCATTTTTTAACTTTATTTCAGATGCTTTTTAACGTTTCTAATTCTC
ATATTCAAATACAACTCCCTCTGTGAGAGGTTTGCAAAGCATAACAGTATCCTGATAAACGAAGTGGCTAGCCGCTATTA
GGTTCAAGGGAGCTAAGCTTAAAGGAAGGGGGCTCAATTGAATCCCCTTCGTTAAAAATATCATGTGCAAATAGGGCAAA
ACTATTTTTTTAGTTATATATAAGTTGTTGAACACTTCGTCACAAGAAAAAGTTCTAGTGAAGTGGTAAAAGGGGGCTTC
TAGGCTTTGGTCTAGTGGTAAGATCGCTACTTGTGATGTGTGCGTTAGGCGCATGCCATGTGTTTGAACCCTGTGGCAGA
CAAAATCCTGGTATTTAAGGAGCTTGTTCATTACCCACCAAGTTCAAAACTGTGTGCCACTGGCCCTAAGGAATTTCTCG
GTTATCAAAAAAGTTAAGTGGCCAATGGGGGTTCGAAAATTGGTTTAGGTCATAGGTTCAAGCCCCAGGTATGACATTTT
TGAATCTCCTTATACAGATTCCTGGCTCTGTACTGGGTAGGTTGACGATCAATGTAAAAATAGTTTAATTATGAAGAATC
ATCTGAGCACTTGGATGCAGAAGATTCATACTTCCAAACCCGACTAATCTAGGAACGCATAGTTAGTGGATAGATTTGCA
ATTCAAAATACAGTTTCCCTCTTGGACCATCTTACCAAAAAGGGACCAAAATTTGCCTGTTGGTTCCCAGCTAAAGGCAA
TAACAATGAATAATAATACAAGGTTTCTAAAAACCAACTTAATAAGCTATCAACCCCAAGGGAAGTTCTAAAACTGCTCT
CTTAGTAACAATCTCACGAGTTCCCACCCTTATAAGAAACCACGAGGTCGCAAACCTGGGAAGACTACTAACTCTTTTTT
CCTTTCTTTTACCAACTAACATTACCTCACAGAACAGCACAACTTGACTGGTGACAGTTTGCACAAACCTAAGGTAGGTT
AAATCTTGGACTAGCTAAGGTAGGTTCATTTTTCCATAGATAAGGTGTTTTCATTAACCAATCCCAGAGATCAGTCTTCT
TTTGCAGAAGACAATAAGATAAGAAAATCAGAATACTAAAGTCAGCAAGATCACCTGGAAAGGGGAGTTGTGCTCAGGAA
CTACATTGGATTTCTCCAGGACTACCACTGTCCTTCCCACAACATCAAGATATGAGTATTTCCTCTGAAAAAAATAAATC
AAAGCAAGCACTTGAGTTTAACTTGTGTGTGGTGAAATATATTTATCAAAGTTGGGAGCATTCAAGTATTACCTGAAAAT
TAAGAAAAATAAAGAAAGCAAAAGCACATGTTAAATCCCTTTTCCCTCAACATCTTGCAACACTTGGGACATTAACCCAT
CGATGGGAAACAAAGGGTAGGACAAAAAGTAAGGGAAAATAGAATAGAGGTAAAGAATAAAGTAAGAGAAAACTTTTTTT
CTTTCCTTTATATGGATTTGGATGGAAGGTAAGACGGAAAGGATAACTAAAAGTGTGTTTTGCTTCTCTTTCATTACAGG
TTTGACTCCATTGAGCATCTATTGTTCTTTCTCATAGTTTCTCATGATACTGTATGTGTTAATGGTGTACTTCAACAGAA
TCATCAAAAAAAATTATACACCAAAGTTGATTAGCAGAAATTTCTACAGGAACTAGAGATAGAGCTAATGCTAACTTTTA
ACATATGAGCAAATAACGAAGTTTTACTACATGAGAAACAGGATCTGTTATGTTATGTGAGAGTTACCTCAGTCCGTTGT
TCCACAGGAAAAGGAACCACAGCGGATGGGTTCTTTGATCCTTCTGGCAGCACAACCTGAAATTTGATATTCTTTACTTG
GATGTTGCAACAAAGACTACAGAGAATTAAGGCAACTAATATCAATCAAACATAGTTAACCACGATAATTCAATAGGGAG
CACCCACTTTGACTGTCAACTTGTCTACAACAGTTTCTGCAAGTGGACATCCAAAACTGTAATTCAGGTAACGTGTGCCA
TCAGCTGCCTCAAAAAGGAAGTCTTCTAGTGGAACCCCATATCCAATGACAAAAGTAGATTTCCAGCCTCCAAATAAAGG
ATATCGTGGTTCTATTAACAGCTCTGACTACAGAGGAAATTCATGGAGATCATAAAATTAAAAAAAGTTCTTTATAACCC
TGACACAAAAGAAAAAATAAGGACAATGAAATAATGTCTCAAAGATGTATGGAGGGAATAGGACTGATACCTTCTTAAAA
TTTGTGCGCAAGCGAGAGGATGAAATGTTCCCTATGTTATCCCTGTAGTAGACAGAATGGACCCTTGGTGGTAATTCTGC
AAGAAGATTCTTGAATGAGGAAACACCGCTGTTTGGCCTAGACTGATATTCAACCCTGCCAGAAGCACAAAAAGGATTGA
AGCAACTAATACACACAAAATGAATCAGAACTTATAAATGGTAATGAAGACAAACAAGTTTCTAGAATTCAGTTAACTCA
TATCGATAAAGAAGGTGATTCTAATCCCGGAAATCACTTGTCTCAGAAAGCTATCAAGGACAGAATGTTGATTATTTGTG
TTAGGTTTTTGTTTATGTTGCCATTTTTTACTGTCCTTACATCTTAGTGAATGAACAACTGGACAGAAGAAAGAGTTTCT
CTTTAACTATATTCATTTCAGTGAATACTTTCTTTACTCTATTATAAATACCAGCTTTATCAACTGAGGTCTGATATTCT
CCAGTTGAGAAATAAGTTGACAGTATCTAGTAGATCTTCAATTTTCACATTTAATTTGGAATTATGAACTATATTTATTG
GCAAACTGACCTTGAGAAAGCACCTTTATGCCGAGCACCAGCATGTACCAATTTGTAATGTTCAGTAACCTGTATGCTTC
CCCAGTGGGAAATTTCAATTTCGCGCACAAGCTCCTCAACCACAGCAAATGCCTTATTGTTTTCGAAATGGACAATTATA
GGTGAATATGAAAATGGAGGTTGCTCCTCATATGGTCCATATTTTAGTTCTGTGTTTGCACGATCTGTAGGCACAACTCT
TGTGAACGACTCAACCCTGCTACTTGGTGTTTTTAGAAATGTAGCTTGTTGTTTAATAGGATACGGTGACAAGATTTTTG
CACTGTCACGGTAATAAACTAATTGAGACTCCGACTGGCTTATTTCTACTGGGAAAGGCTCAAGCGAATGTGTCAATATA
TAAAGAACTTCTAGCGAGATGGCTTCACCTTTGCCCAATGGCTTAAGCAAATGTATTAAATAGTACTTAGTCCCATTTGG
TCCATCAGGCAGGTCAGTTGGCTTCACATCAAGAGGCAAATAAGATTTCTTTTTCTTCTTTCCAGCAGAAGCGGCTGCTT
TTACCACTGCCAGACGATCAGCTTCTGTGGGAGAGTAGGCAAGAAGGACTTCTGAAGCAGAAGCTTCACCAATATTTTCA
ACCTGAAATTGCCAAACAATCAGACATCCCATTATATTGTGCTAAAGAAAAGTAATGAATGTTTATTTCCAGTGGCTCTT
CACTTAATCACCAAGTCTGTTTTTATTATCATTGAAATTTGACTAACTTTGAAATCCAGATATAAACAAATTCGCAGAAA
CATGTGTTGTTTATAAATCCTCACTGTAGGATAAAAAAATTTATAAGGAAAGTTAAAGGATGAACAACAAGCTATATATA
GCAAGTGATCAGCACATTAAATGAAATACGTCAAAACTCCATAAGGTCCAGTTAATGTAGTAAACTTGGATTAGTACCTT
CAATGTCAAGAACACCTTCACAATGTGTGATGTCAAGTCAATCTGCAGCAAATCAATACAACCAGTGAGTAGTCAAAATC
ATAATGGACGCGAATACTAACAACAATGAAACTTCGATAAGCGTAGCTGCAAAAAATGAGGAGCTTCTTCTGACGACCAA
TAAAAAGTTTGCTAAAGACATGAGAATGAAAGAGATCACAAGCAAACTTTTTTCTCCAAATCCTTCTCTCTTTTTTTATC
TTGTGGAAGGGGACTGAATAAGAAAAAAGGCTCTTGGTGAGATATGAAGCCTGAACCATTTAGGTGCAGAGTTAAGTTGC
ATAGACTGCGACTCTATGCACCCACACTTTTAGAAGTAGAGAAAAGTTAAAATCTTTGGATTCATCTAGAACATAAACCC
TTTCCATTTTTCATCTTCAGACATTTGATATGGGGGGATATGGTTTCCATAGAAAAAAAAGGGGATCAGTTTCCAAGGTT
GGTGGGATAAAGTAGTTAAATACAAATTAGAATACACATAATGAGACGGTGGTCAGTTCATAATTCTGAGTGTCAAACTG
GCAAAAATGTAGTAAAAGTTGAGATATTTCTCAGGAAGAATTACTTCCATGTAATTTTCGTTCCGGAATTTACAATCTGT
AGGTAACAAAAACAGCATTTCTTCAGCTAACATATTTTCAGGGGGAAAAAAGCATCTTACGTCATACCAAACACAAATTT
GATCAGGAAATCAATCCTTAAATCAACGATGCGAGAAAACACGGTAGTCAGAAAAATCAATATCAATGAGTCAGATGAGG
ATGGCTAATGAACGCACATATAGGCATTATATATACAGAAACTATCTTCACAAAATCGGAAACACTCGAAAGGCATCTGA
TCTCTTTTCCTTTTTCTTAAAGAACAAAGTAAGGCTAAAGGAAGGTCTCTTTTTCTCTTGGTTATGATGCCACTTGTTAG
GATTAAGCACTTATCATCATACCAAAAGCTATAACCTTTAATATTTTTATTTTTCTAAAAAAATATTTATGCTTGATTTG
ACATAGTTGAATTGTTTTCTGTTGACATTTCCATATTTAGCCAATGACTGTCTTATATTATACGGAGTAACTACAATAGT
CAATGGGGATCGAAGTAACTCAATTGGTTAGCTACCTAAACTTTTCACCTTGTTGCTAAGGGTTCGATTTCCCACCTTGT
AATCCCCTTGCTATTAAAAAAAACTACAATAGTCAATAGCTGAACCAAGGAGGCAACCTTAATTGGTGCAGATTCAGGAT
TACAGAAAAATGAGAGCCGGTGGCAATATCAGTATGTCTCCTTCAACAACTAAAAATGAACAAAATTAAAATCCTCTACA
AAGAGTTCAATCTTCAAAATTATAACCATAAATTCTCAGAAAACAAAAATTACATAAAAGTGAAAATCCTTAACCAATGA
TGCTAGTAAACAGTAGGATTCGGAAAATTACCAAACAGGAGAAATGAATTGAAATTGAAAGATTAAAGTGAAGTGAGAGC
TTACTCTGCGTTCGGCGGTGACGATCTGCAACTCCGTTAACGGCGAAGGTGAAGATCCGGCGAGTAACGAAAATGAGGTC
AATATAGAGAAAACTAGGGCTAATCGAAGGATCGCCATTGCTCCCATTGCTAGTCTTTGAGGAAAAAAAATTGGTAAACT
GTCTTCTCAGTCTTCTCTTTTAACTGATTCATACACTGTAATCTGAAAATTCAGCATTGATTTTGGGCTTTATGGTCTTT
GGGCCAACAAGCTTTTGGACTCAATAGTATTTGGGCCAACAAACTTTTGGACTGGGCTTTATGATCTTTGGACTTTGGGT
TCTATAGGCTTGGACCAACATATTTTTGGTCTTTGGGCTCTGTAGTTCTTGGATCAAACATACTTTTGGACTTTGGGCTT
CTATCTATGGTCTTATGGTCTTTGGGCCAACAAACTTTGGAAGTTTGGGCTCTATGTTACTTGGGCCAAACATATTTTTG
GGCTTGCTCTTATGCATTTGTCCTCATCACTTTTCGACTCGACCTTTGAAAATAATTATTGTTATACAATTTTAAATTCT
ACGTGTGAAATTTCAAGATTCATGAGCTTAGAACTCGTTGAATTGTTTTCCATATATAAGAGATTTCCTTATCCCAATAA
AGATACATGAAACAACAAATTTTAAGAGGTAATTACATCACATTATTTATTTATTATATATTATTATTATTACTATTTTG
TGATTGACAATCAAATATTTGTCCTAATAAGTATAAATCTTTTACAATTGAAACGTAATGAGGATAGAGATTTTTCTTTT
GGTATCTCAAATATAGTATCTTATCCTTTTTAGAAAGTTGTATATGCATTCAATTTGTGGTAAAGTTGTAGAAACATGGC
TAAAGTTGCCAAATTTTACATTTTTGAAAGAAACTTTAGTCAACCACTTATATGTTAATTTACAACTATATGACATTATC
CAATTGTACTCCCTTGAGAATATATATATACTGTGACTCTTGATAGCCAAATGACACAATAAGAAAGTGAATACAAAATA
TGAAGCAATTTGAACATTTCAAAAGAGTGATCTCCTTAGCAACTTGCAAATGTAAAGTATATGGTTCAAATTCCACTTCT
TAAAAGAAACTATAAAAAAAAGACCCTATGAGAAAAGGTTGAATAAGATATCTTTAAAGTGGCAACTTTATTTTAAAATG
GCAAACTTTTTTGGAGTCTTTTAAGGTTGGAGGACAAAGCCAATGGTCCACTAATGCATACTTTCATCAATGAAATCTAG
AAAGGGAACTTTAATAGTAATGTCCAAGCCGACTTGTACACACCCCCAGATATTATGTACCTACAATCTCCAACTCCAAC
TAGCAAATACTAAGAAGACTTGACATATTATATTATACATTAAAAAGAAAGATTAACGTATCTACACAACATAGTACCTT
GAAAGATTAACGTATCTACACAATGTAATATTCCGTCAACGGAGTGTCAATTGACTTCCCTTGCATGGGACTTTAAAAAA
AGAAAAAAAACTCAATGCAGAAACTACAACACAAATTGCCTTCACTTTCATACTTGTCCTGTGTAGTACAGCCTTTCCCT
TTTCTCTGTTTATTCCTTGACAAAAGATCATGCAGTCTCACATATGCAACTTATCTTCTACAATGGAGAATCAAATTCAA
AACTAAAAGCACCTCCCCCCACCCCCAACACACCAAAGCAATGTAAAAGGGAATTAAAAGAAGAAAAGGGAGCATTAAAG
GATCCTTTTCATGTTTATCCTTGACTTTTAACAAGTTGAATCATCAATTCTTGAAAGTCATTTTAGTGCTGATACCACTT
TCATTTTTCAACTGCCTTTTTGCAAAACTGCAAAAGCTTCTTCAATGAAACTTTCTAGACATCACTGAATTAACTGATTT
ATTTGCATCTAGAGGAAGAAAACAAAGGCAAGCAACCTGGTGCACAAAGCATCATACAGGGTCCCAAGAACGACCGCACC
CCAAAGGCAACCAACCCTGATGGCAAGCATTAGTCGTTGATTTCATGGCTCGAACCCGTGGTCTATAGGTCACATGGAGA
CAACTTTATCTTTGCTCCAAGACTCCCCTTGGGCGAAAGTAGAAGCAAGCAGAGGTAATAATAATCAAGAAAGTCAAAGG
AAAAGAATAACTTTGCAGGATTTAATATATAGATGACAATTCTCCAAGAAATTCCCACAGTTACAAACTTATACCCTTTT
TTACCAGAGAAATAGGCCATCTCTCCTTATGTACATCACCCCCAACAACAAAAAGTTAAAACAAACGGCAAAAAAAGAGA
GGACCAAAAAAATCATAAGAACCTAACTAGTGTACCCTTACATTCCATTTCCCAAAATTATATAGCACCTTTCCCCAATT
TTGCTTGGCTGAAGTTTATTCCTTTACAAGAATAGACATGAATTTATGGACATCCAAAAACTTCTCAGCCTTTCAAAAAC
TAATAGTAATATAAAGAGGAAAGACAACACTAAGTAACATATGAGGCTCCGTGGTTATGTAACTGTTACCTAGGCTTTGG
TTGTGATGCAAATGACCACACTGGTTGAACATTTCTTTGAGCTGAAGGGCTAGCCAGTAATGTAGCCTGAGATCGAGTTA
CCATCTCAGCCATGGAAGGGGTTTGATAGGCTTGGACAAGACTTGATCCACCTGTGGAGTCACCTCGTGCTGTTGCTCTT
TGCCACGAGTGTGAGCTCAGCCCTGACAAGATATATGCCCTTCCTGATGCTTCGTATACATTTCTGCTTGCCATCCTCTC
CTGCATCTCCTTGAGCTCAGCATCAAGTGCAACACAAAGCCGATCATGAGATTTAGCAGACTGTGACTCTGACAACAACT
TTCTGGAGTTCTCTAGGATGGAAGTCGCACCAACTAGGTCTCCTTTCTCAGCAGCAGCTCGTGCCTGTGCCATTGCCTCG
GCAACTCGGACCCTGTTCTGCTGCCTGTCTACTTCAATTAAAACACTCTCTTGTCCAGCCTTTTCAGGTCTCTTGATCCT
AAGATCTTCGCTTCTGATGGAAACCTTCTCTTTCGTGAAAGGATCCACGTATACACACTTAACCTTTAACAATGATGTTT
CTGCACATGAAGATTCAGTAGGGATATTGATTGAAACCAGAAAATCCCTCTCTTCATCAGCATATAAATCTCCAACATCA
ATTGTTCCCATGTGTCCATCAGACATTAAGCAGTTTGGATAGCTTCCTGCTTTTAAAGAGCTAAGACGGACACCTGGGTG
AAGACACTCGATGCTTACCTGAAGCTCCTTGACTACAACACTGAGAAGGCCTCCAATGCATTGAGCAAAAGCATCCTGTA
TGACACCTTCTGTCTCAATAAATGAAAACGTTCCTCCTGAAATCTCTGATATCGAATGCATTGATGAAGCATCGTGATCA
GCACCAAACCCGAAAGCATGTACTGGTATTTTAAACCCTGAACTGTTTCCACCATGAATGGACAAGGGTAGAAGCAGCTT
GTAGTTAGGTTGCTGCTGTCTACTACCAGAATTATTGCTGACTGTGTATGTGTCTTGACCATCAGACAACAGTATTATAC
TAGTAACAGAGTTCTTTTCCTTACGGTCTTCCATTATCTTGGCACCCTTTCTCAAGCCTTCAGCAATATTTGTCCCTCCA
TTTGCAACCAGGGAGTTTACAGCTTGGAGTGCTTGCTGCCGTCCTGTCTCAGACATCCTACGAAGAGGGAAGAGGCGGCG
AGCAGTCGAAGAGAAGGCAATTACTGCCAGCCTATCATTGGGACCGAGATTCTGTATCACAAAACCCATAGCTCGTTTTA
GTAATGCTAGTTTGGTGCCAGCCATACTTCCACTGATGTCAAGAACTGTGACAAGGTCAACAGGAGCACGAGGCGTTTGG
GAAACCTGAGACAAATTTACCTGGTTTTTGCCTGGTTCTTGTACTGAGACTGAACCAGGAGCCTTTAGCTGGACTAACAC
AGTAAAGTTATCTGAAGCACTGGACCTTGAGACTGCCGGAACCTCAGGGTAAGTTTCAATCTTTACTTTTCTGTTGTCAC
AAGACTCACAACTATCTATTGAACTCTTATCAGAAGCACTTTTCTCAGTAGAATTGAGTTGATGACCCAAAGATTCATCA
TCATCAAAGATGGCTGGCTCAGGAGCCTGAAATAGAGGGGAAATATGCCGATTTGGTGTTGGGCGGGTTGTTGGTAAACG
ACGTATTACAGTCATTAGTGCATTATTTTGGGGCCAGTCCACAGGATTGACTCTAGCCCTCCCAATAGGAGGATCTAGGC
TGGGAAACTGCAGAGGAATTTCTTTCCATTCTGCCCTGCAAACTGGGCAAACTTGATTTCCATGTTTCACGTTTGAAGCA
ATACACTGGAAGTGAAACGAATGTGAACATTCAGCGGTGAATATAGCATGGCCATCCCCTCTCTTCATTGAAGCCAAACA
TATTGAGCATGTTTTCTGAAAGTAGAAAAGCACGGGTGAGGTGACGAAAAGAACAATGTACCAGTTTGATTGACATACAA
TGCAAGTAAAAGGAAATGGTTCCATCTAAACAGATTTATAGTAGTAGAAAAGACGTCAACTATGCACTACTTATGAGACA
GAAGATATCAAGTGGATATGTACTCATGGACATACACTAGAGATGAACTATTGTAGCAACAGAATACAATTTTAGCCAAG
TCCAAGAAAATTGTTACTGTCACAAAATGAAAAATTAAGTTGTAGGTGGACCATATCAATCAAGTCTCATATTTTCCAAT
GTGTATTACTATCTGTTGTTATATTTGCCTTTTATCTTGCTATGTTGCTGCTAAATTTTTCTTGCAATCCTGCTCGAACA
CATTTCTTTTGTGTCGAGGGTCTACCAAAAACAACCTCTCTAACCCAACAAAGGTAGGGGTAAGGTCTGCGTTCATATCA
ATCAAATACCATTCGTGAAAACACTGACAACAGAAGAAATGGAAATTTGTTTTCCGATTTATTAGATTATTGTTTTCTTC
TGCAATCTATCAATAGACCAAAATACCGGAATCTTATCACTAAGTCAATGACCCAAAATAGAATAAAGAGGAAAGAAACA
GAAGAAGTTAGCATATTTTGTAAATAATGTCTTCCAAATGGAAAGATCAAGTGGGTCAATAATGTCTCAAGCATATTTTG
TAATCAATAGAAAATGGAATAGTATGTCCATACAATAACCATTGAACTCAAATAAGACAGAAACAAGAGGTCATGCCGGT
GACAAACACATATGACTACATACTTACGAAAGAATCAAAATCAACCTTTTTTTATTTTTTCTCTTGTGTTGAGGAAAACT
AGTCACTTTCATGACAAACCATAAGCAATCAAAGATGCACAACAAAGATAAAGTTTAAAAAGCCATCACTAAGAAGAAAG
GACAAGGATCCTGAAAAATACTCTTATGACAATTTGCAGGCCAAATCCTGGAGGTACTCATTTCTTACTTTGAAAAATAT
AAAACAAAATATGGATAAATGCACACACAAATACAGACATATTAAGCAAACTTTGCTTGACGTTTTGTTGGTAAAGAATA
TTTAACAGAACCTGCTGAACAAGTTACTTTCCTTTCTAAAACAACACCTATAACGCTTGAACAAGGAACAACGACAAGAG
TCCTGAACAGGGCTATTATGGTTAATCACACAACAGCCGCTTGGAATTGGTCTACTTTTCTCTCTAATTGAAAAGTAACA
GAAGTTTAAAAAACAAAAATGAGAACTGTTTCTCAAGTCTGTAAGTTCAAACAATATGCATAGGCATATAGCAACAGCAG
AAATTGAACAATAGGCTAAACCATAGCAAATTCAAACTTCAATGGAATAATAACAACTTATTACCAGGTAAAGTTTCGAA
TTTTTCCATTACACAAAGCGATAGAAAGCACATACAATCAGCCAAATAAAAACTTAAGAAACAACAATAACATGTCCTAG
AATTACCTAGTTTCACCCAATTTCTTTCCTGTGATCCTTAGTAGACCACTCCCAAATTTAGACAATATGAAAGGATTGAA
CTTTTCTAGGTTACAATGTATAATTAGCTACCAAATAGAGTAGATAACAGATATAACCAAAGTCTACATGTTTAACAAGA
ACCAAGAAATTCATTTGAGCATAAAAGGCAGAAATAATTCAAATTATGAGGGATAAAAAAAAAAAGAGTTAAAAGAAGAG
TGAAGGCCTAAAGTATCCCGATTTTTCGTGTTTCATACGTGAACTATCAGGTGTGCAAGCTTTCTACCAGAACTACCACC
ATATGTTTATCCAAATAGTTGGTGATAGTTCAGTAGGAAACCTCGCACACATATGAAACTTGAAAAGTCCAGGATACTTA
AGTATATTTTTTACTCTTTTTACTCTTTAAGAGTTCTTAAACATCAAGCACTTGCATATATTGATGAAACACACAAACTA
TCTACAAAGTACAAACAACAATTACGCCTCAGTCTCAAACAAGCTCAGGTCAATCAGCTATATGAATCCCAAATTTTCTA
CATATTTTTCAAAATTCCCTTCATGTTTTCCTCAACATCCAAAGACTAATTTCAAAATTTGTACTTGTGAAACAAAATTC
CTTCCAAGTTCACTACTTTGTCAGCTACAATCACATATAAAAGTGAAACAGTTAAAAATAAAGAAAGAACAGGAAAACAA
ACCTTAGAAGATCTACTTAAGCTCTTGGAGAGCTTCAACACTTGTGACCTTGGGGTCGCCGGAGCAACATCCCAGTCAGC
CGTCGCCGGAGATATAAGGGCGGCGCCGGAATGCCTCTCTGATTCAGAAACTGTTGAACTACCACTATCATCATTTTCAT
CCAGTGTTTTTTTAGGAACATAAGTACAAAGATTCAAACCAAGAGCCAATTTCACTTTTCCCCATTTGCTTACCATTTTT
TTTTAAAGTAAAAATTTCTAAAACCCCTTATCAAAAGATTTCAAGAATCACCTACCCTTTAAAACAAAAAAGGAAAAAAA
TTCCCCCTTTTTCACTTTTTTTTTACTATTATTCTGCTAGCTTTGACTTAAAAAGGCAGTTTTTTTGCAGAAATGCAGCT
GAGTTCTTTAAACCCTTTTGGTTATTGGAGCTACAGAAGAGAAAGTGAGGCACAAAAACCAAGAAAAATGTGAAATGAGG
AGAAAATAGAAGATGATTTAAGAAGAAAGTGTCATAGAGGGGTGATCAAGAAGAAGCATTTTGCCCCAAAAAAATAATAT
TTTTTGTGTTTAGGCAACAAGGATTGGGGAATGGGGAAATGAGAGAGTAACAGGAAGGAGGAGTAATATGGAGATTAATA
AGGTGAAATTTTTGGTTGAAGAATCAAGAAAGGACCACAGAGCTGACCTGTTTGTTTGTATGTTTTTTTTTTGTAGATGT
GTTTGTGGTTGGTTTTATTGACTTTGGTTTATTGAGATTTGTAAAAGGTACAATATTTGTCATCGTGCTATAGCGGATGG
GGTTGCTCCTTTCTTTATTAGAGATCTTAGATTTGAATTTTGGATAAGTAAAAATTCTCGGTAGAGTGTGCTTACGCATT
GCGAATTCAAAAAAGTTGAGCTCCAATATAGACATCAAACACTAGATAGGAAACTCGAGTCCTAGATAAGAAAAAAATCT
TGGTAGGGCGCGCTTCCCCTGAATGGGGCCTTACGCTGCTCGAATCCAAAATAGTCGAGCTTCAATATAAGTTTCGAACA
CCGAATGAGAAATCTGAGTGCTGAATATAAAAAAAAATCTTGGTAGGATGCGCTTCCTCCGAATAGGACCCCACATAACA
CAAATCTAAAATAGTTGAGCTCCATCTTTATTTTATTGATTGGCTATGTTTGTACTGATAAGGGCCTTATTCTATGCACT
TCATATAGTTTAGAGCTAATAATCATATTTCTGTTAATCCAATTTCTTATTTTCTAAAGTCAAAGTAAAATTAGGAGTTC
TGAACAGACCAAAAAAAAAGTGTCTAAAGTAGTCCTGTCATAATCTTAAATTTGGTTCACATGTAAATTTACAAAGGAAA
AGAAAAACATTATTATTTATTATGTTTTATGTTAATATACTTCAAACTATTCCAAGAATTTTTAGTTGTCTTATGTTTAC
CAATTTCATTTTCACACGACGTTTTATATTTCTTAAGAAAATTCTTACCAATATGTATTATTTTGACTAATAATTATTCA
AAAGTGAATAATTGATATGATTGCCTTATATACACATTATATAGTAATTACACATTAATTAAATCATTAAAGTCTTTCCA
ATTAAATCTATTTTGATTATCTTATGTAGAGCCGTCAATATGGGCTAGGCCTGTTGGGCCGGCCTAGTCTAACCCGAGAT
TTAATAGGGTTGGGCTAAAAATTTTGGAGCCCATTTTAAAAAAAAGCTTTTCAACCCGGCCTGAATAAGCCTGTTGATTT
GTGGGGCTTGAGAAATATAGGTAGGGCCGGTCCGTGGGCCAATAAAAATTAATTAAAAAATAGAATATAATATTAAAATT
TAAAATTAAAGAGATCCAAACTCAAAATCTATTTAAAGTTTTTTAGGAAATCACCAAGTATAGAAGTTGCATCCACCATG
AAAATGTACAAACACTTGTTGCTACTCGAAACTGGTTACATGGTTTTTCTCAAATTGGTAATATATTTTTGTGTACATTT
AAATATTACAATTCTCAATTAAGTTATTTTTTAATATTTAACTAATTGAAACCGCATATAATTGCAGATGAAAATGAAGA
TGTTAAGACAACATTCCCACAAGTTGATTCAGATATGCTTGATGAAGATGATCATGAAGTGTTAGATACGCCATAGGTTT
CATGAAGTGTTAGATACACCATAAGTTTCATGATTTTTTAAGGAGTTTATTTTTTACTTTTTTATGGTTGGAATATTGTC
ATTTTTTTGTGTTTTATTGTGATCATTGCAAAACAGTTAGGTTAATATTTCTATTTAGATATTTATACTTATACTTGAAA
AAAACTTAATAAATATTATAAAGATAATTTTATTTGTGGATTTGATTATCAAGTAGTAACATTAACACCATGTAATATTG
TTTTGTCGATATTTATGATAATATTTTTAAATTATAATTTATAATTTAATTCAATAATTATAAAAAAATATATAACTTTT
AAAAAAGTGGGCTGGCCCGGCAAGCCTATAGCCCACGTACTTGTGGATTGGGTTGGGTCGACCGTTTTCTGGCCCACACC
AAAAATGGGCTAGCTTGGCCTGACCCATAAAATGTCAAAGCATGTATGGATTAACCCGAATGGGGTGGGCTATCCCATAT
TGATAACTCTAATCTTATGTGATTGACACTTTAAAAGGCGAAATTTTCCAATTTTCATCATAATTTTGCTATCTATTTGA
TTAGGATAAAAAAATAAATATGAGAGAGCAAAGTGTATCATTCTTATTGTACGTATTAATTAAAATATGTAAAAAAAAAG
AAAATATGAATGGAGTTGGGTCCATAATGAGGTATCATTGTTGAAAAAAAAATGTCTATATGGCTTCATAAGTATGACAA
GAAAAGTAAAAGAGATTTTTTTATAATAGAAAAACTCAAATTAGTGGGATTTTCCTAATAACAAATATGTATTTAATATT
TTTGATTAAAAATTTTAGATTTGAATTTTAAATATGAAATCATTTTTTAGTAAAATATTTTATTCTTCAAAGTGAATCTC
TTTTTATATGAACTCAAATTAAACGGACCTCAAAACGGATACTACTGAATATTGAATAGAGAACTTAAAAAAAATAATTT
GATTAGTAAAGCATGACTTCCACACGTGCACTTCATTAAACTTCATAAAAGTCAATGATGGTTTTGAATTTTTTATCTGT
CAATGGTCAATATTAAGATTACATTATAATAACATATATTAATTATAAATTATTTTTAGGTAAATTAGATTCGATTATAT
AAAATTTTAATAAGATTTGTATTGTTTTATTTAATGGATGTAACAATATACTCCCTCTGTCTCTAATTACTTGTCCACTT
TTCTTTTTATAGTTGTCCCTAATTACTTATCAATTTTGACAAATCAAGAAATGACAGTTTTTTTTACCTATTATACCCTC
AATTAAATGACTAATTACTTTGAAAAATATTGAACTTTTCATCTACTTCATAATTAATAGGGATAAAATGATAAACTTAC
TATGTCATTAATTGTTTTCTTAATATGTGTGTCAATTCAAAAGTAAACAAGTAATTAGAGATAGAGGGAGTATATGTTTA
CATTAGTAGATCTTGATGTGTTTTATGTTATAAGGTTTTAGAATAATTTGATCAGAAAAGAATATAGAGTTTTAATTATA
AACTCGACTACTAAATAGTTTTGATTTAATATCTAAGAATTATTCATTTAGAATTCATAAGTAACTCAAATGTGCTATAA
TATAATCCAAAACACATATAAACTTTAAATCTCAAATTCATAAATTAAAATTGTTGTTCGATCTTTATCGTCGAATCTCC
AAATGTACATCTAGGAGAATTTCATGTTATTAATTAACCTACCCGGCTACCCCAATCCTCCTTTTTTTTTTGTTTAGAAT
GCAAAGTCTCATGAATTTATCAATTTTTTAGAAATATTTTAGGAATAATAATATGTTGTGTCTCTTATGGGTCTAAAAAA
ATTATAGTAAGTAATTAATTGGTTGAAAACTTCTAAATTTATAGGTGAATTCTTTGACTATAATTTTTCTATTTGGTGCT
TATTATATATTTAAATAAAAAGTTGATTATTGTAATTATTGACCGAATATAAATAAATGGCATGTTGAAAAGAATTTTCT
TCTTTAAAAATATATAAAAGTTCCATAATATGCAACACATTTTTTGTATTGAGATATATTGAATTAATGAGTTACTTTCA
AAGTTCACAAGATTAGAAAATTTGCATTCAATAATAATTAATATGGTCAAACTTTAAGTAGTTGTCATTTGGATATTTTT
CATAATAATCCATGCTTATATTATTTTAGGAAAAAGACAATTACTGAAGAATAATTTATTTATTTATTTATTTTGTAGTT
TTTCTAGAATTTAGGAAGACATCTTTAGTTATGAATTACCAAGTCCAAATTCTAGATTGTCTTTTTAAACATAATACACA
TCACATATGATTCAAACAATATGAGTTTCTTAACTTGATTTTTTAATCAATTTTATTCGACTAGCTTAAATTTACATCGT
AAAGTCAAAATGATAAAATATTCATAATTAAAAATGATTATATTCTCCACAATTTGAATTCGAAATCTCCATGAATTTTC
ATTTGAAAAATGTAACATATTATAGAGGAGATTTTTCTTGTGACTTTATTTCCAACACTAATAGAATTTTGACACTTGGA
AAATGAGAGATAATTTTTTAAAAAAGTTTCACACTATATTACAATGTTAATTATATCTATTATATCTACTATATTATAAA
AGGGAGTTTAGGCCCAAATATAATATATAATATTCAAGATTGGGACTTTTTCCAATCTTGAATATTATATATTATATACT
TGTGGGACTTTTAAAAGGAAATTTCTTCAATATTATATTCTACTATATATTGGGTCCATTTTAATTTATTTATCTTATTT
TTTTATATTTAAAAATTGCGTAAAAATACTATAAATCATGATAATTGACAACATAAAATATGTTTTGAAAAAAAATACAA
AAAATTCCACTGATTCTTGAAGTGAATCTATCGTAAAAATACTATAAATCATGATAATCGACAACATAAAATATTTCAAA
AATGTTGCATGTGGGTAGTCTTATTATGCCTTAAATAGCGTCAAAGAAAGTACAGGTTTGTCATAAAAAAAACTTATTCC
TTTATCCACGCAAACAATCGCTTCAAAAACTCGATTATTAGCCCCAAAACATATCATTTATATTATTGGGCCCGTGCATA
GCACTATATGTATATATATATATATATATATATATCTCACAAATGGAAAAGTCTCAATCAAGGAGGCAACATATATCATT
TACAAATGACTTAAAAAGCATTAAAAATTACAATAATTACCAATTTAAAATATTTAAAAGCTATATAATAACATAGGTTG
ACTCTCAGAATTCTATCAGGCTCACATATATTGACACATAAAAAATAACACATATCATTTTAATATTACCAAAAAAGTAT
TATAAATAATAATAATTAACAACTTAAAATATCTGAAAGACATTTTAAAAGGGTTAATTTTGTAATTTTATTCATATCAC
ATAAATTAGGACAAAGTGACCAGTAATGTACATTATTTCAAAGTTACATAAAAATATTATAAATCACAATAATTAGTAAC
TTCAAACATTTTTAAAAAAAAATATGAAAATTTGGATGACTCTCCAAATTTCATTTGTGTCACATAAATTGAGACAACAA
AAATAACATATATTGGGTCCATCTTAATTTATTTGTCTTATTTTTTTATATTAAAAATTGCGTAAAAATACTATAAATCA
TGATAATTGACAACATAAAATATGTTTTGAAAAAAAATACAAAAAATTCCACTGATTCTTGAAGTGAATCTATCGTAAAA
ATACTATAAATCATGATAATTGACAACATAAAATATTTCAAAAATGTTGTATGTAGATACTCTTATTATGCCTTAAATAG
CGTTAAAGAAAGTACAGGTTTGTGATAAAAAAACTTATTCCTTTATCCACACAAATAATCGCTTCAAAAACTCGATTATT
AGCCCCAAAATATATCATTTATATTATTGGGCCCGTGCATAGCACGGGCAACATTATCTAGTATATAGGATAAAAAGGTG
AATTATTATACATAGGTAGACTTTATATTATGAATGGAAAGAAGAGTGTGTCACTCTCTTTTTTTACTCTTAGGGAATCA
TAATCGCTATTTTTTTGGGTGTGTAAAAGAAAAATCTATTAATGTGTAGCATTTTATTGTTCATGTCAAATATGTAAATC
GTATTAAATAATTTAATATGACGATCTGAACTGATCATTAAGAAATGTTAGTAGAGAGATTGATTTTTGACATTTAAAAT
ACATGAATATCATCTGCTACACCAACTCAACTACCTTTGCCAGCATGAGTTTCTCTTTCATTTGAATTTAGTGGCCAAAA
AAGGGGGAATCAAATGATTCACCTTTGCACACTTTGTCAAAATATGGAATCCTAGCCAAGACTAAAACTACTTTTTATTG
TCAAGAATTGAGGATAATTATGAAATGAAGAGAACAATGATAAAAATTAAATGTATTTACATAAATAATGGAGGAAAAAA
AAAGTAAAGAGTGGACCAAACATAATTCTCTTGTTAAAAAAAGCTTTTGAGTGGAGTTCCCTATTCCCACTCAAAAAGAC
AACCTTTTAAAAGAGGGGGAAAAGAGGAGGTAAAAAAAGAAAGAAAAAAAAACTTATCTTTTTTATTATTCCAAAAGTTA
ATATTCCTCTCCCCCACAAAAGAACATCAACTAGGAACCAAGAGAGTGACCCCTTTTCATTTCTTCCCCTACTTTTGATA
GCACACATGCCTTCCAATCTTTTTATTTTTATAAATTATGATGTTTGGGTTGATTCGTATTATCTTAATTAATTTTATAA
AGTACTTGTTATCTTTCATTAATATTAATATCATATAATTTTATCTGTAAAGATTTCAACAGATAGAAAGAAATTACCTA
ATGATGGTGAGTGTTAAATTCAAATCCTCGAAATTTTTAAATCACTACATTAAAATGTCGTCGATAATATTTTTGATGAA
ATCTGTCAAGAATTTACGTTTTTAGCAATAAAAAATGAGAATTCATATAGTTCAACCTTAGTTTACTAATAAAAGACCAT
ATATACACGATCAACTCTCTTACTTTCAAAGTAAATATCGAATACAAACAAGTATTTAAATTGCTATCAATAGATTCTAA
AAAATAATCCATGTAGAGTTATAACCAATCACCCACCTCCACTCTAACACACTTCTTGACTTCTTTTGGGGGTGTGGGGG
TTTGAGCGGGGGGGGGGGTATGAGGATAGGATTCCCTTTGGTTCCTCTAAAATTTGCCAGACTTTCTAGGGTAAGTCAAC
TAGAAAGCTGACTTTTTTGTTTTCATTATTCTAAGAGAACATTTTTTTTTTCCTTTGATGGTGCCTCCCACTTTGGTGAT
TTTAGGGCAGTGTGGTCTTTGTTTTTACATGCATTATGTATATTATCTGTACATCATTAGGAACTTATAATACTGACTCT
TCTCATTCTCCTATGTTAATTAATTAAAATACTACTAATTACTTTGACTAATCACCATATTTTTTTTTGACCATAACTTT
GGAAACCACAAATGTTTCTTAGTATAATGTGCTAGGGTTCTATCTCATGCAGAAATTTTAATATGTTATCCATTTTGTTT
TAATTTATGTGATAAAGTTTAACTCGATTATAAATAAAGTTTAAGCAAAAAATGGAGTATTTTGAAATTTGTGATTTAAA
CATGTCATTACGTAAACTTATATAGTTATAATACTTTTAAAATTTATGATAGTAAAATAGAATAATAAATACTTGTGTGA
CTATAATTATTAGAAAATATTTTTTAGGCATAATATATAAACATGTCTTTTAATTTGGCCTTAGCTGATTTTGTGTCCTC
TAACTTTGAATGTGCACAAGTAAGGACTTAAATTTGTGTAAAACTGAAAAAGTACATACACGTTTTATGTGACATAATTC
ACATAAGACGTTATGTAAGACCACAGTTGTCATGTAAGACGTGTGTGTCTATTTGTTCAATTATATACAAGTTAAAAATA
TCTAACTATATACACCTAAAATTAGAAAATATAAATATTAGTCAAAGCCAAATTAACTAATACTTTTATGCACCTTTTAT
CCCCTTCAATCCTTGCATATCCATATGAGTAAAATCAACTAGTTGTAATATATAAGTTAATAAATATAGTAGGCCTATTT
ATTATGATGTCACATGTGTGTTGATCATAATTCATAATCATTACCATATTCATCATTAGCAGCAGCAGCAGCAAGTCAAA
CCTAATCTATGCATCTTGTTGAGTACATTGCCAAACATCATGTCCCACAATGTTTAATTATTACGGTGTGTGATGGAGTC
AGGATTTTCAATAAGTGAATCTATAATAAAAATTAAAGAAGTAAAAAAGTTTAACATCTATAAATTATGCTTTACAATAC
ATAACTTACTTCCTTCTGCGTAATTTTAACTCTACTTCATCTCCTTTTAACACACATATTTCTTTTTACTAGTCTGGACC
AAGACATTCTTGAATTGATGGTCGTACTTGAACCTTCTTTCTTATCAGAAATAGTAGCAATATTTTGTCGTTTTTTATTT
TACAATTTCAATTATAATTTGTATTATTTCGTGTTTCGTTATTACATTATTTCCTTGCCGTTACTGTTCTTTCTGCGGTA
TATTTTGTTTTGCTCTCCATTTCAATTTTTTTTGGTTACTACTCTCATAATTGTATTCCTTTTTTCAATCGATTTGAAAA
TGCTTTATTTAAATCAAAGATCAATCAAAAACCTCTCTATCTCTATGAGATAAGAATAAAGTCAACATGCACTCTTGACA
TTGTTTGTTGACTAGATATTCTTAAGTGGAATGACAAGAGTAGTGAAAATTCATATAGTTCAATTGATGGGATCAAAGCA
CAGTAGTAGTAATAATTCTTGCTGTTTTGATATGTATGAATGTGCAACCTTATGAAAGTGAGAATATATTAAGATCAAAC
AAGTATCAAGTATATAAAAGACTTGGAAAAAAAGGCGGCCCTACCATTTTCCCAAATGGATTTTATTTGACATTTTTTTA
TGCTTCAACTTTTTGATGGATTAGAATGAATATAAACTTAGTTGTGAGGATAAATGAATATATTCCACTTCAACAAATCT
ACACTCTTATTAGAGCCCTAAAAGCACATAAAAAAGCTAAAATAAATAAATAAATTATTAATGGCAAGAGGAACATAAAA
TACCTGTTTTTTTCACTATAAAAAAACTTAGACTTATTTATCAACACTAGAAATATACCAATCTTCCACTTAGTTTTATT
ACTAACTAATTGAACATTTTAAAGAGAATATTACCCCCACCCCCCATTTTGTTCTTGTTATGTTCTCATGTCTAATCCCA
AATCAAACTCAGAACCGAATTCTTTTTTGACTGTTAAGTCAGGTTGGGCACACCTCGACTACTCCACCAAGCATCTGCTA
CTTACTACCAGCACAAGTATTGAGTAATTTGACGCTAATGCAACCAACATCGAGATGTTAAATAGAAAATATCATAAAAT
AGGTGGTGAAACTACGCGAGAGTCTAGGCAAAATGAATCTGAGGTCAAGATTCATGTAACATCTGAACATTACTCCATCA
GCTATGATTCAAAAAACTTGAACAAACAATGGGAAGTTAAGAATGGCTTAAACTGCAATAGAATCTTGCAGAGAATGCCA
AGCCACAACGTCTTTGTATGCCAAGTTACCTCCGAAAATATCCAAAGCGCTGCCCACTGTCACATCCACATGCCCCATCC
CTGCGACTTTGATCTTCTCAAGATCAGCCATCACAGTGACACCACCAGCATATGTTACAGGAATCTGTGAGCCACATGGA
GATAAAATGTCGGTCACCTCTTATATTAAAGGAATTATACATTCAGGGACCTAAACACTTATGTTGCTCAGACCCCCCAA
CTATGTTGCCGCACCTGTGTAAGATCCTCGAAAATGCATAGCCTCTAGATGATCCAACACACCCATCAATATTTTTGAAG
AGTCCGAGCAACATAAGAAGTGTACTATCGCCAAATTGCATGATAATGTATTAATGTTTCATCTTAGCCAAGTGGTTTAC
TGCCAAAACATGCAGTGCATACACATTCAAAACATCCCCTAATTTTTGCCACGTTCTTTTAAGCTTGTAAAGAACTCGAT
TTGACTCGAATAACCAGGTCATCGTATAATCCCTCAAAGCTTATAAATAGATCGATGCTCATTCAGCATTCGAGATAAAA
CAAGAAAACATGAATGTTGGCAGAGAAGCATTTTGTCCCTCATTTGAATGAGAAGCCACAATAGTGAGAGAAAAATAGTA
CTCCCTCCGATTCAATTTGTTTGTCTAGTTTTGACTTGACACGGAGTTTAGACTTTTGAATCTTATGGTTTTAAACATGT
CATGTGGAAAGTTGAAATCGAAGAGTTGCCAAACAAGAAAAGAGGCAATCTTTATGAAATGGACTAAAAAGGAAAGTAAG
ACAAACAAATTGAAACAAAGGGGAGTAATATAAACATTAGTTTTTTTTTTTTTTTTTGTTATAAGGAACATAGGTTAATA
ATCGTGTATGCCACTTACGGGGGAATACTTTCCAAGCAATGCTACAAGCTCCTCATCTATTCCCAGCCTGTGTTACACAA
GGACCATACATGTCAGATTTATTTATCAGCAGATCATGTATGAAGCATATGACAGATTTCTCGATAAGCAGATAATTTAT
GAACCATATGTCAGATTAACATGATTAATATGAATATCCAAATTATGTTTCTCTTTAACTACAATCTCTCACGAGAAACT
TATACTATATTTTGAGAATGCTGCAGAAAAAGAATACAAGCCACATAAGATCTTTCCTTTAGCTGTTCAGCAACAGCTGA
TATTTTTATTAAGTCAACGGGAAATTATCAGTCTAGTTAATGATACAAGCTATTAATAGAAAGGGGAGTAACTCAATGCA
AGTCAAGAAAATATAAAATATAAGGTCAGACCTCAACCAGCTAGTGCATTTGTAGTACATTTATGCCAGCACAGTATGCT
AAAAAGAGTTACTTTATTGGACTGACAGAGCAATAAGTTATTTTGAATTGCAACAAAATTGCAATTTTTCATTCTTTTTA
TTTTTGTGAGAAATATTGGAAAAGAATATTATTGAATTATTGTGTTGTTTTTAATTAGTTACATTGAGATCCTATTTATA
GACACTACATTGGAATCCTTTTCCAACTAGGATTCCTATTCTTATTCCTATTCCTATTCTAAGTAGGAAATACTTATTTC
TATTTTAACACTCCCCCTCAAGCTGGTGCATACAAATCATATGTACCTAGCTTGTTACAGATGTAATTAATACGAGGACA
TGTGAGGGATTTGGTGAAGATATCTGCAAGTTGATCATTTGACTTCACAAATTTCGTAACAATATCTCCCGAGAGTATCT
TTTCTCTGACAAAGTGACAGTCAATCTCAATGTGCTTAGTCCTTTCATGAAACACTGGATTTGATGCGATATGAAGAGCC
GCTTGATTATCACACACAAGTTCCATCTGATCAATTTTGCCAAATTTTAGTTCTCCCAGCAACTGTTTGATCCAAACTAG
CTCACAAGTTGCTGTCGCCATTGCTCGATATTCTGATTCTGCACTAGATCGAGCAACCACATTTTGTTTCTTACTCTTCC
ACGACACCAAATTACCTCCTACTAAAACACAATATCCGGATGTCGAACGTCTGTCAGAGGGTGATCCTGCCCAATCAGCG
TCTGTATATCCAATGATATGCTCATGGCCTTGATCCTCAAAGAGTAGTCCTTTACCGGGAGCTGACTTTATATATCGTAG
AATACGAACAACTGGTTCCCAATGACTATCACAAGGGGAAGTCATAAACTGACTTACAACACTCACAGGAAAAGAGATGT
CAGGTCTAGTCACTGTGAGATAATTCAACTTTCCAACAAGCCGTCTATACCTTTCAGGATTACTAACCATGTTAAATTAG
GTCTTAGGCCTAACTCACACCCCAAAAGCTAGCTCAAAGGGAGGAGGATTGCCCAAGCCTTATAAGGAGTCCACCCATCT
CATTAACCACCGATGTGGGACTTTTGTCATTCTTTAACACCCCACCTCACGCCCAGTGCTTAGCATCTGGTGCGTGGGCA
ATTTTTGATTTTGGGGGTCCCAACATCGAGTGAGACAGGCCCTGCTCTGATACCATGTGAGAAATATTGGAAAAGAATAT
TATTGAATTATTGTGTTGTTTTTAATTAGTTACATTGAGATCCTATTTATAGACACTACATTGGAATCCTTTTCCAACTA
GGATTCCTATTCTTATTCCTATTCCTATTCTAAGTAGGAAATACTTATTTCTATTTTAACAATTTTCATTTTTCATAAGC
AAGCAATTGGGACACTTGTTGGCCTAGAACCTAGTTGTCTATGTCATGGGGTATAATGCAAATTTCTTTTCCCGGACTAC
TTTGGACTGTTTCTTCCTTGAGCCGAGGGTCTATCGGAAACAGTCTCTCTACCACTGATGCAGGGGTAAGGTCAGTGTAC
ATTCTACCCTCTCCAAACACCTGTTGTTATGGATTAACCGTCAAGGGATTACCTAGTTCAGTCATTGGCATTGTGAAATT
TTGAAAGAGACATAAAGCCTGTTCACTAGATAATAGATCAGACTTGAAGAGAACTTTTCATTAAAACAATTGTGTTAATT
GTTGTCACAACTCACAATCTCTACAAAGATAATTAAAAGGACAAAGTATAGGGACTAACTTTTTGCCTTCAACATCAACA
CCATGAACCAGAAACTCATCAGCGTACTCTGCAAGAAAATTCAGGACTTTCTCATTGAGATGTACGTCACTGAACTTCTG
CCATCTGTCTGTGACAATGACATACTCACCCTCCTGTATGTTGTTTCAAGTCATGGATTAAACTCTCATGGCAGAAGAAA
GGAAGAGCGGAAGAGCAGTAACTGAGTCTAATTTTACAAATTTATTCATCTATTCATTCCCTAACCAATTTTAGACGAGA
AAGTCTTCCACACTAATCAGAACTTCTCTTTCTAGGAGCACTAAAAATGTGGATATCTTTTTAACTTAAAAGTTTTTTTA
TGAAAGGTAATTTCATTGAAAGAGAGAATACCTTTTTACGGCAACTAAGATCCAAAACAAGCCTCTTTCTTCCAACGAGA
GAAGAAAGTTCTTTCAGTCTCTCAAGGTCCATTTGCCCATTGTTAAAGACATACTGCAATATCGACAATAAGTATCAGAT
AAAGAAGATCAAGTAGGATAATTATTTTGGAGAGGGCCTAGAAGGCCACTCATCTAGAATCATAAGTTATCACATTTTTG
GATTATTTTCATTGTTCTGTATGATGAAATTAGGTGAGGCATTTCATGGTTTTTTTATGCAAATATTGGGAAAACAGATT
TTGAGGAGTTTAACAAATTTAAGAAGAACCAAGTTAATGCCTATTCTGAAACCTTCGAATCATCTTGAAAGCTCAGAATC
ATTCATTGTTTCACTACTTTGTTGCTACAGCAGCTAAGGTCTATTCTGTTCTGAGCTCATATCCAGGAACTTTTATCTGG
TTTTTAGTAGACAACAAGTTTTGCTGACAACAATCAGATGGTTTACAAATTGTTCCCTGTTCATCAAGTTGCTTTGTTTA
TTGAATTAAGTACTCTTTTCTTTTTCTTTTTTGAAACTTAAATTAAGTACTTTTTTTGATTGGTGGTTTATTGAATTAAG
TAATTATGATAAGGAGTAAAGATGGGAAAGTATTAGCCACTCCACTTTCCCTATTGTAGGCAACTGTTCAACTTAATACC
TGTTGCTCCCCTTCCCAGTCTCTCATTGGCGTACCCGAGAACTTAAAAAACAAAAAGGAGAGAAGAATCAGTTTAAACCA
TGGATGTCTAGTAGGCCGTTAACGACTTCTATTCTCATGAAATAAGCAACCAATAGATCTACTAGGCCTCAATCCCATAT
TAGTTGGTTCAGCTAGATGAATCTGCCATATCATTCAGCTCTATCAAGGTTGATTTTTTCTACTTATACTAACCATTTAC
CGTTTAAGGTGATAAGAAAATGGACCTAGAGCCTAATGTAGGACATTCAATGTACAATAAATTAGGGGTTTCAACAATAT
CACAAAAAAATATAAAGAGGTATTATGTATTCAAATCTCTTAATATGAGATATCCTTAGAGAGGGTGGTGGTGGTGTTAT
GTGAAAGTATCCTTGGTAACTGTGCCACTCAATTAAGGTCCAATACTAAATAATTGTTAAGATGACAGTAAGATATCCTC
AGAAGTTGAAACATGAAAAATATGGCAAAAAAAGTTGCTACTTCACAAGAAATTAATCATGAATACATACCGATGTGACA
ATGACATGGCTGGCTCCTTCTTCAATGTAACTCAAAGCATTTTCAGTTTTGATTCCCCCTCCAACTTGCAACCCACCTAG
ATGTTTCACCCTCGAAGGATATCACCAGAGGGAAAAATCTGTAAGTTGAGACGTATCAACTATGTATACACTTTATCATA
ACAGCTGTGTCTAGTAATATAAATTTTCAGCAAACAGATCCAAATGAAGCTATAAAAAATGGCCAACAGCTGATAGATCA
GGTAATAGCATACTGTGTTGTGGAAGAGAGAATGACGAGAAGCATTGGTATGCCAAGAAAAATGAAAACCACCATAAAAG
AACTTATTAGATAAGGACCAGTGCCTACCAGGGTAAGCATGTAATGCTTCAGTAGCAGCAGCTATGCTCAAGGGGTCAGC
ACCAAGCATAATCACATGGCCACCTACAAGGCCGTCATCTCTGTAAAGCTTTGCATATTCTGCAGCCGATTTATCAGATT
CAAAGTTAGTTACCAGGCTTGTATCTGCCTCCTTAGAATCTCGAAGAGTTGATCCAACAATTTGCTTCACTTTTCCCTAA
AAAAAATGAAATTTTCAGGTAAAATCTTCCGACTATCTACAAATATGTTATGTTAGCACCTAGCGAAATGCATCTCCCAA
GCATATGAAACAAGCTCAAAACTCTTTAACCTTGAAAGGCAATTAGATAAAGAAAAACAGTTTGCTCCCCTCTTTGTTAC
TTACCTATTTGATTCAACTTCCCAAATGAAATGCTATTAAATACTGAATGAACACCAACAGTAATTGAACCTTTTCTTCT
TGTTTTTAATTCTTTCTATGCTACCAAATACATATTAGTTCTTCACTACCTGGTTTATGGTATACACATATACTTGGCAC
TGATGTACTAAAAGTCATTTTCTATGGCACAACAAGGTGGAAAAGATAAAGAACAACATTATACTCATATAATATCATAG
CCCCATCCATAAATGCAGTGAACTGTTTGTCAAACTTCTCAAATACATAATCTCAAGTTACTACTAAGGGCACCAAGCAT
TGCATAAGTATTCACAAAACTTCGAAAGGTATAAATAGCTCAAACACTGGAAAACATAAAAAAAAACACAGGTATACCTT
GTGTATGTCAATGCAAGGGCGGAACCCAACTCCACATTGTACGGATAGCCTCTGAGGTCCTGTACAGTTAAAAAGAAAAG
CATATTCATATTGCCTACAGAGAAGATAAATGCTAGTAATATATTTTATATCAGACATACCTAATGGAGGAGATGTCATA
GCAGGTATGAAATCTAGCGTTCTGCTAAAAGTATATGGTGCATAGCTGAGATTCTTCCCCCAGAATAAGCTTTGTAGTGA
TGAGGCTGAAGTTTGCATTGTCGAAATCAACTTTAGCTTAAACCAAATGCCTATACAATATACACTCAAGTTAATCAATT
GAACTCCATATCAATCAGATAATTATAGAACCACAACAAACAGAAGATAGCGAGCTCATCCCTGCCAAGGGCAGAGCCTC
CAAAGAACCAAAAAAACCCCAAATTCAATTACGAAAACATACCGAAGTTGCACAATTCGAGCAAGAGGTAAGATTAAACG
AAGAACCAAAAAGAGATGAAGGAGATACATACATATGTATAAAAGAGAGAGACAATCAGATCTGATGAAACAAGATACTC
GTTTGGGGTGAAGGATACCAAATATTCCTGGATTAAATTATAGTATCACTTAATTTGTTGTTTGGTTGACAAGTTTGGGA
TAATTTATTTTGGGATTAATAATTAATATCGAGATAAGTTATCTCTCCCCTTGGCTGGTATAGTAATCCCGGGATAAAAT
AGGTAAATGACAAAAATGTCTCTTTCAATCCTTTTGTTACGTCACTTTTTACATTCATGAAGGGCATTTTTGTAAATAAA
TAAATTGTTCTTAAAATTTATTATTTTGAATACAACAAACCAAACACTCAATAAAAAATAATTTCATCATAACTTATCTC
ATCATAACTAATTCCATCATAATTTATCTCATCATAACTTGAATTCAAATCAAACGACCCCTAAAGTATAATATAAAAAA
ATTATGTATTTTTATTGTTACTTCTCTCTCCATTCCTTTTTACTGTCATCTAACAATTGGGGGTAGGGGGAAGGGGTTAA
AAATTTTTAAAAAAAATTGTCGTATTTTTCTAAAGCAATTTTTTTTTTAGGGAGAAGGGGGTAGGGAGTAGGGGTGGTGA
AGTAAAAAAAAAAAATCTTAAAATTTGAAAAAAAAATTTAAAAATTATATTTTTTTGGTCTGAGATGGGGAGGGGGGCTG
ATTTGGTGGTAGGGGTAAAAATATATTTGAAATTTAAAAAAACAAGAAAATTGAAAATAATTTTATTGTTTTTTTTGAAT
GGGGAGGGTCGGGTACGTATGTGCAGGGGAGGAGCCAACCTTCTGCTAGGGGTTCATCCGAACCCCCTTTGGCAAAAAAT
ATTACTCTTTCCGTTTAAAAAAGAATGACCAAATTTGACTTGAAACAGAGTTTAAGAAAAAAAAAATACTTTTTAATCTT
GTGGTTCTAAATTAAAGTTATGTCAAATGTACCAAAATGCCCTTTAATCTTGTGGCCTTAAACATGTCACGTGAAAAATT
GAAATTAAAGTGTTGCCAAAAAAGGAAAAGGTCATTCTTTTTTAAACAGACTAAAAAAGAAACTAGGTCATTCTTTTAAA
ACGGAGGGAGTACTATTTTAGCACGGATAAAATTATTTTTTATGTATATATAGTAACTATCAAATCCCCATCGATTAGTT
CGTGTGTTAAGTACTTCAGATTTTGAACCCCTTCTTATTAAAAATCATAGCTCCGCCACTACATATGGGTAGAGTAAGAA
AAAAAATTAAAGGATGAAATAAAGTTTTAAAACATGTTTTCCTTAATTTTGAAAGAAAAGTCATTTTCCTTAAATTTGAG
GAAAATGAGTTGATTTGAAAATCATTTTCCAAACATTTAAGCCAACAAAACATGAAAAAATTGGAAAACATTTTGTCCAT
ACCAAACACACTTAAGTGATGAATGGAACACACATAGCCTTGCATCTATTGGCTCGGTTTAAAGTTTAAACATATGGTGT
AGATAAGTTTTTACGGTTTTACAGATTGCAAGACCACAAAATAGTCTCAGAAGAAAATTAAACAGTCGCTTTAACTTGCG
AAGATGAGCACATATTTGATCTTGGTTTTGTTTTTCCTTAGGCCACTGGAACTTCAGCCATTTCCTGCTCCACAGCTGCC
ACTTCGACGGGATAGTAGTGGTAGTGGAGTTCTCCAACATCGTCACCTGATAGCTTCTTCCATCCATTTGGTCCGACATG
ATAAACTGAAACAATCCACGAGTTAATGACAAATACACAGAGACCATGGAACGAATATACAACAGAGAGACGGGGAAAGC
CAACAAATATTGCATTTCCTCTTTTTTATGGATGAGATGCATGAAACATACCACTAGCAACACCTCCACTAGCTCCATCA
CGGAATGTAGCATGATAAATTGCTCGTCTAGCCAACTCGGCTGCTTCTTCCACAGACAGATCATATCGGTACCTAGAGTG
AAACAGCATAGGGAGGAAAATTAGAATTAGAGATGGGACGCAGAGTTCAGTGGTTTCCTGAAGTTAAAAGTGTGTCATAA
GCACGAGGAGTTTTAAGCTGCAAAAGTGATCAGCACAATAAACTATGGAGTCACTTTGAAACGTCTGCAACCCCCCACCC
CACCCTCCTGCGTATTGAACATGTTGTAGACCTTAGGGGCACAACACAACTTTCTCATTTTGAGAAGACACTGAAGTCTA
GTATGTCCAACAGGTAAATGCATCTGATCTCGTGAATGCAGTCTTTTGCACTTCAATATGCACAAGCCATATACGAAAGG
CTGCCTAATATGATGTCTGAAAGTCAGTCACCTTTGTCATACAGATATGACAATTCTAGTTAACAACCATTATCAAGTAC
ACACAAGGGAAACCATGGAAATGCTGATAGGAAAATGTGGAAGAGAACACACACCCATTATCCAAAACACCATAAGCATA
AGGAGAACCAGATCCAACAGAGAATCTGTTTCCTTTAAGCCGTCCTCCCTCACTATCCACATAGTATAGTCCTGGACCCT
GCGAAATCAAGCTTTTATATTAGTAAGAAAAAGGGAATTTGAAATTTTGCAAACTTTACCAGCATCCATCTTTCACTACC
TTCTCATCCCAACCAGCAATCATGGTTCCAACAGACAAACCCATTCCACGGTAAGAATATAAAATGTTTGCCAGCAGCTT
TGAAGCTCCAGTAACTGAAATTCTCCTTTTGTTTGCCAGTTCATGAAGACGGCACTGAATCAGAAAAAGAAACAGGTGAC
CAACTCTTCCAAAGTACATGAAGCCAAAATCCTTACTACTACCTCTTATGAAAATAAAATAAAAGGTTCAGAACTCTCTT
CTGCAAATAGGTCATGGCTAGAGGATATGCATGTCCCCTCCCCATCCCCCACCCTTTTTATTATCTTTTGAATAAGCACA
ATTAGACATTAACTTCAGGAGACCTTAATCTGCAGAGTGAAATATGGTCAACAGATGGGGGCATAGACTTGAAGAAACTA
ACCGGAAAGAGACTTTCAAAGAACCAGTTCGCTAACATCTCTACTTATTTTTAGTCATTTCTTTATTTTTACCCCTTCAA
TGTGGTCATATTTCCGTTCTTATTATTAGCTTATACTCTCCTTTTTCCTTTCTCTTTTTTTTACTGTTGAGTGAAGAGAG
CAGTACACAACCATCCTAAATAAATATATGCAGTCGGAAGCATTAAAATTCTCTAGAATACAGGGTCTCTGTAATGTAGA
GGTCCAGAATTGATTTATATCAAGTACTCCCCTGGCAAAATGGGTAAATACAGCAACTCGGAAAAGGAAGCATAAGTAGT
TTATAACCAAATACCTTGATTCCCAGGTTTCTATGCCAGAATTGGCAGTCAGCAGCCCCACCAGCCATTGTGCCAAGCAT
ATAGGGATTAATTTCAATGATTTTCTTCACAGATTGAGATGCTGCAAAATATTACAAGGAAAGGAAGACACATCTTAAAA
GGACAGGCCAAGTCAAAAGAGCTGCAATAGATCAAGGAATAACACTTAAACAGTATTTGTTATTACCTAAAATTTGGAAT
TCACATTCCTCTAGTGAAGAACTTCACAGTCAAATATGACACACCCAAGACTAAAACATATACAAGTCTTGTATAGCGTA
AGTCCATAACACAACCATTTAAAAATTGAAGTTAATTAAAGTTTACATTTCAGGTACCCAATAAATCAGACTTTCTTTTT
CTGATCATTAAGAAATCAGATTATGTCTATTTTATCCAAACACCCTGCTTAAGGTACCAATTCCAAGTTCTAGTCACTAT
ACCAATAACTATAGTGACACTGACACAGCACAGAGGAAAATTTTGTAGAACGTAGACACTTTTAAAAACAATAACATTTT
ATGCTCAAACCGGGAAAATATAGCTTCACTTGCACCCAAAAAAACTCAATCATGAAAACAATGAGGTCTTGCATGTCCCA
TGAGCCACTGAATATGGTTATATCAAGTCATTAGGCAGGGACAGAGGGTAGTAAGTTCTCTTGCCAGCAAGGTCACAACA
CAAGAACCATAGACAAATGGATGTTCATATCAGTAGAAGAGTTGATAAGTAAATGAGGAATTTCTTCACATTGTTTATCA
TAAAGACAATAATGAGCAAAAGGGTTTACATATATATCCTCCCATGCTAGCCCGAGAATCAGCAGCAACCATGACACCTC
CTTTAAAAATGAAAGCAAGGGTTGTGGTTCCCTTTGCGGGCTTCACCATTTGGATTGCTTCTTTTTGAAAACCATCAAAC
TAAAAGAACACAGAGGAAAAAAAGTATAACATAATTAGAGAATTAGGACTCGATAGATCCCCAATTAACTGAATATAATT
GGACACAACAGAGAAATAGTCAGACTCACATTAGCAGTATTAGGAAGATGGAATGATGGAGAATTCGAAATTCCATCAAA
CAGCTCAGAAGACTCCCCTCGAAGTGGGGCCCTTGGTTCAAGTCCACTAAAATCGATCTTCATCATTTACAACCTTTAGC
TGCAATAATGGATAAATCAAATACATTTCATTCAGTAATACTTAACAATCGCGGTAGACAAAAAATTGATTGATTATTAA
GAGAGAACCTAACTATCAAAGCTTTCTAACATACTAAACTAAACTCAAGGCATTCCATATGGCCTCAGTTGGGTTAAAGT
GATAACTTAAATCAATTGATATCAAATGCTGATAGTTCATAGTTAGGAACCAAAATGGTTGTGGATAATTGGAAGGTTTG
AGATAAAAGGATTAGTGGTCAATAAAGTAGGTTGAAAACATGGAGGTCTTAGGTTCAAATTCAAGCCAAGGCCAAAAACA
CTAGGTGATTTCTTCCCACTTATCCAAGCCTTCTTGGACAGAGTTAATTGGTACTTATTGGTGGAAAACAGATTCCCTAT
GGAATTAGTCGAGGTGCAAACAAGTTGGCCCAGACACCATGCTCATCAACAAAATAAAGGTTAATTTTTAACAAGGACAA
ACCTAAAGATTATTTACCCCATCAGTTTATTAAAATTTATCACTTCCATCCCACGTGCTGAAAAGGTCAAAAAGCATCAT
AAAAATTTTCCTCTTTCATGGTATTATACTCCTTTTATATGTGCTTCTAAGAATAGTTCTCCATTGCTTATTAACACCCA
AAGGCATCTTACTACACCATAAAGAATTCAGCACCATTATAACATGGAAATCAAAGCAACCTGCTATAATTTTTTGAGGT
AAGGGTAACTGTGTATTCACAAAAGTCACATCATCAAATAAATGATGAGCATAGGTCAGTTACAAGTTACAAACTCATCA
AAGCATATCAAAACTACCCGGCAAAGGAACCTGCTATAATTGGTTAAACTAGTTGTAAAAATTCTTCTAAATCATCATTT
TCTATAAACGACTTGAAAGTTATCGCTGGGATGTAAGAAAACTCAAAGAACATCATTAAAATATACCATAAAAATTCAGC
GCATTTACAACCTAACAAGCAAAGTAAAATGCATATTATCAGGTAGAAAATCACAATACTAGATGCGAGATAATAAATCA
AGCTTGCATTAACGAAATAGGGAACTTACGATTTATAAATCGCCGGAGAAATAGATCGTAAGGAATTCGCCGGAGAAAAA
TTGAAAAGCAATTTTGTAGTGGTATCAACTTGTTGAAGAAGAAATAGCTACTGGCGAAGTTGAAATTGGGCCGGGGCCGT
AACGGGTCGCAGTTTGGGCCAAATTTTGGTTGTTATCCATTAAAGTGTTTTCGATCCGACCCGCTAAATGAATTTGGGCT
TATTTGTACTTCCCAAAATAGATAAGGCCCAAATTCTTCAATCAAACGGACCTTAAATGAGGCCCAACTCATCATCATCC
TTTATAAATAGGAATAAAATAAAATTAAAAACATTGATTGACCTTACAAGGTATTATTTAACTCATATTTTGGGAAGTTT
TGTATCTTATTAGCAATTGATGCATTTTTCTTCTTTAGGTCAAATCGTTTTTGTTTCATTGTAAACCATAGAAGTTATTG
TCATTCAATAAAGATGTTCGTCTTTGATTAGGATGATGACAAATGAACAAGTACTCGAGTTTGGAACTGGTGAAATTCAG
AAAAACTATGAAAGTGATCACTACACTAGAGGAGGAGGAGGGGAGAAACATGATCGTGAAAGATATCATTAAAAGACTAA
AGGAATATTTTTAAGCAACAATAGAATCAAGTATCTAAACATTTACAACTATACTTGTGTGTGTTATATATTTACATACA
TAACTCTAGATTCTACGAAAAGTTTAAATTATATGTCCATTTACATCTCACACAAGAAACGTTTCGTTTTACTTCGAATT
CTTCTTGGTCTTTAATATATTTCCTTACCTCTTTATTTATTATTCTCATGGCTAAAAATATATATCAAAAAAATAAAAAA
TGTTATGATGCCCCCTTAAGAAATTGATAAGTTTGATTTGGTCCTTTCACCAACCCCCTCTATTTTTTTTTATATTATTT
TTTCCAGCTTCACCAACCCCTCCCTCCAATGACAAAAAGGTACAAATATCCAATAACTTATAAGGTGGTGGTTGTTTAGC
AAGGCTTGACAAAATCTCATTAGGAAGTACACTTTATTTTATTTTACCAACTTATTACTTATATTTATTTATTTTAAATT
ATCTATCCATAATTAAACCTACCTCCAATATGGTTAATTAAGCCTATCAACATGACACATAACACCTTTATTTTGTTTTA
AATGCAATTTAAAGTAGAATTGTTTGCTGACCAATCTTGAAAGAAAGCCAATTACTACATTTTCAAAGTTAAATCTAATA
AGAAAACATTAAAAGAAGAATTGATGAAAAATTATTTTCTTGATTTAGACCAAAATTCATGTATATTGACTCATTCAAAA
TTGTCATGATGAAGTCAATAGAACGGTGGAGGAAATAATTCAAGAAAGTTGAGTTCACATCTAGGTTGCGTTTTTTTAGG
ATAGAAAAATATTTTTTTAAAGAACTAAGTCAAATTTTCTTGTGTGGTTGTTGAAGATAATTTTTCAGGAAAAAAAATGG
TTTTCCTCGATCGTGAGCGGAAGTTATTTTCTTTCATAATTATCTCAATGGTTAACTTCACATTACTGATTTAACTAACG
ATAAAACATTATTATTTTTATAATGAAATTTGAGATCTGTCTATTATATCAGTTGAGTCGATCTTATATTTTTTTTATCT
TTAAATCAATCTATAATAAATATCTTTTCCAAAAGATAATTCACTTTCCAATCAAATACAAAAAAATATTTGTTGGAAAA
TGTACAAGTAGCTATTTCTTGCATGGTAGGTAGCTTCTTATAAACCTTGTCCCCACCTAATCTTTTTCAAGTGCAATGCA
ATTCATTCTCAATGCAAGTATTATTAATAAGGAAAATGTACACACAAAGAAAAAAAAAAGATGAAGCAATAATGGTGAAA
TTTGAGTCAAAATCTTAAAAAGAATAAAAAATAAATATTGTTATAGTAAAAGATGTAATTAAACTATTTAAAAACACATT
AAATATTTTATATATACGCATTTAAGTAATAAATAAATATTAATTTGAGACATAAAGTGAAATTTTAAAATCATCATAGT
CGTAAATTCAAATTTTATTACCAGACAAATTTGGACATTAATCGACATAATGGAACAGCATGTTATTTTTATCCAAACAA
CTAGTACATATATTTATATTATAAAGTTTTGTTGAGGTATTATATTCCAACTCATAAATATATTAATTAATAAATGAAAT
AGTAGGTTGCCAATAAAGTAGGTAACCATATGATGGATGTGATAGTATGAAAAGAATTATTTCATTTTTAATCAGAGATT
TGGAGCTTGAGAAAGAAAAAAAATATTTTATTGTAAAGCCTTTTTTATAAGCTTTATTCTACACAAATTCAAATAAATCA
AGGCTCAAAAATAGATAGTATCATATAAGGTGAAAAAAAATAAACCAAGGGAATACTTTTAATTGATAGTGTCGTCGCAC
CCTTAAACCCCCTACATTATCTATATAACATAAGGTCAATATATCAGCAAGGGATGTTTCATGATGAATATGCTTTCTCA
ACGGCTACATGCTTAATAAGAAGTAGTATATGATTTCAATTTTGGGTATGAAAGATCATATTAGGAGGCATTCACATCTA
GTAATGAGTCTTAGTCGATTAGAATTTGAAGTAGTCCGAACCCCAATACAAGTATTAGATAATATTATAAAAAACATCAT
TTATGATTATTGTTTCTTTTTAAATAGAAACTTCTTTATAATTCCATAAGATATAGCTTTATGAAATATTCTCTTTTGTA
CATGCCTACTAATCAAAGTAAAAAAATTAATACTAACTCCTAAAATTTCTCAATTTAGATGAAAACTCAAATTAGAGAAA
CTTTAGGGATGTTGGTTACATATTCCTCGTGTGAAATGACGTATGCTTCCCACCAACCATGCAATTTACACACGAATGAA
ACTTCATTTTCGATTCGAACTATATATCATAAAAGTGAATTTAAAATTTATATATTATACTCAACCTAATCAATTATGAA
AATTCAAAATCTTTTACTTGTATTACTGAATTGATGATTTATTTATCGATCAATTATCCTTTTTGAGATGACATTTAGGA
AATGATCCTTTTTTTAATTTCTCTATAATTTATGGACTGTATTTTAAATTACAATCTAAAGATTCCTTTTGAACAAACTA
AAAATCATATACGTTAGATTACGATCTAAAATTTTGTAATCATAAGTTATTGCAATTGGAAGATCACAATCTAATGTTTT
GTCTACACAATTGAACATTATATCAACAAATATTAGCTCGAGTTTAATATTATTCGAAAAGGTAATTTCCTAAGGGTTAT
ATTTCCACAAAATTAGAAGTTGGGACAAAATTTGAATACTTATCTAGAAAAAAAATATTTGTGTAAATCAACCATTGGGT
TCAAATGAACCCGTTACTTGTTCTCTACACCGGATTCTATTATGTATTCACTTAATATTTGTTTGGTATACATAATTCAT
TGAACTAATTAATTTGAATTCACGCCATTAGATCGCTCCCTATCAAGAGTGTTTTTCATTCCCATTGACTTATATTTGGT
TGGTGGCATTTTTTTTCCTCTTTGTGGTGTTGTTAGTGAGAAGAAGAAGCCTATACTTGGCTGCCATTCCTTTAAATTTC
TATGTACAACCACCCTCATGTTCTCCACGTGTCACCAACCGTAACCGTCGATTACCATGTGCAATCCAACGGTCAAGATT
AATCTTCAACTAACACATTGGCCTGCCAAGTCCAACACTCAATGACAATTGTATTATTTCCCTTTCTATTTAAACACCTA
ACATTTTAGCTCAACAAACTCAGGAAATTCAGCTAAATTTATTGCTCATAAGTTTTGCAAATTCCTAATCCCAACAACCA
AAAATATTGATATATACATTGTATTTTTACCCCAATTATTTATCAAAACATTACACCACATAGTTTGTTTTCCCTAACCA
ATTGAGTTCTTGTCCAAGATTAAAAAATAATGGAGTACGTTAATGGAAATAGTAATGGTACTCATGATGATCAAGTTTTT
TGCGTTAAGGATCCGTTGAATTGGAACATGTCAGCTGACGCACTCAGGGGTAGCCACCTAGATGAGGTGAAGAAAATGGT
GGAGGAGTATAGGAAGCCGGTGGTTCGGCTAGGAGGGGAGACCTTGACAGTAGCTCAAGTGGCCGCCATAGCTGCACAGT
CAGGTACAGACGTGACTGTGCAGCTATCAGAGGCGGCCCGAGCTGGTGTCAAGGCTAGTAGTGATTGGGTGATGGAAGGG
ATGAGAAATGGGACTGATAGTTATGGTGTTACTACTGGTTTTGGTGCAACATCACATAGAAGGACCAAACAAGGTGCAGC
CCTACAGAAAGAGCTAATAAGGTAATTACAAAATTACTATTTTACTACAATATACTACATATTAATATGTACCTATTTTT
ATTTTTTTACCATTTTGATATATAACCTATAGTCTAAAAAAAAGTTGTCTCCAATAAAGTTTTCTTTTACCTTATTTAAT
ACTGAAATAGGATTTCATCTTTTTAAAATTTGTAGTATACATAGATTAACATGTGATAGTATATTCGTGACGTTATCATT
TTCATCAGATTATAATAATACTCATATTATTTATCATAGAGTTATCAATAATTACCTTTTAAGCGGGCTTTAAGTATGTA
TATATATTACGATTATTCTCCTCTAGAGGATGAGGATAATAAGAAAGGTGTAGCTTTAATTTCCATAAATAACTAAACAA
AGTGAAAGAAAATTATTATGGGGGTAAAAATCAAGAAAATTAAACCAAACTTTTTTTTTTCTTTTTCTGATATATAATTT
AACTTGGGTAAATTGTTAATTTTTTTTTGTTTATTTGCTTTCGTGGAAGCAAGTTTTTTTATGCAACAAAACAATATAAT
TATTAAAAAACAAAAAATAAAAATGGGTGATTTATTTATTTTTATAAAGAAAATAGTGGAGTTGATAACATAAAAAATAA
AATGAAGTCTAAAGTAGGTGTGTCCTAAAAGATTTTGAAAAGTAGTTGTAAACATGTTGGGCAAGTAAAGAGAATATTTT
TACGTCCTTTAATTTATTAGTAGTATATTTAATTAATTTTTGCTCAATTTAGTTTTGCCCCAACAAATAAAAGTTTTAAT
TAATTTATTTATTTTTAAAGTTTGGAGGATGTGAGTATGCCACGTGATTAAGTGCACGTGATAGCATGAAAAGTCTTTTT
AATATTTGCTTTTGCTTTTGTTGGCTAATAAATGTTAGCTGCATATTTAGGTCTAATTTTTTTCTAAACAAGAAGGCATT
TAATTGATCCCTAAATTTGATAGGTTAAAGTGGACCAACTAATACCCCAACCAAAGGTGATGATTTGGCTAAATGAAATT
TTATACGTCAACTTAAACTAATGACTTTACTTAATAGAATTTTATACGTCATGTCAACAATAAATATGCACATAAATAAA
GAATGTTGAAGTTTTTACCGACGTTAGTTAATTTTCATTGAATTCAATGTCGCTATAGACACATTTACAAAGAGGATTAA
TTGCCTCTAAAAAAACATATTTTTATCGGCAATTAAGCTATTGCCGATTTGCCGCTAGTAGTGTGACTTGGCTACATGAA
ATTTTGTACGTCAACTTATGTTGATGATTTGGCTACATTAAACTTTGTAAGTCAACTACAACTTGATGATTTTTGCTAAA
TGGAATTTCATCTGAATTCTAGGTTCTTGAATGCCGGAGTCTTTGGCAACGGGACGGAGTCTTGCCACATGTTGCCACAC
TCCACCACGAGGGCAGCTATGCTAGTGAGGATCAACACCCTACTTCAAGGCTACTCAGGCATAAGGTTTGAGATTTTGGA
AGCTATAACAAAGTTGTTGAACAACAACATTACTCCGTGTTTGCCCCTACGTGGCACGATCACAGCGTCTGGTGACTTGG
TACCACTGTCCTACATTGCTGGTCTTTTAACAGGCCGGACCAACTCCAAGGCCACCGGGCCTAATGGAGAACTGTTGGAC
GCTGTCAACGCGTTCCAACGGGCTGGTATTGAGTCTGGATTCTTTGAGCTGCAGCCCAAAGAAGGATTAGCTTTAGTGAA
TGGTACAGCTGTTGGCTCTGGCTTGGCCTCAATGGTTCTTTTTGAGGCTAACATTCTTGCTATACTTTCTGAAGTTTTAT
CAGCAATATTTGCTGAAGTTATGCAAGGAAAGCCAGAATTTACAGACCATTTGACACACAAATTGAAACATCACCCTGGC
CAAATTGAAGCTGCAGCTATAATGGAACACATTTTGGATGGAAGTTCCTATGTGAAAGAAGCCAAGAAAATCCATGAAAT
GGACCCGTTACAAAAGCCTAAACAAGATCGTTACGCGCTTAGGACATCTCCACAATGGTTAGGCCCACAAATCGAGGTGA
TTCGATCATCAACTAAGATGATTGAAAGAGAGATTAACTCTGTTAATGACAATCCTTTGATTGATGTGTCAAGAAACAAG
GCATTACATGGTGGGAATTTCCAAGGGACACCAATAGGTGTGTCAATGGACAACACTAGGCTAGCACTTGCCTCAATTGG
CAAACTCCTATTTGCACAATTCTCTGAACTTGTCAATGACTATTACAACAATGGTTTGCCTTCGAATCTCACCGGTGGAA
GGAATCCTAGCTTGGATTATGGTTTCAAAGGTGCTGAAATCGCTATGGCCTCGTACTGTTCTGAACTCCAATTTCTCGCG
AATCCAGTAACTAACCATGTACAAAGTGCTGAACAACACAACCAAGATGTCAACTCACTAGGCCTAATCTCATCAAGAAA
GACAGAGGAGGCAGTTGACATATTGAAACTCATGTCATCCACTTACCTAGTAGCACTATGTCAAGCAATTGACTTGAGGC
ATTTGGAAGAAAATCTCAAAGCCACAGTGAAAAGTGCAGTGAGTTTAGCAGCCAAGAAAGTCTTGATCACTGGCCAAAAT
GGTGAACTTCATCAATCAAGATTCTGTGAGAAAGACTTGCTCAAAATGGTTGACAGAGAGTATGTTTTTTCATATGCTGA
TGACCCCTGCAGTGCTAATTACCCTTTAATGCAAAAGTTGAGACAAGTTTTGGTGGATCATGCACTAAAGAATTCTAACA
CTGAAATCTTCCAAAAGATTAGTGCATTTGAGGAAGAATTGAAACTTGTTTTGCCTAAGGAGATTGAGAGTATTAGATGT
GATTTGGAGAATGGAAAGGCACCAATTGGTAATAGAATTCAAGAATGCAGGTCATATCCATTGTACAAATTTGTGAGGGA
AGAATTAGGTGCTAAGTATTTGACAGGTGAAAACGTTTTATCTCCTGGTGAAGTATTTGATAAAGTGTTTACAGCTATGA
ATGAAGGTAAGTTGATAGATCCATTGCTTAATTGCTTGAAGGAATGGAATGGTGCTCCTCTTCCACTTCGCTAAGAGAAA
GAAGGACTTATGTTGCTTGGACACTTCAAAGGGTACGTGTCGGATCCTTTAAAAGTGGTGTATTTTTGGAGGATTTGAGA
CGGTGCAAGCAACATAGGGAAAATATATTTGTCGTAATAATGTAGGTACATTACTTTTTAAGTTTATTTTTCTAGTTTTG
TGGAACTTTTTCTAATGGTTTGTATGAATATTTGTGAATCTTTAAACTTATTGATGATACTCTAGATCTTGTTCTAGAGC
AATTGTATTTAAACTTTTGTGGCTTCTTTCAAGAAGAAATGTTGTATAGACAATAAGAAGACTACTTCAACAAATTTTAA
ATATTTTTCATTGTACCCACACCTTTTAGTTTAGGTAGATATCATTTTGTTCTTCTTGATTTTTGCTCTTTGATTTGTGG
TCATTAGTTTAAATTATCCAACAAATCCCCTTCTAGAGTTGTCAATGAGTGGAGGAGGTTTGGTAGGTGAGAAAAGAGAG
AGAGTGATATATTTTCTAATTTTTTGGCCATTAATCAACTTGTATACAAAAAGTAGGTAAGCACATAGCATGAGAACAAA
AATAACAAAAAATGTCATAATCCAAAGTGCTCATTAATCTTGAACTTTGAAAGAGAAATGGATCATAAATTTTGACAATG
ACAAGAATGTTAAATGCTAATTACTGTAAAATATGATTAAAAGAATTCGTAAACGATCAATTTATATAATTTAATTTCTT
ATATATAAAAGGGTCGTCTCTTAACTGAATAAAACAAAATTTTAAATCACATATCATAGCATTTTTAATTTTCTATGTTT
TAGAAGCATGTCATAAATGATAAAATAAGAAATTAAAAGTCAACAAGTTTTTAAATGCCACCAGATATTGGTTGTTTAGG
ATATGTGGGAGAGAAATAGATAAGGAGATAATAATGGATTATCTTACCTAGATGCTATAAATATATTAAGAAACAATACA
ATTCTTGTCTCAAAACTTTATAGTTATTTTTCAAAGATTAAGAAATTAACCAAAGCAAATGACCAAAAATAAGAATAATT
TTTTCACAAATTTGTTTGTAATTTGCATACTAGTTATGTTGATGCAAAATGCAAATGTAGCAATAGCAAGTCTCGCAGAT
AGGGCCAGAGCATGCATGCCATCATGCCGAGCAGTTCCAACTTCTACTCTTTCGAGTTGTGAGAAAGCTTGTCTAGATTT
TGCAAAGCGAACTTATGATAAGAATTCATAAATATGGAGTAACTGATAGGTCAACTAGAGGGCCGGTTCAATAGAATGGG
TGACTTAAATATTGTAATTGATTCTAACTAAATTAATTTTTTTTTTAATTGACAGTAGAACGTTTCTGGTAATATTTTGT
AACTAGAAAGGATATTGACATGAGGGTTATACAACTCTACATGTAAGTTGTACCCACATGTTTATGCGGGGGTGTATGCG
ACCAGGGTTCTGTCCAAGGAAGAACCTCTTTTTTAAGCTTAATATTGGTGCACCCACAATTTTCAAATCTTGGGTTCGTC
TCTGGTGGTAACCATAAGAAAATATCAGCACATATAGTTTAAATCAAATGGCAACCTCCAACAAATTTTCTTTTTTTTCC
TTGATTAAGTAACTGTATTATTCGATATTGTGTTGTAAATTACAGAAGTTTGAGGGATCAATCTTGTTACAAGTGAAGGT
ATTATAAACTTCATAATTTACATAATCAAGTCTACGCCAAAAGGCTAAAAGAAGTTAATAAGATGTCTCAAGTGTATGTA
GTGGATTATACGCTACCTTCAACCCCCACGGGTTAACTCGGTTGGCTAAGGTTGAGAGACTTGTGTGTTAGGTCACATGT
TTGAGCCCTTGCTAAACGAACTAACTTTGTTGTTTAAATGGAGAAGGGTGGAGGAATGGCCCATCATCCCCGAGTTAGCC
TATAGGGTAGGCTCCAAATGGATTTCTCGATCATAAAAGAAAAATGCTACCTTCAAAACATCTAAAATACCTGGAGGGTA
TATGTCTACCATGGCCTTTTGCATCTGGTAGGTATCTTCCTTGCAAATCAACTCAGGAAAGGTTCTGTTAAGGAGATCAA
ATTGTTCCTGTTGAACTCTTCCCAAAAACAAGTGAAATGGTATTCTTTCGTATGGCTGCACATATTTGCTGCCTGAAAAA
ACAAAAGCACAATGAGCAATATTGATTACGACACTGTAGAAGTCTGCCAAATAGACACACGACAACATCCAATGCACCAA
CTTAAGTTGCAGAAATGGAAATTTGGAACAAATGAAACTGCGTAAAGCAATTAAAATGGAAATTAGGAACCAGAGGTATT
AAGTCATTGGATATTATCCATTCAAGCTTCATGTACTTAAATGTCGAACTAATATCTGGTTCCAATTTTAAAAAAGAACA
TCCAGTCTGTTTATTAACATGATTAACTACAGATTAAGAGTTGCAGAAGTTCCCAAGTCAGCCAGTCAAGAGCAATCAGC
TTATTTCAAGTCACTTCACAATCTTGTTTATATAAAAAATGACATTTTTGTTTCTTTTGTTGCCCACAACAATTGTAAAC
GGTGAAAGGGGGGAAAAGTATATTAAGGGTTGATTGGTTTTGAGTAATACAAAGTAAAAGAAATAATATTCATGACATAG
CAATTTTAAGTAAAAATTTGCTATGTAACTCAGTGTTCCATTCCATTTCTTTTCTTTCCATCAATTAACAAAAAAATTTG
AACTTATAGCCAAAGCATAGATGTCTTCGTTTGGTACGTGGATAATAAAACCCGGGATAAAATTCAGGATTAACTTTATC
TCATGTTTGGTTTGAAGTATTAGCTAATCCCAAGATTATTCTATCCCACTATTTGTACTAAAATGGTTTACTATCCCATA
TAAAATGTTTCTCCCAAGGGATATCCTTGCTTATCCCATCCCATCGCGCATACCAAACGACCAGTAAAAAATGAAGCACT
CACACTCATTGTAAAGATAAACTTTTTACAACTAATACTCTATGTTGCTTGGACTCTTCAAAAACGTCTAAAGATGCGTG
TGCATTTTTGGAGGATCTGACACATGTGCAACAACATTTTTAGAGAGCCCGAGCGACATAACTAATAGTTTAAAGGTAAG
CAAATCATTTTACAAACATAATCATATCACTCATTTGGCACCTCCTATTTGTTCTAATGTTATTTGTTCTAATGTTTTCA
TGCCCATCTCATCATCCACCACAAATTTGTTTACACTAGTATCCACAAGACTAGAGGGATTGACTCAGTTGGTGAAAGAC
CCTCACTAATACATAATTTGGGGGTGGAGTCAACAAGGAGCCATTGACATGTTGAGCAATGACCCTTGCACAAGAGACTT
CCAGATCACTAACAGTTAATCCATTCAAACAGAATGATGAGTACCAAGGGTGAAAGTCTCCCAACTTTTTTTTGACATCA
TTTACTCAATGTTTTGACAAAAAAGCTACACATTAGAAATTACAATAAAAACTTAAAAATCACAATTTTCAGAGTAAAAA
TGTACTCCATCCATTCCATTATTCCAACATAGTTGTCATGTTTCGCTTCTCAAAAGTCAATTTGACTAATTATCAAAGCT
ATAGATTAGATTAGATTAATTCAATATTTTAAAGTTAAAATTTAAATATTCAAAAACTATACAAAAAATACTATAAATTG
CAAATTTTTCTTCTATCAATATGGCTCTTAAAAAGGAAATTGTGACAAGTATTTTGGAACGGAGGTGTTTATATATATAT
ATTTATTTATGAACAATCTGTTATCTTAAGATATTTTTCATGAAAATATATACATCTTCTACTAATAAAGAGGAGAAGAA
AAACAGGCAGACACACAGTCTTTATTGAGTTTTCTAGTGGCTTTCTGTCTCACTCATCTCAAGTAACTCAATCCAAGAAA
GAGACACCACTAATAGAATAAGCCATTTCCAAAGAAGACCAAAGACTTAATTGGGCCAAAAAAAAAGAAGCAATCTTTAC
CAGTTACAATTATGATCAAACAGCTCACGTCTTCACCAACCGCCTTCATATGACAATTCTAACAACAATTACTTCTCGAT
CTCAAACTAGTTGTGATCGCGAATTCAATTTTGAATCGAAAAGATAAAGATAGATAAGATACCTTTGATTTTGATTGCCT
TCATGTGTAAATCCAAGAAGAAATTAACCACTCAAGTTATGGAACCGAAACAGAAACCAAGAAGATCTTCTTCTTCACAA
TCACCTGCGGCTGCAAAAAAGTTGTCGTCTTTGAATGATCATGATCATCAGTTGTCGTTATCTACAAGCCAGAATTTGAT
ATCCCCAAATGGTTCAACAGAGAGTTTCATACTCAATTTGAAAAACTCACAATCATGGGCTTCGTCAAAATCAAGTCATC
ACTCATTAACAAGCCTTAAAGGAGTACTATTTCCAGAACAACCTCATATATACAATTTCACAGAAATTCGTTCAGCTACC
CAGAATTTCTTAAAGGATCCATTTTCGTCTTCATCTACATCGACTTCGTGGCGTTGTGTTCTTCGTGGTCAAGAGATGGT
TGTAATACAGAGAAAATTCCGACGACCTATGGAAACTGATGAGCTTGTGGATCAAGTAGCAATGATTTGCAGAAGTCACC
ATTCTAGCTTAATTCCACTAAAAGGAGCTTCAGTTTCTGGAAATTATATATATTTGGTGTATGAATATACACAAGGAGTT
AATCTATCGGAAGCTTTGAGGAATCGAAGAAACCCTAATTTTACTGTTCTTTCGAATTGGATATCAAGGATTCAAATTGC
TTCGGATATAGCTCATGGTTTGGATTACATTCATCATTCAACTGGGTTAGGTTTAGGATTTGTACATAATCACATCAAAA
GCACAAGTATTATTGTTACTGAACCTTCGTTTCATGCGAAGATCTGTCATTTCGGTACGGCGGAGCTTTGCGGGGAAACT
CCGAGTGAAATCCAGGATTCGGATAGTGAAATCAAGCCGAAGAAATCACCGGAATTGAAGAAATGTGGAAGTAAAGGTTT
GAAGTTTGAAGGTACGAGAGGATATATGGCGCCGGAGTTTCAGTGGACGGGAATGGCGACGGTGAAGAGTGACGTGTATG
CTTTTGGGGTGGTGGTTTTGGAGTTGATTTCCGGGAAGGAGGCAGTGAAGTACGAATTTGATGAGGAGACTGGTGGATAT
GTTAGGGTTTCGGTGATCGAGACGGCGGTGAAAGCGTCGGAGGACGGCGGTGTAGGGGTGAGGGGGTGGGTGGATAAGCG
GTTGAAGGATTCGTACCCGGTGGAGGTGGCGGAGAAATTGGTTCGGATCGGGTTGGAATGTGTGGAGACTAACCCGAATA
ACAGGCCGGATATGGGTCGGGTTGCGGGTCGGGTTTCTCAAATGTATTTGGAATCAAAGACTTGGGCCGAGAAGTTTGCT
CCGCTTACTGACTTTACTGTTTCTTTAGCACCTCGTTGATTATTTTTAGTATTTTTTTTCCAATTTTTTCTAATACAAAT
TTTGGGATTAATCATACATTTTGTAAATGAAACATAGAATTTTTAGAAAAATTATAGTGTAAAGTTGATATCTTTCTTCT
TTTACTTATTCGAAGTAATCTGACTTTGACTGAGATGTCTTCTTTGACTAAACGATATAGGGTATATTGACTATATTTCA
TTATCATAGCAAGATAATAAAAATGTTAATCGCGAATACAAGGAGAAAATTGTACTCGATAAATTAGTCAAAGTACATAC
AAACTACGATACTATCATTATTTCCCCACTTAGTTACTACATAATTAGAATTTCATTTCAAGCAAAGAGTTCATGGATCT
GTCACCAATCTTCTGGCTAAAGAACACATATGAAGAAAGGAAGGCATCTTCATGGCCTTGACATTATATTATAAGGTAAA
AAAATAATAATTCAAATACATAATAACACAACAAATGTGATTTTCTCACTACAATAAATTCATTGCATTATGAGATTCAT
ACTCTGAACTTTCAGTGTTGGACTGTCTAAAGGCAGTATTATACCCATACATATCGAAATGCCTATTATCCGATATCATA
TGTCCACCCTCTCTCCCTTGAAAACTCTCCATCGGTGGAACCCAAGGGCCTGTGTTGGGGTTGTTAGAGCTAGAGGCTTC
TTGGTTCACGTTTTGCGAATTATTATTATTCTGGGGTGAGTTACCGGCTGGCCTCTTGTTGGAAGAGTTTGTTGTCATCA
CAGATATAGATGCTGTCTGTTGCTGCTGATTCTTCATTGGTGACTTGGGCCGAAGAGACTCTATTTCAGGTGTTGTAATA
ACAAGATGTGGGGCGCCTGGTGGTGGATTCCTTCCTCCCCCACCCTGCCAGACTTTACCATCCCTATCGGCAAAATTCCG
CACATAGGTCTGAAGTTTGGCAAAGTTTTTAGTCAGCATTATAAGACACAAATTCATAACGAAGGTAGCATTATACATGC
AAAAGTAAACTATTTAAGGGGTCGTTTGGTAGAGTGTATTAGGAAAAATAATGCATGCATTAGCATTGTGTATTACTAAT
ACTTTGTTTGGTACTCTTTTCCAACCTATGTATAACTAATGCTTGCATTAGTTATACACTCTATTGTGTATTAAGGTGTA
TATTGCTAATGCCATGGATTTCTAGGTATTAGCAATGCAATGGTTTTAATGCATGCATTAGATTAACTAATGACAAAACT
ACCCTCTATTATTATTATTATAATAATTATTCTTACTATAATAATAATAATTATAATAATTATAATAAGAATAATTATAA
TAATATTAATTATAATAATAATAATGTGGGGGTATTTTTGTAAACAAATATTTTTTAATAGTCTTTATACAAGGCTTGCT
ATTTCCAATACATCAAACCAAACAATGTATAAGAAATAATGCAAGCATTACTAATGCTTGCATTACTAATGCATGTATTA
CTAATACATCATATTCAGCATTATTCTTATACACTCTACCAAACGACCCCTAAGTGTACAAAATAGGCCAAGCTTTTGAT
CTTCAAACAAGCGTGGGAATGAGGTTAGAATTACCATCTTTCTTTCCTAATAAAGACAACATATTCAAGTGATACAATTG
AGAGAACACAAAGAGACAATGAATACGACAGAATAACTAAGCACGTCCAATGATATTTCTATTTTCTCTTCCCCACCCCA
CACCCACCCTTAAAAAAACAAATTTGAGAGATTTATTTGGGAGTGTGGGGGTGAGAAGACAGAGCAGCTATGTCCTTGCC
ATGTCTACAAGGTAATAAAATCAACAAACTAAAAGGTTAGCTAAAATTTTACCTCTGCACTGAAGTTCGATGAAGATAAT
CCTTTACCAACAGTCAACCAGCCAGATCGAATATTATGGTCTTCACCAAAGAGCTCAAGCCTTCTCCGGCCAAGCGCAAA
ATGTTCAATTATACGGTACATATCTTCAGGCTTTACAGTTGATCCTGCATATGGTGACCGATAGCAATACAAAATAAGCT
AAGCCACTACACATATTCAGTACAGAGAGACAACACAGCATACCACGCATATTCAGTACAGAGAGACAACACAGCATATT
ATGTTAAAATACCATTAATTGTAAGACAGAATATAAATTAGCAGAGAGAATACAGGATGATACAAGATTACGTGCAATGG
CGGAGCCATGAATTTTACTAACGGGAGTCAAATTATAAAGAAATAACCACATGAAGAATTCAAAGGGATTCAACATGTAG
TTTATATACATAAAAAAAAATTACCTATCTAAACAGTATAAATTCCAGCAAAGGGGTGTAAAGTGACACCCCTTTGGACA
AGGCATCTACGCCACTGATTACGTGCATTTCATGCATCAAAGGATAGTGTTGCAACTTCGAAACGTTCTCCCACAGACAG
CAATAGCTGTTACATAACTTGGGAATAGCAGACCAATGAAGGACTACCATAACTTGAACTATGAGAGGAGAAAATTGAAG
ATTTTGTTCAAAACCAGTTCATACAGAATTCTGGTAAAAGCTGAGGTTAACTGAAAAGCATATCCAACACCAAAACCAGC
TGGAAATTACACAGAACGCCAAAAAGAAAAAGTGAAAAGAGCAATTCATAAGACAGAATCTCCACCTCATCTGTCTCCCA
CCCTTCACCCCAGGTAAAGGAGTTTGTTCTTCTCATTTTGTGAGTAAGCCAAATGAGAAGAAAACCCCAAAAGGTAAAGG
AAAAAAAGCATCATTTGAAGACAGGGAAAATCCATCAACCTCAAAAAGGACAGTTTTCCTTGTAAGACTCAAAGAAACAC
TTTTTTTTTATTTCACAACATTATTATCGTTAATTACAAACAACTATATGTGTGTGTGTATCACTTGAGAGAAATCCATA
TTTTCGAATTAGTGCTGTTAGATCAGCCTCAGTAGCTTCTATCAAGTATCTTACTCACATAGGAACACAAACAATTGGAA
AGTGGATGAGAAAAAGCAACATGCTGTCAGTGTCTGCAACCCTATATTTCATGATTAACATTTCTAATCTGCACAAGAGA
ACATAAACCACACACAGCATTGTCTGGAATGAAAAAGAATCTACCATAAGGAGGTTCCTCAGCAATAATCACATCTGTGT
CAATATTTGCATGAATTATATGCCCATCGGTACTACGACGAACAGTTCCTTTTATGCCCAAAAGGCAGTGTTCCTATGTC
ATGACAGGGACAAGCAGAATGTAAGTTATATATGATGGAAAATACACATATGGGGAAATGAGAGGGCATAATGTTAAAAA
CCTTTGTATGCTGAAATAAAGTATGGGAATCATGCCGTAATCCTGGAGTTGCATTGGTTTTGTTTGTTTTCACCCAACAT
ATGTCCTCACATCTGCGGAATCCCCACTGCAGAATGGAGAGAACAATATTTAAAAATAATCACAATGACCTAATATTGAA
AACTGCAACCAATAGATGCATGTGATTGTGATTGTGCTCATCTGTGGTGCAGCAGCAGAAGGAAGATATCAAAAGCAGCA
ATCAGCAGATTCATGACCATAGAGTGTTTCTCAGATTGGTTGAACTACATACCTTCTTCAAACATTGCCGTCCTTGCTCA
AGCCCCACACCATCACCAACCCAAAGAAAAACAAATGATGGAGTGTCAGCAATTGCCTGAGAATAGACAGTTCACACCAT
CTTTAGTCCCGGAAAGGAGAATCTAACAGGTCTGAGTGACAAACCAACAATTATGCAGACATTTAATCTCTCTCTCTCTC
TCTCTCTCTCTCTCTCTATATATATATATATATATATATATATATAGTTTACATACTACATGAAGGTAGTATGTTAGCAA
GATACCCATTTTTGCTTTACCCAAAATACCCTTAATAGCTTATCGGATTGGTACATATTAATATATGAGGTTTTTTGGTC
TTTTTATAAATATAATAAACCCAACATATCTGATACTCCATTTTCCCGTGTCTCTCTTGACTTTTGAGTCTCTCCCTTTG
TCTATCCTCCTCTTCTTTCCCCACCCTCTCTGCCATTTCCAGTTTCATCTTCAATGTCAAATTAAAGGTACCATGGCCAT
AATTTCTAATAACTATAAAGTGTTCTTCAGTTTCCATACCTAGATCTTTTTGACTAAATCCCATATTATCTTCTTTTGTA
TTTTGTTTTAGATATTTCGGGCCAATCTTGGAAAAATACACTACAACATCAATGGAGTTACACATGTGATCAATCGCCTC
TTTAGCTTTAAGGAGCTTATCATGCATTTTTGCAACTTATACACCAGCAAGATTATAAAGCTCCTTTTTCTTACCAAAAG
ACATTACGATTATTTATTTTCTGCGGAAAGTGAGTTCAGTTTTTGGGTTTAGTGTCAATGGAACTTCTTGTGGAGGATTT
ATAGATGATTACAAAATTAGATCTGCCGAAATTGGTTTAAGTTGAAAGAATACTGGTTTAATGGTTGGAAGAATCTCAAT
TTAAAGACATAATTAACAATCCATCAATAAAAAAATTGAAGCTACGGAAATGGGTAGAAATCCGTAAAAAGAGAGCTTGC
AGCAAAGGAAATTAAAGTTGGCTACTTTTCCTTGTTCAAACGCTGGGTGTAATGGTGAAGAGCATTGAATAACCTAAAAG
ACAGAAAATCCATTTAGCTCATTTGCTGCTAGTGTGTTATTAAGGACATTTTAGGAAATTAAAAAAATGGGTATCTTGCT
AATATACTTCCTCCGTGTAGTATGCTACGGCATAACAATACAAGTAAAAATAAGAGTAGATAATAACAACGAACAAGTTT
TGCACCTGAGGTTCACTGCATCCTACTCTAAAGCAACAGTTAAAGTATCAAGAGTAAAGAACCAGGCTGACATGCAAAAG
TCATACCTCAATTTTGAGATTCATTATTTCCTCAAACGTCCAGTACTCCATATGGTCAGTGACACCAGGAGCTCGATGAA
CATATTCCTCCCATGGGGGGTCTATTAGAATGACATCAAATTTGGTCCCAAAAAAATCCGGTGACAGCTCATGCTCAAGC
AGGTCGCATTTGAAATACATGGGAGGCGAAGAAGAATTGACAACAATCTCATCCTTCCTTTGAATAAGTTCTCGAAGCTT
GGGATAGTCCTCAACAACACTGGTAAGTTCTAGTTCCCTGATAAAATTTTGAGGCCTCGTGCCAGTGTCTACAAAATTTT
GGGAGTAGTCATTCTGCTCACCCCTAGAAGGAGCTTTGCCAGGTGGGGCATTAGTTCGATGAGGCACCCAGCCAGCATTA
GCTTTATCTTTAACCTGTCCATGACCTCCTGGTATTAGGCCATTAAAATTTGGACCAGACATATTTGGCGGTGTCCCTCT
TCCAGGGCCAGATTGATTAAAATACATTGGATTCCCCAAATTAGGAGGGAATCCAGTCCCAGGAAGCACAGGTGAGAGTC
CAGGTGGAACACCTAGCATATTCATCTCAAGACCTCGGGCTCCAGGCCAAACCACAGGAGGTGAAAATGGAGGAATGAAA
ACACCAGGAGCCATTGGAGGACCTGGAGCAGGTGACATGTTAGGAGCTAAAGACTGCAAAGATCCAGGTGATGGCATTCC
AAGTGGTCCAAAAGGTGATCCCATCATTGGCATTGGAGGTCCAAACTGGTGGCCATCTCTTCCTGTGGGCCTCCCTCTTC
CTCCTCTCCCAACCCTACTTCCTTTAGAACCCATTGGAACATCTCTATTGAAGGAAGATGGTTCCTGGTTTCCATATGGA
GGTTCTGAACCACTATTGGAAGTTTGGCCGAAGGCAGCTCGAACAGATGCATCTCCTTTCTGGGGCCTTGATTCAGTCTC
ATCCCTATATGAACCATCACCTGATGTATTCTTTATATCTTGAGCAGATTGGCCTGACCAATTCATGTTTCTTCCCCTGT
CATCCCTAGGAAAGGCATAGTTCTCATCATCTGGAACTGATTTTGCATCAGAACTCTGATTAACTTCAGTTGTTCTTGCT
GCTGAAGATATGGCCTCCTCCCTACCATAGTCAAATGGCCTGGTTTGGATCTCTATGACATCATAATTGTCATTTGAAAT
TCCATATTTCGATGAAGTTTTCAAGGCTTCAGTCCTATTTCCATCTTTTCTACCACCAGAACGAGGCCTTTCATTGTCAA
TCCACCCACGTCGGGGCATTTCCCACTCTCTTCCATGTTCATAAGGTGTCTCACCTTCTTTTATTTCCTTGTCAACAAAG
TTCCCTTGCCTTCTTTTCCACCCATCTTTGGACCCATCCCTAACTCTGTTTCTATCGCTCCTGCCATCATCCCTTCCTTT
TGATTTATCATCTCTCGCACCATCTTTTTCTTGTTCTTTCCTCCTGAAAGTATCTCTTTTTTCATATTCCATCTCAACGC
TTTCTAAATCGTAATGGCGTCTTCCACCCTTCTCAGGTGTCCTGGGCCTATCAGAGGAGTCCAACTCTCTCCTAGTTCTC
TCTCGCACCCGTGAGCCACCGTCATCACCTGCGACCGCAGACCTTTCACGGCTTTCCGCAATGTCATGACTTGTGGCACC
TTTTAGCTGTCTATGCTCCTCAAATCTCTCTATGCTCAATTTATCGTCCCGTATAGAAAATGCTCCTCCTCTGTCTTCCT
CTATAGCATACGACCTGCCTTTCTTAATCCTATCATAGTCAATTTTTCTCTCGTCACTTTCTGGGTATTTACCATTCTTG
TCTCTATTTGACTCTTTAAGGCTATCTAACAACACATGACCCTTTTCTGTGGTACTGTCCTTTCTTTCCAAATGTCTAGA
ATCCCTTTCCAGTGCATTTCCAGAGTCCCCACCATGTAGCTTCTCATTATTACCTTTATTTCTTGTCTGGGAACCATCAC
CATCAGAAAACCTGGAAGTTGATTTCCTTCTGACACCATCATTAGCTAGGATTTGTCCTCTATCCCCTGTTTTATCTCCA
TTATCATACTTGCCCCCAAGTTCTCCATCCTGATACCAATTGCTCAATGTCTCCAATGTATTCTCACCGTGTTTCTTCTT
TGTCAATTTGGACCGCAAGTCGTTTTCAGCCTCATAGTCATCCTCACCAATATCAGCTTTGCTTGATCCTCCTGATCTTT
TCCGACTCTCATTTCTTTCCAATGTACTTCTCCTTCTTTCATTACTATCTAAACCTTCAGCTTCTTCACTGTTGCCAGGC
CTTGACTTACTTGACCTGTATTTTCTCTTATCATCCCCTTCCCAGTCATCGTCAAACTTTAAGTCTAGGTCATCCTGTTT
CAGATAACTCCTTCGTCGTTCAGGGGAAGCCATCAACAGAAATTACCCTCACTAGATGATTCTCAGCACTTCATTGAATG
ATGCAATACCAGATAGCCTCCTGAGAGATAGAGAGAAATGGAGAAAATGATTGATGAGCTGACCTTACTGTGAATCTAAA
TTCAGGCAACAATTCATGATATAAGACACAGACAAAATATTGTAATTATAAGAGACAATGAGGTACCATGGGAGAGAGAA
ATACAGAGAATAAACTATGCAGGTTAAACAGGAGTTTCATTCCAATAGTTTCAACTCAATGATGCTAAATACTATTTTGA
ACCCACCACAATCTTCCTCTGAGTGGAACCAGCAATATGTTTCACATGGTCAAGCACCATTTTCGACAAAAGAACAGAGC
ACAGAAAAAAGATTGATAACCGCCACCTTATTCCATTTAGGTCACACATACGCTTCCAATAAACTTGCACCAAATTTTTT
TTATTAGACTGGAAAAAATGTTTTTCAAAAAAGTACTTCTAGAATTTGGCAGTTTGTGTTTGACTAATCAATTTGCAAAA
ACACTTTTGCCTTAGAGCAGTAACTTGTGTTTGGCCAAGGTTCCAAAAGTGTTCCCTTTTTCAGCTTTTGAGTAACAACT
TCTGCTACTGCTCAAAAATACTTAGGCTTGGCCAAATACCTCAACTATCTAAGATAATCACTACCATTTTTGGCTTCCCA
AAAGCTTAGCTAATCAGGCTATTAACAATCACTACCTAATTATAATTCAATCAATCAGTTCCAAACTAAACACCACAAAC
TAAAAGTTCAATAATCTTTCGGAAACTCATGTATATCTTTGTATGAAGACTTAAGGACTCAAATAACAGAAAACACAAGC
ATATTCCGAATATTTAGAATTTACACTGAGAAACAGAAGAAGTAGAGCACCTTCCGATGCCGGCGGATTCGGTGGCGAGT
GATCTCCGGTGATCAATTCACGGCGTCGTCGTAGAAATATGGAGGAGGTATGTGGAAGCAAAGGGAAGATAAAGGAAATC
GGGTTTAAAGTATTATGGATCCGAACCTCGATGGATCAAAGGAAAATTGACCCGATCAACTTTGACATAATGAATACGTA
ATTTATTATTTTTTACTAATCGGATTCATGTTTAATTTCATCAAGATTGAAAAATATTTATTTGAATTTAGTTTTAATTT
AGGAGGTTTAAAAGAGAAAAGGAATATTTGTGACCCTCTTTAGTCTTAAACTAAAAAATATATATTACTCTCCAATACTG
AGTTTAAAAAAAAGTAAATAAGAGATATGTAGAGTAGAATGAATGTATCAAATACTCTTTGATCTTGTGAAAAATTAAAA
CTAAAGAATTGACAAAAAAGAAAAGAAATGCTACTTTTTAAACAAACTAACAAAGAAAATAAAACAAAAGAAATATATAG
ATTATATAAAAATATCTTTTTAATTTTATAATCTTGATACGAAAAGTTGAAATTCAAGAGTAGTCAAAAAAAGAGGCAAA
CTTTTTTAAACAGAATAAAACAAAAAGCAAGACAAACAAATAAAAAACCGAAGCAGTATAATTTTTTATTGTTAGTTGTG
TTTAGTTCTTTTGTATAATAAGAAAGATAAAATAGGACAAATGTACTACATTTGAGAAACCCAAATAAAATTTGGAGATA
GTAGGAGCTAAGAGCAAGACAAATATCAAGTAGGTTGAACAACAGAAGATCCTCAATTATCCATTGATGAAGAATATATA
TACTCAATTCTCTACTGAATCATCAACAGATTAAAGAAATGAAGACGTCTTCATGACCACAATATCGTAACGTAAAAAAG
AACTGTTCACGGCGCGGAGAATGTGGTTTTGTCACTACAAGAATTCAGAGTTTGTCTGTCTAAAGGCTGCATTATACCCA
TACATATCGAAAAGCCTATTATCTGAAATCATATGTCCATCCTCTCTCCCAGGAAAAATCTCCATTGGAGGAGCCCAAGG
ACCTGAATTCGGGTTGTTAGAGCTAGAGGTTTCTTGATTCACATTTTGTGAATTAGTATTATTTTGGGGTGAGTTCCCGG
TTGCCCTCTTGTTGGATGAGTTGTTTGTTGTCATAGATATAGATGCTGACTGATGCTGCTGATTCTTCATTGGCGACTTG
GGACGAAGAGCCTCTATTTCAGGTGTCGTAACAACAAGATGTGGGGCATCTGGTGGTGGATTCCTCCCTCCCCCACCCTG
CCACACTTTCCCATCTCTATCAGCAAAATTCCGCACATAGGCCTGAAATTTTTCAAAATCTACAGTAAGTAACGAAGACA
GCATAATACACACACACTAAATTATTTCAGTGTACAAGATTAAGCCAATCTTTTGATCTTCAGACATATTTGGGGAAGAG
ATCACAAATCACCAATCTTTGTTTCCAAATGAAGACAACTATTGAAATATACCATTGAGAGAACACAAAGGAAAATGAAT
AGGACAGAATAACTAAGCAGGTCTGATGCATACTGAGAAGAGCAGGAATCTGCCGACAAAATGCATGTTATTTCTTTCTC
CCCCTCCCCAAACCCCTACCTGAGTTATTTTGGGTGATTAGGGGGGGTGAAAGACAGAGCAACTATATACTCTCCATGTC
TCATAAATAAAATGAACTAAAGGAAGGGTAACTAAAAGTTTACCTCTGCACTGAAATTCGATGAAGATAATCCATTACCA
ACAGTCAGCCAGCCAGATCGAATATTATGATCTTCACCAAAGAGCTCAAGCCTTCTCCGGCCAAGTGCAAAATGCTCAAT
TATACGGTACATATCTTCAGGCTTTGCACTTGATCCTGCATAAGGGGACCAGTAGCAATTCAAAGAGCTCAGCCATTGTG
CATACCCAGTGCAGAGAGACAATGCAGCATATTACGTTAAAATTTCGTTCATTTTAGGACAGAATCCAAATTACGTGCAG
TTCATGAATCACATGATAGTTTAACTTCTAAACTTTCTCCAGCAGAAGCAATAGCTGTTACATAACTTGGAAATAACAAA
CCAATCAAGGACTACCATAACTTGAACCTAAGTTGCTCAGACTCGGGTTGCGGGTGTCTGATATAGGTGTGGATCTAGAG
GTCAGATCCTTCGTGTTCTTAATTTTAAGATTCGGGGGTACGAATCCAGGTATGGATACAGGTGCTCAGATTCAGCTAAA
AATAATTCAAATATCCAAAAAAAGAATTATATGTCTAAATTATAAGACATTATTTTGAAAACTTACAAGGTATTTCAAAG
AGAAATTATTGATCAAGAGGAGGATCCCGAAAGAGATAAAAGGAAAAGGACTGACATCGAAATTTCTACTAACAAGTTAT
TCCATTTTCTTCAATTTCACCTTAGTTTTTGTTTTGATTACAAAAATCATAGGTATTTATTCCGAATTTCTCCGTCAATT
TTGGTCAAAGTACCAAAATCAGTTGACCAAATCCGGTATGGATCCCACACCCACATCGTAGCGACACGGATGTGGCACCG
AAAGTGAAGAGTCCAAGCAACTTAGACTTGAACGACAGGAGAAGAAAACTGAGGGATCATTTAGTTATGAGGATGAAGGA
TAATAATTCCGGAATAAAATGTGGCTTATTATTCCGGGTTTTGTTGAATTTTTAATTTCGGGATTGGTAATTCTATGTTT
ATTTATACCACAATTGCTGTATTATTTTACACCACATTCAATGTGGAAAAACAATAATCCAGGGATAAAACAACAACATG
ACACATTTGCCCTTCTCCAAAGCTCTTCTTCCAAAGTCTTTCAAGAAAGCCAAGGTTAAAATTGAAAATAAAAGTTTATT
CAATGTTATCTAGTGTGAAACCGAACACATTTATTATGCCCCATATATCCTATTTCTAGACCAATGAACCAAATATCTAC
CAATTAAATTTATATCCACTAAATAATCTTGTTCACATACCAAACAACCACAAAAGGCTCTATTCAAGATGTGTTCATAC
AGAATTCTGGTAAAAGTCCAGGTTTCAACTGAAAGGCATATCCAACACCAAAACGGGACCGAAAGCATAAAGAAAGCCCA
AAAAAATAGTGAAAGGAGCAATTCATAAGACAGAATCCCCACTCCATCAGTCTCTCAGCCTTCACCCACCCAGGGAATGG
TAATTGTCCTCGTTTTATGAGCAAACCAAACAAGGAGGAGAAAACTGAAGATGGCTGGTTCTTATGGCTGAATTAGGGGC
TTTTAGGTGGATAGCAGGAATGAGGGAGTGGAGATTCCTCCGCTACTCTCTGCTGATGATACACTGGTCTTTTGTGATGC
CAAATTGAGCAATTATTCAGGTGTTGGCTGGTGTTCTGGGATGTGATGCAAGGATATTTATTACCTACGACAAATTTGGG
ACTGTCTTTGGGGGCAAAGAATAGGTCTATGCACATATGCAATGGGGGGATTGATAAATGTGATAAAGAGGTTGACAAGA
TGGAAGGCACAATATTTATCCTTGGGAGACAGGGTCACATAATGATTAGTAATGCGTTTCCCACTTATATTATGTAAACC
CACACCCCGCTAAGGTGGAGAAAGATTGGATTACTTGAGAAGAAACTTTCTTTGACAAAGTAACAAGGGAACTCATTTAG
TTAGGTGGAAATCTGTCTCATCCAGTAAAATGTTAGGGGATTTGGGGATCAGAAACTTCATATTACAAAACCAAGTTTAT
TATGTAAGTGGTTATGGAGAATTGATTCTTGAGCTGAGGGTCTCTTGGAAACAGCCTCTCTACCTCCACGAGGTAGTGGC
AAGGTCTGCGTACTACTTACCCTCCCCAGACCCCACCTAGTGGGATTTCACTGGGTTGTTGTTGTTGTTGTTGTTGTTGT
TGTTATGGAGAATTGATATAGACCACAATGCCTTATAGATGTTAGAACTTTTATTTTATAGGTCCTATGCATTCTAGGAG
TGGTTTAGCCTTTCGGAGATCTATACATATAGAAGATATATAGAGCTTCTGATAAGTTCTCATTTTCATAGTATTGGCAT
GAGATGAGTTTAAATGAAGGTGCGGGGTCGGTGAGGATTCATAATTTCATATAATCAACCCCAACCCCAACTTGTTTGGG
ACTGAAGCATAATTGTTATTGTTGTTGTTGTTATTGCCATAGGTCAGTAGCTCTATCAGTATCTTACTTCTATAGGAGAA
CAAACAATTGGAAAGTGGATGACAGAAGCAACATGCAGTCAGTTTCTGCGACCCATATTTCATGATTAACATTTCTACTC
TGCACAAAGCAAACATAAAATGCACACACAGCATTGTCTGGAATGAGAAAGAATCTACCATAAGGAGGTTCCTCAGCAAT
AATCACATCTGTGTCAATATTCGCATGAATTATATGGCCATCGGTACTACGACGAACAGTTCCTTTTATGCCCAAAAGGC
AGTGCTCCTATACCATGACAGTGAACAGCAGAACGTAAGTTCCATATGATGGAAAACTACCAAGCATGGTGAAATGAGTG
AACAGGATATAAACCTTTGTATGCTGCAATAAAGTATGGGAATCATGACGCAATCCTGGAGTTGCAGTGGTCTTATTTGT
TTTCACCCAACATATGTCCTCACATCTGCGGAATCCCCACTGCAGAATGGAGAGAACAATGTTTAGAAATAATTACAATG
ACCTAATATTGAAAACAGCAACCAACAGATGCATCTAGTTGTGATTGTGCTCATCTGTGGCAGTAGCAGAAGGAAGATAT
CAAAAGCAGCAATCAGCAGATTCATGACCATAGAGTACAACAACAACATACCAAGTGTAATCCCACAAGTGGGGAAGGTA
GAGAGTTTGTTACCGATAAGACATTCATGAACATAGAGTATTTCTCAAATTGTTTAAACTACATACCTTCTTCAGACATT
GGCGCCCTTGCTCAAGCCCCACGCCATCACCAACCCAAAGGAAAACAAATGATGGAGTGTCAGCAATTGCCTGAGAATAG
ACAGTTTACACCATCTTTAGGCTCAGAAAGGAGAAGCTGACAGGACAGAGTAAAGAACCAACTACTCTGTAGCCATTTTA
AAAAAAATAGAAGTACAACTGTATAAGTCAAAGTAAAAGTTGCTAATAACACAACATTTTTTGCACACGAGGTTCTCCAC
CAGCCTACTCCAAAGCAACAGTAAAAATATTTAGAGTAAAGAACCAGGTTGACATGCAAAAGTCATACCTCAATTTTGAG
ATTCATTATTTCCTCAAATGTCCAGTATGCCATATGGTCAGTGACACCAGGAGCTCGATGAACATATTCCTCCCATGGGG
GGTCAATTAGAATGACATCAAATTTGGTCCCAAATAACTCTGGGGAGAGCTCCTGCTCATGTAGGTCACATTTGTAATAC
ATGGGAGATGAAGAAGATTTGACAACAATCTCATCCTTCCTTTGAATAAGTTCTCGAAGCTTGGGATAGTCCTCAATAAC
ACTGGTAAGCTCTAATTCCCTGATGAAATTTTGAGGCCTCGTGCCAGTGTCTACAAAATTTTGGGAATAATCATTCTGCT
CACCCCTAGAAGGAGCTTTTCCAGGTGGCGCATTAGCTCGAGAAGGCACCCAACCTGCATTAGCTTTATCTTTAACCTGT
CCACGACCTCCTGGTATTAGTGCATTAAAATTTGGACCAGACATGTTAGGTGGTGTTCCTCTTCCAGGACCTAGTTGATT
AAAATACATTGCATGATTTGGCAGATTCCCCAAATTAGGGGGAAATCCAGGTCCAGACAGAACAGGTGGAAGTCCAGGTG
GAACACCTAGCATATTCATCTCAACACCTCGGCCTCCAGGCCAAACCAGAGGAGACGAAAATGGAGGAATGAAAGGGGAC
ATAGGTGGACCTGGAGCAGGTGACATGTTAGGAGCTAAAGATTGCACAGATCCAGGCGACGGCATTCCAAGTGGTCCAAA
AGGTGATCCCATCATTGGCATTGGAGGTCCGAATTGGTGGCCATCCCTTCCTGTAGGCCTCCCTCTTCCTCCTCTCCCAA
CCCTACCTCCTTTAGAACCTATTGGGACAGATCTATTGAAGGAAGACGGTTCCTGGTTTACATATGAAGGTTCTGAACTG
GAAGGTTGGCCCCAGGCAGCTCGAATAGATGCATCTCCTTTCTGACCCCTTGCTTCAATCTCATCCTTATTTGAACTGTC
ACCTGACGTATCCCTTAAATCTGGACCAGATTGGCCTGACCAATTCATGTTTCTTCCCCTGCCTTCCCTGGCATAGTTCT
CATCATCTGGAAGTGATTTTGCATCAGAACTCTGATTAACTTCAGTTGTTCTTGCTGCAGAAGATATGGCCTCCTCCCTA
CCATAGTCAAATGGCCTGGTTTGGATCTCTATGACATCATAATTGTCATTTGAAATTCCATATTTCGATGAAGTTTTCAA
GGCTTCAGTCCTATTTCCATCTTTTCTACCACCAGAACGAGGCCTTTCATTGTCAATCCAACCACGTCTGGGTATTTCCC
ACTCTCTGCCATGTTCGTAAGGTGTCTCGCCTTCCTTCATTTCCTTGTCAACAAAGTTCCCTTGCCTTCTTTTCCACCCA
TCTTTGGAACCATCCCGAACTCTGTTTCTATCACTCCTGCCGTCATCCCTTCCTTTTGATTTATCATCTCTCACACCATC
TTTTTCTTGTTCTTTCCTCCTGAAGGTATCTCGTTTTTCATATTCCATCTCAACGCTTTCTGAGTCGTAACGGCGCCTTC
CACTTCTCTCAGGTGTTCTGGACCTATCAGAGGAATCCATCTCTCTCCTATTTCTTTCTCGCACCAATGAGCCACCGTCA
TCACCTGCTACCATAGACCTTTCATGACTTTCAGCCGTGTGATGACTTGTGGCACTTTTTATCTGTCTATGCTCCTCAAC
TCTCTCTATGCTCAACTTATCTTCTTGTATAGAAGATGTTCCACCACTGTCTTCCTCTATAGCATACAACCTGACTTTCT
TACTCCTGTCAGAGTCAGTTTTTGTCTCGCCACTTTCCAGGTATTTATTATTTTTGTCTCCATTTGAATTTTTAAGGCTA
TCCAACTGCACATTCTCCTTTTCTTTGGTGCTATCCTTCCTTTCCAAACGTCTAGAGTCCCTTTCCATTGCATTTTCAGA
ATCCCCACCAAGTAGCTTTTCATTTTTACCTTGATTCCTTGTCTGGGAACCATCACCATCAGAAAACCTTGAAGTTGATT
TCCTTCGAACACTCTCATTAGCTAGGAATTGTCCTCTATCCCCAGTTCTGTCTCCATTATCATACTTTCCCCCAAGTTCT
CCATCCCGATACCAATTGCTCAACGTCTCCAATGTATTCTCCCCCTGCTTCTTCTTCATCAATTTGGACCGCAAGTCGTT
TCCCTCATAGTCATCCTCATCAATATCCGTTTTGCTTGATCCACCTGATCTTTTCCGACTCTCATTTCTGTCTACAGTAC
TTCTCCTTCTTCCATTACTATCTAAACCTTCAGCTTCTTCACTGTTGCCAGACCTTGAATTACTTGACCTGTATTTTCTC
TTATCATCCCCTTCCCAGTCATCGTCCAACTTTAAGTCTGGGTCATCCTGTTTCAGATAACTCCTTACTCGTTCAGGGGA
AGTCATCAAGAGAGAAAACCCACGCTAGATTATTCTCAGCACTTCATTGAATGAATGCAATACGAGACAGCAGCCTGAGA
GATGAAGAGAAATTGGAGAAAATGATTAGTGAGATAGCCTTTTAGTGAATTTACATTGAAGAAATAATTCATAATGTAAG
AGACAGACTAAATCTAGTAAGCATAAGAGGACAATCAGGTACCATGGGAGGGAGAAATATGGGGAATAAAATATGCAGGA
GTCTCATTCCAACAGCAACAACTCAATGACCCTAGTTACTTTTTTTAATACTACCACAACCCTCCTCTGAACGGAACCAG
CAATGTGTAGCTCAAATAGGTGAGTTCTTTTATAGGAAACGTCCCCTAGAGACTTACTGATTAGAACAATACATAAACCT
ATTAAATAGTGGCTAATAGAGCCCTAATAATATCCACTAGTAAAAGAACATCTATCAATGATCATGTATTTATGGATAGC
TATACAACAGCACAAATGTTAACATCCCACGAACATAAGCTACCTCTACAGATATTCTGGATTAGAAGTGACAGCATAGA
GAGAGTCGACATCAATTTCAAGCATTTACAGAAGATTATCTTCAAAGTTGTTATAAAAGACGATGCTTCAGCAAGCAGAA
GTTTTCAAAAATGTGCAATCAGAAACATGGATATGAAGCAAAATACAGGCATCAATTGCCTCAAGAGTGATGCATGATCT
TAGTGATTCCGCATCTAAGACAAATAACCCATCCCGGACGTATAATCCCACTAGTGGGATTTGGGGAGGATAGTGTGTAC
ACACACATTAGAGAGGTTGTTTCCGATAGACCTCGGCACTAGAAACTTTGGATAATTAGAAATACACTAACAGCATAGGT
GAGTTCACAAACCATAAAATCCATACATTAATGTTCAAGCACCATATTTCACAAATGAGCAAAGCACAAAAAAGATAGAT
AACCTCCACCGTATTTCACTTCAGTCATACATATTCTTTCAAATTATTTCGTGTGTTATTTCTCTAAAGATTTAACAATC
AAAACCTAATTACAGTTCACCATCAATCAGTTAGAAAATCACGCACCACAAACTAAATGTTCACATCTTTCGGTAACCAC
TGATTTGCTCTTCGTATGAAGAACTAATGACTCACGTAACAGAAAACACAAGCATAACTCCGAATACATAGAACCTAATA
ATATTTCTCAGCGATTATTGAACAAAAATTGAATGAGAACATGGCCGTAAACTTACAAATTGGGAACAAAATGTGTGTGG
GGTCGTAACCGGAATAAGTGGAGCACTTTCCGATGCCGGCGGATTTGGCGGCGAGTGACGGCGGCGACCTCCGGTGACCA
AATACGGCGTCGGCGAAGAAGTGTAGAGAGTAGAAGCGGAGGCAAAAGGTAAGAGAGGAAGAGAAAGCGGGTTAGAACTG
TTATGGATCCGAAACTAGGGATATAATTGGAATATTGACAAGTAAAAAAGGGTTGTTTCGGTAATTGAACTCATAATAAA
TAAATTGCTTTAGGTGATCGATATATAAGTAAAAATATTAGTTTAAAATTAAAATATTGTTATATGATTTTGGCAAATAT
TATAAGAGGCGCGAATGAAACTATAAGCTAAGAGTTGCGGAGCAAGATAATGTGTATTAGAAGGTGAAATGGCATAATTA
ATATGAAATATTATTTACGAAACTTATATTTTCCTATTTTTACTAATGAAGTTATTTTTCTTATTTTTAAGCAAGGCATT
TTATCAAGGGACTCTTTATTTTGTTTGTTCAAATTTTTTAATGCCCAAGCAACCATTTTCTTTTATTGTAGGACTAAACT
CTGACATCAATAATTTTTGTTATTTACAAGAAAAATTGACTAAAAAGAAAAGAATTCAATTTCACAATCCGATAATCAAA
ATCAATAGTTTGATTAATTCAGATACATAACATTGGGTAGATCCATTAATGGGGCAAGCCAACCTATCCCTCCGTTTACG
AAGCTCAAGCCCAAAACATTATATTAAGAATGAAATTATTCCAACACAACCCTTTGTGATACTAAACAAGATGGCAATCC
ATAAAAGATTTTACAACAACAAACCGTGTATATTTTCATAGGTAAGGTTTGAGGAGGATGAGATATACGTAAACCTTACC
CCTACCTTTGTGGGATAGAGAGATTGTTTCTGATAGACTCTCAACTCGGGAATCAACTGGATTTTACATTATTAATTGGA
TTTTCAATTATTGAGCCATGTTTTGCTTTGCCAAAAAAGCTAAATAAGATGGAAATAGTACAATCTGTCTTGTCTTAAGC
CTAACACATTGGACTATGCAAAAATAAAGTTACTGTTAAGAGTAAAATACAACAAAAAGAACACACAAAGCCCAAATGAA
TGGAACCATCTTTCTGTCTCAAGAATGGAAGATGTAGTGTGGCCTTTAACACCAAGTCAAAGTTCATCCTGCAACAAAAA
AAGAGTACCAACATCATTCATGGTACAAGAAAACATGTGTGGTATACCTATTATAAAGAGAATCTCCAAACATCTAGTAT
TTTTTTCCTATGTTGTTCAGTCTCTTCAGAAATGCCGCAGGGTGTCTGTCGGATTCTCCAAAAGTAGTGCATTTTTGGAC
AATCCGACACAGGTACAGCAGCATTTTGGAGAATCGGGCGGGGATAGAGAGTTGGAAGAAAAAAAAAACAGTTTATTCAG
AGCTTACATGATAGTCATCATCATAATCACGGCGATAGCGCTGCAAAACAATAAATTTGACAGAGAAGTTAGACACTATA
TTTCAAGAGACAGAATTACTGAGCAAAATAAGAGACATGGGCATAGCATAACAAAATGGCATAATGACTACTTCAAGATT
ATCATTAAAACTAAATTTTTATTGCTATACTGAATCTGGTTAACATGAACAAAAATCAGTGGCCAGAAGCTCCTACTGGT
TCTGATTAATGCTTATTGAGCAAACCAAAGCCATAAGTCGGGGGCAACTTACGATTTCTTAGCTTTAAAGCTATTTGAGT
TTGAAATTTGTTAACAAAAGAAAGATAAGTTTGTCAAAGATAAATTGTATAACCAGAAAGATAGTCATAGAAATTGAAAT
CCGAGTAGGTACTATCCCGAACAAGGAAGGGCTTACAACAAAATTAGAAAGAAATTGTGCAAGGGAACAAGCGAGCAAAT
GATGGCAGAAAACTGAAAGGGAAAAGCATAGAGCATGTTGAGTTCAGAGACATGTGAAAAACTTACCCTCTTGTTTCTAT
CTCTGTGCCTGTCCCTACCCCTATCTCTATCTCTTTCACTTCTCCTCCTTTCACCTTCTTCTCTTGCTCTTTGGGCTTCC
TGAAAATTCCAGCTATTTTAGCACTTGTTCCCGAAAAGACACAATATTTTAAATAACAGCATAATACATAAACGAACACT
CAAACTTGGCCTCCCTAGCAAGTAAGTACTTCAATTTTGAGAGTGCATATCTAGACACCTCAATTTGATCTCAATGGCAA
CTAACACTCCAACTCGCCCCCACCATGTATGTGGACATCCGATGTTGACGTGATACATAAATTTTGAAGGTGTCTAGATG
ATCATTTTGTAAGTTGGAGTGTTTAATTGACACAGTGGAGACGAGATGAGGTCAAGGTGTCTAGATGTGCATACTCAAAG
GTAGACTGTTTACTTGCCAGCTGAGGTCAAGTTTGAGTGTTTGTTCATGTATTACGCCTTAAATAAATGAAAACATGATA
TCAACCTCTTCCTCTTTTGCTTTTCTCACTTTCTCTGCCTCCTCAAAAGCCTCCTTTTCAGCCTGCAGATATTTATGTCA
AGAAATCTGAGTGTTAAAGCAATAAGCTAGCACCAGATACCATAGGATAAGGGATCAAGGACAGACCTCCCTATTAGCAA
AGACTTCCTCAATCACTTTCTTTGCATAATCGGGTTCATCGCATATCAGTATGTTGTCAAATAGAGAACCTGCTTTGACC
TGCAGCCAATGACAAAAGTCAAAACACAACAGTACATCACCCAGAGGCGGATTCACGACATGAAGTTCACGGGCTCCTAC
GATCTCAAATTAATATACAATAATAACTTGGTTTACATTCAAATATCTATAGATATTTAGTGGATTTCTTAACATAACAA
CTGGTTCCCATGAACCTGTTGGGTTTGCTCTAAATCCACCATTGAAATCACCCATTCTAACTTCATAGAGTGTGAAAAGA
CAACATTATACTAGTTCAGACTACTAATCTTACCTGCCAAACTTCGATTCCAACATATTTGGTAGGCCTCAGCACATAGA
GATCAGGATCATCTTCAAATTCTGAAGAGAGAAAGAGAGAGAGATCAGAATGGATTTCTAACAATATGATAGAACTTCAT
ATCATTGGCAAGCGTATTCAAATGCATCTCAATACAAATGCATACATTCATTACCTGGATTGTCGATCCAAGGGGTCTTC
CATTTACCTTTATAGTTAGGGTTCTTTACTTTCTGGGACATAAGATACACTTGCTAAGTAAATATTCCAGTTACAACTTG
AAGAATTCAAGCTCCAGAGTTAGTAATCAGAATGATTTTCGCATACCTTTCGTTTCCATGGACCCTTATATGCTGGATTA
GGAATTTTTGGTGGTCTCCAGATGCCATCCTCTTCATCATCCCAGTGATCAGGCTAAAAAAGGAAAGCAACTTTGGAAAT
TTAGCTTAAATTTTAAAACTTGCAAGTTGTAAGCTCATTGGTGCAAGCAGGCCTGTAACGTGTCTCAAATGATGACAACA
TATGAAAGGATAATGAAGCATGTGTACACTTCCCACTACGTTTCTACAAGTGCGGAAGGGGAAGTAAGGAAACCTGCTAA
GACAGTGATGACCATTGACCGACGAGTACATCACTTGTGGAATAAAGTTAATTATACAAAAAAAAAAGATTGGTTGTAGT
GATATAAGAGACAAATTATTTGACGAAACTACATGTGAATGAAAATATTCAGGACAGCAGACAAGAATAGAAAGTTCACT
GTCAAGGAATAAAAAGTTGATGATAGAACTAAAGAGAAGAGTCTTTTCAGAATAACCACATTTCAGAAGCAGTAACTTCA
AAACCTCATCCATAACACAGCTGATATTATGATAGTGTACATTAAAGCCAGCTGAACTAACCTTTTTAGCTTTTGGGTTA
GGGATCTCTCTTGGAATAGATTCATATCCCTGGAGTAAAAAGTAGTAACAAGAAAATTTCAAAAAACAACTCAAAGCCTA
AGAAACTGAAAAAACTGACCAAATGTGCAGTATGAACTACCTCTGGTTTGACCTCATTTAGATCCTCTATATATTCCCTA
TCATCCCAATCTGCAGGCTATAAGCAATGACAATTAAATAAGCCATTAATGAGCAGACAAATATCAGAAATCTTTACAGA
ATAGTTAAACAAATTGAGTTTAGAGGCATAAACAAGTTCAACATTTTCCTAAAATACCTTTTTCGCATTTACATCTTTAA
TTTTTCGAGGAGGAAAGATATCCCAGTCTGTATACATGCTTCCAGAATCCCTTTCTCGACCATCAATCCAGATGCTGTAT
GATGCATCAGGTCTAAGAATGAATGTGTAGAAATGGGTTAATTTGTCTGTTTCACATTGTAGATCCTTTTTGATTGGATA
ATTCTGGCCTTGGTAGGAAAGTATAACATGAAGTTTCTTAGTCTGTGTACCACAGATATCCGGTCCAAACATCATACTGC
AGAAACAAAGACTTTCTGTAAATTAAAGTGGAAAAAGTGCATAACATGTAAACAAACTACTATGACAACTATATACTTCA
ATCAATTTACAGTAACTACTCAGTTACAGATACTGATCATTGAAATTTGACCAGTGTTAGATGTGTATCCAAACTCACAA
CCACTTACTAATCAGGAAAATAGGAAAACTGAAATTTGATGAATGTTAGATGTGTATCTGAACTCACAAGTCACAACCCT
TTTTACTAATTAAGGTCATCGACATGCTGTCTTAGTGCACTTTCAGATAAAAGTAAAAGTTGGGGCTAAGGAGTGACATT
TTACAGAAATACGTTCAGGCAGATGATTAGTCAGTCTCATCAAAGGAACATATTTAACATCAGAAACAATGTGTGAATTC
CCCATTTTTCAGAAACCAAAAGATGGGACTGTGAGACAAAATATTGACAGCACACAAGCAGATCTTATGAAATCATGCCT
AGGCAGCTCCAAAAGTTCTCGCAGTTACGGGATATCTTAAAATGAGATGGAGGAAGTTCACATGCAAAAGGTAGTGAGGA
AAAACCTGTAAGGAGTGTCTCCCCCGAATTTCTTCTGGTTGACATATCCAGAGAGAAGCTTAATGTAACCTCCACCACAT
TCAATGTCTTGCTCAAGCTTTATAGAGTACTGTACAACCAATGTTCTATTCTTGTTACTAAATTCTGGTATCTTAGCAGA
GATGGCGAAATGTTTGGCATCACTTGACGTCTGAATACCTACAAAATCACAAATCACAATCATATGTGGTAAGTTCCCCA
TGGTCAAACAAATATGCCCCTACAAGAACAGAGAACTAAAGCTAAAAGCAAGTCAAATATTTGCACTATGTACACAATGA
ATCATCTTAGCATACACAATCCCAGTATTTACTAGTTTTTTCTCAATACATATCTTAATATAAAACTATACAAGTCATTA
TATATATTGCAATACACTAAGAAAAGTATGTAACTATGTTGTTTAAGTTGTTCTACACACATGAAGACTTCCAAAAAACT
GTTACGAGTCGAACCTTTATCATCAGGATCACCAGCCCATTTCCCAGCTGTATGCTTAAAGGAGCCTGCTTTCCCTTCAC
TCCTTTTCCAGTCAGACTTCACCCATCTGCTCTGCCAATCATCTTTTTAAATAATCCAATATGGGAAAAAACAAAACATT
AATCAGTGTATAATCGCAGTTAAACAACAACAACAACATACCCAGTGGGGTCTAAATATTGATTCTTTTCATACCATTCA
CAGAAAAAATGGAACAACAAGCTCAAAAATGAAACTATGAAGTACCACTAACTGAAGCAGAAAACTAAGCAACCAAATGA
ACAAGAAAGAAAAATTATGGGTCTAACCGGAAGTGTCTAAAAATGATTCTTTACAAAAAAAAAAAAAAAAAAAAAAAAAA
AAGGAACAACAAGCTCAAATATGAAACTATGAAGTACCACTAACAGAAGTAGAAATTAGACAACCAAATGGACAAATCCT
TTAAAGAAAAATTCTGGGGTAGTGTCTAAAAATTGAATCTTTACATACTATTCACAGAAAAAATGGAACAACAAGCTCAA
GTATGAAACTATGAAGTACCACTAACAAAAGAAGAAATTATAGAACCAAATGGACAATTCCTTTAAAGAAAAATTCTGGG
GTCTAACCAACAGTCTCTAAAAATTGATTCTTTACATACTATTCACATAAAAAATGGAACAACAAGCTCAACATTGAAGT
ACCACAAACAGAAGCAGAAATTGAACAACCAAATGAACAATTCCTTCAAAGAAAAATTCTGGGGTCTAAACAAAAGTGTG
TAAAAATTGATTCTTTACATACTACTCACAGAAAAAATGGAACAACAAGCTCAAAACTAACTATGAAATACCACTAAGAG
AAGCAGAAAAGCAACAATTAGTACCATCAAATTGTTCTTCAAAGAAGATCTCAGACAATGAAGATGTGATAATTGAAAAC
AGTAACAAAACTAGTAGAAATGATTCAAGTGAGAAGACTAGTAGTAGACTTTTTCTTTTTTCATTCTTGGAAAGAGCCAT
TTGCCCAATGTGTGAATTCTATGGTCATTGGAATAATTATAGAAAGTTGGTTTTTAGATTTAGACCTTGAAATTTCCTTT
AACTACATAATCACCCTGTTCTCTTGTTCAAACTTTATTTGAATTTTTTTTTTTATTAGTTTGTTTAAAAAATAATGCTA
TATTTTTTTTGTATTTGAAAATAATTTTTCATTTCACTTTTAATGATAAATTTTTAATAGTAACTACATAATCACCCTGT
TCTCTTGTTCAAACTTTATTTGAAATTTTTTTTTATTAGTTTGTTTAAAAAATAATGCTATATTTTTTTGTATTTGAAAA
TAATTTTTCATTTCACTTTTAATGATAAAATTTTATATTAATATAGTTATTATAATATATTTAAAATCATGAGTTTTGAA
TATTTTATACTTGTATAAGGTACTGATGGTATCTTTATTCCTTCAATTATTGATAAATTTTTATTTTCATTTGACCTACT
TCAATTAATTAAAACATGCAATTTTGATATATTTACTTGTGAATAATTACAAGAAAAACATAAATCATACTGTAATTATT
AGTTGTTCCATATCAAGTATTGTAAGTATAATACATTTTCTACTTAAAATGATTAAATACGTGCATTTCAACTAAGAAGA
ATTTAATGTGATTAATCAAATAGGAGGGGAAAATATTTTTATATTATTGTGAATTTAGAGTTACCCTTCATCTCAATTTA
TATGACATTTTTCAAATTTTAAGATTCAAATAAGTCTTATTTTTACCGTAATTTTGTACATATCTTTGAATTGTGAATTA
TTATGATTGATAATACTTTTAGCATGATTTTCAAATAATCAATTTTATTTCAAAAAAACATAAAAGTTGCATGCCCAAAC
TCACTATCTGAATTAAACTGTTTGATCTGAAACATCAAATTATACCATATAAACTAAGACGAAGAGAGTGGAGTAAAAAT
TTTAAATATCCTTTTTTTCTTTTAATTATTATGTCTCAAATTAAACTATGTCAAACAAATAAAATAAGAATGAATATTTT
TATCTATTTCTTTTTTCTAAAGTATTATCCAATCAAAGAAGGACACGTCGTTATGACCAACGAGTGTTGCTTCTAGTACA
TTCTATTAGGTCCTAAAGTCCACTTATTGGGAACTTTTAGATTTATTTAAAAATAACTAAATGATTATAGATCAAATCAC
ATGACATCCATACTTAGTGGGCGTTTGGCCATGTAATTTGGTATCGTGAGATGGAATCAACATTTAAACATGCGATTTTA
CGTTGATTTCATCTCATGATTCCAAATCATGAGATGTGATTCCATATTCTCCAAAAATCATGATATGGAATTATATGGTA
ATTCCATATCATGATTTGAGATATTTTAATACAAAAATTGATCTATAAGTTTATATTTTGTTAAAACAACCCCACATTTA
TATCTACTAATTAACCCCATTTATTTCATATGTAAATAAAATTTATAATCACATCATTACTTTTTAAAATTTATTATTCT
CACCGACATAAAATTTATTATTCTCACCAACATATAGTCACTTTAACCCACACCAACCGATTGTTAAAGTAATGAAATAT
TTATGGTCTATGAGTATGAAAATATAGTTGCGGATGATATTGACCATCAAATGGCTCAAAGTAACAATGTTGGTTCGTCT
TCTCGGTCACATGATCGAGAAATGCAAGTTCAACGTGAGGAAATTGTCCGTACTATGTGGGAGGATTATATTAAAGACTA
GTACACTACAATTTATGTTCAATTTTTTTTATTAAAGTAAAGTTAGATGAAACAATTACTTAAGTGGAAAACAAATAGCT
TTGTAATAATTTATTATGCGATTTTGTAAATTTTTGTTTATTTGATAAGATTGAATAAACAATTGGGGCTATTTTAATAG
TTTTACAACTTATGAGATTTTTATGTTTATGAGAAAATATACAACACAAAAATTTCATATCGCATGTCCAAACAAAACTT
CAATCTCATATCATGATACCATATCATGATATCATATCGCATGGCCAAACGGGCCCTTAAATTGCAAATAAGTGTATTAA
AATTGCAACAAGTAACAATGAATTTGCTACCTCAATCTCAGATTAGTTAATATTAATTATATGAATAAATTTTATTACAA
ATATAAAATTAGTAATATTAATAAAGTTTATCTAAATATTATGATTTGCTTGAAATGTATGTAACAAAAAAAATTCAATC
TAATATATCATTGAAAATTGCAATTTTCAGAAAAATAAATTCACTTTTGCAAATCGCGGAAGAAATGAAAAGAAAAAAAA
GGGTGTAACAATATTTTTCTCATAAGAAACTGATAATACACTTTGTGTTAGGGTTGCTTATTGAATGGAAATAACTATAT
ATAATGGTTTAATTATTGGGTATCAAATTTTAAATATATTAATCTATAGCCGATTAATATGATACGATTGGTTCGGTATC
AAATTAGTAATTAAAATATATTGATCTCCTATCAAACAAAATAATTTTTCCAGGCCTACTTAAGCTAATAATTCTATAAC
TTTAAATCACATTGAGAAAATATACAAAATTTTAAATTTTGAAAATGCATACACATAAGCATTTATTTAACGAAGATACT
TACATTAAAAATGTAACTACGATAATCTTAATGGATTAGCGATTTATCAATAAGAAAATTAATAAACCGTTAACTATAAA
ATTGTAATTCGTTCACCAACCATTAATACTACAATCCAATATCGATAAGCTAATAAGTCAATTTCATGGCTGACTTCCCT
ATATCGTAATAGGTTAAACACTTTCCTTGAATTAACATAGATAAATTAGAAATATAGAAAAATAATAGAAATCGAAATTA
GTTATAAAAATATTCCTAATTTATAAAATAAAAAATTCCAAAAATAAAAATGTATCCGTTTGAGTATTTTTTTTTACCTG
TAAATCGCATTTGACCAATGCGATTTATGTGTTAAGAGCATAATACTCCTATTGCCTTCTTGTGCCATCATTCACATCTC
CCTCATCTCTTCTCTCTTTCAATGTCAACAAAGAATGCATTATTAAAGTATTTTAAAATTAAATTTGATTTATAACTTTA
TTAATTTGAATATGAATTATAAATCATTTTTATTGAATACAATTCGTAAATTGCATTAGAGATGCTTTATTTTTGTAATA
CCATTTATAAATCACATTTATTTGGATTAATTCAAAGCCTGAAAATATCTTTTAAAAGGTTAATTCAACACCTCATATCT
ATGTCGACTGTCGTAACATGATCAAACATTTATAGCTCACAATTGTTGAATACAATTCGTAAATCGTGTTTAAAATAATT
TATATTTATAACACTTATAAATCACATTTATTTGGATCAATTCAAAGATCAATAGGTTAATTCAGCACCTCGTATCTATG
TCTTGACATGATCAAACACTTTCCTCGAATCAACGTCTCAATAAATGAGAAAGATATATTATATATAGAGAGATCCAAAC
TAATTATAAAAATATCCATAATTTATAAATGAGAAATTTTCCAAAAAAGATTTTATTCAATTATTTACCTTTTATTTAGC
CATCTTCAAGACAACTTCTTTATACCCTCTTTTCACTTCTATCTTTCAATGGCGGCCAAGAACGCATTGTTGAAGTACCT
TAGAGTTGAATCTCGTCTTCCACAACAACTACAATTGCAAAATCATAGGTTTATTGGAACCCCATTTGCTCATTTGCTCA
AACGTCACTTCTCAGAGGAAGTTAGGGGGTCATTTCTTGATAAGTCTGAAGTGACAGATCGTGTCATTGATTGTGTCAAG
AACTTCCCAAAACTCGACCCATCAAAGGTTTTTTTTTCAATATTTTAAATTAGATTATTGTTATTTGGTTTGTAGTGAAG
CAAAAAATTATTTGCGAATTAGAATGAAATGAGCTGGGATAGAATAGATTGGTTTTGTGTTTATGGTGTATTGATTGATT
TTAGTTGTTACAAGGTCAAGGATTTGAAAAGATATTTGCTTGTTGTTTGGGTGTTTGGTTAATTTTTGTTTTAAGCTTTC
TATTGGGAGTTTGCTACATTGGATTGGAAAGATATGAGCTGGTTGTTGCCTTTTTTTTTTTTTTTTGGTTTTCCATTCGT
GGGATTACACTGGGTATGTTGTTGATGTTGGCCTTTTTTTTTGGTTTGATCAGTTTTGTGCATGGGGAAGTTCTTGTTTT
AGACTTTCTATTGCGAGTTTGCTACATTGGATTGGAAAGACATGAGCTTGTTGTTGGTTTTGTTGGTTCAATCAGTTTTG
GGCATGGGGGAATGCTTGATTTAGATGTTTTTTTGTGAGTTTGCTATGTTAGACTAGAAAGATATGAGTTTTTTTTTTGT
TGGTTAAATCCGTTTTCTGCATGTGAGAAGGAGGCTTGTTTTAGACTTTCTGTTGTGAGTTTGCTATGTTGGACTAGAAA
GATGTGAGCTTGTTGTTTGTTTATTTTGGTTAAATCAGTATTAGGCATGGGGGAAGGCTTATTTTAAACTTTCTATTGTG
AGTTTGCTACATTGGATTAGAAAGATATGAGCTTGTTGTTGGTTTTTTTGGTTAAATCAGTTTTAGGCATGTTGGAAGGC
TTGTTTTACATCTGGTGAGAGTTTGCTCCATTCATCTTTGGATGCTTATGTATTGTCTATTTATGTGCTTGCTAGTTCTT
TTGATTTGTGGCGAGCTGATGTTTGCTTTTGAGCTAGAAATGAATACACACTGTACATTTTCTTTTTTGGCTAATATTTT
TACCTATAGACTCTACACATGTGAGCTTCACATAGTCTGCATGCACATAAAGGAGAGTTGGGGATGTGTGGATGGCCAGC
GGAATGATAGTGCGAGTTACGATTCATACGTGCCCCTACCTAAGCTCACGATGAAATGAGTCTAGATAGAGCATAATGGA
TTTAGAGGCTTCATATAGCCAATGCAACTATTTAGTATTGCCGTGGATTTGATTGTTTGATTATTTAACCTTTTAGATAG
AAGTCGCCTGACTACAGGTTTGTTTGGAAGCAGTGAAAGTAGGAACAGTAACTCAATTTATGAAGAGAAAAGGAAAAAAT
GGAAGTAAATCAAAGTAATAATAAAGATAAGCAAGTTTAGAGTCAAATGTGGATGACATGTTTGAGAAGTCAAAAACTCC
TTACAGTTACCAATTTTTTTTAAGAAAAGAGTCAAAAACTCCTTATGATTCCTCCCTTTCAGCTTGCCTGCTGTCTGCAA
TTTGAATATGCAATATAAGCATGAACCTTATGGTTTAATGATGCATCTTTCTTTATCCCATATTCTATGCCTAAATTCCC
AAATTTATCAGAGTCGAAGCAATGCCTGTTCCTCCATCCCATATTTTTTCATTCTGCTGGTAGAGAGGATTGCTTCGAAT
TACTTAATAGTTACAAGATGGAGACTCCTGGTAAATACCTGGAATGCTAGGGTGTCTACCTTTGCCAGATTTTTTCTATC
TGAGATGCCACAAGGATGTCTTGTTTGTGCTGAATTTATTTGAAAATATTCTGACCTTATTGTATATAAACAGCTTCTTA
TTAAGTTCTCTTGCAAATTGGCAAAAGTGCCCTATGTGAGTTAACCAGAGCTTGTAGTGCCAATAGAACAAAGATTTTAT
AATGAATTTGCTGACCTTTATCAAGGAACTCTCTGTGTGTGCAAGGAACTTGGTTGATTAAGTTTTTTTGTTTTTGTTTT
TGGGAATTAGCATTTAGAAGCACTACTAAGGTTGTGTTGAAACCCACATGTCCGATGGTTGATTCAGTATCTAAAGGATA
GATCTTGATATTACATTCTGTTGTTTGATTTACTCCTCATGGTTATTTAAGTGATATAGCTTACTTTGTTCATTTATGCT
ACTATAACCCAGCCATATCATGTTATACTTTTTATTTCTAGTTAGTCTTGGATGTGGCTTTGTTTTCAGATTTTTAGGTT
GTTTACATTCTCTTTAGTCTTTACTATTACCACTAAGGCATGTTCTTTTTGTATTTACGCCTGCAGGTTACTCCAAATGC
CCACTTCCAGAATGATCTTGGTTTAGATAGTTTAGACACTGTGGAAATTGTTATGGCCCTTGAAGAAGAGTTTGCGTTCG
AGATTCCTGACAATGAAGCTGATAAGATTAGCTCCATTGATCTAGCTGTTGCTTTCATTGCATCTCACCCCCAGGCTAAA
TAAAGGAACAGGCTAGCCTTAAATTTGCTCTTCGTTTAGACTGTGTTGGCCTGTGGTTAATTGTACGACTTCTGGTCAGC
TCGTTTAAGTTTTGGATAATTCATAACAATGACAATCACTTCCATTATCTAGTGAGCTTATTCGCTTAAGAACTTCATGT
TTTGAAATAAATGAGCTGCAGTATACCATTTATTTGAATTAAATTTCTGGAAATGGATAAAATGTTCTTTATATCTCATT
ATGTGATTGTAGTTGATGTGTCAATAGTCCACACATTGCTCAATGGTGAAATCAATTGCTGTAATTTACAAGTGGAGGAA
TCAACAAGTCATTTTATGGAAGTCTTGGAAAGGACCAGTTAACTATATTTATCTAACAATGTTTCCTGTTGATTTTCCTA
GTCAACAAGACATGAGATGATAAAATTGGCTTCTTTTGGCCATCTGGCCCATGGTTCGAAATTTGTTGAATGAAAACAGG
ATTTGAATCTGTGACATGTGCTTAACCCACACTTCATAAGTTAAGCGCACCCAAAGACTTGTGTGGTTTAGTGAAATCCA
TTAAAAGCAAATAAAAGTAGATAAAACATAGATGATTATACGTAGTCATATATAAACTCTGAAATTCATGTTTCTTGAGT
AACCCCAGAATGGAGAGATTTTAAAACAATCAGTCGCCTACTTATTGTTTTCATGCTAGGACATGAACAAATACCAGCTT
TGGTGAAACAAAAACAGAAAAAAGGTTCAAAAAAGTAACAAATCATGGAGCAATCCTTTGTGGGTCGCGAGGGAAAAGTG
ATGTCTTGCGAATGTTATTGAGGGCACAGAAAAGCATCACCACACGCTCCAATCCGACTCCAAATCCACCATGGGGAGGT
GCACCATACCTTCACAACAGGCAAAACACAAAATCAGATGCAGATATTAGCAGAAATGGATGCAAGATTTTGAACTTGAT
AGGTCCAACCTTAGATATTCTAACACTAACTTTCAATATATTTAGTGATATTTTACATTAATAAACTGACGATCCTCTAT
ACATAAGTTGCCATTGCAAACATATCTACAGCAAATGCATGATGATCTGAGCAGGCATAATTGGCAAGACATGAGAATAA
GTAGCCAAAAACTTAGCTTGAATTCATTGATGACATCAATCTCACAGACTTACGAAGTCCAAGAATCTCACAGTGGTTTC
TAAGCTTAGGTTTACCTAAATTCTGAAATATAAACTTGATTCCTCACAGATTCCATAAGCACTGAAGTATGGAACACATG
GAAGATGCAACAGAAAATGGCTGAATTCACACCCTACAAAGAAAAAGTTGCATGCCCACGACATACTTCTCACTTCCCTT
TCCAAAATGGCTCTATGGCCTTGATCCTATAGACTTATTGGCTGTTCCTTCCAAAAATAAAACCTTCACCCAGCGCTGAT
TAAACTTTATGTTCAAGCAAAGAAAATAATGGAACATTGAATTTAGTATTAACGACCTACAGGCTAAATAAAGCCACACA
ACATTCAATTATAAAAGTCTACTTCGTTTTAAAAAAAAAACGATCCTAGATGATTGAGAAGAGAGTTTTAACTTTTATGC
ACTGATAGAACAAATAATTTTCATACTATATGCTCACTTAAAAACCAATTAGAGGTACTTTATATGGTTATCGTTGTTGG
CACTCACAAAAGATTATCAGTTGATTAAATATTGACTGAAGCTTTTCAAATATAGAAGACAAATTGAATCACAAAGAGAA
ATACCGGAAAGAGTCGATGTATGTTGATATTGTCTTCACATCAATTCCACACTCTCCGGCACGTTTTTCCAAGAATTCAG
GAACATGGACACGCTGAGCTCCTGAGATAATTTCCTCCCCTACCAAAAAGGCAATCAAAAGAAGTAATTATGTCACCTTT
TCAATTGAAAAAAGGGAATAAACATTATTTCCAAGCACACAAAATATGTTTCACTGCATCAGAACTGGCTGTCACTTTCT
CCTTTAAATTTCTAGAACCAGAAAGCTAATACAAATTGAGGTACTGCAAACATGCAACCTAATGGATCCACTGAAAGAAA
GCCTCACAAAAGAGAGGGGAAAATGTCAGCAAACATGTTATTTTTTCCTTAAAGAAAAAAAACATAATTCCATAACAAAA
GCGGAAAGGTTCGCGAGGAATGGGAGTGTTCCACCTAATGCAATAGGTCAAGAAAAACACATTCCAGCAACCAAGAGGGT
ATATATGACATAACTCAAGTCAGCACATTCCCGTTTCTCAAGATAAAAAAGCATGTCCTAGCCAACAAATTGGACGAACA
CGTTCAGAACTAAAACATTCCAACCTAGAGCTACATGTCAAGAAAAGCTGAATTTTGAGCACAACAATGGACACTAAAGA
AAAATTGAATTTTATTAGAGCAGTTCCTTTTTTTAAGAAATGAAAAAAAGTACTACCTAAACGCACCATACTTCACTTAA
AATATTAAACATCCATCTGCTCACAATACATATTTGGCATTAGGAACATTTGAATGAAATCACATCTTACCCATCAAAAG
AGAATAAAATAATTTTCTCACAATATTAAGAAACTCATAACTTCAATACCTCTGATAAAGACATCAAAAGAATTGCTGTA
AGATGGATTGTCATGACAAGGCATGGTATAGAATGGACGAACAGCCTGTGGGTACTTGTGAAGTATATAGAATTCAGTTC
CATACCTGAAGAAAAAAGAATAACAGAAAATTAACACACAACCATCATTCATATTAGGAAAGCAAGAAAGAAAAGGTGAA
TTGGAAGAAGAGAGTTTTTGTGGTTGGGTGGAGGAGTTATTAAATACTTGTCCGCAACAAGCTGCCCAAGCTTTCTTTCT
GATTCTGTATTTAGGTCCCCAAGAGGATCAACTTCAACACCAGCTTCCTGTGAAGCAGAAGAGCATGAAAAGGTTAGACT
CACAATAGGGACGACAATGGGAAGGGAAACAGCAAGTTTCTTCCCCAAGAGACTGACATCCAGGGCATGGGGGTGAAACA
GGGAACAGAAGGGAGAGCCCAGCAGTTTCCCCCATAACCTATCACTTTGGCTATGTGCAATTACGACCATTTTTTTGGAT
GACCAAGAAATCCATTTGGGGCCAACCTTTAGGACCAAATGTCCTTCAGAACTCGGGAATAGTGGGCATCACAAATCTAC
CCTACTCTACTTAAATATCAAACTTAGTTAGCATGATGCACGGCTCGCACCTGTGACCTAAGTCACAACTCACAAGACCC
TCAACCTTTGCCACTTGAATTAAGCCCTGGGGGCGCAATTACAATTTTTTGACAAAACTGATGCAATTGCCTGCAAAATT
ATTAGTTGGGACTCAATTGGCAAGGAAACTCACGATGTGCACGCAGATGAATAGAACTTAATTATCAGTTTAGAACTTCT
GTGTGCAACCATAGCCCATTGTCAAATTGTTTACTACTTCATGTTCCCTAATCCCTAAATTTATGCTACTTTTGCACTCG
AGATGGTTCGGTTTCTTCAGCACGAGAGAAGCTGATAATAACAGAATGCTTGCCTGTGAAGCTTAGCATGACAACTTAAT
GATTTCTTCAGGAAACAGCAAATTTCTACAACAATCATTTACCTTTAGCATTTGAATCCCCTCTGCAAATGTAAGTCGTA
AGGTCTTTCGCAAATACTGCATTGTCAATCAAACAAATAGTTACTACCTCTGCAGAAAAATACAAGTTGCTATTTAAGAA
ACTCTCTCGTGGGTATATAAGTCATTGCCACAAGCAATAAGGTTTCCCTATTTCCAAGAATAAGCATATGAATGTATAAA
AGAGCAAGTCAATCTGTGGAGGTTAAGCAATCATAGGTTGCATACTGATCACTGAAGTTGAGCCTAGTTACCTTCAGAGG
TTCAAAAGGGTATTGCCTTCCAATGGCTTCAAGTTCCTTTTTGCATTTCTCATTCAAGCTATCAAACATGGCCACAAATA
AGCGGTCAACAACATCCATGACCTGCAAAAGTAAACTTCATATTGTAATATCCAAATAAAAGCACACTTCATATTGTACT
TGCAGAAGCAGTTTTCTAAGAGGCTCTAGCATGCCATACCTCTGAATAATGTTCCTTGATCTCCATTTCAACATCAAGAC
CTGTAAACTCACACAGATGTCTATGTGTAAAAGAATCTTCTGCCCTAAAGACGGGGCCTACTTCAAATACACGGCCAAAA
TCACCACATATTGCCATTTGTTTGTGAAGTTGAGGTGACTGCGCCAGACATGCAGGTTGACCTTTATAATCTAATCTGAA
AACAGCTGAACCTCCTTCACTAGACCCTCCAATCAATTTTGGAGTGTGGATTCCTACAAATCCTTCAGAGAGCAAAAACT
GCCTGAATATCTGCATTTACCCGTAGAAAATTAGCTCATCATTTATAGTTTGCAAGTACTCAATAGAAATGTAGGGAACA
ATCTCGCAATTTCCTTCTTTTTGTTAACAAGTTTTCTTCTAGTATCACCAGAAAGTGACTGGAACCACAATCTGAATCAC
TTCTACATTAAAAATATAACAAGAATAAGAATATATTGTGAAAATGTGCAAGCAAGGCTAATATGCACCAAGGTACCATG
TCTAGAAACAGTGATACTAATTCCATTGTACGGATGGATAGAGTCATAGAGATTGGTAAAAGATTACCATATATCTTTGT
GGCTACATCTCAAGAAAAAATGAAGCTACCAGTTCTGATCTCAAGAAAAAATGAAGCTACCAGTTTTGAATCTTAAATCC
TCATGAAATGACAATTCATAACAAGCATAATGCAGGTGTGTAAAGAAGATGAAAATTTAAGCAAACACAAAATGAAGTAA
TTCAAATAAATGCAGTTGGATACACTTGGGTGTTAGTTAACATTAAACTTAAAAAAGACTTGTTAATAATAACGTCACTA
TAAATTTTGTTTTTGTATAAATGAGAAGTTTATTCAATATTTTATAGCACCGAGTAGGTGTTGTAATGGCATACAAGTTA
CATTCTCAGGGATTACAATAAGTACCAGAAATTCCCCAAAGAGTTCACTGTATCTTGTTTATAACAAATTATATAGGTCC
CTGTATTTCAGGCAATGCAGTACCTTATTCCAAATTCTCACTCACACAACTGATTTCTCCCAGTCAAATACACTAAATTA
TACACAAAGGCACCTCTCTCCAGTCTCCACTCTATTCTAATTAAATGTCTTCTGTCCTCAACAGTCTTCTCTCTTCTCCA
AACAGAATATAAAACATATTTTGCATTAGACATTTTCAAACAGTAAATAGGTGAAATGGAAATATCGGGTAGTATAACGA
ACATTTTCAACTTGACATTGAATGCGGAAGATTCCTTGATTTGCAGGTGTGCGCATGTCTAGTATCCTGAAGTTTAAGCG
AGTATCCTGATTTACACGAACAAGCTGCTCTCCTTTCTGCACTTCATAGAAAGATGTCAGTAGACGATCAAAAGGATAGA
AAGAACATAGACTGCATTAGTCCAGTTATTGAAATTTAATGGAATCTCAATTTTTGAAAAGGTAACTGCGAAATGCTGAT
GACTTCCCTTGAAATATATTGTCAACCAATTCCAATGTTAAAATTGCATTAAAGCAATGAATCAATTCGAGAAGAGAAAA
GAATATACCTCTAAAGCTTGTTCTATCTCCACCTCGCTTCTAGCAGCATCCTCAATATTAATCGGTAGAGTGGGCACAGC
CCTGTTGACACCATAAAGTTTGCTTATTTGAACTTCCACCTGAAGCAAATAAAAAAGACTAATAAGTACTTAGGAACTAC
CAAAAACAACAAAATAATCAGCATATACAAGAATTCAAAGATTCTTCTGCACCATTTAGATCAGGTTTATCATATAATAA
GGCAACTCCACTATTAATCTTCTCTTGTTTATTCTCATTTGCCATGAATCATTATTTTGTTTAAAGAGGTACTTGTCAGA
CTAAAATGTAGAAAAGCTCTGGTGATATGAACCCTAAAGTTGTCTTAAATGACAAATTATTGGCACGATTCATATAGCCA
AACTCAACTTATTTGGGATTTTGGCATAGTTGTTACTGTTTGGAATTAGTGGGTCCAAATGGAGCAAATGGATATTAAGG
AGTCATATACATTAGCTAATCTAGCCTTTAACCTACGGGTTCACGTGAACCCAACAACATTTGCATTAAAAAATTCACTA
AATATATATAAATATTTTGCCTGTGAACTTAGTTATGTATTACTCCTGATCCACTGTCTTAGCTAGACTTTGGTCATACA
TTTTGAAAAGTTCTCTTCAAATATCTATTTGGCATGAAATTCGAAATCTGAACTTTAAATATTTTCAAGTTCCCAAAAAC
TGGATCAAACAAATTTTGGTTTTTGGGACTTCTACACACAAAACTTCCAAGTAAAATGCATGTCCAAACACAACTTCATG
TTCCCAAAAACTCAAATTTTCAAGTTTTTACTTTCAACTTCAAAATCATGGCCAAACGGGAGTTTGAAAGATAATTTTGG
GGAGCATTGAAATGAAACAGGTCCAGTGGAATGGAAAATTGAGGACTCAACCTAAAACAATCTTTTTTAATGATTCATAT
AAGTGACACCAACTTAGTTTCTTTGAGAATTGGCCTAAAATTATATGACTCAAGTGTATCAAGAAGAACTATAAAAGCAT
AAAGCAATAACCTTTTTTGAAATAAATCTACCTGTTGTTGAGTGGCACCAGTAATTGGCTTCTCTGGTATTGTAACAACA
CCTTCAACATCAACAATGGACTCTTTGCTCAAACTAGTAGCATATTTCACCATTTGTGAACTAACCAATTCAGGCTTCAC
AGTCAATACACACTGCACCGTAAATCCTCGTTCCCTCACAACCACAAAAGCTATCTTTTTCCCGACGGGACGAATCGTCT
GTACTCTCCCCCGAATCAAGACAACCTGGTCCTTCATTTCTGGCGTGACGGACCCAACTTCAGTCCACTTGCGACCCGTC
ACAGCCTTAGATTGCAGATCGTTCAGCTCTACGTCACCGTAGTTTCCGGAAAGTGGATCAGATTCTTCAATGGAGACGGT
GGAGACAGCAGTGGCGGCGGCGGCGGCGGCGGCGGCTGCCTCTTGACGGCGGCGCTGGCGCTCAAGCTTGGCGGCTTCTT
TTTTGGAGATTTTGTTGCTTCCTTCTTCTTGTGGTTCCATTGGAGATGGATTTTGGGGTTTTTCCGATTCCATTTTTTTT
TTAGAAGAATTTAGGGTTTTAGCTGACAAGAGAAGAAGAAGAAAAAGTAAAAACTGTTCTAATGGATGACAGTTATATAC
ATAACTGAATAAGCTACTTGCAAATAGTCCACTTGCGATATGACACGTGTTCATTGAATAATTTATATAAGAAAATTCTT
TAAAAAACTACTCTCGATCCCAAAATATTTGTCACTCTTCATTTTTCGAGAGATTCAAAAGCAATAAGTATAGTTCCACA
AATGGTATTTGAAGAATATAAGGTGTTACGCGAACTAAGCCTTATCTTTATGTGGGGTAGAGAACGACTTAATTTTTGAA
TTATCTACTTATTGATTTAATCTAATTCAATTTAATTTCATATATTAATTAAATTAATTTTTTTCTTAAAAATAATAATA
AGGTTTTTTAAGAGGGAAAGAGTAGCATGAAGCACAAATGTAGTCTGGTTTTTCAATTGTACATAAGAAGAGAACGAACT
TCGTATATCTCTTTTCAATTCATTCAATCTAGAAATAAGATTAGACATTATTTTGATCCGTCTTCATTTTGTGAAACTAT
TCATCAAGCAAAGCAGTTGATAAGTCATCAACAAATGTGTGTGAGAATAATGAAATGGTGAACATCACTCGTATTTAACT
CTCCCATGTGACAAATGATGTGAGAAGTTACGGTGAAGAAATAAAGAGATCCTTCTATATCGAAATCTCATTTGAAAAGA
AGAACCAAAACAGAATGGTTTCACTTTTGATACTAATTATTATTCCAATACAATCAATCAAACAACCCCTTCATAATAGC
CTTGACATATTGGCCTCAAAACTCCAAATGACAGCAAATAAGCATATTCTACTAAAACAATCAAGATAGTGTAAAAGAAA
AAAGTGTGACATATAAATGTGTAAAATAAAATTCAGGTAAATTAACTACATGTTGTAAGCTACAAAATCAGGTGAAAAAA
ACAAACAATTGAAAATAGCTCATCTTAGGACAACCTTTAACTTGTTTTCCACCTGTTCTCTCACTTTCCACTGCATTCAA
ATACACAAAAAGACATTTAGTAATGGTAGGAGAAAGATGGTAGAGATTCATTTGAAAGAGGGGTTACCTGCAAATCGTTT
ATTTCCTCGTCTGTAAGTGAACGTTCCATGGACCGATAAGCTATCCGATAGCAATGACTTGTCATTCCTTTCTTATTGGT
GAAGTTGTCGATCAGTTTCACCTGACAGTAGTAGAAACGGAAGCAACAGTCACTAGACGAACTCATGTTACAAACACAAG
TCACTACACGAAGTACATGATGACTGAGAAATCAGTCTAGAGCCAACCCATTGGGTCAGAGGATGAGTGAGTATGCCTCT
CTACCCTTCTCCACTTATATACCAAAGTTAGTTACCACACAAACTCGTGTTACAAACACGACCCAATAAACCTACTGTAA
AATTGGCCAAACCTGTAGTGGTTGGCTTCACTAGGAAAACCGTCACTCAGCTCTAACCCCAGGGTATGACATGGAAATCA
CTAAAGCTTAAGATAAAGTACAAGATTCGGAATAGCTTACTTTGGAGAAATGAACTAATGATATCAATGAATAGGCCCAT
AAAACTGGTCGAGTAAGAGGAAACATTTCAAATAACCGAGAAAACTAGCAGAATAATCTGGAATAGACACTCAAGAATTC
AAATATTGGGGTATATCCATGGACCATTAAACGAGAGAAGTTCAAAGCCAAAACCAGATCCTTTATCTCTTGATTTTTTT
TTGTAATAACTGTAGTGTCGGGGCCAGCAAGATCATAAACACTAAAAGATCATACCCCAGCAATGGAGCTCATGTAAGCA
GAATGTTTAATGACCATTGCACAAATGTGAAGACCATCACCATTTCTATGGAGGAATGGAGCTCATGTAAGCAGAATGTT
TAATGACCATTGCACAAGTGTGAATGTCCCTCAATAAAATCCTAACAGTAGACGTGCCCCAACAAAATAGATTAAATGTT
AACTTTTCTTTTAAAAAACATTAGTGTCCAAACCAGCTTGAGGTGCATCTCATCTATTCTACCAAAAACTAGTAACACAA
CACATTAATGAAGGGACCCTCATATCTATTAGTTGAATTTGGCAGTAACTAGAACCATCACGTGGACATACCTCCTCGGC
AAGGTCTCCAGCAATTCCTCTAACAACTTCACAGAGATTGTTCTCGGTAAATGAATCACTGATCCAGAAACTCATATCTT
TATAACAAGGTGGATACTGCAAAATTAAGGAGCTTAAGTCTTTCAAACAAGATCATAAACACTAAAAGATCCACAAACAT
GATTATGCAGTCAAAGACTCAAATGGACCCCTTGAGTGCATTCTTCAAACAAAATGTTATGCACTTAATGAAAAATGAAA
TCTTCAAATATAAGAGTTGGATTCTTCAAATGCTTGAAAACCACATAAGATAAACATTAGTAAACAAGTCCTACCTTGGA
AAATGGCTTAAACTTCAACCCGAGCCGGCCGCTAGAAAACTACATCATGATCAAGAAAATGTTACCGAAAGCTAGCAAAA
TCTGAACTGGTGATAAAAAGGAGAGAGAGAGGTGGAAAGAAGTAGCTGAAAATTCAGAACAAGGTGAAAAATGAAAACAG
GACAGATGAAGAAATTACTTGAGAAGTGAACCGCTCATCAGTTGACCAGAACAGTCGAATATCTGGAATATCAAATAAAA
CCATAGCCAAGCGCTCCAATCCAAGCCCAAATGCCCAAGCAACATTGTCTGTTTTACCGCTTCTTTTCAATATTTCTTGT
TCTGTCACTCCACAACCCAAAACTTCCATCCATTGATCCTGTAAAGGACTTAACACTGAGTAGAACATAATATATGGTAT
AGTTATTATTATATGGTATATCAAATAAAACCATAGCCAAGCACTCCAATCCAAGAAATGATGATTACTGCTTTTGTTAT
TATATTATCTTCTTCCTGAATGTTTGGCTATTGTTTCCTATAGTCCTTGCCGGCACACATCTTTAATCTTCCTACTTTAT
ATTTCCAACGAAGAAATCCACTTATTGACTGAATTCAAAGTAACGAAAGCTAGCTCACATAATTAGAAGTTGGCATATGA
TGTGAGCGTCTAATGCATGCTTGACACTCTTGAGCCACAGTAAAAGAAATTGTTTAAGTAGGTGATACAATCTTACTCTT
CTACACATTTGATAGTATCTTATTGAACAATCTGATGAAACCACAAAACTAACTCGCATAATACTCTGGACTTTAACATC
TGGAGAGGAGGAAATAGAAGAAACAAAAGCATGTATAAGTCTGTCATAAACTAATGCAAAGTATACCTGAAAATATATCT
CCAGTTCAAATGATGGATTAGTAAAGGGGAAATAAGTGTCAACCCAGCGCATTTCCACCCCACCTGAAGAATTAGAAAGA
TTAGGCTGGAGATTCATAAATCTTTCTCACGAAAAAGTAAATTTTGTAGTAGAAAGATGGCTTCTGAAGAAGAGAACAAG
TTAAAAGATCTATACACGATGGAAAAGCAGCAGCATTGGACCCCTCCTGAGTCCATTGATCTACCGGAATTTAAGGGGAG
CCATCAACTACATTATACTATCAGATAAGAACTTCGATAGGCACTTTTAACCTCTTAAAGTAACTTCGACCTATTTTTTT
TTGAGATAAGGGTAACTTAAAAGTAACTTCGACCTATTATTTAGCAGTCTGCACTCTGCTCCAGCCTTCTATTACTATCT
GCCCTAAAATCAAGTTCTAATTGAGACACCTATTCTTTAAAGAAAATTGAAAGAAGCAAGAAAGATTTATACAATGTACA
ACAATCACCGCACCAAACTTCTAAGACGATATGAACATAATTACAAACTGGCCTCTAGGACCAACTCCTAATGATGTAAG
GAAGTCATAGAGTAAGAGATTGGTTGCGATATAGATATGAAAATGGTAAATCATAGTCAAATCACCAAGACTCGTTATTG
GTTTGCAATCCCATTAATTATATGGTAAATTATTGGCATCATATTGACTCATTTAGATGAGACAGATTTATACCAAATAG
ATGTCGTGCCAAACCCTCAAGACATTTCTTCAGATCTTCCGCAGCATGTGACGTTGCATCAGTACCTGAACCCTCCCAAT
CATTTGGAGCAAAGACCCGTACACCCTCCATCTACATAGTATGGAAGAAAACCATTAAAGGATAAATCCACACAATAATC
TGCAATGTGAAGAGAAAAATATGTTTGCAGGTAGAGAACCTGATGGAATACAGGATAGTGAGTTGAGTCGATGGAATCTC
TACGGTACACATCTCCAGTAACAAGAAAATGGGTGTGTCCATTCCTCAGTAGCTCAGCTTGATGCGCACTTGTGTGGCAC
CTTAGGACAGTTTGAGAATCCACATAATATGTGTCATTGTAACTCCTGCTAACGTGATCAGCAGGTACCAAGACTTCATC
AAAGTTCTGCAGGTAGGAACCCACAAGTCGCAGTAAGAAGAAAGCAACCGAAGTTAATTAAAACTCTTACCAGGATACGT
GAACAAAAGGGAAAACACATCCCAAGTGCAGTTTATGACTATCCCATCAACAAATGAGTTCTGTTTCAAAAAGCTTTTCC
TATCCTTAATCCACTGATAAATTTATTTCCAGTTTGATACCATCATTGAGCTATTCTTCCTATTCCACATAGAACATGTA
ATAACACGATTAAGAAATGTAAATCAAGCAACTGAAAGAAGTAGACATACTGAATAGTATTTCAATCTATCATTGAGAAA
CTTGATGATTCTAACGGTTTCTTCAATATAACTCTGTATATGTTAGTGGTTGAATGGTTGACATCCCTGACTCATAATTG
ATGGGGAATAGTATTGTTGACCTTAGAGCTAATAGAATTAGGTTTTCGGGAGTAGAAGAGTATAATTCATTACTCAACAG
AATAGGAGGAACCCCATGAAAAGGCCAAAATGAATGGTTTGTTAGGACCCTAACTTCACTGCAAATTAAACAGATGTTAA
TGCCAGCTATATGAAATTATGAATAAAGAAAATGCTTGATCAATGGGGAAAGGAACATAATTCTAGCACAGAAAGCAAAT
ATAATTACAAAAAAACAAAATCATGAAGAGTGCAAAAAAAGATTCCTTAACCTTCTTGGACCAACCTGTCTAACAGAAAC
TATTGGGCACAAATCATCAAACTTGTCAAACTTATCTGGATAGTTTGTGTCAAAATAATCATAGATCGCATTCTTAAGGA
TACCAAGTGGATGTTGGTTCCTCCTATGAAGCTGCATTCCAAGCTTTGCAAATATTGTATCTGGAATATTGTTTGTGGGG
TCATCCCTTACTATTTCTGTATATGCAATCATCAGGTTAGTACCAATTACCAGATGATAGAACAAAATTCTCTCTGTTAA
AAGCTCCACCAAGGCAATACAGATGTCAAATTAAAAATAAATGAAAACATTTTTTACTCACAAAAACACAATGGATAAGC
ATAAGGCCACAGTTATAAGTGAAAATAGAAACTGTCTGTACTTACAGAATTGCAATTTTAAGAAAACACAATAAAAGAAA
AAATGAGAAATATAAAGGTAAGACATAATAAGACTTGACTTTGGCTACTTGACTTCTTATCTCCAAGAGCTTTCTGTTGG
CCCCGGAGGACCAATTCTATCATAGAAACAACATGAAAAAGGAAACAAACTTGAACCTTGTATGTACATAGGAAAATGTG
AAGAAAAGATAAATTTTTCAGCACAAGTGTGCACTTTCCCATACTTGGAAATCTTGTATCCACCAAGCTCTAGAGCAGAG
ACTCCAATGGAGAACTAACTACAAAATACCATTTCATAAACAACCCAGAAACTATTGCTACAACTACTTCCCCTCAATAC
AAACTAGTTCAAAGTCGGCTATACAAATCTTCAATATCAATTCCGCTCCATTTCGACCCAAATAGACAGACCCAGAGGAG
AAGTTCGATTCCACAATCATAAAAAGGCAAACTTTAATAGCCTCCAGGAAGGTAACTACAAAATACCATTTCATAATCGA
CCCACAAGCTGTTACAAAAACTACTAGGCATCAACTCCAAACTAGCTTAATGTTTGCTGAACAAATCCTCAGTATCAAAT
TGCAATTATGTTCCATTTGGATCCAATCAGACCGACCAGATGAAAATTTCAGATTCTACACTCATAAAAACTCGAATTTA
ACAAACCCAATTCATGTTAATGAAAACTGAAAAAATACAGAGAGGGCAGAAAGCTTGTTATGCTATTTAAGTAACTGACC
GTCCTTGGAAATCCCAAACTTAAGTGGTTAGCCAACTGTGGAACCTGTTTACTAGTTTCAGAGGCATAAGGTGGACTACG
CCTAAAAGGGCAGGTCAGGCTCTAGTAAGCTGGAACAATGAGGGGAGTGGTAGCGCAGACAAAAACAGATGGAGAATTGT
CCCAGCAGTGATATGGTGAACCGTTTGGAAGGAGAGAAATTCAAGATGTTATGAAAGTATCAGTAGTCCTTTGCATAGGA
TTAAAATGAACTGCACTATCATTGTTTGCTATTGGTGTAGTTCCGAGTATATAGATGATCATGTAGCAATTGTAGACATC
TTAGGATCCTTGTAAGATGAGATAGGACCTAGAGATAGGTTTTCTTTTTTGGGTTGCTGAGCTTACTCAGTTGTACGTAG
CTCTGTGATGTAAATTCTTGGGATCCTAGCCTTAGTGCTGAAGATTTATATACAAACTTGTTACCTTTGTCAAAAAAAAA
ATCCCAAATCAGTTCAAAGACTGCTATACAAATCCTCAATCTCAATTCTGCTTCATTTGGACCCATAATTAGAAGAGAAA
TTCAAGTCCACAATCATAAAAATGCAAACTTTAATAGTCTCCAATGGGGAGGTAACTATAAATACCATTTCATAAACGAC
CGAGGGGCAACTACGTCTCAATCCCAAACTAGTTCAAAGACGGCTATACAAATCCTCAATATCAATTCTGCTTCATTTGG
ACCCATAATTAGAGGAGAAATTCAATTCCACAATCATACAAATGCAAACTTCGATAGTCTCCAATGGGGAAGTAACTACA
AAATACCATTTCATAAACGATCCAAAAGCTATTACACTAAACGGCTGAGTTTAAGGTCAACTGTATAAATCCTCAATATC
AATTCTGCTTCATTTGGACCCATAATTAGTGGATAAATTTCGATTCACAATCATAAAAATGCAAACTTTAATAGCCTCCA
ATGGGGAGGTAACTACAAAATACCATTTCATAAACTACCCAAAAGCTATTACAATAAGGTACTTAGTCCAAAGTACACTA
TCCAAATCCTCAATATCAATTCTTCTCCACTTGGACCCAATTAGATCGACCCAGATGAAAATTCAACATTCTACAGTCAT
AAAAACTCAAACTTTACAATCCCCACATCATGTAAAATGAAAACCAAAGTCAATACACATAGAAAAAGAAAAGCATAAGT
AAACTGACCATCTTTTGAAATCTTGACTCCACCAAGCTCGAGAGCAGAGGCTACTACTGATGATTGCCTCTTCTTGTAAC
CATGGACTCCATCTACGGCAGGAAACGGAGAAGAAGTAGAGAAAGAGGAGAAAGGAACAAGAAATCCAAAGCTTCGAATG
CCATTCTTGGGAAAATATGAAGTGGGATTAGAGAAGAAGGTGGATTTAGCTAATGAAAGAGCCATTGCAAATTTGCTCAG
CCTCTCCAGTGAGTGGCGCCGGTTATGGATACTCTATCAAGAGTCAAGAGACATACTTCTCCAAAAAAAATAAAAAATAA
AAAATATAATACTTACTATTATTCAAAATTCATTACTTTAAATTTTATCGACCCTACTTAATCTTAATTGAATCACTTTG
TTTGTATAATAATAACTCTAACATTGCTTAATTGAATCCACAGTAGCTTTCATGTGGTAGGTGTTTGTGTCTATCGAGAT
ACGTATGTCTTAAATTTTTTTTATTACATTCAAATAGAAAAAATAAAAAAAACCGAACCAAACTGACAATAACTAAACTG
ACAGTTATTTTTTTCATTTTGTTTGGTTTGATTTTGAAAATTTAAAAACCGACTAAATTGATTTGATTTTGATTTTAATC
AATAACCGATCAAGACCGAACCATGATCACCCATAATTGTAACCTCACTTTTTCATCTCATTCCATACAATGCACTTTCT
ACCTTGCTACGAATAATTTTATTCTAAGCTATATTTTCTATAATATATTCACACAATTATTTTCATCTTCACTATCTTTA
TCTTCTGATCATAATTTTTTTTTTTACTAACTAACATTATATTTCGTACAATATTGTTGGTCTAACCACCGTTCTATCTT
TATATTAATGTAGGTCTAATCACCACTATATATAACTTACCTTTAAGTCTTGGTAACAGACAAAGTACTCTAGAGACAAA
TCTTTATTTCACCCAACTTACATCGATTCAAGTATGTGACAACATCATCAATCCACATGTGTCTTTGAATAGGAACCCAA
GATACTTAAAACTTTATTTCTTGTAGATGCATCAATTCTCCCTTTCATCTCCATTTCACGAGTTAGTTACGTTATTTGAA
TTAATTCTTTATGAGTTATTTTTAATAAAATCAAATCAAACAAAATGTCAATTTGTTTAATCTTTTAACTTAATTTTCAT
TTTGAATCAATTTTTAACCAAATCACCAAACATTCCTAGTGGCTAGTTGTCACACATTAACAATATGTTTAGTAAAATTT
TAAATTTATAAGTAACAATAATTTGCAACATATTTTCTTAAACTAATATCCATCCAAACATGCTGTTGTAGCTGTGATTG
ACAAATAGAGTTTCAGAGGAAAAACTCATAACAACAATGAATTCCGCATCAATTTCCAGCACAGATTTCAGAACTTTCTC
GAATCTTCCGTCACGCCGAACTGCATACTTAGCTCACCGGCGCGTAGCCGAGACGCTCCCTCAAAGTGGTTCTTCATTGC
CGGAAAGAGTAGGTAGCAGCAGTAGCAAAGCTGGAAGGAAAACCTCTATTCGCTACACTGTCTCTGCTAGCTATGGTGAT
AAGGAATCGGGTTCAGTTAACTCTAATGAGTATACTTCTCCGGCGAAGGCACTCCGGAAACTATTAAAATCGCCGGGAGT
TCATCAAGGACCAGCTTGTTTCGATGCTCTCAGTGCTAAGCTTGTTGAGCGAGCTGGGTTCGATTTCTGCTTTACAACTG
GTTTGTATTTTTGTACTATGTTTAAATCGTTTTTTGCTTTTAATCACCGAGTAAATCCAGTTGATTCATGGTAATTTGAC
TATTTTAAGATAGCTGTTGACGCACTACAGTGGTACTACTTTATCTTGGTTTGGGACTGGTTATAGTTGTGGACTGCAGC
TCTGATTATTTCTACAGACGGTTAGACCAACTTTGTTGTATGGGGCAAAGTGCTGGCCAGTCAAGTACGCCCACGTCTAG
AAGTACAATGTAGTAGAGATGAGGATGCTTAGATGGTGTGTGAGCATACTAGGAGAGATATGATTAGGAATGAAGTAATA
TGGGATAAGGTGAGAGTGGCTTTCGTGATGTGGTGGACAAGATGAGGGAAGCAAAGCTAAAATGGTTTGGGCATGTGAAG
AGGTAATGTGTGGATGCACCAATAAGGAGATATAAGGGGTTGGGCTATCGGATGGGTTAGGAGAGGTAGAGATAGGCCAA
AGAAGAATTGTAGGAGGTAATTAGACATGATAGGACACAACTTCAGTTTACTGAGGACATGATCCTAGATAGGAAGGTAT
AGAATAGAAGGTATGGAGATCGAGGATTAGGGTAGAAATGTAGTAGGTAGCTGACTGGTGTTGTACTTTAGGTGGGATAG
GCAGGGGACTAGCCTCCTCCACACTTCTTCGTACTCTGTAGTATTATTATTTAGTATTCACATAGCTTCTTATTCTTTGA
CGTGTTTTACCATCTGTTGCTTGTTGCTTATTTGCTTTGTATCTTACTATTTACTATCTGTTGCTTATTCGCTTTGTATC
TTTTAGTAAGATATGAAGCCATGAAATAAGCCAAAGGCGAGGCTCTCTGCTATAAAGTTAATTCTGGAACTAAAAGAATT
TCTAAGCTCTTTAGCCTCAGTTCTTGTTAAGTTTATGCATACTACCTGGTTTATGGCTCCATATAATGTTGTTAGTTAGT
CCAAACGCTTTTGCTGTTGGTAGAGCTTGAGGAGGCGTTGAGGTGTGCCTCGTCTCTACAGACTATACGCACTGGAAATT
AAGTAAGGTGTTGTATTAGAACTTTCAATGTTTTAGTTTTTCGTTCTTCTGATGTAACTAAGAATGAAGTTATAGTGAGT
TTGCCAAATACTTCCCATATGTTCTTTTGTTAGCTAATATCTGGAGAACATCTGTAGGTTTTGGAATATCTGCTGCACGG
TTAGGACTGCCAGATGCAGGACTAATTTCCTACGGAGAGATGGTGGCTCAAGGTCGAGAGATCACACAAGCAGTGTCCAT
ACCAGTAATTGGGGATGGAGATAATGGATATGGTAATGCCATGAATGTCAAGAGAACTGTGAAAGGATATATTAGAGCAG
GTTTTGGGGGAATAATCCTTGAAGATCAGGTTTGCATGTGTCAAGCTTTCTTACCCTCTACTGTTGCTTGATCATTCTTG
CTCATTTTTGCAACTCTTTATAATGTTTTCCATTTCCTCCTCTAGCAATGGTGTTAACACTTTCGATTTCCTCAGTCTGT
AATTTGCTGTCTCTTTTGAAGGGTGGCTTCCAATTCTCATTTTCCCTTTATAAGTTCCTACAGAAATCGATAATGTCCTT
CTTGATTTCCACTGGATTGCCAACGGAAGTGCCATTTAATTTTCAGCTTGTCTATATGGTTGTATCGTTTAAGCGCATTT
GCCATCATCTGAGAGAACTTTCGTGCTCATGTCTCCCTTTAAACATCTGAACTCCATCTCCAAGAGATTTTTTCTACTTG
GGAAATTTTTGGAATTCCACGAGTATAAATCTACACCACATATACAGCTTCATGTAATGGTTTTGTTTTTTTTCACTTTC
ATTTGAGAGGGGGGAACAGAAAGGAATGCAGAGTATCAGAATTTTCCGTTCATGCGTATGATTTGCAAGGAAAATTTTAT
AAAAGAATGTAACTTCTATTGGGCTCACTTCTTTAGTTGAATGAGAAAACAAATGAGTTCAGACTTCGTCATTCCTCACT
TCCTATTCAATCCAAACAGAAAGAAATGGATATCTTTAACTATCTCCACCATTTTCCTTCTTCTTTCTGCCACCCCTCTT
TCCAAAAGTTTTTTTTTTCTTTTTTGATTATTGAGTTAGTGTCATGAATAAGTCTTCATCCTCTTCCTTCCGTTTCTATC
TCTTGCCAGTTACCATTCATGTGAAGAAAATATTTCCACTTGTATTTAGAAACGTCCAGTAACTAAGTAAAAGAAACCAA
TCTACTTTAGATATGACTTGGTTGTAGGTACTAATATCTTGATTTTGATGCCTTAACTTCATTTATTTCAAACGAGGCAT
CTCACAAAGTGCAAGTATTTGGGGATGTTAATTACAAGTCTAAGCATGCACTCTAGGATGCCAGTGTTTTAGGTTTCACA
GTAGAGAATATAATTTTACATTCTTGCAAAACTTGAATGATTTTTCTATAGTGGACTGTTAGCTTTTGTACATGTTATAA
GAGATGGACCACTTTTCCTTCTTTAGGACTTAAATAAGGAGAAGCAATTAACATGCAAATAGAAGTTTAATCTTATTGAT
TTGTTTTGGAACACACACTTGGTCAACAAATGTCCCCGTGTGCAAGGCTTTTGTAGTTCTATTTATCTTCATGTCACATA
TGACTAAGTATCATGGCTTCAATTTAAGGGGTGGTTGACTCTTCATTCGTGTTCTTTATTTAGGCAGAACTTTCATAGCA
ATGAGCAGAACTGCAATTCACTGAATCATAATTTTAACCCTCAAAGTTCATGTATTATACATTGTCTCTGCCTTTATCTA
AATACTTTTGTACATTCAATAATAAATAAAGTATTTCCTCCTTGTTCTTTGTGTTTTTTTGGTATCACTAATACTTTCTC
CCTGTTATTTGTTCTTTTTGTTAATTTTATGTCAAAAGTTAACGGTCTTACAGAATATAGTTGAAAATTCGTATTTGTTG
TGAATCTCCTTTCCCTTACCTCCACCTTGTTTTTGGACTTAATCGCGTGTAATGCTGTTTTTGAAGGTTTCTCCCAAAGC
ATGTGGTCACACACGTGGCAGGAAAGTTGTTTCTCGGGAGGAAGCAATCATGAGAATAAAAGCAGCTGTTGATGCTCGAA
AAGAAAGTGGATCTGACATTGTGATTGTGGCACGTACTGATGCACGCCAAGCAGTCTCCTTTGAAGAAGCCCTTTGGCGG
GCACGTGCTCTTGCTGATGCTGGAGCTGATGTTCTGTTCATAGATGCTCTTGCTTCCAAAGAAGAGATGAAAGCTTTCTG
TGATGTCTATCCACTGGTTCCGAAGCTTGTATGCCTTCTTTTCAGGACTAGCATGTTTATATTGTTCTAATTAGAAAGCT
CCACTTGAAATATCAACTCCAACACATTCTCTAAAAGCTTCATTCTAAAAAAAAAAAAAAAAAAGAACATTCTCTTAAAG
CTAGATCTTTAGTTAGTTTGTTCTGTTGGAACTATCTTACACCTGCTCATAGTGTTGACAATTTTTTTGATTTTGTTAGC
TCACTGGTTCTAGCATAGGGAAACTTGTCTTGGAGCTAAAAATGTCTTTTTGTCTTTTGTTCTGGCGCTGACATGCCTTT
TATCTTTTGTAATATGGCATCTTCCTGATGCCCTTTCAATGATATTCTCTTCATCAAAAAAAAAAAAAGAAAAAAAAAAG
CTTTATGTAGTATATATATTCTTCTCGGTGGCGTCCTTATGCCTTTGTACTCATGATCAGGGCTTTGAGTTTTGTTATAC
TGGAGGAACTTTCAGCATTGATTTGGTGTAAAATTTTCTGATAGAGCTTTTACAATTGCATCCAGGCAAATATGCTTGAA
GGTGGTGGTAAAACACCAATATTCACTCCTATTGAACTTGAGGAACTTGGATACAAACTTGTGGTATATCCACTTTCCTT
GATTGGGGTATCAATCGGTGCAATGCAGGTTAGATTTTGTACTTCATATTATCCTTTTCCTACAGAATTTTTACTTATTC
ATTCAGGTTTTATAGTTAGGCGCATCCTGGAAGTATACACATAAAAACAATACAATTGCTGGCTATAGATCAAACCAACC
CAGAAATTCCTTTGCCCCACCCTATATAGCAAGTATGACGGTGATCTCATGAGAATATCTTCCCTAGGAAGGAAATCACT
TACCACCAAACTACCCCTTCTGTTTCCCTACTTGAGGAACATCTTTTCTTCCTTCTTTTTTCTCTTTTCGTTAAAATTTA
GTGATCTCAAAGTTTCTTATCTGTGCAAAGTTGTAGTTTTTGGTCTAAGTGAAGCAAGCATTGAGAACGAGGTACATAAG
CAGCAGGCTATTATGCTGTGAGAGGCTATAACATTTTTTTTTTTTGATAAGGTAAGTTGATTCATTGATTGGCATAAAGA
AGATGCAGAGGATATAAAGCTTTAGTAAATGTTTATGTAGTTTGTGGTTTTGAGTGTGCAAAAACAATCCAAATCCCTTG
CTTTCCCAGTTTCTCTACCATTGAAGAAGTATCTGGTAACATGTGAAGAGATGTCTTTATCTAAGGGACTCTTTATAAAG
GCAATTGATGTTGCACTTAACTTTCTTTGTTCTATATCCTCATATCAAGCATATCTTGCTGAGGCTTGGAAGGGCTTCAA
TGAGTAAGTCATCATGCAGTCGGTCATTGGTTTCTTAGTATTGTTTCTATTTTCTATGTTCTTTTTGCTTCTTCCTGCAA
TTTCTCCGAAATGTATATAAAACAAGACTTGAAACAGAAATAGCTAGATTGCTCCCTACATAATCAGTTTTTAGTAGAAA
AGACTAATTCTTCACTTGTCAACTACTGGCTTGAGATATAGACCCCATGACAGCTTGCCAAAAAAATTTCTGCTGCACAA
CATTTACCAAAAAAACGTTGATTTGTTAACTCGTTACTAACATCTTCAGGATGCATTGTCTGCCATTAAAGGAGGTCGGA
TACCATCGCCGGGTAGCATGCCTTCATTTGAAGAGCTAAAAGAAATCCTAGGTTTCAATACCTACTATGAAGAAGAGAAG
CGTTATGCAACAACAAGCAGTCAACTCCCTTCTCGTAAAGGTGAGCAATGCCGTCAATTTAGGCTTTCTAATTATTTGAA
AAGACAATTTGGATTCAGATCTTGTCAGATCATTTTAATACTGATCCAAAGACATTTTACCTTGCTTTCACATTTTAAAT
ATCAGGTGATTTCTCATCAAACAGCAATGAGTATGGTGTTCAACCCGGCATCCAAGCTGATAGAGAGCAGAGGAGTCAAA
TACCAGAGAATCCTGTTGAGGTATTGATACCTGAGGTGTATGACAAATTTTCTGGTGAGGGTAAGAAAGGAAATTTCTCA
ATGGCCTGGTCTCGGAAATTGAGAGTAAAGATTACTGGAAAAGATGGATTTGAAAAGCTAGATATCAGAATTCCTGTAAG
TTATACTCCTCAGCTATTTTTTGTCTTTCAGCTATTACGTATGTGAAATTAGTGAGCTAAAAACTATTTACAATAAATGT
TTTAAGAAACTATTTAACCGTTTATGATGCATGACGAAGGGATTACACTATCATAGATATAGTTGATATTGTCTTGAGGT
TTAACAATGAATATTTGAAAGAGCAACTCTTAATTTTTTATAGATATCAGTTTAGGTAAATCATTTTGAAGCCTCGTTGT
TTGAAGCCTTGCAATGCTAGCACCCACAGTCTGCTTATTTTTTTCTTTTTAAAAGGAACGCTAACATCCATAGTCTGCCG
ACTTAAATTGTTCTGCTGGACTCAAGCAAGGGCTTTTATGATAGTAACAGGCTAGAGATATTGACTCTTTGGTGGGCCAA
GAATTAAGTAAAATGCTTCAGATTTAAGGGATGCATTCTTATCTACGTTATAAGCTATGTGGTAAGAGACTCAGTTTTGA
TATCAAATATACTGAGTTCTAGATTCTAAGTTTCAATATCTTGACAAATTATCAAAACTCAAATCTTGATAATTTGTCAA
GATATATAGTTTCAAAATATCTCGACAAATTATCAAGATTTGAATTTTTAAGAGAGAATAATTCCTTAGTTTTGAATAAC
TGATATTGGTATTTGGTACCAAACCATGTTTCAACCATTTTGTTGGAGCCGTTTTTTTTCTTGGGGTGGGTTAGGGGGTA
TAATCACTTGTGCAAAAGCAGTTATGAGTTCCTAAGGAGTGCAGCAGAGCCATTTCTTAACTGAAGAAGGTCCAACTCAT
ATGCTTTAACTTCTGAACCTTTTTGTTGTTTCATTAATGTTGTGATTCTTGCGCGAGGTATCCACAAGAGAATATATGAG
GTGCCTGTTTAATTCAATTTAGAGTTATATTTGTGATATCTTTAGCATTAGGCGCTTTCTTAAGGTTCACGTGTGTGCAT
GATCAATCTCTAGGCTGTCTTGGTTCTGTAACATAGTTTGAACTTGACTTTTCATGAATATGGAACCCCATCCTCTATAT
TTTAGTGCGCATGAAACTGTATGCACATTATCTGCTGCATCAAGTTATTAGTTTTTCCAATATTTTGCACGCTTAATTGT
CTCTTTTCCGCAGGCTGGGTTTTTGGAAGGAATCACAAACATAGTTCCGGGTATGTTTGTTATTTTAAGTAGTTGGTGAT
GTCTTTTGAAAGTCAAATCTTATGAACACATTTCTGAAAAGTTCAATTTCTATGTCTTTTTTTTATACAGCTTTGGTAGG
TGTAAACATCAAGTCTCTGTTGGATGAGGCAACTTTAGAAGAGGGTGGGAAACAATTGTTGGATTTTCAGGATACAATGG
GTGACAGGATACAAGTTATTTTGGAGTAAAGGAGCTCTTGCTTCTTATTCCTGTATTTTGATGAATAAATCTTGGGCAAT
CTAAAATAATTTGGTCATTATATGGCAACTGATGTATAATCCCTAGTTCACCTTGGCCCCTGAGATCTGGTCTAATTGGA
AGAGCATAATACATATGAATAATGTGTGGGTTAAGCGCATGTCACAGTATTATTTTTGGCATTTGACTTGAGCTATTGAT
CAATAATATTATTTAATTAAAATATCATATAAAATATGTATTTTTTTAATATCCTATCTTGATTAACACAATTCTCTTTG
TTCTACCAAAAAAAATGTATCATATGCACCATGTAAGGATTGTAGCGGGTATAATTTAATGGTAATTATTTCATGTAGGC
AAAAATACAGTTTTTCCAAAAAAAAGAAATACTATAATTTAAATATAAATTAAAAAGAAAAAATATATAGTGAAAGTGAA
AATAAGATTTTTTTTTGGGTGTATTTGGGTGAAAAATCCTTTTGGCTAAATGGGGGTTTAATTTTCAATAATAATCTTTA
TTTAGATCAAAGTTGATAAAATTAAAATGAAAAAGTAAAAGGACCAATTTGGCAAACCCTATAAAAAACGCTGTGAGAAC
TGAAAAAGCTTCAAAGGACAAAAGAGTGAAGAGGAAAAAAGCCCTTACATAGATAGAGAGCAAACCTAAGCTTGAACTCA
GCAGCGAATTTTAAGCGTTCATCGTCAATGGACGCCATAAGGAAGCAACTGGATGTGTTAATGGGAGCTAACCGGAACGG
CGATGTGACGGAGGTTGATCGGAAGTACTACGACCGTGAAGTTTGCCGTCTGTATCTCTCCGGTCTCTGCCCTCACGAAC
TCTTTCAGCTCACTGTACGTAAAAGTTAACACCGCTCTATCTATTTCTCCGTTTACCTGTTTCCTCGTGTTTGTGTTTGT
GTTTGAATCCCTAGGTTATTTAGTTTTGTTTTTGGATAATTGAAACAAATTCATTTAGGCTTCGAAAAATAGTTGAAGCT
TTAGATTTGAATAGTTTTGCTATATAGAGATCTTATTTTTGTGCAATGAAGTTTACTTTAACTATTACTGGGTAAGGGAG
AGTGAAATGTATACACAAATGCCATAGAGCTCTCTCTATCTATATGTTTACATGTTTCATCGTATGTGTGTGTTTGTATT
TGAATCCCTAGGTTATTTGTTTTTTTGGTAACTGAAAAAATTCATATCGGTTGTCGAGAATTAGTTGGAGGCTTAGATTT
AAATATCTTTGCTCTATAGCGATCTTACTTGGTGCAATGAAGTGTTCTCGGACTATTGTGGGGTAGGGGAGAGTGAATAT
GTACTACGTGCAGCTTTGCCCTTGAATTTGGTGTGATTTAGAGGAGGACATCAAAGGAGAACCTCTACTGTGCATCTAGG
CTAGTTTATTCGTTGACTAAGTGTATAAGTAGATTATGCATTTTTGGTGCCTTTTGAAGTTGAAACAACTATTTTGTTCT
ATAACTTCTGAAATGAAATTATAATAAGAAGTTTAAGCTGGAAAACTTTATCCAAAGATGGGGGTTGAGAACACTCTGCT
TTTGGAACAGTATTGGAGGAAACCCAGGTGATTCAATCCCTATAATTTACCCACTTGGCACTGACTGCTATGTGGTATTT
TCTTTTGCCTCAAGCTTTTTGCTGTTAGAATCACCCTTTAGTAGTTAACTGCGTGAAGAAACAATCCTTTCTTGGAATTC
ATGGGTTCCATATGGAATGATGTGGGAATTCTGTGACCCCAATTATAGCTTGTGGTTGAAGACATCATTTAGAACGTTCT
CATTCAGTGCTCACATTACTACAGGACATCTTACTCTGTCAATGCTTGCTTGTATAGAAGCTCCATAAATTTGTGGAATT
CATCCATCTCTCAGTCTTGCAGGTTTCTTCTGAAGCCTATGTCTATGAAATTCTTCACACTTGCATCTCTTACACCTGGG
CGACTAGCATTAATCTTATGGCTCAAAATGTAGAACTTCGAGGAAAGCACTTCTTGGACTTCCTTTCTGTCACCACCTAT
GCCCTCATAAGCTATCCCTGTTCTTGATTCCTACTTTGATAAATGCTTACAAGTATGAAAATGTGAACCAGTGAAATACA
AGTTGATAATCAGTAATGCTCAATACTTGTAGGGAAAAAAATGATAATATTGCTCCTCTAGTATCAAACTTTATTTAATT
TAATGGCAATAATCTTTATCTAGTGAAATTAGTCAATTCTTATTGATAAGGCGAAACCAGTCAGCATTAAAGAGTCAACT
CACATGCTATCCATATTAAATCGTTGAATTTGAAATATCTACTATAGAAAATACTTGTTTGGGTGGGTAGGGGGAGGGGT
GTTGGAGTGGTTCAGTTTTGTCCCAGGTCTTCTCCCTCTTCATTTCTTGTTTGACTATATATTTTTTGCTCTGATTTTTT
GTTTTAATTTCTTTCCTGATATGCAGAAAATGGATATGGGGGCATGCCCTAAGGTGCATTCATTGCCTCTAAGAAAAGAG
TATCCTTCTTTGATGTGTATACTTTGATTTTCGAAGTGTTTCATACTCATGTTTTGTGCCCCTAATAATTTGGAGAATTA
ATATCACGGCAAGGCATTTTGGGCTATTAAGTAAAAAAGTGTTCTTATGTCTTTACATATGCTAGATAGGGTAGCTGTTG
TCACAGGCTGTTTAACTAGATTATCTGTTTTCTTGGAGATGATAGAAGCTGTTGCAATATTAGTGGGAGGTCATAAAAAA
ATTATTAGGGACTGACAGGCTACCTAGTAGCTGGAAGTGAGTGATCAACTTGAATCCTGTTAAATGTTATGGTTGTTTTT
AACAAGGATTTCAATCTGAAGATCATTGCTCTCCTCCTCAAACTCTGTCAATCCTGTTAAATGTCGGGGACCCAAGCCAT
TGCTTTAGTGGCTTTATAGTCGAGCCAGCCCTGAATTCTACCTAAACCACAGAAAAAAAGAGAAATCGACAGGAAATGTC
ATCATCAAAATAAACAAATAAATGGACAAGAGATGTTGTATACTTGTATTCTTTGGTCAATGTTGCTTCTTGAATCAGTA
AAAATCCAGTATCACTTGTCTTAACTTAACCTTGTCTAAGATATGAAGAAGCAAAAGCAAAAGGTCAGGATAACTATGAC
AGGGACTTGGAGGACTTAATAGATAGGCTGATTGTTGAGTGTGACAGGAAAATAACTAGGGCCCTTAAAAGGCTTGATGA
GGAGGATGCCAAAGCTGCTATTGCCATATCAGTATCTGAAGTCACCCTGGTAATTGTCAAGTTTGGGCTCCAAGCTCATT
ATTTTCTTTTGTTGGTCACTGGTACTTCCTCTTTTCCCTTCCTTTGTATACTAGTCATTGTTACAAGTGTTTTCAACTTG
TCTAAATTGTAGACTCCGGAGATTGATGAGTTGTCAAAGCAAATTAAAGAAAAGTTGAAAGAAGCTGACATACATGGTAA
GTTCTTTTAGATATTGCTGATTACCTGAATGCCGCGTGAAAGTACCTTTTACAAGTCGTGCAAGCATGACAATGTAGTCT
TGACTGGTTATTTCCCATTGTTAGGTTGCTCTTATTTTACTTTTTTTTGTTGTTTGCATATACATAAATGATGAGTCAGC
TTGTCAATCTTATACCTCTTTGAGCATACAGAGGTTCAGGGAGTAAACTATACTTGATGATTGCTGGTGATATTATAAGA
TTCATCGTTACTTTGTCTAATAATTTTAAGCTGGAATGGGTTTTAGTTTCATTCTTGAATCTAGGTTGGTGTCGATTAAC
CTATGAGTCATGGTAAATTTGATCAAACTGTGATTTCAAAGTATCAAAATGTGAAGTGCTAATTGCACCCAAGGTTGTGG
CCTAGTGGTCAATGAAGTGGTTGAGAACTCTGAAGTGGTTCAAAACTCAATTGAGACAAAAAACACTAGGTGATTCTTCC
CGTCCTAGCCTTGGGTGGACAGAGTTACCTGGTACCTATAGTTGGTGGGAGGTGGTAGGTATCCCGTGGAATTAGTCGAA
GTGTGTGAAAGCTGGCCAGGACACCACGGTTATCAAAAATAAAAAAAATGTGAAGTGCTAATTATTTTGTGGAATTTTCT
ATCTGATGAAAAAACTGAATGTTTCTTTTTGAGTTGGCCAAGTTCTTGAATGATCTTACTTCTTTGCAGATCTTGAAGGT
AAGACAGATATGAAAATTCGAGCTTTGGAAGAAGTTGAAGAACTTCGAACTAAGAGAGCAGACAAACAGGTACGGAACTT
GGAGATGTTGAATTTTACTTTGCCCTTCAGTCAACTTGGCAAAAATTAATGACATTGCAATACTCAACAGTTCACATGGT
AGTGTGTATGGTCAGGACTCATAGTTTCTTTTATCCAATGGCAGTCAATGCTTCTTTTGGATGCATTCAACAAAGATCGA
GCATCTTTGCCGCAGCCACTTCAGAATGCTCCACAGTTGGCACCCTTGCCTGCATCTACTCCAGATCCTCGCATACAGGA
AATGATAAATGAGAAACTGAAGAAAGCAGAAGATCTTGGTATGTTGAAATCTAAATAGCTCTAAATTGGCGTTGCTTACA
ACATCCTCCACTTCTTCTACAGGACCAGAAATTGCTTTTTGATATGCTTTATTATGTTGAATCTCTCTGGATATAGTACA
ATCTCATTATTTTGGTCTATGTCCATGCACTTGCGTACGGGCAGTTGAAAAGGAAAGTAACATCTGGATAAAATAGTGAG
TGATTCTGGGTTAATGCTACCTTGAGATTGTTAGTGGTAAATACATGGGAAATGGCAGGGTATTATGCGACTGAAGTGGG
AGATAATGTTTGCTTTTGATAATATGAAATAAGAATCTTCAAACGCCATTGCTGGACAATTGTTGTTGTACCTTCAGATC
AGAGGAGCCATATTCTGCTGCAAAAGTTTGAAATAAACCTATGCTCATTCCTATTCATTTGGTTCCTTATTGAAGGATCA
TTATTTATTTCTCCAATAAGCCATCGCCAAAGGTTGTGAGCCTTGGTGTGTGTGGGGGTGGGGGGTGGGCTTGACCTCTA
AAGATCATTATCAAATTTCTATGTAAGATTTTGTTACTCTGATCTCAAATTTATGATGAAAATGCATTAATGGGAGGCTA
AGGAAAATTATCTGCACATATTCTCTGATTAGTAAAGGTATATGTTAGATAAAAGTTTTCCTAGAAGTGATTTAAGCAAG
ATGGAAGCATTTTTGTGTTTTAAGCCTCAAATGAATGTTACACCAGAATTACTTTATCATATCTGCTCTATCTAAGCAAA
GAAACTCAAAGCCTATTAATACACCTTCTACATTTTCTCAGTACCATCTTGTTGCACTTTTTGTAAAATGATTTAATTTA
TAGAAAAGAGACTGTGCAGCAGGGTTGCTTTTGCTCAATGTGTTGTTTTTATCGTAAACTTTTCCTTTTACCCTGGTATC
TAGGTGAACAAGGGATGGTTGATGAAGCTCAGAAAGCATTGGAAGAGGCGGAAGCTCTTAAGAAGGTTGCCAAACAGTTC
TGTTTGTACTTCAATTGTGCTTCATTATAACTTTTTAGTGTTCAAATTACCCTTCTTTCCATTCTCTATTAGTATTTTTT
TTGGCTCAAAACACTTCCCCTTCCAGTTTGACTACATTTAACACTTCTCTCCTTGATATGCCTGTCTACTTCATTCAGCT
GCCTGTGAGGCAAGAACCTGTTCAGGATTCCTCAAAGTACACTGCAGTTGATGTGCGGATTGTAAGTCATTTTTCTAGCT
CTGATAAGCATTATTTACTGTTGGTTCTCCTCATTTATAAGTTTATATAAGTGTTTCTACCGAATTTAATCTAAACGAAT
AATGATCTTACTTGAAAAATTTATTCAGATGATTCCTTGAGAAAAAAAAGCCATATGTAATCATTTTCTAAAAGCATGGT
TTGGAGTTGCAGATGGTGCTTAGAATATACTGTGAGACTCGCATTCTCTGAACTTTTACGGTAGCTTGAGTCCAACGGTA
GTATGACTAGTTTGACGGTTACAAGAGGTGGGTCAGGGGAGTTAAATTGATAGGGTCACTGTGGTAAGGAGAAACCTTTA
GGAATGGGAAGCAGGTTAATTCAGAGGCATGGTTGAACTTCTTTACAAGCAAATCATCACACACTAGTCGTGATTAATGG
AAATATGAATGAGAAGAGTGGATTGTTCTTAGTGAAGTCATATTATCATGAGCTTTTAGTAAGGAGGAATTGGGTTTCTG
CTCTGGTTTGGATCCCCAGGGTACCAAGCCTTGTGTGCTTCTTTATTAGCAATTGAGGATTTGAGAAAGGAGGATTACAT
ATATTAGTTGGTGATTTATGTGCAAATGCTCAACTGAAGACGTGGACCACCTCATCCTATATTATCAGGTGGCAACACAT
TTAACACACGTGGGATCAGAGATTTTGAAATGTTTCAGCTGAAAAGGGGGATGCTTGGTATTTAGAAGAAAGAAGAGAAG
TCGAAGACCGCGGAGCATTGCACCATTAGCACTCACGTGGGTCTAGAAGAGATTTTAAAGGGATAGAGAGTGATTGTATA
ATTGAGGATAGCCTGTCATTCCTGGATTTTGTGCCTCCATGAAGTTCCTGTTTGTATAGAAGATTGTGTTTCGTTCGTGG
AGGATCATATTATGTTGTAGATTTCTACTTTTTGGTATATTAGTGGACAATATATTTTTTAATCATTAATAAAAAAAATA
TTTTATAAAAAAGAATATCACCACTGGGTATGTTGTTGTATAAAAAAGAATATCACATAAGATTCATTACCAGAATATTC
TCTATTAAATTAAGTATATCTATTTACCTCATAACCTGGAGAATAATTACCTACAATATTGTTTGTAACCTAAGCCTGAT
ATAGGAGCCCTTTCTAGCTGTTAACATGTCAATAAAAAGCTCTCTTCTTTTTGATACTTTCCGATGATAATGATACAATT
CTCTAGCATTTTCTTGAAAAAAATTAACTATTAAGAATTTCTTAAGAACTTAAGTTAAATAAAGAGCTGGAGTGTTTTTC
GCTGCAATTTGAAGTACAAAAAAGATGCCTCAAGTGGGCACATATATGTATGAGTGAGCAGACAGAATCAGGAAAGGGTG
TTGTTTGTTGCTGTTCTTGCATATATTTCTGCCGAGGAATCTCAGCATGTGGTCTTGATATGAATTTACTGTCCCTGACA
AGTGAAATGTTAATTATAACTTTTGCAGACTGATCAGAAGCTCCGTGTATGCGATATTTGTGGAGCTTTCTTAAGTGTTT
ATGACAGGTAAATGCTCCTTTTTCCGTTACATCTTTTGGAACATTTTCCAAGTATAGCTGTGTAGGGAAAGCAAAAGGCT
ACTTTGAAGTATTGTGTGGTTCAGTTTTTGACATGGTGATTGTACCTCCTTGTCACCAGCAGGCTTTTTTGGGCCCAGTT
TTTCGAGGATAAACTTTTGCCGCTAAATAATGTGCGTCTTTTCTGTGTTTATTTTTCAATCATGTTATGTTTAGCCAGAA
AGTTATGGGAGCAACTTCATTTTGCTGTTATCTGTTCAATTTTTTTTTCTTAAAACTATTGGACATAGTACTTGAAAATC
CAGCTATCCTCACTTCTCTTTTTCTTTCCAGTGATCGTCGCTTAGCTGATCATTTTGGAGGAAAGCTTCATTTGGGATAT
ATGCAAATCCGTGAGAAATTAGCTGAACTTCAGGTAAAGATAAGATATCTACTTGAAGATTTCTTATATTCTGTTGCAGT
GTAGGTTCTGTTATTGGAAGTATATAACGAGAACTTTGCCATGTGGTATTTGTCAATACATGTGCCTGTTTCCTTATTTA
TCTGGTTGCATAAAGTAATCTCTGATTGAACACATTTGATTTTTAGTTCCTAAATTGATATTTTGAATTGTTTGATTCTG
GTCCTGGTTTCATGTTTCAGTTTCTTCTGTTGTCACTTTCTATATTTATGCCCTTTATAGTTAATCTATCTTTTACTGAT
CTTATTATGGTCCATAGGGAAATACGTATTCTCATATCACACCTCATATTTTATTTGATGTTCATAAATGAGATATGAAA
GGTTATTAATACTTTTATTGAACCGTATTAGGGTAGAATTTAAGATGGGGTAGAATGGTTGAATAAGTGACATATGTTTG
GCTTCTTAAGAGCTAAAAAGAGTTGGTAGTTATATGAAGGAGATCATCATCATAAAGGAGAGTATTATCAATTCTTTAAT
GCATGAATCAAAATATTGATCTGCTGGCTTTAGGTTCTGCCGTTTCCTGCATCTTCCTTTATGAACAGAAAATACAGAGA
AATCTCCTATGTTGTCCAGCCTTGCGTGACAAGGATGAAACTTAGTTTGGTGGTGATGGTTTATTACTGCTAATATCTGT
TAGCAATTCAATTTTTGCTATTATAATGTTCTCCTATATAATGTGTGTGAATTTGCTTCTCAATTATTTGCTAGAGAAAT
TTATTTTGTTTTCTATCATGTTTGAAAATTTGGTGCCTTCCTGTTTTTCATTTTGTGCACGTTCCCTATTGATTTATAAA
ATTTGGAAGTTGATGAGGATGCTACTAGGTAAGACTTAGGTCGATGTTCCTTTTAAGTTTTAAAATTGACTAGTCAATTA
AAGAACGGAAGAATAGGGATTATCATTCTGTACTTCACAATTTTGTTCTTTGAATATGTGTTCATTGTAATTTCACTGGA
ACAACTATGGGAGTTTGTGATATGCTTCATCTGTGCTTTCTCAATGGTGAATTGCCAGGAAGATAGAAACAAGAAGCGCA
AGGCAATAGAAGAAGATAGGAGGTTGGATCTCCTGTTGTGACGTGCCTATTCAGCTTTACTTTACTGTATCGACTTTTGC
TTTTACCATCTTATCTTCAAATGTTCAATTTTACTATGTAGATCTAAAGAAAGGAAAAGCAGGGAACGCGAGAGAGAATC
AAGCAGGGATAGAGTTGATAACCGTGAAGTGGGGAGAGATCATGATCGCCGGAGTAAAGATCGCAGCTATGATCGCGATC
GTGACAGAAACAGAGACCGCTCTCGGAACTATGATTCAAGAAGTCACAGGAGATCACGTTCACGGTCAAAAGAAAGGTCA
AGGGATTATGATCGCCACAGGTTCTTATTTTTTTCACTTAGCATATTGCATTGTATACATAATGTTGACCCTTGCAATAC
CAAATCAATTGTATACACAGAGAAACGTAGTTTCAATATAATTATCCACTTGGGTAGCAAATATAGGTATTGATGCACGC
ACTATTGTATTCTCTTTACTATGCATTTGAGAAAAGTTTCTTGTTCAATATTCACTTAACAGTTTTTTTTTTCTTTCCCA
GACGTTACGATCGCTACTAGGTGAAAGTTGCTGTGGCATGGGAAGTTAAAATCTTGTGTCTTTGACTTGGTGGATGTTTG
GTACTTGGTAGTATCTAGGAGATGATGTCATATATATACTGCCTGTTTTTATTTGGTCGTTTTTTGGATTATGAAGTGGT
AGGGTGAAGTTTGATATTTGATCTTCAAAATGACATGTACGTTTTATGCTCTAGCTAGTGTTATGACATTTTTTTTTGTA
CCACCCTTTGAGATTGCACCTCTTGTGGAGATGATAACCCATTTAAAAATTCCCAGGCTTGTTTTTCGCCATCATGGGCG
ATTTGTTTGTGGAAGATTGTGTCTTTGATTTTTAAGTTTCTAACTAAAATGCAACATAAATCTTTGAGGAATACAAAGTC
TGGCCCCAAGAATAACTCTTATGGCTCAATTTGTTGACATTTCAACATAGATTTAATCCTCTTTTTTAAAAGAAAGTGGT
ATGAAGTTAACTAAGATAGTAAACTCAAATATTTTCCAGTAATAGCAATCTAAAACATATCTTATTTTTAATTATGCCGC
ATAATATGCTTTATGTATAATTATTCTCTCAACAAAAAGTGTACTACACGTATTAGTGACAAACTAACAATATCATATTT
ATCCCGTCTTGAAATATAGTATTACCTAGCATTATCGATTTGTCAATTCACAATTTATTGGAAGAAAAATGAAATCAACT
TATGATATACTTGTTATATATATCTCAAATATTTACCTATATGACTTTTACAATGCCGAATTTTAAACCTCTACCTCTAT
AACACTTAAAAAAAAAAAAAAAACACAAATTCTTTCGTCATTCAGATTTGGTCCAAGGGGGCCCACATGCTGACTTGTTA
GATCAGACTGTTCCGAAACTAAAAACGACATCGTTTAAGCATTTCTCCATTATCTCCACAGTGTCTTTGGATTCATCGAC
ACACTCTGTTTTCTTCTCTCTTCTCTTCTCCTCTCTCTGAATATCGGCGAGCAAAATGACGACGTCGTTCGGAACAACGA
CGACGGCAACACCGGCGGCATCTGCTTCACCGGCAGGATTTCCGGTAAAAAATGCCCCGAAATCCTTGACTTTATTACCT
TTCTGCCATCATCGCCATTACAATCATTTACGTTCCAAATTATCTATCACGCCCAAACTCCGACTCTCCTGTAAGGTATT
ACTATTTCTCTGCTCTTTTGCCTCCTCATTTCACTTTCCTTCAATTTATTTTGTGTTTACGGCCCTCCCTCTATGAAATA
TGCATATTATTTAGATTCAGTGAGTTCGGAATGAATACGATTTGTTAAATGTGTACATTTTGGAAACAAATTCTCTTATA
TATCTAGCTAGCTCACTCTCAGGTGGTACCGTGCTAGCATAAATCAAGCCATGTTTTTTGAGATTACAACAGTATAATCC
CACATGTGGAGTATGGGGAGGTTTGGATGTACGCAGACCCAACTTCTGCCTTTGCAGGGTAGAGAGGTTGTTTCCGATTG
ACCCTCAGCACAGAAGTGTAAACAAATCATGATAGAATGGAAAATAGCAAGATAAACAGATCAAATGAAGCAACATGTAA
TAGTGAGAATTGAAGAACACATTACCAAGCAGTCTTAAGAAAAGAAGAAAATAAATAAATTTGAGATTGATGTTATAAAA
TTATTTGTATAAATATTTTATGTATGCAGGATTGCTCTATTATTTATTTTGTTATATGGAGTAGGATTCACAATTTTTTT
ATCAGGGATACAAATTACTACTGCAAATACTAGTGTAAATATACTAGAACAACATCTATTATGTGTTAATCTCTAACTAG
TTTGGGCTCCGTTATAATTAGATATGATAAAACTACCGTTCAGTCTCAAACTAGTTCGGGTCGACATATTTTAGAAATGA
TTTTCAGCTATACCATATAGTTTGAATTGAGGTTACTGTGAAAGGGTGTATTGGCCAATGGTTTTATTTCTATTCTTAGT
ATAATTTTATATCTTTTGGGTATTCTTTTGCTTGTGAAACTTGATATGAGAACACTATGTAAAAGAAGTGAATATCTCCA
AGCTGAAATTGAAGCTGGAAATGGAAAAGACACCTTATATGTTATTTTAGATGCAACGAACGAAGTTAAGCTAATTAATT
GGTGTAAAGGTTTCATCTTTGGTATTAATGAATGTTCAATTTTTAAAAAATGGTTTCATCCTTTATTATTTGTTCTGCTA
TTCTCTTTTCTGCTTTGCCATTAATATTGAGTAGAAAAGAGCATCCAGAGACCTTTGTTAATGATTTTTCCTGGGTCAGG
GAAATTGACGAAGTAAACAACAACAAAAGTTATTTTAGTATTGTTTCATTTTTTGAGAAAACCTAAAATATGTTGGAAGC
CAATAAATTAACTGAAGAACTGCACTTGTATTAACATTGCCATTGTAGCAGTTTCAGAATCTAACATTTACAGTCAGTGG
ATACAAAATGTGTCCTACATACGCACAAGCACAATCTTTTTCACATATGTACTTATGATCTAACCAAAACAATGTGTTCA
GTTGAATCCATTGAACCCACTCTCGATTTGCCTCTGCAATGTAGTATCTTCTTTCCTCAATGGGTTTTCTGTTACTATGA
AGACCCTATTGTATTTCATTGGCGATCTTGTATCAATTGTAGTGATGTAATTCGTTTGTTGAACCTTTTTTCAGATCGGC
AAAGGTATAATTTTGTTGATTAAACAACACTAAGACTTTGTTGAATATGTACAACAAAAAGCAAATAATACATTCCCTTA
ATTCTGAATAAATATATTCATTTGTTAAACTTGAAAGAACCCTTCACAGGACACTTTTAATTTGAAGGAAATTGCCTCTT
AAGAACATTAGGTAGAATTAAAATATTGTTTTGAGTGCATTTGCTTTTAGAAGTAGTTAAAAAATAAAGGGTTGCTCTTA
TATTATTATACGAGAAGTTGATTCTGCAGCACTTATGCAACTATTTCGGAGTTCTTCTCATTTATTTTTTTCTTCTTCTG
ATAAATGGTGATAGATTATATAATATGCTTAGAACTTGTCATATGAAAGAATTTTTTGGACCACCATCCCGAGTGGCCAA
GTTATACCCTGTGTAACTCATTTAATGGAAGAACCAAAGTACAAATCCCCATTTCCCAAATTTTTCAGAGATGTTTTTTC
CATTTTTACTAGTACCAGTGGAAGAAAGACTGATGTGGCTATAATCTTTTTTTTTTTTGGTAGGGTCTACAATCTAGTTG
GAATCATTCAGCTGTAACAAGAGCCCAATCGAACGAGGTAAGATTCTTTCAAATGGTTTTCATTGGAGGAATTCTTTCAA
ATATTGTAACCTTTGTGAAAACCTTTTTGGGACGATCTGTTGCCTTCAAGGTTGCTCTTGGTGGATCTTCAAATAATTCA
GCTACTCCTATCACCCAGTCAGAAGAGGTGAAATCACCAAGTGAGACTTCATCTGCAACTTCGGTATCAGAGGAAGCAAT
ATCTAACTTTATTAGCCAAGTTTCAAGCCTTGTCAAGTATGCATTCCCATTTTTTTTTCACATCTCTGAAGAGACTTTTC
ATGAATAATCATGACAGACTGTCCTTTGTGCAGGCTAGTTGATTCTAGGGATATTGTGGAGCTGCAGTTAAAACAACTTG
ATTGTGAAATTCTAATCCGTAAGAAGGAGGCACTACCACAACCACCTGCTCCTGCTCCTGCACAAGCTCCATTTATACAA
TCATATCATGTACCATCTGTACAATCTAATGCACCTCCTCCACCTGCACCTGCACCTGCTCCAATTCAAACCCCTGCACC
TTCTCCAGCTGCAGCAAAGTCAGCTGATTCATCTCTTCCACCGCTCAAATCCCCAATGGCAGGGACATTCTATAGAAGTC
CAGCACCCAGTGAACCAGCATTTGTGAAGGTATTGCATGTCCATCTTTTATGTAGTAAATTCAAATATGGAAACCTCAAA
GATTAAAAAAATTGAAGTTTATGGTTTAATGCGCTCTCTCAATGCATTTGGTTTCCATGATATGCATTACAACAGGTAGG
AGACAAAGTGCAGAAGGGTCAAGTTCTTTGCATTATTGAAGCGATGAAGTTGATGAACGAAATAGAGGTAACCTTTTCCT
TTGGCTATTGCCATTGCCTGCTATATTGTTTTCTTGTACTTATACGAGACCTCTATTTCATGACTTTTAACTATTTTTAA
ATTTATATATCTGCTTTTAAATTGGTGCCAAAAAAATTGTGTTTTTACCTGCACAACTTTTAGAAAGGCATTGAACCAAA
TTGAAATCGTGATTAGTAATTGTTTGCTCATTCATCAAAGAAATAATTTATTGCTTCTCTGCTCTTCTTTCCCAGTGTGG
AACAGAAGTAGCATCAATGCATCATAACTCTCAAAAGATGCAGGAAGAAAGATTGCATTTGACTTCTAATGTATAAACCT
GCTTTCTACTTATACAAACAAGCAATGAGGTCTCCAAAAGGATGACCTAGTGGTTGAGGCATGAGAGATCCCAGGTTCTC
ATTCTAGCTACCACATTTGTGTGACCCCATGCTCTAGCCTTGTAATAGGATTACCTCGGGAACCTATACCTGTGGGCTGG
CCAGGCTGCATGATGTATTAGTGGGGGTGTGCACAAGCTAGCTTGAGACAAAAAGCTTTGGGTTGTCATTTTACCATCTA
ACGACTCCTTTCCAAAACTGATGTCTGTTGGTTTTGCTAGAGCTTGCAAATTTGTAAAAGAAAATAAACAGGAGAAATAT
TAAGTATCTTTAAATATATATGTTTCTACTCTACTAGTCCAGACCACATCCAATATATATATTGGACAACCTATATATTT
CTAGTCTACCAAACAAATTAAGAATTTTTTTTCTTAGACTATTTACTTATATTATTAGAAGTAGTAAAGGAAGATACCCC
AAGATTCTGGGGGTTTCAATGTATGATGAACTGGCTTAGATTTTATATTCTTTTAGTGGCACTTCTGGGCTTGTGGATTG
TTTGGGCATGCTGCATGCTTAAACTTTGATGATACTTAGTGGATCTAGTTTGGACGTGTAAGGTTTGCTATGAAATGTAC
ATAATGTTTGGGAATACCTTTTTCTACTTGAGATTCGTCTGGTAATTGGTATTGTAACATTTTTACTGTCATTGTAGACT
TAGCAACATCCTTTGGTGCTATTCTAATTTAGAACAACAACATACTCGGTGTGATCCCACAAGTGGGAGGAGGGCGGGGT
GTACTCTTTTTTTGTTCATTATTTATTTTGGTACTGCATTATTCTCTTCATTTTTATGTAATAAATATCTGATTCTGTAT
TAGCAATTCAATTTAGAATTGGCAATTGGCATAGAATTGACAATGAAAGAAGGATGAATGCCAATTGGCATCTGTTAGAG
GGATTAGTAGATCAGTGAAGTCTTCTTTTCATGAAGATGAGTATAAGTATATGTCGTTGTGGTTAGGAAGTGAACAAAAT
TTCTTGCAATAGCTACTCAATTAATTCAGGACGCCAATATTAAAGAAGTTGAGGGGACTTGTTCCTTGGAATGGTTGAAG
CTGACAGATTTAGAAATAAGGGAAAAATCTAAATCTTGTTAGAGAACCATAACTTCTTTATTTGTATTTTTTGAAAGAAA
AATGTATATGTGGAGCAGGCATTCAGTGTTTATTATTATATAACTATACTGGGAATCCATAAGTTTATTTATTTTACAGC
CCCTCATTCTTCGTTTTCTAACATGCTGGTTTTGTCTCTGCTGGAGTTGTCATGTAGATGAACTCATGCCAGTTTCAATA
AAATGCTTGTAAGTAAGTGGCAGAAGTTTCATGTTTCCTTGCCCTCATGTTGCAGAGAAATCCTTTCTTGTCGACCTGAT
GAAATTTTGTGGAAACTAGTGGTAGTTATGACTGATGTCGCTATTTCACCTATGTCGTCCCACTATGAACTAATAGTTAC
ATCAAAGCTTGTTCTACTGTATGTGATACTTGGAAGACATTAGAGAGTTGATGAGAGAATGATGATAGGTTTGGGCTAAT
TTTGTTACAGCATTCATTTGTTGCTTCACTCAAAGACAACACTATGTCCATTAACTCCCTGATTTTGCCTCCTACTTTAG
CATTATCCTCTTGATGCGCTTTTCTAGTTCCACATGATTGTTTGATTTCAGTTTCTTTTAGTTTGTTATTGTTAAGAAAA
TAGGTCTGGGCCTAATTAAATCCCAAAAGCTAGCTTAAGAGGTGAATGTTGCACAACATCATATAAGGAGACAATAATCT
CATTCCTTCAATAGACGTAGGAGGATCTAACATCCTCCCCCCGCATGCTCTAGCTTGGTTAACTGGAGCATGAATAACGT
AAAGCTGGGTTCTGATATCCATGAAATGGACCTTGCCCCTAACTTAACCTCAAAATTTAGGTCATGCAATGAGGATAAGG
CCACATAAGGACACAACCTATTCCAACCTGCCAATGTGGGGCAATTGAAAAGTTATCCTTGTCTAAATTTGACTGCTATG
TTCTATCTGTTCCCTTCAGGCTGATCGGTCAGGAACCATTGTTGAGGTTGTTGCTGAAGATGGAAAACCTGTCAGTGTTG
ATACTGTGAGTTTCTTGACTAACCTAATCCAACTATTCAGTTTGTTAATACCATTTCCTTCCTAATATCGTATTTATCTC
TCTGCAGCCTCTGTTTGTCATCAAACCATAGAACCGTTCGGGTAAGACCCAGGAAACAATATGCAGAGGAACTTGGCAGG
TGTTTGTTTACCTTGGGCTTATGATATTTTGCAGTATTTCAGTTTCAGTGAGTATGTTTGCAACGACTGGTAGTGTGATG
GAATAGACGATTCTTGCTAAAACTCATTAGGAGAGTTTAATGTTTAATCTTGAGGTATTCTTTGGCATTTTATTGTGGAT
TCTAGCTAACTCATTTTTCCTCCTCCTTTTTGACATATTTATGTGAGGTTTGTACCTCGATAACAATCTCATCAAATTAA
GATAACTAAGCAAATTAAGGATTGTATGCTGTTTGATTATTTAACCCCTGGGCCTTTTCTTCATTGTTTAATCATTGGCT
ATTATACGATACTTATAATTGCTATTTCATCTGAAATAGTTTCATTTTACTTGACCCATGTTGACTCGAAAAAACTTTTA
TTACAAGACTTCTCATTTCCTCACATAGGTCATGTTAGAATCAAAAATTTATATCGATTATAAAATGTGAAATAAGAATA
CGGGAATTTAGCTTTCTCGATTACTCTCCATGGTAAAATAAAACATTGGCAAGAGAAAGATTTTAACAAGACAAGATCTA
TTGCAATTTTGCAGCACAAATACATCACTTCCATTTTCTCTAATGAGATTTCATTATCCACGGCTATACACTGAATTTAG
TTAGAACTAATTACGACATTCATAGACATTATCTGCTTCATATTTAAACAAAAGAACAGAAAAAAAAATAATATTTAACT
TGATCGCACACCCTCAATTGCTGCTACTAAATCATCAAGTTTTGCTCCAGTGACTTCTTTAACGATCTTATTGTTCTTCA
GAATCTTGAATGTCGGAACCACCTTTATGCCTAGTTCCTTCGCTAATGGCTGCCAAAAATTATCACATTGATCAATTCTA
GTGTGTATTGTTTCATTAGAAGGAGAAGTGGTTTAAAGAATACATACCCTGTTGTCCTGGTTACAGTCCAGCTTCAGAAA
GACCACATCATTATATTTCTTCGATAGCTCTTGAAACTTTGGAGCGATCACTTTACAAGGACCACACCTGCAGGTGGATT
CAAATCAGAAATCACAATGCGGAAAACCAACACACAGGGAGAAGACACTGTCGAAAAACTGCTTCCCTGAGGCACAGGTA
GTTCATTTCGAGCTTCATTGAACAGTAAGCCACACCCTTATATGTTAATTATCATAATTATGATTATAATTTACTTAAAC
TATCAAATTACGCCAATCCTCCTATCTTTTATCAGGATTACACTAATACTGAGCTAAAAAAGACTTGGAGAAAAGGATAA
AACAAAATTAGCAGTGATTCTTACTAGTAATAATCATAATTAAGCACAAAATTCATCAAATCTAAAAGGAAATAGGAAGT
ATATGTAATTTTACCACTGTGTATACATGTCAACTACGACAGTTTTTTCACCGGCGGCTTCAACAATCGGCCAAAAGGTA
TCCTTACAAACTTCCGTCACCTGTCCTACCGTCACAGTCGTAGTAGTAACAGTAGCATCTGAGCTACTACACTTCACCTT
CAAGCTCAATCCTCTGCTCCTCAAAACCCTAGACGAGAAGCCATAATCTCCTGCAACGCATACCACTGACTGATTGTTGA
ACCTCCACGGAGAAGATGCCGACTGCGCCGGCGTCGGCGCCACTGATGACTTCAATAGTACCTGATTTACTTGAACTTGT
AACGCCATTTTTGCTATTATCAATCTATACGTATAGCTCTGTATGTATAGGTAGAGAGAGAGAGTGGAGGCAGTGTGTGT
GTGAGAGAGATAAATGGCGGAGGATTTGAAGGGAGAAGAAGAGAGTTTGAGAGGTGAAATGACGAAATTGTTCATTGAGA
TATTCTTTTTTTAAGTTTGTTGAGGATTCCATTTAGGGGTGTTTTGGTCATTTTAAGGGTATATGATCTTGTGGTAGAGA
TTGCATTTGATGGATGAGTCCAAAATGATGGAAGGCAACGTGGAATCATTGGTCCATATAAATTGATTTTTTTCTATTTT
TTGGAAAATCTTGTGGTAAGAAAGATATAAATCAAATATTTCGATCGTTTTAATTCGTTTGTTTGATTTTGATTTGATAC
AAAGTTTTAAAATGTAAATAACATTTTTTGAATGACATAACAGATAAATCTTATAAATGTGTTCTTTAATTTGATTTCAT
CTTGTATTGATGTCTTTAAACTTGTATAAAGTTGAACAAATAGATATATATGTCTTTCCGTCCTATGTAGTGTCTTATGT
GTATTGTATTTATGTAGGACGTGTGTTTACTTGTTCAATTTTATACAAGTTTAATTGTCTAGTTATGTATATTCAAAGTT
GAAAAAAATAAATGTCAATTGAAATCAAATTAAATAACGTATTTATGCGTTAAAGACCAAAAAAAGGTCTTACCACACTT
TTGTATGTCAAAATAAAGTATAGCGAACTTTAGTATTTTTAAGAGGTGAGCTTACATATAAAAAGATAGGCAATTGAAGA
TTCATACAATTTGATAGATTAACTCCAATTTGATTGAGATTGAAGTATTATCATTAAAGACATCAATATATTTTATTTTC
ACTCTCTATACATTGTGGTGGTTTTGAATTTTCAACGAATATGATTTAGATGATAAAAATTTTATAATACTTCAAAATTA
ATATTTTTGGCGTTAAAAATTAGTGCCAAGAACATCGACTTTTCTTGTCGATCTTCTGCTCAATCAATTGGATAACATCA
TCTTCATTTAGGTTACAATTCAATAACTTCAACCCTTAGTTGTATACGCACAACTTAAAGCTTATTGTTTTTTTCATTCT
ACTAGATTTCACTTCGCTAGCACAACTTCCATTTTACTTATAAAGGGGGGCAAGTCAAGTAAGTAAACAATAATTCAAAT
AATTTTGATTGTTTTCTGTGTATTGTGACATTAGGTGATAAAGTAATGATATTTTTCAAAAATTTTAAAGTAGAAAGAAT
TGTTTGTTACGATATTAAACGAAAGGAAGGAATGTATACAATGATTGAAAAAAAAATATGAACCATTTCACAAAGTTCAA
AGACGAATCTAGACCATTTTGTATAGTTGTCTAAATTTGAACATTTTTCCTTGTAAGAAAGGTCCACATGTTGGAAAACA
TATGACGTTAGCCAATAAGAACAAATGTAGTCTAGTGTTATGACAACAAGAATAAAACTAACACACTAAATTATTTCAAA
AAGTTTAGTAGCGATTCTGAACCTTTGTAAAACAACATGTTCTTATAAGAAAAATGTTCAAATATGTTCTCAAACTTCAT
AAAATAATTCAAATTTGTCCTTTGTTTAAAGATAAGCTAATATACTTGTCTTTATAAGATTGTCTTTAATGTATTTTTAT
TCACAAATGACAAAAAAAAATTCAAATTTGAACCTCTTTAAAAGAAAAATAATAAAAACTATTCTAGATCCATGAAAAAA
AGTCTTAGTTATTATAAACTATAAGAAAATCGATCCATATTTACCCTTAATGTTTAATGAAGAGCTTTTTTTTATTAAAA
AAAAAAACAAAAACTGGGCATTAAGCCCTTTATTAAAATAAAAAATCAATTCTAGGTACAACAGATCAGGCCCAAAAGTG
ACCTGGCCCAAAATAATTAAGTAACAATTATTTAATGAAGAGCTATTATTCCAACCACATACTATTTTAGTAACAATTGT
TTGTTTTAAAAAATAGATATATGACGAAATACATAAATATTGTCTTTAACTTAACCTCATTTTACATTTACGTCATTTAG
TTTTGGGTGTGCATAAGTAGATACTTAAAATTGTATAAAGTTGAACAAGTAGACACATGAGTCCTACGTGATATAATACG
AGTAGGATACCACATAAGACACAAATTTCCATGTAGGATGCCACATAAGATGCATGTGTCTACTTGTTCAACTTTATAAA
AGCTTAAGTGTCTACTTATATACACTCAGAGTTGGAGGACATAAATATGAAATGAGATCAAGTTAAAGGGCATATATATG
TATTGTGTCTTTATATTTATTAACTAATATGGTTATAATTAACACTTAAAATTTTGAGCTAATGAGATTTTTATTTTACA
CCTTAGTATAAAACAAGTTTCATAATAGGCATAATACATAAATGTGCTGATTATGCCTTTCAATTTTGGGTCTACACAAG
TAACACATGTGTCCTACTTGGTGTCGTATGCATCGATTCATGTCCTACATAACATCTTATGTGGCGTCATATTATGTCAT
GTAGAATACGTGTGTCTACTTGATTAATTTTATACAATTTTAAATGCCTATTTGTGCAAATTCAATATTTATGATCATGG
ATGTCAGTTGAAGTCGAGTTAAACAACATATTTATGTATGATATAATACATAAACATGTCATTTAACTATGCCTCAATTG
ACATCTACACCCTCAAACTTTGGATGTGCATCTGTAAACACTTAAACTTGTATAAAGTTGAATAAATAGACATATCTATC
CTACATGAAAATTCGTGTCCTGTGTGATATCTTATGTGTATTTTACCATATAAAATATGTGTGTCTATTTATTAAAAAAC
ATAAATACTAATTAAAGCTAAGTTAAAAGGGTAACACGTATTTATTTATGTATTATATCTTCATAATATGAGTGGGTATT
CAGGATAAGCACGTAGACAGCGATACACTTGAATTTTACCCAAAACCCTTCGAGGGTTTTCGAGTTGTTCAAATAGAGCA
CCGAAGATACTCAAATCTCTGATAGAGATCATAGTAAAGTGTTCTCTCTGCCCTAACCCACCCCCCCTCTCGCGAACCCC
ACAATCTCCGAAGAGCAGAAATCTCAACATTTCCATTCTAGGTCACCATTCAAATTAGCAAGATGCATGCTCCAGTTCTT
GTTATGCGTAAGTTTTTGTTTTTGATTTTTCCCCCTTTTTGGGTTTTTTTGTTCGTTTTCTCCACTTTTCCGTGTATTTT
CTGGATACCCTTTTGCTTGTTTTGGGTGAAAATGTGTCGAGTGGAGTAGAACGGATCTGGAGGATTCATATAGTGTGACC
GGAACTAGTTTGGGATTGAGGTTTTAACTAATTGATGGAGGGGAATTGAGAGATAAGAGTTTATGTCTAGCCGAATCTTA
ACTTGTTGGGGTTTGAACTAATTGGTTGATTCGTTGATTGTCTCATTTTGAAATGCTCGATCTGTTTGTGCAAGATTGAG
TTTTTAGACATGGGTTGAGTGAGATGGGTTAAAGGGTGTTTGAGGATGTAGTAATTACTATGGTTTTGAGCTTTTCTGTT
AGGGCTCGTTTGGTAGGGTGTACAAGAACAATGGTGAATAGAGTGTATAGCTAATGCTTGTATTAGTTATGTTAAGTTAT
TGCATATGCAGATTTAGTTAGGGGTAGTTTGGTAGGGTGTACAAGAACAATGTTGAATAGAGTGTATTAGTAATGCTTGT
ATTAGTTATGCTAAGTTATTTCATATGCTCAGCTTGGTTTGGTGTATTAAAAATAAGATGTGTTGCATGATTTCTAAAAT
AAATACCAAACAAGGTATAAATAATAAACAAAGCTAATGCATGTACTATTCTATCTGATGCATCCTACCAAACGACCCCG
TAGTGTTTTAGTTTGTAGGACCCATTTTATTAGTTGTTTTCTTACAATGGTTGTATTGAGCAGAGGATTCTATGAAACGT
GAGCAAGGTGGCAAGGTACAGCGGGCTAATATCCAAGCGGCAAAGGTACTTATTTGTTCATTTTTCCACTGTCCATTCTT
ATAATAATAAGTAAACACATTAATAATTTGTATTTTTTTATTATGTTTACTGATATACTTGTTTTTTACTAGCTGTTAAA
GTGGCATGTATGATGTGAACTTCTATGTTTATTCGTCGGACATCTAAATGAAGGAAGATATTGTTGATCCTTTTGAAATT
GCTACATTTCTGTGCCCACTAGTTTGAGTTCCTGCTGTTTCCTGCTATGCATTTATGGATCATTCACTTGCTTATTCAAC
CATGCTAAATTGGACTTGACTTAACTGATTGCCTTGTTGATATTCTTCTTTCATTTATTTGTTATGGCTTTTGTCAGTAA
AACTGCGTAATGTGGTTATACACAGGTTGCACTAAAATGCATGTTGACTGGTGTTCCTGAAAATGATTACTGAGTTGAAT
ATGTGCTTATATTGGGTCCTATTCTCATTATGTTGTCTAAGAAATCCTGCAAGCATTGCTATTGATAATTTTCCTTAGGC
AGTATCAACATTATGCAAGAATGAACGCGATCCTTATAAAACACCAAGAACGATTGAGAATTTGTAGAAATCTTAGCCGT
ATTTTGGATGCTCTAGAAGTTTGAGGAGGCAAGTCTATTTGCTAGTTCAAGTGTCTTCAAGGCATTTCTTTGATTTGTTG
CTCTCAACCTAAAACAACAAACTGCATGGAAAATTAAGTCAGAAAAAGAATACATTGGACAAATAAGGGATTTGAATCCC
TCTTATTGGGGTTCAAATCTTAGTGGAGGCAAAAAACTAGGTGACTTTTCCCATTTGCCCAAGGGCAGAGTCACCCAATA
CTTGTGCGGGTGGGAAGTAGGGTAGGGAATATTCGAGGTGAGGGCAAGCTTGTCTGGATACCACCCTCATAACAAAATAA
AGTGGGAACGAGGAATCATATATTTCTCTGTATTTTCTCAGAATTTATAATTGTTTGTCACAGCTCATGTTAGTACGTAT
GTTAGTTCTCTTATGTTTTGTTTTGTTGCCAGGCTGTTGCTGACATTATCCGCACCACTTTGGGACCACGATCCATGTTA
AAAATGCTCCTTGATGCTGCTGGAGGTAAACTATTTTGTACACATGTTGAAACATGTCATGAGCGTATCCTCTTTCTTGG
TAGTTTTGGTGAAAGTCATGAATGTTAATGAATAATTTCAGGAATTGTAGTAACCAATGATGGAAATGCAATTCTCCGTG
AGCTAGATCTTGCTCACCCTGCAGCCAAGGTATATGCTTTCTCTCTCTCTGCTGACCCCTAGACATATATGTTTGTGTGT
GTTCCCTTGTTTGGTTCATGGATTTTTGTTTTGGTTGTGTTAATGTTTGATTACATGCCATACTCTAATGAATATGTTTG
TGGTCACATTGTTGTGTGCTTGCTTTCTTGTTTAAGCTTTCATATTGGTTATATCTTTCTGCTGCTGCAGTCAATGATTG
AACTAAGCCGCACCCAAGATGAAGAGGTAGGAGATGGAACAACATCAGTAATTGTCCTTGGTATGTCTCTATTTAATTTT
TGTCATTTAGGTGGATGGTTTTATCAGTTAAATTGTTGTTGCCATGCAACTCATTAACTCACTCACCTCTTTATCTTAGG
TATCTAACTGTTAATTGTGTAATCAATTGATACATATTGTCTAGCTGTTAATTGTTTGAGGGGTGTTCAGTTGGGGGGTT
CAGTAATCTTAAGTTTCAGTTTGCCTAAATTCTCTAGAAGAGCAGCCACTAGATTCCATGAAATGAACAGGCAAACACTT
TAATAGACCTCGGTCTGTAAGTATTTGGGATTTAATTTCAGTTTCACTATATCGAAGTCCTTCCCCAAATTTGAATTTAT
TTGAAAAATCATTCTACTTGAATCAAAACTCAAACTGAGGATACAAATAAGAACATCAATGAGATATGTGTATATCAACT
TTGGATTTTTGGTGTAAATTTTTGGATATAAAGGATGCTGATAGGATGATAGATTTCCTTACTTCCTTATATTTGCAGTA
AAGGAACTAAGCCTTTTTTATGTAACTGGACGTCTCTATGTACCAGCATGCTTTTAGCGAAGTAATATTTTTGCTTTTTT
GATTTAACAAAAAAAGGAGAGCATGTCTACTAACTTTTATTTTTGGCTTAAGAGTAGCATATCGAATAATGTAGAACAAT
ATTTGGACATTTTAGAGATGCTTACAAGGAAATTGCAATAGGCTGCTTTTGAGCTTTCTTTCATGTACTCTTGTGTACCA
TCTTGGTACTTTTTAATAAAACCTTCACCTTATAAAACGAACGAGCCATGAAGACTTGGACATTGTTTCATATGTAGTCA
AGCAATATATTTTAGCTCCACCCATGTACCTTTTTGGTCAATTTCTTGTGATGTTTCCAACCTACCTAATCCTAATCTGC
ATGTCTATGGTCACTTTTAAAGCAGTAGACTGGTAGAGGAATAGCGTTTGAGCTTGATTACGATGCGTGAGGGAGGGAGG
AAGGTGAAATAGGAGGCATGGAGGCCGAAATGGACTAGAATTGGGAGGAGGACCAAAAAAGAGGAAGTCAGGCACAGTGG
AAGACAACCAAAAACCAAGCCTATGTTTGATTGATGTGGACCGAGGGAGTTAGAGAGGAAGGTTATGGGCTAGAAATCTA
GCGTCAACACTTGCAAATAAAAACAAGAGGGGGGGGGGGGAGAGTTAGAGAGGAAGCACGAGAAGAGGGGCAGAGGCAAG
TCTTGTTTTTGAAGTTAAGCTGAACCACATTTGTTTCAATGCCTCTAAAGTGAGACAAGGGGTGAATTGTTTTTAAGTTA
ATAAAAAATGAGTTAAATTCTGGCACAATACTATGATGAGAAGTGTATAAAAGATCTCTAAGCTGGCTGCTTACTTCTTC
AATATTAATTATGTTATCAATATTTTTGAAGCTGGTGAGATGCTCCATGTTGCGGAAGCTTTTATTGACAAGAAGTATCA
TCCTACAGTAATATGTAGAGGTAACAGACGAGCCTTAAAATTTTATATCCTTCAGCCCAAGTTCTCTGAAATTAATATAT
GTACTTCTGTGACCAGCTTACGCTAAAGCTCTTGAGGATGCTGTTGCCGTGCTTGACAAAATTGCAATGACAGTTGATGT
TGAAGATCGTAAGTTTCCTCTGCTTCTTACATTTCTCTGTCTTTTCATAACTCCACTGTGAGTACTTCTATATTTTAGTA
GTTCCATGCCCGGAGGTATTAGATAAATACAAAACACCTAGATTTTTTGGATGTCTTCTCTAGAAATTTTGGAATTGCTT
TTGGATTACAGGTAAAATAAGCTAAAACAGAAAAAAGAATACTAGTTGAGTTTGCTATTTGTTTTTAGTGCGGAAGAGAA
CTTAATATTGTGTGGTTGCTGGAATTGCTGGGTCTTGATATGGGGTTGTAAGCAGAGAAACAAGATTATTTTTTAAATAA
ATTCTTGAAATAGCTTTTTGTTATGAACATCGAATTGAGTATATGGAAGTTACACATTTAACTAATAAAAGAGCACTGTA
GAATGATCTCATCTCCGGATAAGCTTTACTTTTGTAGTGGATGAGCAAATTTCTTTGAACTTAAAGATCAGCCTTTTGTG
CTTTTCGTTTAACTTAATCCTTCTTTCTTGGATTTTGATTTTCTCATCGCTCCCTGCTCTTTTTCAAGTTTTAACTTTTT
TCATGCTTATTTTTTACAGGAATAGATTTTATGCTATTATTGTAGCTCGTATATAAGTTTTCTGAATGATTTTAACATGC
ATTATTACTCAAAATAATTGCTAACTGTGGCAGGTGAAACAATGTTGGGTCTGGTGAAGAGTTGCATCGGCACAAAATTT
ACTAGTCAATTTGGGGATTTAATTGCAGTAAGTAAAATTTATTTCTAATACCCCCCACCCCTACCCTCGAAGTGGCATGA
AAAAATAAATTGAAAAACTTACATCTGGAGGTATTTGGAGCAAAATGTTTACTTGTTCTACATTTGTTTCCATATATCTC
TGACTATCTTTTGATGGAAGTCCAAAAAATTAAATTGTTTAATTTAGTATTGTTTCTTAATTTTGTATAGATTGCCTCTT
CTTGAAGGTATGTACTATGTATAACCTACAAGTGGGAATAACAGAAAGCAATCAAAGCATAACATATATTCGTGCCTAGA
TATCTTTCCCATGAGTTCTATTACCCCACATCAAATGGTTTGAACATCAAGAAGGAAGAACTCTTTTTTCTCAAAAAGGG
TAAATAATTAATTGTTTGAAGATCAAGAAGAAACACATGCATACAGACTAGTTAACTACTAATGTTTCTTATTATTTTCT
TGTAGTCATATAGATACTTGGTTCTTGTATTTCTTTCCATAGTGTGTTATTTATAATGACTTTAGAAGTTACTTCCCACA
ACATGATTGAGAGATTTTTGGGATTGAGATTCTCGGGATTTGTGTGTATATATATTTTATGGAGGGACATAAGGTGATGG
GAATGGAACCTCTGATCTCTTGGTTCCAGCACCTCGACTTTGGTTTGGTAACCACGAGATCAGGTCTTCACTGGGCAACT
GGTTGATTGATATATGGATTTCAAATTGAAGAAGTCTTCCTTCAAGAAGTCCTTTACTGCAATAGGATTGAACAGGTCAT
GTATTTAGTGTATATTGTCTGACTTTATCATCTCAGGATTTAGCAATTGATGCCACAAGAATGGTTGGTGTGGAACTTGG
CCAAGGGTTACGCGAGGTGGATATCAAGAAGTACATCAAGGTTGAGAAGGTGCCTGGTGGGCAGTTGGAAGACTCTGTAG
TGCTTAAAGGAGTAATGATGAACAAAGATGTAGTTGCCCCTGGCAAAATGAAGAGAAAGATTGTAAACCCTCGCATCATT
CTGCTTGATTGTCCTCTAGAGTACAAGAAAGGTGAGAACCAAACCAATGCAGAGATCCTTAGAGAGGAGGATTGGACTGT
CCTCTTGAAAATGGAAGAAGAGTACATTGAGAACATATGCGCACAGATACTTAAATTCAAGCCGGACGTGGTTATTACTG
AAAAGGGACTTAGTGATCTGGCATGCCATTATCTGTGCAAGGCTGGTGTCAGTGCAATCAGAAGGCTAAGGAAGACAGAC
AATAACAGAATTGCTAAGGCATGTGGGGCAGTTATTGTTAATAGACCTGATGAGTTGCAAGAATCTGATGTTGGTACTGG
TGCTGGTCTGTTTGAGGTGAAAAAAATTGGGGATGAGTTCTTTACTTTTATTGTCGATTGCAAGGATCCGAAAGCATGTA
CTATACTTTTAAGGGGTGCGAGCAAAGATCTACTGAATGAAGTAGAAAGAAATCTACAGGTATTTCCTCAATTCCATAGG
TTTAGCAGATGATAATTGATATCTATAAATCGCACTATTTTGAGCTGCTCCTTGTTCTTTTTCAGGATGCCATGTCTGTC
GCTAGAAACATCATCAAGTGTCCTAAACTAGTTCCCGGTGGTGGTGCAACAGAGTTAACTGTATCTGCCATGTTAAAGCA
GAAAAGTTCATCCGTTGAAGGCATAGAAAAGGTAAGTTGTGTTCGTCAAGTTATTGCTATTCTTTTGCAGATTGAAATCA
AGTCATGAATATATATATGATCTTCTGAGAGATGCTAATACTCTTCATATGCAGTGGCCGTATGAAGCTGCTGCAATTGC
TTTTGAAGCTATACCACGAACTTTGGCTCAGAACTGCGGTGTGAATGTGATTCGTACTATGACCGCTCTTCAAGGAAAGG
TAGAAACTTTACTGTTTGAGGTGGATATGCAATCTTCCTTTATTTGTGTTCATCTAATTCTTTTCATTTATCTATAGCAT
GCAAATGGCGAGAATGCATGGATAGGCATTGACGGAAACACTGGTGAGATTACCGACATGAAAGAGCGGAAGGTATGATA
TTAAGTTCTTCCTTCCTACACTCCATGACCTCATCAGAACTAGATAGGGGAGGACTGTTTTTACACACCTGTATGCGTAA
GAGTCGGTAAAAATAGATTTTATTAGGTGAATGAAGAATGAATGTATGGTTGATTCGATATATTTTATTGGACTGTGATG
TCAAATAGGAAATAGACTTGAAGAGAGACAATGCTTCACCTGTTATCGTCTTTTAATATCTTTTGAGTAAACAAAATTTA
GGAATTTGTATTGATCGAACAATCTTTAAATATGTCCAGATATGGGATTCCTATGCAGTAAAAGCACAGGCCTTTAAAAC
TGCCATTGAAGCTGCTTGCCTACTTCTGAGAATTGATGACATTGTGAGTGGAATAAAGAAGAAGCAAGCCCCTGGAGCAG
GACCATCGAAACCAAAAATAGACGAAGAAGGTGATGCAGACAATGACCAGCTAATTCCAGAATGAACATGATACTATGCT
GCAGTGGAATGCTTCTGCAATTCAGACTGCATTTGATAACCACTTGGAAGTTTTCGTCTATATGACTTCAGTATAGGACT
GATTGCTTGAAATTTTTGTGCTTGACATGTAACTTCTGCTGTTTTTGACTGCTGGCAGTTGTTGGTTGTCAATATGTTTG
CGTTGTATTTGATTTAGATTCTGTTTCAGTTTTTGGTTTTAAATTAATTTTGATATTGCGAGTACGATGGCTCTGTCATG
GTTAGTAAATCAATGTAGGGGTATCAATATTGGTTATCAGGCCTGTTTTTTGAAGGATCCACCAAATATAAGGCCATACC
AAGTCTGAAATCAAATTCAGGAAAATCATGTACTCATACGAGTAAATAGACAATAAAAATGTTAAAGTCATGGTGAACAC
AATTTTATTAGAACGTATATGAAGCACTCACCGTATTAGAATAAATCAGCATGAATACAAACACAAAAATAAGGTAAGAT
TAAACGTTAGCCACGGAAAATACTTGCAAACAATTTCTAAAACATGTCAATAATTCATTATTAAGTGCAAAACGTCAAAA
TAAACCTTAATATTCACTACAGGTTAATTTGTGGCAACTTTAACTGCCACTAATACTGATAAAAAGTCGCCGCTAAAGAA
ATAATATTTGTAGGAGTCACAAACGCCGCTAAAGGTATACTATTACGGCGGCTACAACCGTCGCTAAAAGAACACTATTT
GCGGCGACAACAGCTAAAATGACAATTATCGCCACTAAAGATAAATAAGTCGCCGCTAAAAGTGCACTTTTTGTACTAAA
ACTACATTAGTCGCCATATATCGTCACTAAAACTACGTTAGTCGCCATATATCGTCACTAAAACTACATTAGTCGCCGCT
AAATGACTATTATTTGTGGCGACAATAATAGCCACTAAAAGGTTACTATTTGTGGCGACATATATCGTCGCTAAAACTAC
ATTAGTCGCCGCTAAATGACTATTATTTGTGGCGACAATAATAGCCACTAAAGCTATATGAGTCGCCGCTAAAAGTATAC
TATTTGTGGCGACATATATCGCAACTAAAACTACATTAGTCGCCGCTAAATGGCTACTAATTGTAGCGACAATCGTCGCC
ACTAAAGCTAAATAAGTCGCCGCTAAAAGTATACTATTTGTGGCGACATATATCGCAACTAAAACTACATTAGTCGCCGC
TAAATGGCTACTAATTGTAGCGACAATCGTCGCCACTAAAACTAAATAAGTTGCCGCTAAAAGTATACTATTTGTGGCGA
CATTATCGCCACTAAAGCTAAATTTGTCGCCGCTAAAATTATACTATTTGTGTCGACATTATTGCCGCCAAAAGTACTAT
TTGGCAACTCAATGCATATTATTTGTTGCCGCGGTTGCCGCCTCTTAAATCCACTAGTTGTGGTAGCCTTAACATCGCTA
AAATTAATATAATTATCCATCGTTCAAACTTAATAAAAGTTGCCGCAATGTGAACTATTTGGCAACTCAATGTAATTTGT
CACCGCGGTTGCCGCCCCTAAAATACCCTTGTTGTGGTCGCCTTAAGCGTCGCTAAATCTAATATAATTCGCCATCTTTC
TATTTGGCAATTCAATGCATATTATTTGTCGCCACGGTTTCCTCCCCTATAATACACTAGTTGTGGTAGCCTTATCGGTC
GCTAAAACTATTATAATTCGCCTCTAAATAATTATATTTGTGGCGACTTTAGCCACCGCTATTACTATTAAAAATCGCCT
CTATAGATATGCTATGTGTGGCGCCTATACCTGCCACCATTACTCTTAAAAGTCGCTGCCAAAGGTGTTTTATTTGGTCA
ACTATAACCGCTGCAATACTTATAAAGAGTATGGTGACTTCAACTGCCGGTAATACATATAAAAATCGCCGCAAATAGTA
ATCTGAGACACTTGGCCAAGATACCTCTTCGTGAAGTGATGTTGATATCAACATACTTTCAAGTGTTAGATACGGACCTG
TGGAGAAATCAGCACGAACATATTATGTTTGATGGTATACAATTACAGAAATATTCAACAGTATATAGTTGTACATAAAA
CCACAACAGGTTTCTGGTCGTTTTTATCAGACCAGTTCAAGACTCAAAATCTCTCGGACAAAGTTGATAGCAACAGAAAC
AAATGCACTAAATCTGGGACCCAAAATATACATATGAACATATTTATCGTGGTCGGAACTTGGGTCTAACTGTGATTGCC
CCCGGCCTTGTCTCCTCATAACGATATCTACAGAACATGAGATTCACATTTCACTTAGTTTATTGATTGGGGAAGAAAAG
AACATTTGCCAACTGTTAGACTCGGCAAAAGCACACAAAAGTTTCTGGAAGAGAAATATACCCGTTCTCCACGAGAAAGC
TTCTTATAGCCATTGGAAGCGCAGCTTGTCCCCGGCTATGAATACCTTTACCTGTAAAATTGCATACAACACTTCACACT
AGTCAGACAACCTTATGCTTGTAAGTCAGTTAAGGCACTAGTAACAAAAGAGGCTCCAATTGAATAAAATTAAAAAATAA
GCGACAATCCATGAGAAGTTTTGACACAGGGAAGTATGACCACCATTACATGTTATATTGAAGGACTACAAACTCATTTA
GATACATGATGCTATGATTCGGTAACATGTATGAGATTGAGCTCCATGATTGTGATTCACCACATATCAAGCATAACAAT
TCAACTAGGCTACTCAATCTTCCTAGTAAAAGCAACTAAAAGCACAATATTTTTAGAAAACACACGATTCTCATAACACT
TTCACACTTCCAGAAGATAGTAACAGAATATTGTGAATGATGAAGAGCCAGTCATAAAGTAATAACAGGTCCAAACACAC
TCCAACTTATAACTACAACCACAATGAAGAACATGTTGCTGGTGAATACATCTAGACCTGTAAGATGTATCATATCCTTG
AGCAACACTTTTTCAGGAGGAAAATACCTGTTATGACCTCTAAGATAGCTGGCCGCTGCTTATTCAATAGGGACCCTTTG
CTCTCATTCTCCACATCAATAGAGACAGCAGCTCCTAAGCTGCGCTTCAAGTTCACTTGATTCATATGGCCAACAAGATT
CTGTGCCACCTGAGATTCAATCTTTTGCAAATGTTCTTGTAAGGCTTGAACTGCCTCTTTTGCATGAAGACCATGCAAGT
CCAGTGTCCATTGATCATTCTTACCGTTGCGGGTAGTCAAAATTTCTTTTGCGGCCTGGGCATTTAGTCTATTAGCAGCA
ACCCACTCTTCTTGGGCTTTTAGAGAAAAATGTTGGGCAGATAAGTGGTCACCTCTGAGATAGGCCTCACTGGCAGCCTT
AGAATGTCGGACTGCTGACCTGTTTATAGAATGAGAGAGGATTTCAGAATTGATTTAATAATAACTTGGATAAGAGCTTA
ACACGTTCAAAACCATGAAACTTCTAACAATTACGGCTGCAATGATAATAACAAAGAATGAAGATGGTTTGTTTCATCAT
AATATGTTGCATAACTTAGTTTGTTGAAAAGCGATATCTGCTTTTGAAGTTGTTTGGCCTCTATAATTCTCCCAATGTTT
CATACTAAAATATGCCAAATATAATTAATTATCTTTATTTAAGAACCAAACCTGGCAGAGCTTTGAGAAGACATCTTCTG
TTCATAGGATCTTAGAGAGTATCACTTCAAATACAGAAAAATCAATAACAAAAGAAACGTTCACCAACTTCCACTGTCTT
CCATTTATGTAAAATAAAAGATACCAAATACCCTTTCATGAAAAACACACTCAATCTACCAGTCTTAACTGCCCTGATTT
[truncated: 151,236 more chars]
