# Supplementary material for: Homologues of potato chromosome 5 show variable collinearity in the euchromatin, but dramatic absence of sequence similarity in the pericentromeric heterochromatin
Source: BMC Genomics. 2015 May 10;16(1):374. doi: 10.1186/s12864-015-1578-1 (PMC4470070; doi:10.1186/s12864-015-1578-1)
Supplement: Additional file 3: — RH BAC tiling path sequences. Description of data: Nonredundant, multifasta sequence files of the individual BAC MTPs. The sequence contigs and scaffolds in the MTPs can be either ordered or unordered, depending on the quality status of the tiling path sequence. [file 12864_2015_1578_MOESM3_ESM.zip › mtp_0672.fasta]

>mtp_672.contig_1
TTTTAATACCAGCAATAATACAAGTAACAAACTAATTAAGATAAATTTGGAAAGGGTACAATAAAATTTACTCAAATATT
AGTGACTAAATAGTATTGATTCTTACATGAGTAATTATGTAAAGATCCCAATTTTTAAATATTTCATGATACGAAATTTG
GAAGAGAATTTTAGCAAATCTCTATTGAAAGAAGGGATATTTATTTGACTAATTACTTCCCACAAACCAAACAATTTCTC
TAATGTCATATCTAATTTCAAGATTTGATGACGAAAAAAATTCCAATAAACTTTATTTTGTATTTATAGAAAGAAAATTA
GCGATTAATGAACTAACTATTATATATAATGTGGTAAGCATCAACACTCTAAAGTAAAAAAAAAACAATCATTTTATACA
ATATGGCCAAGACTTTTGCGACTTTGCTTTTGGTAGTCTCATTCTTGATTATTTCAGAAGGTTAATACATGATCATCTAT
GTTCCTCTCTTTTTCTATATCTCTATATGTATTATACAATCACTTATATATACAAAATTTAAACATAAATTATACCTCAT
TAAGGTTTAATTATGATGTGATTTTGAGTAAAAGAAAAAAAGTTTTAAGAAGTTTTTTTCAAGTGATGATGGTTTTTCCC
AGATAACATGGCGTATCTAGGCTATAATAACATGTGTAGTTGCGTGTAATGCTTTGTAATCACACGATATATATGTGGAG
ATGAAAGAAAATTAGATTTTATGTATACCTAATTAATTCTATCACATTATGTTGTTGATGTTATATATTGGTCTTTGCAT
CAATTTTTTTATTAGTTATCATATTTTTTTTATTATTATTTTTCTTTTTTATTACTATTCTGATTCGCTTTACTTGAGTC
GAGAATATCTCTGAAACAGTCTCTCTAACAAACTTTGTTATGTTCAGATATGGTGACAGGACGAATATGTGATTGTCAGA
CTAGTCAAGATTGTGGTTTCTTGAAATGTCAAGATGCGCTTGGAACTTGTGTTGGTGGGGTTTGTGTATGTTTAGCACAT
TCCAACACATATTCCACAAATCATGAAGGTCCCTCCTTTCTCTTACTTTATTTTATCGTAGCTTTTGTCTCGTGAAAAAA
AAGGTATCTTAAAATAAAAGGTATACTTGTATACTCCATCCTTGGAAAATGTCTACTTGAATTACATTTTTTTTTAAAGT
TTAGGCCATACTTTACAAGTGTATTTAAAAGCATAAAACATTATAGACATATACTCTAATTAATTGTGGTTTGTAGAACT
TTTTTTCTATTTCAATATATATGTATGATTCACTATTTCATTACTAAAAAATATGATTTAACAATGGATAAATTATGTAG
TTGTAGTAAAACTCATCACTAAATCAAATTAATAATGAATTGTTGAAAAAATATATGTTAGCTATGAACAATTTAGTAAC
AGAATTAATTTCTTCTTTTTGTAACGATTGTTACTAGAATCATGACAAATATTGAATATTTCGTGTGCTTTCTTTCTGAA
AAACCTTAGCTTATTTAATTTTTTAGCTTATGTTCTCACCTAATAATGATTGATTAAACATGAACGAATTGAGTATTTTA
TCTATTTTTATTTACCTCATTTTCAACCTGCACGTATTTTATCTGACCTGTCTGTTTGCCGCTCCTAACTATATGTTAAT
GAATTTTGTCATCTTCAGAAGGAATAATGGAAGAATGCTCAAATCCATGTCAGAGTAGAGAAGAATGTGATTTTTTGAAA
TGTGAAATGGGTTTTCCAACTTGTGTTGATGGAAACTGTGTATGTTTATGAGTGACTAATTACATCTTTATTCCATTTAA
GAACAAGTTAAATGCAATTATAAATTACATTACTTTGTTGCATTATGATTATAATTTTGTTTTCTATTTTTAGAAGATCT
TTAGTGTTTGATGAATTTATTTTATTAGTGGAGGGGCATCTTTTATTGAGTTCTTATAAAATGTTGCAATAAATAGGACT
TCATATTTAATTCAAAAAAGCTTTCTTTTACACAATGTCTCAAATCTCAATGTGTTTGAATTCTTGATCTTTTCATATGG
TTAGTGTATTCTCTCGATTTATTTTTGAATTTTTGTCAGTGATTTAGAGTGAAATAATTTCATGATCAAACCATCACTTA
ATTATTTTTTCTGTTCAATCATACCCTCCTCCTTCCATCTCATTTAATTCTCATACAAAATCACTTAATATTCACAACAT
GTGAGCACAAAATCACTTTTATATGACCTAGTTTTAATTAAAATTTTACTTACAAATGTAAAGGGATTGCCTTACCCAAT
GTGGGACTTCCCGGCGTGAATCCGGATTTAGTTGGCCCCAATGTGGGTACCGGACACCGGATGGAAAACCAAAAAAAAGA
AAGTAAAGGGGACAAATTCATAGATTATAACACATTTCACATTAACAAAAGACTTGCTCATACATTTATCTAACCAAATT
GAGGTTATTTAACAAAATTTTCCAGTAGCGTTTCTCGAGTATATTACAATCTAATCAATCAAAAGCATGAAAAATCAAAG
GGCTGAAACCTTTTTGTTTAACAAGTATGCTTTGAAGTATAGTTCCTCAGTTTCCTCGTCTGTGGGAGCTTGTTTTCACT
TCTTCGCCCTGCTAAGTTAAGAATGTTTAGTTACATACAGTATGTCACAAAGAATGTAACGACAATCATCTAAGTTATGC
CTGACTTACGTTGTTTTATCTTTGGATCCTTCTTTTGGTGCATCTTCCTCTGATGACTCTGGAAGAGCTGTCAGCTTACC
AAATGACTCCTTAGCGTCTCCGAAGAAATCCTTCACCTTATCAACAACTGTTTTAAGCTTATCTGGGGTCGGAAGCTGAA
AGGTTCAAATGAAGATTAGGAATATGTCATCTAGCCGAAAAGCATAATAACGTGCTACTATAACACTAAGCAGATAACAA
ACAAGGTACAGATCATTATCTGTTCTCAAGATTTTGTTTATTTTCTAATGGTTTAGAATATCCAACCATCTATAATTGTT
GTATACAAAAACGTTAGAACGGATGTCAGTTTCATACCTCAATCACATCTGAGGTCGAAAGGGCAGCCCTCAAATTGTTA
TTCTCCTGCATATCAGACAGATTTTTAAGAAAATGAGCTCTTTCTTTTACAAGTGTCTTACGAATTAGCAAGAATGCAAA
ATAAAACAAAGAATCAAATAAATGGTGCAGAGAATTAGAATATTACAACAAGTTTGTATCCATATCTAAATTCTGTGGCA
GACTTCAATACACGATGCTGTTTCATTGCCAATTTCTGTATTTCCTTCTCATCCTGTTCCATAGAAAGAAAGTTAAAGCA
TCCCAGTAACAATATACCACAAAATTAGCGTAAATAAACATTGCTATAATGTCAGGCGTATAGGCGTGTAGGCCTTGATC
ATTTACTCATCTTTCTGGTACATTGAAATTTCAAGGTAGGATCAATATGAATGCTTTGCCTTGTTATGAACTCTCAGACT
ATGAGGCGGGCTTCCGTGATCAGTTTCTTTTGGGTATTAATTCATTTACAACTACGTAGAATGATTTCAGAATACTCATC
TATTAGGAACAGGAGTGCTTGACTGACAAATCACAGGCACTTACATTGTAAATCACTGCTGCGAGATTCCTAGCTAGAGT
ATCTTTGTATATATATTTCCCAAGGAAGTTGTCTTTTGCAGCAACCATAATTTTTGCAGTCGTGCCACCTGTTACGATAT
TGAGGGGGTACCAAAGATAAACCTGCCCAAGGAATATAAAAAAAAGACAAGAATCAGAATTTCCGCAAGCACAAATGTAG
ATCAATAAGATCTTGAGTTAGTTTATGTGAATGAAGAAATAAGAACAAAGAGATAAAGTTTAAAACTTTAAATGAGCTGT
GGAGCTTCCTATGTTCATTTCAAAGTCGATTCCATTTGACCTTATTAAGGTAGCAATGAAGGATGGTGAGTTAAGATGAT
TACAGAGGAATGTGAGGATTAACTAGTTGACGCCTACTTAAGCATACAAATATTTTTCTATGAAAAGATTCAGTACCCTT
AACTAATCATATTAAACTAGTTATATCAGTTGATTTCAAATCCATCAATCTAACTTCCACATACGATTTGATTATTCAAA
CTCAAATCTTGCTTCTAGTTTTGGATAATAGCACACATACAAGTCTAGCCTTTTCTCCCAAGCGTCAGAAAATGGACATT
TGTCTATTCCATCTCAAAGATAGCTCATAAGTTACGGATTGTCGAAAACCCAACAATTCCCTGCCTCAACAAACGTGTGA
TATTTAGACTTAAAGAGTAGACATCTAGAGCACGAACAACATAACAAGGGGCCCAACATTGGGTAAACAAAGAATTGAGA
TTGGTCTGGCTCTAATATCACGCAAAAATAAATAAATATTGGGCTTACATCAACTTAAAAGCTAGCTCATGAGCTGAAGA
TGGATAAAGACAACAACTCATTCCCTCAACCAATTAACAAGAAGAATGTCAAAGGCACAAACTTTATTCACCCAATTGAC
AAAAAACCACACTAATCTTTACCAGCTATAAGCTCAAACTACATCAAAATAAAGTAGGTACTTACTTAATAAATACAACA
ACAATTTTATCCTTTTTACTCTTATTTTCTTTTAAAAATTGGGGTTAGGGGAGCGAATTAGAAGGTGGGGAATAGAACAC
TCACCAGCGTAACCAATCAACTGAGCTACTGAAACTCCCCACAAAAATTGTATTGATTAAAGTAAGTAAAAATGAAAGAT
ATAAAGAGAACTAACATTAGCCATTCGTATAAAAATAACGAATTTAGGGTTTCCATCATCTTCAATCTTGGGCATAGGAG
GAGCCATACGTTGGTACTGACGAGCAGCCATACCTCCTTTCCTTCCTTTTGCTTCAACCACTAACAATTTTCTCTTCTGG
GTTGTTCTTCTTGTTGTGGAAACAACTGAATGTTTAAGCAGTGAAAAATCTTCATGGTTTCTTGAATTTGAAAGAGGTAA
TCTAACCAATGGATTCAAAGACATAGCCACTTCCATTGCCCCTTTCTTTCTATTTTTTTTATTTCTGCTACTAAGAGTAA
GTTTTTGAGGTGTTTTTGCAAGGTGGATAGAGAGACAAATCACTACTACTCTTTGTGAGTTGGGAGATTCTTGGATTACC
TTATCCACAAAATTTCTTCTTCTAATTTTTTGTTTTTGTTTTGGAAAATGAAAGCTATTACTAGTAATAAATATGTGCCA
TACACGTGGCATGCTAACTTTGTTGTGATTCATTTTTAAATTAATTATCTCATATTTATAGTATTTCATAAGTTTAAAAT
AAAATCATTATAAGAGTAGTTTGAAGAAAAAAGGGCGGGGATAGAGAAACAACTTTAAAAAATGGGTTAAAGATTTAATT
TCACAAATATTTTCGTTAATATAAAGCTAAGCTATTTGTATTAAAAAAAATGGACAAAGACCAAACCTAATAAGTTTTTG
AATACTTAAAGGACTAAAATTGGTAAGTTTATAGTTAAAGGACTAAACTCGGTAAGTATATAGTTAAGGAACCAAAACTG
ATAAGTTTTTGAATAATTAAAGGACTAAATTTGTTAATTGTATAGTTGAGGGTCTATTTCAGACCTACTCTTATAATTAA
GGGACTATTTATGTCATTTTTTCTAATAAAGAGGAAGGTCTAGTATGTAACATCCTGCCTTCGAAAGAGCTAAATTGGGA
AAGCACTAAATTGGAAATAGCTATATTGAAAATTTTGCAAAGTTATGCCGAGTTATGAGTTTTGGGTCAACTTCAAACGA
CCATAACTTTCGGTGCAGGATGAGTTAGGTGACATATAAGATATCAAATGAAAGGTCTTGGAATCTTCTTTCCAACGCCA
CCGAGTTTGGATGAGGGAGATATGGCTATTTGAAATTTGTCTGTCCAGTTAAGGAAAGTTACCTGAACTAGTGAGGGTAT
ATTGGTCTTTTCCTTACCCCATCAGCTTAAAACGAAATTAGTATTATTTTTGGGGTCAAAACCGATTTAGTTCAGTTTTA
CCAATCCTAGATACGCTTAGGGTTTTGAGAAGAGTTCAAGGAAAGGAGAAAGGAGAAAAGCTCAAGGCGTTCGTCAGGAT
TCGTAAGATTTTTCAAGGATTTTTGCCAAATTAAGGTATTTAAGTTTTCATAGTGTTGGGTTCGTTCTCCCACACGCAAT
CATGATTTATATATTCGAATTCGTCCATAAATATTGAAAGATTTAAGTTCTTGATGAGGGTTCTTGATATGTTGCTTTCG
TTCTTAAATTAAGACGAGTTTGATAAGTTCTTGAGATAAATGTATTGAGTTGAGGGTTGATTTTTAGTAGATTCCCATGT
ACTTGTAGTGGGTAATTAAATCTAAGGAAAAATTGAGGAAAACAATCAATTCTATGCGAGTTAAGGTCAGAAAATGAGAG
AGAAAATTCATCGGGAAGTTCTGGGGAGAGGCTGGGGCGGTGCGCCCCAGATACGCCAGATCAGTGTCTCTGAACTTCAG
GGGCTCGTGCCCCGCACCAGCAATGCGCCCGGGTCATTTGCCCCTACCCTTTTTCCGTCGTTTTGTCTGTTTAAGTTCTT
TTAAAGTATACCTTTACTCCCTATTGATTCTAATCACTCTAAACTATATCTAAACATCAAAAAATCATTCATAACATGAA
TCATAACCTTGAATTCATAATTCATATTCAAGGTAGAGTTAAGCGTTAAGTTTTGAGAGTTCTTTCGAGTAATTTTGAGA
AGTCTTTTACAATTTTTTTAAACTTGTTTTAAGACATGAGTACTTGAGTATGAGGATGAGTAAAGTTGAGTTCATTTTCT
AAAATGAATATATGGGGACTAAGTATTCCCAAGAGTAAATCCTTTTACTTTTAAAATGAGAAGGAAACTAAGATTTTCAA
ATGAGTTATGAGGATTTTTGAGTACCATCTCTTTTTAGAGAAATCTTTTGAGTAATAATCTCAAAGTTAAGGATGAGGAA
ATGTTTTATTTAAAACATATGAGCTAAGTTATATTTTGGGAGTAGTATTGAACACGGATATGAGGTAGATTTCGAACAAC
TCATAGCCCCCATAAACCATGTAGCCAATGTGGGTAGAAAGGGTCATACTTTTTAGATGATTACTTTTTGCTTTTAAGCA
TAGACTAGTGGATCCACTTAGTTGAGGAGTTCTACACCCCGGCAAGGTATAAGATAGATCTGAAAGCGTAGATGAGACGT
TGTATCATCACATAGCTCATAGTGATGGTTGTCAGTCAGAGAATCTCCCAAACAAAATTTATTTTATATTTTTACATACA
AACTGAGTTGTATTGTATTTTTAAATATATATTGAGTTGTTATTTACTGTCACACCCCGAGCCAAAACCCTGGACGTAGC
CGGCACTCGAAGACCATTGCTAGCCCCAAGCAAATCCTTGGCCTAACTTACTTAACTCAGCAGAAGACAACATTCATATC
TATAATGATCAATGAACTTAACTGAACTGAATAATGAAATAACTGAGAATGTTTAAAGGTTAAACATTCAACTTTGCCAA
AAGTGGCAACCCAAGTCTTGACAATAAGAAATGATAATGAAAAGACTCAAAGGACTAACATCTGACTGTCTATGAAGTCT
CTAATAACAACTGAGATGGATGTTGGGACAGACCCCACAACATCCTAATAAACTAAACTAGCAAGCAATGAAATGGATCC
TCCGGAAAGTAAGGAGGCTCACCAACAGACTCTGTACTGCTCACTGGTTCAACGATGCATTGGAATGTCGATCCTAGTTA
CCTGTGTCTGCATCATAAGACGATGCAAGCCAACTGGCATCAGTACATTGAATGTACGAGTATGCGAGTTGGAAAGCTAA
AACAACATATGCTAGAAAGAATTTGAGAGAAACACTTACCTTGGCTCTTTTCAACTCATGAATACTTAACTGAACTCATT
TCAATATAAAGAAGTTTAAAACAAGTGCAATATAAAGAAAAGATGTTTAAAAACATGATGTCAACTCTGTGTATATACAA
GGATACAACATAACTCTGGAATGTATGTAAAAATACAATAAACTGATGTATATAAAAATACAATAACTTCTGTGGGAGTT
TCTCTAACTGACAACTATCACATAAGAGCTATAGTGATGATACAACGATCTACCTCACGCTGCCAGCGCATCTTATACCC
GGCCAAAGGTATAGGACCTGAACTGCCTAATGAATCCACTAGTCTATTGCATAAAAGATTCATCTAAAAAGTATGGCCCT
TTTCTACCCATGGTGACTACATGGTTCTATGGTGACGTGAGTTATCTGAACTCATGCTCATCCCCAATTTGGTGCTTAAT
ACTAATCCCAAAAATATACTGGCTCTTATGTTTTAAAAACATACTTCTTCTGTAATTTGAGATTAATGCTCAAAACTTAG
CTCAAAGGTTATCTTGGAAATCTCAGTTTCCCTTCTTTCTTCATTTAGAAAGCTATTACTCTTTTTTGAAAACTAGCCCA
AAGGCTCTTTGGAAATCTCAGTTTCCGTGCTTATTAAAATGTGAAAACATTTTTAAATCTCTTTGGGAATACATAGTCCC
CATATACTTCTTTGAAGCGAAGATCTTCAACTTTACATCTTTACTGAACTCAAAACTTAAGTATTAAAACAAAGTTAAAA
CATTTGTGAAAGACTCTTGGAAAACTTTAAGAACTTATCTTAACTTGACTATTGACTTCTCTTGACTTTGACCTTAAGTG
CTCTTGACTTGACTCTTAACTGATCTTTGAATTGAATTATGGATTCAAGGTTCATGATCTCATGTTTATGGATGATTTCA
TGATGTTTAGATGTACCTTAGAGTGTTGGAATCAACTTAGAAACATAGGACCATTGCTAGAGAACAAGTACGAAAAGGTG
GGGAACAAATGGGGAGAACTGGCGTCCCTGGCGCTCTGAGAGGCACGGGGTGCCATCCCTCAAACTTCAAAGGACCTACT
AGGGCGCGCTGGCTGGCGCGTCGTCCCAAGGGGTGAACTTCAGAGCCCCTTTTGGGGGGCGCTGGCTGGCGCGACGCCCC
ACCCCCTTCCCCAGGTATTTGACGATTTTTCTTCTCCGTTTTTCAACTCTAAACCCTCTAAACTTCAATGGTTTTTTTCC
CAAACACTTAGGATCATTTACACCCTCAATATATGATAGATTCAAATCGAAATTTCACCCGGAAACATGAATCAAATCGC
AAGAAACTCCACTCAACACAACCCAAAAGAATTCAAGAAAAACCTTCAACAATGTTCATTAAGAACTCAATTTCTAAACT
TTCAAAGACTTAAATTCGCTGAATTAAATCATAATTGGCGCGTGGGTGAACTAACCCAACGCTATGTGATCTCACATACC
TTGTAGGGATCACCCCCGACAAATTCCACCAGCCAAATTCGACGATCTTGGCGATTCTTGATTTCACTTTTCCTTTCTCC
TCTTTTCTCTTTTCTCCAAGCCCTAGCACGAAAATTCTAATTTTTTCTAAACTGACCAAAATATGGTTTTACCCTAATAA
ATCTCCTAAAACAAATTAGAGTAATTAGATAAGGAAAAGACTAAATTACCCTTCCAAACCCGAATTAGACTTTCCTTAAT
CCAACAACCCAACTTTCAAAGGGCATAACTTACTCATACGAACTCGAAATCGCGCAAAATTAGCGGCATTGGAAAGATCA
TTCCAAGAGCTTTCCAACCATATCTGGAAGTACACCTAAATTCTCCTGATCTAGGAGTTATGACCATTTGAAGTTGACCA
AAAATTCATTTTTTTCTAACTTGACAAAATTTCCAGATTTTTATTCTTTCCAAAAATGACTATTTCAACTTCTTAGCTTC
TTCCTAGTTATTTCAAATTGCGAGATGTTACATCTACTATTTTAAAAGCTTTTCTTTATATTGCATCTTTATCATTGCTT
TTAAAAGTTCTTTTATTTCTAATTAAGTCTTCCGCTAAGAGCTGAGCTAGGTCAAGGGTTCGTTGGGGCCAGCAATGGTT
TCGAGTGTCGTCCACGTTTAGGGTGTAGGCTCTGGGCGTGACATAGTACGTAACAATTCGTTGTGACTTTTAGTAGATAT
GCTACCATTTGATCCTACTAATTTTTACAAATTGTATGTCGTATTATCATGTTTGATGTTGAATTGACAAAATGATTTGA
GAGACTCTTGTACTTGACTTTGTTTCCCCTACTCATTACATTGTTAACTGAAAATGACTTCAACAATTGAGACACTACAA
GACGAGCAATCATGGTGAAGAAGAAAAAATTTGAACCAGCAAAAAATTGAAGAAAAACGGTTAACTAGATTTGTTCGAGT
CTGAAGAACAAGAGTAATGGTAGAAACGAAAAAGATAAATTAAGCAAAAATAGAGTGAGACTTGAAAAAATTGACATTTT
TAACAAGAATGGTGTTGAAATAATTGGAAAAGAAGATTGGTTTTATGATGATCAAATGTGATCATTTTTATCTTTTAAGA
AAGCCCTCGCGCTCCAAAAATGAGTGTATCATACACACATTGGTTGATTATGTCATGTGAGATGTGAAGTAAAATAAATA
AATTAAAATATTGTGTTCTAATGAAATTAAGTGTTCAGTTGACAGAGTGATGAGTAAAAGTATCCAACTAACAAATAGAG
GCAAATACAAGGGTCTCTAAGGTTATTCCACCAATTTGATCTTCTACTAGTTAATACATCCATTGCTTTAATTTGTTTAT
TTGATTTTATTTTAAAAAATTGGTTGATATTATATAAAATATTTTAATGGATATCGAAAAAATTTAAAACTCCATTGATA
AGCTTGAAGAACAAAGAAATTTTATTAATTTGTCAAAATAATTTAAAATTGTGATTGGGAGTCGTTGAATTTGTATTGGT
GAAGTCGTAATTAAAATTTTAGATAAAATCAGTAGAATTTCATTTATTTGGCGTGAATTTGGTGCTCAAATTTTGAGCAA
ATATGAAAAATGTAGCTATTTAATTTTTGTCAGAATTTGCAAAAATGGCATATTTAATTTATTTTTATTTTTTAGTATTA
AATTTTTTACATGCCATTAAATCTATTGAATTAAATACAAACTAATCGACTCAGAAAAGATTTTTAAATATTGTGTTTTA
ATGAAATTAAGAATTCAATTTATTTAATGACGAGTAAGAGGATCCAACTGACAAATTGAGTCAAGTATAAAAGTTTCCTA
GATCATTCTTCTATCTTAAATTCATCTTATTGTATTATCTGACATGTGGTATCAGAGCTGAAAAATATAATTTAGAATTA
GAATCTCATGATTAATAAAGATAAAGTTTTCATAATCTCGAATATGATTGATGTAATTTCATGTTGAAATATTTAAAAAT
TAGAATTGAACTTAAATGTTTGTGTTCTTCTCAATGAGACCTTCAATTTGATAGTTTTAACTACAAATAATATGTCTACT
ATGAATTGATTCAACTGTGAATGTTTTATTTCAGTTAACTTCCTAACGTATACGTATCTCTCTAATATATTTCTTAAATA
TTGTACTAACATATTTTCTAAAAATTGTAAACTGATGGTTTGTACATCCTATAAACGAGTATTCTTCGCTCTTGTGAAAG
AGACAGTTGAAAAGAATATAATAAGACTCTACATTCTACTTTCGATATCATTTTATCTTTATTTTTTGTTTATTATATTT
TTATATGTGCCTCTCATTTTATAACACGTTATCAGCACAGCTCTCTAACCTATTGAGATCTGCTTAAGTGGAATTATCTT
CTTCTTTTTTTGTTAAAAGTTTATCAATTTTCTTTCTGATTAAGGTATACATTTATATATTTATAACATCTCTAATAAGA
CTTTCGTTAGTCTTTTATTTGTAATTTAATTACCCTATATATGACTTGCTTGAGGTATGTCACGACCCGATTTCTCGAGT
CATGATGACACCTACTATACCCTACCAGTAGGTAAGTCAAGCTGTAACCCAGAACATCAAGCAATGAGCAAAAGAGCAGA
AACTAGTGAAAACAATAATCTAAACAAGAATAACAAGGCGGAAACAACCCAAAATAAATATATACAAAAATCCCTCCCAG
AACCTAGAAGTCACTAGTACAGAGCTATCTAATAAAGAGTACAAGTCCCAAAAGTGGACCACAACAGAGCGTGTCTCAAA
GGAAACAAGACTAGCTAAAAACAAAAAAAGGAGACAGAACAAACCCAAAACACCAAGTGCTTGCCCTCGTCTCCGAATCA
CAGATGCAAAAAAAGGCTGGAACTAATCATCGCTGGTAACTGGTACTGGGACCTGCATCACGAAATAGATGCAGAGCGTA
GATGAGTACTAACACAACAGGTACTCAGTAGGCATCATAGGCCAACTGAGCAAAAAGGGGTAAAAACAATAAGAAATGAT
AGAATCTAGACACAGAGAGGTCAAAGCGGATATGAAAAAAAAGCACACGAGCATACCAGAAACAAACTAAGTACAACTAA
ACTAAACCTAACTGGACCCCCAAAAGCCCAGAAGGTACACTCATGCACAAGCTCAAATAAAAGCTAAGTCTACTGAGAAA
GAAGAAAACCGGGTTCCCAGCCCAAAGTAATTAAGATAATTCATTAGACTTCACTCAGCCAGCAGTGCACTCCCAGCCCA
GCTAGAAAGAGTGACCCTAGGGGGCACCTAACCAAACAGTCCACTCCCAGCCCAGCTAGAAAAAGAGGGACCCGTGAGTG
AGGTAGATATCGCGAGTCGTCCTACCATGCAATCAGCTCCCAGCCCAGCTAGAAAGAGCGACCCGGGGACACCCAGCCAG
CAGCACACTCCCAGCCCAGCTAGATAGAGAGGCCCGGGGGCGATCGTCGATATCACCGAGTCTACCCAGCCAGCGATACG
TTCCCAGCCCAGCTAGAAAGAACGACCCCGAGGGTGATGGTATCTCCAATAGGATCCAATCCAACAACAACCACCGTGGA
ACGCCGTCCACTCTAGGAGATCACAGAAAAGGCTCCAAGCCTATACTATCTCAATCCCACGCCTCTAGTGATGCACTAAA
CCTTCGAGAACACGTCAGAACTAGAGGGAGAAGATACAGAAGCGCAACAACCAACGATAACGCCTAATCTAAGGCTCAAA
CTATCAGACTCAAGTCTGCTACTCCAGTCTACAAGGAGCTAAGTCATCCGAACGACGTCGGCAGAAAGTCAAGGTTATCC
GGCCCACACGGGTCATAAGTCTAAGGCAATACTAGCCTAGCCTAAATTAAGGACATCATGTTTACGGTTAAGGATGAACA
AGGCATACAATACATAACATACAAGCATATAATAACATTTAGCACATAAGCATGCAACTCTACTAAACCAGTTAACAGGA
TACTATACCCAAAATGTGGCCAATCGATCCTAACATGAGGTATCTAATCAAAGTAAGGTAGGAAACTGGTACCCACCCCC
AATTCACTCCAATCGATATGATTTTACACAATTAAGCTTAATCTAAAAGAAAGAAAGTCGTAGCCTACCTTAAGGCCGAT
CGCGCGCTCTCCAAATCACTTTATCAGAGTTTTCCCTATTCGAACGATCTCGAAATGTTGCCCCGCTAGAAAAAATAGAG
ACACAACGTTACTACGGTCGTTTAGAGACCAAAATCACAACAAACGGAGACGGGTCAAATTTTGGGGTCAAAACGGGAAT
CGTGGGACCCGCACCAAACTATTCGAATTTGACTCTGTCAAGAGACCCTAAAAAGTACTCCGAACTTGTGTTCCATTTTC
GAGACTCAAAACACAACAACAACCAACAAGCAAGAAAACCACACTATAATCAACTTAAAAGAAAATAACAGTAGTCTAAA
CTTGGAATTAACGAGAATCGAAAGGTGCCCAGCACTCCTTGAACACTCTACGACGAAGCCACGACAATTCTCAACACGTG
GGACTTTGAATCACCCAAAATCGAGCTAAAATGAGTGAGATATGACCAAAACAAGAATGTCAAAAATAAAGGCTCAAAAA
AGGGGTACAACAATCAGGTTAATCGCGAAATTACCTCGAACTACGTGCACCCAACAACTTCCGAACACTCTATAGTGAAG
CCACCAAAAATACGAAGCTCCCGCACTTTGAATTGCCTAAATCGGATGAGAGATGAGAGATAAGAGAATTATGAGGGTTT
AAGTTTTGGAAAATGTTGCTGAAAATCTGCATTATATAGCAGATTTTCTGCAATTTTTCCAACAACTAAAAACTCTGACG
GGGTGCTCCGATCTTGTTCAGAACCCCATGCACGCAAATGGGATATGCAACCATACCAAATTCGACATTTCGGACTCAAC
GGTGCAGTCAAAACTTTCATCAGAGGTCATCTCGATAAAAAGTGGATCCCACTTTCAAAAGTCATTTTAAGTCAAAACCC
ACAAAAGAATAAGAAAGATATCAAAAACCTCGGGACACAAAAGAAGGGTCAATCTAGACCAAACTCGACATTTCGGAGCT
AACCGCGCTAACGGAATTCTCATCCAAGCGCGTTTACTCAAAATGTTGACCAAAGTCAAATTTAGGCTTAAACTGAAAGT
TAAAACGCCTAATCGAACCGACTCACACTGAAAATCTTGGGAGTCATGTCGACCATGCTACTAGCCTAAAATGACCCTTT
CGAAGATGATGAAATCGTCAGAATTGGATTTCGCTATCATCTTCTTAAACTTTTGATCGAAAATGATCGTTCAAGGTTCA
TAAGCTCCAAAACACAAAAACTCGCACCAAGACCAAACGAACGATCAGGTGACCGAACTGTCAGTCCCAACAAGTCATAA
ATGACTTAAGGTCACTACAAGAATGCTCTAAACAACACACAGAAGGAAAAACACAGAAATGACCAGGAGGGTCATTACAA
GTTATTATTATGATACTTTACTAGGCAGATAATCAATACGTTAAGATTTAAATTATTATATTAATTATAGTGAATACCTA
ATTTTTGATCAGTTTAATTTGCTCCTACAATATATACTAAGGTCTTTTCTTGTATTTTGTATTTTTTATTTGTTTGTTTT
GTTTGTTTTTTCTCCAAAGGACTCTATTTTGATTGAATTGGCTGATTTAAACTCAATTCTGATAGCCCAATCAATTTTAA
ATACGGTCCAATAACAATGATCAAGATTGAATTTCAACCATTCATAACATTTTGATCCAAGGGCTCTTATGTGACCCTAC
CAAAAAATACTCCAAAAAATCAAAATTTTGGCCTTATTTTTGTATTTTTTTTTCTTCTCCCTTTTCTTCCTACCTGCCAC
CATCGTCGTTGAATGCCACCCTGTTACCGAAAAATCCTTCCATCCAAATCGACAAATCTACCATTTATCTTTATCTGTAG
CGAAACTTCATAGATCTAAGAAAATCAAACACAAATCATAAAATTTTCTTTAGAATTATGAAGTTCCATTCATTTTCATT
CCATACCCTTTACATAAATATTTAGAGCTCTTTAAGATAAATCTTTTGATATAAATTTTATGTCAAAACTCCGTCAAAAA
AAATTTCGTGAAATTTCCAGCAACCTCACAATTTACTCGAAAATCTACGTCAATCTTTTCTTCCTCTCACCTCTATTCAA
ATTCGTCTCTATCACAACCTTTTTAACCATATAAGTCATTTTGGTGCCGAATTATGTATTATTTTGTTAGTGTTCTTTAA
ATTTTATCATGTTGAGTTTTGCTTGAACTTTATTTAATTTTAATTTTAATTTTGTCTTTATTTATTGTGTGTGATCTTCA
ATATAGGTTAGATGTTTGAATTTTGTGTTAATGGGCTAGTTCATCTTTTGAATTTTGGGTCTTGCTCAAATGGGTCTATA
TATTGGGCCTATTTTAAATTTTCAGATGAACCATTTAACTATTATTCAATTAATGAATAAAAGATATGAACCATCTAAAA
GGACAATGCAATCTTTTTTGTTTAATGATGAGTAAGAAGATCCAATTGACAAATGGAGTCAAGTACAAAAGTCTACTAGA
TCATTCTTCTATCGTAAATTCATCTTATTTTATCATCTAACATGTGGTATCAGAGCTGAAAAAATATAATTTAGAATTAG
CATTTCATGATTAATAAAGATAAAGTTTTCATAATCTCAAACAAGATTGTTGTAATTTGATGTTGAAATTTTGAAAATTA
AAATTGAACATAAATGTTTTTGTTCTTTTTTATTAGACCTTCAATTTGATAGTTTTAACTATAAATATATGTCTACTATG
AATTCATTCAATTGTGGATGTTTCATTTCAGTTTCTTAACATATATTTATCTATCTAATATATTTCTTAAATATTGTACT
AACGTATTTTCTAAAGATTGTAAACGGATGGTTTGTACATCCTATAAATGGGTATTATTTACCCTTGTGAAAGAGATACT
TGAAGAGAATAAAATAAGACTCTACATTCTACTTTCAATATCATTTTATATTTATTTTTTGTTTAGTATATTTTTATATA
TCCCTCTCATTTTATATCACGTTATCAACACAAGTCTCTAACCTATTGAGTTTTGGTTAAGTCAAAATTATCTACTTTTT
TTTTTGTTAAAAGTTATTCAAATTTCTTTCCGATTTAGGTATACATTTATATGTTTAAAAAATTTCTAATAGGACTTTCG
TGAATCTTTAATTTATAATTTAATTACTATATACATGACTTATTTTCGGTATCATTATGATACTTTACTAGGTGTGATAA
TCAATATGTTAAGATTTAAATTATTATATTATTTATTGTGAACACCTAATTTTTGACGTGTTTAATTTACTCCTACAATA
TATAGTAAGGTCTTTTCTTGTATTTTTATTTTGTATATTATATTTTGTTTGTTTGTTTGTTTGTTTGTTTTGTCTGGTTT
TAATTGACCTAAAAGACTCAATTTTGATTGAATTGAGCTTATTTAAACTCAATTCTAATA
>mtp_672.contig_2
TTTTTATGATTTATATGTTCCTCATGTTGAGTTGCATTTTAGTATGATGATTGCATATTTGACTTCATGAGGTGAATTGA
TGAACATGCTTAGTTATGTTTTTGATTAAATGACATGTTGGCTCCATATTGTTGTGTTAAGCTTGCTTTGAGTTGGAGAA
TGTAGTTCCTCCCATGTTTATGTGAGTTGATGAGTTTCCTCCTATTGAATAGTGCATGAGGTGAATAGTGCATTTGTAAG
TTTTGCACATTTTGATGTTTCATGCATGATGGACTGCTAGTCTAGAGTTTCTAACTTAGTTTGGTGTCTAGATCTTTATT
CGAGAACGAATGTTCCCAAGGGGGAGATAATGTAACACCATGGAAATCTAATGACCTAAGCTAGAGCCTAACACGTAGTT
TAGTAGCCTAAATAGGGTTAAACATAAATATTAGAGTCCTAAAATAACCTCCCTTAGTTAGTACTAATGTTTTAGTCCTT
AAACGGCAAGGCATTGCCCCCCAAGGACCCCCCAAGGGTCCTTGAGGAGGACCAATGGACTGCTCTAAAAGTTGTCAAAA
ACAGCTTAACTCACGAAATGGGCACCCACACCTCGTGGGTGGACTCACGCCCCGTGGGTGGACTCACGCCCCGTAGGTGG
GGGTCGTGAGTCGAGGCTAGACTTCCCCTAAATGTACAAAGTTTCAGTACCATACCACGAGCATGCAGTACGACCTGTAG
ACCCACTCACGCCCCATGGGTGGGGTCTCGTGAGTAAGGCCTGAACCTTGGCCAAGATGACCAGCCCCAGACTCAACCCA
CGAGTGACTAGTACGGTCTGTGGGTCCATCCATGCCTCGTGGGTGGGGGTCGTGGATGGGGTCTGTGAAACTGCCCAATT
CTCGGCCAAAGGTGGGGTGTTTTAAGTAAATTCTATTTTAATTATTAAAGGGTGGGGGCGGTTTATATTAGTTATATAGA
CATATATAAGTAGTTATTAACTATTAACCTCCTCTTTAACACCTCATAAATCACAAGACTCAAATTAGAAACCAACTCTC
CTCTCCAAAGATTATATCTCTTAGACTCCATTGAAGAGCAAGAACAAGGTCAAGCTAGGGGTTCAAGAAGCAGACTTTTT
TCCCCAATTTCTTGTGGAAATCAAGCTAAGGTATGGATGCTTTTCATCTTTTGGAAGCTATCACTCAAAGAGCCCCTTCA
AACTATGTTTTAAGACATCCAATTCCTCCACAAACCCAGGGTTTCAATCTATGTCATGGGTCTTTCTCCAAAACGTTTTC
AATTGTTTACTTATGGTTTATTATGATTGATTATGATTATTTATGATTGGAATAATGGAGTATTGTTGGATTTTGATCAA
AATCTCCCTTGGACCCATGATTTCCCCATTCTTTTTAAATTGTAAACTAAGGTGTGACTTAATTGATCATGGAAGCTTGA
CAATTGATTGTGTTTACATTTATTAAGTTGTTGAATCATGAAATTCCTATATCTAATGTGATAATTCTAGAAGTTAGGGT
TGATCTTGATTCATAGCCTTAAAGAGAAATTATTACGGTTTGTCTATGTTGATGAGGATTATAGATGAACTCATGATTCA
CTTATGTAGTGATGATCCTATAAATATTGTGTATTGGTGGTATTGATCCAAGATCCTTCTCCCCTATACCCTTACACTTG
ACTATGCATGAAAGGTCTATAATTATGATAATGGTGTTGTGTTGATTGAAAGGCTATTCTCATGAAACACTATCAACATG
ATGTGAAGGGTTTACTCACTTATTAATGATTCTAAGGTTGAAAGGACATTCTCACCTAATGAATCGATGAGCTACCATGA
TACTATGTTGGTTTGAGTGTTAGGCATTATGAACATAAAGTAAAGACTAAACATGAATATTCAAGGGAATTAAGCTTAGC
ACAGAGTGGATATGAATATGAGATGGAAGCTTTTACGTTAAAAATTCTGGCTTCTCAAGTCAAGTTATCTCGGAAACCTT
TTACCTCAGTTAGTCCGGGTTTCTAGTAGAAATCTCCTTATCCCATAACTATGTGCCCACATAGGTCTTTAGCTAGTGGA
TCCACCTAAATGCTAAACATGTTAGTTCTACCTTAGGCAAATAGGACACCTCTTTTCGGTGTAGGGAATGACACCGGATT
CCATGTAGCTCACATGGTCTATGTCGGTTAAGGCTATATTTCCCTACATGATAAGAACATGATCCATGACATGACAAGAA
CAAGAATGTGAACTATGAACAAGAACATGAGTTATGTACTATGATTACTTAAAGGGTTTTACTTAGTGTGAGTGGGGGTA
TGGGACTTCACTTATGCATTGCACAAGTAAGCTTTGAGAGTTATTGTGGTATGTGCTTTGATGATATGATGCTTATGAGT
TAATGCATGTTTTACATGAATATGGACCATGAACATGAACCATATATATGAACCATGAATATGAATATGAGCTATCCTTA
TGACTTCTTAATGAGCTTTGCTTAGTATGAGTAGGAGTATGGGACTTCAATTGTACATTGTACAAGTAGACTTATAAAGG
GGTTATGGTGTGGTTTCCTTATGACATGAAGATGTATAAATCTATGTATGCATGATATGAATTGATGTTAAGAGTGACTT
TTTTTATTATGAACTATGAACATGAATGTCTCCTTGTCTATGAGTGTTAGCTATGGATAAGGTCAAGGTAAGTTATGCAT
GACTCTGGTAGCCTAGCGTTGCTTATGGTGTGGTTTGACTATGTAATTACTCTAAATGTGCATGATGACTTTTAAACTTT
ATAAAGGCATGATTTCAGATAAATGTCCCTTTTATGCTTGTTTTAAGGATTTTTGTGCATGGCTTCCATACTTAGTACAT
TTTTTGTGCTAACCCATATTCTCTACATTTTCTTGTAAGTGTAGGTTCCGATCGTTGAGGTATACTTCTCCTTCAAGTGA
AGATTGGGTTGACTATTCCCTAAGCTTGGTGAGTCCTCATGGTTCGAGGACAAGACATTATTCATTTCTAGTTTCCTTTT
GTACTTTCCATTTTCAAGACTATGTTGTAAAGGGCTATGGCCCTAAGATTGTATTCGATTATATTAGATGGTTTCTTTGA
GACAAGGTCTAGACTCTCATATTCCTTTTATGAAAAAGACTTCCATTGTAAAAGTTTTAAATTCCACATCATTTCTATGA
CTTTATATTTATGATTATGCTAAGGGCTTGTATGAGACCCCTTCGGGGTCAAGTACGCCGTGTTACGTCTAGGGGATACC
CCTGGGTCGTGACACATGTTTAGTTTGAATTGTTGGTTTTCATGACTTGATTGATTAAAGGTGATAGTTCCTTTGTCTAT
GTGAAGTGAGCTAATAATGAGGCCCAAAAAGGGACTATTCCATAACTAAAGAACTTTAGTAGGATGACTTAAAAGTTATT
CAAGGAAGTGTTCTTTTGGGTTATATATATAGAGATAGGAATGTGCTATAGTTGCCTTCCTTATTAGTATTGACTATAGG
TGAGAGATTCACTTGGTCATGAGAGTTAAGCTAGAGGATGAAATCCTATGGTGATTTGTGTGATGGCCGAAGGTGGTGCT
TAGGATGAGTAGGGTTATGGGATCTTACTCATACATTGCACAAGTATGGCTTGAAGCTACTTATGAAAACCTAAGACTTG
ACTAGATATGTATAAGCTATGATTAAGATGACTAAAATGGGATACTTAGCTTGGATGGTATTATGGGATGTTATTCATGC
TTTGCACATGTATACTTTTGAAGTTACTTGAGAATAGTTTTATTATGGTATAGATGACTAAGAGTCAAACTATGCTTATA
TGATGCTTATGTTGGAAACTTTGCTTATTATGGTTATGATATTGTCTCTTATGTTTATGGTTTATGTTTCATGAAGTATT
TCATATGATTTTGGATTAGGTCTTATATTGACTATCCCTTGTCTTATGCTCTTATGATTATGTTGGATAACATATTTAGT
ACATTTTGTACTAATGCATACTTTGCCTACATTCTAATCAAATGTAGGGTTTGGAGACTTGAGTACTATTATGGAGATAG
GTTTCTAAGGAGCTAAGGAGTTGAAGATCTTGGTGAGTCCTCATAGCTTTGAGGACAAAAACCCACCATTTCCTTTATGT
CTTTATTTCATATTTTTGAGACTATTATATGGGTTGTGTCCCAAGAGTTTTATTCTAAAGTTGTATTAGATGGTTTGAGA
CAAAGTATAGAAAGACTTCCGCTTGTTTTTATGAAAATGCCTTCGATTGTCGTAAAAGTTTTAAATTTTCTCGTATTTTC
TATTATCTTGTGTTATGATATGCTAAGGGCTTGTATAAGACCCCTTCGGGGCCAAGTACGCCATGTTACGTCTAGGGGGT
ACCCCTAGGTCATGATATCCCCCCCCCCCCCAAATAAAAAATAGAACATTATGTATTAAACTAAATAAAAATAAAAGTAC
AAAAGATAAATTGGAAACGGAAGAGTACGTATTAAATTTAGTTTGGAATTTTCAAACACGTTTTTTATCAAATCCCTTTT
CTCCAACTGTTTGAGGTTTTGTACAGCTTGAACACCAAGTTGTAGTTTGTGCAACATAAAATCATTGAACTTCTTGTAAA
ATAGAAGTTGCTGCAAAAGTATATTTATGGCAATGAAAGTACGTACATATTGATTATCTAGATAGTCTTCTCATTTGAAG
TTGAGTTATTTCATTCTCCTTGTAGCATTATTGTTTGTTGATTTGTATAATTTACCCACAAAAAATATTGTAATTGCATA
ATTGAACAATTCTCACATTCTTCCTTGTTTTTTGAAGAAGAATAGAAAACTTACCAAATTCATCGATTAAAAATGTGTGG
GAGGGACCCCTCTATTTATAGACACCAAATTATAGTATGAAAAGGTACTTAATGTGCCTTATCAAATAAGTCACAATCCT
TCAGAAAATCACAACCATTTGAAAATGTCGTAACTCATCGAAAAAGTCACAACCCTTCATAGAAGTCACTATCAATCAAT
GTGAAATTTGTAACCTTTTAATATAATATATAACATATGAATAAATAAAAAAATGTAATATAATATAAAAGAAAAAGATC
CCACCCATTCATGGATGACCCTAAACCTCACATAGCCAAAATCTCATCTAAGACTGGCCTAATCAAGAATTTTCAAGTTA
CATGTAACACCTCGCTAAGTGAAAGAGCTGAAATTAGAAAGAGTCATTTTTAGAAAGAATGAAAAATTTGGAAATTTGTT
TAACTTATGTTAAGTTTGAGTTTTGGGTCAACTTCAAACGACCATAACTCCTAGCTCAGGAAGAGTTAGGTATTCTATAA
AATACCGTAGGAAAGATCTTTAAATTATCTTTCCAACGCCGCCGAGTTTGTATGAGCGAATATGCCCATTTGAAGTTGGG
CTATCTAGATAAGGAAAGTCAAAATCGGATTTTAGAAGGGTATTATGGTCTTTTCATTACCCAATTAAATTATTTCATTT
TTAGTAAGTTATTTGGGGTCTAAACTGAGTTAGTTCAGTTTATGCAATTAAGAAATACTCTAGGGCTTTGAGAGAAGAAA
AAAAAGGAGAAAGGTCAAGTGTTTTTGGAGATTTCTTGCAGAATTGATGTCGTTTCGCCAAGGGTTGATCCCTAAAGAGA
TATGTGAGACTTTCATAGCATTGGGTTCGTTCACCCACACACCAATCATGTTTGTTTCAGCAAAATTCGTTCTAGAAACT
TGAAAGTATGATGTTTCTTGCATTATGTTCTTGAAATTGGCTTTAGTTCTTGAGATTTGATGGGATTGTTGAGTTCTTGA
TGGAATCGTGTCGATTTTAGAGTTGCTTTGAGTTAGAATCGTGTGTCTATATATATTGGTTATATGAATCTAAAGAGGAA
TTGAGAAAAAGAATCAAATTTTGGCGAATTAGGGATGAGAAAACAAAGAAGGAAAAAGTCGAGCAGATTTCGACATGCAA
GTCCACATCGCAAACTTGCTCCCCTAGTGCAAAAAAATCACCTCCGCGTTGCGGAGAAGATGCAGACTCCTCTTTTCAAA
ACTAAATCTCACGATCAAATATTTAAATGCATCTCCGCGTCTCGGACTTGTTTCCAAACAGTTATTTCCGTTAGGGTTTC
ACCCTGATTTTCTTACATTATTTGAAGTTTATTTTTTCCTAAAAGAAAAGACAAAATATTATCATAAATGCTTTTACTTT
TCATGAAAGGAAAATATATTTATCTTCTATATTTGTGTAACACCCCATAACTAGAAAGATCTATAATTAGAAAGAGTCAT
TTTTTTGGAAAGAATGAAAATTATGGAAAATTGGTTAAGTTATGTTAAGTTTGAGTTTTGGGTCAAATTCAAATGACCAT
AACTCCTGTATCAGGATTAGTTAGGTGTGCTTATAGGTACCGTATGAAAGATCTTGAAATTATCTTTCCAACTCCGTCGG
GTTTGCTCAATTCTGAGTTTGTCTGAGTGAGATATGTCCATTTGAAGTTGGGTTGTCCAGTTAAGGAAAGTCAAAACCAG
ATTTTAGAAGGGTATTATGGTCTTTTCACTACCCAATTAAATTATTTAGTTTGTTTGGTAATTAATTGGGGTCTAAACTG
AATTGGTTCAGTTTACGCTTTACAATATTGAGTTAGGGTTTTTAGAGAAGAGAAAAGAAGAGGAGAAAAGAAGAGAAGAA
GTAAGGATTTGTCACGTTCTTGAGGCTAAGCTTGAGGATTTCTTCAAGGGGTAATCCCTACGAGGTATGTGAGATCACAT
AGAATTGGGTTAATTCACCCACGCTCCAATCATGATTTATTTCAGCGAATTTATGTTCTTGAAGGTTTAGAAATTGAATT
ATTGATGGGTTTTATTGAAGTTCTATTGAGTTCTTGATTCGTTGAAATTGTTGAGGAGTTGTTGATCCAAATTCATGAAA
TTAAATGTTGTTTTGGGTAGATTCTTGTATACTTTGGTTATGTAGTCGAATCTAAGTGTTTGGGGAAAGACCCAATTGAG
TTTAAAGGGTTTAGAGTTAAAAACCGAATGAGGAATTTCGTCAAAATCTAGGGAATGGGTTGGGGCGTCACGCCAACCAG
CGTGCCCCAAAGAGTCCTCTGAAGTTTTGAACCTGGGGCATTGCGCCAGCCAAAGCACCCCAACTTCAGCTCTGAAGATT
TGGTTCTGGCTCCCCGCGCAACTCAGAGCGTCAGGGACGCCAGGTCTTCTACTTCTTTCCCATTCTTTCCGTACTAGTTC
CTTTGAAACGTACCTATGTTTCCTAGTTGATTCCTACACTCTAAGGTACGTTAAAACATCATGAAATCATCCATAACATG
AGATCATAAACCTTGAATCCATAATCCAATTCTAAGGAAAGTTAAGATCAAGTCAAGAGAAGTGAGAGTAAAGTCAAGAG
AAGTTCTTTGAGTTTTCCAAATGTTTTAACTTTGTTTTAAGACTTAAAGTTCAATTTCAGTAAAGAGTAAAGGTTGAAGT
TCATTTCTTTGAAGAGTATCTGGGGACTATCTATGCCCAAAGAGTTTTAAAATGTTTTCACATTTAAACAAGTAAAGGAA
ATCTTGATTTCCAAAGAGCCTTTGAGCTAGTGTATAGGAAAGAGTAAACGCTTTCACAATTAAGCAAGAGAGGAAACTTT
GATTTCCAAGATAGCCTGTGAGCTAAGCTTTTAAGCAATTATCTTAAACCACAGAAAGAAGTATGATTTTAAACATAAGA
GCTAGTATCATATTTTGGGAGTAGTATTGAGCATCGATATGGGGAACGTTCAGACAACTCCCCGCCCCCATAAACCATGT
AGCCACCATGGGTAGAAAAGGGTCATACTTTTTAGCTGATTCCTTAGTACTTTTTAGCATAGACTAGTGGTTCCAATTAG
TAGTCAGGTTCTATACCCTCGGCAAGGTATAGGACGGCCCTGGCAGCGTGAGGCAAAACACTGTATCATCACAATAGCTC
TTACATGATGGTTGTCGGTTAGAGAAACTCCCACAGAAGTATTTGTATTCTTACATACACAGTTTATTTGTATTTTTATA
TATATTTAAGAGTTATATTGTATCTTTGCATACACACAGAGTATTATTGTATTTCCAAATATACAAAGTTGATATCCATG
TTTTAAAAGTTTTTCTTTATATTGCATTTACATTACTGCTTTATATTGAAATGAGTTCAGTTGAGTTGAGTTCAGCCAGG
TAAGTTCTTCATTTCCTTTCAAGCTTATGTCTTGTTTTACAATTCTCCTCGCATACTCGTACAATCAATGTACTGATTCC
ATTTTGACTGCATCTTTTAATGATGTAGATACATGTAACTAGGATCAGCATCTAGCACATCGTTGATTCTAGTTGAGCTC
CAGGGTTTTGTGGTAAGCCTCCTTACTTTTTGGAGGATTCTTTTTATTGCTTTCAGAATTACTTCGTTTATTAGGATGTC
ATGGGTCTTGTCCCGACGTCCATCTCAGTTATTTTAGAGGCTTCATAGACAGTCAAATGTTAGTTATTTAGTCTTTTCAT
TTTCATTATCTTTCGTTGAGACTTTAGGTTGCCTTATTGGCTAGTTGAATGTTTCTTTATAACATTCAAAGTTATATTTG
GGTTTATCTTGTTAAGTTAAGTCTTCCGCTGAGTAAGTAAACTAGGTCAGGGTTCACTTGGAGCCAACAATGGTTTTCGA
GTACCAGTCCCGCCCAGGGTGTAGGCTTGGAGCATGACAAACTTGGTATCAAAGCACAGAGTTCAAGAGTCCTATAGAGT
CTATGAAGCTCTTTCTGTAGAGTAGTAGTTATCAGTGTGAAGCGCGCCACATCTATAATTAGAAGCCTGCAACACTTAGG
AAATTATCACACTTCGTTCATACTCATTTCGTGTGTTAGAGTTTGATCTTTAAAAAGTTTCTTCTAACTCGTGCTTGCGT
GTGTCTTTCAGATCATGCCTCGACGAAGAGCTGTCAGAGGTCATCCGGCTAGAAGGAATGTTGAACCAGAGGAACAAGGG
GTACCTAATGCACCAGAAATGCAACCCCAATGAGAGGTCACCAATGCTAAGTTCTGTGAGGCTATCCGAATGTTGAGCCA
AATTGTGACCAACCAAGCTGGAAAATAGAGAGGGAATCATTAGGAAGTGGTTGATACTTCAAGGATTTGTGAGTTCTTAA
GGATGAATCCACTAAGCTTCACAGGTTCAAGTGTTACTGAAATCCAGAGAATTTTGTTAAAGAGCTTCAGAAGGTTTTTG
AAATCATGCATGTTGTTGAAACTGAGACGGTGGAACTAGTTGCATACTAAATGAACGGTGTCGCCAGGATATGGTTCGAC
TAATGTAAGAAGAACCGAGTTGAGGGAGCACCACCTGCGAGTTGGGCTTGTTTTAAGAAGGCCTTCTTGGGGCGTTTCTT
CCCCCGAAAACTGAGAGAGTCTAAGGTACGAGAGTTTCTCACTCTTAAGAAGGATTCACTAAGTGTTCATGAGTATAGTC
TGAGGTTCACACAACTTTCCCACTATGCTCTGGAGATGGTTGCTGACATGAGGAGCAGGATGAATTTATTTGTTGCTGGG
TTGTCTCGTCTGTCAAGTAAGGAAGGCAAGGCAGTTATGTTGATAGGGGATATGGACATAGCAATGCTAATGATCCATGT
GCAACAAGTTGAGGAGGACAAGCTAAGGGATAGAGAAGAGTTTAAGAATAAGAGCGCTAAGACAGGGAACGAATCCGGGC
AACAGAAGAGTAATGCCAACCGGTCATCCTTCCAACAAAAATAGAAGGGACCTGTTCCATCATCTGCCAGTGCACCTGCA
CCAACGAAGAAAAATGAGTTTAATAGTCAGAATTTCAGAGCCAAACCTACCTATTCTCAGGGTAGTATGGCTCAAGGAGG
TAGTAAGGCTCCTGCATGTGCTAAGTGTGGTAGAAACCACTCAGGGACGTGTCGTGATGGCTCCGCTAGTTGCTTCAAGT
GTGGCTAGAACAGTCATTTCATGCGAGAGTGTCCAAAGAACAAGCAGGTAATGGTAATGGGGGCAATAAAACCCAGTCTT
CTTCAGTTGCTCCACAAGACAAAGTTGCACCTAGAGGGGATACTTCAGGTTCTGGTGGAGGAGCAAATCGTCTGTATGCT
ATCACTAGTCACCAAGAGCAAGAGGATTCGCCAGATATTGTCACTGGTATAATCTAAGTCTTTAAGTTTAATATTTATGT
TTTGCTAGATCCAGGAGCGAGTTTATCCTTTGTAACTCCGTATGTTGCGATGAATTTTAATGTTCTTTCTGAGCAACTTA
GTGAACCCTTCAGTGTTTCTACACCTGTTGGTGAGTCTATTTTAGCAGAAAGAGTCTATCGTGATTTTCCCATCTTCATC
AATCACAAGAGTACAATGGCTGATTTAGTTGAACTAGACATGGTAGATTTTGATGTCATTCTAGGTATGGACTGGCTTCA
TGCTTGTTATGCTTCCATTGATTGTAGAACTCGAGTTGTTAGGTTCCAAATCCCTAATGAGCCAGTCTTAGAGTGGGAAA
GTAGTTCAGCGTGCCTAAGGGTCGTTTTATTTCATACCTCACGGGAAGAAACTTAGTTTCCAAGGGGTGTGTTTATCACT
TAGTCCGAGTTAATGACTCTAGTGTTAAGATACCTCTTATTCAGTCAGTTTCAGTAGTAAAAGAGTTTCAAGAAGTCTTT
CCAGATGATCTTCTCGTATTCCTTCCTGAGAGAGAGATAGACTTCGGTATAGACCTTCTTCTAGATACTCGTCCTATATC
TATTCAGCCAAATAGAATGGCACGAGCAGAGTTAAAAGAGTTGAAGGAGCAGTTGAAAGATGTTTTTGATAAGGGTTTTA
TTCGACCAAGTGACTCACCTTGGGGCACTCTGGTCTTCTTTGTGAGGAAGAAGGATGATTCCCTTAGGATGTGTATAGAT
TACCGTCAGTTGAAAAAGGTTACCATCAAGAATAAGTTTCCTTTTCCAAGGATTGATGATCTTTTCAATCAACTTCAGGG
TGCCACCTGTTTCTCAAAGATAGACCTCAGATCTGGCTACCATCAGTTAAGAGCAAGGGAATGTGATATTCCAAAGACAG
CTTTCAGGACCCGTTATGGTCATTATGAGTTTCTGGTCATGCCGTTCGGTTTAACTATTGTACCTGCAGTGTTCATGGAC
CTTATTAATAGAGTATTCAAGCTTTATTTAGATATGTTTTTTATTGTGTTCAATGATGACATACTAATCTATTCGAGGAA
TGAGGAAGATCATACTAGCCATTTCAGAATAGTTCTTCAAACTCTAAAGGATAGGGAGTTGTATGCCAAGTTCTCTAAGT
ATGAGTTTTGGCTTGAGTCTGTGGCATTATTAGGCCACATTATGTCTGGAGAGGGAATTAAAGTTGATACTTAGAAAATA
GAGGCAGTGTAAAATTGGCCTAGACCCAATCTCCAACTAATATTAGGAGTTTCTTGGGTTTGACTGGCTATTATAGAAGG
TTCGTAGAGGGGTTTTCATTTGTTTCATCCTCTTTGACCAAATTGACTCAGAAGACAGTTAAGTTTCAATGGCCTGAAGC
TTATGAGAAAAGCTTTCAGGAATTGAAAAAGAGGTTGACTACTACCTAGTGCTAACCTTACCAGAAGGTACGCAAGGCTT
TGTTATATATTGTGATGTGTCTAGAGTTGGTTTGGGTTGTGTGTTAATGCAAAATGGCAAGGTTATATCTTATGCCTCTA
GATAGTTAAAAGTTCTTGAGAGGAACAACCCAACCCATGATCTAGAGTTAGTTACCTTAGTTTTTGCTTTGAAAATATGG
CGCCATTATCTTTATAGTGCTCATGTGGATGTGTTCATGATCATAAGAGCCTTCATTATGTGTTTACTCAGAAAAAGCTT
AATCTTTGACATAGGAGGTGGTTAGAATTACTCAAGGATTATGACATGAGTATTCTTTATCACCCAGGTAAGGCTAATGC
TGTTGATGCCTTGAGCAGGTTTTCTAAGGGTAGTACCGCCCATTTTGAGGAACATAAGAAAAAGGTAGCAAGAGATGTGC
ATAGACTTACCCGTTTAGGAGTTTGACTAATGGATTCCACAGAAGAAGGAGTAGTGGTGATAAATGAGGCTGAATCATCT
TTAGTGTCTGAAGTTAAGGAGAAACAAGACCAAGAACCAATTTTATTTGGATTAAAAGCAAATGTTCATAAGCAAAAAAT
AATGGTTTTTTAACAAGGGGGAGATGGTGTATTGAGGTATCAAGATAGATTGTGTGTACCAACGGTGGATGAACTCCAAT
AGAGGATCATGGGAGAAGCTCATAGCTACAGATATTCCATTCATCCGGGTTCCACAAAGATGTATCGGGATTTGAGAAGA
GTTTATTGGTGGAGTAGTATGAAGAAGGGCATTGCAGAGTTTGTTGCTAAGTGTTCGAATTGCCAACAAGTTAAAGTAGA
GCACCAAAGGCCAGGTGGTATAGCCCAAAATATAAAACTTCCAGAATGGAAGTGGGAGATGATTAATATGGATTTCATCA
CAGGTTTACCAAGGTCTCGCAGACAAAATGATTCTATTTGGGTGATTGTTGATAGAATGACAAAATCAGCCCACTTTTTG
CCGGTAAAGACTACTCATTCAGTAGAAGACTATGCCAAGTTGTATCTTCAAGAAGTGGTTGGACTTCATGGAGTTCCGCT
CTCAATTATTTCAGACAGAGGTGCGCAATTTACTGTACAGTCTTGTAAGTCATTCCAAAAAGGCTTAGGTTCAAAGGTGA
ACTTAAGTACTGATTTTCATTCTCAGACAGATGGTCAAGCAAAGAGCACCATTCAGAATTTAGAAGATATGTTGAGGGCC
TGTGTGATTGATTTCAAAGGTAATAGGAATGATCACCTACCTCTCATTGAGTTCGCTTACAACAATAGTTACCACTCTAG
CATCCAAATGGTTCCTTATGAAGCTCTTTATGGAAGAAGATGCAGATCTCATATTGGAAGGTTTGAAGTTGGTGAAGTTG
GGTTGATAGGACCAGACTTAGTTCATCAAGCTATGGAGAAGGTGAAAGTGATTCAAGGAAGGTTGAAAACAGCGCAGAGT
TGTCAGAAATCCTACATTTATGTTAGGAGAAGGGAGTTAGAGTTTGAAGTAGATGATTGGGTCTACTTGAAAGTATCACC
CATGAAGGGTGTTATGAGATTTGGTAAGAAGGGGAAGCTTAGTCCCCGGTATAATAGTCCTTACAGAATATCCAAGAGGA
TTGGTATTGTAGCTTATGAGTTGGAGCTACCTCAAGAGTTAGCAGCGGTTCATCTAGTATTTCACATCTCCATGTTGAAA
AAGTGCATGGGCGATCCTTCATTGATCATAGCAACTGAAGATATTGGAATCAAGGATAGCTTATCTTACGAGCAGATTCT
TGTTCAGATTCTAGATCGCCAAGTTCGCAAGTTGAGAACAAAGGAGGCAGCATCAGTCAAAGTTCTTTGGAGGAATCAGT
TTGTTGAGGAAGCCACTTGGGAAGCTGAGGAGGATATGAAGAAGATATATCCTCATCTCTTCGAATCCGAAGAAGTTCCA
AATTAAGGTACTAATCCTTTTTTTGGCGTTTTTATAAGTTGTCATGTTATAATTGCATTATGCTTGTTGTGTGTTTGAAC
TGCATGTTCAATGTTACGCCCTTAGCCTACTAAGAGTAAGCTCATTCGAGGATGAATGTTTCCAAGGGGAGATATTGTAA
CACCCCGTAAATAGAAAGAGCTAGAATTAGAAAGAGTCATTTTTTTGGAAGGAATGAAAATCTGGAAAATTGGTTAAGTT
ATGTAAAGTTTGAGTTTTGGGTCAACTTCAAACAACCATAACTCCTAGCTTGGGATGATTTAGGTGTGCTTACAGGTACC
ATAGGAAAGATCTTGGAATTATCTTTCCAACGCCGCCAAGTTTTCTCAATTCCGAGTTCGTATGAGTGAGATATGTCCAT
TCGAAGTTGGGTTGTCTAGTTAAGGAAAGTCAAAATCGGATTTTAGAAGGGTATTATGGTATTTTCCCTACCCAATTAAA
TTATTTCGTTTTTTTGGTAATTAGTTGGGGTATAAACTGAATTAGCTCAGTTTACGCTTTACAATATTGAGTTAGGGTTT
TTAAAGAAGAGAAAAGAAGATGAGAAAAAGAAGAGAAGAAGTAAGGATTCGTCACGTTCTTGATTTTAAGCTTGAGGATT
TCGTCAAGGGGTGATCCCTACGAGGTATGTGAGATCAAATAGCGTTGGTTTAGTTCACCCACGCACCAATAATGATTTAT
TTCAGAGAATTTATGTTCTTGAATGTTTAGAAATTGAGTTCTTGATGGGTTTTGTTGAAGTTTTATTGAGTTCTTGATTC
GTTGTAATTGTTGAGGAATTGTTGATCCAAATTCATGAAATTAGATGTCATTTTGGGTAGATTCTTGAATATTTTGGTTA
TGTAGTCGAATATAAGTGTTTGGGGAAAGATCCAATTGAGTTTAGAGGGTTTAGAGTTGAAAAATGAAGGAGGAATTTCG
TAAAAATCTAGGGAATGAGGGTAGGGCTTTCGCGCCAGCCAGCCAGCGCTCCCCAAAGAGTCCTCTGAAGTTTTGACCCT
GGGGTGCCGTGCCAGCCAGTGCGCCCGAACTTCAGCTCTGAAGTTTTAGGTCTGGTGCCCCGCGCCACTCAGAGCACCAG
GGACGCCAGGTCTTCTACTTTTTTCTCATTATTTTCGTACCAGTTCCTTTGAAATGTACCTATGTTTCCTAGTTGATTCC
TACACTCTTAAGGTACGTTTAAACATCATGAAATCATCCATAACATGAGATCATGAACCTTGATTCCATAATCCAATTCA
AGGAAAGTTAAGATCAAAGTCAAGAGAAGTAAGAGTCAAGTCAAGAGAAGTTCTTAGAGTTTTCCAAAAGTCTTTCGCAA
ATGTTTTAACTTTATTTTAAGACTTAAAGTTCAAGTTGAGTAAAGAGAAAAGAGTAAAGGTTGAAGTTCATGTCTTCAAA
GATTATATGGGGACTATGTATTTCCAAAGATTTTTAAAATATTTTCACATTAAAACAAGAAAAGGAAACCTTGATTCCCA
AAGAGCTTTTGAGCTAGTTTTCATAAAAGAGTAAACACTTTCACCATTAACCAAGAGGGGAAACTTTGATTTCCAAGATA
GCCTTTGAGATAAGTTTTTGAGCAATTATCTCAAACCACAGAAAGAAGTATGTTTTTAAACATAAGAGCTAGTATCATTA
TTTGGGAGTAGTATTGAGCACTGATATGGGGGAGAGTCCAGACAACTCCCAGCCCCCATAAACGATGTAGCCACCATAGG
TAGAAAATGGTCATACTTTTTAGATTATTCCTTAGTGCTTTTTAGCATAGACTAGTGGATCCACTTAGTACTCAGGTTCT
ATACCCCCGGAAAGGTATAGGACGGCCCAGGCAGCATGAGGCAAAATGATGTATCATCACAATAGCTCTTACGTGATGGT
TGTCGATTAGAGAAACTCCCACAAAAGTATTTGTATTCTTACATACACAGTTTATTTGTATTTTTATATACATTTCAGAT
TTATATATTATCTTTGCATACACACAGAGTATTGTTGTATTTCCAGATACACAGAGTTGACATCCACGTTTTAAAAGTTT
TTCTTTATATTGCATTTACATTACTGCTTTATATTGAAATGAGTTCAGTTGAGCTAAGTTGAGCCAGGTAAGTTCTTCAG
TTCCTTTCAAGCTTATGTCTTGTTTTAGAATTCCTCTCACATACTCGTACATTCAATGTACTGATGTCATTTGGCCTACA
TCTTTTAATGATACAGATACAGGTAGCCAAGATCAGCATTCAGCACATCTTTGATTCTAGTTGAGCTCCAGAGTTTTGTG
GTGAGCCTCCTTGCTTTCCGGAGGATCCCTTTTATTGCTTTCAATATTAGTTAGTTCATTAGGATGTCGTGGGTCTTGTC
CCGACGTCCATCTCAGTTGTTTTAGAGGCTTCATAAATAGTCAAATGTTAGTTCTTTAGTCTTTTCATTTTCGTTATCTT
ATGTTGAGACTTGAGTTTGCCTTATTGGCTAGGTGAATGTTTCTTTATAATATTCAAAGTTTTATTTGAGTTTATCTTGT
TAAGTTAAGTCTTCCGCTGAGTAAGTAAGTCAGGCCAGGGTTCGCTTGGGGCCAGCAATGGTTCTCGAGTGCCAGTCCCG
CCCACAGTATAGGCTCGGGGAGTGATAATTTAGTTTTTTCTTTCCTTAGAGGGAAAGTCTGGAATCCTATAAATTGAAGA
TCCATATTCTCATAACAAGAACACAATAACATCCATAATGTAAACATTTAAGAGTTTAGTTTATGGAGAGATTTATTCTC
TCAACAATTTATAATATTTTTCTTTTATATTAGTTTTCATATAATAATATTATCTTTTTAGTATAAGTTTTTTGTCGTCT
GATTTATCAACCATATGATTTGCAATTGTAAGTTTTCCCATTACTCCCTAATCTCCTTCATAACCAACAAGTGGTATTAG
AGCACATGGTTCAATTATCCAATAGTTGAACAAGATTGAAGATAGGTTTAAGTAGTTTCAAATCAATTTGCAATCAACGT
GATGATAATGAATTTTTTTGTGCTACTACATGTGGAAAAAACATTCAAATATATTCTCAACAATATCCTGCTGCTCCATC
CTTTAAAACAAAATCTATTTTCAACTCATGCTTACTTTAGAGCATGGGCTCCAACTATCAACCCCTACAAACTTAAATGC
TCGGGCTCCACTTTTAATTCATGTATCCTTACTTTTAACGCATGAGCTCCACTTTTAACTCATGAATTTTGTTTTTAATG
CATGAGCTCCACTTTCAACTCATGCATATTACTTTTAACGCATGAGCTCCACTTTTAACCCTGCTCATAACTTTTAACAC
AGGGGTCCAATTTTTAATCCATATCAATTTTAATTCATGGTAAGCAGCAGTGATACATTAAGATTTTGTGAAGAACAAAA
TTATCAAACAATGAAGAAGGCATATCAAGTTTTGTCAATTAAATCCAGCCAAAAGGGGAGATTTGTTGGGGTTTCGCCCT
GATTTTCTTACCTTATTTGAAGTTTATTTTTTCCTAAAAGAAAAGACAAAACATTATCATAAATATTTTTACTTTTCATG
AAAGGAAAATATATTTTTCTTATATATTTGGTTTTTTCTTTCCTTAGAGGGAAAGTCTGGAATCTTATAAATTGAAGATT
TATATTCTCATAACAAGAACACAAAAACATCCATAATGTAAACGTTTAAGAGTTTGGTTTATGGGGAGATTTATTCTCTC
AAAAATTTATAATATTTTTCTTTTATATTAGTTTTTATATAATAATATTATGTTTTTAGTATATGTTTTTGTCGTCTAAT
TTATCAACCATATGATTGCAATTGTAAGCTTCCGCATGACCCCCTAATCTCTTTCATAACCCAATAATTTATTGATCGTT
TCTCATGTTTAACTATCTAAAAACACTCCTAAACATCACGAGATCTTTCCTATCACACATTACAATCCTTGAATCCATAA
ATTCAAATTCAAGAAAAGTTAAGAGTCAAGTCTAGAGAGTTCTTAGAGTCCTTTCAAAAAGTCTTTTCCAAATGTTTTAA
ACTTGTTTTAAGACTTGAGTTTTGAGTTAAGTAAGAGTAGCAAATGAAGTTCATTTCTTCAAAAAGAGTATATGAGAACT
AAGTATTCCCAAAGAGTAAATGTTTTCACATTTAAATAAGAGAGGGAACACCGATTTCCAAGAGAGCCTTTGAGCTAGTT
TTTGAGTAATTATCTCAAACCACAGAAAGATTTTTTTTAAAAAAAAAATATGAGCTGACTATTTTGGGAGTAGTATTGAG
CACTGATATAGGGACGAATTCATAATAACTCAAGTCTCCATAAATCATGTAGCCATCGTGGGTAGAAAGGATCATACTTT
TTAGATGATTCCTTAGTGCTTTTTAGCATAGACTAGTAGATCCACTTAGTTGAGACATTCTATATCCTGGCAAGTTATAG
GACAATTCTGGCAGCGTGGGCGAGACGTTGTATCATCACATTAGCTCATAGTGATGATTGTTGGTTAGAGAAACTCCCAC
AGAATTATATTACTATATATATATATATATATATATATATATATATATATATATATATATATATATATATATATATATAT
ATATATATATATATATATATATATATATATATATATATATATATATATATATATATATATATATATATATATATATATAT
ATATATATATATATATATATATATATATATATATATATATATATATATATATATATATATATATATATATATATATAAAT
TGAGTTGTTATTGTATTTCTTTAAATACATTGAGTTGCTATTTACTGTTTAAATGCTTTATATAAACTGCACCTTTACTA
TTGTTTATTTCTGCATTGAGTTAAGTATCCATGAGTTGAGTAAAGCTGAGGTAAGTGTTTCTTTCAAAAGTCAGTTCAAG
CTTATGTCATAATTAGTTTTCCCCTCGCATGCTCATACATTCAATGTACTGCTATCATTTAGCCTGCATCATAAAATGAT
GCAGCTAGAGAAAATCAGGATCAGCATCCAGTGCCTCGTTGATCCAGTTGAGCACTCAGAGTTAGTTAGTAAGCCTCCTT
GCTTTACGTTGGATTCCTTTGGTTATATTTTGCTTTATTACTTTTGGTTATTTTAGTTGTTAGGATGATCGGGGGTCTTG
TCCCGACATCCCACTTAGTATCTAGAGGCTTCATACATAGTTAGATATGATTTCTTTAGACTGATATTTCAGTTGTTTGA
TGTTGAGACTTGAGTTGCCATTATGGCTAGTTTAATGTTTCTTTAAAGACATTCTAAGTTTATTTCATGAGTTTATCTTT
TGAGACTGTTTCAAGTTACTTAAGTCTTCTGCTAAATGTTAAGCCAAACCAAGGGTTTGCTTGGGGCCAGCAATGGTTCT
CAAGTTTCAGTCCCGCCCAGGGTGTAGGCTCGGGGCGTTACAAACTTGATATCAGAGCCCAAAGTTCAAGAGTCCTAGGG
AGTCTATGAAGTCGTGTCCGTAGAGTCCTAGTTATCGGTGTGAAGCGCACTACATCTATAATTAGGAGGCTGCGACATTT
AGGAACAATCTCACTTCTTTCACATTCATTTCGTGCGATAGAGTTAATCTCTATGAAGTTTATATCTAACTCGTGCTTGC
ACGTGTCATTCAGATCATTCCTCCACGAAGAGTTGTCTGAGGTCATCCTGCTAGGAGGAATGTTGAGGAGCAAGGGGTAC
CTAATGCACCAGCAGTGCAACCCCAAAGAGAGGCCACCAATGTTGAGTTCAGGGAAGCGATCAGAATGTTAAGTTAAGCG
GTGACCAATCAAGCGGTCAGAGAGAGAACCAACACAAAGTGAATGATACTCCAATAATCTGTGAGTTTCTAAGGATAAAT
CCTCCAAGCTTCACTCGTTCAAGCACTACTGAGGATCCAGAAAATTTTGTTGAGGTTATGCACATTGTCGATGTTGAGCG
AGTGGAACTAGTTGCATATCAACTAAAGAGTGTTGCTAGGACTTAGTTTGACCAGTGGAAGAAGGGTAGAGTTGAGGGTG
CACCAATTTTGAGTTAGGATATGTTTGAGGAGTCTTTCTTGGGGAGTTTCTTTCCCCATGAACTGAGAGAAGCCAAGGTA
TGAGAATTCCTTACTTTTAAGCAAGATTCACTAAGTGCTCATAAGTACAGTTTGAATTTCACCCAACTTTCTCGATATGC
TCCAGAGATGGTTGTGGATATGAGAAGCAGGATGAGTCTGCTTGTTGTTGGGTTGTCTCGTCTGTCAAGCAATGAGGGAA
ATGAAGCTATGCTAATAAGGGACATGGATATAGCAAGGTTGATGATTTATACACAGCAGCATGAGGAAGAGAGGGCAAGA
CAGCTATGCTAATAGGGGACATGGATATAGCAAGGTTGATGGTTTATGTGCAACAGATTGAGGAAAAGAAGCTGAGGGAC
ATTGAAGAATTCAGAAACAACAAGGCTAAACCATCAGGGAGTGAGTCCAGGCAGCAAAAGAATAATGTGAACCGGTATTC
TTTCCAATAGAAAAATAAGGGACCTTCTTCATCATCTGCTAGTGCACCTGCACCTAGGAACAAAGGTGAGTATAATAGTC
AAAATTCACGAAATTTCAAAGCTAGACCTGCTTAGTCACAGGGTAGTATGGCACAAGGAGGTAATTGGGCTTCAACATGT
GCAAAGTGTGGTAGGAACCACCCAAGTAAGTGTCGCGGTGGCTCTACTGGATGTTTCAAGTGCGGCCAACCAAAGGGTCA
CTTTATGAAAAAGTGTCTGAATAACAGGCAGGGGAATGGAAATAGGGGCAATAGAGCCCAATCTTATTCAATTGCTCCAC
CAGACAGGGTTGCACCTAGAGGAGCTACTTTCGATACTGGCAGAGGAGCAAAGCGCCTTTATGCGATCACTAGTCGTCAA
GAGTAAGAGAATTCTCCAGATGATGTCACTGGTATGATCAAAGTCTTTACTTTTGATGTTTATGCTTTGCTAGATCCAGG
AGCGAGTTTATCCTTTGTAACTCCTTATGTTGCAATGAATTTCAATATTCTTCTTGAGAAACTTTGTGAGCCCTTCAGTG
TTTTTACACATGTTGGTGAGTCTATTTTAGCTAAGAGAGTCTATCGTGATTGTGTTATTTCCGTCAATCACAAGAGCACC
ATGGCTGATTTAGTTGAGTTAGACATGGTAAATTTTTATGTCATTCTAGGTATGGACTGGCTTCATGCCTGTTATGCCTA
CATTGATTGTAGAACTCGAGTTGTTAGGTTCCAAACTCCTAATGATCCAGTTATAGAGTGGAATACCAGTTCAGCAGTAC
CTAAGGGTCATTTCATTTCATACCTTTTGGTGATAAAGTTAGTTTCCAAGGGGTGTGTCTATCACTTAGTCTGAGTAAAC
GATTTTAGTGTTGAGACACCTCCTATTGAGTAAGTTTCTATTGTGAGTGAGTTTCCTAAGGTCTTTCCAGATGATCTACC
CGGAGTCCCTCCAGATATTCTTTCCGATACTCGTCCTATATCTATTTCGCCATATAGTATGGCACCACAGAGTGGAAAGA
GTTAAAAGAGCAGTTGAAAGATCTCCTTAATAAGGGTTTTGTTCAACCAAGTGTCTCACCTTGGGGCGCTCCGATCTTAT
TTGTGAGGAAGAAGGATGGTTACCTTACAATATGTATAGATTACCGCTAGTTAAACAAGGTTACCATCAAGAATAAGTAT
CCTCTTCCGAGAATTGATGATCTTTTGGATCAACTTTCGGGTGCCACTTGTTAAGAGTAAGGGAGTGTGATATTCCAAAG
ATAGCTTTCAGGACCCGCTATGGTCATTATGAGTTTCTGGTCATGTCATTCGGTTTAACTAATGCGTCTGTAGCACTCAT
GGACCTTATGAATAGATTATTCAAGCCTTATTTAGATATGTGATTTATCGTAATCATTGATGGCATACTAATATATACGA
GGAATAAGGAAGATCATGCTAGCCATCTCAAAATAGTTCTCCAAACTCTAAAGGATAGAGAGTTGTATGCTAAGTTCTCT
AAATATGAGTTTTGGCTTGATTCTATGGCATTCTTAGGCCACATTGTTTTCGGTGATGGGATTATAATTGACACTCAGAA
AATAGAGGCAGTGCATAATTGGCCTAGACCCATATCTCCGATTGATATTAGGATTTCTTAGGGTTGGCTGGATATTATAG
AAGGTTCGTAAAGGGTTCTCATCTATTCATCCCCTTTGACCAAGTTGACTCAAAAGATAGTTAAGTTTCAATAGTCTGAC
GCTTGTGAGAAAAGCTTTCAGGAATTGAAAAAGAGGTTGATTACTGCCCCAGTATTGACCTTACCTTAAGGTACTCAAGG
TTTTATGGTATATTGTGATGCTTCCAGAGTTGGTTTGGGTTGTGTATTAATGCAAAATGGTAAAGTTATAGCTTATGCCT
CCAGACAGCTGAAAGTTCACGAGAAGAATTATCCAACCCATTATTTAAAGTTGGCCGATGTAGTGTTTGCTTTTAAGATC
TGGTGTCACTATCTTTATAGTGTTCATGTAGATGTGTTCACTGATCACAAGAGTCTTTAGTATGTGTTTTGTCAGAAAGA
GCTTAATCTCAGACAGAGAAGGTGGTTAGAATTACTCAAGGAATTATGACATGAGTATTCTCTATCACCCAGGTAAGGCT
AATGTGGTTGTTGATGCTTTGGGCAGGTTGTCTATGGGTAGTATCGCCCATTTTGAGGAAAATAACAAAGAGTTAGCAAA
CTATGTACATAGACTTGCGCGATTGGGAGTTCGTTTAATGGATTCCAGCGAAGGAAAAGTAGTGGTGATGAATGAGGCGA
AATCATCATTAGTGTTAGAAGTGAAAAAGAAGCAAGACCAAGATCCTATTTTGCTTGAATTGAAGGCAAATGTTCATAAG
CAAAAAATAATGGCTTTTAACAAGGGAGAGATGGTGTATTGAGATATCAAGGTAGATTGTGTTTGCCAAGGGTGGATGAA
CTCGAAGAGAGGATCATGGAGGAAGCTAATAGCTCCAGATATTCCATTCATCTAGGTTCCACAAAGATGTATCGTGACTT
GAGAGAAGTGTATTGGTGGAATAGTATGAAGAAAGGTATTGTTGAGTCTGTTGCTAAATGCCCGAATTGTCAACAAGTTA
AAGTAGAGCATCAAAGGTCTGATGGTATGGCTCAGAATATAGAGATTCTGGAGTGGAAGTGGGAGATGATCAATATGGAC
TTTATTACTGGTTTGTCGCGGTCTCACAGGCAACATGATTCCATTTGGGTGATTGTTGATCGAATGACAAAATCAGCTCA
CTTTTTACTGGTAAAGACTACTCATTCAGAGGAGGATTATGCCAAATTGTATCTTCAAGATGTATTTAGACTTCATGGAG
TTCCTTTTTCGATTATATCAGATAGAGGTGCACAATTTACTGCACAATTCTGGAAATCGTTTTAGAAAGGCTTGGGTTCA
AAGGTGAACTTAAGTACTACTTTTCATCCTCAGACAAATGGTCAAGCAGAGCGCACTATTCAGAACTTAGAAGATATGTT
GAGGGCCTGTGTGATTGATTTCAAAGGTAATTGGGATAATCACCTACCCCTCATTGAATTTTCCTATAACAATAGTTACC
ATTTTAGCATCTAGATGGCTCCTTATGAAGCTCTCTATGGAAGAAGATGCAGATCTCTTATTGGATGTTTGAGGTTGGTG
AAGCTGGATTAATAGGACCATACTTAGTTCTTCAAGCTATGGAGAAAGTTAAGATTATCCAAGAAAGGTTGAAAACAACA
CAGAGTCAGCAAAAATCCTACACTGACTTTAGGAAAAGGGATTAGAATTTGAAGTAGATGATTGGGTATACTTGAAAGTT
TCACCATGAAGGGTGTTATGAGATTTGGTAAGAAAGGGAAGCTTAGTCCCCGGTATATTGGCCCTTACAAAAAATATCCA
AGTGGATTGACAATGTAGCTTATGAGTTAGAGCTACCACAAGAGTTAGCAGCGGTCTATCCGGTATTTCATATTTTCATA
TTGAAGAAGTGCATGGGAGATCCTTCACTTATCATACCAACTGAAGATATTGGTATCAAGGATAGCTTGTCTTATGAGGA
GATCCCCTGTTCAGATTCTAGATCGTCATGTTCGCAAGTTGAGGACCAAGGAAGTAGCATCAGTCAAAGTTCTTTGGAGA
ATTAGTTTGTTGAGGAAGCTACTTGGGAAGCTGAGGAGGATATGAAGAAGAGATATCCACATCTCTTTGAGCCCGGAGAA
ATTCCAGATCAAGGTACTACTCCTCTTCTTAGTACTCTTTAATTGATATGCTTATTGTGTTAGATTTTCTTGTTAGGTGT
TGGAACTGAATAAATGTTACGCCCTTAGTCTACTAAGAGTAATCTTATTCGAGGACGAATGTTCTCAAGGGGGGAGATAT
TGTAACACCTCGCTAAGTGAAAGAGCTGGAATTAGAAAGAGTCATTTTTGGAAAGAATGAAAAATCTGAAAATTTGTTTA
AGTTATGTTAAGTTTGAGTTTTCAACTTAAAACGACCATAACTCTTAACTCAGGATGAGTTAGGTGTTCTACAAGATACC
GTAGGAAATACCTTTGAATTATCTTTCCAACTGATGGAGATATGCCCATTTGAAGTTGGGTTGTCTAGATAAGAAAAGTC
AAAACCGGATTTTAGAAGGGTATTATGGTCTTTTCATTACCCAATTAAATTATTTCATTTTTAGTAAGTTATTTGGGATC
TAAACTGAGTTAGATCAGTTTACGCAATTAAGAAAATGCTAGGGCTTTGAGAGAAGAAAAAAAAAAGAAAGGTAAGTGTT
CTTTGGAGATTTCTTGCGAAATCGAAGTCGTTTGGCCAAGGGTTGATCCCTAAAGAGGTATGTGAGACTTTCATAGCGTT
GGATTCGTTCACCCACACGGCAATCATGTTTGTTTCAGCGAAATTCGTTCTAGAAAGTTGAAAGTATGATGTTTCTTGAA
TTATGTTCTTGAAATTGGCTTTAGTTCTTGAGATTTGATGGGATTGATGAGTTCTTGATGGAATCGTGTCGATTTTGGAG
TTGTTTTGAGTTAGAATCATGTGTACATATACTGGGTATCTAAATCTATAAAGGAATTGAGAAAAAGAATTGAATTTAGT
CGAATTGGGATGAGAAAACGAAGAAGGAAAAAGTCGAGCAAATTTCGGCACGCAAGTCTGCATCGCGGACTTGCTCCCCC
AGTGCACAAAAATCACCTCCGCGTCGCGGAGAAAATGCGAATTCCTCTGTTTCAAAAATAAATTTTACGATCAAATATTT
AAATGCATCTCCTCTTGTGAATGAATCATATTTTAATTTTATGTATAATCACTAACAGAATAACTAAATCGATAACAATC
AAAAGGATAAAATTATATTGATTTAAATAATTTAAAAATTAATTATATTGATTTTGATTTTAATTTTAATTTTGACCAAT
AATCGATCAGTAAACACTACTACCCACCATTTCAATTTATTTATCGATTTTAATTTAACACAAAACTTAACATATTAAAG
AAAACTTTTAAATCTATTGAACTAAAAATATATACTATATATCAAAATATCATATCAAAAATATCATATCCTTGAATCTT
GTAATTCGTAATCTTATGATTAAACATGTTACGTAAAAATTTAAATTAAAGAATTGCAAAAAAAATAGACATTTTTTTAA
AACCTGGCTAATAAATAATAAGAAAAACAAATTGAAACAAAAGAGAATATTTTCTCATATATGTATATAAAATAAAGTAA
AATTAAAAAGAGGAATTTCAATTTACCAAAGAGGAAATTGAACGTGGGATCAATACATCAAAATTGTTCATTGAACATTA
ATGTCAAAAACTTTGGGATTACTACTAGCCTTAGGTATAGTAATATACAAGACACCATCTTTAACCTCAGCCTTAATCTT
TTCAAAGTCAATATTCTCAGGCAAAGCAATTCTTGTATTATATTTTCCATAGCTCTTAGCTGACCATTCTTCCTCTATTC
CATTATTCTTGACCATTTTTTCAGCTTTGACAACCAACATTTTCTCTTCTAACCAAACTTTTACATCTTCTTTGGTCATT
CCTGGCATGTCAAACCTCATTTTGTATTCTGCTTCACTTTCTTTTATCTCCCATGGTGTCCTTCCCCTTTTGTACCCGAC
ATCATCGGTCGATGGCCCTGCAATCAAGGGGCATGGAACATACAATCAATGAGTTAAGTCGATACGGAGTATAGCTATAT
ACAGAAGAATAAGATCACTAATAAATATTAAGTTTGAATTAATAATTTTGAAGTACGTGTGTTTGGTACATAGGAAAATG
TTTTCCACAAAAATTCATTTCCTAAAATATAGAACAAAGTTTCTTCTTTATTTTTATTTTCTAGAAGTAAAATATATAAT
TAACAAAAAATTACCTCCTGAACACCAAAATATTTACTACTTCTGTCTCAATTTATGTGGCACCTTTTATTTTTCGCGAG
TCAAATAATTTAAATTTGACTGAAAATCTACACACAGAATCTTCAATTTTCTTTTTAAATAAAATTTTTATATTTATTAA
CTACGTAAAAAGTAGTCCCTTCATTTTAAATTAATTGAATTTTTGAGACATTTTTCAAATTAACTTAATTGTTCAATTTA
CAAGACTACTTTTAGAATGTTCTTCTAATTTTACCCTTCATTAGTTAGTATTGGAATTAGTTACTTAATTAATGTTTAGT
TATTTTAATCATAAATTTAACACTAATTAATAAGGGTAAAAATGAAAAGTTATGTCTAATTTATATCTTAATCTTATTTT
CTTAAAGGGTGTGCAAGACGTCAACAATTCAATTAATTTGAAAGGAGTGAATAATATAAGTCACAATAATTGATAATTCA
AAATGTTTAAAAAATCTATGAAAAATTTATAATCAAAGATAAATATATTTAAATCTCAAAATTCGAAAAGTGTTACACAA
AATGAAACGAAGAAAGTATATATTATCTAATAAAAATGATATTTATATATTATCTAACGAAGCATATAAGCCAGAATATA
ATGGGGATTTGTGGTTTAGGATTGACATGGTCAAGAGATGGAACCAGGGTTGGGGCAATTCAATAGGTGGGGGATAAAAT
AAATTTAAAATGTCACTAATGCAACTTGTTTTTTTCTCCCATTAGAAAAATCATTTTCTTTATTTTTTTAAAAAAAAATT
CTAGAGAAAATATTTTCTAAACATCCTGACATTCAAATATGAAAAAATTGAAAAATCATTTCCCTCCAATTTTAAGAATG
AATTTAAAAATTGAATATTTACTATACCTGCAACCCAACCTCCATTAAAAGCAAGAGGGTCCTCCATGACTCTGTCCATT
GTGTCCATCATTTGTTGCACTGTCCTTGCTGTTGGAAACCTATCCCATAAGCCTGCCACAAAATATTCAAGAAAGCTCAA
CTTCATATTGAATCAAAATAAACATAACAAAATGTTATATTGGCATTCTCTAGATCAAAATTACTAAAAATGTAAAAGTT
TTAGTAACAAAATGGCCCAAAATTAGAGACAAGTCAAAGATATATAATTAATTTTTATTTTTTTTATAATTTTCATTAAA
TAATAACCTATCAAAAAATAATAATAAACCTATTTATATGTATAGGACTTCACCTTTAAAAATGGTTTGTGCATATTGGC
CCACCCCCTTTGGAAAATTCATCATCAAGCACTTTGACATCATGTGTTATGCTAAAAGAAAATAACAAAAACATGAACTT
TACCTTGGCTTTAATGGCTAACTGTCACCTTTAATTTTGGAGGTAGGTACATAAAAACTTTAACGTATATAAAACTAAAG
AATAAACATATTTATTCTATGGTAATTATGTGTCCATAAAATATCACATATGACATATATATCTACTTATTTAATTTTGT
ACAAATTTAAATGTCTAATTATACACGCTCATAGTTGGAGGACATAAATATCATCAGACGAAATCAAATTAAATGACATA
TTTATGTCTTATACCTAAAGATTAAAAAAAAAAGTTAAGGGAATGTATTGATTCTTACCAACAGGGGCCATTTGGGGTGA
TCTTTTTCTAGGTTGAGGAGCCTTGTTTTGTCTTTGTAAGTGATCAAGATTGTGTCTTTCATCAACAACCATGACCTTCA
ATTTCTTATAATTACCATGATGTTTTCTACTAGAAATTGGAAGAGAGTAATTGGAATATTTTGGATTGTTTGAAAATGAA
ATAGGTTGAGAAATTGGAAATCTTGATAAGCAGTGAGCCATGTTTATATTTATATTTGATAAATGAAGTTTCAAACTCAA
AATCAGAATAAAGAGCAAATGTGAGTGATGAAAATATAAAGGGAAGAGGAGAATAATCTGGAAATACTAAATGGCTTGTT
ACTAGACTTCTCTAGAACTTCTTTAAATTCTCTTGGATTAGTTAAAAAAAAAAAGAATATTGGCAAAAATATTATTTCTT
CACATGTAAATTTTAAAAACCTTTTTGGATATATAAGTTAAAAGTTGGAAAAAAATTTAACTTACTTTTTTACTTTGATT
TACCATATGATTTGTATTCCACTTAATTAATTTCCCATATATCAATTTGTCTTTGTTGACATCCAGAAAGTTCTAGGATA
TTGGTAGAAGGTG
>mtp_672.scaffold_1
CTAAGAAAATAAGACGAATAAATTAAATCAAAATAAATAATTAAATTCATTCTGATCTCCTTTAATGAAAATTCAGACCA
TGATACTTACGAACTTAAATTATTTATTTAATTGCAAAGGCAATAACAGACAGAAGAACAAAAAGAATAGTTGTATGGAG
ATATTGTTGTCTGAAAGAGATTTAGATGGCTTTCATGATTCACGTACTTAGTCAGGATTTGAATAATGAGTTCAATGAAT
TTGTAATTTTCTTTCTGTACATGGACCATGCTTTATTTTTTCTATATTAAGCAAAAATGATTGAATATTGAGATGGTTTA
ACAAAAGACAAAATAAAATAATAGTGCACTCACAATATCGACTTAATTAACGCCTTCCTTGTTAAAAAGAATACTAATGA
TTGTTAGCTTCCATTTTTTGCCCGCAAGTTTAATGAGTGGATTTAAATTATATTTATGTATTTAGTTTTACCTTTCGAAG
TTTAAGGAAGTCATGAAATTTTTTTAAATCTTGTGATTTTAAACTAAAGACATTTAGAATATATCAAAACATCTTTTAAT
CTTGTAATCTTAAACATGTCATATGGAAAATCATAATTAAAAAGTTGCCAAAAAAAAAGATATTTAATATTAAACAAACT
AATACAAAGAAGAATAAATTAAAACAAAGAGGATAGTATTATAAAGAATTTTTCACATAACATGTATTTTAATTTGTTCC
TATTAAATATTGGTCTTACTTTTCAGGTTATCAATTTTACTTATTATTAAGCAGTAGCTTAGTAACTATATATGAACTAA
TCGTGTAAAAGAACCAGGTTAAACTATCAGAGATTTGTATTCTGTTTGGTCAAGTTTTTAAAATTAATTTATTTTAAATT
TTCTTTTATTAAGGATGGAGCCCTATGCTACACAAATTCAAATATCAAACACAAAACGAAAAAAGAAGAAGTTAGGTGTT
AGTGAAAAACTTACAAGATAACAAAAAATACAAGATTATAATTGAAAAATAAAATGAAGAAACAAAAGTCTCTTCAGACT
GAGGCGCGGATATCTCGCTCTCTTTAAGGAGATTCATGCCCACTGCAACAAATGTTTTCACCGGTTCAGCAGTAGTTCTT
CTTGACTTGTCCCCTCCAGGATACAACAGCCTTAACACAAAGTATAACTCAACAACTTTGGACAAGAGTTGAGTCCAAAG
CTCCACAAAAAGAACACCTCCCTTCAACTAATAAGAATTCTCTTTTTTGACTAACTTTTGCACTGTATATTTTTCTTGTG
TGTTGTGTGTCACAAACCAAATGAAAACCACCACTATTTATACTAGAAGAAGTCTTCCTAGCAATAAATAGAAAGATAAT
GGTGTAGTTAATAGTGAATATAATGGTCTTAGGAGTTACATATGTTACAAGGTATAATGGAGGAATAAAGAATGAAAATA
AAGGGAGTGTAACAAATGCCTCCAACGGCAAATGAACATGCAGCCCAATTCCAACGTTCACTGGAACGTTTCTGCCAGCA
TTTTATGACCACTAAGTCAATGGCCAATTCATGAGTAATTAGGCAATATTAAGACACTAAAATAATGAGCAAATTTAATA
AGAAAAATAATATTTAAATGCTCAATCACTAACAATCTTCCACTCATGTTAATATTAGATAAGAGAGTATATCAGCTAAA
GGAAGACTACTATGCATAATGAAGGTGTGCTCTGCATTGAACCTCCACTTAGTCAAACAGTAACTTTACTCCAGAGTCAT
AGTGGTCTCAGATTTGAACTATGACTGCTTAAGGGAAATAAAACATCACTGCTCACACATAATAATCAAGGTGTTGACAT
GAGCTTTAAAGCCAGCACGTTATGGACATGTGATATCCCGGTTTCATAAGTGATTTTGAGAATAAGCCCAATTCTCATAG
GAAGCGACCTACTTCCACACATCACATAGGTGAAATCTGTCAAGAGTGCTCCTCTAAGCTTAACACTCCACCCATACGGG
CTACAGATAATCATTAAGAGTTTTATCAACTCAACCTTCACAAATTACTACAGGAAACAATGCACTCATATCATAGGGAG
GGAATAAAAAGATAGTGCATTTTTTCACAACAAGTCATCATATGATTAGTTTTTCCCTTTGAACCTAGTTATAGGATCTC
TAGTCCCCAGGTTGGGTTTCCTCATATATGACTCAAAGATTTATAGGCTTCAATCCCATCCCCCTCGATGTGCTCCAGAC
CTTTTCTCTTGTTAAGGCCTTAGTAAGAGGATCTGCAAGATTATCACAAGATTTGACATAAGCAACATTAACGGTACCAC
TTGTCAAATACGATCTTACATTACTGTGTTTCCTCCTTATAGGTCTGGATTTGCCGTTATAATAACGACCAATTGCAGCG
GTGCTATCACAATGAATTAAAATAGGAGGAATTGGTTTGTCAAAATAAGGTATTTGAAACAATAAATCTGTTAACCAATT
CGCTTCCTCACTAGTTGAAGCTAAAGCAATTAGTTCAGCCTCCAAGGTAGAGTTAGCAATTATAGTTTGCTTTTTTGATT
TCCAACAAATAGCACCACCACCTCAAGTAAAGATATAACCAGTGGTAGAACAGGAATCACCTGATAAAGTGTTCCAATTT
GCATCACAAAAGCCTTTAATTACAACAGGATAATTTTTTATAGAACAAACCATAATTTTTTGCTCCAATTAAATATCTCA
CAACTCTTGTTATAGCATGCCAATGTTCATTACCTGGCTTGCTTGTAAACCTGTCAAGTACTCCTACTGCATATGCAATA
TCAGGCCTAGTGCAATCAGTCACATACCTCAAACTTTCGATTATGCTAGCATATTCCTTTTGATTTATTACATCATTTTC
ACTTTCAACGGTAAATAAGTGAACACTTGAATCAAAAGGAGTTGCAACATGCTTGCAATCAAGAAAGTTATATTTTTTCA
AAATTATCTCAACATAATGTGACTGGTCAAGAAAAATTTCATCACATGTTCTTGTTATTTTATTCCAAAAATAACATTTG
CCTCACCAAGATTTTTCATATCAAAATGGCTTGTAAGAACATTCTTAGCTTCATCAATAACATTCATGTTAGAGCCAAAG
ATCAACAAATCATCAACATATAGGCAAATAATCACATGTGAATTATTCCAAGACTTATGATATATGCACATATCACACTC
ATTTGTTTTAAAACCATTTTCAATCATGCAGGAATCAAACTTTTCATGTCATTGCTTTGGTACCTGTTTCAAGCCATATA
GGGATTTAGTAATTTTACATACTTTGCTTTCTTGGCCTGCTTCAACAAAAGACTCGGGTTGATCCATATAAATTTTCTCA
TTTAGGTCTCCACTTAAAAAAGCAGTTTTTACATCCATTTGATGAATTTGCAAATCAAAAATTGCAGCCATAGCAATTAA
AAGTCTTATGCATGTAATTCTTGTTACCGGTGAAAAAATATCAAAAAATTCTAGGCCTTCTAGTTGTTTAAAGCCTTTTG
CAACTAACCATTTATCAATAGATCCATCCGGTTTCAACTTTTTTCTTAAGACCCATTTGCAACCAATAGTTTTACAACCC
AGTGGTAAATCAACTAACTTTCAAGTTTTATTAGAAATTAGTGATTCCATTTCATCATTTACAGCCTCTTTCCAAAATAT
AGAATCATGTGAAGATAATGCTTCTTTCAAAGTGAGAGAATCATCTCCAACATTAAACACATAAATATCAGGACCAAAAT
CTTTTTCTACCCTAGTTCTTTTACTTCTTCTTAACTCAAAATCATCAATTTCTTTATTTTTTTTAAAGTAGAAGTAGAAG
AACTAGGTAGTGACAAAATATTTTGTTCAATCCTTTGACCCCCACTATTTTTAGAATCAAAATGGAATTTATTTTCATGA
AAAATAGCATCACCAGATTCTACAACAATATTATCTTCAAGATTAAAAAATCTATAGGTTGTACTATTTGAAGCATAACC
AAGAAAAGCACAAGTAGTAACTTTCTTATCTAATTTTGTAATCTTGGGATCCATTAGCCTCACAATGGCTAGACAACCTC
AAACTCTTAGATATCCCAAACTTGACTTGTAACCTTTCCACAATTCAAAAGGTGTCAGTTTAGACTTTTTATGAGGCACA
CGATTCAACACATAACAAGCAATTAAAATAGTTTCACCCTAAAAATTTAAAGGTGCATGTGACTCAATAAGCATGGCATT
AGTCAATTCAATCAAAGTTATATTTTTCCTTTCTGCTACTCCATTAGATGAAGGAGAGTAAGGAGGAGTAGTTTCATGAA
TTATTCTCAATGATCTAACAAAAGAATTAAACTCATTTGACTCATATGCACGGCCTCTATCACTTCTAATTCTTTTTATT
TTTCTTCCAAACTGATTTTCAACCTCATGGAGATAAGTTTTAAAATTTTCAAAAGCATCACTTTTATTTTTCATCAAGTA
AACATATGTAAACTTAGAAAAATCATCAATGAAAGTGATAAAATACCTATTACCTCCACGAGTTAAAATTCCACCAAGTT
CACAAATATCAGTATGAACTAATTCTAACAAATCAGTTTTTCTTTCAACTTGAAAATGAGGCCTTTTAGTGATTTTGGCT
TTACTACAAGCCTCACACTTTTCAAAATTCTTTTTAATCATTGGGATTAATCCTAAACTACTCATGATTCCAACATAACA
ATCATTAATATGATACAAATGAGCTTGCCAAAAATTGGTAGAAGAAAGCATATAAATAGAAGTAGAAACTTTATTCATTT
CAACATTCAGTTTAAACATCTCATCACAAGCATACCCCTTCCCCACAATAATACCCTTCTTCACTATTACATATTGATCA
GATTCAATAATCTATTTAAAGTCTGCTTTATTAAAAAGAAAACTATACATCAATTTTTTTCTTATGGAAGGAGTGTAAAG
TACATCTTTCAAAGTTAACACCCTTCCAGAGGTAAAACACAATTTGACATCTCCCATTCCAAGCACTTAAGTAGTATGTG
AATCACCAAGCATGATGGTTTTGGGCTCCTCAAAATGAGTATATTTTTTAAACCAGACTTTTTCATAATAGACATGACGG
TTTGCACCAGAATCAGTCCACCATCCATCAACACTCTCAACCATGTTTATGTCGGTAATCACCACCACAAAAGATTCTTC
GGTAACGTTTGCCTGAGGGTTAGGACCACATTTCCAGAATCTGTAAAATCGAGCAATATGCCCACTCTTGCCACAAACAA
AGCATTGCCCCTTATCTTGAACTTGTTGATTTTGTGTTTGGTTATTTTCACCATTATTTTTCTTGGGAGGTCTACCATTA
TTTTTCTTGAATCTTTTCTTCTTAGGCTTCAAAGAAGTATTTTTGTGAGATTTAGGAGTAGCATTATTTGAAGTAATTAA
ATTTACCTTCGTTGTGACGTTGCTCTCTTCTGTTTGTAAAAGTGCATCTTGGCCCCTTGCCTCTTCTTCCATGCGGATTT
TCATTATCAAGGTTTCAAGAGAGGTTTCCTTTTGTTTGTGGCGCATAGTTTTTGAAATTCCTTCCAAGAAGGTGGAAGTT
TATCTACTATGCCACAAACAATAAGGTTATCTCCAACTTTAACCTCCTCGGACCTAAGCTCTCCAACAATCATTATAAAG
TCTTGAGCTTGGTCTACCACTGATTTATTGTCCACCATTTGAAAACGAAAAAATCTACTAGCCGCATATTTTTTCGCTCG
CCTCTTCGGTATCATACTTACTCTGCAATGCTTTCCAAATTTTCTTTGCACTAGAGTAAGTTCTATCATAATAATCATAA
AAATTATCAGATAGACAATTGAGAAGATAATACCGACACTTATAGGAATCACCATCATACTTTTCCACTTTCTCATGATG
AGAAATAAGTTCTTCATCATCCATGGAGGAATCATCAACTTTATTAGCATTCTTCTCAGTTAGCACATAAGAAACATTGA
GAAGACTTTAGTAGAAAAGTACTTTACCCTTCCATCTCTTGAAATGGTTACCATTGAACCGAAATGGCTTCTTAAGGTCT
CCCGTCTTGACATCCGCAATTTTTTCAATTGCAGCCATGATGAATCTCCTTAAAATAACAAAAAAATACAAGATTACAAA
AAAATACAAGATTACAATTGAAAAATAAAATGAAGAAACAAAAGTCTCTTCAGGCTGAGGCGCGGATATCTCGCTCTCTT
TAAGGAGTTTCAAGCCCATTGCGGCAAATGTTTTCACCGGTCCAGCAGTAGTCCTTCTTGACTTGTTCCCTCCAGGATAC
AACAGCCTTAACACAAAGTATAACTCAACAACTCTAGTGAATAGTTGAGTCCAAAACTTCACAAAAAGAACACCTCCCTT
CAACTAATAAGAACTCTCTTTTTTGACTAACTTTTGCACTCTATATTTTTCTTGTGTGTTGTGTGTCACAAACCAAATGA
AGACCACCACTATTTATACTAGAAGAAGTCTTCCTAGCAATGAATAGGAAGATAATGGTGTAGTATATGGTGAAGATAAT
GGTCTTAGGAGTTACATATGTTACAAGGTATAATGGAAGAATAAAGAATGAAAATAAAGGGAGTGTAACAAATGCCTCCA
ACGGCAAATGAACATGCAGCCCAATTCCAACGTTCACTGGAACGTTTCTGCCAGCATTTTATGACCACTAAGTCAATGGC
CAATTCATGAGTAATTAGGCAATATTAAGACACCAAAATAATGAGCAAATTTAATAAGAAAATAATATTAAAATGCTCAA
TCACTAACATTATGTACTAATTAATTAGTGTCGGCAGACGGCAATACCATGGTCTCCACACAAACAAGCTACTTAGTGAA
TGCCTTAATGTAATGGGTAGGTCGGGTAATATTTACAGCCAAGATGTATTGGTGTAATTACGAATAATTAATTTCGATTT
TGTGAATATTTTATGTATGTTTTCCTGATTTTTATGATCTAGAAGATAAACTGTTCTATTAATTAAGTAGCAATAAAAGG
GGCAAGAACCTGAGGACCGTTACTTTTTTCTAATTTATTTGGTTGAGAGTAGGATTGTGTATTGGTCAGTTCGATTGATT
TGATTTTGAAGTTTATCGATTTGTGGTCTCCAATTTGAGATCTTGTCGCGTTGAAAGCAGTCTCCAAAGTAACTGATGAA
GCTTGAAAAGCTAAAGGCATCACAAACTATTTTGCCAAGTCTTAGAAATGCACTGTCAAGTTTTCTCCACCAATTTAATA
GTTGTGAGTTGTCATGCTAGTCTATAATCGATTCTAATCCCTGATTAAGGTGATTTTTTAAATTGTCACAATTGAAGAAT
CAAGACGAAGAATACCTCTCATATAATTATCAATACAATCACTATTAGCATTAGAATTTTGAGGAAGCTCTACTTCACTA
TTTTTTGCATAGATTTAAATTTTTATACAACATTTTGGCTTGCACTTTTTTGCTAGACTTACAAAGTTCGACACTTGAAA
CTTCTTCTGGTAAAATTACTAAAATTTCATATATTATATTAACAAGTGCTTGTACACCTCTTAATTTATATTATGGGTTA
AACAAAATAGTAGTTAAAAATTTATATTATGGGTTAAACAAAATAGCAGTTAAAAATATTTGAGGAATAGAAAAAAAAAA
TTAAAAAATTTTCAACCATAACTTCAATAGCCGATCTAAATTTTTCAATTTTTTTGTATTCAACAAATTGAATTGAAATA
AGACAAATATTTATTAAGACTAGAGAAATAGTAGGACAATAAATTTCAGAAAATTGTTTTGTAGCTTGATAATTTTTTTT
AAAAAATATCAATAAATTGTTTAGTTTCGTAATAATCTTCTTCACTAATTTGATCGAGTGTGTGATCATTATGGAAGTTA
AAAATTATTTGTATAGGTCTTTGATATTCATAAGCAACTTAAAACACTTCATATAAAGAATTCCACCTAGTTTTAACTTG
TCTTGAAACTTTATGTGGTGGAAGATCACATAATACATAATGCTCTTTAAATTTTCTAATTCTAGCAGCTTTATGAGCAT
GAAAAATCTATTGAACAACATATTCAATTTTCATTCGACCATAATCAAATAATTTAACACCATCTTTTACAACCAAATTA
AATATATATGCAACACATCTACTATGAAAAGAGTCACGATTAGTTGGACATAGTCTAATCTTTAACATAGTAACAATGTT
GATATTAACAGAGGCATTATCTAATGTGACACTCATCACTTTATCACAAAGCAGATAAAATTGTAAAATTTCTTAAATAG
TTTCTTCTTTATAGGCATCCGTTTTTTTTTCCTCTACGCATTGTTTATTGTCTAATATTTTTTTTTTACAAATTTCAGTT
ATGATCAATCCAATGTCTTATAACAGTTAAATAATCATTGTTATTATCACTACGATCCATGTCAGAAGTTATAGACACTC
TACAATCTAATAAGCTAAATATGCCATGAAGATATTTACAATGTTTAACTTGAAAATCAAAAATATCATTTTACACTGTA
TTTCTTGAAAACCCTTAAAAGAAGGATTATAGGCTTCTTGAATATCTGAAATAAAATCGAGATGTGAATGAAAACTAAAG
GCAAACAAAAAACAACAACTATCTTAGCTAAATTTTCGTGGTATCTTTCTTTACTATATTTATGTTATGTAATTTGATCA
CCGGGTTTAAAAGAATTTAACTGTAACATCCCACCTTAGAAATATCTAAAAATAGAAAGAACTAATTTGGAAAGAGCAAA
ATCTGAAATTTTGCAAGTTAAGCATAAGTTATGAGTTTTGGGTCAACTTCAAACGACCATAACTTTCAGTATAGGATGAG
TTAGGTAGCCCATAAGATATCAAATGAAAGGTCTTGGAGTCCTCTTTCCGACACCACCAAGTTTGCTAAATTTCTAGCTT
ATATGAAGGAGATATGACCATTTGAAATCTTCCTGTCTAGATAAGAAAAGTTACCCGAATTTGTGAGGGGTATTTTGGTC
TTTTTCTTACCCAATCAGATTAATTCGATCTTTGGTATTATTTTGGGGTCAAATCTGATTTGGGTCAGTTTTACAAATCT
CATATATGCTTAGTGTTTTGAGGAGAGTTCAAGAAGAGGAAAAAAGGGAAAAGTCAAGGCGTTCTTAAAGATTTCTTGCA
AATTCGAAGGTTGTTTCGTCAAGGATTTGATCCCTAAGATGTATGTGAGTTCTCATAGTGTTGGGTTCGTTCACCCACAT
GCCAATCATGTTATTTTCAGCATAATTTCGTTTTCAAAAGTTGAACGATTTGAGTTCTTGATAAGTGTTCTTGAAGTATT
ATTTATGTTCTTGAATTAGGATGGATATGATGAGTTCTTGAGGTAATCATGTTGAGATTAAGAGTTGTTTTTATTAGATT
CTTGTGTACTTGTATTGGGTAATTGAATCTAAGGAGGTCTTGAGAAAATCAATCGATTAAAAGTGTTTTACGATCATAAA
ACGGGTAGAAAATTTTGTCGGATTGTTCTGGGGGAAGGGTTGCGCAGCGCGCCCCAGATATGCCAAGAGGTCTGGGGCGG
AGAGCCAACAGTGTGCCAAAATGGGGTATCTAAAGTTTAGGGGTTGGCACCCCGCGCCAGCAATGCGCTCGGGTCATCTG
CCCCCACCTATTTTTTTCTGTCGTTTGCTCCGTTTAAGTTTTTCTAAAAGTATACCTTTACTCCCTACTGATTCTAATCA
CTCTAAACTACTTCTAAACATCTAGAAATCATTCATAACATAAATCATAACCTTGAATTCATAATTCAAATTTAAGGTAG
AGCTAAGAGTCAAGTCTTGAGAGTTCTTCCTAGTCCTTTTAATAAGTCTTTTACAATCGTTTTAAACTTGTTTTAAGACT
TAAGCATTTGAGTAAGAGAAAGAGTAGAGTTGACTTCAATTTCTTCAAAATTATATATGGAAACTAAGTATTCCCAAGAG
TAAATGTTTTCACATTTAAGATATGAGGAAACACTGATTTTCAAAAGAGTTTTTGAACAGTTTTAACTACCATCTCTTTT
AAGAGAAAGATTTTGAGTAATAATCTCAAACCAAAGAAAAAGTTATGTTTTTAAACATATGAGCTAGTTACATTTTGGGA
GTAGTATTAAGCACCGATATGGGGACAAGTTCAGATAACTCAAAGTCCTCATTAACCATGTAGCCAACGTGGGTAGAAAA
TGTCACACTTTTTAGATGACTCCTTAATGTTTTTTAGCATAGACTAGTGGATCCACTTAGTAGTAGGTTCTATACCCCGG
CAAAGTATAAGACGGTTCTGGCAGCGTGGGCTAGACGATGTATCATCATATAGCTCATAGTGATGGCTGTCGGTTAGAGA
ATCTTCCACAGAGTTTATTTTGTATTTTCATATATAAACATAGTTTACTTTGTATTCTTGCATACAAACTGAGTATATTA
TATTTTCTAATACATTGAGTTTCTATTTACTGTTTTAAAAGTTTTTCTTTATAATACATTATTTACTACTTCTTTATATT
GAAATGAGTTGAGTTGAGACGAGATAAGTGTTTCTTTCAGTTCCAGTTCAAGCTTATGTCTGGTGTTTAGATTTCCCCTT
ACATGCTTGTACATTCCATGTACTGACGTCATTTGGCCTGCATCATAGGTAACCAGGATCAGCATCCAACGCTCCGTTGA
TCCAGTGAGTTCCAGAGGTTATTTGGTGAGCCTCATTGCTTCAGGAAGATCCCTTTATTATGCTTTATTATTCCAGTTTT
GTTAGAATGATCAGGGGTCTTGTCCTGACATCCCTCATAGTATTAAATGCTTCATAGATAGATAGACAGTAGTTCATAAG
TCTTGTTCATTTCAGTTATTTTGTTCTAGACTTGAGTTGTCATTGAGGCTAGTTTGAATGCTTATTTCTAAATACATAGA
GTTTGCTTTTGAGACTTTTGAGTTAAACCCTTCATTTGATTTTGTTATATTATGAGTAATTCTTCCGCTAAGAGTTAAGT
CAGGTCAAGGGTTCGCTTGGGGCCAGCAATGGACCATAAAGTTAAACCCTTTTTTTCGGCCTTAGCTTTAGCCTCCAAAT
ATTCTATTTTTCTACAAGTCAATAAGTGTCTATTTAAACTCCTCTATTTCCACCAGTTTGATGCTTAAAAATTTATTTAC
ATTTGTTACAAACAGCCTTAGATTCTACCAGATCATGAGTCATAAATTGTCACACAACATACGTTTTAGGGCGTTGATAC
TTCACATTACCCCTAGTAGGAGGTATAATGGGGGAGATGACTAGCTTTTTTCCGAGCAGTGCTCCGGTCGACAGACTAGT
AGGTGTAGGTGTATTATCTAATTCATCTTAATATAAATCTACTTCTACTTCTTCATTTAATTCTCCGTCCAAATTAGTAT
TATCATAACATAGTTCTAAATTTCATGGTCAAATAAGTATTTGCATCTATACTAAAATCAGGGGAAAAAGTAGTATCATT
AACATACGTAAATTCATTCATACTAAATTATCATTATCCAACTCATCGGGCAGTGCTGACATCTATTCTAACATCTAGAT
AAAAGAGCCCTTACCACCTAGACAGGATTAAAACATGCGAAAAATATAAAAGATTTACTACTAAAAGCTCATTAACATCA
TAACTTTAAGAAAATAAAACTTTGATAAACCCTTTTTATAAAAGACTGAAAAACACCCCCAAGAAGCTTGTCTAAATAGG
TACAAGAGCTACTAAAGAAGTACTATTTATAAATAAAATGAGACACAACTTCCACCATAAAGAAGGAACATAAAAGTTGT
CCAAGATCATTATCATCTTCACCTATGAAACAAGTAACACCCCAAAATATTTTTGAGATAAGACTCGAACCGTTCTTTGT
AGTGAGTGAGATTTTACCAAGGAATTTAAAGTTTCTTGAGTGTTAAGGTCACTAGATGTAGCACCTTTAGTTCCAAGAAG
AACTAAAGTGAGTTCATTCAAGTCATTCCTAAGTTCTTCCAAGTTTTAGGTCAACTTCAAATGACAATAACTGTCAGTAC
AGGATGAGTTAGGTGGCCCGTAAGATATCAAAGGAAAGATATTTGAATTATATTTCCAACGCCACCGAGTTTACTATTTT
GGAGCTCGTATGACGGAGATATGCCCTTTTCAAGTCAGGTTGTACAAATAAGGAAGGTTACCCGAAAATAATAAGAGGTA
TTTTGGTCTTTTCCTTACCCAATCAGATTTGATTCATTTTTAGTAAGGTTTTAGGGGTCTAATATGATTAGGCTCAGTTT
TATAATCCTAATATACACCTAGGGTTTTAGTTGAGAATTCAAGAAGAGAAAAGAGGAGAAACGAGGAGAGGATCAAAGCG
TTCGTCGAGGTTCTTGAGTTTTATTGCGGATTTTCGCCGTGAGTTTAATCCCTAAGAGGTATGTAAGCTTCCATAGTGTT
GGGTTCATTCACCCACACACCAATCATGTTATTTTCAGATTCTTGAAGTTGAAAGATTAGAGTTCTTGATATGTGTTCTT
AAGTTCATTCTAAATCTTGTTTTGTTGGTTGTTTTGATGAATTATTGAGATGAAAGTGAGTGTTTTAAGGGCTATATTGA
GTGGCTTAGAGTGTACTTATGTTGAGTAATCGAATCCAAGTGATTGGGGAAGAAACCATTCGATTCTAGATGAGTTAGGG
TGAGAAAATGAGCAAACAAATTCGTCGGGTTTTCTAGGTTTGGGTCTGGTGCCCCGCGCCAACCAGTGCACCCCAAATTA
TGTTCTGTAGTTTAGGGGCTGGCACCCCGTGTCACTCAGTGTGCCAGGGTCGTCTGCCCCTTAGTAGTTAGGTTTTATAC
GCCTGGCAAGGTATAGGACGGCCCTGGCTGCGTGAGGCAAAACGATGTATCATCACATAGCTCATAGTGATGGTTGTCGG
TTAGATAAACTCCCACAGAGATATTTGGTATTCTTATATACACAGAGTTTATTTTATATTTTCATATACAAATTGAGTTT
ATTTTGTATCCTTGAATGCAAACTGAGTATTTTGTATTCTTAAATACATTGAGTTGCTTTCTACTATTTTAAAAGTTTCC
TATTTATTGTATCTCTTATTGTTGTTTTCTATTGAGTATCTAGAGTTTGAGTACCCAGAGTCGAGTGTCTCATTATTGAG
TTGAGCCTTATTTCACTGAGATGAACATCCTATTATTGAGTTGAACCTTATTTCACTGAGTTGAATATCTTATTATTAAG
TTGAGCCTTATTTCACTGAGTTGAACATCCTATTATTGAGTTGAGCCTTATTTCACTGAGTTGAACATCCTATTATTGAG
TTGAGCCTTATTTCACTCAGTTGATCATCCTATTATTGAGTTGAGCCTTATTTCAATGAGTTGAATATCTTATCATTGAG
TTGAGCTCTATTTTCTCAGAGTTTAGTTGACCTATGTTTGTTTGAGTTGAGTTGAGTTGAGTGAGTTGAGAAGAGGTAAG
TATGTTGCTATTCCGCCAGTTCAAACTTATGTTATGCTTTAGGATTCCTCTTACATGTTCGTACATTCCATGTATTGAGC
CATTTGGCCTGCATCATTTCATGATGCAGATACAGGTATTTAGGATCATCAACAGGCACTTCGTTAATACCACATGCAGT
TCGAGTTAGCTATGGTGAGCCTTCTTTATTCCGGAGGGTTCCACTTGTACTTTTAGTTATATCAATTGTTAGGATGTCGT
GGGTCTTGTCCCGACTTCCATTTTTGTCAATTAGAGGCATCATAGATAGACAGTAGAGTTTCAGAAGTCTGTTCATTTAT
TTTATTAAGTGTTTTAAAATTCTTATTCAGCTGAGACCTTTAAGAGGATGATGTTTAGAGCTTGGGTAGTATTTTCACCC
TAAAATATAGTATGAATTACGAGATTATGAGTAGTAGTAGTGAAAGTGCCTAGAATTAGAGAAAAGTATGCATAGATTCA
GTGTTAGTCATGAGATAAGTTTCTCCCGAATGTTAGAGTAAAAGAGGTGTAGACCAGTTTAGAGATGATGGAATAGGTCC
ATAGCTTTCAAGTGTCAGTTTTAGACCTAAGAGGGAGATAACAAGATGAGAAATCAAGTCAAGTGTTTGAGAATAAGATA
GTAATGAGTTCCAAAAAGTATGGGAAATATCTCTTCAGAGATCCTTTTATAAATTGAGTGATGTTAAAAGAGAAGTTTAA
TGATCCTATTGTGATAATGATGGTGTGATAATTCCGTCTAAGGTTTTAAATGAGGAGGAAGAAGAGGATGATGTTTTTCT
ATGAGAAATGGCTAAATGAGATCCCTTAGTTGGTTCCGAATATTAATGCGGGAAATTCTAGTTGGTGTGTCAGAGATGAT
AAGAGTAACTCCGTTCCGAACCCAGTTCATCCGTCATTCGAGGACAAATGATCCCAAGGGGGAGATATTGTAACACCCCA
GAAATTATTTGAGCTAAGCCTTAAACCGTTCTTCATAGTGAGTGAGATTTTACCAAGGAATTTAAAATTTCTTGAGTGTT
AAGGTCACTAGATGTAGCACCTTGAGTTCCAAGAAGAACTAAACAGAGTTTATTCAAGTCATTCCTAAGTTCTTCTAAGT
TTTGGGTCAACTTCAAATAACCATAACTGTCAGTACAAGATGATTTAGGTGACCCGTAAGATATCAAATGAAAGGGCTTT
GAATTATCTTTCCAACTCCACCGAGCTTGCTAATTTTCGAGCTCGTATGAGGGAGATATGACCTTTTGAAATTAGGTTGT
CCAAATAAGGAAAGTTACTCGAAAATAAAAAGGGGTATTTTGGTCTTTTCCTTAACCAACCAGATTTAATTCATTTCTAG
TAAGGTTTTAAGGGTCTAATATGATTAGGTCCAGTTTTATAAACCTAATATACACCTAGGGTTTTAGTTGAGAGTTCAAG
AAGAGAAAAGAAGAGAAAAGAGGAAAAACGAGGAGAGGATCAAAGTTCGTCGAGGTTCTTGTGTTTTATTGCGGATTTTC
GCCATGGTTTTAATCCCTAAGAGGTATGTAAGCTTCCATGGTGTTGGGTTCATTCACCCACACGCCAATCATGTTATTTT
CAGTGCAAATTTCATTCTTGAAGTTGAAAGATTAGAGTTCTTGATAAGTTCTTGATATGTGTTCTTAAAGTTCATTCTAA
ATCTTGTTTTGTTAGGATTTTTATGAATTCTTGAGATGTAAGTGAGTGTTTTGACGGCTATATTGAGTGGATTAGAGTGT
ACTTAAGTTGAATAATCAAATCCAAGTAATTAGGGAAGAAACCGTTCGATTCTAGGCGAATTAGGGTGAGAAAACGAGCA
AAGAAATTCATCGGGTTTCCTGGGTCAGTGCACCCCAAATTATGTTCTGTAGTTTAGGGGCTGGCGCCCCGCACCACTCA
ATGCACCAGGGTCGCCTGCCTCGTCCAGTTTGCAGTCGGTTGCTTCATTTGAGTTCCTTTTAAGTGTACCTTCACTCCCT
TAGATTTTAAACACTCTAAATTACTTCTAAACACCTAGAAATCATTCATAACATTAATAATCACCTTCAATTCATAATTC
ATAATTCAAATTCAAGGTAGAGTAAGAGTTAAGTCTTGAGAGCTTATTTGAATATTTTGAGAAAGTCCCTATGAGTTTTT
TTTAGGAGTCTTTTACAATTTCTAATAACTTGTTTCAAGACTCGAGCAAGTGAATATAAGAGTGAGGAGAATGTATTCAT
GAGTCTACTTTATCATCATGAGATCCTTCATATCATGAACCATAACTCTTGAATTCATAATTCAAATTCAAGAGAGAGTT
AAGAGTAGAGTTTCAAGAAAGTCTTTGAGTTCAATTGTGAATCCTTTGAGATCAACTATCGATTTGAACTAAGTCTTGAG
AAAGTAAGTATAAGAATGAGAAGAGTTGTATACGCGAGTTCTATAAGGTTCTTTAGACCCTTGAGTTGAGTCGTTCATGC
TCATAAATTATGCATGAACTCCATACATTGAGTGTCTTCGAGAGGAGTAGCATCTTCGAGTTCTAACTCTTTAAACATTG
AGTTCCTAACCCTTTGGAGATTATATTCCTAATTATGGGACTAATACATGTTACTGATGAATCCCATGAGTTAAAATGTT
CATGCCCATAATTTCGCATAAACCCTACGAGTCGAGCAATTTAGAGAGTTCTTAGAGTATTTTCAAGAAGTCTTTGACAA
ATGCTTTAAACTTGTTTTAAGACTTGAGTTTTGAGTTGAGTAAAGAGTAAAGAGTGAAATTCATTTCTTCCAAATAGTAC
ATAGGGACTATGTATTCCCAAAGAATAAATGTTTTCACATTTAAACCAAAAGGAAACACCGATTTCCAAAAGAGCCTTTG
AGCTAGTTTTCAGTAAAGAGTAAATCTTTCACATTTAAACAAGAAAGGAAACACCAATTTCTAAAAGAGCCTTTGAGCTA
GTTTTCAGTAAAGAGTAAATGCTTTCACATTTAAGCAAGAGAGGAAACACTGATTTCCAATAGAATCTTGGGGATAGTTT
TTGAGTAATTATCTCAAATCACAGAAAGAGTTATGTTTTTACACATATGAGCTAGTTACATTTTTAGGAGTAGTATTGAG
AACCGATATGAGAGAGAGTTCAGACAACTCACAGCCCCCATAAACTATGTAGCCAATGTGAGTAGAAAAGGGTCATACTT
TTTAGATGATTCCCTAGTGTTTTTTACTATAGACTAGTGGATCTACTTAGTAATTAGGTTATATACCTCTGGCAAGGTAT
AGGACGACCCTGGCTGCATGAGGCAAAACGTTGTATCTTCACATAGCTCATAGTGATGGTTGTCGGTTAAAGAAACTCCC
ACAAAGATATTTTGTATTCCTATATACACAGATTTTGTTTTGTATTTTCATATATAAATAGAGTTTATTTTGTATCCTTG
CATACAAACTGAGTATATTGTATTCTTAGATACATTGAGTTGCTTTCTACTGTTTTAAAAGTTTCATATATATTGCATCT
CTTATTGTTGCTTTATATTGAGTTGAGTATCCAGAGTTTGAGTACCCAGAGTCGAGTGTCTCATTATTGAGTTGCGCCTT
ATTTCATTGAGTTGAACATCCTATTATTGAGTTGAGCCTTATTTCATTGAGTTGAATATCTTATTATTGAGTTGAGCCTT
ATTTCACTGAGTTTAACATCCTATTATTGAGTTGAGCCTTACTTCACTGAGTTAAATATCTTATTATTGAGTTGAGCCTT
ATTTCATTGAGTTGAACATCCTATTATTGAGTTGAGCCTTATTTCACTGAGTTGAGCATCCTATTATTGAGTTGAGCCTT
ATTTCACTGAGTTGAACATCCTATTATTGAGTTGAGCCTTATTTTACAGAGTTGAATATCTTATTATTGAGTTGGGCCTT
ATTTCACTGAGTTGAATATCTTATGATTGAGTTGAGCCCTATTTTCTCTGAGTTGAGTTGAACTATGTGTATTTGAGTTG
AGTGAGTTGAGAAGAGGTAAGTATGTTGCTATTCCACCAATTCAAGCTTATGTTATGCTTTAGAATTCCTCTTACATGCT
CATGCATTCCATGTAATGATTCATTTGGCCTGCATCGTTTCATGATGCATCATTATCATCAATAGGCACTTCATTGATAC
CACATGCTGTTCTAGTTAGCTATAGTGAGCCTCCTTGTTTCCGGAGGGTTCCACTTGTACTTTCAGTTATATCAGTTGTT
AGGATGTTGTGGGTCTTGTCCCGACTTCCATCTTTGTCAGTTAGAGGCTTCATAGATAGACAGTAGAGTTTCAGAAGTCT
ATTCATTTATTTTTTTAAAATGTTTTAAAAACGTAAGTTGCCTATTTTATGGCGAGTTGAATATATTATTTTTATTCAGA
GTTATTCATTTGAGTTAAAGACTTGTAATAAGTTAAATGAATTTTATTCAGTTTTTAAGCTTTGTATGCTTGAGTTAGTC
TTCCGCTTGTAGTCAGCCAGGATGAGGGTTCACTTAGGGACCAACAATGGTTCTCGAGTGCCGACCACGTCCAGGGTGTA
GGCTTGAGTCGTGACAAAACATCATTGAATTTTTACAACCAGACTATGTCAAGTGGCATAACAAGTGTAGTATCAATACA
AACAACCATAATATAATTTAGATAATCAGAAAAAAATGCATGCAATATGACAGTCACACTACCCTACCTCTCTATTCACG
TACTCATACCCTCCCACGTAAATATCACGACTATGTTTTTTACTTGCGTCACCCTAAGACTTCCCAAGCCTACCTGTGAT
GTCACAGTAATATATAATTGTAGCCTAAGCCTTCTACCACATTAATATCAACGAATATAAGGCCATTACCAGCCCTATCA
ACTAACATGATATCTTGTACAGTACTTTTGCCAACTCCCTAGCCTTTTTTAGAACAGTAAATGAAACTGGCCCCTTAGAC
CAACTCATCCTTAGCCAACTAAACCCATAATCCATTACAACGTCAAGTTCATCATGACTAACACTAGGCAACTAAAGAAT
TGAGTCCCTATATGCTCAATCAGTAGTCAAGACAATTATGCAGAATAATCTCTAAGAATTCAGTTATCAATAACCACTTA
ATATACCATAATCATCGCAAATAACACATAACCCAGAATCCCAATCCTTATCTTGACTTACTGTAACATGATCCATATTC
CACAAAGCCACACACAAGACAGACCTGAGATCAACACACCTTCAAGTAACCCAAACCACTCAGGAATCCAACATGCAACA
ATTACATCATGCAAGAACAAATCAAGTCAACTTATGAAACTCTAAACACATACTTTTGCCTCTCACGAAACCCAAATCAA
ATTATTAGTGTATCAGCATGGTATTTGAGTCATTCTTAGTTAGTGTACTGATGTGGTATCCGAGTCAATCATATATGGAT
ATCCTTATACTAGGCGTGGTAGTCGAGCCACTGTTAGTATATACCATATGTGGTATTTAAGCCAACCATGTGATATCTTG
TACCACGCGTGGTACCCGAGTTAACTAGCAAACACATAAAATCATGCACAATCACAAACAACATCAACAATAACACTTGA
AACCACAAAACGCATAACCGACTCATTGCACAGAATCATGAAAAAGTTGTCATTACATATGCTTCCTATGTATTCTTTAC
CATGCATTGCATCAAAGATACTACAAAATCGTAAACATGCATGCATACATACATAAATCGGGATCACACTACCATCCTAA
CAAGGAAACTGAAGGCTAATTAAGAACTAGGGCACCACCCCCTAGCCATTACTTCATATCTACCCTAACAACACATAACA
ACAATCTCTAACCATCTAGAATTCATTCCCGAAGGCCTATACATGCCAACTCCGAACATCTACAAGATATTATGTGATAA
AAGTAGTTCTAAATACTCAATTGAAAGAAACCTAGCCTACCTGAGCGTCAAGCAACAACTGATGAACCTTGCCTATGAAT
TTGACTCTGCAGAAGCAACATTTGATGAATGAGCATTTTAAAAATTTATAGAATCTCACCTTCCTTGCATGGTAATTTTC
CCTCCTTCACTACTCCCTTGCCCAGGTGTCTTTGGAGGATTTTTGGAGCAGCCCTCGTCTATTTTCTTTTTTTAAAAGTG
GGAGAAAAATAAAAGACTACGTATAATTAGGTTGCTGAAATTCGACGTCTTGCTATAGCGACTCTTAGACCGCTATAGCG
GCGCCACCATAGCGAGAAGGCTCCTACTATGGAGGGCTAACGTCAGCCTCTCTGAGAAATTAATTTAAGCCAAAATTTGT
CGTGCTTAAATTTTAAAAATTCTTGCACCACCCTTTCGGACTTTTAGAATTCCACACAAGATTTTATTTAGTAACGACGG
ATTGTTACATAAATCTAACTCTAGGCATTGATTCAGAAGAGCTAACACCTTTACCTTTATCTTAATAGAAAATATTAACA
CGTTAAAAATAGCTTTTGTTATTTTTTCTTATTGAAACTTTTTTTTTTTTTGCTAGAATCAATATTAAAACTAAATAAAT
GTCAAATTTAATCTAAAAATAATAATAACACAAAAACTAATTGCGAAAATTAAGAGATGAAATGATGTACCAAACGTCTG
CATAATAGTAGAGAGTTATAACCAAAACTTGACACTTGAAGCTTGCTCCAAAAATATTGTTGTAACTTGATTAGTTGATA
GCAACAATATAAATATAAATAAATTGAATTAGAAATATAATGATAGTAATTGAGAATTGAGAGTAGATAAGTAAAATGGG
AGAATATAGATGAGAGTGTAGAGAATTTGTGAGAAATAATGAGGGATAAAAGGGCATTTATAATATAAAGGTGGACTAAA
ATGTATTTTATGAAACTTTAGGATTAAAATAAAAGTTTAAGTGGTGGGAGTGTAATAATGAGGGATAAAAGGGCATTTAT
AATATAAAGGTGGACTAAAATGTATTTTATGAAACTTTAGGATTAAAATAAAAGTTTAAGTGGTGGGAGTGTAATAATGA
GGGATAAAAGGGCATTTATAATATAAAGGTGGACTAAAATGTATTTTATGAAACTTTAGGATTAAAATAAAAGTTTAAGT
GGTGGGAGTGTTTTTTTTTTTGGGGGGGGGGGGGGGGGGTTAATGGTTGAAATAGCCCCCACTAACTGTTGGCAAACGGT
CCCCAACGACTACTTCAGTTTAATATTTTTTTTAAAAAGCAGGAAATTTGCGGGACCGATTAGGTCAACCGAACCAGAAT
CAGAATGAACTGGGCCAGGACAGCCGGGACGATTTGTGGGTGCCGTCCCATCCCTCCATCCCACTTTAACCCCAAGATCG
GGACATCCCGTCCCACGTGCCACCCTTAGTCATTACAAGCAAGCAAGTTGTTCGTTTTGTTCACCAAATCAACATTAATT
TGCTAGTTAGTAGTTCTAGTTCCCTAAACATGTCCACTTTTTGTAACGTCCTCTCAGGAAGGCGTTCCTTTAGTTCAGAT
GCTTTTGAAAGTCATTCATTAGCAACTACTTTAAGTATCATGACGGACGAACCCACTTTGAGTTAGCTTCCTGTTTGGCT
TGAATTTTTCTTCTTCCGATGATTGCTCCTATAACTCGGGCCACAATTCTCCCTGTACACTTAACTTTTATTATTAATAT
TATATTATATCTTTTTGACACAAAAAAAATAATTATTAGTCATTGGCATTTGACACTAAAGAAGGACTTAATGGGTTCAA
ATTCAATTGATTGTCTGAGTCCAACTCAGATTTTCAAATGGGCTACTTACTGTATATAGCCTACAATTAAAATATTCTCT
TGTTTTTNNNNNNNNNNNNNNNNNNNNNNNNNNNNNNNNNNNNNNNNNNNNNNNNNNNNNNNNNNNNNNNNNNNNNNNNN
NNNNNNNNNNNNNNNNNNNNNNNNNNNNNNNNNNNNNNNNNNNNNNNNNNNNNNNNNNNNNNNNNNNNNNNNNNNNNNNN
NNNNNNNNNNNNNNNNNNNNNNNNNNNNNNNNNNNNNNNNNNNNNNNNNNNNNNNNNNNNNNNNNNNNNNNNNNNNNNNN
NNNNNNNNNNNNNNNNNNNNNNNNNNNNNNNNNNNNNNNNNNNNNNNNNNNNNNNNNNNNNNNNNNNNNNNNNNNNNNNN
NNNNNNNNNNNNNNNNNNNNNNNNNNNNNNNNNNNNNNNNNNNNNNNNNNNNNNNNNNNNNNNNNNNNNNNNNNNNNNNN
NNNNNNNNNNNNNNNNNNNNNNNNNNNNNNNNNNNNNNNNNNNNNNNNNNNNNNNNNNNNNNNNNNNNNNNNNNNNNNNN
NNNNNNNNNNNNNNNNNNNNNNNNNNNNNNNNNNNNNNNNNNNNNNNNNNNNNNNNNNNNNNNNNNNNNNNNNNNNNNNN
NNNNNNNNNNNNNNNNNNNNNNNNNNNNNNNNNNNNNNNNNNNNNNNNNNNNNNNNNNNNNNNNNNNNNNNNNNNNNNNN
NNNNNNNNNNNNNNNNNNNNNNNNNNNNNNNNNNNNNNNNNNNNNNNNNNNNNNNNNNNNNNNNNNNNNNNNNNNNNNNN
NNNNNNNNNNNNNNNNNNNNNNNNNNNNNNNNNNNNNNNNNNNNNNNNNNNNNNNNNNNNNNNNNNNNNNNNNNNNNNNN
NNNNNNNNNNNNNNNNNNNNNNNNNNNNNNNNNNNNNNNNNNNNNNNNNNNNNNNNNNNNNNNNNNNNNNNNNNNNNNNN
NNNNNNNNNNNNNNNNNNNNNNNNNNNNNNNNNNNNNNNNNNNNNNNNNNNNNNNNNNNNNNNNNNNNNNNNNNNNNNNN
NNNNNNNNNNNNNNNNNNNNNNNNNNNNNNNNNNNNNNNNNNNNNNNNNNNNNNNNNNNNNNNNNNNNNNNNNNNNNNNN
NNNNNNNNNNNNNNNNNNNNNNNNNNNNNNNNNNNNNNNNNNNNNNNNNNNNNNNNNNNNNNNNNNNNNNNNNNNNNNNN
NNNNNNNNNNNNNNNNNNNNNNNNNNNNNNNNNNNNNNNNNNNNNNNNNNNNNNNNNNNNNNNNNNNNNNNNNNNNNNNN
NNNNNNNNNNNNNNNNNNNNNNNNNNNNNNNNNNNNNNNNNNNNNNNNNNNNNNNNNNNNNNNNNNNNNNNNNNNNNNNN
NNNNNNNNNNNNNNNNNNNNNNNNNNNNNNNNNNNNNNNNNNNNNNNNNNNNNNNNNNNNNNNNNNNNNNNNNNNNNNNN
NNNNNNNNNNNNNNNNNNNNNNNNNNNNNNNNNNNNNNNNNNNNNNNNNNNNNNNNNNNNNNNNNNNNNNNNNNNNNNNN
NNNNNNNNNNNNNNNNNNNNNNNNNNNNNNNNNNNNNNNNNNNNNNNNNNNNNNNNNNNNNNNNNNNNNNNNNNNNNNNN
NNNNNNNNNNNNNNNNNNNNNNNNNNNNNNNNNNNNNNNNNNNNNNNNNNNNNNNNNNNNNNNNNNNNNNNNNNNNNNNN
NNNNNNNNNNNNNNNNNNNNNNNNNNNNNNNNNNNNNNNNNNNNNNNNNNNNNNNNNNNNNNNNNNNNNNNNNNNNNNNN
NNNNNNNNNNNNNNNNNNNNNNNNNNNNNNNNNNNNNNNNNNNNNNNNNNNNNNNNNNNNNNNNNNNNNNNNNNNNNNNN
NNNNNNNNNNNNNNNNNNNNNNNNNNNNNNNNNNNNNNNNNNNNNNNNNNNNNNNNNNNNNNNNNNNNNNNNNNNNNNNN
NNNNNNNNNNNNNNNNNNNNNNNNNNNNNNNNNNNNNNNNNNNNNNNNNNNNNNNNNNNNNNNNNNNNNNNNNNNNNNNN
NNNNNNNNNNNNNNNNNNNNNNNNNNNNNNNNNNNNNNNNNNNNNNNNNNNNNNNNNNNNNNNNNNNNNNNNNNNNNNNN
NNNNNNNNNNNNNNNNNNNNNNNNNNNNNNNNNNNNNNNNNNNNNNNNNNNNNNNNNNNNNNNNNNNNNNNNNNNNNNNN
NNNNNNNNNNNNNNNNNNNNNNNNNNNNNNNNNNNNNNNNNNNNNNNNNNNNNNNNNNNNNNNNNNNNNNNNNNNNNNNN
NNNNNNNNNNNNNNNNNNNNNNNNNNNNNNNNNNNNNNNNNNNNNNNNNNNNNNNNNNNNNNNNNNNNNNNNNNNNNNNN
NNNNNNNNNNNNNNNNNNNNNNNNNNNNNNNNNNNNNNNNNNNNNNNNNNNNNNNNNNNNNNNNNNNNNNNNNNNNNNNN
NNNNNNNNNNNNNNNNNNNNNNNNNNNNNNNNNNNNNNNNNNNNNNNNNNNNNNNNNNNNNNNNNNNNNNNNNNNNNNNN
NNNNNNNNNNNNNNNNNNNNNNNNNNNNNNNNNNNNNNNNNNNNNNNNNNNNNNNNNNNNNNNNNNNNNNNNNNNNNNNN
NNNNNNNNNNNNNNNNNNNATATTATAATTTTATTATTAAGAACGTATAACTCCAACATATTTGTCTAAACTTTAACAGG
TAGAGTTACACAATACTATACTAATAAATGATAGAGCTATCTAGTGAAATAGTCAAATATAATTCATAAACCGACAAACA
TATCACTATTATAAAAACAGAACGAAAAACGAAAAAAATGATTGAGCTCTATAAAAGATACGAACTAGCAACGAACAACT
TCCATGGCTAAATTCAAAGTTAATCCACTCCTTATCCTACTAATTAATTATGGATTAACAATAAATTTATCAAAAGTCTG
TTAGTTATGAGCTATTTAACGACGAATTTTATATCCAATTCATTGACTAGTCTAAGATAAGAAGTAATATAACTTATGTA
GTGATGTTTTATGGACTAATCTAAGATAAGAATTTTATTCCTTTTCGTGGCTGCCACGCACAACATCAAATGTCTATTTT
TCTAAATTTAATATATATTACCTTGGACACCAAGAATAAACATATTATATAAAGGGGTTCATCATCATTAATGTATAACA
CCTCAAGAAAAACACCCCCTTTGTCTTTGTGAATCAATATTCTGAAAATTAATCTTTCTAAGTTCTTGTTTCTTTGAAAG
AAAACAAATTATGAGTTATAGTAAGAAGAAAAATAATGATTTCTCTTCTTCCTTAAAGTCATTTTTTTTGTGCTTCTATA
TTAAAGATGATGATACTAATAAAGTTGTGAAAGATTCAATTTCTAATGGTTCATATGGACCAGAAGAAACTATGATATCT
GCAGCCAAACATTTCTCATCACCTCACAAGGTCAGGTTGATCTAGAGTCGATTTTACGAGTTTGACTGAACACATTATTT
TCGACTCAAGCCTGTTGTACACATAGAAAAGAAGATTTATAATGAATGCATGTATACATGTGAGAAGATCACACTGAATT
TTGAATTCACTAACTCTATATTTTGAATTTGAATTCACGGATGGGCGTCCATATAAATGGTTATGGTACATGTATACGCA
AAGAAATCACGAAGTTCTTTGTATTCTATTTGGCGAAGTTCAGCCTTTAGCGTGGAATCTTTCTTGAAATAAAGACTCTC
TCCCATATGTATGTGTTTGGAAGAAATAATGCAATTTCATAAGTTCAAATGTCTTTTTGTTTGTGTTTTCAAGATGGACA
AGCTTAATGTGCAGAATCATTAATTATTATTGTTGATTTGTTATGAGAGTGGAATTTTTCAAACGATATGAGATTTTTTT
ATGTTTATTTCCTTCTTCCATTTTCTTTTTATCTTGAGATATTGAGGAAATTCCACCTTATATTTGAAATTTCAACCTAA
TTAAACTAATGATAAAAAATCTAATATTACAATTTATTAAAGAATAGTTAATTACTAGTATTGTTGTTTTTAGACCAATG
AGTTTTTTTATAAAACTATATGTATTTGAAAGCTTATGATAACATATAATTTGTAATGACCCTAAAGGTCATTTTTGGAA
ATTTTCATAAAATGACCGTTTTACCCCTCCCGATAGTTGCCCCGAGTCCTAATTATTGTATTTTCGAAGTTGGTTTGAAG
GAAAATTGATGAAAAGTTGAGTTTTTGGAAAGTTGAGTTTTTAAGAGTTAAAGTTTGGTTAAAAGTGCTATTTCGAGTCA
TTTGGAGTTTTGAGACTCGAATCGGATTTTCGTCGATTCCAGCAATTTTAGAATGTCGAAACGGGTCTATGAGAATTTAC
GGAGTTGAATTTGGAGTTAAAACGAAGATTTGAGGTCCTAAGTTGCTAAAATTGTGAAATTTTGATCAAGAGTTGACTTT
GGTCAACAAACGAGGTTTCGGTGCTCGGAATGGAATTCCGAAGGCACCGTTGGATTCAGGGGGTGATTCTAAGTCTAGAA
TGAGTCTTGGTTGAATTTTTAGAGGCCCCGAGTGCGTTTCGAGTTTTTGAGCCTAAAGTTAGTTTCTTGACGCCTTATCG
GATACCGGATCAAGGAGACCTCGAATTCAAATTCCGACTATTTCATTGAATCCGAAATGTCATCTTCAAGCTAGTAGCAT
ATTTGGTTTGTGTTTGGGAAGTGTCAAATGAGTTTTGGGTGAGCTTTTAAGCTTCTTGGATGCTTTGACACTATTTCAGC
AAATTGTGACAACTAAAGGGTTCATTATTAGTTTTAAAGGTCGAAAAATTATTCCGAAGGTTCTGAAATTTTGAGCATGA
ATTATAAAACTTATCTGCAAATTTTGGTACATTTTCGCTAACCCGAGATTGGACTTTTATCGCAAATAAGAAATAATTGT
TTACCGAGTAGAAATGATATTTTACTGGGCTAACGAGCATGAAATTGAGCTCCGATTAAACGAGCAGGTCCATATCATTA
TTTAAGACATTTACAAAAAAGAATCGGGTCATTTCACTATCGTATGAGGAAATTACGGCCGTTTTAGTGAAAGATTAACT
GCTGTTTTTCTGGTGCATAACAGCCATGTACTGTTATAAAAATCTCAGACTGTGTTCATTTGGTATTTTGAGCATATCGG
GAGTTCTAAAGATCGTAATGGAGCGATTCTTATGGGTTTCTTCTTGAATTAATATGAGGGTTAGTATTCAATCTTCAATT
CGACATTTTCTCATAATTTCTTTATCTGGTTTTTTATCCCTATCCGTAAATTTCTTGGGAAAAATTGGGGTTTTATCGAT
TTGGACTCCCTTTTTGATGAAAAAGTATATTTACGATCCTTATGTTATGGGTAAACTGATTTTAACATAAAAGTATTGAT
TCATCGATTATTTTCATCATATTAACCGCGTACAATTTGGACTTTCCCGGTAAAGTTAAAGTTTGATAAATTGAGAATTT
CAAGGTCGATCTTAACTTCGTTTTTTATGAAATTTCATATTTGAACTTATCTAAGAATGGGTAAGATGTTTTTCAAGAAA
TATTTTCATTTTCCAGTCGGGGTTTCGGATCCGAATATTTTGGGCTTCTTCAAGAACATGGATTTTCCTTCAAATTGAGT
TTGTGAATTGATTTCAACTCCGTTTTCAAATTGGTTTTCACCATTAGCTTCCAAATACTTTAAGGATTATTTTACATCAA
AAATTTCCAGACTTGGGTATCGTTTTCCGGTATGAGACTTTTGGACCGTTTTGCCCTTTTTCCCTAAATTTCTTGATTTT
GGTGTCATTGGACTCGAATTGTGATTGTGAATAATTGTTTGAATAGATTATCGTGATCCGAATTATACTCGGAAAGGAAA
GGCTCAAGTCAAGTAACTTTTGGAGTTCGTTTTAAGGCAAGTGGTTTCCAAACTTTGTAAAACTCTTAGACTATGCATGA
CTACTTTCCTATTTGTGTTGGGGAGTAATGGGGATTGAGGATGGGTTTTATTTGTTGATTGAAATTGTTGTAAATGAAAG
ATGGGAAATAAAACGAGCTGAATGTGTTATATGTGACTTGAATTGTTGAATAAGTCATGTGATAACTGATATTGAGGGGA
TAGAAGAGCATGAGTAGGCTATGATTGATACAGACATTGATGTTGAGACAGATGATGTGTAATACTATGATGTGGTCGTG
ATATGGTTGTAATTGAGACAGGTGATGTGTAATATTATGATGTGGTCGTGATATGGTTGTGATTGAGACAGATGATGTGT
AATACTATGATGTGATCGTGATATGATTGTAATTGATGACATGTGCATATTCGTTATTCATCCCATGTGTGAACTATCTG
TTGCATAAGTTCTGAGACACTGATATGAGGATGGATGGATATGAAACACAGTTGAGACTAGCTCCGGCTAGAGATATATG
AGATGGACTAGCTCCGGCTAGCGATTTGGATGCCGATGGGATCTGGTTCCGGCGGTGATACATGGTCCATCTGTGGCCCC
CATGGGTTCTGATTTGAGTATTCAGCGCGGACTGATTACGTCAACAGATGTGTATCGTAGGACAGACATGCATCACGACT
ACATGACATCATTATTGCATTTTGCATCGCATTTGCCTTATCTTTGTCTGTGATGTGGGGATTGTATCGGTTTACCCTTC
TTATGTGGAATTTGATCTACTTGCTCTTATTTGTTGATCTGAGGTTGATGAGGATATACTGTTGGTTCTGGCTGTTGAAT
ATGATTAGTTTAGTATAGGTTGGTTGGTTTGCTGTTAGATTGAAGTTTCGGTGGTTCGGTTGGGATTGAAAGGAGTTGTT
TGTAGCTGCTAGTTTTGCTTAGTTTAGAGTTACTTGCGAGTACCTGTGGTTTTCGGTACTCACCCTTGCTTCTACACAAT
TGTGTAGGTTGACAGCTCTCTCAGATTCGGCTTAGTATTTTCTTTAGCAGATTGAGCTTCGGGACATACTCGAGAGGTAG
CGGTTCATTCCAGACGTGCCTTTGAGTTATCTTTACTTTCAGTTTTGTTCTATTCGAGAACTATACTCTGAGACTTGTAT
ATTTTTATTCGAATTCTGTATTTAGAGGTTTGTACATGTGACAACCAAATTCTGGGTAGTGTTGAGTTTTAATTAAAGTC
TTCCGCTTATTTATTATCTTTTATTCTCGTATTTCTACTTCTCTATCGTTGTGGTTGGGTTAGGCTGACGTGTCCAGTGG
GAAATGGACACGTGCCATCACATCCGGATTTGGGGTGTGACATAATTGCAAATCTTTATTTATTAAATTAGAAATATGGA
GATATGCAATTTAGTAATGCATCACCATAGGATATTTCAGTACTTTTTTAATGAACTGTGGTTTGCTTAATTGACAAGAT
TATATAAGAGTCGAAGAAGTTTTGATAATTTTCTTCCTTCGCTAACCCCCATAGTTAGAATAAGAAAGTTTCATCTGGGT
AAGGACAAATGAAAGATTCAGTGAAAGATAAGGTGGAATGAGATCCTCCGGTTTAGCTCCTTTAGTTAAGATGCCCAATA
ATTGAGTTACATAGCTTAGGTAAGCATCCGCGAAAGGTCTTGTGGTACATTCATCTAGAATAACTGCGAAATTTTTGATT
TATGAAAAGAAACACACCATTTAAAAAATCCCAATAAAATTTTATTCAAATTAACTTGATTTTAAATCACTGAAATAATG
CAAGTATTACAGAACCAAGTCAAACAAAAAATGTTTATTCTAATTAACAATTGTAACTGATATAATGTGTCAGTATCAAG
AATACACAAACACAATCAATACTAAATAATTTAATTTACATTCTTCTATTATAATCAGACACGTGAATACAAAGAAAAGT
CAAAAAAAATAATTCTAGTGATAAGTTTATTTACTTTATCCCAAAGAATCTACTCCCTGCGTTTCACATGACCTCCTTTC
CTTTTTAGTCAGTTTCAAAAAAATGACCTCTTTCTTTTTTTGGTAACATTTTACTTTTTGCTTTCCACGTGGCATGTTTA
AGACCACAAGATTAAGGGCAATTTTGTACATTTGACATAACTTTAATTTAGGACCACAAGATTCAAAAATCTTCTTTAAT
TTCTTAAACTTCGTGCCAAGTCAAACCAGACCAATCTTTGTGAAACGGAGGAAGTATTATTTTTCAGAATATTAAAAGTA
ACTTTCTGTGCCCCTTCTTTTTCTTGGCTGCCACATAAACATAAAATATCTCATGTTTTCTATTTTTTACTTAGAAAATA
GATACTTACTTAATACAGAAACTTAAGAAAGAGCAGTGAAATTCTAGAGGAGAAGAGAAATGACTAAAGTTATATCTTTC
ATTTACAGAATACCAATACATATGTTATAAATCAATTAAATCTGCCAACTGAAAACGTATAGATACATATGATGGAAGAC
CAGATTCACTGCAATATGTGATAATCTATTTCAATATGTTTGTACGTTCATGGAAGACTGGATTCACTGCAATATGCAAA
GCAACTTGATTATTACAGTATAGTTGTGTAGGAGTTAACCATGCGAGCTCCAAGCATGTGTTAGCTATAGCCTGATATTC
TGCTTCTGTTGACGATTTTGAAACATTTGATTGTTTCTTGGACTTCCATGAGACAAGAGAATTGATCTCCTTGTGGAATG
AAATAATAAGCCTTGATCACCTGGGGTACCCTACTTAATATATTTTTCATCTGATGTTCAACATTTATATTGAGTCTCGA
GTAAATTTAGGTTAACATCGAAAAGTTTCACCTTAATTAAAAATAAAGAAGATTGTATAATTAGACTTTGAATCTGAAAT
CTCTGATTAATTATAAAAATATATATTAAAAGAAAAAAAAGGACTTGGCACAAGGCAAACAAAGTAAGATTAGGAAAATA
AAGCATGGGCAATTTGTTGAAGTTGAATTGCTGATGATTGGTATCTTGAGAATGAGTTCTGTGTGAAGTTTGAGAAGAAT
ATGTAACATAAGCCTATGGAACAATATTTTGTAAGTTACATAAGAAAGCTTCACTCGAGCCTTAAAATATTAAAATCAAT
GGTCATGGGCCACGTCATAATTAATATTGTTAGTGATGCCAATTAATATTTCAGCCATCTTTAGACTCGTATGCACATCT
GCCCTTTCTTCTCTCTTAAGATCATTTCTTTCATGTTTCTTCATTAAAAATGACATCAAATTTCCTTTTCATGGCTGGCT
GGCTGCTACATAACATCAAATATAGCTAAAAAAAAAAAAATCTAAATTTAATTGGTTAGATGAAAGAGTCTTTGTTGCTT
CACAATATATATAAAAATAGTGATTTCTATATTAAAGATGATGATTTCAGAAAAGTGGTGAAAGATTCAATAAGGTCCGA
TTGATTTAGAGTCAATTTTGCAAGTTTGATTGAACCTATATATGTTGTACGAATTCTCCAAAACTGTTATTGCATTCATG
TTAGAATCTCCAAAAATGGAAGGATTCATTGATTTTGCCTATCCTGTTTTTACTGGTAACGAGTGTGGCATGCAAGTACA
AAATTTAGACGTTGTTAGTTCTATATTATTTTTGGTGAACGTAGTTGAATTTTTATCATCAGCTCTTCGAATAACTTCTT
TGCTAGTCCCCTCTGAAATTAAAGAGGGGGGGGGGGTGAATTAAAATTCCTTCAAGTCGACTTCCTGTGAGAAGTAGTCG
ACTCACCTGCAAGTTAGTTCCACAATATAAAACATGATAAGATATTGAAAAGTAAAATGACACGAGATGTTTTTCTACTG
GTTCGGAACACCGATGTGGTGCCTAGTCCAGTCCCCTTGGGTTTCAAGGGTTTCCTTTAGAGCTTGTTGCGAACTTGTTT
GTATAGGAGGTGCAATCTTCAAGTCCTGTCTGATATGCAAATCAGAGTTTCTATGTTGACATTGCCTCTACTTGTATAAC
CTACACTCAGAATCTTTCCTTCTCTTTTTCTTTTACAATTGTTCACTCACGTGTACAAAGCTTTATGAAAGATGAAAGAA
GATTGCAATTATAAGTTCAAGTGAAGTTGCATAATTTTGTCGTCTGTCTAGTTCTTCATTTATAGGCTGAGTGATTAAGT
GACTTTTGCTCTAATAAGAAAACCCAAGGGAGTTTCCTTCAATCAAGGATTTGTAATGATTCCTTGATTGAGACCTTGAT
TTGAGATACCAATTTTGGTTCTGCCTTGAATCAGAAATTGGTTGAAGACTTGTGCAAAATTCCTTCGAATCCCAGTGATC
TTTAGGGATCAGTGAGTTGATCCTTTATTGATGTTTCTTGCTATCTTTAGTTGCTGTCTATTTCGTTTTCCAATATGGCT
TCAAGTGATTTGTAATCTGATTGACTCAAATTGATTTGCCTTGTCATTTCCTTTTTGGCTTCTGATAAATGGATATCTGA
TTGATGTAGTATCCATTTATCCTCCTTTGATGAAGGTTGTATGATCTCCAGATCTTCTGCTTGAATCACTCTGTTGATTT
ATCTTATTGCCTTCTTTTGTAGCCATCCGCATATTTTGCTTCCCTTAATTTTCTGTCATTATTCAAAATACATTAAGTTA
ACACCCTCTTCTCATTCAAAATTTCCTTTGCATCACCCTTATATTTCTCGATATCACGCACAATTTCTTGATCTCTTACA
TCCACTTCTTGATAAATTTTCTAGGCAGTGGTACATATTTTTGGTTATGATCAAAATTCGGTTTTTTTTGTGACAAGTTA
GAGCTTCTCTCATAAGAGAAAATACCATAAATTAACAAATTCATGTTCAAAGTTCAAACCATCCATAAAAGCAAGTTTAA
GTAGATACTAAAAACATATTTTTTGTTTGTAGTCTGTCCAACTTGTCTCTACTTGAGAATCAGCCGCGTGTTTCTTTGAA
TCAAGAAATTCATCTGATCCCAGTTCTTCCAACCTAGCGTCTGAGGAAGAAATTTTCATTTTCAAATTCATTTCTTGTTC
TTCGATTGCTCTCTGATTCAGTCTGAGTTTTACGTAAATAACCACCAGGACTCAAAGGATGATGTACATTTTGGATTGGC
ATAAAATGGGATAACTGAAAATTTTCTCTTCAATTGAACAAACTTTGAGTCCACTTCTTGAATACAATTTACAGAATTGA
AAATGATTCTATCAAGTGATGAAACATTGACTGACTGATGAGGAGGTAGAGGCACTATTTGTGTCAAGCCAAACTATCGT
GCAAATTGATTTGGAGAGTAATACTCCACTCCAGCTTTGCCAACACTTGAATTCCCCAATGCAAGGCCATACTGGAGGTC
TCGAGCAATAAGGAAACTGAACCAGATGTCGTTTAACGCTTGGTAACTAGATGTAATATGCAACAACAATCTCAGCCATT
CAAGTGAAAATGGAGTGAACTGGCTAGGAGTTATGGAGGGGCATGAATAAAAGAATTTAAAGCATTCTCGGAAGTTCTTT
TGTATTAACTTGCCTTGAGCTAGGACCATCCCAAAGTTAAAACAATTTTGTGAATCGTAAGACAAAAGTCTATATTCCGG
AAAATAAGACTGCAGCCAGAGCTGTAGGATCTAGAAGGGACCCCTTGCAGTACCATACCCTCTGGTAACTAAGTTTCTAC
AACCTTTATGTAGATGAGATAGTACGAACGGAGCCAAAGCAATCTTCCTGCCCGAAGCAAGAGCAATGGCTAATTTAATA
TTCTCCATTGTTACCCTTAATGAGCCATTGCAAAAGACAAACTTGGAAAGCCACATACACTACTAAAAAACTGTCTAAAA
ACGACGGGCTGCGTCGCTTTTTGGGTCAAATTCGACGGAAAAGCTATGCAATCTTGTTCGCCGCTTTTTGGTTCGACGCT
TTTCAAAAAGTGACAGACAGTGTCAGTAAAAAGCGACCGACTGCGTCGCTTTTTTGTTTTTTTTTTAGGATTTTTTTTTA
TCATTTTTAACGCCTATTTCTGCATTACAAGCCTTTTTTTAGGAATTACCCAAAATCCTCGATTTTTCCCATTAGTCCAA
TTCAAACAAGTGACCCCCAAACAGTTTAATAATTTATTTATGTTCCTACCAATTTTTTTTTAATTATTTATGGCTTTCTC
TTATTATATAAGTGACAATTAGATATCAAGCAGCCAGCACACCATCGACGTGTGTTTTTCTTAGGATCAAAACTGAATTA
AGGGGTGTTTTAGTCATTTAAGGCTTTCCACTTGAGAGATCTAAGATTTAATTGTATTGTACTAATATGTTATATTGTAT
GGACATGTTTCATAATAGACAAAAAGGCACCTGTAGTTTATCTCTTTTTCATGTGGGTCCCCTGCAAGAGTTAGAAACTT
CAACATATTTTCGGGAAGAAAAAGGTCTCTATTTGCCCAATTATAATTTAATTATTTATCAAGTAAAAGAGGTAGTTAAT
ATTTTTTTGAAATATTAAATTAGTACTACTTAATTAACTGTATCAAATATTTACGATGTTAAAAACTTATATTTTTAATT
TATTTGATCATTTTTTTTATCTATAAATTACGCCTTTTATTTCAAATATCAATGTTAGATCGTTAATATTATATTATTAT
TATTAGGAAAAAAAGGTATCATTGAATTTAAAAATTAAAAGTACCACAAACAAACATTACGAATTTCCAAATAATGATGA
TTATTATAAGAAAACCTTATCTACGTAAATGAATTTTTACTATAAAAACATATTAAATAAGTACTACTTAATTAAGTGCA
GCAAATATTTAAGATGTTATAAACTTAATTTTTAATTTATTTGTCCATTTTTATCTATAAATTACACCTTTTATTTTGAA
TAATAATGTTAGATTGTTAATGTTATATTATTATTAGAAAAAAAAGGTATCATTGAATTTAAAAATTAAAAGTACCACAA
ACATTACGAATTTCCAAATAATGATGATTACTATAAGAAAACCTTATCTATATAAATGAATTTTTACTATAAAAACATAT
TAAATAAGTACTACCTAATTAAGTGTAGCAAATATTTACGTTGTTATAAACTTAATTTTTATTTATTTATTTGTCCATCT
TTTTATCTATAAATTACTTTTTATTTCGAATATTAATGTTAGATCGTTAATATTATATTATAATTATTATAAAAAAATAT
TATTGAATTTAAAAAATTAAAAGTACCACAAACAAATATTACGACTTTCCAAATAATGATTGGGCCCGTGCAAAGCACGG
GCTTCCCCTTTCTAGTGCATAATATAACATGGAGTTGTTAGTTGTATATATTTGTTATTACTCAGTACTTACATGTCACA
AACTTTTTCATTTGTAGTTTTGAAATCATATTAATTCGATATGATTTACGGGTGACCTAACATGACACATATGTTGAGTG
TAACAAGAAGCCATATCTTTGTAACGATTTTAAAATGTAGCATCTTTTTATCGTTTGTAACTTTGAAATCATAAAAAATA
TGTATCATGAGTAAAAATAAATAAAGATAAGATACAAAAAAAAAGTTCAAATAAAATACCACGAATAAAAAATTTCAATT
CATGATGATTTTATATATTTACGAGTTCTTAAATATGATAATTTGATTGAATATAACATGAAGTCATATTTTATGAAACG
TAACTAGATTTCAAATTATTAGTAATATACAATATAATTTTTGAATAACTAACATGATATCACGATTCGCGTAGTATGAT
ACAAACAGACACTTAAAGGGCTTAAAAGGAAGCAAGCCCAAACCCAAATGCAGGCCCAAGCCTCCGACTCCTACCCTGTA
ATTGTGTTCGTTTCAGAAAGCATAAAGACTACTGTATTTGACCGTTAGGAAAATTTTGAAACTCAACGGTTCTACACTCC
ATTGCACGCTCTTTCTCTTTCAAACTCTAAAAATTTCTTCAATCTGCAGTGGCGAAGTCCAAAAAAGCTAAAAATTCTTT
GGATAGAGAAAAATGGAACAAAGTAACGCTTTAGTTCACATGTTGACATCACAGCAGACGCAGCTTGAATCCCTTGCAAA
AGAGAGAATGATACTTGAAGATCAGATTAAATTACAAAATGATTGATGGGTATCTAATATTGATAGATTTCAAGAACAAA
TTTAAGAAGTTACTTTGATTTTCTTCTTGAATTTTGCATTTTTACTTTATTTAGAGCTTTAACTTGTTGGAATTTAGGGA
TTTTTGGTAAAATTGGATTTTTTTTTGGAAAATTGTGTTTGCATATGAGGAAAAATTTACAATTCAAGAGATGGAGCGCT
TGCTTGAGGTTGTGAAATCGGAGTTCGTTGTTGGTTTGAAGCAATGAGATGTTGTCGTGTTCCAAAGAAACTTCGATGAG
TTACATTTGAGAAAAAAAACTTTTCTTGCCCTAGGCTTTGTTTGATTTATACGAATTTGGAGGATATGATGGAAATTTGA
TCAAATTGTGGACCTTTACTTGCCTTGTTATTTATTTTCTGACTCACTTAGTTTAAAATCAGGGTAGATTTCTTATTGTT
ATGCACAGGGACAGAGCCCAATGGGAGCAAGGGGTTTATGCATATATAGCATATGTTTACTTGGCTTCTTCGTGTGTTTA
CTCCTTTGTACTTTGAACTCCCTCCGTAAAAATTTTGGCTCCGCCGCTATCTAAGTAGAGTTCAAAGACAACATTCACTT
TAAAGCTGCCCTTTTCGTTTCTTTCTTTACCTGATAAGAATGGTACAATTCATGATTACTGCCTTTGATAACTTTTATGA
GCCTTATATCGCCTCTATGTTGTGCTGGGGTTAACCACAAAGTACAGTGTCACTGCCTAAACTATGGCGCCTGTTTAAGA
CAATCAATTTGATAGTGGAGCTTGAACATACAGTTTCTTTTCTTATTCAATATGCCTATCTCAATAAACTTTTACAAACT
CAACTCTAAATAAAGTTGCATAAAATGATATATTATTTTCTTTTGATAACTTAGAAATCCTAGAGGACTAGTGGTGCTCC
TGTCATATAAATTCAGAGGGAATAGAAACAGTTATGCATTAGGACTAGTGGTGCATGTGTTATATAAGTTGGAGTGGAAT
AGAAACAGTTACATGTCAAGGCTTCTATCCGTCCACCATATTTCCCACTAGATAAGTTAAATTTTTTCAACACACTTTTA
TGAACCCAACACTAAAATAAAGTACGTCGCAACACTTCATTCAATTTGCAGAAGTCTATAAAGGTCCCCAAGAAAGCAGA
ACAACATACAATCCCCTAATTATTTACTAACTTTCTCCATCTACAAACCATGGCTTTAAGTCGTTAACCCAGATAAAATA
GAGAAGGAAAAGGAATCTAGGACACAGAAGTTATGGTCTTTTATGGCGTTCATTCGTGTTTTTTTTCCTGTCATGTGAGG
GAGTGAGGGATGGAAGGAAGGAAGGAGAAAAATAAAGAGAAGAGACCTTAGGGTGGGGGCTTTGACATGAGTGGTTAAAT
TCTCAATCCAAGACTGGAAAATGGGCATGTTACTTCTTTTGTTTTCTCTAGTTTATATATCATCTTCACATTTTACACCC
ACAGAGACTTCACATTCTTCATCTTCTTCGTTTTCTTGAAGAACAGGGTGATGAAAAATTAGAAAGAGAAAATAACGACG
ACCCTCTTCTTCTGTTTCGAGTGCAGTGGTGAAGAGACAAGCAATGGTGGCGAATTCATCGGGGTTGGAGAATAATCACA
CCGGAAAATTGAATGCTGGAGCCACCAAGAAATGGCCGGCATTTTCTAATATCTCGAATCATATAACTGTCTCTTCTCGT
AACTCGATTTCTCATTCCTCCAAACTCGTGAGTGTTTCTCTGTTGTTGTTCTTTGTTTGTATAAATATCTTGATAATGTG
TCTGTAGGAAGGTAATTAGAGTACTGGGGTTTATTTTAGTATGAGTGTTAACATGAATTGTTTAGCATTTCATTACCGTG
GACCAATTCCTGCTTTTTGTCTCCTTAAGTGATTGTATTACTGTTCTTAATTTTATTACACAAAAAAGTAGAAAACGTTG
AGGAACTTTTGATAATTTTGAGTTTTCACAGTTTGATGAACCTTTTATTTAATAGTTGTTTTGCAATGTGAGTAAAATGA
AAAAGTTTGTTTCTTGTATCTGAAGTTGTGACTAACTTGGAATCATTTTTGGCTTTGGAAGTCACCAGGTACATCCAAGA
TTGTAAGAAGAACATTCCTACTTACAACAGTAATACAGTTTCCTCAAGGACTGTTGTTCTGCCATCATCCTCCTCTGTCA
GATAAAGCAGCAAACCTGTTTCTATTCAGCGAAGTGATGCAGTTGTACCTAAGATCAATGTTATTCCTCTTCCAGCCACT
TGCAGCATGGACATTTCTCCATCTCACTGAGATATTTTAGTCTCCATGGATGAATCTATGGACACAGTGAGAAGTCCGGA
GGTCGAATATATAGATGACCATGAATCGGCTGTTGTTAATTCCATCAAGAAGAAGGTGTGTAGCACCCTCTACATCTCAG
AACATGTCAAAGCAACAGGTTTTGATCTTTTCAGCAGAGAATAGTCATTGTTCTAGTATTTCACTTTAACTATAACATCT
ATTTAATACAATTTATTCCAGCAGCATATGCAAAGAGAGATGTACTTGTTGACCCACAGTTATGTGCTACAATGGCCTGT
TGAGAGCCTCTGAGGTATAAAGCTCTTTGAATTGTATGTTGCTGCTAACTTTAACTGAATTGCAGTTTTACAAACATTTT
TATCAAACATGTTTTAATGTTATCTTTGATCATTGTACTAGGATAAGAAAAGGCCTTCCACAGATTTCATGGCGAAAGTA
CATAAAGACATCAATCCTAGCATGCGAGCTATCTTAATTGACTGGCTTGTTGAGGTAAACTTCTAATATCTTTCTTCTCT
AAAGTTGTGTCCCTGTTGAAATATCAGTTATATTTATGTGATACATTTTACCGTAGGAGTTTACTTGATCAGGTGTTCTA
AAGAGTATATATTTGTAGACTTTGGAATTGTGTTATCTTTGCTATTTTGTAATGTTAATCTGCTTTTCTAAGACCTCTTG
TCTGTTTTACTCTCATCACTATTGGAAGTGGCCTTAGGTTCAAAAGACAACTGAAAATGGTAAAGGGAGTTTTGACATCA
GAGGACTAACCAAATAGGCTGTTAAAATGTAAATGTACAGCAACTCCATGGCCTTTTACATCTTCAAGATTGACATTGAG
TTGACACGCTGCTGGGGTGTGAATATGATTATCCACTAGGGATGGCAATGGGCGGGGGGTGAGGAGCGAGGAAGGTTTTA
CCTTATGCGGGGCGGGGCGGGGCGGGTATGGCTTTATGCGGGTGCGGTCCGGGGAGGGGCGGGTTGAAACTTTTTTAAGG
AATGTAAGGTGGGTGCGGGGCAGGTGTAGGTTGTGGAAATTGCAACTCCCTCTCAATATATACTCATCACTTTCTTCTAC
TTTCTTTTGCTTCAAGTTTTTGGTGGAGTTCACTTTACAAAACTTAACATTGTTTTATATAATTATATTTTCATTGATAT
CAATCATTTATTCAGTTCTCAATGAAATGTTCTACAAGATTAACTACTCAATTTCACTTAATTAGTTTCTAATATTGAGA
AAAATATTTATAAGTTAGTCCAGGCTTCTCTCTTTAGTTACTTGGTCATTGCTTTTTTTCAAATATTTTGACACTTAAGC
TACACTATAATATTCTGGAAACACTTTAGCTACACTATAATGAAGCCTTATAATTTTCTTGAAATTGTATTATTTTGTGT
TTGACAAAAAAATAATTTAGAAACCAAATAAAACATAAGCTTGACCCACAGATTCACTAACCTCTTCTATTAAACAAGAA
AAAAATATTTATACCCCCAACTACATGATTGACACGACGATCTCTCTCTATATGTATATGCTAGTAGGAAATAGTATAAC
AGTTACAAGTTTATTTATTTAGCAGAAAAATAAAAAAAAGTTTTATGAATTTTATTTGTTGTGTGAAACTCAATTAAGAA
AGAAAAAAAACTATGCGGGGTGGAGCGGAGTGGGTCTATGTGGGGCGGGGCGGGGCTGATTGAAAACACAATTTTTTGCT
ATGTGGGGCGGAGCGGAACGGGTTAGTATGTTTGCAGGTCTATGTGGGTTTTCCCCGCAACCGCCCCACCCCATTGCCAT
CCCAACTATCCACCTTACACAAAAAAATGTTGCCTCTCTACCCTCACAAGGTAAGGGTAAGCTTGCGTAAACACCATCTT
TCCTAGACCGCACTTGTCGGATTAGTGTGATAACACTGAAGACCTCACTTGTGGATTACACTGGGTTTGTTGTCGTTTTA
TTCTCAGTTTCTCCATTTGTTAGGGCATGTGAAATATTTTCCCTAGTGTGTTTTTTGAGATCATATGTTTCTCTCCAAAT
TTCTGATTTACCAGCTCCGTTGCTGAAAGGTGAATGGTATGATAGACTGAACTTTGCACAAGTTTTACCCATTTTTTCAT
AGCAATAGCAAGCCCATGGCATGAAAATTTTGAACCTCAAGAATCAAAAGAAGTGTGTTTGGCTGTAGTTTCGAATATTA
TAAAAATCACATCATTTATGTGGAGCTTATAATTAAGCAAACAAAATATGAGGCTACAATACGCTGCTTTTGACAATTAA
CTACATTGATCAATATCTTTCGGGCAATTTGATGGACAAACAATGACTACAGTTGCTTGAAGTAGCTTGCATGATGATCA
CATCGTAAATTTTATCAAGAGAAATATTGAAAACATTTCTTAGTTTCATCTTCGAATTATGCAGCTTTAAAAATTGCATA
TGTTTTCGCCATGATCTCACATTTTTCCTTGAGTGCTTTCATATTCTTGTTTCCTCAAATATTTCAAGCATATCTATAAG
AAAATGCTCTAAGATATTAATATGGGAAATGCTTTATTGTAGAAAATATGAGGAGATCTGTGCACTTCAAGTCGAAGAGT
TCTGCTACATAATAGACAACACTTACTTCAAGGAAGAGGTATATGATCTTGATTCACAGAACCTTCAATGGTTAAACTTT
GCAGTGGCACTAAGACGTAGTATTATGCAGGTGTTGCAAATGGAGTCTGTTGTTTTAAATTACTTGAAGTTTGAAATGAC
AGCTCTAACTGCCAAATGTTTTCTGAGGTTAATATTCTTACCATGATCTAGTAGTTGCTTTTGAGTATGATGATTTAGGA
ACTTATTGTTGAGATATATTGCAGGAGGTTTGTTCGAGTTGCTCAAGGAGTTAATGAGGTAACCTCTTCACTTAAGGTTG
ATAATTCTCCAACATGTTTTATATAGGAAACAAGAGTTGATTAAAATTTTATAATCTACAGGTTCTGTCACTGCAGTTGG
AACATTTGGCTAGCTACATTGCAGAACTCTCTCTTTTAGAATACAACATGTTTTTTTATGCTCCATCACTCATTGCTGCT
TCTGCAATTTTCTTGGCCAAATATATTTTTCTTCCTTCAGGGAAACCTTGGGTATGTACGAATTAGCATTATGACAATCA
TATAAGTTGTTATAATGCATTTTCCTTCTTATTCTTCTTTCGGTAAATGTATTGTTATAAAATTTGACTTTTGAAAACTC
CTAATACAGAACTCTACCTTGAGGCGTTATACTATGTACCAACCCTCTGATTTACGAGACTGTGTCATGGCACTACACAA
CCTTTCTTCAACACCAACAATTCTAGCTTACCAGCAGTCAAGGAAAAATACAGCCAACACAAGGTAATTTATCCTAGCCC
CTTCTGACAATGAAGATTAGTGGAATGAAGTCCTAACAAATGTATAATTTCTAGATATAGGTTTGCAAAACTCTCTTTTC
AATTCATCCAAGCCCGTATACTAGAGTTTGAACTGAACACATTCTATTATATTGGAATAAATTATCTACCTTCTCAACTC
TAATCAAATCATGTTAACTGAATAATGACTTCATAGAGATGTATGTTTATGTACATGCAAAGTCATCTAAGCAGATGCAT
ACATTTCCTATATTCTAATGTTTGGTTTTCTAAAACAATACAAATTTGTTGCAAAGACGTATTGCCCTCCAACTGTACTT
GTAGAGTTCTTCCACAACATAACCAACTAAGCCAGGGATCTGAGAAGAGGCATCAACTTCAGTATTCCAATTGTCTGTTG
GATTAACTCGTGGCATTCAATCTTATATAGCATGTAACTTGCAATGTCCATAGAAGAGCTAGCCTTACTAGAGAGTGTCT
TTGTTTTGTAGTCATCAACATTGAAACTATTCAGTATTCCTGCCACAAGTGGGTGTGGGGCCTCGAGACACGACGCCTCG
GGAATCACGAGAGGGTGGGGGTGAGGGGCCTCGAGGTACGTCGCCTTGGGGATCTTAGGGAGGCGAGGTCCTTGAGGCAT
GACACTTTGGGGATCTCAAAGGATAAAGGGGGAGGGCCTCGAGACATGATGCTACGGGACTCTAGAGGGAAGGGGAGAGG
TGGGGGACCTCGAGGAACGACGCCTCAGGACTCTCGAAGGATGGGAAGGGGGGATGGGGGGACTCAGGGTTCTCAGGGTA
AGGGGAGAGGTGGGGGGCCTCGAGCCACGATGCATCGGGGCAAGGGGGTGGGGGGACCTCGAGGCACGATGCCTCGGGGT
TCTCAAGGAGGGGAGGGGAGAGGCCTCGAGGCATGACGCCTCGAGGTTCTCGGGGAAGAGGAAGAAGTCACGACGCCTCG
GGGTTCTCGGGGGGGATGGGAGGAGCCTCGAGGCCATTTTTTAGGAATTACCCAAATTCTTCGATTTTTCGTGTGGCCCA
TAGATCGAGCTCCCAGGAGCACCTAATTTTTTTTCGCAAAAAACTTTATAAGGACTTCCGCAATGAGTTGGGCAACCCCC
ACCTATACTCACACCATTTTTAACTCCTATTTTCGCATTTACATGCCATTTTTTAGAAATTATCCAAAATCCTAGATTTT
CGTGTGTATAGCCCATAGATCTGTCACCCCTTATCAACCAATTTTTTTTGTCAAATAACGTTATGAAAACCTCCATAGTG
AGTTAGGAAACCACTATGTATACTCACACAATTTTTAACTCCTATTTTTGCATTTACGGGCCTTTTTGTAGGAATTACCC
AAAATTCTTGATTTTTCTTTTGTTATATATAGCCCACGGATCTGGCGTCGTGGAGCACCCAAATTTTTTTCTCAAAAAAC
CTTATGAGGATCTCTGTAATGAGTTGGGAAAACACCACGTATAATAACACTATTTTAACGCCTATTTTCGCATTTACAGG
CTCTTTTTTAGGAAATACTAAAATCCTCAATTTTTCGTGTGTTATAGCCCATGCTTATGTCACCCCAGAGCATCCAAAAG
TTTTTCCTCAAAAAACATTATGAGGACCCCAATAATGAGTTGAGAAACCACTACGTAAACTCACACCATTTTTAATGCCT
ATTTCCGCATTTACATGCCCATTTTTAAAAATTATCCAAAATCCTCAAATTTTCATGTGTATCTGGCGCCTCAGCGAACC
CCAAATTTGTTTATTTAAAAACTTTATTAGGACCTCCGTAGTGAGTTGAGGAACCACTAGGATACTCACTCCATTTTTTA
TGGCTATTTTCACATTTACTGGCCCTTAATTATCCAAAATCTTCAATTTTTCATGTGTTATATCCAATGGATCTGGCGTC
GCAGAGAATCCAATATTTTTTTCTCAAAAAACTTAATAAGACCTCCGTAATGAGTTGGGGAACCACTACGTATACTCACA
AAAAAATTTAAATGCTTATTTCTTCATTGATAGCTTTTTTTAGGAATTAACCAAAATCTTCGATTTTTCGTGTGTATAGC
CCATGGATTTGGCGCCCCAGAGCACCCAAAATTCTTTTCTCAAAAAATATTATGAGTACCTTCGTAATGATTTGGGGAAC
CAACACATATACTCACATCATTATTTTAACGTCTATTTCTACATCTACATGCCTTTTTTTAGGAATTACCCAAAATTCTG
ATTTTTTTTTGTGTTCTAGCACATGGATCTGGCACCCCGTAGTACCAAATATTTTTTTCTCAAAAAATATTATGAAGATC
TTCGTATTGACTTAGGGAACCACAACGTATACTCACACAATTTTTACGCCGATTTTCGCATTTACAATCTCTTATTTAGG
AATTACCCAAAATCCTCAATTTTTCGTGTGTAGCCCATAAATCTGGCACCAAGGAGCACCCAATTTTTTTTCTCAAAAAA
CTTTATGAGGACTTTAATAATGATTTACGGAACCATCACGTATATTCAAACCATGTTACCGTCTATTTTCGCATTTACAA
GTCTTTTTTAGAAATTATCCAAATTCATCGATTTTTCATATGTAGCCCATGGATCTAGCGCTCCAGAGCACCCATCTTTT
TTCTCAAGAAACTTTATGAGGAACTTCGTAATGAGTTAGGGAACCACCTCGTATACTCACACCATTTTCTTAACGTCTAT
TTCTGCATTTACAGGCCATTTTTTAGGAATTATCGAAATTCCTCTATTTTCGTGCGCTGCCCATGGATCTGGCAGCCCAG
TGCATCAAAAAAAAATTCTCAAAAAACTTGAGGAAACCATAACGTAGACTCACACCATTTTTTGAACGCCTATTTCCGCA
TTTAGAGGCCTTTTTTAAGAATTATCCAAAATCCTCAATTTTTCGTGTGTTGTAGCCTATGTATCTGGCGCCACGGAGCA
CCCAATTTTTTTCCTTAAAAATCATTATAAGGACCTCCGTAATTAGTTGGGAAACCAGCATGTATACTCACACTATTTTT
TAATGCCTAAATTTTTTTTATTTTTCGTGTGTTATAACTCATTTGATCTAGCACCTCGAACCACCTAAATTTTTTTTCTC
AAAAACCTTGATGAGGACCTTCGTAATGAGTTGAGGAACTACCACGTATACTCACATCATTTTTTTAACGCCTATTTCTA
TATTTACAGTCCCCTTTTTAGAAATTACCCAAAATCTTGATTTTTTGTGTGTTTTTTTACCTAATAGATCTGGCACCCAA
TAGTACCAAATATTTTTTTCTCAAAAAACTCTATGAGGATCTTCGTATTGAGTTGGGAAACCACAACATATACTTACACC
ATTGTTAACGCGTATTTCCGCATTTACAGGCCTTTTTTTAGGAATTACCCAAAATTCTTAATTTTTCGTGTGTTATAGCT
CGAGGTGTCAAAAATGAGCCCAAATATAGGTGACCCGCCTAGAATTTTAAGGGTTGGCTCAAAATAATTTGAATTGGGTT
CAATCTCAACCCATTCAAATCTAACCAGTTTTAAGAGAATCATCAATTGAGTCCAATTCAATCTCCATTTTTAACCCGTT
TTAAAACTCTTTACTAAGATATGTTTCTATATTAAATTATATTTAACATCTTTTAGGATTTATCTCTTTATTTGTTACTT
TTTTTAAAAAAATCCTGAGCTAAAATTTGAATTGTGATTATAGAAACTAAATATCACTATGTTAAAATAATTGAAATTAA
TCGGGTCAAATTGGGTGGGTCAAGACCCAACCCATTTGAGCCCAAAGTAAACTTGGGCGGGTAAAGACTTACCCGATTTC
TATTTCAATCCATTTTAATATCTTCAATTTCAATTCAACCCGCTCATTTGACACCCCTAGTTAAAGCCCATGGATCTAGC
ACCAAGGAGCACCCAAATTTGTTTCTCAAAAAACTTTATGAGGACTTTAATAATGAGATGGGACCACCACGTAAATTCAA
ACCATTTTAACTCTTATTTACGACTTTACAGGTCCTTTTTTAGGAATTACCTGAATTCTTCGATTTTTCATATGTTATAA
CCCATGGATCTGGCACCCCGGAGCATCCAATTTTTTTTCTCAAGAAAATTTATGAGGAACTTCGTAATGAGTTGGGAAAC
CACCATGTATAGTTACACCATTTTTTATGACTATTTCTGTATTTACTGGCCCTTTTTAGAAATTACCCAAAAACTTCAAT
TTTTCGTGCGTTATAGTCCATGAATATGGCTCCCCAGAGCACCCAATATTTTTTTCTCAAAAAACTTTATGAGGACCTCT
ATAATTAGTTGGGGAACCACAATATATACTCATAAAAAAATTTAACACTTATTTCTGCATATATAGTTTTTTTTTTTAGG
ATTTAACCAAAATTTTCGATTTTTTGTGTGTTATATAGCACATGGATTTGGCGCCCCAAAGTACCCAAAATTCTTTTCTC
AAAAAACTTTATGAGGACCTTCATAATGAGTTAGGGAATCACCACGTATACTCACATCAATTTTAATCCCTATTTCTACA
TTTACATGCCCTTTTTTAGGAATTACCCAAAATCCTGATTTTTTGTGTGTTCTAGCACATGGATCTGGCACCCAGTAGTA
TCAAAAAAAAAATTCTCAATAAATTTTATGAGGATGTACGTATTGATTTGGGGAACCACAACGTATACTCCACCATTTTT
AATGCTTATTTCCACGTTTACAGGCCATTTTTTAGGAATTACCCAAATTCTCAATTTCTCGTCCGTTATAACCCATGGAT
CTGGCACCAAGAAGAAACCAAATTTATTTCTCAAAACACTTTATGAGGATTTTAATAATGAGTTGGGAAACCATCACGTA
TACTCAAACCATTTTAATGTTTATTTCCGCATTTACAAGTCTTTTTTTAGAAATTACCCAAATTCCTCGATTTTTTGTGT
TTTAAAGCCCATGTATTTGACGTCTCGAAGCACCCAATTTTTTTTCTCAAAATTTTTTATGAAGACCTATGGAATGTGAC
GGCGAACCACCATGTATACTCTCACCTTTTTTAACTCATATTTCCTTATCTACAGGCCATTTTTTAGAATTTATCCAAAT
TCTTCAATTTTTCGTGTGTTATATTCTATGGATATGGCACCCAAGAGCACCCAAATTTTTTTTCTCAAAAAACATTATGA
GTACCTCCGTAATGAGTTATAGAACCACCACATATACTCACAATGTTTTTAACGCATATTTCCGCATTTACAAGCCTTTT
TTTAGAATTTATCCAAAATCTTTGATTTTTTGTGTGTTATAGCTAAGGGTGGCAATTGGACCGGTTTTAGGCCGGTTCGG
TTCTCGTATCGATTGAACCGGTAAGGAACCGGTCTTATAGGATACCGAAATTGGTACCAAAATGAAACTCAGTTTTTATC
CGGTTCGGCAAGAACCAGTTCCGATCTGGTTAACCCGGTTCAACGGTCACTTCCGATTTTATTTTATTTTTAAGTTGAAC
GTTAATTATAGTCGTTGGGCCCTTTTAGCCATTGGGATGGGGCCCAAAACGGCTCAAAACAGTCACCCATCCCTCTCTAA
ACCCTTAACACTACAAATATACCCATATTCTTTTATTTAAATCAAAAATTCACAAATTATTTCATTAACATCTTACAAAA
TCTCTCAATTTTCAATCTCTCATAAATTCATAATTATTATTTTGTGATATTGACTTGGAGTTCAGATTGTGGAGATTTGT
TTGAAGTAAATCGGAAGCTTCAATTGACATCTCTCAATTCCGGCTTTGGTTATACGTCTACTTTTACGTAGACGTTCAGT
ATATTCGTTTCAACTTTAATTTTTTATTTGTTTATTAATTAAGTTATTTAATTTTTTGTTATATTATCTTGCTTGTTTTT
CATAATATTTAATTATTTTAAACTTGAACATGAATTTGGAAAGAAATAGTGGTAAAAAATCAATGTCGGAAAGAAAAAAC
AATAGGAGAGGAGGAAGTAGTTCTAATTCTAAAAATTTGCCACATCTATTTAGAATTATTACTAATGATTATATTCATGT
TGATGAAACTTCTTTTACACGAGACTCACGACCTATTGAATTTAATTCCAAAAATAAAGTAGATCATAAGACTTTAAATA
GATGGTTTACTAATTTTGAGGAAGAATTAGATGAGGAAGTATAAATAAATGAGGAAGATGATGAGACCCCTACCCCTACT
AGTTCGGCTACCGAATTACCGGAACAAGATGAAGTCCCCTCTTTACCTACTTTTTCAAAGATCGTTGTACGTGTTAAAAG
ATCTCTAGTATGGAAATTTTTGGTACAAAATGAGAAAAAAACTACTGTTACTTGCACGAAATGTAAATTGACCATGAAAC
ATGTAACTACGGGTACACAAGGGGGAACGGGACGACTAAGAACACATTTGAGAAAGTATAATAAAGAATTTGCTCGCCTA
GATGATATAGAAAGGGCTAATAGAAATGGAATACGCATACCTGAAAATTCTATGGGAGCTGGAGGTTCTAATTAATATGG
TTCAAAGTGTATTAAATATGACTAACCTGGCTAGCCGAAGCACACACCACACATATAGTAAAGAAAAAGATAGTAGAGAA
TTAGCTAAAATGGTTGTTGTTTGTGGTTTGCCTTTTTCATTTCCTTCACATCCTGGTTTTGTTCATTATATTTGGGAATT
GTATAACCCAAATAATGAAGATATTCCAAGAAGTACAATTAAAAGTGATCTTTTTAAATATCAAAAAGAATAATGTCATT
TTCTTCGTTGTTTATTTGTTTATTATGATGGTAGATTATCTATTACTTCTGATTTGGGACGTAGTCCTAATGGTGATGAT
TATTTTACAATTACTGTCCATTGGATTGACCATGAATGGAACATGCAAAAACGAATATTAGGGTATAAATATGTTGAAGA
AACTAAAATCGGTTCTTATATAGCAACAAAAATAAGCTCTATTTTACAATTTTATGGAATATGTGATAAAATAATGAGTG
TCACTTTAGATAATGCTTCTAATAGTTTAAAAGCAATTGATTATTTAAAATGTAGACTTTGTCCAATTGATAATGATTCT
TTTCATATTAAGTGTGACGCACATGTGTATAATTTGATAGTAAAAGATGGTATTTCTCAATTTGGAATTTCTTGTGAAAA
AATTAGATTTGCTTGTAATTGGATTTTTAAAGCTAAAATAAAAGCTAGAATTACATAATTTAAAAATCATTATAAAGAAT
GTGGACTTGCATATAGAAAAGTTCCAAAAGAAGTATGCACTAGATGAAATTCTTTATTTGAAATGCTTGAAGTTGCTTAT
ATTTATCAAGAGCCGGTACAATTAGTTTTTAATGTTCATAATGCGAACCCGAATTTAAGAATTGGCTATGAAGATTGGGA
AAATACAAAAGAACTTATTGAATTTTTAAATGTTTTTTATAAAGCAACAAATGCTGTTTCTGGTCAATATTATCCAACTA
TTTCTACTGTTTTAGTAAATATTTGTGCTATTTCATCTGAATTTGCAAAATATAGAGGAAAAGATCGATTTAAAGATTCA
CTTGCTTTTATGATTGAAAAATTCAAAAAATATTTTTTCCCTATTCGTCAAATCTATTTAACTGCTACTACTTTCAACCC
AAATTACAAAGTAAAAGGTGTTGAAAGAATGGTTGAAAAGATTTATGCAAATTTAAAAATTAATGATGATGAAACTCCTA
GTATTGAAGATTGTAAAAGTAGCATATATACAAAAGCTAGAGAGTTATATAATACATATGAAGGTATGGAAAAAAAATTT
CTAATAGTTGAACCTCCATCTTGTAGGCCTAGAAGTGATGATACGGATGATTGAATGGATGATTATCTTGAACTTGAATC
CTCTACTAATAATAATTTTGATTTATATTTCAATCAGGCACGAAAAAAGATTAGGCATGAAGAAGGACAACTTCAAGCTC
AAATATATTAGTATGGTGGAAGAATCGTGAAAATCAATTTCCGACCCTTGCTAGGATTGTTCGAGATGTGCTAGCAATTC
AAGCATCATCGGTCGCTTCGAAGCAAGCCTTTAGTGCGGCGAGATTTATGATTGGAGATCATCGATATTCATTAGCAAAG
GATAGTTTGAAAATATCGATGTTGTTTCGAGATTGGATCAATGCCGAAAGAAGAAATACCGAACTACCACAATTAAATAG
CCAAATAGAAGACGAAATAGATGAAATATTTGATGATAATAGTGGTGATGGCATGGAAGCAATGGAAGAAGAATGACAAA
TACAAATTTCAAAAAATGTTTCTTTTGAAATGATACAAAAGTTACGAAAAGATTTAAAAAAAAGTTTCAATTGTTAGTAC
AATAATTAATATTCAATACCTAAATTAGGTACTCTTTGTCTCTTTCTAATATTTGTATTGTACAATTTATTTATTTGAAT
AAATATACGGCTATTCGCCTTGATTTTCTTTTAAAATAGTCTCTTATATTTAATCCAAGTCATTTTAGAAATTTAATTTT
CAACTATTTTAATATTAGTTTAAACTTTAATATAAAATTGAATTTTAAGGTTTAAACTTTAAATTCAATATAAACTTTAA
ACTTTAAAGTCAATTTTAAACTTTAAATTCAATATAAAGTTATAAACTTTAAAATTTAAAGTCAATTTTAAACTTTAAAG
TTTAAAGTTTAAACTTAAATTCAATTGAAACTTTAAAGTTTACTTTAAAGTTTAAAGTTTTAAATTGAAGTTTTTTAATA
ATATAATATTATTAATTAATAATATAATATTATATAATAATTAAAGTTAATAAAAAAAATAAAAATTTCCGATACACAAT
GATCCGGTAAGAACCGGTTCCGGTCCGGTCCAAATTGGTTCCTATCCGGTAACTAAGGGACCGGACGGAACCTTTGGGAA
TTTCCGGTAAAATCGGTTCCGGTAAGACCCGATTCCGATAATTAAATCTGGTGACGAGGACCAGTTCCAGTAAAACCGGT
ACTATTGATCCGGTCCTGTCCAATTGCCAGCCTTAGACTTATAGCCCATGGATCTGACACCTTAGAACACCCAAAAAAAA
TTCTCAAAAAACTTTATAAGGACCTCCATAATGAGTTGGGGAACCACCACGTATACTCACACCATTTTTAATTTCTATTT
TCGCATTTACATGTCCTTTGTTAGAAATTACAAAAAAATCTCAATTTTTCGTGTGTTATAGCCCATGGATCTAGCGCCCT
GGAGTACCCAAATTCTTTTCTCAAAAAACTTTATGACGACCTCCGTAATGAGTTGGGGAACAACCACGTATACTCACATA
ACTTTTTTAACACATATTTCCGCATTTACAGGCCCTCTTTTAGGAATTACCCAAATTACTTAATTTTTCGTGTGTTATGG
CCCATGGATCTAGCGCCCGTGAGAACCCAAATTGTTTTCTCAAAAACCTTTATGAAGACCTCCGTATTAAGTTGGGGAAC
CACCACGTTTACTCATACCATTTTCTTAACGCTTATTTCCGCATTTACTGACCCTTTTTCAGGAATTACCACAAATCCTT
GATTTTTCGTGTGTTATAGCCCATGGATCTGGTAGCCCAGAGCACCCAAAATATATTTTTCAAAAAAATTTATAAGGACC
TTCGTAATGAGTTGGTAAACCCCTATGTATACTCGTGCTGCTTTTTAACGCCTATTTTCGCATTTACAACTTTTTTTTTA
GGAATTATCCATATTCCTTGATTTTTCTGTGTGTTAAGCTCATCAATCTGGCGTCCTGGAGGATCCAAAAAATATTTCTC
AAGAAAGTTTATGAGGACCTTTGTAATGAGTTGGGGAACCACTACGTATACTCACATTATCTTGTTAACGCCTATTTCCA
TATTTACAGACCCTTTTTTAGAAATTACTAAAAAATTCTCAATTTTTTCGTGTATTATAGCCCATGGATTTGGAACCCGG
AGCACCTAAAAAAAATTTATCAAAAAATTTTATGAGGACCTCCTTAATGAAATAGAGAACCACCACTTATACATACATCA
TTTCTTTAACACCTATTTCCGCATTTACATGCCATTTTTTAAGAATGACCCAAAATTCTCAATTTTTTATAGTTTTATAG
TTCATGGATCGGGCACCCCGAAGCACCCAAATTTTTTTCTCAAAAAAAATTATGAGGACCTTTGTAATGAGTTGGAGAAC
CATAACGTATACTCACACCATTTTTTAGTGCCTATTTCCGCTTTTACATGCCCTATTTTTTTGGAATTACTCAATTTTTT
TTATTTTTCATGTGTTTTGTCCCATAAAACTAGCGCCCCGCAACACCCAAAAAGTAATTTCTCAAAATTTTTTATGAAGA
CCTCCATAATTAGTTGGGAAAAAACCACATATACTCACACCATTTTTAACGCATATTTAGATATTTACGGGCTCTTTTTT
AGGAATTACCCAAATTTCTCGATTTTTCGTGTGTTATAGCCCATGGATCAGACGCCCTGAGCACCCACATTTTTTTTCTC
AAAAAACTTTATAAGGACATCTGTAATGAGTCACGAAACACCACGTATGGTCACACCATTTTTTAATGCCTATTTTCGCA
TTTGCTAGCCTTTTTTGAGGAATTACGCAAAATATTTGATTTTTTGAGTATTTATAGCCCATGGATCTAGCACCCACGAG
AACCCAAATTTTTTTCTCAAAAAACATCATGAGGATATCTGTAATGAGTTGGGGAACCACCATGTATTCTCACACCATTC
TTTAACGCATATTTCCGCATTTACAGGCTCTTATGTAGGAATTACCCAAAATTCACGATTTTTCATGTGTTATAGCCCAT
GAATCTGGCTCCCCGGAGCATTAAAAAAAATTCTCAAAAAACTTTATGAGTACCTCTGTAATGAATTGGGGAACCACCAC
ATATACTCACACCATTTTAACTCATATTTCAGCATTTACAGACCCTTTTTTTTAGGATTTACCCAAATTCCTCAATTTTT
CGTGTGTTATAGCCCATAGATCTAGCACCTTAGTGCACACAAATTTTTTTCTCAAAAATTTTTATAAGAACCTCTGTCAT
AAGTTGGGAATGACCATGTATGCTCACACCATTTAATAAACACCTATTTCCACATTTACATGTCATTTTTTAAAAATTAC
CCAAAATTCTTAATTATTCGTGTGTTATAGCCCATGGATCTCGCGCCCCATAGCAATAAAAAAATTCTCAAAAAACATTT
TGAGGACCTCCGTAATGAGTTGGGAAACTGTCATTTATACTCACACCAATTTTAATGCATATTTCCGCATTTACATGTCC
TTTTTTAAGAATTACCCAAATTCCTTAATTTTTCGTGTGTTATACCCATGAATCTAGCTCCTCGAAGCACCCAAATTTGT
TTTTCTCAAGAAACATTATGAGAACATCTGTAATGAGTTGGGAACCACCACGTACACTCACACCATTATTTTAACGCCTA
TTTTCGCATTCATAGGCCCTTTTTCGGGATAGCCCGAAATCCTCAATCTTTTTGGTGTTATATCCCATGGATCTGACACC
TTGGAGCACCTAAAATCGTTTTCTCAAAAAACCTTATGAAGACTACCGTAATGAGTTGGGGAACCACTACATATATTGAG
ACCATTTTTAACGCCTATTTTCGTATTTACAAGACTTTTCTTTAGGAATTGCCCAAAATCCTCAATTTTTCGTGTGTTAT
AGCCTATGGATCTTGAGCCCCGGAGCACCCAAAATTTTTTCCTCAAAAACTTTATGAGGACCTCCATAATGAGTTGGGGT
ACCACCACGTATACTCACACCATTTTTAATGCATATTTTCACATTTACAGTTCCTTTTTTAGAATTACCCAAATTCCTCG
ATTTTTCATGTGTTATAGCCCATGGATCTGACACTCCAGAGCACCCAAATTTTTTCTCTCAAAATACTTTATGAGGACCT
CCATAATGATTTGGGGATCCACCATGTATACTCCAACCATTTTTAACACATATTTCTGCATTTACAAGCCTTTTTTTAGG
AATTACACAAAATTCTCGATTTTTCGTGTATTGTAACCCATGGATCTAGTACCCGGAGCACCTAAACATTTTTTCTCAAA
AAACTTTATGAGTACATCCATAATGAGTTGGGGAACCACCACGTATGCTCACACCATTTTTATAATGACTATTTCCGCAT
TTACAGGCCTTTTTAGGAATTACCCAAAATCCTCGATTTTTCGTGTGTTATAGCCCATGGATCAAGCACCCCGGAGAACC
CAAAATATTTTCTCAAAACAATTAATGATGACCTCTGTATTAAGTTTTGAAAACATCACGTATACTCACATCATTTTATT
AACGCCTATTTTCGTATTTACAGGCCTTTTTTTTTTAGGAATTACCCAAAATCTTTGATTTTTTGTGCGTTATAGCCCAT
GGATCTGGCGCTCCGGAGCACCGAATTTTTTTTCTCAAAAAACTTTATGAGGACCTCCGTAATGAGTTGGGGAACCACTA
TGTATACTGACACCATTTTTTTTAATGCCTATTTTTGCATATACATGCCACTTTTAGAAATTACTCATATTCCTCGATTT
TTCATGTTTTATAGCCTATGGATCTGGCGCCCAAGAGCACCAAATTTTTTTTTCCTCAAAAAACATTATGGTGCGGACGT
TTGCCCCTCCGGACCAACTCACACCATTAATAAAATCCTAATGGACGCCTACAAAAAATTTCGGCCAAAAACTCACCGGG
ATCCCAATTCACCAAAAATTCTTGGATTATAGCACACGTAAAACACTAAATTTGGTCATTCTCGCTTTAGGCCTCGTTTG
AACTTGAAAATGAGGAAGTTTGCCCCTGCGGACCAACTCACACCATTGATAAGGTCTTAATGGACGCTCACAAAAAAATT
TGGGCAAAAACTCAATAGGATCACGGATCACAAAAAAGTTGTGGACTATAGCACACGAAAACTGGTAAATTTGGTCATTT
CCGCTCTGAGCCTTGTTTGAATTTGAAAATGTGGATGTTTTTCCCTCCGGACCAACTCAAGCCGTTAATAAGGTCATAAC
AGACACCGATAAAATTTTTTAGCCAAATACTTGCCAGAATCCCAAATCACCAAAAATACATAGATTATAGCACACGTAAA
ATGGTATATTTGGTAAATCAGCTCTAGGCATCCTTTAAACTTGAAAATGTGGATGTTTTCCCCTCTGTACCAACTCGCGC
CATTAATAAGGTTTTAACGGACACCCACAGAAAATTTTGGCCAGAAACCCCCGGGATCACGAATCACAAACAATCCATGG
ACTATAGCATACGTGAACCGGTAGGTCATTCCCGCTCTAGGGCCCCTTTGAACTTGAAAATGCGGATGTTTTCCCTATAG
ACGAACTCACGTCATTAATAAGGTCTTAACGGACGTCCACAAAAAAGTTTGGCCAAAAACCCGTCGGGATCACGGAACAC
AAAAAATGCATGGACTATAGCACACGTAAAACGATAAATTTGGTCATTTCCACTCTAGGCCTCATTTGAACTTGAAAATG
TAGACGTTTGCCCCTCTAGACCAACTCACGCCATTAATAAGGTCTTAACGTATGCCCACAAAAAATTTCGGCCAAAAACC
CACTTGGATCATGGATCACCAAAAATTCACGGACTATTGCACACGTAAAACGGTAACCTTAGTCTTTCCCGCTCTGGGCC
TCGATTTAACTTGAAAATGCAGACGTTTTTCCTCTCGGACCAACTCACACCATTAATAAGGTCTTAACGGACACCCACAA
ACAAATTGGACCAAAAACCCACCAGAATCACAGCTCACAAAAAAATCATGAATATATATATATATATATATATATATATA
TAACTAATATTTTCTTTCACATTCACAGATGAAAGGACACATGAGAATAAGATGAAGGGTACTTACACTTGCAATTTTGA
TTTATATATATATAATTAATTTTCATATGTCTGATAGTTATTATGTTTTCATCATTATAACAAGTAACTATTTTGTTTTA
TCTTTAAAGGTGTATACATGAAATTGACAATGATTTACTAGGCATTTTAACTAAGACATATGTTAATCTAATTTTCGGGC
AATTTTAACAAAATACTACTTTTATTCTACGATAACTAATTGATATGTATGCGATGGTAAAAAATTGTATAAGAAAATAT
TATACAATATATGTAGACTATAAACAACTGTCGATTATAGTATTAGTGACCGAAGTAATAAAATACCATACTAAAGAAAC
TTTTCTATCTCTCTTCAGAATTAAGGGTAGCATTTCAACTTCACTTAATAGTAACTTTCAATGTGATGTACTTTGCAACA
ACAATGCATAACGATTGTACTATTCAGCATGTATCCTCCCCTTTCAATTTTCGTAAAATTTACTACACTAATTCAAATAT
TAATTCTTATATCTTAAAAAGTTTAATTTATTAGCATGAAATACACGTGCAACGCACGTGTCCAAGACTAGTAGATAAAA
AGACTTAACCTTCACAGCTTTTTGCAAAAACTGTGTGTGAGACAAATAAATCTCACAAGAAAGTAATTCAGTAGACATTT
CGACCTAAGAAAATGTGATACTTGAAAAAACAATACTCTATTCATCCCAATTTAGGTCTCTTTACTTTTTCTCTCATCTA
TTCAAAAGTCTCTTTTATATTTAGTAAATTTTTCGATTTCGATACTCTACCTCGCTAATCTAAGATCACAAAATTGAAAT
CACTATACACATCTTTAATTTGATACCACAAAATTCAATATCAAATTTTTTCAAAAAGATAAAAAAAAATTGAATGTTGA
AGCTATGATTAGATGTATCTTTTACACTTGAAAAGAAAATCTAAATGTTTGTGAGTGAAAAAAAATGTTCAAAGACCATT
CAAACTTTTAACATTTTTTATTATTGGAGATTTAAGAAGAAAGATTAATTGACTAACCTAGGATCTCACAACAAGAGACA
GATAGGATTAGAGCATAGTTATATAAGTACAAGTTTCTGAATACGTGCATTGTATGTGTCCTATGCATTGCACGTGTGTC
TCATGTGTTTTTTGTATGTCTCATGTGTTTCACGTGTGTTCCATGCAAAATTTTTATAGACTTGTTAGAATGATTTAAAT
TATGAAAACACGTGTGTAATGAGTGATAAAATGCAACAATTACAAATAAATCTTTAAAAGAGTGACAAGAAACACAAAAT
GAGGGCGTATTTTAATGTTTAGCAAACTTTCAATAAGTCAAAAATGGCTAATTTGAGTCTAAATAAAAATACAGACTGAC
GACAATCCGTATAAAATTAAATTAAAGAAGTCTAATGAAGAGAAAACACACAAAATATAGAAAAGAAAAAAAATACAACA
TACACACCCTTCTCAAGACTTTAATTGTAACAATATAGATGAAAAAAGAACTACAAAATCAGTAGATAAGTTTCTGAGTT
CGTGTCGACCCTTCTCCCATATAATCAATCAAAATTCAAGAGTCTTCTTCATTGAGTCAAGCGAAAACCTGAATAAAAAA
CTACAATAATGATATAAGTGCAGTGCNNNNNNNNNNNNNNNNNNNNNNNNNNNNNNNNNNNNNNNNNNNNNNNNNNNNNN
NNNNNNNNNNNNNNNNNNNNNNNNNNNNNNNNNNNNNNNNNNNNNNNNNNNNNNNNNNNNNNNNNNNNNNNNNNNNNNNN
NNNNNNNNNNNNNNNNNNNNNNNNNNNNNNNNNNNNNNNNNNNNNNNNNNNNNNNNNNNNNNNNNNNNNNNNNNNNNNNN
NNNNNNNNNNNNNNNNNNNNNNNNNNNNNNNNNNNNNNNNNNNNNNNNNNNNNNNNNNNNNNNNNNNNNNNNNNNNNNNN
NNNNNNNNNNNNNNNNNNNNNNNNNNNNNNNNNNNNNNNNNNNNNNNNNNNNNNNNNNNNNNNNNNNNNNNNNNNNNNNN
NNNNNNNNNNNNNNNNNNNNNNNNNNNNNNNNNNNNNNNNNNNNNNNNNNNNNNNNNNNNNNNNTCACCCTCCCCCCCAC
AGAATTGAGTATCTTCATAATCATGTATTATTATTTTATTTGTATTTTACTGTTTAATATTTTATTATTTAAATATTTTA
TAACATTTTAATCTAGTGTAGGGGTTGAATGGTAATCCAACTTTACACTTTTAGTAATGTATATGATGAGGATGATATAT
TTGTAAATTAAAATACATTGATAGATATTTAAACTTGTTGCATGAAATGTTAGATAGGTACTAGTAAGTTAGAAGGAATA
CATTAACGGATATTTAAATTTGCCGCGTGAAATGTTATATAGGTATTAGTAAGTTAAAATACATTAATATATATTTAAAC
TTTCCGCGTGAAATTTTATTTTTACCTGATAAAGAATTGAGTGGTATGACTCTAGGGAGAATCGATCACGCGCCAAGCAT
TAAGTTTAGTTATGGGTTTTCAACGATCAATTTATTATATATATTTAGTTATGGGTTTTTCAACGATCAATTTATTATAT
AATTAATAAATTTTAAATATAATATAATGTAATTGGACAAAATTTACCGGGTTTCTAAAAATTCTTACCCAATACCATGG
ATCCACCTGTGTTTAAAACTCGAAAAGAAGAAGAAGAAAAATTGTATATGGCTTACTAGAAATGATAATTACCATAATAA
TAGAAAAGAGAAAATAAATGCTAATATTTCATACATACATGATATCGAATTTTCTCACTCACGAACAAAAGGGCCGAAAA
TGGTAGATGGACCTCAAGGAGAAGAAGAGGTAGTAGTCAACATGGTGATATATATTTGCCTTTATATCCTAGAAGGCTTG
ATTTGAAATATGAATTTATTTCGTCTAATCTAGTATTTCATGCTCACACAAAATACATTTTATTGATGTTGACTTATATT
GAAAGGATTCATAAGAATAAGATGAAGGGTACCTACACGTGCAATTTTAATTTATATATATATATATATATATATATAAA
AGTAACTATTTTGTATTATCTTTACAGGTGTATATAGCATGAAATTGACAATGATTTATTAGCCTAAGCTAATTTTCGTA
CAACTTCAACAAAATACTAATTTCATTCGACGATAACTATTTGATATGTATGTGATGATAAAACAAACTGTGTAAGAAAA
CATGATACAATATTTGTTGATTGTGTACAACTGCTGATTATAGTATTAGTGACTGAAGTAATAGAATACAATGCTAAAGA
AACTTTTCTCTCTTCAAAATTTAGGACAGCATTCCAACTTCACTTGATAGTAACTTTCAATGTGGTGTACTTTGCAACAA
CAATGAATAACGATTATACTATTCATCATTTGAGCATGTCTCATTTTCAGTGGCGGATTCAGGATTTTAAGATTGTGAGT
GCTTCTTTAGCTATCAATGACAAAATATAAGAGCACAAATTTAATATTTGTGTTAAGAAAGACAATCATATTTAAATATG
ATAGCAAAAAAAGTCAATAAAAAATACAATAAAAATTATTACGTATAAAGAAAAAAAATGAAGAGGAAAAGTTTTTTTAA
TAAAATTTAGTTTAGAAAAAGTTAGCAAAAGGGCATAGAGGGTAAAAAGAACAATCAGCATAAAGAGAAAAATAAAATAA
AAAATCAAATTGAAATAAATAAGTAGAAAGAGGAGAGAGTAGGATTAGAAACTAAAATTTATGTGCAAAGAGGGAATTTG
AACCCAAGAATAAGAGCAAGCTAGCAACCTTGAGCACCCACTTGTAACCACTGCGCCAACCAAGTCATTTGTACTTGGAT
GCTCAGGCTTTAATTTTGTTACGTTATCTCTTCATTTCTATACAAATATATATAATTCGATACGTGGTTAATGGGTGCTC
GAGCACCCGAAAGGGATCATGTGGGTCCGCCCCTGATCCTTTACTTTCAATTTTCATACGATTCATTACACTAATTCAAA
TATTATTTCTAATGTCTTAAATAGTTTAAATTAATTACCATGGAATACACGTGCAATGCACGTGCCCAAGACTAGTAGAT
AAAAAGACTTAACCTTTACAATTTTTTGCAAAAATTGTGTTAGACAAATAAATCTCACAAGAAAGTAATATTGTAGACAT
TTCGACCTAAGAAAATGTGATACTTGAAAAAACAATATACTATTCATCCCAATTTAGTTTTTTTTTTCCATCTATTCAAG
AGTGTCTCTTTTTATATTTAGTAAACTTTTCAATTTCAAATTCTACCTCGCTAATCTAATTAATAACACAAAATTGAGAT
CACTATACAGATCTTTAATTTGATACCACAAAATTCAAAATCGATTTTTTTAAAAAAAATAATATTGAATGTTGAAGGTA
TGATTAGATGTATCCTTTACACTTGAAAAGAAAATCTAACGTTTGGTGTGAAGGATAACTTAAAATAGTCCTGAGATTAA
ATTATAGTGCCACTTAATTTGTTGTTTGGTTGGCAAGTCTGGGATAACTTATTCCGAAATTAATAATTAGTACCGAGATA
AGTTATCCCTTCCCATGGGTGGTATAGTAATCCCGGGATAACTTATCCCGGGATAAAATGACTAAATGACAAAAATGTCC
CTTTAAACACTTTTTATACATTACTTTTCACATCCTTGAAGGATATTTTTGTAAACTTATATGTTGTTCTTAAGATTTAT
ATTTTGAATACAACAAACTAAACACTCAATAAAAAATAATCTTAGCATAACTTATCCCATCATAACTAATCGCATCATAA
CTTATTTCATCATAACTAATCCCATCATAACTTGAATTCAAACCAAACGACTCCTCTATTCAATTCATAACTAGGATCTC
ACAACAAGAGACAGATAAGATTAGAGCAATTGAGAGAGAAAATGAGAAATATCGTCAAAATTGATTTACACACAGCCGCA
CAAAATCAGAAACAAAAATTGAAATTTTCTTATTAGTTTTTTATTTTATATATATATATTTTTTTTTTATTTTTTTTTTA
TTTTTTTTTTTTAAATTAAAAAAAACAAAGCTAAATTAGCACTCAAAAGATAAAAGCAGTACTCATATTATTGCACAAAA
ATAACTTATCACTTAATTGAACACAACCCAATAGAGAATTCATCAAAATTAATAAGGCATAAGCATTAAAACTTTCGATA
ATGATGCAAGAAATAATCACACATTATACAATTTTATTTCTAAATTTAATGATATAAAAGGTTCAAACAAATTTCAATGT
TATAATGTCAAAATTAAACACACATAAATTCGAGCAACTTCATAACATTGATTTTCACTTCTTCTTTTTTTCTTCTTGTG
CGTAGATGGTGTAGGGGAATGTATATAGGAGGGTTTGGTAGTAGTTAGGATAAATGGGGAGTACGTGCAAAAAAATTTAA
GTATATACAAATTATAATAATAAAAATTAGCTAATTATTTTGAATTATTAAAAATATATGAAAAGTTAAATAACTAATCT
AAAATTATAATTAAGAGACAGTAGCTTATTTAATTTATCAAATCTAAATTTAAAACAAAACATATATTTTTTGAATATTT
TCTTCTCTTTTTAAGAAATTGAAAACAAAACATAGCCTAAAACATGACTCTATTTTTTGTGATTTTCAAATATTTTAAAA
TAAACGTACTAAAATAAGATAAGATTCAAAATATCTAATTTAAATATAAAAGAACTATTTAACCCCTAAAAATGGTTTAA
AACTTTAAATTCGGTCAAAAATTACGTGTCTACAATAACTTGTCTTAAATCCAAACGATTCCCAACTTTCTAAAATAAAC
ATCCAAATTTAGCCTCATTCGACAAATAAACACTTCAAACTTTGAGTCTGCACACCTGGATAGCTGAACCCATCTTTACT
GTATCAATGATAATATAAACACCTCCAAAATTTATATGTAGTATCAACGATGAATGTTCATGAGACATAGCATGGATGAG
TTGGAATGTTTTGTTGTTAGTTGAAATCAAATTCAAATATCTAAATATGCAGTATTTTTATTTTTTTTTAAAGTGAATTT
AACTTTCAAGCTTGGCAAACATATATACTAGTCACACAAGCCAAGAAAAGGTTTTACAAAAGTGTGGCGAAAGGCCATTA
TCTAGTTCTTGGTAAGCTTAATATCTATTTTCCAGTAATACATTTTTTTTCATGTTTTTTCAATCATTTCCATTCTTTTC
TTGTTTCTTATTAATCTTTTTGGAGATTAGGGCTTTCCAATTTGGTGTGTGTGGTGGGGTGGGGGCAACTAATTTTACTA
GTGGAGTCTGGAATTGGCAGAATGTAGGCATATCTTTACCCCAGAACTATTGTTTTCGATAAACCATTGACTTGTCCTAA
ATGACTAATATTTGAGTTAAACCAACTTATTAAATAACAACATACTCATTGCAATTCCATTTGTGGGGCTTAGGGAGGGT
AGGATGTCGGTCTTACCCGTACGGTTGTAGGGGGTGGTAGTTAGAAAGGTTATTTCCGATAAACCATCAACTTGACATAA
AAGACGAAGAATTTGAAATATGGTAGCAAAATATGACAACAAAATAATAAGACAAAATATCAAAAATAAACTTTGACGGT
AATTTATTAATGGCAATAGCTTAATTACATTACCGTTGAATATATATTTTTAGCAGCAATTATAGCACTCTTTGTGAATG
TCCCTAAAGCCTATAGTGATATTGAATCCAATGACAATTAACTAATGTCGGTAAAGACTTTAGCACTCTATCAATATATA
TATTTAAGTTATTGTCATTAAAAGTTATTTTTGTTGTAGTGAAATATGAGCAGCATATAGTAGTATATATAGAAGAAAAA
GAACACAGGTGGAACCATATTTAGAGTATTTTAGATACTACTTTTGTTTTTAGGAGCCAACATTTGGGTTGGGGAATTAA
TTGGGTGTTTTTAACCTGTTAATAAGTAGAACTTAAACTCGCTTGGTTTTATTTTACTTGGTCTATATATTAGAAATAGA
TGTTTTATTTAATTTGTTTAATTATTTTAGCGAATTAAGAAAAATTTATTACTTTTTTTCAAATGATATCCTTAGTATTA
AGTTACTACATAAAGTAATAGTAGTAGTCAAATTTAGATCAATTGCAAATTGTAATAATCATTAATAAGATTAGTTTAAT
AAAATAAAACAGATCAACAAGATCAAGTAATATAAAACGAAGAAAATAATTTCGAACTCTCAGAATTCATTGTGTGTCCT
TAAAAATTGGATATTCAAAATGATGGTATATATTCAATGTTACTATAACTTACACCATGATCATCAAAAAAAGTGGTACG
GTGGATGAGATTGTTTCTCAATCTCGGGTTTGAATACAGATATCGAACACCAAAAGAAAAATAATAAAAATTAGGCCTGT
CAAATGGGCGGGTTGGGTTGAAATTGGAGATATTAAAAGGGAAAATTGTACATAATGACAAACTATTAATTCAAATTAAA
TCGTATAACCACACTTTGATTTAATTGTGCCCTGTAGCAAACTGTTTGAAAGTCGCCTCTCTCCCTCAAACTCTCGCTCG
CCACTCTCCCTCTCTCGCTCGCTCTCTCTGTCGCTCGCCTCTCTCGCTTTATACAAACAGAAATGTATAAATTGTGTTTT
TGTTTGTATAAAGCGAGAGAAAATTGTATATACACATGCAAATACATATATCTTCGTCCTATACACTTATAATTATACAA
TACAAATATTTCCCTGTCCAGTTCTCTTTTGCCTTTCTCTCTTTCTCGCTTTATACAAACACAGATTATACAAAATACAA
TGTATAATTTATGTTTGTATAAAGCGAGAGAGAACGATATTTGATATACAAATGTTTTATTTCGATTCAATTGTATACAA
ATTCAAATTTTATATAGCTATACAAACACATAAAATTAAATTGAGAGACTCTCAACGATTTATACAAACGAGAGGCTGAC
AACAATTTATACAAATGGCCTGCCAGCGAAATTATACAAATCTGAAGAGGAGCCAACGAATTATACAATTGCTTCTTTTG
TATATATGTATAGCGAAATAGCCTAGTCATAGCATGTTTGCTATGGAGCGCAATTATGCAAACTTTGATATAGCATACAA
ATATGAATTTTGTGTTTGCTATATGTGAAAGTTGTTCATATTAAAATGGGCCGAATAGAAATTGGGTTGGGTTCTGACCC
AACCAAATTTACTTTGGGCTCAAATGGGCTTAAAAGTGGGTTGGGTCTTGACCCGCTTAATCTCAATAATTTTAATATAT
TGTTATTTAAATTTTATAACCACAATTTGAATTTCAACGCGAGAATTTAAAAAAAAAAACAAATTGGAGATTAAATTGTG
CTCAATTAAGGATGCTCTTAAATGAGTAAAGGGTTGAATGAGTCAAGATTGAACCCAATTCAAATTATCTCAAGCCTAAT
TCTTAAAATTCAGAACGAATTAGACGGGTTACTTATAATTGGGCTCATTTTTTGCACCTCTAATAAAAATAGATTTTTAC
ACCAGGAATAATCATGTAAAGATCTCAATTTTAACTATATTGCATTATACGAGATTTGTAAAACGATTGAGCAAATCTCT
ATACAAAAAAAGTGTTCTTAATTGACTAATTACTTTCCATAAATCAAAGATTCTTTGACCAAATTTAATTTCAAGATTTT
GTTATAAAAACTGTTCCAATGGAGAATAGCTTTCTCCTATGGAAGGGAAATTAGTAGGTTCTCCTATATATTTTATCGAA
ATAAGTAATTTTATTTCATTTAATTAATTGCATTATTTTTTGCATGAAACAAAAATATCCCTTAAATGAACATTTTTAGG
TGATTTTCAGAATTTTAAAATAGTGTATCACTTATAAATTATATTATCATACGAAATTGTTATATTTTACTTTCAAACTA
AGTACCAAGTAAAATGTTTTTAAAAGGAAAAATCACCCCATATACACATTTAAGAGTCAATATTACAAGTTTTAAATCTA
CTTTTAAAAAATTCTTGCTTATAACAGTTTAATTACGGGTTATAACATATCACTAATTATTTATAAATTAATTAAATTTT
ACTTTATTAAATAAGTAATTTTTTGTAATTTTATATTATTATTAAATTATTTAAATAAAGAATACCCCATAATTATCTCT
TACACAATTATAGGGATTTTACATTGATTACACTTCCTTATTTAATGTGAGAGTTTTTAATAAATCGTTCTTAAACCTAA
CCTCTTTTTATATGTTTTTTTTATTATTTATTTTTCCCTATTTTATTCTGTAGGACTGCGTTGTAGCTTATGTATAGAAT
TTATATTAAATTGTCCTTGGGAATGTCGATAGTCAACTGGTTACACTTTAATTGAATCATAATAGTAGTAATTATTATGT
TGCCTAACAACTTGTTATTATATTGCCTAACCATTTGTTTCAATCGTCATTATGTATTATTTTATAAATATGCAAAAGGG
GAAGAATATGAAGGGGAAAATTGTTGAAATCCCTTCTGATTTCGATTTTGATTTTGTTACTGAAATCAAAAAGAAAAAAA
AATGTAGAAGTTGGAGCATCTTCAAAACCATCAACAAGAAGAACAACAAAAAGTTGTTTTTTTTTTACTTTTGGACAATT
TTTTTGTGTTTAAGTATTTGATGATATATAATATCATATGTTTTCTTTCAGGCAGATACCGTTTACATATGAATTACTGA
TGGTCTATTATAATTTCAAGATACTATTTTGAAAATATTAGTGTGTTTCCAAACTGTACATTTATTGGATGAAATCTGAT
TGATACGTGTATGACTACGCTTAAATGTTTTGATTATGAAATTTTTATGAATTGTGATATAATAATGGTATACAAATGGT
ATGAATTGCGTTTTAACATTGGTGTGATTGTCTATTAATTGTGTTTATGGTATAAATTATTAAATTGGTATGAAAATGGT
ATGATTTGTCAAACTACTGATTTTTTCTAAAAAAAATCACATTATGCTTACTTTATATTCTAAACATGTTTTTGGATGAA
ACATGTATGAAATCTGATTAATACGTGTATGCTTATGAGTTTAATATTTTATTGTTGGATATTGTATGAATTGTGATATA
ATATTGATATACAAATGGTATAAATTGTGTGATTATATGAATTTATCAATTTTTATACATGTTGTTTGGATAATACGTGT
ATGAAATTTTGATTAATATGTGTATGACGCTAACTGAAGTTAGTGTGGGAATGAAACAGTAACTGCAATTTGTTTTAAAT
TTATTTATAGTAGGACACCAGTTGAAAACCAAATTACTATTCATGTAAACTTACATTAAATTAAATACTCAGGATACCAT
AATTACCTTTTATAATTATCACTAATATTTACACTATCTTATGTATTAAGCTAGAATAAATTTTATTTTTAACAGTATGC
AATCTGTATGATTAATGAATGAACGGTATATTAAACACTAAGTTTATAATGCACTTCAAATCAATTATGTTTCATATCAA
AACAAAACATTAATCTAAACGACAAAATAAAATAAAAATTATATATAGTCTAAACAAATCAACAATCATTAGTTTTGAAC
AGGATAATTTGAACATGCTTCATGTTGTGGCCAATTTGACAACATCTACTGCAAGTAACTTTGGACCTTTTGAATTTCAC
ATCAACAACCCTCTTTCATATATAATTCATTTCATTTGAAAATCAACATAATTCTCTGTTTCATTAAAAAAAAAACAATT
AGTCTAACATTATACAAATCAATTAGAAATATGTTAAATAATATTAAATTTTCATTTCAAAGACAATACAAATTTCATCC
ATAAAAATCATTATAATAACAACAAAATTATACACACTCATCATTATTTTTTCATAAAAATATCATTCAGACAGTACATT
ACAAAACAAATTTCATACAAACCATAATATTTCACATTTAATATTCACTTAATACACATTTCATACAACAATCATCATTC
ATACAAAATTTATACATTTTCATACTCATTTAATACACATTTCATACAAAGCGATTATTCATTCAAACTATATACATTTC
TCGTCCCAAATAATTAATTACTGTCACCCAACTTTATACAGAAATAACAAAACTAATATAAACTCAACAATTTCACATTT
AATACCAATTTAAAACATTTGTAATACACTTCGTCAAGAATTCCAATTTTTTTTTTACATATTTCTTAACACACTTTTCA
TACATAATTTAATCGACTTATACTATCAAATTCATTATCAAATAAAATAAAGTTTCCTAAATTCGTCAACATTATAATTA
AATTATTTTTACAGAATAATTAGCACACTTTCATACAAATTTCATTTAATTTATTCTATCAAATTTATTCATAAAATCAC
ATTACATTTATAATTTCACAAAACAATAACCGTATACAAAATAAACAAATAAACAAAAAAAACACTAAATTTTTTACATT
TCACAACAATAAACATAATATGATATCAACAGTTAACAAAATATGACTCCACCTTCAATTAATCGACAGTTTGATCATTT
TTGTTTCATTTCGCTATCATTCTAAAACAAACGTTAAACAATAATAAATACTAACCCGAAGGATCCAATCTTTCACCATG
TTTGATTAAAACTGATACGTAGTTGTCCATCACAACAAAATCAAGAATTTTCAAAGATGAAAAAAACTTCAATTACTCGA
ATGTGGGATTTTTTTTGTTGAAAATTGAAGAGAGAAACGTTGAATTTTTTTTGTTGCAAATTGAAGAGAGAGAAACGTTG
AAAAAAGAAGAAGATAAAATCTGAATTTTTATTTGATTTTAACTGATTTGAGTGAATTAAGGATACTAAATAATCTTAAT
TAGTTTAAATCCCTTAATTCGTGCTATTTATTAATTATCTACAAAAGAATGATATGATCTGATTTTTTAATTTATCCTAA
CTGATTTTGAGTGAATTAAGGATAAAAAATATTGTTAATTTGTTTGAATCCCTTATTTCATGCTAATCATTAATTATCTA
CAATAAATTCAAATTAAATTACAGGCCACGCTTTCAGTTTTTTACTTTATTATCTATAATTCCGTTTTTTTTAATTTTCG
TTTTTATTTATTTTTTAACTTTTTTCGAATTAATAAAACATTTCTTTTATTTGTGAATTTGTTATAACCTGAAATTTTTA
ATGCTATAGCTTGAAAGTCTAAATCTACTGCTATAGCCTGAAAATAGTACTATAATATATGTCATATATGAAATTTACAC
TTTTTAAAAATGACTACACCTTTAAGTATGTAAAATTGACATGAAAATATAATGAATGTGCTATAAAATAATTAATAGTT
AAAAGTAAAATTTTAATACCAGCAATAATACAAGTAACAAACTAATTAAGATAAATTTGGAAAGGGTACAATAAAATTTA
CTCAAATATTAGTGACTAAATAGTATTGATTCTTACATGAGTAATTATGTAAAGATCCCAATTTTTAAATATTTCATGAT
ACGAAATTTGGAAGAGAATTTTAGCAAATCTCTATTGAAAGAAGGGATATTTATTTGACTAATTACTTCCCACAAACCAA
ACAATTTCTCTAATGTCATATCTAATTTCAAGATTTGATGACGAAAAAAATTCCAATAAACTTTATTTTGTATTTATAGA
AAGAAAATTAGCGATTAATGAACTAACTATTATATATAATGTGGTAAGCATCAACACTCTAAAGTAAAAAAAAAACAATC
ATTTTATACAATATGGCCAAGACTTTTGCGACTTTGCTTTTGGTAGTCTCATTCTTGATTATTTCAGAAGGTTAATACAT
GATCATCTATGTTCCTCTCTTTTTCTATATCTCTATATGTATTATACAATCACTTATATATACAAAATTTAAACATAAAT
TATACCTCATTAAGGTTTAATTATGATGTGATTTTGAGTAAAAGAAAAAAAGTTTTAAGAAGTTTTTTTCAAGTGATGAT
GGTTTTTCCCAGATAACATGGCGTATCTAGGCTATAATAACATGTGTAGTTGCGTGTAATGCTTTGTAATCACACGATAT
ATATGTGGAGATGAAAGAAAATTAGATTTTATGTATACCTAATTAATTCTATCACATTATGTTGTTGATGTTATATATTG
GTCTTTGCATCAATTTTTTTATTAGTTATCATATTTTTTTTATTATTATTTTTCTTTTTTATTACTATTCTGATTCGCTT
TACTTGAGTCGAGAATATCTCTGAAACAGTCTCTCTAACAAACTTTGTTATGTTCAGATATGGTGACAGGACGAATATGT
GATTGTCAGACTAGTCAAGATTGTGGTTTCTTGAAATGTCAAGATGCGCTTGGAACTTGTGTTGGTGGGGTTTGTGTATG
TTTAGCACATTCCAACACATATTCCACAAATCATGAAGGTCCCTCCTTTCTCTTACTTTATTTTATCGTAGCTTTTGTCT
CGTGAAAAAAAAGGTATCTTAAAATAAAAGGTATACTTGTATACTCCATCCTTGGAAAATGTCTACTTGAATTACATTTT
TTTTTAAAGTTTAGGCCATACTTTACAAGTGTATTTAAAAGCATAAAACATTATAGACATATACTCTAATTAATTGTGGT
TTGTAGAACTTTTTTTCTATTTCAATATATATGTATGATTCACTATTTCATTACTAAAAAATATGATTTAACAATGGATA
AATTATGTAGTTGTAGTAAAACTCATCACTAAATCAAATTAATAATGAATTGTTGAAAAAATATATGTTAGCTATGAACA
ATTTAGTAACAGAATTAATTTCTTCTTTTTGTAACGATTGTTACTAGAATCATGACAAATATTGAATATTTCGTGTGCTT
TCTTTCTGAAAAACCTTAGCTTATTTAATTTTTTAGCTTATGTTCTCACCTAATAATGATTGATTAAACATGAACGAATT
GAGTATTTTATCTATTTTTATTTACCTCATTTTCAACCTGCACGTATTTTATCTGACCTGTCTGTTTGCCGCTCCTAACT
ATATGTTAATGAATTTTGTCATCTTCAGAAGGAATAATGGAAGAATGCTCAAATCCATGTCAGAGTAGAGAAGAATGTGA
TTTTTTGAAATGTGAAATGGGTTTTCCAACTTGTGTTGATGGAAACTGTGTATGTTTATGAGTGACTAATTACATCTTTA
TTCCATTTAAGAACAAGTTAAATGCAATTATAAATTACATTACTTTGTTGCATTATGATTATAATTTTGTTTTCTATTTT
TAGAAGATCTTTAGTGTTTGATGAATTTATTTTATTAGTGGAGGGGCATCTTTTATTGAGTTCTTATAAAATGTTGCAAT
AAATAGGACTTCATATTTAATTCAAAAAAGCTTTCTTTTACACAATGTCTCAAATCTCAATGTGTTTGAATTCTTGATCT
TTTCATATGGTTAGTGTATTCTCTCGATTTATTTTTGAATTTTTGTCAGTGATTTAGAGTGAAATAATTTCATGATCAAA
CCATCACTTAATTATTTTTTCTGTTCAATCATACCCTCCTCCTTCCATCTCATTTAATTCTCATACAAAATCACTTAATA
TTCACAACATGTGAGCACAAAATCACTTTTATATGACCTAGTTTTAATTAAAATTTTACTTACAAATGTAAAGGGATTGC
CTTACCCAATGTGGGACTTCCCGGCGTGAATCCGGATTTAGTTGGCCCCAATGTGGGTACCGGACACCGGATGGAAAACC
AAAAAAAAGAAAGTAAAGGGGACAAATTCATAGATTATAACACATTTCACATTAACAAAAGACTTGCTCATACATTTATC
TAACCAAATTGAGGTTATTTAACAAAATTTTCCAGTAGCGTTTCTCGAGTATATTACAATCTAATCAATCAAAAGCATGA
AAAATCAAAGGGCTGAAACCTTTTTGTTTAACAAGTATGCTTTGAAGTATAGTTCCTCAGTTTCCTCGTCTGTGGGAGCT
TGTTTTCACTTCTTCGCCCTGCTAAGTTAAGAATGTTTAGTTACATACAGTATGTCACAAAGAATGTAACGACAATCATC
TAAGTTATGCCTGACTTACGTTGTTTTATCTTTGGATCCTTCTTTTGGTGCATCTTCCTCTGATGACTCTGGAAGAGCTG
TCAGCTTACCAAATGACTCCTTAGCGTCTCCGAAGAAATCCTTCACCTTATCAACAACTGTTTTAAGCTTATCTGGGGTC
GGAAGCTGAAAGGTTCAAATGAAGATTAGGAATATGTCATCTAGCCGAAAAGCATAATAACGTGCTACTATAACACTAAG
CAGATAACAAACAAGGTACAGATCATTATCTGTTCTCAAGATTTTGTTTATTTTCTAATGGTTTAGAATATCCAACCATC
TATAATTGTTGTATACAAAAACGTTAGAACGGATGTCAGTTTCATACCTCAATCACATCTGAGGTCGAAAGGGCAGCCCT
CAAATTGTTATTCTCCTGCATATCAGACAGATTTTTAAGAAAATGAGCTCTTTCTTTTACAAGTGTCTTACGAATTAGCA
AGAATGCAAAATAAAACAAAGAATCAAATAAATGGTGCAGAGAATTAGAATATTACAACAAGTTTGTATCCATATCTAAA
TTCTGTGGCAGACTTCAATACACGATGCTGTTTCATTGCCAATTTCTGTATTTCCTTCTCATCCTGTTCCATAGAAAGAA
AGTTAAAGCATCCCAGTAACAATATACCACAAAATTAGCGTAAATAAACATTGCTATAATGTCAGGCGTATAGGCGTGTA
GGCCTTGATCATTTACTCATCTTTCTGGTACATTGAAATTTCAAGGTAGGATCAATATGAATGCTTTGCCTTGTTATGAA
CTCTCAGACTATGAGGCGGGCTTCCGTGATCAGTTTCTTTTGGGTATTAATTCATTTACAACTACGTAGAATGATTTCAG
AATACTCATCTATTAGGAACAGGAGTGCTTGACTGACAAATCACAGGCACTTACATTGTAAATCACTGCTGCGAGATTCC
TAGCTAGAGTATCTTTGTATATATATTTCCCAAGGAAGTTGTCTTTTGCAGCAACCATAATTTTTGCAGTCGTGCCACCT
GTTACGATATTGAGGGGGTACCAAAGATAAACCTGCCCAAGGAATATAAAAAAAAGACAAGAATCAGAATTTCCGCAAGC
ACAAATGTAGATCAATAAGATCTTGAGTTAGTTTATGTGAATGAAGAAATAAGAACAAAGAGATAAAGTTTAAAACTTTA
AATGAGCTGTGGAGCTTCCTATGTTCATTTCAAAGTCGATTCCATTTGACCTTATTAAGGTAGCAATGAAGGATGGTGAG
TTAAGATGATTACAGAGGAATGTGAGGATTAACTAGTTGACGCCTACTTAAGCATACAAATATTTTTCTATGAAAAGATT
CAGTACCCTTAACTAATCATATTAAACTAGTTATATCAGTTGATTTCAAATCCATCAATCTAACTTCCACATACGATTTG
ATTATTCAAACTCAAATCTTGCTTCTAGTTTTGGATAATAGCACACATACAAGTCTAGCCTTTTCTCCCAAGCGTCAGAA
AATGGACATTTGTCTATTCCATCTCAAAGATAGCTCATAAGTTACGGATTGTCGAAAACCCAACAATTCCCTGCCTCAAC
AAACGTGTGATATTTAGACTTAAAGAGTAGACATCTAGAGCACGAACAACATAACAAGGGGCCCAACATTGGGTAAACAA
AGAATTGAGATTGGTCTGGCTCTAATATCACGCAAAAATAAATAAATATTGGGCTTACATCAACTTAAAAGCTAGCTCAT
GAGCTGAAGATGGATAAAGACAACAACTCATTCCCTCAACCAATTAACAAGAAGAATGTCAAAGGCACAAACTTTATTCA
CCCAATTGACAAAAAACCACACTAATCTTTACCAGCTATAAGCTCAAACTACATCAAAATAAAGTAGGTACTTACTTAAT
AAATACAACAACAATTTTATCCTTTTTACTCTTATTTTCTTTTAAAAATTGGGGTTAGGGGAGCGAATTAGAAGGTGGGG
AATAGAACACTCACCAGCGTAACCAATCAACTGAGCTACTGAAACTCCCCACAAAAATTGTATTGATTAAAGTAAGTAAA
AATGAAAGATATAAAGAGAACTAACATTAGCCATTCGTATAAAAATAACGAATTTAGGGTTTCCATCATCTTCAATCTTG
GGCATAGGAGGAGCCATACGTTGGTACTGACGAGCAGCCATACCTCCTTTCCTTCCTTTTGCTTCAACCACTAACAATTT
TCTCTTCTGGGTTGTTCTTCTTGTTGTGGAAACAACTGAATGTTTAAGCAGTGAAAAATCTTCATGGTTTCTTGAATTTG
AAAGAGGTAATCTAACCAATGGATTCAAAGACATAGCCACTTCCATTGCCCCTTTCTTTCTATTTTTTTTATTTCTGCTA
CTAAGAGTAAGTTTTTGAGGTGTTTTTGCAAGGTGGATAGAGAGACAAATCACTACTACTCTTTGTGAGTTGGGAGATTC
TTGGATTACCTTATCCACAAAATTTCTTCTTCTAATTTTTTGTTTTTGTTTTGGAAAATGAAAGCTATTACTAGTAATAA
ATATGTGCCATACACGTGGCATGCTAACTTTGTTGTGATTCATTTTTAAATTAATTATCTCATATTTATAGTATTTCATA
AGTTTAAAATAAAATCATTATAAGAGTAGTTTGAAGAAAAAAGGGCGGGGATAGAGAAACAACTTTAAAAAATGGGTTAA
AGATTTAATTTCACAAATATTTTCGTTAATATAAAGCTAAGCTATTTGTATTAAAAAAAATGGACAAAGACCAAACCTAA
TAAGTTTTTGAATACTTAAAGGACTAAAATTGGTAAGTTTATAGTTAAAGGACTAAACTCGGTAAGTATATAGTTAAGGA
ACCAAAACTGATAAGTTTTTGAATAATTAAAGGACTAAATTTGTTAATTGTATAGTTGAGGGTCTATTTCAGACCTACTC
TTATAATTAAGGGACTATTTATGTCATTTTTTCTAATAAAGAGGAAGGTCTAGTATGTAACATCCTGCCTTCGAAAGAGC
TAAATTGGGAAAGCACTAAATTGGAAATAGCTATATTGAAAATTTTGCAAAGTTATGCCGAGTTATGAGTTTTGGGTCAA
CTTCAAACGACCATAACTTTCGGTGCAGGATGAGTTAGGTGACATATAAGATATCAAATGAAAGGTCTTGGAATCTTCTT
TCCAACGCCACCGAGTTTGGATGAGGGAGATATGGCTATTTGAAATTTGTCTGTCCAGTTAAGGAAAGTTACCTGAACTA
GTGAGGGTATATTGGTCTTTTCCTTACCCCATCAGCTTAAAACGAAATTAGTATTATTTTTGGGGTCAAAACCGATTTAG
TTCAGTTTTACCAATCCTAGATACGCTTAGGGTTTTGAGAAGAGTTCAAGGAAAGGAGAAAGGAGAAAAGCTCAAGGCGT
TCGTCAGGATTCGTAAGATTTTTCAAGGATTTTTGCCAAATTAAGGTATTTAAGTTTTCATAGTGTTGGGTTCGTTCTCC
CACACGCAATCATGATTTATATATTCGAATTCGTCCATAAATATTGAAAGATTTAAGTTCTTGATGAGGGTTCTTGATAT
GTTGCTTTCGTTCTTAAATTAAGACGAGTTTGATAAGTTCTTGAGATAAATGTATTGAGTTGAGGGTTGATTTTTAGTAG
ATTCCCATGTACTTGTAGTGGGTAATTAAATCTAAGGAAAAATTGAGGAAAACAATCAATTCTATGCGAGTTAAGGTCAG
AAAATGAGAGAGAAAATTCATCGGGAAGTTCTGGGGAGAGGCTGGGGCGGTGCGCCCCAGATACGCCAGATCAGTGTCTC
TGAACTTCAGGGGCTCGTGCCCCGCACCAGCAATGCGCCCGGGTCATTTGCCCCTACCCTTTTTCCGTCGTTTTGTCTGT
TTAAGTTCTTTTAAAGTATACCTTTACTCCCTATTGATTCTAATCACTCTAAACTATATCTAAACATCAAAAAATCATTC
ATAACATGAATCATAACCTTGAATTCATAATTCATATTCAAGGTAGAGTTAAGCGTTAAGTTTTGAGAGTTCTTTCGAGT
AATTTTGAGAAGTCTTTTACAATTTTTTTAAACTTGTTTTAAGACATGAGTACTTGAGTATGAGGATGAGTAAAGTTGAG
TTCATTTTCTAAAATGAATATATGGGGACTAAGTATTCCCAAGAGTAAATCCTTTTACTTTTAAAATGAGAAGGAAACTA
AGATTTTCAAATGAGTTATGAGGATTTTTGAGTACCATCTCTTTTTAGAGAAATCTTTTGAGTAATAATCTCAAAGTTAA
GGATGAGGAAATGTTTTATTTAAAACATATGAGCTAAGTTATATTTTGGGAGTAGTATTGAACACGGATATGAGGTAGAT
TTCGAACAACTCATAGCCCCCATAAACCATGTAGCCAATGTGGGTAGAAAGGGTCATACTTTTTAGATGATTACTTTTTG
CTTTTAAGCATAGACTAGTGGATCCACTTAGTTGAGGAGTTCTACACCCCGGCAAGGTATAAGATAGATCTGAAAGCGTA
GATGAGACGTTGTATCATCACATAGCTCATAGTGATGGTTGTCAGTCAGAGAATCTCCCAAACAAAATTTATTTTATATT
TTTACATACAAACTGAGTTGTATTGTATTTTTAAATATATATTGAGTTGTTATTTACTGTCACACCCCGAGCCAAAACCC
TGGACGTAGCCGGCACTCGAAGACCATTGCTAGCCCCAAGCAAATCCTTGGCCTAACTTACTTAACTCAGCAGAAGACAA
CATTCATATCTATAATGATCAATGAACTTAACTGAACTGAATAATGAAATAACTGAGAATGTTTAAAGGTTAAACATTCA
ACTTTGCCAAAAGTGGCAACCCAAGTCTTGACAATAAGAAATGATAATGAAAAGACTCAAAGGACTAACATCTGACTGTC
TATGAAGTCTCTAATAACAACTGAGATGGATGTTGGGACAGACCCCACAACATCCTAATAAACTAAACTAGCAAGCAATG
AAATGGATCCTCCGGAAAGTAAGGAGGCTCACCAACAGACTCTGTACTGCTCACTGGTTCAACGATGCATTGGAATGTCG
ATCCTAGTTACCTGTGTCTGCATCATAAGACGATGCAAGCCAACTGGCATCAGTACATTGAATGTACGAGTATGCGAGTT
GGAAAGCTAAAACAACATATGCTAGAAAGAATTTGAGAGAAACACTTACCTTGGCTCTTTTCAACTCATGAATACTTAAC
TGAACTCATTTCAATATAAAGAAGTTTAAAACAAGTGCAATATAAAGAAAAGATGTTTAAAAACATGATGTCAACTCTGT
GTATATACAAGGATACAACATAACTCTGGAATGTATGTAAAAATACAATAAACTGATGTATATAAAAATACAATAACTTC
TGTGGGAGTTTCTCTAACTGACAACTATCACATAAGAGCTATAGTGATGATACAACGATCTACCTCACGCTGCCAGCGCA
TCTTATACCCGGCCAAAGGTATAGGACCTGAACTGCCTAATGAATCCACTAGTCTATTGCATAAAAGATTCATCTAAAAA
GTATGGCCCTTTTCTACCCATGGTGACTACATGGTTCTATGGTGACGTGAGTTATCTGAACTCATGCTCATCCCCAATTT
GGTGCTTAATACTAATCCCAAAAATATACTGGCTCTTATGTTTTAAAAACATACTTCTTCTGTAATTTGAGATTAATGCT
CAAAACTTAGCTCAAAGGTTATCTTGGAAATCTCAGTTTCCCTTCTTTCTTCATTTAGAAAGCTATTACTCTTTTTTGAA
AACTAGCCCAAAGGCTCTTTGGAAATCTCAGTTTCCGTGCTTATTAAAATGTGAAAACATTTTTAAATCTCTTTGGGAAT
ACATAGTCCCCATATACTTCTTTGAAGCGAAGATCTTCAACTTTACATCTTTACTGAACTCAAAACTTAAGTATTAAAAC
AAAGTTAAAACATTTGTGAAAGACTCTTGGAAAACTTTAAGAACTTATCTTAACTTGACTATTGACTTCTCTTGACTTTG
ACCTTAAGTGCTCTTGACTTGACTCTTAACTGATCTTTGAATTGAATTATGGATTCAAGGTTCATGATCTCATGTTTATG
GATGATTTCATGATGTTTAGATGTACCTTAGAGTGTTGGAATCAACTTAGAAACATAGGACCATTGCTAGAGAACAAGTA
CGAAAAGGTGGGGAACAAATGGGGAGAACTGGCGTCCCTGGCGCTCTGAGAGGCACGGGGTGCCATCCCTCAAACTTCAA
AGGACCTACTAGGGCGCGCTGGCTGGCGCGTCGTCCCAAGGGGTGAACTTCAGAGCCCCTTTTGGGGGGCGCTGGCTGGC
GCGACGCCCCACCCCCTTCCCCAGGTATTTGACGATTTTTCTTCTCCGTTTTTCAACTCTAAACCCTCTAAACTTCAATG
GTTTTTTTCCCAAACACTTAGGATCATTTACACCCTCAATATATGATAGATTCAAATCGAAATTTCACCCGGAAACATGA
ATCAAATCGCAAGAAACTCCACTCAACACAACCCAAAAGAATTCAAGAAAAACCTTCAACAATGTTCATTAAGAACTCAA
TTTCTAAACTTTCAAAGACTTAAATTCGCTGAATTAAATCATAATTGGCGCGTGGGTGAACTAACCCAACGCTATGTGAT
CTCACATACCTTGTAGGGATCACCCCCGACAAATTCCACCAGCCAAATTCGACGATCTTGGCGATTCTTGATTTCACTTT
TCCTTTCTCCTCTTTTCTCTTTTCTCCAAGCCCTAGCACGAAAATTCTAATTTTTTCTAAACTGACCAAAATATGGTTTT
ACCCTAATAAATCTCCTAAAACAAATTAGAGTAATTAGATAAGGAAAAGACTAAATTACCCTTCCAAACCCGAATTAGAC
TTTCCTTAATCCAACAACCCAACTTTCAAAGGGCATAACTTACTCATACGAACTCGAAATCGCGCAAAATTAGCGGCATT
GGAAAGATCATTCCAAGAGCTTTCCAACCATATCTGGAAGTACACCTAAATTCTCCTGATCTAGGAGTTATGACCATTTG
AAGTTGACCAAAAATTCATTTTTTTCTAACTTGACAAAATTTCCAGATTTTTATTCTTTCCAAAAATGACTATTTCAACT
TCTTAGCTTCTTCCTAGTTATTTCAAATTGCGAGATGTTACATCTACTATTTTAAAAGCTTTTCTTTATATTGCATCTTT
ATCATTGCTTTTAAAAGTTCTTTTATTTCTAATTAAGTCTTCCGCTAAGAGCTGAGCTAGGTCAAGGGTTCGTTGGGGCC
AGCAATGGTTTCGAGTGTCGTCCACGTTTAGGGTGTAGGCTCTGGGCGTGACATAGTACGTAACAATTCGTTGTGACTTT
TAGTAGATATGCTACCATTTGATCCTACTAATTTTTACAAATTGTATGTCGTATTATCATGTTTGATGTTGAATTGACAA
AATGATTTGAGAGACTCTTGTACTTGACTTTGTTTCCCCTACTCATTACATTGTTAACTGAAAATGACTTCAACAATTGA
GACACTACAAGACGAGCAATCATGGTGAAGAAGAAAAAATTTGAACCAGCAAAAAATTGAAGAAAAACGGTTAACTAGAT
TTGTTCGAGTCTGAAGAACAAGAGTAATGGTAGAAACGAAAAAGATAAATTAAGCAAAAATAGAGTGAGACTTGAAAAAA
TTGACATTTTTAACAAGAATGGTGTTGAAATAATTGGAAAAGAAGATTGGTTTTATGATGATCAAATGTGATCATTTTTA
TCTTTTAAGAAAGCCCTCGCGCTCCAAAAATGAGTGTATCATACACACATTGGTTGATTATGTCATGTGAGATGTGAAGT
AAAATAAATAAATTAAAATATTGTGTTCTAATGAAATTAAGTGTTCAGTTGACAGAGTGATGAGTAAAAGTATCCAACTA
ACAAATAGAGGCAAATACAAGGGTCTCTAAGGTTATTCCACCAATTTGATCTTCTACTAGTTAATACATCCATTGCTTTA
ATTTGTTTATTTGATTTTATTTTAAAAAATTGGTTGATATTATATAAAATATTTTAATGGATATCGAAAAAATTTAAAAC
TCCATTGATAAGCTTGAAGAACAAAGAAATTTTATTAATTTGTCAAAATAATTTAAAATTGTGATTGGGAGTCGTTGAAT
TTGTATTGGTGAAGTCGTAATTAAAATTTTAGATAAAATCAGTAGAATTTCATTTATTTGGCGTGAATTTGGTGCTCAAA
TTTTGAGCAAATATGAAAAATGTAGCTATTTAATTTTTGTCAGAATTTGCAAAAATGGCATATTTAATTTATTTTTATTT
TTTAGTATTAAATTTTTTACATGCCATTAAATCTATTGAATTAAATACAAACTAATCGACTCAGAAAAGATTTTTAAATA
TTGTGTTTTAATGAAATTAAGAATTCAATTTATTTAATGACGAGTAAGAGGATCCAACTGACAAATTGAGTCAAGTATAA
AAGTTTCCTAGATCATTCTTCTATCTTAAATTCATCTTATTGTATTATCTGACATGTGGTATCAGAGCTGAAAAATATAA
TTTAGAATTAGAATCTCATGATTAATAAAGATAAAGTTTTCATAATCTCGAATATGATTGATGTAATTTCATGTTGAAAT
ATTTAAAAATTAGAATTGAACTTAAATGTTTGTGTTCTTCTCAATGAGACCTTCAATTTGATAGTTTTAACTACAAATAA
TATGTCTACTATGAATTGATTCAACTGTGAATGTTTTATTTCAGTTAACTTCCTAACGTATACGTATCTCTCTAATATAT
TTCTTAAATATTGTACTAACATATTTTCTAAAAATTGTAAACTGATGGTTTGTACATCCTATAAACGAGTATTCTTCGCT
CTTGTGAAAGAGACAGTTGAAAAGAATATAATAAGACTCTACATTCTACTTTCAATATCATTTTATATTTATTTTTTGTT
TAGTATATTTTTATATATCCCTCTCATTTTATATCACGTTATCAACACAAGTCTCTAACCTATTGAGTTTTGGTTAAGTC
AAAATTATCTACTTTTTTTTTTGTTAAAAGTTATTCAAATTTCTTTCCGATTTAGGTATACATTTATATGTTTAAAAAAT
TTCTAATAGGACTTTCGTGAATCTTTAATTTATAATTTAATTACTATATACATGACTTATTTTCGGTATCATTATGATAC
TTTACTAGGTGTGATAATCAATATGTTAAGATTTAAATTATTATATTATTTATTGTGAACACCTAATTTTTGACGTGTTT
AATTTACTCCTACAATATATAGTAAGGTCTTTTCTTGTATTTTTATTTTGTATATTATATTTTGTTTGTTTGTTTGTTTG
TTTGTTTTGTCTGGTTTTAATTGACCTAAAAGACTCAATTTTGATTGAATTGAGCTTATTTAAACTCAATTCTAATAGCC
CAATCAATTTTAAATATGATCCAATAACAATGATCAAGATTGAATCTCAACCATACTCCATTCATATGAATGGACATAGT
ACAACACCTTTCAAAGCAAGGAGAGGGATTAGGCAAAGGGACCCAATGTCTCCTTATTTGTTTGTATTAGCAATGGACTA
CCTGACAAAAATTCTGAAAAGTTTGCAGACATAGCCTAATTTTCACTACCATCCTAGATGTAAAGCTAAAAAAATAGTGC
AGCTAAGTTTTGTTGATGATCTATTAATGTTCTGCAGAGGAGATATCAAATCAGTGAGATGTATATATTAGTGTTTTATG
AAGTTCTCTCAGACTTCAGGGTTGGTTGCAAATGTGGAGAAAAACAGTGTTTACTTTGGTGGAGTCAAACAAGAGTTGCA
AGAGGAGATACTGGAAGAACTTCAATTTATCAAAGGGGATTTGCCTTTCAGATACTTTGGTGTACCTTTAAGTACTAAGA
GGATATCTTTAGTTAAATGCAAATCACTTCTGGAGAAGATGTTGGGTAGAATCACAAGCTGGACCACCAAGTTCTTGTCA
TATGCAGGAAGAGCTCAACTCATAAGAGTGTTTTGTTCCCAAATATTCTCTCTACAAAATAAAATCATCCAAACAGTGGA
AGCTATGTGTAGGAGATTCTTATGGACTGGTAATATCGAAACTTCTAGAAAGGCTTTGATTGCATGGGATAATTTGTGTA
GGCCCAAGTCAAATGGAGGATTGCACTTCCTTGATATTTATACTTGGAATAAGGTTTCAATTGAAAATCTAATGTGGAAT
CTGTGCAGGAAAAAAATAAACTCTGGGTGGCTTAGATTCATAGCTATTATGGGAAGCATGGTGTGTGGAACATACAAGCA
AAACAAACTTCTTGGATAGTGCAAAGAATACTCAAAGCAGCTCAATATCTCCAAGAAGTTGGATTAAATGAGGCATGTGT
GAAAAACATGGACAGCTACTCTATAGGCAAAATATATATGCATATGAGGGGTTCCATGGAGAGGTAGAATGGAGGTCATT
GGTATGAAAAAATGTGGGGGATCCTAAATGGTTGTTCATAATGTATTTAGCAGTAAATGGAAGGCTTGCGACTAAAGATA
GACTGGCTAAATAAGGTGTCATACAATCTCCTGAATGTCCTCTGTGTCTGATGAAGAATGAAGACCTTGATCATCTGTTT
TTTCAATGTCCCTATACTGCAAAAGTGTGGAGACTAGTCTTAACTTGGCAAGGGATTAACAGAAGTACAATGCATTGGAC
AGCTGAAGTCCAATGGGCAGGTAAATATATGAAAGGAAGAAGTAGCACATCACTTGTGTACAAACTAGCAATGACTAGTT
CCATATATCATTTGTGGCTAGAACGTAACAATAGAATATTCACACAGAAGAAGCAGCAGACAAGCACAATTGTTAGGTAT
ATTATCCTGGAGGCGCATGGATGAGGTAGTAGATATCCTAAATTAGTCAATAGACTACATGCTATGAATACATATCCATA
AAAGGTAAAATGAGAATGTTGGTTGAAGATAGCAAGGATGGAGCTTATGTCCATGCCTGCTAAGTTTTTTTTCTGCTTTG
TAATGTTGATCATTTGGTAAATAAAATCATTTAATAACCAAAAAAAAAACATCTCTAATAGGACTTTCGTAAAGTTTTTA
ATTTGGAATTTAATTACTCTATACATGACTTACTTTAAGTATTATTATGATACTTACTAGCTATGATAATCAATATGTTA
AGATTTAAATTATTATATTATTTATTGTGAACACGTAATTTTTGACGTGTTTAATTACTCCTACAATATATAATATGGTC
TTTTCTTGTTTTATTTTGTATTTTGTATTTTTTGTTTGTTTGTTTTGTTTGTTTTGTTTGTTTTAAATTGACCTGAAAGA
CTCAATTTTGATTGAATTGGGCTGATTCAAACCCAATTCTGATAGCTCAATCAATTTTAAACCTGGTTCAATAACAATGA
TCAAGATTGAATCTCAACCATTCATAACATTTTGATTCAAGGGCTCTTATGTGACTCTACAAAAAAAATTACTAAATACT
CCAAAAAATCATAATTTTGGCACTATTTTTGTGTTTATTTTTTTCTTCTCCTCTTTCTTCCCACCTACCACCAACGCCGG
CGAATGCCACCCTGTCACCGTAAAATCTCTCCAAAATTTTACCACTTCTTCCTTGCACCCAAATCCACAAACCTACCATT
TATCTTTATATGTAGCCAAACTTCATAGATCTAAGAAAAATCGAACACAAATCATAAAATTTTCTTTAGATTTATGAAGT
TCCGGTCATTCCCATTCCATACCCTTTACATAAATATGTAGAGTTCTTTAAGAGCTATCTTTTGATATAAATTTTATGTC
AAAACTCCGTCAAAAAAAATTCCGTGAAGTTTTCTGGCAACCTCCATTCACCCAAAAATATACGTCAATCTTTTCTCCCT
CTCACCCTCTATTTGAATTCGTCTCTATCACAACCTTTTTAACCATATAAGTCATTTTGGTACCGGATTATGTATTATTT
TGTTAGTGTTCTTTAAGTTTTATCATGTTGAGTTTTGCTTGAATCTTATTTAATTTTAATTTTTATCTTTATTTGTTGTG
TTTGATCTTCAATATAGGATAGATGTCTGAATTTTGTGTTAATGAGCTGGTTTATTTTTTGAATTTTAGGTCTTGCTCAA
ATGGGTCTAGATATTGGGCTTATTTTAAATTTTCAGATGAACCATCTAATTAACTATTATTCAATTAACGTATAAAAGAA
ATGGATCATCTAAAAGGGAAATACACTCTTTCTTAATTAATCTTCTCTTGGAAATAAAATAAAATTCATTGGTTATCTTG
GGTGACACATTGGAAAGGTAAAATGTCTCAAGCATGCATTGGCTCATACATTTTCAAGAAGAGTGAGGTGCTTCATATTC
TACACCTATTTAAACTCATTATTCTTTCATTTGAAAAAAAAGAAGAAGAAGAAGAAGAAGAAGAAGAAATTAGAAAGAAG
AGGAGAGAGTACTAAAGGCTTATAAAAAGAAGAATGAAAGAAATATTTTAGAATAGAAAGAAAAAAAAATATCTTTGTGT
GGATTTGTGGATTCAACTAGTATTGCTTTCACTATTGCTTGTCATCACCTTCAGGTATTTCTTTTTACATTTCATAATGT
AATCTTAAATTAATCTATTATTTTTCTTTAATATTTTGATTAAGTTGTTTATGTTAAGTTTGTTTGATTTAATCAAGTCT
ATTGTGATATTTGATATGATTATGTTTTATTATTATGTACATATGTATTTATTATTAATGAAGTGTTTGATTTAATTTTA
TCTTATCATGGAGTTGATAAGTAAACTCATGTTTTGCTAAAGAAAAAATAAATTCAAAGTCTTTTTTTTTTTTTGTAATT
TAGTTTCTAGTCGTTTTAAGCAAAAATAAATAAATGGTTGTGCCTTTTTTTTTTTTTTGCAAAAAACATAAAACTGGTCA
TTTTTGCAAAATATATAAATCTGGTCATTTTGTAAATTCTTTTAAACACGCAAAAAAATCTCTAAAATAAATATATGAAA
TTGGTTATTGAAACAAAAATATAAATTTGGTTATATTTTGATTAGTAATTTAACTATTGGATAAGATTGACTATTTTGAC
AATTTTCTTTCAAAAGGGAGCAATGTGATCATTTTTATAAAACTGAAAATTTTACAAGTATGGTCATTTCTGCAATTGGA
ATCAAATATTTTTTCTGAAAAAAAACTAATTAAGAATTAGTCTTTCACTATTTTTTTTTAAAAGAGGGCTTCGTTATTAT
TTTTTCAAAGAATCATTTTTTTCTTTTGTTGTTGTTGTTAAGTAATGTATTTACGTGTGTGTGTGAGAGGGGGGGGGGGG
AGGGACTTTGTTATAATTTTCCAAAGAAATTTTTTTGTTTTTTGTTGTTGTTGTTAAGTAATGTATTTACGCGTGTGTGT
GAGCGCGTGTGCGTGTGCGCACACCTTTTAAACAATTATCATTTGGCCCAAGAAAAAAAATTGTTTTCATGTTTATATGT
TTAAGCAAGTTCATTGATTCATTAATTTTTTAATAGTCATTATTAAAAAAAAATTGAGTCATCAATTATTAGTTTTTTTT
AATAAATAAAATTTATTAAATACCACCATGTGTTCGGTTACGATCCTTGGTGTGTATTTTTGTTATTTTTTAAAAAAGAG
GTATTGTGTGTTGCAATGCTTCTAGGCAAATCATTTGTGTAAACTTAGCAACTAATACAAATTTGTTTTATCCAAAAATT
ATTTTTAGCCAAACATGAGTCAATGAAGCGACCGTACTAGAATCATGGGACTCGGGGATGCCTCACATCTTCCTCCGGTC
AATAAAATTTCTTACCCATCTTTTGTTTCATTAACTAAAAATAAAGGGTCATTTCTTTTTATTAGAAATTTATAAGGTGA
TTTGGAACACCCAAAAACTCAATTCCAAGAGGCGACTCTAAATTTTTTATTTTTCAAAAACTATCACTTCCCATTGAAGA
GGTGTGACATTTATATGTCACTAACTAATAACTCTAAATTAAATACTATACATGTCACTAACTAATAACTCATTCTATAT
TCTTGCATATAATATATTTTGTACTCATACTATATTTTATCATTTGAAATATTAATTTACCATTTATTATGAAGAAATCA
ACATTATAATGTTAACTCAACTATTTATTATAGTTTTCATCATGTCAAATTTGTTAAAGCTTGAAATAACGACACTTGAC
GTTTGTGGAAAGTTACTTGTTATGGATATTTGATGTTGATATTCGCCTCGCCGCTAAGGATTTTGATGATACTATGATCA
AAGAAAATGAAGCATCAAGTCAGAAAAAAACAAAGGCTATGATTTTCTTTTGGTCACCATTTGCAAGAAAGCCTGAAGGT
TGAATACTTGACAAAGAAAAAAAATCACTTGAATTATGAATATGTTTGAAAGGAAGATATGACCACCTTAAGGCAACCGT
ATTACCAAGGACTCCTTATGAGTGAATGCATTTAGGGTTTCAAGATTTTACAATGTAATTGAGTATAATTCTGCTATATT
CAGAATAACTTTTTAATTGCAATTGTGTGGAGAAACTATAAATAATGAGAACATATTGGAAAAGTCACTTATTACCTTCC
ATGCCTAAAATGTGATATTACAATAATAATATTGTAAAAGAGATTCTTAGAAATACTTTGATCGGTCTCATGCCTTCTAG
AGGCTGAGCAATATAATGCCCTTTTTAATGAAAAATTATGAAGTCTTGTCTCACTAGAACTGCTCCATTACCAAAAAAAA
ATATAGTAAAAGCACATAATCAATCTGAAATAAGATAAAATAATTGGGAACATAATAATGTGTGTGAACATTGTTGTATT
TTAAAAGGTGTGAATGACAATGAAGGGTTGTGACTTTTCTTAAGAATTGCGACTTTTTTGAAAGGTGTTGACTTTTTCGA
AGGGTTGGACTTTTCAAAAAGATTGTGAGTTTTTCGAAATCTTTTTTTTTAAAGGGTTGTGACATTTCTGATAAGACACA
AACTCTTGTTCATACTACCCTTTGTTGTCTATAAATAAACGATCTCCTCTCATTTTCCGGCAACAAATTTTCTGAACTTA
TTCTTATTTTGCATAAACAAATTCTAGTGTACTTTACTATCTTTGAGAGGTTCGTTGATACATAGTTTTAGGTACCAATA
CCTAGTGAGTAAAATTGTTCTATCCTTCAAGGATATATTCCAGTAATCTTGGGTACTTGAGGGGATTAATTTTCTTAAGG
ACACACTATGCATTTAGTGGGGTTTGTTGCATATTATGTTTTTTTTACTGTTTTTTGAAAATATACCTTAAACTTTGATG
TTTCTTCGAAGCTCTGCAAAGTTATTGTTCTAAAAAATTTCATAATACATGTTAGACAACAATCTTCAGGAAATTATTTT
TTTATTAATAATTTGTAATCTTTTAGAGACTAAAACCTATGTGATTTTCTACTTCGTGTGAAATTTGATTGTGTCTGATT
TTGGAGACTATAATCTTCTGTTTTCTTCTCCTTTGGTTTAAATAATATAAAATTTTCACCAAATAGATTAGACGGTGCAT
TTGCTTAGATGGATATAAAAACCTCACCAATTTATTAAACACATTTGAATGAATATTTTGACTTGAAGAGTATAAAACTT
CACCAGGAATATTAATGTAACATCCCGCCTTAGAAAGAGCTAAATTTAGAGAGTGCTAAATTGGAAATAGCTAAATATAG
AATTTTGCAAGTTATGCTTAAGTTGTGAGTTTTGAGTCAACTTTAAACGACCATAACTTTCAGTACAGGATGAGTTATGT
AGCCCATAAGATATCAAATGAAAGGTCTTGGAATCCTCTTTCCAACGCCATAGAGTTTGCTAAGTTACAAGTTCGGATGA
GGGAGATATGCCCATTTGAAATCTGTCTATCCAGTTAAGGAACATTACCCAAAAATATGAGGGGTATTTCGGTATTTTCC
TTACCCCATCAGCTTAAAACGAATTAGTAAATATTTTGGGGTCAAATATTATTTGAGTCAGTTTTACAAATCCTAATTTA
CGCTTAGGATTTAGAAGAAAGTTCAAGAAGCGAAAAGAGGAGAAAAGAGGAAAAGGTTTAAGGCGTTCGTCAAGATTCGG
GAGATTTATCGAGGGATTACGCCAAATTAAGGTATGTAAGCTTTCATAGTGTTGGGTTCGTTTACCCACATGCCAGTGAT
GATTTACATATTCAAATTCATCCATAAAAATTGATAAATTTGAGTTCTTTAAGTTTGTGATCCATTCTTTAAGTATGAGG
TTTCGTTGAATTCTTGCGATGAGGATCTTGTATTGGGTGTCGTTCTTGAGTAATTTAGAGTGGATTTCATTTTAATTATG
TTGGGTCTAAGAATCCATAAGAGTTTGAGGGGAATCGTTCAATTCTAGAGGAGTTAGACATGAAAACGAAACAAGAAAAT
TCGTCAAATTTCAGGGAAAAGGGGTGGGGCGCCACGCCACTCAGTGCACCCCAACCCTAGTTTAGGGGCTAGCGCCCCAC
GCCACTCAATGCGCCAGGGTCGCCAGGTCCCCTACCCTTCCGACCTGCTTTTTATGTGAGTTCCCTCTAATCGTACATAT
GTTTTCTACTTGATATCCACACTTAAAATCTCCGTTAAATATCAAGAGATCCTTCATAACCTTGAATTTATAATTCAAAT
TTAAGGTAGAGTTAAGAGTCAAGTCTTGAGAGTTCTTCCGAGTCATTTTGAGAAATCTTTTTACAATCTTTTAAAACTTG
TTTTAAGATTTGAGTACTTGAATTTAACCCAACAAAATTTATGTGTCAGCGGCTCTGTTGTATGTTTTCCTATTTGGAAA
TTAGTTATAATTTGAAACAAGGAAAAGAATAAAAACTAAAACCAGTGAAATCAATAGGGGCAGACGACTTTAAGACATTT
GAACGTGTCCCATGAATAAGTCGATATCTGTTCAAACACATACTTAACAGGGATGAAATTGTACTATATAATATTCTGCT
GTTATTTTTAATGGCGAAAAATTTCGTTAAGGATGTTCACGATTTAACACATACGTATCAAAAATAATTTTTGACCTATA
TATATATTTTGTATAATTTTCTACCTTCATAATATAATTTTTTAATGAAGAATGTTCGACTGATCACACTGACCTATATA
TGGCTACGCCACTAGTTATTTTCTAGAAGATTAATAGTTTGAACCATTCTGCAAACTAAGGCTGCAAACGTGTCAAACAA
AAATTATTTTTCCTGTTTGTTGATGAATAATTTAAACACATTATGTATTATTTTTTAGCAAATTTAAGCTGACTAAACTC
AGCAGTTTCTATTTGACCACATAATGAAATTCAAGAATTTTCACATAGTAGAATATTCAAATTAGAAAGTGTCGTCTTTG
TTTCTTGATCTGGCTGGAATATTTCTGTAGTCAACTACTCATCTTTTCATATTAACCAACATAATGTCACTCTTATCTGC
ATTAATGACATAATATCTCATTCAAGAGTATACATTATATACTTTTAATACTGTCAAGTATAGAACTAAGTATTAGGATA
TTCGAGACAAGGTGGGAGTGATTTTGGGTGAAAGATAGGATGCGGGAAGCGAGCTTGATATGATTCGGGCATGTGATGAA
GTCACGAAGGATGCCCCAATGAGAAGATGTGAGAGGTTGCTATGGATGAATTCAGAAGAGACGGAAGTAGATTGAAGAAG
TATTGGGGAGAGCTAATTAGATAGGACATGGCGTAGTTGCAACTTACTGGGGATATGACCTTAGATAGGCAAGTGTGGTC
GACACGAATTAGGGTAGAAGCCTAGAAGGTTAGTTAGGTAAGAGTGTATTGTCTTGTTGCCCTTACTAGTAGTCGTAGTA
CTACTCTTGTAGTTTCTTATTCTTCGATTTATGTTACTATCTATTGCTTCGTGTAGTTCCATTATATGATTATTGTTTTA
GTAGTTTTCTACTACTATTTGTTGTTTTTGTTATTATCTATTATCTCTTCTACTTTCATTACGTCTTTTTCTAAACTATA
TTTGCCATGAACTGAGGGTCTATCCAGTACAACCTCTCCACCTCACCTCAGAGGTAAAACGATAATCTGCAAACATTCTA
CCCTCTCTAGACTCTACGCTGTGGGACTACCCTAACTTCGAAAGTAAGGCACACCTTAAATACACTGATGGTGTAAACAT
TTCATTTTTTACATTGGCAAAGTGGCAATGTATATAAGTTAAATCCTCTCATCAAATGGTTTCCAAGGCAGCTGAAACCG
AAAAGGGAAACGCTTTACATTAAAGAGCAAATTTTCCAAATTTACATTATATTTCAGTGTTTCTTCTGAAGTCTTAAGCT
ATGTACATCACTACAGTCTACATATTTTGTATATAAAAGAATGATCATGAACTAATAAATGAAACAATATAACCAGGGAC
AAAAATTGAAACAAAAATCTCACTTTGAAACTAAATATGTAATGAAAGGAGGTAGGCATATACCCTAAGAGCAGGAACCT
GTGCCGTCTCCTCTCCGATTCTTCACTCAATATGAAAATTCATTGCCTCTGAGGGATATATACTTTTTGACCCAAATCGA
GATGTCCTCTAAGCAAGCCTGAGCTTTAGGCGTTTTCTGAAGCACGTTAAGGGTAGCAAAGTCATGCACAGCATCCTTGT
AATCAAGAAGAGGGGCATCAACATTCACTCTTCGAAGTTCTTCTGAATAAGCAATAGCCCTGTCTCGCATCCAATCATAC
TGAGCGACCACTGTAAGCGTGGGTGGCATATGCTTCAAGTCCAAGGGTTTCTCGTTTCCTGGTTTAAGGGGATTAGCAGC
TAGATGGTCCAGATTGAAATCCGTTTCCGGGAGGAAAAGTTTCCAAGCAAGAATGCATGTAGCCTTGTCGTAGAGGTAAG
AGTTTGCCAGTTTCATCTCTGAATGCGTAGGAATATTTCCAATGAAGAAAGGGTACATAAGAATTTGAGCCACAACTTTT
ATAGGATCCAAAAGTTTCCCTGCCTCAACAGCATATCGTGCAACATAATTAGCAATGTTGGCTCCGCAGCTTACTCCAAG
AAGAACACACCTATAAAATCAGATTGAACCAAAGTTACAAGCACTTTCTAGTATATTTCACCTCAAGTCATATGATCTTT
TCAATCTGTCATAAGCTATTTAATAAATTGACATGTATATGTGTGAAAGGAAAGTAATTTGGTTCATTTTCGCTTCTAAA
GATCACCTAATATACAGACAATATTCAAAAGGAGAGGCAGGTTTTTGAGGAGGATCATATATCTTAGTTATGATTTCATA
CTAGAGTCTCGTCTTCCAAACTGAATTTATCACACTAAGTCACTAAAACTCTAATTTGGCCTCTCAAAACTCCCTGTTTC
CCAGGTCTCGAGACTTAAAACACCATCACACGGTCATATCTGTTTAGCTTACAGCTCAGGGAATCAAATGTAAACATCAT
TCAATAGTCGGGGGGGGGGGGGGGGGGGGCTAATTAGATGCTTTTTTTTGCATAATCCTAGCAGATGATGTGATCCATAT
TAAGGAAATTATTCCTCAAACAACTACCCCTTATATCCAAAATAGAAGATGAAATTACTTAACTTAGCTCGTTCTCCCCT
CCGCTCTATCTTATATGACACTTTTAGTTTGTTCAAAACAGTCAGACACATTTCTATATTTGAAGCCTCTAGCTTTAACC
TTCTCATTTTACCTTTAATGAAATACCCGTTATGACATGTGTAAGATCACAATTTCTTTCTTTAACACAGTTAACAGCAC
CGAACAAGAACAAAAACGAACAACGGAAGTACAAAATCAAACAAGATAATCCAAGAAAACGAAACTACTAGTAGTGATTT
ACTAAGCCAAAAACATCAATATTATACAACAGAACGAATTAGTAACGGAAAGTTATACCTTGAAGGATCTAGATGAGCTG
CTAACCAAGGCTCAACCATAGAAGCCCCAAATCCATCCACAATTTGCCTTCCCCTATGCTTCTCTCCATTAACAATCCTC
TTATCCAAACTTGACCTACTACATTCCGCCAAGTTAGCTTGCTTCCCTAACCACTTAATCGCCGCAACCCCATCTTCAAA
CGCAGCCGGAAATCTACTCTCCGGGGCCAACCTATACCCAACAGCAATCACAATAGCATCACAAGATTTCGCCAATTTCC
TACAAAAAACATCATTAGAAACCGTATCAATACCCCCAGTCACCCAAGCACCACCATGAAACTGCAAAATCACCGGCAAT
TTCTTACAATTTTTCCCATTTTTTTCCGGTACATAACCCCCATAAACCCCTTCACCAGATTCCGAATTTCTCAACGAAAT
AAGTGCAGATTGAGGTAGGTAAATCCTGAGAGATAGAGAAGTTAAAGAATCAATATGCAGGTCCTTAGTTGCAACACCGT
CGGTAGAGAAACTAGGGTTAGAAGTGATAATCGATTCATCGGCGCGTGAGACGACACCGTTAAAAGGGTGTGAAATTGGG
GATTGGACTAGTGTTTGTAATCGGCGATTAAGGTTATACTTGAAGAGTAAGCTGTAAACTTTGACAATTAAGCTCGGCAT
ATCTACTCCGATGAGAAGAAGAAACTTTCAGCAGTAGAGAAGGGATTTCTTTATTTATGTAAGAATTAAGGAAATGCGTT
GAAGATTACAAGGGTTCCACCGCCGGAGAGGAATTTAGTAAAAGTTTGAGAAATTCAAGAAATGGAAGCTTCCATTGATG
GAGTTGTTATAACGTGTGGGCGTCAGCCATAAATCACTATGAATATGGCGCCGGATTTATTTAATCTTTCCAGATAACAC
GACTAATCTTTTTTATAGGCCAATAATTATGCTTAATGATTTGACTTATTGGGTATTAATTTTTTAAATATATTAATTTG
TTAAACTATTAAGTAATAAGATATAGGTCGATTTAGTATTGAGTTGATAATTATTGGACAAATAATATATCAATCAAATC
TAAGAGATTTTTTCATTCAATCACAAATTGCTTATAAAACGGATCGACATATTAAGTACTATTACTATACTTCTTCCATC
TATTGATATTTGTCATCTGTTGACTTGACACACATCTTAAGAAACACTAAATAATAGGATAAAATTATTATTCATTTGAC
TTTACTAAATTTAATGCTTTGAAAAATATATTAGATGATAAATAATATTTAATAAAAGTAGGGTTGTTCATGGTTATGGT
AAAAAAATCAAACCGAACCGTAATTCGACCCAAACCAATTAAAAATCGATATTTGGTTTGTTTTGGTTTGGTTTCAAATT
TTGAAAACCGATACTACTTGGTTTGATTTTGATTTTAGTAAAACAAGAACTGCAAAAATAACCAAATCGAAATGAGAAAA
TATATTATTCTTAAATAAAATATAATTGTTTTGCTAAATTTTACTAATTAACTTAAGTCCTTAACCTTATCAATTTCTCA
ATCCCAACAATTAAATTTAAGCCTAACCGTTACAACCATAAGTTCAAGTCCATCAAAATTCATTGCTTTAATCTTTACCA
ACCCTACCTTACATAAAATAGTCACATTTTCTCTTAATTGAATCACTTTGTTCGTGTAACAATAACTCTAGTATTGCTTA
ATTAAGTCCACAATAGCTTTCATCCGGATTATTCATGTACTATGTGTCTATGTCTATCAAGATACGTATGTCCTCAAAAA
ATTTATTACTTTCAAATCGAAAAAACCAAAAAAGTTGAAACCGAACCAAACCGACAATAACCAAATCGACAGTTATTTTT
CGTTTGCTTTTGAAAAAAATTGATTTTATTTTGGTTTTATTCAATAATCGAACCAAACCGAATCATGAACACCCCTAAAT
AGACAGAAAATATAAATTTATCTCTTAATTTATCAAACTTAACAAGTATTATTGAATAACTATTGTTGAACGGAAAAAAG
TACATAAATTTGTTTTCTACAATTAGAATCACAACAAGAATAGATCTGGACTCGGCTTCTCTATAGTAATCCAACCCTCC
AGTTGGTCCAGTGCGGCTTTGATTCATTTTGATTGCCGATTTTCATGTGCAGCACATGAATTTTTTGGTGATCCAGAATT
TCGATATCAAAAATGCCAAAAAATTTCATTGACGTCCGTTAAGACCTTAGCTATGGAGCCGATTCGCGCTGACGGCCAAA
CTGCCCCATTTTCAAGGTTAAACGAGCCCCGGAGCAGGCATACCTCCCATTTTTCTATTTTCGTGTGCTAGACCATGGAT
TTTTTGGTGATCCTAAATTTCGACGTCAAAAATGCCGAAATTTTTATAGAAGCCCGCTAAGACCTTAGCTATTGAGCCGG
TTGGCCCTAACGGACAAACTGGCCCATTTTCAAGGTCAAATGAGCCCCGAAGCAGGCATACCCCCCATTTTGCCGATTTT
CGTGTGCTATAGTCCATGGATTTTTTGGTGATCCGGAATTCCGCCGTCAAAGATGCTGAAATTTTTCATGGACGTTAAGA
CATTAGCTATGGAGTAGGTTGGCCCTAACAGCCAAATCGGCCCATTTTCAAGGTCAAACGATCCCCGGAGTAGGCATACC
CCCAATTTTGCTGATTTTCGTGTACTATAGTCAATCAATTTTTTGGTGATCCAGAATTCCGACTACAAAAATACTGAAAT
TTTTAACGGACATCTATTAAGACATTAGCTATGGAGCCGATTGGTCCTGACGGCCAAACCGACCTATTTTCAAGGTAAAA
TGATCCCCAGAGGCATACCCCCCATTTTGCCGATTTTCGTGTACTATAGTCCATGGATTTTTTGATGATCCGGAATTGAG
ACGTAAAAATGTCAAAAATTTTCATGGACGTCCGTTAAGACATTAGGTATGGAGTCGGTTAGCCCTGACGGCCAAACCGA
CCCATTTTCAAGGTCAAACGAGCCTCGGAGCAGGCATACCCCACATTGTGCTAATTTTCGTGTGCTATAGTCCATGAATT
TTTTGGTGATTCGGAATTCCATTGTCAAAAATGCCAAAAAATTTTATGGACATCCGTTAAGACATTAGCTATAGAGCCTG
TTGGCCCTGACGGCCAAATCAGCCCATTTTTAAGGTCAAACGATCCCCGAAGCAAGCATTCCCCCCATTTTACTGATTTT
CGTGTGCTATTGTCCATGGATTTTTTGGTGATCCGGAATTTCGACGTAAAAAATACTGAAATTTTTCATGGACGTCCGTT
AAGACCTTAGTTATGGAGCCAGTGGCCCTGACGGCCATACCGGCCCATTTTCAAGGTCAAACGAGCCCCGGAGTAGGCAT
AAACCCCATTTTGCCAATTTTCGTGTGCTATAGTCCATGGATTTTTTGGTGATCCGGAATTCTGACATCAAAAATGCCAA
AAAATTTCATAGACGTCCGTTAAGACCTTAGCTATGAAATCGATTGGCCTTAACGGCTAAATCGACCCATTTTCAAGGTC
ATACGAGCTCAGGAGGAGGCATATGCCCCATTTTGTCGATTTTCATGTGCTATAGACTTGAGATTTTTTGGTGATCCAGA
ATTCAGACGTCAAAAATGTAGAAATTTTTCATAGACGTCCGTTAAGACCTCAGCTATGAAGTCGGTTGGCCCTGACGGCC
AAACCGGCCAATTTTCAAGGTCAAATGATCCTCGAAGCTGGCATATCCCCATTTTGCCAATTTTCGTGTGCTATTGTCTA
TAGATTTTGTGGTGATCTAGAATTCTGACGTAAAAAATGCCGAATATTTTCTTAGACGTTCGTTAAGACCTAAGTTACGG
AGCCGGTTGGCCCTGAAGGCCAAATCGAACCATTTTCAAGGTAAGATGAGCCCCGAAGAGGGTACACCCCCCATTTTGCC
GATTTTCATGTGTTATACTCCATGGATTTTTTGATGATTCAGAATTTTGACGTTAAAAATACCAAAATTTTTCATGGACG
TCCGTTAAGACCTTAACTATAGATCTTGTTGGCCCAGATGGCCAAACCGGCCCATTTTCAAGGTCAAACGAACCTCGGAT
CAGGCATACCCCCAATTTTATCGATTTTCGTGTACTATAGTCCATGGATTTTTTGGTGATCTAGAATTTCGATGTAAAAA
ATGCCAAATTTTTTTATGGACGTCCGTTAAGACCTTAGATATGGAGCCAATTGGCCCTGGCAGCCATACGACCCATTTTC
AAGATCAAACGAGCTCCGGAGCAGGCATACCCCCATTTTGCCGATTTTCATGTGCTATAGTGTCACGACCCAAGCCTAGG
GCCTAGACGTGACCGGCGAATGGGGAACCCGAAGGAACCCCAAACAAGCCTCATAGCATATCATTACACATCCTTGGTCG
CGGAAGCAATTAAAATGACCATAAACGATAAGCATAATCAAGGGAAAATCGGGACTAAGGGAGCAAGAGAAAAGAGAATG
ATACAAAAATACCATAGATGAGTCAAGCTCAAGCATAATACACAACTTGTCCAACACCACCTCTAAACATGGGTACTTAG
CGAGGGCCAAGACAAACTACCGGGCTCACCCTCATAGTCAAAACATAACTAAAAAGAAAAAGTCTTATACATAGCAAAAG
ATCATAAGCAACGTCCCCGGAATGGAGGACTCACCAATAACCTCGATAGAGAATCGTATTAGCCACGCGGAGGAGGATGG
TCAAGCGATGCTCCGATCCCTACATGGTGACATCATGTAGGCATAGAGTATGCATTAGTACGTTTGAATGTACTAAGTAT
ATGGGATGCAATGCAATGCTACAATAGATGGACATCATAGGAAAAAGGCATAATCATAACCGATAGATAGCGTATTAATG
AAATGATATGTATAATGATGCTTACAAACAAGAAATCATATTTAGTAGGACGTAGTACATGTGTGGTGAGTGACCATCAA
TATAGTATTTCCAAGGCCTACCACCCCCTTGGAGAGGCGAAAGAGGTACAAACCCCTCAATGTGGTTACCTGGGCCTACC
ACCCCCCGAGCTAGGGACCAAGGTACAAACCCCTCGATGTGGTTATACGGGCCTACTACCCCCCGTACTAGGCAACCAAG
GTACCAACCCCTCGATACGGTTATACGGGCCTACTACCCCCCGTACTAGGCTTGATCGACTCACAACACTATATAAAGAA
AATCATATACATGTATCCCCTTCATCATCATTTCAATAATTATATAATCATCCGACTCATAGGATGTACATTGGACCTTC
CATTTCCTAAGTATTCTATAAATGACATTTTATCAAACACATGGTGGGCTATTGTTCATGTAGATAAAATCATGTCTTTC
AAGAGTACTAAGTCCAACCAATTCTAAAATTCATATAAATCAGCCCACCAACAACATACATGTATATATATCAACCTTCA
TAATTTGATCATGGAAGCATAAAAACCATAAACATCACATAAAAATTCCATTTCATGACAATATGCAAAATATACCATAA
TAGGGTGTGTAGTAGTAATTCCATATTTCAAGAGTTCATAAATAACCATAATGACCCATAAACTTGAAGTAAAAAATAAA
GGATAAATGGTTGGACTTGTGAAAAGGAAGGTTTCCACAATCAAACCCACATACCTCAACTTTGGAGAATCCTTGATGAA
GATTGGAATGGAGAATTGAAACTTGAGATTGAGTCTTGAATCCGGAATTAGAGTTTGAGATGTTTGAATTTGGTTGAAGA
TCTTGGTGGAATTTTGGAGAGGGTTTAGAGAGTGTTTTTGAGTGTTTTGAAGCTAGAAAGAAATATAACTAAGTATGGGA
CATAACCTCATTTTATAAAAGAAAAAAGTCTCCAGCCCGCTACAGTAATTTAGCTCACTGGAATTTGCACATCTGCCGAG
ACAGGTTTTACGAAAATGGTCATAACTCCCTCATCCTAACTCGGAATGAGGTGAAACCAATTGCATTGGAAAGCTAACTC
GAAGGGCTTTAATTTAATAGGTGGCGGCCCTTCCAGTTCCTTGTGTGCTAAGAGATATGCCCCTTTAAAGTTGACCCTAA
GGCTGGCAAACGGACAGGACCGGATCAACCGGACCGGTTTTACCGGAACCGGTCCTCGTTACCGGATTTCGTTACCAGAA
CCGGTTTTACCGGAAATTTCCAAAGGTTCCGTCCGGTCCCTTAGTTACCGGATTGGAACCGGTTTGGACCGGACCGGAAT
CGGTTCTTACCGGATCATTGTGTACCGGTAATTTTTTTTTATTTTTTTATTAACTTTAATTATTATATAATATTATATTA
TTAATTAATAAAATTATATTATTAAAAAACTTTAATTTAACACTTTAAACTTTAAAGTTTCAATTGAATTTAAGTTTAAA
CTTTAAAGTTTAAAGTTTAAAATTGACTTTAAATTTTAAAGTTTATAACTTTATATTGAATTTAAAGTTTAAAATTGACT
TTAAAGTTTAAAGTTTATATTGAATTTAAAGTTTGAACCTTAAAATTCAATTTTATATTAAAGTTTAAACTTTAAACTAA
TATTAAAATAGTTGAAAATTAAATTTCTAAAATGACTTGGATTAAATATAAGAGACTATTTTAAAAGAAAATCAAGGCGA
ATAGCCGTATATTTATTCAAATAAATAAATTGTACAATACAAATATTAGAAAGAGACAAAGAGTACATAATCTAGGTATT
GAATATTAATTATTGTACTAACAATTGAAACTCTTTTTAAATTCTTTTCGTAACTTTTGTATCATTTCAAAAGAAACATT
TTTTGGAACTTGTATTTGTCGTTCTTCTTCCATTGCTTCCATACCATCATCACTATTATCACCAAATATTTCATCTATTT
CGTCTTCTATTTGGCTATTTAATTGTGGTAGTCCGGTATTTCTTCTTTCGGCATTGACCCAATCTCGAAACAACATCGAT
ATTTCCAAACTATCCTTTGCTAATGAATATTGATGATCTCCAATCATAAATCTCGCCGCACTAAAGGCTTGCTCCGAAGC
GACCGATGATGCTTGAATCGCTAGCACATCTCGAACAATCCTAGCAAGGGTCGAAAATTGATTTTCACGATTCTTCCACC
ATACTAATATTGGAGCTTGAAGTTGTCCTTCTTCATGCCTAATCTTTTCCCGTGCCTGATTGAAATATAAATCAAAATCA
TTATTAGTAGATGATTCAAGCTCAAGATAATCATCCATCCAATCATCCGTATCATCGCTTCTAGGTTTACAAGATGGAGG
TTCAACTATTGGAATATTTTTTTCCATAGATTTATATGTATTATATAACTCTCTAACTTTTATATATATGCTACTTTTAC
AATCTTCAACACTAGGAGTTTCATCATCTCTAATTTCTAAATTTGCATAAATCTTTTCAACCATTCTTTCAACACCTTTT
AATTTGTAATTTGGGTTGAAAGTAGTAGCAGTCAAATAGATTTGAGGAATAGGGAAAAAATATTTTTTGAATTTTTCAAT
CATAAAAGCAAGGGAATTTTCAAATCGATCTTTTCCTTTATATTTTGCAAATTCAAATGAAATAGCACAAATATTTACTA
AAACAGAAGAAATAGTTGGATAATATTGACCAGAAGCAGCATTTGTTGCTTTATAAAAAACACTTAAAAATTCAATAAGT
TCTTTTGTATTTTCCCAATCTTCATAGCCAATTCTCAAATTCGGGTCCGCATTATGAGCATTAAAAACTAATTGTACCGG
CTCTTGATAAATATAAGCAACTTGAAGCATTTCAAATAAAGAATTCCATCTAGTGCATACTTCTTTTGGAACTTTTCTAT
ATTCAAGTCCACATTCTTTACAACGATTTTTAAATTCTGTAATTCTAGCTTTTATTTTAGCTTTAAAAATCCAATTACAA
GCAAGTCTAATTTTTTCACAAGAAATTCCAAATTGAGAAATACCATCTTTTACTATCAAATTATACACATGTGCGGCACA
CTTAATATGAAAAGAATCATTATCAATTGGACAAAGTCTACCTTTTAAATAATCAATTGCTTTTAAATTATTAGAAGCAT
TATCTAAAGTGACACTCATTATTTTATCACATATTCCATAAAATTGTAAAATAGAGCCTATTTTTGTTGCTATATAAGCA
CCGGTTTTAGTTTCTTCAACATATTTATATCCTAATATTCGTTTTTGCATGTTCCATTCATGGTCAATCCAATGGACAGT
AATTGTAAAATAATCATTACCATTAGGACTACGTCCCATATCAGAAGTAATAGATAATCTACCATCATAATAAATAAATA
AACAACGAAGAAAATGACAATATTCTTTTTGATATTTAAAAAGATCACTTTTAATTGTACTTCTTGGAATACCTTCATAA
TCTGGATTATACAATTCCCGAATATACTGAATAAAACCAGGATGTGAAGGAAATGAAAAAGGCAAACCACAAACAGCAAC
CATTTTAGCTAATTCTCTACGATCTTTTTCTTTACTATATGTGCGGTGTGTGCTTCGGCTAGCCGGGTTAGTCATATTTA
ATACACTTTGAACCATATTAGAACCTCCAGCTCCCATAGAATTTTCAGGTTGAGGTATTCCATTTCTATTAGCCCTTTCT
ATATCATCTAGGCGAGCAAATTCTTTATTACACTTTCTCAAATGTGTTCTTAGTCGTCCCGTTCCCCCTTGTGTACCCAT
AATTACATGTTTCATGATCAATTTACATTTCGTGCAAGTAACAGTAGTTTTTTCCTCATTTTGTACCAAAAATTTCCATA
CTAAAGATCTTTTAACACGTACAACGGTCTTTGAAAAAGTAGGTAAAGAAGGGACTTCATCTTGTTCCGGTAATTCGGTA
GCCGGACTAGTAGGGGTAGGGGTCTCATCATCTTCCTCATTTATTTCTACTTCCTCATCTAATTCTTCCTCAAAATTAGT
AAAACATCTATTTAAAGTTTCATGATCTACTTCATTTTCATAATTAAATTCAATAGGTCGTGAATCTCGTGTAAAAGAAG
TTTCATCAACATGAGTATAATCATTAGTATTAATTCTAAATCTAGGAGGTGGCAAATTTTTAGAATTAGAACTACTTCCT
CCTCCCCTATTATTTTTTCTTTCCGACATTGGTCTTTTACCACTATATTTTTCAAAATTCATGTTTAAGTTTAAAATAAT
TAATATTATGAAAAACAAGCAAATATAATATAACAAAAAAATAAAATAACTTAATTAATAAACAAATAAAAAATTAAAGT
TAGAACGAATGTACCGAACGTCTACGTAAAAGTAGACGTATAACCAAAGCCGGAATTGAGAGATGCCAATTGAAGCTTCC
GATTTACTTCAAATAAATCTCCAAAATTCGAACTCCAAGTCAATATCACAAAATAATAATTATAAATTTATGAGAGATTG
AAAATTAAGAGATTTTATAAGATATTAATGAAATAGTTTGTGAATTTGTGATTTAAATGAAAAAATATGAGTATATTTAT
AGTGTTAAGGGGTAGAGAGGGGGGGGGGCTGTTTGGAGCCGTTTTGGGCCCCAGCCCAACGGCTAAAAGGGCCCAACGGC
TCTTTAACGTTCAAAAAAAAAAAAATTAAAAAAAAAAATTAAATTGACCGTTGAACCGGACTTGAACCGGACCGGAACCG
GTTCTTACCGGACCGGAACCGGTTCTTACCGAACCGGATCAACCGGATAAAAATCCGGGATCCGTTTCGGTACCGATTCC
GGTACCTATAAGACCGGTTCCTTACCGGTTCAACCGGTACCGGTCTTACCGGTACGGGAACCGGACCGGAACCGGACCGG
ACCGGACGAAAACCGATCCGTTTGCCAGCCTTAGTTGACCCTGAAAATCGCATTTTTTGCGATTTTTGAATTTTGATACG
GTTGCTCTAAAATTCGGGTTAGACCCATTTCCCACTCAATTTGACCCCCTGAATAAGAATATGAAGTCGAATTTCTGAAA
TCATGCACGGATTTTGAGATATATGGAAATTACAATTATAGGTGTTTCCGAAGCACATTTTCGGGCATTTTTGGGGTCGT
TTCATATAGTCCATGAATTTTTTGTTAATCCGAAATTTCGACGTCAAAAATGCTAAAATTTTTCAAGGACGTTCGTCAAT
ACCTTTGCTATTGAGCCGGTTGGCCCTGACGACCGAACAACCCATTTTCAAGGTCAAACGAACCCCAGAGCAGGCATACC
CCCCATTTTGCCGATTTTTTGTCTATTATAGTCCATGCATTTTTTGGTGATCCGGAATTTCAATGTCAAAAATGCCAAAA
AATTTCATGGACGTCCGTTAAAACCTTTGCTATGGAGCATGTTGGTCCTAACGACCAAACGATCTATTTTCAAGGTTAAA
CGAGCCCTGGAGCAGCCATACCCCCATTTAGCCAATTTTCATGTGATAGTCCATGGATTTTTTTGTGATTTGGAATTCTG
ATGTCAAAAATGCCGAAATATTTCATAAACGTCCGTTAAGACCTTAGATATGGTGTCGGTTGGCCCAGAAGGCCAAATCA
GCCCATTTTCAAGGTCAAACGATCCCCGGAGCAGGGATACCCCTAATTTTGCCGATTTTCGTATGCTATAGTTCATGAAT
TTTTTGTTGATCCGGAATTCCAACGTCAAAAATGCCAAAAATTTTCATAGACGTCCGTTAAGACCTTATCTATGAAGTTG
GTTGGACCTGACAGCCAAACCGGCCTATTTTCAAGGTCAAACGAGCCCTGGAGCAGGCATACCTTCTATTTTATCGATTT
TTGTGTGCTATAGTCCATGAATTTTTTGGTGATCCGAAATTCCTACATCAAGAATGCCGAAATTTTTCATGGACGTCCAT
TAAGACCTTAGCTATGGAGTCGGTTGGCCCTGAAGGCCAAATCGGCCCATTTTCAAGGTCAAAGGAGCCATGGAGTAGGC
ATACCCATATTTTACCGATTTTCGTGTGCAGTAGTCCAAGGATTTTTTGGTGATACAAAATTTTGACGTAAAAAATGCCA
AAAAAATGTATGGACGTCCGTTAATACCTTAACTATGGAGTCGGTTGGCCCTGACAGACAAACAGACCTATTTTCAAGGT
TAAACGATCCCCGGAGAGGGCACACACCCCATTTTGTCAATTTTCATGTGCTATACTCATGGATTTTTTAGTGATCCGAA
ATGCCGACGTCAAAAATGCTGAAATTTTTCATGAACGTCCGTTAAGACCTTAGCTATGGATTTTGTTGGCCCTGACAGCC
AAACTGGCCTATTTTCAAGGTCAAACCATCCCCGGAGCAGGCATAGCCCCCATTTTACCGATTTTTGTGTGCTATAGTCC
ATAGGTTTTTTGGTTATCCAGAATTCCGATGTAAAAAATGCCAAATTTTTTTATGGACGTCCGTTAAGACTTCAGCTATG
GAGCCGGTTGATCCTAATGGCCAAACCGTCCCATTTTTAAGGTCAAACGAACCCCAGAGCAGGCATACCACCTATTTTGC
CGATTTTTGTGTGCTATAGTCCATGGATTTTTTGGTGATCCAGAATTTCTACGTCAAAAATACCAAAATTTTTCATGTAC
GTTTGTTAAGACCTTAGCTATGGAGTCGGTTAGCCTTGACAGCCAAACCGACCCATTTTCAAGGTCTAACGAGCACCGGA
GCAGGCATTCCCCCAATTTGCCGATTTTCGTGTGCTATAGTCATTAGATTTTATGGTGATCCAGAATTTCGACGTAAAAA
AAGTAGAAATTTTTCATAGACGTCCGTTAAGACTTTAGCTAATGAGTCAATTGGCCCTCACGGCCAAACCGGGCAATTTT
CAAGGTCAAATGAGCCCCGAAGTTGACATATCCCTATTTTGCCAATTTTCGTGTGCTATACTCCATGAATTTTGTGGTGA
TCCAGAATTCTGACGTAAAAAATGCCGAAAATTTTCATGGACGTCCGTTAAGACCTAAGATATGGAGTCGGTTGGACCTG
AAGGCCAAATTGGGCCATTTTCAAGGTCAAACGAGCCCCGGAGAGGGTACACCCCCCATTTTGCCAATTTTCATGTGTTA
TATACTCCATGGATTTTTTGATGATCTAGATTTTCGACGTAAAAAATACCAGAATTTGTCATGGACGTCATTAAGACCTT
AACTATGAATCATGTTGGCCCTGACGGCCAAACCGGACCATTTTCAAGGTCAAATGAATCCCGGAGCAGGCATACCCCCA
ATTTTATCGATTTTCGTGTGTTATAGTCCATAGATTTTTTGATGATCCGGAATTCTGATGTAAAAAATGCCAATTTTTTT
TATGGACGACCATTAAGACCTTCGCTATGGAGCCGGTTATCCTGTCGGCTAAACTGGCCCATTTTCAAGGTCAAATGAGC
TTCAGAGTAGGCATACCCCCCATTTTGCCGATTTACGTGTGTTATATTCCATGAATTTTTTGGTGATCTAGAATTGGGAC
GTAAAAAATGTCGAAATTTTTCATGGACGTCCGTTAAGACATTAGGTATGGAATCAGTTAGCCCTGACGGCCAAACCGGC
CCATTTTCAAGGTCAAACAAGCACCGGAGAAGGCATACCCCCCCCCAAAATTTGCCAATTTTCGTGTGCTATAGTCCATG
AATATTTTTATGATCCGAAATTATGAAGTCAAAAATGTCGAAATTTTTCATGGACGTCTGTTAAGATCTTAGCTATGGAG
CCAATTGACCCTGGCAGCCATACAACCCATTTTCAAGGTCAAACGAGCCCCGGAGCAGGCATACCCCCCCATTTTACCGA
TTTTCGTGTGCTATAGTCCATGAATTTTTTGATAATCCAGAATTTCGAAGTCAAAAATACCAAAATTTTTCATGGACGTC
CGTAACCTTAGATATGGTGTCGGTTGGCCTGACGGCCAAATCGACCCATTTTCAAGGTCAAACGACCCCTGGAGCAGGGA
TACCCCCAATTTTGCCGCTTTTCGTGTGCTATAGTCCATGGATTTTTTGGTGATTCGGAATTTCAACGTCAAAAATGCCA
AAAATTTTTATCGACGTCCGTTAAGACCTTAGCTATGAAGCCGGTTGGCCCTGACAGCCAAACCGACCCATTTTGAAAGT
CAAACAAGCCCTGGAGCAGGCATACCCTCTATTTTGCCGATTTTCGTTTGCAGTCCATGGATTTTTTGGTGATCCGGAAT
TCTGACGTAAAAAATGCCGAAATTTTTCATGGACGTCCATTAAGACCTTAGTTATGGAGTCGGGTAGCCCTGAAGACCAA
ATCGGCCCATTTTCAAGGTCAAAGGAAACCTGGAGCAGGCATACCCCCCATTTTGTCGATTTTTGTGTGCTATAATTCAT
TGATTTTTTGGTGATCCAGAGTTCCAACGTAAAATGCCCAAAATTTTCGTGGACGTCCGTTAAGACTTTAGTTATGGAAC
TGGTTGGCCCTGACAGCCAAATTGACATATTTTCAAGGTCAAATGATCCCCGGAATATGCATACCCCCTATTTTGCCGAT
TTTCATGTGCTTTAGTCCATGGATTATTTGGTGATCCGGAATTCCGATGTCAAAATGCCAAAGTTTTACATGGACGTTTG
TTAAGACCTTAGTTATGGAGTCGGTTGGCCCTGATGGCCAAACCGGCCCTTTTTCAAGGTCAAACGAGCCCGGAGCAGAC
ATATCTCCCATTTTACCAATTTTCGTGTGCTATAGTCCATAGATTTTTGATGATCCGGAATTTTGACGTCAACAATGTCA
AAAAAAATTATGGACGTCCTTTAACACCTTAGCTATAGAGTCGGTTGACCCTGATAGCCAAACAGGCCCATTTTCAAGGT
TATACGATCCCTGGAGAGGGCACACACCCCATTTTGTCGATTTTCATGTGCTATACCCCATAGATTTTTTGGTGATCCAA
AATTCCGACGTAAAAAATGTTAAAATTTGTCATGGACGTCCGTTAAGACCTTAGCTATGGATCTTGTTGGCCTTGGCAGC
CAAACCGGCCCATTTTCAAGGTCAAACGATCCCCGGAGCAGGCATAGCCCCCCTTTTACCGATTTTCGTGTGCTATAGTC
CATAGATTTTTTGGTTATCCAGAATTTTGATGTAAAAACTGCCAAAAATTTTTATGGACGTTTGTTAAGACCTTAGCTAT
GGAGCCGGTTGATCCTAACGGCCAAACCGCCCCATTTTTAAGGTCAAACGAACCTCAAAGCAGGCATACCACCTATTTTA
CCAATTTTCGTGTGCTATAGTCCATGTATTATTTGGTGATCTAGAATTTCGACGTCAAAAATATCAAAAAATTTCATGGA
CGTCTGATATGACCTTAGATATGGAGCCGATTTACCTTGACAGGCAAACCGACCCATTTTCAAGGTTAAACGAGCACCGG
AGCAGGCATACCCCCCAATTTGCCGATTTTCGTGTGCAATAGTCCATAGATTTTTTATTATCCGAAATTTTGACATAAAA
AATGCCAAAATTTTTCATGGACGTCCATTAAGACCTTAGTTATGGAACCAATTGGCCCTGACGGCCAAACAACTCATTTT
CAATGTCAAACGAACCTCGGAGCCGGCATACTCTCTATTTTGCCGATCTTCGTGTGCTACAGTCCATGGATTTCTTGGTG
ATCCGAAATTCTGACGTCAAAAATGCCAAAAATTTTCATGGACGTCCGTTAGTACCTTTGCAATGGAGTCGGTTGGCCCT
GACAACCAAACGGCCCATTTTCAAGGTCAAACGAACCCCGGAGCAGGCATACCTCCCATTTTGCCGATTTTCGTCTACTA
TAGTTCATGCATTTTTTGGTGATCCAGAATTTCGATGTCAAAAATGCCAAAAAATTTCATGGACGACCGTCATGATTTTT
GTTATGGAGTCGATTGGTCCGGACGACTAAACGACCTATTTTCAAGGTCAAATGACCCCTGCAGCAGGCATACCCCCTAT
TTTGCCAATTTTCCTATGCTATAGTCCATTGATTTTTTGGTGATCCGAAGTTCCGTTGTCAAAAATGCTGAAATATTTCA
TGGATGTCCATTAAGACCTTAGCTATGGAGTCGGTTGGCCCTGACGGTCAAATCGGCTTATTTTCAAGGTCTAACGAGCC
CCGAAGCAGGCATAACCCCCATTTTGCGGATTTTGGTGTGCTTTAGTCCATGGATATTTTGGTGATCCAGAATTTCGATG
TCAAAAATGCTGAAATTTTTCATGGACGTCCATTAAGACCTTAGCTATGGAGTCGATTGGCCATGACGACCAAACTGGCC
CATTTCAAGGTCAAACGATCCCCGGAGCAGGCATACCCCTAATTTTGCCTATTTTTGTGTGCTAATAGTTCATGGATTTT
TTGGTGATCTGAAATTCCTACGTCAGAAATGCCAAAATTTTTTAAGGACGTCCATTAAGACCTTATCTATGGAGCCGGTT
GGCCCTGATGGCCAAACCGGCCCATTTTTCAGGTCAAACGATCCTTGGAGCAGGAATACCCCCCATTTTGCTGACTTTCG
TATGCTATAGTCCATAGATATTTTGGTGATCCAAAATTTCGACGTTAGAAATGCCAAAAAATTTCATCGACATCCGTTAA
GACCTTATCTACGTAGCCGATTGGCCCTGCCGACCAAACCAGTCCATTTTCAAGGTTAGAAGAGCCCCAGAGCATGCATA
CCCCCTATTTTGCCGATTTTTGTGTGTTATAATCAATGGATTTTTTGGTGATCCGGAATTTAGACGTAAAAAATGTTGAA
ATTTTTCATGGACGTCCGTTCACACCTTAGCTATGAAGTCGGTTGGTCCTGACGACCAAACTGGTCCATTTTCAAGGTCA
AACGAACCCCGGAGCAGGCATACCCCCTATTTTGCCGATTTTCGTGTCCTGTAGTCTATGAATTTTTTGGTGATCCAGAA
TTCTGACGTCCAAAATGCCAAAATTTTTAATGGACGTCCGTTATGACCTTAACTATGGAGCCGGTTGGCCCTGAGGGCTA
AACCGACCCATTTTCAAGGTGAAATGAGCCCCGGAGAAGGCATATCCCTCATTTTGCCAATTTGTGTGTGCTATAGTCCA
TGAATTTTTTGATCCGGAATTCCGACGTCAAAATTATCAAAAATTTTCATGGATGTCCGTTAAGACCTTAGATATGGAGC
TGGTTGACCTTGAGCCCCTGACGGCCAAATCGGCCCATTTTCAAGGTCAAACGAACCCCGTACAGGCATACCCCCCCATT
TTTCCAATTTTCGTGTGCTATAGTCCATGGATTTTTCGATGATCCGAAATTCTAACATAAAAAATGCCAAAAAAAATTAT
GGACGTCCGTTACGATCTTAGCTATGTTGCCGGTTGACCCTGACGACCAAATCGGCCCATTTTCACGGTCAAACGAACCT
CGGAGTAGGCATACCCCCCATTTTTCCAATTTTCGTGTGCTGTTGTCCATGGGTTTTTTGGTGATCTAGAATTTCGACGT
CAAAAATGCCGAAATTTTTCATGGACATTTGTTAACACCTTAACTATGGAGCCGATTGGCCCTGACGGCCAAACCGGCCC
ATTTTAAAGGTCAAACGATCCCCGAAGCAGGCATACCCCCTATTTTATCGATTTTCATTTGCTATAGTCCATGAATTTTT
TGGTGATCTGGAATTCCGACGTAAAAAATGCCAAAATTTTCATGGACGTTCGTTAAGACCGTAGCTATGGAGATGGTTGA
CCCTGACAACCAAATTTGCACATTTTCAAGGTCAAACGAGCCCCAGAGCAGGCATAACCCCATTTTGCCAATTTTCGTGT
GCTGTCTATGGATTTTTTGGTGATCTAGAATTTCGACGTAAAAAATGCCAAAATTTTTCATGGACGTCCTTTAATACCTT
AGCTATGGAGCTGGTTGGGCCTGACGGCCAAACCGGCCCATTTTCAAGGTCAAACGACCCACGAAGCGCTTTCTAAAAAG
GTATTTCGAACTCAAAATCAATTTTCATTCATCAAATCTTTTTGTATAAAGGATCAAAAAATTCTTATGTAAAATTGACT
TTCACATATAATTTACCAAAGTATTTTGAACTCAAAAATCAATTATGTTTTATCAGATTCTTAGCAAAAAAGAATTACAA
TTTTCTACAAAATTAGGGGAAATTCAAAATTGGAAGGGTTAAAAGTTGTGTTTCAAAAAATCAGCTCGGTCAAAAGCCTA
GTATTAATATGGACTTCACTTATGTATTAAAATGGTATTTCCAACTCCAAATCTATTTTGTTTAATCAAATCTATTTCAC
ATACCTATTTAAGGAATAAAAACCCTTATGTAAATTTGGGGGAAATTTAAAATTGAAGGGGATAAAAGCTGTTTATAATA
AAATTGATTATCTGACATTAAAATTGACATTCATATATACATTATCAAAGTATTTCGAACTCAAAAAATAATTTTCTTTT
ATCAAATTCTTAGCAATAAAGAATTACAATTTTCTTCAAAATTGAATGCGTTAAAAGACGTATTTCAAAAAATCGGCTGG
GTCAAACCACCTTTTGGCGGTTTGGTCGCATAGATATCGAAAAAATACCAAATTAAAAAAAAAAATCGCCTGAAAAGGAC
TTCCGAGGCCAAAGTTATGACCATTTGAAGTTTCACCAATTTACAACTACTTTTTCAAGTTTCAATCTCTAATTTGGTGA
AACTTCAAACGATCGTAACTTTTGCCTTGGATATATGTTTGACGCAAACAAAAATTTGATCATGGGTGTTTTTTCGATAT
CTATTCGGTCAACTCCATAATTTGTTTTGCTTTTTTATCTTATTATATTTTTATTTATATAGAATAATAGTCACACAAGT
TATTTAGGTAATTTTTTGTTCTAATATTATATATAGTGTCACTACAGAGAAAACATTGATTAGAGACAAATCATATTCCG
TTGCTATTTAACGTGAAAAAAAAATATACTTATTTTCTTTCCAATGCAAAAGATTATTAATAATTATAATTGCAAATTAA
TTGTTGCATCTATAACCTAAAAGCTTCTTTGATACATGTTTTAGACTGTCAACATGTTTGCAACACCTCTTAATATTCTC
TCTCAGCAGAGCTACTCAGTGAAGGGTCTAACCACTACGGGATAAAGTTTACAAGGCACGGAATATTTAACCTGAACTGG
CAAGCATACCCAGACACCACCTTATAAGTGTGTGATGGGTTCTACATTTCTTGCTTATGAATGTCACCCTAGCCTTCTTT
GTCTTGACCTCCATTGTTTCCATAAGGCACTTGCAAAATCCGATTTACTCACCTAAAGTATAATTCAATAAGATTTCTTT
GAAATTGACACCTTACTTCTATAGGTTTTCCAGTAGTAGGGATATCTGCAAGAAAACTTACTCTTTCTCCTTCAATCTTC
CTTCTTTCACCTGACTCCCGAATTTTGGGTGATATGTGATCCCAATGGATTTTTCGCTGAAATGTTTTGTGGGCATCCGT
GACGAAATGGTGTATGTTGGTCCCGAGGGGCAAACATTCTCATTTTCAAGTTCAAACAAGGCTCAGAGCAGGAAATACCA
AAATTTTCATTTTATGTGTGTTATAGTCCATGGATTTTTGGTGATATGTGATCTCGACGGGTTTTTGGCTGAAATTTTTT
GTTGGCATCCGTGACGATCTTATTAATGGTGTGTGCCACGTCCACATTTTCAAGTTCAAACGAGGTCCAGAGCAATACCG
ATTTTTTTGTTTTACGTGTGTTATAATCCAGGATTTTTGGTGATATGTGATACCGACGGGTTTTTAGCCGACACTTTTTG
TGGCATCCGTGACGATCTTATTAATGGTGTGGGTGTCTGTGACGACGCGTGCGTTAGACTCGAGGGGCAAACGTTCGCAT
TTTCAAGTAAAAATGGAAGGCAAATTCGGTAATGCAATTTACTAGCAAAAGGCAGAGGCACAATTTCGCACAAAATTTTA
GTAAAAATGGAGGCATAATTCTTCCTTGTAATCCTAGGAATGACGCACAAAATTTTAGAATTCTCAAATATTTAATCAGA
AATAAAATATAAGTTAAATGTATCAACTCAATTCATAAATAAAATATGTTTTTTATTTTATTATATTTGGCATTTCATTA
AATCTTGTGTACTTTTTTTACCTACCAAGGTTTTTATACCAAGTTGAAGTATTCCACCGCTCGAAACATAGTTTTTTTTA
CCATTGCGAATCGATGATAAGTTTGTACCGTAAAGTATAATTTTCCCACCTATTTTCATAGAATCAGCAAGCTCACTGTG
AAAATGCATGGTGAAAAATAAATTTTCATTTAAATATTGAGAATAGCCATTGAACATTTTTTTTCTCATTGATTCAATCG
AAATATCTGTGAGTATTTTGTGAGAATTCGGTCAAGAAAATAGTGATATTATAGTAGTGGTAGTTTCCTATTCAAGTCAT
GATCATAATCTCTTTAGTGACAAGACGGCCATATGAGCAACATTCTAAAAACTAGAAGACACATTGCATTTTTTTATATT
TTTTTTTTCAATTATATTTCATTTTATACTTTATAGCTAACTTAGTTTTTGGTCTATTTATTGTCATCAGAATCAGCGTC
ATTTCATCAAAGAGAAAAACACTACTAGTAAATTTTGGAAGTATGAAAATTGAGATAGAAATCATCTCCAAATTGATAAT
CAAACCATCTTCACCAACCCCACATGAACTTCACAATTACAAACTTTCATATCTTGATCAAATTACTCCAAACATTTTGA
TGCCCCTTGTGTTTTTCTATCCAGCAAACAATAACTACACCAACACACACACATCAAACCAACTTAAGACATCTTTATCA
CATACCTTGACAAAATTCTACCCTCTTGGCGGACGTCTAGACGTAGCCAACTCCCACGTCAACTGCAACGATGAGGGCGT
TCCATATGTAGAAGCCATAGCCAAATGCAGTCTCTCAGAGTTCCTTCTTGATCCACTTCCTAACGAACTTAACAAGTTCA
TCCCTTGTGATTTACATGATGTTAAAGACTTTTGCTTACTAGTCCAAGCAAACTTCTTTCAATGTGGAGGAATGGCTATT
GGTATAGCCATTTCTCATAAGATAGCTGATGCATTGTCCACGTTCATGTTTATCAATACCTGGGGAGCTATTGCAAGAGG
GAGTATCGACGTACCTTGTCCAAGATTTGATTCTTCCATACTATTTCCACCAAGAGATATAACAAAGTTCAAATCAAGCG
TCATGATTGAGAAAGACAACATTGTGACTAAGAGGTTTGTATTCTCTGCCTCTAAAGTATCAGCACTCAGAGATAAGTAT
ACTGAAAAGGGCAGTGAAAGTACGAAACCTCCCTCGAGGATTGAAGCTTTATCAGCTTTCTTATGGACACGTTTGATGGC
AAGTATTCATGCTGAAAGAGATGAAACAAAGATATATGGCATGGTTCATACGGTGAACTTACGTACCAGAAGTAATCCTC
CATTGCCTGAATCTTTATTTGGGAATGTAATGCAAGTAGTCATTACAGTACCAGCTACGAATAATAATAATAGTACTAAT
GAGGAACAAGATTTTGAGCTAGTGAAAAAAGTGAGAGAAAGTATAAACAACGTAAACAGTGAATTTGTCTCAGATCTCCG
GAAGAACGATAAAAAACACTTGAGTTTCATCAAAGAGAAAGCAAATGAGCAGAGGAAAGGGGAGCTAGTCGTGTTCAACT
TCACTAGTTTGTGTCGATTGCCTTTATACAAAGCTGATTTTGGTTGGGGAAAACCGATATGGGTAGGATCGGCTAGACTT
GTTCTCAAGGATGTTATTGGTTTTCTAGACACAAAGTCAGGTAATGGCATAGAAGCCTGGGTAAATCTCAAAGAAGAAGA
CATGGCTATATTTGAAGCTGACAAGGAATTGCTTTCTTGGTGTAGTGACTGATCCTAAAATTTTCGTCTTTTGACATGTT
ATAATATTGGAAGTTTGTATCTTAAATTGTTTTCATCTTTTTGAACTCCATCAATCATCTTCCATATGCATATATGATGA
TGAATACACCATCCAACTCCTACTTTTGCGACGAAATTAGGCTCTAAAAGGCTATAATGAAGGTGAATTAGGTTGTACAC
ACTTTAGGCTGAGATGGTCCCTTGGTTAAGAACATATTCCTCAAAATAACTTTAAACATATTGATGAAAAGGAACAGGTT
CCACTCAAACAAAGTTCATACACAATCAATCAATTGTACTTTGCAGATAGTCAGATACTATCTGGATTATACCTTCAAAT
TTTTATTTTTGTTATTAGGATTTGTTCTTTTGTAGTTAGTACTTAGTAGTATATTATTGTTTTGATTGAAAGCATCATGT
AGCTTTTGGTTCATTTCTCCTGTAGCCAGCTAATGCTTACAAATGGACTACCCTGACAAATTTTAGTTCCCAAGTACACG
AAGAAATTACAAGAGCCGCCACATTCAGCATTTCTTTGTTCACAACTATTTGCTAGATCCTTCAGTTCCACAGAAAGCCA
AATGAGAAACAAACAAACAAATAAGTTAAACTTTGATGCCATAAGTTACAGCCTTGCTAAATGACTAGTTACAACCTGCA
AAGTCCATTCTAGCGATTACCGATTTAACTTTGTAATATTCTAGTTAGACCAAACATAAGCAACTTAACTACTATTCCCT
ATCAGCTTTTGTAGCTTCTCTATTTGGAATATATGGAAAGAGTCTCTTGAGCAAAATGCCAAACTTACAACATCCTATAA
TCTATACCTCATCTTAAGAATTAAAGCATTTATTGAAGAGTGGTATTTGCCAAAAGTTAACCAAAAGAATGAAAGTAAAT
ACGTTCAACAAAGTATAATTTTGATAAAAATACTTGCTCCCATATCATTTCCAAATTGCCAAAGTTAACACATATAAACA
AATTATAGTTACAACTACAGCTATCAGGATGAAACTGACCAGGGAAAAAAAGGCAATGACACAGAAAATCCCTTTTCCCC
TTGATAAATTCATTGCTTCCAAAATGTAAATTTAACCAGAATTATGAAAATTAAAAACAAGGAAGAACAAGCATATCTTA
ATATTAAGTTCGAGAATGCCCGGAGGATGGCACAAGCACAGCTTCATTACTTGTAGTATTTTTGGCAGCAAGTTCTTCTA
ATCGTTTCCATGTAGCTTCACGTTTTGATTTAATCTCATCTTCCTTCAATTCATCTTCTTGAAACTTGTGCAAGCACTCC
TTGAATAGCTCAGGATCAAGATCATAGAATATCTTCCGGATATTCAGTGACAAACTGTGAACAGCCTGATTCCAATGGTT
TCTGGCATTTCTCTCCAGTGCAGGAAAGATGATAGGAAGTATCACTTTTCGGTGTTGCTTTATCAAATTCTCAATATGAT
CGTTATTCCACAAGAATAAAGCCCTCTCCGCCACCTATAGTGAACACAAACACAGTCTTCTGAATTGACAAATTTGAAAA
TCAAGCAGAGCAAACAAAACAAAAGAATATTTGTATCCAAGTTAACTCCAGAAGCAACAAGGGAAACACACGAGGCCCTG
ATCTTCTTCATATTCCAAACATTCTATGAGTTCAGTCAGTTCACAAGAATAATATCCGTCAATCAACAATTTGTGAAAAA
TCATTATGCAAAAACATCAAATAACTGAATTTTCATCCAGATTGAGAAACCAAAATAAATGAGAGACCTCTATACTACAG
CAATCTATAGTTTTCCAACATAGCAATTAGGTATATGATGTTTAGAATCAATAATTTAATAAAATAAAATAAAAAGAATT
AAAGAGGATGAGAAGAAGAAGAATAAGACACAGCAGAAGAGGAGGAGCAACTTGCACTTTGTCCTTCAACTTACACAACT
TCAACACTGACCTCCTAAATCCCACTAAGCATATTTAACCTTCAACTAACTGGCACAAGCTTTTGGGTCTGTTAGTAGAG
GGACCAAAAGGTGAGCTAGCTCTAAGCAACATGTCGCGCAACATGCACCAACATGCAGCCACACTGCCTGACTTCAATTC
CACTTTACCGAAAAGTTGAACATTCTTGTTGTAACACAACATTAAGATAACTCAAGAAGATGAAAATAGTACAAGAGAGA
ATAAGTACAAGAAGTGAATTTGTTTAGCTATATTCCTATGGGCTATACTAAAGATACGGAGCTCACAAAGTCCAAAAAGG
TGTCACGTGAATTTTATAAGGGCAAAAATTGCAAAAATTACTCTAACTATATAAACATAAAAGACATTTAGCCTTGAGAG
AGTGAGTTGGAGTTGATACCATCAAAATACCTATGGTTCCTTTCTATCTAGACGCACCAAAATACAGGCAGGAACCTTTT
TCCTGATTTTCCTCATGGACCTACCAACTTTCCAGGAACTCTAGCATATAAAGGCATCAATGATATTCAGACGTCCACAG
GCATGACCCAACTAAGTGCAAAAACTGAAATGACCATGTCCCATTTCTATGCTTTGTTGATACATATAGCATCTGTTGAC
AATATGTATGTTCCTTCAGCTGAGATTGTCTTGACTCAAACATGCTTCATAAAGTATCGTCCAGTTGAAACAAATCATTA
TTGAGGGTAATTGTCTTTTCCAGATTAGTTTCCATTGCCAATTATGCACCATCTCATTTTGGGCACAAAAGGATGAACAT
TCTGCTTCTACAGAGTATAGACTATCAGCTTTATTGCCCCATCTTAGTCTGTCTGAAATTTGTTTATTGTTTGTGCAGTT
ACCAAGTCCTTCAAGTAAGTTGAGTAGGTCATCAAGCTTCCAATCCTTCAAATTCCTTTTCTATTAACTGGACAAACAGG
TTTAATGGGGTAAATAATGTTCTATTAGCTTACACCGTCGAATACCAATTACCTTGGGTCTAACTCAACTCCAAAAGCTA
GCTCAAAGGGAAGATTGTCCAAGCCTTATAAGGAGCCCATGGTTTTCATCCTTTACCGATGTAGGATTTATCTGGGTAAT
TGGTTTGCTTATATGATTTTGGACAATCCACCCCTCGACGACCTCGTGAGCTAACTTTTGGGTTGAGTTAGGCCAAGATC
CATTTCTTATCATGGTATTAGAGCCAAGTCCACCCCAATTCTTTGTTCAGCGATGTAGGGCCCCCACATTATATTGTCCA
CACTCCAGTTAAAGAGATCTGGGCATGAGGGAGGTGTTAAAGTCCCACATCAGGAAACTTAACACATGGATCATGCCAGT
CCAATTTGGCTATACTATTAAATCACAAATAGAAACTAAATTCAAATCTGACAACTCAGATGTTAACAATATTATTAGTG
CAGCAAAGAAGTAGATATCATGTAAACCCAGGTATGACCAAAATTTTTTATTTTTTTTGAGAAACAAGTATGACGTAGCC
ACGTAATCTGGGTGGCCCTTCTTTTTGTTATATAGAGGAACTATTTCTTCTTTGCCGCAAGTAAAATTTGTCTTACTAAT
CGATTATTACCTAATTCTGCTGATATATTAGTACATAAATCCTTTTAACAGAGTAATTTGTCTCCTCCATTCAGCTTTCA
TTGCTACCATTCCAATCACCAGACTTCCAAATAAAAGGTTCAGTTCATATCTTACCCTCTTCTTCCAGTTAATTCTGCTG
CACTACTATTCTAGCTTAACCGTCTAACTTCTAAAATTGAAAGCCTTATATAAAAGGAAATATGATTTTGAATTTGCTTT
GTCTCACTATCCTACATACACCAGGCATCTGTACAGTGTAGAGCGATAGTACTCCAGAGAAACAAGCTGCGTTATGACAT
GTACAGCATGTTTTTTCCCCTACCTTTTTCCAGCACCACTCTCACACGAATTAGGTAGGAAGCACAAAAGCCACCCATGT
GTTTGACATCAATGTACCAAGATCAAAGATCCTAGCTGGCCATGCTTTTGCATGATTAGAAGAAGAGAGGTTTTCATGAA
CAGATGATAAGAAGTACCTCTAATTCTTGTCCGAGCAATATTACTGTATGTGGTATTATACAATCAATACTGCCTAGAAA
ATGACATAGAAAAGGTACTGAAGCTTTTCCATTAAGGCATTCTGTAGTTGTTAGTTGTTACAAAAGATTTGAGGTAGGTC
AGAAAATACTTTTTGATGGAAATAAAAAATCTCTTTGAGCACAAGTCTGCAATACATTATCCTCAAAAAAAAAATGTCTG
CAATACCCTCTGAAAACTAAACATTACCTTTTGGCACTACAGACTAATTTGTCTTGGGTAGATTGGAGCCATCTATTAAT
TTACTCTGTCCTCACATCACATCACAGAATAAGCAATACAACCATATGAACAAAGTATGGTGAAGTGCAACGATGAGGAG
TACAACTAATCAGGAATCTTTCCATGGAGAAAAACGTAGAACTTTAAAGTAGTGTACATCATTTTTCTTATTATAAACAA
GCGGGAGAGAGAGGGGGAAAGTAGCATGTATCCTGCATTTTAACTCAAGTTTTCTAAATCAAATGTAGCTTGGTTAAAGG
TAGAGTATTTTACAGAATTTATCAATAAGGAGAAAGCCTAACATGCATGGAAGAAAACCCCCACCCACCTGCGCACACAC
ACAGAGGGACTCTAAAACATCAACTCCTTCAGCCTCACTTTATTTGTCATAGTTTGACTTGGCACAAAATTTAATAGAGG
AAGAGTTTTGAAACTTGCTATTTTAAATGTGTCATAGCATTTGTGGGGCTAAGCACGTGGAATTTCTTTTATTATAATAG
ATCATGGTGAAACTCAAAACCAGGACCTCTGCATGCTCTGGAACATTCGAGTGACATAAAAATATAAAAGAAAAGCTAAT
CTATAATTACATGAATGGGGAAATCATGTTGAAGTGCTGACCCTCTCATCTAAACACTTAGGGCAGTTTGGTTGGGAACA
AGTTATCCCAGAATTAATTATCCTGGGATAACTTATCCCACCATGTATATGGGATAACTTATCCCATCACTATTGTATAA
ATGGTGGGATAAGTTATCCCAAACAAGAAACCAAAATTTTATCCCTAGATTATTTTTTTGTCCAAGGATTATTTATTTTT
ATCCCTCACACCAAAACGACCCCTAAAGTTGTTAGAGGGAACACACTTTTATTTACTCAATTATGTCTTCAATAATGCCT
AACAAAGTCGACCGGAGAGAGTAAGTACTTGATTGTTAGATGCACCAAATTAGACATAACCTTTTACTTTTATCATGACA
TTATAACGTATGACCAAACCAGCCAAAATTAGTTGCTTCAATGAGTTCAGAGGAATGAACAAGAAGACTACACTTACTAC
AAGACTCCAAAAGTGGAAGCACCTAAAATAAGTGTCAAATTACGGCTTCAGATCTTCATGCTATTCCTCAGCACTGACTA
AATAGTCAGTACAACCAAAAGGAACTCGGCTTTTTCAATCTAATAAGCATGTCTTACAGCTACAAAGATCCAACATCAGT
AACATGCTAGAGCCCAAAGCCCCAACTTTAACCTCAATCCATAAATGGTTGCTCATTGAACTGATTGAAATGAAGAGATA
CAACATTCATATCTGTCCATGAAACTGCACTACAAGAGTAGCACTGGTAAAGCAGAACTCTCTGGGATTTGTTACAGTTT
TACAAACCATTAAATGATTCATCTAATATCCCCGTTAAAGCTAAATGTGATTGCAATGTTTCAAAATCTTTAATTATCAT
TTTTTATGGGAAAGTTCAGGTTCCTTTTCCAATAAGCCCTTCATGAGAAATAGTAAAATCCACCATCATCAGCAGCGGCA
ATTCTAACAAAGGATTCAAAATTTTGAAAAGCACCAAATCTAGTGTTTTTGAGCCACTTTTGCCACCACACTAGATGTTA
TTTCTAGGAGATTAATTTATTTTTTTATTATATATATATATATACACACACACACACACACAAAAGTAATTTGCTTTTAC
TCGACTACACCTTGCAACTTTCGGATGAAAGGGATTCATTCCTTACATGTGGCCACCACTGATCAGCAGTTGATAAAATA
GTGTAAACACATAAAGGTACAACACATCTCAGCACAAGATAGCAACAAGGGGAAAAACTCTCTGCAATTAACAGGGATGG
AAATCAAAAGAGGCACAACAACAACATACCCAGTGAAATCCCACAAGTGGTATCTGGGGAGCCTCAAGTAGTAGTTGGGG
AGCGTAGAGTGTACGCAGACCTTACCCCTACCTAATGGAGGTAGAGAGACTGTTTTGGAAAGAAAATTAAAAGGGGCACA
AGCTCAAGAAATTACAGAAGACCTTTTCTTCTTGCTGAGTTTCTCTTTTTTGCTGATATTTTCTATTTTAAGAACCTGAA
CTATATTTCACATTCTTTGTTCTATTGAAGAACCAAATTACAGCCTATAAATCGATTTTTATGCTTAAGTTAGTATCTTT
TTAATGGAAGAAAGGTATTTTATGAATACACATCCAGAAGATGCTGAATAAAGTACATCTTGACCAAGAGCCTTCAAAGC
TCCTGTACATATGGCTTTTATGCTAAAGTTAGTTACATCATTATTATTACAACAAAGAAAAATATGCTAGAAACTTTTGA
CATTTTTTTATGTTTTTAGTTATTCAACAACTTTAGTGTTTGCATGCTATCTTACTGTATAACATCTGCCAATTGCATCA
GTACTTAGCAGTATAGAATAACAGACAACTAATGTAGACAATTCTATTCACTTTCTCATGATGGAACTAAGGTACCATGA
ATGCCCAAGAATAATCTAAAATAAACTCAGGACCATACCATCTCAAACTCAAAGGGTAGCCCCTAGCAGCTCCATAAAAG
GCACTGAAAAATACTAATGCTATTTCTTAAATTTCAGAATATTTAAGAAAACTGTAACGGTACAATGAAAGCTTCATTTA
CCATAACCAAAAAATCCACTACTGCATAATCATGACTCATCTCTAGACACCATAAGACATGTTGCACATTCACCAATTGT
AGATACAAACAAAACTATGACTATCACAGCATTGTGACCTCAAAAAACCACAAGAAATATAAATACCTCATCCAAAAGGT
AGGGGAGGGGGTAAAATGGTATGGGGAACTTCCAGATCATCCTAAACCCAAAGAAGAAAACTAACTTGCTAACTGAAAGA
AATTCAGTCCCTTGAAATGGAAATTGTCTGCTTGAAGAAGAAAACAAGATTTGAGAGGAAAGATAAAAGAAGAAAACAAA
CTAGAAGAATTGCATTTCAGTCAATTTCTCGAGCTTCAATAATTTTCTACTTTCTGTTTTCCATCCAACAACACATCTCC
ATTGCAATTTATGAAACATTTTAGATAGTATGCCTTCCTAACCAATGTCAATATTTGCTATGCCTGATGCCTGATGCAAT
TGAAAGAAAGATGAACTCTATGAGGAATAAGTTCTTATGGGACGGAAATAGTAGCAACAAAAAGTTTCACTTAGTTTGAT
GGCAAGTGGTCACTAGTGGAAAGGAAGGGGGTGGATTGGGAATCAGAAACTTGAGATTGCACAATAAAAGCATGTTGTTT
AAGTGCCTTTGGAGAATTCTCAGGAACGAAAGGGTAGTCTGGATCAAAATAATTGAACCAATCTATGGTAGCAGACAAGG
CTGGATTCCCCTTCACATATTCATACACTAGAGGGGGAGTATGGAAAGGGATTTGTAAATTATGGGCCGAGTTTCAATAA
TTCACCAAATTGAAGGTGGGGAATGGATCAAAAATTAGATTTTGGACTGACTTATGAACAGGTGATGAGTGCTTGAAACA
AAGATATCCTCTTTTTTTCAGTTGTTGCAGTAACAAAGGAGGAGTTGTGGCTGATTTTTATTCCTACATGGGATGGCAGA
TGAATTTTAGAAGGAATTAGAATGATTGGGAAAGTGACGACTTTTTCAATTTCTCCTTCAACTGTTTGGAGAACTAAAGC
TCCAATAAAGTATAAAGGCAGCTTGTTTTGGTTGGTTTGCAGCATGAGCTTGCCTTACTCAGGATAATCTTCAGAAAATG
GTAATGGATGTTACTTATGTGAAGAAGAGTTGGAGACTGTGAATCACCTTCTTATGCATTGCAGAATAGCTAGACAATGT
TGGGAATTTTTCTTCAGTATTTGTGGGATCTCTTGGATCCTGCCGAGTGTGAAGGAATTATTGGAGAGTTGGCAGCACCA
GAGAACATGAAAAGCTTTGAAGCAAATCTGGAGAACTATACCTTTGTGCATATTCTGGACTATCTGGCTAGAAAGAAATA
AAGCTTGTTTTGATGGGCAAAAAGACCATATTTCTAGACTTAAAAACAAGCGTTTACATAAATTGTTTTGTTGGTGTAAA
AGTAGTTTCCTTGAAATATATATCAATATATGGAGTTTCTGGAGTTGCTAGGGAGATGTTGTAATTGACTGTATGGATAT
TCCCAGCAGTCTTTTGTAACTTTTGGTCCTGGTACCTTCTTGGTACTTAGTTAACAAACCTTAACCTTATCAAAAAAAAA
TTATGAAACATAAACATAATGTACACAAAGCATACATAAAAACCAACATCGCCTACAAAGATAAGAGATTAGTGTTGTTC
TATAATGCATATCATACATGCAAGTACTTCGATACTTAATAAATAGAAGAAGTATATCTAGACATAACTTACACATACCT
GAAAATGAAAGCTAGTCACACATTGAGTAATTCGACGAAACAACGGCGCCATACACCTTTGGAAATCTGGTGGTTGAGTA
GCTTCCAAGATTTCCTCCAACTCACCAAGGAACATGACCTCTTTTGAGCTATTTGTTACTGGCCAATACTTTAACAATCC
CCTAATAACTGTATCAGCAAGCTTGCAGTCTTTCTCCACAAACTGTGTCATACAATAAGTTAACTGTTGATGGTACATGG
CTAAGCATTTGGGTTTATGCAAGGGAATCAATGTCCGTACAAGAAAAAGCTTGTGTTCTTCTTTTAGTGGCAAAGCAAAC
CCATTGATTATGCTGCCAAGAATTTCCAGAAGCTCCGCAATCCCATTATGTTTTTCAGTCTCAAAAACGAAACGATAAAA
TATATTATTAATAGCCTTCCTGATGTAAGGCCGGTGTACCATAAACTTCCCATAGACACGGTGCAGTATTATTTTCAAGT
ACTCCCTCTCCCTAGGATCCTCAGAGTCAAAAAGATCAAGCAATCTGAGTACAAAGGAATGATCTATATATCTTTTGGCA
ACTTTTGCATCAGTTTCAGGTGAAGCAACAAACCTCAGAAGGAACTCATACACAATTTGCAGATGTGGCCAGGAAGGATC
CATCGCAGGTTCATCCTCTTCCACATCAAAGGCCAACGTCTTGTTTTCTCGAGGCTGGGGCATGAGTTCCCTAAACAAAT
TAGTCGACACCATCTTTACTACTGCTTGCATCACCACTTCTGTAAATTTCACATTTGCAGACGTGACATACTCCACAAGC
TCCAATAACGTCTGTCGCTTGATCTCCTTTTCTTTAAGGTTCTTTGTAGGATCAGTAAAATCAAACAAAACACAACACAT
ATTAAGCTTCCTAATAAACAAGTTGTGTTTCTCAGCATTGGGAACATCCCTAAAACTAGGCAATGCATCGTAAGAAGCTG
CAACGAGATTCCCATTAAGCTTTAAACTCCCATCTCGAACAAATTTATCCCCCGTTGAAGCTGAAACGGAATAAGGAGCT
GAAATAACAGTATTAGCTGATACCCCAACCTTTTTACTTCCTCCATCACTTTTCTTTGAACTAGTTGAACCAGCCGTTTT
CGACTGCTTCTTCTTACCAAATATCTGCTTGATCATATTTCTCTTTAACCACCCACTTTATACAAACAACCAAATATATA
TCTATATATTCAACAGTAAGAAGAAGTAAAACTTAATAAAGTCATCAAACTAAAATCAAGATTTCCTCCTAAGCTAAAAC
CCACATGCCACAAACTCAGAATTCAACAAAAATGATGCATTAAAACAACCCCCTTTTTTTCAACCTCAAAGAAATTCCAA
TTCAGATCAAGAATCAACCAATACCTGAATCAAACCCATGTGTAAAGTTTGAACCTTTTTGACTTAAAACTTAAAACCCA
GATGTGCAAAGATAAATTTTATCAAAGAAACCCCACCTTTTTCAACTTTCTTCTTCCACTACCAAAATGGGGTTTACAAA
TAAAGTATATTCCCACACGCTCTCTTCACTTTACCCCAAAACAAAGTTCAAATTTTTAATGGAAAAATTGAAACATAATT
GCTCTTTCTTTCTTTATACTTACAGAGGAAGATTGAATTTGGTGAATCAATTTTGGGGTTCTTGATTTTTGTTGTTGTTG
TTTGTTGACTGAGTAAATATTGTTCTTGCAATTGTATGATATTCTGACTCGGACCAAAAGACCAAAGGCCCAGTCTAATC
TTCTTAATTCTTTCTACTTTCTTAATTGGTAGAAGTTTGGTATAAGTCAAATGCCCAAACCGGACGGAAAGCAACTAATA
ATATTCAAATGTTTTAAATATTTGCTAGTAGTAGTATTTAATATTTAAAAAATATAAGACACTTTGATTTTATCATTCAC
AAGAAAAATTTAGAAACAAATTGCAATCTAATGGATTTATTTTAATTACATAAAAGGTTTGTAACGATCCGATTCGTCGT
TATTCAAAGACAACTCGTGTGGAGTTCCAATTTTTTTGAAATAAGTTATCAAATTTAAAATTGAATACACGACGATTTTG
ATAGAAATTTAAATTGATTTGAGCTGATGTCATTCCGCCATAGCGGAAAGACTCTCACTATGGCGACGCCGCTATAATGC
TTGCACGGCTGCTATAGCGCAATTGACATAATCAAATCCTGGATAAAAACGATGTTTTTTTTATTCTTCCTCTCACTTTT
CATGTAGAAAACATGCGAAGGTTACTCCAATAATTCTACTAAGTTACCCTTAGTTTGGGAACCATAGAGGGAAGAGATTT
CAACACCAAAAAGAGTTAAAACCCAGGGATTCCCTGTCTACATTCGTCTAAATTCGCCCCCACTAAGTCAAAAGCATGTG
TTTAGTGTTCTTTAGCAAGTGTTTGGCATCCAGGTAGACGAGGTTTTCTTACTAAGTAGTTAGACCTGTCTCATATTTCA
CAATATTCTTGTAGACTGACGAGAGATTTCGTGGCTAGGCTTTCGGACACGGAATCTAAATGTTTGAATATGTGGTTAGT
TGTGGTTTAGGCCAATGATAGACTGACTAACTATGATTGCTTGTATGATATACTTAGGTGTTATACTGGGGAAGATAATC
GTGGTGATTGTATTATGCTTAGAAATATTTGGAAGAAATCTTTTGTGTAGGTGATTTTTGTTTGTTTCCAAATTATGTAA
TGTTGCATGTTAACTGCTTTGTAGTATTATTTGTGCAATTCATGTAGGAAAAAGTAAAAGGCTAATGTGAAATGACATCG
TGTTGATAATCTCATGCGATGAACCTTATAGATGAAAACACATAATCAAGCTATACATGAAGAAGAATGAAAATTATAAT
AAAAATCATATATTTCATAAGAACCCTGACTTCTAGAAATCATTAACTAAAGAATTATGTTTACTTTGGGGCTCAATGAG
TGAAAGGATACTCATTTATGAAATCTCACATATCGGAATGAAAAACCTTAGTTTAAACCCTTGAACTGGAGCTTGAAGGT
GAAAAACTCTAGTTTCTTACTTAAGAGGAGTTTGATCGCACTGTCTGATAATTCTAAGTGTTTGTCGTGAGGGTAGGGGT
TTTAGTCGACTAACTTCCCCTAATTAATTACACTTAAAATATGTCAAAACGATATAATCTAGGAGTTAAAAAAGTGGAAA
AAGACCACAACAGCTCTGAAAGAAAACAAGTCAGCAGGTTCCGCAATGGCCATCTAAGGTCCGTGAATTGATCTACAAGT
TGTAGATCCCTTAAATAAAAATCAAGCTAAATATTGAATTTTTGAGGTTCCATTTACGAGATCAATCTACGGTCCTTGGT
TCCATTTATGAAACATAAATTTAGTCTGTGAAAATCAGGCTAACATTAGGTTTTAGGACTTTATTTTACGAGCTTAATCT
ACGGTCTGTAAAGCAACTCATGATTCGTATACTAGACCCGTAAAACTAAGGCTAAGATCCATGTTTAATTTCTAAAGTTG
ATCTATGAGCGTCATAAATTGTTCATGATTCCATTTAGGAGCCGTAAATTCTACCCGTAAATCCTAAAGTTTTAAAATTG
TCAATTATTTAACTCCTCATGATTTGATCTAGACTTAGAACTTCTGAGGTATTACATGGCCTTAAAGGGATATGCACTCT
TTAATAATATGTTCACAAAATCTTCTAGATAAAAAGGCATAAGTCTGTCTATAAAGAAGCCAGTTTTTCAATCATCTTAT
ATAGCATATTATTTTGAAACTTGCTTCTTTAGATCCTCAAGATAAGGCCAACCATAAAAATATTTACCAATGACTATGTA
TTGTAAATCTTTTATGATGTTCATTCGTGATACTTTTTGGATGTAGTCCACTTCATAACTAGTACAATATCAATGAAATT
GATCTGCTTAATGGGATTATATCAATATTATATTTTTTACTTGGAGAGGCATCATTGAGAGACTAGGGTTGCACTATATA
TATATATATATATATATATATATATATATATATATATATATATATATATATATATATTATGTATCTAATTAAACTTTCAT
TAGATGTCTTCATAGTTCAAGTGAACAAGTTACTATATGATTCTCCGCATTGAATATTCACAAAAAAATCTACTATTTTC
TCATGTAAATTAATTGTTTGAAAATTTGTTTAAATAATATGAATACTATTTACGATAAAATGTATTTCCTAAATCGAAGA
CATCCAAGTGTAATTCACATACCAATAGATTAGTATTATAAGAAAACTAATAAAACTAACATATAAAAAATCAAATGGAT
GATAAAATAACTTAATTTATATGATTTGTTTTCGACATTTGAAAACCCCATTTATTTGGTTTAATTTTCCTTTTAAGAGA
AATTTGGTCCCAAATCGAACCATGAATATCATTAGTGGTGTGTTGGAGATAAAAGAAAAGCATAAGTCTACTATATAACT
AATTAGCTACCATCATATATTAGAAAACTTGATTAATTACACACTATACTATTAATTGCACTTTACTAACTATATAACAA
TAATTATTATGCTTCGATCTACACAAATAATAGTCAAATATATTAAATTTTATTGATCATATTTAAATTCATCTCATATC
ATTATTAATAATGCATATAAATGTGAATATATCGGCGGTAAAAATAAATTTATTGTAATTTTTAATGCATATGATATAAT
ATCTTTGTAAAAATAAAATTAGGCAATGATTTTCAATTTGACGTTCTTCTTTAAAACCCCTCATAAATTTGTGTGTCATG
ATATGGTTCTCACACCATTTTTTCTTCTTTTACTACTTCTTAATTAACATATTATTATTCATATCGTATGAGCTTAATTA
CTCCTAGTTGACCTTAGCCGATCTCACATCTTCACATAGAGAAATTATTTTCGATAAAACGATTAAAAAGAGACAGTAAC
AACAAATAGAAACAATAACAAGATCATATATCATAAATTTGTATAGATTCATATATAGTCTAGAGACGAATGGCTATAAC
AATAATAGCAGTAAAATATTGTTGCAATGACAAACTAGCCTGTCTAAGCTTCTCATCTTCGTCGTAAATTGATTTATATA
CAAAGCCATAATCACATGAACGCACATCACCGATCGATTCAGTCATATAAAAAATTACTTGTCCGTAATTTTTAACACCA
TAATACCCGATCGCAATTTCTCTACTATATTCTACATATGTATAAAACGACGAACACGAAGTGTATAGTTCTTTCAATGT
TGCGTTCTTCGTTTTATCAAGGAGAGAATTCACCATAGTTGATGTTGATTTGATGAGGTCCGTAGTCATGTTGAGCGTGA
TCGTGCCTAGGGTTTTAAGATCAGCGGTTTTGGAACGAGGGTCTGATCGTAAGAGTTTCTCACACAAGGAAGGAACGGGT
GTCTTGATGCAAACATCAGTAACTAAATCACCCTTCACAAGTGTAGATGTGATGAGGATGGAGAGAAGAGCATATGAAAA
AAATGAGGTAAGAATCAAAGAGGTAGCCATTTAATTTCTTTGATTACTTTGCTCACAAAATTATAATTAAAGGTTAATGG
AGCTACCCCTCTTTATATAGGAGGAAAAAAGAAGAAACAATATTTATTGTGATTTTAATACAATCCTATCTTATAATAAA
TATGGTTAATTAAGATCTTTTTTGTTTAAAATATGCAAATGGAAATCACTAGAAGTATCTAGATTTCAAACAAATTTTCA
ATTTTCAAATGGTCAATGAAACATTTAATTGTAGCTTTTTCAGCAAACGATTTATAAAATGTAATACATACAATTTTGGT
GAATATTCCAGCATTACACTATCAAATTAATTATTGTTATGACTTATCGATCGTGTATATATAGAATTTTTCTCCAACCT
TAATACATTTTCGATAATTTTCCCAAAGTAAAGAGTTTGGGGTTCTAAATTTCATTTTTTTAAAAAAGAGAGGGGATTTG
ATCCACAACTCTAGCATGAAAAACATTTTCACGGTCCCTTTCTTACCACTGAATCGTCCATCAATCTTGTTAGGGTTCAC
AAGTTAATATGCATATATATTTATTTAATTTTTTTGTACAAATACAGAATCTACGAAAATACTAATCGGTTCATCCGAAC
CCACACACCCCCACCTAGCTCCACCTCGGCCATAAAAAATAGCTATACTACAGACTTTGTCAAGGGCAGTGGCGTAGCCA
CCCTTTAGTAAGAGTGTCCAATTGGATACCCTTTGTCGGAAAATTATACCGTATATTCAAGTAAAGTAATAAACAAAGTG
ACCAAATAACATATTTTGGACACCCTTGACGCAACAATATAATGTAATTTAGTGGTTTCAGGCGCCTTGAAAGAGTAAAG
ACACACGAACTTAAAGTGCTTGTGTGTTTGAATCTCACTAGTAACAATTTTTTTTCACTTTTTAAGAACGGATTCACTTT
AACACTCGGACACCCTTCGTGAAATTTCTGACTCCGCCACTGGTCAAAGGACTGATGTTGTATAACTTTAACTACTTTGT
GGAGAAATTATCTTAAAGTTGAACTACTACCATGAGGATCTCTAAAAGACCAGCTGTAATAAGTATCAGAATGGTTTTTT
TTTTCTTCAATGTTTCACCATTAAAATCCTCAAGGTCTGGCTCTTAATTTCATCCATTCAACCCTACAACAAAATAATTC
AGTGGAACTAAAGAAGAAGAAAAAAATTGAGTTCATGAGGTAGGTATACTTCTTGAAGTAGTTTATTGAAGTTCATAGAG
AACTTGTTTGAATTCAGTACATTGAAATGATGTTCATTATCCAATAAGTGATTAAACGTATTGAAATAATGTCCATTGTG
ATAAGTGTCTATCTGATCTTTTATTATTATTTCACCATTGAAATTGTTGAGTTCTAAATCTTGGTTTGCGAAGAAGTCAT
TCGGTGTAACTAAAAAAGGTACTACAGGTGGTTAAGGTAAGTATGTTTCTTGTAGTGGTTTGTTAAAGTTTATAGGGAAC
TCGGTAAATTAAAATAATTTTCATTGTCTGGAAATTCATTAAACTTATTAAAATAATGTCCATTGTACGGAAAATACTGG
TGGTGATTTTATTTTTTTTATTATATAGTAATGTCATCAATGATTAAGGGAGAAATAGTAGAGGAAGCAGGGGCACAAAG
GGAATGTTATATTCTTGTGAAACGAAAATTTAACAAAGAAACTCAAGAATGTGGCAATATGTGTATAGACACCAAAGAAA
ATAAAAAATAAGATTGATTTTTTGTTCTAATCCAATAGTGTCTTTCACTATTTATATTCTTTTATACACATCTTGAGAAT
TTTCTTCAAGAATTGATGGTATGTTTGACAGAAAAGTTGTATCAACCAAAAGAATATTAAGGCCACAGTGTAACATACCA
AAAAGAACAAGTGAAAAATTCATAATTTCACCAGCAGTAAATTAACCAAATGAGATACACAGTTGTATGAGCAAAAACCT
GTTGCAATCCTAATCATCGACACCTGAGTCGTGGTAAATCATCTTAAAATCATCAGACACACAGTCCTCTGAACAGTTCC
AGCATCCCTTTCTCTTTGGTATGATAACAAACTTCTCCAAAACGACTGCATTATTTAGCAGAAACACAGAAATTAAGTAT
TAAAAGCTTATCATATGACCCAACACATATCCCAGTGGAGTACACAATCTTGAGATTGGGAAACGAAAAGTTTGAAATCC
AGCTATCGAAATCAATATCATCTGCTCTACGCAAATAACTTGACTCATAGTAGCAGTGGAAACAATTATGCTGAGATTGA
CAATATATATAATGTGGATCAAATATTATTCCAACCCTTAATGAAATAGATATTATACACAAGTGACAAAGGTAAAAGTC
TCACGCAGACAGATTTTAAACCCACGAATATGGTTTTCAACAAATGATTATGACACCACATATATTCCTATATATATATA
TAAAATACTAATGGAGAAGGTAAAACAAGCGAGCGAAGAATGAAATATGTTGAGTTTGTCAACTATCCGTTTTCTTTTCA
GAGAGTCATAAAATAAAAAGTCCTGACCATACTACTATGTAACTTTATAGTGACGTACGCCTAAATTGGAGGAGAAAGCT
AAGAGAGATGGGGGTTAGAGACATCTATCTTTTGAAGAGCAAGAATATCATCATGACTAGCACAAATGATCGATAAAGCA
CCTGGTTTGGATGGTTATTCCATGGGATTTTTCCAGAAATGCAGGCCAATTTTTAAACATGATATGAGTGCCTTAAGTTT
TTCACAGTTCTGGAAAGAGTTTGAATGCTAGTTTTATTACTTTATTTCCAAAGAAGAATGGGGCAGTGGAATTGGGAAAT
TTCAGACCTATTAGAGGTGTTTGGATTGTCTTTTTAAAAATAGCTTATAAGCTAAAAGTCATAAGTTGGGAATACCCAAC
TTATTTTTATATTTTCTTGGCCTAAATGCAAGTGCTTAAAAGCACTCTTTTTATCTTTCCCAAACACCCTCTAAGTCTCA
TTGGAAGTTTCTACAAAATCATTTCAAAGCTTTTGGATGGAAAATCTTAAAAGTGTGATTAGCAAATTTGGTTGATAGTG
CATAAATGGAAATCATAATGAGTAGACAAATTATGGATACAGTCCTGATAGCTAATGAAAGTCTTGATTCGAGATTCAAG
AGTGGTAATCCAGGTATTATTTGCAAGTTAGATGTGGAAAAAGCATATGATCATGTTAGTTAGAGCTTATTTGGCAACAT
TATTAAGGAAATGCCCTTCGGCAACAAGTGGATAAAGTGGATCTTTTTTTTTTTTGTGTTAGCACTGCCATAACCATTAA
TGGTACGCTAGAAGGTTTTCTGAAGCACAAAGAGAATTGAGACAGTGCGATCCCATCTCACCTTTTATGTTCACATTAGT
TATAGGATGTTGTGTATAGCTAGTTTGCATGACAAGCTCAAAGGGCATTAGAGTGGCACAGAGGATTCCTTTTCGTTCGT
GTAGATTTCACATTTACTCTATGTGTTGATGATACACGTACTCTCTATGATGCAAATGTTGAACAATTGAAGCGCTTGAG
ACTAATCCTACACATTATTGGGGGAAAAGCCTTCTCTACTCGGTGAACAAGGTGGCACTAGGAGACTTGCAAGTACTCTT
GGTTTTAGATTGCTGTCTTGCCAACAGTTTATTTGAGTATTCCATTGGGAGAAAATCATAAATCTGACAGCATTTCGCAA
ATTTCTTGGAAATTTTTGGAAAAGATACTAGTGATGTGCCGCAAAATCGTGGCACATTTGATGCTTAATAACTATGAACT
AATACTGGAATTAAGTGAAATTTTGTATTATTTGATGGGTTTGTTGAATGTGTAGGCAGAATTTGGTTTGTGTAGAAAAT
GAAAAAGAAGCTGAAAAATGATGATGATTCAAAGTAAAGTTCACGGCCAACCTCACGGACCGTGACCTTCATTACGGTCT
GTGGTTGAGCTCGTGAAAGTGAGGCAGTGTTGGGCCTGGAGAAGATGAAGAGCATGAATAACCAAGTGAGCACCACGGAG
GGTTCTACGGGCCGTAGTCCTCACCACGAACCGTGGTACCTGCCGTGAAGTTGAACCAGTGTGAAAGCAAGGAAGAGTGG
AAAGAATGTTAGAACCAAGTGACGACCACGAACGCCATCACGGGTCGTGGTCCTCACTACGAACTGTGGTGCAGTTCGTA
GTCCTTGTTCTAATGGATAGCATTGAAGACTTAAAGTTTGGGAAAGTTCAAATAAAGACCACAGACGTCTTCACGGGCCG
TGGCCCATATGACGATCGTGGTCTCGTCTGTGATGCAATTTCCAGTGACCAAGTTTGAAGACCCACTTTTGGGAAGCTCT
AAGGGAAGACCACGGAGGGCTTCACGGACTGTGAATCCCTTGATGGGTCGTGGTAGTGACCGTGAAAAGGCCCGACAATT
CAGTCCTAGTTCGATTAGGACTCATTTTAAACATTTTATTTTGAATTACTTTAGGTCGTTTTGGACGATTATTCATTATC
TTACGTTTTACGACTAAGAAATACAACATTACTCTTAGCTTTTGATTTTGGGATTTCGATTATTGTTATCAGTTGGAAGT
TCAGATACAAATTATCAGATTATCGTAGTGATTGTTGAGTTGCTAATTATTTTCATAAGTCTTTCTTAACATGTTTTCAT
TCTTCATTACTGATTGTTTACGTGAAAGCATGAGTGGCCATGTACCACGACTGAGGTTGTGGGATCCATGACGAAATTCT
AGTTAGGATTCCGTAAAACGAGTAAGGGCAGTCTGTGTTTACAATCTGTAGTTTTTAGCTTTCGATATCATTATAATCTA
GTAAGTGCACGCATTAGATGAGCCTATATCTGGTATTTGTTCGAGAGAAAAATACCAGTTAGGAAAAAGCTGAACTAAAT
TAATGAATTGGAGTTGAAACTTGAGTTCGAGAGAAAATAACTTTAACACCATCTCATTGTAAGCGAGGGTCAATGTTAGT
AACACCCTAGGGTCGAGAGAACATGGGTGATAATTATCTGATTAGGCTGAGAAGCGTCAGATAAATTTAACACGCAATGA
TTATGTAAACATTGATTTGCCTAACGCTCAATTACGGAAGAACACTAGAACTGATGTTGTGGTGAACACAATCCTGGTTT
CTCTTAATTAACTGAATCAACCTTACCACGAAATAGTCTATTAGTCGTGAATTTGGATTTTGATTGCAAGTTTTGGTAAT
TATAACATTTCAACCAAACTCAATTTACTTTGCGTTGTTATTTGTTTAAGAGATAATAACAACATTCGAATAGACGTGAC
AGTAAAATCTTATCTGTAAAGAAATTCTCTGTGGGATCGACCTCAACTCTAGTTGAGTTCTGTAAATTGACAACGACCAT
TTACACCTCTTATTCGAAGTGTAAGTTTGGACGTATCAAATTTTGGCGCCGCTGCCGGGGAATTTCTAGTCAGAAGTGTT
TTACTAGCTTTATTCGATTTGTAGTTATATTTCCTAATTTTATGTTTTGTTCTGTGTTTGTGTCTATTTTAGGTGAGTTC
GATTGTGCATGCCTAACACTAAAAGTAAAGGAGCCTCATTGCTACCTTACGACCCTAAATTTCAGAGAACTATTTGAAAG
ATGGTTAATGCACACGAACTAGAGGCTCGGACGTGGGCTTAGAAGCTGAAATTGATGCTGCAAGGAATGTCCAGCAAACT
ATTGGAATCAATCAACCTAGGCCAGGTGCCCAGCAAAATGCTGGAATCAATCAACCTAGGGCAGTGGATAATAACAGAGG
CTTGGAAGGATTAGTCCCTCCCCAACGCCAACCAATAGCCCCAAGTGATAGAGCTCAACATCCAGCTCATATGATGTATG
AAGAAGATAATGCTGACTTGGACGGAGCTGGAGCCATTGGAGCTATAGTGTTACCTGCACTACCTCCAGGTGTTAAGTTC
ACCATCACCAGCACTATGATACAGCTGTTAAACCTGAAAGGTATGTTTAGGGGTGCAGCTGGTGATGATGCAAATCAACA
CTTGATGAATTTTGTGGCAATTTGCAAGTCACAAGAAATTCCTGGAGTTAATCAAACTGCAATGAGATTGAGGTTGTTCC
CACTGTCCCTTATTGGAGAGGCAACAAATTGGTTGAATGAGATGCCAAATGACTCTATCAGAACTTGGACAGAGCTGAAG
GAGGCTTTCCTGGAACGATTCTTTCCAGAATAAAAAGAGCTGCAAATGATACACGAGATTAGTACACACAAGCAGCTACC
AGGAGAGGCAATGCATGATACTTGGTGGAGGTTTAGCCAAAAGCTGAAGAAATGCCCCAACCATGATCTTACCGAAAGGC
ATCTGAAATAGGCTTTTTATAGGTCTCTAAATTATGTCACTAAACATGTTGTTGATGCAGTTTGTGGAGGCTCATTTATG
AGGAAGCCATTCTCGAAAAGCATGCAGCTGTTGGATTAGGTATCAAAGAATAACAGGGAATGGTACACAAGAGATGCGGA
GGTAGGAGAGCTTGGGTATACATTTGAGCTTTTAGCTGAACAGAGAAAGAGATAAGAAGAAAGGGACCAAGACATGGCAT
ATATAAGGACACAAATAGATCTGCTCACAAAGCATATTGTCGCCAAGTCTAAAAAGGTAAATGTTGTGGGACAGCAAAAC
AGGTATGATGATCAGGATGTTGATCTTGATGAGGAAGCTAACTACTTGGGAACCAAGAAGGTTTTCGAAATTATAACACT
GGAAATCAGGGTTACAATTCTGGAAATGCAGGTTGGAACTATGTTAGGGATGGTTAGTATGACAGGCCAGCAAATAGAGA
TCAGGGAAACTGGCAGAACAGAGATGGGTATATGAATGATCACAGTGGTGTTTATGTTCCCCCAGGTAATAGAGACCGGG
AAAGTGGTAGTTCCAGCGGGTCTGAGCTGGAAGACATGATAGCTAAGGTACTCCAGAAAGTTAAATCAACTGATGCAACT
CGAGCATGAGTCAATTGGTGGACTCTCACACCACCTCCATTAAACAAATTGAGCAGCAACTCTCAACCTCACTGAATCAG
AGGAAGAATGGGTCACTACCAAGTGACACCATACAAAATCCTAAGAAGGACAGGCATTGCATGGCCATTGCCACCAGAAG
TGGTAAAGTTCTTACTGACCCTATTTCTGCAGGTACCAAACATGAACAGGTCTTGGAGCAAGCTGGCAGAAAGGAGGCTG
AAGTTGAACAGGTAGATTATTTGGCGGATCCTCAGCCTAAAGCACAACCTACGAGAGGAAAAGAGAAAGAGGTCGAGGAA
AACCTACCTTTACAGCAGATTCCCAGACCACCTCCTCCTTTCCCACAAAGGCTCAAAAAGAAAGCTGAAGATGAGAAGTT
TACAAAATTCATCACTATGTTAAAGCAGCTTTTAGTAAACATTCCACTGGTGGAAGCCCTGGAGCAAATGCCAGGATATG
CCAAGTTCATGAAAGACTTTGCTACCAAGAAAAGAACTTTAAGTCTTGATTTTTCTAACGATGTTCATCATTGCAGCACC
ATTGCTACCAGATCTTTGGTTCAGAAGAAGGAAGATCCAGGTGCATTCACTATCCCATGCACCATTGGGTCAATTAAGTT
TGCAAAAGCTTTGTGTGATCTAAGAGCCAGCATCAACTTGATGCCATTAGCCATATACAAGAAATTGGGATTGGGAGTTC
CAAGACCATAACAATGAGGTTGATGATGGCTGATAGGTCAGTAAAACGGCCAATGGGAATCCTTTGTGATCTATTTGTAA
AGGTGGACACCTTCATCTTTCCAGCTGATTTCGTGATCTTGGTTTGCGAAGTGGACTTTGAGGTTCCCATCATTTTGGGA
AGACCCTTTTTGGCCACAAGAAGAGCTTTGGTAGATGTTGAGAGATGAGAGTTGAAGTTCAGACTCAACACGGATGAGGT
AAAGTTCAATATTTGCAGGTCAATGAAACAGCCACAAGATATGAATGTAGTATCTACGATAGAGGTGGTTACTGATGAAG
AAATGAGAGTACCCATGAAAGAGAGGATGGCTGTTGAAACCTTTGCAGCAGTACTGATGAACTTTGATGTTGATTTCTGG
TCTGACTATATAGAGACCGTGAATGCTTTGCAGGGTATGGGAGCACACTCGTATGCTCTAAAGAAATTAGACCTGGATGT
GAAAAACAGGCCAAGTCCTCCAGTAAAACCATCCATTGAGGAACCACCGGTGCTGGAACTGAAACAGTTACCCAATCACC
TCAGGTATGTATTCTTAGGTACTAACAACACTTTACCTATGATCTTGGCCGCAAATTTAAATGAAGAATAGGTTCAAGAG
GTGATCAAGCTATTGAGAAGGTACAAAAGGGCCATTAGGTGGACCGTTGCTGATATAATTGGAATACCTCCAGGTATATG
CACCCATAAAATTCAATTGGAGGAGGACTGCAGCCCAAGCATTGAACATCAGCGAAGTTTAAACCCACTTATGTAAGAGG
TAGCAAAAAAGGAAATCATTAAGTGGTTAGATGTTGGGGTAGTCTATCCCATTTCTGATAGTCACTGGGTCAGTCCAGTG
CAATGTGTGCCCAAAAAGGGCGATATGACTGTAGTGGCAAATGTCAAAAATAAATTAGTCCCACAAAGACCAGTCACTAG
ATGGCGAGTGTGTATCGACTACAGGAAGCTCAACAAGTGGACTTTGAGGGATCATTTCCACATGTATTTCATGGACCATA
TGCTTGATAGGTTGGCAGGTAAAGGGTGGTATTGTTTCTTAGATGGATACNNNNNNNNNNNNNNNNNNNNNNNNNNNNNN
NNNNNNNNNNNNCTTCACATGTTCTTATGGCACCTTTGCGTTTAACGCATGCCATTTGGACTGTGTAATGCACCAGCAAT
ATTTCAAAGGTGTATGTTGTCCATTTTCTCAGATATGGTAGAGGACACTCTAGAGGTATTTATGGACGACTTCTCTGTAG
TAGGTGATACTTTTGATGGTTGTTTGTTTAATCTTAGCAAGGATTTATAGAGATGTGAGGAGGCCAACCTAGTGCTGAAT
TGGGAGAAGTGCCATTTCATGGTAAATAAGGGCATAGTCCTGGGACACAAAGTATCACAGAAGGGGATAGAGGTCAACAA
GGCCAAGATTGAGGTGATTGAAAAGTTACCTTCGCCAATCTGTGTGAAGGGTGCTAGAAGTTTTCTAGGACACACCGGGT
TTTATAGGCGTTTCATCAAGGACTTCTCTAAGGTTGCACACCCCATGTGCAAGCTTTTAGAGAAGGAGGTGAAATTTGTC
TTTGATGAGGCATATCTCAAAGCTTTTGAATGCCTAAAGGAGAAGTTAATCTCTGCTCCAGTGATCATTGGCCCAGACTG
AGCGGAGCCGTTTGAGGTAATGTGCGATGCTAGTGGGATTGCATTAGGAGTTGTGTTGGGGAAGAAGAGCAACAAGATGT
TTCATCCGATTTACTATGCTAGTAAGTCGCTGAATGGGGCACAACGAAACTACATAGTCACTAAGCAAGAACTATTGGCA
GTGGTATCTGCGTTTGAAAAGTTCAGAGCTTACTTGCTGGGCACTAAGGTGATAGTTCATACAGACCATGATACCTTGAG
ATACCTCATGGCAAAGAAAGATGCCAAGCCTAGGTTGATCCGATGGGTGCTACTTCTTCAAGAGTTTGACTTTGAAGTGA
AGGATAAAAGAGGATGTGAGAACCAGGTAGTTGATCACTTGTCTAGGTTGGAGGCTGCAAAGAAGGAAGAGCTAGAGCTT
GAAATAGATGATACATTCCCAGATGAGCAGGTATTAGCTGCAACTCTTGACCTTATTCCTTAGTTTGCTGATTATGCTAA
TTTTCTTGCTAGTGATGTAATGCCTGAAGGACTAACATTTCAGCAAAGAAAGAGGTTCATGCATAATATAGGTAAGTATT
TCTGGGATGAACCTTATTTGTACAGGATTTGTGTTGATAACATCATCAGGCGGTGCATTCCTGAAGCTGAGATGCTGCAC
ATTTTGGAGGCCTGTCACTCATCTCTAGTAGGTGGTCATCATGGAGGTGCTCGAACAACCCACAAGATACTTCAGTGTAG
GTACTACTGGCCCACAATTCATCAAGATGCAATGGATATAGTAAGGAGTTGTGATGTGTGCTAGTGGCAATGAGCCATCT
CTCGGTGCCATGAGTTACCCATGACACCCATCTTAGAGGTAGAGTTGTTTGATATGTGGGAAATTGACTTCATAGGCCCA
TTTGTGAGTTCCTATGGACAGAAGTATATATTAGTTGCAGTGGACTGTGTGTCCAAATGGGTTGAGGCCATTGCTTTACC
TGAGAATGATGGCAAGAGTGTAGCTAGCTTCCTGAAGAAGAATATTTTCTCAAGGTTTGGTACACTCAGAGCCATTATCA
GTGATGGTGGTTCTCACTTCTACAATAAGGTGTTTAGTGCTCTTCTGACCAAGTATGGGGGTTAAACAGCACAAGGTTAC
TACGCCTTATCACCCACAGACCAGTGGATAAGTAGAGGTCTCCAACAGGGAAATCAAGGCAATCTTGGCAAAGACAGTGA
ATGCCAACAGGACAGATTGGGCACGAAAGCTATATGATGCTCTATGGGCATATCGAACAGCTTTCAAGACACCTATTGGT
ATGTCTCCATATCAATTGGTGTTTGGAAAAGCATGTCATTTGCCGGTTGAGCTTGAGCATAGAGCACTATGGGCATTGAA
GAAGCTAAACCTCAATTGGAGCGAAACGGAAAACTTGAGGTTGGATCAAATTAATGAGATGGATGAGTTCCGTCTGAGAG
CTTATGAGAGGTTGAGACTGTATAAGGAGAGGATAAAGCTTTATCATGACAAACATATTGAGAAAAAAAGCTTCACTCCT
GGTGACTTGGTGCTACTCTTCAACTCCAAACTTCGTCTGTTTCCAGGAAAGTTGAGATCTAACTGGTCTGGACCTTTTAA
GGTCACACAAGTGTTTCAATCTGGTGCTATTGAGTTGGAAAATGATAAGGGCGAGAGGTTCAAAGCTAATGGCCAGTGAA
TCAAGGCATATTTGGGTGTTCCTGAGGATGTGAAGATTGTAGAGGAATGTAAACTTGATAAGGTCGCAGTAATCAAGTAA
CCTGCGTCGCGTCGCGACGTTAAATTGTGCGCTACTTGGGAGGCAACCCAAGCTGTAATTGTACTAGGTATTTTCCCTTT
TTCCTTATTTTTCATTGTTTTATAGAGTCACTGTGTGTTGATGTGTGCAGGGGGGAAAAGGTGGAAAAGTGCAGTAACTG
GGTGCAGAGTGTAGACTGATCTTCACGGATCGTGGTTCCCTTCACAATCCATTTACTTGAGGACCAACCTAAGGAAGCTA
CTGGAAATTGCACGAAAAAAGGTTCACGAAAGGGTTCACGGTCCGTCAAAGCTTGTACTGACCGTCTAGCCTCTCGTGAA
CCTCAGGTATGAGTGCTAAGTTTCCAAGTCATGTACATGGACCATGAAGCCCTTCATGGGCAGCTTCACGGTCAATGGTC
TTCCTCAGTCAAGTGTTTCATCCAAGTTAGAGTCACGGACTGTTTCACGGACCGTGATGCCCTTCACGGGAAAGTTCACG
GTCCGCAGTCTACGACCCAATCCTATTAGATTCGACCCGACCCGCGCGTAGTTTAATTGAAAATTGAAACTTATTTATTC
AATTCAAAACGTTAAAAGGTCAATTTTCCTCCTCTTTTCTCTCCAATAACGGTCCTTTAAAGATTAAAATCAGTCTCATC
ATCAATCGATTCCAATTTCAACGCACAATCTAAGCCCTAATTCTAAAATCCTCAAGAATCGCGAGTCTAGGTGGCTGCTC
TCTCCTTTTTTAGCAAAAAGAGTTTGTTTCTATAGTGCAAGTAAGTTCTTTGTTTAAGTTTCCATAACTGAAATTCCTTG
ATAGAAGTTAGTCCTAACTACTTTGATTGAGGCGATTTGAGTAGGTGTAGGTGTTGGATTGTCATATTTGATATTGAACT
GTTGTGGGTTAAGTTGAATTGGTTGTTTTGACCTGATGTTCGTATGTAGGTATGATAATAGGGGGTTGAATTTGTATTTG
TCCTAGTTGGTGATGCTTTGATGTTAGTTCGTGGAGTTTAGTGTGAACTAGTTGATGAGCAAAGATTTGNNNNNNNNNNN
NNNNNNNNNNNNNNNNNNNNNNNNNNNNNNNNNNNNNNNNNNNNNNNNNNNNNNNNNNNNNNNNNNNNNNNNNNNNNNNN
NNNNNNNNNNNNNNNNNNNNNNNNNNNNNNNNNNNNNNNNNNNNNNNNNNNNNNNNNNNNNNNNNNNNNNNNGATTAAGT
TTACGAGCAGTATCACGGTATGTGGTGCACTCCACGGGTCGTGAAGCCTCCCATGAACATCACTTGGTAAAAAGTTATGT
GGCTCCTTTTGCACATTGATTCTGTCTCAAATCCACGAGGGATTTCACGGTCTGTGGTACATACCACGGCCCGTAAAGCT
CCCGTAGAGCATACTTAGTGTAACATTTTTAAATTTTTCTGTCTTTTAGTTTTTGTTAGTTTGTTGATTCCGTGGCCCTT
CCCAATGATAGATTGGGTGACGACATTCTTAAGGCAAGGCGTCACGATGAAATTACACAGGGGAAGTCTGAGTACCCAAT
AGTGCGTCATTTGACTGTGTTGAATACTAATGAGTTTTGTATTTCTCAGGTACGATGGCTCCTCGAATAAAGAACGCAAC
TAAACTCCCCCTCCCCTCCCTCCTGCTTCTCAATCAGAGGGTCATGACAACTCCGACGCTAGTAATTCTGAGGTGTAAAT
AAATGTCATACCTGAAGATAACTCACCTCGAGTTACCAGATCACAGACAAATAGAGCCATTCTCCAGGACACTCCTTCCC
AGTCTGAAGAGGGAAGAAATAGTTCCAGTAACATTGCAGCGTCAGGTAGTAAATCTAATGATGGTCCAGGTAGCCAGTCT
AATGCTGACTCGGGGGGAAGTGTAGAATCTGAAAGCAGTTCTCAGGAAGAGGCAAACACCTCCCCACCTACGACGAATAC
AGAAGCTGAAACTAGAGCACGAGAGGAAGTGGCTACTCTAGAGGATGATGAAGAGATCACCGATGATGATACTATGGTGA
TGTATATGAACGCCCATGAACTTAACCCTGCACAGAGATCATAGTTGATTGCATGTTATCGTTCCATGTGGACTGTGAAA
CGATCCGAAGAATTTCTCAACAATGAGATTGTGACCAAGACTGGCAGTTTCAAGAAGCAGGCAATCATGCCTGAGACTAG
AGTGGTGGTAGCTGACATTAAAGCATTCCCGGATATTTATCGGACGTTTCAATTTCATCAGTTCGATTGGATGGACAATG
CACCTGGGGATTGCTCTTACCACTTGACTAGGGAGTTCTACTCCTCGTATGCAACCACACTGATGAATTTTGCTGCAGAC
ACAAAGACTACAAAGCGTGGACAGAGAGACATTGACATTACATGGGTCCACCCAATTCTAAATTAGTAGATATCTCAGAG
GCCATTATTAACAGGATGTTGCATGGCCCCGAATACTCTGCACTGGCTTCAGTTGGCCTTTTCGAGGGCAAACATCATGA
AGTCACTAGTGACACTACTATGGAGATTCAGAGTTCTCGCGAGACGGTGTTACGCTGGATTGCAAAAAAAATTGCCATAG
ATTGGGAGAATGCAGTTTGGGTCACCACGATGCCGACACTGATTCCAAAAGCTTCGTTATCATTTCCAGCCAAGGTGTGA
TGGGTTGTTGTGTGTGCCCAATTGAGACCTACAGGAAACGACAACAATTTGTCTCCTTCTTTAGTATCTTTGGTAGCCTG
CCTCATGGCTGGTTACCCGGTCAATGTGGGAGGGATCATAGCTACTGAGATGAGAAACAGAGCATTGAATGAGAAAGTTG
GTTTTCTATTTCCCTGTCTGATAGGGAAATTGTGTAGACAAGCGAATATTCCCCCTAACAAGCTGATTGACAGATGGCGT
GACACATTCAGACTCATCCAGGTTCCTAAAATCAAGGATGTCGCGAATCATCTCTTTGGCGCAAAGTCTGCAGTTGTGGG
TACTTTAGTAGTTGTTCCACATGTCCCATTTGATATTTCACAGGCAGACAGAGGCCTAGAGCAGGGAGAGTCATCCCAGC
CTTCCACAGAGGCATCACCATCACCAGCTTCTGCCTCCCAGGCTCCAGGTACTTTTGTTACTATTCTTATGCTCTTTCTT
GAGAAATTGGTTGCAGATCAGCACCAGACCAGGACATTGGTAGACCAGATTGTACTCCAGATGCTTCAGTTGATAGAGAC
GAAGGTGTTAGCTGTGAAAAAAGAGATCAAAGATGAGGTGCGGACAGAGTTAGCTGTCTTAAAAGATAGATTGGATGGTT
TGGAGAACCTTGTCCAAGATTCCAGGCTGTCGGGTCAGTAGATATTGAAGAGTTCAAATCACAGTTGGCCGAGATGAGAA
CTCAGATTGCTAAACTAGCAGTAAAGCCAATACAGGTATCCACTCCGATAATGCCAGAATCTTTAATGCAAATGCTAACT
CAGGCACCCTCCACTCAATCAATTGATGATCTTTGGGAAGAACTCCCCACGAGTAAGTCCGGCACAAAGCTAGAGAAATT
GATGAGGAGACCCCTACTGACCCAGCCAGAGAGGCAAAAAGGTAAGAAAAGAAAGCTCGTAGAACATCAAAGAAGGAAGC
TCGAGAAAAGGAAGCCCTTGAACAACAACATTGAGATGCAACCTTAGTTGGAGCTTCTGGTAGTGGAGCACCTGCCCCGA
CTAGTGAGGACCAAACTGATCAGGTTCCTTATTCTAAGAGTGCACCCATTAATAAGGGTGCCAATGTTGATCTGGCGACC
GGCGCCTAGAGCACCGTAGGTATGACCCCTCCTCATAGCCTGTGTGGTTTATTGTTCTGTATCGACTTTGAGGGCAAAGT
CCTTTTTATTTGGGGAGGGGGTGGTGAGAGCAACCTGCCATAGCTGTTAAAAATGGAGGTTGTCTTTGTGTGTTACTATT
TTTAGGTGTTGAGTTATGCAATAGCTAGTCTGTGAAAAATAAGGACCTGAATCTGAGTTTGACTGTTAGGATCTTTAGAT
AACGTCTTAGATACTGATATGTTGAACATGGCTAATCTGACCAATTAATTGGTGAACCAAGAAACTGAAAAATGCAGTCC
TGTATCGTGTGTATGTGTAAGTTTTGATTGAAGTCTAACACTAGGAGCAGAAACTAGAACTTGCCTAAGTAGTCTTGCTT
GAATTTGAGAATAACTGGATAGGAAAGGATCAGTAGGCCATTTTTGCTAAACCAGTAAAAAGCCAAAAATAAAAGAACCA
AATGAAAAAACTTATCACTTGAACCCAATTTGAGCCTTAAATCAGTCTTTGTTCTTACCCAACACATATCATATCCTTGG
TTCTCCGAAGGTACAATATTACAACTTAGGCCAAAAGCCTAAGTTGAGAGTGATTGTAATCCGAACATAAAGAAAAAGGA
AAAAGAAGGTTCAACCAGTAAGCTAAGTGTATATCAAAATTGCATATAAAAAAAAGAAAAAAAAATAACAGAAAAAAGAA
GAAAAGAAAAGAAAAAGGAAATAATAGCTACTGGGTCATGCTGAAATAAAGAAAAAAAAAAGGGAATCACTCAGAAAAGA
GTTATGTGAAAACGAAACTTTGGAAAACTAAGGGACTAGTCACTCACGAAACCAAATATCCATTCCCTAGCCCCGACTCT
ATGTTACAAGCCAAAAAGAACAGAAAAAGAAGAAAAGAAAAGAAAAAGGAAATAATAGCTACTGGGTCGTGCTGAAATAA
AGAAAAAAAGGAATCACTCAGAAAAGAGTTATGTGAAAACAGAACTTTGGAAAACCAAGGGACTAGTCACTCACGAAACT
AAATATCCATTCCCTAGCCCCGAGTCTATGTTACAAGCCAATAAAGTCCTACAGTGATCCTATTACGGGTGTTTGAAAGA
TAAAGCGTTGAAAGTGAGGGCAAGCCTATGGTAGTTTGTTGTTAGAGTTAGAAGTTCTTTGAGAGCGTGAGTGTAGTACT
CAGTCCCAACTATTATGAGCGAGGGATTTCTTTGGTGTGAGGACACAGTGGTTGCATTTGGAAGTAGATTGTATGAGTCG
ATAATTCACAAGCATAAGCATGATTGACTTTGAGTAATGAGATGTCATGTATTGATCCTTATATGTTAGATTCAGGATTT
TGGATACAATTGTTATTTAAAAAGGCTCATGCATAGTTTCAAAAGTGTCTGAACATTGTGAGGACTGAATGTGTTGTTGT
ATCATCACTTGAGGACAAGTAATGGTTCTAAGTTGAGGGTGTTGATATGCCGTGAAATTGTGGGACATTTGATGCTTAAT
AACTATGAACTAATACTGGAATTAAGTGAAATTTTGTATTATTTAATGGGTTTGTTGAATGTGTAGGCAGAATTTGGTTT
GTGTAGAAAATGAAAAAAAAGCTGCCAAATGATGATGATTCAAAGTAAAGTTCACGGCCAACTTCATGGATCGTGACCTT
CATTACGGTCTATGGTTAAGCTCGTGAAAGTGAGGTAGTGTTGGGCCTGGAGAAGATGAAGAACATGAATAACCAAGTGA
AGACCACAGAGGGTTCTACGGGTCGTAGTCCTCACCACAGACCCTGGTTCCTGCGGTGAAGTTGAACCAGTGTGAAAGCA
AGGAAGAGTGGAAAGAATGTTGGAACCAAGTAAAGACCACGAACGCCATCACGGTCGTGGTCCTCACTACGAATTGTGGT
GCAGTCCGTAGTCCTTGTTCCCAGTGGATAGCATTGAAGACTCAAAGTTTGGGAAAGTCCAAGTAAAGACCACAGACGTT
TTCACTGGCCGTGGCCCCTATGACGATCGTGGTCTCGTCCGTGATGCAATTTCAAGTGACCAAGTTTGAAGACCCACTTT
TGGGAAGCTATAAGGGAAGACCACGAAGGGTTTCACGGACCGTGAATCCCTTGACAGGTCGTGGTAGTGGCCGTGAAAAG
GCCCGACAATTCAGTCCTAGTTCGATTAGGACTCATTTTAAACATTCTATTTTGAATTACTTTAGGTCGTTTTGGACGAT
TATTCATTATCTTACGTTTTACGACTAAGAAATACAGCATTACTCTTAGCTTTTGATTTTGGGATTTTGATTATTGTTAT
TAGTTTGAAGTTCGGATACAGATTATCAAATTATCGAAGTGATTATTGAGTTGCTAATTATTTTTGTAAGTCTTTCTTAA
CATGTTTTCATACTTCATTACTGATTGTTTACGTGAAAGCATGAGTGGCTAAATACCACGACGGTGGTTGTGAGATCCAT
GACGAAATTCTAGTTAAGATTCCGTAAAACGAGTAAGGGCAGTCTGTGTTTACAATCTGTAGTTTTTAGCTTTCGATATC
ATTATAATCTAGTGAGTGCATGTCACGATCCGATTTATCAAGTCATGATGGCACCTACTATAACCCACCAGCAGGTAAGC
CAACCCGTAACCCGAAACAACAAGTAATGGGTCTGAGGGTAGAAATTAAACAAGAGTAGGCAAATAACAATATAAACAGG
TGGAAGCAAACCAAAAACATATATACAATTAAAGATCCCTCCCAGAACCTGGAAGTCACTAGTACAGAGCTACTACAAAA
TGAGTACAAGTCCCAAAAGTGGACAACAGAGACTGGACTGTCTCGAAAGGAAAGAGACAAGTCTATATATACAGATGGAG
ACTGAAATAGTACAAAACGNNNNNNNNNNNNNNNNNNNNNNNNNNNNNNNNNNNNNNNNNNNNNNNNNNNNNNNNNNNNN
NNNNNNNNNNNNNNNNNNNNNNNNNNNNNNNNNNNNNNNNNNNNNNNNNNNNNNNNNNNNNNNNNNNNNNNNNNNNNNNN
NNNNNNNNNNNNNNNNNNNNNNNNNNNNNNNNNNNNNNNNNNNNNNNNNNNNNNNNNNNNNNNNNNNNNNNNNNNNNNNN
NNNNNNNNNNNNNNNNNNNNNNNNNNNNNNNNNNNNNNNNNNNNNNNNNNNNNNNNNNNNNNNNNNNNNNNNNNNNNNNN
NNNNNNNNNNNNNNNNNNNNNNNNNNNNNNNNNNNNNNNNNNNNNNNNNNNNNNNNNNNNNNNNNNNNNNNNNNNNNNNN
NNNNNNNNNNNNNNNNNNNNNNNNNNNNNNNNNNNNNNNNNNNNNNNNNNNNNNNNNNNNNNNNNNNNNNNNNNNNNNNN
NNNNNNNNNNNNNNNNNNNNNNNNNNNNNNNNNNNNNNNNNNNNNNNNNNNNNNNNNNNNNNNNNNNNNNNNNNNNNNNN
NNNNNNNNNNNNNNNNNNNNNNNNNNNNNNNNNNNNNNNNNNNNNNNNNNNNNNNNNNNNNNNNNNNNNNNNNNNNNNNN
NNNNNNNNNNNNNNNNNNNNNNNNNNNNNNNNNNNNNNNNNNNNNNNNNNNNNNNNNNNNNNNNNNNNNNNNNNNNNNNN
NNNNNNNNNNNNNNNNNNNNNNNNNNNNNNNNNNNNNNNNNNNNNNNNNNNNNNNNNNNNNNNNNNNNNNNNNNNNNNNN
NNNNNNNNNNNNNNNNNNNNNNNNNNNNNNNNNNNNNNNNNNNNNNNNNNNNNNNNNNNNNNNNNNNNNNNNNNNNNNNN
NNNNNNNNNNNNNNNNNNNNNNNNNNNNNNNNNNNNNNNNNNNNNNNNNNNNNNNNNNNNNNNNNNNNNNNNNNNNNNNN
NNNNNNNNNNNNNNNNNNNNNNNNNNNNNNNNNNNNNNNNNNNNNNNNNNNNNNNNNNNNNNNNNNNNNNNNNNNNNNNN
NNNNNNNNNNNNNNNNNNNNNNNNNNNNNNNNNNNNNNNNNNNNNNNNNNNNNNNNNNNNNNNNNNNNNNNNNNNNNNNN
NNNNNNNNNNNNNNNNNNNNNNNNNNNNNNNNNNNNNNNNNNNNNNNNNNNNNNNNNNNNNNNNNNNNNNNNNNNNNNNN
NNNNNNNNNNNNNNNNNNNNNNNNNNNNNNNNNNNNNNNNNNNNNNNNNNNNNNNNNNNNNNNNNNNNNNNNNNNNNNNN
NNNNNNNNNNNNNNNNNNNNNNNNNNNNNNNNNNNNNNNNNNNNNNNNNNNNNNNNNNNNNNNNNNNNNNNNNNNNNNNN
NNNNNNNNNNNNNNNNNNNNNNNNNNNNNNNNNNNNNNNNNNNNNNNNNNNNNNNNNNNNNNNNNNNNNNNNNNNNNNNN
NNNNNNNNNNNNNNNNNNNNNNNNNNNNNNNNNNNNNNNNNNNNNNNNNNNNNNNNNNNNNNNNNNNNNNNNNNNNNNNN
NNNNNNNNNNNNNNNNNNNNNNNNNNNNNNNNNNNNNNNNNNNNNNNNNNNNNNNNNNNNNNNNNNNNNNNNNNNNNNNN
NNNNNNNNNNNNNNNNNNNNNNNNNNNNNNNNNNNNNNNNNNNNNNNNNNNNNNNNNNNNNNNNNNNNNNNNNNNNNNNN
NNNNNNNNNNNNNNNNNNNNNNNNNNNNNNNNNNNNNNNNNNNNNNNNNNNNNNNNNNNNNNNNNNNNNNNNNNNNNNNN
NNNNNNNNNNNNNNNNNNNNNNNNNNNNNNNNNNNNNNNNNNNNNNNNNNNNNNNNNNNNNNNNNNNNNNNNNNNNNNNN
NNNNNNNNNNNNNNNNNNNNNNNNNNNNNNNNNNNNNNNNNNNNNNNNNNNNNNNNNNNNNNNNNNNNNNNNNNNNNNNN
NNNNNNNNNNNNNNNNNNNNNNNNNNNNNNNNNNNNNNNNNNNNNNNNNNNNNNNNNNNNNNNNNNNNNNNNNNNNNNNN
NNNNNNNNNNNNNNNNNNNNNNNNNNNNNNNNNNNNNNNNNNNNNNCCTCAAACGAAGCCTCCCCTCGCGTTTCTGAGAT
CACCGCTAGATTCCCCATGAAATTCTCTTGAAGTTAGCCTTTTGAATCACTTAATTTGGACTCAAAATGAAGGAGAAATC
TTGGGTTGAAGTTGAGGAAAAAAATGGACGAAATTCGTCCTAAATTCTGGAAATTTCCAGATTTCCACTCCGCTGCCACG
TGGCGTCACGTGGCTTTGCCACGTCACCGCCGCGTCAAAATTCTACAACCCTTCAAACTTAAATTTTGATGTTTCGGACT
CGTTCGGAGTCGGAAAAACACAAACCTTATATGGAATCTGATTGGAAATGATATTTCGGACTCAACAGTGAAGGCGGAAT
TTCCATTTGGAGCTCGCTTCGATGAAAAGTGGGTCCCACACGCAGTATCATTTGAGCCAGATTCCACAACTGCCATCTAA
AGCTTCGGGAAGTGAACAAAGGGTCGTTCTAGACCAAAATCGATCTTCCGAAGCTAATCTAGCTGTCAGAATTTTCATCT
GAGCACGCCTTCCAAAAAGGTTGACCACAGTCAACTTTTCAAGTTATAAAATCTCCAAAACAGGGAAACGGGCCTAAAAC
CCAAACGAACGACCAGGCGACCGAACAGTCAGTGTCAGCAAGTCATAAATGACTTGGGGTCGCTATAGGAACGCTCTAAA
CGATGCAATGAATGCTTTAATTTAAAAATGACCTGGAGGGTCATTACAATATCCACAACTAAAAGAACTTTCGTCCGCGA
AAGTAAGAGTCAAGAAGTACCTGAATGCTCAAATAAGCCGGGGAACTGTGCCCGCATCTCATGCTCGGTCTCCCAGGTAG
CCTCCTCAACTGGACGATGTCTCCAATGGACCTTAACCACAGGAATGGCTCTGGAACGCAACCGTCTGACATCTCTGGCC
AAAATAGCAACTGGCTCCTCAATGTATCTCAAACTGTCATCCAAGTCAACTGCATCATACTGAATTAAACCCCCAACTCT
TGGAACACAAAGTCGATCACCAAATCTTAAGACCCCATCTAAATCTAAGGTAGCCAAGCCAGTGTCACCTCCCAAAACTC
GATCTCGAAGTGCCACTAAGTCCTTATCCTCAAACTGACGGCTGCGAATCCGATCCAGCAGAGATGACTGAGCATCTACT
TAAGCTAGTACACACCGGGAATCAGAGATATCAAGCCGTACCATCCGGTTAGCTAAGGACTGGATGTCCAAAGCTAATGG
TCGCTCCATAGTAGAAAGAAAAGCTAGACTACCCATACTCACTGCCTTCCGACTCAAGGCGTCCGCTACTACATTTGCCT
TGCCCGGATGGTAGAGAATAGAGAGGTCGTAGTCCTTCAGGAGCTCAATCCAACGACGCTGTCTCGAATTAAGATCTCTC
TGGCTCATAATGTACTGAAGGCTCCTGTGATCGGTATAGATCTCGCATCGAACTCCATACAGGTAATGCCTCCAAATCTT
AAGCGCAAAAACCACCGCCGCCAACTCTAAGTCATGAATGGGGTAGTTGCGCTCGTGCGACTTAAGCTGCCTCGACGCAT
AAGCAATAACGCGACCCTGCTGCATCAGTACACAACCCAAACCAATGCCGGATGCGTCACAATATACCGTGAAGCCCTCG
CCCTCAACTGGAAGAGTCAATATAGGAGCGGTGGTCAATAACTCCTTGAGCCTCAAAAAGCTCGCCTCACACTCCTCTGA
CCAAACAAAGGGAACATCCTGGCGAGTCAACCGAGTCAAAGGCGCTGCTATAGAAGAAAATCCCTCAACAAAATGCCTAT
AGTAGCCTGCCAATCCGACGAAGCTACGAATCTCAGTCACAGAGGTAGGCCTGTGCCAATCACGAATAGCCTCAATCTTC
GCCGGATCAACCCTAATACCCTCCTTGGACACCACGTGCCCCAAGAAGGCTACAGACTCAAGCCAAAACTCGCACTTTGA
GAACTTGGCATAAAGCCGCTGATCTCTCAAAGTCTGGAGCACTATCCTCAAATGTTGCTCATGCTCACTCCGGCTCCGCG
AGTATACTAGAATGTCATCGATGAAGACAATGACAAATAAATCAAGGTATGGCCTGAACACACGTGTCATCAAGTCCATG
AAGGCGGCAGGGGCGTTAGTCAACCCAAACGACATCACCAAGAACTCATAGTGGCCATAACGAGTCCTAAATGCAATCTT
AAGGACGTCCGCTGCCCTAATCCTCAACTGGTGGTAGCCGGATCTTAAATCAATCTTAGAAAATACCACGGCACCCTGAA
GTTGATCAAACAAATCATCAATACGAGGCATGGGGTAACGGTTCTTCACCGTCACCTTGTTCAGCTGCCTGTAGTCAATA
CACAATCGCATAGTACCGTCCTTCTTCTTCACGAAGAGGACTGGGGCACCCCAAGGCGATACACTAGGCCGAATGAATCC
CTTACCCAAGAGATCCTGAAGCTGAACACTGAGCTCCTTGAGCTCTACAGGAGCCATCCGATATGGCGGAATAGAAATAG
GCCGAGTACCTGGCTCAAGCTCAATCGGAAAATCAGCATCACGCTCTGGGGGTAGGCCAGGTAGATCAGTAGGAAACACA
TCTATGAAGTCACGAACAACAGGAACTGACTCAACCGGAGGAACCTCCCTACTCACATCACGCACATAGGCCAAATATGA
TAAGCATCCGCTAGCCACTAGTCTCCTAGCACGAATAAAAGAGATAACCCCAACTGGTGTGCTACCACGAGATCCCTGCC
ACACCACCGGAGGGATACCGAGAATGGCTAAGGTAACGGTCTTAGAAAAGCAATCTAAAACAGCGCGATAAGGGGATAAC
CAATCCATGCCCAGAATCACATCGAAATCAACCATGTCAAGCAATATAAGGTCAGCCCGGGTGTCACGCCCCTGGATAGT
AACTAAGCAAGATCGAAATACCTGATCCACTACTAAAGACTCACCCACGGGGGTCGACACACGCAACGGCGCTACCAGAG
GCTCAGACATCATACTCAATCGAGAGGCATAGTAAATAGAAACATACGAAAAAGTAGAGCTTGGATCAAATAAAGCCAAG
GCGGGCTGCTGGCATAATAACACTGTACCTGTGATCACATCGTCCGAGGTTTCAGCATCTGCTCTAGTTGGAGCTGCATA
AAAGTGGGTCTGGACTCCCCTACCCTGTGCATCGGCTCTGCCCCTAATCTGCCTCCTTTGGGACCACCCCGTATACCCTG
GTGACCACCCCTACGGTCCTGTCCCTGGCCTCTGCCTCTAGCTGGAGGTGCTGGCGCATGCCTAACTGCCTGTGGAGCGG
GTAAGGCTAACCTGCGATGGGGACACTCGCGGGCCCAATGATCTAACTCCCCACACTCATAACACCCCTGGGACTGTCGA
CTGAGAGCTGGAGGTCGGCTACCCCGGCCAGAAGAACCCATCTGTGAACTATCTCGGCCCCGACTAGGATCGGCACTAAA
ACCAATATGGCGGTGCTGATCACCCTCCGATGCCTGGAGAGAAGCCTGGAAGGGGCTACTAGACTGACCCAACTGAAACC
TCTGCTGAGATCTATCATAAGACTCTCGAGGTCTGAAACGGCGCCTATCATGGCTATCCTCCTGTCTAGCTCTCTTGCCG
CTGCCCCCTTGGGCCTTGCGACGGAGCTGCTCGATAGTGCGGGCATGGTCCACTACATCCAGAAATGAGCGGCCCGCTGA
GACTAAAGACTGAGTCTCAATCCGCAACTGTAGTCTCAAACCCCGAACAAAACAACGAACCCTCTTCTCCTCAGTAGGTA
ATATCATGGCGGCATGCCTGGAGAGCTCGTGGAATCGGGCCTCATACTCTGATACTGTCATGGAGCCCTGCTCTAACCAA
GCAAACTGATCTCTGAGCTGATCTCTGATGCTCCTGGGAATAAATCGGGCCAAGAAGGCCTCTGAAAACTCAGTCCATGT
GATCGGTGGAGACCCAGCTGGCCTGGTCTCTAAGTATGTACGCCACCACTGCCTGGCGGGACCGTCTAACTGGTAAGCGG
TGAAGTCTGCTCCTCTCGACTCCACTAAACCCAAAGTCTGTAGCCGCTCGCGGCAAGTAACTAGAAACTCGTGGGCATCC
TCCCCCACTGCCCCAGAAAACCTCGGCGGTGATAGTTTAAGGAACACCCCGAGCATCTTCTGCTCCCGTAGTGGCATGAC
GCCCTCCAAATCGTCAGGCTGAACAACCGGTGCCACTAGCTGCTGAACAACCGGTACCGCTGGTGTAGGCTGACCCTGCG
GTACTGGAACGGCTGGAGCTGGGGCCTGCTGCATACCCCCAATGGCAGCTAGTATATGTACGAGCATCGCCTGTATATCT
GGAGCTGCCACAAGCTCGGGCGGTGGCTGGGCTAGTCCCGGGCCCATCGGTTGCTGCTGTGCTGGAGCTGCTGGTGGCTC
TATCACCGTCTCCGGAATTTGCTCTCGGTCCTGGGCTGGTGCTGTAGCTCTGGCACGACCTCGAGGTCGGCCTCTACCCC
TAGCTGGGGCCCTACCACGCGTGCGAGCCATCCCTATGAAAGAGTGGTGCAAGTAAGATTTTCAGAAATCGATAAGACAC
ACAATGCACGATAGTGATACAAAAGCAACACGTTCCTAAAGACATCCTGTAGCCTCCCGAAAATAAGTAACGAACGTCTC
CGTACCGATCTGCAGGACTCTACTAAAGGTTAGCTTTGTACAAGTAAGACCGACGAACTTGGGGCTCTGATACCAATTTG
TCACGATCCGATTTATCAAGTCATGATGGCACCTACTATAACCCACCAGCAGGTAAGCCAACCCGTAACCCGAAACAACA
AGTAATGGGTCTGAAGGTAGAAATTAAACAAGAGTAGGCAAATAACAATATAAACAGGCGGAAGCAAACCAAAAACATAT
ATACAATTAAAGATCCCTCCCAGAACCTGGAAGTCACTAATACAGAGCTACTACAAAATGAGTACAAGTCCCAAAAGTGG
ACAACAGAGACTGGACTGTCTCGAAAGGAAAGAGACAAGTCTATATATACAGATGGAGACTGAAATAGTACAAAACGCCG
TGTGCTCACCCCCGTCTCCAGATAAGTCTACTCCAAGCTCGATCAACGCTGGCTACTAGTACTCGGACTTGCATCACAAA
ATAGATGCAGAGCGTAGCATGAGTACCAAAACAACAAGTACCCAGTAGGCATCATAGGCCGACTGAGCAAGATAAGCAAA
AGTGAACTGAAATGCAAAAAAAGGGTCACATCAAGTGCAAAGAGTAGTAAATGTAAGTATGTACACGAGCGTACAGGCAA
CAAAGACAAGTAATCTAACTAACTCTGCCGGGCTCCCATAAACCCGACGGGTACGCTCGTGCACAATAAAAGAAACCACC
TGCACGGACCCCCATAAGCCCGGCAGATGCACCGGCAGTTGAAGTAAAATAATGGAGCTAGAAGGTCTATCACAATATTA
CCAATTTCCGGACTTTTAACTGAACCATTCCCAATTATATTCCAAGATCTCATTACGTCCCGGACTTTAATCTGAATCTC
TCCAACCTCCAAAACCTCAACCTACAAATGAGAATAATCAAGACTAACCGAAGCTTTAGTGAGGAATTGGGAAGACACCA
CGTGCAAGCTGGACCACGGACTCGAACCGGATACTATAGCTAATGAGTCAACCTATATGGGCTGGACCACGATCTCGAAC
CGGGTGCTGTAGCCAAAGGTCGGGCACGGGTGGGCTGGACCACGGACTCTAACCGGGTACTGTAGCCAAAACCAGATCAC
AGGTAAGCTGGACCACGGACTCGAACCGGGTACTATAGCTAAGCCTGGACATAAGCAAGCTGGACCACGGACTCTAACCG
GGTACTGTAGCCAAAACCAGATCACAGGTAAGCTGGACCACGGACTCTAACCGGGTACTGTAGCTAAGCCTGGACATAAG
TAAGCTGGACCACGGACTCTAACCGGGTGCTGTAGCTAAGAATCAATATTCAACCATACGTCGCAGGAAATATCACCAAA
CCGATTACCATAAATAATCATTTCAGTTCGACCCTCATATACCCCAAATTGCCGAGGAAGTATCCACAAGTGAGTAAGCT
AGACCAAGGACTTTAACCGGGTATCTGTAGCCGATAGAAAAGCAGGGCATTATGGATACAAGGTCATAGGCTGAGTTATC
GTCTAGCTAAGGCTCAGACTATCAGACTCAAGTCTGCTATATCAGTCTACAAGGAGCTAACCGTCCGAAACGACGTCGGA
AAAAGTTCTACTGCCCAACGACATCCGAAACCTCGCAAGTCTATGGCAACACTAGTCTAAGCCTAGACTAAGGCCAAACA
TACTTCAAATCAATATTATCATATACACCACAAAGTATGAATGTTCAATAATGTCAAGAGACATGCTGTCATAATCCAAC
ACTTTTCCGAAATAAGGTCTAAGGCAGGAATTATAGAAATTTAGCATGCTCGACACCCGAACCCCTCCATACTCAAGCAA
ATCAATAAACAAATGCCTAAACATGCTCAATCTCACGAGGGAAAGCCATAGCCTACCTGAAAGCCGACCACGCGTGCTCC
AACTCACGGTACCGGATCTTTTCCCCTCTGAACGGTCTCCAAATGCTTCCCCACTAACAAAAGGTTAATCACCTCGTCAT
TACGAATATATTGACACTAAAATTATACTTTTCGGAGACGGACCCAAAATCGGGTCTACAACGGGATTGTGGAGCCCACA
ATTAGAATCTCGAAATCGAATCCATGGAAACGTCCCAAATACCTTACTAAACTAATACCCCAAAATTTAGCACAAACAGA
TGCTTAAAACACCGCAAATCAGCCACAACAATTAAAATGGGCAGCCCCTTGATCACCAATTTCTGGAAAAACGAGACTCT
TTCAACCCAAACAGATTATACCACGACGATCCTTGCGAAAAACTCTACAAGTTAGCCTCAAGAATGACTCAAAACGGACC
TAAGATGATCAAGATCTCACATTTCAAAATTCAACAATCAATTCAATCCGGAATCACCCTAGCAGTGGCTAAAATTGATT
CCTTACCTCAAACGAAGCCTCCCCTCGCATTTCTGAGATCACCGCTAGATTCCCCACGAAATTCTCTTGAAGTTAGCCTT
TTGAATCACTTAATTTGGACTCAAAATGAAGGAGAAATCTTGGGTTGAAGTTGAGGAAAAAAATGGACGAAATTCGTCCT
AAATTCTGGAAATTTCCAGATTTCCACTCCGCTGCCACGTGGCGTCACGTGGCTCTGCCACGTCACCGCCGCGTCAAAAT
TCTACAACCCTTCAAACTTAAATTTCGATGTTTCGGACTCGTTCGGAGTCGGAAAAATACAAACCTTATATGGAATCTGA
TTAGAAATGATATTTCAGACTCAACGGTGAAGGCGGAATTTCCATTTGGAGCTCGCTTCGATGAAAAGTGGGTCCCACAC
GCAGTATCATTTGAGCCAGATTCCATAACTGCCATCTAAAGCCTCGGGAAGTGAACAAAGGGTCGTTCTAGACCAAAATC
GATCTTTCGAAGCTAATCTAGCTGTCATAATTTTCATCTGAGCACGCCTTCCAAAAAGGTTGACCACAGTCAACTTTTCA
AGTTATAAAATCTCCAAAACAGGGAAACGGGCCTAAAACCCAAACGAACGACCAGGCGACCGAACAGTCAGTGCCAGCAA
GTCATAAATGACTTGGGGTCGCTATAGGAACGCTCTAAACGATGCAATGAATGCTTTAATTTAAAAATGACCTGGAGGGT
CATTACAGTGCATGCATTAGATGAGTCTGTTTCTGGTATTTGTTCGAGAGAAAAATACCAGTTAGGAAAAAACTGAACTA
AATTAATAAATTGGAGTTAAAGCTTGAGTTCAAGAGAAAAGAATATTAACACCATCTCATTGTAAGCGAGGGTCGAGAGA
TCATGGGTGATAATTATCTGATTAGGCTGAGAAGCGTCATATAAATCTAACTCGCAATGATTCTGTAAACATTGATTTGC
CTGACGCTCAATTACGGAAAAACACTAGAACTGATGTTATGGTGAACACAATCCCGATTTCTCTTAATTAACTGAATCAA
CCTTACAACTAAATAGTCCGTTAGTCATGAATTTGGATTTTGACTACAAGTTTTGGTAATTATAACATTTCAACCAAACC
CAATTTACTTTTCGTTGTTATTTGTTTAGGAGATAATAACAACATTCGAATAAACGCGACTGTAAAACCTTATCTGTAAA
GAAATTCTCCGTGGGATCGACCTCAACTCTAGTTGAGTAAATTGACAACGACTATTTACACCTCTTATTCGAAGTGTAAG
TTTGGACGTATCAAATTTCTAGCTGGAAAGAAACAATATTTATCATTTGGCTTTGATGAATAGTGTATTGGATTCTTTAC
CTACTTATATTATGTCCTTGTGTGCTCTACCAACAAAGATTGAACAAAGACTTGATAAAGTGAGCAGAAATCCTTCAACC
TTGTCAATTGGAAATCACCACTCAAGCAGAAGAATGTTGAGGACTGGGGATCAAGAATCTAAGGATACACAATAAAGCTT
GTTAATGAAGTGCCTTTGGAGGTTCATATAGAGAAGCAAGCTTTGTGGAGCAGGGTGATCATTGTTAAATACATCTTAAA
GGTTATTGGTGCATTAAACCAGTCAAAAAAACTTATGGAGAAGCATAAGGAATCTATGGCCTGAATTCAAACAACTCATA
AGTATTAGAGTTGTGCAAAACGATTTTCTGGCTGGATGAATGGATTGGTCATAGTCCATTGAAGGACCAATTCCCAGACC
AGTACAATGGAGTTTTGTCTTATAATGCTATCATGGCTGACTCTAGAGTCAATGGAACTTGGTAAGTTTTAAAAGAAATA
TGAATGATTGGGAATGTCCAAGAATATGTGATTTTCATCACTTACTGGAAAGCTTTCAAGGTTGCACATCTGGTGAAGAC
AAATTGAATGGAATGGCTGCATAAAAGGAGAATTTTCAGTAAAGTCTAGTTACAGAATCCTGAACAAAGAAGAATAACAT
CTCAAACCATGGCCTTAGAAACAAATATGGAGTCAGGTGCTCCTCCATGCAGACTCTATTAATCATCTCTGTTTGCATTG
TCTTATTACAGACCAATTATGGCAGCTATTTCTCAACTTGGTCGGTATCAGATGGTCTATGCCAGGGAATACACAAGATT
TTTTGTCGTGTTGATATAGGCAAGGATTGGACAAAGCAAAATTAAGTTGGTAGAAATCAATGTAGACGATTTCAAGTTAG
ATTGTATTATGTCATTTCACTTTTGGGGTAAAACTAAAAAGGACAACACAAACGATGCAATAACTTTACAAGAATTTTTA
GTGTCTCTTTATTCACTTGTGGAGAATCTTAGCACTACCTTTGAGCTTTTTATAAATACAATTATTACCATTTCAAAAAA
AAAAAAGGATTTGTATGCATCAAAATGTCAAAAGATGAACAGATGTATGAAAAAGAGCAAGGATATCGGAAATTACGTAA
GATTCCATGTCTATGTTGAGTGTCTCCACATGAGGCAAGGCCTGCAAAAGAGTAGCAACTCCATACAAGTTATACTCTGA
TATATGAAACTTTAGTGTTAGACATTTGCGTTTCAATTCTGGAATATGCACTCCATCTAGCTGCAGCATGAGTAGGACCT
GGTGCAGGAATACCAATGAAACTAGTAAAGAACAGAAAAAGAGAAAGCAATAAAAAGAACATAGATGATGATAGTCTTAT
GACAATGGTAGATATCTAAATACTATAAGCAATATCAATGTATGAAATGCTACTTCACCAAGTCATATTTTACCGGTATG
ACAAATATCGGAATTCAAAAGGTGACAGATATTACACAGAGATTTTTTTCCTTATTTTTGCAGAAATATTCATGTTTACA
AAAGCAGTCAATTATATTATACTGCATTCTGCAACTGTTATCTAATAAAGTAATTTTGAGTCAGTAATAAACCTCTACAA
ACCAGGTTCCGACTGTTAGCTCTGTCACATGTCTCAATTTGGAGAAAATGATCAAAATGGTCCTTCATGTATAGGGGTTG
ATTTATTTTGGTCCTTAATATATATCACTTGATAGAAATAGTCCTTAATGTATGCAAAATGGGTACCATTTTGATCCTAA
ACCCTAAATTTAACTTTTCTCTGTTAAAACTAATGGCCCATTCCAGTACTCATTTCTCTGTTCTCTTTGGTTGCTCTGTC
TTCCTGTCTGCTTCTCTCTAAAACTGCATCATCTTCTTAAAATAGATTTTAAAAGCTCTTCTTTTTTTTCATTTTTAACT
ATCTTCTGTGTTGTCTTCGTTAATCCTTAAAATAGATAAAAATTTATATTTTCCACATGTATGTAAAAGTTCATACCTAT
GGAAAAATGTTTGAAATTTGACTCCTGGTAGATGTCCGATGACCGACCATTCTCACAATGAACATGAATAAAAAACAAGT
CTTCTACGAGCCCCTCCTCATTTGGAGCATTCCTACTAGTTTCTTTTGCTACTTTTCTCACTTGTCAACTCCATCTTCTT
TTAGAAAAATTCAATACTCATTATGATTTGAGCAGCTTGTTCCATTTTTTCATTAATGGTATGAATGACTTTATTTTTAG
ATGTTTTGACTGAATCAAAAAAATCATTCAAACTGGTAATATAATGATATAAGAAGTAGCATATCCATGCTTTTGGATGA
TATAGACACAAAAAAAATTCTCCATTATTTTATTACTGTTTAGTTTATAATCTCTTTTGAATGACTTAGATGATTTTTGG
ATTGGATGAGCTAATTAGTTAATTCAATGAAACATGAAAATTCAAATTAATAGGTGAGTCTTTTTTTGCCCTTCCACTGA
ATCCAATAAATTTTCAGTTGATCCAGACACTAGAAATTACTTGAAAAAAAGAAGAAAAAAGTTATGGGTGAGCTTGAATA
AGCAATATATGGGGTGGATTAGTATCCTCTTATTGAGGAAGAACAAGTACAAAAGAACCAGAGAAGGGGAACGTTAGTTT
TTAACAGTGAAAAAGTTAAATTTAGGGGTTAGACCAATGTGATACCCATTTTATATACATTAAGGACTATTTCTATCGAG
TGATATATGTTAAAAGGACCAAAATAAATCAACCCTTCTTATACATGAAGGGTCATTTTGATTATTTTCTCTCTCAATTT
GTGAAGATAATCTTGCACGAGACACAGGATGATAATTACGGCATTTGTCAAACTCACCATACTCGTAATCATCCTGAATG
TCACTCTCACATCTGATATCAAAAGTAATCTCAGCAGTGACCAAAGAAGATACATTCACTAGCCTACATTTAAAATCATC
ATCAATGTCGCTTGAAATCTCCAAATGCTGAATATATGGTGCAACAATTTCCAAAGTGTGATCACCTTCTTCATACTCAG
GCCAAATATCTTTCAACTTTAATATCTTTAAATTAGGATTATTTATTTCCAGACTGCGAAAAGAGATAATTCTAGAGATT
CTATAGCAGGACAACCTGACAATAACTTTACATTGTATAACTTCACATGCTCAAGTTCCCTTTCAGTTTCTTCAGAGATT
TCCATGATATAATAATAGCTCGTAAATCAAAAGCACAATCAGACAAAAATAATGTTCTCAACGATGAGCAAGTATACAAC
ATTTGAGGCAATGTGTACATGTCAGAAAAAACTGACTCCAATTTAATAGCTTCAACTTGGTTTTCTATAACATAAGTAAG
CCATTGTTTGACATTGAAGCTAATGGAGCAGAAATCTAGATGGTTTCGGATTTTGGAAGAAGGTTGAGCAAATGCATAGT
CTACGAAGGATACAAAGTTTTCAGCTTCCGAATGCTTGTTACAGAGTAAAACGAGATTATCAGTACAAGTCCAAAGATGT
TGCCACTTTTATGACACAAGAGATGTTTTGAAAGCATCCTTTATCGGCAAAAGAGAGATAATTTGAACCAGAAGGGACTC
CGGCAGCTTCTTGATTTCGTCTAGGGTTTCCTCATCCGCCATTTTTTTGGGTTTTTTCCACAATTTTGTTCTTCTTTGGG
GAAAATTTCCTGGCGATACTAAATTGTGTGTAATTTAACACTATGATCAATATTAGTATTTAGTTTACCAAAAATACTGA
AACAGTTGGTAAAATCCTTATTTTATTTTTGGTAAGTATAAAAATACTCTAGAAGTTGAGGCAATTATTATAGTTTCATT
TCAAATTATTGTCAATTTTATTAAAAATGCATTTTTACTTGACTAACTAAAATTAAATACATGATGGATCCGGCTCCTCT
GCATTTCTCTTCTCTCCATTTTTCTCAAGTTCCTACTTGGATTAGTGACACATGACATAGGTTAAAATAAATGACTAAGA
TTTAATTTTCCAAAGTAAATCTCTAACCATGATTTAACTAATAAATACAATATATATTTAGTATTAAAAATTATTATTAT
CTCACAATCTTAGCAACATATTATCTTGTCCATAAATATAGGGAAAAAAAGTTCTTCCTAATTACTTTTTTTTTACGTGG
GATCTTTTTTACTTTTCTTTTAAATATTGAACTGCTATCAAATATAGCTAATGTTAATTTTGGAGGAAATAAAATAGGAA
AAATAATACTCTTCAATAGCTAATGGTTAAAAAGAAAAATTCAATGAAAAAATGCAATAAAAATATTAACTTAAAAATAA
AATAAAATTAACATCCTAAGTAAAAAAATTTAGGAAGAAAACTTTTTTCCCCCTAAATTTATGAACAAGATAATATATTG
GTAAGATTGTGGGGGTTATAGTAATTTTTAAAATTAATATATAATATATTTATTAGTTGAATCATCGTTAGAGATTTACT
TTGAGAAATTAAATTTTAGCCATTTATTTTAACCTATGTCATGTGTCATTAATCCGAATAGGAACTTGGGGAAAATGAAG
GGAAGAGAAATGGAGAGGAGTCGGATCCATACATGATATACTCCCTTCTGCCACATAATATAGCAAGTGGTCCCAAACTC
TTGGAACTTATTTTTTTATTTTATTGAGTTGAAATTCAAATTATGTTTACAAAAGATAAATAAATATTAATATATTAGTA
TTCTTGAAATTAAGTTGGTATGACCAAACTCGACTTTTTTAGCCTAGAGCCCTAGACCAAAGTATATTTGAGTGGATCAT
GACCGAAATTGAATTTTAAGTATATGGGGGCATTTGCTAACTCATGGTTGTCATAGTATCACATTGATTGATGAAGAATT
TGATTGTCGTTTGTCAATAGCTTGGGGACGAAACTAATAATTCGTGCCAAGTTCATCGTGATTGATGCTATGGGAAATGA
CAGTCAAACAAACTCTAAGGTTAATTGTTACATCAAGAAATAACCTTAAGCAAAAAAAATAAAAAAAATCAAGAAGTAAC
TAATTAAGTGTATGAACTAGACTACTAGTTAAGGATTAACAATAACTACTATAGATATCATACAGGCTTCATGTCACCTT
TGGTGAGCAGTATGAGATATACTAGTGAGAAATGGCTGCTGTAAAGTAATCAAATTGCTTCGTTTATAGCTGCTCAACTT
GCTCTATTTCTTGATGTCAGCTGATGATTCTGTGCAGTACAATGCCACATTACTCTTGGCAGATTGAGTCAGTCGTTCGT
TCCTTTAGAAGATTGATGTATGTGCCTCGTGATATGCTTTTAGGTTAACCCCAAGGAGTAGTTACTCCCTGGATGATCTT
CCTAAGAACTCTGCCACTAGATTTGAAAATGCAGAAGAACTGTTCTTCAATAACTGGTTAGGAGTATCAAATTCGAGAAT
TTTTCCTGCGTCAAACAAGACGGAGTTTAGAAGAATATGATGTGTGTATTCTCAGATGTTCTATGTCTTCATCTTTTTGA
GTTCTTAGCCTGTTGCAGGTTAATGGTTGCAAACTTGCACTTGCACTATATTCTGCCACTACTATTGTCATGCAGTTGTA
TACACTAGCTTTTATATTAATCATTCAAACTGTACTATATTCTTACTTTCCTATTAACATGTATGCTTAATTTACTTGGT
TATGCTGTTTTGTGTGTGCTTGTGGTGCTAGGTCCTGTATCTTTACCTTCACCAAGAACTAGAACAAGATCATTATCGAT
CACTGTGGGTATCCGATGTGCCACTGTTATAACTGTGCATCCATTTGTTTCTTCTCTTATAGTTTTCTTAATGACATTGT
CTGTCTCTGTATCCACTGAAGCAGTAGCTTCATCAAGTACCAATATTCTCCTTTTTTGTAGCAACACCTTAGCTAGGCAC
ACAATCTGCCTTTGACCCACGCTTAAGTTCTCTCCCTCTTCTGCAACTGCAGCATAAAATTCTTTATCATTTGTTTCCCT
TTCCAATTGTTTATGTATTTTGAAGTTCTTTTATAGTATTTTTACCTGGTGCATCAAGAAGCCTTGTATCCTGCTTTACT
ATANNNNNNNNNNNNNNNNNNNNNNNNNNNNNNNNNNNNNNNNNNNNNNNNNNNNNNNNNNNNNNNNNNNNNNNNNNNNN
NNNNNNNNNNNNNNNNNNNNNNNNNNNNNNNNNNNNNNNNNNNNNNNNNNNNNNNNNNNNNNNNNNNNNNNNNNNNNNNN
NNNNNNNNNNNNNNNNNNNNNNNNNNNNNNNNNNNNNNNNNNNNNNNNNNNNNNNNNNNNNNNNNNNNNNNNNNNNNNNN
NNNNNNNNNNNNNNNNNNNNNNNNNNNNNNNNNNNNNNNNNNNNNNNNNNNNNNNNNNNNNNNNNNNNNNNNNNNNNNNN
NNNNNNNNNNNNNNNNNNNNNNNNNNNNNNNNNNNNNNNNNNNNNNNNNNCTTTTAGAACTCTTGGGAGATCAGGGCTGT
ATTGTACATGAAGATTTTTAATGTCAATTCTTCCCTTTAGAGGCCAATCAGGTTTTGGCCTGGACTTTTCAATTATCAGT
GGAGCCTCACTAGGAACGTCGCTAAACTGAAGTATTCTCTCAACTGAGATCATTTTGTTCTCAACATTGCACAGGTTCCA
TATAACCCAAGCTTGGAGAACATTAAGATTTAAGCCATAGGTAGCTGCTAGTCCTGCTAAACCTGCAAACAGATGAAACA
TGTGACATCACACACTGAAGCCATTTACCACAGTGAAAGAAAGAAAAAGTTGTTATCGTAGACTTTGACTTCCTCAGTTT
GTGTAAGTTCTTACTCTAAGATTTGTTTCTTATGTCTACTCATGCATCACCAAAGAAGCTGCCTGGAATTTTATTGATTA
ACTGCCTGGGAATGTGTTACACAGGATGCATGAAATGGAAATGGAGAAGAATAAAAGCTTACTGGGGTCTATAGCCTCTC
GAGGAAGGTGTGCCAGGATGACAAGAAGAAAGAAGAATATGAGATTGAAGAGAAAGTTAATTCGAACACAGAGCCATTCC
ATTGTAGCAGAGTTGTGAAAGACAACACGTGAATAGTTATCGATGAGACTTAAATTCTTATTCAAGAATCGGTCTTCCTG
ATTAAAACAACGAATTGTTGCTACACCGGTGGGAGATTCTGAGAAATGATGCAGGATTGGAGCTTTCTGAATGCCAACCA
TCCTTGCTAGTTCTCTAGCAGTGGTAATGTAATATGCCTGTAATAAGAATTGAATCATTAACACTAAGGCCATATTTAAG
AGAAGTAAATACTCATTGGTTGCATTTCCCATTTAGAAGTGATATAAAAGAAACTTCAGGTTAAGTTTCTTATTACCTGA
TACCACACAGAGATGGCAAGTATCAGAAGGAAGAGAAACATGATCTGCCAGGCAACGTTGGACATGAGGACAACAATGCT
CGATAATTGAATAAGTGCAAATGCTAGTCCAGCCAATCTATATGGAATATCTGTGTCCACGGTGCTTTGGTCCGTAGAAG
ACTGACAAGCAAGAAAAAAAATTGAAGTTCAGAATAGAGGCAGCCAGAAAGTCATGTATGAAGAAACAAAGAACTGACTA
TAGACACATTTCAAGACAAATAATTCATTTCAGTTGCTAAACTCACCCTATTGAGAATTCTACTGGAAGGGGTGGAGTCA
AAGAATGACAAGGGCTCTCGGAAGAGTGATTTCATCATTCCAATGTAGAGCTTCTGAGAAGTCTCAATTGCGATAGTTGA
TAGCATAACTGCTCTTCCTAAGATGAAAAAAGAGCTTCCCCCTGACAGCAGCACGAATATTCCAATTAATCTCTTGCTAG
TAACCCTTCCTTCTTCTTCTGTTCCCCATGCAATCCAGTAGTTGCTTGCCATCTGAAGTCCCTGGAAGAGAACTTGACAT
AGAAGGACTGGAAGTACAAGGGCCCCTTTATACGCCAAGGTTACAAAGGTTGAGTAGACATTCCATTTAACTCGACCTGA
TACTGCATCTTCCTGCTGAGTTCTTTCTAAGATTTTGTTTTCATTGGTAAGATCTTCAATTTGGTTTTTCTGGTTTTTAC
CCTTAGTTAAGCAGCTGCCTTTTTGGGAAGGCTTCACTTGATCTAATGATTTATTGTGAGCCACCATATGCCGTAGGAGC
TCACCATCAGGATCTGCAATCAACTCACTATACTTCCCTGATTGAACAATTCTTCCATCTTTCATTACCTAAGCATATCA
GGTAAGAAGAAAAACTAAGATATACTTTTCTAGTTTGTTTCAATCAACTGAAAATGGTTTCAACTTACAAGGATGAGGTC
AGAAGCATCTAAAAATTCCAACTGGTGAGTGGCATAAACAACTGTTTTTTCATGTAGATGTTGGATTAAGCATTTCCGCA
ATATGTTGAAGGGTTGTTGCACTTCAATAATACCAACTAGATTACTGAAAAAGAATTCTACTAAAGTAGGATGTAGTACT
TGCCTTGAACATATGAGCTCCAGTTTGTGCATCAACAGCACTGAAAGGGTCATCGAGCAGGTAGATGTCTGAATCACTAT
AAATAGCTCTGGCCAACTGAATTCTTTGCTTTTGTCCACCACTTAGGTTCATTCCTCTTTCTCCTACCGAATTTAGATCT
CCGTCAGCCCACATCTCAATGTCACGTTTCAAAGCACATTGGTCCACAACGCCATCATAATGTGCCTTGTGCATTTCCTT
GCCAAACAGAACATTGTCTCTAACAGTGCCTGTCTGGATCCAAGCGCTCTGTGGTACAAATGCCTTTGAACCATTAAGAT
TAATACTTGATCCGGAAATTCTAGGAATCTCTCCCATAATACTACAGATTAAGCTTGACTTTCCCGATCCCACTGAACCA
CATATTGCTACTTTCCACCCTTTCATTATCCTGATTTTCTCAGTTATCTTAATTGTTGATTTCTTGGACTCATTTGTGTC
CCAAGCATACTCTCCTGGCTCTAGTTCGATCACCACTTCAGAAGTGTCAGGAGTATGACAGCTTGTTAACTTCATTTGAT
CTTCCTCTCTCATGAAGTCTTGAATCCTATCAACTGAAACTTTTGTCTGAGCAACCATGGAAATGAGCTCGGGCAAGTTG
TAAATTGGTTCTTGTAGAATCCTGAAAGTTGCTAGTGCTGAGAGAACTGCTCTTGAGGTTAATGGTGTTTCTAGGATGAT
ACAAACACCAAAGGTTACAACTGAGACGAGCGTTGGTGAGGCCCAAAAGAGGAAAGCCACAGCAGAACATGTATAAAGGT
ATCTCTTAAGTCAACCTCTCTCATTTTCTCTTAGTTGAAGCAGCTTCTTCAAGAAAGTGGACTCCCATGAGTGCAGTTTC
AAGACTCTCATGCTTTTCAAGGTCTCTGAAGTGGCTTTAATTCTCACATCCTTCGCTTCCATTATCTATGAGTGGAGTTT
TTCTTGCATTTTGGCAAGCGGTGTGTTGCTCACCATCACGAATATGGTCGAAAAAAGAGCAGCAACAGAGGGAGCAGCAC
CCAAATTCCTGTACAAGATAAGAAGAGCAAATGTAACCTGAACAGGAAGTAACCAAACTCCATGAATATGCCAGCAGAAG
TCTCCAATTCTCTCAACATCAAAATTGATGAAGTTTACGATCTTTCCGTTTTTTGTACTTCCATACTTCATAGACAAGGT
TCTTTTATATATCAATGCCATCAGAGCCGCTCTGACTCGAACACCAATCCGGTGAGCTCCAAAGTACCATTGCCTTTGGG
ACAGTGACTCTACTGTTTTGGCAAAGAAGAAGATGAAGGCTAAGATCATTCCTTCTTGCCAATTGGACTCATCTTTCTTT
TCAGACAAAAAATTCACAAAGCTTGTTATCAGCAAAGGACCAATATAGGAAGCAATTGTGTTGACTCCTACATAAACAAA
CAGAAGCATGAAATTAGTTTGTTTACAAAAAAGTTTGCTTAATTGAGTCTTGAAAAATCAAGAATTACCTGCAAAAACTG
CATTATAGGCAAGTGGTCTCCAAATCATTTGTAATATGGCATAAGGGATGAAGAAAGTAGAAGTATTCTTTCCGCGAAGC
ACGTCTTCCAACAAAGAAGAAGTTTCAGTGTAAGGAATTGAAGGTATGTGCTCTACTCTAAGCTTTTCCTCATGACCTTT
CTTGAATAGTGGATTAAGCCACCTGTATTTGTTCTATGTCTTAAATGTGATTAGGCTCCAAATACTAACACTAGAAAATG
CATCATCATGTGTATTTACCTCATCTTTTTGAAGGAATGGCTGCTCAGTTTCACAGTATTTGTTGACTGGTACTGACATG
GCATTGAAACATAGAAGAATTGACAATGGTAGGGAAGCAAAATCAATTATATTTGCCTTGGGAAGAAAATGTGGGGCTTT
TGTATATATATTATAATGTTTGAGAAGATGAAATGAGACTAAAATTATCTCAAAAATACTAGAAAAGAACCACCATATGA
TGAGTAATAATGGCCACCTTTTCTCTCTGTTTAATGAGTAGGCTGCAATTACAGTAGCTACACTCCATGTCATAACAGAA
AAAACAGATTCTTCAAATACAAAAGCTCTCAACTTCCAGAATTCATAGACATAAAAACCCAATTAAAAATGGGCTATTGA
GAAATTAACTAAAACTGTAATCTTTGTGAAAATAGTGGATTTTCTTCTCTCACCATTTTTCTTGAAAAAAAAATCTATGA
GTAAAATAAAGAAAAATGCTACATTGGTTACCCTCAGAGACTCAGAGTAATGTCCATTCTTAAGCTTAGTTTGAAACTAA
AAAAATTCAAGAAAATTCCACTTTTCAACAATAAATATAATGTACAATTAGAAAAGTAGAAATTTATATATATATATATA
TATATATATATATATATATATATATATATATATATATATAAAGGTGGAACATAAGTCCGCTGATGTGGCATGCCTCATTG
ATCAGGAAATGAATTTATATATTTTCTCAGATTTTGTTGATTTTCTTAGCATTTTTTCTTCATTTTTATTACAAAGAATT
AAAAAAAATAAAAATAAATGCACAAGATAAATGACACTGCCGTTTTAAAACGTCTATAAACGTGGCCATATTAAAAGTCA
ATTTCTAATTATTTTCTTACCTTTTAATTATACTTTAATGCTATTTCAAGTCCATAAAAACTACCACTGAAAGCTTCATT
TTACTTTATTTTTGTTTTACTTTCCTCCTCTCACTTCTTTTAGTCATTTTCCTTACTCATTTAAATATTATTTTTCTTCT
GTAACTCCTTTCACATGGCTTTTTAAATAATTATTATTCATCCTTCATTTGTTTATATTTTTATTTGTAATGTAAAGATT
TTATAAAAATATGCTAACATAAATTTTGTTTTTTATTTTAGGTTCTATAAGTAGAGATTTACGATTTCGAATTTGGACAA
CCTTTAAAAAAACAGATGATATTATAGAAAAAGGTAAGATGGAGATGTTCCATATTTAAATTGCATAAATATGTGTACTT
AATTACATGAAAAATATATTTTCTAAATATGTATCTAGGTGGGATTTTTCCTGATATGTATCCAGAATTAAATGTCAAAG
GTATGATTTCTTTGTATTTTCTTGTATAATATGTGACATTTCTCTATGACCTTTATTTATATTTATATTTATATTTTTTC
TTTCATTTAAACTAATTATTTTACTGTAAAAAAGAATTATTTAATTTATTACAAATCTATATATAATAATAAAGTTGAAT
ATAAAAACGGTGATGTGACCCTCTCTAAGAGTTTCAATCCAATTTATTTTTTCTTTGCCTTTTTTCTAATTTTAAAATAC
CAAATAATTCACCTAAAAAATAAAAAATCATTAAAAATAATCATATTTATTTATATTTTCATCAATCCATATTTAATTTA
TTTTATCATTAAAGCTATTATTCTCTTTTCCTATAATATTTCTCAAATTCTCATCAATTATTACAAATTTTTCCATTTGA
TCTAAAAAGAATCCCAACAAACTATTCACGATAGTTAAATTTTATGATTTTTATTTATTTATTTTATAGTTTTTTCCTTT
CTTTGCTCTTTTTTTACTTTTCTTTTTATTTATTCAATTAAAAAAAAATATCTTTGTATAATATAAATGCATTTCTTTTA
TCTACTTTATTTGTGTTTTTTTAATTTTCTTTTAATTTTTAAGTTTAACCTCCATAACGTAAATCTATTAAACTTCATTT
TTCTATAATAGCATTAATTCTATGACTTTTAAGTTTTCATATTCATAACCTCCAACTACTAAATTATAAAATTTAAGATA
TTTTATGATTTCTCTCTATTTTTAATGACAAAATAAATTCACAAGTTTTTTATTTCATGAAATTTCAACTCAAGATTATT
CTTTACATTTCATTGTTCTTTGTAGTATTATTATATTATCAAATTCATGCTTTAATTTGACATGGTGAAAAAGACTCTTG
AATGTTGATTAGTTTGTCAAAGAGGGTGTCAGACAAGAGGTCAAAAAAGTGAGCATTGATTTTGTATTCTTATTTTTATC
TATTTTCTTATGATAAGGTTCCAAGGAAGATGTGTGTGTCTTTATTCTCAATGTAACTTCTTTAGTTTGAATTCTTATAA
CTTTTTATTATTGCAAGTATGTATTTTTGCTTAGATGCAAATTAGTTATTGCAACTTTGTGTGTAATAATACTAACTACT
AACAAAGGTTAAAAAAAAAACTATTGCACAGAGAACTATTTATATTTTTTTCTTTAAAGATTCCTCAATTTTGTTTATAT
AAGCTCATTATTTTTTATTTCATGAAACCCCTACTTGAGATTATCTTTTTTATTTCATATTTGAAATAGTGTCTTCCTTA
ATTTTTCTTAAAGTCTTTCTCACATAACTACTAAAACATAAATTAAAGAGCAAAAGAGGCACCTATACATTTCTTATTTC
AAGTTAAATAACAAACATTGAAGAAGAGTATTGACTACTTCAAAAACTACACTACACCATATTTTTACTTCAATTTGTTG
GATTTTCATTTCATGAAAAGTTTTATTTTTAAAACATAGAAAGTGTAATTCAATTTTATTTTGTTATGTACTCTTCAATT
CCATGATATTCACCTTCTTGTAGTATGTCAATTTCTTTTTTAGTTTGGGGCAGGGCTATAAAGTAAGATAATTTTACTTA
ATTAACTTTAATTTAATATATATCTTGAAGAAAATTTAGTTCTTTGACCCAGTTTTTTGGTTATATAAATTTCTTTTGAT
TGAAAAAAAAAATATCAGTGTGAAGTCTTCATAATTATGTAAAACACGATTGGAAATAAAATAAAAAATAAAAATAAAAA
CTTTATTTTGAAATAAAGGGAGTATGTAATATAAGAAAGTGAAAAAAGTATTGAAAAAATTAAAATAAGTTCTTTATTAT
CTGTGAAGTGACCAAAATTATTATAACATTTTGATTATCCAAATGTCACCTTCATGTCTATAATAGAATTAGCTAGACAA
TCCAACTATACTTAACAATTTAAATTAAATATAATTTACGAATGCTCATTTTTACGTTTTAGACATTACAATTTCTATAT
TTTATCAAATTATTTTCATACGTCTTATACAATCTATTTCAATTATCATATAATTACCGGTTGATTTAGTCTTTTTTAAA
ATTACACAAAATGACTGGTTTTGTTTTTTATTTTATGTTCTAAACTCTATTTTTTAAATCTGTACACGTCATAATTTTCG
ACATATAAATACAATTATCTTCACTTTGTTATGGATGAAGTGAATGGACCATGTTCTTTTTTTCTCACGTACTTTTTTTA
ATGAGCTTTCCTTATCTTTAAGCTAGTTATATGACATTAATCAATTTATGTTTAACGAAAACTGAAAAAGTACCTTTTCT
TCCTTTATGTAATAGTATATTTTATTTGTTAGAAATTAGTTCAATGTGAATAATAAAATGAATTC
