# Supplementary material for: Homologues of potato chromosome 5 show variable collinearity in the euchromatin, but dramatic absence of sequence similarity in the pericentromeric heterochromatin
Source: BMC Genomics. 2015 May 10;16(1):374. doi: 10.1186/s12864-015-1578-1 (PMC4470070; doi:10.1186/s12864-015-1578-1)
Supplement: Additional file 3: — RH BAC tiling path sequences. Description of data: Nonredundant, multifasta sequence files of the individual BAC MTPs. The sequence contigs and scaffolds in the MTPs can be either ordered or unordered, depending on the quality status of the tiling path sequence. [file 12864_2015_1578_MOESM3_ESM.zip › mtp_0755.fasta]

>mtp_755.contig_1
AGCGGGTAGGCTTATATTGTGACAAACTTAGTGTCAGAGTATCAAATATAAAGTGACCTAGGGTGTCTAAAATCCTTGTT
AAGTAGAGTCTTATTTATTAGTGTGAAGTGCACCACATTTATAAATGAGAGGCTATGAAACATTTTATTAGGAAATACTT
CCTTTCTTTCATACTTTCATGAGATAGAGTTAAACTCTATTTAACCTACATTGAATCCATGCTCTACGCATTTAAAGAAT
CATGCCTCCCAGAAGAGCTTATGCAAAGAAAAACAGAGATGAAATTCAACAAGCAGACACTCCCAAACTATGTTCTTCTT
CCTCTCACAAGCCCGTTCTAGGCAGAGTATTTCATTCTTATAGGTAGTAGGGATTGAGGATGATGCTCCAGTTGGAAAAC
TCCCACATATCTCCAGATGGCGGCCAAGTCCTCATCCACGTGGCTTCTAGAGAGCTGGTGTTGGGTCTAGGAGGTGGGGG
CATCATCACCATCATCCTCCTTGTTTCCCAAACCTATTGAAGCCTGTTTTTCTCCCTCCTCACCATCTTTTGACTTTTCT
TACCCTTGTTAGCGTCTAGTTTCATTCGAAAAGGGTGGAAAAGTAGGATCCATGCGCATCTCCACATCGGCATCCATCAA
TGGCACCAAGGGCGGAGCTATGACTTGGCGAGAGTGGTCAGATGAACAACCTTCATCGGAGAATTTTTTTGAGTATATAT
ACTAAATATCAATAGTTTTGGATATATACTAAATGTTGAACACTTTTGACACAATAAAGGTAGACAGTCCGGCGGTTAAG
GCCATGCTAAACCACCTTAGTATTCTAGGTTCGCGCCAAACTATAGGCATTTTGTTTAATTTTTTTTGTTACTCCATTTT
TTTGCTTAAAAAAGGCAAAACTCGAGCTTTTGTGGCCTGGGTTCGAGCCAAGGCTTGAGCGTTTCATTTATTTTATTTTT
ATTCTGTTTTTCTCTTAGGGTCTGTTTGGAAAGCCACCTGGTAATTGGAATTGGTGTAATTACTAGGGTAATAATTATCA
GCCTAGTAATTACACTGTCTAGTAATTACACTGACCTGTTTGGTTGCCACAATGTAATTACACTGTAATTACACATGTTC
TGTTTGGATGCACAATTGCAATCATAAAATTATATAAATTTTAAAAATAAAAATTAACTATTTAAAATTTATACTAGACA
AATAAGAAACTTTATAAATGACATTAAATTAAATATTTAAGACATATATTCTTTTCTGAAAATATATTAATTAATAAACA
TATTTTCTTTAACTAATATTATGAAAAATAATTGATTTATATTTTTTCAAATTAATATATTTCAATTGAATTGATCGTAA
AAACCAAAAGTATGAAGTTTCTACGAACATCGTGAAATGCATGTTTGATAAAAAGATTAATATATAAATAAAATGTCATA
AATTATTAAATGTTTGAAAAAAATATGATCTATCAAGTCTAATTAAAAAAATGATGTGCAATGTGTTACGACCAAAAATG
GACGTGATGACACTCGTATTATCCCACCAAGACAAGTCAGCATAAAAGTCAAGTATTGCAATAAAATGCGGAAATTTTAT
AATCAACTCAAAAATATCCCCAAAATCTGGTTGTCACGTGCACAAGCGTTTAAAGTATTACAATTGATTCAAAAGAAAAA
CACAAGTCTCAAATGACCTTGTTTCTAGAATAGAACAAGATCATAAATAGGAGTAAGAAGGTCTGCTGAGATGACAAATA
GCTACCTCAAAAATCCCCAAGAAGCCTTGGAAAGGAAGAGGATGGAAAGTATCACAAAAATCTAGGGTTCATAACCTACA
AAAATTGTAGAAGCAAGGGGTGAGTACCAAACCACACGGTACTCAGCAAGTAAACCTCTTAACACAAGCTAAGGGGATAG
AATATGAGTACTCCTTACACCCCAACCGAACCTCCATAACTACAACCTGCATAAAACCAGCCCAACCTAACAGTTCACAA
T
>mtp_755.contig_10
TCCACTTCCCTCCATTACTCCCAAAACCGTTTCAACCACCCCATAACCTCCCTAAATCACTCCATAACTCCCTCATAATA
TCATCCCTTCCATCATTCCCCAATTCCCTTCCATTTCAAATACAACTCATTCCATAAAAAAGGGTCCGGTGTTTGGTTAG
TAACGAAGAGGTGATTCCTTGGTCTTGCTACGCTTAGTGTCGTCACACAATCACCCCACTCCTTGTTGCTTGTAAGGTAA
TATACTTTCCCCTCACTTTGAATTTCGATTCATAGATTGAATACATGGAAGTCGGGAGCTGGGTCTTGACCTTGGGTAAT
TGTTAGATGAAATTGCATGATAAACTTGAAAATTACAATGCCCTTGGAACGATAGATAGTGATTGTGTAGCTTTATTGTA
TGTGCTTATAAGTCTAAATGTAAGTTTCGACTTAGGGTTCCAATAGTTGTCTTAACTATTTTGGTAAAATGAATAGTCGG
AATCCTAAGAATGAATATCTAGCATAATTGAATGTTAAAATACGCGATTAGACTTCGTTATATGTTGAAAATAAGGCCAA
AAATGTAAGATCAGAAGTAAAAGACTGGCTGAAACCTGGCACAGATGGCATCCACGATACCCCGCCTACAGAACGTAGAT
CCATCTACGGACCGTAGATGAGGTTCGTGACTGGATGCACATGAAACATTCACCAAGTGTGAAACCACGGATGTGGACTA
CGGTCCGTAGATCAATTTACGGACCGTTCTGCACATCTGTGGTTTCCATTTGTGACCTATATTGTTGGCCCCCTGATCCA
CGGAAGAGTTCCACGGACCGTAGATCCCCACCGTGGATGACCACTGTAGCCTCTGTCTGAAATTTTTTTGGGACTTTGTT
ACTGTTCGTTTATAGTTCTCAACTTTTTCTTAGTATATTTATGGTTAGTCTTGGGCACTAATATCGCTTTCGTAGGTACG
ATGGCACCCAAGAAACTAGTCACCTACTCAAAACAGGGCAAGTCAAAATTTGTTGCCCCTAGCTTCAGGTTAATCGATGA
GGACACAGACACAGACACGGATCCAGTATATGTTCCTCTCAACACTAGGACTTCTCCCACTGCACCTCGAGTCACCAGAG
GCACCCCCCGGAAGGTTCTTCCCGACGTAGTCACTGTTTCCCAGTCTGATGAGGAGCATAAACTGATCGGAGCACCAACT
GGGGTTGCTTCCAGTTCAGAGGGGTCCATTTCCGAATCTGAGTCTGCCCATGCTTTGGGCTTCGAGTCTGCCCTTTCTTC
AGGATCCGAGTCTGCCCATACTGCAGGGTCTAGTGCTAAATCAGCCACAGGGTCCGGTGAGAATGACCAAGCAGCCTCGA
CTGATGAGGCCACTAGCTCGAAATCCATACCTGCACCACAGAATGATGATCCCACCCCAGTAGCCGGCGAGCTAAATAGG
TGGTGTGTAGAAAGCCAATGGCAAATTTATCGGGATGCCAAGATGGTAAACGACAAACAGAAGATGGCCCGACTAATTAC
TGAGGAGCGCAGAGTCCTCACGGGGAGCTTGCACGCTGTTCCGGACATTCACCAGCTATTCAACCTTAACAAGTGTCACT
AGATGGCTCGAGACCCAGGGATGTATAGCGAGGAGATTGTGCGGGAATTTTATGCCTCCTATGCTGCCACTCTCAGAGAT
TCAATTTCCAAGCGGTCAAATCCCCTAGCTCAAGATCCTCTCACTTCCACTTTGGTTCGAGGTTGTCCGGTGGAGATATC
ACCTACCACGATCAGACATTTTCTCTATGGTCCTATAACGGGTCACTATGTCCGGGATGGGAACTTTAATCGCGACAACA
ACTACAACAGGAACAACTATGGCAACAGAAACGATCGGGTTGGACCGTATGTTCCCCCTCAAAATCGAGAATTTGGTGCT
AGGGAAGCTGGAGGCAATATGGCGCGTATTGAAGATATGATGCAGAAGATGATGAGAAGGTTTGATGCAACTGATGAGAA
TGTGAAGGAGATAAGAAACGACTTGTCTGGTATTGGTCAAAAGGTTGATGCCCATGCAGTGTCAATAAAGCATCTAGAGC
AGCAGATGACTCAATTGTCTACTACAGTGAACCCACGTCAATCTGGCACTCTTCTTAGCAACACCATCCAGAATCTAAAG
AATGATGGTCATTGTATGGCAATTACTACTCGAGGGGGTAAGCAAACCATAGATCCACCTAAGCCGTCTGTGGTGGAAGT
TAGAGAAGAGTCTGAGACTGCGACAGAGCAAGAAGCGGAGATATCTCAGAAAGTGGTCCCCATACCTAGACCTCCACCAC
CTTTTCCATAGAAGTTAGTGAAGAAGACTGAAGATGGTAAATATCGCAGGTTTATTACTATGTTAAAGCAGCTTTCTATC
AATGTTCCTTTGATAGAAGCCTTGGAGCAAATGCCTGGGTATGCAAAGTTTATAAAAGATATGGTGACAAAGAAAAGGTC
CGTGAATTTTGAAGAAGATGATAGATTGCAGCATTGTAGCGCTATTGCTACAAGATCTCTGGTGCAAAAGAAGGAAGACC
CTGGTGCTTTCACGATCCCATGTACTATAGGGTTGTTACACTTTGCCAAAGCATTGTGTGATCTTGGTGCTAGCATCAAC
ATCATGCCCTTGTCTGTTTACAAGAAGTTGGGTCTAGGGGACCCAAAGCCCACTGCAATGCGATTACTAATGGCCGATCG
AACTGTGAAGAGGCACATTGGTGTACTCCATAATGTGCTAGTGAAAGTGGAGTTTTTCATTTTTCCAGCAGATTTTGTGA
TTCTTGACTGTGAGGTTGATTTTGAGGTTCCATCATCCTTGGGAGACCATTTCTTGCCACAGGGCGTGCGTTGGTTGATA
TGGGAAAGGGACAGATGAAGTTCAGACTGAACAATGAAGAAGCAACTTTCAATATCTGTAGGTCCATGAAGCAGAATGGT
GAGCTCCAAACAGTATCTGCTATAACTTAGAGAGTGGAGAGTGGGACAGAAGTACAAATTGAAGAGGGACTAGGTGTTGA
GGCACTAGCAGCAGTTATGATGAATTTCGATAGTGATGGTATTGAAGAGTATGATGAGTTGGTAGCCGCACTCGATAAGT
GTGAATATCGGTCCAAACCAAATAAGTATGAGTTAGACATGAAGAATCGCGAGTCCCCACCCACAAGACCATCTATTGTG
AAGGCACTAAAATTGGAGCTTAAGGCTCTACCACCGCACTTGAGGTATGTACACTTAGGCGAAGAGAATACTTTGTCGGT
CATCATTGCGGCAGATTTGAATGCGAGACAAGTAGAGTGTTTGGTGACTGTGTTAAAGAGGTTCAAGCGAGCTATTGGGT
GGACTATTGCAGATATTATTGGGATTCCCCCTGCTATTTGCTCTCACAAAATCCAACTCATGCCAGATCATGAGCCCAGT
ATTGAGCACCAGAGAAAATTAAATCCACCTATGCAGGAGGTAGCTAAAAAGGAGATCATCAAGTGGCTAGATGCAGGAGT
TATTTATCCCATTGCAGATAGTAGTTGGGTATGTCCTGTGCAGTGTGTGCCTAAAAAGGTAGGTATGACTGTGGTTCCAA
ACGAAAGAAATGAGCTTGTTCCAATGAGGACCGTTACTGGATGAAGAGTTTGTATGGATTACCAAAAGTTGAATGCATGG
ACAGAAAAGGACCACTTTCCCATGCCATTCATGGACCAGATGTTGGATAGACTTGCAGGAAAGGGTTGGTATTGTTTTCT
TGATAGGTATTCGGGCTACAATCAAATTTCTATCGCTCCAGAAGACCAAGAGAAGACCACCTTCACTTGCCCATATGGGA
CTTTTGCTTTCAAACGGATGCCATTTGGGTTGTGCAATGCTCTAGCAACCTTCCAGCGGTGTATGATGTCGATATTCTAT
GATATGGTGGAGGGCAATATTGAAGTGTTCATGGATGATTTTTCAGTTGTGGGAGATTCTTTTGATCATTGTCTAGATCA
TCTGGCCGAGGTGCTTAAAAGGTGTGAAGACTGCAACTTGGTGCTGAATTGGGAGAAGTGTCATTTCATGGTTAAAGAAG
GTATAGTGTTGGGTCATCGAATTTCAGAGAAAGGTATTGAGGTTGATAGATCTAAAGTTGAGGTAATAGAAAAGCTTCCA
CCAACCAATTCTGTAAAAGGTGTTAGAAGTTTTCTTGGGCATGCAGATTTTTATAGGAGATTCATCAAAGATTTCTCCAA
AGTTGCATATCTGTTGTGCAAACTGCTCGAGAAGAAGTTTAAGTTCTATTTTGATGATGCTT
>mtp_755.contig_11
CAGTTTCATTATATGATTTCATCTCGAACTTCAACCTTGCTTTTCCATGTGAATGTTGGTTGAAGTTTTCCATGTCTTTT
ACCTCTGCCATGTAACCATAAAGCTTATGTATTCCCCCCGGATAAAAGCGAACTGGATTGCATTCCCACGCATCCTTATC
TCTTCCTTTTACAGAAAACTGTTCACAGAGAACCTGAGCCTGTATGTATCCCATAGCAGTGGCCTCAAAGATCAATACAC
TGATGCCACGATGGCCTTGTGGACCATATGAATGTCGAACAGAGTTGATAAGAGTGAAAGAGCTGAAATACTCGCGTAGC
TCCTGATTTCCCATTCCAATCCGCTTTTCATTGTCATCTTTCGCAAGCGCCGTGTTCATGACAATCACCATCGGTGGCCA
CAAAATTTCCTTATCTTCATATTCAACACCATCCCATTGTCCATACATCTCACTTGCAGGAACCACAGTAGTTCCTCTCA
GACGCAGCTCCTCCTCCAAAAGTTGAGCGAGCTCTCTGTGTAATTTAATCCTTGATCCACCTTTCGTTTTTGTGTGGAGC
ACCAATGATTGCAACCCTGCAAACCACATCATTTCACCTGGACCACCTTTGCAGGCAGGGCAGTGCCACTGTCGTTCAGG
ATCATTAATCTTAGTAATAGTCAACTTGTCGAGACATTCAAAAAGCTTCTTAAACCAACGACTTTTCTTGAGCTCCTCAA
AACTCATTTCTTTCACATATGAGTGTTCATCTAAGTCATCACTACTCAGAAATTCAGCTTCATCACTGTCATCATCAGGA
AAATCTAATTCATCATCCTCCCTATCAGATTCACGGGCCATAACATCATCATCAGAAACGGGGGAATTGGATGATCCAAC
ATTGCTACGCATTCCCAATTTCTGAATAGCATCTGGATGACCCCAAGATTTTGAAGTGGGATTCTGAGGAATCCATTGCT
TCTTCCCAGCACTGCTACTTCCGTCATTGTTCTTGGATTCCCTAGCACACACAAGCCATCCATCATTTTGATCAGATTTG
ACGCCCAAATCTCCAACACCTACATTTATCTCATCAACCCCAAATGTTTCGGAGGTAGTTTTCTGCTTTGCTGATTCATT
ACCGGGCTTTCCAGCTCCTTTATTGCTGCTGGAACTCATATTTGAATGAAATAAAAAAAAAATGAAACAAATCGACTAGA
GAAGGAAGAGTGAGAATGGAACTTGCTAGTCTCACTACTTTGGATTTTATAACTCTTTGGGTGCTTCTTCGGAATATTCA
CAATACCACAAATAGTAACAGATTTTGTAAATTTAAAGCTAGCGTTTAGGCTACGTTACATTTTCATAACAGAAAACTAA
TAATATACAGATCAGAGGCAAGAAGGAAAGCAATATGTATAATTGATTACATAGGATTCACATAAAACAGAAATCTTTAG
TTGATTTTTTTCATGCAATACAAACTATGTAAAATTTTAAAGGTTCAACAAAAGCTATTGGGTTCATCCGAACCTGTAAC
CAAAGATAACGAAAAACCAATCTCTTCAATTTCAATATATTGTAAAGGAAAGCACCTTATAAAGCAAAGAAAACACAAGA
GTACATCCAATTCATCAAAATACATACCGGATACGCAAAGATATTTTCCACAATGATCATGAAAGGAAAGCCTTGTCGAC
ATTTTACCTCTTCGTGCAGCCACGAATTAGGAAAACATGACAAAATTCAGGATGACTCAATGCCAGGAAAAAATGTATTA
CAGTGAAGTGATGAAGCACAATTATCTCGAAACTACGTGCATTCAAGTGGAGATGCTCAAGACCATAAAAAGACTCAAAA
ACCATAGCAATGTCACATTTCCT
>mtp_755.contig_12
ATTTTCTGCATAATTTTCATGGCATACCTGCATATGTAGCAAACATTAGGCTATTCTTTTTACATTTTCTGGACACTTTT
TAGACACGGACCATATACTAATTCTAGCCAACACTAAGAACTAAAACACTAAGACACCTACCTAAATTGATACAAAGAAG
CAATTAAACAAAGAAAACTACTACATGAAAAACAGAACCCTGTCGTTGCTAGATTGTACATCTTGGGTTACATCTCAAGC
AGCGCTTGATTTAACGTCGCGGCACGACGCAAGTGTCTTGATTACTCAGACTTCATCAAGATTATAGGCCTCAATCACTT
CTTGCACAGTTTCAACATTTCCCAAATAGATTTTGATCCTTTGCCCGTTTACCATGAACCTTGTTCCATCCCTATTTTCA
AGCTCAACTGCTCAATAGGGGAGCACTTTTGTGAGCAAAAATGGCCCGGTCCATTTGGACTTGAGTTTGCCTGGAAACAA
GCGCAACCTAGAGTTGAATAGAAGCACAAGATCACCAACCACAAATTCTCGCTTTTCAGTTCTTTGATCATGATACCTCT
TCATCTTCTCTTTATACAAGGCTGAACTTTCATAAGCTTTTAGGCGAAACTCATCAAGCATATTCAAGTCATTCATTCTT
TGATTAGATGCGGCGCCCCAATCCAAATTCAACTTTTTCATTGCCCACGTCGTCTTATGCTCTTGCTCTACTGGTAAATG
ACAAGACTTCCCATATACAATTTGGTAAGGAGACATACTGAAATGACCCAAAAAGTTCCTAAAAATGTGCTTCGGAAGTT
ACCGGAAACTTGTTTTAGCTATATCTAAAAATCCGTTTTGTTTTTCGAAAATCCGACTTCATATTCTTGTTTAGGGGGTC
AAATTGAGTGGGAAATGGGTCTAACCCAAATTTTAGAGCAACCGTATCAAAATCCGAAATTTCCAAGTGAAACCTTTTTC
GAGGGTCTACTTTGGAGGGTCATTTCTCCTAGCACACGAATAATTGGGTGGCCCATAACATATCCAAGGAAAGCCCTTTG
AGTTAGCTACCCAACGCACTTCGTTTCACCTCATTCGGAGTTTGGACGAAGAAGTTATGACCATTTTCGTAAAATCTGTC
CTGCAGGAAATGCAATTTCCAGTGAGCGTTTTTACTGTTTACCCGCCTCATTTTTTTCTAAGTGTTAGACCATTTTTCCA
AAGGGCATATGTTATTTCCTATATAGCATTAGTTCAATTCCCATCTCTAAAACATTTCCCAAAACATCTCTCCCATACTT
AGACACATTTTCTCTCAAGTTCTCTCAAGAACCCTAATCCAAAACCTTCCTCAAGATTGAAGAGACTCTTGCTCCAAGTT
CCAAGCTTCCATTGAAGACACTCTCAAGACCTTCATAAAAACTCAAGGTATGTGGTGTTGAACTCATGGGTCCTTCCACC
CATAGTGCCTAGACCCTATTCTACTCACTAATTCATGGTTTAAGTTAAGATTCATAAATTAGTCTTGTTCTTTGTAATAA
TTTCCTGCACATTGAATTTTAAACATGAAAAGTGATTGTTTTGAGCATGTTGTGACTCTAGAACTTGAATCTAAATTTGG
AATGGATGTGGAGATTTTCATGTGGTCTTGTGGGTGTTAAAAGGTGTTGTTGTAGGTTGTTCACTAGTTTGGCTGCATAA
TTACTACCCTATTTTCCATGCTCTTTGATTCCATTACATGCCTTCAAGGTGTTTGACAAAATGTCCAACTATGAAGAATT
GATGAATTGATGCTTTAAAGCTTGAGTTATGAGATGTATGGCATTCCAGAGATGTGTTGATGACAAACTAAGCTTGTGTA
TATGTTCATTCCATACGTGAGATTGCATTAGAGCCTAATGGGAATTTCCTATATAAAGTGTTGCATGACCATTCCCGGTC
CGGAGGAAAAGAACTGGACAACCATGTGAGAGGTTTATATCTCACCACCTAAGATGCTTGGGGTGTGACCAACAGCAACC
ATGTGAGAGGTTTATATCTCACCACCTAGGATGCTTGGGGTGTAACCAACATCAACCATGTGAGAAGTTTATATCTCACC
ACCTAGGATGCTTGGGGTGTGACCAACATCAACCATGTGAGAGGTTTATATCTCACCACCTAGGATGCTTGGGGTGTAAC
CAACATCAACTATGTGAGGGGTTTATACCTTGCCACCAGGGTGTCCGGGTGTGAATGGCATCCCCCATCCTAAGTTGGGG
TTATAGATTGGTTGGATCATGCATACACATATGATATCTACTATTAGTATAGATTTACTTAAACATGTTTTGACTTCACT
TTGATCATGTATCCTCATATTGTTATTCATTATGCCTATGAAACTATTCTTGTATTTCGATTGTGTCCTTGTCTATTGTT
GTATTGCACCCCGCATACTTAGTACATTCCAAGTACTAACGCATATTTTGCCTACATGATGTCACCATGTAGGGACCGGA
GCTACTCTTGATCCTTCTCTCCATTCACGTGGCTAGTACGGTGCTTATCCGAGTTTGTTGGTGAGTCCTCAATGATTCGA
GGGCTATGTTATGTTTCCTACTCCTATGTTTTGAGACTTTAGCTTGCAATTTGTATTTTGACTTTGAGGGGAGCCGGTAG
AATGTCATGGCCCCCGTCCTATCTATGTATGTAGAGGTGTGCATTGGACAAGTATTTTGTAAATGAGCTCGACTCTTGTT
CTATGATGTCATTTTGAAATGGTTTGCCCTTAGTCCCTATTTCCCGTTATTTAATGTTGAATGTACTTTCGCGATCGATG
AAGTGTGATGACAAGTTTGAGAGGCTTGTTTGGGGTTCCTTCGGGTTCCTCATTCGCCATGTCACGTCTAGGCCCTAGGC
TTGGGTCGTGACTCATACCTATGGGGGTCTTGTATGCAGTGCGATATGCCCATAGAGCATCATCAAGCTTCCTTGACCAA
TCCGTTCTATTAGCATTCACAGTTTTCGCCAATATTTGTTTGTTCTCTCTGTTGGACACTTCAACTTGACCGCTAGTCTT
TGGATGGTAAGGAGTGGCTACATTGTGACGGACACCATATTTCTCAAGTAGTGCCTTGAACAACTTGGTACAAAAGTGAG
ACCCTCCATCGCTAATAATAGCCCTCGGCGTACCAAATCTGGAGAAGATATTCTTTTTCAAGAATGCAGTGACACTTTTA
CCTTCATTGTTGGAGAGCGCAACTACTTCCACCCACTTCGATACATAATCAACCGCAACAAGAATATACTTCATCCCATA
TGAACTCACAAATGGACCCATAAAATCAATGCCCCATACATCAAACAACTCAATCACAAATATAGGATTCATAGGGAGCT
CTTGCCTCTTTGAAATCCCTCCTTCTCTTTGGCAACAGTCATAAGACTTAGCGAAATCATGAGCATCTTGGTGGTTGGTA
GGCCAGTAGTATACACATTGCAAAATCTTATGTGCAGTTCGAATACCACTATGATGCCCACCAACGGGTGATGAATGGCA
TGCTTTAAGTACACTCAACATCTCAACCTCGGGCACACAACGACGAATAATCCTATCAACACAACTACAATACAAGTAAG
GTTCATCCCAAAAGAATATCTTCACATCATGCATAAACTTTTTCCTTTGATGAAAAGACAAATCGGGGGGCACAATATCG
CTTGCCAAGTAATTAGGAAAGTTTGCGAACCAAGGAATCAAATCATGAGAAGCGGCCAATACCTATTCATCTGGAAAAAA
ACATCATTAATTTCAGCACTATCTCCAAGCTTTAGCATAGCCTCTTCCTCTAATCTGGACAAGTGATCGGCAACTTGATT
TTCGGTCCCCTTTCTATCTTTTTCTACAAAATCAAACTCTTGCAGCAACAATACCCATCTAATCAATCTCGGTTTTGCAT
CCTTTTTCGCCGTCAAATACCTCAATGCAGAATGGTCAGTATGCACTATGACC
>mtp_755.contig_13
GAAGTCCCATACCCTCCCATACACTATGTAGAAACCCTTAAGAAAGCCCTAGTAAGAGTTCACACCTTTCATACCTTCAT
TTACTTTTACATTAGGGAAATATTGCAATAACCGACATAGACCATGAGAGCTATATGGAATCTGGTGTTCTACTCCCACA
CCGAAAAGATAGGGTTAACACTTGCCTAAGGTGTAAACATTCATACATAGCTATCTAGGTGGATCCACTAAGCTAGAGTC
CTATGTGGGCACATAGTTAAGGGTCAAGGAGATTGCTTTTAGAAACCCTAACTTACTAAACGTGGGGGTTTCCATCTCAT
GAGACAACACATACCGTGGGTAATCCGAACTTGCTAAACGTGAGGAAACCTATGTGGGGAGCCAGACTTACTAAACGTGA
GACCCCCATCTCATTTACATGCCCTTTCGGTGCTAAGAATCTAATTCCATTTAGTAATCATCTTTAGTCATCACATTAGT
TCACTTTAGCCTTTACTAGACTCTTATGTAGACATCTTACCATAATAGCTCATATGTTTTCATAAGTGAGTAACAATCCT
TTCACTTTAGAAACACTTAGCAAGTGAGTAAACCTTTCACTTTACATTACATTATAATCATGAGAACTTCCTTTCAATCA
TATAGCAATCATACCATAACATACATACATACTTCATAGCTAATTTCAAGTGTAGAGGGTTAAGGATGAGGAAACTAGGT
CATCAACACCACAACAACACATTAGGTATAGCATCATCATAATCTAAGTAATTCACCTTTCATACTTGAGTGCAAGGAAG
AACCAACCTTCATACCTTCTTGCCCTTCATGGGACATTCATGCTTCAATTACCCAACAATTCATATCCAATACATAATAC
AAGGTAATTCATGAATTAATAACATAAACAACATCAATATAAGCAATTCAAAGCCTTCAAGGCTTCATTCAAAGACTCCA
CCCTAATTTCATAGAAATTATACATAACCTAGGGTAGAATTGTCATACAAACATGAATTACATAGCATAACATTCAACTC
ATAGCCTTCAATCAATATCCAACACAAACTAAGGTTAGAATAAAGAAAAGAAGGAGAAACATGGGTCTTATGGGGAATTC
TTCAAGAAGCCACCAATACAACATAAATTCATCCATGATTGTTTATATAACATCAATAAAAGTCACTTTATAACATCAAT
TTTACTTTAAAAGAAGACCCACGTTTTTGGATTGAAACCTAGAAATTGGTGATTTTGAAATTCATCTTGAAGGGGCCTCG
TGGGGAAAGGAATCCCAAGAGTGATAAGCAATCATACCTTATTGACGAATTTACCACGAAAATCCGAGTTGAAACCTTGG
AGAGTTGGTCTTTTTCTTGAAGCTCCAATCTTCTTCAATGGAGTTCTTGAGAAGAAAGAGAGAGTAGAGAGATGGAGGAA
CTTTAGGTTTAGATCTTTGGGGTTTTGTGTTTGAATGATAAAAGTGAGGTAAATTGACTTAAACATCATTATATACATGT
ACCCTAAAGTACCCTAAATACCCCTCACTTAGTTGGACTCTTTAAATGAAGTAAAATCGATTTCTGAATTTCTGCATTTT
CGTCGCGAAATAAGTCCGCGCCGCGGAGTTGTTCCCTGAAGATATTTGGAATTAAATTTTGAGACAGTAGAGTTTGCAAC
ACGACCGTATCATGAACTAACATTTTGCTCCTTGGGGGAGCTAGTCCGCGACGCGGAGCTATTCCCACTAAGTGCAATTT
GCAAGCTGCCTTGTTTGGCTAAGGTTGGGGTCTTCCTCGGGGCCCCTTAGGGTGGCCCCGAGGCATCATATTCAAACATT
TTTACACTATAAACATATATTTACCTAATTTAAACCTTTTTACAAAATTATACCATCATACGACACTCCCAAACCTGACA
AAAACCTACGGACACACTAGAACACATTCTTCTCTAGTTTTCGGACGTCATGGTCGTTTATGTTTAGACTTTTACTCTTC
CAAACCAAGTCAATTGCATTAATTTAGGTTTATAAACATCATTTTAACTATTTTTAAGTCATTATTCATAAAGAGAGGCT
CTAACTTAAGTCATAGAATTTCTGGGGTGTTACAATACCTGTGAGATGAGCCATATTTGCTTAGAGAGTGTGCTAATCAC
ATCATCAGAAGATGTGTTCCGGAAGAAGAGGCTAGGGAGATCCTGCATGCTTGTCACTCTTCGCCGGTAGGAGGGCATCA
TGGTGGTGTTCGGGCAATAGCTAAGGTGCTACAAAGTGGGTACTACTGGCCGTCTCTATACAAAGATGCATATGAGTTTG
TTAAGAGGTGTCCGCAATGTCTAAAGCAAGGTGGTGTATCAAAAAGGTACAAGTTGCCTCTGATGCCCATTTTGGAAGTG
GAGCTATTTGATATATGGGGGATCGATTTCATGGGCCCATTTGTGAGCTCATTTGGGAAAAAAATACATCTTGGTGGCCG
TGGATTATGTGTCCAAATGGGTAGAAGTTGTCGCCCTTCCAAAAAGACGAGGGAAAAAGTGTTGTCCAATTCTTAAAGCG
CTATATTTTTGCAAGGTTTGGGACTTTGATAGCCATTATTAGCGATGGGGAATCTCACTTTTGTAATAAATGGTTCTCAG
CTGCACCGAGTAAGTATGGGATTAAGAACAAAGTAGCAACACCGTACCATCCCCAAACAAGTGGCCAAGTTGAAGTGTCA
AACAAGGAGATCAAAAATATTTTGGCTAAGGCAGTGAATGCAAATAAAATAGATTGGTCTCAAAAGTTGGATGACACACT
ATGGGCGTATCGCACCGCCTACAAAATTCCAATTGGTATGTCACCATATCAGTTAGTTTTTGGGAAGTCTTGCCATCTAC
CAGCATAAAGCAATGTGGGCATTAAAGGATCTAAATTTGGACTAGATAAAAACTTCAAAAGAGAGAGTAGAGCAGCTAAA
CGAGTTGGACGAATTCAGGTTTAAAGCTTACGAAAGTGTAGCTCTTTACAAGAAAAAGATGAAGAAATGGCATGATACTA
AAATACTTAAGAGAGAGTTTAAGGTGGGAGATTGGGTGTTACTATACAACTCCCGACTGAGGTTGTTTCCCTGAAAACTC
AAATCGAAATGGTCAGGACCATTTAGAGTGAAGCGAGTGTTCTCAAACCGCCCCATAGAAGTTGAAGGGCAGGAAAGACC
TGTATTTAAGGTGAATAAGCAACTTTTGAAGTTATACTTTGGTGAATTATAGGAGATTTCTATGATTGAAGTGGTGTACA
TGGAAGATGCTTGAAAGCACTTTCACGTCATGGCACGACGTTAACTAAGGCGCTTCTTGGGAGGCAACCCAAGTTTTACT
GGTTTAAATAATGTGTGTTGATATTGTAGGAGTGGGTTCAATGAACAAGACAAAATACTCTTGGTGAATCGTCAAATCAC
TTTGGCGAGCACGATGCAATTCGCCTTATGGCTTTCAAAAAAATGGGCTGAGATACTGGAACATTCGGCGGGACACCTTT
ATTAGTCGATGAACCGCCGATTTATTTCGGTGACTTGATTTTCCTTGCCCTTCCTAGTCAGCGCATATGAAGTTCATTAT
GCAAATCGCAAAATGGTTGAGTGTTCTTCTACATTTTCGCTGATCTGCCTCACACAAAAATGCAATCTACTGGAACATAG
GGCGATTTGACTACCATAAGGCAATTCGCCAAATCTTTCGGTGACCATTTCACTGCTCCGCCAACTGGGCATTTAGTGAA
GATTTCTTGATACCCTGCTTTACTTGTTTACACACTAGATTGCTTTCATATCTTGCTGTTATTTATATTAAATTTTGGTA
ATTGTCTGCGCTCCAGCCACATTGAGGACAATGTGAACAGTTTAAGTTGGGGGTATATGTTATGTGGTATTCTTCTTGTT
TATTTTAAAGGTTCTTGTTTCAAAACCCCGTACTTGTGTTGAAAGAAGTTGCTCTCTTGCAAATTTGAGTATCGGTTTCG
ATCAATACCAATGACTTGAATAGTGCTTATAATTGAATAAACATGAATGTGCGGCTACGATGAGGCCAAATGAAGTTTCA
TAGACAATATGTGAACTCTTTGCGTCTCGTTGTGACTAGCAAATGTTGAATCGACTCTCTTGTGATGATCGTTGCACACT
AGCGAAAGTGTGGAGTCTTGTTTGACTTTTAGTGTCGATGCCTTGTATGATGAGCTTACCATGAACTATGCATGATGAAT
CCTAGAATTTTCCCCGTTAGTCCAGTGTAACAAC
>mtp_755.contig_14
AATGACCATAAGCAATAAGCATAATCAAAGGGGGAAATCAGGACTAAGGGAGCAAGAAAAAAAAGGAAGAAATAATACAT
AAATACCATACATGAGTCAAGCTCAAGCATAATACACAACTTGTCCAACACCACCTCTAAACGTAGGTACTTTAGCGGGG
GCCAAGAAAAACAACCGGGCTCACCCTCAAATTCAAAACATAACTAAAAAGGAAAAGTCTTATACATAGCAAAAGATCAT
AAGCAACGTCCCCGGAATAGAGGACTCACCAATAACCTTGATAGAAAATCGTATTAGCCACACGGAGGACGAGGGTCAAG
CGGTGCTCCGGTCCCTACATGGTGACATCATGTAGGCATAGAGTATGCGTTAGTACGTTTGAATGTACTAAGTATATGGG
ATGCAATGCAATGCTACAATGGATGGACATCATAGGAAAAATGCATAATCATACCCGATAGATAGCACATTAATGAAATG
ATATATATAATGACGCTTACACAAAAATCATATTTAGTGGGACGTAGTACATGTGTGGCGAGTGACCATCAATATAGTAT
TTTCAAGGCCTACCACCCCCTTGGAGAGGCGAAAGAGGTACAAACCCCTCAATGTGGTTACCCGGGCCTACCACCCCCCG
AGCTAGGGACCAAGGTACAAACCCCTCGATGTGGTTATATGGGCCTACTACCCCCCCGTACTAGGCAACCAAGGTACCAA
CCCCTTGATACAGTTACCCGGGCCTACAACCCCCCGAGCTAGGCTTGGTCGACTCACAACATTTATATAGAGACAATCAT
ATACATGTATCCATTTCATCATCATTTCAATGATTATATGACCATCCGACTCATAGGACGTACATTGAACCTTCCATTTC
CTAAGAATTCTATAAGTGAGCATTTTATCAAACACATGGTGGGCTATTGTTCATGTAATTGAAATCATGTATTTCAAGAG
TACTAAGTCCAACCAATTCTGAGATACATATAAATCAGCCCACCAACAACATACATATATATATCAACCTTCATAAATTG
ATCATGGAAACATAAAAACCATAAACATCACCTAAAAATTTCATTTCATAACAATATGCAAAATATACCATAATAGGGTG
TGTAGTAGTAATTCCATATTTCAAGAGTTCATAAATAACCATAATGACCCATAAACTTGAAGTAAAAATAGAGGATAAAT
GGTTGGACTTGTGGAAAGGAAGGTTTCCACAATCAACCCACATACCTCAACTTTGGAGAATCCTTGATGAAGATTGGAAT
GGAGAATTGAAGCTTGAGATTAAGTCCTGAATCCGGAATTAGAACTTGAGATGTTTGAATTTGGTTGAAGATCTTGGTGG
AAATTTTGGAGAGGGTTTAGAGAGTGTTTTGAAGCTAGAAAGAAATATAACTAAGTATGGGACAATCCTCTTTTTTATAA
AAGAAAAACGTCCAGCCGCTACAGTAACTAAGCTCTCTGGAAATTGCAATTCTGCCCGTACAGGTTTTATGAAAATGGTC
ATAACTCCTTCATCCTAACTCCGAATGAGGTGAAACCAATTGCATTGGAAAGCTAACTCGAAGGGCTTTAATTTAATATG
TAGTGGCCCTTCCAGTTCCTTGTGTGCTAAGAGATATGCCCCTTTAAAGTTGACCCTGAAAATCACATTTTTTGCGATTT
TCGAATTTTGATACGGTTGCTCTAAAATTCGGGTTAGACCCATCTCCCACTCAATTTGACCCCCTGAATAAGAATATGAA
GTCGAATTTCCAAAATCATGCACGGATTTTGAGATATATGGAAATTACAATTCTAGGTGTTTCCGAAGCACATTTTCGGG
CATTTTTGGGGTCGTTTCAGAATGGTCCGCACACATCCTCAAAGTTTAGAAGATCCTCATGAGCAAGTCCGCTGAAAAGT
CCTTTTAGTTGCAAGAGTTGCAACATGATGCTCGTTATGTGGAACACTGCATTTCTCTCGGCTGGGGGTAAACGAATGGC
TCCAACACCTCCCATGAGATGGGGGCCATTGATGTTGGGCTCTTGGACATCGCTAAGATTTTTGATGTCATCTTGGTGGG
CTACCTGGCTACCGTTGCTACCATTAACACTCATGCTTTCTGAAATATTCACACAACAAACAAAACAAAACTAAAAAATA
GGTAAATAGACTACAACTAAGAAGAACAAAAATTCTACTAATCTAAGAATTCTCAAATAACACCACTCCCCGGTAGCGGT
GCCATTTTGATGTTTGCGTAATCAAGACACAACTTCCGATGTAAGTGTATACGATCGTACAATAGTTTAGTAACCCAACC
AAGGTTTGGGATCGTTCCCAAGAGAGTGGTTTTGAAAATTAATAGAAAAATAAAATTTAGTTCTAACTAGTCATAGCTAA
AGACATTAACGATTAAAAACATTGTAAATTAAAGGGGGACACAAGAGTGTCAATTAACAAATGGGAGAGGGGAGGTTTAC
TAGTAAGTAAAAACAACAAAATAAACAACGATTTCTAAGTAATGAGAGGGGATCCTTGGGATGTGATGGGAATACATGTT
AAGCTAGATTATTGGGTATATGCTTTCGATAGAAGATTCATAGAATAATTGTGACTAGGCTAAACTTTAAGGGGGATAAG
CTCTCTCTCGAGCAACTTACCCCATTTAAAATGCATTCCTCTCGAACATCCACTTACCGCATGAAGACCAGCTTACGCCT
TAACCCACTCACTCTCTCAGCTGAGTGTGCGGATATGGGAATAGGGTTCACTCTCTCGAGCTGAACCTCATGTCGACCCA
CTCACACTGGCCATCAATCTAATAGTCTTAGTTTTACGACCTCTCTCTCTCGCAAGCTGAAAACACATAAATAAACTTGT
ATTTGCAACTACTAATTCATTAAATTCATCCACAACCACTAAACGAAATCACATTTAAACTATGAATAAACTATCAACAA
GCAAGACCTAATAATTATCTTTACCCATATTCTCTAAATCACACCCCAAGAATTGGGGTTTTTAGCCACACATGTATAAG
ATATAGAAATTTATACCAAATTGAGCTTGCATTCAACTGGGTATGAAGATTTAAGTCTTGATACATGCCAAGATTGAAGA
ATCCAAGAGGCCCAAATCCAAATATTGAAGATGAAACCCTTTGGAACTTCAAGTCTTCAAAACCCTCTCAAACATAGAGC
AAAAATATCAAAAAGTACTATTCTATATTAAAATTATAATAATTGTTCGACTGCTAAAACTACAACTCTAACTAGTATTT
ATAGTTTCCACAGATTTGTGCTGCAACAGATCATTAGTCGGAATTGCCGAGTAGATCGGCGATTCACCCTTTGTTGTAAT
TCATCGCCTTCTTGCTCCAGCCTTCAGCATTGTCGTGCTCTGGGTCATTGGGCGACATGGTACTGGTTCGTGGAACTTCT
CGGCGATGCGCCGACTGCTCCCTTTTTCCGTCGACTTGATCTTTCCTTCAGGGCTCAGCACATTGGAACAAAAGGTGAAG
TAAGACCCTTCGGCGACTTGCCAAGTGGACTCGGCGATCCTCAGGCCTTTATTTCTTCATTGTTTTCAGCCATTTCATTC
CTTTTTGTGATGCAGTGTCCATGCTTTCCTTCTAACTTCAAATACCTAAAACTTAAAGGTTTTCATCCAATATTGAGATA
AAATAAGCATTTGAGGACACAATTTCTATTAAAATATAGCCCTAAATGAGTCCAATTGTGGACTCATCAACCGTCCACCA
ATATCTCTATGCTCTAGGGTGAGGTTCCCTTTCCCAATATGCTCGAGTCTATTCCTACCTCTAAGCGAAGAGTTGAGGCA
CCTAGTGGTGGGGATGAGCTGCTTGGTGCTATCAATGATGTGGGTGATGGTGAAAGAGTTGAGTATGAGGTCGATGCTAA
TTCAATCATGGAGACATATGAGGAGGAGTTTTTGCATGAGTATTAGCGACAGACTGTTGAGACTTTGATAAAGTTGAAGG
ATATTGATGTGACAATGGTGCTTTCTACGATGGAGAGATCTCATGTAGAGGCTTCCATAATTGGTATTAGTGGGGTGTCT
TCCAAATCGACTATTTCTCCTTCTGATATGTCGGGCACTGATTCCCTCGTTGTTGCTACCCTTCCAACTCCTGGTCCTAC
TTTGTCAGGCATTAGTGCCCAAGATGTTGTCTTCTCTAACACTCCAGACCTGAGCACTTCACATGCATAGCCTGTCAGGG
GGAATTTTATTTCACTCTCCTCCCATTTTTACTTTCTATCACATTGAGGACATTGCTTTTTTGGGTCGGGTGAGGGCACT
TGTGCAAATATTCCCCATTGTGATTGTATTTTGTTATTTGTCAATTTTAATTTGAGATATTTGTAGTATTTTGGTTTTTA
TTATGACAGTTGATGGTTTAGCTCATTTTGCCTCTCTTTAATTATCACCCCAAAAGTTTGGAAGTTTTTGAAATGCTTAA
GTTTTCATTGTTGATTTTCGAGGATTTATTTTGTTTATTATCGATGTCATGGAGAGTACTTATAATGATAAATGTATTTT
TTTGCTAATGATTGCAAGGAGAATCAGTCTGGCTCAACTTTTGAATGATCTGTTTGATTTTTGTGTTGACGAGCTATTTT
TTTTATGTAAGACTTGAAATGAACATAAGCTTTTGATCTTGTATGGTTGTGCTAAATGATTGTGTTTGAAGTGCCTTGTG
TGGTAAGGTCTTATTTGAAATCATGTTTGTTGAATCCTAGAATATTCCCCGTTAGTCCGATTGTCTAGCTCTTGTGCATG
TAAGAAATAATCTTAGGCACAAATTTTGAGTGAAGATCCAAATGTTCATACATGTTGTAACTACCTTGTGAGGGTGTGCA
ACCATCTTGGCCCCATTTGAGCCTAAACCATTTGTTGTGAATCTTGAGCTAAATTGTCCCAAACTTCTCACCCTAAATAA
TTTCTTAGCATTGGTTTATCTTAATAGCCGACTTAGGATAAAATCCTAAGTTGGGGTGTGGAAAGGAAGGAGGAAAGAAA
GTCAAAGTGGAAGGAAAAGAAAGAAAAAGTGATACTCAACTTTGAAGTTTGTTGCAAAAAAAATGGAAGCCCTCCTTACA
AAAATACAAAAAGAAATCCTGATAAAAAATTTGAAATTTGAAATGAAAAAGAAAGTGTGATGTAATAAAAGAGGTGTCCA
ATAAATTGAATGAAAAATTGAAAATCGAGTCTCCAAATGAAAAGAATGGAATGAATTTGAGAAGAGGTCAGATGAGTGCA
ACAATGCTTTGAAAATTTGAAGTCACTGAGTTAAATTGACCCTACCTATACCCTCAGCTCCATTACAAGCCTAAAAGACC
TTTGAGATTTGCGTGAACTAGGTTGTGTGATAATTGGAAACTATAGGCAAACCTATGGGATAAGGCTTGCATGTATTTGT
CTTACGGAGAGTGAGAGTTGTATTGATTCCTAACTTCTTTATTGATTTTCTTTGTGAGAGCATGTAATCGTTCTTGATGC
GAGGGCACTTGAATGCA
>mtp_755.contig_15
AATGTACAGAAAAGGGCATCTACGGACCATAGGTCCAGTCACGCCCCATAGATAGTAGACGTAGATGGGAAGGCAAGGCT
TGAAGGAAAATCAGGGAATTATTGACCAAGTGTGGAACCACGGTTATCAACAGTACGGACCGTAGATCGACTTACGAGTC
ATCCAGCAGTTTTATCAAATGACTTAGAGAGGGGGTTCCAGTACCTGATTTCGACAAGTCTAAGTATGGAGCTACGGAGG
AAGATCCATGGATTGTGGATCGAACCACTGTCCGTACTGTTGATCCGTTGATTGTGTCAGAGTTGAAGATTTTTGAAGTT
GGAAAATTTGCCTAAGTCCTAAACCAAGGAAGGGACCTACGGACTGTAGGCCAATCCACGGTCTGTAGGTCAGTGTCGTA
GATCTAAACTGCGTCCTGAAACTTTATTTCTTTATTTCGTTTCCTTTTTAGTTGGGACTTGTTTTCCTACATATAGGGCA
TGTAAACCTCGTTTTTGGGGGTTAGACATTATTACTGAAACGACCCCAAAAATGCCCGAAAATGTGCTTCGGAAACACCA
ATAATTGTAATTTCCATATATCTCAAAATCCGTTTCGTTTTTCGAAAATCCGACTTCATATTCTTGTTTAGGGGGTCAAA
TTGAGTGGGAAATGGGTCTAACCCAAATTTTAGAGCAACCGTATCAAAATCCAAAATTTCCAAGTGAAGCCTTTTTCGAG
GGTCTACTTTGGAGGGTCATATCTCCTAACACACAAATTATTTGGTGGCCAATAATATATCCATGGAAATCCCTTTGAGT
TAGCTATCTAATGCACTTCGTTTCACCTTATTCGGAGTTCGTACGAAGAAGTTATGCCCATTTTCGTAAAGTCTGTCCGG
CAGAAAATCCAAATTTCCAGTAGCTGATTTTACTGTTCAGCTACTGTTCACCCGCCTGTTTTTTTTTTCTAAGTGTTGGA
CCCTTTTTTTCAAAGGACTTATATTATTTCCTAGATACCATAATCCAATTCCCATCCTAAAAAAAAACATTTCCCTCTCT
ACAATCCTCCATTTAAGAAGAAGAAGAAGTGGGAGCTAGGGCTTTGGATTCAAGGCTTTCTTCATCAATTTTCGTGGGAG
ATCATAGCAAAGGTATGGGGGTCTTGATCCTTGTCTAATTTTCCATACAAGGAGCCAAATCCAAAGTTACTTCAAAATAT
GAAAAAAATCTAGGTTTTCACTCAATCTCATGGGTTCTTCCATCAAATGGTTTTAAAAGGTTTCTAATGGCACTTTATGG
TTATATTGTTGTTGTATTGACGATTTAAGATGAAAATACTCCATGAACCCATGATTTCTCTCTATTCCTAGTTTATGCCT
TTATGAAGTGGTTGCTAGATAATGAATGTATATGAATCAAACTTGTTTAAAGGTCTTTAGATTGTTGAAGTATGTCATTA
CCCATGCTTATTTTATGGTGTATTGTTGGTGTATTGGTATGTGAGGCTTATGGCCTTAAAGGCATAGTATGAGAAATTGG
AGTGTTATCATGACATTATATGAATGAGGATCCAATGAAGATAATGTGATCATGTTATGAATGTAAAGGTGTTGTTGTAG
GTTGTTCACTGTTTTGGTTGCATAATTACTACCCTAATTTCCATGCTCTTTGATTTCATTACATGCCTTCAAGGTGTTTG
ACAAAATGTCCAACTATGGAGAATTGATAAATTGATGTTGTAAAGCTTGAGTTATGAGATGTATGGAACTTCAAAGATGT
GTTGATGACAAACTAAGCTTGTGTATATATTCATTCCATACGTGAGATTGCATTAGAGCCTAATGAGAATTTCCTATATA
AAGTGTTGCATGACCATGCCCGGTCCGGGGGAAAAGAACCGGACAACCATGTGAGAGGTTTATATCTCACCACCTAGGAT
GTTTGGGGTGTGACCAACATCAACCATGTGAGAGGTTTATATCTCACCACCTAGGATGCTTGGGGTGTGACCAACATCAA
CCATGTGAGGGGTTTATACCTTGCCACCAGGGTGTCCGGGTGTGAACGGCATCCCCCATCCTAAGTTGGGGTTATAGATT
GGTTGGATCATGCATACACATATGATATCTACTATTAGTATAGATTTACTTAAACATGTTTTGACTTCACTTTGATCATG
CATTCCCATATTGTTATTCATAATGCCTATGAAACTATTTCTTGTATTTCGATTGTGTCCTTGTTTATTGTTGTGTTGCA
TCCCGCATACTTAGTACATTCCAAGTACTAACGCATATTTTGCCTACATGATGTCACCATGTAGGGACCGGAGCTACTCT
TGATCCTTCTCTCCATTCACGTGGCTAGTACGACGCTTATCCGAGTTTGTTGGTGAGTCCTCAATAATTCGAGGGCTATG
TTATGTTTCTTACTCCTATGTTTTGAGACTTTAGCTTGCAATTGTATTTTAACTATGAGGGGAGCCGGTAATATGTCATG
GCCCCCGTCCTATCTATGTATGTAGAGGTGTGAGTTGGACAAGTATTTTGTAACGAGCTTGACTCTTATTCTATAATGTC
ATTTTGAAATGGTTTGCCTTAGTCCCTATTTCCCGTTAATTAATGTTGAATGTACTTCCGCGACCGATGAAGTGTGATGA
CAAGTTTGAGAGGCTTGTTTGGGGTTCCTTCGGGTTCCTCATTCGCCATGTCACGTCTAGGCCCTAGGCTTGGGTCGTGA
CAATTACTTTTATTTTAGGTTTTGGCTTTGGAGATTAATTTGCAATTTTAGCAATTCTTGATATCCTAAGTTTGTTTTGA
TGATTTTGACTTTGAAATTCAAGTAAAGATTCTGGGTTTATTCTTCTCATTACGTAAGTTATTCATGATTACTTCATCTA
AAAATATGAATTATGTTCTTGCTATTATGGGTAACTAAATCCACAACTGGGGTTGTGGGAACCATGAGCGATTAACAAAG
TATGAATAGTAACTAAGTATTTCTTGAATAGTGTTATTGCATGCATTGATAATTCTTTCGTTTAGAAATCTTTTTAGCTG
TTGCAAACGTTAGAACTCACCTTGTTGCTACTCGTCGGACCAAGGAGGTAGTTAATAAGAAAATAATTATCAACATAGAT
TTAGTGTGATACTATCTAATAGTCAAATGTCAATTGGTGCGAGGGTGAAAACTAAGCTATACATTGATGTGATGTCTAAT
ATGAGGTAAAGGTAAGGGTTAGTAAATTATACACATGTAGCCGGACCAAGGTGCGGGGTGAAATTCTCTAGTTGCCGGAC
CAACGAATTAGAGATACCTAACTTATCACTTTGCATGTAATACACTAGGAAAGGATTACTATTTCTAGGATTACGGCGTT
ATGAGTTTAGGGGAACACGTACACCCTAGTTTCTCTCTCATCTTGATAACACCTAAAGTTTTAATCTTGTTCACTGATTG
TTCACATAATTTCCAGAATTTATTTCACAAATCCCCCCCCCCCTTTGATTATTTGTTTCGGAGGTACGTTTACTAAACAA
ATATAATCATGGGTTAAAGTTAAGTCTAAATCATATTCCTCGTGGGATCGACCCCAACCTACAAGTTGGGTTCTTTACTT
GATAATGATCGCTTACGCTTCTTTAGGGAGGTGTAATTTGAGCGTATCAAATTTTGGCGCCGCTGCCGGGGAATAAGGCT
TTTAGATTAAGTTTAACTACATTATTGAACTTTAGTCCAATATTTCCTATTTTTTTTTGTTTCTCTCAGGTTCCTACTAT
AGTGTATGCCAAGTACACGGAGTCAAGGTGAACCACTGACTCCTTACGATCCAAAATTGAACAGAACTTTGCAAAGGATA
AATAATCAAGGGGTCCAGTCAATCCTATCCGAGGTAATCTAGGTGATGGAGTTGGGTTGAAGCCTTCGAGGGTTGGTGAT
GAGAATAATCAGGTTCAAGGTGAAAATCTACTAGGAGATGCGTTGAGGGTACATGATCCATCAGGACCAAGATTGCGTGA
TAACCATAAGGTCATCTTTAATGTTGCTGAATCTGAAGGACCTCTTGTTCTACCCCCTCTACCTCCGGGGCATACATTCG
TGGTGACTAGCAGTTTGATGCAGATACTTACCTTCTCTGGTTTGGCATTGGAGGATCCATATGCGCACATAGCCAAGCTG
AGGAGTGATTGCAAAAGTTGTGTGGGTCGACCGGACTTAGACATGGATGTCATTGGGTTGAGAGTATTTCCTCTATCATT
TACCGGGGATGCTGCTGTGTGGTTTACTGAGCTCCCTTATAACTCAATCTACACATGGGACCAATTAACTGATGTGTTCC
TAGCAAGATAATTTCCAGTGTCAAAGAAGCTGAACCACAAAGATAAACTCAACAACTTCGCAGTACTACTTGGAGTGTCT
GTGAGTAGTTCTTGGGACAGGTTCACTGTTTTCATAAGAGGTGTTCTGAATCACCACATTGATGATGAATCGCTGACGGA
ATGCTTCTACCGAGGTCAGGATGACAATAGTAAGGCGGTGCTTGATACTATCGCTGGAGGTTCATATGGTGAGTGAACTT
TTGAGCAGATACTGGGAGAAACACGTTTGCAGCCCAAGCTATAACTAACCAATCTGTCAATGATATTCGTGAGGAGATGG
CTCAGATGAGGACTGAACTGGGGTTGGTCTT
>mtp_755.contig_16
TGGAGTAGGAAGAATTATGAGCCTCCTCAAGAATTTTCTCCCTCAAACCATCAACACAAGGCACACACAATCTACCTTGG
TACCTAAGGGCACCATCTCCCCCTTGGGAGAAAACTTCCACCTTGCCCTCTTTCACCAAGGCCTTCAATTCTAACAAGGA
AGAGTCAAGATCTTGTTTTGCTATCACCTCATCAACCAAGGAACACCTAGCACCATCAACAACGACCACACCACCATTAC
TAATTTCTTCCAACCTAACCCCCAACCTAGCCAACCGATGCACCTCCCTAGCCATTTCCCTATCACCAATGTCAACATGA
GCTAGGCTACCCATAGACACTCTACTCAAAGCATCCGCCACCACATTAGCTTTACCGGGATGATAATGCACACTCATATC
ATAATCTTTAAGAAATTCTAGCCACCTTCTTTGTCTCAAGTTGAGATCTTTTTGGGTGAAGACATATTGGAGGCTCTTAT
GATCGGTGAACACATCAACATGTACCCCATACAAGTAATAATGCCAAATCTTTAAAGCAAACACCACCGCGGCTAATTCA
AGATCATGCGTAGGATAGTTCTTTTCATGCACTTTGAGTTGTCTAGACGCATAGGCTATCACCTTACCATTTTGCATTAG
GACACAACCCAAGCCAACTCTAGAAGCATCACAATACACAACAAATCCCTCAAGCCCATCCGGTAGTGACAATATAGGAG
CGGACACAAGTTTATCTTTCAAGGTTTGAAAACTCCTTTCGCACTCGTCGGTCCACTCAAACTTAGCCTTCTTTTGTGTC
AACTTAGTCATGGAAGAAGCAATAGAAGAAAACCCATTCACAAATCTCCGATAGTAACCCGCTAAGCCCAAGAAGCTCCT
AATATCCGACGGGGTCAATGGCCTAGGCCAATTTCTAATCACATCGGTCTTCTTAGGGTCTACCTTAATACCATACCCCG
ACACCACATGACCTAGGAAGGCAACCTCCTTCAACCAAAATTCACACTTTTCATACTTGGCATACAACTTCTCCTCTCTT
AATCTTTGCAACACAACCCTCAAGTGACCCATATGTTCTTCCTCGCTATGTGAATAGATTAAAATATCATCAATGAAGAC
CACAACAAAGGAATCAAGGTAGGGTTTAAAGATCCTATTCATTAGGTCCATGAAGATAGCCGGTGCATTAGTCAACCCAA
AGGACATGACCACAAATTCATAATGCCCATACCTAGTCCGGAAGGCTGTCTTGGGAATGTCACACTCCCTCACCTTCACT
TGATGATACCCGGACCGAAGATCAATCTTAGAGAAGTGGCTAGCCCCTTGCAATTGGTCGAACAAGTCATCAATCCTAGG
AAGAGGATATTTATTCTTGACGGTGACCCTATTGAGTTGCCGGTAATCAATACACATCCTAAGGGACCCATCTTTCTTCT
TCACAAACAACACCGGTGCACCCCATGGTGATTGGCTAGGCCTAATAAAACCCTTCTCCAACAAGTCCCTCAATTGTTCC
TTCAACTCCTTTAAATCCGCCGGGGCCATACGATAAGGGGGGATAGAAATGGGTTGAGTATCGGGGAGGAGGTCTATGCC
AAAATCTATTTCCCTTTCGGGAGGAACACCGGGAAGGTCATTAGGAAAGACATCAAGGAATTCATTTACGATCGGAACCG
ACTCTATAGGAAGGGTTTTGGACTCCACATCCCTAACCCTCACAAGGTGATAGAGACACCCCTTAGAGATCAACTTACGG
GCTTTAATGCAAGAGATGAACCTACCCTTGACTACCACATTTTGGCTTTCCCACTCAAGAATGGGTTCACTTGGAAATTG
GAACTTGACCCTACGGGTTCTACAATCAATGGAAGCATAGTATGCATGCAACCAATCCATCCCAATAACAACATCAAAAT
CGACCATGTCCAACTCAACAAGATCACAAGGCAATATTTTATGCAAGATGCAAATAGGACAATTTCTATAGACCTTCCTA
GCAACAATATATGCACCAATAGGAGTAGACACCTTATATGACTCACGCAACAAGTCGGGCTCAACATGAAACTTGTTGGC
AACAAAGGGGGTGACAAAAGAAAGAGAGGCACCCGGATCAATTAATGCATATACATCAAAGTCAAAGATTTTCAACATAC
TGGTAACGACATCGGGGACTTCATCGACCCCTTGCCTCCCATGCAAAGCATAAAATCGATTGTGCCTTGGGGCACCATCT
TGTCGGCCCCCTCTCCCCAAAGGAACCGCATTGGCACCTTGTGGACGGACCTCCTTACCCTTGTTGCGATTTCGGGGACA
ATCCATTGCCTTGTGCCCCATTTCCCCACAATTGTAGCAAGCACCGGTATTTGTCAAGCACGGGCCACCATGGCCCTTAC
CACACTTCGGACATACATCAATAGGACTCATACCACCAACACCTTGGGCCCTTGGAACATCATTGGCAAACCCCATATGG
GGCGCATGAGAAGACCCTTGACCTTGATGAAATCGGCCTCCCCTTCGACTTTGGAACTTGCCCTCAAAACGGGCCCTCTT
GGCCTCATGACCCCTCCTCTTCCTCAACTTCTCTTCCTCCATTTGTTCAGCATAAACCATCAAGCGGGACAAGTCCATGT
CACTAATCAACATTGCGGACCGGCATTCTTCACTCACTAGGTCGGACACACCCATCACGAATTTGTTCATTCTAGATCGT
GAGTTGGCAACCAAGTGTGGAGCATATCTTGAAAGTTGGTTAAACTTGAGGGCATACTCCTTCACACTCATAGACCCTTG
TTTTAAATTCATGAACTCCACCAATTTGGCTTCCCTAAGTTCAAGAGGAAAGAATCGATTAAGGAAAGCCGTTTTGAACT
CTTCCCAAGGCACCACATAGTTTGCCCCCTTCTCTTCCTTCCATTGGTTGTACCATATTTGGGCCACCCCTTTTAATTGG
TAGGCCGCCAACTCCGCCTTATCTTCTGAGCTCACGCCCATGATAGCTAATATCTTGTGAACTTCATCAATGAACTCTTG
AGGGTCTTCATCTAATTTAGACCCATAGAATTCCGGGGGATTCATCCGCACGAAGTCTCTCACCCGTGATGCCGGGGTAG
GAGCCTGAGGGGCTTGGGCCCCGTGGTTGGCTTGATTAGCCATAGCTTGTGCAAATAAAGTAAGGGCATCCCAAAGATCC
CCGTTGGTCGGTTGCTCCTCGGGTGCGCGGGCTCGTCTTCCTCTTGTATTAGGCATGATCTAGCATAGCAAAGAACAACC
GTTAGGGAAGAACTTAATTCAACTCTATAGCACGACTTAGAACAAGGAGAAGGGAAACATTTCCTAAAACGTCTCATAGC
CTCCTACTCATAGTTGTGGTGCACAACACAACCATGAATCGGACTCTAATCAACGCGGTGTGTTGGACTCCGAGGATCTA
TCAACCTAGTGCTCTGATACCAAGTTTGTCACGACCCAAGCCTAAGGCCTAGGCGTGATCGGCGAATGGGGAACTCGAAG
GAACCCCAAACAAGCCTCATAGCGTATCATTACACATCCTTGGTCGCGGAAACAATTAAAATGACCATAAGCAATAAGCA
TAATCAAAGGGGGAAATCAGGACTAAGGGAGCAAGAAAAAAAAGGAAGAAATAATACATAAATACCATACATGAGTCAAG
CTCAAGCATAATACACAACTTGTCCAACACCACCTCTAAACGTAGGTACTTTAGCGGGGGCCAAGAAAAACAACCGGGCT
CACCCTCAAATTCAAAACATAACTAAAAAGGAAAAGTCTTATACATAGCAAAAGATCATAAGCAACGTCCCCGGAATAGA
GGACTCACCAATAACCTTGATAGAAAATCGTATTAGCCACACGGAGGACGAGGGTCAAGCGGTGCTCCGGTCCCTACATG
GTGACATCATGTAGGCATAGAGTATGCGTTAGTACGTTTGAATGTACTAAGTATATGGGATGCAATGCAATGCTACAATG
GATGGACATCATAGGAAAAATGCATAATCATACCCGATAGATAGCACATTAATGAAATGATATATATAATGACGCTTACA
CAAAAATCATATTTAGTGGGATGTAGTACATGTGTGGCGAGTGACCATCAATATAGTATTTCCAAGGCCTACCACCCCCT
TGGAGAGGCGAAAGAGGTACAAACCCCTCAATGTGGTTACCCGGGCCTACCACCCCCCGAGCTAGAGACCAAGGTACAAA
CCCCTCGATGTGGTTATACGGGCCTACTACCCCCCGTACTAGGCAACCAAGGTACCAACCCCTCGATACGGTTACTCGGG
CCTACAACCCCCCGAGCTAGGCTTGGTCGACTCACAACATTTATATAGAGACAATCATATACATGTATCCATTTCATCAT
CATTTCAATGATTATATGACCATCCGACTCATAGGACGTACATTGAACCTTCCATTTCCTAAGAATTCTATAAGTGAGCA
TTTTATCAAACACATGGTGGGCTATTGTTCATGTAAATGAAATCATGTATTTCAAGAGTACTAAGTCCAACCAATTCCGA
GATACATATAAATCAGCCCACCAACAACATACATATATATATCAACCTTCATAAATTGATCATGGAAGCATAAAAACCAT
AAACATCACATAAAAATTTCATTTCATAACAATATGCAAAATATACCAT
>mtp_755.contig_17
CTTGATGGCACCTCCTTTGCTGAACTTTCTTATGATGGTTCCAACCTTGGTTTCCACCTCGCAACCAATAGCATGGGTAG
AAACCCTCCTCACATCTTTTGGAGTTCCAACCTTAATTCTCCCCAGGCTTTGAATAGCTTGAGAACGAACCCTCCTAAAC
TCTGAACACTCCACATGTTCCCTTCATATGCTCTTGTAGAACTTCCATTTAGGTCAACATCTTCTTGATGTTTTCATCCC
TTTCTTTCTCGTTATCAAGTTTCTCTTGTGTTAATCTAAAATGAAATGGAGAGACGTGATCCTCTTTGGTATACCACACT
TGATTTATTCTAGTCATGTCATCTAGAATAAATGAAGTCACCTCAAATGATTGCGCCATTATTCCTCCTCGTACCAACTA
GTCAGCCACTCCTTTATCAACTGAATCAAGACTCCGGTAAAAAAATTGAAGTAACAAATCATTTGGTAGCCCATGGGTTG
GGCATTTAAGTAGGAGTTTCTTGAATCTCACCCATGTTTCATGCAGTGGTTCCCCTTCCTTTCGCTTGAAACCCATGGAT
TTGCGGTATTATATTCATCCGGGAGTCACCAAGATGTATCGTGATCTCTGGGAATACTATTAGTGGAATGGTATGAAGAA
GGATACAGCGAGTTTTGTAGCCAAATGTCCGAATTATCAACAAGTTAAGGCCGAACATAAAAGACCGGGAGGCTTGTCCC
AAGATATAGATATTCCCACTTGGAAGTGGGAGGATGTGAATATGGACTTTATAGTGGGTTTGCCTCATACTCGAAGGCAA
CATGATTCTATTTGGGTCATTGTGGATAGAATGACAAAATCAGCCCACTTTATTCCCGTAATGGTTTCATTTTCAGAGGA
AGACTATGCCAAATTGTACATCAAGGAGATAGTGAAGTTGCATGGGGTTCTGATGTTTGCGTAATCAAGACACAACTTCC
AATTCAAGTTTCTACGATCGTACAATAGTAAAGTAACCTAACCAAGGGTTGGGGTCGAGTCCCAAGGGAGAAGGATTTCT
TTCAAATTCAAAGGTTAAGCTTTGCTATAGTCTCTTCAACGTTATATCCACTATACCTTTAGGATTATGGAGTATCTGTC
AACTTCAGGCCCAGATTCACAAATAATTATGAAGTAAACAAATACTAGAGTAAAACATGGGGAATTGACCAGTTAATTGT
CAAAGTTCACTTTAGAAGGTAAATGTTGCTACCAATGGTAGGTCATTTTGTTGTGGGTAGGTCGGACTATATATAAGAAA
ATTATCTCTCGAACAATTACCTTTTCTATGATGAATTCTATTGAACTTCATCACCAATCGGAAGATGCCCAGTCCTTTGC
CCTTATAAAATCCACTCTTTCGAGCTAGATACAAAGGATAGGTTCCGTGTTTCACTCTCTTGAGCTAAAATTCGGATAAC
CCACTAATAAGGATGCTGAGATCGTTACTTTGGTTCTGAACTTCTCTCTCGAGCAAGCTCACAAAGTGGAAATGGTTGAA
CTAAATAATATAAAATAACTTCAAATCACCATAACGATCCAGACCAACTTCAAATCAATCTCCCCATTCGTATTTCAACA
CTACCTACTTAGCAAATTTCAATAATTGGCTTGATGGTCAAAACCCCAAGCGAGGGGTTTTAGCCACTCATATTTAAAAT
GGAAAGAAAATCAACACCCATACTTCCTCCCATCAATAATTGCAACAAATTTAGCATTTTACGGGGAAATATACTAGAAA
TTTGATTATTTACAAAATCTTTTTGGAAAATCTCTATGAAAATCACTCTCAAAACCCTTTTATGGTGTTTCTCTCTCTAA
TTGCGTCGTTATTTTTCTTTTTTGAGTGCTCTCTCTAATCTACAAAAATTAATTTAAACAAGTCTGAGGTGTGGCTGCCA
CTGACCATTTGGCGAGGTTAGTCGGGTGTCGCAGACCTTTCGGTGATGCGTCAAGTGTTTATCATTTCGCCTTCAATTTT
TTCTTACTCATTCTTGGTTTGACGATTGTGACTTCATGCGATTTAGATCTGGGTCGCCGAACATTTCCCCGAATCACCTT
TCTCCTTTTGTTTTGCCCATCTGCATGTGTTCAGTTCTTCTTCAACAACCTTTGGCGATCTGGTTGTCTTTCGTCGCATG
TATCGGTGACATGCCAACTGGTTCTACTGTTCACCTAAAGTATTCTTTGTTTTGCTCCACTTTCTGTAACTTTATGTTGT
ATCAAGGTAATTTGGCGATTCGCCAACTTAATTTTCCCATCGCCAACGTGGTTACCTCTTCAGCACTTAGTGCATTTGAC
GTTGGGTGAGCCCGAGGCCATTGGTGAATCGCCCAATGGTTTGGGCGATCCTGAGGCCTTATTTTATTCATTCTTTTGGT
TGCCTTGTTCCTTTTTGCTCCATAATGACCATGTGTTGTCTCTAACGTAAATACCTAAAATTCAAGCGTTTACATCAGTT
ATGGTGACAAAATATGCAATTGAGGACACTAATTTTGTTAAAAACAAGCCATAAATGAGTCCAAATTATGGACTCATCAG
GTTCCTTTGTCTATTATTTCGGATCGAGGTACTCAATTTACATCACACTTTTGGAAGGCATTCCAAAAAGGGCTTGGTAT
CAAGGTTATTCTTAGTACCGCTTTTCACCCTAAAACGGATGGCAAAGCGGAGCGCACAATCCAAACCGTAGAGGATATGT
TGAGGGCATGTGTTACAGATTTCAAAGGTAATTGGGATGACCATCTACTATTGATAGATTTTGCCTACAACAATAGTTAC
CACTCAAGTATTGCCATGGCTCCTTTTGAAACATTGTATGGTAGGAGATGTAGGTCTCCAGTTGGTTTGTTTGAAGTAGG
TGAAATTTCTCTAATCGGTCCCGAACTAGTTTAGGAGGCAATTAAGAAAGTCTGACTCATTAGAGAGATGTTGAGGACGG
CCCTAAGTCGGCAAAAGTCTTATGCCAATGTTTGTAGGAGGGATCTAGAATTTCAAGTGTGTGATTGGTTCTATTTGAAA
ATCTCACCTATAAAGGGTGTGATGAGGTTAGGCAAGAATCGGAAACTTAGTCCCCGAATTGTAGGCCCATATCAAATTTT
GAAGCGTATTGGGAAGGTTGCCTATGAATTAGACTTGTAAAATTAAGTTGGCCCCAATATTTCATGTTTCTATGCTTAAG
AAGTGTATTGGTGATCTGGTATCCATCATTGCCTTAGAAGGGTTCGGAGTTGATGAGAGCCTTTCTTATGAAGAGGTTCC
GGTAGAGATCCTTGACGGGCAAGTCAAGAGATTTAGAAATAAGGTGTAGCTTCGGTTAAGGTTTTATGGAGAAATCATCT
AGTTGAGGGTGTTACTTGGGAGGCTGAGGCCGATATGAAGTTCCGCTATCCTCATCTTTTTCCTTTTACTCCTAATCAAA
CTTGAGGTAAGTAGTTCCTCTTGAGTTTTAGTGTTTTGGGATTCTGTGTATTGTATGAGTTTTCCATGGTTTCCTTATGT
TATGCATGTTCTTGATGAAATTCATGTTTGGTATAAAATGATTTTTAATGATTCATCAGTCCCTTAAAAATAAAAGTTCC
ACCCTTAAAAATAATAATAAGTTCAGTATTTATAGAGTTCAGAAAATAGCGCTGGCGGATCTTTCGGCGAAGTTAGTCAA
TGTTGCCGAATGACTTCGGCGACTCACCCTTCATTTGTCTCATCACCGTTTCATGCTTGCCTTCAGCACCTTCATGTTCT
GGACCATTGGGTGGTATAGTACTGCTTTGCGGACAGCTCCTTTCATCGCCTTTTTGATCCTTCTTCTTCAGGGCTTCGCG
TACCGGAACAAAGGGAGGAGTAAACCCCTTCGGCGAATCACCAATTGTGCGTGGCTTTGCTTGGGCTTCAACTTCGTCTT
TCTTTTCAGCCTTTTTGTTCCTTTTTACGCCGAAGTTTCCATGATTTCACTAAAACTTCAAATACCTGAAACTTCAGAGC
TTTCATCAGATATTTAGACAAAATAGGCATTCGAGGACACTATTCTTATAAAAATAAAGCCCTAAATGAGTCCAATTTGT
GGATTCATCAACATACACAATATCAAACTCGCTCAACAAAATTTCCCTCTTTGCCAGTTTACCTCTAGGCATTGGTTTCT
AAAAGATGTAGTTTAGTGGGTCCATTCTTGAGCTCAAGTACGTGGTGTATGCAAAAAGGCAATGCCTAAATTTGTACGCG
ATCCAAGTCAAAGCGCAACATGTTCATTCAACCAAGGTCTATCTTTCCTCCTATGGTGTGAACTTCTTGCTCAATTAGTA
AATGTCTTGCTCTCTTATACATGTC
>mtp_755.contig_18
ACCATCTCCTCACAGTTTTGTTGATGTCACAAATTTCACAGTGTTGGCTTGTTTTTTAGTCTCAGTATCACTCTCATAAT
TAACAAACCTAATAATTGAATTAGAATATTCAAGTTCTCAGGACTTATTTCCCAATTTGAACACCAAATAATCAACATAA
TCTGTCTTTGGTGACAACACTTTTGTTACTTTTTTTCCACGAATATCCAATTGAGGTACAAAGTGAATATATGCCACTTT
CGAGAATTTGCAGAAATATTGCAAGTAGCATTTGTAAAGATAATTTATCATTGTTTTAATGATATGTAGGGTGTATCTCC
TTAGTAGGTCTACCAGATGTGAAGTTGAATTGACGAGATTTGGGTACCAGATGGTTGAACTAAAAAGATTTATATATTAT
CTATGCAATTTAACATGTTATAATAGATTTTTCTTTTTACAATCAAAATATTTATAGGAACCTCGCACTGTCCGAGATTG
CCCCTTATAAAGATGACCTTCCAATATTTTTTCGACTGATCCTTAATTTGCATTAAATAATTTTCAAGCTGTGAGCAACC
AATTGTGCTCATAATTAACTTGAAAATTATTAATGCTAATTAAGGACCAGCCGAAGTAGTATTGAAGAGAGGTGATTAGA
CAAGACATGAATCAACTTCAGATTACTGAAGACATGACCTAAGATAGAAAAGTGTGGAGGATGCGTACTAGGGTATAAGT
TTAGTAGGTAGTGAAGTGTTGTCTTGCTTTTCGAGATTTTTGGCTTGTTGGTGATTTGTCGTTGTACAAGTTGCATTATT
GTAGTTCTTGATTGGGATATCTATCTATTTATGTTGTTTAATGTGTTTTGATTATTGCAGTAATTTGTTGTTCTTAGTCC
TTTCTTATAAGATCTTGCATCCCCCCCTCCCCCCGTTGCTATATCTTTTTTCATTGTTTTCTTCTTCCTTGTACTTCAAT
TTGTTGCACTTGAGTTGAGAGTCTTTCGAAAATAACCTCTCTAACTCCTCAAGGTAGTGGTAAGGACCGCGTACACACTA
CTCTCCCCAAACCCCACTTTTGGGATTTCAACGGGTATGTTATTGTTATTGTTATGAGGGCCACCTTCGGCCTTAAAACT
CTTTAAACTCTTTTTTTTTCTTTTGCACTCCTGTTTTCTTGAGTACACTTCACTCTCAATTATTTCTTGAGTACACACTC
TTTAGTTGAGTACAAATACAACTCAAATGACCACCTTTATTTATCGGCGTTGATGGAAGGATCTAGTGGACGCAATATCC
TAGAACTACGCCTTCCACTTCTTTCTCGAACTCTTTTAGATTTTGCACTTTAGAACTCTCATTCTAAAGTTCTTCTTTCA
ATATAAATCTTGAATATTCTAAATTCTTCTTTGAAATATCTTAGATATTAGTAATAAGTTAGTGATGACCTTTTAACCCC
CCTCTCAGCACCAACTTAATTTATTCTTTGCATCCATTTTGAGTGATCCTCGAGACAATGCAATCATCTTGATGTCCATG
CACTTTATGAATCTCTTCCTCCTTTGAACTTCCCCACTCACTTCTCTTTGAATCTTCTTCGAAGGTAGTAGTCTCCTTGA
TCTAGACCACTCTGCTAATGTTGCATCATTATACTTGGTGTTTGGGAATTTCAATCATGTAGACCTCCTTTGTCACGCCC
CGAGCCTACACCCTGGGCGGGACCGGCACTCGGAGACCATCGCTGGCCCCAAGCGAACCCATGGCCTGGCTTTCTTAACT
CAGCGGAAACCTAACTCTACAGAATAATTCAATGTGATGAAATATTACCAAAAACAGCTTAACTTATAAAGTATGGCCAA
AAGGCAACCCGAGTCTCAAAATAGGATATTTACATATATACATAGATAAGAGACTCAAAACTAGCTGACTGACTGTCTGT
CTATGAAGCCTCTAAAAATACTGAGATGGATGTTGGGACAGACCCCGCAACATCCTAAAAAAAAAACCAAAAACTAAGAA
CACGCAATAATTGAGCCCTCCGGAATGCAAGGAGGCTCACCACTGACTCTGGAGTGCTCAGCTGGATCAACGACGTGCAG
GCTGCTGATCTGGGATACCTGAATCTGCATCATGAAACGATGCAGGCCAACTGGCATCAGTACATGGAATGTACAAGTAT
GCAAGCTGGAAAACTAAGCAACAAAGGCTAGAAGGAAATCTGGAAGAAACTGAATAGCTTACCTGGCTCAACTCAACTCA
ACCTGACTGACTTCTTTCAAAATAAGGCAATTTAAAACAAGTGCGATATAAAGAAAGACTGTTTAAAACATGCTATAAAC
TCTGTGTGTATACAAAGATACAATAAGCCTGAAATGTATATAGAGATACAATGAACTGACGTATATAAAAATATAATAAT
CTCTGTGTATGAAAATACAATAACTGCTGTGGGAGTTTCTCTAACCGATAACCATCACATAAGAGCTATAGTGATGATAC
AGCGATCGACCTCACGCTGCCAGAGCATCTTATACCCGGCCAAAGGTATAAGACCTGAACTGCCTAATGGATCCACTAGT
CTAATCTGAAAAGGGTTCATCTAAAAAGCATGATCCTTTTCTACCCATGGTGGCTAACATGGTTCTATGGGGGCTGTGGG
TTTTTTGAACGCTCCCCCAATTCGGTGCTCGATACTACTCCCAAAAATGTACTGGCTCTTATGTTTTTAAAACATATTTA
TTCCTGCTGATATGAGATAATTACTCAAAAAAACTAGCCCGAAGGCTCTTTGGAAATCTCAGTTTCCAACCTTGTTTAAA
TGCAAAGACTTTTCTTTTAAAACTTCTTTGGGAATACATAGTTCCCTAATAACTTTGAGAAATGAACTCAACTTTAAACT
CTTGACTTAACTTGAAACTGGGACTCTTACTCGACTTGAAACTTGACTGCTAACTTCACTTGACTTGGAACTATCTTTCC
TTGAATCGGAATTATGAATTCAAGGTGTTCGATCATATATTATGGAGGGATTCTTGAACACTTAGGCGTACTATGGAGTG
TCGGAAACAACCATAAAACATAGGTATAATACTTTGGAACTTGCTTGAGAAAGTGGGAAAAGGAATGGGGAAACTTGGCT
GAGACTTCAGATTTCTGGTGACACAGGTGTGACTTACGGACGCCATCGACGGACCGTAGATGGACTTACGGTCCGTAGAT
CGCGTCAGAGATTTTCCCCAGAATTCATTTAAGAAAAAGACTAAGTGTTGACCTACGGTCCTGACTTACGGTCCGTAGAT
CAGGTCACGGACCGTAGATCGATGCCCTAAAGAAACCAACTTCTGTCTCAATCGACGGTCGACCAGTACGGACCGTCAAT
CGATCTACGGTCCGTAGGTCAGGCCCGTAGATGGGGATTGACAGCCCAGAAATTGCTGCGAAAAGATGGTGAATCAACTT
CAAATGGTCAAAACTCTTAGATTCATAATTCCCTCAACATACAATAGGTGTCAACTACATAACCAACAACATCAATAACA
AC
>mtp_755.contig_2
TAACTCTTTTACATCTATTGGCAGACCAGCAGAACCATCTAACCACCCAAAAAGGCCCTTTCCTTGAACAAAAATTCCAA
AGTGGAATTTCTATATAGAAAAATTGGAACCATCCAATTTTGTGGAGAGCAAATCGTGTGAGGATGATTGTGAATTCATT
AATAACAGAGAAATAAAAAAAAGGGATAGATACAAAGAGACAAGATGAACGTAGGAAGGTAACAAGGTACCTGTGTAGAG
AAAGCAAAGAGCATGGAAAAATTGTTAAACGATGGCTCTTGATACCATGCTAGAAAGACAAAAGATATTCTGAAAAATAG
TATTCTTAATACCTTAATGATACAGTAGAAAGCAAATATTTATAGCTATACAATTGTACGGTTAAAGTTCTATTCTAGGA
AGGAGTATATATAGTTATAAATGTATATTCTGTAAATCAGTCCTATTCTAAGAAAGAATATATTTTCTGATTACTATACA
ATTGTAACACCCCGTATTCGAAATAGACCAAAAATGCAGAATTTGAGAAGTTGCAGGTGCAACTTACGGTCACCATCCAC
GGACCGTAGGTCAGACCACGGCCCGTGCTGGTGGTCCGTGGTTCACCACTGCAACCCCTCCCCAAACCAGCTCAGAAAAT
TGGCTAAGTCTCGACTCACGGACAGACCCACGGTCCGTAGATCAGACCACGGTCCGTGGTCTGTGTCCGTGGATCAAGAC
CTCCTTAACCCAGCCTCTGACACGAACTACGGTTGACCAGCACGAACCGTCGTTCGATCCACGATCCGTAGGTCTGACCG
TAGATGAAGGTCAACAGCCAGTTAGGTGAAAATTATTGATAGGTCAACTTCAGATGGTCATAACTCTTAGCACAAAATGA
ATTATGTGTCCCATGACCTATGCTTAGATAGATAATTGAATTATATAGATAGTTGAATTATCTTTCCAACGCCACCGAGT
TTGCTAAATTCCGACCTCCGAGTAAAAAGTTATGCCCGTTTTAGTGAAGCCCTGTCGGGCAGACTCGACCTACGGACCCA
ATCGACGGTCCGTGGATTGATTGACGGACCGTAGGTCCATTCCGTCGATCACTCCGACAACAGTTAATTCAGGGGTTTTT
TGGTCTTTTCCTATTTCGTTTAACCCCTAAGATACGTCGTTTAAACCCTAAATCATGAGGTTTTAATCAGTTTAAGCCTA
GTAACATAACTAGAACTTACCTAAGTCAAATCATTAATCAAACTTAGAAGAATTAGAAGCAAGAAAGGAGAAAAAGGTCA
AGAACCCTAGTTCAAGAACACAGCGAGGTTTCTTCAGTTCCAGCCCCGAAATCGAAAGATTTCTCCGTGGAATTCGTCAC
CAGGTATGTGGGATTTCACTAGTGGGTTCCTTTCGCCCATTAGGTCCCTAGAATTCAATCAGATTCTTGATTCCATGATT
ATGAACAGACCTAGGGTTTCTAGAATTATAGCAGATCATCATGAATTAGTTATTTATAATGTTCCAAATCAGATTATCAT
GTTATTGCTCAGTTTATCGCATGAATTTCAGAACCCTAGCTATGTATTTCTTTAGTTCTTGAATTACACATGCTAGGTCA
GATATTCCAGTATTCAGTTTTACATGCCTCAGTTTATGAATACATCATTATCAGATTAATTGTTGCATTCTCAGTTTGCA
TGTTCAGTTTTGAGCTACCCAGTATTTACAGAAATTTAGTCATAACCAGTTAACCAGTTAATCCATTAGGAGTAGCATAA
TACCGAGTTGGACTAGGGTTTCAGCGTACCCATATAGTCCCAGAACTACGAGCCACGTAGGTGTAAGTCCCCTCTGTGGG
CAACATCAGTTTAGTGATCACGCCAGTGTCACGCCTCGAGTCTACACCCTGGGCGGGACCGGCACCCGGAGACCATTTCT
GGCCCCAAGCGAACCCTTGGCCTGGCTTTCTTAACTCAGCGGAAACCTAACCCAACATAATAACTCAATGCAATGCAATA
TTACAAAACAACTTAACTTATAACATATGGCCATAAAGGCAACTCGAATCTCAAAATAGAATATTTACATATATATATAT
ATATATAGATGAGAGACTCAAACTAACTGACTGACTGTCTGTCTATGAAGCCTCTAAAATACTGAGATAGACGTTGGGAC
AGACCCCGCAACATCCTAATAAAACAAAAACTAAGAACACAAAATAATTGAGTCCTCCGGAATGCAAGGAGGCTCACCAC
TGACTCTGGAGTGCTCAGCTGGATCAACGACGTGCAGGATGCTGATCCGGGGTACCTGAATCTGCATCATCAAACGATGC
AGGCCAACTGGCATCAGTACATGGAATGTACGAGTATGCGAGCTGGAAAGCTAAGCAACATAGGCTAGAAGGAAATCTGG
AAGAAACTGAAATAGCTTACCTGGCTCAACTCAACTCAACCTGACTGACTTCTTTCAATATAAGGCAAATTTTAAAACAA
GTGCGATCTAAAGAAACACTGATTAAAACATGCTATAAACTCTGTGTGTATACGAAGATACAATAAGCCTGAGATGTATA
TAGAAATACAAATGATCTGATGTATGTAAAAATACAATAATGTATGTGTATGAAAATACAATAACTGCTGTGGGAGTTTC
TCTAACCGACAACCATCACATGAGAGCTATAGTGATGATACAGCGATCGACCTCACGCTGCCAGAGCATCTTATACCCGA
CCAAAGGTATAAGACCTGAACTGCCTAATGGATCCACTAGTCTATCTGGAAAAGGCTTCATCTAAAAAGTATGATCCTTT
TCTACCCATGGTGGCTAACATGGTTCTATGGGGGCTGTGCGTTCTTTGAACGCTCCCCCAATTCGGTGCTCGATACTACT
CCCAAAATGTACTGGCTCTTATGTTTTTAAAACATATGTCTTCCTGCTGATTGAGATAATTACTCAAAAACTAGCCCGAA
GGCTCTTTGGAAATCTCAGTTTCCAACCTTGTTTAAATGTAAAAAACATTTCTTTAAAACTTCTTTGGGAATACATAGTT
CCCTAATAACTTTGAGAATGAACTCAACTTTAAACTCTTTACTCAACTTGAAACTCCTGACTTAACTTGAAACTCGAT
>mtp_755.contig_3
AATTCCAAGTTGGTATTGGGGTCTATTTGAAGGTGTCACCCATGAAGGGTGTGGTTCGTTTTGGTAAGAAGGGCAAGTTG
AGCCCAAGATACGTGGGTCCTTATAAGGTAATGAGGAGAATTGGCAAGGTAGCTTATGAGTTGGAATTGCCTAGTGAGAT
GGATTTGGTTCATCCGGTATTTCATGTGTCTATGTTGAGGAAGTGTGTGGGTGATCCGAATGCCATTGTGTCTCTTGATG
TTGTGGGTGTTGTTGAAGATAATTTGACCTATGAAGAGGTTCCGGTCCAGATTTTAGATAGGCAAGTGAAGAGGTTGAGA
AACAAAAAGGTGGCTTCCGTTAAAGTCCTTTGGAGAAATCAACAAGTTGAAAGTGCTACTTGGGAGGCCGAAGCGGACAT
GCAAAGGCGATATCCTTATCTTTTTCACTCCACTCCAGCTTAAGATATTGATCTTAGCCCTTTATAAAATCTCATGACTT
AAGTTCAGCCCCCATGTCATTGCATACATTCATGTTTAAGTTGACAAGTTCATTGTGGTTTTACAACTATGTTGAGGTTT
TTGAAATAAGGTGTAAAGTGCATTGTTGCATCCTTATGTGGGCTGATATTGCCATGTTTGCATCCCTCATGTACATTTCT
TTAACATTCGGGGACGAATGTTCCCAAGAGGGAGATATTGAAACGACCCCAAAAATGCCCGAAAATGTGCTTCGGAAACA
CCTAGAATTGTAATTTCCATATATCTCAAAATCCGTGCATGATTTCGGAAATTCGACTTCATATTCTTATTCAGGGGGTC
AAATTGAGTGGGAAATGGGTCTAACCCGAATTTTAGAGCAACCGTATCAAAATTCGAAAATCGCAAAAAATGCGATTTTC
AGGGTCAACTTTAAAGGGGCATATCTCTTAGCACACAAGGAACTGGAAGGACCACTACCTATTAAATTAAAGCCCTTCGA
GTTAGCTTTCCAATGCAATTGGTTTCACATCATTCGGAGTTAGGATGAAGGAGTTATGACCATTTTCGTAAAACTTGTAC
GGGCAGAATTGCAATTTCCAGAGAACTTAGTTACTGTAGTGGCTGGACGTTTTTCTTTTATAAAAAAGAGGATTGTCCCA
TACTTAGTTATATTTCTTTCTAGCTTCAAAACACTCTCTAAACCCTCTCCAAAATTTCCACCAAGATCTTCAACCAAATT
CAAACATCTCAAGTTTTAATTCCGGATTTAAGACTTAATCTCAAGCTTCAATTCTCCATTCCAATCTTCATCAAGGATTC
TCCAAAGTTGAGGTATGTGGGTTGATTGTGGAAACCTTCCTTTCCACAAGTCCAACCATTTATCCTCTATTTTTACTTCA
AGTTTATGGGTCATTATGGTTATTTATGAACTCTTGAAATATGGAATTACTACTACACACCCTATTATGGTATATTTTGC
ATATTGTTATGAAATGAAATTTTTATGTGATGTTTATGGTTTTTATGCTTCCATGATCAATTTATGAAGGTTGATATATA
TATGTATGTTGTTGGTGGGCTGATTTATATGTATCTCGGAATTGGTTGGACTTAGTACTCTTGAAATACATGATTTCATT
TACATGAACAATAGCCCACCATGTGTTTGATAAAATGCTCACTTATAGAATTCTTAGGAAATGGAAGGTTCAATGTACGT
CCTATGAGTCGGATGGTCATATAATCATTGAAATGATGATGAAATGGATACATGTATATGATTGTCTCTATATAAATGTT
GTGAGTCGACCAAGCCTAGCTCGGGGGGTTGTAGGCCCGAGTAACCGTATCGAGGGGTTGGTACCTTGGTTGCCTAGTAC
GGGGGGTAGTAGGCCCGTATAACCACATCGAGGGGTTTGTACCTTGGTCTCTAGCTCGGGGGGTGGTAGGCCCGGGTAAC
CACATTGAGGGGTTTGTACCTCTTTCGCCTCTCCAAGGGGGTGGTAGGCCTTGGAAATACTATATTGATGGTCACTCGCC
ACACATGTACTACATCCCACTAAATATGATTTTTGTGTAAGCGTCATTATATATATCATTTCATTAATGTGCTATCTATC
GGGTATGATTATGCATTTTTCCTATGATGTCCATCCATTGTAGCATTGCATTGCATCCCATATACTTAGTACATTCAAAC
GTACTAACGCATACTCTATGCCTACATGATGTCACCATGTAGGGACCGGAGCACCGCTTGACCCTCGTCCTCCGCGTGGC
TAATACAATTTTCTATCAAAGTTATTGGTGAGTCCTCCATTCCGGGGACGTTGCTTATGATCTTTTGCTATGTATAAGAC
TTTTCCTTTTTAGTTATGTTTTGAATTTGAGGGTGAGCCCGGTTGTTTGTCTTGGCCCCCGCTAAAGTACTTACGTTTAG
AGGTGGTGTTGGACAAGTTGTGTATTATGCTTGAGCTTGACTCATGTATGGTATTTATGCATTATTTCTTCCTTTTTTTT
TCTTGCTCCCTTAGTCCTGATTTCCCCCTTTGATTATGCTTATTGCTTATGGTCATTTTAATTGCTTCCGCGACCAAGGA
TGTGTAATGATACGCTATGAGGCTTGTTTGGGGTTCCTTCGGGTTCCCCATTCGCCGGTCACGCCTAGGCCCTAGGCTTG
GGTCGTGACACATTCTCATTCAAAAATATCTCTCAGTAGTCGGTCTTATTGAGGCTATTCCCTTTATCGTTGATGCGAAA
GGTGTGCAAGTGGCTAGCGGAACTACCACGTGAATCCATCACTTCGTGGGAGGAGTTGGTAACCGTATTTCAAGTGCAAT
TTTTCCCTCCCTCGAAGATGATGTCACTACGGGATAGCATCCAGAGCTTTAAACGTCTAGAAGGAGAGCCTCTGCACGAA
ACTTGGCTAAGGTACAAAAAGTTTGTGCTGCAATGCCCAACCCACGGTTTGCCGGACAACGTGCTACTTCAATACTTTTA
CCGGAGTTTAGATTCGGTAAACAAAGGTGTTGCTGACCAACTCTCGCCTGGAGGCTTAATGCAGTAGCCATATGCAGTAG
CCGCCCAACTTTTAGATTGGCATGACAACCATCAACGGAGCATGGAACACTCGCGAGGACCAAGTATCCACTCTCACATT
CAAGCTATCTAAGGAACAGATTGAAAATGACAATGAGAGAGACCAAAGCATGGCCAAAATCATGACACAGCTTGACATTC
TATCCAAAAATATCATAGGGGCTGGTGCCCGTAGTGTCAACGCTATGGGGGTGGGGTGTCCAAATCCTGAAGAGATGAAA
TTTGAAGCCCTATATAACGAGAAGGTAAATTTTCTAGCAAATCAAGGCGGGGGCAATAGTTCAAACTACCCAAGGCAGGG
TGGTAACCAAAGTTAGGCTAGAGACGAAAGTTGTAAGGATAGAGATCGTGAATGGAGGGACCGGAATCCAAACTAGAAAG
ATGGGGAGAAGGATAGATATGTGCCTCCCCATGAGCGCTAGAAGCCCAGGGATTCAGAAGGTGGTAGGTCTAAGGATATG
CTCTCGCGTATCCTCAACAAAGTTGCAGGGTCAGACAAAATGTTGAAAGGCATGGAAGAAGATGTTTCTACCCTTAGCCA
GACCGTCACATCTCATTATATTTCAATCAAGCAGTTGGAGACCCAAATGGGTCATATCTCCTCTCACCTCAATCCGAGAC
AGCAAGGGTGTTTGCCTAGTGATACTATCGCTAACCCCAAGAGTGAGGTTTGAAGGTGGACTTGCGTCGTGCTACGACGT
TAACAAGGCGCTGTTTGGGAGGCAATCCAAAACCATTTATTGCTTTCTTTTGCTTTGATAAAATAATGGTGTGTTAATTG
TGCAAATGGAAGTGTGGAGAGTGAATGAAAAGTGTAGATTGGCGAGCAACATGTCCAATCCGTGAGTCACCGATTCGTTC
GGCGACTCTGACTCAAACCATCATTAGACCCAAAACTAATTTACATTGGGGTCTGTAAAACTTGACAAGATCAAGAAACC
ATTGGCGAGTCACCGACTACATTGGTGATTACGATGAAGACCGTCGTTTGGACCCTCACGAGGAATGAAGGTTCTGTAAA
ACTTAGTGAGTCAAGTGCTCACTCTATGTATCTCCAAGAGGTTCGGCGATCGGAACTAATATTGCCGAATGGATAAAAAT
TGGATGGTCTTTCAGCCAAAGGTTTAAATATTTTCAACTTTATTTCCGCCCCTCACTTTTTCACTCTACCAAACTCACAC
CTGCACTCTAGTTTTATATTACTTGCATTCTCAGAGTATTTTGGTTGATTGATTGGTGCCTTGAGTCGAATTACAGTACT
TCCTAGCAGCTCAATATCCATTTGATCAGCACAAAAGGTTAGCTCCCTTAACCCCGTGATTATCTTGTCAAATTTGTGCT
CATTTGCAAATATTATGATCTTGTTGAAATCTGTAGAACCTCCTTGATTGGGTTTAATTGTTTGTGTCAATTTTTTCTTC
TATAACCTCGCCTGCACTACCTAAAATGTTGAAACTTTGTTTTCCAATGCATAGAGTGAGGTTTATGTGTGATGAGTGGT
GTTCGTATGTTGTGGGTCCTGGTCGAATTTGTGTTGTTTGTGCTTAAATTGCATTTTCAGGGGTTGCAGGGCTGATTTCG
AGAAGTTGGGTCAAAAGTAGGCATGATGGGTCATTCGGCGAGCTATGAAGAGCTCACCAAACTACTTCGCGGTTCACCTA
AATACCCTACCTTGCCCTTATTATCATGCTTTATTTGTTGTGGCGTTTGTAACTTTCGGTGAGATACATGAGGTCGCCAA
AAGCACTCAGCGACTCGATGAAAGTCTTTTTGTTCACCCTTTGTATGAACCTCTAACTCCTTCTGCACTTGACCTTCAGC
TGATTATCCGTGGCTCGTCGAAGGTATTTGGCGGCACGCCGAATGGACTATTAACTCTGTTTGTAGCTGAATGTCTTTGT
TTTGGTTGTCAAATATGTTGTATCATTATCTCAAGACTTTGCAGACATGGCTAGACCAAAGGTTGCAGGAAGAAACATAC
CACCTAGACACATAAAAGCACAAAAGTTCAGAAGAACTACAAGGAGCGAGAACAAAATAGCCAGTTCAACGAGGTGGATG
CCCATCGACCCTAATGTCCCTTCATGGGCTAGAGGGTTCAGCAATGCGATACACGCCTTTGTGGTAGCTCATGAGTTGGA
AAATATGGTCGAGGCTAATATTGCTGCAGAAGTTGTAGCAGAGCGAAACGAAAAAGAGAAACAGAAGCAGAATGACAACA
CTCCGGGACTTGATGCCCAGACAAATGGAGCGACTATGTAGACAAGATTTTTCTCTACCTCCCTCTCTGTCTTTCTTTAT
TCTGAAGTCTGGATATTCTGTTATTTGCATTTGAGGACAAATGTTTTTGTTTGTGGTGGGGTGAGGCCCACACCTTTTAT
GTGCTACTTTTGTTCGTGTTTTGTGTTTATATTTGGGTTGTTCTGTTTAAAATTGTGTTAATACTGCTTTTATGTATATG
TTCGAGCTTATGGCTCCTTTTTGTTTTATTTGCAAAACAATTTTGACCTTTCTGAAAAAAATTTGCACATTTTTGCCACC
CTTTATATATGCTTATGAATTTGGCTGTTCTTTTGCAAAATTTAAGTCTCAGTCCCGATCAATATTGATGAATTGAATAG
TGCTTACAATGTACGACTACGATGAGGCCAAATGAAGTTGCATAGACAATATGTGAACTCTTTGCATCTCATTGTGATTA
GCCATTTGTCAAATCAATTCTCTTGTGATGACCATTGCACACTAGCAAAAGTGTGGAATCTTGTTTGACTTACATGTCGA
TGCCCTGTGTGATAAGCTTACCTGGAACCATGCATGACAACACCTAGAATTTGTCATGTTGGTCTGGTTGACTAAGTAAG
ACTTTCTCTTGATATGATCTTAGGCAACTTCGAAGAGTGTGAACCAGTTGGACATATACCTCTTTTGTAACCTACCTTGT
GAGCGTGTGATTCTCTCTTGAACACCCTTTGAGCCTTACCCTTCTTTGGAAGAAACTTGATGAAAACTAGACCTTTCTTA
ATCCATTACCTATAATCCTCTTGAATTGTGGTTAGTTGAATAGCCAAATTAGGCCAAAATCCTAAATTGGGGGTGTGGTA
AAAAGATAAGGGCAAATCAAGAAGTCCAAGGAAAATCTCCTCTTACCCATGGTTTCAAGAAAAAATGGAACCCCTCCAAA
AAAAAAGAGAAAAGAGAAAGCAAAAGAAAAAGAATGAAAAAGAAAGTTGTGGAATAAAGTACAAAAAAGATGGGGTTCCC
AAACAATCCATGGAAAGTGAATAATAGGATGACTGATGAGCACTAATGAAAATGAAGGCAAAGGAAAGGAAGTGTTGTGA
GCACCACATTTCATGAGGATAAAAGTAACTGAGCCTAAACGACCATACCTTTGGACTCAGCCCCATTATAAGCCTTGAAA
AGACCTTTTTGATCTTGAGTGAGCTGAAATAAATGTTGATTGGAAAATACGGGCAAACCTATGGGTGAAAGCATACATTG
TGTTCATCTTTGTGAGTGTGAGCGTTGTATCTGATTCCGAAGCTTTAAACTCTAAACCATTGTGTGAATATGGAATCATT
CCTTCTGTGAGGGCATTTGAACACTTTGGTTGAGCTTGAACTTGCATTTGAGGCAAGTATTGTGAGCATGAGGTTCTTTG
GTAATGGTGTGTCACAACTTGAATTTTTGAGTACACAATTGATCCTTGCATAAGTAAATTGAGTCTTGTTGTGTGCATTT
ATGATTGAGTCTTGTGTAGCACTATTCGAGACACCCTTTTTGAACGGCTGAACTTGAGTTTGCTTGAGGATAGGCAAAAG
TTTAAGTTAGGGGGTGTTGATGAGTCCACAAATTGGACTCATTTAGGGCTATATTTTAATAGAAATTGTGTCCTCAAATG
CTTATTTTATCTCAATATCTTATGAAAACCCTTAAGTTTCATGTATTTAAAGTTAGAAGGAAAGCATGGACACTACGTCG
CAAAGAGGAACAAAAAGGCCAAAAAGAACGAAGAAATAAAGGCCTGAGGATCGCCGAGTCCACTTGGCGAGTCACCGAAA
GGTTTTACTTAGCCTTTTGTTCCAATGTGCTGAGCACTGAAGGAAAGGATCAAGTGGGCGGAAAAAGAGAGCAGTCGGCG
CATCGCCAAGAAGTTCCGCGAAGCAGTACCATGTCGCCCAATGACCTAGAGCATGACAATGTTAAAGGCTGGTGCAAGAC
GGCGATGAATTAAAACAAAGGGTGAATCATCAAGTTGATCAACAATTTCGACTAACAACGCCGAATGATCTGCAGCAACA
CAAATCTGTGAAAACTATAAATTCTAGTTAGAGTTGTAGTTTTAGCAGTCGAACAATTATTATAATTTTCATATAGAATA
GTACTTTTTGATAGTTTTGCTCTAAGTTTGAGAGGGTTTTGAAGACTTGAAGTTCCAAAGGGTTTCATTTTCAAGATTTG
GATTTGGGTCTCTTAGATTCTTCAATCTTGGCCTGTATCAAGACTTAAATCTTCATACCCAATTGAATGCAACTCAATTT
GGTATAAATTTCTATCTCTGATATATGTGTGGCAAAAAACCCCAATTCTTTGGGTGTGATTTCATTTAGTGGTTGTCGAT
GAATTTAATGAATTTTTAGTTGCAAATACAAGTTTATTTATGTGTTTTCGGCTTGCGAGAGAGAGAGGTCGTAAAACTAA
AACCACTAGATTGATGGCTAGTGTGAGTGGGCCAACATGAGGTTCAGCTCGAGAGAGTGAACCCTTAGTCCCATGTCCAC
ACACTCAGCTCAAGAGAGTGAGTGGGTTAAGGCGTAGGTTGTCTTCATACGGCAAGTAGGTGTCCAAGAGGAACACATTT
GAAATGAGGTAAGTTGCTCGAGAGAGAGCTTATCCCCCTTAAAGTTTAGCATAGTCACAATTATTCTATGAATCTTCTAT
CGAAAACATATACTCAATAATATAGCTTAACCCATATTTCTGTCACATCCCAAGGATCCCCTATCATTACTTAGAAATTG
TTGTTTATTTTGTTGTTTTTACTTATTAGTGACCCCCCCCCATTTGTTAATTGACACTCTTGTGTCCCCCTTTAATTTAT
AATGTTTTTGATTGTTAATGTCTTTAGCTACGACTAGTTAGAACTAAATTTTATTTTTCTATTAATTCTCAAAATCACTC
TCTTGGGAATGATCCCAACCCTTGGTTGGGTTACAAAACTATTGTACGATCGTAGACACTTGCATCGGAAGTTGTGTCTT
GATTACGCAAACATCAACAATGGCTAGTCCACATCAACCTGAAGAGTAACAATGTCACCCCTCATAGCAAATAACTTTAT
TGAGTTACCCTCGCTCTTATCTAAAGCATCCATCCTAGTCGTGAGGTTATCTAACCTCTCCCCATACGATGCAAAACTGT
TCTAATATTTCACCATATAGCCTCTAACCTAGAGTAGTGCATCCTCAATATCCCTATTAATCAATTTTAATATCTTCCTC
TCTACCCTCGCCGCTCTAGTATCCACAGACGAGGCAAGGTTGCCTATTTAGTATATCAGGGTCTACGTTCGGGTAACAGG
GGAAGGTGCAGCAACGGTGGAAGTAGATACCACAAAAGAAGGTTGAGTAGTACTTGATGGCTCCATTGAAAGAGTGGGCT
AAGCAATATCTTCCTCAAGGCCAACAGGGTCTACCACATGGGTAGTGTCTGGTGGTTGCGGCTTCCTCTAAGCCACATCA
TATCTCAAATAATCCACCACAATTATCTTAATATAACTGGAGGAGGTGAGGGTTATCCTTACATCTATAGCCTCCCTAAA
AGTCACTCATGCAGCCTCACACAACTGTGTGACCAAGACTTGGAAGGGGATTAAAATCTGCTCTAGACGAGGTTGTATCA
GCATCTCATCTACAATGATGGAACCTACATTAATCTTTTTTCAGGCAATAATTATACCAAGACAATCTTCAGATGCTAGA
GGATTGATTCATTCTGGGATGGCATGATGTTGCTACTGATGAACCTGAAGCAACACCAAGCTAAAATATTCATATCCTTT
TTTTTTATCTTTACTTCGTTAGCCATACATGGAAGAGAGATATCTAAAATAAGTGGTGCCAATCAACCTTTCCAGATGTC
AAGGTCATGCCACATATGCAGCGTGTACATTATAGCCCATTTGTTCTTAGTGCCTAAAGTATCGTTAATGGAACATGTGT
GGCACTTCACCATCTTATCCGGGACTTTAATCTTATCTGAGGGCTTCCACACAACTCATTTCTTTTCTTAAGCAAGGCCT
CAGCATAGGCTTCATAAAACTCTCTCACCTACATTGGTAAGTAAGGAGGTTGAGCTCTAGTAAAAACCTCAAACCCATGG
AACTTTATTGTATCCCAGGTTGTGGGGTAGTCACTCATTAACCTATCTATGAAGAGTCATCTCTCTTCTAGAATGCTCTT
CCAAAGTTCAACAAGGATAGGGTGTATAACCCTAAGCCACAAGGAGGTAATGGTAGTGGATCTTCATTGCCTAGGTCTAC
TTGTACTAAGTTTGGAAGGAAGCACAAGGGTAAGTGCCTAGCCACCACGGATGGTTGCTTTGGTTATGGCAAGAGTGGTC
ACAAAATGAGGGATTGCCCAATGCTTATGACTAAAGAAAGAGAGGGCAAGCAAGCTCCTTCTAGTGGTTCGGGTCCCAAT
GCTCCTAAGCAAAATCAATTCTTGCACTTCAGACTCGAGCTGAACAAAAGAGTTCTCCCGATGTGGTTACTGGTATGTTG
AAAGTTTTCCAACTCAATGTATATGCGTTACTTAATCCCGGTGCTAACTTGTCTTTTGTGACCCCATATGTGGCTATGCG
GTTTGATGTTCTTCTGAATGTTTGTTAGATCTATTTCTCTTTCTACTCATGTTGGTGATTCTATTTTGCCAAAGAGGGTC
TATAGGAAGTGTCCCATTTCCTTGTTCCATAGAGTTACTCTTGTTGACTAGGTAGAGCTTGATATGTTAGATTTTGATGT
TATCTTGGGTATAGATTGGCTACACTCTTGTTATGTTTCTATTGATTGTAGAACTCGTGTAGTCAAGTTTCTATTCCCGA
ATGAGCCTATCCTAGAGTGGAAGGGGGGAAATTCTATGCCTAAGGGTAAGTTTGTTTCTTATGTTAAAGCTAGAAAGATG
ATTTCTAAGGGTTGAATTTACCATCTAGTTAGGGTGAGGGATGTAGATTCTGAAACCCTACTCTTGAGTAGGTTACCATT
GTTAATGAGTTTTCGAAAGTGTTCCCAGATGACTTACCGGGTATTCCTCCCGAGCGAGAAATAGACTTCAGTATTGACTA
TCACTCAGATACGCAACCTATTTCTATTGCTCCTTACCATATGTCTCAGGCAAAACTTAAGGAGTTGAAAGAACAACAGA
AAAACTTGTTGGACAAAGGTTTCAACCGACCGAGTATCTCTCCATATGGTGCTCCAGTTTTGTTTGTTAGAAATAAAAAT
GGTTATCTTCGCATGTTTATTGACTATCGTCAGTTGAACAAGGTGACCATGAAGAAAAACTATCCTCTCCCAAGGATAGA
TGATTTGTTTGACCAACTTCAAGGAGCAAATTATTTCTCTAAGATTGACCTTAGATCGAGATATCACCAATTGAGGGTAA
TGTCGTTTGGGTTGATTAACGCTCCGGCGGCATTTATGCATTTGATGAATAGGGTGTTTAGACAATACCTTGACATGTTT
GTGATTGTGTTCATTGATGATATTTTTATCTACTCAAGGAGTGAAGATGAGTATATTGATCATGTGAGAATCGTGTTGTA
AATCCTTAAGGACCAACAACTTTTTGCAAAGTTTAACAAGTGTGAATTTTGGTTAAGGTCTGTAGCTTTCCTTGGCCATA
TTGTTTTAAGTAAGGATATTTAGGTAGATCCTAAGAAGATGGATGCGGTCAAGAGTTGGCCTAGACCTATAACTCCTTCG
AATATTAGAAATTTCTTGGATTTAACCGGTTACTATAGAAGGTTTGTTGAGGGATTCTCTTCAATTTCCTCTCCTTTGAC
GGCTTTGACTCAAAAAAAGGCTAAGTTCATATGGTCCAAAAAGTGTGAGAAGAGTTTCCAAGAGTTGAAGGATAGACTCA
CTTCCGCTCCGGTGTTGACTTTACCGGAAGGGACTGATGGTTTTGTTGTTTATTGTGATGCCTCAAGAATTGGGTTAGGA
TGTATGCTTATACAAAATGGGAAAGTTATTGCCTATGCCTTAAGGGAACTTAAGATTCATGAGAAGAATTATCCTACCCA
TGACCTTGAACTAGAGGCGATTGTTTTTGCCTTAAAGATTTGGAGGCATTATTTTAATGGAGTTCATGTAGATGTGTTTA
CCTACCAGAAGAGTTTTCAATATGTGTTTAATCAAAAAGATCTAAATCATCGCCAAAGAAGGTGGCTTGAGTTATTGAAA
GATTATGAAAAAAGTGTTCTATATCACCCCGAAAAAGAAAATATGGTGATGGATGCTCTTTGTCGGTTATCTATGGGTAG
TGTTGCTCATATTGGAGAAGAAAAGAGAGAGATGGTTTGAGACGTTCATAGATTGGCCCGATTAGGTGTTCAACTACTGG
AATTCACCAAGCCTGGTGTTATAGTTCACAATGGTTTTGAATCATCTTTTGTGGCAGATATGAAAGCCAAACAAGGTCTT
GATCCAATTTTGATATATTTTAAAGAATCGGTGCTTAAGAAATCTGTAGAGGCTTCCTCCCAAGGGGGAGACGGTGTGCT
TAGATATCAAGGACGTTTATGTGCTCCAAAATTTGATGAATTAAGGGAACAGATCTTGTCAGAAGCCTATAGTTCGCAGT
ATTCCATTCACCCGGGAGCCACCAAGATGTAGCCTGATTTACAGGAGGTTTATTGGTGGAATGGGATGAAGAAGGATATC
GCGGGATTTGTGGCTAAGTGTCCTAATTGTCAACAAGTGAAAGTTGAGCATCAGAAGTCGGGAGGTTTGTCCCAAGATAT
TAGCATTCCTACTTGGAAGTGGGAAGACTTGAATATGGACTTTATAGTTGGTTTGCCTCGCACTCGGTGACAACATGATT
TGATTTGGGTGATAGTAGATCGGATTATGAAATCGGCTCATTTCATTCCCGTTAAGGTTTACTATTCGGCGGAGGACTAT
GTCAAGTTATACTTGACAGAAATGGTAAGGTTGCATGGATTGTCTTTGTCCATTATTTCCAATCGTGGTACCTAATTCAC
TTCTCAAATTTGGAAGTCTTTCCAAAGGGGTCTTGGCACAATGGTTAAGCTTAGCACAACCTTTCATCCCCAAACCAATG
GGCATGCGGAGTGTACTATCCAAACTTTGGAAGATATGTTAAGGGATTGTGTGATTGATTTTAAGGGTAACTAGGATGAC
CATTTGCCACTAATTGAGTTTGCTTACAATAATAGCTATCACTCGAGTATTGGTATGGATCTATTTAAGAACTTATATGG
TAGGAGGTGTAGATCTCCCACAAGTTGGTTTGAGGTGGGTGAAGTTTCCCTAATAGGTCCCATCTTGGTACATGAGGCCA
TAGAGAAAGTTTGACTTATAAGAGAAAGGTTAAAAACGGCTCAAAGTCGGCAAAAGTCATATGCCAATGTGCGAAGAAGG
GATCTTGAGTTTGATGTTCATGATTGGGTTTACTTGAAAATCTCACCCATTAAGGGTGTAATGAGGTTTGGTAAGAAGGG
AAGCTTAGTCCCCGATGTGTAGGATCATATTAGATTTTGAGGCGTGTTGGTAAGATTGCTTGTGAGTTAGATTTGCCAAA
CGAGATGGCATCGGTGCACCCTGTTTTCCCTGTCTCCATGCTTAAGAAGTGTATTGGAGATCCGACATTTATAGTTTCCT
TAGAAGGTTTGGGAGTTAAGGAGAATCTTTCTTATGAGGAAGTTCCAGTAAAGATTCTAGACCAGCAAGTCAAGAAGTTG
AGAAATAAATCAATAGCTTCCGTGAAAGTATTGTGGAGGAATCAATAAGTTAAGGGTGCTACTTGGGAGGTCAAGGCCGA
TATGATGTCCCAATATACTCATCTCTTTCGTTCTACTCCTACTCTAGCTTGAGGTAATGAGTTCCTCTTGGACTGTCCTT
TATTTTGGAGTCATGTGTTTTATGTGTTTCCATGATTTCCCCATGTTATGCACGGTCATGAAAACTTGTGTTTTGAAAGA
AAATGAGTTTACATGATTGATTTTCCTCATGTTGTTGTGCATTGAGTATAAGTTGCCTATAGACTACATGAGATGAATTG
ATGAATATGCTTTAGCTATGCCTGTTGAGAACGAACTGCATATGATCTCCATGAGATAGTGTTTAGCATTCTTTTAGATT
GGAGAAGGTAGTTCTTCCTTGAACATGATTAATTTTGAAAATTCATGCATATTGGGTTGTTATATGCAGTTCCTACTTCC
TATGGTGCATTTGAGTATGTTTAGCTCGGAGTTGATGTTTCCTCCACGTATATGTGCATTTCATGCATGATGGGGTGTTA
GAGTTAGTTTCACCCCTCTTCTGATGTTTTGAGAACGTCTTAGCTTGGAGTCGACAGTTCCTCCTTGGTTACATGCATTG
TATTGTTAGGTTGGGTTGTTGGTTCCTATCCTAAAACATTTAGATCCATTTTTGAATCTCATTCGAGGACGAATGGTCCC
AAGGGGGAGATATTGTAACACCTCGTATCCGAAAGTGGGCACCATAGCAGATTTTAAGATTGCCAAGTGCCATCACGATG
GCCAAACCACGACCCATGGGTCGAACCACAGACCCTAAGTTGGTCCGTGGATAGGCCACCCAGAAAAGTTGTCTAGGCAG
GAACCACGACTAGATGTACAGACCGTTGGTGGGTCCACGGTCCATGGTCTAAGAGTTGTAGGTCAGACCTCAAATTTCCA
ACTTTCTGATAACCAACGATGGTCCACCAGGACGGGGCCGTGGGTCGGACAATGGTTCGTTGACTAGGGTCCATTGGTGG
TCAGCTATCAATTATTTTTAGGGGTAGTTAGGTCTTTTCCTAATTAATTAGTTCATATACTACATTGTTTTACCCTTCAC
TAACACCCCTATATAAGTGTTTTCAACCCGCGAATTAGCCTATTCACTTTATTCTTCCAAAATCAGAAAAGAAGACCAAT
TCTCCTCTCCAAATATTTCTCTCTCTAGAAACTTGAAGAAGAAGAAGAAGAAGGATTCAACCTAGGGTTTAAAGTCAAGG
TCCCAATTCCTCCATTGAAGGATAGCATTTGGATTCAAGGTATGATAGTTTTCATCCATGATTTCCTTCCATTCATGGAG
TTCCCAAATTCCTCTATTTCTAAAGGTAGAATTCCTCAATTGAGTTAGGGTTTTCTTGAATTATCATGGGTTCTTTTCAT
TATTGATTTAAATGATTGAATTATGATCTATTATGCATGAATTGATGAAATACTACGATTTTGCGATGATTTCCCCATGA
ACCCATGTAATCACCATGTTTTCAAGTAATGAATCATATGATGTGGGATTTTGATCTTAATTGAAGAGTTTATGAAATTA
AGTATGTATTGCTAGTTTTACATGAATTTATGATGAAATCCATATCTAACCCATGTTTTCTAAGTATTGATGATTGAAAG
TGGGTTTTGAACCTCAAGAGGTAAATTATGGACTTATGCATTTTCTTATGAAATCTATGCAAATGTTTTAAGGGTCTTTT
GAGAGTAAATTACCAATGATCATGATGTGTTATTGAATGGATTTTCTTATGTACACATAAGACAAAGATGTGAAAGGTTT
TCCCACATAGAAAGGATTCTTAGGTTGAAAGGCTTCCTCCCCTAGTTGAATCAAATAGTAAGAGTTATCCTAATGAAACT
AGCTTGGGTTGGCTATCCTAGGATGCCTTTCCATGGACAATAAGGTCAAAGTAAGAAATAACTATTCCGTGGGATTTATG
CTTAGCACCGAGAGGATATTGAGATGGAAGCTCTCCGTTCGTAGAGGCTAGACTTGTAGAAGAAATCTACTTATTCGTTA
CCTATGTGCCCCAATAGGATGATTGTCTCCAAAGACATTAGCTAGTGGAACCATGATGAATCCAAGATTTTGACTCATTT
AGGGCTTTGTTTTGATAGTTTTAGTGTCCTCAAATGCCTTATTTGTGCAAGAAACTGATGTTAAAGCCTTGATTTTAAGG
CATGTGGACTAAGGAGCAAAGCAAGGACACTAACAGGCAAAAAGGAACAAAACAAGTTGAAGAAGTGGAGAAAAGCAATC
CTAGTGATCGTCAAGACAACTTGGCGAACCACCGAGTGGCTCTTCAGACCGCCCAAAGTTCCAATGTTCTAGCCCTGAGG
GGAAAAACCAAATCGGTGACAAATATGGGCAGTTGACGAATCGCCGATCAGTTCTACGACATCAAATTAGATCACCCAAA
GTTACAGGACCTGAGATGTTGAAGAATGGCAATGGAATAAGACACTCGATGGATCGCCAATCAGTTCGGCAAGGCGTGAC
TTAATCCGCTAAGTGGACTTTCAGGCTTAATTTTGAGAAACTATGAATTGGATTTTAAATGTAATTTTGAGGAGTCCTCT
CCCAGATATTATAGTGCCCATTCTAGACTAAGAGTTTTCTCTGGATTTTTGAGTTCGAATTGTACAATTTTGGAGGATTT
GGAAAGTGGGTTTTTGAATTTCATTCTTGGAAATCATTGTAAATGCTTGGAGACTCTTACCCATACCATGGCTAAAGCAT
TTGGTAACCGTTTCTCTATTTTTATGATATGTGGCTAAAACCCTAATTCTTGGGGTGTGATTATGTGATTATGGGTTGAA
TTAGCTTATGGGTATTGATTATTGCTAATTTAAATGCTATATTGAAGTGGGTTTAATCATTAGCTCTGTTTAATCTATTA
ATTGTAGTTGCAAATGCAGTTCTAATTTTGTGTTCTTAGCTTACTTGAGAGAGAGGTTTTGGAACCAAATTTTTTGGTTA
ATGGTTTGTGGGTATTGGGTTGATCTGGGTTTAGCTCGAGAGAGTGAATCCTAAACCCAATCCTACCCATCTAGCTCGAG
AGAGTGCATATATTAGTCTAGAAACTATGAATTGGATTTTAAATGTAATTTTGAGGAGTCCTCTCCCAGATATTATAGTG
CCCATTCTAGACTAAGAGTTTTCTCTGGATTTTTGAGTTCGAATTGTACAATTTTGGAGGATTTGGAAAGTGGGTTTTTG
AATTTCATTCTTGGAAATCATTGTAAATGCTTGGAGACTCTTACCCATACCATGGCTAAAGCATTTGGTAACCGTTTCTC
TATTTTTATGATATGTGGCTAAAACCCTAATTCTTGGGGTGTGATTATGTGATTATGGGTTGAATTAGCTTATGGGTATT
GATTATTACTAATTTAAATGCTATATTGAAGTGGGTTTAATCATTAGCTCTGTTTAATCTATTAATTGTAGTTGCAAATG
CAGTTCTAATTTTGTGTTCTTAGCTTACTTGAGAGAGAGGTTTTG
>mtp_755.contig_4
TGAAATTATTGAGGAGTTGTTTGATCCGAATCCATGATTTTAGGCGTGATTTCAAATAGAATCTGATATACTTTGAACAT
ATAAATGATTCTAAGTGTTTGGGAAAAGAACCATTGATGTTTAGAGGGTTTAGAGTTGAAAAACGAAGAAGAAATTTCAT
TGGTTGAAATTTGGACATGCCTCCGTGTCGCGGAGCTGCTTCCCAGATTTGGGAAAATTCATTTCGCGTCTTGGAGCAAT
CATGGACCGTTCTGCCTCAAAAGTTGTTTTTGAAACCAAAATTTTAATGCTTCTCCGCGTCACGGACTCTCCCTCAGATA
TTGATTTTTTTTATCTTTTCTCATGTTTAGCTATCTAAAAACATTCCTAAACATCATGAGATCTTTCCTGTCACAAATCA
CGATCCTTGAATCCATAAATTCAATTCAAGGAAAGTTAAGAGTCAAGTCAAGAGCAGTCAAGAGTCAAGTTAAGAGAAGT
TCATAAAGTTTTCCAAAAGTCTTTTACAAACGTTTTAACTTTGTTTAAAGACTTAAGTTATAAGTTTAGTAAAGAGTAAA
GTTTGAAGTTCATTTCTTCAAAAGGGTATATCGGGCTATGTATTCCCAAAGAGTAAATGTTTTTCACATTTAAAGAAGAA
AGGAAACTTTGATTTCCAAAAGAGCCTTTGAGCTAGTTTCAGTTAAGTAAATCTTTTCACCTCTAAGAAAGAAAGGAAAC
TTTGATTTTCAAAAGAGCTTTTGAGCTAGTTTTCAGAAAAGAGTAAATGCTTTCACAATTAAGCAAGAGGAAAAACTTTG
ATTTCCCAGATAGCCTTTGAGTTAAATTTTTGAGCACTAATCTCAAATCACAGAAAGAAGAATGTTTTTAAACATAAAGA
GCTAGTATCATATTTTGGGAGTAGTATTGAGCACCGATATGGAAGAGAGTTCAGATAACTCACAACA
>mtp_755.contig_5
CCCTTGCGCCACACTACCCGAAGATTGCGCTGGTCTAGCCTTGAAGTCCTTCGAATTCTGGCCATTAAATTCACCTCTGT
ATCTGGGTGCAGGTGCTCTAGCAAATGATGGAGCAGGTCCCTTTTGCCTTTGCTGAAAGGAGGAACGGTTTGAATTACCT
CTCTGCTGCCCGGACTCGTTCCCGGTCTTAGCTCTTTTATTTCTGAACTCTTCTCTGTCCCTCAGCTTCTCTTCCTCAAC
CTGCTGCACATAAACCATCAACCTTGATATGTCCATGTCCTCGATAAGCATTGCAGCCCTACCTTCCTTGCTCGACAACC
GAGACAGCCCAGCAACAAACAAGCTCATTCTATTCCTCATGTCCGCAACCATCTCCGGAGCATAGCGGGATAATTGGGTG
AACTTCAGACTGTACTCTTGAACACTCAAAGACTCCTGCTTAAGAGTAAGAAACTCACGTACCTTGGCCTCTCTTAATTC
TCGAGGAAAGAAATGCCCCAAGAAAGCTTCCTCGAAATAGGCCCAACTCGCAGGTGGTGCATTCTCAGCTCTGCCCCCTC
TCCACTGATCATACCAAGTTCTAGCAACATCCTTCAGCTGATACGCATCTAGTTCAACCCGCTCAGTATCTGCCACATGC
ATCACATCAAAAATCTTCTTCAACTCCTCAATGAAATCCTCTGGATCCTCAGTAGTGCTCGAACCCATGAAACTCGGAGG
ATTCATCCCCAAGAACTCACGAATCCTTGAAGTGTCAGCTCCTTCATGTCGAGCTCCTCTTTGCTGACCAATCTGATTTG
CTACAGCTTGACTCAACATTCTAATTGCCTCTCTGAACTCGGCATTAGAAACTTCCCCTTGATCTTGCACTCCCGGTGCA
TAGGGTAACTCTTGCTCATCAACATAACGTCTAGGAAGACGCCCTCTACCAACTCTTCGTGGAGGCATGACTATCTGAAA
TACGTGCAAGCACGGATTAGAAAGAAACTTTTTAGAGATCAACTCTAACGCATGAAATGAGTGTGAAAGAAATGAGAAAT
CTTCCTAAATGTTGCAGCCTCCCAATTATAGATGTGGCGCGCTTCACACCGATAACTAGGACTCTACAGACACGGCTTCA
TAGACTCCCTAGGACTCCTGAACTCTGTGCTCTGATAGCAAGTTTGTCACGCCCCGAGCCTACACCCTGGACGGGACCGG
CACCCGGAGACCATTTCTGGCCCCAAGCGAACCCTTGGCCTGGCTTTCTTAACTCAGCGGAAACCTAACCCAACATAATA
ACTCAATGCAATGCAATATTACAAAACAACTTAACTTATAACATATGGCCATAAAGGCAACTCGAATCTCAAAATAGAAT
ATTTACATATATATATATATATATAGATGAGAGACTCAAACTAATTGACTGACTGTCTGTCTATGAAGCCTCTAAAATAC
TGAGATAGACGTTGGGACAGACCCCGCAACATCCTAATAAAACAAAAACTAAGAACACAAAATAATTGAGTCCTCCGGAA
TGCAAGGAGGCTCACCACTGACTCTGGAGTGCTCAGCTGGATCAACGACGTGCAGGATGCTGATCCGGGGTACCTGAATC
TGCATCATCAAACGATGCAGGCCAACTGGCATCAGTACATGGAATGTACGAGTATGCGAGCTGGAAAGCTAAGCAACATA
GGCTAGAAGGAAATCTGGAAGAAACTGAAATAGCTTACCTGGCTCAACTCAACTCAACCTGACTGACTTCTTTCAATATA
AGGCAATTTAAAACAAGTGCGATATAAAGAAAGACTGTTTAAAACATGCTATAAACTTTGTGTGTATACAAAGATACAAT
AAGCCTGAAATGTATATAGAAATACAATGAACTGATGTATATAAAAATACAATAATCTCTGTATATGAAAATACAATAAC
TGCTGTGGGAGCTTCTCTAACCGACAACCATCACATAAGAGCTATAGTGATGATACAACGATCGACCTCACGCTGCCAGA
GCATCTTATACCCGGCCAAAGGTATAAGACCTGAACTGCCTAATGGATCCACTAGTCTAATCTGAAAATGATTCATCTAA
AAAGTATGATCCTTTTCTACCCATGGTGGCTAACATGGTTCTATGGGGGCTGTGGGTTCTTTGAACGCTCCCCCAATTCG
GTGCTTGATACTACTCCCAAAAATGTACTGGCTCTTATGTTTTTAAAACATATTTCTTCCTGCTGATATGAGATAATTAC
TCAAAAACTAGCCCGAAGGCTCTTTTGGAAATCTCAGTTTCCAACCTTATTTAAATGTAAAAACATTTCTTTAAAACTTC
TTTGGGAATACATAGTTCCCTAATAACTTTGAGAAAAGAACTCAACTTTAAACTCTTTACTTTACTTGAACTCTTAGCTT
GATGTGAAACTCTTAACTTAACATGAAACTCTTAACTTTTGACTTGACTTGAAACTCAATACTTAACTTGGAACTTGAGC
CTTAGAATGAAGTTAAAACGTTCAATGAAGACTCTTGGAAAACCTTAAAGACTTGCTTTGACTTACTTACTTCTAAGCTT
GACTTCACTTGACTTGGAAACTAACTTCACTTGAATTGGAAACTAACTTCACTTGACTTGTAGTTTTACTTGACTTTTAG
AAGTACCTTGGAGTGTTGGAAACAACTAGGAAACATAGGTATAATACCTAGGAACATGTATGAAAAAAAATGGTGAATGA
AAGGGAAGGATTGGTGTCCTTGGCACTAGGAGAGGTGCAACAGCCCAGCCCCTTTTTCCCCAAAAAAACCGACTTTTTCC
CCTTGTTTCTTTCCAATTCTAAACCCTCTCAACCTCAAGGTTTCAGCAGCAACACTTAGAATCATAAAGACCCTTATTAT
ACAATAGATTCAACTCAAAAATCACAGCCAGAAATCTGTACTAAATCAGCAAGAACTTCAACACAACACCACTACAACTT
CAACAACCAATAAATCTTCTCTTGGAATTAAAAACGAGTTGGTGTGTGGGGGTATGAACCAACCAACACTAAGGATCATC
AATCTCTCAACATACAATAGATCACAACTCAAATACACAGCCCAATCCTGTCCCACAACCAACAATAACTTCAACAACAC
AACTAACAACATCAACAACAACTAACAACTTCAACAACTTCAACAACAAATCCAATCTCTTCTCAAATCATAAAAACGAG
CTTGGTATGTGGGGGGAAAAGGATAAAACCACACTAAAGACTCACATACCTTGATAGGGATCACCCCCGACGAAAATCCA
CAATGATCTTGACAAATCTTGTTGATCTCCTCTTTCTTCTCTTCTTCTTCTCCTTCTTCTCTTCTTCTTCTCTTGAACCC
TAACTATTTCTCTTTCAAAATGGGACAAAATGATCCAAAGATCAGCCTAATACAACAATATAAGCTCAAAAGAAA
>mtp_755.contig_6
CCCCCTATTTAAAAACCCCCATTTTCTAAACCATTCCACTTCCCTCCATTACTCCCAAAACCGTTTCAACCACCCCATAA
CCTCCCTAAATCACTCCATAACTCCCTCATAATATCATCCCTTCCATCATTCCCCAATTCCCTTCCATTTCAAATACAAC
TCATTCCATAAAAAAGGGTCCGGTGTTTGGTTAGTAACGAAGAGGTAATTCCTTGGTCTTGCTACGCTTAGTGTCGTCAC
ATAATCACCCCACTCCTCGTTGCTTGTAAGGTAATAGACTTTCCCCTCACTTTGAATTTCGATTCATAGATTGAATACAT
GGAAGTCGGGAGCTGGGTCTTGACCTTGGGTAATTGTTAGATGAAATTGCATGATAAACTTGAAAATTACAAAGCCCTTG
GAATGATAGATAGTGATTGTGTAGCTTTATTGTATGTGCTTATAAGTCTAAATGTAAGTTTCGACTTAGGGTTCCAATAG
TTGTCTTAACTATTTTGGTAAAATGAATAGTCGGAATCCTAAGAATGAAGATCTAGCATAATTGAATGTTAAAATACGCG
ATTAGACTTCGTTATATGTTGAAAATAAGGCCAAAAATGTAAGATCAGAAGTAAAAGACTGGCTGAAACCTGGCACAGAT
GGCATCCACGATACCCCGCCTACAGAACGTAGATCCATCTACGGACCGTAGATGAGGTTCGTGACTGGATGCACATGAAA
CATTCACCAAGTGTGAAACCACGGATGTGGACTACGGTCCGTAGATCAATTTACGGACCGTTCTGCACATCTGTGGTTTC
CATTTGTGACCTATATTGTTGGCCCCCTGATCCACGGAAGAGTTCCACGGACCGTAGATCCCCACCGTGGATGACCACTG
TAGCCTCTGTCTGAAATTTTTTTGGGACTTTGTTACTGTTCGTTTATAGTTCTCAACTTTTTCTTAGTATATTTATGGTT
AGTCTTGGGCACTAATATCGCTTTCGTAGGTACGATGGCACCCAAGAAACTAGTCACCTACTCAAAACAGGGCAAGTCAA
AATTTGTTGCCCCTAGCTTCAGGTTAATCGATGAGGACACAGACACAGACACGGATCCAGTATATGTTCCTCTCAACACT
AGGACTTCTCCCACTGCACCTCGAGTCACCAGAGGCACCCCCCGAAAGGTTCTTCCCGACGTAGTCACTGTTTCCTAGTC
TGATGAGGAGCATACACTGATCGGAGCACCAACTGGGGTTACTTCCAGTTCAGAGGGGTCCATTTCCGGATCCGAGTCTG
CCCATGCTTCGGGCTCCGAGTCTGCCCATTCTTCAGGATCCGAGTCTGCCCATACTGCAGGGTCTAGTGCTAAATCAGCC
ATAGGGTCCGGTGAGAATGACCAAGCAGCCTCGACTGATGAGGCCACTAGCTTGAAATCCATACCTGCACCACGGAATGA
TGACCCCACCCCAGTAGCCGGCGAGCTAAATAGGTGGTGTGTAGAAAGCCAATGGCAAATTTATCGGGATGCCAAGATGG
TAAACGACAAACAGAAGATGGCCCGACTAATTACTGAGGAGCGCAGAGTCCTCACAGGGAGCTTGCACGCTGTTCCGTAC
ATTCACCAGCTATTCAACCTTCACAAGTATCACTAGATGGCTCGAGACCCAGGGATGTATAGCGAGGAGATTTTGCGGGA
ATTTTATGCCTCCTATGCTGCCACTCTCAGAGATTCAATTTCCAAGAGGTCAAATCCCCTAGCTCAAGATCCTCTCACTT
CCACTTTGGTTCGAGGTTGTCCGTTGGACATATCACCTACCATGATCAGACATTTTCTCTATGGTCCTACAACGGGTCAC
TCTTGGTGTCTCAACACAACAGAGTTTGATTATAGATGGGATATCATGCGGAGTGGCGCTTTCCAGAGGAACGCTGAGCA
GCGAGAGGTTGTTCTACTATGGTTGGCCAGGTACATTGCTGCAGATGGCGAGTGTGCGGAATAGGTCGCCGCTCCATGGT
TGGGCATCCGAAAGGCCACACTAAATTTTGTGGCCAAGTTCTTCTGGCTGCTGGTGTGTAACAGAGTGTCGCCTACAAAA
GCTGACAACCAAGTCACATAGGACAGAGCTGTCATGGTTGCGGCATTGGTAGCAGGAGTGGAGATTGATTTTGCCCGCAT
GGTGCTGGCAGAGATTCACGAGAGGGCATTCAAGACCTACACTACTTACCCCTTCCCATGTCTAATTTCTCAATTGTGCA
GGGACTCTGGAGTGCCGATCTGGCATTGTGACAAGTTAGTCCACCCTACAGGGACATTGGACATAGGCCTCATTCGAGAT
GAGGCAAATATGGCAGCACCTCGCAGAGAGCCTCAGGTTGAGGTACCTCCCTTGGGTGTCGATCTTGCAGACACAGTGGG
GCAAGTACAGCGCAATGACCCCAGCATCCCAGATCACACCGATACTGTCCCGGGCTCCTCATCTCAGGCAGCTAGTATGG
CTCCTAGCTCCTCTCGGTCTACACCACAGTTGGGAGCTATTGTTGTCCCATTAGCCAGAGTACAGAAATTAGAGGCTCAG
ATGACCACACTACTGCATCACATTCAGTCGTGGATGCAAAAGTCAATAGCTGAGTCCGAGGCTAGAATGGAGCACAGGAT
GTAGGGGATGATGGACCGAAAAGTCCAGGCTGTTAATAAGCATCTTGATGCCTTTGAATTGTGAGTCCTCGAGCGATCAG
CCCCGACCATAGATCTATCTGCTTTGAAGGCTGACTTAGCCAACCTCCGAACTGACGTTGATGCCATTCTTGCCGCCCCT
TCAGTTGAGCCTAAGGTTGCACCTACTGCACTGGCTGATGATACAGTGCTGGATGCTCTATTCAGTGGGACCGCCGAGGA
GGAGCCTGCGCCTACACATGCCAAAGACAAACGGCACCGTTCTCATCGCAGTGAGGAAGAGAAAGCTCAAAAAGGACAGC
GTAGGCAGGAGAAGGAGGCAAGGAGGGCTTCGATCTTAGAAGAAGAGTTGCGCCAGCAAAGGGTGCATGAGAGAGTTGCA
GGGGCATCGAGCTCTGCCCCAGTTGTAGAGGTCCAACCTGTTTTGGGGGACGTTGTGAGCACCACTGATGGTGCGGTGAG
ATTGATAGAGAGCACTACTGTGGGTGCTATGATTGCTGATGTGGGCACTATTGAGGGTGCCCCCACTATTGTTCCAGCAG
GCTCCGGGAAACCGGACCCCCTGCTTGTTGATGATTCGGCGGCGCTTTGCGCCACAGGTTTGCTTCACCCAATCCATTTT
CTTTTACTGTTTTTGTATGCATTGGGGACAATTGCATCTATTTTTTTTTGTTGGGGGTGGGATAAATATGGATTGTGAGT
GAATAACCCAACTCATGAATCCTCTCTTGGGTTTTTCTTGCCTGTGTTCTTTTCCCCCAAGAGACTGTTTAATTTTTGTT
GAACCGGCATGTCTTAGGATTGTATGTGTAGAAGCATAATGGCTTATGAAAAATGATACCCGTCAGACTTGGAGATGTAT
GCTAGAATTTGTAGGCTACGATTAGTTGAATGTGTTGGCTCTGTGTATGACATAATAACGAATCAACTCGATGGCATGAC
TTAAGCTAAAACTTGAACTGGGTAATATGATAATCTGATAATGGAACTATGTGCCAAGAGTGTGTGAGAATCGTTGAGTG
TTCAAACAGTTTTTGTGCGAAACTAGAACTTGCCCGGTTAGTCCTCCTAAGACAATTCAACCTAGAGGTTAGGAAGTGAT
CATAGGCCATTGTTCTGAAAAGTCCACAAATTGCCTAAAAGAAGGATCCAACCAAATGAAATAAATGTTCCCTTTGATCC
AACTTTGAGCCTAAAAGTAAACTATTTCTTTCTAAACCCCGAACTCACCTTCCCATAATCTACTATGTTGGCCCCGGTCC
CTCCTTGGACATGTGCACTTCGACTTAGGCCAAAAGCCTAAGTTGAGGGTAGCTAATGTAAAGAGTAACTTCAATCTTGG
CCCTGACCCGACATCGGGTATTGTGCACCTCAACTAATGGAAAGTCCATAAATTGAGGGTGGCTATGAAAGAGGAAACTG
AAAGAAAAAATGGGTATGAAAAGAGTGATGTGAAAAAAAAAGAGAAAAAAAGAGGAAAGGATGTGACTTGTTGAAAGCTA
AAAGAAAAATAAAATTAAAGTAAAAAGAGCTACAAAATCTAAAGTCACATCCGTGGTTGAAGAAAATTAAGGGAAAGAAG
GTAAAGCGATAGTATGACAAAAATAGGGCAAAAAGAGGTTAAAAGCCTAGTGTAATGTCAGGGAGGGCAGAAAGTCATTA
AGTAGTACCCAAATGTACCACACATGACTCTGAGACTACGTTACAAGCCAATAAAGTCCTATAGTGATCCTGGAGTCTAG
TTTGGAGAGTCTAAGAAGTGAAAATAAGGGCAAGCTTATGGCATCTAACTGTATTTGAAATTACTTCTGAGCGTGAGTGT
TGAATAAATCCTTGCACCATGAATGACATTCATTTTTTTTGTGAAATGGGATTTCGTTTGAAGTAAGGGCACTAGTTACA
TTGTCGAAAAGTTGGTACCTTGGTGACAGTGAGAACGTGTAAGTTGTGTGTCAGTTGGCGATCTGTGTCATGGTTTGATC
TGCATGTATTAGCTTATCGAGTCTAAGAGAACGAAGTTGCACTCGAAAAGTGAGGAGGGTAGAGAACCATGTGATTGCTT
GGGCCTGAAATGCTTGTTTCTATACAAGTGTCGTTTAGAGTCGTAGTGCGTCGCTTGAGGACAAACAATGAATTTAAGTT
GAGGGTGTTGATATATCGTGAGTTTACGGTATTTCTAATACATTTCACTTACAAGTTGTGTGTGTCTAGGGCCTTTTTGT
AATGGTTTTTATGTGTTTTTATCATATTTTGAAGGAAAGATGTTCAGGCGCGGAAGTATAGAGATAGCTAAAAGAAATGC
AGAAAAAAGGCATTCACGAAGGTGATCTACGGACCGTAGGTCCATTGACGGTCCGGAGGTGATGACCGTAGATCAGCAGG
CAAGGTATGGAAGACAAATCAGGGAAATCTGACCAAGTGTGGAACCACGGTGGCCATTGACGGTCCGTATATTGATCTAC
GGACCGTACTGTTGATCCGTAGATTGATACTGCGAGGGTTCCAGTACCTGATTTTTGAAGATTCCAAGTATGGAGCTACG
GAGGGGATTGACGGACCGTAGATCGATATACGATCCGTACTGCAAGTCCGTCGTTTGCTTCAGAGAAGCTGAATTTTGGA
AGCCAAAATATTTTCTAAGTCCTGGCTGACGGAAGGGACTTACGGACCGTAGATCCATCGATGGTCCGTAAGTCAGTATC
GTGGAATGAAAACGCGTGCCTGAACAAACTTTCCTTAATTTGTTTCCTTTTTAATTTAGGATTTGTTTTCTATAAATAGG
GCATGTAAACCTCGTTTTTGGGGGTTAGACATTATTATTCTAGTTTTACTTTGTGACTTGGGAGATTAATTCGAAAACCT
AGCAATTATTGATTTCCTAAGTTCGTTTTGAAGATTTTGGCTTTGCAATTCAAGTTGAATTTCTGGGTTTATTATTCTCT
TTACGTAAGTTCATGATTTCTTCATCTAAAACTATGAATTGTGTTCTTGCTAATATGGGTAACTAAATCCACAACTAGGG
TTGTGGGAACCATGAGCGATTGACAAAGTATGAATAGTAAATAAACAAATCTTGACTAGTGTTTCGCATGCATTGATAAT
TCTTTCGTTTAGAAGTTCTTTTTAACGGTGGCCAACGTTAGAACTCGCCTTGTTGCTACTTGCCGGACCAAGGAGGTAAT
CAACAAGAAAAGAATTATAAACATAGATTTAGTGTGATACTATCTAATAGGCTAGTGTCAAATGGTGCGAAGTAATAACT
AAGCCAAACATCGATTATGATGTCTAATATGAGGTAAAGGTAAGGGTTAGTAAATTATACACATGTAGCCGAACCAAGGT
GCGGGGTGAAATTCTCTAGATGCCGGACCAAGGATTTAGAGATACCTAACTTATCACTTTTCATGTAATACACTAGAAAA
GGATTATTATTATTAGGATTACTGCGTTATGAGCTTATGGGGAACACATTCCTAGTTACTTTTAATAATCTGAATATAAA
TAAATACTTAGTTCAAAGCTATCTTTTTATTGTCTTTATTTTATTTCAATTTAAAACCCCCCATTTTTATATAACGACTA
TCGAGTTAAATATTTGCTATTAACAATATTCTTCCATATTCTCTGTGGGATCGACCTCGACTCATAGTTGGGTAAATATA
TTGCATACGATCGTTTATATTTCTTTTCAAGAAGTATATTTGAACGTTATCAAGAATGGCGCCGCTGCTGGGGAATTTGG
CTTTTAGATTTATTTTAACTACATTAATGAACGTTAGTCAAATATTTCCTAATTTTACCTTTTCTCTTTGTTTTTGTCTC
TCTGAGGTTCTGACTCTAGTGTATGCCAAGTACACGGAGCCAGGGCGAACCACTTACTCCTTACGATCCAGAGCTGAACC
GTACTTTGCGAAGAATGAACAATCCAAGAGATCCAATTGAGCCTATCGGAGGAAATCTAGATGATGCAGTTGAGTTACAA
CAATAGAGGGTAGTTGGTGGGGACAACCAGGTTCCAGCTAAAAATCGATTGGGAGATGCGTTGAGGGTGCAAGATCCACT
AGGCCCATGACAACATGACAACTATCGGGGCAACATGAATATAACAGACTCTGATGGACCTACTGTCCTACCCCCTCTAC
CTCCAGGGCACACATTTGTCGTGACTAGTAGCTTGATGCAAATGCTTACAGCAAGAGGCTTATTCTCAGGATCGCCGTCG
GAGGATCCACATGCTCACTTAGCCAAGCTAAGGGTGGTTTGCAAAAGTTGTGTAGGTAGACCAGACTTGGATATGGATGT
CATTGGATTACGAGTGTTCCCTCTGTCACTGACAGGCGATACTGCAGTATGGTTCACTGAGCTTCCTTATAACTCAATAT
TTACATGGGACCAACTGGCGGAGGTGTTCCGAGCGAAGTACTATCCAGTGTCCAAGAAGCTCAATCACAAAGATAGGGTC
AACAATTTTGTAGCATTACCTGGAGAGTCTGTGAGTAGCTCTTGGGACAGATTCACTGCATTCGTAAAAGGTGTTCCAAA
TCACCGTATTGATGATGAGTCGCTGAAGGAATATTTCTATCGAGGACAGGATGATAACAATAAAGCAGTACTTGACACTA
TTGCTGGAGGTTCATATGGTGATTGTACATATGCACAGATTGCTGAAAAACTGGAGAGGATCTCTCGCAACAATAAAGCA
TGGAGCACTAGGAGGTCAGATACTGGGAGAAACACATTTGCCACTCATAATACAAATATCAATTCTGCAGATGATATTCG
TGAGGAGATGGCCCAGATGAGGATGAGTTGGGGTGGTATTGAAGCATGTGAGGCGGAGGAGCAGAAAAGATAAATGCTTT
GAACTACTTAACTAGAACTCCACCACCAATTGAAGAGTGTTACTATAAAGAAGATGCTTATGCTGTGAATGATCAGACAG
GGGATTTCCAACCAAATGCCCAAGGTTCCAACACGGAAAATTGGCGCTAAGGTCAAAGGAACAAAGGTCGGAACTATGGA
AACTACAACCGAGAGGGTCACCATGTCCGGGATGGGAACTTCAATCGCGACAACAACTACAACAGGAACAACTATGGCAA
CAGAAACGATCGGGTTGGACCGTATGTTCCCCCTCAAAATCGAGAATCTGGTGCTAGGGAAGCTGGAGTCAATATGGCGC
GTATTGAAGATATGATGCAGAAGATGATGAGAAGGTTTGATGCAACTGATGAGAATGTGAAGGAGATAAGAAATGACTTG
TCTGGTATTGGTCAAAAGGTTGATGCCCATGCAGTGTCAATAAAGCATCTAGAGCAGCAGATGACTCAGTTGCCTACTAC
AGTGAACCCACGTCAATCTGGCACTCTTCTTAGCAACACCATCCAGAATCTAAAGAATGATGGTCATTGTATGGCAATTA
CTACTCGAGGGGGTAAGCAAACCATAGATCCACCTATGCCGTCTGTGGTGGATGCTGAGATTAGAAAAGAAGATGATGTG
GTGGAAGTTAGAGAAGAGTCTGAGACTGCGACAGAGCAAGAAGCGGAGATATCTCAGAAAGTGGTCCCCATACCTAGACC
TCCACCACTTTTTCCATAGAGGTTAGTGAAGAAGACTGAAGATGGTAAATATCGCAGGTTTATTACTATGTTAAAGCAGC
TTTCTATCAATGTTCCTTTGATAGAAGCCTTGGAGCAAATGCCTGGGTATGCAAAGTTTATAAAAGATATGGTGACAAAG
AAAAGGTCCGTGAATTTTGAAGAAGATGATAGATTGCAGCATTGTAGCGCTATTGCTACAAGATCTCTGGTGCAAAAGAA
GAAAGACCCTGGTGCTTTCACGATCCCATGTACTATAGGGTTGTTACACTTTGTCAAGGCATTGTGTGATATTGGTGCTA
GCATCAACCTCATGCCCTTGTCTATTTACAAGAAGTTGGGTCTAGGGGACCCAAAGCCCACTGCAATGCGGTTACTAATG
GCCGATCGAACTGTGAAGAGGCACATTGGTGTACTCCATAATGTGCTAGTGAAAGTGGAGTTTTTCATTTTTCCGGCAGA
TTTTGTGATTCTTGACTGTGAGGTTGATTTTG
>mtp_755.contig_7
ACACAGACCCATTTCGACGTTCTAAAACTGTCGGAATCGACGAAAATCCGATCCGAGTCTCGAAACTCCAAATGACTCGA
AAAAGCACTTTTTAACCAACTTTAACTCATAAAAACTCAATTTCTCAAAAACTTAACTTTTTACCAACTTTTCCTCAAAC
CAACTTTACAACCACCAAACATGGGACTCGGGGCAACTACCGAAAGGGAAAAATAGTCATTTCCACGAAAAAAATTACCA
AAATGACCTTTCGGGTCATTACAAAAACTCATCGAGGAAAGTTTAGTAGTTTATTTGACTTACGTTTTATTAGTGCGTTT
TAAATGGTTTTTATTAATATAATATTATTATATCAATTATTTATTATTTATTAATTTTTAAATATCGACACGGCTTACGA
AAAATTATGCGTACGCCATTGTACCTTTATTGGCACCATTGATAGTAGTGATTGTGTTAATCTCATAAAGCTATTTTGAT
GTGTTTCACAAGAATCTCTTGTGGTAACTAATTGGTTCTTAATGTTACTTGTAGTAAGGGTGGCAAAATCAAATCCAACC
CGACCAATCCATTTAGGTTTAGTTGGTTATTGACCCGCCCATTTGTTAGTTCAACTCATTTCAAAATCCAACCCATTTCA
ACCTATTAAAAATTGGATTGATAGGTAACCTAAATTGATTTTTGAGAAATCTTGTCAAAATATTTTTAATTTTTTTTATA
TGTTATATTTAGTTATAATAAAGTAAAAAAAAAATTAGTAAGTACTAAAAGTTAATAAAATAACAAATAAAATTATTAAA
ACTTAGTAAAATTTGGGCGGGTTGGGTTATGACCCGTTAGCAGGGCCGTAGCTAGAGCTATCCCAGAGTGTCCAACTGGA
CACCCTTTGTGCGAAAATTATGTTGTATATATATGCTAAATTCTACATTTAAAGTACATATATTTAAAGTTGGACACTGA
AGACAAAAGCTATGCCTTTGTCATAGTGATAATATGTGTCTATTTGAATGAAGATGTCACGCCCCGAGCCTACACCCTGG
ACGTGGCTGGCACTCGAAGACCATTGCTGGCCCCCAAGCGAACATTTGGCCTGGCTTTCTTAACTTAGTGGAAAAACTCA
ATGCAATGCAAGGTTATAAAACAACCTAACTGATAAAATCTGGCCAAAAAGGCAACTCAAGTCTCAAAATAGATATTTAC
ATATATACTATATACATAGCTGAGAGACTCACTACTAACTAACTGACTGTCTATGAAGCCTCTAAAATACTGAGATGGAT
GTTGGGACAAACCCCACAACATCCTAATAAGACAAAACTAAGAGAACAAAATAACCGAGTCCTCCGAAATGCAAAGAGGC
TCACCACTGACTTTGGAGTACTCAGCTGGATCAACGGCGTACCGGATGCTGGCCCTGGGTACCTGTGTCTGCATCATCAC
AAGATGCAGGCCAACTGGCATCAGTACATTGAATGTACGAGTATGCGAGCTGGAAAGCTAAACCACAACTTAAGCTTGAA
AGGAGTACAAATGAACTCTTACCTTGACACTGTTCAACTCATGAATAACTGAACTCAATATATAAAGCAATAAGACACAT
GCAATATATAAAGCTTGTAAAAATAGTGTAAACAACTTAGTTCGTTAAGGATAAAACGATAACAAACTCAACTTTCCTTA
TATAAAAGTAATATAACTTTTGTGGGAGATTCTTTAATCGACAACCACCACTATGAGCCCTAGTGATGGTACAACGTTTT
ACCTCACGTTGCCCAAGGACCATCCTATACCTTGCCGTGATATAGGAAGCTAACTTTACTAAGTGGATCCACTAGATTAA
CTTTACGTGATCATCTAAAAAGTATGACCCGTTAAATCCCATGTTGGCGCATGGTTCTTATGGAGAGTTGAGTTAATATG
AACTCGTGTTCCCACTCGGTGCTCAAGACTACTCCCAAAAATATACTTTAGCTCATAAGTGTTTTAAACACATCTTTCTT
TATTTGAGAT
>mtp_755.contig_8
TGGATCGTGACAAACGTGGTATCAGAGCATATGGTTTTAGGGATGTTCTGAGGATTTGTCAAACCACATCTAGTAGTCTT
GTTCATAAATATGAAGCTCGCCACATTTAGGAATAGGAGGCGATGGGATGTTAAGAAAGTTTCACTTCTTCATTCTCCAA
GTTGTGCCATAAATCTATAAGCTCTCTCTTATTCCTTGTCCAATAGTCTTTAAAGTATGGCCACTTGAAGGGCTCTTCCT
ATAAGGAGAGAGGGAGAAAAGTTGGCTGTGATGCCAACTATGGTTATGTGACTTGTGAAATGTGAGGTAATAGATTTTGA
TATTGTTTTTAGTCTGAATAATGCTGCATAGTTGCCTTTGTGTTGGGAAGGTTGGTTAGAAGAACTTGTGTAGGCTTACT
CCTATAGGGGAGATAGTGTGCCTACCTAACAATGTGATTGTGAGGTTATGTTTAATTGCTGATAGAACCCTTATAGTCAA
ATTGATATTTCCCAAATAAGCCTATCCAAGAGTGGAACATGGGGAAATTCTATGCCATAAGTTTGGATTAAGTTGTGTCT
TAAAGTTGACTTTGAGGTTACATGTACCACCTAATTGAGGTAAGGAAGGAGAGTGTAGGTGTTGACCAACTTCAAAGAGT
TAGTTCCCTTTTAAGATTGATCTTAGGTATGGTCATTTTGAGTAGGGTGCTTAGATAATACCTAGATGTGATTGGTTGGT
AGATTCTACCAAAGGGGCTGTTAAGGGTTGAAATGGTCTAGAGTTGTCTTGATCCAATCCTAGTGAAAGGAGACAAAGGT
TTCATGAACAAAACTCTTCTAAGTTTTTCCTAAGGTTTAACCAAGAGAGGATGTCTACCCCTAAGTCTAATAGAGTGTGT
GGTAGTGGATCTTAAGGGTTTCGGTATGTGTTTTATGCTTTATTAGATTACGGAATTCTATGGGTCAAAATAAAGGAAGA
TCCTCTAAAGTTTAAAGATGAGATATCTAAGGTGATGAATCTTGTAGGGGTAATTCCGGTAATACTTGTCTTTTGTGACT
TCATAAATAGAATATGGTTAAATTTTGTGTTATCCTTAGTATCCTTGGGTTTAATTAAGGCCATATGTGGTTGATTGGTG
TAACCCAACTTAGTCATTATGAATTTTTTGGATGTGTTGGATTTTGATGGATAGTGGTGTTTAAGTGATGCCTAGAGATT
TTGAGTGAGTAATCTCCTTTAAAGGAGGTTAGAAGTAAAATTCTCCATTGGTTAGAATCACCTTGAGGGATGGATATGAA
AAGTTGAGTGTTCTAGAGGTTCATAGTTGGCCTGACTTGGAATATTCACCTTAAGAGGTATAGTGAGTTTGAGGATTTTA
GTCACGGTTTGGTGGGCATGTGAGACCTTGAGAGGTATTGGTAAGGTTGCCTGTGAGCAAGAATGCTTCGATGAGAACCT
TTCTAATTTTAAGGTACCAATTGGAATCTTAGACCGGCAAGTTAGTAATAGAAGAATAAGAAAATGCTTCCATGAAAATG
TTGAGGAGTGGAATTTTAGTAAGTGTCTTAGTTGAAGGTGTTTAATTGGGAGGCCTAGTGAAACGACCCCAAAAAAAAAA
TGCCCGAAAATGTGCTTCGGAAACACCTAAAATTGTAATTTCCATATATCTCAAAATTCGTGCATCATTTCGGAAATTCG
ACTTCATATTCTTATTCAGGGGGTCAAATTGAGTGGGAAATGAGTCTAACCCGAATTTTAGAACAACCGTATCAAAATTC
GAAAATCGCAAAAAATGCGATTTTGAGGGTCAACTTTAAAGGGGCATATCTCTCAGCACACAAGGAACTAGGAGGAGCTC
AAACTATCAAAATA
>mtp_755.contig_9
TATTTGAGAGGAGATGGGTTTTCTTTTGATTCTATTTGGAGTGACTTAAATAAGAGGATTTAGGTCTAAAAAGGGTCTTA
TAGATGCTAGGAAGAGAATAGAATAATGACTTAACTTTGGAAAAGAACTAAGGACCCTTAAAGTTGTAACTTAAAAATTC
TGCCTCTTCACGACTAACCTCGCCCAAATGCTCCTCTTGGCTCGCCAAAGGCACTAGGCGACTCACGAAGTGCACCCTTG
GCTCGCCCAATTTTCCAGTGAGCTCTCTTTTTGGGCAGTCCATTAGGCGATCTAGAGGGGAGAGAGGGGCGACACGCCAA
TCTAGTTGGCGAGCTTGCTCCTAGCTCACCCTTTTGGTCCAGCATCTTGGCCAAAATGGGGCAGCCACTAGGCGATCGCA
AGCGCACAAGGGCGACTTGCCCAACCCTTTGGGCGATCAAACAACCCTATCGCCGAAAGGTCCACCAAAAGACAAGGTTT
CTTTCACCCTATTTTGTTAGTCTAAGTCTTTGCTTGCACCCTAGGCTTCTTCCTTGCCCCACTTAGGTTTTAAAACAGCG
TAGACATCAACCTAAAGTCACACTAACCCAAACGTTAAGGCTCTAGTTTAAAATATAATTTTCCGAGTCGTTACAAAACG
AATCCACAAGATAGACAACAACTTTGCAGTCTTCTACAGTGATCTCAATTTCACATCTGAATTCTCTCAATACTTGGGTG
GGAAAGTATCGTATAGAAAACTTATTTTTTTCTAGGTTATAGAGATTTCTTCTCACTCCAAAAAGGAGAAGAAAAACCCA
CGCCTCTTTTCTTGAACAAGAAACACATGCGTTATTTCCTCATTTTTCCTTAGAAATAGAATTTTGAGTTCTAGTTAAAT
ATGAGGATTGTAGGTACCACATAATTAATTACTGAAGCTTCTATCATGGAAATAATTCTAAATAAATAATTTGAATTATT
CTTACCATAATAAATTACAAATCATTTCACTAGAAATTTGTAATTGTGCTCCTCTATTTATATTTTGAAATTTCTCATTA
AACACTTATGTAATTACCCATGTTAAGATTACAGATATTAATCAATAAATTAAATTATTGACGAATTTAATTCAAAGATT
AATTTCCTTTAGACTATTGTTTAACTTATTTCAGGTGTCGGATTCATAAATACACTTGCAAGATTTGTCATGATGAAAAC
TTATAAGCTTCTCAAAAAGACATATCATCAATCTCCATATCGAGACATGGATTCCATCAACTAACTTATTATTTTGCCAA
TATATATTATTATCATCCAATCTACCAGGCATATAGATAATAACGTTCAAATATACTTCTTGAAAAGAAATATAAACGAT
CGTATGCAATATATTTACCCAACTATGAGTGGAGGTCGATCCCACAGAGAATATGGAAGAATATTGTCAATAGCAAATAT
TTAACTCGATAGTCGTTATATAAAAATGGGGGGTTTTAAATTGAAATAAAATAAAGACAATAAAAAGATAGCTTTGAACT
AAGTATTTATTTATATTCAGATTATTAAAAGTAACTAGGAATGTGTTCCCCATAAGCTCATAACGCAGTAATCCTAATAA
TAATAATCCTTTTCTAGTGTATTACATGAAAAGTGATAAGTTAGGTATCTCTAAATCCTTGGTCCGGCATCTAGAGAATT
TCACCCCGCACCTTGGTTCGGCTACATGTGTATAATTTACTAACCCTTACCTTTACCTCATATTAGACATCATAATCGAT
GTTTGGCTTAGTTATTACTTCGCACCATTTGACACTAGCCTATTAGATAGTATCACACTAAATCTATGTTTATAATTCTT
TTCTTGTTGATTACCTCCTTGGTCCGGCAAGTAGCAACAAGGCGAGTTCTAACGTTGGCCACCGTTAAAAAGAACTTCTA
AACGAAAGAATTATCAATGCATGCGAAACACTAGTCAAGATTTGTTTATTTACTATTCATACTTTGTCAATCGCTCATGG
TTCCCACAACCCTAGTTGTGGATTTAGTTACCCATATTAGCAAGAACACAATTCATAGTTTTAGATGAAGAAATCATGAA
CTTACGTAAAGAGAATAATAAACCCAGAAATTCAACTTGAATTGCAAAGCCAAAATCTTCAAAACGAACTTAGGAAATCA
ATAATTGCTAGGTTTTCGAATTAATCTCCCAAGTCACAAAGTAAAACTAGAATAATAATGTCTAACCCCCAAAAACGAGG
TTTACATGCCCTATTTATAGAAAACAAATCCTAAATTAAAAAGGAAACAAATTAAGGAAAGTTTGTTCAGGCACGCGTTT
TCATTCCACGATACTGACTTACGGACCATCGATGGATCTACGGTCCGTAAGTCCCTTCCGTCAGCCAGGACTTAGAAAAT
ATTTTGGCTTCCAAAATTCAGCTTCTCTGAAGCAAACGACGGACTTGCAGTACGGATCGTATATCGATCTACGGTCCGTC
AATCCCCTCCGTAGCTCCATACTTGGAATCTTCAAAAATCAGGTACTGGAACCCTCGCAGTATCAATCTACGGATCAACA
GTACGGTCCGTAGATCAATATACGGACCGTCAATGGCCACCGTGGTTCCACACTTGGTCAGATTTCCCTGATTTGTCTTC
CATACCTTGCCTGCTGATCTACGGTCATCACCTCCGGACCGTCAATGGACCTACGGTCCGTAGATCACCTTCGTGAATGC
CTTTTTTCTGCATTTCTTTTAGCTATCTCTATACTTCCGCGCCTGAACATCTTTCCTTCAAAATATGATAAAAACACATA
AAAACCATTACAAAAAGGCCCTAGACACACACAACTTGTAAGTGAAATGTATTAGAAATACCGTAAACTCACGATATATC
AACACCCTCAACTTAAATTCATTGTTTGTCCTCAAGCGACGCACTACGACTCTAAACGACACTTGTATAGAAACAAGCAT
TTCAGGCCCAAGCAATCACATGGTTCTCTACCCTCCTCACTTTTCGAGTGCAACTTCGTTCTCTTAGACTCGATAAGCTA
ATACATGCAGATCAAACCATGACACAGATCGCCAACTGACACACAACTTACACGTTCTCACTGTCACCAAGGTACCAACT
TTTCGACAATGTAACTAGTGCCCTTACTTCAAACGAAATCCCATTTCACAAAAAAAATGAATGTCATTCATGGTGCAAGG
ATTTATTCAACACTCACGCTCAGAAGTAATTTCAAATACAGTTAGATGCCATAAGCTTGCCCTTATTTTCACTTCTTAGA
CTCTCCAAACTAGACTCCAGGATCACTATAGGACTTTATTGGCTTGTAACGTAGTCTCAGAGTCATGTGTGGTACATTTG
GGTACTACTTAATGACTTTCTGCCCTCCCTGACATTACACTAGGCTTTTAACCTCTTTTTGCCCTATTTTTGTCATACTA
TCGCTTTACCTTCTTTCCCTTAATTTTCTTCAACCACGGATGTGACTTTAGATTTTGTAGCTCTTTTTACTTTAATTTTA
TTTTTCTTTTAGCTTTCAACAAGTCACATCCTTTCCTCTTTTTTTCTCTTTTTTTTTCACATCACTCTTTTCATACCCAT
TTTTTCTTTCAGTTTCCTCTTTCATAGCCACCCTCAATTTATGGACTTTCCATTAGTTGAGGTGCACAATACCCGATGTC
GGGTCAGGGCCAAGATTGAAGTTACTCTTTACATTAGCTACCCTCAACTTAGGCTTTTGGCCTAAGTCGAAGTGCACATG
TCCAAGGAGGGACCGGGGCCAACATAGTAGATTATGGGAAGGTGAGTTCGGGGTTTAGAAAGAAATAGTTTACTTTTAGG
CTCAAAGTTGGATCAAAGGGAACATTTATTTCATTTGGTTGGATCCTTCTTTTAGGCAATTTGTGGACTTTTCAGAACAA
TGGCCTATGATCACTTCCTAACCTCTAGGTTGAATTGTCTTAGGAGGACTAACCGGGCAAGTTCTAGTTTCGCACAAAAA
CTGTTTGAACACTCAACGATTCTCACACACTCTTGGCACATAGTTCCATTATCAGATTATCATATTACCCAGTTCAAGTT
TTAGCTTAAGTCATGCCATCGAGTTGATTCGTTATTATGTCATACACAGAGCCAACACATTCAACTAATCGTAGCCTACA
AATTCTAGCATACATCTCCAAGTCTGACGGGTATCATTTTTCATAAGCCATTATGCTTCTACACATACAATCCTAAGACA
TGCCGGTTCAACAAAAATTAAACAGTCTCTTGGGGGAAAAGAACACAGGCAAGAAAAACCCAAGAGAGGATTCATGAGTT
GGGTTATTCACTCACAATCCATATTTATCCCACCCCCAACAAAAAAAAATAGATGCAATTGTCCCCAATGCATACAAAAA
CAGTAAAAGAAAATGGATTGGGTGAAGCAAACCTGTGGCGCAAAGCGCCGCCGAATCATCAACAAGCAGGGGGTCCGGTT
TCCCGGAGCCTGCTGGAACAATAGTGGGGGCACCCTCAATAGTGCCCACATCAGCAATCATAGCACCCACAGTAGTGCTC
TCTATCAATCTCACCGCACCATCAGTGGTGCTCACAACGTCCCCCAAAACAGGTTGGACCTCTACAACTGGGGCAGAGCT
CGATGCCCCTGCAACTCTCTCATGCACCCTTTGCTGGCGCAACTCTTCTTCTAAGATCGAAGCCCTCCTTGCCTCCTTCT
CCTGCCTACGCTGTCCTTTTTGAGCTTTCTCTTCCTCACTGCGATGAGAACGGTGCCGTTTGTCTTTGGCATGTGTAGGC
GCAGGCTCCTCCTCGGCGGTCCCACTGAATAGAGCATCCAGCACTGTATCATCAGCCAGTGCAGTAGGTGCAACCTTAGG
CTCAACTGAAGGGGCGGCAAGAATGGCATCAACGTCAGTTCGGAGGTTGGCTAAGTCAGCCTTCAAAGCAGATAGATCTA
TGGTCGGGGCTGATCGCTCGAGGACTCACAATTCAAAGGCATCAAGATGCTTATTAACAGCCTGGACTTTTCGGTCCATC
ATCCCCTACATCCTGTGCTCCATTCTAGCCTCGGACTCAGCTATTGACTTTTGCATCCACGACTGAATGTGATGCAGTAG
TGTGGTCATCTGAGCCTCTAATTTCTGTACTCTGGCTAATGGGACAACAATAGCTCCCAACTGTGGTGTAGACCGAGAGG
AGCTAGGAGCCATACTAGCTGCCTGAGATGAGGAGCCCGGGACAGTATCGGTGTGATCTGGGATGCTGGGGTCATTGCGC
TGTACTTGCCCCACTGTGTCTGCAAGATCGACACCCAAGGGAGGTACCTCAACCTGAGGCTCTCTGCGAGGTGCTGCCAT
ATTTGCCTCATCTCGAATGAGGCCTATGTCCAATGTCCCTGTAGGGTGGACTAACTTGTCACAATGCCAGATCGGCACTC
CAGAGTCCCTGCACAATTGAGAAATTAGACATGGGAAGGGGTAAGTAGTGTAGGTCTTGAATGCCCTCTCGTGAATCTCT
GCCAGCACCATGCGGGCAAAATCAATCTCCACTCCTGCTACCAATGCCGCAACCATGACAGCTCTGTCCTATGTGACTTG
GTTGTCAGCTTTTGTAGGCGACACTCTGTTACACACCAGCAGCCAGAAGAACTTGGCCACAAAATTTAGTGTGGCCTTTC
GGATGCCCAACCATGGAGCGGCGACCTATTCCGCACACTCGCCATCTGCAGCAATGTACCTGGCCAACCATAGTAGAACA
ACCTCTCGCTGCTCAGCGTTCCTCTGGAAAGCGCCACTCCGCATGATATCCCATCTATAATCAAACTCTGTTGTGTTGAG
ACACCAAGAGTGACCCGTTGTAGGACCATAGAGAAAATGTCTGATCATGGTAGGTGATATGTCCAACGGACAACCTCGAA
CCAAAGTGGAAGTGAGAGGATCTTGAGCTAGGGGATTTGACCTCTTGGAAATTGAATCTCTGAGAGTGGCAGCATAGGAG
GCATAAAATTCCCGCAAAATCTCCTCGCTATACATCCCTGGGTCTCGAGCCATCTAGTGATACTTGTGAAGGTTGAATAG
CTGGTGAATGTACGGAACAGCGTGCAAGCTCCCTGTGAGGACTCTGCGCTCCTCAGTAATTAGTCGGGCCATCTTCTGTT
TGTCGTTTACCATCTTGGCATCCCGATAAATTTGCCATTGGCTTTCTACACACCACCTATTTAGCTCGCCGGCTACTGGG
GTGGGGTCATCATTCCGTGGTGCAGGTATGGATTTCAAGCTAGTGGCCTCATCAGTCGAGGCTGCTTGGTCATTCTCACC
GGACCCTATGGCTGATTTAGCACTAGACCCTGCAGTATGGGCAGACTCGGATCCTGAAGAATGGGCAGACTCGGAGCCCG
AAGCATGGGCAGACTCGGATCCGGAAATGGACCCCTCTGAACTGGAAGTAACCCCAGTTGGTGCTCCGATCAGTGTATGC
TCCTCATCAGACTAGGAAACAGTGACTACGTCGGGAAGAACCTTTCGGGGGGTGCCTCTGGTGACTCGAGGTGCAGTGGG
AGAAGTCCTAGTGTTGAGAGGAACATATACTGGATCCGTGTCTGTGTCTGTGTCCTCATCGATTAACCTGAAGCTAGGGG
CAACAAATTTTGACTTGCCCTGTTTTGAGTAGGTGACTAGTTTCTTGGGTGCCATCGTACCTATGGAAGCGATATTAGTG
CCCAAGACTAACCATAAATATACTAAGAAAAAGTTGAGAACTATAAACGAACAGTAACAAAGTCCCAAAAAAATTTCAGA
CAGAGGCTACAGTGGTCATCCACGGTGGGGATCTACGGTCCGTGGAACTCTTCCGTGGATCAGGGGGCCAACAATATAGG
TCACAAATGGAAACCACAGATGTGCAGAACGGTCCGTAAATTGATCTACGGACCGTAGTCCACATCCGTGGTTTCACACT
TGGTGAATGTTTCATGTGCATCCAGTCACGAACCTCATCTACGGTCCGTAGATGGATCTACGTTCTGTAGGCGGGGTATC
GTGGATGCCATCTGTGCCAGGTTTCAGCCAGTCTTTTACTTCTGATCTTACATTTTTGGCCTTATTTTCAACATATAACG
AAGTCTAATCGCGTATTTTAACATTCAATTATGCTAGATCTTCATTCTTAGGATTCCGACTATTCATTTTACCAAAATAG
TTAAGACAACTATTGGAACCCTAAGTCGAAACTTACATTTAGACTTATAAGCACATACAATAAAGCTACACAATCACTAT
CTATCATTCCAAGGGCTTTGTAATTTTCAAGTTTATCATGCAATTTCATCTAACAATTACCCAAGGTCAAGACCCAGCTC
CCGACTTCCATGTATTCAATCTATGAATCGAAATTCAAAGTGAGGGGAAAGTCTATTACCTTACAAGCAACGAGGAGTGG
GGTGATTATGTGACGACACTAAGCGTAGCAAGACCAAGGAATTACCTCTTCGTTACTAACCAAACACCGGACCCTTTTTT
ATGGAATGAGTTGTATTTGAAATGGAAGGGAATTGGGGAATGATGGAAGGGATGATATTATGAGGGAGTTATGGAGTGAT
TTAGGGAGGTTATGGGGTGGTTGAAACGGTTTTGGGAGTAATGGAGGGAAGTGGAATGGTTT
>mtp_755.scaffold_1
AAGCTTTAAGGGGGATAAGCTCTCTCTCGAGCAACTTACCCCATTTCAAATGCGTTCCTCTTAGACACCTACTTGCTGCA
TGAAGACCAGCCTATCCCTTAACCCACTCACTCTCTCGAGCTGAGTGTGTGGACATGGAATTAGGGTTCACTCTCTCGAG
ATGAACCTCATGTTGACCCACTCACACTAGCCATCAATCTAGTGGTCTTAGTTTTACGACCTTTCTCTTGAGCAAGCCGA
AAACACATAAATTAACTTGTATTTGCAACTACAAATTTATTAAATTCATCCACAACCACTAGACGAAATCATAATTAAAC
TACGATTAAACTATCAACAAACAAGACCCAACAATTATCTAAACCCATATTCGCTAAATCACACCCCAAGAATTGGGGCT
TTTTGCCACACATCAAGAGATAGAAATTTATACCTAAATGATCTTGCATTCAAATGGGTATGAAAATTTAAGTCTTGTTA
CAGGTCAAGAATGAAGAATCCAAGAGACCCAAATCCAAATCCTTGGAGATGAAACCCTCTTTTTCTTCAAGTCTTCAAAA
CCCTCTCAAACATAGAGAAAAAATATCAAAAAGTACTATTCTATATGAAAATTATAATAATTGTTCGACTCTTAAAACTA
CAACTATAACTAGTAATTATAGCTTTCACAGATTTGTTTTACAGCGAATCAACTTGGCAATTCGCCCTTTAGTGTAGTTC
ATCGTCGTCTTGCACCAGCCTTCCGCATCATTGTGCTCTAGGTCATTAGGCGACATGGTACTGCTTCGCAGAACTACTCA
GTGATGCGCCGACTGCTCCCTTTTTCCACCGACTTAATTCTTTCCTTGAGGGCTCAGTACACTGGAACAAAAGGTGAATT
AAGACCCTTCGGTGACTCACCAAGTGGACTCAGTGATCCTCCGGCCTTTATTTTTTTGTTCTTTTCAGCCTTTTCGTTCC
TTTTTGTGAAATACCTGAAACTTAAGGGTTTTCATTAGATATTGAGATAAAATAAGCATTTCTGGACACAGATTTTATTA
AAATATAGCCCTAAATAAGTCTAATTTGTGGACTCATCAATGTACCACCTAATTGAGGTAAGGAAGGAAAGCGTAGGTGT
TGACCAACTTCAAAGAGTTAGTTGTCTTTTAAGATTGATCTTAAGTATGGTCATTTTGAGTAGGGTGCTTAGATAATACC
TAGATGTGATTGGTTGGTAGATTCCACCAAAGGGGACGTGAAGGGTTGAAATGGTCTAGAGTTGTCTTGATCCAACCCTA
GTGATAGGAGACAAAGGTTTCATGGAAAAAACTCTTCTAAGTTTCCTCTATGGTTTAACCAAGAGAGGATGTCTACCCCT
AAGTCTCAAAGAGTGAATGGTAGTGGATCTTAAGGGTTCCGATATGTGTTTTATGGTTTATTTGATTCTGGAATTCTATG
GGTCAAAATAGAGGAAGATCCTCAAGAGTTTAAAGATGAGATATCTAAGGTGATGAACCTTGTAGGGGTAATTCCGGTAA
TACTTGTCTTTTGTGACTTGTTAAATAGAATATGGTGAAATTTTGTGTTATCCTTAGTATCCTTGGGTTTAATTAAGGCC
ATATGTGGTTGATTGGTGTAACCCAACTTAGTCATTATGAGTTTTTATGATGTGTTGGATTTTGATGGATAGTGGTGTTT
AAGTGATGCCTAGAGATTTTGAGTGAGTAAACTCCTTTAAAGAAGGTTAGAAGTAAAATTCTCCATTGGTTAAAATCACC
TTGAGGGATAGATATGAAAAGTTGAGTGTTTTAAGGTTCATAGTTGCTTTGACTTGAAATTTTCACCTTAAGAGGTATAG
TGAGTTTGTGGATTTTAGTCACGATTTGGTGGGCATGTGAGACCTTGAGAGGAATTGGTAAGGTTGCTTGTGAGCAAGAA
TGCTTAGATGAGAACCTTTCTAATTTTGAGGTACGAATTGGAATCTTAGACCAGCAAGTTAAGCAATAGAAGAATAAGAA
AATGCTTCCATGAAAATGTTGAGGATTGGTATTTTAGTAAGCGTCTTAGTTGAAGGTGCATAATTGGGAGGCCTAGGGCC
AATGAGATGTCCCAATATCCTTATGTTCCCTTCTATTCCTCCTCTAGCTTAAAATGATTAGTTCTCCTTGACTCAATTAT
TGATTGTGGTGTCTTGAATGTTATATGTGTCCTACAATTTCCTTGTTCCATAAAGTTACTTTTTGTAACCTTGGTAGGAT
TTGGATGCATGGTTATTAGACATCTATTGGTTTTAGAGCCCGGTAAGGTTAAAATGAGCCTTGGTAAAACTTGAGTTTGT
TAGGAAGGAGTAATATTTGAGGTTTCTATAAAAGGGGGCTCATTTTGCAAGGGGGTGGGGGGATCATCTGCTTGAGAAGC
ACATAGATTGAGAATCCCAATATACTCATCTTTTCTCCTATTCCTCTTCTAGCTTGAGACCAAGAGTTTCCTTTTTGGGC
ATATTTTTATGTGAAGGCGTCATGGGTGTTTTACCAATTTCCATGATCTCCTTAGGTTATGCATGTTTTTGAAAGATTCT
TACTTAGTATAAAGTGTATTTTTCATGATTTACATATTCCTCATGTTGTGCATCCTAGTATGGAGATAGCATATTTGACT
TCATGAGATGTTGAGATGAACATGCTTTATTGTGTTTTGATGAAATGGCACTTGGGCTCCATGTTGATTGTGTTGAGCTT
GCTTTTGATGAGAAAAATGAAATTCTTCCTATGATCTTGTGATTAATGATGTTTAGAAGTGTTGGTATAGGCTCACTCCT
AAGGGGGATATAGTATGCCTAGCTAATATTGTTGTTATGTGCTTATATGTGCCATGACTTCCTTATATAATTCATGTTCA
TGAAAACTTGTGCTTTTGAAAAGAAACGTGTTTATGTGAAATGTTTCCCTCATGTTGTGGTGCTTTGAATAAAAGTTGCC
TATTGTACTTCATGAGAAGAATTAATGGTTATGTTTTAGTTAGGAGATGGTAGTTCCTCCTCGAACATGGAAAGTAAAAA
GGCTCATGCATAACTAGGTTGTTTAGACATAATTCCTACTTCCTTATATTGCATTGAGCAAGTTGCATTGGAGTTGATGT
TACCTCCTTTGAATATGTGCACATTGTGAATAGTGTGTTTTGAGTTTTGCAATATTGTGATGTTTCATCCTTGTTTGGGC
TGCTAGTCTTGAGTCTTTAATTCCAAAAGTGTTTCAAGTGTCAATCGAGGATGAATGTTCCTAAGGGGGATATAATGTAA
CAACCCGGAAATCTAGTAAGACCAAGCTAGAGTCTAATGGAATCTAATAGGTAAAACTAGAGCCACACATGTTACTTTAT
AGTTGGAAACTTGGTTAAATGATGAAAAGTGGTTTTGAAGTTAGTTAGAGGAGATTTGTGGTCAAACGTCAAGAAACGAC
TATAACGTCCAGAAACTAGTAATTTGAACTAGTGAGTTGTAAGGGTCTTGTCGTTGAAGTTTGGAGTGTTGTTTGAGGAT
GAAAACTTGTATAAGTGACACTCATACCTAGATGGACATGTTTAGGGGTTAAACATCCGGGTACGACTCCGCTAAGACCA
CTCGAGGGGTCCTAGAGGAGGACCCCAAAACAGTCCCCCAAAGCTGTCTAGACAGCATGCCTTCAGTTTTTTGGTGGTGA
TCTACGACTGTTTTCCACGCTCAGTAGATCAAACCACGCCCCGTAGATCTTGGGATTTGTTCTATACTTAGCCTCCCATG
AAAGCTTCAACATTTTAAGCCCCACCTTAAATCCACGGAAGCACAGCACGTCCAGTAGACCCATCCACGGTCCGTGGATG
GGCAACCGTGGATGCTGCCAGTTTTGGGCAGTTTTTAATTAAGTTGAGGGTTAGTGTTTTAGTTAGTCTATTAAGTAGGG
GTTAAGGGAGGTCGGTTAGGTGGTTAATTAATGACCTATATATACTTATAGGACCCTAAACTAATCCATTAATTCACCAC
AAATCAAGACCCCAAATCAAAAACTCAAATCCCCTTTCCCTCCAAAAACCTCCTCTCTAGAAACTCCATTGAAGAACCAA
GAAGAGATCAATTTAGGGCTTGAAGATGGAGTCTTTATCATGGGATTTTTATGGGAATCTACACCTAAGGTATGGGAGTT
ATTCATTATTGTTTAGATATCACCAAGAAGCCCCTTCAACTATGTTTCCAAATTCCCCAAATCTAGGGTTTTCAAATCTA
GTCATGGGTCTTCTTCTAAAACGAAATTAATTGTTTTATTACGATTTATTATGGTTTTTAATTATGAATTAACATTGGAT
TGATGGAGTTTTGATGAGAATTCCCCTTGGACCCATGATTTCCCCTTTTTACTAAATTGACTTTATGATAAGGGAATTGT
TGAATATGGATCCAATTATGTGATTTATGATTGTTATTGATGATGTTACTGTTTTTAGATGATTCTAACTTGAATTCCAA
AGAATCCATGAGTTTCCCCTAACCTTAGTTATGGCTCTTCTTCTCTACATTATGAATGTTGTGAGAAGTTGATTCAATGA
ATTGAATATGAGTTGAGTAGGATGTAGCTACATGATTTAGGTGTAATTCTACATGAATACTTGATTAATCTAAGAGTTAT
AAGGTTAATCGATATAGTCTAGGGTTGTGCAATGAAAGAGACAAATTGAAGGTCTAAGTGTGATCTTCCTAGAATGATGA
ATTTCTTCATGTAATGCCTTAGTTTAGATCACCTAGACTTGAATTGGTTTAGGGTAATGCTTCTAAACCTTAATGAACTT
GATCATGATACTTTATGCATGTTGATGAATACTTGAAGTATTATGTGCAAATCATGATTTAATCAATGTACTTATGAGTT
GTTGGATCATGGAATTCCCTTATCTAATGTGATATTGCTATATGTTTGGGATGATTTGGTCCATAGCCTTTGAAAGGGCA
AGTAATGACCTAAATACATGTTGAAGTATAAATATGCTTGAGTTATTGATCCACTTGAAAGGTGGAGGTGTTTACTTATT
ATGTACATTGTGATCATAGACTTAAAGGGCATGTTCTGGAGGTTTGTGCATGTTACCAATATTGTGTGTGAACTCATGAT
TTACTTAGAAGTTGAAGGTCTTATGATTGTGGTGTATAGTATGGTATTGTGAAAGGTCATTCTTCCCTTACCCCTACACT
TGATATTGTATGAATGGTCTAGGATGATTATAATGATGGTGTTGTGTCATTTCAAGGAAAATTACACACACACACACACT
CCATGCATAGAACATGATCATGATGTATCAATGGTGTTAAATGAAAGTATAGTTCTCATATGCACCTTTACATATTATTA
TGCATGAAATGTACATGACCATGTTGATCCTATTGTGTTGATTGAAAGTCCATTATCATGAGAACACATGATCTTGGTGT
GAAAGTTATTCTCACATACTAATTATGATTCTAAAGTTGAAAGTACATTCTCACTTTTAAAGGAATCTAAGAGCTATATT
ATGAGTTGTATTGAAGGAAGGGCAAAAGTATTTCTTCAAACATGTAAATATAATTCAAGACTAATAATGTCTAATTTGGG
AAATAATGATTAGCACCGAATGGATATGGACAATGTGATAAAGTCCCTTCCGCCAATGCAATTGGGAGGGTCATCCACTA
GGGAATTCATGAGATTGAAGCCCCTCCGCCAATGCAATAGGGCGGGTTTCTAGAAACAATCTCCCTACCCTATAACTATG
TGCCAACATAGGACCTTAGCTAGTGGATACACCTTATAGCTAGACATTTTAGTCCCACCTTAGGAAAGTAGGACACCTTT
CTCGGTGTGGGGTTAAACGACACCGGATTCCATGTAGCTCACATGGTCTATCTCGGTTAAGGCTACGTTTCCCTATATAA
TAATGATAATGAATGATACATGAATTATAATATGACTTCTTAATGAGTCTTACTTAGTAGTAGTGGGGGTATGGGACTTC
ACTTGTACATTGCACAAGTAGACTTAGTAGGATGGAATAGGGTGGTTCCTTTGCATTATGATGAGATTTGAATGCATGTA
TGTATATTGAATGGATAATTGTTATGATTGAATTGTCCTTATATTCAAATGGTATACATGACTAGTTCTGTACTTATGAC
TATTGATTATAATGAGGTCTAAAAGATAAAGTGCATGACTAAGGTAGCTCTAACGGAGTGCTTACTGACGTTAGTATTAT
GGGATGCTAACCACACATTGCACAAGTGTCCCCTAGGGGTTACTAAGGTAGTGTCTTTACTATTAAATAGGTATGAATGT
TGTATTAGCTTATATTGTACATTGTAGATGCATGTTAGTTATCATACATTGCACAAGTGCTTCATATGAGTTTTTTATGT
GATGATTACTAAATGATGAGATTATCTTGGTATTGGACTTTGTATTTTTATATGATTGGAGGTTATGTATTGTGAAGATT
GGGATGAGTGCTATATTAGTGTTGGAGACTATGTTTGTTATTATAATGATATCTTTCATGTTGTAATGAAATGTATGTGA
ATTGCCTTATTGGTTGTATTCTCCAACTATTTCAAAGATTATGTTCAAAATGGCATATAGCATGATTTCAAATGAAATGT
CCCTTCTCATGCATGTTTTAATGGTTTTGTGCATGACTTCCATACTTAGTACATTTTCGTGCTAACCCCCTTCTTCTACA
TTTTCTATAAGTGTAGGCCTTGGAGATATTGGATTTCATCCTCGTGCCTAGGTTTCTAGGAGATCAAGAAGAAGAAGCTT
GGTGAGTCCTCATTGTATTCGAGGGCTCAACCGCATGTCCTCTATTGTCTTTAGTTTTATGTTTTTAGACTTTTGTAAGA
ACCGTGTCCCTAAGTTATATTAAAGAGTTTTATTCCAAGTATAAATAGATGGTTTGAGACATAGTGTCATAAATACTCTT
TCATTTTTATAAGAGACTTCGATTGTAAGAAAATTTTGAATTCCGCACTATTTTTATCACTTATGTGATGAATGAATGCT
ATGAGGCTTGCATGCGACCCCTTCGGGGTCAATTTCGCCATGTTACTTCTAGGGGGTAACCTCGGGTCGTGACATCCAGT
TGACTAAAGTGATGTGAACTCTTAAGATGATCTTAGGCAACTTTAAAGAGTGTGAGCTAATTTGACATATACCTCTTTTG
TGTCCTACCTTGTGAGCGTGTGAACCTCTTTTGAAACCCCTTTGAGCCTTATCCTTCTTCTTGGAAGAAATATGATAAAA
CGAGTACTTTTCCTTACCTATCACCCATAATCCTCATGAAGTTGTGGTTAGTTTGAACAGCGAACTTAGGCCAAAAGTCT
AAGTTGGGGGTGTGGTTAAAAGAGAAGGTAAATCAAGAAGGTGCAAGAAAGACCCTTCTACCCACAATTTTGAGAAAAAT
AAAAACCCCACAAAAAAAAAGAGATGTGGAATAAAGTTGTGAAGATACAAAGAAAATGGGGGTTTCCAACTATCCATGGG
ATGTGAATAATGGGACTACTTCTGAGCACAAATGAGAATGATGAAGGAAAGGAAAAGAAGAGTTGTTCACACCGCATTTC
ATGAGGACTATAGCCATTGAGCCTAAATGACCATACACTTGCACGCAACCCCATTACAAGCCGTAAAAAGACCTTTTTGA
TGTTCAGTGAGCTGTAGTAAGAGTTGATTGGAAAATATGGGAAAACCTATGGGTGAAATCGTGCATTGTATTCATGTTTC
TGAGTGCGAGCGTTGCAGTTGATTCTGAAACTTTAAATTGTGAACCATTATGTGTGAAGATGGAATCATTCTTTGTGTGA
GGGCATTTGAACACTTTAGTTGAGCTTGAACTTGCATTTGAAGCAAGTATTGTGAGCTTGAGATTCTTTGATATTGGTGA
GTCGCAACTTGAAACGTTGAGTGCACATTCAATCATTGCATGAGTAAATTATATCTTAATTGTATGCATTCGTGATTGAG
TCTTGTGCAGCACTGTTCGAGACATCCTTTTTGAACTGCTGAACTTGAGTATACTCGAGGACAAGCAAATGTTTAAGTTA
GGGGTGTTGATGAGTCCATAATTTGGACTCATTTATGGCTTGTTTTTAATAAAATTAGTGTCCTAAATTGAATATTCTGT
CTCCATAACTGATGTAAATTCTTGAATTCCAGGTATTTGAATGTTACAGACAACACATGGACACTATGGAGCAAAAAGGA
ACAAGGCAACCAAAAGAATGAAGAAAAGAAGGCCTGAGGATTGCCCAAACCATTGGGCAATTCGCCAATGGCGTCAGGCT
CGCCCAACGTCAAATGCGCCAAGTGTTGAAGGAGGTAACCACGTTGGCGATGGGAAAGTTTAGTCGGTGAGTCGACGAAT
TACTTTGATACCGCCTAAAGTTACAGAAAGTGGAGCAAAATGAAGAATACTTTAGGCGAACAGTAGAACCAATTGGCGTG
TCGTTGATACATTTGACGAAAGACAACCAGATCGCCAAAGGTTGCTAAACAAGATTTGAACGCATGCAGATGTGAGAAAC
AAAAGCAAAAAGGTGATTTGCGGAAATGCTCGGCGACCTAGATCTGAATCGCCTAAAGTCACAGTTGTCAAACCAAGAAT
GAGTAAGAGAAAATTGAAGGCGAAATGATGCACACTCGGCGCATCGCCGACAGGTCGGTGACACCCTACTAACCTCGTCG
AATGGTCTATGGAAGCCACACCTTAGACTTGTTTAAATTAATTTTTGGAGATGAGAGAGAGCATTCAAAAAAGAAAAACA
TTGACGCAATTAGAGAGAGAAACACCCAAAAAGGGTTTTGAGAGTGATTTTCATAGAGATTTTCGAAAAAGATTTTGTAA
TCAATCAAATTTCTAGTTTATTTCCCTGTAAAACCCTAAATTTGCTATAATTATTGATGGGAAGAAGTATGGGTGTTGAT
TTTCTTTCCATTTTTAATACAAGTGGCTAAAACCATTCGCTTGGGGTTTTGACCATGAAGCCAATTGTTGAAATTTGCAA
AGTGGGTAGTGTTGAAATACGAACGGGGAGGTTTATGTGAAGTGGGTCTGGATCAATATGGTGATTTGAAGTGGGAATAT
CTATATCTTGGGACAAGCCTCCCGACCTTTGATGTTCGGCCTTAACTTGTTGACAATTCGGACACTTGGCTACAGAACCT
GCTATATCCTTCTTCATACCATTCCACTAATAGACTTCCTGTAGATCACAGTACATCTTGGTGACTCCCGGATGAATAGA
ATATCGCAAACCATGAGATTCTTCTAGAATTTTCTCTCTCAAGGTATCAACATCCGGAACACATAACCGACTTTGGTACC
TAAACACCCCATCTCCCCCTTGATAGAAAGCCTAACGGACTTGTTGAGTATCGATTCTTTCAACTCAACTCATATAGGAA
CAAGGTTTTTCTTAGACTTCACGTCCATCACAAAGGATGATTTGCAACCATTATGGACCATGACACCACCCTTGGTGGAA
TCCACTAGTTGGACACCTAGCTGGGCCAATCTATGCACATCACGAACCAATTCTCTCTTTTCATCTTCTACATGAGCCAC
ACTAACCATGGACAATCTACTAAGGGTATCCACAACTACATTAGCCTTGTCGGGGCGGTAAAGGACACTCATGTCATAAT
ACTTTAAAAGGTCTAACCACCTTCTTTGTCGGAGATTCAACTCTTTTTGAGTAAACACATACTGAAGAGTCTTGTGATCG
GTGAACACATCAATATGCACCCCATATAAGTAATGTCTCCATATTTTCAAGGCAAATACTGCCACCACCAATTCTAGATC
ATGGGTCGGATAATTTTTCTCATGAACCTTAAGTTGCCTTGAATCATAGGCAATCACCTTAGTATGTTGCATGAGCACAC
ATCCTAACCCCATTCTCGAGGCATTACAATATACCACAAACCCATTGGTACCCTTCGATAAGGTCAACACCGGAGTGGAG
GTAAGTTAATCTTTCAACTCTTGGAAGCTTTTCTCACAAGCCTCCAATCATACACACTTAGCTTTCTTTTNNNNNNNNNN
NNNNNNNNNNNNNNNNNNNNNNNNNNNNNNNNNNNNNNNNNNNNNNNNNNNNNNNNNNNNNNNNNNNNNNNNNNNNNNNN
NNNNNNNNNNNNNNNNNNNNNNNNNNNNNNNNNNNNNNNNNNNNNNNNNNNNNNNNNNNNNNNNNNNNNNNNNNNNNNNN
NNNNNNNNNNNNNNNNNNNNNNNNNNNNNNNNNNNNNNNNNNNNNNNNNNNNNNNNNNNNNNNNNNNNNNNNNNNNNNNN
NNNNNNNNNNNNNNNNNNNNNNNNNNNNNNNNNNNNNNNNNNNNNNNNNNNNNNNNNNNNNNNNNNNNNNNNNNNNNNNN
NNNNNNNNNNNNNNNNNNNNNNNNNNNNNNNNNNNNNNNNNNNNNNNNNNNNNNNNNNNNNNNNNNNNNNNNNNNNNNNN
NNNNNNNNNNNNNNNNNNNNNNNNNNNNNNNNNNNNNNNNNNNNNNNNNNNNNNNNNNNNNNNNNNNNNNNNNNNNNNNN
NNNNNNNNNNNNNNNNNNNNNNNNNNNNNNNNNNNNNNNNNNNNNNNNNNNNNNNNNNNNNNNNNNNNNNNNNNNNNNNN
NNNNNNNNNNNNNNNNNNNNNNNNNNNNNNNNNNNNNNNNNNNNNNNNNNNNNNNNNNNNNNNNNNNNNNNNNNNNNNNN
NNNNNNNNNNNNNNNNNNNNNNNNNNNNNNNNNNNNNNNNNNNNNNNNNNNNNNNNNNNNNNNNNNNNNNNNNNNNNNNN
NNNNNNNNNNNNNNNNNNNNNNNNNNNNNNNNNNNNNNNNNNNNNNNNNNNNNNNNNNNNNATGTCAGGCAAGTCATCGG
GAAAGACTTCAAGAAATTCATTCACCACGGGGACCGACTCTAGGGAAGGGTTTTGGACTCCACAACCATCACCCTAACAA
TATGGTAAATGCACCCCTTGGAGATCATTTCACTAGCTTTGAGACAAGAAACAAATTGACCTCTAGGAATAGAATTTCCC
CCATTCCATTATAAAGTAAGCTCATTTGGGAATTGAAACTTAACTACTCGAGTTCTAAAATCAATAGAGGAGAAACATGC
ATGCAACCAATCCATACCCAAAATGACATCAAAGTCTAACATGTGTAACTCTATCAATCCACCAAGGTAACTTTATATGG
GACAAAGAAATATGAAAACTCCTATAAACTCTTTTTGCCACTAGCAAGTCACCAACTGGGGTAGAAACCGAAAAAAGCTC
TACTAATACTTCAGGGAGTATTTCAAACTTCATAGCCACAAGAGGTGTAAGAAAGGACAAAGTGACACCGAGATCTAACA
AATCATATACATCAATAGAAAATACTTGTAACATACCGATCACCACATCCAGGGAGCTCTCTTGGTCACCTCGGGATTGA
AGAGCGTAAAAGAGGTTTTTCTTGGGAGCATCAGAATTTGAATTGCTAGGAGGGACTTTCTTGCCCTCTTTTCCTTGATT
CTTAAGCATGGGAAAATCTCTCATCAAATGAACACTCTTCCCACAAGTATAACGACCATCCGTACGAACAAGGCACTTAC
CATCATGTTTCTTGCAACACTTGGCACAAGTAGGCCTTACCATAGAAGATCCACCACTATTTCCTCCTTGCGTTTTAGGG
TAAGGCACCCTATCCTTTTTGACCCTTGGAGCGCTAGAGAGGCCTTGGTTGGAGAACCTTCTCTTGAACCTTGGTTGCCC
TTGATCCTCAAACTTACCCTTGGAAGAATTCCAATCATCGTTCGTTGCACTTTTAACTTCCCTATTATTCTTCCTAAGTC
TTGACTCCTCAACTTGTTGACCATACACCATTAGACGTGAGATTTCCATATTATCATGGAGCATTACCGTACGACATTGT
TCTTCAATTGAGTCGGACACACCCGCCACAAACTGACTTATCTCATCCCTCGGATTTGACACCAAAGACGAGGCATACTT
GGACAACTGAGTGAATTTTAGAGAACATTCTTGAACATTCATACCTCCTTGACGAAGGTTGGTAAATTCCTCCACCTTTG
CTTCCCTCTTCTTTTGGGGACTCGCTTCTACCGGCCTATAACTCTTCCATTAAGTATACAATACTTGGGCCACATCCTTC
AATTGGTAAGAGGCTAGCTCCGCTTTCTCTATAGAATTCACCCCCATAGCATCAATTATCTTGTAGATCTCTTCCAAAAA
CTCATGAGGATCTTCACCCACATTGGAACCAAAGAACATATGAGGACTCATTCTTGTGAAATCTCTCAACCTTGAAGCCA
AAGTGTTCACATTAGGGTTCACACGGGGCTTATTTGCTTGAGCCGTCATAGCTTGGTCTTGAGTTGGCACGGCTTGAGCT
TGAGCCATCATGGCTTGAGTCAAAGTTAGAAAATCCAACATAATTTCCACATCCATCATAACGGAGGATCAACCGGAGCT
TGGTTGTCTTGAGGAGCTTGATTATCTCTAGGACTCCTTGATTCACATCCTCTTCTTCTACCCTTCTTTCATTCACCCTT
CTTGTATTCATATCCTATAGCTACAAGAAAAGGGTTAGGAAAAGTACTTCATAGAGTTAAAACTCTAAGGAACGACTAAA
GAGTAATGAAAGAAATGAAATTTCCTAAACATCTTATAGTCTGTCATTCATAAATGTGGTGCGCTTCACACTCATGAACA
AGACTCTACTAGACGTGGTTTATGAGACATCATCCTAGAGTCATTCTAAGACTGGTGCTCTGATTACCAAGTTTGTCATG
ACCCAAGGGTACCCCCTAGATGTAACACGACGTACTTGACCCCGAAAGGGTCTCATACAAGCTCTTAGCATATCATAAAC
ATAAGTAATAGAAATGATGCAAAATTTAAAACTTTTAACTATCGATGTTTTTTCATAAAATCAAAATAGGAGTCTAGAAA
TTGTCTCAATAACCATCTAATACAATCGAGAATGAATAAGGGTCACATCCCTTTACAACATAGTCTCAAAAGAGAAAGTA
CAAAAGAAACTAGAAATGAACAACTCTTGTCCTCGAACCATGACGACTCATCAAAGTGCAGAGCATAGTCGATCCAAGCT
TTTGATCAAGAAGGAAGCACAACTCAACAACTGGTCCCTACACTTAAAAAAAAAAGTACAACATATGGGTTAACACAAAA
ATTGTACCAAGTATGGAAGGCATGCATAAAAATCCTTAAAACATGCAAAAAGGGACATTTATATTTGAAACCATGCACTT
TTTCAACTTTATGAATAATCATGCACATTAGTGTAAATACATAGTCAAACCATTTCATAAGCAACCCTAAGCTATACTTG
TGAAATGCATAGACAAGATCCCATACTCCTATCTATGCTAACTACCACTTTTAGGCCACCATAATCATGCATAACATACC
TTGACCTTATCCATAGCCAACACTCATAGACAAGGAAACATTCATATTCATAGCTTGTAATAAATAAAGTCACTCTTCGC
AACAATCCATATCATACATGCATAAATTCATATATCTTCATAGCATAAGGAAACCACACCATAACTCCTTTCAAAGTCTA
CTTGTGCAATGTATAAGTGAAGTCCCATAGCTCCACTCATACTAAGTAAAGCTCATTAGGAAGTCGTAAGTATATTTCAT
GTTCATGTTCATGTTCATGTTATAGTTCATGTTATTGTCAGGGAAATACCCTTAACCGACATAGACCATGTGAGCTACAT
GGAATCCGGTGTCATGCCCCCACACCAAAAAGAGGTGTCCTACTTGCCCAAGGTAGAACTCATGTTTGATAGCTTAGGTG
GATCCACTAGCTAAAGACCTATGTGGGCACATAGTTACAGGATAAGGATATTGCTACTAGAAACCCAAACTAACTGAGGT
AAAAGGTTTCCATCTCATGAGGTAACTGTTTTGGGAATCCGAACAAACTGACGTAAAAGCTTCCATCTCATATTAATATC
CACTCGGTGCTAAGCATAATTCCCATTAATATTCATGTTAAGTCTTTACATAAGTTCTTGTTCATGAAAGAAGGCTCTCA
CTCAAACCAACATGGTATCATTATATCTCATAGATTCATTAGGTGATAATGGCCTTTCAACCATAGAATCATTAATATGT
GAGTAAACCTTTCACATCATGTTCATTGTGTGTTCATGAGAATATCCTTTCAATCAACACAACAACATTATCATAGTCAT
AGATATTTCATGCATAGCCATGTGTAAGGGTATGGGGAGAATAATCTTTCAACAATACCACAATTACACAATAGTTTTTG
GATCTTCACTTTCTGAGTGAATCATAAGCTCATACACAATTCTTATCAACATGTACAAACCCTCATAATTTGTCCTTCAA
GGCTATGAATATAACACAGCCCAAACATCTACAGTTACTACATTTGAGAAGGGGAATATCATGATTCAATAACTCAATCA
ACATAGATATAATCAATTGACATGCTTCTATAATCAATCAACCCACATCATAAATTCACAATTTAGTATTATAGGGGATT
CATGGGTTCATAGGGGGATTTCATCATAAATCAATAATAAATCATTAATTCAATCATAATCCATCATAAATAAACCATTG
AAAACATTTTAAAAGAAAACCCATGAGATAGATTGAAACCCTAGCTTTTGGGGGAAATTGGAAGCCTTGAAATCAAGTTT
TGAAGGGACTCTATGGGTTAAAGCTACCCGTAGATGGAAAACCACCATATCTTATGAAGATTCCTCGCGAAATTGAGTTG
AAAAGATGAGTTCTTGAGCCCTACATCTTGACTTCTTCTTCTTCCTCTTCAATGGAGGTTTTCAAGAGAAATATTTGGGA
GGGAAAGAGTTTATGTTGGGGTCTTAAAAGAATGAATTAGTTGACTTAATTTAGGGGTCTATTAATTTTATATAGTTAGT
CTTAATCTATCTATCTATCTATATCTATCTATATCTATATCTATATTACATTAAAAGCATGAACTTCTAACTTGAATGTT
AAATGACAATAATATCCCTCACTTAAGTTGTGACATTTCCGATGAGTTGTGACTTTTCCGATAAGTTGTGACTTTTTTCA
AAGGGTTGTGATTTTTCGATGAGTTGTGACTTTTCCAAAGAGTTGTGACTTTTTCAATAAGTTGTGACTTTTCCAAAGAG
TTGCGACTTTTTCAAAAAGTTGTGACTTTTCCAAAGAGTTGTGACTATTCCAAAGAGGTGTGACTTTATCAATAAGTTGT
GACTTTTTCAAAGTGTTGCGACTTCTCAAAAAGGTCATGATCTTTCACATAAGACACAAAAAAACATTTGTTCATACTAC
CTATAAATAGAGGGACTTCCTCTCATTTTCCAACCACAATTTTTTCTAATCTTCTACTCTTCTTCTTCTTGCATTTTAAT
TTTTTTTGTGTAATTTATTGCCGTTTGAGTGAGTTCAAAGTTAAGCGGAATATGAGGTACCACTATCCAGATGAAGTAAG
TCATTCTATCCTTTGAGGGTATATTTCATAACCTCTAGTACTTGAGGAAAATAATATAATTTTGATGATATAATAATTAT
TTTTTGATTAATATAAACATTAGTGTGTAATGTTCCAATATATGAAGTTAACAAGATGTAGTCTAAATGCATTTGTTTTT
GTTAACAATTTCTCTTATGATGTAGGTATATTCTTCTGAAAATTATTTTCCAAAATTTAGAGAATTTTCACGATTCGTCG
TTGATGATCAAGACAAAAGAATGACTTTATTTATCAATGTTACTTATGTGATTTAGACTCCCAGGATGTTTGCTTCAAAA
TCGTTATTACTATATAAATATTGCCTTTTTGTTTTACTTATTTTCTATTTCTCAATATTTCAGTATTTTAGATGAAGAAA
TGTTGATATGACTTGTAATAACGCCAATTGAAGTTTGTATTAGTTTAATTTTTATTATTTATTTAGTAGCTAATTTTATG
AGATAAATATTTTCATTAATGCAAATATATATTTATATTTGGGTAGGTATTTGTATTTAAATTAAAGTATTATATATGTC
ACAAATGTACTATCAAGTTAAGGAGCTCTTCTAATTTGAAAATATATTATTTTATAATGCTTCGAGTACTTTTTTTTTAT
AAACAAAAACTCACAGCAAATGTGAAAATATGTGAATATATAAAATGTAGTTGTTCTCTTCACATGTTCAAATGACATCT
AAACAATTTAACGTAGAATACACATGCAAAACACATTTGGTTAGATGACAAGAAAAATACAAAACAAGTATTGTCTGTAA
GGTAATATTAGTGAGATAAGACTAATTTCATTATTGAACCTAATCAAATTGAAATAAATATATACCTAACTGCATTTAAC
TAATAAATTTTTTCATTCATGATCTTTCACATAAGACACAAAAAATATTTGTTCAAACTACCCTTTGTTGACTATAAATG
GAGGGACTTCCTTTCATTTTCCAACCACAATTTTTTCTAATCTCTATTCTTCTTCTTCTTGCATTCTAATTTTTTTTTGG
TGTAATTTATTTCTGTTTGAGTTAGTTCTAAGTTTAGCTGAATATGAGGTACCACTATCCGGATGAAGTAAGTCGTTCTA
TCCTAAGAGGGTATATTTCATAACCTCGAGTACTTGAGGAAAATAATATAATTTTGATGATATAATAATTATTTTTGCTT
AATATAAAAATTAGTTTATAATGTTCCAATATATGAAGTTAACATGATGTAGTATAAATGCATTTGTTTTTGTTAACAAT
TTCTTTTGCGATGTAGATATATGCTTCTGAAAATTATTTTCCAAAANNNNNNNNNNNNNNNNNNNNNNNNNNNNNNNNNN
NNNNNNNNNNNNNNNNNNNNNNNNNNNNNNNNNNNNNNNNNNNNNNNNNNNNNNNNNNNNNNNNNNNNNNNNNNNNNNNN
NNNNNNNNNNNNNNNNNNNNNNNNNNNNNNNNNNNNNNNNNNNNNNNNNNNNNNNNNNNNNNNNNNNNNNNNNNNNNNNN
NNNNNNNNNNNNNNNNNNNNNNNNNNNNNNNNNNNNNNNNNNNNNNNNNNNNNNNNNNNNNNNNNNNNNNNNNNNNNNNN
NNNNNNNNNNNNNNNNNNNNNNNNNNNNNNNGCATTGAACTAATAAAATTTTTCATTGACCATCTTCATAGGTTTGCGTG
AATAAGAGATATATATGACGATCACATTGAACATTCACAAAACAACCTGTAATATTTTTTTATTAAGCTTATTATTCAAA
TGTTCGCTTAAATAAGAAATATTATTTACCATAACATATATTTTTGAAATTGGTAATCATGTGCAACACACGTGTTAGAA
AACTAGTTTTGAATTTAAATATGAAGTTACAATAGTGTTTTTTGTAGCTGAAGGAATAAAGATTGTCGGAAACTATTAAT
AAAATATAAAAGGGTGGCATCAATGTCAGCATAAGGGGTTTTTAGATCAGAAAGCACCCTCAAAAATTGACTAGGAACAA
TCAAATAGGAGAAACATACTTGGGGGATTGACCATCCAATTGCTAAACTCAACTTAATGGGTGTAAATTGCTAAGGAAAA
GTGCTAACTCTTCATGGGTAAAATGAACTTTAGATGAGGTACTTTTCTCTCGAACAACTACCTCATTTCAATTGAGTTCT
CTAGAACCTCAATGTGCTAAACATAAAGACCAGCTCACAACCTCATTACATCCACTCTCTCGAGCTAGATACGTAGAATG
AGTCTTGGGATTCACTCACTCGATCTGAGTCCATCATGACCCACCAACTATGTGTAACATCTGGCTAATTGAAAGAACTA
GGTAGAAGTTAAGAATTTGAAATAGTCATTTTTTGAAAGAATTAAAATCTGGAAAATTTGTTAAGTATGTTGAGTTGAGT
TTTTTTTCAAATTAAAATGACCATAACTACTAGCTCGGGATGATTTAGGTGTGTTTCCATATATCTTAGGAATTATCTTG
GAATAATCTTTCCAATGCCGCCAAGTTTGCGCGATTCGGAGTTCGTATGAGTGAGATATGCCCATTTGAAGTTGGGTTGT
TCAAATAAGGAAAGTCTAAACCGGATTTTGGAAGAGTATTTTAGTCTTTTCCTTACCCAATTATTTTAATTCATTTTTAG
GAGTTTATTTGGGGTCTAATAAGAATTAGATCAGTTAAATCAATTTGAAATTCATGCTAGGGCTTGGAGAAAAGAGAAGA
AAGTTCATGATTCGTCGATTTCTTGGAGGTTTGCGTGTGGATTTCGTCAAGGGGTGATCCCTACGAGGTATGTGAGATCA
CATAATGCTTGGTTAGTTCACCCACACACCAATCATGAATCAATTAAGTGAAGTTATATAGTTTTGAAGGTAAATCCTAT
GAGTTCTTGATGATAATTCGATTAAAATCTTATGGGTTCTTGTTGTTGAAGTTTCTTGAGTTTGATTCATGATTTTAGTT
GGGATTTCGAGTAGAATATGATGTATTTTTATGGTATAGTCGATTCTAAGTGTTTGGGGAAAGAACCAAGTGAAATTAGA
GGGTTTAGAGTTGAAAAACGAAGAAGTAAATTCGGCATTTTCTCGGGAAGGGGCTGGGGCGCCTCGCCTCTCAGCGTTCC
CTAAAAGAGTTTCTGAATTTTGACCTATGGGGCGCCGCCCCAGCCAATGCTCCCCAAGTCAGTCTCTGAATTTCACCCTC
TGGAGTCCCGCGCCTTATTAGAGCGCCATGGACGACAATTCTTCCCACTTTTCCCCCATCTTTCTGTACTAGTTCCTTAG
CAAGGTATCTATGTTTTCAAGTAAGTATTAAACGACCCTACTTAATTAATTAATTAACCCTAATCTCCTCCCTTAACTCC
AACTTAAAAACTATGTGTCCAACACAACCCTCACTTACGAGACCTCACCCACAGACCGTGGGTTGGTCCACAAGCTGTGT
TGTTGGTTCGTAGATCAGTCATAGATTTTGACACAGAAGGGGAGGTCCATCTTTGGCCCACAACCCCCACCTACGGGGCG
TGGATCCACCCATGGATCGTGGGTGTCCTTTCGTGGGTAGGCTGTCTTTTTGACAGCTTTTTGGGTTGCCTCAAGGTCCT
TCTAAAGGACCCTTCATTGGTCCTTGGTGGGTCGTACCTTGACGTTTACACGCAATAACATTTAGTTTTAGTACCGGAGG
TTATTTTACGACTCTAACCTATACGTTGAACCCCATTTAGGCTACTGGTTTACACATTAGGATCTAGCTTGGTTTACTAG
TTTTCCGGAGTGTTACAGGAGGTCTACATTACAACCTTTACACAGCCAGATGTAGCCTTACACATTACAACCACCTTGCC
AGTCGGAGGCTTTACATTACAAGTTGTTGCCTCGCCAGGCGAAGGCTTGACATTATAGTAGCCTCGCTAGTCTGGGATCT
CTACATTACAAGTGACTTTACCTCATCACATTCACAACACAAAAAGAGACATCAAAATTCTCTTGAACATCTACACTCTA
CTCTTTACACTACTATTTCAATTTTAAAATTTTTGAACCGCAATAGGTACTTTTCACCATTTTACATGTTTTATAGGACA
ACACATTACAATGAGGAACTCCCTCTAAGCTGCAAACAAGGGAAAGTTTGTGCAATGTAAAGCATCACTAGCTATGTGAG
GTATTCACTTCCAAAACTCAACTCGACTCGATTTTCAAAAGTTTGGATTCGAGTTTCACTTATAAACCTTGCATGTCCCA
GTTCATTATAACTCGACACTGGGGCATTTTTTTTTTAAAGTTCATATCTACCATAGGTGTTCAGTAGAAATTGCTATGGG
GCATTTCTCATTCAAGTTTCTTAAGAGTTATATCCCATCCCTCAATTCATGCCAATCTCATCATACCTCACCACCAAAAT
CTTTGAGTATTACCATAATTTGATATCGTGAAAATTTTAATAATAATTTGCTATGTTCCTACACTCTCAAACTACATAAG
GCCTGATTTCTCATGAAACCTGAGATATGTAGGCAACTCAGAAGCCAGGTTCGACCATGATTCCATAAACATTTCATGTC
AAGTTTTTTCTAAAAATAAATTTTTGTTTGTTGCCAAAAATAGGATCATGTCAATATCTCTTTGTCCACGTCTTCTTTAC
TCTCCTCCAAGGACAGAGAAAGGGGCAAGCTGTTGACACCCAATTTTGGCTCTCCATATTCAATCAATTAAGCTTCCATA
AATAATAATAATAATAATAATAATAATAATAATAATAATAATAATAATAATACTAATAATAACAACAACAACAACAATAA
TAATAATAACAATAAAATAAAATATGAATACATATGACGAACTTTTGCAAGAATATGAAAATAAAATATATAAATTTTCT
TTTTATTTTCATCCCATTTGAAAATTTATTTCATAATTTGTTGCTTATAAAAGTTATATATATATATATATATATATTAC
TACTTACTTTCTCATTTTTAAATTTAAGTCAAATAAATATCGGTTAACTCGATTTTTCTAATTAAATATAATTTCTATAG
TTGAAAGTAAACATTTTTTGTACATTATTCAAAATAATGAAGCTTACTTGATTAATGATTTACTAATTTATACAAATTAT
ATTTTCTAGAATGACTAATTTTGTCAAATAAGTTAATCTTGCAAAATAATTTTTCTTATTTAATAAATTTTGGCTATTTA
ATAAAAAAAGAGGTTTTAATTTAAATGGGTTAATTTTAGTAAAAGACTTGGAAATCCAAGTCCATTTAAAACAACCAATC
GGCTTATGCCACATAGGAAGCACATGGATTGTGCTTCTTCAACAATAATCTCGACCATCCAATTTAATAAAATGGCTCTA
ATTAATACAATTTTTATTATTATTATTCTTATTTATAATTATTTTTTAAACTCCGATTTTTTGTTAACCGTTCGATCAGA
TGAATAGATGACCTAAAATAAACAAGATTTTTCCTCTTTTCCAAGATCCCCCACCCCCCAATCTCCCAAAAAAAAGTTTT
CCTCCTTCCCCATAACATCTTCTCTTTTCCAAGAACTCCTCCTTCCCCATGCTCCTTCCCTCTCATCTTCCATCAATCTT
CTCTTCCCATTTCAGCCATGGACTGTTGGAAATGTGGAATTTCAGTGGTCTACAGCTTTATCCTTCCATCAATAACTTCT
CTCCTTTTAAATCAACCTTAAAAGTAGATTCTTAGGAGATTTTTCTTCCACTTAGTTAAAAATTAGTGCATCTTAGAGTT
TTCTTTTACTCTTTTACTTCTGCAGTTTACTGAGTCAAATAACAGTTCCTATATTTTAGGAATGATGATCAGGTTAGTTG
TTTATTAGGCTAGGAGTCTTATTTGTTAGAGTTATTGTATGAGTTAGAAGTTAGTGCTTATTTTATATAAACTCTAAGTG
TCTGTTGTAAAAGAACAAAGCTTGAGTTCATGCAAAATAAAGTTCTTCTCTGTTCCATTTCATGTTCAACTGCTGCACTT
GTTTTTTCTTTTCTTTGTGTGTGGTTTTGTTTTATGGTATCAAAGCCAGGTTATTGGCTTGAATGTTTTTTCCTTCTTCT
TGTCTATCAAGTTTGTTAAGTCTTGTTAGAGGATATTGAAAGTTGTAGAGAAAAAGTTTGTGCAGTATGGAGTCAGCAAA
TGGGGGAAATAGTTCAAACCCATGGTTTGGTGTTGAGAAGCTTGTAGAGAGAAACTACAAGTACCAGAGAATGTGTATGG
AGGCTTACCTTCAAGATAAAGGCCTGTGGGATCTTATTGCTTGTGCTAAAGTAAAAATTCCAGCAAATACACCGAAAAAT
TCAAAACCACGGAGAAAATGGAAGATCAAATGTGGTAAAGCACTATTTGCTTTGAGAACATCAATTGGAAAAGAGCTCAT
CGATCATGTACGTGATGCTAGTTTAGCAAAAGATGTCTGGGAAATACTTGAGAGATTGTTTATTAAAAAGAACACCGCTA
GGCTGCAACTGCTACAAAATGAATTGGCAATCCTAACACACAGGAGGCATGTCTATCTCAGAATATTTCTTGTGAGTTAA
AGCTATTTGTGCTGAAATTTATGAATTAGATCCCGATGAGAAGATTGGTGAAGCAAGATTATGACGATTTATTATTCGAG
TATTGAAAAAAGAGTATAATTCGTTCGTCACCTCCATTCAGGGATGGACAAAGCAACCTTTAGTTGAAGAATTTGAAAAT
TTTCTTTCCAACCAAAAGGCATTGGCAAAACAAATGGCAAGAAGCCTTGAACCAGATGAAACTCTCTTTTAAAGGGATAA
GAATAAAAGGAAAAACACATCATTTGAAAGCCGAAACAATGAAAAAGAATCAAATGGTGAAAAAGCTACTGGTGGTAAGT
TTGATAATAGGAAGTCCTATAGATGCGGTAAAATTGGACACGTCAAGAAATATTGTAGAGTGAAGCTCTCAAAAGCAAAT
ATTGCAAATGAAAATGATGGAAATGAGAAACTCAAATGGGAACTACTGAGGTTAATCAACGGAGGAACGATGATGTTGTA
CCCATTCAAGCACTCTACAATAATGATAGTTGCTAACAAGAATGGTTCTGGTTGCTCACATCATGTAACCAGAAATGATT
CTCTTCTTTTAGAGTTGCGTCAACACAATAGAGAACAAGTATTGTTACATTGGATAACTCAACATATCAAGTAGCTAATG
AAGTAGTCTTGAAGATTGATGTTCCAGATACAGGGGCTGTCAAGTTTAACAATGTATTTTATGCTCTAGGATTGAAGAGA
ACTTAGTTTCAGTTTCTCAAATCACTGATTATAGAAAATATATTTTGTTTGGTCCAAATGATGTGAAGATTCTTGACAAT
GTGTAGAAAATATCTGTTGATGTTGTTCCTAAGGGAGAAAAGAAAGGTTTGTTGTTTGTCATGGCAGTAGGGGAAAGTTA
TGTGTAGAAGGCAAGTCAAACAGATAGCGCAACAATCTGGCATGGTCGACTGGGCACTTGGGATACCGATTGTTGTGGAA
AAGTTGTTCGAAGAAACTGGTGGATGGTCTACCAGCTCTACAGAATATTCATGAAGATGTAGTTTGTCAAGGTTGTCAAT
TTGGAAAATCACATCGTCTTCCATTTCAAAGATAAGCTAATCGTAGATCCACTATGTTTGAGTTGGTTCATACAGACTTG
ATGAGAAAAACAAAAACAATAGGTTATAGTGGTTTTCAGAATGTCATGGTACTTGTAGATGACTTCTCAAAATATACATG
GGTGAAGTTCTATAAAGAGAAGGGTGAAGCCTTGTCAAAATATGCTTTATTTAAAATTGTCGTGGAGAAGGATTTTGGGG
TCAACATTAAATGCTTGCGTAGTGACAATGGAGGAGAATATATGTCTAATGAATTCCCTAAATACTACGATAAGAATGGT
ATTTCGAGGCAAATGACATGTCAAAATCCCCCCCAACAGAATGGTGTTCCGAAAGGAAAATAGCTCATCTTGTTTCTACG
AGCCTTTCCTGGGTTCACGATAAGAATCTCCCTCGAAAGCTTTGGGCTGAAGCTATTCAATGCGCGTGTCACGTGATAAA
TCATTTGCCTCTATGGCCAGGTAAACAAAGATCCTCTTTTGAAATTCTATATCATGAAAAGCCAAATGTAAATTATTTTC
GGATATTTGGTTCAACTTGTTATGTTGGTATTCCCAAAACTAACCGAACCAAACTAGATCCGAAAGCAAAAAAGTGTGTC
TTTGTTTGATATGATTTATATAGGAAAGGGTGGAGTGTATGAATCATGAAATCAAGAAACTAGGCACTTCCACAAATGTC
GTGTTTGACGAAATATCATGATACCATTCTTCCTAGAAAATTAGCAATCAAGAAATCATTCTTGATGGTAATCAAGAGAA
TTTTGAGCAGCTTCCAGAGAGCAACTTGCAGGAACCAAATAATAAAGGAAGCTCAAATTCAGATTATGTTGAACGATAAA
CTGAAAGGAAAACAACAAGGGCGAAAAGACAACCAAGCTACGTCAAAAATTATGTGGCACAGTTGAACTACTGCTCAATT
ATGTCTTGCTTCTTTAGAAGAGTATTGGATGAACCAACAAGCTATGAAGAAGCCAAAGGTCATTCCGAGGAGAATGCAGC
TATGCAAGAAGAAATTGATGCTTCGAACAAAAATCAGATGGTCGTTACAATAGATACCAATTTACCCATCACTCATCCCG
AGTGACAAACTTAGGAAAAATAGGNNNNNNNNNNNNNNNNNNNNNNNNNNNNNNNNNNNNNNNNNNNNNNNNNNNNNNNN
NNNNNNNNNNNNNNNNNNNNNNNNNNNNNNNNNNNNNNNNNNNNNNNNNNNNNNNNNNNNNNNNNNNNNNNNNNNNNNNN
NNNNNNNNNNNNNNNNNNNNNNNNNNNNNNNNNNNNNNNNNNNNNNNNNNNNNNNNNNNNNNNNNNNNNNNNNNNNNNNN
NNNNNNNNNNNNNNNNNNNNNNNNNNNNNNNNNNNNNNNNNNNNNNNNNNNNNNNNNNNNNNNNNNNNNNNNNNNNNNNN
NNNNNNNNNNNNNNNNNNNNNNNNNNNNNNNNNNNNNNNNNNNNNNNNNNNNNNNNNNNNNNNNNNNNNNNNNNNNNNNN
NNNNNNNNNNNNNNNNNNNNNNNNNNNNNNNNNNNNNNNNNNNNNNNNNNNNNNNNNNNNNNNNNNNNNNNNNNNNNNNN
NNNNNNNNNNNNNNNNNNNNNNNNNNNNNNNNNNNNNNNNNNNNNNNNNNNNNNNNNNNNNNNNNNNNNNNNNNNNNNNN
NNNNNNNNNNNNNNNNNNNNNNNNNNNNNNNNNNNNNNNNNNNNNNNNNNNNNNNNNNNNNNNNNNNNNNNNNNNNNNNN
NNNNNNNNNNNNNNNNNNNNNNNNNNNNNNNNNNNNNNNNNNNNNNNNNNNNNNNNNNNNNNNNNNNNNNNNNNNNNNNN
NNNNNNNNNNNNNNNNNNNNNNNNNNNNNNNNNNNNNNNNNNNNNNNNNNNNNNNNNNNNNNNNNNNNNNNNNNNNNNNN
NNNNNNNNNNNNNNNNNNNNNNNNNNNNNNNNNNNNNNNNNNNNNNNNNNNNNNNNNNNNNNNNNNNNNNNNNNNNNNNN
NNNNNNNNNNNNNNNNNNNNNNNNNNNNNNNNNNNNNNNNNNNNNNNNNNNCCACTACCGAAATAGAATCAAACTTCTCC
AAAGTCTTGGGAAGACCAACCACGAAATCCATGGCTATTCTCTCCCACTTCCATTCCGGAATTGGCATTCTTTGAAGCAA
ATCTACAGGCCTTTGATGTTCATACTTCAGTAGTTGACAATTTTGACGCTTTGCCACAAACTCCGCTATATCCTTCTTCA
TGCCCGACCACCAATAAATTCGCTTTAGATCTCAACACATCTTGGTCACACTCGGATGAATAGAATATCGCCAATCATGG
GACTTTATCAACATCTTTTGAATCAAATCATCAACTCAAGGAACACAAATTCTTCCTTTGAAACTAAGTACACCTTCTGC
ATTAGGAGTTGTCTCTTGTGCCTTACCAATCTTCTTTCTAAGCTCCTCCAAATTTTTATCTACAAATTATTGGCCTTGAT
CTCCTCAAGGAATGTAGCCCTCAGTTCAATGCTAGCTAGCACCCGACCTCTTTTTGAGATGCCCAACTGCATGAACTTAG
ATTCTAAGGTCTGAATTTCCTTAGCCAAAGGTCGCTTTGTTATACTTAAGCAAGCTAAACTACCCATACTCACCACTTTT
CGACTCAAAGCGTCTGCCACCATATTAGCCTTGCTCGGATGGTATTGAATGGTCACATCATAATATTTGAGTAACTCCAT
CCACGTTCGCTATCTTAAATTTAGATCCTTTTGAGTGAACACATGATGCAAACTATGAGGATTAGTAAATACCTCACACT
TAACACCATAAAGGTAATGCCGTTAGATCTTAAGAGCAAACACTACAGTGCAAACTCTAAATCATGTGTGGGATAATTCC
TCTCATGCACCTTCAATTGACGCAAGGCATAAGCAATAACATTCTTCTCCTGCATCAACACAACACCCAAACAAGAATGT
GAAGCATCACAATAAATAATAAAATCTTTACCTTCAACCGGTAATGCTAGAAAGACGCGGTGGTCAAGAGAGTCTGGAGC
TTTTGAAAGCTCTCCTCACATTTTTCAGTCCATTTAAATGGTATCTCCTTTTTGGTCAAATTGGTCAAGTGAGTGACAAT
ATAAGCAAATTTCTTCACAAATCGATAATAATAGCTAGCGAGCCCCACAAAACTCCTAACTTCCGTCACAGAGCTAGGCC
GAACCTAATTATTAACAGCCTCAATCTTTTGGGGATCTACCGTTACCCCTTTTTTTGAGACTACATGTCCCAAAAATGTA
ATCGAAGTCAACCAAAAATCACACTTAGAAAATTTAGCATACAACTTTTGTTTCCCAAGAACACCCAGAACATTACGAAG
ATGGTCAGCATGCTCTTCCTCACTTTTCGAATAGACCAAAATATCGTCAATAAAGACTGACGAGAGAATCAAGAAATGGC
TTGAACACCACATTCATTAAATTCATAAAAGTTGTGGGAGCATTAGTCAAGCCAACATACATAACTAGAAACTCGTAGTG
CCCATAACGGGTCCTAAACGCTGCCTTGGGCTCATCCTTAGGCCTAATCACTACTACAAAAGGGCCCTTTAGCGGCAATA
AAATATGGTTTTAGCGGCAATAACATTTGTCGTGATACTCTATACCTGCCAATGAACTTTAGCCGGCAATGTTGGGGTCG
GCAAAGGCTTTTGCGGCCATTGTGGGAAATGCTCATAAAGGGTAGCATGAATTGCCGCTACAAACCATTAGCTTTTATGG
CAATTGATTGCGGAAATTATGTTGGTTGCTAAAGGTAATTCATACTGTCTAACTATTGTCCTTTAGCATCCATTGATTTA
GTCGATAAATCTAAATAATTAGCCGCTAAAAGGTAGTACTTTTAATGTCAATTATGTGCGGACAGTGTGTTGGCCGCTAA
AGGTAATTCGTATCGGCTAAGTCTAGCTTAATAGCGTCCATTCTTTTAGTCAATAAATCTAAATAAATAGCCACTAAAAG
GTAGTAGTTTTAATGGCAGTTGTTTGCGGCAATTATGTTGGCTACTAAAGGTAATTCATATCGGCTATCCGGGGTCGTTT
AGCGTCCATTGTTTTAGACGATAAATCGAAATAATTGTTGCTAAAAGGTAGTAGTTTTAACGGCAATTATATTTTACCAT
TGAATTGCCGCTAAATATCATAACATTTAACGGAAATTATTTAGCCTCCATTAAGAATATCTACTACATTTATCGATAAC
ATGTATATATAAAAATCCAACAAACACATTCACAAAAGAGAGCCTCATAGTAACAACAATTTTCGCTACTGATGAAAACA
TATATATTACTATTAATCCATAAAATAGAATATATCTCTTTAAATCTAGACAAACAAAATGAAATACTGATCCAAAATAG
ACAGTCCCAACTTTTAAAATAAACCTATATTGTTCAAACTATTGAATAATGTCTTCAAATAAGTTTTGTTACTCTTCTTT
GAATATGTCTTTGAAATCACCCACATAAGAAATTTGTGAACTTCAGATTGTATTAACTTGAAATAAAAAAGAAATGTGTC
AATAGATGAAATCCAAAGTATAAAAATATTGCAAGTAGTGTGATTAATCTGAAAAATACAAGTAAGAACTATTTAGGTAA
TTCAATATTATGTGGAGAAGAAATATGCAAGTTGATCATTTTTTGTAAGCTACTACACAACAAGTCTGTTGTAGCAATAA
TTCTTGCACTCTATTTGGCATGTTGTTTGGTGATCAATATAAGGATAAATGGTAAGGATATTATTCTACATCNNNNNNNN
NNNNNNNNNNNNNNNNNNNNNNNNNNNNNNNNNNNNNNNNNNNNNNNNNNNNNNNNNNNNNNNNNNNNNNNNNNNNNNNN
NNNNNNNNNNNNNNNNNNNNNNNNNNNNNNNNNNNNNNNNNNNNNNNNNNNNNNNNNNNNNNNNNNNNNNNNNNNNNNNN
NNNNNNNNNNNNNNNNNNNNNNNNNNNNNNNNNNNNNNNNNNNNNNNNNNNNNNNNNNNNNNNNNNNNNNNNNNNNNNNN
NNNNNNNNNNNNNNNNNNNNNNNNNNNNNNNNNNNNNNNNNNNNNNNNNNNNNNNNNNNNNNNNNNNNNNNNNNNNNNNN
NNNNNNNNNNNNNNNNNNNNNNNNNNNNNNNNNNNNNNNNNNNNNNNNNNNNNNNNNNNNNNNNNNNNNNNNNNNNNNNN
NNNNNNNNNNNNNNNNNNNNNNNNNNNNNNNNNNNNNNNNNNNNNNNNNNNNNNAAGTCTTGAAGGGCATAATAGAGGTA
TGTAGAAACTTCATATGGTCTGCAAAAGTGAATACAAATAGAGCTCTATTAGTGGCATGGGACTTGGTGTGTTAGACCAT
AGAAGAAGAAGGACGGGGAGTCACTGAATGTGTGATATGTAACGAGGCTGTGGTAGCAAAATACGTGTGGAACATTGCTC
AAAAAGTTGATAATATATGGGAGCGATGGGTGTCTCATGTCTACATAAAAGGCATGGACTAGTGGCAATATGTATCTTCA
GAAATCCCGTATAAAGACACATCTTCTCGTTTTCAACTGTTTGATGGGTTTCCAAAACTGTACCAAAGAGCAGAAGCCAA
ATTGCATAGGCTCCATCTAATTCTCAGCATGAGCCTCTAATTATTTGAGCATTAGCAAAGTGGTATGCATGCGATCATGG
TATTTCAGATATTGAAAGTCGGAAGAAGGGCTGATGTAACAACCTGTGAGAGATATTTTTGGTGTCTGGAACATTTGTTA
CTCCATACACTCATCAAAGGAAGAACTGGAGTGGGCTTTGCAACTTCTTGCACCTAGGTGGGTCATCTCTACAACAACTT
GTTGTAGGGTTCTGGAGCTGGACTATGTGAAGCGTCTTTTTAATCAACTTCAAAATTTTAATGACCCTTTCTGGCAACTT
TTGGGGTTCAATATAGACTGGAATTTGAAGTTGATGTAGAAACAGTTCCAGATGTAGTTGAGGTTTCTAGCTCACCTTTG
GCCAAGAGCAATGCTCAGGATTATGTAGAGAACTCCCAGTCGAGGACATAATCTTTTAGCATTTGTAGGCAGTCAAATCT
TTCTCCTCCAAGCAAAAAAGCCGCCTCAGTAACATTATTTGGTAGGGTGAGGCTTGGGCTTAATGGTTCTTATTTCAAAC
ACGAAGAAAAAGGAGCCTATACTTCGAGATGAAAATGTTGTAATCAAATGTTCCGACGAGTTAGGGGTTATTTCTCTTAA
CAACAAAGAAGTTGTGGTGGAAGCTGGTAAGAAATTCACAACAAGTGAAAGTGTAGACATGAGGAGTAAAGAGAGCTTGA
TGCACACAAAAACAGAGAATTGTATTTTTGAGTCAACGGTTGGATTGTCAAACAGTTATAAGCCAAGTTTGAGAAAATTA
TACCGGTGTATGAATGTGACAATTCCTCGACCCCTTCCTTCGTTGATAGAGCTTATGAATGCTATGAAGCGTGCTAGGAG
AAGGCTCTAAGTTCTACTTTTTCATGGCATCGTTTCTTTATTAGTTTCTTCATTTCATTCTCCACCCTCACCGCTTTAAG
ATATTATACCAAGTACAACATTGTTTATAGAAAAAACTTATACTCCATACACCTGCTCTTTATTTAGTAATACGTGTACA
GTAAATACAATGCTATACCTATTTGGTAGACATAAAACCATTCACTTGAGTAAGGAGCCCTATGCCTACTGATTCAACTC
ATTGCTAAAATCTCCCTACCACTTTTGCAGGTGAACTGTTCTGTTTTGACTTGGTTAAATGCTATTGTGAATAAGTCATA
TGTCTTTTCTTACATTTGTGACAAAAATGACAACTAGCTATGATAGATCAAGGAATTATAAATGATAAATTGCAAGAACA
TCACACTCGAATTACTTCAGTGGCTTGAAAAAGGAATGAGACAACTAGATTACAGGGGAATATGTAGAAGGCTGGATAGA
CCCACAACAGGTAGAGGCTACAGAGACCTGGTACTGGCAGCATTAGCGAAGTAGATTTAATTTTTCTTGGTGCTAAGAGT
ATGTAAAGACAGGGATGGTTGTGGGGATTAATACAATGTTTTTCTTCACCAAAAAAACATAAATGTACAACTAGTGCATT
CCAAATCGAAACCAAACGAACATCAAATAAACTCAAGCAAAACAAGACAGAGATTCAGCTAGCTTTTAGAACAAGATTAG
GTCACAAAAAAAGCAGAAAAGCTGATTTAGAATAGCATTTCACCATTTTGGATACAACAGCTCACATCCAAAATAATTGA
GTTCACATGCTCTCCTGATTATCTTTTGTCTCTTGGAATTCTACCGTTCAACACAATATTTACAAAGCAGGAAAACACAA
AGAATAGAGTCAAATGATAAAGATGAGTAGTACCATGAGGTAGAGTAATTTCAATAATACTAGACATCCCTGATGATTGT
GGTACTCCTTCTTGACCGCTATTATGATTGGGAACCTATAGGTATTATTAAGACATTAGTTAGCAATCCTTTTGTAGGAT
TAAAATTTATTTTAAAAGTTCTAAGACTTGTAAAATTTAGATACCTGTTCATTTGAAGTACCATTGATATCTTGAGGAAG
AGATTCATTAGGAGGATACTTTTGCATGAATTGTCTCATTTGCAGTAATTCTAATTGCAACTTCTCGTTATTTTGTTTCA
TCAGATCCATTTATTCATTTTGTTTTTCCTGTAACTCAGTTATTTGTTGTTCTAATTAACCTTTGTATGTACAACCTCAT
TAGATGAATCCTCTACAATAATATTTTCTATGGAAGATTTACCACTCCATAGAACTGAAGGAGTTGGACCAAGTCCTAAA
CCACGAACATACCCACTTTTCTCATTTCCCAACACTTGAGAATACACATCACCTTCCCAAGCAACATTGTGTGGAGGTTG
GTCGGTAGATCTTTCATTATTGTGCATCCTTTCATTTATCATGTCCTGATCATAGAATATACAATAAATCCAACTTGAAT
TAACTTATTCACTTGTAATGTTTATTTTTATTTTTTTCATTATTTAAAAAATAACGTTAAGAAGAAATGTTACGATTGCC
ATGGTAGAATCCTCATGCAGTGGTCTACCATCCACACGTTTTTTGTGAGTTAGTATGAAAATTTCTGCTAGTGCAGGCTC
TATTCCATTTTCAGCCTAAGCAATAAAATTGAGGTCAGATATGCGTGACAAAAAATCTTTAAAAATACGTTTTACAGATT
TACCTGCTCATGCATCAATGTAGCAATACTTTTGGATCCTCTTGTGTGAGGCATCTTTTGATTGGCCCTATTGTTTCTAT
TTGCTTGGGTACGCCTTTGTTGTTGAAATATTTAAATAATATCTTACAAATTATAAAAAAAACGTAGCATAACTAAAATC
AACACATAGTTAAAATAAGAAAGTAGGCGTGTTTTCAAGATTTATTTATAGCTTTGCTTTATCAGAAAGCCAATAAGAGA
CTAGACCACTCCATTGATCTCTCGGTATGCGATTTGGTCTATTTTTCAGCAAATAGTCTTTAGTCTTATATTTTGACATA
TACTCACCTTTAATTTCACACTTGCAGTGTTTCCATTTCTTTCCTAGTGATTTTAAGACAAACGCTTCTCCATGTTTTGG
AAAAGAGAACTTCTTCTGCAAAATTAAAGTCAATATATATAAGATAATATCATGTACAAATTGATTTTATTCACATAATA
ATAATACTAACTCATACCCTTACAAAATACACCAATTTGTTTCTTTTGCTCGTTGTAAAAATTTCTCCAATCATATATAT
ATTTAGAGGTTTTAATTCTTGAGTTCTCGCAACAATTCCTAGAAAGCTAGGAAGCTTTCGACCCTCTTTCCCAATAGATT
AGTTACGACTATTAAACGACACATCAATTGTCTTTGTAGGAGGAAGTTTCCAAACATCTTTTACTAAAGTAGGACCACGA
GGCTTTCTTGTTGCTAAGTTACCTAGAATGAAAAAAATATTTGAACGTCATCAAATGGAAAAACACATTTGGTTAAACAC
CTGAAAGATGCTCAAGAATAATAAACTCAGGTCATTTAGCATTCTTCTAATACTAGAACAATGGGAAATGTGCAAACCTA
CAACGAGTTGCACATTAGTTAACGCCCTGGGGAGGAAGTTGCAGCTGCAAATTCTATGAGATATATCAACAACAAACACA
AGGGCGGAAAGCTATCAGATGTGATCAAAACATCAAAAAGGAACGAAATTTATAGTGATGATTAATAGTCAACTCCAACT
AGCTTTAGATCAAGGTTTATTTAGTTGTTGTTGCTTCTTGAGCAGATAAATGGAAACTGTAAAGGAAGGCATCTTTCGGG
CACACAATCAAGCTCAACTGCTAAGCAAACTACTGAAGGTTAGAAAAGAAATTTAGCCCATGAAAATATTAGCCATCCAG
AAAACATATTACTGTCTCTAAGTCTTTATTCATTATCTTTGAGAAGTTTAGCCCATTAAAATCATTAGCCATCCAAAAAA
GCTTTTTCAAGCGACACCCTCATTCTTGAACCATTTAAGATGCATAAGCATATATAAATTTATAACACTTGGCAGAAAAA
CTTAGCAGGGGGTACATATGAACATGTTGGAGAACCTACTTTCTTGGATATGAAAAGTGATGTTTATATGTACCCCCTGA
AGTAGAAAATATATAGAACTTCTAAGATTTGAGAACCTAGTTTCTCGGATATTGGAACGAGACGAGTCTAAATGGAACTA
AATGTATAGTTATGATTAATAGTCGACTCCAACTAACTTTGGATCGAGCTTTATCTAGTTGTTGTTGTTGCTGCTTTGAT
CAGATAAATAGAAACTAGAAAGGAAGGCATCTTTTTGGCACACAATAAAGCTCAAAATGTTCTAGTATATTTAACAGATA
TATCAACATGTTCATATTTACGCCCTGTTCAATGGGTAGCAAGGAGGAAAAGAATGTTGTTTCCAATAAGTGAAACAACA
TATTTTTACTTGTTTTGGATCAATGGGCAGCTAGGAGGAGAAGAAGCTTATTTCCCATCCCCTGTTCTTTCAAATGTTTG
AGCGAGAGTTTCCAGGGATCAGCGGGCCATGTACTCCTGTCTTAACAAAGTTAAGAATAGTACTCCTGATGTTCAATCTT
ATGGACCTGTTTATCTGGTAACTTAAGATTGCAAAAGGGTAGGATTAATTTAGCAGAGACTACATGTATGTGTCATGAAT
TTGTGTATTCGGTGAATGCAAATGGGCAACATACTGAGGCTATCAATTCTTTGAGTGTGGGAAAAAAGCTTGTTTCCAAT
AAGTGATTCAACATTTTTCTTACTTGTTTCGGATCAATGGGCAGCAAGGAGGAGAAGAAGCTTGTTTCCCATCCCCTGTT
CTTTCAAATGTTTGAAGCACAATTTCCAATAAGTGATTCAACATTTTTTTTACTACGTACATGATGTGTCCACAAATTGG
ACTCATTTAGGGATATGTTTTGATTGAATTAGTGTCCTCAAATGCATATTTTGTCTCAATATGTGATGAAAACCCTTAAG
TTTTAGGTATTTGGAGTTTGAGGGAAAGCATGGACACTACTTAGCAAAAAGGAACAAAGGAAGTTGAAAGAACGAAGAAA
TGAAGATCTTATCCTCGCCTTTTGTTTCAGTATGCTGAGCCTTGAATGAAAGGATCAAATCGACAGTGACAAAGAGCAGT
CGGCGTGTATCACTGAGAAGTTCCGCGAAGTAGTACTATGTCTCCCAATGATCCAAAACATGACGATACTGAAGGTTAGA
GCAAGACGGTGATGAAACCTACCAAAGGCGGATCACTGAGTTGAACAACGATCTCGACTAACGACGCCAAATGATCCGCT
GCAGTACAAATTTTTGAAAACTATAAATACTTGTTGAGAATTGTAGCTTACTATCTAATTTTTAATATAGAATTTTTAAA
CATAGAATTTTGTGTTCTAAGTTTGGAGAGGGTTTTGAAGAACTTGAAGATTCAAAGGGTTTCAACTCCTAGAATTTGGA
CTTTGGTCTTGTGGATTCTTCACTCTATGTTTTTTTTGAGACTTAAATCTTCATACCCATTTGAATGCAAACTCATATTG
GTATATAAATTTCTATCTCTTTTACATGTCTAGCTAAAATCCCAATTCTTGGGGTGTGATTTTATGAATATGGGTTAGAT
TATCTGCTGGGTGTTGCTTGTTGATGATTTATTTGTTGTTTATATGTGATTTCGTTTAGTAGTTGTGGTAGAACTTAATG
AAATTGTAGTTGTAAATACTATTTCACCTTTGTGTTTTCGGCTTGCTCGAGAGAGAGGTCGTAAAACTAAGACTACTAAA
TTGATGACCGATGGGATTGGGTCGACATGAGGTTCAGCTCGAGAGAGTGAACCCTTGCCCTTCTCCCCACAATCAGCTCG
AGAGACTGAGTGGGCTATGGCGGAGGCTGTTATTCATATGGCAATTCAGTGTTCGAGAGAAAATGTGTTCATTCGGGGTA
AGTTGCTTGAGAGAGAATTTACCCCCACTATAGTCTAGCCTAGTCACAAATATTCAAAGGATTTATTATCAAAAGCATGT
ACCCAATAGTTTAGTTTATCCCGTATTCCTATCACATCCCAAGAATCCCCTCTCCCTGATTAATGCTCCTTATATTTAAG
TTGATTTTAGTTTATTTGTGATAAACCCCCATTGATAATTGACGCTTGCGTCACCCCTAAGATTTAACATGTTTATATTC
GATAATATTTTTAGCTATGACTAATTAGAACTTAATTTTATTTGTCTATTAATTCTCAAAACCACTCCCTTAGGACTCGA
CCCGAACACTTGGTTGGGTTACTTTACTATTGTACGATCGTAGACACTTGCATTAGAAGTTATGTCTTGATTACGCAAAC
ATCAAAATGGCGCTGCTGCCGGGGAGTGGTGTTACTTGAGAATTCTTAGTTTCGTAAAATAATTGTTCTGCTTAGTTGTA
GTTACTTAATTTTCAGTTTTGTTTCTACTGTTGTGTTGAAAACATAAACCATTTCCCTATGCCATTAATGGATCAGATGT
TGGATAGACTTGCTGGTAAGGGTTGGTATTGTTTTATTGATGGTTATTTGGACTACAATCATATTTCTATAGTTCCGGAA
GACCAAGAGAAGACCAACTTCACCTGCCCTTATGGGACTTTCGCCTTCAAACGGATGCCCTTTAGGTTGTGCAATGCTCC
AACGACCTTCCAGCGTTGTATGATGTCGATATTCTCTTATATGGTGGAGGACACTATTGAGGTATTTATGGATGATTTCT
CTGTGGTAGGTGACTCTTTTGATCGATGCCTGAATCATTTGGCTGAGGTGCTTAAAAGGTGTGAAGATTGCAATCTGGTG
CTAAATTGGGAGAAGTGCCACTTTATGGGGAAAGAAGGGATAGTTCTAGTTCATCAAATTTCTGAGAAGGGCATTGAGGT
AGATAAAGAGAAAGTTGAGGTCATAAAAAAACTTCCTCCACCTATCTCTGTAAAAGGTGTTAGGAGTTTTCTTGGGCATG
CAGGTTTTTATAGGAGGTTCATCAAAGATTTCTCAAAAATTGCACATCCTTTGTGCAAACTGCTCGAGAAGGAGTGTAAG
TTCCATTTTGATGATGCTTGTCTAAGAGCATTTGGCAAGTTGAAAGAGAAGTTAGTCACTGCACCTATCATTATTTCACC
GGATTGGGGACAACCGTTTGAGGTTGTGTGATGCAAGTGGAGTAGCGCTAGATGTGGTATTGGGACAGAGGCGAGAGAAA
ATTCTCCATCCTATTTATTATGCTAGCAAAGCTCTAAATATGGCCCAGAAGAATTGTACTGTGACTGAACAAAATCTTCT
TGCGGTGGTCTTCGCATTCGAAAATTTTTGATCCTACCTGCTTGGTACTAGGTCATAGTGCATAGAAACCATTCAACATT
GAGGTATTTGATGGCGAAGAAGGATGCAAAACCAAGGTTGATTAGATGGGTATTGTTGCTGCAGGAGTTTGATTTTGCGG
TAAAAGATAGAAAGGGGACCAAAAATCAAGTTGCCGATCACTTGTCCAGATTAGAGGAAGAGGCTATGCTAAAGCTTGGT
GATAGGGCTGAAATTAATGATACTTTAATTTCAAGATGAACAGGTATTGGTTGGGTCTCAGGATCTGATTCCTTGGTTTG
CAGACTTTGCTAATTATTTGGCAAGCGATTTGGTGCCCCCAGACTTGTCTTTCCACCAAAGGAAAAAGTTTATGCATGAT
GTGAAGATATTCTTTTGGGATGAGCCTTACTTGTATCGTAGTTGTGCTGATGGGATTATTCGTCGTTGTGTGCCCGAGGT
TAAGATCTTGATTGTACTTGAAGCATGCCATTCATCGCCAATTGGTGGGCATCATAGTGGTATTCGAACTGCGCATAATA
TTTTGCAGTATGTGTAATATTGGCCTACCATCCACCAAGAAGTTCATGATTTCACCAAGTCTTGTGATCGTTGCCAAAGA
GAAGGAGGAATTTTAAAGAGGCAAGAGCTTCCTATCAATGCTATATTGGTGATAGAGTTGTTTGATGTATGGGGCATTGA
TTTTATGGGTCCATTTGTGAGTTCACATGGGATGAAGTATATTATTATTGCGGTTGATATGTATCGAATTGGGTAAAAGC
AGGTGCGCTCCCCAACAATGAAGGTAAAAGTGTCACCGTATTCTTGAAAAAGAAAATCTTCTCCATATTTGGGACACCGA
GGGCGATTATCAGTGATGGAGGTTCCCACTTTTGTAATAAGTTGTTCAAGGCGCTACTTGAGATATATGGTGTCCACCAC
AATGTAGCCACTCCTTACCATCCGCAAACTAGTGGGCAAGTTGAAGTGTCCAACAGAGAGATCAAACAAATTTTGGAAAA
GACTGTGAATGCTAACAGAACGGATTGGTCAAGGAAGTTTCATGATGCTCTATGGGCCTATCGCACTGTATACAAGACTC
CCACATGTATGTCTCCTTACTAACTTGTATATGGGAAATCCTGCCATTTACCGGTGGAACTAGAGCATAAGGCTCTGTGG
GCGATGAGGAAAATAAATTTGGATTGGGGCGCCGCATCTAATCACAGAATAAATGAATTGAATATGCTTGATGATTTTCG
CTTAAAAGCTTATGAAAGTTCAGCCTTGTACAAGAAGAAAATGAAGAGGTATCATGATCAAAGTGTTGAAAAGGGAGAAT
TTGTTGTGGGTGATCTTGTGCTTCTATTCAACTCTAGGTTGTGTTTGTTTCCGAGAAAACTCAAATCCAAATGGACCGGA
CCATTTTTGCGCACAAAAGTGCTCCCCCATAGAGCGGTTGAGCTTGAAAACAGTGAAGAAACTAGGTTCATGGTTAATGG
GCAATGGATTAAGATCTATCTCGGAAACGCAGAAAGTGTGCAAGAAGTTGTTAAGGCCTATCATTTTTATAAAGTCTGAG
AAATCAAGAGGCCTGCGTCATGCCCCGACGTTAAATTAAGCGTTGCTTGGGAGGCAACCCAAGATGTAAAATCTAGCCAA
CAATAGGTCATTTAGTAGTTGCTCCTCTGTACTCAGTTAGACANNNNNNNNNNNNNNNNNNNNNNNNNNNNNNNNNNNNN
NNNNNNNNNNNNNNNNNNNNNNNNNNNNNNNNNNNNNNNNNNNNNNNNNNNNNNNNNNNNNNNNNNNNNNNNNNNNNNNN
NNNNNNNNNNNNNNNNNNNNNNNNNNNNNNNNNNNNNNNNNNNNNNNNNNNNNNNNNNNNNNNNNNNNNNNNNNNNNNNN
NNNNNNNNNNNNNNNNNNNNNNNNNNNNNNNNNNNNNNNNNNNNNNNNNNNNNNNNNNNNNNNNNNNNNNNNNNNNNNNN
NNNNNNNNNNNNNNNNNNNNNNNNNNNNNNNNNNNNNNNNNNNNNNNNNNNNNNNNNNNNNNNNNNNNNNNNNNNNNNNN
NNNNNNNNNNNNNNNNNNNNNNNNNNNNNNNNNNNNNNNNNNNNNNNNNNNNNNNNNNNNNNNNNNNNNNNNNNNNNNNN
NNNNNNNNNNNNNNNNNNNNNNNNNNNNNNNNNNNNNNNNNNNNNNNNNNNNNNNNNNNNNNNNNNNNNNNNNNNNNNNN
NNNNNNNNNNNNNNNNNNNNNNNNNNNNNNNNNNNNNNNNNNNNNNNNNNNNNNNNNNNNNNNNNNNNNNNNNNNNNNNN
NNNNNNNNNNNNNNNNNNNNNNNNNNNNNNNNNNNNNNNNNNNNNNNNNNNNNNNNNNNNNNNNNNNNNNNNNNNNNNNN
NNNNNNNNNNNNNNNNNNNNNNNNNNNNNNNNNNNNNNNNNNNNNNNNNNNNNNNNNNNNNNNNNNNNNNNNNNNNNNNN
NNNNNNNNNNNNNNNNNNNNNNNNNNNNNNNNNNNNNNNNNNNNNNNNNNNNNNNNNNNNNNNNNNNNNNNNNNNNNNNN
NNNNNNNNNNNNNNNNNNNNNNNNNNNNNNNNNNNNNNNNNNNNNNNNNNNNNNNNNNNNNNNNNNNNNNNNNNNNNNNN
NNNNNNNNNNNNNNNNNNNNNNNNNNNNNNNNNNNNNNNNNNNNNNNNNNNNNNNNNNNNNNNNNNNNNNNNNNNNNNNN
NNNNNNNNNNNNNNNNNNNNNNNNNNNNNNNNNNNNNNNNNNNNNNNNNNNNNNNNNNNNNNNNNNNNNNNNNNNNNNNN
NNNNNNNNNNNNNNNNNNNNNNNNNNNNNNNNNNNNNNNNNNNNNNNNNNNNNNNNNNNNNNNNNNNNNNNNNNNNNNNN
NNNNNNNNNNNNNNNNNNNNNNNNNNNNNNNNNNNNNNNNNNNNNNNNNNNNNNNNNNNNNNNNNGCCGACCTTCCGACC
TATCGATGAGGATATCGACAGGCAACGGGACCCAGATTACTCACCCACACCTGCCCGGACCGCTCAGAACCAGTCAAAGA
AGGTGCTCCCCGACGTAGTCACTACCTCCCAGTCTGATGATGAAGATACAATGATCATGTCACCAACTAGGTCTGGGTCC
GGTTCTGCGTCCAACTCTACTTTCGGGCCTGGGTTCGGGTCCGACACCGGTTCAAGTGCATATGAAGCAGCTACCTCGTC
TGATGAGGCATTTAGCTCTGACGGGATTCACATCCCTTAAAATGACAAACCATATCCTGTACACGGAGAGCCGAACAGGT
GGTGCATCGAGGGGCAGTGACTGATTTACCATGACGCCAAGATGAAGAATGCTAAGGAAAAGATGGCCCGTATAATTACG
AAGGAGCGCATAGTTCTCATCGGGAGCCTCCACACTATGCTAGATATCCACCAGCTTTTCCAAAGGTACAAGTGCGAGTG
GATGGCTCGTGATCCGGGTTATTATAGCGAGGAGATTATGTGGGAGTTTTATGCTTCCTATGCTGCCACTCTCCGAGAGC
ATATTCACAAGAACGCCAAACCCGCACCACAAGACCCCCTCATTTCCACCACGGTCCGAGGTGTCTTGGTGAACTTATCC
CACACCACTATCAGCCAGTTTTTTTATGGCCCTAACCCTCACCACACATGGGTGGACTCCACCGTTGAATTTGACTATCG
GTGGGAGATTGTGTGGACAGGAGCCTTCGGCCGAAATGCGGATCAAAGGGAGGCGGTTATATCATGGCTTGCTCGGCATC
TGGCTTTGGATGAAGAGAGAGTGGAATGGGTTTTTGCGCCTCGGTTGGGTATTCGGAAGGCCACCCTCACATTGGCAGCC
AAGTTCTTTTGGCTATTGGTCTGAAATAGATTGTCAACAACAATGGTCAATAATATAATCACTTGGGATATAGCGGTCAT
GGTGGGTGCACTAGTTGCCGGATTCGATATAAATTTCCCCCGCCTACTACTGGGAGAATTGCATGCGAGGGCTTTCAAGA
CCACTACCACCTACCCTTTCCCCTGTATGATCTTTCAACTTTGCAGTAGTGCCCTATTTGGCACTATGATAAATTGGTGT
ATGCGACTGGGACCCTTGACATTAGGTTGATTCAGGATGACATGAATGTTTCAGCACCACACAGAGGGACTCGAGTCAAT
GTACCTATGGGCGAGGATCTAACACACACAGTGGGGCTGATGCAGGGAGATGCGCCCCCCACTACAGCTCTGTCTGATGA
GCACCCAACTTCTTCTTCTCAGATGGCTAGCCAGGCCCCGAGCTCATCTCGAGCCACCCCACTCTTCGAAACAACTATGA
TACCATTGGCTCGAGTCCAGAAATTAAAGGGTTAGATGGTCACCTTGTTGCCCAATATTAATCCTCGGGTACCGAAGTTT
ATTGCTGAGTCCGAAGAGAGTATAACAAAGGATGGAGGCGAAAACGGCCCAAAAAATCCAAGCAGTTCATAAGTTACTCG
ATGCCTTCAAGTTGAGAGTTCTAGAGAGGCCTGCTCCTACTACTGATATGTCCTATTTCCAGACCGAGGTAGCTAGTCTC
TGGGCTGATGTTGACGCCATCCTGGCCACACCAGCTGTCGAGCCACAAGCTGAACCCTCTGCATTAGGTAATGATACCAT
CCTGGGTGCACTATTTAGTGGAGATGATGTGGAGGAGCAGGTCGAGCCTACACGTGCCCACGGTAAGAGGCACCGACCTA
GTCACACAACTGAGCTCACGGAGGAGGAAAAGGCTAGCAAAAGGCAGTGCAGGCAGGAGAAGAAGGCATGGAAAGCCTCC
ATAATAGATGAGCAACTGAGGCAACAGAGGACCCATGGGATGATTGATGGGGCGTCGAGTTCTATGCCCAGGAGGATTAA
TGTGAGCACCACTAAGGGTGCACTTAGAGTGACAGATAGCACTACTCATGGTGTTGTCCTTGTTGATGTGGGCACTACTG
AGGGTGACACGAGTGTTGATTTAGCGGGCTCTGGGAAACCGGACCCACCCGCTTGTTGATGGTTCGTCGGCGCTATGCGC
CACAGGTTTGCTTCACCCATATCCATTACTTTTTCCTATTTTTTGTGTGCATTGGGGACAAGTGCACCTATTTTATTTTG
GGGGTAGGGTAAATGGATTGTGAGTGATAGGGTGATGTCTGAGTAACACAACTCATAATTCTCTCTTGGGGTTTTGTTGC
ATGTTTTCTTTCACCCCAAGAGACTGTTTAATTTATGTTGAACCGGTATGTGTTAGGATCGTAAGTGTAGAAGGTTAATA
CGAAGCATGATGGCGTATGAAAAATGATACTCGTCCAAATTTTTTGATATGTACTAGAATTTGTAGGCTCGATAAGTTGA
ATGGGTCGGCTCTGAGTATGACATGATAATGAACCAACTTAATGGCATGACTTAAGCTAAAACTTGAACTAGGTAATCTG
ATAATCTGATGATGAAACTATATGCCAAGAGTGTGTGGGAATAGTTGATTGTTCAAACAGTTTTGTGCCAATCTAGAACT
TGCCCGGTTAGTCTTGGTAAGACAATTTACTCTAGAGGCTAGGAAGTGATCATAGGCCCTTCTTCTGATAAGTCCACAAA
TTGCCTAAAAGAAAAATCCAACCAGATGAAATAAATGCTCCCTTTGATCCAAATACTTTGAGCGTATATTAGACCATTTC
TTTCTAAACCCCTTACTCACTTTCCCATAATCTATTATGTTGGCCCCAGTCCCTCCTTGGACATGTGCACCGCGACTTAG
GCCAAAAGCCTAAGTAGAGGGTGGCTAATGTAAAGAGAAACCTCAATCTTGGGCTTGATCCGACATCGGGTATTGTGCAC
CTCAACAAATGGAAAATCCTTAAGTTGAAGGTGGCTATGAAAGAGGAAACCAAAAGAAAAATGGGTATGAAAAGAGTTTG
ATGTTGAAAAAGAGAAACAGAAAAGAGAAGAAAGGATGCGACTTGTTGAAAGCTAAAGAAAAGAATAAGACATAAGAAAA
AAAGAAGAAGATGAAAGTGTAAAATAAAGAGCTACAAAGTCTAAAGTCAGATCCATGGTTGAAGAAAATCAAGGGAAAGA
AGGTAAAACGGTAGGATGTCAAAATAGGGTAAAATGAGGTTGAAAGCCTAGTATAATGTCAAGGAGGGCACAAAGTCACT
AAGAAGTACCCAAATGTACCACACCTGACCCTGAGCCTACGTTACAAGCCAAGAGAGTCCTATAGTGATCCTAGAATCTA
GTTTGGAGAGTCAAAGCAGTGAAAATAAGGGCAAGCCTATGGTATTGAGCACTAATTGTACTTGAAGTTCCTTCTGAGCG
TGATTGTTGAATGAATCCTTGTACTAAAATTCATATTCATTGTGTGAAAAGAGGGATTTCATTTGATATAAGGGCACTAG
TTATATTGTCGGAAAATTGGTGCCTTGGTGATAGTAAAATAGTGTATGTTGTGTGTTGGTTGGTCGATCTTCGTCATGTT
TTGATCCCCACAAGTTAGCTTGTTGAGTATAAGAGAACAAAGTCACACTCAAAGTAAGAGTCGGGTTAAAGAGCCATGTG
ATTCCTTGGGCAGAAATTGTTGGCTTCTATACAAGTGTTGTTTAGAGTCATAATGTGTTGCTTAAGGACAAACAATGATT
TTAAGTTGAGGGTGTTGATGTACCGTTAGTTTTCGGTACTATTGATACGTTTCAATTAGGATTTGTGAATGTCTAGGGTA
TTTTTGTGTTAGTTTTATGTGTTTTTTGCTGTAATTTCAAGAAATAAACTCATGCGTGAAAAGATGAAGATAGCTACGGC
AAGTGCTGAAAAGAGCCACCTACGGACCTAGGATGAGTGACGCCCCGTAGATAAGGGTCATGGGACGACCAGGCATGGCA
AGATTGAAGCTCATGGAAATCTGACCAAGTGTGGAACTACGGTGGGGACTGACGGACCGTCGAATGAATTACGATCCATC
CTGCAGCTCCGTAGAAGTGATCAGAGGAGTGGTTCCAGTACCTAAGTTGAAATAATCTAAGTATAGAGCGATGGAGGTGA
CTGACGGACCGTGCTGCTAGTTCATGAAAGCTGACTGAGAGAGGTGGATTTTTGAATATATCAAATCGGCTAAGTATGGA
GCCACGGAAGTGACCTGTGAACCGTTATTCGACCTATGGACCGTAGGTCAGCCTCATGGAATGGAGACGTGTCCTGCTGT
TTTATTTCCTTATTTTTGTTTCCCTTTTATTTTAGGATTTGGTTTCTATAAATAGGGTATGTAAACCTCGTTTTTGGGGG
GTTAGATTTTTTTACTTCTATTCTAGTTCTTGACTTTGGGATATTAACTTGCAACTTCAGCAATTCTTAATTTCCTAAGT
TCGTTTTTGAAGATTTTGGTGTTGCAATTCAAGTTGAATTTTTGGGTTTATTATTCTTCTTACGTAAGTTCATAATTCTT
CCATCTAAAACAATGAATTTTGTTCATATGATTATGGGTAACTAAACTCCAGAACTAGGATTGTGGGAACCATGAGCGAA
TAACAAAGTATGAATAGTAAATAAGCAATTCTTGAATAGTTTTTTTGCATGCATTGATAATTCTTTCATTTAAAGGTATT
TTTAATGGTGCGCAGCTTTAGAACTCGCCTTGTTGCTACTTGCTGGACCAAAGAGGTAATCAACAAGAAAAGAATTATCA
ATATAGATTTAGTGTGATAATATCTTATAGTCTAGCGTCGATTGGTGCGAAGTAATAACTAAGCCACACATCGATGTGAT
GTCTAGTATGAGGTAAAGGTAAGAGTTAGTAAATTAGACACACGTAGCCGGACCAAGCTGTGGGGTGAAATTCTCTAGAT
GCTGGACCATGGATTTAGAGATACCTAGAAATGGATTGCTATTACTAGGATTACAACGTTATGAGCTTGTGGGGAATACG
TATACCCTAGTTAATTCTCTCATCTTGATAACAACCAAAATTGACTTTTGTTTACTTATTACCTACTAACTTCTTACAAT
TTGTTTCACAAATCCCCTCCCCCCTTTTAATTACTTATTTCTGGAAGTAATTTGACTAAACAAATATAATTGTTAGTTAA
AGTGAAGTCTAAACCATTTTTCTCATGGGATCAACCCCAACGTACAAGTTGAGTTCTTTACTTGATAACGATCGCTTATG
CTTCTTTAGGGAGGTGTAATTTTAGCGTATCAACCCACGCCCAATTTCTTGGAGTTGAAAACCTTTGAATCTCAAGGTCT
TAGAGCAAAGTCTCCAAAACCCTCTAAAATTTAAAACTCTCTAAAAACTTGTGAGACCCTGTGGTTCTTTCGCATAATAT
GTGTATCATTGAATGAGTGTATGAGGCTTATATGACTTGGTGTATCATTTCAGGAGAATAAGGTTGCAAAGGGGAGGTAA
AAAAATTAAAAAGCCAAAGTATTAGTCTAATGTTATGGGTCAAGGATGCCCTTAAACAAGTTCGAGTTAAAGAATGTCTA
TTCTAGCACCCCGCCCGTTCAGAATGCTTAAGTTAAGCGGTACCTTTGGGGATAAGGCAAAGAGTGTCTTATATTCTAAT
AAGGATGTTTTATAAGGTGATATAGTCGCCCAATGATCGTGTTGAGCATCGAAAGCCGGAAGGTTTCTTGAAAGACATCC
CAATTTCCACTTGTAAGTGGGAAGAGGTGAATATGGATTTTATTGTGGGGTTGCCCCGTACTCGAAAGCAATATGATTCA
ATTTGGGTCATTGTTGATAGGTTGACGAAATCAGTCCCACTTCATTCCCGTCAAGGTATCTCACTCGGTGGAACACTATG
ACAAGTATAAGGGAAATAGTGAAATTGCATGGCGTTCCTCTATCTATCATTTTGGATCGGGGTCCTCAACTTACTTCTCG
CCTTTGGAAGTCATTCCAAAAAGGACTTGGTACTAAGGTGAAGCTTAGCACCGCTATCCACCCTCAAATAGATGGTCAAG
CGCAACGTACCATTCAAACCTTAACGGACATGTTTAGGGCATGTCTAATAGATTTTAAAGGTAATTTGAATGACCACTTG
CCCTTGGTGGAGTTTGCCTACAATAATAGTCACCACTCAAGCATAGGTATGGCTCTTTTTGAAGATTTTTATAGTAGAAG
ATGTAGGTCTCTGGTATGTCGGTTTGAAGTGGGTGGAACTGCTCTTATTGGCCCCGAGTCGGTTTATGAAGCTATTGAAA
AAGTTTGACTTATTAGAGAAAGGTTGAAAACAACTCAAAGTAGGCAAAAGTTTTATGCCGATGTGAGGAAAAGAGAGTTA
GAATTTAAAGTTGATGATTTGGTTTATTTGAAATCTCACCCATGAAGGGTATGATGAGGTTTGGAAAAAAGGGGAAACTT
AATCCCCGGTTTGTAGGTCCTTACCAAATGTTGGAGCGTGTTGGGAAAGGTTTTTATGAGTTGGACTTGCCAAATGAGTT
GGCCCCGGTGTTTCATGTTTCTATGCTTAAAAAGTGTGTTAGGGACCTGGTGACCATTATACCGTTAAAAGGGTTAGGTG
TTGATGAAAGACTTTCCTATGAAGAGGTTCCGGTAGATATTCTTGACCGGTAAGTCAATAAGTTAAGAAATAAAGGGGTA
ACTTCCGTTAAGGTTTTGTGGAGAAATCATCTAGTTGAGGGTGCTTCTTGGGAGGCCGAGGCCGACATGAAGTCCCGATA
CCCTCATCTCTTTCCTTCTACTCCTACTCAACATTTAGGTAAATAGTTCCTCTAGAATTTCCTTATTTTCGAATTTATGT
GTAAGTGGTATGTTTTCCATGGTTTCATTAAATGATCCATGTTCTTGATGAAATTCATGTTTAGTGATTAAAAGAGTTTT
CATTATTTATCTGTTTCCTCATGTGGTTGTGCATTTTTAGTATGATGTTGCATATTTGACTTCATGAGATGTGTTGATGA
ACATGCTTTATTATGTTTTATGAGATGGCATATTGGCTCCATGATATTGTGTTGAGCATGCTTTTGATGGAGAATGTAGT
TCCTCCTATGAACATGAGAAATGTTAAATTTCATGCATTTTGGGTTGATAGAGGTAGTTCCTACCTCCTTATGATGCATT
GATTATGTTTGAAATGGAGTTAAAGTTTCCTCCTTTGAATAGTGCACTTTGTGAATAGTGTATCCTTTAGTTGTGCATTA
TTTTGATGTTTCATTCATGATGGGATGCTAGTCTTAAGTCTTTAAACCTCCTTAGGTGTCTAAATCATCATTCGAGGATG
AATGTTCCCAAGGGGGAGATAATTTAACACCTAGTAAAACTAGTAAGACTAAGCTATAGCCTAACGTAAAACTAGTGACC
TATTAGGGTTTAGTTTATTGGTTAGAGTCCTAAAATAACCTCCAAGACTTGGTATAAACATTTTTTGGTTTAAACATCAA
GGTACGACCACTCAAGGACCAACCAAGAACCCTTGAGGGGGACCTTGAGGCCGCTCCCAAATGCTATAAAACAAAACAGC
ATGAGCTACGGTTGGGCACCCATGAACCGTGGGTGGACCTACGCCCCCTGGAACTCCCCTGTTCCTCCCATGATTCAGTC
ATAAATGTCGGATTGCCAGTACAGCTCGTGACCCCACACACAATCCGTGGGTGGAGGTTTCATAGGTCACACATGTTTTG
GGTCCTTAGTTATTAAGTTGGGGTTTAAGGAAGGCGCTTAGGGTTAATTAACTAACTAAGGTCATTTAGTATAATTAAGA
CACCTATAAATACTTAATAAGACCCCTAAACTAAACAAACTAAGTCATTCTCACAAGACCCAAATCAAATTCCCAAATAC
TCTCCCCTCCAAAATTTCTCTCTCTAGAAACTACCATTGAACAAGAAGAAGAAATAGGAGACCAAGGCTCAAGAACTCAA
CTTTCCTCTTCAATTTCGTGAAGTATTTCCACTCAAGGTATGGTCGTTTCGATTTATGGATAGTATCCTTCCATAATGCC
CTTCAAAACTCTATTTCTCAAAGTTCAATTTCTTCAAAGACCTAGGGTTTTCAATCTATGGCATGGATTCACTTTCAAAA
CCATTTCAATCTATTTATTGTCTTATATTATGATCAATTTCATTAATTACTACTGTTTTCCTAAGGAATTATCCAAGAAT
CCCTGAATTCCTAGGTTTCCCTATAATTGGATCTTGTAACATGAATATGGGTCTTTGTTTGTAGAATGTGTTCGAATTAT
GAATGTGATGGATTGCTTACTTGAATTAGGTTATTATACATGTTCAATGAGGTATTCTAGAGATATTGATGCATAGTGAT
CTATAGTCCTTGAAGGACAAGGTATGAGAACAAGCTATATGTATGAGACTTATGTGCATTCAATTGGATTGCTTTGAAAA
TAAAGTACTTCTATTATGATCTAATTGTGATATTGGTTGGATAATTATCCTTATGCACACATATAGGTATGAATACCACG
TAATGTGAAAGGTTTGTCACATATATTGGTTCTAAAGGTTGAAGACTAGTCTTCCCTAATGAACCTAGGAGCTACAGAAT
GAGTTGTGGATTGAGTGTCAGGACATTCTTTCCTAATTATCAACTTGAGTCAAGACCTAACATAAACTCAAAAAGGGAGT
TAATTCTTAGCACCGAGAGGATATGCTTATGAGATTGGAGCTTTTACACTAGTTGAGTTTTGCTTCAAAAATGGGTTCCT
TTTACACTAGTTAAGTCCGGGTTCCCAAAGTAGTTGTTTCATGAGATGGAAACCTTCTACCATACTTGAGTCCAGGTTTC
TAGAAGAAATCTCCATATCCAATGAACTATGTGTCCACATAGGTTCTTAGCTAGTGGATCCACGTAAGCTAAGAGGTATA
CTTATACCTTAGGCAAGTAGGACAACCCATTTTCGGTGTGGGATAGACACCGGATTCAATGACTAAGCTCTCATTGTCTA
TGTCGGTTAAAGTTAATCCCATTATGATAGAATGAGCTAGAATTGGAGTTATGAACTATAATCACTTAATGAGTATTCCT
TAGTGTGGATAGGGGTATGGGACCTTGTCCATTCATTGCACAAGGTTGCTTTGATGGTTCTTATGGTTTGTTTCCTTATG
TTGAGATGATTAATATGTTGAATATGCATGTATTTTATGCTTTTGCACTTGTTTCAGTGATAGTTCATAAACTTGATCAA
ATGCATAGTTACCAACTAAATGTCCTTTTTAAGCATCTTAAATGGTTTTCCTGCATAGCTACAAGACTTAGTGCATTAAT
TGTACTTACCCATATTTCTTCTGTTTTTCTACTAAGGTAGGTTCCGGCGTCTAAGGTGATTCCTTCTAGTTCAAGCTTGG
GTTGACTACTCTTCAAGCTTGTGGTATGTCCTCATTGATCCGAGGACTAGAGCTTTATTGTTGTTTCATTTCTTTAGTTG
TACTAGATATTTTTATATTCTCTATTTTAAGGGTTGTGACCCTTGTATTTTGAGACTCCGGTTGTAGTAGATGGCTTATT
GAGACTACTTCTAGACTTCCGCTTTACTTTTATGAAAGATTTCTTAAAGACTTGAAATTGTGTTTTATTTTTTATTATTC
TATACTTATGTGATGCTGATAAGCTAAGGGGCTTACTTGGGTCCTTCGGGATTCCATGTGCCATGTTACGTCTAGGGGGT
ACCCTTGGGTCGTGACAGTGTTAGTACAAAGAATTTACCAAGAATGATAGCAATACATAAAAGTTATGAAATTATGCTAA
AACGACTTTTCATGACATGCAATGACCAAGCTAAATAATGAGGTCAAAGGGTTAGAAAACATAAATTATAAAACATGGTA
AATGCGAGCTAATGTCTTTAAAACATTTGTGAGATACTTCTAGAGGTAACCTTTGTTCAATATTATGGGAGATCAACCTT
TAACTGACATAGATACCATGTGAGCTTTAACATGGAATATGGTGTCTACCCCACACCGAAAATGGGTGTCCTACTTGCTA
AGGTAAGACCATCAACTTCTAGCTTATGTGGATCCACTAGCTACTGTCTATCTAAAACAATCATCCTATGGGGGTACATA
CATATGGGATAAGTAGAATTCTATTAAATACCCAACCTTTAGTTACGTGAGAGCTTCCATCTCAATATCCTCTCGATGAT
AAGTGTAAATCCCATAAAATAGGCATTATCTTAACTTGTCTTATCATTAATAGGAATGGGTAATCGCCACTTGCCTTATC
ATCCATATAAGGCACATCAAGTAGCTAATCTAAGCTATGTTTAATTAGGATAGATCCTAAATCTCGATTTGATGTTTAGT
TGAGAAAACCTTTCAACTTAAAGAATATTTTATGTGAGAAAATCATTTCAAACTCATGATTTCATGTATATGTGAGAAAT
CCTTCACAAAAACAACAACATGGATGCTTTACTCTCAAAGAAACAGATATCATTTTGATCAATTTCCTAAAGAACATGCA
TATCTTCATAAATTCATTTTTCATAGTTCAAAACCCACATCATATCATCAAATGATAGAAATCATGGGTCATGCATGGGT
TCACAGAGAATTCAACTTAAAACATGAAATTTCTTCATTTCATGCATAAGAAGACATAAAACAAACAATTCGATCAACAT
TGAAAGAAACCGATGTCAATTGAATAAACACCTAACTTCATTCGGGAATCTAACTTTCCAAAATTAGAGAATTTAAGAAC
CTTATAGAGGAAAGGGCTCCATAGATGAATACTATCATACCTTTATGGCAAACGCTTACAATCAATTGTGAAATTTGAGA
CATGACTTGAAATCCTAGCCTTCTTCTTCAAGTTTTTGAGAGAGAAATATTAGGGGAAGAACTTAGATCAATTTGAGAAT
TTAAAATGAATGAATTGAACTGGGTGATTTTGGGGTAAAAATGTTTATATAGGGCCTAGGGTAGAAGGTAAAACAACATA
GTATTGAGTTAAAATAATTGGGAAACGACTAAAATGACCCTGAATTAAAACTACCTCTGAAAGGGCTTCACGGGTCGTCT
AGAGCACCTTTGCATGCCTACGAGGTTGTGAAGATGCTCTGCCTGACAAGGATTCATTATTTTGGGCATAACTTCTTACT
CCGAGATTGGAATCAAGCAAACTCGATGGCGTTGGAAAAAGGAGACAAAGATATTTTATTTGATACGTCTTGGACATCTA
ATTCATTTTTTGCTGAAAGATACGATCACTTAAAGTTTGCCGTAAACTTTATGTCAGATAAGTCTCCTTCAAGGACAACT
TCAAAATCCATATGAAGCTTCATAGATCGTTCAGACATATGTGGTCCCTTTTTAGTGACCTTGGATTACTCCCTACTTTC
TGGGTTACTTGTACGACCCACTTGACGCGCTTTCAAGATCTACACGGGCCGTTTGGGCCACCGTCTAGATGACCCCTACC
TGGGGTAGCTTTCGGAAAATGTTCATGAGCTCTTTAACACACGGCTGGCCCATCTAGGGTTCTGTGAGGGGTCGATGGTC
TATTTTTGGTTTATGACTTGCCTGTTTGACCCCTTTCTAGCCTTTTTCAAATGTGTGGTGCTACAATGAATCTCTATTTC
CAAGGGTCACGTAGACACCCCTAAGAAAGTCAAACAGTCCATACTAGCAATTTTTGGATTTAAATAAATATATTTATCAC
ACATTATGACTGAAATGTTGAATAGCTCAAAATAATGACATGCAAAATTTGAGAATGTACCAATTATCTATTGTAAATCA
TGAACTAAGAGAATCTACACAACTAGGGTTTTGAATTTCAGGCAAAGAACTACGCAAGGATTTCGCGAAAACATGATAAT
CTAATTAGGAACACTATAACAGCTAAATCACAACCAATATCCAAGTTTCAGAAACCCTAGGTCTAAAGAAGATATAGGAT
TCAAGAATTTGACTAAATTCTCGGCTGGAGCAATTCTGTAAAGAGGAATCGAAATACGCTGGGTATTTGGAAGGAGCTAT
ATTCCGAAGTCAATTTCCCTTTTGAGAGGAACTCCAGAAAGGTCTTCTCTGAACACTTCTAGAAACTCATTTACCAGTGG
GACTGGCTCAAGAGTTGGGGTTTCAGAGTTTGAATCCTTAACCCGAACAAGATGATGGACATACCCTTTGGAAATCATCT
TTCTGGCCTTAAGTTAGGAGATGTATCGACCCTTAGGCATTAAATTGTCAAGAATGATTCCCCCGAGAGCTTCCGTATCT
CATTTACCATCTTGTGTGAAATCAGTTGCACTTTGATATTTTTGATTTTAGTGTCCTGGAAAGACATATTAGCAAGTATT
CCCATTTGATCAGTCAACCTATCCCACCAGAAGGACACATTAACCTTTTCAATACACCGTAAGATGTTTGGCGGCTAACA
ATTTTTATTTTTCTTTTTATAAGTCTTCTCCATGTATGAGATTGATTATAAGATCCTTTTCTAGCTACGAGATGTAATCT
TTTGTAGTATCTAGCTTCAAGGAATTCTCTGAGAAGTGAGTTGTTAGTTCTAAAGTTCCATCGGTTCTTCACCAAAAATG
AATCACAAGAACTTTGGATCTTCCTGATTCCTATTCCCCCTATTAGTAGGGGTAACACAAAGCATCCTATGTTATCCAGT
GGTGTTTCTTCCTCCCAGTTTTACCCAGAAAATAGGTATCTATGATATTATCAATTTGTTTAAAGGTGTCAATCGGTAGG
TTTTATCACAAAGAAAATATGAAAAGGGATAGAGACTAGGGCAAACTTGAGCATAACAGTCTTACCACCAATAGTGAGAA
TTTTTGTTTGTCAAGAAGTAACTTTCTTAGCCACTTTAACCATTAGATCAGTAGAATAACAATTTTTCTTCTTGTCTAGG
AAGATAGGACTTCCTAAGTGCTTCATAGGTAATATGGTATAAGAGAAGCCAATAATAGATTTAATATTCTCTTTGAAGTA
AATAGAGGCTTTAGGATGGACAATGAAACCATATTTATTCTTATTGATCAGTAGCAAACACATAAACAGATTTGTGATGT
TTCTCATAATGTTTCATCAATAGTTGGGCATATAGGAGCTCATTCTAGGTGTCTGGTACACCAGGAAGGCACCAATTGCT
GCAATATTGGTACCTTAACATTGTCCTTCACTCTTCATCTGTCATGTTTGGCTTCCTGTACACCGATGGATGTCCATCCT
TGTTAGTTCATTTAGGTATTTTAATAATTGAGTCGGTTAGTTTGATATAAATAGATGGTGGCATTGTATTCAGATCATGA
TTTCAGCTACTGTTTTAACAGATCTATATACTCCATTTCAATTGATGTGGCTTAGTTTGAGTAGGTAGAGAATTTAATAA
ATCAAGAAAGACTTCTCAATTTTGTGGTCCTTCCTAAACATGTTAGTTGGTTTTTGTGGCTATAAGAATATAGTTTAAAG
GGTAATAGAGAAAGTTTGATGTTAAATTGTTTTCAAATATAGAAAGGTGTCATTATGTTTAAATATACTAAAAAGAAAAC
AGTATCAAGCAAATAAAATGGAGGGAGACAATGTATCCATACAAGTTCTACCTATTCATTAAAACGCCTTGGGAATTAAC
TTTGGCAAAACACAAAAGTTAAAACGCCTAATCGTACACACTCAAAACAGAAGCCTCGAAACCCGAACCAAACATCACAC
TAAACCAAAAGGACACTTGCATAGCTGATGCAACTGACAGAATTTTTATCCGACATCAGAATCATCGGATGTTGACAAAA
GTCATCTCTTTCATGAGTTAAGCCTCCAAAATTGAAAAACTTGCACCAAAGACTGTGTGTCCTGGTCATACTCATCCTCA
GAATGTATCATTTCATAATCTATATTTCTGGTGTTGCTATGTTCATTTTGACCAACTTGAACTTGTACCTCTTGCCCCTT
ATTCTCTACTGTCCCTGCTGCTTGTTGTTGCCTTCTTTTGATGGCATCTCTCTTCTTTTTGCTTAGTTTGCCCTGATATT
TGTTGTTGATAGTTTGCCCTTGGTTTGTGCCCCCACTGTCTTGTATGTTTTTTTCCTATTCTCTCCAATGAATATTCTTT
TTCTGATTCTTTTTCTGAGTGTTATGAGAAGTATTAAGATTACCCTATTGATCCTTCTGTTTACTGTGTCCGTGACCAGA
AACCTTTCCCTGATGAATAAGCTGATTGTGCTGGTTCTCTTGTGTGGTCTGATGAGAATTGGTAGCAGAATCTCTAGGGT
CTTTCTTAGGGTCAGTGTGTAAATCCTCATGTACATCATGATGCAGAAACCCCCCTTTGGATACCCCTTCCTGCAAGTTA
GTATTTTTCTCCTTCAAGAAATTGTATTTGTATTCTAAAAATTGTCTGCTTTAGGTTCTTGCTTAGTCTTAAAAACTATG
TAAGGAATAGACATTATTCAGAAGGTGCGATTGCAGAGGGACGTTGGATAGACGAGTTAATGATGTTTTGCTCATGGTAT
TTAGATGACATGGAGACTAAGTCTAATCGACCTTTAAGAAATGATGTTTTATCTAATGAAACAACAGACCAAGAGGGTCG
TCGATCAAGTAGAGAGAAAGGATTTAAGCTTAATACATTACACGTGCTCAAGCCCACAAATATGTTTTATTTAATTCTAC
CTCCACAACTTCATATCGTGAGTAAGTATCAAATCATAATTTATACTTAGTAATTAATTATTAAATAATTTTCTTTCAAA
TTTTTATTAAATAGTTGTGTTTTACTTCGATTGTGAACATATAAAAGAAATCAAGAACGAAAATCATAGTCTATCAAGAC
ATAATGTGGATCGAATTCATAATGAAAGATTTCAACTATGGTTTAGAAATCATGTAAGTGTCAACTAGCTAAAATATTTG
CTCATATATTACTATATAGATAATTATAACTTTTAGATCACATCTTTATTTTTGAATGATAGGTAGAGAAAATGCATATG
GCTATTGGCCCATTAATACAAGAAAAAATAATGACCGGCTATATATGTGATGGAGTTTGATACTTAACAGTCTCGTGATG
TTAAGAGAAAAACTCAAAATAGTGGTCTCATGTTAAAGGCTGTCACTCAAAGTTATGCAAGCACAAAAGATAAAAATCTC
ATATTGGCAGAGGTTTCTTTTTATGGAATCTTCACAAACATAATTGTGTTATATTATACCAAGAATCTCAAGTTTGTATT
GTTTAAATGTAAATGGGTGAACAATAACAAGGGGCTTATTGAGAAAGATGATTATGGATTTACTCTTGTGAATTTTAATC
ATCTACTCTATACAAGACATCAGTTATCAGATGAACCATTCATCTTTGCTTCTCAATCTCAACAAGTGTTTTATGTCGAT
CATCCTATGGAAAAGGAGTGGCGAATTGTTGTTAAACTTAAGCCAAGAGGTTTTTATGATTTAGGTGATAACACACCAAC
AATTGAGCATAAGGAAGGACATATGGAGTTGTGGCCTGAACAACAATTAGATGACACAACATTTGAAAGTGAAGAATACA
TTGAATGGGTTAGAGAAGGAGTACCAGGATTAGAAATTTACACAGAAACTTTGGAAAGTAATAAAGCATATGATTAAGAT
GACAACATATCTTAATTTTTGTTACTATAGTAGTATAATCGCTATTTAAGTACAACTGATTGTTGAACAATAATGACTTT
GATGTTTTTTACTCTTCATTCAGTTGTTAAAATCTCATATGTTTATATGTCTTATTATTTGACATGATAGTTAGATATTA
TTTTATACTTTTGTTTAGTAGAAACTACTTTAAATTTGGCAGGATACATAGCTGTTGAGGAACTTCGTTGAAATGGTAAG
AAAAAGACAGAAAATTTTAGTCAATGTGAGCATTTATATGATTCTTTGGAGCAACAAAAACAACAAATCGGAAGTATTTC
AATGCTTCAACCGCCCCAAAATTGGCCACAAAATGAAAGAGATAAATAACATGATACAGAAAATCTTCTAGGTATTAAAT
ATCATGATATTTATTCTTCCTTTCATAGTATAAAGTAGTTAGATAATCTTTATATAAATAATAAATTTGCCTCTTTTTAT
CTTTGATTATTTATAGATTCTAATGAGAGTGAAGAGCAATCTAAGTGAACTAGGGGTCCCACTATGATGAACTCGGGATG
GGGGAATGATGGTGGAAATTTATATATTGAATTGAATGCACATGGCCAAGTTATTGGGTTAGAAGGAACTACAGTGAGTT
CAAACATGGTGTGCTAGCACGAAATGGCATCTTAGCGCCATTGAATCATAAAGATTGGAGGCTTGTACATAGTATGTACA
AGGATAGAATATGTTATCATATCAAGGTTCTTAGTATACACAAAACCTATATACTAAGATGTTTTTTTTTTTTGTAAATG
AGTTGTGTATTAAATATATGTACAAGAAAATACTGAAGTAAATGATGACATGAAATGCATACTGATGATGTCATTTGGAT
CTAAATGGAAAGAATCAAAGCATGAAGTAAAAACCATTGGCTATGACCCATATAACATTGATATTGAGCGTTTAGCTCAT
TGTCCAGATAGAGTTGAAGAAGATCAGTGGTGTTCATTAGTTCATTATTGGAGCTCAAAAGAAGCAAAGGTATGTGCTAG
ACTTCTATTTCTGCATTTGCTCTACTAAATGAGAATATCACTGAAGTTGTCATAAATTGTTAAAGTCGTGTTTTCCCTGA
TTATACTTCTTATTGTAGAAATACTAGAAGTTCTTTCTTATTTGAACCTTTCTTCTAATTGGTAGAAATATGTTGTTGTA
CATGTCCAGTTTGCCAACCTGCACAAAATGTTCTTGTATAGAAATTGATTGCACTTTGTGAAACTCAACTATGTTGTCTT
TTTATATTTTTTCTTGGCTATTTCTTTTATATATTAAAGATTGTGCATGTCCTCCTATATATTGTTGTGTTCAAATTTCT
AGGAAAAGAGTGAGAGAAACAAAGAAAGTCGAAAAAAATTGACTGCCACACACATCAGGGAGAAAAAGTCATTCTCAAAT
TATAGACGATGTACGAAGTAATCACTATTTATTTTCTATAATTTATAGATTAAATAATACTTATTGTGAATATTTAATGT
CAATCTCTTACTATTCAAATAGATGACAAAGATGAATAATGGCGTAAAGCCAACTCGTATTGAGGTGTTCAAAAAAACTC
TCATTATAGCGAATAAACAACCAATAAATGAGATAGCTGGTGAAGTTATGGTAAACTTTCACTCTTTACAAATATATAGG
TACTTTCATTCTATTACAATTTTTTTTAAAACTTCTCATTACTTTACCTTTCATTCAAAAAGAAACAAATGGATGATCTT
GCCGAGGTGTATCCTGAATTGAATGTCCCTGGAAGTGCTCCTACTGATGTGTACTCACAAGTAATGGGATCAGACACTCA
TGGGATTGTCCAAACTCTAGGAAAAGGAGCATCTCCTAGCTTAGCATATGGCCCCGTATATAAACGATCTCAGGCTGAAA
AAAGAGATTTTGATTCAAGGGTTCAGATGGAAGTTCAAAAAGCTACCTCGGCTATGAAAATTGAGATGATAGAGAAGATG
TATGAAGCAAAAAAAGAGATGGAAGCGATGGATAAGAAGTTGTTAGAAGCGAAAGAGGAAACAAAAGAGAATAAGGAAGT
GATGGAGAGAAAACTATCGAAAGCAAAAATGGATATGGAAGAAATTATAGAGGATAAAGTAAAGGAAGAAATACAAGCAT
ATGTAGAGTCTTTGGGAATTAATATTGATGCAAATTTAAAATCAGAGCATGTGAAATAATTATGTTTCTCACAAAAAAAT
ACTTGTTTTAGATGAAAACTTAGTTTCTCTTAATTATATAAGGCTTCCTCTTTTGCAATAGGTTCCTGATAGCCCACTTG
AAGATTGTCAACAACCATCATCACTTGTTCCAAGTGTTCACACAAGAAAGGTTAGAGAAAATTTCATTAAAATTTTGAAT
TTTTTATTAATTGCGTAAATCCTAACATTTATATAATCTCGAGATCAACTAATTCCTCTTTCTTGTTGAATATGGATTAC
TCGACCAACTGTTAATTGCGCGTCATGTACAGATAAACAGTCTAAGTGGTCATCTTTTTTATTTTGGTTCTTGTTGTTGT
TGTTTTTCAGTTCGTATAATGAAATTAGAAATTGTCTTAACTTATCATATTATTTCTAGTTATCACCATAAAAATGCTAA
ACGCCATATACTCATCCCGATTACCTCGAGAACCAAACCAAAGGTCATTCTAGACCAAACTTTGCTTTCTAAAGCTAACT
ACACTGACGGAATTCCAGTCCGAGCACGTTTACCAACAAAGTTGACCAAGGTCAAACTTTGGCAAAACACAAAAGCTAAA
ACGCCTAATCGTACACACTCCAAACAGAAGGCTCGAAACCCGAACCAAACATCACACTAAACCAAAAGGACCCATCTGTA
GGTGATGGAATTGACAAAATTTTGGTCCGACATTAGAATCTTCGGATGTTGACAATAATCAACTCTTTCATGCGTTAAGC
CTCAAAAATTGAAAAACTAGCACCAAACTATCCTAACCACTTTGGTCCAACAATCCACAAGCTTCTATAACACTTATGAA
TACAAAACTCTTGTTCATGTTGTAAGGTAGATCCCCTTGTTTTTCCTCACTGGTAGAGATTTCATTAAAATCACTTATGG
TACATCAATGGGTTTCCATGTTGGAGAGATGAAGCACACTATCCCAAAGAGTTATTCTTATGTAGTCTTTACACTTAGCA
TAGATGACAGAAATCATAAAATTTTCTGTGATTTCCAATGTTTGAAACTGCAAGTAACATGTTGTTCCTCTATTTCCAGA
ATGGTGCAAATCATTTCATTATTCCAAATGCTTTGATAATGTGAGCACTAGTCTCATCTTCCTCATCTTCATTTTCTTCC
AAATACTGTGTGTCCTAATCATACTCATCCTCATTGTTTGTATTGTTTTTGTTATTCTTCTTTTCTTTAGTTTGTCACTG
TTCTTCCTGGTGATTTGGCTCTTCTTCTTAGTAATGATTCTGCCTTGAGTTTATCTGTGATGTTGTATTATTTTTCCCAT
CACTCGACTGCATATTCTGCTATTTAGTTCTTACTTGATCACTCTTATTAGGTCTTAACGTCATGATTATGATTTTTAGG
CAGTCATAGGATCGGGAGACTATGGTTTAGCCCAAAAAAGGATTATTAGTACTCGTTAGATGATATGTCACTAGTCTGAA
AGAAAGTCCCGAGGACTAAAACATCTTGGCTCTTAATTAATATTCATATAGTTACATAGGAATACATGATTTGTCGAATT
ATTAAAGGGGCAATAGAAAGTTGATGAACACTCCAAGATGTAAAAATGAACACGACATAGCTATTGGCTACAGTTTAAAT
AGAACAAGAGTTGTAGCTAATTACCCTGCTATTAGTATGTTAAGCAGGACTGTGGCACCTACCGCAATTCCCGCAAGCTC
TCCCACCTATAGTTTGGCCTATGTTTTCCCAGTCGCTGCCTTGCCTACATGACGATTTTTTCCTATGGCTGGACTATTGG
ACTGATCTGGTTCAACAAGATCAATACAAGAGTTATGAGTAATAATATTTTTACCTGTATGACTGTGACTTTTCTAGGAA
TCTGCCTGATCCATCTGTTCTTGAGGTGTCTTAGGTCTCTCCTCATTATTTGTATTGTTTTTGTTATTCTTCTTTTTTTG
AGTTTGCCACTTTTCTTCCTGTTGATTAAGCTCTTCTTCTTGGTAATGATACTGCCCTCTCCAGACCCAACTTATGAGAT
TGCACCGGATATGTTTTTGTTGTTGTAATAAACAAACAAACCACTATATAATAAGGATCTAGTTACAAATTAAATAGGGG
TGTGTGATTTTTGTCCAATTAACAAGTAGCCAATTGTAGGAATAGAAAAAACGCAGAGTAAATGCTCACAATTCTAGTGT
CGGTGGCCATAGCAGTGACAACGAACATGCGATTAAAGCTGATGATGAATTCCTAAGCAAAAGCTTGAACATAACTACCA
TAAAGAATAGTGACTCCGCCACCCATTATTGGGTGCAAAACTACCTTCAATGTGAATGAATGCAGAACAAAATGATGCTA
TAATTTGTGCTCCAATGTACGCAGGAACCTGTAAAAAAGAATTAAAAAATTAACACACATGCAAAATAAACAAAAGAGTC
CTGATTATAAATGTGTGTTTTACCTTCTAGCCATTATTTGTGTAGAAAATGATTCTTGAGAGCTAGAAAAAGAGAACTTT
AGTTATGTTGAGGGAACCAAAAGGTGTAGAATTTGGAGCATAGGTTTATTGCGGTCTACATACTGTGTTGGTTTCTTCCC
CCGTATTGGCTGCTAATTATCGGAGTGGGAAATGTGAATGAATAAATCTTTAATACTGTTTGGTAACCGAGAAATTCCCT
TTGAGTTAGCTAGCCTAACCTCAGTTAGCCAATGGGTTTGAAACCTACCGCCTCTTCACCCTGTAATTATCCTGCTTTTT
ACTGCGGAATCAGCCCTCATTGTTAACTACTGATATAATGGAAATATATCACCTTCTTGGATAGGTGATTATCGTGAGGT
AGATTACAAATTATTCTGGGAAAATATGTTGTTATCAGGTGTTTGCTTTATTTGTCTGTCTTACTCAAACCAGTGAGGAA
TCATGAAATCCTCAATTATTGCTCATTATTTAATCATACTGCATAGAATATCTTAAGTGAGATATAATCATGACTCGACT
AAAACTCCATAGAAAGAGGATTTCATTTTATTGTATACCTATTTGCAAGATGTTATGCGCATATTGAGCTGTGCTTAGGC
TTTCGAATTCTGTTAGTTAGATTCTGGATGAATATCTGCAACAATGCCTCATCCAATTACTATATGTTCTGGACTTCTAA
TTCATTCACCAAATAGTTTGGATCTGAGATGTAGTAGTTGATTGAATGATCTTGACATAACTGTGCTAGTAATTCTAGTT
GGGTACTTGTAGCTTCTGGCACAACCCTGACACTAGAGAGTATCTGAGTTTGTTATTGCGGAGTTGATGTTTGTAAACTA
CATCTCTCTTCTGGCATATTCTATATTTGACTTCAGCAAACCTAGGAAAAATGTGAGTTTTAGTTTGACAGTCAAATGAA
CAGCAAACCTATAAATGCAGGTAAGTATTGTTCTCTCAATGTGTAGTTCGTTGTTCACATGCTAGTCATTTTCATGAGGT
GCCTTAAACTAAGAAATTACAAAAATGTTTCCAAAACGTGTATTCATACATGTTTCCAGGGGGAAATGTTTCAAAGCAGC
AAAACGAATAGAACTATTACAATAGATTCCCCATCAACATTAACATGAATTAAACCATCTTGTTCTAGGGAAATTATTTT
TCAAGCCCAATCTAATTCCTTCTCTGAAATTGCGATGTTGACCGCATCTTTTCTTCACAAATTCGAGGAATTGTTGGATA
AGCTATCTGTGATCTGCTTTCTTATTACTTGAATATGTGAATTTTCAATAGTCACTTGCTTGGTCGGAGTTATACCATGA
AAATAATTGTTAAGTTTTTGTTGAAGCTTTCGTTCTGGAATCAATGTTATTCCATTTTTTGTTGAATCAATCCTGACAAA
ATTTATCTTTGATTTTACATGTAATTTGAATATGCACTATCAAAGAGCAGTCATGTATCGATTGAGCTACATTAGTTGAT
TTAACACCTTATACCTTTTTTTATTTTCCTTTTGGAAAAATTGACACACTTATTATGTATTCAATGAAATGTTAAGTTTT
GTATTTTGTAAAGTATCAAAATAATCAATTTAATGTTTTTTCTCAGGCTAACATGATCAAGAGGACTGAAACTACCGTAG
TTGGCACAAATAAAAAGAAGTGGGTATGTTTGAAAAAAACTACAAGATCTTTCTTTTCTTTCAAAAGGAGTAAAATTTCA
TGTATATAGTTACTGATTTTGCATTAATTCTTTAATATGTATGTTTTTAGAAAAATTCAATTCGGCATTTTTTTTATCCC
AATTTGTTCTAGTTAATGGGGGTCTAATTTCTATTATTATGTATTTATAAATTTTCTTATGTGAATTTCTTGTGCAGAAC
TTTTAAGGAAATTGAGGTCAAGTATCGACTTCATGAACATGTTCGACTTTTGGATTGATGATTTCATAAAGATTTATTTA
AAATTTACTAGAGATTTTAATTTCATTTGAATTAGGAGTTAATTAGTTGGTTTTATGTTGAGATTATTGCATTTCGTTAG
ATCTCAATTTTACTTGAGATAGGAAAGATAATTTGTTTTGACATTGTATACTTTTACTGAAAACTTATTATATTGCTATT
TTGTTCTTTGATTATAATATTAAAAAATATTTGCTTTACATAATATTTCTTGCTTGTCATGAAGAAGATAGTTTTGAATG
CACGAATTGCTTGTATGTATTTGTGTCTTGAGAAAAACTATATATAGAATTTTCTTGGATGTTTAAAGAAACTTGGTAGC
GACATTAGAATATTAATATGACATTTAGCAAAATATAAAATAATGGCACCAATTTTATGACATTCAATAATAGCATTAAG
TGTTAGAAATTTTAATGTGACATTTTATAAATGTCACAAGTGTCTTGAAATTTGTTTTACCAACATTTAATTTAAATGTC
AGAAAATTTAAGTGACATTTCATAAATTTTTAAAAAATAAATGTCATATATCTCATACCGACATTTTACTTAAATGTCAA
AAATAAATGTCATATATCTCATATTGACATTTACCTAATTATCAAAAATAAATGTCATATATTTCATACTGGCATTTACT
TAAATGTCAAAAATAAATGTCATATATCTCATACCAACATTTACCTTATTATCGAAAAATAAATGTCATATAATAACTCA
TACCGACATTTACCTAAATGTCGAAAATAAATGTCATATATCTCATACTTACATTTACCTATTTTTCAAAAATAAATGTC
ATATATCTCATACTGACATTCACCTAAATGTCAAAAATAAATGTCATATATTTCTTATCGACATTCACATAAGTGTCAAA
AAATAAATGTTGTAATAATCTTACCAACATTTACATATATGTTGCGAAGTAAATGTCGCAAATTCTTTTCGACATTTACC
TAAATGTCACTAATTCTTCCCAACAATTACCTAAATGTCGGAAAAATCTCCGACACAAAAATTTATGACATTTAGTCCAA
ATGTAAAATAAATGTCGGTAAACAAATTTGTGACATTTAAACATCATAATACGACATTTAGAAAATGTCATTGTATCTCC
ACTTTCTTGTAGTGATAAATGATGTTGAGCTCCTTATACTTGCATCTACAACCCTATGCAATGATTCCCAAAGTACGACT
ATAATCTTCATATTATTTTCTTATACTTGTAGATCTATTTTTCAATTTGTGGATAGTCTTGCAGAATGGAACAACAAACA
CTTCCTGAAGGGATTATTTTACCTTATGAGACAAGACACACATTGATGTGCTAAAGGGGAAATAACAAAGTGATTGATGT
GGAGATAGACATGATAGCTGGAGAAAATGTAGGAAGGCTAGACATTGTTTTCTCGACAACTACTTTCTGAAGTGTCTTTG
ATTTAGTAGTTCTTTAACATAAACTTTTATTGCTGCTACCTGTAATGTAGTTTGTGAATTGTTTGTTGGCTATGTATTAT
AATGCAACCACATTCATTGCATATTTGTTTGGCTGACTTGAGTAATTTTTGTTCGAATTTTGTTTTTATCTCTAGAAAAT
AGATATAATGCTTTCTAGCTTTATGTTTTTGCATTTGCATTGTTGATCTTTCTACTAGTTGAGTTATTTGTACCATGTCT
TTTAGTTTTGCTTACGACAATGTAACATGAGTTCTTGGGAGATTGTTTTGCTTCCACAATGTTATTCGACTTTAGCTTTA
TTAATAATACAACTTCTCCCATGCTTCCGACCCTACGAATTTAACCTTTTTTTGGGTCAATGTCGTTAATGGAGAGGAAA
TCGGTGAAAACACTTCAACAAACCTTCTATTGTAACCGGCGAAACCTAAGAAACTTCTAATATTCAAAAGGGATAAAGGA
CTAGGCAAACTTTTAACCGCATCCATCTTCTTTGGATTTACTTCAATACCCTTCCCGAAAAAAATGTTACCAAGAAAAGC
CACAGACCTTAACCAAAACTCACATTGACTAAGCCTTGCAAAGAGTTGTTGATCCTTGAGGACTTGCAACACAATCCTCA
AATGATCGGTGAGCTCATCTATAATCCTTGAATAGACTAATATATCATCAATGAACGCAATCACAAGCGTGTCGAGGTAT
TGTCTAAACACCATATTCATCAAATCAATAAATTTGGCCGTAGCATTGGTCAAACCAAACAACATTACCAAAAAACCTAT
AATGACCATATCAATTTAAAAATTCCATTTTCGGAATGTCATTATCCTTCAACCTCAATTTGTGATAACCGTAATTGATT
AAACAAATCATATATCCTTCGTAGAGGATATTTGTTCTTAGCAGTAACTTTGTTCAATTTCTAGTAGTCTATACACATAG
GAACAGAACCATCTTTCTTTCGAACGAATAAACTAGTGCACCCCATGGAGAGATACTCGATCGAATGAAACCATTATCCA
ACAAATCCTTCAATTGTTCCTTTAAATCCTTGAGATCTGCTAAATCCATACAATAAAAAGGACTAGAGATAGGTTGTGTA
TCCGAGATAATTTAATACATAAATCTATTTCATTTTCAAGAGGAACACATGGTAAATCATCGATAAACACTTCTGGGAGC
TCATTAACAAAGGGGACCGACTCAAGAGTAGGGGCTCCAAAATCCATATCCCTAACCCGAACAAGATGGTATATGCAACC
ATTAGAAACCACCTTTCTAGCCTTAAGACAATAAACAAACTGACCATTAGGCATAGAATTTCCCCCTTCCCACTCTACAA
TGGGTTTATCTGGAAACTGGAATTTGTCAACTTAGGTTCTACAATCAATAAAAGCATAACATGAATGCAGCTGATCCATA
CCAAGTATATCATCGAAATCTAACATATCTAGCTCTACACGATCAACATGAGTGACTCTATGAGATAAAGAGACATGACA
CTTTCTATATACTTTCTTAGCCCCAATAGATTCACCAACAGAAGTAGAGACAGAAAAAAGATCTAAAAATACATCGGAAA
AATATCAAATCTCATGGCCACATATGGCGTCACAAACAACAAGGTAGCACCGGGATCAAGCAAAACATAAACGTGAATAT
GAATGAATTTCAACATACCGGTAACCACAACGGGAGAACCCTCTTGCTCATGACGAGTCTGGAGTGCGTACAACATATTT
TCCTTTGGAGCACTTAAACCTGAACAACTAGGTTGAGCTTGCTTACCCTCTCTTCCTTTATCCATTAGTGATGGAAAATC
CCTTATTTTATGACCACTCTTACAATAACTAAAGCAACAATCTGTGTCGGCTAAGCACATACCGTCATGCTTCCTTCCAC
ACTTAGCAAAAGTAGCCAATGAAGGTCCACCAACATTCCCTCCTTGAGTTTTAGGGTTAGACACCCTATATTTGTTGAAC
TTAGGAGGTGCATTGGAGGAACCCTTACCAGAAAACCTTTTTCGAAACTTAATGACCATGTCTATCGAATCTTGAATGTT
ACAAGTGACCATCACCGATCCTTGCATTCTTTGTCTTCCTTGATCTCCCCATAAGTTTATGCCCTTACATTTGTTGGGAA
TGAACCATAAGATGAAAAATGTTCATATCATTGGTAAGCATGGTTGTACGACATTCCTTAATCACCATCATGGGCATGCC
CGAAACAAACTTACTCATTCTTGCCCTAGGGTTGGCAATCATAGTAGGAGCATACTTAGACAATTGCGTGTACTTCAAAA
CACATTACTTCACACTCATATTTCTTTGACGAAGGTTGATGAATTAAAGTACCTTTGCCTCCCTCATACCAAGGGGAAAG
AACCTATCAAGTAAAGCAACCTTAAGCTTTTCCCAATCAAGAAGACCCGCATCAGCTCCCCTCTCATCCTTCCATTGGTT
GAATTAAATTTGAGCAACACCATTGAATTTGTAAGAGAACAATTCCACCTTTTCCACCGGCGTCAATCCCATGATCATCA
ACACCTTATACACGTCATCAATAAACTCTTGAGGATCTTCCTCAATCTTAGAACCATAAAACTACATAGATTTCATTCTA
GTGAAGTCTCACACTCTAGTTGTCTCCATACCCATATTTGAGTTCACAGAGACCATAGCCTCCCTATTGGATTGAGCTAT
CATGGATTAGGCCAACAATTGAAAAGCAGCCCTAAACTCCACATAGTAACTTGCTCAGCCAAAAAGATGATCGGAACTTG
AGGAGCTTCTCGTTCCATATTCTCATTTGCATTGCTCCAAACGTAAGTTCTTCGAGGGGCCATATCCCTGAAAATATCGA
ATCAGGATTATAAGAATGTACATATAGGGTTACACTCTATCGCACGACTTGGAGTAATGAAAGAAGTGGAGTTTCCTAAT
CATCTTTTAACTTCTTATTCATAAATGCGGCGCACTTCATAGTCATGAACAAGACTCTGCTTAACGTGGCTTATGAGACA
TTCTAGCACCTTTCTTAACCTTGTGCTCTGAATAACAAGTTTGTCATGACCCAAAGTAGACCCTAGACGTGACATGACAT
ATAAGACCCTGAGAGGCCATATACAAGCCAGTTAGGATAGATCATACAAAATAATAGAGTTTAAGAGTTTCAAAGGAAGT
TTATAACATCAACATTTTATCAAAAATGAAACGTAAATCTAAATAATATCGAAGCCATATATTACATCAAGACGGATTTG
GACGTAACCCGTGCATCACATTAATAGCTGAAAAGTAAAGACAATAAGGAATAAAAGGTTCGGCCATTGGAACAAGAGGA
ATCACCACTTCTCAAAATAACTAAAATGATTTCTAGCCACGGGGATGTATTATCAGAGCGTTGGACCCTACATTTTCAAA
GAATGTAGGAATGAGTATGTGTTAGTACAAAGAATGTACCAAGAATGAAAGCAATGCATTGAAGATACGAAATCATGCTA
AAAGGACATTTCATGACATGCAATGACCAAGCTAAATCATGTGGTAAAAGGGTTAGAAAGCATAAATCATAAAACATGGT
GAATGCGAGCTATAACATGGAATCTGGTGTTTACCACACATCGAAAAGAGGTGTCCTACTTTGTTACGCCCAGATTCAAA
AGGAGGATAAATTGCAGATTTTTCAAAAGTTGTAGGTGCCACCAACGGAGGCCACCTACGGACCATAGGTAGGGTCTGTG
GTTGGTCTCAACCGTACCCAAAATTATTTTGAAAGGCACGACCCACGGACCGTAGGTCAGATCACGGGTCATGGTCCAGG
TCTGTGGATGGTGACCCTCAACAGTAGCTCTCTGAAGCCAAACAATACCCTGCCAGGACAGACCATCGGTCAGTCCATGG
TCCGTCGGTGGCTTCGACAAATTTGATGTGGGGTCATTTTGCTCTTTTCCCCTATGTGTTGCACACCTAAATTATGTCTT
TTAACCCCTAAACTACGTAGTTTTTGTCAATTTGACCCTAATAACTTAATTAGATCTTTCCCTAAGCGATTAATTATTAA
AAAAATGGATCAAACCTGAGCAAAAGGAAGAAAAAATAGTCGATCCAAAACCCTCCAAGAACGTAGTAAGTTTTCTTTAG
TTCCAGCCCTGAAATCGAAAGATTTCTCCGTGAAATTCGTCACCAAGTATGTGGGATTTCACTAGTGGGTTCCTTTTACC
GATTAGGTCCCTAGAATTCAGTCAGATTATTGTTTCCTATATCTTGCATAGGCCTAGGGTTTCTAAAACCGTAGATATTA
ATTATTGGTTAGCTGTTAAAGTATTCCTAATCAGATTATCATGTTTTTATGGAATCGTTGCCTCACGACAACATAAAATT
AGCCTTATGAATTGAATCTTAAGTAGGGGGCTTAGCCCGCCCGCCTATCAATCAAAGAGGCTGAGAGTAAGCGTAAGCTC
ACCCGAAAGCTCGAAGAGCTTCCCTTGGTTCGCTTTGCGGGAGCCGCACAACACATCGCTGGAAGTCAGAGGGCCCATAC
TACCTGCCTAACCCTTCGCTCCTAGTTAGTTCTTTGCATGAAACTCAGAACCCTAGTTGTGTAGATTCATTTAGTTCATG
AGGTTTCGACTGTAGAGTTTCAAAATGTTATCCTACTTTTGGCTCAGAGTGTTGCCAATCAGAATAACCAGTATGTCCTA
GTTCCTACAAATACTAGTGGTCGATCAGTGGCAGCTAGGGTCTGGGATTTTGTTCGGATGAATCCACCTGAGTTTTAAGG
GTTACAAGTTGTTGAAGACACCAGAACTTCATGGATGAGGTCAAGAAGATCTTTGGAGTAATGAAATTTACTGGAAATGA
TAGGGTAGAGTTAGCGTCTTACCAGTTTAAGGATGTGGCGCAGATTTGGTTCGCGTAGTTGAAGGAAAATACGGGTGAGA
ATGTAGCTCATGTGACTTGGGAGTGTTTTATTGGGGCTTTTCTTGACAGGTTCTTCCTAAGTGAGTTGAGGTAGGCTAAG
GAGCAGGAATTTATGAATTTGTGACAAGGTTCAATATCAGTCCAGGAGTACGGACTCAAGTTCACCCAACTCTCCAGGTA
TTCTCCACAAATGGTTGCCGATATCAGGGCCCAAATGAGTAAGTTCCTATTTGGGTATCTTACTTGGTAACGATAGAGTG
CAAAAATGCTATGTTGTTAGAGGACATGAATATCTCTAGGCTCTTGACTCATGATCACCAAGTTGAGGGAGATAAATTTA
GAGAACTATCTAAGGAAAACAAAAAGGCTAGAACAGGGAACTACGAATACTCTAAGCAGAAATCAGGTAGTGGAAATCGC
TCACAATTTCAGCAAGGGTCTTCAACTTCAGCATCTTCATCAATTAGTGCTCCGTCCCCATGTTTCGACAGGATCACAAA
GGTATGGCATCAAGCTCTAACTATCCGGGAAGTGTTTTAGGTAACATGACCAACCCAACTTGTCGAAAGAGTTGTAAGAA
TAATTCGTGGTAGTGACTTGCAGGAAAGGGAGGATGTTTTGGGTGTGGTCAGTCTGGCCACAGGTTAAGAGATTTCCCTT
TTTTCTAAACAAGGACGAGGAGGTAACAATAAAAGGACTCAATCTACAATCCCAGCAGCACCAGTAGGTCGCCCAACTCA
ACAGGGTTCTTCATCTGGTATAGGTGTCAGTCAGCGCCTGAATAGATTGTATGCTCTCTAGGCTCGCCGGTGATTAACAT
TTCAAATACACCTCATACAATTCTAGGTGCAAATTATCGTTAACTAGTATAAAACCAAACAATGAGTTTGGATCGAACCC
ACAAGGAGTGGTACATGTTCAAATTCAACTATGTAGTACAAATGTGGTCTAATTAGGTATAACATTAGAAGTTATCAAAA
AAGACATGTAAACAAGTCTAAGGGGTTGACACAATTGTCAGATAGGGTGGTTGGGTTTGCAATTATCATCTACAACACAA
ACAAAACAAGAGAAAATAACAATATAGAGACGAATTCTCGGGATGTGATCGATTATAGGCAAATTTCACCATATGGGTAA
TTGAAACTACTAATAAATAGCTAAATATCAGTGGGTTCGCTAGACTATGATTAAAATAGTTTTCTCTCGAACAACTATCA
TGTTTCATGTGATTTCTTTCGAACATCAACTAGCTTAGCAAATAAGAATGACCCACAACATTAATACATCCTCTCTCTTG
AGCAAGATGGGTAGGATTGGGTTTAGGATTCACTCTTTCGAGCTGAACCCATATCAACCCAATACCTACAAACCATTAAT
CAAAAGCTTTGGTTCAAAATCCTCTCTCTCAAGCAAGCTAAGAACTCAAAATTAGAATTGCATTTGCAACTACAATTCAT
AGATTAAAACACAGCTAATGATTAAACCCACTTCAATATAGCATTTAATCTGTAATTAACAATACCTATAAGCTAATTCA
ACCCATAATCACATGATTACACCCCAAGAATTGTGATTTTTTCAAACATCATAAAAAGGTAAAAACAATTACCAACTCGA
TTAGCCATCGGTTAGGTAATAGTCTCTAAGCCTTCACAATGTTCCAAAATAGTTAAATTTAAAAACCCACATGCAAATCT
TCAAGTTTAAGCCTCAAAAAGCTTCAAAGTTTACAATGGAACTCTAAAAGTAAAAAAAAAAACTCTACTAAATGATCGCA
TAATAATAAATTTACAGTTCAAAATTCAATTTATAGTTGCCCAAAATTTGTCTTAAAAATCCATTGGGCGAGATAAGTCG
GGCTCGCCAAGTGGTTCGGCGATCCACCCTTTGATCTATTCTATCGCCATTTTGCATTGGTTCTCAGCATCCCAAGTCCT
GTAACTTTGGGCGATCCAATGAATTATCGTGGAACCAATCAACGATTCGCCAACTACCCATTTTTGTTGCCCATTTGGTT
TCTTCCTCCAGGGTTGGCAGATTCGAACTTTGGGCGAGCTAAAGATCCACTAGGCAGTTCGCCGAGTGGTCTTAGCGATC
ACCAAGATCGCCTTTCTCCACTTCATCAGCTTGTTTTGCTCCTTTTTGCCTGTTAGTGTCGTTACCTTGCTCTTTAGCTC
ACATACCTAAAAATCAAGGCTTTAACATCAGTTTATAGCACAAATTAGGCATTTGAGGACACTAAAAGTATCAAAACAAA
GCCCTTAATGAGTCCAAATCTCAGACTTATCAACACCGTCCAAATCGACTTCAAAATAGATTTCCTTCTAGATACCCAGC
CTATTTCGATTCCTCCTTAAAAAATGGCTCCAACTGAGCTTAAGGAATTCAAGGAATAGTTGAAAGACCTTTTAGATAAG
GTCTTCAACAGACCTAGTATCTCTCCATAAGGTGCTCTAGTGTTGTTCGTGAAAAAGAAAGATGGTTCTCTCAAGATGTG
CATTGACTATCGGCAGTCGAACAAAGTAACAATCAAGAATAAGTACCATATCCCCATGATTGATGACTTGTTCGACCAAC
TTCAGGGTGCTAGTCATTTTTCAAAAATAGACCTAAGATCCTGTTATCATCAACTTAGAGTCAGAGATAGTGACATCCCG
AATATAGCCTACAGAACATGGTATGGTTATTATAAATTTGTAGTTATGTATTTTGGACTAACCAATGCTCCTGCATCTTT
CATGGATTTGATGAACAGGGTATTCAAGCAGTATTTGGACTTGATCGTCATCGTCTTTATTGATTATATCATCAATTGCT
CTAGGAATGAGAAAGAACATGCAACTCATTTGAGGGTTGTTCTGGAAACTCTCAAATATCGCTAGTTCTTCACTAAGTAA
TTAGCAAATGTGAGTTATGGTTACAATCAATTGCTTTCCTTGTGCAGATAATATCTAGCGAAGGGATCCAAATGGATTCT
CAGAAAATAGAGGTAGTGAAGCAATGGCCCAGACCCACCGCTCTTATAAATATAAGGAGTTTCTTGGGTTTAGCCGGGTA
TTATAGAAGGTTCGTCGAACGATTTTAATCCATACCTTATCCATTGACTAAGCTTACTCAGTAAAAGTTTAAGTTTCAGT
GGTCAGATGTGTGTGAGAAGAGCTAGTCAAAACTGAAAACTAGGTTTACTACAGCTCTTGTTTTGACTATACCGGAGGGT
TCACATGGTTATGTGATATATTCTGATGCATCCAAAGTCGGCCTAGGTTGTGTATTGATGCAGTGAGGTAAGGTTAAAAC
TTATTCTTTTAGACAACTTAAGGTGAATGAGAAGAACTATCCTACTCATGACCTCGAGCTTGCAGTCGTAGTATTTTCCC
TAATGATTTTGAGACATTACTTGTATGGTGTTCACGTAGATGTGTTCACACACCATAAGATCCTTCAGTATGTGTTCACG
TAGAAGGAGTTAAATCTTCGCTAGAGGAGATGGTTTGAATTTCTCAAGGACTATGACATGAATGTTCTTTACCATCCTGG
TAAGGCCAATGTAGTGGACGATGCTCTTAGCAGACTATCTATGGGTAGTGTAGCACATGTTGAGGGAGAAAGAAAGGAAT
TAGCAAAAGATGTTCACCGACTTGCTCGCTTAAGAGTTTGCCTAATAAACCTATCAGGTGATGGTGTTAGAGTTCAGAAT
GGGTCAAAATCTTCATTGGTAGCGCAGGTTAAGGAAAACAATACACTGATCCTATATTGTTTCAATTAAAGGGTGCAGTT
CATCAGCAAAAAAGTTGAGGTTTTCTCCCGAGGGGTGAAATGAGACAGCAAATCCTTGCAGAAGCCCATAACTCCAAGTA
TTCTATTGATCCAAGTGCCACCAAGATGTACCGTGATCTATGGGAAGTCTTTTGGTGGAATGGCATGAAGAGGTATATAG
AAGATTTTGTGGCTAAGTGCCCTAATTGTCAACAGGTGAAGGTAGAACACTAGAAACCAGGAGGTATGACTCAAGAGATT
AACATTCCTACATGGAAGTGGGAAGTGATCAACATGGACTTTATTACAGATTTATCTCATACTCGCAAACATCATGACTC
AATTTGGGTAATAGTAGAGAAAGTTACCAAGTCTTCTCACTTCTTGGCTGTCAAGACTACAGATTTAGCAGAGGACTACG
CTAAACTCTACATCCATGAGATAGTAAGGTTGCATGGGATTCCTTTGTGTATCATCTCAGATAGAGGTCCTCAGTTCACC
TCTTATTTCTAGAAGTCGTTTCAGAAAGGTCTTGGTACCCATGTAAATCTCAGCACAACATTTCATCTACATACGGATGA
TCAAGCAGAGCGTACCATTCAGACCTTAGAGGACATGTTGAGAGATTGTGTGATCAACTTCAAGGCCAATTGGGTGATCA
CCTTCTTCCTATAGAAATCTCCTACAATAATTGCTACCATTCTAGTATTCAGATGGCCCTTTCTGAGGCATTGTATGGGC
GTAGATGTAGATCTCCAGTTGGTTGGTTTGAAGTAGGTGAAGCTGCCCAGATTGGGCCAAATTCGGTTCATGATGCTATG
GAAAAATTTCAGCTCATTAGAGGTAGACTTAAGACAACTCAAAGTCGTCAAAAGTCTTATGCAGATGTGAGGAAGAGGTA
CTTAGAGTTTGATATCGATGATTGGGTTTTCCTAAAAGTGGCATTTATGAAAGGGGTGATGATATTTGACAAGAAAGGGA
AGCTCAGTCCCAAATATGTAGGTCCTTACAGAATGTTGAAGAGGGTTGGTAAAATGGCTTATGAGTTAGAGTTGCTAGTA
GAACTAACAACAGTCCATCAAGTCTTTCACATTTCCTTGTTCAAGAAGTATATGAGTGATCCAGCATCAATAGTACCATT
AGAGAGTGTGGCTGTTAAAGATAGTCACTTATGAGGAGGTGCCAATTGAAATTCTTGATCGTCCGATTCGAAGGTTGAGA
AATAAAAAATTCACTTCAGTTAAGGTATTGTGGAGGAATCAGTCTATAGAGGGGCTACTTGGGAACAACAAGAAACCATG
AAGGCCAAGTATCCTCATCTCTTTCCTTCCGATTCCATTCCATCTTGAAGTAATAGTTCCTCTCAAGTCTTTCAGTTATT
CTTGCGAAAGTTCAGTCTCAGTATCCTGTTCCTTTAGTTATACTTTCATTTCAGCATATTTGCATATTCTTGGAACTTAG
TTTAGTCATATTTCAGTTTCTAGTACTTAGTGGTAGAGATTAAAACTCCTTCCCTACATATTCAACTAGTTTAGATTCCA
TTCGAGGATGAATATTCCCAAGGGGAAGATAATGTAACACCCCAGATTCAATTTTTTTTTTTCCAGATTTTCAGACCTTG
CAGATGCCACAAGCGGAGGCCACCTACGGACCGTAGGTTGACCCACGGTCCGTAGGTGGTGTCTGTGGTTGATCACCTCA
ACCCTGCCTAGAATTTTCAGAAAAGGCATGACCTTAGGCCAGACCCATCGATAGTAGGTTAGACCACGGGCTGTGGTCCA
AGCCCGTGCATCGTGACCGTCGAAAAAGGCTCTCTGAAGCCAAACGACGTCCTGCTAGGATGGACCGTCTGTCAGTGGCT
TCGATAGGTTTTAAGTAGGGTCATTTTGGTATTTTCCCCTGTGTGTTGGACACCTAAACTACGTTGTTTAACCCCTAAAC
TACGTAGTGTTGGTAAGTTTAAGTCTAGTAACTTAATTAGATCTTTCCCTAAGTGATTCATTCTTTAAAAAATTGATCAA
ACTTGAGCAAAAGGGAGAAGAAAAAGTCAATCCAAAACCCTCCAAGAACGCAACAATTTTCTTGACTTCCTGCCCTGAAA
TTGAAAGATTTCTCCGTGAAATTCAAAACCAAGTATGTGGGATTTCACTAGTGGGTTTCTTTCACTCATTAGGTCCCTAG
AATTCAGTCATTCATATATCTTTAATAGCCCTAGGGCTTCTAAAACCATAGATATTAGTTTGTATTTAGATGTTAAAATA
TTCATAATCAGATTATCATGTTTTTGTGGAATCGTTCCTTGGTTCTTTGCATGAAACTCAGAACCGTAGTTGTATAAATT
CGTTTAGTTCATGAATTACACTAGCTAGGACAAATAAACAAATATACATGCCTCAGATTTTAAATGTTTCATTATCTATA
CTTAGAATTTGCATTTTCAGTTAGCATGTCAGAATATTGAGCTATCCAGTATATTTTAGATATGTTGTATTGTACACATT
TCCAATTGGGAGTAGTGTTAAGATCGAGTTGGACTAGGGTCAGTCACCCTCTCAGTCCCAGAACTATGTGCCCTCGTAAG
TTTATAAGTCCCCTATGTTGCGCATCAGATTTAGTAATCACGCTAGTCATGCCTTTATACCGCTAGCAAGGTATTTTGGG
TCCTCTCGATCAAGTGTATACATCGGACTCCACATTCAGCTCACTTGGTTTTATGTCGGTTAATAGTACCTCCCACAGTC
AGACTCTAGTACATTTGACTAGGTTTTCAGATATACTTCAGTATTCAGTCTTATCATGTTATGTACTTGGTTATTGCATT
CAGTTTAGTTCATATTCAGTATATTTCATCATCTCTATTATGTTCAGATTATATCATTTCTCAGAACACTTTGTTCAATT
ATATGTTTGTTCAGCTTTATCCTATCTTGCATGCTCTATACCTTTCAAGTATTGGCATATAGTCTACGCTAAATCTTTTT
ATGATGTAGGTTCATGTACTCAGCATTTAGATCATGTGGAGATCGGTTCCCGATCCATATTCAGCAGCATTAGTGGTAAG
TCCTCATACTTTGTGGACCACAAACATTTTTTCTATTTCAATATTTCATTTTAGTTTCAGTTCTTACTAGAGTTAGCTGG
GGCATGTCCCTGCATCTTTAGTTAGTTAGAAGATTATTTCAGACGTAGATAGATTCAGCTTTAGTAATTTCAGTTATAGT
CCAGTATCATTAACTCTTACTGAGTATCTATATATTCAAACCTATTATGGGTATTCCCCATCATTCAATTTATCTCATGT
TTTAAGCTTCCGCATAGTATCTTTTGTTCAAATGTTTAAGTATGCTTTTGATATGCCAGCTCAGGGTTAGCTTGGAGTCA
CTTGCGATCCTTGGTCCCATGTTTACGTCAAGGGGTAGCCTCGTGGTGTGACATACTTGCCAAGGTTAGACCATGAATTT
CTAGCTTATGTGGATCCACCACCTAATGTCTATCTAAAACAATCATCATATGGGGGCACATAGGTATGGGATAAGGAGAG
TTCCATTAGAACCCCATCCTTAAGTTATGGGAAAACTTCCATCTCAATATCCTCTCTGTGCTAAGCGTAAATCTCACAAA
ATAGTCATTATCTTAACTTGTCTTATCATTCAGAGGCATGGGTAATCACCACTTGCCCTATCATCCACCGAAGGCACATC
AAGTAACCAATCTAAGCTAGATTTAATTAGAATAGCTCCTAAATCACGATACAAAGTTTAGTTAAGAAAACCTTTCCACT
CTAAGAATCTTTTATGTGAGAAACCCTTTTCACACTCATGATTTCATGTGTATGTCAGAAATCTTTTCACAAAAACAACA
ACATGGATGCTTTACTCTCAAAGCAACTTAGATCATTTTCATCAATTTCCTAATGAACAATGTGATATTTAGCTACAAAA
TTATTAGGTACGACATAAATTTCGTCATTAATTATTCACCTTTTGTGACTAAAAATTACATTTCATATTTAAATGCTTGA
GCAACATACGTTCAATGATAAAACATCTAATTTCGTAGAAAAATTGTCCTCTAAAATTTCCCACTAAAACATAATTTGGT
GTCATTTATTAAGAATCATTAGCGACAAATTTAATGTTACTAGCGACACTTTTTTTGTCACTAATAATACATTCAATTTG
TGACAAACTATTATTCGTCTTAAAAGTAGCTATCAATTTGGAAGAAGAAATATTTCGTCATGAAATATAGGTTGTTGAAA
TAGCAACAAAATAGAGTTCGTAGTTAAATGTTGATTGTTTAGCCTCAATTTTTTTTATTAATTGTGATCTTAATTTTTGT
CACTAATTATATAAACAATTACTGACAATCTTTTTATTGTCTCTAATCAACCTTTTATTTAGTGACAATAGTGTTTTGTC
ACAAAATGTGCAATGTTCAAATCGTGACTATATAAAATTTGTAGCTAAATAATCTAACTATTTGCTACAAAAAAATTCAT
AACTAAATATAGAAAATAATATTTTGGCTACAAAAACACATGTTGCTAATTACAAGTGACAAATGATAAATATTTTTTCA
AGTAGAAAACAACAAGATGAAATCATAGAATGATATGATAATGCAGAACTATATCATACGAAAAAGGGCATGTGACATTG
CTATTTACTTTTATCAATTATCGATTGCAAATGATGAATTTTTCATATTTATTTTCATATTTAATATATGAATATGTATG
TGTGTAGTTTATAAATTATAAATATAGATATAAATTAACGAGATGCTTATTTTTATAATAAAAAATTACTATTTATTAAA
AAGGTTTTACGCGATATTGATCACTCATTTTTATTTATTAATTATAAGTATTTTTATTAAATAACAATCTATTCCAATTC
TTTTCAATTAATTTAAATTATAGTCATGTTATTTAATTTTTAGTCAAATCTTTTACGATTTATGTTAGTTTACCCAAATT
GAGCAGAATATGCCCCGAATTCAAATCCCAAACTCAACTCTCAATCTCAACTATTCATATGATCTAATCAGACGGTTAAG
ATTAAAATAGTGATTGGATTGGCCTAAATGTTGGTCAAACCTACTTTTAAGTCAGTTTTTTACCTCTAAATTTTTTTGAT
AAATATAAAAGTAACTTAAAATAAGTCAAAATGACTTAAATTAAATTTGGAAGTGTTTGGTAGTGTTAAAAATAACTTAA
AATAAGTTTAAAACGAAAAGTAGGCCTCCCCTACCTTATATTTTTTGACTTAAAAGTCATTTAAGTTTGACTATTTTATT
TTTAACTTAAGCTAATTTTTAAGTCAATTCAAACGGGCTCTAAATCTCATTCGCTTTCCTATTTTTACCTAGGGGTGGAC
ATGGTACGTTATTGAAATGTATTTTTTTATAGTTTGGATTTTCAGTTTTCAAAAATACTATACCATTATTATACCAAATT
AATTTTGGTATGGGTCAGTATTTTAAAGTTTTATTTTGTTATTTTGCTGTACAATAAATCGGTTGTCATAGTTTGGTCAA
CTTTAACTTACATATCTTTGGTAGAATAAAGAATTATAACTTTGACTTTCCAAGAAACGTCTGAAGTATGTCATTTTAAT
ACCTTACACATGCAAACATATTTAAAATAAAGTACAAATAATTTTATTTGTTAATCAATCATCCAAAAAGAACATTTAAA
TAAAGATAAAATTATCAAAATTTCAATATCTAAATAATTAGTTAGTATTTTATATATTTTCTAGTATTATATACTTACAT
ATATATGAATTTTATATGTAATAGCTATATACTTAGATACGGTATTATTAAGTGTTATTTTATAAATACCAAATACCATA
CCAAATATCAAAAAAATTATAATTCATTCCAAATATCATAATTTCTAAATTTTGATGTTAAAATTTTCGAATTTTTGCAT
AATACTCTATAACTTCCATATACCCTAACTCCCTAATCTTTCTCATTCTCAAAGATTTACTGCCCAAACTATCTGCAACA
CCTCTCAACTCCACCCTCCTCTCAAATTTTCGGCAAGAACAAGCCAAAGGTCACACTTGTATAACACTCCTCTCCAAGAG
AGGAACTAGACGATCACCGTGCACCACCAAACACCTCTCCTCACCTTCTCTCTTCCTCTGTCTCATTTCTTTCCCTAGCC
GCCGCCACCATCTCCGGTGAGACAAGTGCCCCACCATTCTCCCACTATCTCTCCCTCCACCTCCTATTCTCTTTTCCATC
GTCCAATCATCATTGACCGTTGTCTGGAATCACCAAAAACCCAACGCTGCGTCTTGTCCAGCGAGTCTCGAGGAGACCCC
AATGAAGACTTTCATGTAAATATCCATGAACTCTCAATGGTGAAGCATTCATTTTATTCTTTATTCATATTATGTATCAA
AAAAATTTATGTGTTGCCTCTGGTATGTTCCTTTGAGTACTCATGTTAGTGCAGATTTTGTGTGAAATTTTTTTAGCAAG
TGTCCATTTACATTTCTTTCTACTCGAATATTTCTATATGTTACAAAGTCTCTGTTTGTTGTGAATTTTGTGTGAATTGA
TTGATGTTTGTCGTACTTATTCTATGGTAAAATATGTGCTAACGTCAAAAGTATGAAGGAATTAAGATGTTTTGCCTGTG
TATTTTAAATTTGCTCTTTCTTACTTTGAAAGCTAATTCTAGATATCCTAAAATTTGTTAACTAACTTTTTAAAAAACTA
AGTATAGGTTTATTCAAAAGATGTATGACATCTTTGCTATATAGTTTTCTGGGAAATAAATCTTAAGTGATTACTTTCTC
TCATTGCCAATATTGTAATATCATGTAGCACTTGTGATTTGGTGAAATCATGTTTATATAATTAGATTTGTGTACTTGTA
ACATCTTCTAGCACTTTCTGTTTCTCCTTTCTCTCACATTGCTCAAACAAAATGTTTGAATGCTTTTGTCACTCTTCTAG
ATTCTGATTTATATGTTTCCCGTTTTTCATCATCCTAAATTTATTCCTTCATAGTAAAAGGCTGGGAAATGGAAGTATGA
ATTCATTTTTTTCTTGATCAGTGCCAGATTCCACGTTAAAAGGCGTCCGAAGTTTGTAAAACTGATGTTTTGATTTGATT
TCTTCTTTAGTGTCTTTATTATAGTTTCAAAGTTCACAAAATATTTCTCAAATGATCGCTCTTTGCTTGGATACTTTTAG
CTATTTGGTCCAACAATGCCTAAGATTTAAGAAAACATCTCAACTTCTGCAACATTGGAAATTGGATGGTAATAGCCCTT
ATTTCTTGAATACGTTAAGTGTTATATTGGTATTCTTATTTGTAATCATCCTTCTAAATTCGTTCTCATAAGATACTCAA
AATGTTTGTTCTCGTGTTGTTAAAAGCTAATTGTTTCTCGACTCTAATTCTAAACGATCTTGCTTTTCATAACTTGAGAA
AAATCTCAAGCTTCACATGATATTGGATCTATTGAGTTGTTGCACTCTTGAGTTGCTGATGGATAATTGTTGTGTTGCTT
GTAACTATTGTATTTTACTCTAAATAGTTATTGTATTTGAGGTTGATCCTTCTACAATTTTTGGATTAATTTGCTGCAGC
AATATGAGGCTGATTTTTGATATGTTATAGGACTATTTGCTGTTTGGGGTCATTTTGCCGCTTTGGCTATTTACAGCTGC
ATTATGGGGTATTAGCTGCTTTATTTTGGGAACATTTGTTGCTGCAATCTGAAGGTGATTTTTTCTACGTTTTGGGACTA
TTTGTTGCTGGAATTTGAGGCCATTTAGTCGTTGAATTTTGAGTCATTTACCGCTGCATTTTTTAGGGACCACTTTCTGC
TCTATTTCGAGCTTAATTCTTGCTACATTTTAGGCAGAACTGCTGCCTCTTTGGCCAATTAGTTTCAGCACTTCATGCAG
ATTTTAGGCCAAGTGACTAATTCCCTTTATTGACAACACAAATGCTACATTCTTTATGTTGTTACACTGACTTGAATGAT
ATTACAAAAGTCCGTTGAAATTAAGTTGAGGTCATACCACTGCAAAGGATTGTCCCTCGGTTTGGGACCTTTCGAAACTA
TGAGATGAAGCAATATCAAAAATACAATTGTGAATAATATTGCTATGAATTTAGATGTCATCATATAGTGATTAGTGAAA
AAATATTTTATCCTTAAAAGCTTAACTTTTAGTGACGACAACATTGTATTTTTTAAGACGATTAAATGCTCGTCATAATA
ATATTTGTCCCAAAATTGTGATTGCCTACTTGTTACCTACAAATTAACTTTATTTGTTTTGTCAGTAAAAGAAATATTTT
TAATGATGATAGTATCATTTTCAACTACAAAATTGTATACAAAAAGTAAAACTATCACTAATTTAGAAATTTAGGGGTAA
AAAGGAATATGTATGTAAAAGATAGTTTTTAGTAACAAAATAATATTTTATTCATATAACATTAGAGACAATAATGTCGT
CACTAATTAAACTAGATAGTCAGTGACACATTGTTTTTGTCGGCCTTAATAGCCTCTTTAGTGACGAAAAATATACGATT
ACCTACAAAATTTTATAACTTCTATGACAAACAAGTTCGTCATCACTACTATACATTTGGGGGAAAAAAGTATTTTCGTA
GCTAATACAACTCTCTTTAGGGACGAAACACTAAGTTTTCTATGTATAAATTTAGTGACCCATGCTTTATGGACGAATGA
TTGACGAATTATTTTTCTTCACTAAAGATTTTTTTTGACGAAAATTGAGTGTTAAGTGAAATTTTTTTTTGGTCACTAAT
AGTTAAATTTGTTGTAGTGATATGTGACAAGTTAGTTGGTGCATGGAGAAATGATAAACTAAAGATGAAGTTATTCATCT
GGAGTTTATCTAGAGAAGCATGGACCATATATTAGATATGTTAGCTGGCAAAGGGTGGTATTGTTTCTTAGATTGATACT
CGGGGTACAACCAGATATCAATTGCTCCGAGTAGATCAGTAGAAGACTACTTTTACATGTCCTTATGGCACCTTTGCATT
CAAACGCATGTCATTTGGATTATGTAATGCACCAGCAACTTTCAAGAGGTGTATGATGTCCATCTTCTCGAAGATGGTAG
AAGACACTTTGGAAATGTTCATGGATGACTTTTTTGTGGCAGATGACACTTTTGATGACTGTTTGTTAAATCTTAGCAAG
GCTTTATAGAGATGCTAGAAGGCCACATTAGTTTTGAACTGGGAGAAGTGGCATTTCATGGTCAAGGAAGGCATAGTTCT
CGGTCACAAGGTGTCTCAAAAGGAATAATGGTTGATAAAGCTAAGATTTAGGTGATTAAAATGTTATCCCCACCCATCTA
CGTGAAAGGTATTCGAAGTTTTCTGGGCCATGCATGACTCTACACGCGTTTCATTATAGATTTCTCCAAGAATGCAGATA
CCTTGTGCAAATTATTAGAGAAAGAAATGAAATTCATCTTTGATGATGCATGCCTGAATGCCTTTGAGTGCGTAAAAGAG
AAGCTGGTGTTTGCTCCTATTATCATAGGTCTAGATTGGGCGGAACCATTTTAGGTCATGTATGATGCAAGTGGTACTAC
TTTGGGAGTTGTGTTGTGGTAAAGTGCAAAAAGATTTTCCACCCGATCTACTATGCTAGCAAGTCATTAAATAAAGTACA
TCGTAACTACACCATCATTGAACAGGAACTATTGTTGTGGTATTTGCCTTTGAGAAATTCAGAGCATACTTATTGGGTAC
TATGGTGATAGTTCGTGCAAAACTATGATATCTCATGGAAAAAAAAAAGATTCAAAGCCAAGATTAATTAGATGGGTGCT
GCTGCTTCAGGAGTTTGACTTTGAGGTTAAGGATATGAGAGGTTGTGAGAATCAGGTTGCTGATCACCTATCCAGGCTAG
AAGCAGAAAAGAAAGAGGAACTTGAGTTAGATATCAATGATTTTTTCCCAGATGAGAAGGTATTAGCTGCAACTCTTGAT
CTTATTCCTTGGTTACATGACTTTGCTAACTTACTTGTTAGTGATTTGATGCCTGAAGGGCTAACGTTGCAGTAGAGAAA
GATGTTCCTACATGATGTGGGGAAGTACTTTTGGGACGATCCATATTTGTATAGTGTATTTGCTGATAACATCATTAGGC
GATGTATCCCTGAGGCAGAGATGCTACATATCTTAGAGGCCTCCCACTCCTCTCAAGTTAATGGCCATCATGCAGGTGCT
CGAACAGCCCACAAGGTATTTCAGAGTGGATACTACTAGCCTACAATCCATCATGATGCACTTGATACAGTGAAGAGTTG
TGATGTATGCCAGTGGCAAGGATCTATCTATCGTCGCCGCAAGCTACCAATGACACCAATTCTTGAGGTGGAATTGTTTT
ATGTATGGGGATTTGATTTTATGGGCCCAGTCGTGAGCTCTTATGGCAAAAAGTATATATCGGTGGCAGTGGACTTTGTG
TCCAAATGTGTTGAGGCAGTTGCTCTGCCTAAAAATGATGGTAAAAGCGTCGTAGGGTTCCTAAAGAAAAACATATTCTC
ACAATTTGGTACACCTAGAGCCATTATCAGTGATGGAGGTTCCCATTTTTTCAATAGAGTGTTTATTGCTCTTCTGTCAA
AATATGGGGTTAAGCAGCACAAAGTGGCAACACCCTATCATCCGCAGACGAGTGGCCAAGTTGAGGTATCAAATTGGGAG
ATCAAGGCTATTTTGGCGAAAACAGTGAATGCTTACATGACAAATTGGGCAAGAAAGTTAGATGACGTTCTATGGAAATA
TCAGAGAGCTTTCAAGACACGTATTTGTGTATCTCCATATTAGTTGGTGTTTGAAAAGGCATGTCATTTGGTGATTGAGC
TTGAGCATAAGGCACTCTGGGTTTTAAAGAAGTTGAACCTTAGTTCGAGTAAGACTGTGAACCTGAGACTGGATCAGATC
AATGAGATGGATGAGTTCCGTTTAAGAGCATATGAGAGGTAGGCACTGTACAAGGAGATGATGAAGCTATATCATGACAA
GCATATTGAGAAAATGATCTTCAGTTTGGGTGACTTGGTGCTGCTTTTCAAATCTAGACTTCGTCTATTTCCTGGGTAAA
TTGAGATCCAAATGGTCTGGGATGTTTAAGGTAACTCGGGTATTTTTGTCGGATGCTATTGAGGTTGAGAATGACAAAGG
GGAGAGGTTCAAGGCTAATGGTTAGCATATCAAGGCGTACTTAGGGTTCCAGAAGAAGTGAAAATAGTGGAAGAATGCAA
GCTTGATGAAGTCTAAGTAATCAAGTAACATGCGTCGCGCCGCGATGTTAAATTCCACGCTTCATGGGAGCACCAAGATT
CTAATTGTACTAGGTAGTTTACATTTTAGCATTTTTTTTATAGTTTTTATAGACTTATTGTGTGCTGGTGTGTGCAGGAA
GGAATTAAACAAAGAAGTGCAGAACTGGGTGTAGACAACTCTTCACGAGAAATATCACATGCCGTGGTGCTCTTCAAGGG
TATCTTCATGGCCTGTCAAATTCACTGGCTCCCTAAATGAGCTACTGAAAATTGGAAGGAAGTGGTTCATAAAAGGGTTC
ACGGTCTATCAGATAGTACACGGACCTTCTAGCCTGAGTTAGCATCAGAAGCTAGTTTGCTAACTCAGGAGATAGTTATT
CCATTGTGGAAGTGGAAGGAGATAAATGTGAATTTTGTCACATGTTTTCCACATTCGCAAGGGAAGATAAAATTCCATTT
GGATGATTATTCACAGGTTGATGAAATCAGCCCATTTCTATCTAATCAGGACTACCTTTTGGTGGAATATGTTGGGATGT
ACATTAGAGAGTTATTCATACTCAATTATGTCTCGGTATAGATAACTTCAAATAGATGGACACATTTTATAGCACAACAC
AGAGATCCTTGTTGAAGGGTTTGGGGACTCAAGTTAATCTTAGTACGGATTTTCATCTTCAGATTGATGGCCAAGCCAAA
CGTATAATCTAAATGCTCAAGGACATGTTATGGGTATGGGTGCTAGATTTTCGCGGAAACTGGTATGATCACGTGTTACT
AGTTGAGTTTCCTTATAATAACAACTTCCAAGTAAGTATTCAAAGAGCTCCTTATGAAGCTCTATATAGAAGAAGTGAAG
GTCACCAATTTATTGGTTCAAGATTAGGGAAGTAGAGTTGCTAGGTCATGACCTAATCTAACAAGTTATGGAGAAGGTAA
AGCTTAGTAGAGATCGGTTGCAGATATCATAGAGTAGTTAGAAGTCTTATGCAGATGTTTGACTACGAGACTTATAGTTT
GATGTAGAAGATTGGTTTTTCTTCAAAGTATGGCCTATGAAGGGTTTCATGTGATTAGTCAAGAAAGGAAAGCTGAGTCC
AAGGAATGTAGGGCCATATAATATTAGTCGAAGGATTGGTAGGGTGGCTTACGAGCTTGATTTCCCTTTAGAATTAAAAG
TAGTTCATCCGGTGTTCTATGTATCTAGCGTATAGAAGTGCATCGAAAATTCTTTGAATTATGCCCGTTGAGGATAATAT
TGTCTTTACAGACTTGTTTTATGCTAACGTGTTAGTGGCTATTTTGGTTTGGCAGGTAAGAAAGATTTGGACTAAAGCAG
TGGCTTCTATGAAAGTGCTATGGTGGAGTAACAACGTTGAGGAAATAACTTGAGAAGCCGAGGAGGAAATAGGGATGAAT
TATCCACAACTATTGACGACTTAAGATGATTTTCAATAATTGACAATTATTCGTGTAGACAAACTTAATTGGATTTTAAA
TAACAAAAAATGTAGGTTATATGGCTTGTCACACCAGCTAGATATACGAAGCCTTATAAGTGGATTTTCAAAACTGGATT
TAAGATTTGCGAACGTAACAAATATAGCCTAGGTAAGTGGTTCCACCCTAGTCATGTTCACGGAAGGGTTCAAGGACCAA
GGTGCTCTTCACGAGCTTCCTCACGGTCCGTTGTCATTAGCCCAACAATGACTAGTGTACCCGACCCGCACAATTTAATA
AAAAATGACCAATTTATGTTTATAACACCTCAAGCGCCAAAGGGTTGGTTCTTTTCTTCTTCCCTCTCATCCTTAACGGT
TCCTATAGTTATTAAAAGGCATTTCAACATTCATGAACCCCAAAGGAGTCAAAGAATTGAAACCCTAAGTGCTATAGTGT
CAAGAACTTGAGGTGGCAGTCAATTTTTTTCTTTGGGGCTAAAATTCGAATAATTTGTAGTAAGTTCTTCTACCTACTTG
TTATATATTTTATCTTATCTATAATCAAGTTTGAACTACGTTGATTTGGTCGAATTTTATCATTTTTATGTGCTGAACTA
GAATTGTTGCTATTTCATTATATTGGTTTGTTGAAATTAGGTTGAATTGGAAAATTTGGNNNNNNNNNNNNNNNNNNNNN
NNNNNNNNNNNNNNNNNNNNNNNNNNNNNNNNNNNNNNNNNNNNNNNNNNNNNNNNNNNNNNNNNNNNNNNNNNNNNNNN
NNNNNNNNNNNNNNNNNNNNNNNNNNNNNNNNNNNNNNNNNNNNNNNNNNNNNNNNNNNNNNNNNNNNNNNNNNNNNNNN
NNNNNNNNNNNNNNNNNNNNNNNNNCACAATTCCATGAGAAGAATACTCGAAAAGTGCTAAATGTAAGAACACGATATCC
TTCACGGACCGTGAAGGAATCATGGGTGTTGAAGTAACTCGTGGTCCATACTTAACAAAGTTCCAACTCACTGGCCAAAT
TCACGAGGTCCCAAACGATTCGTGGTCATCTTCACGGACCATGAAGTCCTTTGTGAACCTTAACCAGTGTAAACCCCTGC
TTCCCATATACACTGTCTCTTGTTAATGATGGTCTCCACAGACCATGGTACTTGCCACGACCCTTGTAGACCTTCGTATA
AAAAAATATTTTTATGTTTGAACTTCTTTTTATGTTTTACATTTTGATTTAGTGGCTCTTCCCAATGATAGATTGGGTAA
CAATATGTTAAGGCAAGGCGTCACGTTCTAATTACAAAGGGGAAGCCTGAGTACCCGTTAGTGTGGCATTGTACTTGATT
CATTTAATAATACATGTTTATTTCTCTTCTCAGGTACCATGGGCCCATAAAGAAAATCTACAACTCTACATCCCTCACCA
CCTCCCTCTCCATATCAGACCGATAATGAGGCAGAGTCTAGTAGTTGAGAGGTTAAGATCAACACTAAGATTGAGGAACA
CTCACCTAGAACTACGAGATCACAAACGACAAGGGCCATTCTTCAAGATCCTCCCTTCCAGTCTGAAGAGGAGGGTAGTG
GATCCGGTGGTAGTGAGGCATCATGTAGTGGTTCCGGTAGAGGTGAGGAATCTTGTAGTGGTTCTGGGAGTGGCTCAAGT
AGCGAGGAAAATTCTATTAGTGGCTCTCAGGAGGATGTATCTACACCTCTACCTACAGTAAGAACATGATCTGAAACTGG
GGCAAACGAAGAGGGAGGTGCAGAAGAAGAGGACGATGATGTTACTTCCCATGATACAATGGTCCCATATGTTCACCTCC
GTGAATTCAATCCAGTGGTGAGACAGTAGTTAATTGACTGTTTCCACTCTATGTGGAATGTGAATAGGTCTGAAGATTTC
TTCAAGAATGGAATTGTGAATAAGTCGGGCAGTTTTAAGGATAGACCAAACATGCCTCAGACTAGGGTAGTGGTGGCGGA
TATCAAAGATTTCCCAATTTCTACAGAATATTCTAGATGCACCGATTTGGAAAGATAACAAATTCTCCAGGGAAATTTTC
CCGCCACCTTACAAGTGAATTTTATGTCTCCTATGCAGCATCATTGATGATCTTTGCTGCAGATGGTGAAACTACTAAAC
AGGGGCATAAGTTTTTTGCCAGTACATGGGGACCCCTCAACTCAATAGTGGTTCGGAGCAGATCGGTGGACATATATGGG
GCGACTATCAACAGAATGCTACATGGTCTGGAGTTTACAGAACCAACTTCAAATGGCCATTTTGAAGGTAAATATTATGC
TGTAACTAGAGAGACTGAGATGGCAAACCCGACGTCTAGAGAAAGTATCACGTAGTGGATTGCTGGATTGATTCCTTTCT
AGGGAGAGAATGCACAATGGGTAGAAGATGCACAACTGCTGATCACTAAGCGTTATTGTCATTCCCAGCTAAGGTTTTGT
GGGCCATTGTTCGTGCACATATGAGACCTACAGTAAATGATAACACCTTATCGTCGTCCCTTGCATCACTGGTGGCCTGC
CTCATGGCTGGTTACCCAGTTAATGTAGGTCGTATCATCACTAGAAAAATGTGGGACAGGGCACTAAATGAGAGAGTTGG
GTTACCATTTCGGTATCTGATAGGGAAGTTGTGTTAGCAAAAAAATATTCCACCGAATAAGCTAGTAGACAGATGGACAG
AAGCAAAAAGGCTCACCACAACATCAAAAATAGAAGATGTGGCCAACCATCTCTTTTGGGCCAAATCTGCCGTGGTTGGA
CAATTAGTACTTGTACCCCATGCTATAGTGGACATTCCAATTGGTGTTATAGCTCTGAATAAGGGTGAATCATCGCAACT
ACCTGCAGGAGTGCAACCACCACCAGCTTCAGCCTCACAGACTACATGTACTTTTATCATCGTATCTACTGCTATTTTTG
AAAGGTTCAATGCAGATTAGAAGCAGACCAAGACTATTGTGGATAAGATTGTGCGCAAACTACTCGAGGTTGTTTAGCGC
AATATGTTAACTGCAGAGAAGTGGTTAAAAGATGAGATGCGGAAAGACTTAACAGTGCTGAAAAATAAGATTGCCGGCTT
CGAGGTTCATGTGCAAAATCAGTTCCAAGCTGCTGGTTTGGTGAATGCGGAGTAGTTGAAGACACTGTTGGCAGAAATGA
GGGCTGTAATTGCTAAGCTGGTCGAGAAGCTTGTTCCTTTGCCTCTACCGATTGTTGCGGAGTCTTTAATGAGCTTTTTC
ACCGAGCCCCCTACCACTCAGGATCTGGAAGATTTCTAGGTCAATGTGCCACAACAGAAACCCAGGAAGATGAAAGAAAA
AGCTGGAGGGTCTGATGAAGACCTGCCACATAACCTATCCAAAGAGGAAAGAAGGCAGCATAAGAAAACTCGCAATGAGT
CTTGGAGTCTAGCAAGGGAAAAATAGGCACTGGCGCAACAAAGGTGAAATACGGTATTAGATGGTGCTTCTCATAGTGGA
GTACCGGTAACGGTTAGTGGTAGCCTGCCTGACCTAGAGTAGGTTTTTGAGAGTGCACCCGTTGATAAGAGTGGTGACGC
TGACCCGACTATCGGCGCCTAGTGCGCCGTAGGTATGAAACCTCTTCGCAGCCCTATATTGTTTTGCTTTATTGACTTTA
AGGGCAAAGTCCTTTATTTTAGGGAGGGGGTGCAGAGCAACCTTCAATTTTAACTGTTAAAATGAATAGATATTGACTTT
GTCTTGTGTCTGATAAACTTTGACTGGTGTTTTTGTATTTTGATGAACGTGTGAAGTTTTTATGTGTTTAGATGTGCAAT
TGTTAAGTTTTGAGCCTTTTGTTTGTGTGAAACTATAACATGTATGACATTAACCTGAAGTTTGATCGTCAGGCTCTTTA
GATGACTTCCTAGATATTTATGGGTTGAACATTGCGATGCCTGGAACATAAATTGGTGAACTAAGAAACTAGAAAATGTT
GTTCAGTGTCATGTGTATGTAAGGTTTGATTGAAGTCGACTCATTTAAGGATTAATATTCATACTCTTTGTATCATCAAT
GCCTAGATTATGTTCTAAACTGGTGTTTAAGTTCTAATTTACAGCTATGAATGCAACGGAGCAGAGCAAGGACATTACAT
GCATAAAGGAGTGGAAAAGCTAAAGACAAGAAAAGCTGACGATCGCCAAGACTACTCGGGGACTTGCCGAGTGGTACCTC
AGCTCGCCAAAAGTTACAGCATGCAAACCCTGTGGAAAAGCCAACTCGGCGATGGAAAATGGCGTATCGTCAAACTGCCG
ACTGGATAGGCGATGGGGATCCTGATAGACTAAAGCTATAGAAGAGGAATGCTTAAGGGACAAGTCAAGATGGCGTGGAA
AGGGACAGTTGGAGCATCGCCGACCTGGTTGGCGATGCTCGACTAATTCCGCCGATTGGTCCAAAAGGTAAAAACTGGAA
TAGTACAAACGTGAATTTTAAAAGATGAAACCAGTTTGGAAATTTTGAACGAATTTTCTTAGTGTTTGATAGTTCTTACA
TTGAGGTTTTGATCCCTAACAATGTTTTTGGAGTTTTGAGTAGACCGTTAAGTTGGGTTTTGATTTTTAGTTGAATTCAA
GCATTGTGAAGACTTGCAATTTGTTACCCAGCTGATGGAGAACATAGTTGGTAACATTTTTCTTCCTTTTTATAATGTGT
GGCTAAAACCCTCATTCTTTGGGGGTGTGGTTATGCCATTAAATGTTATATTTAGATTATGGGTGTTAGTATTTACTGAT
TTAAATTTTGATTTGAAGTGGGTTGGATTGATATTTGTGTTTCAATTCATGAATTGTAGTTCCAAATGCAATTCTAGTTT
AACATTCTAGGCTTGCTTGAGAAAGAGGTTTTAGAATTAAAACAATCAATTGATGATTGTAGTGACTGGGTTATTGTTGA
TTCGGTTTGAGAATNNNNNNNNNNNNNNNNNNNNNNNNNNNNNNNNNNNNNNNNNNNNNNNNNNNNNNNNNNNNNNNNNN
NNNNNNNNNNNNNNNNNNNNNNNNNNNNNNNNNNNNNNNNNNNNNNNNNNNNNNNNNNNNNNNNNNNNNNNNNNNNNNNN
NNNNNNNNNNNNNNGGAAATTGGCTTTTAATCAATCACATCCCCAAAGATCCCTTTCTACTTGGTTACTCCCATGTTTTT
GTAGTTGCTAATTTTCACTCTAATCCCCCCAATTGACATTAGTTGTCAAACCCCTGCAACTTACTTTAATTGTTTCAGTA
AAATATTTATTCCTAATAGATTAGAACACCTCTTTTGCTTTGTAATTGAATTATCTACCGTATCATTCCCTGTGGAATCG
ACCCCAACTCTTCGTGGGGTTTATACTAGATTGCGATTGCCTACACATAGAATTGGATGAAGTGTAGTTGAGCGTTATAA
AAAATGGTGCCACTACTAGGGAGTGGTGTTTAATTATTTTAGTGAAGTCTAGTTGTGATCTGATTGTGCTGTAGTTGAAT
CAATTTACTTTTGTCTCTTGTTGGCTTCTCTTCAACAAGTTACAAGATGAGTGTTAACGGGAGCGATGCTAACCAACTTG
GGCATAATGATAACATTGGTAACTTGCACGATGTCAATGAAGATCATTTGGGAATCGAGGGTGCTACTAGGTTGCCTCCG
GTTGTGGGAAATGCGGTGTTTGAAATGACTAGCATGATGTTGCAGCTATTACAAATGAAGGGTTTATTAGGAGGGATGGC
TCATGAAGATCCCCATGACCACATCCGAAATTTTATGGATGTGTGTGGTCCATTTTCGTTCAATAACATATAACAAGAGT
CAGTCAGACTTCGGTTGTTCCCTTTTTCTCTCATGGGTGAGGCTACAAAGTGGTTAGCTAACTTACCAGGAGACTCAATC
ACTTCTTGGGACGAGCTCATTGATGCATTCTATATAAGATTTTTCCTTCCTTCAAGAAAGATGGAATCGAGAGAAAATAT
TCAGGGGTTTAAATGATTTGATGGTGAACAAATTCATGAGACATGGTTGAGGTTTCCAAGCTGATGGTTCAATGTCCAAC
TCATGGGCACCCAAACAATGTGTTGTTACAACATTTCTATCGGAGTCTAGATTCAGTCAACAAGGGTGTGGCTTACCAGC
TTGTCCAAGGAGGAATTATGCAACAACCTTTTTAAATCGCATTTACTATTCTTGATGCGATGACAAAGATTAACTATGCT
ACGTACACTAGGGAAGATCAAGTGTCTCCTATGAACTACAGGATGACAAAGGAACGAATAGAAAAGGACCAAGAACGGGA
TGAAAACATGGCTAAAATGATGACCCAAATGGATATTTTGTCATAACATGTCATGGGCAGTTGTTCTAAGGCTTTGAATT
CAGTTGGAGTTATTGGAGTGAATCCGATGATGCGCACTTTGAAGCTATGTTCAATGAGTAGGTACACTTCCTAGCAAATC
AAGGAGGATGTTTCCGCCCGAGTTATCCAAGGCCGGGTGGAAACCTAGGGTCGAAAAGAGAGTGGGATAATGGTTGGAGA
GACTGTGATAGGAATTGGCGTTACCGCGATACAAACTGGAGGGAGCGAGACGGTCACAAAGAGAGAGATATACCTCCCCA
TGAGCGTCAAAAGTCGAAAGAGCAAAAATCTTACCCTGAAAATTGCCGCACTGAAGATATGCTTGCACGCATTCTCAACA
AAGTTGTAATGACCCGAGAGCACCCCGTAGTCGTTACCGGCGTATTCCACCTCTCGGAGGTCTTATACAAGCCGTTAGCA
TTCGTCATAGCATTTATCACAGAAAAATAGCACTAAATTTAAAACTTTTCCATAATATAACACAAGACTTAAGAGTCACC
TCATTTAAACCTTTAATACAAAATCGGAGTATTACGTCTCAAGGTAGCCATCTTAAAACTTGACTACAACACAAGAGGGA
CACAACCCTTACAATACAAAAGAAACTACTATCTAGTACATAGAACTTAAGGAAACTCTTTAACATACATGTCCTTCAAT
CTTTAAGGACACATCCGAACTTGGGAATAGTAAGCCAAGCTCATCACTTCTAGGAAAGACCCTTTAGTCACCATCATGTA
CACTTGGTGTAAAAACATGAAGAAGAATGGTGTTAGTACAAGAATGCACTAAGTATGATAACCATGCAAAACATGCTTTT
AAAAGGACATTTAGTTGGAAGCCATGCATCATGCCTTTTTAGAGAAACTTCAAGAACATTTAGTACATTAGGCACAATAT
AAACCACATACATCATCATACACACGGAAACCANNNNNNNNNNNNNNNNNNNNNNNNNNNNNNNNNNNNNNNNNNNNNNN
NNNNNNNNNNNNNNNNNNNNNNNNNNNNNNNNNNNNNNNNNNNNNNNNNNNNNNNNNNNNNNNNNNNNNNNNNNNNNNNN
NNNNNNNNNNNNNNNNNNNNNNNNNNNNNNNNNNNNNNNNNNNNNNNNNNNNNNNNNNNNNNNNNNNNNNNNNNNNNNNN
NNNNNNNNNNNNNNNNNNNNNNNNNNNNNNNNNNNNNNNNNNNNNNNNNNNNNNNNNNNNNNNNNNNNNNNNNNNNNNNN
NNNNNNNNNNNNNNNNNNNNNNNNNNNNNNNNNNNNNNNNNNNNNNNNNNNNNNNNNNNNNNNNNNNNNNNNNNNNNNNN
NNNNNNNNNNNNNNNNNNNNNNNNNNNNNNNNNNNNNNNNNNNNNNNNNNNNNNNNNNNNNNNNNNNNNNNNNNNNNNNN
NNNNNNNNNNNNNNNNNNNNNNNNNNNNNNNNNNNNNNNNNNNNNNNNNNNNNNNNNNNNNNNNNNNNNNNNNNNNNNNN
NNNNNNNNNNNNNNNNNNNNNNNNNNNNNNNNNNNNNNNNNNNNNNNNNNNNNNNNNNNNNNNNNNNNNNNNNNNNNNNN
NNNNNNNNNNNNNNNNNNNNNNNNNNNNNNNNNNNNNNNNNNNNNNNNNNNNNNNNNNNNNNNNNNNNNNNNNNNNNNNN
NNNNNNNNNNNNNNNNNNNNNNNNNNNNNNNNNNNNNNNNNNNNNNNNNNNNNNNNNNNNNNNNNNNNNNNNNNNNNNNN
NNNNNNNNNNNNNNNNNNNNNNNNNNNNNNNNNNNNNNNNNNNNNNNNNNNNNNNNNNNNNNNNNNNNNNNNNNNNNNNN
NNNNNNNNNNNNNNNNNNNNNNNNNNNNNNNNNNNNNNNNNNNNNNNNNNNNNNNNNNNNNNNNNNNNNNNNNNNNNNNN
NNNNNNNNNNNNNNNNNNNNNNNNNNNNNNNNNNNNNNNNNNNNNNNNNNNNNNNNNNNNNNNNNNNNNNNNNNNNNNNN
NNNNNNNNNNNNNNNNNNNNNNNNNNNNNNNNNNNNNNNNNNNNNNNNNNNNNNNNNNNNNNNNNNNNTTCTCTTGTGGG
AACCCGGACTTGCTAAACGTGAAGGTTCTTTTGTGGGAAGCCAGACTTGCTAAACGTGAAGCCCCCATTCTCATTTTTCA
TGTTCACTCGGTGCTAAGCTCCAACTCCCTTTTTAAACATCTTTAAGCCTTTATTTAACATTAGTTCATAAAGTAGGCTT
TAGGGACTTAATCCCTCATATCATAGCTCAAAGGTGTCTAAGATGAGAATGACCTTTCATCATAGAACCTACATTATGTG
AGAATGACCTTTCACATAATCATACCATATTCATAACATAATCTAGTTTAGAGTACAATTGAGGAAACCTTTCAAGAGAC
TCACTTTCACTAGATTATCATAAACCTTATTCATTCATTCATGTGTGTGTGTACATATGTGAGAAAGCCTTTCACATAAA
CACCTTTATACAACACATATTCATACCTTGCTAATCATACATTTTGTATGCATAATAAGATGTAAGGGTGCATATAAGAG
TTCACTTTTCAATAGACACCATAACACATCATATTCATAGCTATACATGTAGTGTGTGTGTGTGTGCATATTGGTCCTCA
TAGTGACATATTAGCAACAACATTGATATTGAGTGTTCTTCCCTTAAAGGGATCACAACACATTCACAATGTCCCCAATT
CATGAGCAATTCACATATAAAGCCCTTAGGGATTCTAGACCACACACTCACACTTCATCATAAGATACAAGGACACATTC
AACATTGAATAGGTACTCCTAACATGTATATGATCAAACATTCATATAGGGGTCATATAGGTAGGGCTCATTCCACAATA
GTACCTAACATAATCAATCATGTAGACCACACCTTATCCCTAACATTATCATTCATATTATACTCCTCATCATAAACACA
CTTTAAACATCATGATAGCATTGAGGATTTCATACATAACCTTCATAGCATAACTTCATAAACATATGCATGATAATCAT
TAATTCACTTCACATCTATTGTCTTCAAGGACATGATCTCAACATGCATATATAGACAAGAAGTAAACACCTCCACCATA
AGTGGATCAAACCTCACAACATCAATTCTCATACTATAGACTAGAAGTTAGGTCAACTTACCAATTCTCCAAGCCATGAT
CACCATGGATCAATAATCAAAAATTCATAATCAATTGACATAGGTAGCAATAGGAATAAACAATGTAATTCAATAACATA
AACATAATCTAAGTACAATTATATAAACAAAGGGATCAACCCATAACTTTTCCCATAAGGCCATAATCCTTAACTCATCA
ACATATCAAAAATTCAACATGAATAAGTATAGATAATCATAGGAAACATCAATACAATCTAATCTAAACATAATTTCACC
AATGGAGATCATATTCACAAAGACCCACATCATAGGCCAATTTTGAGAATTTAGGGATCATCGGTTCTTCAAGAATTCCT
TTGAAAATTGTCTTAAAAACATTAATTCCACATTAATTTAGCAATAGAATGATTTAGAAAATCATTTGACAAGGAACCCA
TGTTTAGATTGAAAATTGGGAATTTTGGTCTTTGGATCACTTTTGAAAATCTTTGATAGAACTCCTTGAATGAGAGGTTA
TTCAAGAATCAAGAGTCACCATACCTTAATTATTGAAGATCCATGAAATTGAAGAAGAAATCAGTTGAAATCCCATCTTC
TAGCTTGAGCTTCATCAAGGTCTTCAATGGAGTTTTTGAGAGAATCTATTTTGAGAGGGAAGGGTCAATTTGAAGAATGG
GGTCTAATTTTAGGATTTTGGGGTTTTAACCAACTTAAAATACCCTAAAATAGGTATAATAACTGTTTATAATAATTCCC
CAAAGTACCCAAACTACCCCTCACTTAGTTGGACCTTTTTAAATAAGTCAAACTTGAGTTTGATTTTTGCATATTTCATC
AGGAAACAAGTTCGCGATGCGGAGATGTTCCCACAATTGTTTGGAAATTAAACTACGAGACAGTAGAGTCCATGACATGT
CCGCGACGCTGACTAAAGTTTTTGGCCCATGGTGGAGCAGGTCCGTGAAGTGGAGCCACTCCCTCCAGGCACAACTTCAA
GCTGTCTTGGCAGCTTGCTTGGCCAAGGTTGGGGTCCTCCTCTGGGACCCTTAGGGTGGCCCCCGGGGTGTCGTATCCAA
ATGTTTTGACCCTAAAAACATTTATTAAGACACTAGGGTCACCTCCACTAATTTTAGACTCCAAACAACACATAAAAACA
TGAACAACATACTAGAACACACCAACACGTAAAAGACTAGTTTACGAACATCTTGGTCGTCCCTTGACGTTTGACTCTTT
AAAACTGACTTAAAAAGCTATTCTTCATTATTTTGACAAGTTATTAATGAATAAAACACATGTGAGGCTCTACTTTATCC
TACTTTATTTTGAGGGTCGTTACAAAGGCTCTACTTTATCCTACTTCACCCATATGCAGAGATTACGGCAGGTTTAGTCT
GACATGGGGATTTTCACTCTTTTTCACTTTTTTGTTTATACTTTTTATTTTTTTTGCATTTGAGGACAATTGTTTGCTTT
GTTTGGCGGGGTGAGGTATATCCATACCCACCTCTTTTTGGTTGATTTCATGGATATTGTTGCCTGTTATGGATGCTTGA
CTTTATTTATGACTATTGATTTTGGGATCCATTGGGTTTTAATGAGAATAGTTTTTAATGTGAATGTGTTGGTTTTTTAC
TCAAACAAAAAAATTAGTCACCTCTTGATGTTTGTGAATGTGGTTGTTCTCTCACAAATTTTAGTGTCGGTTGTGATCAA
CACTAATGACTTGAATAATGCTCTTAATCAAATGATATGTGTGTGCAATTCAATTGAGGTAAATTTGAGTTGCATAAGTT
ATATGTCAACTCTTAGCATGTCATTGTGACTGGCCTGTTGTTAAAATAACTCTTGTGATGATCGTTGCTTGTGACCTAAA
ATGGTAGAGTCTGGATCGATGATTGTTTTAAAATTCCATGTGTGGTGAGATTTCCTTAAAATATGTGCTTAGTAATACTT
AGAACTTGCCATGTTAGTCCAATTGACTAATGTAGGTGAATGATAGAGATGATCTTAGGAACAATTTGTGAAACGTACAC
AAAATATCTATTATACCTCTATTGACCACCTTGTGAGAGTGTGAACCTTGTTTGGCACCGTTTGAGCCTACCATTTTCTT
TGGATGAAACTTGAGCACACATTTGACCTCTTTCCTTCCCACCTAAAATCTTCATGAAGTATTGGACCATCTGAATAACC
AACTTAGGCAAAAAGCCTAAGTTTGAGGTGTGGTGAAAGAGGAAGACAATTAAGAACCTTGAGAAATTCTCCCTTGAAGG
ATCGTAAATTTGGAACCTCTCCATATATAAAAAAAATGAGAAGAAAAGAGAAAGAAGAAAATGACTGAAAAAGAAAAGAA
TTCTTGAAATAAAGGTTGTACAATTGTGAAAGGAAATGTGGTGTCCAATGAGTCATGCTTACAAGAACATAAAGAACATA
AGGTGGATTGTGAAAATAAAAAAGAGTTAAAAAGAAGGAGAAAAAGTGAAAATGCTGGCCAAGCTTCATGAAGGTAGCAG
TCACTAAGCCAAAATGATCATACCTTTACCCTCAGGCCCATTACAAGCCTTGAAAGACCTTTGTGATCTTGATTGAGCTT
AATGTCATGCTGATTGGAAAATACGGGCAAGCCTACGGGGAAATCATGCATATATTTAACTTTGAGAGTGTGAGAGTTGC
TTTTCCCTCAGAAATTCTTAAAATTTGATGTGTTTTGTGCAAACATAGAATCATTCTTAGTCTGAGGGCATTCAAATACT
TTTGTTAAGCGTCAATCTGCATTTGCAGCAGGCATTGTGAGCTTGATTTCTATTTGATGATGGCTTGTCACAATTTGAAA
CTTGTAGTCCACAATTGAACATTCCAGGTGTAGTCCGAACCTATTGTGTGCATTCATGTTGAGTCTTAAGTAGCACTACT
TGAAGACATCTCTATTGAACTAATTGATCATGTGTTTTACTTGAGGACAAGCAAAAGTTTAAGTTTGTGTGTTGATGAGT
CTAATATTTTGACTCATTTAGGGCTTAATCTTCATAATTTTAGTGTCCTAAATTCCTATATTATGCTCTGAACTGATGTT
TAAGTGCTAATTTGCAGCTATGAAAGCAAAGGAGAAGGGCAAGGATATTACCAGGCAAAAAGGAACAAAAAAACTGAAAA
AGTTGAACACAGGAAATGTTGACGATCGCCAAGACCATTCGGCGACTTGCCGAGTCGTACTTAAGCTCGCCAAAAGTTAC
AGTGTATTATCCTCGAGGAAATTCAACCTCGGTGATGGAAATTGCGTATCGGCAAACCGACAACTAGATTGATGATGGGA
TCATGATCGCCTATGGTTAAAGAAGAGGAATGGTGAAGGGGACACTTGGTGCATCACTAACCTGGTCGGCGATGCTTGAC
TGATTCTGCCGATCAGTCCTAAAGTAGAAAATCAGGAAGAGTATAAATGCAAATTTTATTAGAAGAAAACCTGTTCCAAA
ATTTTGACCAAATTTTTTTGAGTGTTTGAGAGTTCTTACATTGAGTTTTTGATCCCTAACATAATTCTTGGATTTTTTTA
GTATAATTTTAAGTTGGGTTTTGATTTTAAGTTGAATTCAAGCATTGTGAAGACTCGAAATTTTTTACCAAGCTGATGGA
GAAAAGAGTTGGTCACATTTTTTTGCTTTTTGTAATGTGTGGCTAAAACCCCCATTCTTTGGGGGTGTGAATATGATTAA
ATGTTCTAATTAGCTTATTGGCATGAGTATTTACTGATTTAAATGTTGAGTTAAAGTGGGTTTGATTGATAGTTGTGTTC
TAATTCATGAATTGTAGTTGCAAATGCAATTCATGTTTACTGTTCTAGGCTTGCTTGAGAAAGAGGTTTACAATTAAAAC
TATCAATTGATGATTTTAGTGATTGGGTTATTGTTGATACAACTTGAGAAAGTGAATCTAAATTCTATCCTACCAATCTA
GCTCGAAAGAGTAGATTAATTTATGTTTTGGGTTTTTCTCAGTGTTATGCTTGTCGAAGTTCAATAGAGCTCGCTTGATT
CGTGATAGTTCATCGAGAGATGGCTGCACTTAAAGCCTAGCCTACCCACAAAGATTCAGAGTCTTTTTAGTAAATTATAA
TCAAACGTACATCGAAATTAGCTTTTAATGGATCACATCCCTAAAGATCTCTCTCTACTTGATTAGTCCCCTATTTTCGT
AGTTGTTAATTATCACTCTAATCCCCTCCAATTGACACTAGTTGCCAAACCCCTGCAACTTACGTTAATTGTTTCGATAA
AATGTTTATTTCTATAACCGATTAGAACACCTGTTTTGCTTCATAATTGAATTTGTACCGTATCACTCCTTGTCGGATCG
ACCCCAACTATTTGTTGGGTTTATACTATATTGTTATCGCCTTCTCTTAAAATTGGATGAAGTATAGTTGAGCATTATTA
GTAGCTAAATCAACAACTAGGTTTATGGGAACTATTAGAAATTAACAACGTAGATTTAATAATTAGTAAATCTTGAATGA
TATTTCTGCATGTATTGTGGATATCTTCACTTTGATTTCTTTTTGACCGATGGCTTATGTTAGAACCTACAATATTCCTA
CTTGCCTGACCAACGAAGTAAAGAATGGGAAAAGAGATTAAGCCATAGAGATTTGATGACTATAATAAACTTTATCTAAT
AGCTTGAACCATCTATGATGTGGTCAAGGGGAAGTGTTAGTAAAGCACATACACGTACACAAACAAAGTTTTGTGTTCAA
ATTCCATATTTGGATGACGAGCCACTTACGAGATACCTAACTTACCGACTTTGCATGTTAAACATTAGACAAGGTTACTA
CTCGAAGGTTTACTGCGTTACGGACTTGTGGGAACACTTATACTTATGTTTTATATTTAAATTGTTTCTACAAAACACTC
AATCTTTCTTACTTGATTAGTTGTGTCACCACCCGAAAATGGACGTGAAAGAACTCGTCTTATCCCACAAAGACAAGTCA
ACCTAAAATCCAACTAATACGATAAATGCTGAAGTAAAATAAGAAAAGAGACTAACGCCATCTAATTATGCAGAAATCAT
AATTAACCAAAAATAAAACCACAAAACCTAGTTGTTACGTGCAAAAGCCTCTAAAGTATTACAATTGATTCAAAAGAAAA
TACAAGTCTCAAATGACATTGTTTCTAAAATAGAACAGGATCATAAATAAGGAACAAGTTGGTTCGTTGAATGACAAACA
ACTACATCAAAAATCTCCATAGGAAGCCTCGGACAAGAAGACAAGAGAAAGTAATCACAAAGCTCCGGACAAAAAAACTA
CACAAGTTTAGAAGCAAGGGATGAGTACCAATTAACATGGTACTCAACAAGTAAAATCCTAAACACCAGGTCGATTAATA
TAGAATACGAGTACTCCTACCAATCAAACCGAACCTCCACAACTACAACCTACATAAACTCAGCCCAATGAAATGAGATG
TAATGCAACGTGTTGTGATGCAAGTCTGACGTAACGGTACACACCCACTAATTGTAAGTTTGGTACCCATAGGGGACATA
TCTCTCCATGCATTCATCAGGGCGTGGGACACGACCCTCGATAATAGATTATGTCATGGCGTACGACATGTCCCTTGAAT
CATAATATCTTTCACGGTGTAGACACGTCCCTTGAAATAGTACATCCTCTTGAATTCATTATTCTTACTCAATTCACTTA
ACACTTGTTACAACCATGTCTCAAAACTAATGCAAAAAATATGTTCACATAATTAATAAGGAGATAACCATTTACATATC
AATGTACAATTCACAAAAACATAATTGTGATACAACATTAATACTGAATGAATAAAGTCGCTCAGTCATTCTCAGCACAT
CACACATCAATATACAATCAAATTTCCTTGTATTATCCCTTTTTCCTCATTAGGAACATTCAAATGAACAAATCAATCCA
TCACAAAGTCTCATTACTCCCCAACACATAGTAGAAGGAAATACATGATTTTATACATATAACAAGGGTTAAGAAACCTA
GTTGCCTTGAGAAAATCACACAATCGCTCTGAGACTTGAGTTTTCCCCCTTCTTTGTGTCTTCAAATCAATACAATCTAA
TCACATAAGTAACCACAATATGATTATGGATCTAACAATACCCATAATAAGGATTTTAAGAATCGGGTGAAATTGACCCT
AAAACCCATTTCCAAAAATAAGGGATAATTCTAGCAATTTATATAAAATCACTTTTCCAAAGGTTTTGAAATTCAATAAC
AAAAATCTCATTGAAAAACGAATCAAAATCATGTTCAAAACTCTAAGTTAATTAAAACACGGATTCATGAGAAAAACCCC
AATACCCGGGTCTGAAATCCCGAATCGAATCTAAAATATTTTTTGAAAAAGATCTTACCGATGCTTAGGGAATTTCAAAT
CTGAAATTTCATCTAAAATAGAGTTAAAATTGACCTTCAAATACTAGATTTATTAAACTTTAACTTTACAGGCGAAAAAC
CCAAACTGTGAAGCTTATACATGGTTACTATGATTAAAATAATTGATGAATCAACAATTTCATGCCAAAATCAGTTTACC
CATAACATAAGGATCCTAAATATACCTTTTTCATCAAATCGATAAAACCCTAATTTTTCTCAAGAATTACACTGATAAGG
AAAGAAAATAAGATGAAGAAATCATGTGAAAACACCGAAATTAAGATTGAATACTAGCCCTCGTATTATGTCGAGAAGAA
TGCCACAAGAACAACTCCATTCCTATCACTAGAACCCCCAATATTCTCAAATTACAACATGAACAAAGTCGGAAATTTTA
AATACATGTACATTAGTAGTTGCACCAGCTAACCAACAACTTTTATTTCACTAAAAAGGCTCTAAATTTATCATACGATA
AAACAATAACACTATTCTTTTTCTTAAATATCTTTAATAATTACACGGACCATCTCATTTAATCAAAACTCAATTCCGTA
CTCAATTGCCAAGTCAAAAAACATTTATGCCCGGTAAATAATTCTTACATCGCGATAAAAGTCCAAACTCGACTTTTTGA
AAATACTCCAAACATTGCAGACTAGTCGTATAATTCATGCTCAGTCTTTAAAAAGTTTTGAAATAATTTTTTGATCTTTA
AAACTAATAACATACCTTTTAGTTGACATAAATTGTTGAAACAACGTCAAGACACCCAAAAAGATTAGTAAGTCACCAAA
ACCATATTAGGAGCCTCCCGAACATAAACCAAATATTCTCCCAACTTGAAAAAAATATTTCTGACTCAATGGAATCATCA
AAATACCCAAACAAGGTCACCTTAACAAGAAATTGATCAAAGTCAACATTAACTTAAGAATCATCTCAACATTTACAAAT
AAGAAAATGAAACTTGTCCAAAAGCTTGGGGAATTGAACCAAGCCTTCAACAAGGAAAAATATCAGCATTTAAACCTAGT
GGAATCATCAAAACTAAAAAATAACCTTTCTAACCTCAAATGTTGACTAAAGTCAAACTTTAGCATTAACGTTTCTCGTA
TCTTGTTTAATGGAACAAAATCAAACCAGAAGCGTTGAGACCAAAACTAACAATACATCTTGACTAAAAATCATATTATT
GAGCTACAAAACTGTTGGAATTCCATTCTGAAACTCGTAGCTTCAATTGTTACCAAAATCACTTTTAACAACCATAATTC
TTCCAAACACCAAATTTCCCAAAAATCACAAATCTACAATAGATTTTTAAAACCAACTTCATAAAGTGATCAAATAATAC
TTGAGGTAACTATTGAAAGGGCGAAATATATTATTTTCCAAAAATTACCTTAATTGTCTTTACAACTTGTTAATGAATTC
AATCAATAAACTTTTTTTTTTACAACCCCCCCTTCCTTTTATTGAAATAACTTGACTAAAAGTAGAATTAATGATCAATT
AGCCCAAGTCTAGACCTCATTCCTCATGGAATTGATGCTAACTTGTGTTATGTTCTTTATTTGAACAACAACCTCTAATA
CTTCTTTAGGGAGGTGTAATTTGAGTGTATCAGAGTTCTACAAGATGGGCAAACCAATTCATTGGCTAATATGTCCAAGA
ATGTGGGTAACTACAGAGGTTTGTCTTCCAAGGGTTCAGGTCAACAAGTATATTTAGCTCGTTCGATTCAATCGTTGTCT
GTTTCTATTTCAGTCAGCTATGCTCATTTTTGTTGAGTGGAGTAGTAAATTTTGAGACATTGAAGTTTTTACAATGAATA
ATAGAAATGAAAGGATGGAGTAATAAATCACACATTTATTATTTTTAATAATAATAATAAATAGTAATATAGTTAAATTT
TCCAAAATAATGAGAAACAAGGTATTAAAGTAGAAGAGATAATTGGAACATGCATCAGTATACCGTGGCTGATCCAGGAT
TGTAAGGTCATGTGTGCTCCTTTAGCTACCAGTCACAAAATAGAATAAATAAATTTATGGCTTTTTAAAATAAAAATAAT
CATATTTAAACCTTCAATAATAAAATAAATTAATACACGGAACAACAATAAATATTATTTTTAAAATTTTTTTATGCTAA
TTTTCTTAAATAATCTTTTCAGGGTGATTTAGAGAAAGAGTAGTTAGAGAAAAAGGAACAGTAAAGAATCATATATGGAG
AGAAACAGTAGCTCTTAAAAACTTGAAAAAAATGTCTAGAGAGGGGATCAAAATTGGGACACAAAACAGAAAAGTAATTA
GGCAATCTTGAGCCCCTACATAGGACCACTGCACCAATTCAATACTTAATCCCTAGGTGCGTAATATTTAATTTTATAAA
ATTCTCTGAAATTTCACTATAAATCTAAATAGTACGATACGAGATAATAGTTTGAGACATTTTTACTTTTGAGTTAACAA
AAAGTTTGACGTAGTTCCATTTTCTTGGTTAACGCTCTCAGAATTTACTGTCCTCGGCGCGGTTAACTTCAAACTGTGAA
GTTTGGTCTAGAGCGACTGTTAGTTCAATTCCCTAGGGTATCAAGATAAATTTTGAGCTTTTGGCATTTCCTTTATGTTT
TTTCACAACTTGTTGTCTTTGGTAAACATTTTGATGAAATAATCAAAGTTTATCATTTTTTCAATCCCATTAAGTTCAAC
ATATCATTTCCATACGGTTTGTAGTTTTTCTTTGCGTTATTTGGACTCCGAATGAATTCTGAGGTCTTGCTCAAAGTTTT
AAAGCACTTAACTCTTTTTATAGTTTCAACTGGCTGATGGACTAAATTTTTCCATCCTTGATCGCTTAAGCGATGGCCTC
TTAATCGACCAAGGGGTTGCTTAAGTGAAGGGCATACTTGTGGCAGGGATCACTTAAGCGAATGGCCAGCCGCTTAAGCG
AGGATTACTTTTGCATCCATCAGGCTTCTTAAGCGACATGAGCCTCTTAGGCGCGGTTCACTTTTGCGAATCCTTTGTTT
GCTTAAGCGATGTTTCCTTAGTAGAACATATGGCAGCTTAAGAGAAAATCACTAGGGATTAAATCCCATTTCCATCACAT
CTTCAAATACAAAACCCATTGAAGTTAGGCTCATTTTGAGGCCATTTTTCTCTCTTCTTGATTATTTTTGACTCCTCAAA
GGTTAATTTCTTCCTTTCTCCTTCCTCTACTGGACTCTAGTTTTAATTCGATAATTTAATTCCACTTTTAGCCCCAAATA
CCTTCTTCCTAAGTCTTTAAAGTTTTTTTAATTTGATTATTGAGGTCTACATTGAGTTCTATATTTGTCCATCTTTAAAG
AATGTGATTCTCACTCTGAGGAGAATACAAAGACATTTTTCATTTTGTAATTCTACAATGTTCGATTCATGGGTTGATTT
TTGACCCAATTCTAATATGAAATTTGTATTTTTGATATGGGTGTCGTTAATTCCATATTGACTTGGTACTTTTATTCTTG
ATAGTTTGGCAACGGTCTGAGGCTCTCTAGAAACTAAAAGCACCAGAGTGAAGATTTGATGGCAGTTTTGGATTCGAGGT
AGGCTACGACTTACTTTTCCTAGACTTAGATCTTTTCGTTTGAATGTGTATTGAGTAGTATTGCATGACTAGGTTGGATT
TAAGGCATAGCTTAGGATTTTGATCCTTAGTCGATTTATGACCATTAGTGAATTGCTTAAGGGAATTTTAGCCATAAAAG
CCTTAGTTTAGGTTGATCCTTATGCTTGTTTGTAACACTCCGGAAACGAGTAGGCTAAACTAGAGCTTAACATGAGGGTT
AAAGTCGTAAATGTAACTCCACATACTTAAAAATAAAGGGTTTCATGTTAGAACATCAAGGTTCGATGCCCAAGGACCAA
CCATGGGTCCTTGAGGAAGACCCTAGAAAACTGCCTGGGCATTGACCAACGAAGGGGGACCTACGCCCCGTTGGTCCACC
CACGCCCTGTGGGTGAGGGGTCGTGGGTAATGCTCCTAAAAACAGGCCACAAACACCCAGCCACGGTTCACCAGCATGCC
ACGTGGGTCCATCCACGAACCAGGTCATGAGGTTGTGGGTGGTCACCTGTAAACTGTTTTGAGGAATTAGTTAGGGGAAC
TTTGGGGTTTTCCATTTTATTTAATATTAAGTGACATCATTTTATTCTAATTTAGACTAACTATATATTGATTTAATACC
CCTAAATTTAGTCATCCTCCTCATTATTCCTAAACCCCAAAACAAAACCATCTTTTCCCCTAATATACTCTCTCTAGAAC
TTCAAGGAAGAAGAAGAAAGAAGTTTGAACTAGGGTTCAAGGAGCAAGGTTTTTCTACTCAAATTCATTGATTTCATTGC
TAAGGAGTGGTAGATCTTCATCCATGGATAGAATTCATCCATGGAGCCCCATCAAAACCCCAATTTCAAAGAGGAAAATT
CCCCAAAAATCTAGGGTTTGACTAAAAGTCATGGATTCCTTTCAAAAATGATTCTACTGTTTGAATTACTTTATGATATC
ATTGAATTGATGATTTATTATGGTTTTTATGTTGAAATCCACATATTCTCAATTTATGATCTTAAGATGTGGGTGAATTG
ATGAAAGAAGAATTATGAGATTATGCTTGCAGTAATTGAGTTACTTAAATCATGTTATCATCCATGTCTAAGGTAGTGAA
TTGTAGATGTGTTGATTGAATATGATCTTTCATCCTCGAAGGGCAAAGTATGAAAATTATGCATGATTATGAGATTTATG
TATATGCTTTAAGAACACACTACATCGAAATTGATCATTAGCGGCAATTAAGAATTAATTGCTGCTAAATATATATTTTT
AGCGGAAATTAGCCCTCTTTGTATATGTCCTAAAACCTTTAGTGACATTAGTTCTCATGGCACTTAAATAATGTCGTTAA
AGACCTTAGCACTCTTTATTAATGTCAATATTTATTGCCACTAAAAGTTGTTATTGTTGTAGTGACACTTTGATAGTAAA
GTGATTATGATTATGATCTAGTTGTTGTATTCTTGAAAGGCTATCCTCACAAACACACTTATGCATGATTATGATATGAT
GTGAAACGTTTTCCCACAATATAATTATTCTAGGGTTGAAAGGCTTTCTCACCTATTGAATCTATATGTAGACATGGACA
GTGAAAGGTTATTCTCAATCATGATCTAATGAGCTATCTTATGAATTATGTAGGATTGACTATCAAGACATTCTTCCGTG
AATATGAACTTAAGTCAAGACTTAATATGTAATCCGTGGGAATTAATGCTTAGCACCGAGTGGATATTGAATATGAGATG
GAAGCTTTTACACTAGTTGAGTCCGTCTTCCCAATGAATGCTTTTACACTACTTGAGTCCGGTTTTCCAAATGGGTTCCT
TCTACCTTAGTTGAGTCTGTATTCCCAAAGTATGTATCTCATGAGATGGAAATCTTCTAGCTTAGTTGAGTCCGGGTTTC
TAGTACAAATCTCATTATCCCATAAACTATGTGCCCCCATAGGTTATTTAGCTAGTGGATCCACCAAAGCTAAGAGTATG
GTTCTACCTTAGGCAAGTAGGACAAGCCCTTTTCGGTTTGGGGTACACACAGAATTTCAAGTTAAGCTCACATGGTCTAT
ATCGGTTAAGGCTTATTCCCCACTATGACAATAGCCATAAAAGCGAGAACATGAAATATGAACTATGTTTACTCAAGAAG
CTTTACTTAGCATGGGTGGGATTTATGGGGTCTTATCCATGCATTGCACAAGTATACTTTGAGGGTATTTATGATATGTT
ACTCTTATGTTGTGATGATCTGTGTAATGAATATGCTTATGAATTATGCTTTTCCACAATCGTCATAATGATGTTTTAAC
ATAGTAAATTACATGCATTCAACTAAAATGTTTCTTTTAGCTTGTTTTCATGGTTTTTATGCATGGATATCATACTTAGT
GCATTATTGTACTAACCCTTACTTTTCCCACATATTCCCCAAGTGTAGGGTCTGCTTCTCAAGGTTTTCATCATTGTGAC
TATAGCTTGGATTTGCTTATTCTACTAGCTTATTGGTGAGTCCTCATAATTCGAGGACAAATCTTATCTTTGTAGTTCTT
TTCTTGTATTTCCTTTTCGGACTATGTTGTGTGGGTTGTGACCCTATTTGATTCAAGTATTGTAATAGATGGTTATATTG
ACACAAGTCTAGACTTTCGCTTTCCTTAATGAAAATTTTGGACTTGAAATGCGTTTTTGCTCTTATTGTTCTAATGCTTT
ATGATATGATATGCTAAGTTGCTTATATGGTGCCTTTCAGGATTCTATGTGCCTTGTTACATCTAGGGGGTACCTCTGGG
TCGTGACAAACTTAGTAATCAGAGCACGATGTTTAGAATGATTATAGGATGATTTCTCATAAGCCACATCTAGTAGAGTC
TTGTTCATAAGTATGAAGCGCGCCACACTTATGAATATGAGGCTATAAGATGTTTAGGAAATTTCACTTCATTCATTACT
CTTAAGTCGTGCCTTAGAGTTTAATTATATAAAAACCCTCTCCTAATCCTTCTTTTATGTCTTCAAGATAAGAATACACG
AAGGGATAACGCTAGAAGGATGAAAGATGTGAATGTGAATCAAGGAGGTCATCATCAAGCTAATCAAGCTCAGGGTGATC
CTTTAGTTGGGAATGTGACCCATGCAGAGCATAGGTCTACTATCCAAATGTTGGCTCGAGTCGTGATGGCACAAGCCAAT
AGAGAAGTTGTAGCTCCGGTGAATGCTAATGTGAATTCGGCTTCTTCAAGGTTTAGGGATTTCTCTAGAATGAACACTCA
CGAATTTTATGGCTCCAAAGTGGAAGAGGATCCCCTAAGGTTTATCGATGAGGTTTATAAATTTTTGGCAATTATGGGGA
TGTCTTCGGAAGAGAATGCAGATTTAACCACCTACCAACTAAAAGATGTTTCTCAAGTATGGTATGATCAGTGGAAGAGT
GGAATACTTGTAGGAGTGGGCCCGGTAGGAGGAAATTGTTCAAATCTGCATTTATTGATAGATTTTTCCCGAGAGTTTAG
AGAAGATAAGGTGGAAGAGTTCATTAACTCTCATCAAGGAAGTATAAGCGTGAAAGAGTGTACCCTAAAATTAACTCAAT
TGTCCAAGTATGCTCCAACTATAGTGGCAGACTTGTAGTCAAACCCTAGCTTTTGGGAATTTTCATCTTTGAAATTGGGG
TTTCGAAGGGGCTCCATGGATGAATTCTATCCATGGATGAAGAGCTACCATTCCTTAGCAATGAAATCAATGAATTTGAG
TAGAAAAACCTTGCTCCTTGAACCCTAGTTCAAACTTCTTTCTTCTTCTTCCTTGAAGTTCTAAAGAGAGTATATTAGGG
GAAAAAATGGTTTTGTTTTGGGGTTTAGGAATAATAAGGAGGATGACTAAATTTTGGGGTATTAAATCAATATATAGTTA
GTCTAAATTAGAATAAAATGACGTCACTTAATACTAATTAAAATAGAAAACCGCAAAGTGCCCCTAACTAATTCCTCAAA
ATAGTTTAAAACTGACCACCCACAATCTGACGACCTTGGTCCGTGGAAGGACCCATGTGGCATACTGGTGAACCGTGGGT
GGGTGTTTATGGCCTGTATTTAGGATCCTGACCCACGACCCCTCACCCACAGGGTGTGGGTGGACCAACGGGGCGTAGGT
CCCCTTTTGTTGGTCAATACCCAGGCAATTTTCTAGGGTCTTCCTCAAGGACCCATGGTTGGTCCTTGGGCTTCGTACCT
TGATGTTATAACATGAAACCCTTTATTTTTAAGTACGTGAAGTTACATTTACGACTCTAACCTTCATGTTAAGCTCTAGT
TTAGCCTACTCATTTCCAGAGTGTTACAAACTAGCATAAGGATCAACCTAATCTAAGGCTTTTATGGCTAAAACTCCGTT
AAGCAATCCACTAATGGTCATTAATCGACTAAGGATCAAAATCCTAAGCTATGCCTAAATTCCAACCTAGTCATGCAATA
CTACTCAATACACATTCAGACGAAAAGATCTAAGTCTAGGAAAAGTAAGTTGTAGCCTACCTCGAAGCCAAAACTGCCAT
CAAATCTTCACTCTGGTGCTTTTAGTTTCTAGAGAGCCTCAGACCGCTGCCAAACTATCAAGAATAGAAGGACCAAGTCA
ATACGGAATTAACGACACCCATATCGAAATTACAAACTTCATATTAGAATTTGGTCAAAAATCAACCCACGAATCAATGT
TGTAGAAATACAGAATGAAAAATGTCCTTATATTCTCCTCAGAGTGAGAATCACATTCTTTAAAGATGGAAAAATATAGA
ACTCAATTTGTACCTCAATGATCAAATTAAAAAAACTTTAAAAATTTAAGAAGAAGGTATTTGAGGCTAAAAGTCAAATT
ATATTATCGAATTAAGACTAGAGTCCTGTAGAGGAAGGAGAAATGAAGAAAATAACCTTTGAAGAGTAGAAAATAATCAA
GAAGTGTGAAAAATCGCCTCAAAACGAGCCTAACTTCAATGGGTTATGTATTTGAAGATGTGATGGAGAAATGGGATTTA
ATTCCTACAAAATGGGATTTAATCCCCAGTGATTTTCTGTTAATCCGCCATATGTTCTATTAAAGAAACACTACTTAAGC
TGACAAAGGATTCGCAAAAGTGAACTGCGCCTAAGAGGCTCATGTCGCTTAAGCAGCCTCATGGTCTCAAAAGTAACCCT
CACTTAAGAGGCTGGCCACTCGCTTAAGTGACCCCCACCCCAAGTATGCCCTTCACTTAAGCAACCCCTTGGTCGATTAA
GCGGCCATCGCTGAAGCGATCAAGGATGGAAAAATTAAGTCCATCAGTGCTTCCCCAAGAGTGAACAAGAATAGGGTCTC
TAACCCTGAACCCCAAGGAGGTAATAGTGGTGGTTCTTATGTGGCTAGGCCTAATTGTGCAAAGTGTGGAAGAAAGTATG
ATGGTAAGTGCCTAGTTGGCACTGATGGGTGTTTTAGTTGTGGGAAGATTGGCCACAAGATGAGAGATTGTCCGATGCTT
AAGTTTAAGGAAAGAAAATATAAACAAGTTCCTCCAAGCGGTTCAAACTCCAATGCTCCAAAGCAAAACTGCTTTTATGC
TCTTCAATCCAGAGATGACCAAGATAGCTTTCCGAATGTGGTGACCGGTATGTTAAAAGTCGTTCCTATTGATGTATATG
CCTTGTTAGATACCGGTGCTACTTTGTCCTTTGTGACACCTTATGTGTCCATGATGTTTGATATGCTCCCCGAAGTGTTA
TTAGAGCCTTTTTCGGTTTCTACCCCAATTGGTGATTTTGTTGTTGTTAGAAGAGTTTATAGAAGTTGTCCCATTTCCTT
GTCCTATAGAATTACTTTGGTGGATTTGGTAGAGTTAGACATGTTAAATTTTGATGTGATTTTGGGTATTGATTAGTTGC
ATTCATGTTATGCCTCTATCGAATGTAGGAGTTGGGTCGTTAGATTCCAATTTCCAAATTAGCCTATATTAGAGTGGAAG
GGGGAAATTCTATGCCTAAAGATCAATTTGTGTCTTACCTTAAAGCTAGAAAGATGATCTCGAAAGGGGTCTTTTACCAT
GTGGTTAGGGTGAGGGATGCAGATTTTGAAACCCCTTCTCTTGAGCCAGTTCCCCTAGTTAATAAGTTTCGGGATGTTTT
CCCCGATGATTTCCCCAATATTCCTTTCGAGCGGGAAATAGATTTTTGTATTAACCTTCTTCCGGATATGCAATCTATCT
TTATTGCTCCTTGTAGAATGGCTTTGGCGGAGTTAAAAGATTTTCTAGACAAGGGTTTTATCCAATCGAGTATCTCTCTG
TGTGGTGCTCCCATGTTGTTTTTTAAAAAGAAGGATAGGTCTCTTAGAATGTGCATTGATTATCATCAATAGTGACCATC
AAGAATAAGTATCCTCTCCCAAGGATAGATGACTTGTCTGACTAACTTTAAGGGGCTAGCTATTTCTCTAAGATCGATCT
TCGTTCGGGTTATCACCAATTGAGGGTGAGAGGGGTTGATGTTCCAAGGACGGCTTTCCGAACTCGATATGGTCATTATG
AATTTCTAGTAATGTCGCTTGGGTTGACTAATGCTCCGGGCGTTTATAGATTTTATGAATAAAGTGTATAGGCAATGCCT
AGAGATGGTTGTAATTGTGATTATCGATGATATTTTGATCTATTGAAGGAGTGAGAATGAACATATGGGCCATTTGAGGA
TTGTGTTGCATGTTCTTAAGGACCAACAACTTTTTCCAAAGTATAGCAAGTGTGTATTTTTGTTAAGGTACCTAGCTTTC
CTTGGTCATATCATGTCCAACATGGGTATTGAGGTAGACCCTAAGAAGACGTATGCGGTCAAGAGTTGGCCTAGACCTTT
ATCTCCTTCCAACATTAGATGCTTTTTGGGTTTAGCTGGGTACTATAGAAGGTTTGTTGAGGGATTTTCTTCCATTGCTT
CTCCTTTGATGGCTTTGACTCGAAAGAAGGCTAAGATTGCGTGGTCGAAAGCTTGTGAGAAAATTTTCCAAGAATTGAAA
GATAGACTTACTTCCACTCTGGTGTTGACCTTAGCGGAAGGTACAAATGGTTTTGTGGTGTATTGTGATGCCTCTAGAGT
GGGGTTGGGATTTGTGCTCATGCAAAATGGTAAAGTGATTCCCTATGCTTCAATGCAACTTAAACTACATGAGAAGAATT
ATCATACCCATGAATTTGAATTAGCAACGATTGTGTTTGCCTTAAAAATATGAAGCTTTCATTTGTATAGGGTCCATGTG
GATGTTTTCACTGATCACAAGAGTCTACAATACGTGTTTAGTCAAAAGGACTTGAATCTTCGTCAACAAAGGTGGTTAGA
ATTATTGAAGGATTATGACATGAGTGTCATTTATCACCCCAGTAAAGCTAATGTTGTATCGGATGCACTTAGTAGAATGT
CTATGGGTAGTGTGGCTAATGTAGAGGATTGAAAGAAATAATTGGTTTGAGATGTGCATAGGTTGGCCCGACTAGGTATT
CAACTAAAGGATTCCACTAAGGGTGGTGTCATGTCCGTAATGGTTCCGAATCGTCCTTTGTGATTGATGTGAAGTCTAAG
CAAATATTAGTTGAGTCTAAAGAGTTGGTACTTAAGAATTTCGTTGAGGCTTTCTCCCAAGGGGGAGATGGGGTGCTTAT
GTACCAAGGTCGATTATGTGTTCCGGATGTTGATTGTTTGAGGGAACAAATGTTAGAGGAATCTCATAGTTCTCAATATT
ATGTTCATTCGGGAGCCACCAAGATGTACCGTGATCTACGAGAAGTCTATTGGAGGAATGGTATGATGAAAAATATTACG
GGATTTGTAGCCAAATGTCCTAATTGTCAACAAGCTAAGGTTGAGCATCAAAGGCCGGGAGGCTTGTCCCAAGATATAAG
TATTCCCACTTGGAAGTGGGAAGATGTAAATATGGACTTTATTGTGGGTTTGCCTTACACCTGAAGGCAAAATGATTCTA
TTTGGGTCATTATAGATCGGATGACAAAATCAGCCCACTTTATTCCCCTCAAGGTTTCTTATTCGGCGGAAGACTATGCT
AAGTTGTATATAAGGGAAATAGTGAAATGGCATGGAGTTCTTCTATCTATTATTTCCAATCGCGGTACTCAATTTACTTC
TCACTTTTGGAAGTCATTCATAAAACCGCTTGGTACTAAGGTTAAGCTTAGCACGACTTTTCATCCCCAAACCGATGGGC
AAGCTTAGCATATCATCCAAACAATGGAAGTTATGTTAAGAGTGTGTGTTATAGACTTCAAGCGTAATTGGGATGACCAT
TTGCCATTAATAGAGTTTGTCTGCAATAATAGTTATCACTCAAGTATCAATATGGCTTCCTTTGAAGCCTTGAATGGTAG
GAGATGTAGGTCTCCGGTTGGTTGGTTTGAAGTGGGTAAAGTTGCTTTGATAGGACCCGAGCTAGATTATGAAGCCATTG
ACAAAGTTTGGATCATTAGAGAGAGGTTGAGAATGGCTCAATGTAGACAAAAGTGTTTTGCCAATGTGAAAAGAAGGGAT
ATAGAATTCGACATTAATGATTGGGTCTATTCAAAAATCTCACCCATGAGGGTGTGATGAGATTTGGCAAGAAAGGGAAA
CTTAGTCCCCGGTATGTAGGCCCATACCAAATTTTGAAACGAGTTGGTAAAGTTGCCTATGAGTTGGATTTACCAAATAA
GTTGGCCCAGTTCATTTGGTATTTCATGTTTCTATGCTTAAGAAGTGTATTGGAAATCCGGCATCCATTATTCCCCTAGA
AAGGTTGGGAGTTAACGAAAATCTTTCATATGAAGATGTTGTGGTAGAGATCCTAGACTGGCAAGACAGGAGATTGAGAA
ATAAGGAAATAGCTTCCGTGAAGGTTTTATGGAGAAATCATTTAGTTGAGGGTTCTACTTGGGAGGCCGAGGCCGATATG
AAATCCCGATATCTTCATCTCTTTCCTTTTACTCCTATTCAAGCTTGAGGTAAGTAGTTCCTCTTCAGGTTTCTTGTATT
GGGAGTCATGTGTGTTATATGTGTTTTTCCATTATTTCCTTATGTTATGTATGTTCTTGAGAAATTTATGTTTAGTAAGA
AAATGAGTTTTTATGATTGATTTTCCTCATGTTGTTGTTCATTGATTATAAGTTGCCTATTCACTTCATGAGATGAATTA
TTGAACATGCTTTAGTATGCTTTTTAGAGTAATTGCATATTTGCTCCATGATATTGTGTTGATCATGGTTTTAGTTCCTC
CTATGAATAAGAAAAATGTTGAGTTTCATGCAGAATGGGTTGTTAGATATAGTTCCTACTTCCTTGTGTTGCATTGATTA
TGTTTGAGATGGAGTTGAAGTTTCCTCCTTTGAATTGTGCATTATTTTGATGTTTCATGCATGATGGGCTGCTAGTCTTG
AGTCTTTACTTCCGTAAGGTGTATAGATCGTCATTCGAGGATGAATGTTCCAAAAAGGGAGATATTGTAACACTTCGGAA
ACTAGTAGGCTAAACTAGAGCTTAACATGAAGGTTAGAGTCGTAAATGTAACTCCCCATACTTAAAAATAAAGGGTTTCG
TGTAAGAACGTCAAGGTACGACCCCCAAGGACCTACGAAGGGGGACCTATGCCCCATCGCTTCACCCATGCACCATAGGT
GAAGGGTCGTGTGTCAGGGTCCCAGAAATAGGCAACAAACACCCACCCACAGTTCACCGGCATGCTACATGGGTCCATCC
ACAGACCATGGTCGTGGGTGGTCACATGTAAACTGTCTTGAGGAATTAGTTAGGGGCACTTTGGGATTTTCCGGTTTTAA
TTAATATTAAGTGACTTCGTTTTATTCTAATTTAGAATAAATATATATTGATTTAAGACCCCTAAATTAAGTCATCCTCC
TCATTATTCATATACCCCAAAACAAAATCAACTTTTCCCAAAATATTCTCTCTCTAGAACTTCACGAAAGAAGAAGAAGG
AAGTTGGAACTAGGGTACAAGGGGAAAGCTTTTTCTACCCAAATTCATTGGATTTCATTGATAAGGTATGATATCTCTTC
ATCCATGGAGCCCCTTCAAAACCCCAATTACAAAGATAGAAATTCCCCAAAAGCTAGGGTTTTACTCCAAGTCATGGATT
CCTTCCAGAAATGATTCTAATGTTTGAATTACTTTATATTATGATTGAATTGATTATTTATTATAGTTTTTATGTTGAAA
TCCCCAGGAATCCATGAAATCCCTATATTCCTAATTTATTATTGTGTGATGTAGGTGAATTGATGAAGAAGAATATTATG
AGAATATGCTTGTAGTAATTGAGTTATTTGAATCATGTTATAATCTATGTCTAGTGTAGTGAATGCTATATGTGTTGATT
GAATATAATATTTGATCCTTGAAGGCCAAAGTATGAGAATTATGCATGATTATGAGATTTATTTATATGCTTTAAGAACA
CTTTGAGAATAAAGTGATTATGATTATGATCTAGTTGTTGTATTGTTTAAAGGTTATCTGCATACACTCATTTATGTATG
ATTATGATATGATGTGAAAGGTTTTCTCACAATATGATTATTCTAGGGTTGAAAGGCTTTCTCACCTATTGAATCTATAT
GTAGACATGGACGGTGAAAAGTTATTCTCACGCATGATCTAATGAGCTATCTTATGAATTATGTTGGATTGAGTGTCAAG
GCACTCCTCCATGAATATGAACTTAAGTCAAGACTTAATATGTAATTCGTGGGAAATAATGCTTAGCACCGAGTGCATAT
TGAATATAAGATGGAAGCTTTTACGCTAGTTGAGTCCGGCTTCCCGATGAAATCTTTTACACTAGTTGAGTCCAACTTTC
CAAATGGGTTGCTTCTACCTTAGTTGAATTCGGGTTCCCAAAATATGAATCTCATGAGATGGAAACTTTCTACCTTATGC
TTATGACTTATGCTTTTCCACTATCTTCATATTGATGATTTAACTTAGTAAATTGCATGCATTCAACTAAAATGCCCATT
TTAGCATGTTTTCATTGTTTTTATGCATAGCTATCATACTTCGTGCATTTTTGAACTAACCCCTACTTTTCCTACATTTT
CCCCAAGTGTTTGGTACGGTTCTCAAGGTGGTCATCAGTGTGGCTAAAGCTTGGATTTGCTTGTTCTCCTGTCTTGTTGG
TGAGTCCTCATGATTTGAGTATAGATGTTATATTTATAGTTCTTTTCTTGTATTTCCTTTTCGGACTATGTTTTATGGGT
TGTGACCATAATTGATTCAAATATTGTACTAGATGGCTATAATTAGACAAGTCTAGCCTTCCACTTTCCTTTATGCAAAT
TTTGGATTTGAAATGTGTTTTTACACTTATTGTTCTAATACTTTATGTTATGACATGCTAAGTGGCTAACATGGTGCCTT
TCGGGGCTCTTTGCACCTTGTTACATCTAGGGGTATCCTTGGGTCGTGATATTGTCTTAGTAGTATCCATAGAAATTGCT
CGTAGGTGCCATGAAACTTTGCTTGTTATGTGTTTTGATTTATTTGGATTTTTTTTATTGCCTTAGGGAATACATTGAGT
TATGAACTTTTGATTATTGAACTGTTGGGCCTGACATTGTGAGCTTGGAAGCTTTTTAGTACACTACCCTTTCTGATGAT
TTTGAGGTCCTTTGGAGCAGGATTATGGGTTCTTAACTAATTTTACTGATGTAAATTTGTTTTGGAGGGAAAATATCACA
TTCTCTCCTTATAAGGTAAATTTTTGTTAGCTTCGGCGGCCCATAGACTCCACTTCAATTTTACTTTATATTGTTTATAA
GTTGTGGTGGCCCAAAACACAATTTTGTGTTTGTTTTAATTTTGATAAGCTCTTGAAAGGTTGTGTATTTACCTAGGGGT
CCACAGGATAGGCATCGAGAAAACATAGGAACTTTTTGCATTCACCTTGCACTACCCACATATGCATTGCATTATTTGAT
GTTGTTGATTGCATGAGTAGTAGTGGTGAATTGATGATTATCAAGAAGGGGTGTCAATGGCTTTGTTCGAAAATAAATAT
AATAGTTATGAGGCCAACAAGGCATGAACATACAACCGTAAGAAACCTTTGCATCCCTTAACCACTAGAATTAATGTAAC
ATCTCGGATCCAGAAAAGGGAAATATACTCAGTTTGCAGCCAGTTGGCGAAGTAGCTCGAGATTCCTAACGACTCGGCGA
TCCGCCGAGTAGACCCACTTTACCTTTGGCTTGATCTCAGCGCCCACTGTTCTGGAACTTAAGGCTAGCTAAGTCGAGCT
TGTCGTTCCATTCGGCGTGTCACCAAAGTCCCTCCCCATCGCCTTATTGACTTCATTAAAGAGTCAACTTACTGTAATTT
TTGTGGTGCTAAGGCTCACTTGGCGAGTTGTCGGGTGGCCTTTGGCGAGCACAAATGAGAGTTGTTTTTAGTTTTTAAGT
TGGGGTCTTAAAAGTCTTTTCAAATTATTTTAATTCTATGCCACACCTTTTTACCCTTCACTAAGACCCCTATATAAGTA
ATTTCAACCCTCAAATTAGTTCATTAACCCATTCTCTTCAAATTCACCAAAAATAAAGAACTCTGAAATATTTGTCTCTC
TAGAAAGCTTGAAGAAGAAGGATTCAACATAGGGTTTCAAGTCAAATCTCAATTCCTCTATTGAAGATTCGAAATTGGCC
TCAAGGTATGATGGTTTTCATCCATGGATTCCTTTCATTCATGGAGTTCCCAAATTCCTCTATTGTAAAAGTTAGAAATC
CCCAATTGAGTTAGGGTTTTCTTCAATTATAATGGGATATCTTGATTATTGATTTAAATGATTGAATTATGATCTCTTAT
GCATGAATTGATGAAATGCCATGATTTTCTAATGATTTCCCAATGAAAGCTGATATTTATTAACGTTTATAAATGACACT
TCGTCTAATACTAAGCGTCAACGATCGTTAAGTAGTAATATAACCCAACTAAATGAGTTGGGGTCGAGTCCCAAGGGAGT
GGTAGGTATTTAAGAATCAATGGGAAATCATGAATATTCTCAAGTCAATCATAGCTAAAAACATTTACGAATAAAAGCAT
GAGTTAAGTTAGGGGTGACACAAGTGTCTAATATCAAGGGGATTTGGTTTCAACGATCAACTACAACAACAAATAACACA
AAAGTAACAAAGATAGCGAGAGGATCTTAGGATGTTATTGGATTATGGGCTAAGGTAGACAATTGGGTAATTGCAATTAA
TAGTGAATAGCTATAAATTAGTGAATAAGCTAGAATTTAGTGGGGATAAACTATCTCTCGAACAATTTACCCCGAATCAG
ATTAGTTTCTCTCGAACACCAATAAGCATCAATTAAGAAAAACCAACGCTTTAGTCCATTCACTCTGTCGAGATGAATGT
GTTGAAAAGGGTCTAGGGTTCACACTCTCGAGCTGAACCCATGACAACCCAATACCCATAGACCATCAAATCAGTAATCT
TGGTTTTAAAACCTTTTTCTCGAGCAAGCTGAAAACACGAAGGTAGAGTTGCATTTGCAACTACAACCCTTTAGATTAAG
CCACAATTATTGAATGAAATCACTTTTAAACAACATTTACACTATCCAATTAACAATACCCAGCAGCAAAATCAACCCAT
AATCACATAATCACACCCCAAGAATTGGGGTTTTAGGTAGACATCATAAAAAGGTAAAAATCGTTACCAAATTGTGTTTC
CATCAACTGTGTAAGATTTATATAGTGTCTAAGATGAAGAATCTTCAACACCCACTTCCAATTTCTTAGAAATGGAAATC
TTCAAATCTTCCAAGCTAACGAATATTGTCTCTAAACTCAGTTCTCAACCCTCACACTTGAAAACTGAATAATAATGAAA
ACTATTGAATGCTAGATACTAAACTAAGAATTTAAAAAATGTATTTATAGTTGCCAAAAATGTATTGTGAAGGACCATTC
GGTGCAATAAGTCGGGATCACCGATCCACTTGATGATCCGCCTTTGGTCAATTCCATCTTCAGGTTTTGTACTTTGGGCG
ATATGGCACTGAATTGCGGAACCATTCGGTGACTCGCCAACTACTCCTTTCTATCGCTAACTTGATTTTCTCCTTCAGGG
CTCGGCACACTGGAACATTAGGCGAGACAATGTCCATTCGGTGACTCGCCCAATGGATTAGGCGATCCTCAAGCTTTCTT
TTCTTCGTTCTTTCAGCTGCCTTGTTCCTTTCTGCTCATTAGTGTCCATGCTTTGTTCCTTAATCCATATATCTAAAGAT
CAAGGGTCTTATATGAATTGTTGGCACAAAGTAAGCATTTGACGACACTAAATTGTTGTAAAAAAAGCCCTAAATGAGTC
CAAATCTAGGACTCATCAATACCCCAACTTAAATTTTAGTAAGCATTTGAGGACACTAAATCGTTGTAAATAAAGCCCTA
AATGAGTCCAAATCTAGGACTCATCAATACCCCCAACTTAAATTTTTGCATGTCCTCAAGTCAAACTCAAGTTCAACAGT
TCAAAAAGGATTCCTCAAACAGTGCTACACAAGACTCAATCATGAATGCACACAAAAAGACTCAACTTACTCATGCAAAG
ATAAATTGTGCACTCAAAGATTCAAGTTGTGACTTACCATTATCAAAGAATCTCAAGCTCAACAATACATGCTTCAAATG
CAAGTTCAAGCTCAACAACGTTTTCATTCTTTTTCTTTTTCTCTTTTTTTAAATGGAGGGGTTCCATTTTCTTCTAAAAC
CCATGGGTCAAAAGGGACTTTCTTGCACTTCTTAATTTACCTTTTCTTTTCACCACACCCCCAACTAAGGCTTTTGGCCT
AAGTTGGCTATTCACACAAACCACAAATCCTGAGGATTATGGGTAATGGGTCATGAAAGGTCACAATTTCATCAAGTTTC
TTCCAAGAAAAGGCTAAGGCTCAAAGGGTGTTCAAATGGGGTTCACACACTCACAAGGTAGGCCACAAAAGAGGTATAAT
GTCAAGTTGTTTCACACACTTCAAAGTTACCTAAGATCATATCAAGAGTTTGCATCACTTGGTAAACCGGACCAATGGGG
CAAATTTTATGTGTCATCACACATGGTTCACAATAAGCTCATCACACAAGGCATTGACACCAATTTCAAACAAGACTCCA
CACTTTCGCTAGTGTGCAATGTTCATCACAAGAGACTCAATTCGATACATCGCTAGTCATAATGAGATGCAAAGAGTTCA
CATATTGTCTATGCAACTTCATTTGGACTCAGCATAGCCGCACATTCTTTTTTGTTTGATTATGAGCACTATTCAAGTCA
TCGTTATTGATTAAGACCAATACTCAAATTTGCACGAGAACAACCACATTGAAACACAAACAAGAGGTGGCACAATTTTT
TCGAAAGGGTCCAAAAATCATTTTCAATTAAAAACAAGGAGCCAAAAGTTCAATCATCCACAATAACAGTGTAACACACA
ATTATAGCTCAAAACCCAATATATACACAAAACCAAAGTGCAACAAAAGGTCACAAAAGGTGGGCGTCACCCCACCACAA
TTAAAAATCATTTGTCCTCACATGCAAGCAAAAATATCCAAAAATCAAAATAAAGTAAGATAGAGAGGGAGGTAAAGAAA
GGATCATATCTACTTAGTTACTCCATCTGTCTGGGCATCAGTGCCCGGTGCATCAATCTAGACTTGGGCATCACTGCACG
GCGTCACCTCAGAAGGAAAAGTAGTGGCACTAGGATTTGCCAAGGGTGTATCCGCCAAAGAAGTTTGCAGAACTACATCT
ACCATGGCCTCATCGGTCTTAGTAAGGCCCTCATATGAAGCTT
>mtp_755.scaffold_2
AAGTCATAATAAATGATAAGGAATTTAAAAACTTTTATCCATACAATCGAAGTATTTTATAAAACCAAACGGAAGTCTAC
TTGTCTCATTTAGCCATCTAATATAATCTTTGAATCAACAATAGGGTCACAGTCCTTCAACATAATCCGAAATATAAAAT
GACTTAGAAAGAAACTACTAAAGACTCATACGTCCTCGAATCTTGAGGACTCACCACAAGCTAGGAGAATAGTCGATCCA
AGCTTGTATCCAATAGAAGATCACTTTAAGAACCGAAACCTACACTTTGTGAAAAATGTAGAAGAAATATGGGTTAGCAC
AAATATTGCACTAAGTATGATAGCCATGCAAGAATCATGCTAAAAATGACATTTTAGTTGAAAACCATGCATTTAACAAG
TTTGAGAATCATCATGCACTTTTAGTATAAAAACATAAGTCACATGCATAATCATCATAAAAATCATTATAACATAATAG
AAGCATCTCATGGGTAACCCTAAGTTATATTTGTGCAATGTATGAATGACATCCCATAATATCACTCATACTAAGTATCC
CTTTTAGGCCACCTTTGTCATGTTTACCATTTCTTTGATCCCATCTTTAGCTAATACTCATAAACAAGGAACATTCACAT
TTTATAAGTCATGACAAGGAAAGCAACTCATAGCAACAATCCAAGTTAAGCATTCATCATTACATTAAGCCTTTATGGCA
ATATTCTCAATAGCTTCATTATAAGCACATTCATTTCATTAGAAATTATGACATTTGAGGAACACACCATAACCACTCTC
AAAGCCTACTCGTGCAATGCATGGATGAAGTCCCATACCCCCACCCACACTTTATATAACTTCTTGACTAACCATAGTAC
ATAACTCACATGATGGGAATAACCCCTAATCGACATAGACCATGTGAGCAAAGCATGGAATCCGATGTCTATCCCACACC
GAAAAGGGTTGGTCTACTTGCCGAAGGTAGGACCGGTAATTTAGCTTAGGTAGATCCACTAGCTAATAACCTATGTGGGC
ACACAGTTATGGGATAAGGAGGTTGTTACTAGAAACCCGACCTAACATAGGGAGAGCCTCCACCTCACAATATCCACTTG
GTGCTAAGCATTAAATTCTCATAGAGTAATTAATTCTCTTTTGACATTCTTACACATGAGAGGGATGCCATTGGCCTACC
GACCCAAGGTACATTATTACACACATGAAAGGGATGCCATTGGCCTACCGATTCAAGGTACATCATTAGAATAACTCATT
GAATCCTCATGAAAGGGATACCATTGGTCTATCGATTCAAGGTTCATCATTATAGTAGTTTATGGACTCATCATGAAAGG
CATACCATTGGTCTACCGATTCAAGACAAAGCCTAGAATACTCCATTACTCATTTATGAAAGGGATGCCATTGGCCTACC
GATTCAAGGTTCATTAAGTCAAGATACTTTTATATACACAAGAAGAGGATGCCTTTAGCCTACCAATGCAAGGTATATTA
TACATTGAGAAAACCCTTCACAACATGTCATCATCATTCACAAGTGTATAATTGNNNNNNNNNNNNNNNNNNNNNNNNNN
NNNNNNNNNNNNNNNNNNNNNNNNNNNNNNNNNNNNNNNNNNNNNNNNNNNNNNNNNNNNNNNNNNNNNNNNNNNNNNNN
NNNNNNNNNNNNNNNNNNNNNNNNNNNNNNNNNNNNNNNNNNNNNNNNNNNNNNNNNNNNNNNNNNNNNNNNNNNNNNNN
NNNNNNNNNNNNNNNNNNNNNNNNNNNNNNNNNNNNNNNNNNNNNNNNNNNNNNNNNNNNNNNNNNNNNNNNNNNNNNNN
NNNNNNNNNNNNNNNNNNNNNNNNNNNNNNNNNNNNNNNNNNNNNNNNNNNNNNNNNNNNNNNNNNNNNNNNNNNNNNNN
NNNNNNNNNNNNNNNNNNNNNNNNNNNNNNNNNNNNNNNNNNNNNNNNNNNNNNNNNNNNNNNNNNNNNNNNNNNNNNNN
NNNNNNNNNNNNNNNNNNNNNNNNNNNNNNNNNNNNNNNNNNNNNNNNNNNNNNNNNNNNNNNNNNNNNNNNNNNNNNNN
NNNNNNNNNNNNNNNNNNNNNNNNNNNNNNNNNNNNNNNNNNNNNNNNNNNNNNNNNNNNNNNNNNNNNNNNNNNNNNNN
NNNNNNNNNNNNNNNNNNNNNNNNNNNNNNNNNNNNNNNNNNNNNNNNNNNNNNNNNNNNNNNNNNNNNNNNNNNNNNNN
NNNNNNNNNNNNNNNNNNNNNNNNNNNNNNNNNNNNNNNNNNNNNNNNNNNNNNNNNNNNNNNNNNNNNNNNNNNNNNNN
NNNNNNNNNNNNNNNNNNNNNNNNNNNNNNNNNNNNNNNNNNNNNNNNNNNNNNNNNNNNNNNNNNNNNNNNNNNNNNNN
NNNNNNNNNNNNNNNNNNNNNNNNNNNNNNNNNNNNNNNNNNNNNNNNNNNNNNNNNNNNNNNNNNNNNNNNNNNNNNNN
NNNNNNNNNNNNNNNNNNNNNNNNNNNNNNNNNNNNNNNNNNNNNNNNNNNNNNNNNNNNNNNNNNNNNNNNNNNNNNNN
NNNNNNNNNNNNNNNNNNNNNNNNNNNNNNNNNNNNNNNNNNNNNNNNNNNNNNNNNNNNNNNNNNNNNNNNNNNNNNNN
NNNNNNNNNNNNNNNNNNNNNNNNNNNNNNNNNNNNNNNNNNNNNNNNNNNNNNNNNNNNNNGGAGGCTCACCAAAGCTA
ACTGGAATGCAAATGGTATCAACGAAGCGCCTGTTGACCCTGAACACATGTATCTGCATCTTGAAAACCCTCTTTTCCTC
TTCTTGAATCTTAGCCCTAAAATTCTAAGTGTTTAGGAATATGAAAAATAACCCAGCGTCTAATTAGACCCTTCACCTGG
TTGAGGAAAAACGTGAGTAGGCCTATTGGGGTAAGGGAAAGACCAAACTACCCCTTTTTCAAATGGATGAAAAGCGTTAA
CCAGAGAGGCTTCACTCAAACATCCATAACTTTTTACTCAGATCTTTAAATTTAGCAAAATTGGTGGCGTTGGAAAGAGG
ACTCAAAGAACTTCGATTTGATACCTTATGAGCCACCTAAATATTTATTTGCTAAAAGATATGATCGTTTGAAGTTGACC
CAAAACTAAAAACTGATCGAAGTTTCAGGTGTTACATGTACAACACATAGATCATGTATAAGTTCCAAGATTTATACAAA
AAATATATGCCTATATGCAAATGTGATCTTTCTTAAAGCTCCCAAAAACTCCATCTCCAATCGCCAGCTTTAAGAATCCC
CTCGAACTTGTCCTATGTTGCGTCCCATATTTCGAATCTATAGCAGGAAAATTAGATTTCCACATAAACACAAGAGTTGT
AGGTATATGTATTATCTTTCTAAATCATATTTATTCGCTGAAAAAAGAGTTCTACAGAACGAGATATTTTAAAAATACTA
AACACTACTCAGCTCAAAGACAAATTTTGATTACTCACCTAAAGGCAGGGTGTGTCTCGACTTCCACCTAAAAGGAACAA
GGTTTTCTTGTGATTTCGTGAGTAGTATGGCTAGAGAAAACTCAAGGTTTCTTAGAGTTAAGGCAAACGAATTCTTATAG
AGGAGGTGTGAGAATATATGTTGCAAAAGTGTTGTTTATCACTTAATAGATATAGCTCGAAGAAAAAGTTGGCTGCCCAA
AAAGTAAAAAGGTTGGCTGCCCAAAATGGAAAAGGGTTAGGTGCCCAACATGTATACATATATATATATATATATATATA
TATACCTCACCCCCTTTCAAGTTATAGGTAATTATAATTAGTATATTACATAAATACTCAATACAATCCCTTAAATTACC
GTGATAAGTTATGGTAGGCAAAATTTCAAATACCACCAAATTTCAAGTTCCTAAAATGATAATAAAACATACTAAAGTAA
TTAAGGAATGATGCATCGAAGTGAGAATATCAGTTTTAGTATTTAGGGGTGTTACAACTCCCTCCCGCTTAAAGAAATTT
CATCTCGAAATTTACCTTACACTAGTCCCGAAACAAGTGTGGATATTGGGTCCTCATGTGTTCTTCTCGCTTCCAGGTAA
CTTTTTTTCCAGAATGGTTCCTCCAAAGTACTTTTACTAAGGGGATTCTCTTGTTTCTAAGTTGCTTTACTTCATGATCT
TGAATTAGCATAGGTTTTTCTTTATACGTCAATTCATGATTAACCTCAATAGATTCAACTAGAATTACATGAGATTGATT
AAATCGATATCATCTGAGCATAGAAACATGGAAGACATTGTGGATCTTGTTCAACCAAGGCGGCAAAGCTAATTTATATG
CAACTGATCCCACTCTTTCAAGTATATCATAAGGTTTGATAAATCAAGGACTAAGTTTTTCCTTTTCACAAAACATTAGA
ATCTTTTTCCATGGAGACACCTTTAACAACACTTTATCGCCAACTTGATACTCAATATCACGCCTTGTAAGATCAGCGTG
CAATTTTTGTCTATTTAGAGAAATCTTTAGACGATCCTTGATCAATTTTACCTTATCTTCCATTTGTTGAACAATTTCAA
GACCAATAAGTTTTTTTTCAACAACTTTAGTCCCAGAAAGAGGGTCTGACATTTTCTTCCATATAAGGCTTCATAAGGAG
GCATTCCAATACTCGATTGGTAGCTATTATTGTAAGCAAATTCTACCAAAGCAAAGTGTTTGTCCCAACTACCCTCTAAC
TTCACAATGCAAGCTCAAAGCATATCCTCCAAAATTTGTATCACTCTTTCCGACTGCCATTTATTTGAGGATGGAACGAA
GTGCTAAATTTCAACTTACTACTCAAGACTTTCTGCAAGCTACCCCAAAATCTAGATGTAAACCTCGGGTCTTGATTAGA
TACAATAGACACAGGGATCCCCCGCAGTCTTACAATCTTATTAATGTACAGTTCAGCTAGACGCTCAGGTGAGTAATCCA
TCCTGATCGCCAAAAAGTGAGCACTCTTTGTTAGCCTATCCACTATCACCCATATTGCATCATGATTTCTTGGAGTGCAA
AGAAGTCCAAAAACAAAGTCTATAGTTATTCTCTGCCATTTCTATTATGGCATCAGCAAGGGATGTAGCAACCCAACTGG
ACCTGTTGTTCTACCTTTACTTGCTGACAAACCAAACATTTTGAAATGAACTCCACAATGTCTCTCTTTATTCCATTCCA
TCAATAATATTCTTTGACGGTCTAGTACATTGTTGTACCACCAGGATGCATTGCATATGATGAAGTATGTGTTTTATTCA
TGATTTATGTTCTCAATATTTCATCATTAGGGACACATGACCTATTTTTGTAACATAAGACACCACCTGTTAATGTAAAA
TCAAGCTTTTCCCCATTCTGAACTTCTTTGGTCAATTTTACGAGTTTCTCATCTAACTTTTGTGCTTCTTCCACCTGCCC
ACGTAAGAACATGATGCTTTACCTTGGAATTCAGAGCATTTATCCACCAATTGTAAACATCATTTTTTTAATAGTGAGAT
AACACATTTAAATTTGGCAACATCTGAATACTCCATCTGCTCAAACATTCTCTCCATATGCTCTAGTTACTGTTCAACAT
CAGGTGGGATCAACAGTGCCCTCAAACTCAACTCCACTCATTTTCCTCATTTNNNNNNNNNNNNNNNNNNNNNNNNNNNN
NNNNNNNNNNNNNNNNNNNNNNNNNNNNNNNNNNNNNNNNNNNNNNNNNNNNNNNNNNNNNNNNNNNNNNNNNNNNNNNN
NNNNNNNNNNNNNNNNNNNNNNNNNNNNNNNNNNNNNNNNNNNNNNNNNNNNNNNNNNNNNNNNNNNNNNNNNNNNNNNN
NNNNNNNNNNNNNNNNNNNNNNNNNNNNNNNNNNNNNNNNNNNNNNNNNNNNNNNNNNNNNNNNNNNNNNNNNNNNNNNN
NNNNNNNNNNNNNNNNNNNNNNNNNNNNNNNNNNNNNNNNNNNNNNNNNNNNNNNNNNNNNNNNNNNNNNNNNNNNNNNN
NNNNNNNNNNNNNNNNNNNNNNNNNNNNNNNNNNNNNNNNNNNNNNNNNNNNNNNNNNNNNNNTTCCTAGTACCACTAAC
CTAGGCTCTGATACCAACACTTGTAGAGACCCTCTCGGAAGGATGCTACTACTTAAAAAGAAAACTAATATAATACTTGC
ACATTTAAAGGGATTAAACTAAGATATATAAATCATAATCCAATAGAGGAATTTGACCCAAGTTAAAAAGTGAAAGGTAT
AAAGGCTTATCATTTTGAAATTTAGTTGATCTCAAATTTAAACAAGGCAAGAGTTCCAATTTATGGCGGGAGAATATTTC
AAAAATAATTTAAACAAATATGCTAAGAGATTTTCATGTATTATCCATACTACTACCGGAACATTATAAATAATTACCAA
CTTCAGGGTACCAAAGTTTAACCATGCTTCATACAAACGTTCAAAATAAATTGTAAAGTTAATACATTACAAGGCTTGGA
CTTACACAACCCAAAACAACAAAACATGTAGTCATACTTGTATTACATTCCATGGTGACAAGATCAAATCAGCCTGCAAA
ATTTCATGTCAATGTACAACACATAGATCATGTACAAGTCCCAAGATTTATACAAAATATAGATGCCTATATGCAAATGT
GATCTTTGTTAAAGCTCTCAAAAACTCCATCTCCAATGGCCATCTTCAAGTATCCTCTCAAGCATTCCCTATGATAGAAA
CAACTATCGTTAAGCATAAAGCTTAGTGGTGTAAAAACTACAGCCGTGGAGCTGTTAGATTCATCGAGTTACCTTTCTAA
AGTCGCGGGCAGCATAATTGAAACATAATAACTAAATCAAGTAAACAATATATCAAGAGTATCAAGTTCGATATTTAAAG
ATCTAAGTTTCAAGAATGCTCATAGCTCTATTTCACAAGAGATCAAATAACAAGGCATGCCCAATATATACATCATGTCG
TTATACCAAGCATAATTAAGTATCAAGAAGGATCGAAGCCCTGTATAAAGATGGGCAAAATCCCAATAATCAAGAGAACC
AAGAACCATATTAAAAATGGCTTGCTAGTATGTACTTAAATGGACAACTTCCATACTTAAGACGAACCAAAAATCTAGAG
TCAAGATGGCAAATGATCCGAATCAAGAGGCATGCCAATAGTGACAAAGTCACATCCACAAGAAGGATGAAATCCCAACA
AGAATGCCAGGTGATCAAACAATTCGTACAAGTGGACGAGTTACACAAGTGTTTTGAAAGTCTCAAAGGATACCAACACG
ACAATGCAAAGTGACAAGAAGTAACCAAGGTACCAAGATAAACTTTCAAATATACCAGCAGGTAAGAAGAGTACAAATAC
ATGTTTATACACAAACCTCAACCTTTTAGCATAAAGCCGTCCAACACACCTTCAAGAGTTCAAACTGAGACCAACAAACG
TGTCAAGGTCCTCAACTTGTACATGAGTATATACAACCTTAAAAATACAATTAAGTAACTTCTTAAATATCTAGTAGCTC
AATAACGTTGACGTAAAACAAGTTTATCATCACAAGTAAACATAGCATGTACAAATCTGTCCAGCCTGGTACCTGATGTC
GTTACTTACTTTTGCAATGAAAAACAGGAAAATTGGACTTTATATCCTTCATGAAAGATGTAGGTATATCTCTTAATGTT
GCAAATAATCAAGAATCACCACAAAATATTTTTTTGTAAAGAAAATATATAATCAAAGCACTAACATTTGAACATACATG
ATTTCTAAATTATAAATCTGGACAGAACTTGTCTTATGTTTCATCCCATATTTAGAATCTATAACAACAAATTAACTTTC
CACATAAACACAAGATTTGTAGGTTTATGTATTGTCTTTTTAAATCATATTTATTCACCGAAAAAAAAGTTCTACAGAAC
GCGATATATTAACAATACAAAACACTATTCAACTCAAAAATAAATTTTGATTACTCACCAAAAGGAAGGGTGTGTCTCGA
CTTCCAGCTCAAAGGCCCAAGGTTTTCTTGTGATTTCGTGAGTAATATGGCTAGAGAAAGTTCTCTCAAGGTTTTTTAGA
GTTACGAAAATGAATTCTTATAGAGGAGGTGTGAGAATATATGTTAGAAAGTGATGTTTATCACTTAATAGATATAGCTT
GAAGAAAAAGTCGGCTGCCCAAAAAGTAAAAAGGTTGGTTGTCCAATATGGAAATAAATTGGGTATATATACCTATATGT
ATATACTTCACCTCCATTTCACCTTATAGGTAATTATAATCAATATATTACATAAATATCTAATAAAATCCCTTAAATTA
CCGTAACAAGTTATGATAAGTAAAATTTCAAATATCATGAAATTTCAAGTTTCTAAAATGAGAATAAAATATACTAAAGT
AATTAAGGAATGGTGTATCGAAATGCAAATATCGGTTTTAGTATTTAGGGGTGTCACAACTCTCTCCCCATTAAAGAAAT
TCCGTCTCGAAATTTACCTTACACTAGTCCCGAAACAAGTGTGGATATTGGGTCCTCATGTGTTCTTATTGCTCCCAGGT
AGATTCTTTTTCAGAATGGTTCCTCCAAAGTACTTTTACTAAGGGGATTCTCTTGTTTCTAAGTTGCTTTACTTCATGAG
TTTGAACTAGGATAGGTTCTTCTTTATACGTCAAGTCATGACTCTAATTATCAATCATAACTAAGAGTGATAGTTTAACT
AAAACATAGTAACAATTTATTTATGTCACATCCAAAATGAGTCATGAATGTCACCCACACTTAATCTCCTAGGTGGGCGA
ACCAACGAATTCCCCCAACTTATATCAATTGTTCAACTTACGGAATAGAACCATAATGCTGAAGCTCAAAACTTATTAAA
GTAACCAATAAAAGAAGCCTCTAGAGTCTAGTACATATTATCCTTAAAACCTAAAACTCATCATATCAAGGACATCTATT
CTCAAAATGCCAAGTCTAAGAGTATTAAAGACACCAAAATAAATAAGTAGAATAGTTTATGTTCGAAATTTAGGGACATC
ATGTCATGATCGAGAGAATACAACACAAGCTAGAAGGAATAGCTCAACCTGAAATTTGATGTGCTAGAGACTGTCTAGAG
CTGAGGGCGAGTCAAATTTGATGGTAGACTTGCTACACTCCACAAAAGAAAAATGAAGAAAACACAAGTAGGGGTCAATA
CAGGACAACATGTATTGAGTAGATATCTTCGGCCAACTCAAAATAGAAACTAATGTACAATGAGTAATAGTATAAAATAA
ACTATGACACTTATAAAGTGGCAAGCAACAAACAACATGAACAAGTGAAAACAACACTGAAGTAAGTACGTAATCAGTTA
GTAATATCAAGAACACACATGATGACTCATGCCTCCACACCAAAATCTTTTGGGAATTGAGTTTCTTGCGATTGAGTACA
TTAAGTTGTTTTAATATGCTTTCCTTTAATGTTACCGTGCCGGGACATGACACCAAATCCAATAATATCGTGCCGGCTCG
TGGCACCTGATCTAAATATATCGTGTCAGAACGTGACACCCGATCCAATAATATCATGCTGCTCACGACACCTGATCCAA
ATATATCGTTAATTTATCATTTGTTTTCATCCCTTTTCACTTCATTAGCAATATTTCATCAAACCATCTTTATTCAAGGC
ATCACTTTAATAGAACAAGTTCAAGATTATGGATTTCACGGTCTTGGAATTACATACCGATCACAACAACATATGAATTC
CCAAACCACAAAAATCAAGTACATAGAAAATTCACAGTATCACTCAATGACTATCAATCACTATTACGAGTCTATCTATC
ACAAAGAATAAACCATAACCTACCTCCATCGAAGAACCGGAGTCAAGCAAGTTAATTCACAAACACTTTTTCTTTCTTCA
CTGCCTCAGAATGTCTCCAACCTAACAAGTACACAATATTCGTAAGCAAACATTCTCACTTCTATAATCAAGTTTCAACC
TTGATCTCAATTTATAGGTCAATCCTATATTTCTTAAATTCTAGTCTAAGGGTGAGTCTCAATACCTCCAATTATCATAA
CTTCAAAGGTATTCATGTACTACAATACACCTAATATTTAATTATCTATGTTAATATATCAAAACTTGAATCACAATGTG
ATAACTAGAGAAAATAATTAATGTTAAACCTAACTGTTTAGCAACCAATGGCGTGCTACAAAAAAAATAAAATGAATGGC
TGAACTAACCTATCTCTTTCTCAATACCAACAATACATTAATAATGTCTGATGATTTCTAATTATAAAGCTATATAAACT
GATCATGTAAGAGAATCTGCAACATTTTTACAATTCCCATTTTTCCATCATCTCCTAATCATTGCCTTTAATTTCCCACT
CAAACATTATCCCCCCACCCCCAATCCATCTTATACCAACACACTACTGCACTAAATTTTAGCACATAACAATACACTCC
CTATAATATTACAGTAACTTGTACTAAGAAAATAATTACAACTTCTTAACCAATCAACTTGCACACAAGTCACAATTCTA
TACAATTGTTCAAATATAACCTTTGTTGTGTGTAGTATCCATTAATAATAGACTAGAATATAAACACCATATGCAATGCT
ACCATGTAGTGAAGCAACACAAAACCAACAGAAATTGCAACCACCAATTAATGAGAAAAATTAAGCTAATCACAGTTCTT
TACCAATCAAAGGTGTCCTAACATGAGGTGAGATATATACAATATAGTCAACTTTATACTCAAAATTTAAATGCAATTTG
AAGAATTGAAGTTACCTAGATGCCAGTCTTCACTGGTAGACGCCGCATGCATTGATTTCTCCCCTAATTTTTCTTTCTTT
TCTACAACTGATTTATTGCCCTAATTATTATACATGACTAATTATAAAAGTGGTGAAAATGACCCACTACTAATTTTAAT
GCTATTTTCTTTAATCACCAACTAAATTAATTATTAAAATTACTTTATTACTTATACAATTGTAGTTACGAATAGTCCAA
AATATTCATTTAGAATCTACCGAAAGAGTCTTTTATGCATTTAAAAGCTATAGTAATCAAAACGACCTAATGTGTCGTTA
CATTAGATTACAATTTACCATCGTCTTTCTCGAACGATCAAAAGAAGGTGAGGGTAAGGAAGGGTACCTGAATCGACAAA
AAGGTGTGGATATCTTTCATGCATATCACCCTCAGCCTCCCAAGTAGACTCCTCAACTGGGCGATTCTTCAACTGGACCT
TTACCGATGCAATCTCCTTCGACCTCAACTTGCGAACCTCCCTATCTAGAATAACTATGGGCTCCTCCTCATAAGAGAGA
TTTTCATCAAGTAGGACTGAATCCCACTGAATAATTTAGTTACCATCATCATTGATGACATCCCTTGATAGGCGGAACGT
CGCCGTGACTCACCAAAAAATAATTTTTCAATTTAAAAAAAATAAAAGAATTTTAAAAGACGAGTAAATAGGAAAAGGAA
AAAACAATTTAAAAGGGTAAAAGGGAGTCTCCACCTAATTTTAGAAAAACTATGAAACCGATTAATTAATGAACTTAAAA
GAAGTGTCTACGAAATCAATAGATTCTAGGTAAGGGGTTCAAGTTATTCCGAAAGAAAGGTGTTAGGCATCCTTCGAAAT
CCACGTTTGTGGGTCCCGACTGAATTCATTTTTTCAAATTGAGGAGGAAATAAAAATAATCTACAAGTATAATAAACATG
CGATATACACAAGTAATAAATGAAATAATAAAATAAGAAACGGCCTAAGTTTGCCTAACGTCATATAAACAAAATTATGA
ATAAAGAATATAATTTGAACTTCATTCGAATAGATTCAATTGGAAGCAACTTCAGGTACCTGCAAAGACACTTAGTAAAA
GTGTTAGTAATAAATAAATATGAATAAAAATAAGTGAATTGAATAATAACTTTAAAATAAAAATCCACCTTATGAATATG
GGAGGTCTTGGAAATCGACGGTAATTTCTTCATCGGCCAATTTTAACAAATAAAGAATATGCACTTAACTAAATTTCTGT
CTTTTAAAATGGAGAGGCCTCCAAAACCAACAGAGATATTTTTTCATTGGACAATTTTAACTAGCAATGGTTAACAAATA
TAAAATATATGAAACCACCAAAAATGCTGAAACAAAGAGAAAAAATGTAAAGAGAAGCATGATATAGAAAAATAACAATA
ATATAAACTAAAGAAACATCGAAAGAAGTATAATGACAGAATAATTTCCAATAGCTTGATTAGAAGCAAACAACAATTTA
GACTAAAGAGAAATATAAAAAGAGATAATAAAATCAGCCACAAACATATAAACATAGCATTTACTGAACTAATTTATTTA
TTTTAAACGAGAAATGTAATAAGAACCGTCCAAAATAAAAAGAGAGAAAAGCAATTGCAATAATGAAACAACGACACCAC
CGAATACATAAATTATTATAAAAAAAGTAAATCAAACTAGTCTCTAGATTTAACACATGATAGTATAAATAATAATAATA
ATAACAACCACCAAGCTGTTAACAACATAACAAAACAATAATAATTAAATAATGTTAATGTAGTAATATGATTTCTGTAA
TTTCTTAGAGCAGCCAATTTAATAAACCCAAAAATAATCACATATGAACAAAATTAGAAAGATAAAGTAAAAAATGTATA
ACTTACACAAATCTCATAGTGTAAAGAGTAAATTACACCATATCCCTACTCTTTTTCTAATTACAATAATCCCTTAAAAT
TTGTACCTTCCGGATATATAAGTCACCATCTGGATATATTAATTCATCATTCGGATACATTAATTCTAATACAAGATGAA
TCTTTTTGTTGCGCTAAAATGGGAATAAAATCTGAAAATTAATTAAATCCCATAAATTAAGCTTATGTTTCTTCTTACTC
TCAATCATACAAAGATAAATCCTAACATAACGAAGAAATACAAAATTTCAAATTGCTCCCCCCATTCAACGAAGAAACTT
TTCAGATTTGATAAAAAAATTTGTCGAAATTTTGGGTAAGCGAGGTGAGTTATAAAAGATACAAAAGTGATGGAATTGTT
GTTGGACAAACAATTTCCTTTTGATTCAAGATTGTCAAATTTTTTGAGATTCATGATTCTTTCTTCTCCCAGTTCATCGA
AGATCCTTTCAATTTTGATTCAAAATTGTTGAAAATTTGAGATTCAAAATTCTTTTCCTAGTTTATTGAAAATCTGTCAA
AATTTTTGAGAAGATACATCATGAATATCTTTTCTATTTAGCATTTTACTATTTATGTATCTTGTTTAAATGGATACGTA
TTGTATTTATACTAGATACATTAAATAAATAATTATTGCCCATAAGATGTTAGATTTGAGATTGATACATTACCGTGTGA
TAATTGTTATGTAATTGATACATTTAGTATAAATTCGAATTTACGTATCATATCTAAAAAATTAGTGCATGATACATTAC
TATTTATGTATCTCGTTTAAATTGATAAGTATTGTATTTATACTAGATACATTAAATAAGTAATTGTTGCTCATAAGATG
TTAGATTTGAGATCGATACATTACCGTGTGGTAGTTGCTATGTAATTGATACATTTAGTATAAATTCAAATTTACGTATC
ATATCTAAAAAATTAGTGCATGATACATTACTAATTATGTAACTAGTTTAAATTGGTAAGTATTGTATTGTTACGGGATA
CATTAAACATGTAATTTTTGCCCATAAGTTGTTTGGTTTGAGATCGATACATGTAGTATGAATGAGTATTTATGTATCGT
GCCCGTATATTTGATGTAGTTATGTATCATATACAAAAAAAAAATATGAATATGATAAACAATGATTTAGTTATAAATAG
TACTACACATACATAACAAACATATAATACATAGTCCATAAATTGAGCCTATTGTTCGTGTTTTCCCGTAAAAATAAATT
GAAAAATATATAAATAATTGAAGAACTACTTTAAAAAAAATAAAATCTAAAACAGTAATGAGATCCATTTCATTGTACAC
AAATTCATCAATTACAATGATCTCACAATCTTCATCTGAAAAAAAACTAAAACCAAAACACCAGCTAGATTCCATTTCGC
ATCAACAACAACAGCAACAAAAAAAGGCAAAAAAATAGGAAATCAACCACCAAACCCGTAAAGAGTCCTTCCTTGTCTCT
TCAAAGCATAAACAACATCCATAGCGGTAACATTCTTTCTCCTAGCATGTTCAGTATAAGTCACATAATCACATTCTTCA
AAAAGATCTTCAAAACACCTTTTGTTTCTTCATAGATCAATCCACTGATTCTCTTCACTCCACCTCTTCTCGCCAACCTC
CGAATCACCGGCTTAGTGATTCCCTGAATGTTATTACGGAGAACTTTCCAATGACGCTTTGCTCCACCTCTTGATTAACT
TTAAATCAGTAACTGGAGAGAGAAAATATTTAAAATTCAAAATAAAAGAGTGTTGAAGGTAAGTGGTGATATAGTGGAGT
GATTATAGGCATGAAAAAAGGGAAAAAATAGTGAAGTTGGAAGATTGAAAGTTATGTAACTGGAAAGGAGAGAATTTGAG
AAAAAAGAGGGATTTTTGTAATTTTTTAAAATAGTAGGCAATAATAGAAAATAGGGTAAAAAAGGATGTGTAGTTAGGTA
ATTTTTCCATAAACAAATCCAAAGTCATGAACAAAGGGGAAAATAATTTTTTCCCAAGTTCTAGCTTGGATTGGAGACAC
ATGTCATAGTTTAGAATTAATGGTTGAGATCTAATTGATTTGCAAAGTCCTAACTATAATTATTTACTTCCATATATTTG
TTTCTTAAATATTTTTGCAATCCATTATATTTTCCCTAAATATATTAAAAACTTTTCTTTACTGCATACATATTTAAAAC
TTTTACTAAATACTTTTACTTTTTTTGAAAAAAATTATAATACAGTTAAATGTTTTTATTATTCTAATAGAGTATTAAGA
GCTACAATGTTTATAGAGCAATATGGACTCCATTTAGGAAGTAAGAAAAAATATAAAGTTGAGTGACAAAATTTATTTTA
CTCCTAAAATTTAAAATAAAACGTCAGGTCACAATTTTTAATTTTTTATTTGGCAAATATTATTTGAGAAATGACAACTA
TTAGGGAAAAAGTAAAAAATCAGCAAAAAATTACTCAAGTAATTAAGAAAAGAAATTTTTTAAAATATATTTAGGAAAAA
TATAATGTAAATTTAGAATTGTTGGATTGCTAAAATATTTAAGAAGCAAATAGATGAAAGTTAATAACTATGGTTAGGAC
TTTGCTTTAATTAATTAGATCTCAACCATTAGTTCTAAACTATTACATGTGTCTCCAATCAAGCTAGAACTTGGGGAAAA
TGGAGAGGAGTCGGATCCATATATGTATATCAACAACTCAACCTATATTTCAAAACTATTAAAACAAAGACATTAATAAT
TGCAACTACCAGTAAGTAAAGGAACAAAACAGAGGAACAATAAAAACTTAAATAGTAAATCAGTGAAGCACAATGGAGAA
GATGAATTCCAAATGGAAACTTACTTACAATAAAACGAAATAGTATCATTGTAGTTTAAACCTCCGCCTAAAGTGGAGTT
GTTGGTTTGTTGTTCGCCAGAGCTTGGAGCGGCAGCGACGTTGTTGTGTTGCTATTCGTCGGCGATGGAGCCATGCCAGA
AAAGAAAGTGAGAAAGAGCTGGACGGAATACCTACAAAATAAACCAAAACTGTAAAGGGGAAAGAGGGAAAAGGACTGGC
TGTGTCTGGAAGTGGGTTAATGTTGTTGTTCGCTGGGTCTGGGGTTGGTTTGCGAGCTTAGAGCTCCGATTCGCTGGAGC
CGTTTCTGGTTTTGGAGCTCAAAATCGATGTTCGCCAGAGCCACTAGTTCGAGGGAGAAGAGAAGAGGAAGAGGGAGGTA
TGGTGGCTGTTGTGGTGTTTTCCGGCGGCAGTGGGGAAAATAGAGGTGGGTTTTTGGGTGATTTCTCCGGTAGTCGCTGG
TTGGTTGTGTGGTTGTTTTGGTAGGATTTTTTTTGTGGTTTGGAGGTCGATTTTGCTGGCAGTGAAGAGGGTCTGGTGGT
TTGTGATGGAGATCCGGTGGTTCAAACCTCTGATTTAGGTGGCTTCACTGGAAAAAGAATAGGAAAAGGGAAGGGGAAAA
CGTTGGGGTTTCGGGTTTCACCGAAAAGATGAGAAAGGGTAGTGGTGGCTGTTCGCTGGAGCAGATTTGGTTTGCCGAAA
ACCAGTGTGGTTTTGGTTACCGTTTTTAAGCTGCTAGATGGTGGATCTTTCGGAAAAGAAAATAAAAATGGGGTTCGAGT
TTTTTTGGTTGCCGGAGCTTCACCGAATTCCGAGGTGGTGACAGCCGGAAAAGGAAAGGGAATGAGAGACTCTTGAAGAT
TTTACTAATTTGGAAACTCTCTCTCAAATTCTAAAAAATTATTTCACCATCTCTTAACTTAATGAGCAAGTTATTCTTTA
AATAGGGAATTGAAAACCATCAATAGTACAATACCACTATCTTAAAACTGTGGGTTAAAACCATCTGTTAATAAAATATC
TGTGTATGAAATCTTATCCATATTTGAATGAGTTTCTGGACCGTGCAAAATATCAAAATAAATATTAACAAATATAACGA
ATAAAATGAATATTAAAAAATGTAACGAGCGTAACCGATGGCATGTAAGAAATGCAATTTAACAGAAATAATGATTTAAT
AAAAATGAACAAATATTTGAACGTATTCAATCGATTGTGATAAAAAAAATATAAACAAAATTAACCGATAAAAATTCTAA
TAGTTTGCGAATAAGGATAAGTATCAACAAATTGCATTAAAATTGCAAAACATGTATTTTGAACTATTTAAAAAAATAAA
ACACTTGAAAGTATTAACTTTAAAAATATCAGACAAAAAATTGGTGTCAACAACTATGATATTTCTTCAGCATCGAAACA
TGAACTACCGGGTGCAATCCTGACAACTTTGGAGGCAAAGCCAATTCATAGGCCACCTCTCCCACACACTTGAGAATTGC
GAATGACCCAATATACCTCAAACTAAGCTTAGGTTATTTCAGAAAATATATTCAACCAACCCCAATCCTTTTGCCCATTA
ACATCTTAGAAGATTTCACAAAACCTTCATGGGTGAAACCTTCAGTAACACTTGATCTCCCTCCGTAAACTCCAAGTCTC
TGACCTTCAGCTCTGCATACTCCTTCTTCCTAATCTAGAATAATAGAAGCTTATACTGAATGAATTTCACTTTCTCTAAC
AATTCCCTCAAAAGATCGGTACCCCAAGGTTTCACCTCAAATGCATCAAACCAACCAATGAGAGACCTACATCTCCTACC
ATACAATGCCTCAAATGGGGTCATATCAATACTCGAGTGATAGTTATTGTTGTACGAAAACTCTGCCAAGGGTAAGAATT
GATCCCAATGACCACCAAAATCTATCACGCACACATGAAGCATATCATCTAGCACTTAAATTGTTCACTCAGACTGCCCA
TCGGTCTGAGGGTGAAATGCAGTAAATAGATCCAATCTCGTACCTAATTCAGCCTGCAAGGTCCTCCAAAAGTTAGAAGT
AAATTGCATACCTCCATCTGATATGATGGAGATCGAAACTCAATGCAATCGAATAATCTCGCAGATATATGGTTTGGCTA
ACTTCTCTACATTATAAGTCACCTTTACCGGAATGAAGTGAGAAAACTTAGTTAACCTGTCAACAATAACCCATGTAGAA
TCAAACTTCCTAATGTCTTTGGAAGACCAACCACAAAATCTATTGCAATTCTTTCCCACTTCCATTCAAGAATATGCATT
CTCTGAAGTGTCCTTCCAAGCCTCTGATCCTCATACTTTACTTGCTGACAATTCGGATATTGGGCAACAAAATCAACAAT
GTCACGCCTCATCTACTCCACCAATAATGTTGTCTCATGTCACACTCCAACCCTAGGTGAGGCGGACAAGTACCATTTAA
ACATATGATTTTCAAGTGACCTATGATGAGAAAGTGAACTACTATGCAGATAGATTTACTAATGAGAAGCTGCATATACA
ACACATGTTGACTAGCTGAACTGATACATGTGACAAGTAAACCTATGAATACATATGATAGCTTTACAATGTCTACAAAG
CCTCTACTAGAATCTATGACTGTACAAATATCAAAATATGTATAGTAAAGACTCGGCAAAGCCTCAAATCAACCTAGAGC
TCACCAACACTCGCTGAATATCATGTGCTTTTATTAGGGAGATCTACTAGTACAGTACATGTACCTGCAGCATGAAATGC
AACATCCCTAATAAGAGATGTCCGTACAAAAGAATGTACTGAATATGTAAGGCATAATACGACCATATATAAAATAAGAG
CTCAAGTGAAACCAAATACAAATAGATAAGGATTAGAGACCACCTTTGCTTATACTTATGGAATCGTGTATGTTACATTC
TTTTCTTTTTTGTACTTTATAATCTTTGTAAGGCATGCGATACAAATGACCAGCTGATCAGTGGTAGAAGAGGATGACCC
ATGCTAGGCATTTTAATCCTTGAAATATTATCCTCAAAATTACATAAATTGGGATCGGCCATGCTAGGCATTCGCCCCTA
AGCTGCCACCCTTCTATACCAATTGGGATCGACCCATGCTAGGCATTTACTCCAGGGCTGCCACCCATAATTATACAGAT
TGCTTCACTTAGTTTCTTTAATCTTTGAGACTGTTGTTTTGGTGGTCATAATCTGTATTGAGCTTTGGAACCACAGACAA
GTAGTATAAGATATGAGAATAATAAATTAGACAGTTACAATGATGTAAGGATCTATATAACATCAATGCATTAATTATGA
GTTTAAATGACACAATTGACTTTAATTGACTAAGAGGAGAATTCGCCAAGCTTCCTGTTGTGAATATCATTTCTATACTA
GCACGCAAACACACAAATATAGTGTAATGAACATGTACTGAGTAACTTGACATACTAAGGGGAGGGGGAAATATTGTTAG
CCATGTTGGAGATTGTATGCTGCCCGTGTTTCCTTTACTTAGGAATAAAGCTTAGGAAACTTACTTCGTTGATAGTAATA
AAAAATTTCAGATTTCATACTAAGGAATACAGAATCGAACATGACTACGATGATTCAAATTTTACTTTAAGTGTTACTCT
ACAATATAAGTACATAACAAAGCTAAAATTAAAAGATCATCATGTCATAGGAGTGTAAAACAGTAGCTAAAACACATGAC
AGACAATATGACTATTCAACCCCCAAATTCTTGGTGTATCACCATATCCTTTTTTTATACTTCACAATAACTCTATACAA
CCATCCTATAAAGCAACCCACTGCCCCACAACAACAATACATGTAAAATAACCCATAAGCAGTCACAAAATTAATAAATC
TCTAGAACAACCTCCCAAGTTTAATTTCTTCTTTTCCACCTCAATGCAACTTCATATAATCATTTTGTAAGGTCTCCCAA
CTGTTTCCCACAATACTACACATTAAACAACCTATAAAGCAGCTCCAAAATTCATTTCAGCATAATAGGAAGATATTTAC
AATCACTACCCCATAAGCTCCAAAGAACAAGTACGTCTAGAATGCTCCAATAAGCTGATAATTGGAGGTGGGGGCTGCCC
CTTACCTTGGTTCTCTTAATCCATTTTTCTTTATTTACTATTCTTGTAACCTTTTTTATACCACAAAATTGAGAGTGAAT
TCATTACAAGTATCACATGAGTATGGGAAAAGGACCCGAGCTTGTAACACAAAATTATTACTTTATTATTTGGGAGAGAG
TGGCAGCACCTTGGCTGCGACCAATATCTTCACTTCCCTTGAGTAAAACTCTCTAATATACAAAAAATTAAGGAGGAGAG
AAGGTAACTTTGTGGGCTGCTTTGCAAGAAATAAGCTTAAAATACATAGAACCCTAATGGAAAATTAGAATGAATGTTTG
AAGGAGAGATGAGTGCTATTGAGAGGACTGGGACACTTAAGATTTGGATGAGGAAAATTAGAGATTCACATAAGATTTTT
AGCCTTTTAAAGGCCTCTTTTTGCTCACTCTTTCTCCTCTTTATTTCCAGCCACCACCTGTCTTTAAAATGGATCACAAA
TACTAAGTAGATGATGCACCTACTTAGACATTTTAGCTACCTATTTGTGGGCTTGGATAGATTGGGCTTTGGGGGCAGAC
TTGGGTGTAGGGTTGGGTTGTCTATTATTCTTCTTTTACTTAATTTGGGCCTCAAATGGTTCCATTAACACAGTCTCAAT
ATTGTCCACTAGCCTTGATTCCATTAACTTAGTTCATATATCTCAAGTAAGTGACTCACCTACTTGCTTAATTAAGTCAA
GCAAGCACCTTAATAATTTATTCTATTTCTAGACCTTGATACCTTTAAATTAACTTAAAACTTGTATACCTTTAAATTAA
CTTAAAACCTGTATACCTTTAAACACTCAGAGGTCACTTTAAACTTTAGACTCAAATACCACCTCATGATCTCAAGTTTT
AATACTTCCATCGATGTCAACTTAATTAGGCCGCATTAAAATCAACGAACAATTCACTTTAAACATGTTCTATTGTCACT
AGTCGCATAGGAAACCGATTCCATAACTATACCACAAGACAATTTATAAGCATCATATAAATAGAACTAGTACACGTAGA
ATACAATGTGTTACATCCTCCCCCCTTGTGATCATTCGTCCTCGAATGATAGGTGTAGCTGATAGTTTTGTTAATATTGG
AATTTTATTTGGAGATTTTCGAGAGTTTCCTTTGTAAATAGGACTATCCAAAATCTATAGAGTTGACTGGCGTTGCTCCC
ATTTACACTCATTTCTTCACCTGTTTTAGAGCAGCCAACACGAACACAAATAAGATAATTCAACTATAATAATGTTAATT
CATGAATGCACTTCAATAAAAGAATTCTAAGAGAATATCTATGGTGCAATACCAACCTTTGATTGATAAAATCATAGGTA
GGATACAGAGCTAGACATCAAGGTTTTTATCATATGTAGGAAGGGTGCAACTCATCAAGAGTGTGTTGTTTTCTATTCAA
ATCTTCTGGTCACATGTGTTTATCTTACCAAAGAAAGTGATTAAATGCATTGAAGGGATTTGTAGAAGTTTCTTATGGAC
AAGTGAGGCAGATATATCAAAGAAAGCACTGGTTGCATGGGACTAGTTGTGTAAACCAAGGACTGCAGGAGGCCTAAATA
TTGTAAGTATCCAGGAGTGGAACAAGGCAGCCATCTGCAAGTTATTGTGGAATCTGAGTAAGAAAAAGGACAAATTATGG
GTACAATTGGTACACATGTATTATGGGAAACAACGGACAGTGTGGAATATACAAACAAATCAAGCCTCATGGATGGTGAG
AAAGATCATACAAACATATAAGGTGTTTGAGGTTGTGGGATGGAATGAAGCACAAGTGATACAAGTGGAGAAGTTCTCAC
TTAAGCAAGTAAACCAATTATTGAGAGGGGAATATCCGAAAGTAAAATGGAGGAAGCTGATTTGTAATACCAATGCATGC
CCAAAATGGAGTTTTATTTTGTTCCTAACACTACATGAGAGGCTCCTGACAAAGGAAAGACTACTTAACTAGGGTAGTGT
GGAGAACACCAAGTGTATATTGTGTGATGATGAAAGTGAGAGCATTGAACACCTTTTTTTCAATTGTTCTTACTCAGGTC
AGGTCTGGCAAAAGGTATTAAGTTGGCAAGCTATCCAAAGGCAAGCATCAGGGTGGCATGAGGAGCAAAGATGGGTACAA
GATCAGTACAAAGGGAAAATGCCAGAAGCTAAAATATTTTGTATATCTCTTGTAGCTAGTATGTATTATATCTGGTAGGA
TTCCAATTAGAGGATTTTTCATAAGGTTAAAAGAAGTTGTGATGTTTTAGTCAGAAAGATTATATAGGAAGTTCACACAA
GAGGAGGAATGAAGCTGAATTTGAGCATGAAATTACAATTGTTAGATTGGTACCCTATGTAATTAATTTTGAAATAGGAG
GGATAGGGTGAGGAATGGTTAAGAATAGATTGTTTGTTGTTGGAAGTCTACAGTCCAGGGGATGTCCACCCTGAGTTATT
TTTTCAAGTGCTTTGTATTTCTCATTTGGTTAAATAAAGTTTTTATTTACCAAAAAAAAAAGAATTCTAAACACCACTCC
TTGACAGCGGCACCATTTTTGATAACGCTCAACTACACTTCATCCAATTCTAAGTGTAGATGGTCACTAACAAGTATAAA
CCCAACTAAGAGTTGGGGTCGATCCCACACAGAGTGATACAATAAAGAATTCAATTAAGAAGTCAAAAGATGTCCTAATC
GTTTGTAGAAGTAAAGGTTTCGTAACATGAAAACAAATCACAAAGTTTCAACGATTAATATCAAATGGGGGATTTAGTAA
CCAATTTATGACAAAGATTGCTTAACACGGAAAGTAAACAATTAGAGTTCTGACCTTAGGAATGTGATCAGTCGAATGCT
AATTTCGCGTAATGGGTAATTACTAGTTGCTTAAAGTTGTTGAATCTCAATGGGTAGGCTAGGTATTGAATACAAGATCC
ATCTCTCAATCAACTATTGCGCTTCAAGTGAGTTCTCTCGAACCTCAACAAGATTAACACTACCAAACAACCCAATTCCT
TAATTAACCCACTCTTTCAAGCTGAGTTTGTAAAGACGCAATCAAACCCTCTTTCTCAAGCTAGATTTTAAAGACACAAT
CAATACAACTATCAATCAATCATTCGACTCCATTACCTCTTTCTCAAGAAAACATAGAGAGCTAAAATAGAATTGAATTT
TCAACTTCAATTTCTTAATTAAAATATGAATAAATGATTGAACCCACCTTAAGAAACATTAAAATCAACAATTAATAACA
CCCATTAGCTAATTAGTGCATTCAACTACATAATCACACCCATAAGGTAAGGGGTTTTAGCTAAGCATAGTGAAAAGCAA
GAAATCGTTAGCAACAAAGTTTTCCATCTGATTTGTTAACGATCTGCAAACCCCAAAAGTTGAAATCGGAGCTAAAACCA
TACAATCTCCGAATCTAAATCCCAAACTCTACTAAAAATGTTAAACAATGTATAAAAATGTAAGAACTCTTAAAAACCCA
GAAGTAGCCAGTATGGGAACTCATTTTCTTCTTTCAAAAATTGTATTTATATGTTCCCAAAATTTCAGCACGGAGTCAAC
TCGGTGAAGTAAGTCGAGATCGCCGACCCATTTGGCGATCCACCGAGTTACTCTTCTTCTCACCTTTTGGCTTGGCTCTT
TCATTGAATTTCTCTAGAACTTTTGGCGAGCTTGATCTCTATTGCCAACCCATTAAGCACATCGTCGAATCACCATTTTA
CTCGCCAAGTTGGTTTGGTCCATGGGCTACTTTACTGGAACTTTAGGAAAGATGGAGTCCCTCTCGGCGAGTCGCGGAGT
GGCTTTTTCAAGCTCCAGCTTTTCTTTTCTTCAGCTTTACCAACTTTTTCATTTTTTTTTGCATCATAATGTCGTTGCCT
CACTCTTAGGCCTTCATTGTTGCATATCAACAGATTATCATCAGTTATGAGCATAACATAGGCATTGAGGACACTAAATC
ATTAAATAATAAGGCCTTAATGAGTCAAAATTCCCGATTCATCAGTTGGTGACTCATTTGATGAATGTTTGGTACATTTA
GGTGAAGTGTTAAAATGGTGTGAAGAGTACAATCTTGTGCTCAATTGGGAGAAATGTCACTTTATGGTAAAAGAGGGTAT
AGTTTAAGGCTTGGTACATTTAGGTGAAGTGTTAAAATGGTGTGAAGAGTACAATCTTGTGCTCAATTGGGAGAAATGTC
ACTTTATGGTAAAAGAGGGTATAGTTTAAGGCCATAGAATTTTGAGGAATGGTATTGAAGTTGATAAAGCAAAAGTTGAA
GTGACAAAAAAATTACCCCCACCCATCTCTATGAAAGGTGTTAGAATTTTTTTTGGCAAGTAGGTTTATAGGAGCTTCAT
AAAGGATTTATCAAAAATTGCACACCCATTGTGCAAACTGCTCGAAAAAGAGTGGTAGCTTGAGTTTGATGATGCTTGTC
TGAGAACATTTGAGGGGAAGAAAAAGAAGTTGATTCCTTACAATCATTATTTCACGAGATTGGGCACAACCGTTTGAAGT
TATGTGTGATACGAGTGGGGTGGCACTTGGTGTAGTATTAGGCCAGAGGCAAGAGAATATTTTTCATCCTATATACTATG
CGAGCAAAGCTTTGAATGCTGATCAAAAGAGTTATACGGTCACTGAACAGGAATTGCTTGTTGTAGTCTTTGCTTTAGAG
AAGTTTAGGTCCTATTTGATGGGCACTAATGTCATTTTGCATATTGATCATTTGGCATTAGGGTATCTTATGAAAAAGAA
TGATGCAAAACCAAGACTAATTTGATGGATATTGTTGCTGCAAGAGTTTGATTTTGAGGTAAAAGATAGAAAAGGGACTG
AAAATAAAGTGGTTGATCACTTGTCCAGATTAGAAAAAGTGGCAATGATGAAGTTGGCTGATGGAGTTGAGATAAATGAT
GCACTCCCCGATGAACATGCATTTGCCTCTTCTTTTAATCTTATCCATTGGTTGCAGATTTCGCCAATTATTTGGCAAGT
GATGTGGCGCCTTCGGATTTGTCATTCCACTTAAAAAGAAATTTCATGTTTGATGTGAAAAAGTTTTTTTGGGAAGAGCC
TTACTTATTTCGTATNNNNNNNNNNNNNNNNNNNNNNNNNNNNNNNNNNNNNNNNNNNNNNNNNNNNNNNNNNNNNNNNN
NNNNNNNNNNNNNNNNNNNNNNNNNNNNNNNNNNNNNNNNNNNNNNNNNNNNNNNNNNNNNNNNNNNNNNNATGCTCATG
ATTTCGCGATGTCGTGTGACCGCTGCCAAAGAGTATGAGGTATTTCAATGAAGCATAAACTCCCAATGACTCCTATACTG
ATGATTGAGTTGTTTGATGTTTGGGGTCTTGACTTCATGGGTCTGTTTGTGAGCTAGAATGGAATGAAGTACATAGTTGT
AGCGGTTGACTATGTATTTAAATGGGTGGAAATTGTTACACTTTCAAATAATGAAGGGAGGAGTGTCACCGCATTTCTAA
AAAAGAGTATTTTCTCTAGATTTGGTACACCAAGGGCAATTATTAGCGATAGAGGTTCCCACTTTTGTAATAGGTTATTC
AAGGCATCGCTTGAGAAGTATGGTGTTCGTCACAACGTAGCAACCCCTTATCATCCGCAGTCTAATGGGAAAGTTGAAGT
GTCAAATAGAGAGAGTAAGCAGATTATTGCAAAGACTGTGAATGCAAACAAAACTGACTGGTCAAGAAAGCTTGATGATG
CTCTATGGGACTATCGCACCGCGCTCAAGACTCTAATAAGTATGTCCCCCTAACAACTTCTTTTTGGGAAGTCTTGTCAT
TTTCCTGTAGAGTTGAAGCACAAAGCACTCAAGAAACTGAATTTGGATTGGGATGTCCCGTCAAGTCAAAGATTGAACGA
GTTGAATGAGCTCGATGAGTTTCGCCTAAATGCATCTGAAATTTTAGCCTTGTATAAGGAGAGGATAAAAAGGTACCATG
ATCAAAAATTTGAAAAGCGTGAGTTTGTTCCTGGTGATTTAGTGCTCTTATTCAATTCATGGTTGCACTTGTTTCCTGGC
AAGCTCAAATCCAAGTGGACTGGTCCATTCAAAGTGGTGCAAGTGTTTTCACATGGAGTGATTGAACTAGATAATAAGGA
AGGAACGAATTTCAAGGTGAATGGTAAAAGGATCAAAACCTACTTGGGCCAATCGGAAGAGGTCAAGAAGTGATCGAAGA
ATAAGACCTTGATGAAGTCTGAGTAATCAAGGGGGTATGCATTGTGCCGCGACGTTAAGTCAAGCGCTACTTGGGATGCA
ACCCAAGATCGATGTAAAATCTAGCCAATGTTGGGAATTTTTCTATTTTAGTAAGTTTTAGGATATGTAGAGAGTTTTTT
TTAGTGATTTCTATGTTTTGTTGAGTCTTAGTTTTGGCTAGATTAGTGAGTATAGGGTCTGTGTCAAAAAAGAGTCAATA
AAAATGAAAAGAGAAATTCCTAATGGTTACTACGTTTGCAAGAAAGCAAAGGAGAATCTCCAGAGAAAGTGTTGGTGCAA
GGGTCTACAGTTCTCATAGACGGTCCGTCGTTCAATCAACGGTGGCATCCCTAGATCCTATGTATGCTAAAGTTAACTAT
AGAAGGGAACCACGACACCCATCCATAGACCATTTTTTTTACCAATGGGCCATTGTTGGGGTTCTGTTGGTCCAAGTCAG
TGAATCAGTCGACTCGACCCATGATAAAATTAACTTTAAAAAAAAACCTTCATTTTCAAACATCCCTTATTTCCCTCGTC
TTCACCAACCGTTACAACCCTTCATATAATTGCTTATACAAATTCCCAACCTTCCAATTCCCCCAAATCACATATATATA
TTTCATCCATTCCTTTCTCCCCCATATTCTCTCCCTATTTCTCTCATTTCTTTTCTTTCCCAATTCTTCATTCTACTAAA
TCAAAGTATTGTGGGTTTGGTGTCAAATTTTCTAGGCATAAAAAAGGGCTAATTAGGAACACAATCACGCAACTTTGCAC
TACTTGTAAGGTAATAATTTCAAACTTTCACTATTCAATTCGTAGTTGACATCACAAAGTTGTTACTTGACCTCGGGTAT
GAATTGCTTGTTGAAATTGAGTTGTATAGTTATAATGTACCCTTGGAACGATGGTTAGTGAGTGTTGTTGATTACTTTGA
CGAAAGCATGTGATTATTATGTTCTAGTTGAGTTCTTGAGTTAGGGTTTCAAGTTGATTTTGTTTGTATGTATGAATTGC
ATGTTTAAAACCCTAGGGACAATAGAATACTCTAAAAATATGTTGAAATGCATGTTCTAGACGTAGTTTGTTAGTTTGAA
TAATAATATTGTGATGTCTGTTCAAAGTAGAACTTTAATTTGCAACCAGTACTGGTCGACGACCATGACCTACGGCCCGT
GGGGAAACCTACAGACCGTAGGTCTGATTTCATTGGTCAGATGCACAACTTGGTAACCTAAGCTATGAACTACAATTTGT
CTTATAGTCCGTCGTTTCATCAACAAATCATTCTAGTGAACCATCATTCCAACTTCAGAGGCCACTTTTGGGACTTCCTG
ACCTACGGTGGGCACCGACGGTCTGTCGTTCACTCGACGACCCTTAGGTACTCACTGTAGGTCCCAAAAGCAGTCACTAC
CTTACTTTTTTTTGTAGTTTGAAATTTATTTTCTTGGTTTATTTTGAGTTGTTTGAATACTAACATGCCTTCCACGGGTA
CAACGACGCCAAAAAGAGCTCAAACTTACCAACACAAGTACAAGTATAAGTCGGTGGCACCCTCTGCTCGACAACTTGTT
GATGAGGAAGCGGAGTCTAGTGCTAGTGGGTCTAAAAATGCCCCGGGCTCGGCTAGGACTTCACCTACAACACCTCTAAC
TACGAGGTGACGGTTGAGACAAATAGTCTGTGATGATGAGCATTCATCCCGTGGTGATGATGCCCCAGTCTGAAGAGGGG
CCAGCCCTCACATGCTGAGAACACTGAGTCATAGTTTGACTCTAGCTTTGCTTCAGTGGTAGTGAAACGACCCCCAAAAA
TGCCCGAAAATGTGCTTCGGAAACACCTATAATTGTAATTTCCATATATTTCAAAATCCGTGCATGATTTCGGAAATTTG
ACTTCATATTCTTATTCAGGGGGTCAAATTGAGTGGGAAATGGGTCTAACCCGAATTTTAGAGCAACCGTATCAAAATTT
GAAAATCGCAAAAAATGCGATTTGGAGGGTCAACTTTAAAGGGGCATATCTCTTAGCACACAAGGAACTGGAAGGGTCAC
AACCTATTAAATTAAATCCCTTTGAGTTAGCTTTCCAACTCACTTGGCTTCACCTCATTCCGAGTTAGGATGAGGGAGTT
ATGACCATTTTCGTAAAACCTGTCTGTGTAGATTTGCAATTTCCAGTAAGCTGTTTTTTTTTAAAGCCTCATTTTTTTTT
GGCCAAGTGTTGGGGCGTTTTTTTTTATAAAAAGGGGATATGTCCCATACTTAGTCATATTTTTTTTCTAACTTCAAAAC
ACTCAAAAACACTCTCTAAGCCCTCTCCAAAACTCCACCAAGATCCTCAACCAAATTCAAAGATCTCAAGCTCTAATTCC
GGATTCAAGACTCAATCTCAAGCTTCAATTCTCCATTCCAATCTTCATCAAGGATTCTCCAAAGTTGAGGTATGTGGGTT
TGATTGTGGAAACCTTCCTTTCCACAAGTCCAACCATTTATCCTCTATTACTACTTCAAGTTTATGGGTCCTTATGGTTA
TTTATGAACTCTTGAAGTATGGAATTACTACTACACACCCTATTATGGTCTATTTTGCATATTATCATGAAATAGAATTA
TTATGTGATGTTTATGGTTTTCATGCTTCCATGATCAAATTATGAAGGTTGATATATATATATGTATGTTGTTGGTGGGC
TGATTTATATGGATTTTAGAATTGGTTGGACTTAGTACTCTTGAAATACATGATTTTATTTACATGAACAATAACCCACC
ATGTGTTTGATAAAATGTCCATTTATAGAATTCTTGGGAAATGGAAGGTCCAATGTACGTCCTATGAGTCGGATGGTTAT
ATAATTACTGAAATGAGGATGAAATGGACACATGTATATGATTTTCTCTATATAAGTGTTGTGAGTCGACCAAGCCTAGC
TCGGGGGGTTGTAGGCCCGGGTAACCGTATCGAGGGGTTGGTACCTTGGTTGCCTAGTACGGGGGGTAGTAGGCCCGTAT
AACCATATCGAGGGGTTTGTACCTTGGTCCCTAGCTCGGGGGGTGGTAGGCCCGAGTAACCACATTGAGGGGTTTGTAAC
TCTTTCGCCTCTCCAAGGGGGTGGTAGGCCTTGGAAATACTATATTGATGGTCACTCGCCACACATGTACTACGCCCCAC
TAAATATGATTTCTTATGTAAGCATCATTATACATATCATCTCATTAATATGCTATCTATCGGGTATGATTATGCATTTT
GCCTATGATGTCCATCTATTGTTGCATTGCATTGCATCCCATATACTTAGTACATTCAAACGTACTAATGCATACTCTAT
GCCCACATGATGTCACCATGTAGGGACCGGAGCACCGCTTGACCATCCTCCTCCGCGTGGATAATACAATTTTCTATCGA
GGTTATTGGTGAGTCCTCCATTCCGGGGANNNNNNNNNNNNNNNNNNNNNNNNNNNNNNNNNNNNNNNNNNNNNNNNNNN
NNNNNNNNNNNNNNNNNNNNNNNNNNNNNNNNNNNNNNNNNNNNNNNNNNNNNNNNNNNNNNNNNNNNNNNNNNNNNNNN
NNNNNNNNNNNNNNNNNNNNNNNNNNNNNNNNNNNNNNNNNNNNNNNNNNNNNNNNNNNNNNNNNNNNNNNNNNNNNNNN
NNNNNNNNNNNNNNNNNNNNNNNNNNNNNNNNNNNNNNNNNNNNNNNNNNNNNNNNNNNNNNNNNNNNNNNNNNNNNNNN
NNNGGGTTCCTTCGGGTTCCCTATTCGCCGGTCATGTCTAGGCCCTAGGCTCGGGACGTGACAGGTAGCCTCGGCGTATG
ATGCCACGAGTTCAGGGTTTCCTCATGATCCTCCCAGTACTCGATATGAGCAATTCTCTTTTCCACAGAGCCGAATAGAT
ATTGCCTCCCTGGGATGTACCAAATATATGAGGATGGGTTGTTTCTCAATGAGCATGATAAGTTTTCCCGGACCATTATC
GAGGAGAGATTGATACTAACTGGAGCCTTCACATGGTGCCAAAAATTTATTAGCTATTCACCCAGCACAGATGCGATTGG
ATGGCGGTGAATCCGGGAAAGTATAACTCAAACACGATTAGGGAGCTTTATGCTTCATTTGTAGCAACAATGCAGAATAC
CATGCCACCATGAGCTACGTAATTGGATCATCCTCATCTATAGACTATATTGGTGCGGGGTATCCCTGTTGACCTATCGG
AGACTACTATTCGTCATTTTATTTATGGTTTGACACATACTCAGTCAATTAATACAGCTGAGTACGACTACCGGATGGGT
GTTGTGTAGAGCAGGGCCTTTATGAAGGACACTGAGCAGTGAGAGACCTTACTTCGATGGATGGCTCGCCACATTACTGA
GGATATAGAGAGAACCGATTGGGTGCGTGATGTGTCATTTCCTATCCAAAAGGCAACCTTGAGCCTTGTAACCATGTTTA
TCTGGTCCATCATACATGCTAGATTGTCCCTCACACAGGCGAACAATGTTGTGACTTAGGACCGGGCGGTTATGCTTAAG
TCTTTAATGGCAAGACTAGAGATTGATTTCTCCCGAATTATCATCGTAGAGATACACGAGAGGGAGTTTTGGAGGACGAC
CACCATGCCCTTTCACTACCTCATTTTCACCTTTTTAGAGAGGCTACAGTGTCGGTGTGGCATTGTGACAGGCTAATGGA
GGCAATCAAGACGGTCGAGTGGGCCTAATAAAAGATGATGCAAACCCTACGGCTCCCGAGAGAGGCATACAAGTTGAAGA
GGTTGCTGATGAGTCTTTTGCAACCACTACTCCAGAGCCCGATGTGCATGCTCCTCCATCTACTTAATCTGGCAAGGCTA
CGAGCACACCTCGTGCTCCTACCCCTTATGGGATTTGCCATGCTGCCCCTTGCTTGAGTCAAGAAGTTGGAGACTCATAT
GGCTACTATTTAATAACATATTCGGCCCTGGATGAGAAGTCTGTTGAGGAGTTGGAGGCTCGGATGGAGGCAAAAGTTGA
TACGAAGATCCAGGCAGTGCATCAGATGATAGATGAATTTGAGCTTAGGGTGATGTAGAGGCCTAAGCCTAGTGCCATAG
TTGACATGAATTTTATTTAGTTGGAATTGGCTAAACTCTGAGCTGATATTGATGTTTTAGTTGCTCTAGAGGTGGTTGTC
CCAACACTTTCACTAGAGGAAGATGTTGGTGATGTGGTGCTAAGTGTTTTGTTTGGCAAGAACTCGCCTTCTCTTGACCT
CCCTCGTGCGTCTGGAAAGCACAAACAGCCCACTGTTGAGCCAAAAGAGACGAGACGAGCCAGAAAGAGGGAGCGACAAC
GTTTTGATGCAGTCAAATGCCATTCTTGATGTGAAGTTGCAGCAGTAAAGAGCAAGGGAGATGGTTGTGGGTGCATCTGC
ATTGAGGAGCACTAGTGATGGTTTTCCCACTACTATTCAGGGCGTTACTGAGGGTGTCACTCGTGATGATCCTACGGGTT
TCGGACAACCGGACCCACCCGCTTCTTGATGGGTCTTCAGCGCTTTATGCGCCATAGATTTGTCTCACCCTATGTATTAC
ATTTATTTTTGCATTAAGGGAAATTGCACCATATTTTTGTAGGGGTGGGTGAATGGATTGTGAGTGTTAGGATAAAGTCT
GAGTAACCAAACTCATAATCCTTCCTTGGGGTATTTTTGCCTGTGTTTTTTTTTCAAAAGGAACTGTTTTAATTTCTGTT
GAACCGGCATGTTTAGGATAGTATAAATATAGAAGTAGACCAAATGAAAGCATGGTGTCAAAAGAGAATGAAAAATTCAT
ACCCCTCATAATGTTTGTGTGCTATATTTGTGGGCTTGATGAGTTGAATATGTTGGATCTTTTTATGACATGATAGGAAC
CGATATGACAACATAAATTAAGTTATAACTTGTACCAGATGCATTAGTGATTTGATAATGAAACAATGTGCCATGTGTGT
GTGAGGCTATTTGTATATTCAAATAGTGCGTGCCAATCTAAAACTTGCCCGTTATTCTTGCTAAAATGATTTAGACTGAG
AATTGGGAAATCATCAGAGGTCGTTATTGATAATGAGTCCACTTAAGCCTAAAAAGCAACCAACCAAAAGAAATAAATGC
CCCCATTTGATCCAAATGTTTGAGCCTAATGAATACTATTTCTTTCAATATACCCAACTCACCTTCTCTGAAAATCTCCT
CTTTGGACACCATGCACCTCAACTCAGGCCAAAAGCCTAAGTTGAGGGTGGCTACTCCAGATGTTTGCGTTGATTTTGGC
CCTAGTCTTCCCTAGGATATTATGAACCTCAACTCATGCAAAATACATAAGTTGAGGGTGACTATTGTGAAGATAAACAA
CAAAAGAAAGGGTATGAAAAGAGTCATTTGTAGAGAAGGAAAAGATGAGAAAAATATATAGAGAAGAACGGTGTAATGAA
ACAAAATAATGATAATGCTTGAATGAAAAGATAAAGAAAAAATGAAACAAGCAAGAATACCAAGTCAAAAAAATCAAATT
CGTGCTTAAATAAATCATATGCAGAAGAGCAGAAAACAAGACAATGTTAGAATTGGTTGTAAAAGAGGTAAAATAGTCAA
TGTAATGTCAAGGAGGACAGAAAAGTCATTTAATATCCAAATATACTACACCTGACCCTGAACCTATGTTACAAGCTAAG
AAAGTCCTAGTGATCCTAAGTGACAAATCTGAACAATTAAAGTGTAGAAAAAAAGGCAAGCCTATGACATTGAGGACAAA
CTGTAGTTGAATTCGCTTCTGAATGTTAGTGTTTATCGAGTCCCTAACTAAAACATCAAATTTTGTGTAAAAAAGGATTT
CTTTGCGATAAGGGCACAAGCTTCATTGTTAGAAAGTTAGTATCTTGGTGATTGTTGTTTGCGTATGTGAATGTGTCTAT
TGGTATGTCTATGTCATAAATTGATCCATATAATTTAACTTGATAACTATAAATAAAAAGGCTTGCACTATTTTGAAAAT
AGTTAAAGAGGGTGATTGTTAGAAAACGTCATGTGATAGCTTGAGTTTGTGTGCATAAGTGTCGTTTAGATGTTTGTTGT
GTCGCTTGAAAACAAGCAACAATTTTAAGTTGAGGGCGTTGATGTACCTTGAGTTTGCGGTATTTTTTGATGCATTAAAC
TTGGAGTTTTTCATGAGTCTTAGCCATTTTGTTATTAGATGTGATGGTATTTGGATCTAATTTTGTAGGAGATAGGTTTG
GAGCAGTTGGTGTTGAAAGTGTTTGAAGCAGCAGGAAAATGGCAACAAACGAGCCCACCTACGAGCTGTCGTTCAATTAA
CGAGTCGTAGATGGCGGCATGGATTGAAATTTTAAGGAAGTATGACTAAGGGAAGAACCACGAAAGCTACTGACGAGTCG
TGAGTCTAGTGATGGACCGTCTTTGATGGATCGTCGATGACTTCAGAGAAGATGAGTTCCAGTATTTGAACAATGAGTGA
ACATGACAGACCGTGCTTAGACCTACAGGCCGTAGGTCATAACCATCGTTAGCGTCCACAGGATTTTTCGCCAAGTGCTA
AGCAATGATGGCACCTACAAGTTATTGTTCCATCCGCCAGCCGTCGACGACACTACCCAAACCAAAATTTCTTTAGGATT
CCAATTCCTACTTGGTTTAGGATTTATTTTCTATAAATATTAGTTGTATTTTTTGTTTTTGGGTTGTTAGACTTTTTGTG
AAACTTTGATTTTGGATTTGGAAATTATTTTGCAAACACTTTCAAACATTTAATTCTTAAAGATCAGTATATGCAATTTG
CGTTTGTTCTTTAACTCAAGATTTATGATTTCATCTATTCTAATTGTAAGTTCATGATTTATATTTCAAACCCTAATATG
AATTGTGATAGTTCAAGCGTGAATAACTAAATACACAACTAGGGTTGTGGTAACCATGAGTAATTAACAACGTAAAACTA
ATAATTAGTTTATTCTATACTAGTGTTTATGCATGTATTGCTGATCCCTTCGTTTTGAATTCTTTTAACGGTGCACAATG
TTAGAACTCGCCTCATTCCTACTTGTCCGACCAAGGAAGTAATAAATGAGAAAGGGATTGAACAACATAGATTTAGCGTG
ATAACCTGCTATCTAATAGCCTGACCCACCTACCGCAAGGGATAATATGGGGTCAAGGGTAAGGGTTAATAAAGCATACA
CCCGTAGACCGACCAAGTTACGTGGTGAAATTCCCTACTTGGATGATCAATCACTTAGGAGATACCTAACTTACTGATGT
TTGCGTGATCAAGACACAACTTCCAATTCAAGTGTCTACGATCGTACAATAGTAAAGTAACCTAACCAAGGGTTGGGGTC
GAGTCCCAAGGGAGTGGTTTTGTGAACTAATAGAAAAATAAAATTAAGTTCTAATTAGTCATAGCTACAGATATTATCGA
ATATAAACATATTAAATCTAAATGGGGTGACGCAAGCGTCAATTATCAATGGGGGAGGGTTGTATTGATTAACAACTAAA
AACAGCAAAAATATAAGAAAATGAGATATGGAGATGGGATTCTTGGGATGTGAAAGGAATACGGGATAAACTAAATTATC
GAGTACATGCTTTTGATGGTAAATTGTTGAACATTTGTGACTAGGCTAGACTATAGTAGGGGTAAATTCTCTCGAGAAAC
TTACCTCGAATCAATTCGATTTCTCTCGAACATCAAGTTGATGCATTAAGCACAACCTCCACCTTAGCCTATTCACTCTC
TCAAGTTGAATGTGTGGGATAAGGACTAGGATTCACTCTCTCGAGCTGAACGCATGTAGACACAATACCACCGGCTATCA
ATTTAGTAGTCTTAGTTTTACGACCTCTCTCTCGAGCAAGCCAAAAACACTAAGATGAAATTGTATTAGCAACTACAATT
CCATTAATTTCATACACAACTACTATACGAAATCACATTTAAACAACAAATAAACCATCAACAAGCAAGACCCAATAGAT
AATCTAACCCATATTCACAAAATCACACCCCAAGAATTGGGGTTTTAGCTAGACATGTAAAAGAGATAAAAATCAATACC
AATATCAGTTTCCATCAACTAGGTATGAAGAATTAAGTCTTAAAACACGTCAAGAGTGAAGAATCTTCAAGACCCACGTC
CAATTTATTGAAGTGAAACCCTTTGAGTCTTTAAGGTTTTTAGAACAAAGTCTCCAAAACCCTCTAAAACTTGGAACTAA
AAATATTCTAAGTCTGAAAATAAAAATTGTCTATGACTTGATTTCTTGATACTAAGCTAAAAACTTCAACAAGTATTTAT
AGTGTTTGAAAATTTGTGCTGCAGCGGATCACTCGGCGCAGTTAGTCGGGATCGGAGATACACTCGGCGATCCACCTTTT
GGTCGATTTCATCGCCTTCATGCTTTTGCCTTCACTCCGACTGCTGCATTTCATTGCCAACTTGATCTTTCCCTTCAGGG
TTGAGCACACTGGAACAAAAGGCGATCTCCAGGCTGATCGACGACTCGCCAACTGGGTTCGGCGATCCTCAGGCCTTCAT
TTCTTCATTTCTTCATTTCTTTCAGTCGTTTTGTTCCTTCTTGTCAAGTAGTGTCCATGCTTTGCCTCAAACTCCAAATA
CCTGAAACTTAAGGATTTTCATCAGATATTGAGACAAAATATGCATTTGAGGACACTAATTCTATCCAAATATAGCCCTA
AATGAGTCCAATTTATGGACTCATCACTTACCGGCTTTGCATAGTGACACTAGGATAAAGTTACTATTATTAGGATTACT
GCGTTAAGAACTTATGGGGAACACGTATCCCCTAGTTTCATCTCATATTAATATTACAACTGTGAATTATGCTTATTTGT
TACTACAAATCAATCAACAATTATTTTGTTTACTAATCCTTCCCCCCTTTTATAGAAGTTGACTAAAAGTATAAATAACC
ATAAATTAGTCTAAGTCTAGATCATATTCCTCGTGAGATTGATCCTAACCTCAAGTTAGGTTCTTTATTTGACAACGACT
GCTTATACTTCTTTAGGGAGGTGTAATTTAGGCGTTTCATTATCTCTCATGAATTGATAATATTAATCAATCTCATAACA
GAAAATATCTTTCAAATTGAATGAAACTTATTTGTACACTGGTGTCTACGTCATTTATTCTAGATAGAAGTTCGAGGTTG
ATTAAAGAATGGACATATCAGTTCATTGATAGTGAAGTCACTACCAATATGTGAGTCATGTTAGAAGGAAAAAATAATCT
AAGATCTTTCCTCTTAAAAAGAAAATACGGGTAGTGATAAGTTATAATTAATCTATTCTGATTTGTGCGATAAATAATCA
TTTAGGCAAAAGGTGAATTTGAGTATTCTGAGA
>mtp_755.scaffold_3
ACTTGTTTGCATGACTTTTTCGATAATTTCTATTCCAATGATGATTAGACCACATTTGTACTTCCTAGTTGAATTTGAAC
ACATAGGGCTCCTTGTGGGAGTCGTCCCCAACTCTTCGTTGGGTTTTATACTGCTTAATAATTGTTTGCTCCTAGAATTG
GATCACGTGTGCTTGAAACGTTGATCAAAATGGCACCGCTGCCGGGGAGTAGTGTTGTTTGAAATTCTTTTATTAAAGTT
GAATTGTGATCTTTTTGGTTGTAAGTGAATCGACTTAATTTAGTTTTTATTTGTGTAGCTTGTGTTGAACAGAGGAAGAG
ATGAGCGTAAACAGGAGAAATGATAGCCAAGTGGGCCACTAAGAAAAAATTGGGAACCTCAACGATGTAAATGACCCAAC
TCCATTGGGTGGTGCGAGTGAAATACGTCTACCTCCAATTGAAGGGAATGTCGTCTTCCATGTCAATAGCACAATTCTAC
AGCTCCTCCAAATGAAGGAATTATATGAAGGATTGGCTCATGAAAACCCATATGCGCATATTCGAAACTTCGTGGACGTT
TGTGGTTTGTTCTCATTCAAGATCGTATCACAAGAATCAGTCTATCTCAAGTTGTTCCCTCTTTGATGGGTGAGGCTAGT
AAATGGTTGGCTGAGTTACCAAGGGATTCCATTACCTCTTGGGATAAGCTTACTACAACATTCCAAGTGAAATTTTTTCC
CCCATCAAAGATGATGACCCTTAGGGATAGTATCCAAGGTTTCAAATGCTTAGAAGGTGAACCTATCCATGAGACATGGC
TGAGGTTTAAGAAGCTGGTGCTTCAATGTCCAACCCACGGGCTGTCGAATCATATATTGCAGTTGTACTTTTATAGGAGC
CTTGATTTGGTGAACAAAGGAGTTGTTGATCAACTTGTTCCCGGTGGTATAATGCAACAACCCTACGATGTAGCGTCTCA
GCTTCTTGATGTTATGACCAGGATCAATAGGGTATGGTACACTCGTGAAGACCAAGTCTCTTCTCTCACTTGCAGAATGA
CAAAAGAGTAGATCAAAAAGGATCAAGAGAGAGAGAGAGCAAAACACGGCCAAAATGATGACCCAACTGGATCTATTCAC
AAAATATGTCATGGGTAGTGGTATGAGAATTGTTAATGCAGTTGGTGTTGGTGGAGTGAATCCCAAAGAAGCATATTTTA
AAGCTATTTACAACGAGGAAGTGAACTTCCTAGCTAATCAAGGAGGCAGATATCGCCAAAACTATCCAAGACCGGGTGGA
AAACCGGGTTGGAATAGAGATGAAGTTTAGAGATACCGTGACAGAAAATGGCGTGATTGTAATGCCACTTGAAAGGAAAA
AGAGGGGGACAAGGACAGGTATGTCCCACCCCATGAGCGTCAAAAGCCCAAGGAGTCTGAAAATGTTCATATGAAAGACA
TGCTCTCACGTATTCTCAACAAAGTTGAAGGGTCGGACAAGGGGTTGAAAGAGATGAAAGAGGATGTGTCTAGACATAAT
TAGATAGTCACCTCCCATTCCGTGTCAATCAAGAAGTTGGAGACCCAAATGGGTCAAATTTCTTCTCATTTTAACCCAAG
GCCAAAAGGGAGATTGCCAAGTGATACCTTGGCGAACTTAAAGAATGATCCTTGAAAGGGTATTTTCGTCATGCCACGAC
ATTAACTAAGGTGCTTCTTGGGAGGCAACCCAAGTTTTTAATACTTTAAGTTTTTGATTTTGAATTATAGGAGATGATTT
TGCAGGTTGAAAAGCGAAAAGTGTTGGAAAATGGGTCGTTTGGCGCGCCAAAGTCTAGTTGGCGACACACTGAACAGGTC
GGCTAGCCTGACTTTGCCAACTGTTTAACCCCCCAAATTGGTGGGAGTCCTGTAAACTCAGCGAGGTAAAATACCACTGG
CGCATCGCCGAGTGGGTCGGTGAGCAAGACTTACTTCGCCAAAGGTGCCACGAACTGAAAGGTTTTAAAGGCCAAACGGT
TTAAAATTTCAAAATCCTTCATCTTCTGTCATTGTTAACTATTGTACTCTCTCACCTAACTTTAGATTTTGCATATTTCA
TTATTTTTACCCACTCTTTTTGTGAAATCGTAGCTCAGAATTGTGGAACTTTGCCGCCTAGCTATTCAAATTCAAAATTT
GGCATTAAGGTTGGTTTTCCGAAGCCCATACTTTAATTTTTTGGTTGAAATCATATGCAATAAGTAATTTGTGGTTGTTT
TGTGTTGGTAATTGCAATAATTGTGTTTAATTGCTGGATTGCCGGTAATGGATTAAGATATGTGCCTAAATGCTTAAAAT
GAATCGATTCACGTGCTCTTGCTTGTAAAATTGAGTTTTAATTATTGGGTTGCAGTTTATATATGTTGGGTCTATTGGGG
TGAAGTCTAAGTAACCCTGAATTGTGCTAAATGATGTAATTTACCCAATGATGGGGCGTTTGACGTCATTCTTAAGGGCA
AAAGTCGTCAAATGACCAATTTTGGCTGAATCAAGGGAAGTCTGAGTACCCCGAGGGCATGGGTAGAATGATTCTAGCAT
GAATTTGATGGTTTTTGTGTTTAATTTGGAATTTCGAGTCTGCGGGCTTGATTTGAGAAATGGGGTTGAAAATTGGCACG
TTGGGCCATTTGGCGAGTCGAGCTCGCCAAATGGTTCAGCGGTTCGCCAAAGTCCCCCACAGATCGCCCTTAATTTTCAA
TATTGGTTGATTTCATTTTGTAACTTTCTGCGAGATGCCTGAGCTCGCCGAGTTCACTTAGCAACTCCCCAAAAGGTCCT
CTTGATCGCCCTTTCTGTGCCCCTAACCCTTAAAATACATTGTAACCTTCGGTGAGCTATAAGTAGCTCACCGATTAGTG
TCGGCGATTCACCGAATGGCCCTGTACATCGCTGACCTATCTTGAGTTTTGAGAATTTTTGCACTGGTACTTTTGGCGAG
CCCGATCTGGCTCGCCAAAGTGACTCGGCGACTCGTCGAACGGTTCGGCGAGTCTTTCTGCAACTAAAGTTTTGCACTTT
TCTTGAACTTTTTCTAACATGCTTCTATGTGGTTTGCAAGGATGGCTAGAACAAACATGAAAGATAGTGGCATGCCGCCC
CAAAAATGGGCACGAGGGATCATAATAAATGAGGAAGCAGCTGCTTCCAACGCCCAGGGCAAGAAGTTACCTCCGAAGGG
AGGCAAGGGAAAGGGCAAAGCGCCCATAGCTGAGACACGTGAGTATAATTCTGGTAGTGAGGGAGAGTCACATGATTCTC
AGGTTTCATTCTCTGAGCCTGAGGGCGACCAGTTGTTACAAGCCTAGAAAACGGAGTTACGCTCTCAAGCTCTCTATGAT
CCGTCTAGGATTCCGGAGCCGACCCCTCCAGTTCCTCCTCGGCACGGACGGTGGTTCCCGCACCACCAGTTCAAGGTCCT
CCCAGTTACTCAACCGGTTAAAGGCCGAGGAATTGAGGACCATATTGAAAGAGAAGAGGTTGTCCACAGATAGTGTAGTG
GACACGTATCTAGATGTGTGGGACACTCTCTGGTTCCATAGATTCAAGATTTTCACCAGGCCCACTGACCCATACATTCC
CACCTGGGTCCGAGAATTCTACTCAGCCTATAGTGATCTAGTACCTCAAGGGAAGAAGAAGGCTAGTACCTTCAAGCCAG
TGGAGTTTGTGATGGTCTAAGGGAGGAAGGTTGGATGCAGCAGCGGCAATATCAATATTGTATTTGAGAGGGATATGGAT
TTCGTACACGAGTACCAGAGTATGACTACTGCAAAGACTTTGAACGACCTGAAGAGTTGGCTAGCCCCCTTGATTTCTGA
CACCACCCCGACGTGGATTGTAGCTAGAACACCTATCGAGAAGAAGGACCCAATCATAGCAACTCAATAGTGGTTTGGAT
TCATCAGCAACATAGTCATGCCGTCACAGAATAAGTCCATTCTCCGCCACCCAAAGGCAGCTTGTCTCGGTCTATCATAG
CCAGGAAGTGGCTGAATTTAGGATTGATTATCGAGCAGGAGATGGCCATGAGGGCCAAGAAGGCCACAAGTCCCTTCCCT
TTCTAGTATTGATCACAGAGTTGTGTCATCGGGCAGGAGTTCCTCGTGATGAAAACAAGGATGTTGATGTTACACCCATA
TTTTCTACTGATATCTAGCGCATAGAAGCCGAGTACATACAGGACGCGGCTGATAGGAGGAGAGAAGCTCTGGTGGATAC
ATCTATAGAGGTTAATATCAATACATTACCTGCAGAGGCAGCCTTGCCTACTCCGGCCTCCGGGCTACTTTTAGTTCCAC
TCCTTCTGAGGCCCCGAGTTCTTCTATTATTCCATGGCCCCGTAGATCTGCTGCTGGTACTACTGCCTCCAGGACTCCGA
TCACCAAGGACATGCTTCTCAATATGGGGCACCTAGCCCATTATGCATATGTGCATGCTTCCCAGCTACAGAACGAAGTT
CCTTGGATGATTGAGAGAGTTATTACTGTTGCAATGACACCTCACAGGTCTTCTATTGATGCCCTCATAGCGAGAGTAGA
GCTTTGTGAGAGAGGGCAGGGTTCTACTAATGCGGTGACAACTTTGAAAGTCGATGTTTCTGAGCTGAGGAAGAATGTGG
GCCATCTGAAGTCCACATATTTTACTTCAGTTTTTGGGACGGTGGAGATCCCATATGATCTGATTGTTGATATTCCATCA
TGTGCTGAGGTACCTTTGGCCACCATCAGAGATGATTCTAGGGCTGATGTTGTTGCTGCTTAGTTTGAGACCGAGACAGA
TGAGGAGTAGCTTGAGATGCGAGATGAGGTTGTTTATGAGGACTTGGTCGACCTAGAGGGTACCATGTTCGAGACAGCTA
GACAGGCCTCCTTGAGAGATACTTCTATGGCAAGTTCCAGTTGAGACAAGGTTGATGAGACACCAGGCACTGATGCCCAA
CTTGAGAGTGTAACTCCGGGCATTGATGCCCCGACAGATAGAGTGACTACGATGCAAACTTCACCCCAGGCTTAAGCTAG
CAAGATGATTTTTTTACCTCCCTCTCTGTTGTTTTTATACTCTGTTTTTGTTGTTAGTTGCATTTGAGGACAACTGCTTA
TTTTTATTAAGCGGGGCGAGGTATTTCCATACCTACCTCTTGTGATTGTTTTATGAATATTGGGCTTATTTAGCTTATTG
ATATATATCTTGGTTGTTGAATTGTGTTGTGGATGTTTTAGCTTGTGGCCCATTGTTTTGAACGAAAATAGTTTATGAAC
CTAATCTTAAAATTTTTCCACCTCTTTTGTGTGTGCTTGTGGTTGTTCTTGTGCAAATTTGACTGTCAATTGTGGTCAAT
ACCGATGACTTGAATAGTGCTCCTAATTAAACAAAATGAATGTATGCCTACGATGAGGCAAACGAAGTTACATAGGCAAT
ATGTGAACTTTTAGCATCTCATTGTGACTAGCCAGTTGTCGAATGAGTCTCTTGTGATAAAACATTGCACGCTAGCTAGA
AAGTGTGGAATCTTTTTTGATATTGGTACCAATGCCTTGGGTGATGAGATTACTTTGAACATTGTGTGTGACGACACCTA
GAATTTTCCCCATTGGTCCGGTTGGTTGAGTGATGCAAGCACTTGAAATGATCTTAGGCAAGAATTTTGAAGAGTGAACC
AACTTGACAATATACCTCTTTTGTGGCCAACCTTGTGAGATGTGTGAACCTTGCTTGGCACCTTTTGAGCCTTACCCTTT
TTCTTGGAAGAAACTTGAGCAATTGTGACCTCTCTTTGTCCATTCAACCATAACTTTCATGAAGTATGGTTTGTTTAAAT
AGCCAACTTAGGCCAAAAGCCTAAGTTGGGGGTGTGGTGAAAAGAGAAGGAGAGTAAAGAAATGTGAGAAATCCCCCTTT
GTGTGATTGATTTGAAAAAGATGGAACCCGTCCATGTAAAAAAAAGAGAAAAGGAATTAAAAAAGAAGAAAGAAAAGAAA
AAGACCGAAAAAGTTGTGAAATATGATGAGACCACAAATTGGACTCATTTAGGGATTTATTTTAATGGAAATAGTGTCCT
TGAATGCTTGTTTTTATCTTAATACCTGATTAAAATGCTAAGGTTTAAAATATTTGAAGTTTTAGTGGAAGCATGGACAC
TTAGGCGCAAAACGGAGCAAATAGGGCTGAAAAGAACAAGAAATGGAATCATGCGGATCGCCGAGTTTAACATCGCGAGT
CACCAAACGACATGAACTGCCCTTCGTTCCAGTACGCGAAACCTTGAAGGAAGTGGATCAAAAGGCGGGGAAAGGAGCAG
TCGGTGAGTCACCAATCAATTTTGCGAAGCAGTACTGTACCGCCCAATGATCCAGAATGTGAGGATGCTAAAGGCAAGAC
ACTGAAGACGATGAGCTGACCAAAAGGCGAATCACCGAGTTCATCAGCGATCTCGACTAATGTCGCCGAACAATCCTCCG
CAGCACAATCTATGAAAACTATAAATACTATTTAGAATTGTAGTCTTATGAGATTTTTTGGAGTGGAACAATTATTATTA
TTATTTTCACTTTAGAACATATTCTAGCTGCTATTTTTCTCTCAAGTTTGGAGAGGGTTTTGTGGAGACTTGAAGGAAGG
AGATCTTATTCCCCAAGTTTGGAAGTGGGTCTTCTCTATTCATTTTCCTTTGCTTAATTTAAGGTTTAATTTCTTATACC
CAGTTGATTTCATTATCATGTTATGTATAATTTCTTATTTCATGATGTGTGGATTAAAACCCCCATACTTGGGGTGTGAT
TTAGCAAATATGGGTTGATATTCTTGTTGGGTCTTGCTTGCTGATAGGTTAGATGTATTTTAATGGTGATTTCACCTAGT
GGTTGTGGTTTAATCTAAAGGGTATGTAGCTGCAAATACAAAGCCACCCATGTGTTTTCGGCTTGCCCGAGAGGGAGGTC
GCGAAACCAAAACCACTAGACTGATGGCCTAAGGAGTGGGTCGACATGAGGTCCAGCCTTAGAGGGTGATCCCTAGTCCC
ATATCCTAACACTCAGCTCGAGAAAGTGAGTGGGGTAAGGCGTAGGCTGGTCTTCATGCAGCAAATGGGTGTTCGAGAGG
AACGCATTTGAAACGGGGTAAGTTGCCCGAGAGGGAACTTATTTCCATTTAAATCTTAGCCTAGTCACTATTATTTTGCA
AATGTCCTATCGAAAGCATGTACCCAACATTTTATCTCAACTTGAATTGCAGTCACATTTCAAGAACCTTTCCCCATACT
TGATTTTCTTGTTTATTTTGTTGTTTTAGTACTTGTTACAAAACCCCATTTGATATTTGACACTTTTGTGTCACCCCCTT
TAATTTAGAATGTCTTTTATCGCAAATGTCTTTAACTATGACTAACTTGAATGAAATTCTAATTGGTTATTAATTCTCAA
AATCGCTCACTTGGGACACGATCCCAACCCTTGGTTGGGTTACTATATTATTGACGAACGTAGACATTCATACCGTAGGA
TAGTGTCGTTGGTCACGATAAGCATCAAAATGGCGCCGCTGCCGGGGAGTGGTGTTATTTTAGAATTTTTAATTCACTAG
AATTTTCGTCTTATTAATCGTAGATTATTAACTTTACTCTTAGTTTTGTTTTTCTTTGAGTTTTTGATTGTATGTAATCC
CAAGGATCATTGGCAAGAATTTTTGTTTTCCATAGTTTTAGCTTTACTAATCTTAGTTGTTGTTTTGCTTTGCTTGTTTG
AACATCACAGCAGGGAACAAATGATGGATGATCATATGGATACCATACGAATCATCCCCTGCTGAAACTATTGAACCTCA
GGGACAACCTCTTAATATTTAAACAGGTAGAGGATGAAATAATCTAGGACATGTGGTTGAAGTTTCAAGTAGTGCTGCAA
CCATGCCCATCTCATGGGATGACGGATAAGGCACTACTGTAGTGCTTCTATAGGGGTCTTGGACCCGAATAGAAGCATAG
CCGATCAGATTTACGAGGGGGCATGCTATACCAGCACTATGAAGTCGTCGAAAAACTCCTTGATGGCATGGTAGCAACCA
GCAAAAATAGCCAAAAAGAAGCAGGAGTGGGAGGCTCTAATTACCCAGTTGGATGATCTGTCCAACCGAGTCACAGAATT
GGAAGTACAAACCATGGGTAAAGAAAAGTATCACTCCCTCCGTGAGTGCAGTCATGGGAAGAAGCAGGGAGGTGTGCAAG
GAGATGAAGCTCTTTCACTCATTCAAAAGAAAATGAAGGCACAAGAGGAGATGTTGAATGAGATGAAGGAAAATATCGCA
ATGTTAAATGAAGCATCAATCTCTCACTCCATGACCATCCAGCTACAGGATGCTCAAATCGACCAGTTGATATCAGGACA
CTACCCACCATTCGCCGAGGATTCGCCTAATTACAACATGGGCGAATCCGAGGATAAAGAATAACTGCTGACTTGCGTCG
TGCCACGACGTTAACTAAGGCGTTGTTTGGGAGGCAACCCAAAACCCTTTCTTGCTATGTTTTACCTTAAGAAAATAATG
GTGTGTTGTTTGTATTGGTTGAAACGAGGGAGATGATTGAAAGAGGATATGGAGGCAGGCAACAAGTCCAGTTGGCGGAT
CACTGAAAAGATTTGCGAACACAAAGCATTGTCAGCCAAAACCCTGTGCAACTCGGCGGTCTCGAAAAGAGTTGTGGCGC
ATCGCCAACCATGTCAATGATTGCATTGTAGACTGCCATTGGAATCTTCACAGGAGCTGCAGATCCTATGACATTTGGTG
AACTAATTAAACATTTGGCGTGTCGCCGAATAATTAGGCGGACTCGATTTATATTGCCGAACAAGCAAGAACTGGACGGT
TTTTGCAAGCCACAGGTTTAAAAGTCCCATGTCACTCATTTTCTCTCACTTCTTCGACCTACCAAATTCACACCAACACT
CTATTTTTATATTTATTGCACTACTGGAATATTGTGGCTAATTGATTTGTGCGCGGATTTGGATTGCATTGTTGCCTAGC
ATTTCATTAGCAACTATTCAACATCAAACGTTAGCAGCCTGAACATCGCATGTTAAAAATATTATAATTGTACTCATTTG
CATAATGATGAAAGTGTTAAACCTTTGCTGAGTCTCTGAGTCACTGAGGTTACAGATATTTTCGCTTGTGAAGTAGTATC
TGTTGTATGATTCGAGGAATTTCCACTTAACTATGCTTTGAGTTAAATTGTTGCATGGTGGTAATAGAAGTTTCTATGTG
TTTTCACTGAAATTGAGTTATATATGCATGGTTACATTAACTGGGGTTACTGGGTGAAAAATTGAAAGGCGGGGTTGATA
ATGGACAAAATGAGATGATCGGTGAAATGAGCAAACGTCGCCAAATTGTTCAGTAGTTCGCATAACAGATCCATCTCATT
CTTTTCTTTTATTTTTATGTACTGATTGAACTGTAACTCTCGGCGGCTAGTTTGGTTCGCATAACACACCCGGCGGCTCG
CCGAAAGAGCCCTTGTTCGCCTTTCGCCCACCCCTTTTGTATCATGGGTACATCAATTTACGCGCATAGAAACACCAATT
TTGCTCTTATTTGAATTACTATTTAACTTATCCTCAAAGTGGTTGCAGAAATGGCTAGACCAAAATTTGCAGGGAGAGAT
GACCCACCCAGGCATGTAAGAGCTCGAGAATTTAGAAAAGAGGAAAAGAGAGCCGAGATGGCCAGGCAAAGAAAGTACAC
CAAGGAAGCTAGGAAAAAGAGACAAATTCCTTTTGATCTTAATATCCGCCCATGTGATCGGAGCTTAGTTAATGCAATGC
ATGCCTTCAGAGCAGCTAAGGAGATAGATCAGATGATTGCAGCAAATCTTGCTGCAGAGGCTAAGGCAAAGGCAAATAGT
GGAGACCAAAATGACAATGCTCCAGGGACCATTGTTTTACTTCAGAAAGATGCACCGGGCACTGATGCCCAGACAGATGG
AGCAACTGCTTAAGCAAAATCCCCTCTTTACCTCCCTCTCTGTTTTTCTTTATCTGACCCTTTGGACACTTATTACTTGC
ATTTGAGGACAAACTCTCTTTATTTGTGGTGGGGTGAGGCCCACACCTTTTGTGTTGACATTCATGTTTTGTTCTGTATA
TATTTGGGTTGTTTGCTTTAAGTTGTGTTTTAAATACTTTTTTCTCTGGATGTTTGAGCTTATGGCACCTGCTGTTTTAA
TTGCAAAACAATTTTGATCCTTTGAAAAAAAATTCGCCACCTCTTGTGTTGAAAGTGGTTGTTCTTTTGCAAAAATTTAA
GTCTCGGTTTCGATCAATACCGATGACTTGAATAGTGTTCCCAATTGAACAAACATAAATGCATGGCTACGACGAGGCCA
AATGAAGTTACATAGACAATATGTGCACTCTTTGCATCTCATTGTGACTAGCCATTTATTGAATTGATTTTCTTGTGAGG
ACCATTGCACGCTAGCGAACGTGTGTAGTCTTGTTTGACTGAAGTATCGATGCCTTGTGTGATTAGCTTACTTTGAACCA
TGCATGAATAAACCTAGAATTTGCCCGGTTAGTCTGATTGATTTAGAAAGGTGTACTCTTGAGAGATCTTAGGCAATTTT
AAAGAGTGTGAGCCAATTTGACGTATACCTCTTTTGGTGACCTACCTGTGAGCGTGTGAAACTCTTTCGAACACCTTTGA
GCCTTACCTTTCTTTGGAAGAACCTTGATAAACCCTAGAACTTATTTGATCTGCTACCTATAATCCTCTTGGTTTGTGGT
TTCCTGAATAGCCAACTTAGGCCTAAGTTGGGGGTGTGGTGAAAGGGAAAAGGAGAAGTCAAGAAGTGCAAGAAAAGTCC
CCCTTAACCCATGGTATTGCATAAAAATGGAACCCCTTCAATTCAATTCAAAATATATATATATATATATATATATATGA
AATGTGGAATAAAGTACGAAGGGAATCGGGTTTCAAGCAATCCATGGAGGAAAATAAAACAAAAAAGGGTGACTTAGAAG
CACTAGAAAAAGAATTGATAAAGGAAAAGAAGGGAATGCCTTGAGAATGCCACAACTCACGAGGAAAAAGTCACTAAGCC
TAAATGACCATACCTTTGCACTCAGCCCTATTACATGCCTTAGAAAGACCTTTTTGATCTTAAGTAAGCTGGATCGAAAG
TCAATTGGAAAATAAGGGCAAACCTATGGGTGAAAACATGCAGTGTGTTCCTCTTTTCGAGTGTGAGCGCTGTATCTGAT
TCCTGATCTTAAATTGACTCATATATGTGTGTGAATATGGAATCATTCTTTGTGCGAGGGCATTTAGATATTTTTGTTGA
GCTTGAACTTGCACAAGTAGCAAGTATTGCGAGCATGAGAATCTTTGGTGATGGTGTGTCACAATTTGAATCTTTGAGTA
CACAATTGATCATTGCATAAGTGAATTGAGTCTTGTTGTGTGCATGATTTAGTCTTGTGTACCACTGTTTGAGGCACCCT
TTTTTAACGGCTGAACTTGAGTTTGCTCGAGGACAAGCAAAATTTTAAGTTGGGCGTATTGATGAGTCCACAAATTGGAC
TCATTTAGTGCTTTATTTTAATGGAAATAGTATCCTTGAATGCTTGTTTTATCTTAATACCTGATTAAAATGCTGAAGTT
TTAGTTGAAGCATGGACACTTAAGGCGCAAAACGAAGCAAATATGGCTAAAAAGAACAAGAAATGGAATCATGCGGATCG
CCGAGTTTAACTTGGCAAGTCGTCAAAACGACATGAACTGCCTTTCATTCCAGTACGCGAAGTCTTGAAGGAAGTGGATT
AAAAGGCGAGGAAAGGAGAAGTCGGCGAGTCACCGATCAGTTCCGTGAAGCAATATTGTACCGCCCAATGATCCAAAATG
CGAGGATTCTAAAGGCAAGATATTGAAAGCGATGAACTGACCAAAAGGCGGATTGCCGAGTTCATCGGTGATCTCGACTA
ATGTCGTCGAACAATCCTCCGCAGCACAATTTGTGAAAACTATAAATAATATTTAGAATTGTAGTCTTAAGAGTTTTTTT
GGAGTGGAACACTTATTATTATTATTTTCACTTTAGAACATATTCTAGCTGATATTTTTCTCTCAAGTTTGGAGAGGGTT
TTGTGGAGACTTGAAGGAAGGAGGTCTTCTTCCCCAAGTTTGGAAGTGGGTCTTCTCTATTCATTTTCCTTTGCTTAATT
TAAGGTTTAATTTCTTATGCCCAATTGAATTCATTATCATGTTAGGTATAATTTCTTATTTCTTGATGTGTGGCTAAAAA
CCCCCATTCTTGGGGTGTGATTTAGCAAATATGGGTTGATATTCTTGTTGGGTCTTGCTTGCTGATAGGTTAGATGTATT
TTAATGGTGATTTCACCTAGTGGTTGTGGTTTAATCTAAAGGGTATGTAGTTGAAAATACAAAGTAACCCATGTGTTTTT
GGCTTGCCCGAGAGGGAGGTCGCAAAACCAAAACCACTAGACTGATGGCCTAAGGAGTGGGTCGACATGAGGTTCAACCT
GAGAGGGCTCACCCTAGTCCCATATCCTAACACTCAGCTCGAGAGAGTGAGTGGGGTATGGCGTAGACTGGTCTTCATGC
GGCAAATGGGTGTCCGAGAGGAATGCATTTGAAACGGGGTAAGTTGCCCGAGAGAGAACTTATTTCCATTTAAATCTTAG
CCTAGTCACTATTATTTTGCAAATGTCCTATCGAAAGCATGTACCCAACAATTTATCTCAATTTGTATTGCGGTCACATC
CCAAGAACCTTTCCCCATACTTGATTTTCTTGTTTATTTTGTTGTTTTAGTACTTGTTACAAAAACCCCTTTGATATTTA
ACACTTTTGTGTCACCCCCTTTAATTTAGAATGTCTTTTATCGCAAATGTCTTTAACTACGACTAACTTGAATGAAATTC
TAATTGGTTATTAATTCTCAGAATAGCTCCCTTGGGACACGACCCCAACCCTTGGATGGGTTACTATATTATCGACGATC
GTAGACACTCATACCGTAGGATAGTGTCGTTGGTCACGATAAGCATCGAAATAAAGTAGTGAAAATTGCAAAATAAAAGG
GGTATTCGATGGCTCATATGAAGTTGAATAATGGGGTGGATTATGAGCATGTTTGAAATGATTAAGAAAAGGAGGAAAGT
GATGTCCAGACAATACTTCATGAAGATAGAAGCCACTAAGCCTAAATGACCATACCTTTACACTCAGCCCCGTTACAAGC
CTTGTAAAGACATTTGTGATCTTGAGTGAGCTGAAAGGAATGTTGATTGGAAAATAAGGGCAAACCTATGGGTGAAGTCA
TGTATGTGTTCATCTCTGTGAGTGTGAGAGTTGTATGTGATTCTGGACTTTAAATTATTGAGAAATTTATTGTGAATATG
GAATCATCTTTGTTGTGAGGGCATTTGAGTACCTTTGTTGAGCTTGAACTTGCATTTGAAGAAAGTATTGTGAACTTGAG
CATCTTTGATAATGGTGTCACAATTTGAATCTTTGAGTGTACAATTGATCATTGTATGAGTAATTTGAACCTTGTTGTGT
GCATTTATGTTGAGTCTTATGCAACACTATTTGTAGGCATCCTTATTGAATTACTGATCTTGAGTTTTACTTGAGGACAA
GCAAAACTTTAAGTTGGGGGTGTTGATGAGTCCAAGATTTGGACTCATTTAGAGCTTTGTTTTGATAGTTTTAGTGTCCT
CAAATGCCTAATTTGTGCTAGAAATTGATGTTAAAGCCTTGATTTTTAGGCATGTGGACTAAGGAGCAAAGCAACGACAC
TAACAAGCAAAAAGGAACAAAACACGTTGAAGAAGTGGAGAAAAGCAATCCAGGTGATCGCCAAGACCACTCGGCGAACC
GCCGAGTGGCTCTTCAAATCGCCCAAAGTTCCAGTTTGCCAGCCCTGAGGGAAGAAACCAAATCGGCGATAGATATGGGC
AGTCGGCGAATCGACGATCGGTTCCGCAACATCAAATTGGATGGCCCAAAGTTACAGGACCTGAGATGCTGAAGCCCAAT
GCAAAAATGTCAATGGAATAGGACACTCGGTGGATCGCCGATCGGTTCGGCGAGGCGCGACTTAATCTGCTAAGTGGACT
TCCAGGCTTAATTTTGTGAAACTATAAATTGGATATTAAATGTAATTTTAAGGAGTCCTCTCCCAGATATTACAGTTCCC
ATTCTAGACTTAGAGTTTTCTCTGGACTTTTGAGTTTGCATAGTTCAATTTTGGAGGATTTGGAAAGTGGGTTTTTGAAT
TTCATTCTTCGAAATCATTGAAAGGCTTGGAGACTCTTACCCATACCATGGCTAATGCATTTGGTAACTGTTTCTCTATT
TTTATGATGTGTAACTAACACCCCAATTCTTGGGGTGTGATTAAGTGATTATGGGAATTAGCTTATGGGTATTCATCATT
ACTAATTTAAATGCTATATTGAAGTGGGTTTAATCATTATCTGTGTTTTAATATATGAATTGGTGTTGCTAATGTAGTTC
TAATTTTGTGTTCTTAGCTTGCTTGAGAGACAGGTTTTGGAACCAATGCTTTTGATTAATTGTTTGTGGGTATTGGGTTG
ATCTGGTTTAGCTCGAGAGAGTGAATCCTAAACCCAATCCTACCCATCTAGCTCGAGAGAGTGGATAAATTAATGTGTGG
GTTGTTCTTAATTGTTATGCTTGTTGATGTTCGAGAGAAATCACTTGAATCAGGATAGTTGTTCGAAAGAAAGCTATTTC
ACTCATAGTCTAGCCTACCCACTGATACTTAGTTATTTATTAGTAGTTTCAATTACCCATATAGCGAAATGTGCCTATAA
TCGATCACATCTCGAGAATTCCTCTTTATGTTGTTGCTTCATTGTTATTTAATTGCGTCCAAGCTACTAAGTGCAAATAA
CCCCCCCCCCCATATGACATTTGTGTCACCCCCTTTATACTTGTTTGCATGACTTTTTCGATAATTTCTATTCTTATAGC
TGATTAGACCAAATGTGTACTACCTATTTGAATTTGAACACGTACCGCTCCCTGTAGGATTCGAGCCCAACTCTTCATTG
GGTTTTATACTGCTTAACGATTGTTTACACCTAGAATTGGATGAGGTGTGCTTGAAACGTTAATCAACCCACTTAATCTA
GAAGGTCATGGTTCTACCTTGGCAAGTAGGGCAACCCTTTTCGGTGTGGGAGACACCAGGGGATCATGTTATAGCTCACA
TGGTCTCTATGTCGGTTAAGGATAATTCCCCACATTAATAATGAACTAAGGTTACTTCAAGAAGTATCGCATATGAGTTC
AAAGGTTTTAACGATGATGTTAGCTTGCATTGACCATGGTTATATGACTTATGTTTTCTCACTCTCTTATATCATGTGTT
AGCTTGGTCAATTGCATGTCATGAAATGAAATGTCCTTTTTCGCATGATTTAAATGTTTTATGCATTGCTATCATACTTG
GTACATTGTTTTGTACTAACGCATACTCTAGCCTACATTTCACCATATGTAGGGTCCGAAATTTCGTGGCTAGTGGTTGA
GTTCGAGATTTCTGAGCTTTGGTGAGCCCTCATGCGTCAAGGATGGAGTTTTATTGTTTCACTTTCTTTCATGTATTTCT
CTTTTGGACATGATGTATGGGCTAGGCCCAATTTCATTTGATTGTATTAGATGGCTATGATGAGACAAGTGTATTAGACT
TCCGCTTTTCCTTTATACAATGTTTTGGATTTGGACTATTGTTTTACTCTTATTGTTCTATTTCTTATGTTATGAGAGCT
AAGTGGCTTGTATGGAGTCCTTCGGGGTTCTATACGTCATGTTACATCTAGGGGGTACCCATGTGTCGTGATACCTTTCC
CATTTTGAAGAAGTAATCATCTTCTGAACCCTTCCCTCCTTGAACTTGAAATTTGAAAGTTGAGGCTAAAATCCTATGTT
TGGGGGTGTTGGTGAAAACTCATAAGGAAGATGTTTATTACTCAAGGGCTTCATTTTGAGCGATATAAAATAAAGAACCA
ATGAATGGAGGAAAAAGTGCTCGATAAAGAAAATCTTGAAAAAGAAGGATGGAAAGATAATAAGAGAAAACTGAAACCTC
AAAGGTATAAAATTGTTTCATGTGGATCATCTTAAGGATGGTGAAATTGAAGAATGAAAGAATTATCGTGTGTAGTGTTC
AAGGAGGGTGTAGTCACTTTTATCCAAATGATATCCTAACTTTCCCTAAGCCTATATTACAAGCTTGACAAAGTCCTTTG
TGATCTCAGACCGAATGATATTGAGTCAATGATGATTGAAAATAAGGGTAAGTCTATAGTGAGGTATTTTTGTGCATAAG
ATGTTCTTTGTGAGTATTTATGCATTTGTCCCTTGTCTTGTAAATACCTAATGAGTGTTTTCGGACATTTTACTTCTTGT
GAGAACATGTAAATTGAGAAAGTGGTGATTTAAAAAATCCTATTTAAGTCAAATGAGCATGTGAAGGAGCTAATAAGTTT
GAGTCACTTCTTGAGTTTCAGTTGTTGTCACTTAATTATTCTTGATTCTTGAAGATGTAATGTGAAAATGAGGGGAATTA
TTTGTGGAAGTATTGCATTTGGCAACTATTTGTTAGTACAAACTGAAGTCATCTTTTTTTATGTCTAAGGGATAATTGGC
GTGCTTGAATTAAATAGGTTCTTGATGTTGTGATTCTAGGTTACTTGAGGAAAAGCAATAATTTAAGTTTGGGGTGTGAT
AAATGGGTATTTTTGCCAACTTATCTTATCTATAAGCTTATATTTTATCTTGTTAGGATGAGAATTATTGATTTTAATGT
GGTTTTCTTCATATTTGCAGGAAAGTGAAGTGAAGAGTAGATTTAAAAGATATTTAAAGAAACCAAGTGAAATTGAGGCA
AAAAGAGGACAAAAAGCTAAATTTGAACTGGCAGGTGCTTAGTCATCATGATCATGTGATCAAAGGATAGCGATTGCGGT
CAACAGAAATTGGAGACCTTTCAATCGCGTGGTCAGAGATCATGATCATGTGATTCAGAATTTCTACACGTCGCGATCAC
GTGGGATAGATATCGTGAACGTGAAGAACAAATGTCAGAGGCTAGGCAGAACTGGAAATTCACTATTTTGATCCTAAAAT
CCCATTTTACTTAAATTGCTTTCCTAATGGAATCGATAACTCCTTAGACTTGCTCATTTGCTTTGATTGAGTTTGAAAGA
ATCAATTGAAGGTGGCTAAAGTTGATTAGCGCAATTTTTGAGGTGTAATAACTCATTTATAGGATGATAGCTAGAAATAG
TGATTCCTTGCAATGCATATAACTGAATTGATTGTTTGCTACTTAACTAGGTTTGATAGAACTAGTTGATATATATTCGC
CAATGTTCGAAAGAAATAGGTGGATAATTGTGATTCCAATGCATATATGATTTTACCCATGAATGAGTTTGCATGGGATT
GAGTTTTAATGGGTCGTTTGAATGTCAATTAGCTTCCCATTCCCTTTGATATCTTTCTTGAAAAAGCTTTAGCCCCTATC
GTTCTTGTTACTCGAACCATCTTCAGATTATAATTATTGTATTTCTCATTTGGATTCAAACTAGTAGCTTGTAATTCATT
ATCTTTTCTTTTGCGAATAAATTGTTCCTTGTGGAATTCAACTCCGACCTTATACGTCGAGTTATTATATTGCTAACTAT
TGCCTACTTGTTTAATTGTTTTACGAATAATTTGAGTGTTATCGTCTCAAATACATCTTTCCCTCGTTTCAAGATACATA
CATGCCAAATGAAAATGTCATGAGCATGGTTTTACACTAAAAAAAAGTCAAACCATTTTTAAAGAAATCACACCACATAA
ATAATTGGGTAAACCCCATCACAATACATTCGTACTAAATTGGAACTCGAGCCAATCCAAGTCTAAGTCCTTAGGCCCAA
AAATACATTAAATAAGCGACAAAAGCTTGAAAATGACAAAAAGGGGCACACGAGCAACCAAACCAATACGATGCACAAAA
ATGTATGTTTCATGCCACCGCGAAGAATTCTAAGGATGCTATAACAACAACCAAAGATAAGGATCAACCTTAACTAAGGT
TTATCGACTAAACATTATGTTAAATAAATTGAAAATGGCCATAAATATACTCTAGGGGTCGTTTGGTTGGGAACAAGTTA
TCCCAGGATTAGTTATCCTGGGGTTAGCTAGCCTGGGATAACTTATCCCACCATGTATACGGGATAACTTATCACATCAC
TATGATATAAATGGTGGGATAAGTTATCCCAAACATGACAAGCAAATAAGATACAAAAAATTAATCCCATCACTATTTAT
TTTTATCCCTCACACCAAATGACCCCTAAGGGTCATGCAACCCTAAAGTCTTATCATTAAGTTCTCCTAACGATTAATAC
TACTCAATATATATATACAATATAACTAAGACAAGTCTAAAGATGAGAAACTAAGACCTATCCCCTGAAGGGCCTCCAAA
TGATGCCACACTATCAAATTAGCGATGAGAATGTCAAAAAAGCTAAACGATATCCAAATTGTAATAAAAAGTTTTGGAAT
GGAAAATCAGGTTGAACTATGATCATGGGACCAGTGTGTGGAATCACAAATTTACTTCGTCAAAAGGTCCCAATTAGCTT
AATAAACTTGTGTTCCAAAATGGGCACTATCGAAGTACCGGACAATCCTAAATAAGTCCCATCATAACATAGCCCAAAAA
ATATCAAAAAGACAAATCAAGAGGATAATCAAACGGAACATATAAGTTAAACGGATTATTAACGACCCACACTATATCCC
CCACACACTCAAACAACAATTTCCACTAAGTACCTACATGAAATTAGCTCTAAATCGCCACAAGGAAATGGTTATTTTGA
AATATGCATGCTGAAATTCATGATCACTAATATAACTGAATTCAAGTGTTCATCGCGATCAAAGGAACACGGGTTGTGAT
CGCAATTCACTAAAGGGGGTCGGGTCCATTGACCACCCCTCCCAATCGTGTGGGTCAAAGTTCATGGTCACGCCGATCAT
GCAAGTTGATCTTTGCAATCCCGTGGTTCTATCTCGTGGTCATGATGAGAAAATGCCCAGCACCAGTTGCATAAGCTCAC
TTTATTTTTTGAAAAATCCCCGATGAGGTCCCATGATTATTTTCAAACCTTGTGAACGCAAGTGAACTATACTACGCCAC
CAAAATCGATATTTGTGCACTCAATAGAATTGACAAAACCACCAACCGAGGGTGTCTTGATGTAATGTTTGCTCAAGTCG
TGTTTACACAAAGGTAAGTAAAACAACAAAATGCAAATGCGACAAAATCATTTTGATTACCTTGTGATCTGAACCAAAGG
TCAATCTAGTCTAGAGCTAACCACGATAATGGAATCCTCATCTAAAAACACATTTTCAAGAATGTTGACCGAAGCTAACC
CTTAGCCATAGTTTCCAAAACTTCTTTCCTAATGGCTCAAACTCACGCCAAAGACCTCAAGACCCAAACTGACCTTGCTA
CTAGCCCAAAATGGATCTTCCGGACTAACAGAAATCTCATACAACATCAAATTCTCTGGATTGATCAACTCTTTCACTTG
AAACTCTCAAAAAGGGTGTAAACACACACAATTTACTCCCAACCACCTTGGAAAATGTGTCACCCATCCCAGCACACCGC
AAATACTACACGTAAGCTTCAGGAAGAGGCAGAACAATAAAAGCACACAAAAGAAAGCAAATGACTTTCAGAAGCATTAC
ATATTTTAAGCTAAAATTATTATTTTTTAAAAAAGAAGCTAAAAGCACCTACATGACAACCCCTACGACCCTAAGCACCG
CCTCTACATGGGGGAACCTCAGCTCTGCACTGGGGGCTATATCTAACATAGTGGCCAACCTTGCCACAATCAAAGAAACC
TTTATCACCCAAGGTATGGAAGGAAGACTATAAGATCCATCATGGCCTCCACGACACAAAGTTTGGAGTGACACCTGAAC
TGGTCAGCTTAATTGCCCTTGGGCTGGTAAGAAAGTTGACCTCTACTTGAAAATCCCCTATCAAGGGATCGGGACCTAAT
ATAGCTACCTTAAAAGCCAGTCTTCTTATTGATTGCCCCATAGGCCTCACGATGGAGCTCCTCTATAGTCCAAGCATGGT
CAACTACATTGACAAAGGACCTACCCGCTGATGCTAAGGACTGTAGAAATCCGTAGTGAGAGTCTCAACCCTTGGATAAA
ACAATAGACTCTCTCCTTCTTAGTGGGAAGAATCATAATAGCGTGCCTGGAGAGCCCATGCTCAATGAGTCTTTTACTCA
GCCCTGCTCCAACCTAAAGATATGATCCCTTAGTCTATCCATAATAATGCGGGGTGCGATCATGGCCAAGAAGGCCTCGA
AAAATTGCATCCAAGTCGGGGGATGTGTCTAGCTAGTCTACACTCTATGTATGAACGTCACCATTGCCTACCAGATCCAT
CTAGTTGATATGCCGTGCAATCCACCCATTTGCCTGCCAGATCCATCTAGTTGATAAGCCGTGTAGTCCACCCATCTGGA
TTTACCAGGTTAGTGTGTTTAATCACTCACGAAAATTGTTCAAGAACTCGTGAGCATCCTTTCTTGTAGCCCCTACAAAC
CTCCGAGGAGGTAATAACAAAAATCGGCTTAACATCTTCTACTCTTCCAATGACATGGCGGCCTCAACTTCTGCACGCTA
AGCAGCTACAAGTGCTGGTGGTACCTCTACCTGGGGAGCTGCAATGGCAGGCTACACTCCGGCCCCATTAGGTTGTGTTG
CATATCCCCTAACAATGGTATAAGCTGAGCGATGACCGTCTGTAGTCCCGGCACAACTTTAAGTTAAATTTAGAACGACA
GAACATGTCTAGCAATGAAAAAAATGTGAACACCACCAACACAAAACATTATGTATCATGGGATATACTAATTTATATTC
TCCTTTTTCATGTAGAAAAAAAATGGTTACACATTCTGATGTGGTGACTAATCTGAAAAATGTTAGCTCATATATTCTTC
CACTAAATCCATTAATTTATAAAGAGTTGCAATAGAGACAAATAACAACTAACATTGAACCTAATTATGAAACATCCAAC
TCAGAGACTGTTACTACTCTAATATCACTGGGGTGTTTCCATGGAATTCTCCTGCAATGGATTCTCATGTTGCTGTTCTG
TAACATCACGAGTCTCGGATTTCTTCTTCTCCTTGAGAATCACCTGTCTTGGCATCACTTCTAATAGAAAATTTCCACCG
TTCCATACAGATGCTGAGACCTCAAGTATTTGGTACACCACATGCAACTTATATGATAGAAATATGGGCACGGTGAGTGC
GGTAGTTGCCACGGTAAATATTGCCTGGAGGAGAATAAACATAAGCAACCGATTCTGATCACCAAGCAAACCACTTAAAC
GCCACCACATGTTGTTCGCTTTCTTTGCTTTCTTGGAGAGCTCCCTGTCAATATAACAAGTTCCCAAAATGGATGTAGAA
TTCTGAATCCACCCACTGTGACAAGGATGAAGAAAACAAAGAGGTACGTAGACAAAAATAATTAATTACCTGTAAGAAGT
CATAACTTCAGGGTCTCGCAAGAGTCTCTGTCAACGTAGGACCTCTACAATGAGATAATAGAGAACTTGCCAGAAAAAGT
AAGCAGCTAATGGAACAAAAAACAACCATTTCCAAAGGTACGATTGGTTTTCTACACAAGGCCATGATGCTCTTTCTGGA
GTCCATTCTGGATGCATAGCTCCAAAAAACACAGGATCCCACCACCGTATTGTGAAGAAAACCAACCCTGATAATCACAA
GTATATTCTAGGTAGGTACAACTCTATAGCCCATAGCTATATACATCTCGAAAAAATCTTCCAAATCCCAAAGTCAAAAT
TTGTATTTTGTTTCACAGTTATTACATAGAGAAGGGAGATGGGAACACCTCGTAGAAGAGGATGCTACCTACGGGGTTTG
AACCTTCCTCGTAGTTATACAGAGGGAACGGGTGCTCACCAAGAGAGCCTACCTCAAACACAATGTCAAATTAAGTTCCC
TAGCTACTTCAATGCAATTGACGGACTTCAATAAGTAATGAAGATCTAGTGTGTGAGCATTCTACATAATATGTAGTAGC
AGCCACAGAACAAACAAATATGTATAAATAGGATCTCTTTATCTCTGGCTTTAAAACACAAACTTCGAGATGAAATGAGG
ATAACCAAGATATGAGTAGGGGTGAATTTAATATGCATTCTTGAAGAAGTTAATTTATTCGGACCTTATACACCATTTTC
CTGATACTCCTCCAGAAGCAATCTTAGCTTTGACAAAAAAACAGTTCTAGTATCGCCAAGATTATACTCCCGAGACTAAG
AATAAGAGAAACAAAATCCCAAAATGGACAGTCCAACACAAAACGAGCTACATTCGACTCATATTATATTGCTCATCTCA
AACCACAGCCACGTGATTTTTTGAGGGACATGCAAACAACAATATAAAAAAACTGAATGAATTGTAGTCAAGAATGTTTC
TTTCAAAACAAGGCACTCTGTTTTAACATTAAGAATTTTATTTTGGAGCATATAACCATACATTGACTTGTGTAGTAAAG
AGGCTAAATTTGTAGAGCAGGAATCCCACTTACCAGGTAAAAGATGTATGAAGACACTGACAGTTTTATCAACTGAACTA
AAAACTAAGCTACAGCGCCAAACGATCAATGCCCAGGCTAGCGGACCCTGCAGTTGTATTTAATTTTCCTTAAAGAGAAC
TAAGACTTCCAAAGTGAAGTTAGTGTTAATAGAAACATACCTCTGCAAACGAGAAACAAACCATGAAAAACCTCTCATTA
GTAGGAAAACCCAGAAGCATGATTATGAATATTGTGTTTGCATAATAACAAAAGTCCTACAAAACAAGAAGAAAAAATAA
AACAAAATAGTCATTTCCAGTAATTTTCAATCAGCTCAGTTATGGTAGTCAGGAGTGGAGATCAAATAATAGAGCGGAGA
TCAATATAAAGTTGAGCAACAACAAAAGCAAATTCAAAATGTGGAAGCAAATCAATATGATGCTCTAGCGCTGGGCACAA
TTAATATTGTCCTCTCTCCTGTTGGAACTTGGAACCAACCATTATGTTTTTTCCAATCTAATTTGAGATATGTGTTTAAT
AAATACTCCCTCCGTCCAACAATACTTTTTTATTTTATGAAATTCATGAATAACTTTTACACTTAATTTCTAATTTATCC
TTATCATAAATATAGTCATTTTTCTATTACATTTTTCAAGACATTGTATATTATTATATGCAAAGGATCATATAGTAAAA
ATTACATTTCTATTTATAGTTTAGTCTTTTAAAGGGTGTTTTAAGGGGTGTGTCAAGCTAACAGTGAACAACTATGTCCA
CTATTATTGAATAAAGATTGTATAAAAATAATACAGAAGCATACCTTTACCACACAACTCATGAAAAGTGACCTAATACA
CTAATCTGCCTTTTAACTTAGCCTCACGTGAACATCTATCTCCTCCAATTTCTACCCTTAAACATGTGTAAAATTGAATA
ACACATTCATGTATTATGCCATTAAAGTAATTGGAAAGCACAACTGAAAATGCGAAAAACTGTTCAGTGTGCTTACGAGA
AGATAGTAATGCCATTTCTTGAATCTGTAGTAGATCCATCGAAGAGGAACAAAAAGTAAGATAGAAGAAACAGTAAACAT
ATCGAATATCCTGTGGCCCTGACGAATATTGGATATAAAATTAGTTGGATATATCATATATGTATATATATAAGACAAGA
ATGAATAAAGCAAATACTGACTTGCACCCAAAATAAAGCAAAATGCTCCAAAGCCAAGAACTCCCAAGAGATGAGTCACC
TGCAAATTAATTAACAAGAGTAGGAATTAATTAGGTACAAGAAGGAGTGAAAACTAATTAATTAAGTGGAAGACCTTGTT
AATAAATGGTTCATGTTCCTCGGCACGTTGAGCGATCTTAACGGCTTGTTTGGACAACATCTGCTTCGTTCTCTCCTTCG
TTTTCTACACAAATCAATTACTCTAATCAATTCATCATCATTTTAATTAATAAATTAAATGTTTTGTATTATAGGTACCG
TACCTTGGATCGATCTTTGAAGCGCTCTTTCACTTTTCCAAATGAATCTCCATTGTAATATTCATCCATCTCTTGGTCTC
TGTCTTTGCCTCTGCTATCAGCTCTGTCAAAATGATTCTCTCTCTAATCCTAATTATGTTTTATACTATTTTTAATTTCA
TTGTTTTGATAGTATGGTTTTTGAGAGATCTAGATTATGTTGGTTCCCATATTTATATTTATGAGAACATGACATAGTTT
TAGAGTGACAATTACTAGTCGCTGTATATATATTTAATACACGTGTAAAGCTCTAACAATTTGCTTTCTTCAAAAGGCCA
CACGTCGATTATACAAACTAGAGGATTAATATTGGCAAACAGACTTTCTTTTGCTTTTTAAAAAAACAATGAAATTGTTT
CCTATTTTCTGGGTATTCATTAAATCATTACGTACAGATTTTACATTAGCTATTTAGGACTAAACCGTAGAGAAAATAGT
TAAATAGTCTCCCGACCTATTGTTAAATTCTCAACTACATATTTTAACTTCAAAGGAGTTTGTTATCTCCTTGGAATATT
TAAAATTATAATTCTTCACATTAAATGCTTATTGTTATGCAATGTGTATTATAAATCAATACGACTAATAGAATCTGTAA
AAAACGTATGAAACAGAATGGAAAGAAATTCGAACCCACTGAATGCACAGTATCCCCTTAAGGAAATTATTTTCCTCTAG
TATCCGAGGTTTGAATTGGAATATTTCCTCCCATGATAGAATGATTTTATTCACCAATATATTGATACCCAAAACAATGG
TGTCAGCGAGTCATTCAACGGCAGTAAAGTACACGAATAAAAATTTGTGTAGAAGAAGAAGAAGTTCAGAAATTTTCATA
AGTAAAACATCTGTGAAATCAAAGGTATTTATAGCCAAGAAGCACTGGTTCTGAAAGGTTGCAACCTTTCAGAAACCACA
CGATCATTGATGAAAATTTGCAACCTTTCAAACGGTCATGGTTGTTCCTGAAAGTTGAAACCTTTCAGAACATTCATCTC
CAACGGTGGGAAGTTCAAATAAAACAGGAAAGATGTTTAGCGCGGATCCATGTTTGGGTCGGGTCGTTTCAGCTAATTAT
TTAAATAAATTAAAACATTTTGACCTTTTAATTTAATTTAATTAATTAAATAAATAAATAAACAAACTTTGTCCAAAAAT
AATGTAACGATCCTAAAAACGAACTAGTGAAACTAGAGCCTAACGTGTGTGCGTTTGTGTGGTCTTGAGTTTTGAAGGTG
TTTTGATGTTGTCCCGAGCCATGATTGAGGTGTTTAGGGGTTAGACGTCAAGGTACGACTCCCCAAGGACCACCCTAAGG
GTCCTTGAGGAGGACCCTAAGTCTAAACCCCAAGACCCCAAGGAAACTATCAAGTTGGCCAAAACTCGGTGACCTACGGA
TAGGGTTCACGCCCCGTAGGTCCATCCACGCCCCGTGGATGGCCTCCGTAGGTCAAAAGACCTAAAACCAACTTGCAGCC
CCAGACCACGGACCAGCAGCACGGTCCGTGAGTCCGGGGTGTGAATGGGCACTATTTTTGTGGTGCAGTCTCGGCCAAGC
TAGGGGTGAGTTGGTAAATTCACCCCAAGTCCTAATTAATATATGGACGATTATTTTAAGTGTTTTAAGGTATTTTAAGA
GTATTAAAATGGTATTTTAGATTTCATTATTCACTTTTCCCCAAATCAAAACCCTTCCCTCCTAAAAAGTTCTCTCTAGA
AACTCCATTGGAGATCAAGGTCGAGGTCAAGTTCAAGCTAGGGTTGGAATTTCAAGGTGTTTCTTCTTCAATTTCATGGG
ATTCTTCAATTATAAGGTATGGTGATCCTTTATCTAGGGTTAGCTTTAACCCTAGAGTCAATTTCAAATAAGTTTTCAAA
TTCTTCAAGTTTCTCAAAAACCTAGATTTCACTCAATCTCATGGGTCAAACATTTTCAAATGATAAACTATGATTATATT
GATGTTTAATTGATGATTTAAGATGATTTTACTCCATGAACCCATGATTTCTCTCAATTCCTAAATTTGGCCTTATGAAG
TGGGTTTGTTGCTTATGAATGAATGATGATGGATTTGTGTGTACATTGATTTAGATTATTGATTTGCATCATTATCTATG
TCTAATTATGGTGAATTGTTGGTGAATTGAGGATTTGTGATCATAGCCTTGAAAGGGTAAGTTTGACCTAATTACTTGAT
GTATTAGAATTGTGATTGAATTGTTGATCCACTTAAAAGGTGGAGGTGTTTACTTCCTATGTATGTTGTGATCATGGCCT
TGAAGGCATAGTGTGAGGAATTGAAGTATTATCATGATGATGTTGTATATATGAATGTGATGTGAAGCATGTGTGTGATC
TCAATTAATGAATTATGAGCTTGTCTAGAAGCTAATTGTGTTAGGATTGAATGTTATCTCTCTAGTAACACCCATGAATG
TTGATGATGGAATGTGAAGGGTTCTATAATGTAATGTTGAATGAGAGCTCTTGAATTGGTAGGCTTAGGCATCATTTTCT
TATATGATGAGTATAACTTGACTTGATGTCTTAATGTTTTGAATTGGTAGATCTAATGTTGTAGCCTTTTCATGAATGAA
TGAATGAATGAATGAGTTAATGATGATGTTAATGAATGTTGAGTCTATTGAAAGGTTATTCTCAATTGTACTTTATTGAA
TGCTAATGATGTGTTGATTGAAAGGATATTATCGATCTTGCACTAATGAACTATAATGGGGTTCTTAGATGAAAGGCTAT
TCTCATCTTTGAATGTATGAGCTATCCAATGAATGAATGTTGGGTTGAGATGGATGCCCTCACGTGAGTTGAGGCGGGGT
GTCTAGTAACAATCTCTTATCCCTTAATGTGATGAATGGTAAAATACTCTATGGGAATGTAGGCTAAGCACCGAGAGGAT
ATTGAATGAAATAGAAGCTCTCACGTTAGTTGAGGTGGGGTTTCTAGTAGAAATCTCTTGATATGGATGTCGTCACGTGA
GTTGAGGTGGGGTATCTAGTAGAAATCTCCGTGTCCCTTAACTATGTGCCCACATAGGATAGCTAGTGGATCCACTTAAG
CTATATACCGGTTTACCTTAGGCAAGTAGACCAACCTTTACGATGTGGGACAGTACATCGGATTCCATGATCTAGCTCTC
ATGGTCTATGTCGGTTAAACGCTTATTCACATCATGTGAGATGTGCATTATAGTTTCTTGAGGAGCTCTATGAAGTGTGG
GTAGTAGTATGGGATGCTATCCATACATGGCACGAGTAGGCTTCAAGAGGGCTATAGTGAGTTCTCTAAGTCTTAATGAC
TATTGTTTGAAAGTCCTCTAAATGATGTTATTGAGTGATGTTGACTCTTATATGCTTAAATGTAAAGGTGCATGCTATAC
TTGGATTGTATTATGAGTTACTTCCTTGTCATGAATTATTGTATACGAATGTGCCTTGTCTATGGTGACTTCAAAGGAGT
ACTTAGTGTGAGTAGTAGTATGGGATGCTACTTGTACATTGCACAAGTATGACTTAGAGTTGTCTTAGATGATGGTCTTA
ATGTGATGATGTGATTCATGTGATGTTTATGTGTCTTATATGCTCTATTGTGTAAAAGTGAGAAGGATGAATGGTAAGTT
CACTTTTGGTGACCTTAAGGTGGTACCTTAGTGTGGGTGGTGGTATGGGACACTATCCATACATTGCACAAGGTATAGAT
TGAGGGTTACTTGAGGTCAAGGATCAAGGTGAAGGTAAAGGGTTGTATATGTGATTTTGACTAATGTGAATTATGTGACT
TTGTATGTTGGTTGTGACTTATATTATGCTTCTTGTATCAATGTTCATGAAGTTTTACAAAAATGGCATAAAAGTATGGC
TTTCAATCAAATGTCCCTTTTTAAGCATGTTTTGCATGGTCATCATACTTAGTACATCTAATATTCTAACCCCATTCTTT
TCCCTTTTTACCAAAGTATAGACTTTGGAGATGTTGGTGTTCTATGCTTGATGGATAAGTTTCTAAGGTGCTTCAAGATG
AAGACTTGGTGAGTCCTCATAGTTTCGAAGACAATACCCATTATGTCCTTTTTTGTCTTTTAGTTTTGTTAAAGCTTTGT
ATGGGCTAAGTCCCAATGTTGTATTCAAAGTAGTAGATGGTTTGAGACATAGTGTACAAAGTCTAGAAAGTCTTGTCTGT
TAGTTTTGTTAAAGCTTTGTATGGGCTAAGTCCCAATGTTGTATTCAAAGTAGTAGATGGTTTGAGACATAGTGTACAAA
GTCTAGAAAGTCTTCCGCTTGCTTTTTAATAAAATGTCTTCGATTGTAAAGGAAAGTTTTTAATTCTTCTCTATTTTCAA
GTATCTTATGCAATGAATGAGCTATGAGACTTGTATAAGACCTCTTCGGGGTCGAGTACTCCGTGTTACAACTAGACAGT
GCTCTCGGGTCGTGACAAATAATCTCTCGATCGATCATTTTTCAAAGCCAAAGTCGAAGCCGAGCCGAGCTAGCAACGAC
GATGATAGCGCCAGGGGGGTCCCTCTTTCCAACCCTTTTACCAACTAGTAGAAGTGTTTCTCTATTTAAAACAATTCAAC
TTTTCTTTCCACCACCAATGAGAGAGAAATGCCTTTTTACTAAAGCATAAGAGAACCTTTCAAATTCCTCTTTCCATATT
CCATCCATTTCCCATAAACTCTTGCGATATACCCAACAACCTCCCACATGAATGGGGAATGATTATAACATAAAGGAATG
CACGGACGAGTGTGTACTTTACAAGCAATGATTAATTGTGTTTGGATAAGTAGGTTTCCTGTTGAACTTTCTATAGTGAA
CATATGTCGGATATACTCAGTCAATTGGTAGATGTGATATCTTTGAACTGTCGAGCTTTGGTGTATACTAGACAACCATA
TATCATACNNNNNNNNNNNNNNNNNNNNNNNNNNNNNNNNNNNNNNNNNNNNNNNNNNNNNNNNNNNNNNNNNNNNNNNN
NNNNNNNNNNNNNNNNNNNNNNNNNNNNNNNNNNNNNNNNNNNNNNNNNNNNNNNNNNNNNNNNNNNNNNNNNNNNNNNN
NNNNAAAGGCTTTGCCGTACTTAGAATGAGAGGTTTAGGAATTAAAAGTCAATGGAAAAGGAGTGGGGCATATCATGCAT
GGAACTAGACGAAGGAAAAACCTTGAGGCAACCTTGAGCCACTTGGCGATGGGCAGTGCCATCGCCCAAGTGACTTGGCG
ATTATCCAAAGGAGCCAAGATCGCCTAGTGGGCAGCCTCCCCATGGCCTAGCTACTATTCCATTAGGCGAGCAAGGTCGG
GGTTCACCAACCCGTTTGGCGCATCGCCAAGCTGCCTCCACCATCGCCTAAGTGGCCTGCCCAATTTATGGAGTTACTGG
AAATTTAGGCGAGCCAAGGGTCCACTTGGCGAGTCGCCTAGACCCTTTGGCAAGCCATGAGGGTGAAAAGGACGAGGTAA
GTCGTGAAGGCTTGTAATTTTTAAGTTAAGACGTTTAGGGTCCTTAGTTCTTTTCCAAAGTTTACCCTACATTAATTTAT
TCCCTTCCTAGCAAGTATATAAGCTAATTAGACCTAAGTTTGCCTCCATAAAGTCATTCTCCCTAGAATCCAAAGAAAAC
CCAACTTCATCCTCTCCAAAGAATATTTCTCTCTCTAGAAAACCCCCATTGAAGAAGAAGATAGAGTTTGAAGCTTGGAT
CAAGAGCAAAGTCCATTGTTGAGAGCTTGTTCTAGCTAGGGCTTTGATTAAAGGTGTGTTTAGCTTATCATCTATGGGTT
CTTCCACCCATAGAGCCCCCTTAGTAATCCCCCAATTGTGGATCAAAAACCCAATTCTAACTAGGGTTCTTCTTACATTG
TGGGTAGGAGGTGGGTATGATTCCAATCTAGTGGATAATACCTAATTATGATTGATTTAGCTTTGTTTAGTGATATTATG
ATGAATTTATGTGATTTTTATGGTAAACCCTAGTCTAAATTGATGAATGTGATATTTGTGGGTTTATGCATTAGAGGTCA
AATTGAAGGTTCAAAAGTGATTCTCCTAAATCAATGACATGAGTAGTAATTGTTCAAGGTTAGTAACATATAATTATGAA
TTGAACTAGATTTTATTGAATATGATGGGTCTTGACTTGTAAAGATGGAATTTATCCTTTATGATGAATTATGACTAAGA
ATGTAACGACCCTAAAAATGAATAAGTGAAACTAGAGCCTAATGTGTGTGTGTTAGAGTTTGGTGTGAGGTTTGATTGTG
CTTTATGTTTTCCCTAGCCATGGTTGAGGTGTTTATGGGTTAGACATCAAGGTACAACCCCCCAAGGACCATCCTAAGGG
TCCTTGAGGAGGACCCTAAGTCTAAACCCCAAGACCCCAAGGAAACCATGAGGCTACCTAAAATGGGGTGACCTACGGAA
GGGGTCCACGCCCCGTGGATGGCTTCCGAATGATGCAATACGGATTTCATCAAGGCCATTTACTAGAAGCCAAGCTCAAG
ACCTTCAAAGGATGCAAGGGTTATTAAATTTTCTTACAAAGCAGTTTTTCTTTCTTATCCTCTTACTCTCTTCTTGGCCT
TTCTCTGTTCCTTGTCTCCTCCTCCATCTCAAGAAGCTAACACTGCCATGGTTTTTCATTTCTTTTGGTTGTGGGTGATT
GACAATTACCTCTGTTATCTCTTCTCTTCTTTCTCTGCTCACACAAGTTATTAGTTACCTCCCTTTATATTCTTCTTTCC
TTCTAATTCTATCAATATTTGACCTTATTTTGCATTTTGTAGAGGTATCTTCCGGTTGATGCAGTGGATTTGAAGATAGT
TTTGACAGAGGTACCAAGTCTTGAGTGTTTTGGAAGAAATCCTTTGTAAAAATTTTCTCCTTAGTTTCTTCATTTTATTC
TATTTGTTTCCTCCTCTCTGATGTATTATTGTTTTTTTAGATAAATTAGAGGTAGAGATATCCAGATGCTCCCGATCTCT
TAATGAAAGGCTTGCTTTTCCATCCCAATAATTTATATTTCTAATTTTAAATTTAAGTAATTTAATATTAGTGTTTATTA
ATTGATTATGCTAACTGTTATCCATATTAGACTCTATATAATGATTGGAAACTGCATACTGCACTTTTGATTCCTAATTT
AATGTGAAATAAATTTTGACAAAACAATGTGGCCTAGATGCAAAACATTCTTAAGGCTTTAGTTGTGTCCATGATGCCTC
ATAATGTATATTTTTGTATTTTGGCACATACACGATATGGTATTGGTTATTCCTATGATGATTTTAATATATTGAAATAT
TATTCACAACTCCAATAATAATATTTATTTGTGCTTATTTGCGATAATTGTAGATGCAAGTATATGACATCCTAGACTTG
GCCTTAGTGTTTAATAACCAATGAATCATTTAGACAAACAAGGTTTACTTAGTGTTATAGATAAAGTGATTTGTCTACTT
ATTATCATTTGACTGTTTTATAGATTTATACTAGATATCAAGATTCAATCTATTCTCTTTGTAAAATTTCTATTCCCCCA
ACCTCCTTCCCGCTTCTTAGCTTCGTATGACATATCAGGAATATAATGTGTCTATTCTTGAAAACACAAAGGTAATTTAG
TGAATTTGCGAAAGGGAGATGGGCAATCAAGATGAAACTTAATTGGTTTCCTAGATAGTGTTGCATCATTTATTTTTGAC
ATCTTAATATGTCTTTGTCCACCATTTTATCAGTTATTTTTACTAGAATTTTTTTACTAAATTTAAATTTCTAGTTCATG
TATAATTTCATACACTTTGTAGGATTTAGAAGTTGTTGCGGAAGCATACTATGTCATGATGAGTGCAAGAAGGATTATTT
GTTGATTCAGGATTATTTGTTGATTCATGGTAAGAGAATTCTCTCTTTCTTTAAATTTCTAGCTGATGTATAATTAATGA
ATGTTGCTTATGAATTATGATAATGTGTGATACACATGTTTTCTTAACTTAGTTTAACGTTATTGTTTTCAATGTATAGA
TGATTTTAATCACATATTTGTAATTATAAATAAAATTATTACAAGTCAATAATCACACTAATACAACTAAAATTATGAAA
GAAAGAACAATCTAGATCACTTGTTCTTCTTTCTTCTCTCTTTTGAAAATGTTGCATATGGACTTTGCTTGGAAACATGT
TTCTACGAGTTTCAATAGCTGAGGTTTTACATCGTAGCAAATTAAGTGATGTCGAACCTTAATTTACAATTCCATAAGGT
TTCACACTCATTTTCTAAGTATACAACCTGTTAAATTTAAAACCCCTTTTTGATTATGACAAACAATGCAAGTATAACTA
TGCAAGTGTATCCATCTACTCGCCTGATTCACCATATTGCTTATTGGAGAAACCGTTTTTGACCAACTTAGTTCTTTAAT
AAATAGAAACAAATATATCTACTCCTATTTGTGTGACATAATTCAAACGTCTAACATAAGTAAGGTTGACTAGTGTGTTA
AAAAACACATACGACAAAGAACAATCAACCAATAAATGATAAAGCTGATGAAGTTANNNNNNNNNNNNNNNNNNNNNNNN
NNNNNNNNNNNNNNNNNNNNNNNNNNNNNNNNNNNNNNNNNNNNNNNNNNNNNNNNNNNNNNNNNNNNNNNNNNNNNNNN
NNNNNNNNNNNNNNNNNNNNNNNNNNNNNNNNNNNNNNNNNNNNNNNNNNNNNNNNNNNNNNNNNNNNNNNNNNNNNNNN
NNNNNNNNNNNNNNNNNNNNNNNNNNNNNNNNNNNNNNNNNNNNNNNNNNNNNNNNNNNNNNNNNNNNNNNNNNNNNNNN
NNNNNNNNNNNNNNNNNNNNNNNNNNNNNNNNNNNNNNNNNNNNNNNNNNNNNNNNNNNNNNNNNNNNNNNNNNNNNNNN
NNNNNNNNNNNNNNNNNNNNNNNNNNNNNNNNNNNNNNNNNNNNNNNNNNNNNNNNNNNNNNNNNNNNNNNNNNNNNNNN
NNNNNNNNNNNNNNNNNNNNNNNNNNNNNNNNNNNNNNNNNNNNNNNNNNNNNNNNNNNNNNNNNNNNNNNNNNNNNNNN
NNNNNNNNNNNNNNNNNNNNNNNNNNNNNNNNNNNNNNNNNNNNNNNNNNNNNNNNNNNNNNNNNNNNNNNNNNNNNNNN
NNNNNNNNNNNNNNNNNNNNNNNNNNNNNNNNNNNNNNNNNNNNNNNNNNNNNNNNNNNNNNNNNNNNNNNNNNNNNNNN
NNNNNNNNNNNNNNNNNNNNNNNNNNNNNNNNNNNNNNNNNNNNNNNNNNNNNNNNNNNNNNNNNNNNNNNNNNNNNNNN
NNNNNNNNNNNNNNNNNNNNNNNNNNNNNNNNNNNNNNNNNNNNNNNNNNNNNNNNNNNNNNNNNNNNNNNNNNNNNNNN
NNNNNNNNNNNNNNNNNNNNNNNNNNNNNNNNNNNNNNNNNNNNNNNNNNNNNNNNNNNNNNNNNNNNNNNNNNNNNNNN
NNNNNNNNNNNNNNNNNNNNNNNNNNNNNNNNNNNNNNNNNNNNNNNNNNNNNNNNNNNNNNNNNNNNNNNNNNNNNNNN
NNNNNNNNNNNNNNNNNNNNNNNNNNNNNNNNNNNNNNNNNNNNNNNNNNNNNNNNNNNNNNNNNNNNNNNNNNNNNNNN
NNNNNNNNNNNNNNNNNNNNNNNNNNNNNNNNNNNNNNNNNNNNNNNNNNNNNNNNNNNNNNNNNNNNNNNNNNNNNNNN
NNNNNNNNNNNNNNNNNNNNNNNNNNNNNNNNNNNNNNNNNNNNNNNNNNNNNNNNNNNNNNNNNNNNNNNNNNNNNNNN
NNNNNNNNNNNNNNNNNNNNNNNNNNNNNNNNNNNNNNNNNNNNNNNNNNNNNNNNNNNNNNNNNNNNNNNNNNNNNNNN
NNNNNNNNNNNNNNNNNNNNNNNNNNNNNNNNNNNNNNNNNNNNNNNNNNNNNNNNNNNNNNNNNNNNNNNNNNNNNNNN
NNNNNNNNNNNNNNNNNNNNNNNNNNNNNNNNNNNNNNNNNNNNNNNNNNNNNNNNNNNNNNNNNNNNNNNNNNNNNNNN
NNNNNNNNNNNNNNNNNNNNNNNNNNNNNNNNNNNNNNNNNNNNNNNNNNNNNNNNNNNNNNNNNNNNNNNNNNNNNNNN
NNNNNNNNNNNNNNNNNNNNNNNNNNNNNNNNNNNNNNNNNNNNNNNNNNNNNNNNNNNNNNNNNNNNNNNNNNNNNNNN
NNNNNNNNNNNNNNNNNNNNNNNNNNNNNNNNNNNNNNNNNNNNNNNNNNNNNNNNNNNNNNNNNNNNNNNNNNNNNNNN
NNNNNNNNNNNNNNNNNNNNNNNNNNNNNNNNNNNNNNNNNNNNNATGAGAATGATTATGTTAATTCAAGGTGTTCATAT
GTATGTGTAAAGGTCAAAGAAATAAGAAAGTATAGTATAAACTTGATTTTGATGTAAACATAAGGTTAGCAGTTACATAT
ATAAGCAAGATATGGTGCAAACACAAGGTTAGCTGTGACATGAACTTTGTGGAAAACATAAGGATAGCAGTAACATATAT
AGGAAAAGGCTATAAGCTAGATTAGATGCATACATTGTCACAACCCGATTTCTCAAGTCATGATAACACCTACTATAACC
TACCAGTAGGTAAGCCAACCCGTAACCCGAAATGTCAAATAATGGGTGTAAGGGTAGTAATGAGCTAGAAATAAGCAATT
CAACATATATAAATTGAGGAATAAGCAGAAGCAAGATAGTAATGAGCTAGAAATAAGCAATTCAACATATATAAATTGAG
GAATAAGCAGAAGCAAGATATATATATATATATATATATATATATATATATATATATATATATATACATAAAACAAAAAG
ACCCCTCCCACAACCTGGAAGTCACAGGAACAGACTACAAAAAATACAAGTCCCATAAGTGAACCACAAATAAACTGACT
TATCACAAAATACAAAAGACTAGTCAACTAATAAAGATAGAGATAAGTATGATCTAGAACACCATGTGCTCATCCCTCGC
CTCCGAATACTACGACGTCTGGCTTGAACTCAACATTGATAGTTGGTGCTCGTACATACATCACAAAAATAATGTAGAGT
GTAGCATGAGTACCAAAACAACAGGTACTCAGTAAGCATGATAGGCTGACTAAACAGGAAAAGTAAAGGCAATATAAAAA
AGGGAGAATTAAACATGATAGAGGTCAAAGAGCAAGAATTTACGGAAATACACATGAAAGCAGAGCAAAACTGAAGTGAA
TTTAGTAAATAGCTAACTAAAATCTAATTGGTCCCCATAAGACTAGAACGTACACTCATGGGCAAGTTCAAAAAAACAAA
TGGAACCCCAAAAGCATGATAGGTACACAATAGCTATAGCTAATACGAACAAAACAACATGAATATAGAACCAGGGAGAG
CATAACCTAGACCTCAAACCATGGATAAACCTCCCAAAGTAACCAATAAGATCATCCCAAGCTACAAACTCATAGACCAG
ACCTCGAGTTGTGGATAGGCCTCCAAAAGAACAAATAAGATCTAACTGATATCGATCAACTCATAGAGGAACCCGAATCA
TGGAGTGTAGTTGTAGATCAAATGACTAGACCTCGAATTCACAACCAATAGTAAGGCAGTATGATGAGACCTCAAATCTT
CTAACATATGGATGTTGAAAAATACTATGCCAAATCATCACCATAGGACCAACGTAGAAAGACGTCCATACTTAGGTAAT
TTGTACAGTACTCCATGCTCGGACCAAATCCAATCCCATGTCACCAAGTGAAGCCCAAAATATTAACCATAAACCACAGG
GTCGTATAAAGATAAAACCAAGGATAGAAGGTCAATGGAGCTAAGTTATCACCTATTCTAAGGCTTACTCTATCAGACCC
AAGGCTACTACATCAGTCTATGGGAAGCTAACCGTCCCAAATGACGTTGGAGGAAAACTAATGTCTATCAGCTCTAGAAT
TGGCAAGTCTAAGGCAAGCACTAGTCCACATCTTTCTTTTATTTGACCAATGGGCAACATTCAATAGGAACACAATTTCT
CTTCCCTATAATTAGTAGGCTATATCTTCTTATCTACATTTCAGGGGAAATTTTGACATCGCATGTGCTCTGGAATTTGA
ACTTGGAATGCCCAATAATTGTATCAAGGCTCATCCTCATTCCAGAGTTAGATGTAAGGTGTATAAGTTCTCAGATGTAT
TTCCTCATACTCTTAAATTTATACTAGTTCTGCATAGGGATATCTTGATAGTTATTCAACAATAAATGTCCAGTTAAAGA
AGATATATGACTATATTTCATAGAAATAGAGAGAGAAAGGTCATCCTCTTTGTAAACTCATTTGTGGTAGTCTCTGGTAA
AATTTCGCGCTTCCCACGGGCTTTTTTATAGAGAGAGAGTAAGGGGGCGGCACGGAAGATTGGTCCGCTCCGAAAAGCTG
AATTTTTCGGTTCGCCCCCCTATGTGGTCATAAATTATTATTTTAGAACTTTAAATGAGGCAAACTTAGTGGTGTTTGAA
ACAAGACCCATAGAAATGTAATTTGATAGGTCATAGACCGCTTAATTCATCATATTATGAGAGATATTATTGTTTGAATT
TGACCTAAGTAGAATCTTATATCAAAACTCAATCGGTAAGGAAGCATTCAACTCAACTTTGTGCTAGGGGATTCTTGTGA
CCTTAATTCATCTCCAAATCGATTCCCACATTAAATAGTTGACCTTAACATAGAAGGAAAATTTAAGAATGACCTAATAC
GACCTTATACACAATTGAAAAATGGTTCAGGTCTTAGGTTAGAAATTTTTGGGGTGTTACACCATCCACACAATCCCTCT
TCTTGTACCTATGATTGTCTTAATCAACAGTACTGTACAATGAAGAAAGCATATATAATGAACACTTTCAGTTATCAAGA
CAATCAATAAACACATATCAATTTTAATTTTGATAGCACTCAACTATTCAAATTCACTAGAATCAAGACGTATATTAACC
CAATTTATACTAGGAAGTTTAAAAATACAAGTTTAAATGTTTTATTATTAATAAATATAAAGTTGAATAACAATGTGAAA
ACAAAACAATCTCTTAAGAACTGGTGTTACATTGTGATGAGCAAAACTAAAATGATGTGGTTCAAATGACTCAACTAGTA
CAGAGATCAACAATGGAAATGCAAAAACATAATGCTAGAAAGCATTATATCTATATTCTTAGGATAAAAACAAAATTCGA
ACAAAAATTACTCAATTCAGCCAAACAAATATGCCATGAATGTAGTTGAACTATCATACATAGCCAACAAACAATTTACA
AACTAGATTGCAGGTAGTAGTAGTAAAAGTTTCTATTAAAGAGCTAATTAATAAAAGTCATTTCAAAAAGTAGTTGTCCA
GACAACAATGTCTAGCTTTCCTAAATTTTCTCCAGCTATCATGTCTATATCCTTATCAATCACTTTGTTGTTGCCCCCTT
CAGCACATCCAGCTATGATTCTATGTCTTGTCTTATGAGGTAAAATATAATCTCTACAGGAAGTGCTTGTTGTTCCATTC
TGTAAGAACATCCACAAGTTGAAAGACAGCTCTACAAGTATACAGTGGCGGATCCAGGAATTTTATATCATGGGTGCTCA
ATTATTTTAGTTTGAAAATTGCTATATGTAATGGGTGCTTAGTTAATATATTTGAATAAATAATTAAATATGATAGGTAA
ATAATAGTGTTTATTATAAAAGGCAATGGGTGCTTAAGCACCCATAACTCATAACATACGTCCGCCACTGCAAGTATAAG
AAAATAATATAGAGATTATAAACGTACTTTTAGTGCTTATTTTTTGAGTCTGTAACAACAAGCACTTCCCGTGGGGATTA
TATTTCCTCATGATACAAGACATAGATTGATGTGTTGAAGGAAGTAGCAACAAAGTGATTGATATAGAGATAAACATGAA
AGTTGGAGAAAATGTAGAAGGCTAGATATTGTTGTCTCGACAACTACTTTCTATACTGGCTTTGATTAATTATCTCTTTA
ACATAAACTTTTACTGCTGCTACCTGCAATCCAGTTTGTCAATTGTTCTTTTGACTATGTATGATAGTTCAACTATATTC
ATGTCATATTTGTTTGGCTAAATTGAGTAATTTTGGCTTGAATTTTGTTTTTATCTTAAGGAATTAGACATATTTTTTTC
TAGTTTTATCTTCTTGCATTTCCATTGTTGATCTCTATACTAGTTGAGTTATTTGTCCCATGTCTTTTTAGTTTTGCTCT
TCACAAAGTAACACCAAATCTTAGGAAATTATTTTGCTTTTTCACATTGTTATTCGACATTATCTTTATTATTAATTCAA
CTGTTAAACTTGTAAGTTTTATCTTCCTAGTATAAATTGGGTTAATGTACGTATTGATTCAACTTACTTCAGATAGTTGA
TTTCCATCCCAATTCAAATTGTTTTGTGTTCATTGATTGTCTTGATAACTGAAAGTGGTCATTCTATATGCTTTCTTCAT
CATATGGTTTTATTGATTAAGACCCTCATAGGCACAAGAAGAGGGGTTATATGGATGGTGTAACACCCCAAATATTTATG
ATAAGACCCGAACCGTTCTTTATTTGCGTATATATTCGTATCAGGTGATTCTTAAATTCTTCATGCGCGTTAAGGTAAAT
TATTTAATGTCTGAACAGATTTTGAGATGAATAAAGGTCACAAGAATCCTCTAGCACAAATTTTAGTTTAAAGCTTCCTT
ACCGATTGAGTTTTGGATATAAGATTAAACTTTGGTTAACTTCAAACAATCATATCTCTCAGAATATGATGAATAAGGTG
ACATATGACCTATAACATTAAATTTCTATGAGTCTTCTTTCCAACGCCACCTAATATGCCTCATTTTGAGTTCGGAATAN
NNNNNNNNNNNNNNNNNNNNNNNNNNNNNNNNNNNNNNNNNNNNNNNNNNNNNNNNNNNNNNNNNNNNNNNNNNNNNNNN
NNNNNNNNNNNNNNNNNNNNNNNNNNNNNNNNNNNNNNNNNNNNNNNNNNNNNNNNNNNNNNNNNNNNNNNNNNNNNNNN
NNNNNNNNNNNNNNNNNNNNNNNNNNNNNNNNNNNNNNNNNNNNNNNNNNNNNNNNNNNNNNNNNNNNNNNNNNNNNNNN
NNNNNNNNNNNNNNNNNNNNNNNNNNNNNNNNNNNNNNNNNNNNNNNNNNNNNNNNNNNNNNNNNNNNNNNNNNNNNNNN
NNNNNNNNNNNNNNNNNNNNNNNNNNNNNNNNNNNNNNNNNNNNNNNNNNNNNNNNNNNNNNNNNNNNNNNNNNNNNNNN
NNNNNNNNNNNNNNNNNNNNNNNNNNNNNNNNNNNNNNNNNNNNNNNNNNNNNNNNNNNNNNNNNNNNNNNNNNNNNNNN
NNNNNNNNNNNNNNNNNNNNNNNNNNNNNNNNNNNNNNNNNNNNNNNNNNNNNNNNNNNNNNNNNNNNNNNNNNNNNNNN
NNNNNNNNNNNNNNNNNNNNNNNNNNNNNNNNNNNNNNNNNNNNNNNNNNNNNNNNNNNNNNNNNNNNNNNNNNNNNNNN
NNNNNNNNNNNNNNNNNNNNNNNNNNNNNNNNNNNNNNNNNNNNNNNNNNNNNNNNNNNNNNNNNNNNNNNNNNNNNNNN
NNNNNNNNNNNNNNNNNNNNNNNNNNNNNNNNNNNNNNNNNNNNNNNNNNNNNNNNNNNNNNNNNNNNNNNNNNNNNNNN
NNNNNNNNNNNNNNNNNNNNNNNNNNNNNNNNNNNNNNNNNNNNNNNNNNNNNNNNNNNNNNNNNNNNNNNNNNNNNNNN
NNNNNNNNNNNNNNNNNNNNNNNNNNNNNNNNNNNNNNNNNNNNNNNNNNNNNNNNNNNNNNNNNNNNNNNNNNNNNNNN
NNNNNNNNNNNNNNNNNNNNNNNNNNNNNNNNNNNNNNNNNNNNNNNNNNNNNNNNNNNNNNNNNNNNNNNNNNNNNNNN
NNNNNNNNNNNNNNNNNNNNNNNNNNNNNNNNNNNNNNNNNNNNNNNNNNNNNNNNNNNNNNNNNNNNNNNNNNNNNNNN
NNNNNNNNNNNNNNNNNNNNNNNNNNNNNNNNNNNNNNNNNNNNNNNNNNNNNNNNNNNNNNNNNNNNNNNNNNNNNNNN
NNNNNNNNNNNNNNNNNNNNNNNNNNNNNNNNNNNNNNNNNNNNNNNNNNNNNNNNNNNNNNNNNNNNNNNNNNNNNNNN
NNNNNNNNNNNNNNNNNNNNNNNNNNNNNNNNNNNNNNNNNNNNNNNNNNNNNNNNNNNNNNNNNNNNNNNNNNNNNNNN
NNNNNNNNNNNNNNNNNNNNNNNNNNNNNNNNNNNNNNNNNNNNNNNNNNNNNNNNNNNNNNNNNNNNNNNNNNNNNNNN
NNNNNNNNNNNNNNNNNNNNNNNNNNNNNNNNNNNNNNNNNNNNNNNNNNNNNNNNNNNNNNNNNNNNNNNNNNNNNNNN
NNNNNNNNNNNNNNNNNNNNNNNNNNNNNNNNNNNNNNNNNNNNNNNNNNNNNNNNNNNNNNNNNNNNNNNNNNNNNNNN
NNNNNNNNNNNNNNNNNNNNNNNNNNNNNNNNNNNNNNNNNNNNNNNNNNNNNNNNNNNNNNNNNNNNNNNNNNNNNNNN
NNNNNNNNNNNNNNNNNNNNNNNNNNNNNNNNNNNNNNNNNNNNNNNNNNNNNNNNNNNNNNNNNNNNNNNNNNNNNNNN
NNNNNNNNNNNNNNNNNNNNNNNNNNNNNNNNNNNNNNNNNNNNNNNNNNNNNNNNNNNNNNNNNNNNNNNNNNNNNNNN
NNNNNNNNNNNNNNNNNNNNNNNNNNNNNNNNNNNNNNNNNNNNNNNNNNNNNNNNNNNNNNNNNNNNNNNNNNNNNNNN
NNNNNNNNNNNNNNNNNNNNNNNNNNNNNNNNNNNNNNNNNNNNNNNNNNNNNNNNNNNNNNNNNNNNNNNNNNNNNNNN
NNNNNNNNNNNNNNNNNNNNNNNNNNNNNNNNNNNNNNNNNNNNNNNNNNNNNNNNNNNNNNNNNNNNNNNNNNNNNNNN
NNNNNNNNNNNNNNNNNNNNNNNNNNNNNNNNNNNNNNNNNNNNNNNNNNNNNNNNNNNNNNNNNNNNNNNNNNNNNNNN
NNNTCATCAATGAACACAATTACAAGCATGTTGAGGTATGTCTAAACACCTACAAAAAAAACTAAATTGCCAACAAAATT
ATCCGTTGCTAAATTGATTAAATTGGTTGGCAAATGATTTTTCCAATCGAATACCAACTAATGTTAGTCTGTTGCTAAAA
AGCTTGTCACTAAATTTTACCAACCCATTTCAGTTAGTTGGTAGACACATAAAAACTTGTTGGTAATTGTTGATATGTGG
CCTTGGAATTTTCGTTGGTAAATTCACCAACCAATTTTCGGTTGGCATATTGTTGGGAAGTTTACTAACGAAGAGAAAAA
GAGTTAGTAAATTTGGTTCTTCACTATTCAATTATGTTAGTGTTATGTTGGTAAATATAGTAAAATAAAATAAAATGTTG
TTAGTATTTGGTTAGCAATTATATAACAGATAACAACTTGGTTGGTAAGCTCGATAGTAAATTCACCAAAATACATTGAT
AATTAGTTAGTAATTTCGATTAAGAAAAAAACGTGTTGGTATTTCGTTGATAAATTACCAACGAATTTTAAATCTGCAAC
TAAGAATGACTATCTACTCCGGTAACTTATGTTACTAATTGGTTAGTATTTTAGAAACACAGAAAGCTCATTAGTAATTG
GTTAGGAAGCTTACTAACTTATTGTGATTTTGTTGGTAATATATATCATTTATGGTCAATATTCGGTCAGTGTTTGGTAA
TGTATATTGCCATATTACTAACTAAATGGTAATTTGATAGTAAAGTTTCACTTTATATATTTATATTAATCAATAGCTTT
TACGAATCTTAAAAAGTCCGAAAACTTAATAAAATCCAGTGGTTCTTTGATAAATTATAACTTGAATAAAACAATGCAAA
AGCTAAGATGAAGAGTTCAAAACAAATCCAAATACAGAAACAAACAATGAAAGATCTGCCTACAATAGTTTTAAAAACAA
ACCATGAAAGATCTGCCTACAATAGTTTTGAAATTTTAAATGACTCATATCATTATTTGATGATGGGTCATGTCTAAGCT
AATGTGGTGTACCAGTTGGAGGTGTACCAGGAGGTGGTTTAGGCAGCCCAGCTATGAGGATGGGCAAATGTTCTTGGAGA
ATCTTATCAACTTGCTCTTGCATTTCTAGTTGCATTTAGTGTTTCATTTCTTCACGCAATTCATGTTGTATCTCTTCTCT
CATGTCCTCCTTCATCTCCTCCTTCATTTCTTTAACGTATTCCTTCACCCGAGCATCAAATCACAATCTTGAGGTTGAGC
AGTTGAAGCAGATAATGAACCAATGTTCTCATAGAAAGTTGCTTGAGAACCAAGACCATATATACATGCCTTCTTAACCC
CACCCACTTCATCCATGTAAATCATTGAAAAATCAATTGTCCGAGACTCACCAGATTCATCTACAAGTTGAGATGCAGAT
GTGATCTTAGACATCACAGCATCCTGAATCCTGAAAAAAATAAAATATATGATATTACATTAAGAAAAAATGTCTAGCCA
TTATAAAGAGACAACACAATTGTTATCAGTGAACTGCATCATTGGTAGTACCCATTTTAGACAAACTTTAATCAGTAGAG
GCAGCAGTCAAATACCACATTATATCACTAGCAAATTTTCATATAATACTACATGGATAAGATGATAGAAATGTTAGATG
CAAATTTATGATTTAGAATCCTTATAATTATCTTATAGTACTAGATATCCATATGGACTCAGCCGAATGTTGCCTATGTG
ATAGGAAAATCACACAAAATTCCCTTCATTTGTTTGTTGACTGCACATGGACCAGAAAACTTTAAAAAGGCCTCATAAAT
TGTCTGAAAATGCAACTTCAAGCTGGAGACATTCTTTTATCAAGTATTTTTTTCATCTTCCTAAAAAATATGGATACAGT
AATCTGTTGGATCCCCTTACAACCAATGGCATTCCTAGTCAGATTTGAAGATAGTAAAATTATCATAGTTACAAGGAGAG
ATGAGATAGAAATCATTGATAAGGGGATAGAGAGGCCTACATTAGCAACGACCAACAAACCAGAAGATTGAAAGTGGGTC
AAAAGTTGATATCTACATTCTTTTTCTTTACTATACGAATGGAAGGTTTGTTTCATCTATCCCTGTTCATGTAGGCCTTC
ACCTGGATATAGAGCTCATTCAAGGTATGATAAAACTTAGTAATTTAGAGGTCATCACTTAGAGAAGCAAGCTTTTCAGC
AACTTCATTACTCTGCATGTAAACATGTTGACTATTGAAACCATTCACCACTTTGAGCTTCTTAATGTCTTCATTAACTT
CCATTTACTCGAAGGAGCCTGCTTTTACCCTTAAATTGCCTCAATTAGATGCTTAGAATCACTTTCAGCTACTATGGATT
GAATCCATTCTCTAAACACCAATTGATACAGAGCTAACCCTGTAGGAAAAAAATGGCATACAGGTCACTCACTAGTCTGG
AAATATAGGATGAAGAATAAAGACACCATTGAACCCCGCATTTTCTGGAAAATTCACTCAGGTACCAGTTTGTTTTGGTG
GGACAATTGGTTGGGGGATGGGACTTAGCCCAACAATCTGATCACATCACCAGTCTCAACAACACTATGGTCTCTCAATT
TTTGTTAAATGGGCAATGGAATGAGGCTATGGTTAGACAATATGTTCCTCCACTCTTGGTTCCTAGAATTCTGAGCACTC
AGATTCACTACCAAACTGGAGTTCAGGATATAGCTATTTGGCAACCCAATGAAAGTGGCATCTTCTCTTGCTCTTCAGCC
CGGGATCTCATTCGACAAAAGAAGGACAAAATTATTTTTTACTCACATATCTGGCACAAACAGGTCCCCTTTAAAGTTTC
CTTCTTTCTATGGAGAACTTTGAGGAACAAGACTCCAACTAATGATAAGATTTGTAGCTTTGGGGTTGAGCCAGCAAGCT
GTGTCTGCTGTATGAGCCCTGGCATGGACAGCAGTGAGCATATCTTCATAACAGGTAACTTTGCTAATTATATTTGGAAA
TTTTTCTCTAACATGTCTGGTTTGCAGCACTTAGATGTTTCATTAAGACAACATCTATTGAGATGGTGGGGTTTGGAACC
TACTAATGAGGTCCATAAACTCATTATCCAAGTCCTACCTATCAACATTTGTTGAACTTATGGAAGAGCAGGTGCGCAGC
TAAGTATGGAGGCAAAAAATCCAGCACTGTCAGAGTTCAACACATGATCTTGAGAGACACTTTGCAGCTACTCAAAAATC
CAGCACTGTCAGAGTTCAACTGGGCAGAACTGATCACTGCAGTAACTAGGTGCAAGCAGGAACTCAAGATAAGTGTCATT
AAGTGGGAAAAACCTCCTAAAGATATCCTCAATACTGATGGAAGTGCTTTGAACAATCCTGGTAAAATTGGGGGAGGAGG
AATACTTAGAGACTGTCAAGGCAATTTGGTTTATGCATTCACCATTCCTCTTGGAATTGGAACAAACAACCAAGCTGAGA
CTCAAGCAGCTGCACATGGGATCTACTGGTGTGTGCAACATGGCTAACGGAGGATTATCCTTGAAGTGGACTCAGAATTG
ATTACAAAGTGGATCAACAAGTCAAGCCTCCATGGAACCTCCAACAGTATGTCAAGGACCTCATGACACTTATCAACCAG
CTGGAATTTTTCCAATGCATTCATGCATTTAGAGAAGCAAACTCCACTGCTGACTTCATGTCCAAAAGAAGCCACAAGTC
TGATATTATACACCACTTCTACACTTATCAACAATTGCCAAGAGTTGTCAGAGGAAGCTACTTACTTGAGAAAATGGGGA
CTGTTAACTTCAGGAGGAAAAAACTAAAAAGGATTAAAAAGCCACCATGAAGATTTCAACTGCTCCCTGTTTGTATAAAA
TGCTCTATACTTTTTGATGCACCTTTTCTTTTCAATTAGGCTATGTCTTTGTTAGGTTATAGCTTCTTTGAATAGGTTTA
GTTTCTCTTGTGATGTAAAGGGAGAGTCTCCCTTATTTACGTTTCCTAGTTTCTTGTATCGAGAGGAGTCCACTCATAGG
TGCGTAGAGGCTAGGTTTCATTTTTAGTCATTGGGGAAGGGTTGGTCAACCTTAGTAGGAAGACCGACTCATGAACCATC
ATAGGATCGGAGGTAAGGTTTATGTCCCCCTCCTTGTACTTTGGTTTTATTTATTTATGTTAAGGCCTAAGGGTGTTGCT
AAGCCCCTGACCCCCCCAAGGGTCGTTAAAATTAAAAAAAACACCAATTGATACCAAAGATTAAAGTAGAGCCCTCAGCC
CAATTTTTTAGTACCCTTGTTCAAAACCAATGAGTATGCAACAATCAGTAGACAATCTTTGTCCCTAACAATACCCCCTC
CACCACACTTATCATTTCTACAGCTGAAATTAGCATGTATTTTGACACATACCTATAGGTCGGATTCAGTGTACGTACAA
AATGGTCTTATCGATCCTAATGTTCCTGTCCAAATTACAAGTTATCTCCTCCCAATTGGGTCCCAAGTTGATCTCTTGGA
ACTAACATTTTTCTACTTCATTTAGAGTAAAAGAAATGTTGGTTAGACTTCTTGACATACATCTTCTCAGTACCAATTCA
TCCCACATCTTACTCTCCAAATTTCTCAAGTAGTAATGATAGGGATAATATTAGAGATCAAAGCAATCACAGAATTATGA
CTCCTGAATTTCTATCAGTTAACTGAAATTTTTATATAGGATAAGTTTACCAATGAATACCAAACATGTCACATACAATT
TTCCATAGTTTCTTGGCAAGCACACCATTATAGAAGAGATGCTACATTCCATAGCATGTGAGGAGCAGCAACAACATCTA
GAATATTGGATAATCTTCATCTAGATAAACCTATTAATTGTGGGTAATCTGTCCATAATCTTCATCTAGATAAACCTATT
TTTGTGGGTAATCTGTCCCTCAAAAATCTCTAAACAATAAGACACATCTTGAAAGGCACCATTTTTTGCCAGGTCATAGA
GTCGATCCGTGTTTGCTAACATTTCCTCCTAAGAAGCTATCAGGTTGAGACTCAGGCCACTGATAAAGAACCTTTCACAT
CAGTGAAGCAAATAGAAATATCAAGCTTAGTAGGATTCAAGAATATTTATAAAAAATTATGCGAGTTAGATAAACAAAGA
GGGTTCTTGAGAGGGTACTTAAGGAGGACACACTAAAAGCAGATTAAAATAAAGGTAGTGGAAGCTACATATGGGAACTT
ATTGTTTATGATCATACTTAAAGGCTAGGAATTGGATAATTTTTAAAAAGCAAATTGTAAATACGGAAGAAAGTGCAAAG
ATATTTGTCTTTAATATATTTTTATGATTCACAATTGTTAGAATAGGAATAGGTTTATACAATCCTATTAAAATAGGAAT
ATGTTTATACAATCCTATTAGAATAGGAATAGGTTTATACAATCCTATTAGAATAGGAATAGGTTTATACAATCCTATTA
GAATAGGAATAGTAATAGAAATAGAAATAGGAATACTAAATAGTATCCTACTTGGTAAAGGATTGTATTCTAGGGTCTAT
AAATAGGGTCTCAATGTAATAATGTTAACAACAACAACAATTCAATAATATTCTTTTCCTATATTTCTCACATGGTTTCA
GAGCCTCTATGATCCTGGTAAACAATCAAAGAGCTTTCACTGCCAGCGGGCGGCTATTATCCATATATGCCGCCCGTCTG
GCCAATGATTATGTTAGCAAAAGTTGGGTCACCGTGTATCTTTCTGGTGACTATTTTCTCATATCTAATTTGTGTAGCAC
CGTGCCATCATTTCGGTGACTACTTTCTTATATCTAATTTGTGTAGCACTGTGCCATTATTCTGGTGGCTACTTTTTCAT
ATTTAATTTGTGTAGCACCATGCCATCCTTCTGGTGACTACTTTTTTGATTTTTGCATATCTGATTTGCGTAGTACCGTG
CATCTCTCCGGACTACTTTTTATATTTAATTTGCATAGTACCGTGAATTTTTCCGAACTATTTCTCATATCTGAGTAGCA
TAGCATCATGTGTCTTTTCAGTGACTCCTCAGATTTGATTTGCATAGTTCCATTCGTCTTTCCGGTGACTCCTTAAATCT
GATTTGCATAGGGTTGTGTCATCATTCCAACCCTACCCGCATAATTTTTCTTTTTCAGCAGGGTCGTGCCATCATTCCGA
CCCTACCCATATTATTTATCTTTTTCAATGGGATCATTCCATCAATTCGAATTATCCTATATTATTTCTATTTTCTAGTT
GGGTTGTGACATCATTCAGACCCTACCCATATAATTTTATTTCTTAGATTGTGATCACTTTTAGCCATCAAATCTAATAC
TCCGGCATATGAGCATGTTCTGGCAAGTTTTTTGGTGACTTGTCTGATATCGACTCGTCTATTAATTCCAACATGATCCA
TATACTTTACACTAGATTTTGAGCACTTACGACCGCTGCATTGTGAAGAAGTCTATATGGAGCAACCACCTTATTTTGTT
GCTCAGGGGGAGTTTAGTAGCCTTGTATGTTGATTACGTAAGTGACTCTATGGTCTGGAACAGTCTTTGCAAGCTTGGTT
TGGGAAATTCCAACACTGTAATTTTATCACTCTGTGTTTTATCGGCATTATGCATCAAATTTAGTATTTCATGAGAAGAT
CAAGCACATTGAAATTTATTGTCAATTTTGTGAAGTCGAGTGATCAACTTGCAGATATCTCACCAAGCCCCTCATCAGTC
CTCGTGTTAATTACATTTGTAACAAGCTAGGTACATGAATTGTATGCACTAGCTTGAGGGGAAGTGTTAGAATAGGAATA
GGTTTATACACTCCTATTAAAATAGGAGTATGTTTATACAATCCTATTAGACTAGGAATAGGTTTATACAATCCTATTAG
AATAGGAATAGTAATAGAAATAGAAATAGGAATACTAAATAGTATCCTACTTGGTAAAAGATTGTATTCTAGGGTCTATA
AATAGGGTCTCAATGTAATAATGTTAACAACAACAACAATTCAATAATATTCTTTTCCTATATTTCTCACAACAATAACA
TATTTCTCTACATTTTTTCTGTAATAACAAAGATTCCCTCTATTACTTATAGATATGCAAGGATCTCAGATTCAATTTAA
TATAACCACAACATTAACCTTCCTCGTCGTTAACCTCCAATATTATAACATGTGCTTAATGTTTGGGATAAGCATGATGA
ATAATTAGGCAAATCCTCAAGAAAAATTGAGAAAGATAATCAGCAATATTTGACATTACTTACATATTTGTTCTTCGACT
TCAGATCCACAAACTCATCGTTTCCTTTGGTATGTGTCTTTTTCAAAAGTTCGTGCGGATGAGGTGGCAGTCCAAGTACA
ATTGCCTAAAATTGAAATCACATCTATCAAAGTTATTACATCAGTATAACTTTGAAAAAACTATAACTTGACAGAATGAA
AATGATTGTACCATTTGTCTTGCATGCTCTCAGTGAGTCTGGGAGCCTCCAGTATGGCGTGAGGGACCAGATCCTTCACC
ACATTTTTCACTTAGTCGATTTTTTGAACATTTTGCAGATTTAGCCTTAAAATTCTCAGTATCATAGTGAGGCTTCCAGC
TCTCCCAAATAGATTTTGGGATATTTTTTCGTTTCACCTCAGAGGATCTTGCTTTACATAACATGCCCTTGTATTTTATT
GAACTTTTTTTTCATAAAATGATCCTTTATGGAACCTTCAATTGCAGTATTCCAATGGAATCGCTTCTGTTTAAAAAGAT
GAAGAAAAATATCACATGAATTGATATAACAAAAATTCTGAATGAATAAATTCATTACAAAATGATAGTAAAATAGAATT
TATGGGTAGAATGGGTACATGAATATTATAGTAGAATGAGACACAATCATGTATGAGAAGATGTACCAAAACAAGCATCA
TGGGTGTTGAAAAAAGATCGGAAAGGGCAGAAGTATATTGAAGAATTTGGGAAGAATGTGGCTGAACTGGGAAGTATAGC
CAAGTTCTCTGTTAGGAAATTATATGTGCAGTGTAGAGAAAATTACCAAAAAGTCCCATGAAAGAGGTTAACCCGCAATA
ACAGTGGTCCACCTAAATGGACCTTCATTCGGTACTTGGCTATACTGGACAATTATACACCAAAGATAGGCTTCTTGGCT
GGGGCATTGTTGATCATATGAGTTGTTCAATGTGCGGAGATGCACATGAAACTATAGAGCACTTGTTTTTTCCACTGTCC
ATCCCACAGCGTATGGGCTAAGTTTTTAGAGTGGCAGGGCATAACAGCAACTCCTAGGGGATGGAAGGATGAAGTAGACT
AGGCAAGTAAGTTAATAAAAGCCAAGAGTCCCAAAACAGAAATCTACCGAACTGTCTTGGCTGGTAGTGTATACGATATT
TGGATGGAAAGGAATAAACGTGTTTTCAAAGGTACACTAAGACGACCTACAACCATAGTTAGACAAGTTATCCAAACGGT
GTTCCAAAAGAGTAATAACAATAGAAAATTGGCTACATTGTTAGAATATTTATTTTTTTTGCCAGGTGAACTACTTTGAA
GGCTTAAGCAATCTGGATAGTTGTTGTTTGATTCTTCCTAAAACGAGTCAACGAGAATTCAAGTCTAACATATATGTACA
TAATCTTGCCACAACTAATATACAAAATGTCATGCTATATATTCTAAACGTGGAAAGGTTTCCGAGGTGTTGGAGATCGA
TTCTCCAGTGATTGCAATCTTTGTTTTAATTGGAAAACTTCAACCTGCAACTAGAAAGCTCTTGCCCTTTCTCCAGCAAG
GACTCCCCCTTTTGTATGCAGTTCCTTCTGTGTATCATCCATAATTACCTTGAGGAAAGCCACATCATGCTCAAGTCTGG
CATTATCCACATAAGAGGTAGTAGTACCATTAACTGGCTGAGAAGCAGGCCCAGTGGATGTCAAATGATTCCCAGATAGC
AAGTTCCCAGTAGCTTTACCTAAGCTTGATTTGCGACCCATGGACAATTCATTTTTTTCCATAATAAGTACCTCAACCTC
ATTTGATGGATCTTTCTTGAAACGACCAAAAGCCACAAGAAAATCTCTTTCCTTATGCTGAACAAGGACAAGGCTGAATC
CCTTGTTGGTTGTGATAGAAGAAGCTGGTGAAGCAACAGCAACAGACCATTCAAGTTTTAGAACATCAAATATTAAAGTC
TCAGCATGTCTTCTTTTCCTGCTACCACCCCCAGCAATATACCATTTAGTTCCACAAAGCACTCCACAACAACCAGCTCT
GGGTGAAGGATGGAATCCACATATTTTAGTTCTTGACCATGCCATCGTCTCAAAGTCAAGCATGTATAAGTCATTTAATG
TCCTCGACTTTGAAGATCCACCAAAAATCAGGAGCAATTTATCATCGTAGAGGGAAGACACATGGTTTGATCTTGGTGAA
GGACATGTTCCCGTGCAATGAAGTGGAAGCCATGTCAAGGATTTAAGATCAAACATATGCAGATCGTTTAGCTTTCTCCT
CTTTGCGTCTTCACCCCCAAATAAAATCAAAACTGAGCTTGCTCTAAGGACAGTATGACCACTATGCGCAACCAGAACAT
CTCTTTTTGCTTCCAGAAGTGGCCAGCATCAGTTTCAGTGTCAAATGCCCAGACTGAGACTGTCACTTGAAGGGTCTGTT
TTCCCTCCAACCATAACAATTTTTTTCCCCCATTTAACCAAAGCATGACCCTTGCATGCTGGGATCTATTTTTTGTGATT
TCTCTATGGAGTATTTTTCACAAAATCTGTAGCACTGAATGAGACAATCGGTACTACCAATATAATAGTTTGTTCGACCA
AAGATGAGGCAACCTAAGTTTTTCTTTTATCTAGTTGTAGGGATCTATTTCCATCAGCTATATTTTTCATATTTTCTTGT
TTGAGTTGTACGGTTTTACTTTTGTAATAAAATCAATAGTTACGAAATGAAATGATAGTATTGTTTTACCTTAAACGCCT
CCCAGTAGAAATCCTTAATCTCTAGTGTAACTGACTTCGAATCATGTCCTTCGGGATCCAATTTTTCCTTAAAAGATTTT
TGTGATCGCCCGGGATACATTGTTACTCGGCTCCAAACTTGTATAAATATAACAAATAAATATTTCAATACTCAATTTTA
TTTATGTAAATCAAGCAGTGGCTAGAGTCTATTATCAGTGTCTTTAGCAATAATATAAGAGCTTGAAGAGGTAGATGAAG
TAAGGAAGAAAAATATGGAAGTATTATAAAAAAGACAAGGACTAGATATTAATTATAAAATCTTGTCTTAGTATATCCTA
GCTAGGAGGAGCCAATGTTTATCATGAATTCAATACATAGATTCAAATCTAAGCTTAGTCTGAAACAATTTAAAGAAAAT
TCTCTACTGAAATCTAATGATATACTACAAAATATAAGAAAACATTTGAACATGTCGTGCAAGAGAAAAAGTTCAGGGAA
CTGCACATGGGGAATTTCATCGCCACATTCTATAAATCTGATTCATTACCACATTGTGTTTCCACATTCAACTATGACTT
CTTATATAAGAGAAAGGTAGAAATCAGTGAACAAGCTACTTTCTTTGAGAATGAAATTTTTTATATTGATTTAAAAACAC
CTCAATTCTGCAATTCACTCCCCATTAATACAATTTAAGAAAACCAACTAAACGTCAAAAGATTTATAGAAAAATAGTAT
TGAAAGAAAATCAACATTGCTTATTTTCTTGCCTGAAGCAAAACAGTGTAAATGAAATAATGTTGTACACTTACCGTCCC
ATGATGATTTCAATTGGGATGCGGGTACCATCAGTTGCATTTGACAAAGTTGTGGATACGATGTCATTTCTAGGTGTTTC
GATCCCCACAGATGTAGATGATACTGATATGTAAACTGCAACTGAATCTGGCGTAACTGGTGTCGGCAGTTCAGGCAATG
ATGGTGCTTGATCAGGTGCGACACTTGACATTAGAGGAGATGTCACTGGATCTACTGTCCTTTTTCCAGAATATCTACTT
CGTCCACCTCCCCTGGGTGCCATATCTGCAATTTCAGTGTTACCTGTGGATGAAATAAGAACATAATAGGATTATTATTA
TGTTCTCTCTACTTTTTCTCTCTCTCTTGAAGAATGTGCCTAAAAGTCTTCCCATATTTTCTGGTTAATTGCAAGGCTCT
TTTCGGTGATAATCATGGTCGGAAACATCTATTTCACTGCTGGGGAAAAATCTTTTGAGGTAGTAGACATTAGCGACGAC
CATTCACGATGGTTTCTATGGATCGAGCGGAGCAGAAGATTCACAAGCAGAATTAAAATAGATGTAAATAACTTAATATG
GGTCTGTGAAGCGATGAAACAAGCATCAAGGGGAACAGGGGGTCTCTGTAGGAGATGGGGGAGGAAAGCAGAGGCATACA
TCTATAGAGTCGTAGAGAATTTCAACATGTATGGTCTTTTTGTCAGGATTGAAGCAGTGCTTGGTGATCGGAAATCTACA
GTGATTATCCCAAAAATAATCTGCAATGGTGGATGGGCTGACAGCAGAAAAAATTCTAGGTCATCTGCGTAGCATGATGC
AAGAATGAAGTCGGAAGCTGGGTAAGCTAGTACTGAGTGCTTGAGGGGTTGCACCTAGCCGTTAAGTTGGTTAGGATTTC
ATTTGAGAAGAATAGTTTCATTTGAGAAGAATAGTTTCATATTGTCAGTTTAGTCCAATAGGTTTTAAAAGTCATTTTAT
GTTATTGTCAAAATTGCCCCTAATGTTTGAGTGATTGGACACTTTAGGTCCAATGCTGGGCAATTACTTTTCATACTATC
ACCAAGGAGTGTCTTGGCTATTTAAGCATTGTAATAGTTCTTTTTGCAGCTATGAAAAAGAATTGTTTAGCTAAATAGAA
AATAGCTTGTCCTTTACTCTTTTTCCTTTTCTCTTTCTTTCCTTTTCTTAGTCCTTACTGTTATTTACTGTTTCATTACT
TTTCTTTATTTTAGTTGCATCATTTGGTATCAGAGCACTTTCTTGAGCTCTGTGGATACACAAAAATGGCGAATGAGGTT
AGGGATATCAAAGAGATGCTTGACAGAATGACAGTGGAGTTAGCCAACTTCTCTATCAGGCAAAACCAAATAGAGGAACA
ACATGAGAAGTCTTTTGCTGAGCTGAAGGAAGCGTTGGATGCTGTAAAGAAAAATGACAAGGGAAAGAACCATGAAGAAA
CTGAGGGAGTTGGTGAGATCTACACTCCTTCTGGCCAACCCATGGCGTGGGTCTCAGCATCTCAAACAGGAGGAGCTCCA
ACCATGGTTACCCCTGGTGGTTATCAACTGGGAATGAGGCCTTTACCTCAGTTCCAGTCACCATTAGGGGGGTCTATGCA
TCATACTCCTGTTATGGGAGGTGGACCTGCAGGACACATGAGGGCTGGAAGCTCAACTCACTTTCAGATGCACACTGGAG
GCCAAACACAGATGCCATATGGAGGGTTCCAAAGCCATCCAACCATGGGAATCCCTGGAGGAGAAGGAGCTCAACCTCCT
GCCCATGGTCACTTCTTCAACTCCATGTCCAGGTTGTCCAAAATAGAGTTTCCCAGGTTTAATGGAGTAGATCTCAGGTC
GTGGATCTACAAGGTAGATCAATTTTTTTCCTTGGATGAAATACCTCCAAATCAAAAGGTGAGAGTGGCTTCCTTACACT
TTGATGGTCTAGCCATAGAGTGGCACTTAGCATACATAAGGAGTAGGCAACACTTGCCTTATCCTACGTGGGATGAGTAC
ATGTTTGCTCTTATGGACAAATTTGGAACTGAGTTTGAAGATCCTATGGCTGAATTGAAGCTGATCAAACAAACTAGATC
AGTTAAAGACTATCAAAATGAGTTCGATAAGATCATGACCAGGCTTACAATCTTGCCAGAATATGCCATTAGTGGGTTCA
TTACTGGACTCAAGCCGGAGATAGGCTATACTGTCAAGAACCACAAACCATTTTCACTTCCTCAAGCCTACCAGCTAGCC
AGAAACACTGAAGCTCAGGTTAATGCCCAGCTTAAGATAGCTAGACCATCCTCTTTTGTTGGTGGTTCTCAATATAGAGG
GAGTTCATACAACTCTTCTCTTAAGGGAACTGGTTCCAAAAGAGATTTTGGGCAGGGTAAGAGGGAAGTTTCTCTAAATC
TTAACAGGAACACTAACAGAAGACTGACATCTGCTGAGATGAATGAGAGGAGACAAAAGGGGTTGTGTTTTTTCTGTGAG
GAGAAATTCTTCCCTGGGCACAAGTGTGGGGGGTCCAAATCTTTGTATTTGCTGGAAATAGAGGAAGAAGAAGAAACTAG
TGAAGAGGAAGTGGTGGATATACCTACCCCTGAGCTAGGAAAGGAGGAAGAGCCAGGGGAGGTTTGTGAGATTTCAGTCT
ATGCTCTACATGGCATTCCCACTTTTCACACTCTAAGAGTGGAAGGGTATTGCCAANNNNNNNNNNNNNNNNNNNNNNNN
NNNNNNNNNNNNNNNNNNNNNNNNNNNNNNNNNNNNNACCTGCGAGGGAACTCCAAGGAAACATTTAAGCTGTCAGAACT
CATGCTATCAATGTGGCTGATGGGCATGATAGGCAAACTAAGGAGCTGTGTAAAGCATTTTCATGGATGATGGAGAAACT
GACTTACACAGATGATTTCTTACTGATACCTCTCAGATCTTGTGACATGATCTTAGGGGTACAATGGTTGCTTCCTTTGG
GAGATATTAAGTTGAACTTTCAAGAGTTAACTTTAGGCTATACTTGGGCATGAATGTGTGTTGAAAGGTCATGTGGACAA
GGTGAGAACTGTTGAAGCCAAAAGGTTGGAAAAAATGGCAAACGGGGGTGCCTAGTTGTTCATGATCAGAGTAGTGCCAT
TGGAGGAAAAGGGGAACTTGGGAGTAACCACACCCAAGGAAATTGTGTTCCTTACTCGAGAGTATCCTCAGTTGTTTGCT
GAGCCAAAGGGGTTACCCCCTTCAAGAGGGCCATTTGATGACAAAATACCACTAGAGGTAGGAAGCAACCCGGTGAACTT
GAGGCCATATAGATACTCATCTTTACAGAAGGATGTAATTGAGAAGTTGATAAGAGACATGCTGGAGCAAGGCATTGTGC
AGCCAAGTTGTAGTCCTTATGCTTCACCAGTGGTTCTGGTTGGCAAAAAAGATGGGAGTTGGAGGCTATGTGTGGACTAT
AGGGGCCTCAACAAGGTGACAATTAAAGACAAATTTCCCATTCCCATCATAGAAGAGCTATTAGAGGAATTGGGAGGTTC
AAAGATCTACTCTAAAATAGATCTTAGAGCAGGTTATCATCAGATCAGGATGGCCAATGAAGATATTGTCAAAACAGCTT
TTAGAACACATGAAGGTCACTATGAGTATTTAGTGATGCCATTTGGGTTGTCCAATGCTCCATCATCTTTTCAAAGTCTA
ATGAATCATGTCTTCAGAGAGCATTTAAGGAAGTTCATATTGGTGTTTTTTGATGACATTTTGGTGTTCAGTCAGAATTT
ATCTGAACACTTGGTTCATATTAAAACAACATTTGACTTGCTAATGAAGCACAAGCTCTGTGTGAGACAAGCCAAGTGTT
CATTCGGGGCTAGTAGAGTTGAATACTTAGGGCATGTGATATCTGCTGATGGGGTATCTACTGATCCTAAGAAAATTGTT
GCAGTTAAGGAATGGCCTAAACCCAAGAATGGGAAGGAGCTAAGGGGGTTCTTGGGATTAGCAGGGTATTACAGGAGGTT
AATCAAGCATTATGGGATAATCAGCAAGCCACTAACTGATTTATTAAAGAAGGATGGGTTTCAATGGTCTGAATTGGCCA
CTCAGGCCATGGAGGAACTGAAGGAAGCACTGACTTCAGCCTCTGTCCTTGTCTTACCTAATAATTGTGTTGTTTTTGTT
GTAGAAACAGATGCTTGTGACTATGGAATTGGAGCTGTCTTAATGCAAGAGGGCCACCCTATTGCTTACCTCAGCAAGGG
TCTTTCCATGAGACATCAAGGGTTGTCTGTGTACGACAAAGAGCTATTGGCTCTAGTTCTAGCTGTTACTAAATGGGCTC
AATATTTGATGGGCAAGAAGTTCATTGTGAGGACTGATCAGAAAGCGATGAAGTTTTTATTAGATCAAAAACTTCATACC
GGTTCTCAAATGAAATGGATCGCCAAGCTGATGCAATTCCACTTTGAAATAGAGTACAAAAAAGGGAGGGAGAACAAGGC
TGCAGATTCTTTGTCCAGAGTACCAACGGGAGAGGTAGCATCAATGATGTTAATTAATGAGGTCAGTGAGCTGTTCGAAA
AGATCAAAAATAGCTGGGAGAGGGATCCTCTTACCAAAGCCATTCTGGCCAAGGTAGTATCACAGGAGGAAGGACACAAG
GAATTCACATTTGTGAATGAACAACTAAGGAGGAAGGGTAAGTTGGTAGTAGGGGATGAACCAACTTTGAAGAAGGAGAT
CCTCCTCATCTGGCACGAAAAACCGGTGGGAGGGCACTCAGGAATTGAGAACACTTACAAAAGGATCTCAAACCTTTTTT
ACTGGAAGGGGCTGAAGGAAGATGTAACTATGTTTGTGAGGCAGTGTGCAACCTGTCAGAGGAGCAAATATGATAGTGCT
GCTTATCCAGGCCTTCTCCAACCACTACAAATACCATCTGTTGCTTGGGGTAGCATAAGCATGGACTTCATAGATGGGCT
GCCAAGGTCTAAGGGCAAGACAACTATACTAGTTGTTGTTGATAGACTTACAAAGTATAGGCACTTCCTCAGCATTAGCC
ATCCTTACACAGCCACTTCTGTCGCTCAACTGTACTTGGATCAAGTTTATAAACTCCATGGAATGCCTGAAAACATCATC
AGTGACAGGGACCCTATATTCATGAGCAAAGTCTGGCAGGAACTATTTGCAATGCAAGGGGTTACATTGAGCACATCTAC
TGCTTATCATCCTCAAACAGATGGCCAAACAGAAGTACTCAATAGAACCCTTGAGACATATTTGAGGTGTTTTTGTGCTG
ATAGTCAAAAGGATTGGGCCAACTATTTGTCCCTGGCAGAATGGTGGTATAACACCACCTTCCACTCAGCAATCCAAACA
ACTCCTTTTGAGGCTCTTTATGGACAACCACCACCTCTCCATATTCCTTATGTTCCTGGGGACTCTGCAGAGGAGGAGGT
GGATAGAAGTTTGATAACTAGAGAGTTTAAGGTCGAGTTGCTCAAATTCCACATAGCTAGAGCTCAACAAAGAATGGTTT
CCATGGCCAATCAACACAGAACAGATAGACAGTTTGAAGAGGGAGATTGGGTGTACCTAAAGATCCAACCTTATAGACAA
CTCACTATCTCTAACCAGACCTTTTCGAAGCTGTCAGCTAAATACTATGGCCCTTACCAAATACTACAAAGGATTGGTCC
AGTTGCCTACAAGTTGTCTCTACCACCTCAAGTAGCCGTCCATCATACATTCCATGTATCTCAATTGAAGCCTTGCCTTG
CTTTGCCAACAAATTTTAATCATCCTCCAACAGTTGATGTGTCATCTCCTAACTGTGTGCAGCCTCAGGAAATATTGGAA
AGAAGGATGATAAAAAGGGGGAGCAAGGCTATTCCTCAAATTCTTATTCACTGGGAACAAATGTCAAGAGATGATGCAAC
CTGTGAAGACTACTCCACCATGAAGCTGAGATTCCCTCAATTCCTTTCTTGAGGACAAGAAGGTTTTTTAAGGAATGGGG
AATGATGCAAGAATGAAGTCGGAAGCTGGGTAAGCTAGTACTGAGTGCTTGAGGGGTTGCACCTAGCCGTTAAGTTGGTT
AGGATTTCATTTGAGAAGAATAGTTTCATTTGAGAAGAATAGTTTCATATTGTCAGTTTAGTCCAATAGGTTTTAAAAGT
CATTTTATGTTATTGTCAAAATTTCCCCTAATGTTTGAGTGATTGGACACTTTAGGTCCAATGCTGGGCAATTACTTTTC
ATACTATCACCAAGGAGTGTCTTGGCTATTTAAGCATTGTAATAGTTCTTTTTGCAGCTATGAAAAAGAATTGTTTAGCT
AAATAGAGAATAGCTTGTCCTTTACTCTTTTTCCTTTTCTCTTTCTTTCCTTTTCTTAGTCCTTACTGTTATTTACTGTT
TCATTACTTTTCTTTATCTTAGTTGCATCATAGCACTTCAAAGCCTCCTAGGATTCCACTGGCAAGAACATTCAGGGAGG
CGGCTTCTCCTTCTGATTGGCCAGTTCATACCAAAAACGCAGCCACTGAAGTTCAAAACTCCATCAAAATCAGTCACGCA
GCAAAACTGGATAGTTCCAAATTCCTCTCACAATGCTTAATTGGAATATTCAACGATCCTTTCCACTCAAGTCCCAACAC
CGACGTCATCCAGAAGTGGTTCTTAAACAGGTGGAAAATCACGGCGGGTCTGAAAATCACTCCTCTCACACAATCAGTTT
CTATTCGAAATGCCTTAACGACAGGAGGCAGCGCGGATTATGGCAGGAGAATGGTTTTGGAATGGTAGAAAATTGACTCT
CAAGTGGTGGTCGCCGGAGGCCGGAACTGAAATTGATGCACCGATCTCAGAATTTCAATGGGTTAAGGCCTTGGGCATTT
CGTTACATGCTTAGTCAGAAAGCACTTTCAAGGTTATTGGTAATATGTGTGGGGGTTTTGTGGATACAGATGAAGATACA
AAAAGAAGGAATCATCTATATTGGGCTCGGATCTGTGTCAAGAAGTCGGGGACAGTCCTTCCAAACAAGATTAAACTGGA
AGTAGGAGATCGAAACTTTGAAATCACGATTTTAATTGACACCCATGCAAAATTTTGGGTGGCCGGAAATAGCAAGAGCA
GTGCCGGAGATAGCAACGCAACGAAAGATGGCAAAAGGGAAGCATCGAGTCTCGCACCGCTAAAGTTTACTGACAGGCAG
GTGGGTCAGCACGTGATTTTCCCAGTAAATTCAAAATTCTGGGATGGAGTGGGACCCTCAACATATAAAGGTAAAATTGC
AAAGGCCAACAATGTTAATGGGCCGCTGGATTATCATAAACATGGGCCAAAAAGAAGAAAACATACTGGAAAGCAAAAGG
GTCGGCCCAAAATAAATATGTTGGCATTGCATCTAGCAGCCTCATCGTGTCTAACACTTTTGACCCTTTAGCAAATGCCA
CATAAATTTCAAGTCTCAACCAGGAGACTGAAATTAGAGAAGCATTGGGAGGGTACACGTCAGAACAACTCGATGCAGAT
GATGAAAGTGAAAAGATCTGAATCCCTAGGGCACCACGAATTTCTCCTCAGAATAATCAATTAATCTTGGCAAGCGCATC
AGATTCACACTACTCTTCCCAAAATTTATGTGACTCTTCATCTCTATCATGTAGCGATGAAGGCAATCTCACCCCTACAG
TCATTGAAACTTCCAAACGGACCAAGCTTGTGATGGTGAAAGCTTGCAAGGCCTTCGGGGTAAATGTTGCTGGATTTGAA
CACGAACTCCTAGATATGGTGCTTAGAATGGAACAATGGAGACAACTGCAGTTACAACAAAAACAGGCAATTCAAGGGCA
GGACAACCCAAAAAGGAAGAAGAAGGGAGAAAATGAACTAAAGATGCTTCTTTGTGACCTAATACAACATAATGGCGACA
AGAGGGTTATGGGTAGGATATACAAAGCCTTCTCTGGATAAAAGTAAAAATTTTGAGTTGGAATGTTAGGGGGCTCAACG
ACATCAATAAAAGGAGCACAATAAAGTCCTTAATCAGAAAGTGGAATCCTGATGTAATATGTTTGCAGGAAACCAAACTA
GAGGAATGGTCGAGCTTGATCACTGGGTAGTTATGGGAAAACAGATGGGCAGGCTGGGCAGAATTAAAAGCAAATGGTAC
AAGGGGAGGCATCATCATTCTATGGGACAAGAGGAACTGGGTAAATATTAGCACACATCAGGGGATCTATACAATTTCAT
GTATGCTGGAAAGTGTGCAGGAAAATTTCCGATGGTGTTTCACTGGAGTTTATGGGCCTCATACAAACATTGAAAGAGAA
GATCTTTGGTATGAGCTTGCAGCAATAAGAGGACTGTGGGATGACAGTTGGGTCATAACAAGTGACTTCAATGTGTGTCG
TTTTGAAAGTGAGAGATACAATTGCATAAGAAGATCCAAGGCTATGAGTAGCTTCAATGACACCATCTCGGACCTTGGCC
TCATGGATTTGCCTTTGCAGGGGGCATTCTATACCTGGACTAGAGGAGACGGTCCAATTCAAGCATCAAGAATTGATCGG
TTCCTGATATCCCTAGAATGGAATGACTGTTTTAACGCAATCAATCAATTAGCACTCCCTAGTGTTGTCTCTGATCACAT
GCCTATACTCTTGAAATGTGGGGATAGGGAGTTTAATCCATCTTACTTCAAGTTCGAAAATATGTGGCTAGAGGAAGAAG
GCTTCTCGGAGAAGGTCAAAATATGGTGGCAAAGTTACTCTGTTAATGGGACACTAGGTTTTATTTTATACCAGAAGCTC
AGATACTTGAAGAAAGATATCTCAAATTGGAATAGAGAGGTCTTTGGCAAAATTGACACTAATAGAAACAGGGCACTGGA
GGAATTAGCTGCTATTGAACATGCTTCAGAGAATAGAGCGCAAACTCCAGAAGAGAAATCCAAAGTTCTATGTCTCAAGT
TGGAATTGCAAAAGCTAGCAAAAATTGAAGAGGTGTCTTGGAGGCAAAAATCAAGATGCTTGTGGCTTAAGGAAGGGGAC
AGGAACACAAAATATTTTCAGAAAGTTGCCAATGGTCGTAGGAGGAACAATACCATCGATAAACTCAAAATAGGTGAAGT
CATTGTGGATGATAAAGTTGTAATCAAGGAAGAAATTTTGAGTTTTTACCAGCAACTATACACTGAAAATGAACCTTGGA
GGCCCACTGTTAGCTTTGAAAATATGGCATCCATCTCTGTGGATGAAAGAGATTGGCTGGAAAGAAATTTTGAAGAGGAG
GAAATTCATGCTACCATCAAGGCTTGTGCACCTGACAAGGCTCCAGGTCCTGACGGATTCACAATGGCCTTTTTTCAGAA
GGCATGGGAGGTCATTAAATATGAAGTAATCGGGGCCCTAAACCACTTTCACCATAACTGTCATATGGTCAAGTCCTATA
ATGCTTCCTTTATTGCCCTCATTCCTAAAAAGAAAGGGTCAATAGAATTAAAAGATTACAGATCCATCAGTCTTATTGGG
AGTATGTGCAAGTTAACAGCAAAGATTCTTGCGGAGAGACTTAAATCTGTAATTGGGAAGTTGGTATCAAGCTACCAAAA
TGCATTTGTTAAGGGTAGACAAATCTCAGATGTCGTATTGATAGCAAATGAGGTGCTGGATTGGAAGCAGAAATCAAGAG
ACGCAGGGTTGTTGTTTAAACTTGACATAGAGAAAGCTTTTGACAAGCTTAATTGGGCCTATCTGTTCACAATCTTGAAA
AGGATGGGATTCGGGAATAAGTGGATCAGGTGGATCAAATACAGTTTGACAACGGTAAAATACTCTGTGCTCATTAACAG
AGGGCCTGTAGGTTTTTTCTCTCCTCAAAAAGGGCTAAGGCAGGGAGACCCCATCTCTCCCTTTCTTTTCATCCTTGCTA
TGGAAGGCCTTAGTAAGATGTTCCAAAAAGCATGTCAACTACAATGGATTGAAGGCTTCAAAGTAGGCAGTCCCACGGGA
AACAATGTCACAGTTTCACATCTGCTTTATGCGGATGTTACTCTGCTATTTTGTGGGGCAGATAGATCACAAGTTATTAA
GCTAAACTTGATTTTGCACATCTTTGAAGTTGTCTCTGGACTACACACAAATATGTCAAAAAGCACGATCTATCTAGTAA
ACTCAGTGAAGAATCTGGTAGAGATAGCTGGTATCATGTGCTGCAACATAGGGTCGTTTCCAACAACTTATCTTGGGCTG
CCTTTAGGTGCAAATTTCAAGGCTAACGAGATATGGTCGGGAATAATTGAGAAGTTTGAAAAAAGACTAGCAACATGGCA
AATGCAGTATCTTTCTTTTGGAGGAAGAGGTACATTGATTAATAGTGTAATGGATAGCATCCCTACATATCATATGTCCC
TCTTTCCTATTCCCGCAAAAGTTCTCGAAAAGCTCGATAGAATGAGAAGGAAATTTTTTATGGGAAGGCAACAACAAGGA
TCATAAGTTTCACTTGGTTAAATGGGCAAAAGTGACAACCTAAATCTCAAGGGGGTTTGGGTATCAAAGATCTTGCAGCT
CACAATAAAAGCATGATGATGAAATGGTTATGGAGGTACGAAACTGAAGACATTGGATTGTGGAAAGAGGTGATCAAAGC
TAAACATGGTGAGCTTACTCACTGGTCCACAAATGTCTCAGCAGATGCATATGGAGTTGGTCTATGGAAAAGCATCAGTA
AACTTTGGCCAGATTTTGCTGGGAACGTCACATTTAGAGTTGGCAATGGATCTCACATCAAATTTTGGAAGGATATATGG
TTGGGAGACACAACTTTGGGTGAGGAATTTCCAAGTTTGCACCTCATTGCAGCGGAACCAAATTATACCATAGCATCCAA
CAGATCAAACGACATTTGGGACCTAAGGTTCAGGAAAAACCTAAATGACTGGGAACTTAATGACATATTTTCCCTTTTTG
CCAAATTGCAGCCTTGCTCCTTTTCACCCCAAGAGCCTGATAGATTGAAATGGGGTAACTCAAGAAAAGGTCACTACACA
GTCAAGGAAGGGTATCACAGCTTATGCTCAAGGAACTCAATGATTGACAAATGGCCATGGAAGCATATATGGAAGACAAA
ATTACCTACCAAAGTGATTTGTTTCTGTTGGACTGCACTGCATAACTCATGCCTCACACAGGATAATCTCTCCAAAAGGA
AACTCCAGCTTGCTAACCGATGCTATTTCTGCCACAAGAACACAGAAAATGTCAACCACTTGCTACTGCACTGCCCAGCT
GCCTCAGACCTCTGGAATATGTTTTGTTGCTTTTTTGGTCTTTCCTGGGTCATGCCTTTCTCTGTTAGGGATGCTCTTGA
AAGTTGGAGTTCACGGGATGTTGAGAAAGCCATCAAGAGTATGTCGATGATGATCCCTGGTGTTATCTTTTGGTGTTTAT
GGACAGAGAGGAACAAAAGATGTTTTGATGGAATTTCAACTTCTAGAAATCTTTTGCGAGGCAGATGTCTAGTTAGCCTT
TTTAGTTGGTCCAAACTAACCCCTGTAAATAATTTAGAACTCTTCTTGGATTTTGTTAGCTCTATAGCTTAGAAAGAGGC
TACAAATCCTTTTTTTTGTGAGCTTAACTAATCTATCCTTGTAAAGCTTGCATCTTCTTGATGCCTTGAAATGAATCTAC
TTACTTCATCAAAAAAATAAAATAAATAAGAACATAATGATAGAATCATGATTTGATGTAATTATAACAAGAATAGGTAA
TTAGTTGATATATCACTTCAAGAACAAGATGCCTCTGAAAAGTTAAGAAAAGATGTGTTAATCTAGATAGTAGATAAAAA
TATAAACACTTTCAGGACTAAAATTATCCCATCACTATTCCAAACATAGATCTAGAATGAGAGTGAGGGATAGTTGTACA
AATAAAACAACCTGGAGAACTATTAAAACCAAATAAGTATCCTGGTAAAAGAGACAAAATATAAAATCAACTTATATACT
ACGTTTCAGTCACTCTAACTCTTATATTTGAAGAGATTGGAACACTTTGACTCTATTCACTGCCAGTTTCATAGTATGCC
TCTTCATTCTCATTTTCATCATCTGATTCTGATTCTGAATCATCCTGAAACTCTGTCCCATCATCTAAATTATCATCCTC
ATCTCTTAAGTTCATGAATTCGCCATTTGGATCATTCCGGACAATAGTTTCATTGTCGGACACCACATCAAATCTTCAAC
CATCTTCATCACATTGAAATGGCTCTGAAACATCTACTTGAGGAGACACTAAAGATGACGGAGGCATATCCACAATACCC
CGAGCTTTTGTTTTGCACACAGCCCACCAATCACTCTTATCACGTCGTAAGCTAGGATAAGTAGCATAATACGCTTGAGT
CGCTTGCATTGCCAAAACAAATGGTTCATACTTCCTCAATTTCTTTCTATGATTGATATCCACAAGTTTATATTGTGGGT
GAACCTTCATTCCTACATTTGGTGTGGGGTCAAACCATTCACATTAAAAGAAAACGGTTTTTTTGATCGGTGTACTGCCC
TTGTACTCCAATTCAAGAATTTCAGTAAGCACACCATAGTAGTCATTGTCATTTGCACTGTAGTTAGTTCCTTTCATGGA
AACACCACTGTTGTTAGATGCTCTAGAAAAACTGCGACCTTTAGTGTGAAATTTAAAGTCGTTGACATTATAACCAATGT
ATGGCTTCACTGATCGACATGGACCTTCTGCAAGCGCCTTGATGAACTGATTATCTATGTGGACTCGAGCCTGTTAAATT
AAAAAAAATTAGAGTTTCTTATAAGTGAAGTATAGATGGAAAGATATTGTGCAAGTGCTCACATATCCTGTGAACCATGA
TGCAAAATCTTCATCAAGTTTCCTATCCACTTCCTGCTCCGTAATTTGTGGAAAATTTTGATGAAGAGAGTCAATAAAGT
TACTTTGGATCACATATAAAAAAAAAGAATATGTAAGGTTTTTTTTTGATAATTTTAGTGTATAAATGAAAACAAAAAAT
CTTACTCAACATATGGCTGCACTTCTCTGCAATTTAGTAAAATATAAATATGAGCTGCTTTAAGTTCTTCTTCGGTAAGA
TATCTCCGATTTAGTTCCCCAAATCCTCGACCTGGATAGGTGAATATAGAAAGATTACCAGTGTATCCATGTTGTTCTCC
TATACCACCGTCATTCCGTGGCACTTTTTCTATGCCTTGTGTAAACATGAGGCTCAAAGTAGTGTGAACAAAATGATGAA
ACTTCCTCAACTCTATGTGCATTGCATATGCATCCTTCAACATGTGCCTTATTTCGAACATTATATTTATATTTTCGGAG
ATTTTTGAAAATAGCACAAAAGCTCAAGGAGTTACTAACTCATAATGCTGAAAATAAAGTACTTAAATAACCAAGTTTAT
TTTGCTGGTTAGGGACAAATGAAAGAAATCGCATATTGAGTGTGTTGTCATATGAAATAGGTGACTTACCATTTAAATAC
TTAGGAGTTCCTTTTTTTATAGAAAGGATGATAGTTTTGCAATGCAAACCTTTAGTGATAACATTACAACAAAGATCACT
AACTGGATGGCTAGAGAACTATCAAATGTTGGGAGGCTTCAGGTAATTAGAGAAGTATTGTTTGGTGTACAAGCACACAT
GTCACATCTGTTTTTACTACCACAAAAGATTATTAAACTCATCGAACCTGCTTGTAGAAACTTTTTGTGGAAGATCAGAC
CAAGGTGACTCTTTCTAAAGGTGCAAGAGGCCTGAATATTAACTTAACAGGTCTGGAAGCAAGCTGCAATATGCAAACTA
TTGTTGTTATTGAGTCAGAACAAGAAAAAACTATGGATCATTTGGGTCCATGTATACTATTTAAGATATAGAAGACTACC
AGATCATATAGAGGTGCCCGATATGCTTCTTGGATGATAAGAAAGATGTTTCATATGTGGAAATTCTGGCAGATTATCAA
TTTATATACACAACGGATCACAGGGGGGGAGTACAAAATAGCATATACTTATAAACTTTAAGAGGTGTTGCAGAAGATGT
TCTTTAGAAAAATATTGTATGTCATTATATTTCATGTTGTGAAGACTCACCTATGCCTCTATTTAAGAAGTAACAGGAGG
TTATTTGAGCTTTTAAGTTCTCTTGTATTAGAGTTATGACTTTTCTTTTAGAGATACTGATTAGGATTGTAATAAGGATT
GCAAGGTTATTTAGGCATTGTCTGAGAAGGGAAGGTTTCTGGTTGGCTCCTCCCTAAGCTTTGTGATTAATAAAATCAGT
TGAATAGCCAAAAAATAAAGTATTTGAATATATAAATGAAGTCTTACCTCTCAAATGGATACATCAATCGATATTGTACC
AGACCAGCTAGCCTTGCTTCGTAAGCGAGATGAACATGGAGATGCTCCATTGAATCAAAGAAGCTAGGAGGGAATACACG
CTCTAATTTACAAAGTATTTTAGGTATTTCTTGTTCAAGTTGTACCATATCCTCTTCACGAATTACTGTACAAGTGACAT
CCCTAAAGAAAAGACTCATCTCAGTAAGCGCTTCCCGCACTTTTTTTGGTAATAGCTCACAGAATGCAACAGGTACCAAT
CTTTGCATAAATACATGACAATCGTGTCTTTTCATACCGAATAACTTGTGTTTTTTCATGTCCACACACCTTCCCATATT
TGAGACATATCCATCAGGAAATTTTAGATTTTTCACCCATTCACACAACAACTTTTTTGACTCCTCTTTTAGTGTGTAAA
TAACTTTCGGGTACTTTCAATCAACAACATGTAATTCAGGGCATCAAGCCGTCAACAGAACTCTTTCAAGTCTTCTCTAG
ATTTGAGGTTAGCTTTTGTTTTACCATCTACCTCTAGCACTGTATTGAACACATTCTCAAAGAAGTTCTTCTCAATGTGC
ATTACATCCAGATTATGCCGAACGAGATTGGTACTCCAATATGGCAATCCCAGAATATGCTTCTCTTCTTCCAACAGAAA
ACTTACTAATACGATGATTAATAATATCAGCCCCAAGTTTTGTTACCTTTTTAAGTCTCAGTTCTTCTATCTCTTTTAAG
ACATCTTCACCTGACCGTAATGGGGTAGGCTTCATGGTTAGGTAGATTATCATTTTCTTCTTTTTCTTCTATTTCATCTT
CTAGTTGCAATTTTTCTTTAAATTTAATTATCTCATTTGTTAATTTCGTTTTTTGTTCTTTTTCTTTTTGTTTTATTTCA
TACATTTCTTTTAATATTGCTAGCTCTTTTTCTAGCTCTAAAGTAAAAGCATAAGAATTCTCCATACAATATGGACATGC
TAGCCTGCCTGCAGTACTCCACCCAGACAACATTGAATATGCAAGAAAGTCACTGATTGTCCACATCAAAGCAGCTCGCA
TTTTAAAATTTTGTTTCTTAGAGACATCATACGTGTTGACACCTATATTCCATAGATTCTTCAACTCAGAAATCAAAGGT
TGCAAGAAAACATTTAGTTGTTGCTAAGGATTCTTTGGTCCAGGAACTATAACAGACAAAAATAAATAGGGATCTTTCAT
ACACATCCAAGGAGGCAAGTTGTATGGTGTCACAATTATTGGCTAGGATGAATATTGTTTTCCTGTTTGCTCAAATGGTT
GAAACCCATCAGTGGATAGCCCCCAATCTAACATTACGACTTTCCTCTAAAAAAGATGGATGCATCTTATCAAAGTGCTT
CCACGCAGGCGCATCTGAACAATTACGCATCACACCTTCCTCAACTTCATGTTCAGTGTGCCATCGCATGTGTGAAGCAG
TTGCTTTGGAAGCATACATTCGTTGCAATCGTGGAGTAAGAGGAAAGTAATACATTTGTTTGAATGGTACAAGATTTTTC
TTTGAAACAGATCTTTGAATTGTAGGCTTGTACCTAGGATGATTACAAAACTTGCAATTTACAAGTTCACTATCCTCTCC
CCAGTAAATCATGCAGGCATTGACACAACTATGAATTTTCTCAACTGCATGTTCATTCCCCTCATTAACTTTTTAGTTTC
ATAGAAATTTTTCGGTATCACATTATCAGGAGGAATCATCTCATCCACATATTGACAAATGTCATCAAAACATCTTTCAG
AGAGGTGGTGTTCAGCCATGATATGCAACAAACGAGCAACAACAGATAATTTTGAGTGTGTTTCACAACCAGGCCACACT
TTTTGATTTGCAGAATCAATCATATCATAAAAACGTTGAGCATCAGGATTAGGTAATTCTTCCATATCATCTGGAACAAA
TGTTGGACCAACAGCCTCATGAACCATTCTATGATATGACGTAGTTGGTCCAGGATCATCTAATTCACTCATATCCACTG
GCAGGTTATTCATAGTATGATCCCAGTTGTGCATTCTTTCATCTTGATCTTTATTTCTTTTCTTTTTTTGAGAATTGGTA
AACAAGTCTTGATCTTTATTTCTCACAACTTCATTTTCTCCATGCAAGTACCATACTTGATATCCCGGTACAAAACCTTC
TTTTAATAAATGTCCATGGACAGTATGAACATTTTCAAAGTTTCTATTCTGACATTTCTTTCGGTTACATGGGCACCTCA
GTCTCTCGCCATCCCTCCCTTCTGGATGACTCATAGCGAATTCGATAAATTGGTGTACACCCCTTACAAATTCAGGATCA
TATAGACCTTTGTTTAATCTTTTGTATATCCATTGACGATTTGAACTCATTTTACTTCTAAACCTTCTTTTCTGATACTG
TGAGAAGTAAATAGTGAAACAAAAGCATGCAAAGAATTGAAAAGATGAATTTGCAGTATAATAGAAAATGGAACAGAGAA
GAATGTTGTTTGTTTGAACTTTGAACTGGAACTCTTTTGTTTTACATCAAGTATGCAAGTTGTATATATAAACTAAATAA
TAACATTTTCTCTTAAAACAACTCCAACAAAGTCTTATTGAAATAAATAGCTAATCTGATATCATTCCTAAATAACAAGA
ACTGAAATATTTGACCAAGACAACCTAAATAACCATTTAATTTAGTAAAAGAAAACATATGAAGATCACTAATTTTTAAC
AAATAGCATTACAATTACAAAGATGAAGGTGCATCACGAATGGTTGATAAAATATATTTTAATTTGGGTATTGATAGTGA
AGATGATGAAACACCTAGTTGTCAAGATGTTAAAGATAGTATAAAAATTGAAGCTAGAAAATTGTACGACTTGTATAATT
CTAATATAAGGAATGTAGTACATAACGAAGAGCCTCAAAGTTCTAGGAGTAGATATAATAATGAAGATGATATTGATGAT
ATGATAGATTGTATTATTGAACTTTCTCATAATGATAGAAATGATTTTGATGCATATATTAATCAAAATACAGAACCTAC
TACTATTGATCTTCTAGAATGGTGGAGCAATCGCGGCCAAGGATTTCCAAAACTTCAACCGGTTGCTCGAGATGTGTTAG
CTATTCAAGCATCTTCAGTAGCTTCGGAAGGCGCTTTTAGTGCAGCAAGATTTCAAATTGGAGAACATAGACATTCATTA
GCAGCAGATAGCTTGGAGATATCCGTACTATTTAGAGATTGGATTAATGGAGAGAGAAGGAGTTATGGTCGTTCACCTTT
ACCGACCAAATTTGAAAATGATGAAATAATGCAAGATTTTAGTGATGACGGCATTGATGCAATGTAAGAACTAGCTAATC
AACCAATTCCAGAGCATGTTACTAGAGAAATGTTAAATGATTTAAAAAAAGATTTCCTTGATAGCATGAACTATTAAATT
TAAATGTCTATTAGTATGAGTATAATAATTCGAGGTCTAATTCAAACAGAACCCTTCCTAGAAGGTGGCTGTGTAGATTA
GATTTTTTAATACTCTACTAATATTTTTAATATTTTGTAACTCAACTTGTACTAACTAATTAATATTAATAAAAGTATAG
GCTATTCGCCTTAATTTTTTATTATGATTGTCTTCAAAAGTTCAAATTTAACTTTTAAAGTGTGAAATTTAAACTTTTAT
AGTTTTAAAGTTTTAAATTTTCAAACTTTTAAAGTGTGAAATTTAAACTTTTATAGTTTTAAAGTTTGAATTTAAATTTT
TAAACTTTTAAAATTTAAAGTGTGAAATTTAAACTAGTTTTATAGTTTTAAAGTTTGAATTTAAATTTTTAAACTTTTAA
AATTTAAAGTGTGAAATTTAAACTTTTATAGTTTTATAGTTTTAAAGTTTGAAATTTAAATTTAAATTTTCAAACTTTTA
AAGTGTGAAATTTAAACTTTTTATAGTTTTAAAGTTTGAACTTTGAATTTAAATTTTCAAACTTTTAAAGGGTGAAATTT
AAACTTTTATAGTTTTAAAGTTTGAATTTAAATTTTCAAACTTTTATAGTTTTATAGTTTTAAAGTTTGAATTTAAATTT
TCAAAGTTTTAACTTGTGAAATTTAAACTTTTATACTTTTAAAAGTTTGAAAGTTTGTATTTAAAACTTTAAAAGTATAA
ATTTTTAAGTGTAATGTTCCTAATTTTTTAATTTTAATAAAAAAATTATAATTTATAAATTATAACCGTTGGGACCCGGT
TTCTGGTCCGGTCCGGTCCGGTCCGGTACCGGTCCGTTATCGGTCCGGGACGGGAACACTAATTTTTTCCCGGAATTACC
GGTTCCGGTCCGTCCCGGTTCCGGATCGTGGTGCCCGGTTCCGTTCCGGTCCCGGTCCGTCCCGATCCGGTAGTCCCGAT
TCCGGTACCGTTGCCAGCCCTATTATAAAGGGTGCAATTTATAATCAAACTAGCAAGATAAATGTTTCTACTCAAGCTTC
TTTATTTAGTAGGTTAATTTAATTAAAACTTCATTAAACTGGGGAATGGAGAACATATTGTTTCTGGAAAGAAAAGTTAC
TAGGACAAAGAGTCTAAAAGATGAATTCTCACCTCTTTTTCAAATTGCCAACAATCAAGAATCTATTATTTCTCAGTATT
GCCAAGACAACTCTTGAACCCACAGTTCATAGGAGTTGGTTTTATCTCGACTACCTTGTATGAAGCATGCCTTACCCAAA
ACAATCTTAGCAAAATAAAAATTCAGCTTGTAAATGAATGTTATATGTGCCATATGTTGGAGAGTACTAGTCATCTATTT
TTACAGTATAAAGCAGCAACTGGAGGCTCAAGTAGAACTAAGAGAACTCCTCAACCAACCTCACAACTATCTAGATTAGG
GAAATCCCCTTATCAAGGGAATTCAAAAACAAAATTTCATATTCGATCTTCTTTAGTCTATAACCCATTAACCACATACT
ATATAAACACCATATATTAACCAAGCAAATAAAGAATGTCAGAAGATTTACAATTAATCAAATCAAACAAAATGTGAGAA
TAATCGTGATAAAGAATACATATTGTTTAGCCAAAGGATTGTGGAACTGAGAATTCAAGAGTGGTAGATGAATTGCAGAT
GGCTATATTTGGAATTGTTTTAACATGAAGTGTGAACGTGGGCAACAATTGGAGAAATAAAAAAACTGAATAGTGGCACG
AGTATAGCTCTATATTTTAGGGGGGTGGATTATTTTAGCGGTAATTTTTTTTATTTGGACTACTTTTGCAAAAACAATTA
GATTATTATATTATTTTCTTGCACCATAAAATACAAATTGATTCCAAAAGAATTATAGCTAATCTTATAAAAAACTGGAT
ATGCCATGAAATCATCAATATAAATATAAAAAAATAAAAAAAGTGCAAGAATTTTAACATGCATCGGAGTCTACACCAGG
GGCGGCTCTTGCTTAGAAAAATTAAGGCGCATGCCTTAGGCCCCCAATTTTGGGAGGCCTCAAATTTTTACCAAGAACAA
ATTATGTGTTTTTATTTTTATAAAAATAATAATTATTTATAATAAAAAGTGTATATATATATATATATTATTTTATTCTC
CTTAACTCCACTCAAATAGAAGAAATCAAGAAAACGTTGTTTTGTCTTATTACATTTCTGACATTCACATTATTTATTTA
TTATAAAACTCCTTTTTCACTCTTTTTCTACAAATCTTTGATAAGTTAAAATAATACTCTATCATAAATCTGAATCATTA
GTTGAACAGTGTTGAATAAAGTGAATCGCAATTTTTATTTTACTTAAATTTTCAATCAAAGTTAGGTATATCAAGTTATC
AACGTCTTGAATCAGATTCTATGGTTCTAACTCTTATTTTGCTTAAAGTTTGTCAACTTATTCCTTAGAGAATTATGTTA
ACAATTCATATAATGATTGCTTTAGTAAAAGGATATTTTTCAGTATTGAATTGATAAAATCTTATCTAAAATTAATTAAA
AAAATTTAAAAAGTACTCAAATAAATCATCTATTAAAAAGTTGAAGTAATAATGTGCATCTAAACAATTAGAAAAATAAT
TTTTAAATAAATATGTATGAATTTTTTTTTAGGCCTCAAATAAAATTTCGCTTTAGGCCCCAGTTACATTGAGCCACCCT
GGTCTACACAACAGGTATCTCAACACAAAACAAGCAACACGTGCAATTATTTGAACAAAAAGAGGATGAAAGGGTAACAA
GACATACGCTGGACACACTAAAATGGGTCTTTTTTAGCAGAAATCGATGCATCTGAAAGAGCTTGAGTTGCAAACTTAGG
TTATTTACACCTGCTGTGAATTTTTACTTCATCCGTAGCTCTCCGATCTAGGGGATTTGTAGATCTCATCACATGTAGCG
AGTTATAGCTCTCCGATTTAGACGATTTGTAGCTCCGATGTGATGAACTATGAAAATGCAGCGACAAATGGATGGTGATT
TGCAATTTCCAGCCTGATGCAACGAATTTTCAGTTCATCAGCTCTCCGAATTTAGGACAGATGAAGATTTAGAAAGAGAT
TCAAGAAAGGAACCCATCAACTCTTCAAATTTATTTTGAATTTTAATGATGGAGATTTTGCTTGAAATGAGATTCAAAAC
AAGCCCTTCTCTTTAAAATGAGAATTGAAGCCATGGATACCAAAAACTTATCTTCTCCAAGATTAGTGAGCTAAGATGAA
GATTGAAACCCTTCATTACTTTTTTGTCCAGAGGAAATAACGTTGAAGAGCTTTCCAAAAGTCCAAACGCCATTGTTGAT
TGTTGTGACCGACAAATTATTGAAAAACATACTTTCTAGTATAATATCATCATTTTATTATTATTTATTTAATTATAAAA
AAAAATACAATTAATTATATGGTATAGTCTAGTTGTTTTAATGAGTAATTTCCCTAGATAGTCACCCTTGTTTGGAAAAT
TACCTAGAAATATCACTTATATTTGTTTTAGGACTACAATATCACCCAACTTTACCTATTTTCCTTAAAATATATTTGAC
ACAATAAATACATTAACTCTTTCCTACTAGGATGCCTCACATTATTCCTTTTTTTATTATTATCAACAAATTTTTTAAAA
AATTTAGACAATCCATATATTATACCCAATAAAAAAAATATTACATAACGAACTCTAATATGAGCACCTCCGATTCTTCA
AGAAAATATGTGGTTTCTCCGGTTCTTCTAGGAATAAATTAACGAATTTGCATAAGGAACTGTCTCCTGAGCCGTTGTAT
ACCTTTGATGACCAAAGAAATCGCCACGATGTAAAATTCAAGTTTTCTTCTGATTCTTTTATTTTTGAAGTGTACATTGT
GAAATAATTTGAATACTTAACATGATATTGGAGCAATTTTCTTAAAATTTAGGGATTTTTTGCCTGCTTGTTTTTGAATC
AGATATTTCTATTGTTTAAATCTGCCTAAGCTTTGAACAAATATTTATAGTTTGTGTAAAAATCTTTTTTTTACCATGAA
CAAGAAATCTTTGATTTTTTACCGTGAACAAGCAACGGATATTTATAATTTGTGTAAAAATCAATGTTTCTAATATCTAG
TTTATCTCTAAATATCCAACTAAATTTATTGTTTCTTCATCAGCTTCAAGTAACTAGTTTAATTTTTTTCTCGACAACAA
GACTAAATTTTTGTATGGATATAACGGCAAATACTCGTAAATAAAATTGAAGTAACTAGATTTTCGCTATAAAATTGAAG
TAACTAGATTTTCATAGAGAATGGATTAATGCTCTCTTATAGATACATTAAACAAGCTGTCATTTAAAGAATTAAAAAAA
TATTATTAATAAATTAAAAAATGTGACATGGCATCCTAGTGGGAGAGAGATAATGTATTTTTTGTGTCAAGTATATTTTG
AGGAAAATAGGCAAAGTTAGATGATATTATAGTCCTAAAACAAACATAAGTGATATTTCTAGGTAATTTTCCAAACATGG
GTGACTATTTAGGAAAATTACTCTTGTTTTAATTTGTGGGGTTTGTGTGGCACATTAAAATAATTGATTTGTTTATATTT
CTTGCTTAAAGTTACTGTATTCTCAGATCTAGTAGGAGATCTAGTGCTCCTACTGTTGAGTAATTTATTATATTATTAGT
TGTTTACTAACTCCAAAATTATTCTCTTGTCCACAATGATAATGTTTTAATGAAGGGCACGTTTACAGATAGATTAAAGG
AATAATACTATTATTAGAGCATTTCATGGATTATTGACTAACAATTTTAGTTTTTCTGGTAATTTGATGTAAATATGGAA
ATAAAATAAACAACCATCCTAATCATTGATGAAGCAAGTTCGTATTTTGATTAAAAATTAAAAATCAAATAAATAATTAT
TACTCTCTATATTCCATATTAATTGAATTTGTGAGACAATGCACACATATTAAGAAAAAAAATTCTGTCAATTTTTTATC
GTTATATGTGATAGGGATGGAATTTGAAAAGTTAATCAAATTTTTATATAGTTTTTAAAAATATTTTAAATGTTAATTAA
AATAAACAAATTAAAATAAAAGAGTACAGAATGAATGAACAAATTATTCTTGTCTAGATACATGAGTTCATGTCAGCATG
GACCTAGTATTTGTTACTTTATATGTCTCAATTTATATGATATAGACAAAATTTGGAGAGTCAGCCAAATATTTATATAT
TTTTTTTAAAAATGAAGTTACGAAATTTTGAGAGTCAGCCAGATATTTATATATACTTTTTAAAAGTAATTTATTAATTA
TTGTGACTTATAATACTTTTTACGTCATTTTCAAATAATATATGTTACTTTCTTTATCCCAATTTATGTGGCATAAATAG
AGTTTGGAGAGTCAATTAAATTTAAATATTTTAAATCGTTAATTATTGAGATTTATAGTACTTTTTTACATAATTTTTAA
ATAAGATATGTTATTCTTTTTGTTCCAATTAATGTAACATTAATAGAATTTCGAGAGTCGGACAAATTTTTATATTATTT
TAAAATATTTAGTACTAATGAACAATATTGAAAGTGTATTATTATTAGTAAAAATTTAAACTTAGTTAATAAAATGTGAA
ATATCTAAAATTTAGTATTAGTTATTTTATTTTACATGAAATAATATTTTTTGCTCAAATATAACCAAAGAAAGCGTAAA
TAACGTATTACTTCATTTTTTTTTAACAATAGAGTGGGTCTGGTTAATTCCTTACATCAACAACTTTTATGCCTTTTTAG
GCATTAAAAAAGGCTCAATAATCAGTATATTTACTCAAATGTACCAGTGTATTGTAAGATTGTAAGAAAATGCAAAAGAA
GGGAGAAATTAGACTTTCAAAAAGTAGTACAATTTATCAATACAAAGAGACAATGGAATTTTTATTTTTTTAAAAAAACA
TTATGAAGTGCTCAACTTTCAAGCAAATTGTACAAACAATATAGCATACTTTAGACAGAATTATACATTAAAGTAAAGAA
TTGCCCTTGTCTAGGAAGGAGGCATTAAATGCTTTAATGTAAAAATATTATCTTTTATATTTTATTTATTTTATATTATA
TAGATGAACTCTTTTACAAAAAGGCATATAATAGATCTGATTGTATCTTTAGAAAATACTTATATTTAATTAGGAGTGAT
ATTTAATAAGGAGTGATAAAGGTAATAATATTTTTGGGTGTTGGTCTGTTAAATTAAAAAATTAATAAACATTATAAATT
GATCGAAGTCAAATTTTGGTCAAAACTTAAAAGTTAAAACGCCTAATGACACAAACTGAAAAATGAAAGCCACGAAATTC
GAACCCACCATCCTATTAGATGAAAAAGGATCTTCTAGAGCTAACCGAGCCGAAGAAAATTCTAATTTGAGCACTTTTAT
CAAAAAAATTGACCAAATTCAAGTTTTGGCCAAAACTTTAATGTCAAAATGCCTAACAGCACAAACTGAAAATGAAAGCC
TCAAAACCCGAACCAATCATCCTAATTGACGAAAAATGACCTTTTGGAGCTATCCGTGCTGACGAAATTCTAATCTAATC
ATGTTTAACAAAATCATTGATTAAATTCAAATTGTTTGGCCAAAACATAAAAGTTAAAAAAACGCCTAACAACACAAACT
AAAAATAAAAGCCTCAAAACCTGAATAAATCTTCATATTAGACAAAAATTGACCTTTCGGAGCCAACCGTGCTGACAGAA
TTATCATTCGAACACATTTACTAAATATATTGACCAATGTTAAATTTTTGCTAAAAATTAAAAATTAAAACGTCTAACGG
CACAAACTGAAAACGAAAGCCTCCAAACCCGAAACCATCCTAATAGATGAAAAATAATCTTTCAGAGCTAACCGCACTGA
CGAAATTCTCATCTTAGCACATTTACCAAACACTATTGACTAAATTCATATTATGGCCAAATGTAAAAAATTAAGAAACA
TTATAAATTGATCGAAGTCAAATTTTGGTCAAAACTTAAAAGTTAAAACACATAATGACACAAACTGAAATGAAAGCCAC
GAAACTCGGACTCACCATCCTACTAGATGAAAAAGAATATTCTGGACCTAACCGACCTGACGAAATTCTAATTTGAGCAC
GTTTACAAAAAAATTGACCAAATTCAAGTTTTGGCCAAAACTTAAAAATTAAAACGCCTAACGGCACAAATTGAAAATGA
AAGCCTCACAACACAAACCAACCATCCTAATAGAACAAAAATGACCTTCGGGAGCTAGTCGTGCTGACAAAATTCTATCT
AAGCATGTTTACCAAAAATATTGATTAAATTCAAATTTTGGCCAAAATATAAAAGTTAAAACGGCTAACGGCACAAACTA
AAATTAAAAGCCTTAAAACCCTAGCCAACTAACCTATTAGATCAAATATAACCTTCCAGAGCTAAACACACTGACAGAAT
TCTCATTCGGGCACGTTTACCAATAATATTGACCAAAGTCAAATTTTGGCCAAAACTTAAAAGTTTAAATGCCTAACGAC
ACAAATTAAAAAGGAAAGACTCAAAATACAAACCAACTATCCTATTAGACCAAAAATGACCTTCTAGAGCTAACCGCATT
GAAATTTTTTAAATTTGAGCACATTTATTAAAAATATTTACAAAAGTCAAATTTTGGTCAAAACTTAAAAGTTAAAACGC
ATAACGGCACAAAATGAAAATGAAAGCCTCAAAACCCTAACCAACCATCCTACTAGATAAAAAGTGATCTTCTGGAGCTA
ACCGTGCATACAAAATTCTAATTTGAGCATGTTTATCAAAATATTGATGAAATTCATATTATGGCCAAAACTAAAAGTTT
AAACGACTTACAACACAAACTGAAAATGAAAGCCTCAAAACCTGAATAAACCATCCTACTAGACCAAAGATGACCTTCTA
GATTTAAGCGTGCTGATAAAATTCTAATCTTAGCAAGTTTACCAAAATATTGACCAAATTTGAATTTTTGCCAAAACTTA
AAGGTTAGAATGCCTAACGGTACAAACTGAAAATGAAACCCTCAAAATCCAAACCAACCATCTTATTAGACAAAAAATGA
CCTTCCAGAGCCAACCGTGCTGACAAAATTATCATCTGAACACATTTACTAAATATATGGACCAATGATAAATTTTGGCG
AAAACTTTAAAGTTAAAACGTCTAACGGCACAAACTGAAAATGAAAGCATCAAAACCCAAACCATTATCCTTATAGATAA
AAAATAACCTTCTAGAGCTAACCGCAGTGACAAAATTCTCATCTTAGCACATTTATCAAAAATATTGACTACATTCAATT
TTTTTCAAAAACATAAAAGTTAAAACGTCTAAAAACACAAATTGAAAGTGAATGCCTCAAAACCCAAACCATCCAGCCTA
TTAGACCAAAAATGACCTTCTGGAGCTAACAGTGTTGACAAAATTCTAATTAGAGCATGTTTACCAAAAATATTAACCAA
ATTAAAATTTTGGCCAAAACTTAAAAGTTAAAATGCATAACGGCACAAACTGAAAATGAAAGTCTCAAAACCCGAATCAA
CTATCCTACCAGATGGAAAATGATCTATCGGAGCAAATCGTGCTGACGGAATTCTCATTCGAGCACGTTTACCAAAAATA
TAGACCAAAGTCGAATTTTGGCCAAAATATAAGATTTAAAACACGTAACGACATAAATTGAAAACAGAAGCCTCAAAACC
CGAACCAACCTTCCTATTAGATAAAAAATGATGTTCCAAAGCTAATCACAGTGAAAAAAATTCTAATCCGAGGATATTTA
TCAAAAATATTGACCAAAGTCAAATTTTGGCTAAACCTTAAAATATAAAAACGCCTAGCGGCAAAAACTGAATATAAAAG
CCTCAAAACCCCACCCAACCATCCAATTGGGCCAAAAATGACCTTCTGAAGCTAACTGCGCTGACATAATTCTTATCTGA
GCACGTTTACCAAAAATATTGGCCAAAGTCAAATTTTTGCCAAAACTTAAAATATCACGTTAGCTTAAATTAGAGAGAAA
ATATTAATTAAGTATTACATCATTAAATTTACTTTTGTTTCAACACTATGATTTACCAAACAATTTAACTTCTCAATTGG
TAAATTTACCAACTATTCAAGTATCTGTTAGTAATTTAATCATTTACCAATAAATTTTATCACAGTTGATAATAGTTACT
ACTAAGCATTCATGTATAATATTACCAACTAAAACTTAATATATTGGTAAATATTACCAATGGATTAATGATCGATTGGT
ATATTACCAACTATTTTAATTATGTTAGTAATTTACAAACTACAATTTTATTCGTTGGCAAAATTTTCAATTGATTAGAT
ATTTGTTGACAAGTTTACCAACAAATTACATTTCATTACTAATTTACCAACACATTTATATTTGGTTGGTAATTTAGCAA
CAAAATATTGTCGTTGGTAAATGGTTTGTTAGTAATTCATTGGTAATATGTTGATAAATTATATAACCAAATTTTTTGTC
ATATTTACCAACTGATATATACTTCGTTGGTAATATTACCAACAAAAGATGTGTGTTAGTAATATTTCAGTTGGTAATCC
ATTGATAGAAAGTTGCGAAATTTGGCGCCATTTTTTCCCGCTGTATTTACCAACTAAAATACTTAGTTGGTAATATTTTG
GTTGGTAATCTGTTAGAATTTTGTTGTTAAGATTTCAAATATAATTCCTTTAGAAATATGTTGGTAATTTATTAGTAAAA
TACTAACCAACTTAAGTTGTTAGGAAAATCTGTTGGCAATTTGGGGTTTTTTTGTATATTCATAAAATTCGTAAATTTGG
CCGGAGCATTGGTCAAACGAAACAACATTACCAAAAACATATAATGACCATATTGATTTAGAAAAGCCATTTTTGGAATG
TCATTCTCGTTCACCCTCAATTGGTGATAACCGAAGCGGAGGTCAATCTTGGAGAAGTAACTTGCTCCTTGTAGTTTATC
AAACAAATCATCTATCCTTAAGAGAGGATATTTGTTCTTAACAGTAACTTTGTTCAATTTCCAGTAGTCAATACACATAC
GAAGCGAACCATCTTTCTTTCGAATAAATAAAACTGGAGCACCCCATGGAGAGATACTTGATCGAATGAAACCCTTATCC
AACAAATCCTTCAATTGATCCTTTACTTGCGTTATGCTGGATCCATACAATTAGAAGGAATAGAGATAGGTTGCATATCT
GAGATAGGTTAATAGCGAAACCTATTTCCCTTTCGAGAGGAACACTTGGTAGATTATCGGAAAACACTCCTAGGAACTCA
TTAACGATGGGACTAACTCAAGAGTAGGGACTTCAAAATCCATATCCCTAGTCCTAACAAGATGGTATAGCCAACCATTA
GAAATCATTTTTCTAGCCTTAAGACAAGAAACAAACTGACCCTTAGGCATATAATTTCCCTCTTCCCACTCTAGAATGGG
TTCATCTAGAAAGTGGAATTTGTCAACTCAGGTTCTACAATCAAGAAAAACATAACATGAATGTAGTCAATCGATATCAA
GGATAACATCAAAATCTAACATATCTATCTCTATAAGATCAACATGAGTTACTCTATGAGATAAGGAGACATACACTTTC
TATAGAATTTCTTAGCCATAATAGATTCACCAATGGAAGTAGAGACATAAAAGGGATCTAACAATACATCAGAAGAATAT
CAAATCTCATGGCCACATATGCGTCACAAACAACAAGGTAGCACCAGGATCAAGCAAAGCATAAACATAAATATGAAAGA
CTTTCAACATATCGGTAACTATAATGGAAGAACTCTCTTGCTCATGAGAAGTCTAGAGTGCATAAAACCTATTTTGCTTG
GGAGCACTAAACTTGAACCACTAGGCCGAGTTTGCTTACCCTCTCTTCCCTTATCCCTTAGAGATGGAAAATCCCTTATT
TTATGATAACTCTTAAAACAACTGAAACAATAATTCGTGACGGCTAAACACATACCGTCATGCTTCCTTCAACACTTAGC
ACAAGAAGACAATGAAGATCCACCACCATTCCCTCCTTGAGGCTTAGGGTTAGACACCCTATGTTTGTTGAACTTAAGAG
GATAATTGGAGGAACCCTTACCGGAAAACCTTTGTCAAAACTTAACGACCATGTCCATCCAATCTTGAAAGTTAGAAGTT
ACCATCACCGGTCCTTTCATTCTTTGTCTTCCTAGATCTCCCCCTAAGTTTCTCCTATTATATTTGTTGAGAATGAACCA
TAACATGAGAAATGTTCATATCATTAATAAGCATGGCAGTACGACATTCGTTAACCACCATCCCCGACATGCCCGAAACA
AACTTACTCATCCTTGCCCAAGAGTCGGCAATCAAGTAGGAGTATACTCAGAAAATTGTGTGAACTTCAAAATATATTAC
TTCACGCTCATGTTTCGTTGACGAAGGTTGCTGAATTCAAGTACATTTGCCTCCCTCATATCAAGGGGAAAGAACCTATC
AAGGAAAACAACCTTAAGCTTTTCCCAATTAGGAGGACCCGCATTAGCCACCCTCTCTTTTTTCCATTGGTTGAATTTAA
ATTAAGCAACACCCTTGAGTAGATAAGAGACCAATTCCACCTTTTCCACCGGCGTCACTCCCATGATCAGCAACACTTTA
TACACTTCGTCAATAAATTCTTGAGAATTTTCCTCAACGTCAAAACCATGAAGCTTCAGAGAATTTATTCTAGTTGAGTA
TGTCACTCTAGTTGTCGCCATACCCATATTCGAGTTCACGGGGACCACAGCCTCCCTATTGGCTTGAGCCATCATGGATT
GTGCCAACACTTGAAAAAAGCCCTAAAATCTGCATAGTCACTTGCTCACCCAAAAGGACGACCGGAACTTGAGGAGCTTC
TTGTTCCATATTCACATTTACAATCCTCATAATGAAAGCTCTTCGAAGGGCCATAACCTGAAAATCATCGAATCAAGATT
AGGAGAAAGTACATATAGGGTTACACTTTATCGCACGACTTAGAGTAATGACAGAACTGGAGTTTCCTAATGATATTATA
ACTTCTTATTCATAAATGTGGCACGCTTCACAGTCATAAGCTAGACTCTACTCAACGTGGCTTATGAGACATTGTAGGAT
CTTTCTAAACCTTGTGCTCTGAATACCATGTTTGTCATGACCCAAAGTAAACCCTAGACGTGACATGACATATAAAATCG
TGAGAGGCCATATAAAATCCACTTAGCATAGATCATACATAATAATAGAGTTTAAGAGTTTCAAAGGCATTTTATATCAT
CGAGAGTTTGTAAAAAATGATGCAGAAGTCTAAATAGTCTCAAAGCCATCTATTACATCAAGAGTGATTGGGACGTAACA
CATGCATCACATACAATATCTGAAAAGTAAAGACAATAAGCAATAAAAGGTTTGGTCCTTAGAATATGACGACTCACCAC
CTCCCAAAATAGCTAAAGTGATTTCTGGCAATGGGGATGCGATTCAGAGCGTCAAACCCTACATTTTTAAAGAATGTAGG
AAAGAGTATGTGTTAGTACAAAGAATGTACCAAGAATGAAAGCAATGCATAAAAGATATGAAATCATGCTTAAAGGACTT
TTCATGACATGCAATGACTAAGCTAAATCACGAGGTAAAAGGGTTAGAAAACATAAATCATAAAACATGGTAAATGCGAG
CTAAAATCTTTAAAACATTCGTGAGATACTTCTAGAAGTAACCTTAGTTTAATATTATGGGAGATTAACCTTTAACTAGC
ATAGAAACCATGTGAGGTATAACATGGAATCTTGTGTCTACCCTACGACGAAAAGGGGTGTCCTACTTGCCAAGGTAAGA
CCATGAACATCTAGCTTATAAGGATCCACTAGCTAATGTCTATCTAATACAATCATCCTATGGGGGCACATATGTATGGG
ATAAGGAAAATTCTATTAGAAACACAACCTTAAGTTACATGAGAGCTTCTATCTCAATATCATCTCTGTGTTAAGCGTAA
ATCCTACAAAATAGTCATTATCTTAACTTGTCTTATCATTCAGAGGCATGGGTAATCGCCACTTGCCTTTTCATCCATGG
AAGACATATCAAGTAGCCAATCTAAGCTAGATTTAATTAAAAAAGCTCCCAAATCTTGATTCAAATTTTAATTGAGAAAA
CCTTACAACTCTAAGAATATTTTATGTGAGAAAACCGTTTTACACTCATGCTGTCATGTGTATGTGAGAAATCCTTTCAC
AAAAACAACAATATGGATGCTTTCCTCTCAAAGTAACTTAAATAATTTTCATCGATTTCCTAAAGAACATGCATACAGCC
TGGCACACTTTCTAGCAATACCATCCTGAATCTGAAGAATGATGGGCATTGTATGGCAGTCACTACTCGAGGGGGTAAAC
AGACCATTGATCCACCTATGTCATCTGAGGTTGAAAAATATGATGATGAGATTGAGGTTACTAGAGTCCAAGAATGCTAC
AAAGAAGGAAGCGGAGATAACCCAAAAAGTTGTTCCCATGCTTAGACCTCCACCTCCATTCCCACATAGGTTGGTAAAGA
AGAATGAAGAAGGAAAATACCGCAGGTTTATTACTATGTTGAAACAACTTTCCATCAATATTCCGTTGATAGAAGCTTTG
GAGCAAATGTCTGGGTACAAAGAAGAGTGTCGTCAGTTTTGAAGATGATGATAGGTTGCAACATTGTAGTGATATTGCTA
CTAGGTTGCTTGTGCAGAAGAAAGAGGATCCTTGTGCTTTCACTATTCCTTATACCATTGGGTTGTTGCATTTTACGAAG
GTGTTGTGTGATTTGGGTGATAGTATTAATCTGATGCCATTGTCTATTTACAAGAAGTTGGGTTTAGGGGCTCCAAAACC
GACTGCGATGCGATTACTAATGGCCGATCAAACTGTGAAGAAGCCCATTGGTGTTCTCCAAGATGTACTTGTGAAAGTGG
AGTCGTTTATTTTTCCAGCGGATTTTGTGATACTTGACTGTGAGGTTGATTTTGAGGTTCCCATCATCCTAGGGAGACCA
TTCCTTGCTACTGGGTGTGCCTTGGTCGATATGGAGAGAGGGAAGATGAAGTTTTGATTGAATAATAAAGAGGTAACTTT
CAATGTCTGTAGGTCTATGAAGCAGGAAAGCGATCTCAAGTCAGTATCAATGGTGAATCATATTGTGGAGCGAGGTTCTG
ATGTGTATATTGAAAAGAGGTTGGGTGTTAATGCACTTGCAACAGTAATGATGAATTTTGAGGGTGGTGGTATTGAAGAC
TATGATGAATTGGTTTCCGCACTTGATAGGTTCAAATTCTGTTCCAAATCGAAGAAATTGGAGTTAGATATGAATAATCG
TGACTCTCCACCCGTAAAACCGTTTGTTGAAGAGGCTCCAAAATTTGAGCTCAGGGATCTACCATCGCATTTGAGGTATG
CACTCTTGGGGAGAGATTGTACTTTACTGGTCATCATTGCAGCCGATTTGAGTGAGGTGCAAGTTGAGGCATTGATTTTT
GTGTTGAAGAGGTTCAAGCGGGCTATTGGTTGGACGATTGCGGACATTATTGGGATTCCTCCTGACATTTGTTCTCATAA
AATCCAACTCATTCTGGACCACAAGCCTAGTATCGAGCACCAAAGGAGACTAAATCCGCCTATGCAAGTGGTAGTGAAAA
ATAAAATCATCAAATGGTTAGATGTTGGAGTCATATATCCCATTGCAGATAATAGTTAGGTTTGTGTTGTTCAGTGTGTT
CCTAAGAAAAGTGGGATTACTGTGGTTCCTAATGCGAAAAACGAGCTTGTGCCGATGCAGCTAGTGACTGGATGAAGAGT
ATGCATTGACTATCGGAAATTAAATGCTTGGACAGAAAATGACCACTTCCCTATGCTGTTCATTGATCAAGTGTTGGACT
GCCTTGCTGGTAAGGGTTGGTATTGTTTTCTTGATGGTTATTCGGACTACACTCAGATCTCCATTGCTCTAGAAGACCAA
GAGAAGACCACCTTCACTTGTCCTTATGGGACTTTCGACTTCAAACGGATGCCATTCGGGTTGTGTAATGCTCCAGCGAC
CTTCCTATGTTGCATGATGTCTATATTTTTTCAGATATGGTGGAGGACACTATTGAGGTATTTATGTATGATTTCTCTGT
GGTAGGTGATGCTTATCATGACCAACGACACTAATCTACGGTATGAGTGTCTACGATCGTTGATATATAGTAACCCAACC
AAGGGTTGGGGTCGTGTCCCAAGGGAGTGGTTTTGAGAATTAATAGAAAAATAAAATTTAGTTCTAATTAGTCATAGCTA
AAGACATTAACGAGTAAAAACATAGTAAATTAAAGGGGGTGACACAAAAATGTCAAATATCAAATGGGGGTTTGTCACAA
GTGTAATAGAAACAACAAAATTTAAAGGAGAAAGCAGGTATGGGGAGAAGTTCTTGGGGTGTGACCCTAATATAAATTGA
TATCAATCGTTGAGTACATGCTTTCGATAGGAAATTTGCAAGCTAATAGTGACTAGACTAAGCTTTAGATGGAAATAAGT
TCCCTCTAGGGCAACTTACCCCATTTCAAATGGGTTCCTCTTGGACCCCCATTTGCCACATGAAGGCCAGCCTACGCCTT
ACCCCACTCACTCTCTCGAGCTTAGTGTTAGGATATGAGACTAGGGCTCACCCTTTCGGGCTGAACCTCATGTCGACCCA
CTCCTTAGGCCATCAGTTTAGCGGTCTTGGTTTCGCGACCTCTCTCTCGAGCAAGCCGAAAACACATGGGTGGTTTTGTA
TTTGCAACTACAAACCCATTAAATTAAACCACAACCACTAGGTGAAATCACCATTAAAATACATCTAACCTATCAACAAA
CAAGACCTAACAATAATATCAACACATATGGGAGTTTTAGCTAGACATGAACAAGAGATAGAAATTTATACCTAAATGAG
CTTGCATTCAAATGGGTATGAAGATTTAAGTCTTGTTACAAGCCAAAAATGAAGAATCCAAGAGACCCAACTCCAAATCT
AGAAGATGAAACCCTCTTCTTCTTCAAGTCTCCAAAACCCTCTCAAATTTAAAGCAAAAATATCAAAAAGTACTATTCTA
ATGTGAAAATTATAATAATGGTTCGACTCTCCTAAAATTATTAAAGAGTTTAGTATTTATAGACTTCAGAAAATAGTGCT
AGCGGATCGCTTGGCGAGGTTAGTTGGAATCGCCGATTAACTAGACGATTCGCCGTTTGGTGTAGTTCATCGCCTTCTTG
CACTAGCCTTGAGCATCATCGTTTTCTGTGTCATTGGGTGACATAGTACTGCTTCATGGAACTATTTGGCGAAATGCCGA
CTGCTCCTTTCATTGCCTTTTTTATCCTGCTCCTTCAGGGCTTCGCGTACTGGAACAAAGGGCAGAGTGAGTCCCTTCAG
CGAATCGCCAAGCATGCTTAGCGATGCTCAGGCTTCAGCTTCTTCGTTATTTTCAGCCTTTTTGTTCCTTTTTGCGCCTA
AGTGTCCATGCTTCCACTACAACTTCAACTACCTGAAACTTAAGTGTTTTTATCAGATATTGAGATAAAATAAGCATTCG
AGGACACAATTTATATTAAAATATATCCCTAGATGAGTCCAATTTGTGGACTCATCAGCACCCCCAACTTAAACTTTTGC
TTGTCCTCAAGCAAACTCAAGTCCAGTCGTTCAAAAAGGTGTCTCAAATAGTGCTACACAAGACTAAATCATGAACATAC
ACAACAAGACTCAAATTACTGTTGAAAGATCAATTGTGCACTCAAAGATTCAAATTGTGACACACCAATACCAAAGATTC
TCATGTTCGCAATACTTGCTACTTGTGCAAGTTCAAGCTCAACAAAAAGTATCTAAATGCCCTCACATAAATAATGATTC
CATATTCACACACAGAGGTTAATCAATTCAAGATCAAGAATCAGATGCAACACTCACACTCAAAAAGAGGAACACAATGC
ATGTTTTCACCCATAGGCTTGCCCTTATTTTCCAATTGATCTTTGGTTCTGTTCACTCAAGATCAAAAAGGTCTTTCTAA
GGCTTGTAATAGGGCTGAGTGCAAAGGTATGGTTATTTAGGCTTAGCGACTTTTTATCCTCGTGAGATGTGGTGTTCTCA
AGACATTCCCTTCTTTTTCTTTATCAATTCTTTTTTTAGTGCTTCTAAGTCATCTTTTTATTCACCTCCATGGATTGCTT
GGAAACCCGATTTCTTTTGTACTTTATTCCCCAACTTTTTTATTTTTATTTTGAAGGGTTTCCATTGTTCTGCAATACCA
TGGGTTAAGGGGAACTTTTCTTGCACTTCTTGACTTCTCCTTTTCCATTACACCACACCCCCAACTTAGGCTTTTGGCCT
AAGTTGGCTATTTGTTAAACCACAAATCAAGAGGATTATAGGTAGTGGGTCAAGTAAGGTCTAGGGTGCATCAAGGTTCT
TCCAAAGAAAGGTAAGGCTCAAAGGGTGTTCAACAGAGTTTCACACCCTCACGGGTAGGCCACAAAAGAGGTATATGTCA
AATTTGGCTCACACTCTTCAAAAGTTTCCTAAGATCATTTCAAGAGCACACCTTACTAAATCAATCAGACTAACAGGGCA
AATTCTAGGTTTATTCATGCAAGGTTCAAAGTAAGCTCATTACACAAGGCATCGACACTTGAGTCAAACAAGACCACATA
CTTTCGCTAGTGTGCAACGGTCATGACAAGAGAATCAATTTGATAAATGGCTAATCACAACGAGATGCAAAGAGTTCACA
TATTGTCTATGCAACTTCATTAGGCCTCATCGTAGCCGTACATTCATGTTCGTTCGATTGTAAGCACTATTTAAGTCATC
GATATTGATCAAAATCGAGACTCAATTTTTTACAAAATAACAGCCACATTCAACACATGAGAGGTGGCAGAAATGTGCGA
AAAATTCAAAATTTTTCAGAAGGGTCAAAATCATTTTGCAAATAAAAATAAAGGAAGCCATGAGCTCAAACAGCCACAGA
AAAGCAATATTTAACACTATAATAGCTCAAAGCCCCAAATGCATAAGAAAAAACACGAGTCACAAATAGCACACAAAAGG
TGGGCCTCACCCCACCACAAATAAAATGCATTTGTCCTAAGATGCAGATGACAAGATATCCAACATGATAATTTAAGAAA
GACAGAGAGGGAGGTAAGGAGGTGATCCTGGCTAATCGGTCGCTTTGTTTGTCTAGGCTTCAGTGCCCAGAGTTGCTTCC
AAAAGGACCATCTTCTTTGGATCCAACAGTAGGAGTTTTTGCCAAGAAAGCCTGTACAACAACATCTATCATGATTTCTT
CAATTTCAGTTATGTCGTCCTCTGCAGCTTCCTCACACATCTCTTCGTTAGTCTTTTCCTCTGATTCAGGATCGGCTGTC
TGCTCCATTCTATCTCCATGTTCTGTGGTAGTCTGAGGCATTTTAGGCAGGTCTGGGATCTCCATTGTTCCAAAGATCAT
GGATATATCGGTGGACTTTAGGTAGTCCACATCTTTCTTCAGTTCTGCAATGGCAGCCTTCAAGGCTATTACCTCCTCTA
TGGCTCCTTAGCCGTGCTCACACACTGTTATCCTTGCCTCTAGAGCATCAATAGTGGTGCTCAGTAGTTCCACAACATCA
TTAAGGGTAGACTGAATCATGCCTGAAATGGAACTTTCTATGTTGGCAGCCCAACAATTAGAAGATTGGGCAAGTTGTCC
TATCCGGATCAAGGATGCCTGAGTGATCGTCTCACACGAGACAACAACAACAATAGGTCTGGGTGGCAATGTAGTGCCAG
AGAGACCTGGTAGGTTAGAAGGAGTAGTAATGGTATTAGATATACCTGAAGGCCCAGGGGCCGAAGTAGGCAACGATGCC
TCTGCAGGTATAGATCTAGTGGCCACAGCTTCCTTCTGTTTCTTTTTCGCTTGGTTCTTAAGATATTCTGCTTCGATCTT
TCGGATACTAGTGGAGGTGGTGGCAGCCAATTCCATATCCTTCTTCGCATCTCTAGGCACCCGAGCTCTTTTGCATAATT
CAGTGATTAATACCAGGAAATGGAGAGATGTTTGGCTCTGCTTTGCACGCATATGGATCTCAGAGGCAATGATCATCTCA
AGATTTGTCCTAGTTTTCTCCATGATGCATCCAAGACAAGCTGCCTTAGCAAGGCGAAAGATTGATTCATTCTGTGATGG
CATAACTGTGCTGCAGATGAATCTGAACCAGTATCGTACAGCTATGTTCAGATCTTTCTTCTCAATTGGAACTTCTTCTG
CTAACCATTTCGGAGCATTATCATTTGAGACTAGCGGAGCTAACCACTTTTTCATCGCATCCAGCTTCTTTGTTCTGATC
AAGTGCTGGCAGTGATCATTAATCTTATCAGACATTCCCAAAGCTATGTTGATGGCCTTACTATCACAAGCTACCCTCTT
TCCTCTAACAACCACGTAGTCAACTACTTTGAAAGATGAGACTAGACTTTTTCGTTGAGGTACCAATGCACTATATGCCT
CGTAGAACTCTCTAACCCAGCTTGGTATGTAAGAACCGCGATGTCTTTCGAAAATTTGGAATTTGTGGTGTTTCAGGCAC
TCCATCACCTCTGGATACCTATCAATAACCCCATTTATGGAAAGTTGTTTCTCCTTAATGATCGTTCTCAGAACTTTCAC
CTTTGAACTATTCATTGATCCACGTTGGGGGCCTTGTACTGGAGGTGCCAACACTAATGCTTGCTCTGGAGCTGGAGGAG
TTGGAGTGATGGATTAACTATCTCTGATCCGAGGCAGATCATGTATCCCTTTGGATTGTAACTCAGTCCTCCTTGCCTCT
GTCTGGTAGTCTTCGTCAGACCCCGCATTCTCACTGTTATATTTGGGTGGCTCAGTGGTGTAGAAGCCTGTGCTGTCAGA
ACCTGCGTTGGATAATTCGAGGGCTTTGCCCTTCCCCTTTCCTTTTGAAGTTGTGGTGGCCTTTCCCCTAGGTGGAGGTG
CATTTTCACTGATCACAATTCCTTTCTCCCTTTCTCTGGTCGGTTGTTTGGCCATATCTGCAAAACGTTTGAGAGAATAG
TTAGAAATTATGTTGTAGCATAAGATTACAGACAGACTCGCTGATTTAATCAGCGAATTGCCAAACCTCTTTGGCGATAA
TGAATATGTCCGCCGAAAGTTACAGAGCCCACATCATTAAGATATAAAATTAAGGGCGATCTAGGGTTAGTAGGCAAACC
GCCGAGTGATTCAGCGAGTTCGACCCAGCTCGCCGAATGACCTAACGCGCCTGAGATTCAACCCACTTTTCAAAATCGAT
AGTACAAACCCCAAAAACAAATATACACTATGCATTAATGAAATTCAGCCCAGACCCATAGCATCCATTCATGGTCAACA
CCCATTATGCACAGTTCACCACATTTAGTTTCAAAGTAAGTAAAGTGAAAAAGAAATTTGAACAGTAAAAACAATTAGGC
CCCAATTTATAAATCAGAAGCATGCATTCGAAAACTTCTACTCATATCCGAGAGATTTAACACGCATTAATGGACACCTA
GATCGCAGATGAGGTTGAACTCTTCAAAAGCGAGCGCGGGGTTTTTAGGAACTAACCTTTTTGTTGAGTAAACACAATTG
TAATGCTAGGCGGCAACGAAAATCCGAGTTCCAAGCTCTAATCCGTGACTAAAGTACTAATTTAAGGTGAGGAAAGGTAG
AAGAAGTTATGGAGTTTGAAAGTGAAAAAGAATGATGAAGTGTGATTGTTGGCCATATATGTTGTTCAATTTGTGTCCAT
TCGGCGACGTTAGTCACACTCGCCAACCTACTCGGTGATACGCTGAGTGGTCATTTATCCCTCCATGTCTGTAAATCATC
AGTTTCTTGGGGATCATGTTGGCGGACTGAGTCGAAATCGCCAAACAAGTTGGCGATACGCCGACTATTTTTCGAGTTCG
CCGAGTTTTACAGCTCTGTATAGCACTTGCATTGAGCCAAACAGCTAATCCAGTCGGGCTCGCCGACCTACTTGGCGGTT
CGCGGAATGGACTTCTACTCGCCAATCTTCCCTTTTCTACAATTCCTTCACTTTAACCTGCAACATCAACACACTATTAT
TCATAAAAGCAAAAATAACCTAGTCATTTATGACCTTGGGTTGCCTCCTAAGAAGCACCTTATTTAAGGTCGTGGCACAA
CGCAAATCATTGCTCAAGTTTCGTTGTTGGGGTTGGTCATATCCTCATTAGCCCACCCCATGTTTCTCTGCGGATTGAGT
TGAGGCAACGCATGACTCATCAAGTCCTCGAGTAGTTGGACAGCTTTGGAATGAGACCAAATCATTCATTTCATTCCTTC
GATGTCTTCTTTCAATCCCTCCAACTCTTTGTCTTGCTCGGTCACCTTGTGGAGAATTGTTGAGAGTACTCCCTCGATGC
GTTTGATCTCCCTGTTCTCATTATTTCTTCTATTATGAGGGGGGATGTATTTATCCTTCCTCTTGCACTAAGCTTCGACC
TTCACCATATTTCTTTTTAACTCATCCATTTGAGTCATTAGTGCGGCCATCAAGAAATCCTTTACAACCTCTCAGCTTAT
TTTAGCCATATTGTCAAGCAGTTGGACTGCCATTGTATACGACTGCTTTAACATTCCACTAGGAAGGAGTTGGTCAACCA
ATATCTTGTTTTCGGGGCCAAGACTTCGGTAGAAGTAATCAAAGAGGATCGTACCGGGAATTCCATGAGTGGGGCATTGA
GTTAGCAGTTCATTGAATCTTCCCCATGTCTCATGGATCCTTTCACCTTCCAATTGCTTGAATGTGAGGATAAGATCTCA
GAACATCATTACCTCTAATGGAGGAAACTCCATTAGCTCCTGAGTACTGCTCGCCAGGCTTACTTACCCTATTTGGATGC
AAACAAACCAACGAAACAAAACTAAATATTAAGTTAGTAAACTAAAACTAAGAAGAACAAAAATTCTACTAATCTAAAAA
TTCTCAAATAACACCACTCCTCGGTAGCGGCACCATTTATACTTATCGTGACCAATGACACTAACCTAGGTACGAGTGTT
TACGATCGTCGATATTATAGTAACCCAACCAAGGGTTGGGGTCGTGTCCCAATGGAGTGGTTTTGAGAATTAATAGAAAA
ATAAAATTTAGTTCTAATTAGTCATAGCTAAAGACATTAACGAGTAAAAACATAGTAAATTAAAGGGGGTGACACAAAAG
TGTCAAATATCAAATGGGGTTTGTCACAAGTGTAATAAAAACAACAAAATTTAAAGGGGAGAGCAAGTATGGGGAGAAAT
TCTTGGGGTGTGACCGCAATATAAATTGATATCAATCGTTGAGTACATGCTTTTCATAGGAAATTTGCAAGCTAATAGTG
ACTAGGCTAAGTTTTATATGGAAATAAGTTCCCTCTCAGAAAACTTACCCCGTTTCAAATGGGTTCCTCTCGGACACCCA
TTTGCTGCATAAAGGCCAGCCTACGCCTTCCCCCACTCACTCTCTCGAGCTGAGTGTTAGGATATGGGACTAGGGCTCAC
CCTTTCGGGCTTAACCTCATGTCGACCCATTCCTTAAGCCATCAGTTTAGCGGTCTTGGTTTCGCGACCTCTCTCTCTAG
CAAGCCGAAAACACATGGGTGGTTTTGTATTTGCAACTACAAACCCATTATATTAAACCACAACCATTAGGTGAAATCAC
TATTAAAATATATCTAACCTATGAGCAAACAAAACCCAACAATAATATCAACACATATTTGCTAAATCACACCTCAAGAA
TAGGGGTTTTAGCTATACATGAACAAGAGAGAGAAATTTATACCTAAATGAGCTTGCCTTCAAATAGGTATGAAAATTTA
AGTCTTGTTACAGGCCAATAATGAAGAATCCAAGAGACCCAACTCCAAATCTAGAAGATGAAACCCTCATCTTCTTTAAG
TCTCCAAAACCCTTTCAAACTTAAAGAAAAAATATCAAAAAGTACTATTGTAATGTGAAAATTATAATAATGGTTTGACT
CTCCTAAAATTAATAAAGAGTTTAGTATTTATAAACTTCAGAAAATAGTGCTGGCGGATCTCTCGGCGAGGTTAGTCGGA
ATCATCGAGTAACTCGGTGATTCGCCATTTGGTGTAGTTCATTGCCTTTTTCCACTAGCCTTCAACATCATCGTGTTCTG
TGTCATTGGGCGACATAGTACTGCTTCGTGAAACTATTCGGTGAAACACCGACTGCTCCTTTCATCGCCTTTTTGATTTA
TCTCCTTCAGGGCTTCGCGTATTGGAACAAAGGGTGGAGTGCGTCCCTTCAGCGAATCGCCAAGCATGCTTGGCGATGCT
CAGGCTTTAGCTTCTTCGTTCTCTTCATCTTTTTTGTTCCTTTTTGCGCCTAAGTGTCCATGCTTCCACTAAAACTTCAA
CTATCTGAAACTTAAGTGTTTTTATCAAATATCGAGATAAAATAAGCATTCGAGGACACAATTTTTATTAAAATATACCC
CTAGATGAATCCAATTTGTGGACTTATCAGTAAGTGACTCATTTGATGGTTGTCTGATGTATTTAGCCGAGGTACTGAAA
CATTGCGAAGAGTGCAATCTTGTGCTCAATTGGGAAAAGTGACACTTTATGGTGAAAGAGGAGATCGTTCTGGGTCATCG
GATTTCTGAGAAGGGCATTGAGGTTGATAGAGCTAAAGTTGAGGTAATGGAAAAGTTTTCACCACCTATCTCTGTTAAAG
GTATTAGAAGTTTTCTTGGGCATGCAGGCTTTTATAGGAGGTTTATCAAGGATTTCTCCAAAATTGCACACCCAATGTGA
AAATTGCTCAAAAAGGAGTGTAATTTTAATTTTGATGATGCTTGTCTGAGAGAATTTGGAGAGTTAAAAGCAAAGGTAGT
TTCCGCACTTATCATTATATCTCCAGATTGGGGGTAACCGTTTGAAGTGATGCAATGTGAGTGGAGTGGCACTTGGCGTG
GTATTGGGACTGAGGTGAGAGAAGATTTTTCATCCTATTTACTATGCCAACAAAGCTATGAATGTGGCGCAAAAGAACTA
TACGGTGACTGAATAGGAACTCCTTGCTGTGGTTTTTGCATTCGAGAAATTTCAATCCTACTTGCTTGGTACTAAGGTCA
TAGTGCATACTGACCATTCTGCATTGAGGTATCTGATTGCTAAAAATGATGCAAAACCGAGGTTGATTAGATGGGTATTA
TTGTTGCAAGAGTTCGATTTTGAGGTGAAAGATAGAAAGGGAATAGAAAATCAAGTTGCCGATCATTTGTCCAGATTAGA
GGAGGAAGCTATGCTCAATCTAGCAGATGGGGCTGAAATTAATGATGTCTTTCTAGACGAACAGGTATTGGCTGCATCTT
TTAATCTTATTCCTTGGTTCGCGAATTTTGCTAACTACTTGGCAAGAGATCTGATTCCATCAGATTTGTCGTTTCACCAA
AGGAAAAAGTTTATGCATGATGTGAAGAAGTTCTTTTGGGATGATCTTTACTTGTTCCGTATTTGTGCTGATGGGATTAT
TCGCCGATGTGTGCCCGAGGTTGAGATGATGAGTATACTAGAGGCGTGTCATTCATCGCTAGTTGGTGGGCATCATAGTG
GTATCTGGACTGCTCATAAAATCTTGCAGTGTGGGTATTACTGGCCTACCATCCACCAAGATGCTTATGATTTCGCCAAG
TCTTGTGATTGTTGCCAAAGAGAAGGAGGAATTTTAAAGAGGCAAGAGATACCTATGAACCCGATATTAGTGATTGAGTT
GTTTGATGTATGGGGCCTTGACTTTATGGGTCCATTTGTGAGTTCACATGGGATTAAGTATATTCTTGTTATGGTTGATT
ATGTGTCGAAGTGGGTGGATGCAATTGGGCTTTCAAACAATGAAGGGAAAAATGTCACTGAANNNNNNNNNNNNNNNNNN
NNNNNNNNNNNNNNNNNNNNNNNNNNNNNNNNNNNNNNNNNNNNNNNNNNNNNNNNNNNNNNNNNNNNNNNNNNNNNNNN
NNNNNNNNNNNNNNNNNNNNNNNNNNNNNNNNNNNNNNNNNNNNNNNNNNNNNNNNNNNNNNNNNNNNNNNNNNNNNNNN
NNNNNNNNNNNNNNNNNNNNNNNNNNNNNNNNNNNNNNNNNNNNNNNNNNNNNNNNNNNNNNNNNNNNNNNNNNNNNNNN
NNNNNNNNNNNNNNNNNNNNNNNNNNNNNNNNNNNNNNNNNNNNNNNNNNNNNNNNNNNNNNNNNNNNNNNNNNNNNNNN
NNNNNNNNNNNNNNNNNNNNNNNNNNNNNNNNNNNNNNNNNNNNNNNNNNNNNNNNNNNNNNNNNNNNNNNNNNNNNNNN
NNNNNNNNNNNNNNNNNNNNNNNNNNNNNNNNNNNNNNNNNNNNNNNNNNNNNNNNNNNNNNNNNNNNNNNNNNNNNNNN
NNNNNNNNNNNNNNNNNNNNNNNNNNNNNNNNNNNNNNNNNNNNNNNNNNNNNNNNNNNNNNNNNNNNNNNNNNNNNNNN
NNNNNNNNNNNNNNNNNNNNNNNNNNNNNNNNNNNNNNNNNNNNNNNNNNNNNNNNNNNNNNNNNNNNNNNNNNNNNNNN
NNNNNNNNNNNNNNNNNNNNNNNNNNNNNNNNNNNNNNNNNNNNNNNNNNNNNNNNNNNNNNNNNNNNNNNNNNNNNNNN
NNNNNNNNNNNNNNNNNNNNNNNNNNNNNNNNNNNNNNNNNNNNNNNNNNNNNNNNNNNNNNNNNNNNNNNNNNNNNNNN
NNNNNNNNNNNNNNNNNNNNNNNNNNNNNNNNNNNNNNNNNNNNNNNNNATTTTTGTATTAATGTTTGCTAGATATAGAA
TAGGGTCCGTGTCTAAATAGTGTCCAGAAAATGTAAAAAGAAAGTCCTAATGGTTGCTACGTATGCAGGGACAAAAGGCA
AAATCTGTAGAAAACTTGTTGTGCAGAGGTCTACAAACCCAATCGACGGTCCGTAGACCCCATGTATGTGTCCTAATTTT
TCCTAAGTGTTCAGTGACCTACGGACCTGACCTACGGTCTGTAGGTTGACCCACAGACTTTAGACGGGGTCTCATAGGTC
CAAACCTAGGGTTTTGCCAACCCGACCCGCACCCCCTTTTAATAAAAAACCCCTCATTTTAAATTCATCCCCACTGCCCA
AATTCCCTCCTAACTGTTTCTAACCCCTCCAAATACCAAAACTCCCATATTAATTCACCATATCACTCTCCTCTCCCATA
ATTCTCCCTTTCTCTCCCAAAAAAATCACCCCATTTTCCCCTCACAGTGATTTCTCGGTCCGGGTTCGGTTTCAAAGGAT
AAAAAAATTTCTAAGGAGCCTATTGCATCATCACACTCACCCACTTAGATTGCTTGAAAGGTAAACGACTTCACTCTGAC
TTTGAATTCACTGTTCGTTGTTGTATTAAGAAGTCACGGAGTTGGAACTTGACCTTGGTTGTTAGGCTTGTTAATTTTAG
AGTTAAATGTTGAATTGTATGCTCGAATAACCCTTGGTATAATGGTATGTGAGTGTGAAGTTTATTAAAAGTAACTGAAT
TAGGGTAAAAGGTCTAAATGGTAGTTTGGACTTAGTGGTCCTAATTTGGTATGTTAAAAAAGTCAAATTGTGAGTAATAG
GAACCCTAAGGATGACAAACTGCCATATATTATGTTGAAATGCATGATTAGAGCTAGGTTGATTAATTGATTTATTGAAA
TAATGAGTACAAAATGAGGCATGTCTGAAACCTGGCACAAACCTGACCCACGAGACCCTGTCCATGGACCGTTGGTCGGG
TCCGTGGGTCTGGTGCACATGAAATAGTCACCAAGTGTGGAACCACGGAGGTGGACTATGGTTCATCGTTCCATCGACGG
ACTGTTCTGCACATTTGTGGCTCACATCACAGACCCAACTTTTGGGAGCTTTGACCTACGGACCGTAGGTGGACAGTTCT
GCTACTGTCCAAAAAAAAATCAGTTTTTTGTTTTGGTTCGATTCTCGTTCTAAAAAATTTCCAAGTGTGTTATTTGCTTG
TTCTGGTACTAACTAAGCTTCCACAGGTACCATGGCTCCCAAGAAAGCTCCAATCTATGCCGCTAAGGGAAAATCAAAAT
TTGTCGCTTCTTCGCGACGCATGATCATTGAAGAGGACGCGGATGACACTGACTATATTCTTCCCACCACTAGGACCTCC
CATACTGCTCCTCGCACAATCGGTGACTCCCGACGTGGTCACTGTCCCTAGTCTGAGGAGGGGGCCACACCGATCAGTTC
ATTAGCTGGCTTTGAGTCAGGCTTCGGCTCCAACCCCAGCGACAACACTGCCTCATCTTCTGAGGCAGACAGTACGGGCG
ATGTACCCGTACCTTATAGTTTTGAGCCTCCAGCTAATCATGTTGAGCCTAATAGGTGGTGTGTAGATGGAGAGTACTAG
ATCTACACGGATGCTCGTGTGCTGAACGAAAAAGAAAAGATAGCCAAATTAATCACAAAGAAGCATCGGGTTCTCACAAG
CAGCCTCTACACCGCATCCGCCATCCACGATCTCTTCGAGAGGTATAGGGGCGAATGGATGGTCCATAGCTAGGGTTCTT
CAGTGAGGAGATAGTTAAGGAGTTATGTGCTTCCTACGCCGCCACCCTCAGAGGATCGATCGACAGACGGGCCAAGACCG
CAGCCCAACCTCCACTCGTGGCTACATTAGTGTGTGGGTTTTCAGTCGACATATCCGAGACCACTCTCCGTAGGTTTCTC
TACAGTTCAGGCCATACTCTACCTATCGAATGGACATCGTTCAGAGTGGGGCATTTCAGAGGAATGCCGATCAGAGAGAG
TCTCTTGTGCGCTGGTTGTCCCGTCATCTTACTACAGAGGGAGAGCGTGTCGAGTGGGTCCACACCCCGAGCTTGGGTAT
CAAGAAGGCCACCCTGACGTTTGCTACCAAATTCTTCTGGTTGCTGGTGCGAAACCGTGTGCCCCCTACTCAGGCAGATA
ATATGCTCACATGGGACTGAGCAGTTATGGTTGCAGCCTTCGTTGCTGGGTTGGAGGTCGACTTTGCCCACATGTTGATT
GTGGAGATACATGAGAGGGACTTTAAGGCCACCACCACCCTGCCTTTCCCATGCCTCATCTTCCAGCTTTGCAGGGATGC
TAGAGTATCAGTTTGGCACTGTGAACGGTTGCTTCAGGCGACCAAGACCTTAGATATCAGCCTGATTCGGGATGAGGCCA
ATGTAGTTGTACCTCGCAGGGAGCCGCAGGTTGCGATGCCACCATTAGGAGCTGACCTTGCAGTAGATATGGAGTAGATG
CAGGGTGATGATCCTACCCCTCCAGCCACTATAGAGGATACCCTAGCTTCCCCATCTCCGGCTGCTAGTCAGGCCCCTAG
CTCTTCTAGAGCCACTCCCTCCTCAAGGTCTTTTGTCGTGCCTCTAGCCCGTGTCTAGAAGATGGAGGCCCAGATGGCCA
TGCTGCTCCAACATATAAAGCCATGGATCTAGCGATCGATAGCCGAGTCCGAGGCACAGATGGAGCAAATGATTGACCGT
AAGGTTCAAGCTGTTCACCAGCGCTTGGATGCATTTGAGTTGCACGTCTTAGAGAGGTCGTCCCCCACCATTGATGTTTC
CACTTTCCAGAATGAGTTATCTAGTCTTTGGGCTGACCTTAATGCCCTCTTAGCTCTACCAGAGACTGAGCCTGAGTCCG
CCCCCATGGCACCATAGGATACGGTGGTGTTATATGCCTTATTCGGTGACACTATGCCGCCACATGCTTCTTCTCATGCC
GCAAGGAAGCACCCCCGCTCCTGTAGTACTTCGGATGATGGTGAGGCCGAGAGATATAAGAAGAGAGAATGCCAGCAGAC
TGAGCAGGCTCGACGAGAGTCTTTAGTGGATGAGGAGTTGTGATAGCAGTGAGCGAGAGTTGTTGGTGTTGGTCTTTTGG
AGTCTGTGAGCACTACTGAGGGTGATAATTTTGTGAGAGTTGCTGACAGCACCACTGAGGGTGTTGGGATTGTGGATGCG
GGCACTACTGATGGTGTCTCGAGTGTTGATCCAGTGGGCTCCGAGAAACCAGACCCACCCGTTTGTTAAGAGGTCTTCGG
CGCATTTGCGCCACAAGTTTGCTTCACCTGATCCTTTACTTTTTATTTTTTTGTGCATTAGGGACAATCACACTTTATTT
TGTTGGGGTTGGGGTAAATGGATTGTGAGTGATAAGGTGATGTCTGAGTAACCCAACTCATAATCCTCTCTTAGGGTTTT
CTTGCCTGTGTTCTTTTCCCCCAAGAGGCTGTTTTAATTTCTGTTGAACCGACATGTTCAGGAATGTATGTGTAGGAGTA
AGTAGAAAAATGAAAGCATGATGGCATAAAAAGAAGCATGAAAAAAATGATCCTTGTCCAAAATTGGTGAAATATACTAG
ATTTGTAGGCTTGATAAGTCGAATGTGCTGGATCTCAATGTGACATGATAGGTACCGATTTGACTTCATGACTTAAGTTA
AAAACTTGAGCTGGGTAATCTGATAATGAAACAATGTGCCAAGTGTGAGTGAGAAAGTTTGAATGTTCGTACAATTGTGT
GCCAATCTAGAACTTTCCCCGTTGGTCCTGCTAAGATAATCTAGGCTAGAAGCTAGGAAGTGATCATAGGCTCTTGTTTT
AATAAGGCCGCTAATGCCTAAAAAGATCCAACCAAATGAAATTAATGTTCCCTTTGATCCAAATGTTTAAGCCTTAAAAT
AGACCATTTGTTTTGACACACCTAACTCACCTTCCTTAAATTCATTGTCTTGGCCCCGGTCCCTCCTTGGACATGTGCAC
CTTGACTTAGGCCAAAAGCCTAAGTTGAGGGTGGCTAATTCAAAAAGTTACCTTGATCTTGGCCCTGGTCCGACATCGGA
TATTGTGCACCTCAACTCATGCAAAATACATAAGTTGAGGGTGGCTATGAGAAAGGAACTCGAATGAAAAGGGGTATGCA
AAGAATTGTGTGTTGAAGAGAAAAACAGAAAATAAAGAGGATGTGACTTTGTGCAAAAGAAGAAAGAAGATGATAAATAA
AAGTGCTGAAAAAAAGAATAAAGAAAAATAAAGTTAAAGAAAAAGAAGAAAGTGAAAAATAAGAGTCGAAAAGTCAAAAG
TCACATCCATGTTGAAAAGAGTCAAGGATGTCAAAAATAGGTTGAGAAAAGAGGTAAAAAGCCATTGTAATGTCAAGGAG
GGCAAAAAGTCACTTAAAAGTACCCAAATGTACCACACGTGACCTTGAGCCTACGTTACATACTAAGAAAGTCCTATAGT
GATCCTAGCAACTAGTTTGGAGAGTCTAAGCAGTGAAAATAAGGGCAAGCCTATGGTATTAAGCACTAACTGTACTTGAA
GTCACTTTTGAGCGTAAGTGTTGAATGAATCCTAAAACTCAAAATTCATATCTTCTGTGTGAAAAGGAATTTGAAATGAG
GGCACTAGTTACAATGTCGAAAAGTTCGTACCTTGGTGATTGTGAAAAGTGTATGTTGTGGTGTCTATTGGCGATCTTTG
TCACATCTTGATCCGCATGAGTTAGCTTGATGAGTCTAAGAGAAAAGATTTGCACTGAGAAAATGGAATGGATTGAAATA
GCCATGTGATTGCTTTAGTTTGTAAGTCTACTTCTACACAAGTGTCGTTTAGAGTTTAGGGCATCGGTTGAGGACAAACA
ATGAGTTGAAGTTGAGGATGTTGATATATCGTGAGTTTACGGTATTTTTGATACATTTCACTTAAGATTTGTGTGTGTCT
AGGGCCATATTGTATTAGGAATTAATGTTTTTGTGTTATATTTGCAGGAAATAGGCTTGGACGTGGAAGTGTGAGATGAC
AGCTGAAAATCTACAGAAGGAGCCACCCATAGAGGTGACATACGGACCGTGGGTCCAGTCACGGTCTATCGATGAGTGGC
GTAGATGGAGCATTAGGGGAGTCTAACCAAGTGTGGAACTATGGATGCAAGTGACGGATTGTAGGTCGACCCACGGGACA
TCTTGCATATCCGTCGAATGATTCAGAGAAGTTGAAGTTCCAGTACCTGATGAAATTCCTATGTGTGGAGCCACGAAAGA
GGACCCACGGAGCGTAGGTCAACCTACGGTCCGTTCTGCTCGTCCATCGATTGTATCTAAAGTGAATTTTCCAGCCTCTG
CAGGAAAGAGTCTAAATGTTGACCAACGGAGGGGACCTACGGACCGTAGGTCGACCCACGGTCCATAGGTTGAAGTCGTC
GATCAAAGCCGCGTCCAGAAAGTTTATTTCCTTATTTTGTTTCATTTTTGTTTAGGACATGTTTTTCTATAAATAGGGTA
TGTAAACCTCATTTTTTTTAGGGGGGGGGGGGCGTGTTTAGACAATATTGTTGACTTTTAGTTCTTGATATTTTCTTGGG
AATTAACTTGCAAACTTTGGCAATTTGATTTCCGAATTTCGATTCATAAGAATTTTGTTTTTAAATTCAATTGGAGATTA
CGGGTTTCTTTTACTCAATACGTAAGTTCATGAATTCTTCTTCTAAAAAATGAATTGTAATCTTTCAAGCATGAGTAGCT
AAATCCACAATTAGAGTTGTGGCACCCATGAGCAATTAGCAATGTATAAATAATAACTAAGTAATTCTTGAATAGTGTTG
ATGCATGTATTGGTAATTCTTTTGCTTAGAAGTCTTTTTAACGGTGTCCACGTTAGAACTCACCTTGTTGCTACTTGCCG
GACCAAGGAAGTAGTTAATAAGAAAAGAATTATCAACAGAGATTTAGTGTGATACTATCTAATAGTCTAATGTCAATTGA
TGCGAGGGTGAAAACTAAGTCATACATTGATGTGATGTCTAATATGAGGTAAAGGTAAGGGTTAATAAAATATACACACG
TAGCCGGACCAAGGTGCGGAGTGAAATTCCCTATTTGGAGGACCAATCACTTAGGGATACATATCTTACCAACTTTGCAT
GTAAAACACTAGGAAAGGATTAATGTTATTAGGATTGCCGCGTTAAGAGCTCATGAGGAACACATATACCCTACTTTCTC
TATCTCATTGATAACAACAAAGTTTGAATCTTGCTCACTTGTTACTTAAACAACAATTAGTTATTTGTTTCACAAAACTC
CCCTTTTTACTTACTTGTATCAGAAATAAGTTGACTAAACGAATATAATAGTGAGTTAAGTTTAAGTCTAAACCATATTC
CTTATGGGATCGACCCCAACCTACAAGTTGGATTCTTTATTTGACAACGATCACTTATACTTCTTTAGGGAGGTGTAATT
TGAGCGTATCACTAAGCCCTCGTACTCATACTCAAACCTTGTAGCTCTCTCAAGTGCATCATTGATATGATCATTGTTGC
ATCCCACTATCTTCCCCCGAACTACCATAGGCTCTACCGGTCTGAAGGCGTTGGCCTTCTTCTTCCCCTGGGGTACTAGG
TCACCGTATGCAGTGTAGAACTCACGGACCCAGGTGGGGATATATAGGCCACGGGGCCTAATGAAGAAGTCGAACATGTG
GTACTGGAGTGTGTCCCACACATGAGGGTACTTGTCTACCACGCCATCCGTGGACAACCTCTTCTCTACAAGAATGGTCC
TCAGTCCTTCGACCTTTAGCCTGTTGAGTAGCCGGGGAGGAGGACCCTGAACTGGTGGCGCTGGAACCACCGTATGTGCC
AGAGCTGGCACTGAATTATCAGTAGGAGCGGTAAACTTTGGGATCCTAGACGGATCCTAACGAACTCGGGTATAGATTTC
AGCTCGCCTGGTCTGTAGTGGCTGGTCATTCTCAGGCTCTGAGAATGAAGCCTGAGAGTGAACAGACTCCCCACCACTGC
CGAAGTTGTGCTCCATTCTTTTTTCTACAGACGTTTTCCCTATCCCCTTGCCTCCCTTTGGAGGTGGTTTCTTTCCATTT
TTAGAAGGAGCAACTGCTCCCTCATTAATAATGATGCCCCGTGCTCTTTTGCGAGGCGACATTCCACTCTCGTCCCAGTT
GGTCCTAGCCATGACTGCAAATCAAAAGGAGTTAGAACTAATCTAAGTAAAATGAAGAAAACAAGTTGCAGAAAGACTCG
CCGAGCCACTTAGGCGAGCCAGATCGGGTTCGCCGAAAGGACTAGCTTGAAAATTTTCCTGAAAAATGGCAGGTTGGCAG
TGTTCGGGGACCTTCGGGGAATCGTCGACACCACTTGGCGGGCTCAAACTAGCCCATCGAAATTTACAACATATTTTAAG
GATGAGGGGCATAGAAAGGCGAATAAGGGAGACTTTTGGCGAGCTCAGACTTCCCCCGAAAGTTACAGACTCTAATCTAG
CCAAACCACAAAATTAAAGGAGATCAAGGGGGACATTAGCGAACCACCAAACGGTTCAGCGAGCTCAACCTACCTCTCCA
AACTGCCCAACGTGCCAAATTTCGACCCCGTTTCCCAAATTCATGCCCGCTGCCCCCGAAAACAAAATCAAACTACACAC
TTCTGCAATTAAACTAAGACCCATTCGACCCATGCCACCGGGTACTTAGACTTCCCTCGGTTTGGCCAAAATTGGCCATT
TGACGACTTTTGCCCTTAAGAATGACGTCAAACGCTCCATCATTGGGTAAAGTACGTTATTTAGCACAATCAAGGTTACT
CAGACTTCACCTGACTAGACAAAACAATAATTTACCGCAACCCAACAATTTATGATCAATTTTAGAGCACAAAAGTCAGG
AAATCAACATTTTAATCAACTACGATGGGCAAATTAACACATCAACTATTATTTCAGAACAGGCCCAGCACACATCAACA
CAATTTAAACAAATGCATTCAAGATCAATCGCAATTCAAGAGTTTGGGGTTTGGAAAATGAACCTTCACGCTGAATGAAG
AGTTTGAAAAGCTAGGCGACAATGAAATCCAAATCCGAGCACAAGATCAAAGAGCAACAAGTGATAAAAATGCAAAAATA
TGTAAAATCTAGAGTGCGGGTGTGATTGTAAGAGGCTAAAACGAGGGAATATGAAAGAGTTTGAAAATTTAAACCTTTGG
CCTTTTAAAACTTTTCAGTTCGCATTCCTTTCGGCGATATTAGTCGTCCTCGCTGAACCACTCGGTGATACGCCGATTGG
TGACTTACCTCGCCGAGTTTTACAAGACCTTCAGTTAATTCAGGGGTCCAAACGGTGAACAAAGTCGGTCTCATCGACTC
GTCCATGGGCACGCCGAGTTTTATAGACTATCACCTGTGATTTTGTGAGTCCAACGACGGTCCAATTCGGGCCCGTCGAC
CTCTTCGACGAGTTGCCGACTGGACTCTTGGCTCACCAACCTGCATTTTTCAAACACATTCCACACTTCAACCTGCACAA
TCAACACCCGTTATTCAAAATCAAAACACAAAGTTGTCACGACCCAGGAGTACCCCTAGATACAACACGGCGTACTTGAC
CCCGAAGGGGTCTCATACAAGCCCTTAACATGCATAAACATAGGAAATAGAAATGATGCAGAATTTAAAATTTTACAATC
GAAGTCTTTTTATTAAAATCCAAAAGNNNNNNNNNNNNNNNNNNNNNNNNNNNNNNNNNNNNNNNNNNNNNNNNNNNNNN
NNNNNNNNNNNNNNNNNNNNNNNNNNNNNNNNNNNNNNNNNNNNNNNNNNNNNNNNNNNNNNNNNNNNNNNNNNNNNNNN
NNNNNNNNNNNNNNNNNNNNNNNNNNNNNNNNNNNNNNNNNNNNNNNNNNNNNNNNNNNNNNNNNNNNNNNNNNNNNNNN
NNNNNNNNNNNNNNNNNNNNNNNNNNNNNNNNNNNNNNNNNNNNNNNNNNNNNNNNNNNNNNNNNNNNNNNNNNNNNNNN
NNNNNNNNNNNNNNNNNNNNNNNNNNNNNNNNNNNNNNNNNNNNNNNNNNNNNNNNNNNNNNNNNNNNNNNNNNNNNNNN
NNNNNNNNNNNNNNNNNNNNNNNNNNNNNNNNNNNNNNNNNNNNNNNNNNNNNNNNNNNNNNNNNNNNNNNNNNNNNNNN
NNNNNNNNNNNNNNNNNNNNNNNNNNNNNNNNNNNNNNNNNNNNNNNNNNNNNNNNNNNNNNNNNNNNNNNNNNNNNNNN
NNNNNNNNNNNNNNNNNNNNNNNNNNNNNNNNNNNNNNNNNNNNNNNNNNNNNNNNNNNNNNNNNNNNNNNNNNNNNNNN
NNNNNNNNNNNNNNNNNNNNNNNNNNNNNNNNNNNNNNNNNNNNNNNNNNNNNNNNNNNNNNNNNNNNNNNNNNNNNNNN
NNNNNNNNNNNNNNNNNNNNNNNNNNNNNNNNNNNNNNNNNNNNNNNNNNNNNNNNNNNNNNNNNNNNNNNNNNNNNNNN
NNNNNNNNNNNNNNNNNNNNNNNNNNNNNNNNNNNNNNNNNNNNNNNNNNNNNNNNNNNNNNNNNNNNNNNNNNNNNNNN
NNNNNNNNNNNNNNNNNNNNNNNNNNNNNNNNNNNNNNNNNNNNNNNNNNNNNNNNNNNNNNNNNNNNNNNNNNNNNNNN
NNNNNNNNNNNNNNNNNNNNNNNNNNNNNNNNNNNNNNNNNNNNNNNNNNNNNNNNNNNNNNNNNNNNNNNNNNNNNNNN
NNNNNNNNNNNNNNNNNNNNNNNNNNNNNNNNNNNNNNNNNNNNNNNNNNNNNNNNNNNNNNNNNNNNNNNNNNNNNNNN
NNNNNNNNNNNNNNNNNNNNNNNNNNNNNNNNNNNNNNNNNNNNNNNNNNNNNNNNNNNNNNNNNNNNNNNNNNNNNNNN
NNNNNNNNNNNNNNNNNNNNNNNNNNNNNNNNNNNNNNNNNNNNNNNNNNNNNNNNNNNNNNNNNNNNNNNNNNNNNNNN
NNNNNNNNNNNNNNNNNNNNNNNNNNNNNNNNNNNNNNNNNNNNNNNNNNNNNNNNNNNNNNNNNNNNNNNNNNNNNNNN
NNNNNNNNNNNNNNNNNNNNNNNNNNNNNNNNNNNNNNNNNNNNNNNNNNNNNNNNNNNNNNNNNNNNNNNNNNNNNNNN
NNNNNNNNNNNNNNNNNNNNNNNNNNNNNNNNNNNNNNNNNNNNNNNNNNNNNNNNNNNNNNNNNNNNNNNNNNNNNNNN
NNNNNNNNNNNNNNNNNNNNNNNNNNNNNNNNNNNNNNNNNNNNNNNNNNNNNNNNNNNNNNNNNNNNNNNNNNNNNNNN
NNNNNNNNNNNNNNNNNNNNNNNNNNNNNNNNNNNNNNNNNNNNNNNNNNNNNNNNNNNNNNNNNNNNNNNNNNNNNNNN
NNNNNNNNNNNNNNNNNNNNNNNNNNNNNNNNNNNNNNNNNNNNNNNNNNNNNNNNNNNNNNNNNNNNNNNNNNNNNNNN
NNNNNNNNNNNNNNNNNNNNNNNNNNNNNNNNNNNNNNNNNNNNNNNNNNNNNNNNNNNNNNNNNNNNNNNNNNNNNNNN
NNNNNNNNNNNNNNNNNNNNNNNNNNNNNNNNNNNNNNNNNNNNNNNNNNNNNNNNNNNNNNNNNNNNNNNNNNNNNNNN
NNNNNNNNNNNNNNNNNNNNNNNNNNNNNNNNNNNNNNNNNNNNNNNNNNNNNNNNNNNNNNNNNNNNNNNNNNNNNNNN
NNNNNNNNNNNNNNNNNNNNNNNNNNNNNNNNNNNNNNNNNNNNNNNNNNNNNNNNNNNNNNNNNNNNNNNNNNNNNNNN
NNNNNNNNNNNNNNNNNNNNNNNNNNNNNNNNNNNNNNNNNNNNNNNNNNNNNNNNNNNNNNNNNNNNNNNNNNNNNNNN
NNNNNNNNNNNNNNNNNNNNNNNNNNNNNNNNNNNNNNNNNNNNNNNNNNNNNNNNNNNNNNNNNNNNNNNNNNNNNNNN
NNNNNNNNNNNNNNNNNNNNNNNNNNNNNNNNNNNNNNNNNNNNNNNNNNNNNNNNNNNNNNNNNNNNNNNNNNNNNNNN
NNNNNNNNNNNNNNNNNNNNNNNNNNNNNNNNNNNNNNNNNNNNNNNNNNNNNNNNNNNNNNNNNNNNNNNNNNNNNNNN
NNNNNNNNNNNNNNNNNNNNNNNNNNNNNNNNNNNNNNNNNNNNNNNNNNNNNNNNNNNNNNNNNNNNNNNNNNNNNNNN
NNNNNNNNNNNNNNNNNNNNNNNNNNNNNNNNNNNNNNNNNNNNNNNNNNNNNNNNNNNNNNNNNNNNNNNNNNNNNNNN
NNNNNNNNNNNNNNNNNNNNNNNNNNNNNNNNNNNNNNNNNNNNNNNNNNNNNNNNNNNNNNNNNNNNNNNNNNNNNNNN
NNNNNNNNNNNNNNNNNNNNNNNNNNNNNNNNNNNNNNNNNNNNNNNNNNNNNNNNNNNNNNNNNNNNNNNNNNNNNNNN
NNNNNNNNNNNNNNNNNNNNNNNNNNNNNNNNNNNNNNNNNNNNNNNNNNNNNNNNNNNNNNNNNNNNNNNNNNNNNNNN
NNNNNNNNNNNNNNNNNNNNNNNNNNNNNNNNNNNNNNNNNNNNNNNNNNNNNNNNNNNNNNNNNNNNNNNNNNNNGCTT
GATAAAGACGGAATGAGAGGTCACCGTCTGGTTGAGAGTCGATACAACTTCCTTCATTTCCTTCAAAACTTTATTGGACC
CTTCAACCTTGTTAAGAATACGTGAGACCATATCGTCAGTCCAGCCACCCTCAGAATCTTTGGGCTTTTGACGCTTGTGG
GGAGGAACATACCTATCCTTCTCCCCTTTTCTTTCCTTCCAAGTGGCATTACGATCACGCCACTCTCTATCATGGTCCCT
CTATCCCTTATCTCTATTCCAACCTTGATTACCACCCCCGACCTTGGGTAGTTTGCATGATAACCTCCTCCTTGGTTGGC
TAGGAAGTTCACTTCCTCATTGTACAACGCTTCAAATTTGGCCTTTTCGGGGTTTACACCACCAACACCGACAACATTAA
CACTCCTAGTACCAATACCCATGACGTTCTTGGCCAAGATGTCAAGCTGGGTCATCATCTTTGCCATGTTTTAGTCTCTC
TCTTGATCTTTTCAGTCTGCTCCTTTGCCAATTTGTAAGTAAGAGGAGAGACTTGACCTTCACGGGTGTACCATTCCCGG
TTAATCTTGGTCATGCCATCAAGGAGTTGGGCTGCTATCACATAAGGTTGTTGCATTAAACCTCCTAGAGAAAGTTGATC
AGCTACTCCCTTGTTCACCGAATCGAAGCTTTTGTAGAAGTATTGAAGCAGTACATTATCGGATAATCCATGAGTTGGGC
ATTGCAGTACCATCTTCTTAAACCTTAGCCAAGTCTCATTGATTGGATCACTCTCCAAACGCTTGAAGCTTTGAATAATG
TCCATAAGTGTCATCATCTTTGTAGGAGGAAAAAATCGCACTTGGAAGGCGGTAAGGAGCTCGTCCCACGAAGTGATAGA
ATCTTTTGGCAACTCAGCCAACCACTTACATGCTTCTCCCATTAGAAAAAATGGGAACAACCTCAGCCTGACGGATTCTT
GAGATATGCTCTTAAAGGAGAACGGTCCACAAGCATCAACAAAATTCCTAATATGCTCATGGGGATCCTCATGAGCCAGC
CCACCAAACAAACCTTTCAATTGTAAGAGCTGCAACATGGTGCTTGTAATATGAAACACCGCGTTTCCCTCAGCCGGAGG
TAAACGAATGGCACCAACTCCACCCAGTAGATTTGGGTCATTGACATTCGGGTCATTTACATCATTGAGATTCCCGATGT
CATCTTGGTAGCCCACTTGGCTACCATTGCTTCCGTTGACACTCATTTCTTCCTCTGTTTTAACAAGCAACACAAAATCC
AAAACTAAAAATAAGTACATTCAACGATGACTAACAAGAATACAATTCAACTTCACCAAAAGAATTTCAAACAACACCAT
TCCCCGGCAGCGGCGCCATTTTGATTTTAACATTTCAAGCACACCTCATCCAATTCTAGTTGTTCAACAATCATAAATCA
GTATAAAACCTAACTAAATAAGTTGTGGTCGAATCCCACAGGGAGCGGTACATGTTTCAGATTCAATTAGGAAGTAGGAA
TGTGGTCTAATCAGCCATAGGAATAGAAACTATCAATTGAAAACATAATCAAGTAAAAAGGCTGAAACGAATATCAGATG
AGGGGTTTGGTTTCAGTTATCAACTACAATAGTCACAAAAAATAAGAATTAACAATAACGAGATGGATTCTTGGGATGTT
GTCACACCCAAGATCCCATTAAGGCGAACTGGCACCCTTTGCCGAGAAGGCTCAGGAGGACCAACCTATAATCATGCTCT
ATCTATGAACATTTAAAGGTGCTGCCATCGTGGATAACATGTTTTCATGAAAGTAGACAGTATTAACAATCCAAAAGAAA
ATGCACATGACTTGGCCGTTGGGACCATGATGTCTAAGACACGAGGCACAACCACACTTCACTATACATAGTCTACAAAG
CCTCTAAATGATGAAACATTATGGGGTTAAGGTCGGGACAGGCCCCGCCTTACACTCAGATACTATACAATACCAAAATA
CACGTTATAGACTCGAAAAGCCCCGAATCAACCTGGAGCTCACCAATAGCCGTTGGATGTCCTGTTCTCCTACTGGGGAG
ATCTACTAGCTCCTGTACCTGCAGCATGAATTGCAGGTCCCCCGAGAGAGACGTTAGTACGAGAGAATGTACTGAGTATG
TAAGGCATAAAGTATTGTATGTGAAATAAGAACTCAAATGAAATCATATACCAATGTAAGGATACAAGACCACCTTTTCT
CATATTATGGAATCATGTACTTTACATTCTTTTCTTTACTTTATCATTCTTTACTTTACACTCTGTGCACAACATATAAT
ACAAATGACCAACTGATCAGTGGTAGACATATAAATCGGGATCGACCCATGCTAGGCTTTCCTTTAACCCCTGGGATACC
ACCCGTAATATTGGGATCGACCCATGCTAGGTGATTCTTCCACCCTTGGGATACCACCCATCAATAAGCAGATTCATTTA
ATATCTTTCCATTAACATTTGAGATGATTCTTTTGGTGGTCATAGCATTTTGAGTTGTGGGACTATGTAGTCAACAAGTG
ACGTGTAATAATCATATAATGCAGGAACAACAACGTAGAGAGTAGTAACACAATTAATGAAATGCATAGGAGCTTAAATA
ATATATGGACCTTATTTAGTTAAAAGGAGAACTCATGCAGGGTATTCAATGTATATGTACATATTTGACAATGAACATGT
ATTGGAATGTGCAGACATGTTAAAGAGTGAGAACAAGGTCATAAGTCATGTTGGAGCTGGTAGGCTGCCTCTATGTGTTG
AGAGCGAGTCTAGATTTCATGTCAATTAGTAGGAAATCGAAAAGCCTTACATACCTTGTTGTACCACCTTGTAGTTACCT
TGAAGTACCTTCCTTTCTTTTCAAATACTTATCCACAATAGAGTAGGTGATAAACTAGTATTAGTAGTTTCTAAACATGC
TTAGGCAGTCCAATCTCACTCAATAATAATGCTCGGGCAGCAAACTCGTAATTACCAAACTAAGGGTGTTCTTTCAATCC
CCGCCTTCCTTTATTGCATTTGTACACTACACAACTATATTTCAATAGCAACAATTTACACCCTTTCCAAACATCAACCA
AGTTGTCCCCAATATGTTTACACATCAACCTGTCCCAAAATAGTCCTAACAATCCAACATACAATAGCGAACGTGAAACC
ATAGTTTCCCATCATCATCCCACGAGTTCTTATCCACAGTATACTTAAAATATCATACTTAAACTCGTGTTTAAGGAAGA
CAAAGATAAGGCAGTCACTTTACCTTAATTCTTATAACTCGTTTTCTTTTAACTTTAACTCTTCAATAACTTGAGTTTCC
CTTGCAAGGGCTTGGGTTTATCCAAGAACCCTAGGAAACTTGTGGCTGCTGCTATGCTTTGAAAGAGAGAGGAGAAGCTT
AGAGAAAAATCTGATTTTTTTAATTTATTCTTAAAAGTGAGGAAATGGCCAACAACTTGGGGATTATAAAGGTCTTATTT
TTCCCCACCTCTTACGTTTTAATATCAGCCACTAATTTTTCAAAGTGGTCCAAGTAGGTAATGCTTCTGCTTGGAATTAT
ATATACACAAAATAGGCCCTTTATGTACTCATCTTGGGCTGCAATCTTTCCCCTTTCCAATATTAAGCCATAGGCCAGAA
TTATACCCATAATTTGGGCCTTAATCTTTATTGGACTTGGACAGATTGGTTTGAGGCCTCATATCCATTACCTTTTCCTT
TTTATCTAATTTGGGCCTCAAGTGAGCCCACTAATGCATGAACTAATCTTCCTCATCTACCTAGCCCATTTGACCTAAGC
AAGTTGGTGACACCTGCTAGCTTTATAAAGTCCAACAAGCACCTCAAATCTTTTATTCGTTTTTCGAGCGTAATCTCCTT
AGTTTAACTCAAAACTTATATACACTTGATCACCTTAACTTTTAGACTTACATATTGCCCTTCGATCAAGAATTTAAATA
CTTCTAAAATTTAACGTTCACTCGATCATGCAATATTGCAATGTACGGGAGTTACCTTTATAGCTTCTTTATTGTCACCA
TTCATCTAGGAAATCAAGTTCATTACTTATACCACCAAGCTAAATCAAGTTCCATATGTGTAGAACTTGTACACGTAAAA
TACGGGGTGTTACATCCTCCCCCCATTAGGAACATTCGTCCTCAAATGCTAGCATAATCATATCGCTTAAATAAGTTCAA
ACCTTAGTTTAAATCAACTGTTAACCACATAATAAATACCCTTTCATGCGTACCTATTAATGCCCCCATTCTACACCTTG
GACTTCCCCTTTAGGTTCAAATAAATAAGGGTACTTGGATTTCATCGCTTTCTCAGCTTCCCACGTTACTTCTTCTACCT
GTTAGTTTCTCCAAAGCACCTTTACTGAAGCCATTTCTTTATTCCTTAGCTTTTTAACCTGACGATCCAGAATAACAATA
GGTACTTCTTCATAGGTGAGATCCCCTGTAACTTATACATCTTCAATATGAGTGATATAGGATGGGTCACCTATGCACTT
CCGAAACATTGAGACATGAAACACCGAATGAACTGCTGAAAGCTCCTGAGGTAACTCTAACTCATATGCAACTTGGCCAA
CTCTTTGAAAAATCTTATATGGCCCTATGTAGTATGGACTCAACTTTCCCTTTTTACCAAATCTCATTACCCCTTTCATT
GGCGATACTTTCAAGAACACCCAATCTCCTATAGAAAACTCTAATCCTCTTCTTCTAACATATGCATATGATTTGTGTCG
GCTTTGAGCTGTTGCTAGTCGTTGTTGTATCACCTTAACTTTTTCCATAGCTTAAAGAACAAGGTCTGGTCCAAATAAAG
CAGTTTCTCCTGCTTCAAACCAGCAAATTGGTGATCTGCACTTCCTTCCATATAAAGCTTCATAAGGTGTCATTTTGATA
CTAGAATGATAACTATTATTGTAGGCAAACTCAATTAGTGGCAAATGATCATCCCAACTACCTTTGAAGTATAAGACACA
AGCTCGAAGCATATCCTCAAGTGTTTGGATTGTGCGTTCTGCTTGACCATCCGTTTGAGGGTGGAAAGTTGTACTTAAAT
TCACTTGTGTTCCCAAACTCTTTTGGAATGATTTCCAAAACTTTGCAGTGAATTGAGCTCCTCGATCAGATGTAATAGAG
ATTGGAACGTGTAGCCGAACTATCTCTTTAATATATAATCTTGCATACTCTTCAGCTGTATAATCAACTTAATTGGCAAG
AAATGTGCTGACTTGGTGAGTCTATCAACTATTACCCATATGTAGTCAAACTTACGAAACGAGCGAGGCAAACCAGTGAC
AAAATCTATGTTGATCATGTCCCACTTCCAAGTTGGAAGCTCCATACACTGCATATAACCTCCCGGCTTTTGATGCTACC
AGTGACAAAATCTATGTTGATCATGTCCCACTTCCAAGTTGGAAGCTCCATACACTGCATATAACCTCCCGGCTTTTGAT
GCTACTTTGACTCGCTGGTAGTTTGGACATTGAGCCACAAATTCTGCAATGTTTTTCTTCATGTCCCTCCACCAATACAC
TCCTTTCAAGTCATGTTACATTTTAGTTGATCCCGGATGGATGGAATATCTTGAATGATATGCTTCTGTCATTATCCTCC
TTCTTAGCCCATTAACATTAGGTACACACAATCTGTTTTGACAACAAAGTACTTCATCTTGTGTAAGCTCAAATCCCTTT
GTCGTACCTTGATTTACCTTCTCCTTGAGTCGTTGTAGAGTAAGATCTTTGAACTGCTTCTCTTTCACCTCAACTACTAA
TGAAGTTTCTTCCGCATTATGCACTACAATTCCTTCTTTTGGGGTTTCAAGAAGAAGAACTCCCAAACTAGCTAGTTAAC
GTAGATCCTTCGCTATCCCTTTTTTTCCACAGTCTGCTCATTAATACTTGATATTGTCTTGCGACTGAGAGCATCGGCTA
CTACATTTGCTTTCCCTGGATGGTATAGTATATCAACGTCATAATCTTTTATTAATTCTAACCATCTTCGCTACCTCAAA
TTCAGATCCTTCTGCTTGAAGATGTATTACAAACTTTTATGGTCTATATATATGTCAACGTGAACCCTATATAAATAGTG
ACGCCATATCTTTAAAGCAAATACAACCGCTGCTAGTTCAAAATCATGTGTTGGGTAGTTTCTCTCATATGGCCGCAGTT
GTCTTGAGGCATAAGCTATTACTTTACCATGCTGCGTGAGTACATATCCTAAACCAACCCCTGAAGCATCACAGTATACT
GTATACCCCTATGTGCCTTCCGGAAGTACTAATATAGGTGCGGAAGTTAGCCTACTTTTCAACTCTTGTAAGCTTCTTTC
ACATGCATCATTCCACTGAAACTTAGCTGCCTTGTGTGTTAGCTTAGTTAAAGGTGCAGAAATAGAAGAAAATCCTTCAA
CGAACCTTCTATAAAACCTGTCAACCCTAGGAAACTACGAACCTCTATGGGTATTGTTGGTCTTGGCCAATCTTTCACGG
CCTCTATCTTTTGTGAATCAACCCTTATTCCTTCATCAGATACAATATGACCCAAGAACGCCACTGATTTTAACCAAAAT
TCACATTTGGAGAACTTGGCATACAACCGCCGATCACGAAGAACTTGTAATACATGTCGTAAGTGATTTGCATGGTCCTC
TTCTGATCTTGAATACACCAAGATATCATCTATAAATACTATCACAAATACATCCAAGAATGGCTTGAACACCCTATTCA
TCAAATCCATAAAAATTGTCGGTGCATTTGTTAGCCCAAATGATATAACGAGAAATCGAAATGACTATACCGTGTTCGAA
AAATTGTCTTGGGTATATCCTTCCCCTTCACCCTCACTTGGTGATAACTTGTTCTCAAGTCAATTTTTGAAAAGCACTTG
GCACCTTGTAACTGATCAAACAAATCATCAATTTTGGGGAGGGGGTATTTATTCTTAATTAGTAGGAAATCGAAAATCCT
TACATACCTTGTTGTACCACCTTGTAGTTACCTTGAAGTACCTTCCTTTCTTTTCAAATACTTATCTACAATATAGTAGG
TGATAAACTAGTATTAGTAGTTTCTAAACATGCTTAGGCAGTCCAATCTCACTCAATAATAATGCTCGGGCAGCAAACCC
GTAATTACCAAACTAAGGGTGTTCTTTCAATCCCCACCTTCTTTTATTGCATTTGTACACTACACAGCTATATTTCAATA
TCAACAATTTACACCATTTCCAAACATCAACCAAGTTGTCCCCAATATGTTTACACATCAACCTGTCCCAAAACAGTCCT
AACAATCCAACATACAATAGAGGACATGAAACCATAGTTTCCCATCATCATCCCATGAGTTCTTATCAACAGTATACTTA
AAATATCATACTTAGACTCGTGTTTAAGGAAGACAAAGATAGGGCAGTCACTTTACCTTAATTCTTATAACTCGTTTTCT
TTTAACTTTAACTCTTCAATAACTTAAGTTTCCCTTGCAAGGGCTTGGGTTTATCCAAGAACCCTAGGAAACTTGTGGCT
GCTGCTATGCTTTGAAAGAGAGAGGAGAAGCTTAGAGAAAAATCTGATTTTTTTATTTATTCTTAAAAGTGAGGAAATGG
CCAGCAACTTGGGAATTATAAAGGTCTTATTTTTCCCCACCTCTTACGTTTTAATATCAGCCACTAATTTTTCAAAGTGG
TCCAAGTAGGTGATGCATCTGCTTGGAATCATATATACACAAAATGGGCCCTTTATGTACTCATCTTGGGCTGCAATCTT
TCCCCTTTCTAATATTAAGCCATGGGCCAGAATTATACCCATAATTTGGGCCTTAATCTTTATTGGACTCAAGTAGTTGG
ACTTGGACAGATTGGTGTGAGGCCTCATCTCCATTCCCTTTTCCTTTTTATTTAATTTTGGCCTCAAGTGAGCCCACTAA
TGCATGAACTAATCTTCCCCATCTACCTAGCCCATTTGAGCTAAGCAAGTAGGTGACACCTGCTAGCTTTATAAAGTCCA
ACAAGCACCTCAATTCTTATATTCGTTTTTCGAGCGTAATCTCCTTAGTTTAACTCAAAACTTATATACACTTGATCACC
TTAACTTTTAGACTTACATATTGCCCTGTGATCAAGAATTTAAGTACTTCTAAAATTTAACGTTCACTCGATCATGCAAT
ATTGCAATGTACGGGAGTTACCCTTATAGCTTCTTTATTGTCACCATTCATCTAGGAAATCAAGTTCATTACTTACACCA
CCAAGCTAAATCAAGTTCCATATGTGTAGAACTTGTACACGTAAAATACGGGTGTTACAAATTTGATCGATTATAGGCAA
ATATAGACATATGGGTAATTGCAACTATTAGTAAATAGCTAGATATTAGTAAGTAGGCTGGACTATAAGGGAGGTAATTT
GATCTCGAACAATTACCCTGAATCAATTGATTTCTCTCGAACATCAACAAACATGCAAATTAAGAACAACCCATACCTTA
ATCCATTCACTCTTTCGAGCTAAATGTGTGAGATTGGGTTGAAGATTTACTCTCTCGAGCTAAGCCCAGATAAAACCAAT
ACCCATAAACCATCAATCAAAATCCTTAGTTCTAAAACCTCTCTTTCGCAAGCCAAGAACACAAACATAGAACTGCATTT
GCAACTACAATTTTTAAATTAAACCACAATTAATGATTAAACCCACTTTTAAATAGCATTTAAACTAACAATTAGACATT
ATAAAAAGGTAAAAACCGTTACTAAATTGATTATCCATCAACTGGGTAAGAGTAATTTCATCTTTACAATGCTCCAATTT
GATGAATCTCAAAGACACTTCCAATTTCTCAAAAGTGAATTTCTTCAATCCTTCAAGCTAAAGAAAATTCAAGAGAAAAC
TGTCTCAGATGTCTAAAAATTAAAAGGATTACTTAATAAAGGATTCCTTGATACTAACTAAATGTTCAAAATCCTATTTA
TAGTTGCCAAAAATGTGCTACGAAATCCCATTCGGAGAAGTAAGTCGGGCTCGCCGAACCACTCGGCGAGCCGCCCTTTG
GTCTCTTTCATCACCTTTTCGCTTCGGCATTTAACATCCTCTAGTTTTGTAACTTTGGGCGATCTATCTTGGCTTCGCGG
AATAACTCGGCGATCTGCCGACTGCTCCTTTTCGTCGCCAACTTGGTTCATTCCTTTAGGGCTTGGCAAACTGGAACTTT
AGGCAGTTAGATAGCCATTCAACAATTCGCCAAGTGACCTTGGCGATCACCAGGCTTGCCTTTCTTCATTCTTCTAGTTT
GTTTTGTTTATTTTTGCATGTTAGTGTCCTTGCTTTGTTCCTCAATCCATATACAAGAAAATTAAGGATTTTTCATCAGT
TTATGGCACAGATTAAGCATTTAAGGACACTAAATTTATATAAACAAAGCCTTAAATGAGTCCAAATCTTGGACTCATCA
CTTTCCTTCCATTTTTTCCACTTTTTCACTCCTATTTGCCTTGTAATTTCCTCACCTTGCTCTTTTGCCTTCATTGCTGC
ATATTAACTCTTTAACATCACTTCTGAGCTTAAAATAGGAATTGAGGACACTAATTCCTTGAATATTAAGTTTAAATGAG
CCATAAACTTAAAACTTTTGCTTGTCCTCAAGTAAAACACAAGATCAATCCAGTCAACAGGGATGCCTACAAATAGTGAT
ACTTGAGACTCAACATGAATGCACACGAGGTTTAATCTACCCAAGGCATGTTCAATTGTGCATTAAAAGTTTCAAACTAT
GACTAGTCATCATCGAATAGAAGTCAAGCTCACAATGCTTGCTTCAAATGCAGATTTACTACGCCACAAATGACTTTTAG
CGGCCATTATTTAAGGGTATTACCATAATTGCCTCCAATTAGAATTATACAGTCAACTTATCCCCGCAATTAAACATTAG
TCGGTAAACACCACCTTTTTAGTGACATTTAGTAAAAATGCCCAACAAAAGTTAGTGTCAACTGAAAATCAACGTCCATT
ATTTTATCTTTTTCTTTTAATTATGGCGCGGTAAAATCTCATCTCAAACCTAGATCTCCTAGCCTCTGATCTGAAGCCTC
TAATCTCCTTCCATGGTACTCTATTTGTCCCTCCATTATGCTTTCATCGAAGCACCTCTTGTTGTTATATACCAGTGAGG
TAATAAAAAATTTCTAGGGTTTGGATCTCTCTCTTCCTATATTTTAGGGTCTTAATCCGAAGACATAACCCAACTAGTAT
GTGGATGCACAGTACATTGCCTTTAGTCTATTTGATGGTCCGTTACTCAAACACTCCGATTGTTTCAATCAGGTTGGTTT
GATTATCATTTTCATTTAGCTTTGAAGTTTTTATCAAATGTGATATTATGTTGTGTTTGGTTGAACGTTTAGGCGCTTAC
AATTCTCCTAATGTTAAGTTCAATTTTAAGGTAATCCTGATTGATTTTTATGTTCTGTTTTGTCCCATTGTTTGAATAGA
AGTTTAAATTCTCCCACTGTTAAGTTCAGTTCTAGCTAATTTTTGTTGATTAATGGGAAAAAAGTTCAGGTGTCATGTAA
TCTTAGCTTTGTAGAAAGTGATATATTGTATTTTGAGAGTGTTGGGTTGTAGATTTTCATTTGATTCAGTTATGAAGATT
TAGGTGTTCTATTATGCTCTGTTTTGTTGTATATATATCAATTTCACTACTATTAAGTTGATTTTTAAGATGATATTCCT
TGATTATTCTTTTTTGTTTTATCTATTAGGGGATTGAAGTGTATACTTTTCTGGCTATCAGGCTCAATTCTAGCTATTTT
TCGTTGATCTATGAGCTCCTTTTTTAGTGTTTTTGAGTGCTATTTTCCATATGAGCTTTGTAGAAAATGATACATTTTCC
TTAGATTTTTTGCTATTGTTCTAATCCACAAAACATAAAGTGTCGCCTTCAATATGGAAGGTCATATTTTCAAATCGAAT
GACAGGTACAATGTCCCTCTCAAGCACTTTCTAAACACACATTAGGTGTTTAAATTCAGTCAAGGTTGTTCTATCACAAA
AGGAAAGAGACATTCATTTTAAGACAGACTAAAAGAGAAGGTAAGATAAACAAATTGAAACAGAAGGATTAACTAATTAC
TGTCATATTGATGAACCTGTCACTATTGAGTATCAGGGGACAAATCTCTTTCCCAGTAACTTGTTTTTAATACATTCCCA
TAAATGTGATTTTATTTTAAGACACCATGGAAGCCACTACTTGTAGTTTGTTTAGAATGATAAATACTCCATGGAAATCT
CTGTCAACTAAATGATTTTAGTACTAACTTTCGCTAAAGATTCCAAAAGCTTTTGAGATTACAACACCAAAGTTCATTAG
CCTATCTTCTTGCTTAGCTCATGAATTGGAAGAACTACAAAAGGACTAAGTATCACTTGTTGCTAAAGATTCCAAAATCT
CCCACTAATTGTTAATAGAATGCAGATCAGTAAGTTTAGCTTTTGGGTAAAATAGTTGTATAGGCAGGATCTATGCTAAT
GGAAGGAATAGGATTGAATTTTAGGGTAGAGACAAGAAGATAAAGAGGTGGGGATCGAGCATAATAGGCTTCAAAGCAAC
TGCTTTAGGTGACAGTCGTGTAGAGAAGTTGAAAAGTTCTATGATGTCGTGGTCTATCCCTCCGATCATACTTTTGATAT
TCTCTCTATCCCTTTGATCATACTTTCAACATGGATTTTGTTTCACAACGTTTATTGTTGTCATGAATTCTTGAGTCCTA
ACAATTGTCTTAATTATTTTTAATTTAGGGGCTTACGAGAAGAATGATTAGCTAATGGTTTCGTGCAATTGAGGGCTAAA
TCAAATGAGGTCTATGGTGAGTGACTTACTTAATAAATATCAATGTAGTGGCTTGTATTGGAGTATTTTGATTAGAGTAA
CCATTGTGAGTTATATAGTTAACAATATTCTTTGTTGGTTATCTCTTCCTCTTGTTTACGAGGCTATTGCTTATCAACTG
ATTTATTAATTGTGATATGATGTTTTATATCTGAACTAGGTATGTGAAGGAATCATGGTTGGTGCTTTTATATTGTTTCT
GTGTTTAAAATTTTAGTCACTTGGTTCTTTGTTAGTAAGCTATGCATTTTGTATGTCAATATCTGCATCTAAATGTGTAC
AGTGGGATATTCTTATTCTTTCAAATGGTGAGATTATTCAAGAAATGACACATTACAAATAGTTGTGATCCAGGAAGCTA
GGAAGCTGGTAGAGTTTCCCATTGTAGTGGTTTGATTTCGTTATTTTCTCCATTGTAGAACATATTCTTTCTATTTTGAG
AATTCATATTTTCTTTTATAGCTACAAGATAAGAAAGTGGATTTATTAGAATTGATTGTTCTTATTTTAAGTGAATGATA
TTTGTTTTGAGTTTGGTAATTCTTATGTTGCTACCTTCGAATTGATTTCTCTTGTGAATTTTATTTTGATGCTAGGTTTC
CTTTAGTGACAATTGATATCTTTTCCATCAATAACAAAAGCCACAAATATGCTTGATATTAAAATTTTAAATTAGCTTTA
ATGGCAATAGTAATGGCCGTTAAATAAATGTCACTAAAACTAATTACTTTTAGAGGCAATAATAAGGGTCTTTACCAGCA
CTCGACATAAATGCCACAAAAACCTTTAGCGATATTGGATCCAATGGCATTTAATCAAATGCCAGTAAATGTATTTGTCG
CAATAAATATTGCCACTAAAATAAAAATTAATTGTCGCTAAAGGCCTCTTTTAGTGTAGTGTAACATGTTTATTATGTGT
TTTGCAGGTGGCATCCTGCAAATGATGTTGCCCAGACTTTAAAAGAGTGTGTGAGAAGACTTTTTACACAAGCTTATCAC
TCCTAAATTGAGATCCTAAACAGTATAGACAGGCGATGTTTAATGAATTTAAGGTAAATAATTTTTTTGTTAATTTTAAT
AATTTTAGTATACTTTTACTTTTTTTTTAATTATCTAACGCTATTCTTTTTTTTAGACTATGTGTACTTGGGAACCGGGG
TACAATATGGTCATTGCGACTATATTTGAGAGGAGGGCATCCGTGAGACTGTCTAGCTGGCTAAAGAAAGTATGGGATAC
TGATCAGCGTCTGAGTTGGATGTTGCCTCATATTTTTGATGAATTGAGCCAATATTGGAACACAGATAAGTTCAAGGCGA
TGTCCGAACAAGCCAAAAAGGCTAAAGGCAGTCCTAAGGGTGCTTCATTGCACACAGGAGGTGCAAAAAATGTTGGAACA
ATTACAAGTGAGATGGTAAGTTCTAATTCAAACTTTTAAATAAATAATTAGTTGATTAATATCATTATAAATTTCATTTT
TTATTTATAGGAAAAAGAAATGGGGCGCACTCCCCTTGAACCGGAGGTTTTCAATATGACTCATGTGAAGAAGAAAGAAA
ATGAGTCGGATCCGGATGTGTGGGTGGAGGAAAGGGCCGAACGAACTTCTGTAAGTTATTTAATTAATATGAATATGAAT
ATGAATAGTGAATATATATATACTAGTTTTACGGCACGTGAGTTGCACGTGTGTATCGTATATATAGTATATGATGTTAT
GAAATAGAATTAATATTACTAAATTAAAGTTTTTAAGTAAATAATTATAATTGAACAAACATAGGACATGTGTTTTTAAA
GTATTAATACATATTGTATTTTAAGATCAAAATGACCAGATATCATTAAAACATTTTAAAATACATTCAAAGTTTAAATA
TGGGAGCAAGTGACATTTATATAATAATAATATTTCTTACTTCACTCAATTTTATAAACAAATCTAGCCAAAAAAATAGA
AAAAAATATATCCATTAAAAAAATGTCACCAATAGCCTTTCCTCTTGAGGTTATGAACATAAATGATGTACACCATTTAA
GTATAAATTTGATCTTAAATATTCATACTTGAAATTTGGTATACGCATGACACTAATAAGGATTACCATAACTATTTCAT
ATTTTATCTTTATATGTAACATATCTTTTACAAAATATTATTATTCTATTAATATTTGAGTAAGGCTATCATACAGAGAT
AATTTTACCAAAATGTGTACTTGGTTGTTATCATGAATGATGGTTATATATACTTCAATAGAATAATTTAATTTTAATAT
ATGAATAACATCACCTATGGTGAAAAATATTTCATTTCATTAAGTTTCTACCTTATCTTTGTGGAATTGTAGTCTTCTCT
TTTTTTCTGCCGCATACATATTATATAGTTGTTGTCTAATTGTCACGACCCGGGGCTACCCCCTAGAAGCAACACGGCGT
AATTGACCCCGAAGGGGTCGCATACAAGCCTCATAGAATTCATGAACATTAAAGCATAGGAAAAAGTGCGAAAATTTAAA
ACTTTTCTTTACAATCGAAGTCTCTTTATAAAACGAAAGAGTATCTATGATACTATATCTCAAACCATCTATTATACTTG
GAATAAAACTCTTTAATACAAACTTAGGGACACGGCCCTTACAAAAGTCTAAAAACATAAAAGTAAGGACAATAAGGGAC
ATGTGGTTGAGCCCTCAAATACAATGAGGACTCACCAATCTTCTTCTTCTTGATCTCCTATGAACTTAGCCATGAGGATT
GAATCCAATATCTCCAAAGCCTACACTTGGTGAAAATGTAGAAAGAAGGGGTTAGTACAAAAAGTACTAAGTATGGATGC
CATGCACAAAACCATTTAAAACATGCATGAAAAGGGACATTTCATTTGAAATCATGTTTTATGCCATTTTTGAACATCAT
CTTTGAAATAGTTGGAGAATACAACCAATAAGACAACTCACATACATTTCAATATAACATGAGAGATATCATTATAATAA
CAAGCATAGTCTCCAACATCAATATAATACAAATCCCAATCTTCACAATACATAGCCTCCAATCACACGGTAGTGCAAGT
CAAATACCAAGATCATCCCATCATTTAGTANNNNNNNNNNNNNNNNNNNNNNNNNNNNNNNNNNNNNNNNNNNNNNNNNN
NNNNNNNNNNNNNNNNNNNNNNNNNNNNNNNNNNNNNNNNNNNNNNNNNNNNNNNNNNNNNNNNNNNNNNNNNNNNNNNN
NNNNNNNNNNNNNNNNNNNNNNNNNNNNNNNNNNNNNNNNNNNNNNNNNNNNNNNNNNNNNNNNNNNNNNNNNNNNNNNN
NNNNNNNNNNNNNNNNNNNNNNNNNNNNNNNNNNNNNNNNNNNNNNNNNNNNNNNNNNNNNNNNNNNNNNNNNNNNNNNN
NNNNNNNNNNNNNNNNNNNNNNNNNNNGCATAACAACTATCCAATCAATATACATACATGCATTCAAATCTCATCAAAAT
GCAAAGGAACCATCATATAACATCCTACTAAGCCTACATGTGCAATGTAAAAGTGAAGTCTCATACCCCTACTCCTACTA
AGGAAAGCTCATTAAGCAGTCATAGCATAGTTCATATTTCATTCATTATCTTTATTATATAGGGAAAAGTAGCCTTAACC
GACATAGACCATGTGAGCTACATGAAATCCGGTGTCGTGTAACCCCACATCGAGAAAGGTGTCCTACTTGCCTAAGGTAG
GACTAAAATGTCTAGCTATAAGGTGGATCCACTAGCTAAGGTCCTATGTTGGTACATAGTTATAGGATAGGGAGATTGCT
TCTAGAAATCCACCCTATTGCATTGGCGGAGGGGCTTCTATCTCATGAGTTCCCTAGTGGATGACCCTCCCTATTGCATT
AGCGGAAGGGCCTTTCTCTCATTGTCCATATCCATTTGGTGCTAAGCAATATTTCCCAAATTATACGTCATTAGTCTTGA
ATTGTATTTACAAGTGTGAAGGAGTTCTCTACCCTTCGATCAATACAATTCATAATATAGCTCATTGATCTATTAAAGTG
AGAATGTACTTTCAACTTTAGAATCATAATTAGTATGTGAGAATAACTTTCACACCAAGATCATGTGTTCTCATGATATT
AGACTTTCAATCAACACAATAGGATCAACATGGCTTATGTACATTTCATGCATACTAATGAGTAAAGGTGCATATGAGAA
CTATACTTTCAATTAACACCATTTGATTACATCATAACCATGTTTACACATGAAGTGTATGTGTGTGCAATTGTCCTTGC
ACAACCCAACAACAACACTATCATCATCCGAGACAATTCATATAATATCAAGTGTAAGGGTAGGGGAAGAACATCCTTTC
AACAATACCAACTTTACACATTAGTCATAGGAGAATTACTTTCTAAGTGAATCAATAGTTTATACACACCTTGCATTCAT
GCATAAACCTTCACAATATGCCCTTCAAGGGCTATGGATCAACTCATCCCAACATATAGCAATAGCACAATTGATGATCC
AACAACTCATCAATACGTTAATCACATCATGGTTGGCACATTATACTTCAAGTATTCATCAACATGCACATAATATCATG
ATCAAGTCAATTCATGTCTAGAAGCATTTCCCTAAACCAATTCAAGTCTAGGTGTTCTAATCTAAGGCATTACATGAAGA
AACTCATCATTCTTGGAGGATCACCTTTAAACCTTCAATTTGTCTCTTTCATGACACAACCCTAGACTATATCAATTCGC
CTTAGAAATCTTAGGTTAATCAAGTATACATGTAGAATCATAATTAGTCATATCTAGGGTTTGTAGGGAAGATGAGCCTT
ATCTCAACACCACAAAACACATGACAAGTAAGCACCTCCACCTTTCAAGTGGATCAACAATTCATACATAGAATACATGA
TAAGTAAACACCTCCACCATTAATGGATCAACAATTCATAACTAGAATACCTATCACGTGGAATTCCTTCATTCATGGCC
CTCAAGGCTATCATCAATATTCGACCCTACTTCTTGAAATTAGAACATTATATAGGGTAACATCATGATACAATAACCAA
TTCAAAGTAAACTTATTAGATTATCAACCTACATTCATCAATCAAGCCATACAAGGGTTTACAATTGAGGAAGAAGGGGA
AAACATGGGTCATAAGGGGATTTTGTTCATAAACCAACAATAAACCATGAATCCACCCACAAATTATCATATCTAAACAT
AAAAAATCACAATTAAACAATTGAAACGTTTTTAGAAGGTGACCCATGCTATTGATTGAAAACCTAGAAATTGGGGAATT
TGAAAACCTAGTTAAAGGGGCATCTTGGAGATAGCTAACCAAGAATGAAGAACTCCCATACCTTAGGTGTATAATCCTTT
CAAAATCCTATGAAAAATCTTCCATCTTCAAGCCCTAGATTGATATCTTCTTGGTTCTTCAATGGAGGTTCTAGAGAGAA
GATTCTTGGAGGGAAAGGTAGTTGGGTTTTTGATTTGGGGTCTTTAGTTGAATGAGTTAAAGTGATTATTTTAGGGTCCA
TTAAACTTATATAGGAGGTAATTTAACTGATTAACCGACCTATATTAACCCCTAATCAATTAAATTATTCCCAAACACCT
AACTTAAACTAAAAATCTGTAAAATTGGCAGCATTCACGCCCACTCATCCACGGACCGTGGATGGGTCTACTGGATGTCA
ATCACCTCCGTGGTTGGGGTCTGATCATCATTTGCAGGGCTGTTTCAGGCCTTGACCCACACCCATGACCTATGGGGTGT
CACTCAACCTACTGGCCGTGAATGGCTATTCGTAGGTCACAAGAAACTGTTTTTGGGGGGGCTGTTTTGTAATGTGTTGA
AGGTTTAGTTTACGGGGTCTATTAACTACTTATAGTAGGTTAATTAACTAACTAACCATCCATGCTAACCCGTAAACTAA
GTACTGACTTAACCTCCTAAGCTCTAACTAAAAGCTGTCAAAATGCAGTCCAACCCACGCCCACCTTCCATGGACCGTGG
ATCAATCCACTAGCCATAGTTGGCTTCCGTGGTTTGGAACTGTGGCTCTAAATGTTGCAGACTTCAAGGAAAACTAAGTA
TGGACCTACTCCCTTCATCCATGAATCGTGGTCTGGTCTACTGGACGTGGAAAGCATCCGTAGGTCACCACTTAGGTGAT
CAAACCTTGCTGTCTAGACAGCTTTGGGGGACTGTTTTGGGGTCCTCCTCAAGGACCCCTCGAGTGGACTTTGGGGAGAC
GTACTCGGACGTTTAACCCCTAAACATAAAGTTCTAAGTATGGGAGTCACTTCTACAAGTTTTCACCCTCATACAACACT
CCAAACTTCAACGATAAGGTTCTTAGAACTCACTAGTTCAACTTACTAGTTTCCGGACGTTTGACCTCCAAACTCCTAAA
TGTAAACTTGAAAAGCCATATTACATCATTTGATCAANNNNNNNNNNNNNNNNNNNNNNNNNNNNNNNNNNNNNNNNNNN
NNNNNNNNNNNNNNNNNNNNNNNNNNNNNNNNNNNNNNNNNNNNNNNNNNNNNNNNNNNNNNNNNNNNNNNNNNNNNNNN
NNNNNNNNNNNNTAGATGATAAAATGTAAAGTATTATTTATAGAATCACTAATTTGATTTAAGATCATTTTATGATCAAT
CACTATTTTCTTATCTATTTTTATATAACTAGTAAGGAGTGTATCTTGTGACATAAAGAAAAATTATATGGAACAATACA
TAGAGATGAAATATGTTCATGCTATATTCACTCTAGTTTTTCATTTGATTTAAATCTCTTGCCACCAACACTTTACTTTC
TCCGTTCATTTTTACGTACATATCTATTAAAAGTAATTATTATTATGCTATGTTATCATATTATAAGTGAAAGTGAAAAT
CTATTTTTGAAATAGTGAATTTAACATCAAAACTAATAATTCAATAGACTACGTTGATACCCATTGTTTTAGAAAAATTA
GGAAGAAATTCCTTAGTTTGAGGGAAAAGAATAAAAAATAAAAAAAACAAAGAAGAAATATCTTACTCAAATCATATGCC
TTTTTTCATATCTATTTAATATTATTGTCTCTCCCACAACTTTTCGTCATTGTTAACTCATGAAAATGGTAAGAAAAATA
CGAGTGTGAATTGATGAATGATTTGCTACAATTTTTTCACCAACTTTTTCTTATGAGGTACCTCGAATTTCATTGAATTT
CGAACTTGATCAATTTTTGCAAATAACACTCAAGATTTTTTAAGAAGAAGAGGAGTAGAGAACTTAAAGAAATTATTGTT
TAAAAGTGTGAGGAAATCCCTCTTTTTATAGCTACCAAATAGTAGTATGAATATGTGTTAATTGTGCCTTATCTGAAAAG
TCACAACCTTTTGAAAAAGTCACTACTTATCGGGAAAGTCACATCCCTTTGAAAAAGGCACAACTCATCAAATAATGTAC
AACCCTTTGGAAAAGTCACAACCCTTTGAAAAAATCATAACCCTTCAGAAAAGTCACAACTCATTGAAAAAGTCACAACC
CATAAAAACATGTCACAACCCTTTGGAAAAGTCACAATCCAATTTGAAAAGGTATCTACTTTCAATATAATAAAATTAAT
TAATAAAATAAATTGAGTATTTTTAATTGGGGGTATTATAGTAATTCAACATTCAAGTTTGAGAGTTCATGCTTTTAAGG
TAGTATATATATATATATATATATATATATATATATATATATATATATATATATATAATTTTGATGCTAATTTTTATTAT
TTTTAATATATAGGGGGAGTATCATCAGTACCTGAACTGCCCACTCAAATTTGGACAGAAAAAGTGGTAGGGGGGACACA
CAAGGGAAGAGTCTATGGTCGAGGCTCTCGAAACGATGTACGACTACTCCTATCAGACTTAGAAGGTATTGAATCGTCAC
GTCAAGTTGAGGCACTTGAAGGTGTTCAGATTGTTGCTATGTCGGCACAAATAGCAAAACTTACAGCAACACTGGAAGAG
TCTGAGCAAAGAAGAGTAGCTAAACAAAAAGGTATGAGTGCGACCGTTCAGCAAATCAAAGAACAAGTGTTGAACCTCGC
TCGTTGACCTACCGCTACATCGTCCCCTGCCGAGGGCACCAACGACGAGAGTGAGGAGGAGGAGGATTATATAGATCGCA
CTCCTTGATTAGCTTCTATTGCTTTAGTTTATGAACTTTTTTTAAAAAAAATTAAAACAAATTTCGAAAGACTTTATAAG
TTTTTGAATTGTGATTTAGATATTTGTGGGTCCTTGCCGCTGCATGAGTGTTAGCTCATGCTCAAAACTCCTCTGACACG
TGTCACGACCTGAGCCTACACCCTGGACGTGGCCGGCACTCGAGACTTGAGAACCATTGTTGGTCCCCAAGCGAACCCCC
ATCCTGGTTGACTACAAGCGGAAGACTAACTTAAGCATACAAAGCTTAAAACAAAATAAAATTCATGAAAACATAAATAC
AAAGCTTGAACTTATAATAAAACTCTGAATAATATAATATACTCGCCAAAAATAGGCAACTTAAGTCTTTAAAATATTTA
ATACTGAAACTTTACTGTCTATCTATGAAGCCTCTAAATGACAAAGATGGAACTCGGGACAAAACCCACGACATCCTGAC
AAAACTGAAAAGTAAGTGAAATCCTCCGGAAGCAAGAAGGCTCACCATAGCTAACTCAAACTCCATGTGGTATCAACAAA
GCTCCTATTGATGATCCTGAATGCCTAAATCTGCATCATGAAATAATGCAGGCCAAATTGCTCAGTACATGGAATGTACG
AGTATGTAAGGGGAATTCTAAAGCATAAACATAAGCTTGAACTTGATAAAAAGGAAACATACTTACCTCTTTTCAAACTT
ACTCAACTCAAGGAATACTCAAGGATACTCAAAACTACTCAACTTACTCAACTCAGAAGTACTCAAGGATAAGATAATCA
ACTCAGAGATTAGATACTCAACTCAAAGATATGATACTCGACTCTGGGTACTCAACTCTAGATACTCAGCTAAATATAAA
GCAACAATATACATGTAATATATGGAAAGCTTTTAAAACAGTAGAAATCAACTCAGTGTATTAAAGAATACAATAACAAC
TCAATTTATATATAATAAAATATAATATAACTCTGTGGGAGTTTCTCTAACCGACAACCACAACTATGAGCCTAAGTGAT
ATATGATACAACGTCTTGCCCACTCTACCAGAACTGTCCTATACTTCGTCGTCATATAGAACACCTTAACTAAGTGGATC
CACTAGTCTATGCTAAAAATCACTAAGGATTCATCTAAAAAGTATGATCCTTTTTACCCATGATGGTTACATGTTTATGG
AGACTTGAGTTATCTAAACTTGTCCCCATATCGGTGCTCAATACTACTCCCAAAATATACTAGCCATATGTTTAAAAACA
TCACTTTTTTGTGGTTTGAGATAATTACTCAAAAATCTATCTCTTGAAAGAGATGGTACTCAAACTGCTCTTTTGGAAAT
CTCAGTCTCTTCTCATCTTAAATGTGAAAACATTTACTCTTGGGAATACTTAGTTCTCATATATCATTTTAAAGAAAATG
AACTCAACTCTGCTCTTTCTCAAAAACATTTTCAAAATCATATTATAATATGATCATTGATAACTCGGGAAGTCATACTG
CATAAACATTGATGATATATCTAGATACCATATTGCTCATACATTGATGGCATACTCGATTGTCATACTAATCATGTTTT
ATAAAACTCTTTTCTCAAAACTCATCTTTACTTTCTCAAAACTCATTATAAGAACTCAATTTTTGTCTTTGAAAAGTTTT
TCAAAATATATAACTCAAATCATAGGTTTCATGCGGAATTATGGACATGAATGACTCAACTCAAGAATGTTAATGATATC
TCTCATCTCAAGACTGCTCGACTCATAGGGTTCATGCGGAATTATGCACATGAACTATTCAACTCAAGGAACTTCATGGG
TAACATTTAGTAGTCCCATAAGTAGGAATATAATCTCAAAAGTATTAGGAACTCAATGCTCAAAGACTTAGAACTTGAAG
ATACTACTTCGCAAAAAAATACTCAACTGATGGAGTTCATGCGGAATTTATGGGCATGAACGACTCGACTCAAGGGTCTA
AATAACAATATGGAACTCAAATATACGACTCTTCTCATTCTCATACTTACTTCCTCAAAACTTAACTCAAATCGATAGTT
GATCTCAAAGGATTTACAATTGAACTCAAAGATTTTCTTGAACTCTACTCTTAACTCTTTCTTGAATTTGAATTATGAAT
TCAAGAGTTATGATTCATGATATGAAGGATCTCAATAACAATATAGCAATTCGATAGTTAGGAATAGAACTTTTTAAAGA
AATATGAACTCAAGAACTCAAAATCAACTTATCTCAAGAATACTCAAATCTACGGAAAGTATCCTAGATTACTCTTTTAC
TGATCTGAAAGTAGATTAGGGCGTGAGGACGAACTAGTCCAACATTATATGATAGCCTTATATACTTTAAAGAACAAGGT
TCTTGAAGAATATTGAAAAATCTTGAAGAAAAACTTGATTAGAAGACTTGAAACCCTAGCTTGAAGGTAAACGATCAAGA
AAACCTTTCTTGAGATTCTTGAATTAGTTTCTTGAAATCTCTATGGCCAAAATTTATTATTTTCATTACTGATTCATAAT
TGTATGGAACTTGAGTTAGAAAGAATGGAATCTTGGAGAAAAACTGTCACGCCCCGAGCCTACACCCTGGGCGGGACCGG
CACCCGGAGACCATTTCTGGCCCCAAGCGAACCCTTGGCCTGGCTTTCTTAACTCAACGAAAATCTAACCCAACAGAATA
ACTCAATGCAATGCAATATTACAAAATAACTTAACTAATATAAATCTGGCCATAAAGGCACCTCGGGTCTCAAAATAGAG
TATTTACATATATATATCTAGATGAGAGACTCAAAACTAACTAACTGACTGTCTGTCTATGAAGCCTCTAAAATACTGAA
ATGGATGTTGGGACAGACGCCACAACATCCTAATAAAACAAAAACTAAGAACACAAAAATAATTGAGTCCTCCGGAAAGC
AAGGAGGCTCACCACTGACTCTGGAGTGCTCAGCTGGATCAACGACGTGCAGGATGCTGATCCGGGGTACCTGAATCTGC
ATCATCAAACGATGTAGGCCAACTGGCATCAGTACATGGAATGTACGAGTATGCAAGCTGGAAAACTAAGCAACAAAGGC
TAGAAAGAAATCTGGAAGAAACTGAATAGCTTACCTGGCTCAACTCAACTCAACCTGACTGACTTCTTTCAATATAAGGC
AATTTAAAACAAGTGTAATATAAAGAAAGACTGTTTAAAACATACTATAAACTCTGTGTGTATACAAAGATACAATAAGC
CTAAAATGTATATAGAAATACAATGAACTGATGTATATAAAAATACAATAATCTCTGTGTATGAAAATACAATAACTGTT
GTGGGAGTTTCTCTAACCGACAACCATCACATAAGAGCTATAGTGATGATACAGCGATCGACCTCACGCTGCCAGAGCAT
CTTATACCCGGCCAAAGGTATAAGACCTGAAGTGCCTAATGGATCCACTAGTCTAATCTGAAAAGGATTCATCTAAAGAG
TATGATCCTTTTCTACCCATGGTGGCTAACATAGTTCTATGGGGGCTGTGGGTTCTTTGAACGCTCCCCCAATTCGGTGC
TCGATACTACTCCCAAAAATGTACTGGCTCTTATGTTTTTAAAACATATTTCTTCCTGCTGATATGAGATAATTACTCAA
AAACTAGCCCGAAGGCTCTTTTGGAAATCTCAGTTTCCAACCTTGTTTAGATGTAAAGACATTTCTTTAAAATTTCTTTG
GGAATACATAGTTCCCTAATAACTTTGAGAGAAAAGAACTCAACTTTAAACTCTTGACTCTTTACTCATTACTTGACTTG
CAACTTGGAAACTATCTTTCCTCGAATCGGAATTATGAATTCAAGGTGTTCGATCACATGTTATGGAGGGATTCTTAAAT
GCTTAGACGTACTTTGGAGTGTCGGAAACAACTATAAAACATAGGTATAATACTTAGGAACATGCATGAGAAAGTGAGAA
AGAATGGGGGAAACTTGGCTGAGACTTCAGATTTCTGGTGACACAGATAGCATTCACGGACGCCATCGACGGACCGTAGA
TGGACTTACGGTCCGTGCTGCAGGTCTGTAGATCACGTCAGAAACTTCCCCATAATTCAGTTAAAAAAAAGACTAAGTGT
TGACCTACGGTCCGGACTTACGGTCCATAGATCAGGTTACGGACCGTAGGTCGTGCCCGTAGATCGATGCCCCAAGAAGC
CCAGCTTGTGTCCCGATTGACGGTTGGACAGTACGGACCGTCAATCGATCTACGGTCCATAGGTCGCGCCGGTCGATGGG
AATCGATAGCCAAAAATTTGCTGAAAATTGATGGTGAACCAACTTCAAATGGGCTTAACTCCTAGAATCATAATTCCCTC
AACATACAATAGATTTCAACAACACAACCAACAACAACCAACCACAACTAACAACTTCAACAACAAACTCCAATCTTTTT
CTCAATTCATAAAATGAGCTTGGTGTGTGGGGGAAAGGATCAACCCACATAAAGAANNNNNNNNNNNNNNNNNNNNNNNN
NNNNNNNNNNNNNNNNNNNNNNNNNNNNNNNNNNNNNNNNNNNNNNNNNNNNNNNNNNNNNNNNNNNNNNNNNNNNNNNN
NNNNNNNNNNNNNNNNNNNNNNNNNNNNNNNNNNNNNNNNNNNNNNNNNNNNNNNNNNNNNNNNNNNNNNNNNNNNNNNN
NNNNNNNNNNNNNNNNNNNNNNNNNNNNNNNNNNNNNNNNNNNNNNNNNNNNNNNNNNNNNNNNNNNNNNNNNNNNNNNN
NNNNNNNNNNNNNNNNNNNNNNNNNNNNNNNNNNNNNNNNNNNNNNNNNNNNNNNNNNNNNNNNNNNNNNNNNNNNNNNN
NNNNNNNNNNNNNNNNNNNNNNNNNNNNNNNNNNNNNNNNNNNNNNNNNNNNNNNNNNNNNNNNNNNNNNNNNNNNNNNN
NNNNNNNNNNNNNNNNNNNNNNNNNNNNNNNNNNNNNNNNNNNCTTTCTCCCATACTTAGCCAATTTTCCAGATTCTAAA
TTTCTTTCCAAAAATGACTACTTTCCAATTTCAAGCTTCTTCAAAGCCACTTCAAATTATCGGATGTTACAATATCTCCC
CTTGGGAACATTCGTCCTCGAATGAGGTTACTCTTACAAAGCTAAGGGTGTAACATCAACTCAACACCCAACAAACAACC
ATGCAAACGTAACAACAAAAACGACATGCTCATTATAAAATGAAAAGGGCACTAAGAAGGAAATTAATACCTTAATCTGC
ATTTCCTCCGGATTCAAAGAGATATGGATATCTCTTCTTCATGTCCTCTTCGGCTTCCCAAGTTGCTTTCTCAACAAATT
GGTTTCTCCATAGGACCTTAACTGAGGCTACATCTTTCGTTCTTAACCTACGAACTTGACGATCCAAAATTTGAACAGGA
ACCTCCTCATAAGATAAGTTATCCTTGACCTTAATACTTGCAGTCGGTAGGATCAATGAAGGATCGCCTATACACTTCTT
CAACATAGAGATATGAAATACCGGATGGACTGCTGCTAGCTCCTGTGGTAGCTCCAACTCATAAGCTACATTGCCAACTC
TCTTAACTATGCGATAAGGTCCAATATATCGGGGGATAAGTTTCCCTTTCTTACCAAACCTCATAACGCCTTTCATGGGT
GAAACTTTCAAATATACCCAATCATCTGCTTCAAACTCTAACGCCCTTCTCCTAACATCAGTGTAGGATTTCTGACGACT
CTGTGCCTTTTTTAACCTCTCTTGAATCACTTTCACCTTCTCCATCGCTTGGTGAACTAAATCTGGTCCTATCAACTGTG
CTTCACCAACTTCAAACCATCCAATAGGAGATCTACATCTTCTCCCATAAAGAGCTTCATATGGAGCCATCTGGATGCTA
GAGTGATAACTGTTGTTGTAGGCAAACTCAATGAGAGGTAGATGATCATCCCAACTCCCTTTGAAATCGATTACACAAGC
CCTCAACATATCCTCTAAGGTCTGAATAGTGCGTTCTGCTTGCCCATCAGTCTGAGGATGAAAGGCAGTACTTAAGTTCA
CTTTCGAACCCAGGCCTTTCTGAAAAGATTTCCAGAACTGTGCAGTAAACTGTGCACCTCTATCTGAAATAATGGAGATT
GGGACTCCATGAAGTCTCACTATCTCTTGAACATACAACTTGGCATAATCTTCTGCTGTATTGGTAGTCTTTACCGGTAG
AAAATGAGCTGACTTTGTCATTCTGTCGACAATCACCCAAATAGAATCATGTTGTCTGCGAGACCTTGGCAACCCTGTGA
TGAAATCCATATTGATCATCTCCCACTTCCACTCTGGAAGTTCTATCCTCTGAGCCAAACCACCGGGCCTTTGGTGTTCA
ACTTTCACCTGTTGGCAATTTGGACACTTAGCAACAAACTCAGCAATGCCCTTCTTCATGCCATTCCACCAATAAACTTC
ACGCAAATCACGATACATCTTGGTGGAACCTGGATGAATAGAATATCTGGAGCTATGAGCTTCCTCCATAATCTTCTCTT
GGAGTCCATCTACCATAGGTACACACAATCTACCTTGATATCTCAGTGCAGCATCTCCCCCTTGTTCAAAAGCTAATACT
TTTTGCTTCTGAACATTTGCCTTCAACTCAAGCAAAATGGGATCTTGATCTTGCTTCTTTTTCACTTCTGACATTAATGA
TGACTCGGCCCTATTCGCCACCGCTATTTCTCCTTCTGCGGAATCTAAAAGTCTGACTCCCAGGCATGCCAGTCTGTGCA
CATCTTTTGCTAACTCTCTCCTTCCTTCTTCAATATGGGCGGTGCTACCCATAGACAACCTGCTTAAAGAATCAGCAACA
ACATTAGCCTTACCTGGGTGGTAAAGAATACTCAGGTCATAATCCTTGAGTAACTCTAACCACCTCCTCTGTCTGAGATT
AAGCTCTTTCTGAGTAAGCACATATTGAAGGCTCTTGTGATCAGTAAATATGTCGACATGCACACCATACAAGTAATGAC
GCCATATCTTCAAAGCAAATACTACAGCAGCCAATTCTAAGTCTTTGGTTGGGTAGTTCTTCTCATGAACCTTCAACTGT
CTGGAGGCATAAGCTATAACCTTGCCATTCTGCATTAAGACACAACCCAGACCAACTCTAGATGCATCACAATACACCAC
AAAACCTTGAGTACCTTCTGGTAACGTCAAAACTGGAGTTGTAATCAATCTCTTTTTCAATTCCTGAAAGCTGTTCTCAC
AAGCTTCCGACCATTGAAATTTCACTGTCTTCTGAGTCAACTTAGTCAAAGGAGATGCAATAGATGAGAACCCCTTAACA
AATCTTCTATAATAGCCAGCTAATCCCAAGAAACTCCTAATTTCAGTTGGAGATGTGGGTCTAGGCCAATTCTGCACTGC
CTCAATTTTCCGAGTATCAACTTTAACTCTATCACTGGAAATAATGTGGCCTAGGAATGCGACAGACTTAAGCCAAAACT
CACACTTAGAGAACTTGGCATACAACTCATTGTCCTTCAAAGTCTGAAGAACTGTTCTGAGATGACTAGCATGATCTTCT
TCATTCCTTGAATAGATTAGTATGTCATCAATAAAGACAATAACAAACATATCTAAATAAGGTTTGAAGACTCTATTCAT
CAAATCCATGAAAGCTGCCGGTGCATTGGTCAAACCAAAGGACATGACCAAAAACTCATAATGACCATACCTGGTTCTGA
AAGCTATTTTTGGGACATCACATTCCCTTACCCTTAACTGATGATAGCCTGATCGGAGGTCAATCTTTGAAAAACAAGTG
GCACCCTGAAGTTGATCGAAAAGATCATCAATCCTCGGAAGAGGGTACTTGTTCTTGATGGTAACCTTGTTCAACTGGCG
GCAGTCTATACACATTCTAAGGGAACCATCTTTCTTCCTCACAAACAAAATCGGAGCACCCCAAGGTGAGACACTCGGTC
GAATGAAACCCTTTTCTAGGAGATCTTTCAACTACTCTTTCAACTCTTTCAACTCTGTTGGTGCCATTCTATATGGCGGA
ATAGAGATAGGACGAGTATCTGGAATGAGATCTATGCCAAAATCTATTTCTCTCTCAGGAGGAATTCCGGGTAGATCATC
AGGAAAAACTTCCGAAAACTCTCTTACTATAGGGACTGACTGGAAATGAGGTATCTCAACACTAGAGTCATGAACTCGGA
CTAAGTGATAGATACAACCCTTCGAAACTAACTTTCTTGCCTTAAGGTACGAAATGAAATGACCCTTAGGCACTGCTGAA
CTACTACTCCACTCTAAGACTGTCTCATTCGGAAACTGAAACCTGACCACTCGAGTTCTACAGTCTAATGATGCATAGCA
GGCATGAAGCCAATCCATACCTAGAATGACATCAAAATCTACCATGTCTAGCTCAACCAAATCAGCCTTGGTGCTCTTGT
GACTAATGGAAACATGACAATCACGATAGACTCTTTCTGCTAGAATAGATTCCCCAACAGGTGTAGAAACACAAAAGGGT
TCACAAAGTCTTTCAGGAAGAACCTCAAACTGATTTGCAACATAAGGAGTTACAAAAGATAAACTTGCCCCTGGGTCTAG
CAAAGCATACACATCAAAAGCAAAGACTTTGATCATACCAGTGACAACATTCGGAGAATTCTCTTGCTCATGGCGACTGG
TGATAGCATAAAGGTTGTTTGCTCCTCCACCTACACTAGAAGTAGCTCCTCTAGGTGTCGTCCTGTCTGGTGGAACAACT
GAAGAAGACTGTGCTTTATTGCTTCCATTACCCTGCCTATTCTTTGGACACTCTCGCATGAAATGTCCATTCTGACCACA
CCTGAAACAACCAATGGAGCCCTCTCGACAAATACCTGAGTGGTTCCTACCACATTTGGCGCAGACAGGAGGCTTACTAC
TCCCTTGCACCACACTACCCGAAGATTGTGCTGGTCTAGCCCTGAAGTCCTTCGAATTCTGAACATTAAATTCACCTCTG
TATCTGGTGCAGGTGCTCTAGCAAATGATGGAACATGTCCCTTTTGCCTTTGCTGAAAGGAGGAACGGTTTGAATTACCT
CTCTGCTGCCCGGACTCGTTCCCGATCTTAGCTTTCTTATTTCTGAACTCTTCTCTGTCCCTCAGCTTCTCTTCCTCGAC
CTGCTGCACATAAACCATCAACCTTGATATGTCCATGTCCCCATAAGCATTGCCGCCCTACCTTCCTTGCTCGACAACCG
AGACAGCCCAGCAACAAACAAACTCATTCTATTCCTCATGTCCGCAACCATCTCCGGAGCATAGCGGGATAATTGTGTGA
ACTTCAGACTGTACTCATGAATACTCAAGTACTCTTGCTTAAGTGTGAGGAACTCACGTACCTTAGCCTCTCTCAATTCT
CGAGGAAAGAAATGCTCCAAGAAAGCTTCCTCAAAACCGGCCCAACTTGCAGGTGGTGCATTCTCAGCTCTGCCCCCTTT
CCACTGGTCGAACCAAGTTCTAGAAACATCCTTCAATTGATAAGCAGCTAGTTCAACCCGCTCAATATCTGCCACATGCA
TCACATCGAAAATCTTCTTCAACTCCTCAATGAAATCCTCTGGATCCTCAGTAGTGCTCGAACCCATGAAACTCGGAGGA
TTCATCCCCAAGAACTCACGAATCCTTGAAGTGTTAGCTCCTTCATGTCGAGCTCCTCTTTGCTGACCAATTTGATTAGT
CACAGCTTGACTCAGAATTCTGATTGCCTCTCTGAACTCGGCATTAGAAACTTCCCCTTGATCTTGCACTCCAGGTGCAT
CGGGTAATTCTTGCTCCTCAACATAACATCTAGGAAGACGCCCTCTGCCAACTCTTCGTGGAGGCATGACTATCTGAAAC
ACGCGCAAGCGTGAATTAGAAGGAAACTCTTTAGAGATAAACTTTAACGCACAAGTTGAGTGTGAAAGAAGTGAGAAATC
TTCCTAAATGTTGCAGTTTCCCAATTATAGATATGGCGCGCTTCACACCGATAACTGGGACTCTACAGACACGGCTTCAT
AGACTCCCTAGGACTCTTGAAACCTGGCTCTGATACCAAGTTTGTCACGCCCCGAGCCTACACCCTGGGCGGGACCGGTA
CCCGGAGACCATTTCTAGCCCCAAGCGAACCCTTGGCCTGGCTTTCTTAACTCAACGAAAACCTAACCCAACAGAATAAC
TCAATGCAATGCAATATTACAAAATAACTTAACTGATACAAATCTGGCCATAAAGGCACCTCGGGTCTCAAAATAGAGTA
TTTACATATATATCTAGATGAGAGACTCAAAACTAACTAACTGACTGTCTATCTATGAAGCCTCTAAAATACTGAGATGG
ATGTTGGGATAGACCCCACAACATCCTAATAAAACAAAAACTAAGAACACAAAAATAATTGAGTCCTCCGGAAAGCAAGG
AGGCTCACCACTGACTCTGGCGTGCTCAGCTGGATCAACGACGTGCAGGATGCTGATCCGGGGTACCTGAATATGCATCA
TCAAACGATGTAGGCCAACTGGCATCAGTACATGAAATGTACGAGTATGCAAGCTGAAAAACTAAGCAACAAAGGCTAGA
AGGAAATCTGGAAGAAACTGAATAGCTTACCTAGCTCAACTCAACTCAACCTGACTGACTTTTTTCAATATAAGGCAATT
TAAAACAAGTACAATATAAAGAAAGACTGTTTAAAACATACTATAAACTCTGTGTGTATACAAAGATACAATAAGCCTAA
AATGTATATAGAAATACAATGAACTGATGTATATAAAAATACAATAATCTCTGTGTATGAAAATACAATAACTGCTGTGG
GAGTTTCTCTAACCGACAACCATCACATAAGAGCTATAGTGATGATACAGCGATCGACCTCACGCTGCCAGAGCATCTTA
TACCCGGCCAAAGGTATAAGACCTGAACTGCCTAATGGATCCACTAGTCTAATCTGAAAAGGATTCATCTAAAGAGTATG
ATCCTTTTCTACCCATGGTGGCTAACACGGTTCTATGGGGGCTGTGGGTTCTTTGAACGCTCCCCCAATTCGGTGCTCGA
TACTACTCCCAAAAATATACTGGCTCTTATGTTTTTAAAACATATTTCTTCCTGCTGATATGAGATAATTACTCAAAAAC
TAGCCCGAAGGCTCTTTTGGAAATCTCAGTTTCCAACCTTGTTTAGATGTAAAGACATTTCTTTAAAATTTCTTTGGGAA
TACATAGTTCCCTAATAACTTTGAGAGAAAAGAACTCAACTTTAAACTCTTGACTCTTTACTCATTACTTGACTTGCAAC
TTGGAAACTATCTTTCCTCGAATCGGAATTATGAATTCAAGGTGTTCGATCACATGTTATGGAGGGATTCTTAAATGCTT
AGACGTACTTTGGAGTGTCGGAAACAACTATAAAACATAGGTATAATACTTAGGAACATGCATGAGAAAGTGAGAAAGAA
TGGGGGAAACTTGGCTGAGACTTCAAATTTCTGGTGACACAGATGGCATTCACGGACGCCATCGACGGACCGTAGATGGA
CTTACGGTCCGTGCTGCAGGTCCGTAGATCACGTCAGAAACTTCCCCAGAATTCAGTTAAAAAAAAGACTAAGTGTTGAC
CTACGGTCCGGACTTACGGTCCATAGATCAGGTTACGGACCGTAGGTCGTGCCCGTAGATCGATGCCCCAAGAAGCCCAG
CTTGTGTCCCGATTGACGGTTGGACAGTACGGACCGTCAATCGATCTACGGTCCGTAGGTCGCGCCTGTCGATGGGAATC
AATAGCCAAAAATTTGCTGAAAATTGATGGTGAACCAACTTCAAATGGGCTTAACTCCTAGAATCATAATTCCCTCAACA
TACAATAGATTTTAACAACACAACCAACAACAACCAATCACAACTAACAACTTCAACAACAAATTCCAATCTTTTTCTCA
ATTCATAAAATGAGCTTGGTGTGGGGGAAAGGATCAACCCACATAAAGAACTCACATACCTATTAGGGATCACCCCCGAC
GATAGTCCACGACGGAAACTGGTTGATCTCCTTTCTCCTCTTCTTCTCTTCTCTTCTCTTCTTCTCCTCTTCTTCACTCT
CAAGAACCCTAACTCTTTCTCTTTCAAAAATGGGACAAAATGATCCACATATCAGCCTAATACAACAATATAACCTCAAA
AGAATATAATTTGTGAAAAGACCAAAATGCCCTTAAATTTCCGGACGGATTTCCCTTCCAACTGCCCAACTTCTAAAGGG
CATAACTCCCTCATGCGAACTCAGAATCGAGCAAACTCGGTGGCGTTGGAAAGATCGTTCCACAAGCTTCACAACCATAA
CTGGAACTACTCCTAACTCATCCTGAGCTAGGAGTTATGACTGTTAAAAGTTGGCCAAAAACTCACTTTCTCCCATACTT
AGCCAATTTTCCAGATTCTAAATTTCTTTCCAAAAATGACTACTTTCCAATTTCAATCTTCTTCAAAGCCACTTCAAATT
ATCGGATGTTACAAAAACTTACCTTGAAGAAGAATCTTGAAAAAGATTGAAAGAATCTTGAATGGGGCCTTCTACTTTGA
TTTTTCCTTAGGATTTTGTCTTAGGGTTTGAGATAGAAGAGAATGATGGATTAAAATATGAAAATCTGATTGTTTTGAGC
CTTTTATTAGTCAAGAAATTTTTTTAGGATTTTCTTGGATGTAAAAAAACAAAAACAACCCTTTCTAATATTTCCCCGTC
GGCTAATTCGTAACAACACTATATAGGTTACTAAAATAGTCATAACTTTTTACTAAGAAATTGGATTGACATGAAATTGG
TGGCGTTGGAAAGTAGATTCAAATACCTTTAATTTAATAGGTTATGTGTCACGTAACTCTATATATTCTAAGAGATATGA
TCGTTTGAAGTTGACCCAGGTAGAATCTTACATCAAAACATAATCGGTAAGGAAACTTCAAGAACACTTATCAAGAACTC
ATCAAGAAATTAAATTGCTCAATATTTATGGATCGATTCGCAAGAGAACATCATGATTGGCGTGTGGGTGAACAAATCCA
ACACTATGGAAGCTTACATACCTCAAAGAAATTAGGTTCTTGGCGAAATCTTGAATTTCTTGAACGAACGCTTGAAACTT
TGATTTTTTTTCTCCTCTTGAATCTTCTCTCTAAAAAACTAAACGCTTTTGGGATGAATGAAACTAATTCTAATCAATTT
AGACTCCTAAAATTTTACTAAAAATGCTTAAATTCGATTGGATAAGGAAAAGACCAAAATACCCCTCATATTTTCGGACA
ACTTTTCTTAATTGGCAGCTCGACTTCAAACGGGCATATCTCCCTCATCCGACCTCAACTTAGCAAACTTGGTGGCGTTG
GAAATATAATTCGAAGACCTTTCATTAACTATATTGTATGTCATCTAACTTATCTTGTACTGAGAGTTATGGTCATTTGA
AGTTGACCCAAAACTCATAATTTAAGCATAACTTGCAAAATTTCAAATTTTGTTATTTTCCAATTTAGTTCTTTTTGGAA
CTCAAGGTTATACATCTAGTGACCTTAACACTTAAGAAATTTTTAATTCCTTGATAAAATCTCACTCACTACGAAGAACG
GTTCGAGTCTTAGTTCGAATTTTTTTTAGGGTGTTACAACACGAGTTCTAGTCGTTGCGCTGCGGTCCATTTTCCGGCCT
CATGTTTTGAAGATTAATTTAAGTTTGTTATTTTATATCTTGTGTGGGATGTTTATTATGTATTTTTTTATTAGGCTAAA
TTAATTTGAATCGAATTTAATTTAATTTGCAGATGGGCAACAGAAGCAGAAAAAGCGACGGACAGGGTGGTTTTGTCCAT
CTCTTTTGTGCATTTTTTTCTAAAAAAACAAGAAAAGTGATGGAAAGAGTCCTTTAGTCCGTCGCTTTTTTGGGTTTTTC
AAAATTTAATTTCCAGAAAAGCGACAGACGGCGTCTCCTTGTCCGTCACTTTTCAAGATTTAAAAATATTATAAAATTAA
AGATAAGCGACATAATTTGTCACTTTTTGGAAATTAAAAAAATTACAAATATAAAAAAAGTGACGGACTTATTCAAAATA
TTTTCTTGAAAAAAAATCAGAAAGTGACGCATTCCGTCGCTTTTTGAAAAACGTCAAGCCAAAAAGCGGTGAACTTGACT
GCGTCGCTTTTCCGTCGATTTTGACCAAAAAAGCGCCGCAGTCCGTCGCTATTGGCCATCGTTTTTTGGCAGTTTTTTAG
TAGTGTCTATTACACTTGAGCTTTCCCCTTGTTGTAATACGTAGCTTGTTCTTGGTCAACAAACAATTAACATAACACAT
AATCTGACCCAAATGGCCTAAATACACCCCGATTAGAAAAAGCCCATGCCAAAATCATGATCATCCCACTCAATTTAGGG
CTTTCCCACAATTTATTCACCTAAAACTACTGATTCCATGGTTACATTAATGAATTACGATAAATAAATCAAGAACAAAT
ATTTTTATAAACAACCTAGGATCTTACACTCCAAAATTCTCATAAACTCAGATTTTCCTACCTTAGGATGAACCCAAACC
CTCCCTAGGGCCAAAAATACCGCATCTAATACTTAGAAATCAAAGTACCAAATTGGGGAAATGAATTACCTACCTTTACG
AGGTCCCTGATGAAAAACCCGCTGAATTTCACCCTAAGTTGCCCTTGATTTTTCCCAAAATGTGATTGTAGAATAATGAG
CGGTTTTGGAGAATTTTTTGCATTAACTATGACTAACCCCGCTATTGCGGTTCAATTCCGCTAATAGTGGTGGCTTTGTA
GCAGGACCTTTTGCTATAGCGGGAATTAATTCCACCATTATAGCGGTGTGTACCTGCTATGGTGGCTTACATGGACATAA
ACTCAAAATCTCCCAAAAATGTCTATTTCGCAACACACCTTCAAATTTTGACGTTTCAAACCAATCACTTCACATTAAGT
TAAGTATCAAAAGTTCTACTCACCCGAATTCACTTAAGAAAAGTCCTTGAACTCCTTAGCATCGTCTTAGCCAATAGAAA
AACTAACTCAAGCTTAGACATTTAGCCAATCCTTCCCCGAATTTCCCTAGATCTCGCCTTGCTCATATTCATCTGAATTT
CTCCTAGCCTGAAATTTTTAACTCACTACTCCAAAGGTTTTCTTGTCCGAGTTCTTTCATTAACCATTCCTCCATAACGA
TGAGGGAGGTCATTACTAATTAAGATTCAAATATTTATTCAGTGTTAAAAATAAGATCAAACAAAATTATTAGACCTTAG
TTTAATTGGACATGCCGTTAAATAATTGAAAATAATTGTGAATTTTTTAATCTTAGACTACACATATGAACATAGCTAAA
ATATCTTTGAATTTTATAGTGTAAAAAATATCATATTATTTTTGTGGAGGTTTTTTGAAAATCTCAATTGGTTTATAAAA
CAGACAAGGGCCTAAAATGCCTCTCAACTATTCTGATTGGTAAAAATTATCCTTCATCCATCTTTCGGCTCCCAAATACC
CCCGACGTGAACCTTTGGGCTCAAAAATACCCTTGATATTAACCATTTGGCTCATATTATTTTTAACAGCTCCCCTAAAG
TAAAATCATTACATATTTATTTATCATATTGCCTAATCTGATTGGTCCAAATTTAAGCTCTTCTCAAATAAATAATAAAA
AACCACATATAATTCATATTTTGACCAATATGCTTGAAAATAATATTCAAAAGATTGATATCTTTCTATTGACCTATTTT
AAATCAATACTCAATTTATTATAACCAACTCATAACTTGGAATTTATCTAAAATTCGTGTTTGAATGTCCATCTAAAAAA
TGAATATTATTTTTATAAGTATAAAATTTTCTATTAGTTATCCAATTGTCTTGTTTATTCCCTCTTTTTATTATTTTTTA
ATCTCTTATTCTTGATTAGGATATCGGAGACTCAAACTTGAAATGAACTTACATGTTCATATTCTTTTAATTTATATCGT
CATCATGGAGGGGTAGGGGTGGGAATAAGAGTAGATTATTTTGAATTTTGGGTACACACAAGAGAAAAAATGCTATTTAA
TTATGTTCTATTGAACTATATGAACGTCCTCATTATTTTCCTTCTTTTTTCTCCCTTGTTTTGTTGAAAATTTAAAAAAA
ATAAAAATTTAAATGGTGGAAAAGATCCAAGAAGAAAAAAAGTGGTAGAGAGAGAAAGTGGGAGAGGGGGAGATGATTTT
ACTATGAAACTCAAAATCAAGTCAATCCATATATTAAATAAATTATTTTAATGAAAAATGACCTAAAATACCCTTAAACT
ATGAAATTTGGTAAAATATTTCTCTCACATCCACCTTATGAGTGTGGACCGTTAGAAATAAGAGTATTTTTTAGCCAAAA
AATTGACCTCAAGGGTATTTGAGAGCCATAAGGTTGACGAAAAGTAGTTTTATACCAATTCAAATAGTTGAAGGGCAGTT
TAAGCTCTTTTCCATTTATAAAATAATACTTCAATGTGTGTTTGACATGCAATTTGTATGTCCATGTACAATCCATATTT
GACCCGCGCATGTCAACTTTAGAGACTTGATATTAAAACTAACCTAGGCTTCGACATATGACCAACATGTGGATCGTATA
TGTCCAATATGTGACTCGTATATTGTTCCACACTCTAGAATTATAGCTTCACAATTTGACTTCTCAATATGTCACATACG
ACCTAACATGTGGTATGTATGCAGTTTCGTGATTTGTGTGTCAATTTCATGTTGACACATATTTCCCAAACTTAATATTT
TCAGTTTTCTTCAACTTCAATCCTTATTGTCCATCTAATACATACTTAGACATCAACTTTAACATATGCTTACATGTGAT
TTATTATAAAACAAGTCGAATTATAAGAAATTTGATGGTGCAAATCTATCCCAAATCTACAGAGTGTTACAATTGAGTTG
TCATATTTTAACACAAATAACCTTAAACGATTAATTATATCGAATCCATAATCACAATATTAACTCCATCCGGATGGTAA
TTGATAATGTGGAAGATAATAATAATATTGGTGGTAAGCACTGAGATGTCATCTTTATAGAAACCTTTGAAAAAATTAAC
ATTTGTTATAAAGTTTAATTATTTAAATCTATTAAATATTTTATATAAAAAAAAGACAAATGCACTTAATGATAAGAGTG
CGAATGAATAAGATTGTGACAATAGCATTTGTAACAAGTTAAAAATTTATTTTTGACCATTTTGGATTGTGTAGAATAGA
AAGTGAGAAGTGAAGCGGTAAGTTGGAGGTTGTGGGAAGTAAATACCCTAAACTCCTTTTTTATGTCTAATTGTTTTCAT
TTCAAACCCTCCCGCGAAGCAAAATCTCCCCTTTTCTCTTTGATTCTTCAATTCGAATAAGAGAATTGGGGATTTGGGGT
TTTCGTATCTTACTTCTCAAAATCATCCTCGATTCCATTTTCAATTCAATTGATGGAGGGTACCAATCAGCAGAGCATCG
ATCCATTCACTTCTGTATCATCTTCAGGTTTGTACATTTCTTATCCCTTTTACTTTTGTGGTTTATGCTGTATCAACAGT
GGATCTATGGTTTAAAGGAAGTGAGGGAGGGTATTTTTCAATGAATTTTTCGATATAGAGAGACCTTCGAGGTTCTGTTT
TGGATGGAGTCTGCTTGTGCTGACCTTGTTTTATCTTGTTGATTTGAAGATTCATTTGGGTGTTGTTTGATGATCAAATA
GGATTAGTCCTATGCACAAAGTGCTTCCCTTTGGGTTTTTGTAAAAATGTTTTTTTTTTCTGGAATTTGTATACTGGGTC
ACTGAAATAGTAACTCTACTATTGAGATAAAGCTCGCCCTTTGCTGTTTGTCTGATTGTGTGAGTGGGATCTTTATTTCT
TGGTCTTGCAAGGGATTGGTTTCTCTTTAAAGATTTCCAGAAAGGATTATATGGGTTCTTTTAGGTTGTATCTTGTTGAC
AACAGCATACCCTGTGAAATCCCACAATTGGGGTAATTCCAGCTCCAATAGCGTATATTTAAGTTGTTGCAGTTAAAAAG
CTCGTAGTTGGACTTTGGGATGGGCCGGCCGGTCCGCCCTAGGTGTGCACCGGTCGTCCCACAATTGGGGTCTGGGGAGG
ATAGGGTGTATGCAGACCATACCCCTACCTCTGGGGAGGGTTATATTTTGTTAAGTTGGCTATAATTACAAGGACCCTTT
GTGGTATCTCAAAAAATAATTACAAGGACTTCTGTTACAGTAAGTTGTTTTAATGGAATTTTGTATGGGTATCATCTATT
GAAGGTGATTTCTGAAGAATTGTTATCATTTAAAAATCATGATGTGTAGTCTTAGTATGATAAGATATACAACAAGATTA
TGATTGTCGTCCCTCACTAATATTGCATCCCAGAATTGACAAAGGAGCAAGAACCCTAACAATTTTTTCTACACTGAATC
AGTGAAACTGCCTTTGTCGACTGGATGTGTACCCCATACAAAGTACATACTGCATATTTTTATAAACATATAAATGTGTG
AGTGTTTCAGTTGGTACTCCTATAACATCTGAACAAGTAAAATTACAGTTTTACCCAATTTCTCTTAAAGTACATAGATA
ATAACGTGTAAGATGATAATCTGAGATGGTTTGGCATGTTTTACGTAGAGATTAGATGCACAATCTGTAGTATATTATGA
CTCATTGTAATGAAAAGGGATGAAGTCATCCTAAAGTTGTATGAACAAAATTTCTCCACAGACAAATATTTCAGAACAAT
CTGGCGATAACTCAGAGCAGAACACAATGGAAATTGAAACAAAACATCCTTGTAGCTTCTTGGTAATAACAAATAGTTGG
GATTAGATCTTAGTTGTTATTGGTATACTTACATTAGGTCCATCGTTTGGAAGGACTCGTTGATTCTAGTCTTAAAAATG
ATCATGTAAGGATGAATATGAGAGAACATTGAGTTTTAGAGACTGACCACTGGATTTAATAACACAAAGGATGAGAATCC
CAAAACTAAAGTATGAACTAAATTAATGCAGAAGCAGAACTAGGAAACAGATTGAAAAGGCTAAACAAGAATTTAAAAGA
TGAGGGAAGATTTAAGGAATTAGCTTCAAGAATTTCCAAGAAAGCAAGTTCTAAAGATTGACAAGATCCAAGTAAGAACG
AATTAGTTACTGGATGAAAACCAAACGCCTTTACTTGAGAAACGAATCAAACATAGAATCGAATCTTGAACACTTTGTGA
GTAATGTTAACTATTAGTAATGAGTACTAATCACCTTCTAAGAATACCAAGAAGAAACCAAATATATCAAAGAAGAAGTC
ATGTTATTATCTTGAACTATGAACTAGGTAGGTTGAAAGATAAATCCCAAAGCAATCTGCCACAAAGGTTCAAAAGAACT
CAATATTAATATTCTTCAAATGTTAGTTACAATGAAGCAACAAAGCACCCCTTTACGTTGTAGTTTATACAGTAGTAAGG
GGGCTAGTCAAAGACAATTAAATAGGAGTGATATTCCCTAGGGGCATAGAAGACTGCCCACACTTGGTCCAATGCAGTCA
ACATAGAAATAAACAACTCTTAAGTATCAATTCTAGAAACTAGGTTAAAACGCACACTAGTTTTGGGCTGCTGCATTTTC
GCCTTTTTAAGGCAGTTTTGAGCCCTTTCCACCTCTTGGACTTCAATTTGGGCCTCTAAATAGATGTAAGACTTGGACAA
AAGATCTTGTTTTTGGGTTGGAGCTTTTCTTCCATCACAAGACACTTACTAATTGCCAATTGCAGCTCATTGAGTTTGTC
TTGAAATTTCTTTGTTTGGGATCTTGTCAAGGGTCTTCTTAGAACTTTCAAAGTTTCATCCATGTCCTTTAATGACATTG
AGATACTATCAGGATTGATGACTTTATTGAGACTTGCCAGCATGAATAAATACATCCTTATGTGATAACTAGGAATTTTC
TTGAATTGTTGTCATTGAGAATCTAGCTCGATTTTAGAGACTTCAAAGTGAAATAGAGAAGTATGGGTAGAAACTGGTAG
CAGTATAATCACACCTAGATCAACTTCATCTCCGAAAAAGTAAATTAAGAGCCTCTGAACAGTTGATGTTTGAATTGTGT
AACTACTGCAGTTTGACATTGCAAAAGTAATGTAATATCCCAAATATTTAAATTGGACATAATAGTCTTTTGACTGTGGG
TGGGCATAGTTTGGGCCAACCCTAAATTTAAGCTGAAATTTGAACTTCTTGGATATTTCGTTTGGATTATGGATTGGACT
TCAAATTTTATTTTTAAAATTATGGACATCGGATTCAGTACTACGAATGTTTGGATATCTGAAAAGCCAAAATTTGTATA
CCTTATATTCATCCATTTCCAAAGGTTCAACAGATTAGTGCCCTACATCCCTACTTACTATAGTATTAAGTCCAATATGG
AATTACACAACACAACATTACCAAGTTCAAAAAAAATAAAATATGGAATTACACAACATGGCCGTAAAAAGTTATACATT
TCAAGGAGCAAACTATTAGGTGAATTGAGGTTGTTAATTGTCATGGATTGCCTTAAAGGTTCAAAAGTCAACCTAAATAT
CCAAATCGATTAATCCAAAACCAGACTTAGTTGATTTCTTCCCATTTGTCCTAGCTTTGGTGGCCAGAGTTACCTGATAC
TTGTTGGTGAGAGGTGCCAGGTATTCTAGGATTAGGACCACAAAATTACCTGATATTTGTTGGTGGGAGGTGGCAGGCAT
CCAGGTATCCTAAAGAAAAAATGGAGTCCCACACTGCATATGGTGGACTGTGTGGAAGGAAAGGATAGCAGAACCTTTGA
AGATAGGTCCAATTCCATTCATAGAGTTAAATAGAAATTGTATTATATCTTTCTAGTTTTGGTGTAAAGAGAGAGACAGA
GGAATCAGAGATTGTAGATCTTTTAGGTTCTCTATAAGTAGTTTCTCCCCCTTTTTGTTCCCCTTTTGAAGGTAGTCTGC
ATATCCTCAATGGTGAGGAATACAACATTACTGGTTTCCAAAAAAAAAACCTATGCTCTTGGGCTGTGGATACTGGATCA
TCTCATTCTACACAAATAGATTTAGAGTGGTCAATAAAGCCTTAGGTGAACATCCTCTTAATTTTAGCACAAGTCTAACT
CACGGTCAGATTCAAAAAGTCAACTCTGGTTGACGGGTTCGAGTTTCTGAACCATGACCCTCAACAGATTTAGCGAGAGA
GAGGATTCCAAAATGCTAATCAAAATTAAGTTTTGGTACCATTTTGCCCTCTGAATCGAAGATCTGCTTGAAAACCCTAG
GACTAAGACTTCCTCAGCTCCCCTCACATTTCCACTATAAAAGTTTACTCATGATTACATAATAAACTCAAATAAAAGGT
CAGAATCATTAGCTCGACGATTTGGGTTGAAAATCCCTTTTGTGTTTGCTTACTGTATTGCTCCTCTCTGTTTCTTTTTT
TGTATCTTCTAATGTCATTCATTAACTCATGATTACATAATAAACTCAAATAAAAGGTCAGAATCATTAACTCGACAATC
TGGGTTGAAAATCTCTTTTGTGTTTGCTTACTGCAAGTATTTGGGATATTACAAGTTCTTAATTCTACTATAAACCCTTG
TTTATACAAATTGAACACCTTGGGATCTTAAATTCTTAATTGAAATGTTGTTGGGATTCATTTTTATGCTTAAACAATTT
TTGAAAATATATTTATGAAAAGGCTGTCTTTTTCAAGTTTTCTTTAGAGTGGAGCATCATTTCCAATTATGCGATCCAAA
TTTTTAGCAATAGTTCCAAATCTTTCCACAAAGCACAGGCGTTTGAGGTTTTACTCTCTTATTGTAGCCTTTGGGAGAAA
GAATCCTGCTACTCCATTGCCTTGCACAGCAGAGTCTCTGCATTTATCATTTGAATTTGTCCCTGTGAAATCCATTCTTC
ATCTTTGTTCTTTTGCTTATCAAGTAAATGAATAAAGCTACCCACGAATTGGACAGTTGGGTTGTTTAAGACCTACCGCG
TGTGTGTGTGTCAAAAAAAAATTCCTGTGAGTGAAATGAAGTTAGATTTAGCAGGGTCCTCTCATGTAATGTTTTCACAC
CTTTTATAAAATATCTACATATTATTGAGTTATTACTGCAACGTTTTGGTTTTGACAAATAACTGGCTTGTTTGATGTGG
GTGTAGGTGAAAGAGTTGTGGAGCCGCATAATGCTGCAGAACAGGTATACTGCTAATAGTCCTCAGTGTTATTATAATTT
ATCTTTTGTATAGTTTTGCCAGCATAAATTACGTACTCAGTTAGTACTTTTGTTTTTATCCATTATCAGCCTATTTCACC
CAAAGATGAAAGGATTGGTTCTGCAAATGCTTCTCCAGATGCAGCAATCCCTGGGGATTCAAGAAATGCTCAAGATCACC
CTGTTACCTCTGAAGCTGGTGCTATACCCACCTTTTATCCACTCAATTCATATTCTCCTCAGGACCAAGGTCTTTACTAT
GGAGGTTAGTTCCTGTGGCTAATGTTAAGTTGATGTTGCAGTTCACCCAATTTCACATGAATACAGTAAGATGCCGAAGA
ATGAGTTTTTAGTAGATCATTTCTCCCTCTTTTACAAGTGGTCCTTGTGTATCATTGTAGTACATCATGTGATATTCTGA
TATACCAAAAGGTTGTTACTTCTAAAATAGTTCAATGCTTTTGGGATACTAGCTTAATGCATGCAAATATGCTTTTGTGA
AATCCGAAAAAGTTTTTCTTGTCTTCGTTGTTTGGTTCAACTTCTAATAGACTTGATCTTTTATGGTTGACAAGCTTTCT
GCTCTCTCTCTCTCTCTCTCTCTCTCTCTCTCTCTTTACATATTTCAATTTGTTCCACTAAAATCTCAATGGAATGTGAT
TGGATAAATGTAATGTAACCTCTTTTCTTGGTTGCATTTTCTTGATCTTACTACGTCTTGCCATCTCTTTCTTTACCACA
TCACTAGTTTTGAGCTTTATTTGATTGTGAAGGTAATGGAAATAAAAGTACTACAGTACTTGAAGTTTTGATTAATGGTT
GATTGTGATTTGTAAAGTAAAAGACAATTTTTACTCACTAGATGGTACCTCTGCCAATGGATTCACCATCCTTTTTGTAC
TTCTTGACCTTAATTCTAGGATTTCGTTTGTTAAACGCCGTCCCCCTCCTATTGGTTTTATGGGGGCAGTACACAGAAAT
CTACAGTACTTGAAGTTTTGAATAATGGTTGACATTGATTGTGATTTGTGAAGTGAAAGACAAGATTTTACTCACTAGAA
GGTACTTCTGCCAATGAATTCACCATCTGTAACCTTTATTTGCCTTCTGGCTCAGGTTACGACAATGGCACTGGAAGTTG
GGTTGAACAATCTAATGATGGCAACGTGAACAACTTGCATGTTGTTCCACCAGTAAGTTTTGATTCCAGTTTTTTGTGTG
TGGTAGCATTTATATTCCATACAGTGGGTCACCGAATATTAATTTCTCCTTGACCCTTTGCAGGGAATGTTCAATGAAAA
TCCACTCTTTTTCCCTCCTGGTTATGGCTTTGATCCACAGATGGCATTTGGACAGTTCTCCCCCATTGCTAGTCCTCTTT
CTCCTTTTATGATAGATGGTCAGCTATACTCGCACCAGATTCCAGTTTCTCCACCTTACTATGCACCACCTGTTTCCCCT
GGCTTGCCCCATGTTACATCAGCTCTTCCAGCTTCACAGCCTGATCTGGTGGCACCAGGAAGCACTGGCCATGAAATTGA
TGGCACACATTTTGGGCCAGGATCAGGTTACTACATCCCTGTTGGACCGTTTGGTGGAGGTGAGCTTTCAGGAAGCAGCA
ACATGGGTTTCTACAATTACCAAGGTGAAGTTGGATCTGGTCAATCTTTACCTAATCGACCTAACCCCGTGGACTCTGGA
AGATACATGTCTCAAATGACATCTGCGGGACTATATCCACCACCAGTTGGCATACTTGGATCGTATGAGCAAAATGCCAT
GCAGGTTTGTATCATTTTTCTTTTCACTGGTAAATCGAGTGAAAGAGAGGCAATGAATTGGGAAATATCTGTTACTTATT
CTAATGATAAGTGTTTTATCAACTCAAATATCATTTTCATAATATGATTATATGCTACTGCATGCACCAAAAGTTATACT
ACCCTAATAACTAGCCAACCCAGTTTTAGTGCATAGCCTAGTAAGAGATTTATGTTGTACTTATTTCAATGTAAGCTTGT
TCATTAGTGGAAAAGTTTTAACTTATCGGAAAAATTAAGGGTAAGCACCACTTCAGGCATTAAAGATAGCATTTAAAACT
AGCAATTATGACTTATCTGGCTTTACATATTTCATTCCTTCTTTAACTTTCACCTTACCTCACGCTAATGGATACAACTA
GGTTTAGCAATGTAGCCTGGACTCATCTTGACGAATTATTCGTGCCACAATCACTAAGGCTTCATAGGTGTTTTGCTAAG
TCATTAAATAGCTAGTTAGAAGTTTGTATTCACAAGATTCAAAGCCTTTATTTTCAATAGCTTTAGTATTGGATATTGGC
ATATGTCCAATCCGAATGCTTTTTGAATGTTTCCATCATTTGTAGTAGAAAATACGATATTGTCTTATGTATCTCATCAG
TACCCTGTTTGGTAATGTCTGATAGGATAGCATTAGGATTAAGGGGTATGTATGGCAATTCTATTTGTAGGAGAGAAATA
AGAGGACTTTTGACGGGCTTTTGTGTAGAACTAAAAGTTACCTTTTGTTTTGGTTATACTTGGGACTGGTGAGAATATAC
TATATTGTACAGATGGTTTAATATTTTGAGTTTCAACGGAAATTCCTTATATATGTGAATTATCAGTGAAATAATTTGAC
TAGTAAAACTTCTTATTACCAATAAATTGGACACATCATGTGCACAACACTACATATAAGAAGATGCCTATCCAAATTCA
TCTTAGATTCGAAATAACAACGGATTATCTTATTTTAATAGCATTGGAACTGTCAACTGTTCCCATTTGGTGGCACGATA
AGAAACCAAGAAAATGATCCTAATGTGTTTCATCTCTTTAGAAATGGCCTTGTGAATAAAATCCTGCCTATAGTTTCTTA
CTTTGGATTTTAAGATGCTTATACAGATATTAACACTAATTTATGGCCCCTTTTATCAAACAGTATAATATATATTTTCT
CCTTGTAGATGTCATATTTGTTGTCTCTTTTTTGTAATTTTAAAAAAAGTAATGATACTAGTAGCTTATCTACATAACTA
ACGGTGATGGTTTTAGTGTACACAACAAATATTTGGGAATTATGAAGCATTAGTCTTTCGCTCCCACCTTTAAATGATTC
TACTTTAGTACTCCCTCCGTCCCTATTTAGTTGTCCATATTTCCTCTTTTAGTTGTCCATTTTGACAAATCAAGAAAGGA
CAACAAAGTTTTCCTATTATACCCTTATTTAAATAAAGTTGTCATAAATAAAGTAAATAAACTTATGAACTTCCCAGCAT
TGATTAGTTATCTTGAGTGAATTTATTTTAGAATTGTAAATTGTACTATAAGGGTAAAATTGTAACTTCACTATGCTAAT
CATTGTTGCCTTAATCTGTGTGTCATTTCTAAAGTGGACAACTAAATAGGGACGGAGGGAGTAATGTTAACCACAATGAT
TGGGTTTGAAATGATAGCCATATGTTCTTATGTACCTTCTTACTCTTTACATTCTGCTTATTGTACTCAACAAAATAAAG
AACATGAGTGCATATTATAACTGCAAAATCTAGATGATGGTCATTAGACACTCGATTCACTACCTTAAAAATGAGATTTA
GTCGATGATATATTATTTCTCCTAACTTCAATACTGAGATGCACCATCCCGGAAACACAACTGACTTTTGTCATCTGAAA
TAAAAAATTATATACAGGGTTATCTTAGGACCTGCCTTGTGTGTCTCTTGAGTTGTTTATCGTCAGTAGCTCCTGCTGTT
ATGAATGACTTACCTACTTATTTGATCTAAACTAGGCTTCACATCAAGGTCTTGGTTTTACACCGGGCTCCTCATCCAGG
CAGTATTCCCAAGGCAGTCTTTATCCTAGTGCGAACTATGGTAGTGGGTCCAGTTCTTTGTGGGAACCTGGTCACAGAAA
TTGGCTGACTCCAGACAGAGGTGGAAGACGTGAAAGGGATCGGCATTCTGTCAACATTTCCACTGAATCACTTGGTATGG
CAAGTGAACGAAACCGAGGACCAAGGGCATTAAAGCCAAAGAGCAAGGCTTCCATTGAGGATAGCTCGTCTTCTGTTATT
CGTACAGAAGTTGAGTTAACTTCTATATTGCAGCCTGACCAGTACAATCGGCCTGAATTTGTCACTGATTATGAGCATGC
TAAATTCTTTGTCATCAAGTCTTTCAGTGAAGATAATGTTCACAAAAGTATCAAGTATAGTGTCTGGGCTAGCACTCCTC
AGGGAAATAGAAAGCTTGATGCTGCTTATGCTGAAGCAAAAGAGATGAATGCTAATTGTCCGGTTTTTCTCTTTTTTTCG
GTATGTTCCTTCAATACTTATATTGCCATGTTAGTATAAAGAATGCAGTACTCTCCTGGGAAATGGTTCATATAAGTTGA
CAACATTTGTCATTATTCTCGGAGGACACCCAAATATAGTGTCTTTCAGTTTTTTTTTCTTTTTCCGCTTCTGATTTTTC
TATTGCATAGCCTGGGGGTCGTTATCATTGGAAAATTTGTAAACACCAATGTCTGCTAAAAAATATTGATACACTTCTAT
ATGATAGACATGCTTAATTTTTGAGATTTTATTTTTTGGATACAACTCTAGGTCAATGCTAGTGGACAATTTTGTGGGGT
TGCTGAGATGGTTGGACCTATTGATTTTGAGAACAACGCGGAGTACTGGCAGCAGGACCGATGGAGTGGGAAATTTCCTG
TTAAATGGCATGTCATTAAGGATGTTCCTAACAGTCAGTTTCGTCACATACTTCTGGAACATAATGACAACAAGCCAGTG
ACTCACAGCCGGGATTCCCAAGAGGTGCATGTCTTCTACTATACTCCTTGTAATCTTCTACTGGTGTTCTTTCTTATCTA
[truncated: 104,402 more chars]
