# Supplementary material for: Homologues of potato chromosome 5 show variable collinearity in the euchromatin, but dramatic absence of sequence similarity in the pericentromeric heterochromatin
Source: BMC Genomics. 2015 May 10;16(1):374. doi: 10.1186/s12864-015-1578-1 (PMC4470070; doi:10.1186/s12864-015-1578-1)
Supplement: Additional file 3: — RH BAC tiling path sequences. Description of data: Nonredundant, multifasta sequence files of the individual BAC MTPs. The sequence contigs and scaffolds in the MTPs can be either ordered or unordered, depending on the quality status of the tiling path sequence. [file 12864_2015_1578_MOESM3_ESM.zip › mtp_0787.fasta]

>mtp_787.scaffold_1
GAATTCAACTTATATCATCTAACTCATAAAACTGAGAGATTTCGGGAACCATATTGACGAAAGAACTCCATAGATTAATA
CTAACATACCTCAATAATTATAGCCCAAAGGTTATGGTAAATTTGAGAATTGATCTTGAAACCCAAACTTCTTCTTCCTT
AGCTTTAGAGAGAGAATTTTGGGGATGAGTTTTGAGGATATTTGGGAATTAAGGCAAATGAGTTTGAGTGGGTAGTTTTG
GGACTTAAATTGCTTATACAGGCCTTAGATTAGGGGTTAAATCGACATAGCTTCGGATCCAAACACATAGGAAATGACCA
AAATGACCCCTCAACTTAAAAGTTGATGGGTGTCCTTTAAGGACCGTTAAATGGGACATAAAAGTTACCACAGGCCATTA
AGGGTCCCGTCTAGGTGATAGAATTGCTGCCAAACCCTAAACAATAGGGCCACTTGAGCCTAAGCGGGTCATAGTCCCCT
AAATTGACAGTTAAGAGTCTCATTAATGTTCCCTAACTTATTTTAGGCTTGTGGACCTGCCTATTAACTCTCTTTCACAT
TTTCAAAGCCCGAGGTGTTACAAAAATTAGGACATGATGTAGCCTCCTACAACCTAGAGTAGGCAAGCTAAAACCCAAAA
TCAAAAGATGCAAACGACAATAGTTGAAATAATAATAACAAGAATGAGAGGAAAATGACATAGTATAAAGGAAACGGTTC
ATATCATAAATCTATAGTATGATACAAAATGTACTAAAAAGGACCAAAAAAAACCAAGAAGAGAAACTAACACAAGACCT
AACTCTGACCTAGTATCACCTATTCAGGAGTTACTAAGTATAGAAAGGCTCTTTGTACAAGAGATGTGACTAAGAAAAAT
ACAATACATAAGTCAGTATAAATGAGATAAAGAAGGAAATCATTGAACGCCAAGAGCTCAAAAAGATCCAAGTATGTGAC
GGCCAAGATAGGTCCAACGCTCACTATAGGTGGCTCGTACTAGGAGTTGCATCAGAAAAAGATATGAAACTGTAGTATGA
TTACCAAAACACGGGGTAGTCTGTAGGTAACATAGGATGACCAAGATAGGAAAGATCAAAATTATTAGGAGAAGTCCAAT
TTTACTATTACAAGAGGGATAAATTCTTTGATATGAAATCCATATAATTGAGAAACGGTAAGCAATATCAAGAACTAAGT
CACAATGTACACATAAAATAGGAGGAAACTAAAGCATGCTCAAAGGTAAAATCACACACTGATGCAATGTAAAAGAAAAT
GTAAAAGAAAGTAAGAAGCCCAGAAGAAACATCAAGCTGCCTGAAATAATACCTAGACATATTAGTAGAGAACCAATAGC
CAAGATAAATGTTAAGGGGAAGCCTGGAATAATACTTCAATCTTATTGGTAATCATAAATAATAAAATGTAGCCGAGAAC
TATGTCTATGGGTTGTTAAGAATGGTACATCGTACTTAATAGTGCAAAGGTAGCTAAAATTTGGGCAAACAAATAAATGA
GCATGTTTACCGTTTTAAGTCATAAATGTCTCAAGGTCTAGAAAATCATTAAAATAACTGATAATTCATATCACTACCAA
TTCTTTTTTCAACAATGAGCACTCAAGTACAACAACCATACTCAAAATCATATAAAATTCCTGAGCTTCACATCAAATCG
CAATGCACCAAACACATACTCGGACAATTCCTGTCACACTACAGACGTACTAACTCGGGACACTAGCTTGACCAAGCTTA
TGGCCTAAGGCCCAAAAATCAAATAATTAGGTATAAAAGCTCAAAAAGCACCATCAGAATGAGTGATTCAATCCTACAAA
ACACGCGGTACCATAAGTTTCATTCCACATAGAATCCAATTATGAAGATACTAAATGGTATAAGTCACAAAGATAAACAT
AAACTATGGTTTCCCAGCCAAAACTACACTAAGCAGCCCAAAATGCCACAAGTTTGCTAAGGATCTGGGAAAGCCTAAAC
TTATCCTAATTCCAACCAAAACATGTGATACTACTTAAAATAAGTGATCTAAATGAGCCAAGACAAAAGACAAAAGAAAA
AAGGAAACACAACCTACCTCAATACCACAACTGCAATTGAACCTTTACTCGGGTGCTTTTCCCTTACCGAGAGCCTCAAA
GTGATGCTAATCTATCAAGAATACCATAGGAATGCAAAAACAAACACAAAGATACCTATATTACTAATGAAATTTCAAAT
TGGAAACTAATTTGCAAAAATGCAAATGTGAGACCCAGGCACAGAGTCATAATGTCATGAGGTCCTAGAATTCTCAACGA
AGTTATACCCTAAACTGGTCACAATCTAAGCCACCATCTAGCCAAAATAGTGCCCCCATTATCTTAATTGAAAAGGAATA
AAAATAGTAAAATAGAGGGAATTAATGGGAATTACCTTGTAAAATGGAAGATTCAATAAACTCGACACATCCCCATAAAC
TTTCACGATGCACTGCAAAAAGAAACACTCAATTTTATCAAGAATTTTTTTCCAAAATCACTAATATACTAAGCCCAAAA
TAGAACATGGTATTGAAAAATGGAGCCTGTTAAAGAGACTCATTTGTCAATTAACTGGCCTTCACGAATGTAGTGACCAT
ACACAATCATGGAGCTTAGTTAAGATTGTATTTGCAACTACAACCACAATTACTGAACGAAATCACTTTTAAACAACAAA
TAAACTATCAATTAACAATACCCAGCAGTTAAATCAACTCATAATCACATAATTACACCCCAAGAATGGGGGTTTTAGCT
AGACATAGTAAAAAGGTAAAAATTGTTACCAAGTTGTGTTTCCATCAATTGGGTAGGATTGATATAGTCTTTAAAAAGGT
CTAAGATGAAGAATCTTCAACACCCACTTCAAAATTCTTAGAAATGGAAATCTTCAAATCTTCAAAGCTAAGGAAATATT
GTCTCTCTATTTAGTTTTAAGTTCTAAACTTCAAAAACTGAAGAATAATATCCTTTCGTAAAAAGTTTCCTCAAAAATTC
GATACTAAGCTAAGAATTTAAACAAGTATTTATAGTTGTCAAAAAGTTGTGCTGGAAAGGTCCAGTCGGCGCACTTAGTC
GGGATCGCCAATCCNNNNNNNNNNNNNNNNNNNNNNNNNNNNNNNNNNNNNNNNNNNNNNNNNNNNNNNNNNNNNNNNNN
NNNNNNNNNNNNNNNNNNNNNNNNNNNNNNNNNNNNNNNNNNNNNNNNNNNNNNNNNNNNNNNNNNNNNNNNNNNNNNNN
NNNNNNNNNNNNNNNNNNNNNNNNNNNNNNNNNNNNNNNNNNNNNNNNNNNNNNNNNNNNNNNNNNNNNNNNNNNNNNNN
NNNNNNNNNNNNNNNNNNNNNNNNNNNNNNNNNNNNNNNNNNNNNNNNNNNNNNNNNNNNNNNNNNNNNNNNNNNNNNNN
NNNNNNNNNNNNNNNNNNNNNNNNNNNNNNNNNNNNNNNNNNNNNNNNNNNNNNNNNNNNNNNNNNNNNNNNNNNNNNNN
NNNNNNNNNNNNNNNNNNNNNNNNNNNCCTCAATCCAAATACCTAAAATTCAAGGATTTACATCAGTTATCGATACAAAA
TATGCATTTGAGGACACTTAATCTATTCAAATAAATCCCTATATGAGTCCAAATTGTGGACTCATCACTTAGCCAAGTTG
ACTCTCTGCGAATGCAACGTGATGGCCGTGAATGTGGAGGTTGGGCCAGTCATCCCTTAACAAACATGGTCAAAGGCTCA
TGAACGTGATGGCTTACCCCATGAATACAACAAGGGTAATATGAATGTAGAAGTGTTAAATTGTGATCTCTTCAAACGCG
GACAGGGGCCTGTGATTGTGAAGGGATGAAAAGTTTTGCACCAGCAACACTGCTTCAAAAACTTCACAAGGATGTCAAAA
TCTCCATTGTGGGTTTGTAATTCATTCGAAACCCTTTCAATCCAAAAGCTATGCTACCTACTTAGAAAAGGTATTATGGA
CTCAACAAAATTAATGAAACAATCAACAGAGGTAATTTCTATAAAATGTTGGACAAAGTAAACACTACCAAAGAAAAGCC
AGTCAACATGTTAAAAACCATAAAGTCAAACCAATTACCTCGAGAACAAAACCATAGGGCATTCTAAACAATATTTTGCA
TTCTAAAGCTAACCATGTTAATAAAATTCATTCTGAGTTCGTAAACCAAGTAAGTTATCGAGGTAACTTTTGGCAAAAGT
CACAAGCTAAAATGCTTAATCGCACAAACTCAAAATGAAAGCCTCAAAAACTTAACTACACATAACATTAGACAAAAATG
ACCTTTCTAGAGCTAATGGATTTGACTGAATTTCGATCCAATATCAGAATCTCTAGATGTTGTCTAAAGTCAACTATTTC
AAATCTTAAGCTTTAAAAAAAAACTCAAAACAAACCCAACCAACACGACAAGTGTTACACCCAACCTAGCACCACACAAA
AGCTATAAGAATGTTGTGATAAGGGGAAAATAGTAAAAATATGCAAAAATGCATAAAAAACCTCGAGGGTCATTAAACCT
AAGGTCCTTAAGCAGGAACCCCAAACAATACCGATGAGGACAAATTTTATACGCTAACATACTAATGATTACACCTCCTT
CTCCCACATATCCATTTAGCATATGTTGGATTGAAGAGTGAGAAGGTAAACAATGGTTCAGAGCTAATAACGAAGCAAGG
AACCATCCATACAACTTTAATATGAATATAATTGTGTTATTAAGCTTACTCGTAATCTTATCCTCCATTTACAAAAAAAA
GAACATATAGTTGGACTATCTTTTGATTTTATTCGTGGGAAATAAGTCAATTACTTTAACATAATTGACTAGCATATATG
TTATATTATATTATACTTAAATAATATCGGATACAAAGTTCTTCATAAATACATAGTTGAACATACTGTGCACACTAAGT
AATTCAAAAAACATAGTGATGCGAGGGATTAAATCAAAGTTAAAAAAGGTATTTTAGAGTACCTTCGCTTCTTTCATACC
ACTTGATTGTTGTTGATACGAGACTCGAACCCTTGACCTAATGGACGAGTTTAACATATTCACTGTACCATTAAGCTGAA
GGAAGACTCGTGATATATCTCTTCACATTTATTATGAAAAAGGCCTTACATAAAATAGATGAACAAAAATATTAACACGT
ACATAACATTGAGTAATGTTGCAACAAATATAAAGAAACAAAAAAATAGAAAGTAAAATTATGTGCATTTAAGAATGTGA
CCAAATACATTTTATATATTTAGCACACAACAATATAATTTTCTAAAATATTTTACATAATTATAGTTATGTTTTAGTAA
TGATAGTAAATATTATCCAATAAACTAATATTAATTATGGGCTAGCAATTTTCATAATTTTGCATATATTTACACTAATA
TTGGTTGACATTGATCATTATTTTTTCTATGCTTTTATTTTAACCATTTATGATGAAATCTTTCATTATCATTTTGGGGG
AATTAAATATCATGATCCAAGTGGTCATGAGTAGCACCCACACTGATCCGTCGATGGGAGAACCATCAAAATCCAAACTT
ATCTAATTTTATGAACATTAAGAATTAAAAACAATATTTAAAATGTAATGACCCTAAAGGTTATTAATATATTACTTTCT
TCTTTTCATTATTTAGTTCATTTTTATAGTGACCCCAAGTCATTTATGTCTTAATGGGATTGACAATTCTGTCAGGTTAT
CGTTTATTTAGATTCTTTGTAGGTTTTCATATTTTTTTAGCATCTAATCATGAATTGTTGAGTTTAGTCAAAATTTAAGG
ATGAAGGCCTTAAAATGCAATTTAGAAAGTTCTGTTAGCTCTAGAAAATCGAGTTTGGTCTAGAAGGACCTTTCATGTGG
ATCCTGAGGCTTTTGGGCTAATTTCAAGCCCCCTCATGGAATTTGACTTAAAATAGAGCTTTCATGTGATCCTCATATTT
TGTCGAGGTGAAATCGATTGAAAGTTTTGATGGTTCTGTTGAGTCTATAATACTAAATTTTGTGGTGTATCATATTTTGT
TTGCACACACGAAGTTCTAAACAAATCCTGAGCACCCTATCAGAACTTTTGCATTGGCCAAAACTAGTTGATGCGCATTA
GCTGGTGCAAATGTAAATATCCCTTTGCATTCACAGATAATAGACCGTGTTTGTGGAGGCCTGGTAATTTTTCATCTGTG
ATCATGGGGCTATATTTACATTTATGAAGACATGGGTGATTTCCTTCCTCGATCGCGGGCTCCCTTCCACGTTTGCGAAG
GTATAACCTAGTGGGCTTCCTCGATCACAGATCTCTGTCTCTTTCGTGTTAAATCTTTTTTTCTTAACTCTTTAAATAAA
ACCCATACACATTTCTGCAATGGTTTGGAATTTGGATCTATGATATCCTAAGCTAAGAAGCTCTAAATTGGGTGATTGAA
GTTGCGAATTCTTCGAAAAGATTGAGACTAGGTATTAGAGTCTTCAGGGATTGCCATGACTATTAGCTTAAGGTAAATTC
TTACCCTAATGGACCGCCCAATCACTATTTTGTGCGTAATTTGTGATTTCATTGCATGTTGTTGATTCGCTAATTTCTTA
CCCCTAATTTCTGTCTCATTTTGGGATACAAGTTTGAGAAGCTTTAATGGACCTTTTGATGGAGTCAATTTTGGAATTTC
AAACACTCATCCTACATTCTCATTTTGACTTAAATTTTGGTCTATCACTGATTAAGAATTTTTTGTTGTCTAAATGACTG
TCATGATTCTTTTTTGATAGTGTTGAAGCATTTGGAGGTTTTAAGGAACGGAAAATATATTAAGTTGTTAATAGAGAGTG
TGTAGGTCTACTTTGAGGTATTCTATTGTTTCCAAACTGTTAGATTGAGCTTGAGAATGTAAATGCATGTTGATTAGTTA
ATTTTTAGGACTTAAACTCTTTTACTTAATAGCTCTCTATTTGTGAGTTCAAGGTTCTAGGAGAGTTCTTTTGGTTTTAT
GTAGATATGCCTTGCTTCCGTTTATATCTTCTTTGTATCTATTAAAATGTTTATTGTTGTTTAGATTCTACCCTTACACC
GATAACTTGATGTTCCAGGTTACATATTGGCTTACTTACTGGTAGGTTATAGTAGGCTTCATCATAACTTGCGACATTTT
GTTGTGACAAGTTAGTATCAAAGCAAGGTTCATCACTCTTACTTGTATAAAGTTAATTCCTACTAGAGTCATAGATATTG
ATGCAAAGAAGTTTGTGTCCTATCTTGAGAGGCTACAAGACATATTTAGGAAGATTCTCTCCTTGGAATCGCTATTGTGC
ATTCTGAGAACCTCCATCGCTGATAATTGCCCTAGGTGTGCCAAATTTGGAGAAGATACTCTTTTTCAGGAATGCGGTGA
CACTCTTATCCTTATTGTTTGAAAGTGTAATTGCTTCCACCCATGTCGATACATAGTCAACCACACCAGGAATATACTTC
ATCCCATGTGAACTCACAAATGGACCCATGAAATCAAGGCCCCAAACATCAAATAACTCAATCACCAATATCAGATTCAT
AGGTAGCTCTTGCCTCTTTGAAATTCCTCCTTCTCTTTGGCAACAGTAACAAGACTTGGCGAAATCATGAGCATCTTGGT
GGAGGGTAGGCCAGTAATACCCACACTGCAAGATTTTATGAGCAGTCCAAATACCACTATGGTGCCCACCAACAGGTGAT
GAATGACACGCCTCTAGTATACTCATCATCTCAACCTCGGGCACACAACGATGAATAATCCCATTAGCACAAATAGTTCC
TTTGGTAAAATGACAAATCCGAAAGAACTTCTTCACATCATGCATAAACTTTTTCCTTTGGTAAAATGACAAATCCGATG
GAACCAAATCGCTTGGCAAGTAGTTAGCAAAATCTGCAAACCAAGGGATAAGATCAAAAGAAGCAGCCAATACCTGTTCG
TGTAGGAATGCATCATTAATTTCAGCCCCATCTCCTAACCTGAGCATAGCTTCCTCCTCTAATCTTGACAAATGATCGAC
AATTTGATTTTCTGTCCCCTTTCTATCTTTCACCTCAAAATGAAACTCCTGCAACAACAATACCCATCTGATCAACCTCG
ATTTTGCATCCTCTTTTGCCATCAGATACCTCAATGCAGAATGGTTAGTATGCCCTATGACGCAAGTAGGATAAAAATTT
CTCGAATGCGTAAACCACAATAAGGAGTTCTTGTTTAGTCACCGTATAGTTCTTTCGAGCCATATTCAAAGCTTTGCTGG
CATAGTAAATCGGAGGAAGAATCTTCTCTCGCCTCTATCCCAATACCACACCAAGCGCTACTCCACTCGCATCACACATC
ACTTCAAACGGTTGCCCCCAATCCGGTGATATAACGATAGCTGCGGAAACTAGCCTTGCTTCAACTCTCAAAATGCTCTC
AGACAAGCATCATCAAAATCAAACTTACACTCCTTTTAGAGTAGTTTGCACAATGGGTGTGCAATTTTGGGTAAATCCTT
GATAAACCTCCAATAAAACCCAGCATGCCCAAGAAAACTTCTAACACCTTTAACAGAGATAGGTGGTGGAAGCTTTTATA
TTACCTTAACTTTAGCTCTATCAACCTCAATACCCTTCTCAAAAATATGATGAACCATGACTATCCCTTCTTTCACCATG
AACTGTCACTTTTCCCAATTGAGCACAAGATTGCACTCTTCACACTGTTTCAGTACCTCGGCCATATGCATTAAACAACC
ATCAAACGAGTCACCTACCATATACAAATCAACTATAAATACCACAATAATGTCCTCCACCATATCTGAGAATAGCGACA
TCATGCAACATTGGAAGGTCGCTGGAGCGTTACACAACCCAAATGGCATCATTTTGAAGGCAAAAGTCCCATAAGGACAA
GGGAAGGTGGTCTTCTCTTGGTCTTCCGGAGCTATGAAGATCTGATTGTAACCTGAATACCCATCAAGAAAGCAATACCA
ACCCTTACCAGCAAGGTGATCTATTATCTGATCCATGAACGTCATCAGGAAGTGAACCTTTTCTGTCCAAGCATTCAATT
TGCGGTAGTCCATGCATACTCTCCATCTAGTCACTGGCCTCATCAGAACAAGATCATTTTTCGCATTAGGAACCACAATA
ATCCCACCTTTCTTAGGTACACACTGAACATGGCATACCCAACTACTATCTGCAATGGGGTCTATGACTCCAACATCCAA
TCATTTGATGATTTCCTTTTTCACTACCTCTTTCATAGGTGGATTTAGTCTTCTTTGATGCTCAATACTTGGCTTGCTTT
CTGGCATAAGTTGGATTTAATGAGAACAAATGCCAGGAGGAATCCCAATAATGTCCGCAATAGTTCATCCAATAGCCCGT
TTGAACCTCTTTAACACAGAAACCATTGTCTCTACTTGTACCTCACTTAAATCGGCTATAATGATTATCGGTAAAGTGAC
ATCTCTCCCCAAGAATACATACCTCAAATGTGATGGTAGAGCCTTCAGTTCCAATTTTAGAGCTTCTTCCACAGACAGTT
GTGTGGGTGGAACTGAATTCAAACCTATCAAGTGTGGAAACTAAATCATCATAGTCTTCAATACCATTACCCTAACAATT
CATCAGTACCGCTACCAGTGCATCAACACCCAATCTCTCTTCAATAGACACATCAGAACCTCGCTCCACAATATGATTTA
CCACTGATACTGACTTGAGATCGCTTTCCTTCTTCATAGACCTACAGATATTGAAAGTTACCTCTTCATTATTCAATAGA
AACTTCATATGTCCTCTCTCCATGCCAACCAAGGCGCGCCAAGTAGAAAGGAATGGTCTCCCTAAGATGATGGGAACCTC
AAAATTAACCTCACAATCAAGTATCACAAAATCCACCAGAAAAATGAACGACAACACCAATGGGCTTCTTCGCAGTTTTA
TCGGCCATGAGTAGTTGCATTGCAGTCGGTTTTGATGCCCCTAAACCCAACTTCTTGTAGATAGACAGTGGCATCAGATT
AATGTTGTCACCCAAATCACACAAAGCCTTCGCAAAGTGCAACAAACCGATGGTACAAAGAATAGTGAAAGCATCAGGAT
CCTCTTTCTTTTGCACAAGTGACCTAGTAGCAATAGCACTACAATGTTGCAACCTCTCATCATTCTCATAAACTGACGGC
CCTCTTTTTGGTCACCAAATCCTTCATAAACTTCGTACCTAGGCATTTTCTCCAAAGCTTCTATCAATGAAACATTGATG
GAAAGCTATTTCAACATAGTAATGAACCTGAGGTATTTACCTTCTTCGGTCTTCTTCACCAAACTTTGTGGGAATGGCGG
TGGTGGTCCAGGAATGGGAACAACTTTTTGGGTCACCTCCGCTTCCTTCTCTGTAGCATTCTTAGACGCTCCAGTAACCT
CAATCTCATCATTATCTCTTTCTAGTAGAATTTCAACCTCAGATGGCATAGGGGGATCAATGATCTGTTTACCTCCTCGA
ATAGTGACTACCATACAGTGCCCATCATTCTTCGGATTTTGGATGGTGTTACTAGGAAGTGTGCCAGGCTGACGTGGGTT
CACTGTAGTGGACAACTGATTAAACTGCTGCTCAAGTTACTTTAACGATATTGCATAGGCATCAACTTGTTGACCGTTTC
CAGATAAGTCATTTCACATATCTTTCACATTCTCATCAGTCGTATTAAACCTCTTCATCATCTTCTGCATCATATCCTCT
ATGTATGGCATACTACCCCAACTTCTCTATTGCCATATTCTTGATTTGCAAGTGGAACATAAGGCCCAACTCTCTCGTTT
CTGTTGCCATAGTTGTTCCGATTGTAATTGTTGTCGCGATTGTAGTTTCCATCCCAAAAATAGTTTCCCTCTCGATTGTA
GTTTCCATAGTTCTGACCTTGGTTTCCTTGACCTTGGCGCCAATTATCCGAGTCTGAACCTAGGGCGTTGGTTCGAAAAC
CCCCCGTCTGATCATTCACCAAATACGTATCCTCCTTATAGTAGCATTCTTCAACTGGTGGCGGTGGAGTTCTAGTTAGG
TAATTTACTGCATTCACCTTTTCTACATTTCCACTCACATGCTTCAATACCAACCCAAGTTCTGTCCTCATCTGAGCCAT
CTCCTCACGAATGTCATCACTAGATTTGTCTAGTTCGGCTTGAACAACAAATGTGCTTCTTCCAGTATTAGCTTTTCTAG
TGCTACATGCCTTATTGTTCCAGGAAATCTTCTCCATTTTTTCAGCGATCTCCTCAAAAGATGCACTCACCATAGGATCC
TCCAGCGATAGTATCTATCACAACCTTTCCATTATCAGCCTGCCGTTTGTAGAAATATTCCTTCAATGACTCATCATCTA
TGTGGTGATTCGGAACACTTTTGATGAATGCACTGAACCTATCCCAAGAACTGCTCACTGACTCTCTAGGTAGTGCCATG
AAATTCTTCAACTTGTCCTTGTGGTTAAGCTTCTTAGACACTGGAAATACTTTGCCATGAACACTCGATGCAATTGGTCC
CATGTATGAATTGAATTATATGGAAGCTCAGCAAACCACATTGCAACATCACTGATCAATGATAGAGGGAAGACTCTCAA
ACCTATGAAATCCATATCCAAATCTGGTCGCCCCACACAACTTTTATAGACACTTCTCAATTTAGCCATGTGACCATACA
GATCTTTCAAAGCTAGCCTAGAAAACAACCCTCTCATTGTAAGCATTTGCATAAGACTGTTGGTCACCACAAATGTATGC
CCTGGAGGTAGAGGAGGAAGAACAATAGGTCCTTCTGATTCAACCGTATTGAAGTCAACTTTGTAGTTATCACGCAACCT
TGGTGCTGGCAGATTTTGCACCCTATCTGCATCTCCGATAAGATTTCCACTATGAACCTGAGCTTGCACATTAACAACCC
CAGGAGGCTGCAATTATACTGCATCACCTAGATTCTCTCCAATTGGATTGATTTAGACCCCTTGATTATTCATTTTTCTC
AAAGTTTTACTCAACTCTGGTTTGTAGGGGGTCAATGGTTTACCTCGACTCTACGTACTTGGCATACACTAGAGTAGAAA
ACTGTAGAAAATAAATATAAAAGAAAACATAAAATCAGGAAATACTTGACTAAAGTTCAATAATGTAGTTAAACATAATC
TAAAAGTTGTATTCCCCGGCAGCGGCGCCAAAATTTGAAATGCTCAAATTACACCTTCCTAAAGAAGTATAAGTGATCGT
TGTCAAATAAAGAACCCAACTTATAGGTTGGGGTCGATTCCATGAGGAATATGGTTCAGACTTAAGCTTAACTCACTATT
ATATTCGTTTAATTAAACTATTTCTGAGATAATTAAATAAACGGGGAAGGGGGGGTTGTAAGCAAGTAACCGATTGTTGA
TTAAGTAACTAATAAGCAAGATTCAAACTTTGAGTTATCAATATAAGAAAGAAACTTGGGTATATGTGTTCCCCACAAGC
TCCTAACGCAGTAATCCTAATAATAGTAATCCTTTCCTAGTGTTTTACATGGAAAGTTGGTAAGTTAGGTATTCCTAAGT
GATTGGTCCGCCAAATAGTGAATTTCACTACGCACCTTGGTCCGGCTACGAGTGTATACTTTACTAACCCTTACCTTTAC
CTCAGATTAGACATTAGATCAATGTATGCCTTAGTTTTCACCCTCGCACCAATTGACATTAGTCTATTAGATATCTTCTA
CTAAATCTCTGTTGTTAATTCTTTTCTCATTAACTACCTCCTTGGTCAGGCAAGTAGCAACTAGGTGAGTTCTAACGTTG
GCCACCGTTAAAAAGACTTCTAAGCTAAACAATTAACAATACATGCATAAACACCATTCAAGACTTACTTAATTATTATT
CATACATTGTTAATTGCTCATGGTTCCCACAACCCTAGTTGTGGATTTAGCTACTCATTCTTGAAAGAACACATTTCATA
AATGGGTAAAAAGAATTCATGAACTTACAAGAAGAATTGATGAAACCCGAAATCTCTAATTGAATTTTAAAGTCAAAATC
CTGTAAAACAAAATCCGAAAATCAAATTGTTAAAGTTGCAAGTTAATTCCACAAAATACCAAGAACTAAAAGTAAACAAT
AATGTCTAACCCCCAAAAATGAGCTTTATAACTCCTATTTATAGAAAACAAGTCCTAAAATAAAAAGAAAACAAAACAAG
AAAATAAACTTGTGGAATGCGACTTCAATCGACGACTCGACCTACAGACTGTGGGTCGACCTACGATCCGTATGTCCCCT
TCCGTGGCTCCATACTTAGAATTTTTTATCAGATACTGGAACTTCAACTCTCTGAATCCATCGACGGATGTGCAGGACGA
CCCGTGGGTCGACCTACGGTCCGTTAGTTGATCCATAGTTCCACACTTAGTCAAAATTCCTTAATGCTCCATCTACGCCT
GCCATCGACGATCCGTCACAGGACCTACGGTCCGTGGGTCACTTTCATAGATGGCCCATTTTGCTTAATTTCTGCTATCA
TCTCCATCAACCGCGTCCAAGCTTATTTCCTGCAAACATAACACATAAAACATTATTTCTAACACAACACATCCCTAGAC
ACATAACTTTTAAGTGAAATGTATCAAAGATACCTTAAACTCATGATATATCAGTCATCATACCAAATTTACTTTACCTT
AACCCTCTGCCCCGTTACAAGCCTAAAAGACTCTTGAGATCTTGCATCAACTAGGTTGAGTGATGATTGGAAAATATGAT
CAAACCTATGGGACAAAGCTTGCATGTGTTTCTCTTTTGAGAGAGTGAGAGTTGTATTGATTTCTATTAACCTTATTGAT
CTTCTTTGAGAGAGTAGGGAATTGTTCTTCATGTGAGGGTATTTGAATGTGTTTGTTGAAACATGTTCTTGTATTAGACA
AGAAGCTAAAGTGAGATTACGCTTGTCTTGAGACTATCTAGTCATTATTTGAAGCTTTTTTTTTTATCTTGATTTAGGGT
AACATACTATTAGGATTAATCTTTCTATGATGCTTGCAAGCTAGCTCTTATCTTGTAGACTCCCTTATTGAGCTTATTGT
GTTCTTGATTTACTTGAGAACAAGAAAATTTTTAAGTGGGGGTGTTGATTAGTGGTAGATTTTCACTTATTTAAGGTTCA
TTTAGCTAAATAATTAGTGTCCTCAATGCCTAACTTTGTCCACTTCTAATCAAATGTAGATGATTTGAAACAATGAAAGT
AATTGGGCAACGCAAAGGCTGATGTTTGAAAGAATGATGAACCGCCAGTTGAGCATGACTTTGCCTAAATTTACAGTGTA
TTAAGTCATCCCTCATGGTCACTCGACGATGCTATACAATGAGGGAAATCCATCAAAAAACACAAGGCGAAACGAGTAGA
TATCACTGAATCTCAAAGTGCTGACATATAAGATGATAGCTATAAGGGCGATACGAGGTTAGAATCATCAAGTCACCAAA
GTATCCAAGGTGGCCTCAGTCAGGATCGCCTAATGAGATTTAAAGAACTAAAGCCTGAACCATAAGAAGATTGTTGATTC
GCCGAACGCATTTGGCGAGTTGAGCTAATGTCACCAAAAGGGACACAAAACCACTTTTTGGGAAAAAATTGGGAATCTAT
AAATATCCCAGAGGAGAGAGAAAGAAGGAGAGGAAAAATTAAGAGAAATTTTTTGACTTTTCTAAAGAGAGAAACATTTT
CGATTGAGTAAGAAAACATTTTTGATTGTTAAATATTTGAATTTTAAACTTGAATTTGGAAATTTTAAGTGGGATTTGAA
GTGGGTCTGCTATTAAACACTCAATTTCATGCTACTCATGACTAATTTAATTTCATGCAAGTTATAAAATATTTACATTT
TGTGATGTGTGACTAAAACCCGAAACTCTTGCGGTGTGATTATGGGATTGGGTGTTGATTTAATTTAGTAGGTGTGTTGT
CTTGTTCTTTTTATGGTTGTTAGTTACAAATTTGTCTGATTGTTGGGTGATTAATTCATGAATTGGAGTGGGTAATTTGT
TCTAACACTTGAAATTTAGGTTTAATGTCAATGGCTTTCTTGTAAGAGAAGTTATGTGTCAAATCTATTTGCCCTATTCT
TGAAAGAGTAAATAGACTAACGTATTGGGTTATTTAGAAATGGCATATAGATGAGACTGATAGGATATTCTTTGTATAGT
TTCTTTGAGATCGAAAGAAGATAAGCGTCATTGATGATAACCTAGCCTACTTGTGATTATTTAGCTGCATTGAGCAATTC
AACTATACCCCAAGTAAAATCAACAACCAATACCCATACCCCATGATTACTTTAGGTTTGTGATTCATCAACTATTTCCA
TTTTGATAATAAAATTTCAGAATTGTTACTATTAAAGTTTGTGGACTTCTCTACCCATATGTTTCATCTCAACTTCGCGT
GAATTAATTGCTTGTTAATTCTATTAATTAGATTCTTAACCACTCACCATTCCTTTTGGGATTTGACACCGACTATTTGT
TGGGTGATGACAATCACTTACTCTTTCAATAAGTTTTGGAGAGTGATTTGAGCGTTTTCATTAGGGTAGCCACAACGTTT
TTCATGCCAATAGTTTATGTATGGTATATCTAATCACTCGTTTCAAGCCTCACTCCAGTAATAAGAGAGTGGTCAATACA
ATCAGGGTGATGCAGGTATGTGTTATAGTTCAAGGGGTTTACAGATATGTGCTTCAAGTTGTGGTAGCTATTATTTTATA
ACCTGATCTTCACAGGGTTTCTATGACTTTTGGGAGCTTGATCAATTGTCCTGACAGTGTCCCCTATGTTGGATGATTGC
ACCTGCTCCACATCGAGTTTGGTCAGTTTCAATGGTAGCACCTCCAACTAAAGGTGGTGCCTAAAGTCAGGACCAGAAAG
GAATTTATCAAAGAGACCAGGGCGGACCTGGGCTGGCAGGTCTGGGGTAGGTCAAATTGTCAAAATAGAGGTAGAATGAC
AATTCATATTCATTTTTTTGTGAGGGCGGAGGTTGATGCATCAAACTTTGTTATCATAGGTATGATTCTTTTATTCCATC
AGCCTGTCTCTGATTTATTATATTTGGGATCAACTTTATTATATGTATTATGATTCCATATAGAGTATGATTTCTTTGGA
TTTGACAACACCATTGCATGTTTCAACCCATGTGGGTGGCCTTTAATAGTGGAAAATGTGTTTCGATCTTGTTTGGTGAC
TATTAAAGGATGTGACACCGAGCTGACCTTAATGTACTTGATAAGCTGGATTATAATGTTACCCTGGGCATGTACTAGTT
ATCCCCCTATCATACTGATTATTATTGTTTATCCAAAACTGTTACCGTAGCCTTATTGGTATCCCTTTGGTGGTGTGGCA
AAGCTCTATAGCTACATGCGTACTTGGGTAATCTTTTTTATTCAAGCCTGGAGGGTAGTGACTATGGGTGTTTATCGTAC
TTGGCTTATGGAAGGATGTGAGTAGGGAGGTTCCTTTGGTTGATTCAGTTCTTATTGTTCGTGAATTTGCCGATGTGTTT
CCTACAAACCTATTTGGCCTTCCCCTAAAGAATGATATTGATTTTGCAATAGACATTGAGTTGGGAACTCGTTCTTTTTC
TATTCTGCCTTAATATATGGCTGCCACATAGCTCAAAAAGCTTAGTGTTCAATTTCAACATCACATGATTAGAGGGTGTT
TTTGATGATTGATTTGAGATTTGGTTACGATTAGGTGAGGATTAAGGTAGTGCGTTCTTAGTTTTGATGTCTTTTATGTT
GACTAATGCCCCTGCTGCATTTGTTAACTCTATGAAGTTTGTGTTACGGCCATACCTTGATTTTTTTGTCATTATGTTGA
TTGATGACATTTTAGTATATAATCATAGGGCCAGGTATAACATGAGTAGCATTTGCGGATTGTGCTCCAAACATTAAGAG
ATCAACGACTTTATTCCAAGTTCTCAATGTGTGAATTTTGGCTTAAGGGTGTAGCATTCATGGGGGCACATGGTGTTTAA
GGATGGAAATATGGTAGATCCGATAATGATTGAGCCTATTTAGTATTTTGCTAAGCTCACCTTTATTACTGTGATTTAGA
GCTTCGTCGGATTAGCAAGCTTCTACAAATTTATTGTAGAGGGTTTATCCACTATTGTAGAACCTTTGATTCAGTTGACT
CACCTTGATGTTCCTTTGAGTGGTCTGATGAGTTTTAGTTGAGCCTTCAAAAGCTCAAGGAGTTACTTACCACTACTTTT
GTATTAATCCTTCTAGTTCACGGCGAGGGTTTCATAGTGTACTATGACACAACCATCATTGGTTTGGGTTGTGTATTAAT
ATACTGGGTCGAGTTATAGCTTATGCATAAGGAAGCTTAGAGTGCACGAGCACAACTACCCCACAAATGACATGGAAATT
ATAGGTTGAATTTAGAGCTTAAGATTTGGAGGCACTATTTATTTTGAGTCTGATCGAATATATACATAGACCACAAGAGT
CTTAAGTTAATTCTATGCTAAGGGAACCTTAACTTGAGGAAACATTTATAGATTTAGCTCCTCAAGGACTACAAATTCTC
TATTCTATACAATACGGCATGGCGAACATGGAAGCGGATGCCTTGAGCTAGAAGGTGGTGAGTATGGATAGTCTAGCCTT
CCTTTCTGCTATGGAGCGACCATTGGAGTTAGACATTAAGTATTTAGCTAATAGGATGCTCGGGTTTGATATATATAATT
CTAGGCAGGTATTGGCCTATTTGGGAGTTTAATCTTCTCTGTTGGAGAAGATTCCTAGTCATCAGTTTGATGATGAGACT
TTGGTGGCCCTCATTTATTTAGTGTTACGAGGTGATTCCAGCTAGGCTACCTTAACTCTAAATAGGGTTTTGAGATTTAT
GGCTCGTATTTATATACAGAGAGTTAGGGATTTTATTTAGTTGATCTTCCTAAGGCCCATGATTCTAGATATTTTATCCA
TTTGGCACCACGAATATGAAAACGTGATTTGAGGTAGCATTACTAATGGTGTGGTATGATGAGTGATATAGGGGAATGTG
TTCCCCATTGCCTGTGTTGATATTAGGTTATGGTCGAGCATTTGAAACCTAGTTGTGAGTTTCAAGATTAACAATTCTCG
AATAGAAGTGAGAGCGTATAACTATATACTTTGTTATGGGATTGTCTCAGACTTCAAGAGGTGATGATAGCATTTTGTTT
AATCATTCATCGATTGTCAAAGTCATCATATTTCCTTACCATTTAATCTTCTTTCAGAGTAGATAGGTTGGCTCGTATCT
ACATTCAAGAGGGTTTTCCTTCACGGGATGCCAATATCTATCATTTAAGACTATGGTTCCCCATTAACTTCTAGATTTTA
GAGGAGTTTTTAGGAGGTGCTTGACATCCATGTTGACCATACCATAACATATATCACCGGCATAACAAATGGCAGTTGGC
GTGTACTATTCAATAACTAGAGGAAATGTTTATGGGCCTCGGTCGAAAGTTTTCACGTCTGGGTCAAGTCTGAATATTGA
ATGTAGTAGGGTTGCATATTTCGTTTACATGCATTCCAAATAAATATTGAGCACCCTATCAGAGACTTTGGCATTGGCCA
AAACCAGCTGTTGTGCATTAACTCATTAAGGAAGAAATTGCCATTTCTGTTCGTGTCGCACTTTCAGAGGCCTAAAATTT
TGACTTCCGCGATCACGAGCTTCAGCCGCATTCGTGAAAGGTAGGCTGATTTCCCTCCATAATCAAAGTCTCCTTTCAAC
TTTCGTGAAGGCTAGCTAAGTGGCCTTCCACAATCGTGGGTCCCTCTCCCTATTTTTGGTTAAATTTTGTGTCTTGTCTT
TTTAAATAAAGACCATACACATTTAAACAAAGTTTCAAAATTTCAATCTTAGATATGTTGAGCTAGGAAGCTCCAAATTG
GGTGATTCAAATTGTGAATTGTCTGGAAAGTTTGGGACTACACTACAATAAAAACAACTTTTAGAGGTAATAAGTATTGA
CATTAATAAAGAGTGCTAAGGTCTTTACTGGCATTAGTTAAGTACCATTAGAAACAAATTTGCTAAAGGCTCTAGAGACA
TAACAAAGAGTGCTAATTGCCGCTAAAAATACATATTTAGCGGCAATTGATTTTTAATTGCCGCCAATGATCATTTTGGA
TGTAGTGCTACATGTTGGACTGTTCGACAACGGAATTGGTCCCTTGAGGTAAGTTTTTCCCCAAAATGACTGCCTAACCC
TTCTTTTGAGCTTGAATTGTGATTTTATTGCATGTGGTTGATTCTTTGATTTCTTCTCCTACTGCTGCTCCCGGTCCCGT
CCCGCAGCCGACCGATCTGCTGCCTTAACTTTAGAAAGATCGTTTTTGTTCAACATTTCTTGAGCCCAAAATTGTGTCCC
ATTTTGGGATACAAGTTCCGGGAGCCTAAATGGATCTTTTGGCAGGGTTATTTATGGGATTTCTACAGTAGGTTCCACAT
TTCTATTTAGAGTCATATTTTTGTTAGTCGTTGATTAATGTGTTTTAGTATCTAAATGTCCATCCAACATTCAAATGCCC
TATAGAAGGGAAAAGCACTTGAGTTATGAATTTTGAGCCTGCTGTCTCCTTTAACATAATTTATGGCTTCCTGACCTTTA
GATTGAGCTAGAGAATAAAAATGCATGTTGATTAGTGTTTATTTTGGTTGAGTAGATAGTTGATAATGCTTAGTTACGTA
GAATTCATGTTTTAAACTTATTGCGTGTATTTAGGATAGTTGGCATGTTGTTTTCCTTTATTTCAATCATCATTACCTTG
TGGAATGTATTGAGCTTATTTATGGATATTGTTGGAAGCATGTTTTTCCATAGTATAGGTGTAGACTTGTGCATGCCTTA
GGCATGTGTCACATTCCAAGGTACACCCTAGACATGACATGTCATATAGCACCTCGAGAAGTCCTACACAAGCCAATTAG
CATACATCATACAAGATAATAGAAAATCAAGAGATTTTAAAAGACACTTCATATCATAAATGTTTGAAGCAGAAAATCTA
ACACAGTCTCAAAGCCATCTAGTACGTCAAGAGTGATTGTAGTGCAACCCATACATCACATAGAATACGGGAAAATAAAG
ACAATAAGCAATAAAGGATTCGGTCCTCGGAAAATGAGGACTCACCAATAATCAATGTCTACTAAAGTGATCACTAGCTA
CGGAGATGTGGAATTATAGAGTCAGACCCTACAGTAGTGACATAATGTAGGCAACAGTATGTGATAGTACAAAGTATGTA
CCAAGTATGATAGAAATGCATAAAAGATATGAAATCATGCTAAAAAGGACTTTACTTGACATGTAATGATCAAGTTAAAA
CATAAGATAAAAGGGTTAGAAAACATAAATAATGAACATGGTCAATGCAAGCTAAAAACTTTTAGAATACTTGTGAGATA
CTTCTAGAAGTAACCTTAGTTCATTATTGTGGGAGATTTACCTTTTACCGACATAGAGACCAAGTGAGCTATAACATGGA
ATCCGGGTTCTATCCCACACCGAAAAGAGGTGTCCTACTTGCCAAATTAAAAACCATAAACTTCTAGCTTACGTGAATCC
ACTTGCTAATGTCTATATAAGACAATCAACCTATGGTGGCACATATTTGTGGGACATGGGTAATTTCCGCTAGTCCACTT
GGTGCTAAGCATAAATCCCACATAATAGTCATAACTCTTAAATTATCTTAACATTCATGAGACATGGGTATTCGCCGCTT
GTTTTATCATTATATAACTCCTTAAGTTGATTTATCTTAGTTGATAAAACCTTTCAACCTTATGAATCCTTTATGTGAGA
AACTCTTTCACATTCATGTTTGAGTGGTATGTGAGAAATCCTTTTACAACACAATAAAACATTGATACTTCACTCTCAAA
GCATCCTTAAAACATTTTCACACCCCTTTTTGGATGGCGGCAGGAACGGGTTTTCCAATTTAAGTGACGATATTGAATAT
GGATTATTGTAGGTTTTGAGAGTCGCCACTTGGAATTGAGTTATAGTGTTTCAAGTAACTTTTTTTTCTAATCAAAAGGA
AATGACTCTTTATATTTATCTACGAACTAGAAATTCGGATAAGGAATTATGCTGACCGAGGGGAAGGTATTAGTCATCCC
TCGAGTCCCATGGTTCTAGCACGGTTGCTTTTATTGACTTATACTTATTTTAAAATTATTTTGGTATATATTTTTATAGG
CTACAGTTTTGCTTGCATTTTTATTGTTGAACTTTTACTTGGTCTCAACTTAGATGCGTAACCCCATTCTTGGTTATTAT
ATTTAATAGTTTCAAAGAATAATTGTTTTATTCTCTCGAGTGTATTCCCCAATATTCTATGTCTCACATCTTGCTAATTG
TTCTATTATACGTTATCATGTCAAATCAAGCTAACTCATATAAAATGAAATGAAAGGAGGTAACCAAACTCAGTATGAAA
GTTGGCTGAGCCTTTAAAAAACTACTATAAAGGCTCCGTTTTCTATTTGTAATCACCTCTTTCATTTTCATTTCCTTACA
CTCAATATAATAATTAAAATATTAACTTCGCCTCTATATGATAATATAAAATTTCTTATACAGATCATATATAGCTTATA
TAATACTTCTTTCATCCCTTTTTAGATGTCATAGTTTTTTTTTAGAGTCAAACGATATGAATTTCGACTAACATTTAAGA
TGTGTTTTTTCATCATATTAGTATGAAAAATGTTATAATTTATAGTATTTTCCGTATAGTTTTTGAATATCTAAAATTTT
ATTTTAAAATATCGAATTAATGTAATTTTATTTAAATTTAAAAATTATTCAGATTAACTCTTAAAAAACACAACATGAAA
ATTATTAACTAACAAATAAAATAAGAGGATAGCCGACATATGCATGCATATTGCAATTTGCATGCATTCCTCGTGGAAAT
CAAAAGCCTCCTTCCACTTTGACACTCATATGAGTATTAATTAATATCTTTAAGAATAATCAATCAACTTAATAACCACA
CGATATTCGAAATTTGTTTATCAAATTTATTTTGATTTGTAGGGTTTGAAATAAGGGTGTGTATTATTTAGATTAAGTAA
CCACATTCTTAAACACAACAAATAATATTAACATGTCATATATCCTAATATTTACCTATTGCTAGAAAGCTTAATATATT
ATTAAATTACTTTTTTACTATTTATATTGATGAACACTATTTAAATAATCAAATTAAAATTCTAAAAAAAAGAAGTTATT
TTTCATATTCATATTTGATATAGATGAACTTACATTTTAAGTATACTTAAGAGTTATGAAAAAACACATTAAAAATAAAA
AGTAAAAGTGTGTAACTTTTCATCTCTTAATTTTTCTAAAACAAACATTTTTAATATTAGATAAAGTTGACTAAACAAAC
TGTTAGAATAATTCTTTCAGACATTTAGTTAATTTTGGTTGGATAGAAGAGGTACTTAATTGATAATAGCATATGGCAGA
AGATGAAAGATAACATATAATACAACAATTAGGAAATATTTCAATATTAATGTGTTAAAATTAAAGACACATAATAATCG
AGAAACTTCTCAACGTTGGAATCAAATATTATTTAATCATGAAAATTAAATTATACAATAAAAAAAAAAAAGGTTCCTCT
TGCGAAAATTAATTCATCAAAAGAAAACAAACCTAATAAGGAATCGCGAACTCGAGACTACGAAAGCAAACCTCGAACTC
AACCTTTGTTTTATGAATGAGAAAAAATATATAATGTAATGATGATTTTTCTTCTTTTGAGAGTAGTGTTGTTACGTATG
TATGGTGAGTGTGTGGTTTTTGTATATGTTTCTGTGAAAAATGTTGTAAGTGGGCTGAATATTTTTCTTCGTTTCTTCGT
GCAGATTGTGTGTGTATATATGTTAAGGTGTATGATGTTCTCTTTTTCCTGTACGTGTGTGTATATACGAGTTGCTGATT
GTTATTGTCTATATAGTTGTATCTTATGGGTAGGAAAATGGGGTATGGGAGAGTGGGGTAGTGTTAGTGATGGAGTGGGG
TCATGGGTAGTGGGGTAAATGTGGGTGGAAATGAGTAGATTAATAAGGTTAATGGGTTACATTAAGTTAGTAATAATTTT
TTTAATTAAATTATATAAAATTATTATCTTACTTTCTTGAACTAATAAAATATAAGAAATGTTTAATAGTTAATTAAAAA
TAAGAAACACTAGCTTATTTAACAAACAACACATATATATATATTGTAATCTTTCATTTCATTTTAAAAAAATGAAAATA
AAACATACAATAAAGTGTGACTCTATTTTTTTGTAGTTTTAAAAAAAATAATTAAAATTAACTTAGCAAAATAAGATAGA
AAAATAAAATATCTAATTTAAATAAAAGAAATATTTAGCCAGTAAATATAGTGTAAAATTTAAGTTCGATAAAAAATTAC
ATGTCTACAGTTTGCCCCTCTTTGACTGGAAACACGAAGAGTGTTCAGACAAAGAACTAGACAACGAGTCCTTTTGTTTG
ATTGCCTACATCTCGCAGGTTATAAGGGAATCAGGTCAGGTGTAGTTCAAGAAGATGAGATGACGAGTTAGAGGTCGTGT
GAGGTTCCATCAAGGTTCCAAGTCGCAGCTTGTATCCTCACATAAAAAATGAAAGCTAATAGTCAAATAGAAAACAAAAG
TACAAGCTTTTATCTATGCAACTTTTCTTGAGTCTTCACTTGAGTATTGACATTGAGATATCACCTTGATTTTTGGTGAG
TATCTTGATCTTAAAGGGAATTCGATGCTTAACTTTCCACTTAGAGTGTGTTTATGACACTCTTCAAAATGACAATTTGA
AAATGTTTTCTGAAATGCCTACTTGTTTTGTTGATTAGTAGCTGAATAGAAGCAGGTGTCACGAGGTCAGGTTACTACAT
GCATTGAAGAAGCTGATGCTGGCTATCATGGGGATTGATCATCATGAAAAGAGTTGAAACTTTGTTCTTGAATTTCAAAT
CCATGTTTCGCTTGAAGTAACCTAAAAACAATCACAAACAAAAGAAATAAACAAATTTTTTTTTCCAAGTTTTCACTGAA
AACTTTATGTGAGTTGTTAGCAAAATGTGAATTTTCAGACTAGGAAGTGTTTATACTAGGAGAAAATAAAAATGTCTCAG
ACTAGGAAGTGTGTATCCTAGGAGAAAATAAAAATAATGTCTCTGACTAGAAAGTGTTTATCCAAGGAGAAGATAAAAAA
TAACATCTCAGACTAGGAAGTGTTTATCCTAGGAGAATAAAAAATAACTTCTCAGACTAGGAAAGGTTTATCCGAGGAGA
AAAATAAAAAAATAACGGTCTCTGACTAAAAAGTGTTTATCCTAGGAGAAAATAAAAATAATGGTCTCAGATGTAAAGCC
CCGGAAATTTGAAGTCTAGCAAAGGAGCAAAATGGAAGGTCACTAGCCCACGACTGAACCATGGTACCCTTCATGCCATG
GAGCCATAGATGGGTTGTGAAGGGCACCATGGCTCGTAGTGGTGCTCGTGGCTGCCTTACAACATTTGGCCAAAAAGGGC
TTCCCTCCCACGAGCACCTAGAAGGCTTGTGGTGGCCACCACGATTAGTGGTGGTGCCCGTTAACGGGAGGCAGTAGCCA
CCCCAAGCCTAGCCCTTCCCACGAGCCCCTAGACGGCTTGTGAAGGGCTAGATGGCTCGTGAAGGTGGGCGTGTGGAAAG
GGCTGGAATTTCCAAGAAACTGGTCTAGGACCACGACTGCCTAGACGGCTGGTGGACCCTGAGACGGCTCGTGTGGGGCT
CCACCTGGAGGTTCGCGTCAGCTGTAAGTTAAGGGTAGTTGGGTTTTTCCCTAATTATTTTATCTTGATACTACATTGTT
TTGCCCTTACCTATAATCCCTATATAAGTGATTTTAACCCAAAACCTACCCATTCAAGTCATTCTCTTAAATTTACCGAA
GAAGATCAAGTTCTTCCTCTCCAAAATATTTCGCTCTCTAGAAATTTGCAGAAGAAGGGTTCAACCTAGGATTTCAAGGA
AAGTCTCCAATTCAACCATTGAAGGCAAGCTTTTGGCATTGAGGTATAATAGTTTTCATCCATGAATTCCTTCCATTCAT
GGAGTTCCCAAATTCTCCTATTTTCAAAGTTAGAAGTTCCCAATTGAGTTAGAGTTTTTATTCTATGTTATGGGGTCTTT
TAAATATTGATCTAATCGATTGATTTATGATCTATGATTCATGAATTGAGTTAATTTCATGAATTTATAATGATTCCCCA
TGAACCCATGCTATTCCCATGTTTCCAAATTATGAGCATATAATGTGGGTCTTGGATTATAAAAGAAGAATTTTATGAAA
TCAAGCATAATTCATCAAATTACATGAACTCATGATGAATTTCCATAAGCTCATATCTAACTCATGTTTTGTAGATGTTG
ATGATTGAAAGTGGATTTTGAACCTTGAAAGGTGAATTATGGAATTATGCATGTTCTTATGAAATTTATGTAAATTTTTA
AGGATGCTTTGAGAGTGAAGTATCAATGATGTTGCTGTTGTTGTTGTGTTGTTGAAAGGATTTCTCATATACACATGAAG
GTATGATTGTGAAAGGTTTTCTCAAATAGTAAGGATTCTAAGGTTGAAAGGTCTTCTCGCCTAAATGAATCATAGATAAG
GAGTTATCCTAATGAAACCTAGCTTGGATTGGTTATTGTATGATACCTTCCCATATATGACTTATGACCTAGCTTGTATT
GGAAATATCACGTTCCCTTCCATGGATAATAAGAACAAGAAGATGACTATTGCGTGGGATTTATACTTAGCACCAAGAGG
ATATTGAGATTGAAGCTATCCCATGATAAGATGTCGGGTTTGTAGAAGCAATATCATTTTCCCATACATATGTGCCCCCA
TAGGATGATTGTCTAGATAGACATTAGCTAGAGGTTCCACATAAGCTAGAAGTTCATGGTCCTTACGTTGGCAAAAAGGA
CTATCCTTTTCTGTGTGGGAGACACCGGGGGATCATGTTATAGTTCACATGGTCTCTATGTCGCTTAAGGCTACTTCCCA
AAATAATAATGAACTAAGATTACTTCAAGAAGTATCTCACATGTGTGCAAAGGTTTTAATGATGTTAGGTTGCATTGACT
ATGTTTTATGACTCATGTTTTCTAACCCTTTTTATATAATGTTTTAGCTTGGTCATTGCATGTCATGAAAAGTCCCCTTT
TAAGCACGTTATCAAATGCTTATATGCATGGCTATCATACTTGGTACATATTTTCTACTAACAAATACTCTTTCCTATAT
TTCTCCAAATGTAGGGTCCGACAACCAGGGTTCTCAGTTTCGTGGCTAGAGGTTGATTTGAGAGATTCTAAGCTTCGGTG
AGTCCTTATGCTCCGAGGACGGATTTTCATTGTTTTCATGTTTTCTTCCATACTTTAAGTTTTATACATAATCTATGGGC
TAGACCCAAGTTTCATTCTTATGTACTAGATGGCTAATGAGACAAGTGTTTAGACTTCCGCTTTACTTTTATAAAACTTC
TGCCTTGAAATGTACTTTTTGTGTCTTTTGTTCTATTTTTTATGTTATGAAGGCTAAAAACCTTGAATGGGGCCTCTTGG
GGTCTTATCCATGTTACGCCTAACGGGTACCTTGGGTCGTGACACTTCAGGTGTTTGAACCTCAGTTGGCGATGTCATTT
GAGTCGGCCTTTCACATTCGGTGAATCACTGAGTACCACATTGTTTGACATTTCAAGCATTTAATCTTTCTGTTTACATA
GTCATTTCAGCAATGATCAGCAAGGTTGCCTTTCTCATTTGGCACATTGCCTTCTCCAATGGAGTTAGTCAACTTGATTT
AATAGACACAAGTGCTATGCATGATCATTTTTTGCGAGGTCATGCTCACTAGGAGATCTGCTATTATTGTTCTGCGATAA
ACAATTTATAGGTTGCGCTTATTTTTTCATTTTTTGTCATTCTTTCAAACATCAATCCTTTCCTTGTCCATTTTCATTCA
TAGATGCAAATCATCAACATTTTATCAGAATAAGATAAAAGTAGGCATTGAGCACACTAATTATTGGGTTGAATAGACCT
CAAATGAGTGCAAATCTACCACTCATCACCTTTCCCGAATAAGTTGAACTTTCTCCATATCCTTATGTACAACCTCGCCA
CCTATCAATACCACCTCACCAACTTCAAACCAACTTATAGGATATCTACACCTCTTAGAATAAAGAGCCTCAAATTTAGC
CATACCAATACTTGAATGATAGATAATATTATATGCAAAGTCAAATAGAGGCAAGTGATCCTCCCCATTACCTTCAAAAT
CAATCACACAAGCCTTCAACATATCTTCCAAACTATGGATACTACACTCTGCTTGCCCATCGATTTGAGGATGGATGGCC
GTACTAAGTTTAACACGAGTAGCACTTTTTTCGAAAGACTCCCAAAATTGAGAAGTGAATTGGGTACCACGGCCAAATAT
AATAGACAGGGGAACCCCATGGAACCTAACCATCTTCCTTAGATACAACTTAGAATAATATTTCACCGAATAAGAAACTT
TGACGGGAATGAAATTATCTGACTTCGTCATATATTCCACTATAACCCAAATCGAGTCAAGTTGCCACCGGGGGTGGGGC
AAACCACAATGAAGTCCATATGCAAATCTTCCCACATCCAAGTAGGAATGCGAATAACTTGGGACAAACTTCCCGACCTT
TGATGCTTGAATTTTACTTGTTGACAATTAGGAAACTTTGCCACAAATTCTGCAATATCCTTCTTCATCCCATTCCACCA
ATAGACCTCTCGCAAGGTACAATGCAACTTGGTGGCTCCTGGGTGAAAGGAATACCGAGAACTATGGGCTTCCGATAAAA
TTTTCCCTCTCAAGTCATCAAAATTGGGAGAAACAAATGACCTTGATATTGAAGTACACAATCTTTCCTTTGGGAGAACG
ACTCAATAGGCTTTTTAAGAATCTCTTATTTCAACTCAACCAAGATCGAGTCAAGACATTATTTGGATTTGATAGATGAC
ACAAAAGATGATCTGAAATCATTATGAACAACAACACCACTTTCATTAGAATCAACTAACTAACTCTTTCTTACCTTCCT
CAACATGTGCAACAATACATTCATAATTCTAGTCTTTACTCAGATAATAAATCTAGATATCATGGATAAACACAATCACC
AAAAAGTCAAGGTATCATCTAAATACTCTATTCATCAAGTCCATATATGCGGTCGAAGCATTAGTTAAAAAAATTACTTT
AGCAAAATCTCATAATGACCATATCGAGTTTGAAAAGCCATCTTTGAAATGTCAACATCCATCACCCTAAATTGGTGATC
ACCCGAACCGAGATCAATCTTAGAAAAATAACTTGCTCCTTGGAGTTGATCAAACAAATCATCTATCTTGAAAGATGATA
CTTAATTTTAAAGGTGACAGTGTTAAATTGTCGGTAGTTAATACACATGCAAAGGGAACCATCCCTTTTAATGAACAAAT
AAAAGTGGAGCACCCCATGGAAAGATACTCGATCAGCTGAAATCCTGTCACGACCCAAAGTACACCTTGGACGTGACATG
GTGTGTAAGGCCCCGAAAGTCCCCATACAAGCCACATAGCATGCATCATACAAGATCATAGAGTTTATAAGATTTAAAAG
GCAGTTTCAACATATAAAAATTTTTATTAGAGAAAAGCGGAAGTCAAAACATCATCTCAAAACCATATAGTACAGAAGAG
TTTATTGGGCCGTAGCCCGTACATCAAGTTCAAAAACTAAAATGAAAAGACATAATGAAATAAAGGCTTGTTCCTCAAAA
TATGAGGCTTCGTCAATCTTTAATCTTTAACTACTAAGCGATCCTAGCCACAGAGGTGCGATTCGGAATCGTCAGACCCT
ACATTTAAGGATAAGATATGTAGGCAAGAGTATGTGTTAGTAAAAAAATGCACTAAGTATGATAGCCATTTATAAAAGTA
TGTAATCATGCTAAAAAAGACATTCTAATGATATGGAAAGACCAAGTTAAAACATAAGATAAAAGGGTTAGAAAACATAA
AATGTAATCATGACCAATGCAAGTAAAATCATCTTTGAACACATGTGAGATACTTCTTGAAGTAACCATAGTTTATTATT
GTGGAATTTAGCCTTAACCTGCATAACGACCATGTGAGCTATGACATTATCCCCCGGTGTCTCCCACACCGAAAAGGGTT
GTCCTACTTTCCAAGGTAGAACCATGAGTATGAGCTAAAGGGGATCCAGTAGTTAATGTCTATCAAGACCATCATCCTAT
GGGGGCACATAGTTAAGGGATAAAGAGATTGCTATTAGAAACCCAACCTCAGCACGGAAGAGCTTCCATCTCAATATCCT
CTCGGTTCTAAGCATAAATCTCATGGAGTAGTTGTTAAGTCTTGACTTATCTTATTGTTAAGAGACATGGGTAGTCGCCG
GATACCTTATCATAGGATACCTCCTTAGACCATGAGTCAAAAACCTATCACCGTCCATGATCTTTTCATACTAGCTTCTA
AGGCCCATAGTCATTCACTTCATTCTAGAGATGCCCCAAATACTAATGGAAATAGTTTTGAAATCATGGCCTATAATCAT
TAATTGCATATCCGCATACCATACTAATCAAGACCTAATTTAGGAAAAAAGCCCGCAAAGCATTGAGGGCAAATCTATAT
GTCATTCATGTCATGTGGCCAAGATTCGTACAACAGATACACAGTCTCATCTGTAAGCTTTCTTGACTCATAAACATACT
TTCATGAACATGCTTTCTTTTTAAGAATTCATAAGCTTCATCATGTATTCAAAGTCAAAGTATCTTCAAATTCATTTACA
TCAATTTCATAAAGAGAAGACATGCATATTTTCATAAATTCATTTTTCATAGTACAAGACCCACATTATAACAACATATC
TTAGAAAACATGGGTTATGCATGGGTACATGGGAAATTAACTTAAAACATGCATTTACTTCAATTTATGCGTAAAAGTTC
ATAAATCAATCAAATAAATCAACATTGAAAGGAACCCATGACAATTGATAAAAACCTAACTTGATTGGAGAATCTATCTT
TACAAATATGGAGAATTTGGGAACTCCATGGAGGAAAGGGCTCCATGGATGAAAACTATCATTCCTTGATGCCAAAAGCT
TGGAAGCAATGGAGGATTTGTAGGCTTGATCTTGAAACCCTGGCTTTCTGATTCAAGAGAGAGAAATATTTGAGAAGAAG
AGCTTGATCTTCTTTTGAGAATTTAAGAGAATGAATTGGGCTAAGGTTATTTAAGGATTTAAAATCATTAAATAGGGCTT
TGGGTAGAAGGAAAAATGATGTAGTATTGAGTAAAAATAATTGGGAAAAGACCTAACAACCCCTGACTTAAAAACTGCCA
AATTGGCTCACTAGAAAGCTAAAATAGGTCGCCATGTCCACCATGACCCATCAAATGGGTTGTGAAGAAATCTTGCCTGA
TAGGGTGTTACTATTTTGGGCACAACCTTTTATTCCAAACATGGAATTAGGCAAACTTGGTGGCGTTAGAAAGATGACTC
AGAGATATTCAATTTGATAGGTAATGGGCCACCTAATTCGTTTTGTGCTAAATGATATGATTATTTAAAGTTGACCCTAA
ACTCTAAGTCTAATAAAAACCCTTCACGGAGAACTTCATGGTTCATGTGGGGCTTTACGGGCCATTTTGATGCACGTGGC
TACTGTAGAACCACTACTTACTTGACCCACTTGAAGACCACTTTGACGGCCTCTCTCCCTTTTCACGACCCGTATAGGGG
TCCGTGGGAGGGATCCTGCTTGTGGTAAGTTCTGGAAATCTACCACTCAAGGAACCGTGGTCCCCTTCACGACCCGTCTA
GGGCTCTGTGGAGGGTTCCATGGTCCATCTTTTTGGGGCTTGTAAGTTTCCCACTTAACCCATTTCTAGCCTTTATCGTA
TTCGAGGTGTTACAATATCTCCCCTTGGTATCTTTCGTCCTCGAATGGAACTCAAACTAGCACGAAAAGAGTAAGAGAGA
AACTAACAGCCCAATCATCGATGCAACTTCATCAAAATTCACATAACCAAGGAGAAATATTGACTCCAAGCTAAATCATG
TTAAAAACATCATATGTAAGATAGGAACTAGACCTATGAACCAATCATGAATGCAATCACATAAATGCACATATCCGAGG
AGGAAATTTCAACTCCAAGCTAAAGCATATTCAAAACATCTTTTCCTAAGGTCTATATGCAAATCATACTCAAATGCACA
TAAACATGAATCAATCAATTATTTAACTAAATCATATTTTTGAAAATTAAATTTTCCATGAGCATGGATACATGAGGAAT
CATAAGGATCACTAAGACACACGAATCCTAAAGAGTGAACCAAGAGGGCTAAGACCTCAAGCTAGAATCGAAGATAAAGG
AAAGATATAGGGATACACAAACATCACATCGCCTTCGAACTTTCACACACCAAATCATAACAAGGAACTCTTCCAAAACC
AGCATAGTTCTACTCTCTTACCTACCATGAAGCACACTATCTCCCCATTGGGAGCAAATCCTACTAGTCTTTTCAAATCC
ATCTTCCTCAACCCAAACATAACACCAAAGTCTTAACAACCACTAAACCATTGACAAGTAAACTCTTAAAAAAATTCCAC
AAGGATTTCAAGGAGTACTTCAAACACAATCTCCATACATGGGGTCTAACCATATCCAATGAAACACTCAACATCGAAAA
ATACATAACCACAAACTAAAAACCATAGCTTACTAACTACCACATCCGGGGAACCCTCATGATCTAGTTGAGTATGAAGA
TCATAGAACATATCTTGTTTTGACCCATCACTAGGCCCGGAGGAAGGGTATGGTTGAGCCCGTCGATGATTATCTCTCTT
ATTCTTAGCAACCGTAGGACAATTCCTTATTTTATGATCCATCTTACCACAATAAAGGCAAGCATTAAAACAAGCTAGAC
ATTTACCCTCGTGTCTTCTCCCACACTCTCTACACTAGGCCACATTTGCTCACTACCACACTTACCTTGAGAACGATTTC
CTCCATCGGACCTTGAATGTGAAGACTCACCATCATCCCTTTTTTCCCTCTTTGAATCCTTAGTTTTCTCCTTAAGATTT
TCTTATTCTATTTGTTGTGCATGAACCATCAAACGAGAAACATAAATTTCCTTAATAAGCATGGTGGTTAGGCATTCTTT
CACCACTAAGTAGGAAGCTCCCATCAATAACTTACTCATCCTTGCCCTTGGATCGGCAACCATAGTTGGAGTATATCTAG
ACAATTGTGTAAATTTCAAAGAATACTCCTTCACACTCATATCTCCTTGGTGAAGGCTAATGAACTCAAGTACCTTTGCC
TCCCTTATCTCAAGGGGAAAGAACCTATCATGAAAAGCAACCTTAAATTTCTCCCAATCAAGAGGACCCTCATCTACTGC
CCTCTTTTCTTTCCATTAGTTGAACCAAACTTGAGCAACACCCTTAAGTAAATAAGCTGCCAATTCCGCATTTTCCACTG
GCATCACTCCCATTATCATCAACACCGTATACACATCATAAATGAACTCTTGAGGATCTCCCTCAACATTAGACCCATGA
AATTCAAGAGGATTCATTCTAATAAATTATTTCACCCTTGTTACTGTCGTACCCATACTTGGGTTCAATGGAGCCACAAC
CTCTCTATTTGCTTAAGTCATCATAGCATGGGCCAATGCATGAAATGTGGCTTGAAACTCATCATTAGTCACTTGCTCAG
CCAAAGGGTTGACCAACACATGGGCAACCTCTTGTCTCATATTTTCACAAACATTCCCATTCCTTCTCACGGGGTACCTT
CATGGAGGAAATTTTGAAAAGCATAAATAGGGGTTAGTAGAAAAAACTAGTTAGAGTTACACTCTATCGCACGACTTTAG
AGTAATGAAAGAAGTGGAGTTTCTTAAACATCTTATAGCCTCTTAATCATAAATGTGGCGCACTTCACACTTATGGATAA
GACTCAACTCGACGTGGCTTATGAGATATCCTAGGACCTTTCTAAACCTTGTGCTCTGAATATCAAGTTTGTCATGACCC
AAAGTACACCCTAGACGTGACATGGCGTAAAAGACCCCGAAAGGCCCCATACAATCCACTTAGAATGGATCATACAAGAT
CATAGAATTTAAAAGATTTAAAATACAGTTTCAACATATAAAAATTTTATTAGAGAAAAATGGAACTCTAAGCATCGTCT
CAAAGCCATCTAGTACATAAGAGTTTATCAGGGCGTAGCCAGTACATCATGTTCAAAACTAAAATGAAAATAAATAATGA
AATAAAGGCTTGGTCCACGAAATATGAGGCCTGACAAATCTTCAATCTTCAACTACTAAGAGATCCTAATCACAGATGTG
AGAATCGAAATCATCGGACCGTACATTTTAGGATAAGAAATGTAGGTAAGAGTATGCTTTAGTACAAAAATGCACTATGT
ATGATAGCCATGCATAAAAGTATGAAATTATGCTAAAAAGGACATTTTCATGATATGCAAAGACCAAGTGCAAACATAAG
ATAAAAAGGTTAGAAAACATAAAACGTAATCATGGCCAATGCAAGTAAAATCACCTTTTAACACATGTGAGATAGTTATT
GAAATAACCTTAGTTTATTATTGTGGGAATTAGCCTTAACCGTCATAAAAACCATGTTAGCTATAACATGATCCCCAGGT
GTCTCCAACGTCGAAAAGGTTGTCCTACTTTCAAAGGTAGAACCATGAATCATTGATAAAGTAGTTACACTAGCTAATGT
ATATCTAGACCATCATCCTATGGGGGTACATAAGTAAGGGATAAGGAGATTGCTACTAAAAATCTGACTTCAACACGAAA
GAGCTTCCATCTCAATATCCTCTCGGTGCTAAGTATAAATCCCATGGAGTAGTTATTAAGTCTTGCCTTATCTTATCATT
AAGAGACATGGGTATTCGCCACATGCCTTATCATAGGATACCTCCTTAGACCATGCGATAGAAAAACTTTCACCGTCCAT
GATCTTTTCTTAATAGCTTCTAAGGCCCATACTCAATCACATCATGATAGAGATGCCCCTAATACTAATGGAAATAGTTT
GGAAATCATGACCTATAATCACTGATGGAATATACCGATACCAAACTAATCAAGACCTAATTTAAGAAAATAGCCCAAAA
ATCAATGAGGGAAAATTTATATGTCATTCATGTTCTGTGGCCAAACTTCATAGAACATAGACAATCTCATCTATAAGCTT
TCTTGAATCATAAACATAGTTTCATGAAGATGCTTTCTTTACAATATTTCATAAGTTTCATCATGTCTTCAAAGTGAAAG
CATCTTCAAATTCAGTTACGTCAATTTCATAAAGAGAAGACATGCATAGTTTCATTAATTCATTTTTCATAGTTCAACAC
CCACATTATAACAACATAGCTTAGAAAACATGGGTTATGCATGGGTTCATGGGAAATTAGCTTAAAACATGCAATTACTT
ATATTCATGCATAAAAAATCATAAATCAATCAAATATACCAACATTAAAAGGAACTCACGGCAATTGAAGAAAATTCCAA
ATTGATTGGGGAATCTATCTTTATAAAATTGGTAAATTTGGAAACTCCATGAAGGAAAGGGCTCCTTGGATAAAACTATC
ATACATTGATGCTAAAAGCTTTGAAGCAATGGAGGATTTGGAGGCTTGATCTTTAAACCCTACCTTTCTTCTTCAACTTC
TTGAGAGAGAATTATTTGAGAAGAAGAGCTTGATCTTCTTTTGAGAATTTAAGAGAATGAATTGGGTTTGGTTGATTTAG
GTGTTTAAAATCATTATATAGGGCTCTGGGTAGAAGGCCTAATGACGTAGTATTTATTTAAACCAATCGGGAAAAGATCC
AACTACCCCTGACTTAAAACTGTCGAATTGGCTCACTGGAAAGCAAAAACGGGTTGTCATGACCACCACGGCCCGTCAAA
CAGGTCATAAAGAAATCCTGCCTAACAGGGTGTTTCTATTTTGGGCATACCTTTTTACTCCAAGCTTGGAATTAGGCAAA
CTCGGTGGCGTTGGAAAAAGGACTCAGAGATCTTCAATTTGATAGGTGATGGGCTACCTAATTCATTTTTTTCTAAAAGA
TATGATCGTTTGAAGTTCACCCTAAACTCTAAGTCTGATAAAAACCCTTCACGTATGACTTCACGGTCCATGTGGGGCTT
GACAGGCTGTTTTGATGCCAGTGGCCCTTGACCAGTGGCTAGGGCAGAACCCTTACCTACTTGACCCACTTGAAGACCAC
TTTGACGGCCTTTCTCCCTCTTCATGGCCCGTCTAGGGGTCCGTGGGAGGGAGCCTGCTTGGGGCAAGTTCTGGAAACCT
ACCACGAGCCCTTCAACGGACCCTGGTCCCCTTCACGGCCCGTCTAGGGTTCTGTTGAGGGTTCCATGGTCAATTTTTTT
GGGCTTTTAAGTTTCCCACTTGACTCATTTCTAGTCTTTCTCGAATCTGAGGTGTTACAAACCCTTGTTAAAAAAATCTT
TCAATTGATCCTTAGATTCCTTATGTTTTATCGAAGACAAGCAGTAGGGATGAATAAAGAATGGTTGCGTATCTAGGATA
AGGTTAGTACGGAAGTATATTTCCCTTTCAGGAGGAATACATGGTGGATCATTGGGAAACACATCCAGAAACCCATTTAC
AATGGGGACCAACTCATGAATAGGGTTTCAGAATCCATATCCCTAACCCGAACAAGATGATATATGAAACCCTTATAAAT
AATTTTCCTAGCTTTAAGAGAAAAAACAAACTAATCCTTAGGCATAGAATTTCCCCCTTTCAACTTTAGGACAAATTTAT
TCAGAAATAGAAACTTAACACCACGGGTTCTACAATCAACAGATTCATAATAAGAATGTATACAGTTGATAGCAAAAATA
ACATGAAAATCCAACATATAAAGCTCTACAAGTTACTATATAGGGTAAGGAGACGGGAAAATTTCAATAGACTTTCATAA
CCACAATTGATTCATCAATAGGAGTAGAAATTGAGAAAGGATTTCACAACACATTCGGAGAAACATCAAATCTCATAGCC
AAAATATGGCATCAAAAAAGACAAGGTAGCACCGGGATCAAGCAAAGCATAAACATAAACATGAAAAATATTTAACATAT
ATGCAACCACATCGAGAGAACCCTCTTGATCATGTCGAGTTTGAAGTACATAAAATATTTTTTTATTTTGGAGCATTTGA
ACCCAAACTACTAAGCGAAGCTCTCCTATAATCTTTACCCTCGTCAATTCTAGATGCAAAATACATAAAATGGTTTCCAC
TCTTCCGCCAAAAAATCAACTATACATACCCATAAAGAATTTTCTCGACTGACTGTTGCCACACTTTTTGCATGAGGGAA
CCAAAGATCAATTTCTTCCACCATTTCCTCCATGAATTTTAGGGTTAGACACCCTTTCTTTGTTGAACATAGGAGACGGA
GCATTTGAGGCACTTTGACTAGAAAACCTTTATCAAAATATTGATCAACCATGTCCATTGGACCTTCGATGTGAAATGTT
ACCATCACCTGTCTTTTCCATCTTTGACTCCCTAGACCTTTCCTTAAGCTTCTCCTCATAATTTTTTTGAGCATGTATCA
TTAAACAAGAAATATTTATTTCATTAATAAGCATGGCGGCACGTCTTTCCTTTACCACCATTTCAGACACAGCCGAAACA
AACTTACGCATCATTGCCCTAGAGTCGGCACCATAGTAGTAGCATACCTAGGCAATTGAGTAAATTTCAATGCATACTCC
TTCAAACTCATATTCTCTTGACGATGGTTGAAAAAATCAAGTACCTTTGTATCCTGCATCTAAAGGGGAAAGAACCTATC
AAGGAAAGAAACCTCAAAATTTTCCCAATCAAGCAGAACCAAATAAACCCCCTCTCTTCCTTCCATTTATTGAACAAAAC
TTGACCAACATCCTAATGTTGATAAGGGTCTAATTACACCTTTTCCACCGATGTCACTCCCATGATCATTAAAACTTTAT
ACACCTCATAAATGAACTCGTAAGAATCTTCCTCAACCTTGGAACTATGAAACTACAGGGGATTCAACATAGTGAAGTTC
CTCACTCTAGTTATCGTCGTACCAATATTTGGGTTCATAGGAACCACAACCCCCTTATTGTCATGAGCCATCATAGCTTG
GGTAAAAACCTAAAAGCATCTCGGAACTCCACTTTGTTCACTTGCTCAATCGAAGGATTGGCCGAAACTTGAGGAGCTTC
TTCTACCACATTCTCATTCGCCTTCCTACTCGCGTATGCTCTTCAATGGGCCATATCCAGAAAAGCATCGGATTAGGATT
AAGAGAGATACATATAGATTTCAGCCCTATCAAATGAATTTAGAGTTATAATAGAAGTGGAATTTCCTAAACGCCTTTTA
GCTTCCTATTAATAAATGTGGCGCGCTTCACGTTCATGAAAAAGAATCTAGTCGACTTGGATTATGAGACATCCTATGAC
CTTTCTAAGTATTGTTCTCTAAATACCATGTTTGTCACAACAAAAAGTACACCCTAGACATGACATAGCATAGAATACCG
TGAGAGGCCCTACACAAGCCACTTAGTATACATCATACATAATAATAGAAATAAATATTTCAAAGAAACAGTCTTATATC
ATAAAAGAGTTTGACAAAAGTGGAAGTCTAACATAAGTCTCAACAAGCCATTTAATAAATCAATAGAAGTGATTGAGACG
TAGACTATACATCACACACAACATCTATAAAGGGAATGTAAGAAAGCAATAAGAGTGTCTATGTCCTCGGAATATAAGGA
ATCACCAATCCTTGAGTTTCAAAAGATCAACTAGTCACAAGTATGAGAGGTAGGAGCATCTGACTTTACATTAGTGAAAC
AATGTAGGCACAAGTATACAATAGTATATGGAATGTACTAAGTATGAGGCAATATGAATACAATATACATGGTAGAATGA
ATAGCTTAAAACATGTTATGCATGACCAATATTTTAATATTTAATTGCTTAAAGAAGCAACAACATGCAAATCATAAGAT
ATGGTCAATGCATTTAAAATAAGAGACATAAGAAAGCTTTGAAGAAACATAATCATTTTGTGGATATTAGCTTTAACCGA
CAATAAGACAATGAGAGCTATATCATATAATCAAGCATATCCCTAATACCAAAAGAATGGGATTCTACTTTTCAAGGTAC
AATCTATACACATCTTCTTTTGCTAAAGTGGATCCACTAGCTAGGTCAATTATGGCAGTCCTACGGGGTCAATAATTTAT
AGACTAGAGGTCGCTACTAAAGACTACTTTATTTGAGTCTCCACCTCCAAGCCTTATTGCTGCAAAGTCCAAATCTCAAT
GGAATAAATGATAAATTAAATATCATTATAGCATAAGGCAATGATCAATACTAATCCACATCTTTTAAATAAAAACATTG
AATTTCTCCATAAACATAATTAAACACAGATGGGAAAACCTTTCACCAATGTGAATCTTTATGTTAGAAATACCTTTCAC
AATCATGATCATATTTGTATGGGATAAAACCTTTTCACAACAAAATTGATAATTTCATCTAAAATCACCCTATAATATTA
AACATCATTCTTATAAGACATGCATAATCTTAAATATTTCATAGTTCATAGGTTCATGGATGCATCATAGGTTCATCATT
AAAAAAATCATGAATCATGCATAGGTCCTTATATTTTCAACTAAATTTTATTTATTAATATTCACTCATGCATTAAAAGA
CTTAATCAACAATAAAAATGATAATTGGATAAACCAAATATAGAATTAGAAAGAAACCTAATTTCATCAATTGAAAATTT
AAAACTTTGGGGATCCGTTGAGGAATGGAGTCCCTAGGTGAATACCCACATACCTTACTACTCAATGCGCAAGATGAATA
GTGAATTGATTCCCTTGAATGAACCCTGTCTTCTTTTTCTTCCTAAAGTTGGGAAGGAATTTAGAAGAATGATTTTGGTA
GGGTTTTGGGTAATTCGGAGAATGGGTTTGAAGTAGAATGTTTTAAGACATAAAAGCAATATATGAGGCTTAGGGTAGAG
GAAAACATGACATAGTATATGCTTAAAACACTTAGGAAAAGACCCAGAAGCCCCTCTAAAAATTAGTTGCTGAACTCCTC
TATGGTTTGGACCTACGGTCTGTAGGACCTTCTACGGACCATACATGTATTCTGTAGAAAAATTCAGAAGCCCTGAATTT
TGGCCAACATTAAAGGAACCCTCCTACAGTCCATAAGACTTCCTACGATCCGTAGAATCAAACCATATAACTCAACTTTG
ACCTTAAAATATCACCAAGTCTTGGACCAACTTATGACGGGTGATCCTGATGAAATATAGAAAGAGGTACTATGATTTGA
TTTTAAAAATTATTCTCTCCCTTTCGACGAGACAGGTGTATGAGTTGTAGAAAGTCCTAAAGATCGAAGATTGATCTCGT
ATACCTGAACCTGATGCTACATTTAAATTTAGGCTTTTCCTTTTCCAAATCTGAGGTGTTACAATATCTCCCCCTTGGGA
ACATTCGTCCTTGAATGAGACTTAAGGTAGCATAAAAGGGTAGGGGAAGAGATTTAATATCCCACCATGAATGCAACCAC
AAAAATGCACACAATCAAATAGGAAATCAAATCAAAGCTAGCTTATACCTTAAAACATTACTCCATAAAATATACATGCA
TGTATAATGAAACATAAGAATAATTAAGATACATCAATCTAGAAGAATGAACAATGAGGACATCATATTGTCCTCCGCCT
CCCAAGTACCACCCTCAACTATTTGATTCCTGCACAAAACCTTTATGGATGCAACTTTCGTATTTCACAACTTTCAAACT
TACTGGTCAAAAATATCAACAAAAACCTCTTCATAAGAAAGCCTTTTCTTTTAACCCAAGGTTCTTTAATAGTACTACAG
ATGTCGGATTCCCAATACACTTCATCAATAAGGACAAGTGGAAAAATAGATGTACCGATGCTATATCATTAGGAAAATCA
TGTTCATAAGAACCTTTGTTGATACGCCTTAATACTTGATAAGGACAAGCATAACAGGGACTAAGCCTCACTTTCCTGCC
AAATTTCAAGATACCGTTCAAAGGTGAAATTTTAAAGTAAACCCAATAATCAATATCAAACTCATGATCCCATCTTCTAA
CATTAGCATAGGACTTTTATCAACTTTGAGCCATTTTTAACCTTACCCCAATAAGACAAAATTTCTCCATATCCTCCTGT
ACCAATTCGGGACCTATAAATGCAACCTCACCAATTTCAAATCAACCTATAGGAGATCTAAACCTCCTACAATAAATATC
CACAAATAGAGTTTTACCAATACTCGAATGATAGCTTTTATTATATGAAACCTCAATTAAATCCAAGTGATCATTCCAAT
TACCTTAGAAATCAATCACACAATATCTAAAAATGTCTTCCAATGTTTGGATAGTATGATCCACTTGTCCATCGATTTGA
GGATGGAAAGCCTTACTAAGCTTGACAGGGGTACCAAAATATTTTTGAAAGACTTCCAGAAATAAGAAGCGAATTGGGTA
CCAAAATCAGAGATGATGGATAGGGGCACTCCATGTAACCTAATCATCTCACTTATATAAAACTTAGCTTAATGTTCGGT
TGAATACGAAACCTTGATAGGAATGAAATGAGCCGACTTTATCAAAAAATCCACTATAACTCAAATCGAGTCATGTTGCC
ATCAGGTACAGGGTAAACAAACAATGAAGTCAATGATCAAATCTTCCCACCTCCAAGTAGGAGTACTAATATGATTTTTA
GATTTAAACTCATTTAAGGTCAATTTAGCTCGATAATTAGTGTCCCCAATGCCTTACTTTGTCCTTTTCAGATAGAATAT
TGATTATTTGCATCTATAAAGGTAATTGGACAAGGCAAGGAGTGATGTTTGAAAGAATAGAGAAAATACTAAAAGAAGTG
AAAAGATAACATAGTTGATTACCTAACATGCAAGGTGGATCACAAACTAAGCACGACCTCACCCAATCAACAGTGCATAA
CACTTATGTCTACAAAAGAAGGTTGGTGGAATCCAGTAGAGAAGGTGATGAACTGAGTGATAAAGGCGGTCAGGATGCAC
ATCTCCCAAAGAGAAAATGTGTAATAAAAAAAATAATGCTCAAAAGGTAAACCAAGGTGGTATTCGTTGATTCACCGAAC
GTGAAAGGCCGAATCAATCGAATTCGCCAAATAAGGTTCAAACACTAGAAGACTAGAGCATCATAAGGCGAGCTTAAGAG
TAAAAGGTAATTTGTTGAATCAGTTTAGTGGACCCAACTAATGTCATCGAGTCCGTCGCATGGTGGTTTTTTGGGCCTAA
TTTTGGGAAAGTATATATAGCCCAAGGGATACAATTTTTAAGATAGGTTTTGTTGAGTAGCGAGTGTTTGGAAAGTTATT
TTTGGAGAGTTAAAGAGATTCTAAGAACACTTTAACTTTGAAGAATATTGTTCTAGCTTTTGGGGTTTTCAAATTTAGAG
TATGAATTTTATAAATTGAAGTTGAATCTAATGTGAGTTTACTCTTAATTGCTTGATTTCATGCTACCCATGGCTGCTTT
CATGGAAGGAATAATTACTTTACTTTTTGTGATAGGTGGTTAAGCCCTAAGATCTGGGAGTGCTCAAATGGGATTGATTA
TTGATTTAACGTAGTGGCTATTGAGCTATGCTCTGTTTTGTTGATGTTCATGCATGAATTTGGTCTAATTACCATGGGGT
TAACTTAAGGGTTAATGTTTCAAATGTAATTCCTACTTCTGATCTTTAGTAGATGCTTGAATGATATTTATAGGAGTTGT
TAATTAGTTCAATACTAGCAATTTAGGTTTGATGTTTGTAGCTTTCTAGAAAGAGAGGTTATGGGTAAGATCATTTTTTC
CTATTCTTGAAAGAGAGAATAGAGTAAGGTATTAGGTTGTTTTGTACTTGCATTTAGATGAGATCAAAAGGAGATTCCAT
ACACATATGTTTCGAGATCAGAAGCTGATAGGCATCAATGAAGATGACTTATCCTATTCATGAATGTTTGTTACATTATA
GAAGCACAATTACCCCTATGTGAGATTGATTTCCAATCCCCGCACTGATGAGTCTAGAATTTTGACTCATTTAGGGCTTA
TTATTCAATGAATTAGTGTCGTCAATGCCTATTGTGTGCTCATAACTGATGTTAATGTATTTATATGTAGTAATAAAGGC
TTAAGAACAAGGAAAGGACATTATGATGTGAAAAAAAGTGAAAAAGTTGAAAAAGTTGAAGAAAAGAGAAGTTGGAGCTC
GCAAAAGCCACTCGACGATTTGCCAAGTGAGCTTCCAGCTCGCCAAATGTTCCACCAAAGTAACCCATTGATCAAGAAAA
CTCAGTGAGTGGAAATACACATCGGCGACGCACCGAATGGATCAACGACAAGGATCCAGCTCACAAAATTTTCCAGAATA
ATTATACGTAGGAATCAAGCTAAAAGGTTAGAAGACGTGCACTTCGGCGGATCCCCGACTCATTTGGCGATCCCAACCAA
TTTTATTGATTTTTGAAAAGAGAAGAAGGAGTTCCCAGAGAGTGTATTCCCATGTTTTGAGAGCTTTTACATATCTCTAT
ATTACTGAATACTGTTGGAGAGGATTTTGAACTTGGATAGGAGGATTTAGGATTCTAGTTTAACTTTTGACATTGAGAAT
TGAAGATTGTTACAATTTGGATAGATAATTTTTTTGTAACAGTTTCTTACTTTCTGTTATGTTTGGCTAAAACCCCATAT
CTTAGGGGTGTGATCATGTAATTGAATACATAAGTTAGCTTATGGGTATTGTTAATTGCAGAATTTAATGTTGTTTTAAG
ATGGGTTCAATTGTTTATATATGTTTTCATTGATGAATTGATGTTGCGAATTTCAATTCTAGCTTTGTTCTCTATGCTTG
CTTGAGAAATATGCTTAGAGTAGATTGAACAATTGACAATTGTATTGATTTGCGTCTTCCCAGCTTGAAAACGTGGGTTT
AATTAAGGAATTGGGTTGCTTTGTATTGTTGAGCTTGCTGATGTTCCAGAGAACTCACTCAAAACATGATAGTGATTGAG
AAATGGTTATAGTAATTACAACCTATCCTACCCATATAGATTCAACAACTTAAACCAATTAATAATTACTCATTTAGTAA
AATTTGTATTCGATTGATCATATTCCTAAGGTCCTCTCTCTAATCATTCAAATTCCATGCTAATTGCATTTTGTTAACAA
TTGGCTACTAAATCCCCCAATATTGATAGTTAAAACTCTTTGATTTATTTTATGTTTCGTAGCCTTTTAATTCTACAAAA
GATTAGAACACTTTCTTACTTCATAATTGAATTATTTACTGTATCACTCCCTATGGGATTGACCCCAACTCAAAGCTGGG
TTTATAGTTGTTAGCAACCGCCTACGCTTTGAATCGGAAGAAGTGTAGATGAGCGTTAGGAAAAATGGCGCAGCTGCTTG
GGAGTGGTGTTTAGAATTCTTTTATTGAAGTCTTTAGTGGACTAATTTTGTTGTACTAGAATTTTCTTATTTGTGTTCTT
GTTGATTTCTCTAAAAAAGGTGAAGAGATGTGTGTAAAAGGCAGTAATGCAAGTCAAATTGGGAACAATGATGACAGAGG
AAACTTGCATGATGTCAATGTGCATCAGTTGAGAAGTGTTGGTGCTATTCGATTACCTCCTACTATGGACAATGCAGTGT
TTCATGTGACCACTACTATGGTGGAGTTGTTGCAAATGAAAGGTCTCTTTAAGGGACTTGCTCATGAGGACCCCCATGAT
CACATTCGTAATTTTGTGGATATGTGTGGACCGTTCTCCTTCAAGAACATCACTCAAAATTCAATCCGACTTTGATTTTT
TCCCTTTTCTCTAATGGGGGAGGCAACAAAGTGGTTGAATGAACTACCATGGGAATCTATCACTTCTTAGGAGGAGCTCA
CAGATGTGTTTTATGAAACATTTGTTCCTCCCTCGAAGATGGTTTAGTTGAGGGATTATATACACAACTTCAAGCGGTTT
GATGGTCAACCTATTCATGTATTGTGGTTGAGATTTTAAAAGTTACCTTCCAAATGCCATACTCATGGATTGCTGGACAA
TGTGTCATTGCAATATTTCTATCAGAGTCTTGATACCATCAACTTATTTGGGGTGGTATTATAAGGCAACCTTTTGTTAT
GGTGTCGGTGTTTCTTGATGAGATGACCAAGATTAACCGAGCATGGTATACAAAGGAGGATCATGTGTCTCCTTTAAATG
TTGGGTTGACGAAATAACAATTGGAGAACAATCAAGAGTGTGGTGAAAATATGGCCAAGATGATGACCCAATTGGATTTA
TTGTCAAAGCATGTCACGATAGGTGGTAGAAAAGATGTTAATGCAGTTTGTAATAGTAGTGGGATGAGCCCGGATGAAGC
ACAATTTGAGACCATGTACAATGAAGAAGTAATATTTTTGTCAAACCAAGTGTGTGTGTGTGTGGGGGGGGGGTTCTCAT
CTAAGCTATCCAAGGTCGAGCGGGAATCAAGGTTAGAACAGAGATCATGATGATGGTTAGAGCGATAGGGAGCGAGATTG
GCATGATAGAGATATGAATTGGAAAGAGATGGTGATCGAGATTGGTATGTGCCTCCTCACGACTGTCCCAAACCTAAGAA
AACAAAATGCCAATCTTAAGAGTTTTTGGACCGATGATATGCTTGCTCGTATCCTAAATAAGGTTGAAGGATCGGAAAAG
GTACTCAAATAAATGAAGTCTGATTTCTCTGCAATAAACTAAATTGTTACCTCCCACTCGGTGTTTATAAAGCATCTTGA
GAGCCAAATGAGCCTAATTTTGGCACATTTGAATCCAAGACCAAAAGTGGGTTTCCCGAGTAATACGATGGTGAATCTGA
AAAATGAAAATGTACAATGCATGGACATTGTAACCTAGAGAGGGAATGTTGTGGAAAGTAGTTCGAATTCAAGCAAGGGC
AAATCTATTGTTGTTAAAACTAATGAAGAAATGAACAAACAAAACTCCAATGGGGTTGATGATGCACTGAAAAATGTTAA
CCCCAGTGATGCTATTAAGTCAAATGTGGGGGTTGAACCTCCATTGGTATTTAAAGCCACTACCCAAAGTTTCTCCACCA
TTTCCTTAATGGTTGAAAAAGAGGGATTAAGATGCAAAGTTCCAAAAATTTCTACCCATCTTCAAGACTCTTTCCACAAA
TCTTCCCTTGGTGGACAGATTGTTAGAAATGCTAGGTTATGCAAAGATTATGAAAGAGTTGGTCACAAAGAAGAAAAACA
TGGAATTTGAGACGATTGAGGTCTCCCATAGCTAAAGTGCTATTATGACGAACAATGTAGTTGTCAATAAAGATACCCCA
GGGGCATTTACTATTCGTTGCACTATCGACATGTTTCAATTCTATAAAGCATTGTGTGATTTAGGGGATAGTATAAATTT
GATGCCTTGTGCGAGTTTCAAGCAACATGGGCTAGGTGAGCCTAAGCCTACCACTATACCTCTTCTCATGGCTAACCATT
CAATAAAGAACCCTATTGACATTCTTTATGATGTTTTTGTAAACGTGGACAAATTTATATTTTCAGCAGATTTTTTGATC
CTTGATTGCGAGATTGATGCCGAAGTTCCTATTATTCTTGGTAGGCCATTCTTGGCTACCAAAAAATCTCTTGTTGATGT
GGAAAGTAGTGAATTAAAGTTTTGGGAAAATGGGAAGGAAGTGACTTTCAATATTTGTGAATCGATGAGGCAATGAAGTG
ACCTCTATGTGATATCGGTTATTGATGTAATTGATGAAGCGGTTGTTAGTGTAAGTGATATCTCTTGTGTTGGTGAATCT
TTGGCTCTCGTCCTCTCGAACTATGGAGGGGAGGAATTTTAAGATGATGATGAAGTGGTGGTTGCTCTATCGGGTTTGGG
TTCTTATTGTAAGACCCCTTTGAAACTTTATATCGATTTGAAGAATAGAGAAAGTCCTAACGCAAAGCCATCTATCGAGG
AACAACCAAAGCTTAATTAAATTAAAGGTACTTCAACCTCACCTTCATTATGTGTTCTTGGGCGGCAATAATACTTTGCT
CGTGATTATTGCAGCAGATTCGGTTAAATAGAAAGTGCAAGCACTTGTTAGTGTGTTGAAGAGGTTTATCAAATATATTG
GGTGGACAATTGACGACATCCTCGGAATTCCCCCCGGTATTTGTACTCACAAGATTCAATTGGCTACTAATTGTAAGCAA
GGTATTGAACATCAAAGGAGGCTGAATCCTCCAATGCAATAAGCCTTTAAGAAGGAAATTATCAAGTTGCTTGATGCGGG
AGTTGTCTACCCTATTGCAAATAGCAATTGGGTTAATCACGTTCAATGTGTTCCGTAAAAAGGGTGGTATAGCCGTGGTC
CCTAATGACAAAAGGGAGCTTGTGCCAATGTGACCGGTTACCGGTTGACGTGTATGTATGGATTACCAGAAACTGAATGC
ATGGACCAAAAAAGATCATTTCCCAATGCGCTTTATGGATCAAATGCTTGGTAGACTTGCAGGGCGTGGATGGTATTGAT
TCCTAGATGGCCACTCCAGTTATAATCAAATCTCCATTTCACCGGAAGATCAGGAAAATACAACCTTCACATGTCTATAT
GAAACATTTGCTTTCAAAAGAATGTCTTTCGGGTTGTGTAATGCACCAACAATGTTTCAACGATGTATTCTCTCTATTTT
ATCTGTTATGGTAGAGAATTCGATGGAGGTTTTCATGGATGATTTTTTTGTTGTGGGATATACATTTGAAGCTTGTGTTG
AGCACCTTGGTAGAATTTGGAAAAGTTGTGTTGAATCAAACCTTGTTCTCCATTGGGAGAAATGTCATTTAATGGTTAAG
GAAGGTATTGTATTGGGGTACAAAATTTTAGGAGAAGGAATACAAGTTGTTCAAGCAAAAATTGAAGTTATTCCCAAGTT
CCATCCTTCTATCTCGGTAAAAAGGTGTTAGAAGTTTCTTGGGGCATGCGGGTTTCTACTGGAGATTCATAAAAGATTTT
CTCTAAGATAGCTCATCCGCTTTGTAAGCTACTTGAAAAGGAAAGCATCTTCGAGTTTGGTGAAGCTTGTGTCAAGGCAT
TTTTGTGTCTAAAAGGGAAGCTCATTTCAGCTCAATCATTGTTGTTCCAGATTTGAGTATTCTATTTGAGTTAATTTGTA
ATGCTAGCGGTGTAACTTTGGGGGCATTGCTTAGCCAACGCAAGGGAAACTTGTTTCACCTGGTCTACTATGCAAGCAAG
ACTCTAAATATAGCTCAAAAGAACTACGCCGTCATCGAGCAAGAATTATTAGCCGTGGTATATGCTTTCGAGCCTAACTT
TTTGGGACTAAAGTTGTGGTACACACCGACCATTTCGCGATTCGTAATTTAATGGTCAAGAAAGATACAAATCCAAGGTT
GATTCGTTGGGTATTATTGTTCGAAGAGTTTGACTTCTAAATCAAAGATAGAAAAAGGGTGTGAGAACCAAGTGGCGGAC
CACTTGTTGAGGCTTGAAACTAATCTTGTTGTTTCCGGTGAGAAAGTTAATGAAGAAGCTTTTCCCGATGAGTCAGTGAT
GGGTGTGTTAAATGGTACTCCACCTTTGTATGCCAATTTTTCCAATTACGTGGTGTGTGGGATTCTTCCTGATGCGATGA
ATTTTTACGAAAGAAAGAGGTTCCTTTTTGAAGTGAAGAAGTACTTTTGGGATGACCCTTGTCCATTTTGGGAGTGTGCA
GACCACATGATTAGAAAGTGTGTTCCGGAATGCATCATCGGTGGGTGGACACCATACTGGAGTACGTACAACTGTGAAGT
TTCTTCAATGTGGTTATTATTGGTCAACATTATATCAAGATGCTAACTCTCTTGTTAAGAAGTGTGTGCAATGCCGAAAG
CTAGGGGGAGTATCGTGAAGGCATGAATTACCTTTCACTCCTATTCCAGAGTTAGAGTTGTTTGATGTTTGGGGAATCCA
TATTGAAACAAATACATTTTTGTTGTTGTAGATTATGTCTCCAAATGGGTAGAGGCGGTGGCCTTACCCAATAATGAAGG
GAGAAGTGATCTTAGGCATATTTATATGCAAATTATTACATCATCTTTAACATAAGCTTAAGAACTTTCACTAATCTAAT
TGACAAATTTTGGGCTTAGGATTGCTATGATTGCATACTAATAGACATGATTAGCTATTGTGCAGGGTTCCAGAGTGGAG
TTATTGAAGCATGAGAGCAAAGGAATCGAGGATGACAGAACGACGCAAAAGGAGGAGCTGGTGCAGCACCCCAACTTCAT
TGGCGCAACAAGGGTGCAATGCGCAAGGCCAAAACTATAGTGACTCAATTTTAGAGCAGTGGGAGCGATGTGCCAACCTA
CCAGGCACGATGATGGTGCGCTACCCCAAGGCCTGGCCGACGTTATTTGTGAAAATTGGATTTTGAAGACTCCTTCTAGG
GATAGAATTATTTTCCTAAACTCTATAAATAGGACCCTAGGGTTATTTTATGGGGGTTCGACTTCTTTTTGGTGTGCAAG
AGAAATGATAAACGTTTTGTAATAGGCTTCAATTTTCTAACTCCTTTTTTTATTTTGAAAATTGCATGAACAATATTATT
TTGCGGTTTTTAAATATTATGAGTGGTTAAATGCCCTTGTTCGTAGGATGTAGCTATATATGATTGTTGAGTGTCTATGG
TCTTGAATTAATTCATGGTTATCACTTTTAAGTTACTTCTATGTTCTTGTTTTAGTATTACATGCATGATCAACATATAA
ATAAATCTCTTGTCTACTCTTAAACTTGGGAGACGCTAAGGTAGATAGAACAAAGAATATAGAAAGCCTGATCTTCCATT
AAATTGAGTTGATTTACGTTCAGGAGTGACGGTCGGACGAACACCTTGCTTTGTTACAAAACATGATGAAATATAAGTGC
TCGCAATTAAGACTGCCTATCCCCGCTGAACGATGTAGTTAGACAGGTTATTGTAGTAGGCGATTAGAGGTCGGGAGACC
ATGATCATATAATCAACCCTTTTAATTAGTAACTTAAAAACCTAAATTAGTTCATTACCGGAGATATGATACATTAAATC
CAATGCATGCTACTGCCTTAGAATTGTCTATTACTTGCTTAAAATATCAATTTGAAGTCATTCCATTAGTTACTTTATTT
CTTGACTTAGTCGTAGTAGTAATAAATAATCTCTAAACTCTTTTAAAGATACTTTTGTTTAATTGTGTAATTAAGATAGT
GAATATAAATTGATTATAAGTCCCTTGAGTAAGATAACTCATTTCTAAAAGGAACTATATTACTTGCGCGACCACGTACA
CTTACCTCTACCATTGGGAGAAACAAGAAGTGTGGTTCAATTCCTCAAGAGTTACATTTTCAATAGGTTTGGCCCTCCAC
GTGCAATCATTAGTGATGGAGGGTATCATTTTTGTAATTGTATGTTCGCATTGTTGCTGAGCAAGTATGAAGTCCAACAT
CGGGTGGCTACTCCTTATCATCCACAAACAAGTGGACAAGTTGAGTTGTCAAACTGAGAATTCAAAGGAATTTTGGCCAA
GATAGTTAATCCAAATCGAACTGATTGGTCCCGGAAGTTAGATGACTCTCTTTGGGCGTATAAAACTACATTCAAAACTC
CAATTTGTATGTCTCTGTATCAATATGTGTTCGATAAGTCTTGTCATCTACCTAAGGAACATGAGAATAAGCGATTGTGG
GCCTTGAAGGACCTCAACTTCAATTGGGAATATGCATCAAAAGATAGTGTTGATCAACTCCATGCATTGGAAGAGTTTCG
TCTTCGTGCTTATGAGAGTTTAGCTCTCTATAAGGAGAAAATGAAGAAATGGCATGATGCCAAAATCCTTCACCGAGAAT
TTAAAGTCACTGATCTGATATTGCTTTATAACTCCATTTTGAGAATTTTTTCCGAGTAAGCTCAAGTCAAAATGGTCAGG
ACCATTCAAAGTGAAGAGGGTGTTCACTAATTAGGCAATAGAAGTTGAAAGTGCAGATGGGTCAGTGTTCAAGGTGAATG
GAGAAAGGCTAAAGCTATATTTTGGAGAGTGACCAAATACAATGGTGATTGACGTGGTATTTAGATTATGCTTGAATGCA
TGTCCACGTCATGTCATGACGTTAACTAAGGCACTTCTTCGGAGGCAACCCGAGTTTTAGTTTTTTTATTTGAATAACGT
TTGTTGGATGTGCATCTTGGAGTTTGTTTCTTGGAATTAAGGCAAATAGGTGAGGAGATGGTTGAATCGACGAGTCGCCA
ACTTGACCGTTTGATCGATCAAATTGATCACCAAAGGGAGGTAAAAAATGAGGAAGGTTCTGGAATTTTAGGGTAGGTCA
TGACTCATAAGGCGAGTCACCGAGTTGAATTGGCGTCCTTGACTTTAATCGCCTCTCTGTCTATTTGAAAGGCCCCAGGT
TCTGTAACTTTTGGCGAGCATGTCTAATCGGCGATTCACCAAATGGCTCGGCGGTGTTCGAACAACTTACTGATTAGCGA
GCTATCTGAAAAGTCATTTGTCCTCTGAAAGTGTTTCAAATTCAAACTTCATCCTCTTCCACCAAATTATTTCAGTTCTT
ATTTCGCATTGATGACAACACATAGTTATTTTGGTGGGCGAAGGTACCCTGATACCTAGGCTATTGGTGTATTTTATTTT
TATTTCGTTCTTTGAGATATTTTGTTGTTCTGTTGCTCCTTGTTTGAAACTCCTCCATGTTGCTTTAAATAGTAAATGTT
GGCTTTGATTCATTGGTATCTCTCTTATTTTCTTGATTGTAAATGTTACAAATGTTCTCTTGTACATTCAAGTTCCAATT
GTGGTCAATAACGATGACTAGAATAGTGCTATTGATGAGCGACATGTTTTTGGATGTCAAATGAGGCAATTTGAGTTGCA
TAAGTCATGTGTGAACTCTTAGCATCTCATTGTGACTACTCTGCTTATCGATGTGAGTATTGCAATAAACTTTGCACGCG
AGCTTAATTTGTAGAGTCATGATCGATGATTGTGTTGACTGCCTTGTGTTGTGAGGTTTACTTTAAAATGTGCATGATGA
TACCTAGAACTTTCCTCGTTGGTCAAAATGAGTAACTTTGGTGAATGAAGGAAATGATCATTGGTATAAATTCTTGAGAG
TGAACCTAATTGCTATACCATTCTATGACCACGATGTGAGTGTATGAACCTAGCTTTGCACCATTTGAGCCTAGCCTTTT
CTTCGGATGAAACATGAACACAAATGGCCTTATCCTCCCCACCTAAAACCTTCATGAAGCATTGGTTTGTTTAAATAGCC
AACTTAGCCCAAAAGCCTTAGTTGGGGGTGTGGTAGGAATGAGAAAAAAAGTCGAGCAATAAGTTCTTAAAATTCATCCT
TGAAGGCATATGTGGAAAAACGATGGAACCCCTGCATATAAAAAAGAAAAAAAAAAAGAGAAAACGAAAGCAAAGAAATG
ATGAATCTCTATTTATTGTGCAATGTTGTGGAAGTAAAAGGGGTGTCCGATGACCTAGAACAAATTTTTTGTGTGCTATG
AATAGGCAAAGGATGAGTGATGAAATGAAAAGAATGAAAGAAAAGGAAAAGAAGTGAAATTTGAGCCATGCTTCATAAAT
GTAGAAGTCACTAAGCCAAAATGATCATACATGTACCCTCAGCCAAATTACAAGCCTTGAAAGACCTTCGTGATCTTGCA
TGAGCCGAGTGATGTGTTTGTTGGAAAATACGGGTAAGCCTATGGGTAAAATTGTGCATGTTTTTCTCATTTGAGCTTAT
TACCACGGGGTTAACTTAAGGGCTCATATTGCAAACATAATTTCTACTTTCGATCTCCGATTGATCCTCGAAAGAGATTT
ATTGGAGTGGGTAATTAGTTCAATACTAGAAATTTAGGTTTGGTTATGTAGCTTGCTTGAAAGAGAGGTTATTGGTCGGA
TCTATTTTCCCTATTGTTGAAAGAGAGAAAAGAGTAAGGTAATGGGTTCTTTAGAAAGATCATTTTTCAATCCCTGCACC
CCCAAATTGCTTTTAACTCTTGATTTCATTTAAATTTTAGTTTAATTCCGATAATTGATAACCAAATCTTTATATTAAGT
TGGTTGTACCATACGCCCAATTGTTCTTACTCTTACAAATGAGATAAATTAAAATCAAAATTGCTCGAGTAGGAATTCTC
CTTGCTATACAATTCTCTCTGGGATTCGACCCCGACTATTCATTGGGTTTTTACTTACTACGATCGCTCACTCTTTTAAT
TGGTTTTGGAGGGTGATTTGAGATTTATCACTAATATCTTGGGAAAAACCTCGTGGCCTTTGATTTTCAACTTTTACTTG
TTTACAATTAGGAGACTTAGCCACAAATTCCGCAATATGTTTCTTCATCCCAGTCCACCAATAGACCTCTCTCTAGTCAC
TGTACATCTTGGTGGCTCAAGGGTGAATGGAGTACCGAGAACTATGGGCTTCTCATAACGGTGAAATGTCCTCCTTAAAA
CTAGTTGAAAAGGACAATTGTCATCATTATTAAAAATACCCAACAATGAGTTGGAGTCGAATCCCGCAGAGAATGGTGTA
TCGTAGAGAATTCAAATATTAACAAGGAATCTCAGGGTGCGGGGATTTGAAATTGATGATACCTAGGGGTATTTGTGCTT
CTCTATAGTGATGAACATTCATGAATTTTCTAGGTCATCTTCAATGACGCTAATCATCTTTAGATCTCAAAACATTTATG
CATAGAATCTCCTTTCGGCTTATCAATATGGAAATCTAAATAACCAATACCTTACTATATTCTCTCTTTCGTTGAAGAAA
TTGCGCAAATATATTCAACCGATAACCTAAATTTTCAAGCATGTTACATAAATCAAATCTCAATTTCTAGTATTGGACTA
ATTGTCCACTCCATCAATATTTTTCGAGCATCAACTAGAGATCGGAAGTAGGAATTAAGTTTGCAACCTTAACCCATAAT
TTAACTCTATGTTATAATTAACCCAAATTTATGCATGAACAAAAGAAAAACTGATCATAGCAGAATATCCACTATATTAA
ATCAACACCCAAACCCATAAGTGCACCACTAGATATTGGTGTTTTAGCCACCCATCCCAATGAGGAAATAAAATATACCT
TTCTTTTAAAAAAAGCTATGGGTAACATGAAATTAAGAAATTATAAGTAAATTCACTTTTGATTCAACTTCCATTTAACA
AATTCAAGAACAAAGTTGAAAAACCCCAAAAGCTAGAAAGTGTTCTTCACAAAAGTCAAGTGTTTCTCTCTAAACTCACA
AATCTACACAACTATCATAACTAAAAGATTCTATCTTACTTTTTCTCTCTCCATTGGAATATTTATAGTTTTCCAAAATT
TGACCCAAAACCTAATATATCTCTCATTCGGCAACAATATCCGGGCTCGTCGAGTTTGTTAGGTTAATGGCCTTTTGTTT
TTCAAGTCGCCTTCTTGTGCTCTAGGCTTTATGTGTGTGAACCTCAGTCGGTGAAATCATTTGATTCTTCCTTTCACATT
CGGCGAATCATCGAGTACCACCTTGGTTCCCCTTTTGAGAATGCACTGTTATTTTCAGCGACGATCAGCAAGGTCTCTTT
CTCATTCAGCACATCGCCTTTTCTTTTGAAGTTATCCGGCCTTTCTCGATAGACACAAGTGTTGTGCACTGTCCTTTTGG
GTGAGTTTATGCTCACTAGCTGATCCGCCTTTCTCATTTGGTGATCAAGAACTTATAGTTTACACTTCTTTTTGTATTTT
CGGCTATACATTCAATCATTTATCCTTGCCTTGTCCATTAGCCTTAATAGTTACAAATCATCAAGATATATAGAATATGA
TAAAATTAGCATTGAGGACATTAAATATGGAGTTAAATGGACCTCAAATGAGTGGGAATATGTCACTCATCAATACCCCC
AACTTAAACTTTTCTCCTCAAGTAAATAAAGAACATTATTAGCTCAAAAAGGGTGTCGGCAACAATAAAAATGAGAGCGA
ACATGCAAGTGCTATTACAAGATTATTCTCAACAGCATGCTACACTCAATCAACATCAAAAAGTTTCAAATGATGACTTC
CACACAAGCTTAAGCTCACTTTAGATTCTTCTCTAATACAAGGCTATGTTTCAACAAATGTATTCAAGTGCCCACACATC
AAGAATGATTTCATGCTCTCATAAATAAGATCAACAAAGAAATGAGTAATCAATGCAACTCTCACTCTCTCAAAAGAGAA
ATACAGGCAAGCTTTGTCCCATAGATTTACCCATATTTTTCAGTCATCACACAAATTAGTTCATGCAATATATCAAGGGT
TTTTAGGCTTGTAATGAGGTTGTGGTTTAAGATATGGTCAATTTGTCTAGGTGACTACACCTTTTCAAAGTATTGTTTCA
AACATCTTCAACTCTTCTCAAGTTCTTTTTATTCTTTTTCATTTGAGAACTCAAACTTTGATATTTTTAGTAAATTAATT
TGAAACTCCTTTATTTCATCTTTTCTTCATGTTCATTTTTCAAAAGTAATTTCATCACAACTACTCTCTTTTTTTTTTTT
TAAAATAAGACTCCACACACAAGCTTTCAAGTAAGATTTCACCATATATAGTACTTCAAAATACAATCATTTAGAACATC
CCAAAAACATCAAAAGCATACGTGCGATGCTCATTTCAAGGCTTACATCAAAACACAACTAGTCAACAAAAAATCAAATA
GATCACTTAAGAGAGCACCCATATCATTTTCATTTTTGCAACACCAATACTATAGATCATGCTCATCATGAGTACTATTC
AAGATATCGATATTGAACATAATTGATCCTTGAATAATTTTTAACATTTCATGATTTTCAAAACTCAGGGAGGTTGAACA
ATTAAGAGAGAACGAAAAAGAAAAAAGAGATCAACTCAATCAAAAAATAGTATAATATAAACAAAAGTAAACTAATGCAA
ACAATCTAAAACTAAAAGTAATAAGATACAAGAAAAAAGGTGAATAATGTCTCAAAGGCCCACACCCCAAAAAAAGAAAC
AAGCAGTGTCCTCAATGTAATGAAAAATAAAGGTATGCGGGGATCAGATTTAAGGGTCCCCCTAATAGGCTAAGCCTATG
GAGCACTGTAATCTAGAGTCTCTGGAATGGAAGCATAATCTGGGAATCAGTTCCCGACAATTGAATGAGTGGAGGCTTCA
CATTAGTAACAACTATGGTATCAGTGATCATCACCACACTCCAAGGAATGGTGAAGTCTAAAAAGACTCAACTAGTATCA
ACCATTGAAATTTCCCAAAGGGATATCTCTAGGGCTGCCCAAACCAACACCTTCTCAATATCCTCGTACATCTCTGATAG
AATCTGTGCAATCCCTTTCCCCTCTCTCCTCAACACCTTTTCATCCAAATAATCCTTAAGCTTTTCAACATCTATATCCC
TATGATCATCAACAGTCACAGCTAACTTAGGTTGTACATAGGAAGTAGTCTTATTGCTGGGCATCGGTGGTGGCATAGAG
GTAGGTGCATATTGTAAGGGAACCTCGCCCCATAACATAAAGAAATTTATGGACTACAACTGAGTTACCTCCGCTCACAA
AGTAGAAAACTCGCCCTTCATGGTGTATAACGCTTACAAACTACCCCCAACCTTCTTTTGGGCTTCAAGTCTCGCAGTGA
GGTTGTCCAACCTCACATCATAGATCTAAATCAGCTCCTCGCATATAGATACCCTGTCTCTCAAAGGAGCCAAGGCCCAA
CCAATATTTTTATTAATAATCCGAAGCATGTTCTTCTCAACACTCGTGGTTCTCACATCTGCTAATTGGGCAAGACTGCC
CATTTGATATATCATGTTTTGGGTCAAGAGGGACGTGTAATAGGTGTGAGGGTAGCAGCTATAGCAATATGCAACGTACT
AGAATACGTAACAAAAACTAAAGGTACAACAAAAATTGGAGATATACATGTCTGATCCACATCAGGAGCAAGTGTGATTG
CCACCGATGCTAGACTAACGGGATCTACTTTGAGCATAGTATCTGGTGGTGGTAGCTTTCTTCGAGCAGGATTGTGTTGT
AAACATTCAGCCTCAATCATCTTGATTTCACTAGAAAAGGTTGAGGTGATCCTCACATCTGTAGTAACCCTGAAGGGAAC
TCATGCATCCTTACATTATTTTGTGATTAGGTTTGGGAAAGGGAGTGAAGTTTTCTCCTATCAAGCTCTCATAAGTAACA
CATATGCAATAATCACTCCCATATGAATGTGTTCCTTGTCAATGACTGTGCCCACTAATACCTCCTTGGGATGGCAAATG
ATTGACTTGTTTTGTGATGGAATATTTTTAGTGCTGACAAAGTTGAACCAACATCATGCAACCACATTTAAATTCGTCTT
CTCTATTCTTACACCATCAGTCATCCAAGAGGAAGAAGAATCAAAAATTTGCTGGGGAATCATCCTTTCAAAGAGTCTAA
CAACCTGGATATCTAGTAAGACCAAGCTAAAGTCTAATGGAAACTAATAGGTGAAACTATAGCCTTACATGTGAGCTTTT
GAGTTTGATGTTTGGTTTTAGGTTGTGTATTGACTTCCTAAACTTAGAATGAGGGTCATAGGGGTTAAACATAACCGTAC
GACCCCCCAAAGACCAACCAAGGTTCCTTGAGGGGGACCCTAATGCCTAATCCCAAGGCTGCCCCTTAAAGCAAAAAGCT
GCCCAAATTCCATGTACTACAGATGCAATTCAAGGCCAGTAGCTTGATCTACGGCTCGTGGTCTTGCTCCATAGGTCAAG
GCCACCAGGACATAGCTGCAGACCAAAGCCACGACTCCACAGGACGGGGAATGGTCCCATCCACGGTCCGTGGATGGGGT
CTCGTGAACTGCACCTGTAGACTGCCTAGACACGACCAAAGGGTGGGTAGTTTAGGAAATTGTTTAATTAATTTTTTTGA
GTTGGAGTCATTTAATATAATAATTATACATATATATAAACTATTTCATGTCATTAAACACCTCATTAAGTCACTATAAC
CCAAGACCCCAAATCCAAACCCTAGGCTATATCAATTCACCTTAACTTGGTGTGAAAGTTATCCTCACATACTAATGATA
ATTCTAAGGTTGAAAGTCTAATTCTCACCTAATTGAATCTATGAGCTATTTAATGAATTCTATTGAATGAAGGATAGAGC
ACTCCTTCACACATGTAAATACAATTCAAGACTAATGATGTATAATTTGGGAAATAATGCTTAGCACCGAGTGGATATGG
AAAATGAGGTAAAGGCCCTTCATCCAATGTAATAGGGAGGGTCATCTAAAGTGAACTAATGAGATGGATGCCCCTCCGCC
AATGAAATAGGGTGGGTTTTTAGAAGCAATCTCCCTATCCCATAACTATGTGCCAACATAGGACCTTAGCTAGTGGATCC
ACCTTATACCTATACATTTAGTCCTACCTTAGGCAAGTAGGACACCTTCTTTCGGTGTGGGGTTACACGACACCGGATTC
CATGTAGCTCACTTGGTCTATGTCGGTTATGACTACTTTTCCCTATATAATAAAGATAATGAATGAGACATGAACTATAC
TATGGCTTCTTAATGGGTTTACTTAGTACGAGTGGGGGTATGGGACTTCACTTTTACATTGCACCAGTAGACTTAGTAGG
ATGTCATAGGATGGTTCCTTATGTGAATGATGAGATTTGAATGGATGTGTGTGTATCGAATGGATAGTGTTATGAATGAC
TTTCCTTATAATTCAAGTAATGTACATGACTATTTCCTTACTTGTGACTATTGATTATAATGAGGTCTAAAGATGAAATG
CATGACTAAAGTAGCTTCAAGGGAGTACTTAGTTGGGTTGGTATTATGGGATGCCAACCACACATTGCACAAGTGTTCCT
TAGGGGTTACTAAGGTAATGGCTTCACTATGAAATGAGTATGAATCTGATATTGGTTTGTTATACATTATAAATGCATGT
TAGTTACCATTCATTGCACAAGNNNNNNNNNNNNNNNNNNNNNNNNNNNNNNNNNNNNNNNNNNNNNNNNNNNNNNNNNN
NNNNNNNNNNNNNNNNNNNNNNNNNNNNNNNNNNNNNNNNNNNNNNNNNNNNNNNNNNNNNNNNNNNNNNNNNNNNNNNN
NNNNNNNNNNNNNNNNNNNNNNNNNNNNNNNNNNNNNNNNNNNNNNNNNNNNNNNNNNNNNNNNNNNNNNNNNNNNNNNN
NNTTTTAATGGTTTTTGTGCATGGCTTCCATACTTGGTACATTTTGTGCTAACCCCTTCTTTTTCTACATTTTCTATAAG
TGTAGGCTTCGGAGATATTGGATTCCATCCTCGTGGCTAGGTTCATAGGAGATCAAGAAGAAGAAGATTGGTGAGTCCTC
ATTGTATTCGAGGGCTTCACCACATGTCCTTTATTGTCTTTCTTTTATGTTTTAGATTTTGGTTGTAAGGGTTATGTCCC
TAAGATTGTATTTCAAGAGTTTTATTCCAAGTATAATAGATGGTTTAAGACATTGTGTCATAGATTCTCTTTCATTTTAT
AAGAGACTTCGATTGTAAAGAAATGTTTTAAATTCCGCACTATTTTCCTATGCTTTTATGTTCATGAGTGCTATGAGGCT
TGTATGTGACCCTTTTGTGGTCAATTACGCCATGTTACTTCTAGGGGTAACCCCGGGTCATGACAGAGAATCTAAGTCAT
GTCTCATCCGGATTGTATACAAATCAGCATGCAACGCCAGCATGCCGAGTGCAGTATTGATTGCCTCATCATAGCATTGC
ACTTTTTTGCCACAGACCTCCATTTCTTCGAGCGGCTTCCAAACTGTACTCTTCAACTTATTTGGTACGTCATGAGCATA
CGTTGTGTAAAATTATCATACCGAAGAATGAAAATAGGGGTTTCTTGGCTTTGTGAACTCCTCAAACTTATGGAATTGAA
TGGTACCCGAAATAGCTGGGTTCTCTCTCATAACTCCATCCGTGGAGAGCCTTCGCTCCTTCAGAATAGTATGCTCTACA
GAAACATTGAGCCTATTTAGGAATCTTGGAGTGATAATCATAAGACAGATTGCCTTACACGACCATGAACTCCAGTCAGC
TCGCTGAATCTGATAGTATCAAATATCTTGGTGATCTAGAAAAAAGGCAGAGTTAATTCCAAATCGGTGATTCACCGAGT
AGGTTTAGGTGGGATAAGACAAGATCACCGATACTAACAGTGTACAATGCAAAGAAATAGGCCTCAAAGGTGATGTCCTC
TTCCACTCGATGATTTGCCAAGTGGATTTGGCGTACTAAGACAAGCCCACCAAATGGGACAGTGCCCAAGGTCACATATT
CACTCAAGATAGCAAGATGGGGCATATTCAACAATTCATCTACCCTCATTGGTGAGCAAAGACAAGTCACCGAACAAGAA
ATGCTTAGCCCTACGCCTAATTTTTACAGCTAAACCCAACATACACAACAAAAAAACAAGTTTACAACCCACCTATATGC
TTATCTACCCATGCGTACTCAGACTTCCCCCAATATTACAAAGTATTTCTCAAATTGATAATTTCCCCTTAAGAAAGTAG
CAACCCTGTCTATCATTGAGCAAAATCATGCAGTTGGGTCAACACTGGGTTATTTAGACTTTACCCACATCAAATTAAGC
TCAGACTATCAAATAACGAGCTTAATTTCACGTTTTAATCATTCCATTAATAATTTCAAATTAATAGGCACAACATAGGA
AATAATATGATGGGAAAAATTAAATACACACAATACACGGGTACTAATTGATATCTAACAGTCAATATCAACAAAAAGCT
TCAAACCCATACCTATAACACAATATAAAGATCAAAATTATCAAGAAAAATTAAATGCCAACCTTAATGGGAAGCACAAC
TTGAGAATGACTGGGAAATGGGTTTGGGTTGATAATTAAAGCAAGCAAAAGTACTACTCAACTTCGAAATCACACACAAT
GGACTCAAAAACACTCAAAAGATGTAATGCAAGAGAAAAGAGAGGAAAAGGCTTGAAGATATCAAAGTGTTTATTTTTTG
AATTCAAAATAGCCATGGCCTTTTCATAGCAGTCGTGTTAGGCGGTCACGACTAACGTCGCCGAAGGTGTTCAATGAATA
AGCAATTAGAGCTTAAGTTCACCGAACGTGCCTGTCCGCATAGTATAATTCAGTGAATTGCCTTTATGGAGCTCTGAACG
CTAAAATTGACAATACACTTTTGCACATGTTAAATCCTAGAAGGCCGACAAGAATGAGCCCTCCTAGCACCTTCGACGGA
TCGCCATTTAGGTTTGGCATCGCTTTATGGTCCATTTATAAACCTTTCATCTTCTTCTCAACCAGCACTCAAAACATACT
TTATTGAAATCAATAAAAATATTAATAAAGACTTGTTTTTCCTCCAACGAAGCAACTTATTTAACACCGTGGCACGACAT
AGTTCTCAATTCCTCAACACTCATTTTTGGGATTTTGGAAGGTGTTACTAGGGAACGTTTCCTTTTGACTTGGGTTGAGA
AGAATTGAGATTTGGAACAATTGTGTCTCTAGATACTTGATAGATACCGAATGAGAGGCAACTATTAGGGATAAACTGGT
AAAGTTATTTTTCAATTTCTACAATACTTTGTCGGATCATTCAAACTTATTAAATAACCTTGTCCGGATGTCTTCAGTTT
GGTTTCCTTCTGGCCTAGCTGGTTCTTTTGGCCGTGGATGATCATGGGGAGGAATATACGTATCCTTTTTAGCCCCTCTA
TCTCTCCAATCATTTTAAACACTATCTTGATCCTTGTTCCAACCTTCGTTCCCACCTTATCGTTGATAATTTGTGTGAGA
ACCCCCACATTTGGTATCTAAAATTTTAAACATCCTCATTGTATAATGTCTCAAACTTGGCATCATCAAGGCACTGCCCA
CCATTTATTCAGACCGCATTCACTGATTTAAGTTCACCTATCATGACATGTTTAGAAAAAAATTTGAGTTGGGTCATCAT
TTTGGTCATGTTTTCATCTTGTTCACTGTCCTCGTCAATTTGCACTTTGTTCAAAAGCTGTGGTAGAGTGGGCATTTGGT
GTTCTCTAGTGAGTCATGCTCGATAAAATTTAGTCATGTCATCTAGCAATAAAGCAGTCATATCATACGATTGTCTCATT
ATTCCACCTTTCACTAATGGATCAGCAACACCATTATTAACTGAGTCAAGGCTACAATAGAAGTATTGCAACTGCAAATT
GTATGGAACACCATGTGTTGGACATTGCAAAAGTAGTTTCTTGAATTGCAGCCAAGTCTCATGTAGAGGTTCACCTCTAA
TGCGATTGAAATTTTGGATCAGGGTTCAAATTTTAACCATCTATGAAGGTGGGAAAAATCTCTCAAGGAAAGCATCATTC
AACTCTTCCCAAGAATTTATCGAATCATTCAAAAAAAAATTCAACGATCTTGTTGCTTCACCGATTAAAGAGAACGAAAA
TAACCTCAACCTTACGGACTCTTGAGAGATATTTTTGAACACAAATGGTGCACATACCTCCAAAAATACCCAAAGGTGTT
CATGGGGATCCTAATGAGTTAGACGCTAAAATTTTCCTTTTAGTTGGAGCAATTGTATCATTGTTCCGGTTATGTAAAAC
ACAACCCTCCTAGTTGTAGGAGGTATCCAAGTGGCTCATGTGGTTTGAATGATATTCTTATGCATATCGTTTAAATCATC
TATGCTGTCATTATGACCATAGCGACTATCGTTCTCACTAGCATGGTTGCTCATTGTATTAGACCTGCAAATCAGCCAAC
AATGACATAAAATAACAATTTACTACAACTAAACAAATTTACAAACTAACTTCCAAAATAGAATTCTCAACTACCATTCC
TCGAGAGAGGTGCCATTATTTATAACAACCAAATTTCCCCCTTAAAACCAATTAAAAGGGACACAGGTTGTCGTCAATTA
AAATATCCAACAAAGAGTCGAGGTTGAATCCTACAGAGAATCGTATATTGTAGAGAATTCCTATCAAGAAATTTGGAGTG
TAAATTCATTTATTTTTAATAGTAAGATCAAGTGGGTGGATGATTCCACCAAATTTAATAAATGATTTGGTTATCAATTG
TTACAATTAAACTAAAAAATTTGAGAATTCAAGAATCAACAAGCAATCTACGGATGGAGGGACTTGAAATTGATGTCACA
TAGGGGTAATTGTGTTGCTCTGTAGTGATGAACGTTTATCAATAGGCTAGGTCATCTTTAATGACGCTAATCATCTTTTG
ATATGAAGTCATCTATGTGTAGTATCTCATTTCAGTCTCTTCTATATGCCAATCTAAACAACCCAATACCTTACTGCAAT
CTAAACAACCCAATAGGGAAAGTAGATCCAACCCATTACCTATATTTTCAAGAAATTTATGTCAAATCTAAATTTCTAAT
ATTTCACTAATTTCCACTCCAATCAATCTCTTTGGAGAATTGATGAGTCCACGATTTGGACTCATTTAGGGATTTATTTT
AATAGATTTAGTGTCCTCAACTGCACATTTTGTGCCAATAACTGATGTAAGTCCTTGAATTTAAGGTATTTAGATTGAGG
AACAAAGCATGGACACAAATAAGCAAAATGGAACAAGGCAGCTGACAAAACGAAGAAAAAAAGGCTTGAGGATTGCCTAA
ACTATTGGGTGAGTCGCCGAATGGCCTTGACCTCGCCTAATGTTCCAATGTGCAAAGTCCTGAAGGAGAAAATCAAGTCG
GCAATAGAAGAGAGTAGTCTGCAAGTCGCCGAACAGTTTTGTGATGCAGTGCCTTATCGCCCAAAGTAACATAAATTCAA
GGACGCTGAAGGCAAAAGAAAAATGGTGATACAAATGACCAAAGAGCGGATCACCGATTAGATCGGCGATCCTGACTAAC
TGCACCGATTGGACCTTCGCAACACTTTTTTTTGACAACTATGAATACTTGTTTAAATCTTTAGTTTAATATGCAATTTT
AGAATATCAAGTTTATTATTCAGTTTTAGAACTTAGAAATATTTTTGGGAGACATTTTTCCTTAGCTTTGAAGTTTGAAA
ATTTCCATTTCTAAGAAATTGGAAGTAGGTGTTGAAGATTCTTCATCTTAGACATTTGTAAATACAATATTAATCGTACC
TAGTTGATGAAAACACTTTTTGGTATCGATTTCTATCTTTTTACTATGTCTAGCTAAAACCCCAATTCTTGGGGTGTGAT
TATGGGTTAATTTAACTGCTGGGTATTGCTAATTGATAGTTTCTTTACTGTTTAAAAGTGATTTCGTTCAGTAGTTGTGG
TTGATTTTAATGGGTTGTAGTTGTAAATACAATCTTAACTTCGTGTTTTTAGCTTGCTCTCTCTCTCGGTTTTAAAACCA
AAATTACTGAATCGATGGTCTGTGGGTATTGGGATGTAATGAGTTCAGCTTGAGAGAGTGAATCCTAAACCCTTTTCCAC
ACATTTCGCTTGAGAGAGTGAATGGACTAAAGCGAAGATTTTACTTCATTGCGGCTTATTGGTGTTCGAGAGAAACCAAT
TTTTTTGGGGGTAAATTGTTCGAGAAAAAGTTTACCCCCACTAAAGTCTAACTAATTCACTAATTTGCAGTGGTTTACTA
TTAATTTTAATTACCTGGTTGTTTACCTTGGTCCATAATCCTATCACATCCCAAGAATCCCGTCTCCATATTAATATTTT
CATATTATTTTCTGTATTTAGTTGATAATTGACTACAAACCCCCCTTTTTGATATTTGACACTTGTGTCAACATTTAATT
TATCATGTTTTCTTCGTAAATTTTTTTACCTATGATTGACTTGAGCATGTTTATTCTTTTCTATTGATTCTCAATTACGA
ACCGCTCCCTTGGGACTCAACCCCAACTCACTAGTTGGGTTATATTACTACTCACGATCGTTGGCACTTAGTATTAGATG
AAGTGTCCTGATACGTGAAATCAAAATGGTCTTTTGTGTGATTTTTTGTTAATATTGGTGTTCTGTTTATATATATGGGT
TTTGAGTTGAATATGTGTTATTCACTGCTTTTTGTGGAATGTTTGAGCTTATAGCTCTGTGTTTATAATTGTAAATGATT
TTTGACCCTTCCAAAAAAAATTTGCCACCTCTTGTTTGTGTTGAATGTGGTTGTTCTTTTGCAAATTTGAGTATCGATTT
TGATCAATATCGATGACATGAATAGTGCTTATAATCGAACAAACTTAAATGTGTAGCTACAATGAGGCAAAATGAAGTTG
CATAGTCAATATGTGAACTATTTGGATCTCGTTGTGACTAGCAAAGTACCTGATTGAGTCTATTGTGATGAGCTTTGCAC
ACTAGCGAAAGTGTGGAGTCTTGTTTTGACATTGGTGTCGATGACTTGTGTGATGAGCTTACCGTGAACCATGTTAGATG
ACACCTAGAATTTGCCCCATTAGTCCGGTTAAATAAGTGAGTCAATTTCTTGAGATGATCTTAGGCAACTTATAGAGTGT
GAACCAATTTGACATTGTAGCTCTTTTGTGGCCTACCTTGTGAGTGTGTAAACCCCGCTTGAGCACCCTTGAGCCTTACC
CTTTTCTTGGAAGAAACTTGATGAAAACATAACCTTTCTTGATTCCTTACATATATTCCTCATATTTTGTGGCCTGTTTG
AATAGCCAACTTAGGCCAAAAGCCTAAGTTGGGGGTGTAGTGAAAACAAAAGGCAAATCAAGAAACTGCAAAGAAGTCCC
GTGTGCCCATGTTTAGAAAAAAATGGAACCCCTCCATATAAAAAAATGAAAAAGAAGAAAAGAATGAAAAATAAAAAGAA
AGACAAAGTTGTGGAATAAAGTTGTGAAAATACAAAGAAAATGGGGTTTCCAACAATCCATGGAAGATGAATAAGAGGTG
ACTTTTGAGATTTAATGAAAATGATGAAGAAAAGGAAAGGTGTTGTTCACATCACATTTCATGAGGATTTCAGGCTATGA
GCCTAAATGACCATACCTTTGCACTCAGCCCCATTACAAGCCTTGGAAACACATTTTTTCTCTTGAATGAGCTGAAACAA
AAGTCGATTGGAAAATAGGGCAAACCTATGGGTGAAAATCATACATTTTTTTCATCTTTGTGAGTGTGAGCGTTGCATTT
GATTTTAGAACTTTAAATTGTTGAATCATTGTGTGTGAATATGGAATCATTCTTTGTGTGAGGTAATTTGATCACCTTTA
TTGAGCTTGAACTTGCATTTGAAGCTAGTGATGTGCGCTTGAGATTCTTCGGTAACGGTGAGTCACAACTTGAATCTTTG
AGTGAACAATTGAACCTTGCATGAGTAAGTTGAGTCTTTTTGTGTGCATTCATGATTGAGTCTTGTGAAGCACTATTTGA
GACATCCTTTTTGAACTGCTGAACTTGAGTTTTACTTGTTGACAAACAAAAGTTTAGGTTGGGGGTGTTGATGAGTCCAC
GATTTGGACTCATTTAGGGTTTTATTTTAATAGATTTAGTGTCCTCAAATTCATATTTTGTGCCAATAATTGATGTAAAA
TCCTTGAATTTTAGGTATTTAGATTATGGAACAAAGCATGGACACGAATAAGCAAAAAGGAATAAAGCATGGACTTGACC
TCGCCTAATGTTCCAATGTACCAAGCCCTGAAGGAGAAAATCAAGTCGGTGATAGAAGAGAGTAGTCGGCGAGTTGCCAA
ACAGTTCCGCGATGTAGTGCCTTATTGCCTAAAGTTACAAAACTTCAAGGATGTTGAAGACAAAAGCAAAACAGCGATAG
AAATGACCAAGGGCCGATCGCTGATTGGATCGGCGATCCTACCTAACTGCACCGATTTGACCTTCGCAATACATTTTTTG
AAAACTATAGATACTTGTTTAAATTTTTAATTTAGTATTCTATTTTATAATATCAAGTTTATTATTCAGTTTTAGAACTT
AGAACTGTTTTTGGGAGACATTTTTCCTTAGCTTTGAAGATTTCCATTTCTAAGAAATTGGAAGTGGTATTGAAGATTCT
TCATCTTAGACATTTGTAGAGACAATATTAATTATAGCCAGTTGATGGAAAAAAATTTCGTTATCAATTTCTATCTTTTT
ACTATGTCTAGCTAAAACCCTAATTCTTACGGTGTGATTATGGGTTGATTTAACTGTTGGGAATTGCTAATTGATAGTTT
ATTTGTTGTTTAAAAGTGATTTTGTTTAGTAGTTGTGGTTGAATTTAATGGGTTGTAGTTGCAAATACAATCTTAACTTC
GTGTTTTTCGCTTGTTCGAAAGAGAGGTTTTAAAACCAAAATTATTGATTCGATGGTCTGTGGGTATTGGGTTTTCATGG
GTTCAGCTCGAGAGAGTGAATCCTAAACCCTTTTCCACACATTCAGCTCGAGAGAATGAATGGACTAAAGCGAAGAATGT
GCTTCATTGCGGCTTTTTGGTGTTCGAGAGTAACAAATTTTATTCGGGGTGACTTGTTCGAGACAAAGTTTACCCCCACT
AAAGTCTATCTTATTCACTGATTTGCAGTGGTTTACTATTAATTGCAACTACACGATTATTTACCTTGGCCCATAATCCT
ATCACATCCCAAGAATCCCGTCTCCATAATCGTATTTTTATATTATTTGCTGTCTTTAGTTGATAATTGACTACAAACCC
ACGTTTTTGATATTTGACACTTGTGTCAACATTTAATTTATCATGTTTTTCTTCGTAAATGTTTTTCGCTATGATTTACT
TGAGCATGTTTGTCCTTTTCTATTGATTCTCAATTACGAACCGATCGCTTGGGACTCGACCCCAACTCACTAGTTGGGTT
ATATTACTACTCACGATTGTTGGTACTTAGTATTGGATGAAATGTCCTGAAACGTTAAATCAAAATGGCGTCGCTGTCGG
GGAGTGGTGTTACTTGAGAATTTTTAGTTAAGTTGAATTTTTGATTTTGTTAGTTGTAGTGATACTTACTTAATTTTTAG
TTTTGTTTTGTGTGCTTGTGCTTTGAAATAAAGGAGGAGAGCATGTCGGGCAGTAATTGTGAACAAATGGATTTTCCTTC
GTTAGAAGTGATGATATTCAGGGATCGCATCCTAACCTTCAAACAATTTAAAGGTGAATAGATTCATGAGTCGTGGCTAA
GGTTTAAAGCACTATTGGTTCAATGCCCAATTCATGAAATTCCCAAATTAGTCACCCTGGAATTTTTTTACAGAAGTCTT
GGTCCTAGAAATAAGGTGTTAATTGATCAACTTATCCTTGGTGGTCTTATGAGACACCCCTATGATACCGCAGCCAAACT
CCTGTATCGTGTGGCCAACACCAACAAGGAAGCTGAGAAGGACCATCACTTGGACACATTGTTGGGTCAGTTAGACGCCT
TGGCCCAAATGTTAAGGACTTGGAAGTACTGTCCAAAAATACGGACAAGTACATCCCCCCTCGCGAGCGTTGAAAGATGA
AGAAGCAAGAGGGTGGTAAAATGGAAATGGTCCTCTTACTCATTCTACACAATGTCGATGAACACGACAGTGTGTTGGAT
GAGATAAGAGAAAATGTCTTGATGCTGAACCAAATGACGACCTCACATTCCATGCTCATTCAGCTACTAGGGTCCGAATT
GGACCAAATATTGAATGACCTCTACCAGAACCAAAAGAGGGGTTTCCTTATAAAAATGAGGCAACCCTCACTAATGGAAC
TTAAGTGGGGACTTGAATCCTGCCACGACGGTAACTAAGGCGCTTCTTGGGAGGCAACCCAAGGTTTTATTGCTTTGTTT
TTGTTTTAGAAATAATGGTGTGCTGAATGTGCAGGACAAAGTGTGGAAAATGACTAAAAAATGCTGATTGGTGAGCTAAA
GGTCCAGTCGGTGTATCGCCAAAGAGGTTGGCAACCCCGACCTAAACCGCCATTGGACTCAAGACAACTTTAAGTGGAGT
CTGTAAAACTCAGTGAGCCCAGGAAATTATTGGCGAATCGCCGACTAGGTTGACGATTGCGATCTATACCGCCGTTTGGA
TCCCCACACCAACTGAGGGTCCTATAACACTCGGCGAGGTAAGTGACCACTCGGCGTGTTACCGAGTGGGTCTGCGAGAA
TGATTAACGTCGCCGACTGGGCGAGAACTGGACGGTTTTAAGGCCAAAGGTTCAAAAATTTCAAATTCTTTCACTTTCCC
TCACTTTCTAATGTTCCCAAACTCACGACCACACTTTATTTTCTATATTTCTTTCTTTATCACTTTATTTGAGTTGTTGA
TTGGTGCTAGGAGTTGGATTACATTGCCGCCTAGCATTTCCATTTATTTATTCGGCATAAAAGCTTGGTTTTCCAAACCT
CGAGTCTATTTTCATCAATTTTTTACTCATTTGCAAATGATATTATCATATTGTCGTGTACTGAGCCTCTCTGATAGGAT
TAGAATGCATAAATGTCTGATTTAATATGAGTATCATGCCTGGGTTGTGTATAATGTTGAAGTCTCGTATTTTTATGATT
TTAAAGGAATTAATTCGTGTGGGGTTGTGATTGCATGTTGTCTAGTTAGTTGGGTAAAGTATGAGTATCCCGTATTTGTG
CCGAACGATGTAATTTGTCCAATGATAGAAAGGGTGACATCATTCTTAGGGGAAAAAGTGGTCAATTGTTCAATTTTAGC
AAAACCGGGAGAAGTCTGAGTATCCCAGGGCAATGGGTGTTATGGGTCCTAGTTTAATTTGACTAGTGCTTGGTTTGAAT
TTGTTTTCAGGGGTTACGAGGTTGTGTTCGAGGATTTGGGTTGAATGTAGGCACGTTGGGTCGTTTGGCGAGCTGGGTCG
ATCTTGCTGAACCATTCGACGGTTCACCAAAGTCCCACATCTCACCTTTAATTTCATGCTATACTTGTTTGATTCTGTAA
CTTTTGGCGAGAAGCTTGAGGTCGTTGAAGGCACTCGGTGACTCACCGAAAGTCTTCTTGATCGCCTTTTATCTGCACCC
CTGTGCCCTTTTTGCAATGTAACTTTCTACGGGCTATCCCTTGCTTGCTAAAAGATGTTGGCGATTCGCTGAAAGACCTT
TCCATCACCGACTTGACAAGAATTTTGAGCCGATCCTTTCGGCGAGCCCGATCTGGATCGGTAGAGTGATTTGGCGACTC
GCCGAGTGGATCAACGAGTCTGTCTGCAACTATTTTCTGTGAATTTAATTAAAAATTTTCTAACTTTTTCCCTATGTTTT
GCAGATATGGTACAAACAACTATAGACATGCCATACCGAAAAAGAGCACTGGGTATCACAATTAATAAAGGGGGGGTTCA
AATCCTTCAAATGAAGGAAGGCATGAGCCTCTACCAGGTGATAAAGACAAGGGCAAGAGGCCCATTTCTGACAGGGTAAC
CACTGGCTCCCGGGTTGATTTATCTGAGCCTCAGGATGAGCAACCTCTGCAATCCTGACAGAATGAGATCAGAGTTAGAT
CTCACCTTACCTCAACCAGAGCCCCTTCAACTCCCACACCAGCAAAATCAGTACTAGCACAGGCACCTCCTGTGGCTCCT
GTGCCACTAGTTGTCCCTCCACTGAGGCTTCTCAATAGATTAAAAGGCGATGGTTTGCAAACCATAATCGAGGAGAAATT
GTTATATACAGAGGGCCTGAAGGGGAAGTACTTGAATGTGAGGGACACCCTCCGTTATCACGGGTTAGAGTAGTTCACCA
GGCCCCAAGGTCCTTACATTCCTTCATGGGTCCGGGAGTTCTATTCAACTTATGGGGAGTTAGTGCCTAAGAGCAAGAAG
AAGGCAAGCGAGTTCAGGGGAAAGGAGGTTGGGTGTAGCAGTGAGAATATTAATATTGTATTGGATAGACCGCTGCACTC
GTCACATCCTTACGAGGGGTTGCTTGTTACTCAGTCCCTACATGACTTGAAGGGTTGGTTGGCTCCTCTGATTTCTAACA
CCACCCCGAGGTGGATAGAGGTAGGAGTTCCCATAAAGAAGAGGGACTTAAGTATTGTTTCTTCTTTCTAGTTTGGCTTC
ATTAGCAACACCATAATGCCATCCCAGAACGAGTCTATTTTGTGTTATGCTAAGGCAGCCTGCCTTGGAGCTATCATGTC
CAGGAGGAGGATCGACCTAGGACTTCTTATTGAGCAGGAGATGGCTATGAGGGCCAAGTAGAGGCAGACCTCCTTGCCAT
TCCCGGTCCTGATCACTGAGTTATGCCGACGTGCTAGGGTACCCCAAGATGATGCTAGAGATTTTGAGTATACCTCATCT
TCCTCCACTGTCATCCGGCGCATTGAGGCCGAATATACTAGAGAGGAGCCTGACAGGAGGAGGGCAATGCCGGTGGACAC
ATTCCCAGAGGTGGATACGGACTCTATACCTGCAGAGGCACCTACGCCTACTCCAGCCTCCAGGCCTTCAGGTACTTCTG
CCTCTACCTTTTCTTCACATGCTCCAGGCATATCCTCTTCCTCCCAGCAAACCAAGATTACTCAGGCGATGATTCTGAAG
ATGGGGAATCTGGCCCATTCAGCTGACATGAGGGCTACCAGACTTGAGAGAGATGTCCCCATGATGATTGAGGCTGCCAT
TTTAGCTGCGTGGACCCCCTTTTTGACTTCGATTGACACCATGAGAGTCGCGGCTTGTGAGAGAAGGCAGGGGGAGACCT
CCGAGGTTACGGCGTTGAAAGCCAGGGTAGCATACTTAAGGAAGGACGTAGACTATCCGAAGTCTATTGACTTCACTTCA
TTATTGGAGGCTACAGATGATTTGGACGCTCCTGAGACTTCAGAGATTCCTCCGAATACCACCAGAGATGGACACAGGGA
TGAGGCTGCAGTTGATAAGTCAGATGTTCAGACCAATGAGGAGCAAATAGAAATACGGGAGGAGAGCATATATGGAGACT
TGTCGAATCTTGAGGAGACGATCATGCAGTTGGTGATCCAGACATCACTGATCGAAACTTCTATTGCAGCTCCTAGTGGG
TATGGTACTGCTGTTTCTTCTAAGGTGACTCCGGGCACTAATGCCTAAGTCCAGACTGATGCACCGGGCATTGATAGCCA
GACAAATGGAGCGACTGTGTAAATAGGATCCCTCTTTACCTCCCTCTCTGTCTCACTTTATTTTAACTTTTGGATATTTT
TGTTTGCATTTGAGGACAAATGATTTTATATTTGGTGGGGTGAGGCCTACCTTTTGTGTGATTGTTTTGTGAATATTTGT
GTTTTGTTTATATATTTGGGTTTTGAGCTGAATATGTGTTATTCGCTAATTTTTGTGGAAGGTTTGAGCTTGTAGATCCG
TGTTTATATTGTAAATGATTTTTGACCCTTCCGAAAAAAAATTGCCACCTCTTGTGTTTGTTGAATGTGGCTATTCTTTG
GCAAATTAGATTATTGGTTTTGATTAATACCGACAACTTGAATAGTGCTTATAATTGAACAAACATGAATGTGTGGCTAC
GATGAGGCCAAATGAAGTTGCATAGTAAATATGTGAACTCTTTGCTTCTCGTTATAACTAGCCAAGTATCAGATTGAGTC
TCCTGTGATGAGCTTCACACACTAGCGAAAGTGTGGAGTTTTGTTTTGACATTGGTGTCGATGCCTTATGTGATGAACTT
ACCGTGAACCATGTATGATGAAACCTAGAATTTGCCCAATTAGTCCGGTTAACTAAGTGAGGCAATTTCTTGAGATGATC
ATAAGCAACTTTAAAGAGTGTGAACCAATATAACATTATACCTCTTCTGTGGCCAACCTTGTGAGTGTGTGAACCCCGCT
TGAGCACCCTTGAGCGCGACCCTTTTCTTGGAAGAAACATGATGAAAACATAGCCTTTTTTGATCCATTATCTGTAATCC
TCATGATTTGTGGCCTCTTTGAATTGCCAACTTAGGCCAAAAGCCTAAGTTTGGGGTGTGTTGAAAAGAAAAGGAAAATC
AAGAAAATGCAAAGAAGTCCCGTGTGCCCATGTTTAGAGAAAAATGGAACCCCTCCATATAAAAAAAATAAAAAATGAAG
AAAAGAATGAAAAAGAAAAAGAAAGACAAAGTTCGAATAAGGTTGTGAAAATACAAAGAAAATAGGGTTTCCAACGATCC
ATGGAAGATGAATAAGAGGCGACTTTTTAGCTTGAATGAAAATGATGAAGAAAAGGAAAGAAAGTGTTGTTTATATGACA
TTTCATGAGGATTTCAGCCTATGATCCTAAATGACCATACCTTTGCACTCAGCCCCATTATAAGCCTTGAAAAGTCCTTT
CTGATCTTGAATGAGCTGAAACAAAAGTCGATTGGAAAATAAGGGCAAACCTATGAGTAAAAATCATACATTGTGTTCAT
CTTTATGAGGTGTGAGCATTGCATTTGATTCCGGAACTTTAAATTCTTGAATCATTGTGTGTGAATATGGAATCAGTCTT
TGTGTGAGAACATTTGATCACCTTTGTTGAGCTTGAACTTGCATTTGAAGCAAGTAATGTGAGCTTGAGATTCTTTGGTA
ATGGTGAGTCACAACTTGAATCTTTTAGTGCACAATTGATCCTTGCATGAGTAAGTTGAGTCTTTTTGTGTGCATTCATG
ATTGAGTCTTGTGGAGCACTATTTGAGACTTCCTTTATGAACTACTGAACTTGAGTTTTACTTGAGGACAAACAAAAGTT
TAAGTTGGGATGTTGATGAGTCCACAATTTTGACTCATTTAGGGCTTTATTTTAATATATTTAGTGACCTCAAATGCATA
TATTGTGCCAATAACTGATGTAAATCCTTGAATTTTAGGTATTTAGATTGAGGAACAAAGCATGGACACAAATAAGCAAA
AAGGAACAAGGCAGCTGAAAGAACGAAGAAAATAAGGCATGAGGATCGCCTAAACCATTGGGAGAGTCGCTGAATGGACT
TGACCTCGCCTAATGTTCCAGTGTGCAAGCCCTGAAGGAGAAAATCAAGGTGACGATAGAAGATAGTAGTCGGCGAGTCG
CCGAACAGTTCCGCGATGCAGTTCCTTATAGCCATAATTACAAAACTTCAAGAATCCTGAAGGCAAAAGCAAAACAATGA
TTCAAATGACCAAAGGGTGGATAGCAGATTGGATCGGCGATCCCGACTAACTGCGCCGATTGGACCTTCGCAACACATTT
TTTGACAACTATAAACACTTGTCTAAATTTTTAGTTTAGTATGCAATTTTCAAATATCAAGTTTATTAATCAGTTTTAGA
ACTTAGAACCGTTTTTGGGAGTCATTTTTCCTTAGCTTTGAAGATTTTCATTTCTAAGAAATTGGAAGTGGGTGTTGAAG
ATTCTTCATCTTAGACATTTGTAAAGACAATATTAATTGTACCTAGTTGATGGAAACACTTTTCCATATCAATTTCTATA
TTTTTACTATGTCTAGCTAAAACTCCAATTCTTGGGGTGTGATTATGTGATTATGGGTTGATTTAACTGCTGGGTATTGA
TAATTAATTGTTTATTTGATGTTTAAAAGTTATTTCGTTCAGCAGTTGTGGTTGAATTTAATGGGTTGTAGGTGCAAATA
TAATCATAAGTTCATTTTTTTGGCTTTCTCAAGAGAGAGGTTTAAAACTAAAATTACTGAATCGATGGTCTGTGGGTATT
GGATTGTCATGGATTCAGCTGGAGAGAGTGAATCCTAAATTCTTTTCCACACATTCAGCTCAAGAGAGTGAATGGACTTA
AGCGAAGGTTGTGCTTCGTTGCCTCTTATTGGTGTTCGAGAAAAACCAGTTTGATTCGGGGTAAACTATTCGATAGAAAG
TTTACCCCACTAAAGTCTAGCTTATTCACTAATTTGCAGCTGTTTACTATTAACTGGAATTACCTGATTGTTTACCTTTG
CACATAATCCTATCACATCCCAAGATTCTCGTCCATATGCGTATTTTCATATCATTTGCTGTCTTAGTTGATAATTGATT
ACAAAACCCCCTTTGATAATTGATACTTGTGTCACCTCAAACTTGAATTATGTTTTTCTTCGTAAATATTTTTAGCTACG
ATTGACTTGAGCATGTTTGTGCTTTTCTATTGATTCTCAATTACGAACCGCTCCCTTGGGATTCAACCCCAACTCACTAG
TTGGGTTATATTACTACTCATGATCGTTGGCACTTAGTATTAGATGAAGTGTCCTGATACGTGAAATCAAGAATCAACCG
GAGATAGGAAGTAGGAATTAAGTTTCCAACCTTAACCCATAATCTATCCAATTACTAATTAACCTCAATTCATGCATGAA
CAACAACAAATGGAGCATAACACAATACCCACTACATTAATTCCTCACCCAACCTCATATGTGCACTCTTAGATCTTAGG
GTTTTACCTACCCAGGGTAAAAAGTAAAGAAAATATACCCTCAATGAAAGAATCCATGTGTAACATGAAATTGAGCAATT
ATAAGTACAACCAATTTGGATTCAACTTCAATTTAAAAACTCAAGAACATAGTTTAAAAACCCCAAAAGCTAGAAAGTGT
TCTTTGGAAAAGTGAAGTGCTTTTCTCTAAACTTACAAATATTAAGAACTCTCAAAACTAAAAAATTCCATCTTACATTT
TCTCTCTCCATTGGCCTAATTATAGTTTCTCAAAATTTGGCCCAAAATCCAATGTGTGTCTTATTCGGTGACATTAGTCG
GGCTCGCTGAGCTCGTTCGGTGAATCAACTCTTGTGCTTCATCTCGCCTGCTCCCGCTTTAGGCTTCAGTTGTGTTAACC
TCAATCACCAAACTCATTTGAGTCTGTCTTTCATGATTGGTGAGCCGCCGAGTACCACCTTTGTTCTCCTTTCAAGCACT
AAATTTTCCTTCTTTCACTGACATTTTCGGCGATAATCAGCAAAGTCACATTTCTCATTCGATGCATTGCTTTTTCTTTT
GAAATTTGCTGACCTGTCTCGGTAGATAGAAGTATTGTGCATTGACTTTTTGGGTGAGGTCATGCTCACTAGGCGGTCCA
CCTTTCTCATTTGGCAATCAACAATGTATAGTTTGCTCTTCATTTTGCCTTTTTGGCCATTCTATCAAACATTCATCCTT
GCCTCTTCCATTAACCTTCATAGCTGCAAATCATCAAGTTATCATTAGAATAGGAAACAATAATTATTAAACAAAATGAG
CCTCAAATGAGTGCAAATCTACCACTCATCAGCTTTCGATAGAATTTGCTCCCTCAAGTTATCAAAATTGGGAACACACA
AAAGACCTTGATTTGGAAGCATACCATCTCTTCGTTGGGAGAAATCCTCAACGAGATTTTTAAGTTCCGCTTCTTTCAAT
TCAACCAAGATCGGGTCAAGACTTTGTTTGGCTTTCACATCTGACAAAAAAGATGATCCATAACCAATATGAACAACGAC
ACAATTTTCATTAGAATTAACCAATCTAAAACACAACCGGGACAATCTATGACATATAAATAATGATTTTAAAGAATCAT
ACTTATGCAATACATTTTAAAGAATATGACAAAAGTGGAAGTCTAACATAAGTCTCAACAAGCTATCTAATACATCAATA
AAAATGATTGGGACGTAAATCATACATCACATACAACATCTTGAAAATAAAAGTTAGAAAGCAATAAAAGTGTCTCGGTC
CTCAGAACTTGAGGACTCATCAATCCTTAAATGCCAAAAGATCAACTAGCCACGAGTGTTAGAGGTTGGTGCATCAGACC
CTACATTAGTGAAACAATGTAGGCAAAAGTATGCAGTAGTACATGGAATGTACTAAGTATGGGGCAATATGCATAAATTA
GGCATGGTAGCACGAATAGCTTAAAACATGTAATGGATGACCAATATTTTACCATTTAAATTCTTAAAGAAGCAACACCA
GGTAAATCATAAGATATTGTCAATGCATTTGAAATAAGAGGCATAAGAAAGCATCGATGAAACATAAGTATTTTGTGGGG
TATTAGCTTTAACTTACAATAAGACCATGCGATATATATCATGGAATCCGATATATCCCCCATACTGAAAAAAGGGGATT
CTACTTGTCAAGGTAGAGTTCATACACATCAACGTTTTTCATAGTAGATCCACCAGCTAGGTCATTGAAGACATTCCTAT
GGGGGAACGTAGTAAGGGACTAGAGATTGCTACTAGAGACTACCCTATTTGAGCCTCCACCTCAAAGCCCTCTCGGTTCT
AAGTCCAAATCCCAACGGAATAGATAAGAAATCAAATATCTTTATAGCATAGGAAAGGCAATGATCAATACCAATCCACA
TTTTTAAAAACAAAACATCGAATAGCTCCTCAAGTGCAATTTAATATAGATGTGAAAATCTTTCACCAATGTGAATCTAG
ATGTGAGAAATACCTTTTATAATCATGATCATATTATTATGAAAGAAAACCTTTCAAAATAACATTGATATTTTCATCTA
AAATCACCCTATCATCATAAACATAATTTTCATAAGACATGCACAATCTTCCAAAATTCATAGTTCATAGGTTCATGGAT
GCATCACAAGTTCATAGTTTTAAAAAATTATGAATCATGCATGGGTCCTTATAATTTAAACTAAATTTCATGTAATAAAA
TTAAAGAATGCATTAGAAGACTTAATCAACAATAAAAAGGCCATGGGTGATTTAAAATTAAAAAAGAAAACCCTTTTAAA
TGTTTGAGCTCTTTCCTTCCGTTTTACTTGAAATACCTTGCTTGATTGTGTGAGTATCTTTAGTGTGTGAGTGGAGTGTA
TTTTCTTGCTAACATGAGTCCACCCAACCCCATTCTCCTTTACTTTTGAGTTTTGCTTCTTGTTGAGGTTGGTTTTATAT
TTTCATTTTGCATTTTGAGTTTTAAAGTTTGTTTTATATATGTGTTTTATGCTACGTGATGCGTGTGATTGTTTGATTTT
AGTGGGCAGTACTATAATGATCGTATTGAACTTTACACATGAATGCTTGCCTGTGTTTTTGCCTACAAAATGTTAAACTT
TATTGTGTTGGTTAAATGTTTAAATTAAGCCCTTAAAGTTAGCGGGTCTTAGCTGAATTGATGTGGGTGAAGTCTGAGTA
ACCCAATGTTGACCCAATTGCATGATTTTTCTCAATGATAGACAAAGTGACAATTTTCTTAAGGGAAAATCATCTTTAAG
CAATACACTACGATATCTAAAGTGGAAATCTTAGTACCCATAAGTAGATAAGCATGTGGGTGGACTGTAATGATGTTGGG
AAACTTTATATTAATGTGAATGTTTGTTTTGTTTTACAATTTAGGCACTGGGCTGAACACCTCTTGGTCGGTGGCTTGTC
TTAGCTCACAAAGAAGGTTATGCGAATCATTGAAGAAAGCCTAGCTCGCCTTCTTGAGTGATTATGTGACCTTGTGTACT
GTACCATTCGACGAGCTTGTCTTAATCCACCAAACCCAGTTGGTGAATCGCCGAGTGGGAGTGTACATTACCCTTGATGC
TGGTTTTTTTTCATTTTCCATTATACATTTTGGTAGACTTATCTTAGTTAGCAGAAACTAACTCGACAAATCATCGTGTT
GAATTGACTCTGCCCTTTGAGCCTGAACTCTTTTAATAATTGATTCTGTCTAATTTGGTGAGCTCACCGGAGTTGGCCCA
TCCTATTAAGTGGTTCTCTTTTTCATTATGCAATCCTCAGATAATATTTTGAATTGTGATGCCAATCGAGTTTGATTTAA
ACTAACCTTCACCAATTCTATGTTTGATTGCTCATGCTTTGTAGGTTATGGCTAAGACAAATAGATAGCAAGTGATAACT
TTGGATACAAAATCCGACAGAGAATCTCCTCCTACATTGAATAAACAAAAGGGCGTGGTTATCAATGTGCCATTTGAGGC
TTGTCAGTAATATAATCCTACCACACACAAATATCTACCAAGCAAGTGCGCAACCCAAAAAGGGGGTTGTAAGAAAGAGA
AAAGACATCTGGTCCAAACATGTGCAACATTTTTCCACCTAAGTTCTATCCAGAGTTCTCCTAATAATCTCTCCAAAAGC
CCTTAATAGGCTTAAGGCAGTTCGAGGATGTACCATTCTTGAGGAAAGAAGGCTCTCCACGAATGGTGTTATGAGTGATC
ATCCGACAATATAGGACACCATATAGTTTCATCAGTTTAAGGGGTTCACATGACCCCGAAACCCATATGTTCCTGCCTGG
GTGAGGGCACTTGACGCTAGCAGTTTGGGTTTGATGGCTGTAACATGCTTGAAAGTAGATGTTACGTGCCAGATCTATTT
GCCTTGTTTCAACATCGAAAGAAAGAATAAAGTAAGGTATTAGGTTGTTTGGTACAACATATATATAAAACGGAAAGTAG
ATTCTATGAAAGGATGATATGAGATCAAAAGAAGATTAGCCTCATTGAAGATGGCTTGGCCTATTCATGAATGTTCATCA
CTATAGAGAAGCATAATTACTCGTATGTGACATTGGTTTCCAATCCCCGCACCCCCAGATTACTTGTTAGTTTTGAATTT
TTTCCAAAATTTTATTTTAGTTATGATCTTTGATAACAAATTGTTTTTGTGAAATTGGTGGAATTATCCACCCACTAGTT
TTTACTATTACAAATGAATGATTTTTACATCAAAATTTCTTGATAGAATTCTATATAATATGCCATTCTTTGTGGGATTT
GACCTCAACTCATAGTTGGGTATACTTATTGTCGACGACCACTATATCTTTAAATTTATTTTAAAGAGTACATCAGAGGG
TTATCACATATAGGACCCCAAGAGGCCCTACACATGTCATATAATATACATACAACATAATATAATAGACAAAATTAGAA
TTTAAGTAGAAATTTAATAGAATGAAATAGGTTAACATAAGATCGGAGGTCTAATCATAAGTCTTGACAAGACAATATAT
TACATCAAAAGAGTTGTTGGGATGCCACCCATGCACCATGTATATAGTTTCAACATCAAAGTGAATAAAGCAATAAAGTC
TTGATGTCCTTACTCTTGGAGTATGGTAACACACCAATCCCAAAGCAATAAACACAAGCTCGTATCTAGCTAGCCATGAG
CGGGAGGGTAAATATTGTCGCTAAACCCTACAATGTTAGACAATGTAGGAACAAGTATGCATTAGTACCTAGAATGTACT
AAGTACGAAGGAAATAAATGAAGACATAAACGTGATCTTATTAGAACATTTAAACATGATTTGCCTGACCAAGCTAAAAT
ATTTATGTAAAAGTCTTTAAAGAGAAATCCTAAATCATGACCATGGTCAATGCATACTAAAACATAATTAAAACTTTCAT
AGAATCTTTGAAGGTAATTTAGTTCATTTTTTGGGATAGTTACTATTAACTGACATAGACTATAACACCCTTGATTTGAG
AAGGAGAAAATAACAGAATTTTAAGAACTGGAGGTGCAACAGACGGAGGCAACCCATGGCCCGTAGGTGGGACCACGGAC
CGTAGGTGTGGTACGTAGGTCAGCCAACCAGAATTTCCAGAAAGATCATGACCCACGGTAGGACCTACGGACCGTAGGTG
GGATGACGGTGCATGGTCCAGGATCTCTTCCCCTATGCTTTGGACACTTAAACTACGTCGTTTAATCCCTACACTACGTC
ATTTTACTCAGATTAAGCCTAATATTCCAGTTAGAACCTACCCTGAATGATTAATCACCAAAATTCATCAAAACTTAGAG
CAAAAAGAGAAGAAGGAGTCGACAAAACCTTCAAGAACAAGCAGGAGATTATCTTCAGTTCCAACCCCGAAATGAAAATA
CTGATCCATAGATTTTGTCACCAGGTATGTGAGATTTCAGTAGTGGGTCCCTATCATCTACTAGGTCCTTAAAATTTAGT
AAGATTATTGATTCTCCATATCCTACTTAGACCTAGGGTTTCTAAAAACCTTAGATATTGGTAGTGATTTAGCTTTTAGA
CTATTCTTAATCAGATTATCATGTTTTCATGAAATCATTACTTAGTTCCTTGCATTAAACTTAGAACACTAGTTGTGTAT
ATTCTATTAGTTCATGAATCACACTTGCTAGGTATGTTAAAAAGATAAAGATGCTCCAATTTTTGAATGTTACATTGTCA
GTTCCTGAATGTTGAATTCTCATATTTGCATGTCAGAACATTGAACCATCTAGTATTTCTAATTGGGAGTAGGCTTAGCA
TTGAGCTGGACTAGGGTTCAGCGTACCCTCATAGTACCTGCACTACGTGCCACCGTAGGTTTATAAGTCCTATACGTGGG
AAACAAATATAATGATCAGGCCAGACATGCCATTATACCCCTTACAAGGTATATTGGGTCCTCTCGATGGGGTGTATACA
TCGGACTCCCTATTTAGCTCACGTGGTTTTATTTTAGTTAATAGTAGCTCCCACAGTCAGACTCTAGTGCATTTGACTAG
GTTTTCACTTTATACTTTAGTATTCAGCCTCAACATATTATATTCATGATTAGTAGTTGGTCATTGCTTTTAGCTCAGTT
TTAAGTTATATTTCAGTATCTATTTTTCTATTCAGATTATGTTATTACTCAGTTATATTTGTTTATCTATATTCTATATC
CTGCGTGCTAAGTACAATCAAAGTACTGATGCAAACTCTGTGTTACATCTTTTATGATATAGGTTCAGGAGTTCAGCAAC
TAGCACGCATAGATCGGTTCTCGATCTGTATTTAGCAGCTTCAGTTGTCACGCCTCGAGGCTACCCCATTGACGTAAACA
CAGGACCTATGATCACAAGTGACCCCAAGCTAACCCTGAGCTGGCATATCATAAGCATACTAAAAGATTACTGAATAAAA
TATATTGTGTGGAAGCTAGAAACATATCATAAAATGAAATGATGGGGTATCCCATTCTAAATCTAAATATATATAGTTGA
GTTTTCTGACTACTAAAAGATCAAACTTAACTAAAACTGAATCTAAACTATGTTTGAATAAAAGCCTCTACTGGCTAGAT
ATGCTGAGACATGTCCCTAGCTAACTCTAGAAAGAACTGAAACCAAAAACTTGAAATGGAAAGATAACATATCACTCATC
CTCGAAGAATAAGGACTCACCACTGATTCAGCTGAACTGGAGATGGGGAACATATCTATACGTGATCTAAATACTGAGGA
CTTGAACCTACATCATAAGAAATTGTAGCGCAGAGTATGCATCAGTACTTGAAAGGTACTGAGCATACATGATAGAATAA
AGTGGAATAAAACATATAACTGAACAAATCGATAAATTAGTGATATAAATTGAACATGATAAATATGCTAGACATGCTGA
ATATGAACTAACTGAATGTAGTGACCAAGTTTATAACATACTGAGACTGAATATTACATACCTTTGTCAATACACTAGAA
TTTGTCTATGTGAGCTACTAATAACCGACATAAAACCACATAAGATAAATGTGGAGTCCGATGTATACGCCCCATCGAGA
GGACCCAATATACCTCGCCAAGGGTATAGAGGCATGAATGGCGTGATCACTAAGTAAAATTTCCATAGAGGGGACTTACC
TACGGGGCACATAATTCTGGGACTATATGGGTGACAGAACCTTAGTCCACTAGGTATTAAGCCTACTTCCAACTGATTAT
GTAATTAACACATTTTGACTGAATATCTGTAATACTAAATAGCTTAAAATATTGACGTGCTAATTTAAAATGCAACATTA
ATATACTAATAATGAAATATTCTTAACTATGGCATGTATAATGGAATAAATTGACCTAACAACTGTAATTCATGAACTAA
ACAAATCTACGCAACTAGGGTTTTGAGTTTCATGAATGAAGCTAAGAAACAATTCCTCAAAAACATGATAATCTGACTTG
GATTAGTCTACCAACTGAATCATAACATAAATCTGAAATTCTAGAAACCCTAGGTCTAAGCATGATATAGAGAATCTAGA
ATCTGACTGAATTCTAGGCACCTAATGGGTGAAAGGAATCAACTAGTGAAATCCCACATACCTGGTGACAAAATTCATGG
AGAAGTCTTTAGATTTCGGGGCTGGAACTGAAGAGAACTTAATTGTTTTTGGACTAGGCCTTGGTCGACTCTTTCTGCTT
CTTTTCATTCAACTTGATGATTTTTTGGAGAATGAGTTGAATAGGGTAAGGTCTAGGAAGTTACTAGACTAAAACCAACC
AAAACTACGTATTTTAGAGGTCCAAGGCATAGGGAATAGACCAAACGACCCCTGACTTAAAAGTTGTCGGGGCCACCAAT
GTAACTGACTGACGGTCCGTCGACTGACCCATGGTCCGTCCTGGTCAACCCTCATTTGCCTTCAAAGACTAGATTCTGGG
GGTCTCAATCCACGGACCAAGACCACGGCCCGTGGTCTGACCTACGATCTATAGGTCCGGTTGTGGGTCAACCCTTAGAA
AAATTCCTAGATTTTGTTCCGGGAAGGGTTGCAGGTGGCCATCCACAGACCTAACCTACGGTCCGTAGGTGGTGCCCTTC
CGTGGCAGGTGGAACTTCTTAAATCTGCATTTTGGTCTGTCTAGGATATGGGGTGTTACATTATCTCCCCCTTGGGAGCA
TTCGTCCTTGAATGAAGACTAAACTAGCTGAACATGGAGGGAAAGAGCTGCAAACCATACCACTAAATACTGGAAAATGA
AATCTGACTGAACTNNNNNNNNNNNNNNNNNNNNNNNNNNNNNNNNNNNNNNNNNNNNNNNNNNNNNNNNNNNNNNNNNN
NNNNNNNNNNNNNNNNNNNNNNNNNNNNNNNNNNNNNNNNNNNNNNNNNNNNNNNNNNNNNNNNNNNNNNNNNNNNNNNN
NNNNNNNNNNNNNNNNNNNNNNNNNNNNNNNNNNNNNNNNNNNNNNNNNNNNNNNNNNNNNNNNNNNNNNNNNNNNNNNN
NNNNNNNNNNNNNNNNNNNNNNNNNNNNNNNNNNNNNNNNNNNNNNNNNNNNNNNNNNNNNNNNNNNNNNNNNNNNNNNN
NNNNNNNNNNNNNNNNNNNNNNNNNNNNNNNNNNNNNNNNNNNNNNNNNNNNNNNNNNNNNNNNNNNNNNNNNNNNNNNN
NNNNNNNNNNNNNNNNNNNNNNNNNNNNNNNNNNNNNNNNNNNNNNNNNNNNNNNNNNNNNNNNNNNNNNNNNNNNNNNN
NNNNNNNNNNNNNNNNNNNNNNNNNNNNNNNNNNNNNNNNNNNNNNNNNNNNNNNNNNNNNNNNNNNNNNNNNNNNNNNN
NNNNNNNNNNNNNNNNNNNNNNNNNNNNNNNNNNNNNNNNNNNNNNNNNNNNNNNNNNNNNNNNNNNNNNNNNNNNNNNN
NNNNNNNNNNNNNNNNNNNNNNNNNNNNNNNNNNNNNNNNNNNNNNNNNNNNNNNNNNNNNNNNNNNNNNNNNNNNNNNN
NNNNNNNNNNNNNNNNNNNNNNNNNNNNNNNNNNNNNNNNNNNNNNNNNNNNNNNNNNNNNNNNNNNNNNNNNNNNNNNN
NNNNNNNNNNNNNNNNNNNNNNNNNNNNNNNNNNNNNNNNNNNNNNNNNNNNNNNNNNNNNNNNNNNNNNNNNNNNNNNN
NNNNNNNNNNNNNNNNNNNNNNNNNNNNNNNNNNNNNNNNNNNNNNNNNNNNNNNNNNNNNNNNNNNNNNNNNNNNNNNN
NNNNNNNNNNNNNNNNNNNNNNNNNNNNNNNNNNNNNNNNNNNNNNNNNNNNNNNNNNNNNNNNNNNNNNNNNNNNNNNN
NNNNNNNNNNNNNNNNNNNNNNNNNNNNNNNNNNNNNNNNNNNNNNNNNNNNNNNNNNNNNNNNNNNNNNNNNNNNNNNN
NNNNNNNNNNNNNNNNNNNNNNNNNNNNNNNNNNNNNNNNNNNNNNNNNNNNNNNNNNNNNNNNNNNNNNNNNNNNNNNN
NNNNNNNNNNNNNNNNNNNNNNNNNNNNNNNNNNNNNNNNNNNNNNNNNNNNNNNNNNNNNNNNNNNNNNNNNNNNNNNN
NNNNNNNNNNNNNNNNNNNNNNNNNNNNNNNNNNNNNNNNNNNNNNNNNNNNNNNNNNNNNNNNNNNNNNNNNNNNNNNN
NNNNNNNNNNNNNNNNNNNNNNNNNNNNNNNNNNNNNNNNNNNNNNNNNNNNNNNNNNNNNNNNNNNNNNNNNNNNNNNN
NNNNNNNNNNNNNNNNNNNNNNNNNNNNNNNNNNNNNNNNNNNNNNNNNNNNNNNNNNNNNNNNNNNNNNNNNNNNNNNN
NNNNNNNNNNNNNNNNNNNNNNNNGGAACTCAATCCATCTCCTATGGAGAAGATTCAATATTTTTTGGGTGAACACATAT
TGAAGGCTCTTATGGTCTGTGAACACATTTACGTGAACACCATACAAGTAGTGTCTCCAAGTCTTAAGGGAAAATACTAC
GGCTACAAGATCGAGTTCATGAGTTGGATAGTTCTTCTCAAACACCTTAAGTTGTCTAGATTCATAAGCTATAACCTTAC
ATCGCTGCATCAACACACAACCTAGGCGTACTGTGGATGCATCATAATAAATAACATAACCGTCTGAACCTTCAGGTAGA
GTCAAAATAGGAGCGGTAGTCAATCTAGTTTTCAGTTCTACGAAGCTCTTCTTAGACTCATCTAACCACTGAAACTTAAC
TTTTTTCTGAGTCAACTTAGTCAATGGAGAAGCTATTGATGAAAATAATTCCACAAATCTTCTGTAATAACCCGCCAAAC
CTAAGAGACTTCAGATATCTAAATGAGAGGTAGATTTGGGCCATTGTTTAACTTCTTCTATTTTCTGAGAATCCACTCGG
ATCCCTTCACTAGATACAGTATGCCCAAGGAAAGCAACTGATTGCAACCAAAACTCACATTTGCTAAACTTAGGTAATAA
CAGGCGATGTTTGAGAGTTTGCAGGACAACCCTCAACTGAGTCGCATGTTCTTCAACATTCCTAGAGTAAATGAGGATAT
CATCAATAAAGACGATAACGAACAAGTCCAAATACTGCTTCAACACCCTATTCATCAAATCCATGAAAGTTGCATGAGCA
TTGGTTAGTCCAAATGACATAACTACAAATTCATAATGACAACACCGAGTTTTGAAGGCTATTTTTAGAATGTCACTATC
TCTGACTCTAAGTTGATGATAACCGAATCTGAGGTCTATCTTAGAAAAATGATTAGCACCTTGAATTTGGTCAAACAAGT
CATCAAATCCTGGGGATAGGGTACTTATTCTTGATTACGACTTTGTTTAACTGTCGATAGTCAATGCACATCCTGAGAAA
ACCATCTATTTTTTCACGAACAACACTGGTGCAACCCATGGGGAAATACTGGGTCTGATGAAGCCCTTATCTAGAAGGTC
TTTTAACTACCCTTTCAATTCCTTAAGCTCAACTGGAGCCATTCTGTAAGGATGGATAGAAATAGGTTGGGTTTTTGGAA
GGAGATCAATTCCGAAGTCAATTTATCTTTCGGGAGAAACTCTGAGAAGATCTTCTGGAAACACTTTTGGAAACTCATTA
ACTACTGGAATTGACTCAAGAGTTGGGGTTTCAGAGCTAGAATCCTTAACCCAAACTAGATGATAGAGACAACCCTTGGA
AATCATCTTTCTGGTCTTAAGGTAATAAATGAATCGACCCATAGGCACTGAGCTAACACCCTTACATTCTAAGATTGGTT
CATCTGAAACTAAAAATGAATTATCCTAGTTCTACAATCGACTGGGGCATAACAGGAATGTAACCAATCCATTCCTAGAA
AGATATCAAAGTTTAGCATTTCTAACTCTACAAGATCTGCTGAGGTGACTTTCTAAGAAACTGTGACAGGGCAATTTGTG
TATACCCGTCTCACTATAACTAGGTAACCAACTGGATTAAAGACTGAGAAGGGTTCTGAAAGAATTTCTGGACTGACATC
AAAGTTTACTGCTATATAGGGAGTTACAAAGTAAAGAGTAGCCCCTAGATCTAACAAACCATAAACCTCTAAATGAAAGA
CTCACAACCTACCAGTAACCAAATAAGAAGAATCTTCCTGATTTTGGCAAGCCTGGAGAGCATACAATTTGTTCTGGGGC
TGACCGCCACTTGTACCAGATGAAGCACCCTGCTGAGTTAGGTGACCTGCTGGTGCTATTGGAGCTGTAGACTGAGCCCT
ACTATTGTTACCTCTCTGACTCTATTTAGAAGAAGGACAATCACTCAACCTGTGACCAGTCTAACCACATCCAAAACATC
CTGTCTTCCATGCAAGACACTCACCTGGATGGTTTTTACCACACTTAGGACAAGTTAGGTAGGTCCTATTACCTGAAACA
CTCCCCTGCGACATAGAGCGTGATGACCTACCTTTCTGATCCTGTCGAAACCTGGAGGATGGAGCACTAGCTTATGAAGG
TGCTAGAGCTGAAGATTTCTGTTGGAACTTAGTGTGATTTCCACCACCCGATTTCTTCTGAGAATACTCATAGTTGCCTG
TCCTAGCCTTCTTTTTATCCTTAGCATGTTTCCTAAGATTATCTCCCTCAACCTGCTGAGCATGGGTTATAAGCCTAGAG
ATATTCATATTTACAAGCAACATAGCATTTCTCCACTGTGTTTTCAGTAAGTCGGACACCCCATACAAAAATTTATATAT
TTGTGCCCTTGGATCAACAACCATGTGAGGATCATACCTGGAGAGTTGGGTGAACTTGAGTTCGTACTGTTAGACTAACA
TGCTACCTTGCCTCAAATTAATGAACTCCTGAGCTTTTGCATCCGTCAACCTCTCTTAGAAGACAGTCCTAGGTTGACAG
GACGGACCGTGGGTCAGTCCATGGACCGTGAGTCAGCCTGTGGTAAGCTGTGTTAGATTTTTAAGTAGGGTCATTTTGGT
CTTTTCCCCTATCCGTTGGACACCTAAACTACATCGTTTAACCCCTAAACTACTTCATTTTTGTAAGTTTAAGCCTAGTA
ATTGATTTAATATTTCAAGCACACCTCATCCAATTCTAGTTATCAACAATCAGAAAGCAGTATAAAACCCAACTAAATGA
GTTGAGGTCGAGTCCCACGGGGAGTGGTACGTGTTTCAGATTTAATTAGGAAGTATAAATGTGGTCAAATCAGCCATAGG
AATAAAAATTATCGAATAAGGACATCATTCAAATTAAGAGCTCGACCCAGGTTGACAAACTACCCAACGTGCCAATTTTC
CACCCCGTTTCCCAAAATCAAGCCCGTAACCCCTGAAATCAAAATCAAACAATATACTTATGCAATTAGACTCAGACCCA
TACGACACATGCCACCGGGGTACTCAGACTTCCCCCGGTTTGGCCAAAATTGGCCATTTGATGACTTTTTCCCTTAGGAA
TGACGTCAAACGCTCCATCATCGGGCAAAGTACATCATTTAGCACAATTGGGGCAAACTTCACCCCACTAGACCCAACAA
AAATTTACCGCAACCCAACAGTTTATGATCAATTTTAAAGCACATAATTTGAAGAATCATCATTTTAAGCAATTTAAGCA
CATTTACGAAACTAAAGTAGGTAAACTAGCACAACAAATACAATTTTAGTACAGGTCCAGCACACATCAACAAGATTTAA
ACAATTGCATTCAAGTTCAACCACCATTCAAGAGTTCAGGGTTCGAAAAACCAACCTTAATGGCGAAATAAGAGTTTGAA
ATGCTAGGCGGCAAAAAAATCCAACTTCAAGCTCGAGATCAACGAACAAAAAGCAATAAAAATAGTAAAAGATCAAAAAA
TCTAGAGTGTGGTGCAAGTGTACAAGGCTAAAATTGAGGGAATATGATTTTGAAATTTTAAACCTTTGGCCTTTTAAAAC
CTTTCAGTTAGAGGCCCATTCGGCAGTATTAGTCGTACTCGCTGAACCACTCACCGAGGTTCCAAGTGGTAACTTACCTT
GCCGAGTTTTACAGGACCTCCAGTTGATTTAAGGGTCCAAACGATGGACAAAGTCCGGCTCGCCGACCTATTCGGCGAGT
TGCCTATTCATCCATGGGCTCGCCGAGTTTTACAGACTCTCACTTGTGATTTTTTTGAGTCCAACGGCGGTCCAAGTCGG
GCTTGTCGACCTCTTCGGCGAGTCGCCGACTGGACTCCTGGCTCGCCAACCGGATTTTTTCAAACACACTCCACCTTTCA
ACCTGCACAATCAACACCCGTTATTCCAAAAACAAACATAAAGCATTAAAAACTTAGGTTGCCTCCCAAGAAGCGCCTTA
GTTAATATCATGGCACGACACAAGTACCTATTCAAACTTCATTCTTGGGGTTTGGCCAAATATCACTAAGAAATCCCCCT
TGTTGCCTTGGGTTAAAATGCGAAGAAATCTGACCTATTTGGGCCCCCAACTACTTGATAGAGATGGAGTGAGGGGTCAC
CATCTGGTTGAGAGTCGATACATCTTCCTTCATTTCCTTCAAAACTTTATCGGACCCTTCAACCCTGTTGAGAATACGCG
AGAACATATCCTCAGTCCGTCCACCCTCAGAATCTTTGGGCTTTTGATGCTCATGGGGAGGAACATGCCTATCCTTCTCC
CCTTCTCTTTCCTTCCAAGTGGTGTTATTATCACGCCACTCTCTATCACGTTCTCTCCAGCCCTCATCTCTATTCCAACC
TTAATTACCACCTAGCCTTGGGTAGTTTGCTTGATAACCTCCTCCTTGGTTGGGTAGGAACTTCACTTCCTCATTTTACA
ATGCTTCAAATTTGGCCTCTTCGGGGTTTACACCACCAACACTGACATCATTAACACTCTTAGTACCAGCACCCATGTTG
TTCTTGGCTAAAATGTCCAGCTGCATCATCATCATTGCCATATTTAGGTCTCTCTCTTGATCTTTTCAATTTGTTCCTTT
GTCAATTTGTAAGTAAGAGGAGAGACCTGATCTTTACTGGTGAACCATGCCCGGTTAATCTTGGTCATGGCATTAAGTAG
CTAGGCTACTATCACATAAGGCTGTTGCGTTAAACCTCCTGGAGAAAGTTGATCAGACAGTCCCTTGTTCATCGAACCGA
GGCTTCCATAGAAGTATTGCAGCAGTACATTATTGGGTAATCCATAAGTTTGGCATTGCAGCACCATCTTCTTAAACCAT
AGCTACGTCTCATGGATTGGCTCACCCTCCAAACACTTGAAGCATTGAATGTTGTCCCGAAGAGTCATCATCTTCAAAGG
AGGGAAAAATCGCACTGGAATGTGGTAATGAGCTCTTCCCACGAAGTGATAGAATCTCTTGGCAACTCAGCCAACCACTT
GCATGCTTCTCTCATTAGAGAAAAAGGGAACAACCTCAATTAGACTGATTCTTGAGATTTGTTCTTTAATGAGAACGGTA
CACAAACATCAATAAAGTTCCTTATATGTTCATGAGGATCCTCATGAGCTAGCCCACCAAACAAACCCTTCATTTATAGG
AGCTGCAATACGGTGCTTGTAATGTGGAACACAATGTTCCCTTCAACTAGAGGGAAATGAATGGAACCAACTCCACCCAT
TTGGTTAAGGTCAATGATAATGGGTTCATTGACATCGTTGACATTGCCAATGTCGTCTTAGTGGCCCACCTAGCTATCAT
TGCTACCATTTATGCTCATTTCCTCTGTTTTAACAAGCAACATGAAAACCAAAACTAAATGTAAGTAGATTCAACTATAA
CTAAAAAGAACACAATTCAATTTCACCAAAAGAATTTCAAACAACACAATTTCCCGGCAGCGACGCCATTTTGAGTTAAC
TTTTCAAGCACACCTCATCCAATTCTAGGTGTCAACGATCGTAAATCAGTATAAAACCCAACTAAATGAGTTGGGGTCGA
ATCTCACAGGGAGCGGTACCTGTTTCAGATTTGATTGGGAAGTATAAATGTGGTCAAATCATCCATAGGAATAAAAATTA
GCGAATAAAGACATCATTCAAATTAAGGGGTGACACGAATGTCAAATGGGGGGTTTTGGTTTTGGATTATAAACTACAAA
CAGTCACAAATAATAAGAATTAACAATAATGAAACAAGTTCTTGGGATGTGATCGATTATAGGCATATATAGACATGGGT
AATTGAAACTATTAGTAAATAGCTAGATATTAGTGAGTAGGCTAGGCTATAAGTGAGGTAATTTTCTCTCAAACAATTAC
TCCGAATTAGGTGATTTCTTTCAAACATCGACAAGCAATACAATTAAGAGCAACCCACACCTAAATCCATTCACTCTCTC
GAGCTGAATGTGTGGGATTGGGTTTACGATTCACTCTCTCGAGCTAAACCCAGGTCAACCCAATACCCACAAACCATCAA
TCAATAATTTTAGTTCTAAAACCTCTCTCTCGAGCAAGCAAATAACACAAACATAGAACTACATTTTCAACTACAATTCT
TAAATTAAACCACAATTAATTATTAAACTCACTTTTAAACAACATTGAAACTAACAATTAGCAATACCCATAGAATAAAT
CTGCCTATAATCACATGATCACACCCCAACACTGAAAACATTAACACTCGTAGCAATAGCACCCATGACATTCTTGGCAA
AAATGACCAGCTGGGTCATCATGTTTGCCATGTTTTGGTCTCTGTCTTGATCTTTTTCAATTTGTTCCTTTGTCAATTTG
TAAGTAAAAGGAAAGACCTGATCTTCACGGGTGTACCATGCCCTGTTAATCTTGGTCATGCCATCAAGGAGCTGGGCTGC
ATCACATAAGGTTGTTGCATTAAACCTCACGGAGAAAGTATATGAGCCACTCTCTTGTTCACCGAATCAAGGCTTCTGTA
GAAATATTGTAGTAGTACATTATCGAGAAATCCATGAGTTGGGCATTGTCGCACCATCTTCTTAAACCATAGCAAAGTCT
CGTGGATTGGCTCACCCTCCAAACGCTTGAAGCTTTGAATGTTGTCCCGAAAAGTCATCATCTTTGAAGGAGGTAAAAAT
CGCACTTGGAATGCAGTAATGAGCTCTTCCCACGAAATTATAGAATCTCTTGGCAACTTAGCCAACTATTTGCATGCTTC
TCCCATTGGAGAAAATGGGAACAACCATATCCGGACCGATTCTTGAGATATGTTCTTAAATGAGAACGGTCCATAAACAT
CGACAAAGTTCCATAACTGTTCATGAGGATCCTCATGAGCCAACCCACCAAACAAACCCTTCAGTTGTAGGAGCTGCAAC
ATGGTGCTTGTAATGTGGAACACAACGTTTCCTTCAACTAGAGGCAAACAAATGACACCAACTCCACCCATTTGGTTAGG
GTCATTGACATTGGGTTCATTGACATTGTTGAGATTCCCGATGTCATCTTGGTGGCCCACCTGGCTACCATTGCTACGAT
TTACGCTCATTTCCTCTATTTTAACAAGCAACACAAAAACCAAAACTAAAAGTACGTAGATTCAACTATAAATAAAAAGA
ACACAATTCAACTTCACCAAAAGAATTTCAAATAACATCACTCCCCGGTAGCAGCGCCATTTTAATGTAATGTTTCAAGC
ACACTTCATCCAATTCTATGTGTCAATGATCGTAAATCAGTATAAAACCTAACCTAATGAGTTAGGGTCGAATCCCACTG
GGAGCGGTACATGATTCAGATTCGATTGGGAAGTATAAATGTGGTCAAATCAGCCATAGGAATAAAAATTATCAAATCAA
GACATCATTCAAATTCAGGGGTGACACGAATGTCAAACGGGGGGGTTTTATTTTTGGATTATAAACTACAAACAGTCACA
AATACTAAGAATTAACAATAATGAGATGGGTTCTTGGGATGTGATCGATTATAGGCAAATATAGGCATATGGGTAACTGA
GACTATTAGTAAATAGCTAGATATTAATGAGTAGGCTAGGCAATAAGAAAGGTAATTTTCTCTCAAACAATTACCCTGAA
TCAGGTGATTTCTTTCAAACATCAACAAGCAATATAATTAAGAGCAGTCCTTACCTTAATCCATTCGCTCTCTCGAGATG
AATGTGTGGGATTAGGTTTAGGATTCACTCTCTCGAGCTAAACCCAGATCAACCCAATACCTACAAACCATCGATCAATA
ATTTTAGTTCTAAAACCTCTCTCTCGAGCAAGCCAAGAAGACAAATATAGAACTACATTTGCAACTACAATTCTTAAATT
AAACCATAATTAATTATTAAACTCACTTTTAAACAACATTTAAACTAACAATTAGGAATACCCATAAACTAAATCTGCCC
ATAATCACATGATCACACCCCCAAGAATTGAGATTTTAGCTAGACATTATAAAAAGGTAAAAACAGTTACCAAATTGATT
ATCCATCAACTGGGTAAGAGTGATTTCGTCTTTACAATGCTCCAATTTGGTGAATCTCAAAGACCCACTTCCAATTTCTC
AAATGTGAATTTCTTCAATCCTTCAAAGCTGAAGAAAACTCTAGAGATAATATGTCTCCAGACACTTAAAACTCAATAAT
GATTTGGATAAAGAGTCAAAATGATAGTAAACTAAATGTTCAAAAACGTATTTATATTCACCAAAAATAAGCTATGAAAA
CCCATTTGGCGAAGTAAGTCGGACTCACTGATCCACTCAGCAAGCCGCCCTTTGGTCTCTTCCACCACCCTTTAGCCTTG
GCATTCAGCATCCTCAAGGTTTGTAACTTTAGGCGATCTACCTTGGCTTCGCGGAATCATTCGGCAATCCGCCGACTGCT
CTTTTTCTTCACCGACTTGGTTCTTTCCTTCAGAGTTTCACTCATTGGAACTTTAAGCGGTGAGATGAGCCACTTGGCGA
CGAGCCGATTGCTCTTGGTGATCCTCTGGCTCGCCCTTCTTTTTTTCTTGAGCTTGTTTTGTTTCTTTTTGTTTGTTAGT
GTCCTTACTTTGTTCCTCAATCCATATACCTAAAAATCAAGGATTTAATATCAGTTATTGGCACAAATTAAGTATTTGAA
GACACTAAATCTATATAAACAAAGCCCTAAATGAGTTCAAATCTTTGACTCATTAGTAACTTAATTAGAACTTACCCTAA
TCAATCATTCACCAAAATCAAGCGAAACTTAGAGCAAACAACAGAGAAAATCGAACAGCCCTTCAGGAAAACGCAACAAG
GTTTTCATCAGTTCTATTCCCGAAATCAAAATATTTCTCCGTGAATTTTGTCTTCAGGGATGTGGGATTTCACTAGTGAG
TTCCTTTCACCCATTAGGTCCCTAGAATTCAGTCAGATTCGTGATTCCCTCCATATTATCTAGACCTAGGGTTTCTAGAA
TTTCAGTAAATTACTATGATGTATTTATTGTAACGTTCTTAATCAGATTATCATGTCTTAGTATTGTTTTTGCGTAAAGT
CTTGCATAAACTCAGAACCCTAGTCATGTAGTTCCTTTAATTCATGAAATATATTAGCTAGGAAAAAAAATAGATATACA
TGCTTCAGTTATCGAATGTTTCATTATCAGAAATAAATGTTGCGTTTTTAGATTTACATGTCAGATTATTGAGATATCCA
GTTTACTTCAGTTATGTTATAAATTTCACTTATTCAGTTGGGAGTAGTCTTTATACCAGGGTCATTCACCCACAAATCCC
AGAACTACGTTCCCCGTAGGTTATAAGTCCCCTTTGTGGGCATTAGTTTAGTGATCACGCCATTCATGCCTCTATACCTC
TGGCAGGGTGTATTGGTTCTTCTTGATGAGGCGTATACATCGGACTCCACATTGAGCTCACGTGGTTTTATGCCTGTTAT
TAGTATCTCCCACAGTCAGATTCTAGTGTATTGACCATGTTAACTGTTACAGTTCAGTATTCAGATTCAGCATGTTATAA
ACTTGGTCATTGCATTCAGTAAGTTCATGTTCAGTATTTTCAGTATAGTATCATGTTCATCTTATATAATAGCTTTACCG
CTTGTTCAGTTATGTATATTGTTCAGCTATATTCTATCTTGTATGCTCAGTAGCTTTCAGGTACTGACACATACTCTGCG
CTACATCTTCTCGTGATGTAGGTTCTAGTCCTCAGCATTCATATCACTCATAGATCATTTGTCGATCTCCAGTTCAACAA
CATCAGTAGTGAGTCCTCATTCTTCGAGGACGATTGACATGATTATCTTTCTACATTCAGTCTTTAGTTTCAGTTTTTGC
TAGATTTAGCTTGGGCATGTCCTAGCATCTCTAGTCAGCAGAGGCTTTTATTCAAACATAGTACTAAATTCAATCTTAGT
TTTGAGTTTGATCCTCAGTTATTATTAAACTCATAGTCTTTTGTATATTCAGATTTGTATTGGGTATTCCCTACTTTTAG
TTATCACTGTTTTAGCTTTCACATAGTATATTGATTCAGTAATCTTCTAGTATGCTTATGATTTACTAGGGTTAACTTGG
GGTTACTCATGATTCTAGGTCCCTAGTCCGCGTCTTGGGGGTAGCTTCGGGGCATGACAAACTTGGTATCAGAGCATTAG
GTTCAAGATTCTTAGGATGTCTGAAATCCGCAGTAAGTAGAGTCATTTTTATGGGTGTGAAATGCACCACATCTAATGAG
AGGGAGGCTATGAAGTGTTTTAAGAAAAACTTCACTGTCTTGTTATTCTTATCGTGTGTTGGTATGATCTCTCTTTCTAA
TCCATCGTTATGTATTTTTAGATCATGCCTCCTCGTACATAGCTCCGACAGTCCCATATCAGGAAGTTTCGAATGCTGAG
TTTTGGAATGCCATTCAGTTTTTGGCTCGGAGTGTGACCAACCAGAACAACCAACAGGTTCCAGTTCCTACAAATGCTAG
TGGTGGATCAGTGACAGCCAGGGTTTGTGATTTTGTTAGTATGAATCCGCCTGAGTTTTTAGGGTCGCATTTTGGTGAGG
ATCCCCAAAACTTCGTAGATGAGGTCAAGAAGATCTTTGGAGTGATGCAAGTGACTGGAAGTGATATGGTAGAGTTGGCA
TCCTACCAGCTCAAGGATGTAGCTCACATCTGGTTTACTCAATGGAAGGAAAACAGGGGTACAGATGCCGCTCCTGTGAC
TTGGGAGAGTTTTTCTGGAACTTTTCTGGACAGGTTATTTTCGAGAGAGTTGAGAGAGGCAAAAGCTCTAGAGTTCATGA
ATTTGAGGCAAGGTTCGATGACCGTCCAAAAGTACGAACTTAAGCTCACCCAGCTCTCTAGGTATGCTCCTCACATGGTT
GCCGATTCCAAGGCTCATATGAGTAAGTTTATATTTGGGGTATTTGACTTGGTGAGAACAGAGTGTAGAAATGCTATGTT
GTTGGAAGATATGAACATCTCTAGGATCATAACCCATGATCAGCAGGTTGAGGGAGACAAACTTAAGGAACAGTCTAAGG
AGAACAAAAAGTCTAGAACTGGCAACTATGAGTATTCTCAACAAAAATTGGGTGGTGGAAATCGCTTGCAGTTTCAGCAG
AAATCTTCGACTCCAGCACCTTTATCAGCTAGTGCTCCTTCCTCCAGGTTTCGACAGGATCAGAAAGGTAGGGTATCACG
CTCTAGGTCTCAGGGGAATATTTTAGGCACCAGAACCTACCCAACTTGTCCAAAGTGTGGTAAGAACCATCCAGGTGAGC
GTCTTACAAGAAAGGAAAGATATTTTGGGTGTGGTCAGTCTGATCACATGTTGAGAGTTTTTCTTTCTTCTAAACAGGGT
TAAGGATGCAATAATGGTAGTGCTTAGTCTACCACTTCAGCAGCACCAACAGGTCGCCCGATAATGCCAAAACAAGTTGT
ATGCTCTTCAAGCTCGCCAAAATCAGGAAGATTCTCTTTATGTGGTCACTGGTAGATGACGAGTCTTTAACTTAGATGTT
TATGCCTTGTTAGATCCAGGGGCTACTCTTTCCTTTGTAACTCCTTATATAGCAATTAATTTCAGTGTCAGTCCCGAAAC
TCTCTAGAACCCTTCTCAGTCTCTACCCTAGTCGGTGACCCAGTTATAGCTAGATGGGTATACAGAAATTGCCCTGCGAC
AGTCTCTCAGAATGTCACCTTAGCAGATCTTACAGAGTTAGAAATGGTAAACTTTTATATCATTCTAGGCATGGATTGGT
TACATTCTTGTTATGCCTAAGTCGATTGTATAATTAGGATCATTCGCTTTCAGTTTCCAAATGAACTAATCTTAGAATGG
AAGGTTATATTTATCATTTAGTTCGGGTTAACGATTCAAGCTCTTAAACCCCAACTCTTGAGTTAGTTCCAGTAGTTAAT
GAGTTCCTAGAAGTGTTTCTAGAAGATCTTCTCAGAGTTCCTCCCAAAAAGGAAATCAACTTTGGAATTGATCTCCTTCT
AGATACCTAACCCATTTCTATTCCTTCTTACAACATCCATCTGAGCTTAAGGAATTGAAGAAATAGTTGGAAGACCTTCT
AGATAAGGGCTTCATCAGACCCAGTATTTCTCCATGGGGTGCACCAGTGTTGTTCGTGAAAAAGAAAGATGGTTCTCTCA
GAATGTGCATTGACTGTCGGCAGTTGAACAAAGTCATAATCAGGAGTAAGTACCATATCCCCAGGATTGATGACTTATTT
GACCAACTCCAGGGTGGTAGTCATTTCTAGAAGATAGACCTTAGATTCGGTTATCATCAGCCCAGAGTCAGAGATAGTGA
CATTCCAAAAACAGCCTTCAGAACTCAGTATGATCATTATGAATTTAAAGTTATGTCATTTGAACAAACCAATGCTCTTG
CAGCTTTCATGGATTCGATTAACAGGGGGTTCAAGCAGTATTTGGACTTGTTCATTACCGTCTTTATTGATGATATCCTC
AATTACTATAGGAATGAGGAAGAACANNNNNNNNNNNNNNNNNNNNNNNNNNGGAATGAGGAAGAACATGCGACTCATTT
TAGGGTTGTCCTGCAAACTCTCTAAGATCGCCAGTTATTCACTAAGTTTAGCAAATATGAGTTTTGGTTGCAATCAGTTG
CTTTTCTTTGGCATATATTATCTAGTGAAGGGATCTGAGTGGATTCTCAGAAAATAGAGGGAGTGAAACAATGGCCTAGA
CCTACCTCTCCTACAGAGATATCATAAGTTTCTTGGGTTGGCGGGTTATTACAAAATGTTTGTGGAAGGATTTTCATCCA
TAGCTTCTCCATTGACTAAGTTAACTCAGAAAAAGGTTAAATTTCATTGATCAAATGAGTGTGAGAAGAGATTCGTAGAA
CTGAAAACTAGGTTGACTACAACTCTTGTGTTGACTCTACCAGAGGGTTCAAATTGTTATGTTATTTATTGTGATGTATC
CAGGGTCAGCCTAGGTTGTCATGACCCGAGAGCACCCACTAGTCGTAACACGGTGTACTAGACCCCGAAAGGGTCTAATA
CAAGCCTTTTAGCTCATTTATTGCATAGACAATAGAAAATAGTGCAGAATTAAAAACTTTATTCAACCAAACTATTAAAA
ACTCTTTCATAAACAAGTAGAAATACTAAGTCTCACATGTCCATCTTAAGACAAACTTTAACAAGATAGGGTCACGGCCC
TTTACAATCGAAAATACTAGAATCTCTATTACAAAGTCTTAAACATAAAGGAACTAGAACAATAAGAGTCTTTGTCCTCG
ATCTATGAGGACATACCAAGTCTTGGAGGAAAACTCTATCCAAGCACTTCAACTTCTAGCTAGAAACAATCACTTGCCCG
AACCTACACTTGTAGTAAAAATAAGAGAATATGGGTTAGCACACAAAAATGTACCAAGTATGATGACCATGCAAAAACAT
GCTTTAAAAAAAGGACATTTTGCTGAAAGTCATGCTAGTATGCCAGTTTTGATAAAATCTCATGAGGACAATTATAAGAG
GCATAATACAAGTCATAACCAACATACAAGAAATTATCCACATTATAGACATGTTCAACACATAAACCCATTCCCTTTAC
CTTTTCACCTTCACCCCAAGCAACCCTAGAGTAACACTTAAAGCAGTGTATGGATAGCGTCCCATACCACTATCCACACC
TAAGCATCACCCTAAGGTCACCAAAAGTGAACTCAACATTAATCATGCTTGATATTACAAGTAACCATGCTCCACTAATA
CCTACATACAACACATAATAACATGAGTCAAGTAAATCATTTCATCATCTTAGGACCTATATCTAAAGTTACCCTAAGAT
ACACCTAAGTAAGACATGAAGTGGCAGCCCATACTACCTCTTCATACACACCTAGGTGTTCCTTAAGGCTACAATAAATA
AGAACCTTTACAATTCAACACAACATGCTAAGTAACTCATTTCAACAATATAAGCTACTCATTCATTATTTCATTTAGAC
AATAAGTCAACAATCTTCATTAGATTCATTTAGGACACCTTCATGCATTTAGAGGACTTTCACACATTTAGTCATTAGAA
CTTAGAGAACTCAATATAGCACCTTCAAAGCCTACCCATGCAATGTATAGATAGCATCCCATACTACTACCTACACTTTG
TAGTACCTATCAAGTAACAAGAGTGCACATCTCACATAATGGGAATGAGCATTTAACAGACATAGACCATGCATGCTAGA
CATGGAATCTGATATCATATCATATAGCCCCACACCATAAAGAGGTGTTCCACTTGCCTAAGGTAGAATGATAACATTAT
CTCAGATGAATCCTTAGCTTGGATGAAATCCGCTGGCTAATATCCTATGTGGACACATAGTTATAGGATAGGAAGATGTT
AATTAGAACTCTAGCCTAACATTGGGAAAGTTTCCATCTAACCATATACACTCAGTGCTTAGCCTACATTCACATAGCTT
ATTTCATTCACATTACTTTAGTGTATTAGGGAGGAATGGCCTATCGGCCCATGATACATTTACCAAGGAAGGAATGCTAT
AAGCTTATCGATCCATGGTACATTCAAGGATAGCTCTAAGGTCCATATTAAAGGAATGCTATAAGCCTATCAATCCATGG
TACATTCAAGGATAGCTCTAGGGTCCATATGAAATAAATGCTATAAGCCTATCGATTCATGGTCCCTCATTACATTCTTA
TACTCATGAAAGGAATACCACTAGCCTATCTATTCATGGTACATTGACTCATTAAGAAAGGAATTCCACTAGCCTATCGA
TTCTAGAGTCTTCATTACATTAGATCATTTATGAAAAGAATGCATAAAGCCTATCAATTCATATCCATCAAGTCAAAACA
CATTCATCACTCATTTATGAAATGAATGCCATAGTCTATCGATTCATATTCATTAAGTCAAGACACATTCATCACTCATA
TATAAAAGGAATGCCATAGCCTATCGATTCATATTCATCAAGTCAAGACACATTCATCACACATATATGAAAGTAATGCC
ATAGCCTATCGATTCATATTCATCAATATCACTCTTGAGTGTCAAATTGAGAAATAGCCTTTCAATAACTACACGAATAC
ATTGAATACAAGTTCATCATTCTATCATTGAATCACATGTAAGTCCTTCACATTATACAATCATATACACAACATCATGA
CAATACTTCAATTCCGCATATAATGCCTTCAAGGCCATGATCACAATGTACATGTAAGTAAACACCTCCACCTTTCAAGT
GGATCAACAATTCAAGAGTAATTCTACTACATGATAATTAGGTCACAACTTACCATTCTCAAAGCCATAATCACCATTAC
TCAATTTTCTAATACTTCACCATAGACAGGCATAGATAATAATAGAAATCAATAATACAGCTCAATCTAAGAATAATTCC
ATCAACATTCATTCATAATCATAAAAACTACTTCATAAGCCAAATTTAGGAATTTAGAGAAATCATGGGTTCATAGAGTT
TTTCATCTTAAAACATCAATTAAATATCAATATAATCATAACTTATCATTTGAAATCATTTGATGCAAGAACCCATGAGT
TTGAGTGAAATTTAGGCTTTTTCATAAACATTGAAAACTTGAAAACTTCTTTGAAATTGACCCTAGGGTGAAATCTAACC
CTAGATAAAGGACTCCCATACCTTATACTTTAAGGATCCCTTGAAATTGAAGAATAAAAACCTGAAATCCCAAACCCTAG
TTTGAACTTGACCTTGACTTCCAATGGAGTTTCTAGAGAGAACTTTTTAGGAGAGAAGGGTTTTGATTTAGGGAAATATG
AAGAATGAATTCTAAATTAGGGTATTAATGTTTTAATACATTTAAAATACCTTAAAACACTTAAAATAACTGTCCATGAA
ATTTAAATGACTTGGGCTGAATTGGTAAATTCACCCCTCACTTAGCCGAACCCACAAACCAGATTGCAAGTCCAATCCAC
GAGTCACCATCCACGGACCGTGGATGGATTGACGGAACCGTACTGTCCCTTCGTGGTTTGGATCAGAGACCCTCATTTGA
GGGTATTGACCCACGGAGCCCACCCACCGAGCGTGGATGGACCTACGGGGCGTTAACCCCATCCGTAGGCCACCCCCTTT
GAGGCAACCTTATGGTTTCCTTGGGGTCTTCGGGTCTAGACTTAGGGTCCTCCTCAAGGACCCTTAGAGTGGTCCTTTGG
GAGTCTTACCTTGATGTCTAACCCCTAAAGACATCAACCATGGCTCGGGACAACATAAAACACCATCAAAACTCAAGACG
AACACAAACGAACACACGTTAGGCTCTAGTTTCAGTAGTTCGTTTTTAGGGTCATTACATTATCCCCCACTTAGGAACAT
TCATCCTTGAATGACACTTTAAAACATTAAGGGATAACAACTCAAGACTAACAGCCCACAATCATCCATACAACATCAAT
ACAAATGCATAAACACAGGAGGAAACATCAACTCCACATCAATAAGCCCAAAACACAACAAGAAGGTAGGAACTACATCT
TCAACTCATCATGCACCAAAACTTCACATTTCTCATTTCATTGGAGGAACTTCCTTCTCCAAGTCACATCATGCTCATTA
CAACATCTTTAAGCACACTATGCAATTATCTCATAAAAACACATTATGCAAGTGTTTCCATAACACATTTAGGTATGCTC
AACAAGTCAACTCATGAAATATGTAGGCAACTCATCATAGATGCATATCAACATGAGGAACAAACTTTGAAAACTCATTT
TTCTCAACTATACAAGAATTCAATTAGAACATGCACAACATAAAGAGACTATGGAAACTCATATTCACACAAGACTCCGA
AACATGCAACAAGCTACCAAGAACTCTAGGTCTCAACCTTGAATAAGAATAGAAGGAAAGAGATAAGGATATCAACACTC
TCAACAATCTTACTTTTCAACATACCATCTCCCACTTAGGAGAAAACCCAACTAAGGTTCTCCTGAAACAACATAGGAAC
CTCATCACAACAAAAGGAACTATGACTTACCGGTACCTTCATCTGGATTAGCTCATTTGTCCTTGTTAGCTTGAAGCACA
TAGAAATGATTCTTCTTTGGAGCATTGGGATCCGGGCCATAATAAGGAGCTTGTTTGGCCTCCCCTCCTCTAGTCATAAG
AGTAGGACAATTTCTCACTTGATGATCACTTTTGCCACACCCATAGCACCCACTAGTACTGGCTAGGCACTTCCTATGAT
GCCTCTTTCCACAAGTTGCACAAAGAGGTTTAGAAAATTGAGATCTACCACCTTTCTCCTCATTAGCCTTTGGAGCACTT
GAAGAATCTTGGTTAGGAGCTCTCTTCTTGAACCTACGTTGACCTTGCTCATCGGATCTACCTCTCTTCAAATCCCTATT
TACCCTCTTAAGTTTGGACTCCTCAATGGATTGAGAATACACAACAAGTCTCGAAATATCCATATCACCATGGAGCATCG
CCGTATGGCACTCTTTCTTGACTAGGTCGGATATACCGGTAATAAACCTACTTATCTCATCTCTAGGGTAAGACACGAAG
GATGGAGCATGCTTAGACAATAGGGTAANNNNNNNNNNNNNNNNNNNNNNNNNNNNNNNNNNNNNNNNNNNNNNNNNNNN
NNNNNNNNNNNNNNNNNNNNNNNNNNNNNNNNNNNNNNNNNNNNNNNNNNNNNNNNNNNNNNNNNNNNNNNNNNNNNNNN
NNNNNNNNNNNNNNNNNNNNNNNNNNNNNNNNNNNNNNNNNNNNNNNNNNNNNNNNNNNNNNNNNNNNNNNNNNNNNNNN
NNNNNNNNNNNNNNNNNNNNNNNNNNNNNNNNNNNNNNNNNNNNNNNNNNNNNNNNNNNNNNNNNNNNNNNNNNNNNNNN
NNNNNNNNNNNNNNNNNNNNNNNNNNNNNNNNNNNNNNNNNNNNNNNNNNNNNNNNNNNNNNNNNNNNNNNNNNNNNNNN
NNNNNNNNNNNNNNNNNNNNNNNNNNNNNNNNNNNNNNNNNNNNNNNNNNNNNNNNNNNNNNNNNNNNNNNNNNNNNNNN
NNNNNNNNNNNNNNNNNNNNNNNNNNNNNNNNNNNNNNNNNNNNNNNNNNNNNNNNNNNNNNNNNNNNNNNNNNNNNNNN
NNNNNNNNNNNNNNNNNNNNNNNNNNNNNNNNNNNNNNNNNNNNNNNNNNNNNNNNNNNNNNNNNNNNNNNNNNNNNNNN
NNNNNNNNNNNNNNNNNNNNNNNNNNNNNNNNNNNNNNNNNNNNNNNNNNNNNNNNNNNNNNNNNNNNNNNNNNNNNNNN
NNNNNNNNNNNNNNNNNNNNNNNNNNNNNNNNNNNNNNNNNNNNNNNNNNNNNNNNNNNNNNNNNNNNNNNNNNNNNNNN
NNNNNNNNNNNNNNNNNNNNNNNNNNNNNNNNNNNNNNNNNNNNNNNNNNNNNNNNNNNNNNNNNNNNNNNNNNNNNNNN
NNNNNNNNNNNNNNNNNNNNNNNNNNNNNNNNNNNNNNNNNNNNNNNNNNNNNNNNNNNNNNNNNNNNNNNNNNNNNNNN
NNNNNNNNNNNNNNNNNNNNNNNNNNNNNNNNNNNNNNNNNNNNNNNNNNNNNNNNNNNNNNNNNNNNNNNNNNNNNNNN
NNNNNNNNNNNNNNNNNNNNNNNNNNNNNNNNNNNNNNNNNNNNNNNNNNNNNNNNNNNNNNNNNNNNNNNNNNNNNNNN
NNNNNNNNNNNNNNNNNNNNNNNNNNNNNNNNNNNNNNNNNNNNNNNNNNNNNNNNNNNNNNNNNNNNNNNNNNNNNNNN
NNNNNNNNNNNNNNNNNNNNNNNNNNNNNNNNNNNNNNNNNNNNNNNNNNNNNNNNNNNNNNNNNNNNNNNNNNNNNNNN
NNNNNNNNNNNNNNNNNNNNNNNNNNNNNNNNNNNNNNNNNNNNNNNNNNNNNNNNNNNNNNNNNNNNNNNNNNNNNNNN
NNNNNNNNNNNNNNNNNNNNNNNNNNNNNNNNNNNNNNNNNNNNNNNNNNNNNNNNNNNNNNNNNNNNNNNNNNNNNNNN
NNNNNNNNNNNNNNNNNNNNNNNNNNNNNNNNNNNNNNNNNNNNNNNNNNNNNNNNNNNNTAATCATGCTTCATATTAAA
AGTAATCATGCTCCACTAATTCCAACATACAACACATAAGAACATGATTCAAGTAAGTCATTTCCTCATCTTAGGACATA
TATCTAAAGTTACCCTAAGATACACCTAAGTAAGAAATGAAGTGGCAGCCCATACTACCTCTTCATACACACCTAGGTGT
TCCTCAAGGCTACAATAAATAAGAATATTTACAATTCAACACAACATGCTAAGTCACTCATTTCAACAATCTAAGCTACT
CATTCATCATTTCATTTAGACAATAAGTCAACAATCTTCATTAGATTCATTTAGGACACCTTCATGCATTTAGAAGACTT
TCACGCATTTAGTCATTAGGACTTAGAGAACTCACTATAGCACCTTCAAAGCCTACTCGTGCAATGTATAGATAGCATCT
CATACTACTACCTGCACTTTATAGTACCTATGAAGTAACTAGAGTGCGCATCTCACATGATGGGAATAAGCATTTAACCG
ACACAGACCATGCAAACTAGACATGGAATCCGGTGTCATATAGCCCCACACCGTAAAGAGGTGTTCCACTTGCCTAAGGT
AGAATGATAACATTAGCTCGGATGAATCCTTAGCTTGGATGAAATCCGCTGGCTAATATCCTATGTGGGCACATAGTTAT
GGATAGGAAGATGTTTATTGGAACTCTAGCCAAACATTGGGAGAGTTTCCATCTAACCATATCCACTCGGTGCTTTTCCT
ACGTTCCCATAGATTATTTTATTCACATTACATTAGTGTATAAGAAAGGAATTCCATAGGCCTATCGACCCGTGATACAT
CATTAACAAGAAAGGAGTGATATAAGCCTATCGATCCATGGTACATTCAAGGATAGCTCTAGGGTCCATATGAAGGGAAT
GATATAAGCCTATCAATTCATGGTCCCTTATTACATTCTTATACTCATGAAAGGAATGCCACTAGCCTATCGATTCATGG
TACATTGACTCATTAAGAAAGGAATGCCAATAGCCTATCGATTCTAGAGTCTTCATTACACTAGATCATTTATTAAAAGA
ATTCATAAAATCTATCAATTCATATCCATCAAGTCAAGACACATTCATCACTCATATATGAAAGGAATGCCATAGCTTAT
CGTTTCATATTCATCAAGTCAAGACACATTCATCACTCATATATGAAAGTAATACCATAGCCTATCTATTCATACTTATC
AAGTCAAGACACATTCATCACTCATATATGAAAGGAATGACATAGCCTATCGATTCATATTTATCAATATCACTCATGAG
TGTCAAATTGAGAAATAGTCTTTCAATACTAACACAAATACATTGAATACAAGTTCATCATTCTATCATTGAATCACATG
TAAGTCCTTCACATTATACAATTATATACACAACATCATGACAATACTTCAATTTCTTATATAATGCCTTCAAGTCCATG
ATCACAATGTACATATAAGTAAGCACCTCCATCTTTCAAGTGGATCAATATACAATGTAATGTAAACACCTCCACCTTTC
AATTGGATCAACAATTCAAGAGTAATTCTACCACATGAGAATTAGGTCACAACTTACCATTCTTCAAAGACATGATCACC
ATTACTCAATTCTCCAACAATTCACCATAGATAAGAATATATAATAATAGAAATCAATAATACAACTCAATCTATAGCTT
AATTCCATCAACATTCATTCATAATCATAAAACCCACTTCATAAGCGAAATTTAGGAATTTAGAGAAATCATGTGTTCAT
AGAGTTTTTCATCTTAAAATGTCAACTAAAAATTAATAGAATCATAACTTATCTTTTGAAATCATTTGATGCAAGAACCC
ATGTGTTTGAGTGAAATTTAGGCTTTTTCATAAACTTTGAAAACTTGAAAACTTCTTTGAAATTGACTCTAGGTTGAAAG
CTAACCCTAGATAAAGGGCTCCCATACGTTATACTTGAAGAATCCCTTGAAATTGAAGAAAAAATACCTTCAAATCCCCA
GCCCTAGCTTGAACTTGACCTTGACCTCCAATGGAGTTTCTAGAGAGAACTTTTTAGGAGAGAAGGGTTTNNNNNNNNNN
NNNNNNNNNNNNNNNNNNNNNNNNNNNNNNNNNNNNNNNNNNNNNNNNNNNNNNNNNNNNNNNNNNNNNNNNNNNNNNNN
NNNNNNNNNNNNNNNNNNNNNNNNNNNNNNNNNNNNNNNNNNNNNNNNNNNNNNNNNNNNNNNNNNNNNNNNNNNNNNNN
NNNNNNNNNNNNNNNNNNNNNNNNNNNNNNNNNNNNNNNNNNNNNNNNNNNNNNNNNNNNNNNNNNNNNNNNNNNNNNNN
NNNNNNNNNNNNNNNNNNNNNNNNNNNNNNNNNNNNNNNNNNNNNNNNNNNNNNNNNNNNNNNNNNNNNNNNNNNNNNNN
NNNNNNNNNNNNNNNNNNNNNNNNNNNNNNNNNNNNNNNNNNNNNNNNNNNNNNNNNNNNNNNNNNNNNNNNNNNNNNNN
NNNNNNNNNNNNNNNNNNNNNNNNNNNNNNNNNNNNNNNNNNNNNNNNNNNNNNNNNNNNNNNNNNNNNNNNNNNNNNNN
NNNNNNNNNNNNNNNNNNNNNNNNNNNNNNNNNNNNNNNNNNNNNNNNNNNNNNNNNNNNNNNNNNNNNNNNNNNNNNNN
NNNNNNNNNNNNNNNNNNNNNNNNNNNNNNNNNNNNNNNNNNNNNNNNNNNNNNNNNNNNNNNNNNNNNNNNNNNNNNNN
NNNNNNNNNNNNNNNNNNNNNNNNNNNNNNNNNNNNNNNNNNNNNNNNNNNNNNNNNNNNNNNNNNNNNNNNNNNNNNNN
NNNNNNNNNNNNNNNNNNNNNNNNNNNNNNNNNNNNNNNNNNNNNNNNNNNNNNNNNNNNNNNNNNNNNNNNNNNNNNNN
NNNNNNNNNNNNNNNNNNNNNNNNNNNNNNNNNNNNNNNNNNNNNNNNNNNNNNNNNNNNNNNNNNNNNNNNNNNNNNNN
NNNNNNNNNNNNNNNNNNNNNNNNNNNNNNNNNNNNNNNNNNNNNNNNNNNNNNNNNNNNNNNNNNNNNNNNGGGAGTTT
TACCTTCACTTCTAACCCTCTAAACACCTCAACCATGGCTCGGGACAATATAAAACACCATCAAAACTCAAGACGAACAT
AAACGAACACACGTTAGACTCAAGTTTCACTAGTTCATTTTTAGGGTCGTTACATTTATGTGCTGATGTAGTGAGGTAAG
GTTATATCTTATGCTTCTATATAGCTTAAGGTTCATTAGAAGAACTATCCAACTCATGACCACGAACCTGCAGCAGTGGT
GTTTGCACTTAAGATTTAGAGACATTACATGTATGGTGTTCATGTGGATGTGTTCACAGACCATAAGATCCTTCAGTATG
TGTTCACCCAGAAAAAGTTGAATCTTCACCAAAGGAGATGGCTTGAATTCCTTAGGGACTATGATATGAATATGCTTTAC
CATCCTAGTAAGGACAATTTAGTAGTAGATGCTCTTAGAAGACTATCTTTGGGTAGTGTAGCACATGTTGAGGAAGAAAG
GAAGGAATTAGCAAAGGTTATTCACCGGTTTGCTCGCTTAGGAGTTTACCTCATGAGCATATCAGATGATGGTGTAACAG
TTCAGAATGGGTTAGAATCTTCATTGGTAGCAGAGGTTAAGAAAAAGCAAGATAGTGATTCGATACTACTTCAACTGAAG
GGTCCAGTTCATCAGCAGAGAGTTGAGGTTTTCTCCTAAGGGGGAGATGGTGTGCTTCGCTATCAGGGACGATTATGTGT
TCGTAAGGTGGGTGAGTTGAGACAGTAGATTCTTGCAAAACCCAATAACTCTAGGTATTCTATTCATCCAAGTGCCACTA
AGATGTACCGTGCTCTATAGGAAGTATTTTAGTGGAATGGTATGTAAAGGGATATAGAAGATTTTCTGGCTAAGTGCCCT
AATTGCCAGCAAGTGAAGGTAGAACATCAAAAACCAGGAGCTATGACTCAAGAGATCAGCATTCCAACTTGGAAGTGGGA
AGTGATAAACATGCACTTCATTATAGGTTTACCTCATACTCGTAGACAACATGACTTCATTTGGGTGATAGTTTACACAG
TTACTAAGTTTGCGCACTTTTTGGCTGTCAAGACTACATCTTCGACGGAGGACTATGACAAGCTTTACATTAATGAGATA
GTCAGGTTGCATGGGGTTCCTTTGTCTATCATCTTTGATAGAGGTCCTCAGTTTACCTCTCATTTCTAGAATTC
>mtp_787.scaffold_2
TTCTCAAAATTGGCTTATGATGTGGGTCTTTGTGAATATGAGCTCTATTGATGAAATTATGTTTAGATTAGATTGTATTG
ATGTTTCGTATGATTATCTATACTTATTCATGTTGAATTTTTGGTATATTGATGAGTTGAGAATTATGGCCTTACGGACA
AAGTTATGGGTTGATCCCTTTGTTTATAGAATTGTACTTAGATTATGTTTATGTTATTGAATTACATTGTTGATTCCAAT
TGCAACCTATGTCAATTGATTATTAATTGTTGAGGATTGATCCATGGTGATTATGGCTTGGAGAATTGGTAAGTTGACCT
AACTTCTAGTCTATAGTGAGAATTGATGTTGTGAGGTTTGATCCACTTATGGTGGAGGTATTTACTTCTTGTCTATCTAT
ACATGTTGAGATCATGGCCTTGAAGGCAATAGTTGTGAAGTGAATTGATGATTATGATGCCTATGTTTATAAAGTTGTGC
TATGAAAGTTATGTATGAAATCCTCAATGCTAGCATGATGGTTAAAGTGTGTTGATGATGATGAGTATAACGTGAATGAT
AATGTTAGGGAGAAGGTGTGGCCTACATGATTGATTATGTTAGGTACTATTGTAGAATGACCCCTACCTATATGACCCCT
ATATGAATGTTTTATCATATACATGTTAGGAGTACCTATTAAATGTTGAATGTGTCCTTGTCTCCTATGATGAAGTGTGG
GCTTTATATGTGAATTGCTCATGAATTGGGGACATTGTGAATGTGTTGTGATCCCTTTAAGGGAAGAACACTCAATATCA
ATTTTGTTGCTAATATGTCACTATGAGGACCAATGTGCGCACACACACACACTCTACATGCATAGCTATGAATATGATTT
GTTATGGTGTCTATTGAAAGGTTAACTCTTATATGCACCGTTACATCTTATTATGCATGCAAAGTGTATGATTAGCAAGG
TATGAATATGTTTTGTAAAAAGTTGTTTATGTGAAAGGCTTTCTCACATATGTACACACATACACATGAATGAATGAATG
AATAAGGTTTATTATAATCTAGTGAAAGTGAGTCTCTTGAAAGGATTCCTCAATTGTACTCTAAACTAGACTATGTTATG
AATATGGTATGATTATGTGAAAGGTCATTCTNNNNNNNNNNNNNNNNNNNNNNNNNNNNNNNNNNNNNNNNNNNNNNNNN
NNNNNNNNNNNNNNNNNNNNNNNNNNNNNNNNNNNNNNNNNNNNNNNNNNNNNNNNNNNNNNNNNNNNNNNNNNNNNNNN
NNNNNNNNNNNNNNNNNNNNNNNNNNNNNNNNNNNNNNNNNNNNNNNNNNNNNNNNNNNNNNNNNNNNNNNNNNNNNNNN
NNNNNNNNNNNNNNNNNNNNNNNNNNNNNNNNNNNNNNNNNNNNNNNNNNNNNNNNNNNNNNNNNNNNNNNNNNNNNNNN
NNNNNNNNNNNNNNNNNNNNNNNNNNNNNNNNNNNNNNNNNNNNNNNNNNNNNNNNNNNNNNNNNNNNNNNNNNNNNNNN
NNNNNNNNNNNNNNNNNNNNNNNNNNNNNNNNNNNNNNNNNNNNNNNNNNNNNNNNNNNNNNNNNNNNNNNNNNNNNNNN
NNNNNNNNNNNNNNNNNNNNNNNNNNNNNNNNNNNNNNNNNNNNNNNNNNNNNNNNNNNNNNNNNNNNNNNNNNNNNNNN
NNNNNNNNNNNNNNNNNNNNNNNNNNNNNNNNNNNNNNNNNNNNNNNNNNNNNNNNNNNNNNNNNNNNNNNNNNNNNNNN
NNNNNNNNNNNNNNNNNNNNNNNNNNNNNNNNNNNNNNNNNNNNNNNNNNNNNNNNNNNNNNNNNNNNNNNNNNNNNNNN
NNNNNNNNNNNNNNNNNNNNNNNNNNNNNNNNNNNNNNNNNNNNNNNNNNNNNNNNNNNNNNNNNNNNNNNNNNNNNNNN
NNNNNNNNNNNNNNNNNNNNNNNNNNNNNNNNNNNNNNNNNNNNNNNNNNNNNNNNNNNNNNNNNNNNNNNNNNNNNNNN
NNNNNNNNNNNNNNNNNNNNNNNNNNNNNNNNNNNNNNNNNNNNNNNNNNNNNNNNNNNNNNNNNNNNNNNNNNNNNNNN
NNNNNNNNNNNNNNNNNNNNNNNNNNNNNNNNNNNNNNNNNNNNNNNNNNNNNNNNNNNNNNNNNNNNNNNNNNNNNNNN
NNNNNNNNNNNNNNNNNNNNNNNNNNNNNNNNNNNNNNNNNNNNNNNNNNNNNNNNNNNNNNNNNNNNNNNNNNNNNNNN
NNNNNNNNNNNNNNNNNNNNNNNNNNNNNNNNNNNNNNNNNNNNNNNNNNNNNNNNNNNNNNNNNNNNNNNNNNNNNNNN
NNNNNNNNNNNNNNNNNNNNNNNNNNNNNNNNNNNNNNNNNNNNNNNNNNNNNNNNNNNNNNNNNNNNNNNNNNNNNNNN
NNNNNNNNNNNNNNNNNNNNNNNNNNNNNNNNNNNNNNNNNNNNNNNNNNNNNNNNNNNNNNNNNNNNNNNNNNNNNNNN
NNNNNNNNNNNNNNNNNNNNNNNNNNNNNNNNNNNNNNNNNNNNNNNNNNNNNNNNNNNNNNNNNNNNNNNNNNNNNNNN
NNNNNNNNNNNNNNNNNNNNNNNNNNNNNNNNNNNNNNNNNNNNNNNNNNNNNNNNNNNNNNNNNNNNNNNNNNNNNNNN
NNNNNNNNNNNNNNNNNNNNNNNNNNNNNNNNNNNNNNNNNNNNNNNNNNNNNNNNNNNNNNNNNNNNNNNNNNNNNNNN
NNNNNNNNNNNNNNNNNNNNNNNNNNNNNNNNNNNNNNNNNNNNNNNNNNNNNNNNNNNNNNNNNNNNNNNNNNNNNNNN
NNNNNNNNNNNNNNNNNNNNNNNNNNNNNNNNNNNNNNNNNNNNNNNNNNNNNNNNNNNNNNNNNNNNNNNNNNNNNNNN
NNNNNNNNNNNNNNNNNNNNNNNNNNNNNNNNNNNNNNNNNNNNNNNNNNNNNNNNNNNNNNNNNNNNNNNNNNNNNNNN
NNNNNNNNNNNNNNNNNNNNNNNNNNNNNNNNNNNNNNNNNNNNNNNNNNNNNNNNNNNNNNNNNNNNNNNNNNNNNNNN
NNNNNNNNNNNNNNNNNNNNNNNNNNNNNNNNNNNNNNNNNNNNNNNNNNNNNNNNNNNNNNNNNNNNNNNNNNNNNNNN
NNNNNNNNNNNNNNNNNNNNNNNNNNNNNNNNNNNNNNNNNNNNNNNNNNNNNNNNNNNNNNNNNNNNNNNNNNNNNNNN
NNNNNNNNNNNNNNNNNNNNNNNNNNNNNNNNNNNNNNNNNNNNNNNNNNNNNNNNNNNNNNNNNNNNNNNNNNNNNNNN
NNNNNNNNNNNNNNNNNNNNNNNNNNNNNNNNNNNNNNNNNNNNNNNNNNNNNNNNNNNNNNNNNNNNNNNNNNNNNNNN
NNNNNNNNNNNNNNNNNNNNNNNNNNNNNNNNNNNNNNNNNNNNNNNNNNNNNNNNNNNNNNNNNNNNNNNNNNNNNNNN
NNNNNNNNNNNNNNNNNNNNNNNNNNNNNNNNNNNNNNNNNATTGTGGGAATTGGGGTTTGAATCCTGAGGAGATGAAGT
TTGAAACCATGTATGACGAGGAAGTTAATTTTCTAGCTAACGGGCGAAGGCTACCGCTCAAACTACCCAAGGCAGGGTGG
TAATCAAGGATGGGTTAGAGATGAAGGCTGGAAGGATTGAGATCGTGAATGGAGGGACCGTAATCCAAATTGGAAAGATG
GGGAGAAGGATAGATATGTGCCTCCCCATGAGCGTCAGATGCCTAAGGATTCGGAAGGTGGTGGGTCTGAGGATATGCTC
TCGTGTATTCTAAACAAAGTTGAAGGGTCAGACAAAATGCTTAAAGGTATGAAAGAAGATGTGTCTACCCTCAGCCAGAC
TGTCACTTCTTATTCAGTTTCAATCAAATAGTTAGAGACCCAAATGGGTCATATCTCATCTCATCTAAATCTGAGACAAC
AATGGGGTTTGCCTAGTGATACTATGGCTAACCCCAAGAGTGATGTATGAAGATTAACTAGCGTCGTGCCGCGACATTAA
CTAAGGCGTTGTTTGGGAGGCAACCCAAAACCATTTACTTGCCTTTTGTTACCTTGATAAAATAATAGTGTGCTAATTGT
ATAGATTAAGTAAGGAAAGCGCTTGATAAGGTGCACAGGGGTGAGCAACTGTTCAGTTTGGCGGGTCGCCGACAAATTCG
GCGTACCCGATCTGTAACGACCCTCAAAATAAAGTAGGATAAAGTAGAGCCTCACATGGATTTTATGCATAAATAACTTG
TCAAAATAATGAAAAATAGCCTTTTTTAAGTCAGTTTTAAGGAGTTTGGAAGTCAAACGTCAAGGGACGATCAAGACATT
TGAAAACTAGTCTTTTACGTGTTGGTGTGTTCTAGTATGTTGTTCATGTTTTTCTGTGTTGATCGGAGTCTAAAATCAGT
GGAGGTGACCCTAGTGTCTTAATAAATGTTTTTAGGGTCAAAACATTCAGCTACGACCTCCCGGGGGCCAACCTAAGGGT
CCCCGAGGAGGACCCCAACCTTGGCCAAGCAAGCTGCCAAGGCAGATTGAAAATGTACCTGGAGGGAGCATGTCCGCGTC
GCGGACTAGCTCCACCATAGGCCAAAGTTTTGGTCCACGTTGCGGACATGTTGCAAACTCTACTGCCTCGAAATTTAAAT
TCCAGAAACTTGTTGGAACACCTCCACATCGCGAACTTGTTTCCCGATGAAATCTGCAAAAATAAAACTCGAGTTTGACT
TATTTAAAAAGGTCCAACTAAGTGAGGGGTAGTTTGGGTACTTAGGAGAATTATTATAAACGGTTATTATACCTATTTTA
GGGTATTTTAAGTTGGTTAAAGCCCCAAAACCTTAAATTAGACCCCATTCTTCAAATTGACCCTTCCCTCTGAAAATAGA
TTCTCTCAAAAACTCCATCGAAGACCTTGATGAAGCTCAAGTTAGAAGATGGGTTTTCAACTGATTTCTTCTTTAATTTT
ATGGGTCTTCAATAATTAGGGTATCGTGACTCTTGATTCTTGAATAACCTCTCATTCAAAGAGTTCTATCAAAGATTTTC
AAAAGTGATTCAAAGACCAAAATTCCCAATTTTCAATCGAAACATGGGTTCCTTGTCAAACAATTTTCTAAATCATTATA
TTGATGAATTTATGTGGAATTAATGTTTTTAAGACAATTTTCAAAGGAATTCTTGAAGAACCCATGATCCCCAAATTCTC
GAAAATTGGCCTATGATGTGGATCTTTGTGAATATGATCTCTATTGGTGAAATTATGTTTAGATTAGATTGTATTGATGT
TTCCTATGATTATATATACTTATTCATGTTGAATTGTTGGTATATTGATGAGTTGAGGATTACGGCCTTATGGGCAAAGT
TATGGGTTGATTCCTTTGGTTATAGAATTGTACTTAGATTATGTTTATGTTATTGAATTACATTGTTGTTTCCTATTTCT
ACCAATGTCAATTGATTATGAATTGTTGAGGATTGATCCATGGTGATCATGGCTTGGAGAATTGGTAAGTTGACCTAACT
TCTAGTCTATAGTATGAGAATTGATGTTGTGAGGTTCGATCCACTTATGGTGGAGGTGTTTACTTCTTGTCTATCTATGC
ATGTTTATATCATGGCCTTGAAGACAATAGATGTGAAGTGCATTGATGATTATGAGGCCTATGCTTATAAAATTGTGCTA
TGAAGGTTATGTATGAAATCCTCATACCTAGCATGATGTTTAAAATGTGTTGATGATGAGGAGTATAATGTGAATGATAA
TGTTAGGGATAAGGTATGGTCTACATGATTTATTATGTTAGGCACTATTGCAGAATGACCCCTACCTATATGACCCCTAT
ATGAATGTTTGATCATATACATGTTAGGAGTACCTATTAAATGTTGAATGTGACCTTGTCTCCTATGATGAAGTGTGGGT
GTGTGGTCTAGAATCCCTAAAGGCTTTATATGTGAATTGCTCATGATTTGGGGACATTGTGAATGTGTGGTGATTCCTTG
AAGGGAAGTGTACTTAATATCAATGTTGTTGCTAATATGTCACTATGAGGACCAATATGCACACAAACACACTCTACATG
TATAGCTATGAATATGATGTGTTATGGTGTCTATTGAAAGGTTAACATCTTATTATGCATGCAAAGTGTATGATTAGCAA
GGTATGAATATGTGTTGTATAAAGGTGTTTATGTGAAAGGCTTTCTCACATATCTACACACACACATGAATGAATGAATA
AGGTTTATGAAAATCTAGTGAAAGTGAGTCTCTTGAAAGGTTTCCTAAATTGTACTCTAAACTAGACTATGTTATGAATA
TGGTATGAATATGTGAAAGGTCATTCTCACATAATGTAGGTTCTATGATGAAAGGTCATTCTCATCTTAGAAACCTTTGT
GCTATATGCTATGAGGGATTAGGTCCCTAAAGCCTATTTTAAGAAACTAATGTTAAATAAAGGCTTAAAGATGTTTCAAA
AGGGGGTTGGAGCTTAGTACCGAGTAAGCATGAAAAATGAGAGTGGGGGATTCACGTTTAGCAAGTCCGGCTTCCCACAA
AAGAACCTTCACGTTTAACAAGTCCGGGTTCCCAACATAAATATTGTCTCATGAGATAGAAACCTCCACGCTTAGTAAGT
CAAGGTTTTCTAATTGCAATCTCCTTATTCCATAACTACGTGCCCCCGTAGGTATTAGCTTAGTGGATCCACTAGATAGC
TAATATGTATGTAGGTCCTACTTTGGCAAGTAGTACCTTCTCTTTTCGGTGTAGGAGTAGAACACCAAATTCCATGTAGC
TCACATGGTCTATGTCGGTTATGGCAATGTCTCCCGAAAGTTAAGAAATGAACTAAGATAAGAAAATGAACTCTAGTCAT
GATTTCTTGAAGAATTACTTAGTGTAGGTAGGACTATGGACCCTACTTATGCATTGCACAAGTGTACTATAAGGGTGGTT
ATGATTAGGCTCTTTATGTAATGAAGACTATGGTCTATGTATGTTAATATGAAAGCATGTTAATGTTGACTTTACTTATG
TCAAGACATGTAGTATGTTTAAGCATGTGAATTACACTTATGATTTCTTAATAGGTTTTTCTTAGTATATGTTGGGGTAT
TGGACTCCATGTGTACATTGCACAAGTGAGCTTGTGAAGGGGTTGTGAGGGTGGTTTATCTATGATATGAACTAAATGGG
TTATGACTAATGATGTAGTAAATGAATGAGTCCTTATATGATGTTATGAAGTATGTTGGACTTATGTCTAATGTTAAAAG
AAGATGTTATGACTTGTTGAATATGATGTGCCTAGTCTATGGTGGCTTCCTAGGAACACTTGGTGGGAGTAGTATTATGG
GATGCTACTTGCACATTGCACTAGTGTGACTTGGGGGTTGTCTTAGGTGATGGTTCCTATGTGAAGACTATGTCTTATGG
TGTACTTATGGTTCCATGAATATATGTTGTTGGATTGGTGAAGGCTATATGTAAGTTCACCTTTGGTAACCTTAAGGCAA
TAAATTGCACCAAGTATTCCCTAAGAGTTGCTTGAGGAAAGGAGTTAAGATAAAGAGGAAGGTAATGTTCTGTATGCATT
GAATGTGCCTAAAATGTTATAAGTGGCTCTATGTGCTATTATGAATTGTTTCCGTGTGTATGATGTTGTATATGGTTTAT
ATTGTGCCTATGTACTAAATGTTCTTGAAATTTCTATAAAAAGGCATGATGCACAGTTTCCAACTAAATTTTATTTTAAA
AGCATGTTTTGCATGGTTATCACAGTTAGTGCATTCTTGTACTAACACCATTCATCTTCATCTTTTACACCAAGTGTAGG
TGGTGGTGGCTAAAGGGCCTTTCCTAGAAGTGATAAGCTTGGCTTACTATTCCCAAGTTCGGGTGTGTCCTTAAAGATTC
AAGGACCTTTATGTTAAAGAGTTTCCTTAAGTTCTATGTACTAGATAGTAGTTTATTTTGTATTGTAAAGGTTGTGTCCC
TCTAGTGTTGTAGTCATGTTTTAAGATGGCTACCTTCAGAGTTGACTTTTATGTCTTGTGTTATATTATGAAAANNNNNN
NNNNNNNNNNNNNNNNNNNNNNNNNNNNNNNNNNNNNNNNNNNNNNNNNNNNNNNNNNNNNNNNNNNNNNNNNNNNNNNN
NNNNNNNNNNNNNNNNNNNNNNNNNNNNNNNNNNNNNNNNNNNNNNNNNNNNNNNNNNNNNNNNNNNNNNNNNNNNNNNN
NNNNNNNNNNNNNNNNNNNNNNNNNNNNNNNNNNNNNNNNNNNNNNNNNNNNNNNNNNNNNNNNNNNNNNNNNNNNNNNN
NNNNNNNNNNNNNNNNNNNNNNNNNNNNNNNNNNNNNNNNNNNNNNNNNNNNNNNNNNNNNNNNNNNNNNNNNNNNNNNN
NNNNNNNNNNNNNNNNNNNNNNNNNNNNNNNNNNNNNNNNNNNNNNNNNNNNNNNNNNNNNNNNNNNNNNNNNNNNNNNN
NNNNNNNNNNNNNNNNNNNNNNNNNNNNNNNNNNNNNNNNNNNNNNNNNNNNNNNNNNNNNNNNNNNNNNNNNNNNNNNN
NNNNNNNNNNNNNNNNNNNNNNNNNNNNNNNNNNNNNNNNNNNNNNNNNNNNNNNNNNNNNNNNNNNNNNNNNNNNNNNN
NNNNNNNNNNNNNNNNNNNNNNNNNNNNNNNNNNNNNNNNNNNNNNNNNNNNNNNNNNNNNNNNNNNNNNNNNNNNNNNN
NNNNNNNNNNNNNNNNNNNNNNNNNNNNNNNNNNNNNNNNNNNNNNNNNNNNNNNNNNNNNNNNNNNNNNNNNNNNNNNN
NNNNNNNNNNNNNNNNNNNNNNNNNNNNNNNNNNNNNNNNNNNNNNNNNNNNNNNNNNNNNNNNNNNNNNNNNNNNNNNN
NNNNNNNNNNNNNNNNNNNNNNNNNNNNNNNNNNNNNNNNNNNNNNNNNNNNNNNNNNNNNNNNNNNNNNNNNNNNNNNN
NNNNNNNNNNNNNNNNNNNNNNNNNNNNNNNNNNNNNNNNNNNNNNNNNNNNNNNNNNNNNNNNNNNNNNNNNNNNNNNN
NNNNNNNNNNNNNNNNNNNNNNNNNNNNNNNNNNNNNNNNNNNNNNNNNNNNNNNNNNNNNNNNNNNNNNNNNNNNNNNN
NNNNNNNNNNNNNNNNNNNNNNNNNNNNNNNNNNNNNNNNNNNNNNNNNNNNNNNNNNNNNNNNNNNNNNNNNNNNNNNN
NNNNNNNNNNNNNNNNNNNNNNNNNNNNNNNNNNNNNNNNNNNNNNNNNNNNNNNNNNNNNNNNNNNNNNNNNNNNNNNN
NNNNNNNNNNNNNNNNNNNNNNNNNNNNNNNNNNNNNNNNNNNNNNNNNNNNNNNNNNNNNNNNNNNNNNNNNNNNNNNN
NNNNNNNNNNNNNNNNNNNNNNNNNNNNNNNNNNNNNNNNNNNNNNNNNNNNNNNNNNNNNNNNNNNNNNNNNNNNNNNN
NNNNNNNNNNNNNNNNNNNNNNNNNNNNNNNNNNNNNNNNNNNNNNNNNNNNNNNNNNNNNNNNNNNNNNNNNNNNNNNN
NNNNNNNNNNNNNNNNNNNNNNNNNNNNNNNNNNNNNNNNNNNNNNNNNNNNNNNNNNNNNNNNNNNNNNNNNNNNNNNN
NNNNNNNNNNNNNNNNNNNNNNNNNNNNNNNNNNNNNNNNNNNNNNNNNNNNNNNNNNNNNNNNNNNNNNNNNNNNNNNN
NNNNNNNNNNNNNNNNNNNNNNNNNNNNNNNNNNNNNNNNNNNNNNNNNNNNNNNNNNNNNNNNNNNNNNNNNNNNNNNN
NNNNNNNNNNNNNNNNNNNNNNNNNNNNNNNNNNNNNNNNNNNNNNNNNNNNNNNNNNNNNNNNNNNNNNNNNNNNNNNN
NNNNNNNNNNNNNNNNNNNNNNNNNNNNNNNNNNNNNNNNNNNNNNNNNNNNNNNNNNNNNNNNNNNNNNNNNNNNNNNN
NNNNNNNNNNNNNNNNNNNNNNNNNNNNNNNNNNNNNNNNNNNNNNNNNNNNNNNNNNNNNNNNNNNNNNNNNNNNNNNN
NNNNNNNNNNNNNNNNNNNNNNNNNNNNNNNNNNNNNNNNNNNNNNNNNNNNNNNNNTTTTAAGCATAGTGATGATTTGG
AGAAGGAAGTTCCTCCAATGAAATAGGAAAGAATAAAGTTGATGCATAAGGAGTTGGTAGAGGTGTTGCTACTTTCTTGA
ATTGCACAAAGTTGTTTTGAGCCTTTTATGTGGATTTGATGTTCCTCCTTAATGTGTGCTCTTATGTTGATGTTGTATGC
TGTGTATTGTGAGCTGCTAGTTGGGTCATTGAGTCCTCAGAAGTGTTTTAAGTGTCATTCGAGGATGAATGTTCCTAAGT
GGGGGATATTGTAACGACCCTCAAAATAAAGTAGGATAAAGTAGAGCCTCACATGGGTTTTATGCATTAATAACTTGTCA
AAATAATGAAAATAACCCTTTTTAAGTCAGTTTTAAAGAGTTTGGAAGTCAAACGTCAAGGGACGACCAAGACGTTAGGA
AACTAGTCTTTTGCGTGTTGGTGTGTTCTAGTATGTTGTTCATGTTTTTACGTGCTGTTTGGAGTCTAAAATCAGTGGAA
GTGACCCTAGTGTCTTAATAAATATTTTTAGGGTCAAAAAGTTCGGATATGACGCCTCGAGGGCCACCCTAAGGGTCCCC
GAGGAGGACCCCAACCTTGGCCAAGCAACCTGCCAAGGCAGATTGAAAATGTACATGAAGGGAGCATGTCCGCGTCACGG
ACTAGCTCCACCATAGGCCAAAGTTTTGGTCCGCATTGCGGACATGCCACAGACTCTACTGCCTCGAAATTTAATTTCCA
GAAACTTGTGGGAACACCTCCGCGTCGCGAACTTGTTTCTCGATGAAATATGCTAAAATAAAACTCAAGTTTAACTTATT
AAAAAAGGTCCAATTAAGTGAGGGGTAGTTTGGGTACTTTGGGGAATTATTATAAACGGTTATTATACCTATTTTAGGGT
ATTTTAAGTTGGTTAAAACCCAAAATCATAAAATTAGACCCCATTCTTCGAACTGATCCTTCCCTCTCAAAATAGATTCT
CTCAAAAACTCCATTGAAGACCTTGATGAAGCTCAAGCTAGAAGATGGGTTTTTAACTAATTTCTTCTTCAATTTCATGG
GCCTTCAATAATTAAGGTATGGTAACTCTTGATTCTTGAATAACCTCTCATTCAAGGAGTTCTATAAAAGATTTCCAAAA
GTGATTCAAAGACCAAAATTCCCAATTTTCAATCTAAACATGGTTTCCTTGTCAAACGATTTTCTAAATCATTCTATTGA
TGAATTAATGTGAAATTAATGTTTTTAAGACAATTTTCAAAGGAATTCTTGAAGAACCCATGATCCCCAAATTCTCGAAA
ATTGGCCTATAATGTGGGTCTTTGTGAATATGATCTCTATTGGTGAAATTATGTTTAGATTAGATTGTATTAATGTTTCC
TGTGATTATCTATACTTATTCATGTTGAATTGTTGGTATGTTGATGAGTTGAGGATTATGGCCTTATGGGCAAAGTTATG
GGTTGATTACTTTGGTTATAGAATTGTACTTAGATTATGTTTATGTTATTGAATTACATTGTTGATTCCTATTTCTACCT
ATGTCAATTGATTATGAATTGTTGAGGATTGATCCATGGTGATCATGGCTTGCAGAATTGGTAAGTTGACCTAACTTCTA
CTCTATAGTATGAGAATTGATGTTGTGAGGTTTGTTCCACTTATGGTGGAGGTGTTTACTTCTTGTCTATCTATGCATGT
TGAGATCATGGCCTTGAAGGCAATATATGTGAAGTGAATTGATGATTATGATGCCTATGTTTATAAAGTTGTGCTATGAA
GGTTATGTATGAAATCCTCAATGCTAGCACGATGTTTAAAGTGTGTTGATGATGAAGAGTATAAAGTGAATGATAATGTT
AGAGATAAGGTGTGGTCTACATGAATGATTATGTTAGGTACTATTGTGGAATGACCCCTACCTATATGACCCCTATATGA
ATGTTAGATCATATACATGTTAGGAGTACCTATTCAATGTTGAATGTGACCTTGTCTCCTATGATGAAGTATGGGTGTGT
GGTCTAGAATCCCTAAGGGCTTTATATGTGAATTGCTCATGATTTTGGGACATTGTGAATGTGTGGTGATTCCTTGAAGG
GAAGTGCACTCAATATCAATGTTGTTGCTAATACGTCACTATGAGGACCAATATGCACACACACACACTCTACATTTATA
GCTATGAATATGATGTGTTATGGTGTCTATTGAAAGGTTAACTCTTATATGCACCCTTACATCTTATTATGCATGCAAAG
TGTATGATTAGCAAGGTATGAATATGTGTTGTATAAAGGTGTTTATGTGAAAGACTTTCTCACATATCTACACACACATA
TGAATGAATGAATAAGGTTTATGAAAATCTAGTGAAATTGAGTCTCTTGAAAGGTTTCCTCAATTGTACTCTAAACTAGA
CTATGTTATGAATATGATATGATTATGTGAAAGGTCATTCTCACATAATGTAGGTTCTATGATGAAAGGTCATTCTCATC
TTAGAAAACTTTGAGCTATATGCTATGAGGGATTAAGTCCCTAATTCCTATTTTATGAACTAATGTTAAATAAAGGCTTA
AAGATATTTAAAAAGGGAGTTGGAGCTTAGCACCGAGTGAACATGAAAAATGAGAGTGGGGCTTCACGTTTAGCAAGTTC
GGCTTCCCACAAGAGAACCTTCACGTTTTGCAAGTCTGGGTTCCTAACATAGATGTTGTCTCATGAGATGGAAACCTCCA
CGCTTAGTAAGTCAAGGTTTTCTAGTAGCAATCTCCTTGTACCATAACTACGTGCCGCCGTAGGTATTAGCTTAGTGGAT
CCACTAGATAGCTATTATGTATGTAGGTCCTACTTTGACAAGTAGTACCCTCTCTTTTCGGTGTGGGATTAGAACACTGG
ATTCCATGTAGCTCACATGGTCTATGTCGGTTATGGCAATGTCTCTCGAAAGTTAAGAAATGAACTAAGATAAGAATATG
AACTCTAGTAATGATTTCTTAAAGAGTTACTTAGTGTAGGTAGGACTATGGACCCTACTTATGCATTCCACAACTGTACT
CTAAGGGAGGTTATGATTAGGCTCTATATGTAATGAAGACTATGGTCTACGTATGTTAATATGAAATCATGTTAAGGTTG
ACTTTTCTTATGTCAAGACATGAAGTATGTTTATGCATGTGAATTACACTTATGACTTCTTAATAGGTTTTCTTAGTATA
TGTTGGGGTATTGGACTCCATGTGTACATTGCACAAGTGAGCTTGTGAAGGGATTGTGAGGGTGGTTTATCTATGATATG
AGCTAAATGGGTTATGACTAATGATGTAGTAAATGAATGAGTCCTTATATGATGTTATGAAGTATGTTGGTCTTATGTCT
AATGTTAAATGAAGATGTTATGACTTGTTAAATATGATGTGCCTAGTCTATGGTGGCTTCCTAGGAACACTTGGTGGGAG
TAGTATTATGGGATGCTACTTGCATGTTGCACTAGTGTGACTTGGGGGTTGTCTTAGGTGATGTTTCCTATGTGAAGACT
ATGTCTTATGGTGTACTTATGGCTCCATGAATATATGTGGTTGGATTGGTGAAGGCTATATGTAAGTTCACCTTTGGTAA
CCTTAAGGCAATACATTGCACCAAGTATTCCCTAAGGGTTGCTTGAGGAAAGGAGTTCAGTTAAAGAGAAAGGTAATGTA
TTGTATGCATTGAATGTGCCTAAAATGTTATAAGTGGCTCTATGTGCTATTATGAATGGTTTTCGTGTGTATGATGATGT
ATGCGGTTTATATTGTGCCTATGTACTAAATNNNNNNNNNNNNNNNNNNNNNNNNNNNNNNNNNNNNNNNNNNNNNNNNN
NNNNNNNNNNNNNNNNNNNNNNNNNNNNNNNNNNNNNNNNNNNNNNNNNNNNNNNNNNNNNNNNNNNNNNNNNNNNNNNN
NNNNNNNNNNNNNNNNNNNNNNNNNNNNNNNNNNNNNNNNNNNNNNNNNNNNNNNNNNNNNNNNNNNNNNNNNNNNNNNN
NNNNNNNNNNNNNNNNNNNNNNNNNNNNNNNNNNNNNNNNNNNNNNNNNNNNNNNNNNNNNNNNNNNNNNNNNNNNNNNN
NNNNNNNNNNNNNNNNNNNNNNNNNNNNNNNNNNNNNNNNNNNNNNNNNNNNNNNNNNNNNNNNNNNNNNNNNNNNNNNN
NNNNNNNNNNNNNNNNNNNNNNNNNNNNNNNNNNNNNNNNNNNNNNNNNNNNNNNNNNNNNNNNNNNNNNNNNNNNNNNN
NNNNNNNNNNNNNNNNNNNNNNNNNNNNNNNNNNNNNNNNNNNNNNNNNNNNNNNNNNNNNNNNNNNNNNNNNNNNNNNN
NNNNNNNNNNNNNNNNNNNNNNNNNNNNNNNNNNNNNNNNNNNNNNNNNNNNNNNNNNNNNNNNNNNNNNNNNNNNNNNN
NNNNNNNNNNNNNNNNNNNNNNNNNNNNNNNNNNNNNNNNNNNNNNNNNNNNNNNNNNNNNNNNNNNNNNNNNNNNNNNN
NNNNNNNNNNNNNNNNNNNNNNNNNNNNNNNNNNNNNNNNNNNNNNNNNNNNNNNNNNNNNNNNNNNNNNNNNNNNNNNN
NNNNNNNNNNNNNNNNNNNNNNNNNNNNNNNNNNNNNNNNNNNNNNNNNNNNNNNNNNNNNNNNNNNNNNNNNNNNNNNN
NNNNNNNNNNNNNNNNNNNNNNNNNNNNNNNNNNNNNNNNNNNNNNNNNNNNNNNNNNNNNNNNNNNNNNNNNNNNNNNN
NNNNNNNNNNNNNNNNNNNNNNNNNNNNNNNNNNNNNNNNNNNNNNNNNNNNNNNNNNNNNNNNNNNNNNNNNNNNNNNN
NNNNNNNNNNNNNNNNNNNNNNNNNNNNNNNNNNNNNNNNNNNNNNNNNNNNNNNNNNNNNNNNNNNNNNNNNNNNNNNN
NNNNNNNNNNNNNNNNNNNNNNNNNNNNNNNNNNNNNNNNNNNNNNNNNNNNNNNNNNNNNTTCAGCTGAGCGGCGTGGT
GAACAAATTCCGCCGAACAGCTCGGTGGTTCGCCTAACACCCCCATTTCGCCTTTAACTGACTACTTTATGTATTCATTG
ATCTGTGACCTTCGGCGAGCAGTTTAATTCGCAAAATGCACTCAGTGACTCGCCGAAAGATCTTGTGTTCACCCTTTGTT
TGCACCCTTGTATAAATTGTGCATCATTTTCGACGACTAGCCTGACAGGTTAAGCACTTCGCCAACTAGATTGGCTAAGT
GCTTCCACCCTTACAAACACCTGTTTACCTCTTTTTGAATTACTATCTAACTTATCTTCGAAGCCTTCACAGAAATGGCT
ACACCAAAAGTCGCAGGGAGAAATGATCCACCCAGGTATATAAGAGCATGAGAGTTTAAAAATGATGAAAATAAAGCGGA
GCTAGCCACACAAAGAAAATATACCAATGAAGTCAGAGCAAAGAGATGAATACCCATCGACCCTAATGTGCCTACATGGG
CTAGAAGTTTTGTTAAAGCAATACGAGCCTTCGGAGCAGCTCAGGAGATAGATCAGATGATTGCAACTAATCTTGCTGCA
GAGGCAAAGGCAGAGGCAAACAATACTCCGAGTATGCATGCCTAGACAGATGAAGCGACATATTAGCCAGGATCACCTCT
TTACCTCCCTCTCTGTCTTATTATATTTTCCAGTTTGGATTCCGTATTACCTGCATTTGAGGACAAATTGCTTTTTATTT
GTGGTGGGGTGAGGCCCACACTTTTGTGTGTTGTTTATGACTCGTTTTTGAATTCATTTGTGTTGTCTGTTTATAATTGT
GTTAATAACTGCTTTTATGTGGATGTTTGAGCTCGTCGCTCCATTTACTTTTAATTGCAAAATGATTTAGACCCTTTCAA
AAAATTTTGAATTTTTTGCACATTTTATGCCACCCCTCGTGAGTTGAATGTGGCTGTTCTTTTGCAAGAATTTAAGTCTC
GATTTCGATCAATACCGATGACTTGAATAGCACTCTCAATTGAACGAACATGAATGTATGGCTTTGATGAGGCCAAATGA
AGTTGCATAGACAATATGTGAACTCTTTGCATCTCATTGTGATTAGTCATTTATCGAAATGATTCTCTTGTTATGACCAT
TGCACACTAGAGAAAGTGTGTAGTCTTGCTGAACTTAAGTGTCGAAGCCTTTGGTGATTAGCTTGCTTTGAACCATAAAT
GAATAAACATAGAATTTTCCATGTTAGCTTGATTGATTTAGAAAGGCGTCCTCTTGAAATGATCTTAGGCAACTTTAAAG
AGTGTGAGCCAAATTTAACATATACCTCTTTTGTGGCCTACCCGTGAGTGTGTGAAACTCTTTTTAACACCTTTTGAGCC
GTACCATTCTTTGAAAGAACCTTGATGAACCCTAGACCTTACTTGACGCACTACCTACAATCCTCTAAATTTGTGATTTA
GTGAATTGCCAACTTAGGCCAAAAGCCTAAGTTGGGGTGTGGTGAAAAGGAAAAGGAGAAGTCAAGAAGTGCAAGAAAAA
GTTCCCTCCTAACCCATGGAATTGCATAAGTGGAAACCCCTTCAATGTAAAAAGAAAAAATTATGGAATAAGGTACGAAG
GAAATCGGGTTTCCAAGCAATCCATGAAGGTGAATAAATAGGTGACTTAGAAGCATTAGAAAAAGAATTGATAAAGGAGG
AGAAGGGAATGCCTTGAGAATACCACATCTCACGAGGATGAAAAAGTCACTGAGCCTAAATGGCCATACATTTACACTCA
GCCCCATTACAAGCCTTAGAAAGACCTTTTTGATCTTGAGAAAGCTAAATCAAAAGTCGATTGGAAAATAAGGGCAAACC
TATGGGTGAAAGCATGCATTGTGTTCCTCTTTTTGAGTGTGAGTGTTGCATCTGATTCCTGATCTTGAATTGATTAACCT
CTATGTGTGAATATGGAATCATTCTTTATGTGAAGGCATTTAGATACTTTTTGTCGAGCTTGAACTCGCACATGTAGCAA
GTATTGTGAGCATGAGAATCTCTAGTAATGGTGTCTCACAACTCGAATCTACATAGTTGATCTTTGCATAAGTAATTTGA
ATCCTGTTGTGTATGTTCATGATTGAGTCTTGTGTAGCACTATTTGAGACACCCTTTTTGAACGGATGAACTTGAGTTTG
CTTGAGGACAAGCAAAGGTTTTAGTTGGGGGTGTTGATGAGTCCACAAATTGGACTCATTTAGGGCTTTATTTTGATAAG
AATAGTATCCTCGAATGTTTATTTTGTCTAAATATCTGAAGAAAACTCTTAAGTTTCAGGTATTTGATGTTTTAGTGAAA
GCATGGACACTTAGGCGCAAAAAGGAACAAAAAGGCTGAAAAGAACGAAGAAGCTAAAGTCCAAGCATCGCCAAGCACAC
TTGGCAATTCGCCGAAGGGATTTACTCCGCCCTTTGTTCCTATACGCGAAGCCCTAAAGGAGAAGGATCAAAAAAGGCGA
TGAAAGGAGCAGTCGGTACTTTGCCGAATAGTTCTGCGAAGCAGTACTATACCACCCAATAGTCCAGAACGTGAAGATGC
GGAAGGCAAGCACGAACGGCGATGAGGCAGACGAAGGGTGAATCACCGAAGTCATTCGGCAATATCGACTAACTTCGCCG
AAAGATCCGCCAATGCTATTTTCTGAAGTCTATAAATACTGAACTTATTATTAATTTTAGAGAGTTGAACATTTATTTTC
ATTTCCATAATAGAATAGTATTTTTAGATATTTTTCTCTCAAGTTTGGAGAGGATTTTTGGGAGACTTGAAGAAAGAAGA
ATTTCATCTTCCCCAAGTTGGAAGTGGATCTTCTCCATTGTTCTTCCTTTGCTTAAATCAAGGTTTAATTTCTTATACCC
ATTTGATTTTACTATTATTTTAGGTGTATTTTGTTATTTCTTGATGTGTGGCTAAAAACCCCCATTCTTAGGGTGTGATT
TAGCAAATATGTGTTGATATTATTGTTGGGTCTTGCTTGATGATAGGTTAGATGTAGTTTAATAGTGATTTCACCTAGTG
GTTGTGGTTTAATCTAAAGGGTTTGTAGTTATAAATACAAAGCCACTCATGTGTTTTCGGCTTGCCCGAGAGGGAGGTTG
TGAAACCAAGACCACTAGACTGATGGCCTAAGGAGTGGGTCGACATGAGGTTCAGCCCGAGAAGGTGAGCCCTAGTCCCA
TGTCTTAACACTCATCTCGAGAGAGTGAGTGGGGTAAGGCGTAGGCTGGTCTTCATGCGGCAAATGGGTGTCCGAGAGGA
ACGCATTTGAAATGGGGTAAGTTGCCCGAGAGGGATCTTATTTCCATATAAAGCCTAGCCTAGTCACTATTATCTTACAA
ATTTCCTTTCAAAAGCATGTACCCAACTGCTTATCTCAACTTGTATTGCGGTCACACCCCAAGAACATTTCCCCATACTT
GATTTTGTTGTTAATTTTTGTTATTGTTACTACTTGTGACAAAACCCCCAAATCGATATTTGACACTTTAATGTCACCCC
CTTTAATTTACTATATTTTAATCGTTAATGTCGTTAGCTACGACTAGTTAGAGCTTAATTTTATTTTTCTGTCAACTCTC
AAAACCACTCCCTTGGGACACGACCCCAACCTTTAGTTGGGTTACTATACTATCGACGATCGTAGACACTCATATCGTAG
GTTAGTGTCGTTTGTCACGATAAGCATCAGTTGTCCATCATTCTAACAAAAGCTTCATCTATCAAACCAGATAAAATATT
AATCATAAAACCAAATAAAAACAATAGAAATCAAGAAACAAAAAAGGTTGGACTGAAGCTTGCAAGAAAAAAATACCTCT
AGCTCCAGCTGAAAAATAGAGAAGAAAACTCAAAACTTGGCATAATTTGAGCAAAATTCCCTTTGATATGAGCTCTGCCT
TGAATTTTCTCTTGAAATCTCATCAATAATTTGTCGAGTTCTGCCATTTGTAAAGATGTCTAAACCTAAGAAAGAAACGG
AGAGAAAAAAAGCTAGTATTTTGAGAAAGTATTTTTTTATGAAATGGGTTTACTTTGAAGCTCTTCACTTTCCCAAATGA
ATCACCTTACTTTGGAAAATGCAATTCACTGTGAAATGTGTTATTTCATGATAGAAAAAAGTATTATTTATATAAAATAT
TATTGTAATACCGAAATTACAATATTAAATTGATAAGTACGGTTAATAGAAGGACAAAAATCATGTACTTTAATTAATTA
AAAGTTAAATATGATTAGTGAGATATCATAGGGACCAAAACCAAAATAAGACAACAACACAAGGATGAAAACAATTATTT
TCTAATTTACATTTAAAGGAAAAAACAAAAAGAGAAAACAATGGACAAAAATAACCAAAAAAGAGAATAGTAAAAACTGA
AAACTAACTAGTAATAGTCAGAGTGCTTGTGCAATAGGAAATCTACAGTTTCCTATTACCATTGTTAGGCAAACATGAGA
GGCACTAGCGTGTTGATTACAGGTCTAATTGAACTTAATAATTTTGATCAAATTTTATATTTAGAGTAAGAAAATAAATA
AATATATAAAAATTATTAATTTTGAATCCAATAACTTTTTTTAAAAATAAAATTCTAAACTCCTAAACTTCAAATTTTGT
TCTGCCACTGTCAGCAAATGATGAGGGTTTTGGACCTCTCTATCTTATATATCTTAAAGACAATAACAATTACCAAATAA
TTTGTACGTAGTTTTTATTGATAGTAATTTTATTTTCTTGCATTTTCATCAATTATCACGATGTGTAATTTTGACCAAAA
TGGAACCACGAGTTTCAAAGGTAAGGATGATCTTTCGAGATTGTCTTTTGATTATGATAAGTGGGTAATTTATCTACTGA
TCTAGTCCTTAAGCTAAATTTGTTTTCATATAGAAAAATGTGACAATTATGATGTTTTAGCAACAAAAGACAGATTTTCA
TGATCTTACAGGTGTTTAGGTTGAAATAACGTAAAAATATACAAAAAGGAGCTGAAAATAAGCAAGCAGTTCACTATTAG
AAATTAATGTCGGTGGTGAGAAAGTTATACGCTCGCATGTCCACATGCGATGCCGCATCACTAATTTAGCACCAGTGCAC
CACACTGTAATTGTTCTCTTTTTTTCTTTGTATTGCATTAGGCTGTAGAGATAGTGAAAAATTGGGGTCTACTCCTATGT
AGTTTTGAAATGTTTGCACTTTTGGTAATCAATAAAATTATTTATTTACTAAAGAAAATGAATCAATAAGCTATTAAAGG
CAACATATCAAATTCAACCCCCACCTCAAATCCTTGCACTTTCATGTTTGAGAGAGAGTTATACATCACCAATCACCAAA
TCCTTTATGACCCAAAAACGAAGGTCATCAAGTAGTGAGTCTTTGTCAATTATCCACTCGGTCAAAAGCTAATATGAACC
TCAATTGTCTCTTAATCTCAACCAAGGTCATCCATAAAAATTTACTTACATGATTACATTCAACAAATGAATATAAAATA
TATATCTTTCGTACATATGTTAATACTTAAACACGATTAGATGACCCTTTCACAAGTGAAAAAATTACAATAATGGACTA
TTAAAATTTACACACATATCTTTTTAGATAGCTTACTCAATTTGTCGATAGTTTCTTTAGATCATCGACAAATTTCCATC
GGATCCTCCCTTAAAAAAAATGTCGTGTTAATGAATATTTGGGATTTGACTCTTCTTCCAAATTCTTATTTGGACAAGAG
ACACTATTCATAGATTTTTTTAAATAAATGATTGAGATTTAGTAAATCAAAAGTTAGTCTTAATCATGATTAAAATAATT
AGTTGCTTTCATATATTTACTTTCATAATATTTGTTTGATCCCACACCTTTTTTGGTACATGATATCTTTTTTAAATTTT
TTTTTTTTTAAAGTTCTTACTTGCCTTGAGTAAATTCTTGCCATCATTTTTACTTTTTATTTTTTGCTACCACTATTTTT
AATCTCAAATTATTTTAAACCTAATTTGGATGCTTTAGAAAAGAATTTCAATGTTTAAAGAGAAGTAAATAAATTTAGAT
GATTGGATCTTCCCGCTTTCAAGGGCATCTACAATCCTATTAATTATTTTACTATTCAAATATAGAGTTTTCTAAAAAAA
ATTTGGAGATTAACTTGTGTGCAATGACTGTGTAAAGTTTATTTACACAATCAAGTAAGTTTAGTAGTAATAGTCAGACG
CTTGTTAACCTCATTTTAAAATTATTTCTTTTTGATATTTTAAATTACTCATTTATTAAATTTTTCTCTCTTTGCGACTT
GAGATTCTTTTATCTGAGCTTCTCTCTGCCCCATGCTGCTAAGCTCCTCATTTAGGGTTTCATAATATCTTTTATTCATG
TAAAAATATTCAGAGGTTATTACCTTTGATTTTTTGTGGAATTATTGTAAATTTGCAGCAGATGTTTGTAATTTGAATCT
ATTATAGATTCTTATGATGTTTCAACCTGATGTCGTTATCTCCGATCTCCAAACTCATCATCTATATATTTACTTTGTAT
AATCATATTTCATTGAAGGTACATGTTGCATTGCAACTTATTTTCATTATACGGCTTTGATGATTATCTCTTTTGCAATT
AATTGACGAGGAAGTCTCAAAAAGGACTCTAGAGCCACCTTTATGTTGTTGGACGAGTGTTGCTGCACAAGGAGCTATTG
GTATTGCCTTAGCCAAACTCGGTAGATTTGTGAAATCTCTAAGACCAATTCTTAACACTAAATGGGTCATATGGAACATT
TTAGAGGCTTCAAATTATGTTCTAAATGTTACTTCAAATTGACAAAATGTGAAACTTTCAGACACCTTATTTTGCACTGC
AGATGTGATATGGAGTTGCATCTTTTGAATGTGTGGGGTCATTATGGGTTAAAAGATGCCTACAACTTATGTTGCTTGAG
AACTCCAAAAATATTGACGCAAAAATGCACTATTGTTGGGGTATCGACACACACCTGTAGCTATTTTTAAAAAGTTTAAA
CAACATAGCATACAACAACTCATATATAGCAATTATGTTCAATATTTGTATGAGAAAAATATTCTCTAGAATGAAGAAGC
ACTTTTATATTTCAAAAATATTATATCACTTTTTATATTTACTCTTTTGTTACACTAAATTATTCGTAATTGCTAAAAGT
AGTGCATATTTCCTATTGATTAATATAAAGTTAAGCTATAATATTGTGTATGTTTTTAGTCTATTATTATTGTGAGTCTA
TTATTAAATTTTTTAAATTATTGAACTTAATTGGATTGTCTAAATTGGTTTGCACTTTTTTATTGTTAAAGAAGCAGTAC
TATTATTTTAACCTGATTGCATCACAGTTCAGTAGATACTAAATGTTATAACAACAAGAACATATTCAGTATAATCTCAC
AAGTTAAATCAGAGGATAGTGTGAACACTAAACACAAGTTATAAGCTTTGTGCACCTTTACACTACTATCAAATCATACA
TCAGAATTTTGAATCCCTAAAAGATTTCAATAGTTAATTTTATGATTTTACTATCACTTTAAATAATATTAAACATTATT
TTAAAAAAACAGAGTAATTATCTACTTTTAATCAAAAATATTTTAGAACTTTGACTTAAACAATTCAAATCTTCATATTA
CAAATAAAATGTTTACATCAACACACAATGTGATGTATTGCAAACAAACATTTAGCCTCTTATTAAATATATTGTGGTGC
ATGTGTGTATATATTTGAGGCCAATTGTTATAATTTGGCTTTACGCGGTTATTTTTTTATTGAGAGACTCTTGTAAAGAC
ACATGAGTAAAATAAACATACAACCAAAAATATAAAGTGCAAACTTGAATTAAAAATGTAACAGTGATTGCGAGTACAAT
TGAAAACAAAATCTTGGAAGGATTTTTTTTTAAATCTAGAACCTCGAATTATTTTCTACCAATAGAAAAGAAAAAACTAA
ATTCTAGATGTTTGTCTCTCCATGAGTCTTGCTCAAGTCTTGAAGCTCTAAAGACAAGCTTAACATTCATAAATCATAAA
TCTTATTGATATGGATATGAAGTTGTTCTCAGCAGATCCTGAAAAATATTAAAGGTTATATATATATATNNNNNNNNNNN
NNNNNNNNNNNNNNNNNNNNNNNNNNNNNNNNNNNNNNNNNNNNNNNNNNNNNNNNNNNNNNNNNNNNNNNNNNNNNNNN
NNNNNNNNNNNNNNNNNNNNNNNNNNNNNNNNNNNNNNNNNNNNNNNNNNNNNNNNNNNNNNNNNNNNNNNNNNNNNNNN
NNNNNNNNNNNNNNNNNNNNNNNNNNNNNNNNNNNNNNNNNNNNNNNTACACATAATGTGAAGTATCAAAAGAAAAGTTG
ACCATTATGGGAGTTGTACTAAGAAGTGGTAGTATGCTTTCAAATTTCATTCAACATTAGAGTTTGGACTATAGATCAAA
TATCAAAGTTACAAAAAAATAATCAATAATTATTACATTATATAAAGTGAGATTACCTCATTCACTTTCCGTTGCCCTTG
CCCTTGCCCTTTCCTTAGCCATTTTTTGAACTTTTGATTTACCCTATTTTATTCTTAGACGAGTCAGAGATTTTTCTAAA
CTGCCTCTCATTCTCAATGAATTTGGAAGTCCTTTTGTTACCATATATAAAGGGTCAATCAATATGGTATTTTGTCTCTC
CTCACTTATGTTTTGTTCCACATTTGACTCGTTAACTAGACCATCACATATATCATCATTCTCAACCTCAAAAGGGAGTT
CATCAAGCTCTTCACATAATTGGGATAATCTTTAATACACAAATTTATAATGTCTTTCAGACTGTGTAGCTCATTCAAAA
AGGACAAACAAATGCATCATAATATTATTGAACCATATAAAGGAAGACTTCAAATTATTAACATGCAATTTGTCATTTGA
AATGTCATCAACTTTTTTTGTGATTGCATATCTTATCCACCGATTCAACATATATATAACATGATGGAAATGAGTAAATT
TATTTCTTTATAAATACCACAAGCACATGCCTACATAAGATTCTCATGAACTTAAACTTACAAAAAAAGCAAGTAGCTTC
TTTAAGTATAAGGTTCAATCTAACAGTGTAGGCAGTTGTTTGTTTTTTAAACAAATGAACTTTATAGATATGTTTGCATC
CCAAACCTCATTATTTTCTCAAATAAATTTTTGAGAATGAATCAATTCTTTCTGAAATTTTCAAAATATTTTTCTAATAT
ATACCTTTGTTGCTTCATCCTCCATGGGATATAATGTCTTCAAGATAACATTTTAATATTTTGTCTTATATTTCTTTTCC
CTTATTTTATCATATCTCTAGCATCAATAGCTTTATCATATTGTGCTACAAATACACTCATCGGTGTACTAGAGTTATGA
TAATCCTTAAAAAAATTGTTCATACTCTCATCTCTTTGAGTTGTTGACAATATTCCAACACAAAAATTCCTTCTCTCGTA
TGTTGAAATCCAATTTTCACGAATTTCATATAATTCTTTGCAACCAACTATATTCTTTCAAATTGTAGGTTTTCATAATA
TCAATCCAAGTAGCTTCAGATTTCTCAAGCGTGGTCATACCATGTAGACACTTACTAAAATTAGTTTTGAAATCATCAAA
GTCCGGATAGACATGACTTAAATATTTGAGAATTTTCTTTTCAATATGCCACATGCAAAAGTTGTGTACATAATTTGGAA
ACATATTTATAACTGCATTTCCTATTGCAATATCATGATCCGTGATAATTATACGAGGCATAACACCGTGTATTACCTCT
TGTCAAATATGACGTAACCACTCAAAAGTTTCTTGAGTTTCATCCAAAGAACAGCACAACTAGATAAAATGGATTGATGA
TGGTTATTAACTCTGGTAAATGGACAAAAGTCATCTTATATCTATTTGTCAAGTATGTAGGATAAAAAATGACTACATCG
CCAAAGTTTTAATAATCTATCCTATAACTAGCATCTACCAAAAAATAATTAGCTAGATGATCTTCTACATCCATTTGTAT
TGCATAACAGAAGCTCGAGCTTCAGATTGACATTTTTGAAAGTACTTCAATATTAGTTTGACATCTCAATTCTAAAGATT
CTTTTGCCCTTTAGTACTCAAATAATTTTGAATGTCTCATCCAGTTAAATTGAGATTCTCTACACCCTAATAGTGATGCA
ATTTTATTAGGAATAACATTTAAATTATCTAATAGTGTAACACTCTATATCCAAAAAAGGGAAATGAATCAATTTTGGGA
AAACTACAGGTGCCAGCCACGAGGGCCACCCACAGCCCGTGGATGGGACCACGGACCGTAGGTATGGTCCGTGGATGGCC
CTGCCTAAGGTAGGTCTAGAGGCTCACAACCATGATCTGACAAACGAACCATAGGTCAGACCACGGTATGTGGTTCACTG
GCCAAAATTGATGTCTCTGATGACCAACGACAGTCAACAAGGATGGGCCGTAGGTCAGACCACGGTCCGTCGACTCGGGT
CCATTGGTGGTCAGCTGACAGTTATTTTCAGGGGTTAGTTGGGTCTTTTCCTAATTAATTAGTTCTTATACTATGTCGTT
TTTCCTATTTTTAGGACCACCTACACAAGTCTTTTTACCCCCAAATTTACCAATATAAATCATTCTCTCAAAATTCAGCC
AAAAAGAAGAACTCTCAAATAATTCTCTCTCTATAGAACTTGAAGAAGAAGAAGAAGAAGAAGAAGAAGAAGAAGAAGAA
GAAGAAGAAGAAGAAGAAGAAGAAGAAGAAGAAGAAGAAGAAGAAGGAGGAGGAGGAGGAGGATTCACCTAGGGTTTCAA
GCTAAGGTCTCAATTCCTCCATTGAAGGCTATCATTTAGATTCAAGGTATGATAGTTTTCATATATAGATTCCTTCTATC
CATGGAGTTTCCAAATTCCTCTATTTCAAAAGGTAGAATTCCCCAATTGAGTTATGGTTTTCTTCAATTTCCATGGGTTC
TTTTAATTATTGATTCAAATGAACGGAATTATAATCTCTTCTGCATGAATAGATGAAATACTATGATTTATGATGATTTC
CCTATGAATCCATATAATCCACATGTTTTCAAGTTATGAGCATATGATGTGGAATTTTGATTATGAAGGAAGGGTTTTAT
GAAATTAAGCATGTATTGCAAGCTTTACATGAAATTATGATGAAATCAATATCTAACCTATGAGTATTGAAGATTGAAAG
TAGGTATTGAGCCTCATGAGGTAAATTATGGATTTATGCATTTTCTTATGAAATCTATGCAAATGTTTTAAGGGTGCTTT
AAGAGTAAAGTACCAATGATGATGATGATGTTGTTGTGTTGTTGACAGGATATTCTCATAAACACATACTAGTATGATGT
GAAAGGCTTTCTCACATAATAAGGATTCTGAGGTTGAAAGGTTTTCTCAACTAATTGAATCAAAGATTAAAAGATATTAT
GAAAAGATCATGGACGGTGAAAGGTTTTCTCACGCATGGTCTAAGGAGCTATCCTAATAAAACTTAACTTGGATTGGTTA
TCCTAGGGTACTTTTCCATGGATCATGAGATAAGTCAAGTCTTAATAACCACTCCGTGGGATTTATGCTTAGCACCGAGA
GGATATTGATATGAGATGGAAGCCCTCACATCAGCAGAGGTCGGGTTTCTAAAAGAAATCTCTTGAGATGGAAGCCCTCA
CAGCAGTAGAGGTCGAGTTTCTAGTAGCAATCTCCTTATCCCTTAAATTATGTGCCACCATAGGATAATTAGCTAGTGGG
TCCACTTAAGCTAGAAATTCATGGTCCTTACCTTGACAAGTCGGTTAAGGCTAATTCCCCACATTAATAATGAACGAAGG
GTACTTCAAGAAGTATCTCATATGTTTTCAAATGTTTAAAGATGATTAGCTTGCATTGGTCTTGTTTTATAAAGTATGTT
TTCTAACCTTCTTATATCAAATTTTAAGTTGGTCAATTGCATGTTATGAAATGGAATGTCCCTTTTAGCATGTTTTAAAT
GTTTTATGCATAGTTGTCATACTTGGTACATTGTTTTGTAGTAGCGCATACTCTTTCCTACATTTTCCTAAATGTAGGGT
CCGATATTCAGGGTTCTCAGTTTCGTGGCTAGATCTTGGTTTGGTTGATTCCCGAGCTTGGTGAGTCCTCATGTATCGAG
CGCGAATTTCTATTGTTTTAGTAGTTTCTTTCATGTATTTATCTTTTGGACATGATATATGGGCTAGGCCCAATTTTATT
CTAATGTATTTGATGATTATGATGAGATAAGTGTTTTAGACTTCCGCTTATCTTTTATAAAAACTATTGGACTTGGACTA
TTGGTTTACTCTTCTTGTTCAATTTCTTATGTTATGAGAACTAAGTGGCTTTTATGGAGTCCTTCTAGGTTCTATATGCC
ATGTTACATCTAGGGTGTACCCCTGGGTCGTGACAAACTTGGTAATCAGAGCACAAGGTTTAGAATGGTCCTAGGATGTC
TCATAAGCCACGTCTAGTAGAGTCATGTTCATGAGTGTGAAGTGTGCCACATTTATGATTGAGAGGCTACAAGATGTTTA
GGAAACTCCACTTTTTTCATTACTCTAAATTCATGCGATAGAGTCTAACTCTATAAGGTCTTTCTCCTAATCCTTACCTG
ATGGTCTACAGGACATGACTACTCAAGGAGCTTTCACTAGTGTAATTGAGGGAGACAATGTTGATCAAAGATCTCCTTCT
CAAGCTCTTCAATCTTTGATCGACCCTTTGACCGATCAGATGACTAATACGGAGTTTAGGGATGCTTTTCTAATGTTGGC
TCAAGTCGTAATGACCCAGACCAATAGGGAAGTTTGGTCCATGTGAACCCAATTATGGGTACGACGGCATATGGAGTGAG
GAACTTCACTAGGATAAATCCTACGGAAGAAAGGTTTAGAAAACTTGAAAGGGCAAGAACCAAGGATAGTAACTCTAGGT
CTGATGGACATGTTCGTCCTGGATTTCGACAAAGGTTTTCCGGGAAAAGTTCTTCTAAGGCTCCTCCAATGTTTAACAAA
GAGAGGGTGTCTAACCCTAAGTCTCGAGGAGGTGGTAGTAGGTCTTTATGGCCGGATTGTGCTAGGTGGGGAAGAAAGCA
TGAGGGTAAGTGTCTAGCCAGCATGGATGGCTACTTTGGTTGTGGTAAAAGTGATAATAAGATAAGGGATTGTCCAATGC
TTATAGCTAATGGAAGAGAGGACAAGCATGCTCCTCCTAGTGATTAGGGTAGTAGTGCTCCCAAAAAAGATAGGTTTTAT
TCTCTTCAGACTCATGGTGAACAAGAGGGTTCTCCCAATGTGGTTACCAATAAGTTGAAAGTCTTCCAACTTGATGTTTA
TGCTTTACTAGAGCTAGTGCTACTTTGTCTTTTGTGACGCCATATGTGGCTATGAAGTTTGATGTTCTTCCAGATGTGTT
GTTAAAACCTTTTCCTATCTCTATTCCTGTTGGTGATTTTGTTGTAGCTAAGAGAGTCTATAGAAAGTGTCCCATTTCTT
TGTCGCAAAGAGTTACTCTTGTTGACTTGGTAGAGCTTGTTATGTTAGACTTTGATGTTATTCTTGGTNNNNNNNNNNNN
NNNNNNNNNNNNNNNNNNNNNNNNNNNNNNNNNNNNNNNNNNNNNNNNNNNNNNNNNNNNNNNNNNNNNNNNNNNNNNNN
NNNNNNNNNNTTTGTCTCTTGTCTTAAAACAAGAAAGATGATTTACAAGGGTTGCATTTACCATCTTGTTAGGGTGAGGG
ATGTAGATTTTGAAACCCCTATTCTTGATTCAGTCCCCGTTGTTAATGAGTTTCTGGAAGTGTTCCTCGATGAGTTGCCC
GGTATTCCTCCTGAGAGGTAAATAGACTTTGGTATTGACCTTCTCCCAGATACGCTACCTATTTTTATTCCTCCTTATAG
AATGACCCCGGCAGAATTAAAGGAGTTGAAAGATAGACTTACTTCCGCTCCAGTGTTAACTTTACCGAAAGGTACGGATG
GTTTTGTGGTGTATTGTGATGCCTCTAGAATTGGATTGGGATGTGTGCTTACGCAAAATGGTAAATTCACTGTCTATGCT
TCAAGGCAACTTAAGATCCATGAGAAGAATTATCCTACCCATGACCTAGAATTAGCGACGGTTATTTTTGCCTTAAATAT
TGGAGGCATTATTTGTATGGAGTTCATGTTGATGTTTTCACTGACTATAAGAGTTTGAAATATGTGTTTAATCAAAAGGA
TTTGAATCTTCGCCAAAGAAGGTGGCTTGAGCTATTGAAATATTATGACATGAGTGTATTCTATCACCCTGGTAAGGCAA
ATATAGTAGTGGATGCTCTTAGTAGGTTGTCTACGGGTAGTGTAGCTTATATTGAAGTAGAAAAGAAATAATTGGTTTGA
GATGTTCATAGAATAGATTGGCCCAATTAGGGGTTCAGTTAGTAGACTCCACCAAGGGTGGTGTTATGGTTCATAATGGG
TCTGAATCATCTTTTGTAGCGGATATGAAAGCCAAGCAAGGTCTTGATCCAATTTTGGTTGAATTGAAAGAAGCGGTGCA
TAAAAAATCCATTGAGGCTTTCTCCCAAGGGGGATATGGGGTACTTAAATATCAAGGTCGTTTGTGTGTCCCTAATGTTG
ATGACTTGAGGGAACAGATCTTATCAGAAGCCCATAGTTCTCTGTATTCCATTCACCCGGGAGCCACCAAGATGTACCGT
GATTTGTAGGAAGTCTATTGGTGGAATGAGATGAAAAAGGATATTGCGGAATTCGTGGCTAAGTGTCCAAATTATCAACA
AGTGAAAGTTGAGCATTAGAGACCGGGAAGTTTGTCCCAAGACATTGGTATTCCTACTTGTAAGTGGGAAGATTTGAATA
TGTACTTCATAGTAGGGTTTCCACGTACTCGGAGACAACATGACTCGATTTGGGTTATAGTAGATCAGATGAAGAAATCG
GCTCATTTTATTACCGTCAAGGTTTCCTATTCGGTGGAAGAATATGCAAAGTTGTATTTGAGAGAAATGGTAAGGTTGCA
TGAAGTGCCCTTGTCCATTATTTCCGATCGTGGTACTCAATTCACTTCTCAGTTTTGGAAATCTTTCCAAAAGGTTGTTG
GCACTTAGGTTAAGCTTAGTACGACTTTTCATCCCCAGTTCGATAGGCAAGTGGAGTGTACTATTAATACTTGTGAAGAT
ATGTTGAGATCTTGTGTTATTGATTTTAAGGGTAATTGGGATGACCATTTGCCATTGATTGAATTTGCCTATAATAATAG
CTATCACTCGAGTATTGGTATGGCTCCATTTGACTCTCTTTATGGTAGGAGGTGTAAATCTGCTATAGGTTGGTTTGAGG
TGGGTGAAGTTTCCTTGATAGGTCCCGAGTAAGTTCATGAGGCTGAAGAAAAGGTTCGACTTATTATAAAAGGGTTGAAA
ACGGCTCAAAGTCGACAAAAGTCAAATTTCGGTGTTAGAAGAAGGGATCTTGAATTTGAGGTTCATGATTGGGTTGACTT
AAAATTCTCACTCATGAAGGGTGTAATGAGGGTTGGTAAGAAAGGGAAGCTTAGTCCCCGATATGTAGGCCCATATGAGA
TTTTGAGACGTGTTGGTAACGGTGCTTATGAACTTGATTTGCCTAATGAGTTGGCATTGGTGCATCTAGTTTTCCATGTC
TCTATGTTGAAGAAATATGTTAGCGATCCGACATCCATAGTTCCCTTAGAAGGGTTGGGAGTTGATGAAAGCCTTTCTTA
TGAGGAAGTTCCGATTGAGATTTTAGACCGGCAAGTTAAGAAGTTGAGAAACAAATAAGTTGCTTCTGTAAAAGTATTGT
GTAGGAATCAATTAGTTGAGAGTGTTACTTGGGAAGCCGAGGCCGATATGATGTTCCGATATCCTCACCTTTTTTCCTTC
TACTCGTACTCTAGCTTGAGGTAATGAGTTCCTCATGGGTTGTTTTTATTTTAATTTTGGAGTCATGTGTTTTAAGTGTT
TCCATGATTTCCTTAGTTATGCAGGTTCATGAAAAAGCTTAAGTTTTGAAAGAAATGACTTATAAGATTTATTTTCCTCA
TGTTGTTATGCATTAAGTATGATTTTCCTATAAGCTTCATTAGGTGAGTTGTTGAACATGCTTTAGCTATGTTTTCTTTA
GAATGAATTGCATATTGGCTCCATGAAATTATGTTGAGCACGCTTTTAGCTTGGAGAAGGTAGTTCCTCCTTGAACATGA
GAATTTTTTGAAATTTCATGCATATTGGGTTGCTAGATGTAGCTCCTACTTCCTTATGATGCATTGAGTATGTTTAGCTT
GGAGTTGATGTTTCCTCCTTTATTTTTGTGCATCGCATGCATGATGGGCTGTTAGACTTAGTTCACCACTCTTATGATGA
TGTTTTGAGAACGCCCTAGCTTGGAGTCGATATTTTCTCCCTGGTTATATGCATTTTTATGAAGTTGCATTGTTAGGTTG
AGGTGTTAGTTCCTCTCTTACTTTGTTAGAACCAGTTTCAATCTCATTTAAGGATGAATGATCCTAAGGGGGAGATATTG
TAACACCCCGTATACGAAATTGGGAAATGAATCAATTTTGGAAAAACTGCAGGTGCCAGCCACAAGGGCCAACGACGGTC
CATCAGGATGGGCCATAGATCAGACTGCAGTCCTTCGACTGGGCCCGTTGGCGGTCAGCTGGCAGTTATTTTCAGGGTTA
GTTGGGTCTTTTCCTAATTAATTAATTTCTTTACTATGTCATTTAGCCTATGTTTGGGACCCCTATATAAGTCTTTTTAC
CCCTAAATTTCCCAATAGAAATCATTCTCTCCAAACTCACCTAAAAAGAAGAACTCTCAAATAATTCTCTCTCTAGAACT
TGAAGAAGAAGAAGAAGGATTCACCTAGGGTTTCAATATAAGGTCTCAATTCCTCCATTGAAGTCTAGCATTTGGATTCA
AGGTATGATAGATTTTATCCATGGATTACTTCCATCCATGGAGTTCCCAAATTCCTCTATTGCAAAAGGTAGAATTCCCC
AATTGAGTTAGGGTTTTCTTCAATTGCCATAGGTTCTTTTCATTATTGACTTAAATGATTGGAATTATGATCTCTTATGC
ATGAATTGATGAAATACTATGATTTTATGATGATTTCCCTATGAACCCATGTAATCCCCATGTTTTCAAGTTATGAGCAT
ATGATGTGGAATTTTGATTACGAAGAAAGAGTTCTATGAAATTAAGCATGTACTGCAAGCTTTACATGAAATTAGGTTGA
AATCCATATCTAACCTTTGTTTTCTAAGTATTTAATATTGGAAGTAGGTATTGAGCCTCAAGAGGAAAAGTATGGATTTA
TGCATTTTCTTATAAAATCTATGCAAATGTTTTAAGGGTGCTTTGAGAGTAAAGTAACAATGATGATGATGTTGTTGTTG
TGTTGTTGAAAGGATATTCTCATAAACACATACTAGTATGATGTGAAAGGTTTTCTCACATAATAAGGATTCCTAGGTTG
AAATGCTTTCTCACCTAATTGAATCAAAGATTAAAAGCTATTATGAAAAGATCATGGACGGTGAAAGGTTTTATCACGCA
TGGTCTAAGGAGCTATCCTAATGTAACTTAACTTCGATTGGTTATCCTAGGGTACCTTTCCATGTATCATGAGATAAGTC
AAGACTTAAAAACACTCTGTGGGATTTATGCACAGTGGGCAGGATATTGATATGAGATGGAAGCCCTTGCGTCAGTAGAG
GTCGGTTTTCTAGAAGAAATCTCTTGAGATGGAAGCCCTCACGTCAGTAGAGGTCGGGTTTGTAGTAGCAATCTCATTAT
CCCTAAAACTATGTTTTCCCATAGGATAATTAGCTAGTGGATCCACTTAAGCTAGAAATTCATGGTTCTTACCTTGGCAA
GTAAGACAATTATTTTCGCTATGGGAGACACAGAGGGATATTGTTATAGATCACATGGTCTCTATGTCGATTAAGGCTAA
TCCCCCACATTAATAATGAACTAAGGTTACTTCAAGAAGTATCTCATATGTGTTTAAAGGTTTAAAGATGATTAGCTTGC
ATTGGCCTTGTTTTATGAAGTATGTTTTCTAACCTTCTTATATCATGTTTTAACTTGGTCAATTGCATGTTATGAAATGA
AATGGCCCTTTTAGAATGTTTTAAATGTTTTATGTATGGCTATCATACTTGGTACATTCACTACAAGAAAAGGGTGAATT
ACATGGGGATTTTCCTGCGGATTTTCATACTAATTCGGAGGAAAAAACCCATTCAATGCACACTTTTCTTGTAGTGATTG
TTTTTTACTAGCGCATACTCTTGCCTACATTTTTCTCAAATGTAGGGTACAATATTTAGGGTTCTCAGTTTTATGGCTAG
AGCTTGGTTTGGTTGATTCTCGAGCTTGGTGAATCCTCATGGTTCGAGGGCGGATTTTCATTGTTTTAGTAGTTTCTTTC
ATCTATTTCTCCTTTGGACATGATGTATGGGCTAGGCCCAATTTCATTCTATTGTATTAGATGGCAATGATGAGACAAGT
GTTTTAGAGTTCCGTTTTCTTTTATAAAAACTATTGGACTTGGACTATTGTTTTACTCTTCTTAGTCTATTTCTTACGTT
ATGAGAACTAAGTGGCTTGTATGGAGTCCTTCGGGGTTCTATACGCCACGTTACATCTAGGGTTTACCCTTGCGTCGTGA
GAAACAAATCAAAAACGATGATTAAATATCTTTGGTAAGTCAAAAAACAAAATATTAAACTAATTTGGAAAAACTTACCT
TCTTTGTGCCTTAGAGTTAAGTGAGCGTGTAAAGAGAGTTCCACTTACAGTGGACACAAGATAATCTCTCTTTTCAGATA
ACCAACTCCAACCCAATTCTTTATTTTACTCTTTAAAAAAGAATATTTCTCTCTCTCCTCGATATTATATTATTATTTTT
TTTATTTTATTTTTATTTTCTTATTTCATAATACAAATCATTTCTTCTTTTTGCGAATAATCACCCTATAATCTATATAA
TCTTCATATAATATAAAATTTTATTCTTTTGAAATTCTTCATATAACATAAAATTATATTTTATCCTAAACTTCTCAATG
ACGTAAATTGCAATAAATACTAAATATAACGCATATTAATGAACACTTCAAATAAATGTGAAATCTTTGATGAAATAGAA
TTACATAATAAATATTGCATCAATGCAAAATTTACTTTAAATTTTACGTAAGTACTCAACTTTAAGACTATTACGTTGCC
TCCATAAATCCTCTATTAATGCATAGCAGAGTTTAAAACGAGCAATTTTTTGTCCTTAATTTTTTATGTGTTGCTAAAAA
TTATTTAAATCAACTATTTCATCTTGTATCCAATTATTTCGTGTACTAATTTACTTTCCCTATTCCATTTTGACTATTGC
ATCAAGTATTTTCATGCACATTAAAAAGTGTAGTTTAATAATTTATAACTATAACATAAAAGTAGATTATTTGTATTATC
ATGTAATTTTTTGTGCATCATATTGAAAAATAATTGTAATTTTAAATTACATATTTAAAGTGACAAGAAAATTCAAAAAA
AAACTAAATTAAAAAATTTGTTAATTCAGGATGGAAGTAGTATACTTATCAATAATATGTTTTTAGATGTTATATTACTT
AGAAAAGAATTACAAATATTAAAGACCTAGTTAATACTCTTATATAATATAAACTAGTAAAACTACCGCGCCTCTCGCGG
GAATTCAATACCATGAAATTTATTAAATAATACTTAAAACCTATCAGTCATTGAAACTAAAACACTATATTACCTTACAT
ACAAGATTACGTAGTAACGAACATTAATAATATTATAATTTATCATTTTGCTTCCAGGAAGTGTTACTATTTGATATTTT
TGGGGAATCAAATGAACACCAACCTGAGATAGTAATTTTTCTAATAAATAAATAATTGTTGGTGAAGGGATAAATAAATT
TTAAAAGGCTGAAAAAAGTAAACAAATATTCTAATTTTAAAGTGTAGAAATTTCAGCCCTACCTTTTGCTTTACATATAT
CATTTTAAAGTTCCTAATTTAAATATATCATAAAAAAATATTACAATTGAAAATTAAAGACATAATGAATCATATGGAAA
AACAATTCAACTTATATATACTTGAGAGGGAAAATATTACACAAAACTATTCAATTTGTCTGGGTGTTTTTTTAAAAACT
AGCATACCCGAGTGATGTAGTTCAATTTGAAACTACACTTCTATTCTAATCGCACTGTCGAGAAACACATATATTACTTC
AAGAAAAGTATTTACTTTTTTTTGGTTGAAAAAGATAATTATTTATACATATAATTAGCATAAATACAAGACCGATGGTC
TGAAGCATTACAAACAACTTTTTTACTTACTACATTACTTGCTAAATTACCAGCTAGAGTTAAGCTATCCATTAATAAAG
GGGGCATATCATGCCTAGCAAAAGTTTCTCCTTCCTTGTCCGCATTCATAGTCTTCATGACAAACAAAGGTGGAGTTGTC
CATTCCACCAAATTAATATCTTCCATTAGTCCTACTACTTCCTTAGTTAGTTTATCGGCCACCTGATTTTGCTCCTTGCG
ACTATGGCTGATCCGTGGGTTCCCCAGCCTCTGGAGTAGCTGCCTGCACTCAAAAATTATATTAGTGTATGAATCATGAC
CTTTGTGAATCACATGCACTAATTCTGTTGAGTCAGTTTCAATTTGTAGATTGGAGATATTTCGTCGAGCCATCATTTTC
AGTCCTATTACTAGAGCTAGTAGTTCTGAATGGAGAGCATTGACAACATTTATTTTTGCTGAGAATCATGTTATCCAAGA
GCCGTTGTTGTCACGCATGACTCCTCCTGCTCTCCCATTTTTGGTAGGGTAGTTATAAGATCCATCCGTGTTTAGTTTGT
ATCCCGACTCCGGTGGTACCCACCTCTATTTGCACCTAAATACTTTCTTGAATACCCAAATAATAGAATTACATAGTTTT
ATTTAGGGGGTAGAGATCTGGATGTCATCCTTTTTCTCATTATGGTAATTGTGGTTCCTATTCAACCATCTGCTCCAGAT
GTAACAAACCGAAATCCTCACTATATTAATAAGAGCACTGGAACACTATTACAACTTTAAGATTCTAATTGCAATAATCA
AACTACCGAATAACAATGGAAATATTGAAAATAACAAGTAACTAAAGGTAGAGATAAGAATGGAGATGAGAAACTTAGAC
TCTAGAAGAAAAGAGGAGATGACAAACATTTTCTTCAATATGCATAAACCCTCCTTTCAAACTCGTTCTTCCTTTTAACC
AAATGCTAATCGGGTTGGGATCCCAAATAAAACACTCCAACATTTTACTTGGTCCAATCTCATTCACCACTTCTAACTTA
TAGGCCTTTATAGAGCTAGCTTGGTTCACAACAATACACCCGCCCCCAAAAAGAACCTTGTCCTCAAGGTTCGAGTCGGG
AAATGTCATCTGGAAACTTGAAGTATAATGAGCTTGGCTAGAGCAGGCAAAACCATGTAGGAATAACATCATAATTTGGT
TTGCAGCTTGGAGTAGTCTAGACATTGTTGCATAATTCTTGCTTACCTTTGGAATAACATGGGAAGGAAGTTTAATAATG
TGTGATGTGTCTAAAAGAACAATGCACCAAAAGATCTCACCCAAACTTACAGAAGCACTTGCACTTATAGAAGCACTGTT
AGCAGCAAAATACGGGATCTTTATCGTCATACTTACTAACAGCAAATGACACATACAACTAACAGTGGCTACAATGCCCT
TCTTATTCCATTCTTCATTAATATCAATTCATTTACTAACAACTGAAATATTCACCTTGAAGCATCGATGAATAGTGCTA
GAAACTCGCATTCCACCAAATCTCTCCATTGGAACTGATATCAACCAATTACAACCACACTCTTTCTGATTTACAGTAAA
ATTCTTCGACATTATCAATTGGAGTTCAGGTATAACCTTCCCGGCAATCACACAATTGTTCAAGAGGATTGCAAAAACTA
ATGTTGTACCTAAGCCATGAGGTAATCTTTGGTGTGCAGCCCATTCTACCATCTCAAGGACCCCATAAATCTTACCTGCC
GAAGGGTGCCCTACCTGAAACTATACCTTATATCCATTCCTTAATATTATTACTTTACACTCCAGTAACATGGTAGTAAG
CACAATTATATAGTGAAGATGCAAAACTAATGTGTGCTTGAAATTGGCTACCAAAACCTTATGTTTTATATCATAGTAAT
ACTCATGTAAGACTAGTGTATATGCAATTGACAGACAGGTGAACAGAATGCAGTTATAGACAATGATTAAGCACTCATTG
GACAAGTAGGAGTTTACACACCGTGGTTGTCCAGGATCACACACTCTACTCGTAGAGTTTGAATAGGCAATTAGGAAAAA
CTTGACAGTACACCCTAGCAATAATAGTTCCTTCGCATTGTATACTGTATAACTTGTTAGAGCCCTGAACTCGAAATGTA
TTCCTGGATCCCAGACACAAGGATCAACTGCCCTTATTGGAATGGTTACACTCAGGAAATTAGCAGCATGAGCAAATGGA
AATGGACTCAACTTATGTTCACCGTCGAATTCCTCAACAGATTTTTCATTGTCAGCTTTAAGATATACGTCAACATAATG
CATCGCACTTGTTGGAATGGAAACCTCATTCTCCAGAAAAAAGTTATCAAGACTTAGAGCTTCAACAATCTTTTTCCCCT
GAAAAGATATTCTTATACTTTTGTTAATCAATGGGTCACTATCTACCTCGTCATGTATCACAGTAAGTGTAGAGTGTAGC
AATGCACTGGAAGAAATCGTTCTTAACCCCGTCATCCAACCCAAAAAAATGACACTCCCTAGAGACAAAGCCAGACTGTT
GCATATCATGTGCGCACATATACCATACAACAAGAATATCGAAAGATTGCACTCCTGCCCAGTATCAACCCAATTACATT
TGGGTACGCAAAAGTCAAGGCAAAGCAACACTTCAACTTGGTCACCCCAGTGAAATTGTTCAAGAGAATCATGCCAACAA
GGAACTGTGCGAAGCCATATAGTATCAGCAAATGGATAGTCAATTTCATTGAGTCGAGAACTTGCATTCGATATCACAGT
ACCTTTGCAAGAAAAAACAACAAACAAACCAGATGTATGCAGTGAAAGAGATTTTTCAAATAACGCTACATTATCGTGTG
AATTTTCCTCCTCATCACTATTAGATCCGCCTGTATCATGCAACACTGTAAGAGGTAACTTCATTTCTTTGTTGAAGTTA
TCATTGTACACTTTGTCTACTGTAGTTACAAAATGTTCAACCTCATAGACAATAGTTTTCAGATCATGAATGTTGGAACT
CACTGTTGTGTGGGAAATTTCGTCGAACACCTGATCTTCGGTAATGAAAGAAGGTTCATGTACCAAATTCAGTTCTACTG
AGTTTGCATTCCCAATTATTGGAGTCTCAATTTCTTCAAATGGTTCAACTTCAACATCATTTTTAGTAATCAATTCCACA
GACTCTACAAATTTATACTTCATTTGCAATTTATCGAACACATGGTACGTCTGTGAGCTTCCAGTGTCATAGGCTGAGGC
AGAGGACTGTAGAGAATTATCTAGACGCCCCAACACTTCTCTGTTGGTTTGTTGTCGAAAACGCTGGGAGAATATATCCT
TGAAATGCTTCCAATAGAAAAATAGCTTGTTGTGAAACAACCAATTGAACCAGGTTAGAGCTTCACCATCAAGATAGAAT
GAAGGAAGAGGTAACCAATACTCCTCATCAAAGCCAAGGAAGGTGAAGTACTGCTCCGCTCGATAAAGCCAGCCCTCTGG
ACTGCCGGTGCCATAGAATCGATCTAGTATCACCACTTCCTTTAGAGTACGTCAATGAAAGCACCAATGTAACAAACCGA
AATCCTCACTATATTAATAAGAGCACTGGAACACTATTACAACTTTAAGATTCTAATTGCAATAATCAAATTACCGAATA
ACAATGGAAATATTGAAATAACAAGTAACTAAAGATAGAGATAAGAATGGAGATGAGAAACTTAGACTCTAGAAGAAAAG
AGGAGATGACAAACATTTTCTTCAATATGCATAAACCCTTCTTTCAAACTCATTCTTCCTTTTAACCAAATGCTAATCAG
GCCTGGATCCCAAATAAAACACTCCAACATTTTACTTGGTCCAATCTCATTCACCACTTCTAACTCATAGGCCTTTATAG
AGCTAGCTTGGTTCACAACACTAGACGTAAAAGGGAATGCGAAATTCCAATCAATGTTGTTGTGGATGTTGAAATTCTTT
ATTTTCCTAATAGTCGATATCCAGTCAGTCTCTCTATCATCTACGATGGGTTGTAGATATTCCATCAAACCTAGGCTCTC
CCAAAACTGCGTAGCCTTAGGACATTTAACAAATATGTGCGTAGTAGTCTCTATTTCTCTACATATGACACACGATGGTC
TAATGTTGATTCCAATTGAGTGAAGTTGTTGACAAGTTGGGAGTCTCCTGCAATTGCTTATCCATAGGAAGAATTTAATT
TTGTTCAGGCTTTGGAGCTTCCAGATCCAGTTGAATTCTCTACTAGACTATTTTTTATTCATGATTTTCCCCTTGATGTT
GTGGTACACAAAGGAGATACTAAAGATCCTATTTGTAGTTATCGACCAAATTGGTTTATCTACCGGATTTGCTATATTTG
GGATGTTAATTTGTACGATCTTGTGGATAATGGTTTGAGATATAGGGTATGGTATATTTTCCAGCTTCCACTATCCACCT
ATGATAACAGTGTTTACTAGTCTCTCGGATTCCTCGAACGAAAGGGGGCCACTAAGAAGGTCCCATATGATTGGGGAGTT
CGGGATCCATGGATCTGTCCAAAAGTTAATTTGTTTCCCGTCCCCTACTATCCAGTGAAGACATTCTTTGCACTCATCCC
AGTCTTTCATAATGTTTTCCAGGTAGTGCTGACTTGTTTTCTATGTTTAGATTCTTTTCCTAATCCGTTTGATCTAGTAT
ACACGTCTAGGATCGTTTTAGCCCACAGTGTCTTGGGATTCCTAAATAGTCTCCACGCTAGACGTGCTAACATTGTCTTG
TTCTTCGTGGAGCACCTTTGAACTCCCAATCCACCTTCCTGTTTACTCCTTGTTACTAAATCCCAACTTATTGGATAGAG
CTTTTTTTTCTCCTCCGTGGATCCCCATATAAAATTTCTTTGGATTTGGTTTATTCGTTTTGTTATGCCACTTGGTAGCT
TAGCTAGCTGCATTATGTATGTTGGGATGCTATTTAGGATGATTTAGTTAGTGTGGTTCTTCCCGCTATGTTTAAAATTT
CGTTTTCCAGCTAGCAAGCTTGGATTGCATGTTATCTATAATAAATTGGAAGTCCTGAGTTGTCTGGTTTTTATGAAACA
TTGGATAGCCTAGGTACTTCCCAAAACTATTGCTTTCTTTGATCCCTATGATATCTGTTAACAATCGTATTTGAGGATCC
CTACAATTGTTGGAGAATAGAATTTTAGATTTGGTGTGGTTTATACTTTGACCAATCCTAGTGTAGAAATCTAGGAGAGT
GTTTGTTATTGTCCTACACATGTCAATTTCAGCTTTCCCAATGAGTACTAGGTCGTCCGCGAAGAAGAGGTGGAACAATT
TTGGTCCTTTTCCTGCAATCCATACAGGTTTCCACACCTTTTGTATTACTTGGTTATTTATTTCTCTCGACAGTACTTCC
ATACATAGAATGAATATATATATGGTGACATGGGGTCCCCCTATCGTATTCCCCTTTTGGACTCGAAGTAATTTGTTCTA
GTTCCATTAATCAAAATTGCAATCTTGCTAGATGAAATACCAAGACATTATGAGGTTGATAATATTTGATGGAAAATTAA
AATAATGTAGTGTATATTTTACAAAAGACCATTCCAATTTGTCAAAAGCCTTTTCTAAATTTATCTTCATTATCATGTTT
CCATTTTCCCCATTCATTTTTTTGAAGTGATTGATTATCTCCTGGACAATAATAACGTTATATGTTGCTTGTCTATTTTT
GAGGAAACTAGCTTGGCATGGGCCAATGAATTTATTTAGAATAGGCTTAATTATGTTCACCACTACTTTGGTAATTATTT
TGTATGTAGTGTTACAAAGGCTTATGGGTTTAAAGTCTTTTAAATTGGTAGCATTTTTCTTCTTAGGTATAAGGCACACA
TTAGTAGTGTTAATCAGTGGGTTAATGCTTTCCTCCGCCCAAGTTCTCTTACAAAAGGCTACCACTGAAGGCCCTACTAT
TCCCCAATAATTTTGGTAGAAGAATGGGTGTATACCATTTGGCCCAGGTGCGTTATGTGGTTGGAACGAGAAGACTGTAC
GAATGAGTTCTTCATCTGTCAAGTTGTTATCTTGATTTATGTAAGTACGGATGGACTGTTTATGATTAGTGTTGAATTGG
TTAGTGAAAAAAGAGGTAGTGTATTCTATTATGTCACTTTGGTTACTTAACCAACTACCATCTTCTATTTGTAAGGACAT
GATTTTATTTCTTCTTCTATGATTTAATGTGGTAGAGTGGAAAACCTCGTGTTAGCATCTCCTTGCGTAAGGCAATATAC
TCTTGATCTAAGTTTCCAGTACTATTCCTCTCTTTTTCAGATTTCATTGAACTCTAATATTAGACTTTTTTCTAATTCTA
TAAGGAAGTTATTGTATGGGTAATTATGAGAAGATTGTAAGCCATGTAGTCTATTTAAAATCTTCCTTTTCGTGTGGACA
ATATCCCCAAAGGTTATTTTCGCCACAGCCAGTAATCTCTGATTTAAATTTACCAAGGATCCTAGCAAGTTATCTTCCCT
ATTCCAGGCCTGGTCAACAATTTTGATAAAATCCGGATGGGACGTCCACATCGTTTCTCGCCTAAAGGGTCTAGCCCTAA
CGTTGCTCGGGTTACTAGTCAAGGTCATTAGAAGTGGTGTGTGATCAGAATGGGTTCTTGGCAAGTGTTGTACTTGCGCA
TTTGGATAACACAATAACCATTCATTATTCGCTAAGAATCGATCTAGGCGTTCGAAAATTAGGGAGTTTCCAAGAAAAGT
ATTTACGACTTGTAGTAAACTTGAGAATATATTCATACTTCATATTGAATATGAGCAATTAATTTATTGTGTAGTTATCT
ATATCTTTGGGATTAAAAGAGGCTCCAGTCTAGTCATGTTCCTCTATAGGTCGTCTGATACAACATTCTTGAAGCCATGT
CAAAAGTTTATTAATTCTTGTCTTCTTTTGTTGGTTCACTTCGCACATCAACGTATTATAACGTTTTAAAGGTCGTTATG
TCCTTACAATGACATACCAAATTTGAATTATGTCTTCAAAAGATGGTAGTATAGATCTTTAAGGGATTTTTTTTATCGTA
CCTTCAATCATTTCAGTTGAGAACATTTTCTTGAATACTCAATTAACGTATCTTATTTAATTTGTACTAACAAATACCTA
TAACAATAACTTTGCAGAAACATAAACAACAAAATTTAAATCATGCAAATAATAATTAATAACATAAATATATATTAATG
AGTGTAAAAAAAATACCAAGATCTATAACAATAGAATGAAATAGAAAGGAAAAAATCGAGTCCACTGAATGCACAGTGTC
TCCTTAAGAAAATTATTTCGATCTAGTATTCGAGGTTTAAAGGAATAGATCACCTCAGGATAGAACAAATTCTTTTCACC
AGTTTATTGTTACAAAAATAATGGTGTTAGTGAGCCACTCAACATGAGCAAAGTACACGAATATTTAATTGTGTAGAAGA
AGAAGAAGAATTTTAGAATTTTCGTTGTTTTAAAATAAGAGGAAATCCCTATATATATAGACAACAAAGGGTAGTGTGAA
CAAATGCTTATTGTGCCTTATCGGAAATGTTACAACTCTTGAAAAAGTTACAATCCTTCGGAGAGGTCACAACCTTTCTT
AAAAATCACAACTTTTCATAAAAGTCGCAACTCTTCGTAAAAGTCGCAACTTTTCATAAAAGTCACAACTTTTCATAAAA
GTCACAACTTTTTTTGAATGGCGCAACTTTTCATATTTCATTCATGCATTTTAAAAACGAACGACTTGTACTTCAAATAT
CAATTCAAAGTTGTAATAATGAAATAGGCATTCAACCTATTTGTACCATCCCTAGACAAAAAAAATGATTACCTCAAATC
ACCAAAGGTAAAGTAAGATTATTGAGAAACAGTATACTAATGCATGCAACAAAGCATATATATATATACATATGTAACGA
CCCATAAAATGAATAAGTGAAGCTAGAGCCTAACGTGTGTGTGTTTGAGTTGTTGTGAGGTTTGAGGCTGTAAATGTTGT
CCCGAGCTATGGTTGAGGGTTTTAGGGGTTAAACGTCATGGTACGAATCCCCAAGGACCACCTTAGGGGTCCTTGAGGAG
GACCCTAAAGCCTAATCCCCAAGACCCCAAAGAAACCAAAAACTGCCTAAAGTGTGTTGACCTAAGCCCCGCAGGTCCAT
CTATGCCCTGTGGATGGCCTCCATAGGTCAAGCTCCCAAAATATGAGTTGCAGCCATGAACCACGAAGGTGATAGAGTGG
TCCGTGATCCCACCGACAGTCCGTGGGTGGGGGTTTCGTGGGTGGCACCTGCTTGCTGTCCAAAGTCGGCCAAGTGGAGG
GGCAACTTAGTAAATTCCTCCTTTGGTTAGTTGAGTTAATGGAAGGTTAATATTGGGTTAGTAAGATATTTTAAGGATTT
TAAAAGTATTAAAACACATTTACAATTCATTATTTCAAATCACCCCAAAGTTAGAAACCTCTCTTCTCAAAAGTTCTCTC
TTTAGACACTCCATTGAAGAGCAAGTTAAAGTCAAGTCTAGGGGGTCAAGGAGCAGCTTTCTTCTTCAATGTCGTGTGGA
TTTATTCCCTAAAGGTATGGTGGTGTTCATCCTTGACTTAGTTTCTTTCAAGGAGCCAATTTCAAAGTTGATTTCAAGTC
TCCAATGTTTCCCCAAAAAAAAACCCTAGTTTTCAATCTTAGTATGGGTTCGATTCAAAACGATTTTCAAAGGCTTTATT
GCATTGAAATATGACTGAATTGTGGATTTAAAGATGAATTAAGATGATTTCTTCGTTGAACCCATGTTTCTCTCAAATTC
TTAAGTTGTGAATTGAGATTGGGAATTGATTGATTATGCAAGTATGTTGAATTGTTGATGTTTATATTGAATTAGCTATT
GAATCATGTCAATTTCCTTATCTATTGTAGTATCTTAGATTTATGGATGATGTTGGTTCATGGCCTTGAAAGGCAAGTTC
ATGAAGGATCTATGCATGAATATGATGTGAAGTATGTGTGTGTGATCTCAATGAAAGTATGTTGATCATATTTAGAATGT
AGTAGTGTTATGATTGAAAGCATATTCTCAATTAACACTCATGAATGATGATGATAGAATGTGAAGGGTTTTCTCCTATG
TAATGTATGTCTTGAATTGGTAGGCTTATGCATCCTTTTCTTGAATGAATGAAAGTAATGTGATTATTGTATCTTGAATT
GGTAAGCTAAGGTATCCTTTTCTTGTATTGATGAATGTGATCTTGAATGAAGTATCTTTAATTGGTAGGCCTATGCATCA
TTTTCTTGAATGAATGAAAGTAATTTGATTATTGTATCTTGAATTGGTAGGCTAAGGCATCCTTTTATTGTATTGATGAA
TGTGATCTTGAATGAAGTATCTTGAATTGGTAGGCTTATGCATCCTCTTCTTGAATGAATGAAAGTATAGTTGAATGTTG
AATCTTGAGTTGGTAGGCTTAGGCACCCTCTCTTGTGTAATGAATGTATATTGACTTAAACGAATATGAATCGATAGGCC
TATAGAATTTCTTTCATAAATGAAGTAATGTAATGATGATTCTTGAATCGATAGACCTATGGTATTCCTTTCGTAATGAG
TCAATGTACCATTAATCGATAGACTTATGGAATTCCTTTCATGAGTATGATAATGTAATGAGGAACCATGAATCGATAGG
CTTATGACATTCCTTTCACGAGGACTCTAGAGCTTTCCTAACAATGAACCATGATTCGATAGTCTTATGGNNNNNNNNNN
NNNNNNNNNNNNNNNNNTTCCTTCCATGTGTAATGATGTGACTTGGGTCGATAGGCCAATGGCATTCCTCTCAAGTACAA
TGATGTAATGTGAATGAAATACTCTATGGGTATGTAGGCTAAGCACCGAGTGGATATGGTAAGATGGAAACTCTCCCAAT
GTTAGGTTAGAGTTCTAATGAACATCTTCCTATCCCATAACTGTGTGCCCACATAGATCCTAGCTAGTGGATCCCTACCG
GTCTTACCTTAGGCAAGTAGACCACCTTTTTACGGTGTGGGGCTTTATGACACCGGATTCCATGTCAAGCTCACATGGTC
TATGTCGGTTAATCTCTTATTCCCATCATGTGAGATGTGCATTATGGTTTCTTGAGGAGTTCTATGAAGTGTGGGTGGTA
GTATGGGATGCCATCCATGCATTGCATGAGTAGTCTTTGAGAGGGTCATAGTGAGTTCTCTAAGGTCTTAATGACTAATG
TATGAAAGTGCTCTAAATGAAGCTAATGAAGAATGTTGACTTATATGATTAAATGTAATGATGTATGCTATACTTGGATT
GTATTATGAGTTACTTTCCTGTTATGACTTACTGAGTATGAATGTGATTTGTCTATGGTGGCTTCAAAGAAGTACTTAGT
GTGAGTAGTAGTATGGGATGCTACTCATACATTGCACAATTATGACTTAGAGTTGCCCTAGATGATGGTCCTTATGTGTT
GATATGACTTATGAAAGGTTTATGTCTCTTATGCATGAGTATTGTCTAATGATGAAAAGTGTGAATGGTAAGTTCACTTT
TGGTTACCTTAATGTGGTACTTTAGTGTAGATGGTGGTATGGGACGCTATCCATACATTTCACAAGGTATATCATGAGNN
NNNNNNNNNNNNNNNNNNNNNNNNNNNNNNNNNNNNNNNNNNNNNNNNNNNNNNNNNNNNNNNNNNNNNNNNNNNNNNNN
NNNNNNNNNNNNNNNNNNNNNNNNNNNNNNNNNNNNNNNNNNNNNNNNNNNNNNNNNNNNNNNNNNNNNNNNNNNNNNNN
NNNNNNNNNNNNNNNNNNNNNNNNNNNNNNNNNNNNNNNNNNNNNNNNNNNNNNNNNNNNNNNNNNNNNNNNNNNNNNNN
NNNNNNNNNNNNNNNNNNNNNNNNNNNNNNNNNNNNNNNNNNNNNNNNNNNNNNNNNNNNNNNNNNNNNNNNNNNNNNNN
NNNNNNNNNNNNNNNNNNNNNNNNNNNNNNNNNNNNNNNNNNNNNNNNNNNNNNNNNNNNNNNNNNNNNNNNNNNNNNNN
NNNNNNNNNNNNNNNNNNNNNNNNNNNNNNNNNNNNNNNNNNNNNNNNNNNNNNNNNNNNNNNNNNNNNNNNNNNNNNNN
NNNNTAAGCATGGTTTTTGCATGGCTATCATACTTAGGGTCTCGTTTGGCCATGCGATATAGAATCATGATATGGTATCA
TGATATGGAATCATGAGATGAAATTGAAGTTTTGTTTGGACATGCGATATGAAATTTTTGTGTTGTATATTTTCTCATAA
ACATAAGAATCACATAAGTTGTAAAACTATTAAAATAGCCCCAATTCTTTATTCAATCTTATTAAATAAACAAAAAATTA
TAAAATCACATAGTAAATTATTACAAAGCTATTTGTTCTCCACTTAAGTAATTGTTTCATCTAACTTTAATTTAATAAAA
AAAAATTGAACATAAATTGTACTGTACTAGTCTTTAATATAATCCTCCCACATAGTATGGATAATTTCCTCATGTTGAAC
TTGCATTTCTCGATCATGTGACCGAGAAGACGAACCAACATTGTTACTTTGAGCCATTTGTTGGTCAATATCATCTGCAA
CTATATTGACCAACCTAACTTTCATATCAATTTATTAGAGTAAATGAAGTGATGACTTTTCACTCTATGTTCAAATAGCT
ATAACTATAGTTGTAATAAATACAAAATGGTAGAAGTAATAAATTAACTGTTGGAGTAAATGAACAGAACAAATTTATTA
CTCAACAATTGGTTGGTGTAAGTTAAAGTGACTATATGTTGGTGAGAATAATAAATTTTAAAAAGTAATGATGTGATTAT
AAATTATATTTACATATGAAATAAATGGTTAGTAGATATAAATGTGGGGTTGTTTTAACAAAATATAAACTCGTGGATCA
ATTTTTTGTATTAAAATATCTCAAATCATGATATGGAATTCCCATATAATTCCATATCATAGTTTTTGGAGAATATGGAA
TCACATCTTATGATATAGAATCATGAGATGGAATCAGTGTAAAATCACATGTCCAAATGTTGATTCCATCTCACGATACC
ATATCGTGATATGGTATCGCATGGCCAAACGCCTACTTAGTACTTAATTGTGCTAACCCATATTTCTTCATGTTTTACTA
CAAGTGTAGGTTCCGGCAAGTGAGTTGCTTTCTCTCTAGTTGAAGCTTAGATTTGAGATTCTCCAAGACTAAGTGGTATA
TCCTCATAGATCGAGGACAAGTACTTGATGTTTCCATTTATTTTAGGTAAAAGACTATTGTTAGACTTTTCGATTGTAAA
GGGTCGTGACCCTACTTTTATTTTGGATATTATTTTTAGATGGCCATGTGAGACAATAGACTTCTGCTCTGTTTCAAGTA
TTTTAAATGAGTATTTTGATTGTATGGTTTTAAAGAAAGTTTTAATCACGTACTATTTCTCTTATCAAATGCAATGAAAT
ACTATGAGGTTTGTATGAGACCCCTTCGGGGTCAAGTAAGCCATGTCGCATCTAGGGAATAGCCTCGGGTCATGAAAAAC
AAGGTATCAGAGCACAAGATTTTTGAAATGGTTTTTAGGATTGATGTCTCACAAGCCACGTCTAGTAGAGTCTTGTTCAT
CGGTGTGAATCGCGACACATCTATGAGTGAGAGGCTATAGGATGTTAGGAAGTTACACTTCTTTCATTATTCTTGAAGTC
GTGCCATAGATTTTAGCTCTATAAATGTCCTTTTCCTAATCTTTCTCTTGTGTTTATAGGATAGGAATACAAGAAGGACT
ACCGCAAGGAGAGTGGAAGAGGAGATTGTGAATGATGGAGTTCCTCCCCAAGATCCTCAAGGTCATCAAGGTGACCAAGT
TCCTCAAGGAAATCAAGTTCCGATGGATCCCCCGGATATGACCAATGAGGAAGTTAGGTCGGCTCTTTTGATGATGGCTC
AAGCCGTAACTACTAAAGCTCAAGCCATGACGGCTCAAGCTACTAGGGGTGTTGAGGCTAATGTGAACCCTATGGTGAGT
GCTATGGCTTCTAGGTTGATAGACTTTGTGAGGATGAATCCTCCAGTGTTCCTAGGTTCCAAAGTGGGAGAGGATCCCCA
AGAGTTTTTGGATGAGGTGCATAATATAGTCAATGCTATGGAGTGACTTCTAGGGAAAAAGCGGAACTAGCTTCTTATCA
ATTGAAAGATGTTTCCAAGTTTGGCTCACTCAATGGAAAAGCATTAGGCCTATAGGAGCGGGTCCTATAAAATGGGAGGA
GTTTAAGAAAGCATTCCTTGGTAAGTAATTTCCCTGTGAGAAGAGGGAGGTTAAGGTGGAGCAGTTTATCAACCTTAAGC
AAGGTAGCATGAGTGTGGAAGAGTGCTCCTTGAAATTTACCCTATTGTCTAAGTATGCTCCATCTTTGGTGTAAAACCCT
AGGGATGAGATGAGTAGATTTGTGACCGGTGTATCCGACCTATTTAGGAAGAGTGTCGTACAGCGATGCTCCATGATGAC
ATGAACATTTCTAGGCTTGTTGTGTATGCTCAATATATTGAGGAGTCCAAACTTAAGAGAAAGAATGGAGAGTTGAAGAG
GTCTAGATCGGATGAGCAAGGTCAACCAAGGTTCAAAAAGAGGACTCCAAACCAAAATTCTTCAAGCATTCCTAAGGTTA
ACCAAGAGAAAGGAAGTGGGTCTCCATTTCCCAAACCTATTTGTGCCAATTGTGGAAAGAAACATTTTGGGAAGTGCCTA
GCTGGTACTAATGGGTGCTATCGGTGTGGAAAGAATTATCACCAAGTGAGAAATTGCCCTACTCTTACGGCCAAAGGAAG
GGAGGCCAAACAAGCTTCTCTTGATTGTCTGGATCCTAATGCTCCAAGGAAGAATCATTTCCATGTACTTTAAGCTAACA
AGGACAAAGGAGCTAATCCGGATGAAAGCACTGGTATGTGATAGTTCATTATAGTTATGAATGTTGTATTGAGGCTCCTA
TGTTGTTTTCATGTTAGTCTTAGTTGGGTTTACTCCTAAGTTGGGGATAGTATGTTGAATAGTAAGGTTGTTCAGAGTTC
CGATATCCTTATCTCTTTCCTTCTATTCTTACTCAAGCTTGAGACCAAGAGTTCCTTGTAGCTTGTTTCATGTTTTGGAG
TCATGTGTGGATATGTGTTTCCATGGTCTCCTTATGTTATTCATGTTCTTGATGAGTTTATGTTTAAATGAGATAATGAG
TTTATATGAATTATGTTCCTCTTGTTGATATGCATTTCGTATGAGTTATCTATATGCTTCATGAGGTTAAATGTTGAACA
TGCCTAAATGTGCTTTTATGAAGAAATTGCATAATGTGCTTAATGATGTTATGATGAGCATGATATGAGTTGGAAAAGGT
AATTCCTCCAATGAAATGAGAAATGTTGATGTTATGATGCATAATGAGTTTGTAGATGTAGTTTATGCTTTCTTCTATTG
CATTGAGCTTATTGATGTGGAGTTGATGTTTCCTCCTAGTTTTANNNNNNNNNNNNNNNNNNNNNNNNNNNNNNNNNNNN
NNNNNNNNNNNNNNNNNNNNNNNNNNNNNNNNNNNNNNNNNNNNNNNNNNNNNNNNNNNNNNNNNNNNNNNNNNNNNNNN
NNNNNNNNNNNNNNNNNNNNNNNNNNNNNNNNNNNNNNNNNNNNNNNNNNNNNNNNNNNNNNNNNNNNNNNNNNNNNNNN
NNNNNNNNNNNNNNNNNNNNNNNNNNNNNNNNNNNNNNNNNNNNNNNNNNNNNNNNNNNNNNNNNNNNNNNNNNNNNNNN
NNNNNNNNNNNNNNNNNNNNNNNNNNNNNNNNNNNNNNNNNNNNNNNNNNNNNNNNNNNNNNNNNNNNNNNNNNNNNNNN
NNNNNNNNNNNNNNNNNNNNNNNNNNNNNNNNNNNNNNNNNNNNNNNNNNNNNNNNNNNNNNNNNNNNNNNNNNNNNNNN
NNNNNNNNNNNNNNNNNNNNNNNNNNNNNNNNNNNNNNNNNNNNNNNNNNNNNNNNNNNNNNNNNNNNNNNNNNNNNNNN
NNNNNNNNNNNNNNNNNNNNNNNNNNNNNNNNNNNNNNNNNNNNNNNNNNNNNNNNNNNNNNNNNNNNNNNNNNNNNNNN
NNNNNNNNNNNNNNNNNNNNNNNNNNNNNNNNNNNNNNNNNNNNNNNNNNNNNNNNNNNNNNNNNNNNNNNNNNNNNNNN
NNNNNNNNNNNNNNNNNNNNNNNNNNNNNNNNNNNNNNNNNNNNNNNNNNNNNNNNNNNNNNNNNNNNNNNNNNNNNNNN
NNNNNNNNNNNNNNNNNNNNNNNNNNNNNNNNNNNNNNNNNNNNNNNNNNNNNNNNNNNNNNNNNNNNNNNNNNNNNNNN
NNNNNNNNNNNNNNNNNNNNNNNNNNNNNNNNNNNNNNNNNNNNNNNNNNNNNNNNNCCAAACGATTTTCAAAGGCTTTA
TTGCATTGAATTATGAATGAGTTGTGGATTTAAAGATGAATTAAGATGATTTCTTCCTTGAACCCATGTTTTCCCCCAAA
TTCTTAAGTTGTGAATTGAGATTGGGAATTGATTGATTATGCAAGTATGTTGAATTGTTGATGTTTATATTTAATTAGCT
ATTGAATCATGTCAATTTCCTTATCTATTGTAGTATCTTAGATTTATGGATTGATGTTGGTTCATGGCCTTGAAAGGCAA
GTTCATGAAGGATCTATGCATGAATATGATGTGAAGTATGTGTGTGTGATCTCAATGAATGTATGATGATCATGTTTAGA
ATGTAGTAGTGTTATGATTGAAAGCATATTCTCAATTAACACTCATGAATGATGATGATAGAATGTGAAGGGTTTGTTCC
TATGTAATGTATGTCTTAAATTGGTAGGCCTATGCATCCTTTTCTTCAATTAATGAAAGTAATGTGATTATTGTATCTTG
AATTAGTAGGCTAAGGCATCCTTTTCTTGTATTTATGAATGTGATCTTGAATGAAGTAACTTGAATTGGTAAGCTTATGC
ATCCTTTTCTTGAATGAACGAAAGTAATCTAATTATTGTATCTTGAATTGTTAGGCTAAGGCATCCTTTTCTTGTATTGA
TGAATGTGATCTTGAATGAAGTATCTCGAATTGGTAGTCTTATGCATCCTCTTCTTGAATGAATGAAAGTATAGTTGAAT
GTTGAATCTTGAGTTGGTAGGCTTAGGCACCCTCTCTTGTGTAATGAATGTATATTTACTTAAATGAATATGAATCGATG
GGCCTATGGCATTCTTTTCATAAATGAAGTACTGTAATGAGGACTCTTGAAACGATAGGCCTATGGCATTACTTTTCTAA
TGAGTTAGTGTACCATGAATCGATAGGCTTGGCATTCCTTTCATGAGTATGATAATGTAATGAGGAACCATGAATCTATA
GTCTTCTGGCATTCCTTTCATAAGGAGTCTCGAGCTTTCCTAACCATGAACCATGATTCGATAGGCTTATGGCATTCCTT
TCATGTGTAATGATGTGACTTGGGTCGATAGGCCAATGGCATTCCTCTCAAGTACAATGATGTAATGTGAATGAAATACT
CTATGAGAATGTAGGGTAAGCACCGAGTGGATATGATAATATGGAAACTCTCCCAATGTTAGGTTAGAGTTCTAATGAAT
ATCTTCATATCCCATAACTATGTGCCGACATAGGTCCTAGCTAGTGGATCCACCTAGGTTAAATGTACCGGTCTTACCTT
AGGCAAGTATACCACCTCTTTACGGTGTGGGGCTTTATGACATCGGATTCCATGTCAAGCTCACATGGTCTATGTCGGTT
CATCGCTTATTCCCATCATGTGAGATGTGCATTATGGTTTCTCGAGGACAAGTACTTGATGTTTCCATTTCTCTCATGTA
AAAGACTATTGTTAGACTTTTCGATTGTAAAGGGTCGTGACCCTACTTTTGATTTGGATATTGGTTTTAGATGACCATGT
GAGACAATAGACTTCCATTGTGTTTTAAATGAGTATTTTGATTGTATGGTTTTAAAGTTTTAATTTCGTACTATTTCTCT
TATCGAATGCAATGAAATGCTATGAGGCTACAATGAGACCCCTTCGGGATCAAGCACGCCGTGTCGCATCTAGGGGCTAG
CCTCGGGTCGTGACAACATAGGATTAAGTTTGACCAGTATTCCTATCTGACGATTAGTTGCTTAATTAAGTTCAAAAGGG
GGCTGATATTTATACATATGGAAGATTTGGTGGAGGCTTAATTTGTATGAATGTGGTGACAGTTGTAGTTTCTGAGAGGA
GGAGAAGACTAGTTTTGGAAATAAATAAATTAAAAGAGAACTCTGGATTGTGGTGGTGCCATGTAGGCAGGCCTAGGTTT
CTCTTTTATATATATAGATGATAGATGATAGATGATAATATTAAAATAATTTTAAATTACATATTTAAAGTGACAATTTT
TTAGAAAAAACTAAAATAGAAAAATTATTAGTTTGAGTGAAAGTAGTAACTTGTCAATAAAATAGTTTTAAATGTTATTT
TACATTAGAAAATAATTACAAATAATAAATACTTAATTAATGATATAATAAAAATAATATTAACAAAATAAAAAATGGAA
ATAGAGAGGTAAATTTGGAGAACTATTATTCACCTCTCTATAAATGGAGGATAGAGAGTTAATATTGGGGGGGGGGGGGG
GNNNNNNNNNNNNNNNNNNNNNNNNNNNNNNNNNNNNNNNNNNNNNNNNNNNNNNNNNNNNNNNNNNNNNNNNNNNNNNN
NNNNNNNNNNNNNNNNNNNNNNNNNNNNNNNNNNNNNNNNNNNNNNNNNNNNNCTCTCCAAATATAGAGTTCTCTATTTT
CTTATTTCATAACTATTTTCTTATTTCATAACATAAATCCTTTCTTTAATAACAAAATTGCAAGAAAATATTATATAATA
TATAAATTAATGAACAATTCAAATAAAAGTGAATTACAATTAAATAAATACTTAACTTTCAAAATTATTACGTTGCTCCC
ATAAGTGTTCTATCAATGCATTACAGAGTTAAGAATGAGCATTTTTGTCCTTAATTTTTTTATGTCTAGCTAAAAATTGT
TCCAATCAGAGATTTTCATCTACCACTATTTCTGTAGTTGTAGTTGACCTCTACGAAATCTTGAATTGGTGCATTAAGAT
CACGTTCATCCTTGATTATCATGACGTGCGGTATATACATATAGTCATTATATCATGTCGCACTTCATTTCTCCAAAAAT
GTGTCGCTCTTGTAATAATTGCAAAATGTGATTGCAAAACTTCGAATGCACGTTCAATATCTTTTCGGCATGATTCTTGT
TTCATCGCGAAATATTTCTTCTTTTGGGAATGTGGATCACAAATAGTTTCAACAATTGTAGACCATTTAATTTTGTGCAT
TCTTTATAGTAAAAATTAATAATAAAATCAAATTATATTAAAGTGATGAAAATTTAAAAAAATTGAAACATATAGTTTGA
ACAATTGTAGACCATTTAATTTTGTGCATTCTTTATAGTGAAAATTAATAATAAAATCAAAGTATATTAAAGTAACAATT
TTTTTTTAAAATGAAACATTATTAGTTTGGTATGAAAGTAGTATATTAAATAATATATTTTAAAATATAATATTACATTT
ACAAAGAATTACAAATATTAGTGATTTAATCAGTGGCCTTATATGAAAAATAATATGTTAATTACAAAATAATATAACTA
ATGAAAAAGTTAAATAGAGAGTATGAATAATAGTTCTCCAACCAAATTTGGAGAATTACTATTCACATCTTGTAACGACC
GGGTTCTGTCGTTAGAGAAAATCCAACAAGGGAAAATTTGGGGCGGGAAAACTTTCGTAGTATTTGGATTTTTCCCAACC
TAGCCCAGATTTGGACGAAATCGGAGTCAATTAGGTGTAGGGAAATCAGGTATCAATCGGGTGATCTAATTATGATTTTA
ATTACATGAGTGGATAGGTAACTAGTTAAGAATCCGTACAACTTTACGAAATTGAATTCGGGCGTGTAGAACTCCTAGAA
TCTATCTTAGCGTGAAGGGAATTTTCTAAGCATCGTTGGTTAGAGGTATGTTGTGAGATGGGGGTCTTGGAATTATTAAA
ATAGCTCACTATTTCGTGCAAGCTGCTTTGGCGCTGGGTTTTGTCACTTTGGCGGGGCCGCTATAGTGGGGTGGGGGCCG
CTGTGGCTGGCCAGATGCAACTTAAGGTCGTAAATAAACCCCTAAACGACCTTATTCTGCACATTTTGACTTTTAGAGCT
AAGGAACGAACCCTAGGCGACTCTTGATAGTTTTCCACCATTCTTGAGGCTAAAGGTAAGCTTTTCACTCTCCGAATCCA
TTTTTTGATCTGTAAAACGTAATAGAATGGGTAAATATCGATGGGGAAGGGTTTTGATCTGGAATTTATGGTGGAAACAA
CCCTAATTTGGATACTTGAGATCATGGGTATGATCTAGGGTTGTTAGAATTGTTAGTAATCCGGGTAATTAGTGATTGTT
TATTGATTCCTGTATATTATTGATTGTTTGTAGACCAAGAACAAGCGGAACGAATCCGGAAAGGGAAGGATCAAGTTTCT
TAGGGTTTCTAGCTTGTTTCAAGGTAGATGATGGTTGTGATTCTATGATTGTGAGAGGTATGTTCGTTCTTGCTTCATTA
TGATACATGTATGTATATGAATGTTGCATTATTGATCACACTTGTTGTAAATGAGGAAGAGCATTCCTTGAACCGTTTGT
TATAGTCTTCATTGATGATATTTTGGTGTATTCGAAAAGTGAGGAAGAGCATGCCGACCATCTACGTATTGTTCTAGGTG
TTCTTGGTAAACAAAGGTTGTATGCTAAATTTTCCAAGTGTGAATTTTGGCTGACTTCGATTGCATTTTTGGGGCACGTA
GTTTCAAAAGAAGGGGTAATGGTAGATCTTCAAAAGATTGAAAGCGGTTAGGAATTGGGTTCGGTCTAGCTCTGTGACGA
AAGTTAGGAGTTTTGTTGGGTTCTCTAGCTATTATCATCGATTTGTGAAGACCTTTGCTTCTATTGTCACTCACTTGACT
AATTTGACCAAAAAGGAGATACCATTTGAATGGACTGAAAAATGTGAGGAGAGCTTTCAAAAGATCAAGACTCTCTTGAC
CACCGCACCTATTCTAGCATTACCAGTTGACAGTAAAGATTTTATTGTCTATTGTGATGCTTCACATTCTGGTTTGGGTG
TTGTGTTGATGCAGGATAACAATGTTATAGCTTATGCATCACGTCAATTGAAGGTGCATGAGAGGAATTACCCAACACAT
GATTTGGAGTTGGGAGCGATAGTGTTTGCTCTTAAGATATGGCGGCATTACCTCTATGGTGTTAAGTGTGAAGTGTTTAA
CGATCATCGTAGTTTGCAACATGTGTTCACTCAAAAGGATCTGAATTTGAGGCAACGAAGGTGGATGGAATTACTGAAGG
ATTATGATGTAACCATTTAATATCATCCGGGCAAGGCTAATGTGGTGGCAGACGCTTTGAGTGGAAAAGCGGTGAGTATG
GGTAGTTTAGCTTGCTTGAGTGTATTCAAGCGACCTTTGCTTACGGAAATTCAGACCTTAGAGTCTAAGTTCATGTAGTT
GGGCATCTCAGAAAGAGGTGGGGTGTTAGCTAGTATTGAAGTGAGGGCAACATTCATTGATGAGATCAAGGCCAAACAAT
TTGAGGATGAAAATTTGAATGAACTTAAGAAAAAGACTGCAATGGGTAAGGCACAAGATACCNNNNNNNNNNNNNNNNNN
NNNNNNNNNNNNNNNNNNNNNNNNNNNNNNNNNNNNNNNNNNNNNNNNNNNNNNNNNNNNNNNNNNNNNNNNNNNNNNNN
NNNNNNNNNNNNNNNNNNNNNNNNNNNNNNNNNNNNNNNNNNNNNNNNNNNNNNNNNNNNNNNNNNNNNNNNNNNNNNNN
NNNNNNNNNNNNNNNNNNNNNNNNNNNNNNNNNNNNNNNNNNNNNNNNNNNNNNNNNNNNNNNNNNNNNNNNNNNNNNNN
NNNNNNNNNNNNNNNNNNNNNNNNNNNNNNNNNNNNNNNNNNNNNNNNNNNNNNNNNNNNNNNNNNNNNNNNNNNNNNNN
NNNNNNNNNNNNNNNNNNNNNNNNNNNNNNNNNNNNNNNNNNNNNNNNNNNNNNNNNNNNNNNNNNNNNNNNNNNNNNNN
NNNNNNNNNNNNNNNNNNNNNNNNNNNNNNNNNNNNNNNNNNNNNNNNNNNNNNNNNNNNNNNNNNNNNNNNNNNNNNNN
NNNNNNNNNNNNNNNNNNNNNNNNNNNNNNNNNNNNNNNNNNNNNNNNNNNNNNNNNNNNNNNNNNNNNNNNNNNNNNNN
NNNNNNNNNNNNNNNNNNNNNNNNNNNNNNNNNNNNNNNNNNNNNNNNNNNNNNNNNNNNNNNNNNNNNNNNNNNNNNNN
NNNNNNNNNNNNNNNNNNNNNNNNNNNNNNNNNNNNNNNNNNNNNNNNNNNNNNNNNNNNNNNNNNNNNNNNNNNNNNNN
NNNNNNNNNNNNNNNNNNNNNNNNNNNNNNNNNNNNNNNNNNNNNNNNNNNNNNNNNNNNNNNNNNNNNNNNNNNNNNNN
NNNNNNNNNNNNNNNNNNNNNNNNNNNNNNNNNNNNNNNNNNNNNNNNNNNNNNNNNNNNNNNNNNNNNNNNNNNNNNNN
NNNNNNNNNNNNNNNNNNNNNNNGGTAGCGTATAAATTGGCTTTACCTCCTAATCTATCAGAAGTTCATCCGGTATTTCA
TATGTCCATGTTGAAGATGTATCATGGTGATGGATATTATATCATTAAGTGGGACCCAATCGTGTTAGACAAAGACCTCC
AATATGAGAAGGAATCGGTTGCAATTCTTGATCGTGATGTGCGTAAGTTGAGGACCAATGAGATTAAGTCCGTGAAAGTT
CAATGGAAGCATCGTCCAGTTGAGGAAGCTACTTGGAAAATCGAGAAGGCCATGCGAGACAAGTATCCCTAATTGTTCGT
CGATTCAAGTACTACTTCATTCTTCCTTAGCCTATTTTTTTTCCTAAGTTTGTCACTCGAGGACAAGTGATGGGTAAATT
GGTATCTATTGTAACGACTGGGTTTCGTCGTTATAGAAAAACCAATGGGGGAAATTTGAGTCCGGGAAAACATTTTGTAG
TAATTGGATTTTTCCCAACCTAGTCCAAATTTGGACGAAATCAGAGGCATTAAGGTATAGGGAAATCTGGTATCAATCAG
TGATCTAATTATGATTTTGATTACATGAGTGGATAGATAACTTGTTAAGGAATCCATACGACTTTACGAAATTAAATTCG
GGCGTGTAGGACTCTCGAAATCGATTTTAGTGTGAAGGGGATTTTCTGAGCGTCGTTGGTTAGAGGTGTATTGTGAGATG
GGGGTCTTGGAATTATTAAAATAGCTCACTGTTTCGTGCAAACCGCTTTGGCGCTGGGTTTTGTTGCTCTGACGGGACGG
CTGTGGTGGGCCAGACGCGATTAAGGTCGTAAATAACCCCTAAACGACCTTATTATGCATTTTTTGATTTTTAGAGGTAA
GGAACGAACCCCACGCGACTCTTGATAGTTTTCCACCATTCTTGAGGCTAAAGGTAAGCTTTTCACTCCCTGAATGCATT
TTTTTTAGCCGTAGAACGTATTAGAATTGGTAAATATCGGTGTGTTCGTTCTTGCTTCATTATGATACATGTATGTATAT
GAATGTTGCATTATTGATCACACTTGTTGTAAGTGAGATAGATGAATGATGATTGCCATGAAATCATGACTTAAATGTTT
GATCTTGAGGATATACTTGTGAGTTGTGATTGTGGTGTGTTGAATGGATCAGTTGCCACGTTTCGGCATAACTAACTTGG
ATCGGTTGCCACGTTCCGGCATAATTATGGGATCGGTTTCCACGTTCCGGCATAATCATTGGATCGGGTACCACGTTCCG
GTATGCTAACAGTTTGGGTTTGAGTTCCATGAGAGGACCAATGACTTGTCATAATTGTGTATCTTGAGAAATGTGAAATT
GTACCTTGTTCGTAAATGTTGATAGTATTGTATATGTTCGATATATGCTTGTGATTATATTGTTGTATTGACTTACTTAT
GTTGTACTTAGTGGGATAGCCGCGTGATTCTACCAGTACATTGTGGTTGTGTACTGATACTTCACTTGCTCTTATTTTTG
TTGAGTACATGGTATCTTCCAGCAGCTATTAACAGACCTTGCTTAGGAGATCAGTGATCGTCGTTTCGAATTCAAGGGTG
AGCCAGTTCTTCCGGGCTGCTATGAGTTCTCCTTTCACCTATGTCCACATTTTTGGACTTAGACTTTTCTAGTTATTTGA
TTAGTTCATTAGTTTGGGGTTGTATCCCTTCTTGTTTAGACTTGTTGAACTTTAAATGTTTTGTTCAGGTTCTTGGTGTT
ACTTCCACAATGTTAGTTTGTTATTAGATATCAGTTTGTAGTTTATGGGAACTCTATTTTCTTTCCTTAGTATTTAACTT
AAATGCTTTAGTTTTGGTTTAGTTGCGTGGTTTGGGTTGTAGTAGTGGTTCTCCCACCGAAGGGTTAGCGTGGGTGGCAA
TCACGACGGTCTGGGTCGTGACACATCTCTATAAATGTAGGATAGACAATGAATTTAAAAAGGGGTTGGAGAGCCCATTC
TCTATTTTATAGTATAACTTTAATGTTTCGAGTCATTGTTATATAGTGCAGCAACTAAATATTTAATTATTCAACAAAGT
AAATGGTAATATAATAAAAAATAAATTTAATGACTAGAATTGTGGGATTGCCCTATATTTTGGGAGCAAATATATAAAAT
ATTTATTATCCTGATTATAGATAAAGCTTACTTTAATTTACTAAATATCAATTATTAATTTAAATTTGTGATATATATGT
CTCATTCAAATAATTGATTTGAGGAAAGTGGATGTATTTTTGTGAGGAAAGTGGAGAAAAGAGAAATAAAGAGAAGCCAA
ATCCAGAAATTTGACCTCAAACTCTTTGGGGCAGATAATTATATATTCTGCCTATATATTTTTGTTTGTTTACATACCTC
ATCCTCCATATAGTGGTCTTCTTAATTTATAGAGTTTACTTTTGATTATTTTACGTATGATTAGATCATGTTGGGAAGGA
AGTAAAATTCAGAAATTGAAAAAAGAAACTGAAGAAGGGGGTAAGTATATTATGAAATATATTTATTCAAATTTATATAT
CTATATAAAGCTGGATATAAACTGTCTGATGTGGCACCCCTCTATGATCAACATTTCTATTTATCTTCTATCTCCTTTTT
TGATTTTTTTTTTTAATTTATATTTTCAAAAACTTAAATGTCTTATACCCAATTAATCACCTCCCCCTTAAAACATCCTT
TAAATTATTATACATTTAAGTAAATGGAAGATGAAAAAATAAAAACTTTTCATTTTCCAATACTGTATAATTTTTGCGTA
TAAATTAAAAGGATTTGAGCATCCAATTATAACAATGAACTCCATGATTTTATTCTTTTTCTTTCGTTTCTTCTACTTCT
TCACATTCATCAATTTATTATAATATAAAAGAAAAGGATGTGTACCCTTCTATTATTAGCAGTATATGTCAACATTTGAT
TGTAACACCCTTAACTAGAAAGAACTAGGAAGAAGTTAGAAAGTGGAAAAAGTCATTATTGGAAAGAATATAAAAATCTG
GAAATTTGTTAAGTATGTTAGGTTAAGTTTTTGGTCAACTTCAAATGAGCATAACTCATAGTTCAGGATAAGTTAGATAT
GTTTCCAAATACCGTAGGAAAGATCTTGGAATAATCTTTCCAACGGCGCCGAGTTTGCACGATTTTGTGTTCATATGAGT
GAGAGATGACCATTTGAAGTTGGGTTGTTCAAATTAGGAAAGTCTAAATCCGGATTTTAGAAGGGCATTATGGTCTTTTC
CATACCCCATGAATTAATTTCATTTTTTGGTAATTAATTGGGGTCTAAACTGATGTCAGTTTGCGCTTTTGAAAAATAGA
GTTAGGGTTTTTTTTTTTGGAGAAAGAACGCAAGAGGAGAATAAAGGAGAAAAGAGCCAAAATCATCGTTTGTGAGGATT
TAGCTTGTGGATTTCGTCAAGGGGTGATCCCTACGAGGTGTGTGAGATCACATAGCATTGGGTTAGTTCACCCACGCGCC
AAGCATTTCAATTCAGCATATTTTCGTCCTAAAAAGATTGAGAATTTGATGGTCTTGATAGTTGTTCTTGAATTGATTTC
ATTCTTGAATATGAGTTGAGATTAAGGAGTTTCTTGATATTAAAGAATTGTTTCTGTGAGTTGTTTGAGTTAGATGTTGT
GTATATGCCTTGGGTATCTAATTATAAAGTGAATTTGAGAAAAGGAATCGGAATTAATCGATTTAAGATCAGAAAACGAG
ACCAAAAGTTCGTCGGATTTTTGCCTGAAGGAAAGGTTGGCGCGACGCGCCCCCATAGCACCATGCAGGCTGGGGCGGCG
CACCAGCAGTGCGCCATTTTGGAGCCCCAGTAAGTTGGGGCTGATGCGGATCGCCAGGGATGCGTCTGAATCATCATTTT
TCACCAATTTTGTCTTCATTCAGTCCGTTTAAGTCCTTCTAAAGTATACGAACACTTTCCATTGATTCTAACTACTCTAA
ATGACTTCTAAACACCTAGAAATCATCCAGAAACATGAATTATAACCTTGAATCCATAAATTCAAATTCAAGGAAAGTTA
AGATCTAAGTCTAGGAAGTTCTTAGAGTCTTTTCAAGAAGTCTTTTGCAAATGCTTTTAACTTTGTTTTAAGACTTAAAG
TTCAAGTTGAGTAAACAGTAAAGAGTAAGGATTGAAGTTCATTTCTTCAAAAGTATATGGGGACTATGTATTCCCAAAGG
GTTGAAAATGTTTTCACATTTAAACAAAAAAAGGAAACCTTGATTTCCAAAGAGCCTTTGAGCTAGTTTTCAATAAAGAG
TAAACGCTTTCATGAATAAGCAAGAGGGGAAACTTTGATTTCCCAGATAGCCTTTGAGCTAAGTTTTTGAGCAATTATCT
CAAACCACAGAAAGAAGTATGTTTTTAAATATAAAAGCTAGTATCATATTTTGGAAGTAGTATTGAGCACCGATATGGGG
GAGAGTTCAGACAACTCACAGCCCCCATAAACCATGTAGCCACCATGGGTAGAAAAGGGTCATACTTTTTAGATGATTCC
TTAGTGCGTTTTAGCATAGACTAGTGGATCCAATTAGTAGTTCAGGTTCTATACCCCTGGCAAGGTATAGGACGGCCCTG
ACAGCGTGAGGCAAAATGTTGTATCAGCACGATAGCTCTTAAGTGATGGTTGTCGGTTAGAGAAAATCTCACAACAGTAT
TTTGTATTTTCATATACATTAGAGATATTTGTATTTTCATATACAAACAGAGTTCATATTGTATATTCCAATACATCCAG
AGTTATTATTGTATTTCTAAATACACAAAGTGAAAAACCATGTTTTAAAGCTTTTCCTTATACTACATTTATTTACACTA
CTTTATATTGAAATCAATTCAGTTCAGTTGAGACCAGGTTTGTTTCTTCAGTTCCTTTCAAGCTTATGTCTTATTTTAGA
ATTCCCCTCGCATACTTGTACATTCAATGTACTGATGTTATTTGGCCTGCATCATTTTATGATGTAGACACAGGTAATCA
GGATCAGCATCCAGGGCCCCATTGATCCAGTTGAGCACTCAGAGTCAGTTGGTGAGCCTCCTTGCTTCCGGAGGATCCCT
TTTATTGCTTTTCAGTATTTAGTTCATTAGGATGTTGTGGGTCTTGTCCCGACATCCATCTCAGTTATTAGAGGCTTCAT
AGATAGACAGTCAGTTAGTTCATCTGTCTTTACCTTGTTATTGGCCTATGTTCAGATTTGAGATACCACTTTGGCTAAGT
TAAATGTTTATTTCTAAAGCATTATGAGTTTAGTTTGAGACAGTTGAGTTATCTTGCAATTGAGTTCTTTTCTTAATGCT
TAAAGTCTTTTGTTGAGTAAGTAAGTCAGGCCAAGGGTTCGCTTGGGGCCAACAATGGTTCTCGAGTGCCAGTCCCACCC
AGGGTGTAGGCTCGGGAGGTGACATATTACATATATGTTGGCATTAGGGGTAGCAAATGGGCGGATTGGATCGGATTTTG
GATGGATTGAATATGGATTGATTTAAAATGGACTGGATCACCATCCATATATATAAAATATGAATAAATATGGATTTGGT
CAAATATGATTTGGGTAATATATTACAACACACACGGAAAAGGAAAATGAAATATGTTTATTCAAATATTACAATAATGT
CATAACTGCATTGAGGCGCAATTCTTATTGTTTTACAACACACACGGAAAGAGAAAATGAAAATGAAATGAAAAAAACCA
CAATTATTATTCTTTCACACTTAAATAAAGAATTTAAGTTATATAAAACGTCAATATATAATCTTTCACACCATCAAATC
ACCTTCATTTATGATAGCAGTTGATCTAACAATGTAAAACTTATTTATACTGATAGTATATATAATTTAAACTCGTAATA
TTCATGTGACTGTTTTAGTGCTACCATAGGGCACATATGTGAATGCCAAAAGCAGTAATACAAGGGGCAGTGCAACCATA
CATTTGATAAGTAGCAGTGGTATCACATGAAATTGTACTACATTCAAATTGTTGCAATTTCCTTCACATCATTTTTCTCA
ATGGCACCATCCACTTGCAACATGACTGTAAAATAAAATAAAGTTAGTAGTACAAAATATATATATATATTTGTAACGGA
ATATTTATGACGAATAAGTCGCTCACGATGACTATAACAGATTTTTGATGGTTTTATGACGTTATTTGTTAATTACCGGA
GGCAAAATTGATGACAATTTTATATTTTTCACAAAAAAGAATTGTAGGTGTCGCTCTAGAATTTATGATGATTCTTCAAT
ACATAGCAAAAAAAAATAAAAAAATTGTAGTTAGTATTGACAATATTGCTTAGAAAAACATTTTGGGTGTGTTCGTTATG
AAGAATGAATACCACATCGGTGGGAGTTCATCATTCATCACCCCCCCACATGTCTAGATACGGTTCAGTATGTACTGTTG
TGTGAACAATTTGTTTGGAGGGTTCAATAGTGGAGACCCGACAAATCTTGCAACTAAATCTACTCTGAAAGCTAGTTTAA
GGGGGAATGATTGTCCAAAATCATATAAGGGTCAAAATCAATTTATCCGCCTCCTATTTGNNNNNNNNNNNNNNNNNNNN
NNNNNNNNNNNNNNNNNNNNNNNNNNNNNNNNNNNNNNNNNNNNNCCTCCAACGTATCACACACACCTCATCTTTACTCC
CACCATAACTGTAACCCTCATCCTCACCACCCCTATCAGACCTCCCATAATATTTATATAGATTATATACAAATACATTT
AGAATAATATCTTTTACTAAGGTATCGAACACAATAAAATAAATAAGTCACACACTTATTTTTCTGAAAAGCATTTTCAA
TAAATATTTTTCTTTGAATGAAAACACCCTTAAACAACGGGGATGAGAGAGAGAGAGAAATGTTTACATGATGCAAAGAC
CAAAAAGACAATTAATAAGGCAACCCTAAATGAAAATGAAGATTTCTCCATCTATAACTTTTTTTGGTTGATAAACTTAG
ATAAGGGTAGTGCATTGAGATGAATACAGGGTGACTATTTATAATAGCAAGTCATAGCTCATGAAAATTTTAAATATTTA
ATTAAAATATATTTTAATTAAGATCTAAAACACCTTATAAACCAGGGTTAGATTGAATCGTATTAATAATCTAAACATAA
ATAAATATACAGCTTTAAACGACGTATACACCTATGTTGGATGGATCCAATCATTTTGATTAAATAAGATAAAGAATAAA
TATGATTAATAAAGATATAAACAAAGTTTAGGTCCAACTTAATTTGATAATAACATGCTTAGATCCAACCTTTTTTTTTA
CATTCCTTCTCCAACTATAAATAAATATTAGTAAATTTGGTTGCGCTTCACACTATTAACAAAAATCTCATTAGATTTTA
AAACTAATTTGTTTACTATATTCAAAAATTGAAAAAAAATCAAAATATTCTTTGTCTTCAAATCCAAATTGATTATATTT
TAAAATTTATTTCATTTTATTTTATTTAACCTTTCATCACTTAAGAAAATTTTGGATTTCTTTAAGGATCCATAACCTAA
AAATATATCATGGGCTAGTATTAAAAACATTAAGCGTAAAACTCATAATATTCAAATCGTAATTCCATCAATCTCTTTAT
ATCATATAGACATATACCACTTACTTTCAGTACCATACACACAACTTTGAAAACTCCGAAAGCACAACCCACAAAATTCA
CTTTGTTTAACCGATAAATCTCTAATAACACAAAACCATCCACTCACTATATATAGTTTTCAGTCTATATTAAAAGTTTT
GGAATTTTCCTTATTATGAATCATTAGAGTCATTCAAATTCTGCACTTACCCTTATTAATTACCTTTTGCCTTTCTATCA
TTGAAAAAAATACAATAATGATATATATATATATATATATATATTACTTGGACAAGTACGTCACATGTATATTCTATATC
ATATTTGCATAATGTATATTTGTAGTTATAAATTTTTTATATATATTCTAAAATTATGTAATTTTGATGTAAATTAGAAT
TCTTAATACTCCTCCATCCCTTTTTATGTGTCATCCCTTTTTATAAATAGTTGGTCCATAATACTTGTCATTTCATAAAA
TCAATGCATAAATTACCATATTGTTCCTTTTTTTACCCTTGTGAGTTATTAGTCTTGAAAATATACATTTGACCAACTTA
GAAAAGTTAAATAAATGATTCATGTTCACTGGTTAAATTAATTAATCAAAATAAATTAATTCATATTCATTGATTGAAAA
CTTGAATTCCAAAAAAAAAAAAAAGGGTAGAAGGGTAAAGTTACATCATATTTTAATGCAAGTGCAAAGTAAAGAGGTGA
CATATAAAAAAGAACGGAGGAAGTATATACTACCTCTTATTGCGTACTATGTTAAATTTTTCAATCGTCACCGTATCAAT
TAGATCATACAAATTAAGACTAATGCATAACCCTATAAAGCACACAAACCCAATAAAAAGCTTTAATCCAAATCCTTTCC
ATGACTTTGAGAATTCATTTTCCTTACCACTAAATATTTTCTTCCACAAAGTCCCCTGCACTTAAGATGTATAATATGAA
AAGTGGATAACAATTATTTTACCAATGGAATCTCAAAGGACCAAAACATGAAAATAAATAGAAAACAAATATAATGACTA
TTTTTAGGAGTTATGATCATCAAAAGTTACGAAATAATAAAAATAAAGACAGTTGAATTTTTATTTTAAAGATTATAAAT
AAATGAAGAAATAGTAATTGACACATAACTATTGCAAATAGAGCAAATATACCCCCGTTTAAGTTTGGGTGCAAAACTAC
CCTAACCGTTACTCAATAGGCTCAAAAATACCCCTGGCTAACGGAAAACTAAAAAAAGGAATTTAGAGAACTTTTAAATA
AGAAAAAGTTGACATTTTCTTTTCACCTGTCCCTCCCAATTTTCTCTCCAGGACTCCTCTCTCATTCTGTCCGCTGCCAC
CCATTTCCTACCTCTTCTTCTTCTTCTTTGTTCCTTCCTTACCTCTTAAATCAGATCGAACCAAAATCCAAAAACCAAAA
AAAAAAATCTATTCGAAATTCATCTTTTGTCACAAAAAACTGAACCCATTTTGACTAATCTACACTCAAGTTTCACCCAC
GACCAAGGATTGTATTCGAAAAAAGAAAAAAACAGTCATTAACTAATGTTTGGCGTGCGATGATGAAATTTTATGATGTC
AAGTAAACGAATTTGTATACAAGCACTACATCGAAAATGATCTTTAATGGCAATTAATTAACAATAAAAATTTAATTACG
GTTAAATATATATATATATATATATATATATATATATATATATATATATATATATATATATATATATATTTTTAGTAACA
ATTAGCACCCTTTACAAGTGTGTCTAAATCTTATAGCGATGTTGAATTTAATGATAATTAACTAATAGGGTAAGGACTTT
AACACTCTTTATTAATAAAAATTGTTTTTACAATAATGAAGTCATTTCTGATCAATATTGCAAAACAAACTAGCTTGAAC
CTTCAAGTATTATTCTTCAACAAGTAGCAACATATAAAACCATCAAGATAAATTGCAACCTTTTAATATTTCTCTTTTAT
GCATATAAGTTACTTAATAGTAAACATGAACTAATGGCATGTAGGATATTGAGCGGAGAAAACTAGCATGTAGGAATGAT
ACAAAAAGCAAAAAAATTCCTACTAGAACAATTAGTGCCACTGTATATGTTGAATTGTTCAGTTTAATTTGCGTACACTG
AAATTCTAACTCAATTTTGTGCAGTACGATAAAATTAATGAGTAATAGATTTAGACTTTTTGACAAGAGTACTCAAGATA
TCTACATATCCTTTGCTTGATATATGTTTGCTCTACTTGGCAATGAGATTGCATAATTTGAATTTAGCATTTAAGCTCGT
ATATGAAAAAATCATTCAAGTTCTTGATATATTTGCCTTGAGAAAAAATAACTTTTTTTTATAAAAATAGGTGTTGCTGG
TGGATGGAAGTTGGGGGCACCGAGCAGAATGAGAGAGGAGGCAAAAAAAGAAAAAGTCAACCTTTTCTTATTTTAAAAGT
TTTCTAAATTCCTTTTTTCCACTCTCCCGTTAGTCAAGGGTATTTTTGAGCCTATTGGGTAACGGTGAGGATAGTTATGC
ACCCAAATCCAACAGAGGGTATATTTGCTCCATTTTCAATATTTAAAGATATTTTTGACCTTTTTCTCCAATAAAAAATA
GGAAAACTTGTCAAAAAAAATAATTAAAAGCTAAATAAATATGATCCTTGACCAAAAAAATATTGATTCTTTAGTTTCAA
TTTATGCGACATTCTTTTCTTTTACAATCAGTTTCAAATAAAATATTTAATAACAATTTGATTTTAGATTTTCTATTTTA
TTCTTAATGAAATGATTTATAGTCACATATGTATCTTTGATTTATTTTAGTTCATAAATATTTTAAAAAATTATTTCATT
CTTAAATACTTAATGGCCAATCAGATATCTACGTATAAATTAGAATAAAGAGATAGTTTCCGCATTTATATTACAAAAAA
GAATATAATACCCTTACCTTATCCTCTATGGTCTCCTTAATTTAAGGGTCTTCTTAAGTTAGAGAATTGACTTTTGAATA
TTATTATTTATAGTGTAATATAATAAAGGAAAGTAGACTAAGTTTTAAGTCTTTTAATACTAGCTAATTATTAATTAAAA
TTATCATAACTTTGTGATCTAGCTTGGGTGTAGTATTATTTATTTGTTATCATGGTTAGATTAAACCTTGGTTAATTATC
ATTGCTAAAAAAACATTAAAAAGCCACGGACTACGCTGGTTTTTCAATAAAAAGTATTGATTTTTTTTAAAAAACAAACA
GATAGACGTCCATTTTCACGGAAATAATATATATATATATATATTTTATTTTTTAAAATTTTTTATTTTTTTTATTTTTA
TTTTTATTTTTATTTTCAACAAGAAAATTAAGGAAATCCCTAAATTTTTTATTTTCTATTTATTATTTATTTTTACAAAA
ATTGAGGGACTCTGTTGATTTTGCAAGTGAAAAACTACGGTTGAGGAGTATAAATTAAAAATAACGGAAGTATTTCATTA
AAGAGCATGCATGATCTAGTGATAGAATTATTCAATGTCGTATAACATACATAGTTTGAACTTAACTAATGGAAGCTAAC
TAAAACCTAATTGGAATCCGATAAGCCCAAAAAGTACATACAAGAGACATGATAGAGGAAATAAACCTGATCGGACTCCC
ATGCGCCCGACGTGTAAATACAATAGCTAATATGAAAGAAGAATAGTAGTAGGAACAACCAAGAATATCAGTTGTAAATG
CAAGCAAGGACTACCCGGAATTTGACATTGAGATTGTCGCGAAGAAGGTTTATACTCATCCTAGAATCTTACATCAGGAT
TGCTACAATGAAGGTCAGCCTCTTTTGAAATCTTACATCGGAAGAGTCGATCATTCTAAAAATCTTACATCGGGATAATC
CCAACAACTGTAACTTCCAGAATCAGACATTGAAAGCTAGTCCTTTCTGAAATCTTACGTTGGAAAACCACAACAAGATT
AAACATTTCCCAAAATCTTACATCAAAATATCCTATCTCTTCCAAAATCTTACATCGGAACAAACACGAAAAAAAACCTA
GCATTTCACATAATCTTATATCGAAATAACCAGTCCCTTTCAGAATCTTATATTGGAAGGTTACCACACAAGATCCGACC
CTTTCAAAAATCTTACATCGAGAGGATCCCATCACACAAAAATAAAACCAACTATCTAAGGCAAGACTAGGAACCAAACA
AACAACAAGCAGCCAATTCTGATACCAAGAACGGTTTTAGAAGGTCTAAGTCCAACCTGAAGGGTTACACCTAACCCAAA
TCTGAGTCATACGAGCCACCAAAGCTAAAGTCTAAGGCACACACTAGCCAACCCTAGGCTAAGGCTCTGTCCAAACTATC
ACAAGGCGATCCCAGCCCATACACAAATCACGAGAACATAAACATCACTAGAGGTAAAAATACACAATACTATTCCCGAA
TAAACTTGAGATAAGGCTAACGAAGTAATAGGGATATCAACAAGAGTCATACTAGCTAACCTAACCCAAAAACCAGCAAT
TCATCATGCTAAATCAATAATCAACAAGCTAAGTCTAAAATCAAAAAGTCATAGCCTTCCTCAAAGCCGAACACGCGCAC
TCCAAATTCACCAAAAAGGCTTTCCCTCTCCGAGCAACATCTGAATGATGCCTCATTCTGAAGCACATATAAAGATCCCA
ACAATTCTCCCCAGCTCAACACAACTCAACCACAAGAAAACCCATTGAAGTTGCCTAAGGCCAAGCTCCAACTCTTCTTT
CTTTCCAAGAACAAAATAAAAGAGAAGAAGGATAAACTACTAGCGGTTGTTGCTCCAACGGACTAAGGGTTCCTAAGTGG
TGTCACACCGGTGGAAAAACATTGCAGAAGTAATGATCAACCATATCAATTAGTTGCAAAAGAGTGTACCCGACTCTATA
GGCGCGAGATTGCCAAAGAAATCAAGCTCTGCAAGAGTAAGTCCACCCTTCTATACCACTTGGGATCGGCCCATGCTAGG
CTTCCGCCCCTGAGCTGCCACCCTTAATTATACAGATTTCTTTACTTAAATTTTTTAATCTTTGAGATTGTTGTTTTGGT
GGTCATAATCATTTTTTATATTTGGAACTACGGACTAGTAGTAGAAGACATGAAAAGAATACTTCAAGGAAGTAACAATG
ACATAAGGAGCTATATAAAATCAATGCATTATTTGTGAGCTTAAATGACACAATTGACTTCAACTCACTAAAAGGAGGAT
TCACCAAACTTGCTTTTGCAAATACCATTTCTATACCAGCACATAAAAGGATAATTACACAAGTATAGAGTACTAAACAT
ATAATGAAGTAATTCTATACACTAAGGACGGGGAAAATATTGTTAGCTATTTGGAGATCATACGTTGCCACTATGTTTCC
TTTACTAGGAATAGAACTTAGGAAATTCACTTATTGATATTAATCTCAAGTATCAGATTTCATGCCGAAGAATATTGAAT
CGAATAGCCTTACATACCTTATCTTCTGATCAATACAACTATCACGATTCAGCCTCCCCTTTCAGGTTTTAATCTACAAT
ATAAGTCATGATAAATTTAAATTAGCAACTATCACACCGTGAGCCTCGTAAAACAGTAGCTAACTTTGACGGATAATGAG
ACAATATGACCCTTAAAACAATATGTATCACCACACCCTCCTTCTCTGCCCAATACATACATTATATATCCTTTTCCAAG
ATTACCCAAACTGCATCAACAACAATACACATAAAATAGCCTCAAGTATTCTTTATCATACAACCAATTATTGAACTCAC
CACCCCCTTGAGTTCTTTATGACAGCACACCCATAATTCCTCACTCAAACTCAAACATAAGGAGGAAGAAAATGGAGCAG
TCACCTTACCTCAATTTCTGCAACTTCTCGTTATAACTTGAATTCCTATAGAACTTCAACTTCCCTTCACACTTAAACCA
AATAAGAAGAGAAAAGTATCTTAATAACCAAGGAACTGAGCAGTAGCTTCTGGAAATATTATGTCTTTATACCTATACTT
GAGCATGAATAACATGTTTTCCTAATCATCCATGTGAGAATTAAGCTAAATCCATAAGTGTTTTCACTTACCATGTCTTG
CAGAGATGAGGGTTTCTTCAAGAACCCTAGAAGAACTTTAAGGCTGCTGTTTAATCCTTAAGAGAAAAGAGAGAGAAAGA
GCTGGACCTAATCCTCAATAATGTGTGTTAAAATGAGTGAGAATAGCAGCCAATATATCTTTATATTGAGCTTTCTTCGC
CTTTAAGAATATCCACTAGAAAGCTTTATTTTCAGCCACTAATTGGTTAAGTAGGTGATGCACCTGCTTATGCATATCAA
GCAGCTCAAAAGGTCAATCTAGGTGATGCACCTACTAGCTTTCACTTGGTCTTAAATATATTGGGCCTTGGCAGATTTGG
CTGTTGGGCTTTAATTTCATTTTGTTTTATTTAACATAGTTTGGGCCTCAAGTGAGTCCATTAGCATAGGCCCAAATCTG
ATCCATAAACCTTGGCCTTTTTAACTAGATCCATATAGCTCAAGTAGGTGATGCACCTACTTGGTTCTTTGGACTGGTCA
ATAAGTCAAAGTAGGTGATGCACCTACTTGTCCCCTACTAGCTTAGTTGCGTCAAGCAAGCAGCTCACCTATTTTATTCC
ATTCTCTAATTATTAATCTCTTTTTCTTTAACTTAACACTTAACTTTCAACGTTAAGCTCAACTACCACCTTCCCGTCTC
AAGTTTAAATACTTCCGTTGGAGTTATATCTTGCAGTACACATGTTGCAACGTGCAAGGCATCACATCACCTTCCGAGAT
AGTTTAAGCCATTGCTAATCATATAAGAAACATGGTCCCTCACCTATACTATAAGGCTATGTCAAGTATCACAAGAATAT
AATAAGAATATGCATAATACCGGTTGTTACGTCCTTCCCCCCTTAAAACATTCATCCTCGAATGTTAGCACGGTTATCCA
GCTCAAACAAGTTCAAGCCTAAGTTAGTACTACTGTTAATCACATTGAAAATATAGACTTATACTTACTTGTTAATGCCT
CAACTCAACATTTTAATCTTTCTCATCGGTTTGGAAGAGATGAGGATACTTCAATTTCATTGTTTCTACCGCTTCTCATG
TAACTTCTTCTACTTGTTGGTTCCTCCATAATATTCTTACAGAAGCTACTTCTTTATTTCTTAACTTCCTAACTTGTCTA
TCCAGAATAGCAATGGGTACTTCTTCATAAGTGAGATCTCTTGTAACTTGTACATCTTCAGTAGGAGTAATATGAGATGG
ATCACCTACGCATTTTCGAAGCATTGAGACATGAAACACCAGATGAACGATTGAAAGCCCTTGAAGTAACTCTAACTCAT
ACGCAACTTGGCCAATTCTTCGGATAACCTTATATGGCCCTATATAGCGTGGACTCAACTTTCCTTTTTTACCAAACCTC
ATTACCCCTTTCATTGGTGACACCTTCAAGAACACCCAATCCCCTATAGAAAATACTAGTCCTCTCCTTCTAACATCCAC
ATATGATTTATGTCGACTTTGAGCTGTTTCTAGCGCTGCTGTAACACTTTGACTTTTTCCATAGCTTGATAAACAAGATC
TGGCCCAAATAAGGCAGTTTCACCTTTTTCGAACCAGCCAATTGGGGATCTACATTTTCTACCATATAAAGCTTCATAAG
GTGCCATTTTAATACTTGAATGGTAGCTATTGTTGTATGCAAACTCGATCAATGGCAAATGATCATCCCAACTACCTTTG
AAGTCCAATATACAAGCTCGTAGCATATCCTCAACTGTTTGAATTGTATGCTCTGCCTGACCGTCTGTTTGAGGATGAAA
GGTTGTACTTAAATTCACTTGTGTTCCTAAACTCTTCTGAAATGACTTCCAAAAATTTGCAGTGAATTGAGCTCCCCGAT
CCGATATAATAGAGATTGGCACTCCATGTAGACGAACTATCTCTTTAATATACAACCTCGCATATTCTTCGACTGTATAA
GTAGTCTTGACCGGTAAGAAGTGCGCTGATTTGGTCAATTTATCAACAGTTACCCATATAGAATCAAACTTCCGAAATGA
ACGAGGCAAACCAGTGACAAAATCCATGTTGATCATGTCCCACTTCCAAATTGGAAGTTCTATACACTGTATATAACCCC
CGGGCTTTTGGTGCTCTACTTTTACTTGTTGACAATTTGGACATTGAGCCACGAATTCTGCAATGTTTTTCTTCATGTCC
CCCCACAAATACATTTCTTTCAAGTCATGATACATTTTAGTTGACCCCGGATGGACAGAATATCTCGAATGATGTGCTTC
CATCATAATCCTCTTTCTTAATTCATGTACATTAGGTTCACACAATCTGTTTTGACATCGAAGTACTCCCTCTTGCGTAA
GCTCAAATGCCTTTGTCATACCCTGTTGTACATTCTCCTTAAGCTTTAATAGAATAGGATCAGTGTACTGCTTCTCTTTC
ACTTCCACTACTAATGAGGATTTTGCAGCATTTTGCACAATATCCCCTTCGTTTGGAGATTCAAGAAGGCGAACCCCCAA
GCTAGCTAGTTGACATAGATCCTTAGTTATTCCTTGTCTTTCCACAGACTGCCCATAAGTGCTTGCCATTATTTTACGAC
TTAACGCATCAGTTATTACATTTGCTTTCCCGGGATAATATAAGATATCCATGTCATAATCTTTTAATAACTCCAGCCAT
CTTCGCTGCCTCAGATTTAGGTCCTTTTGCTTAAATATATATTGCTAACTCTTGTGATCAGTGTATAGGTCAACATGAAT
TCCATACAAGTAGTGGTGCCATATCTTCAAAGCAAATACAACTGCTACTAGCTCTAGATCATGAGTTGGATAATTTTTCT
CATGTGGTCGCAGCTACCTTGAACCATAAGCTATTACTTTATCATGCTGCATCAATGCACATCCTAGGCCCACTCCCGAA
GAATCACAATACACTGCATACCCTTCTGTTCCTTCTGGAAGTACCAATACAGGTGTAGAAGTTAATTTATTCCTCAGCTC
TTGGAAGCTTCTTTCACATTCATCACTCCACTGAAATTTGGTTTATTTGTGTGTTAGCTTTGTTAAGGGTGCAGCAATGG
AAGAGAATCCTTCAACGAACCTTCTGTAATAACTTACCAATCCAAGGAAACTACAGATCTCCGTAGGCATTGTAGGTCTT
GGCCAGTTTTTCACGGCTTTTATCTTCTGGTTATCAACCCTTATTCCTTCATCGGATACAATATGATCTAAGAATGCCAC
AGATTTTAACCAGAACTCACATTTAGAGAACTTTGCATACAACTGACGATCACGAAGAATTTGTAAAACCTGCCGCAAGT
GATTAGCATGGCCCTCTTTCGATCTTGAATACACCAAAATATCATCTATGAATACTATCATGAACACATCTAAAAATGGC
TTGAACACCCTATTCATCAAATTCATAAAAACTGCTGGTGCATTCATTAGCCCGAATGACATGACTAAAAACTCAAAATG
ACCATACCGTGTTCGAAAAGTTGTCTTGGGTATATCTTTGTCTTTGTCCCTCACTTGGTGATAACCTGACCTCAGGTCGA
TTTTTGAAAAACACCTAGCACTTTGTAACTAATCAAACAAATCATCAATTCTAGGGAGGGGATATTTGTTCTTAATCGTT
ACCTTATTCAACTACCGGTAGTCGATACACATTCTTACCGAGCCATCTTTCTTGCGTACAAATAAAACTGGTGCTCCCCA
TGAGGACATATTAGGCCTTATGAATCCTTTATCTAATAAGTCTTTTAATTGCTCCTTCAACTCCCGTAATTCTGTCGGGG
CCATTCTATATGGAGGGATGGATATAGGTTGAGTATCTGGAATCACATCAATACCAAACTCTACTTCTCATTCTGGAGGC
AAACTCGGAAGATCTTCAGGAAATACATCGGGAAATTCATTTACCACTGGAATTGATTGAAGTGATGGTGGCTCAGCATC
TATATTTCTCACTCTCACTAGATGACATATGTATCCTTTGGACATCATCTTCTTTGCCTTAAGATAAGAAATAAATTTAC
CTCTTGGTGTCCCAATATTACCTTTCCATTCAAGGACGACCTCTTTTGGAAAATGGAAATGCAGCATCTTAGTTTGGCAA
TCCACCGTGGCATAACAAGAAGCTAACCAATCTATACCCATTATAACATCAAAATCCACCATTTCTAGCTCAACAAGGTC
AGCTAATGTATCACGATCATAAACAGTTACAATACAATTACGATAAACCCTTCTAGCTATATTAGACTCACTAATCGGTG
TAGACACTTCAAATGGCTTCACTAATAATTATGGTGTTCTTTTGAACTTTTCAACAATCAATGGAGTAACATATGATAGT
GTAGACCCCGGATTAATTAATACATATACAATATGTGAAAAGATGGACAATGTACTTGTAACCACATCCGGTGAGGCTTC
TAAATTTTGTTGATCCCCGAGAGCATATGTGCGATTCTGAACTCCACTAGAATTGGCTGCTCTCCTAGCTCCTCTACCAC
GACCAGTAGGCATCTTTCCCCTACCTAAAAAAGGTGCTGATGATAAGGATGCAACAATTGATCTAGTAGGTTGTGCCACA
CCACCCACACCCCTATGAGGGCAATTTCTCATCATATGACCTGGTGTACCACACCAAAAACAAGCATTTGTCCCAAACCG
ACATGCACCTAAATGATTTCTTCCACATTGTTTACAAGACTATCGAAGAGGTCTTGATTGGCTCATACTCCCCTACTCTT
GGTACCCCGCTGTTCGTGAACCTTGGCTTTCACCTCTTTGCCCAAACTGATTGCCCCTAGACTCTTGAAACTGAGGTGGG
GCACTAGCTGTAGAGTAGGAAGATGATTGGCCTAGGCAGTCTATTAAAGAAACGAGGCCTAACATCACCTTGGGATGGTG
TAAACTGCCCCATGGATCTGGCCCTCTTAGAATGCCCTGTTTCTGACTCTTGTGTCCTTCTTCTTTGCCTTTGATCCTCC
AACTTTTGTGCAAAAACTTGCATCCTTGCTATATCCATATCTTTATTCAACGAAGCAATGGTACAGTCTCTAACCAGATA
TGAATCTAATCTATCCACATATTGATGAACTCTATCCCCCATAATAGCTACTACATTAGGAGCATACCTGGCCAAGGAAT
TAAATTTGAGACTGTACTCTCTCACGCTCATACTTCCTTGGTGGAGATTTAAGAATTGATCCGCACGGGCCTCTCGGATC
TCCAATGGCAGGTAATGGTCAAGAAATGCCTTTTTGAACTCTTTCCATGTAGCTGATGGTGCATTTGTTCCCCTGGATTA
CTTCCAAGCTTCATACCACAATACAACCACACCCTTTAATCTATATGCTGCTAGCTCGAGCGCTTCTTTACCACTTACAT
GCATAGCATTGAAAGTGAGTTGGATCTGATCTATAAAGTCTTGTGGATCTTCATTAGGATCTGACCCGGTGAATGATGGA
GGGTCCAAATTAAGGAAATCACGTATCCATATGCCAGCTGCTTTATCTACATCACTAGTACCTGCAACTGGACCTTCTTG
CCTTTGGTCGTGGCCAGCAACTATACGAGTTAATAATTGGACCGCATTCCTCAAATCTTGCTCGGTAGCATTAATAGGGG
GTTCTTGAGGTGCAACTTCCCTCCTTAGATCTTCTGGAGATGGAGGGGTCGGGGAAGTCTGTGAGGGAGACTCATCTTGA
GCCTCACCTTATACAAGTTGACTAGGTGGTGGTTGGCTGGCCCCTTCTTGGGCAGCCACATCTACTCGCTTACCAATACT
TTTGCTCCTTCTCGTAACCGGCATCCTTGCTATATTAAAACAATTTAGGAATTAGATATGATTCACCTACAACACTGGTT
CTATCGCATGATCTAAGAAATGAAAGAAAGGAGACAACTCCAACATGTCCCGTAGCCTCCTGTTTATAAATGTCGTGCAC
AACACATCCATAAGCAAGACTCTACATAGACACGACTTTGTAGACTCCCTAGAATGACCTGCTCTGATACCACTTTTGTC
ACGTCCCAAATCCCATTAAGACGGACAGGCACCCGATGCCCTCTAGGCTCGAGAAAACCAACATTTAACCTGTGCTTACT
ATGCATATAACTATGACAATCTTGTGACAAGTTCACATAGGATGCAGCGATACGAACCAACATAAGTAGACCCAAAACGT
ATATACAAGACTTGGTTATTGAGGCCACAACTTGTTAAGACGCAACTAAACCATAAACATAAGTCTACAAAGCCTCTAAA
AGATAGAAAACCTTAGAGTAGGTCGAGACAGACCCCACCTTACTTTTAACTACGATACAATACCCAAAATGAATCTACCA
AAGACTCAGTAAAGCTCTGAATCAATTTGGAGCTCACCAAAAGTAGCTGAGTGTCGTATGCTCCTACCGAGGAGGTCTAC
TAGTTGAAGTACCTGTTCCTGCAGCATGAAATGTAGCGCCCCCCGCATAGGGCATCAGTACGAGAAAATGTACTGAATAT
GTAAGGCAATAACATATATAAAATAAGAGTTCGAATGAAACCAAGTATCAATATATGTGTGCACAAATCAGAACAGAAGA
CTACCTTTATTAACTCTTGTGGGATCATGTATGTTACATTCTTGTCTTTACCTTTCTGTGTGTTATGATCTTTATAAGGC
ATGAGATACGAATGACCAGCTGATTAGTGGTAGAAGAGGATGACCCATGCTAGGCATTTTAATCCCTGGGATGCGGACCT
CATAATTACACAAATTGGAATCGGCCCATGCTAGGCTTACGCCCCTAAGCTGCCACCCTTCTATACCAATTGGGATCGAC
CCATGCTAGGCTTTCGCCCCGAAGCTGCCACCCTTAATTATACAGATTTCTCTACTTAGATTCTTTAATCTTTGAGATTG
TTGTTTTGGTGGTCATAATCATTTTTGATATTTGGAACTACAGACCAGTAGTAGAAGACATGAAAATAATACTTGAAGGT
AGTAACAATGACATAAGGAGCTATGGAACATCAATGCATTACTTGTGAGCTTAAATGACACAATTGACTTCAACTGACTA
CGAAGAGGATTCACCAAACTTGCTTTTGCAAATACCATTTCTATACCAGCACATAGGAGGATAATTACACAAGTATAGAG
TACTAAACATATAATGAAGTAATTCTATACATTAAGGAGACAGGCAAAATATTGTTAGCTATTTGGAGATCATACGCTGC
CACTATGTTTCCTTTACTAGGAATAGAACTTAGGAAATTCACTTATTGATATTAATATCAAGTATCAGATTTCATGCCGA
AGAATATTGAATCAAACAGCCTTACATACCTTATCTTCTGATCAATACAACTATCACGATTAAGCCTCCCCTTTCAAGTT
TTAATCTACAATATAAGTCATGATAAATTTAAATTAGCAACTATCACACCGTGAGCCTCGTAAAACAGTAGCTAACTTTG
ACGGATAATGAGCCCATACAGCCCTTAAAACAATATGTATCACCACACCCTCTTTCTCTGCCCAATACATACATTATATA
TCCTTTTCCAAGATTACCCAAACTGCATCAACAACAATACACATAAAACAGCCTCAAGTATTCTTTATCATACAACCAAT
TATTGAACTCACCACCCCCTTGAGTTCATAATGACAACACACCCATAATTCCTCACCCAAACTCATACATAAGGAGGAAG
AAAATAGAGCAGTCACCTTACCTCAATTTCTGCAACTTCTCCTTATAACTTGAATTCCTCTAGAACTTCAAGTTCCTTTC
ACACTTAAACCGAAGAAGAAGAGAAAAGTATCTTAATAACCAAGGAAGTGAGCAGTAGCATCTGGAAATATTATGCCTTT
ATAACTATACTTGAGCATGAATAACATGTTTTCCTAATCATCCATGGGAGAATTAAGCTAAATCCATAAGTGTTTTCACT
TACCTTGTCTTGCAGAGATGAGGGTTTCTTCAAGAACCCTAGAAGAACTTTAAGGCTGCTGTTTAATCCTTAAGAGAAAA
TAAAGAGAGAGTTGGAGCTAATCCTCAATAATGTGTGTTAAAATGAGTGAGAATAGCAGCCAATATACCTTTATATTGAG
CTTTCTTCACCTTTAAGAATATCCACTAGAAAGCTTCATTTTCAACCACTAATTGGTCAAGTAGGTGATGCACCTGCTTA
TGTATATCAAGCAGCTCAAAAGGTCAAACTAGGTGATGCACCTACTAGCTTTCACTTGGGCTTAAATATATTGGGCTTTG
GCAGATTTGGTTGCTGGGCTTTTATTTCATTTTGTTTTATTTAACATAGTTTGGGCCACAAGTGAGTCCATTGGCATAGG
CCCAAACCTGATCCATAAACCTTGGCCATTTTAACTATATCTATATAGCTCAAGTAGGTGATGCACCTACTTGGTTCTTT
GGACTTGTCAATAAGTCAAAGTAGGTGATGCATCTACTTGTCACCTACTTGATTAGTTAAGTCAAGCAAGAAGCTCACCT
ATTTTATTCCATTCTCTAATTATTAATCTCTTTTTCTTTAACTTAGCACTTAACTTTCAACTCTAAGCTCAATTACCACC
TTCCTGTCTCGAGTTTAAATACTTTCGTTGGAGTTATATCTTGCAGTACACATGCTGCAACGTGCAAGGCATCCCATCAC
CTTCCGAGCTAGTTTAAACCAATGCTAATCATATAAGAAACATTGTCCCTCACCTATACTATAAGGCTATGTCAAGTATC
ACAAGAATAGAATATGCATATGCCTAATACGGGTTGTTACACCCTTTTCCATTTAACTAAATGTTCTTGATAATTTCCAT
TCCTACCACCAATTATATTACATTTGTAAATTCGTAATTGAATTCTAACTTGCACCTCTTCCTGTGGGTTCGACCCCAAC
TCTTTGTTGGGTTTTATACTAGAATACGATCACCCACACCTAGTATTGGATGAGGTGTGGTAAAGCGTTTATCAAAAATG
ACGCTGCTGCCGGGAAGTGGTGTTTAGAATTTATTATTGAAGTTTGAATTGTGATCTTTTTTTGTTGTAGTTGAATGGAC
TTACTTTGTTTTGTGTTTGTGTTGGCTTGTTTTAACAGAGGAAGAAATGAGTGTGAATGGGAGTAATGGTAGCCAAATTA
GCCACCAAGATGATATTGGAAATCTGAACAATGTTAATGACCCGATTCAATTGGGTGGTGTTGGTGCTATAGGTCTACCT
CTGGTGTAGGGGAATGTGGTTTTCCATGTCACTAGCACAATGCTATAACTCCTGGAAATGAAAGGACTATATGGAGGGCT
GACCATGAAGATCCCCATGAGCATATTTGGAACTTTGTGTACGTATGTGGTCCGTTCTCATTCAAGAACGTATCACAAGA
ATCAATTCGTCTTCGGTTGTTTCCATTTTCTTTGATAGGTGAAGCTACCAAGTGGTTAGTTGATCTACCGAGGAACTCCA
TCACCACTTGGGATGAACTTACTACATCGTTCTTCGTAAGGTTCTTTCCCCCATCAAAGATGATAATGCTAAGAATTAGT
ATTCAAGGTTTTAAACCCTTGGAAGGTTAACCAATCCACGAGACGTGGCTGAGATTTCAGAAGTTGGTGCTTCAATGTAC
GACTCACGGATTGCCAAACAATGTGATATTACAACACTTCTATAGGAGCCTTGACTCGGTGAACAAATGTGTTGTTGATC
AACTTGTTCCGGGGGGTATAATGCAACATCCTTATGAGACAGCATCTCAGCTTCTCAATGGCATGACCAAGATCAATAGA
GCATTTTATACTCGTGAGGACCAAGTGTCTCCTCTCACCTTTAGAATGAAAAAATAGCAGATCGAGAAGGACCAAGAGAG
AGACCAAAACATGGCCAAAATGATGACCCAACTAGATATCTTGTCGAAAAATGTGATGGGTAGTGGGTTGAAGAGTGTAA
ATATTGTTGGTATTGGTAGAGCAAACCCTGATGAAGCTCACTTTGAGGCGCTGTATAATGAGAAAGTGAGCTTTCGTACG
AAAGACATCCTTGCACGCATTCTCAATAAGGTAGAAGGGTCGAACAAAGTTTTGAAAGAAATGAAATAGGACGTCTCCAC
ACTTAATCAGACGGTCACCTCACACTCAGTATCCATCAAGCAATTGGAGACACATGGGTCAAATCTCAACTCATTTGAAT
CCAAGGCAAAAATAAGGGTTGCCTAGTGACACAATGGTCAATCCCAAAAATGAAGTTTGAATTGGTATCTCCGTCGTGCC
ACGATGTTAAATAAGGTGTTTCTTGGGAGGCAACCCAAGTTTTTAATGCTTTTAAAGTTCACTTTTGAATAATTGGTGTT
GATTTTGCATGTTGAAAAGTTGAAAGTGTTGGAAAATTGGTAATAGATGAGCTAAAAGCTCAATCTGCGACTCGCCGAAC
ACGTCGGCGAGCCCGACATTGACCGCCGTTTGAACCCCCAAATTGTTGGAAAGTTCTGTAAAACTCGGCGAGCCAAATTA
CCACTCGGCGCATCGCTGAGTGGGTCGGCGGACACGACTTGCTTTGCCGACTGGCACGCGAACTGAAAGGTTTTAAAGGC
CAAACAGTTTAAATTTCAAAAATCCTTTCGCTTTCCTACTTTTTAACTCCCACACACTCACATATGATATTAGATTTCTC
GCATCTTCGTTTTACTTGGGATCTTTGCTTGGGGCGGATTTTGGGGAAGTTATTACTTCATAGCATTTCAACTTTCGGCA
TCAAAGGTTGGTTTTCCGAACTCCGAACTAAATAGTTTGTTGAAATCAAATGCAATTGTTCATTTTGTGGTTGATATCTA
TGTGTATTGTCATTTTGTTGATTGTTTGTTAGTTGGTTTGCCCGTTCTTAAGTGAATTCGTAATTAATTGGTCGTAATTA
TTAATTCATATGCCTTTAACTGATTAAATTATTGGGTTGTGTTGAAATTGTTATGGGTCTAGTGGGGTGTAGTCTGAGTA
ACCCCAAATCATGCTAATTGTCAATTTTTTCCCGATGATAGAGCGGTTGACGTCATTCTTAAGGGCAAAAGAAATCAATT
GGCCAATTTTGGTCAAATCGGGGGAAGTCTGAGTACCCCAAGGGCATGGGTGATATGGGTCTGGTGTTAATTGTATGTTT
TTGGTAATTAATTTTGTTTTCATGGGCTGCAGGCGTGATTTTGAAGTACGGAGGGAAAAATTGGCACGATGGACTACTCG
ACGAGTTGGGTCGAGCTCACTAAGTGGTTTGGCGGTTCGCCTAAGTCCCCTTTGATTGCCCATTATTTCTCTCTTTTGAG
GCTTTAAGTTCTATAACTTTTGGCGATATGCCTATGCTCGATGAGTTCACTCGGTGACTCGCTGAAAGTCCCTTCTAATC
GCCCTTCTGCGCACTTAATTCCCATAATTATTCTATAACTTTCAGCGAGCTACTTTTAGTTCACCAATAGGTGTTGGCGA
TCCACCAAATGCCCCTAGATCTCGCCGACCAGTTTTGATTTTTGCACATTTTTGTTTTGGAACTTTCGGCGAGCCCGACT
TGGCTCGCCAAAGTGATTCGGTGACTAGCCGATTGGTTCGGTGACTATTCCTACAACTATTTTCCCACACTTCGATCTAA
CATTTTTCACATTGTTTTTCAGGCATGTCTATACCAAAGGTAGTTGGTAGAGACATACCACCCGAAAGCGGGCACGGGGG
ATTACAATCGATGAAGAAGCAGCTGCTTCCTGGGTAAAGGCTACAAAACTACCTCCAATGGGAGGTTAAGAAAAGGGCAA
GGCGCCCGTGGAGTTGCAACCAGTCGAGGAGAGCTCTGATATTGAGGGAGTGTATGCCACACACCTCACTACCTCTAGCA
TTGAGAGTCAGTCAGATGGGGATTCTACGACTTCTATCTCCGAGCCGGAAGATGACCAATTGTTACAAGCCAGAAGAGTG
AAGCCACGATCCAAATCATTAAATGATCCGTCTAGGATCCCAGTTCCTCCAACACCTACTCCTCCTCCCACAGTTCCAGC
TTCTACTCCAGAAAAGACAGTGGTTCCAACACCACCAATTCAGGGTCCTCTTTCCCGGTCACTCAATCGAATAAAGGCCG
AGGGTTTGAGGACCATTCTAGAAGAGAAGAGATTGTCTACCGACGGTGTGGTGGAAAGGTACTAGAGGTGTGGAGCACTA
TCAAGTTCCACAAGTTCAAGGTGTTCACAAAACCTCAGGGTCCCTACATTCCTACTTGGGTCCGGGAGTTCTATTCAGCC
TACAGAGAGTTAGTGCCAAAGGGAAAGAAGATGGCAAGTGCTTTCAAACCGATGGACTTTGTGATGGTTCGAGGGAAGAA
TGTCAAATGCTGCTGCTCAGATATAAATGCTATCCTGGGTGCTCAAAGACCCTGTAGTATGCATGATTAAATCAATTTGG
TCAAGAAAAATACCCTGGATTATCTCAAAGGTTGGCTGGCACCCCTTTTTTACGATGTCACCCCGAGGTGGATAGAGGAA
GGTGCACCCATAGAAAAGAAAAACCTGAATGTTGCTGCAAGATACTGGTTTGGCTTCATCAGTAGCACCATTATGCCATA
CCAGAATGAGTCCATCCATAGACACGCGAAGGTAGCCTGTTTAGGGTCCATTGTTTAGGGTCCATTATTGATCTCTAGAA
GCTGAACTTGGGGTTGCTAATAGAGTTCGAGATGGCCATGAGGGCCAAAAAGAGCCAAACCTCACTCCCATTTCCAATTT
TGATTACTGAGTTGTGTAGATGGGCTCATGTCCCAAGAGATGAAAAGAAGGATGTCGAGGTGACACCCACATCTTATACT
GACATCCAGCGTATTGAGGCCGAATACACACGGGATGAGGCTAACAGGAGGTGGGACGCACCGGTGGAGAAATCCCTGGA
AGTCGATGTTGATTTGTTGCCTACAGAGGCAATCATGCCTCCTCAGGCCAGTGGGCCCTTAGGTACTTTTGGCCCTTCTA
TTTCTGAGACTCCTCATACATCTGTTGCACCCACTCCCACTAGATCTAATGCTACTGGTCCTACTACTTCTCAACCCCCT
ATCACCCAGGCCATGCTCTATAAGATGGGTTATCTGATCGAATTTGTTGATGTGCGTGCCTCCCGGGTAGAGGCCAATGC
GCCTGGGTTGATGGAGTGGGCTATTGTTGCTGCCTTAGCCCCCATTAGGGTTGACATGAGGGAGTATAAAGTTCAGATTG
AGGATCACAAGTTGGCCTTGGATGTCCTTGCTGTGAGAGTTGAGGCATGTGAGAAGAGCCAGGGGGCTACAGATGTTATA
ATGGCCTTAAAGGTCGATATTGTTGGGCTGCTTAGAGATGTGGGTAAGTTGAAGTCCACTGACCTATTGATACTATTTGA
TACGATAGAGATTCCGAGGTCCCAAGCATAGATATTCTAGCTTGTTCTGATATGCCTCCGACTACTACCAGAGATTAGAC
TAGAACTGATGATGTTGATGCTAAGTCTGAGGCTCAGACAGATGAGGAGCACCTTGATGTTCGTGAGGAGACTGTGTACG
AGGATTTGGCTGACTTGGAGGGTGCCATATTTGAGATAGTTAGGTAGGAATCGCGTCGAGACACTTCTATTGTGGGCTCA
AGTGAAGCCAAGGATGATAAGATATCGAGCACTGATGCCTAGACAGAGGGAGTTGCCGATATGCAGACTTCACCCCAAGC
CTAGCCTGGCAGGATGATCTTCTTGCCTCCTTCCCTGTTATATTTAGACTATTTCTATTTTTATTTTCATTTAAGGACAA
CTGCTTATTTTTGTTGGCGGGGTGAGGTATTGCCATACCTATCTCTGTTGGGATGGTTTTGTGAATATTGGCTTGTTTTT
GGTTTTGGTTTTGTAAATATTGGAGCTTATTGGTGTTTATATATATATATATATATATATATATATATATATATATATCT
TGGTTTTCGAGACATTATGGTCAATTCTTTTTAATGTATAAATGGTTTTGACCAATTTTAAAAATTTTGCCACCTCTTTT
GTGTGTGATTGTGACTGTTCTCTTGCAAATTTGAGTATCGGTTGTGGTCAATGCCTATGACTTGAATAGTGCTTTTAATT
GAACAACATAAATGTGCAGCTACGATGAGGCAAACTGAGTTACATAGGCAATATGTGAACTTTTAGCATCTCGTTGTGAC
TAGCCGATTGTCAATTAAGCCTTTTGTGATGAACATTGCACGATAGCTAGAAAGTGTGGAGTATTGTTTGATAATTGTAT
TGAATGCCTTGTGTGGTGAGGTTGTCTTGAATAATGTGTACCTAGAATTTTCCCTGTTGGTTCGATTGATAGATTAAAGC
AAGCGATTGAAATGATCTTAGGCAAAAGTTTTGAAGAGTGAAATAAATTGATAATATACCTCTTTGTGGCCACCTTGTGA
GAAGTGTGAACCTTTCTTGGTACCTTTTGAGCCTATCCCTTTCTTTGGAAGAAACTTGAACAACTTTGACCTCTTTGTCC
CATTACCTATAACCTTCATGAAGTATTGGTTTGTTTGAATAGCCAACTTAAGCCAAAAGCCTTAAGTTGGGGGTGTGGTG
AAAAAGGAGGAAAGCCAAGAAGTGTGAAAAACTCCCCCTTGATATGTTGTTTTGAAAAAGATGGAACCCCTCCATATAAA
AAAAGAATGAAAAGAAGAATTGTGAAATAAAGTGTGTGAAAGAAGCAAAAGAAATGGGGTACCCGGTAAGTCATGTTTAG
TTGAATAATGAGGTGAATTATGAACATGTTTGGATGTGAAAGAGAAGGAGAAAAAGTGACTTTCAGGCCATACTATATGA
AGGTAAAAGACACTAAGCCTAAATGACCATACTTTTGCACTCAGCCCTATTACAAGCCTTAAAAATACCTTACGATGTTG
AGTGAGCTGAAACGAATGTTGGTTGGAAAATAAGGGCAAGCCTATGGGTGGAGTCATGCATGTGTTCATCTTTGTGAGCG
TGAGAGTTGTATTGGATTCCAGAATATTAAATTGTTGAGAAATTTTGTGTGAAATATGGAATCATCCTCGTTGTGAGGGC
ATTTGAATACTTTTGTTGAGCTTGAACTTGCATTTAAAGCATGCATTGTGAGCTTGAGTATACTTGATAATGGTGAGTCA
TAATTTGAAACTTTAAGTGCACAATTTAACATTGTATGTGTAGTTTGAACCTTTTGTGTGCATTTGTGTTGAGTCTTAAG
CAACACTGTTTGTAGACATCCTTATTGAACTGACTGATCTTGAGTTTTACTTAAGGACAAGAAAAAGGTTAAGTTGGGAT
GTTGATGAGTCCGAGATTTTGACTCATTTAGGGCTTTGTTTTCATGGTTTAAGTGTCCTCAAATGCCTAATTTATGCTCT
AAACTGATATTAAAATGTTGATTTGCAGCAAAGAAGGCTAAGGATCAAGGCAAGGACATTATCGGGCAAAAAGGAGCGAA
AAAGCTGAAGAAGTTGAAGGAAGCCAGTCCTGGTGATCATCAAGACCACTCGGCAAGCCTCCGAGTGGCTCTTTAGCTCG
TCCAAAGTTCCAGCGTGCCCACCCTGGGGAAAAACCTACTTGGCAACAGAAATGGACAATCGGCAGATCGTTGATCGACA
CGACGACATAAACCTTGATTGACTAAAGTCACACAACCCTGAAGTCTAATGGCCAAAGCAAACCGACGATGGAATGGAGC
AAAGGGTGAATCGCCGATGTGGTTGGCGAGGCGCCACTAACTTCGCCTGATGGTCCTGAAGGCCAAAAATTGGGAAACTA
TAATTTGAAATTTAAAAAGAAACGTGAGGAGTTCTGATTCCACAAGCCTTTGAGTTTTAGTTTTCTTTGTGTTTCTGAGT
TCCCATTGGAGACTTTGAAGCTTTTGAGACTTAACTTTGATGAATTTCAATTGGGTTTTAGAACTAATTCAATTTGGAGC
ATTGTATAGACTCGGAAACTTTTACCCTGCTGATGGCTAATATAGTTGGTAATTGTTTCTCTCTTTTTATGATGTGTGTA
GCTAAAATCCCAATTCTTGGGGTGTGATCATGTGATTATTGGCTTAATTAGCTTATGGGTATTGTTATTTACTGATTTAA
ATGATTAATTAAATGCTTACATGCTTCACCATCAGATGGACAAGACACCCGACGACCTTCTATATTCACGATGACATCTC
ATATGTGGGGCAGACCGCATCGATGCATACAACCTCTTTAACCTAGGAATAAGAGGTAGATAATGCATCACCTTAACTGG
GATCATCTTTCCAGTCGGAGTCCTCTAATAACGAGCATGTCCACAAAACTTACAATTTTCTAATTCACTATCAGTCTTGT
AAAACAACATGCAACCATTAACACAACAATGAATTCTATCATACGTCAATCTTAACTTGGAAACCAAACGCTTTGCCTGA
TAGAAGTTCTTAGGTATGTTAAACTCCAGATTAACTCGTTCACCTAAAAGATCAACCATTGAGTCCATATCTGCATTAGG
AACATTCCAATCTGATTTAATATTCATTAATCTAACCGCAACTGACAAGGCATAATGCAGACTCCCTTCACATAGTGGAT
GACTAGACTCTTCTTGTTGATCATAGAATTGTCTTTCTTCTTCATTAGGAGCTTCATCAAAATATTGTTCGGGTTCCATC
CCACCTTGAACCCCGAAAGCATCATTGATCATTTCATGAACCTTATCATGTTCAACCCTAATTTGACCATGTGGTGCAAG
CATATTATATTCATCCAAATGCATCGAATTATAAAACATACCAGTCAATCCATGTCTTTCTCCATGATCAATCCATACAA
AATATCTAGGCTTAAATCCATTACGGTTACAAATGAACCATAACTGTATCTGGTTCAAAAAAATTTAAGCACCTACATGC
ACTACAAGGACACCTAACCAATCCATTATTCTTGGAAATATAAAGTGTCATTGTATGTTCAATAAAATCTCTAACCAGTT
TCATAATGCATATTACATCCAAAAACGATGATCCATCTACAAAAATATAGATATTCAATTATAAATTAAATTTAATAATA
ATTTTACTACATTAAACTAATTTATATTGTTAATATAAATACTACATTTCATGATCTACAAAGTTAAAGCTTAATTAATT
AATGAATACTAATTAATTAAGTACAAATTAAGTTCAAGTTTTTATATTCCTAATTAACTTTTCAAGTTATTATAAATTAA
GTTCAATAAAGTTCTGATTAATATATGTTTAAATTAATTAAGGTCAATAAGATTTGTACTTCAAAATTCTAATTAACTTC
AAATTAAATCCAAGTTCTAATAAAGTTAAAAATTAAGTTCTAATTAATTAAGGTCAACAAGACTTCAAGTTCATATTCCT
AATTAAGTTCAAGTTATAGTAAATTCTAGTTATAATTAATTATAAGTTCTAATTAAGTTGTAATTCACGTTCATATCTAA
CTTCACTAACTTCAAAATCATTCATCAATTCCCAACTCAATAATATTTATACAAACATCCATCTTATATTCAAAACACTC
AAATGACTAACTTCTAACTTGTAATTAACACTTCAATATCAACTCAAGAAATACCCTAATTCAAACTAGTCCTAAAATCC
CAAATTCAAACTTCTAGTCCTAAAATCTCAAATTCAAACTAGTCTTAAATCCCAAATTTAAACTAGTCTTAAAATCCCAA
ATTCGAACTAGTCCAAAATCTCAAAATCAAACTAGTGTTAAAATATCAAATTCAAACAAGTCATTAAATACCGTAATTCA
AACTAGTCCTTAAATACCCTCATTCAAACTAGTTCTAAAATCCCAAATTCAAACTAGCTAGTCCTAAAATCCAAAAATCA
AACGAACTCAAGAAATACCCAAATTCAAACAAGTCCTTAAATACCCTAATTCAAACTAGTCCTAAAATCCCAAAATCAAA
CTAACTAACTCAAGAAATACCCAAATTCAAACAAGTCTTTAAAAACTCTAATTCAACTTAATCCCAAAATCTCTAATTCA
AACTAGTCCTGAAATACAAATTCAAAAACTAATCCTAAAATACCCTAATTCAAACTAGTCATAAAATACCCTAATCCAAA
CGAATCCTAAAATTAAAAATCTCAATTCACTCACTAACTAATAATCCCTAATTCAAGCTAACAATCAATAAACACATATT
CTATATACTAATTACAATTAAATAACTAACAAAATCATATATAGCTCAAATTGATTTTTTTTTTATGAATTATACCCTAA
CCTTAAAGGAGAAGGAGAGAATGAAGAGAGAGGAGAAGGAGGCGGCGACGGCTCCGGCAGCTACTGATGACTCGAATCGT
GGCAGCAATGAGACGGTGGGACGGCAGCAGATCAGTGAGGAGTAGAGAGAAGGAGGAGAAGATGGGGAAATGGGGAAAAA
TCGTGTCTGTGTCTTTCAAATATTTAATAAAGAGCGACGGACAGCGTCTCTTTGTCTGTCGATTTCTTTTAAATAGTTGA
TCAACATTTTAACCAAAAAGTGACGGACAAAGAGACACTGTCCGTCGCTTATTTAAAATATTTGACCATATATTTTGACG
AAGAAGCGACAGACATAAAGATGTCGTCCACCGCTTTAATAAAAAATAATTAATAAAATAAAATAAATTAAAAGAAACGG
ACATTGTGGTTATTGTTTAATTTATATATAGTTATTTTTAATCAAAAGTGACGGACATAGTCTCTATCTATATTAAATAA
TTAATTATTAATTATATATACATATGGGGCAAAAATCTACAAAAAATAGCGACGGACTAAAAGATGTCGTCCATCGCTTT
TTGTAAAATAATTATTTTTATTAAAAAGCAACGGACAATGTGGCAAATTGCATCGCTTTTTGATGCGTCGTCGTCCATCA
CTTTTCTGTCAGTGGGTTTTTAATAGTTTTTTAGTAGTGACTCCTTCCATTCCCCTACCCATAAATTATACAGATAATAC
TAACGAAGCAGTAAACAAAGACATATAACATAAACGGAAAATAAAATAACCATCACCTTTTTTGGTCTACAAACAATCAA
TATAACACATAATCAGACCCAATGGCCTAAATACACTCAGATTATATCCTAATCCCAAACCCCGTGAAATTTTTGTGATT
ATCCCACCAAAAACAAAGGGGTTTTCCACTGTTAAATTAAATGAAACCCTTCCCTAAGATCAGCCCCACAGATTCTATGA
CTCTTTGAATCAAATTACCAAGTTAGGGGAGTAATTTACTTACCTTTACTAATGGTTACAATGAAAATAGGTGAAAACTG
CCTTAGGTCACCTCTGCATTTTTCCAAAATGTTTGTTGGATGATAATGGGCGGTTTTGGGGAATTTCTTACATTTACATC
AACTAACCCCGCTATAGCGAACTTCCCGCTATAGAGGCAACGCTGTAGAGGAACTTCTCGCTATAGCGAGAATTAATTAA
CCATGGTAGTGGTGTGTCACCCACTATAGAGGCTTGCACAAGACAGAACCTCAGAAATCCTCTGAAATTAGCCTATTTTG
CAACACACCTTCAAACCTTAACGTTTCAAACAAACCCCTTCATGCCAAGTTCATTATCGGGAGTTATATTCACCTGAATT
CACTTTCGAAAAGTCCTGCGTACCCCATATTATCTTAGCAACATGAAAAACAAACTCTACTTAGACATTTTTCCCAATCT
TTTCTCTGATTGCCCCGTTCCTTTTCTCACTCAAATTTCATCTAAGGCTAGCCTAGCCTGAATTTTCCAACTCACTATTC
TGGAAGTTTTCTCACTCATTCTCTTTCACTAATAGTTCACCCATAACAATATGAGAGGTACTTACAATAGATACTAACTT
ACTAATCGTTCACCCCAATGACTTAACGAGAAAAGATGAGTTATATCAAGAAAAGAGTAGTAAATAAATCCTCAAACAAG
AGAGGGTAATTATTCTGCATGTCCCTCTCGATTTCCCAAGTGGCTTCTTCAATCAAATGATGATTCCATTTAACCTTCAC
CGGCCTGATTTACTTTATCCTCAACTTTCGGACATCCCGTTCAAGAATAGAAACTAAATCTTCCTCGTATTGATGATCCT
TATTTAGCACGACTCAATCCCATAATATGATGTACTCCCCATTCCTATTGTATCTCTTCAACATGCATATATGGAATAAT
GGATGAACTGCAGACAAGTTGCAATGCCAATATTTAAGCTACCAGACCCACTCCTTCAAGAACCCCAAATAAGTCGATAT
ATCGAGGGTTAAGCTTGCCCTTCTTCCCAAACCTCATCACTTCTTCTATCTGCTCTAAGATGATAACAACTTAGTCTGAA
TACCTCTCACCTTTTTCTGAGCTTCCCTCACCAAGTCTACGCCCAATGCTTTCACATCACCCGCGTCAAACCACCCTATA
GGCGATCTACATCCTCTATCATAAAGTGCCCTGAATAGGGTCATGTCAATACTGGCGTGATAATGGTTGTTATAACAAAA
CTTGCACAATGGTAGAAATTGATCCCAATGGCCCCTAAAATCAATCACACAGGCTCTTAGCATGTCTTCCAACATCTAAA
TTGTCCTCTCTAACTGACCATCTATTGTGGATTAAAGGTTGTACTAAATGTGAGTTGGGTGCCCAACTATTAATTTAACT
TGCCCTAGAATATAGAAGTAAATTGCGTAGCTTGGTCTGGAATAATGGAAAGGGGAACCCCGTGCAACATTACCATCTCC
TTGACATAAATCTTGGCCAACTATTGAGAATTATAATCCACTCTGATTGGAATAAAGTAGGTTGATTTAGTCAACCTATC
CACTATGACCTAAATAGAATCATACTTCCTCAAAGTATTAGGAAGACCCACCACGAAGTCCATGGCTATCCTCTCCCACT
TCTACTTAGGAATGGGTATCCTTTAGTGTAACTCAGCTGACTCGCGTACTCATATTTCATTTGCTGGCAATTCTGACACT
TAGAGACATACTCAGTTATGCAATTCTTCATCGCAAGCCACCAATAAAGTTTTATCTAGCCCAAATATATTTTGGTTATT
CCTGGATGGATCAAATACAATGAGACTTGAGCCTTTTCCAACACATTCTAAATCAAGTTATCAACTCAAGAAATACAAAT
CCACCCTCTAAAACATAGATCTCCACTAGCATCAAGTGTGGCATCGAGGGCCTCACCAAACACCACCTTGTTTTGAAGCT
CACTCAATTGGTCATCCTGAAATTGCTTGGTTAGGAAGATAAGTTTAATTTTGATAATGGTCAACACTCTACCCCTCTCT
GGAATCCCTGATTGTGTGAAAAATGATGTTAGAGCCTGAATCTCCCTAGCCAAAGTCTGTCTAGACACCTCAAATAAGCC
AATCTACCCATACTGACTACTTTCAAGTTTAATGTGTTTTCCACCTTATTGGCCTTACCAAGAAGGTACTGCATAGTCAC
ACATAATCCTTCAACAACTCCATCCACCTTATCTATCTTATATTAAAATCCTTCAATGTGAACACATGTTGCAAGCTACG
ATAATCATTGAATACTTCACACTTGACACCATAAAGATAATGTCGCCAGATCTTGAGTGCAAAGACTACCACTGAGAACT
CCAAATCATGTATTGGTTAGTTTTTCTCATGGAGTTTCAATTTCCTTGAATCATAGGCTATCACATTCTTGTCCTGCAAC
AAAATCGAACCCAAACCCGAATGGGAAGTGTCAGCAAACACAATGAAGTCCTTACATTCCAGTTGCAATTCTTGGATGGG
AGTCGTAGTCATGAGTTTCTTGAGTCTTTGAAATCTCTCCTGACACTTTTCAGACCATACAAATGGTACCTCTTTTTGAG
TTAGTCTAGGAAGGTGAGTAGCAATGGAGAAAAAATTCTTAACAAATCTGCGCTAATAGCTAGCAAGGCCCACAAAGCTC
CTAACCTCAGTCACACAACTAGGTCGAACCCAAATATTAGCTTTCTCAATCTTTTAGGGTTCTACCATCACCCCTTTATC
CAAAACCACATGACCTATGAAAGCAACTGAAGTCAACCTAAATTCACACTTTTTGAAACTTGGCATGCAATTTATGTTTT
CCCAGGATACCAAGAACGAAGAAAAGATGATTTGCTTGCTCCGTTTTATTCTTGGTGTAGATCAACATACCATATACAAA
CACAATTACAAAGGAATCCACAAATGGATTAAAAACACTATTTATCAAACTCATTAAGGCCTCCAACATACTAGTTAACC
TAAATGACCTCACCAAGAATACATAATGGCCATACCGAGTTCGAAATGCCAACTTAGGTATATCTTCAGGCCTAATCTTC
AACTGATGTTACCCAAATCTCAAATCAATATTCATGGCATGCCTCGAGCCTACATCTGAACGTGGTCGGCACTAGAGAAC
CATTGTTGGTCCCCAAAAGAATCCTTGGCATGGCTGACTATGAAACATATTACTCAATACAATACATAAAAGCTTTAATA
TATGAGCATTTAAAATATCTAAAGAACTTTTAAAGTAATATGTGAAAATACTTAATATTGTTAGTAAGTGTTTAATAAAA
CATCTGAGAAAAATACTGAAAACCGTCTAACTCTGCATGTCCATGAAGCCTCTACTATCTAAAGATTGATGTCGGGACAA
GACCCGCGATACCTCAAAACCCTACTACTATAGAACACTAAAAATGGAGTCCTGTGAAAGAAGGGAGGTCTCACTAGAAG
ATCACGAATAGATGAAGTGATCTCAACGAAAGCCTATTGATGATCCTAAATACCTGATTTGTATCATAAAAAGATATTAG
TCAAATGACATCAATTCATTCAATGTACGAGTATGTAATACGACTGAATAAAACAACTGAACTGATGACTAAATATATAT
CAAGTAAAACAATATATGAACAAAAACTGAAAACCACTTGTACTTTACAATAACATATGCAATAAAAGCAATATGAGAAT
AGAAAACTTTACTCTGTAGGGAGTTTTTCTAACTGACAACCATCACTATGATCCTAACGATGATACAACATTTCACCCAC
GTTGCAAGGGTCATCCTATACTTTTCTAGGGTATAAGATGCTAACTATAACTGTGGATCCATTAAATAAGCCTTCTTGAG
GCAGTGATGAGTCACTTGAGAAGTCGGTACAATCCTATAATACGTTGGCTACGTAGTTTTATAGGACTTCGAGTAAAAAA
ATAGACTCTTACCCAATTTGGTGCTCGATACTACTCCCAAAAATGATCACTATCAATATACTCAATCACTCTTTACAGAG
AAGGGACTATTACTTTACTTAACCTTCACTTTTCTTTATGGAAGTACTTTTCAGAAACATTAATTATACTCTTTCTCTTT
TTCAAATGTCAAATAGTACATATGAAACCATTTGATTCTTTGTTTAAAGCTCTTTTCAAGACATGCATTTAAAATGTATA
CTTATGGACTTACCTTTCATGTCCTAAATCATTGTATAAAAATTCTCATATAATTACCTTTGTAAAAACTTTTGGAACCA
CTTGTTTACCCTTAAAATCTTCTCAAAAGATACTTTAAAAATACTCTTGAACTCACTTTAAATTCCAAAATCAATGCATG
GAAATAAATGCTTAAAGACTTTGAATAAAAAAATCTCATCAACTAGGATTTATGTGAATTATATGCATGAACAGCAACTC
AAGGATATCAATATATAAAATATAAAAATCTCATAATTAGGAAATCAAACTAAGAAAAAGAGCACAATTCAAATTCTTGG
AAAATCATGAAAATTTGAGTAGAACACTGGATTTAACTCTTACTGACTAAATTTAGATGTAGGGCGTGAGGACAAATTAG
TCCATCATTGTGAGTAGCCTTACATACTTGAAATAATAAAGTTCTTCAAGAAGTTAGAAGAAGAACTTGATTAAAAGCCT
TGAAACTGTAGATTTTGTCTTCCTCACGGTTTTATTTTTGAGTTGGGACCTTGAGAGCATATAATTAAAATAAAATTGAG
TATTTGGTGAAATATCTTCTCCTAATTGAAGTCAAAACATCATGGCTTGGGCTTAGGAAAAGTGGGAAAATATAAAAGAT
ACCTCACTTAAGAAGATGTCGAAAACCCTCCAGGGGCCATCTACGGTTCGTGGTTTGATCTACGGACCGTAGATCCCATC
CTTTGAATTCATATTGAAGATTAAATGCTAAACATTTAATTTTACAGTCCCAAACTATGACCCATAGATGGGTCCATAGG
AATTGGACCCCAAAATTTTACTACCGGTATTTTTAAAATGAATGAATAGTATGGGTCATAGAATCTTCTATGGCTTGTAG
GAGGGATTCGTAGGTCACTAACTCAGAAAACTCTGTTGCGGTAGTCTCAGGCAAAGAGTCATAACTTCTTACTCCAAACT
CAAAACGAGACAAACTTGGAAGCGTTAGAAAAAAGGGCTCATAGTCCTTTAATTTGATAGGTTACGATCCACCTACTTCA
TATATGTGCTGAGAGAAATGATCGTTTGAAGTTGACTTAAGTAGAATCTTATATTAAAACTTAATCGATAAGGAAGCTTT
CAACTCAACTCTGTGCTAGGGGATTCTTGTGACTTTAATTCATCTCCAAATCTATTTCCTCACTAAAGAATTGACTTTAA
CACCTAAGAATGATTTAAAAATTACCTAATACGATCTTATACGAAAATGAAGAATGATCTAGGTCTTAGATTAGAAACTT
TTAGTGTGTTATAATATCTCCCCCTTGAGAAAATTCACCCTCGAATGAAGGTTAAATTGATCTTGGGAGGGAAAATAGTT
ATTATCACTGCCTCTCTTGATTTCTAAGCTTGCTTACTAACATAGGTAAATATGATTCATACTAAGAGTTTGGAAACAGG
ACTAGAGCACATAAGTCACGAATGATATGGGTTTGAACATAGTCACACTCTATCTAAAGCTATTTGACATGAAACAAGGA
TATCTGGGCACGAAGATAGAATATGGCTACTATGCCTTAAGCAGTACAACTTATAGCTTTCAAGCAACACTTCCCACCAT
GCTCTCTAGGAATACTACTCATCATCACCATCACTTTAACAACTGAAAAAGGATCATTGAATGAGCTTAGAGCAAAGGAT
CATAAGCACGATTCATTTGAGAAATATAATATATGAATATGCATGACATAACATTAATTTGCTAGAGATTGGGGGTAAAT
CATGAATTTGAGAGACTGAGCATATTATGAGACACGAGTGCTGATATGAATAGATTCATATCATAAGGTTGATATTCATA
ATTTTATTGAGTAAGATTTAGATAAATGGGTTAAAAAAGCATTTTCCCCGCATTCTTGGAATTGAGCATAGATGTGAATC
TGTCTTAACTCTATGAACATAGGACACGAACACCATTTTGATATTAGAGGCATCAACAACACGTTGTAATGACTGAACTT
TGTGGAATACGTTAAATTATGAATGGATTGATATATCACTATTACTCTCTCTAAACACATCACTATCTAATTGTTAACAC
TTGAATTGGTTCCTCACCTTATCATCTCCCCCTTAGGTCTGAAGCCAACACTTTGAAGTTATGGATCTATTCCATCTTCT
CTAAACTAGTTTGTATTTGCTTTACTATAATACTCAAGAAATGTTAATCTCAAGGCTACTGATTCTCCATGTGCCGGTTA
TAATATTCCTTCTAAGTCTTCTTTATAAGATTCTTCTCCTTACCTCTTCCCACTTCTATAGAACTTGTTCTATAATTGTT
ACATGCATTGTCTTATAAAGCCACTTAATATAACTCTAAATAGGCTGACTTCTCCTTCTCAACCCACTAATACCATCCTT
CTAAGTTCATATCTACCTAACTCGAAGAAATTTGAACAATATTTAAGAGGCTTATCAATGGCTATATATGATCCTTTCGA
CCAAACTCTTAAGGGTAATAAATAATGCTTAAATCAGCCTAATCCACATTGAAAAATGAATTATACTATTTAGACACACA
TGAAAAATTATAAACTTAATTAGAACCTCTTCTGACTACATACGATCTTGGGTACACCTCTTAATGTTGTTGTTTATCTT
ATCACTTAGCCACACTTCATTGATATAATCTAAAGGTCATAATGCCACGCCTGAACCACTCACATTTATTGCAAATTATT
ACCTTAATTCCTCACCTACTCTATGTCAAACTACCAGATAAAATCTCAAAACTAACATTATCACCCTAGTGTTACCATCA
TTTTTATCATGATACTCATCTCAAATTCAAGTTTACTTTCTAGTACTAAACACATATATCAATATAATTGCTTACATACT
ATACTAACTTACAATTACTAGATAAAATTAAGAAACACTCGTCCACCAAGACCTCATGACAAGTAGTCAATCTTTATCTC
CAATCTACCTATTTAGAGACTACCGTCACATTCACTTTCACAACTTAAGCACTATTTATAATTTCACTATACATCATTGC
CTAATTAGTTTAATAACCCTCTAAATATCATGGGGTTCTCCCTTCAAAATCATAAACCTAGCTTAGATCTATCACCTCAT
GAATACTCTACCTTTCTATTCAATACCTATACTTGGTCTTCACATACACAATGACACATAAACATAAACTCCTTTATAGT
TAAAGTATACTCTAATTCATCGCAATGAGTAACTGTTCCTCTACATTCTAACATGAAATCCACACAAAATTATTATTTCC
TATCCTACACATAAAGGAAAACTCAGCATTAATGACTTACTAGGTACATGACTGCAAGTCGATACTTTACTCAATAATTA
TCCCCATTTCTTAGGTTACTACACCTCTAAATGTATACTTCTAACTCTGGGCACTTCTACTAATATTGGCTTATAACATC
GCAACTCATACTATCATTTTGGGTGAAAATATTATCCAAGCTCTAAAACATACTTTCCTCTTAAAGGTTATCACCTGAAA
CAAGGTTTAGAGAAGAAAATCTAAGAGCACATTTTTCTTTCAGCGCGAGCACATGATTGATATAGCTAAGGGTGCATTCT
TCCGAATCAATACACTTAAGCACGCTAATGAGCTTCTCTCAAGCCCTTCTGTAGAGTCTTGTCTTTCTGAAGACTTTATC
TGAGAAGCCATATTTATAGGAATAAGAACTTTACTATTTCCAGTACGTCAAAGATGAAGCATAGTCAGAGGAATTAGAGA
AACACATGAATCTACTTAAGTTTCTTCAAGGACAACTCTATTGCACGATCTAGAGTGTGAAAGAAAGGAAACTTTTCTTA
AATGTCTGTAGTACCTTATTTCTAGAATTAGGGCCCTCACAACCATAAACAAGATCCTAGTGATATGGCTTCATAGATAC
CCTAGGACACTTGAACTCTGTACTCTGATACCAAGTTTTTCACACCCCAAACCTATACCCTGGTTATGGCCGGCGCTCAA
GAACCATTGCAGGTCCGCAAGAGAACCCTTGGTCTGGCTGACTATGACACATATGACTCAATAGAATACACAGAAGCTTT
AATAGATGAGAATTTAAAACATTTAAAGAACTTTTAGAACATTGTTTGAAAATAATTAATATAATTAGTAAGTGTTTAAT
AAAACATTTGAGAAACATACTGGAAACCATCTAACTCTGCTTGTACATGAAGCCTCTACTATCTAAAGATTGGTTTCAAG
ACAAGATCCATGACACCTCAAAACCCTACTATTGTAGAGCAATAAAATAGAGTCCTCCAAAAGTAAAGATGTCTCACCAG
AAGCTGACGAGTAGATGAAGTGATCTCAAGGGAACGTATGTTGATGATCATAAATACTTGAATCTTCATAGTAAAAAGTT
GCATATCGAATGACATCAGTACATTAAATGTATAAGTATGTAATATGACTGAATAGAACAATAACTTGACTATTGACTAA
ATGCATAACAAGTAAAATAATATATGAACAAGTAATGAAATTCATTTTGTCTTTCCAATAAGTTATGCAATAAAAGGGGT
ATGAGAATAGAAAACTTTACTCTATGTGGAATTTCTCTAACCAACAGCCATCACTACGAGTCTAGCGATGATAAAACCTT
TCATCCATGTTGCAAGGGCCATACTAGACTTCACTTGGGTATAAGATGCTAACTATAATTGTGGATTTATCCAATAAGGC
TTCTTGAGGCAGTGAGGTCACCCAAAAAGTTGGTATGATCCTATCCTACGCTGGCTACATAGTTTTATGGGACTTCAAGC
TAAAATAGACTCTTACCCAATTCGTTGTTCGATACTACTCCAAAAAATGATCAATATCAATATGCTCAATCACCCTTTAC
AAAGAGAGAATTATTACTTTACTTTACTTTCAATTTTCTTTACTGAAGTACTTTTCAAAATCATTAGTTATAATCTTTCT
CTTTCTCAACTGTCAAATAGTACATATGAAACCATTTGATTCTATCTTTAAAATTCATTTCAAAACATGCATATAAAATG
TATACTTATGGACTTAACTTTCAAGTCTGAAATGAACGTATAAGAACTGTCATATAATTATCTTTGTAAAAACTTTTGGA
ACCACTTTTGTACCCTTAAACTCTTCTCAAAAGATACTTTAAATTCCAAAATAAATGCACAAAAGGCTTTCAATAAAATC
TCATAAAATAGGGTTCATGGGAAATATAAGGATGAACAAAAACTCAAGTATATCAACATATAAAATATCAAAATCTCATA
ATTAGGAAATACAACTTGGAATAAGAGCACAATCTAAATTCACGGAAAATCATGAAACTTTGAGTAGAATAGTGTATTTA
ACTCTTATTGACTGAGTTCCATGTAGGTGTGAGGAAGAACTAGTTCATCACTATGAGTAGCCTTATATACCATAAAAAAC
AAAGTTCTTGAAGAGGTTTGAAGAAGAACTTGATTGGAAGCCTAGAAACCCTAGCTTTTGTCTTCCTCGGGATTTTCTTT
TTGAGTTGGGGATTTCAGAGCCTAGAATTAAATGAAAATTGAGTGTTTGGTGGAATATATTCCCTTCATTAAAGTTATAA
CCTCATGGTTTGGGCTAAGTAAAAGTGGGAAAAGACAAAAGAACCCCACTTAAAAATGATGTAAAAAACCTTCCACTGGG
CCATCTACGGTTCATGGTTTGATCTACGGACAATAGATCCCATCCATGGAATTCATATTGGAGTTTTAAGGTTAAAATTT
TCATTCTACGAGCCCAACATATGAACCATAGAGGTTTCTACAACCCGTAGACGGGGTAAAAGGAATTAGTCCTCAAAATT
TGAAGTACTTTTTCCACGAGTGAACAGTACGGGTCATTGATGAGTGGTAGATTTGCACTCATTTAAGGACCATTTATCTC
AATAATTAGTGTCACACATACACTTTTAATATTTTCGGGATATACTAAATGAGTGTATTTATAAGTGCCATGTGTAGTGA
GGTCTTACTTGAAAGCATGATTGTGGAGTCCTAAAATTTTCCTTATTAGTCTGATTATTTGAATCTTGGTGAATGTGAGA
GATGATCTTGTGAAACAATTTTAAAAGAGAACCAAATTGTCCATAAATTCTTTTTTTTTTTTTTTTTTTTTTTTTATTTG
AACGACCCTTGGGGGGGTCAGGGGCTTAGCAACACCCCCAGGCCTTAGCATAAATAAAAGCTCAAAAGAGCACAAAAAAG
ATACAAGGAGGGGGACATAAACCTAACCTCCGACCTATGGTGGGTAGTAAGTCGACCTACCTACTAAGGTTAGTCAACTC
ATTCCCATACTAAAAAAGGAAAGACCTAGAACTAAGCACCTAAGGAGAGGACTCCTCTCAATACAAAATTCTAGGAAAGC
ATAAATAAGGGAGACTCTCCCCTTACAAAGGAAAGAATAACAAAAAAGGAACTAGTGATAGAACCTATCCTAACTTAAGG
GGGTTTTTTAATTCTCTTTAGCCTCTTCCTTCTGAAACTTTGAACTCCCATTTTCTCGAGAATATAGCTACCACATGCTG
CATGTGGCAATTGGTTGTATGTGTAGAAATGTTGGATGATGTCCTTTTTGTGACTTTGCTTGGACAGGAAATCGGCAGTG
CTGTTGGCTTCTCTATATATATGCTTACATTGGAAATCTTGACACTGGCTAGCAAGGTTTTGAAGTTCCTGTACAAATTG
TTGAATCCTCCAAGGGGGAGTAGATGTTTGCAAAATCCACCTAATTAGAAGCTCCGAGTCTACTTCTAGGATAATGTTAT
TGTAGCCATGCTGAATGCACCAGTTTAACCCATAGCTGGCAGCTTGAATTTCTGCCTGATTATTGGTCCCTTCACCAAGA
GGTATGGCAAATGCATAAATGATCTCTCCTTGTTCATTTCGTAGAATGCCTCCCCCCCTATCTTCCCGGGGTTGTGTAGT
GCACTACCATCTGTGTTAAGTTTGTATCTGCTAGGAGGAGGTGCTTTCCAGCTCACAAGGGTAACTTTGACATCATGTCT
GCAGCTCGCGATCAGGTCCACTAATTCTGTCCACTGTGCAGGCCAGCAGATGTAAGGAAAAACAGTGTTGAGCAGGTGGA
GAATATCTTTGAGGATCATGTATTTAACCCTGCTGCTGCTGGATTTTTTCCCCCCGTATTTAGCTGAGCATCGGTTCTTC
CACAGGTTCCAGCAGACCACGATGGGAAAAGTTTCGATGAGAATTTTGTGGGCTTCATTCTTTCCTTGGATATCATTCCA
TCTCAACAAATGATTACTCAATGAGGACTGCTGGAAAGTAATCCCCATTGGACTCAAAAAGGATGTCCAGATATGAGTTG
CAAAAAGTCCTTGATTGAAGATGTGGTCCACTTCATCCCATCCTTTTTGTATACAACAGTAGCACCTCACTGGCTCCACT
CCGAAAGTTGCCAATTTTTTGTTAGTTGGTAATTTATATCTAAGTGCTCTCCAAACTAGAAAGGACATCTTGAATGGGAT
ATTCTTATGCCAAATCTGTGAATTGCTCACTGCATTACTCTTCCTAAATCTGCAAATTTTCCATGCTGAAGCACAAGAAA
AATTCCCAGAATCATTTGGCTTCCAGACTGCAGTGTCTTTTTCCCCCTGTTGGTATTGAAATTTAGTGCTCAATATGTGA
GGGATGAGCAGTGGTGGCACCTGCTGTCTTATCTTTCTTTCATTCCATTCCCCATTGACTAGAAAGTGAGCAATAGTAGC
ATTGTTGAGGCTGGAAATGTTGGTGGTGTACTTGGCAAGAGCACCTACTCCTAGCCAATCGTCCCACCAAAAGGAACAAC
TTCCAGACTTAATCTTCCATGTAATATGATCCTCTACTTTTTCTTTATTCTTCGTCATATATCTCCACACTAAGGACTGA
CCGGTGTCCACCTTCTTTGCAACTGGGTTGGCTCTCTGGCAGTACTTGGCCCTGAGGAAATGACCCCATAGAGAATCTTT
AGCCCTGAAGTTCCACCACTGTTTATACTGAAGAGAAGTGCAGATATCTGTGAGTCTTCTGAGCCCCACCCCTCCTTCAT
CATAAGGTAGGCTCATGGTTTCAAGTGATGCCCAATGATACTTCCTATGGTCTTGATCTCTTCCCCAGAAAAAGTCAGCA
ATAATAGACTCGATGTATTTAATAGTAGTGCTGGGAGGGGAGATTGCAGCCATAGTGTGAATAGGAATGGATTGTAGTGC
ATGTTTGACAAGAGTGATTTTGCCTCCAAAGCTTAAAATCTTTGCCTGCCATCCACAAATCTTCTTGGAAACTTTCTCAA
CAAGTTGTGAATAATAAATAATCCTTTGTCTACCAATGTATAAGGGACAGCCAAGGTAAGTGATTGGACTGTCCTTCTGT
GTAAAACCAGTGACCTGCTGAATGCTGTTGATGATATCTTGAGGGGTATTTGAGGGGACCATAAAATGGCTCTTTTCTTT
GTTGATAAGCTGATCTGAAGTGTGTTCATAATCCTCCAAGGTGGCCATGATAAGTCTCATAGATTCTCTGTCTGAAGAAG
TAAAAATAATCACATCGTCTGCGAAACTTAGATGATTAATCTGGGGGCCTTTGGACTCCATGTTAAAGCCTCTATACATA
GGATTCTGCAGAGTATTGTTAAGCATTCTTGATAGAACCTCCGCTCCTAAAATAAATAGGGCCGGAGAGAGAGGATCACC
TTGTTTGAGGCCTCTAGTTGAGTGGAAGAAACCATTTCTATGGCCATTAATAATGATTGAGTACCAATTGTTACTCATGG
TTCTCCACACTAGGTCAATGAAGATCTCCCCAAAGCCCAATCTCCTCAAAACCATGCAGGTGAAGGACCAAGACACTCTG
TCATAGGCTTTGGTCATGTCCAGTTTGATTACCACGTTGTCTCCTTCTCTAGGCCTCTTGATGTCATGAGTGATCTCTTG
TGCAAGCATAATACTTTCTGTGATGCTCCTTCCTCTCACAAAACCAGATTGATTGTCTGATATGAGCAGGGGAATGATAT
CAGCTAGCCTCATGCTTAGAAGTTTAGAGATGATCTTGTTTGAGAAATTGCTGAGACTAATAGGCCTGAGGTCAGAAAAA
TTAGTAGGCTGTTCCTTTTTGGGAAGCAAAACCAGACATGCATGTGACATAAACTTGGGCATAATGTGACCACAAAAGAA
GTGCTGTACAGCAGCTAGCAGATCCTCTTTAATGATGTTCCAGCATGCTTGGTAAAATTTACCACCAAAACCATCAGGAC
CAGGTGCTGAATGTGGGTTCATGGCAAACACCACCTGCTTCAGTTCCTCCAAAGTAGGCATTTCCTGCAGTTTCTGGTTC
TGTTCAGGCGTGACAATAGTAGGCAAATGATGAAGAATTGTTTCGTCTATTCTGCGATTGTGACCAGTAAACATTTCCTG
GAAGTAAGCACAGGCTGCTTGAGCGATCTGCTCATCCCCTTGGACCCACACATCATTTCCTGTACAGATTTTATGTATAA
AAAGTCTTCTTCTTCGACCCCTCATCAATGCATGAAAGTATTTGGTGTTGGCATCCCCTTCCTTAAACCATTGGAGCTGT
GTCTTTTGTTTAAGAATGGATTCCTCCAACTTCAAATATCTAATATAATTGGCATTCATGAGATGTAGCTGCTGTCTCAG
TGCTTCAGTATTGTGTGTAAGAAGATCCTCCTCAGCCTTCTTGATATTTTCTTCAAATTCTTTCACTTTGGCATAGATAT
CTCCATATTCATTCTTTGACCAGCTGCTAAGAGTGTGTGTCAGCCTCTTCATTTTCTGGTGAAGTTGCCACATAGGATTA
CCTGTGGCCTCCCTCTCCCAACACTTTCGAACCGTCTCCATAAAATTATCATTATCCACCCAGCAGTGAAGGAACTTGAA
ATACTTGATGTGTTTTTCATTAGTCTTAATCATTTCCATCAAAAGAGGGCTGTGGTCAGATCCAACTGAGGATAGGTGTT
CAATAGTAGTTTGTGGCATGATCTCGAGCCATTTATCATTGACCATTGACCTGTCCAACCTCTTCCACACTCTAGCCTGT
GCAGTCCTTTGATTGCACCAAGTGAAAGGTATACCTGTAAAGCCCAGATCAGTTAGGCCACAAGCTTCGATCACACCTAT
GAACTCGAAGCTCTTATTCATGTTGTAAGGCATTCCCCCAAGCTTTTCCTCTATATTAGTGATAACATTGAAGTCTCCAA
TGGTACACCAAGGCATGTCCAAGCTAGCATACTGCAGTAGACTGTCCCACAAAGGTCTTCTCATATGTTCCTTACACTTA
GCATAAATGAAGGACACCATGAATCCCTCAGTAAGATCAGAGTGCTTGAATTCTCCTGTGATATGTTGCTCAGTATTTTC
ATGAATATTACCCGTGATCGCATTAGACCAAAAAAGCCAGATTTTTCCATTAGAGTTACTAACTGCATGTTCCATTTGAA
GATGAACTCTCACAGTGTTGAGTTGGGAATTGTCTGCAAAGGGCTCAAGTACAGCAATCATATCTAAATGGTGCATCTTC
TTGAGTGTTTGAAGTCTCTCCAGAGAACCTTGGGTGTTGATACTCCTAGCATTCCAACAGAGGGCCTTAATCATCAACAA
CCTTTAGATCTGGACCTTGTGATGGGTCTGCTAGCAGTGGCAGAGATACTGGTGGTAGCTGGCTGTTTGGAGTTTCTGTT
TTGCTTCCTCCCTCTGGGAGACAGGCCTTGCTGCTCAGTGAGTTCCTGGACCTCTTCTGGCCATTCAGTGTTAAAGGTTG
AACCAAAAGCTTGAATTAGAAGATTGCTAGTTTCCTCTTCCTCTTCATCATATTCATCTATGGATTGATTATCAGGATCT
AATTCATCCTCTGAGTTCAAGGCTCCATAGTCATCTTGTATGGGTCTCCCTTTCTTGACTTTGGTTTCTGTCGGTTTCTC
TAGCTGCTGACCTTTTTCTGTTAAATCCTGTTCCAGTTCAACACCTCTTCCTTGCCTTTTTTTCATAGCATCTCTTTTCT
TTTTGCTTAGCCTTCCTCCTGATTTATTGTTGGTTCTGTCTCTCTGCTGTTCTGTTTCAGTAGTCATATCTTTCCTTTCC
TGAGTTGCATGTTGATCAGCTTTCTTTTGAGTTGAGATAGGGGTAGCAGGGGCTCTAGAGTCAATCCTATGGTCAAAGGT
CTCAACCTCATGCAGAACATGAGTCAGTTCCCCCCCCCCCCTTTGGATACCCCTTCCTGCAAGTTAGTGTGTGTCTCCTG
TACCCTCCCTTCCATACCTCCAGCAGCTTCCTCAGCAATGTTGGGGGTTAGGGGGTGGGATTAGAGAGTCAATACCTGGG
GTTTCTTGGATTTCTGTGGTTACAACCTGCTTTCTAGTTGTGTTATTTTGAACATTTATTAGAGATGGATCCTTATCTGA
TCCGTGAATTGGATGACTTCCTTGCCCTGCTGTCCTGTTGCTGTTATCTTCCTCCTCATTGTCTGTAGCTTGTGGTTCCT
GCATTTCAAGGTTAATATAATTATTATGAGTAAGAATTGTAGGAAATATACCTGAAGGTTGTGTCTCCTGCTGCTTGTTG
TCCTTGGCTTTTTTTTGTTGTGGTGAGACAGGCCTCCAGGCAGTCTTGGGATAGGATTGGTCCTGATTTTTGTTCTGCTT
CTTTCGTTGTATCTGCCAGTGTTCTTCTTGATCACCAACCTCCTGCTCTTGGTGATTCTGGACCTGGGTAGTGTGTGGTT
GCTGTTGGACTTGAAGGTGAGTTTTTCCTTGAGGCTGTCGCATATTTTCTCCAGGTCTGCAGTCTCTTCTTTGTTCAAAT
TGCTGTGAGGCCTGTGCAGCTGAATTACCATTGACTTGTACCTGATTGTTGTTACCTCCTTTCTCTTGTTCTCCCTTAGC
CTTACTCTTCTTCTCAGCCTCAATTTCTTTCCTTTTTTGAAACTCCTCGTCTCTTCTCTTGATAGTACAAACATTATCCA
CATGCCCTTGGTGCTTACAATAATGACAATAGTCGGGAATACTTTCATATTGAATTTTTTGCCACCTTCCTTTGTTGGGA
TCAGAGTTCTTGAATCCCAACCAGACATGGGGAGGTCTTTCNNNNNNNNNNNNNNNNNNNNNNNNNNNNNNNNNNNNNNN
NNNNNNNNNNNNNNNNNNNNNNNNNNNNNNNNNNNNNNNNNNNNNNNNNNNNNNNNNNNNNNNNNNNNNNNNNNNNNNNN
NNNNNNNNNNNNNNNNNNNNNNNNNNNNNNNNNNNNNNNNNNNNNNNNNNNNNNNNNNNNNNNNNNNNNNNNNNNNNNNN
NNNNNNNNNNNNNNNNNNNNNNNNNNNNNNNNNNNNNNNNNNNNNNNNNNNNNNNNNNNNNNNNNNNNNNNNNNNNNNNN
NNNNNNNNNNNNNNNNNNNNNNNNNNNNNNNNNNNNNNNNNNNNNNNNNNNNNNNNNNNNNNNNNNNNNNNNNNNNNNNN
NNNNNNNNNNNNNNNNNNNNNNNNNNNNNNNNNNNNNNNNNNNNNNNNNNNNNNNNNNNNNNNNNNNNNNNNNNNNNNCA
ACAGTGAACGGAGCAGGTTCAGGGATATCACCCTGTTTAGAATTCTGAGCTCGACTGTGCTGCTGATTATTCAGATTTTT
TGTACTACCATGATCTACATTAATGCTAACCTGATTATCTACATTCTTACTCCTTTGAAGATTAGGATCATACCTAGCAA
AGTTGTTGGAGATCCTAGGAAAATTATTCTGATATTCCATAGTAGCTTTAGAGGTGTCCTGTTGAGTTCGACTAGTTCCT
CCCTGCTGGTTTGCATCCTCAGTCTGATTTTTTTGTCCCTCTTTGTCTTTGTGTCCAATCTGCACCTCCTTACCTTTACT
TTGGCGACTTTGATTTGTTTGTATGTTCTTTCGCTGCTGGTCCAAATCGATTGTCTCCATTGTCATGCCCTGAATTGTGT
CCTGCATTACAGAGGGATTAGCATTAGGAATTACATTCATTGAGTTACCTCTAATTCCAAAGGAGAAATTCGATGAGTGA
GCTTCTGCAGCTGAGCTTTCTGTGATCTGGTTCCTCTTGCTCTGCGCATTGGTCTGTTGTATATGCATTGAGTTTTCTTG
TATTTGAACTGCCTCTTCCTGTATAGTAGGTGTCCCTATGGTATGGGATGCACTCATTTGGTCGTTGGTTCTTGCAGCTG
GAACAGGGGAGGAGTTATGACTAACAACATCTTGAGCCTTCATACTAATTCCTTTGCTCAAATTCATTGCAGCTTCATCC
GGATGGATTGATTGATTGTTGTTGGTGTTTCCTCCTTCCAAATTGCTTGGAATATCTGTAGGATGACTGTCCAAAGACGG
GGAAGCAATTCCTTTCCCAGATTTTTCATAACCTCCGGTGACCTGGGTTCGAAGTTCGCCGGAGTCCTTCCCGTCGGTGA
TTCCGCCGTCCATTTTGCTTGAAAATTCTGTGGGATGAACCTCATCATGTGGGGAGTAATCCCCAGTGGTTGAATCAGTA
CGAATTTGACCTGAAGTATCTCGAAATTGACGGCGCAGCTCTGGCGATTTGTTCGCATTTTTCGCGCAAATCGCCTTGCG
ATTCTCATCGATTGAGACGGTGAAATCAGTTGAGTTTTTACTATGATGTAGATCGAAACTAGGAGATTCCATATATCCAA
TCACTTTTCCACGAATCACTACAGAATCGCTTGGGGAAATATTGCGCGTCCCTTCCAACTCTTTGACCGAAATCGCTGTG
TTGATCGCGTCAGTGTTTTGCGAATTCGTGGAGTTGTGGGATGAATTAGAGGGAGTGGCTGGGTGGGTTTTGTCGGTAGC
ATTCAGGCGCTCCGATTGCACTTTATCCGGTGGTCTGGGGAGCTCCATAAATTCTTTGTGACTACCTTCTGAGGGTGTAA
ATCCTTTTTGGCACCATTTGTACCCAACCTATTTGTTGACAACCAAAAGAAGCCTCTTGAACAAAATTATCCCTACCTTC
TCACAAAAATCCTCTTTGAAGCATTATGATGTTTTAATAGCCAACTTAGGTCAAATCCTAAGTTGGGGTGTGGAAAGGAA
AGATGAATTAAAGCCAAGTGAAGGAAAAAGAAAGATGAAATGAGACTTAACTTTGAAAGTGATGCAAAATGAAGGAACCC
ATCCTTATGAAAAAAATCATCATTGTGATGGAGATGAATGGGAAAAATGAAAATGAAAAAGAGAAGTGAAGGAAATAAAA
GAGGAATTTCAATTAAATTGAATGACAAGTTAAGGTTTGAGTTCTCAAATGAAAAATAATGTAAAGAACTTAAGAATAGG
TGATTATGATTACAACAATGCTTTGAAAAGGTATAAGTCACCAATCCAAATTGACCATACCTTAACCCTCAACCCCATTA
CAAGCCTAAAAGACCCTTGAAATCTTGCATGAACTAGGTTGTGTGATGATTGGAAAATATGGGAAAACCTATGGGACAAA
GCTTGCATGTGTTTCTCTTTTGAGATAATGAGAGTTGCATTGATTCTTTACACCTTTGTTGAATGGCTTTGTGAGAGCAT
GAAATCATTCTTGTTGTGAGGGCACTTGAATGCATTTTTTGAAACTGTTGTTGCATTAGACAAGAAGCTAAAGTGAGCTT
GAGCTTGTGTTGAGACTAGCTACTCATCATTTGAAGCTTTTTTATCATGATCATGGGTAACAAGTTATTGTGAGTAGTCT
TTCTATGGAACTTACATGTTACCTCTCATTGAGTACTGTTGTAGACACCCTTGTTGAGCCTATTGTGTTCTTGATTTACT
TGAGGACATGAAAAAGTTTAAGTTGGGGGTGTTGATGTGTGGTAGATTTACAGTCATTTAAGGTCCATTTAGCTCAATAA
TTAGTACCCTCAAATGCCTAATTTTGTCCTAATCTGATAAAATGTTGATGATTTGTAGCTATGGAGGCAATTGGACAAGG
CAAGGATCGATACTTGAAAGAATGACCAAAAATATAAAAAGAAGTGCAAACTATATATTATAGATCACCTAACAAGAATG
GTGAGTCACCAAAGAAATTTGAGACCACCTATGTTGAAAGTGAACTGAGTCATCCCTAAAGGTCAATCAGTGAAGTAATG
CAAGAAGGGAGATCCGCCGAAAGACATAAGGCAAAGTGAGTAGACGTCGCCGAATCTGACAATGATGGCAAATAAAATGA
TGTCTCAAAGGGCTATACAAGGTGGAAATCAGTGAGTCACCAAAGTTACAAAAGCGAACTCAAATGGGATCGCCTAATGA
GACTCAAATAAGTGAAGCTTGAAGTAAGAAAAAGGTGAACCAAAGGAAGATAAGCGACTCGTGGAATGCAGTTAGCAAAC
GAGCTAACACTGTTGAAAGGGACACAAAACTATTTTTTGCTAAAATTTTGGAAAACTACAAAATAGTCCAGAGGAGAGAG
AAAGAGTGTGTGGAAAAATTGAGAGAAATATTCTTCTATTAAGAGAGAACACTTCTGTTGTTGAAACTTTCAATTGTGTA
AAAACTTGAATTTGAGGTTGAATTTGAAGTGTTTGTTATTAAATACTCGAATCATGCTACCCATGGCTAATTTCATGCAA
GGTATAGTTTATTTACACTTTGGAATGTGTGGCTAAAATCCAAACTCTTGGGGTGTGATTATATGGTTGAGTGTTGATTT
AATGTAGTGAGTTTGTTGAATTTCTCTATTTTATGACTGTTAATCATAGATTTGACTAATTGGTGATTTATTACTTCATA
AATTGAGTTGGCCAACTTAATTGTAGTTCCGATCTTGTGATGGTGCTCGAAAGAGACTAAATTACTGGGTCATCTGTTCA
ATAGTTGTGGTTTAGGTTACTTGATTACAAATTTAAAGTTTTGGGTTGTTTCGAATGGCATATAGATGAAACCGAAAGGA
GATTCTATGCAAGGATGCTTTGAGATCGAAAGAATATTAACGTCAACTATGATGACCTATCTTATTTGTGATTAACTAGT
TGTAATGAGTAATTCTACATTACCCCAAATGAAATCAACATTTGATCTCCACACCCCAAGAGTCTATTAACTTCATGAAT
CGTTGATTATTTCAATATTGTTGATTGGGTGACTGAATTATTTCTATCAAAGTTTGTGGACTTCTTCACCCAGTTGTTAT
TTCAACCTCATTGGAATTAATTGCTTGTTAATTATCTATTAAATTCTTAACATTATACCATTCCTTGTGGGATTCGACCT
CGGCTCTTAGTTGAGTGTTTTTATTGACGATGAACATTCACTCTTTTGATTAGTTTTGGATAGAGATTTGAGTGTTATCA
GTCGTAGAAACTTTTACGGCCCGTAGAAGGGATTTGTGGGTCACTGACTCAGAAAACTCTGTTGTAGTAGTCTATGGTAA
AATGGTCATAACATTTTAATCTGAACTCGAAATGAGACAAACTTAGTGGCATTGGAATAAGGACTAATAGACCTTTAATT
TGATAGTTCATGGGCCACCTAATTTATTATGTGTAGAGGTATATGTTTGTTTGAAGTTGACCTAAGTAGAATTTTATATC
AAAACTTAATAAGTAAGGAATCTTTCGACTCAACTTTGTGCTGAGGGATTCTTATGACCTTAATTTATCTCTAAATCTAT
TACCTCACTAAAACATTGACTGTAACACTTAAGAATGATTTAAAAATCACCCAATACGACCTTATACAAAAATGAGAAAG
GAACTATGTCTTAGCATAGAAGTTTTGTGGTGTTACACTCAAAAAAATCAAAGCACCCTGCAACTGGTCGAATAAATCAT
CTATGTGAGGTAATTGATACTCATTTCAGATGCATGTAGTCTATATACATTCTCATGTTACCATCTTTATTTTTCATAAA
CAACTCCAGAGTCCTCCAAGATGATATACTAGGACAAACAAACCCATTATTTGGAAGCGTCTGAAGTTGGTCTTGATTTC
CCTCAACTCGGATGGGGCCATATGATGATGAGGAATAAAAATTAGGTGAGTACCCGACTCTAAATTTCACGACCTAAAGT
ATACCCTAGGTGTAACATGGCGTGTAGAACCCTGAGAGGCCCTACACAATCCAGTTATCATACATCACACAAGATAATAG
AAATAAAGATTTCAAAGAACAGTCTTACATCATAAAAGAGTTTGACAAGCAAAAGTCTAACATAGTCTCAACAAGCCATC
TATTACATTAAAATGAAATGGTTGGGACGTAACCCATACACCACATACAAATATCTAAATATTGAAAAAATAAATCTATA
AAGGTGTGTCGGTCCTTGGAACATGATGACTCACCAATCTTCGACTGCCAATAGATTAACTAGCCACAAGTATGTGAAGT
AGGAGCGTTGGACCCTACACTATGAAACAATATACGCACAAGTATGCATTATTACATGGAATGTACAAAGTATGATAGAA
ATGCATAAAAGTTATGAAATCAAACTAAAAAGGATAGTACATGACATTGCAATGACCAAGCTAAATCATAAGATAAGAGG
TTAGAAAATATGAGTCAAAATCATGGTCAATGCAAGATTTAACATCTTTCAAACACTTTGTGAGATACTTTGAAAGTAAT
CTTAGTTCATTATTTTGGGATGTTTACCATTTAACCGACATAGACTATGTGAGCTATAATATGGAATCCAATGTACTGCT
CCCACACCGAAAAAAGAGTGTTCTACTTGCCAAGGTAAGGACCATGAGTTTGAATTAAGGTGGATCTACTAGCTTATGTC
TATCTGATATAACATCATATGGTGGAACATAGTTTTGTGACTTAGCGATTGCTACTAAAGGTCCACAAATGCTAAATAGA
AACCTTAATTCCAAAAGCCCACTCGGTGCTAAGTAAAATCCAACGGAATAGTCATTAATCATATTCATATCATCATCCAT
GCTATTAATATACTGATCTAGGCTAGAATTATCATAGAGTATCTCCTAAGACCATGCGTGAGAAAATCTTTCACCATCCA
TGATCTTTTTATAAGTGCTTTATAAGACCCATAACTATTAACTTCATAGTAACAGTGCCATACTACTAATATATTAGTTT
TAGAAACTTGGTTCATGATCATTGATGACATATCAGGATATCGTACTAATAAAGACCAAATATAGGAAAATAATCAGAAG
CATTGATGGAAAATCTAGATTCCATTCATGTCATGTGGCCAAGCTTCATAAAACATATAGAAACCTTCATTTATAAGCTT
ACTTTAGTCATAAACATTACTTTCGTAAAACATTCATAATTTCTATAAATCATAGTTCATAAGCTTCATCATGTGTTCAT
AGTCAAAAATCATGGATCATGCATGGGTTCATATGAATTTAACTCAAAATCGTGTAAATACTTCAATTCATGCATTGAAA
GATAGAAAAAATCAATTGAATCATAATTGAAAAGAACCCATGAAGATTGAATAAAACCCTAACTTTGAATTAAGAATCTA
GTTTGTAAAGTTGAAAGATCTTTGAGGAACCCTATGGAGGAAAGGACTACATAGGTGAATACTAACATACCTTAGTGATA
ATGGCCCAATAGCTACGGTGAATTGATAATCTTTAATTGAAACCTTAGGTTCTTCTTCGTTAGCCTTGGAGAGGATTTTA
GGGATGAACTTGGAGGGTAATTTAGAATTTAGGTGACTTAAATCTCTAATATAGGGCTTAGAATAGGGGTTAAAATGACA
TAGCTTAGGTATTAAACACATAGGGGAAAGACCAAAATGAACCTAACTTAATAGTAGATGGGTGACCTATATAGGTCCCT
AAACGGTCTGTATAGGTCATCATGGATTGTATAGGGAACCGTACAGGAGACCACAATTCGTTGAAGCCTTAAACAATTGA
GACACCTCCCTAAATGACCAGTGAGCCCTTTCATGGATTGTCTAGTATTCAGCGAAGGGTTCATGGTCCGTTTTAGGCAT
CTCGACCTTCCCGTTAACCCACTTTAACCTTTTCCAAATTCCGAGGTGTTATAATGTATCCCCCTTTGGAATATTTGTCC
TAATAACGCTCAACTACACCTCTTATAATTCAAAGTGTAGGCGGTCGCTAACAATTAGTATAAACCCAATGGTGAGTTGG
GGTCGATCCCACAAGGAGTGATACGGAAAAGAATTCAAGTACGAAGTATAGAAGTACTCTAATTTCTTGTAGAACAGCCA
TACACAAAATGGAACATCATGTAAATTAATAAGTTTCAACTATAAATATTAAGAGTTTGGTAACCAATTGTTAACAAAGA
CAATTTATGCGGTGTTTGAACAAATAGAGCGGGAACCTTTGTATTGTGTGAGCAATCAAATACTAATTTCGCTTAATGGG
TAATGAATAATTGCTTAAAGTCGTTGAATCTCAATGGGTAGGCTAGGTTGCACCTATAACAACGTAACCATTTTTCAATC
AACTATTATGCTTCAAGCGAGTTCTATCGAACCTCAACAAGCTTAACATTGGAAAACAACTTAAAACCTTAATCTAACCC
ACTTAATCAAGCAGGGTTGTAAAGAAACCATTCAATACGACTATCAATTATTTACTCCACTCTACACAACTTTCACAAGC
AAGCATAGAGATATAAAGCTAGAACTAAATTTGCAACTTAAGTTCATATATGAAAACATGAATAAATAACTAAACCCATT
TCAAAACAACATTAAATTTAGCAATTAACAATACCCACAAGCTAATTTATCTATTCGATTACATAGTCACACCCCTAAGG
AAAGGGGGTTTATCCAAGCATAACAAAAAGCAAGAAATTGTTACCAAAAAGATGACAAAGTCTCCAATGTCAATGCCAAA
ATTAAGACTAAAACCTTAAATCCTCAAGATCTAAGCTCAAACACCTCTCCAAGAATATTTTGTATTGTCAAAGTATGTAA
AAATCTCTAAAAACTGTGAGACCCTTTATCTCTCTTCAAAAATAAATTTATACGTTTCCAAAAACTTCCCAAAATTTCAG
TACGCAGTCCGACTGGGCAAAATTAGTCGGAATCACCAAACGATATAGCGATCCGCCGATTACCACACCTTCTCGCCTTT
TGGCTTGACTTCTGCATCCAGTTGTTTTGTTTATTTAGGAGAGCTGATTCGAGCTCGTTGTTCCATTCACGCATCAGCGA
AGTGTCTTTTAATTCGTCGAGTTGGCTTAGTTCATGAGCCTACTCGCTGGATTTTTTGGCGAGCTGTAGGCTCACTCGGC
GAGTCACCGAGTGGCTTTTGCGAGCTCAAGCCTTCCTTTTCATAGCTTTTCCAACTTTTTCACTTCTTTTCGCATTGAAA
TGTCCTTGCCTTGTTTTTTAGCCTTCATTGATTCACATAAACAATTTAACATCAGTTATGGACACAAAATAGACATTGAG
GACACTAATTCATTAAATAACAAGCCCTAAATGAGTCAAAATTGTTGACTCATCACTTCCTCAAATGGAACTCAAGCTAG
CATGAAGAGAGTACGATAGAAACTAACAACCCAAAATGAATGCAAGTTCATCAAAATTCACATAACCAAGAAGAAAAATC
AACTCCAAGATAAAATATACGTTAAACATCCTTTCATAAACATAAATGCAAATCATACACAATACACATCTTCATGAAGA
AATCAATCAAGCTAAATCATATCTCAAAAATCAAAATTTTCATGAGCATGCATGCATAAGGAAACATGGGAATAACTAAG
AATGCAAGAATCCTAAAGAGTGAACATGAGGGGCTAGTGCCTCAAGATAGGCGTAAAGATAACGGAAAGAGATAGGGATA
CTAAGACATCACATCACCTCTGGCCCTTCACATACCAAGCCATAGCAAGGAACCCTTCCAACACCTTAAATAGTTCTACA
CACACCCACCATGAAGCACACTATCTCCCCCTTGAGAGCAAACCTCTTGTGTCTTTTCAAATCCATCTCCCTAAACCTAG
GCATAGCACCAAAGTCTTAACAACCATGGAACCATCGTTACTAGTAAATACTTAAGAAGTTTTCACAATGATTTCAAGGT
CGAATTCAAACACAATAACCATACCTAATATCAAGTAATACATATTCACCAGCTAAAAGTCCATCACTTACCAATCACCG
CATTCGGGAGCCCTCGTGAACAAGTCGAGTCTGAAGAGCATAAAATTTGTTCTATTTCTATCCCCCACTAGAACCAGACG
AAGGGTAAGGTTAAGACCATCGACGATTATCTCCCTGATTCTTAGAAACCGAAGGACAATCTCTTATCTTATGACCACTC
CTTCAACACCCAAAGCATCTATCCATACCATCTAAGCACTTACCAGCATGCTTATTTCCACACCTCCAACACTCGGAAAA
TATTTGCTCACTAGAACCATTGCCTCGAGAACGATTGCCTCCATCGAACTTTGAATGTGAGAATTCACCATTATCCGTTC
TTTCCCTCTTTGAATCCCTAGTCTTCTCCTTAATTTTTTATCCTTCAATTGATTGGGTATGAACCATCAAAGGGAGACAT
CCATATCCGTAACAAGCATGGTGGTTAGACATTTTTTTACCACCAAGTCGAAAGCACCCAACACAAACTTACTTATTCTT
GCCGTTGGATCGGTAACCATAGTTGGAGCATATTTGGACAATTGTGTAAATTTCGTAGCATACTCTTTCACACTCATATT
TCCTTGGTGAAGGTTAATAAACTCAAGCACCTTGGCCTCCCTCATCTCAAGGGGGAAAGAATCTATCAAAAAAAGCAACC
TTAAATTTCTCCTAATCAATAGGACCCTCATCATTTGCCCTCTATTCCTTCCATTGATTAAACCAAACTTGAGAAACACA
TTTGAGTTGGTAAGCGACCAATTCTACCTTTTCTACTGAAGTGATACCCATGATCTTTACAATCTGGTGAACCTCGTTGA
TGTACTCTTGAGGATCTTCCTCAACTTTAGAACCATGAAATTCTAGAGGAGTCATCCTAATAAAGCCCCTCACCCTTGTT
GCCACCATACCCACCCTTGGGTTCACGGGAGCCATAACCACCCTATTTGCTTGAGTTTTCATAGGTTGGGCTAATGCATG
AAATGCACCTCAAAAATCATCATTAGTCACTTGTTCAGCCAGAGGTTCGACCGGCACTTAGGGAACCTCGTGTTCCATAT
TTGCACCAACATTCCTCCTAACGCATGCTCTTTGAGGGGCCATATCTTGAAAATCATCGGATAAGGATTAGGTTAGAGAC
AAATAGAGTTACACTAGGTCGCATGACTTTAGAATGACGAAAAAAGTAAGGTTTCCTAAACATCTTATAGCCTCCTATTC
ATAAATATGGCGCACTTCACACTTATGAATAAGACTCTACTCGATATCACTTGTCAGATATCTTAGGATCTTTCTAAAGC
TTGTGCTCTGAATACAAAGTTTGTCACGACCCAAAGTAAACCCTAGGAGTAACATGGCATATAGAACCCCAAGAGATCCT
ACACAAGACACTTAGCATACATCATACAAGATAGTAGAAATAAAGATTTCAAAGAACATTCTTATATTCTAAAAGAGTTT
GACAAGCGGAAGTTCGACATAGTTTCAACAAGCCATCTATTACATTAAAAGGAAGAGGTTGGGACGTAACCCATACACCA
CATACAAATGTCTGAAAACTGAAATTAAAAAAAGCTATAAAAGTTTATCAATCCTCAGAACATGAGGAATCGCCAATCTT
CGAGTGCCAAGAGATCAACTAGCCATAAGTATGTGAAGTAGATGCGACGGACCCTACATTATGAAAACATGTAGGCACAA
GTATGCATTAGTACATATAATGTACTAAGTATAATAGCAATGCATAAAAATTATGAAATCATGCTAAAAAGAGCTTTACA
TGACATGCAATGACCAAGCTAAATCATAAGATAAAAGGTTAGAAAACATAATTCATAATCATGGTCAATGCAATCTTTAA
CATCTTTAAAAACATCTTTAAAACACTTTGTGAGATACTTTGAAAATTGCCTTAGTTCATTATTGTGGGATGTTTACCAT
TTAACCGATACAGAAAATGTGAGCTATAACATGGAATCTAATGTACTACTCCCACACCAAAAAAAAGAGTGTCCTACTTG
CCAAGGTAAGGACCATGAGTCTGAGTTAAGGTGGATCCACTAGATAATGTCTATCTGAGACAACATCCTATGGTGGCACA
CAGTTCTATGACTTAGGGGTTGCTACTAAAGGTCCACAAATGCTAAACAAAAACCTTCATTCAAAAATCCCACTCGGTGC
TAAGTAAAATCACACGAAATAGTCATTAATCATTTTCATATTATCATCCATGGAAACATACTATTAAGTTACAGATCCAA
GCTAGAAACATCATAGAGTATCTCTATAGACCATGCATGAGAAAACATTTCACCATCCATGATCTTTTCATAATAGCTTT
ATAAGATCCATAGTCATTAACTTCACACTAAAAGTGACATATTACTAATGATATTAGTTTTAGAAACTTGGTTCATGATC
ATTGATGGAACATCTAGATACCATACTAATAAAGACCTAATATAAAAAAATAATTAAAAGCATTGATGGAAAATCTAGAC
GTCATTCATGTCATGTGGCCAAATTAATCGAACATATAGATACCTAAATCTATAATCTTACTTGAGTCATAAACATTACT
TTCATAATACATGCATAATTTCTATATATTATAGTTTATAAGCTTCATCATGTGTTCATAGTAACAAATCATGGATCATG
CACGGGTTCATATGAACTAAACTCAAAATCATGTAAATACTTCAATTCATGCTTTAAAATATAGAAAGAAATCAATTGAA
TCAAAATTGAAAAGAACCCATGAAGATTGAATGAAACTCTAACTTTGAATTGAGAATCTAGTTTGTAAAATTGAAAGATC
TTTCAGGAACTCTACAAAGGAAAATACTTCATAGGTGAATACTAACAAACCGTAGTGATCAAGGCCCAATAGCTATGGTG
AATTGAGAATCTTGAAGTGAAATCCTAGCTTCTTCTTCCTTAGCCTTAGAGAAGATTTTAGGGATAAACTTGGAGGGAAA
TTGAGAATTTAGGTGAATGATTTAGAATGGGTAGTTTTAGGACTTAAATATCTTATATAGGGCTTCGAATAGGGGTTAAA
ATGACATAGATTAGGTATTAAACACATAGGGGAAAGACCAAAATGAACCTAACTTAAAAGTTAACGAGTGACCTATATGG
GTCCCTAAATGGTCTGTATAGGTCACCATGGACCGTATAGGGAACTGTCCAGGACACCCTAAGTCCTGGCAGCCTTAAAC
AATTGGGCCACCTCCCTAAACGGCTAGTGAAACCCATCACGAACCGTTTAGGGTTCATTGTCTGGTTTAGGCTTGTGGAC
CTACCTGTTAACCCACTTTAACCTTTTTCGAATTCCAAGGTGTTACACCAAATCTATTCAAAAGTCAATCTCTTTATTCA
GAGGCATACCTGGAAGATCTGTGGGAAATACGTCTAAAAATTCTGAAATCACTAAGATTTACTCGATAGAAGGGGACTCT
ACACTAACATCCTGAAGGTGAACTAAGTAAACTAATCAACCATTCCCCACCAGCTTTTTAACCAAAAAAAGATATGATCT
CTACTGGCTTAGGTCTTTACACACCTTCCCACTCTAATATATCCCTACCTAGAATCTTTAGAGTTACTGTCTTAGAATTA
CAATTCAATATAGCATTATATGGAGACAACCAGGTCATACCCAGCAAGACCATATCAAACTAAAGCATATATGAAGTAAC
CAAATCTATCCAAGTATGAAGACCCTCAAACACCATAAAGCAATAACGACACACATGGGTTGCTACTATAGACTCTCTAA
TCATGGTGGAAATATGAATGGGGTCATCAAGAGTATCACTAATCAGATTAAGACCCAAGACAAATTTAACAAATACGTAA
TAATATGTCGATCCCATTTAAAATAATATAGAAGCCATGCGGTCACATATGAGAATAGTATTTGTGATCACTACATCAGA
CGCCTCAGCCTCAGACCTTCCCGAATAGGTGTAAAATTGAGTTGTATTCTTTGTTTGAATGACACCTCCGGTTGGCTTTA
CCGCTCCCCTCCCAACATATCCTCTACCCAATGGACTTTCTGGTTATTACCTCTCCCATCCCGAGGGCGTTCCCTTCCAT
TGCCACATCTGCCTGCTAGAACTATAACTCTAGTTTGGTGCTACATCTGCTTACCTATTGGTTTAAAAGGGAATTTCCTC
TTAAAGTGATCATAATTACCACAATCAAATAAACCTCGATCGATAGATGTCTTGCTGACAGAAGAATAAAAAGCTTTTTG
GCCTCTAGGAGCCGAAGAATACTAAATGACCTCAGATTGGCCACTTGTAGAAGACAACAGATCTAACTGAATTGGATGAT
CCAAAAATACCTACTGAATGGGACCTCTATAATAAGAGCCATTGAAATTACCTATATTCTTAATTTCTTGGCCATCACCT
TAGCCTTCCCAACCTATGTGACCCCTCAAACTTCTTCACATAATGAGTTACCTCATTAAAGATGTTTCCTACCGAATTCA
TATGCACATATAAAACTTGTAACTCAGTGTTCAAGCGTTTCACATATAGATGGATTCTCTCTTCCTCAGTGCCCAAAAGT
TGGGTAGCAATTATCATAACGAGACAATGCTTGGAACTAAGCCTTATAGGCTGCAACAGATATGGTAACCTGCTCAAGTT
CCAGAAACTCATCATTTTTGTGATCCTTAAGAATATGTGGCACATACTTCTTAAGAAAAAAAGCATGAAACTTGGCCACA
GTTAGAAGAGGCAAAATAGACCAATGACCCTCCACATGAACCCTCCACCACTACTTAGCATCCCCTTACAGCTGGAAAGT
AACAAACTCTACTCGATGTTGTTGNNNNNNNNNNNNNNNNNNNNNNNNNNNNNNNNNNNNNNNNNNNNNNNNNNNNNNNN
NNNNNNNNNNNNNNNNNNNNNNNNNNNNNNNNNNNNNNNNNNNNNNNNNNNNNNNNNNNNNNNNNNNNNNNNNNNNNNNN
NNNNNNNNNNNNNNNGAGCGGTAGTATCAACAGGGTGAGAACCTAGAACCTGAGTATCCAGCAAAACATGAGTGACTGCA
GTACCCGTTATCCAACTCAAAAAAGCCAGAACTTGCTAAACAACCTCAGAAGTCATATGGGGAAGGCCTACTACACCAAC
TTGTGTGGCTATATCAGGTTCAATACCCTCCTCATACTCTACCTTCACATCCTCATTAACATGATCCGGCAGTGGAAGAG
GGGTCATTGATCTTGGCCTAGCCACTGCCTGAGCTCTACCCTTGGTGGGTGTTACTCTATCTCTGCCCCTGCTTCTGCCT
CTTCCTCATTCTCACAGTACCAGTTGTGCAGCTGGAGCAGGTACTCTCACTCCATTTTGTTTGCTGTCAATCATTTGCTG
ACAAAGAATGAAGGAAGTTAGATATAATTTGGATCATAAGATATCAATTAGCTACAAGTTATATCACGAAGAAGAAAAAA
AGGGAAAATTTTCTAAAGTACAGTAGCCTCTTAAAGAAAAGTACAAACGTCTCTGTACTGTTCCACAAGACTCTACTAGA
CCTGTTTCGGTACGATGAGATCAAGTAACCTAGGGCTTTAATACCAAATTTGTCACAACCCAACCCAACCCAAAGAGACC
CACATTACCACCTTGGTGGGAGAACCAACTATCTAGCGATACACAAGCAATTAAACAACTTTTAAAAACATTTTAATAAG
TAAAGCAAATCTTTATATCAACCATCACCAAACATTTGTGGAAAACCCCAATGGAACTTGAAAGTCGTGTACCAAAACTT
TNNNNNNNNNNNNNNNNNNNNNNNNNNNNNNNNNNNNNNNNNNNNNNNNNNNNNNNNNNNNNNNNNNNNNNNNNNNNNNN
NNNNNNNNNNNNNNNNNNNNNNNNNNNNNNNNNNNNNNNNNNNNNNNNNNNNNNNNNNNNNNNNNNNNNNNNNNNNNNNN
NNNNNNNNNNNNNNNNNNNNNNNNNNNNNNNNNNNNNNNNNNNNNNNNNNNNNNNNNNNNNNNNNNNNNNNNNNNNNNNN
NNNNNNNNNNNNNNNNNNNNNNNNNNNNNNNNNNNNNNNNNNNNNNNNNNNNNNNNNNNNNNNNNNNNNNNNNNNNNNNN
NNNNNNNNNNNNNNNNNNNNNNNNNNNNNNNNNNNNNNNNNNNNNNNNNNNNNNNNNNNNNNNNNNNNNNNNNNNNNNNN
NNNNNNNNNNNNNNNNNNNNNNNNNNNNNNNNNNNNNNNNNNNNNNNNNNNNNNNNNNNNNNNNNNNNNNNNNNNNNNNN
NNNNNNNNNNNNNNNNNNNNNNNNNNNNNNNNNNNNNNNNNNNNNNNNNNNNNNNNNNNNNNNNNNNNNNNNNNNNNNNN
NNNNNNNNNNNNNNNNNNNNNNNNNNNNNNNNNNNNNNNNNNNNNNNNNNNNNNNNNNNNNNNNNNNNNNNNNNNNNNNN
NNNNNNNNNNNNNNNNNNNNNNNNNNNNNNNNNNNNNNNNNNNNNNNNNNNNNNNNNNNNNNNNNNNNNNNNNNNNNNNN
NNNNNNNNNNNNNNNNNNNNNNNNNNNNNNNNNNNNNNNNNNNNNNNNNNNNNNNNNNNNNNNNNNNNNNNNNNNNNNNN
NNNNNNNNNNNNNNNNNNNNNNNNNNNNNNNNNNNNNNNNNNNNNNNNNNNNNNNNNNNNNNNNNNNNNNNNNNNNNNNN
NNNNNNNNNNNNNNNNNNNNNNNNNNNNNNNNNNNNNNNNNNNNNNNNNNNNNNNNNNNNNNNNNNNNNNNNNNNNNNNN
NNNNNNNNNNNNNNNNNNNNNNNNNNNNNNNNNNNNNNNNNNNNNNNNNNNNNNNNNNNNNNNNNNNNNNNNNNNNNNNN
NNNNNNNNNNNNNNNNNNNNNNNNNNNNNNNNNNNNNNNNNNNNNNNNNNNNNNNNNNNNNNNNNNNNNNNNNNNNNNNN
NNNNNNNNNNNNNNNNNNNNNNNNNNNNNNNNNNNNNNNNNNNNNNNNNNNNNNNNNNNNNNNNNNNNNNNNNNNNNNNN
NNNNNNNNNNNNNNNNNNNNNNNNNNNNNNNNNNNNNNNNNNNNNNNNNNNNNNNNNNNNNNNNNNNNNNNNNNNNNNNN
NNNNNNNNNNNNNNNNNNNNNNNNNNNNNNNNNNNNNNNNNNNNNNNNNNNNNNNNNNNNNNNNNNNNNNNNNNNNNNNN
NNNNNNNNNNNNNNNNNNNNNNNNNNNNNNNNNNNNNNNNNNNNNNNNNNNNNNNNNNNNNNNNNNNNNNNNNNNNNNNN
NNNNNNNNNNNNNNNNNNNNNNNNNNNNNNNNNNNNNNNNNNNNNNNNNNNNNNNNNNNNNNNNNNNNNNNNNNNNNNNN
NNNNNNNNNNNNNNNNNNNNNNNNNNNNNNNNNNNNNNNNNNNNNNNNNNNNNNNNNNNNNNNNNNNNNNNNNNNNNNNN
NNNNNNNNNNNNNNNNNNNNNNNNNNNNNNNNNNNNNNNNNNNNNNNNNNNNNNNNNNNNNNNNNNNNNNNNNNNNNNNN
NNNNNNNNNNNNNNNNNNNNNNNNNNNNNNNNNNNNNNNNNNNNNNNNNNNNNNNNNNNNNNNNNNNNNNNNNNNNNNNN
NNNNNNNNNNNNNNNNNNNNNNNNNNNNNNNNNNNNNNNNNNNNNNNNNNNNNNNNNNNGATGAATCATAGAACTCACTA
CAGGCCATAGGAAGGGCCTGTAGAAGTTAACCAGTGTTAGTGATTTTGAGACCTAAGGTTCTTCGAAGGATACCTACGAG
TCGTAGGAATGTAGACGGTTCGTAAAAAGGTTCCATGGAAGGTGTTTTGGATTTAAAGGATTTTTGGTAATTTGGGTTCT
ACTAAAGAGGTCTACAGACGGTAGGAAGGTTGATGACGTGTGGAAGCTACCCGTGGAAATTGTTCAGGATTTTGGGTTCC
AATACTTGACCCTACGACTAGTTAGGACAGACTGTAGGAATTCCTATGATCCATAGGTGTTATACCCCAATAAAACCAGG
TCAAAATAGTGTACAACATATTGATGATTTCTAAAGTAATAAACTAAGTCAAGGAGTCGCCACCTAATTATTACGATGAA
TTAGGACACCTAAAATTGATTAAAGTCATGTCTAAAGTTAACTTCATTTTAAGGTCTTACTAAACATGAACATCTTGGTA
AGGGTTCAATTAATATAAATGTAAGGTATTAAGCATCATTTAAGATCCATTAAAAATGGTTAACTGGTCGAGCTTGATTG
ATTTATTAGGCTAAGTGTAAAATATGGTAAAACATTAAAATACGTAAATTATAAATGTCAAGTAACGTAAATAACGGTAC
TTCAAAAATATTTACAAATATCATTCTTATTGAAAATAGATTGTAATTAAAATGATTTTTGAAAACATGTTTTGGTCTTG
GTTGTTTAAAAGGCGGCAATGGGCAGCCATGCAGACCCATTTATATTAGAAAAAAAAATTGGATTGGTTAGAGAAAAAGA
ATAAAAGTTGTTTTGCAAATAAATTTATTTTTTAAGACATTTAATGAAACTTCAACGTTATATCCCATGTGAAAAAGTAA
CAATTCATTATTTACTGAAGCAAAACATTAAAAAAGAACTTAGCTATAGACTATAAGTAACCTATTTCTTAAGAGTCAAT
CACATACAAAAGGAGTCAATCAGACACAAAAAAAATAAAAATAAAATAAAAGATCAATCAAACAAAAGAGCTTAATCACA
CTAACGAGTACGCAAAAGTAATATAAAATATTAAGAGTCATTTGGCTTCCACGAGAGATAGTGATATTTTGCAAATTGTA
TTTAGGTAGTGAAAGTGTAGACGAGTAGATGACATGCTAATTTTGAGCATATAGGCCGGGTAAATGATATGCAAACTATG
GAAGCAAAGACATTGAGTCCCAAAGTGAAACTCTTCGGCTCGGGTGTTCATGCCAAACGAAGAATATAAGGAGATACACA
ACTTACACAAAAATTTATCGCTTAATCGTAAGCAAAAATTGTAAAATAAAGTAAAATTAGAATTCTTTCAACATTCAACA
TACATGTAAGGTAAGCCTAAGATCACAAAATGATTCAACAAACATAAACATAGTTTAACAGTAACTTAAATTGATCATTA
ACTCCAACACTAAATATTACATACAACCCAAGTTTCCTAATAACAATTCTTAGCATCTATATATATCTAAGCAGAAGACC
CAAAACATGGAGTACTAAACTTAATGAAATAAATTCACTCTACACCAACTGATGAGTTTTATAACTTTTGTGAAACCAAC
TCATAACTGATTCATCCATTTAAATACACAAAACCAAATCAAGACTTATGAGAATGAAGGATATTCTGATTTTATCATAA
CATTTTTAAGCAAAACAATAATAAACAACGGAAACATAATTTCTAAGCTTCTAAGTAGAATTATTAACTAGTATTCTACA
TACTTAAATAGAGACAAATAGGATGAACTTACTTACGTATTTAAGGAGGTAGAATATATCTATCATAAGAAACTGACTGT
TTGTGGGGCAGTGAACTAGGACATCGGCGTAGAATCTACTCTCTCGTACGTTATTAACAGATTCACCCATCGAACCAAAT
AAGTTCAACAAAAGCAAATAGAAAATACAAAAGTTTCGGCAAGGATGGTGGTAGTTAAATGTTATGAATAATTTCAACCA
TGTATGGTGTTCTTGTGAGTAAAAAAAAGCTTGTCTGGTGATTTTCTTAACAACCAAAACTTGTCCCCTTAGCTTTTAAT
GACTAATAGGACAAGTACTTATAAAAGAGTTTAAAGCTCTAGGCTTTCATTTGAGCAGGATTTTTAGATAAAGGTGAGAT
GTTTGAAATTTGAACGTTGGGAAGTTGTCACCATGTGCATCCATGGTAGAGTAATCAGAAAAAGAGAGGAAAAAGTTTGA
AGTTAAAAAATGGACTTTGTACTATCTCTGCAAAGTATGATCCGTTAAAGAGCTTGGGACAAAACTTGCATCAAAATGGA
GGCGACCAAATCAGTACATAGAGAAAGAGTGTTGAAGCTTACTCGAAATGAGGTAAAAGAAAAGATAAAAGGAACGGCGT
ACTGGATTTGATAATTTTGAATAATGGTTGAAGGTGTGAGGGGCATTATTGGGTTATTGAGAAATTATATGGGCTGCCTG
ATTATTTGGACAAATGGGTATTTCGGTTGAATGATTGATGCCTTTTATTTGACCAAATTGATCCGAAGTGTTGGATTTTG
GCCAAATTTGTTAGCATTTTTCCTTTTTTAAAAAAAAATAATTATTTGGGCTTCTAACTTAATAGCTAATATGATATTAG
GTAAGAAACTTGAAATAAAGTAACGATAATCATTTTTAAAAAGACGACAATATGTGATGGTAGTAATGTTGATAGTAAAA
ATATAATTTTAAAGTAGTGAAAATGATAGTAGAAAGTTCATAAAAATAATAAAAGTTAGAGTAATTGTAATAATAGTTTC
TAATAGATAATTATGGTAAGAATATTAATAAGCAAAAATAATAGTAAAATGTAAAGTATTCGAATTATGAACAATTTGAG
AGCTCAAAAGAAATAAATTAGAATAAAGAAGGGACAAAATTGGGTGTCAATAGCTTTCCCCTCTTTGACCGGAGATGATG
AAAGAGTTTTCGGGCAAAAAAGTTGGCTTACTAGCCAATTTTGTCTCGACCAACAAATATAGCCATGGAAAGAGTTGAGA
AGATTGATATTAGCGGATTTTTAATTTAGAGGGGTCATGGAATGAGTTAATTGAGTCGAGGTTCATCAGTGGGAATGAAA
GAAGAGTTTGGATAACCTACGTACCACGTATTCATGGGACATAGGTGGAGATAATTTTGAGAGTATAGATCCTTGATCAC
TGCTAGCGAGTTTGATATTCTTCTTTAGCATATTTACCCTAGTTCACTACTAAGAGAGAGTTCCATGTTGTGATGTGTCT
TTAATTGCTTTAGACTATATTTCCTAAAAATCTTGTTAAAATTGTCATTAAAGTGAGATAAAATTGAAGTGTAAAATGTA
TAAATGAATAAAATGATAATATATATGTGTGAGAGTGGGGATGAAGTCATGTGACTTATGAGGTGACAAAGGTGAGTGGC
CAAGCGTTGTCTCTAGTTGTCTTTAGAGAATTGGTAAATAAAGATGCCTCTGATTTTCTACAGAAACTTAATGTTGAGAA
GTGGAGTCGTCTAGCTTATGATGATGAGATCGTATGGCCAATTGGTGTCTCCATTGTCATCGGGGACATAATGACAAATG
ACGTCTCTGGTTTTTCAGAGACTTGATGATGAATGAGGTGAGTAAAGTTAAAGGTAAAGTCGTTAACGTAGGTAAAGTAG
AAACTAAAGTAATAGTGTAGTCATTTGTCTTATGCAAATGATGTAGATAATATCCAAATTTCTTTGGAGACTTGAATGAG
AAATGAGGCCACCGATTTTCTTCAGGGACTTGAATGATAAATGAGGCCAGCATTTGTCTTCGGAGACTTGAATGATAAAT
GAAGCCTCCGGTTGTCTTCGAGGTCTTAATGATAAATGATATATGTAGAAAAGGTAAAGTTGTTAATGACATCATAAAGT
ATGAGTTTAGTGTGTGTGTCTATTTTTAGGGTGGATGAACCCAAGTGTGTGTATATTCTACTTTAGGGTGGATGAACCCG
GCTTGTCCTATTTTAGGGTGGAGGAACCCATTTCTTATTTTAGGATGGATGAACCATGTCCTACTATAAGATGGACGAAC
TCGTGTTCTATTTTAAGTTGGATGGACCTGATATATTCTATTTTAGGGTGGACGATCCCAATATGTCCTATTATTGGTGG
ACAAGCCTAAATATCCTCTGATTGTATTCGGAGACTAGTTGTAATGAAGCCTCTAGTTGCTTTGGGGCTTGAGAAAGTGA
TGCCTTCTGTTGTTTGCGGGGTTAGATATTGATTGTTGTAAACTTTTATAAAATTACAGATTAAAATTATAATAAAGTCA
TGATAGTAAATTAAAGATAAGTAAAACATGAAGTCATATGACTTATGACGGTGGGGCCGTGGGCTCGAATAATGTGTTCA
ATTGTCTTTAAAGGTTTTTGTCAATTCCTGTAAAATTTAAGATAAAGTCGTTAAAGTGGATAAAATAAATCATAAATATA
ATTAGTAAAGTAGAGAAAAATAAGTGAATCCATTTGGTTCTTGTTAATGGTTATTGTTGTAATTGATTGAATGTCATCGT
TGATCTTTGACATTTACGCCTTGATGTGTAATTCGGTGGATTGAGTGACGCCTCTAATGGACTTGATTTTTATTCAATAA
ACTTTTAAGTAATGCCACATGCGAATTTTCGGTAAAGACGTTAATAAGAATATAAAATCATGATGAAGTAAAAGAAATAA
AGTCAGAGATAAAGTGAAAGGTGAAGTTATTTGGCTTTTCCAGGAGAGGGCCTACAGGTAAATGATGTCTTTGTGTAATC
CAACATTGGCACATCTTTGTTGTTCCTGGACTCAAAGAAATTTCTTAGTTGGGAAGGAGTGTTGATTCACGTTGACTCGA
AGCTTGACTTTGTTGGCCCTCCGTTCAACCTGTTTGTTCAGATCTTGTGATCTCCGTTTGAAACTTGATAGATGAACAAT
AAAAGTATCTATCTATATATAATAGGAGAAGAAAAAAGTGTCACGTGTCAGCACCACAAAAATTCAGCAATTTTAATTTC
TTTTTAAAATTTGTATTTAAAATTAACAAAAAAAAAAGAAGTAACCAACTAAATTTTTATTTAAAAACTGATTATTAAAA
AAAAAAAAAAAAGGTTAAAAATTGTGGATATTCGTAGGTGAAATGAGTGGTTTTTTATTTTTTAATGGGGTAGTTTCTTT
TTTATTTTTTTATAAATTTATTTTAAATTAATAATCAAAAAATAAAAACTTAAAAACTGATTATAAAAAAAAATTATAAA
AATAAGTTGAAATTGTGGATCTGATTACGTTAAATGGGGTTGTTTTTTTTTTCATTTTTTAAAATATATTAAATTATATC
CATATAACACACCTTAGTTAATAATATAAAGAAAAAACTTCCAATCCAAAAAATTAAAATGAAAAGAACCCACATCCATT
AAATAATCAATTTAAAATTTGAATTTCAAATATTAACTAATCTTATCCCTTAAAAAACGTCTAAACTTCCTAACCCACAT
CTTTAAAAAAAAATACTACTTAAACTACATCATCCACACCTTTTTAAACCAATTCATCAAAAATGTGTAAAACAAAAATC
ACATTCAAACAAAAATCCAAAGCCTTATTGTTTGTTGGGAGCCGAACGATCATGCCAATTTCTGCATTTCAGGCCATTAT
GATGAAACTTTAGTTCAACCTAATCTTCAAAGATCAACTTCCATTTTACTTATTGCCAAGCCAAGAGTGTAAGATTGACA
ATATTGGCCAGTTTTTAAAGTATTTATTTCTTTTTTGTTTTCTTTTTTTATCAAGAAAATATGTTGTATATGGAGATCTT
AGATATATTTTATCTGAATAAAAAATTGAACCAAATTGATTAAATTAATTCATTTTAAGTATAATTTATGGCTTATGAAC
TTTCTTTCGTAGTTTTCCTCATTTCATTGCAGATGATTTATAAAGGAGGAAAAATCTGTCATTTATTTTTTTATTGAATG
TCTGATTTATGTCATTAACATTGCAATTTGCAATAAAATAATTCATTTAAGCAAAATTTATGGCTTATGAATTATCGTTG
ATATTCGGGAGATAGAAATTGAATCATTATTACATTTTATTTTATTTTTATTTTTATATTTTATGAATATTAAAATGAAT
CCACAATAAGGGATTTATAGGTAAGTTCTTTTTTTATCTGAGATTTATCATAAAATTGAATCATTATTATATTGAATTAA
AATATTAATTTAAAATATGAAATATTTAAAACTGAATATATCTATTTAAAAGATAAAAAAATACTTTTTAATTTTAAACA
AAAAAAAAAGGAAGAAGAATATAAAATCAGAAAAGGAATAATAAAATATTAACTAACTAATTATAAATATGTGGCTATAA
TAAATACTCCACTCATGATGAAGTCTTTTAAAACAAAATTTATATCTAATTAATAAAACTATATAAAAACCGACATTGAT
TAAAAAAATATTTAATGGTAATTTATATTTATGACAATGAAAGTGATATGTTCCATTTCACTTTCATGCACCTAATATGA
TATTTGGTTGTATCAATGATTATATAAATCTCTCCATTTGTAAGGCCCTATAACAAATGGATAGTTTTTGCTCAATATTG
TGTGAATATCACAGTTAATATAAAGAATTATAACAAAGGAAGATCTCTTATTGTCATACATACTTGCCACTACACATAAT
TTTCCAAAGATTTCAACAAATTAAAATACGCATGATTTGAATAATAAACTTTACTGTAAACAACACATAAATATTTTGAA
TTTTTAAAATAGTAAAAATATTTTGAATTTTAAATATTTTAAAGGTAACATTAAATAAATATTTTATAGATAATATTTTT
TTTAAAATAGAGAAAGATAAGTGCTCTTTTTTCATCTGAGATTTACCATAAATATTTGAAAATATTGAATTCAAAATATC
AATTTAAATTTCTGAAATTAAAAATAAAAAATATTTAAAATTGGAAGATATTTTTGAAGGATAAGACTACTTTTTAATTC
TATAAAAAANNNNNNNNNNNNNNNNNNNNNNNNNNNNNNNNNNNNNNNNNNNNNNNNNNNNNNNNNNNNNNNNNNNNNNN
NNNNNNNNNNNNNNNNNNNNNNNNNNNNNNNNNNNNNNNNNNNNNNNNNNNNNNNNNNNNNNNNNNNNNNNNNNNNNNNN
NNNNNNNNNNNNNNNNNNNNNNNNNNNNNNNNTTACAAAAAAAATGCTAACTAACTATATTTAAATACATAGCTAAATTA
ATTACTCCACATACACACGATGGAGTCTTTTTTAAAAATATTAAAATCTAAGTATTTTAAATCTAAAAATCTTTTAAAAG
GAAAAGGATATTTTTTCAATTTTAAACAAAGAAAAAGAAGAAGATAAAATCAAAAGAGGAACAAAAATAATAATTAACTA
ACTATGTTTAAATATGTGGCTGAAATAACTGCTCTCATATACGATGGATTCTTCTACAATTCATATTTATCTTTTTCATT
TTACAATATTTGTAGGCCTAAAATTTAGGAATGTAAATTTGTTTATTTTAAAAAAAAAAATCGTGTTTGGCCTTATTTTT
TCTATTTATGTTATATATAAATAAAAATAGTTGTGTTTTTAATTTTTGTAATGTATGATTTATGACTATTTTTAATATCA
AAGTAAGATATGTTACTCCTCCATTAGTGAAGGAGATTCATTGCAAAATAGCTGGATTATGTAGATAAAAACATGATGAA
TGTTCTTTTTGGTTATGGGGTGATGAAATTTATTAGTTTTCTTTAGTTATGTATTTCAATTTTAATTTGTGATTCTTTTG
ATTGAAAATTCATATATGAAAGAACAAAAACTTATGAATATTTTTTTGATATGTAATTTTTATTTAAAGTATGTTAAAAA
ATTCCATCCTTCTTTATACTTGATGTATGAAAATATGTTAATTGTTAGAATATCTGTTAGACAATAAAATTAATAAATTT
GAAAAATATAACTGATAATGTAACTACAAATTATATTTGATTGTAAATTGTGAAAAATACATATACAATAACTTTTTTTC
CTCACTGATTTGCCTCTCTTTTTAATGATTTTTTCTTTCAATAACAACTACATCTTATAGGATTTACCATTTTATATAAC
TTTTCTATTCAATGTGTTTTATGAAATTGATTTGAAAATGTAAACATTATTTAGTAATAAAATATTACTATATTTAGATG
ATTTTTAGAAAATATCATGTAATCGATATATGAGTTTTACAAAAATAGAAAGATAAAATTTAAAAATTTGAATATCGTGC
CTACAATTTGATATTTAATCATTTCATGTGAAAGTTAGATTTTAAAACTTACTAACAAGGATATAATATTATTTCAATTA
ACCATAATTAAAAATAATAGATCAAACATGTAAAAACACATAAAGTAATTGTTTTTTTAATCAAACTAAAATAAACAAAA
AAATTAATATTATACTTATTAAAATTTCAACAAAACATATTTAAAAACCAAAAATGTAGCTAATTATAACTATAAACATA
ATATTTTAATTTTAATAATATAAGTATTAAATTGTGTATTAATAATACACTACAAAGTACATAGTAAATTTTATCACTTA
TTTTTAATTTAAATATCCGCGCGTTGCGCGGACACGTATACTAGTATTATTTATAATATAAAAATAAAATAAGAATTACC
ATTTGAAAGAGACAATTGTCAGTGTAGAAAAATATGTACGTATATGCTTATAAGTTGTAAATATTTTCTACCAACTCTTA
GATTATGACACTTCTGAAACAAAATGTAACGTTTTTTATGTTTACTTCTTATCGGGTAACTTGAATCCAATGTAGTTTGG
CAATATTCAATCATTCCTTGTCCATATTTTATCAAAATTTTGCCCTACTGTTGATTTCAAAGAAATATGCTAAACTTGTG
TTGTTGTGAGAGCGAACCTTGTATAGGTTGTCTACGTATCTCGCCAAGATAATCATGTGAGGACGTAGTTCATGGTACAT
AGAAATGATTTAGAATTTTCTAATAAAGGGACTAAACCCCATTTGAGTCTCCTACATATCCCTCCAAGAGAATCAGGTCA
TGTGTAGTTCAAATTACATAAATAGTATAAGAATTTTGAGTTTCTATCCTAATGTGACTGAACCATATGTGGGCGCCTTC
GCATTCTATCGAGGGAATCAAGTTAGACCTAACTCTCCTGTTACAAAGAAGTAAATTTAGAAATGTTCTATAGTAAAATC
GGACCATTTGTGAGTTGTTTACATATCCCGCCAAAGTTATCAGGTCAGAACATATTTCTTAAGTTACATGAAAAAATGGA
AGTTACATGCAAAAGAAACCTATATAAATTCACCCGTTGGTGTAGTGTCTTGACTTCTCTTGAAAAAGAAAACGTCATGC
TCGAACATTGTCATGTTGTCATGTTCCTTGGTCGATTATCAGTTATCTTCAAATCCTCTGAAAATCTTGTTTGGCTTTCA
AACTTTGTTTATTTGTATCATTATGTCACAATCATAAAGTTGGAAAATTTGAAAATTGATATAATAAGAAAATGTATATC
TAAAAGTAATAAGTAAGATACAATTAAGAAAATTAGAAAATGCATTCATAGATTTTGCAATTTAGCTTTCAAAAAATGAG
GCAAAACAACATAAAGTTTTAAGGCATAATTCAAGCCTCGATTTTTGAAAGTGGGCTACTTCAAAAAGTGTTACTACTTG
TTCAATCTACAAAGACTCCTAACAAATCAAGGACGAAGTACAAGTCCAAATCTTCAGAGTCTCCTCTAGTTCAGCACCCC
AAATGAGTAGTATCTCGATGTTGTAGAGAGGCATGTAAGTAGTTGTAGCAATCTCAGTGTCGTGTCCAAAATCTCTAGAA
TGATAGGCACAACACTTGGAACCATCAAATCATTTTGGAATAGGATCAGGAATTTTCCCTTCAATTGGTTGTATCATACC
TGATGTTTTTATCCTCTAAATCAACCAAGCCAATGATTTAGCTATTTTTGTGTAGTTGTGAGTGGTTTTGATTTCATGAT
TTGGATGAGTCCTAGGTGTAGCATGTACTCGATTTTGATAAGTAAGAGCTCGATAGTAGTTTGTCTGGCTGTTGTAGACA
TGGTAAGGAGTTGATGGAGAATGGTAGTGAGTCTGTGAGGCTTCTCCATATTGGTAAGGATAAATGGGTTGATGTGGTTT
ATGTGGGTAGGAAAGTACTTGACATGGCTTGTGTCCTTGGTCAATCACAACAACATATACATCTTCTTTCTTATTTTTTC
CCCATTGATAGAACCATATTGACTCGCTTTGCTTGCAGCTTGCAAGGCTATAAAATCTTGGATTATTCTTAATTTGATTT
CTTGTTCTAAGATTTCTCTCATTCTAATGATTTTTATGAACTTTTGCCCCATCATGGTTATCATTTTCTCATAGTAAAGA
CTGTTATCTTCGCATTCAATGAAGGTAGCAGTCATTTCACTTTCACTCATCGGTTGTTAGACTCTAGCTGCTTTCGACTT
CCAATATAGAGCATACTTTTTTTTTTAACTTAGTCAGGTAGAACCTATATGGTCTGATGTCAGTATTGAACTTGGACCGA
TCCATAAAGTCTTGTGCCATATCACTCTGACCACGCCATTTATGGAGATCTTGTTGTGTGTACCAAGCAAGAGCTTCACC
AGATAAACTTCTTATGAACAACTTCATTCTAACCCTTTTCTTCTCTCCCCACTCCTACTAGTTTTGCACAATATGCCCTT
AGATGTGTATGAGGGTCACCGATTCCATTGAATATATCAAACTTTAGTGGTTTGTATCCTACATGAAAGTCAATGTCGGG
TTGCACACACAAATCCTCATATTCTAAGCTTTTTTTCCCCTGGTAGTTTGGAGATTTCTCACTGCTTCCTTAAGATCATG
AATCTCTCTAGCTAACACATCATCAACCTTTTCCATGATATCCTTCTCCATTTCCTCATATTGATCTACCTCGAATTGAA
AGTTGACTGACATTGGGTTAGTAAAGGCTTGAGTTTCCCCTACATATACTGAAGGAACATGTTCCACATAAGGAGTGTCA
ATATGTGCCCCTTGTATATGCTAATCTAGATAAGTTTGGATGATGGATGTATTTTGGATTAGAGGTGGTGGATTTGATGG
GTTTACGGGAGTAGTTGTAGGTCGTGGATAGGTGTTAGTGGGTAGAGAAGCGTAAGAAGTATGAATTGGAGGTTAATTTT
GTGGGTTGATAGGTGGTGGATTAGGAGGAGTAGCATAAGTAGTGTAGGTTGGTGGTTGACTTTGTGGGGTAGTTGGAGGA
AGGTTATTGTTGGTAGGTGGAGATTGTTGTGGAGGAAAGTGTTCAGGAACTAGTGAATCAAGTGATGGAAAATGAGGCGG
GTTTGGTGTTGTACTCCTAGGTTCGAGTTGTGGACTTTGAAGTGTGATGCAGATTGGTCAAGTCCCTAACCCGAGTTAGT
TCACTACGCAGATCCTCAATCTCTTGAGTCAAGTGGGCGATCTGTTCATCATGTTGAATAGTAGTTCTATCTTCGAAAGT
CTCGGGAGAGTCGTTAGGAATTATGATATGTTCAGGATCAATTGAATTAGGTGCGATAGGATCAGACATAGTGATTTTCT
TTCCTTGAATAGTGCAACTACGTTGAGCTAATGTCAATGACTTGGACCTTGTGAAGTAAGGATGGTTGGCCAGCTCAATT
GTCAACACGAACTAATTTTTGATTGGGAATAAAAATAAAAATGAAAGAGAGAACACTAAAACACAAATAATGTTAGTTTT
AAATGAAAAATTAAAGTGATGTTCACATAAACTCAAATAAGTCACATAGCAAAGCAAGTCAAATAAGATATAAAAATAAT
ATACAAACAAGTCATCTAGTAAAGTCAAATAGGTTATAAAAATAACATATAAGCGCGTCCTAATATGATTGTGACCTCTT
TGTGCCAGAGGTAGGCCTAACGTAGATTCAATGAGTATATTTTCCATAGTATGTCATCCTATTGCTCTTGATTAATTAAA
CAGATTTTATTTCTTTGAATATAAAGTATAATAGTAGTGAAATATTTAATACATGTCGACTGAATACAATGTAAAGTACT
TCCTAAAACAAAGTAAAAGAGATTTTGTCATGTCAAATCTTCTTGGTTCCTTTTGATGATATCATCACTTTTTGTGCTCC
AACGTGAAGTCTTTGTACCTGTCATGGAAAGGTTAATCATATCGTCCCCTAAAGTTTAATGAATTAGAGCAAATGGTCCA
TATTTAGTTATAAATATTTTTCAAATATGCACATAGATAATGATAATTCATCACTTGGGGTCAGAAATCCACTTGGACAT
TGAGATAAAGTCAACTAATTGACTTAATACACCAAGGGTATAGATCTTCTTCGATCATGAAATTATGTATGTTCCTTGCA
AAGTGTTTTTGTTTAGCTCTACTCTGGGTAAACTAAGAGTGGACTTACTAGACACAAGGTTCTCGAGTGGACTACTTGAG
TGAGAAGGCTACACGGTCACATGAAAAAAGATTTGGACAGCCCACACATATGTCAACTCTCCTAAATTTCATAATATTGA
AGGAAATTTGCGGGTGCACAAAACACACCTCACGTGTACGTGTGATAGTGTAAATTTTCAAGAAGTGGATAAATATGAAT
AGAATGACAGTTAATAAAAGAAGTAAAATATTAACAATTTATAGCAAACAAACAATTGATATAAAATGTAAAAATAATTT
AAAGTTAACAAATAATTGATAGCATGTAAAAATAATATAGAGCAAATAAACAATTGATAGCATGTAAAAGTAGTTTATGA
CAAGTAGAATAATTAATGTAAGCACATAATGCCTCCTTAAACTGTCTGTTATGGTTAGAACCTAAAAAGTCTTCAATGGA
GTCACCAAGTTGTTACACCCAATTTTAACTGGGTTAAAATAGTGTACAATATATTAATGATTTCTAAAGTAATTAACTAA
GTCAAGGAGTCGCCACCTAATTATTGCGGTGAATTAAGACACCTAAAAATTGATTAAAGTCATGTCTGAAGTTAACTTCA
TTTAAGGTCTTACAAAACATGAGATTCTAGGAAAGGGTTCAATTAATCTAAAGAGAAGGTATTAAGCATTCTTTAAGATC
TATTAAAATGGTTAACCAACCGAACTTGATTGATTAATAAGGCTAAGTGTAAAAAATGATAAAACATTAAAATGTGTAAA
TGTTAAATGTCAAGTAACTTAAATAATGGTACTTGAAAAGTGTTTATAAAGATACTTCTTGTTGAAAATAAACTGTAATT
AAAATGATTTTTGAAAACGATGTTTTGGTCTTGGTTGAGAAAAAGGGGGCAATGGGCAGCCATGAAGACCCATTTATATC
AGAAAAAATTGGATTGGTTAGAGAAAAAGAATAAAAGTTTTTTTGCAAACAAAATCATTTTCTTATGAAGACATTCAATG
AAACTTTAGCGTTATATCCCAAGTGAAAATAGTAACAACTCTTTATTAACTAAAGCAAAACATTAAAAAAGAGCTTAGCT
ATAGACTATAAGTAACTTATATTTTAGAGTCAATCATATACAAAAGGAGTCAATCACACACATTAAAATAGATATAAAAG
ATTAATCAAATAAAAGAGCTTAATTACACTAACAGGTACACAAAAGTAATATAAAAAGTAAGATTCATTTGTCTTCCACG
AGAGATAGCGATGTTTTGCAATTTGCATTTAGGCAGTGAAAGTGTAGAAGAGTAGATGTCATGTGAATTCCGAGCATATA
GATGAGTAAATGATATGTAGACTCCGCAAGCAAAGATATTGAGTTCCAAAGTGTAACTCTTTGATTCCGATGTTCATGCC
AAACAAAGAAAAGAAAGAGATACACGAGTTAGGCAATAATTTATCTCTTAATCGTAAGTAAAAATTGTAAAATTAAGTAA
AACTAGAATTATTTCAACATCAAACATGCATTTAAGGTAAACCTAAGATTAGAAAATGATTCAACAAACATCAACATAGT
TTAACAGTAACTTAAATTGATACTTAACTCCAACACTAAATATTAAATACAACATCAGTTTCCTAATAACAATTCCTAAC
ATCAATAGAATACAAATCATGATAGCTAATATATATCTAACGAGAAGACCCAAAAACATGAAGTATTTAACTTAATGGAA
AATAAATTCAACCTACACCAACTTAAGAGTTTTATAACTTTTGTGAAACCAACTCATAACCGATTCCTCCATTTAAATAA
ACAAAACCAAACCAAGACTTCTGAGAATAAAGGATATTTGGATTTAATCATAACAGTTTTAGGCAAAACATTAATAAACA
ACTGAAACGTAATTTCTAAGCTTCTAAGTAGGATTATTTACTAATATTCAACATACTTAAATAGAGACAAATAGGATAAA
CTTACTTAAACATGTATTTAAGGAGGCAGAATGCATCTATCATAAGAACATAATTTTTATACCAAATGGCAGTTCCTGAA
CCATGATCTCAACTTAAAACCAAATATTCATATGACATTAACAACAAAAGAAAATATAACAGATTAAAGTTTGAGAGAAA
CTATCCGTTTGTGGGGCAGTGAACTAGGACGTCGGTGTAGAATCTACTATCTCATATAAACAGATTCACCCCTCGAACAA
AATTAGTTAAACTACTTGGGTTTTGGCCAAATTTGTTAGCCTTGATCCTTCTTCTATTTAAATTATTTGGACTTCTAACT
TAATAGCTAATATGATAGTAGGTAAGAAACTTGAAATAAAGTAACGACAATCATTTTTAAAAAGACGGCCACAAGTGATG
GTAGTAATGTTGATAGTAAAAATATAATTTTAAAATAGTAAAAATGACAATAGAAAGATCATAAAAATAATAAAAATTAA
AGTAATAGTAATAATAGTATCTAAAATATAATTACCAACAATAGTAATAAGCAAAAATAATAGTAAAATGTAAATTATTA
TTTGACTTATTAACAATTTAAAATCTCAAACGAAATAAATTAGAGGAAATGAGGGACAAAATTGGGTGTCAACAGTAGGT
CTAGCCCATAGGAGTCATCCGATAGTTTTAGGTCAGGGTGTTTTGGTATTTTCCTGCCCATTTAACCACTACACTATGTT
GTTTTGACCCTATAAATATCCCAATAACTAATTTTTCTCTCCTAAACCTACCTATTCCCTCACAATTAGTCAATACCAAA
TTCCCTACAAGTTCATCTTCCCAAATTCTCTCCAAGCTCTCAAGGGAGAGGACCAAAGTTTCTTCAAGGATTCAAGGTTC
TTCTTCACTCTTTAGGGCTTTGATTACTAAGGTATGTCAGAACTTCACTCATGGATTCCTTCATCCATTAGGTCCCAAAA
GATACTCAATTCTCCATTTGAATTTCACCCAATTTCTAGAGTTTTATGTCAAATCTTTATGGGTTTAATTTATTATGATT
CTATTATTATTATTTGGTCTTATCATGTGTGATTTTACTCAATTACATGTTTTCTAATTGATTTCATATAATCACATGCA
TTATGGTCATGTTATGAATATGAACTATGATTATAAAATTATGTATGCATCATGAGATTGAAATTTATGAATGAAGGATT
CTTTAAGATGAAGTATCAAATGATTGTGAAAGATTTTCTCACTATAAAGATGATCATGATTTAGATTCTTGGAGAGGTAA
GTGTCTCATTATCGATTTATGAAATCATAATTTTGGAAGGACCTATTCTATATAAAAAAAAAAATAAAGCTTATGATTGG
GTTGGTATTGATAGAATCTTACTTTTCCAAGTATTATGATATGATTATGATTATGCCTATTTTTCGTTGAGATATTACTT
AGGACCGAGAGAACTTTTAGATGGAGGTTTTACTGTTAGTAGAGGTCTAATCTTTAGTAACTATCTCTTTGTCCCTAACC
ACATGCCCCCCAATAGGACTTGTCTTTGATAAACATAGCTAGTGGATCCTCACAACCTAATATGTATAGTCATTACCTTG
GCAAGTAGGATAACTTCTTTTCGGTGTGGGAAAGACATCAGATTCCATGTTATAGCTCACATGGTCTATGTCGGTTAATG
GTAAAATATCTCACAAAAGAACTATGTTTTCTTCAAAGATTTTATGACTTTCTCAAAGATTTGACTTAGGCTTTCTTGTG
ACTTCTCAAATGTTGCATTGACCTTATTCCCATGATTCTTGATGTTGGCTTGATAGGCTTTATTACATTTTACTTCGTCA
TGCATTTTCATGTTTTATGTTCAGTATATTGTCACATTTACATTTATGTATTTTCCTCATACTCAATACATTCAATTTTC
GTGTGCCTATATTATTTTATAATGTAGGGTTGGACGTTACTCCACATGCACGTGGCTAGTGGATTGATTTTGCATTGAAG
AGTGGTGAGTCCTCATGTTCCAAGGGACATGTCACTTATGTGGCTTATTTTCATGTCCTTTTTATTTCAAACTTACTTCG
TTAGTGAGGGGTTTGTCCTAGCCACATACTATGATATTAGAGACTTATGTTAGACTATGATGTTGATTGAGAATATTATC
TTGTTTTCATTCATTTCTTAATATTTCTTACGTGAAGTGTCTTGTTTAAAGTCTCTTGAGACTATAGTTATCATGTCACG
TCTAGGGAGTAGCTTGGGTCGTGACATTATTCTTGGTCTACAAATTATCAATATAACACATAATCAGATACAGATGGCCT
AAATACACCAGGATTATATCAGAATCCCAAACCCTAGGTAATTCTTGTGATTATCCCATCCAAATTAGAGTTTTTCCACC
ATAAAGTTAAATGAAATCCTCTCCTAAGATCAACACCACAAATTCTAACTCTACAATCAAATTACTAAGTTGGGGAAGTA
ATTACTTACCTTTACTGATGTTACGATGGAAAATAGATTTAAAAAAACTACCCTAGATTGCCTCTCCACTTCTCCAAAAT
GATTTTGATAATGGATGATTTTGGGGAATTTCCTGTATTTAAACTGATTAACCTTGCTATAGCACCCAAATTCCACTATA
GCAGCGTTGTAGCGAAACTATCCACTATAGAGGGGATTAAATTGACCGTGACAACGGCGTGTCACCCTCTATAGCGGCTT
GCACGGGATAAAACCTTGAAAATCCTCTCAAAATAGCATATTTCACAACACACCTTCAAACCTTGACATTCTAAACTAAC
TCATTCATGCCAAATTCGTTATCGGGAGTTATATTCAGCCAAATTCATTTTTGAAAAGTCCTACGGACTCCTTATTGGCT
TAGCAACATAAAAAACCAAACTCTACTCAGACATTTCAGCCAATCATTTTCCCAGATTTCCATGGACCTCATCTCACTTA
GATTTCGTCCAAGCTTAACCTAGCCTGAATTTTCCAACTCACTATTCCAAAAGTTTTCTGACTCATTCCCTTTAACTAAT
AGTTCGCCCATAACTACAAGGGAGGTCGTTACACATTTTTACAAGATTTCATGGTTACATGGTAGTTTAGGTCCAGTAAT
TTTAAAAGAGTGGTATCCGCATAACTCTTGTAAATTAAATCCTCTTATAAATGCCAAGTATGGATGAACTCTTGTATTAT
TTGATAAATCTATGGGTTAGGTTGTGAATGTGTAAGGTCTTGTGATGTTGTGATGAAATGTGCGTATGTGTTAACTATGT
GCAAATGCACGTCCATGTGCTTTAAAATTGTGATTATATATTTACTACTAATTTTAGATGGTTTATAATACATACCAGTA
TATAGTGTTTGTATTGATGATATTCCTGCACTTTCTTTCGAGTACAAACTATGATTTAGAGGTGACTGTCAGACCCCGCA
TTTAGTTGAGTTTGCCTCCAGATCTGAGGATGAACTACTTCTGACAAACTTTACTGTGTAGATCCACAGATCCAAGCTGC
CATTGAAGCTTAGAGAGAGATGAAAGAAAGAGCAAGCTGAAGAAAAAATATCTTCTGATTTTGTATTATTGAAAACTGAA
AAGAAACAATGCCTAAGCTATATATAGGAATAGTACTGATCTGACTAACTAACAGAAAAATGGAATCTAACCAACTAACT
ACATTATTGAATTAAATACAGCTAANNNNNNNNNNNNNNNNNNNNNNNNNNNNNNNNNNNNNNNNNNNNNNNNNNNNNNN
NNNNNNNNNNNNNNNNNNNNNNNNNNNNNNNNNNNNNNNNNNNNNNNNNNNNNNNNNNNNNNNNNNNNNNNNNNNNNNNN
NNNNNNNNNNNNNNNNNNNNNNNNNNNNNNNNNNNNNNNNNNNNNNNNNNNNNNNNNNNNNNNNNNNNNNNNNNNNNNNN
NNNNNNNNNNNNNNNNNTAACTTGGTGAAAACATCAGCAAGTTGTTCAGTGGTTGGACCATGATGAAGGGCAATAGTCCC
ATCCTGCAAATTGATTTTCACGTAGTGACAATCCACTTTTATGTGCTTTGTACGGTCATGGAAGACATGGTTTATGGCTA
TGTGGACTGCTGCTTGGCTATCACAATACTCAGGGGTAGGTGAAGTACAAAGAACATCAATCTTTGCTAGAATCCTTCTG
AGCCAAAGAAGTTCTCCCACAACCATTCTAATAGCTCTATATTCTGCTTCAGCAGAGGAAATGGAAACAATGACTTGCTT
CTTATATTTCCAACTTATTGGATTGTTTCCAAGCATCACAATATAACCATTGATGGATTTTCTGGAGTCTGGGCAAGAAG
CCCAATCTGAGTCATAGTAGGCTCTAAGGGTAAAATCAGGGAATTTTGATATGAAAATTCCTAACGTAGGATCAGATTTC
AGATACTTGAGAACATGCATTGCAGCCTTAAGATGAGGTTCTCTAGGGGTTTGCATGAATTGGCTCAAGTGCTGCACACT
ATATACTATGTCCATTCTAGTGTTGGTAAGGAAGTTGAGTTTACCTACCAGCTTTCTATAGTAAGTGGGGTTATCTAGGA
GAGTACCATCAGATGCATGTAGCTTGAGATTACACTTCAATGGTGCTGCTACTGCAGTACAGGACAAGGAATCAAATTCT
TTCAATAGCTCTGTGGTGAATTTCCTCTGGGAGATGATCACACCATCTTCCCTGTACAGTAACTCAAAACCAAGAAAATA
ATGTAGCAGACCTAGGTCTTTGATCTTGAAAGTAGTGTGTAAAAAGGATTTTAAATTATTGATTTCATTGAGCTCTGTTC
CAATTAGGACTATGTCATCTACATACACTACTAAAAATACTGATGATGTAGCAGTCTTCTTATAGAAAAGAGAATAGTCC
TCAACTGAGTGCACAAAACCTCTTGAGTATAATGCCTCAGTGAGCTTGTCATACCACTGTCGACTTGCTTGCTTTAAACC
ATAGAGGAATTTTCTCAGCCTACAGACCAAACCAGGAGTTTGTACCTCTAAACCTTGAGGAGCATCCATATAAACTTCCT
CATGCAAGTCCCCATGTAAAAAAGCATTGTTCACATCCAGTTGATAAAGTTTCCATCCCTATTTAATGGCTATGCTGATT
AAGGTCTTGATGGTGGTCATTTTGACCACTAGTGAGAAAGTCTCAGTGTAGTCAACCCCTGCTTGTTGAGTGTATCCTTT
CACTACGAATCTTGCTTTAAACCTCTCCACAGTTTCATCAGCTTTGTGTTTTATCTTGTATATCCACCTGCAACCAATAA
ATTTCTTCCCTCCAAGCAAACAACTAAATCCCAAGTTTGATTAGTATGTAAGGCTTCAAACTCCTGAGTCATGGTTGCTT
GCCAAGCAGGATTCATGATCGCTTCCTTATAAGAATCAGGCTCTCTATCATGGGAAATGTTTTGTATACCCTGTTGACTT
GTAGGGTGCAAAGATGTGAGTGGAATGTGACCAGGGTTAGTAAAAAGGGCATTGAGAGTTGGAGGTTCTGGTGCTTTATT
TTTTAAATAAGGAAGGGAGTAAACAAAGTCTTGCAGATGAGAGGGGGCTGTATGTATTCTAGAGGATCTTCTAGGAGCAG
ATGTGGAGGTGAGAGACTGATTATCAGAGGGAGGTATATGTTCAGTAGATGAGAGATGGGGTAAGTGAGGTGGAGGTGTA
ACAGTAGTAGAACTAGGTGAAGTATCTAGAGTAGGCACAGATGGTAAAGTGTTCTCAGCTTGCAACTGCCATTTACTCAA
AATGTTATCTGTGGAAAAACCAGCTGGAAAACCAGATGTAGATCTGGAATTGACATGTTTTAATATAGAAGGAAAGGAAG
AGTGATCTCGTGAACAAGCAAAGGGGAAAATATTTTCATAAAATTGAATATCTCTAGAGACATGTATCTTCTTGGTGGCT
AAGTCAAGAACCTTGTATCCTTTAGTTCCAAATGGATATCCTATGAAAATGTGAGGTTGAGTTCTTGGTTCAAATTTGTC
TTTGTGAGGCTGGAGGGTAGTGGGGTAGCACAAACATCCAAAACTTCTAAAATGGGAATAGTTAGGGTCCTTTTGATGAA
GAAGCTAATAAGGGCATTTGTTGTTTAGGGCAACAAATGGAAGTCGATTGACTAAATATGTGGCAGTTAAGAGGCATTAT
CCCCAGTACCTCATAGGTAGGTTGGATTGATACAAAAGTGCTCTGGCTGTTTCTAACAAATATTTGTGTTTTGTTTCCAC
CACACCATTTTGTTGGGGTGTGTAAGGACATGATTTTTGGTGTAGGATCCCTTTTGACTGGAGAAAAGTTAATGTTTCAT
TACTAGTGAACTCAGACAATGTCTGATCTTATAGTTTTGATGGAAGTTTGGTATTGGTTTTCTACCATTTGGACAAAAGC
TTTTAAAATTTGAAGAGTGTTTCTCTTGCAACTCATTGAGTCTAGGTAGACCTACTGTAGTCATCTACCAAGGTCAGAAA
ATATATGTAATTATTATAGGTAGGTACATGATAAGGCCCCCAAATATCTATATGTAATAGTTCAAAGGGTTGATTAGTGG
AGGTAGAGGAATTTTTAGGAAAATGAGATCTATTTTGTCTTGCCATGGGGAAAATTTGGCACAAAAAGGGTTGTTTGGGA
GAAAAATGAGCTGGTATGGAAGTCATCCCCCTTATTTTCACAAAAGGAACATGTCCCAACCCATTGTGCCATAAAGAGTC
TACACTGTCTCCAGAAGGGGAACAAAAAACAGAATTGACATTAACAGGTAAAGAACTGGAAAGAGAGCAGACCTTTTTAT
TAACAGAATGATGAACAATTACAAGTGAGGGGAAATGGGATGGGGCCTGTGCAATATCATTATCACACAAAATATTAGGA
CTACGACCATTAGAAGTATCACACACAGAAGAAACAATAGATGAAGAAGTAGGAAATGAACATAGTGAATGAAGAGACTC
AGTAAGTTGGCATTCTGCACAAAAAAAGTACAGCCCATTCCTTGCTTTACCGATCTCCATAGGCCTCTTCATTGAAGCGG
CCTACAAGATACACGATAAGACATAAAAATTAACACAAGACTTGGGAATTTGTGAGGTAAGAGAATGAATGGAGATAAGG
TTGAATTTGAAACTAGGAACAAATAACACCTTGTGTAATGTCAGTTTTAAATTGAGAACCACATCACCTATTTCTGTTAC
TTTCACTCTATAACCATTTGGCATTCAGTGATGTTCCTTCCAAGGTTAAATGGTTTTGTGGCCTTACTTCACGCTGTTTT
TTTTCTTAAATGAGGATGGAAAAACCTTGAGCAATGGTGGGAAGGGGATTCATCATCAGAAGACTGCCTCGTAAAACTGT
GTAAGTCGCCTGTCCTGTTCAGCTTTATGCATAACAACTTTAGCACCACATACCAGTGTTCCAAGCTCCTCCCAAAGTCT
TTTCATTTTAGTATAGTAAGTAGTGACATCCATTGAGCCTTGAGTTAGGTCAGTAATTTCTTTATGAAGTTGATAGAGTT
TTGCACCATTGGTTTGATCGTACCTGTCTTCCAATTCCTACTAAAGCTTTGCAACATTATTGACATATTGTAAGCTATCA
ACAATGTCCCTCGAGAGTGAGTGAAGGAACCATGAGGTGACCATAGCAATGTCCCTCGAGAGTGAGTGAAGGATCCATGA
GGTGACCATATCGTCGCACCTCTCCCACTGATTGAAAAGAGGATCAGTTTGAACAACAGGTTGTTTACATTTTCCATTGA
TAAGGCCCATTTTGTTTTTCACAGATAGAGCTCATGCCTTGCCGCCAAGATCTGTAGCCATTCCCATAAAAATAGTGGGT
ATTATACTAGATCCGACACTTTCAGAGGGATGTAAGTATAGAGGGTCAGTCGAATCAATGACATCCTTGTCTCGTGCCAT
TGGATGATGAAATCAGGAAATAGAGATTGAAAACGTAGAAATAGAGAGGAGAGAAAAAAAATTGGGGAAAATTGGGGGAA
AACTGAATCGGAGAGGAGAGTCAATACAGATGGATAATTAAACGAAGAAGAAAGGTGAAGAAGACACATGATGCTTTGAT
ACCATGACAAACTTTATTGTGTAGATCCACAGATCCAAGCGGCCATTGAAGCTTGGAGAGAGATGAGAGAAAGAGCAAGC
TGAAGAAAAATATCTTCTGATTTTGTATTAATGAAAACTGAAAAGAAAAATTACAATGCCTAAGCTAAATATAGAAATAG
TACTCATCTGACTAACTAACAGAACTAACAGAAAAATGGAATCTAACCAACTAACTACATTATTGAATTAAATATAGCTA
ATGACAGACTGTACATAGTTAGTTACAAAATTAATACAATGGACTAAACAAGTAATTAATCTCAACAACTTTTGTTCGAG
TTGCTGCAGATCCTCTTATTTCTAATTTCTATTCTTTCCCGACATTGAGACTCCTTATTTATTATACTATTCTTATACTT
GTTAGATGCTTTAGTATGCTGATTTTCAAATTCCAGGGTTGTAATTGTTAGACTTTCGTATATTCTTTTATTTTGTTAAG
ACTTAGAATTTTATTCTATAGTTTGGCGTTGATAGTGTTGGTTATCCTATCGGTGGGTTGGTGCGGGTGTCCGCCACGAA
GATTTTAATTGTGACAAAATATGTTATTATTATTTTTTCTTATAGCCACACAAAGCGCAAATAATTTCACCAGTTTCTAA
TAATTTTGACCTATCTTGCAGTCATGGTTACCCTTCTTGGCAATTTAAACATATCGTACTGCCTTTGAGATTATGTCACT
GAAAGAAGGAATGTGCATATGCTTTTTTTTTATTCAATATTGCCTTATTTGATTTTGTTATTTTGATTTTTTATTTTAAA
AATGGCATTCAATTTGAATCAAATTATAAACTTGGTTTGATTTGATTTGATTTTCTTTGTTTTTTTGTTTTGATTATTTT
TTCCGATTTAGGAATTGTCATATAAGATACTATAAATTCAATATAGTCAAATAGTTAACATGTTTCAATGACAAAAAGAC
TATAAGAATAATAAATAATAATAATAATAATATCAAATCTGTTAAAAATATTTTAAATTCAATTCACATGATTGAATTTA
TTGAGTAAGTTGTTCTTTACAACTTTTTCATATTTAGTCGTACATCTCATATGCTTATTTTGTTCCATTTTTGGTCCTTT
CGACAGCTTTTCGTGGAATATGCACATCCATTATCGTTATAGTAATAAGTTTAAGTTTATAGTCCTTAATGTAAATTACT
GACATAAGCGTACGCAGGAGGTGTCAGTGGGTTCACATGAATCCATGCTCTTCTCCTAAAATTATATATAGATTAGTGTT
ATATTTTTAAAAAAATATTTAAATATAGATGTGTGAACCCACATATCAAAAAATACAATGATGATTGAGTGTACCTCTCT
GAGTGACGTTAGAAATTTGAATCTTACATCTATCTTGTTGTATTTTTCTTTCTATAATTAGGTACATCTCTCTAAGTGGT
AATTAGTAGCACTTTATATATATACCTTTAATCTTTTAAAATTTTCAAGTTTGTCACATTGAAAATTCCTATTTTTTTTA
GTATTGTAATTTCTTTTTACATATTTAAACCAAATGTTTATATTAAAACTAGAAATACTGGATGATATAACATACAATCA
ATGGGTTCAGTCGATCTCAATCCCTCTGGCGATATATATATATATATATATATATATATATATATAATACACTATTTGAA
TAGATAAGAATTAATATTGGACCTATAATTTTATAATTTTAACGATTTTTAGTGATAAGAACCTAAAATGTCAAGCTGAT
CAAATTTATATCTTAGATCCACCTTTTCGTAATAGTGCACCATCATGTCAAAATCCTAGATATGACTCTGATTATTGAGG
ATAGGGTTGAGCAGGGTATGGTATGGTATATACTGAATTACCATACCGAAATTTTTAATATCATGATTTTAGTATTATGG
TATTTGATATGGTATGTGGTATGCATTTTAATTAAAAGTCATGATTGTATTATCAGAGACACTTCAGCCTAACTTTTTTT
GTCTCAGATAGTACGAATCGTATAGTGACTCGTGGGTCACTATTTTTCAGCAATTTAAGTATTTTTCTAGTATTTTGTCT
TTTTTTTTTAATCTTCCTAAGCCTAAACTATGATATTTTAGCATCAACTAAGGGAGCATATAAGATGAAACACTCAATGT
CTTTCTTAGTCTATGCTCGAAACTCTCCAAACTCAGAAGAGACTTCAAGAAAGGCTAAATTAGGGGTTCTAAGCTTTCCA
AAACTCATTTTCTGTCTAGTATGTAAGGTTCCAATAAGAGTATCCTTTCACTCACATATCAAAGTTACATTTTCTTTCAA
AGATTACTACATAATTCTTATATAGTATTCAAATTAGGGTTTTACTCTTTTTATGCAATTCCATCATGAGCTCAACAAGA
TTTTTATAGTTTCTCTAACTTGGATGATTTTTAAGCATGAAGTTAGCATAATACAAATTTTAGTGTCATTAAAAATGATA
TTGAGCAAGGTTTCATACTTATAACATAATTATCTATTTATGAGTATATAAATATATACAGACTATTTTAAAAGAATAAT
TTAGTACCAAGAGTATGCATATTTAAAAAATCTGAAAGTCTCATAATTATGTGTCACGGTATGATTTGAGTACACCGCAA
GTCATTCAGCTCATTTAGCCCAAAAAGCTCAATAGTTGATTCATAATAGATAGATACATTGTTTACCCTAGTAAGGTATA
GGGAAGATTTCCCAAGTATCATTATACGTTGGATAACATGTGATTGCATGTTGCATGTCGATTGTAAGAAAATCTCCACT
CATAGTATCATAAATTTATTACACTTTAATTTTTAGCAGAATTTCTCAAATTAACAGTTCAGATGTATTTTCAGTTCAGA
ACTATAGAGATGAGTTTTTTTTTTTTTTTTTTTTTTTTTTTACAGATTTTGAATGCAAACTTTTAGATGATGTTTATACA
TCGATTTTAAATATTTTTAATCCTTATCATTCGAAAACTTCATGGAGTAGTCAATATTTAGATTCTTATCTTAGACAGTA
CTTGCTTTAAAGATAGTTGAGAGCCATGTCTCGACATATTTATTTCATTTCAGTCAGTAAAGGCTTATATTCAAACATTA
GTTGTTCAAACTTTTTTAAAGAATTC
>mtp_787.scaffold_3
CACATAGTATGGATGCAGGGTCGGTTATGTTTCATAGGTGATGACGAAGATAATCTCCATCAACTTCTATTTTTCCTTCC
GCATGATGGGAGTTGTGTCTTTTGTTATTGCGTTCGTATCTTGTAATCTTATAAGCTCTTGTGCCTATTTAGACTAGATC
CCTGGGGTGTTAATTACTTGACAAGTCTTAACTTTGAAATGTATTTAGCGGTCCTTGCTTTATAAAATCATGAAATTTCA
TTTATCACAGTTTTTCTTTAATCCTTCGCATGTTTTAAATCATTGGGAATAAAGGGTTCTCCTACTTAGGTGTTAGAGTA
GGTCCCCGCATGGCCCGGTGGGTTGGGGTCGAGATAGAATGTATAGTAATTTAGACTAAGAAACACAAAAAATACAATAA
TAATTAGTATGTCTTATTATCAGATATATCGCGTGCTATCAAATTTAAGATAAAAAAGCATGACATATGTACATATTCGA
TTATACATTATTTTAAAAAAAAAGATAATCAGAAACATAATAACGTGATTTAAAATTAGAATATAAAGAAGTAAGCACAT
GAAAAAAAATATAAAAAATTCAACATATAATACATATATATTACGTATCTACATTATAATTTTTCTACAAAGAGCATAAT
TTTTTTATTGCCTTTAAGGGTTCAACAATTTTAAATAATCAAACAAGGAAATGTCGGTACTATTCATTTTTCCTATGTAA
CCTAAGGAATAAAAAAATTTCTTGCGATGAGTCATATTGATGTTTCACTAAACTTTTATATGTATTCAAAAGTTTTAAAA
ATTTCAATAATTTCTTGGACTCTCATATGTTTGATTCTTTGCTTGTTCCGAATACATGAAATTATAATTTAGTGTGAGAG
TACTCAAGCATAGTATTTTTGTCTGCTCTGATGTTGAAATATGTGACTATATATCTCATCTAAAAATATTAACTTTTAGA
GAAGACACAATTTTATTTACTTAATTATAAGTTCTGATACTGCTTAGTTCGAGAAAAGAAAAGATATAAATACATTCAAA
ATATATCTGTTGAATTAATTTCATTTGACAAAATAGACATGAATGCTCTTATAGTTAGCATAACCTTTTCACCAACCTTA
ATAAATAACAAAAACAAAATCCTGTAAAAATAAAAATAAAATGACAACGTCCATTCACTTAGAATAATCAATCTTATTTT
CCTTGTATCATTTTAAATATATTTCCCACTGTTCATAATAATTAAACTGTAACGACCTGTTCCTGTCAATATGGAAAAGC
CAATGGGGAAATAATTTGGGCCAAAAAACTTTTGAGTAGTGACTTGGGAATTCCTAGCCTAGTCTAGATTTGGACGAAAT
CTGAGTCACGTGAAGTATAGGGAAATCTAATAATGAATTTGGATTACATGAGTAGATAGTTAAGACGTTAGGGGTGCCCG
TACGACTTTACGGAATCGAATTTGGGAGAAAAGAACTCCCAAAACTAATCTTAGCATGAACGGGTAGTTTTTGAACGTCA
ATAGTTGAGGATGTGTTGTGAAATGGGGGCTTTGAACTCAAATTATGAGGTTTTGTCTCTGTGTAAGCCGCTAGGGCGGG
ATTAATCCCACCAGGGCAGGGCCGCTGTGGCAGGATGGGGTCCGCCGTAGCGGCCCAGTTGCGAATTAAGTTGAGATTAA
AACCCAAAAATGTTATTTTTCTACAAGTTTCGTTCTTGAGAGCTAAGAGACGACCCAGGGTTATTTCTTGAAGGTTTTCC
ATCTCTTCTAGCACTAAATATAAGGTTTTTACTCCCTTATTCCATTTTTCAATCCGTAGAACGTAGATTCTTGGGTAATT
ATCCTTGGGGAAGGTTTTGATTTGTAATTAATGGTGGAAAAAGCCCTATGTTGGGTGTTGGGATCATGGGTTTTGCCTAG
GGTTGATAATGTTGATTGTAATATGGGTAATTAGGACTTGTTTATTGATCCTTGCATTAAATTGTTTTTTCTAGACCACG
AAAAAGCGAAAAGAATCCAGAAAGGAAAGATTCAAGTGCCTTAAGGGGATTCAAGCTTGGTTTCATGTTTGTGTGATGTA
TATTAGTAATAGCTTCATTGTAATGCATGTATGTATGTGAATGAAGCACTATTGATCAAACCTAATGTAAATGAGTATGA
ATCAACCATTGAATGTCATAAATCAACACTTGATTGTATGATGATGAGAATGTACATTATGAGTGTAATTTTGATTGTGG
TTATATTGATTGGATCGGGTGTCATGTTTCGAAACATATATTGGATCTGGTGTCACGTTCCGACACACTAATTGGGATTG
GGTGTCACGTTCCGACACATACATTGGATCAAGTGTCACGTTCTGATACACTAATTGGGATCATGTGTCACATTCCGGCA
CACTAACAGTTTGGGTATGGGTTCCATGAGAGGACCATTGTGTTGTCATATCTAATTGTTATTGAGAATGTGGAACTGTA
CATTGCTCCTGAAATGATAACTGTATATATATTCTGTATATGCGTGTTTACTATGTTGTGACTACTTATATATATATATT
GTGCATACTGGAATAGCCGCGTGATCCTATTAGTACACTGTGGTTGTGTACTGATACTGCACTTGCTCGTTCTTGGTTAA
GTACAGGGCATCTTCAAGCGGCTATTGATAGACCTCAGCTAGGAGATCAATGATCGTGACCTGATTTCAAGGGTGAGCCA
GTTCTTTCAGGCTGCCATGGAGTCCTTCCTTTTGCTTAGTCTATTCTTTTCGGACTTAGACATGTTCTAGTAGTTTGCTT
ATGTTTGGTTGGGGTTGTACCCCTTTTCCCTAGACTTGTTGAACTTTAGATGTTTTGGTACAATGACTTTCAGGTTCTAG
GAGGGGTTGTTTTTCGTAATAGTTCATTAGTTGTTTGTTATGACTTTCGAAGTTTATGTGAACTCCATATTAATTATTTA
GTTATTTAAACCTGCTTCCCTAGCTTTAAATATTTAGTTTTGGTTAAGTTACTCAGTTGGGTTATAGTTATGGTTCTCCC
ACCGGAGGGTTAGTGTGGGTGCCACTCATGCCGGTCTGGGTCGTGAAAAAGTTGGTATCAAAGACTTAGGTTCGTTGATC
TCATTGTACCAAAATGAGTCTAGTAGTGTCTTGCAGAACAGTACAAAGACATCTGTACTTTTCTTCGAGAGGCTATAGGA
CTTTAGGAAATCTCTGTGTCTTCTTCTCTTTTCGTGCTATGACTTGATTCCAATTGGTATCTGGTGATCCTAATTGGTAT
CTCTCCTTCTTTATTCTTCATGGGTACTGAATCTGAAGATTCTTATGATTATTTTGTTTATTGTCATGAGATGCTCATAA
GATGGATAAGGCAGAGTTATTTGGTGTTGAGTTTATGATATACTAGTTCAAGGGAGACGCCGAAATGTGGTGGTGGTCAT
GTTGAGTGCCGACTAGTAAATGCACTACTCATGACTTTGGGAAATATTTAATAGCTTTCTTTATGGAGAAGTATATACCC
TGAGCTTTGAAAAATAGGAGGAGAGATGAGTTCCTCAATACAGAGCAACATAATAGATTTGTTGCAGCCTATAAGGCCAA
ATTTCATGTTTTATTCCAAATATGGTACTCCACCTTGCTTTAGTCTAAAAGAGAAAATTCGTTGCTCTGTGATGGGATTA
AGGTCAGATTTGCAGATTCAAGCTTATAGGTAACAACATTCAAGAAGTTTTGTAAGGGATGGCTAGATAATGAACACCAT
TACTTTGGAAAATGCATTAAGTATTGTTTTCATAACATGTATGGGTCGCTTAGTAAATGATGGAATTATGTTGCGACGAT
TGAGGTTAGAATCTTTACTACGATTTTCTAGATTTAGTGTATATCAAAGAGGGTCATGATACGACTGCTCCAATAGCAGC
GATGCTTACTTGGTTAAGTTATTAAGTGTGTTAGGATGGTGGAGATCCTGGACATATGAGGAGAGGTTGTCCAAAGTAGC
GCATGTTGGACCCCGCACAACATCATACTAGAGTAGTGGTACCCACGGGCAATGATAATAATGGTAGAGGACGTCCACAA
GGTGAGCGAGGAGGGAATCAGCGAGGCCGAGGAGGTCGGGGAATGGTAATGCAGGTAGAGGGGCAGTGCAGCTAGGCAAG
GAGATTGTCCGTTAAGATGACTAGGCTCATTTTTATGCCTTTCGGGCAAGACCAAGGTGGAAACATCTGATGTAGTGATC
ACATGTACTATTCTTGTCTATGACTGGATGGCTAATGTGTTGTTTGATCCAGTTCTACTTTTTCATATGTGTCAGTTCAG
TTTGCCTTAGGATTTGATGCAGTTTGTGATGTACTTGATGCCCCCATCCATGTTTCTACCCCAGTTGGAGAGTTAGTCAT
AGTCACCAATGTATATCGAGCTTGTCCTGTATGTTTATGGGTTTTCAGACTTGGGCTGATTTGGTTATTGTGGATATGAT
TGACTTTGATATAATCTTAGGCATGACTTGGTTATCTCCTTATTATGTTGTGCTTAATTGTGATGCTAAGTTAGTAACTC
TTGAGATCCCGGGTAGGGAAAGATTAGAGTTGGAAGGAGTGTACAAGCCTAATCTAGCTAAGGTCATATCTTTCGTGCGG
GCTAGGAAACTGGTGGGGCAGGGGTGTTTAGTGTATTTGGCTCATACACTACTAAAAAATAGCGTTTAGCGACGGAATAT
ATTCCGTCGCTATCTAACGACGGATTGACTACAGATTAAATATTTTGTCGCAATAATAATAAGCAATTTTTTATTTATTC
TATAGCGACGGAATGGAGACGGATTGTATATTTCGTCACTATTTATTAGCGCGAAAAGTTGGTGCCTTAATATTTCCTAC
GAATTTAACAATAGAAGGGCAGCGACAAATTGAATTAATTTTGAGCGACGGATTAGCAACGGAAAATTCGTCGTTACGAC
TTTTAGTATTTATTTATAAATTTTATATTTTGTAGCGACAGAAAAATCTGTCGTTAGTTTCTATTCTAAATAAATCAAAG
ATGTTTGTTAGCGACAGAATTTATATGTGTCGTTAAATCCGTCGCAAAAGAAAATAAAAATTTAGGGATAAGTTAGGGCA
CACAAAATTTCCCTCTCAGTTCTACTAACAAAAGATTTGGGCTCTCCCACTCTCTCTCTCTTCTGCTCTTCAACTATTCC
TCTCCCCCATTCTTCAAATACTACAAATAATTGCTCTTTCATTCTCTTCAATGTGAGAAATCAATGAGTTTCTATCAATT
TTCGAATTCAAAATCAAGTGAGTTGTACTAACTTTTGTATACTCTAATTTCGAGTTTATTTTTTGTATATTAAGATGTGT
TCTATCAATTTTTGTTGATTTTGTTTGTGGGTTTTGGTAATCTTGAAATATGAGACAAGGGTTCTACTAGGAAGAATGAT
TTTGCCATAATCGAGTTACACTTTGCAATTAGGGTTTGTTTTAAGAGATTAGTGATATTATAAATGATATCAAAATCAGA
TCTTAACATAATCACTTTTTGTTGTTAGTAGTCAGCTGTGAATAAGACTACTTTTTTGTTGTTAGTAGTCACTTTTTCTA
TTTGGGTTTTGCTTGAACAACAACAAGATTCTGAGCATTATCAGGAATACATTTTGCTATGCTTGTTGGGTCTTTGAGTT
CTATTTTTTAACTTTTGTTTGTATTTTTCTATTTTGAAATTGTTAATTTGAAAAGTTTAGTTTAGGCATCGTATAACTCG
TTTTATGAGAATATATAGTGGTGTTTAATTATTTTTTTTCTATTTTAGAAGGCCTTATTGCAGCTTATGAAAAATATGTG
GAGTTTTGTTTCTTCGTGAACGTGTTTGCTGCCTGTTTGTCCTAAGAACAGATAACCAAGTAAGTTGTCCTTCTCTATCT
TATTCTATTTCATTTTTCTTGGTTTGTCAAAGTCATGACTTATAGAAAAAATGTTTATTTGTGATAGTCGATTAGTAATT
TTGATATGTATTTGGTAGCTGATTCAATTATAATTTTTACGTATTGTCAAACATTGTCGAATTAGATACAAGTTAATGAA
AATGGTTCAAGAAAGAGAGTTTTAGATAAGCATTAGCATTATCAACTTAAAGAAGTTGTTCATAAACTAAACAAAAAATG
ATTTTCTATTCATACACATAATTAAAGAAATGACTAACAAACAAACAAAAAATGACATTTATTGCCATCAACTTTTTTCT
GCCACACACAAGGAAGTAAATCAAGAAGAGACTAGCAAAATTTTCATCCAATATTTTTATCTGTACCTAAATTTCTGCAG
TAAGTCAATCAAATTTTGGTGTATCGAAAGATTTTTTCCTTGCTCCATATCAAATGAAAGATTCTTCTTGAGTTCTCGTT
GTCATACTCTGCTGGATTAGATACAAGTGATTGAGATCTCTGATGGTTAATCTTTCACAAATTTTAGATTTAATGTAAAG
TATGCAAAGTTCAATTTTTCATATCTATTAAGTAACTGCTTGCTTTCTCTGCTCTACTTCTCTGTTTCTTTTCTTTATGC
TCCTCTATTTATGTAAAGATATTCACCTGATCAACATAAAATGATATTTAAGTTTGTATTTTTTTCTTTTCCACAAGGTG
TTATTATAGTTTGTGGAGAATATGTGGACCTTTGCTTCTTCGTGAACGTGTTTGTTGCTTATTTATCTTAAGAACAACTA
TATCAAGTTTATGTAAGTTCTACTTATCTCTCTTAGTCTGTTTAATTTTTCGGGTTGTCCAACTTTATGCTTGATGAAAC
TTTCAGAAGTGTATTGATTGTGAGCAGACATGGGATAATTATGCATATGGTGGTTAACATTTCAAATGTTATACACATAT
TTTGCTGACATTGCAATCTTTCGAGGCTCTCAAATCTCGTCTTGTTCCACTAATTTCACTCGCCCTGCATCCTTCTCTTT
TCATCCACCTTTTCTCAACTTTTCAGTTCCTCGGTATGATTTTTGTTTGGTACTCCATTATATTTACAATCGTAACACTT
GAAATTAGTTACTAGCAAGAGAAATGAAATTCAAACCACTTTCTTGATTGTTTGCGGTAATTTTTGTATTTATCTTTGTG
GCATCACATTTTTTGTAACTTTACAATAATTAGAGTACGATACAACAAGTGTAGTTCTTATTTTATGATCTAACTTTGGG
CTTATAATTATCAAATGACTTGACATTTAATTAGCCTAAACTAGAATTAGTAGTAGAACAAATCATCATATCATTTATGT
GTAGGGATTTAAGAGAGTACACTATTTTAAAATAACATTATAGTTGGGTCAAATCATACTAAACTAACTGGACAGTGATA
AAATAACATAAAGGAGCACTAATAAATGTATTTCAGTATGCTCCTTTCCTTGTCATTGCACTTCCTGCAACCTATCATTT
TCTTGTTATTGCACTTTTTGTAACTTAGGATTAATAGAATAATATATTTTAAGATAACTGGACAGTGATCAAGAACACTT
ATATTAATAGAAAAGGCGGTGAATGATTTAAAAAGTGCAAAGATATACTCTTTTTCATAAAGGTATTTTAATCTGATCTT
TTCTTTGGAGGACATCCAGATTGTATAACTTATAAAAGAGAAATTTCTGATTGTCTTGATTGTTCTAAATTTTATAGGAA
CATGAGTAATTTGAAGTGTGGTTAGATGTATGAGAGGTTAGATGGACAAGGGGGTATACTCTCCAGTTTTATAACCGGTG
TGAATAACTTTATTCAGTATGCATGTTCACAAAAAAATCGTATGAGTGGTGACAACATAAAATGTCCTTGTAAAAAATGT
CATAACCTTAAATACATGGATGTTGAAATGGTTAAATATCACCTTTTTCAATACGGATTTGTTGAGAACTATTTTGTTTG
GAAATATCAAGGGGAAGAAGATGTTATTGATGAGATGTATTCTGTTAATGATTTGCATGGTGGCACTCAACCTGAATTGG
TATATGATAATCCGTACCGACAAATGGTTTTGGATGTAGCTGGTTCAAACTTTGATCAAGGTTTGAGTCGACAATTTCAT
AGCAATATGCGTCATCTCATACTTATGAAACTTCAATGGAGGAGGAGATCAATCCTTCAATATAGGAGACGTCTGATCTT
CCAATGGAGGAGGAGCCTAATCCTGAGTCTCAAAGATTTTATGATTTACTACATGCTGCTGATGCAAAATTGTATCCCGG
TTCCTCCGTCTCTCAACTTGAAGTTGTCTCTAGGATGTTAAACATTAAAATGGAGAACAACATGTCACAAAGAGGTTACA
ACCAAATGATGCAATTGTTGAAAGATTCTTTACCTGAAGATAACATAGTGCTTGATAACTATTATCAAACAAAGAAGTTG
GTGCGTAGCTTGGGTTTGCCAGCTGAGAAGATTGATTGTTGTGAATCAGGATGTATGTTAGATTGGGGTGATGATGAGAA
CCTTACATCTTGTAAATTTTGGGGCAATTAGAGGTATAAACGTCGTGTAGGCTCTCGTAAGAGGAAATTGGTCCCTTATA
AGAAAATGTATTATTTTCCTTTGATTCCTAGATTGAACTTTAGATGTTTTGGTACAATGACTTTCAGGTTCTAGGAGGGG
TTGTTTTCCGCAATAGTTCATTAGTTTTTTGTTAAGACTTTCAGAACTTATGGAAACTCCGTATTAATTATTTAGTTATT
TAAACATGCTTCCGTAGCTTTAAATGTTTACTTTATGTTAAGTTGCTCAATTGAGTTATAGTTATGATTCTCCCAGCGGA
GGGTTAGTGTGGGTGCCACTCACGATAGTATGGGTCGTGACAAAGTTAAATCAAACCATATGTAAATGATTATGAATGAA
CCATTATATGCCATGAATCAACACTTGAATGTATGATTATGAGAATGTACATTATGAGTGTGATTGTGATTGTGGTTATG
TTGATTGGATCAGATGTCACGTTTCGACACATACATTGGATCGGGTGTCACGTTCTGACACATTAATTTGGATCAGGTGT
AACATTTTGACACATACATTAGATCGGGTGTCACGTTCCGACACACTAATTGGGATCGAGTGTCACGTTCGACACACTAA
CAGTTTGGGTATGTGTTCCATGAGAGGACCACTGTGTTGTCATATCTAATTGTTATTGAGAATGTGGAATTGTACATCGC
TACATAAATGATAATTGTATATATATATTATGTATATACATGTTTATTATGTTTTGACTTCTTATATATATTGTGCTTAC
TGGAATAGCCGCGTGATCCTTTCAGTACACTGTGGTTGTGTACTGATATTGCACTTGCTTGTTCTTGGTTGAGTACAGAG
CATCTTCAAGCATCTATTGATAGACCTCATCTAGGAGATTAGTGATCGAGACCAAATTTCAAGGATAAGCCAGTTTTTCG
CAATAGTTCATTAGTTATTTGGTAAGACTTTCAAAGTTTATGGGAACTCCGTATTAATTATTTAGTTATTTAAACCTGCT
TTTGTAGCTTTAAATGTTTAGTTTTGGTTAAGTTGCTCAGTTGGGTTATAGTTATTGTTCTTCCACTAGAGGGTTAGTGT
GGGTGCAACTCACGATGGTCGCGGTCATGACATAAAATTTAACATACACATACTTATGAAATGCAATGTAGTGTAGTTAA
AAGGTACTTTCTTAATGGTTTTTGACAAATTATTAGTTGCAAAACTCATGTTTTTCATGCCTCCAACCTCCGCATCTCTC
CACATAAAATCTTACAACTTAACCTTATAACTTTTCGTCCTGGCCTATTATTTTCTTTTCTTTTTCACTATTCTATTCTA
CATATATACNNNNNNNNNNNNNNNNNNNNNNNNNNNNNNNNNNNNNNNNNNNNNNNNNNNNNNNNNNNNNNNNNNNNNNN
NNNNNNNNNNNNNNNNNNNNNNNNNNNNNNNNNNNNNNNNNNNNNNNNNNNNNNNNNNNNNNNNNNNNNNNNNNNNNNNN
NNNNNNNNNNNNNNNNNNNNNNNNNNNNNNNNNNNNNNNNNNNNNNNNNNNNNNNNNNNNNNNNNNNNNNNNNNNNNNNN
NNNNNNNNNNNNNNNNNNNNNNNNNNNNNNNNNNNNNNNNNNNNNNNNNNNNNNNNNNNNNNNNNNNNNNNNNNNNNNNN
NNNNNNNNNNNNNNNNNNNNNNNNNNNNNNNNNNNNNNNNNNNNNNNNNNNNNNNNNNNNNNNNNNNNNNNNNNNNNNNN
NNNNNNNNNNNNNNNNNNNNNNNNNNNNNNNNNNNNNNNNNNNNNNNNNNNNNNNNNNNNNNNNNNNNNNNNNNNNNNNN
NNNNNNNNNNNNNNNNNNNNNNNNNNNNNNNNNNNNNNNNNNNNNNNNNNNNNNNNNNNNNNNNNNNNNNNNNNNNNNNN
NNNNNNNNNNNNNNNNNNNNNNNNNNNNNNNNNNNNNNNNNNNNNNNNNNNNNNNNNNNNNNNNNNNNNNNNNNNNNNNN
NNNNNNNNNNNNNNNNNNNNNNNNNNNNNNNNNNNNNNNNNNNNNNNNNNNNNNNNNNNNNNNNNNNNNNNNNNNNNNNN
NNNNNNNNNNNNNNNNNNNNNNNNNNNNNNNNNNNNNNNNNNNNNNNNNNNNNNNNNNNNNNNNNNNNNNNNNNNNNNNN
NNNNNNNNNNNNNNNNNNNNNNNNNNNNNNNNNNNNNNNNNNNNNNNNNNNNNNNNNNNNNNNNNNNNNNNNNNNNNNNN
NNNNNNNNNNNNNNNNNNNNNNNNNNNNNNNNNNNNNNNNNNNNNNNNNNGGAAAGCTTTTTAAAATAGTAAATAGCAAC
TCAATGTATTGAAGAATACAATAACAACTCAATTTGTATATAAAAATATAATATAACTCTGTGGGAGGTTCTCTAACCAA
CAACCATCACTATGAGCTATGTGATGATACGTCTCGCCCACGCTGCCAGAACTGTCCTATACTTTGTCGGGGTATAGAAC
CTCTCAACTAAGTGGATCCACTAGTATATGCTTAAAAGCATTTAGGAATCATCTAAAAAGTATGACCCTTTCTACCCATG
TTGGCTACATGATTTATGGGGGCTGTGAGTTGTCTGGACTCTCCCCCATATCGGTGCTCAATACTACTCCCAAAATATAA
CTAGCTCATATGTTTAAAAACATAACTCTTTCTGTGTTTTGAGATTATTACTCAAAATTCTTTCTCCCAAGTTGGACTTA
TTTCTTACTTCTTAGTTTTTCTTCTTACATCAATGGATTTAAAGAGACAAGAAAAATTATTTTTAAAATTCCTGTTGAAC
TTAGTATTTCAAGAGGAATGCAACTACTTATGTCAAGATTTCGGGGTATTATTGCTTCCAAATTTTTTTAGAGAAAGAAT
TCATAGAGTGAATTATTTTTTCGGTTATCTATGGTAATTTTCAGATTCTTTATTTTTTTTTGGTTACTTTTTCGTTCATT
TTTTTCCTCCCGTAAATGGAACAATTTTTGAAACATCTATTTTCTTCTGCAATTTTTTTTGGGCATTGTTGGTTTTCCAA
CTATTTTGGTGAAGTTTTGGATATGGCAATTTTTTACAAATTTTAATGATGATATCGTGTTATTCCTTTTTTTTTTCAAG
ATTTGTATTTTTTAAATATAATTTGTGCCATTATTTTATTTATGTTTCAAGTTCTTAAGTAAATAAATTGAAAATAATAT
GTTGCCAAAGTAACCTCTGTTGCATAAATTTTATTTACTTTGAACATGTAAACATATTTTATTTATGCGAAATAGTTATC
CCAAAGGAAGATTATTTTGGTTAGATTATTGATAGTCATGAATATGTGATACATTTAGTAATGCATGCTAATAATGTGTC
AGTCCAAAGAAAAGACTAAGTGATAGTGTTGTGCAAGGTATCTTGAGATGGACCCACTTTTATGTATACATCTGTGCGTT
TGATAAATGTATTTTAAATTATTTATTATTGTTACTTAAGTTTATTTAATTTAGTTCTTTTCACATATACATGATTTAAT
TTGATTGATTAATTTTGAGCATTACTTGTTTTATCATATAGTATCTTCTATATCTGCCAATATGAACAACATTCCTGTGC
TTAACGGCACAAACTTCAAGAAATGGAAAGAGCACAGCGTGATTGTTCTTGGTTGCATGGATCTTGATTATTTATTAAGA
TTTGATTATCCCATGGACTTGAACGAAACTAGCACTAATGAACAAAAGTTTGCATATAAAAAGTGGGAGAGATCGAATCA
CATGAGGTTAATGATGGTGCAATATTCAATTCCGGAATCCTTAAGGGGTTGTATAACAGGGAATAGAGATTGCCAAAGGT
TTCTTAAAGGAAATTGCAGACCGATTTGCTGCTAACAAGAAGGTTGAAACAAGTACTATTCTTAATCAAATTATTTCAAT
GCCATATAAGGGTAAATGAAATATAAGGGAGTAAATTTATGGAGATGTCTAATCTTATGACAAAACTCAGGGCCTTTAAG
CTTGAGTTGTCATATTACATTTTTGTGCACCTAGTTTTGAACTCTCTTCCATCACAATTTAGTCAATATAAAGTTTTATA
TAATCAAAACGATGAATGGACTTTAAATAAACTTATAGCTCAATATGTTCAAGAGGAGGATACACTCAAACAAAAGGGGA
TTGAAAGAGCTCATTTGACATCTACCTCTGGAACTAATGTCGTTTCACATAAGCAGAAAAATAGCAAGATTAAAGAAACT
GCAGACAAAGGAACATTGGAGCCTAAGGATCAAAAGCCCTATTTCTTCTGTAAGAAACTCGGTTACATGAAGAAAGAGTG
TTCCAAGTACGCTGCTTGGCGTGAAAAGAAAGGATTGCCTAAGGAGTCGAGTGCTAATTGATGTTGAAAGATACATCTAT
GTGGGCAATGGAAATAAGGCAGCTATGGAGGCTATTGGTGTCTTTGGAATTTTGTTAGATACTGATTTTTATTTGTAATT
AGAGAAAATTTTTGTTGTACCGTTATTTAGACGGAACTTAATTTCTATTTCATGTTTGGAAAAATCTGGATATACTTATT
CTATTCGAAATGAAAGTTGTAGTATTTCTCTAGATTGACATTGAATTTCTACTTGTGAAATGAAGAGTTCAGTGTCGTTT
TATGTCAATTGATCATATTAGTACAAATTCAATGAGTACAGATCTACTCACGAAAGGTTTGCCTTCTAAAGTGTTTCATG
GGCATGTGACTCATATGAGTGCTGTTAGATTTGATGATGAGTCACTTTAGTGGGAGTTTGTCATTTTATTTATGATTTTT
TCATGTTACTGAGTACTCAGCCCAACTAATGACTAGGGCCATCATGGAACCATGACCATAAATGGTGACTTTTCAACTAG
TTGATTCAAGTAAGGTAATATACCCAAAGACCAGAAGAAAATTGAGACAACACACGAAGAAACTGAAGTGTTTCAACTAC
ACAGTCTGGCCCACCAGGGCGGGATCTCTCCCGCTGGGGAGGGGCCGCTGTGGCGAGATATCTCCTGCTGAGGTGGGATA
TCGGGAACAGTAAAGGGGAGATGAGGAATGATTTTCCTCTTTTCTCCCTTACTCAATTCTCCCTAAAACCTCTCGACCAC
TTTACTTTCGAACGTCGAAAACAAGGTAATTTCTCATCTCTTACACTCTTTACTTCATTACTAGACTAATGATAATTGCA
TGACGATTAACTGATAGAGAATAGTCGGTTTTTGGGGTAGTTTTTTTAAATAAACTAGGTTGCTTGATTTGCTAGAAAAA
CGTAGCATGGGTACTTGCTTTACACCCCCAATGTATTCACAATGTCCTGGGCGTAAGGATTTCGTAAAAAAATGGTTAAA
GTGATACAAAAATGGATGGAGGACGTTGAAGGATCCTTTGGTATAAAACTGCAATTTAGGCCTCATTTAGGAGTTATTTT
GCTGAAATAATTGCTTATTTACGTTCTAGGGTAGCTCATATACTCTGATCTGCTGAAATTTTGTCGAAATAGGAGGTTAT
GGGATGAAAAGTCACCATTATCGCACCTGGTGTTCGTCCCAGATGAAGGCCATTGTGGCGGCCTTCATTCCGCTATGGCG
GCCTTCATCTCTTTATGGCGACCTTCATAATCCCACCAGGGCGGGATTATAGCCGTTGTGGCGGGATACTCTAGACCAGT
GGCCTGCACCCTTAGCTCAGAAATTTTACCTCTCTCATTTTAGCCTTAACCTGTCTATACCTATCGTGTTCTAACTCACT
TTCAATGACAGGTCAAAATAAAGGAAACTCACCCTTCATCCGATTTTCAGATGCCACGAGTTGGGAAAGACATCATGATA
ATAGGAACACGGGGTTCTGTTGTGAGAGAGGTTTCGTGTTGCACAAGATAGAGGAGAAGGCGCCTGCATTTCATGCTCGC
CTAATGGAGTTCGGATGGTCTCCACTGACTGAGGCTCTTCCATATACACGCTCTACCTGGGTGAGGGACTTCTATGCCAT
CCTCCCTACCGTCCACTGGGATGACTCTTACCCTGTCATCTTTGTCCGTGGAGTCGACTTTCCATTGAATGCCATCACCA
TCAATGAAGTACTAGAGTTACCCGAGGTCTCAAATGTAGAGTTCAAGGCCAAGTTGCAGGAGATGGATCTAGGTTGGTTA
AGGGATACAATGATCGAGCCAGCCAAACTAGACCAGGTCTATTGGGCTACCACAGAGGGCATTACTAGCATAGATTGGTC
GCCCGATGCTAAGAGGTGGATACACTTGCTAACTAGGAGGATCCGCCCATTGGGCAACCGCACCGACGTAACCTTTCCAC
GAGCCTTGGTGGTGACGTGCGCTATACAGAGCGTCCAGTTAAATATGGGGGGGGGAGGCAAATCATTTCAGAGTGCAAGA
TGTTTTATCGGGGTAACAAGAAGGCCTTCTTCCTACTGGGACTCATTACTGCGCTGTGCAAGCGGGCGGGAGTTCCACTT
TTTGATGCCGATGAGGTACTTCCTATGGATCCATCCTTTCACCCTCTTTTGGTCAGGTCTGGTTCTATTTCTAGGAGAAA
GAGAAGGAGGATGGGCAAGGCTAGCAGTAGCAAGGCGGCCGTGGATTCGGAGGAAGAGGACCCACTCTCAGGTGCACAGG
TCGATGAGGATTTGGAGGCTGTCCGAAAGAGGATGGGGAGTGACTATGCCAACTTCACCCCGGTTCCACCCAACACTGCT
CTAGAGGTTGAGATGCTTCATCGCCAGCTGTGCCAAGAGAGAAGGAAGGGTCTGGAGAGGGATCGTCTGATGGCTCGGAT
GTGGAAGACTATTACGGCTATCTTTTCTTGTGTTGCCCCTGGCAAAAAGATTCCCCAACTCGATCCAAAGGACTACACGC
AGTTCCCTATGCTGAATGAGGCCTGGGCTGGCGTGATACCCCTAGAGGACCTCGACTCTGACGTTGACACCACCCAGTCT
GAGGGTTCCTGATTGGCTTTTCGCCCTTCTTGGGCTTGTAAATTTTTGGACAACTCTATTTTTTTTCGCTTCCCTATGTT
TTTGTAGCACATGGATGCTGGTTTTCTAGCTATTTTATGTAGATAATAATTAATTGCTAAGTTTTATAATCTATACTCGA
TTGCTAAACACTGATGGATTGCGGGGATTTGTCTGGATCCCATTTGGGGTTGGTAATTTGTAACTAGGGAAAACGACGAA
GGCAGGGCTGAGGTTCTGTCTCGCCGTGTCCCGCTCTGGCGGGAAAATTCTGCTCTGGCAGTCTCGCTATGGCGGGAATA
ATCCTGCCCCAGCGGCTCCGATGGAACCAGAACCCAGGCTAATAATTTCTGGATTCTTTTTGTTTTTCTAGAATTTCTTC
AAGGTTCCCAGCTTAACCAAACAATTTAAGTTAAATCTCAAAGTTAGGAAAAACATTAGCTAATCCGAGTAGATCTCAAC
GACACGACATCTAACTCGTTCTCATTAATCAAACGTTACACCGTCACATCCTCAGGATACACCCAGACGTTCACATGACT
AGCTGATGGTTACGACACATGTCCAGGTTTCCGTCTTACGAAACATCCTGTAATTTATCTAGACCCTTGCACCAATTTAA
TTATGACTTCTTCCCTCAATAGTTTTCACGATACTCGAGTAGTTACACTTAAATGATTTCAACAACTCAGTCAACACTTC
GCACATAACCAAGTTTAAACACACCCATTTACAATACACGTAATCGCATCATCACATTCAACAAGTTCAACTTTACATTC
ATAGTTAATTCAATCAACAAGAAGCACGCATTCACAGATTCCAAGACACGATGCACAAACAAATTCAATTTATTAGTTAG
TTCGTTCCATAGATGACCATTACTAGTCATACATGCCTTTTACAGGCCATAAGGCTAGATACCAATTAGAACCTTCCCAG
TTCCAATTAACTTGTTGGTGTCCCTTCAGTCGTATCAATGACATCTAGTTCACTTCGTTGAGATACCAATTGGAATCGAG
AGATACCAATTGGACTCAACTCATACCACAAGCGATACTCGCACGAGAGGAGAGAATAAGTGGAACAACTCCCTAGAATG
CCTCCTAGCTTCCTGAAGATTAGGTGTGGACGTCAACGCACCAATCCGTAGGAGTCTAGTCCGCATTTTGCTCTTGAACG
GGGAGACCGGTAACCTAGGCTCTGATACCAATTTGTCACTACCCAACCCACTGGACCGTGCGGGCACCCACTCTAACACC
TAAGTAGGAGAACCCTCATATCCCAATAGTTAAACATGTGGAAAATTTAAAGAAAATAGAGATAAATATAATAATATTAT
TTTTAAAATGGTATCCTTAGATAGTCTTTTAATTAAAACTTGTAAAGTAATTTAACAACTCCCAACGATCTAGTCTAAAC
AGGTACAAGAGCTACTACGAGTACAATTGGACATGATAAATAAAAGACACAGCTCCCACCATGCGGAAGGAAGAATAGAA
GTTGCTGGAGATTTTCTTCATCTTCAACTTATGAAACCTCACTGATCCTGCAACCAGACTATATCAAAAGACATAGCAAG
AGTAGTATCATTACAAACACACGTACTGGTAGGCATCATCGGTCAACCCGATGTCCACCGCATAATATNNNNNNNNNNNN
NNNNNNNNNNNNNNNNNNNNNNNNNNNNNNNNNNNNNNNNNNNNNNNNNNNNNNNNNNNNNNNNNNNNNNNNNNNNNNNN
NNNNNNNNNNNNNNNNNNNNNNNNNNNNNNNNNNNNNNNNNNNNNNNNNNNNNNNNNNNNNNNNNNNNNNNNNNNNNNNN
NNNNNNNNNNNNNNNNNNNNNNNNNNNNNNNNNNNNNNNNNNNNNNNNNNNNNNNNNNNNNNNNNNNNNNNNNNNNNNNN
NNNNNNNNNNNNNNNNNNNNNNNNNNNNNNNNNNNNNNNNNNNNNNNNNNNNNNNNNNNNNNNNNNNNNNNNNNNNNNNN
NNNNNNNNNNNNNNNNNNNNNNNNNNNNNNNNNNNNNNNNNNNNNNNNNNNNCTCTACTCCCCTCCATTACGACACATGA
ACAACTCTTACCATCCATCTCTTGCCCCTTGAACACTTTACCCTTCCACTATACCCAACAGGTTCGCCTAACACACAGAA
CAATCAAATATAAGACGCCATAACCTATACCCACTAAGTGAAACATATATAAGTCAACACCACCATATAATCACATGCAT
ATATCGAAGATGTACATTATTATCACCATTTACAAACAACGAACATCTTCATATTTCTCAAGCTACACAATTATGCAAAT
CATTGGTCCTCTCATGGAATCCAAACCCAAAAAGTAAGCATATCATAACATGGTATCTGATCCAATGTTTGTGCCGGAAT
GTGACAACTGATCCTATAGATATGCCGGAATGTGGCAACCGATCCATTCAACACACCACAATCACAATCATAAGCACATT
CTCAAAATCATACATTTAGGTCATGATTTCATGACATTCATAATTCATCCATCTTATTTACAACACGTGTGATCAATAAG
GCAACATTCATATGCCTACATGTATCACAATGAATCAAGAACAAACATGCATCAAACATCATAAAATCACAACCATCACC
TACAATGGATTATTCATCAATGCTCATCATGCAAACCCTAATTCGACCATACTCAGCCCTACTTCATCATCTAAGGCTTC
TTTCTAGGGTTTAAATCATAAATCATTCGGTGCACGAAGGCCTACGCATAAATCCTACCATTGATTTACATATATTAGGT
AGTGAGCACAAATTTAAACTACTTAATTCATAAAACCTAGCTTACCTGGGCGCCAAGCAGCTGCACGGAGGTTTGGTCTT
TTGATTCTTGTTTCCAGAATTAGTGATGGTGATCTTGACCAGAAATTCGCAATCCATCGATATCTTCACCCTAGAAATCT
CTCTCCTTTCTTTCCAAGCTTGCAACAGCTTTTGGGGGTTTCTAAGGTGTTTTACGACTAAATTAGCTATTTTAGGAAGA
AGGAGAAAATAGGATTTCACGTTATTTACATTCTGCCTCGCCTATACCGCTCTGGCGCCAACTTACCCCTCCCTGGCGTC
CCCGCCCTAGCGGCTACAGGCCCGCTCTGGCGGGACAATGGCCTAGAATTTTTTTCGAATTTTTGTTTCTCCTAAATAAC
GACGGTTTGGGTCGGTACAACAGTCCTTAACATAAGCCTTTGATTGGTGTAGTCTTTTTTATTAGATGATAAACTCATAT
GAGACTTGATACACTTAGAGCTACAGATCAAAGCAAACTAAGTTTTCAAAACAGACCTGAACTACAAGATATATTTCACT
GGTAGCCTTAAGAGGATTTCAATAATGAGATCAAAGAAAACCAAGATTTCTTATTTATTAGATTCTGAATTTTGTTGCTT
GCTTTCACTATTCCCTCCATTTATCTCTTTATTGATTAACATTTTGGATATGGTGATTATTTATGAAAATGTTGAAGCTC
ATAAAGAAAGAAAGTAAAAATAAATAAAATGTTGTAGCTGATAAAGAAAGATTTTAATTATATTACCAAAAAGTATTAAT
TCACATTTGGAAAATAAGATAAAATTATAAGTTATTATCTTTTTAAAAATGGGTGACTAATTTTTATGTACTAGATGTCT
AAATATTTTAATGTTATTGGATTATTATTAAATATAAATTTTTGATGAGACTTTGGTTAAGTCAAGATGTAACTTGTGGT
CAATGAAGTTGGACTAAGCTTATACTGAGACAAAATGTTCAAAGATGATTATAATGTTAAGATTTCTTTTTTCATTGGTG
AAAACATCAATGGATATATAGACTTATTGGGTACATGTATAAGTGGGAGTAGAAAATATACGGTGAATTAATTGAGGTGT
GCTAAGTTTGTCTTGCAGCCAACGTTATTAAAAAATATATGAAAAGTTGGCACACCAAATATAACGCTAACAAAACTTTA
TAAATGCTATGAAATGTGAAGCATTAGATTCATTACCAAGGCTTCCATAGTTAGTAGTTTTATTTTCCTTTTCCATTTTA
TCTTTGATATAACCAGTGTTGGAGACATTCTTTGAAAATAAGAAAACACGTCTTCTTTTAAATTTATTTTTCTTGATATT
TTTAATTATATTTAAATCATATTAAGAATTTTTGTGAACATAAGCCACCAGTGCAAGAATAAATAAAGCAAGAAGATCCC
TATTCCCTATAGAAACATAACACAATTTGATCAATCCCACATTGAGTTCAACTTTTGTAATCACATGGTACCCACCATAC
AGAAGTTGTGTTGTCACCATTGTTCCATGAGCTGTCCATACATCATTACCATTTCCTATTTCCCATTGAAACAACTGACA
TTTTTATCATTTCATCCCAATCCACCCCACCCCCACAATCCCCTATATACCTCCTTATACGATTATGATAGTGGAATTGA
TTAAAAATGGTGATAGTTGGTTGGATGGGGTCTCAAGATTCTTGATAATAATGGTATAGAATGAAGAGAAAGTGTGAATT
TTTACATAGATTTTTAGTCACCACATTGCTTTCATGAATTGTGGGTTTTGTTTTTTTTTGGTTCAAAATCAAGAATTATT
TTGCATAAATTTATTTCTGATTAAGATATAAAGATGGGTCAAACATGGATTTAAAATAGTAATGAGTCATGTTTAAGAAA
TCCGTTAAATTTTGGTTGATTTGGAGATTTCCGTTCAAATGGGATACAAAAGATAAGTTTATTAACAGCGGGGGTAACTT
CATTTTAATAGTAAGACTATAAGAGTAAAGTCAGCTAATAAATAAAAGTTGTGACGTATTTTTGACTCTTTTTCCCTTAT
AAAGAATATGGTGCAAATCAGAAATAAAAACACACATTTAGGGTGTAAAATGCAAAGAAGTCATTAATTCACTGTATACT
TTCGGTGACACATGTACACAATAATTTTAATGGTATGTGAATCTAGGAAGATCCGTGAGCTTATTCTCACTTCACTTCAA
GTAAAAAGCATTCTTGGAGCATGCATTTTCAAATCTTGAACTTTTGTGGACTAGCACTGGCGACTAAGATCTTAACTTTA
TAGCACCATTTCTCAACTATTTAGGATAAATGGATGAAGGGTATTACCCTGAAATAGTCCACCGTGTTTATCGCAAAATT
TCTGACAGTTGACAATGGTTATGCAAGCAAAGAGCATGATTTTTTAAATTTGTGGAACATTTGTTTTAAGTCTCCATTTT
TTCTTTCACTAAAATAAATCTAGTTACTACATGGATTATTAATTTGATTATTGGTTTTCTTACAATTTATTGTGGCATCT
GAGATCATGAAAGATTATTTTGATATGAAATTTTTAATCCTCTTTATCAAGGAAGGAAAAATATAACTATAGAATGCCAT
ACTTTAAGAGAGAAAAACAGGTCATAAATAACAATTGATTTTGACTAATATACTCTCCTCTATTTTCTATAAATGTGTAA
TTTACTTGCACATTTTTACCATTTATATGACTTGGCCCAAGCGGATAAACAGATGCTTGGGGTTCGTTGGAGATGTTATT
TTGAAGTTGTGGTTAAAATTTGAAGTTATTCGATGGTTATCTAAGCTATTCGGTGATGCTTTTGATCCATTTCGTTGGCT
GAAGTTCAAAGAATAAATGATTGGATCATCTAGTAGTTTGCCTTGTAAAAAGTTATTTGAAAACTGGCAATCGGATGAGC
GATGGAAAGTTTCCTGGTGGTGCACAAGCATTTAAGCTTGACAAGTTTCTGAAATTATAAGATTTAAAAGGAATAGGATG
AAAATAATTTGCTCAGAAGGTATACGAGCTGCCCGTGCTACAAGGGATCAACAGAGATTATATAGCATCAAGTATGATGA
TTTGCTCGAGGATTTGCCTCAGGACTCAGAAGATTAGTGTCAAAATACTGGTTTACAAGTTGTCTCCAGTTTGAGCACTG
ATCTTGGAAAATGCTTTTGTGCAGAATAATGCTGGGAATGAAGTCATGTCATTCCACGAAAATGCTAATACAATAAAATT
TTGTTAGAAGTCGACTTGCTATAGACAAAATGTTTCTTATGTTTAAAAAACTAAAATCATAAAAAAAAAAACAGAAAAGA
AAGCATGAATATGTTAAAAATACAGATACACTATATTTCTTGAACTATATATATTAAAGGATCTGTATATAAAAAATTAA
ATATGAATTCTAATACAATAAAATTCAATGTAACATTTAGTCATCTTTTTACTTTACATTATTTTTTATTTTATTTATAC
ATGTGCACTAATTTTTGTACCTCTCTGTAATAGTTTAGTACATGAATTTTCTAAACATTTGAGATTACATATAAAAAGGA
AAAAGTACAAACACAACAAAGAAGACATAACTATTAATGTTTATCAAAGACTTTCTCTTTTACGGGTCTAGTTGTTAAAA
TATTCTATGGGATTTAACATACTTACCCTCAAAATAATTAATTATAAATATAATTTGGGATTATCTTTATCATATTTATA
TCTTAAAGATAGAAGAAAGGAAGAATACAAAAATACAGAAATCAATTACAAAGTTATAATTAAAAACTCAAAAAGATGGA
GATATGAAAAATAAAAATTCACTTACAACTTCATATTGGAGAATATTCATCTTCTAACTGTGATCATATTTCTCAACAAA
AAGAAGATAAATATGTCACGACCCTACCCACCGGGCTGTGCGGTCACCTACTCTAACACCCAAAGAGAGGGAAGGCCAAA
GGAGTTTGTCGCTAGCATCTTACAACCCTTATTCTCTCATTTTGGTAATACGAGTGAATAACCTTCTCCAATACGGGCAT
GCAGCTTCACCCTTTGCCCATGCCTTGTAATCTACATATATTAAAGCAATGTCCTATTTGACATTGTTTTTTGTATGTGG
AATTACTCTTTTTTCTTATCTATTTTTGAGTAAAGAAGAACAGAGATAAGGAAGAACGTAACTATTGCACCTAGTTCTTC
TACAACTATTAATATCTTGAGAGATCAAAGAAAATCTTTCACAATTATGTGGTAATTAAAGTTAACTATGATATATATAT
GAAAACAAATTGACATATCTATGACAAAAATTTGACCTTTAATGTGTTTCAATTCATATAATAAAGACTTGGGACGCTTT
ACTCTTTCTTCAACTTTTGGAAACACAAGCTTCAATTCAAATGCTTGGAGTTTTCTTTTTCCCGTTGCTTTTTCAAACAC
ACACTTCAACTTTTATATGTACCTTTTTAGGTTTAAATGGTACCTTTTCAATAAGTTTCCATCACACTTAAGAAAAGGTC
TATGGGTTTCAAGTTATCTAAATTAAACTCATATTAATAGATATTTACTTTTAAGGCCCAAAATTTTAATACTTTATTAA
ATCATATAATGGGTTACTTTAATGATAACATATGTAAGTATAATATATTAATATGTGGGTCCACGTAATAGAAATTACTA
AAGATCTCCCACTTGGACTACATACATTTATGAAGAATCATACATAGATGAAACTTTATTATGCACAAACTTTTTCTATT
TTAACTTAAATATCTCAAAATAATCTGGTTCATTGATAATATCAATATTGGATCAAAACGATATTTGTAACATATATTTG
TAACTAAACCCATCAATGGTCATAAATATCATCAATATCAATGACATAGACTAAATACAGAAATTACATGTAAAATGATC
TAAATCATGTTTATTTCTAACTAGTCCTACTTTATGACTTTAATAGTCCAAAAACACTTTTTTATACCTTAAGTAATAAA
CACAATAGAAAGTTTGTACCTTTATTTTTTAGAGTTATCAATAAACACATGAAATTCATAAATTTATAAAATTTTAATTT
GTACAGAAAATAAACTTTAACATGACAAAATCATAAATAAAATGATAAACTCCCACTAAAGTGACTCATCATCAAATCTA
ACAACACCCATATGAGCCACATGCCCATGAAATACTTTAGGAGGCAAACCTTTCGTGAGTACAACCGTAATCATTGAATT
TGTACTAATATGATCAATTGACATAAGACGACTCTGAACTCTTCATTTCACAAGTAGAAATTCAACGTCATCTAGAAAAA
TACTACAATTTTCATTTCGAATAGAATAAGTATATCCAGATTTGTCCATACATGAAATAGAAATTAAGTTTCGTCTAAAT
AACAGTACAACAAAAATTTTCTCTAATAACAAATAAAAATCAGTATCTAATAAAATTCCAAAGACACCAATAGCCTCCAT
AGGTTCCTTATTTCCGTTGCCCACATAGATGTATCTTTCAACATCAATTAGCACTCAACTCCTTAGGCAATCTTTTCTTT
TCACGCCAAGCAGCGTACTTGGAACACTCTTTCTTCATGTAACCAAGTTTCTTACAGAAGAAATAGGGCTTTTGATCCTT
AGGCTCCAATGTTCCTTTGTCTGTAGTTTCTTTATTCTTGCTATTTTTCCGCTTATGTGAAACGACACTAGTTCCAGAGG
TAGATGTCAAATGAGCACTTTCAATCCTCTCTTGTTTGAGTGTATCCTCCTCTTGAATATATTGAGCTATAAGTTTATTT
AAAGTCCATTAATCCTTTTGAGTATAATATAAAACTTTACATTGGCTAAATTGTGATGGAAGAGAGATCAAAACTAGGTG
CACAAAAATGTCATCAGACAACTCAAGATTAAAGGCCCTGAGTTTTGTCATAAGATTAAACATCTCCATAAATGTACTCC
CTTATATTTCCTTTACCCTTATATCGCATTGAATCAATCTTATTCAGAATAGTACTTGTTTCAACCTTCTTGTTAGCAGT
GAATCGGTCTGCGATTTCCTTTAAGAAACCTTTGGCATCTCAATTCCATGTTATACCACCCCTTAAGGATTCCGGAAATG
AATGTTGCATCATCATTAAACTTATGCAATTCGATGGCACCCACTTTTCATATGAAAACTTTTGTTCGCTTGTGCTAGTT
TCGTTCAAGTCCACGGGACGATCAAATATTAATAAATAATCAAGATCCATGCAACCAAGCACAATCATGATGTGCTCTTT
CCATTTCTTGATGTTTGTGCCGTTAAACACAGGGATGTTGTTCAAATTGGCAGATATAGAAGCTATTATAAGATAAAACA
AGTAACACTCATTAATCAACAAAATAAATCATGTATATGTGAAAAGAAGTAAATTAAATAAACGGAAGTAACAATAACAA
ATAATTTAAAATACATTTATCAAACGCACAGATATATACATAAAAGTGGGTCCATCTCAAGATACCTTGCACAACAGTAT
CATTTAGTCTTTGAACAGAAATAATAACTTGTAAGTGGTACTCTTATATATAGTCATAAACATTGATTACTAAAGCGGCG
TAACGATATGCCTTTCTTTGCACCGACACATTATTAGCATGCATTACTAAATATATCACATATTCATGACTATCAATAAT
CTAACCATAATAATCTTCCTTTGGAATAACTATTTCGCATAAAGAAAACATGTTTACATGTTCAAAGTAAATAAAATTTA
TGCAATAGAGATTACTTTGGCAACATATTATTTTCAATTTATTTACTTAAGAACTTGAAACATAAATAAAATAATGGCAC
AAATTATATTAAAAAAAATACAAATCTTGATAAAAAAAAAAAAAAGGAATGACACGATATCATCAATAAAATTTGTAAAA
AATTGCCATATCCAAAACATCACCAAAATAGTTGGAAAACCAACAATGCCCAAAAAAAAATTTGTAGGAGAAAATAGATA
TTTCAAAAATTGTTCCATTTATGGGAGGGAAAAAATGAACAAAAAAGTAACCAAAAAAAATAAAGAATCTGAAAATTACC
GTACATAACCGGAAAAATAATTCACTCTATCAATTCTTTCTCTAAAAAATTTGGAAGCAATACTACCCCAAAATCTTGAC
ATAAGTAGTTGCATTCCTCTTGAAAAACTATATTCAACAGAAATAAAAAAAAATGTCTCTTTAAATCCATTGATGTAAGA
AGAAAAAATAAGAAGTAAAAAATAAGTCCAACTTGGGAGAAAGATTTTTGAGTAATAATCACAAAACATATAAAGAATTA
TGTTTTTATACATATGAGCTAGTTATATTTTGGGAGTAGTATTGAGTACCGATATGGAGGAGAATTCAGACAACTCACAG
CCCCCATAAACCATGTAGCCAACGTGGGTAGAAAGGGTCATACTTTTTAGATGATTCCTTATTCTTTTTAGCATAGACTA
GTGGGTCCACTTAGTTGAGAGGTTCTATACCCCAACAAAGTAAAGGACAGTTCTGGCAGCGTGGATGAGACGTTTTATCA
TCACATAGCTCATAGTGATGGTTGTCGGTTAGAGAATCTCCACAAAGTTATATTATATTTTTATATACAAATTGAGTTGT
TATTGTATTCTTCAATACATTGAGTTGCTATCTACTATTTTAAAAGCTTTCCATATATTGCATCTTTTATTGTTGCTTTA
TCTTGAGTTGAGTATCCAAAGTTGAGTTTCTTGTTGTTGAGTTAAGCCCTATTTCATCATAGTTGAGTCTCTTGTTATTG
AGTTGAATTATGTTTCATTGAGTTGACATGAGTTTAGTTGAGTGAGTTGAGAAGAGGTAAGCATGTTTCCTTTTTATCAT
GTTCAAGCTTACGTTTATGCTTTAGAATTCCCCTTACATGCTTGTATATTCCACGTACTGAGCCATTTGGCCTACACCAT
TTCATGATGCAGATGCAGGTATTTAGGATCATCAACATGCGTTTCGTCGATACCACTTGTTGTTCCAGTTACCTATGGTG
AGCTTCCTTGCTTCCGGAGGATTTCATTTACTTTTCAGTTTCGTCAGGATGTCGTGGGTCTTTTCCAACTTCCATCTTAC
TCATTTAGAGGCTTCATAGATAGACAGTAGAGTTTGAGAAGTTTGTTTCATTTATTTTTTTAAATGTTTTGAAGACATGA
GTTACCTATTTCTGGCAAGTTGAATATATTATTTTTATTCAGAGTTAATCTTTTAAGTTAAAGATTTTGTAATTGAGTTC
AATGAATTTTATTCAGTTTCAAAATTATATGTTTGAGTTAGTCTTCCACTTGTATTCAGCCATGATGAGGGTTCACTTGG
GGACCAGAATTGATTCTCGAGTGCCGGCCACGTCTAGGGTGTAGACTCGGGTCGTGACTCTAGCATTAATACATTGTAGA
GTTTTATTCCTTTCCACCTCATACCTGAACCATAACGCAATATGCATAAATCGTAACCATCAACTCAAAAAAAAATCAGG
CTTCAATAATCAAGAAATGCTTATGGTACAACTAACTTGCAATTCGAAACATCAAACTCAAACAATTAGAGAGTAGAAGA
ACATGAGAGAGTGTATGTATGTAGAATAGAATAGTAAAGAAGAAAAGAAAATAATAGGCCAGGATGAAAGGTTATAAGGT
TAAGTTGTAAGATTTTATGTGGAGAGATGCGGTGGTTGGAGGTATGAACAACATGAGTATTGTGCCTAATAATTAGTCAA
AAACCATTATGAAAGTACCTTTTAACTACACTACATTGCATTTCATAAGTATGCGTATGTTTAAGAATGAGTTTGAAGGA
TTGAAAATTTGTAATGAGCGTGAAGAGGTGAAATTTTAATTATTATGAATAGTGGAAAATATATTTTAAACGATACAAGG
AAAAAAGATTGATTATTCAAAGTGAATGGACGTTGTCATTTACCTATGAATGGTTATTTTTTACAGGATTGAGTTCTTGT
TATTTATTAAGGTTGATGAAATGGTTATGCTGACTATAAGAGCATTCATGTCTATTTCGCTAAATGAAATTAATTCAACA
GATATTTTTTGAATGTATTTTATCTTTTCTTTTCTCGAACTAAGCATGATCAGAACTTATAATTAAGTAAATAAAAGTGT
ATCTTCTCTAAAAGTTAATATTTTTAGATGAGTTTTACATTCACATATTTCACCATCAGATCAAACAAAAATACTATGCT
TGAATAATCTCACCCTAAATTATAATTTCATGTATTTGGAACAAGAAAAAGAATCAAACATATGAGAGTCCAAGAAATTA
TAAAAAAAAATTAAAACTTTTGAATATATATAAAAGTTTAGTGAAACATTAATTTGACTCATCGCTTGAACTTTTTTAAT
TCCTTAGGTTACATAGGAAAAATGAATAGTACCGTCATTTCCTTGTTTGATTATTTCAAATTGTTGAACCCTTAAAGGCA
AAAAAAAATAAAAATACACTCTTCGTAGAAATATTATAATGTAGATAGGTAATATAAATGTATTATATGATGAATTTTTT
ATATATTTTTTTCATGTGCTTACTTCTTTATATTCTAATTTTAATTCACGTTATTATGTTTCTGATTATCTTTTTTTTTA
AATAATAATTTATAATCGAATATGTACATATGTCATGCTTTTTATCTTTAATTTGATAGCACACGATATATCTGATAATA
AGACATACTAATTAATATTGTGTTTTTTGTGTTTCTTAGTTTAAATTACTATACATTCGTGCATTTCTTGCGTCATTTTT
TACTGAATGATAAAGATGATTCTCGGTACAACAAAAAATGTCATGCTTTTGTATCTCTAATTTGTTAGCACACGATATAT
TTGATAATAAAACATACTACTATTATATATTTTTTTCGTTTCTTAGACGAAAGTACTCAAGCATTTCTTGTGTTTTTTTA
CTAAATAATAATGATTATTAACGAAACAACAAATATGTTATGCATTGTATCTCTAATTTGTTAGCACACATTATATATGA
TAATAAAACATATTACTTGCTATCATTATTTTTTTTTCTTAGATTAAAGTACACATGCATTTATTGAGTTTTTTTTCACT
GAATAATAATGATGATTCTTGGAAAAATAAAAATAGCATGCTTTTGTATCTCTAAATAGTCAGCACACATTATATTTGAT
AATAAAACATACTACTTGCTATCATTATTTTATTTTTTCTTACTTACTCAAAAGTATTCATGTATTTTCTGTTTTAATTC
TTGCTAAATAATAAAGTTTATTTTTATAATAACAATAAATTCAGATACTTCTTGGAGCTTCTAGAAAGTTTGAGTAAAAT
ATCTTTTGATACTTTTTTATTAAATAAATATTTATATAATATCAAAACTTAACCGTTAAGGTGAATATTTAAAGAATATA
ATGAATTTTCTAGATTCTTTTTGTATCTAGAACAATTTATTTACTAGTATAAATATGTGTCACCCTAATCAGTTTTAACC
AAGCCAGGTCAAAAAACAAAGTTCTCCTACCCAAAACCCTCATTCTCCTTCATGAATACTTCTCTTCTCACCACCCAAAA
CATAAAAAATTTGATGAATGAAAAGCCTCATGTTCTTATAGCTCTATTACCAGACCAAGGCCAAATTAATCCATGTCTTC
AATTTTCCAAACAATTAATCAATCTAGGCATTGAAGTCACTTTAACCACGAGTATATCAACTTTCAGTAAAATAAAAAAA
CTTCCAAACGTTGAAGGATTAAGCTTTGCTCCTTTCTCTGATGGCTATGATGACAAATTCCAGTTAAGTTCAGTTGATGA
CTTTCATTTGTTTTATTCTTCTGTAAAGTCTAGAGGGTCAAAATTTATTTTCAATTTGATCCAATCAAATGCAAAAATTG
GTACCCCTTTTTCACATGTCATCTATACAATTATCATGGAATGGGTTGGTTTAGTGGCCAAAAAAATTAATGTCCCAACT
ACATTATTTTGGATCCAACCTGCCACAGTTTTTAATGTTTACTATTATAGATTCACAAACTATTCTGATTATTTCAAAAA
CTGTAATGCTAAGGATAAAATAATAGAGTTACCAGGATTGCCACCACTTAGTCCAATTGATTTTCCATCTTTTGTGTTTG
ATGACATGGAAAGTACCAACTGGGTAGTTAAGTCTATTAAAAGACAAATTGAAATGTTGAATAGTGAAGAAAATCCAAAA
GTTCTTGTGAACACTTTTGATGCTTTGGAGTTTGATGCTTTGAGAATTTTAAAAGCATGTGACTACAGTGGGAATTGGGC
CTTCAATTCCTTCAATATTTCTTGATGATGATACTTTTCAAGCTGATATGATTGAGATTAGTTCAAAGAATTATATAGAT
TGGTTGAACTCAAAGGATAAGGGATCAGTTATCTACATAGCATTTAGTAGTTACTCTGAAATATCAAGTCAATTGATAGA
GGAGATTGGTCATGGATTGTTGAAATGTGGGAGGCCATTTTTGTGGGCGATTAGGGAAGGACAAGTTGAGTTGCAAAGAC
GAACTTGAAAAGCAGGGGAAGATAGTGAATTGGTGCTCGCAAGTGGAAGTTCTTAAACACCCTTCTGTTGGTTGTTTTCT
GACTCACTGTGGATGAAATTCAACTTTGGAGAGCATAGCATCTGAGGTACCTATCGTGGCATGCCCACTCTAGAGCGATC
AAGTTTGTAATGCAAAACTCATTCAAGATATCTGGAAGAATGGTGTTAGAGTTAATGTCAGTGAAGGTGGTGTCGTAGAA
AGAGATGAGGTCAATAGATGTATCACGATCACGATGGGAAGCGGCAAAGAAGGGGAAGAATTGAGAAGAAATGCCAAGAA
ATGGAGTGATTTAGCTAAGGAAGGTATGAAGGAAAATGGTACATCAAGGGTGAATCTCAAGGCTTTTGCTAATGAGTTTT
TACTTGGTGATAATGGGTACTAAATTACTCCTGAATAGATGATTTTATTAAAATAGCTAGTAATCACATAGTTTTTTAAG
AGCTTGTTCTCCGTTTCAGAAAAAATAGTGAATTTGTTTGAAATTATTCATAATGAAATAATTTTCTTAGTTTCTGAAAT
AATTATTTTAATTTTTTCCTCACTTAAAACTTTAATTGTTTTCTTTCATTAATTTCTTATCTTTTCACTTTTAATTATTT
TTAGAAAATTATTTTGTTTTAAAAAAAATATAAATAAAAAGTGTCCTTCAATTTTAACTATTTTTTTATGTTTTATTTGA
TTTTATTTACTCATTTTAATATCTATTCGAAATTAACTTATTTTATATATAAGACTTTTGTAATTAAATTTCAAATCAAA
TCAAAAGGAAAGACAAAGAAAATAAAAGAATAAAAAAAATCAATAGAAAATTAAAAAGAAAACACAATGAATGAAGGTAA
AAAAAAAATTAAAAAAATTATAAAATACAAAGCATACGTGTCCTAACTTAATTTAAATACAAGATAAAGAAAAAAAATGA
TATCAAAGAATTATTTTAAAAAATAAATAAATAAAAAGGTTTAAAAAATATTTAATTATTTTTTTAGAAAAAAATAATAT
TTACACACGTGACAGGCACGTGTGTACAAACATAACAAACTTATTTGGTTGAAGGTGTCACATCAGCACAAAAGGTGCAG
GAATATGAAAAATTGAGTTCGAGTGATAATATGAACCTAATTAAATTAAGGCATGTCACTGAGATTTCGGTCAAAGTTCA
TGAGGGGTACTTATTCCTTATCCCTTATTTTCTTAAAAAACAAAAATTATAATCGAATATATAATTATGTCATGCTTTTG
TAACTCTAATTTGTTAGCACACCTTATCGCTAATAGTAAAACATACTACTTGCTATCATTATGTTTTTTTTTGTTACTTA
TCACTGTAAAGATATCACACATTTCCTGTGTTAATTTTTGCTAAATAATAAATTTGATTCTTGGTATAACAACAAATTCC
AAATACTTTTTAGAACTTCAAGAAACTTTGAGTAAAATGTCTTTTGATATATTTTTATTTAATAAAATTTATATAATCTC
AAAACATAAATATTTAAGGTAGATGTTTAGAGAATGTGATATATTCTTTAGATTTTTTATAGTATAAGTGACCTTAATTA
GTTGTAAATTGTAATCAAGCCAGTTCAAAAACGCTTTCTTCCTTTACAAAGTTCTCCTTCCAAAAATCCTCATTCTCTTT
CATGGATATATCTCTTTTCACCACCCAAAACATGAAAAAAATTGAAAAATGGAGAATCTCATGTTCTTATAGCACTATTC
CCAGGCAAAGGACAAATTAATCTATGTTTTTAATTTTCCAAACTATCAATCAGTTTAGTGTTGAAGTCACTGTAACCAGA
AGTCTATCAGGTCTCAGTAGAATAAAAAAAACCCTCAAATGTTGAAGGATTAAGCTTTCTTCCTTTCTCTGATGGCTAAG
CTGAAGATTCTAATTAAGTTCAATTGATGAATTCCATTTGTTCAATTCTTTTATAAAGTCACGTGAGTTAGAATTTATAC
TCAAGTCAATCCAATCAAATGTAAATAAAGGTACCCCTTTTTGACATGTCATCACTATTATTATGGATCAGATTGGTTTT
GTGGCACAAAAAAAATCAATATCCCATCTACATTATTTTGTATCCAACCACCCATAGTTTTTAATATTTACTATTATAGA
TTCACAGCTTATGTTGAATATTTCAAAAATTGTGATGCTAAGGATAAAATATTAAAGTTACCAGGATTATCATCACTTAG
TCTAGTTGATTTTCCTTCTTTTGTGTTTGATGACATTGAGATTACCAATTGGCCAGTTAAGTCTATAAAAAGATAAATTG
AAATGTTGAATATTGAAGAAAATCCAAAAGTTCTTGTGAACATTTTGATACTTAATTTGAGAATTTTAAAGCATGGGACT
ATGGTAAAAATTGTGCCTTCGATTCCTTTAATTTTTTTTATAAAATAGTTTTCAATCTAATATGATTGAGATTAGTTCGA
AGAATTATATGGATTGGTTGAACTTAAAATATTAGAACTAGTATTATTATTAGTGGGAAGCTCCTAACGTCAAAGTGGGA
TTACCATTTTTCCCTTATCTTACTTCTAAAATAAATTGAATAATAATAAATATTTAATTAATTATATATTAAGTAATAGT
TATATTTAAATGCATGCATCAAACAAGTTCTTAATGCAATCATATATTCATGAACTAATTAAATGTGGGTAATGAAGAGT
CTAGTAACCTTGAATTTTAATTTGAAAGATAAGTGGGGGTAGTGAAGAGACTATCAAAGACACTCACACAACATTATTTA
TATTCCCTTATATCATTCATGTTTGTGATCATCCTGCATTCTACATTAGGTTAGTCTACATCAGTTGTAAAATTTTCATT
ACCAAGTAATTATAAGAATTCATACTGATTTATTTATAAGTATTCTTTAAAATTTCATGTATATTCTATAATGACCCGAA
CCGTCGTTAATTAGGAAAGGAAAAACGTCGTGGAAAAATGGGCCCCTCAGCCCGCCAGAGCAGGCCAAATGCCGCTAGGG
GGGCGGCGCTCTAGCGGGATAAGTGGCGCCAAAGCAGAATGGGCGAGACAGAATTTAATTAACGTGAAGTCTGATTTTCT
CCTTTTTCTAAAAACACTAAAAGTAGGCGATGATCACCCCAGAAACCCTCCAAAGACTACTTTAAACTTGGAAAGAAAGG
AGAAAGAGATTACTAGTGTAAGGAGGTCGATGGATTGAGGATTTTCGGTCAAGATCCACCATCTCGTCGTCCGGGAACTA
GAATTCAAGCTACGATCCCTCTATGAATGCTTGGGGCCCAGGTAGTCTAGGTTTATTAATTGGGTAGTTGTAAATCCGTA
ATTCACTACGTAGTATAATGGTATTGACGGTAGAATTCATGCCCAGGCTTTCATGCACCGAAAAAGGGACAGTATTCCTA
GGTGTTACATCAGATGCATACCGTAGGGAAAAGCCCTATCTCTTGAACTAGGGTTTGGGGGATTGTTTGATTTCTTATTT
GTGTGATGTATGTTGATTGATTGCTATATAGTATACATGCGGGTATGCGAAGCATAAAAAGTGGAAACGAACCTAATGAA
TTGATTATGAAAAATGCATGCCATGAGCTTGAGTACTTGACCAGATGATGTGAGTATTGTACAATATGGATGTGATTGTG
CTTCTTGTTATGTTGATTGGATCGGGTGTCACGTATCGACACACTAACATGCATTGAATCGGGTGTCACATACTGACACA
TTAACATGCATTGGATCGGGTGTCACATATACATACATTGGATCAGGTGTCACGTACCGACACATATGCATACATTGGAT
CGGGTGTCACGTNNNNNNNNNNNNNNNNNNNNNNNNNNNNNNNNNNNNNNNNNNNNNNNNNNNNNNNNNNNNNNNNNNNN
NNNNNNNNNNNNNNNNNNNNNNNNNNNNNNNNNNNNNNNNNNNNNNNNNNNNNNNNNNNNNNNNNNNNNNNNNNNNNNNN
NNNNNNNNNNNNNNNNNNNNNNNNNNNNNNNNNNNNNNNNNNNNNNNNNNNNNNNNNNNNNNNNNNNNNNNNNNNNNNNN
NNNNNNNNNNNNNNNNNNNNNNNNNNNNNNNNNNNNNNNNNNNNNNNNNNNNNNCGTTTGGTTGGCCGGGTTAGTAGTCA
TCTTATCCGGAATTCATCATTGTGGTAGAATGGTTAAGCTATGATCAAGAGCAGAACGAGTAAGGGGTTATAGTCAAGTG
TGTTGATTAAAGTAACCAGGAATGGTAATGACAGGAAAATATAAAGGTGGAGGAATGAATAGTCTTATTGCATGTTTTTG
CTAGTCGATTTCCTATATTATGTGGTGGGTATTGGGTTGACCGATAATGCCTACCAGTACATGTGGTTTTGTATTGATAC
TAAAATTGTTATGCATTTTTGGCATAGTCTGGATACAGGGTCGGTGATGTCTCATAGGTGAAGACGAAGATGATCTCCAA
CAGCTTCTATATTCCTTTTGCATGGTGGGAGCTATGTCTTTTCTAATTTCTTTATACCTTGTAATCTTAGAAGCTCTTAT
TCCTGTTTAGACTAGATCCTTGGGGGTGTTAATTAATTTACAAGTCTTAACTTTGAAACGTTAAATTTAAACTATTTATT
TTATAAAAATCTCCATAAACCTTCTTTTATCTTAGTTTTCTTAATCTTTTGCATTTTTAAAACTGTTTGGGAATCGAGGG
TTTTCCTACTTAAGTGTTAGAGTAAGTGCCCGCACGGTCTGGTGGGTTGGGTCGTAACAAATTGGTATCAGAGCCCAGGT
TATCGGTCTCCCAGTACAAGAGCAAATGTGGAGTAGACTCCTGCGGATGGGTGTGTTGACGTCCACATCTAATCTTCAGG
AAGCTATGAAGCATTCTAGGAAGTCATTTCATTTCTCCTCTCCTTTCGTGCGAGCTGCCGCTTGAGGTGTGGGCTTAGTC
CAATTGGTATCTCCCGATTCCAATTGGTATCTCCCGATTCCAATTGGTATCTCCCGATTCCAATTGGTATCTCCCGATTC
CAATTGGTATCTCCCGATTCCAATTGGTATCTCAACAAAGTGAACTGGACATCGTAGTCCCGGTTGAAGGGGTGCAAGCA
AAGTAAAATTAGAACTCGGATGGTTCCAATTTGTATATGGCCTTAGGGGCTGTATAAATGCATGGACGATCAGTAATGAT
CATCTTTGGGACATATTAATTAATAATTTGGACTTGTCTGTGAACTGTGGCTTGAAATTATGAATGTTATTGTCTGAATT
AACTTTTGATATGAAAGGTGTAATTGCTTGGATGTCATGATATGATTATGTGTACCCTAATTTCTTGTTTGAACTTAGAT
GTGTGCAAAATGCTATCCCAAAGATTCGAAATTGTGCGAATAGTAATCGCTTGAGTTTTGTGAACTACTTTTCTGGGAGA
GAGTCATTACAAAGTTTGGTGCAAGGGTCTAGATAGACTACGATGTGATTCGTAACTAAATCTGGACCTGTGTTGCAACC
GATTATAACTGTGTGAGTGTACGAGCATATCCAGGGGATGTGCGTGTCTGTGGGGTGGAATTAATGAGAATAGATTCTGG
ATTGTTTACCGTGGGATTGACTCGGGATAGACAATGACCATCCTAGCTAAGGGAATTATCCTAAATGCCTAGTTATTGCC
TGGGGGACAATGGAAATTTTAGAAACGAGGAAAGCCCCAGAAAAATGATTGGCCTGGGTTCTGTTGTGTTTGGGTCGCTG
GGGCAGGATTATTCCCTCCAGGGCAAGACCGCCAAAGCAGGATTTTGTAACACCCCGTAACTAGAAAAAACTAGAAAGAA
GTTAAAGAGGAAATAGTTATTTTTAGAAAGAATATAAAAATCTAGAAAATTTGTTAAGTATGTTAAATGTATTTTTTAGG
CCAAATTAATATGACCATACCTCCTAGCTCAAGATGAGTTAGGTGTATTTCCAGATATCTTAGGAAAGCTGTTGGAATAA
TCTTGCTAACGCCGCCAAGTTTACACGATTCCGAGTTTGTACGAGTGAGTTATGCCCCTTGGAAGTTGGGCTATTCAAAT
AAGGAAAGTTCAATCCGGATTTTAGAAGGGTATTTTAGTCTTTTCCTTACCCAATTATTTTATTACGTTTTGGGTAATTA
ACTGGGGTCTAAACTGATCTTAGTCAGTTTACGCTTTTGGGAAAAGAGTTAGGGTTTTGAGAAAAGAGAAAAGAAGAGCA
GAAGGAGCAAGAATTATCAAGATCTTCAAGAAACGCTCGTGGATTTCATCAAGGGGTGATCCCTACGAGGTATGTGAGAT
CACATAGCGTTGGGTTAGTTCACCCACGCGCCAAACATGTTTAATTCAGAGTATTTGCATCCTAAAAAGATTGATAATTT
GATGTTCTTGAGTTGTATTCTTGAATAAGTTTCTTTCTTGAATTTGGGATGAGATTGAGGAGTTCTTGAAAGTTTAATAT
TGATTATTAGAGTTGCTTTGAGTTAGATTCTTGTGTATATGTTTTGGGTACCTGAATCTAAAGAGATATTGAGAAAAATA
ATAGAAATTAATCGAATTAAGGTCTTAAAATGAGTTGAAAAGCTCATCGGGTTTGCTTGGGAAAGGGCTGGCGCGACACG
CCCCCATAGCGCCAGAGGAGCTGGGGCGGTGCGCCTGCAGTGAGCCCGAAATGAGCCCCAGAAAGTTGTGGCTGGCGCGG
CACGCCAGGGATGCGCCCGGATAGTCGTTTTCCACTAGTTTATCATCGTTTAGCCCATTTAAGTCCTTCTAAAGTGTACT
AACACTCCCTATTGATTCTAACTACTCTAAATGACTTCTAAACATCTAGAAATCATCTAGAAACATGAATCATAACCTTA
AATCCCTAAATTCAAATTCAAGGAAAGTTAAGAGTCAAGTTTAGGATGTTCTTAGTGTCCGTTCAAGAAGTCTTTTGCAA
ATACTTTTAACTTTGTTTTAAGACTAAAAGTTCAAGTTGAGTAAAGATTAAAGAGTAGAGATTGAAGTTCATTTCTTCAA
AGAAGTATATGGGGACTATATATTCCCAAAGAGTTTAAAATGTTTTCACATTTAAATAAGAACGGAAACTGAGATTTCCA
AAGAGCCTTTGAGCTAGTTTTCAGAAAAGAGTAAATGCTTTAACAATTAAGCAAGAAGGGAAACTTTGATTTCCAATATA
GCCTTTGAGCTAAGTTTTTGAGTAATTATCTCAAATCACAAAAAGTAGTATGTTTTAAAAACATAAGAGCTAGTATCATA
TTTTGGGAGTAGAATTGAGCACCGATATGGGGGAGATTTTAGACAACTCACAGCCCCTATAAACCATGTAGCCATCATGG
GTAGAAGAGGGTCATACTTTTTAGATGATTCAGTTATTGCTTTTTAGCATAGAATAGTGGATCCACTTAGTAGTTCAGGT
TCTATACCCCCGGCAAGGTATAGGATAGCCCTGGCAGCGTGAGGCAAAATGATGAATCATTACAATAGCTCTTACGTGAT
GGTTGTCGATTAGAGAAACTTCCACAGAAGTAATTGTATTCTTATATACACAGTTTATTGTATTTTTACATACATTTCAG
AGTAATATGTATCTTTGCATACGCACAGAGTTAACATCTTGTTTTAAACAACTTTTCCTTATATTGCACTCGTTTTAAAC
TGACTTTTATTGAAATGAGTTGAGTTATTTTGAGTTGAGTTGAGCCAGGTAAGTTCTGCAGTTCCTTTCAAGCCTATGTC
TTGTTTTAGAATTCCCTTAGCATACTTGTACATTCAATATATTGATGCCATTTGGCCTACATCTTATTATGATGCAGACA
CAGGTAACCAGGATCAACATCCAGCGTATCGTTGATCCAGTTGAGCACTCAGTCTTGTGGTGAGCCTCCTTTCTTCTGGA
GGATCCCTTTTATTGGCTTCAGTTTTATTATTAGTTCATTAGGATGTCGTTGGTCTTGTCCCGACATCCATCTCAATTGT
TTAGAGGTTTCATAGATAGTCAGATGTTAGTTCTTTAGTCTTTTCATTGTCATTATCTTATGTTGAGACTTGAGGTTTCC
TTAATGGTCAGTTGAATGTTCCGTTATAACATTCCAGTTTATTTCATAAATGTATCTTTGTTGAGTTAAGTCTTCCACTG
AGTAAGTAAGTGATATACCGTGAGTTTACGGTATTTCTAATACATTTCACTTACAAGTTGTGTGTGTCTAGGGCCTTTTT
ATATTGGTTTTTATGTGTGTTATCATGTTTTGCAGGAAAGGTGTTCAGGCGCGAAAGTTTAGAGACAGCTGAAGAAAATG
CAGAAAAAGGCATCCACGGAGGTCATCTAAGGACTGTAGGTCCATTCACGGTCCGTAGGTGAGGACCGTAGATCAGCAGG
AAAGTGTTGAGGACAAATCAGGGAAATCTGACCAAGTGTGGAACCACGGTGCCCATTGACGGTCCGTAGATTGATCTACG
GACCGTACTGTTGATCCGTAGATTGAGACTGCGAGGGTTCCAGTACCTGATTTTTGAAGATGCTAAGTATGGAGCTACGG
AAGGGATTGACAGACCGTAGGTCAATCTACGGTCCGTACTGTTGGTCCGTCGTTTGCTTCAGAGAAGATGATCTTTTGGA
AGCTGAAATATTCTCTAAGTCCCGAGTGACGGAAGGGACTTACGGACCGTAGATCGATCGACGGTCCGTAAGTCAGTCTC
GTGGATCGAAGACGCGTACCTGAACAAAACTTTCCTTAATTTGTTTCCCTTTTTATTTAGGATTTGTTTTCTATAAATAG
GACATGTAAACCTCATTTTTGGAGGTTAGACACTATTATTCTATTCTTGCTTTATAACTTTGGAGATTAATTTGCAACCC
TAGCAATTATTGATTTCTGAAGTTCGTTTTGAAGATTTTGGCTTTGCAATTCAAGTAAATTTTCTGGGTTTATTATTCTT
TTTAAGTAAGTTTATGATTTCTTCATCTACAATTATGAATTGTGTTCTTGCTAATATGAGTAACTAAATCCACAACTAGG
GTTGTGGGAACCATGATCGATTAACAAAGTATGAATAGTAAATAAGCAATTCTTGAATAGTATTTTGCATGTATTGATAA
TTCTTTCGCTTAGAAGTCTTTTTAACGAGTGCACGCGTTAGAACTCGTCTTGTTACTACTTGCCGGACCAAGGAGGTAAT
TAACAAGAAAAGAATTATCAACATAGATTTAGTGTGATACTATCTAATAGGCTAGTGTCGATTGGTGCGAAGTAATAACT
AAGCCAAACATCGATTATGATGTCTAATATGAGGTAAAGGTAAGGGTTAGTAAATTATACACACGTAGCCGGACCAAGGT
GCGGGGTGAAATTCTCTAGATGCCGGACCAAGGATTTAGAGATACCTAACTTATCACTTTGCATGTAATATACTAGAAAA
GGATTGCTATTACTAGGATTACTGCGTTATGAGATTATGGGGAACACGTATACCCTAGTTATTTCTCTTATCTTGATAAC
AACCAAAGTTGAGTTTAATTATTGATTACTTATTAAGTTTTTACTATTTGTTTCACTCAAGCACAAACCCCCCTTTTTTA
TTACCTGTTTCTGGAAATAATTTGACTAATTGAATATAATTGTTGGTTAAAAGTAAAGTCTAAACCATTTTCCTCGTGGG
ATCGACCTCAACCTACAAGTTGGGTTCTTTACTTGATAACGATCGCTTATGCTTCTGAAAGGAAGTGTAATTTGAGCGTA
TCAAATTTTGGCGCCGCTGCCGGGGAATCTGGCTTTTAGATTTAGTTTTAACTACAATATTGAACGTTAGTCAAATATTT
CCTAATTTTACTTTTTTTTCTTTGTTTTTGTCTCTCTCAGGTTCCGACCCTAGTGTATGCCAAGTACACGGAGCCAAGGC
GAACCACTCACTCCATACGATCCAGAGTTGAACAGAACTTTGCGAAGAATGAACAATCAAGGACTTCCAGTTCATCCTAT
CGGAGGAAATCTAGATGAAGCAATTGAGTTACAGCAGCCAAGAGTAGTTGGTGGGGAAAACCGGGGTGTAGCTGAAAATC
AATTGGGAGATGCAGTGAGAGTGCATGGCCCACAACCACATGACAACTATCGGGGCAACATCGATATAGCAGACTCTGAT
GGACCCATTGTCCTACCTCCTCTACCTCCAGGGCACACATTTGTGGTGACTAGTAGTTTGATGCAGATGCTTACAGCAAG
AGGCTTATTTTCAGGATCGCCATCGGAGGATCCACATGCTCACTTAGCCAAGCTCAGGGTGGTTTGCAAAAGTTGTGTAG
GTAGACCAGACTTAGATATGAGCGTCATTGGGTTACGAGTGTTCCCTCTGTCACTGACAGGTGATGCTGCAGTATGGTTC
ACTGAGCTTCCTTATAACTCAATATTCACATGGGACCAATTGGCGGAAGTGTTTAAAGCAAAGTACTATCCGGTGTCTAA
GAAGCTCAATCACAAAGATAGGGTCAATAATTTTGTAGCATTACCTGGGGAGTCTGTGAGCAGCTCGTGGGACAGATTCA
CTGCATTCGTAAGAGGCGTTCCAAATCACCGTATTGATGAAGAGTCGCTGAAGGAATATTTCTATAGAGGACAGGATGAT
AACAATAAAGCCGTTCTTGACACTATTGCTGGAGGTTCATATGGTGATTGTACATATGCACAGATTTCTGAAAAACTGGA
GAGGATCTCTCGCAACAATAAAGCATGGAGCACTAGGAGGTCAGATACTGGGAGAAACACATTTCCCGTTCATAATGCAA
CTGTTAACTCTGCAGATGATATCCGTGAGGAGACGGCTCAGATGAGGACAGAGTTGGGGTTAGTATTGAAGCATGTGAGT
GGAGGAGCAGAAAAAGTGAATGCTGTAAACAACTGAGAGGGTCACTATGTCCGAGATGGGAACTTCAATCGCGACAACAA
CTACAACAGGAACAACTACGGCAACAGAAATGATCGGGTTGGACCCTATGTTCCCCCTCAAAATCGGGAATCTGGTGCTA
GGGAAGCTGGAGGTAATATGACGCGGATCGAAGATATGCTGCATAAGATGATGAGAAGGTTTGATGCAACTGATGAGAAC
GTGAAAGAGATGAGAAACGACTTATCTTGTATTGGTCAAAAGGTTGACGCCCATGCAGTGTCAATAAAGCATCTAGAGCA
ACAAATGACGCAGTTGTCTACTACAGTGAACCCGCCTCAACCTGGCACTCTTCCAAGCAATACCATCCAGAATCCAAAGA
ATGATAGACATTGTATGGCAATGACCACTCGAGGAGGTAAGCAAACCATAGATCCACCTATGCCGTCTATGGTGGAAGTT
GAGAATAGAAAAGAAGATGATGTGGTGAAAGTGAGAGAGGAGTCAGAGGTTGTGACAGAACAAGAAGTGGAGATATCTCA
GAAAGTGGTTCCCATACCTAGACCTCCACCACCTTTTCCGCAGAGGTTAGTGAAGAAGACTGAAGATGGTAAATATCGCA
GGTTTATCACTATGTTGAAGCAGCTTTCTATCAATGTTCCTTTGATAGAAGCCTTGGAGCAAATGCCTGGATATATAAAA
TTCATGAAAGATATGGTAACAAAGAAAAGGTCTGTGAGTTTTGAAGATGATGATAGATTGCAGCATTGTAGTGCTATTGC
TACAAGATCTCTGGTTCAAAAGAAGGAAGACCCTGGTGCTTTCACGATCCCATGTACTATAGGGTTATTACACTTTGCTA
AGGCATTGTGTGATCTTGGTGCTAGCATCAACCTCATGCCTTTATCTGTTTACAAGAAGTTGGGTCTAGGGGATCCAAAG
CCCACTGCAATGCGGTTACTGATGGCTGATCGGACTATGAAGAGGCCCATAGGTGTGCTCCATGATGTGCTAGTAAAAGT
AGAGTCTTTCATCTTTCCAGCAGATTTTGTGATCCTTGACTGTGAGGTTGATTTTGAGGTTCCCATCATCCTTGGGAGAC
CATTTCTTGCCACAGGACGTGCGTTGGTTGATATGGAAAAGGGACAGATGAAGTTCAGACTGAACAATGAAGAAGCAACG
TTCAATATCTGTAGATCCATGAAGCAGAATGGTGAGCTACAAACAGTATCTGCTATAACTTACAAAGTGGAGAGTGGGTC
AGAGGTGCACATTGAAGAGCGATTAGGTGTTGAGGCACTAGCAGCAGTCATGATGAATTTTGGTAGTGATGGTATTGATG
AGTATGATGAGTTGGTAGCCGCACTTGATAAGTTTGAATACCGGTCCAAACCAAAGAAGTATGAGCTAGACATGAAGAAT
CGCGAGTCCCCACCCACAAGACCATCTATTGTGGAGGCACCGAAATTAGAGCTCAAAGTTCTACCATCACACTTGAGGTA
TGTATATTTAGGCGAAGAGAATACTTTGCCGGTCATCATTGCAGCAGATTTAAATGCAAGGCAAGTTGAGTGTTTGGTGA
CTGTATTAAAGAAGTTCAAGCGAGCGATTGGGTGGACTATTGCAGATATTATTGGGATCCCCCCCGGTATCTGTTCTCAC
AAAATCCAACTCATGCCAGATCATAAGCCCAGTGTTGAGCACCAGAGAAGATTAAATCCACCTATGCAAGAGGTAGTCAA
AAAGGAGATCATCAAGTGGCTGGATGCGGGAGTTATTTATCCCATCTCAGATAGTAATTGGGTATGTCCTGTGCAGTGTG
TACCAAAGAAAGGTGGTATGACTGTGGTTCCAAATGAACGAAATGAGCTTGTTCCAATGCGGCCTGTCACGGGATGGAGA
GTTTGCATGGATTATCGGAAGCTGAATGCGTGGACAGAGAAAGATCACTTTCCTATGCCATTCATGGACCAGATGTTAGA
CAGGCTTGCAGGCAAGGGTTGGTATTGTTTTCTTGATGGTTATTCGGGCTACAATCAAATTTCTATAGCTCCGGAAGACC
AAGAGAAGACCACCTTCACTTGCCCATATGGGACTTTTGCTTTCAAGCGGATGCCATTCGGATTGTGCAATGCTCCAGCG
ACCTTCCAGAGATGTATGATGTCGATATTTTCTGATATGGTGGAGGACACTATTGAGGTGTTCATGGATGATTTTTCAGT
GGTAGGGAATTCGTTTGATCACTGTCTAAAACATCTGGCTGAGGTGCTCAAAAGATGTGAAGACTGCAACTTGGTGCTGA
ATTGGGAGAAATGTCATTTCATGGTAAAAGAAGGTATAGTGTTGGGTCATCGAATTTCAGAGAAAGGTATTGAGGTTGAT
AGAGCTAAAGTCGAGGTAATAGAAAAGCTTCCACCACCTATCTCTGTAAAAGGTGTTAGAAGTTTTCTTGGGCATGCAGG
ATTTTATAGGAGATTCATCAAAGATTTCTCAAAAATTGCACATCCCTTGTGCAAACTGCTCGAGAAGGAGAATAAGTTCT
GCTTTGATGATGCTTGTCTTAGAGCATTTGGAGAGTTGAAGGAAAAGTTGGTTACAACACCTATCATCATTTCACCAGAT
TGGGAACAACCGTTTGAGGTAATGTGTGATGCGAGTGGAGTGGCGCTTGGTGTAGTATTGGGTCAAAGGCGTGAGAAAAT
TCTTCACCCTATTTACTATGATAGCAAAGCTCTGAATGTGGCCCAGAAGAATTATACAGTGACCGAACAAGAACTTCTTG
CGGTGGTTTTTGCATTTGAAAAATTTCGTTCCTACTTGCTGGGTACTAAGGTCATCGTGCATACTGACCATTCTGCATTG
AGGTATTTGATGGCGAAAAAGGATGCAAAACCACGATTGATCAGATGGGTATTGTTGCTGCAAGAGTTTGATTTTGTGGT
GAAAGATAGAAAGGGAACCGAAAATCAAGTTGCCGACCACTTGTCCAGATTAGAGGAAGAGGCCATGCTAAAGTTTGGAG
ATAGGGCTGAAATTAATGATGCGTTTCCAGATGAACAGGTATTGGCTGCTTCTAATGATTTGATTCCTTGGTTCGCAGAC
TTTGCTAATTATTTGGCAAGCGACATTGTGCCACCCGATTTGTCTTTTCACCAAAGAAAGAAATTTATGCATGATGTGAA
GAAATTCTTTTGGGATGAACCTTATTTGTATCGTAGTTGTGCTGATGGAATTATTCGTCGCTGTGTGCCTGAGGTTGAAA
TGCTGAGTGTACTCGAAGCATGCCATTAATCACCCGTTGGTGGGCATCATAGTGGTATTCGGACTGCACATAAGATTTTG
CAGTGTGGGTACTATTGGCCTACCATCCACCAAGATGCTCATGATTTCGCCAAGTCTTGTGATCGGTGCCAAAGAGATGG
AGGGATTTCAAAGAGGCAAGAGCTCCCTATGAATCCCATATTGGTGATCGAATTGTTTGATGTATGGGGCATTGATTTCA
TGGGCCCATTTGTGAGTTCATATGGGATGAAGTATATTTTGGTCGCAGTTGATTATGTATCGAAGTGGGTGGAAGCAGTA
GCACTCCCCAACAACGAAGGTAAAAGTGTCACCGCATTCTTGAAAAAGAATATCTTCTCCAGATTTGGTACACCAAGGGC
TATTATTAGCGATGGAGGCTCTCACTTTTGTAATAAGTTGTTCAAAACACTACTTGAGAAATATGGTGTCCGTCACAATG
TAGCCACTCCTTATCATCCACAGACTAGCGGTCAAGTTGAGGTGTCCAACAGAGAAATAAAGCAGATATTGGCGAAGACT
GTGAACGCCAATCGAACTGATTGGTCAAGGAAGCTTGATGATGCTCTATGGGCATATCGCACTGCATACAAGACCCCCAT
AGGTATGTCGCCTTACCAACTTGTATATGGGAAGTCTTGTCATTTACCAGTAGAGTTAGAGCACAAAGCTATGTGGGCAA
TGAAGAAGTTAAATTTGGATTGGGGCACTGCATCTAATCAAAGGATGAACGAATTGAACGTGCTTGATGAGTTTCGCCTA
AAAGCTTATGAAAGTTCAGCCTTATACAAAGAGAAAATGAAGAGGTATCATGATCAAAGAATTGAAAAGCGAGAATTTGT
GGTTGGCGATCGTGTGTTGCTATTCAACTCTAGGTTGCGCTTGTTTCCAGGCAAACTCAAGTCCAAGTGGACTGGGCCAT
TTTTGCTCACAAAAGTGCTCTTGCATGGAGCGGTTGAGCTTGAAAATAAGGATGGAACAAGGTTTTTGGTAAACGGGCAA
AGGATAAAGATCTATCTGGGAAATGCTGAAACGGTGCAAGAAGTGATTGAGGCCTGCAATCTTGATGAAGTCTGAATAAT
CAAGATACCTGCGTCGTACCGCGACATTAAATCAAGCGCTGCTTGGGAGGCAACCCAAGATGTAAAATCTAGCCAACAAT
AGGGTCCTGTTTTACATTATGTAGTTTAGCTTTCTTTGATTACTTGCGTTTTTTGTATCAATGTAGGTAGGGGTTTCAGT
ATTTTAGTTCTTAGTGTTGGCTAGGAGTAATATAGGGTCCGTGTCTAAAAAAGTGTCCAGAAAATGTAAAAAAATAGCCT
ATTGGTTGCTTCATGTGCAGGTACACCACGCAAGAAATCTGCAGAAAAAGGTCTGGTGCAGAGGTCTACGGACCCCATCG
ACGGTCCATCGATTGATCCACGGACCGTCAATGGTATCCGTAGATCCCAGGTAAGTCCCTAACACTGTCCTAGTATAATT
GTGATCTACGGTCCTGATCTACGGACCGTAGATCGACTCACGGACTGTAGACGGGGTCTCGTGAGTCCACACCCTAGAGT
TGAATGACCCGACCCGGACCCCCATTACTTAAAACCCCCATTGTTTTAAATCATTTCCCTTCCCTCCATTGCTCCCACAA
CCGTTTCTCCCACTAGTTAAATTCCCCAAATCACTCCATAACCACCACATAATATCCTCCCTTCCATATATTCCCAAAAC
CCTTTTCATACCAGAATCAACCCACTCCATAATCTGATAACAAGGGTCCGGTGTTTGGTCAGTGACGAAAAGGTGACTCC
TTGGTCTTGCTAAATCATAGTACCATCACGCAATCACCCCACTCCTTGTTGCTTGTAAGGTAATAGACTTTCTCTTCACT
TTGAATTTCAATTCATAGATTGAATACAGAGGGTCGGGAGTGGGTCTTGACCTTGGGTAATTGTTAGATGATATTGCATG
ATAAACTTGAGTAGTACAATGCCCTTGAAATGATAGATAGTGATTGTATAGCATTAATTGTGATATGAGTTTATGTGATC
GTAAATAGTATATGCTAGTTTCGACTTAGGGTTCCACATCTAGTCTAAATTGTTGGGCATAATAATCGGTAGGAATCTTA
AGAATGACGAACTAGCATATTTCAATTGTTTACATGCATGATTAGGTTGTGTTAATGTTGAAACCAAATGCCACAAATGT
ATGATACCTGGCACTGATTGCTTCCACGATACCCCGTCTACGGACCGTAGATGGGGTTCGTAATTAGATGCACCTGAAAT
TTACACAAAGTGTAAAACTACGGATGTGGACTACGGTCCGTAGATCCATCTACGGACCGTTCTGCACTTCCGTGGTTTTC
ATCTGCGACCTATATTTCAGACACCCTGATCCACGGAATAGATCCACGGACCGTAGATCAGTCTACGGACCGTAGGTCTC
CTCCGTGGATGACTTCTGTAGCATCTGTCATTTTTTTTTGTGGACTTAGTTTGGGGTCGTTACCAACTCTAAATAAGTTC
TTTTGCTGCTCATGGTTAAGTTTTGGCACTAATGACATTCCTGCAGGTACGATGGCACCCAAGAAGATGGTCACCTACTC
GAAACGGGGCAAGTCCAAATCGGTTGCCCCTAGCTTCCGGTTGATTGATGAGGACATTGAGAACGACTCTGACCCCGCAT
ATGTGCCTCTCAACCCTAGGGCCTCTCGCGCAGCACCCAGGAGCATCCCTCGGAAGGTGATCCCCGACGTAGTCACTGTC
TCCTAGTCTGATGAGAAGCACACACTGATCGGGTCACCAACTGGGGCTGCTTCCAGTTCGGAGGGACCTATGTCCGGATC
CGAGTCTAGGCTCCCAGTCTGCCCACTCGTCACAATCAGAGTCTGTCCAAGCTACAGGTGTAACGACTCGGAAAATGATA
GAGTGAAACTAGAGCCTCACAGGTGAGTTTGGAGTCGAGAAATTAATGAAATGATTATATTTGAATTTGACCCAAAAGTT
CTTAAAAATGTGCTTCGGAAGTTACCGGAAACGTGTTTAGCTCTATATAAAAAGATCCGTTTCGTTTTTCGAAAATCCGA
CTTCATATTCTTGTTTAGGGGGTCAAATTGAGTGGGAAATGGGTCTAACCCAAATTTTAGAGCAACCGTATCAAAATCCG
AAATTTCAAAGTGAAGCCTTTTTCGAGGGTCTACTTTGGAGGGTCATATCTCCTAGCACACAAATTATTTGGGTGGCCAT
AATATATCCATGGAAAGCCCTTTGAGTTAGCTACCTAACGCACTTCGTTTCACCTCATTCGGAGTTCGGACGAAGAAGTT
ATGCCCATTTTCGTAAAATCTGTCCGGCAGAAAAAGGCAAATTCCAGTAGCCGATTTACTGTTCATTTACTGTTCACCCG
CCTGATTTTTTCTAAAGTGTTGGACCATTTTTTTTTAAAAGGACTTATATTATTTCCTATATACCATAATCCAATTCCCA
TCCCTAAAAACATTTTTCCTCTCTACAACCCTCCATTTAAGAGAGTCAAGAACTTGGAGCTATGGCTTGGTTTGAAGGTG
GTGTCTTCATCAATTTTCTTGGGGAATCTTAGCAAAGGTATGGTGACCCTTGATCCTTGATTATCTTTCCTTCAAGGAGT
CCATTAAAAAGGGTTTCAAAAGTCTTCAAAGAACAAAACTTCTATTTTCTATTCTAGTTATGGGTTCATGGGTAAAATGT
TTTCAAAGTCATTATATTGGTGAATTGAAGTTGTATTTATGATTTTAAGATGATTTTATGTGAAACTTCTCCAAGAACCC
ATGTTTTCATTAAAAGACTTGAATTTGCTTATGAAGTGGGTTTAATGCCTATGATTTAATGTTGATGAATTGTTGGTATA
TGGATGAATTGAGGATTGTGGCCTTATGGGCAAATTATGGGTGAATCACCTTGTGGTGATAGAATTGTTGGGAATTGAGT
AATGGTTATTATGGCTTTGGAGGATGGTAAGTTGGCTTAATCTCATATTAGGGATAAAATTGTTCTTGCTTGGTTTGATC
CACTTATGGTGGAGGTGTTTAATTATGGAATGTATTGTGACCATGGCCTTAAAGGCAAGACATGAGGAGCTAATGTTGAC
TTAGAATTGTTTACTTGTTTGTTACATTGTGACCATGGCCTTAAAGGCAAGACATGAGGAGCTAATGTTGACTTAGAATT
GTTTACTTGTTTGTTACATTGTGACCATGGCCTTGAAGGCATAGTATAAGAAATTGAAGTGTTATCATGACATTGTATGA
ATGAGAGTTCAATGAAGATAATGTGATCATGTTATGAATGTAAATGTGTTACTATTGAAAGATTATTTCTCAATTTGACA
CTCATGCATGTTGATGAAAGAATATGAAGGATTCTTCAATGTAAAGTATACCTTGAATTGGTAGGGCTTATGCATCCTTT
TCTTGTATAAATGATTATATTGTTGATTGTTGAATCCTTGGATCGGTAGGCTAATGGCACCCTTCCGCACATGCTTATAA
TGAACCTTGGATCGGTAGGCTTATGGCACCCTTCCATTAATGAAAAGTAATGAACCTTGGATTCGGTAGGCCTATGGCAC
CTTTCCATAAAGGTTAATGACGAGACTTGAATCGGTAGGCTTATGGCACCCTTTCAAGAGGAGTTAATGAGCTTTCCTAA
ATGTACCTTGAATCGGTAGGCTTATGGCACCCTTTCATGTGTTAAATAATGTACCTTGAATCGGTAGGCTTATGGCACCC
TTTCATGTGTGATGATGTCAAAGTAATGAACTATTCTATGGGAATGTAGGCTAAGCACCGAGCGGATTTGGTTAGATGGA
AACTCCCCCGACAGTTAGGCATGAATTTCAATGATCGTCTACCTTATCCCATAAACTATGTGCCCGCATAGGAAGCTAGT
GGATCCATTAAGCTATATATACCGGTCTTCCTTAGGCAAGTAGACCACCTCTTTTCGGTGTGGGGACTCATGACACCGGA
TTCCATGACAAGCTCTCATGGTCTATGTCGGTTAAAGGCTTACTTCCCATCATGTGAGATTTCATTATGGTTTCTTGACA
GGTTCTACAAAGTGTAGGTAGTAGTATGAGATGCTACCTATACATTGCACGAGTAGGCTTGGAGAGGGTCATAGTGAGTT
TCTCTAAATCCTAATGACTGTGACATGAATGTACCCTAAATGAGGTTATTAAAGAATGTTGGCTCTTAAATGCTTAATAT
GTTATGCATGTTATACTTGGGTTATATTACGAGTTATTTCCCTTGTCATGTCTTAATTAATGATATACCTCTTATGTATG
AATATTGTGCAAAGGTGAAAGAAAGGAATGATAAGTTACTTTAAGTGACCTAAATGTGGTGCCTTAGTATGGATGGTGGT
ATGGGACGCCATCCATACATTGCACGAGGTATAGCATAAGGGTTTCTTGAGGTGAAGGTCCAAGGTAAGGGTTTTCATGT
TGATATTGTTTAAATGTGATATTATGACTTACTTGATGTTATGCTTGTCTTATATGTCTTTTATGCTATTGTTCATGATA
TTTCAAAAAGGTGGCATAATGCATGGTTTCTAACTAAAATGTCCCTTTTTAAGCATGTTTTGCATGGTCATCATACTTAG
TACTTAATTGTACTAATTCCATATTTCTCTATTTTCTACAAGTGTAGGTTCCGGAAAGTAAGCGGGTTCTATAGTAAGCT
TGGAACTTGAAGTTCTTCCAAGATCTTGTGGTATGTCCTCATATGTCGAGGACAAGTTTCTATTCTAGTTTTATGATAAG
GTTCTTGTAATAGACTTAATAGACTTCTTTTGATTGTAAAGGGCCGTGTCCCTAGTATGTTTTTACGTTTATGTCTAAGA
TGGCTAAGAGACTTAGTATTCTGCTTGTGTACTTTTGAATGATGTTTTTAAAAATGACCTTTGAGTCTTATGGGATTTTA
TTTAAAGAGTTTTTAATTTCGCACTATTTTACATATCTAATGTGATGAATGCTAAGGGCTTGTATTAGACCTCTTCGAGG
TCGAGTACGCCGGTTACGACTAGGGGGTGATCCCGGGTCGTGACAACAGGGTCCAACGCCAAATCATCCACAGGGTCTGG
GGAGAATGACCAAGCAGCCTCGTCTGATGAGGCAACTAGTTCAGAGGCTATTCCTGCACCAAGGAATGATGAACCCGCTC
CGGTAGCAGGGGAGCTGAATAGGTGGTGTGTCGAGGGTCAATGGCAAATCTATCGGGATACTAAAATGGTGAATGACAAA
CAAAAAATGGCCCGATTAATTCAAGAGGAGCGCAGAGTCCTCACGCGGAGCTTGCATACTGTGCCAGATATTCACCGGCT
GTTCAAACTTCACAAGTGTGACTGGATGGCTCGAGACCCAGGGACGTATAGCGAGGAGATTGTCCGGGAGTTCTATGCTT
CCTATGCTGCCACTCTCCGCGGGTCCATTTCCAAGCGGTCAAAGCCACTAGCTCAGGCCCCGCTCACTTCCACCATGGTT
CGAGGGTGTCCGGTGGACATATCACCTGCCATCATTAGCCGTTTTCTCTATGGTCCTACCACGGGCCACGCTTGGTCGCC
TAACACTTCAGAGTTTGATTACCGCTGGAACATCGTGCGTAGTGGTGCCTTCCAGAGAAATGCTGACCAGCGAGAGGCTG
TGATACTATGGCTGGCCCGGTACATTGCTGCAGATGGCGAGCGAGCGGAATGGGTCGCTGCTCCACGGTTGGACATCCGG
AAGGCCACACTGAACTTCATCGCAAAATTCTTCTGGCTGTTGGTACGCAACAGAGTGTCGCCCACAAAAGCTGACAATCA
GGTCACTTGGGACAGAGCGGTGATGGTTGCTGCATTGGTTGCGGGAGTAGAGATCGACTTTGCCCGAATGCTGCTGGCAG
AGATCCACGAGAGAGCTTTCAGGACCTCCACTACTTACCCTTTCCCCTGTCTGATATTTCACTTGTGCAGGGACTCTGGA
GTGCCGATCTGGCATTGTGACAGGCTAGTCCACCCTACAGGGGCATTGGACATCGGCCTTATTCGGGATGCCGCGAATGT
GGCAGCGCCTCGCAGAGAGCCCCAGATTGAGCTACCCCCCTTGAGCTCCGATCTTGCAGACACAGTGGGGCAGGCACAGG
GCGGTGACCCCATTATCCCAGACCACACCGACACTGTCCCAGGCTCCTCGTCTCAGGCAGCTAGTGTTGCTCCTAGTTCT
TCCCGGTCCATACCACCGTTAGGAGCGACGGTTGTCCCGATGGCCAGAGTACAAAAGTTAGAGGCACAGATGGCCACACT
GCTGCATCACATCCAGCCTTGGATGCAAAAGTCAATTGCTGAGTCCGAGGCTAGATTGGAGCGCCGGATGGAGGGGATGA
TGGACCGTAAGGTCCTGGCGGTAAATAAGCGGCTTGACGCCTTTGAGTTGCGAGTTCTCGAGCGAGCAGTTCCGGCCACA
GACTTATCTGCTTTGCAGGCTGACATAGCCAGCCTCCGGACTGATGTTGATGTCATTCTTGCTGCACCTTCAGTTGAGAC
TCAGGCTGCCCCTGCTGCGCTGGCTGATGATACAGTGCTAGATGCTCTATTCAGTGGCATCGCCGAGGAGGGGCCTGCAC
CGACACATGCAAAGGGGAAGCGGCACCATTCTCATCGCACGGAGGAAGAGAAAGCTCAGAAACGACAGCGTCGACAGGAG
AAGGAGGCTAGGAAGGCATCGATTGCAGACGAGGAGTTGCGCCAGCAGAGGGTGCGTGAGAGAGCTGCAGGGGCATCGAG
CTCTGCCCCAGTTACAGAGGTTCAGCCTATTTTGAGGGGCGTTGTGAGCACCACTGATGGTGCGGAGCAGTTGATAGCGA
GCACTACTGAGAGTGCTAGGATTGTTGAGGTGGGCACTCCTGAGGGTGCTCCCACTGATGTTCCAGAGGGCTCCGGGAAA
CCGGACCCCCCTGCTTGTTGATGATTCGCCGGCGCTTTGCGCCACAGGTTTGCTTCACTCAAATCCATTCACTTTTACTG
TCTATGTATGCATTGTGGACAATTGCATCTATTTTTGTTGGGGGTGGGGTAAATGGATCGTGAGTGATAGGGTGAAGTCT
GAGTAACCCAACTCATGAATCCTCTCTTGGGGTTTTCTTGCCTGTGTTCTTTTACCCCAAGAGACTGTTTAATTTTTGTT
GAACCGGCATGTCTTAGGATTGTGTGTGTAGAAGCATGATACAGAATGAAGCATGATGGCTTAGAAAAATGATACCCGTC
AGATTCTGGGTTGTATGCTAGAAGTAGGCTACGATTAGTTGACTGTGTTGGCTTTGAGTATGACATAGTAACAATCAACT
TGATTGCATGATTAAACCTGAGACTTGAACTGGGTAATCTGATAATCTGATAATGAAACTATGTGCCAAGAGTGGGTGAG
AATCATTGACTATTCAAACAGTTTTGTGCAAAACTAGAACTTGCCCGGTTAGTCCTGCTAAGACAACTCAATCTAGAGGA
TAGGAAGTGATCATAGGCCATTGTTCTGATACATCTACAAAGTGCCTAGAAAAATTTAACCAAATGAAATAACTGTTCCC
TTTGATCCAACTTTGAGCCTAAAAATAAACCATTTCTTTCTAAAAACCCCGAACTCACCTTCCCATAATCTACTATGTTG
GCCCCGGTCCCTCCTTGGACATGTGCACTTTGACTTAGGCCAAAAGTCTAAGTTGAGGGTGGCTAATGTAAAAAAAAAAA
AAAGTAAGTAACTTCAATCTTAGCCCTGACCTGACATCGGGTATTGTGAACCTCAACTAACAAAAAAATAAAAAATTAAA
AAAAATTAAAAAAAAATAATAAAAAAAAATCCATAAGTTGAGGGTGGCTATGAAAGAGGAAACTGAAAGAAAAATGGGGA
TGAAAAGAGTGAAAAAAAAAAAAGGTTTGTGAATTACTCAAAAAGAAATTGAGCTACAAAGTTTAAAGTCACTTCCGTGA
GGGAAGAAAATCAAGGGAAAGCAGTAAAGGAATAATATGACAAAAATAGGGCAAAAAGAGGTTAAAAGCCTAGTGTAATG
ACAAGGAGGGCAGAAAGTCACTAAACAGTACCCAAATGTACCACACCTGACCCTGAGCCTACGTTACAAGCCAATAAAGT
CCTATAGTGATCCTGGAGTCTAGTTTGAAGAGTCTGAGCAGTGAAAATAAGGGCAAGCTTATGGCAAGAAGCACTAACTG
TAGTTGAAATTACTTCTGAGCGTGAGTGTTGAATAAATCCTTGCACCATGAATGAAATCAAATTTTTGCTAAAAGAGGAT
TTCGTTTGAAGTAAGGGCACTAGTTCCATTGTTGGAAAGTTGGTACCTGGCTGACAGTGAGAAGGTGTCTGTTGTGTGTC
AGTAGGTTGGTCTGTGTCATGATGTGATCCACATGAGTTGGCTTATCGAGTCTATGAGAAAGAATGTGCACCCGAACAAT
GAGGAGGTAGAGAGCCATGTGATTGCTTGAGTTAGAAATGCTTGCTTCTATACAAGTGTCGTTTAGAGTCCTAGTGCGTC
GCTTGAGGACAAACAACGAATTTAAGTTGAGGGTGTTGATATACCGTGAGTTTACGGTATTTCTAATACATTTCACTTAC
AAGTTGTGTGTGTCTAGGGCCTTTTTATATTGGTTTTTATGTGTGTTATCATGTTTTGCAGCAAAGGTGTTCAGGCGCGA
AAGTTTAGAGACAGCTGAAGAAAATGCAGAAAAAGGCATCCACGGAGGTCATCTAAGGACCGTAGGTCCATTCACGGTCC
GTAGGTGAGGACCGTAGATCAGCAGGAAAGTGTTGAGGATAAATCAGGGAAATCTGACCAAGTGTGGAACCACGGTGCCC
ATTGACGATCCGTAGATTGATCTACGGACCGTACTGTTGATCCGTAGATTGAGACTGCGAGGGTTCCAGTACCTGATTTT
TGAAGCTGCTAAGTATGGAGCTACAGAAGGGATTGACGGACCGTAGGTCAATCTACGGTCCGTACTGTTGGTCCGTCGTT
TGCTTCAGAGAAGATGATCTTTTGGAAGCTGAAATATTCTCTAAGTCTCGAGTGACGGAAGGGACTTACGGACCGTAGAT
CGATCGACGGTCCGTAAGTCAGTCTCGTGGATCGAAGACATGTACCTGAACAAAACTTTCCTTAATTTGTTTCCCTTTTT
ATTTAGGATTTGTTTTCTATAAATAGGACATGTAAACCTCGTTTTTGGAGGTTAGACACTATTATTCTATTCTTGCTTTA
TAACTTTGGAGATTAATTTGCAACCCTAGCAATTATTGATTTCTGAAGTTCGTTTTGAAGATTTTGGCTTTGCAATTCAA
GTAAATTTTCTGGGTTTATTATTCTTTTTAAGTAAGTTCATGATTTCTTCATCTACAATTATGAATTGTGTTCTTGCTAA
TATGAGTAACTAAATCCACAACTAGGGTTGTGGGAACCATGATCGATTAAAAAAGTATGAATAGTAAATAAGCAATTCTT
GAATAGTATTTTGCATGTATTGATAATTCTTTCGCTTAGAAGTCTTTTTAACGAGTGCACGCGTTAGAACTCGCCTTGTT
ACTACTTGCCGGACCAAGGAGGTAATTAACAAGAAAAGAATTATCAACATAGATTTAGTGTGATACTATCTAATAGGCTA
GTGTCGATTGGTGCGAAGTAATAACTAAGCCAAACATCGATTATGATGTCTAATATGAGGTAAAGGTAAGGGTTAGTAAA
TTATACACACGTAGCCGGACGAAGGTGCGGGGTGAAATTCTCTAGATGCCGGACCAAGGATTTAGAGATACCTAACTTAT
CACTTTGCATGTAATATACTAGAAAAGGATTGCTATTACTAGGATTACTGCGTTATGAGATTATGGGGAACACGTATACC
CTAGTTATTTCTCTTATCTTGATAACAACCAAAGTTGAGTTTAATTATTGATTACTTATTAAGTTTTTACTATTTGTTTC
ACACAAGCACAAACCCCCCTTTTTTATTACCTGTTTCTGGAAATAATTTGACTAATTGAATATAATTGTTGGTTAAAAGT
AAAGTCTAAACCATTTTCCTCGTGGGATCGACCTCAACCTACAAGTTGGGTTCTTTACTTGATAACGATCGCTTATGCTT
CTGAAAGGAAGTGTAATTTGAGCGTATCAGTAAGCCAAGTCAAGGATTCACTTGGGGCCAGCAATGGTTTTTGAGTGCCA
ATCCCACCCGGGGTATAGGGTCGGGGTGTGACAAATTTGGTATCAGAGCACAGAGTTCAAGAGTCCTAGGGAGTTTATGA
AGCCGTGTATGTAGAGTCCTAGTTATCGGTGTGAAGCACACCACATCTATAATTAGGAGGCTGCCACACTTAGGAAATTA
TCTCACTTCTTTCACACTCGTTTCGTGCGTTAGAGTTTCATCTCTAAAAAGTTTCTTCTAACTCGTGCTTGTGCGTGTCT
TTTAGATCATGCCTCCACGAAAAGCTATCAGAGGTCATTCAGCTAGGCGTAATGTTGAGGAGCAAAGGGTACCTAATGCA
CCTGAAGTGAAACTCCAAGGAAAAGTTACTAATGTTGAGTTCAGGGAAGTGATAAAGATGCTAAGTCAAGCTGTGACTAA
TCAGGTTGGGCAAAAAATAGGGGATCGAGAAGAAGAGGCTGACACTTCGAGGATCCATGAATTCTTGAGGATAAACCCTC
CAAGTTTCACTGGTTCAAGCACTATTGAGGATCCATAGAACGTTATTGAGGTTTAAGCACTACTGAGGATCCATAGAACT
TTATTGAGGAGATGCAAAAGGTATTTGATGTCATTCATGTTGCTGATACTGATAGGGTGGAACTAGTTGTATACCAAATG
AAGGGTGTCGGTAGGATTTGGTTCGATCAATGGAATAAGAACCGAGCTGAAGATGAACCACCTGCAAGTTGGGCGTATTT
TGAGGATGCTTTCTTGGGGCGTTTCTTCCCTCGAGAATTGAAAGAGGCTAAGGTACGAGAGTTCCTCACACTTAAATGGG
ATTCTTTGAGCGTTCATGAGTATGGGTTAAAGTTCACCCAACTATCTCGTTATGCTCCGGAGATGGTTGAGGATATGAAG
AGTAGAATGAGCTTGTTTGTTGCTGGGTTGTCTCGTCTATCAAGTAAGGAAGGTAGAGCTGCAATGTTAATAGGTGACAT
GGATATATCAAGGTTGATGGTCTATGTGCAGCAGGTTGAGAAAGAGAAGTTGAGGGAGAGGGCGGAGTTCAAGAATAAGA
AAGCTAAGACATGGAATGAGGTCGGACAGTAGAAGAATGATGCCAACCGGTCATCTTTCCAACAGAAACAGAAGGGACCT
ACTCCATCATCTGCTAGTGACCTGGACCTAAGAACAAAAGTGAGTACAATAGTCAGAATTTCAGAGCCAAGCCTGCCTAT
TCTCAGGGTAGTATGGTGCAAGGGGGTAGTAAGCCTCCTACTTGCGCTGAGTGTGGTAGGAACCACTCAGGTACATGTCG
TGAAGGCTCCACTGGTTGCTTCAAGTGTGGACAGAATGGTTATTTCATGCGAGAATGTCCAAAGAACAAGTAGGGTAGTG
GTATTGGGGGTAATAGAGCCCAATATTCTTTAGTTGCTCCACCAGATAGAGCTGCACCTAGAGGGGCTACTTCCGGTAAT
GGCAGAGGATCAAACCGTCTATATGCTATCACAAGTCGCCAAGAGCAAAAGGATTTTCCAGATGTTGTAACTTGTTGATC
CAAGTCTTTAACTTTACTGTTTATGCTTTTCTAGATCTAGGAGCGAGTTTATCCTTTGTAACTCCGTATACTGCAATCAT
TTTTGATGTTATTCTCGAGCAACTTAGTGAACCATTCAGTGTTTCTACACCTATTAGTGAGTCTATTCTAGCAGAGAGAG
TCTATCGTGATTGTCCCGTTTTCGTCAATCACAAGAATACCATGGCTGATTTAATTGAGTTAGACATGGTAGATTTTAAT
ATCATTCTTGGTATGCACTGGCTTCATGTTGGGTATGCCTCAGTTGATTGTAGAACTCGAGTTGTTAAGTTCTAGTTTCC
AAATGAGCAACTCTTAGAGTGGAAAAGTAGTTCAGCAGTACCTAAGGGTGGTTTCATTTCGTACCTTAAGGCAAGGAAGT
TAGTTTCTAAGGGGTGTGTCTATCAATTATTCCAAGTTAATGACTCTAGTGTTGAGATACCTCATATTCAGTCAGTTACA
GTAGTAAAAGAGTTTCCGATAATCTTCTCAGAGTTCCTCATGAGAGAGAAACTTTGGTATAGACCTTCTTCCAGATACTC
GTCCTATAGGTATTCCGCCATATAGAATGGCTCCAGCAGAGTTGAAAGAGCTTAAAGAACAGTTGAAAGATCTCCTTGAT
AAGGGATTTATTCGACCAAGTGTCTCACTTTGGGGCGCTCTGGTCTTGTTTGTGAGGAAGAAGGATGGTTTCCTTAGGAT
GTGTATAGATTATTGTCAGTTGAACAAGGTTACCATCAAGAACAAATATCCTTTACCAAGGATTGATGATCTTTTCAATC
AACTTCAGCGTGCCATATGTTTCTATAATATAGACCTCATATCTGGCTTCCATCCGTTAAGAGTAAGGGAATGTGATATT
CCAAAGACAACATTCAGGACCTGTTATGGTCATTATGAGTTCTTAGTTATGTCCTTTGGTTTGATCAATGCGCCTGCAAC
ATTCATTGATCTTATGAATAGAGTATTCAAACCTTATTTAGATATGTTTATTATCGTCTTCATTGATGACACACTAATCT
ATTCAAGGAATGAGGAAGATCATACTAGTCATCTCAGAATAGTTCTACAGACGCTAAAAGATAGAGAGTTTTATGCCAAG
TTCTCTAAGTGTGAGTTTTGGCTTGAGTTTGTGGCATTCTTAGGCCACATTGTGTCTGGAGAGGGAATTGAAGTTATTAT
TCAGAAAATTAAGGCAGTGCAGAATTAGCTGAGACCCACATCTCCAACTGATATTAGGAGTTTCTTGGGTTTGGTTGGCT
ATTATAGAAGGTTCGTAGAGGGGTTCTCATATATTTCATCCCCTTTGACCAAGTTAACTCAGAAGACAGTGAAGTTTCAA
TGGTCTAAAGCTTGTGAGAAAAGCTTTCAGGAATTGAAAAAAAGGTTGACTACTGCCCCAGTTTTGACATTACCAGAAGG
TACGCAAGGCTTTGTTGTCTATTGTGATGCGTGTAGAGTTGGTTTGGATTGTGTGTTAATGCAGAATGAGAAAGTTATAG
CTTATGCTTCCATACAGTTGAAAGTTCATGAGAAGAATTACCCAACCCATGATCTAAAGTTGGTTGTTATAGTATTTTCT
TTGAAAATATGGCGTCATTATTTGTATGGTGTTCATGTTGATGTATTCACTGATCACAAGAGTCTTTAATATGTGTTCAC
TCAGAAAGAGCTTAATCTTAGACAAAGGAGGTAGCTAGAATTGCTCAAGGATTATGACATGAGTATTCTTTACCACCCAG
GTAAGACTAATGTTGTTGCTGATGCCTTAAGCAGGTTGTCTATGGGTAGTACCGCCCATGTTGAGGAAGAATAGAGAGAG
TTAGCGAAAGATGTGCATTGACTTGCACGCATGGGAGTCCGACTAATGGATTCCACATAAGGAGGAGTGGTGGTGATGAA
TGAGGCTGAATCATCATTAGTGTCAGAAGTAAAAGAGAAGCAAGACCAAGATCCTATTTTGCTTGAATTGAAGGAAAATG
TTCATAAGCACAAAGTATTGGCTTTTGAACAAGGGGGAGATGGTGTATTGAGGTATCAAGGTAGATTGTGTGTACCAAGG
GTGGATGAACTCCAAGAGAGGATTATGGTGGAAGCTCATAGCTCCAGATATTCCATTCATCCGGGTTCCACAAAGATGTA
TTGCGATTTGAGACAAGTCTATTGGTGGAGCATGAATAAGGGCATTGCAGAGTTTGTTGCTAAGTGTCTGAATTGCCAAC
AAGTTAAAGTAGAGCATCACAGGCTCGGTGGTATGGCTCAAAATATAGAACTTCCGGAATGGAAGTGGGAGATGATTAAT
ATGGATTTCCTCACAGGTTTACTAAGGTCTCGCAGGCAGCATAATTCTATTTGGGTGATTGTCGATAGAATGACAAAATT
AGCCCACTTTTTGTTGGTAAAGACTACCCATACAGCAGAGGACTATGCCAAGTTGTACCTTCAAGAAGTAGTTAGACTTC
ATGGTGTTCCGGTCTCCATTATTTCAGACAGAGGTGCGCAATTTACTACACAGTTTTGGAAGTCATTCCAAAAAGGCTTG
GGTTCAAAGGTGAACTTAAGTACTTCCTTTCATCCTCAGACAGATGGGCAAGCAGAGCGCACTATTTAAACCTTAGCGGA
CATGTTTAGGGCTTGTGTGATTGATTTCAAAGGTAATTGGGATGATCACCTATCTCTTATTGAGTTTGCTTACAACAATA
GTTACCACTCTAGCATCCAAATGACTCCTTATGAAGCTCTTTATCGGAGAAAATGCAGATCTTTTGTTGGAGGGTTTGAA
GCTGGTGAAGCAGGGGTTATAGGACCAGATTTAGTTCATCAAGCTATGGAGAATGTGAAAGTGATTCAAGAGAGGTTGAA
AACGACGCAGAGTCATCAGAAATCCTACACTGATGTTAGGAGAAGGGAGTTAAAGTAAGAAGTAGATGATTGGGTCTACT
TGAAAGTCCTATGAAAGGTATTATGAGGTTTGGTAAGAAGGGTAAGCTTAGTCCCCGGTATATTGGACCTTATAGAATAT
CGAAAAGGGTAGGTAATGTAGCTTATGAGTTGGAGCTACCACAAGAGTTAGTTGCAGTTCATCCGATTTTTCACATCTCC
ATGTTGAAGAAGTGCATGGGTGATCCTTCATTGATCATACCAACTGAAGATATTGGGATCACGGATAGCTTATCTTGTGA
ATAGATTTCGGTCCAGATTCTAGATCGCCAAGTTCAAAAGTTGAGGACTAAGGAAGTAGCATCAGTCAAAGTTCTTTAGA
GGAAGATACTTGGGAAGCTGAGGAGGATATGAAGAAGATATATCCACATCTCTTCGAATACGGAGAAATTCCAAATTAAG
GTAATAATCCTTCTCTTGGCATTTTTATTCATAAGTTAGCCTGTTGTAATTGCATTGCTTGTTGGGTGTTTGAATTGAAT
GATTGATGTCACACCCTTAGCCTAGTAAGAGTAATCTCATTCGAGGAAGAATGTTCCCAAAGGGGAGATATTGTAACACC
CCGTAACTAGAAAGAAGTTAAAAAGTGGAAATAGTCATTTTTGGAAAGAGTAAAAATCTGGAATATTTGTTAAGTATGTT
AAGTTGGATTTTTGGCCAACTTCAAACAACTATAACTCCTAGATCAAAATGATTTAGGTGTGTTTCCAGATATCTTAGGA
ATGCTCTTGGAATAATCTTTCCAACGCCGCTGAGTTTGCTCGATTCCGAGTTTTTATGAGTGAGTTATACCAATTGGAAG
TTGGGCTGTTCAAATAAGGAAAGTTCAATCTGGATTTTGGAAGGTATTTTAGTCTTTTCCTTACCCAATTATTTTATTAC
GTTTTTGGGTAATTAACTGGGGTCTAAACTAATCTTAATCAGTTTACGCTTTTTGGGAAATAGTTAAGGTTTTGAGAAAA
GAGAAAAGAAAAGGAGAAGGAGCAAGAATCATCAAGATCTTCAAGAAACGCTTGTGGGTTACGTCAAGGGGTGATCCCTA
CGAGGTATGTGAGATCACATAGTGTTGGATTAGTTCACCCATGCGCCAAACATGTTTAACTCAATGTATTTTCGTCCTAA
AGAGATTGATAATTTGATGTTCTTGAGTTGTATTCTTGAATAAGTTTGTTTCGTGAATTTGGGATGCAATTGAGGAGTTC
TTGAGAGTTTAATGTTGATTATTACAGTTTCTTTCAGTTAGATTCTTGTGTATATATTTTGGGTACCGGAATCTAAAGAG
ATATTCAGAAAAAGAATCGAAATTAATCGAATTAAGGTCAGAAAGCGAGTTGAAAAGTTTGTCTGGATTGCTGGTGCGAC
ACGCTCCCGTAGTGTTAGAGGGACTGGGGCGGCGTGCCTACAGTTCGCCCAAAATGAGCCCCTGAAAGATGGGGATGGCG
CGGCGTGCCAGGGAAGTGCCCGGATCGTCAATTTCCACCAATTTTTTATCGCTTTGCCGGTTTAAGTGCTTCTAAACTAT
ACTAACACTTCCTCATGATTCTAACTACTCTAAATGACTTCTAAACATCTAGAAATCATCTAGAAACATGAATCATAATC
TTGAATCCATAAATTCAAATTCAAGGAAAGTTAAGCGCCAAGTCTAGAAAGTTCTTAGAGTCCTTTCAAGAAGTCTTTTG
CAAATGCTTTTAACTTTGTTTTAAGACTAAAAGTTCAAGTTGAGTAAAGAGTAAAGAGTAATGATTGAAGTTCATTTCTT
CAAAGAAGTATATGGGGACTATGTATTCTCAAAATGTTTAAAATGTTTTCACAATTAAATAAGAACAGAATCTGAGATTT
CCAAAAAGCCTTTGAGCTAATTTTCAGAAAAGAGTAAATGCTTTCACAATTAAGCAAGAAGGGAAACTTTGATTTCCAAG
ATAGCCTTTGAGCCAAGTTTTTGAGTAATTATCTCAAATCACAAAAAGAAGTATGTTTTTAAAAAATAAGAGTTATTATC
ATATTTTGGGAGTAGTATAGAGCACCGATATGGGGGAGAGTTCAGACAACTCACAGCCCCCATAAACTATGTAGCCATCA
TGGGTAGAAGAGGGTCCTACTTTTTAGACGATTCCTTTAGTGCTTTTTAGCATAGACTAGTGGATCCACTTAGTAGTTCA
GGTTATATACCCCCGGCAAGGTATAGGACAGCCCTGGCAGCTTGAGGCAAAACATTGTATCATCACAATAACTCTTACGT
GATCGGTTGTCGGTTAGAGAAACTCCCACATAACTAATTATATTCTTATATACACAGTTTATTGTATTTTTTTCATACAT
TTCAGAGTAATATGTATCTTTGCATACACACAGAGTTGACATTTTGTTTTAAATAGTTTTTCCTCATATTGCACTAATTT
TAAATTGATTTATATTGAAATTAGTTCAGTTATTTTGAGTTGAATTGAGTCAGGTAAGTTCTTTAGCTCCTTTCAATCTT
ATGTCTTGTTTTAGAATTCCCCTCACATACTTGTACATTCAATGTACTGATGCCATTTGGTGTGCCTCTTATTATGATGT
AGACACAGGTAACCAGGATCAGCATCCAGCGTATCGTTGATCTATTTAAGCACTCAATCTTGTGGTGACCCTTCTTGCTT
CCGTAGGATCCCTTTTATTGCTTTCAATTTTATTATTAGTTCATCGTGGGTCTTGTCCCAACATCTATCTCAGTTGTTTA
AAGGCTTCATAGACAGTCAGATGTTAGTTCTTTAGTCTTTTCATAGTTATTATCTTATGTTGAGACTTGAGGTTGCCTTA
ATGGCCAGTTGAATGTTCCTTTATAACACTAGTTTATTTCATAGATGTATCTTTGTTGAGTTAAGTCTTCCGCTAAGTAA
GTAAGTCAGGCCAAGGGTTTGCTTGTGGCCAGTAATGGTTCTCGAGTGCCAGTGCTGCCTAGGGTGTAGGCTCGGGGTGT
GACAAATTTCTCCCGCCAAAGTGGGACAGGGCGAGACAAAATCTCAGCCTTGTCTCCCCTGCTTTTCCCAGGTCACACAT
ATAGACCCTGTATCATACATGGGTCAATTCTCACAATCATATCAGTACCCAGCAATAAGAACAAACTATTATCAATCCTT
AGCAATTAATATTAACTGTGAGAAGAGTAGAAACCAATATCCATGTGCTACAAAAGTAAGGAAAAGCAAAGAGTTAAATA
AAGTATTGTTCAAATACAAGTCCAAAAGGGGAGAAAAACCAAATCAAGATCCCCGAAACTGGGAGGTATCATCATCCCAG
TCTAGGTCTTCCGGAGGTACCAGTCCAGTCACGGCCTTATCCATAAAGGCAAACTGCTGGAAATATCTTATCTAGACTCG
GGGAACCTCCGATCTAGGGGCAACACAAGAGAGGATGATCTTCAAGGTCTTCCACATCTGGACCATCAGACGATCCCTCT
GCAAACCCTTCCTCCTCTCCTGGTATAGTTTGCGGCGGAGCATCTCAACCTCCACAGCAGTGCTGGGTTGAACCGGAGTG
GTGCTAGCAAAGAAACGTCCCAACCTCCTCCAGACAGCCGCCAGGTCCTCCTCTACCTGTGCACCTGAGAGTGGGGGCTG
GGACCAGGTGGGAAGAGTGTCTTCCCCTGCACCATTTTTTCCTCATTCGTCATCTGCCTCCGCAGCCGCCTGACTGCTAC
TGGCCCAATCCGTCCTCCTTCTCTTACTCTGGAAGGTAGAAACCTTTCTAATTTATAGAGGGTGAAAGAGGGGATCCATA
GAAAGTACCTCATCGGTGTCTAAGAGGGGCACCCCCGCCCTCTTGCACATTGTAGTCACCAGCCCAGGTAGTAAGAAAGC
CTTCTTGTTGCCACGGTAGAACACCTTCCACTCTAAAATGATCTGTGTACCCACATTAAGACCAATGCCTTGAATATCGC
GTGCCACCACTACAACCCAGGAAAAGTCACATCCGTATGGTTGCCCTACGGGCGTATCCTCCTGATGACAAAGTGCAGCC
ACCTCTTAGTATCCAGAGACCAGTGAGTGCTGGTGATACCATCCGTAGTGGCCCAATAAACCCGGTCCCGGTGCGCAGGC
TTGATATACCGTGAGTTTACGGTATTTCTAATACAGTTCACTTACAAGTTGTGTGTGTCTAGGGCCTTTTTATATTGGTT
TTTATGTGTTTTTATCCTGTTTTGCAGGAAAGGTGTTCAGGCGCGGAAGTTTAGAGACAGCTGAAGGAACTGCAGAAAAA
GGCATCCACGGAGGTGATATACGGACCGTAGGTCCATTCACGGTCCGTAGGTTATGACCGTAGATCAGCAGGAATGGTAT
TGAGGACAAATCAGGGAAATCTAACCAAGTGTGGAACCACGGTGCCCATTGACGGTCCGTAGATTGATCTACAGACCGTA
TTGTTGATCCGTAGAGTGAGACTGCGAGGGTTCCAGTACCTGATTTTTGAAGATTCTAAGTATGGAGTTACGGAGGGGAT
TGACGGACCGTAGATCTATCTACGGTCCGTACTGTTGGTCCGTCGTTTGCTTCAGAGAAGCTGATTTGTGGAAGCTGAAA
TATTTTCTAAGTCTCGAGTGATGGAAGGGACTTACGGACCGTAGATCCATCGACGGTCCGTAAGTCGGTCTCGTGGATTG
AAGACGCGTACCTGAACAAAACTTTCCTTAATTTGTTTCCTTTTTTATTTAGGATTTGTTTTCTATAAATAGGACATGTA
AACCTCGTTTTTGGGGGTTAGACACTATTATTCTATTTTTGCTTTGTAACTTTGGAGATTAATTTGCAACTCTAGCAATT
ATTGATTTCCCAAGTTCGTTTTGAAGATTTTGGCTTTGCAATTCAAGTAAAATTTCTAGGTTTATTATTCTCTCTACGTA
AGTTCATGATTTCTTCATCTACAATTATGAATTGTGTTCTTGCCAATATGAGTAACTAAATCCACAACTAGGGTTGTGGG
AACCATGATCAATTAACAAAGTATGAATAGTAAATAAGCAATCCTTTAATAGTGTGTTGCATGTATTGATAATTCTTTCG
TTTAGAAGTCTTTTTAATGGTGGCCAACGTTAGAACTCGCCTTGTTGCTACTTGTCGGACCAAGGAGGTAATTAACAAGA
AAAGAATTATCAACATAGATTTAGTGTGATACTATCTAATAGGCTAGTGTCGATTGGTGCGATGTAATAACTAAGCCAAA
CATCGATTATGATGTCAAATATGAGGTAAAGGTAAGGGTTAGTAAATTATACACACGTAGCCGGACCAAGGTGCGGGGTG
AAATTCTCTAGATGCCGGACCAAGGATTTAGAGATACCTAACTTATCACTTTGCATGTAATATACTAGAAAAGGATTGTT
ATTACTAGGATTACTGCGTTATGAGATTATGGGGAACACGTATACCCTAGTTATTTCTCTTATCTTGATAACAACCAAAG
TTGAGTTTGATTACTGATTACTTATTAAGTTCTTACTATTTATTTCACACAAGCACAACCCCCCCTTTAATTACTTGTTT
CTGGAAATAATTTGACTAATTGAATATAATTGTTGGTTAAAGTAAAGTCTAAACCATTTTCCTCGTGGGATCGATCCCAA
CCTACGAGTTGGGTTCTTTACTTGATAACGATCGCTTATACTTCTGTAAGGAGGTGTAATTTGAGCGTATCAAAATTTTG
GCGCCGCTGCCGGGGTATCTGGCTTTTAGATTTATTTTTAACTACATTATTGAACGTTAGTCAAATATTTCCTAATTTTA
CTTTTTTCTTTGTTTTTGTCTCTCTTAGGTTCCGACTCTAGTGTATGCCTAGTACATGGAGCCAAGGTGAACCACTTATT
TCGTACGACCCATAGTTGAACAGAACTTTGCGAAGAATGAACAATCAAGGACTTCCAGTTCATCCTATCGGAGGAAATCT
AGATGAAGCAGTTGAGTTACAGCAGCCAAGAGTAGTTGGTAGGGAAAACCGGGGTCTAGCTGAAAATCAATTGGGAGATG
CAGTGAGAGTGCATGTTCCACCAGGCCCACAACAACATGACAACTATCGGGGCAACATCGACATAGCAGACTCCGATGGA
CCCATTGTCCTACCTCCTCTACCTCCAGGGCACACATTTGTGGTGACTAGTAGTTTGATGCAGATGCTTACAGCTAGAGG
CTTATTTTCAAGACTGCCATCGGAGGATCCACATGCCCACTTGGCCAAGCTAAGGGTGGTTTTCAAAAGTTGTGTAGGTA
GACCAGACTTGGATATGAATGTCATTGGATTACGAGTGTTCCCTCTGTTACTAACAGGCGATGCTGCAGTATGGTTCACT
GACCTTCCGTATAACTCAATATTCACATGGGACCAACTGGCAGAAGTGTTTAAAGCAAAGTACTATCCGGTGTCTAAGAA
GCTCAATCACAAAGATAGGGTCAACAATTTTGTGGCATTACCTGGAGAGTCTGTGAGTAGCTCGTGGGACAGATTCACCG
CCTTCGTAAGAAGTGTCCCAAACCACCGTATTGATGATGAGTCACTGAAGGAATATTTCTATCGAGGACAGGATGATAAC
AACAAAGAAGTACTTGACACTATTGCTGGAGGTTCATATGGTGATTGTACATATGCACAGATTGCTGAAAAACTGGAGAG
GATCTTTTGCAACAATAAAGCATGGAGCACTCGGAGGTCAAATACTGGGAGAAACACATTTGCCATTCATAGTACAAATA
ACAACCCTGCAGATGATATTCGTGAAGAGATGGCCCAAATGAGGACCGAGCTGGGGTTGGTATTGAAGCATGTGAGCGGA
GGATCAGAAATGGTAAACGCTGTGAATTATTTAACTAGAACTCCACCACCAGCGGAAGAGTGTTACTATGAAGNNNNNNN
NNNNNNNNNNNNNNNNNNNNNNNNNNNNNNNNNNNNNNNNNNNNNNNNNNNNNNNNNNNNNNNNNNNNNNNNNNNNNNNN
NNNNNNNNNNNNNNNNNNNNNNNNNNNNNNNNNNNNNNNNNNNNNNNNNNNNNNNNNNNNNNNNNNNNNNNNNNNNNNNN
NNNNNNNNNNNNNNNNNNNNNNNNNNNNNNNNNNNNNNNNNNNNNNNNNNNNNNNNNNNNNNNNNNNNNNNNNNNNNNNN
NNNNNNNNNNNNNNNNNNNNNNNNNNNNNNNNNNNNNNNNNNNNNNNNNNNNNNNNNNNNNNNNNNNNNNNNNNNNNNNN
NNNNNNNNNNNNNNNNNNNNNNNNNNNNNNNNNNNNNNNNNNNNNNNNNNNNNNNNNNNNNNNNNNNNNNNNNNNNNNNN
NNNNNNNNNNNNNNNNNNNNNNNNNNNNNNNNNNNNNNNNNNNNNNNNNNNNNNNNNNNNNNNNNNNNNNNNNNNNNNNN
NNNNNNNNNNNNNNNNNNNNNNNNNNNNNNNNNNNNNNNNNNNNNNNNNNNNNNNNNNNNNNNNNNNNNNNNNNNNNNNN
NNNNNNNNNNNNNNNNNNNNNNNNNNNNNNNNNNNNNNNNNNNNNNNNNNNNNNNNNNNNNNNNNNNNNNNNNNNNNNNN
NNNNNNNNNNNNNNNNNNNNNNNNNNNNNNNNNNNNNNNNNNNNNNNNNNNNNNNNNNNNNNNNNNNNNNNNNNNNNNNN
NNNNNNNNNNNNNNNNNNNNNNNNNNNNNNNNNNNNNNNNNNNNNNNNNNNNNNNNNNNNNNNNNNNNNNGAGGTTGAGA
TCAGAAAAGAAGGTGATGTGATGGAGGTAGACCAGATGCTGAGAAAGCAACAGAGCAAGAGATGGAGATATCTCAGAAAG
TAGTTCCCCATACCTAGACCTCCACTACCTTTTCCACAGAGGTTAGTGAAAAAGATTGAAGATGGTAAATACCGCAGGTT
TATCACTATGTTGAAGCAGCTTTCTATCAATGTCCCTTTGATAGAAGCCTTGGAGCAAATGCCTGGATATGCAAAGTTCA
TGAAAGATATGGTGACAAAGAAAAGGTCTGTGAGTTTTGAAGATGATGATAGACTGCACCATTGTAGTGCTATTGCTACA
AGATCTCTGGTGCAGAAGAAGGAAGACCCTGGTGCTTTCACGATCCCATGTACTATAGGGTTACTACACTTTGCTAAGGC
AATGTGTGATCTTGGTGCTAGCATCAACCTCATGCCTTTATCTATTTACAAGAAGTTGGGTCTGGGGGATCCAAAGCCCA
CTGCAATGCAGTTACTAATGGCTGATCGGACTGTGAAGAGGCCCATAGGTGTGCTCCATGATGTGCTAGTAAAAGTAGAG
TCTTTCATCTTTCCCGCGGATTTTGTGATTCTTGACTGTGAGGTTGATTTCGAGGTTCCCATCATCCTTGGGAGACCATT
TCTTGCCACAGGGCGTGCATTGGTTGATATGGAAAAGGGACAGATAAAGTTCAGACTGAACAATGAAGAAGCAACTTTCA
ATATCTGTAGGTCCATGAAGCAAAATGGTGAGCTCCAAACAGTATCAGCCATAACTTACAGAATGGAGAGTGGGTCAGAA
GTGCAAATTGAAGAGCGACTAGGTGTTGAGGCACTAGCAGCAGTCATGATGAATTTCTCTAGTGATGATATTGAAGAGTA
TGATGAGATGGTAGCCGCACTTGATAAGTGTGAATACCGGTCCAAACCAAAGAAGTATGAGCTAGACATGAAGAATCGCG
AGTCCCCACCCATAAGACCATCTATTGTGGAGGCACCGAAATTGGAGCTTAAATCTCTACCACCACACTTGAGGTATGTA
TATTTAGGCGAAGAGAATACTTTGTCGGTCATCATTGCAGCAGATTTGAATGCAAGGCAAGTAGAGTGCTTGGTGTCTGT
ATTAAAGAAGTTCAAGTGAGCGATTGGGTGGACTATTGCAGCTATTATTGGGATTCCCCCCGGTATTTGCTGTCACAAAA
TCCAACTCATGCCAGATCATAAGCCCAGTGTTGAGCACCAGAGAAGATTAAATCCGCCTATGCAAGAGGTAGTAAAAAAG
GAGATCATCAAGTGGCTGGATGCGGGAGTTATTTATCCCATTTCAGATAGTAATTGGGTATGTCCTGTGCAGTGTGTGCC
TAAGAAAGGTGGTATGACTGTGGTTCCAAATGAAATAAATGAGCTTGTTCCAATGAGGCCTGTCACTGGATGAAGAGTTT
GCATGGATTACCGAAAGTTGAATGCGTGGACAGAAAAAGACCACTTTACTATGCCATTCATGGATCAGATGTTGGATAGA
CTTGCAGGCAAGGGTTGGTATTGTTTTCTTGATGGGTATTCGGGCTACAATCAAATTTCTATAGCTCCAGAAGACCAAGA
GAACACCACCTTCACTTGCCCATATGGGACTTTTGCTTTCAAACGGATGCCATTCGGATTGTGCAATGCTCCAGCGACCT
TCCAGAGATGTATGATGTCGATACTTTCTGATATGGTGGAGGACACTATTGAAGTGTTCATGGATGATTTTTCAGTTGTA
AGTGATTCGTTTGATCATTGTCTAGAACATCTTGCTGAGGTACTCAAAAGATGTGAAGATTGCAACTTGGTGCTGAATTG
GGAGAAATGTCATTTCATATGAAATCCGTGTACTTCCTTGTGGTATGTGTTTGGGAGTAATGGGACTTGGTGAAGGGTTG
ACTTGTCCACCTTGATTAATTCTAATGATGTAAAGGGGTAATAAAAGGCAATGTGATTAATTGTTTGTGTGTGATGTCTT
GAGAATGGTACGAGTACCGGTGTTATAAAGGGAAAGTTTATTACTATAGAATGTGAATTGTAATCCGAGAATGCCAAAGC
ATATGGGCATTAGTTGATATATTATTGACTTGATTTATTATGTGTGATTGTGTTCTTTACTGAACCCGTACAATTGTGAT
AATTGAGGTGATTATATGCCATAGCGACATTTGATTTATTGAGATGTTGCATCATCCCCTTTAATTGATATCATATTGTG
TATATGCATTGACATTAGATTATGTATGAGTAAAGGTCTAACACGTGGAGATTGTCCATGTTTAGATCGAATATGATTAT
AATTTGGACACATGGAGATCGTCCGTGCGAGGAATTGATTATGATTATAAGTTGGGCACATGGAGATCGTTTGTGCTGGG
GACTAGCTAATTTTATGATAGTATGTTCAGATCGTCTGCACAGACACGTGGAGATTGTCTGTATCGGTATATGGACCTCG
CGAGTCCCCCATGGGTCATGAACTCTCGATGTATTTCCGAGGAGTGCCATGTATATACGATTAAGAGAGTACTTGGTATT
CTAAGGCAGTCATTTCATGGTGGCATATCGCATTGCATCCGATGACATCCTTCATTCTTGATGATTTGTGTTTATTTGGT
GGTTGGAAAGTAATTGATATTTGATTACCTCTATTTGATGAACTTGATCTTGTGTGTTACTGATATTGTGAGTGCCCTTT
TTGTNNNNNNNNNNNNNNNNNNNNNNNNNNNNNNNNNNNNNNNNNNNNNNNNNNNNNNNNNNNNNNNNNNNNNNNNNNNN
NNNNNNNNNNNNNNNNNNNNNNNNNNNNNNNNNNNNNNNNNNNNNNNNNNNNNNNNNNNNNNNNNNNNNNNNNNNNNNNN
NNNNNNNNNNNNNNNNNNNNNNNNNNNNNNNNNNNNNNNNNNNNNNNNNNNNNNNNNNNNNNNNNNNNNNNNNNNNNNNN
NNNNNNNNNNNNNNNNNNNNNNNNNNNNNNNNNNNNNNNNNNNNNNNNNNNNNNNNNNNNNNNNNNNNNNNNNNNNNNNN
NNNNNNNNNNNNNNNNNNNNNNNNNNNNNNNNNNNNNNNNNNNNNNNNNNNNNNNNNNNNNNNNNNNNNNNNNNNNNNNN
NNNNNNNNNNNNNNNNNNNNNNNNNNNNNNNNNNNNNNNNNNNNNNNNNNNNNNNNNNNNNNNNNNNNNNNNNNNNNNNN
NNNNNNNNNNNNNNNNNNNNNNNNNNNNNNNNNNNNNNNNNNNNNNNNNNNNNNNNNNNNNNNNNNNNNNNNNNNNNNNN
NNNNNNNNNNNNNNNNNNNNNNNNNNNNNNNNNNNNNNNNNNNNNNNNNNNNNNNNNNNNNNNNNNNNNNNNNNNNNNNN
NNNNNNNNNNNNNNNNNNNNNNNNNNNNNNNNNNNNNNNNNNNNNNNNNNNNNNNNNNNNNNNNNNNNNNNNNNNNNNNN
NNNNNNNNNNNNNNNNNNNNNNNNNNNNNNNNNNNNNNNNNNNNNNNNNNNNNNNNNNNNNNNNNNNNNNNNNNNNNNNN
NNNNNNNNNNNNNNNNNNNNNNNNNNNNNNNNNNNNNNNNNNNNNNNNNNNNNNNNNNNNNNNNNNNNNNNNNNNNNNNN
NNNNNNNNNNNNNNNNNNNNNNNNNNNNNNNNNNNNNNNNNNNNNNNNNNNNNNNNNNNNNNNNNNNNNNNNNNNNNNNN
NNNNCAGACTTCACAATGTGGTACTAGTGGTATATGAAAATGGATATGTTGATGTAAAGTGCGATTACTAACTACTTAAA
GAGTTATCAGTTGTATCACATACTCGTATAATGAGATTCGATGTTGTATTCACATTTGAGAAACCAATTAGTTTGTTACT
ACGCACGAATAGGTTAAGCGTTGTTTATAAGGGAAATTTTAGTGGTGGATTTTTTATATGCTATTAATGTGTTTAGATTG
TAAAGTGTATCTCAAAAAAATCTAACCAAGGACGATTGATATCATCGTAAGCTCCAAGACAGTTGATCAATGTTGTCTTC
TGGGTAAAGAAAGTCTCAAAGAGTACACTTATGTGAAGGTAATTGAAGAATTTAGTAAGAAAGTGCATATAAGATTGGGT
TAGTCCTTTGATTTTGGTTGGTATAACTGGATTTAAGGTGTCATATTGATGAAAAGGTTTACTTCGAGATGATGGCGATG
GATACTGAGTATTACGGTAATAAAAGTTCATGATGGGTTATGACAAGGATACGGCATATAATAATGATTTTTCTTCCAGT
TAAATAAATTTTGTATTGTAATGACGATTTGTGAGTATTTAAGGTTGTGGTTTGATACTATTTGGTAAGTAGCTTGATTG
CATGGAAAGTTATAAGAGGTGATCGAGAACAATGATATTTACTCTAATTGCAAGGACAAAAAAGATGTATCTTCTGATAG
TAGAGAATTGTTTTCACGGACGTGTGGTTTTATCTATTTTTCTTTACTTATGATAATAGTGTCATAGGTTCATCAGATTG
GTGAATAACAATTAGGTAAGATTTGAGAAAGAAGTCAACAAACGTTTGACTTGAGTATAGTGATAAGTTCTTTGATGTTT
TTTAGTTTGATAACTGATACGGTTAGAAATTTAACGAAGGATATGCTAAAATCGATGGAGAGACGATCAATTATAGGTTA
AGATACGTGAATCCATAAGAATTTTCAAGGTATGAACTAATGTTGTTATATAAAGGAATTGGGTTACACAGTTGTATTCA
AAATTCTAATTTTCATGGTGAGTTTAGGTTTGTGGTAGTGTCTTTTTTTCAAGGTATGAATTGGTAAGGTAAGAAATGAT
CGATCATATTGAGTATGAGGCATTTGGAAGGACTTAAAAATAATTTGAGTAGTAAATTTGATTACTTTTGATTGTTATAC
CTATATGGGGTTTCACGTAATGTTTTGGTTTAGAGGATAAGGTACAAATGTCAGCCATTGTTGGCCAAAAAAAGAAGAAG
ATTGGTGAGTGAGTCAACAAAACGAACAAGAGTCTGGTGTATTGGAGAGTTCAAGGTGTTTAAAATTTGCGCCATGGAAA
GAATTTAAAGAGATGTGAAAGAATAAGACCTCTCATACAGATTCTTGGTTTGAGGTTGAAGGATGTATGGATTTTCATAT
ATAAGTTCTAATATGACTATGGATGTGAATTGGTTCAGTACAGACTTAATAGGGGCTTATCATCGACTTTTATAAAGATT
GAGTTTTGGTTTGGGTGACAAGCAATAATGTGTGGAAGATTCTCTGTGGTTATGTCGAACTAGATTGTTCAAATTATGAT
AAGTAACTTATGGATGTTCAATGTTGTGGACCTACGGTTCTACATGGTTAATGAAGATTTCAAGGGGATATAAACAACTT
TGTTGACGGGACTACATAGTCTGTTATGATATATTACATATACATTTGATGGTGAATAGAGGTTATGAGCTTATAGTATA
CAAAATTATTTGGGCGACCAAAATTTTTTCTAAGTTTGTATACGAGGTATATGATGGTTTGAATGGTAGTTGAAACTTGG
TTGGTAAATAATTTTGTATACTTGATTTTTGACATGATTCAATAGTTTGATCCCGATTGACAGTACACTCATATTTGAAA
TTAGGGCTATCAGTCTTGGGTGTGACTCATATATGTCATGTAATGCTTAAATGAAAAGAGGGGGAGCCATATTTTGAAAT
TTTTAGATGATACAATGTATTTGCTAAGAAGACTTTGATACTAATGACAGTTTGAGAGTAAGGTAAAAGGCTGGTGTAGT
TATGATGTTTGTTGGTATTAATAGTGTTAGCTTCAATGGAAACTGTGAGAAGTATATGGGGTTTGATGAATTGAGTAATT
GTAATATTGTAATAGGGATTAGACTAGTTGATTGTGAGTGGCTAAAAATTGAAAAATGTAGCCAGATGAACGTAATTTTA
TTTATATGGACAATATGGAAGGAGTATCTTGTGTTATTCGAACTTGCTTCCGTATATTCTTATGTGACCACCTTTTTCAT
ACTGGACATTATGATTCACTGGGTATGCTACTCGTGTTTCCACATCTATGGGTGAATTCCTAGTGGTGGATCGGATGTAC
CGATCCTGCAATGATATCTTGTTAGGATAGGATGCTTCGGACGACTAGATTATTTTAGATATGACGTATTTGGTGTTTTC
TTGGAGAAGTTGAAGTATTCTAGTGGTCTACATGTACCACCTTGCATACGAGAATTTATAGAAAAGCTACCATGGGTATT
TACAGTTGTCCGATAATTTTAATATTCATCTAGTCGTCGAGGTGACATTTCGAATATGTGTGATTGAATGAAGGGAGCAT
TGGGTCTAGCTCTACCGTTCTTAAATGTTGTCTACAATAATAGCTATTGATATAGCATTTTGATAGTGTTGTTAGAGGTT
CTGTTGGCTTAGGTGTATCGCTAGCTAAGTGGTTACTTGATCTTGTTCTTCTTTGGGTTAGATAAGTTTGATTCTCTCTT
GATTAGTACTTGATGTCTAAAGAACATACTTTTATTACGTAAGTTCATGGAAAGATTGTATTGTGAGAAGAGAATCTTGA
TAAAATTTGTGATGGTTGTGCATTATGGGTGTCTGGTGGTTGATTCAGGCTCACGTATGGTTGTAGCCCGTATTGATTTA
GGCGTTTATCTTGCTTATGTGAGAAGAGAATTGTCATGATAGTTGTGTTAAGGTTCAGTGGGTTCGAGTTTAAATTGGGT
TCATAAGTTAGTTTGTGACTTGATAACCACCTTGATTTATAGATCTTACAAAGTTTGATTTGAAAGTTCAGTTCTTAGTA
GTTGATCTTGATGCAATGGTCTTAAAAATGAGTTCACTTGGAGAGATGAACACCGACTGGTAGGTGTAACTCAAGCTTTT
GGTAACGTCGGTTATTCTTCCTTCTTCTTCTTTATGTTCGAGGACGAACATGGTGTTTAGTGGTGGATAATGAAATGACC
CGGAAAATTATTTTTGGAAATTCTGAACTATTCGTTTAACTTTAGTTAATTAGTTGATGGGTAATTATAGATAATTGACT
TAATTGATAGTTAGTGGGCTAAAGTGATAATTTATTTAAGACCCTATACTATATATAAATTAATTAGACCTAAATTATTT
GAGGGAACCGCAAAATTCATGCGGCGTTAGATCTGACATTGTAGAAAGAGGACACATCCGTGAGAAGATAAAGTGTGGTG
CTTCAGGTGAGAACTTTATTCCTCAATTAAGTGATTACGTAATTAAATTATTAGGTGTAAGAAAAAAGTAGTGCACTGAT
CCTATCTTAAAAAGAGAATATTATATTGCAGGTTTTAAGTTATTATTGTTGCTGCGTACATTCTAAGGTGTTCAAAATTA
GATTTGATAGCCGTCATTAGTTAATGATGGCCAAAGATTAGTCAACTGTTTGGATTATACCAGATAATTGTTCAGTTTAT
AGATTTATCTATATAGGTATAAGTCTTAATAGTAATATTATAATTATGTTGGAGTATTAGTACAGAAAAAGGAGAGAAGT
TGGAGTTGAGTTTAGTATGGAATTTATTAGGCTTGCACTAACGTTCTGTTACTTGAGGAATTGAGAGTTGTGGTGGTTGT
TATTGTACAGATAGAGCTAATGGCGTAATATATCGTAGATTTGAGTTTGTTTTTTTTTTACTTTTGGTTACTGTATTGTA
AATCAAGTTTCAACATATTAAGATATGTAATTAAATAATTGGTGTATTATATAACCTTTCAAGTTATAGTAATTGGAGGA
ATGAAGACTTAATCTTAGCATTGAAATTAGGAAAATATGAGGGTTGACAAGTTTTGGCATCAGGATTAGGAGTTTGATTA
TAATTTGGGTGAATTTTTAGGTCAAGGCTAAACACATAGTAATATGAGTTTTATTAGTTTTGAAATCTTATTGTGGTTAT
TTATTTGAATTGATTGCTTTGAGTTGGGAAGTTCAACGAAAGGGGAAGGCTCAAGTTTCAGAGTGAATTCCTGATTGATC
GAGGCAAGTGGATTTCGAAACCCTTATTAAGTGTTTGAAATTCGTGTATTTCCTTGTGGTATGTTTTTAGGAGTAATGGG
ACTTGTTGAAGGGTTGACTTGTCCACCTTGATTAATTCTAATGATGAAAAGGGGTAATAAAAGGCAATGTGATTAATTGT
TTTTGTGTGATGTCTTGAGAATGGTACAAGTACCGGTGTTATAAAGGGAAAGTTTATTACTATAGAATGCAGATTGTAAT
CCGAGAATGCCAAAGCCTATGGGCATTAGTTGATATATTATTGACTTGATTTATTATGTGTGATTGTGTTCTTTACTGAA
CCTGTACAATTGTGATAATTGAGGTGATTATATGCCATAGCGACATTTGATTTATTGAGATGTTGCATCATCCCCTTTAA
TTGATATCATATTGTGTATATGCATTGACATTAGAATATGTATGAGTAAAGGTCTAACACGTGGAGATCGTCCATGTTGA
GATCGAGTATGATTATAATTTGGGCACGTGGAGATCGTCCGTGCGAGGAATTGATTATGATTATAAGTTTGGCGCGTGGA
GATCGTCCATGCTGGGATTTGTTTGATTTTATGATAGTATGTTGAGATCGTCCGCACAAATACGTGAAGGTCGTCCGTGT
CGGTATATGGACCTCGCGAGCCCCCCATCGGTCATGAACTCTCGATGTTTTTCCGTGGAGTGTCATGTATATATGGTTGA
AAGAGTACTTGGTATTTTGAGGCATTCATTTCATGGTGTCATATTGCATTGCATCCCATGACATCCTTCATTCTTGATGA
TTTATGGTTATTTGGTGGTTGGAAAGCACTTGATATTTGAATACCTCTATTTGATAAACATGATCTTGTTTGTTGCTAAT
ATTTTGAGTGCCCTTTTTTTGGAAGTTGTGATTGATGAATATTGTGTTTGTTGTTGAAGATATGTAATTGGTTAAAGTTA
TTGTTGTTGAGATGGGTGCTATGTACACTGTGAACTTTTAGGCTAGGCTAGTTTCATGCAGGTTGTTGTTGTGGATGTTT
GGTTGGTGTGTAAGGAGTATCTGTATTTTATTCCCTTAGCTTGTGTTTAGAAGTTTACTTGTTGAGTACCGTATGGTTTG
GTACCCACCCCTTGCTTCTACATTTTTATCGATTACTAGCCCAGACCTTTGTGATATTTTCTCTTCTCATTATCTTAGGC
TTCTTTTGGAGGTTTGTGAGGTAGTTGTTGGTCATTTCAGTGGACCTTCTTACTCCTATTTTATGATCTTGTTCAATTCT
ATAGACAATGTCATTTGAGACTTGTGTTTTTCTTTTGAATCAATTGTAATACTTTAGAAGCATGTGACAACTAAGTTTTG
GGGGTTTAATTAAATTGACCTTGTTTTCCGGTGTATTTTATAGTATTAGACTTTTATTCACGTTTTACTTCCGCATTCAC
TGTATTAGTTGGGTTTTAAGATGACTTGTCTTGATGGGATAAGACGAGTGCCATCACGTCCATTTTTGGGTCGTGACAAC
ACGGTATCAGAGCTAGGTTTATAGGTCTCACGTGTGTACAAGTTGAGTCTAAGTAGAGTCTCGAGGATCGGTACGGAGAC
GTTTGTATTTATCTTCGAGAGGCTATAGTGACCTTTAGGAAATCTTCACTTCTTGGATCTCTATTGTGCGTACTAGGTCT
GGTTTTGATTTTTTTCACCTCATTCCATTCTCTTTTACGTATAGTGATGACTCGTGCGTGGTTCTTCATGCAAGTAGTTG
GTATTGTGTATGGCTTAGAGGTTAGATTTGGGTTTAGAAGTGATAGACTTTTGAAAAGGATATGTGGTCAAATATAGAAT
GTTAAACGATTCAAATAGATTGAGTTAGGTGGTGACTTGACAAAATATTTTGAGGATATTTGCATGATTTGGTTGAGCAG
TGGTTTAAGGGACTTCATGAGAGTCTAATATTTATTTTTTTTGGCTAGTCATCTGGTAGTGGGATCAGTACTTGTGTGCT
TTAGGCAATATCTTGAATGGTTTGACAATTGGAAGTGAAATGATTAAAAGAATGGCCAAATAATGAATAGTGTAACCTTG
GGAAATATAGTTGGTATAGTTCTCATAACATATATGAGTTGCTTAGCGTATGATGTTGAACCAATCGAGGTTAGAATCTT
TCATAGATTGAGTATATAAAAAAGGGTCATAATACGACCACTATAATGTTACCGATTGTTACTTGTTTAGAGTTACAGAA
TGTGTTACTCCTATTATTGACCTGATCTATGAAGGGATGCATATTGATTTGGACGAGAGACCGAACAGATTTGGTAGTGT
ATGTTAGTTACTTAAAAAGGTATAGGCTATTCGGGTACATTCTTCTCGATAGGTATGCTGTGTTATAGTGGTGAATTTAA
CAGACTTCACAATGTGGTACTACAAGTATATGAAAATGGATATGTTGATGTCAAGTGCGATTACTAGCTACTTAAAGAGT
TATGAGTTGTATCACATGCTCGTATAATGAGATTCGATGTTGTATACACATTTGAGAAACCAACTAGCTTGTTACTACGC
ACGAATAGGTTAAGCATTGTTTATAAAGGAAATTTCAGTGGTGGATTTTTGATATGATATTAATGTTTTTAGATTGTAAT
GTGTATCTCAAAAAAATCTAATAAAGGACGAGTGATTTCATCATAAGCTCCAAGAGAGGTGATCAATGTTGAAATGTCAA
GCTTGTGGGTAAAGAAAGTCTCAAAGAGTACACTTGTGTGAATGTAATTGAAGAATTTAGAAAGAAAGTGCATATAAGAT
TGGGTTAGTCCTTTGATTTTGGTTGATATAACTGGATTTAAGGTGTCATATTGATGAAAAGGTTTACTTCAAGATGATGG
CAATGGATACTGAGTATAACGGTAATAAAAGATCATGATGGGTTATGACAAGGATACAACATATAATAATGATTTTTTTT
AGTTAAATAAATTTTGTATTGTAATGATGACTTGGAGTATTTAAGGTTGTGGTTTGATATTATTTGGTGAGTAGCTTGAT
TGCATGGAAAGTTATAAGAGGCGATCGAGAACAACGATATTTACTCTAAGTGCAAGGACAAAAAAAAAGTATGTTCTGAT
AGTAGAAAATTGAGTTCACGGATGTGTGGTTTCATCTATTTTTCTTTACTTATGATAACAGTGTCATGGGTTCATTAGAT
TGGTTAAAAAAATTGGGTAAGATTTGAGAAAGAAGTCTACAGACGTTTAACTCGAGTATAGTGATAAGTTCTTTTATGAT
TTTGAGTTTGGTAACTGATACGGTTAGAATTTTAATGAAGGATATGCTAAGATCGATGGAGAGATGATCAATTATAGGCT
AAGTTACGTGAATCCATAAGAATCTTCAAGGTATGAACTAATTTTGGGTTACACAGTTGGATTCAAAATTCAAATTTTCA
TGGTGCATTTAGGTTTGTGGTAGTGTGTTTTGTCAAGGTATGAATTGGTAAGGTAAGAAATGATCGATCACATTGAGTAT
GAGGCATTTGGAAGGACTTAAAAATAATTTGAGTAGTAAATTTGATTACTTTTGATTGTTATACCTATATGGGGTTTCAC
GTAATGTTTTGGTTTAGAGGATAAGGTACAAATGTCAGCCATTATTGGCCAAAAAAAAAGATAGATTGGTGAGCAAGTCT
ACAAAACGAACAAGAGTCTGGTGTATTGGAGAGTTCAAGGTGTTTAAAATTTGCGCCATGGAAAGAATTTAAGAGATGTG
AAAGAATAAGACCTCTCATACAGACTCTTGGTTTGAAGTTGAAGGATGCATGTATTTTCATATATAAGTTCTAATATGAC
TATGGATGTGAATTGGTTCGGTACAGACTTAATAGGGGTTTATCATCGACTTTTATGAAGATTGAGTTTTGGTTTGGGTG
ACAAGCAATAATGTGTGGAAGATTCTATATGGTTATGTCGAACTAGATTGTTCAAATTATAATATGTAACTTATGGATGG
TCAACATTGTGGACCTACGATACTACATGGTTAATGAAGATTTTGAGGGGATAAAAATAACTTTCTTGATGGGACTACTT
AGTCTATTATGATATATTACATATACATTTGATGGTGAATAAAGGTTATGAGCTTATAGTATATAAAATTATTTGGGCGA
CCAAAAATTTCTCCAAGTTTTTACATGAGGTATATGATGGTTTGAATGGTAGTTGAAACTTGGTTGGTAAAAGATTTTGT
ATAATTGATATTTGACATGATTCAATAGATTGAGCCCGATTGACAGTACACTTATATTTGAAATTTGTGCTATCAGTCTT
GGGTGTGACTCATATCTGTCATGTAATGCTTAAATTAAAAGTGGGGGGAGCCATATTTTGAAATTTTTAGAGGATACAAT
GTATTTGCTAAGAAGACTTTGTTACTAATGACAGTTTGAGAGTAAGGTAAATGGCTGATGTAGTTATGATATTTGTTGGT
ATTAAGAGTGTTAGCTTCAATGGAGTACTATGAGAAGTATGTGGGGTTTGATGAATCGAGTAATTGTAATATTGTATTAG
GGATCAGACTAGTTGATTGTGGGTGGCTAAAAATCGAGAAATGGAGCCAGATGAATGGAATTTTATTTATATGGGCACTA
TGGAAGGAGTATCTTGTGTTATTCGACCTTGCTTCCGTATATTCTTATGTGACCACCTTCTTCATACTGGACATTATGAT
TCACTAGGTATGCTACTCGTGTTTCCACATCTATGGGTGAATTCCTAGTGGTGGATCGGATGTACCAATCCTGCAATGTT
ATCTTGGTAGGATAGGATGCTAGGGAAGACTTGATTATTCTAGATATGACATATTTGGTGTTGTCTTGGAGCAGTTGCAG
TATTCTAGGGGTCTACATGTACCACCTTGCTAATGAGAATTTATAGAAAAGCTACTATTGGTATTTACAGTTGTCCGATA
ATTTTAATATTCATCTAATCGTCGAGGTCACGTTCCGAATATGTGTGATTGAATGAAGGGAGCATTGGGTCGTGCTCTAC
CGTTCTTAAAGGTTGTCTACAATAATAGCTATTGATCTAGCATTTTGATAGTGTTGTTAGAGGTTCTGTTGGCTTGCGTG
TATCGCTAGATAAGTGGTTGCTTGATCTTGTTCTTCTTTGGGTTAGATAAGTTTGATTCTCCCTTGATTATTACTTAATG
TCTAAAGATCATCCTTTTGTTACTTAAATTCATGGAAAGATTGTATTGTGAGAAGGGAATCTTGATAAAATTTGTGATGG
TTTGTGCATTACGGGTGTGTGGTGGTTGATTCAGGATCACTTATGGTCGTAGCCCGTATTGATTTAGACATTTATCTTGG
TTATGTGAGAAGAGATTTGTCATGTTAGTTGTGTTAAGGTCCAGTGGGTTCGAGTTTAAATTGGGTTCATAAGTTAGTTT
GTGACTTGATAACCACTCTTGATTTATAGATCTTACAAAGTTTGATTCAAAAGTTCAATTCGTTGTAGTAGATCTTGATA
GAATGGTCTTAAAATGAGTTCACTTGGAGAGATGAACACCGACTGGTAGGTGTAACTCAAGCTTTTGGTAACGTCGGTTA
TTCTTCCTTCTTCTTCCTTATTTTCGAGGACGAACTTGGTATTTATTGATGGATAATGAAATGACTCGAAAAATTATTTT
TGGAAATTCTGAACTTTTCGTTTAACTTTAGTTAATTAGTTGATGGGTAATTATAGATAATTGACTTAATTGATAGTTTG
TGGGCTAAAGTGATAATTTATTTAATACCCTATACTATATATAAATTAATTAGACCTAAATTATTTGAGGGAACTGCAAA
ATTCATGCAGCGTTAGATCTGACAACCAGAGGACACATCCGTGAGAAGATAAAGCGTGGTGCTTCAGGTGAGAACTTTAT
TCCTCAAATAAGTGATTACGTAATTAAATTATTAGGTGTAAGAATAAAGTAATGCACTGATCCTATCTTAAAGAGACAAT
ATTATATTGTAGGTTTTAATTTGTTGTTGTTGCTGCGTACATTCTAAGGTTATTCAAAATTAGAGCAAATTTTTGATAGC
CGTTATTAGTTAATGATTAGTCAACTATTTGGATTATACCATGTAATTGTTCAATTGATAGATTTATGTATATAGGTATA
AGTCTTCATAGTATTATTATAATTATGTTGGAGTATTAGTACAGAAAATGGAGAGAAGTTGGAGTTGAGTTTAGTATGGA
ATTTATTAGGCTTGCACTAACGTTTTTTTACTTGAGGAATTGAGAGTTTTGGTGGTTGTTATGGTACAGAACAGATGAAG
CTAATGGTGTAATCTTACGTTGGTTTGTGTTTTTTTTTTTTTACTTTTGGTTACTGTATTGTAAATCAAGTTTCAACATA
TTAAGATAGGTAATTAAATAATAGGTGTGTTATATTATCTTTAAAGTTATAGTAATTGGAAGAATGAAGACTTAACCTTA
GCATTGAAAATAGGAAAATATGAGGGTTGAGATGTTATGGCATCAAGATTAGGAGTTTGATTATACTTTTGGGTGAATTT
TTTGAGCAAGGATAAACACATAGTAATATGAGTGTTGTTAGTTTTGAAATCTTATTGTGGTCATTTATTTGAATAGATTG
CTTTGAGTTGGGAAGTTCAACGAAAGGGGAAGACTCAAGTTTCAGAGTGAATTCTTGATTGATCGAGGAAAGTGGATTTC
TAAACCCTTGTTAATTGTATGAAATTCGTGTATTTCATTATGGTATGAATTTGGGAGTAATTGGACTTAGTGAAGGGTTG
ACTTGTCCACCTTGATTAATTCTAATAATGAAAAGGGGTAATAAAAGGCAATGTGATTAATTGTTTGTGTTTGATGTGTT
GGGAATGGTACGAGTACCGGTGTTATAAAGGGAAAGTTTAATACTATATAATGCGGACTGTTATCCGAGAATGCCAAAGC
AGATGGGCATTAGCTGATATATTATTGACTTGATTTATTATGTGTGATTTTGTTCTTTACTGAACCCATATAATTGTGAT
AATTGAGGTGATTATATGTCATAGTGATATTTGATTTATTGAGATATTGTATTATCCCCTTTAATTGATATCATATTGTG
CATATGCATTGAAATGAGATTGTGTATGAGTAATGGTCTAACACGTGGAGATCGTCCGTGTTGAGATCGAGTATGATTAT
AATTTGGGCACGTGGAGATCATCCGTGCGAGGAATTGATTATGATTAAAAGTTGGGCATGTGGAGATCGTCCATGTTGGG
GATTGTTTGATTTTATGATAGTACGTTGAGATCATCCGCACAGACACGTGGAGATCGTCCGTGTCGATATATGGACCTCG
CGAGTCCCCCATGGGTCATGAACTCTCTATGTATTTCCGAGGAGTGTCATGTATATACGGTTGAGAGAGTACTTGGTATT
CTGAGGCATTCATTTCATGGTGTCATATCGCATTGCATCCCATTAAATCCTTCATTCTTGATGATTTGTGTTTATTTGGT
GGGTGGAAAGTACTTGATATTTGATTACCTCTATTAAATGAACTTGATCCTGTGTGTTGCTTATATTGTGAGTGCCCTTT
TTGTGGAAGTTGTGATTGATGAATATTGAGTTTGTTGTTGAGGATATGTAATTGGTTAAAGTGATTGTTGTTGAGCTGGG
AGCTATGTACACTGTGAACTTTTAGGCTGGGCTGGTTTTATGAAGGTTGTAGTTGTGGAGGTTTGGTTGGTGTGTAAGGA
GTACCCGTATTTTATTCCTTTGCTCGTGTTTAGAAGTTTACTTGTTGAGTACTGTGTGGTTTGGTACTCACCCCTTCCTT
CTACATTTTTGTAGGTTACTAGCATGGACCTTTGTGATATTTTCTCTTCTCCTTATCTGAGGCTTCTTATGGAGGTTTGT
GAGGTAGCTGTTGGTCATTTCAGCGGACCTTCTTACTCCTATTTATGATCTTGTTCTATTCTAGAAACAATGTCATTAGA
GATTTGTGTTTTTCTTTTGAATCAATTGTATTATTTTAGAGGCTTGTACACGTGACAACCAGGTTTTGGGGGTTTAATTA
AGTTGACCTTGTTTTTCGGAGTATTTTAGATTATTAGATTTTTATTCTCGTTTTACTTTTTCATTCACTGTATTAGTTGG
GTTTTAGGCTAACTTGTCTTGATGGGATAACATGAGTGCCATCACGTCCATTTTTGGGTAGTGACAACATGGTATCAGAG
TCAGATTCATAGGTCTCACGAGTTCACAAGTCGAGTCTAAGTAGACTCTCGAGGATCGGTATGGAGACATCTGTACTTAT
CTTCGAGAGGCTGTAGTGACTTTTAGGAAAATCTTCACTTCTTGGATCTCTATTGTGCGTATTTGTTCTGCTTTTGATTT
TTTTCACCTCATTCCATTCTCTTTCATGTATATTGATGACTCATGCGTGGTTTTTCATGCAAGTAGTTGGTATCGTGTAT
GGCTTAGAGGTTAGATTTGGTTTTAGAAGTGATAGACTCTTGAAAAGGATATGTGGTCAAATATAGAATGTTAAACGATT
CAAATAGATTGAGTTAGGTGGTGACTTGACAAAATATTTTGAGGATATTTGGATGATTTGGTTGAACAGTGGTTTAAAGG
ACTTCATGAGCGCCTAATATTTTTTTTTGGCTAGTCATCTGGTAGTGGGATCAGTACTTATGTGGTTTAGGCAATATCTG
GAGTGGTTTGACAATTGGAAGTGGAATGAGTAAAAGGATGGCTAAATAATGAATAGTGTAACCTTGGAAAATATAGTTGG
TATAGTTCTCATAACATATATGAGTTGCTTAGTAGTTGATCTTGATGCAATGGTCTTAAAAATGAGTTCACTTGGAGAGA
TGAACACCGACTGGTAGGTATAACTCAAGCTTTTGGTAACGTCGGTTATTCTTCCTTCTTCTTCTTTATGTTCGAGGACG
AACATGGTGTTTAGTGGTGGATAATGAAATGACCCAAAAAATTATTTTTGGAAATTCTGAACTATTCGTTTAACTTTAGT
TAATTAGTTGATGGGTAATTATAGATAATTGACTTAATTGATAGTTAGTGCGCTAAAGTGATAATTGATTTAAGACCCTA
TACTATATATAAATTAATTAGACCTAATTTATTTGAGGGAACCGCAAAATTCATTCGTCGTTAGATCTGACATTGTAAAA
AGAGGACACATCCATGAGAAGATAAAGTGTGGTGCTTCAGGTGAGAACTATATTCCTCAAATAAGTGATTACGTAATTAA
ATTATTAGGTGTAAGAATAAAGTAATGCACTGATCCTATCTTAAAAAGAGAATATTATATTGTAGGTTTTAAGTTATTGT
TGTTGCTGCGTACATTCTAAGGTTGTTCAAAATTAGATTTGATAGCCGTCATTAGTTAATGGTGGCCAAAGATTAGTCAA
CTGTTTGGATTATACCAGGTAATTGTTCAATTGATAGATTTATGTATATAGGTATAAGTCTTAATAGTAATATTATAATT
ATGTTGGAGTATTAGTACAGAAAATGGAGAGAAGTTGGAGTTGAGTTTAGTATGGAATTTATTAGGCTTGCACTAACGTT
CTGTTACTTGAGGAATTGAGAGTTTTGGTGGTTGTTATTGTACAGATAGAGCTAATGGCGTAATATATCGTAGATTTGAG
TTTGTTTTTTTTTACTTTTGGTTACTGTATTGTAAATCAAGTTTAACATATTAAGATAGGTAATTAAATAATAGGTGTAT
TATATAACCTTTCAAGTTATAGTAATTGGAGGAATGAAGACTTAACCTTAGCATTGAAATTAGGAAAATATGAGGGTTGA
CATGTTTTGGCATCAAGATTAGGAGTTTGATTATAATTTGGGTGAATTTTTAGGTCAAGGCTAAACACATAGTAATATAG
TGTTGTTAGTTTTGAAATCTTATTGTGGTTATTTATTTGAATAGATTGCTTTGAGTTGGGAAGTTCAACGAAGGGGGAAG
GCTCAAGTTTCAGAGTGAATTCTTGATTGATCGAGGCAAGTGGTTTTCGAAACCCTTATTAAGAGTTTGAAATTCGTGTA
TTTCCTTGTGGTATGTTTTTGGGAGTAATGGGACTTGTTGAAGGGTTGACTTGTCCACCTTGATTAATTCTAATGATGAA
AAGGGGTAATAAAAGGCAATGTGATTAATCGTTTGTGTGTGATGTCTTGAGAATGGTACAAGTACCGGTGTTATAAAGGG
AAAGTTTATTACTATAGAATGCAGATTGTAATCCGAGAATGCCAATGCATATGGGCATTAGTTGATCTATTATTGACTTG
ATTTATTATGTGTGATTGTGTTCTTTACTGAACCTGTACAATTGTAATAATTGAGGTGATTATATGCCATAGAGATATTT
GATTTATTTAGATGTTGCATCATCCCCTTTAATTGATATCATATTGTGTATATGCATTGACATTAGATTATGTATGACTA
AAGGTCTAACACGTGGAGATCGTCCATGTTGAGATCGAGTATGATTATAATTTGGGCACGTGGAGATGGTCCGTGCGAGG
AATTGATTATGATTATAAGTTTTGCACGTGGAGATCGTCCATGCTGGGATTTGTTTGATTTTATGATAGTACGTTGAGAT
CGTCCGCACAAATATGTGAAGGTCGTCCGTGTCGGTATATGGACCTCGCGAGCCCCCCATCGGTCATGAACTCAAGATGT
TTTTCCGTGGAGTGTCATGTATATATGGTGGAAAGAGTACTTGGTATTTTGAGGCATTCATTTCATGGTGTCATATTGCA
TTGCATCCCATGACATCCTTCGTTCTTGATAATTTATGTTTATTTGGTGGTTGGAAAGCACTTGATATTTGAATACCACT
ATTTCATGAACATGATCTTGAGTGTTGCTAATATTGTGAGTGCCTTTTTTGTGGAAGTTGTGATTGATGAATATTGAGTT
TGTTGTTGAAGATATGTAATTGGTTAAAGTTATTGTTGTTGAGCTGGGTGCTATGTACACTGTGAACTTTTAGGCTAGGC
TAGTTTCATGCAGGTTGTTGTTGTGGATGTTTGGTTGGTGTGTAAGGAGTATATGTATTTTATTCCCTTAGCTTGTGTTT
AGAAGTTTACTTGTTGTGTACCGTGTGGTTTGGTACCCACCCCTTGCTTCTACATTTTTATAGGTTACTAGCCCGGACCT
TTGTGATATTTTCTCTTCTCATTAGCTTAGGCTTCTTATGGAGGTTTATGAGGTAGTTGCTGGTCATTTCAGTGGACCTT
CTTACTCCTATTTATGATCTTGTTCTATTCTATAGACAATGTCATTTGAGACTTGTGTTTTTCTTTTGAATCAATTGTAA
TAATTTAGAAGCATGTGACAACTAAGTTTTGGGGGTTTAATTAAATTGACCTTGTTTTCCGGTGTATTTATAGTATTAGA
CTTTTATTCACGTTTTACTTTCGCATTCACTGTATTAGTTGGGTTTTAAGATGACTTGTCTTGATGGGATAAGACGAGTG
CCATCACGTCCATTTTTGGGTCGTGATAACACGGTATCAGAGCCAGGTTTATAGGTCTCACGTGTGTACAAGTCGAGTCT
AAGTAGAGTTTCGAGGATCGGTACGGAGACGTTTGTACTTATCTTCAAGAGGCTATAGTGACTTTTAGGAAATCTTCACT
TCTTGGATTTGTATTGTGCGTACTAGGTCTGGTTTTGATTTTTTTCACCTCATTCCATTCTCTTTCACGTATAGTGATGA
CTCGTGTGTGGTTCTTCATGCAAGTAGTTGGTATCGTGTAAGGCTTGGAGGTTAGATTTGGTTTAAGAAGTGATAGACTT
TTGAAAAGGATATGTGGTCAAATATAGAATGTTAAACGATTCAAATAGATTGAGTTAGGTGGTGACTTGACAAAATATTT
TGAGGATATTTGCATGATTTGGTTGAGCAGTGGTTTAAGGGACTTCATGAGAGTCTAATATTTATTTTTTTTGGCTAGTC
ATCTGGTAGTGGGATCAGTACTAGTGTGGTTTAGGCAATATCTTGAATGGTTTGACAATTGGAAGTGGAATGATTAAAAG
GATGGCTAAATAATGAATAGTGTAACCTTGGGAAATATAGTTGATATAGTTGTCATAACATATATGAGTTGCTTAGCGTA
TGATGTTGAACCAATCGAGGTTAGAATCTTTCATAGATTGAGTATATCAAAAAGGGTCATAATACGACTACTATAATGGT
ACCGATTGTTACTTGTTTAGAGTTACATAATGTGTTACTCCGGTTATTAACCTGATCTATGAAGGGATGCATATTGATTT
GGACGAGAGACCGAACAGATTTGGTAGTGTATGTTAGTTACTTAAAAAGGTATAGGCTATTCGGGTACATTCTTCTCGAT
AGGTATGATGTGTTATAGTGGTGGATTTAACAGACTTCACAATGTGGTACTACAAGTATATGAAAATGGATATGTTGATG
TCAAGTGCGATTACTAGCTACTTAAAGAGTTATGAGTTGTATCACATGCTCGTATAATGAGATTCGATGTTGTATACACA
TTTGAGAAACCAACTAGCTTGTTACTACGCACGAATAGGTTAAGCATTGTTTATAAAGGAAATTTCAGTGGTGGATTTTT
GATATGATATTAGTGTTTTTAGATTGTAATGTGTATCTCAAAAAAATCTAATCAAGGACGAGTGATTTCATCATAAGCTC
CAAGAGAGGTGATCAATGTTGAAATGTCAAGCTTGTGGGTAAAGAAAGTCTCAAAGAGTACACTTGTGTGAATGTAATTG
AAGAATTTAGTAAGAAAGTGCATATAAGATTGGGTTAGTCCTTTGATTTTGGTTGATATAACTGGATTTAAGGTGTCATA
TTGATGAAAAGGTTTACTTCGAGATGATGGCAATGGATACTGAGTATAACGGTAATAAAAGATCATGATGGGTTACGACA
AGGATACAACATATAATAATGATTTTTTTAGTTAAATAAATTTTGTATTGTAATGATGACTTGTGAGTATTTAAGGTTGT
GGTTTGATACTATTTGGTGAGTAGCTTGATAGTATGGAAAGTTATTAGAGGCGATCGAGAACAACGATATTTACTCTAAG
TGCAAGGACAAAAAAATGTATCTTCTGATAGTAGAGAATTGAGTTCACGGACGTGTGCTCTCATCTATTTTTCTTTACTT
ATGATAACAGTGTCACAGGTTCATCAGATTTGTTAAAAACAATTGGGTAAGATTTGAGAAAGAAGTCTACAGACGTTTGA
CTCGAGTACAGTGATAAGTTCTTTTATGATTTTGAGTTTGTTAACTGATACGGTTAGAATTTTAACGAAGGATATGCTAA
GATCGATGGAGAGACGATCAATTATAGGCTAAGATACGTGAATCCATAAGAATCNNNNNNNNNNNNNNNNNNNNNNNNNN
NNNNNNNNNNNNNNNNNNNNNNNNNNNNNNNNNNNNNNNNNNNNNNNNNNNNNNNNNNNNNNNNNNNNNNNNNNNNNNNN
NNNNNNNNNNNNNNNNNNNNNNNNNNNNNNNNNNNNNNNNNNNNNNNNNNNNNNNNNNNNNNNNNNNNNNNNNNNNNNNN
NNNNNNNNNNNNNNNNNNNNNNNNNNNNNNNNNNNNNNNNNNNNNNNNNNNNNNNNNNNNNNNNNNNNNNNNNNNNNNNN
NNNNNNNNNNNNNNNNNNNNNNNNNNNNNNNNNNNNNNNNNNNNNNNNNNNNNNNNNNNNNNNNNNNNNNNNNNNNNNNN
NNNNNNNNNNNNNNNNNNNNNNNNNNNNNNNNNNNNNNNNNNNNNNNNNNNNNNNNNNNNNNNNNNNNNNNNNNNNNNNN
NNNNNNNNNNNNNNNNNNNNNNNNNNNNNNNNNNNNNNNNNNNNNNNNNNNNNNNNNNNNNNNNNNNNNNNNNNNNNNNN
NNNNNNNNNNNNNNNNNNNNNNNNNNNNNNNNNNNNNNNNNNNNNNNNNNNNNNNNNNNNNNNNNNNNNNNNNNNNNNNN
NNNNNNNNNNNNNNNNNNNNNNNNNNNNNNNNNNNNNNNNNNNNNNNNNNNNNNNNNNNNNNNNNNNNNNNNNNNNNNNN
NNNNTATTTTTTTTTGGCTAGTCATCTGGTAGTGGGATCAGTACTTGTGTGCTTTAGGCAATATCTTGAATGGTTTGACA
ATTGGAAGTGAAATGATTAAAAGAATGGCCAAATAATGAATAGTGTAACCTTGGGAAATATAGTTGGTATAGTTCTCATA
ACATATATGAGTTGCTTAGCGTATGATGTTGAACCAATCGAGGTTAGAATCTTTCATAGATTGAGTATATAAAAAAGGGT
CATAATACGACCACTATAATGTTACCGATTGTTACTTGTTTAGAGTTACAGAATGTGTTACTCCTATTATTGACCTGATC
TATGAAGGGATGCATATTGATTTGGACGAGAGACCGAACAGATTTGGTAGTGTATGTTAGTTACTTAAAAAGGTATAGGC
TATTCGGGTACATTCTTCTCGATAGGTATGCTGTGTTATAGTGGTGAATTTAACAGACTTCACAATGTGGTACTACAAGT
ATATGAAAATGGATATGTTGATGTCAAGTGCGATTACTAGCTACTTAAAGAGTTATGAGTTGTATCACATGCTCGTATAA
TGAGATTCGATGTTGTATACACATTTGAGAAACCAACTAGCTTGTTACTACGCACGAATAGGTTAAGCATTGTTTATAAA
GGAAATTTCAGTGGTGGATTTTTGATATGATATTAATGTTTTTAGATTGTAATGTGTATCTCAAAAAAATCTAATCAAGG
ACGAGTGATTTCATCATAAGCTCCAAGAGAGGTGATCAATGTTGAAATGTCAAGCTTGTGGGTAAAGAAAGTCTCAAAGA
GTACACTTGTGTGAATGTAATTGAAGAATTTAGTAAGAAAGTGCATATAAGATTGGGTTAGTCCTTTGATTTTGGTTGAT
ATAACTGGATTTAAGGTGTCATATTGATGAAAAGGTTTACTTCGAGATGATGGCAATGGATACTGAGTATAACGGTAATA
AAAGATCATGATGGGTTACGACAAGGATACAACATATAATAATGATTTTTTTAGTTAAATAAATTTTGTATTGTAATGAT
GACTTGTGAGTATTTAAGGTTGTGGTTTGATACTATTTGGTGAGTAGCTTGATAGTATGGAAAGTTATTAGAGGCGATCG
AGAACAACGATATTTACTCTAAGTGCAAGGACAAAAAAATGTATCTTCTGATAGTAGAGAATTGAGTTCACGGACGTGTG
CTCTCATCTATTTTTCTTTACTTATGATAACAGTGTCACAGGTTCATCAGATTTGTTAAAAACAATTGGGTAAGATTTGA
GAAAGAAGTCTACAGACGTTTGACTCGAGTACAGTGATAAGTTCTTTTATGATTTTGAGTTTGTTAACTGATACGGTTAG
AATTTTAACGAAGGATATGCTAAGATCGATGGAGAGACGATCAATTATAGGCTAAGATACGTGAATCCATAAGAATCTTC
AAGGTATGAACTAATGTTGTTATATAAAGGAATTGGGTTACACAGTTGGATTCAAAATTCAAATTTTCATGGTGAATTTA
AATTTGTGGTAGTGTGTTTTTGTCAAGGTACGAATTGGTGAGGTAAGAAATGATCGATCACATTGAGTATGAGACATTTG
GAAGGACTTAAAAATAATTTGATTAGTAAATTTGATTACTTTTGATTGTTATACCTATGTGGGGTTTCATGTAATGTTTT
GGTTTAGAGGATATGGTAAAACTGTCAGCCATTGTCGGCCAAAAAAAAAAAAGATTGGTGAGCGAGTCAACAAAACGAAC
AAGAGTTTGGTGTATCGAAGAGTTCAAGGTATTTAAAATTTGCGTCATGGAAAGAATTTAAGAGATGTGAAGGAATACGA
CCTCTCATACAGACTCTTGGTTTGAAGTTGAAGGATGTATGGATTTTCATATATATGTTCTCATATGACTATGGATGTGA
ATTGGTTCGGTACAAACTTAATAGGGGTTTATCATCGACTTTTATAAACATTGAGTTTTGGTTTGGGTGAGAAGCAATAA
TGTGTGGAAGATTATATATGGTTATGTCGAACTAGATTGTTCAATTATGATAGATAACTTATGGATGTTCAACGTTGTGG
ACCTACAGTTCCACACAGTTAATGAATACTTTGAGGGGATATAAACAACTTTGTTGACAGGACTACATAGGTTGTTATGA
TATATTACATATATATTTGATGGTGAATAGAGGTTATGAGCTTATAGTATACAAAATTATTTGGGTGGCCAAAAATTTCT
CTAGGTTTTTACATGAGGTATATGATGGTTTGAATGGTAGTTGAAACTTGGTTGTGAAAAGATTTTGTATAATTGATATT
TGACATGATTTAATAGTTTGAGCCTGATTGACAGTACACTCATATTAGAAATTAGTGCTATCAGTCTGGGGTGTGACTCA
TATCTGTCATGTAATGCTTAAATGAAAAGAGGGGGAGCCATATTTTGAAATTTTTCGAGGAAACAATGTTTTACTAAGAA
GACTTTGAAACTAATGACAGTTTAAGAGTAAGGTAAATGGCTGGTGTAGATATGATGTTTGTTGGTATTAAGAATGTTAG
CTTCAATGGAGTACTGTGAGAAGTATTTGGTGTTTGATGAATCGAGTAATTGCAATATTGTAATAGGGATCAGACTAGTT
GATTGTGGGTGGCTAAAAATCGAGAAATGGAGCCAGATGAATGGAATTTTATTTATATGGGAACTATGGAAGGAGTATCT
TCTGTTATTCGACCTTGCTTCTGTATATTGTTATGTGACCACCTTCTTCATACTGGACATTATGATTCACTGGGTATGTT
ACTCGTGTTTCCACATCTATGGGTGAATTCCAAGTGGTGGATCGGATGTACCGATCCTGCAATGTTATCTTGGTAGGATA
GGATGCTTGGGAAGACTTGATTATTTTAGATATGATATATTTTGGTGTTGTCTTGGAGCAGTTGAAGTATTCTAGTGATC
TACATGTACCACCTTGCTTATGAGAATTTATCGAAAAGCTACCATGGGTATTTGCTGTAGTCCGGCAATTTTAATATTCA
TCTAGTCATCGAGGTCACGATCCGAATATGTGTGATTGAATGAAGGGAGCATTGGGTCTAGCTCTACCGTTCTTAAAGGT
TGTCCACAATAATAACTATTGATCTAGCATTTTGATAGTGTTGTTAGAGGTTCTGTTGGCTTGGACGTATCGCTAGCTAA
GTGGTTACTTGATCTTGTTCTTCTTTGGGTTAGATAAGTTTGATTCTCCCTTGATTATTACTTAATGTCTAAAGATCATA
CTTTTATTACATAAGTTCATGGAAATATTGTATTGTGAGAAGGGAATCTTGATAAAATTTGTGATGGTTTCTGCATTATG
GGTGTCTGGTGGTTGATTCAGGCTCACTTATGGTCGTAGCCCGTATGGATTTAGATGTTTATCTTGGTTATGTGAGAAGA
GAATTGTCATGATAGTTGTGTTAAGGTCCAGTGGGTTCGAGTTTAAATTTGGTTCATAAGTTAGTTTGTGACTTGATAAC
CACTCTTGATTTATAGATCTTATAAAGTTTGATTCGAAAGTTCAATTCTTTGTAGTTGATCTTGATGGAATGGTCTGAAA
AATGAGTTCACTTGGAGAGATGAACACCGACTGGTAGGTGTAACTCAAGCTTTTGGTAACGTCAGTTACTCTTCCTTCTT
CTTCCTTATGTTCGAGGACGAACATGGTTTTTAGTGGTGGATAATGTAATGACCTGAAAAAATATTTTTGGAAATTCTGA
ACTATTCGTTTAACTTTAGTTAATTAGTTGATGGGTAATTATAGAAAATTGACTGAATTGATAGTTAGTGGGCTAAAGTG
ATAATTTATTTAAGACCCTATACTATATATAAATTAAGTAGACATAAATTATTTGAGGGAACCGCAAAATTCATGCGGTG
TTAGATCTGACATTATCACAAGAGGACATATCCGTGAGAAGATAAAGTGTGGTGCTTCAGGTGAGAACGTTATTCCTCAA
ATAAGTGATTACATAATTAAATTATTAGGTGAAAGAATAAAGTAATGCACTGATCCTATCTTAAAGAGAGAATATTATAT
TATAGGTTTTAAATTATAGCTGTTGCTGCGTACATTCTAAGGTTGTTCAAAATTAGAGCAAATTTTTTATAGCCGTCATT
AGTGCATGATGGCCAATGATTAGACAACTGTTTGGATTATACCAGGTAATCGTTCAATTGAAAGATTTATGTATATAGGT
ATAAGTCTTAATAGTATTATTATAATTATGTTGGAGTATTAGTACATAAAAAGGAGAGAAGTTGGAGTTGAGTTTAATAT
GGAATTTATTAGGCTTGCACTAACGTTTTGTTACTTGAGGAATTGAGAATTTTGGTGGTTGTTGTGGTATAGATAGAGCG
AATGGTGTAATCTATCGCAGATTTGAGTTTTTTTTTTTTACTTTTGGTTACTGTATTGTAAATCAAGTTTCAACATATTA
AGATAGGTAATTAAATATTAGGGGTATAATATTACCTTTAAAGTTATAGTAATTGGAGAAATGAAGACTTAACCTTAGCA
TTGAAATTAGGAAAATATGAGGGTTGACATGTTTTGGCATCAAGATTAGGAGTTTGATTATAATTTGGGTGAATTTTTGG
GGCAAGGCTAATCACATAGTAATATGAGTGTTGTTAGTTTTAAAATCTTATTGTGGTCGTTTATTTGAATAGATTACTTT
GAGTTGGGAAGTTCAACGAAAGGGGAAGGCTCAAGTTTCAGAGTGAATTCTTGATTGATCGAGGCAAGTGAATTTCTAAA
CCCTTGTTAAGTGTATGAAATTCCTGTATTTGCTTGTGGTATGTGTTTGGGAGTAATGAGACTTGGTGAAGGGTTGACTT
GTCCACCTTGATTAATTCTAATGATGAAAAGGGGTAAAAAAAGTTAACATAATTAATGGTTTGTGTGTTATGTGTTGAGA
ATGGTATGAGCACCGGTGTTATAAAGGGAAAGTTTATTACTATAGAATGCGGATTGTAATCCGAGAATGCCAAAGCATAT
GGGCATTAGCAGATATATTATTGACTTGATTTATTATGTGTGATTGTATTCTTTTCTGAACCCGTATAATTGTGTTAATT
GAGGTGATTATATGTCATAGCGACATTTGATTTATTGTTATGTTGCATCATCCCCTTTAATTAATATCATATTGTGCATT
TGCATTGACATGAGATTGTGTATGAGTAAAGATCTAACATGTGGAGATCGTCCGTGTTGAGATCGAGTATAATTATAATT
TAGGCACGTGGAGATCGTATGTGCGAGGAATTGATTATGATTATAAGTTGGGCACGTGGAGATCATCCGTTCTGGGATTG
TTTGATTTTATGATATTACGTTGAGATCGTCTGCACAGACACGTGGAAATCGTCCGTGTCGGTATATAGACCTCGCGAGT
CCCCCATGGGTCATGAACTCTAGATGTATTTCCGAGGAGTGTCATGTATATACGGTTGAGAGAGTACTTGGTATTCTGAG
GCATTCATTTCATGGTGTCATATTACATTGCATCCCATGACATCCTTCATTCTTGATGATTTGTGTTTATTTGGTGGTTG
GAAAGTACTTGATATTTGATTACCTCTATGTGATGAACTTGATCTTGTGTGTTGCTGATATTGTGAGTGCCCTTTTTGTG
GAAGTTGTGATTGATGAATATTAAGTTTGTTGTTGAGAATATGTAATTGGTTAAAGTGATTGTTGTTGAGCTTAGTGCTA
TGTACACTGTGAACTGTTAGGTTGGGCTGGTTTTATGCAGGTTGTAGATGTGGAGGTTGGGCTAGTTTTATGCAGGTTGT
AGTTGTGGAGGTTTGGTTGGTGTGTAAGGAGTACCCGTATTTTATTCCCTTAGCTTGTGTTTAGAAGTTTACTTGTTGAG
TACCGTGTGGTTTGGTACTCACCCCTTGCTTCTACATTTTTGTAGGTTACTAGCCCGGACCTTTGTGATATTTTCTCCTC
TCCTTATCTGAGGCTTCTTATGGAGGTTTGTTAGGTAGCAGCTGGTCATTTCAGCGGACCTTCTTACTCCTATTTATGAT
CTTGTTCTATTCTAGAAACAATGTCATTTGAGAGTTGTGTTTTTCTTTTGAATCAGTTGTAATACTTTAGAGGCATGTAC
ACGTGACAACCAGGTTTTAGGGGTTTAATTAAGTTGACCTTGTTTTCCGCAGTATTTTATAGTATTAGACTTTTATTCAC
GTTTTACTTCCGCATTCACTGTATTAGTTGGGTTTTTGGCTGACTTGTCTTGATGTGATAAGACGAGTGCCATCACGTCC
ATTTTTGGGTCGTGACATTTATATACACAGAGTTAATTGTATTTTTATATACATTCAGAGTTTACATTATATCTTGCATA
CATTTAGAGTTACTATTGTATTTCTAAATACACAGAGTTTTTATGCATGTTTTAAAAGCTTTTCTTTATATTGCATTTAT
TTTATTGCTTTATATTGAAATGCGTTAAGTTTAGTTCAGTTGAGCTGAGTTGATCCCAGGTATGTTCTTTTAGTTCATTT
CAATCTTATGTCTTGTTTTAGAATTCCCCTCGCATATTCGTACATTCAATGTACTGATGCCAGTTGGCCTGCATCTTATT
GTGATGTAGATTCAGGTAATTAGGATCAGCATCCAGCACATCGTTGATCCAGTTGAGGTTCAGAGTTGTTGGTGAGCCTC
CTTGCTTCCGGAGGATCCCATTTTTCATTACTTTATCATTTTAGTTCATTAGGATTTTGGGGGTCTTGTCCCGACATCCA
TCTCAGTTTTAGGGGCTTCATAGATATATAGTTAGTTAGTCATTTGTCTTTACCTTGTTGTTGGCTCATGTTCAAATTTG
AGCTGCCACTTTGGCTAAGTTAAAGGTTTATTTTCTAAAGCATTATGAGTTTAGCTTAGGACAACTGATTATCTTGCATT
TGAATTCTTTTCTTAATGCTTAAAGTCTTCCACTGAGTAAGTAAGACAAACCAAGGGTTCGCTTGGGGCAGCAATGGTTC
TCGAGTGCCAGTCCCGCCCAGGGTGTAGGCTCGGGGCATGACAAAGGGGTACCTTTATTTACATTTGATTGGATTAACTT
GAGTATAAATTCTGACACACGTGACTTTATAAAAGAATTGAACAAATGGAACTCATCAATTGAACTTAATTGGAATCTTC
ATCTGAGCCATCAGAGAAAGGAAGAAAGCTTAATCCTTCAATATTTGAGAGTTTTTTTTATTCTACTGAAACGTGATAGA
CTTATGGTAAAAGTGACTTAAATACCTAAACTGATTGATAGTTTGGAAAATTTAAAACATGGATTAATTTGCTATAAGAA
CATGAGATTCTTCATTTTTTAAATTTTTCATGTTTTGGGTGGTGAAAAGAGAGGTATCCATGAAAGAGATTGAAGCTTTT
GGGAAGGAGAACTGTGTAGAGGAAGAAAGCGTTTTTGAACTAGCTTGATTACAACTAATTAAGGTCACACATACTATAAA
AAATCTAATGAATTTATCATATTCTCTAAACATCTACCTTAAATTTTTATGTTTTGAGATTATATAAATTTTATTAAATA
AAAATATATAAGAAGACATTTTACTCAAATTTTCTTGAAGTTCTAAAAAGTATTTTGAATTCTTTGTTATACCAAGAATC
AAATTTATTATTTAGCAAAAAGTAACATAGGAAATGTGTGAGTACTTTAGAGTACTAATTAACAAAAAAAAACATAATGA
TAGCAAGTAGTATATTTTATTATTAGAGATAATGTGTGCTAACAAATTAGAGTTAGAAAAGCATGACATAAGTATATATT
TGGGTATAAATTTTGTTTTTTTAAGAAAATAAAGGATAATGCATAAGCACCCCTCATGAACTATGACAGAAATATCAGCG
ACATGCCCTGATTTAATTAGGGTCCTATTATCTCTCGTACTCAATTTTTCATATTCCTGCACCTTTTGTGCTGATGTGAC
ACCTTCAACTGAATAAGTTTGTAATGTTTGTACACACGTGCCTATAACGTGTGTAAATATTTATTTTTTTAAAAAAATTG
TTTTTGAAGCTTTTTTTTTTAAAAATAAGTCTTTGATATCTTTTTATTTTCTTTATCTTGTATTTAAATTAAGTTAATAC
ACGTATATTTTGGAATTTTTATACCTTTTTTTAAAAAAATTACCTTCATTCATTGTTTTTTCTCTTTTATTTTTCATTTG
ATTGTATTTACTCTTTTTATTTACTTTGTCTTTTCTTTTGACTTTATTTGAAGTTTAATTACAAAAGTCTTATATATAAA
ATAAGTTAATTTTGAATAGATATTAAAATGAGTAAATAAAATCAAATAAAACATTAAAAAAATCCGTTAAATTTAAGGAC
ACTTTTTATTTATATTTTTAAAAAAACAAAAATAATTTTCTAAAAATAATTAAAAGTGAAAGGATAAGAAATTAATGAAA
GAAAATAATTAAAGTTTTAAGTGAGGAAGAAATGAAAATAATTATTTCAGAAACTAAGAAAATTATTTCATTATGAATAA
TTTCAAACAAATTAAGTATTTTTTTCTGAAATGGAGAACAAGCTCTTAAGAAACTAATTGATTACTAGCTATTTTATTAA
AATAATATATTCAGGAGTGATTTAGTACTCATTATGACCGAGTAAAAACTCATTAGCAAAAGCCTTGAGATTCACACTTG
ATATACCATTTTCCTTTATAGCTTCCTTAGCTAAATCACTCGATTTCTTGACATTTCTTCTCAATTCTTCCCCTTCTTCG
CCGCTTCCCATCGCGATCGTGATACATCTATTGAACTCATCTCTTTCCACGACACCATCTTCGTTGACATTAACTCTAAC
ACCATTCTTCCAGATATCTTGAATGAGTTTTGCATTACAAACTTGATCGTTCTAGAGTGGGCATGCCACGATAGGTACCT
CATATGCTATGCTCTCCAAAGTTGAATTTCATCCACAGTGAGTCAGAAAACAACCAACAAAAGGGTATTTAAGAACTTCC
ACTTACTAGCACCAATTCACTATCTTCCCCTGCTTTTCAAGTTCGTTCTGCAACTCAACTTGTCCTCCATCTTTTCTCCG
TCTTGTCCTTCCCTATTCACCCTAAAAAATGCCTCCCACATTTCAGCAATCCGTGACCAATCTCCTCCATCAATTGACTC
GATATTTCTCAGTAGCTTCCAAATGCTATGTAGATAATCGATCCCTTATCCTTTGAGTTCAACCAACCCATATAATTCTT
CGAACTAATCTCAATCATATCAGCTCAAAAAGTATCATAATCAAGAAATATTAAAGGAATGGAAGGCCCAATTCCCACCA
TAGTCACATGCTTTAAAATTCTCAAAGAATCAAACTCCAAAGCTTCAAAAGTGTTCACTAGAACTCTTGGATTTTCTTCA
GTATTCAACATTTCAATTTGTCTTTTAATAGACTTAACTGCCCAATTGGTACTTTCCACGTCATCAAACACAAAAGATAG
AAAATCAATTGGACTAAGTGGTGGCAATCCTGGTAACTCTATTATTTTATCCTTAGCATTACAGCTTTTGATATAATCAG
AATAATTTGTGAATCTATAATTGTAAACATAAAAAAACTGTGGCAGGTTGGATCCAAAATAATGTAGATGGGACATTAAT
TTTTTTGGCCACTAAACCAACCCATTCCTTGATAATTGAATAGATGACATGTGAAAAAGGGGTACCATTTTTTTACATTT
GATTGTATCAAATTGAAAATGAATTTTGACCTGCGAGACTTTACAGAAGAATAGAACAAATGAAAGTCATCAACTTAACT
TGACTGGAATTTTCCATCATATCCATCAGAGAAAGGAGCAAAGCTTAATCCTTCAACGTTTGGAAGTTTTTTTAGTTTAC
TGAAAGCTGATAGGCTTGTGGTTAAAGTGACTTCAATGCCTAGATTGATTAATTGTTGGAAAATTGAAGACATGTATTAA
TTTGGGCTTGGCCTGGGTATAGTGCTATAAGAACATGAGGCTTTTGATTCCTCAAATTCTTCATGTTTTGGGTGGTGAGA
AGAGAAGTATTCATGAAGGAGAATGAGGGTTTTGGGCAGGAGAACTTTGTTTTTTGACCTGGCTTGGTTACAACTGATTA
AGGTGACGCATATTTATACTAGTAAATAGATGGTTCTAGATACAAAAAAAAATCTAGAAAATTCATTATATTCTTTAAAT
ATTCACCTTAACCGTTAAGTTTTAATATTATATAGATGTTTATTTAATAAAGAACTATCAAAATATATTTTACTCAAACT
TTCTAGAAGCTCCAAGAAGTATCTGAATTTATTCTTATTCTAAAAATAAACTTTATTAGTTAGCAAAAAATAAAACAGAA
AATAGATGAATACTTTTGAGTAAGTAACAAAAAAAAAATGATAGCAAGTAGTATGTTTTCTTATCAAATATAATGTGTGC
TGACGATTTAGAGATACAAAAGCATGGTATTTTTATGTTTCCAAGAATCATCATTATTATTCAGTGAGAAAATGCAAGAA
ATGCATGTGTACTTTAATCTATGAAAAAAACATAATGATAGCACGTAATATGTTTTATTATCCGATATAATGTATGCTAA
CAAATTAGAGATACAATGCATAACATATTTGTTGTTTCGTGAATTGCCATTATTATTCAGTAAAAAAACACAAGAGATGC
ATGAGTACTTTAGTCTAAGAAACGAACAAAATATAAGATAGTAGTATGCTTTATTACCAAATATATTATGTGCTAACAAA
TTAGAGATACAAAAGCATGAAATTTTTTGTTGTTCCGAGAATTATATTTATCATTCAGTAAACAATGACGCAAGAAATGC
AGGAATGTGTAACGACCCGAACCGTCGTTATTTAGGAAAAGCAAAACCTTAGAAAAATATAGGGGCCACTGTCTTGCCAG
AGCGGACCAGATGCCGTTAGAGCAGTAGTGCTCTAGCGGGATAGGGCGCGCCAGAGAGGGAATACTGGGATAGAACTTAA
ATGACGCAAAGTTTTATTTCTCCTTTTTCCAAAAACATCAAAAAGGGGCGAGGACCACCCCCAAAAACCCTCTAAAGACT
GTTCTAAACTTGGGAAAGAAGGAGAAAGAGATTTCTAGCATAAAGATGTCGATAGATTACAGATTTTGGTCAAAAATCAC
CGCCTCATCATTCAGAATCTCGGATTGGAGCTATAATCGCTCTACAACTGCTTGGCGCTGATGAGTCCGAGATTTGGACT
CATTTAGGGCTTTATTTACAATGATTTAGTGTCCTCAAATGCTTATTGTGTGCCAATAACTTATGTAAAACCCTCAATTT
CCAGGTACATTGATTAAGAACCAAAGCAAGGACACTAATTTGCAAAAAGGAACAAAGCGAGCTGAAAGAATGAAAAAAAG
TAAACCTAGTGACCGCCAAGTCTACTTGGCGAGTCGCCGAACGGCTTCTTGACCGCCTAAAGTTCCAGTATTCCAAGCCC
TGAAGGAAAGAACTAAGTTGGCGAAAGAAAGGAGCAGTTGGCCGATCGTCGAGTGGTTCTGCGATGCAGTGTTGGATCGC
CCAAAGTTACAGACCTTGAGGATGCTGAAGGCCAAGGCAGAAGGGCGATGGAAGTGACCAAAGGGTGGATCGGCGAGCCC
CACTTACTTCGCCGAGTGGCTCTTTGCAGCATCTTTTTGGCGACTATAAATACATTTTTGAACATTTAGTTTAGTATGAA
TTACTCTTTTAGAACAAACTTGTATCAAGTTTTGAACTGCGAGACAAGTTTTGTCTAGTTTTTTCTTAGCTTTGAAGAGT
TGAAGTTTTTCACTTTTGAGAAATTGGAAGTAGGTCTTTGAGATTCTTCGAATTGGACCATTGTAAAGACGAAATCAATC
TTATCGAGTTGATGAAAACTCAATTTGATAACAATTTTTATCTTTTTATGATATCTAGCTGAAACCCCAATTCTTGGGGT
GTGATTATGTGATTATGGGATGATTTAGTTTATGGGTATTGCTAATTGTTAGTTTAAATTCTATTTAGAAGTTAGTTCAA
TCATTAATTGTGGTTTAATTTAAGAATTGTAGTTACAATTGTAGTTCTAGCCTTGTGTTTTTGGCTTGCTCGAGAGAGAG
GTTTTAAAACTAAGATTATTGATTGATAGTCTCTGAGTATTGGGTTGTCATGGGTTCAGCTCGGAAGAGTGAATCCTAAA
TCCTTTTCCACACATTTAGCTTGAGAGAGTGAATGGACTAAAGTGTAGGCTGTTCTTATTTTGCATGCTTGTTGATGTTT
GAGAGAAATCAACTTGATTCGGGGTTAACTGTTTGAGAGAAAGTTTACCTCCTCTATAGTCTAGCTTACTCACTAATATT
TAGCTATTTTCTAATAGTTGCTATTACCCATTTGCCTATATTAGACTATAATCGAATCTCATCCCAAGAACCCGTCTCAT
TCCTGTTACTTCGTATTGATTTCTATTGTTTGTAGTTGACATTTTCAAACCAAAACCCCCCATTTAACATTCGTGTCATC
CCCTAATTTGAATGATGTTTTATTCGATAAATTTTATTCCTATGACTAATTTGACCATATTCACACTTTCCTATTAAATC
TTAAACAAGTACCGCTCCCTGTGGGATTCGACCCCAATTCATTTAGTTGGGTTTTATACTAACTAATGATCGATCACCTT
CAGAATTGGATGAAGTGTCTTTGAAACGCTAATCAAAACGGCGCCGCTGCAAGGGAGTGGTGTTGTTTAAGATTCTTTTG
ATGAAGTTGAATTTTGCTCTTTTTAGTCATAGTTGAATCTACTTACTTTTAGTTTTGGTTTGTGTGTTTGCTTGTGTATG
AACAGAGAAAGGAACATGTCCTATAGCAACGGTAATTATGTGGACCACCCTCTTTCAAAAATGATCATTCTTAGGGATAA
CATGCTATATTTTAGGCAATTACAGGGTGAGTCAATCCATGAGTTGTGGCTGAGATTTAAGACAATATTGCTACAATGTC
CAACTCAATCTCAGATAAAATGCTAGTGGACTGCTTCTATAGCGGTCTTGGTCTTGAGAACAGAGGATTGGCTGACCAAC
TTTCTCCGGGCTGTCTAAGACGACAACCCTATGCTATAGCAGCCCAACTCCTTGATCACATGACTAAGACCCACAAGGAG
ATAGAGAAGGACCAGAATTTGGCCACACTATTGACTTAACTGGATCTGTTGGCCAAAAAGATTATGGAATTGGAGGTGCC
GTACAAGAAGAAATATCAATACATTCCCCCTTACGAGCGTAGAAGGCCCAAGGAGTAAGAGGGTCGACAAGTACATGAGC
TACTCTCACTCATTCTCTATAAATTCGAAGAACATGACAGAGTGTTGAAAGGGATAAAAGAGAATTTCTCACTGCTCAAT
CAGATGATTGCTTCTCACTTCATATCTATTCAGCTACTGGAGACCTAAATGGGTCATGTGTTGTCTCATCCCTACCCCAG
GAATGAAGTTTGAGTGGGGACTTGTGTCGTGCCAGGACGTTAACTAAGGCACTTCTTGGGAGGCAACCCAAGTTTTATTG
CTTTCTTTTTGTTCTCGGAATAATTGTGTGTTGATTATGCAGGTGTAAAAGTGGAATGTGTTTGAAAAGTGGTGATTGGC
AAACCTGACTTGGACCACCGCTGGACTCGAGAAATTTTGAAATTGGAGTCTGTAAAACTCAGTGGGCCCATGGACTAGTC
GGTGGATCACCGAAAAGGTCGACAATCCTGACTTAGTCCACCATTTGAGCCCCCATATTAATATCGCCGAAAGGTCGAGA
ACTGGACAGTTTTTAAAAGGCCATAGGTTTAAATTTCAAACTCTTTCACATTCCCTCACTTTTTAACTTCCTATAATCGC
ACTCGTACTATATTTTTGATATTTTTGCACTTATATCGCTATCTAGTTGTTGAATCTGTGTTTGGAGTTGGACACTTTGC
CGCCTAGCATTTCAATTCTCATATTCGACATTAAAGGTCGGTTTTCCGAACCCTGAACTCATATTTAGCGGTTATAAGCA
TTTGCAATCGTTTTGTTCTTAATGATGTGTGTTGGGCCTCTCTGAATTTGTATAAGTGTGCTTGTGTGCCTGTTTTAAAT
TTGAGATCTTGCCTAAATTGTTGATGTCCCGAATTTCGTGCTTTAAAATTGATATAAATTGTAGGGTTTTGCTTAATTGT
TGTTGGGTCTAGTCGGGTGAAGTCTGAGTAACCCATATTTGTGCTAAATGACATGCTTTGCCCAACGATGGAGCGTTTGA
CGTCATTCTTCAGGGCTAAATTTGTCAAATAGCCAACTTTGGCCAAACCGGGGAATGTCTGAGTACCCCGGTGGCATGGG
TCTTATGGGTCTGAGCCTAATTGAACAAGTCTATGGCTTGATTTTGTTTTCGGCGGCTGCGGGGTTAAATTTTGAAAGTT
GGGGTAGAAAGTAGGCACATTGGGCAGCGGACCACTCGGCAGTTCGCCGAAACTCCCTTGATTGCCTTTAATTTTGTGGG
TTTTATTGATTTTGGTTTTTTAACTTTCGGCGAGAAGTTGGAGTTCATCGAGTGCACCCGACGACTCACCGAATGTCGTC
GTTGATCGCCCGTTCTGCACCCCTAACCCCTAAAATGCACTGTAACTTTCGGCCGGATAGTCTAAGCTCGCCGAATGCTG
TCAGCAATTCGCCGAAAGGGCCTTCCCATCGTCGATATGCCATTTTTATTGAAATTTTTTGAGTCAATCCTTTCGGTGAG
CCCGATTTAGCTCGCTAAAGTGATTCGGATCGGCGAGTCCGTCTACAATATATTTTATATGATTCAGATAAAATGCTACT
GGACTGCTTCTATAGCGGTCTTGGTCCTGAGAACAGTGGATTGGCTGACCAACTTCCTCTGGGCAGTCTAAGACGACAAC
CCTATGCTATAACAACCCAACTCCTTGATCACATGATTAAGACCCACAAGGAGACAGAGAAGGACCAGAATTTGGCCACA
CTATTGACTTAGCTGGATCTTTTAGCCAAAAAGATTATGGAATTGGAGGTACCGTATAATAAGAAAGATCGCTATTTTCC
CCCTCACGAGCGTAGAAGGCCCAAGGAGTATCAAGGTGGACAAGTAGAAGAGATACTCTCACTCATTCTCCACAAGATCG
AAGAACAAGACAGAGTGTTGAAAGAGATAAAAGAGAATGTCTCACTGCTGAATGAGATGGCTGCTTCTCCTTCCATATCT
ATTAAGCTACTAGAGACCCAAATAGGTCATGTGTTCTCGCATCCCTACCCTAGGAATAATGTTTGAGTGGAGACTTGCGT
ACTGACATGACGTTAACTAAGACACTTCTTGGGAGGCAACCCAAGTTTTATTGCATTCTTTTTGTTCTTAGAATAATCAT
GTGTTTATTGTGCATGAGAAAAAGTGGAATGCGTTTGAAACCTGGTGATTGTCAAGCAAAATATCTAGTTGGCGACTCAC
TGAAGAGGTTGGGGAGCCTGACTTGGACCGCCATTGGACTCAAGAAATTTTGAAATTGGAGTTTGTAAAACTCTGCGGGC
CCATGGACTAGTCAGTGGATCGCCAAATAGGTCGGCGATCCTGACTTACGCCGCCGTTAGACCCCTACATTAACTGGAGG
TCCTGTAAAACTCAGCGAGGTAAATACCCACTCGGCGTGTCGCCGAGTGGTTCGGCGACGAATGTTAATGTCGCCGTAAG
GGGGAGAACTGGACGATTTTGAAAAGGCCAAAGGTTTAAATTTCAAACTCTTTCACATTCCCTCAATTTTTAACTTCCTA
TAATTGCACCCAGACTATATTTTCGATACGTTTGCACTTTTACTGCTTTCTAGTCGTTGAATATGTGTTTGGAGTTGGAC
ACTTTGCCGCCTAGCAGTTCAATTCTCATATTCTACATTTAAGGTTGGTTTTCCAAACCCTGAACTCTTATTTAGCGGTT
ATACTCATTTGCAATCATTTTGTTCTGAATGATGTGTGTTGGGCCTCTCTGAAATTGTATAAGTGTGCTTGTGTGCCTGT
TTTAAATTCAAGATCTTGCCTAAATTGCCTAAATTGTTGATCTCCCAAATTTTGTGCTTTAAAATTGATATAAATTGTTG
GGTTGTGGTTAATTGTTGTTGGGTCTAGTCGAGTGAAGTCTGAGTAACCCATATTTGTGCGAAATGACGTGGTTTGCCCA
ATGATGGAGCGTTTGAAGTCATTCTAAGGGCTAAAGTCATCAAATGACCAATTTTGGCCAAATGGGGGAAAGTTTGAGTA
CCCCGATTGCGTGGGTCTTATGGGTCTGAGCCTAATTGAACAAGTGTATGGTTTGATTTTGTTTTCGAGGGCTGCAGGGT
TGAATTTTGAACGTTGGGGGTAGAAATTAGGCACGTTGGCCAGTTTGGCGAGCTGGGTCGAGCTCGCCGAATCACTTAGT
GGTTCGCCGAATCTCCCTTTATTGCCTTTAATTTCATGGGTTTTATTGATTTTGGGTCTATAACTTTCGGTGATAAGCTG
GATATCGCTGAATGCACTAGGCGACTCGCCGATGTCTTCGTTGATCACCCTTTTTGTGCCCCTAACCGCTAAAATGCATT
GTAACTTTCAGCAGGCTGGTAAGAGCTCGTTGAATGTTGTCGGCGATTCGCTGAAAGGGTCTTCCCATTGCCGATAGGAC
ATTTTTCTGGAAAAATATTTTAGCCAATCCTTTCGGCGAGCCTAGTCTAGTTCGCTAAAGTGATTCGGTGACTCGCCGAT
CTGTTCGGCGAGTCTATCTGCAATATATTTTCTGTGATTTTTCTTGAAATGTTTCTAACTTTCTACGATGTTTTTATAGA
GATGGCTAGAACCCTTTTGGATATGCCACCTCACAAAAGTGCACGGGGCATGGTCATTATTGAGGAGGCGGCTACCCCTT
TAAAAAAGGGAAGAAAGGAACCTCGAAAGGGAGAAAAAGACAAGGGAAAAAATCCCATATCTTAGGTCCTGAAGCATAAC
TTCAGCAGCGAACGAGAATCCTTTGACTCCCAAGCTGCATTTTCTGAGCCGGATGATGACCATCCTCTATAGTCCTATCA
GACAGAGATTCGTTCTAGTTCTCGCCCAAATGTGTCGAGAGTTCGATAAGCCACCCCTCCTGCAGCTGATATTGTGCCAG
CTTTAGCACCAACTGTGGTCCCAGAGCCACCAGTACAGGGTCCTCCTCCCCGACTACTCAGTAGATTAAAGGCCGAAGGG
TTGAGAACAATTCTAGAGCTGAAGCTGTTATCCACAGAGGGCTTGGTAGGTAGATATTAAAATGTGAGGGACACTCTCCC
GTTTCACTAGTTCAAGCAGTTCACCAGGCACCGAGGACCCTATATTCCTACATGGGTCTGGGAGTTCTATGTAGCATATG
GTGACTTGGTACCCAAGAGCAAGAAGAAGACCAGTCCCTTTAGACCGGTGAAGTCTGTCATGGTCCGAGGGAAGGAAGTA
GGGTGCAAAAGCGATTATATTAATAATGTACTCGATAGGGCTATAGGTTTTGCACATACATATGAGGGTTTGACTACAGT
GCAGTCCCTGGATAACTTAAAGGGTTGGCTTGCACCCTTGATTTATGATACCACCCCAAGGTGGATTGAGGCAGGTGCTC
CAATTGAGAAGAAGGACCTGAATATCGTCGCTCGATACTGGTTCGGGTTCATCAGCAGCTCAATCATGCCTTCGCAGAAT
GAGTCCATCCTCCACCACCCAAAGACGGCCTGTCTCGGATCCATAATAGCCAAGAAAACGCTCAACATGGGATTGATTAT
TGAGCAGGATATGGTTATCAGGGCCAAACAACATCAGACATCCTTTCCCTTCTCGGACTTTATTACAGAGTTGTGTCGGC
GTGCTTGAGTTTCTCGTGATGAGAAGAGGGATATTGAGGTCACTCTCACATCCTCCACATACATATGGCGTATAGAGGTC
GACTACACTCAGGAGGAGGCTAACATGAGGAGAGCTGCTTCGGTTGATACATCCTCGGAGGTGGATGTTGATTCTATACC
TGCAAAGGCAGCTTTGCCTACTCCAGCCTCCGGGCCTTCAGGTACTTGCACTTCCTCCCAGACTCCTGGTGCTTCTACTG
CCTCCTATCCCCTAGGATTACTCAGGAAATAATCCTGAAGCTGGGGCACTTAGCCCATTAAGCGGATGTGAGGGGCACTC
GACTGGAGGTTGTTGTACCGTGGATGATTGAAAGTGTTATCCTTGATGCACTTAGACCTCTCCAAGCATCTATTGACACT
CTCATTGCGAGAGTAGAGACTTGTAATAGTCGAAGGGGGCCGTTTCAGAGGTGACGACTTTGAAAGCAGAGGTTGCAGAT
ATGAGGAATGATGTGGACTACTTGAAGTCCATTAACTTCACCTCACTATTGGAGGCAACAGATGATGTGGATGCCTCGAC
TTCTTCTGAGATCCCTCCGGCCACCAGCAGAGACGTGCCGATGGATGATGAGGCAGCTGGTGAGTTAGAGGCAAAGACCG
ACAAGGAGCAGATAGAGGTGCCAGAGGACACCATCTATGGAGACCTGCCTGACCGTGAGGAGACGATTGTCCAATCGGTG
ACTTAGACATCGCTGATAGAGACGTCCATGGCAGGACCTAGTGGATTGAGTGTTGTTGATGTGACACCGGGCACTGATGC
CCCGACAGATGGAGCGACTGTGTAGACAAAACTTTTCTTTACCTCCTTCTCTATCACTTTTATTAATTTTTAGTCTTATC
CTTTTCTTGGAAGAAACTTGAACAGTGTTAGACATGATACCGAGGATTGTATCAACCTGAAGCATAAGATCCAAGACCTG
ATTGACCAGAATGTGGTCTCTCTTTATAAGATTTAAGACAGTCATGCCCAATGTCAATAGTAATCCTCTGCCAAATCATG
GAGGCGTCACTATCAATACGATAGAGACAACTGATGATTGGTGTGTGACAAAGGCAATAGTTTTGATTGGTCTTGATGAA
CTGGAAAGGGCTGTAGCTTCGTTGAGCATCAGAGAGAAGAAAGAGTTTGTGATTCTGACACACGAGAATGTTGTTGCCTT
GGTGCCGAGAGAAACTCTTACCCGACCAAAATTTGTGATTGAAACGGTTGTTACTCAAGGCATGACCATATCTGGCAGGT
GCTACACACGGGAAGAATTGGCCCAACTGGGGCAGAAAAAGGATCAGACTAAAAGGTCGATTAGTGAAGCGAAGCCGAAG
AGTTTTGGAGGAAAATGCAGCCGAAACATTATTTAATTGTGAAGCATTTGGAGAAGACATCAGCTCAAATTTCTGTACGG
GCTTTATTGACGAGTTCACAACTGCATAGGCAAGTGTTGATGAAGGTTCTGGATGATACTTATGTGCCCGTGGTTACAAA
CAGTGACAATCTAGCAGCCATGATAAACCAGGTCATCCGAGGACACAGAGTTAGTTTTTGTCACGAAGAGCTGCCCTTTG
AAGGCAGGATGCACAACAAAGCTAAGAACGTTACCACTATGTGTTGAGATAAGATAATAAATCGCGTCTTGGACGATGAC
GGATCCGGTCTTAATATTTTCCCACTGTTGACTCTGAGGCAGCTAAAATTTGATTGGGGAAAGCTTCACCAAAACCAAGT
CAATGTGAGGGCTTTTGATGGAGTACAAAGAGACACATTGGGTGCGGTGAACTTGGATATTCAGGTGGGCCCTGCAGAAT
TCGACGTTGAGTTCCAGGTGTTGGATATCAACACCAGTTACAACCTGCTTCTAGGAAGACCGTTTATTCATATGGCTGGG
GCTGTGTCATCTACCCTTCACCAACTAATGAAATTTGTTTGGAAGGACCAGGAATTGGTCATTCATGGTGAGGGGAGTCA
CTCCGATGGGTATGCGTCGATCGTCCACGAGGTTTGCCGAGGTTGTGACTTCTACATGGTGGAACTGGTAAATGCCACTG
GTGATGATTTGGCTCCGCAACCTCCTATGCCCTCCGTGTATAAGATGATTGCTCCTGTCATGCTCCTGAGTGGTTTCGAA
CCAGGCTTCAAAATGGGGAAGCACTTTCAAGGAATTGTCGATCCTATTCAGATCCCCACCAAAGGAGCAAAGTTTGGTTT
GGGGTATGTCCCCACAGATGATGACGAAGCAGAGATAAAGAACAAGAGTGTTGATCAAGCATTGGCTAGGCCAATTCCTC
ATCTGTACTAGTCATTCCCAGTGCGGGAGCATGCCATCGACAGCGGTCTGGGGGAAGGAATATGGGGCATGTTCGAAGAG
GTTGACGCAGTCATGGAGGATGAAGTGGAGACCTTAGGAATCTGCGATGCCGAGCCAGAAGAGCAGTTGCGAAATTGGAC
CTCCACACCGCTCCTGATCTTCCGTGCAGCTTGGTAGAAAACACATGTGCCTTTGTTTATCTGTTTTTAAAATCGGTGGT
AGTCCGAAAGAGGCTCGAGACCCACCTTTTATGTAGTTTTTACTTGTGTGAAGTTTTTAAATTCCCTTGTGATGTCTAAA
AAGGCAAAATGGCCCTTGGCCATGGCCAAAGTTTGTGCTTGTTTTTCAATTTAAATGAAAAGCCACTTTTATCAAAATTT
TGTTTTCTTATCCGTTTACATTTTTCTTTCCTAACTTTGTTTGTTTATGATTTCAGTAATATTAATTTAAAACCTGTCAA
TGTCATGTCATGTCATGAGCCGAGTGAACGAAATGGGGCAGGCGATGATGAGTGCGAGGAATATGAAGAAGAAAATGAGG
TATCTGAACATGTTGCTAAAGAGTTTCGACAATTCGAGAATCAACACAAGCCAAATTTAGAAGAAACCGAAACCGTGAAT
CTCAGAGATGAGGAATGTGTCAAAGAAGTAAGAATCAGTGTCCATCTAAATGAAGCTCAAAGAAGAGACCTGGTTCAATT
TCTCAGAGAGTACATTGATGTATTTGTCCGGTCTTACAGAGATATGCTAGGATTGAGCACGAATATGTTGTCCCACAAGT
TGCCGATTCATCTAGATTTCAGTCCAGTAAAATAAAAGACTCAGAAGTTCAAGCCTGAGTTGAGTTTAAAGATCAAAGAG
GAGATTACCAAGCAGATCAAGTCTCAAGTAGTTGAAATGATGCAGTATCCGACTTGGTTAGCCAATGTTGTTTCAGTTGC
TAAGAAAGACGAAAAGATCAAAATTTGTATCTACTACAGAGATCTCAACAAAGCTTGCCCGAAAGATAATTTTCCATTAC
CGAACATGCATATTCTCATTGATAATTGTGCTAAGCATGAGATGTAGTCATTTGTGAATTGTTTTGTGGGTTACCACCAG
ATCTTGATGGATGGAGAAGATGCAAAAAAGCCAGTTTTCATTACGCCTTGGGGCGTATATCATTATCGGGTGATGCCATT
TGGTCTAAAAAATGCTGGTGCTACTTACATGAGGGCTATGACGACCATTTTTCACGATATGATTCACAAAGAGATCGAGG
TGTATGTAGATGATGTCATAATCAAGTCCCGTGAGAGTTCGGATCACTTGACTCACTTGAGTAAATTCTTTGATTGCTTA
CGCCTATACAATTTGAAGTTAAATCCCGCCAAGTGTGCTTTTGGAGTGCTAGCTGGCAAGTTGTTGGGATTTATAGTTAG
CAGGACGGGCATTGAGCTTGACCCTTCCATGATCAAGGCGATCCAAGAATTACCTCCTCCAAAGACCAAGAAAGAGGTGA
TGAGTTTTTTGGGAAGGTTGAACTACATCAGCCGGCTCATAGCTCAATCCACCGTGGTGTGTGAGGCCATCTTTAAGTTA
TTGAAAAAAGATGCCTCGACCAAGTGGACTGGAGAATGTCAAACTGCTTTTGACACCATCAAGAGCTATTTGTCCAATCC
ACCATTGTTGGTCCCTCTACGAGAAGGGAGTCCGTTATTGCTATAGTTTTTGGTCTCGAATAACACATTGGGATACGTGC
TTGGTCAACATGATGAGACTGGGAAGAAGGAGCGAGTCTTTTATTACTTTAGCAAAAACTTCACTCCATATGAGGCTCGT
TACACTCTTTTGGAGAGAGCATGTTGTTCTTTGACTTGGATCTCTCAAATTTGAGACATTATTTGTCTTCTTATACCACG
TACCTTATTTCCAGGATGGACCCATTGAAGTATATTTTCCAAAAAGCAATACCGACCGGGAAGTTGGCTAAATGGCAAAT
GCTTTTGAGTGAGTTTGACATTGTGTATGTGACTCAAAAGGCGATAAAAGCACATGCCTTAGTTGATCATCTTGCAGAGA
ATCCAGTTGATGAGGAGTATGAACCACTCAAGACTTATTTTCCCGACGAGGAAGTTTCATTTGTGGGTGAAGATATTTCT
GAAGCCTACCCTGGTTGGAGAGTATTCTTTGATGGAGCGGCGAATAACCAAGGGAAAGGTATCAGAGCGGTCTTAGTATC
AGAATCCGGTCAACACTATCCTATGACAGCTAAACTCTGATTTGATTGCACGAACAACATGGCAAAATACAAAGCTTGTA
TCCTTGGTTTGAAGATGGCCATCGACATGAATTTTCATGAGCTTCTGGTTATTGGAGACTCAAATTTGTTGATTCAGCAG
GTTCAAGGGGAATGGGCCATGAAGAACCCAAAGATCACACCATAAGTGCAGTATATACAGAAGTTGTGCAAAAGATTTCG
CAAAATCGAGTTCAGACACACTCCTAGAAAACAAAATGAGTTAGGCGATGCCCTTGCCACCATCGCATCAATGATTAAGC
ATCCAGATACGACTTATATTGATCCAGTGGATATAGAGGTAAAAGAGCAGCCTGTCCATTGTTCACATGTTGAAGCGGAA
CCAAATGGTTTACCTTGGTATTTTGACATCAAGAAGTACTTGGAGACTGGAATTTATCCTGAGAATGCAACGTTTAACCA
GAAGAAGTCGATATGCCATATGGCCCTCAATTTCTTTACAAGTGGGGAAATCCTTTATAGGAGGACTCCAGTTTTAGGTC
TTCTCAGATGTCTTGATGCTAGTGAAGCTACAAATCTTCTGGAACAAATACATGCCGGAGTTTGTAGTACCCACATGAAT
GCGAGGAAGATCCTCCGAGCCGGTTATTTTTGGATGACTATGGAACATGATTGCTGCAAGTTTGTGCAGAAATGTCATAA
ATGTCAAGTGCATGGTGATTTGATCCGATTCCCACCTCATGAACTCAATGCTATGAGTTCACCTTGGTCGTTTGTAGCTT
GGGGTATGGATGCCATTGGTCCAATAGAGCCAACCGCCTCTAACGGACACAGATTCATTTTGGTTGCCATTGACTAGTTC
ACCAAGTGGGTAGAAGCAGCTTCGTACAAATCGGTGACCAAGAAAGTTGTAGTTGATTTCGTTCGCAACAATTTGATATG
TAGGTTCGGAGTACCAAAATCCATCATCACCGATAATGGAGCGAATCTCAACAGTCACTTGATGAAAGATATATGTGAAC
AATTCAAGATTACTCACCGGAACTCAACCGCCTACCGTCCCCAAATGAATGGAGCGGTAGAAGCCGCAAACAAGAACATA
AAGAATATTTTGAGGAAAATGATTGATAATCGCAGAGGTTGGCATGAGATGATGCCGTATGCTTTGTTAGGTTATCGAAC
GACTGTTAGAACACCAGTTGGAGCTACTCCATATTTGCGAGTATATGGAACAGATGCAGTTATACCTGCCAAAGTCGAAA
TACCTTCCTTGAGAATCATCCAAGAAGCTGAATTGAGTGATGCTGATTGGGTTCATAAGCGGATTGATCAGTTAACATTG
ATTGATGAGAAGAGAATGGTTGCGGTTTGTCATGGTCAACTGTATCGACAGAGAATGATTCGTGCTTTCCACAAGAAAGT
AAGAGCCAGAATGTTTGAGATTGGTCAGTTGGTTCTCAAACACATTTTCCTTCATCAGGATAAGTACAAAGGGAAATTTG
CACCAAATTGGCAAGGACCCTACATGGTTCGTAAAGTGTTATGTGGAGGTGCTTTGGTCCTGTCTGAGATGGATGGCACT
GAATGGCCAAAACCGATCAACTCAGATGCTGTCAAGAGGTAATATGTGTGAAGCTTCAGTTTGTATTTCTGTTATTTCCT
TGTAATTGTTCTGTTTGCTTGTAATTGCTTTGTTTAGAATCTATCTGTATGTAACGGACTACGTCTGACCTGAATTCTCA
AGGATGAGATACGTAGGCGGCCTATGTCGGCCTCGGTCACCCACTTTATCCCCTTTTAATATTTCCTTTTGTATTTGAAC
TACGTTCGACCTGAATTCTCAAGAATGAGATACGTAGGCGGCCTATGTCGGCCTCGGTCGGCTTCTTTGTAAATTTCTTA
TTTTTATTGATCCTCGAGAGGGGAACTACGTTTGACCTGATTCCTTCCTCAACGGGATACGTAGGCGCCACAAGGGTTCT
GTCATATCTCCCGTAAGATTTCTATGTTTTCTCTTTACAATAAAAATTGGGACAGAATTTTTGAGAGGGACTAAAAAATT
CTCAAGAAAGAGATCTGTCCAACAAAGTCGAGACTGAAGATACTTTAAAATTTGCAACTGGGACAAAAATTTTGAGAGGA
TCTCAAAAATTCCGTGATTTGCTCACCAACGGTTAAAGATAGGCCAAGACAGTTAACTAGGACATAAATTTTGAGGATGG
CCTCAAAATTTCAACAAGGTTCATCGGCAGTTTAGAGCAACTTTGAATACTTCCCAGCAAGTGATCACATAAACCTCGGT
GCATCAACCTCAAAGATGTTCATTAAGCTTGACGTGACATGACACTTGGCAATGACCTTTCCCCAAATATTTCTTGTTTG
AAAATCTATTTTCCTTAAACCTTTTCTTTTGTGTTTGAATTATTTTTTGTATAAAAATGTTTTGTCTTATCTAACAAGAA
GTGGGAGATCAGAGAAATCAATCGGAAATGGCAAGACAAGGAGCGGACAACCGAAGGGATCGACACAGACCAATTCATTT
GTTAAATTAATAATTTTTCTGTGGATGCAGGTCTATAAGTTTACCTCAAAATCAGCATATTCCACCATTCAATGAATATG
GAGAAGTCAAAAAGGCGAGGTGCTCCCCAAAATTGACAAAAAAATAATTCTGTGGATGTTGAAAATATTTTATGATTCTT
ATATCAAAGATTTGGGAATATGAGTAGCATTATTTCATTCAATTCTCAACAAGGAAAGTTTCATAATGAACATGCAATTA
TGTTCGGAGATGGAACAAATGAAAACCTCGAAGAGAGAAATTTTATTTGTTTTCCAGCAACGAAAGATACCTGGAGGACG
TTTATCTAGATCATATTATCGGACACGATAATATTACCACCTGGAGAGTTATTTATGTCATATTGTCGATGAGATGATAC
CATTACTCTGAGGGTCATTATATCGTATTGTCAATTGAGACGATACCGCCACCCAGAAGATCACCTATGTTGTCCGTTGA
ACCATTATCTTTATTTGGTACCAGGGATGGCTTTATCAGAAGAGAAGATCCATGCATTGCAAGAGAATTCATGCATCGCG
GGAAAGGAATTTATGCATAACAAGAGAAAGAAGCCATCCATTGCAAGAGAAAGAAGTCATGCATCGCGGAAAAGCCATGC
ATAGCAAGAGAAAAAAGTCATGCATCGTGGAGAAGTCATGCGTCGCGGTGAAGTCATGCAAGCAAGAGGAAATCGTGCAC
AACATGAGAAATAAATCATGCATCGCAGATGAGTCATGCATATCAAGAGAAGATTCATGCATTACAAGAAGAAAAAGAAG
TCGTGCACAGCAAGAGAAATAAATCATGCATCGCAAACGAGTCATGCATAGCAAGAGAAGAGTCATGCATTGCAAGAGAA
GGAAATCATGCATAGCATGAGAAGAGTCAAGCATCGCAAGAGAAGGAAGTCATGCATCGCAATGGAAATATTCATGCATA
GCAAGAAGCAGAAGCCGTGCATAGAAAGAGGAAAAGTCATGCATTGCGGGAAAGAGATTCATACATAGAAAGAGAAGGAT
TCATGCATCACGGAAAGAAGTCATGCATCGCGGGAAAGCGATTTACACATAGCAAGAGAAAGGGCATGCACATCAAGAGA
AAGATTTACCCATCGCAAGAGAATCAACATCAACTGCATCATTTTCTTTGTGAAGACGACATCAAGAGAACTATCAACAT
ACTACATCAACCTATTTTATTACTTTGACAATAAAAGAAGAGTACATTCAAGATTATATTGCAACTATGAGACACAAGCT
TTATTTGCTTTACATCAAACCCGATAGAGTTGACGTCAGATGTTCAAGGAGAGAAATTAAGTGTCAACACGGTAAAAGAC
ATTGTCTCTCATTTGAATTACATTTTTATGCTAATGAGTTTTATCTCAGTCTTTGTCGAGAGAATCCGAAAGGATGAATC
CTCAAAGTAAACCACAGGTGTTGACGACATCAAAAAGGATGCAGCACAACGTGGAACTTTTTCTTAGCAGCGAACTGGGG
CATAGTCCAAAGAGGAGTGCCAAACTCTTAGGACGCGAGCAGAGGAACGACTTCCACCACAATCAAACCACACCCCTATC
AGAAGGCCTGTGGGTTTTTCTTTAGGTTTATCAGTTTTAGTTTCTCATCCGGAAATATTTGGTCTCCACTGGAGGCATCT
TTCCAATCTGAGTGACAATGGAGCAAAAGATTTGGAAATTATGTCCGTGTAAGTTCTTACTTATGGTGTGAAGTGCACCA
CATTCATGACCAAGAGGTTGCAACCCTCCTTTTCATACTCGATTTATACTGTCGCTCTTCTTGAATCGAAGGTTATCTGG
CATAATAGATTTCATTTTCAACCAATCGAATCGAACTACAAGCAGCCTAATTCCCTACGTTGAGGGATATGTAGGCGGGC
TCAATTTTGAAAAATCGGCTGTATTCCAACATTTGCTCTTAAATCTTATTTCCGAGCATTCTGATTTCTTCATAATTCGA
TATAGGATTGCTTTTGAATTCTCCCAAATCATACGTCAAATCAAGCGTATAGAACTACAAGTGGCCTGAATTCTCATATA
GCCTGAGATATGTAGGAAACCTATTTTCGGGGTTCGGCCATAATTCCTAGAGTCCCTACCAAATCCCTTTTTCAAAAGAT
GGAGGTGTGGTTGGTCAAAATTGGATTAGTCAATTTTATTTTCTTCGAATTTCTTGCATCAATTCGAGTAAAACGAGGGA
CAGTTGTTGACACTCAATTTTGACCCTCCCCGATAATAATTAGTTTTGAGCCTCTTAATTTTCAAACGATTTAGAATAAT
TACCTTCACAAAATTCAAATAGTTTCAAGGTTATTTTAAGTATTTTCAATCGGTTTTTATAGTATTTCGAATAATAAATA
TATATATTTCATATAATTTTATATGTAATTAGTATATTTTATAAATGTTTGAAAATTATGTTGAAGATTTTTACTTTGCT
GAAATAAATATCTTCTAGTTTGAATTATGGTTTTAATTTTTGGATTAATAAGTTTATATGTAAATCGAATAGTTTATGGT
TAAGTTAATTATTTTATTTTGTTAAGATTAAAGAGCTCACAAAATAGTTATATTAATTTGCCTTATATGAATTGTAGCCG
AATCTTCTAAAATTAATTCTTTCGGCTACTTCTTTAATTTGTTGGCCAAATTGCTAATTGATTTTACTACTAATTTTGGC
CAAAATCTAACATTTCCTTATAGGACACCTTAGTATTGGGCCTTTTTTCAGATTTCCTAGACCCAATTCTTATTCCATTA
AGCCTGTCCCACCCCTTTAATTCCCAAATCTGGCCCACCTTTTAACTCCTCAAACCCAAAACACTAAATAACAACAACAG
CAACGTACAATACCCACCAAATAGCATACACAACCGACCAGCAGCCCAATTCAACCAAACCGACCCGACCCCACTGCAAT
TTTTCTTCTTCTTCGCGTGAACAGACGCAAAACCCAGAAGCTACAATATCAAAATACAGCAATTCCAGACGCGTGAAAGA
GCAGTACTCTGCTTTCCCTTGGCTTCTTCTTCAGACGTCCCTATCCACATTAATGTCGCAGCAGCACGCGGCTGGCCCCT
TTCCTCTTTCGGAATGGGGCAGAAATCTCAAGAAAAGGTGTTTAGCCGGAAGGGTGAAAGGTTTTGGAATTTTGAATTTC
GAATGAGCCTTGTTGATTCAGATTTCAGCCTCTTTCCCCCCAAAAATCCAAACCCTAATTCCTCCTTATATAAACATCTT
TTCTGTTTATTATTCGGGAGATTTTTTTGGTGGGAGATTTTGGTTGGAAATTTTAGGATAAGAAAGGGGAACTTTGGTTT
TGAAATTTTAGAGTTAAAAATACTCAGCATAGCTTAGGCAAAGGAGATACTAATTACATTTTAAGGGAAACAGAGGAGAA
ACCTAGCTTCCGTGTTTGGGTTGGATATTCTTCCCAGACTTCCTGATTATTATCCGTGTTAGAGTTTTCGTGGTGAAGGT
CGTCATCTTCGCTCGTCTTTCTCCAGCTTGCTGCACTTAAGAAGGTAAACTCCTTTTCAATTCCAACAATTTTGTGGATG
TGCTGTTTTGGCAAGCTGTGGCTGTTTGATTGATTTGTTAGGCTTTCTCTCTTTCTTTACTGCCCTCATTCTTCTGGATT
CATTATCGATTAGGTAGTAGCCAAGTGATTAGGTGGGAGTGGGCATTTTGGTTGTATGAAATGTAAAATGTGCTCTTATG
AATGTTATTGTTTGTATGAGTTTAGCTGGCCAGTATGTTAAAGGGCATTTCTTCAGTCCAATGAAATCTCTAGCATATTT
GTGATGTTGCTTTCGTTTCATGTCTTGCTCAACAATTTCTACGTGTTTATTTAAGACTATTTCCAGTATCCTTCACTTCG
AGCTCATTCACTGAATGTCATTGAATAGTCATGTTCGTGTTCTCATGGTCTGTTAGCATGTGAAGTTCCTCTTTTGCTGT
TGTCCTTTTATTTCTCTCTTCCCAAAATAAAGGCAGAATCTCAAATTTAACTGATATCGAGCTTGTATCCTGCCTGTCCT
CTACTTGATGTCTTTATAGCTGGCTATATCGCCTTTCACTGCTCTTATTTTGCTTTCTTGTCAAATGTTGAAAATCTGAC
TTGGCCATTCAAGATGTGTGACTATAACTTTGATGGAGTGTGGTAATTCGTCTTGAGACTTTGGTTTAGTGTCTTATGTT
GTTTTGGGACTGCTGTTCGGTATTGTTATCCTCCAAGGACGGTATTTTCTCTTTGCCTATTTATGCTTATAAGCATGTTA
AATTGAGTAAAGATGTTTATCATGTTTTAGTTGTTTGAATATAATAATAGTTCTCTCCAAAATGATTTACCACCTTTTAA
TAGCCTTCTGTCTTTTAGCATGATAAACTAGCAATATTAGGTTCCATTGGTAGAGTTAAATATTGATTATAGCATGAGGT
GTATTACTTATTGATTATGTGGCATGATTTTCTATTGACATTTGGAGATTTTATTGCTCATAGGCATATGCAGGTCATTG
CTAAGTATTCTAGCACTGTTTGTTAATTTATTTATTTCTTTTCTCATTTATCAAATTAATTTAGTTTTTGTCTTTCTCAA
AGTCACATGATACTTGGGTTCAATAGTTGGGTTTGTTATTTTTTTCTTTCTTTTTTTTCTTGGTTGGTTTTTCATTTCAA
TTGTTCTGTGTTTTGTTTTAAGTTGTGTCTCATTAGTTTTATCATTTCGAATGCTAATTCTTTTCTTTTCATTTTGTTGT
ATGAACTTCTTTGAGTCCATGATAGATTTCTTTCCCTTGCATTCATGAATTGATCCATAGAGGCTCAAATCTCCTTTCGT
TATCGAGTCAGCCAGACTGTCAATTGCAAGGAAGAAAAATGTTAAAACAACAAGATAAATGCTGAAAATTAAATTTTCAA
GCTCCGAAAAAGTCGAAAAAAAGCTGATATACCTGATGTATACACCGATATACAGTCAGAAAATATCATATATAGGGCAA
AACGTGAAAAATACAGGTGGAAAATACGAATACATATTTAAAACAAAATTACAGGTCCGAGAGTCCGAGAATTGGCGGTA
TACATGGTGAATACTTTGAATATACACATGGTGTATATCATGATCAATGAAGATGGAAAAAGGACCAAAAGCCCAATGAA
TTATTATTTTATTTGCAAATTTGGGAATTTGGGCCAAAGGCCCAAATTCAATATGTCTTCCCTTATCCCATTTATTTTAT
TATATTTGACTAACACTTTGATTATCTTATGGTTTAATTTAATTAAATTCCCAAGGATGGTCATTTCATTTTATTTTTCA
AATTAAAGTATATATATTTTATTCCTTAGTTCTTATTTTAATGTTAGTCTTGTTAACACTTAATTTATTTCCCTTTACGA
AAATCTCCCTTAGTCCTATTTCTTTAAGATAATTATATAATAATAATAATGAATATAAAAAAATGCAAATATATAAATAA
AAATAAATAAATAAAAAGCAAATTTCTTTTTACTTAGTTAACATTTTCTCTAAAATTAGTCGAAGTCAGTTTTAGTCAAA
TCGCCGGTCAACCGCAAGTTAGCGGACATTCCGAGGGCCTAACCCCTTCTCAGAATGTACATTTGAACTCGAACCCTCTT
ATTTTCAATTGATATTAATCTGTTTAAATCTTTTGAAAACCTTAAACTATTTTTCTTGATTTTTACTAAAGAATTAAGTG
GCGACTCTGTTCTTTTGGAAATTCGATTTTTCTTAAACCATAAGTTTAATCGATTTTTTTTCAAAACTTAGTCATTTTCT
TATATTTATATTTTCTTAGTAAAACAATAACCATACCTTTACACTCAACCCTGGTACAAGCCTTGGAAAGACCTTTTTTT
AATCTTGAGTAAGGTGAAACAAATGTTGATTGGAAAATAAGGGCAAACTTATGGGTGAAGTCATGCATTTTGTTCATCTT
TGTGAGTGTGAGAGTTGTATGTGATTCCCAAGCTATAAATTGCTGAACAATTGTGTGTGAAAAAGTAATCATCTTTGTGT
GAGGGCATTTGAGTACCTTTGTTGAGCTTGAACTTGCATTTGAAACAAGTATTGTGAACTTGAGATCTTTGATAACGGTG
AGTCACAACTTGAACCTTTGAGTGCACAATTGATCCTTGTATGAGTAAGTTGAGTCTTATTGTGTGCATTAATGATTGAG
TCTTGTGTAGCACTGTTTGAGACATCCTTTTTGAACTCCTGAACTTGAGATTTACTTGAGGACAAGCAAAAGTGTAGGTT
CGGGGTGTTGATGAGTCCGAGATTTGGACCAATTTGTTACTTTATTTACAATGATTTAATGTCCTCAAATGCTTATTTTT
TGCCAATAATTGATGTAAAACCCTCGATTTCCAGGTACATTGATTGAGGAACAAAGCAAGGACACTAATTTGCAAAAAGA
AGCAAAGCGTTCTAAAAGAATGAAGCGAAGTAAGCCTGGTGACCACCAAGTCTACTTGGTGAGTCGCCGAACGACTTCTT
GACCGCCTAAAGTTCTAGTGGGCCAAGCACTGAAGAAAAGAACCAAGTTGGCGAGAGAAAGTAGTAGTCGGAGGATCGCG
GAGTGGTTCCGCGATGCAGTGTTCGATAGCCCAAAGTTACAGACCTTGAGGATGTTGAAGGCAAAGGCAGAAAGGCGATG
GAAGTGACCAAAGGGCTGATCGATGAGTGGGTCGGCAAGCGCGACTTACTTCGTCGAGTGGATCTTTCCGGCATATGTTT
GGTGACTATAAATACATTTTTTTACATTTAGTTTAGTATCAATTACTCGTTTAGAATAGACTTTTATCAAGTTTTGAACT
ATGAGACAAGTTTTCTCTAGTTTTTCTTTAGCTTTGAAGAATTGAAGGTTTTAACTTTTGAGAAATTGGAAGTGGGGCTT
TGAGATTCTTCTAATTGGACCATTGTAAAGACGAAATCAATCTTACCTGGTTGACGGAAACTCAATTTGGTAATGATTTT
TATCTTTCTGTGATGTCTAGCTAAATCCCCATTTCTTGGGGTGTGATTATGTGATTATGGGCTTATTTAGTTTATGGTTA
TTGCTAATTGTTAGTTTAAATTCTATTTAGAAGTGAGTTTAAGCATTAATTGTGGTTTAATTTAAGAATTGTAGTTGGAA
ATGCAGATCTACCCTTGTGTTTTTTGCTTGCCCGGAAGATAGGTTTTAAAACTAAGATTATTGATTGATGGTCTGTGGGT
ATTGGGTTTTCATTGGTTCAGCTCGAGAGAGTAAATCCTAAACCCTTTTCCACCCATTCAGCTCAAGAGAGTGAATGGAC
TAAAGTGTAGGTTATTCTTATTTTGCATGCTTTTTGATGTTCGAGAGAAATATACTTGATTTGGGGTAAACTGTTCCAGA
AAAAGTTTACCTCCTGTATAGTCTAGGTTACTCATTAATAGTTAGCTATTTTCTAATAGTTTCAATTAACCGTTTGTCTA
TATTAGCCTACAATCGAATCACATACCAAGAACCCGTCTCATTCTTGTTACTTCGTATTGATTTCCTCTGTTTGTAGTTG
ACAATTTCAAACCAAAACCCCTCATTTGACATTCGTGTCACCCCCTTATTTGAATGATGTTTTTATTCGATAAATTCTAT
TTCTATGACTAATTTGACCATATTCACACTTTCCTATTGAATCTTAAACACGTACCGCTTAGTGTGGGATTCAACCCCAA
CTCTTTTAGTTGGGTTTTATACTGACAAACAATCGTTGAAACTTAGAATTGGATGAAGTGTCTTCGAAGCGTTAATCAGG
TGCCTAGGTAGGCAATGTTTTATTAATTGAGTAGTTATAAATATGTGTTCACTGCGTGGTATATTGTTAATCGATGGTAG
AATTCATGTGTAGGCCTTAGTGCATTGAATAAGGGATGATTATACATTTGATCCTAGTTGTTATGTTGGATGTGTACCAT
AGGGGGAAGTCCCGTCATGTGAGTTAGGGTTAGGCGATGGTTGAGCCCTATTTGTGTGATCTGAACTTGTAAATGGCTTT
GTTATATGAATACATCTATGGAATTGAGATTTATGAGTCGAGCCTAAGGAAAATAATAAATTTTGTACAATTGCATGCCA
TAAACCTAATACTCGATAGTGTGATTATAAGTATGTTCATTATGCATGTGATTGTGAATGTGATTGCGCTGATGGGATCA
GGTATCACGTACCGACACACTAACATACATTGGATCAGGTGTCACGTACCGACACACTAACATGCATTGGATCGGGTGTC
ACGTACCGACACACATAAATACATTGGNNNNNNNNNNNNNNNNNNNNNNNNNNNNNNNNNNNNNNNNNNNNNNNNNNNNN
NNNNNNNNNNNNNNNNNNNNNNNNNNNNNNNNNNNNNNNNNNNNNNNNNNNNNNNNNNNNNNNNNNNNNNNNNNNNNNNN
NNNNNNNNNNNNNNNNNNNNNNNNNNNNNNNNNNNNNNNNNNNNNNNNNNNNNNNNNNNNNNNNNNNNNNNNNNNNNNNN
NNNNNNNNNNNNNNNNNNNNNNNNNNNNNNNNNNNNNNNNNNNNNNNNNNNNNNNNNNNNNNNNNNNNNNNNNNNNNNNN
NNNNNNNNNNNNNNNNNNNNNNNNNNNNNNNNNNNNNNNNNNNNNNNNNNNNNNNNNNNNNNNNNNNNNNNNNNNNNNNN
NNNNNNNNNNNNNNNNNNNNNNNNNNNNNNNNNNNNNNNNNNNNNNNNNNNNNNNNNNNNNNNNNNNNNNNNNNNNNNNN
NNNNNNNNNNNNNNNNNNNNNNNGGTTGAATGGCATGTGGAAGAACAAGGGTATGTTGTGAGTGGTTGGTCGAAGTGCTT
ATAGTGGTATTCGGGGACTCTTCTATGAGTTGGAGTGGTTAAACTATTATCAAGAACCAAGTGAGTAGGTTGATGGAGAC
ATAAGTTATTGTTGAGGGTACTAGATGATTTGAAGTGTCCGGGAATGGTAAACGTGGAGGAACGAACGGTTTTATTATAT
GTTACTGCTAGTTGATTTCTTATATTATGCAATGGGCGTTGGGTTAACCGTTGATGTCTACCAGTACGTTGTTGGGAAAA
ATACTACAATATTGATATTGGATTGGAATTACAAAGTAGTAAACTTATCATAAACACTGTGTCGTGGCAAGCCACTACCT
TGAAAGCGATTTCGGCCCGACTCCAGTGCAAATCATAGTAGCCTGTCGCTCCCCAAGGTTCCACAGTTACTCTCAAACAC
ATGCACTCGTGGCTGAAAGTTTGAAGATTGCCCAAAACCAATTGCCCAAAAATATTCTAAGAATAAGGTTAAGAAAATAA
AGGAGGAAAAACTTTTTCTCTTCTTTTTTGTTTTTGTTGTATATTTGTTATGCTCACGGAAGGTCATGCTTATGTAGATA
TTTCAAGAGGAGGAGTTTCAAATAGAAGAGTTAATTTTTCATTTTGAGAAACGGATTGTCAAGGTTAATGGCATTAAAGG
CCATTACTTCACTTTTAAAAAAAACCCCTTGTTTGTCTTTTGGAACAGATATGTTTTCTCCTTTGAAACGTATTGTTGTT
ATATCTTTGCATTAGACTTAATTAGCATAGTTAGAATTAACTCAACTATTGAATTTACTCAACAATCCCCCACCAATGCA
AAGATATAGAGTAAGAACTGACTTTTGGGCAAAAGGAAGGAACATGTACTTAAGTGTCAATATCTTTCGATTTGAATTGA
CACGTAGCGATATGAGGTAATAACTTAATATCCACAAAGTGAAGTACCCTTGAACTGAGTGGATATAAATTGAGAACCCC
ATAACACATACCATATCGTTAAATTTAAGCAACCTCCGCGATAGAAAGTGCTTTAATGGTCATGCACACACACCTTGGGT
CTTATGAGTGCTCTAGAAAGACGACCACACCTTTACACGCATGTAGGTGATTCCATCAAGTCTATCTCAAATAGACCACC
TTACGACTATAGAATCATTAAGAGCAAAATAAGCTCAACCTTATAAAACACTGCCTCACGCCATAGGGATAGAAAATGTG
GTGTATATTGAGGCCTAACAGGTCCACCACATTACCTCAATCAATGGGCTTTAGCCCTATCCCCCTCGATGTTTCAAGGA
TTATTTTGCTTGTGAAGCCCTTAGTCATAGGATCCGCTAAATTTCTTTCGGACCTTACATATTCCAAGGAAATAACACCC
AATTTCAACAACTGTTTAACCGCACCATGTCTGATGCGAATATGTCTCCTTTTTCCATTGTACACACTATTTTGGCGATT
CCAATTGCTGCTTGTGAGTCGCAATGAAGAGAGACTGGCGAAGCTTGTCTTCCCCACAATGGCACATCCGCCAAAAGATT
TCTCAACCACTCAGCTTCTTGCCCTGCTAACTCGAGAGCAATGAATTCTGATTCTATGGTAGAATGTGCTATGCAAGTCT
GTTTGGAAGACTTCCACGAAATAGCACATGCACCCAAAGTAAACACATAACCACTGGTGAAGCTAACTTCATCGTTGTCA
GTTACCCAATTTGCATCACAAAAACCTTCTAAAACACCAGGAAATTTGTTAAAATGCAAACACCAATTCATAGTACCTCT
CAAATACCTTAGCAACCGATGAAGAGCATTCTAGTGTTCACTACTAGGATTATGAGTATATCTACTCAGTCTACTAACAA
CATAAGCTATATCAGGACGAGTATAGTTCATGAGAAACGTTACACTCCCAATTATTTTAGCATATTCAGTTTGAGAGACT
AGATTCTTTATTCTTCCTCAAGTGTATGCTAGGATCATAAGGAGTTCTCACTGGAGCTACATCAAAACAATCAAACTTTT
TCAACATTTTTTCAATGTACTGAGATTGACACAAAGAGAAACCATTTGCAGTTCTTTTGATTTTAACTCCCAAAATCATA
TCTGCTTCACCAAGGTATTTCATTTCAAATTTAGAAGACAAAAAGTTCTTGGTCTCATTAATAACATTCACATTAGGACC
AAAAATTAACATGTCATCTACATATAAACATATAATCACACAATCTGAACCTATCATCTTAGAATAAACATGTAATGACC
CTCTTGGTCATTTCTGTGTCTTTCCTTCTGTGTGTCATTTAGAGCGTTCCTATAGCGACCCCAAGTCATTTATGACTTGC
TGGGACTGACAGTTCGGTCACCTGCTCGTTCGTTTGGTCTTGGTGCGAGTTTTTGTGTTTTGGAGCTTATGAACCTTGAA
CGATCATTTTCGATCAAAAGTTCAAGAAGATGACATTGGAATCCAATTCTGACGATTCCATCATCTCCGGAAGGGTCATT
TTAGGCTAGTAGCATGGTCGTCATGACTCCCAAAGTTTTCAGTGTGAGTCGGTGCGATTAGGCGTTTTAACTTTAAGTTT
AAGCCTAAGTTTGACTTTGGTCAACATTCTGAGTAAACGCGCTTGGATGAGAATTCCATCAGCGTGGTTAGCTCCAGAAT
GTCGAGTTTGGTCTAGATTAACCTTTATTTTGTGTCTGGAGGTTTTCGATATCTTTCCGAGCCATTTTGTGGGTTTTGAC
TTAAAAGGGCTTTTGGAAGTGGGACCCACTTTTTATCGAAATGACCTCTGATTGAAATTTCGACTACGCCGTTGAGTCTG
GAATGTCGAATTTGGTATGGTTGCATATCTCGTTTGCATGCACAGGGTTCCGAACGAGTTTGGAGCACTCCGTCGGAGTT
TTTAGTTTTTGAAAAAAGTTGCAGAAAATCTGCTATTTATTGCAGATATATCAGCCAATTTTCCAAAACTTCAAACCCTC
ATAACTCTCTCATCTCTCAACCGATTTGGGCGATTCAAAAGGTAAAGTTGTGAGATTTTTCGAGGATAACGTGTTGGTGA
GCTCGGATAGTAATTTGGAGTCCCCGTTTGAGGTAATTTTTGAAAAATACCTGCTACCGCACCCTTTTTGTGAGCTTAAT
TTTAGAAGATTTTGAGGATTGTTTTCTCAGCCTTTCTAGGTCCGATTTCAGTGATTTTTGAGGCTATCTTGAGTGGTTTT
TCGAGGAAAACGTTGTGGTGTTGTCGCATTTCACTGTAGACCTCCAGTTTCGGGTAAATAGACTGATTCAACTGCTGTCC
CATTTCTATTTTTTTGAGAAAATTTGGGTTTTAGTTGCATGTTGATATTGTGTTGTTTCCGAGCCCCGAATTGTGTCCCA
TTATGGGACATGAGCTGGGGGAACTGGTTAGGACCCACTTTTGGGGTTAATTTCAGAATTTCCAGCGCGGGTCCCACGAT
TTCCATTTTGACTCCAAAATTAACCCATCTCCATTTGTTGTGATTTTGGTGTCTAAATGACCGTATTAATGTTGTGACTC
TATTTTTGATAGCGGGGCAGCGTTTCGAGACCGTTCATAAAGGGAAAGCTTCGAAGGAGTAATTTTGGAGCGCGTGTGAT
CGGCCTATAGGTAGGCTACGGTTTCCCTCTCTTAGATTGAGCTTGAGAGTGTGAATGCATGTTGATTAGTTGGGATTTGG
GTTGGTAGTGATTGAATCATCCATAGGTGTTTGGAAATCATGTTTTCGGCCTATTTCGGGAAATTATCGGGTAACTGTGA
GCATGTTTTGTGTTATTAATGGACCCTCCTCGCTATGTGGGGTACTTGCATGCTTAATTCTTGTTTATTTGAAGAATTTG
GGCCTTAGTTTAGGTTTGACTAGGGCTTGCCTTAGAAATACATGATTCGGATCCGATAGGCCTTAGTTTTGCCCCGACGT
CGCTCGGCTGACTTAAATCCCTGTAGACTGGTGTAGCAGACTTGAGTCTGATAGATTGGGCCTTAGCTAGGCGATACGCT
TGCTCCGACTTTAGTTATCCTTATTTTCCCCGATGTTACGGCTTCACGAGTTACGTCGGTGACACTAATTCTACATCGCG
ATTTGAATTTGATTTTTGGTTTGGTTCCAAGGACTTACATTGATTGGCTAAGTATGGACGGCGTTCCACGGACATTTATG
AGTGTGGATCGATTAGGACTCTTTCAGCAGCTACATTGGCACCTTTATAGAGCATCCGATTTAAGGTCCGGCCTCTATTA
CCCAAATATTTATAAAGAGCATCCGGTTTAAGGTCCGGCCTCTATTGCTCAGATACCTATATAAAGCATCCGGTTAGAGT
TCCGGCCTCTTATACTTGTTACTTGTGATTGGTTACTTGGGTACTTCTGGTGGCATCCGGTTCGAGGTCCGGCCTCCGTA
CTGTTAGATTCTACTAATTAGGGTTGAGGTTCTGGTTCGATGTTCTTCGTTCTTTTTTTATTTTATGCAATTCTCTTTAG
TTATAGTTATTCTGTGTACTCGTCGGGCTTATGGGGGTCCATTCGGGTTTTTATTTAACTTGCGCACGAGTGTACCTTCT
GGGCTTATGGGGGTCCAGTTAGGTGTAATTAGCTTATAAATTACTTTAGTTAGTTCTTTCTACACTCGTGTGCATTCCAT
TGTTACTTAGATTTTCTCTCTTGACCCTCGGTTTGTATTATTCCTTCTTTTCATATTGCCTTTACTTTTCAAGTTCAGTC
GGCCTATGATGCCTACTGGGTACCTGTTGTTTTGGTACTCATGCTACGCTCTGCATCTATTTCGTGATGCAGGTCCGGGC
ATTAGTAGCCAGCGTTGATCGAGCTTGAAGCAGACTGATCCGGAGACGGGAGTGAGCACACGATGTTTTGTACTATTTCA
GTCTCCATCTGTATATGTAGACTTGTCTTTTACCTTTCGAGACAGTCCAGTCTCTGTTGTCCACTTTTGGGACTTGTACT
CATTTTGTTAGTAGCTCTGTACTAGTGACTTCCAGGTTCTAGGAGGGATCTTTATTTGTATTTATGTTTTGGTTTGCTTC
CGCCTGTGTATTTTGTTATTTACCTTCTCTTGTTTAGTTTCTACCCTCAGACCCATTACTTGTTGTTCCGGGTTACGGGT
TGGCTTACCTGCTGGTGGGTTATAGTAGGTACCATCATGACTTGAGAAATCGGGTCGTGACAAAACACAAGTGTCAAGAT
GAATTTACAACAAAGTCATTATCCACTAATGTGATATTAAATTTTTTCATACCATTGCATAGGTGCTTGTTTTAGTCCAT
ACAAGGACTTTCTCAATTTGCATACTTTCTCCTCTTGTCCTAGAAGCACAAAACCCTCAGGTTGAGTCATATGGATCTCT
TCCTCTAAATAACCATTAGAAATGCTATTTTAACATCCACTTGATGCACCACTAAATCATGAATAGCGGCTAAAGCAATA
AGAGTCCTAATGGTCGCTACTTTAGTCACAGGAGAATATGTATCAAAGTAATCAACACCTTTCTTTTGGTTAAAACCCCT
AATCACAAGTCTAGCCTTATATTTATCAATTGTACCATCAGGTCTCAATTTCTTCTTAAATATCCACTTGCTACATATGG
GTTTACAACCTTTAGGTAAATCATACAAGTCCTAAGTGTGATTAGAAACTATAGAGTCTAATTAACTTTTAATAGCCTCT
TTCCAAAATATAACATCTATTGATCTCATAGCTTCATCATAAGTCTAAGGGTCTTCTTCTATTAAATAGATAGACACTAA
TTCATCATTTAAATTATTAATATCAAAATTTTCAATTAATAAAGTACTGATAAAATCAGGACAAAAACTTGTCTCAATTC
TGCGTCTCTTGCTCCGTCTAAGTTCATTTTCATGCTCATTAGAAATAACATTAGATGAAGGTACAGCCTGAGAATTAATA
GAAATAGATGTAGAAGCATTATTTTGCACATCACTCGGCACATTATTTTTCAAAGGAAAAATATGCTCAAAAAATTCTGC
ATCTCTAGATTCACAAATAGAATGATCATTTAGAGACATATATATATATGCAACACTATTTTGAGCATAACCAATAAAGA
CAATATCAGAAGTCTTAGAACCAACATTTACTCGTTTAAAATCAGGTAGACCAACCTTAGCCAAACACCCCCACACTTTC
AGAAATTTCAAGTTAGGAGCAAACCCTTTCCACAACTCATATGAGGTCTTGTCTAACTTATTATGCGGGAATCTATTAAG
AATATAGCATGCAGACAAGACTGCTTCTCCTCACATATTGTCAGATAGACCAGAGCTTAAAAGCATAGAATTCATCATTT
CTTTAAGGGTTCTATTTTTCCGTTCGGCTACACCATTTTGTTGGGGAGTATAGGGAGCACTAACCTCATGTATGATACCA
TTTTTCTCACAAAAATCTTCTATAGCTTTAGTACTATATTCACTACCCCTATCAGATCTAAATCTCTTGATTTTTCTGTC
TAATTGATTTTCCACTTCTGCTTTGAATTTCAAAAACATGATTTCAGCTTCATCTTTAGACTTATGAAGATATACCTTAG
TGTATCTAGAAAAGTCATCAACAAAAGTAATATAATACTTTTCCCCACCTTTGCTAACATTGTTCTTGAAATCTGGTAAA
TATGAATGAATTATTTCAATTAATTCGATCTTTCTACTAATAACAGATCTGAAAGGTTTCTTGGCATGCTTTGCTTCTAC
ACACAGAGAACATTTAGAAAATTCATCAGGTTTTATCATAGGTATTAATTCCATTTTCCTAAGTCTTTTAATAGAAGCAA
TATTAACATGACCTAGTCTACCGTGTCACAAATTGATAAACTCAACAATATAAGCAGAATTTGAAATACTTTCATTATTG
ACAATCTGTTGAACATTGTTCAATAAAATAATCCTCCACTAAGATATCCCTTCCCAACAAAGTCTCCTCCACGTGAAATA
ATTATTTGATCAACTTCAAAAACAAGTTTAAGGCCTACTTTGTTGAGAAGTGCTTCGGAAACTAAGTTTCTACGGAGGGA
GGGAACATACAAAACATTGTTCAAGGATAATGTCTTTCCAAAAGTTAATTTAAGTAAAACTTTTCCTTTACCCATAACTC
CAGCAGTAGTAGAGTTACCCATGTAAACACACTCTCCATCAGTTGACTCATCAAAATCATGAAATAACTCTTTATTGGCA
TAGAAATGCCTTGAAGCGCCTGTGTCTAGCTCCCAGTCAATTTTGTTAGCCACTAGATTTGCCTCAACGACTAGAGCAAC
AATCACTTCACTACACCCAGCAAGATGAGCTTGGACATCACTTTGTCCTTCCTACTTTGAGTCCTGCCCCTTTCTTTGAT
AACACTTGGCAGCCCTGTGACCAAGTTTTCCACAGACAAAACAAGGACCCTTAGATTTTTGAATTTGGCTCTCTAGCTTG
TTAAATTGTTTTTTCTTCTTCACATGTTCATTTTCCAAGGCTTTCTTTTGTTTACCTTTGAACCTGCGTTTCACGACAGT
ACCAGAAGATTCAACAAGATTAGTTTTAGATGAATTAAGAGAAAGTGTTTCCATTTTATCTTTGAGACGGTTCGCCTCTT
TAGTCCTCATATGACTGATAAGTTCTTGCAGAATTAAATTCTTTTTCTTATGTTTTAATTGATTTCTATAATCACTCCAA
GATGGTGGGAATTTTTCAAGCAGAACATTAGCTTGAAATATATCACACATCTTCATGTCCTCGTTGAGAACATCAGTAGT
CAAGTTATCATATTCATGAACTTGTTCCATTATTGTCTTATTGTCAACTATTTGGAATTTAATCCACTGACCGGCAACAT
ATTTTTTCTTTCCTGCATCATCAGCACCATATTTCTTTTCCAAACTATCCCATATTTCTTTGGCATATTTATAAGTAACA
AATAAATCAAATAAAGGATTAGTCATATGATTTAGCAAGTGTCCTCTCACAATTTTGTTATCCTTTTCAAACTTCTTTTT
AGCAACATCATCAACAACCATAACTTTGCTAGAATCAATAGTAGTATTAGAACCATTAATAGAAGGTTCGTTAAATAAAC
ATAATCAACTTCTAATTGTTCAAAGAAAATTAAAAGTTTTTGTGACCATCGTTTAAAATTATTTCCATCCAAAGGCTCAA
GTTTTGAAAAATCAGAAAAAGTTTTGTTCAAAGAAATAGTCATTTATCAATATTGTATGTTAGTAAATCTCTTTCAAATT
GTTGGGAAAAATACTACAATATTGATATTGGATTGGAATTACAAAGTAGTAAATAACTTATCACAAACATTATGTCGTGG
TGAGCCACTGCTTTGAAAGCGATTTCGGCCCGACTCCGGTGCAAATCGTAGTAGCCGGTCGCTCCCCAAGGTTCCACAGT
TACTCTCAAACACGTGCACTCGTGGCTGAAAGTTTGGAGATTTCCCAAAACCAATTGCCCAAAAATATTTTAAGAATAAG
CTTAAGAAAATAAAGGAAGAAAAGCTTTTTCTCTTCTTTTTGGTTTTGTTGTATATGTCTTATGCTCACAAAAGGTCATG
CTTATATAGATATTTCAAGAGGAGGAGTTTCAAATAGAAGAGTTAATTTTTCATTTTGAGAAACAGATTGTCAAGGTTAA
TGGCATTAAAGGCCATTACTTCACTTTTACAGAAACCCTCTTGTTTGTCTTTTGGAACAAATATGTTTTCTCCTTTGAAA
CGTATTGTTGTTATATCTTTGCATTAGACTTAATTAGAACAGCTAGAATTAACTCAACTATAGAATTTACTCAACATATG
TGTGGTTTGTACTGATCCAACTCTTGCTATGCCTTTTTGGCATAGTCTGGATGCAGGGTTGGTGGTGTTTCATAGGTGAA
GACAAAGATAATTTCCAGCAACTTCTATTTTTCCTTCCGCATGATGGGAACTGTGTCTTTTGTTATTGCGTTCGTATCTT
GTAATCTTAGAAGCTCTTGTGCATGTTTAGACTAGATCCCTAGGCTGTTAATTACTTTACAAATCTTAACTTTGAAATGT
ATTTAGTAGTCCTTGCTTTATAAAATCTTGAAATTTCATTTATCACAATTTTTCCTTAATCTTCCGCATGTTTTAAATCG
GTGAGAATCGAGGGTTCTCCTTCTTAGGTGTTAGAGTAGGTGCTCGCACAGCTCGGTGGGTTGAGGTCGTGGTAGAATGT
ACAATAATTTAGACTAAGAAACACAAAAAACACAATAATAATTAGTATGTCTTATTATCAAATATATCGTGTGCTATCAA
ATTAAAGATAAAAAGGCATGACATATGTACATATTCGATTATAAATTATTTAAAAAAAAAAAAAGATAATCAGAAACATA
ATAAAGTTATTCAAAATTAGAATATAAAGAAGTAAGCACATGAAAAAAATATAAGAAATTCAACATATAATACATATATA
CTACCTATCTAAATTATAATTTTTCTACAAAGAGTGTAATTTTTTTTATTGCCTTTAAGGGTTCAACAAGTTGCAATAAT
CAAACAAGGAAATGTCGATACTATTCATTTTTCCTATGTAACCAAAGGAATCAAAAAATTTCAAGCGATAAGTCATATTG
ATGTTTCACTAAACTTTTATATATATATTCAAAAGTTTAAAAAATTCTATAATTTCTTGGACTCTCGTATGTTTGATTCT
TTTTCTTGTTCCAAGTACATGAAATTCTAATTTAGGGTGAGAGTACTCAAGCATAGTATTTTTATTTGCTCTGATGTTGA
AATATGTGAATGTATATCTCAGCTAAAAATGTTAACTTTTAGAGAAGACACACTTTATTTACTTAATTATAAGTTCATAT
ACTGCTTAGTTCGAGAAAAGATATAAATACATTCCAAACATATCTGTTGAATTAATTTCATTTGGCAAAATAGACCTGAA
TGTTCTTACAACTATCATAACCTTTTCACCAACCTTAATAAATAACAAGAACAAAATCCTGTAAAAAAACAAACCATTCC
TAGTAAAATGACAACGTCCATTCACTTTGAATAATCAATCTTATTTTCCTTGTATAGTTTGAAATATATTTCCCACTGTT
CATAATAATTAAAATGTAACTACTTGTTCCCTTAATTATGGAAAAGCCAATAGGGAAAGAATTTGGGCCAGAAATCTTTT
AAGTAGTGACTTGGGAATTCCTAGCTTAGTCCTGATTTGGATGAAATCTGAGTCAAGTGAGGTCTAGGTAAATCTGGTAA
TTAATGAGAGATCTAATAATGAATTTGATTACATAAGTGGATAGTCAAGACGTTAGGGGGCTTGTACGACTTTACGAAAT
CGAATTCAGGCGAGAAGAACTCCTGAAACTCTGAGCGTGACCATGTAGTTTTTGAATGTCAATAGATGAGGGTGTGTTGT
GAAATGGGGGTTTGGAACTTAAATTCTGAGGTTCTGTCTCTGCACAAGCCGCCAGCGCATGGGCCACTTTGGTGGGATGG
TGTCTGCCGTAGTTGCCCAGTCGCGAATTAAGTCGGGAATAAAACCCAAAAATGTTATTTTTCTGCAAGTTTTGTTATTG
AGAGCTAAGAGACGACCCAGGGTTATTTCTTGAAGGTTTTCCACCTCTTCCATCACTAAAGGTAAGGTTTTTACTCCCCT
AATCCATTTTCAATCTGTAGAATGTAGATTCTTGGGTAATTATCCATGGGGGAAGGTTTTGATCTGTAATTAATAGTGGA
AAAAGACCTAAGTTGGGTGTTGGGATCATGGATTTTGCCAAGGGTCGATAATGTTGATTGTAAGCTGGATAATTTGGACT
TGTTTGTTGATCCTTTCATTAAATTGTTGTTTCTAGACCACGAACAAGCGGAAAGAATCCAAAAATGGAAGATTCAAGTG
AATTTTGGGGGATTCAAGCTTGGTTTCGAGGTAGGTGATGGTTTGATTTCATGTTTGTGTGATGTATATTAGTAATTGCT
TCATTGTATTGCATGTATGTGAATGAAGCACTATTGATCAAACCTAATGTAAATTAGTGTGAATGAACCATTGTATGCCA
TGAATAGACATTTGATTGTATGATTATGAGAACGTACATTATAAGTGTGATTGTGATTGTGGTTATGTTGATTGGATATG
GTGTCAAATTCCGAAACATACATTGGATCAGGTGTCATCTTTCGACACACAAATTGGAATTGGGTGTCGTGTTCTGACAC
ATACATTGGATCGGTTGTCACGTTCTGAGACACTAACAGTTTGGGTATAGGTTCCATGAGAGGACCATTGTGTTGTCATA
TCTAATTGTTATTGAGAAAGTGAAATTGTACAATGCTCCTAAAATGATAACTGTATATATGTATATTATGCATTTGCGTG
TTTACTATGTTGTGACTGCTTATATATATAGTGCTTATTGGAATAGTCGTGTGATCCTACCAGTTCATTGTGGTTGTGTA
CTGATGCTACACTTGCTTCGTTCTTGGTTGAGTATATGGCATCTTCAGGTGGCTATTGATAGACCTCAGCTAGTAGATAG
TGATCGAGATCGGATTTCAAGGGTGAGCTAGTTCTTTTAGGCTGCCATGGAGTCCTTCATTTGGCTTAGTCTATTCTTTT
CGTACTTGGACATGTTTTAGTAGTTTGCTTATGTTTTTGTTGGGTTTGTACCCCTTTTACTTAGACTTGTTGAATTATAG
ATGTTTTGGTACAATGACTTTNNNNNNNNNNNNNNNNNNNNNNNNNNNNNNNNNNNNNNNNNNNNNNNNNNNNNNNNNNN
NNNNNNNNNNNNNNNNNNNNNNNNNNNNNNNNNNNNNNNNNNNNNNNNNNNNNNNNNNNNNNNNNNNNNNNNNNNNNNNN
NNNNNNNNNNNNNNNNNNNNNNNNNNNNNNNNNNNNNNNNNNNNNNNNNNNNNNNNNNNNNNNNNNNNNNNNNNNNNNNN
NNNNNNNNNNNNNNNNNNNNNNNNNNNNNNNNNNNNNNNNNNNNNNNNNNNNNNNNNNNNNNNNNNNNNNNNNNNNNNNN
NNNNNNNNNNNNNNGAGAGGGTATAAGACTTTAAGAAATCTCTGTCTTCTTCTTCTTTAGTGCTATGACTTGATTCCAAT
TAGTATTTGGTGATCCCAATAGGTATCTTTCCTACTTCATTTTTCATGGGTACTGAATCTGAAGATTCTTATGATTTTTT
TTATTGATTGTCATGAGCTGCTTCATAAGATGGATAAGGTAGAGTTATTTGGTGTTGAGTTTATGATATACCAGTTCAAG
GGAGACGCCAAAATGTGGTGGTGGTCTCATGTTGAGTGTCGACTAGTAAATGTACTACTCATGACTTGGGAAATATTTTA
TAGCTTTCTATATGGAGAAGTATATACCCTGAACTTTGAAAAATAGGAGAAGAGATCCCTAAATAGATTTGTTGCACCCT
ATAAGGCCAAATTTCATGTTTTATTCCAAATATGGTACACCACCTTGCTTCACTCTAAAAGAGCAAATTTGTTTCTTTTT
GAAGGGATTAAGGCCAGATTTGCAGATTCAAGCTTTATAGGTGACAACATTCAAGAAGTTTTGTAAAGGATGGCTATATA
ATGAAAACCATAACTTTGGAAAATGTATTAAGTGTTGCTTTCATAACATGTCTGGGTCGGTTAGTAAATGATGGAATTAT
GTTGCGACGATTAAGGTTAGAATCTCTACTACAATTTCCTAGATTGAGTGTATATCAAAGAGGGTCATGATACGACTGCT
CCAATAGCAGCGATGCTTACTTGGTTAAGTTATTAAGTGTGTTACAGTGATGGAGAACCTGGACATATGAGAAGAGATTG
TGCACAGCCGCACATGTTGGACCCCGTGTAGCAGCAAACTAGAGTAGTGGTACCTGCGGGCAATGATAATAATGGTAGAG
GATATCCACAAGGTGGGCGAGGAGGGAATCAATGAGGTCGTGGAGGTCGGGGAATTGGTAATGCAGGTAGAAGGGCAGTG
CAGCGAGGCAAGGATAATGTCCGTTAAGAGGACAAGGCTCAGTTTTATGCCTTCCAAGCAAGACCAAGGTGGCGACATCT
GATGCAGTGAACAGATGTACTATTTTTGTTTGTGACCGGATGGCTAATATGTTTTTTATTCGAGTTCTACTTTTTCATAT
GTGTCAGTTCAGTTTGCCTTGGGATTTGATGCAGTTTGTGATGTACTTGATGCCCCCATCTATGTTTCTACCCCAGTTGG
ATAGTCAGTCATAGTCACCCATGTATATCGTGCTTGTCCTGTTATGTTTATTGGTTTTCAAACTTGTACTGATTTGGTTA
TTGTGGATATGGCTGACTTTGATATAATCTTAGTCATGACATGGTTGTCCCCTTATTTTGTTGTGCTTAATTGTGATGCT
AAGTCAGTAACTATTGAGATCTCGGGTACGGAAAGGTTAGAGTGGGAAGGGGTGCACAAGCCTAAGCTAGCAAAGGTCAT
ATATTTCGTGCGGGCTAGGAAAATGGTGGGGCAGGGGTGTTTAGCGTATTTGGCTCATATTTGGGATGTTGAGGTTGAGT
CTCCCTCTATTAAGTCTAATCCTGTAGTGTCTGAATTCAAGGAAGAATTTACTACTGATTTTCCTAGTATGCTTCCGGAG
AGAGATATAAATATATGTACTGACTTGGAACCCGGCACTCGCCCCATCTCCATTCCTCCTTATCGCATGGCTCCAGCACA
ATTGAGAGAGCTTAAAGCTCAAATCCACGGGTTTCCTGAAAAAAGTTTCATCCCTCCTAGTGCTTCCCCGTGGGGGTGCT
CCTGTCTTGTTTGTTAAGAAGAAGGATGGTAGTATGAAGACTGGTGATTTTATCTTATGCCATAAATGAGTGGATTGATA
TCAGAATGACAAGCTTATGGGCTAAGAAAATCCCATTAAGTAGACTCGGGTGAAGGTAATTGAAGATTTTAGTAAGAAAG
TGCTTATAAAATTAGGTTAGTCCTTTGAATTTGATGGGTATACCTGAGTTTAAGGTGTCATGTTAATGAAAAGGATGACT
TCGTAGTGATAGCCAAGGGTAATTGAGCATAATGGTAATAAGAGTTCGTGATGGGTTGTGATGAGATGAAACTATGTAAT
AAGATTGTTGGTTAAGCAAATTTTGTATAGTAA
>mtp_787.scaffold_4
GAATTCTTCAAAACCCAAATTTACAACATTAGGAGTTTGAAAGCCACTACCTTCTTCTTGTGTGTAGTTAGGCACACTCG
TAGATACTCCAGCACAGTAAAAAACAGGGTAATACAGGGTGTCGGAAGTAGCCAATGATAAATTTGTGTTGGCCTCATAT
[truncated: 63,666 more chars]
