# Supplementary material for: Homologues of potato chromosome 5 show variable collinearity in the euchromatin, but dramatic absence of sequence similarity in the pericentromeric heterochromatin
Source: BMC Genomics. 2015 May 10;16(1):374. doi: 10.1186/s12864-015-1578-1 (PMC4470070; doi:10.1186/s12864-015-1578-1)
Supplement: Additional file 3: — RH BAC tiling path sequences. Description of data: Nonredundant, multifasta sequence files of the individual BAC MTPs. The sequence contigs and scaffolds in the MTPs can be either ordered or unordered, depending on the quality status of the tiling path sequence. [file 12864_2015_1578_MOESM3_ESM.zip › mtp_0799.fasta]

>mtp_799.contig_1
TTTTGAGTTCGTTGAAATTATCGAAGTTTGAGGTACCGCTACTTCTTTAATGGTTAATCCGTTTTATCTTGGGAGAAATT
AATCTACAACCTCGGATACTTGAGGAGATTAAATTTCTTAAGGACACATAGTGGGTTCTGTGGACTCGGATAGTTCTTTT
CTTTCATCTTTTATTATTTATGGTTTGCTAATTTGAATACAGAAGATAACAAAATCTAAGTTGATTAAACAGTAACACAC
TTGACTTGTCCCCTCCAGGATACAACAGCCCAACAACGTCATACAACTCAAGCAACTCCGAATTAGTTGAAGAGTCCTAA
GCTCTGCAAAAAGAACATTTTCCTTCAACATAGAAATACTCTCTTTTATATAGTGAATATAGTTGAAGACTTTAGAATAT
CTTCTTTGTCTTAGCTCTCTCTTTCACTACTATAATATTTTTTTCACACTTAACATATTTCATCTCCTTTTGAGATACCC
TTTCACAAAGGTAGAAACACCATTATTTATAGGTAAAGAAGTCTTCCATGTAATCAATGAATAGAATGCGGGATAGCAAT
GTAGGTACATAAATGTGATAGATGTTACATAAGTTAAAAGAAACTAATGGTCATATGAGTTACAAGAACTAATCGTCATA
TAAGTTACAAGAACTAATATTCATCTTCTATCACAACTTATACCACTAACATATATACTTAATATTTTATTTTAATAAAT
GCATATACACCAACATATCCTTGATTCTCTAATGTGTACACGATGTATACCACAACTTACCCTCTTTTAATGTTTGCCTA
TATGTGTAAACTAGTAAACGTACCCGTACTTTGCGCGGTTATGAAAAGCTTTACTGGATTTATGAATAAGTATTCTTTTT
AATACCTAAATATTTGAAGAATTGTAAATATTTATGAATTACAAATTTTTACTATTTCAAATCGTGAAAATAGCCTCTTG
CAGAAATGTAAGACAGACTACATGCAATAAACTCTTGTGGTTCATTCATTCCCCGAATTTCGCATATACAGGAAGTTGTA
ATACACCAAACAACCCCTTTTAAGCATATACTTTAGTCTTCAAATCCAAAAGCACCCATAATGAGGTTGAGTATGCTCCC
TCCTCCTGCTATTCATTAAAAATTCAAGATGGAACACCATTCTTAGTAGTAAAATTTCTAATTTCTCCATTTTTTATATT
AAAAAAATTAGTACGTATTTTTCTATTTTTCTGTCGCTCCTCGGCCAATGCCATGATATATAAGTTTTTTGAAGAATTTT
ATTGATACATATGAAACTCGTAATTTATGAACCTACAATTTTTAATGAATTTATGACGATAGTTGAGATTAACTTAAGAA
TTTACAATGTGACAAAAGTGTGAAACATAAAATTGATAACTGATACTTCAATATTTGCATTTTGCACCAAGAAAGTCATT
CTACAAAACTTCACGCCTCGTGGAACCAAAAATATTATTATTAGTCAAAATAACATATTAATAAATCACCAAAACAATAA
TTAAAAATAGGATTAATAGAATTAATTACATTGAAGTAACAGTATTTTTGTCCAAAGAAATTACAAATACATAAAGTTTT
CCACGGGCATAAAAAATGTATTCTAAATTACCTATTCACCCGTTATTGACATCATTTGTAAATTTTTAGCTAGTTACAAT
CTTTGTCTTCATTCTTCACTTAAAGAAGTCTTATCATCTTTTTCTAAGGCTAAACAACTACAGATCTCCATTAAAATATG
ATAAAAATGCAGATAAGCAAAATGAAGATAAAAAGACTCAATCACAATAAATGAGTTACAAATATTATAATTACATAAAT
AATTAAATAAATATGTACATTTAGGAGTTATAATGGAATCAATATTCAATGTATTAATTGTAATTAAATAACGGGCAAAA
GTCTATTGAGAGTGAAAAAGAAATGGACCAAAAAGCAACACATAAAATGTGCAGTAAGGAAAATTTAAAGTGGAGTACTA
ATAATTGTGTCATTCATCGTCACATTAACACATAAAAATAAAGAAAAAAAGAAGATAAATGTAATTTTAGACAAAGAAAT
GTCAGATCACCCACGAATTCATATCCAACTTTATATAATACTCATTATTTTGTATTTGGCTGATATTAGTATTTATATAC
TGATTATTTATATCATAGTAGTTTTTAAATTCTTTTTGATAAATATTAGCAAAAAAAAGTCTATAAAAAATTAAATAGAA
TTTTTGGAAAATAAACTGCAAAAGAAAATTATTTAGGAAAAAACTATTAGTAGAAATTAAATGAAAACATATTTCAAAAG
GAAGAAAATAAATCAAGAATAATATTTCAAATAAATTATATGTGTTTCCTCGCTCAAAAGATATGTAATTTTATATTTAT
TAGTAGAGTTTTTTTATACCTTCTAAATTGAAGCAAAAAAAAAAAAAGCCCAAAAAATAGAATTAACTTTTCAATGAAAA
AAGGGCAAATAACAGAATGTTAACTATGGCTTGGTATAGCAAAGGAGCTTTCATGCTTGCGAAGTTCATTAAATCTACAC
TAGGGCTGGCAAGGGGACGGGGACGAGGATTGGGGGACAGGACGAAGGGGGACGGGACGGGGGATGGCGCTGGCGGGATT
TGGCCGGGACCGGGATTGGGGGGACAAAAATAAGTCCCATCCCGTCCCACTATATATACGGGATGGGACGGGTTTTTGGG
GGACGGGACGGGACGGGGGATTTTTTACATACTTATTTATTTGTATTGAAATTATATGTTATTGAATAACATTTTTAGTT
TATTTGATTTTTTTTCAATAACATTTTTAGCTAATAAATAATGCTTAAATTTTCAAATTTTCAAATTTCAAAATTCAAAT
TTCAATTTCAAACTTCAAATTTCAATTTCGAACTTCAAATTTCAAACTTCAAATTTCAAATTTCAAATTCAACTTTCAAA
TTTCAAACTTCAATTTTCAAATTTCAAATTTGAGAAGTTCAAATTTGTATTTTAAATATTTTAAAGTAATTTAAACTTGA
AATTTTGATTTTTAAATTAAGTATTTTAAAGTTAATTTAGTATATATGTAAATATGTATGAATATATTAAAATTAAAATG
CAAGACAATAGTTATATAAAAAAGACTTAATAAAGCCTTCAAATTTATTCAATAAAATCTAATTGCAACTTAGAACTTAG
AAGTTACAATTTACAAATATTAGTGGAGTAACTAATCTACGCAGCCACCTTCTAGGAAGGGTTTTGTTTCAATAAGTTCT
CATATATAAAACTAATATTTGTTACAAATATTAGATGAGTAACTAATTTACGCAGCCACCTTTTAGGAAGGGTTATGTTT
CAATTAGTTCTCGGATGTAATCTAATATTTGTATTCTCCTTTAAAATTTAATTCTAATTGTCGCATCATATCGACGGTAA
CATCCTCCGGTGTTGGCAAACTTGCTAGAAACTCTTGTGACTCTAATTCATCATCACTAGATCCAATTACCGCATTAATC
CAAGCTTCTTGTTTGGAACTTAACTTTGGCAAATTATAATTTCTCCTCTCGGCGTTGACCCAGTCTCTAAATAAAACTGA
TATTTCCAAACTGTCTTCCACCAATGAATGTCTATGATCGCCAAGTTGAAACCTTGCCGCACTAAAAGTAACCTCTGATG
CAACTGATGAAGCTTGAATAGCTAGAACATCGAACCATTTTGCTCAAAATTGGAAATGCAACGCTCTGTCTCCTTCACCA
TGCTAATAATTCTTTATGGCCATCTTCGTCTTCCACTGTTTCTAAAGATTGATTAAGATATTCTTCAAAATCATCACGAT
TAGTAGAATTAAGACCAAGAAAATCTCGCATATAACTTGAAACTCGAGCTTTACTCTGAGGATTAGAAGTTTGACTAACT
TCTTGAGTATTTCCTGTAGTTCTATATTTTTCATACAAAATTTTTGCTTCTACTTTTATGCTAGACTTACACATTTCACA
AGTTGGATTTATTTCCGGTAAAATTTCTAAGGTATCATAAAAAGTGTCAACAAGTCCCTGCACACTTTGTAATTTATAGT
CAGGATGAAGTAAAGTAGCAGTTAAAAAAATTTGAGGAATAGGAAAAAAATATTTTTAAAATTTTTCAATCATACCTTCA
ATTGCAACTCTAAATTTTTCAATTTTTTTTGTATTTAGAAAATTGAAGTGAAATAGCACAAATATTTTGTTAATACTGAT
GAAATAGTAGGATAATAAATTACAGAAAACATGGTTGTAGCATCATAAAAAAGTCTTAAAAATTCTAATAGTTCATTAGT
TTCTTCCCAATCTTCTTCACAAATTCTGTCTAATAGGTCAACATTATGAACATTAAACGTCATTTGTATGGGTCCTCTAT
ATTCGTAAGCAACTGAAAACATTTCGTAAAAAGAATTCCACCTTGTTTTAATATGTCTTGGAATTTTTCTTAGTGGCAAA
TCACATAGTACACAACGCTCATTAAATTCCCTAATTCTAGCAGCTCTATTAGCATAAAAAATCCAGGCAATAGCATATTC
AATTTTCATACAACCACATTCAAATAATGAAATACCATCTTGTATAACTAAATTTAATACATGTGCAACACATCTAACAT
GAAAAGAATTAACATCAATTGGACATAATCTAGTTTTTAACATACTAGCAGCGTTTACATTATTAGATGCATTATCTAAT
GCGACAGACATTACTTTATCTATAAGCATGTAATAATCTATAACACTCAAAATATTTGAAGCTAAATATGCACCAGTTTT
TTTCTCTATACATTCTTTATAACTTAAGATTCTTTTTTGCAAATTCCAGTTATGATCAATCCAATGTGCTGTAACAGTTA
AATAATCACGTCCATTAACACTACGACCCATGTCCGAAGTTATAGACACTCTACAATCTAATATGCTAAATATACAACGC
AGATATTGACAATGTTTACCTTGATATACAAAAACATCAGATTTAACAGTATTTCTTGAAAAACCTCTATAATTAGAATT
ATAAGTTTGTTGAATATATTCAATAAAACCGGGATGTGAAGGAAAACTATAAGGTAAACCACAAACAGAAACCATTTTAG
CTAAATTTTCGCGATCTCTTTCCTTATTATATTTACGTTGTGTTAGTGGACCACCGGGGTTAGAAGAATCTAATGTTCCT
TGAACCATGTTAGAAGCCCCTACCGATTCATTAACATTAATATCAAAATCATTAACTGGAATTCCTTTTTTTTCTATTGG
CTAATGATTTAGCTTCTTTATATTAAATCAGCACACAAGATAACAAATGTCTATTTAAGCCCCCCGTCTCACCTTGACCT
CCACTTTGTTTATGTTTAAAAGGTTGCTTACACTTATTACAAATAACAATAGAATTTTCCTTATCTAAAGTCATAAATTG
CCACACAACAGAAGTTTTAGGGCATTGATACTTCACATTCTCCCTTGTAGGAGGTATAAGGGGTGGGCGTCCAGAATTTT
GCTCCGTTGAATTTGTAGTTTCGTTTGGAACATTTGTCACCGGACTAGTAGGTGTATCTTCTAATTCATCTTCTCCCGAA
CCAACTTCTACTTCTTCACCTGAATTTTCATCAAGACAAGGATTAATATCACCATAAATTTGTTGTAAAAGTTCACGATC
GAGTTGAGCATTTGAATCAATATCATAAGAAGTATCATCAACATAAGTAGAATCATTTGTATTAAATCTAATTCTAGAAG
TATCACCACATTTACTCTTATTTTTTTCCTTACTACTTTTTTTATTAAAATTAAATAATCTCCTAATGCCACTTGGTTCT
TTCTCTTTTCCTTTACCGGATCTTTTTTGTTAGAACTCATATTTAATTATATGTAAAGTATAATATAAAAATAATAATAA
CACAAAAATTAATGACGAAAAATAAAATATAAATATTATGAAACGAATGTACCAAACGTCTGCGTTAATAGCAGACGTTA
TAACCGATTCTTGAAGCTTGTAGTTTGTTGTAACTTGTAATTTGGAACTCCAATATTTGATAGAAAATATGAGAATTATA
TATATTATGATATATAATATGAAAATTTAGAATTGAAATATATGTATTATGATATAATATGAGACTTAAATGGAATAAAA
AATTGAGACTTAAGATTGAGACTTGAGAGGATATAAAAAATAGATGAAAGAATATATGATTTTGTAAGAAATAATAAGGG
ATAGAGGGTATTTATAATATTAAAAGTGGGTTAAAGTGTATTTATGATAACTTGAGGGTTTAAATTAAAGTATTAAAAGT
AGGGGTGGTAGGGGTGTTGGGGAAGGGAAAAAACAGTGAATAAATCCGTTGGGGGGGCCCACTAGCCGTTGCCCCAATGG
ATATAATTCAAAAAAAAAAAATTTAAAAATGTTAGGGGATCCCGCGAACCGGCAGGTTCATCCGGGTCGGGTCAACCAGG
CCCAAAGGGTGAACCAGCCCCTAACCGGTCCCCTATCCCGAATCCCTCCCAACCCGTGAAAATGTACGGGACCGGGTCCG
GCGAGCTGGTTCTCGAACCGGTCGCAGGCCGGGGCAGGCCGACCCGGTCCCCCTACCAGCCCTAATCTACACCACTTGTG
TGCTTTATCTCGGCAAGACAACAACACTGCTCCAAACATATTATTGTTTGTTATTATGTTATTGAGTTAAACACAAACAT
TTTAAAAACTAAAACAGATCATAGGCAGAAGGGATCCAAAACAACCAAGTAGAAACATGTTGTTGACACCAAATTTTGGC
CTAACATTTTCAAAATTCGTAATTTTTAAGTTTTATTTATTTAATAGTTCAAAATAATTTTTTAATAATTTTAAATAAGT
TTATCAATAACTATCCTTATTTATCAAAATTTAGAAAAAAAAATTATCAGTTAATTTTAAAATTTGCATTTTTACATGTC
ATTAGTTAAGTTCATTATATTTTTTTTATGTATAACTTACATAAATCACATAGTGTAAGACCCTAAATTACATTATATCC
CTACTCTTTTCTATTTTACAAAAATCCCTCAAAATATTAATTTCGGATACATTAATTGTGATATATTATAAAACTTGTCT
ATTGCACTTAATAAGGAATATTAACGTAAAATTGATTTCATTTCCCACAAATCACGCAGAACCTGATTGATATCAATCTA
TTCCAATCTGTAACAACTTCACAAAATTCAAAAATCAAATTTTCATCTTCTACATCAATTCGAAATCTTGAATCTCAAAT
CTACCATTGTAGATGATTGGAGAGATGGTTCAGATATATTCAATTGCTCTGATCCTTACAAGAAAGTTAGTGCAATTGTG
CAAGCTATCAGAAACTATAACGATCCCCATATTTTGGCTGCGGCGAGCAGTGGTTTGAAGTAAGCAATGGGTGATCAAAA
TCTGAATGAAAACAAGGTCGAGCTATTTGTTAGTGATGATACTTACTGATGAGATCAAGCTTAACCTTTTTGTGTCTGTT
TTTTTATTATAATATCATGTATTTTGCGGTTCAACTTTGTGAACAATATCATTTTTTGGTTTTGCTTTTGCAATAACATC
ATGATGAGTTTAACATGTCGTGTTTTACGCTTGTTTACGTGTTTGTGGCACCGGAAAATAATGGAAACATTGACTTTAAA
TGACTCTAGATATTACTATATTGTGAAGACATGTTAATCAATTTGTTTTAGTTATTGTTTACATGTTTATAGTTGTGTGT
TGTAATGAATATAGAAACGACAGATTATCAAATCGAATACATTCAATTCTTACATTTAGCAGTAATTTTTATAAATGTAT
CATAGCCAATAATGTGTGTCAGTAATTTGTATAAATGTATCACTGCAAAATAATGAGTATTTAGCAGTAATTTGTATAAA
TGTTTCATTGCAAAATAATGGGTATTTAGCAGTAATTTGTATAAATGTAGCATAGCCATTTGTGTGTATCAGATTATGTG
TGATTGAAAAATTGCATATCTTATTCGAAGGAAATCAAATTGAAAACCACTTGATGGGATTGAGAAATATTATCGATACA
TTATAGAGCTTGATATATGGAAAATGATACATTATACATTGCTTACGTATCAAGTACGTTTGAATTGAACATGAAACTCA
CTAGTCGAAGTACCAACAACATTAGGTTATGTATCAGTATAATAAATATAAACATGATACATTGCATAGAATCCACTGGT
CGAAGTATCAGCAACATTAGATTATGTATCAATATAATAACTATAAACATGATACATTGCATAAATCTTACTAGTCGAAG
TATCTACAACATTACGTTATATAAACATGGTACATTGCATAAAACATAGTCATTGTATTAGAAAACTAAATTACGAAATA
AAATAAACGAGACACATTGAAAACTTGTGCCTTTGATAGAGACGAACATGATAAGGCAGATTCGACTTTTTCCTCTTTTT
TTGAGCGTTTTTTCATAATAGATTAAGAATTTGAAATCCTTCTTCATGAATAAGACTGAACAAACATTAAAGAGTGCAGA
TACATAACACCCAATTGATTTTGGTACTATTTATATATCCTTTTAAATTTGAATACGATTGAAGATACATTCGGTAGTGT
TTATGTATCAAGTACATTTACATTGAAAATGATAAACAAAATTGAAGATTCAACAATATTAGGGTTATGAATCAATATCG
TAAATATGAACATGATACATTGCATAACAACGAAAGTTACTGTAGCAGTGATGTATCAGATCAGTGATAACACTAACAAA
GATTAATTTAATGTATCAAAAAGTTAAAACGAAGGCATTATACA
>mtp_799.contig_2
GGAAAATGCACAAGTACCCCTCAACCTAAGGCCCAAATTCCAGAGGCACACCTATACTATAATAAGGTCCTATTAATCCC
CGAACTTATTTTATAAATAATTTTCTACCCCTTTTCGGCCTACGTGGCACTATCCTTGAAAAAATTGTTAGCACGCGTTG
GGCCCACAAGATAGTGCCACGTAGGCTGAAAAGGGGTAAAAAATAATTTCTAAAATAAGTTCGGGGGTAATAGGACCTTA
GTATAGTATAAGTGTGTCTCTGAGATTTCGGGCATAGGTTGAAGGGGTACTTATGCATTTTCCCATTAAACAATAGTAAC
TCAAATAGTAGAAAAGATAAACCACAAAATTGTATAAAAACATTTAACCTTTTAACAATAAACAATAAGTTAAACTAGCA
TCATTGCTTTATGAATGTGTACGAAATTTTTTGTGACTCTGTAAGACATGTTCAATTTTATTTGGACTCTACAAAACGTG
TTCAATTTCAATTAAGATTCTTGGAGGATACTTTCTAAATCTCAGTTCATGCCTATATAAATGATATTATATTCTCTGGC
ATTTCAAATATTCCGCAAATTCATGAAATATTCATAGAGAGATCAAAATCAAAAGCATCTACATTTGAGAAATACGCCAC
TAACTGTCCTCGAATCATGGAT
>mtp_799.contig_3
GAATTCAGTTCTCTTCAATCACTTATTGAAGCTCTGGCCTTTGAGGCAGCATTTGTGATCTACTCCTGTGATAATAAGGA
TCTTCTTTTTGTTTTGCAGCCAAAGTTTAATCATGTCAGTGTAGTAATTGACATGATACAGCTACTAAACAGTCGAGCAA
CCATGACAGCTCCACTGAAAGATCTGATTGACTATGCTTGGGAAGAGCTGATAGTCTTGAGAACTTTTCTCATTGATTCA
TTGGAGCAGTGCAAACAGCAACCTAAGATAACTGATTTTTTAACTCTTATCCAATCTGTGACTCACAAAGCATTTTTAGT
TTTGTATAACCTTTTAGGTTATACAAAACAAGAAGACTTGGCCTGGGAAATGAATCACGAAGACTTGGCCTGGGAAATGA
ATCGCGAAGACTTGGCCTGGGAAATAAATCGCTCACATTTTAAATTGCTTCTTAGGTTCAACTTTATTAAGGCAGCAATT
AGACAAATGTGTCCCACCATTTCTGCTTCATCATCAACTGAGATATATCTGCTGAACTTTCTTCCTATTAGATTTGAGGT
CATTGATTCTTATTTCTTGTCATCCTCTGGTCACGACAACATGGATTTAGTTATGATGGGGTTTCATGAATATATTATTG
ACAATCTGCTACTGAAGGATGAAACTGATTTGTCATTTACAGTTGGACATGACGTTAAAAAGTTCTACTATGGATTGTTG
CTCCTGGTAACATCTCTTGTTGATCCTCTAGCTCAGTGCAGTGGATTTGCAATTGAGGCCGAATCTGTGAATAGCAACAA
AAGCAATCTTGTTCTTCAGTTTTTGACTGTGGCTTTCAAGCTTATCGAATCTGAGCACAGTCTGCACAAAGCCACTTTGG
AAGCTCATGAAGAGCTTATTTATCTTAGAGTTCTTCTCATAAATGTTCTCTGGGAACACACACAGCTTAATGAATTGCAT
CATGTCTTAATGCATGCAGAAGTGACTGCCAACAAGATAGCACAAATCATCAAGGGAATACACATTGAGGATATTGGGCT
TTTATTATCTGAGATTAAATCTGTCAAAGTAGAGGTCAGAAAAGTATGCTTTCAGTTTCTGGATGCATCACCTTACATCA
TAACAGATGGAGAAGGCCTTATTAATTTCTTATTAAAATGCCAGGACGGGCTGCTCAATTATGATGCTTGTTCAATTCCT
TTTCAGAAGAACCAAATCCCAGTAATCAAAGACAAACTAGTTTATTTGGGTTCTTTTATTGCAGATATTGTACAGCATCG
TGATATGCAGCAAGAGCTCAAAGACCTTGTGAAACGTGTTCAAGATATAATGTTTGTCTGTCTCTTCCCCATCAGAGATT
CTGCACCTTCTTGGTATTACAGGCTACATCTCTATGATGTCAGGCAATTGCTTAAGTTTGTTGAGAAAGAGGTCAAAATG
ATTTGTCTCAAAGTTTCAGGTTCTTCAAGTTATAGCTTCCCCAAGATAAATGAACTAGGATTTCTTGATTGCTTCCTGGG
AAAACTGGATGAGATGTTAAGTTCTAAGCTCGAGTCAGTCATCGACTTAAAACGTCAAATTGAGCCATTGAAGGAGGGCT
TATTGTGTCTAAGAACGTTGACTGATCATTTCCCAGAAATCTACGATGAGCATGATGAAGTTTATAGTCTTATAACAAGA
GTTACTGACATGGCATACAAGGCAGAGTATGTCATGGACTCGTGCTTGACCTATTCTTATCCACTCTGGTACAAAGTTCT
TTGGATTTCTGAAGCTGCTGAGAATATTAAACTTCTAAATAAAGTTGTTAGGGAAACATGTGAAAGAAAAAAGATAGATG
TGGCAGTGCTCAAAGTTAGAAAGACCTCAACTCATCTTGTGCCATCTCTATCAGCTAATACTCCAGGATCAAATGAAGAA
ATGGAGAGTTTCCAGGAGGCGATGGACCAAATGAAGAAGCAGCTACTTGGAGGTTCGCGTGAGCTAGATGTCATCTCATT
GGTTGGCATGCCGGGAATTGGTAAGACTACTCTTGCCGAGAAGATTTACAATGATCCAGTAATCACCTCTCGCTTTAAAG
TCCGTGCTCAGTGTCGCGTGACTCAAGTATATTCATGGAGAGATTTGTTGCTTGCCATTTTGAATGGTGTGCTTGAGCCT
ATTGATCGCAATGAAAAAGAAGATGCTGAATTAGCTGATGAGCTGCGGCGATTTTTGTGGACCAAGAGATTCTTAATTCT
CATTGATGATGTTTGGGATGATAAAGTGTGGGACAATCTACATATGTGCTTCAAAGATGCTCGGAATGGGAGTAGAATTA
TTCTAACAACACGTTTGAGTAAAGCTGCCAATTATGCTAAATGTGAAAGTGAACCTCATCATCTTCGCTTGTTCAGAGAT
GATGAGAGTTGGACATTATTACAGCAAGAGTTGTTTCAAGGGAAGAGCTGTCCTCCTGAAATTGTTGATGTGGGGTTCCG
AATAGCTAAAAAATGTGGAGGGTTGCCTCTCTTCATTGTTTTAGTTGCTGGTGTTCTCAAAGAGAAAAAGATAATAAAAG
CAGAATTGTGGAAGGAAATAGAAGAAAGTCTAGGTTTGCTGAATATTGGTAGCTTGGAAGAGAGCATGTCTATAATTGGA
TTCAGTTATAGGAATTTACCACAACAGCTGAAGCCTTGTTTTCTCTATTTTGGAGGACTTTTAAAGGGAAAGGATATTCA
GGTCTCAAAATTGACTCGGTTGTGGGTTGCTGAGGGTTTTGTACAAGCAAATGAGGAAAACGGACTAGAAGATGCTGCAG
AAGGTCTCTTGGAAGATCTTATTAGTAGAAATTTAGTGATGGATGTGGAGAAGAGACCCAACGGGAAGCTTAAAACATGT
CGTGTTCATGATCTGTTGCATAAATTCTGCTTGGAGAAGTCCAAACAGGAGAATTTCCTTCTTCAGATCAATGGGTATAA
AGAACTATACTGATTTTATTGTATTATTATTTATATCAACTCTCATTTTCATTATTTTCTCTTTAAACAGATTATTAACT
GGTGGGGATACATTTCCTGAAATGTCTATGGAATACCGGTTGTTTGTTCATACTTCTGAGGATCAGATTGATCTGTGGCA
GCCATCTCGCTCGAATGTTCGCTCTTTGTTGGTCAATGTGATTGATTCAGAGAACTTATTCTGGCCGTGTAACATCTCCT
TCATCTTTGATAGCTTCAAACTTGTTAAGGTGTTGGATTTGGAATCCTTCAACATTGGTGGTACTTTTCCCAGTGAAATA
CAATTTCTAATTCATTTGAAGTATTTTGCTGCTAAAACTGGTGGAAATTCAATTCCTTCATGTTTAGCTAAGCTTTGGAA
TCTCGAAACTTTTGTGATAAGAGGATTGGGAGTAGAGGTGATATTACCCATTTCACTTCTAAAGATGGTTAAAATGAGGA
ATATACATGTAAACCATCGTGCTTCATTTAGTTTGCCTGAGAACATGAGTGAATCACTTTCTGACTCTCAATTAGATAAT
TTGGAAACCTTTTCCACTCCACATCTCTCTTACGGTGAAGATACAGAGATGATATTGAGAAAGATGCCAAAATTGAGAAA
GCTGAGTTGCATATTTTCAGGGACATTTGGTTATTCAGAGAAAATGAAGGGAAGGTGTGTTCTCTTTCCCAGATTAGAGT
TTCTAATTCACCTTGAATCCCTCAAACTTGCCTCCAACAGCTATCCAGCCAAACTTCCACATGTCTTCAGTTTTCCCTCA
ACACTTGGGGAATTGACTCTGTCAAAGTTTCGTCTACCATGGAGCCAAATCTTGAGTATAGGAGAGCTTCCTAACTTGAA
GATTCTAAAGTTACTTCTCAGAGCCTTTGAAGGGGATGAATGGGAAGTGAATGATTCAGAGTTCTGTGAACTCAAATACT
TAGAATTGGAGGACCTCAACATTGCACAGTGGTCTGTCTCTGAGGATGCTTTTCCTTTGCTTGAACGTTTGGTTTTAACC
AAATGTAAGCGGCTTGAGAAAATTCCTTCTCATTTTGATGATGCTGTATTGTTAAAAAGCATTGAAGTAAACTGGTGCAG
CTGGGATGTTGCTAATTCAGCCAAGGAAATTCAAGAAATTCAGCGTGATGAAATGGCAAATGATGCGTTCAAAGTTACAA
TACAGCCTCCAGATTGGGATAGAAATTCATCTCCTTGACTCATTATCTGGTATGTTCTTGTCATGTTCATTTTTCTTTTA
CACCGCATCATGCTTATTATTACTTATTCAGTGAATGTTCCATTCAGGCTTGCAAACATGGAGGAGGACCTCAGCTAGTT
GAAGGATCTTCAGCAATAAGTGAAGTGTTCGATTAAATTTCAACTCTTAGTGATTTGTGTGAAACTAGTAATGAATTTAT
GAGCAACAGCTCACATCCTTTTCTAAACTTTCTGGAACTATTGGAAATGTGAAATTATTGTTATCAGTGTGCTACATTCC
TTTTAAATCAGTATATTGAAATTGTCCTCTTGGCATGTGTAGGACTTGTTTTTCGAGGTTAAGATGATTGAATATATATC
ATGTGTACCTACAATTATGAACCATCAAAGTTTGATTAGATGTACATGTGATCTTTTTACTTATTTTTATTTATGAGGTA
CAAGCATGTGCATGGATGGAAAAACACCTAGTTTTTCTCTCATTTCACTCATTTCAAGCTTTGTAACTCCCGAAAACTAG
TATGAGAATTGAGATCATGAGCAACAGAGGAGAACAAGCAAATGAGAGATCGTTGAAAGCATTGAGGAGGGATGGCCTTC
TTGATATCACCAATTGCAAAAGAGGGCTTTGAAATTGGCACGCTTTGGAGAGGATTTCTCTTTTGTTTAGTTTTAGTTTT
TGGAACAGACATATTGCCTCTGGCTCCCATTCTTGATAGGGATTTGCCTATTTACTGAAATGAATATATATATTTTCTAA
CTGACAGAAGTAGAAGGAACTTTTAACTAGAACCCGAGGCCTCTAGTTGAGGTGGACGGATTGCATCCATCCCAGATGCC
TCTTGGTGTCGGAGACCTCCTATTTCTGCCAGAAAAATATGTTCAATAATTAATGACTAAAACCATTTTAGTCACCACAG
AAAAATATGTTCAGCCCTAATCGATTTGTTTATAGATTTGTGATCAGTGATCAAAAGATTATTATAAATCGAAATGTGCT
ATTTCGTTTGTTTATAGATGTGTGAGAATTGAGAAGGAAATATTGAACCAAGAAGAACAGCCACCAAAGATAGAAGTCCC
TTCTTCTGTTTCTGTTAAGGAAGAATTTCATAGACTCCAAATACTGACTATTTCTCAAGCCGAGTCGACATTTCATTCTT
CACAAGAAACATAACAGTACCTCTGAGAGCTCCATTTGTCCTGCAAGACGATTAAATGGATCAGCAACCTCATTTTGAAA
GCAATGAATCATGATCAATATATACAAGAAATATATTACTTATTTTGAAAGCACCATATAGTGACTAGCAACAAATACAC
ATATCCCAATATTTTATATCTGCGATCTACTGTTTGTAACCCAAAGTTCTAACTCAGCACTAGCAAGTTTATCATTACTC
TTTCTGGACTTATATTCTCTCTTTTCTCCAAGCATTTTTTGTCTTTTCATTATTAACTACAAATATGTCCAATTTAGCCT
GAAGATGTATTCTTATAAGTTCTTGATGAGCTGCGCTTGTACAACGATATCATCTTTGTCAGTTTATGCCATTTGGCTAA
TTTATTGTGGTAACCTACTGTAGCCCGAATACCAGAGACATAATTAAGTAACCTCTCCATAACCCAATTCCCCTTTAACT
TTCTTTTCATAGTAAACAAGATGATATTTGATAATTGAGAAACTCCAATGGTTTGGAACTTGGTGGATGACGGGCTCATA
CCTCTACCCTTCTCCTCTTAAATACAAGATTTTTGTTTGCGACAAGGTTCAAACTCGTGTGAGTTTAATGGTAAAAGAAT
TGTCTTTGCGAGAAAGACAACTCGGATTTAGTAGCACCTGATGCCTTATTCTTTTCTACTCAAAGAATATATATATCGAA
TAATTTTCACATACAATACTAGATTGCACACACGAATCTGAAAACATCAATGGACTCAAATTACTAGGATTATTATATAT
ATACATAAAATCAGATTGACAACATTAAAGATGGAAACAGTATCTGGTACTGGAGGAATATAAACTCCATCAAATTGCAT
GGCAAGGACAGAATGGTATAATAATAGCTCTTATTGTTTTACTGATAATGGAAAACTATTCTGTGAGTAGGAGCTATAAC
AAACTACTAGGAAGGCTGCAGAAAGTACAGAAGTTGCGCTGATATGAAATTCTATCATGCTGCCTAGACATAGGGAAATT
TCTGACTAAGGAGAGGATGATCAGACTTCATAAACCAACGGAGGATGGAATTTGCTGTTTACAACAATAAAATTGAATTC
CAGCTACATCTATTTGTGGAATGTAGTTGAACAACCAAGCTGCATAAATAATTGAAGACCTGGACAGTATATATGAAATA
AGAAGGGGATGACGCAATGTTTAATTGGATTCTTTTTTTTGTTTGACGCTGTAGTTATTCGACCAGACTTCCTCGAAGAT
GGCTTAAATCTCCAGAGTGCTTTTTAGGTGTAACTATTTGGTTGTTATGGTAATTCCTCACAGTTTACCAAAAAATCAAC
AAAAAAACACTAACCATGCTTATAAAGATTGGAACTTCAGTTTATACTAAAGCAAAGCAAGGATGTATCTTAGCACCCTT
TATTTATTCTAACAAGTGGGAATTGCCTCAAACTCCTTAGGCAAAGGATAACCGAACATCGATGAACTCCTCAATAGATA
TCCATAAAGAAAACTTCTCTTGATAACACAGATCTGTCTTTGGGAGAAAGACAATTTCTTTTCAGCAGTTCAGAACAGAA
CAACACATGAATTTTTTTGCAATTTATACAAAGTTTGCATTCATTGACTCAAACTACAAGTATTATTGGATTTAGAAGTT
GACCTCATCATATTGAAGCAAAGGCAGAATCTTGGCAGCCCTTAATCTTATTAGTACAAGTAGGAATATTTTCAAATTCC
TTAGCTGGTAACTTTTCAGACAAAAATCCAACATGAAATTCAATCATCTGAGACTCTTCATCAACACTAATCCCAGTTAC
AGATACCCATACAAACAACTTTTTTGCTTGTATTCCAGTGACATCAGAGACAGATTGTAATGACCCTCTTGGTCATTTCT
GTGTCTTGCCTTCTGTGTGTCGTTTAGAGCATTCCTATAGCAACCCCAAGTCATTTATGACTTGCTGGGACTGATAGTTC
GGTCACCTGGTCGTTCGTTTGGTCTTGGTGTGAGTTTTTGTGTTTTGGAGCTTATGAACCTTGAACGATCATTTTCGATC
AAAAGTTCAAGAAGATGACATCGGAATCCAATTCTGACGATTCCATCAGCTCCGGAAGGGTCATTTTAGGCTAGTAGCAT
GGTCGACATGACTCCCGAGGTTTTCAGTGTGAGTCGGTGCGATTAGGCGTTTTAGCCTTTGAATTTTGGCTTAAGTTTGA
CTTTGGTCAACATTTTGAGTAAACGCGCTCGGATGAGAATTCCGTCAGCGTGGTTAGTTCCGGAATGTCGAGTTTGGTCT
AGATCGACCCTTCTTTTGTGTCTGGAGGTTTTCGATATCTTTCCGAGCCCTTTTGTGGGTTTTGACTTAAAAGGGCTTTT
GGAAGTGGGACCCACTTTTTATCGAAATGACCTCTGATGGAAATTTCGACTGTGCCGTTGAGTCTGGAATATCGAATTTG
GTATGGTTGCATATCTCGTTTGCGTGCACGGGGTTCCGAACGAGTTCGGAGCACCCCGTCGGGATTTTAAGTTTTGGAAA
TGTTGCAGATTTTCTGCAATAAATTGCAGAAAATCAGCAACAAATCCCAAACTTCAAACCCTCATCTCTCTCTCATCTCT
CAACCGATTTGGGTGATCCAAAAGGCTAAGTTGTGAGATTTTTCGAGGGCAACGTGTTGGTGAGCTCGGATAGTGATTTG
GAGTCCCCGTTTGAGGTAAATTTCGAAAAACACCTGCTGCCAGACTCTTTTTGTGAGCTTGATTTTGGAAATTTTTGAGA
CTTGTTTTCTTAGCCATTTTAGATCCGATTTTGGTGATTTTTGAGGCTATCTTGAGTAGTTTTTCGAGGAGAACATTGTG
GTGTTGTTAGATTTTACTGTAGATCGCCCGTTTTTGGTAAAAACGCTGATTTAGCTGCTATCCCATTTCTATTCTTTTGA
GAAAAATTGGGTTTTAGTTGCTTGTTGATATTGTGTTGTTCCCGAGCCCCGAATTGTGTCCCATTATGGGGAATGAGCTG
GGGGAACTGGTTAGGACCCACTTTTGGGGTTAATTTTGGAATTTCCTGCGCGGGTCCCACGATTCCCGTTTAGACTCCAA
AATTGACCTGTCTCTGTTTGTTGTGATTTTGGTTTCTAAACGTCCATATTAACGTTGTGATACTATTTTTGATAGCGGGG
AAGCATTTCGAGACCGTTCATAAAGGGAAAGCTCCGAAGAAGTGATTTTGGAGCGCGTGTGATCGGCCTACAGGTAGGCT
ACGGTTTTCCCTCTCTTAGATTGAGCTCGAGAATGTGAATGCATGTTGATTAGTTGGGATTTGGGTTGGGTAGTCATTGA
ATCTTGCATAGGTGTTAAGAAATCATGTTTTCGGCCTATTTCGGGAATTATCGGGTAACTGTGAGCATGCTTTGTGTTAT
TAACGGACCCTCCTCGCTATGTGGAGTGCTTGCATGCTTAATTATTGTTTATTTGAAGAATGTTGGACCTTAGTTTAGGT
TTGATTAGGGCTTGCCTTAGAAATACATGATTTGGATCCGATAGGCCTTAGTTTTGCCCCGACGTCGCTCGGTCGGCTTA
GATCCCTGTAGACTGGTGTAACAGACTTGAGTCTGATAGTTTGGGCCTTAGTTAGGTGATACGCTTGCTCCGACTTTAGT
TATTCTTATTTTCCTCGATCTTACGGCTTCACGAGTTACGTTGGCGACACTAGTTCTACTTCGCAATTTGAATTTGATTT
TCGATTTGGTTCCAAGGACTTACATTGATTGGCTATGTGTGGACGGCGTTTCACAGACATTTATGAGTATGGATCGTTTG
AGACTCTTTCAGCAGCTACATCGGCACATTTATAGAGCATCCGGTTTAAGGTCCGGCCTCTATTGCCCATATACTTATAT
AGAGCATCCGGTTTGAGGTCCGGCCTCTATTGCCCATATACTTATATAGAGCATCCGGTTTGAGGTCCGGCCTCTATTGC
CCATATACTTATATAGAGCATCCGATTTGAGGTCCGGCCTCTATTGCCCAGATACTTATATAGAGCATCCGGTTTGAGGT
CCGGCCTCTATTGCCCAGATACTTATATAGAGCATCCGGTTTAAGGTCCGGCCTCTATTGCTCAGATACCTATATAGAGC
ATCCGGTTAGAGTTCCGGCCTCTTATACTTGCTACTTGTGATTGGTTACTTGGGTACTTCTGGTGAGCATCCGGTTCGAG
GTCCGACCTCCGTACTGTCAGATTCTACTAATTAGGGTTGAGGTTCTGGTTTGATGTTCTTCGCTCTTGGGTTCTTTTAT
GCAATTCTCTTTAGTTATAGTTATTCTGTGTACTCGTCGGGCTTATGGGGGTCCGTTCGGGTTTTTTTTTATTTAACTTG
CGCACGAGTGTACCTTCTGGGCTTATGGGGGCCCAGTTAGGTGTAGTTAGCTTATAGATTATTTTAGTTATTTCTTTGTA
CACTCGTGTGCATTCCCTTGTTAGTTAGATTTTAGTTCTTGACTTCGGTTTGTATTATTCCTTCTTTTCATATTGCCTTT
ACTTTTCAAGTTCAGTCGGCCTATGATGCCTACTGGGTACCTGTTGTTTTGGTACTCATGCTACGCTCTGCATCTATTTC
GTGATGCAGGTTCGGGCACTAGTAGCCAGCGTTGATCGAGCTTGGAGCAGACTGATCCGGAGACGGGAGTGAGCACACGA
CGTTTTGTATTATTTCAGTCTCCATCTGTATATATAGACTTGTCTTTTACCTTTCGAGACAGTCCAGTCTCTGTTGTCTA
CTTTTGGGACTTGTACTCATTTTGTTAGTAGCTCTGTACTAGTGACTTCCAGGTTCTGGGAGGGATCTTTATTTGTATAT
ATGTTTTTGGTTTGCTTCCGCCTGTTTATATTGTTATTTGTCTACTCTTGTTTAGTTTCTACCCTCAAACCCATTACTTG
TTGTTCCGGGTTACGGGTTGGCTTACCTACTGGTGGGTTATAGTAGGTGCCATCATGACTTGAGAAATCGGGTCGTGACA
CAGATCCATAACTCAACTTCCCTTTAATATCTTTTTGGTAGTAAACAAGCTGATCTTGAAACTGTACATAACATGGATGT
GTAAGTTGGACAGTAAAAGAACCGTCTTTTGTGGAAATAGTGTAGGATTTCACATTGTTTGGGAGAAGACCCTTTGGAAG
ATTGTAAGAAGGAAGGAGATCATGAACATCATCATCTTTATTTGAACGGCTAAGATTGAAGGATAGAGAAAAGATGAAGA
ACAAGAACAAAAGCTCTGACTTTGGAGAGAATAAGGCCATTATTGAAGCAGAGAGAGAGAGAGAGGCAGAGGAAGACAAT
TAATAATGGCCCAATCAAGAGGCAAAATAGAATTTCATTACGTAATTAGAATGTCATTTTCATTGAGGAATTACATTTAA
GAACAAATATTAAAAGTTTGCTTTTCACTATTATCCTTTTAATTATTCCTAAATTATTTTTCTATAAAATGTAAAATAAT
TAAAGGAAGGATAAATATGAAGAAAATAAAATTCTCAACAATTCACTTAATATAAACTAAAGCTATTAGTTTTGATTTAA
TTGGTTGATAATTTTATAATTTTACATTTTCATATGATTTAGATAAATGATATGCAATCTATATATATATATATATATAT
ATATATATATATATATATGAGAAACCGCTGATGTGGCACCTCTTAGGTGCCAGGATTCCTATTTATTTATTTTCTCAATT
TTGTAAATTTTTCATCACACTAAATATAATATGATTTAATAGTACATTCAATATATTAAGCATTAATTGTATTGCAAGAA
TAGAAAGAAAATTACCATTTATGGACAATAAAGGTTTAATTACAATCTATATATATATATATATATATATATATATATAT
ATAAAGGAGGAACATAAGTCCGCTGATGTGGCATGCCTCATTGATCAGGAAATGAATTTATATATTTTCACAGATTTTGT
TGATTTTCTTAGCATTTTTTCTTCATTTTAATTACAAAGAATTAAAAAAATAAAATAAATGCACAAGATAAATGATACTG
CCGTTTTAAAACGTCTATAAACGTGGCCATATTAAAAGTCAATTTCTAATTAATTTCCTACCTTTTAATTGTACTTTAAT
GCTAATTTAGTCCATAAAAACTACCACTGAAAGCTTCATTTTACTTTATTTTTGTTTTACTTTCCTCCTCTCCCTTCTTT
TAGTCATTTTCCTTACTTATTTAAATATTTTTTTTCTTCTGTAACTCCTTTCACATGGCTTTTTAAATAATTATTATTCA
TCCTTCATTTGTTTGTATTTTTATTTGTAATGTAAAGATATTATAAAAATATACTAACATAAATTTTGTTTTTTTTTCTC
AGGTTCTATAAGTAGAGATTTACGATTTTGAATTTGGACAACCATTAAGGGAAAAAAGTTGATGATATTATAGAAAAAGG
TAAGATGGAGATGTTCCATATTTAAATTGCATAAATATGTGTACTTAATTGCATGAAAAATATATTTTCTAAATATGTAT
TCAGGGGATTTTTCATGATAGGTATCCAGAATTAAATGTCAAAGGTATGATTTCTTTGTATTTTCTTGTATAATATGTGA
CATTTCTCTATGACCTTTATTTATATTTATATTTATATTTTTTTCTTTCATTTAAACTAATTATTTTACTATAAAAAATA
AATATTTAATTTATTACAAATCTATATATAATAATAAAATTGAATATAAAAACGGTGATGTGGCACTCTCTAAGAGTTTC
AATCCAATTTATCTTTTCTTTGCCTTTTTTCTAATTTTAAAATACCAAAAATTCACCTAAAAATTAAAAAATCATTAAAA
ATAATCATATTTATTTATATTTTCATCAATAGCCATATTTAATTTATTTATCATTAAAGCTATTATTCTCTTTTCCTATA
ATATTTCTCAAATTCTCATCAATTATTACAAATTTTTCCATTTGATCTAAAAAGAATTTCA
>mtp_799.contig_4
CTTCACTTGTGAGATTATACTAAGTATGTTTTGACATTGTCATATATAACAAGTTATAAAATAATCTTCTATAATTGATT
AAATAATATAAAAAAATATTTTTATCGATATATTAAATTATTTTCTAATCTATAATTCATTTCACATACTTTATTTAAAA
TACAGAATATTTTGCAAATTATCTACTCACTCCTTTAAAGATGTAATCCATAGATGTTTAATTTTTTTGGCTTTTAACTA
CAAGTAATTTACTTCAAGCGTACGGCATGAACTGTAGATTTTACAGAGCAAGTTATCAAACATCTAATTGTGTATGCAAC
AAGTAGAATCTTAAAAACGAAAAAAAAAAGAACGAGCATAAAATTGTATGATTACATTCCAACTAACAAGTTTAACTTTC
TGTTCAATTTATGAGCGCTTCTTGCATCCTCCAACAAAATTAACTAACATCATAGAGTTTTTACAACCCGCGGTTCTCCT
ACAAACGCGTACCTGAAGAGTCTTTAGTGACCTGAATTCTGATCGATAAACAACAAATCGGAAGGTGAGGTGCACTATAA
CACACTAGCTCCCTCCTTGTCACTATTACAACAAGTACAGACATTTGCATATAGTAGTATAGTCCTAATCTTGCTACTCT
TACCTCTACTAGCAAGAGAGCTTCTGCACGTAAAATACCCCTAGGGATATCATCTTACTTCCTAGTATGGAAAAACCTTT
TGTATAAGGTTCGATTGGTGAATTGAGGTAGAGTAGACCGATGATCCTGTAGTCATTTGGCCAGCTATTGAAAGAAAAAG
CTTGCATCTGTTTCTCCCAAGTAGTTTCCAAAGCATCAGCAAGTAGGTATATATGTTCCCCTGAACACATGTATGATTCT
ACAACAACCTGCAATTATAAACAATATGTGAGTATAAGTTGTTCTTATTGATGTGCGAAATTTATGAGCTAAATATCAGT
TTAAACCCGTAAAGGTTGGTCTTAAAGTAAGCCCACATCAACCTATTTGCCAGGTAAAATGTTCATTTCTTACGGAGACA
TAACCAAAAGAAATATCCATGTAAATTCTTTCCGGTTTGCTGGCGAGTTGTGTCTTGGGTTACATCATAAAGAGATCGAT
TCAGAGAAAGAAGGTTCACACAAGTGATAGGATATCCTGACCCCTTTTTTAAATTAAAAGCTTCTGATTTAAAATTGAGA
GGGCAGAGATAATGTTGCTGCCTACATCTAGAAGTGAGCAATGTTTTATCCGTAGTTGAATGAAAGGACACAGAGAGGGT
CAAAGATAATGAAAAAATTTACTCGCGAGTATATGAAGTAAACAGAAAGATGTAAGTTTCAGAGTGTTTTGGACACTGCA
AAGCAGCACTTCCAACTGTGCCTATGCCCAACCCAAAATGATTCGAACTTCAGAAAAATGAGGATTTTTTAGTAAAGTTA
GACAGTTTTTGTTGACTTAAAATGATGGTAACATCTACCTTCTCAACTATGGTCACGACAGTAATTTAGTTAAGCAAATC
TGGGCCATTAAATATTAAATGGGACATGTCTCATACATATCCTAGTAAAGCTCAGTGAAATAGAGAATGACTAGTGAAGA
TGAGCCTGATACACTCAAGATTATAGCAGTTAACCACTTTCAACTCACTTTTCCCAACTAAATGGTATCACTAAAGTGAA
AGAAGATTCCGCCTTTTGATTAATAACTACAGAAATAAAGGAAGCTATTAGCAGCAAGGAAAATCATCCAAACTTTGCAA
TATATAAGAAGTTAATCAACTATTATTCAAAGATCTCAGTAACTCATCTATCTCCTCAACAAGTGTCACTAAAAATGAAC
ATTAAACATGTTTAACTTTAAGCTTTGATTCTTCCAAGGGCTATGCCAATAATCATTGGCATATTCACTTGCGCCTTGGT
GCTCTTTACTCTTACTTTATTTAGCAGGCTACTATTAGAATTGATACATCATTTTAAGTAGGAATATCTGGGGTATTTAT
TTTGAACATTTTGGATAACATTCTAAAGTTAGTCTACTATACAAGAAAAATAATAACTAAGAAAGATATAAAAATGTTCT
TGCAAAACACTGTTGTTCCTAGGGTGTAGGCAAAAACAGAAAAAGGACAACCAAGATATCTAAGTAGATATGGTGTAAAT
GGTCCTTGAATATGCAACATCTTGTTCAATATTTGACAAAATAAGCAGAATTTTAAAACACGTGAAAAATGCAGCAAAGG
AATACGGTCATTCACCTGAGTTCTGACATCTTTCAATCTCCGTTTGGTAAATCTGGACAAACTAGGCTTTCGATGCAGAG
TGCCGCCTTAATACTGCCGTCAACATTAATAACCTCTGGATGTCTGATAGAGCCATTTTTTGGATTGTATATTGCTAAAG
TTGATTCAAACACGAGCAGAATTTCACCTTTATTATACATAAAAAGTGGCGGAGAAAGCTTATAGTTCTCAGGATACCTG
ATGGTATATAGTTTTGTCCAAGACTCTTTAAATCCATACTCCCTCATGACCCACACATCAGAGTGAGTTCTCTCATGATT
CTTACAGACCACCGAAAGATCATTTCCCAACACTCCGAGCTTTAAATCTCCTTCTTTGTTGGAGCAGGGCAGCTCCACCT
TTCCCCATTTCTCATCAACCAAATCAATAGACATGATGCCCCAACGATCTTTACGCATAATAATCCAATGAAGCTTACCA
TTCACAAACTTAGACGAACTACAATAACTCATCCCAGGTTTAAAATCTTCAAGTGTTCTCCAAGAATCATTCTTTAAACT
ATATATCACG
>mtp_799.scaffold_1
GCTCGAATTCTTTTTAAAACTTTAAGATTAATAGTAAATAATAACGAGTAAACAAATATAATAAAAAACAAAGAGAGAAA
GGGGGCCTAAATCCGGTTTTCCTGTCCGCCTGGGCCGGCACTTGAGCCCATTTTCATATTGGGCCTTCGGCCCATTTGAG
CCACCTGCACCTGTCCTATACTAACGTTAAAGAAATATTTTTTTTCTTTGGGTTTTAGGCCCAATTTTTCACCTGCCTTA
AGCTTCTAACAAAATAAGAATAGCAACTAAATGGGCTTAGGCCCCAATAGATAACAAAATACAAATTTTGGAATTAAAAG
TGGGCCTTTGGCCCAATCTTTCAATTCTCTAATTTGCTCCAATATTTTCCTCGACTCCGGGACCTGTACGTCGGTTTTAG
GAAACCTATTCTTCGATTTTTGTGGCGGGCTGACTTGAGGGAAAGGGTTTGAGCCTTTAGGGCTCTCTCGAAATATGAGG
AGAGGAAAATAGGAGTTCATGGCGAACTCGGGCAGATTTTACATGCAAACAAAGGAGAAATAAGGAGTTAAAATATTATC
CAAGTTGATAACAAGACTAAACTAATTTAAGACACTTAACCCTATTAAAGTATTTCATGCCGAGTAATGTTGAGCATTAA
AAAAACTTTGATGAAGTAACCACATTGATCATTGGAAACCGACAAAATCAATATAGTAGCTGGCAACATAGGCATATGGA
CAACAAAATAAAATTTTAAAAAAAAGTAAAAATAACAAAAAGGATAAATAGAAGCAGATTCGAAAGAAACAATTCAACCC
TTCTCAAATACACACATTTGTTTATAGTCAGTTGAGCAGGGAGCAACTAAGGACAAATTTTTTCTATTAAACCCATGAAT
AAACACATTCCACGTGAATGTATACCAAACAAGGATGTGTCCGAGCAAGTAATCGATCAGCACTACTTTGACCCAAAATT
ATTTTTTGCGTAGGGAGACAATATTGTATATCCAAATAACCAAACACGATAACATCATTATTCAATTATTGAATCAAGCA
CGTCAAGCAAAAGCTCAAATAGGCATAAATAGACAAGATATTCACTGGAAAGGTCACTTTTTTGAGCAATATTATTTAAC
ACAATGACAAACTATGCCAAATGCATGTCACACCCAAGATAATGCCATTTTTAAATCATACGGAGGAAAAAGGGTTGTTT
TAACAATTGGAAAATAGTATTAACATAGGCAAATCAGCCATCACAACATCAAAATTTCACACAAGTCATTTATGAAATAG
GAAGCTAGGGGGGTTCGACATTAAGGACGAGATCAAAGGAATAGAAAGCTGTTTTAGAAGCTTAAAATTGCAAACATTTC
TCAACTACTACAGATTCACAACCGATGAAGACAAACCAAGATTAACAGAGGAATATAAATATAAGATGTGCATTTATAAA
GCTTCGACCCGACCATATAATGGAGTCACATAGGACAGATATATCACGTTGAAGCATTTAACAAACCGGCAATAATTAAT
AACAAATAGCCACATAACAAGCTTTTCCGACATCGAAAAATATCGAATCAACATGGGAGCAGATGTGAGGAGAACGCTGA
AAGGGAAGGAGTGTCACCTTCTTAAGGGCAGCGACTGAGGCGGAAAACGAGCAGGGGCGACTTCACACCAAAAGAGGATC
CGAGAACTTCAAAACTCAAACCACGAATTAGAATGTCCGAACCCACTGCAAGCAAACACCCTTTCAAGAACTTAAGCTTA
GAGGATTGTATTTAAATTTTCTCAAGTGTAAAAATTTAATTGCTCAAGAAACTCCTCCTTTTCAACTTCCTAACTTAGTT
CAGAAAAATCTAAGAATTTCACTCCGAAAAAAAAATCCCCCCTTTACAAATGAATGGAAAAAGATGTTATATAGAGGAAA
TTAGGGTAGATTTTTGGGGGGAATCCGGATGGAATTAGGGCCAACTTGAATTTCGAACTCAAAATTATTTCACCATTTAA
GGGAAACACCCTTTTTTCTTACAATTTTGACTCTTTCCGGAAAAGGAAAGGAGGGTAGACGCGTGCTCCCTTTGTTGTTA
CGATATTAAATGCAGATAAAGACGTTAGAGAAGAAACAAAAATTTGCAGAGTACGTCTTGGACTGCTGTACTGTTTCTCG
CCTTTGTTGCTATCGTTGGGGTTGTGTTTGCTGCAGTGTATCGTTGTGAAGCTGGGTTTCTTTTTGGATTAAGGAAATGG
CCGGGTCTGGAGTTATTTGGGTGGGCTGGATTGTTCTGGATTTTGCTGGACAATGACGGAAAAAGAAGACCAAACATACA
GGGGTCATTTGGTACTGCTGTATTATTATATTATTGTGGAATGTAATGTATGGATTGTATGCTGCTAATGTATGTTGCAT
TGTTGGGTGGGTCTTTGGTATAAAATTGGGCCAGCTTTTGGGCTAAGGATGGGTTGGAATGGGGAGATTGGAAATTGGGC
CAAAATTGGTCTCAAATTTAAGTCAGGGTGGGGGAATAAATGGCTAGAATTGCAATAAAGGGTTAGGTAGATGAGTTAAC
AATCTAGCCAAATTGAACTATTTTAGTTAAATCGGCTAGTAATTAAATAAGATGAATTAATATAATTAATTAACGAGCTT
CTTAATTTTAGCGAAATAAAATAATTGGTTCAAATCTAAGATAATTAAACTAATTAACTAAAAATTACTATAATTCAAAC
TAGACTACATTAATAAAATATTTAGTTTAAAATGTGAAAATCTCTTGACATGACTTTAAAATATTTGTAACGTATACTAT
ATATATATATAATATGAAACACATATATTTTAAAAATTATGAAAGTGACGAAACTATTTAAAATAATTTGCAAATTATTT
TATTTTTCTTAAGCTTGTATAACACTAATTATTTTAAATTGCTTGAAATTTAAGAAGCTCGATAATTAATGTATATTGTG
GAGGTGCAAAATTGGGTGTCAACAGCTGCCTTTGGATAATTATCGTGTGTCTCTCCTTTTATCCCTCGCGGGAAAGTGAC
ATATCCAACATTAGAAGTCTGGGACAAAACTTGGATTTTGTTTTACGAATATCGAATAAAAGATGAAACAGTTTCTTAAA
CAGTATTTGATCCTAACAAAATTATAACATTTTTGTTTCAAACAAAGAGCTATTGTTCAGTGCCGGCTCTATGCTTTGGG
AAATAAGGCTTTTGCCTTAGGCCCCCAAATTTCGGGGGCCCCAAATTTTTATCAAGAATAAATTATGTGTTAAAATTTTT
ATAGAAAAAATTGATTATTTATGATAAAAAGTATATATTTTTTTAAAAATATATTAATTTACCCACTTTAACATCTTTTG
TACTTTGTTAAAAATAAGAATTAATAGTGAAAAGTGTTGAACAAAGTGAATTACAATTTTTTTTAAATTCGTTTTAAATT
TTAGTCTCAAGCATTACTACAATCATATTAAAATGGAGTATACCAAGTCATCAACTTCTTGCGTCAAATTCTATGGTTTT
AAATCTTATCTCTATTTAATATTTATCAACTTATTACTTGTATAATTATGTTAACAATTCATATAATAATTGTCTCACTA
AAATGATGTTTTTCAATGTTGAGTTGATAAAATTTTACCTGAAACTAATAACTAAAAAATAATATTAAAATACTAATAAT
TTTCATCTAAATAGTGTAAGAAAAATAAATTTTGAATAAATATGTATATGAGGTTTGATTATATTTTAGGCCCCGAATTG
AAATTTCGCTTTAGGCCCCTAGTCACGTTGAGCCGCCCCTGCTATTGTTTTGTCTATCAAGACCTTGCACACGATTAATA
TAGCTTAAGCCATTATGTACGATTATAGCAAACCAAATTAACTGATTTGCACATAATCGAGGACAAAATAATACTTATTT
CATGTTGCCTATGGTGGCAAGACAATAAATCAAAATGAAACTTATACAAAAGAAACAAAATAGAAGCATTTGCAAGGATT
ACTCAACTGTTGGAAGATGCATAAAATTGTTAAAGAATACAGCGCCAATAGAAGAATTCAAATTGAAATTTTCCACCGGA
TTGATGGGAAAGGCAAGGCACTAACAAGAATGCCCGACAGGATAACAGCGGAATAATACTCAAGTCTAACTTTTCCTTTC
AATTTGAACCAAGAGAAGACAAACCAAATCAAGCAATACGAAGAATGAACAACAAGTATATCAACCAAACAAAAACAAGC
AGTTAAGAATAAGTCAATCACACAAGACACAACGATTTACGTGGAGAACCTTTTGATGTGAAGAGTAAAAAACCACAGGA
CCAAAAGGTCCACTATAAACACCAAGAGTTACAAAATTGTTGTCCAAAATTGGCCACAAAACAAGCGCCAAACAACGAGC
AACAATAAAACAAGATTGCACCAAAACTAGAGAATTAAAGGAAAACCTGGCAACAACAAAAGTGGAGTTTGGCACAGGTC
AAAGGGGAAAGCAAGGAGGAATTCTACGCTCCTTTGTTACAGAATTAATGGTCAGAAACTTGCCTTACTTAATCTCTTTC
GAGATAAAGGTTCTTACCCTTCTTTTTCCGGCTAGCTCTAGCCCTAGTTTCCTGAGGCGTTGGAAATCCAGATTTCACCC
AAAAACGAGCTACTGTTCACTTCCCAAAATCAGAAGCTACAGACCTACAAATCCGATCTCCACCGTTGAATTGCAAGAAC
CAGATGCTGAGAACTCCTACTTCAAATTTGAGCACGATCCAACGGTTAACGAAGCGGCAAACTCTGTCTGAAGCGGACTG
CCTGAGCAGAAAATTTCCAGAAACAAAAACAGGATTTTTCTCTTTTTCTCTCAATCTCTAAAACGAAAACGAATCTCTCT
TGATTTTTTTCTCTTGTGTTTCTGAAAATAAGACCAAATAAACCTTGTATATGCCACATAATATGTTTATGGGCTAAAGT
GGGCTGGTCCTAATAAAACTTTTATTTATCCAAGGGAAAAAAAAGACAAGAGAAACTAATAATACTATTTCTTATTATAA
TGAGTTTCGAGTCATCTAGGTAGTTCACCAAATAAATGCAACTTCATAGATTACTAAGGAAACACTGCTATGGAGTAGCC
ATCAGAATCCGTAACTTTCATTATAGTTCAAATATTTCTTGTTCCTTTTGGTGATCATACTATAAACAAAGTGCAAACTC
AATGCCTATTAACTGTCTAAAGCATACTAAGAAAAGATGTAAGCAACAAAACGCTGACTGTAAATCACATCAGGAAGAAG
CAAGAAGCTTCCGGTATACATCTTCAACAAGACAATCTCCGATGTTTAAGTGCTTAGTAATGCATAACGTATTGACATAA
GCATTCAAGCATGACCAGTCATGAAACTAAGCGATTACAGTTTGCATTATGATGGAATTTGACATGAAACTTTGTTACTT
GTTCTAAGGAAAAAAGTTGAATGGTACCTGATACCTGGTGGAAGGTAGCAGGTAACCAGTGGAATAGCCAAGGTGCGGTT
CAGATGGGCCCAACCAAAAATGAATGGAGACATTCAAGCAGGTTGTCTCTCAACAATATGATGATACTCTAAAAGGAAAG
ATCATGTTTCATACTAGACTATGCTTATTACCTCATGTAACATCATAAGGTGTTCAACAGGTAATGGACAGAAATTCCAT
CGTGCAAAGGTAACTTCAGCCATTTATTTTGCATTTTCATTCTTTAAAGAAGGTTGACACATGGATGAGGGAATAAACGG
TATCAAAGAAATACGTTACCAGTTCTTCCCAGAGGCTCAAAATTATTCCATGATTTGGAAAGACTTCCACTAATGATTTT
CTATGCATGAAAAGACCTATTGAAAACAATACACAACATGTGAAACAACCGGACACCCCATATCCACAGGTAGAGCAATG
CATGTTTTCAAAGTAAACATTCTTTCTATATACAACTCAGAACTTAGTAAAATAAATTATTACTAAAGCCAAAAATAAAT
ATTCATATGATTCAGGAAACATAAGTGGAATTAACAAACACCTAAGGAAGGTATGTACCATTTTCACTTAGTTATCAAGG
ACTTATAACCTCATCACTAGAGATATCATCCAAGTTTGATGTTCCAATATTAAAACTGGCATCAACATGAGTGAAATCAT
TGATTAGCGGTGATAGCTCGCGAATAGGGAAGCTACTGTATTCTTCAGGATCATCTGGAATGACAGGCTCTTGGAGATGA
AGTGCATTCTCCAGATTCCACAGCACATCGCTCATAGATGGCCTATCTACACCAGAACCAGCTAAGCATTTCATCGCTGT
TTCTCCAAACTTCCTGAGGGACTCTGGTCTTATTTTGACCAGAAGATTGGGATCTACGATTTGTTCCAATTGTCCCTTCT
TCTGCAACTCCACTGCCCAGTCAGCAAAGCTAACCATGCCCCTTACAAAAGATTGAAGTATGGCAGACCTAGCACAAAGA
ACTTCGAATAAAACAACACCGAAAGAATAAACATCAGATTTTTCTGTCAGCTGTCCCCTCATAGCATATTCAGGGGCAAT
GTAGCCCCTTGTTCCTATTATCCTTATGCTAAGACGGGTTTGATCAAGGTCAGTCCCTTTCCTGGTTCCAAAATCAGCAA
TTTTTGGCATAAAATTCTCATCAAGCAATATGTTTGCAGACTTGACATCACCATGTATAATTCTGCTAGTATGAAGGTAG
TGGAGACCTCTGGCTGTCCCGATGCATATCTCCAGCCTCTGCTCCCAGCTCATATTGTGTAGACGTAGATCTGACCCATA
CAAATGGCTCCAGAGGTTCCCATTCTCTAAATACTCAAAAATTAGAATCATCTCATTGTTATCATTACAGTATCCAATCA
ATGAAACCAAATTGGGATGGCGGAACTGTGAGAGAATCTCAATTTCTGTTCGGAACTCTTCAATACCTCGTCGGGACAAA
CGATTACGCCTTTTCAGGGCCACCTTTGTTCCATCACGTAAAACACCCCTGTAAACCTTCCCAAATCCACCCTCTCCAAT
GAAAAACTTGTCATCGAAGTTGTTAGTTGCTTCTTGCAAAGCTGCAAAAGGAAGTTGAAAACTTTCTTGAGGAACTGTTC
CCTTCGAATGTTCGCTTCCCATGGTGTGCTAAATCATTAATACATAAAGGAATCCATCCATGCCTTTGACCTACTCCTAA
ACAAAACCACAATAAGGTTTCAAGTTGATAACAAATACTTTAAAGAAAAAACATGATCTGGAACAATTGCGAAGCATCTA
GATGTAAACAAAACAGAAATTTGAGGAACCTCTGATTTGCAGAAAACCAGAGACTGAAACTGTACAGTGGAAAAACTCAA
AAGTCAAACACCTCATTCAAGCTTGGTGGGTGGGGGTAGTCAACACCAAATTGATGTATTGAAGACTTTATAATGCTTTT
ATATTGATAAATAGCTAGCAAAATTAGATATTTTTTTCTTTTACACCCATTGTACTTTTTTTATTTGTCAAATTTTGACT
TAACACACTTATTAAAAAAATAAAATTGATATAATAAGTTTATCATTTTACCCTATTTATTAATAGGGTCCCAAATATAT
CTACTCACTACATTTCAAAGACATTAGTTCAATGATAATAAATTGAGGGTATAATAAGAAAAATAAATTATTCTTCTTTG
ATTTGTTAAAAATATAATAAGTAAAATGAAAAATCAAATTAGGTAATATTTGACAAGTAATAAGGATTGAGGGAGTACTA
AATATTTCCAAACACAAGAAAAATGAAAAAGAAATTGTCTCCTAAACCAAGTTCAAAGTTGAATTTGGAAATTAGTTTTT
ATGTGTAGCACTTAATTTTAATATCAAGATAACTTTGCAAGAGCTCCCTACAAAGATTTTTTACTTTTTCAAGACTCGAA
TTCAAAATTGTGATTTTATTTTTTTCAATTGAGTGAATTAAATGAAAGTTTTCTTGGGAAATTTCATTTCAATGTATGGC
CTTCTTTCTTTCGTCCTAAATACATTGATTTTCTATTGATGATTTCAAATTTTTTTGTCATTATAATGGATTGGGTCTCG
AATAAATTTAAATATTAATTTTGATTTTAAAAAAAATATTCTTTTCTAAAATCTACAACTACGAAGTCATTAAATTGGTA
CCAAAAGTTACATTTCATACTAAAATAAATATGAAAGCTAACTAAGCAAAGGCGAGTGACTTTTACAAGATAAAATAAAG
TTGAGCAACTATAATGGTCAATTACCAAAAGTTGAGTGATCAACGATCATCCACACTTCTACTCGAAATTCTCCATTGTT
CATCAAGTAGGCTCCTCTAAATCAATTGATAGCTCCATAAAATTTATTTGTATTGATAGTGTAAGGTGCTCATGCTTTTT
CGGGATAAGAAGGGGTAGAGATAATGCCTCGAGCCAATGTTCGAATACCAGGACTACAGTGATGTGTTTCTTTCACGACA
TCCTATAGTCATGGGTGTCTTCTTATGGTCTTTTAGCCTTAGAAGAAGTCATGTCCACCTTCTCATGGTCTTCTAGCCTT
AGAAGAAGTCATGTCCGCCCTGGACATTTGCAACGTCGTCCTTTGAAATTCTAATCTTGGAGAACTAAAAGACCCATTCG
GTGAATAGATGTTGAACTCAAAAATTTAGAATTTCTCAATTCCATAAATTAGACATAAAATTTGAACATAAACAATGCTT
AGAACTGAACATAAGCAGTACCGAAAAATTGGACAGCACTCAAAAAACATAAAAAGATAAACCAACAACATCAACAATTT
CATGTGTGTTTACTTTGGGAAGTGAAATTGGAGTTCCGTGAGTTCAAATACTTAAAATTAAACAACCTCAAAGTTGCACA
ATGGTCCGTCTCCAATGATGCTTCCTAAGCTCATGAACATTTGGTTTTAATGAAACATAACAGCTTGAGAAAATCCCTTC
TCATTTTGATGATGATGCATCTCTATGTAGGAGCATAGGATGCTAGCTCTGTACAATTGATTTGCTCAACTTACTATAAA
GTTGCATTTATTTTGATCAGTATGGTGTTAGAGTTAACTGAATCAGCTGCCCATCCCCTCAAATAAGCCTAAGAAAAAGT
TCTGTATTAGAAATAACAGTTCATTTTCTTACTTAATAATTTGTATCAAATAATACTAGCAAAATAAACATGTTCTGGTA
TAAAAGAAAATTGTACATGTACTCAGATGAACTTGGAAAGAACATATCACAGTCAAGGAGATGATTTTCTAGCCCAATCG
AGAGGATGTATAGTAACTACGAATGCTTCATTTGCCATATCTTCGTGTTTTGTTGTTTGAATTTCCTGAGCTGAATTGGC
AATAGAGTAGCTACACTAGTTTACTTCAGTGCTTCTTAGAGATTAGTGGTGGCAAATGGGCTGGTTGAAAATGGGTCAAC
ATAATCCTATGCTCCGACTTCATACATGATCCTAATAGAAGTGAAATATTAGTTGGTACTGTTTTCTTCAGGATTATGTT
GAATTACAGGCTCTTGGAGACGAAGTGCATACTCCACACTCCACAGCACCTCACCCATAGATGGCCTATCTACACCAGAA
TCAGCTAAGCATTTCACTGCTGTTTCTCCAAACTTTCGGAGGGAATCTGGTCTTATTTTGCCAACAAGATTGGGATCTAT
GATTTTTTTGAGTTGTCCCCCCTTCTGCGAATTCATTGCCCATTCAGCTAAGTTTAACTGCTCCCTCGGAAGAGATTGAT
CTACTGCAGGCCTAGCACAAACAACTTCACATAAAACAACACCGAAAGAATAAACATCAGATTTTTCTGTCAGCTATAGG
CTTTTAATATATTCAGGGTCAAGGTAGCCAAAAAGATCCTTTCACGACTGTGCTAAGATGGGTTTCATCAAATTCAGTGC
TTGTCTTGGATATTCCAAAATCAGCAACTTTCGCCACAAAATTCTCATCAAGCAATATGTTTGCAGACGTGACATCACAA
CGTATAATTCGGCTAGTATGAAGGTAGTGCAGACCTCTGGCTACCCCAATGCATATCTCCAGCCTCTGCTCCCAGCTCAT
ACTGGGTAGATCTGAGCCATACAAATGGCTACTGAGATTCCCATTCTCCATGTACTCATAAATTAGAATCAACTCATTAT
TTTCATCACAGTATCCAATCAATGAAACCAGATAGGGATGACGGAGCTGAGAGAGCATCTCAATTTCTGTTTGGAACTCT
TCAATACCTTGTGAGGACTCAAGTTTACGCCTTTTCAAGGCGACCTTTGTTCCATCACACAAAACACCCCTGTAAACCTT
CCCAAATCCACCATCTGCAATGAGAAACTAATTTTCATCGAAGTTGTTAGTTGCTTTCTGCAAAGCTGCAAAAGGAACTC
GATGACTTGTCGAAGTTGTTCCCTTGGAATGCTTGCCTCCCATGGTTTGCTATTACCATTAGTAGATAAAGGAATCCATG
ACTTTGATCAATAGAAGCTTCTACATGAAAATCACACATAAATGTAAGCAGAACACAAGTTGTGAGAGATTTGGAGGAGA
AGACGAGAGATTGGAAACTGTAGACTGTAGAGTGAGTGAAGCCAAAAACATTATCCAAACGGGAAATAACGATTCTAATC
CCTGTATTGTTGCATAATTATTCCTATTTTAGTTTCTATGTTGCAGTTTTCGTCATTTAAGTCAACAAAGCTAACTAATT
TTAACCAAATGATTATTTTAAAATATATAAAGTAAAATAAATTGAAGGGTTGATGATTTTAAATGTTTGAAGATTTATGT
GTATAAAAAATTGATTTTAATAAAAATTAGATGCTAAATTTTTTTAAGACTAAAAATTGTTAGGACACCATTGATAACTT
TAAGGAGTCTGTTCATCGACTAAACCCTTTCAAATGTAATCGTATTTGATCTTGATTAGTAACCATTCAAAAAAGAGAGG
AAGAATGAGTTGCTAATAAATAAAAAACAGAGCAAACAGAGAAGCAAATGAGATCAATTTTATATATTTAAGATAATTAT
TCTAATTGTATATTTTGTTAAAAAAATTGAATATAATTTTAATTCTTCTATATTTTCAAATAATCATTTTGTTAAATAGT
TAACTTCAAGGATCAAAATCACACACTTCAAATAATTGAAGGTTAAACGTGCATAGTTCACTAACACACGAATTAAAACT
GGAATTATGCAACCTCAAAGTTGCACAATGGTCTGTCTCGAATGATGCTTTTCCTAAGCTTTGAACATTTTATTTCAATG
AAATGTAAGCAGCTTGAGAAAATCCCTTGAAGTATCTCTAAGAAGCATTGAAGTAAACTAGTATAGCTGCTCTATTGCCA
ATTCAACTCAAGAAATTCAAACTACACAGCGTGAATATATGGCAAACAATGCATTCGTAGTTGCTATATACAATGTAACC
TCCTGACTGGGCTAGAAGATTATCTCCTTGACTGTGATATATATGTTCATACGAGTACATTTTTCTTTTATGCCAGAACA
TGTTTATTTTGTTAGTATTACTGCTAGTGTTACTTGATACACATATTATGTATTAAGAAATTGGACTCTATTGGTCTTGA
GTACAATCATTTGCTGCCTTCTTGAAAAGTTGAAGAAGCAACAACCTAAGCTTCCGGTATACATACATCTTCAACAAGAC
AATCTCTAATATTTAAGTGCTTAGACATGATGAACAACATATTGAGGGAAGCATTCAAGTATGACCAGTCATGAAACTAA
GCAATTACAGTTTGCATTATGATGGAATTTGACATGAAACCTCATTACTTTTTCTAAGAATACACAACATGCGAAACAAC
CGGACACCTCAAATCCACAGGTAGAGCAATGCATGTTTATTTCTATATATATACAACTCAGAACCTAGTTAAATAAATTG
TTACAAAAGCCAAAAATAAATATTCATATGTGGAATCAACAAACACCTAAAGAAGGTATTTACCATTTTCACTTAGTTAT
CTCGGACTTATAGCATCATCATCACTAGAGAGATCACAATACGAACTTGATGTTCCGATCTGAGCAGCACTACAACTGGC
ATCAACATGACTGAAATCATTAATTTGCGGTGATAGCTTGCCAAGAGGGATGATACTGTTTTCTTGCATGACAGCCTCTT
GGAGATGAAGTGCATGCTCCAAATTCCACAGCACCTCACCCATAGATGGCCTATCTACACCAGAATCAGCTAAGCATTTC
TCAGCTGTTTCTCCAAACTTTCTTAGGGAATCTGGTCTTATTTTTCCCAGAAGATTGGGATCTGTGATGCGTTCCAGTTG
CCCATTCTTCATCCAATACATTGCCCATTCAGCTAAACTAACCATCTCCCTCGAAAGATAACGACCTACAGCATAACGAC
CTACAGCAGGCTTAGCACAAAGAACTTCAAATAAAACAACACCAAAAGAATAAACATCAGACATTTCTGTCAGCTGTAGG
GTTCTATAATATTCAGGGTCAAGGTAGCCCATTGTTCCTTTCATAATTTTGGTAGTTTGGATTCGATCAAGCTCAGGCCC
TTTCTTGAATAGTCCAAAATCAGTAACTTTTGGCACAAAATTCTCATCAAGCAATATGTTTGTAGATTTGACATCACAAT
GTATAACTGCGTTGGTATGAAGGTAGTGAAGACCTCTGGCTGCCCCGATGCATATCTCCAGCCTCTGCTCCCAGCTCATA
GTGGGAAGATGTAGATCTGATCCATACAAATGGCTACTGAGGTTCCCATTCTCCATGTAGTCATAAATTAGAATCATCTC
ATTTCCTTCATCACAGTATCCTATCAATGAAACCAAATAGGGATGGCGGAACTGAGAGAGCATCTCAATTTTTGTTCGGA
ACTCTTCAATACCTTGTCCGGACATAAGGTAACGCCTTTTCAGCCTTTTCAGGACCACCTTTGTGCCATCACACAAAACA
CCCCTGTAAACCTTCCCAAAAGCACCCACTCCAATGACCAAACACTCATCAAAGTAGTTAGTTGCTTCCCGCAAAGCTGC
AAAAGGCACTCCATCAGTTGTTCCTTTGGAATGCTTCCTTCCCATGGTGTGCTAAAACCATTAATCAAAGTAAAAATTGA
GGAATCAAATCACAAACATAAAAACAGAAGACGAGAGACTGAAACTGTAGAGGGAGAGAACCCAAAAGTCAAACACCTCA
TTATCCATTTAGCTATACGAAAACACTGCTCTGCTGTGACTCAACTACGAATTTAATTTTTTCCCCCAAACTAACTGCAT
TATATTACCGTATGGGTTGAGGCTACCGTTGTGCCTTATACGGTAAAAAAGACAGGCAAATAGAAAATAAGTTATTTATG
TATCAAATGAATACGATGTTTGACTGACAATTTAGAAACTCGCATAATTAATACATATATAAGTTAGAAGGAAATCTATG
TATTAATTTATACAAAATAGAAAATGGAATAATTAATCCTTGTGACAGGAGTTGCTCGGACGGTAAGCACCCTCACTTCC
AACCTTAAGGTTGTGAGTTCGAGTGATTCACCAAGGAAGCAAAGGTGAAAGCAAAAATAGAGATAATATCATTGATGATC
ACTTAACTATGAACTTTTTTCTTAGAAAATAACTTAACTTTGGCTTTTAATTCAAAAGTCACTTAACTATAAGCTTTTCT
TTTAGGTCACTCAATTTTTGATTTTTAACTCAAAAGTCTATAATTTTTTCTATTAGAAAGTCACTCAACTATAAAAGTTT
TACTTGTATCTATTTAATTGATTTTTTCATTAAAATTTGTTGATATTCGATTTTTATTCAAAACTAATTTCTAATTTTTA
AGAAGTAAAAATATATCTATTTAAATTATTTTATTAATTTAACCCACTAAAGAGTAAAAAGATGTCTATTCAAATCATTT
GGCCTTATATTTGTGCATGATTAATAAGCAGCAGTGTGTAACTTTTAAATGTAGATATTTATTAATTGTTCCAAGACCGA
CGTGATGTTGATTCTTAACCAAAAAAAGAACATATTACAATAAATGAAATTAATTTGAAATGATAGAAAAATCAACGGTA
TGCAGAGGCATTTAATTTCTCAATATAGTTTTTAGTTAAGTATATTTTTATTTCTTGAAATTTTGATTTTAAATAAAAAT
TACATATCAACAAATTTTAATGAAAAATTAATTAAATAGATAGAGTGACTTTGTAAGTAAAACTTTTATAGTTGAATGAC
TTTATGAGAGAAAAACCAATCGTTGAATCACTTTTGGATTAAATATCAAAGTTGAGTGACTTTTTGAGAAAAAAACTCAT
ATATAGTTGAGTGACTTTTTGGGTTAAAAATCAAAGTTGAGTGACTTCTAAGATAGAAGTCTATAGTTGAGTGACCATGT
GTGATATTATCTCTCACAAAATAATTGTTTATTGTAGAGGAGGTGCAATTGTGATGTAATAATTGATGAATTAATGGTTA
TTGTTTTATTTTGTATGTATACAGGAATGTAGTGTATAATTTAGATGTAATATTTATAAGGATGTGGAGCTCTTTCCATT
TTAATGCTTATGTTCATTGAATTAATGAATTTAAGAATTAAACCAAATAAATAAACTTTAGGTGCCAGAATAAATATTCA
CTCCTCCAAAATAAGAACTAAACCAAATATAGGGAAGTTCCCACAGCTGAATTTAAAAAAAAAAACTGGAAAACAGTGCT
AAAAGTTGAAAAAAAGAATTGGACAACAACCATTCGAGTAACGCAAACATTGGTGAAAATCCAATGCCTTAAAAACCTAT
CCGTAAGGTTTGTCCATGGAGGGTGAGCCGGGGCCTAATGGCGTAGTCGATGGACAATAGGGAATATTCCTGTACTTTAC
TGCCCCTTACTGGTCCAGAGCAAAAGATGGTAATCGGTTCAAGAAAGTAAGCTATCTCTGCCTTTTCAGGGTAAGAAGGG
TAGAGAAAATGCCTCGGGCCAATGTTTGAATACCAGGTGCTACGGCGCTACTTTTTTCACAACATGTTATAGTCATAGGT
GTCTTCCGGTGGTCTTCTAGCCTTAGAAGACATCATTGCTGCCCCAGGCATCTGCAATGCCCTCCTTTGATATTCTAATC
TGGGAGAACTAAAAGACTGATCCATTTAGTTACTTTTGCGGTTTCCCCCACAGTAAACTAACTTGAATTTGAATAGATGT
TGAACTCAAAAAAATGGAGTTTCGCAATTCCAGAATTTGGACATAAACAATGCTTAGAACTGAGCATAAACACTCAAAAG
CCATAAAAAATAAATCAATAACATCAACAGTTTCATGTATGTTTAAATATGTTTTACTTTGGGAAGTGAAAGATTCAGAG
TTCTCTGAGCTCAAATACTTGAAACTGGACAACCTCAAAGTTGCACAATGGTGTGTCTCCGATAATGCTTTTTCAAGCAG
CAAGAAACTTCCAGTAGACATCTTCAACAAGAAAATCTCTAATATTTAAGTGCGTAGACGTGGTGAACAACATATTGAGG
GAAGCATTCAAGTATGACCAGTCATCAAACTACGCAATTACAATATGATGATATTCTAAAAAGAAAGATCATATTTCATA
CTAGACTATGCTTATTACCTCATGTAACATCATAAGGTTTTCAACACCAAATAGACAGAATTTCCATCTTTCGATAAAAA
GTATCTCTTGTTTTTCATTCCCATTCCCATAAGAATGAATATAATTATGATTCGCGTTTCAAACAAGATTGAATTATTCA
AAAGAAAGTTGACACGTGGATGACAACACTGAGCAAACAATTTGGATCTCCTGAAGAGACTGACCAAATAGGATGCAACT
TTAATGTCCCAAATCTATCACTTGTTATTATAAACACAGTTCATGAGAAAGGGAAATTGTTGTTACTTCTCAAAAAATAA
ATGAAAAGAGGATCCACTGGTAGAACAATGCATGTTTTCAAAGTTAACATTCTTTCAATATACAACTCAGATCTAATTGT
TGATAAAACCAAAAATAAAAATCTTCATATGATTCATGAACCTAAGTGGAATTAACAAACACCTAAGGAAGGTATGTACC
ATTTTCACTTAGTTATCTCAGACTTATTACCTCATAGAGAGATGTACGAATTTAATGTCCCGATCTGAGCAGCATTAGAA
CTGGCATCAACATGACTGAAATCATTTTATTTGCAGTGATAGCTCGCCAATAGGGATGCTACTGTTTTCTTGAATGGCAG
GCTCTTGGAGATGAAGTGCATACTCCAAATTCCATAGCACCTCACCCATAGATGGCCTATCTACACCAGAATCAGCTAAG
CATTTCGCCATTGTTTCTCCAAACTTTCGGAGGGAATCTGGTCTTATTTTGCCAACAAGATTGGGATCTATTATTTGTTC
CAACAGTCCCTTCTTCTGTGAATCCATTGCCCATTCAGCTAAGTTGATCATCACTCTCATAAGAGATGGATCTAGGGCAT
GCCTAGCACAAAAACTTCACATAAAACAACACCGAAAGAATAAACATCAGATTTTTCTGTCAGCTTTCCCCATATAAGAT
ATTCAAGGTCAAGATGGGTTTGATCAAGCTCAGGACCTTTCTTGGATAATCGAAAATCAGCAATTTTTGGCACAAAATTC
TCATCAAGCAATATGTTTGTAGACTTGACATCACTGAACGTAAGTGAAAACAAGCAGAATTAACAGAAAAACTCCATTAA
CAAGGAGCTAACATTGAAGAAGAGAAACTCTCATTGTTTGAGTTCAAAGACTAAGTAATACATCAGTGTAAGACTAGTAT
TTATAGCTAATTCCTATTACATTGTGTAACTAACTTCTAGAATCTACTAACAGAAAGTTAGTTATAACTAATTAGTTGGA
AAAGACTAATCAACCCTTTATTTACACTAACAGCTTTAACTTGTACTCTCCTTGCTTCATCATCAACTCATATCTCAACA
CTCCCCTTCAAGCTAGGAGGTGTAAAGATGTTCAACACACCTAGCTTGGATACTAGATGTTCATGTTGTATCCTGGACAA
TCATTTTGTCAAAATGTCTGCTGGTTGCTCTTGTGTAGGTAGATAGTCTATTTTGATCAAGCCTTGTTGTAGTCTTTCCC
TTATGAAATGGCAGTCTATCTCTATATGCTTTGTCCTCTCGTGATACACTGGATTTGCAGCAATTTGTATGGCAGCTTTA
CTGTCACTATATACTTGCACTGGCAGCTTAATATCAGCTCCTACTTCTTTCAACATTCCAAGTAACCACACCAACTCTGA
GACTGCAGATGCTAGGCTCCTGTATTCAGCTTCAGCTGAACTTTTGGACACTGTGGTCTGCTTCTTTGCTTTCCATGACA
CCAATGACTTGCCTATCTTGACCATGTACCCTGAAACTGATCTTCTAGTAAGTGGACATGAAGCCCAATCAGCATCACAA
AATGCAGTGACTAGTTCATTTGAGGAACTAGCCAGCAATAGACCTTGACCAAGTTCCCTTTTTAAGTATCTCACCACTCT
CAATGCAGCATCCATATGTGACTTCTTTGGTTGCTGTAGAAATTGACTCAAAGTCTGTGTGCTAAAGGATATGTCTGGCC
TTGTCATGTTAAGATATAGCAACTTTCCAATTAGTTTCTGGTACATTGTCTGATCTGCCAATGGGTCCTTAGAATTATCT
CTCAGCTTTACCTGCTCATCATACTGTATTGATGTTAACTTAACATTGACATCAATAGGGGTTCCTGCAGGCTTGGCTAC
TGTCATACCAACCTCAGTTATAAGCTCCAGAGCATACTTCCTTTGATACATCAGTATACCATCTGCTGATCTACTAAACT
CAATACCTAGGAAATACTTTAGTTCACCTAGGTCCTTCATCTTGAAAGCCTTTTGTAGTGCCTGTTTAATCTCTTCTATT
AATTCAAGACTGCTGCCAGTAATTAACATATCATCCACATAGACTAGCACAATACAAATTCCAGCTTCTGAATTGTTGAT
GAATAATGAGTAATCATATTGGCTTTGTTTGAACTTAAGAGCAACAAGAGCTTCAGTCAACTTGTGATTCCACTGCCTTG
GAGCTTGCTTGAGCCCATACCGTGAGTTGGTCAGTCTACACACCTTCTCCCCTTGACTAACAAAACCTTGAGGAAGCTGC
ATATAAATTTCATCCTCTAGATCTCCCTGCAAGAAAGCATTAAAAACATCCATCTGATGAATATGCCAGTGCCTTGAAGA
TGCAAGAGAAACAATAGATCTCACAGTCACCATCTTAACAACTGGTGAGAAAGTTTTCTTGTAATCAATACCCTCTTGTT
GGCTATACCCCTTAGCTACCAACCTGGCTTTAAACCTCTCAACTTCCCCTGTAGCTTTGTACTTAATCTTATATATCCAC
ATGCAGCCTATAGGCTTCTTCCCTTGGGGTAAATCTGTGATCTCCCAAGTGTTGTTGTCTTCTAAGGCTTGAATCTCAGT
TTGCATAGCATCAACCCATCTAGGATCCTTAACTGCATCTGAGTAGGTACAAGGTTCTTTCAGAGAGGAGGTAGCAGCTA
TATAACATTGATAGGTAGGAGAGAGATGACTATAGCTCATGTAGTTGCATAAGGGATACTTCACATCCTTATTTATGTTG
AGAGAAACGAAATCCTTCATCCATAGAGGTTTGTGTGTAGTTCTTGAGGATTTTCTAGTATCAACTGGTACAACCTGCAC
AGGAACTTCTTGGACTGTTTCCTCCATGATGTCAGTAGCCTGAGAAGTGGTCAAGGGATCAGGTACCTCTAACTCAGGTT
CTAAATAAGGAGAAGTTGTTATAACTGTATCTTCATTACAATTATGTGTAACAGGAGCCTGAAGAGGAGTGGCGTGAAGG
ATAAAATCTGAAGCCTGCAAATTGTCTACAAAGACTGGTTGGCTATCAGTGATGTCTGTATGTGAAAAAGGGAACATATC
TTCCCTAAATATGACATCTCTACTGACAAAGAATGATCTAGTAGCAATGTCAAATAGAATGTACCTCTTTTGTATTTCTG
AATATCCCATATGAGCTGCAGTTCTAGACCTGGGCATCATCTTGTCATGTGCAGGAAGAACCTTTGCAAAATATAAGCAA
CCAATAGTTCTGAAGTGTAATAAGTCTGGTTTTCGACCATATAGCTTCTCATATGGAGTTTGAAAGTTAAGCACAGTACT
AGGTAGTCTATTAATAATATGTGATGCAGCTAGCACACAATGTCCCCAGAACTGTAAGGGAATTTTTGCCTGAAACCTTA
AGGCCCTTGTAACCTCAAGTAGATGTCTGTGCTTTCGTTCAGCCACTCCATTCTGATGAGGGGTGTAGGGACATGATCTC
TGATGAATAACTCCCATCTCCTTAAACATAGTCTCACACACAGAATTCACAAACTCAGTACCATTATCAGTCTGTATCAC
TTTGATTGTTTTAGCAAACTGATTCTTAACAAACTTTAGAAACAGTTGTATAGACATGCTCACATCATATTTATGTTTTA
ATAGAAAAATCCAGGACATCCTTGAGAAGTCATCAACTATCATAAGAAAGTATTTATTTTCATCAAAAGTAGGTGTGCTA
TAAGGACCCCAGAGGTCAACATGAATCAAATAAAAAATGTTTGAACTTTTAATGCTACTAGAAGGAAAAGTAAGCCTTGT
CTGTTTAGCATAGGGACAAACTAGACACTTAGACACTCTACTCATACTTTGATTATTCATATCAAACATCCTAGCAAGAA
CTCCTGAGGACACATGTCCTAGTCTTTGATGCCACAGCTCCAAGTCTGAGGCAGTTTGAGCAACTGACAGTGCAGAATCT
TTCTTATCAGTGAACCAACATCCCTCCTTTTCACAAAATTTTCTTTGAGTGTACAGACATCCTTCTTCTTCACCAATCTC
CTTCACCTTTCCACTGTAAAGTTCCTGGAAAACACAACAGTTAGGGAAAAAAGTGACTGAGCACCCAAGTTCCTTTGTTA
GTTTGCTCACTGACATCAGATTATACTTGAATTCAGGTAGATAGAAAAAATTGGAAATGATACTTCTATCTGATAAAGCA
CAAGAACCAACATGAGTCACCTGTGTAGTGTTTCCATTAGGCAAATACACACTCTTAGGAACCTCTAACTTGATCACAGA
CCCTTTGATAAACATATCCAACTGAGATACCATATGGTTTGTTGCACCAGTAACTACAATCCACATATTACTATTTTCAG
AAACAAAGAAAGGTTTACCTGCAGTGTGAGCAGCATGTGCAGGATAACAGTCTGAAGAAGTAGATTCATTCTTGTTCTGG
AAACCTGTGAGAATATGATCATATTGTTCCTTTGTAAAAGTGCAGCCATGAAGAAGTTGTTTGACCTTCATCTCAGCTTG
ACTCATTGCTTTATGCCCTTTGGAATTTTCTATCACTTCATCAGTAATCTGAGTAGTATCAGATTTCCTTCCCCATCCTG
GAACAGGAACATTGGTATTCATACCATATGAGAAGTGAGCTAACTGATGGTGTGAGTCTGAGGAAGTCCCCTGTACCTTT
CTTTTAGACTTGAAGTCTGGTGGATATCCAACAATCTTATAACAAAATTCTTTGTTGTGACCCTTACAATGAAAGAAATC
ACATACCAGAATAGAATTCTTTTTGAACCGTTGACTTGGTCCTGAAGAAGTACCAGTTTTAGAAAACATAGCTACAGAGT
CTCCTCCAACTGAGTTTAATCCCATGCTGTTAGTGACTGAAACCACAGCCTTTTGGCACTCATCCCCCACTATCATATAG
CATATGCATGATTAGTAGTTGGTAAGGGATTCATCATCAATATTTGGCTCCTAGCCTGATGATAAGACTCATTTAACCCC
ATCAAAAATTGATATAATCTCTGCCTATTCAGATGAGTAACAAATCCTTTAGACTTGTCACAGTTATAGCAAGGAGCAGG
AACCAAAGCTTCAAACTCATCCCATAGTGTTTTGAGTTTCGTGTAGTACACAGACACAGAATCAGTACCCTGATGTAATG
AGGCAATGTCCTTATGTAGATTGTAGGTTCTAGATCCATCTATCCTGTTAAACCTCTCTTTTAAATCATTCCAGACTTGA
AAAGCACTGGATGCAAAAGCAATACCACTGAGCAGACTTTGTGACACTGAATTCATTAACCACGAAAGTACAATTGCATT
AACCCTTTCCCATTGTCCCCACTAGGGGTGTGCAAAAACCGATTTAACCAATAAACCGAACCGAAAAAAACACTATTGGT
TTATTGATATTGGGTTATTGGGCTAACGATTTTTAAACGGTTTTGCAAATTTTTTTATTGGGTTATTGGTTCGGTTTCCG
GTTTTATAATTTTTGTTAATGGTTAAACCGATAACCCAATAAGACTATACTAAATTTACTAGTCTTATTGTTAATGGTTA
AACGATTGTTACTTTCACACTTTTTGTTAATGGTAAAACGATTGTTACTTTCACACTTTTTCCTTTGAATGTGTCTAGTG
TCTAAACTTGCAAGAAAAATGATTGTTACTTTTATGATTATTACTTTCATGCCAAATGCTGGAAAAATCATATGGTTTAT
TTGAAAATTTTCTTATCGTGTATATAATATATATGAGTATTTTCTTATTGGTTAAACCGAAAACCGAACCGTTAAGTACC
ATAAACCGATTAACCAAAAACCGATAAGAAATATGTTATTGGTTTGGTTATCGGTTTGAAGTATTTACAAACCGAAAACC
GATAAACCGAACCAATAACACCTAAAACCGAACCGAACCGACCGATGCGCACCCCTAGTCCCCACAGTTCTTCACCAAAC
ATCTCTTTCATACAGGATCCATCTACTAGCCCTACCTTGTTCCTTCCTAGTAATGCCAGTGTAATGGAACGATTCCATAA
GGTATAATTCTCAACACCAATCAATTGAAAGGAAATGATGCTAACTCCATTAATATCAGCCGGACTAAGGAAGAGAGGAT
GATTGTAATCAATACCTTGTCCAGATGCAACATGAAGTGGTGTGGATGTACTCTCATTCTGGCCATTGTTGAATGTTTGA
TCCAGATCTACAGTTGCTCTGTTAGTTTCCATTTCTCTGAAGCTCCAATCAATCAACAGTCGCGGAAGCAAATGACAAAC
AATACAATTTGAATAACAGATCCTAGCTTAGATCTGCAATTCTACTGGAAAAACTGATAAATTGGTAGCTTAGATCTGCA
ATTCTACTGAAAAACTGATGAATTTGTGAATCGAATACTCAATTCTTTGATCCAAACACCGATCACCTTCCACAGAGATT
GCTGTGGGCAGCTCTGATACCATGAACGTAAGTGAAAACAAGCAGAATTAACAGAAAAACTCCATTAACAAGGAGCTAAC
ATTGAAGAAGAGAAACTCTCATTGTTTGAGTTCAAAGACTAAGTAATACATCAGTGTAAGACTAGTATTTATAGCTAATT
CCTATTACATTGTGTAACTAACTTCTAGAATCTACTAACAGAAAGTTAGTTATAACTAATTAGTTGGAAAAGACTAATCA
GCCCTTTATTTACACTAACAGCTTTAGCTTGTACTCTCCTTGCTTCATCATCAGCTCATATCTCAACAATCACGATGTAT
AATTCCGCTAGTATGAAGGTAATGCAGACCTCTGGCTACCCCAATACATATCTCCAGCCTCTGTTCCCATCTCACAGTGG
GTAGATCTGACCCATACAAGTGGCTCCTGAGGTTCCCATTCTCCATGTACTCATAAATTAGAATCATCTCATTATTTTCA
TCACAGTATCCCATCCATGAAACCAAATGCGGATGACGGAGCTGTGAGAGCATTTCAATTTCTGTTCGGAACTCTTCAAT
CTTAAAATTAACCGTTTTCAAGGCGACATTTGTGCCATCACACAAAACACCCCTGTAAATATTTCCAAAGCCACCCTCTC
CAATGAGATACTTGTCATCAAAATTGTTAGTTGCTTCCTGCAAAGCTGCCAAAGGAATTCGACCACTTTCAAATGGAACT
GGATCACTATTGGAAGTTGTTCCCTTGGAATGCTTGCTTCCCATGATATGCTACCACCATTAATACATAAAGGAATCCAT
GCCCTTTGATCTACTCCTACCTCTTATCTTAAAAGCAAAATCACAATAAGTTTTCAAGTAGATAACAAATAGTACTTTTT
AAAAAAAAAATATGAACCCTAAGAAAGATGTAGAACAATTGCAACTATAATAAAAGCTTCTACATGAAAATCACGAATAT
ATGTAAACAGAACAGAAGCTTGAGGAAGCTGTGATTTTACCACAACAATGGAGATTTGGAGGTGAAGACGAGAGACTGAA
AATTCTTACCTGTTGAGTGAGAGAAGCCAAAAGTCATTATCCATAAATTTGATCATACACTTATACATCATTAAATTATA
ATCAATTAATATTCCCTGCACATAATCTATGTTAGCTTTTCGGCATAGATTCTTTGGAAAATCTCTATGCGAAATTATTT
AGCAAAGGCAATTAAATTTTATATCAATAAAAAATAGCTCACCTATAGCGTTTCTCACTTTCTCTTATAAATTACTTTAG
GATTTGTCATGAAAAAAATAATCTAATTTAGTAAAATATTTATATTTTTTAAGTTTTATATAAAAACATAGACCCCAAAA
ATAATAAAATATCAAAATATTCAATATCAAAGATCAAATCCACTCATAAATATTAAAATAGCAAACTAAATTCTCATAAT
ATCGGAAGTATTTAAAAAATTATTTAGCTATATCACTTAACTTAGTTTTATAATTATTTAAAAATACCTTTTTAAAGAAT
AAAATAAAAAAGTTGTTTTTTTAGCTTTTGCTGTACTTTTAGTCCCGCTTTTTTTTCTTAGCTTTTTTGCTTTGGGATTT
TATTCTTAAGCTTTTTCAGCTTTCTTTTCATTTGCATTTGTACTACTAATGATATATTTTTAATAAAATACACCTACTAA
GGTCTTTTTAGGAGTAGCTATCTTAAAAGATCACTTAATTATGGAAGATTATCTAAAAAAAAGTCATTAAATTTTATTTT
GTATCAATAAAATTATTCAATTTAAGACTTTTATCTTCAAAAACCATTCAATTACAGAAGAATGGTCAATTCGAACAAAA
GAGCTTCATGAAATGGTTGAAACGTTGAGGATCGATCATTTCAAAGAATATTATTTTCATTTTTATGCAAAATTGTGTTT
GTAACGTGCATGTTTAGAAGTCAAAACACAAGCTTTCAAATTGAATCAAAAAATAAATTTCAATGTAATGTTTAATACAA
TTAAAAAAAATTAGACTTGGATCTATTTTTAAAAATTCTTTTAAGTTTTATTTGTCCATTAGTGTTCAAATATTCAAAAA
TATATATAATACAATGTTTCTCTTAAAAAAAAAAGAATTTGAAAATGAAAGGCCCCATGTCCCTCTAACCCGGTTCCCTA
AAGATCGGCCCACTGGGAATCAATAGTGGGTCGGTTCGGTCCCTCAAGAGTTCTACTAAGCCGGTTCACTAAACTTTTCC
AACTCTAATTTATATAGGGAAAAATGATAAATATATCCCCGAACTATCGTAAATGGTATGCAGATACCCCGTCATACTTT
TGGGACATTGGTGCCCCTGCCATCCAAAAAACTAGAGCGTATATACCCTTTATACTAACTGACATACACGTGTCATAATC
TTATCCACCGAACCGACGGATAAGATTGCACCACGTGTCCCTATTTAGTCTTCCGTTAGAGTGAAGGGTATATATGTTCT
AGTTTTTGGATGACAAGGGCACCAATGTCCCAAAAGTATGACGGAGGGTATTTGCATTCCATTTACAATAGTTCGGGGGT
ATATTTGTCATTTGTCCCATTATATATGTGTGTGTGTGTGTGTGGACTACGAAATATTTTTATTTTATAGATGTATTATT
TAATTGATAAATTAGTATTTATAAATTTAAAGAGTGTTTTGAGATTTAATAAAGGTTAGTTTTGATTATATCAAAATTAT
TGTATCTTACTAATTTATAATACATCAAAATCATTGTATCCTATTAAATTATGTATCATATTTATTGAATTCATATGAAA
AATAAAGAAAAAATTGTGCATAATAGCAAACATTTAAACGATATTGAATGTTATAGCTACTGTTTTGATTTCCCCTAGCT
ATTTTTATACGATTTATGAAAAGTTCACAATAAATACCTTGTTTGTATATTGGCAAGCGAAGTATACAAACGGATTTCTA
AAAAATTCATAAATGTATAAATACAGAATTTGTATATACTTACTTTATTTGTATATTCACAAGTGAAATATACAAACGGA
CAAGCGAAGTATACAAACCGCGCAAAATATACAAATGATAGCCTCCATAGCAAACGAAACTATAGCTATGGAACACAATT
ACTAAAACTATAGTTATAGAGCTTTGTTATGTTTTTATGTTTGCTATTTAATTATGAAAATTTCTCAAAAATAAATTCAT
TATACATAATGTACAATGTATGTGTATGATTCATTGTATTTTATTTTTTTTGTTATATATTCATTGTAAAATAAATTCAA
GAATTCAATGATTTATTGTAAAATTACACATAATGTTCATCGTTTCTTAATAACCAAATATTATTCACTATATCTTTACT
AAGAACATTCAATGCATGATAGTGAGAGAAATAAATTATATAAGCAACACATGAATATTCTTGAATCATATCCGAAAATT
ACTTCTCATTTAAAAGTGTCACAAAATCAACAATGACGGATCAAATACATAAAACATTATGTGGATACAAATGAGATCAT
TCCATATGCACTCAAAAAGATTTGCAGTCGTGACAACACCGGAATTTTTTAATGTAATAAGAAAAATTAGAGATGAGCTT
TAACTAGATTTAATTTTTAACAAAAAAAACACAATAAAACTATATTTCACTAAATTATCTTTTAAATATATTTGTACTTT
TAAAGAATTATTAATTTATAATAATAATGGACCATATATTTATATAGGGATCTTCTGAACATATATTAATTTATTATCTT
ATCAAAATGAGTGATTTTTTCCATTGACCCAAGATCAGAACCAAAAAATAAAATTATCTTAAAAAGATTATTAATTTATC
GATTACTATTAATTTAGTACAGTTTTTCTGTATAACGTAACAACTTCCTATGAAATATGCAAATTTTTGAGGAAGTTTAG
AAGTGGCTTACACTTAGTTTCAAAATTAAAGATAAGATCGAGAAAACACATCTATGATATATGTATATCATATTGTATGT
TGTGCGTATATGCGATTTTCATGGACACTATTATGACATGTGTATATCATGTATATCACAGAGAAATTTTCATGAATAAA
TCCATATATACATGATATATAGGGGATAAACAAATTACAATGTGATATACATGGGATATAATGTGAGATATACATATTAA
ATCGTCTCTAACTTCGAGTTTTCAATATGAAATTTAGCTAAAACCCTCCTAAAATGTCTCCTAACACTTTACAATTAATG
TTATTTAAGCTCATCGTGATGTTTCTAACAAAGTTTGATAGCATCCAATTCACAAATACATAGACTAACTCTTATTTTGA
TTTTGATTGCTTGTCGAAGTGTTTAACTTCAGTTACCTTTGGTGGAACTAGCTACTAATAATCTTAAAATAATAATACTA
CCTAATAATAATCTTAAAACAATAATACTAGCTAATAATTATATTAAAATACTAGCTATCATCACTTGTGCGCGTGCGAT
CGTTGTGCATCAAGTTTGTTTATCTTATATTAACTCATTTGTAATTAATTAAGCACGAGGGATCATGATAGGTTTTAAGA
TTTTTTTTTTCTATTAGTAAAAAATCTGACTTCACGAATAAAGATATTTCTAAAGGGTTAGCCTTTAGTTTAATTTAGAA
AAGAAATATTTAACTAAGTAAACATAACTATTATGTCTATAATATATAACTATAATTTTAAAATATTACAAACATAGCTA
TAATTAGAATTTTATACAAAATTCATAAACAAAAAACAAGACAAGAAAATTTACGACTTTCACCATCATCTCCACTCTCT
CTCTCTCCCTGCTCTCCATCGTCGACCCCTCTCCGACGAACAACTAACCTTCTCTCTGCTTTCCATGTATTATATCATGA
ATTACCAATGAGGAACTTTATTCATCCTAGATATAGTCAAGGGAGAGTTAACTTAAACAATTAATCACCAAACTATTTCC
TCTATCCTTAATTACTTGTTCACTTTTGAATTAACACACCTATTAAAAAAACAATTAATGACATAACGAGTTTACCATTT
TACCCCTATTAATTATGAAGTTGATGAAAAGTTCTACATTTTTCAAAATAATTAATCATTTAATTGAGGGTATAATAGGT
AAAAAAAAAATTACCCTTTCTTGATTTGTCAAAATGGACAAGTAATTAGGGACAATTATAAAAGGAAAAGTGGACAAGTA
AATAAGGACAGAGGGAGTAATTAAAATAAAAATAGTTGATATATATATATACACACACGTGTGTATTATAATGTATAATG
AGTATAAAATTTATGTACATCAGCTAAAAAATAATAAATCTATTCCACTATTCAAGTAAAGATCTCTATAATCAAATTAA
AATCCCTTCTTTTTTAAGTATACCTACTTACGTCAATCCACTATAGTTTTTTGGGATAAGGGTCTGAAAAATAATTCAAC
TTTGGTCAAATTTATTGTTGCGATACTAAATTTTCATGAGGACCTATTATCTCACTAGACTATTTAATACCGTATTTTAA
ACATATATATTTGTCCACGTGGACATAAAAAATAATGTAAAATTATAAATAGTAATGTGTCCACGTGGACACATATATAC
CTTTAAAATACACTATTAAATAGTTCAGGGGGTAAAAAATACGGTATTAAATAGTCTAGGGAGGTAATAGATTCTCATGA
AAGTTTAATATCGCAACAGCAAATCCGACCAAAATTGAGGTATTTTCAGAGCCTTATCCCTAATTTTTTCATGCTATAAA
CCAATTAACATATGTCCAAACCTTAACAAATATATAATAACCTACTGACTGAATTTGTGGTTGATATAGAATATAGGTCT
TCGATATCTTTTAGTGAAAGGCATGTGTTACTATATTATATTATATAGTACTCCATATAGTTTAATTTGGAACATATATA
AATTTCTGGTTCTAGCTAGAGTATAAAGCACAATTTCATCATGCATTAAAAAAATTAAAATTACTCAAATAGGAACCCTA
GAGTAGAGATTTGAATTTGCAAGTGCTTGTACTAATTCTTATTTTAATTTAATAGACCCATAAATAGGGGTACATATTAA
GTGGATTGCTGATTTGGTAACTGCTGCCACCTTTATTTTTCAACCACAAAATAAACTATGCCCTCTACTAATATAATTAA
GTAATAAAAATGCTAAGAAAGTACTTAATTAATAATTAAGAAGGTAAAATGAGTGCTTCCTGTTAGTTCGCTGGAAAAGT
TAGTAACCACAACTAGCTAGCCTACACTACTTTCTTATTACTTTGCTAGATGCAAAGTCCCACGTCAGCATAAATTCAAT
AAATTATACTAAATGTGATTTATTTATTTATTTTATCACCTTTAAAGTATAGACATTGTAATTGCATAAACACACTTGAT
CGATATGAAGCAGATATATCGATAAAGAGATATATTTTGCAAAAAAAATAAATATATATTGTACATATATAACAATAAAA
TATTATGTATATTATAACTTATCGATATAATTCAATTTTGCAACCAGTTTAGTTTTAATAAAACATAGCCAATTTTTATT
TTTATTTTAAATTCAAATAAAATAAAATCATCTTTTAACCAAACCTTCAACCTCCATGAGTTTTTTTTTTATAAGAATAC
AAGATGAGCAAGAGAAAAGTGGATTTCAAAATCACAAGCAATTTTTAGAGTTAAATATATTCACTTGACTGGCCATGTAA
CAAAATAAACAAGTCAGCTAATGAATAAAATAGTTAAATAGACCCATAACCACAAAAAAGTTATACATTTTTTCAACTAA
AAACATGGAACTGCTCTCATGAGTCATGTTGAAGCAAATCTTTGTCACCATTTAATTCAAAAGATTAGCCTACTAAGGCA
AAAAATTAACTACCCACTTTGACTAAACTATATATGATTACTCTTCATATTTGTGTGCTATAAATAAGCTTGTCATAATT
AAAGGAAAAAAAGGTTGATTGAATTTAGATTCTTTCTAAAAATAAATATATGTCTATTTCTAAAAGGGAAAATTGTATAA
AATAGCAAACTATTAATTCAAATTAAATGCTATAAACATAGTTTGATTTAATTGTAACCCGTAGCAAACAATTGACACTC
GCCTCTCTCCCTAGGTTTCTCGCTCGCCAGTCTCTCCCTCGCCTCTCTCGCTTTTATACAAACACAAATGTATAAAATGC
ATTTGTGTTTGTATAAAGCGAGAGAAAACTGTATATACAAATACTAATACATATATTTTCATCCTATACACTTATAATTA
TACAAATACAGATCTTCCCTGCCCAGTTCTCTTTTGCCTTTCTCTCTTTCTCGCTTAATAAAAACACAGATTATACAAAT
TACAATGTATAATTTGTGTTGTATAAAGCGAGAGAGAGAGATTTGATATACAAATATTTTATTTCGATTCAATTGTATAC
AAATTCAAATTTTATGCTGATATACAAACACATAAAATTGAATTGAGAGGCTTACAATCATTTATACAAACGACAGGCTG
CCAACAATTTATACAAATGGCCTGCCAACGAAATTATACAAATTTGAAGCTCCAACCAGCAAGTTATACAATCTGATGCT
CCATAGCAAACATAAAGTTTGTTATGAAGCGCAATTATACAAACTATAACTATAACATACAAATATGATTTTTATGTTTG
CTATATGTGAAAGTTGCTCTTTCTAAAACCTTATTGATTACCCCTTCGTTCCTATTTATATGTCGTCCTTACTAAAAATA
AATGTTCCTAATACTTGTCATTTTACAAAATCAATGCATAAATAACACTATTATTCTTATTTTACCCTTGAGAGTTATTA
GCCTTGAAAATATGCGTTTGACCAACGTAGAAAAATTAAGTAATTAATTCATGTTCATTTGTCAAATAAATTAATCAAAT
AAATTAATTCATGTTCATTTATTGAAAACTGGACTTTAAAAAACCCTAAATAATAGTACAATGATAAACTTACTTAGTTT
CTTAAGGGTCGTGAAACCTAAAATGATTATAATTAACTAGGAATGGAGGTAGTATGTCACGACCCAGACCGTCGTGATTG
GCACCCACACTAACCCTCCGGTGGGAGAACCATTACTACAACTCAGACTAAAGAACTTAACCAAAAACTATGCATTTAAA
GATACGGAAGCAGGTTTAAATGCAGAAATTATATAGGGTTCCCATAAACTCCAAAGGTTTAAACAAATAACTTAACCAAA
CTAATGCGGAAGTCTTAACCCTTAGAACCTGAAAGTCATTGTACCAAAACTCTACTAACGGCAAGTCTAAGAACAAGGGG
TACAACCCCGAAACTAAACAAACACCTTAAACAAATAGTCTGAGTTCGAAAAGAGTGGACTTAAACAAGAGAGATCCATG
GTAGCCTGAAAGAATTGGCTTAATCTTGAATCCGGTCACGCTCAATAGTCACCTAGCTGAGGTTTATCAATATCTGCTTG
AAGATGCCATCTACTCAACAAAGAACAAACAAGTGCAGTATCAATACACAACACAATGTACTGGTGGATCACGCGGCTAT
CCCAATAAGTGAAACACATGCAAGTAACCACAACATTATAAAACAGGCATATATCGAACATATACAATATTAGTCATCTT
TTCGGATCAATGTATCATTCCACGTCATTAATAATACACATTGGTTATCATTTTAGAGCAACAAAATAGTCTTTCAACCT
CAATCACCATTAGATATGAACGTAATCATCATAAGTAGACACACAACACAATTCAATGTTCCTTTCACGGAACCCAATTC
AATGGTGCTCTTATGGAACCCATACCCAAACTGTTAGTGTATCGGTACATGGTACCCGATCCAAGTTAGTGTACCCGACG
TGACACCCGATCCCATATATGCGTCGAAACGTGGCACCCGATCCAAGATGTATGTCGGTACGTGACATCCGATCCAGTTA
GTGTGTTGGAGCACCCGATCCATTCAACAATCAACAATCACAATCGCAATGTACATTCTCATAATCATACAAACAAGTGT
TGATTCATGGCATACAATCATTCGTTCATACTCAATTACATAGGGTGTGATCAATAATGCAATATTCACATACATACATG
CAATACAATGAAGCAATTACAAACATATATCACACAAACATGAAATCACAACCATCACCTACCTCGAACAAAGCTTGAAT
CCCCTAGGAAACTTGATTCTTCCCTTTCCGGATTCTTTCCTCTTGTTCTTAGTCTACAAACAATCAATATAATGCTAGGA
TCAATAAACAAAACTTAATTACCCAAATTATAATCAACACTATCAACCCTAGATCAAACATGTGATCCCAATATCCAAAT
TAGGGCTTTTCCCACCATCAAAACAGTTCCAAAACCCTTTCCTAACAATAATCACCCAAGAAACTAAGTTCTACGGATCG
AAAAACGGATTCGGGGAGTGAAAACCTTACCTTTAGCCTAAAAAATGGTGGAAAACTGTCAAGAAAACACCTGGGGTCGT
TCCTTAGCTCTCAAAGTCGAAACTTGCAGAATAATAATGTTTTGGGGTTTATTTTCGACTTAAGTCCGTCTGCCCCGCCA
CAGCGATCCTCACCTCACTACAACGGCTCCGCCCTGGCGACACTAGTCCCGCTCTGGCGGTTGTGGTGGAGACAGAACGT
CGGGAATTGAGTTCCAAAACCCCATTTCACAACACCTTCATTCCACGACACTCAAAAAATACCCGTTCACGCTAAGATCA
GTTTCGGGAGTTCTACTCGCCCGAATTCGATTCCGTAAAATCGTACGAATTTCTTAACGTCTTAGCTATCTACTCATGCA
ATCAAATTCCTTATTAAATCACCCAACCGTTACCAAATTTTCCTTGACTCACATGACTCTGATTTCGTCCAAATCTGGAC
TAGGCTAGGAAATTTCAGTTACTACCAAAAAATTTCCGGCCCAAAATTTTTCTCCGTTAGCTTTTTCGTAACGACGAAAT
CAGAACGTTACATAGTATAAGGTAATAGTATCTCATAAAATGGAATAGAAGTATTGTTTATGACTCTTTTGTCCTTTTAA
GTTTAGATAGTTGTAGATTGGAAGTCATTGGGGTTGATTCATTCAATACCTTCTTTTAGGTTGTGTTTGAATAATATTAT
TCTAAAAAATATTTGTATATAATTTAGACAAATACTATAAAAGGGGAAGGGAGGAGGATGGGAGCTACATAGTTGGGTTA
AAGAGATGAGGTACGTTGGAGGATGGAAAAGATGCAATCAATGTGTATTGCTACTTATGAAAAATTATTTCTCTAATTTC
ACTCTAAAAATCATATTTTTTTTTCCATTTTTAAGGAACTTACTTTTTTGTTAGAAAAAATATTTTTCAAATATCAAATA
TTTTGACTTTTTAAACATGAGAAAATTACAAAATATACCGAGCACACCCTTCACATCTCATGGTAACTACTAACTTGTTT
GGTGAAAGTAAAAGAGATTGGGATGGATATTCCAAAGGGTGAAATAAAACAGGGCAAAAGCTAAATAATTATAAAACCAA
AAAAAAATCAAATTAATGAGAGCAAACAACAAGGAGAACGCTATAATATATATAAACTCCAAAATTCATCTGAAAAAAGA
AGAAAAAAAACTTCATATTTAATTCTAGACTAGCTAGAACTTGTGTCTTCCACCATTAAAACATAGGGGAAGGACAAAAC
AAACCATAGAAACTTTAAAAACAAACACAAATTACTTAATTAATTACAATATCACCTAGAGATTTAAATTAAAAATAAAA
ATTTCACAAGCAAACATGTTCATGAGATCTTGAAATTCCTCTAACAAGTCCACTTCCCCTTCTAACACAATAATCCATAC
TTGAAGGAAGAAGTGGTGCTTGTGATTTTCCGTAAGAATTCCAACACAGCCCTAGTTGATTGATTCCTCGATAATTAGTC
GATGGTTTTAATTGAATATCAATTAAATCAACGTCTGTGCATGGAATTGAATTACTGCAAGCTAGATGAATTGGTTTGGT
TGAATAAGTTCCAATAATTTGATTGAATTTAATGTTGGATATTGCTACTGCTCCTGTTTGATTTTTGCACACATGTTTGT
CACAATAATATTGATCTATCATGATTGGTACCTTAACATTTGATACTTGAATGTTTGTAAATGATATGTTCTTGACTATT
CCAACACCCCCCTACAAAACAAAATATGAAAAATAATGAATTATTTAACAAATTAAAATTTAATATATGGTTAGCGTAAA
AGAATTTTTATATTATTAGGTTACTTGAAGTGTAAAGTTAATATACAATTTGTTTTACACTAACTGGTTAAGTTGACCTA
CATACAATAACAAGTGTGGATCGGCTAATTCAGAAAAAAACTTTTATATGTGTGAAGAAAGACTAGAACATGTTTAATAA
GCCTAAGTCGACCTCTGAACGACAACAATTTTTTTTTCCAATTTGAGATTCTCTTTTTCATTTTCTCCGGTAGAAAGTCA
ATCTTCCTTATTAAGGCTAATAACAATATTATTGTTACCTAGATAATAGAGTAATACATGCTATAATAAGTTAAATTGCG
CTATTAATGTAGAAAGGTTTTAATAACGCTAAACATCTATGCATTTTAATTAATAGAAAGGGTAAGTGTAGGATTTTATA
ATATAGAGGATATAGTTAGCTACAGGGTATATAACTTAAACTCGGAGAATTATTATACTACAGAAATCGTATATAAAAAA
GTGTCATTAGCAACCTTAAAAAAGGGACAAATTATCTGCGACAACTTGTTAAAATATACTAATTATGTAAAAAAAATTGT
TATATCAGTATATATAATTTAAATCCTTAATTAACTACTGGTTAGATTACAAGTTTTTATAAACCTACCTGCCATGTCTT
AATCCTTGCACCATACATAGTGCTTTGCAAGTTCACGTTGTCAACAATGATGTCTGAAACGCACGCAACACTTTTATCTT
TTCCTAGTCCTCCTAGGCTGTAATTATCAAAAAATATATAAAACATTAGAAATAAAATATAAATAGATCAAACTATATAT
TAAGATAAAATTATAAATATTTGTTTCCACTATATATATTGTAAGTCACTTATCTTCGAAAGATCACTAAGCTAATAAAT
GAATACCTCTGATTTTGAAAAGCACATGAGTCCGAATGATATATTTAATATACGAGTGATTAATTACGTACCTTATGCCA
TGTCCAGGACCACAATTCAGGTGATGGACATGAATATTGGAGCAACCAGTTTGAATTGATATGCAATCATCTCCTGGTAA
TTAGTTAATTAATTAGAAAAAAGATTGAGATTAGAGAATCATGTAATCTAATTAGCTCATTTTTTACTAAAGTGTCCTAA
TGGACAATAACATAGGATTGAGTAATTTAATCACTTTAATTAGTGGTGTACCAACCAGTACCAAGGATAAAGTTAGGTGT
TAATTTTCCCACTGTCATTATGGTAGGTATTCCTTTATACAATTGGAGTACATAAATTATCTTTATAATTAATATATTAG
TGTTGGAGGCAAGACAAAAAGTTAGTTTTAGTGACAGTTAATTTATCGGTTGAAAGCTGAGGATGAGAATGGGACCATTA
GTTATAAATATATATTCTTGAAATATAAAGTGCACGTGGTAGCAACTATATATCAAGTCTACTCTACTTTCTTGGCCTTT
TTTTAAAATTAAAACAAAAAGAACTGCTTTTGTATTCCTTTATTTCAATTTGTTGGGATCGTGGAACTATCACTCGAGTA
GTAAGAAGTTGATTCTTATTTAGTCATAAGGATAATAGTTCTATTTAGGTCAGGGGCAACTTCAAGTCTATTCATTGATT
TCGAGAAAATTGAATGGTATTTTTCTTGTATTGTACTTTTAACTAAGTCATAAAGTTTAGGAGACAGTTCATACTAAAAA
CAGATGTCTATTTTTGCGTGTGCAGTTTAAAAAATAAGAACTAATTTATCATTTTAAACCTATTTTACCCCTATTATTAA
ATATTAAGTACTAATATTATTTCCAATTCATTTCCCATTAGATAATAATTAATAATGATATAATAAAATTATCATTTGAT
TTATTGTTTCTTAAGGACTGTGCCAAATCAAATATAAATAAATAAACATTAAGAAGAGAGAAATAAAATGCGAAACTTTA
GTTAAAATATTTTTTTTAAAATCTATTATTAATAAATCGCCACTAGGTCTACAACCTAGTTGCATATCAATTATAAAACA
AACAAACAAAAATTAGAAAGGTATTATTCTTCAGCGTCATATAAATTGGAACATACATTTTTAATTAAATCGAAGGGATA
ATAGATAGAAAATTTACCTGTTCCTATATTGGAGTGATGAATCTCAACATCTTGTGTGTTTTGGAGGTGAATTCCATCAG
TGTTTGGGCTAATTTCTGGTGCAGAAATTGTAACATTGTTGATTTTTACCCCTTTAGAATTGTCAAATTTAAGGTGACAT
TGAGGACTGTTTATAATTTTGATATCACGTATTGTCACATTATAGCTACCATAAAATCGTAAAACCTGTCATAAAAATAT
TAAAAGTATAAGGTATTCATCACTAGTCATATATATTAATAAATAATATAAAATATATACTTGTAATGAATTAATTAATT
AGTGATTCTACTAATTAGGTACTAAGTCATATTTTTACTTACAGTTGGTTTCATATCAGGAGTGTTTTCAGATTTCTTCA
TCACCTGTAAAATAAATACGAATTAATGAAATAAGAACATGCTCATTAACATGTAAAAATGATCTAATTTAATGATACTA
TATATATGGATAGAGTCTATGTTCAAGAACTTGTTAAAGGAGGTAAGACACTAGCTTCTTAATTCAAATCCACGTAAGAA
AATCTCAAATTAAGGGTAAAACACTCTCTAACAAAGACAACTATTGACATAACATGACTCGAACCCAAGATATCAATCTA
ATTAAAGATAAATGAGTACAATTATCACTCCACCACAATACTTGTTGGTCTTCAACTTAAGTTCACGGGAGGAGGTAAAC
ACGCGACACATCTTTCTTCATGTGTAATTAATAATTTCGAGTTTGACATGTCTTTTTTCATGTGTAATACTTTCGAGTTT
GACTTTTATACATCGATAGTGCAAAATCATTTTTATGTAATTAAGTCATTTAAATAATAATTACAGGAATTCGACCTTAT
ATAAAATATGACTTTAGAAATTTAAAATACACTGATAGTATAAATTTTTTATACATTGCTAATATATATGATTAAAAATT
AATCTCTTGTCTCACTAAACAAGTAAGAAGGAGATTGAATTCTTCCTTTTATCTGGACTGACTCTAATCGTGATTTTTAC
TCACCCCACCCCCACCCACCCACCCACACATTTTTTTATCAATAAAGTTAGAGTAATATGGTAAGTGGTAGAAATGTACA
AACCTGAAAATAATCAATTTGAGAAAGTTTCCACCAGTTATAGCCTTGGCCATCAAGGGTGCCAGTACCTTGGATGGTAA
AGTTGTACATCCACTTAACATTCAACCACTGAAACAAGCTGGATTTTGGCCAGGACCCTACTTTTGGAGGAGCCAAAATA
ATTCCATCTACCTGTTTACATTCCACTCATGATCAGAAATGTAACACAATTCTAACTATTATATCATTAAAAAGGGAACT
TTTAACAGAAAGAATATACCTTTTGTCAAGTGACCAGGAAATCTTTTAGGGCATGGGTATCAGAGAGAATATAATATTTC
ATCCGTCTTATGTATCATACACTATTATAAAAAAACAACTTTTAACGACGATCAATATGCATAAATTAATAAAGAGTGAT
AAAGTCTTTATTGGTATTAGTTAATTGTCATTACATTCAATGTCGTTATAGGTTTTAACGACATCTACAAAGATCGTGCT
AAAATCTAATCATCACTAGTAATTGCCTCTAAAAAAATATATGAGCTATTGCCGCCGTTAAAAATCATTTTTGGTGTGGT
GATGATTAAACTTTCGAAATTGAAACTTTTAAACTTTAATCGTGAATTCATACATAGAAGTTTTAAACTATATGTAGAAA
GTACTATAAGTCATAATAATTAACAACTTAAATTATTAAAAAGACATATTTATAAATTTTAGTCAAAAAAAATTTTGATT
GACTCTTGAAATTCCAACTGTGTCACATAAATTGACTGAGATGGAGAGGGAATGGATATATAAAATTATAAACCTGAAAA
ACAAAGTTTGGCATGCATGGTCCTTGAAGTGTAATGGGATTGATTAAGAATTGAAATTCTGTAGGAATCTCTAGAGTAGC
CCCTTGAACTTTGCAAGCTGCTTCCCATGCTGCTTCAAGTGCCTATAATGAACATTTACTCCAAATTAGAGTTAGCTTAT
AAGTACTATTGACTAAAAACAAGAAAATTATAAGATTGAATTGGATTTATATTTTGACCATATAAATATTTCAGAAGAAT
TAACCCGTTCACTGGACCGCTTAAATTGCAAATAGATGGTAGATGTGGAATATATGTATAATTCATGTAATAATATGTGC
ATAGCATTAATACCTTATATAAATACCGGCTAGGAAAACTAAATAGTAAATTCGATAAGCAATTTGCGTAAAGAACCTAT
TTTTTTACACTATTAATATGTTTAATCAATCGATTATAGAAAATCACTTATTAGCTTTTCCAAGTCATATGTATAATTAG
CAAAGTCGGATCAAGAATCTAAACTTGAGGTTGGTTTAACCCTTGTCATTCGATCATTGAATCTATTGCACTTTTAATAT
AATATCTTCGTTAATAAATATTTGTAGAAATTTTAATCATTTTATAAATATATCTATGTTTCATATCGAAAACTCATTAA
TCATATGCTCTATCCGCCTTTGTGTACTAGTCAATGCGTACCCTAAAAAATTATTTCTAACTATCTTGTAAATAAGCTTG
TACGCGTACTGTGAGTATATAAAAGTTAAATTTTGTGTAATTAGCTTTTATTTACCTTGGTATCATCAGAAACTCCATCA
CCTTTGGCTCCAAAGGACAAGATATTAAAAATGGGAGATTGTGTTGGGTAAAAACCATGAGATGGAGATGGGGCAGGAGA
AGGAGAATTTGTACAATTTGGTGCTTTATTTCCATCTCCATTTTTCTGTTGTTTCTTATGTTTGTGGTGTATTTTGCTCT
TTTTGGTATGGTGGTGTTTCCTTGCATCAACTGATATTATGGAAAATGTAGTGGCAAAAATAAGTAGAAGAACAAAGAGA
AATATAAAAGAAGTGTGCCTATAATTCATCTTCATTTGAAAGATATAAAGTTTATATTTCAAGTGGTACTATATTGAAAT
TTAGAATTTGGAAGTAGTGAATTGTAATGAAAATGAGGTGGTTATTGACACTATTTATAGACTATATTTCACCCCAAATA
TAACCCTTATTATTCTCTTAAATTACTGAAGAACCATTCCAAGTAAATATAATATGGTCCCTTACAAATTACTAAATAGA
TGTCACTATTGTGCAACGTTTGTGGTTCTTAAGAAAAGATAAACAATAGAGTCTAAAAGTTCACTTTACTCTTGCTTCTT
TTAATTCCCTTCCCAACTTCTTTATTCATCATTTCTTGTGGGGGGGTGGGGGGGGGGGGAGTTGATGAATCGTTCACTAC
GCACCGACAAGTGAAGAGTTGAAGCCTAGAGGGGTTCCATGGGTGTGTGGTACCTAATAAATCAATACTCATTATGTTTT
AATTTATGCTAATTAATTATTTGATTGGTGCTTGCTTGAAATTCTTTTTGTATGCAATGATAGTTAAATTTGTAAAAATG
AAGAATAATGATAGTGAATTAAGATCGATTACTTCCTCTCAGCAAGAAAGAATAAATTGTGTCAAGAATAAGAATCTGAG
TAAAAATAATGGCAAGTGAATTAAGGTAGATCAAGCTCTTTTCTTTTTAGGTTAAATCGTTTGAGCATGAATGAACAAAA
AAATAAATTATGTTAAGACTTAAGAATAAGAATTTGAGTAAAACACAATGACAAAAAAACAAAATATAAAGATCGTAAAT
AGCTTGTGTTATCAAAGTTTGAAAATCGAGTTATTTGATTTTTGTGTTACAAGTGAAGATTGGATGCCTTTTTCTCCTAT
GCAAGAGTTTAATTATTTAAAGGGACAAAAAGTTATGAATACCAACAATAAAAGGCTATCCTATCATCAAAGGACTATTG
TCATATGTGAATACTCCAATGTGCCTGAATTTCAAGCTCTAGATTCGAGGCTGATTGATGTCATATCCGGAGACCGTTGC
AAGCTTGCCCCGGCCAAGTGATTAACCGGGATTGAGAGGAGTTTTAGTGAATTGATCACTAAAGGCTCCTCAAAGGTTAA
CACCAAGTTGTAAGCCAACACATGAATGGAGACACTATCGTAAACTCGGGTCCGGTCAAACCAAGCTTCCATGTATCGAA
TCCCAGTTACTCCATTTGTTAGACCTAGTTTTATCCCCATACAATCAAGTATGAAATTTAAGAAAAAGATGTAACATTTT
TGAAGTTTGTAGATTTAAAACATATCATAATATATTTGTGTATATGACGGGTCTCGAGTCGGTACCGGGCCGTCTCGGTT
TCCTTGCCAGACTTATAATAAGACTTTTGAAACTTACCATCTTAAACATGTTGGGCTATAAAAGCTTCACATTAAATATG
AAATAAGAAATTTAACTTAAATTATTGCCAAATTTAAAAAAAAAGGGTCATTATATTTAACAAACTAGGCATAATTAAAA
TGTAACAAAGAGAGTACCTAGTTTTATATAAGTATCTAACTGGGGACAGATCAGATGGATAATTATACTTAACAGTTTGG
ATTATCGAATATCAAAATTTAGTTATACTAATTAATTTACTAGCCAATCAATAAGCTATCAATTGATTTGGTATCAGATT
AGAAATTGACGAACAGTTATTGGGCGGTGTATTGGCTCCACCGTTTCAAGCTCCTTTCTTTCACTTTCACTCACCAATAT
ATTGATCTCCCATCAAACAAAATAATTTTTCTAGCCCTACTTAAGTTGGTAATTTAGGACAAGAGGGAGTTGTTCGGATG
GTAAGCACCCCTCACTTCCAATGAGTTCGAGTCATCAAAGGAGCAAAAGGGGTGGGAGCTCCTAGGGAGGGTAAAAAAAA
ATGCTTTTAAAAAAAATAAAAAATTGGTAATTTAGCAATAGTAAATCACAGTGAGACACATATGAAAGTCTAAATTTTAA
GGGTGCATGTACATAAGTATTTACTTAACAAATATATTTACGGTAAAAATGTAACTACGATAATTCTTAATGGGTTAACA
GTTTACCCAATAAGAAAAATGAGTAATCTTCCTCCGTACTAATAAACTGTTAACTATAAAAATTTAACTCGTTCACCAAC
CGTTAATTTGATAACCCAATATCAATAAACCAATAAACTAATTTCGCGATTGGCTTATCGTTACAATTCAATTTTGAACC
GTCCTAGAAACCAGAAATATTTTTTAAAACCCCATACTTTTGCTAATTGTTATTACCTATTTTAATAAGCCCAACACTTA
TCTTTTTAAGCAATTTAAGTGAGAACCAACTCAAAGTTTCTTGGATCAGTGTATAAATTAAACCTTCAACTTTTTCCCCT
TTTTGATCGTTTCTTTCTCCAAAATTAGAAAAGCTTCACTTTTCAGCTAAAAGTCTATACCGTATTATATTTAGGCTATT
AATTTTAAAAAACGATGATAAAGCAATATACACATAATAAATATACATATATTTTTTTGTGGGACACTATAATTTATGTC
TCTATGAGTGCCCAATTATGAGTTAGGCCTGATAAATTTGCAATTATTTTATATCAATTTTAATTGCAGCTTCTTTTCCT
CGTGTCTCCTCGTCATTGAGAATTTTTTTTAGCTGTCTATGTCTTAAATATTAATGCAAAGTGTGAACATATAAGGTTGT
CCATTATTAGGGTCAGTGTAACATAGTGGAAATTAATTAGTTAATTAATTAGACTAATAAAAAGAATGGTTATATTAAAA
CTCAAAGGAGATAAAAAAACACTAGGTGATTCTTCCCGTCTGTATTAGTCTTGTGGACAGAGTTACTTGATACATGTTGC
TGGTGGAAGGTGACAAATATCCCATGAAATTAGTCGACGTGTGCGAAAATCAGCTCGAACACCACAATCATAAAAATAAA
AAGGAATGGTTATATTATTAATTAATACTATTATCATTATTATTAGTACAAGCTTGGGTTTTGGATAGCTTTTGAAACAT
TATCATTAGCAAAGAGTACCAAACTGTTGTACCAAGATTCTCACTCACTCTAATTGAGATTAATCTATTCATTATCCACT
AATTATTGACCAATTGTTTAAGTCGTAAAGTGTCTTTCCTCCCCATAGAAAAAAAAACAAACTTCTTTTTGTTGTAAAGC
AAGCGGTTGTTCTATTTTTCAAAATGTTTATTTTTATCCTAATTGAAGTCTCACTTATAATCAGTTGGCGGAGCTAGAAG
TTTAGATACAAATTTATCAAACTCAATAACTTTTGCTCAAATAATGTATTTGTATTAAGAATCTTATTAGGTATGTACAA
ATATTAAGTCTAGAATTCAATTATTAACACTTGAAATCATCATTTTAAAATTTAGAATTTATAAGATTAAAATTCTGACT
AAGTATAGGCCCAATAAAACAGACTTTGGTTGCTTGTGCATTTGTCATATAAAAATAAGTGCATTTGTGGATTCCACATT
GATCATGACAGTTACAAATAAATGCATAAGGGTGTTTATATATGTATACATAATTAAACTTATATTCAGAAAATGTATGT
CAGTGTCTCTTATCTTTCTTTTTTTGAGTCGTAATCTGCCTCACGTCTTTATTAGTGAATTGACTTTTGAACCAATTAAA
CATTCATTTGAATGACATAAATATAAGAGCAATTGTAACTTCAATGAGAACTTATGCCTATTTATTATACCTTTTTTTGT
AGAAAGAAATTTGGTGGATTATAATGATATATATAAATATAATATCCTTCCAACTAAATTGTTGGTTCCTAAATAGAGCA
AATTAGTTGTCATGACTCAAAAATCTACTAACCGTGAAGATATCTATACCTAAATCGGTAGGCAAATTAACCTTATTCCA
ATTTTTGATACATTTTCTTAAATCAATTAAGAAGAAAAGTAGAAGTACAAGGATTATTGATCGACACCATTGAAATAGTT
ACGAGATTCAGTAGATGAAAATACCGACGTTATTAGTAATCAGATATTACCTCCATAGATAATTAATCCTAGCAATAAGA
AAATAACGATGTAAAATCAGTCACGTGATATTTTTGAAATCAACAAATATCGCTTTACTCAATCGGGTTATAGCAAGTAG
GATAAATCATAAAATAAGAAGAAGTATACGTAATTCAACGACCATATATACATTCATTCGATATAAACATGTACTTTAAC
GGGGTTTTCGTGGAGCCTTAATCCGTGGGGGACTCGCAAAGTTTATATACCCGTTGCAGGGGTATAACCCGACCATGTGA
ACCCGATCCGAGAATCTAACAATCTCCAATAATAATAGCATGAGTATCATATGTTCTGGAGTTAGATTAATTATGATTAT
CGATGGTAAATGGGCAGGTCAAGTTGGATATGAATCCATGAAAATGAGTTAGGTAAACAAGGATAAAATATTTAAATCTA
TTTGTATTTAATATGGATAAAAATGGGTGAATCTAATTGATAGTATTGATATCCATATTACCTTTATTTTCCATTACGTT
TTATTATGTAGAGAAATATTTTTTATTACGTAGAGAAATACGCAGGGTATGTTTAGTATGAAGAATTTTTTTTTCCATGT
TTTCCTATAAAATATGTCGAAAGTTGAATCCCATGTATGGATTCGTTTCGTGTTGTGAGGCTTAAGAAAAGTTTTAAAAA
ATATTTTCTCGAATTAAGGAAAGGTTTGAACCCCACCCCCCACCCCTTCCCCCTACTACTATATGTATGTAAGTCACCAA
AGAGAAGAATAAGTCCATTTGAAAATATTTTTTTAAAAATAATTTAAGTTAGTCAAACATGATAAAAGTTTAAAATATTT
AATACTGAATATACCTTTAATAAGTGTACTTTTTAGAAATTTCTACACCCTTACATATATTAAAGAGAGTGCAATTAGAG
ATACTCAAGTTACTCATATGAGTTTATCCATATTTGACTCGCTTTTAAATGATTAAATAATCAACCATTCAAAATAGATT
AATCAAACAAATAACCATAAATTTGACTCATTTTACCACTCTCATTATAATGATCATATACGCGAATAAATAATTGAATG
GTTAGGTTTCGTAAACGAAAGGGTGCATCGATAGTTTATTGAGTTACTCTTCTTCTTCTTTTTTGTGTCCCACACGGTGT
TCGGAGCTCCGATTAAATTCGGATCGCGCACTGCAGGGCCTATTTGGGGGTGGCGCTCCCAACATGATTTTTTTCATACC
CAGGACTCGAACCTGAGACCTTTGGTTATGAGTGAAGCACTCCCACGCGCACCATAACCCATGTTGGTGTTTATTGAGTT
ACTCAGGAACCCATTACTAGTCTTTTTTTAATGAGTATAAAAATACAATTGGTTTATGAAAAGTTCAACAAAAAAGGGAA
GGGGAAAGTTAAAAGCTTTACTGGTCATTTATGGGCCGCAACAACAAAACTATTGTCTTATTGTTGCACGCCCGTGGGAG
GAAATGGGACCTATTTAAGGTCGGTGCCATTTCGTCCTTCCTAATCATGAGTGACATTGTGGCTTATACAAAGTGGAGAA
AGTTAGCATGTAGTAGTAGAATATAATATATTCAAGAAATGCAATTCACTAGGTTTTTGAAAACTTCTCATCTGATATTC
GATATCAGCATGTTTGATCATGATATTTGATATCAGTATTAATGTCTGATTTTCGATATCAGTATAATTGTGATAAGTAA
AATGGTCTGGAGTAAATTTGTATAAAAAAAAATAGATTCTTTTAAGCCATAATATATAAATGTGTCATTTAACTTGGTGT
TAGTTGATATATGTGTCCTCCATCTTTGGATATGTACAAGTAGACACTTAAACTTGTATAAAGTTTAACACATCTTTGAA
TATGTACAAGTAGACACTTAAACTTGTATAAAGTTTAACAAGTAGATACACATATTCTACGTGGAATAATACACATAAAA
CTATATGTATACAAGACCACAAATTATTATGTAGGACGTCATCTAAGATGTGTGTATCTAATCATTCTATTATATATTAA
TGGAAAAGTTATTCTTATCAAGCATGTATTGCAATCTCAACCAATTTACTTATTGGCTCTCCCAATGAGATTTTTCTGCA
AATCAGAAGGAAGATACACAGCAAGATTCTTTTGGTGATCAAGTGATGAAAAGAAGAGACCATTGGAGTTCGTGGGCTTA
AATGTGTTTTCTTATTTAAGAAGGTGGAGTTAATTTTAGCAGATTGAAGGACATTAGTGAGGCTTTGGCCATGAAAAGGT
GGTAGAGGTTCAGGACATTAGAGTATGATATTCTACACCATTTAGAATTATATAACTTAGTTTTACTTTTACAGTGAATC
AAGTTGCTTAACGTGTTTCAATAAAGAGCTAAGTAAAGTAAGAATAGAATTTTTAACGTGGAAACACCCGGCTCAAAAAG
TGTGAAAACATTGACCTGTTCCACAACAAAATTTACTCCTAACTTCACTTAATTCCAACGAGCCTTACACCAAAACAGAT
TACAAAAATATGAACCTAAGGAATAATCAGTTATTCCCTATGCTATCACAAACTTCCAAGATATGTGTTCCCAAGTCTCG
AGCTGCTCACAACTTGAAGACTATGACTAATTCAATTTCTAACACATTGAACTAACAATACATCAAGACTCAAATACAAA
GAAAAACTTCCTAGAACATAAAATCTTTAGTAGGACGCATACCTCACAAAGTCAATATGCCAATTGTCTTTTTTCTTTGC
AAGTGTGTAAGTAATTAGGATGACTTCAACTCTATTTAAGCATAACCCTTCTTAGAGTTATTCTTCACATCAAACTCCAC
CTAACTCAAGCTATCTTAGCTTAGAGTTCTACTTCAAATAAAACTCCTTCTTCAATTCAAACTCCTTGATTCTTTTGTAT
TCTAGTTGAACTTCAACTCTTCCATTTAGCTCTTTATTGGTTTCCTTGATTTTATTAGAATCCCTCTTTATTCATTCCTT
TGATTTTGACATTCATGCCTTATTCATTTTGTACACTTACCTCGGACTTCACTGCACGTAGGGGTGACAATTTCACCCAT
ATTAATGAAATGAGTTCATTTTGTTCACATTTAATGACTTGGATCACTCATATTTTAATGTAAAAATTAGGCAAATGACA
TAGTATAAGAAAGAAATTACTTTCTTTCCCTACTCTTTCATTAATTACCAAAAATCCCTTTTTTTAGTGTTTTTCGGATA
CATAGTATAGCAATGTGGATACTTAATATAGTAGCGCGGATACTTTAATTAATAACGGGCGGATACTTAAATTATTAAGT
TGTTAGCAACACAGATACTTAATTAACGGGTTGATGCATAATATAGCAGCGCAGATACTTTAATTAATAACGGGCGGATA
CTTAAATTATTAAGTTGTTAGCAGCACGGATACTTAATTAACGGGCGGATGCATAATATAACAGTGCGGATACTTTAATT
AATAACGGGCGGATACTTAAACTAATAAAGTATCCGGTTAAGTTGAATTGGGGGAAAATAAGGGATTTTTGAATTTTAGT
AAAAGAGTAGCAGGAAATATTGAGAATAGGTAAAGAAGTGTTGTGTATTTAAGTAATTTTTCCTATTTTAATTGATTAAA
TATAGGCTTTAAGCTATTTTAAGAGTCTCTACAAATATGGTCAAAATGGGTTAAATATGGGTATTCATATTGACCCATAA
TAGATCACTTAGTTTTCACTTCCATTCAAAATTCTTAATTGTGCTAAAAAATAAAAAAAAATTAATATTAATTTTCAAAC
TTAATTGAAAAAATAGATTATTTTTTTTTGTTTTTGGAAAACAAAAAAAATTAGGGGTAGGTTGGTGGAAGGTGAGGGGC
ACCCTGGGGGTAGGGGTAATTTTTTTTTTGTTTTTGGAAAACAAAAAAAAATTAGGGGTCGGTAGGTGGAAGGTGGGGGT
GGGAGTAATTTTTTTTTGTTTTGAAAAAACAGAACTTTTTTTGTTTTTGGAAAACAAAAAAAATTTAGGGGTAGGTTGGT
GGAAGGTGTGTGGGAGGGGGGGGGGTGTGCCCGGGGGAGGGGGTAATTTTTTTTTGTTGAAAAAACCGATTTTTATTTTT
TTTGGAAAACAAAAAAATTTAGGGGTTGTTTCATGGAGGGGGTGGGGGTAATTTTTTTTTTTTGAAAAACAATTTTATTT
TTTGGTTTTTGGAAAACAAAAAAAATTAGGGGTAGGTTGGTGGAAGGTGGGGGAAGGGGGGATGCCCCAGGGGAGGGGGT
AATTTATTTTTGTGAAAAACAGATTTTTTAAAATGGGTAGAACCATTTTACCCAAATCATATTTGACCAAATTCATATTT
ACCCATATTCTATTTGGGTGGATTTGTAATCCAAACCATTTTTGCTCAGTCCATCCAAATCCGATCCAATCCAACCATTT
GTCACACCTAACAGCACGTGACATTATACCTTTGGACCATGCAGACTAACATATTTCATCTTTTCTTGTTGATCATCAAA
ACTTCATAAATCCAACAAATTCATCCCCATTTTTAATGACAGACTATTTGTTGTGCGTTCATGACATCTATACTTGTAAA
CATTTAAGCATCGCAATACTGAGATGAAACACGTTAGTCAGTGGGTTATGAATATTGCACAACCCTTTTCTTCTCTCTTA
TGGCATCATCGAAAAGATGAACTTGTAAGTAATCATGTTAGAGGGAATGTTTAAAGGGATACAAAGATGATTAATATTTT
TATGAATACAAGTTACCTCAAGAATCTAAATATTAAATATATAAAATTATGCCGGTTGAAAAAACAAATGAAATTTTTAA
CATAAAAAATATCTCTCTTTTACTCTTTAACTAGTTTTTGCCAATACTTTTAAGACTAAAATTTGCTATTATTTTTTAAA
TTAAAAATTATTAATTCGATTTAAAACTTGTGCTTAGTGCTTACATATCAATCCCTCGAGATTACTACTAGATAACTTTG
GGCCTAAACCCAAATTCCAGTATGGACCAAGTGGAGTCTTATCTTTGCAATTGCATTGGGCTTTGAAGTTTGAACATCAT
TTCAAGAAGAAAACTTCACTACACACTCAGTTAACATCATAGATGATATATATCTTTTATATAATATGCTTTTATTATTT
GATATTAGGTAATTATAATATATTTTCAACTCAATTCATTAGATAATCTTTAAATTTAGACTAATGCAATTATATTCTTA
ACTCATGACTTCGTTAATCTCTGGACATGAAAAGAGCACAAGCTATCGCAAGAGATAAATTGAAGGAGAAAATTTAGGTA
AAGGTCAACCTACGCAGAGTCGACTTAATATACAAGTTATTGAGTCAAGTGCTTTAGACCTCTAAATTTCGAGGGCTCAC
TTTTTTAATAGTAACTAAAAATAAAGTTAGGTGTATATGTCTTTTTTCTCTAAAAATATTGAATTAAACTAGAAAATAGT
TTATGATAGTAATTAATCACCTATGCTCAACAAACTATTCCAAGAAACAACTGTTCCCATGTCCAATAATTTTGAGTTTA
ATTATTAAATCAACTTTTGTGTGTGATCTTAAAATATTTTTACTAATTGACATGAGTACTGGTGCATGAGATACATGTGT
GACACACGTAGAAACTAGTTTTCTTAGATATATTTGAAATCTCTTATTAAAATTTGTCTTTAGATTATCAATTCCATTGA
ACCGCTCCTCAACCTACGTTATGATTTACGGATGTTCAAGCATCCTTAAGTCATACGCGGCCCCTTAAAGTTGTCCGCAT
TTTTCATTTAGACACCTCAATTTAGCCTTGTACCTATCAAACACTTAAATCTTAATAAATTTATACCTATTTGACACAAA
ATCACAATAAGTTGAAAAATAAATATGCGTGTGTTTCAAACGCCTGTACATAACAAACATACCAATAAAATGATGACACA
TGGCATTGGATCCAACTTTTTTAAAAACTCTATTTTAATAATCCAAAATGAATATTAAGAAAATAATTTTTTATTATTTT
GAATTACCCTCCCCACCCGTCTTCTTCTTCAGAACCTATTTCCATGGCCCTTCCATTGACGCCGACGCCAGCACCAGCAG
CCTAGAAAACCATCACCCGACCTCTTTCTTTCCCCCCCTTGAATCAACCCACATCTTTCTTTCCTCCATTGAATCTTACT
CCTTTCATTAGTGTCGGTAGTACACCATTGATGTCCACCTAAGCTAAATACCCATTCTCTTTCATTTTAATAGCATCAAA
ACCTTCTATTCATTGTCTTTATCTTTTTCCAATTAGTAATCATTAATCACAATTACAACAGATAATAATAAACTTTTGCC
CGAAAAAATCAATTCTTTTTCCATCGGAATGAATGGAGCTTCACCGGAATATTGAAGACGTAGATCTACATAAAAAAAGA
AAAAAAAAAAGAAGAATTGGAGAGGATGAGAGAAGAGAGGTGGAGGGGGTGGGGTGTGCTGTGTAAAAAAAATTATGGAT
GAGAATGGCACAGGGAATTGGGCTGGGGAAGAAGACTACTTTTTTTTTTAAAAAAATTCCCTTTCCGTTAATTTTGGTAT
ATAAGTTACGGAAAAAAAAAGAAAAAATATTAATTTCAATAGTTTTACGCGCCTAAAGAGAGTGTAGCACACATTTTTTG
ACAAGTCAGTATTTTGTGTCTAATAGAAATGACTTTTGAACAAATAAAGTGTTCAATAGGTACAAAGATAGGTTGAGGTG
TTCAAATGAAATATGCGGACAACTTTAAGGGCTCCATATGACTTAAGACATTATTTTATTGTTAAAAAATGGTTATTTAT
GCAAGTATATGATATTGTTGAGCATTGAAGCAATTTAAAAAGTAAACATTCATAATTTAAGAAATCTATAGCAAATTAAA
AGGAACCATTTACAACTTCTCAATAATACATACACCACATGACATAGATAATTATTTTACGTGTTTCCGATTTTATTTAT
TTAAAATGATTTAATGTCAACAATGACAAATGCATGCCCTAATTCCAAACAGACATACATCAATATATTGTTGAAAAAAC
CGTGTCAACTTTTTCAATAGTTTGAAATATCAAAAAAGGAAGCAAATGGTTCTAAAAAGAACATACAATATATGTATTGA
AGTTGAATTATAAACCTATAATATGTATAATATTAAGCAAATCAGTTTTGACACGAAATACATCTACCTTTAACCTTATA
ACATTTACTTAACAATTAAAGGAACATGGACCCATAATAAGATTAAGAACAAGAGGAGTTTGAGAAAATAAGAGCAGGTT
AATTGTTCTGCCCTTTTTGCTTTCTATTCATTGATTTTGTACATGTTTATGATTAATATAAGAATCCTTCTCTACTACCT
ATTCTAAAGGAAGAGTAATCCTTTTGTTAGAAGGAATAAGCTACAATAATCGAATTCTAGTTGATGATGGACTCTAATAG
CCCCCTGCAAGATCATGTTCAGGAGTGAACCATAAGCTTGGATCGAAGATTGAGGAACCGACTTGTGCCAACAACTTTGG
TAAAGATATCTGCAATCTGATTTTGAGATGAAACATAGCGAACCACTAAAGACTGATCTTCACCCATCTCTCGGATAAAT
TGATAATCAAGACAAATATGCTTTGATCGTTGATGGATGACAGGATTCCGAGATAAAAATTGTGCACTAAGATTATCACA
AAGAACTATGGGAGGTGCAGTGAGAGGAGCATGTAGTTCACTGATAAGTTGTTGTACCCAGATTAATTCAGTAGTTGCAA
AGGCTAATGCACGATACTCAGCTTCAGTACTTGAGCGGGCTACAACCTTTTGTTTTCGCGAAGACCAACTAATTAAGTTA
CCTCTATAGAATAGTGCAAAGCCATCTTGGGAGCGACTATCATCAAGATCAGAGATCCAACCAGCATCCGAAAAGGCCAC
AAGACTAGAATCAGATATAGGTCGTAGTAAGAGGCCATCATGAATGGATCCTTTTAGATGTCGAAGTATGCGTTTGACAG
CTGACCAATGAGCAATAATGGGCGATTGCATAAATTGGAATACTCGATTGACTGCGTAGGATATTTCTGGCCTAGTGATG
GTAACATATTGAAGAGCACCAACGACACTACGATATAAATGAGCATCAGGCAGAGGATCACCAGAAAGAATACATCGCGA
TCCAAGTTCAGTCGGACTAGAAATAGGCTTAACATCAGCCTTGTTTGTTCGACGAAGTAAGTCACGAATATACCTGCCTT
GAGATAAAATGATCCCATTTGATGTTGGAGAGACTTTAATACCAAGAAAATAATTTAAGGAACCAAGATCTTTGAGAGAG
AATTGTTGATCAAGAGTGTGAATAAATGTAGTGATGAAATCATTATCACTACTAGTTATAATAAGGTCATCCACATAGAC
AAGAACATATGTCGTATGCTTAGAAGCTTGCTGCACAAAAAGAGAAGAGTCAGATAAATAATAGTGGAAGCCAATGCCAA
GGAGAAAAACATTTAACTTGTTGAACTAAGCACGCAGTGCTTGTTTGAGGCCATATAAGGCCTTGTTCAATTTGCATACG
AAATGGGGCCGATGGGGATCAATGAATCCTTTCGGTTGCTCCATAAACACTTGCTCAGAGATATCACCATTTAAGAACGC
ATTGTTGATGTCAAGTTGTCGAATAGACCATTTGTTTGTCACAGCCAAAGACAAGATTAGTCGAACAATTATAGGCTTAA
AAATGGGACTAAAAGTATCAAAGTAATCAACGCCCTCATCTTGGTGAAAACCTTTAGCTACAAGACGAGCTTTGTGACGT
TCAATTGATCCATCGACTTTCCTCTTAATCCTGTAAACCTATTTACAACCAACAATGTTAGAGTTAGACGGTGGTGGAAC
TAATGTCCAAGCCTTATTTCGCATAAAAGCTAAAAATATTGTCTGCATAGCATGGTGCCACTTAGGAAATTTGGAGGCTT
GATGATAGGTTGTAGGTTCTGGAATGTGATAGGGATCAGGAGGTAGAGAATGGCGAGATGTTATAAGAGCTTTTGGTTTT
AGGGAATTGGTTTTACTTCGAACAACCATACGATGCAACTGGAATATTTGATAATGACCTTGGAGCGATAGAATGTGTAG
GTGAATGTGAACGCACTAGATGTTGAGAAGCTTGATCGAGTAAAGAGAAAGATGTGTTGCTAGAATGTGACGAGGGATAG
GAGTATTTTGTGATCGACAACATAGAGGAATAAGGAAAAGTATTTTCATCAAATACAATGTGGCGAATAATATAGATTCA
AGATGCAACATGATAACAGAGGTAACCTTTGTGATGAGAACTATACCCGATAAAGACACAAAGAAAAGATCGAAAATCAA
CTTTATGATGATTGTAGGGTCGAAGAAAGGGATAACAAAGGCAACCAAAATTTTTAAGAAAACCATAATCAGGAGAACTT
TTGTACAGTAATTGACATAGAGATTTATAAGACAAAGAATAAGATATGGTAATATTGGATAAGTACGTAGCAGTGTTAAA
GGCATGCTCCCAAAATTGAAAAGGAAGAGAAGCATGAGAAAGAAGAGCGAGTCCTTTTTCAATTATAATTCAATTTCGGC
GTTCCTATGCACCATTTTGTTGAGGTGTATAAGGACAAGAGATACAATGATGAATACCATGATTTTGTAAAAAAAAAGAT
GATACATTTTTGTAACACCCCGGGAATTTTTTGAGCTAAGACTCGAACCATCCTTCGTTGTGAGTAGGATTTTATCAAGG
AATTTAAAATTTCTTAAGTATTAAGGTCAGGTCACTAGATGTAGCACCTTGAGTTCCAAAAAGAACTAAATTGGAAATAG
CAAAATCTGAAATTTTGCAAGTTATGAGTTTGTGTCAACTTCAAACAACCATAACTCTCAGTACAGGATGAGTTAGGTGT
GCCATGAGATGGAAAATGAAAGGTCTTTGAATTATCTTTTAAACGCCACTAAGCTTGCTAAGTTTCGAGGTAGGATGAGT
GAGATATGCCCTTTTAAAGTAAAGCTGTCCAGTTAAGGAAGTTACCCGAAAATAGTAAGGGGTATTTTGGTATTTTCCTT
ACCCAGTCAGATTTAATTCATTTTTAGTAAGTTTTTAAGGGTGTAATCCTATAGGTTCAGTTTTATAATCCTAATATGCG
CCTAGGGTTTTAGTTGAGAGCTCAAGAAGAGAAAAGAGGAAAGGATCAAGACGTTCGTCGAGGTTCTTGAGTTTTGTTGC
GGATTTTCGCCATGGGTTTGATCCCTAAGAGGTATGTAAGCTTCCATAGTGTTGGGTTCGTTCACCCACACGCCAATCAT
GTTATTTTCAGTGCAAATTTCACTCTTGAAGTTGAAAAATTAGCGTTCTTGATAAGTGTTCTTGAAGTTTCCTTATTGAT
TAAGTTTTGATGTAAGATTCTACTTGGGTTAACTTCAAACGACCATATCTCTTAGAATATAAAGAGTTACGTGATCCATA
ACATATCCAATTAAAAGTATTTGAATCTACTTTCCAACGCCACTAATTTCGTGTCAATCCAATTTTTGAGTAAAAAATTA
TGACTATTTTAGTAACATATACAGTGCTGTTACGAATTAACCGACGGGAAAACATTAAAAGGAGTCGTTTTTGTCTTTTT
ACCTCCAAGAAAACCCTAAACGAATTTCTTGACTAATAAAAGGCTCAAAACAATTAGATTTTCGTCTTCAGTAATGAAAA
TCATAATTCTTGGCCATAGAGATTTCCAGAAACTAATTCAAGAATCTCAAGAAAGGTTTTCTTGATCGTTTACCTTCAAG
CTAGGGTTTCAAGGTTTCTAATCAAGTTCTTCTTGAAGATTCTTGAAGATTCTTCAAGAACCTTGTTCTTCCAGGTATGT
AAGGCTATCATAGTGTTGGACTAGTTTGTCCTCACGCCCTACATCTACTTTCATATCAGTAAAAGAGTAATCTAGGATAG
TTTCCCTAGATTTGAGTATTCTTGAGATAAGTTGATTTTGAGTTCTTGAGTTCTTGAGTTCGTGTTTCTTTTAAAATTTC
TATTCCTAATTATCGAATTGCTATATTGTTAGCGAGATCCTTCATATCATGAACCATATATAACTCTTGGATTCATAATT
CACATTCAAGGGAGAGTTAAGAGTAGAGTTCAAGTAAGTATTTAAGTTCAATTATGGATCCTTTGAGATCAACTATCAAT
TTGAGCTAAGTTTTGAGTAAGTAAGTATGAGAATGAGAAGAGCCATATACCTAAGTTCCTTTTTGATATTTTGACCCTTG
AGTCAAGTCGTTCATGTCCATAACTTCCGCATGAACTCCATCAGTTGAGTACCCTTGAGAGGAGCAGTATCTTCAAGTTC
TAAATCTTAAGTATTGAGTTCCTAATCCCCTTTGAGATTATATTTCTAATCATGGGACTATTACGTGTTACCCATGAAGT
CCTTGAGTTGAATTGTTCATGCCCATAATCCTGCATGAACCCTATAAGTCGAATAGTCTTGAGATGAAAAGTATCTTTGA
AGTCCTTGAGTTGAGATTGTTCATGCCATAATTCCGCATGAACCCTCTGAGTTGAGTGTTCTTGAAACGAGTATTACCAT
TAAAGTTTCTGAGTTGTTGAGTCTCGAGTATTGATTTCTAGTTATGGCTATTGAAAACCTTGAATAGAGTCGTTCATGTC
CAGAATTCGGCATGAACTTTATTCTAAGAAGTCTTTTGCAAATGCTTTAAACTTGTTTTAAGATTTGAGTTTTGAGTTGA
GTAAAGAGTAAAGAGTGAAGTTCATTTCTTCAAAAGAGTATATTGGGACTATGTATTCCCAAAGAGCAAATGTTTTTACA
TTTAATCAAGAAAGGAAACATCAATTCCAAAAGAGCCTTTGAGCTAGTTTTCAGTAAAGAGTAAATGTTTTCACATTTAA
TTAAGAGAGGAAACACTGATTTCCAAGAGAGCCTTTGGGCTAGTTTTTGAGCAATTATCTCAAATCACAGAAAGAGATGT
TTTTAAATATATGAGCTAGTTATATTTTGGGAGTAGTATTGAGCGCCGATATGGGGGAGAGTTCAAACAACTCACAACCC
CCATAAACCATGTAGCAAACGTGGGTAGAAAAAAAGGTCATACTTTTTAGATGATTCTTTAGCGCTTTTTAGCATAGACT
AGTGGATCCACTTAGTTAAGGCGTTCTATATGACGGCAAAGTATAGGACAGTTCTGGTAGCGCGGGCAAGACGTTGTATC
ATCACTTAGTCTTATAGTGATGGTTGTCGGTTAGAGAAACTCCCACAGAGTTATATTGTATTTTTATATACATGTTGAGT
ATTATTGTATTTTTCAATTAATTGAGTTGCTATCCACAATTTTACAGCTTTTCATAAATATTGCATCTTTTACTATTGCT
TTATCCTTGAGTATCATAAGTTGAGTCTTTCGAGTTGAGTATCTTGAGTTGAGTATCTTGAGTTGAGAACCTTATTACTG
AGTTGAGTATCTTATCCTTAAGTACTTCTGAGTTGAGTAAGTTTGAGTAGTTTTGAGTATCCTTGAGTATTCCTTGAGTT
GAGTAAGTTTGAGAAGAAGTAAGTATGTTTCCTTTTTATCAAGTTCAAGCTTATGTTATGCTTTAGAATTTCCATTACAT
GCTCGTACATTCCATGTACTGAGCCATTTGGCCTGCATCGTTTCATGATGTAGATACAAATATTTAGGGTCATCAACAGG
AGCTTCGTTGATACCACATGGAGTTCGAGTTAGCTATGGTGAGCCTCCTTGCTTCCGGAAGGTTCCACTTTTATTTTCAG
TTATATCAATTGTTAGGATGTCGTGGGTCTTGTCCCGACTTTCATCTTTATCATTTAGAGGCTTCATCGATAGACAGTAG
AGTTTCAGAAGTCTGTTCATTTAATTTGTTAAATGTTTTAAAGACTTAAGTTGTCTATTTTATGGCGAGTTGAATAATTT
ATTTTTATTCAGAGTTTTTTTCATTTGAGTTTCATGAATTTTTATTTAGTTTTTAAGTTTTGTATGCTTGAGTTAGTCTT
TCGCTTATAGTCAGCCATGATGAGGGTTCGCTTGGAGACCAACAAAGGTTCTCGAGTGCCGGCCACGCCCAGGATGTAGA
GGCTCGAATCGTGACAATTTCGGTACTCACCTCCCCAATCAGTTTGGACTGATTTTATTTTGTAGCAGTAGTGATTGAAG
TTGGGGTGACAGTAGTAGTTTTTGGAGGAGAATTAGAACCAAGAACAAAGGAGTTTGAGAAAATAAGAGCAGGTTAATTG
TTATGCCGTTTTTGCTTTCTATTTATAGATTTTGTACATGTTTATGATTAATATAAGAATCCTTATCTACTACCTATTCT
AAAGGAAGAGCAATCCTTTTGTTACAAGGAATAAGCTACAATAATCAAATTTAGTTGATGATGGACTCTAACAACCCAAA
AAAGAAAAAAATCAACTAAGGGAATAAAATATTTTGAATACCAAAGTATAAGGCTATGTTTAAATTGACGACGACAGCAA
TAATTAATATATTAAATGTAATCTTATAAGTGAGGTTTGAAGAAAATAGTGTATACATACGTAGCTTTATTAGATGTTGA
CATAAAATAGTTTCTTTGAAATTTTTTACTCACTAGTCAATAATAGTAATGACTAGCTATTCTTTAATATTATTCTTCCA
CATGATACCAATAATTTCTTTATGTTGAACATAATTAAGTGCTTTTTCGTGAAGTTTTAAATGATGGGACTTTTCTTGCA
AACTTTCAACTTATGGGTCAAGTATTAAAATTATAAAAAAATAAAATCACAAATTGAAATTTGAAATCCTACTTTTCAAA
GAATTTAGGATTTGAAATTGATTTTTTATGAAAAATCCATAAACAAATGCTTATTTCAAATTAGAACTTAAAAATATTGA
GGTTCAAAATCTTGTGAGGGAAATGCTTACTAAGAAGTTGCCTTTAAGCAAGCAATCAAACGAAATAATGTCCCTTAATA
TTGAGGAACTTAGGCAAAAATCGATCTTAAAATTAACAAATCTAATGACTCCATAGATAATTTAACCACAATGGCTTGAT
GAAGTCCCTCCTTAGCAAAAGCTTGTTATTCATCCAACGTAAATTTGAACGTAGGAATATAATTCCATGAACAATTTTTT
TTTTTATGTTTGATTCAATCTATCGACATAAATATAGGATTTATGTAGCGTTGTTTGTAGGATTATCAATGTAATCCACC
TTACCTTATATGCAAATCAAAGTAATTTGCATATAAAAAGTTTGTCTCTAAAGGTAAACAAAAAGAAAAAATTACTTAGC
TAAGTACTTCTAAAAAAATAATTACTGATTTTAGCGATATTTTATTTATTTATTTATTATCATTATAGCAATACATAACA
ATACTATGATAAATCTGCACTATTATTAAAAGTATATTAAAATGTGTGATAAATGTATTATCCTGAATAAACTTATATTA
TATGTGTTTTATAAATTGTTCTCTGTAATATGTATTTAAATTGTATTATAAATATATTATAAATGTCTAAATGAAAAAAA
AAACGCTATTACTATAAATAATACATATTTAATATAGTATATTTATGTAAGTTTCCCAAAAAATTAACAATATTTTATTT
TGAACAACAATTTGCAACTTCCCAAATTAATTTTCAAACTTCAAAGATGAGGAAAACGAGTAGAATTTCGTTGAAAGTTA
TAGACGTTTATTTGAGGTGCAAGGACATTTGACCCCAAAAATAACAAGGGAAAATTGTATGAAATACTAGCAAACTATCA
ATTCAAATTAAATGATATATTCATAGTTTTTTTTATTTGTAATTTACAGTAAATATTTCATGTTTTTTGCCATCACATTT
GTATACCGAAATATATAAATAGATTCATATGTGTTGTATAAAAATTAATTGCAGGACCCTTTTATATACTGAAATATACA
AATATGGGTCTATTTGTATATTTTGGTATATAAATGGGTCCTGCAATTAATTTTTATACAACACACATGGATCTATTTGT
ATATTTCGGTATACAAATAGGATGGCAAAAAATATTTGCAGGACCCATTTGTATACCAAAATATACAAATAGACTCATTC
GGTATACACATGTGTTGTATATATGTAATAATTTTGTTTATATACAATTACCATGCTTTAGTTTGTATACTGAAATATAC
AAATACAGATTTTTATGTATATGTATACTGAAATATACAGATTAATAGACATAGCAAACATAATTTTTATGTTTGCTATG
GAGTGCAATTATACAAACATGCAAATATGATTTTTATGTTTGCTAAACCTAAAATTTACTCAAATAACAATTAGTGCAAG
ATTAAATTAGAGTCCTTTATCTCTTTAATTCTTTAAGTTTTACACCACTCAGAAGTCAGAAAGTAGGAAATTAAGAAAAT
CCAGTAGGGGGTTGTAATGATCAATATAATAATACGAGAATTATGAAGTTTTAGATTTAAATTTAAATGTAAAAATACTT
TTTATTTCTTTATGTTTCGAGGAACAAAGATATTTAAATATGTTCAAATCGAAAATAATAGATACTGTATTCAAAAAATA
AGCTGGCCAAAATATTATTATTTCCTCAATTTTATATTATTTAATCTAGATTGATTTGACAAAAAAAATAATTATGAGTA
TTTTATTAAATTAATTTTATAAATGATATTTTAGAACTTTACATTTGAATACTCAAAAAAATAATATGTGATAAAAGTTT
CTTGAATTTCTATAATGAACGAGTAAACAAATTATATTTTTAGTATAGTAATCAAGTAAAATAAATCTCATATTAATTCT
CTACTTTATTATAAACCTTTAATCGCAAATTACTTGTCAATCTATGAAATAAAGATAAAATTTATTAAAAGATTCTCATT
TTATTTGTACAATCAAAAGATTTTTTATTTTTTTTTGGTAAAGTTATAAAAAAATTCTTAAGGCACATAAACAACACAAA
TTTTCGTCAAAGGGGTTGAACCCCTCAAATTCTATCTAGGTCCGTCCTTCGGTTGGAGATAGTATAACTTATTTCATCAT
TACTTATACAAGTCGATACATCATACATATAATTAAAGAAAATAATATATTTTAAGAAAAAAATTCAAATTTTAGTTAAT
TTATCTAATAGAAATATTTTATCATATGTTCAATGAGAAAAGTATTCATCTCTGAACTATTGAAAATCTTAAAAACATCT
CTTCTACTTGACTAATTGAACTTAAATACACTCCTAATCTTGTGATATGAGTGAAATACACTCCAAAATTCTCGTTAGGT
TTAGGGATATTTTTAACACTTATTTCGACTTTTTATTAAGAGCCGCACGCTCCTATAAGAAATTGTAACTATTTGATGCA
TGTGAGTTAAGTTGAGTGAATCAACTAGAGAGGTATTTTTAAGACTATCAATAATTTAGAAATAAAACTAATAATTCATA
TTAAATTTAAAAATATTTTTAATACGTCTCTCCGTCTTCAATCAGAATAAATTGTAACTGAGTTTTTAAATGAAATTTAT
TACTCCCTCTGTCCCAATTTATTTGACTCACTTTCATTTTTAGTCAGTCCCAAAAAGAATAACACATTTTTATATAAAGT
AACAATCTAACTATAAAATATCTATTTTACCCTTAATGAAATGATTTACAGTCACACAAATTTCTATCATTCATTGTGGA
CCACAAGTTTTAAAAGTCTTCCTTTCTTTCTTAAACTCCGTGCCGAGTCAAAGTACCTTATATAAAATGGGACGGAGGGA
GTAATAAATTTAAAGGAAGATCACAAGGTGTAGCTTTCAATTTTTCAAAGTCAACAAGATAAATACCAAGATCTTATTAA
ATTTAAAAAATTGCCAAGTTGTCAGCATCGATGGCTCATGGAGCCCACTCACCATACTGTACAAAAATTGGCTTCTCATT
CAAACTAAACAAAACAAATTAACAGAAAACAAAATAAAGTAAACTTCCATCCAGCTGCAAGTTGTAGCTCATAATAAACC
TCTAAATTATGTCATAAATTTCAATTCTCTTAGTTTAATTCCTTCAAATTCTTCATTAATGGGGCTTTCATCGAAATGGG
TTTTTGTATTTACGTTATTTTCATTCATAAATCTTTCAATTTCTGATCCAAGAGCAACAGAAGCAGCTCTAATTTGTACA
AACAGAACAGCTGCACAATCCGATCGACAAGTTTATGTAGCAACTTTTCTAGAAGCCATGGATTCCATTACGCCATTAGT
GGGGCGAGACAAAGTTGGAGCAGTAATTAACGGAACAGGGAATAATACAGTTTATGCGTTTGGTGAATGTATGAAGGACT
TATCACAAACAGATTGTAATCTCTGTTTTGCTCAGTGCAAAACTCAAATCTTAAGATGCTTACCTTTTCAAAGATTAGTT
ACTGGTGGGAGATTATATTATGATGGGTGTTTCCTAAGGTACGATTATTATAGATTTTTTAATGAAAGTTTGAGTTCCGT
TGATAGGACGATCTGTGGGAACACGAGTTTTTCTGGGAATCAGAGTTTGTTTAGTGAAAATGTTGGGAAATTGGCGAGGG
ATTTGGAGTTTGGGGGTTTGAGGAATGATGGGTTTTTGACTGCAGTTGTGAGTACTGGGAATTTGAGTGTTTATGGGTTA
GCTCAATGTTGGGAATTTGTGAATGGAAGTGCTTGTCAAAGGTGTCTTTCTGATGCAGTTTTGAGGATTAGTTCTTGTTC
GCCTAAGGAAGAAGGGAGGGTGTTGAATACTGGTTGTTATGTTAGGTATTCTACTCAGAGGTTCTTTAATAATTCTGCAA
GTGATACTCCTCCTGCTGGAAATGGAGGTATGTTCTTTCTTTCTTGAATGTATGAAATGAATAAATTGTTTCGTTTAGTT
GTGCGATCATTTCGTCTAAAAGTGTAAGCTATTAGAGATAGTACTTTTTGCATGACATATGTCATATCTTTACATGGTAT
CACTGGGTCTGACCGTGAAGGGGTGTTAGAATGGTTAAAGTTTCACATTGGTTGGGGAGTGACTTGAGCAATTCTCTTGT
GATGAGCTAGCTTTTGGAGTTGAGTTAGACTCAAATGTCATATATCTTTACGGATATCATGTTTAGTTGTGTAATCATCT
TATTTAACATATGCTTGCGATGTTTCTTGGTTTCATGAGTTATTTCAATCTTATCCAATATTCAATGATTTTAAATGTTT
AATTTTGTTTTTGTATGATTTGCAATGATACTTGCTGCAAGCCTAACACTATTGGATGTAGAGCAAGAAAAAGTTCAACT
TGTTCTGCCCAATTATTTTTTTTCTAAAAAAAAAGATAACTACTTTGTCATTTGGAATGATTTGAAAAATGGCGGTTGGA
AATCGAGGTGATTTCGACATTTCTTGAAAAGTTGCTCTTGTTATCTGTTTAAAATGTGGTAGTTTGTATTTCTTGGATTT
TAGTTCCATTCCAGGATTTAATAACTATCTAGACATTACTTGTGATGATGTTTCTTTTTGTTATCTGATAAGTTGAAATG
GTTGACTTATATATATACATGAAATGAATGAAGAGTGAATCAGCATTGAGGCAAATGCAGACAATGAATCTTTTAAAAGC
TATGATAAAATAAAATGTTTATACAAAATTATGTCATTCATGTTGTCGTATTATGATTAATTATCAGGAGGGTCGAATCG
TTTGGCCGTTATTCTTGCAACAACTCTGGGTATTTCTGCTTTCTTGCTATTTGTATCGGCTGTTTCATTCTTTGTGCGGA
GGAAGGTTCTGAAACAAAAGAGAGGTACTAATTTTTAAGTCAAATCATTTTCATTCTTTCCGAAAAAAGAAATCTCATTT
AAGTCTGATTGATCAAATGGTAATTTGACTTGAATTTGCTTCGATGATGTAGAGAAGAAGCAGCTAGGAGCTCTCATAAG
AACGGTTAATAAATCAAAACTGAATATTTCCTATGAAACTCTTGAGAAGGCAGCTAATTACTTTAACAACTCGAATAAAT
TGGGACAAGGAGGATCTGGTTCTGTTTATAAGGTAATTCTCTTTGAACATTATATTCATTTTTCTTATACTCATAAGATT
TGCCTGACGATAGTCGTGTTTATACATGAAATAGGGGATCTTGCCAGACGGGCAGGTTGTTGCTATAAAGAGGCTCTTCT
TCAATACGAGGCAGTGGGTTGATCATTTCTTTAATGAGGTCAATTTGATTAGCGACATCCATCACAAAAACTTGGTAAAA
CTATTGGGTTGCAGCATTACAGGGCCGGAAAGTCTTCTAGTGTATGAGTACGTGCCCAATCATAGTCTTGCGGATTACGT
CTTTGGTAAGTATCCAATCCACCTTAATTTATGAAATCTTAAATTGCTGTATAGTCGTATCTCATTATGTAAATGCCTTT
GTTTTGCACTAAATCAGACACAAAGAACCTTCGGCCACTTACATGGAGTCAAAGATACAAAATTGTATTGGGTACTGCTG
AGGGATTGGCCTATCTTCATGAAGAATCGAAATTAAGGATTATCCACCGAGATATAAAGTTGAGCAATGTTCTTCTAGAT
GAAGATTTCATGGCAAAAATAGCTGATTTTGGTCTAGCCAGGTTATTTCCTGAAGACAGGAGCCATATTAGCACAGCAAT
TGCTGGCACTCTGTAAGTTCAATACCTTTTTCCGGTTACTTGTTACTTTTTCTTTAATCAATACACTAAGAAAGTGCTGA
ATTAATAAGTTTTGGCATTGCAGCGGTTACATGGCTCCAGAGTACATTGTACGTGGCATACTGACTGAAAAAGCTGATGT
ATATAGTTTTGGAGTTCTTGTTGTCGAAGTCGTGTGTGGAAAGAAGAACAATTATGTTTTCAAGAACACTAATTCTCTTC
TGCAGCAGGTAGTTTCTTGTGATATTTCTTCTTTCCTTAACGGACGTTAATAGTATTTACTCAACTCATGTCATTGTGGT
TTCTAGTTGTGGAACTTGTATGGGATGGGGAAATCTTATGAAGCAGTTGACCCTTTATTAGAAGGTAACTTCAATAAAGA
GGAAGCATCTAAACTGCTTCAAGTTGGTCTTCTTTGTGTACAAGCATCAGCAGAACTACGACCCTCCATGTCAAGTGTCG
TGAAAATGCTCACCGAGAACCATGAAATTCCTCAGCCAACACAGCCACCATTCCTCAATTCTGGTAGTTCAGAATTTAGT
CCATTTAATCTGCATGGCAAAAGATTTTTCGGTCAACCAAGCTCCTCTACACAATCTTCTGGGAATAAATTGACGGAGAG
TTGGATCGAGCCTAGATAAACTAAGTTGATCATCTGGAATTGGTATTTGATTTTGTTCTCAACAAAGGCTAACTTCTTGA
AGGTGAATTATTCAGCCAACTCAAGTTTTTTCTGTGATTAACTAGTACTCACTACTCACTCTCCATTTTTTTTACTGATA
TGTTTATAGTCTTATTTAGTCAACTTCCTTTTGTGAATACCCCAGTGAGCTATTTCATTTCTAATGTAAAAAAAAATTGT
ATAGTATCTGCAGCAGTTGCAATTAACTATATCTACTGTTTTCGATTTTCGATTTTCAATTTTCGAGTTAGTAATTTTCA
TCAAGGATTATGCTTCACAATTGTCATCATCTTGTCTTAGAAGTGGTTATTCAGAGTCCCCTGCCTAAAGTCACAGGCAT
TGGTGAAACTATTCATTACAATTACATCTACACTAACACTGTAAAGAATTTTTATATTATCGGTATAATTTAACCCGTTT
ACTTACCATTTCATCTAAGTTACTAGTACAATCTTATCATATAGAATCACTTGCAATTGACCTGATTATGCCATTTAAAA
TATCAAAAATGTGTAGTCTGTGTAATTGCTTTGATTTCTATGAATTTTTTGTTTGTGAGCACATGCGCAACAGCTATATA
CTCTAGTTTTATGACTTTATAATCAATCTAGCATAGTGTGAAGGGAACTATTTGAATGATTCAAAATCAAAATTCCCTTT
ATGGACCAAGCTATAAAGTGGTAAGAGTTGTATTATTGTAGCAAACACTTTATAGTTTATTTATTTTAGAAGGCATTGAC
CTTGGTGGAACTTAAATGCTAGTAGTTGTGTTGTGTGTACATTGACTCAAAAGGAATCCGGTGCTCTCTATTTCAATTTA
TGTGGTCTTGGTCGAGTCGATAAGGAATTTAAATTTGTGCGTTAAATATGTCATAATATTTTTCTAGCTATTAGGATTTG
TAATTTGTAATTATAAGCATATCATAATATTTGTGTGAATATAAATGCTTCTAATTAATATTGAAAAGTTTAAACTAATT
AGTAAACATTAAATCATTATTAACAAAATTGTTATATTAAATTTGTATCATTAGTTCATTACTCCATATGTAATAGTATT
ATAATTCTAAAAATAATCTAAATATACAAATTGGACCCTAAACACCCTTATTAATTAATCAAAGGCGAAGTATGTTTTGA
GAAATTTCACAAAACTTAAAATTAGAATGTACTAATAATTAAAGAATCAAAAGTGCAATATTAACAAAATTAATCATATT
TGTTTTAGTTATTATATTAAGCAAAGGTATATATAATTGCTAAGGCAAGTCCAATTATCTCCAACTTATGAGATACTCTT
TTGTCTCAAGTTATGTGGTACATTTTACTTTTTAATCTGTTTTATTTAAAAAAAAGTCACATTTTCATAATTTGAAATAA
CAAATTTTAAAATTTGATTTTTATTTTTGGTGAAATGATTTAAGAGATTAACTAATATACATTGACAATGGACAACAGAA
TTACACATTCTGTTTATGTTTAGAAATAACAAAATTAATGATATTTCTTTTTTAGTTATTATATTAACCATGTAAACTGA
CCGTGTAATTTTAGAAGTAAATTGACCGTGCAATTTTGTTCAATAAGGGACTTGCCCCAAATTGTTCAATAATATTAAAC
TGATCATGTAATTTTGTTGTCCATTCTTACTGAATACTTGTTAATCTCTATTTTAAAAATTTCTCTTCCTTTCTTTCTTA
AACTTAATGCTAAACTATAAAAATATCACATCAATTGAAACGGACAGATGATAAAATACTCAAGGAATGTGATAGGATGG
GATGGAATGTGATTTTTCAGTTTTAGATGTCTCAAAAAGAGCATGTGTTTCTATGACCTTTTCTTCTCATTCGTGGGGTG
GAGAAAGTAGACTTTTCCTTTTCACATCAACAAAGTTATAGATGGTGAATTTGTGATATAATGTGGACAATTAATTTGTA
CTTTTTAACTTGGGCATCACAATCATTTAATATACTTCCTCTTGACAGCTATTGCATCTTAAAGAAGACACTAACTATTG
CAAATTGTTTGAAGTATTACAATAAAGACAGTCAACATTGTCAACATTTTTGTATCATGTACATTGACCTAGGAGGAATC
TAGTACGTGAAGTCAATTGGATTTGTCTTGTGGATTATCTATGCTAATCTATTTTTAGTCCTCTATTAAAGATTAGTGTA
CTTGCACATCATATGATAATATTATTGAAATATTTGGGGCAGGTCCCATATGAGGAGGTCATCAAACTTTGTTGTAAATT
TTTGGAAAAACATTTGGTCACACAAATTGTAGAAAATTCTCAAAGTTTGAGACGTGCTAAGACACTATCCGTAAGAATAT
CGGTATAAAAATATATTTTTCAAGATTCAACATATTTTTCTAGCATAAAATTAGGAGTCAAAATCTAATAAAAGATTAAA
TAAAAAAAACTCAGCACATTAAATATAAAAGAAGAAAATTTGATTGATCTTACTCTCTAAAAGAATAAACTTGGAAATAT
GTAGGTAAAAAAAAAACATCATTTGGTGGAGTTGACAACGGAACGAGGTAGGAAGCTGGATTTATGGGTACTAGTTTATG
GGCGTCATACCTGGGATGGTACAAGCATAGGGACAAGACTTATTGGGGTGGTGTAGCTTTCATATTGCATGTTTCCTTCT
GAATGTCTACTTTATATTAGGTGGTAGATTTGGGTCGATCGATGATGGTTACTAGTACGTGTTGTTCGTATTGATACAAC
TCTTGTTATGCCACCTAGCATAGTCTGGTTGTATGATCAGTGATGTTTCTTAGGAGAAGACGATGTTGATCTTCGACAAC
TTCTATTCTTTCGTTCCTCTAGATGGAAGTTGTGTCACATTTTTGGTGTATTACACTCTCTTAGTAGCTATTGTACCTGT
TTAGACGGAAGGATTTTCAGTTGATTGTTTAAAGATGATTCTTAGACTTCAATTTTCACTTTCATTTCAAACTTTCAAAA
GATTTCTTATGTTTTATTTACTTTCGTATTTCCCTTTTTAAATTAAGTAATAATGATTCATCTATGTAATTGTTAGAGTA
GGTGATCACGCGATTCAGTGGACTAAATCGTGACAATAGTATACATCTAGAGTGGTTAAGTTTTTTTCACATTGCATTTT
ACCAAATTAAGAATCAATCAATATTTCATCAAACAAATTTAAACCTCCCCTATTAAAGTAATCACTAGTCAAGTTTAAAT
ATCAATTTTGGTCAACTGTTTTATTTTCACTAATAATATCTTTCTCTAGATAAACCAAAACATAGACTTTTATGTACCAT
TTCATTACAACGGTTGAATACTATCTAGGACAAGAGAATGTTATTATAATATTAAGTGTTAAAAAAAAATAACTCTCCAA
AACAAGATGGAGGTGGAAGACTTTGATAAAAAAGGTGGGCGACTTTGAAAATGTTAACATGGTTGACTTGAATAGTGTCA
CATTAGAGATAGTGGGCATCGATTAAATAATTGTTTTGAAGAAAATGTTATTCCGTCCGTTTCATTTTACTTGACTCATA
TTGACTTGATAATTTACTTTAAAAAAATATTTATTAGGAGTATATAGTACTAGTTATGTTTTGAAAATTTCAATTGACAC
CAAGTAGTCCTTACTCCTTTAGTGATTTATATTGGCTAAACCTACAGCTAAGTATCGCACAAATTGGGTAAAAGAAATAT
TATAAAACGTACAAGTGTGGCATAAAATAAGAAGGCATATGATTATAGCATTAGTTCATGCTTAAATTATGGAAGATCAG
ATTTTAAGAAAATAAAAAGTCAGTCCAACAAGTCTTTGTTAAATGCCAAAATAGATGCTCTAGATCTCCTTAACGTTGCA
TTACGTTCGGTGACGAAATCAAGATTTTCATTAAGGAGTTTAAGACATGAATAAATAAATAGAGAAATAAGTCAAAAAAA
TATTCAATATCTACTATACATACATAAAAGATAATTTTAACCATGTTTAAACAATGTCATTTTCTGCTGAAGAAAATTCA
AATGAACCTCTTGACCCTATCTGACTTCGCCCTGATTAATAATAATTGTAATAATAGTGTCATTTTTGGCTGAAGAGAAT
TCAAATAAACCCCTTGACCCTATCTAGATTTGCCCCTAATTAATCATAATTATAATAAATAATCATAAAAGATTTTCATT
AAGGCGGTTCAATATATGATAAACATAGAAAGAAGTTAAAAAAATGTTCAATATCTATTATAAACAAACGACTAAATCAT
GTCAATAGTCTTTGTAAAAGATGTGGTTTAGAAGATGAGACTGTGTAACACATGCTTTTCAAGTGTCGGGATTCACAAAT
AACTTGGGAAATGAGCCCCATTAACTGGAATGATCTTGCCAACATTACTAACTTTTCTTTGTGGTGGAATGAAAAGATTA
ATGAGGCAAAAAATGTCCCAATTCCGCTAGTATTTTGAATTTGATAGTAATGATTATGTGGCATATTTGGAAATCTAAGA
ATCTTTTGGAGTTTTAATAACGAATTAATCGACCCTCCAGACATAGTGGCGAAAACTTTATTTGAATATAATGAATATCT
TGATATAGTGCTTGCAAATTCTTCAAATTCAAGTTTTCAAGAAAATTCTGACTATCAAGTAAGAGTTCCCAAAGATGGGA
TATGTTTATTTGTTGATGCAGGGTTACAAGTTGAATCAAAGAAGGCAAGCATTGGTTTGGTTGCTATGGATAGCAAGAGT
GTTTTGCTTCATGCCCATGGATCCCCGATCCAGTTTGTTGGGAAGTCTATGATTGCTGAAGTGTGTGCAATAAGAACATC
TATGGAAAAAGCGATACAACATGGATGGATGAAGCTCTATGTCCTCTTTGATACAAAAAGTGTTGTAGATGTATTGAAGA
AAATAGTGAAGTCTACGTGGGACATAGATATAGTTTGTGAAGATATTTGGAATATGTCTGCATCTCTAGGGCATATCGTG
TTTGTACATATTCCTAGAAGGTTTAATGTTGTAGCTCACAACGTAGCTAAGTTATCAATTTCTTTGTTGTGAAAATTTTC
TTGGGAAAGACTATTCCCAACTTGGATTGGAAACGATGCCAAACTTTCCTTTGGACATATTATGTCCAGAATGAATTAAT
ATATGACAGTTTTAGGGTGAAAAATAAAATAAAATTCAAATGAACCCCTTGATCCTATGTGGTTTCACCCAGTGGCGAAT
TTACAGCCAAAAAATAGGGCACCCGCACCCGTGGTCTCTTCGTAAAATTAGATATTTTATATGTATATTTTTTAAGATTT
TGTATAATATTATATTCTTGCACCCGTACTACAAGAAGTCTAAATGGTCCACATGGTTAGATGTTGAGCTTTTGACCTTG
AGGATTAAGGATCAATTCTCACTTCAATACATTTTACTTGGTGCACCCATGTTCGAAAAATCTTTGATTCGCCTCTGGCT
TCACCCCTAATAATTGTAATAATAGTGGAAGAGTGAATAAATTAGAGTTTTAATTTGTGCAATGGTAGCAAATTTCACTT
CAATAACATTTTTTGCATATGGTGGCCTTTTTTGGAGCAACTGTTTGGATACGGTTAGTTGTTAAACCAGTGAGCTAAAT
TTGGCAATTTAGAAACAGTTGGATGAATTTCTTTTTCTTACAGATCTAGCCACTAAGCTAAAAGGGGACACAATTTAAAG
AGTGACCCCAGAAAGGTCATTTCTGCACACAATCCCAATTTATGTGTCAACTAGAAAAGAAGTCACAACAACAATACCAA
AGATAAATTTCTAGAATAACTGAAATTCTGTGTCTAAAAAGGTGATGGTTTTTTGTTTACCCTAAAATCGATACAATTGA
AGTCATAAGAGGTCAAGTGCACGCATTTTGATTTAGCAGTTTGATTATTAATTATTAACTAAGTCAAAGTATATTAGTTT
AATGAAATAAAGCAGCTTAAAGAGTAAAAGAGTCAATTTCAAATGTTTCCGGAGTGTGTAAGTGAGTTCGAGAGTTCTGG
CCCTGACTTCGAGAACAACATCGTATAAAGATGCAAATAAGAACTAAGACAAAATAAGATATGTTTAGTGCCCAACAAAA
GTGTGATTCTAGTGCACTATCCTTAACACAGGTAAATTGGTCTTTCTTTTTATCATATGGTATTCATGTGGAAGAATTAG
GCTAGAAAAGAATCCCTCATTCATTCATCAATTTCATTGCCTCTTCCCTGTCCTAGGTGTGGACGAAGACCGAGACTTCT
CTAAGATCCGATTCGATGGTATATCCCTCTTCTATTGTTCTTAGACGGATCTCTCACTCTTGATGAAGAAAAGACTTCAG
CTTTAAAGATCCGATCTTGTCTTCACTCACCGATTCCTTTAATAAGAGGAATGCTTGGTACCCTTTTTCTTGCTACTGAG
ATATCATCGTATTGCTTGAATCAGAATACGCTTACAAATGAGACAGATCGACTATTTATAGATTACAATAAGGAAGCCGT
TGCCAAAAAGAAGGCTCCACTATTGCCCTAAATGTCATGTTTACTAGGTAGCAAACCAGACATTCCAAGATGTTTTAGAT
GAAGCTAGAAGTTCATGAGAGTCTACATCATGTGTTGGAGACAAGTAGGTAAAATTAAATGGTGGGCCAAGGTGTGGACT
AAACAGATTAAATGGATGACAACAAAGTGTCAACAATTAATTTATATATACAATTAAATATCAGGACACATAAGTCAATT
ATTAATTGTAAAAAAAAATTGTGAAAGATTAAACATCATATTTTTCGAATTAATAAAACTATAGGATACACCAGATGACA
ATTGACGAGTAGTTGTTGGTTTCATTTGATTAATTATCCTATCAATATAATAGTCTGATAAAAGAACATATAAACTGATA
AACATAAACAAATTGCAATTTACCTTGATTAATTTTGTGTGTATAGGAGTAGTTTATTTTAGACAATGAAATTAAACTTA
TAATCTCTTCATTTTTAAGAAGATAATTTACCTTGTGCTGTCAAAAAAAAAAAAGAGAAAAAAAATTAAAAAAATTAGGG
GTGATAAAATCATAACTTACTATTATAGTTTGAAATACAATAATAGTGCAACTCTTTTTAATTTTTTTTTGTCATGTATA
CAAATTAAATTATATGATATTAGTATTTCCTTCTATATTTAACAAATTAATTTTCATATACGATCAAATATTTAAAAAAT
ATTTATCTTTTAAAGTGAATAATGTGTAATTAGTTTTCATAACTTCAATCAACAATTTTGATCAAGAACTCAGAAGTCAA
ACTTTATGAATTAAATCAATTCATAAATAATTATTTTATTGGATTGTTTTTCTGTAAATGACAAATGAAAAATTGTCAAA
ATTAGAATAAATAGTATAGTAACAATAAATGTAAGAATATTTAGTTTTATAATCTCGTCAATTTTTTTGTTTGCAATAAC
TCAGGTTTAATCTCATAAAAATAACAAATCTTTAATCGATAAATTCAATAAATGAATATTAATATACTTAACCAAACAAA
AGAATATTAATATAATGTACTAGGCAAGTGTCACTATGTGTTTTTACCCTGTTGGAGTTGGTTTAATATATACATTATAT
GTAGGAATATTTACATAATTAGTAATATAGTGTAATTATTTGTAGCTTTTTTTACATCTTTTAATTCACCTAAAAAATAA
GTTCACATAAATATTCATTAATAAATGGATGTACAACCTGAAAATTAAACTAAGATATATAACATACTATTATAGTTTAA
AATGCAATAAAAGTGCAACTTTTTAGTTTTACTTTTTCATGTTTACAAGTTAAAAATCATATAATAATACTAGTATTTAC
TTTTATATATTGACAAATTAATTTTCATATACGATCAAATCACTTAAAAATAATCAATTTTTAAAGTTAATATTTATGTG
TAGTTAATTTTTCTAATTCCATTAGACAGTTTTGACCAAAAATTCAGAAGTCAAATTTTGTTTAAATTAATTATTTTGAC
GGATTGTCTTGACATAAATGATAAGTGAAAAATCGTCAAAATTAGAAGAAATAGTATAATAACAATAAATGCAAAAATAT
TTAATTTTATAACTTCATCAACTTTTGACTTCATAATAACTCGAGTTTAATCTCATAAAAATAACAAACATTTGACCGAA
AAATTTAATAATCAATGTATTAGGTAAGTGTATGTGTNNNNNNNNNNNNNNNNNNNNNNNNNNNNNNNNNNNNNNNNNNN
NNNNNNNNNNNNNNNNNNNNNNNNNNNNNNNNNNNNNNNNNNNNNNNNNNNNNNNNNNNNNNNNNNNNNNNNNNNNNNNN
NNNNNNNNNNNNNNNNNNNNNNNNNNNNNNNNNNNNNNNNNNNNNNNNNNNNNNNNNTATTATATTCAGAAAAGAGAGTG
GATACCCTGTTGGAGTAGGTTAATATACTGAACATGTTGAAATGTTTACATTATTAATATGTAGTTTTTAAGTTTAACTT
CTTTATACTATCAGTTTAATTAGTTTTTTACACTTTTAATTCACGTAAATTTTTTTACAAATAACCATCCATTAAAAATA
TATTAATAACCTGAAAACTAAACATATAACTAACTACTATATATTATAGTTTATTATATAGTTTAAAATACATGAGTTAG
TGCAATAGTTTTTTTTACATCGCCATGTTGCTCATATATATAAATTAAATCATATAATACTAGTATTTACTTCTACACAT
TGACAACTTAATTTTCATACACAATCAAATTACTTAAAAATAATCAAAAGCAACTATCCTTACAAAAAATAAAAAAATCA
GTAACTTGAAACATAAGGCAAAGAGCTACATAAAATAAGTTAAGTTTGTTACAATTGTGTAAAAAATAATTTATCTTATT
AGCATATTAAATTAAAAAATTTAACTTAAAAAAACGCTTCAAATTCACATATTTAACCCAGCCGTCTAATGTGACCCCCA
GTCCCCCACCCTTTCCGAATTTCTATTACTAAGGATCCTGTCGTTTTATTTTATGTGACATTATTTAACTTGATAATGTA
TTCAAGAAGAATAAAAAGACTTTTGAAAATTATAGTTTAAAATAATTTTTAGATATTTATGTGATTGTAAATTATTAAAA
AAAAGAAATTTATTATAATAAAATAACATTTATGTTTAGACGGACTAAAAAAATTAACAATATCACATAAAATGAAATAT
TGTAACATTTTACTATTCAATCATAAAATTGATTTCGGTTAAAAAAGCGCGTTATTTAAAAGAGTCTTCCATTAGCTCCT
CATTTTTAATTTAAATTCAGAAATATCCACTTCTTCTCCTTAAAACTCATCTCTCATTTAATATTTCCTCATCCAAATTA
TTCATTCCTTTATTTATACTCCTTTTTTTTTTTTCTTTCTTCTTTGTCACTGTCCTCTGTTCTTTATCAGAGTTCCTAAA
GCATCTGCAATATAATTTTCTACAGCCATCTTTCTCAACAAATCGATTTTTCACGATCGAAAGGTAAGATTTTTGAGTTT
TAAGTGTCTTTTGATTTCACTTTTTTCTGTTATGTGTTTTTCCAAAGAAACTGCTCAAATTGAGAATTCTCTGTATTCAG
TTCAACTCTAAGGATTTTGTAATTTTTTATGCAATTACTATATCTTAATTTCTTCTAATATGATTTAGATATATGAAAGA
TGAATATTTGAAGATGGGGAGTAAAGTTCTGAAAATTGGTCAATTGGGGGTATTTTAGTCTTTTTAATTATTATTGTTAT
TATATTATCTAGCTTGTGCCAAGCTGTGATTGAGGTGGGGTCTTACTTTTTACGTACTCCATGAAAATCAATGTTAGTTG
GTTTTTTTGGTATAATCATCAATGCTGACCTCTCTTTTGTTTCTAACACAATTCTCAACTCTCTCTCCTATTTTATACTA
CTATATACTTTTCAAATTGATGAGTTTAGCTTTTATATATTGAAAGTTAGATTATTAAAATAAGTGGCATTTAGTAACAT
GGAAAAAAATATTTTTTGAAAAGGGGGAATTATATTGTTCAAACATTCTGATTTAGAGTTGATATATTTTTTGTTAAAAA
AATGTCATATATATACTCTTGTCGTCTAACAAATAGCGCTTGTTTACCCTTGTTAACAAACATATATTTACTGAATTAAA
AAAAAAGTAATCCTAAAATTGGTTTTTTAATTTCTAAAATGTTATGCGACTTTAAAAAATTACCTCACTCCTTTTTTTTA
CCTCTCCAATCCAACTAAAAAAATGAGTGAAATTATTTTTTAAGGCTCGTGATATCTTTTTAAATTAGGGAAAAGGGTTA
AAAATGCCCTTAACGTAGCTCAAATGGTTCAAAAATGCCCTCCTTCCACCTTTTGGTTTAAAAATGCCCTCAACGTTTTT
TTAAGGTTTAAAATTGCCCTTTATTAACAGCACAGTGACATGGAAATTGTGACATGGATTTTCTTTACCTATTTCAATAT
ATATGACCCACTTAGTTAGAAACCCATTTCAAATCTGACCCGATATGCCCAATCAATTTTGGATCTTTTGTTCCCATTTA
TCCTAACTCTCTTCTTTCTTCCTTGAGTTCCTATCTCCTTCAATTTATCTTCTTTTTCCATTTCTCGATTAATTTCAAGA
AGAAGAAAAAGGAAGAACTACAAATAATAAGGTAGCTAAATCTTGAATTTGTTACTTGCTGACATTGAAACATTCTTCTA
TGCTACATCTGATTCCCATGAATCCACCCCCGAATTCACAATTGCTTCTAACTCGAAATCATGAACATTATCAAACAATC
CATCTGTTTCCAACATGGTCACATACCCTGCTATCACTGAAACATTGATTTTCTCAGCTACATTCGGATCATCAGATGTA
CTCCCATTCCCTAATTGAACCTTGATTGCTGAACTTTTGATTTATACACAATTATCCCCTCTCTGATCACTACAAACCCA
CTATCTCCGACGTTAACAGCGTGCAATGTGTCGTCGGAAAGAGACAGAATACAAGCAGTAGAAGAACCCTTCGCCTTTGT
ATTTGAAAAAGCTTCATTAAGAACTTTCATCAAATTAATAGTAGTAATACTACTACTACTATGCTTCTGAATTGCCAATT
CAGCGTTTTTCATCAATTCCCTTGAATACACACCTGAATCGATACCCTTTTTCGCCCACCCACCAACACCAATCGCCTAC
TTGTTTGCACAAATAAAGCTTGCGTCTTCACCTAATGGCTTTTCTGCGTTCAATTTCGGAATGTAAGAAGACCCAACAAC
CATGATCGTCCTTCCGGTGACTCCAACATCGAACTTGTCTTTACTATCAACCTCTTCAGGAATGAATGTCTGAATCGGCT
TAATATCTTCATCCATAAAATCGTATGCCGGAGTCAATTCCTTCGGGCATAGCAAGAATTGGAGTTGTTCGTCATCATCG
CCGGCGATGACATCAAATTCCAATTCATCCGTGAGTTGGCGTCTCTTCGGAGGTTAATATGAAAAACGGTTTTTGGGTGG
GTTTGAGTTTTGTAGCATAGATGGGTCGGGTCGTAGGGCCGGATTTTAAAAATTAGGTGGACCAATAAGATGAAGCCATT
TGGCTAATTAAATGACTCATCATTTATCATGTTAGTGGGCTGTTAATAAAGGGCAATTTTAAACCTTAAGCAAACGTTAA
GGGCATTTTTAAACCAGAAGATGGAAGGAGGGCATTTTTGAACCATTTGAGATACGTTAAGGGCATTTTTAACCCTTTTC
CCTTTAAATTAAAAAACCAATTTTAGATTATTTTTTTAATTAAATAAATATGAGTTTGTTAATGAAAAGTATAAATATGC
TATATTTATTAGATGACGAAGATATATATATGTCACTTTTTTAACAAGGCTATATCAGCTCTATTACAAAGTCAGAGTAT
ATTATGCCCTTTTTGCCCAATATTTTTTACATTTTCAGTGTGTACAAATCTAATCTTAGTCTAATATAGGATGCTGCAGT
AGTTTCAACATTCAACCATGAATATTTCTGGTTCCCTTTTTTGACTTTGTTGACAACATTTTGGTTATGAAAATGAAGCT
ACCTCATCATTTCTTCATTTTTTCCATGTTATACAATAGTTCAATAATGCTTTTAAATGCAACGATTTGATGTTCTTATA
TTTGATTGATTTCACTTATTAGATCTTGCAGTCGCGCAATGGAGAAAGCAGTGACATTAGTTGCATATAGGTTATTTGTC
GTTCTGTCGATTTTACTTCTACCAAATGTATCAGAGGCAGAACCAAGATCTCAGACGGTCCAGATCATATGTAGTACGCA
ACTTGAACATAATACAACAACTTTTGTCCCGAATTTTGTTGCCACAATGGAAACGATAAGTGATCAAATGAGAACTCAAG
GCTATGGAATTGCACTCACCGGGAGTGGACCGGATGCTAACTATGGACTAGCACAGTGTTATGGGGATCTTTCTTTACTT
GACTGTGTCCTATGCTATGCTGAAGCTCGAACTGTTCTTCCTCAATGTTTTCCTTTCAATGGAGGTCGAATTTATCTAGA
TGGATGCTTTATGCGGGCTGAGAATTACACGTTTGATCACCAGTATTTAGGACCTGAGGACAGACATGTTTGTGGAAATA
GAACCAGAAAGGATTCTTTGTTCCAACAAACGGCTAGGCGGGCTGTTCAGCAGGCGGTTACTAATGCACCAAACAATAAT
GGCTATGCCCGTGCTGAATTGGCAGTGCCTGGGGCAACGAACGAGACAGCTTATGTCCTAGCTGATTGCTGGAAAACACT
GAGTGCTAACTCGTGCCGAGCCTGTTTGGAAAATGCATCTGCCTCCATGATGGGGTGCTTACCATGGTCAGAAGGACGAG
CGTTGTACACTGGATGCTTCCTGAGGTACTCGGATATTAATTTTCTTAATGCCATTGCTAGCAGTGAAGACTCATCGCCA
AATGGTAATCTTTACTTTGTCTTCTTCCTTTTTCCTTTAAGTCAATCACCGAAACTGTTATCTAGACCATGTAGCTGATA
TATTGACGGATTTTCAGTGGTAGTGATTGTAATTGCTGTTGTTAGTGCTGTGGTCGTCTTCGTACTGGGAGCTATTATCG
CCTTTTATATGTGGAAGAACAAACAAATACAGAAGAAGAGAAAAGGTAAAACATTTTGGTGATATTTCAGCTAAGGCTTT
TAGCTTTGAATGTCTCCTAAAGCAACTAAGGAGTTCGAAATTTTCAGGTTCCAATGATGTGGAGAAGTTAGTGAAGACCC
TTAACGACAGCAGCCTGAACTTCAAGTATTCAACTCTTGAGAAAGCCACCGCATCTTTTGATGAGGCGAACAAGCTCGGG
CAAGGTGGATTTGGCACAGTTTATAAGGTAGTGAGCTGAAAATGCTTAGCTCGTTAACATTATTCACATAATCACATCAG
AGTAAATCTATAATATGCTTATTATATTGTAGGGAGTTCTACAAGACGGGAGAGAGATAGCTGTCAAAAGGCTGTTCTTC
AACAACAAACACAGAGCTGCAGATTTTTACAATGAAGTCAATATTATTAGCAGTGTTGAGCACAAAAATCTAGTAAGGTT
ATTAGGATGCAGCTGTTCTGGACCTGAAAGCCTTCTTGTATATGAGTTCCTCCCGAACCAGAGTCTTGATCGGTTTATCT
TTGGTATGTAGAAGACTTTGTGACTTTGACACACTCGATTCTTACTGGCATGAAATTAATAGAATTCACCCTGTATGTTG
AAATTGGCAGACTCTACCAAAGGCAAAACATTGAATTGGGAGAAAAGATTTGACATCATTATAGGGACTGCAGAAGGCTT
GGTGTACCTCCACGAAAACAATAGAACTAGGATTATTCATAGAGATATAAAAGCCAGCAATATCCTGTTGGATTCGAGGC
TCAGAGCAAAAATTGCTGATTTTGGGTTGGCCAGGTCTTTCCAAGAAGACAAGAGTCACATAAGCACCGCTATAGCTGGG
ACTTTGTTAGTGATTCCTTACTTTTACCATATAAATCATAGCTCAAAACTTATGTTCGCGAAACATTAACAGCCAGCAGT
GTAATTAGTTATCTCATATGGTTAATTTTCTGTTATTTCCCTTGCAGAGGTTATATGGCACCAGAATACTTAGCTCATGG
TCAATTAACTGAAAAGGCAGATGTTTACAGCTTTGGTGTTCTTCTATTGGAGATTGTTACCGGAAGGCAGAATAACAGAA
GCAAAAACACTGAATACTCTGACAGTTTAATTTCCATTGTAAGTTGTGAACCAATTCTTCTAGTTACTTGAATCTATACA
ATTGCAGACAAGAATGTTTTTGCTCATTTGATTTAACTATTGTCGTGGATGAAACAGACGTGGCAGCATTTTCAGCATGC
GAGAGTAGAGGAACTGTTTGATCCAAATCTAATGCTGCACAACTATCACATAAGCAATGTAAAAAAGGAGGTTTTAAGAG
TGGTACATGTAGGACTTTTGTGCACACAAGAGATTCCGGGATTAAGACCGTCTATGTCTAAGGCATTGCAGATGCTAGTA
AAGAAAGAAGAAGAGTTACCTGCACCAACTAATCCTCCCTTTGTAGATGAGAAAACTATGGAGCTTCATGACCCTTGGGA
TACCCCATCTCATCCCCATGGAGATGATTCAGCTTCAATTGCAAACATTTCTCACAGCTCATTCTACCCCAGATGATGTT
TCAGTTTCCTCAAACTGAGACATGATATAAATCTGCTAGAGAACGGATCTCGTGAATCTCAAGTATTATCTTGCCTCATG
TTCCTTTTTGTCATACTCTAGGAGCAGATGTTTGTTAGCAACAGGTTGCTTTGTCATTGTAATGGTGATGTGCTTGCACA
AATCTTGCGAGAAGTTTATCATTGTAGGTAGATACACATTATATCTTGTCATTTGTAATGGTGAAGTAAGAGATTGTTGG
ACATACTATCGGTAAGATTGTAGTACAAGATTAAATATAGTTTATCTTGATTCCGAGAATGGTTTGATTCCAACAGTGTA
AAAAGATCGCTTGGTCATTGATGTTTTGTATTTCTGTTATACAAATTGGTTACTGTAAACTCATACTACCAAGTAAAATT
CTAATTTGTTTGTTAGTCACCATAAGGCATAAGCAAATAGACAAGAGGGAGTTTTGCTCGGATAGTAAGCACCCTCACTT
CCAACCTTAAGGTTGTGAGTTCGAGTCACCAAGGGAGCAAAAAGGTGAGCTCCGAGGGGAACATGGATGAATCACTTGCT
AAATCACAGTTAGCTAATTTGGAGACCTTTTCCACTCGACATTTCTCTTATGGTGAAGATGCATAGAAAATTTTGAGAAC
TATGCCAAAGTTGAGTTGCATATTGTCAGGAACATTTGGTTATTCATGGAATGGGTAGGTGTGTTCTTTTTCCAAGATTA
GAGTTTCTAAGTCATCTTGAATCCCTCAAGCTGGTTTCCAACAACGCAACGTGTAGCTGATGTAGCTAGTCTATAGCTAA
TTCAGCCCAGGAAATTCAAACAACGCAACATGAAGATATGGCAAATGATGCATATATAGTAACTAAACAGCCTCCAGATA
GGGCTAGAAGATCATCTCTTTAACTGTTGTATGGTAGTACCGCGGCTGCAAAGCGTTTGATACAATGTTCATCTGTATCG
AGGAGTTTGCTGAAACTAGAGAGGAACAAGGTATTGGCAAAAGGTGGTTTGTGTAATTATGATCAAACAGGGTTTTTTTT
CTCATTGATTCAACGTTTGCGGTGGATAAAACAGGCATGGAAGCATTTTCTACCACACAAGCAGTGTAAAAAAGGTTCTA
AGAGTGGTGTATGTAGGACTTTCGTGCACACGTGAGGTGCCAACATTTCTCACAGTTCTTTTTGTTAACAAATAATAGCA
TGAATGCACATAAATCTTTAGGAAAATAAATCTGTCATCTATGAGAAAACAATGGCATGGATGCACATAAATCTCAAAGT
TAACAAATAATGGAATGAATGCACATAAATCTCAAAGTTCATTCAGTTTTTCACATAAATCTCATGAGAAAATAAATCTG
TCATCTATGCCATTTCAGTTAACAACATTTCTCACCATTGCTGAGGATATAGCTTACACTGCACTACAACTATCCCTCTT
ATGTTGGGAGGGACCCCACGAGGATTACGTGGCACGTGTGTCATTACCTGAGTATAGTAACAGGGATGTGATTCCTTGTT
TTCAGAATTGCTATAAAGGAGAAATCCTGTTAGGTCTGAATGTAGGCAGATTTATATTCTTATTCCTCTGCGAGCGAAGT
CCAATCATATCAAGGCAGAGAGCATTCTGATTAAGAAGTGAAGCTTAATAAACACCACGATGGACGATTGTCAGGAACAG
CATCTTCTTTAGAAGCTAAGCTTAATAAACACCAAGGACTCGTTGGAGCATTGCCAAGACCAAATTCAGATAACTAATGT
TTTGCCCTTAGTCTATCTGTGACTACTGAAGCAACGCCACTTGTTCGTTCATTCTCTTTTTCAAGGCGGCGATTACACAG
ATATGTCCGTCCCATCATTCCTTCTAACAAGCGGTATGCAATGAATAACTTAGTATCCAGAAAGGGAATACCTGTTTGAA
AAGTAGCTTCTCAGCCTTTTTTGCTCTGTACATGGGGCTGACCATAAGGTACGTAGCAGCAAGGAAAACAGGGAGCAGTA
AACATCGATCGTTGATTTCTGTATTAACAAGCAAATATACTTAATAAGCGATTAGCCAAAATAACAGACACAAAGTGCAG
CCTAACTAACTTCTTTTCCCCCCAACATCACCTCTAATATTGTTTTGTCCTTCCTAGTTCGACGAGGGTATTGCACATTT
TGGAAACTCAGTAAAAGATGAGAATGATTCCTAAAATTGTTTACCCTGAGATTTTCGAGCAAAATTATTTTGGATGCTTC
TTTTTCATTCTAAATAATGGAGTATTAGAAAGAGAGATTTCATTCAGTATTACATCAATGTGCAACAGAAAGAAAACATA
TGGCTACAGAAACAAGCCCATTGAGTTGTAATGAATCTAGAAATACTATTTTCACAAAATGTCATTCAACCTTAGAGTGA
ACTTTCTTATATGAATCAAGAATAACACATTGTGTTCAATGAAGAACTACTAGCAATTGCTTGGATACTGATAAGTAGAA
TCCGAACTTGTCTATCAACTACCAACCAGTTTCAAATATAGAGTAAGAGTTACTAAGTATGTTGTGATCACTACAAAAGA
GAGGGGCATTAGACTATAAATAAGAAAAGACTACTGAAGCATGCGGAGCTTCTATTCCATCTAAACATAATCACTCCTTT
TGAATTTGCCAACAAGGATAAACTTCTTTAGCATTGTTGCATTATATTCTTGAGCAAATATAGTAGTTGTTTGATATTTT
GATAATATAAACTAATGAGTATAAAGGTTTACAAGAAACTTACTCTTGGTCTTCATTGTAGTTGAATAGTTCATAAAAAC
ATATTCAACAAGCACGTGGAAATTCTTTTTGATTTGGGTGGCGGTAAAATTCGATCTTAGGATCTCTGCGTGCTCTGATA
CCATGTTCAAGTGTGAGACCATTTCATCTAAAAGCTTAAGGTTTGGGTATAGCCCACCTTCTCCGGACCCAACTTGTGGA
AACTTCAAGAGGGATAATGCATAAGTACCCCTAGACTATGATCGAAATCTCAGAGACAAACCTAAGCTTAACTAGGGTCC
TATTACCCCCTAAACTAATTTAAAATGAAATAAATACACCACAAACGCTGACATGGCATAGAGAGTATGCACACTCTCTT
GAAGGCCAATGATGAGTGCACAAATTGGACACATGTCATTTTTTTATTGGTAACTTTATATTTAGTTAGTACACATATTT
ATTGATAATAAAACTTATATATATATATATATTTCATTATTTTTATTTCTTTCTTTGTAAAATATTTATTTTAATTTCTT
TTCACTTTAAACTTTTTTTAAATTAATTTATTATTTTTTCACTTTTAATTATTTTTAATAAATTATGTGTATTTTTTTTT
AAAATAATTTAAAAGTGTCCTTTAATTTAATGTTTTAATTTTTTTATGTTTTATTTGATTTTCTTCAGTTATTTTGATAT
CCATTCAAAATTAACTTATTTTAAATACAAGACATTTGAAATCAAATCAAAACGAAAGACAAAGAAAATAAAATCAATAG
AAAAATAAAAGAAAAAAACAATGAATGTAAGTAAAAAGAAAGTTTCGATACAAGGTAAAAAGAATGTGTATTAACTCAAT
TTAAATACAAGATAAAAAAATAAGAATATTTTTTGTAAAAAAATAAAAATTTATTTTTAAAAAAAAAATTAAGAAATTTT
TTTAATTTTTTTCAAACAATAATAATTTTTAACTAAAAAAAATAATATTTACACAAGTGGCGGGCGAGTGTGTACAAATA
CAACCAACTTGAGTGGTTGAAGGTGCCACATCAGCACAAAAGGTGCACAAAAATAAGAAAAAAAAATGAGTTCAGAAGGT
AATAGGACCTTAGTTAAGTTTAGGTGTGTCTTTGAGATTTCGGTCATAGTCTAAGGGTACTTATGCATTTCCCCGTGTAC
AATTCAATCCAAGTTTTAATTTTTTTCTATCTTATGTAAACTCTCACAATTGTCATCATAATTTTTTTTTGTTCAGTAGG
CCTTGTTTCAATCACCTGCTAGTCCATGAGAATGTTATTCTTCAGTACTTACCATATTATCCCAAGTAGTAGTATCATTG
TTAATGATCCTAAACTGATGAATTCACTAACAAATAATAACTAGTTATAGAGTGAGAAGAAAATCAAAATTTTGGATGTC
CAAGACTATGAATAAACATGGATGCACCAGAGACCCAATTCAAGATTCTCGACATAGGCAACACAACGAAGTAGTTCCTG
TAAATATCTACTCTCCTTGTCCAACTTGTAATTTATCTTCAAAGAACTGCAGTAACCAGTGTGTAGACATTGAAATTTTA
TGGAATCTATCAGAGTCATTCAATTCTAGCTGGGACAAGATATATCTAATTCCACTTAAGATTTTTAGAAGCTATTCTAT
CTAAACCTAGCTCATACATATAAAATTTCTTTAATATATTCCCTTAGAAAGGGCTTCTTGAATATGCCAAAAAGGTACAG
ACTCTTTTTGATCATCAAATACTTCAATATGATTCACAAATCTTTTAGGGAGTTCAGGTCTAAATCATCCTAGTTCGAGA
AATACGTCACTAACGACCCTCGAATCACAAATAAATTCAATCATCCTAGTTCAAAAAATACGTCCCCTTGAATCAAATTC
AAATCATTGTCATCGGTATGATGTTCATCTTGGTTTATTATGATCAATTTTCTCAGCTTCACAGATTAGATATCCAGACG
AATAACTATCTAGTTCCTTTAGAACTAAGTACAAGTTTTTCCATGACAACCTTTAGCAAAATCACGTCACCAATTGAAAG
AGAAAAGACATTAGTCGAAACGGGCCGCTAAATTCTAAAGCCACTAAAAACAATGGTTTTAGCCCAAAAAAATAAGCGCT
TAAAATTATTCAATGTTAATATATATTAATTTAAATAATTATATATTATTGTTAGTATTAATTGAATTTTTCTAATATTT
TGTTGTTAATTTTTACAAAATCATTATTAACATATTTTCAAAATTTTATTATTTTCTTAAAATACAATTGATGTAGTTAC
ACTATTAAAAAACTGCCAAAAAGAGACGGAAAAAAGTGACGGATTGCGTCACTTTTTTGGCCAAAAGCGACGGAAAAGTG
ACGCAGTCAATCTCGTCGCTTTTCCAATTTTTATTTTTTTTAATTTTTTTTTTGAAGAATGCGACGCCGTCCGTCGCTTT
TTTAAAAAACAATTTTAAAAATGAGACAAAGTCCATCGCTTTAATTAATTTTAAATTTCTTTAGAATCTTGAAAAGCGAC
GGACAATGAGACGCCGTCCGTCGCTTTTTTGGAAATAAAAATTTGAAAAATCCAGAAAAGCGATGAACTAAAAGACCCTG
TCCGTCGCTTTTCTGGGTTTTAAAAAAAATTAAAAAAAAGTGACGGACAAAACCACCCTGTCCGTCGCTTTTTCTGCAAT
ATTTTTGACAGCAGAAACTGCTGCCCACTTGCAAAAACAATTCAATTCAGTTCAGCCCCAATCAAACACAAAACATTATA
AAGAAGATACACAAAATATAAAACAACAAACTTAAATTAACATACAAAAATTGTGATTTAAAGACTTATGAAGTATTTCA
AAATTCGTTTCAAAATAAAAAATAGTTCATAAAGATTATATTTTATCAAGATTTCTAAATTTCAACCTAATAATTAGTTC
ATAAATTCTATAAATCAAGATTTCTAAAGTTCACAACCTAAAGTTTAAAATCCTACAATAATTCAAGATTTCTAAAGTTC
ACAACTTAAAGTTCTAAAATCTCACAATAATTCAAGATTTCTAAAGTTCACAACCTAAAGTTCTAAAATTCTAAAATAAT
TCAAGATTTCTAAAGTTCACAACCTAAAGTTCTAAAATCCCACAATAATTCAAGTTCTCTAAAGTTCACAACTTAAAGTT
CTAAAATCCTACAAAAATTCAAGTTTTCTAAAATTCATAACTTAAAGTTCTAAAATTCTACAATAATTCAAGATTTCTAG
CGTTTCACAACCTAAAGTTCTAAAATCCTACAAAAATTCAAGTTCTCTAAAGTTCACAACTTAAAGTTCTAAAATCCTAC
AATAATTCAAGATTTCTAACGTTCACAATCTTATAAAGTTCTAAAATCCTACAATAATTCAAGATTTCTAAAGTTCACAA
CCTAAAGTTCTAAAATCCTACAATAATTCAAGATTGTTAACGTTTACAATCTTATAAAGTTCTAAATACAATATTCAAGA
TTTCTAAAGTTCACAACCTAAAGTTTAAAATCCTACAATAATTCAAGATTTCTAAAGTTCACAACTTAAAGTTCTAAAAT
CCCACAATAATTCAAGATTTCTAAAGTTCACAACCTAAATTTCTAAAATCCTACAATAATTCAAGATTTCTAAAGTTCAC
AACCTAAAGTTTAAAATCCTACAATAATTCAAGACTTCTAAAGTCCACAACTTAAAGTTCTAAAATCCCACAATAATTCA
AGATTCTAAAGTTTACAACCTAAAGTTCTAAAGTCCTACAATAATTCAAAATTTCTAAAGTTCACAACCTAATTAAAGTT
CTAAAATCCTACAAAAATTCAAGTTCATATCTAATTTCTAGAATTTCTAAGTTGAAGAATTTCCAAGTTCAAGAATATAA
TTCAAGTAACCCAATTTTCAACAACAATATAATACATATAAACACAAATACAATGGCAAATTAAAAAATTCAACTAATCT
CTAACTTCTAGCTAGCTTCTAATTATTTGTTAGTTCTAACTTCTAATACTTAATTTACAATCATATTTAAAAATCCCCAA
TTTTTCTAACTTCAACTTTCAAACTTACTAAATTCAAGAACTTCTAAGTTGGAAAATTCAACTAATCTAATTTCAACTTT
AACTTCAAAGTAATCTAACTTTCATATACAATTGAATGTTTTTCTAAACCGTCAAACATACTAAATTCAAGAATTTCAAA
GTTGGAAAATGCAACTAATCTAACTTCTAACTTCTAATTATTTGTTAGTTCTATCTTCTAATACTCAATTCGCAATCATA
TTAAAAAAAACCCAATTTAGAAGAAAACACTAAAATAAAAAATTTCTAATTCTCTACCTAACTAACAATAATCAAATATA
CAAATTAACAATTGAATAACACAATTCATCAAACTAAAACAATATACTAATTTATAACAAATCAAATATTACTAGAATTG
AAAAAAAATAAAACTAAACCCTAACCTTAACAAGCTAAGGAAAAGAGGCAGTGGGGACGACGGGTCGTGCGCGGCGTCGA
CGGGACTAATGCTCAAGGAGAGAAGGGCGACTGCGGCGTGGGGCAGCAGCGGCAGCGGCGCAACAGTTTGGTTTTAGAGA
GAAGGGAGAGAAGAGAGAAGAGAGAAGAGAGAGAAAGAGAGATGGGAAAATGGGGGGAAAACCCTCTTTTTGGTTCCACA
TAATTTAAAAAGAGCGACGGACAACGTCTCTTTGTCCGTCGCTTCTTTAAAAATATTTGACCAAAATTTTGACTAAAAAG
CGACGGACTAAGAGACACTGTCCGTCGCTTTTTAAAAATGTTTGACTAGATATTTTGACCAAAAAGCAACGGACTAAGAG
AAGTCGTCCGTTGCTTTTAAAAAAAAACTAATTAATAAAATAAAATGAATTAAAAACGACGGACAATATGGTTATTTTTT
AATTTATAAATAATTATTTTTATTAAAAAGCAACGGACGGCGTCTCTATATATATTAAATAAATAATTATTAATTATATA
TATATATAAATATATGTTTAGCGCAAAAATCTGTGAAAAAGCGACGGGCTAAGAGATGCCGTCCGTCGCTTTTTGTAAAA
TAATTTTTAAAATAATTATTTTTAAAAAAAAACGACGGACAGTGTGGCAAATGGCATCGCTTTTTTGGAGCGATGCAGTC
CGTCGTTTTTTGGCAGTTTTTTAGTAGTGTTATGATTAAAATATGTGGTTACTTTTTAGTTTTTACTTCTTATTTTGTTT
AATTCACTTCAATTTGGATTAATCATGTTTTAATATTGACTTTGTAAGATTGTCTTCAATTCTTTGAGTAGTTTCCTTAG
GCATTTCAACCTCAAACTAATTAAATTATCGAATAATTAAATTTAAAAAGACATTGTCTTAACTTTTGAATGTTTTCTAA
ATAGTAACAATCACTACAATATTGATGATTTAAACCTATTTTTGTAATTAAAAGTAATATGAAATATTATACAAGTAAAA
ATGATAAATATTTTTACTATCTTTGATAGTTTGTGTAACAATTGAACATGTTTTCAAAACTAAAATCAATAAGATCTTAT
CTAAGATATAAATATTTGTGGTGTTATGTAACGTACAATAATTTATATATGTCTATTCGTGTCTTACGAATTATTATAAC
ATATATTATAAAGTAAGTTTTAAAAAAAATAATGGGGNNNNNNNNNNNNNNNNNNNNNNNNNNNNNNNNNNNNNNNNNNN
NNNNNNNNNNNNNNNNNNNNNNNNNNNNNNNNNNNNNNNNNNNNNNNNNNNNNNNNNNNNNNNNNNNNNNNNNNNNNNNN
NNNNNNNNNNNNNNNNNNNNNNNNNNNNNNNNNNNNNNNNNNNTTAAATATAACATAAAATCTCTTTTTTAAAATTTGGC
TTTAGGCTTTCCTATTCTCTTGAGTCCGGTTAACATTATTCGTGGAGTTTAGTCCACAATTTTCAAAAATTAATTTCCTA
TATTCCTGACCACAATTGTGGAGGATACGGTTTAGTCTAAATTTTCAAGAATTAATTCCTTTATTGGTAACCACAATTGT
GGAAATTCAAGAATTAATTCTTGTACGTAAATCACAAGTAGTTCATGGAAGCTACTAGAAGAACAAGAAGAAAAAGAAGA
GAGATTCTATTATTGAGCTTAAAGTCTAAAAAATACAATGAAGAAGAGCATGTATTTGTAGCTACTTCTACAACTAATTA
TTGGAAGAGTTGGTTACAACAAACTTTAACAAAAAAGACTATTTTGCCCTTAATGCTCTTAACCACCCTTTAACTACTTA
ATCAACTAGCTAATCTGCTAATCTGATAAAGTCTCATTACTCCCCTTCAAGCTAGGAGGGGTAAAGATGTCCAACACACC
TAGCTTGGATAACAAATACTCATGTTGACTTTTGGACAGCCCCTTTGTCAAGACATCTGTTGGTTGTTCTTGTGTTGGTA
TATAGTTCACTTTGATTTAGCCCTGTTGTATGCTTTCTCTTATAAAATGGAAATCTATTTCTATGTGCTTTGTCCTTTCA
TGGTAGACTGTATTTGCAGCAATTTGTATGGCTGTCTTACTATCACTATATACTTGTATTGGCAACTGCACTTCAACTCC
TACTTCCTTTAGCATTCCAAGTAACCATACTAGCTTAGACACAGTAGAGGCAAGACTCCTATACTCATCTTCAGCTGAGC
TCTTGGAGACTGTGGTATGTTTTTTTGCTTTCCAAGACACCAAAGAATTGCCTATCTTGACCATGTAGCCTGTTACAGAT
CTTTTGGTGAGTGGACAAGAGGCCCAATCTGCATCACAAAATGCAGTGACTACCTCATTTGAAGAATTAGTCAATAGTAG
ACCCTGTCTAGGTTGCTTCTTAAGATATCTAACTACCCTTAATGCAGCATCCATGTGTGACTTCTTTGGTTGCTGCAAGA
ATTGACTTAGAGTCTTGAGTACTGAATGATATGTCTTGTCTTGTCATGTTTAGATACAATAATTTCCCATATGATCTACC
AACTGACCTTCAGGAGTCTTCTTATTTTTCATTTGCTTATCATACTATTTTGATGTTAGTTTGACATTAACATCAATAGG
AGTTCCTGCAGGTTTGGCTGCTGACATTCCTACTTCATCTATAAGTTCCAAAGTGTATTTTCTCTAATGCATAAGTATAC
CTTCTGCTGATCTAGTGAACTAAATACCTAAGAAGTATTTTAGCTCCTCTAGATCCTTCCTCTTAAAGGCCTTTTGCAAT
GCCTATTTTGTCTTCTCTATCAACTTAAGGCTGCTACGAGTGATCAACATATCATCTACATATACAAGCATAATTACTAT
TCCAGCCTCTGATTTGTTAATAAACAAGGAGTAGTCATATTGACTCTGTATGAACTTGAGATTAACAAGAGCTTCAGTCA
ACTTGTGGTCCTACTGTCTTGGTGCTTGTTTAAGTCCATACAAAGACTTTGTCAGTCTACATACCTTTTCCCCTTGACTG
ACAAAACCTTGAGGAAGTTGCATATAAATCTCATCCTCCAGATCACCCTGCAGAAAAGCATTAAAAACATCCATCTGATG
GATATGTCACTGCCTTGAGGCTGCAAGTGACACTATGAACCTACAATCACCATTTTAACAACTAGAGAGAAAGTCTTCTT
ATAATCAATACCCTCTTGTTGACTATATCCTTTGGAAACCAACCTTGCTTTGAATTTTTCTAAATCACCTGTAGACTTGT
ACTTAATTTTGTATACCCATTTGCATCCTATAGGCTTCTTGCCTTGTGGTAGATCAGTAACTACTCAAGTATTATTGCTC
TCTAATCGCTGAATTTTAGCTTTCATAGCATCTATCCATCTTTGATCTTTAATAGCCTCTGAATATGTAGCAGATTTCTT
TAGAGAGGAAGTAGCTGCAATGTAACACTGATAAAGAGGTGAAAGGTGACTATAACTCATATAGTTGCACATAGGATACT
ACACCTTTTTCTGAGTAACAAAAGCATTCATCCATGTAGATGTTTTCTTATGTCTAGTAAACCTTCTGATGTCAGTTGAT
ACAACAACTTCTTGACCCTCCTGACTAGGACTTATACATGTGTTATTATCAGTAGATGAACCTCTTAACTCATGTACCTC
TGAAAACTCACCTTCTACATTTGTAGAATCACCTGAATTCTTAACAGGATGTGATACAGTTACATGATCTTGGCTCCTCC
CTCATAGCCAATTGATACATGATTTAGGTGATACAACTCCTGAAAGCTTACATCTGACCTTTTCAATGCATCTGTGAATA
TTTGTTGTCTACCAGGTGATTTTTCCTTTGAGAAAGGAAATATATCTTACCTAAATAATACATATCTACTCACAAAGAAA
ACTTTGTTAGTAAGATCAAAGAGTATGTAGCCTTTTTGCGTTTCTGAGTATCCCATATGAACTGCAAACTTGGATCTAAG
CATCAATTTATCATGTTCAGTAAGAATTTTGGCAAAGCATAGACAACCAATTGTCTTTAGATGAGACAACATTGGTTTGT
TACCATATAATCTCTCAAAAGGAGTTTGATAGCCAATCACACTACTGGGAATTCTGTTGATAATGTAGGATGCAGCTAGC
ACACAATGCCCCCAATATTTTAGAGGAATTTGTGCTTGAAACCTTAGGGCACTTGTAGACTCAAGTAGATGTCACTACTA
AAAATCTGCCAAAAAGAGAAGCAGTCCGTTGTTTTTTGGAAACGCGACACATTTACTTCCGTCATTTTTTGGCTCGACGT
TTTCCAAAAGCGACGGACTGCATCGCATTTTTTTTAACAAAAGCGACGGACACCGTTGCTAAATTTTAATTTATTTTTTT
AAAATTCCAAAAGCTGACGCAGTCCGTCGCTTTTGGGAAATTTTATTTTTGAAAATCCTAGAAAAGCAACGGACAAAAGG
ACCCTATCCGTCGCTTTTCTGGAATTTATTTTTTCTAAAATACAGAAAAGCGACGAACAAAACCACGTTGTCTATTGTTT
TTTCTGCAATTTTTTTGACAGCCTGCTGCCCCACCTGCAAATTCAATTCAACTCAAATGTACACTATTCGACACAATCAA
ACACACACAATTATAAAAATCTACACAAAACATAAAACAAGAAACTTAAAATAACATTCAAAAGCATCTAAATCAAAATT
TAAAGACATATAATTTGTTTCAAAATTTCAAAAAATTCATAAATGTTCAGAAATCTAAACTAGGGAGTGGGTTCTACACA
ATCATCCTCATCATCAGTACTGTCGTCGTCGGTGTCATTGGGAGCCGAAGTAGTAGGTCGACGAGCGAGGTTCATGACTT
GTTCTTTGATTTGTTGAACGGTCGCACTCATGCTTTCTTGTTCAACTACTCTTCTCCGCTCCGACTCTTCCAGTGCCGCT
GTAAGTTTAGCTATTTTATCCGACATAACACTCATCTGAACACTGTCAAGTGCCTCGGCTTGACGTGACGATCCAATTCC
TTCTAAGCCTGACTGGAGTCATCTTACATTGTTTCGAGAGCCTAGACCATATCATCTACCCTTGTGTGCCCCCCTACCAC
TTTTTCTTTCCAAATTTGGGTTGACAATTCAGGTGTCAATTGGACCGAACTATCTAGATTTTAGCGACGTGCTGATGAAA
GTCATTCTGCATATTAAATATAAAAATTGACATAAATATATATATATACATATCATAAATATATTCACTATTAATATATA
TTATTCATATTAAATAACTTACAAAAGTTCGTTCGGCTCTTTCCTCCACCCACACATTCGGATCCGACTCATTTTCTTTC
TTTCTGACATGAGTCTTCTTGAAAACCTCCGGTTCAATGGGAGTGCGTCCTAATACTTTTTCCTATAAATAAAAATGGAA
ATTTATAACGATATATATGAATCAACTAATTATTTATTTAAAAGTTTGAATTCAAACTTACCATCTCTCTTGCAATTGTT
CCAATGAACTTTGCACCTCCGGTGTGCAACGAGCCACCCTTAAGACTGCCTCTAGCCTTATTGGCTTGGTCTGATATTGC
CTTAAATTTGTCTGTGTTCCAATACAGACCCCATTCATCAAAAGCATGATGTAACATCCAATCTGGACGTTCAGCAGTAT
CCCGAACTTTCTTTAGCCAGGCAGACAGTCTGGCGGATGCCTTCCTCTCAAATGTGGTCGTAATGACATGATTGTGCCTC
GGCTCCCAAGTACACATAGTCTGAATAAAAAAATTGAATAACGTTAATTAGATTGATAGTAAAAAAAAGTAAAGTATACT
AAACTTAACTAAAAAATATATACCTTAAAGTTATTAAACATCACCTGGTGTATACTGTTTGGGATCTCGCTCCAAAAGTG
ATGAGCCTGTGTATAGAGTTTTCTAACACAGTTTTTTAAAGCCCGAACAACATCATTTGCCGGATGCCACATGCAAAACA
CATACTAAATATATTAGTTCATGAATAATATATTAAAGTATAAGAAATAAATAAAATAAACTAACAAATAGATAACAAAA
TAAACTTACGATGATCCATCCGGCTTAATCATGACTCTACCAAGTCTGTCCTTCTGGCCAGGAACTAGATGAGGCATCTC
ATCTGGAGTAGCACTAGGTGTAGCTGTAGCTGAGGGTGATACATCAGGATGCACATAACGTTGAGTCAATGGAGGCGTAT
CAGCCATATATAGTATCTGACTGCTCGCTACTAGAATCTCTAATCCTCATGACAGATAACTGAGGAGATATATGTACCTG
TAGGATATGGAGTACATGCCGATAAAGGTCGTCCTCGATGAATAGCCTGTAAAGATAGGTCCTCGTAGCATACTGAAGGC
AATGCCTGTGAAGCAGATGAAACACCGACTGATCGACGGTAATTAGGATAATATTGCCGAGGATCCGCCGTACCAAACGA
AACAGCAAGTATATGAGTATCATGGCTGATGCGCTCTAGCGCAGAAGAAATAGATCTTGCAATATCCTTAGGATCTATGG
GTCTCCTAGACTTTTTCTTTTTAGCCTGTTTAGTCTGGCTAACTCCAAGATACTCGCGATGTCTATCATTGTCATCGCCT
CATGACATCTGTATGCAAATTTATATGTATAATATATATAAAATTAATAAATTCAATAAAATTAGCAAAATACAGTAACT
TACATATATATACTAACTAGCTTTCATTCTACACTATTCCTCCCCACTTGTTTCAATTATATCATTCTCCTATTCTTCCT
CCTCAGTTGCTTCATTTACATTATCGTCCCATTTTTCGTCATCAAATGATTCATTTTCCTCATTCTCGTATATTTCTTCC
TCAACATTTAGTATCTCATCATCAGATACTTCTTCTAATATGTGTTGAGGATGTTGTAGTGTGATTTCTAATTCAACATC
AACTTGTTGTTGAGCAATTACAACATCATTTTGATACGCCACATCTAAGACATTGTCAATTTCTTCCCACATGCTTACTT
TTTATAACAACCCACCAATCAGCTTTGTCTCTACGCATTGGATATGGAGCGTAATACACTTGTTTAGCATTTTGTGCAAT
GATAAAAGGATCATAACTTCTGTATTTCCTGGTGTGCTTAACTTTAATTATATTATGTTGATGGTCCACATTTGTGCCTC
TATGTGATGGGTCAAACCACTCACACCAAAACAATACAATCTTCTTCTTAGGCTAACCTAAATACCTCACTTCAATAATC
TCATGAATGACACCATAATATTCAATAGTTTGGCCAGTACCATCAACATCACCTTGTATGTAGACATCACTATTATTTGT
TTTCTTGTTCCTAGGAACTTCTTCAGTTTGAAACTTAAACCCATTGACACAATACTTATTCATTGTCAGTACTTGAGATT
CCGGTCCAAGTGCTCTTTCACTAATTTCAAATGTTGGACACTTGAGTATTCATCGTAAACCTAGGTGATTTTTATTTCAA
GTAATATAATTTAGTATAACATGAATATATTATTAAATACTTAGTGATTGTACACTTACATAATTGTATAGCCATTTGGA
AAATTTTGTATAGATGGCTTCATTACCCCATGTGTTTACGAACAAGCTGATCATTTTATATTCAAATATTTTGTTAGTTA
ATGATCACTTATAAGTATGTAATTTAATAACATATTTTTAACATTTACTTGACATGTGGTTGAATCTCTGGACAATTAAG
CAAAATATGTGTCACAACTGATTGCATTTCCATATCAGTGAAGTCTCGCTTTCCACACTTTTTAGATCCTCGGCCATTTT
GATTAAAAATTGATATCGGTGGAAATAAATGATCAATATAGCCTTCATCATTACGATTGGGCCTGTTTCTCCTACATGAC
GCATCATCACCAAAGTAATAAGAATAAAAATCACCAGTTTCTCTCCCAATATGACCTTGAACAAATGATTCTTTGATCCT
TTCCCTTTGCTTAATCGTTTGTGTCGAATTGCCAATTTTTCTGCATGTATATATGTATATATATGTTAATATATAAAAGA
CTTGGCGAATATATATAACTTAGTGAATATTTCAAATGGATACCTCTCAAATGGATACATGCATCTTGTTTGAACCGGAC
CTTCCGAGGCGGGCCTCTTGTACAAGGTGAATTGGAAGATGCTCTATCACATCAAAGAAACCACATGGAGATATCTTCTC
CAACTTAGCAGTAGTAACAAGAATATTTTCCTCCATCATGTCTAAACTACTCTCCAACAACTTTGCAGAACACAAATCTT
TAAAAAAATACTTATCTCTGTGATTGGTTTCCATACCCTTTCGGGTAGATGGCTAAAAGCGATAGGAATTAAAGTTTCCA
TGAACACATGACAATCATGACTTTTCATACCTATCAATTTTCCTTCATTCATATCTGCCCGCTTTCCTAAATTCTAAGCA
TAGCCCTCCGGCATCCTCAAATTTTTAACCCACTCAATAATTTCACATTTCTCATCTAATGTGAATGAAAAACTGGTTTT
GGGCTTAACTATTTTACCATTCTGTAATTCCTGCAGCCATAACTTTTTTCTCCTACAATATTCTTTTATGTCCATTCTAG
CTTTTGGATTGTCTTTTGTCTTACCCTTAACATCCATCACTTTGTTAAACAAATTGTCAAAGTAATTTTTTTTTTAATGT
GCATCACATCAAGATTATGTCGTAGCAGATTGTCCTTCCAATACGGCAACTCCCAAAATATGCTTTGTTTGGTCCAATTA
TGCTCAACACCATATCCAGGAAGTCTAGAAGGTGAAGCTTCTATAACTTTAGGTAATTGAGAAACTCTCTTCCAAATTTG
ATGCCCTGTGAGTAATGGATATGGGGGGGTCACTTTCAACCTTATTTTTCCTAAATGCATTTTTCATCTTTCTAAACTCA
TGTCCATTGGCAAGAACTAGCGATGACAATCAAACCATGTATTTTTTCTGTCATGCTTTAAAGGGAATGCCTTACTATTT
TCCATGCAATACGGACATGCTAGCTTTCTAGTTGTCATCCAACCAGACAACATCTTGTATGCAGGAAAATCATTAATAGT
CCACATTAAAGAAGCAAGCATAACGAAATTCTTCTTAGTTGATATATCATAAGTCAAAACGCCTTCAAACCACAATTGTT
TGAGCTCATCTATCAATGATTGTAGATAGACATCAATCAAACTTTTTGGATTACGGGGCCCTGGAATAACACAACTTAGA
AAGATGTAGGGACTGGTCATGCACATTTCAGGAGGAAGTTTATACGGAGTAAGAAATATCGGCCAACATGAATAAGGCAA
AACATTATTAGAGAATGGTGTGAAACCATCTGAACACAACCCCAATCTAACATTTCTTGGTTCACTGGCAAAATCAGGAT
ATACATTATCAAAATGCTTCCATGCTTTACCATCAGATGGATGAGACAAGACACTCGGCGGCCTTTTATATTCACGATGC
CATCTCATATGTGGGGCAGACCTCATCTATGCATACAACCTCTTTAACCTAGGAATGAGAGGTTGATAATGCATCACCTG
AACTAGGACCATCTTTCCAGCCGGAGTCCTTTTATAACGAACATGTCCACAAAACTTACAATTTTCTAATTCACTATCAG
TCTTGTAAAACAACATGCAGTCATTAACATAACAATGAATTCTATCATACGTCAATCCTAATTTGGACACCAAACGCTTT
GCCTTATATAAGTTCTTTGGTATGTTAAACTCCGGATTAACTGGTTCACCCAGAAGATCAACCATTGACTCCATAGCCGC
ATTAGGAACATTCCAATCTGATTTAATATTCATTAATCTAACCGCAACTGACAAGGCAGAATGCGGACTCCCTTCATATA
GTGGACGACTAGACTCTTCTAATTGATCATAGAAGTGTCTTGCTTCTTCATTAGGAGTTTCATCAAAATATTATTCCGGT
TTCATCCCACCTTGAACCCCGAAAATATCATTGATCATTTCATGAACCTTATCATGTTCAACCCTAATCTGTTCAACCCT
AATTTGGCCATGTGGTGCAACCATATTATATACATCCACGGGCATCGAATTATAAAACATACCATCCAATCCATCACTTT
CTCCATGATCAATCCATACAAAATATCTAGGCTTAAATCCATTACGGTACAAATGAACCATAATTGTATCTGGTTTAAAA
ATTTTAAGCACTTACATGCACTACAAGGACACCTAACCAATCCATTATTCTTGAAAATGTCAAGAGTCATTGTATGCTCA
ATAAAATTTTTAACACCGCCAATAAACTCAGGTTTCAAACCAGCACCAGTTTCATAATGCACATTATACATCCACAAACG
ATGATCCAACTACAAAAATATAGATATTCAATTATATTATAAATAAAATTTAATAATAATTTTACTAGTAGAACTAGTTT
AGTATTGACTTAACCACATTTTTTATTTTAACTTATTTAAACAACTTAGAAACTTTAACTAGTTTAGTTTTGACTTAATA
CAACAACTAAATCCACCAACTAAACCACATTATTTATTTTAACTTATTTAAACAACTTAACAACTTTTTAACTTGAACTA
GTTTAGTTTTGACTTAATTCCAACAACTAAATCCATCAACAAAACCACATTATTTAATTTAACTTATTTAAATAACTTAA
CAACTTTATAACTTTAACAACTTAACAACTTTTTAAAGCTAAGTGTCAACACTAGATGGACACAAATCGATCTTGCAAGA
AAATCAATTTTGTCATCAATAGGATCAATTAGTGTTGGTACTTATGCTTAACAAATATATTATTTCTAAATTTAAAGCTA
AGTGTCAACACTAGATGGACACAAATCGATCTTGCAAGAAAATCAATTTTGTCATCAATAGGATCAACTAGTGTTGGTAC
TTATGCTTAACAAACACATTATTCCTAAATTAAAGCTTAATATCAACACTAGATGGACACAAATCGATCTTGCAAGAAAA
TCAATTTTGTCATCAATAGGATCAACTAGTGTTGGTACTTATGCTTAACAAACACTCGATGGACACAAAAAAATTATCAC
AAAATTAAAGCTAAGTATCAATACTAAATGGATACAAACACATTATTGAAAACAATTGTACTTGAACTTTAGAAATTTAG
AAACACCAACCTTATCTCCAACTTTGATGAAAGAAGCAATATAGTCTTGTGTCATCTTTTTTAGATGTTGAGCTTCCTCA
GTTGCCTAGCACGAAAAGTTCTAAAATTAGTTAAATATATATTCAAGTTTTAATAAGTTGAAGTTTTCAATTCAAGTTCA
TATCTAATTTCTAAACTTAATTAGTTATATATTCAAGTTAATTAGTTCCAAGTTCAAGTTCTAATTTCAAGTTTAAGTCT
AAGTTCAACTTCAAATTCTAAGTTCACGTTCTAAGTTCAACTTCAAGTTCTAATTTCAAGTTCAAGTTCAAATTCTAATT
TCAAGTTCAAGTTCTAAGTTCAAGTTCAAGTTCAAGTTCAAGTTCTAAGTTCAAGTTCAAGTTCAAGTTCAAGTCTAAGT
TCAACTTCAAAATATGCTTTGTTTGGTCTAATTAAGTTCAATTAGTTCAAGATCTACAAAGTTAAAGCTTAATTAATTAA
TTAATCAATACTAATTATTTAAGTTCAAATTAAGTTCAAGTTTTAGTTAATAAGTTGATCAAAATTAAGTTTATATTAAT
TCCTAATTAAGTTTTCAAGTTATTATAAATTAATTAAGTTTAATATAGTTCTAATTAATTATATTAAGTTTAAATTAATT
AAGGTCTATAAGATTTTCAAGTACTACAAAATTCTAATTAAGCTCAAATAAAATTCAAGTTTTAATAAGAGTAAAAATTA
AGTTCTAATAAATTAAAGTCAACAACATTTCAAGTTCATATTCCTAATTAAGTTCAATTTATAGTAAATTCAAGTTATAA
TTAATTATCAGTTCTAATTAAGTTGTAATTCAAATCCCTAAAATTCCAAATTCAAACTATTAATTAGTCCTAAAATATCA
AATATAATTCAAACTATTAGTCCTAAATTCCAAATTCAAACTATTCTTAAAATCACAAATTGAAAGTACTCCTAGAATTC
AAAATCAAACTAGTTCTAAAATCCCAAATTCAAACTATTAGTAGTCCTAAAATCTCAATAATAATTCAAACTAGTCCTAA
ATTCCAAATTCAAACTAGTCTTAAAAATCACAATTTCAAACTAGTCCTAAAATCCCAAAATCTAACTTGTGCTAAAATCC
TAAATTCAAACTAGCTAGCTATTCCTAATCCCAAATTCAAACTATTAGTCCTAAAATCTCAATAATAATTCAAACTCTAG
TTAGTCCTAAAATCCGAAAATCAAACTAACTCAAATAATACCCAAATTCAAACAACTCCTTAAATACCCTAATTCAAACT
AATCTTACAATCCCAAAATCAAACTAATCTTACAATCCCAAAATCAAGAAATAACGAAATTCAAACAAATCCTAAGATAC
CCTAATTCAAACTGACCCTAACATTAAAATTTTCAATTCACAATCAAGAAACACAAACTAACAATCACATAATCCCTAAT
TCAAACTAACAATCAATAAACTAATTACAATTAAATAACTAACAAAATCAAATAAATAAAAAATAATTGACTTTTTTTAT
AATAAATAAAACCCTAACCTTAAAGGATAAGGAGAGAATGAAGAGAGAGGGGAAGGAAGTAGCAGCAACGGCGGTGGCGA
CAGCTCCTGACGGACGTCACGACAGCTGCAGCTCCTCACGGGCGGATCGACGGCGGAGTGGAGAGAAGGATAGGAGAGGA
TTTGAGAAATGAGAAATGGGAGAGAATGGAGGAAAATTGTGTCTGTATGTAGCAAATATTTAATGAAAAGCGACGGACAA
CGTCTCTAAGTCTGTCGCTTTTCATTAAATAGTTGACCAAACAATTTGACCAAAAAGCGACGGACATAGAGACGTTGTCT
GTCGCTTATTTAAAATATTTGACCAAATAATTTGACCAAGAAGCGACAGACATAAAGATGTTGTCCGTCGCTTCCATAAA
AAAATAATTAGTAAAATAAAAAAATTCAAAAGCGACGGACGGCGTCGTTAAATTTATATATAATTATTTTTAATTAAAAG
CAACAGACAACATCTATATTTATATTAAATAAATAATTATTAATTTTATATATATTTGGTGCAAAAGTCCGCGGAAAAAA
GGGACGGACTAAGAGATGTTGTTTGTCGCTTTTTGTAAATTAATTTTAAAAATAATTATTTTTATTAAAAAGCGACGGAC
AGTGTGGCAAATGGCGTCGCTTTTTGGAGCGACGCCGTCCATCACTTTTTAGCAATTTTTTAGTAGAGTTCACAAACTCA
GTACCATTATATGTCCTTATTAGGTTAACAGTCTTGGCAAATTGGTTTTGAACATATTGCATAAACATTTGTAAAGAAAC
ACTAACATCATATTTATGCTTTAGAAGGAACAACCAAGTCATTCTTGAAAAATCATCCACTATAGTGAGAAAGTATTTAT
TGTCATCAAAAGTAGTTGTACTATATGGACCCCAAAGATCAACATGAATCAAATCAAAACAAGCACAACTTTTGATACTA
CTAATAAGAAAACTGAGTCTTGTCTGTTTGGCATAAGGGTAGACTAGACACTTAGACACCTTACACTGACTTTCTTTATT
CATATCAAACATCTTAGCAAGTACTACAGAAGATACATGTCCAAGTCTTTGATGCCATAACTCCATGTCTGTGGAAACTT
GAGGAATAATCAGGGCTATATCTTTTTTATCACTGGCATGACCTTTTGTGTACAGACAACCTGCTTCTTCACCAATTTCC
TTCACCTTCCCACTGTAAAGCTCTTGGAAAACACAGAAGTTAGAGAAGAAGGTGACTGAGAATCCTAGTTCCTTAGTTTG
CTGACAGACAACATGCTATACTTAAAGTTAGATAGGTAGTACACATTGGAGATAACACTTTGAATAGATAAAGCATAAGA
ACCCATATGTGTTACTTGAGTAGTCTCCCCATTAGGTAAGTATACATCTCTAGGAATCTTTAGTTTTGATATAGAACCCT
TGATAAACATATTTAGATGAGCAATCATATGATTGGTAGCTCCAGTATCTACGATCCATACTTTACTAGCACTAGAAACA
AGTAATTGTTTACTTGCATTATGAGCAACAAGTGTGGTATTATAGTCAGATGGGGCAAGGTTTATTTTATGGAATATGAT
CATATTGGTCCTTTGTGAAAGTGAAACCCTTCAATAGCTGCTTAACATTCAATTCAGCTTGACTCACAGGCTTAGAGATA
CTAGAGTTGCCTATCACACCATGATCAACCTACTTCTTCCCCAAATTCGGGACATGCACATTAATATTCATACCATATGA
GAAATAAGCCTGACTAGAGTGAGATTGGCCAGAGTTGAAGTCTGATGAAGTACCTTCGACCTTCATTTTTTACTTAAAGG
CAGCTGGATACCCTACAATCTTGTAACAATACTCTTTGCTATGACCTTTACATTTGCAGAACTCACAAACTAAAACTGAA
TTCTTCTTGAACCTCTGACTCACACCTGAGGTAGTACCAGTTTTAGAATACATAGCCATAGAATCAATACCAACAATGTT
CATCCCCATGCTGCTCGTGTGAGACATCACAACTTTTTGACTCTCATCTCATACTATCATTGCATAGGCATGATTAATAG
TAGGTAAATGATCTAACATAAAAAATTGACTTCTGGCTTGATGATAGGACTCATTTAATCCCATAAAAAATTGATACAAC
TTCTGCCTATTCATATGAGCTACAAAGTCTTTTGATCTATCACAATTACAACAAGGATCAGGAACTAATACTTCAAACTC
ATCCCACAAGGATTTAAGACGTGTATAATACACAGAAACTGAATGAGTACCCTGCTATAGTGTCACAATATCTTTGTGAA
GACTATATGTTCTAGAACTATCCACCCTATCAAATCTCTTCTTCATATCAGTCCAGACTTGCAAAGCAGTAGAAGTAAAG
GCAATACCACTAAGAAGTTGTTTTGACACTGAAATCAGCCAAGATAACACAATGACATTTACTCTTTCCTATTGCCCCCA
CAGTTCTTCACCATAAACTTCTTTTCTACAAGATCCATTAACTAACCCTATCTTATTCCTTGCTAACAAGGCTACTGTAA
CAGATCGATTCCACAAGGTGTAATTCTCAACACCAAGCAATTGAAAAGGGATAAGAGTGACTCCATTAATAGCAGTAGGA
CTAAGAAACAGAGGATGATTGTAGTCAATACCTTGAGAGGATACTGAATTTGAAGACAGGGGAGAACAACCAACAATTTC
TCCATTGTTTAAACCTTGAGCCAGATCTACAGCTGCTCGATCAGAAGACAGATCAATAGTACTTGTTGTGGAAGAAGAAT
CAAAGACAATTGAACACAGATATGGCTACAAATCTGCAAATCAACTGAAAATAAGATGAATCTGTGAATTGAACTAAGCA
ATTCTTTAATTCTTCAACTGAATCGCCTATCACAATTATCACTGTGTATGGCTCTGATACCATGTACGTAAATCACAAGT
AGTTCATGGAAGCTACTAGAAGAAGAAGAAGAAGAAGAAGAGAGATACCATTATTGAGCTTAAAGTCTAAACAATACAAT
GAAGAAGAACATGTATTTATAGTTGCTTTTGTAACTAATTATTGAAAGAGTTGGTTACAACAAACTTTAACAAAAAAGAC
TATTCTGCCCTTAATGCTTTTAACCACCTTTTAACTCCTTAATCAACTAGCTAATCTGCTAATATGATAAAGTCTCATTA
ATTCCTTTATTCGTAACCACAATTGTTTTAATTGATAAGAAAAGATTTAAGAGAAAATTCTTCAATATGATCAACGCAAA
TAGAAAAATATATTCAAAAATCTAAATCATCATCACTATATTTTTCGTATTTACAAGAGACCACTCTAATTTGTAAAGAA
ATAATAAGAAATCAAAATCAGTATCAATAACTTCATGTATTGATTTGACGTAATTATTAAAAGTGACATTTTAAAAAGTA
TACTATTATTCATGTCTACCATATATACTATTCTCATTGGAAGTTAAGATGTCCATTTTCCGTATAGGTATTGAGGTGAT
GAGACACCATCTTCCTTTCTTTAATATGACCCTTTTGGTTATTAATAATAATAATAGTTAATGGATAAAAAGAACAATCC
TCCATGTGATTAACTTAAAAAAATCTCAAAACCAACCACCATTAGGTGTGGAATATATCATACTAAAAATAAGTGCATGC
ATATGAAACGGATTCCATGATTCATTATTATGTGTAAATATATGGTGATTCTTTTTTACATCATATTTTTTAAAAGGAAA
TTGAGATGGTCATTTTCTTTGTATATACTCCCTCTGTTCCTAATTACTTGTCCACTTTTAAATGACACACCTATTAAGAA
ATCAATAATTGACATGGTGAGTTTACTATTTTACCCCTATTAATTATGAAGTGGATGAATTAAAAACTTAGTATTTTCAA
GAAGTTATACCTTTTTCAAAGTAATTAATTGAGGGTATAATAGGTAAAAAAAATGTCATTTCTTGATTTGTCAAAATGGA
CAAGTAATTAGGGACAACTATAAAAGGAAATGTGGACAAGTGATTAGGAACAGAGGGAGAGAGAGTAATAATTATTGAGA
AGTAAGGCATCATCTCCTTTTCTTTGTGTCATCTTTTAGTTTATTAAAAGAGTAGGTATGAGAGTTACTCCACAATTTTG
TATGCTAAGAAAAAGAAAATAACATCGCAGCTAGACATAATATCAATGATGATGACGATACTAATAAAATTTATCAGATA
TTTATATTATATCAAGTCATTTAGTTTTAGTCGTTAAAAAGTTTAAAGTGAAAACATATAAAAGTATATTAACCATTATC
AAGTTATAAAAAGCCTCATGAATGAGGGTATAATTGTATTTTTCGTACACCCCAAACATTGTCCTGTCCTTGTGTTTCTT
TCCCATTTCCCTTTATATTCTTTAGGTTTTGTATTATATTATATTATATTATATCAAATCAATAGTTACCTAAATTAAAA
CTTTTATCACTGTTATAATTAAAATAAATATTATATTTAAATTAATAATATAATACAATAGGTAACCAGCATCCAAACAA
GCTGTTAAAGTACTATATTACATTTTGAACCAATGAATTATATAGTTCCTGTACTGTCGGTGGAACAAGTTGCACCTAAA
CTAATAATGCAACCAAAAAAAAAAAAAACGTCTGCTAGTTCACCTGTAAATTTCCATTTTAGCCCTTCTCCTTAGTGGCC
CTTTCATATGTCGGCCAATAGTTAGGTATTGAGGTGCGATCGCTCCCGTGATAAATCTCACAGTTACGATCGCACCAGGT
TCGCAACAATAAAAACAAGACAAATATGCTATTTAATTAAAAATTATATTTCAAATCTATTAAATTATTAAATTATTTAT
ATAGAATTGTTTTAATTAAATGTTGACCGAAGTCAAATTTGAATTTCTTAAACTTTAAATTTTCCTCTTATTGTATCGAG
AGCAGTTGAATTCCTTGATCCGCATGGTTTGAGAATGATTTGTGCATTTATTATTGAAGCTTTATAAAGTTGTTTTGAAA
TTTATTTACACTTAGATCTTTTATTTCAAATGTTAAAAATTGTGTATTAATGCATTTTTTTATAGATCAAGAGATACGTG
CATGGATTTCTTAACAAATTTTTGTCCTAACAATACGTGCATTATTATTTGGTATAGAGGCTTCGTATATAGTGGTATGC
CGGGTTGTAATAATGGAATTGTACATTGTTTATTGATAAAGAGATACAGTTAAATTTGTACGCGAGATTGAAAGGACACG
TGGTTTGGATTGATTAAAATGTGAAATATATTTAAGCAAGAAAAGCTGTAAATAAGAAGTAACCTCAGATAAATTGTCTG
AATTTAATAATATTGAACAAATCTAGCTTGCTTTAGTCCCAGTCTAAATGATATCTTCGATGGTAATATCTCCAAACAAG
CTTGATAAATGTCCAAAATGGATGAACGAGTAATGATATTAATAAGTTCTACTAGAATGAAATTCAAGTATTCAATCAGA
GAATTTAATGATTTACAATGTGGTGATTTTACAACTTTTATATGGATGAATTATCAGGAGTTGATGGTAAAGAATTATTC
CCTCTTACCACATATTAAATAATTAATTAAATTATATTTAAGAATAAAAAGAATAACATCCGGCATTAATATGGGTTAAC
TTTAAGCAATTTTATCTCTAAAGTCCAATAAGCAAGTGGTGTATAAAAAGAAAACTGCAAGGATATTTGAAATCAAAAGA
GTAATAAAAATGTCGGAACGTAGGCACATGTATGTCAGGGTGTTCAATTGGACACCCTTCGTCGAAAAAAAATATCGTAA
ATGATATACGAAGTGATTAAATAACATATTTTGGACATCCTTAACATAATAGATTGTTATAGCTTAGTGATTTAATGTCT
TGAATGTGTGTTTAGACATCTTTAATGAGCCAGACTCGTATATTTAAACATCTTTAATGAGCCAGTGCTCTTGTGCTCAA
ATCTCACTTGCAACAATACTTTTCCGCCTCTGAGTATTGATAAGTTAATCAAACAGTAATAAATATGTTGGTGAATCTCA
TGTATGAACTACTCAATACTTAACTAAACATAAGTTTTTTATTTTATTTTAAAACTAGTTTTAAAACAAGTGATGAAGTC
ATGATTATACACATATTTATAGTGGGATCCATTATGCAAAGTATATACTCTATTTTATCATGTACTGTATTATTTAGAAA
ATTAATATTCCTTCAATTGCATTAATTTCAATTTATATAGCTTAATTTAAATAGACACAAAACTTAAAATGATTAAAATA
TTTTTAATATCTTAGATAGTATATTTATGTGATCGTATTTTTTTTCTTTCTGAAATTTAGATTATTTAATATATGATAAT
ATTTATCTTATTATTAATATTTGTACTTAAAACTGTATCATTCGATAAAGAGATAATGTTGAAAAATACACTTGAAGTAT
CATGTTTTTGTGAGTTTTATATCCAAATTATTAGATGTTTATTTTTTCTATCTAAATTATTATCAACTATTTATCTGTCA
CAACCCAGACCGTCGTGATTGACACCCACACTAACCCTCCGGTGGAAGAACGACTACTACAACCCAAACCAACAGTTAGC
ATACCGGAACGCGGTACCCGATCCAATGATTATGCCGGAACGTGGCAACCGATCCAAGTTAATTAGTTATGCCGGGACAT
GACAACCGATCCATTCAAAACACCACAATCACAATCACAAGTATATCCTCAAGATCATACATTTAAGTCATGATTTCATG
GCAATCTTCATTCATCTATCTCATTTACAACAAGTGTGATCAATAATGCAACATTCATATACATACATGTATCATAATGA
AGCAAGAACAAACATACATCACACAATCATAGAATCACAACCATCACCTAGCTCGAAACAAGCTTGAAACCCTAAGAAAC
TTGATCTTTCCCTTTCCGGATTCGTTCTGCTTGTTCTTGGTCTACAAACAATCATAATAACACGAGAATCAATAAACAAT
CACTAATTACCCGAATTACTAACAATTCTATGAACCTTAGATCAAACCCATGATCCCAAGTATCCAAAATAGGGATGTTT
CCACCATAGAATCTAGATCAAAACCCTCCCCCATCGATAATTACCCATTCTATTACGTTCTACGGATCGAAAAACGGATT
TAGGGAGTGAAAAGCTTACCTTTAGCCTCAAGAATGGTGAAAAACTGTCAAGAGTCGCCTGGGGTTCGTTCCTTAGCTCT
AAAAATCGAAAAGTGTAGAATAAGGTTGTTTAGGGGTTTATTTACGACCTTAAGTCGCGTCTAGCCTGCCACAGTGGTCC
TCACCCTGCTACAGCGGCCCCGCCAAAGCGGCTTGCACGAAACAGTGAGCTATGTTAATAATTTCAAGACCCCCATTTCA
CAACACACCTCTAACCAACGACACTAAGAAAATCTCTTTCACACTAAGATCGATTTCGGGAGTTCTACCCACCCGAATTC
AATTCCGTAAAGTCGTACGGATTCCTTAACGAGTTATCTATCCACTCATGTAATCAAAATCATAAATAAATCACCCGATT
GATACCAGATTTCCTACGCCTTAATGACTCCGATTTCGTCCAAATTTGGACTAAATTGGAAAAATCCAAATACTACGAAA
AAAATTCGGCCCCAAATTTTCTCCCGTTGGCTTTTCTATAATGACGGAAACATGTCGTTACATTATCAAAACACCCTGAA
ATTTACTAAACCAAGTATTTGAACACAATTGTCAAAATAATGTGTGACAACTTACTTTGCCCATAAAACTTCATCCACGT
GACAATTGAATCATTAATTCACATACATGTTTTTAAAAAAATTGGTGATAGTTCAGGCATGAAACATAAATACCTGATAG
TTTAAATAGAAAACCAACAAAAAATTAATAATACATGTGTTTTTGATCATTATCTCTTAATTTTTTCAATTATTTTAATT
AACTACTTTAGTCATTCTCATGGAATGCCATTTAATATCATTTTCAAACAAAAAGAGAGTGTGCATATAGGTGGAATCAA
AATTTTAAATTTCTGATTTTGTATTCTGGTTTATTTAAACTATTGACTTGTAAATTAATAGTTTGTATATATGAAATAAT
GTTTAAAAGAAAATTCAAAATTTTAAAACATGATATTTTAGGTTTTTCCTTACCATTATCTCTAATTAAAAAGAATAAAA
ATTATTGATTGAATTTAAAATGGTATCGTCCTATAAATGCACCTTCCATTCACTTTTACTTATTTATTTGGATTTTACAC
ACCCTTTAAGGTATAATTGATGATCAATCACAATATCTATATCAATTGATGTCTAGAAGGTTTTTCATTCTTTCTTTAAC
TTGACAAATTAAACGACCACAAATAAAATAATATTTTTTTTCTTACAAGTGAAAGATCATTGTTTTTAGTAGAGTGGGAA
GTGAATGAAGGGAATCTAAATTAATAGCTAATTTTACACTCCAATTAAAGTAGGAAGCAAAGAACCATCAAAGAGGGTCA
GCTTAGCTATAGTGTCTTTGTCTACTAGCACAAGCGTCGGTGTCGGTGCCTTCAACTGTATATTTCCCACCAATATTCCA
GCTTCATATACTCCACAACTCCATTATTACCCACTAACCTCTCTCTCACCCACTTTCCTCTTCCTTTAATAATTTCTCTC
CCTCCCTTCACTACTGTTGAGCTCAAACAATCAACAAGTCTCATTCTCTGAAAACTGTTTTTGTTTCTCAGTATGTACGG
GAGGGATCCATGGGGAGGTGCATTAGAAATTAATGCAACAGATTCAGCTACTGATGATGATCGGAGCAGAAACTTACAGG
ATTTTGATAAAGCAGCTTTGTCACGAAATTTAGATGAAACGCAGCAAAGTTGGTTATTAGGTCCTACAGAGCAAAAGAAG
AAGAAATATGTAGATCTGGGTTGTATTATTGTTAGTAGAAAAGTATTCAAATGGACTGTCGGTTGTATTATTGCAGCTGC
ACTTATTGCTGGATTTGTTACTCTTATTGTAAAAACTGTACCTAAGCACCGACACCATAATCCTCCACCAGATAACTACA
CTTTAGCTCTTCGTAAAGCTCTTATGTTCTTCAATGCACAGCGCTGTAAGTTTTTTTCCCCAATATTTTTACATGATTTT
GGTTATTTGTTGAGGTTTTGATTTGATTATGTGTTTTGATTTTTCACAGCGGGGAAGCTTCCTAAGCATAATAATGTGTC
ATGGAGGGGGAGTTCAGCTCTGCAGGATGGGAAATCGGATGGTTCGACTACGTTTAAGAATTTGGTTGGGGGTTATTATG
ATGCAGGAGATGCGATAAAGTTTAATTTCCCTCAATCTTTTGCTTTAACTATGTTGAGTTGGAGTGTGATTGAGTATCCT
GCAAAATATGAAGCTGCTGCAGAGCTCACTCATGTCAAGGATATTATCAAGTGGGGGACTGATTATCTCTTGAAAACATT
CAATTCGTCAGCTGATACCATTGATCGAGTTGTTGCACAAGTAAATCTCATTCATTTATATTGATTTAAGATTTTATATA
ATTGTTTTGTTTTCATCAATTGATAGACTAATTTATGCATGATGTTGATCACGCGTTTGGCATTTTGAAATACTATATTT
AATTGACATAAACGAAATCAATGATTGCACGTGTTTTGTTTCTCTCAATCTTTGAGATACCGATCATACATACTTGATCT
CATATAAGGATTTGTGCTCTGTTATATAGGTGGGGATAGGGGATACTTCAGGAGGACCAGATCCTAATGATCACTATTGT
TGGGTGCGTCCAGAAGACATTGATTATCCACGGCCTGTAACTGAATGTCACAGTTGCTCGGATCTTGCTGCCGAGATGGC
TGCTGCTCTGGCTTCTGCCTCGATTGTATTTAAGGATAACAAGGTGTACTCACAAAAGCTTGTCCATGGTGCTAGAACTT
TGTTCAAGTTTGCCAGGGAACAGCGTGGTAGATACAGTAGCGGAAATGAAGCTTCAATTTTCTACAATTCAACTAGTTAT
TGGGATGAGTTTGTGTGGGGTGCATCCTGGCTGTATTATGCTACAGGAAATACTTCATATCTTCAGCTTGCTACAACTCC
TGGTATCGCCAAACACGCTGGTGCTTTCTGGGGAGGTCCTGATTATGGCGTGTTCAGCTGGGATAATAAGCTCTTTGGAG
CACAAGTAAGAACATATAGCCTCTCTTTGCACTAAAGTAATGCTTTTTATTTTGTATGTATTTATATGAGAGATCAATAT
TGTATTTAACTAATGTTTTTCATTTCTTGTAATTAGGTGCTTCTAAGCCGTTTGAGATTGTTCTTGAGCCCTGGATATCC
TTATGAAGAAATTTTGAGTACATTTCATAACCAGACAAGCATAGTCATGTGCTCCTTCTTGCCATTCTTCACTTCATTTA
ATCGAACGAAAGGTAAGCATCTTTAATCTAGTTAGCATGTACAATGTTTTGAGGAGTTTGTGGGAAGTCAAATATAAATC
GTTGGGTGTTTGCAGGTGGGCTGATAGAGTTAAACCATGGAAGGCCTCAGCCACTTCAGTATGTAGTCAATGCTGCCTTC
CTGGCTACCTTGTATAGTGACTATCTTGCAGCTGCCGACACCCCTGGATGGTATTGTGGACCTCATTTCTACTCCACTGA
TGTCCTACGTGAATTTGCACAGACTCAGGTAAATGAAATTCCCTTTTTTTTTTGGTTTTTTATTACATCAGTTATGCTAA
TAGTTGTGTGAAATATTACATATATACATGTGAAAACATTATTCCAAAACTACTTTTAGTCCCCTTTGGCCCGTGGGAGA
TTAGTTGGAGATAAGTTGCTCCAACTATATAGAGTGCAAGCATGTTCTTATTACCTAGCTAAATTTTGATGAATATTAAA
CCATTTCTGACATTAACTTGATTTTTCTTCTTTGACTTTTAGATCGACTATATCCTTGGCAAGAACCCCAGGAAAATGAG
TTATGTTGTTGGCTTTGGCAATCACTATCCAAAACGTGTCCACCACCGAGGCGCATCAGTTCCTAAAAACAAGGTCAAGT
ATAATTGTAAAGGAGGATGGAAGTGGAGGGATTCATCTAAGCCTAATCCTAATACTCTTGTTGGAGCCATGGTTGCTGGG
CCAGACAAGAATGATGGTTTCCATGATGTTCGTACTAATTACAATTATACCGAGCCAACACTTGCCGGAAATGCCGGTTT
GGTTGCAGCCCTCGTTGCTCTATCTGGAGATAAAAGTGTTGGAATTGACAAGAACACGATATTCTCTGCAGTACCACCCA
TGTTCCCTACTCCACCACCTCCGCCAGCTGCTTGGAAACCATAATTTGTTGATCGTTGCTTTTATCAACCCCAGTCTTGT
GTGTCCATAGATTCATTTTTTCATAATGTGGTTGATATGGGATTCTGGCTCCGAGAAGTTTGAAGCAATCCAAGAAACAG
AATGAGCACCTCGAACGTACAAGCTTTGGCTCAGCCTGGTCTAGAATCTAGATGTAGAACTCCCTTTTTGAAGATGTGCT
CAACGGCTTGCTTGTTATTTGCAACGTATCAATATATAGTGTTGTATGTATGTAACAAACCAAACCAATGATATACTCAT
TGTAAACTGGAACATGAACTGCCTCAATATTTGTTGGATAGTTTTCAATAAATGTGCCACAGGTATGTGATCTTGATCTA
GTGACATTTGTGAACACATAATTTTTTATCCAATTTAAGATGTTGCACCATTTTTTAAAAAATAAAATGAGAATGCGGAG
AGGAAGAAAAATACTGAAAGCAATTTTGGTAATAGATTGTAGCTGTTTTTGTTGTGAATCAATTTTCATAAAGGTAACAC
TTAATCTTTCTGTGTATAGTTTAGATTATAGTTTTGTGATCAATGCTACATATATACTTTGATTGCATTGTAAAAATAAA
ATAAAAATTACTACATACCTTGATTGGATCACCTATATTATGGTCCGGAGTGAGGATGATTTTGAACTGATGTTTTATCC
CTATGATTTGGTAAATATTTGCTTACCACAGATTTGCTGAGAGGAAAAGGAATAGGAGACTGTATTTGCTATACTAGTTA
TATTTCTGCAGAGTATCAATTGAATCAAATCGTCATTTCTATGTAGAAAAGTCATCTTTGAAAAAGCTGGAGATTAGAGC
ATTTTGCTAAGTTGCAAAGTTGAAATTGGTACTACAAAGGTTGGGAATTTGTCTTCTTTACAATGGGGTAGGCATCAGCA
GGAGAGTATCACTTGCTAATGAGAGTAGTGTATAACGCGAGGGTTTCGTCAAATAAATGTACTTTTGCTTACCTGGTTCT
TTGACAGATTAACCATTGCCATACTTTCAGATATCGTATGGCAATAAAGAGATCAAATAACAAGCTTTAATGTTACATTT
TACTTTATTTCATAGCCACTAATTCTGCAGTATTACACAGTATCTCAAACACATCAAACATCTAGGGACATGTGAGGGAC
CGTCTCTAAGAGATCCCAGAAGAGGTACACAATGTCAACTTTCGTTTGCCTGTTTACAATAAGAAAATGGATTACCATGT
TTTTGCTTCCGCAAGGTTGCAACATTATGAGGGAATATAGGTATCAAAGAATTATGTTATCAGGTCTTCCCAGAGGCTCA
AAATTGTTCCATGTTTTGAAAGTGTCTTTTTGCTGACAAGATATTAATAGAATGATTTTCTACGTACAAATAACTTATTA
GAAACCATATACAACATGTGAAACAATCGAACACACATAATAGAATGAAGAGAGGATCCACAGGTAGAGCAATGCATATT
TCCAAAGTTAACTTTCTATATAAAACTCAGAAATTTGTAGAATAAATTGTTAGAAACACATTAAATCAATCTTCTTATGA
TGCATGAACAAACGTGGAATTAACGAACACTTAAGGATGGTATTTACCACTTTCACTTAGATATCCATCCTCGGACTTGA
TCAATTGTGAGAAAACCCTACTCATCCCCAGACTACTGTTTGATCATCAAAATTTGAATTCTCCATCTGAGCAGCAGATA
AATTGGCATCAACATGACTGATACTGTTTTCTTGTGAAGAGCTCTCGCCAACAGAGATGGTACTGTTTTCTTACGAATCA
TCTTGAATGACAGGCTCTTGGAGATGGAGTGCATACTCTAGATTCCACACCACATGACCCATAGATGGCCTATCTACCTG
ATAACCAGCTAAGCATTTCTCCATTGTTTCTCCAAACTTCCTGAGGGAATCTGGTCTTATTTTGCCAATAAGATTGGGAT
CTATGATATGTTCCAGTTGTCCCTTCTTCTGCCACTTCAATGCCTATTCAGCCATGTGGACCTGATCCCTCGGAAGAGAT
GGAGTTACGACAGGCCTAGCAGAAAGAACTTCACATAAAACAACACCAAAAGAATAAACATCAGATTTTCCTGTCGGTTC
TTGCCTCCTAAAATATTCGGGGTCAAGGTAGCCCATAGTTCCTTTCACGTTTGTGCTAATATGAGTATCAAATTGATCAA
GCTCATGCATTGTCTTGGATATTCCAAAATCAGTAATTTTTGCCACAAAATTCTCATCAAGCAATATGTTTGTAGACTTG
ACATCACGATGTATAACTCCATTGGTATGAAGGTAGTGCAGACCTCTTGCTACCCCAATGCATATCTCCAGCCTCTGCTC
CCAGCTCATAGTGGGTAGACGTAGATCTGACCCATACAAGTGGCTCCTGAGGTTCCCATTCTCCATGTACTCATAAATTA
GAATCATCTCATTACTTTCATCACAGTATCCCATCCATGAAACCAGATGCGGATGGCGGAGCTGTGAGAGCATTTCAGTT
TCTGTTCGGAACTCTTCAATACCTTGTCGAGACTTAGGATTACCCCTTTTCAAGGCCACCCTTGTGCCATCACACAGAAC
ACCCCTGTAAACCTTCCCAAAGCCACCCATTCCAATGAGAAATTTGTCATCGAAGTTGTTTGTTGCTTCCTGCAAAGCTA
CAAAAGGAATTCGACTACTTTCAACAGGAATCCGATGATTCAAGTTAGAAGCATCATTTATGGATGTTGTTTCCTTGGAA
TGCTTGCTTCCCATAAATAGATACAGGGAATCCAAATCTTTGAACTAGGCAAGCTACTCCTCACTGTTTTATTAAGCAAA
AATCAACAACTCACAAGAAGTAAATCTCATAGTGTCAAAGTTGAAAACATATACATATACAAAAGAAATGAGCCCTAAGA
AAGATCTAGAACAATTGCAACTATAATAGAAGCTTTTACACGAAAATCACAAATATGTGAACACAACAAAAGCTTGAGGA
AGCTGTAACTTTACCAGAACAGTGGAAATTTGGAGAAGACGAGAAACTGAGAAGTCTTTTCTGTGCAGCGGGTCTTGGAT
AGTTATTGTGCGTCTCTCTCTTGGCTAACTGTATAGTGAGAGAAGCCAAAAGACATTTTCCTTATTTGGCCTATTTTATT
ACTTTACTTCCTTGTTCATTATTACTTGTTCAATATGCTTCTGTTTATAAAATCAATAAATAATTTTGTATCTGTTTTAT
CCTGTTTTTACTAAATAACACTTTCTTCATTTCATATTAATTAAATTAATGAGATATTTTTTATTTTTTAAATTAATTTA
ATTGTTCAATTTTCAAGACTATTTTTAAAATATTCTTCCAATTTTATCCTTCATTTGGACTTTCAATGTGATGACTTCAA
TAAAATTTAATTAATGTCTAGTTATTTTAATTATAAATTTGATAATAATTAATAAGGGTAAAAATGGAAAACTGTGTTCA
ATTTATGTCTTAATCTACTTTTCTTAATGGGTGTAAAACACCTCGAAAAATCAACTAATATGAAATGGAGGGAGTATTTA
TTTTTCAATATTTAATGACTTACATTTAAGGGAAAAGGGTAAAAAATGCTCTTAAAATATGTAAAAGGAACAAAAATGCC
CTCCGTTTATAGTTTGACTAAAAAATTGCTCTTACAGTCAATACTTTGGTTAAAAAATGCTCTTGCAGTCAATATTTTGG
TCCAGAAACTTCCTAAGCATAATAATGTGTCATGGAGGGGGAGTTCAGCTCTGCAGGATGGGAAATCGGATGGTTCGACT
ACGTTTAAGAATTTGGTTGGGGGTTACTATGATGCAGGAGATGCGATAAAGTTTAATTTCCCTCAATCTTTTGCTTTAAC
TATGTTGAGTTGGAGTGTGATTGAGTATCCTGCAAAATATGAAGCTGCTGCAGAGCTCACTCATGTCAAGGATATTATCA
AGTGGGGGACTGATTATCTCTTGAAAACATTCAATTCGTCAGCTGATACCATTGATCGAGTTGTTGCACAAGTAAATCTC
ATTCATTTATATTGATTTAAGATTTTATATAATTGTTTTGTTTTCATCAATTGATAGACTAATTTATGCATGATGTTGAT
CACGCGTTTGGCATTTTGAAATACTATATTTAATTGACATAAACGAAATCAATGATTGCACGTGTTTTGTTTCTCTCAAT
CTTTGAGATACCGATCATACATACTTGATCTCATATAAGGATTTGTGCTATGTTATATAGGTGGGGATAGGGGATACTTC
AGGAGGACCAGATCCCAACGATCACTATTGTTGGGTGCGTCCAGAAGACATTGATTATCCACGACCTGTAACTGAATGTC
ACAGTTGCTCGGATCTTGCTGCCGAGATGGCTGCTGCTCTGGCTTCTGCTTCCATTGTATTTAAGGATAACAAGGTGTAC
TCACAAAAGCTTGTTCATGGTGCTAGAACTTTGTTCAAGTTTGCCAGAGAACAGCGTGGTAGATACAGTAGCGGAAATGA
AGCTTCAATTTTCTACAATTCGACTAGTTATTGGGATGAGTTTGTGTGGGGTGCATCCTGGCTGTATTATGCTACAGGAA
ATACTTCATATCTTCAGCTTGCTACAACTCCTGGTATCGCCAAACACGCTGGTGCTTTCTGGGGAGGTCCTGATTATGGC
GTGTTCAGCTGGGATAATAAGCTCTTTGGAGCACAAGTAAGAACATATAGTCTCTCTTTGTATTAAAGCAATGCTTTTCA
TTTTGTATGTTTTTGTATTGTATTGAACCAATGCTTTTCATTTTTTGTTATTAGGTGCTTCTAAGCCGTTTGAGATTGTT
CTTGAGCCCTGGATATCCTTATGAAGAAATTTTGAGTACATTTCATAACCAGACAAGCATAGTCATGTGCTCTTTCTTGC
CATATTTCACTTCATTTAATCGAACGAAAGGTAAGCATCTTTAATCTAGTTAGCATGTAAATCGTTTTGCGGAGTTTGTG
GGAAGTCAAATATAAATCATTGGGTGTTTGCAGGTGGGCTGATAGAGTTAAACCATGGAAGGCCTCAGCCACTTCAGTAT
GTAGTCAATGCTGCCTTCCTGGCTACCTTGTATAGTGACTATCTTGCAGCTGCCGACACCCCTGGATGGTATTGTGGACC
TCATTTCTACTCCACTGATGTCCTACGTGAATTTGCACAGACTCAGGTTAAATGAAATTCCCCTTTTTATTTTGGTTTTT
TATTACCTTAGTTATGCTAATAGTTGTGTGAAATATTACCTATACATGTGAAAAATTTATTCCAAAACTAATTTTAATCC
CCTTTGGCCAGTGGGAGATTAGTTGGAGATAAGTTGCTCCAACTATATAGAGTGTAAGCATGTTCTTATTTAGCTATAGC
TAAATTTTGATGAATGTAAAACCATTTCTGGCATTAACTCGGTTCTTCTTCTTTGACTTTTAGATTGACTATATCCTTGG
CAAGAACCCCAGGAAAATGAGTTATGTTGTTGGCTTTGGCAATCACTATCCAAAACGTGTCCACCACCGAGGCGCATCAG
TTCCTAAAAACAAGGTCAAGTATAACTGTAAAGGAGGATGGAAGTGGAGGGATTCATCTAAGCCTAATCCTAATACTCTT
GTTGGAGCCATGGTTGCTGGGCCAGACAAGAATGATGGTTTCCATGATGTTCGTACTAATTACAACTATACCGAGCCAAC
ACTTGCCGGAAATGCCGGTTTGGTTGCAGCCCTCGTAGCTCTATCTGGAGAAAAAAGTGTTGGAATTGACAAGAACACGA
TATTCTCAGCAGTACCACCCATGTTCCCTACTCCACCACCTCCACCAGCTGCTTGGAAACCATAATTTGTTGATCGTTGC
TTTTATCAACCCGAGTCTTGTGTCCATAGATTCATTTTTTCATAATGTGGTTGATATGGGATTCTGGCTCCGAGAAGTTT
GAAGCAATCCAAGAAACAGTATGAGCACCGCGAATGTACAAGCTTTGAGCTCAGCCTGGTCTAGAATCTAGATGTAGAAC
TCCCTTTTTGAAGAAGTGCTCAACGGCTTGTTTGTTATTTGCAATGTATCAATATACACAGTTTGTATGTATGTAACAAA
GCAAACCAATGATACTCATTGTAAACTGGAACCTGAACGGCCTCAATATTTGTTGGATAAGTTTTCAATAAATGTGCCAC
AGTTATGTTATCTTGATCTAGTTACATTTGTGAACACATAATTTTTTATCCAATTTAAGATGTTACACCATTTTTTAAAA
AATAAAATGAGAATGCAGAGAGGAAGAAAAATACTGAAAGCAATTTTGGCAATAGATTGTAGCTGTTTTTGTTGTGAATC
AATTTTCATAAAGGTAACACTAAATCTTTCTTGTATAGTTTAATATCACGATTATAGTTTTGTGATCAATGCTACATATA
TACTTTGATTGCATTATAAAAATAAAATAAAAATTACTACATACCTTGATTGGATCACCTATATTATGGTCCGGAGTGAG
TATGATTTTGAACTGATGTTTCATTCCTATGCTTGGTAAATATTTGCTTACTGCAGATTTGCTGAAAGGAAAATGAATAG
GAGATTGTATTTGCTATACTGGTTATATTTCTGCAGAGTATCAATTGAATCAAACCGTCATTTCTATGTCGAAAGTCATC
TATGAAGAAGCTGGAGATTAGAGCATTTTACAAAGTTGCAAAGTTGAAATTGCTACTACAAAAGGTTGGGAATTTGTCTT
CTTTACAATGGGGTAGGCATCAGCTGGAGGGTATCACTTGTTAATGAGTGTAGTGTGTAACGCAAGGGTTTCGTCAAATA
AACGTAGTGTAGCTTACGTGGTTCTTTGACGGATTCAACCATTGCCATACTTTCAGATATCGTATGGCAATAAAGAGATC
AAATAACAAGCTTTAATGTTACATTTACTTTATTTCGTAGCCACTAATTCTGCAGTAATACACAGTTCTCAAACACATCA
AACATCTAGGGATATGTGAGGGACCGTCTCTAAGAGATCCCAGAAGAGGTACACAATGGCAACTTTCGTTTGCCTGTTTA
CAATAAGAAAATGGATTACCATGTTTTTGCTTCCGCAAGATTGCAACATGATGAGGGAATATAGGTATCAAAGAATTATG
TTATCAGGTCTTCACAGAGGCTCAAAATTGTTCCATGTTTTGAAAGTGTCTTTTTGCTGACAAGATATTAATAGAATGAT
TTTCTACGTACAAATAACTTATTAGAAACCATATACAACATGTGAAACAATCGAACACACACAATAGAATGAAGAGAGGA
TCCACGGGTAGAGCAATGCATGTTTTCAAAGTTAACTTTCTATATAAAACTCAGATATTTGTAGAATAAATTGTTAGAAA
CACATAAAATCAATCTTCTTATGATGCATGAACAAACGTGGAATTAACAAACACTTAAGGATGGTATTTACCACTTTCAC
TTAGATATCCATCCTCGGACTTGATCAATTGTGAGAAAACCCTACTCATCCCCAGACTACTGTGTGATCATCAAAATTTG
AATTCTCCATCTGAGCAGCAGATAAATTGGCATCAACATGACTGATACTGTTTTCTTGTGAAGAGCTCTCGCCAACAGAG
ATGGTACTGTTTTCTTACGAATCATCTTGAATGACAGGTTCTTGGAGATGAAGTGCATACTCTAGATTCCACACCACATG
ACCCATAGATGGCCTATCTACCTGATAACCAGCTAAGCATTTCTCCATTGTTTCTCCAAACTTCCTGAGGGAATCTGGTC
TTATTTTGCCAATAAGATTGGGATCTATGATATGTTCCAGTTGTCCCTTCTTCTGCCACTTCAATGCCCATTCAGCCATG
TGGACCTGATCCCTCGGAAGAGATGGAGTTACGACAGGCCTAGCAGAAAGAACTTCACATAAAACAACACCAAAAGAATA
AACATCAGATTTTCCTGTCGGTTGTTGCCTCCTAAAATATTCGGGGTCAAGGTAGCCAATAGTTCCTTTCACGTTTGTGC
TAATATGAGTATCAGTTTGATCAAGCTCAGGCATTGTCTTGGATATTCCAAAATCAGTAATTTTTGCCACAAAATTCTCA
TCAAGCAATATGTTTGTAGACTTGACATCACGATGTATAACTCCATTGGTATGAAGGTAGTGCAGACCTCTTGCTACCCC
AATGCATATCTCCAGCCTCTGCTCCCAGCTCATAGTGGGTAGACGTAGATCTGACCCATACAAGTGGCTCCTGAGGTTTC
CATTCTCCATGTACTCATAAATTAGAATCATCTCATTATTTTCATCACAGTATCCCATCCATGAAACCAGATGCGGATGG
CGGAGCTGTGAGAGCATTTCAGTTTCTGTTCGGAACTCTTCAATACCTTGTCGAGACTTAGGATTACCCCTTTTCAAGGC
CACCTTTGTGCCATCACACAGAACACCCCTGTAAACCTTCCCAAAGCCGCCCACTCCAATGAGAAACTTGTCATCGAAGT
TATTTGTTGCTTCCTGCAAAGCTACAAAAGGAATTCGACTACTTTCAACAGGAATCCGATGATTCAAGTTAGAAGCATCA
TTTATGGATGTTGTTTCCTTGGAATGCTTGCTTCCCATAAATAGATACAGGGAATTCAAATCTTTGAACTAGGCAAGCTA
CTCCTCACTGTTTTATTAAGCAAAAATCAACAACTCACAAGAAGTAAATCTCATAGTGTCAAAGTTGAAAACATATACAA
AAGAAATGAGCCCTAAGAAAGATCTAGAACAATTGCAACTATAATAGAAGCTTCTACATGAAAATCACAAATATATGTAA
ACAAAACAAAAGCTTGAGGAAGCTGTAATTTTACCAGAACAGTGGAAATTTGGAGAAGACGATAAACTGAGAAGTCTTTT
CTGTGCAGCGGGTCTTGGATAGTTATTGTGCGTCTCTCTCTTGGCTAATTGTATTATACTATATTAGAAGAGTCTAGGAT
TTACTACCAAAAGTGGGCTCCATCTCCTTCCACTTAAATAATATTTTTCAACCTTATCATGGTAAAAGTTGAATTTATTA
TCCTTTTCATTTAATTTTATATGATATTATTTTTTCTATAAAATCATTATATATGTTTTAATAATTTAAATTTCAAAAAC
ATATAATTTAACTTTAAAGATTTTATTTTATCAAAATCTTGTACATTGAAATATATAGTTATGAATTTAAAATATTTTAA
AAATCATATAAAAATTTCAATAACTTCTCAAATTCCATAATATATATAACACTTAAATAAGAAGAGTCTAGGATTTACTA
CCAAAAGTGGGGCCCATCTCCTTCCACTTAAATAATATTTTTCAACCTTATCATGGTAAAAGTTGAATTTATTATCCTTT
TCATTTAATTTTATATGATATTATTTTTTCTATAAAATCATTATATATGTTTTAATAATTTAAATTTCAAAAATATTATA
ATTTAACTTTAAAGATTTTATTTTATCAAAATCTTGTACATTGAAATATATAGTTATGAATTTAAAATATTTTAAAAATC
ATATAAAAATTTCAATAACTTCTCAAATTCCATAATATAACACTTAAATACTACATATTATATATTAATTACTATACTAT
AAATGACTTAAATACTCCATATTATCTATTACAATAATTAACAATTATTTGACACTTTAAATTCTATCAATGCCATATAA
ATTAGAATAAAAAACCTAACATATAATATTTAAATATATTTAAAAATAATATAAGTAATACTATACATTACAATAATTAA
TAGCTTAATTATTTAAAACTTATATAAAAAATTTAATTGAGTCTCAAAATTCTATTGGTACCACATAAAATAGATTATAT
AATAAACATATATTGTTCTCCATATTATCTATTACAATAATTAACAATTATTTTACACTTTAAATTCTATCAATGCCATA
TAAATTAGGATAAAAAACCTAACATATAATATTTAAATATATTTACAAATAATATAAGTAATACTATACATTACAATAAT
TAACAGCTTAATTATTTAAAACTTATATAAAAAATTTAATTGAGTCTCTAAATTCTATTGGTACCACATAAAATAGATTA
TATAATAAACATATATTGTTTGAAATTGACAAAAAAGAAACAATAAATTACAATAATTAATAAAAAAAAATTCCACTCCA
AAAAACCTATCAATTAACAACATATATTGTTTGAAATTGACGAAAAAAAAACTATAAATTACAATAATTAACAAAATAAA
TCTCTCGACTCCAACAAATCTATCAATTAATGCCACATAAATTGGGACATGGCAAATAACATATAGTATTAAAAAATTAG
GTTCAAAATGTACTAAAAAATACAATAATTAACAACTTAATATATTAAAGAGACATAAAAAAGGGTTAATATTTTAAATT
CTGCATGTGCCACATAAATTAGAACAAATAGAGTAATAAATATTACTTTCAAAATTATGTTAAAAAAAAGTACTACAAAT
CACAATAGCTAACAATTTAAAATATCTTTAAAATCATATAAAAATTTCAATAACTTCTCAAATTCCATAATATGACATAA
ATTTTAAAAAAAAGTGTTATAAATCATAATAAATAGTACAATATTTAAACAACTTTAAAAGCATTATAAATTGTAATAAA
TAATACAACAATTTAAATTACTTAAAATTTAACGACTTAAAAATATTTTTTAAAATGTATTAAAATTTTGGTTAATTGTC
AAAACTTTACATGTGCCACATATATTGGGACATGGACNNNNNNNNNNNNNNNNNNNNNNNNNNNNNNNNNNNNNNNAGTC
ACACATATTTTTTTAAAAAAATTACATTAAAAGTATTCTATCAATTAACAACATATATTGTTTGAAATTGACGAAAAAGA
AACTATAAATTACAATAATTAACAAAATAAATCTCTTGACTCCAACAAATCTATCAATTAATGCCACATAAATTGGGACA
TGGCAAATAACAGATATTATTACAAAATTAGGTTCAAAATGTACTATAAAATACAATAATTAACAACTTAATATATTAAA
GAGACATATAAAAAATGGTTAATATTTGAAATTCTGCACGTGCCACATAAATTAGAACAAATACAGTAATAAATATTATT
TTCAAAATTATATAAAAAAAAAGTACTACAAATCACAATAGCTAACAATTTAAAATATTTTTAAAATCATATAAAAATTT
CAATAACTTCTCAAATTCCATAATATAACACTTAAATACTACATATTATATATTAATTATACTATACTATAAATGACTTA
AATACTCCATATTATCTATTACAATAATTAACAATTATTTGACACTTTAAATTCTATCAATGCCATATAAATTAGGATAA
AAAACCTAACATATAATATTTAAATATATTTAAAAATACTATAAGTAATACTATACATTACAATAATTAACAGCTTAATT
ATTTAAAACTTATATACAAAATTTAATTGACTCTTTAAATTCTATTGGTACCACATAAAATGGATTATATGATAAACATA
TATTGTTTGAAATTGACGAAAAAAAACAATAAATTACAATAATTAATAAAAAAAATAGTCGACGAAATTGACGAAAAACA
AATTATAAATTACAATAATTAACAAAATAAATCTCTCGACTCCAACAAATCTATGAATTAATGCCACATAAATTGGGACA
TGGCAAATAACATATATTATTAAAAAATTAGGTTCAAAATGTACTATAAAATACAATAATTAACAACTTAATTTATTAAA
GAGACATATAAAAAAGGGTTAATATTTGAAATTCTGCATGTGCCACATAAATTAGAACAAATAGATTAATAAATATTATT
TTCAAAATTATGTTAAAAAAAGTACTACAAATCACAATAGCTAACAATTTAAAATCATATAAAAATTTCAATAACTTCTC
AAATTCCATAATATGACATAAATTTTTTAAAAAAGTGTTATAAATCATAATAAATTGTACAATATTTTAACTACTTTAAA
AGTATTATAAATTGTAATAAATAATACAACAATTTAAATAACTTATTACTTAAAATTTAACGACTTAAAAATATTTTTTT
AAATGTATTAAAATTTTGGTTAATTGTCAAAACTTTACATGTGCCACATAAATTGGGACATGGAGANNNNNNNNNNNNNN
NNNNNNNNNNNNNNNNNNNNNNNNNNNNNNNNNNNNNNNNNNNNNNNNNNNNNNNNNNNNNNNNNNNNNNNNNNNNNNNN
NNNNNNNNNNNNNNNNNNNNNNNNNNNNNNNNNNNNNNNNNNNNNNNNNNNNNNNNNNNNNNNNNNNNNNNNNNNNNNNN
NNNNNNNNNNNNNNNNNNNNNNNNNNNNNNNNNNNNNNNNNNNNNNNNNNNNNNNNNNNNNNNNNNNNNNNNNNNNNNNN
NNNNNNNNNNNNNNNNNNNNNNNNNNNNNNNNNNNNNNNNNNNNNNNNNNNNNNNNNNNNNNNNNNNNNNNNNNNNNNNN
NNNNNNNNNNNNNNNNNNNNNNNNNNNNNNNNNNNNNNNNNNNNNNNNNNNNNNNNNNNNNNNNNNNNNNNNNNNNNNNN
NNNNNNNNNNNNNNNNNNNNNNNNNNNNNNNNNNNNNNNNNNNNNNNNNNNNNNNNNNNNNNNNNNNNNNNNNNNNNNNN
NNNNNNNNNNNNNNNNNNNNNNNNNNNNNNNNNNNNNNNNNNNNNNNNNNNNNNNNNNNNNNNNNNNNNNNNNNNNNNNN
NNNNNNNNNNNNNNNNNNNNNNNNNNNNNNNNNNNNNNNNNNNNNNNNNNNNNNNNNNNNNNNNNNNNNNNNNNNNNNNN
NNNNNNNNNNNNNNNNNNNNNNNNNNNNNNNNNNNNNNNNNNNNNNNNNNNNNNNNNNNNNNNNNNNNNNNNNNNNNNNN
NNNNNNNNNNNNNNNNNNNNNNNNNNNNNNNNNNNNNNNNNNNNNNNNNNNNNNNNNNNNNNNNNNNNNNNNNNNNNNNN
NNNNNNNNNNNNNNNNNNNNNNNNNNNNNNNNNNNNNNNNNNNNNNNNNNNNNNNNNNNNNNNNNNNNNNNNNNNNNNNN
NNNNNNNNNNNNNNNNNNNNNNNNNNNNNNNNNNNNNNNNNNNNNNNNNNNNNNNNNNNNNNNNNNNNNNNNNNNNNNNN
NNNNNNNNNNNNNNNNNNNNNNNNNNNNNNNNNNNNNNNNNNNNNNNNNNNNNNNNNNNNNNNNNNNNNNNNNNNNNNNN
NNNNNNNNNNNNNNNNNNNNNNNNNNNNNNNNNNNNNNNNNNNNNNNNNNNNNNNNNNNNNNNNNNNNNNNNNNNNNNNN
NNNNNNNNNNNNNNNNNNNNNNNNNNNNNNNNNNNNNNNNNNNNNNNNNNNNNNNNNNNNNNNNNNNNNNNNNNNNNNNN
NNNNNNNNNNNNNNNNNNNNNNNNNNNNNNNNNNNNNNNNNNNNNNNNNNNNNNNNNNNNNNNNNNNNNNNNNNNNNNNN
NNNNNNNNNNNNNNNNNNNNNNNNNNNNNNNNNNNNNNNNNNNNNNNNNNNNNNNNNNNNNNNNNNNNNNNNNNNNNNNN
NNNNNNNNNNNNNNNNNNNNNNNNNNNNNNNNNNNNNNNNNNNNNNNNNNNNNNNNNNNNNNNNNNNNNNNNNNNNNNNN
NNNNNNNNNNNNNNNNNNNNNNNNNNNNNNNNNNNNNNNNNNNNNNNNNNNNNNNNNNNNNNNNNNNNNNNNNNNNNNNN
NNNNNNNNNNNNNNNNNNNNNNNNNNNNNNNNNNNNNNNNNNNNNNNNNNNNNNNNNNNNNNNNNNNNNNNNNNNNNNNN
NNNNNNNNNNNNNNNNNNNNNNNNNNNNNNNNNNNNNNNNNNNNNNNNNNNNNNNNNNNNNNNNNNNNNNNNNNNNNNNN
NNNNNNNNNNNNNNNNNNNNNNNNNNNNNNNNNNNNNNNNNNNNNNNNNNNNNNNNNNNNNNNNNNNNNNNNNNNNNNNN
NNNNNNNNNNNNNNNNNNNNNNNNNNNNNNNNNNNNNNNNNNNNNNNNNNNNNNNNNNNNNNNNNNNNNNNNNNNNNNNN
NNNNNNNNNNNNNNNNNNNNNNNNNNNNNNNNNNNNNNNNNNNNNNNNNNNNNNNNNNNNNNNNNNNNNNNNNNNNNNNN
NNNNNNNNNNNNNNNNNNNNNNNNNNNNNNNNNNNNNNNNNNNNNNNNNNNNNNNNNNNNNNNNNNNNNNNNNNNNNNNN
NNNNNNNNNNNNNNNNNNNNNNNNNNNNNNNNNNNNNNNNNNNNNNNNNNNNNNNNNNNNNNNNNNNNNNNNNNNNNNNN
NNNNNNNNNNNNNNNNNNNNNNNNNNNNNNNNNNNNNNNNNNNNNNNNNNNNNNNNNNNNNNNNNNNNNNNNNNNNNNNN
NNNNNNNNNNNNNNNNNNNNNNNNNNNNNNNNNNNNNNNNNNNNNNNNNNNNNNNNNNNNNNNNNNNNNNNNNNNNNNNN
NNNNNNNNNNNNNNNNNNNNNNNNNNNNNNNNNNNNNNNNNNNNNNNNNNNNNNNNNNNNNNNNNNNNNNNNNNNNNNNN
NNNNNNNNNNNNNNNNNNNNNNNNNNNNNNNNNNNNNNNNNNNNNNNNNNNNNNNNNNNNNNNNNNNNNNNNNNNNNNNN
NNNNNNNNNNNNNNNNNNNNNNNNNNNNNNNNNNNNNNNNNNNNNNNNNNNNNNNNNNNNNNNNNNNNNNNNNNNNNNNN
NNNNNNNNNNNNNNNNNNNNNNNNNNNNNNNNNNNNNNNNNNNNNNNNNNNNNNNNNNNNNNNNNNNNNNNNNNNNNNNN
NNNNNNNNNNNNNNNNNNNNNNNNNNNNNNNNNNNNNNNNNNNNNNNNNNNNNNNNNNNNNNNNNNNNNNNNNNNNNNNN
NNNNNNNNNNNNNNNNNNNNNNNNNNNNNNNNNNNNNNNNNNNNNNNNNNNNNNNNNNNNNNNNNNNNNNNNNNNNNNNN
NNNNNNNNNNNNNNNNNNNNNNNNNNNNNNNNNNNNNNNNNNNNNNNNNNNNNNNNNNNNNNNNNNNNNNNNNNNNNNNN
NNNNNNNNNNNNNNNNNNNNNNNNNNNNNNNNNNNNNNNNNNNNNNNNNNNNNNNNNNNNNNNNNNNNNNNNNNNNNNNN
NNNNNNNNNNNNNNNNNNNNNNNNNNNNNNNNNNNNNNNNNNNNNNNNNNNNNNNNNNNNNNNNNNNNNNNNNNNNNNNN
NNNNNNNNNNNNNNNNNNNNNNNNNNNNNNNNNNNNNNNNNNNNNNNNNNNNNNNNNNNNNNNNNNNNNNNNNNNNNNNN
NNNNNNNNNNNNNNNNNNNNNNNNNNNNNNNNNNNNNNNNNNNNNNNNNNNNNNNNNNNNNNNNNNNNNNNNNNNNNNNN
NNNNNNNNNNNNNNNNNNNNNNNNNNNNNNNNNNNNNNNNNNNNNNNNNNNNNNNNNNNNNNNNNNNNNNNNNNNNNNNN
NNNNNNNNNNNNNNNNNNNNNNNNNNNNNNNNNNNNNNNNNNNNNNNNNNNNNNNNNNNNNNNNNNNNNNNNNNNNNNNN
NNNNNNNNNNNNNNNNNNNNNNNNNNNNNNNNNNNNNNNNNNNNNNNNNNNNNNNNNNNNNNNNNNNNNNNNNNNNNNNN
NNNNNNNNNNNNNNNNNNNNNNNNNNNNNNNNNNNNNNNNNNNNNNNNNNNNNNNNNNNNNNNNNNNNNNNNNNNNNNNN
NNNNNNNNNNNNNNNNNNNNNNNNNNNNNNNNNNNNNNNNNNNNNNNNNNNNNNNNNNNNNNNNNNNNNNNNNNNNNNNN
NNNNNNNNNNNNNNNNNNNNNNNNNNNNNNNNNNNNNNNNNNNNNNNNNNNNNNNNNNNNNNNNNNNNNNNNNNNNNNNN
NNNNNNNNNNNNNNNNNNNNNNNNNNNNNNNNNNNNNNNNNNNNNNNNNNNNNNNNNNNNNNNNNNNNNNNNNNNNNNNN
NNNNNNNNNNNNNNNNNNNNNNNNNNNNNNNNNNNNNNNNNNNNNNNNNNNNNNNNNNNNNNNNNNNNNNNNNNNNNNNN
NNNNNNNNNNNNNNNNNNNNNNNNNNNNNNNNNNNNNNNNNNNNNNNNNNNNNNNNNNNNNNNNNNNNNNNNNNNNNNNN
NNNNNNNNNNNNNNNNNNNNNNNNNNNNNNNNNNNNNNNNNNNNNNNNNNNNNNNNNNNNNNNNNNNNNNNNNNNNNNNN
NNNNNNNNNNNNNNNNNNNNNNNNNNNNNNNNNNNNNNNNNNNNNNNNNNNNNNNNNNNNNNNNNNNNNNNNNNNNNNNN
NNNNNNNNNNNNNNNNNNNNNNNNNNNNNNNNNNNNNNNNNNNNNNNNNNNNNNNNNNNNNNNNNNNNNNNNNNNNNNNN
NNNNNNNNNNNNNNNNNNNNNNNNNNNNNNNNNNNNNNNNNNNNNNNNNNNNNNNNNNNNNNNNNNNNNNNNNNNNNNNN
NNNNNNNNNNNNNNNNNNNNNNNNNNNNNNNNNNNNNNNNNNNNNNNNNNNNNNNNNNNNNNNNNNNNNNNNNNNNNNNN
NNNNNNNNNNNNNNNNNNNNNNNNNNNNNNNNNNNNNNNNNNNNNNNNNNNNNNNNNNNNNNNNNNNNNNNNNNNNNNNN
NNNNNNNNNNNNNNNNNNNNNNNNNNNNNNNNNNNNNNNNNNNNNNNNNNNNNNNNNNNNNNNNNNNNNNNNNNNNNNNN
NNNNNNNNNNNNNNNNNNNNNNNNNNNNNNNNNNNNNNNNNNNNNNNNNNNNNNNNNNNNNNNNNNNNNNNNNNNNNNNN
NNNNNNNNNNNNNNNNNNNNNNNNNNNNNNNNNNNNNNNNNNNNNNNNNNNNNNNNNNNNNNNNNNNNNNNNNNNNNNNN
NNNNNNNNNNNNNNNNNNNNNNNNNNNNNNNNNNNNNNNNNNNNNNNNNNNNNNNNNNNNNNNNNNNNNNNNNNNNNNNN
NNNNNNNNNNNNNNNNNNNNNNNNNNNNNNNNNNNNNNNNNNNNNNNNNNNNNNNNNNNNNNNNNNNNNNNNNNNNNNNN
NNNNNNNNNNNNNNNNNNNNNNNNNNNNNNNNNNNNNNNNNNNNNNNNNNNNNNNNNNNNNNNNNNNNNNNNNNNNNNNN
NNNNNNNNNNNNNNNNNNNNNNNNNNNNNNNNNNNNNNNNNNNNNNNNNNNNNNNNNNNNNNNNNNNNNNNNNNNNNGTC
ACACATATTTTTTTTAAAAAATTACATTAAAAATATTCTATCAATTAACAACATATATTGTTTGAAATTGACGGAAAATA
AAAATAAAAATTACAATAATTAACAAAATAAATCCCTCGACTCCAACAAATCTATCAATTAATGTCACATAAATTGGGAC
ATGGCAAATAACATATATTATTAAAAATTTAGGTTGAAAATATACAATAAAATACAATAATTAACAACTTAATATATTAA
AGAGACATATAAAAAATGCTTAATATTTAAAATTCTGCGTATGCCACATAAATTATAACAAACAGAGTAATAAATATTTT
TTTCTAAATTATGTAAAAAAAAAGTACTACAAATCACAATAGCTAAAAATTTAAAATATTTTTAAAATCAGATAAAAATT
TCAATAACTTCTCAAATTCCATAATATGACATAAATTAAAATTAAAAAATATATATATTTGGGCCCCGTGCTGGCACGGG
GTCCTATATCTAGTAGTGAGAGAAGCCAAAAGACAAATTTTCCTTATTTGGCCCATTTTATTACTTTACTTCCTTGTTCA
TCATTACTTGTTCTATATGCTTCTGTTTATAAAATCAATAAATAATTTACTATTTTGTGTTTGTTTTATCCTTTTTACTA
AATGGTATTTCTTCCATTTCATATTAATTGAATTATTGAGGCATTTTTTAATTTTTAAATTAATTTAATTATTCAATTTT
AAAGACTATTTTTAAAATATTCTTCCAATTTTACCCTTCATTTGGATTTTCAACGTGATGACTTCAATAAAAATTTAATT
AATGTTTAGTTATTCTAATTATAAATTTGACAATAATTAATAAGGGTAAAAATGGAAAATTGTGTTCAATTTATGTCTTA
ATCTACTTTTCTTAAAGGGTGTGAAACACCTCAAAAATTCAACTAATATGAAATGGAGGGAGTATTTATTTTTCAATATT
TAATTACTTACATTTAAGGGAAAAGGGTAAAAAATGCCCTTAAACTATGTGAAAGGAACAAAAATGTCCTTCGTTTATAG
TTTGATTAAAAAATACTCTTACACTCAATACTTTGATTCAAAAATGCCACATAAAACAAAGAGGTATAGAGACCATCCAA
ATACCCAAGAATGCATCTTGGGTGGTGAGGAAAATTTTGACATCAAGGAATCAAATACAACAGCAACAGCAAGGAACATG
ATCAATCCACGCACTATTGGAGAAAGCTCAATATGAAGGTAAATTTTCAATTAAGAAGATGTACCTTTTACTCCTACCAG
CTTATCCTAGAGTTGAATGGAGACATCTCACCTTGCACTCAAAGATACATCCAAGACATAAATTCACCCTATGGTTGGTT
GTGCGTAGAAGATTAGCTACTGTTGAAAGATTGCAAAAATTTGGCATTGTTGTACCACCAGAATGTGTATTCTGTGGATA
GGGTCTGGAATCTTTCACACATCTATATTTTAAATGTCATATTACAAGGGGTTTGTGCGCTTGGCTGGGATATCAACGGC
AGATTCAAGACTGGAATATTGAGGTTACATGGGTTGCAAGCTAGCAAAGAGCAAACGTGGAGTAGATGAGATTACTAGTT
GTGCATTTGCCATGGTGGTTTACTTGATATGGCAAGCAAGAAACTCAAGCAGATTTCAACAAAAGCCTATTCATGCTGAC
ACACTGATCAAAGAAATGGTGTTACACTTGCACATCAGAGGGCGGAATTCAGGAAAATGGCAAGATACCTTGCAGGACAT
TCCTCGATTTCCTTAGATGGATACTGATAGTATTGTTTTTCTTAAGGTGTATATTTCCTAGGCTTCATATATGTATTGTT
GTTAGTGAAGCTAGAGAATAGGTGCAGGAGAGATAGTTTGTCCATAACTATCAGAACTATATTGTAAATATTTGGTTGTC
AAAAAAAGAAAAAGAAAAAAAGAGAGGACATTTTTGGACCAAATTATTGACGGTAATGACATTTTTTGACCAAACTACAA
ACGGAGGATATTTTTGAATCAAAGTATTGACGATAAAGACATTTTTGAGCCAAACTATAAACGGGAGACATTTTTGTTCC
TTTCACATAGTTTAAGGGCATTTTTTACCCTTTTCCCTACATTTAGTAAAGGTAATTTAGTAATATTACTTATATAATTT
ACTGCTTCTTAATTCATGTGTCAAGTAAATAATGAATAACCATTGTTGCAGAAGTACGGGAGATTATTATAGATACCTTT
TCTCATATTTGGGTTCGAAACATTTAACTCCCTCATGATTTGTGATATTATGGTTATCTTTTTTATTTAAATTTATTTAT
AACAATTTCTTAAACTTATTTATTACTAATAATGTATAAATATCACAATTGGAATAAATTATTAGTCTTTGTTTGATTAA
TTTTATAAACATCTTTCTTGGAGAAATACTTTAGCAAAACACTCAGGGTCGTTTGGTTACTGTATAAGAGACATTTTATT
TATGTATAAAAAGTTGCATTAGTTTTACTATGTTTAGTAGAAGTTTTGTATTAGGTATAAAAGTCAGCATAACTTATACC
ATGTTTGGTTGATAAGAATTTAAATGTTGTATAAAAGTTATTCATGTATTAATTTATACGGTGTTTGGTTGCATTTTTTG
TAGTCCTACATAATTAATACCAACATAACTTATGAGAGAATCTATGTATAAAGTTATGCAAGGTAGAAGATGGAATAAGT
TATGTGGGTATTAGTTATACATGTATTAAAATGATAAATTACATATTTACCCTATTAATTTATTTTATTTTTTAAATTGG
AAACTTCACTATTTTCCTCTATACGTTTCTTGTTTTTATTTCTTTTTATATATAGACCATTTTCATTTCTTCTAATTTTT
TTTTTTAATTGGAAACTTTACTATTTTCTTACCTACGTTTGTTGTTTTAATTTCTTTTTATATATAAACCATTTTCATTT
CCTTTTATATACTTACAGTTTTTATTTATTCATGCAAATATAAATATTTTTTTAATATTAGAAATTTGATTGTATAATTT
TTGACGGTACACGTGCTAATCAAATATTAGCATTATATATTATTCAATATACTCCACATTTTATTAGCATGTATTATTAT
TTTGTAAATAATATATATTAATAATTTACAACAAGTTTAATATTCAATAGTTAATAATTCATGTATTGTAATCTCTACAT
AACTAAATAATACCTACATAACTAATATCCGCATAGCTAATACCCGCATAATTAAACCCAACATAACTAAACCCTGCACA
ACTAATACCTGCATAACTAATACATGCACAACTAAACCCTGCATAACTAATACCTGCATAACTAAACCCTGCATAACTAA
TACTTGCATAACTCTAACCCGTAACCAAACGGCCCCTCATTTTCCTTGATGAACTTGAAAGTTCAGCAGATTTATCACAG
AATGGTCCAATGTTGATGATGCAGAAATGGCTATGAACTTGAACTTAAGAAGCAACTGAAAATGTGAGCCATTAAAGAAT
GACTATGCTTGCTCTTTGTAGACCACAATAGCTGCCTTGATGGCCAGAGCTTCTATATGTGATTGAAAAGAATTGACTTC
TTCGAGTGCAGACTAGGGGTTCTTCTAACCTAAAAAAACTAGAATAAGTTTTCTATACGACACTTGTCAACCAAGTATTG
AGAAAGTTCGGCTGTACTGTAATTTTAACCACAGAAATGCAGTCTAACTTTGATTTGCTTGAAGGTATCTGCTCATGCGT
CAATATGTATTTATCGAATTAAATTTTAGTAAGTTATAAATGTGTTTTAACATCATCGTATATGTTCTAGCATAAAAATA
GTTGTTATCTAATATTCACGTAAGAAATATGTTTCTAAATTGCTTTCGATGTGCATATGTTTCCAACAATATGTGATATA
TGTATATGCACAAATCAGTTGAGCAAAGATTTTTTCAAGTTTGCTTTTGTTTTTCTACCTAAGAAAGATTGATTTATACG
CTAGAATCTTGAGAGCTTTCTTATAATTAATTAGTACAAAGTAAAAGAAAAATATATGCATATAAAGTTATTTAAGGCTT
AAGTCATATGTGGCCCATTAAAGTTGTCCGCATAATTTATTTAAACATCTCAACAAACTCTATTTTCTATTAGGCACTCC
AATCTTAAAAAATAAATACCTATTGAACTTTTTTCTGATACTTTTAGTCAAAAAAAGAAAGTGCGTGTAATACACATTAT
ATGATGTGGCAAAATAACAAATCAAATGAAGACATGTGATATTTTAATTTAAAATAATTATAAAAATGAATTTTAAATAT
AAATAAGTCAAAATTAAAAAAAAAAAGATTTTCAACTTGATTTTTTTTTAGAAATTATACACCCCTCACCCCACCCCGAC
CCCAAGAGGTCCCTTTCTTCCTTTTCCCTAACACTCACCCTTCTTCACCATTGTTAATTCTTCATGTTATGTATGAACTT
TACTATTTTTATTTTTCTTTATGCCTTATTTCTTATTCCCATTTAAATTGATAATGTTTCTTAAAAGATTTGTTCTTCCT
TTGTTTATTTTGATTTTGCTTTTTTTTTTTCCTATTTTTCTTCGATTTATGGGGAAGAAGGGGCGTGGGTTGGGGCTGGT
GTGGGTGGGGGAGGTGAAGAAGGAGAGAGAAAATATTTGAATGATGATCTCCATTTTTTCAGTAAAGAAGATGTGGATGG
TGATCTCTATTTTTTTGGCAAAGAAGTCGTAGGTAATAATCTCCATTTTTCCGGCAAAGAACTGTGGATGGTGATCTCCA
TTTTCTTTCGAAAAAAAATGACGGAAGTAGTTCTACATCTACAAAATTAATAATACAATGGTATTTAGGTGTATCTTTGA
GATTTCGGTCATAGTCTAAGGGGTACTTGTGTCTTATCCCACAAACATTTGGTGGCATGTTGGACTATTTTATTCAATAT
TAAAACAACATAAATTCCAATAGTTTAGGTCTTAATTACTATTATTCATGATAGTTTCGATTATTACTTCATGTACTACA
TTTCGTTGGTTGGATACATGTATCTTAACTCGACAAATATACGTATCCGAGGAATTGACAAAGCATGATACATGTTTGAT
TAAATATTGTAACTATAATGCTTAATTTAAGGACGAAATCACTTCTTGAACAACTTTTGAGTATATCGATTCTAACAACG
TTTTAAAAGAATTCTAATTTCTTCTATTTATTTTTTCTCTAAGTTTTGAGATTTTTTTCTTTAATTTTTCATATTTAGAG
AACAATGTGTATCTCACACTCTAATTGATTGTTACTTTGTTGAATATTCTAATAAAAGTATATTGTTGTTTTTGAACTAG
ATACAAACCTTCATTTGGAAATCTTACATAAATCAAAATCATTAAGTATATGGATTAGGATATGTGTGCTTAAATAATGT
ATATGATTTATGCATGTAACACCTCGGAAATGAGTAAATTGAATTAGAGCCTAACGTGAGGGATAACGTCAAGGGTTAAG
GGCAAGGGCTAAGGGTTTTGGGTGAAGGCCATGGCTAGGGGGACAAGGCTGCCTAAAACTAAGCCTAGCCACTGCCTACC
ATGACCACGAGGGTCTTCACGACTCGTGGTGCCACCCGTGGTTGGCAAGGCAGTGTGTCCTAAAAAGGTGCCAAGTCAAG
GCTCCCTTTCACGAGCCACTTCACGGCTCGTGGTCATGATCACGGGCAATGGGAAGGCTCGTGGGGTTGCCTTGGCCTTA
TGGGAGAGATGTCATGTTGAAGGAGCTACTGGTCAAGGGACCACGTGCACCACCACGGGCAGTGGTGCCCTTGATGAGGC
GTGAAGGGTGGTCATGAAGATCACTTAGGCGCATGGAGGCAAGGCTTTGAAGCCTTGACACTGCCTCAATACCATAACCT
TCACCACGACTCGTGGTCTTGACCACAGATTGTGGGAGGTCTCGTGGTCATGCCTTGGCTTTAGGGAGGCATGTCATGTT
GGGAAGGCTACTGGTCAAGGGACCACGGGAACTACCACTAGCCGTGGTGCCCTTGATGAGTCGTCAAAGTGGCCGTGGTC
CCTGGGACGGGTTGCCTAAGTTGAGGGTCATTTGGTAATTTCCTAATTAATTAGTTAATTAATGGGGTCATTTTTAATTG
TTTTATTTCACATATATAAAAGGTTTTAAGTCTTTAAACACCTATGTTACTCCATTATTCTCAAAAACCCAAATCAAAAC
CCCAAACTTCTTCCCTCTCAATATTTCTCTCTAGAAACCTCCATTGAAGAAGAAGAAGGTGTGGAGGCTAGGGCTTGAAG
AACCAAAATATTTCTTCTCAAATTTTGAGGAAAAATCCATCAAGGTATGGTAGTCTTCATCCTTGATTAAGTTTCATTCA
AGGAGCCCTTTCAAAAATGATTTCACGTTTTCAAAATCCCCCCAAAAGTTAGGGTTTTCAATCTAAGCATGGGTTCAATT
CCAAAACATTTTCAAAGGTTTATATATGATTATTTATGATGGAATTGATGAATTAATGGTGAATTATGTTATATTCCCCT
ATGAACCCATGTTTCTCCCAAAATACTAAATTGGAAGTTTGTGATTTGGGTTGATTGATTATGAAAGTATGTTAAATTGT
TTATGTCTATATGGAATTAGTTATTGAATTATGATGTTTCCCTTATCTAATGTAGTATTCTAGATGTTTGGGTTTAGATT
GATTCATAGCCTTGGAGGGCAATTTCATGAAGGATTTATGTATGATTATGATGTGAAGTATATGCATGTGGTTACAATGA
AAGTATTATGATCATGTTTAGAATGCAATTGTGTTATTATTGAAAGCTTATTCTCAATTAACACTCATGAATGATGATGA
TAGAATGTGAAGGGTTTCTTCAATGTAATGTCGTATCTTGAATTGGTAGGCTTAGGCATCCTCTTCTTGTATAAATGAAA
GTAATGTGAATGTTGTGTCTTGGATCGGCAGGCTAATGACACCCTTCCATGCATGTTAATAATGAACCTTGGGATCGGTA
GGCTTATGACACCCTTATATAAATGATGTTAATGAACTTTGGGATCGGTAGGCTTATGGCACCCTTCCATGAATGTTAAT
GATGAACCTTGAATCAGTAGGCTTACAACACCCTTTCATAAGGATTCAATGAGCTATCTTAATAATGAACTTTGAATCGG
TAGGCTTATGGCACCCTTTCATGTGTTAATCAATGTACTTTGGGTCGGTAGGCCAATGGCACCCTCTCATGTGTAATAAT
GTTAAAGTAATGAAATAGTCTATGGGAATGGAGGCTAAGCACCAAGTGGATTTGGTAAGATGGAAGCTCTCCCCATGTTT
AGGCCGGGTTCCAATGAACATCTTTCTTATCCTAAAACTATGTGCCCACATAGGATATTAGCTAGTGGATCCACCTAAGC
TAAAATGTTACCGGTCCTACCTTAGGCAAGTAGACCAACCCTTACTATGTGGCATAGTACATCGGATTCCATGTTAAGCT
CACATGGTCTATGTCGGTTAAACGCTTATTCCCATCATGTGAGATGCGTGCTATAGTTACTTGAGAGGTTCTATTAAGTA
TGGGTAGTAGTATGGGATGTCATCCATGCATTGTACGAGTAGGCTTTGAGAGACTATGGTGTGATTCTCTAATGTCTTAA
TGTCTTAATGTCTAATGAAAGAATGTGAGAGGCTATGGTGTGATTCTCTAATGTCTTAATGTCTAATGAAAGAATGTGCT
CAAAAGAAATCTAATGAAGAATGTTGACTTATATGCTTAATGTGATGATGCATGCTTTACTTGGATTGTATTATGAGTTA
CCTTCCTTGTCATGACTTATGAAATGTTTATGTTCCTTATGTATGAGTATGGTTTAAGGATGAAAAGGAAGAATGGTAAG
TTCACTTTTGGTGGCCTTAAAGTGATACTTAGTGTGGATGGTGGTATGGGACACTTTTCATACATTGCACAAAATATAGC
GTAGAGTTACCTAAGGTGAAAGCTTAATGTGATTAAATGGCTTATATGTTGGTTATGTTGAATCTTATGCCTCTTATGCT
TATGCTCATGAAGTTTTCTCAAAATTGGAATATGCATGGTTTTCAATCAAAATGTCTGTTTTAAGCATGGTTTTTGCATG
GCTATCATACTTAGTACATTAAATGTGCTAACCCATATTTCTTCTATTTTTCTACAAAGTGTAGATTCCGGTAAGTGAGT
TGCTTTCCGTCTAGTTCAAAGGGCTTGGATTGAGTTCTTTCAAGACTTGTGGTATGTCCTCATGGATCCGAGGACAAGTG
TTCATTTCTTTCATGTAATAGACATTTTTAGACTTTCTATTGTAAAGGGCAGTGACCCTACTTTTGTTTCAAGATATTTT
TAGATGGTCATGTGAGACAAGTAGACTTTCGCTGTTTTAAATGATGTTTTTCTATTGTATGGATTTAAAGAAAAGTTTTA
AATTCCGCACTATTTCATATGTCTTATGTTATGAATGCTATGAGGCTTTTATGAGGCTCTTTAGAGTCTTATACACCGTG
CCGCATCCGGGGTGTAAGCTCTAATCGTGACAATGCACCTAATTTCATTAGCTGTATTTAATTTGTTATATACATGTATT
TGAATCATACTTCGTGACTTAGATGGGTTAATTATGTAACAGCTACATGTAGCATATAGCATATACATGTATTTGAAACT
TGTTATGTATCTGAAGTATGTATCCAATTATTCGATACTAATCTTTTCAATGAAATTTAAATTGATAAATGTGCGTTATG
GATTTGGTGGGTCTTCGTTATGCTAATTGCGCCAACAATGAATTTGTGATTGTTGTAATTCCATAAAAGTGTGATATATC
TACAACGATCTCATTAAAAATGACCAGATACATGACAAAAACGTCTTATATTCGGATCCAACTGATGACACTATGGTTTT
CAATAGAAGTCTTTGTTAGATCCTCCTGGAGCACGGTGAACGTGCCTTAATTGATGCCAAGGCCTGCAAAAAACTTGGAT
AAGATTGGGCAAAGAGTAATTAAGATGAAGGTTCAGCTATGCTTCTATTGTAGGCATGCCCCCTTTCTCTCATGGAATCA
AAATTTGCCAACTTCTATACATACGTTTTCTGATATTCTAATATTTTCCTTCTCAAAGGTTTGAAGAGGCGGCCAATGCT
TTCTATAGAGGCATCCAAATCAACCTTGTAAATAAGGATCTAGGGCTTGACTAGAATTTGAAACTCTTCAACACGATCTT
CTTTGGAGAAGACATAGTTGATCGATCGAGGAAGAAAACAAACCCTAGAAGTGATAAACAGAGAGAAAACGATTGCTTTT
GTAAAAGTTAAAGTAAAATGTTAATTGTGGAGTTTAAATGTAAAGATAATTAATACGTCCTAATTTTACACAATGTGGGT
TTGATTATATCCTCAATAATATATGATTTAAAAGTAGAGATAAAGTTAGTATATATGGTTGTAATGTATTTCTAATAAAG
TAGTTTTCCGATTAATCAATCTACATATCAATCTAGCCAATCGGCCCAAAAAAATCAACACAAACGAAAAAAAATCTAAA
AACAAGGAGCCCAGCCCACTCAAAACCCTCTATATATAATAAAGAAAGTAACCTAACAACATCTGCCTCTTTCTCATTTT
CCTTTTTCAATCTTATCTTCAAGATGTTTCCTTTCGATAGTCTTTGGAGCTTCGCACTTCGCCGCCTCCTTCTGTGGATC
TGTTTCTGTCTTGTACTCTCTTTCTCCGTCTTCTGCAACTTACACAAGATCATTCACTACTGAGAGGTAATCGTTCTTCC
TTCCTTTTTCTTCTTTTCTTGTTCATTCCATGCCATTTTACCTTCCTCGGCCTTTGATCAGGAGGTAATGTGTTGTCCAC
TGATTCTTGGAGTTCATGGAGATATCACCGTCAGAAGTTCACAATGCGACCACAAGTTTGTCTTCCTCATTTTTGCTTAT
GCTTCTTACTCCATTTAGATTTGTCCCATCGCTCTACTGTGTGAGCGATTTTTTTGATGCATCCCCAATTCTACTTGGAT
TTCGTGTTGACCTCTATGCTTGAAAGTTAAAGATGACGCTGTAGCCCTTACATTTTGGTGAAAGTTTTTGTGTGGTAATA
TAGATTAGCAATTTTTTTGTTAAAGCATAAGTAATGACCTCCTTCTAAGGGAGCACATACACACGCACACACACACATTT
GCTACTTGCCTTCCTTTCTTATTTATATCCTAGCTTTTGGATCCTCATATGGCTTAATCTGCTTAGTTTATTAAGGCTGT
GCACCGGACTGAAATGAACGGGTACCGGACCGAAACAAGATGGTTAGACCGGGTTGTTGATCGGTATCGGGATGAATCGG
ACCGAAATTACAGGGATGGAGGGTCGGTTCCGTCCCGTCCCACTATATACCGGATAGAACCAGGACAGACCGGAATGGAC
CAAAATAGAACGGGATGGGACAAACGGGATAGCACATAAAGTTATTTAAAAAAATAATATTTTTTGAGTTATTTTGAATT
ACAAAAATATGACTTTTTATTTTTTATTTTTCTAAGTTTAATAGTTTATAGTATTTAAGTTTAAAAATATATAATGTAAT
TTTACTTAAGTTCATTTTAAAGATATTTATTTTTTAATTTTTACTTATATAAGTTTGTAAGTTAAGTTTAATAAAGTTTT
TGAGCTTATGTTATAAGTTTTCAAGATTTGAATCTTTTGAAGTTTATAAATCATTAAGTTATACTTATAACTTGTAATTT
AAATAACTTAAGTTTGTAATTTAGATAACTTAAGTTTGTAATTTTAAAAAATTAAATAAACAAAAAAGAAATGCTAATAA
AAGTATAAAACAATGACACAAATACTATTTTTAATTTTAATTAAAAATGATTTATCGGGACCAGACCGGACCGGAACGGA
ACCGGGATGAACCGGTACCAAATCATCATACTGTTTCGAGTCCCAGTTCAATGTATCCCATTCTGTCCCGAATACTACCG
GATCGCGATCGAAATGGTACCGGTACAACCCGGTTTGGTGCGCAATCTTAGTTTTTATCCTAGTGTTTGGATTATGTGCT
TTGGCAATATTAATGATGCGCGCACGCACACACACATGTTTGCCACTCGCCTTCCTTTCTTGTTTATATCCTAGCTTCTG
GATCCTCATATGGCTTAATCAGCTTAGTTTTTATCCTGATGTTTGGAATATGTGCTTTGTCAGTATTAATGATGCGCTTT
CCTATAGTTGGTAACCTTGTAAAATTTCTGAATTCTTTTATGTCTATATGATTAATAGCTAGATTTGCTGAACTATTCAA
GAAGTTGATAAAAATATATCCGCAATCTTTTAAATTGATTTTTTTTCTCCTTATTCTTTTTTCCACTTGTAATCTTTAGA
ATATCTTTAAAAGTGATTAACTTTTAAAAGTGTTAACAATCCAAAACTTTAGATTGTATGATATTCTAAATGTTAACAGA
TCTATGTCATAAGAGATAGACCAAATCAAGTAATCTAGATCTATAAATCTATACCATATATGAAATTAAATGGTAATGAC
TTTTCCCTTTTAAATATTGTATGTTGTGATACAATATTTGACTTTAAGAAATGGACATTGTTCCATAGATTCCTTAGAAC
TCGCAATAGAACGAATTTGTAAAAAAATAAATACTAGAAGATAAAACAAGAGAAAAAAAACATTTTTTGATTTATAAACT
TTGACAAATAATTAAAAGAAAATAAAAAGTGCCTCTCCATATACAACATAGAGTAATTATTTGCGTTCAATACAATGTTA
AGTCACACAAAGTTATACACTTTAAATAACAATCAATTCCAACACAAATCTATATAAAAAAGAAATTAATTTTTTAGAAT
ATGTATATCAAGATACACCTAAAAAAACACAGAATAAAAAAATTAGGACATAAGTATTAATATATTATAGAGAAATTTAT
TCATTCAAAAGATCATTAAAACCAATAGTATATGTAAAAAATTGCAAAGTTTTCTTTATTTCATTATAGTTGTTACAAAT
ATACAAATGATTTTTCTATTAGATTTGAGAGTGAATTATACAAATAAAATAAAGAAATAAAAAGATTAGGGTACTTCTTT
TGTTGACAATTTTTTTTTTCATTTGGAGATTTCATAGTCCTATAAATATAGACATATTTGCTCCTTATTTTTTCATCATA
TCTCAAGATTCAGAGGTACTTTTCTCTCTTTGTCCTTTCATTATTCACATATACTTTGTTAAAGGAAGTCTATCTTCCGT
ATAATATGAAAGGATAAAGAGAGAAAAATACCTTTGAGTCTTGAGATGTGGTGAATAAATAAGAAATAAATATGCTTATA
TTTATAAGATTATGAAATCTCCAAATGAAAAAATGGTCAATAAAATAGTACCCTTATCTTTTTAAAAAAATAATATTATT
TACTTTGTTTGTTTAACTCACCCTCCAATCTAATATAAAATTCATCTTTGTATATTTTATAAGAACTATAATGAAGCAAA
GAATAAATTATAATCTTTTACATATACTATAGGTTTTAATGATCTTTTGAATGAATAAAATTTCTCCATATATATTAAAA
CCTATGTCTTAAATTTTTTTTATTTTGTGCTTCTTTATTTAGGTGTATCTTGATACATATGTTCTAACATTTTTTTTTAT
ATAGGTTCGTGTTGAAATTGATTGTTATCTGAAGTATATAATTTTGTGTGACTTTACGGTCTACGCAAATTATTACTTTT
GTTGTATATGTAGAGGCACTTTTATTTTCTTGTAATTATTTAACAAAGTTTATGATTCAAACATCATTTTTCTTCTCTTG
TTTTATCTCTCTTTACTTTTTCACCGGTACTACAACGAGTTCGAAGGAGTCTATAGAATAATGATCATTTTTTAAATTCA
AATATTATATTACAACATATAAAATATTGGAAAGGGAAAAGTAATTAGCATTTAATTTCATACATGATATATATTTATAG
ATCTTGATTACTTGATTTAATCTTTCTTTTATGACATAGATCCATTAAAATTTGAGATATTATACCATTTGAAATTTAGT
TTGTTAACACTTTTAAAAGTGAAAAATCACTTTCAAAGATAACTTAAAGAATAAAGGTTATTCTCTTTATTTTGTTTCGT
ATATTTATATTTAGTTTGTAAATAATATTAGTTATCATATAACCGTGTTAAAAATCATAGATTAATTTTACTTGGACATT
TTCAATTATAGCAAATCCTTAAATATATATTTTTTGAAATCATTTATGACGAGACAATTCAACTACCTAAAATCGAAATT
ACTTAGTGTGAAAAAAAGGAACGTCTTTAATCCTTTTTCTTAAGACTAAAAAAGATTTTCAAATGTATACTTCCCCCTAT
TCATCTTTTTCTTTATCTTTATCTTCCTGTTCCTTTTTTTTTTTTTTTGCATTTAATCAATTAAACATTTTTTGGGTTCA
AATTAAACTTTGTTATATGAATAGGCAAGAGATGGACAACATTCTTAGATTTACTATATATTTAAATAGTAGAATATTTT
GGGTCGAACTAATCATTTTTTAGTTCAAAACAACTATATATGTCAAAATATTTATTATAGAAAAATTAAAATCTGAATTT
TAATTAAATAAATATTTTGAGTTTTTTTTTTAACTAATTGCAACAATCCAACATATTTAATGGGGTTAGCAACATGTAGT
GACATAAATATATAGTAGAAATAGTGAGCTTTCATATTAATATCTTGTATGATTTTTTTTTTAATTTTTAAAATTGAGGT
AGGGGAAGAGGATATGGGTAGGGGATTACATTGTGGGGAATCGAAAGGAAGCCAACTGAGCTACTAAGATTCCCGTGAAA
TATTATTTTTTTTTGGTGAAAAACTTAAACTTTTCATTCAACCATAAGTTTCAGTAGACTCAAGGTGGCTCTCCTATTTC
TTTCTTTACAATCATCTATATGTTGAGCATCTTACTTACAATGAAATTTTTAACACTTAACGACAAGCTAAGTTGGGTAA
GAATTGAGTTGTTATAACTTTTCTTGCCATTTTTTGTGTGTTTGTCCTGCTATATGTAATTGGATTGCTATTTCACGGAG
TTGTTAAATAGAACAGGGTATCACTGTTGGTTGTAATTGCTATAGCCTTCACAAAGGATAATTTGGGATCCAGAATGAGG
GTACTGTTGATTGTCGTTAAATAGAACAGGGGATCACTATCAGAGGGCATAGTGAATTATGTGCAAAGGTAGTTTGTGCG
TTTCTCATCCCCAATTCTGAGTGTAAGCTTCTCATCTACCTTCTATCGTCTATCGATCAATTCCCTTGTTCTTACATTTA
GTATTTCTACGATTCTGTTTTGGGTTTTTGCTGTTTGCGTTGTTGCATTTACTTTCTGTATTTGTAATTGAACTCTAGTC
TTGTTAATATAGTTGAGAAGTTGGTTATTGTTACATTAGATTTGAAATCCATGGACTATAGCACACGAAAATCGGCAAAA
TCTGGGTTTACCTGCTTTGGGGCTCGTTTGAACTTGAAAATGCGTCTGTTTTCCCTTCGAAACTAATTGGGTCCATTTCT
AAGGTCTTAACGGACGTCCATGAATTTTTTTGGCCATTTTGTTTCATGAATTCCGGATCACAAAAATCCATGGACTATAG
GACACGAAAATCGGCAAAATCTGGGTTTACCTGCTTTGGGGCTCATTTGAACTTGAAAATGCGCTTGTTTTCCCCTCGAA
ATGAACTGGTCCATTGCTAAGGTCTTAACGGATGTCCATGAAAAATTTCATCCATTTTGTTTTGCGAATTCCGAATCACA
AAAAATCCATGGACTATAGCACACGAAAATCGGCAAAATCTGGATTTACCTGCTTTGGGGCTCGTTTGAACTTGAAAATG
CGCCCGTTTTCCACTCGGAACGAACTGGGTCCATTGCTAAGGTCTTCACGGACGTACATGAAAAATTTCGGCTATTTTGT
TTCGGGAATTCTGGATCACAAAAAATCCATGGACAATAGTATACGAAATCGGCAAATCTGGGTTTACCTGCTTTAGGGCT
CATTTGAACTTGAAAATGCGTCAGTTTTACCCTAAAAAAACTGTGTCCATTGCTAAGGTCTTAACGAACGTCCATGAAAA
TTTTGGCTATTTTGTTTCGGGAATTTTAGATCACGAAAAATCCATGGACATAGCACACGAAAATAAGCAAAATCTGGGTT
TACCTACTTTGGAGCTTGTTTGAACTTGAAAATGCGCTCGTTTTCTCCTCGGAACTAACTGGGTCCATTGCTAAGGTCTT
AACGACTGTCCATGAAAAATTTCAGCCATTTTGTTTCGGGAATTCCGGATCACAAAAAATCTATGGACTATAGCACACAA
ATATCTGCAAAATCTGGGTTTACCTGCTTCGGGGCTCGTTTGAACTTGAAAATGTCCCTGTTTTCCCCTCGAAACAAACT
GTGTCCATTGCTAAGGTCTTAAGGGACGTCCATGAAAAATATCGTCCATTTTGTTTCGGGAATTCCAGATCACAAAAAAT
CCATGGACTATAGCGCATGAAAATTGGCAAAATCTGGGTTTACCTGCTTTGGGGCTCGTTTGAACTTTAAAATATGCCCG
TTTTCCCCTCAAAACGAACTGTGTCCATTGCTAAGGTCTTAACGGACTTCCATGAAAATTTCAGCCATTTTGTTTTGGGA
ATTTCGGATCACAAAAAATCCTTGGACTATAGCACACGAAAATATCACGACCCAACGGTACCCCTAGGTGTAACAAGGCA
CATAGAACCCCGAAAGGGACCATGTAAGCCACTTAGCATATCATAGAATAAGTAAAGAACAATACAGCGTAAAACGCATT
TCGAGTTCAATATTTTCATAAAGGAAAGCGAAAGTCTAGACTTATCTCAATTAGCCATCTATTACAATCGATGTATCAAA
TAGGGTCACAATCCTTACAACATAGTTCTTAAATGAAAGTACAAGAAAAGTAACTAGAAAATCATATTTTTGTCCATACT
ATCATATTAGGGAATAAGCCTTAACTGACATAGACCATGTGAGCTTAACATGGAATCTAGTGTCTACCCCACACCGAAAA
AGGGTTGCTCTACTTGCCTAAGGTAGAACCATACTCTTAGCTTAGGTGGATCCACTAGCTAAAGACCTATGAGGGCACAT
AGTTTTGGGATAAGGGGATTACTACTAGAAAACCCAACCTCAACTAACGAAAGAGCATCCATCCCAAGAGATTACTACTA
CGAAAACCCAACCTCAACTAACGGAAGATCTCCCATCTCATATCAATATCCACTCGGTGCTAAGCATTGATTCCCACCTA
TTACATATTAAGTCTTGACTTAAGTTCATAATCATGGAAGAATGTCTTGACATTCAATCCAACATAATCATACTATAGCT
CTTAGATTCAATAGGTAAGACTAGTCTTCCAACCTTAGAATCACTACATGTGACAAATCTTTCACATCATATCATATTCA
TGTATAGGTGTGCATATGAGGATATCATCTAACAACACAACAACTAGATCATAATCATAATCACTTTTACTTTCAAAGCG
ATCTAAATTCATGTACATAAGTCTCATAATCATGCATAATTCTCATACATTGCCCTTCAAGAACCATGGTTCATAATTCA
TCAACACATCTATAATTACTACATTATACATGGATAATAACATAATTCAACTAACTCAATTACTATAAGCAAGATCTCAT
AACATTCCTCTACAAACCACAAATTCACATCTCAAGATCATAATTGAGTAATTTGGGGGATTCATGGGTTCTTGGGGGAT
TTAAACATAAAAACCATAGGAAATCATCAACTTATACATAATACATCATGAATTAATCATTAGAAATGTTTTTAAAAGGA
ACACATGCTATTGGAGTAAAATCTTAACTTTTGGGAAATTACAAGTTTTGAAATCTAGTTTTGGAGGGACTCCATGGATG
AAAGCTATCCAAGGATGAAGGAATACCATACCTTGATGAAGAAACCCTACGAATTTGAGTGGAAAATATGGATCCTTTAA
CCCTAGCTTTCACTTTCTTCTTCTTCTTCTTCCTTGGAGTTTTCTAGAGAGAGAAATTTTGTGGAAGATGAACCTTGGGG
AAAATGTTTGGGTGTTTGGAAAATATAAAGTAATTGGGTGTATTTTGACTTAAAATGACTTATATAGTTGTATAAAAATA
ATACAAAACGACTTCACTTTGATAGGGCTTAAAAAGGAACTTACCAAAATACCCCCTATTTTAAATCACCTGCCCAGGGA
CCATGAAGAGCCTCACGAGCCGTGGTTTTGACCACGAGCCATGGTACCATTCGTGGTCTTGAGGCAGTGGCTTGGCACTT
TGTGCCTTTAGCCCACAAGTCCAAGGCAATCCCACGAGGGGATCCACGAGCCATAGAGCTAGCCATGAGTCGTGGTCCCT
CTTGTTGACCTTGAGGTAGTGGCTAGGTCACTTGCTTTCCACCCTCACACCCCTAACTCTCCTCCACGAGCCTTTCCACG
AGTCATGGTCTTCACTACGAGCGGTGAAGTGGCTCGTAAAGGAGGGCCTATTTTGGGGAGCTCACTGCCTAGGCTACTCA
GGACCACACCACGAGCCGTGGTGGTGGTCGTGGTCACTAGGGCAGTGTCTAGGGGAGAATGGACTATCTTGGTCGTCTCC
CTTGGCCCATGCCCACCTCATTGACTCTTACCCTCTCGTTTAGCTCTAGTTTAGCCTATTAAATTTCGGGGTGTTACAGA
AAATCGGAAAAATCTAGGTTTACCTGCTTTGGGGCTCGTTTGAACTTTAAAATGCGCCCATTTTCCCCTCGGAACAAACT
GTGTCCATTGTTATGGTCTTAACGGATGTCCATGAAAATTTTTGGCCATTTTGTTTCAGAAAATTCCGGATCACAAAAAA
TCCATGGACTATAGCACAAGAAAATTGGCAAAATCTGAGTTTACCTGCTTTGGGGCTCGTTTGAACTTGAAAATGCACCC
ATTTTCCCCTCAAAATGAACTTGGTCCATTGCTAAGGTCTTAACGAACGTGCATGAAAAAATTCAGCCATTTTGTTTCAC
AAATTTCGTATAAAAAAAAATTCATGGACTAGAACACACGAAAAATGGCAAAATCTGGGTTTACCAGCTTTGGAGATCGT
TTGAACTTGAAAATGCGCCCGTTATCCTGTCGAAACGAACTGTGTCTATTGCTAAGGTCTTAACAAACGTCCATGAAAAA
TTTCAGCCATTTTATTTTGGGAATTCCGACCACAAAAAATCCATGGACTATATAGCACACGAAAATCGATAAAATTTGGT
TTACCTGCTTTGGGGCTCGTTTGAACTTGAAGTCCGTTTTCCCCTTAGAAAGAATTGGGTCCATTATTAAGATCTTACTA
AACAACCATAAATTTTTTTGGTCATTTTGATTAGGAATTCTGAATCACAAAAAATTCATGGACTATAGCACACAAATATC
GGCAAAATCTGGGTTTACCTTCTTTGGGGCTCGTTTGAACTTGAAAATGTACCAATTTTCCCCTCGGAACGAATTGTGTC
CATTGTTAAGGTCTTAATGAACGTCCATGAAAAATTTCGGCCATTTTGTTTTGGAAATTTTGAATCACAAAAAATCCTTG
GACTATGACACACGAAAATCGGCAAAATATGGGTTTACCTGCTTTGAGACTCGTTTGAACTTGAAAATGCGCTCATTTTC
CCTTCGGAATGAACTTGGTCCATTGCTAAGGTATTAACGGACGTCAATGTAAAATTTCAGCCATTTTGTTTCGGGAAATC
TGGATCACAAAATATCCATGGACTATAGCAAACAAATATTGGTAAAATCAGGGTTTACCTGCTTTGAGGCTTGTTTGGAC
TTGAAAATACCCCCGTTTTCCCCTCGGAACGAACTGTGTCCATTGCCAAGGTCTTAACGGACGTCCATGAAATATTTTGG
CCATTTTGTTTCGGGAGACCCGAATCACAAAAAATCCATTGACTATAACACATGAAAATTGGCAAAATCTGGGTTTACCT
GCTTTGGGGCTTCTTTGAACTTGAAAATGTGCCCGTTTTCCCCTCAAAATGAACTGGGTCCATTGCTAAGGTCTTAAGGA
ACGTCCATGAAAAATTTCGGCCATTTTGTTTTGGGAATTTTGGAATACAAAAAATCCATGGACTATAGCACACGAAAAAT
GGCAAAATCTAGGTTTACCTGCTTTGGGGCTCGTTTGAACTTGAAAATGTGTATGTTTTCCCTTCGGAATGAACTGTGTC
CATTGCTAAGGTCTTAACGGATATCTATGTAAAGTTTCAGCCATTTTGTTTTGGAATTTAGGAACACAAAAAATTCATGG
ACTATAGCACACGAAAATTAACAAAATCTAGGTTTACCTTCTTTGGGGCTCGTTTAAACTTGAAAATGCACCCGTTTTCC
CCTTGGAATGAACTGAGTCTATTGCTAAGGTCTTAACGGATCTCCATGAAAAATTTCGGCCATTTTGTTACAGAAATTTT
AGAACACAAAAAATCCATGGACTATAAATCGGCAAAATCTGGGTTTAACTGCTTTGGGGCTCGTTTGAACATGAAAATGC
ATCCGTTTTTCCCTCGGAACGAACTGGGTCCATTGCTATGGTCTTAATGGACCTCCATGAAAATATTTAGCTATTTTGTT
CCAGAAATTCCCGATCATGAAAAATTCATGGACTAGCACAAGAAAATCGATAAAACCTTGCTAAGGTCTTAACGGACATC
CATGAAAAAGTTTGGCTATTTTTGTTTCAGGAATTCTGTATCACAAAATATCCATGGACTATAGCACACAAAAATTGGCA
AAATCTGCATTTACCTACTTTGAGATTCGTTTGGATTTGAAAATTGTTCCCGTTTTCCTCGTAAAAACGAACTGGGTCCA
TTGCTAGGTCTTAAAGGACCTCCATGAAATTTTTTGGCCATTTTGTTTTGGGAATTCCGCATCACAAAAAATCCATGGAC
TATATAGCACACAAAAATTGGCAAAATTTGTGTTTACCTGCTTTGGGGATCATTTGAACTTGAAAATGCGCCATTTTCCC
CTAAAAACAAACTGGGTCCATTACTAAGGTATTAATGACCTCCATGATAAATTTTGGCCATTTTGTTTCAGAAATTCCGC
ATCACAAAAAATCCATGGACTATAGCACACAAAAATCGACAAAAGCTGCGGTTACCTGCTTTGGGGCTCGTTTGGACTTG
AAAATGCGCTCATTTTCCCCTAAAAACGAATTGGATCCATTGCTAATGTTTTAATGTACCTCCATGAAAAATTTCAGATT
TTATTTTAGATATTTCGCATCACAAAAAATTCATGGATTATAGCACATAAAAATCGACAAAATCTGCGTTTACTTGCTTT
GGGGATCGTTTGAACTTGAAAATTCGTCCATTTTCCCCTCAAAACGAACTGTGTCTATTGCTAAGGTCTTAACGGACCTT
CATGAAATTTTTTGCGCATTTTGTATCGGGAATTCCGCATCACAAAAATTTCACGAAGTATAGCACACAAAAATAGGTAA
AATCTGTGTTTACCAACTTTGGGGATCGTTTGAACTGGAAAATGCGCTCGTTTTGCCCTCAAAATGAACAGGGTCCATTA
ATAAGGTCTTAACGAACCTCCATAAAAATTTCGACCATTTTATTTCAGGAATTCCGCATCACAAAAAATCCCTGCACTAT
AGCACACAAAAATTGGTAAAATTTATGTGTACCTGCTTTGGGGATCATTTAAACCTTAAAATGCGCCCGTTTTCCCCTCA
AAATGAACTGGGTCCATTGCTAAGGTCTTAACGGACCTCTATGAAATCTTTTGGCTATTTTGTTTCGTGAATTCTGTATC
ACAAAAAATTCATGGGCTATATAGCACACAAAAATCGGCAAAATTTGAGTTTACCTACTTTGGGGCTCGTTTGAACTTGA
AAATGGGCCCGTTTTCCCCTGAAAATGAACTGGGTCCATTGCTAAGGTCTTAACGGACCTCCATGACAAATTTCGACCAT
TTTATTTGATGCAATACGAATTTCATCAAGGTCATTTACTAGAAGCCAAGCTCAAGACCTTCAAAGGATGCAACGATTAT
TCATGAAAATGGAGGTCCTCGAGATGGTATTTATGGCAAACAAGGGATTTCAGACCTTGATGATTGGATGGGGTCCTTTT
GGCGAGCAGGACCCACTTGGAGCATCGCCCAAGGGACTAGGCGATGGTCCCAGCTCACCTAAAGTTCCAGAACATGGCCG
TGGCTGAAGACCATGCAGGAATACTCGCTAACCAGGTTGGCACATCTCCCAATCCACTAGGCAAACCAACCCAGCTCGCC
CTTTGTCTCTTCGGGTCACTTTTGGGCCCTTTATTTTTGAAACTATAAATAGTTAGCTTGGTTCATTTTAGACTTAGATT
ATTTTGAATGTTGAAAACTGAAAACTCATGTTTGAGTATTGAGAGCTTGGTTAAGCTTTTGTGGAACTTTGTTAGTAACG
TTGATTGCTTGGGATATCGATTCCCTTGAGGTCATCGTAAGAGTTATGCGCTATAGCTGGATCAACGAATCAAGGTCATT
GGGTTTAATATACCTTTTGGTTGCCTTTTGTTTCCTCTTGTGTGTCTATCTACCTATCTTTACTTTGTTGTCTTTTGATT
TCTGCATATTATCGTCGTTTCTCTTGTGAGAATCGTATCATTTGGTATCAGAGCTGAGTCTAGATTCGTTTCTACGATTC
TAGTCTTGGGGTTTTGTTACAAAAAAAATGTTCAAATTCATTTTTGTGAATTTTGCTGAAATGGGTCTTGTTAATTTGAG
TCTTGTTTGAGTTTCTAAGGTTGGAATAGTGTCCTCCAACCCTATTTGAGTCTTAGGCTGAGAGTGGAAGGAGTTTGGTG
CATTATTGAAGATTCCACCATTGGAGACTTGAAGAAGCTTGAAGAAGATGCAAATGGGTTTTGAAATCTGAAGGTTTTGG
TTTGGAATTGAAGGTTAAAAAGTATTGGGTGTTATTTCCCACAGCAAGGAGATCCTTCACCTAAATTTTCGTGAAATTTC
GAGGCAAAATTTTTAAGGGTTTTAATTTGGGTCTTCATTTTGTTCTTGGAGTTCTTGAAGGATATTCAAATCTTCAAAGG
GAAGAATATTTGAAAAGAAGGGGTTTGATTCAAAAAGGGAATAAAGAGAAAGAGTAAAAGTGATTATTAAAGAGGGAATT
TACCTAAAAGGGTAAATACTAAAGGACAAGTGCAAAGGGGGGAGGACCATAGGAGCTCCATTTTCGAATCTTGCTAGTGC
AACGCTTGGACCATTGGGCGAGCCACGACTTAGCTCGCCTAGTCCATTTGGCGCCTCGCCCATTGGGCAGGTTGGTCGCT
GAATTAGCTGCCAATTTGAGGGAGCTACTGGAATTTTCGACGAGACCAAGCCTTGGTCGCCGAGTCCATTCGGCGCATCG
CCGAACTATCACCCATATTGACGAGTTGCCTTGTCTGTTTGGCGAGTCCTTCTTCAAGTTGGCGAGCTGAACTTCACTTT
GGCGAAGAAAACAGGTCATTCGGCGATCGAAAACTCAAGTTACTCCTAATCTCAGAATTTAAATTCTTAGTTTCTTTTTC
TTTTGATTCTCAAACGTTCTCAAGAATCCTAAACTGATTTTCAACTCGTAAATACTCTACTTGTTGACCATTGGTTATTG
AATTCACTTCTTTGTTTGTGCCTTTTCTTTTTATGTTTTTCTTATTTTTACTTCGTAGTTAATTCTTTATTCAAGTTCAT
TTATTTTAATTGAGTCATCCGTTCTTCTTTAAACAAGTATATATTCTGACCAATAGTAGAAATTGGTACCTTGTGATCAA
CTGAGTACAAACAACTGTCAACATTAGCCACGCCAATTTTAGAGGCAATCAAAGGTGTGTAAACACGAGCAATTGTGAGT
TCATTTTATTAACGCTAACATTGTTTGCTGTTTTGGTTAGTTCTTTTATTTGCAGGTGCAATGGAAACAGGAGGAAATAC
TCAAGCACCTATCAGAGAGATTACTTTGGCAACTTTATTAGAGGTATTGAGCAATGTGAGAGGTGATATATCAAGGATAG
ATGGGAGGTTGGCCAGTGTGGAAGGTAGAGTCAATTCCAATGACTCCACACCACAAGCTACTTTTCGTGCTTCTACAAGT
GAGCACAATCACACTCATTCTCCTACTCTCACACCCCGGAACCCTCCACCAAGCTTTGCACCCAACTTTCAATAAATTGG
GTACAAATAGCCAAAGTTCCAATCGACCGTTCCATTTTTCGCTTAGTCAAGAAGCTCCACCAAATCAAAACCATCCTTAC
CAAACACCACTTAACCAAAATATTCCCTACCAAAGACCACAACCACAACCAAATCCCGTGTATGAGGTGAGGAATGATGA
AGATCAAGGAGGTTATGAAGGTGAAGGTGAAGGTGAAGGTGAAGAAGCGCCATGGAATGAGTCACTAAGAAATTGACCAA
GAGGTCAAGTCTTGCTAGGTGGACCTAGAGTTAGATTGGGTCTAATGCCATTTGATAGGAGACAACATGGGAACCACCCT
TAAGGTGGGGAACAATGGGAAGCCAACGTTAATCAAAAAGTTGCTCAAGAAGCTAGAGAAGGACATGGTAACCGCTATCA
AGGAGGACATCAAATGGGTTACCATTACAATGACCAAGGTGGCCATAGAGGCTGAGATGTTAGCATCAACTCTATCAAAT
CGACTCTTCCAACATTCAAAGGGGAATGCAATCCCGATGCTTACTTAGAATGGGAGTCGCGATGTGACCGGATTTTCAGT
GTCAATGATTTGGTGGAGGTCAAAAGTAGTTGCTATGCTATTGCTTAATTTGAAGGGTATGCTGTCACATGGTGGGAGTA
CATGAAGAGGTATCACTTAGTTGTTCAAGAAGGTCATCCTCCACCATGGCCCAAATTGAAAAGATTGATGAGAACTAAGT
ATGTGCCGAAAAGACACCGCCAAGGGTTACTTGCCAAATTGTACAACTTGAGGTAAGGAACTAGAAGTGTTGAAGCCTAT
CATGATGAGTTTCAAAACATAGTCATGAAGCTCGAATATCGAGAGATTGAAGAGCATGCCGTGATTCGTTTTAAGGTAGG
GTTGAACAAAGAGATTTCTTCGAAGATGACCATTCATAGGTTTGCTACTTTGAACGATGTCTTTGAGGCAACCTATGAGA
TAGAGTTGGAATTCAAGGAAGAGAAGGTGTCTAAATATAAGACGTCGTCTTCCAATTCTTTGAGAAAGAACAAAGGGGGA
GCTCAAACATCGTCGGGTTGGAACAAGGGTTCGGATGTCAAGAAGCCTTATGAGAAGAATCCCTTCGAAGGAAACACTCT
AAAGTACCCGCCTAGAGACAAAGGTATCACTGACCCAACTAAGTTCCCTAAAGGTATTCAATGTCACAAATGTAGGGGAT
GGGGTCATATAATGCGTTAGTGTCCTAATCGATTAAATGCTCTAATGCAATGAGGGGAGATATATCTCAGTGTTGAGGAA
AAGCGAACAAGTGAATGTGAAGAAGATCCTCGAGAAAAGGTTGAGTTTGAAGATGGGGAAGATGAGGAACCAGACCTTTG
CATCAAAGAACGAAAGAATTTCATTCCTCTATATGTGGTGAGGTGAGCAATGATTAGTAAATCTATGGAAGACCTGAGCC
AAAGAGAGAACCTATTTCACTCCAAATGCTTCATCAAGGATAGTGTATGTTCCTTAATCATTGATAGTGGGAGTTGTGCA
AATGTTGCTAGCACCGATTTAGCGGAATTGTTGAAACTCCGTACCACTAAGCATGCTACACCTTACAAGGTTCAATGGTT
GAGTGAGTGTGGAGAATTGAGGGTACATCGACAAGTGATGCTAAAGTTCAAGATTGGGAAGTATCAAGATGAGGTTCTAT
GTGATGTGGTCACAATGCAAGCTTGTCATGTGCTGCTCGGGAGACCTTGGCAACATGATCGTTCAACTAAACATGATGGG
AGAACCAACAAGTATTCATTTGTGTTGAATGATCCTAAGTATGTTCTTCACCCTATGTCGCCCTCTCAAGTCAATGATGT
ATATCAAAGGATGAGTGAGTCGAGGGAGAAGAAAAAGTGTGGAGAGGAACATGAGGAGGCCGAGATCCAAGAAGAGGAGG
AGAGGAGGAAGTTGAAAGGAAAGGCCTAAGTATTTTTGGCTAATTACAAAGAGATAAGGGAGGAAATTGAGTTCGAAAGT
TCATTGATCCTTATCACACATGGGGATCATGTACTACAAACTAACCAATCTCATTCTTCTCTTCCCAATTCTATTTCCTT
TCTTTTGCAGGATTATGAGGATGTCTTCCCAAAGGAGTTTCTTAGTGGATTACCCCCTCTTAGGGGAATTGAGCACCAAA
TTGATTTTGTGCGGGGATCCCTATTGCAAAACAAGCTAGCTTAGTGAAGCAATCCGAAGGACACCATGGAGCTACAAAGG
CAAGTTGAGGAACTCCTCAACAAAGTTTATGTGAAGGAGAGTATGAGTCCATGTGTCGTGCCGATTCTATTGGTTCCAAA
TAAAGATGGAATATGTCGCATGCGTGTTGATTGCCGAGCCATCAACAAAATTATGGTAAAGTATCGCCATCATATTCCTA
GGTTAGATGATATGCTTGATGAATTGAATGGCTCTTGTGTGTTTTCAAAGATTGATCTTAGGAGTGGTTAACATCAAATC
CGTATGAACCCCGGTGATGAATGGAAAACTGCATTCAAGACCAAGTTCGGTCTATATGAACGGTTGGTGATGCCATTTGG
TCTCACTAATGGTCCTAGTACCTTTATGCGTCTCATGAATCATGTGATGAAACCCTTTATAAGGAAATTTGTAGTTGTCT
ATTTTGATGATATCTTGATTTATAGCAAGACCATGCATGATCTTATTGAGAATTTGAGATGTGTGTTTGATATGAATAAG
AAGGAACAACTTTATGCTAATCTTGATAAGTGTTCATTTAATGTTGATGAATTTGTCTTCTTGGGTTTTGTTATGAGTTC
AAGAGGGGTTGAAGTTGACGAGTCTAAAATTGATGCTATTAAGAATTGGCCAATTCCGAAATTCATAAGTGATATTCGAA
GCTTTCATGGGTTGGCTAGTTTTTATAGGCGATTTGTCAAAGGTTTTAGTACCATTGCAGCCCCCTTGACAAAGGTAATC
CGAAAGGATAAACCTTTTAAGTGGGGAGAGGAACAAGCCAAAGCTTTCGAGGCTTTAAAATCCATGCTTAGTTCGGCTCC
TTTGTTGTAATTACTTGATTTTGATAAAATGTTTGAAGTGGAATGTGATGCTAGTAAAGTAGGAATTGGAGCCGTCTTAA
TGCAAGACCAAAAGCCCATTGCTTATTTTAGTGAAAAGCTAAAATGTGCTACTTTGAATTATTCCATTTATGATCTTGAA
TTGTATGCCTTGGTTAGGGCTTTGGGTAACTGGCAACACTACTTGTGGCCCAAGGAATTTGTCATTAGGACTGACCATGA
GTCCCTAAAGCATATTCGAGCCCAAGGAAAGTTGAACAAGAGGCACGCCAAATGGATTGAATTCTTTGAAACTTTCCCTT
ATGTAATCCAATACAAAAAGGGAAAGGAAAATGTGGTGGCCGATACTTTGTCTAGAAAGCATGTGTTGATAAATACTTTG
TCTTCCAAATTGATTGGCTTTGAATGCTTGTAGGCAATGTATCCCAAGGATCCCGAATTTGCTCAAATCTTCAAAGATTG
TGAGAAATGGATGAGGGAAAGGGGAATGGGGGATAGTTCTTCTACTCCCTATTCCAAGTTTGATGGTTTCTTGTTCAAAG
ACAAGAGACTTTGTGTGCCCATGATCTCTTGGAGAAAATTATTTGTGAGGGAGGCACATGATGGGGGTTTAATGGGTCAT
TTTGATATTGAGAAAATTAGGGGAATTCTTGAGGAACAATTCTATTGGCCTAAAATGCATGAAGATGTTGTTCGGATTTG
TGGTCAATGTGTTGAATGTCGACGTGCTAAGTCACGCCTTCTTCCCCATAATTTATACACTCCACTCCCCACCCCTCAAA
GACCTTGGCTCGATATTTCAATGGACTTCGTTGTGGGTTTGCCAATGACCAAAAGAGGTAGAGATAGCATCTTTGTTTTT
GTTGTTTGATTTTCAAAGATGGATCATTTCATTCCAAGTCATAAATGTGATGATGCTTCCAATGTAGCATCTTTATTTGT
TGAGCATATTGTTAAATTGCATGGAATTCCTCAAACCATTGTAAGTGATAGGGATCCAAAATTCCTTAGTCACTTTTGGA
AGGAATTGTGGGGTTGATGTTTTATTAAGAAAAATATAATTAGTCTGGTTTTAAGAGTCGCCACTTAATTTTAAAGTAAA
ATTAAGAAAACTATTGTTTTCAAAAGACTAAAACAGAAATCTAATGAAAACTTAAAAGGGGTTCGGGGTTCTTATTAGCA
TTTCGGGAAGGGATTTAAAGCACCCGAAACTCCCGCTAATATGCGGTTATCCGACAATTAATTATTAGGCTAAAATGATT
TTAACTTAGCTTGAATTGCAAAATTGAACTATTTTGTTAGTTAGGACCATTTCAAGGGAGAAAAAGAAAAATGTTGAAAT
ATTATCTAAGCGAAATATTTTGTAAACTTATTTATTTATTTTTAAGCCAAGTAAATGATGAATAATTTAGTTAAGTAATT
AATTCAGAATGGGTGTCTTTTGGGGATTTGAATTTTTTAAAAAAACCTTAAGACTAATAGCAGATAATAACGAGTAAACA
ATACAACAAATAAAGGAGGGAAAGAGATTTGGGCCTAAATTTGGTTTTCCTGTTCGCTTGGGCCCATTTTCGTTTTGGGC
CAAAGGCCCATTCGAGTCACCTGCACCTGTCCTAAACTAACATAAAAGAAATATATTTTTCATCTTTGGGCCTTAGGCCC
AATTCCTTCACCTGTCCTAAACTTCTAACAGAAGTAATAATAATGACTAAATGGGCTTAGTCCCAATAAATAACAAAATC
CAATTTCTGGAATTTAGAGGCCTTTGGGCCCATTTCTCGATTTTCGCACACACTAGATGTGTACGATCTCGGATTAGCTC
CAATTCCTGTTCATCAATTTTTCAGGGTCCGTTTCCTTGATTCCAAAGGCTGGCCAACTAAGAAGGAAGTGATTTAAATC
TTTATGGCTTTCTCGAAATGCAAGAAAGGGGAATAGGAGTTCATGGTGAACTCGGGGGGATTTCCACGTGCAACGAAAGG
AAAGAAAAGAATTACGAAAGAGATAAAGATCCAACGAACAAATGGTCCAATTAATAACTAAAAGAAATGAAGATAAATAC
ATGAATCATTTCAAGAGATAAGCATGATTATGAAACCAATACACTTCTAAACAGAAAAGGGTAAAGAGCTTATATCCAAA
GAAAAGAGATAATTGTAGCTAGTAATTACGACTAAGATATACCATGTGATTAAAGAAACTTCCTAACTAGATGGAAAATA
TAATATTAACGAAGTGCATAAGGCAAGAAGACTAAGAAGGAAAATTATCATTTAAGCATATCTAATTAAGTCTCTTAAAA
CCTATAACTTAACAGTAAATGAATAAAGGGGTGCAATTTTGAACTAATATATTTTAAAGAGCCAAACACTTGCATTTCTG
GCAATCAATGAAAAGGTAGTGCATGATCATTTGAACTCCAAATATAACAAACTAAGCCAAATCGTTTTCGACTTATTGCT
TTCACTACAGGACCCCAACTTAACATCAAACAGGCACAATAATGAGACAGAGCTAACAGATAATAAGCCATTTTGAAGAC
TGAAAAGGAAAAATCTCCTGATAATTAGTAGGCTCATGCTTGTTCAGTAAACGCATTTAAAATGAGGAGTAATGCAAACA
CAAAAGTAAGCTCAAACGATTATATATGCTAATTTATACATTTAGCTCAAATCAAAGAGAAAGTGATACGATGTCAAATA
TCGACTATTAATACAGATTCACAACAGATAGAAATGAATTAAGACAAGTGAACATTTTTTGAGACTAGTTATAGCACTAG
AATTCGGAAACAACATAAAGAAGCGACCGCATCTGGAAATAGCTAGATAAACAAACAAAGAGACATCATCCATAGCCTAA
AATTCTAACAGTAACGACAGAGAGACAACATGTTATTAACAACGAAATGTAACAAAAGAAGGAAACAAACAGAGAGAATA
ACAAAATGAACGAACCAAAAATTCCACCAAGCTTAACATCTAAATCGACTCATAAAAGGCAACAAAAGCTTTGGAAAAGA
TGGAAGTTTACCTTTTTAGGGGGTAGCGACTGAGACCACGAGTTGAGTTGACTTCCACCACCACGATGCAAGTTCCGACG
GACAAAGTCGAGGCGAACAACAACAAAAACTAGCCCAAGACTGAATTCTGAATCTCTGTGATTTCGAGCCCTATTCCTAG
ATACTTGTAAATAACTATATAGCCAGCAGCTTTGCTGTGTCTATTTTTTTTCCTTTTGTTTCTAATGATAACTGATTCTC
TTATGCCTCTAATCTATATTTTCCTATATTTTTCCATTTGTTTCTTTCCAACAATTTTTCCAATTTTCTTCCCTCCCTCA
ACAGTGAATAAGAGGTAATATATATAGGAGAGGATTAGGCAGAAAAAATAGGGGGAATCGATAGAAGCTATGGATAGGAA
CGAGGGACTATTTTGAAAATTCGAAATCCCAAAAAAAAGTTTCACCATTTAAGGAAGACTACTTTTTCCTGAAGGTTCAA
ACTATTTCGGTAAATGAAAGGGAGATGGATGGCGGAGATTGATCTCTCGTCCTTGAATCTTGACGTGGCAGCCATCCACG
CGAGTCAAGGACGGAAAATGCGACTTCCAAACGAGATTTCAGGCGGCTTTGCGGTACAGGGACAGAAAAAGTAGAAAACG
ATGCCTAATCGCAAAGACGTGAACTTTACCGTGTACTGCTCCGTCTCTTTGTGAACGTTGCTGCTGTTTAGGAGTTGTAC
ACGCCGCTTGGATTGTTGTCATCGTTGTTGTGCCGTGAAGTTTGAATAGACATTGTTGCTTTGTCACGTTTTGAAGAAAT
GTTGCTGGTTTTCTTGTCGTTTGCTGGGTCTCTTTTGCTGATGGTAAAAAGAGTTGGGCCGGGTTAAGTGTTGGTATGCT
GGGTCGGTTTGGAGGTGGGAATGGAGTGGGCTGCTGCTGGAATTGTTTTGGAAAGGGTTTAGGAATTAAAAGTGGGTTGT
TGATGGAATTGTTTTGGAAAGGGATTAGGAATTAAAAGTGGGCTGCTGGAAATTTGGATAAAAGGGCCCAAAAAGAAAAT
CGACCCTTTAGTGAATTGCAGACAAATGTTCCGTCTTGGCCAAATTTGTGATAGATTAATAATTTAGCCATATAGACCGA
AAGAAATAATTAGAAACTTCAGCTATAAATGAAAATAATACGAACTAATATAATTAATTTATGAGCTTCTTAACCTTAGT
GAAATAAAATAATCGATCTTAATTATAAAATAATTAAACTAATTGTCTTAAAAGTATAACTATAATTAAGACTAAATTAT
ATTAATAAAATATTTAACTCATAAGCATAAAAAATATTTTTGTGACACATCTGAACCACTTAAAAAATAAACTAATTGAA
TATATGTACCTATATAAAACATATTAATTATTTAAAAATCATATAAATAAGTAAAATCATTTTAAAAACTTGAGAAATAT
TTTGAGTTTTTCCACAAAACCAATTATTTCAAATTGTTTGAAAATTAGGAAGCTCAAATATTGATTCCTATCGAGGTGGG
TCAAAATTGGGTGTCAACAACTGTCCCTCGTTTTACTCAGATTGATGCAAGAAATTCGAGGAAATTGAAATTTACTAATC
CAGTTTTGATCGACCACATAGTCGTCTTTTCTGGAAACGGGATTTTGTACGAACTATTGGCATTATGGCCAAACCCCGTA
AGTGGGTTTCCTACATTTCTCAGGCAATTGCTTGATTCGACGCACGATTTTGAAAGAATTCAAAAGTCATCCCGATATCA
AATTATGGAGAGACCGGAATGCTTGGAAGTAAGATTTAAAAGCAAATTTTGGAGTACAACCGAGTTTCAACACTGATCCC
GCTTACATATCCTTCAACTTAGGGAATCAGGCTGCTTGTAGTTATACTCAATCGGTTGAAAAGGAAATCTATTATGCAAG
ATAACCTTTGGTTCAGAAAAAATGACAAAGTAAGTCGAGTATGAAAATAAGGCTTGCAAACTCTTAGCCATGAATGTGAC
GCGATTCACACCCATAAATAAGAACTCACATGGACATAATTTCCATCACTCTTAGAGCGTTGTCACTCTGATTGGAAAGT
TGCTTCCGATGAACCTAAAAATTGCCGGATGCGAAACTGTAACCGATAAACCTAAGAAAAAACCCACATGCCTTCTGATA
GGAGTGTGGTTTGATTGTGGTGGAATTCGCTCCTCTGCTCGCATCCTAAGAGTTTGGTACTCCTCTTTGGACTATGTCCC
AGTTCGCTGCTAAAAAAAAGTTCCACGTTGTGCTGCGTCCTTTCTAATGTCGTCCGCTCTCGTGGTTTCCTTTGAGAATT
CATTCTCTTGGGATGCTCTCGAAAAAGACTGAGATAAAACTCATTAGCATAAAATGCAATTCAAATGGAGAGATAATGTC
TTTTACCGTGTTGACACTTAATTGTTCTCCTTGGACGTTTGACGTCAGCTTCCTCCAGTTTGACATAAAGCAAATAAAGC
TTATGTCTCATATTTGCAATATGATCTTCAATGTACTCTTCCTTTGATGTCAAAGTAATAAAATAGGCTGATGTAATATG
TTGACAGTTCTCTTGATGTCGTTGTTGATGGTTCTCTTGATTTCGTTTTTGCAAAGAAAAATGATGCAGTCGATGTTGAT
CTTCTTGTGATGGGTACATAAATCTTTCTTTTGCGATGTATAACTCTTTCACTTGCTATGCATGAATCTTTATTTTGCGA
TGCATGACTTCTTCTCTTGCTATGCATGAATCCTTTTCTAGCGATGTATGACTCTTTCTCTTGCTATGCATGACTTCTTT
CTCTTGCTATGCATGACTTCTCTGCGTTGCATGACTGCTTTCGCTTGCGATACATGACTTCTTCTCTTGCTATGCATGAA
TCCTTCTCTTGCTATGCATGACTTTTCTGCATTGCATGACTGCTTTCGCTTGCGATACATGACTTCTTCTCTTGCTATGC
ATGAATCCTTCTCTTGCTATGCATGACTTTTCTGCGATGCATGACTTCTTTCTCTTGCGATGCATGACTTCTTCTCTTGC
TATACATGAATCATTCTGTTGTGATGTATGACTATTTCTCTTGCTATGTATGAATATTTCTCTTGCAATGCGTGATTTCC
TTCTCTTGCAATGCATGAATCTTTTTCTTGCAATGCATGAATTCTTTCTCTTGCAGTGCAGGAATCTTTTGATGATGCCT
CCCTGGTACCGAACGAAGATAATGCTTCACCGAGCCACATAAGTGATCTTCTGGGTGTCTTCTGGGTGGCGATATCGTCT
CAATTGACAATACAATTAAAATGATCCTCGAAGTAGTGGTATTATCTCATTTGACAATACAATGTGAATGGCTCTCCGAG
TAAGAATATTATCATGTCTGATAATATGATCGATGCAGATAAACGTCCTCCAAGTATCTTTAGCTGCTGGAAAACAAATA
AAATTTCTCTCTTCGAGGTTTTCATTTGTTCCATCTCCGAACATAATTGCATTATTATTATAGACCTCGCATTGTTGGGG
AATTTGAATGAAATGATGTTATTCATATTCCCAAATCTTTGATATAAGAAGCATAAAATATTTCTTGCATCCACAGAAAA
ATTGTCAATTTTGGGGAGCTCTTCGCCCTTTTTACTTCTCCATATTCATTGAATGGTGGAATATGCTGATTTTGAGGTAA
ACTTATAGACCTGCGTCCACAGAAAAATTGTTAGTTTAAAAAATGAACTGATTTGTGTCGACCTCTTCGATTGTCCGCTC
TTTGTCTTTCTATCTTCAGTTGATTTCTCCAAACTCCCGCTTTTTGATAGATAAGACAGAACATTTTTATGGAAAAGTAA
TTTAAACACGAAAGAAAAGTTTTAAGGAAAATAGATTTTCAAAAAAGAAATATTTGGAAAAGGTCATTGCCAAGTATCAT
GTCACGTCAAGCCTAATGAACAACTTTGAGGTTGATGCCTCGAGGTCTATGTGATCACTTGCTGGGAAGTATTCAAAGTC
TCTCTAAGCTGTTGATGAGCCTTATTGAAATTTTGAGGCCATCCTCAAATATTTCCATTCCAGTTAACTGTCTTGGTTTA
TCTCGAACTGTTGGTGAGCAAATCACGAAATTTTTGAGATCTTCTCAAAATTTTTGTCCCAGTTGCAATTCTCAAACTAA
CTTCAGTCTTGGTTTGTTGAAAAGATCTTATTCCTGAGAATTTTTTGAGTCCCTCTAAAAAATTCTGTCCCAGTTTCTAT
TGTAAGAAAAAGAGAAATCTTACGAGAGATATGACCGAGCCGTTGTGGCGCCTACATATCCCGTTGAGGCAGGAATCAAG
TCAAACATAGTTCCCCCTCTCGAGGATTAACAAAAATAAGAAAATTACTAAGAAACCGATCGAGGCCGACATAGGCCGCC
TACATATATCATTTTTGAGAATTCAGGTCAGACGTAGTTCATTTACAAGAGGAAATATTTAAAAGGGGATGAAGGGGTGA
CCGAGGTCGACATAGGCTGCCTACGTATCTCATTTTTTGAGAATTCAGGTCAGACAAAGTGGTTACAAACAGATAGAAAC
GATTACAAGGAAATGACAGAAATATAAACTGAAATTCACACATAGTATCTCTTGATAGCATCTGAGTTGATCGGTTTCGG
CCATTCGGTGCCATCCATCTCCGACAGGACCAAGGCACCTCTAGATAATACTTTGTGAACCATGTAGGGTCATTGCCAAT
TTGGTGCAAATTTCCCTTTATATTCATCCTTGTGAGGGAAAAGACGTTTGAGAACCAACTGACCAATTTCAAACATTCTG
GCTCTTACTTTCTTATGGAAAGCACGAATCATTCTCTGTCGATACAGTTGACCATGACAAATGGCAGCCATTCTTTTCTC
ATCAATCAGTGTTAACTGATCAATCCGCTTGCGAACCTAATCAGCATCACTCAATTCAGCTTCTTGGATGATTCTCAATG
AAGGTATCTCAACTTCGGCAGGTATAACTGCTTTTGTTCCATATACTAACAAGTATGGAGTAGCTCCAATCGACGTTTTG
ACAGTCATTTGGTAACCCAACAGAGCATATGGTAACATCTCGTGCCAACCTCTGTGATTTTCAATCATTTTCCTCAGAAT
CTTCGTTATGTTCTTGTTGGCGACTTCTATAGCTCCATTCATTTGGGGACGATTGATACACTCAAATTACACCTCCCTAA
AGAAGCATAAGCGATCGTTATCATGTAAAGAACCCAACTTGTAGGTTGGGGTGGATCACATGAGAAAACTGGTTTAGACT
TAACTTTAACTTACACCTATATTCGTTTAGTAAAAGTACTTCTGGAAACAAGTAATAAAAAGGTGGGGGGATTTGTCAAA
TAAATAGTAAGAATTCAGTAAACAAAAGTCAGTTTTTGTTGTTATCAAGATGAGAAAATTAACTAGGGTATACGTGTTCA
ACACAAGCTCATAACTCAGTAATCCTAGTAATAGCAATCCGGTCCTAGTGTATTACATGCAAAGTGATAAGTTAAGTATC
TCTAAATCCTTGGTCCGGTATCTAGAGAATTTCACCCCGCACCTTGGTCTGGCTACGTGTGTATAATTTACTATCCCTTA
CCTTTACCTCATATTAGACATCATAATCGATGTTTGGCTTAGTTTTACTTTGTACCAATCGACACTAGCCTATTAGATAG
TATCACACTAAATCTATGTTGATAATTCTTTTCTTGTTGATTACCTCCTTGGTCCGGCAAGTAGATACAAGGCAAGTTCT
AATGCGTGCACTCGTTAATATGCATGCAAAACACTATTCAAGAATTGCTTATTTACTATTCATACTTTGTTAATCGCTCA
TGGATCCCACAACCCTAGTTGTGGAGTTTAGTTACCCATAATCATATGAACACAATTCATTGTTTTAGATGAAAGAATTA
TGAACTTACGTAGTTGAGAAAAATAAACCCAGAAATTCAACTCAAAATTCAAATAAAATCTTCAAAACGAACCTTTGGAA
ATCAAGAATTGCTCGGGTAGCAAAATTAGTTCCCAAGTCACAAAGTAAAACAAAAGTAATAAAGTCTAACCCCCAAAAAC
GAGGTTTACATTCCCTATTTATAGAAAACAAGTCCTAAATTAAAAGAGAAACAAATTAAGGAAAGTTTGTTCAGGCACAC
GTCTTCATTCCACGAGACTGAATCACGGACTGTCACTGGATCTACGGTCNNNNNNNNNNNNNNNNNGGTCCGTGAGTCCC
TTCCGTCAGCCAGGACTTAGAAAATATTTCAGCCTCCAAAAATCAGCTTCTTTGAAGCAAACGACGGACTTGCAGTATGG
ACCGTAGATCGATCTACGGTCCGTCAATCCCCCTCCGTGGCTCCACACTTGGAATCTTCAAAAATCAGGAACTGGAACCC
CCGCAGTATCAATCTACGGATCAACAGTACGGTCGGTAGATCAATCTACAGACTGTCAGTGGCCATCGTGGTTCCACACT
TGGTCAGATTTCCCTGATTTGCTTGCCTGCTGATCTACAGCCATCACCTACGGAGCGTCAGTAGACCTATGGTCCGTAGA
TCACCTCCGTAGATGCCCTTTTCTGCATTTTCTTTCAGTTGTCTCTTTACTTCCACGCCTGAACATCTTTCCTGCAAAAT
ATGATAAAAACACATAAAAACTAATACAAAAAGGCCCTAGACACACACAACTTGTAAGTGAAATGTATTAGAAATACCGT
AAACTCACGGTATATCAACACCCTCAACTTAAAATCGTTGTTTGTCCTCAAGCGACGCACTAAGACTCTAAACGACACTT
GTATAAAAGCAAGCATTTCAAGCACAAACAATCACATGGCTCTCTACCCCACTCTCTTTTTGGGTACAAAATTTGTTCTC
TTCGACTCGACAAGCTAATTCATATGGATCAAGCCATGACAACGATCGACTAGCCAACACACAACATACACTGTTTCACT
ATCACCAAGGTACCAACTTTTTGACAATGCAACTAGTGCCCTTACTTCAAACGAAATCCCTTTTCTTTCACACAATGACT
GATGAATTTGAGTACAAGGATTCATTCAACACTCACACTTAAAAATAACTTCAAGTACAGTTAGTGCTTAGTACCATAGG
CTTGCCCTTATTTTCACTGCTTAGACTCTCCAAACTAGACTCTAGGATCACTATAGGACTTTCTTGGCTTGTAACGTAGG
CTCAGAGTCAGGTGTGGTATAATTGGGTACTTCTTAGTGACTTCCTTCCCTCATTGACATTACACTAGGCTTTCAACCTC
TTTTTGCCCTATTTTTGCCATCCTACCATTTTACCTTCTTTCCCTTGATTTTCTTCGACCACGGATGTGACTTTAAAATT
TGTAGCTCTGTTTACTTTTATTATTTTTTTAATTATTTTTTTAGCTTTCAACAAGTCACATCATTTCCTCTCTTTTTCAA
CATCAAACTCTTTTCATACCCATTTTCTTTTGGTTTCCTCTTTCATAGCCACCCCCAACTTATAGATTTTCCATTGGTTG
AGGTGCACAATACCCGATGTCGGGTCAGGGCTAAGATTGGAGTTACTTTTTTTTACATTAGCCACCCTCAACTTAAGGTT
TTGGCGTAGGTCGAGGTGCACATGTCCAAGGAGGGACCGGGGACAACATAGTCAATTATAGGAAGGTGAGTTCGGTGTTT
AGAAAGAAATTGTATTATTTTAGGCTCAAAGTATTTGGATCAAAGGGAGCATTTGTTTCATTTGGTCGGATCTTTCTTTT
AGGCAATTTGCTGACTTATCAGAACAATGGCCTATGATTACTTCCTAACCTCTAGATTGTTGAGTCTTAGAAGGACTAAC
CGGGCAAGTTCTAGTTTTGCACAAAAGCTGTTTGAACACTCAACTATTCAAACACACTCTTGGCACATAGTTTCGTTATC
AGATTATTAGATTACCCAATTCAAGTTTCAGCTTAAGTCATGCCATCAAGTTGATTCATTATCATGTCATACACAGAGCC
AACACATTCAGCTAATCATAGCCTAAAAATTCTAGCACATATCACAAAATTTAATAGGTATCATTTTTTTAAGCCATCAT
GCTTCTTTCTATTTCATTCTTCTACACATACGATCCTAACACATGCCGGTTCAACATAAATTAAATAGTCTCTTGGGGAA
AAAGAACACAGGCAAGAAAACCCCACGAGAGGATCTATGAGTTGGGTTACTCAGACTTCACCCTATCACTCACAATCCAT
TTACCCCACCCCTAACAAAAATAGATGCGATTGTCCCCAATGCATACAAAAGCAGAAAAAAGAAAGTGTATTGGGTGAAA
CAAACCTGTGGCGCATAGCGCCGGTGAATCATCAACAAATGGGTGGGTCCGGTTTCCTGAAGCCCGCTGGAACAATAGTT
GGGTCACCCTCAGTAGTGCCCACATCATCCATCATAGCACCCTTAGTAGTGTTCTCTATCACTCTTGCTGCACCAGCAGT
GGTGCTCACAACGTCCCTCACAATAAGCGAGACCTCTACAACTGGGGCAGAACTCGATGCCCCTGCAATACTCTCACGCA
TCCTCCGCTAGCGCAACTTTTCATCTAAAATTGAGGCCTTCCTAGCCTCCTTCTCCTGCCTACGCTGTCTCTTTTGAGCT
ATTTCCTCCTTAGTGCGACTAGAACAGTGCCTCTTACCTTTGGTATGTGTAGGCGCAAACTTCTCCTCGGCGGTCCCACT
GAATAAAGCATCCAGCACCGTATCATCAGCCAGTACAGTAGGTGCAGCCTGAGGCTCCACTGTAGGGGTGGCAACAATGG
CATCAACGTTGGCCCGGAGACTGGCTAATTCAGCCTGAAAAAAGGATAGATTTATGGCCGGGGCTGGTCGCTCGAGGACT
CGCAATTCAAAAGCATCAAGACGCTTATTAACGGCTTGGACCTTCCGATCCATCATGCCCTCCATCCTTCGTTCCATTCT
GGCCTCGGACTCGGCTATAGACTTTTGCATCCAAGGCTGGATGTGATGCAGCAATGTGGCCATCTAAGCCTTTAATTTCT
GAACTCTGGCCAATGGGACAATAGTAGCTCCTAACTGTGGTGTGGACCGGGATGAACTAGGAACCATGCTAGGGGCCTGG
AAAGAGGAGGACGAGATAGTATCAGAGTGATATGGTATAATGGGGTCACCGCCCTGTGCCTTCCCCACCGTGTCTGCAAG
ATCTGCGCCCAAGGGAGGTACCTCAACCCGGGTCTCTCTGCGAGGTCCGCCACATTTGCCTCTTCTCGAATGAGGCCTAT
ATCCAAAGCCCCGATAAGGTGGATCAACCTATCACAATTCCAGATCGGCACTCCAGAGTCCCTGCACAATTGGAAAATCA
AACATGGAACGAGGTAAGTAGTGGAGGTCTTGAATGCCCTCTCGTGAATCTCTGCCAGCAGCATGCAGGCAAAGTCAATC
TCCACTCCTGCTACTAATGCTGCAACTATGACCACTCTGTCCCAAGTGAGTTGGTTGTCAACTTTTGTTGGCGACACCCT
GTTACGCACCAACAACCAGAAGAACTTGGCCGCAAAATTTAATGTGGCCTTTCGGATACCCAACCGTGGTGCGGCGACCC
ACTCCGCATGCTCGCCATCAGTAGGGATGTACTTATCCAACCATAGTATAATAGCCCCTCGCTGCTCAGCATTCCTCTGG
AAAGCACCGCTCCGCACGATATCCCATCTGTAATCAAATTTCGCTGTGTTTAGTGACCAAGTGTGACCTGTGGTAGTCCT
ATAGAGAAAGCGGCTGATGGTGGCCTGTGAATTTGTCTACCGGACGACCTCGAACCATAGTGGACTTGAGAGGATCTTGG
GCTAAGGGCTTTGATTTCTTGGAGATTGACCCACGGAGAGTGGCAGCATAGGAGGCGTAGAACTCCCGCACAATCTCCTC
GCTATACGTCCCTGGGTCTCGAGCCATCCAGTCACACTTATGAAGGTTGAAAAGCCAGTGAATGTCGGGGATAGTGTGCA
TGATCCCTGTGAGGACTCTGCGCTCCTCTTTAACAATTCGGGCCATCTTCTCTTTATCATTAATCATCTTGGCATCCCGA
TAGATTTGCCATTGGCCCTCAACACACCATCTGTTTGGCTCACCGGCCACTGGAGTAGAGTTCTCATTCCTTGGTATAGG
TACTGACTCTGAGCTAGTGGCCTCATTAGATGAGGCTGCTTGTTCATTCTGGTTGGACCCTGTGGCTGACTTGGCGTTGG
ACCCCGAAGCATGGGCAGACTCGGACCCTGAAGCATGGCTGAACTCAGAGCCCGAAGCATGGGTAGACTTGGAGCCAGAT
GCAGACCAGTAGCTGAACTAGAAGCAGCCCCAGTTAGTGACCCGATCAGTGTGTGCTCCTCATCAGACTGGGAGACAGTG
ACTATGTCGGGAATCACTTTCCGAGGGTTGCCTCTGGTGGCTCGGGGTGCAGTGGGAGAAGTCCTTGTGTTGGGAGGAAC
GTATGCTGGATCTCTTTCCATGTCTGTGTCCTTATCGATTAACCTGAAGCTAGGAGCAAGAGATTTTGACTTGCCCTGTT
TTGAGTAGGTGACTAGCTTTTTGGGTGCCATCGTATCTGTGGAATCGATATTAGTGCCAACACTAAAGCTAAACAACTAA
ACAAAAAACTTTAGACTATAAACGAACAGTAACAAAGTCCTAAGAAAATTTCAGACAAAGGCTACAGTGGTCATCCATGG
AGGGGACCTACGGTCCGTGGATCAGCGGATCAACAATATTGGTCGCAGATGGAAACCATGGATGTACATAACGGTCCGTA
GATTGATCTACGGACCGTAGTCCACCTCTGTGGTTTCACACTTGGTGAAATTTTGAAGAGCATCCACCCACGAACCCAAT
CTACGGTTCGTAGACAGGGTATCGTGGATGGGATCTGTGCCAGGTTTTAGCCATTCTTTATTTTCAAGTCCACATCTTAG
TCCATTTTCAACAATATCCTAGTCTACTCATGCATTTCAACATTGAATCATGCTAGTTTGTCATTCTCAGGATTCTGATT
AATCATTTTAACAATTATTTAAGACAAACTTTGGAACCCTAATTTGAAACTTACATGTAGACTTATAATCACATACAACA
AGGCAACACAATCAGTATCTATAGTTCCAAGGGTATTGTAAATTCCAATTTTATTATGCAATTTCATCTAACAGTTACCC
AAGGTCAAGACCCAACTCCCGACTTTCTATATTCTATTTATGAACCGACATTCAAAGTAAGGGGAAAGTCTATTACCTTA
CAAGCAACGTGGAGTGGGGTGATTTCGTGATGACACTAAGTTTTGCAAGATCAAAGAATCGATTCTTCGTTACTAACCCA
ACACCGGACCCTTTTTGTGAAATATGGAATGAGTTGTATTCGGAATGGAAAGGAATTGTGGGAATGATGGAGGAATGGAA
GGGATGATTTTAAGGGGGAGTTATGGCGTGATTTAGGGGAGTTGAGGGTGTTTGAAACGGTTGGAGAGTGAATGGAGGGA
AGTGGAAATGATTTGAAATTAGGGGAGTTTTAAATAAGGGGGTTCGGGTCGGGTCTGACAGATTTAGGGTTTTGGACCCT
CGAGACCCCGTCTACGGTCCGTGGGTCGATCTACGGTCCGTAGGTTGGGACCGTAGATCACTCTTACACTTGGAAAAAAT
TTAGGAGCTTACCTGGGATCTACGGGCACCATCTACGGTCCGTGGATAGAACGACGGACCGTCGATAGGGTCCGTAGACC
TCTGCACCAGACCATTTTCTGCAGATTTTTCATAGCGTACCTACACATGTAGCAACCATTAGGCTATTCTTTTTTACATT
TTCTGGAGACCTTTTAGACAAGGACCCTTTGCTAATTCTAGCCAACACTAAAAAAAACTAAAACACATATCTAAATTTGA
TACAGAGATGCAATTAAACAAATAAAACTACTAAATGGGAAACAGAAACCTATCGTTGGCTAGATTGTACATCTTGGGTT
GCCTCCCAAGCAGCGCTTGATTTAACGTCGCTGCACGACGCAAGTTTCTTGATTACTCAGACTTCATCAACATTGTAGGC
CTCAATCACTTCTTGCACACTTTCAGCATTTCACAGATAGATCTTGATCCTTTGCCCGTTTACCATGAACCTTGTTACTT
CACTATTTTAAAGCTCAACTGCTCCATGGGGGAGCACTTTTGTGAGCAAAAATGGCCCAGTCCATTTGGACTTGAGTTTG
CCTAGAAACAAACGCAACCTAGAGTTAAATAGAAGCACAAGATCACCAACCACAAATTCTCACTTTTTAATTCTTTGATC
ATGATACCGTTTCATCTTCTCTTTGTACAAGGCTGAACTTTCATAAGCTTTCAGGCGGAACTCATCAAGCATATTCAAGT
CATTCATTCTTTGATTCGATGTGGCCCCCCAATCCAAAATTAGCTTCTTCATTGCCCACATCGCCTTATGCTCTTGCTCT
ACCGATAAATGACAAGACTTCCCATATACAAGTTGGTAAGGAGACATAGCTATGGGGGTCTTGTATGCAGTGCGATATGC
CCATAAAACATCATCAAGCTTCTTTGACCAATCCGTTCTATTAGCATTCACAATATTCGCTAAGATCTGTTTAATTTCTC
TGTTGGACACTTCAACTTGCCCACTAGTCTGCGGATGGTAAGGAGTGGCTACATTGTGGCGGACACCATATTTCTCAAGT
AGTGCCTTGAACAACTTATTACAAAAGTGAGAACCTCCATTGCTGATAATCGCCCTCAGTGTATCGAATCTGGAGAAGAT
GTTCTTTTTCAAGAATGAGGTGACACTTTTACCTTCATTGTTGGGGAACGCAACTGCTTCCACCCACTTCGATACATAAA
CAACCACAACAAGAATATACTTCATCCCGTATGAGTTCACAAATGGACCCATAAAATCAATTGCCCATACAACAAACAAC
TCTATCACCAATATCGGATTCATAGGGAACTCTTGCCTCTTTGAAATCCCTCTTTCTCTTTGGCAACGATCACAAGTCTT
GGAGAAATCATCAGCATCTTGGTGGANNNNNNNNNNNNNNNNNNNNNNNNTGGCGAATCATGAGCATCTTGGTGGATGGT
AGGCCAGTAGTACCCACACTGCAAAATCTTATGCGTAGTTCGAATACCATTATGATGGCCACCAACAGGCGATGAATGGC
ATGCTTCAAGTACACTCAGCATCTTAACCTCGGGCACACAGTGCGAATAATCCCATTAGCACAACTACGATACAAGTAAG
GTTCATCCCAAAAAAATTTCTTCACATCATGCATAAACTTTCTCCTCTGGTGAAAAGACAAGTCCGGGGCACCAAATCGC
TTGCCAAATAATTAGCAAAGTCTGGGAACCATGTAACAAATCATGAGAAGCAACCAATACCTATTAATCCGGAAAAGCAT
CATTAATTTCAGTCCTATCTCCAAGCTTTAGCATAGCCTCTTCCTCTAATCTGGACAAGTGATTGGCAACTTGATTTTCG
GTCCCCTTTCTATCTTTTACCACAAAATCAAACTCTTGCAGCAACAATACCTATCTAATCAATCTTGGTTTTGCATCCTT
TTTCGCCATCAAATACCTCAATGCAGAATGGTCAGTATGCACTATGACCTTAGTTCCAAGTAAGTAGGATCGAAATTTCT
CGAATGCAAAAACCACTGCAAGAAGTTCTTGTTCGGTCACAGTATAATTCTTCTGGGTCACATTTAGAGCTTTGCTAGCA
TAGTAAATAGGGTGAAGAATTTTCTATTTCCTCTGTCCCAGTACCACACCAAGCGCCACTCCACTTGCATCACACATTAC
CTCAAACGGTTGTTCCCAATCAGGTGAAATAATGATAGGTGCAGTGACCAACTTCTCCTTCAACTCTCCAAATGCTCTCA
GACAAGCCTCATCAAAGTCAAACTTATACTCCTTTTCGAGCAGTTTGCACAATGGGTGTGCAATTTTTGAAAAGTCTTTT
ATGAATCTCCTATAGAACCCAGCATGCTCAAGAAAACTTCTAACACCTTTTACAGAAATAGGTGGCGGAAGCTTTTCTAT
TACCTCAACTTTAGCTCTATCAACCTCAATACCTTTCACTGAAATTCGATGACCCAGCACTATACCTTCTTTAACCATGA
AATGACACTTCTCCCAATTCAGCACCTCGGCCAAATGATCTAGACAACGATCAAAAGAATCACCTACAACTGAAAAATCA
TCCATGAACACTTCAATAGTGTCCTCCACCATATTAGAAAATATCGACATCATACAGTGCTGGAAAGTTGCTGGGGCATT
GCACAACCCAAATGGCATCCGTTTGAAAGCAAAAGTCCCATGAGAGGAAGTGAAGGTGGTCTTCTCTTGGTCTTCGGAGC
TATAGAAATTTGATTGTAGCCCAAATACCCATCGAGAAAACAATACCAACCCTTTCCTGCAAGTCTATCCAACATCTGGT
CCATGAATGGCATAGGAAAGTGGTCCTTTTCTGTCCACAAATTCAACTTCCGGTAATCCATACAAACTCTCCATCCAGTC
ACAGGCCTCATTGGAACAAGCTCATTTCTTTCATTTGGCACCACAGTAATGCCACCATTTTTAGGCACACACTACACATG
ACACACCCAACTACTATCTGCAATGGGATAAATAACTCCCGCATCCAGCCACTTGATGATCTCTTTTTTAACGACCTCTT
GCATAGGTGGATTTAATCTTCTATGGTGCTCGATACTGGGCTTATGATTTGGCATGAGTTGGATTTTATGAGAGAAAATA
TCGGGAGGAATCCCAATAATATCCGCAATAGTCCACCCACTTGAACCTTTTTAACACAGTCACCAAGCACTCTACTTGTC
TCGCATTCAAATCTGTCGCAATGATGACCGGCAAAGTATTCTCTGCCAAAGTATACATACCTCAAATGAGGTGGTAGAGC
CTTAAGCTCCACTTTTGGTGCCTCTACAATAGATGGTCTTGCGGGTGGGGACTCGCGATTTTTCATGTCTAACTCATACT
TCTTTGGTTTGGATCGACATTCACAGCTATCGAGTGCGGCTACTAACTCCTTATATTCTTCAATACCATCACTATCGAAA
TTCATCATAATTGCTGCTAGTGCCTCAACACCTAATCACTCTTCAATTTGCACTTCTGTCCCACTCTCCACTCTGTAGTT
TATAGCATATATTGTTTGGAGTTCACCACTCTGCTTCATGGACCTACAAATATTGAAAGTTGCTTTTTCATTATTCAGTT
TGAACTTCATCTGTCCCTTTTCCATATCAACCAACGCATGCCCTATGGCAAGGAATGGTCTCCCAAGGATGATGGGAACC
TCAAAATCAACCTCATACGGTCCGTCAATCCCCCTCCGTGGCTCCACACTTGGAATCTTCAAAAATCAGGTACTGGAACC
CCCGCAGTATCAATCTACGAATCAACAGTACGGTCCGTAGATCAATCTACGGACCGTTAGTGGCCACCGTGGTTCCACAC
TTGGTCAGATTTCCCTGATTTGCATTGCCTGCTGATCTACGACCATCACCTACGGAGCGTCAATGGACCTACGATCCGTA
GATGCCCTTTTTTGCAATTTCTTTCTGTAGTCTCTTTACTTCCGCGCCTGAATATCTTTCCCGTAAAATATGATAAAAAC
AAATAAAAACCAATACAAAAAGCCCCAGACACACACAATTTGTAAGTGAAATGTATTAGAAATACCGTAAACTCACGGTA
TATCAATCATAGGTGGTTGAGTTTCGATTAGTAATCTTGAATTGTTCACATATCTCTCTCATCAAGTGACTGTTGAGATT
CTCTCCATTATCAGTGATAATGGATTCTGGTACTCCAAACCTACATATCAGATTGTTGCGAACAAAATCAACTACAACTT
TCTTGGTTACCGACTTGTACGAAGCGCGTTCCACCCACTTGGTGAAATAGTCAATAGCAACCAAAATGAACCTGTGTTCG
TTAGAGGCGGTTGGCTTTATTGGATCAATGACATCCATGCCCCAAACTACAAATGGCCAAGGTGAACTCATAGCATTGAG
TTTGTGAGGTGGGACTTGAATCAAATCACCATGCACTTGACATTTGTGACATTTCTGCACAAACTTGCAACAATCATGTT
CCATAGTCATCCAAAAATAACTGGCCTGGAGGATCTTCCTAACCAAAGTGAGCCCATTCATGTGAGTACCACAAACTCCG
GCGTGCATTTGTTCCAGAAGCTTTGCAGCTTCACTAACATCAACACATTTGAGAAGACCTAAATCTGGAGTCCTCCTATA
AAGGATTTCCCCACTTGTAAAGAAATTGAGGGCCATACGGTGTATCGACTTCTTCTGGTTGAATGTTGCATTCTCAGGAT
AAGTCCCGGTCTCTAAATACTTCTTGATGTCAATATACCAAGGCAAACCATCTGGTTTCGCTTCAACATGTGAACAATGG
ACATGCTGCTCTTTTACCTCTATATCCGCTGGATCAATATAACTTGTATCTAGATGTTTAATCATTGATGCAATGGTGGC
GAGAGCATCGGCTAACTCATTTTGTGTCCTGGGAGTGTGTCTGAACTCAATCTTACGGAACCTTTTGCACAACTTCTGTA
TATACTGCACATACTGTGTGATCTTTGGGTTCTCTACGACCCATTCTCCTTGAACTTGGTGAATTAGCAAATCTGAATCT
CTAATAACCAACAACTCATGAACGTTCATATCAATTACTATCGTCAGACCGACGATGCAAGCTTCATACTCAGTCATGTT
GTTTGTGCAATAAAATTGGAGTTTAGTCGCCATATGATAGTGCTGACCGGTTTCTGACAATAAGACCGCTCTGATTCTTT
CCCTTAGTGATTCGCCGCTCCATCAAAGAACACTCTCCAACCAGGGTATGCTTCAGAAATATCCTCACCCATAAATGTTA
TTTCTTCATCGGGAAAATAAGTCTTGAGCGGTTCATACTCTTCATCAACTGGATTCTCTGCAAGATGATCAGCCAATGCT
TGTGCTTTTATCGCCTTTTAGGTTACATACACAATATCAAACTCACTCAAAAGCATTTTCCATTTAGCCAACTTCCCGGT
CGGCAATGCTTTCTGGAAAATATACTTCAATGGATCTATCCTGGAAATGAGGTATGTGGTATAAAAAGACAAATAATGCC
TTAACTTCTGAGCAATCCAAGTCAAAGCACAACATGTCCTCTCCAAAAGAGTGTAACGAGCCTCATATGGAGTGAATTTC
TTGCTCAAGTAATAAATGGTTCGCTCTTTCTTCCAGTTTCGTTATGTTGACCAAGCACGCATCCAAATGCGTATCCGAGA
CAAACAGATACAACAACAAATGACTTTCTTCCCGTGGAGGAACCAACATCGGTGGATTGGACAAATAGTTCTTGATGACA
TCAAAAGCAGTTTGACATTCTCCAGTCCACTTGGTCAAGACATCTTTTTTCAACAACTTGAAGATTGGCTCACACACCAC
GGTGGATTGAGCTATGAACTGGCTAATGTAGTTCAACCTTCCCAGAAAACTCATCATCTTTTTCTTGGTTTTCGGTGGAG
GTAATTCTTGGATCGTCTTGATCTTCGAAGGGTCAAGCTTAATGCCCCTCATGCTGACTATAAATCCTAACAACTTGTCG
GCTGGCACTCCAAAAGCACATTTGGCAGGATTTAACTTCAAATTGTATCGATGCAGGCGATCAAAGAACTTTCTCAAGTG
AGTCAAGTGATCCGAACTCTCGCGGGATTTGATTATGACATCAACTACATATACCTCATTCTCCTTGTAAATTATATCAC
GAAATATGGTTGTCATAGCCCTCATATAAGTAGCACCGGTATTTTTTGAGACCAACGGGCATCACCCGATAATGATATAC
ACCCAAGGGTGTAATGAAACTGACTTTTCTGCATCTTCTTCATCCATCAGGATGTGGTGATAACCCGCGTAATAATCCAC
GAATTACTGCATCTCATGCTTAGCACAGTCATCAATGAGAATGTGAATGTTTGGCAATGGAAAGTTGTCTTTTGGGCTTG
CTTTGTTGAGATCTTTGTAGTCAACGCAAATCCTGATCTTTCCGTCTTTCTTGGCAACCGAAACAACATTGGCTAACCAA
GTCGGATATTGCATCACTTCCATTGCTTGAGACTTGATCTGTTTGGTAATCTCCTCTTTGATCTTTAAACTCAACTCAGG
CTTGAACTTCTGAGTCTTTTGTTTTACTGGACTGAATTCTGGATCAATCGACAACTTGTGGGACATCATATTCGTACTAA
GCCCTAGCATATCTCTGTAAGACCAGGAAAATACATCAATGTATTCTCTAAGAAAATGAACTAGGTCCCTTCTTTGAGCT
TCTGTCAGATGGACATTGATTCTTACTTCTTTGACACACTCCTCATTTCTGAGATTCACAATCTCAGTTTCTTCGAAGTT
TGGCTTGTGTTGATTCTCAAACTGTCGAAACTCTTCAGCAACATGTTTCGGTACCATATTTTCTTCTTAATATTCCTTGG
ATTCCTCGTCACATACCTCATTTTGTTCATTTGGCTCGTGGCATGATATGACATTGACAAGTTTTAAATTAATATAACTG
AAATCATAAACAAACAAAGTTAGGAAAGTAAAACGTAACAGATAAGAAAATAAATGAATTTTGATAAAAGAGGCTTTTCA
TTTAAATTGAAAGACAAGCACAAACTTTGGCCATGGCTAAGGGCCATTTTGCCCTTTTAAACATCACAAGGGAATATAAA
AGCTTCAAACAAGTAAAAACTGAATAAAGGGTGGGTCTCAGGCCTCTTCCGGACGACCACCAATTTTAAAAACAAACAAA
ATCACATGTCCTTTCTACCTAGATGAGCGAGAAATCAGGAGTGGTGTGGAAGTCCAATTTTGCAATTGCTCTCAGGTTCT
GCATAACAGATGCCTGATGTCCCAGCCTCTTCCTCGATGACCGCATTAATCTCCTCAAAAAGGCCCCAGATTCCTTCCCT
GAGGCCATCATCATTGACATATTCTCGCACCAAAAATGATTGGTACAGATGAGGAATTGGCCTGACTAATGCTTGATCAA
CACTCTTGTTCTTCATCTCTTCTTCGTCATTTGTTGGGACATACCCCAAACCAAAATTTCCTCCTTGGCGAGAATTTGGA
TAGGCTCGACAATTCCTTGAAAGTGCTTCCCCAATCCGAAACCTGGTTCGAAACCGCTTCGGAGCATAACAGTAGCAATC
ATCTTGTACACAGAAGGCATAGGAGGTTCTGGAGCCAAGTCATCACCGATGGCATTTACCAGCTCCACCGTGTAGAAATT
ACAACCTCGAGAGACATCATCAAGGATCGGTGCATACCCATTAGAATGGCTCCCTTCACCATAAATGACCAATTCCTGGT
CCTTCCAAACAAATTTCATTAGTTGGTGAAGGGTAGACGACACAGGCACAACCCCATCCATATGGATAAACGGTCTTCCA
GAAGCAAATTGTAACTTGTGTTGATATCCAACACCTGGAACTCCACATTGAATTCGCAAGACCCACCTGAATATCCAAGT
TTACCGCACCCAATGTGTCTCTTTGCACTCCATCAAAATCCCTCACATTGACTGGGTTCTGGTGAACCTTTCCCAGGTCG
AATTTCAGCTGCCTTAGAGTTGAAAGTGGGCAAATATTAAGACCGGATCCGTCATCGACCAAGATGTGATTTATTATCTT
GTCTCGACACATAATGGTGACGTGCAGAGCTTTGTTATGCATCTTGCCTTCAAAGGGCAGCTCTTCGTCATAGAAACTGA
TTCGGTGTCCTCGAATAACTTGGTTTATCATGGCTGCTAGATTGTCACTGTTGGTACCCACAGGCACATAAGTATCATCC
AAAGCCCTCATCAGAACCTGCCTATGCATTTGTGAACTCATCAACAAGGCCCATACATAAATTTGAGCCGGCGTCTTCTC
CAAATGCTTCATAATCGAATAATCTTTCGGCTGTATTTTTCTCCAGAACTCCTCGGCTTCGGCTTCACTGATCGGCCTTT
TTGTTTGGTTCTTCTTCTGACCTCCTTGAGCCAACTCTTCTGGTATGTAGCACCTGTCAGATCTGGTCATACCTGTCACA
CCTCAAATCCCATGAAGACGGACATGCACCCAATGCCCTCAAGGCCCTAGAGAACCAACATGCAACCTGTGCCTACTATG
CTTATAACTATGACACTCTTGTGACAAGTTCACATAGGATGCAGCGATACGAACCAACATAAGTAGATCCAAAACATATA
TACAAGACTTGGCCGTTGAGGCCAAAATTTGTTAAGACATAACTGAACCATATACATAAGTCTACAAAGCCTCTAAAAGA
TAGAAAACCTTAGAGTAGGTCGGGACAGACTCCGCCTTACTCTTATCTACGATACAATACCAAAATGAGATACCAAGGAC
TCAGTAAAGCTCCGAATCAATCTGGAGCTCACCAAAAGTAGCTGAGTGTCATGTGCTCCTACTGAGGAGGTCTACTAGTT
AAAGTACTTGTGGCTGCAGCATGAAATACAGCGTCCCCCACGAGGGACGTCAGTACTAGAAAATGTACTGAATATGCAAG
GCAATAACATATATAAAATAAGAGTTTGAAAGAAACCAAGTATCAATATATGTGTGCATAAATCAGAACAGAAGACCACC
TTTGTTAACTCTTGTGGGATCATGTATGTTACATTCTTGTCTTTACCTTTCTGTGTGTTATGATCTTTATAAGTCATGTG
ATACGAATGACTAGTTGATCAGTGGTAGAAGAGGATGACCCATGCTAGGCTTTCGCCTCTGAGCTGCCACCATTCTATAC
CAATTGGGATCGGCCCATGCTAGGCTTTCACCCCTGAGCTGCCACCCTTAATTACACAGATTTCTTTACTTAGATTCTTT
AATATTTGAGATTGTTGTTTTGGTGGTCATATTCATTTTTGATATTTGGAACTACGGACTAGTAGTAGAAGACATGAAAA
TAATACTTCAAGGCAATAACAATGACATAAGGATCTATGTAACATCAATGCATTACTTGTGAACTTAAATGACACGATTG
CTTCAACTGACTAAGAGGAGGATTCACCAAACTTGCTTTTGCAAATACCATTTCTATACCAGCACATCTGAGGATAATTA
CACAAGTATAGAGTAATGAACACATAATGAAGTAATTCTATACACTAAGGAGAGGGGGAAATATTGTTAGCTATTTGGAG
ATCGTACGCTACCACTATGTTTCCTTTACTAGGAATTGAACGTAGGAAATTTCCTTATTGATATTGATTGCAAGTATCAA
CTTTCATGCCGAAGAATATTGAATCGAATAGCCTTACATACCTTATCCTCTAACCAATACAACTATCACGGTTCAGCCCT
CCATTTTCAAGTTTTAATCTACAATATAAGTCATGATAAACTTAAATTAGCAGCTATCACATCGTGAGCCTTGTAAAACA
GTAGCTAACTTTGACGGGTAATGAGCCCATACAACCCTTAAAATAATGTGTATCACCACACCATCCTTCTCTGCCCAATA
CATACATTATATATCCTTTTCCAAGATTACCCAAACTGCACCAACAACAATACCATAAAACAGCCTCAAATATTCTTTAT
CATACAACCAATTATTGAACTCACCACCCCCTTGAGTTCTTTATGACAGCACACCCATAATTCCTCACTCAAACTCATTC
ATAAGGAGGAAGAAAATGGAGTAGTCACCTTACCTCAACTTCTCCTTATAACTTGAATTCCTCTAGAACTTCAACTTCCC
TTCACACTTAAACCAAAGAAGAAGAGAAAAGTATCTTAATAATTAAGGAAAGTGAGCAGTAGCTTGTGGGAACTTCTGCC
TTGTACTTATAATTAAGCATGAATAACATGTTTTCCTAATCATCCATGGGAGAATTAAGCTAAATCCATAAGTGTTTTCA
CTTACCTTGTCTTGCAGAGATGAGGGTTTCTTCAAGAACCCTAGAAGAACTTAAAGGCTGTTGTTTAAATCCTTAAGAGA
AAAGATAGAGAGAGTTGGAGTTAATCCTCAATATTGTGTGTTAAAATGAGTGAGAATAGCAGCCATTATATCTTACATTG
AGCTTTCTTCACCTTTAAGAATATCCTTTAGAAAGCTTCATTTCCAACCACTAATTGGTCAAGTAGGTGATGCACCTACT
TATGTACATTAGGCAACTCAAAAGGTCAAACTAGGTGATGCACCTACTTGCTTTCACTTGGGCTTAAATATTGGGCCTTG
ACAGATTTGGCTGTTGAGCTTAAATTTCATTTTCATTTTATTTAACTTAGTTTGGGCCTCAAGTGAGTCCATTAGCATAG
GCCCAAATCTGATCAATAAACTTTGGCCTTTTAAACTAGATCCATATAGCTCAAGTAGGTGATGCACCTACTTGGTCCTT
TGGACTAGTCAATAAGTCAAAGTAGGTGATGCACCTACTTGTCACCTACTAGATTAGTTAAGTCAAGCAAGCAGCTCACT
TATTTTATTCCATTTTCTAAATATTAATCCCTTTTGCTTTAACCTGCACTTGAATTTCAACTTTAAGCTCAATTACTACC
TTTACTGTCTCTTTAAATACTCCCGTTGGAGTTAACTTGCAGTACACATGCTGAAACGTGCAAGGCATCACATCACTTCT
GAGCTAGTTTAAACCAACACTAATCATAAAAGAATCACGGTCCCTCACCTATACAATAAGGCTATGTCAAGTATCACAAG
AATATAACAAACATATGCATAACACGGGCTGTTACAATACCCTGGGTAACAACCGTTTCAATCACAAACTTTGGTCAGGC
AAGAGTTTCTCGTGGCACCAAGGCAACAACCTTCTCGGGTGTCAGAATCACAAAATCTTTCTTATCTCTAATGCTCAATG
AATCTACAGCTCTTTCCAGTTCATCATGAGCGATCAGAACTATTGCCTTTGTCACACACCAATCCTCATCCGTTTCTATC
ATATTGATAGTGACGCCTCCATTATTTGGCAAAGGATTAGTATTGACATTGGGAGAGACTGTTTGGAGAGAGACCAATTT
CTGGTCAATCAGATCTTGGATTTTGTGCTTTAGATTGATACAGTTCTCGATATCATGCCCAATACCATTGGAGTGATATG
CGCACCTCTGATCAGGTCTGTAAAACTTTGAGCTAGTGTCAACGGACTTGGGCCCCACTAGATGAATATATCCTGCTGCA
GTTAATTGCTCAAACAGCTTTGTTCGGCTTTCAATGAGCGGAGTGAAAATTCTAGCAGACTTCTTCTCAAATCTAGGACG
GGGGGAGGGATCGTAATTGCTTTGTTGAGGAGGAGGCATTTGATGATAATTTGGAGCGTTTGGACGAGGGGCTTGATATT
TGGGATATGAGTTGGTTTGGTAATTTTCCTGAACGTTAGCACAGTTGGGGGTGACGTTTCGGTAGTGCTGAGGTGGAGTC
TGGTAAATTGGAGGGGGAGTTTGGTAGATAGGAGGGGGAGTTTGGTAGCTAGGAGGGGAAGTATTTTGATAATTGGGATG
ATGGGTATTTTGATAACTGGGGGGAGGGGTATTTTGGTAATCAACCTGTGCATAACAAGCCGGGTACGAACTCTGTGAAG
GTCGAGAACGACCTTGGTATGATGAGAATTTCCTTGGGGTCTTCTTCCCCTCATAAGAGATAGAAGACACATCTTCTCTT
TTCTTCTTCAACAAATCCGAGGATTCGGGCGAGGCAGCAACACAGGCAATCTTCTCGGTTCTTAATCCGTCTTCGATAGT
CTCACCTACTTTGACTATCTCAGCAAACTTTGCTCCAACGAGAAACATAATTCTATCATAATATTCGGGCTCTTGAACCC
GCACAAATACTTCGACAATCTCCTTCTCAGACATAGGGGGCTGAACTCTAGCTGCGTCCTTTCTCCATCTGTATGCAAAT
TCTCTGGAACTTTTATCTGATTTCCGCTTAATTTTTTCTAAGGAATAATGTTCAGGAACGATCTCTACGTTGTAGGCGAA
TCGTTCTGTAAAGTCCTTAGCCAGAGCATTCCAGTTGGTCCACTGTCTTGTTTCATGAGATGTAAACCATTCCAGAGCCT
CTCCACTCAGACTTCTCCTAAAAAGTCACACTAGTAAAGCTTTATCTCTTCCAACTCCCACGAGCTGGTCAAAGTAGACC
CTCAGGTGCGCTAAGGGGTTCCCTATTCCTCTGAAAATGTCAAATTTTGGCACCTTGAACCCTTTCGGGAGGTCCAAATT
TGGATGAATGCATAAATCCTCATAACTAAAATCGCTGACTTCAGGAATACACTTCAACTCTTTCATGGCCTTTCGGATCT
CTTCATTCATATCCAGCTTGGCGGCCTCTTCCTTTGACCTCCACTCTCTCTCTCACTCCTCATAGTAGTCGAGCTCAGAA
CCATTGGCGTCATGCTCATTGGGGTCCAGGATTTGGAAAGTGGCTTTTTGAGGTAGGGGTGGAGCAATGGAGGGACTCTG
GGCAGTTTTAGGGGCTTGATAGTTTTGAGGGAAAGTCTGGGGGCTGGTATACTGATTTTGGTGGTGGAGGGAAGTGTGCG
GGGTGTTGACGTTTTGGTTTTGAGGGGGTGGATAAGTTTGGAGGTTGGCATTTTGAGGAGGGAGTGGCGCTTAGGGGTTG
GTACTTTGAGGAGGAGGTGGTGTTTGGTAAGAGGCGGAGGCATAATGGGGATTTTGGGTGGTTAAGTCGATGATTGAGGG
ATTCTGAGCGGGACCGGAGGGTGGGTTTTGAGCCTGTTTCGGGTTTGATGGAGGAAAGTAAAGTGTAGGCCTTCCATCTG
CTGGAGCATTGAAAGCAAAAGCCGGATTAGGCAAATATTGCCTTCTCTGCATGTTGACCCACATCTCAGCTATCTGTTGC
ATCAATTGCATGATTAACACGTTCTGGTCAGGGACGATGGGCTGAGCCATAACAACATCTATTAAGCCGGTATCCTCAAC
GTTATCGCCCATTGTTGACTTGCCCTTCAGAGAACTTTGATTGGGGAAGGAATCTGTAGGGCCTTTTGATCTTGTAAAAT
AAGGGTGTTCAGCCAGCTTATCGACACAGATCGGTTCTAACTACCTGTGAAAGAAAAACAACTCAAAGGCAAATTTATTA
GTTTCAAATCAGGGCAAGTAATGCAAAATAGCACATAGAGGGCATATAAACACATAAGAGTTGCTTCGTTTGAGAACATG
TTAACCCACGACTAACGGGGACTGATTTTTTGAACAAGCAAAAATTTGCTCATTTTATTTTGAGGCTAGTGACTCAGAAA
GATTACATTGTGTTGAGCTAAGGTCTTCTTGCTGAATATCTTGGCATCTGTTGATGTGAATTCAATGTTTCCTTGTAGAA
TGAAAGGGGGGAAAGAAAATTATTAAAAAATAGGGGTTGGGCCTTGAAAGGCTGCCTACATATCTCCCAAGGAGAATTCA
GGCCCTACGTAGTTCGAATAGAAAAGGAAATTCTCATTGTCATTCATTCATTCGATTGATTACAAGGAAAGTGAAAAGGA
AACATGCAATAAAGCTCCTAAAACAAAGATTGTGCCTTCAGAAAGGCTTCTTCTTTTGACTCGTCAAAGCACTCTGGTTG
CCGCATGGTTGATCAGGAGATGAACTCAACTTGGATCCTTCCCTTGTTGATTAGAGATTCCAGATCATAGCGGCGTGAAG
TAGTGACAATAAAACAAAGTGTGTTTAGTGACTGGCATACTGGGCTCCGGTTGGTCACAAGTAAGGACGGTGTTCTCACC
TCACATATACGGGATCTTCCCAACGTTGATCAAGTTGCAGATTGTTGCCTTAAGCTCTACACATTCTTCTATAGTGTGTC
CTCTTTGGTTCGGGTGGTAGGCACATGTATTTTGAGAGCTTTCATGCCAAACCCAAAATTGGTTCCTTCGAGAGGCTTCA
ACATGCGTGAAGCCTTAAGGTGCTGATAAATGAGGGCACACGACATGACTCTTACCCCCACGCTATGTGNNNNNNNNNNN
NNNNNNNNNNNNNNNNNNNNNNNNNNNNNNNNNNNNNNNNNNNNNNNNNNNNNNNNNNNNNNNNNNNNNNNNNNNNNNNN
NNNNNNNNNNNNNNNNNNNNNNNNNNNNNNNGAAGAAAGAGCATTTTCCGCGTATCTTCTGAAGCCTCATGGTTATATCA
TTCTTGAAGACATCATGTTCCTTCCGCATAACAATCGTCTCCTCGTTCATGATAGTATATCTTGCCATCTTTGCCGCGAA
CTCCGCGTCTAGTGCTGCACTTTTGGCTTGCGCAGCTGCGGTGGCTAGTTCTACTTCTATCCTTCTTTCTCCCATTTCTC
GAATCTCTTGTTTGAATCGGCACAGTTTCTCCTTAAATTCTCCTCAGTCGTCTTCACCTCGACATTTTTGCCTTTGTCCA
TCTTAGCAGCAATCTTACCTTTCCTGAGATGATAGAGTAATGTTTTAGGATTTGGTAGTAGGATTTTATTTCTGGGTGAG
AAACTCAAGACTCATGGAATTTTGGTCGGACATTTTGATACTGACTTGTATTTGGCATTGTAGAGATCTTTTTCAGAAAA
TTTGACAAGAAGAGGGCTAAAAATGTTCTCATTCAAAGCAACATACCACATAAACAGTTAAAGCACACAAGTAAACAGAC
AAATATCGCGTCCTAAACAAGTAGGGGGCCCTTTTGTGCCAAGGGTAGGCCTAGCGTATTTGAAAGATATATGTGTAGAA
TTGAACCATTTTGTTACCCCAAAACAAATTTCGCATATATAAAATAATGTTCAAAACATGAAAATAAGTAGAGGAAGTAG
GGATTAAACAGGAAACACAAAAGAAAAGGCCCACGTAGGGTCATTTGAAAAGAGTACTAAAATACAAGAAAGGCAAGCCC
ACGCAGGGGCAAATAACAATAAGTACATATAGAAAAACCCACAGAGGGGCGAAGTCCACTAAGATCTCCCCGATGTCCCT
ACTTCTAATCTGCTCCATTTGTTCTATTCCATGAGATGTTGAAGCCTATATTGAATCATTAGCAAGTATCCGTCGCTCCA
GCGGCCTTTCTCTTTCCAGTCTTNNNNNNNNNNNNNNNNNNNNNNNNNNNNNNNNNNNNNNNNNNNNNNNNNNNNNNNNN
NNNNNNNNNNNNNNNNNNNNNNNNNNNNNNNNNNNNNNNNNNNNNNNNNNNNNNNNNNNNNNNNNNNNNNNNNNNNNNNN
NNNNNNNNNNNNNNNNNNNNNNGTCCTCCACACTGCGGTAAATGTTTGGGACTGGGAAGGAGATACCTTGCAGATTATCT
TTCAACCAAGACTTGTAAGTTTCATCATACCTGGTGTTGAACCGATCCGCGGCAATGGTGTCTTTGTTCATTAGCATTGC
TTTTTTTCATTCCTTCAGCATCTCTGAAGCCTCAAGCACTCTATCATCCCCGATGTCGAACACATAAATACGGTAGTATG
CATTTGGAGGCGTAGTTTGTCTTCTCCTAAACTGCCTCAGGACCCGGATGGGTGCATACGGACGGATACCCCGAATACCT
AGTAGAGGAAGCATGAGTTGTCTGTATCCTCATACTATGACATCTTTTGAGATGAAGCAATCAAACATCCATAGAATATC
TTCTTCTCTCAGCACGGAGAAAATCTGAGCCCATCTTCCTCTAGTCTTTCCTATTTTCTAAATCTGTCCATAACATCATA
TCATTCAAACCCTTAAGAGCATTATTATCATCGAGGGTGTGTAGCTGTTGAGTCCCGTGTCCCTTCTCTAAGTGGTTCAT
TATCCACCATTGGAGGAGGAGATTTCAGCCATGAAAGTAGCGATGTCCTTCCTTACATCTTCCAAAAGCACGGTACATGT
CGGACAGGATGACAGGCGCGATGGGATAATACTTCACTTGCCCTTGGTTCAGATGCCCGTGGAAGAGAGTGTGTGCAAGG
ATTATTACCCGGTGTTGATGCTGAGGCTCGGGCCTTGGGGAAAAACCATAGCACCTAATAGCGTGATAGTGAATGCCAAA
GATCTGATCCCGTCCCATTCTCTGAAGGTAACCCTGAACTCTTGGTTGTAATTCGCATAAAAGCTTGCATGCCAGAATCT
AACATAGAGATCCATAAAAGAAACGCTAGAACCTTCGGCCCAGAAGGCGTAATCCTTTCTTAATCCGAGCCAATTTATAA
TATCCTCGAGAGTAGGCTTATTAGGGATTGAGATGTTTTCCTATTTTCTCACTCTTCTTTCAAGCCCTGTACCGACTGTG
TCTATTTCGTCCGGAATTTCCTCAATTGTCGGGGTGATTTCCATGGTTTCAAATTGAAACACCATTTTCTCGTTGTCCCA
ATAACCCGTGAGGACTTTAATCAGCTCAGGCCACCTAACCAAATTAATGAGTTATGTCAGGGCCTCTACATATTTGTTGA
GGTCCCTTTTGTGAAACATATTGAGGTCGTTGTACCACATCTTGAGCAGAACTAGGGCTTCCACTATCATGTCAAATTTA
GGAAATCAATCCAAACCTATAAGAAAAACCCGGTTAAGATTCCCCCCCAAATAGGTAACAATCAAGTTTCCACACATACA
CCTTTCAAATGTCAAATAATATGATATGTTGCTAGGTCGTAAACCTTAGACATGATTTTTGGTGGTTTTACTAATAGACT
TAATACGCCTTGGGTATTAAGTCATCTTAGGCTAATGCTTAGATTTGGATTTGGTTTCGCTCTACTCTAGGTTGACTAGA
CTTGGTTTAGAAATGACAGTTACCCGAATCGGATAAACAACGGGGTGAAGTCTAATAAACGACGTTGGATGGCCACACGC
CAACTATTCGTTTATCACTTCCAAAGAATTCAACTTGTGATTTTTCTGAAGGACAGCCGTGGTAAGCCACGTAACCGCCT
TTTTTCCTAATGCAATTTATTTACCGTTTGGTTGAATCGGATGCCATGAATGTCACAATTTAATATATACGATAAATAAA
ACAAGTAGACAGTAAAAACACATAGCCAAATAAATTAATCTTAAGGTTAGAACCATTCAAGTTTCCAGCAAAGTCGCCAT
TTTGTTTTATTAAGAAAAATATGATTAGACTGGTTTTAAGAGTCGCCACTTAATTTTAAAGTAAAGTTAAGAAAAGTATT
GTTTTCAAAAGACTAAAAGAGAAATCTAATGAAAAACTTAAAAGGGGTTCGGGGTTCTTATTAGCATTTCGGGAAGGGAT
TTAAAGCACCCAAAATGCTCGCTAATATGCGATTATCCGGCAATTAATTATTTGGCTAAAATGATTTTAACTTAGCTTGA
ATTGCAAAATTGAACTATTTTGTTAGTTAGGACCATTTCAAGGGAGAAAAAGAAAAATGTTGAAATATTATCTAAGCGAA
ATATTTTGTAAACTTATTTATTTATTTATTTTTAAGCCAAGTAAAGGATGAATAATTTAGTTAAGTAATTAAATCAGAAT
GGGTGTCTTTTGGGGATTTGAAATTTTAAAAATAACCTTAAGATTAATAGCAGATAATAACGAGTAAATAACACAACAAA
CAAAGGAGGGAAAGAGATTTGGGCCCAAATCTGGTTTTCATGTCCGCCTGGGCTAGTATTTCGGCCCATTTTCATTTTAG
GCCAAAGGCCAATTCGAGTCACCTGCACCTGTCCTAAACTAACATAAAAGAAATATATTTTTCATCTTTGGGCCTTAGGC
CCAATTCCTTCACCTATCCTAAACTTCTAACATAAGTAATAATAATGACTAAATGGGCTTAGGCCCAATAAATAACAAAA
TACAATTTTTGGAATTTAGAGGCCTTTGGGCCCATTTCTCGATTTTCACACACACTAGATGTGTACAATCTTGGATTAGC
TCTAATTCCTGTTCGTCAATTTTTCGGGGGTCCATTTCCTTGATTCCAAAGGTTGACCGACTCAGAACGAAGTGATTTAA
GCCTTTATGGCTTTCTCGAAATGTGAGGAAGGGGAATAGGAGTTCATGGTGAACTCGGGGGGATTTCCACATGCAACGAA
AGGAAAGAAAAGAATTATGAAAGAGATAAAGATCCAACGAACAAATGATCCAATTAATAACTAAAAGAAATGAAGATAAA
TACATGAATCATTTCAAGAGATAAACATGATTATGAAACCAATACACTTCTAAACAGAAAAGGGTAAAGAGCTTATATCC
AAAGAAAAGAGATAATTGTAGCTAGTAATTACGACTAAGATATACCATTTGATTAAAGAAACTTCCTAACTAGATGGAAA
ATATAATATTAACGAAGTGCATAAAGCAAAAAGACTAAGAAGGAAAATTATCATTTAAGCGTATCTAACTAAGACTCTTA
AAACCTATAACTTAACAGTAAATGAATAAAGGAGTGCAATTTTGAACTGATAAATTTTAAAGAGCCAAACACTTGCATTT
CTGGCAATCAATGAAAAGGCAGTGCATGATCATTTGAACTCCAAATTTAACAAACTAAGCCAAATCATTTTTGACTTATT
GCTTTCACTATAGGACCCAACTTAACATCAAACAGGCACAATAATGAGACAAAGATAATAGATAATAAGCCATTTTGAAG
ACTGAAAAGAACAAATCTCCTGATAATTAGTAGGCTCATGCTTGTTCAGTAAACGCATTTAAAATGAGGAGTAATGGAAA
CACAAAAATAAGCTCAAACGACTGTATATGCTAATTTATACATTTAGCTCAAATCAAAGAGAAAGTGATACGATGTCAAA
TATCGACTATTAATACAAATTCACAACAGATAGAGAAGAATTAAGACAAGTGAACATTTTTTGAGACTAGTTATAGCACT
AGAATTCGGAAACAACATAAAGAAGCGACCATATCCGGAAATAGCAAGATAAACGAACAGAGAGACATCATCCATAGCCT
AAAAGTTGAACAGTAATAACAAAGAGATAGCATGTTATTAACAACTTAATGTAACAAAAGAAGTAAACAAACAGAGAGAA
TAACAAAATGAACGAACCGAAAATTCCACCAAGCTTATCATCTTAATCGACTCATAAAAGGCAACAAAAGCTTTGGAAAA
GATGGAACTTTACCGTTTTAGGGGGCAATGACTGAGACCACGAGTTGACCAGACTTCCACCACCACGATGCGAGTTCCGA
CGAACAAAGTTGAGGCGAACAACAACAAAGACTAGCCCAAGACTGAATTCTAAACCTCTGTGATTTCGAGCCCTATTCTT
AAATACTTGTAAATAACTATACAGCCACCAACTTTACTGTGTCTGTTTTTTTCCTTTTGTTTCTAATGATAACTGATTCT
CTTATGTCTCTAATCTATATTTTCCTATAATTTCCCCTTTGTTTCTTGCCAACAATTTTTCCAAATTTCTTCCCCCCTCA
ATAGTGAATAAGAGAGAATTTATATAGGAGAGGATTAGGCAGAAAAATTAGGGGGAAATGGTAGAAAATATGGATAGGAA
CGAGGGACCATTTTGAAAATTCAAAATCCCAAAAAAAAATTCACCATTCAAGGAAGACAACTTTTTGCTGAAGGTTCAAA
CTATCCCGGAAAAAGAAAGGGGGATGGATGGCGGAGATCGATCTCTCATCCTTGAATCTCGACGTGGCACCCATCCACAC
GAGTCAAGGACGGAAAACGCGGCTGCCAGACGAGATTGCAGGCGGCTCTGCGGTACAGGGACAAAAAAGTAGAAAACGAC
GTGTAATCGCAAAGACGTGAACTTTGTCGTGTATTGCTCCATCTCTTTGTGAACGTTGCTGCTGCTTGGGAGTTGTACAC
GCCGCTTGGATTGTTGTCATCGATGTTGCGCCGTGAAGTTTGAATGGACGTTGTCGCTTTGTCACGTTTTGAAAAAACGT
TGCTGGTTTTCTTGTCGTTTGCTGGGTCTCTTCTGCTGATGGTAAAAGGAGTTGGGCCAGGTTAAGTGTTGGTATGCTGG
GTCGGTTTGGAGGTGGGAATGGAGTGGGCTGCTGCTGGAATTGTTTTGGAAAGGGATTAAGAATTAAAAGTGGGCTGCTG
GAAATTTGGATAAAAGGGCCCAAAAAGAAAATCGACCCTATAGTGAATTGCAGACAAATGTTCCGTCTTGGCCAAATTTG
TGATAGATTAATAATTTAGCTATATAGACCGAAAGAAATATTTAGAAACTTCAGCTATAAATCAAAATAATACGAACTAA
TATAATTAATTTATGAGCTTCTTAACCTTAGCGAAATAAAATAATCGATCTTGATTATAAAATAATTAAACCAATTGTCT
TAAAAGTAACTATAATTAAGACAAAATTATATTAATAAAATATTTAACTCATAAGCATAAAAAATATTTTTGTGACGCAT
CTCAACTACTTAAAAAATAAACTAATTGAATATATGTACCTATATAAAACACATTAATTATTTAAAAATCACATAAATAA
GTAAAATCATTTTAAAAATTTGAGAAATATTTTGAATTTTTCCACAAAACCAATTATTTCAAATTGTTTGAAAATTAGGA
AGCTCAAAAATTGATTCCTATCGTGGTGGGTCAAAATTGGGTGTCAACAGTAGATTTGGTACTAAGTTGTTGTTCTCAAC
TTCTTGTCACCCACAAACCGATGGCCAAACTGAAGTTGTGAATAGAACCTTAGGTTCTATGCTTCGTGTCGTCGTGCATG
GAAAGTTTGCCTTGTTGCCTTTAGTTGAGTTTGCATATAATCGAGTTATTCATAGTACTATTGGCATTACTCCATTTGAA
GTGGTTTATGGTTTTAACCCCCTAACCCCTTTAGATCTCACTCCTGTTTCTCAAGATGTTGTGTTAAGCTTAGATGGGAG
CAAACGAGCTGATGCCATGAAGAGGCTTCATGAAAAGGTGTGGCATCACTTAGAGAAGAAGAACCAAGATGTAGCCAAAA
TGGCTATCAAGGGCCGTAATAGGATCTTGTTTGAACCGGGTGATTGGGTGTGGGTACACTTTCGCAAGGAACGATTCCCC
ACCCATCGTAAGACGAAGCTCATGCCGAGAGGTGATGGACCATTTCCAGTGATTGAGCAGTTCAATGACAACGCCTACAA
GGTTACCCTTCCTCTGGAATATCAAGTGCACAAAACTGTCAATGTGTGCGACTTGTTCCCTTTCCTAACTGTTGCTGCTA
ATGATCCGTAGAATTTGAGGACAAATTCTTTTCAAGAAGGAAAGAATGATGTGGTATGGATTTCATCAAGGCCATTAACT
AGAATTCAAGCTCAAGACCTTCAGAGGATGCAAGGGTTATTCATGAAGGTGGAGGTCCTCGAGATGGTATTGGTGTCAAA
CAAGGGATTTTAGACCTTGAAGATTGCATGGGGTCCTTTTGGCGAGCAGGACCCACTTGGCGCATCGCCCAAGGGACTAG
GCGATGGTCCCAGCTAGCCTAAAGTTCTAGAACATGGCCATGGCTGAAGACCACGTAGGATTACTCGCCAACCAGGTCGG
CACTTCAGGTCACATTTGGGCCCTTTATTTCTAAAACTATAAATATCTAGATTAGGTTAATTTTAGACTTAGATTATTTT
AAATGTTGAAAAATGAAAACTCGTGTTTGAGTGTTGAGAGCTTGGTTAAGGTTTTGTCGAACTTTGTTAGAAACGTTAGT
TTCTTGGGATATCGATTTCCTTGAGGTTATTGTAAGAGTTAGGTGTTATAGTTGGATCAACGAATCGAGGTCATTGGGCT
TAATATACCCTTTAGTTGCCTTTTGTTTCCTCTTGTGTGTCTATCTACCTAACTTAACACAGTCTTTCGATCTCCGCATA
TTATTATCATTTCTCTTATGAGAATCGTATCATTGTTTCGGGAATTCCATATCACAAAAAATTCATGGACTATAGCACAC
AAAAATTGGCAAAATTTGCTTTTACTTGCTTTGGAGATCGTTTGAACTTGAAAATGCACCCGTTTTCCCCTGAAAAGGAA
CTGAGTCCATTGCTAAGGTCTTAACGGACCTCTATGAAAAATTTCGGCCATTTTGTTTCGGTAATTCTACATCACAAAAA
ATCCATGGACTATAGCATATAAAAATCAGCATATTCTGCATTTACCTGCTTTGGGGCTCGTTTGAACTTGAAAATGCTCC
CGTTTTCCCCTCAAAACGAACTGGGTCCATTGCTAAAATCTTAACGAACATCCATGAAAACTTTTGGCTATTTTGTTTTC
GAAATTCCACATCACAAAAAATCCATGGACTATAGCACACAAAAATCGGCAAACTCTGCGTTTACCTGCTTTGGATATCG
TTTGAACTTGAAAATGCACAAAATGATCTGGGTCCATTGCTAAGGTCTTAACAGACCTCCATGAAATTTTTTGGCCTTTT
TGTTTCAAGAATTCCGCATCACAAAAAATCCATGGACTACAGCACACAAAAATTGGCAAAATCTGTGTTTACCTACTTTG
GGGCTCGTTTGAACTTAAAAATGCACCCGTTTTCCCGTCAAAACGAACTGGGTCCATTACTAATGTCTTAACGGACCTCC
ATGAAAAATTTTGGCCATTTTGTTTCGAGAATTTCGAATCACAAAAAATCCATGGACTGTAGCACACAAAAAATTGGCAA
AATCTGCATTTACCTGCTTTGGGGCTCGTTTGAACTTGAAAATGCATCTGTTTTCCCCTCAAAATGAACTGGGTCCATTG
CACAGGTCTTAACGGACCTCCATGAAAAATTTCGGCAATTTTGTTTTGGGAATTCCACATGACAAAAAATCTATGGATTA
TAGCACACAAAAATCGGCAAAATCTAAGTTTATCTGCTTTGGGGATTGTTTGAACTCTAAAATGCACCCGTTTTCTCCTC
AAAACGAACTGGGTCCATTGCTAAGGTCTTAACGAACCTCCATGAGAGTTTTTGGCCATTTTGTTGTGGAAATTCTGCAT
CACAAAAAATCCATGGACTATATAGCACACAAAATTGGTAAAATCTACGTTTACCTGCTTTGGGGCTAGTCTGAACTCTA
AAATGCGTCCGTTTTCCCCTAAAAATGAACTAGGTCCATTGCTAAGGTCTTAACGGACCTCCATGAAAAATTTTGACCAT
TTTGTTTCATGAATTCCGCATCACAATAAATCCATGGACTATAGCACATAAAAATCGGCAAACTCTGCGTTAACCTGCTT
TGGGGATCGTTTGAACTTGAAAATGCACCTGTTTTCCCTTCAAAATGAACTTGGTCCATTTCTAAGGCCTTAACAGACCT
CCATGAAATATTTTGGCCTTTTTGTTNNNNNNNNNNNNNNNNNNNNNATTTTGGCCTTTTTGTTTTGGGAATTCCGCATC
ACAAAAAATCCATTGACTATAGCACACAAAAATCAGCAAAATCTACGTTTACCTGCTTTGGGGCTCGTTTGAACTTGAAA
ATGCGTACGTTTTCCCCTCAAAAGGAACTGGGTCCATTGCTAAGGTCTTAACGGACCTGCATGAAAAATGTTGGCCATTT
TGTTTCAAGAATTTTGAATCATAAAAAAACCATGGACTGTAGCACACAAAAATCGGTAAAATCTGCGTTTACCTGCTTTG
GGGCTCATTTGAACTTGAAAATGCACTCGTTTTCCCCTCAAAATGAACTGGGTCCATTGCAAAGGCCTTAACGGGCCTCC
ATGAAAATTTTTGGCCATTTTGTTTTGGGAATTCCACATCACAAAAAATCTATGGATTATAGTACACAAAAATCGGTAAA
ATTTGCGTTTATCTGCTTTGGGGATCGTTTAACTCTAAAATGCGTCCGTTTTCCCCTCAAAATAAACTGGGTCCATTTCT
AAGGTCTTAACGAACCTCTATGAATTTTTTTTTCCATTTTGTTGTGGAAATTCCACATCACAAAAAATCCTTGGACTATA
TAGCACACAAAATTGGCAAAATCTACGTTTACCTGCTTTGGGGCTTGTTTGAACTTGAAAATACGCCTGTTTTCCCCTCA
AAAGGATCTAGGTCCATTCCTAAGGTCTTAACGGACCTCCATGAAATATTTCGGCCATTTTGTTTCGGGAATTTCGCATC
ACAATAAATTCATGGACTATAGCACACAAAAATCGGCAAAATCTGCGTGTTTACCTGCTTTGGGGCTCGTTTGAACTTGA
AAATGTGTTCATTTTCCCCTCAAAATGAACTGGGTCCATTGGTAAGGTCTTAACGGACCTCCATGAAAAATTTTGTTTTC
CCGATAGGCGGTTTGACCGAGTCTATTTTTTGATAAACAACTTTTAACCCATTAAATTTTGAATTAATTTTGAAGAAAAT
TGGAATTCTTTATTGCTAAGATTCTGATAAAACAAAATTGATTTTTGAGTTCGAAATACCTTGGTTTTGCATATGTGAAT
GTCAATTTTTAATGCTAGATAATCATTTTTTTGATAAATAGCTTTTATCCCATTCAATTTTAAATTTCCCCCAATTTTGC
ATACGGATTTTTGTTCCCTAAACGGATATGTGAAAGAGATTTGATTTTAAAAAATGGATTTAGAGTTGGAAATACCATTT
TAGTACATAAGTGAATGTCCATTTTAATACCAGGCGTCAGCCAAGGCCTGCGCCATTCCGTCATCCATAAGTGAATGGAT
TTCTATCTTTGAAATTGGGATTTTGAAGGGGCCCCATGGGTGAATTCTATCCATGGATGAAAGTTACCATACCTTAATAA
CAAGGCCTAATGAATTTGATGTGAAGAACCTTGCTCCTTGAACCCTAGCTCCAACTTCCTTCCTTCTTCTTCTTCAAGTT
CTACTGAGAGAATATTTGGAGAGGATGAACTTTGGGAATTATTTTGGGTTTTGGAATAAACCACTTAATTGGGGTGGTTA
AAGGGTTAAAATAACTTATATAGGTGTACAAAATCTAAACTAAACGACCTCACTTAATAACCACCTAATTAGGAATTTCC
TAAAAAGCACCTCACTAAGCAGCCATGTGCGTGGCACCACGACCCGTGGTCCTTGGGCAGTGGCTTGGCTATGAAGCTTT
AGCCTCCACAAGACTATGGCATCTTCACGAGTCGTGGTCTTCACCACTGGCCGTGAAGTGGCTCGTGAAGGAGAGTCATT
TTGAGGCAGCTTCATCCTAGCTACTTCCTTAGCCACCACGAGCCACACCACGAGCCGTGGGAGTGGTCGTTGATATGCTC
AAATTACACTTCCCTAAAGAAGTATAAGCGATCGTTATCAGGTAAAGAACCCAACTTGTAGGTTGGGGTCGATCCCACGA
AGAATATGATTTAGACTTAAGCTTAACTCACTATTATATCTGTTTAGTCAAGTTATTTCCAAGACAAGTAAGTAAAGGGA
GGGATTTGTGAAAAAAATAACTGATGATTATTTAAGTAACAAGTGAGCAAGATTCAAACTTTGTTGTTATCAATGAGAGA
GAGAAACTAGGGTGTATGCGTTCCCCATAAGCTCTTAACGTGGTAATCCTAATAATAGTAATCCTTTCCTAGTGTATCAC
ATGCAAAGTGGTAAGTTAGGTATCCCTAAGTGATTGGTCCTCCAAATAGGGAATTTCACCCCTCACATTGGTCCAGCTAC
GTGTATATAATTTGCTAACCCTTACCTTTACCTCAGATTAGACATCACATCAATGTATGGCTTTGTTTTCACCCTCGCAC
CAATTGACATTAGACTATTAGATAGTAGCACACTAAATCTTTGTTGAAAATTCTTTTCTTATTAACTACCTCCTTGGTCC
GGCAAGTTGCAACAAGGCGAGTTCTAACGCGTGCACTTGTTAAAAAGACTTCTAAGCGAAAGAATTACCAATGCATGCAT
CAACACTATTCAAGAATTACTTAGTTATTATTCATACATTGTTAATCACTCATTGTTCCCACAACCCTAGTGTGGATTTA
GTTACTCATGCTTGAAAGAACACAATTCATATTTTTAGAAGAAGAATTCATGAACTTACATATTGAGTAGAAGAAACTCG
TAATCTCCAATTGAAATTCAAAGCAAAAATCTTATAAACCGGAATTAGGAAATTAAATTGCCAAAGTTTGCAAGTTAATT
CCCATGAAAATACCAAGAACTAAAAGTATACAATGGTCTCTAAGCCCCAAAAATGAGGTTAACATACCCTATTTATAGAA
AAACTTGTCCTAAACAAAAAAGAAACAAAATAAGGAAATAAATTTTCTGGACGCAGCTTCATTCGACGACTTCGACCTGC
AGACTGTGGGTCGACCTACGGTCCGTAGGTCCCCTCTGTAGGTCAAAACTTAAGACTTTTTCTTGCAGAGGCAGGAACCT
TCAACTCTAAGATACAAATGACGGACGTGTAGAACGGGTCGTAGGTTGACCTACGGTTCGTGGGTCCTCTTCCATGGCTC
CATACTTAGAACTTTTCATCAAGTACTGGAACTTTAACTCCCAGTGATCATTGACGGATATGCAAAATGGCCCGTGGGTC
GACCTACGCTCCGACACTTGTATTCGTAGTTCCACACTTGGTCAAGACTTCTCTGATGCTCCATCTATGCCACCCATCGA
CAGATCGTGACTGGACTTACGGTCCGTAGGTCACCTTCGTGGGTGGCTCCTTCTGCAGATTTTCAGTTGTCATCTCCTAC
TTCCACATCCAAGCTTATTTACTGCAAACATGATACAAAAAACATTATTTCTAATACAAAATGGCCCTAGACATACACAA
CTCTTAAGTGAAATGTATTAAAAATATCATAAATTCATGGTATATCAGTTGTGAAGTGGGGAAGTGCTTTAAGGCCCTGG
GGCAGCCTTGGGCCTTGCCCCTTGGTCTTGGCTCTTGTTGTCCACACACTAAGCCCTAGTTTGCCTACTAAACTACGGGG
TATTACAACCATGAGCCGTGGTGCCTCTCGTGGTCATGGTCCAGTAGCTAGGAAACCTTCCCCTTAACCCCTAAAAACTA
AGTCATCTCCACGTCCCCTCCCACGAGTTGTCTAAGCCTTCATGAGTCGTGAAGTGGTTCATGTGGAGGAGGCCAACTAG
GGGCAGCCTTAGGGAGCTACTGCCTCACCACCACGGGTGGCACCACGGGGTGTGGTGGCCACCACGAGCCGTGAAGGCTC
ACGTGGTCATGGGCAGGGCCTTAGGAGAATGGGGCAGCCTTGGCCCCTTTCCCTTGGCTCTTGCCCCTTGCCCTTGGCTT
GTTGCCTTCTCACTTGGCCCTAGTTAACCTACTAGAATACGGGGTGTTACAATATCTCCTCCTTGGGAACATTCATCCTC
GAATGAATATTTAGACACCTTACGAAAGTAAAGACTCAAGACTAGCAGCCCATCATGCATGCAACTCATCAAATGCACAT
AAACAAGAGGAAAACATCAACTCCAACTCAAACATACTCAATGCATCACAAGGAAGTAGGAACTATATCTAACAACCCAT
TGTGCATGAAATTTCAACATTTCTCATGTTCTTAGGAGGAATTACCTTCTCCAAGCTAAAAGCATGCTCAACAAAATCTC
ATGGAGCCTCATGCAATTTACTCTAAAAATACATAATTAAAACATGTTCAACAATTCATCTCATGAAGCATATAGGCAAC
TCTTACTCAATGCACAACAACATGAGGAAAATCAATCATGTAAACTCATTTTCTTGCTAAAAATAATTTTCTCATGAACA
TGCATAACATAGGGAAATCATGGAGAACTCATATAACACACATGACTCCCAAAACAAGGAAACACTCAAGAGGAACTACT
TACCTCAAGCTAGAATAGGAGTAGAAGGAAAAAGATGAGGATAACGGGACATCATATCGGCCTCGGCCTCCCAAGTAGCA
CCCTCAACTAAATGATTCCTCCACAACATCTTTATGGAAGCAATTTCCTTGTTTCTCAACTTCTTAGCTTGCCGGTCTAA
GATCTCAACCGGAACTTCCCCATAAGAAAATTTTCATCAAACCCCAACCCTTCTAAGGGGATTATGGATGCTGGATCTCC
AACAAACTTCTTGAGCATTGAGACATGAAACACCGGATGCATCGAAGCCAATTCACTTGGCAATTCTAACTCATAGGCAA
CTTTATCAATACGCCTCAAAATTTGGTATGGGCCTACATACCGGGGACTAAGCTTCCCTTCCTTACCAATACCATAACAC
CCTTCATAGGTGAAATTTCCAAGTGGATCAAATCATGAACATTAGGGACACTCAACAACCTTACTATCCAAGCACCCCAT
GTCCCCCTTGGGAGAAAGCCTCAACTAATTCCTTAAGCACCACTTCTATTCAAGTCAACCACAATTGGATCAAGCCCTTG
CTTAGCTTTCACATCCGCCACAAAAGACGGTTCAAGCCCATTGTGAACCACGATACCACCCTTGGTGGAGTCTACTAATT
GAACACTTAATCGGGCCAACCTATGAATATCACGAACTAACTCTTTCTTATCATCATCTACATGAGCAATACTTCCCATA
GACAACCTACTAAGAGCATCCGCTACCACATTTGCCTTGTTGGGGTGATAAAGAACACTCATGTCATAATCCTTCAATAG
TTCAAGCCACCTCCTTTGGTGAAAATTCAAATACTTTTTGACTAAACACGTATTGTAAACTCTTGTGATCAGTAAACACA
TCAACATGAACCCTATATATATAATGCATCCAAATCCTTAAGGGAAAAACAACCGCCGCTAATTCAAGGTCAATCTGATT
TCCAATATAACCTCAAAATTTGATCAAACATAACTCGGGACAACTAGCAGGAGTGGTAAATGGTAATTTTCTAGAAAATT
TCAAAATGACCTTCAGGGTCATAACGGTTGGCAACATTTGAATACAAATGACTCATAAATAAGACAAGATATTTGGCAGA
TTTTGTACTTGATTGTGAATTCTCCAGAATAATGATGAATCACACACTTGAGAGTCCAATTTGAAATGAGAAAATTTTTA
GAGAGTGATTTATTCTAATTTATGATATAAAAAACGACGAATCACACACACTCGAGAGTCAAATTTGAAACAAGAGTATG
TGTAGAGAGTGATTTATTCTAATTTACCATATCAGAAAAGATCTCCTCCGTCTTTTACTCAATTAAATTAAATTATGTTT
GTATTTTTGTAGGAAAATAAAAAAAATACGATGAATACAACATATAGAAAATAAAAAAATATCGGATTGTAAATATTGAA
ACTGTAGTTAATGAGTCTTAATTAATGTCCAATGTAAGTTGTTTCTGAAAATTTCCCTTTCACATTTCACTAAAATGGCA
ACAATAACATAAATATATTATTAATGAGCAACAAACTTATAACTAGGGACCTATTAAAATACAAGATGGAAAATTAGGTA
ATGGAAAAATAAAAAGATTAAATGCCCAATTAACACTCTAATTAGGATGCCCATCAATCTCTTCTCCAACATTGTTGTCA
TTAGCACCGATTTCATTTGCAACATTTCCACTGAGTTGCATCTCTTTTTGGTCTAGTTTAGCCCTCTTATCGTTAAATAA
ATTTAACAACCCTTTGATGTTACAAACATCAAATTCATCAAACCTTTTTCTTCCCTCAACAAGTTGGTTGAAGAGGTTTT
CCATTTCCTTCTCCTCAGCCATTTTCTCTAATTCTCTGATTTCTTTTTCCCTATAATTCACTATAGATTGAAGGTAGGCT
TCATGTTCAACTAACTTGTATTGTCTTTGTTTCTCTGGGCAAGCTAGATAATTAGTTACTATTTCGTTAGTCTCAGTTAA
AGACGGCCAAGTAAAATTATCAGTTTCTCCAGGAGTAAAAGATATTATACTAACCTTTACATCACATAGAATAGACAACT
CATATGCTTTCTTACACAATGATGCTAATCTTTCCTCAAGATTTTTTCTCTTTCCCTCATCAAGATTTCTAGTGGTCCAA
CATACCCCCTTTCCAGTCATATTTTCGTACACAAAAAGTAAAAGAGTAAAATATGTAAGTGAGTATCTATCTCTAAATAT
AAAATAAGAGTTTTTGACTTATATTTATAGTTGTTTGATATGACCACATAATTAAATAATTGAAAGTTGATTGAGATAAT
CTGACAAAATTTAGAAATAAATTAATTGCATAAGTCAATCTTGAAGTTGGAGTTTAAATAATTATACTTCCATATTTAAA
TGAGTTTATGGAAGGTTAATATTGCTGAAATTTACTTTCCTTCTGTTCTATGATCTACATTAATGGTATAATATTTTCAT
TTTATCCTTTTTAGTCTAAAAATATTCTATAGTATTTAGTTTCCTTTCATATTTAAATTTACACTAATGGAAAAATATTT
ACTTTCCTAATAATATTTAATTGCTTATAAATATTGATGTACTCTTCTCTTTGAATGAATGCAAATATGGGGTGTACAGG
TCAAACCATCAAGCCAAACTAAATTGGCGAACCAAGTCAAACCGACAAACAAACTCCATTTGTGGTTTGATTTGATTGGT
TTGCCATTGAAATAAAAATCCTGACCGTTCTTGGTTTGATTTGGTATTAATAGAAAAAAGTCAAATAGAATTCAAACCAA
ACAAACATAATACATTTTAAATTTTATTTTTTATTAAAATAATATTTATTATAATCTACTTTACAAGTATTTTCAAATTA
GTGTATAGCTTTCAATGTTTATATATATTATTTCATATTTGGGCTTTTAAAATGACTTTAAAAATTGACATGTATTGTGT
CTTTTCGTGAGTTTTTTAAATATATTTTCCTAACACGATGTCTCGGATATTCTATTGTATACTTATTTTTCTAATTTTAT
TTATTCAAGTGTCCTTTCGATTCCATTAAACAATATAATCACTCACTCATTTGCCATTGGTATCATATGTCTCTTCGATT
GGGAACTTCACATGTTGAATGAAATACACGGTCAAGAGAATACCCTTTTCAATCTGATATCTTTTTCATTCATGGTGTAA
TTATAAGAAATCAAAAAAATTAGAAAATTGAGAAAATCAGACGAAACGACTACTAAGATTAAAAAAAATTGACTTTATGT
TGGTTTGATTTGGTTTATAGATTTAATAAACCACTATAACTAATTTAGTTATTTGCTTAATGAAAAAATCAAATCAAATC
AAATCGACACCGAAGTCTCAACCCTAACTGAGACACAATTTTTTGAACCACAAATGATCCCAAGTTAACCTTGGCATAAC
ATATCTAAGCATATCACATTAGAACTAAAGTGGAATCTATAAATAAATATCACTTTTCACCGTGCTCCTTTTTTTCAGTT
ATAGGGCGGAGAAAGGGAGGCAACTAAAACTTTTAGAGTCGAGTTTATGCATCCTTGGAGAAGGGTGGCTGGGTACTTTA
AATAAGAAAATTTCAAAAAATGCATATATAAAAATTATCTGGTGTTTTTTCTTATCGACCGAGATTGGGTTAGCGAGGAA
ACAGAAATAGATTTGAAAAATAAATCTATTACAACTAAATACTAATGTCTGAAAGCCGCTAAACTAAATGAGATAATTTG
CTAGGACAACACACTGGGCTTCATAAAAGGTAACACAATTGAAGTGAATAACATATACTGACTCGTAGTTGAAGTCCTAT
GAATGTGAGGAGGACTCACCACAATGTTGCAAGTAGATGAACTTAGTGGAACATCTGGCCGCAAACCTGAATCAGGGTGC
TGAAATCAACATTTCAGACTTAAGGAACCGTCAAAGCACGAATCTGATGTCTCCTTGACCCGACATCCATGAAAACCACA
AAAAATGAATTCAATGCCTAAAAAGGCTAAAACAAGCTCAGAACCTCTCAAAAATCAACCAAGACCTCACCTAGGCTTAA
AATCATCCTCTGAATCCAGTAGAACTCTCAGAATTCCGATCTGAGCATCCGAACCCCAAATATTGACCAAAGTCAATTCA
AAGACTAAAATTCCACAATTTCACAAGTTGGGATCTCAAATCCTAAAAAAGACTCGGAATCTAAAACTGACAACTCTCAT
GAATCATATTTCACATTTCGAGATTGATGGAATCGACGAAATTCCATTCTGACACTCAAAACTCCAAAAGACCCCAAAAA
CCTTTTCTTAACAAATTAGTCTTTAAAACTCACTAACTTACCAAATCAACTTTTAAAACAAAGTTCAAAACCAACTTTTC
AAACTCAAATAAAAAATGAAGCGGGGTCGATAACTGGAGGGGCAAAATGGTAAATTTATAAAACTTTTCAAAAATGTAAG
ATCGGGTCATTACAGAGTAATACATAAAACAATAACTAAAGGATTGAGACCTAAAATTGGGACATATGTCATAATATTAC
AGAAACAAAAATAATTATTTGACCTCATATTTTCTGAAATCATTTCTGAAAGGATGCATATCTGAAAATCTTATAATGAT
AATATCAAGAAAATATAAAATAAATGAACTTAATCTTTTATGTGGAAGTTTCTCTTAATCGACATACACAATGTAAGATC
ACAATGCACCAATGAATGCCCTAGTTGGGAGGGTACCCTATATCTTGCTAGAGTATAAAACATGCAGGTCTAATGCGGAT
CCACTAATCTAAGGCTCTCAGGGCGAAATGATCAACCAAAAAAGTGGTGAAACATAAACCTACGAAGGCATTTAGTGCTG
GAACTTGGGCTATCTAGAACCCTCATTCAATCACTGCTAAATACTACTCCCAAAACATACTATTCATATAGCTGATAAAT
ATATTTGTTAAGCTTATCATGAGTCTAGTTCAAAAACTCTTTCTAAAATATATCTTGAGACGATGCTCAAATCTATGAGA
AACTCAATTCTTTCTTTCTAAAATTAATTGTTGAAATCTCTTTCTAAAACATATCTCTCAAATCATGAAAAAGTTTTCTA
AAACACGCATAATTTGTAGATCCTCGTAATAGCTTTCATAATAATATAAAGGCTTTAAAAGCATGTTTTAAAATATAAGC
TTCAAGAGTCACACACAATATCATGTAAAAAACTAATAAGGATGAAAATGGAAAACCTTGCTAAACATAAAAGGGAAATA
CAACAGTTAAAATCCATAATCATGAGTAAGTTCAAGAAAACATACAATGTAATTCAGCAATAGGCAAAATCACTCTTTAG
ATCTTGCAAAATTGGGGTTTAGAATTCTTGAAGAGAATCTAGAACGTTGAGTCTTTAGATCTTGCAAAATTGAAAAAATA
AAATGTTTCTTGAAGTTTTTGATCTTTGGGAAAAGGAGAGAGTTACTATATGTATAAGGATGTTATTAGGTTATAAGATA
GACTTATGGAAGTTAATTGACGGTAAAAGGTCAAGAATACTATTCTAAGAATGTAAGAAGACCAAATTTTTTTTTGAAGA
AAATGACCTTACAAAGAATTTCGTTGGTCAAATTGGCTATTTGGAGGTACCATCGCCAAAATGGGGCTTTGGATTGCCAA
AATGAACAGTTTCTGCAGGTCTTCAGACCATTTCTACAATGTAATTCAGCAATAGGCAAAACCATTCAGCGATTCACCGA
ATGTACATATTTCATCGTCGAATTTCCAGTCCAAACGTAGAGTAAAACAATCATAAATTTCTACTCTAAACTCTGATTGA
TGTAAACTTTATGGCGTTGGAAAGAAGACTTATAGTATTTTATTTTGATAGGTCATGGCCACCTAAATCTTTATATGTTG
GGAGATATGGTCATTTCAAGTTGACCCTTATATGAACTCATGTGAGAACTAAGTCAATAAAAATGCTTTGAACTTGACTT
GGTATTTGAGGTACCTTAGGACCCTAAAACACATATGATACACTTATTACATTCAGAATAGGACCTTAATATATATGTAC
ACTTAGAAATCATCGAGTTCGAGCCTATATGCATATGAAGAATGATTCAGATTTTTACTTTGAAGTTGCGAGGTGTGCGT
GTATATATATATATTAAAGTTGGAAGGTTTTATGTTCAAAGTTGGATTATAAAACTGCCCTTCACTAATTTTTTTAATTA
AAAAAATACCTTTAACTAACTTCTAAAATCAAATCAATAATGACAACTAAACTAGACCAAATACATGATTAGATGTTACA
ACTTTTTTTAATGAGTTTTAATTGTTAATCCTTTTAGATTTAAACCCCATGAAATATTGAATAATTCTTTTGCCCTTCAA
GCAAATATTATTTTAAGAAATTTAAGTGTAACATATAAATATACATTCTATAAACATAATAAATAAGGGGAAATTACAAA
AGTATACTACTTAAGACTTCTATTAACAAAATATCAATATACTTATATGTCACTCCCCGAGCCTACACCCTGGGCGGGAC
CGGCACTCGGAGACCATTGCTGGCCCCAAGCGAACCCTTGGCCTGGCTTTCTTAACTCAGCGGAAACCTACTCAACAGAA
TAACTCAATGTTATGCAGAGACATAAACAACTTAAATGATACATATCTGGCCAAAGAGGCAACTCGAGTATCAAAATAGA
ATACTTACATATATACATAGATAAGAGATTCAAAACTAACTAACTGAATGTCTATGAAGCCTCTAAATTACTTAGATGGA
TGTTGGGACAGACCCCGCAACACCCTAATAAACAAAACTAAGAGAACAAAATAACTGAGCCCTCTGGAAGAAAGGAGGCT
CACCACTGACTCTAGAGTGCTCAACTGGATCAACGGCGTGCAGAATGCTGATCCTGGGTACCTGCGTCTGCATCATAAAA
CGATGCAGGCCAACTGGCATCAGTACATGGAATGTACGAGTATGCGAGCTGGACTGCTAAAAACAACTTAAGCTTGAAAA
GGGATACAAAAGAGAACTTACCTTGGCTCTGTACAACTCAAGAATAACTGAACTTAATATAAAGCAATGAGACACATGCA
ATATATAAAGCCTTTGAAACTATTAAAACATGACGTAAAAATCATATTTATAATATCATGAAAATACCATGCTTCCTCTC
AAAGTCTACTTGTGCAATGCATGAATGAAGTCCCATACCCCCATCCATACTAAGCAGAACTTATCGAGGAAAAACTCTTT
TTACTTCTGTGGGAGTTTCTCTAACCGATAACCATCACATAAGAACTATAGTGATGATACAGCGATCAACCTCACGCTGC
CAGAGCATCCTATACCTGGCCAAAGGTATAAGACCTGAACTGCCTAATGGATCCACTAGTCTATCTGGAAAATGATTCAT
CTAAAAAGTATGATCCTTTCCTACCCATGGTGGCTAACATGGTTCTATGGGGGCTGTGGGTTCTTTGAACGCTCCCCCAA
TTCGGTGCTCAAGACTACTCCCAAAAATACTTTAGCTCATAAGTGTTTTAAACACATCTTTCTTTAGTTGAGGTAATTAC
TCAAAACTACCCTCTTAAAAGAGGTAATTGCTTTTGAAAACTCTTTCTAAAAAGAACATCTCAAAACCATTTTTTAATAT
GATCATTGATGACTCGGGATATTCATACTGCTTAAACATTGATGGTATAGCTAGAGACCATACTGTTTAAACATTGATGA
CATACTCGATTTGTCATATCTAATCATATTTTAGAAACTCTTTTGAAAAACTCATCTTTTATTTTTAAAAGAGATAGTGC
TCAAACTTCTCAAAACTCTTTTGGAAATCTCAATTTCCTCTCAACTTAAATGTGAAAACACTTATAAACTTCCTTGGGAA
ATACTCAGTTCCCTAATTACTTTTGAGAAAATGAACTCAACTCTAGACTCTTGACTTACTCGAAACTCGATACCCTTTAC
TCGACTTGAAACTATATGCTCTTTACTCTTTACTAAACTTGAAACTTGAGACTCTTTACTTAGCTTGAAACTCTATACTC
TTTGCTTGACTTGAAACTCTATACTTAACTTGGAACTTGAGCCTTAGAATGAAATTAAAACGTTCAATGAAGACTCTTGA
AAAGCTTTAAAAACTTGCTTGGACTTACTTAACTTCTAAGCTTGACTTCACTTGAATCGGAAACTAACTTCACTTGAATT
GAATTATGGATTCAAGGACTTGATTTGGTACCTGGAAGGACCTTATGATGTTAAGGAATGATTTAGGAATGATTTGGGAC
AGCCAACCTTAAGAAAATATTTGATCATAAATTCTGAAAACAGTGGAGTTCGCGTCCTGTCCGCGACGCGGAGAAGATTT
TGTTCACAGAGGGAACAAGTCCGCGACACGGACTTGTTTCATGTAAGAAGCCCGACTTTTCTCCTTCATTTTTCCAACTC
TAAACCCTCTTAACTTCAAAGGTTCTAGCCCCAATCACTTAGAAACATAAAATCCCTCAACATTCAATAGAATTCAACTC
AAAACCCCAACCGGAAACAAGTCCCAAATCATCAAGAATCTCAACATTTCAATCAACAACAATACCAACTATAATTTCAA
CAACAACAACTAACAACTTTAACAACTTTAACAACTTCAACCACAACAACTCACAACTTTAACAACAAAGTCAATCCTTT
CTTAATGAATAAAAGGGGTTAGGTGTGTGGGGGAAAGGATCACCCAACACTAAGAGATCACATACCTTGGTAGGGATCAC
CCCCGACGAAAATCCACGATGATCTCCTTGCTTGATCTCCTCTTCTTCTCTTCTTCTTTTCTTCTTCTCTTCTTCTTCTC
TCAAAACTCTCAATCTCACTTCTTTTGAAATGGTAAGACTAATCAAAATGATCAGCCTAACACATTTATAAAACCAAAAT
AAAAGGCTAGGGAAAAGACCAAAATGCCCTTAATGATTCCCGAACGGATTCCTTGCCAACTGCCCAACTTTCAATGGCCA
TAACTCGCTCATACGAACTCGGAATTGAGCAAACTCGGTGGCGTTAGAAAGATCATTCCATGAACTTTGCAACCATAACT
GGTTTCCACCTAACTCATCCTGAGCTAGAATTTATGGCTGTTCAAAGTTGGCCAAAAACTCACCTTTTCCATACTTATTA
GCCAAATTTCCAAAACTTTAAAATTCTTTCCAAAAATGAAAATTTCCAATCCTAAGCCTCTTCAAAGCTATTTCAAATTG
TCGGATGTTACAATATCTCCCCCTTGGGAACATTCTTCCTCGAATGAGGCTACTCTTACAAAGCTAAGGGTGTAACATCA
ACTCGACACCCAACAAACAACCATGCAACACCAACAACAACTACATGCTCACTATAATTCAAAGAGAACTAGGAAGGAGA
TTAGTACCTTGATCTACACTTCCTTCGAATTCAAAGAGATGTGGATATCTCTTCTTCATGCCCTCTTCGGCTTCCCAAGT
AGCTTTCTCAACAAATTGGTTCCTCCTCACGACTCCTTTCATGGTTGAACTTTCAAACATACCCAATCTTTTTCTTCAAA
CTCTAACGTCTTTCTCCTAACATCAATGTAGGATCCTTGATGACTCTGTACCGTTTTCAACCTTTCTTGGAATTACTTCC
GCCTTCTCTATAGCTTGATGAACTAACTCTGGTCCTATCAACCCTGCTTTACTAACTTCAAACCATCTCAACAAGAGATC
TACATCTTCTCCCATAAAACTTCATAACGAGCCATATGGGTGCCAGAATGGTAACTATCGTTGTAAGCGACTCCATGTAA
GATAGGTAATCATCTCACTTATCCTTGGAATCAATTCCACAATCCGCCTTGATATCTCCCCCTTGTTCAAAAGCCATCAC
TGCTTATGAACATGGTCTGAGTCTTTCTTACCTTCTACTTCTGACACTAATGATAACTCAACCCCGCTCGTCACTTCTAT
TCCTCATTCTACGAAATCTATAAGTCTGACTCCCAAGTGTGCAAGTCTGTGCACATATTTTTTGCTAACTCTCCCTTTTC
TTCTCCAATATGAGCGGTGCTACCCCTAGACAACTTTTCTTAAAGAATTCATAACGACATTAACCTTACCAGGGTGATAA
AGAAAACTCATGTCCTCATCTTTGAGTACCTTAACCACTCTCTTTGTCTGAGACTAAGCCCATTTTAGATTCAGATACTC
AGTATGTACTCAAGAACCAAATATCATAACTAGGCGGTACTCAACTTCTCTTTTCATTCTTGAAAGTCTTCCTCACAAGC
TTTAGACCATTGAAAATTCGTTGTTCCCCGAGTCCACCTGGTCAAATAAAACCCTTTTCTAACAGATCCTTTAACTGCTT
GTTCAACTCCTTCAGCTCTGCTGGTGCCATTCTCTATGGCGGAATAGAGATGGGACGAGTATCTGGAATGAGATCTATGC
CAAAATCTATTTCTCTCTCAGGAGGAATTCCAAGTAGATCATCAGGAAAACTTCTGAAAACTCTCATACTATATGAACTG
ACTGGAAAATAAGGTATCTCAACACTAGAGTCATGAACTCAGACTAAGTGATAGATACATCCCTTTGAAACTAACTTTCT
CGCCTCAAGGTACGAAAAGAAACGACCCTTAGGCACTGCTAAACTACTACTCCACTTTATGACTGGCTCACTAGGTTGCT
CAGGTATAACATCAAAGTTCATAGCAACCTAAGAAATTTCAAAAGATAAACTTGCTCTGGAGTCTAGTAAAGCATAAATA
GCAAAGTCAAAGACTCGAATCATACCAGTGACAACATCTGGCGAATCCTCTTGCTCTTGGCGACTGTTGATTGCGTAGAG
GAGGTTTTCCCCTCCACCAGTACTAGAAGTAGCTCCTCTAGGTGTCATCCTGTCTGGTGGGACAACTGAAGAAGATTGGG
CCTTACTGCTCAGATTTCCACTACCTTGCCTGTTCTTTGGACACTCTCGCATGAAATGTCCATTCTGACCACACCTGAAA
CAACCAATAGAGCCCTCTCGACAAATACCTGAGTGGTTCCTACCACACCTAGCACATGAAGGAGCCTTACTACCCCTTGG
TACTATACTTCCTTGAAGATAGGCAGGTCTAGCCCTGAAATTATAGGAATTTCTTTTGTGCCCATCTTTGTTCTCAAGTG
CAGGCACACTAGCAGATGGCGGAACAGGTCTCTTCTGTTTTTGTGGGAGGGATGACTGATTAGCATCATTCTTTTGCTGC
CTGAACTCGTCCCCTACTATCTTAGCCCTCTTATCCTTAGACTCTTCTCTATCCTTCAACTTATCCTCCCCAACTTGTTG
TAAATGAATCATGAATCTTGCTAGGTCAATATCCCCTATCAGCATAGCTGCCTTGCCTTCCTTGCTTGACTGACGAGATA
ACCCAGCAACATATGAACTCATCCTACTCCTCATGTCAGCAACCATCTCCGGAGCATAGCGGGAAAGTTGTGTGAACTTC
TGACTGTACTCATGTACACTCATAGACTCCGGATTAAGGGTGAGAAACTCTTTTATCTTTGCCTCTCGCAACTCACGAGG
AAAGAAACACCCCATGAGAGCACTCTCAAACACAACCCAACTCACTGCTGGCGCATCCTCAGCCCTATTCTGTTTCCATT
GGTCAAACCAGATTCTAGCGACACCTTTCAATTGGTACGCAACTAGTTCCACCCTCTCCGACTCAGCAACATGCATCACA
TCAAATATCCTTTTAAGCTCCTCAATGAAATTCTCCAGATTCTCACTAATACTTGAACCTAAGAAGCTTGGTGGGTTCAT
CCTTAAGAGTTCACGGATTCTTGAAGTATCAACCACTTCGTGTCGATTATCTCTCTGCCCAACATGATAGGTCACAACTT
GACTTAATATCTGGATAGCTTCGCGACGATCAGCATACTTGATCTCTTCTTGGGTTTGAACATCTAGGGCATTCGGTAAC
TCTTGTTCCTCAACACTCTTCATAGCTGGACGAACTCTAACTGCTCTTCGTGGAGGCATGATCCTCTGAAACACGCGCAA
GCACGAATTAGAAAGAAACTTTTTAGAGATAACTCTAACGCACGAGATGAGTACGAAAGAAATGAGAAATCTTCCTAAAT
GTTGCAGCCTCCCAATTATAGATGTGGCGCGCTTCACACCGATAACTAGGACTCTACAGACATGGCTTCATAGACTCCCT
AGGACTCTTGAACTCTGTGCTCTGATACCAAGTTTGTCACGCCCCGAGCCTACACCCTGGGCGGGACCGGCACTCGGAGA
CCATTGCTGGCCCCAAGCGAACCCTTGGACTGGCTTTCTTAACTCAGCGGAAACCTACTCAACAGAATAACTCAATGCTA
TGCAGAGACATAAACAACTTAAATGATACATATCTGGCCAAAGAGGCAACTCGAGTCTCAAAATAGAATACTTACATATA
TACATAGATAAGAGATTCAAAACTAACTAACTGAATGTCTATGAAGCCTCTAAATTACTTAGATGGATGTTGGGACAGAC
CCCGCAACACCCTAATAAACAAAACTAAGAGAACAAAATAACTGAGCCCTCTGGAAGCAAGGAGGCTCACCACTGACTCT
AGAGTGCTCAACTGGATCAACAGCGTGCAGAATGCTGATCCTGGGTACCTGCGTCTGCATCATAAAACGATGCAGGCCAA
CTGGCATCAGTACATGGAATGTACGAGTATGCGAGCTGGACCGCTAAAAACAACTTAAGCTTGAAAAGGGATACAAAAGA
TAACTTACCTTGGCTCTGTACAACTCAAGAATAACTGAACTTAATATAAAGCAATGAGACACATGCAATATATAAAGCCT
TTGAAACTATTAAAACATGACGTAAAAATCATATTTATAATATCATGAAAATACCATGCTTCCTCTCAAAGTCTACTTGT
GCAATGCATGAATGAAGTCCCATACCCCCATCCATACTAAGCAGAACTTATCGAGGAATAAAACTCTTTTTACTTCTGTG
GGAGTTTCTCTAACCGATAACCATCACATAAGAACTATAGTGATGATACAGCGATCAACCTCACGCTGCCAGAGCATCCT
ATACCTGGCCAAAGGTATAAGACCTGAACTGCCTAATGGATCCACTAGTCTATCTGGAAAAGGATTCATCTAAAAAGTAT
GATCCTTTCCTACCCATGGTGGCTAACATGGTTCTATGGGGGCTGTGGGTTCTTTGAACGCTCCCCCAATTCGGTGCTCA
AGACTACTCCCAAAAATACTTTAGCTCATAAGTGTTTTAAACACATCTTTCTTTAGTTGAGGTAATTACTCAAAACTACC
CTCTTAAAAGAGGTAATTGCTTTTGAAAACTCTTTCTAAAAAGAACATCTCAAAACCATTTTTTAATATGATCATTGATG
ACTCGGGATATTCATACTGCTTAAACATTGATGGTATAGCTAGAGACCATACTGTTTAAACATTGATGACATACTCGATT
TGTCATATCTAATCATATTTTAGAAACTCTTTTGAAAAACTCATCTTTTATTTTTAAAAGAGATAGTGCTCAAACTTCTC
AAAACTCTTTTGGAAATCTCAATTTCCTCTCAACTTAAATGTGAAAACACTTATAAACTTCCTTGGGAAATACTCAGTTC
CCTAATTACTTTTGAGAAAATGAACTCAACTCTAGACTCTTGACTTACTCGAAACTCGATACCCTTTACTCGACTTGAAA
CTATATGCTCTTTACTCTTTACTAAACTTGAAACTTGAGACTCTTTACTTAGCTTGAAACTCTATACTCTTTGCTTGACT
TGAAACTCTATACTTAACTTGGAACTTGAGCCTTAGAATGAAATTAAAACGTTCAATGAAGACTCTTGAAAAGCTTTAAA
AACTTGCTTGGACTTACTTAACTTCTAAGCTTGACTTCACTTGAATCGGAAACTAACTTCACTTGAATTGAATTATGGAT
TCAAGGACTTGATTTGGTACCTGGAAGGACCTCATGATGTTAAGGAATGATTTAGGAATGATTTGGGACAGCCAACCTTA
AGAAAATATTTGATCATAAATTCTGAAAACAGTGGAGTTCGCGTCCTGTCCGCGACTCGGAGAAGATTTTGTTCACAGAG
GGAACAAGTCCGCGACACGGACTTGTTTCATGTAAGAAGCCCGACTTTTCTCCTTCATTTTTCCAACTCTAAACCCTCTT
AACTTCAAAGGTTCTAGCCCCAATCACTTAGAAACATAAAATCCCTCAACATTCAATAGAATTCAACTCAAAACCCCAAC
CGGAAACAAGTCCCAAATCATCAAGAATCTCAACATTTCAATCAACAACAATACCAACTATAATTTCAACAACAACAACT
AACAACTTTAACAACTTTAACAACTTCAACAACTTCAACCACAACAACTCACAACTTTAACAACAAAGCCAATCCTTTCT
TAATGAATAAAAGGGGTTAGGTGTGTGGGGGAAAGGATCACCCAACACTAAAAGCTCACATACCTTGGTAGGGATCACCC
CCGACGAAAATCCACGATGATCTCCTTGCTTGATCTCCTCTTCTTCTCTTCTTCTCTTCTTCTTCTCTTCTTCTTCTCTC
AAAACCCTCAATCTCACTTCTTTTAAAATGGTAAGACTGATCAAAATGATCAGCCTAACACATTTATAAAACCAATATAA
AAGGCTAGGGAAAAGACCAAAATGCCCTTAATGATTCCCGAACGGATTCCTTGCCAACTGCCCAACTTTCAATGGCCATA
ACTCGCTCATACGAACTCGGAATTGAGCAAACTCGGTGGCGTTAGAAAGATCATTCCATGAACTTTGCAACCATAACTGG
AATTCCACCTAACTCATCCTGAGCTAGAATTTATGGCTGTTCAAAGTTGGCCAAAAACTCACCTTTTCCATACTTAGCCA
AATTTCCAAAACTTTAAAATTCTTTCCAAAAATGAAAATTTCCAATCCTAAGCCTCTTCAAAGCTATTTCAAATTGTCGG
ATGTTACATTATATTTAATTACAAACTAAGTTTTTAAATTACATACATAACAACACATTTAAATTTTTTTTTACCGAAAT
TGTAACATCTCGCAACTAGAAAGAACTAGAATGAAGTTTAAAATCTGGAAATAGTCATTTTTGGAAAGTATAAGGAAATC
TGGAAACTTTTAAGCAAGTTAAAGTGAGTTCTTGGTCAACTTCAAACGATCATAACTCCTATATCAGGATGAGTTAGGTG
TATTTCCAGATATGGTTGGAATTCTCATGGAATTATCTTTCCAACACCGCCAAGTTTGCACGATTCCGAGTTCGGATGAG
TGAGTTAGGTCCTTTGGAAGTTGGGCTGTTGGATTAAGGAAATATCCAATTCGGAATTTTAAGGGGTATTTTAGTCTTTT
CATTGCCCTATTATTTTAATCCATTTTTAGGAGTTTACTATGGGTCAAATCAGATTTTAGTCAGTTTTAGAATTTGGGAT
TTCACGCTAGGGCTAAGGAGAAAGGAGAAGAAGAAGCAAGAACTTTTAAGATCGTCGAAGTTTGGCTTGTGGAATTCGTC
GGGGGTGATCCCTACAAGGTATGCGAGATCACATAGCGTTGGGTTAGTTCACCCACGCGCCAAGCATATTTAATTCAACG
ATTTTCGTTCTAAAAGAGTTAGAATTTGATGCTCTTGAGTTGTGTTCTTGAATTGTTTTCATTCTTGAACTTGCATGTGA
TTGATGGGTTTTCTTGAGACGTTTTAGCAATTGTTAAGAGTTGTTTCGAGTTAGATTCTAGTGTACATGCATTGGGTATC
TGAATCTAAGAAATTATTGAGAAAAGGAATCGATTCAAAACGATTTAGGATCAAAAAACGAGTTGAAAAACTCGTCAGAC
GCACCTGGTGAGGGCCAAGCGCGTCGCGCCCCCATAGCGCCAGGAGGCTGGGGAGGCGCGCCTGCAGTGCCCCCGAAATG
AGGCCCAGTAAATTGGGGCCTGGCGTGGCGCGCCAGGGACGCGCCTGGATCGGCATTTTTCACCCAGTTTTCGTCATTCA
GTCCATTTAAGTCCTTTCAAAGTGTATTAACGCTTTCCATTGATCCTAACTACTCTAAATGACTACTAAACAACTAAAAA
TCATCCATAAACATAAATCATAACCTTGAATCCATAAATTCAAATTCAAGGAAAGTCTAGGAAATTCTCAGAGTCTTTTC
AAGAAGTCTTTTGCAAATGATTTTCACTTTATTTTAAGAGTTAAGTTTTGAAGTTGAGTAAAGAGTAAGAGCAAAGTTCA
TTTTCTTAAAAATGATATATAGGGACTAAGTATTCCCAAGAGTAAATATTTTCACATTTAAGATGAGAGGAAACTGAGAT
TTCCAAAAGAGTTTTGAACAGAAAAAGGGAACATTGATTCTAAGAGAGCTTTTAAGCTAAGTTTGGGTAATTATCTCAAA
CCAGAGAAGAAATTGTTTTAAAAACATATGAGCTAAGTATATTTTGGGAGTAGTATTGAGCACCGATATGGGGACGCGAG
TTCATATTAACTAAGCCCCCATAAACCATGTAGCCATCATGGGCAGAAAAAGGGTCATACTTTTTAGATGATTCCTTAGT
GCTTTTCAGCATAGACTAGTGGATCCACTTAGTAGTTCAGGTTCTATACCGATGGCAAGGTATAGGACGGTCCTTGGCAA
CGTGAGGTAAAACGTTGTACCATCACTTAGGCTCATAGTGATGGTTGTCGGTTAGAAAAACTCCCACAAAAGTTATTGTA
TTTTTATATACATCCGTTTATTGTATTTTTACATACATTTCAGAGTTATGTTGTATCCTTGTATATACACAGAGTTGACA
TCATGTTTTTTTAAACATCTTTCTTTTTTTAAGTATTCATGAGTTGAGAAGAGCCAAGGTAAGTGTTTCCTTCAGATTCC
CTTTCAAGCCTATGTTTGTTAGCATTCCAACTCACATACTCGTACATTCAATGTACTGATGCCAGTTGGCCTGCATCTTA
TTGTGATGCAGACGCAGGTAACCAGGATCAGCATCCAGCACCTCGTTGAACCAGCTTGAGCACTCAGAGTCTGTTGGTGA
GCCTCATTGCATTCCGAAGGACTTCTTTATTTGTTTTCTAGTCTTTCAGATGTTAGGATCGGGTGTCCTGTCCCGACATC
CCTCTTTGTTTTAGAGGCTTCATAGACAGTTAGTATTCATATGTATTTACATTATTATTTCATATGTTGAGACTTGAGTT
GCCATTTTGGCCAAGTTGAATGTTGACTATTAAACATTCTGAGTTATTTCACTAAAATTATTTGAGTAAGTTCACTTTGA
TCATAGTAAGCATGTTTAGAGTCTTCCGTTGAGTCAGTAATTCAGGCCAAGGGTTCGCTTCAGGCCAGCAATGGTCTTCG
AGTGCCAGCCACGCCTAGGGTGTAGGCTTGGGGCGTGACAGGAATTTTCTCTCTCTGACTCTTAGTAGTTCGTGCCATAT
TATGTGGAGTGTAATTAGGTATTTAATTTTATCATATATTCTCTCTCATTAAAAACACCCACATACATACGTTTGTTTAT
TTTTTTTAATTTCCTTTTTTATGTTTTGTAGTCATTTATTGGGATACCTTTTATATAAAGATTTGTGGTACCAATAAAGT
TGTTACAGTACTATAATTGAGTTATAGTTCCAAGAAATATTACAAATCCCTTTTCACACGATTTATTATTTTTTTATTTT
CCTTTTTTGTAGTCATTTTTTTGTTCATATTGATCTATTCCTTTCATTTAAAGATTTTTATGGTACCAATAAAATTGGTA
TAGTTATTGATAACTGAGTTATTTCCTAGAAATATTAAGAATCCTTTTTTCAGCGGTATTTTGAGTTAACTCTTCAATTT
TAATCATTCATATCTCTTAAACCTTACATCTTCTTCACTTAATCGTTTTTCATTCGCATTAACCAGAGGCCTCACCATAC
ATATCTCTTAAACCTTACATCTTCTTCACTTAATCATTTTTCATTCGAATTAACCAGAGGCCTCACCATATATTTGTGCC
TTTTTTTACCATATATAAACCAATTTTTTTACATGAACAGAATGTGGTAATTATGGTAACAGTCCAAACCAAAATATTAA
CCTTTTATAGTTTTTTACCATATACCGTTATAGGTTGGTATATAACTAAAACAGTTGAATTACTTGATACAACCAGTATT
ATGACAATTGGTTTTAGCATTACCAAATCTTTTTTATATGTGCTATTTGATTTCATGCTATGTTTAGTTTGGTATATATA
CCATTACGTTTACCAAGTTTTGTGTAGTTTTTAGTTCAAGTAAACTAATTTTTTTACATTAACATAGTGTGTTTTTTCTG
CTATCATTCAAACCATGATTTTAACCTAAACTAGTTTCTTTCCAATTTATTGTTTTATGTTGGTATATGAAGTAAACATA
TGATTTCTACACACAACCATTATTACGTGCCTATATGTTTACCAATTGCATGACTATTTTACCATATATTGGTTCCAGAT
CAAACCAATATATTAACACACCTTTATTCATTATTCCTATATTTTTACCAATATCTGGGCATATTTTACAATTGTTAATC
AACGTTTTACATTAACATAGTCTATTATTTCTGGTAACCAAGTTTTTCACATTAAGTAGTTTCACTAAAATTATTTCTGT
TTTAGGCTGGAATTATATACACCCATATCGTTATGAATCTTAATTGGTGGTGATGGACCAATCATGAAATACTTAAGTTC
CAAATGATAAATGGTCGTGTCCACACCCAATTGTGAAAATATAGTAGTAATCAAGCTTCGTATTTGGTGTTTGCATCATA
CATCATTCCTTTCATAATTATTTCATGCTTTACTCGAAAAATAAAAGAAAAATGACTTGTTTTGAAAAATCGACCAAACT
TATTATTTGAAGAGAAATAGATTTTCCAAAAGAAACAGAGTCGCCACTTAATTGTTTTAGTAAAAATCAAGAAAAAACTT
AAGGTTTCCAAAAGACTCAAACAGATAAAATCAATTGAAAAAGGGTTCGAGTTCAATGTACATTTCGAGAAGATGTTAGG
CCCTCGGAATGTCCGCTAACTTGCGGTTGACCGGCGATTTGACTAAAATGACTTTTCAAATAAACTTTCTAAATTTTAAC
TAAGTAAGGGAAATTCATTTTTTATTTATTTACTTATTACTATTATTTTTCTAATTAATTATTTTAAGGGAAATAAACTA
AAGGGGGATCATTCTAAAGGGAAGTAACGTAAGCGTTGACAAGACTAATGATAAAATAGAGCTAAGTAATAAATAAATTA
TATATATAAGAAAAAATAAATATTTTAACTTTTGAATATAAAGAGAAACAACTATCTTCGGGGAATTAATTAAGTTAAAC
CAAAAGTGCCAGTCAATATAATAACAAGTAAATAAAGAGGAAAAAGGAGAGAAAATTGAACTTGGGCCAATTTGCCCAAA
TTCTCAAATCCGGTGGGCCCAGATTCATCTCCCTGTCCTAAATCTAAAAATGACCCTAAAACGGGCCTATATAATTCCTA
ATTCTACTACTGGATTTTCTTTTGGGCCCATTTTCACTTGAACCTGTTGAAATTTCTTTAGGGCCTTTAGACCCAGAACA
AACTGCTGTAATTTCAGTTTTTGGGCTTTGTTTCTGCATTTTCAAAACCTGCATATCACCATTTTGTCATGTATACCAAT
GTATACAACTGTATACGTGACGTATACAACCTCATTTAGGGCTCCTTTAGGTCTGAAAATTCAATTTTCTAGACCCAATA
ACATGCCTTCAACCTGTATGTCAACTCCAAAGACTCGGCTAACTCGATAGAAAATAGAATTGGACCTCTAAGGTCCAATC
GATGAAATGCAGGGAAACAAGTCTCAAAGGACTCGGGAGGAGCCAGTTCATGCATAGAAAACAACAAAACAAGATAGAAA
TTAGTGATGGAGCACACTTTAATTCTATACAGTACACCCAAGACACATAAAATAGAAATAAGGCAAAAATGTGTATGATT
AGTTCGTTATGCCAATGTATGCAAAGATGACAAAGAAAAACATACAATATTTAAAGAACCTTCACTTGAAATTAAACTAA
CCCCCGCATGATAAGATAGTATACTAAATGATGATTATAGATAAGCAATTAAACTAGCAGTAGCCATAAGGAAACAACTA
TCGGTCAAGGAGGGAATAAGCTATTGGAGTTGGTGTCATTAAGATTTAAAATATAATATGAAATTAAGCAAAGGCAAAAC
AAACCCATATATTAACGGAATGAACTTGAGCATTTGGATATGAACTAATCAATAAACCAAATTAACAAAAATGCTACTGT
TGTGCAGGAATTTAGACATGAATAAGAGAGATCTTTATCATTTTCAGAACTTCAAATGAAGGAAGAGAGCAGGCATATGT
ATACAAGTAATGAGAATGAATTAGAATACAACCTTTGAGGCTATAAACCTTCTGAAGTAAGACTCAACCCCCAAAAGCTA
TTTAGAATAGAAGCAAATAAAATGATTCATGCTCAATATATACATGTAAGGATGGGGCAATAATGCATCAGGGAGAGATG
TCTACTTAGACAAAAACAGGAAAAAAAACTCAACTAATCTATTGCATACGAGCTGTAAGTCTGATACATTCACATGGACA
GAGAGCAATATTCCAAGAAAAAGTGTTAAAACAATCAACTAAAAATCTGGAGCACCAAATATCATGACACTAAACGAACT
TGAAATATTGATGTCTTGATTCATTCAATCAACTTGTGGTGAAATAAAGAAGGATAAGACGTCGAAGATTAAACAAAGTT
ACAGATTCACGATGGTCAGAAAATTAAACAAGACGAGTAGAACAACTTGACAACTAAACTAAAAGAGCAGCTAGGAGCAC
AAGGAAACAGTAGATAAGACAAAATAACATGGCCAACATGAGTCAAAAGTAAACCTTATTAATTCTGAATTCAAGCTTGT
TGTTCGAAGACTCATAAGAAAGAAAGTATCGAATACACACAACATGCTACATTGAAAACGAAATACAGAAGGAAGCGATG
ATACCTTTCTCGAGGCAGCGGAGCAGAGACTATACGAGCGGAGGAGTACCGACTTTACCACCACCAAAATGCAACTCTGA
GAGAGTTGATGAACAAAGCAGAATCAAACGAGACCCAAAGCTTTGTTCCTCCTTTCTATGACTTTGAAAGCCTATTTCCT
GGATGTTTATATATGTATAGTGTTTCACTGTGTTTCTCTCAAATTCCAGCTAATTTCTCCCCACCCCCCACACTGAAAGA
AGAACGTGACTTTAATAGACGAAACTAGGGTTCCTTCGAAGGGGGAAAATGGATGAAAATCCCATAGGAATGAGGCCCAT
TTCCAAATTCAAAACTCCCAATCCTTTCACCATTTTGGGGAGACAACCTTTTCTAAGAATTCAACCCATTCCGAAAGAGG
AAAGGGGGGACGGACGCTCCAAATTGATTCGATTGTCCTCATATACCACGCGGCTCAATCCAAGGCACGAGGACAAAATG
TGTGACTTCTATGGTGCTTTTTGCTGCTGCGACTGGACTGTTTTGAGAAGGACGTGAGGAAGAAAACAAGGAACCCAGAG
AGTCGCTCTGTCTATTTGACGTCGTCTGCCCCTCTTGTGAACGTTGGAGGCGTCATTTTGGTTTTTTCGTGTTCACGCCA
CTTTGATCGTGAATGTTGCTGGAATCGACGTGTTGGACTGCTGCATTAACGTTGGAAAAGATATGGATATTTGGGTTTCT
TTAGAATTGGAAATGGGCCGGGTCGATTGGGAATTGAGTGGTTGGGTCGAATATTGTTGGGATTGGTTTGGGCTGCTGGA
ATTAGTTGGTTGGGACATAAAAGAGTGGGCTGGCATATGGTATAAAGTGTGGGCAGGGAGGTTTGCTGGAAATGCCAAAA
TAAAGTCCAACACGGGCATTTAAGATGGGTCGAGGGTATTAAATTGGTGAGAACTAAATTAAGCTTTGGCCATATGATTT
AAATTATAGCCAATCGGAGATCAATGATGTAGCTAAATTGAGTTTAACTTAGAGGGCTCGACTAAGATTTAAGCAAGACA
AATTAATATCGATTAATTAACAAGCTTGTTAATCTTAACAAAATAAAATAATTAATTTAATTGTGACCTAATTAACTCAA
AATATAAGCCATAAATTAGCTAAACTAATTAACGAAATATATAAGTAAAACTAAATCTTTTTTGAGATGATTTTCGAAAT
GTCTATAACAATATGCTAATTATATACAAAATTGTATAATATATATATATATATACATACACACACACACACACACATTA
CTTAAGAATTATAATGATGCTAAAATTACTTGAAAGTAACTTGAAAAACATTTTGAACTTTATAAAAACCAATTGTTTCA
AATCGTTTGGAATTTAAGAAGCTCGGTGATTAATCTACATTGGGGAGGTCCAAAATTGGGTCTTTACAACTGTCCCTCGT
TTTACTTGGGTTGATGAAAGAAATTCGAGAAAAATGAAATTGACTAATCCAATTTTGACCGACCACATCTTCATCTTTTC
TAAAAAAAGGATTTTGGTACGGACTTTAGGAATCATGGATGAACCCCAAAAAATGGGTTTCCCACATATCTCCGGCTATA
TGAGAATTCAGGCCACTTGTAGTTCGATACGTTTGATTTCACGCACGATTTTGAAAGAATTCAGAAGCTATCCTGATATC
GAATTATGCAGGCAACCAGAATGCTCGGGAATGCGATTTCAGAGAGAGTGTTGGAGCACAGCCGAGTTTTCAACACTGAT
GCCGCCTACATATCCCTCAACTTAGGGAATCAGGCTAATTGTAGTTCGACTCAATCGGTTGAAAAGGAGATCTTTTATGC
TAAGATATTCTTCGGTTTAAGACGAGTGACAAAAGTAAATCGAGTATGAAAAGCAGGCTTGCAACCTCTTAGCCATGAAT
GTGGTGCGTTTCACACCCATAATTAAGAACTTACACAGACATAATCTCCAAAGCTCTTGGTGCATTGTCACTCATATTGG
AAAGCTGCTTCCGGTAGAGACCAAAAATTTCCGGATGCGAAACTGAAACCGACAAACCCAAAGATAAACCCACATGCCTT
CTGATAGGGGTGTGGTTTGATTGTGGTGGAGGTCGCTCCTCTGCTCGTGTCCTAAGAGTTTGGCACTCCTCTTTGGACTA
TGTCTTAGTTCGCTGCTAAGAAAAAGTTTCACGTTGTGCTGCATCCTTTTTTTATGTTGTTCGCACTTATGGTTTGTTTT
GAGAATTCATCCTCTCGGATACTCTTGACAAAGACTGGGATAAAACTCATTAGCATAAAAATGCAATTCAAATGGAGAGA
TAATGTCTTTTATCGTGTTGACACTTAATTTCTCTCCTTGAACATTTCATGTCGACTTCATCGGGTTTGACGTAAAGTAG
ATAAAGCTTGTGTCTCATATTTGCAATATAATTTTCGATGTACTTTCCTTTGATGTCAAAGTAATAAGATAGGCTGATGT
AATATGTTGATAGTTCTCTTGATGTCGTTGTTGATGATTCTCTTGATGTCACTTTTGCAAAGAAAAAATGATGCAGTCGA
TGTTGATCTTCTTGCGATGGGTAAATCTTTCTCTTGTGATGCATAACTCTTTCCTTTGCGGTGCATGACTCTTTTTCTTG
CTATGCATGACCTCTTTCTCTTGCTATGCATGACTTCTCTCTCTTGCTATGCATGACTTCTCTGCAATTTCTTTCTCTTG
CTATTCATGACTTCTTTCTCCTGCAGTGCATGATTTCCTTCTCTTGCTATGCATGACTTTTTTTCTCTTGCTATGCGTGA
TTTCCTTCTCTTGCAATGCATGACTTCTTTCTCTTGCTATGCATGATTTCCTTCTTTTGCAATGCATGACTTCTTTCTCT
TGCTATGCATGATCTTCTCTTCTGATGATGCCATCCCCGGTACCGAATGAAGATAATGCTTCACCGGTCAACATAGGTGA
TCTTCTGGGTATCTTCTGGGTGGCGGTGCCATCTCAATTGACAATACAAAAAAAATTACCCTCGGAGTAGTGGTATCATC
TCATTTGACAATACAATATAAATGACTCTTCGGGTAGTGATATCATCTCATACGACAATACGATATAAATGACTCTCCAG
GTAGTGGTATCATCTTATTGACAATACAACATAAATGACTCTCCGGATAGTAGTATCATCTCATTCAACAATACAATATT
AATAACCTTCAGGGTAAGAAATATTGTCATATCTGATAATATAATGCAGATAAACGTCTTTCAGGTATCTTTAGTTGCTG
AAAAATAACAATATTGCTCTCTTCATGGTTTTCGTTTGTTCCATCTCAGAACATAGTTGCAATGTTCATTACGAACCTCG
CTTTGCTAAGAATTTGAATGAAATAATGCTACTCATATTCCCAATTCTTTGGTATAAGAAGCACAAAACTTGTCCTGCAC
CCACAGAAAAATTGTTAGTTTAAAGTGAACTGATCTGTGTCAATTCCTTCGGTTGTCTGCTCCTTGTCTTGCTATCTCCA
GTTGATTTCTCTGATCTCCCGCTCTTTGATAGATAAGACGACATCTTTATGCAAAATTATTGAAGCATGAAAGAAGGTTT
TTAAGGAAAATAATTTTTTGAAATATAATATTTGGAAAAGGTCACTGTCAAGTGTCATGTCACGTTAAGCTTAGTGAACG
TCTTTGAAGTTGATGCCTCAGGTCTATCCAATTGCTCGCTGGGAAGTACTCAAAGTTGTTCCAACTTCCAACGGACCTTA
CAAAAATTTTTGAGGTCATCCTTAAAAATTTCGGTCCCAGTTAATTGTCTTGGTATATCTTAAATGGTTGATGAACAAAT
CATGAAATTTTTTAGGTCTTCTAAAAAATTATGTCCCAGTTGCAATTCTCAACATAACTTCAGTCTTGACTTTGTTGGGG
AGATCTTCTTCTTGAGAATCCTCTCAAAAATTCTGTCCCAGTTTCTATTGTAAAGAAAAAATAGAAATCTTTTGGGAGAT
ATGACCGAGCCGTTGTGGCGCCTACGTATCCCGTTGAGACATGAATCATGTCAAACGTAGTTCCCCCTCTCAAGGATTAA
TAAAAATAAGAAATTTAAAAAGAAACCGACTGAGGCCGACATAGGCCGCCTACGTATCTCATTCTTAAGAATTCAGGTCA
AACGTAGTTCAAATACAAAAGAAAAACATTAAAAAGGGGTAAAGGAGTGACTGAGGCCGACATAGGCCGCCTACGTATCA
CATTCTTGAGAATTCAGGTCAGATGTAGTTCATTACAATGGGATAAAATTCTTACCAAAGCGATTACAAGCAAATAGGAC
AATTACAAGAAAATAACGGAAATACACACGGGAACTTCACACATAATATCTCTTAACAGCATCTGAGTTGATCAGTTTTG
GCCATTCCGTGCCATCCATCTCCGACAGGACCAAGGCACCTCCAGATAACACTTTGCGAACCATGTAGGGCCCTTGCCAA
TTTGGTGCAAATTTCTCTTTGTACTCATTTTGATGGGGGGAAATGCATTTAAGGACCAACTGGCCGATTTCAAATATCCT
AGCTCTTACTTTCTTGTGGAAAGCACGAATCATTCTCTGTCAATACAGTTGACCATGACAAACCGCAACCATTCTCTTCT
CATCAATCAATGTTAACTGATCAATATGCTTGCAAACCTAATCAGCATCACTCAATTTGGCATCTTGGATGATTCTCAAT
GAAGGTATCTCAACTTCGGCAAGTATAACTGCTTTTGTTCCATATACTAACAAGTATGGAATAGCTCTAATTGACGTTCT
GACAGTCGTTTTGTATCCCAACAAAGCATATGGAAACATCTCGTGCCAACATCTATGATTGTCAATCATTTTCCTCAGAA
TCTTCTTTATGTTCTTGTTGGCGGCTTCTACAGCTCCATTCATTTGGGGACAATAGGCAGTTGAGTTCCGGTGAGTAATC
TTGAATTGTTCACATATCTCTCTTATCAAGTGACTGTTGAGATTCGCTCCATTATCAGTAATGATGGATTCTGGCACTCC
AAACCTACATATCAAATTGTTGCGAACAAAATCAGCTACAACCTTCTTGGTCACCGACTTATACGAAGCTACTTCCACCC
ATTTGGTGAAGTAGTCAATGGCAACCAAAATGAATCTGTGTCCGTTAGAGGCGACTGGCTCTATTGGACCAATGGCATTC
ATGCCCCAAACTACAAACAGCCAAGGTGAACTCATAGCATTGAGTTCATGAGGCAGCACTCGAATCAAATCACCATGCAC
TTGACATTTATGACATTTCTGCACAAACTTGCAGCAATCATGATCCATAGTCATCCAAAAATAACCAGCGCGGAGGATCT
TCCTAGCCAAAGTGAGCCCATTCATGTGAGTACCACAAACTCCGGCATGTATTTGTTCCAGAAGCTTTAAAGCTTTACTA
GCATCAACACATCTGAGAAGACCTAAATCTGGAGTCCTCCTATAAAGGATTTCCCCACTTGCAAAGAAATTGAGGGTCAT
ACGGCGTATCGACTTCTTTTGGTTGAACGTTGCAATCTCAGGATAAGTCCCGATCTCTAAATACCTCTTTATATCAAAAT
ACCAAGGCAAACCATCTGGTTCCGCTTCAACATGTGAACAATGAACATGTTTCTCTTTTACCTCTATATTCAAAGGATCA
ATATAACTTGTATGTGAATGTTAATCATTCAGGCAATGGTGGCAAGAGCATCGGCCAACTCATTATGTGTCCTGGGAGTG
TGCCTAAACTCAATCTTGCAAAATCTCTTGCATAACTTTTGTATATACCGCACATACGGTGTGATCTTCGGGTTTTTCAC
GGCCCAATCTCCTTGAACTTGATGAATCAGCAAGTCTAAGTCTCCAATAACCAGAAGCTCATGAACATTCATGTCGATGG
CCATCTTCAAACCAATGATACAAGCCTCGTATTCTGTCATATTGTTTGTGCAATCAAATTGGAGTTTAGCTGCCATAGGA
TAGTGCGGACCATATTCTGACACTAAGACTGCTCCGATACCTCTTCTTTGGTGATTAGCCGCTCCATAAAAAAACACTCT
CCAACCAGGGTACGCTTCAGAAATATCTTCACCCACAAATTTTATTTCTTCATCGAGAAAATAAGTTTTGAGTGGTTCAT
ACTCTTTATCAACCGGATTCCCCGTAAGATGATCAATTAATGCTTGTGCTTTTATAGCCTTCTGAGTCACATACTCAATG
TTAAACTCACTCAAAAGCATTTGCCATTTAGCCAACTTCCCAGTCGGCATCGCCTTCTGGAAAAAATACTTTAATGGGTC
CATCATGGAAATAAGGTATGTGGTATAAGAAGACAAATAATGTCTCAACTTCTGAGAAATCCAAGTCAAAGCATAATATG
TTCTCTCCAAAAGAGTGTAATGAGCCTCATATGGAGTGAATTTTTTGCTCAAATCATAAATGGCTCGCTCCTTCTTCCCA
GTCTCATCATGTTGACCAAGCAGGCATCCAAATACGTTATCTGAGACCGATAAATATAGCAACAATGGACTCCCTTCTCA
TGGAGGGACCAACACCGGCGGATTAGATAAATAATTCTTGATGGCATCAAAGACAGTTTGACATTCTCCAGTCCACTTGG
TTAAGATATATTTTTTCAACAACTTGAAGATGGGCTCACACACCACAGTGGATTGGGCTATGAACTGACTGATGTAGTTC
AACCTTCCTAGAAAACTCATCACCTTCTTCTTGGTCTTCAAAGGAGGTAATTCTTGGATCGCCTTGATCTTGGAAGGGTC
AATCTCAAAGCCCCTCTTGCTGACTATAAATCCCAACAGCTTGCCAGCTGGTACTCCAAAAGCACATTTGGCGGGATTTA
ACTTCAAATTGTATCGACGCAGGCAATCAAAGAATTTCCTTAAGTGAGTCAAGTGATCTGAACTCTCGCGGGATTTGATT
ATGACATCATCTACATACACCTCAATCTCTTTATGAATCATATCATGAAAAATGGTTGTCATAGCCCTCATATAAGTAGC
ATTGGCATTTTTTAGACCAAAATGCATCGCTCGGTAATGATATACACCTCAAGGCGTAATGAATGTGTCGTTTCTGCATC
TTCTTCATCCATTAGGATCTGGTGATAGCCCACATAACAATCCATAAATGACTGCATCTCATGTTTGGCACAATTATCAA
TGAGAATGTGAATGTTTGGCAATAGAAAGTTTTTTTTGGGCTAGCTTTGATGAGATCTCTATAATCGACACAAATTCTTA
TATTCCCATCTTTCTCGACCACTGGAACAATGTCGGCCAACCAAGTTGGATACTGCGTCACTTCCACCACTTGGGACTCG
ATCTGCTTTGTAATCTCCTCTTTGATCTTTAAACTCAGCTCTAGCTTGAACTTCCGAATCTTTTGTTTTATTAGACTGAA
TTTTGGATTAATCGGAAACTTTGGGACACCATATTCATACTCAACCCTGGCATATCTCTGTAAGACCAGGGAAATACATC
AATGTATTCTCTAAGCAAACGAACCAAGTTCCTTCTTTAAGCTTCAGTAAGATGGACGTTGATTCTTACTTCTTTAACAC
ATTCCTTATCTCCGAGATTCACAGTTTTGGTTTCTTCTAAATTCGGCTTGTGTTGATTCTCGAATTGTCGAAACTCTTCA
GCCAATGTTTGGGTACCTCATTTTCTTCTTCGTATTCCTCGCATTCGTCATCACCTGCCTCATTTCGTTCACTCGGTTCA
TGACATGACATGACATGACATTGGTAGGTTTTAAATAAATATTACTAAAATCATAAAAAAACAAAGTTAGGAAGGTAAAA
TGTAAATAGATCAGTAAACAAATTTTTGATAAAAGAGGTTTTCATTTAAATTGAAAAACAAGTGCAAACTTTGGCCATGG
CTAAGGGACATTTCAGCTTTTTAAGCATCACGGGGGAATTAAAAAACTCGAATAAGTAAAAACTGCATAAAGGGTGGGGT
CACGGGCCTCTTCCAGACTACCACCGATTTTAAAGACAAACATAAACACATGTCTTTTCTACCAAGCTGCACGGGAATTA
GGAGTGGTGTGAAAGTCCAATTTTGCAATTGTTTATCAGGTTCTGCATCACGGATGCTCGATGTCCCAGCCTCTTCCTCA
ATGACCACATCAATCTCCTCAAAAGGCCCCAAATTCCTTCCCCGAGACCACCATCGTCGACATACTCTCGTACTGGAAAT
GATTGGTACAAATGAGGAATTGGCCTGGCCAATACTTGATCAACACTCTTGTTCTTCATCTCTGCTTCATCATCTGTCGG
GACATATCCCAAACCAAATTTTGCTCCTTTGGCGGGGATTTGGATAGGCTCGACAATTCCTTGAAAATGCTTCCCCAATC
CGAAACCTGGTTTGAAACTGCTCCGGAGCATAACAGTAGCAATCATCTTGTACCCAAAAGGCATAGGGGGTTGTGGAGCC
AAATCATCACCGATGGCATTTACCAGCTCCACCATGTAGAAATCATAACCTCGGGAGACCTCATCGACGATTAACGCATA
CCCATTGGAATGGATCCCTTCACCATGAATGACCAATTCCTAGTCCTTCCAAACAAATTTCATTAGTTGGTGAAGGGTAG
AAGGCACAGCCCCATCCATGTGGATAAACGGTCTTCCCAGAAGCAAATTGTAATTGGTATTGATGTCCATTAAATTGAAA
CTCCACATCAAATTCTGCAGGACCCATCTGAATATTCAAGTTTACCGCACCCAATATGCCTCTTTGCACTTTATCAAAAT
CCCTCATTGACTTGGTTCTGGTGAAGCTTTACCAAGTCAAATTTTAGCTGCCTCAAAGTCGAAAGTGGGCAAATATTGAG
ACCATATCCCTCATCGACCAAGACGCGATTTATGACCTTGTCTCGGCACATAATGGTGACGTGCAGAGCTTTGTTGTGCA
TCTTGCCTTCAAAGGGAAACTTTTCGTCACAGAAACTGATGCGGTGTCCTCGAACAACTTGGTTTATCATGGCTACAAGA
TTATCACTGTTAGTACCCACATGCACATAAGTATCATCCAAAGCCTTCATCAATGCTTGCCTATGCAGTTGTGAACTCAT
CAACAAAGCCCATACAGAAATCTGAGCGGATGTTTTCTCTAGATGTTTCACGATCGAGTAATCTTTTAGTTGCATCTTTC
TCCAAAATTCTTCTTCTTCAGCTTCACTAATTGGCCTTTTAGGCTGATCCTTTTTCTGCACTCTCTTGGTTAACTCTTCT
GGTGTGTAGCACCTATCAGGTGAGGTCATACCCTGGGTAACAGCCGTTTCAATCACAAACTTTGGTCGGGCAAGAGTTTC
TCGTGACACCAATGCAACAGCCTTCTCGGGTGTCAAAATCACAAACTCTTTCTTCTCTCTAATGCTCAACGAAGCTACAG
CCCTTTCCAATTCATCATGAGTGATCGGAACTATTGCCTTTGTCATGCACCAATCCTCATCTGTCTTTATCATATTGATA
GTAACGCCTCCATGATTTGGCAAAGGATTAGTATTGACATTGGGTGCGACTATCTAGAGAGAGACCATTTTCTCGTCAAT
CGGGTCTTGGATCTTGTTCTTTAGGTTGATACAGTCCTCGGTATCATGTCCAACACCGTTGGAGTGATATGCGCACCTCT
GATCAGGTCTGAAAAACCTTGAACTAGTGTCAACTGGCTTGGGCCCCACTGGATGAATATATCTTGCTGCAGTTAATCTC
TCGAATAGCTTTATTCGGCGTTCAATGAGCGGAGTGAAATTTCTAGCATGCTTCTTCTCAAATCAAGGACGGAGGAGATC
GTAATTGCCTTGTTGAGGGGGAGGCATTTGACGATAGTTTGGAGCATTTGGACGGGGGGATTGATATATTGGATATGGAT
TATTTTGGTAATTTGGTTGTGGAGCTTGGTAGTTCAAGGGGTTATTTTGGTAAAGTGGAGCAGGGATATGGTACACTGGG
GAGGCATTTGGTAATTTGTCTGAACGTTAGCACAGTTGGGGGCGATGTTTCGGTAGTGATGAGATGGAGTCTGGTAAACT
GAAAGGGAGTTTGGTAGATAGGATGGGGTGTATTTTGATAACTGGGGGAGGGGTATTTTGGTAATTGGGGGGAGGGGTAT
TTTGATAACTGGGGGGAGGGGTATTTTGGTAATCAGCTGGTGCATAACAAGCCGAGTACGAACTCTGTGAAGGTCGAGAA
CAACCTTGGTATCTTCCCCTCATAAGAGATAGAAGACACATCTTCTTTTTTCTTTTTCAACAAGCCCGAGGATACGAGCG
AGGCAGCAACACGGGCAATCTTCCTGGTTCTTAATCTGTCTTCGATAGTCTCACCTACTTTGACTATCTCAGCAAACTTT
GCTCCAACGAGCAACATATTCTATCTTAATACTCGGGTACTTGGACCTGCACAAATATTACTTCGACAATTTCTTTCTAA
GACATAGGAAGCCGAACTCTAGCTGCCTCCTTTCTCCATTTGTACACAAATTCTCTGTAACTTTCGTTCGATTTCTGCTT
CATCTTTTCTAAGGAATAACGATCAGGAATGATCTCCACATTGTAGGTGAATCGTTCGATAAAGTCCTTAGCCAGGGCAT
TCCACCTAGGCCACTGTCTTGTTTCATGAGATGTAAACCATTCCAGAACCTCTCCACTCATACTTCGGCTAAAAAGTCAC
ATTAGTAAAGCTTCATCTCTTCCAACTCCTACGAGTTGATCACAGTAGGCCCTAAGGTGCACTAAGGGGTTCTCTATTCC
TCTGAAAACCTTGAATTTTGGCACCTTGAACCCTTCTAGGAGGTCCGAATTCGGATGAATACATAAATCCTCATAACTCA
AACCGGCGACTTCAAGAATACATTGTAACTCTTTCATGGCCTTTCGGATCTCTTCATTCATATCCAGCTTGGCAGCCTCT
TCCTTTGACCTCCACTCTCTTTCTCACTCCTCATAGTAGTCGAGCTTAGAACCATTGGCGTCATGCTCATTAGGGATTGG
GATTTGGAAAGTGGTTTTTTGAGGTAGGGGTGGAGCAATGGAGGGACTCTGGGCATTTTGAGGGGATTGATAGTTTTGAG
GGAAAGTCTGGGGGATGGTATACTGATTTTGGTGAATGAGGGAAGTTTTCAGGTTGTTAACGTTTTGGCTTTGAGGGGGT
AGACCAGTTTGGTGGTTGGCATTATAGGGAGAAAATGGCGCTTGGAGGTTGTTATTTTGACGAAGGGGTGTTGTCTGATA
AGAGGTGGAGGCATAATGGGGATTTTGTGTGCTTAGGTCGATGATTGAGGGGTTATGAGGAGGACTGGAGGGTGGGTTTT
GAGCTTGTTCCACATTTGAAGGAGGAAAGTGAAGTGGAGGTCTTCTATTTGCTGGAGCATTGAAAGCAAAACCCAGATTA
GGCAAATCTTGCCTTCTCTGCATTTCGACCCTCATCTCGGTGATCTGTTGCATCAACTGCATGATTAACTCATTCTGATT
GGCGATGACGGGCTGAGCCATGACAACATCTGTTAAGCCAGTATTCTCAACATTAACGCCCATTGTTGACTTTCCCTTCC
GAGAATTCTGACCGGGGAACGAATCTTTGGGAGCTTTTGATCTTGTAAAATAAGGGTGTTCAGCAAGCTTATCAACACAG
ATCAGTTCTAACTACCTGTAGAGGAAAACAACTCAAAGGCAAATAAGTTAGTTTAAATTCATGGAAACAAATGCAAAAAT
AGCACATACAAAGCATGTAAACACATAAAAGCTGCTTCGTTTGAGGAGATGTTAACCCATAAGTAACGGGGACTGATTTT
TTAAACAAGCGGGAATTTGTTTGTTTTATTTTGAGGATAGTGACTCGGAGAGGTTAAATTCTTGCTGCATCTCTCGGCAT
ATGTTGATGTGAATTCAATGTTTCCTTGTAGAATGAAAGGGGGAAAAGAAAATTTTAAAAAGACAGGGATCGAGCCTTAA
AAGGTTGCCTACGTCTCTCCCAAGGAGAATTCAGGCCCTACGTAGTTCGCATACAAAAGGAAATTCTCATTTTCATTCAT
TCATTTGATTGAATACAAGGAAAGTGAAGAGAAAACATGCGATAAAGCTCCTAAAACAAAGATTGTGCCTTCAGAAAGGC
TTCTTCTTTTGACTTGTCAAAGCACTCTAGCTACTGCATGGCCGATCAGGGGAGAAACTCAACTTGGATCCTTCCCTTGT
TGATTAGGGACTCCAGATCATAGTGGAACCCGAGGCACATTCCAACGTTGTGATCTATGGCTTCGTGATAAGGGCACGGT
TTCCAGATTTCAATCCCAATGGGATCAAATGTTTCATCATCCATTTTGATAGGGGTCAAGACCCCTTTTCGAACCAACTC
ACAATAGATATCCAACAGTGATCTCTTAAAATACGTAAAGAAGTGACAGTAGAACACAATATGTTCTGTGACCGGTACGC
TGGCTCCGGTTGGTCACAGGTAAGGAGAGTGTTATCACCCCACATATGGGGGATTTTCCCAATCCTGATTAGGTTACAGA
TCTTGGCCTTAAGCTCCACAACGATGCTGAAGGATAGTGCAAGACGGCGATGAACTACACCAAACGGCCAATCGCCGAGT
TGATCGGCGATTCTGACTAATGTCGTCGAATGGTCCGCTGCAGCACAGATCTTTGAAAACTATAAATACTCATTGAGAGT
TATATGTTAGTATCAGATTTTAGTATCACAATATTTTCAGTGTGAAACAATTAATATAATTTTTAGTACTTTTTCTCTGA
GTTTGAGAGGGTTTTGAAACTTGAAGAAAAAGTGGGTTTCATCTCCAAAGATTTGGACTTGGGTCTCTTGAATTCTTCAT
TCTTGACCTGTAACAAGACTTAAATCTTCATACACATTTGAATGCAAGCTCATTTAGGTATAAATTTCTATCTCTTGATG
TGTGGCTAAAATCCCCAATTCTTGGGGTGTGATTTAGCGAATATGGGTTCAGATTATTGTTGGGTCTTGCTTGCTGATAG
ATTAAATGTAGTTTAATGGTGATTTCGTCTAGTAGTTGTGGTTGAATTTAACAAATTTATAGTTGAAACTACAAGTTTAT
TTATGTATTTTCGGCTTGCTCGAGAGAGAGGTCGCGAAACCAAGACTACTAGATTGATGGCCTAAGGAGTGGGTCGACAT
GAGGTTCAGCCCGAAAGGGTGAGCCCTAGTCCCATATCCTAACACTCAGCTCGAGAAAGTGAGTGGGGTAAGGCGTAGGC
TGGTCTTCATGCGACAGGTGGGTGTCCGAGAGGAACCCATTTGAAACGGGGTTAGTTGCTCGAGAGAGAATTTATTCCCA
CGTATAGCTTAGCCTAGTCACAATTACTCTATAAATTTCCTATCGAAAGCATGTACCCAATAATTTAGATTTAACCGTGT
TCTGGTCATATCCCAAGAATCCCCTCACATTTATAGATTTCTTTGTTATTTTTTACTGTCTTTGCTATACTTGTGACAAA
ACCCCAAAATCGATATTTGACACTTTTGTGTCCCCCTTTAATTTACAATGTTTGTAATCGCTAATGTCTTTAGCTACGAC
TAGTTAGAAATAATTTTATTTTTCTATTAATTCTCAAAACCACTCCCTTGGGACTCGACCCCAACCCTTGGTTGGGTTAT
TATACTAATGAACGATCATAGACACTTGCATCGGAAGTTGTGTCGTTGATAACGCAAACATCAAAATGGCTCCACTGTCG
GGGAGTGGTGTTACTTGAGAATTCTTAGATTACTAGAATTCTTGTTCTTCTTAGTCGTATTCTACTTACCTAATTTTTTG
TTTTGTTTGTTTGTTGTGTGAATATTTCAGAAAGCATGAGTGTTAATGGCAGCAACGGTAGCCAGGTAAGCCACCAAGAC
GACATCGGAAATATCAACGATGTCCAAGAGCCCAACTTCAATGGCCCCCATCTAGCCATCCATTTACCCCAACTGAGGGA
AATGCAGTGTTCCACATAACGAGCACCATGTGGCAACTCTTGCAACTGAAGGGACTTTTCAACTGACTGGCTCATGAGGA
TCATCACGAGCATCTTTAAAATTTTGTAGATGTGTGTGGACCATTCTCGTTCAAAAACATCTCTGAGGAGTCGGTCAGGT
TAAGGCTATTCCATTTCTCGTTGATGGGAGAAGCTTGCAAGTGGCTAGCTGAGCTACCACGTGAATCCATCACTACTTGG
GAGGAATTGGTGACAGCATTTCAAGTGCGATTTTTTCCTCCCTCGAAGATGATGTCGTTGCAGAATAGCATCCAGAGCTT
TAAACGTCTAGAAGGAGAGCCTCTACACAAAACTTGGCTAAGGTTCAAAAAATTGGCGCTACAATGCCAACCCACGGTTT
GCCAGACAACATGTTACTTCAATACTTTTATCGGAGTTTGGATTCGGTAAACAAAGGTGTCGCTGACCAATTCTCACATG
GAGGCTTAATGCAGCAGCCAAATGCAGTAGCAGCCAAATGCAGTAGCAGCCAAATGCAGTAGCAGCCTAGCTTTTATATG
GTATGACAACCATTAATAAAGCATGGTACACTCGGGAGGACCAAGTCTCCCTTCTCACTTTCAAGTTATCCAAAGAACAG
ATAGAAAAAGGCAATGAGAGAGACCAGAACATGGCCAAAATCATGACACAGCTTGATATTCTATCCAAAAATATCATGGG
GGCCTGTGCCCATAGTGTCAACATCGTGGGGGTCGGGGGTGCTAACCCTGAGGAGATGAAGTTTGAAGCCTTGTATAACG
AGTAGGTAAATTTTCTAGCCAACCAGGGCGGTGGCTATCGCTCAAATTACCCAAGGCAGTGTGGTAACCAAGGTTGGGCT
AGAGACGAAGGTTGGAAGGACCAGGATCATGAATGGAGGGACCGTAATCCAAATTGGAAGGATAGGGAGAAGGATAGATA
CGTGCCTCCCCATGAGCGCCAGAAGCCAAAAGATTCGTACGGTGGTAGGTCTGAGGATATGCTCACACATCCTCAACAAA
GTTGATGGGTCAGACAAAATGCTAAAAGGCATGAAAGAAGATGTGTCTACCCTTAGTCAGACCGTTACATCTCGTTCAGT
CTCAATCAAGCAGTTAGAGACCCAAATGGGTCATATCTCGTCGCACCTAAATCCGAGATAGTCAGTGGGTTTGCCGAGTG
ATACCATGGCTAACCCCAACAATGAGGTTTAAAGGTGAACTTGTGTCATGCCACGACGTTAATTAAGGCGTTGTTTGGGA
GGCAACCCAAAACCATGTATTGCTTTCTGTTGCTTTGATAAAATAATGGTGTGTTGATTGTGCAGATAGAATTGTGGAGA
GTGAACGAAAAAAACATATTGGCGAATAATAAATCCAGTCGACGAGTTGTCGAAAGGGTCGGCGAATCCAATTTTAACCA
TCGTTTGACTCAAGACAACTTCAACATTGGAGTCAGTAAAATTCGGTGAGCTTTGGAAATAATTGGCAATTCACCGACAA
TGTCGGTGATCACGATGGAAACCGCCGTTTGGAACCCCGTAAACCAGAGGCTCTATACATTTTGGCGTAGAAATATAATA
GTCGACATTCCACCAAGTGAGTAGGCGAGCTTGACTAATGTCGCCGAATGGATGAAAACTGGACGGTTTTTGCAAGCCAA
AGGTCTAAAAGTTCCAACTTCATTCACTTTTTATCTGTTCAAAACCCATATCCGCACTCTAGTTTTATATTTCTTGCACT
TCTGGCGTATTTTGGTTCATTGATTTGTGAACGGATTTGGATTACATTGCCGCCTAGCTTCTCAGTAATATTTCAATCAG
TACAAAAGAAATGGTCAGACCAAAAGTTGCAGGAAGAAACATGCCACCCAGACACAAAAAGGCACAACAATTCAGAAGAA
CTGAAAAGAGCAAGAGCAAGGAAGCAAATCTCAGTAGGAGGATTCCCATTGACCCTGTTGTCCCTTCATGGGCTCGAGGG
TTCGTCAATGCGATACATGCCTTCAAAGCAGCGCATGATTTGGATAACATGTTTGAGGCAAACATCGCTACGACAGCTGA
AACAGAGAGAAAAGAAAACGAGGACCTGAAGCAGACTAACAACACTCAGTGCACTGATGCCCAGATAGATGGAGCAACTA
CTTAGACATGATCATCTCTTTACCACTCTCTGTGTCTTTCTTTACTTTGCCTTTCAGATTCTGTGATAATTGCATTTGAG
GACAAATGTTTTTTTGTGGTGGGGTGAGGCTCACCTTTTGTGTGCTATTTGTGTTTGTGTTTAGTCTATATTTGGGTTGT
CCTGTTTAAAAAAATTTTTGCACTGCTTTTCGTGGATGTTTGAGATTATGGCTCCCTTTTGTTTTAAAATTACAAAAAAT
GACTTTGACCCTTCCAAAAATTTTTACCACCTCTTATGTGTGAATGTGGTTGTTCTTTTGCAAAATTTAAGTCTCGGTTC
CAATCAATACCGATGACTTGAATAGTGTTCTCAATCAAACGAACATGAATATGCGGCTACGACGAGGCCAAATGAAGTTA
CATAGACAATATGTGAACTCTTTGCATCTCGTTGTGATTAACCATTTATCGAATGATGACCGTTGCACACTAGCGAAAGT
GTGGAGTCTTGTTTGACTTTAGTGTCGATGCCTTGTGAGATGAGCTTGATTTGAACCATGCATGATAGATCCTAGAATTT
TCCCCGTTGGTCCGATCAACTAAGTGATGCTATCTCTTGATATGATCTTAGGCAACTTTTGAAGAGTGTGAGCCAAATTT
GACATATACCTCTTTTGTGGCTTACCCGTGAGCGTGTGAAACTCTCTTGAACACCCTTTGAGCCTTACCTTTCTTTGGAA
GAACCTTGATGAACCCTAAACCTTACTTAACCCACTATCTATAATCCTCTTGATTTGTGGTTTAGTGATTAGCCAACTTA
GGTCAAAAGCCTAAGTTGGGGGAGTGGTGAAATGGAAAAGGAGAAGTCAAGAAGTGCAACAAAAGTCTCCCTTAATCCAT
GGTGTTGCGGAGCAATGGAAACCCTCCACGAAAAAAAAAGTTGTGGAATAAAAGTACAAAAGAAATTGGGTTTCCAAGCA
ATCCTTGGAGGTGAATAAAAAGATGACTTAGAAGTACTAGAAAAAGAATTGATAAAGGAAAAGAAGGGAATGCCTAGAGA
ATACCAAATCTCATGAAGAAAAAGTCATTGAACCTAAATGACCATACCTTTGCACTCAACCTCATTACAAGCCTTAGAAA
GACCTTTTTTTATCTTGAGTGAGCCGAACCGAAGATCGTTGGAAAATAAAGGCAAGCCTATGGATGAAAACATGCATTGT
GTTCCTCTTTTTTAGTGTGAGCGTTACATCTGATTCCTGATCTTGAATTGATTAATCTTTGTGTGTGAATATGGAATCAT
TCTTTGTGTGAGGGCATCTGAACACTATAGTTGAGCTTGAACTTGCATTTGAAGCAAGTATTGTGAGAATGAGATTCTTT
TATATTGGTGAGTCACAACTTGAATCTTTAAGAGCACATTTGATCTTTGCATAACTAAATTGAATCTTGTTGTGTGCATT
CATGATTGAGTCTTGTGTAGCACTGTTTGAGACACCCTTTTTGAACAGCTGAACTTGAGTTTGCTTGAGGACAAGCAAAA
GTTTAAGTTGGGGGTGTTGATGAGTCCACAAATTGGACTCATTTGGGGATATATTTTAATAGAAACTGTGTCCTCAAATG
CTTATTTTATCTCAATATCTGATGAAAACCCTTAAGTTTCAGGTATTTGAGGTTTGAAGGAAAACATGGACACTACTTCG
CAAAAAGGAACGAAGAGGCTTAAAAGAATAAGAAAATGAAGGCCTGAGGATCGCCGAGTCCACTTGGCGAGTCGCCGAAG
GGTCTCACTTCACCTTTTGTTCCAGTATGTTGAGCCTGAAGGAAAGGATCAAGTCGGCGGAAAAAATGAGCAGTCAGCGC
ATCGCCGAGAAGTTCTGCGAAGCAGTACTATATCACCTAATGACCCAGAGCATGATGATGCTGAAGGATGGTGCAAGACG
GCGATGAACTACACCAAAGGGCCAATCGCCGAGTTGATCAGCGATTCCGACTAATGTCACCGAATGGTCCACTACAACAC
AGATCTTTGAAAACTATATATACTCGTTGAGAGTTATAGCTTAGTATCAGATTTTAGTATCACAAGATTTTCAGCGTGAA
ACAATTAATATAATTTTAGTACTTTTTCTCTGAGTTTGAGAGGGTTTTGAAACTTCAAGAAGAAAAGGGTTTCATCTCCA
AGGATTTGGACTTGGGTCTCTTAGATTCTTCATTCTTGGCATGTAACAAGACTTAAATCTTCATACACATTTGAATGCAA
GCTCATTTAGGTATAAATTTCTATCTCTTGATGTGTGGCTAAAAACCCCAATTCTTGGGGTGTGATTTAGCGAATATGGG
TTATGATTATTGTTGGGTCTTGCTTGATGATAGCTTAAATGTAGTTTAATGGTGATTTCATCTAGTAGTTGTGGTTGAGT
TTAACAAATTTGTAGTTGCAAATACAAGTTTATTTATGTGTTTTCGGCTTGCGAGAGAGAGAGGTCGTGAAACCAAGACT
ACTAGATTGATGGCCTAAGGAGTGGGTCGACATGAGGTTCAGCCCAAGAGGGTGAGCCCTAGTCCCATATCCTAACACTC
AGCTCGAGAGAGTGAGTGGGGTAAGGCGTAGGCTGGTCTTCATGCGGCAAGTGGGTGTCCGAGAGGAACCCATTTGAAAC
GGGGTAAGTTGCTCGAGAGAGAATTTATTCACATGTATAGATTAGCCTAGTCACTATTACTATATAATTTCCTATCGAAA
GCATGTACCCAATAATTTAGATTTACCCGTATTCCGATCACATCCCAAGAATCCCCTCTCATTCATAGATTTCTTTGTTA
TTTTTACTGTCTTTGCTATATTTGTGACAAAACCCCCAAATCGATATTTGACATTTTTATGTCCCCCTTTAATTTACAAT
ATTTTTAATCGTTAATGTCTTTAGCTATGACTAGTTAGAACTAATTTTATTTTTCTATTAATTCTCAAAATCACTTCCTT
GGGACTCGACCCCAAACCTTGGTTGGGTTATTATACTATTGCACGATCGTAGACACTTACATCGGAAGTTGTGTTGTTGA
TTACACAAACATCAACCACTGACGTTGGCCTCTTGGTTGAAGAAAGAGTACTTTTCATGTAGCTTTTGAAGCCTCGAATC
TCTTGTTTGAATCGATGTAGTGTCATCCTTAAATTCTCCTCAGTCGTCTTTACCTCGACATTCTTGCCTTTTTCCATCTT
AGCAGCAATTTTACCTTTCCTGAGATGATAGAGTAATGTTTTAGGATTTGGTAGTAGGATTTTATTTCTGGCTGAGAAAC
TCAAGACTCATGGAATTTTGGTCGGACATTTTGGAAGTGACTTGTATTTGGCATTGTAGAGATTTTTTCAGAAAATTTTT
GACAAGGAGTGGGATAAAAATGTCCTCATTCAAAACAACGTACCATACAAATAGTTAAAGCACACAAGTAAACAGACAAA
TATCACGTCCTAAACATACATGTGACCTTTTTGTTCCAAGGGTAGGCCTAGCGAATTGAAGGATGTATATGTCTTTTTAA
GCCAATTCATTATCCCCAAAATAATTCATTAATATCATTCAAAAATGTTTGACAAACATAAAATCAGGGAAATGAGTTAG
GAAAGTAAATTACAAAACAAAGTACAAATAAAGCAATCCCACACAGGGGATGATAACAAACTTCAGGCTCGTTCTGATCC
TTCACTAAGTCTAGTCCTCTTGGCAATGTTGACCTCTTCCCACATGGCATATCTGGTCGCCCATAGGTGATCCCTCGCAA
GCCGAGCCCCTTCTTGATGTCGGAACCTATCTACAGACTGAATTTGTTGCTCCATGATATCATCTAATTCTGATATGCAT
TGCCTTACTCTCGCAGCTCTTGCTTCAACTGAGCTATGACTTACTCGGCGTCTTCTGAATGTCGGTGTTAATGATCCAAC
TCATTCTTATCAAACTTCTCTTGGAGTCGATGAAGTCGAATTTGATGTTTGGCTCCAATGTCTGCAATAATATGGGGAAC
GTTTGGACCAGGCTCGATAGTTTCGACAAGACTCTTCTTTAACCATTCCTTGTAATCCTTAGAACATTCAGGACAAAACC
TATTTGGCACCGACTCACCCAATACCCTTTGAGTCTTCCATATTCTACGTATTTGTTCAACATAAGAGATTTGACCATTT
TCGTGATCGGTTGCAAATTTCCTCATGTCCACGATTTGGGGAATCTCTTGTTTCCCTCCTAGTTGTCTAAGGACTCGATT
GGGGGTATATGGCCTAGTCCCTCTCAATCCGGCAAATATCAAGTAAGGGACCCATTGTGCTCGAATCACCATTTGCTTTG
TCACCACCAAACTTTCTATCTACCACTGCACATTTTCTTCTCTTAGCCCTTGAAGTCTTGGATACCAGAATTTTAGACCT
CCAGTTTTGTTGCAATGATTATGGTACATCCACCAATCATGACCTGTAAGTTCGTCTGGTCGTCTTAACGAATCTGGATC
TTCTGGATTATGGGCTTTGATCAAGTGTCTCATCATCCACCATTGAAGTATTAGGTTGCAACCTTGAAAGAAACGCTCTC
CGCTTTGACACTTGTCCAAAGCCTTATAAATGTCGGCCAGAATCATAGGCTCCAAAGTATAGTACTTGATTGTCGACTCG
TTGCCCACTCCATAAAAGATAGCATGAGTGACCATTACTACACTTGGATGGATAGTGTAGTTTGGTCCTTGAGGAAATAC
CATCGTCCCAAGTAGGCATATTGCAAAGGCAAGAGGACGTGTCTCCTTCCATTTTTCTTTTGAGACAAACTCTTCTTTAA
ATTTCTCGTAAGCCCTTGCACGTCCAAATCGATAATAGAGCTTTCTAAGAGGAATGTTTGTCCCGGGAAGCTTGTCCATC
CATTCGGCTTTGACGAGTGACAATTTTTCTTTAATTTCGGCAAAATCCCATGTTTTGGGGAAAAGAAGATTTGTATCGGG
TTGATGCTTCCTCTTGTTGCACATGTCGACACTCTCATAACTTGCAAGGACTTCTTCAATAATCGGCGTCATTTCCACTG
CCCCGAACCGAAATACAATATTGTCGTTGTCCCAAAACTTTACCATTGTTCCAATTAAACCGGGCTAAGCCACCATTTCC
ATTAGTGACGGGAGATGACCTATGTGTCTTTGAACCTTTCTCTTGTCTTTATTGTTCATGAACTTCCACCAAACTTGGAG
GTAAGGATCGGGTATGGTCACTATCGGATTCTCAGGGGCTCATGTACTAGATTCATCCTACAAGAAAAATAGAAAAAAGT
AAGTTACCCCTACCACCATAGATAATTGATTGGTTTTAAAATACATATACATCCTTCAATTAAACACATAAGCATGATTA
TCTTTTTATTGGCAAATGGGCCAAATTGACACAAGTGGGCTTCTAATGGGCCCAACACGCCTTGGGTGTTAGGTCAACTT
AGTTCAAAATGAGCTAAAAATTGGGATTTGGTTTCGCTCTACACTAGTTGACTAAGAGTGGCTTTTGAAAGACTGGGAAC
CCAAGCGGACAACTTAGGCTGAAATTCACGACAACCATTGGACGCATGATGAACCAATAAATTGTCGATCATTTTGAAAA
ACGGTTGAGTATAAAAAAGTCCGACAGCGATTTTGCAAAACCGTCCTTTAATATACTATATATACAACAAAATATGTCAT
GAATGCAATGACAATTATAAAATTTAAACACATTAATCACATATAAACAAATCAATAATAGCAATTAGTCAAATAGTCAA
ATCTTTTTGTTAGAACTTAATTAACTACCCAGTAGAGTCGCCATTTCTGTTTTACTCGAAAAATAAAAGAAAAATGACTT
GTTCTGAAAAATTGACTAAACTTATTATTTGAAGAGAAATCGATTTTCCAAAAGAAATAAAGTCGCCAGTAAAAATCAAG
AAAAAACTTAAGGTTTCCAAAAGACTCAAACAGATAAAATCAATTGAAAAAGGGTTCGAGTTCAATGTACATTTCGAGAA
GGTGTTAGGCCCTCGGATTGTCCGCTAACTTGCGGTTGACTGGCAATTGACTAAAATGACTTTTCAAATAAACTTTCTAA
ATTTTAACTAAGGGAAATTCATTTTTTATTTATTTATTTATTACTATTATTTTTCTAATTAATTATTTTAAGGGGGATCA
TTCTAAAGGGAAGTAACTTAAGCGTAGACAAGACTAATGATAAAATAGAGCTAAGTAATAAATAAATTATATATATAAGA
AAAAATAAATATTTTAACTTTTGAATATAAAGAGAAACGACTATCTTCGGGGAATTAATTAAGTTAAACCAAAAGTGTTA
GTCAATACAATAACAAGTAAATAAAAAGGAAAAAGGAGAGAAAATTGACCTTGGGCCAATTTGCCCAAATCCTCAAATCC
GATGGGCCCAGATTCATCTCCTTGTCCTAAATCTAAAAATGACCCTAAAATGGGCCTATATAATTCATAATTCTGCTGCT
GGATTTTCTTTTGGGCCCATTTTTACTTGAACCTGTTGTTGAAATTTCTTTAGGGCCTTTAGACCCATTTTGCCTTTGAG
AACAAACTGTTGTAATTTCAATTTTTGGGCTTTGTTTCTGCATTTTCAGAACCTGCATATCACCATTTTGTCATGTATAC
AACTATATACGTCACGTATACAACCTCATTTAGGCCTCATTTGGGTTTGAAAATTCAATTTTCCAGCCCCTATTAAATGC
CTTGAACCTGTATGTCAACTCCAAAGAATCGGCTGACTCGATAGAAAATAGAATTGGACCTCTAAGGCCCAATCGATGAA
ATGCAAGGAAAATGAGTCTCCAAGGACTCGAGAGGAGCTAGTTCATGCATAGAAAAAAACAAATCAAGATAGAAACTAGT
GATAGAGCACACTTTAATTCTATACAGTACAACCAAGACACATAAAATAGAAATAAGGCAAAAATGTGTATGATTAGTTC
ACTATGCCAATGTATGCAAAGATAACAAAGAAAAACATACAATATTTAAAGAACCTTCACTTGAAATTAAACTAACCCCC
ACATGATAAGATAGGATAATAAATGATGATTATAGATAAGCAATTAAGCTAGCAGTAGCCATAAGGAAACAACTATCGGT
CAAGGAGGGAATAAGCTATTGGAGTTGGTGTTATTAAGATTTAAAATATAATATGAAACTAAGCAAAGGCAAAACAAACC
CATATATTAACATAATGAACTTGAGCATTTGGATATGAACTAATCAATAAACCAAATTAACAAAAATGCTACTGTTGTGC
AGGAATTTAGACATGAATAAGAGAGATTTTTATCATTTTCAGAACTTCAAATGAAGGAAGAGAGCAGGCATATGTATACA
AGCAACTATAGTAAACTTCCGCATAGTTTTCACATACCGAGTCATACATTTAAAAACAAACGAGAATGAATTAGAATTCA
ACCTTTGAGGCTATAAACCTTCTGAAGTAAGACCCAACCCCTAGAAGCTATTTAAAAGAGAAGCAAATAAAACGATTCAT
GCTCAATATATACATGTAAGGATGGGGCAATAATACATCAGGGAGAGATGTCTACTTACACAAAAACAGGAAAAAAAAAT
CGACTAATCTATTGCATACGAGCTGTAAGTTTGAAACATTCACATGGACAGAGAACAATACTCCAAGAAAAAGTGTTAAA
ACAATCAACTAAAAATCCGGAGCACCAAATATCATGACACTAAACGAACTTGAAATATTGATGTCTTGATTCATTCAATC
AACTTGTGGTGAAAGAAAGAAGGATGAGACGTCAAAGATTAAACAAAGTTACAGATTCACGGTGGTCAAAAAATGAAACA
AGACGAGTAGAACAGCTTGACAACTAAACTAAAGGAGCAGCTAGGAGCACAAGGAAACAGTAGAGAAGACAAAACAACAT
AGTCAACATATTCAAAGTGTATAGATGTAAACAACATGGCTAACATGAGTCAAAAGCAAACCTTATTAATTCTGAATTCA
AGTTTGTTGTTCGAAGACTGACAAGAAAGCAAGTACCGAATACACACAATATTTTACATTGAAAATGAAATACAAAAGGA
AGTGATGATACCTTTCTCGAGGCAGCGAAACTGAGACTAGACAAGCGGAGGAGTAGCAACTTTACCACCACCAAAATGCA
ACTTTGAGAGAGTTGATGAACAAAGCAGAATCAAACGAGACCCAAAGCTTTGTTCCTCCTTTCTATGACTTTGAAAGCCT
ATTTCCTGGATGTTTATATATGTATAGTTTTTCACTGTGTTTCTCTCAAATTCCGGCTAATTTCTCCCCACCCCCCACAC
TGAAAGAAGAACGCGACTTTTATAGACGGAAACTAGGGTTCCTTCGAGGGGGAAAACGGATGAAAATCCCATAGGAATGA
GGCCCATTTCCAAATTCAAAACTCCCAATCCTTTCACCATTTTGGGGAGACAACTTTTTCTGAGAATTCAACCCATTCCG
AAAGAGGAAAGGGGGGACGGACGCTCCGGATCGATTCGATTGTCCTCGTATGCCACGCGGCTCAATCCCAAGGCACGAGG
ACAAAACGCGTGACTTCTCTAGTGCTTTTTGTTGTTGCGACTAGACTGTTTTGAGAAGGACGTGAGGAAGAAAACAAGGA
ACCCAGTGAGTCGCACCGTCTATTTGACGCCGTCTGCCCCTCTTGTGAACGTTGGAGGCGTTGTTTCGATTTTTTCGTGT
TCACGCCACTTTGATCGTGAATGTTGTTGGAATCGACGTGTTGGACTGCTGCATTAACGTTGGAAAAGAGATGGATATTT
GGGTTTCTTTAGAATTGGAAATGGGCCGGGTCGACTGGGAATTGAGTGGTTGGGTCGAATATTGTTGGGATTGGTTTGGG
CTGCTGGAATTAGTTGGCTGGGACATAAAATAGTGGGCTGGCATATGGTATAAAGTGTGGGCTGGGAGGTTTGCTGGAAA
TGCGAAAATAAAGTCCAACATGGTCATTTAAGATGGGTCGAGGGTATTAAATTGGTGAGAACTAAATTAAGCTTTGGCCA
TATGATTTAAATTATAGCCAATCGGAGATCAAAGATGTAGCCAAATTGAGTTTAACTTAGAGGGCTCGACTAAGATTTAA
GCAAGACAAATTAATATCGATTAATTAACAAGCTTGTTAATCTTAACAAAATAAAATAATTAATTTAATTGTAAACTAAT
TAACTCAAAATATAAGCCATAAATTAGCTAAACTAATTAACGAAATATATAAGTAAAACTAAATCTTTTTTGAGATGATT
TTTGAAATGTCTATAACAATATGCTAATTATATACAAAATTGTTTTATATATATACACATTACTTAAGAATTATAAAGAT
GCTGAAATTACTTGAAAGTAACTTGAAAAACATTTTGAACTTTATAAAAACCAATTATTTTAAATCGTTTGGAATTTAAG
AAGCTCGGTAATTAATCTACATTGGGGAGGTCCAAAATTGGGTGTCAACAATTCATCTACAAAATCAGGTATTTATCTTC
TTTTTTCTCTATTATTTTTTATGTTAATTCACAACTTTTGAGGTAAACAATTTCTCTTTTTATAAATTGGACATAAAAGG
TTAGTCCACTGCAGTTTTGTGTTTTATCATCATATAATTCTTATGTATTTTTTATTTATTTATTGGTTATTCTTTCTTAT
TCGGGTTAATATATTGCTTTAGTTTAACTTTTTTCATTTTGTATAATATGATAATATATATATATATATATAATTATTTT
TCACGTTAATTGGGTTGATGTTACAAATGTTTTTATACATGAGATAAGCTTATATAAATTTTCTACGGTAATAAAGGTCA
AACATGCAATGCACATTCCCAAAAACAGTATTATTAAAAGTAGGAAGTTCCAAAGTACAAAGTTAGATTATCATTTGACT
CCTATAGTAAATAAAATTGTTATAAATATTTAATTAATAAAATATTACCTAATAATCATATCATATTATACTAAATACTA
AAAGTGGTCAAAAATTAATAATAATAAAAAAAATGGAAAGACCAAAGGTTCACTCATTTACATTAAACTAGCTTTTCGAC
ACGTGTGTTGCACGTGATTATCAATTCAGAAAATTTAAGCGAAAATTTGAATAATAAGCTTTGCACAAAATAATATTGCA
GATTCTTTTGTGAATGTTCAATGTGGATCATCATATGTATCTCTTATTCACACGAACCTATGAAGATGGTCAATAAAAAA
AATTATTATTTAAATGCAATAATGTATATATTTATTTCAATTTGATGAGGTTCAATCATATAATTAGTCGTATCTCACTA
ATATTACCTTATAGACAATATTTGTTGTGTATTTTTCTTGTCATCTATCCAGATGTGCTTTGCACGTGTATTCCACTTAA
TCTGTTTAGATGTCATATGAACATGTGGAGAACAACTACATTTTATTTTTTAGAACTATTTTTGTAATTTTTATTTTATA
AGTTATAACATAATAGATGATGTTCTTTTTGTTGGCTCTCATATTTGACTTTTCGATTGATTGTGTACATAAATCAAAGA
TAATTATCTGACTGTCCATAATTAACTGAGAAAAGTTTCCTTTTTTTTACCGAAAAACTAAAAATTAAATTAAAGAATAT
ATTCTATCTGTGAAATCATATATATAATCACTTGTTTATCTTACACCCAACAAAGATATAGTTCATATACTTGTAAACAA
TTTTTAATTTATTCAACCAAGCATGATTCATCCAAGGAAAAATAACATGTTATCACATATATAGGGGCGGTATAATAATA
GGAAAAATTATTGGTCAAAAGTTAATATAAGGAAAGATGAAAGATAGAATAATTAATGCAATAACTATGAAAATTCATAA
TATTATAACTAAAGAGTGTAAAAGAGTGAATAATATTTGCAATAATTAGTACTCCCTCCGTCCCATTTTATATGTCACCT
TTTTCATTTGCACTTGCATTAAGAAATGAGATATTTTTACCCTTATACCCTTATTTAATGCTTTCTTAAGACAACTTTAT
AATAAATGATGAATATGTTAGATTTCAAAAATATAAATGCATTTGGATGACTATTTAAATTTTAGAGTTTATTTTTGGAG
CCAAATTTTTTCACCAATTGATCCAAAAAAAAATTAAAATTAAGTTTTTCCCACCTCAATTTTCCTATTTATTTTGTGTA
AAATATTTTTTTATATTTTTATATATAAATTCTTAAAGCAAACATGACAACATCACAAAATTCCTTTGAACTTTTTAAAA
TGTCATCTTCCTTGATAAAATTTGTTGAAGCTTCAACTTTCAAGATTATTTTTGAATTTTTTTCATCTTTTATTTTTAAT
TTGCTTGTTGATAATTTTTTTCAAAATCAGATTTTATAGAATAAGTAGTGAATAAAGAAAGTAGTTAATTAATGAATGAA
GTACTCTCCCAATGAAATTAACTACTTGTAGATTTCCTAGGTTAGTCAAAGTAAATACATTTTCAAGATTAATTAATTAA
TCTATCAAGGGTATAATGGGCAAAATATGATAATTTATGCATAAATTTTATAAAATGACATATATTGTGGTCCAACTATT
TTTAGAAAGAGATGACATATAAAATGAGACGGAGGGAGTAATAACTAAGAGAATTTATAATGTTACAACTAAAGAATTAT
AGACGAATTTCTAATAAATTTTATACTTAAATAAATAGGACTTTTGATATATTTTTTTTATAGTTATTAGATTTTAATTT
AGTGTAGCGACAAAATGAAAATGTTTATTCCATATTACTAAATATAAAATTTATTTTGTCAATGATAACTTTTAAATGAT
TCATATATATTCACATATTTTCACATTTGTTGTGAGTTATTTTCTTTAAAAAAAAAAGAACTCGGAAAATTTTGAAATAA
TATATTTTGAAATTAGAAGATCTTGTTAACTTGATAATACATTCGTGACATATATAAATACCTACCCATATATATATATA
TGGAAAAGGGCCTAAAATACCCTCGAAGTATTGAAAATGATACACAACTACCCCTCATCCACCTATTGGCTCCAAAATAC
CCTCCCCATCCACCTTTGGGTCCAATTTTAGCCACTTCATTAATGGAGCCCCATTTAAAATAATTAAATAATCCTTTTAT
TTACGTGGCACTCAACCATTGGTTACAATTTAATTATTTAATATAATTTTAAACCCACCCATTTTTAACTAAACCCGCCC
CAATACTTATTAAACCCGCCCGACCCAATACAAAAAGAACCCAACTAATTAAAATAGGAATATGAGAAGAAGACATGCAA
AGCTGATCGATATGTTCAATGAATGAAGTTCCAGTACTGAAAAAATGGTAGAATTACTTGCCTATACAAACTAAAAGAAA
GGGTATTTCAAAGAAACTAAGGCCTAACAACAATATCACTGATCTTCTGAAGTATAAAACGACCAATCACTCCAAAATAG
AAGTACCAAACCTAAGGTAAACAGGATAGCAAAGCAAAAATGATGTACACAGGAATTTCAAGCTGTTACTTGCCTCTTTC
CCTTAGTCTTTGTTCAAGCTGTACACAGGAATTTCAAGATGTACACATGAATTTCAAGGGTTATGTGTTGATAAATAAAA
TCATTCTTTTGTCTTAAGCATCAAAAAATAAATCGTGACAATTCTCTAACTCTTGAGAAGTTTAATAATATTTGAAAAAG
ATATTCAGAAGCATATATCTACATCACAAGAGAAATTATTAACAAAGACAAATGAGTTTAGACTACATCATGTTAACTTC
ATATATTGGAACATTATATACTATCTAAGCAAAAAAATAATTCTTATATCATCAAAATTATTTTACTCAAGTACTCGAGG
TGAAGGAATATACCCTCTTACGATAGAACAATTTACTTAATCAAAATAGTGGTATATCATATTCCCGCTAAACTTTGAAC
TCACTCAACGACAATAAATCACATGAAATTTTTTTAAATGCCAGAAAAAGAAGAGTAGAAGATTAAAAAAAATTGTGGTC
GAAAAATGAGAGGAAACCCCTATATTTATAGTCAAAAAAGGATAGTATGAACAATTGTTATTTGTGTCTTTTCTGAAAAG
TCATGACCTTCCCAAGAAGTCACAATCCTTTGGAAAAGTCGCAACTTATTGAAAAAGTCACAACTATTTGGAAAAGTCAC
AACTCATCGAAAAATCACAACCCTATGAAAAAAGTCACAACTTATCAGAAAAGTCACAACTCATCGAAAAAGTCACATAC
TAAATTAGGGATATTATAGTAATTTGACATTCAAGTTAGGAATTAATGCTTTTAAGGTAATATATATATATATATATATA
TATATATATATATATCAAAGGTTCAGTTTTTCTTCCATTCATCTTCCACGTTATACACAAATATAAATTTATCTACAATT
TATATTTCTGTTTTCCCCTTACATCTTCCCCTAATATTGAAGATTGAAGTGTTATGTTTTTCATCTTTCTATGAGCAAAT
AATATTTTTACAATCTTTTTAAATGCTTTATTTTATATAGTTTAGCCTGAGATATACGTGCAACGCAGCAAGTAATCAAA
CACACTGGTATGTGCATTATCATTATGTTATTTGCCTTAGCTTCAACTCTTCGAATATTCTAGATTCCTCTTTGAAATAC
CTTTAATTAAATAGTAGATAAATGTTTAACACTTCTTACGAGTTTTAACTATTCTAAAGGGTCTGTTGGTCAGACTAAAA
TAACAAAAAAAATTCAATGGATCATGTTGACATTCAAGATATGTTGGATTGGCTCTATTAATAAATAGTAGATTTCAAAA
ATTGACAAACAATACCGTGTAGAATTTGAAGCAACAAGTAGAAGGTACACATCTTGCGCAGTGAACTTCTGATTCAACTT
CTTCTACTCCACAAATAAAAAAAAATAAAGAAGTTATTTTCGATAGACTCCAAACTTCTTTTGTTTATTATGTCTAAAAT
ACAGTAAGTCAGTAACAAAATAAATTAGCACTTAATAATTGAACTTAGCTTTGCACAGAACTCAGAAGCAACATATATTA
TTTTTTTCTATTATTTTGATGAAACCACTAGTTGATGCTGACTCTATACTCCACATAAGAAAGTAATAATTTCAATACTT
AAAAAGACAAGTAAAGTTTATATAAATTATTATTCTACAATATCTCCTTTTGCATCTTTAATTTGTTTTGTAGCAATTAT
TTTATTAATCTTCCATCTGTGGTCCATTAGAGGAAAAAACAAGAAAAAGAATTGATAAGTCTTTCTTTATCATTGTTTAT
TAGTACCTACTTTTTTTCCTTCCACATGAAAAGAATTAAGTGCAATAAAAAATGAAGAGAAGAACATTTAGTACTCAATT
GAAAGAAACTATAGACAGAGTTTATCAATACTAGCTCTTTTTCTCTATATTTTTAACTAGTATGCTTTGAAGGGAAGAAA
AAAATTGCATAGTGAAAGTAATTATTGAAGATGAAAGAGATTATTGGAGGATGAATTTTGACTAAACAAAAAAAAGAATT
GCTCATTTTGGTTAGAGTGTAGATCACAGGTATGCTCACTCACTTGCATCTCTAACCATTAATTAAAATTATTTGATACA
CATCTATTCTGATTAGGAGAAGACCATTATTCTTTACTAGTTGATTCTTTCTTTATTAACTTTTATGATTAGGAGAAGAT
CATTCATTGTTCTTTATTAGCTGGTTTGATCATGTATACACACATATTCATATCATATAATCACTTTCGACTTTCGAATT
AATCTTTTCTATGGTCACTTAATGATAGTTCACTTCTTTTCTCTTCTTTTTGGTTATAATGATAGTTCACTTAGAAAGTC
ATTTTTCTTTTTAAACCAATCTAGTAACAGAGGGCAAAGTTAGACCATATTACATAGGTCAGGAGCTCGTATTTACCCAA
AAGCATACAAATAATAAAACAAAACAGTAGCAGTTGATGATATCAGTACAAATAATGTTGGTATACCGGACCCATCTACC
ATCTTGCGCAGGCGTATTAGTGATATCTTTTAATTGATCTTCCATATCTTAATATCTTTATCTTGTTTTTATTCTGACTA
GGAGAAGATCATTATTCTTTACTTGCAGGATTGGATTTATGAAGAATTAGAGGAAACTGAAAAAGATGGCTCAAGAGTGT
GGTGCAGTGATAGGTGCCATAGACCTTCTGAAGGGAAGACATTTAGATAGTTCCATAATTAATCAATTGGACAATGCTAG
AACTCGACTAGTATGTGTATCTGTATTTCTGGCAAAACTGGAGGAGGTTTTCCCTGAGAACACGATATCCACACAACTAG
GGGCCTTATTTCAACAAGCTCATGATGGCTTTTCTGGGATATGTAATCCCATGGATCAACGTAACACCAGCAGAATGACA
AAGGTGCTGAAAATAATTAAACTGGATAAGATTGCTGAGCGATCCACAACAGCTTCAAAGTCATCAAAATCAACTAGAGA
AATGATATCAGAGGTGCTGAAAATACTTAAACCCAAGAATATTGCTGAAAGAATCAAAGCTTCAAAGTCATCTAGCCAAA
TCACTACTATGGAGATGGTGAGGTTTGTCGATTTTTTGCTTGATTATCTGAAGGATTATGCCCTTGTGAATCTGCGATAT
CTACACGTTTTCTTCATATTAACTGCAAGTCGGTGCATTGAGCATGAGAGTATGCAGTATTTCTTCATCCATATTCAGAA
TGTAGCTTATACTGCACTACAATTATATTTCCAAAGGATGGACAAATATTTAGATTTGAACTATATTCATTACGAGGAGT
TGAACAGTTTGATAAGTTCTTCCAGTCCTGATTTGAGACAGATATATAAGAACCTCTTGACAGCGTTAAAATCATCAAGA
TCAGAGACTACATTGAAGTCCGGATGTATGCTTGAATTTGTTAATGCTCTACGAGAGGATCTGGAGATGCATCTACACCG
TGGTCAAATATTTCGGGGGCTCGAAGAAGGACTTCTTAACAGTTTTCAATTACTACAATACATAAAATATGGAGGCACTC
AACTCAGAATATTCAGTTCTCTTCAGTCACTTATTGAAGCTCTGGCCTTTGAGGCAGCATTAATGATCAATTCCTATGAT
GAGGATCTTCTTTTTGTTTTGCAGCCGAAGCTTAATCATGTCAATGTAGTAATCGAACTGCTTCAACTACATAACAGTGA
AGCAACCTTTCTCCGTCAACTGATTGACTATGCTTTGGAAGAGCTGATAGTCGTGACAACTTTTCTCATGGATTCATTGG
AGAAGTGCAAACAGCAACCTAAGATAACTGATCTTTTAACTCTTATCCAATCTGTGACTAATGAAGCATGTTCAGCTATT
AAAAATCTTTCATGCTATACAAGACAAGAAGACTTGGTCTGGGAAATGAATCGCTCACATTTTCAATTGCTTCTTAAGTT
CAACTTTATTAAGGCAGCAATTAGACAGATGTGTTCCACCATTTGTGCTTCATCAACTGAGATACATCTGCTGAACTTTC
TTCCTATTAGTTTTGAGGTCATTGGTTCTTACTTAAATTCCTCAAAGAAATCAGCCTCTGGTCACGACAACATGGATTTA
GTTATGATGGGGTTTCATGAATATATTATTGACAATCTGCTACTGAAGCTTGAAACTGATTTGTCATTTACAGCAGATGA
TGTTAAAAAGTTCTACGATGGATTGTTGCTCCTGTTAACATATCTTCTTGATCCTCTATCTCAGTGCAGTGGATTTGGAA
CTATTGCAATTGAGGCCGAATCTGTGAATAGCAACAAAAGTAGGAAGAACAATCTAGTTCTTCAGTTTTTGACTGTGGCT
TTCAAGCTTATCGAATGTGAGAGAAGCTTTATGGATCTACTGAAGCACAAAGACACTTTGGAAGCTCACACTCTAGATAT
GATTGAAAGTTCTCATGAAGAACTTATTTATCTTAGAGTTCTTCTTCTCAGGCAACACACAATCCTTAATGAATTGCATA
ATGTCTTAATGCATGCTGAAGTGACTGCCAACAAGATGGCACAAATCATCAAGGGAAGAAGCATTGAGGAAATTGGGCAT
TTATTATCTGAGATTGAGTCTGTCAATGTAGAGGTCAGAAAAGTATGCTTTCAATTTCTGGATGCATCACCTTACAACAT
GACAGATGGGGAAGGCCTTATTAGATTCTTATCAAAACACCAGGACTGGCTGCTCAACTTTGATGCTTGTTCAATTCCTT
TTCTGAAGAACCAGATCCCAGTAATCAAAGACAAACTATTTTATTTGGGTTCTTTTATTGCAGATATTGTACAGCATCGC
GATATGCATCAAGAGCTCAAAGATCTTGTGAAACATGTTCAAGATATAAAGTTTGTCTGTCTCTTTCCCATCAGGGATAA
TGCACCTTCTTGGTGTTACATGCTATATCTCTCTGATGTCAAGCAATTGCTTAAGTTTGTCGAGACAGAGGTCAAAACGA
TTTGTCTCAAAGTTCCAGATTCTTCAAGTCATAGCTTCCCCAAGATAAATGAACTAGGATTTCTATATTGTTTCTTGGGA
AAATTGGATGAGATGCTAAGTTCTAAGATCAATTCAGTTATCGACTTAAAACTTCAAATTGGGTCAGTGAAGGAGGGTTT
ATTGTGTCTAAGAACATTGACTGATCATTTCCCAGAAATCAACGATGAGCATGATGAAGTTTATAGTCTTATAACAAGAG
TTACAGCAATGGCATACGAGGCAGAGTATGTCATGGACTCGTGCTTGACCTATTCTTATCCACTCTGGTACAAAGTTCTT
TGGATTTCTGAAGCTGTTGAGAATATTAAGCTTGTAAATGAAGTTGTTAGAGAAACATGTGAAAGAAAGAAGATAGATGT
GACAGTGCACAAAGTTAAAAAGACCTCAACTTTTCTTGTGCCGTCTTTATCAGCTAATAGTGAAGGATCAAATGAAGAAA
TGGAGAGTTTCCAGGAGGCGATGGACCAAATGAAGAAGCAGCTACTCCAAGGTTCACGTCAGCTAGATGTAATCTCATTG
GTCGGCATGCCGGGAATCGGTAAGACTACTCTTGCCGAGAAGATTTACAATGATCCAGTAATCACCTCTCACTTTAAAGT
CCGTGCTCAGTGTCGCGTGACTCAAGCATATTCATGGAGAGATTTGTTGCTCTCCATTTTGAATGGTGTGCTTGAGCCTA
TTGATCGCAATGAAAAGGAAGATGGCGAATTAGCTGTTGAGCTGCGTCAATTCTTGTTGACCAAGAGATTCTTAATTCTC
ATTGACGATGTGTGGGATGATAAAGTGTGGGACAATATACATACGTGCTTCAAAGATGCTCGGAATGGGAGTAGAATTAT
TCTAACAACACGTCTGAGTAACGTTGCCAATTATGCTAAATGTGAAAGTGAACCTCATCATCTTCGCTTGTTCAGAGATG
ATGAGAGTTGGACATTATTACAGCAAGAGCTGTTTCAAGGGAAGAGTTGTCCGCCAGAAATTGTTGATGTGGGGTTTCGA
ATAGCAAAAATATGTGGAGGGTTGCCTCTTTTCATTGTATTAGTTGCTGGTGTTCTCAAAGAGAAAAAGATAATAAAAGC
AGAATTGTGGAAGGAAATAGAAGAAAGTCTATGTTTGCTGAATATTGATAGCTTGGAAGAGAGCATGTCTATAATTGGAT
TTAGTTACAGGAATTTACCACAACAGCTGAAGCCTTGTTTTCTCTATTTTGGAGGACTTTTAAAGGGGAAGGATATTCAT
GTCTCAAAGTTGACTCGGTTGTGGGTAGCTGAGGGTTTTGTACAAGCAAATGAAGAAAACAGACTAGAAGATGCTGCAGA
ATGTCTCTTGGAAGATCTTATTAGTAGAAATTTAGTCATGGGCGTGGAGAAGAGACCCAACGGAAAGCTCAAAACATGTC
GTGTTCATGATCTATTGCATAAGTTCTGCTTGGAGAAGTCCAAGCAGGAGAATTTCCTTCTTCATATCAATGGGTATAAA
GAACTATACTGATTTTATCGTATTATTGTTTATATCAACTCTCATTTTCATTATTTTTTCTTTGAACAGATTCACTGGAG
AGGATTCATTTCCTGAAATGTCTATGGATTACCGGTTGTTTGTTCATTCTTCTGAGGATCAGATTGATCTGTGGCAGCCA
TCTCGCTCAAATGTTCGCTCTTTGCTTTTCAATGTGATTGATTCAGATAACTTGTTATGGCCGCATGATATCTCTTTCAT
CTTTGACAGCTTCAAACTTGTTAAGGTGTTGGATTTGGAATCTGTCAACATTGGTGGTACTTTTCCTAGTGAAATACAAT
TTCTAATTCTTTTGAAGTATTTTGCTGCTAAAACTGGTGGAAATTCAATTCCTTCATGTATAGCTAATCTTTGGAATCTC
GAAACTTTTGTGATAAGAGGATTGGGAGGAGAGGTGATACTACCTAGTTCACTTCTAAAGATGGTTAAAATGAGGAATAT
ACATGTAACTCATCGTGCTTCATTTAGTTTGCATGAGAACATGGGTGAATCACTTGCAGACTCTCAATTAGATAAGTTGG
AAACCTTTTCCACTCCACATCTTGTTTATGGTGAAGATACAGATATGATATTGAGAAAGATGCCAAAATTGAGAAAGCTG
AGTTGCATATTTTCGGGGACATTTGGCTATTCAGAGAAAGTGAAGGGAAGGTGTATTCTCTATCCCAGATTAGAGTTTCT
ATGTCAGCTTGAATCCCTTAAGGTTGTCTCCAACAGCTATCCAGGTAAACTTCCACATGTCTTCAGTTTTCCCTCAAGTC
TTAGGGAATTGACTCTGTCAAAGTTTCGTCTACCATGGAGCCAAATCTTGAGTATTGGAGAACTTCCTAACTTGAAGATT
CTAAAGTTACTTCTCAGAGCCTTTGAAGGGGATGAATGGGAAGTGAAAGATTCAGAGTTCCGTGAACTCAAATACTTAGA
ATTGGCGGACCTCAACATTGCACAGTGGTCTGTCTCCGAGGATGCTTTCCCTATTCTTGAACGTTTGGTTTTAACCAAAT
GTAAGCGGCTTGAGAAAATCCCTTCTCATTTTGATGACGCTGTATCTCTAAAAAGCATTGAAGTAAACTGGTGCAGCTGG
TATGTTGCTAATTCAGCCCAGGAAATTCAAGCGATTCAGCATGATGAAATGGCAAATGATGCGTTCAAAGTTACAATACA
GCCTCCAGATTGGGATAGAAATTCATCTCCTTGACTCGTTATCTGGTATGTTCTTGTCATGTTCAATTTTCTTTTACACC
ACATCATGCTATTATTACTTAGTGAAAAGAATGGGGAAAATATTAAGAAGTTTGTATGTTCTTGAATCTTTTCCCTTTCT
CAGTGTATTTTTTTTAGGTTTGCCAACAAAAGATGGAGGAGGACCTCAGTTAGTTGAAGGATCTTCAGCAATAAGTCAAG
TATTTGAACTAATTTCAACTCTTAGTGATTTGTGTGAAACTTGTAATGAATTTATGAGCAAGAGCTCACATCCTTTCTAA
ACTTTCTGGAGCTATTGGAAATGTGAAATTATTGTTATCAGTGTGCTACATTTTTTCTTAATCAGTATATTGAAAACTTG
TCCTCTCGGCACGTGAAAGACTTATTTGTCGAGGTCAAGATGATTAAATATATATCGTGTGTACCTACAATGATGAACCA
TCAAAGTTTGATTAGATGTACAAGTGATCTTTTTATTTATGAGGTACAAGCATGTGCATGGATGAAAAAACATCTAGTTT
TTTTCTCATTTCAAGCTATGTTTTTCTCTCATTTCAAGCTTTTTAACTCCGGAAAACTAGAGCGACTGATAGATCGTTGA
AAGCAGTGAGGAGTGATGGCCTTCTTGACATCACCAATTGCAAAAGGGGCTTTTGAAATTGGCACGCTTTGGAGAGGATT
TCTCTTTTGTTTAGTTTTAGTTTTTGGAACAGACATATTGCCTCTGGTTCCCATTCTTGATAGGGGATTTGCCTATTTAC
TGAAATGAATATATATATTTTCTAACTGACAGAAGTAGAAGGAACTTTTTAACTAGAACCCGAGACCTCTAGTTGAGGTG
GAAGGATTGCATCCATCGCAGATGCCTCTTGGTGTGGGAGACGTCCTATTTCTGCCAGAAAAATATGTTCAATAATTAAT
GACTAAAACCATTTTAGTCACCACAGAAAATATGTTCAGTCATCATCGATTTGTTTATAGATTTGTGATCAGTGATCAAA
AGATTATTATAAATCGAAATGTGCTATTTCGTTTATTTATAGATGTGTGAGAATTGAGAAGGAAATATTGAACCAAGAAG
AACAGCCACCAAAGATAGAAGCCCCTTCTTCTGTTTCTGATAAGGAAGAATTTCATAGACTCCAAATACTGGCTATTTCT
CAAGCCGAGTCGACATTTCATTCTTCACAAGAAGCATAACAGTACCTCTGAGAGCTCCATTTGTCCTGCAAGACGATTAA
ATGGATCAGCAACCTCATTTTGAAAGCAATGATCTAGTGACTAGCAACAAATACATATATCCCAATATTTTAGATCTGTG
ATCTACTGTTTGTAACCCAAAGTTCTAACTCAGCACTAGCAAGTTGATCATTACTCTTTCTGGACTTACATTCTCTCTTT
TCTCCAAGCATTTTTCGTCGTTTCATTATTAACTACAAATATGTCCAATTTAGCCTGAAGATTATTCTTATAAGTTCTTG
ATGAGCTGTGCTTGTACAACGATATCGTCTTTGTCAGTTTATGCCATTTGGCTAATCTATTGTGGTAACCTACTGTGGCC
CAAACACCAGAGACATAATTAAGTAACCTCTCCATCACCCAATTTCCCTTTAACTTTCTTTTCATATCAAACAAGATGAT
ATTTGATAAGTGAGAAATTCCAATGGGTCATCTGGCACATGGTTTGGAACTTGGTGGATGACAGGCTCATACCTCTACCC
TTCTCCTCTTAAATACAAGATTTTTGTTTGCGACAAGGTTCAAACTGGTGACTGCACCTAACCCACACATCACGCATTTG
CGCTCTTATCACTACACTAATCCTCCTTGGATCCAATCTTTGAACTATACATAACATGACTGTGTGAGTTTAATGGTAAA
AGAATTGTCTTTGTGAGAAAGACAACTCGGATTTAGTAGCCCCTGATGCCTTATGCTCTTCTACTCAAAGAATATATATA
TTGAAGAATTTTCACATACAATACTAGATTGCGCACACAGATCTGAAAACATCAATGAACTCAAATTACTAGGAGTATTA
TATATATTCATAAAATCAGATGACAGCATTAAAGATGGAGACAGTAGCTGGTACTGGAGGAAGATAAACTCCATCAAAGT
GCATGGCAATGACAGAATGGTATAACAACTGCTCTAATTGTTTTACTGATAATGGAAAACTATTCTGTGAGTAGGAGCTA
TAACAAACTACTAGGAAGGCTGCAGAAAGTACAGAAGTTGCACTGATATGGAATTCTATCATGGATTTATTTTCTGGCTG
GCCGTTCAAGGGAAAAATTTCTGACTAAGGAGAGGATGATCAGACTTCATAAACCAACAGAGGATGGAATTTGCTGTTTA
CGACAATAAAATTGAATTCCAGCTACATCTATTTGTGGAATGTAGTTGAACAACCAAGCTGAATAAATAATTGAAGACCT
GGACAGTATATATGAAATAAGAAGGGGATGACGCAATGTTTAAGATGGATCAAAGGTAGGCGTGAGTATAGAAATTGGAT
TCTTTTTTTTGTTTGACGCTGTAGTTATTCGACCAGACTTCCTCAAAGATGGCTTAAATCTCTAGAGTGCTTTTTAGGTG
TAACTATTTGGTTGTTATGGTAATTCCTCACAGTTTACCAAAAAAGAACAAAAAAACACTAACCATGCTTATAAAGATTG
GAACTTCAGTTTATACTAAAGCAAAGCAAGGATGTATCTTAGCATCCTTTATTTATTCTTACTAGTGGGAATTGCCTCAA
ATTCCTTAGGCAAAGGATAACCGAACAAGGATGAACACCATCATACATACTGACTCATAATGAAAACTTATCTTGATAAC
ACAGGATCTGTCTTTGGGAGAAAGACAATTCCTTTTCAGCAGTTCAGAACAGAACAATACATGAATTTTTTTGCAATTTA
TACAAAGTTTGCATTCATTGACTCAAACTACAAGTATTACTGGATTTAGAAGTTGACCTCATCATATTGAAGCAAAGGCA
AAATCTTGGCAACCCTTAATCTTATTAGTACAAGTAGGAATATTTTCAAATTCCTTAGCTGGCAACTTTTCAGACAAAAA
TCCAACATGAAATTCAATCATCTGAGACTCTTCATCAACACTAATCCCAGTTACAGATACCCATACAAACAACTTCTTTG
CTTGTATTCCAGTGACATCCGAAACAGATCCATAACTCAACTTCCCTTTAATATCTTTTTGGTAGTAAACAAGCTGATCT
TGAAACTGTACATAACATGGATGTGTAAGTTGGACAGTAAAAGAACCGTCTTTTGTGGAAATAGTGTAGGATTTCACATT
GTTTGGGAGAAGACCTTTTGGAAGATTGTAAGAAGGAAGGAGATCATGAACATCATCATCTTTATTTGAACGGCTAAGAT
TGAAGGATAGACAAAAGATGAAGAAGAACAAGAACAAAAGCTCTGACTTTGGAGAGAATAAGGCCATTATTGAAGCAGAG
AGAGAGAGAGAGGCAGAGGAAGACAATTAATAAGGGGACAATCAAGAGGCAAAATAGAATTTCATTACGTAGTTAGAATG
TCATTTTCCCAAGGAATATGAATAATGCATTGAATCAAATAATCCTATTGGCACATAATGACGCAACGGTGTTAGCTAAT
GTTAGTTCAGTTTATTTAGGATACTGCATTAATTATTTTAACAATCATTGTTTACTTAGATATGATATTAGTGTTTGTTT
AGGAGTTCTCTTAGTATTTCTTCAGTACTTCTTCAATATTTATAAGTAAACCCAAATAATGTTTACTTATTTATTATGTA
GAAGTTGAGTGTTTTTTCCCCTCTCTTTTACGAGTAGATAAAGTTTTATAGAAGTTTAAATGTTTTATTGAAAGGCAGGT
ACATAAAATATTAGGGAAAATGCATAAGTATCCCCCAGCCTATGCCCGAAATCCCAAAGACACACCTAACCTTTACTAAG
GTCCTATTACTCCCCCAAACTTAATTTATCTATAATATTCTACCCCTTTTCGGCTTACGTGGCACTATCCTTGAAAAAAA
TGTTAACATGCGCTGGACCTACAAGATAATGCCACGTAGGCCAAAAAGGGGTAGAATATTACATATAAAATAAGTTCGGG
GGGGTAATAGGACCTTAGTAAAGGTTAGGTGTGTCTCTGGGATTTCGGATATAGGCTGGGGGGGTACTTATGCATTTTCC
CTAAAATATTATGTTGTATTTGGAGTGTGAGGTAGACAACTTATTTAATTCACTTATTTTGAACTATGAAAAAAATTCCA
ACAATTCACTCAATATGGACAAGCTAGAGGAAGTAAAAATATTAGTGATTGCTTTCACGGTTCAAGCTCAAAGACAACCT
ACCCTACTATGTCACTTGCTTCTATTTCTTTCTTAAAATAAATAGAAGACTATTAAATTTTAATTAGAAAATTGAATTAT
TATAAACAGATTTAAATAAGTGGAAATTATTGATTTTATCTTTTTTACAACGAGATAACAATACTATATATTCTTGAAAG
TATGCTAAATAAATATATATTAAACAAGGGAAAATGCACAAGTACCCCCCAACCTACGCCCAAAATCCCAGAGACACACT
TATACTATACTAAGGTCCTATTAATCCCCGAACTTATTTTATAAATAATTTTCTACCCCTTTTCGGCCTACGTGGCACTA
TCCTTGAAAAAATTGTTAGCACGCGTTGGGCCCACAAGATAGTGCCACGTAGGCTGAAAAGGGGTAAAAAATAATTTCTA
AAATAAGTTCGGGGGTAATAGGACCTTAGTATAGTATAAGTGTGTCTCTGAGATTTCGGGCATAGGTTGAAGGGGTACTT
ATGCATTTTCCCATTAAACAATAGTAACTCAAATAGTAGAAAAGATAAACCACAAAATTGTATAAAAACATTTAACCTTT
TAACAATAAACAATAAGTTAAACTAGCATCATTGCTTTATGAATGTGTACGAAATTTTTTGTGACTCTGTAAGACATGTT
CAATTTTATTTGGACTCTACAAAACGTGTTCAATTTCAATTAAGATTCTTGGAGGATACTTTCTAAATCTCAGTTCATGC
CTATATAAATGATATTATATTCTCTGGCATTTCAAATATTCCGCAAATTCATGAAATATTCATAGAGAGATCAAAATCAA
AAGCATCTACATTTGAGAAATACGCCACTAACTGTCCTCGAATCATGGATAAATCAACTAACAGATTTGTAGTCACAATC
TTGATGAATAAAATGATAAAAAGAAAACACAACAAAAACATTATAATAGTACAAACATATAATATTAGGGAAAATGCATA
AGTACCCCCCCAGCTTATGCCCGAAATCCCAGAGACACACCTAACCTTTACTAAGGTCCTATTACCCCCCCGAACTTAAT
TTATCTATAATATTCTACCCCTTTTCGGCCTACGTGGCATTATCCTTGAAAAAATTGTCAACATGCGCTGGGCCCACAAG
ATAGTGCCACGTAGGCCAAAAGGGGTAGAATATTACATATAAAATAAGTTCGGGGGGGTAATAGGACCTTAGTAAAGGTT
AGGTATGTCTCTGGGATTTCGGGCATAGGCTGGGGGGTACTTATGCATTTTCCCTATAATATTATAACAATGATTAGAGT
ATAACATTACTTCGAAGGCTCTGTTCTTGAAATCTACAACCAAACACATTAGATTAGGTTGATAAAGAATACATACACCT
AAAAGATACATATAAATCAATTGGTTGCAGAAACACACTCTCCCCTATACATGAGACCTATTCTTTAACACATCCATCCA
CCTACCATGGACTTGCAGTGGTGCACCGTAAGCCAGATATTTTTACAAAAAATGATGTTCAAGATTTGGATAGTAAATAA
ACAAAAAAAATCGATCATTGGATGCACCGAAAAAATTAAAATCAAAATACATAGATAGTTCCTCCAGCGAATAAAGAGAA
ATAAATGGGACAAAGTTTAATCAATTATCTAGACTTCTAACGATTGAAACTGTATAGGAATGAACCAAAGGCAAAAACTA
GCAATCAAGAAGGCTGGAAGTTGGAAATTATACAAATAGACATAGTTCATACTACTTATAGGGTCAAATAGACATGGTTC
ATACTACTTGAAGCAAAGAGTACAAGGTACACATTTTTCTGGCAGTGAGACAGCTTCAGATATGTATGTAGTTCAATAAG
ACAATTTGAATACATCATAATGGATATTTTCATCTCTCATATGCTCTTTCAAAATTAGATGGGAAAATGGATCCCATCGA
TCTTTGTTTGGTGTATTCGCTTTCATGAACACTTTCATCTACTAAAAGGATGGTCTTCAGGAGTAAAGGTGCAGAGCCAA
GTATAAACCTTACAAAGAGCTATTCGGTTTTTAAACCACGGAATGCCACTATTTTTAGTTTCTTCGAGATAATAATTAAC
AATACGTATTACACTATTAGAATTCACACCAAAGAGAGGATAAAAGAAAAACCTACTGTTAGATTCATGCTCTGGGAATT
GACATGAAATATAGGACTTCCAACATATTTTGTACAAAATAAGCCAAAAATATTTGACGAAATATGACCTAAAAATAATT
GAAACAAAAACAACCTATTAAAAAAGAAAACTTTATCCAACAAGGCTAAGACTAACCCAAAATTTACTGATTAAAATCAT
ACTATAAAATAAGAGAATTTCAGAAATAGCAAAGATAATAACAAATAGCTAGGGTAAGCATATACAAATTCTGGATTTAT
ACAATCAGGAACAAAATTATACAAATTCTGAATTTATACAATCAGGGACCAAATTATACAAATTCTGAATTTATACAATT
AGGAAACCGAATAGCAAATTTTTGCGAAACTGTAGCCACAAATTAAAAATAATCAAAACTTATAGCTATATTACATAATA
TACTCTAGATGTTTATCATTTTCGTGTAATTTACCCAAAGAAGATATAATATTATTTTTATAGTAAATTTACACGGTTTT
ACCTAATTCCCTATTTCACGTATAAATAGAAATTGTATCTGACTATTTTTTTCTCACATTTCTCTCATTTATATTATCTC
TATTTCAACCCCGCGTCTTAACTCCACCAATTTAACACTATTCATTTCAATTTCTTCTAGTTTAAACTAGATATTTTTTA
AATTCGCATTTTTGTGATTATTCATATCATGTAAAAAAATTATTTCACAGTAAATACATCTACATATTTGTTCTTCCAAT
TCTTTTTTTCCAAGTACAATTTTCAATTATCTTTTTAGGATTTGTGCTAAGGTTTCACAAATTCTCTATCAATATTGGAG
TTTAGTATACAAAAAATTACAATGTTGGGGTGATTGTACTAGCGTTATTGATAAGAGTATTGAAAAAAGCAACATTGTTG
TTGAAGAGAAGTCTTCCCGAAAGATATCATGATGCACCATGTGTTCGAAAAAGTATCATGATACATCATGTATTCGAAAG
GTATCAAGATAAATTTTGAAAGGTATCTTTGATGCATTATGTATAAGTATTATGACACATCATGTATTCGAAAGGTATCA
TTAATACCTCATGTATCATGTATCCTAATTAAACATATCATGATATGTTATGTATCTTAAACTTATCATGATACATCATA
CATAGTTATCAATTACTCAGATTATGCAAGATTTTTTTATGAACACCAAGTGTATCATGATATACATCACGTATCCTAAA
CATATCATGATACATTATGTATCCTAAACTGTCACGCCCCGAGCCTACACCCTGGGCGGGACCGGCACCCGGAGACCATT
TCTGGCCCCAAGCGAACCCTTGGCCTGGCCTTCTTAACTCAGCGGAAACCTAACTCAACAGAATAACTCAAAACGGTGCA
ATATTATAAAACAACTTAACTTGTAACATATGGCCATAAAGGCAACTCGAATCTCAAAAATAGAATATTTACATATAGAT
GAGAAACTCAATACTAGCTGACTGACTGTCTGTCTATGAAGCCTCTACAAATACTGAGATGGATGTTGGGACAGACCCCG
CAACATCCTAATAAAACAAAAACTAAGAACACAAAATAATTGAGTCCTCCGGAAAGCAAGGAGGCTCACCACTGACTCTG
GAGTGCTCAGCTGGATCAACGACGTGCAGGCTGCTGATCTGGGATACCTGAATCTGCATCATGAAACGATGCAGGCCAAC
TGGCATCAGTACATGGAATGTACGAGTATGCAAGTTGGAAAGCTAAGCAACCACGGCTAGAAGGAAAATTCTGGGAGAAA
CTGAATAGCTTACCTGGCTCAACTCAACTCAAACTGACTGACTTCTTTCAATATAAGGCAATTTAAAAATAAGTGCGATA
TAAAGAAAGACTGTTTAAAACATGCTATAAACTCTGTGTGTATACAAAGATACAATAAGCCTGAAATGTATATAGAAATA
CAATGAACTGATGTATATAAAAATACAATAACTGCTGTGTATGAAAATACAATAACTGCTGTGTATGAAAATACAATAAC
TGCTGTGTATGAAAATACAATAACTGCTGTGGGAGTTTCTCTAACCGACAACCATCACATAAGAGCTATAGTGATGATAC
AGCGATCGACCTCACGCTGCCAGAGCATCTTATACCCGGCCAAAGGTATAAGACCTGAACTGCCTAATGGATCCACTAGT
CTAATCTGAAAAGGATTCATCTAAAAAGTATGATCCTTTTCTACCCATGGTGGCTAACATGGTTCTAAGGGGGCTGTGGG
TTCTTTGAACGCTCCCCCAACTCGGTGCTCGATACTACTCCCAAAAATGTACTGGCTCTTATGTTTTTAAAACATATTTA
TTCCTGCTGATATGAGATAATTACTCAAAAACTAGCCCGAAGGCCCCTTTGGAAATCTCAGTCTCCAACCTTGTCTAAAT
GTAAAGACATTTCTTTAAAACCTCTTTGGGAATACATAGTTCCCTAATAACTTTGAGAAACGAACTCAACTTTAAACTCT
TGACTTAACTTGAAACTGGGACTCTTACTTGACTTGAAACTTGACTGCTAGCTTCACTTGACTTGGAACTACCTTCCCTT
GAATCGGAATTATGAATTCAAGGTATTCGATCACATGTTAAGGAGGGATCCTTGAACTCTTAGACATACTTTGGAGTGTC
GGAAACAACTATAAATCATAGGTATAATACTTTGGAACATGCATGAGGGAGTGAGAAAAGGAATGGGGACTTGACTGAAA
CTTCAGATTTCTGGTGACACAGGTGTGACTTACGGACGCCATCGACGGACCGTAGATGGACTTATGGACCGTCCTGCAGG
TCCGTAGATCACTACAGAAACTTCCCCAGAATTCATTTAAGAAAAATGACTAAGTGTTGACCTACGGTCCTGACTTACGG
TCCGTGGATCGATCTACGGACCGTAGGTCGGCCCCGTAGATCGATGCCCCAAAAACCCAACTTCTGTCCCAATCGACGGT
TGACCAGTACGGACCGTCGATTGATCTACGGTCCGTAGGTCACAACCGTAGATGGGGATCGATGGCCCAGAACTTGCTGC
GAATTTATGGTAAATCAACCTAAAAAGGGTCATAACTCTAGAATCATAATTCCCTCAACATACAATAGGTTTCAACTTAA
ATGCACAACGAGCACCTATAGAATAAATTGTTTGATTGGCACAGTGGCTATTTGTGGGTGCCTAAGGTCCTTTGAATGGT
TTTGCGTCTGGGTTTGATTCCCAATTTTGCTACTTTTTTTTTTTACCTAAAATAAGTTTTGTTCTAGACTTTTTATAAAT
TACCATACTCATTTTGCAAATCTTGCAGATTTGACTGGTTATTAGACTTTCCTAGCTTGATCTTCGAGGAACCTCAAACA
TGGATCTCTTAAATAATTTGTTGTACCATGATTCCCGCCTTTTTCTGGCCTTTGAAAAATACCCTGGAGTTCCTCTCAAA
CCAAATATGGTATATAACTCCAGCTGAACTCAAGAGTCTGCACAGGCTCGGGAGTTAGGTTCAGAAGGTTTTTCCGTACC
AGCTCCTTCTACCTATACCGCAGTTGAAGCACCTAAAGGAGAATCAATTGCGGTATAGGTAGAAGGAGTTGGTATGGAAA
AAAGCTACGCTCTCTTCCACTGCTGACTATGAACAGTTGACAGCTAATGATTTCTACCCCGCTCTTTCGAATTCAAAAAA
AAGAGGGGCGCTTCTGGTATATCTCTGTTTGTATGTTCTGTCCAGTTTCATCTGTAATTGTTCATTGTTTCTCCTCTCAG
CAAGTACGAGGACCTCTAGGAATACCCTGTCATTGTAGCAGTTTGCTCCAAATCCACCCTGAGTAAGTACATTCAAAGAA
CAACTGATTATGATTCTCATTAACCTGGTTACATAGAGGACATGAAGCTAAATCTAATGAACACCGCTGTATTAATCGAT
CTCGGGTAAACAACCTCTCCAAGATAGCAATTTGTAATATGAATATCCACTTTAGACATCCGAATGTCTAAATTGTTACA
TATAAATCTCCTCCAATAAATTTAATACCGATTAAAAAAGAACTAAAAGGAAAACCTAAATTTAGCCAAAAAGAGAAATA
GATATCATCATATCAAATATGTATTGTCAATTTAAATTTAAATATGTAGAATGATTTAAAAAAGACCTATATTACAAACA
AAAAAAAGAAAGAAAATATATATAAGAGCAATATAACCAGCGGCAAAACGGATGTAAACGGCTCTGCAAATAAGTGAAGC
TTTCGATAGAAACAATAAGCAGAGCTCAAATTTTGTGCAAACTCTTTTTGTTGAATTATACGTCAAAGAATGAAGCTTTC
GATGAAACGTTTGCTAACCAAAATGAAATCTGAAGCTTCTCATCGACGCCCAAAACGGAGGAGACTGAGAAAGCGTACTG
AAATTTCAAGCAAAGATTCAATGGGGTGTTTACCAGAAGAACTGATCGAACCAATTCTTGTAAGGGTTCCAGTTAAATAC
CTCTTACAGTTCAAATGTGTTTCCAAAAATTCTTTTAATTTGATTTCCGGTTCTGAATTTGTGAAAACTCATCGTAATTT
TTCTGCTAATGATTACACCCGCCATATATCTCTGTTACAATTTCGGGAAGATGTTAAATATTGTTATGTTAGCTCTTTAT
TTCATAACTCTGTTAATGAGGCACTTGATTTGGATTGTCCCATGAAAAATCCACCTCAACGTGTCTATATTTCGGGTTCT
GTTAATGGGTTGGTTTGTCTTGCCGATGGGTTTAGTGGGTTGGTGCTATGGAATCCATCAATTAGAAAGTTCAAGAAAGT
GTTCGGCTTTGTGCCTACACAGATGCGTGAATGCTGGTCCAAGTGTGGTTTTGGATATGATGAGGTTCACGACGATTATA
AGGTAGTGGGTATTTTTAGTAGCATGATTAAGGCCAATTTCGAGGCCGCGATATATAGTTTAAAGAGTGATTCTTGGAGA
ACACTTGAAGATTTTAAACCTGGGGTGAGTTACTGTGGTGAGGCTAAATTTGTGAATCATAAGCTTCATTAGATTACATT
TCGTAGACGTCGTATGCGCATCACGTCTATTGATTTGGTTGATGAGAAATGGGGAAAGTTGGAGCTGCCCAGCTACAACA
AAGGACGAGATTTGAAGCTTGGAGTGTTGGGAAGTGATCTTTCGGTCCTCTGTAATAATGATGAGAGAACTCACTCGGAT
GTGTGGGTAATGAAGGAATATGGAGTTAAAGCGTCTTGGACAAAACTGTATACCATCAGGTATCCTGAGAACTATGAGCT
TTCTCTGCCCCTTTTCACATATAATAAAGGTGAAATTCTGCTCGCGTTTAAATCAACTTTCGCGATATACGATCCAAAGA
ATGACTCTCTCACATATCCAGAGGTTCCTAATGTTGAGGTTACTGGTTTTTACAACAGAATTGAGGCGGAACTTTGCATC
GAAAGCCTAGTTTGTCTGGATTTACCAAACGAAGATTGAAAGATGTCAGAACTCAGGTGAATGACTGTTGTAATAGTTAA
CAACCTGTAAGTATTCTTTCGCTGCATTTTTCACGTGTTTTAAAATTCTGCTTATTTTGTCAAATATTGGATGTTGCATA
TTCAAGGACCATTTTTACACCATATCTGCTTAGATATCTTGGTTGTCCTTTTCTGTTTTTGCCTACACCCAAGGAACAAT
AACGTTTTGCAGGAACATTGGGCATTCTTGTCCTTTTAAGCTGTGTTTTAGGGGAACATGTTGTTTCACTAGATAAAGTA
AGAGTAAAGATCACCAAGGCACAAGTGAATATGCCAATAATCATTGGCATAGTCCTTGGGCAGGATCAAAGCCTAAACAT
GTTTAATGATCGTTTTTAGTGACACGGTTAAAGATATAGATGAATTACAGAGATCATTAAATAACAGTTAAGTCTATAAT
CTTGACTCTTGAGTGTATCAGGCTCTTCTTCACTAGTCATTCTCTCTATTTCCTAAGCTTTACACATTTCCCATTTAAAT
TTTAATAGCCCAGATTTGCTGAACTAAACAACTGACGCGACCATAGTTGAGAAGGTAGTAGGGATGGCAATGGGGCAGGG
CTGTTGTGGTGCGGGTTTGGTCTAAACCCGAAAAGGCTTCAACCTGCCCCACGTAGCATTTTCTTTTTCTATTTTCAACC
CGCCTTTATAGCAAAAAAAACTTACTTTTTAAAATTGTTTTATTATTAAAGCTTAAACTAACCATATTATTAGCATTTCA
ATTTTTCTGAAAACGGAGAGTTTAACAATTATTTCTTACTTAAGAAGTTTAATTTGTTCTTTTCTCTTTCTTTTTATTCT
TTTTTACCTTAGAAGAAAATGTTGACTCTAAACAATAACACCGTAGACCAGATATGAAAAAAGATGAATACTCTAGACCT
GATATTGGCTTCAATCAAACAACAATGTTTCTGATCATTCTGTTGTATAAAACTTTGCAAAAATATATATATTGGAAAAA
TGTCTTTCTTAACTTTTTTCCTGTATAGTAGACTATATTTAGAATGTTGCCCAAAATGTTCAAAATAAATACACCAGATA
TTCCTACTTAAATTGATTCTAATCTTGGAAAGTTACACAAATATTCAAAATAATAAATACTTCATGTATTCCTACCAACT
CCAAAATTTATATGACTTCTACTCAACTGGTTATCCCCCAAGGTGTTAAACACTTTAAGTCATCCAGATTGAAATTAGGA
GCTAAGAAGCATTGCAGAAGATGGAGCAATTCTATCCTAGCAGCAAGACTTAAACATAAAATCTGCAACCCACCCTGCTG
CGCATCAATTTAAAATAAAATTACCTCAACCCACCCCGCAACGCACAACTTTAAACCTGCCCCGCCCCACCCGATTGCCA
TCATTTAAAGTTAACAAAAACTGTCCTACTTGAGTAAGAAATACTCACTTTTCAAAAGTTTGAATCATTTCGGGTTGAGC
ATAGGCACAGTTGGAAGTGTTGATTTGCAGTGTCCAAGACACTCTAAAACTAACTTCTTTCTTTTCATTTTATCTTTTTC
CCCTTTACAAATAGGAAGATCAATTTCTTTTTCTTTTTTCAGCCTATATGCTAGTGAATTAATTTTTTTTATTTTTTGTG
ACCTTCGTTGCTTCCATTTATTCAACTGCCTATAGAACATTGCTCACTTCTAGATGTCGGCAGCAACGTTAGCTCTTCCC
TCTCAATTTTAAATTCTAACCTTTTTATTTTAAAAAATCTTGTTTAGGGGTTAGGATATCCTATTCTTCGTGTGATCTAT
CCCTCTCAAATTAAATCTCAACTTGATGTATCCAAAAGTACACAACATCTTACCAACCTTTAGGGGCTTAAACTGGTATT
TAGCTCTTAAACGTTGCCTCGTCAATAAGGAGAACAACTTATACCTGCTACAAGGCCCACAACCAAACTCATATTCAACA
CCATCGTAGTACCCTTAGTTTCCCCTTCAACTACATCTTCTCTAGTAGGCTCAAAGAATTCTTCTGTATCATTTTCATCT
GTATTGGATGCCTCTGAAATGATCAATAGGTTAAGTTGCCTAATTTTACAACGATGATTGAGTCCAAATTTTTCATCACA
TCTGAAACATAACTGGCTCTCTTTTTCGTGCAAATTTTGAATCATACAACCTTTTGAATTGTCCCTCTAATTTTGCTACT
GAAGTCGCGTTGAAGCTAGTGGACCTTTCGGTCATATGCGATGGTGAATCAGTGTTAAGCCTTCTTCTCCAGCTCTGTAG
TCATGTGTTTCAAGTATGTTTGCGACTCGAGGTTAATTGGGTCTGAACTCAACTGATTTATTGCTTGAACTTCCTCTACT
TGGTTCAAATTTAAAACCCTGAACTTGCTCCAAAACAGAATTTTGATCCTCCCCTTTTAGCCATCTCAAAAACACTCCAG
ATAACTCTCCATCAGGTACCTCCTTCCTCTTTCATAGATGCCGGCACCTTTTCAAATTCTTCACGGAACACGGTAACCAT
AGTAACCTGCTAAACGAAGTAAGAGTAAAGAGCACCAAGGCGCAAGTGAATATGTGAATGATTATTGGCGTAGCCCTTGG
CAGAATCAAAGCTTAAACTGTTAAACATGTTTAATGATCTTTTTTAGTGACACTTGTTGAGATCTTTGAATAACAGTAAA
CAAACACTGTCTAACTTTACTAAGAAATCCTCATTTTTCAAAAGTTTGAAATCATTTTGGGTTGAGCATAGGCACAGTTG
GAAGTGCTGCTTAGCAGTGTCCAAAAGACTCTAAAACTTGTGAGTTAGTTTTTTCATTTTCTTTGACCTTCTTTGTGTCC
TTTTATTCAACTGCTGATAAAACATTGCTCACTTCTAGATGTAGGCAGCAACGCTATCCTATTCCTTGCGTGAACTTTCT
TTCTCTGAAATTAAATCTCTTTGTGATGTAACAAAAGGCACGCAACTCGCAAGCAAACTGAGAGGATTTACATGGAAATT
TCTCTTGGTTATGTCGTAGCTCATAAATTTCGCACATCAATAAGAACAACTTATACTCACATATACTTACTAGCTGATGC
TTTGGAAACTACTTAGGAGAAGCAGATGCAAGCTTTTTCTATCAATAGCCGGCCAAATGAGTACAGGATCATTGGTCTAC
TCTACCTCACTCAATTCACCATTTCGAACCTTATACAAAAGGTTTTTCTGTACTAGGAAGTAAGATTATATCGTTGAAGG
TTGTAAAAACTCTATGATGCTACTTAATTTTGTTGAAGGATGCAAGAAAGCTCATAAATTGAATAACAAAAAGTAAAAAC
TTGTTAGTAGGAACATAATCATACAAGTTTATGCTCTTGTTTTTTGTTTTCGTTTTTAAGATTCTACTTGCTGTACGTCT
GAAGTAAAATAAATGCAGCAATAGGTAGTAGTAAAAATGAAAGAAAAATACTATCAGAGAACAAAATAATACTACTAAAC
AAGGAGAAGATGAGATTAGCGTCCTGCCACATAAAGTGTGTCAACACTCATCTATCGACTAACATATTATTCTAATCTTC
CATCTAAAATCATATCCTCAGTCAAAAAAATTATGCCTTCTCCTATCTAATCTTCTCCTGTTCTTCTTCGACCTACCTCT
AAATAGTTATAAAGAAAGTTAAACTTGTTGAAATTAATTGTATTTTGAAATACTTTACGTTTCATTCTCGATATTACGAG
GTAAGTTTTGATAATATTTCAACAATTTCTTGGTAGAATTTCAAAATATGTTATATTTAACTAAAATACATTAATAAAAT
TTGAACACAAAAGCATATTCAATTTTTCAAAAGATATATACGTTCGGTTTTCTTTTAAAATTTGATTTAGGCACCTTGTT
CAACCAAAAAAAATTTGAAAATTGAAATCTCATCTTCAAAATTACTATCATGCAGGTACTTCTTCGAATCAACAATTATA
ACATCTTTCTCCTTACTGTTTCTTTTCGTCAGTTTGGGATAACAACGAGAAGATTTTCACTAACATGTTTTTTCTTACCT
TTTTTCTTTTGACGAATATTTGGATTTAGGGTAACATAGATAGGGATTTTACTATTGGTGACATGATTTTCTCTTCCACA
TTCACTCATATAAGATGAAGTGAATGCATTCAACTCAAAATTCAATTTTAAACATACACAAGGGTATTAATATTGTTATT
AGTCTGCTTTAACATAGAGCTCTTTCTAAGAGCTGAATACATAGAATTTTTCTGCTCATAATTGTAGAAATCAAAGCAAA
TAAATTATTTTGTCTCAAATTAGAAGTGATTTAGAAAACAAACAACACATAAATGAAAAGGAACCAAAAATTTTACCAAG
TAAAATTAAAAATTTTACCTAAAAACTAACAATGGAAAAGATGAGAGAGTAAAATAATTAAATGGTGCAAATTTTTATTG
AGTACAAAAATTAAAAGAGAGAAGGAAAAAAAGAAGAAGCACATCCCACCATAATTGTAATTAATACTCCCTCCGTCTCA
TTTTATATGTCACATCTTTACTTTGCACTTGCATTAAAAAAAGATGTAATTTTATGTAACATCCGGCAATTTGAAATAAC
TATGAAAAAGCTTGAAATTGGAAATAGTCATTTTTGGAAAAAAAAAATCCAAAATCTAAATTTGGCCAAGTGTGGAAATC
AGTGAGTTTTGGCCAACTTTGAGCAGTTATAAATCCTAGCTCAGGATGATTTAGGAGTAGTTCCAGTTATGATTGCAAAG
CTTGTGGAATGATCTTTCCAACGCCACCGAGTTTGCTTGATTCCAAGTTCGTATGAGCGAGTTATGCCCTTTGAAAGTTG
GGCAGTTGGCAGGGAATCCGTCCGGAAATTTTTAAGGGCATTTTGGTCTTTTTCCTAGCTATTTCTTTTGGGGTTATATT
GTGGTGTTAGGATGATTTTTGGATCATTTTGTCCCATTTTAAAAGAGTGAAAGCTAGGGCTTGAGAGTGAAGAAGAGAAG
AAGAAGAGAAGAAGAAGAGAAGAAGAGGAGAAGAAGAGGAGAAAGAGGAGATCAAGCAAGTTCCGTCGTGGATATCGTCG
GGGGTGATCCCTACTAGGTATGTGAGTTCTTAGTGTTGGGTTGATCATTTCCCCCACACACCAAACTCATTTTTATTATT
GAGAAAATATTGATTAGGTTTGTTGAAGTTATTGGTTGTGATTGTGTTGAAGTTCTTGTTGATTTTGGGCATGTTTCCGG
TTGTGTTGTGAGTTGAAATCTATTGTATGTTGAGGGATTTATGATTCTAAATGTTTGGGGTTGGAAACCTTGAAGTTAAG
GAGGTTTAGAGTTGGAAAAATGAAGGAGAAGAGTCGGATTTTTGGGGGAAAAGGCTGGGGCGTCGCGCCAGCCAGCGCAC
CCCAGCAGGGGTTCTGATGTTTTACCCCTGGCGTGGCACGTCTCTCAGAGCGCCAGCAGGCCTCCTCTGAAGTTTTTGGT
CTGGCGCTCCGCGCCTCTCAGAGCGCCAAGAGCGCCAAGTCTTCCCATTCATTCCCCACTTTTTCATATATGTTCCTAGG
TATTATACCTATGTTTTATAGTTGTTTCCGACACTCCAAAGTACGTCTAAACATCAAGAGTCCCTCCATAACATGTGATC
AAACACTTTGAATTCATAATTCCAATTCAAAGGAAAGTTAGATTCCAAGTCAAGTGAAGTTAGTTTCCAAGTCAAGTGAA
GTCAAACTTAGAAGTAAGTAAGTCAAAGCAAGTCTTTAAGGTTTTCCAAGAGTCTTCATTGAACGTTTTAACTTCTTTTT
AAGGCTCAAGTTCCAAGTTAAGTATAGAGCTCCAAGTCAAGTAAAAAGAATTTCAAGTTAAGTCAAGAGTTTCAAGTTGA
GTAAAGAGTTTAAAGTTGAGTTCATTTCTCAAAGTTATTAGGGAACTATGTATTCCCAAAGAAGTTTTAAAGAAATGTTT
TTACATTTAAACAAGGTTGGAAACTGAGATTTCCAAAAGAGCCTTCGGGCTAGTTTTTGAGTAATTATCTCAATCAGCAG
GAAGACATATGTTTTAAAAACATAAGAGCCAGTACATTTTTGGGAGTAGTATTAAGCACCGAATTGGGGGAGCGTTCAAA
GAACCCACAGCCCCCATAGAACCATGTTAGCCACCATGGGTAGAAAATGATCATACTTTTTAGATGAATCTTTTTCCAGA
TAGACTAGTGGATCCATTAGGCAGTTCAGGTCTTATACCTTTGGTCGGGTATAAGATGCTCTGGCAGCGTGAGGTCGATC
GCTGCATCATCACTATAGCTCTCATGTGATGGTTGTCGGTTAGAGAAACTCCCATAGCAGTTATTGTATTTTCATACTCA
GAAATTATTGTATTTTTATATACATCAGTTCATTGTATTTCTATATACACACAGAGTTTATAGCATGTTTTAAACAATCT
TTCTTTATATCGCACTTGTTTTAAATTGCCTTAAATTGAAAGAGGTCAGTCAGGTTGAGTTGAGTTGAGCCAGGTAAGCT
ATTCAGTTTCTTCCAAATTTCCTTCTAGCCTTTGTTGCTCAGTTTTTCCAACTCGCATACTCGTACATTCCATGTACTGA
TGCTAGTTGGCCTGCATCTTATGACGATGCAGATACAGGTGCCCAGGATCAGCATCCAGCACGCCGTTGATCCAGTTGAG
CATTCCAGAGTCAGTGGTGAGCCTCCTTGCTTTCCGGAGGACTCGATTATTTGTGTTCTTAAGTTTTGTTTTATTAGGAT
GTTGCGGGGTCTGTCCTAACATCCATCTCAGTATTTTAGAGGCTTCATAGACAGACAGTCAGTTAGTTTTGAGTCTCTTT
TCTATGTATATATCTAAATATTATATTTTGAGACTCGAGTGACTTTTTGGCCAGATTTTATAAGTTAAGTTGTTTTCTGT
CCTTGCATTGCATGGAGTTATTCTGTCGAGGTTTTCGCTGAGTTAAGAAGGCCAGGCCAAGGGTTCGCTTGGGGCCAGAA
ATGGTTTCTCGGTGCCGGTCCCGCCCAGGGTGTAGGCTCGGGGCGTGACATTTTACCTTTCTACCCTTATTTAATTTTCT
TAAGTCAACTTTATAATAAATGATGAATACATTTTTAAGATTAATTAACTACTCCATCAAGGGTATAATACGTAAAATAT
GATAATTTATGCATAAATTTTATAAAATGACAAGTATTATGGTCCAGCTATTTATAGAAAAGGATGACATATAAAATGGG
ACGAAGGGAGTAATTCAAAAAGTTGTCCGTTTAAAAAAAATAGTATACTAATCTGTCACAACCCAGACCGTCGTGATTGA
CACCCACACTAACTCTCTGATGGGAGAACCACTACTACAACCCAAACCAAACAACTAACCCAAAACTAAGGCATTTAAGT
TACGGAAGCAAGTTAAATACTAAGGAAATAAATAGAGTTTCCATAAACTCTAACTAAAGTCTAACAATAATAAACTGACA
TTGCGGAAGTAATGCCTAGAACCTGAAAGTCAATGTACCAAAATATCTAAAGTTCAACAAGTCTAAACAAGAAGGGATGC
AACCCCAATCTAATGAACTAATCACCTAACTAGAACATAGTCTAAGTCCGGAATGGTGGACATAGACAAAAGAGAACTCA
TGGCAGCCCGGAAGAATCGGTTCACCCTTGAATTCGAACGATCACTGATCTCCTAAGCAAGGTCTGTCCGTAGCCGCTTG
AAGATGCCCTGTACTCAATAAAAATAAGAGTAAGTGCAGTATCAGTACACAACCACAGTGTATTGGTAGGATCACGCGGC
TATCCCACTAAGTGCAACATACATAAGTCAAACAACAATATAATCACATGCATCTATCGAACAAATACAATATCATCAAC
ATTATGAACAACGAACAAGTCTCAAAATACACAATTATGACAAGTCATTGGTTCTTTCATTGAACCCAAACCCAAACAAT
TAGCATACCAGAACGTGGTACCCGATCCAATAATTATGTCAGAACGTGGCAACCGATCCCATAATTATGCCAGAACGTCG
TAACCGATCCCATAATTATGCCGGAACGTGGCAACCGATCCATTCAACACACCACAATCACAATCACAAGTATATCCTCA
AGATCATACAATTAAGTCATGATTTCATGGTAACCATCATTCATCTACCTCATTTACAACAAGTGTGATCAATAATGCAA
CATTCATATACATACATGTATCATATGAAGCAAGAACAAACATACATCACACAATCATAGAATCACAACCATCACTTACC
TCAAAACAAGCTTGAAACCTTAAGAAACTTGATTCATTCGTGATAGTCTTCATTGATGATATTTTGATATACTCGCGGAG
TAGGGGTGATCATGAGCAGCATTTGAGAGTTGTGCTCCAGACTTTGAGAGATCAGCGGCTTTATGCCAAGTTCTCAAAGT
GCCAGTTTTGGTTAGACTCTGTGGCGTTCTTGGGGCATGTTGTATCTAAGGAGGGCATTATGGTAGATCCGGCGAAGATT
GAGGCTATTCGTGATTGGGCTAGGCCCACCTCAGTTACTGAGATTCGGAGTTTCGTCGGACTAGTAGGCTACTACAGACG
ATTTGTGGAGAGTTTCTCTACCTTGGCAGCACCTTTGACTCGGTTGACTCGTGTTGATGTTCCCTTTGTTTGGTCAGAGG
AGTGTGAGGCGAGCTTTTTGAGGCTCAAGGAGTTATTGACCACCGCTCCTATATTGACTCTTCCAGTTGAGGGAGAGGGC
TTCACGGTATATTGTGACGCATCCGGCGTTGGTTTGGGTTGTGTATTGATGCAGCAGGGCCGAGTTATTGCTTATGCATC
GAGACGGCTTAAGATTCATGAGCGCAACTACCCCACCCATGACTTAGAGTTGGCGGCGGTAGTTTTCGCACTTAAGATTT
AGAGGCACTACTTGTATGGAGTTCGATGTGAGATCTATACCGATCACAGGAGTCTTCAGTACATCATGAGCCAGAAGGAC
CTTAATTCGAGGCAGCGTCGTTGGATTGAGCTTCTTAAGGACTATGACCTCTCTATTCTCTATCATCCGGGCAAGGCGAA
TGTGGTAGCGGACGCCTTGAGCCGAAAGGCAGTGAGTATGGGTAGTCTATCCTTCTTATCTGTTGAGGAGCGACCCTTGG
CTATGGACATTCAGTTCTTAGCCAATAGCATGGTTCGGTTGGATATCTCAGATTCTAGACGTGTCTTGGCACATATAGGA
GTTTAGTCTTCCTTGCTTGATAGGATCCGTGGTTGTCAGTTTGAGGATGAGTCCTTGGTGGCCCTTAGAGATCGAGTGTT
AGCGGGTGATGGTGGTCAGGCTACCTTAGATCCTGATGGAGTGTTGAGATTCGTCGGCCGCATCTGTGTTCCGAGAGTTG
GGGATTTGATACGGTTGATACTTTCTGAGGCCCATGAGTCTAGATACTCTATCCATCCGGGCACAGCGAGGATGTATCGT
GATTTGAGGCAGCATTACTGGTGGAGTGGCATGAGGAGAGATATTGCTGACTTTGTTTCCCGTTGCTTGTGCTGCCAGCA
GGTAAAGGCCGAGCATTTGAGGCCTGGTGGTGTGTTTCAGAGATTACCCATTTCGGAGTGGAAGTGGGAGCGTATCACTA
TGGACTTCATTGTGGGGTTGCCTCGGACTCCTAGAGGTGTTGACAGCATTTGGGTCATCGTTGATCGATTGACCAAGTCA
GCACATTTCCTTCCTGTTCAGTGTTCATTTAGCGTTGAGAGGTTGGCTCGTATCTACATTCGGGGTTCTCAGTTCACGTC
CAGCTTTTGGAGGACCTTTCAAGATGAGTTGGGCACTCGGGTTGACCTTAGCACAACTTTCCACCCGCAGACGGATGGCC
AGTCGAAGCGTACTATTCAGGTCCTTGAGGACATGTTGCGGGCCTGTGTTATGGATTTTGGAGGTCAGTGGGACCAGTTC
TTACCTTTGGCGGAGTTTGCGTACAACAACAGCTACCACTCTAGTATTCAGATGGCCCCATTCGAGGCATTATATGGTAG
GCGTTGTCGCTCTCCAGTTGGTTGGTTTGAGTCTACAGAGCCTAGGCCGCGTGGTACAGATTTGCTTCAGGAGGCCCTGG
ATCAGGTGAGGGTGATTCAGGATAGGCCCAGGACGGCTCAGAGTAGGCACCAGAGTTATGCGGATCGGAGGCGCCGGCCT
TTGAGATTCTCTGTTGGTGATCGGGTATACCTCCGTGTGTCGCCCATGAAGGGCGTGATGAGGTTTGGGAGGTGGGGCAA
GCTTAGCCCCAGGTACATTGGGCCTTTTGAGATACTCCGGACAGTTGAGGAGGTTGCTTATGAGTTGGCCTTACCTCTAG
TATTTTCAGCCATCCACCCAGTTTTCCATGTCTCGATGTTGCGGCGGTATGTTCCTGATGAGTCTCATGTGCTCCAGTAT
GATGCAGTCGAGTTGGATGATCGTTTGACATTTGTAGAGGAGCCAGTTGCCATTCTAGCCCGAGATGTGAGGAGATTGCG
CTCGAGAGCCATTCCTGTTGTCAAGGTCCGTTGGAGGCATCGTCCAGTCGAGGAGGCTACCTGGGAGATCGAGCAGGAGA
TGCGAGAGCAGTTTCCCAGCTTGTTTGAGCCTTTAGGTACTTCTTGACCCTTACTTTCGCGGACGAAAGTCCTTTTTAGT
AGTGGATATTGTAATGACCCTCTTGGTCATTTTTGTGTCTTGCCTTCTGTGTGTCATTTAGAGCTTTCCTATAGCGACCC
CAAGTCATTAACGACTTGCTGGGACTGACAGTTCGGTCACCTGGTCGTTCGTTTGGTCTTGGTGTGAGTTTTTGTGTTTT
GGAGCTTTTGAACCTTGAATGATCATTTTTGATCAAAAGTTCAAGAAGATGACATCGGAATCCAATTCTGACGATTTCAT
CAGCTCCGGAAGGGTCATTTTAGGCTATTAGCACGGTCGACATGACTCCCAAGGTTTTCAGTGTGAGTCGGTGTGATTAG
GCGTTTTAGCCTTTGAATTTTGGCTTAAGTTTGACTTTGGTCAACATTCTGAGTAAACGCGCTCGGATGAGAATTCCGTC
AGTGCAGTTAGCTCCGAAATGTCGAGTTTGGTCTAGATTGACCCTTCTTTTGTGTCCCGAGGTTTTCGATATCTTTCCGA
GCCCTTTTGTGAGTTTTGACTTAAAATGACCTTTGGAAGTGGGACCCACTTTTTATCGAAATGACCTCTGATGGAAATTT
CGACCGCGCCGTTGACTCTGGAATATCAAATTTGGTATGGTTGCATATTTCGTTTGCGTGCACGGGGTTCCGAACGAGAT
CGGAGTACCCCGTCGGGGTTTTTAGTTATTGGAAAAATTGCAGAAAATCTGCAACATAATGCAGATTTTCAGCAACAATT
CCAAAACTTCTAACTCTCTTAACTCTCTCATCTCTCAGCCGATTTGGGCGATTCAAAAGGCTAAGTTGTGAGATTTTTCG
AGGGCAACGCGTTGGTGAGCTCGGATAGTGGTTTGGGGGTTCCTGTTTGAGGTAATTTCGCGAAAAACCTGACTTCTGTA
CTGTTTTCGAGTCTTTGTTTTTGGAATTTTTGTTTTGGTCATATCTCACTCATTTTAGCTCGGTTTTGGGTGATTCGAAG
TCCCACATGTTGAGAATTGTCGTGACTTCGCTGTAGAATGTTTAAAGAGTGCTGGGCACCTTTTGATTTTCATTTATTTC
GATTTTTGGACTGCTGCAGTAGGGTTTCTATTAGTTGTTTAAAGTGGGTTTTCTTGCTTGTTGGTTCTTGCTATGTTTTA
AGCNNNNNNNNNNNNNNNNNNNNNNNNNNNNNNNNNNNNNNNNNNNNNNNNNNNNNNNNNNNNNNNNNNNNNNNNNNNNN
NNNNNNNNNNNNNNNNNNNNNNNNNNNNNNNNNNNNNNNNNNNNNNNNNNNNNNNNNNNNNNNNNNNNNNNNNNNNNNNN
NNNNNNNNNNNNNNNNNNNNNNNNNNNNNNNNNNNNNNNNNNNNNNNNNNNNNNNNNNNNNNNNNNNNNNNNNNNNNNNN
NNNNNNNNNNNNNNNNNNNNNNNNNNNNNNNNNNNNNNNNNNNNNNNNNNNNNNNNNNNNNNNNNNNNNNNNNNNNNNNN
NNNNNNNNNNNNNNNNNNNNNNNNNNNNNNNNNNNNNNNNNNNNNNNNNNNNNNNNNNNNNNNNNNNNNNNNNNNNNNNN
NNNNNNNNNNNNNNNNNNNNNNNNNNNNNNNNNNNNNNNNNNNNNNNNNNNNNNNNNNNNNNNNNNNNNNNNNNNNNNNN
NNNNNNNNNNNNNNNNNNNNNNNNNNNNNNNNNNNNNNNNNNNNNNNNNNNNNNNNNNNNNNNNNNNNNNNNNNNNNNNN
NNNNNNNNNNNNNNNNNNNNNNNNNNNNNNNNNNNNNNNNNNNNNNNNNNNNNNNNNNNNNNNNNNNNNNNNNNNNNNNN
NNNNNNNNNNNNNNNNNNNNNNNNNNNNNNNNNNNNNNNNNNNNNNNNNNNNNNNNNNNNNNNNNNNNNNNNNNNNNNNN
NNNNNNNNNNNNNNNNNNNNNNNNNNNNNNNNNNNNTGAGTCTGATAGTTTGAACCTTAGATTAGGCGTTATCGCTGCTT
GCTGCACTTCTGTATCTTCTCCCTCTTATTCTGCGGTTCCGACGCATTCTCGAAGGTTTAGTGCATCACTCGAGGCGTGG
GATTGAGATAGTCTAGGCTTGGAGCCTTTTATGTAATATCTTAGAGTGGGCGGCATTCCACGGTGGTTGTTTTTGGATTG
AATCCTATTGGAGATACCATCACCCCCGGGGTCGTTCTTTCTAGCTGGGCTGGGAACGTATCGCTGGCTGGGTAGACTCG
GTGATATCGGCGATCGCCCCCGGGCCTCTCTTTCTAGCTGGACTGGGAGTGTGCTGCTGGCTGGGTGTCCCCGGGTCGCT
CTTTCTAGCTGGGCTGGGAGCTGACTGCATGGTAGGACGACTCGCGATATCTACCTCACTCACGGGTCCCTCTTTCTAGC
TGGGCTGGGAGCGGACTGTTTGGTTGGGTGCCCCCTAGGGTCACTCTTTCTAGCTGGGCTGGGAGTGCACTGCTGGCTGG
GTGGAGTCTGATGGATTATCTTAGTTACTTTGGGCTGAGAGCCCGATTTTCTTCTTTCTCCGTAGACTTAGCTTTTCCAT
GTACCTGTCGATCTTATGGGGGTTCGTTCAGGTTTTATTTAAACTTGTGCACGAGTGTACCTTCTGGGCTTATGGGGGTC
CAGTTAGGTTTAGTCTAGTTGTACTTAATTTGTTTCTGGTATGCTCGTGTGCTTTCTTTTCTTATCCGTTTGACCTCTCT
GTGTCTAAATTCTATCATTTCTTATTGTTTTTACCCTTTTTGCTCAGTCGGCCTATGATGCCTACTGAGTACCTGTTGTG
TTGGTACTCATGCTACGCTCTGCATCTATTTCGTGATGCAGGTCCCAGTACCAGTTATCAGCGGTGATTAGTTCCAGCCT
TTTTTTGCAGTTGTGATTCGGAGACGAGGGCGAGCACTTGGCGTTTTGGGGTTTGTTCTGTCTCCTTCTTTTGTTTTAGC
TAGTCTTGTTGCCTTTGAGACACGCTCTGTTATGGTCCACTTTTGGGACTTGTACTCTTTATTAGATAGCTCTGTACTAG
TGACTTCCAGGTTCTGGGAGGGATTTCTGTATATATTTATTTTGGGTTGCTTCCGCTTTGTTATCCTTGTTTAGATTATT
ATTTTCGCTAGTTTCTGCCCTTTTGCTCATTGCTTGATGTTCTGGGTTACGGGTTGGCTTACCTACTGGTAGGGTATAGT
AGGTGACATCATGACTCGAGAAATCGGGTCGTGACAAGTTGGTATCAGAGCCTCAGGTTCACCGGTCTCACTTGTACAGA
GCTAACGTCTAGTAGAGTCTTGCGGATCGGTGCGGAGACGTCCGTAACTTATCTTCGGGAGGCTACAAGATGTCCTTAGA
AAGATTTCCTCTTTTGTTTCACTTTCGTGCAGCATGTGTCTTATTGGTTCCTTAAGATCTCACTTGTTTCACTCTTTCGC
AGGATGGCTCGCTCGCGAGGTGGCGCGGCCGGGGGTGATGCACCCAGGCCTGCAGACAGAGCCCCAACTTGGGGTAGACG
CCGACCCCGAGGTCGAGAGAGGGCCGCAACATCAGTCCAGGAGAGAGAGGAGGATCCAGAGCCAGTAGCAGATCCTTCAG
CACTTCGTATACCAGATCAGCCGGTGGGGCCAGGGCCATCCCAGCCGCCACCTGGACTAGTTTTGACTCCAGATCTCCAG
GCCGCTAATGCTCAGCTCTTAGGTGTGCTTGGGGGGATGCAGCAGCCACCCGCCCCAGCTACACCAGCACTAGTACCGCA
GCATCAGCCTTCAGTGAGGGCACCTCAGGTCCAGGTACCACCTGAGGGAGTACAGCCCTTGGGAGCAGATAGATCTATGC
CGCTTGAGGACCAGAAGATGCTTGGTGTGTTTCTTAGGTTGACACCATCGAGGTTTTCTGGGGCTGTGGGTGAGGATGCC
CACGAGTTTCTTACTACTTGCCATGAGAGGCTTCGTACTTTGGGCCTTGTGGAGTCTAGAGGGGCCGACTTCATTGCTTA
CCAGCTAGATGGGCCAGCCAGACAGTGGTGGCGCACATTCATTCAGACCAGGCCAGTTGGATCTCCACCGGTATCATGGG
ATGAGTTTTCTGAGGCTTTCTTGGCCAAGTTTATTCCTCGTAGCGTCAGAGACCGCCTCAGGGATCAGTTCTGCAGGTTG
GAGCAGGGCTCCATGTCGGTGGCAGAGTACGAGACTAGGTTTCACGAGCTCTCCCGTCATGCTGAGATGATATTACCTAC
AGAGGAGGAGAGAGTTAGGTGCTTTGTTCGTGGGTTGAGATTGCAACTTCGGCTTGAGACCTAGTCCTTAGTTTCTGCGG
GTCGATCTTTTTTAGACGTAGTTGACCATGCTAGTACTATGGAGCATCTTCGTCGCGAGGCCCAAGGGGGCAGCGAGAAG
AGGGCTAGGCATGAAGGCAGCTACAGTGACTCACGCCCCAGGTCTAGAGATTATCATGACAGGGCCGGACGACGGTTTCG
ACAGGGTCAGTCTAGCAGACCTACACAGGCCTCTCTTCAGGCATCAGATGGTGGTCGGAGTGAGGCTAGTTCGAGTCAGG
GCCGCGAGGTGTTTCAGTCGGGTTCTTCAGGCCATGGTAGTCGTTCTTCTGGGAGTCGCCCTCGACAGGGTTGCTATGAG
TGTGGTGAGATGGGTCATTGGGCCAGGGACTGCCCTCAGCATAGTCGGATTGTTCCCGCTCCTCATGCAGCTCCCCTAGC
TTTACCAGCACCTCCAGTTAGAGGCTGTGGTCAGGGTCAGGACTGTAGAGGTGGTCAGCAGGGTATACGGGGTGGTCCCC
GAGGAGGCAGGTCAGGTGGTAGGTCTGATGGTCAGGGCAGAGGCAGACATAGCCACTTCTATGCAGCTCCAGCGAGGGCG
GAGGCTGAGGCGTCAGACGATGTGATCACAGGTACTATTCTTTTATGCCAGCAGCCCGCCTTGGCTTTATTTGATCCAGG
CTCTACTTTTTTGTACGTTTCTATTTACTATGCCTCTCGATTGAGTATGATGTCTGAGCCTCTGGTAGCGCCGTTGCATG
TGTCGACCCCCGTGGGTGAGTCTTTAGTAGTGGATCAGGTATTTCGATCTTGCTTAGTTACTATCCAGGGGCGTGACACC
CGGGCTGACCTTATATTGCTTGACATGGTTGATTTCGATGTGATTCTGGGCATGGATTGGTTATCCCCTTATCGCGCTGT
TTTAGACTGCTTTTCTAAGACCGTTACCTTAGCCATTCCCGGTATTCCTCCGGTGGTGTGGCAGGGATCTCGTGGTAGCA
CACCAGTTGGGTTTATTTCTTTTATTCAGGCTAGGAGGCTAGTGGCTAGTGGATGCTTATCATATTTGGCCTATGTACGT
GATGTGAGTAGGGAGGTTCCTCCGGTTGAGTCAGTTCCCGTTGTTCGTGACTTCATAGATGTGTTTCCTACTGATCTACC
TGGCCTACCCCCAGAGCGTGATATTGATTTTCCGATTGAGCTTGAGCCAGGTACTCGGCCTATTTCTATTCCGCCATATC
GGATGGCTCCTGCAGAGCTCAAGGAGCTCAGTGTTCAGCTTCAGGATCTCTTGGGTAAGGGATTTATCAGACCCAGTGTA
TCACCTTGGGGCGCTCCCGTTCTTTTTGTTAAGAAGAAGGACGGTACTATGCGCATGTGCATTGACTATAGACAGTTGAA
TAAGGTGACAGTGAAGAATCGATATCCTCTGCCTAGGATCGATGACCTATTTGACCAGCTACAGGGAGCTTCAGTGTTCT
CTAAGATTGATTTGAGCTCCGGTTACCACCAGTTGAGGATTAGGGCAGCGGACATCCCTAAGACTGCATTTAGGACCCGT
TATGGCCATTATGAGTTCTTGGTGATATCATTTGGGTTGACTAATGCCCCTGCTGCCTTTATGGACTTGATGACGCGTGT
GTTCAGGCCTTATCTTGATTCATTCGTGATAGTCTTCATTGATGATATTTTGATATACTCGCGGAGTAGGGGTGATCATG
AGCAGCATTTGAGAGTTGTGCTCCAGACTTTGAGAGATCAGCGGCTTTATGCCAAGTTCTCAAAGTGCCAGTTTTGGTTA
GATTCTGTGGCGTTCTTGGGGCATGTTGTATCTAAGGAGGGCATTATGGTAGATCCGGCGAAGATTGAGGCTATTCGTGA
TTGGGCTAGGCCCACCTCAGTTACTGAGATTCGGAGCTTCGTCGGACTAGTAGGCTACTACAGACGATTTGTGGAGAGTT
TCTCTACCTTGGCAGCACCTTTGACTCGGTTGACTCGTGTTGATGTTCCCTTTGTTTGGTCAGAGGAGTGTGAGGCGAGC
TTTTTGAGGCTCAAGGAGTTATTGACCACCGCTCCTATATTGACTCTTCCAGTTGAGGGCGAGGGCTTCACGGTATATTG
TGACGCATCCGGCGTTGGTTTGGGTTGTGTATTGATGCAGCAGGGCCGAGTTATTGCTTATGCGTCGAGACAGCTTAAGA
TTCATGAGCGCAACTACCCCACCCATGACTTAGAGTTGGCGGCGGTAGTTTTCGCACTTAAGATTTGGAGGCACTACTTG
TATGGAGTTCGATGTGAGATCTATACCGATCACAGGAGTCTTCAGTACATCATGAGCCAGAGGGACCTTAATTCGAGGCA
GCGTCGTTGGATTGAGCTCCTGAAGGAATATGACCTCTCTATTCTCTATCATCCGGGCAAGGCGAATGTGGTAGCGGACG
CCTTGAGCCGAAAGGCAGTGAGTATGGGTAGTCTATCCTTCTTATCTGTTGAGGAGCGACCCTTGGCTATGGACATTCAG
TTCTTAGCCAATAGCATGGTTCGGTTGGATATCTCAGATTCTAGACGTGTCTTGGCCCATATGGGAGTTCAGTCTTCCTT
GCTTGATAGGATCTGTGGTTGTCAGTTTGAGGATGAGGCCTTGGTGGCCCTTAGAGATCGAGTGTTAGCGGGTGATGATG
GTCAGGCTACCTTAGATCCTGATGGAGTGTTCAGATTCGCCGGCCGCATCTGTGTTCCGAGAGTTGGGGATTTGATACGG
TTGATACTTTCTGAGGCCCATGAGTCTAGATACTCTATCCATCCGGGCACAGCGAAAATGTATCGTGATTTGAGGCAGCA
TTACTGGTGGAGTGGCATGAGGAGAGATATTGTTGACTTTGTTTCCCGTTGCTTGTGCTGCCAGCAGGTAAATGCCGAGC
ATTTGAGGCCTGGTGGTGTGTTTCAGAGATTACCCATTTCGGAGTGGAAGTGGGAGCGTATCACTATGGACTTCATTGTG
GGGTTGCCTCGGACTCCTAGAGGTGTTGACAGCATTTGGGTCATCGTTGATCGATTGACCAAGTCAGCACATTTCATTCC
TGTTCAGTGTTTATTTAGCGCTGAGAGGTTGGCTCGTATCTACATTCGGGAGGTGGTTCGACTTCATGGGGTGCCCGTCT
CTATTATATCAGATCGGGGTTCTTAGTTCACGTCCAGCTTTTGGAGGACCTTTCAAGATGAGTTGGGCACTCGGGTTGAC
CTTAGCACAGCTTTCCACCCGCAGACGGATGGCCAGTCGAAGCGTACTATTCAGGTCCTTGAGGACATGTTGCGGGCCTG
TGTTATGGATTTTGGAGGTCAGTGGGACCAGTTCTTACCTTTGGCGGAGTTTGCCTACAACAACAGCTACCACTCTAGTA
TTCAGATGGCCCCATTCGAGGCATTATATGGTAGGCGTTGTCGCTCTCCAGTTGGTTGGTTTGAGTCTACAGAGCCTAGG
CCGCGTGGTACAGATTTGCTTCAGGAGGCCCTGGATCAGGTGAGGGTGATTCAGGATAGGCTGGACGGCTCAGAGTAGGC
ACCAGAGTTATGCGGATCGGAGGCGCCGGCCTTTGAGATTCTCTGTTGGTGATCGGGTATTCCTCCGTGTGTCGCCCATG
AAGGGCGTGATGAGGTTTGGGAGGCGGGGCAAGCTTAGCCCCAGGTACATTGGGCCTTTTGAGATACTCCGGACAGTTGA
GGAGGTTGCTTATGAGTTGGCCTTACCTCTAGTATTTTCAGCCATCCACCCGGTTTTCCATGTCTCGATGTTGCGGCGGT
ATGTTCCTGATGAGTCTCATGTGCTCCAGTATGATGCAGTCGAGTTGGATGATCGTTTGACATTTGTAGAGGAGTCAGTT
GCCATTCTAGCCCGAGATGTGAGGAGATTGCGCTCGAGAGCCATTCCTATTGTCAAGGTCCGTTGGAGGCATCTTCCAGT
CGAGGAGGCTACCTGGGAGATCGAGCAGGAGATGCGAGAGCAGTTTCCCAGCTTGTTTGAGCCTTCAGGTACTTCTTGAC
CCTTACTTTCGCGGACGAAAGTCCTTTTTAGTAGTGGATATTGTAATGACCCTCTTGGTCATTTTTGTGTCTTGCCTTCT
GTGTGTCGTTTAGAGCTTTCCTATAGCGACCCCAAGTCATTTACGACTTGCTGGGACTGACAGTTCGGTCATCTGGTCGT
TCGTTTGGTCTTGGTGTGAGTTTTTGTGTTTTGGAGCTTTTGAACCTTGAATGATCATTTTTGATCAAAAGTTCAAGAAG
ATGACATCGGAATCAAATTTTGACGATTTCATCAGCTCCGGAAGGGTCATTTTAGGCTAGTAGCACGGTCGACATGACTC
CCGAGGTTTTCAGTGTGAGTCGGTGTGATTAGGCGTTTTAGCCTTTGAATTTTGGCTTAAGTTTGACTTTGGTCAACATT
CTGAGTAAACGCGCTCGGATGAGAATTCCGTCAGTGCAGTTAGCTCTGGAATGTCGAGTTTGGTCTAGATTGACCCTTCT
TTTGTGTCCCGAGGTTTTCGATATCTTTCCGAGCCCTTTTGTGGGTTTTGACTTAAAATGACCTTTGGAAGTGGGACCCA
CTTTTTATCGAAATGACCTCTGATGGAAATTTCGACCGCGCCGTTGAGTCTGGAATATCAAATTTGGTATGGTTGCATAT
CTCGTTTGCGTGCACGGGGTTCCGAACGAGATCGGAGTACCCCGTCGGGGTTTTTAGTTATTGGAAAAATTGCAGAAAAT
CTGCAATATAATGCAGATTTTCAGCAACAATTCCAAAACTTCTAACTCTCTTAACTCTCTCATCTCTCAACCGATTTGGG
CGATTCAAAAGGCTAAGTTGTGAGATTTTTCTAGGGCAACGTGTTGGTGAGCTCGGATAGTGGTTTGGGATTCCCGTTTG
AGGTAATTTCGCGAAAAACCTGACTGCTGTACTATTTTCGAGTCCTTGTTTTTGGAATTTTTGTTTTGGTCATATCTCAC
TCATTTAAGCTCGGTTTTGGGTGATTCGAAGTCCCACATGTTGAGAATTGTCGTGACTTCGCTGTAGAATGTTTAAAGAG
TGCTGGGCACCTTTTGATTTTCGTTTATTTCGATTTTTGGACTGCTGCAGTAGGGTTTCTATTAGTTGTTTAAAGTGGGT
TTTCTTGCTTGTTGGTTCTTGCTATGTTTTAAGCCTCGGATTGTGTTCCATTTTGGAACACAAGTTTGGAGTGTTGTTTA
GGGTCTCTGGACGGAGTCAAATTTGGACAGTTCGGTGCGGGTCCCACGATTCCCGTTTTGACTCCAAAATTGACCCGTCT
CCGATTGTTGTGATTTTGGTGTCTAAATGACCATAGTAACATTGTGACTCTATTTTTGATAGCGGGGCAGCGTTTTGAGA
CTGTTCGGAAAGGGAAAGCTCCGGTAAAGTGATTTGGAGAGCGCGCGGTTGGCCTTAAGGTAGGCTACGACTTTCCTTTA
TTTTAGATTGAGCTTAATTGTGTAAAAACATGTCGATTGGAGTGAATTGGGGGTGGATACTAGTTTACTACCTTACTTTG
ATTAGATACCTTATGTTAGGATCGATTGGCCACATTTCGGGTATAGTATCATGTTATCCGGTTTAGTAGAGTTGCATGTC
TATGTGCTAAATGTTATTGTATGCTTGTATGCTTTGTATTGTATGCCTTAGTCTAGGTTAGGCTAACATTGCCTTAGACT
TATGACCCGTGTGGGCTGGATAGCCTTGACTTTCTGCCGACGTCGTTCGGATGACTTAGCTCCTTGTAGACTGGAATAGC
AGACTTGAGTCTGATAGTTTGAACCTTAGATTAGGCGTTATCGCTACTTGCTGCACTTCTGTATCTTCTCCCTCTTATTC
TGCGGTTCCGACGCATTCTCGAAGGTTTAGTGCATCACTCGAGGCGTGGGATTGAGATAGTCTAGGCTTGGAGCCTTTTA
TGTAATATCTTAGAGTGGGCGGCGTTCCACGGTGGTTGTTTTTGGATTGAATCCTATTGGAGATACCATCACCCCCGGGG
TTGTTCTTTCTAGCTTGGCTGGGAACGTATCGCTGGCTGGGTAGACTCGGTGATATCGGCAATCGCCCTCGGGCCTCTCT
TTCTAGCTGGGCTGGGAGTGTGCTGCTGGCTGGGTGTCCCCGAGTCGCTCTTTCTAGCTGGGCTGGGAGCTGACTGCATG
GTAGGACGACTCGCGATATCTACCTCACTCACGGGTCCCTCTTTCTAGCTGGGCTGGGAGCGGACTGTTTGGTTGGGTGC
CCCCTAGGGTCACTCTTTCTAGCTGGGCTGGGAGTGCACTGCTGGCTGGGTGGAGTCTGATGGATTATCTTAGTTACTTT
GGGCTGAGAGCCCGATTTTCTTCTTTCTCCGTAGACTTAGCTTTTCCATGTACCTGTCGAGCTTATGGGGGTTCGTTCAG
GTTTTATTTAAACTTGTGCACGAGTGTACCTTCTGGGCTTATGGGGGTCCAGTTAGGTTTATTCTAGTTGTACTTAATTT
GTTTTTGGTATGCTCGTGTGCTTTCTTTTCTTATCCGTTTGACCTCTCTGTGTCTAGATTCTATCCTTTCTTATTGTTTT
TACCCTTTTTGCTCAGTCGGCCTATGATGCCTACTGAGTACCTGTTGTGTTGGTACTCATGCTACGCTCTGCATCTATTT
CGTGATGCAGGTCCCAGTACCAGTTATCAGCGGTGATTAGTTCCAGCCTTCTTTTGCAGTTGTGATTCGGAGACGAGGGC
GAGCACTTGGCGTTTTGGGGTTTGTTCTGTCTCCTTCTTTTGTTTTAGCTAGTCTTGTTGCCTTTGAGACACGCTCTGTT
ATGGTCCACTTTTGGGACTTGTACTCTTTATTAGATAGCTCTGTACTAGTGACTTCCAGGTTCTGGGAGGGATTTCTGTA
TATATTTATTTTGGGTTGCTTCCGCTTTGTTATTCTTGTTTAGATTATTATTTTCGCTAGTTTCTGCCCTTTTGCTCATT
GCTTGATGTTCTGGGTTACGGGTTGGCTTACCTACTGGTAGGGTATAGTAGGTGTCATCATGACTCGAGAAATCGGGTCG
TGACACCGCCCATACAACCTCTTCAAGCACACTTAAGTGTTCCCCAAAATTACCTTAGATAATGACATTTCCTTTACAAC
ATAACATCAATAGACCAACATTCTTTAAGAAACCATTTTGGAGACATTCAAGCACATAAGAGGACTTTCACATAATAGTC
GTTAGACTTAGGGAACTCACTTTAGTATCTTCAAAGCCTACTCGTGCCATGTGTAGATAGCATCCCATACTACTACCTAC
ACGTTGTAGAACCTATCCAATAACTAGAGTGCACATCCCACATGATGGGAATAGGCATTAACCGACATAGACCATGCGAG
CTAGACATGGAATCCGGTGTCATAAAACCCTACACCGTGGAAGGTGTTCTACTTGCCAAGGGTAGAACTAGGACACATCC
CATGTAGGCACATGGTTTAGGGGATATCCAAAGATGTTCATTGTACTCTTGCCTCATACTCGGGAGAGCTACCATCTTAA
CCATATCCACTCGGTGCTTAGCCTTAGTTCCCATAAAGTAATTTCATTCACATGTATGTGCTAGAGAGGGCACCACCACA
AGGATCTACCGATCAAGGTTCATTAAGGATAGCTCATTAAATCCCCCTGGAAGGGTGCCTTAGGCCTACCGATTTTTCAT
TAAGGGTGCCTTAAGCCTATCGGTCCAAGGTTCATCATTTCACACATGAGAAGGGCTACCACCATTAGGTCTACCGATTT
CATGGTTTTACATTCACATAGGGTTCTAGACTTCATCATGAAGGGGCACCAACTTTAGGTCTACCGGTTCAAGTCATAGT
CTAAAATGCCCCATTAGTCATTCATAGAAAGGGCACCATGCTTAGGTCTCACCGATTCTAGACATTCATTCATTTATGAA
GAGGCACCAACTCAAGGTCTACCAATTCAATACAATAAGACTTCAAGTCAAGATACATTCATTTCTCAAGAGAAGGATGC
CTAAGCCTACCAAGTCAAGAGATCACATTCCATAGCTTTCAGGTATCAAGAAGAGGCACCTAAGTCTACCAATTCAAGAC
ACACATTTTCATTTAAGGATACTTCATAATCCAACATCATTTCATATAAACATCATGAGAAATCATACTTTAACTCACAA
TGCTATCCACTTTACATAGGATCATCACAAGATCACATAAAACTCATTCACATCATACATTCACATATAGCTTCACATAA
AACTCATTCACATCATTCATTCACATATAGCTTCACATAAAACTCATTCACATCATTCCTTCACATATAGCTTCACATAA
AACTTTACATATAGCTTCATATAGGACTTTACATATAGCCTCATATGTGTATAATAATACAACAATATAATAACATTCAC
ATAATACCCTTCATGGCCTCAATTCACAATAATACAACAAATAACCACCTCCACCAAAGGTGGATCAAACCAACCAATAA
CAATTATATTAATACTAAGAGATCAAGCCATTTTACCACCCTTTTCAAAGGCCATAAGCCACAATACTCAATTCCATGCC
AATTATACAATATTTATCAAGTTTGATCAACTTACCCTCTTTCCATGGCTATCTTCATCATCCTCATATTCCAACAATTA
ACAATACAATAACAATGATAATAACAACATTCAACTATACAAGCTAAGCTAAGCATAAGCCAATAATCAACATGAAGACC
AATTCACAATTTTGTCCATTCAAGGCTAACATCCCACATCCTTCAATTCAATAAAGATTCTTAACAATTCACATATATAA
TACCATATATGAACAGCCCATACTATACTAAACACAATTTTTATAATCCTCTACTCAAAATCAATACACCCATTTTAGGC
CAAATTTAGAGAATTTGAGAAGACATGGGTTCATGGGGATTTCTTTCTAAAAACCATTAATAATCATTAATAACCATATA
AATCATCATTTAAAACATTTTTATGCAAGAACCCATGCTAGATTCGAAATAGGTTTTTGTGTGTATTTGAAAAATCTTGA
AAACCTTTTGATTGGGTTCCTTGAAAGAAAGAATAATCAAGGATAAGGATCCCCATACCTCTAAGTTGAAAACCCACGAA
AATTGAAGAAGAAGCACTCGAAATCTTCAACCCTAGCTCCAAATCCTCTTCTTCCTTGAGTTAGAGAGAAATATTTGAGA
GAGGGAATGATTTTGGAAATTCTAAGAGGAGTGACTTAAATGAAAGGAATAGGGTCATAAAAAGGTCTTATAGTTGCTAG
GAAAGGAAAATAATAGCATAGGGTCAATTTTGGAAAAGGACTAAGGACCCATAAATTCTTGACTTAAAAATTGTGCCCCT
TCCCGTCATAGTTCGCGGTTTGCAGCCTGACAGTGCTTCATATTTCGGGCATAACTTTTTACTCCAAGATCGGAATTGGG
CAAACTCGATGGTGTTGGAAAGAGGACTCAAAGACCTTTCATAGGATATGTAATGGCCCACCTAATTCGTTTTGAGCTAA
AAGATATGACCATTTAAAGTTGACCCTTACAACTCACTAGTTCAAATGACTAGTTTCCGGACGTCACTGTCATTTCTCAT
CATTTCATCAAGTTCTCAACTCCAAACTCACATGTGAGGCTCTAGTTTCACTAGTTCGTTTTTAGGGTCGTTACAGACAC
CCACACTAACTCTCCGGTGGGAGAACCCAAACCAAACAACTAACCCAAAACTAAGGCATTAAAGTTACGGAAGCAAGTTA
AATACTAAGGAAAATAAATAGAGCATAAACTCTAACAAAAGAATAACAATAATAAACTGACATTGCGGAAGTAATGCCTA
GAACCTGAAAGCCAATGTACCAAAACATCTAATGTTCAACAAGTCTAAACAAGAAGGGATGCAACCCCAATCTAATGAAC
TAATCAACTAACTGAACATAGTCTAAGTCTGGAATGGTGGACATAGACGAAAGAGAACTCATGGCAGCCCGGAAGAATTG
GCTCACCCTTGAATTCGAACGATCACTGATCTCCTAAGCGAGGTCTGTTCGTAGCCACTTGAAGATGCCATGTACTCAAC
AAAAATAAGAGCAAGTGCAGTATCAGTACACAACCACAGTGTACTGGTAGGATCACGCGGCTATCCCACTAAGTGCAACA
TACATAAGTCAAACAACAATATAATCACATGCATTTACCGAACAAATACAATATCATCAACATTACGAACAACGAACAAG
TCTCAAAATACACAATTATGACAAGTCATTGGTTCTCTCATGGAACCCAAACCCAAATAGTTAGCATACCGGAATGTGGT
ACCCGATCCAATGATTATGCCAGAACGTGGTAACCAATCCCATAATTATGCAGAACGTGGCAACCGATCCAAGTTAGTTA
TGCCGGAACGTGGCAACCGATCCATTCAACACACCACAATCACAATCACAATCACAAGTATATCCTCAAGATCATACAAT
TAAGTCATGATTTCATGGTAACCATCATTCATCTACCTCATTTACAACAAGTGTGATCAATAATGCAATATTCATATACA
TACATGTATCATAATGAAGCAAGAACAAACATACATCACACAATCATAGAATCACAACCATCACCTACCTCGAAACAAGC
TTGAAACCCAAAGAAACTTGATCTTTCCCCTTCCGAATTCGTTCATGTCACAACCCAGACCGTCGTGATTGGCACCCACA
CTAACCCTCCGGTGGGAGAACCATTACTATAACTCAAACAAACAAATTTTATGAAAACTAAGGTATTTAAAAATACGAAA
GCAGGTTTAAATGACTATAAAAATGGAGTCCCTATAAACTCCAAGGTTTAAACAAATAACTTAATCAAACTAATTTGGAA
GAACAACCCATAGAACCTGAAAGTCATTGTACCAAAACTCTACTAACGACAAGTCTAAGAACAAGGGGCACAACCCCGAA
ACTAAACAAGCACCTTAAACAAATAGTCTGAGTCTAAAAAGAATGGACTTAAGCAAGAGAGATCCATGTCAGCCTGAAAG
AACTGGCTCACCCTTGAATCTGGTCACGCTCAATAGTAACTTAGCTGAGGTCTATTAATAGCCGCCTGAAGATGTCCTAT
ACTCAACAAAGAACAAGCAAGTGTAGTATCAGTACACAACCATAATGTACTGGTAGGATCACGCGGCTATCCCAATAAGT
GAAACACATGCAAGTAATCACAATCATTGTAAAACAGGCATATACCAAACATATACAATATTAGTCGACTATTACGAACA
ACGAACAGCTTCACTTTTTTCACATATCACAGTTACATCAATTTAGAGCAACATACCGTCTTCCAATATCAATCATCATT
AGATATGAACGAAATCATCACAAGTAGATACACAACACAATTCAATGGTCCTCTCACGGACCCAATTCAATAGACCTCTC
ATGTAACCCACAACCAAACTGTTAGCATGCCGAAACGTGGTACCCGATCCAATGTTTATGCCGAAACGTGGCAACCGATC
CCATGTTTATGCCAAAACGTGGCAACCGATCCCATGTTTATGTCAAAACATGGCAACCGATCCAAGTTAGTGTGTCATAA
CGCAACACCCGATCCATTCAACAAACCACAATCACAATTACAATGTATATTGTCACAATCATACAACAAGAGGTGATTCA
TGACATACAATTATTCAATTATCCTCAATTACGATTAGGGTAATCAATAATGCAACATTCACATATATACAATATTATAA
TGAGCAATTACAACAATATATCACACCAACATGAAATCACAACCATCACCTACCTCGAATCCAAGCTTGAATCCCCTAAG
GCACTTGAATCTTCTCTTTCTGGATTCTTCCCGCTTGTTTGTGGTCTAAAAACATACAATTAACGCAAGGATCAATAAAC
GAGGCCTAATTACCCAGATTATAATCAACATTATCAACCCTAGGCCAACCCAAGATCCCAATACCCAAATTAAGGTTTTT
TCCACCATTAACTTCAAATCAAAACCTTTCCCCAATGATAATACCCAAGAAACTACGTTCTACGGATCAAAAAATGAATT
CGGGGAGTTAAAACCTTACATTTAGCCTCAAGAATGGTGAAAAACTGTCAAGAACTCATCTGGGGTCGTTCCTTAGCTCT
CAAAGCCGAAAAGTGCAGAATAAAAATGTTTTGAGGTTTATTTACGACCTTAAGTTGCGTCGGACCCGCCATAGCGGTCC
TCACCCCTCTACAGCGGCCCCGCCCTGGCGACAAAAATTCCGCCCCAGCGGGTTGCACGGTACCAGTAAGCTATTTTAAT
AATTCCAAGACCCCCATTTCACAACACACCTTTAACCAACGACGCTCAGAAAATACCGTTCACGCTAAGATCGATTTCGG
GAGTTCTACTCACTCGAATTCAATTTTGTAAAGTCGTAAAGATTTCTTAACATCTTAGCTATCTAATCATGTGATCAAAA
TCATAATTAGATCACCCAATTTCTACCAGATTTTCCTATACCTTACTGACTTCGATTTCGTCCAAATCTGGACTAGCTCG
GAAATCTCAAGTTACTACCAAAAAGTTTTTTGACCCCAATTCTTTCCCCACTGGTTTTTCTCTAACGACGGAATCTGGTC
GTTATAGTTTCGCTTGTTCTTGGTCTACAAACAATCATAATAACACGGGAATCAATAAACAATCACTAATTACCCGAATT
ACCAACAATTCTATGAACCCATGATCCTAATTATCCAAAATAGGGTTGTTTCCACCTTAGAATCTAGATCAAAACCCTCC
TACGTCGATAATTACCCATTCTATTACGTTCTACGGATCGAAAAACGGATTCGGAGAGTGAAAATCTTACATTTAGTGTC
AAGAATGGTGGAAAACTGTTAGGAGTCGCTTGGGGTTCGTTTCTTAGCTCTAAAATTGAAAAGTACAGAATGAGGTCGTT
TAGGGGTTTATTTACGACTTTAAATAACGTCGAACCCGCCACAACGACCCTCATCCCGCTTCAGCGACCCCGCCAGAGTG
GCCAAAACCCCCGCCAAAGCGGCTTGCACGAACCAGTGAGCTATTTAAAGAATTCCAAAATCCTCATTTCACAACACACC
TCTAACCCACGACGCTCAAAAAATACCCTTCACGCTAAGATCGATTCCGGGAGTTCTACTAGCCCGAATTCAATTCTGTA
AAGTCGTACGGATTCCTTAACGAGTTATCTAATCACTCATGTAACCAGAATCATAAATAAATCACCCGATTGTTACCAGA
TTTCCCTACACCTTAAAGACTCCAATTTCGTCCAAATCTGGACAAGGTTAGGAAATTCCAAGTTACTACGAAAAAGTTTT
CCGACCCAAAAATTTTTCCCGTTGGCTTTTCTATAACGACGGAACCCGATCGTTACATAATCAAAAAATTAGCAAACAAA
TATGTGTATTTTCTATACTGTTATGTTTTGTAATTAAAATTTTATTTTGTAAATAAAAAAATAGATATATTTATCATAAA
TTAAGTTCTTAAACACAATATTTTTGTTATTGTTCATATTAAAAAAAATATTATTTATTTCAGAAATAGTTTTAAAACAT
CACAATTTTTCCTCATATTTTTTTTTAACTTCGTAATTGATCAAAACTAACACAAATAAATTGAAACAGAAAAGCAATTA
CTATGTATGACAAACACTCATAACCACAAAATGTCGATAATATTGTAAGCATAGAAAATCCAGAAGGAGCTCTAACCACA
TACTATTAAAAGAGTAGACATTTTTGTGATATTAGGTAAGCATTAATTTTGACAATTAGCTAGATTGAATATTTACATGA
TCAAGAAGAATTCACCATAAATTAATCTCTACCATTATTTATAGAGACTTTGATTAATAAATAACTTCTTTCTTTCCCAA
AAATATACTATTTATATATTATATATAATAAAAAGAGAAATGATGAGCAGTATTTCCACAATTTCAAGTCAAACTCAATC
ATCTGATGAGAAGAACTGAGAACTTAGATTACCCATAACAGCTAACTGCATATTCTCTGATGGTTACCAATGTCTCTTCC
TTTGATTTATAAACCAATTGTTGATCTGCTTTGGATCAAGTCTTGTTGATTCTGCTAGTGAATTCTTATCTGCCTCTTAT
AATCAAAATTTCAACACAACATTCGTTATCATCTCATGTAACTAAAATATGTATAAGTTATGAGTCTATTCACGTAATAA
TTTATGTTGGATAAAAGATTAAATAACTAATTAATGAACTAACAGTTGCATAACCCTATTTATATGTACCACGTCCATAC
CCTAAATTGTGGATAAAACAAATGTTATGAATGGTTAGAAGTTTTGGAAAAGACCAAAAGTGCACCAATATTGTTAACAT
GAGAAACTATTAGTACATCTTGGGGAAAAACAACGATGACTTTAAGTCTTAATCCAAAAATAAGGGATTATTTTAGGTTT
ATTCTCAAATAATCAATGCAGAACCTAGTAAACATAGAAAATATAATCTAAAATCCATAAATCTAAAATCTTTAAACCAC
CTCTCTATAAAAGAACCTAAAAAGTAGTACACCCTCCATCTCAATTTATATTACACATTTCGGATTTCGAGATTCACACT
GGTCTATTTTTTACTGTAAAATTTCGTATATCTTTTATATAATTTGGATTGTCAATTATTGTGACTTATAGTACTTTTTA
CGTAGTTTACAAATATATAAATTTCATGTGTAAATTTCCGATCAAAGTTAAACTATGACTCCCGAAGAACGAAATGTGTC
GCATAAATTGGGACAGAAGAAGTATAAATACAAAGTTTTAAACCAAGATTTTAAATGAAACAAGAAGAATAAGCATTATT
TGAATTGTATGAAAAATGCAAAATAGAGAGGTAAAGAAGTACAAACCGTAGGGTAAGGCCATCTAAAGTGATCATCCCAC
CATGCAAGTAACATTTGCCTTGCCTCTTTTGGTAGCTTCCCTTTCTTCTTTTTCTTTGAAAATTCCAACTTTAGACTACT
TAAATGACTCCCAAACTTACGTAGGAGTCTATCTTTGAGTTCATTATCTTCACTTCTCATTGATGCATCTGCCTCACCAC
AACTTAGCTCCTCATCTGATGATACACCACCATCATCTGCCACAATTAATTTACTCCACTTTAGATCAAGATATATAAAG
AGAGAGTTTGTTATAAGTTCCTATGTTGCTCGAATTGTTAAAAAATATCAACGAGTGTGTGTCAAATTCTTCAAAAATAG
TATATTTCTAAAGTATCCGACATGAGTGTGACAATATTTTTGAAAAGTCCTAACAACTTAGATAAGCTCTATAAGTGACA
GGAGTGACCGCTTTCTAGTCCTAGTTGGTACCACCCCTAGTAAACTTCAGCATGCAAGGAACACGTTCAAGAAGAATCTA
AATTATTTCCAAAGAGCTTGTACACGTGTAAGCTCATTATTCATCTTGTCAATGGCAAGAACTATGTCAATGGGTGCATC
ACTTTAAAAAATGAGAAAATGTTCTAAGTGAGAATTGATCCTGGTAGCTAAATAACTCAACATACAATTAATTGCATCAT
TTAGCCATTTAGAAATATGGATACCATCATATAATATAAGATCAATTCTAAAAAATATATACATATAATATCTAATCAAA
TAGAAAGATCATGGTTCACGTGCAACGCAAAATAGGCTATACAATCGCCCCTGATTAATGCAATAGTGGGTTTATTTACT
GAGTCATTTGTTTAAAGATTAATGCTATCTTAAAGTTGTAAAGCTTGATATAAAAAATCCATCGACCTGGATGTTGGAGA
TTACCGCACAAAATTGTAAAAGGAAAGTAACACATCAAGCACCGCGTCTTTTCAAGTCAACCATAATTGGATCGAGCCCT
TGCTTAGCTTTCACATCCGCCACAAAAGATGGTTCGGACCCATTGTGAACCACAATACCACCCTTGGTGGAGTCCACTAA
TTGAACACTTAATCGGGCCAACCTATGAATATCCCGAACTAAATCTTTCTTATCATTATCTACATGAGCAATACTTCCCA
TATACAACCTACTTAGAGCATCTGCTACCACATTTGCCTTGTCGGGGTGATAAAGAACACTCATGCCATAATCCTTCAAT
AGCTCAAGCCACCTCCTTTGGCGAAAATTCAAATCCTTTTGACTAAACATGTATTGTAAACTCTTTTGATCGGTAAACAC
ATCAACATGAACCTCATATAAATAATGCCTCCAAATCTTTAAGGGAAAAACAATCACCACTAATTCAAGATCAATCTAAT
TTTCAATATAACCTCAAAATCTGATCAAACACGACTCGGGACAACTAGCAGGAGTGGTAAATGGTAATTTCCTAGAAAAT
TTCAAAATGACCTTCAGGGGCATAACATTTGGCAACATTTGAATACAAATGATTCATAAATAAGACAAGATATTTGGCAA
ATTTTGTACTTGATTATGAATTCTCCAGAATAACGATGAATCACATGACACTTGAGAGTCCAATTTGAAATGAGAAAATT
TTTAGAGAGTGATTTATTCTAATTTATCATATCAAAAACGACGAATCACACACACTCGAGAGTCAAATTTGAAACAAGAG
TATGTGTAGAGAGTGATTTATTCTAATTTACCATATCGGAAAAGATCTCCTCTGTCTTTTACTCAATTAAGTTAAATTAT
ATTTGTATTTTTGTATGAAAATAAAAAAAATACGATGAATACAACATATAGAAAATAAAAAAATATAGTTGCGGATTGTA
AATATTGAAACTGCAGTTAATGGGTCTTAATTAATGCCCAATGTTAGTTGTTTCTGAAAATTTCCATTTCATATTTCACT
AAAATGGCAACAATAACATAAATATATCAATAATGAGCAACAAATTTATAACTAGGAGATCTATTAAAATACAAGATGGA
AGATTAGGTAATGGAAAAATAAAAAGATTAAATGCCCAATTAACACTCTAATTAGGATGCCCATCATTCTCTTCTCCAGC
ATTGTTGTCATTAGCACTGATTTCATTTGCAACATTTCCACTGAGTTGCATCTCCATTTGGTCTAGTTTAGCCCTCTTAT
CGTTAAATAAATTTAACAACCCTTTGATGTCACAAACATCAAATTCATCAAACTTTTTTCTTCCCTCAGCAAGTTGGTTG
AAGAGGTTCTCCATTTCCTTCTCTTCAGCAATTTTCTCTAATTCCCTGATTTCTTTTTCCCTATTATTCACTATAGATTG
AAGGTAGGCTTCATGTTCAACTAACTTGTATTGTCTTTGTTTCTCTGGGCAAGCTAGATAATTAGTTAGTATTTCATTAG
CCTCAGTTAAAGACGGCCAAGTAAAATTATCATTTTCTCCAGGAGTAAAAGATATTATACTAACCTTTACATCATATAGA
ATAGACAACTCATATGCTTTCTTACACAATGATGCTAATCTTTCCTCAAGAATTTTTTTTTTCTTTCCCTCATCAAGATT
TCTAGTGGTCCAACATACCCCCTTTCCAGACATATTTTCTCACACAAAAAGTAAAAGAGTAAAATATGTAAGTGAGTGTC
TATCTTTGAATATAAAATAAGAGTTTTTGTGTCACGCCCTGAGCCTACACCCTGGGCGGGACCGGCACTCGGAGACCATT
GCTGGCCCCAAGCGAACCCTTGGCCTGGCTATCTTAACTCAGCAGAAACCTAACTCAACAGAATAACTCAATACAATGAA
AGGTCATAAAACAACTCAACTGATAAAATGTGGCCATAAAGGCAACTTGAGTCTCAAAATAGAATATTTATATATATACA
TAGATGAGAGACTCATACTAACTGACTAACTGACTGTCTATGAAGCCTCTATAACACTGAGATGGATGTTGGGACAGACC
CCGCAACATCCTAATAAAACAAAACTAGGAACACAAAATAACTGAGTCCTCCGGAAAGCAAGGAGGCTCACCACTGACTC
TGGAGTGCTCAGCTGGATCAACGACGAGCTGGATGTTGATCCTGGTACCTGCATCTGCATCATAATAAGATGCAGGCCAA
CTGGCATCAGTACATTGAATGTACGAGTATGCGAGCTGGAAAGCTAAACAACAACTTAAGCTTGAAGGAGTACAAATGAA
TTATTACATTGGCTCTATTCGACTCATGAATAACTGAACTCAATATATAAAGCAATAAGACACATGCAATACATAAAGCT
TGTAAAAGAGTGTAAACAACTTAGTTCATTAAAGATAAAGCAATAACAAACTCAACTTTACTTATATAAAATTAATATAA
CTTTAGTAGGAGATTCTTTAACCGACAACCACCACTATGAGCCCTAGTGATAATACAACGTTTTACCTCACGTTGCCTAA
GGACCATCCTATACCTTGCCGTGATATAGGACCTTACTTTAACTTAGTGGATCCACTAGCTTAACTTACGTGATCATCTA
AAAAGAATGACCCGTCAAGTCCCATGTTGGCTACATGGCTCTTATGGAGAGTTGAGTTAATATGAACTCACGTCCCCAAT
TCGGTGCTCAATATACTACTCCCAAAAATACTTTGGCTCATAAGTGTTTTTAAACACATCTTTATTTAATTTGAGATAGT
TGCTCAAAGCTTAGCTTAAAATCTCTTTTTGGAATCGATGTTCCCTTTCTTGCTCAAATGTGAAAACATTTAAAAGCTTC
TTTGGGAATACTTAGTTCCCTAATGACATTTGAGAAATGAACTTGACTCTATTCTCTTGGCTTAACTTGAAACTCTATAC
TCTTTACTCAACTTGAAACTTGAGCCTTAAAATGAAGTTAAAACATTCAATAAAGACTCTTTGAAAAACTTTAAAGACTT
GCTTGGACTTGCTTCTTAACTTCTAAACTTGACTCTAACTTCACTTGACTTTGATCCGAACCTTCCTCGAATTGGATTAT
GAATTCAAGGGTAATGATCTCATGTTTATGGATGAGTTCTTGATGTTTTAGATGTACCTTAGAGTGTTGAAAACAACTAT
AAAACATAGGTACATTACCAAGGAACATGCAAGAAAAAGTGGGGAGTGAATGGGAAAGATTGGCGTCCTTGGCGCTCTGA
GAGGCGCGGGGCGCCAACCTTCAGACTTCAGAGGGGCCTGCTGGGCGCTCTGCTAGGCGCGCCGCCCCAAGGGCTGGACG
TCAGAGTCCCTTTTGGGGCGCGCTGGCTGGCGCGACGCCCCAGCCCTGTCCCCAGAAAACTCGACTTTTCTCCTTCATTT
TTCCAACTCTAAACCACCTTAACTTCAAAGGTTCCAGCCCCAAACACTTAGAATCATAAAACCCCTCAACATACAATAGA
TTCAACTCAAAATCACAACCGGAAACATGTCCCAAATCAACAAGAAACTTCAACACAACCACAAGATTTCAACATGCCAC
AACCAATCTTTTCTTTGAAATTAAAACGAATTTGGTGGGTGGGGGGAATGAACCAACCCAACACTATGATCTCACATACC
TTAATAGGGATCACCCCCAACGATATCCACGATGATCTTGACGAGCCTTGCTAAATCTACTCTTTCTCCTCTTCTTTCTC
TCTTATCTCCCAAGCCCTAACTCTCACTTTTAAAAGGGAAAAACTGATCTAAAATCAATCTAACACCTTAATATGACCAA
AAGAATTGGTTAGGGAAAAGACCAAAATACCCTTACAAATTCGGGCTGACTTCCCTGTACCAACAGCCCAACTTCCAAAG
GGCATAACTCACTCATACAAACTCGGAATCGAGCAAACTCAGCAGCGTTGGAAAGATCATTCCACAAGCTTCGCAAAAAT
AATTGTAACTACACCTAACTCATCCTGAGCTAGGAGTTATGACTGTTCAAAGTTGGCCAAAAACTCATTTTTTTTTCCCT
TACTTAACCAATTTCCCAGATTTTTAAATTCTTTCCAAAATGACTAATTCCAATTCTAAGCATCTTCATAGTTATTTCAA
ATTGCCGGATGTCACAATATCTCCCCCTTGGGAACATTCGTCCTCGAATGAGATTACTCTTACTAGGCTAAGGGTGTAAC
ATCAAACTCAAACACCCAACAAGCAATCATGCAAACAACAACAACAACAACATGCTCAGAGCACTAAGAAGGAAATTAAT
ACCTTAATTTGCATTTTCCCCGGATTCAAAGAGATGTGGATATCTCTTCTTCATTTCCTCTTCGGCTTCCCAAGTAGCTT
CCTCAACAAATTGGTTCCTCCAAAGGACCTTGACTGATGCTACATCTTTTGTTCTTAACCTACGAACTTGGCGATCTAAA
ATATGAACAGGAATCTCCTCATAAGATAAGCTATCCTTGATCCTAATACTTTCAGTCGGTAAGATCAATGAAGGATCGCC
TATGCACTTCTTCAACATGGAGATGTGAAATACCGGATGAACCGTTGCTAATTCCTGTGGTAGCTCCAACTCATAAGCAA
CATTGTCAATCCTCTTGGCTATGCGGTAAGGTCCAATATAACGGGGACTAAGTTTCCCCTTCTTACCAAACCTCATAACC
CCCTTCATGGGTGAAACTTTTAAATATACCCAATCATCTACTTCAAATTCTAACGCCCTTCTTCTAACATCAGTGTATGA
TTTATGACGACTCTGTGCCATTTTCAACCTCTCTTGAATCACTTTCACCTTCTCCATAGCTTGGTGAACTAAATCTGGTC
CTATCAACCCTGCTTCACCAACTTCAAACCATCCAATAGGAGATCTACATCTTCTCCCATAGAGAGCTTCATATGGAGCC
ATCTGGATGCTAGAGTGATAATTGTTGTTGTAGGCAAACTCAATGAGGGGTAGGTAATCATCCCAATTACCTTTGAAATC
GATCACACAAGCCCTCAACATATCTTCTAAAGTCTGAATAGTGCGCTCTGCTTGCCCATCAGTCTGAGGATGAAAGACAA
TACTTAAGTTCACCTTTGAACCCAAGCCTTTCTGAAAAGATTTCCAGAACTATGCAGTAAACGGTGCACCTCTATCTAAA
ATAATGGAGATTGGGACTCCATAAAGTCTCACTATCTCTTGAATATATAACTTGACATAATCTTCTGCTGAATTGGTAGT
CTTTACTGGCAGAAAATGGGTTGATTTTGTCATTCTGTCGACAATTACCCAAATAGAATCATGTTGTCTGCGAAACTTTG
GCAACCCTGTGATGAAATCCATATTGATCATCTCCCACTTCCATTCCGGAAGTTCTATCTTCTGAGCCAAACCACCGGGC
CTTTGGTGTTCAACTTTCACTTGCTGGTAATTTGGACATTTAGCCACAAATTCAGTAATGCCTTTCTTCATGCCATTCCA
CCAATAAACTTCTCTCTAGTCACAATACATCTTTGTGGAACCCGGATGAATGGAATATCTGGAGCTATGAGTTTCCTCCA
TAATCCTCTCTTGGAGTCCATCTATCATAGGTACACACAATCTAACATGTCTCGGATATTCTATTGTATACTTATTTTTC
TAATTTTATTTATTCAAGTGTCCTTTCGATTCCATTAAATTATATATTAACTCACTCATTTGCCAATGGTATCATATGTC
TCTTCAATTAGGAACTTCACATGTTGAATGAAATACACGGTCAAGAGAATACCCTTTCACTATGATATCTTTTTCATTCA
TGGTGTAATTATACGAAATCAAAAAAATTAGAAAATTGAGAAAATCGGAGGAAATGACTAATAAGATAAAAAAATTTGAC
TTTATGTTGGTTTGATTTGGTTTATATATTTGATAAACCACTATAACTAATTTAGTTATTTGCTTAATGAAAAAATCAAA
TCAAACCGACCTAGGTTGTCATGACCGAAGTCTCAACCCTAACTGAGACACAGTGTTTTGAACCACAAATGATCTCAAGC
TAACCCTTGGCATAACATATCTAAGCATATTACATTAGAACTAAAGTGGAAGCTATAAATAAATATCATAACTGAAATAG
ATTTGAAAAATAAATCTATTACCACTAAATACTAATGTTTGAAAGCCGCTAAACTAAATAAGATATTTTGCTAGGACAAC
ACATTGGGCTGCCTAAAAGCTAACACAATTGAAGTGAATAACATATACTGACTCATAGTTGAAGTCCTGCGAATGCGAGG
AGGACTCACCACAATGTTGCAAGTAGATCAACTTAGTGGAACATCTGGCCGCAAATTTGAATCAAGGTGCTAAATCAACA
TCATAAAATGAAGTAGCACAATGTAGCATTAATACATGAAATGTATTGGTATGTAAGGTGAGTGATGAGATCAACAATTA
AACAAACAACTGAAAGAACTATAAATCCGAGCATGAGTATGTCATGACCCAAAAATGGACGTGATAACACTTGTCTTTTC
CCACCAAGAAAAGTCAGCCTCAACCCAATGAAAACGAAAGAAAAGCGAAATAACATCAAAAACAAGAATAAGATAAAGCA
AAAAACTTATTATTCTGTTAAAACCCCCAAAATCTGGTTGTCACGTGTACAAGACACTAAATACATTAGTACGGAATTAA
GAAATAAATACAAGTCTCAGTCTTTGTTTCTCAAATAGAATAAAGTGTAAGAAAAGGAAAAAAGAGGGTCCGTCGAATGA
CAAGCAACTACTTCTTCAAATCTTGACAAGCCTCGAGATCGAAGAAAAGAGGAAGAGATCACGCAGGTACAGGCTTGAAA
CCTACACAAGTATAGAAGCAAAGGGTGAATACCAACAACACGGTACCCAACAGCAACCTACTAAGCAAAGCAACTAGCTA
GAAATCAAATATCTCTTACACTCTAACCAAACCTCCTCAAACTACGACCTGCATAGACATCAGTCCAACCCAGCAATTCT
ACAATACACGGCTCACAAGCTCAATATTCATAGTTCAAACTTCACAATTCAACAATCATACGAATCAAATAAGTCAATCT
CAATGACAAGTAATTCAATCACACACAACAAGTACATCAATCTGAAGTCTTAAGCAATTCACGCATAATCATTTATACAC
CCATTCACAATAATCAATCTCTTGCTGAAACTATTTCCCATCGGTATTATATCACTAGTCGGAATCTTTTCCCATCAGCT
TTATAACCATTGTCGAAAATGACTTTGGCATATTAACACTCGTTGGTAATAACCTCGGTCAAATCATACTAATGCCGACA
AAGACCTCAGCATGATAACACTTGTCGGTAAGACTTTGGCCTCATAATCATCACATGTCTCATCACGGTGTTCAACGATC
AATGCAAGCAAGCAATATCACACCACATATATAAAAGAGACAATAGTTACACAATTCAAGTCCATAATCATGCTTTCAAG
CATATCATCAATCAATCAATAAGGGTTACATTAAGGAAAAACACATCATCATGTTCAACACATAGCCTTTTTCATTTCAA
ACATTTTTTGTTCATTTAGACATAACAAGTTGTCAATTTAACCATTCATCTCATTCTCATTACTCTCAACACACAAGAAA
CAAAGGAAGCATACGAATTCAATTAGATTACAAGGTTTATGAAGTCATTTGCCTTAAATCAATCAAAAATCACTCCAATA
GTTGAGTCTTCCCCTTCTGATCAACTTCCAAAGCCACACAATCTATGCACAAGCAAGTACAACAATACCCACATCAATCA
TCTTGAAAGGTGGGTCAATCAACTAAAAACCCCATTCTAAAATTAAGGTTTGAATCCGAAATTTAACACTTGAAAATGAT
GTTTAAGTCTTTACAAAGTTATTAGTGAAAATCATTTCGGACAAGGAATCAACGGCCCTTCGAAATCACTGTTTTAGTTA
AGAACTTGGGTTCTTGAAAAGCCTTGACATTAGCCCACAAAAATCTCACATTTTAATGTTCAAAATCATAATTAATTAAT
GGAAAATGAAGGTTTAGGATCAAGAACACCTATCCAAAAGATCTAGCACAAATTTCCTTTCAAAATCGCCACCATGGATC
CCCAAAGCTCAAAAATGATGAAATGGGGCTTAAATCTAAAAAATGGCAGCAAAAACCCTCTCGATGTCACAAAAGCAACC
ACCCAAATAAAAGATGGGAGCCGCTTAAGTGACATATGCAAATAAATTATAATCGACGTTTCAGACTTAAGGGAACCGTC
AAAGCACGAATCTGATGTCTCCTTGACCCGACATCCATGAAAAGCACAAAAAAAATAATTCAACTCCTAAAGAGGCTAAA
ACAAGCTCAGAACCTCTCAAAAATCAACCAAGACCTCACCTAGGCTTAAAATCATCCCTTAAATCCAGCGGAACTCTCGG
AATTCCGATTCGAGTATCTGAACCCCATAAGTTGGCCAAAGTCAATTCAAAGACTAAAATTCCACAATTTCACAACTTGG
GACCTCAAATCCCTAAAAAGACTCATAATCTAAAACCGACAACTCTCACGGATCAGATTTCACATTTCGAGACTGATGGA
ATCGACAAAATTCCATTCGGACACTCAAAACTCCAAAAGACCCCAAAAACCTTTTTCTTAACAAATTAGTCTTTAAAACT
CACTAACTTACCAAATCAACTTTTAAAACAAAGTTCAAAACCAACTTTTCAAACTCAAATAAAAAGTGACATGGGGTCGA
TAACGGGAGGGGAAAATGGTGAATTTATAAAACTTTTCAAAAATGTATGATCGGGTCATTATAGAGTAATACATAAAACA
ATAACTAAAGGATTGAGACTTAAAATTGGGACATATGTCATAATATTACAGAAACAAAAATAAATATTTGAATTATATTT
TCTGAAATCATATCTGAAAGGATGCATATCTGAAAATCTTATAATGATAATATCAAGAAAATATAAAATAATTGAACTAA
ATCTTTTATGTGGAAGTTTCTCTTAATTGACATACACAATATGAGATCACAATGCACCAATGAATGCCCTAGTTGGGAGA
GTGCTCCATATCTTGCTAGAGTATAAAACATGTATGTCTAATGCGGATCCACTAATCTAAGGCTCTCAGGGATAAATGAT
CAACCAAAAAAGTGGTGAAACATAAACCTACGGAGGCATTTAGTTCTGGAACTTGGGCTATCTAGAACCCTCATTCAATC
GCTGCTAAATACTACTCCCAAAACATACTATTCATATAGCTGATAAATATATTTGTTAAGCTTATCATGAGTCTTGTTCA
AAATCTCTTTCTAAAATATATCTTGAGACTATGCTCAAATCTATGAGAAACTCAATTCTTTCTTTCTAAAATTAATTGTT
GAAATATCTTTCTAAAATATATCTCTCAAATCATGAGAAAGTTTTCTAGAACATGCATAATTTATAGATCCTCGTAATAG
CTTTCATAATAATATAAAGGCTTTAAAAGCATGTTTTAAAATATAAGCTTCAAGAGTCACACACAATATCATGTAAAAAA
CTAATAAGGATGACAATGGAAAACCTTGCTAAACATAAAAGGGAAATACAACAGTTAAAATCCATAATCATGAGTAAAAG
GGAAATACAACAGTTAAAATCCATAATCATGAGTAAGTAAGTTCAAGAAAATATGCAATTGGATATTAAAAATAGGTGAA
GTGGGAAGTCGATTTGTAAACCCTAACTATGAAATTAAATTTATAAAAACTTAGAACTTTGTACATGAGAATGAAAGGAA
ATCCTCATTGAAGTCCTACATACTTGAATCTTATGAATTATTGGAGAAAATATTTGAGCTTGAACCTTATAGCTTGAACT
TGAGAAATCCTTCTATGGATTTCTTGGAGATGAAGGTTGGGGAGGAAACTTGATAGAAAACCTTAGGATTCTTGAAGAGA
ATCTAGAACGTTGAGCCTTTAGATCTTGAAAAATTGAAGAAATAAAATTTTTCTAGAAGTTTTTGATCTTTGGGAAAAGG
AGAGAGTTAGAGCCTGTTGGATTGTCTTAGTGCTTTTGGCTTATAAGTAAAAAGTCGTAAGTTAAGATTTCTAAACTTAT
TTTTGTTATTTTGGCTTAAAAACAAGTGCTTATAAGCACTTCTTAATTTTATCCAAACACTTCAAAAGTGCTTGAAAGGT
ATTTAGCTCAAAAGCACCTAAAATAAGTCAGTCCAAATAGGCTCTTACTATATGTATAAGGATGTTATTAGGTTATAAGA
TAGACTTATGAAAGTTAATTGACAGTAAAAGGTCAAGAATACTCTTCTAAGAACATAAGAAGACTAATTTTTTTTTGAAG
AAAATGACCTTTCAAAGAATTTCATCGGTCAAATTGGCTATTTGGAGGTACCATCGCCAAAATGAACAGTTTCTGCAAGT
TTTCAAACCATTTCTACAATGTAATTCAGCGATAGGCAAAACCACTCAGCGATTCACCGAATGTACATATTTCATCCTCG
AATTTCCCAGTCCAAACGTAGACAATCATAAATTTCTACTCTAAACTCTGACTGATGTAAATTTTATGGCGTTGGAAAGA
AGACTTATAGTATTTTAATTTGATAGGTCATGGCCACCTAAATCTTTATATGCTGGGAGATATGGTCGTTTCAAGTTGAC
CCTTATATGAACTCATGTGAGAACTAAGTCGATAAAAATGTTTTGAACTTGACTTGGTATTTGAGGTACCTTAGGACCCT
AAAACACATATGATACACTTATTACATTCAGTATAGGACTTAATATACATGTACACTTAGAAATCATCGAGTTCGAGCCT
ATATGCATATGAAGAATGATTCAGATTTTTACTATGAAGTTGCAGGGTGTGTGTGTATATATATATTAAAAGTGGGAATG
TTTTATGTTCAAAGTTGGATTATAAAACTGCCCTTCACTAATTTTTTTTAATTAAAAAAATACCTTTAACTAACTTCTAA
AATCAAATCAATAATGACAACTAAACTAGACCAAATACATGATTAGATGTTATAACTTATCATTTTCCACTTTTTTAATG
AGTTTTAATTGTTAATCCTTTTAGATTTAAACCCCATGAAATATTGAATAATTCTTTTGTCCTTCAAGAAAATATTATTT
TAAGAAATTTAAGTGTAACATATAAATATACATTCTATAAACATAATAAATAAATAAAAGTTAGTAGTAAAAAATAGAAG
TGTGGGAGACGTATAGCCATAGTAGCTATAGTAGGTGAGAAGGCAAACCAATTGACTTCCCTCATTTCCTTTATATTCAT
TTGAATTGATTGTGAAATAAATGACTTTTCTTTTCCGTGTTCACTACATTCTTAGTACTCCCTTCATTTCAAATTAATTG
AATTGTTGAGACATTTTTTATTTTTCAAATTAACTTAATTGTTCAGTTTTCAAGAATACATTTAGGGTGTTCTTCAAATT
TTACCCTTCATTAGTTATTATTGAAATTAGTGATTAACTAATATTTAGTTATTTTAATTATAAATTTGACAATAATTAAT
AAACGTAAAATTGGAAAGTTATGCCTCATTTATGTCTTAATCTTCTTTTTTTAAAGGGTGTGAAACACCTCAACAATTCA
ATTAATTTGAAATGGAGGGAGTAACTTCTTATGTTCTTCATTCTTTATCAATTAGTTAAAAATTAGGCGGAAAATTTATT
AATAATTTTTTTGTTTCATTTTGTCAACACAACCATATTCATCTACAAAATCAGGTATTTATCTTCTTTTTTCTCTATTA
TTTTTATATTAATTCACAACTTTTGAGGTAAAAAATTTCTCTTTTTATAAATTGGACATAAAAAGTTAGTCCACTGCAGT
TTTGTGTTTTATCATCATATAATTCTTATGTATTTTTTATTTATTTATTGGTTTTTCTTTCTTATTCGAGTTAATATATT
ACTTTAGTTTAACTCTTTTCATTTTGTAGGGAAAATGCATAAGTACCCCCTCAGCCTATACCCGAAATCCCAGAGACACA
CCTAACATTTACTAAGGTCCTATTACCCCCCCCCCCAACTTAATTTATCAATAATATTCTACCCCTTTTCGGCCTACGTG
GCACTATCCTTGAAAATTTTGTCAACATGCGCTGGGCCCACAAGATAGTGCCACGTAGGCCAAAAAGGGGTAGAATATTA
CATATAAAATAAGTTCGGGGGGGTAATAGGACCTTAGTAAAGGTTAGGTATGTCTCTGGGATTTCAGGAATAGGCTGGGG
GGGTACTTATGCATTTTCCCCATTTTGTATGATATATTATTATTATTATTATTATTATTATTATTATTATTATTATTATT
ATTATTATTATTATTATTATTATTATTATTATTATTATTATTATTCACGTTAATTGGGTTGATGTTACAAATGTTTTTAT
ACATGAGATAAGCTTATATAAATTTTATACGGTAATAAATACGATAATAAAGGTCAAACGTGCAATGCACGTTCCCAAAA
CTAGTATTATTAAAAGTAGGAAGTTCCAAAGTACAAAGTTAGATTATCATTTGACTCCTATAGTAAATAAAATTGTTATA
AATATTTAATTAATAAAATATTACCTAATAATCATATCATATTATACTAAATACTAAAAGTGGAAAAGTGGTCAAAAATT
AATATTAATAATAATTAAAAAAAAACTAATGGAAAGGCCAAAGGTTCACTCATTTACATTAAACTAGTTTTTGGACACGT
GCGTTGCACGTGATTATCAATTCAGGAAATTTAAGCGAAGATTTGAATAATAAGTTTTGCACAAAATAATATTGCAGTTT
TTTTTGTGAATATTCAATGTGGATCATCATATGTATCTCTTATTCACACGAACCTATGAAGATGGTCAATAAAAACATTT
ATTAGTTAAATGCAATAATGTATATATTTATTTCAATTTGATGAGGTTCAATCATGTAATTAGTTGTATCTCACTAATAA
TACCTTATAGGCGATATTTGTTGTGTATTTTTCTTGTCATCTATCCAGATGTGTTTTGCACGTGTATTCCACTTAATCTG
TTTAGATGTCGTATGAACATGTGGAGAACAACTACATTTTATTTTTTAGAACTATTTTTGTAATTTTTATTTTATAAGTT
ATAATATAATAGATTATGTTCTTTTTGTTGGCTCTCATATTTGACTTTTCGATTTATTGTGTACATAAATCAAAGATAGT
TATCTGACTGTCCATAATTAACTGAGAAAAGTTTCTTTTTTTGCCAAAAAAATTAAAAATTAAAATTAAAGAATATATTA
TATCTGTGAAATCATATATATAATCACATGTTTATCTTACACCCAACAAAGATATAGTTCTTATACTTGTAAACAATTTT
CAATTTATTCAACCAAGCATGATTCGTCCAAGGAAAAATAACAACACCGTGTTATCACATATATATGGCGGTATAATAAT
AGGAAAAATTATTGGTCAAAAGTTAATATAAGGAAAGATGAAAGATAGAAAAATTAATGCAATAACTATGAAAATTGATA
ATATTATAACTAACGAGTGTAAAAGAGTGAATAACATTTGCAATAATTAGTAATAACTAAGAGAATTTATAATGTTACAA
CTAAAGAATCATAGATGAATTTCTATTTATACTTACATAAATAAATAGGACTTTTAATTAATGTTACTATTTTTTTTAGA
GTTATTAGATTTTAATTTAGTGTAGGGACAAAATGAAAATGTGTATTCCATATTACTAAATATAAAATTTATTTTGTTAA
TGATAAATTTTAAATGATTCATATATATTCACATATTTTCACATTTGTTGTGAGTTATTTTTCTTTAAAAAAAGGAAGTC
GGAAAATTTGAAAATAATATATTTTGAAGTTAGAAGATCTTGTTAACTTGATAATACATTCGTGACATATATAAATACCT
ACCCACATATATATATATATATATATATGCATTAATAAAAATATATATCTCATAAATATTAGCTATTCAATAAATAATAA
AAAAAAATAAACTAATACAAACTTCAAATGGCGTTATTAGAAGGCCTATGAACTTTTCTTCATCGAAAATATTGAAATAT
TAAAAAATAGTATTTTAGTAAAACAAAAGGGCAATGCTTACATAGTAACAACTATTTTGAAGCAAACTTCCTGACAATCT
AAATCACATAAGTAGCATTGATAAATAAAGTCATTCTTTTGTCTTGAGCATCAAAAAAACAAATCATGACAATTATCTAA
CTCTTGAGAAGTTTAATAATTTAGGAAAAAGATATTCAGAAACAAATATCTACATCACAAGATAAATTGTTAACAAAAAC
AAATGAATTTATACTACAATAAAAATTAAACTAATACAAACTTCAACTGCGTTAGTACAAGTCATATGAACTTTTATTCA
TTAAAAATACTAAAATATTAAGAAATAATGAATTGGTAAATCAAAAGAGCAATGTTTATATAGTAATAACTATTTTGAAG
CAAACTTCCTGACAATCTAAATCACATAAATAGTATTGATAAATAAAGTCATTCTCTTGTCTTGGGTATCAGAAAAACAA
ATCATGACAGTACTCTAACTCTTGAGAAGTTGAATAATTTTGGGAAAAGATATTCAGAAGCATATATCTATATCACAAGA
GAAATTGTTAACAATAACAAACGAATTTAGACTACAATAAAAATTAAACTAATACAAACTTCAATTGGCATTATTACTGT
CACAACCCAGACCATCGTGATTGGCACCCACACTAACCCTCCGGTGGGAGAAACACTACTACAACCCAAACCAAGCAACT
AAACCAAAAAACTAAAGCATTTAAGGATACAAAAACAAGAATAATAGCTAAAACTGAAGTTCCCATAAACTTCCAAAAGA
TCTAACGACTAACAATGCAAAAAATACAACTAGAACCTGAAAGTCAATGTACCAAAACATGTAAAGTTCAACAAGTCTAA
ATAAGAAGGGATACAACCCAAAACTGATGAACTAATCAACTAACTAGAAAAGTCTAAGTCTGAAATGTGGACATAGACGA
CAGGAGAACTCATGGCGACCTGGAAGAACTAACTCACCCTTGAATTCGAACTATGATCATTATTCTTCTAAGCAAGGTCT
GTCAATAGCCGCATGAAGATACCCTGCACTCAACAAAGAAAGAGCAAGTGCAGTATCAGTACACAACCACAGTGTACTGG
TAGGATCACGCGGCTATCCCACTAAGTGCAACATACATAAGTCAATATAACAATATAATCACATGCATATATCGAACATA
TACAATAATATCAACATTTACGAACAACGAACAACTTCACATTTCTCAAGATACACAATTATGACAAGTCATTGGTCCTC
TCATGGAACCCAAACCCAAACAGTTAGCATACCGGAACGTGGTATCCGATCCAATGATTATGCCAAAAACATGGCAACCG
ATCCCATAATTATGCCGGAACGTGGCAACAGATCCAAGTTAGTGTGTCGAAACTCAACACTCAATCCATTCAACAAGCCA
CAATCACAATCACAAAGTACATTCTCATAATCATACAATCAAGTCATGATTCATGACATTCATCATTCATATATCCTCAT
TTACAGCAAGTGTGATCAATAATGCAACATTCGCATACATACATGTATCATAATGAAGCAAGAACAGACATACATCACAC
AATAATAGAATCATAACCATCACCTACCTCGAAACAAGCTTGAAACCCAAAGAAATTTGATCTTTCCCTTTTCGGATTCG
TTCTGCTTATTCTTGGTCTACAAACAATCAATATAATACGGGAATCAATAAACAATCACAAACTACACTGATTACTAACA
ATTCTAACAACCCTAGATCATATCGATGATCCCAAGTATCTAAATTAGGGCTTTATCCACCATAGTTTCTAGATCAAAAC
CCTGCCCCATCAATAATTACCCATTAGATTACGTTCAACGGATCAAAAATTGGATTCGGGGAGTTAAAATCTTACCTTTA
GCCTTAAGAATGGTGGAAAATTGTCAAAAATCACCTGGGGTTCGTTCCTTAGCTCTAAAAATAAAAAAGTGCAGAATAAA
GACGTTTTGAGGTTTATTTATGACTTTAAGTTGCGTCTGACCCGCCACAGCGGTCATCACCCTTCTAAAGCGACCCCGCA
AGAGCGACAAAAGTCACTGCTAAATAGGCTTGCACGAAACAGTGAGCTATTTTAATAATTCCAAGACCCCCATTTCACAA
CACACCTTCCACCAACGACACTCAAAAAATACCCATTCACGCTAAGATCAATTTCGGGAGTTCTACTCACTCGAATTCAA
TTCCATAAAGTCGTACGGATTCCTTAACGACTTACCTAACTACTCATGTAATCAAAATCATAATTGGATCATTGAATTGC
TACCAGGTTTATCTAGCTTTTAATGACTACGATTTCGTCCAAATCTAGACTAGGTTGAGAAATTCCAAGTTACTACGACA
AAGTTTTTCGACCCAAATTTTTTCTATAACGACGGAACCCAGTCATTACAATAGATACCAATTTACCCATCACACGTCCC
CGAGTGACAAACTTAGGAAAAACAGGCTAAAGAAGGAATGAAGTAGTACCTGAATCGACGAACAATTGGGGATACTTGTC
TCGCATGTCCCTCTCGGTTTCCTAAGTAGCTTCCTCAACTAGACGATGTTTCCATTGAACTTTCACGGACTTAATGTCTT
TGGTCCTCATCTTATGCACATCACGATCAAGAATTGCAACTGGTTCCTCCTCATGTTGGAGGTTTTTGTATAACACAATT
GAGTCTCACTTAATGATATAATCCCCATCACCATGATACCTCTTCAACATGGACACATGAAATACCGTATGAACTCCCAA
TAAATTAGGAGGTAAAGCCAATCTATATGCCACTGGTCCTACACATTCAAGAACCTCAAAGGGACCAATGTATCGTGGAC
TTAGCTTACCTTTCTTGTCAAATCTCATCACCCCTTTCATGGGTGATACCTTAAGAAGAACATTCTCACCGGTTTGAAAT
GTCATGTCTCTTACCTTATGATCTGCATACTTCTTCTATCTACTCTGGGCTGCTAAAAGCTTAGCTTGAATATTCCTAAC
CTTATCTTGAAATCCTTCACTAAATCAACCTCCAAAGGTTTCATATCTCCAGCCTCAAACAAACATATGGGTGATCTACA
TCCCCTTCCATAAAATACCTCAAACGGTGTTATATCTATTCTGGAGTGATAACTATTATTATAAGAGAACTCACACAAAG
GTATGAACTTATCCCAATGTCCTCCAAAATCAATCACACATGCCCTCAACATGACTTCTAACACTTAAATAGTCCTCTCT
GACTATCCGTCCGTCTGTGGATGAAAAGTTGTACTAAAAGTGAGTTGTGTGCCCAATTCATCATGTAATTTCCTCCAAAA
CTTAGAGGTAAACTGCGTACCAAGATCTGAGATGATAGAAAAGGGCACCCCATGCAACCTCACTATCTCTTTCACATAAA
CTTTATCCAATTGTTCAGCATTATAAACTATTCTTACCGGAATAAAATGGGCTGACTTAGTCAATCTATCAAACACTACC
CAAATAGAATCAAACTTCCGCAAAGTCTTGGGAAGACCAACCACGAAATTCATGGCTGTCATTTCCCATTTCCATTCCGG
AATTGGCATTCTTTGAAGCAAACCTGCAGGTCTTTGGTGTTCATACTTCACTTGTTGACAATGTTGACACTTAGCCACAA
ACTCTGCTATATCCTTCTTCATGCCCGGCCACCAATAAATTCGCCTCAAATCTCTGTACATCTTGGTCACACCCGGATGA
ATAAAATATCGCGAACCATGAGACTCTGCCAATAATTTCTGAATCAAGTCATCTACTCTAGGAACATAGATTCTTCCTTT
AAAACTGAGCACACCTTCCGCATCAAGAGTGGTCTTTTGTGCCTTACCAATCACAGTCTTCTTTCTAAGCTCTTCCAAAT
TCTCATTCTCAAACTGTTTGGCCTTGATCTCCTCAATGAATGTGGCCCTCACTTCAATTCTAGCTAACACCCCACCTCCT
TCAGATATGCCCAACTGTATGAATTTAGACTCCAAGGTCTTAATTTCCTTAGCCAAGGGTCGCTTGGATACACTCAAGCA
AGTTTAACTACCCATACTCACCGCTTTCCGACTCAAAGCATCTGCCACCACATTAGCCTTGCTTAGATGGTAGTGAATGG
TGACATCATAATCTTTAAGTAACTACATCCACCTTCGTTGTCTCAAATTCAGATCCTTTTGAGTGAACACATGTTACAAA
CTACAATGATCGGTAAATACCTCACACTTAACACCATATAGATAATGTCGCCAGATCTCAAGAGCAAACACTATCAGTGC
CAACTCTAAATCATGTGTTGGGTAATTCCTCTCATGCACCTTCAATTGACGCGATGCATACGCTATAACATTCTTATCCT
ACATCAGCACAACACCCAAACCAAAATGTGAAGCATCACAATAAACAATAAAATCTTTACCTTCAACTGGTAACACTAGA
ATAGGTGTGATGGTCAAGAGAGTCTTGAGCTTTTGAAAGCTCTCCTCACATTTTTCAGTCCATTCAAATGGTATCTCTTT
TTTGGTCAAATTTATCAAGTGAGTGGCAATAGAAGCAAAGTTCTTCACAAACCGACGATAGTAGCTAGCGAGCCCCACAA
AACTCCTAACTTCTGTCACAAAGCTAGGCCGAACCCAATTCTTAACCGCCTTAATCTTTTGAGGATCTACCATTACCCCT
TATTTTGAAACTACATGCCCCAAAAATGTAACTGAAGTCAATCAAAATTCACACTTAGAGAATTTCGCATATAACTTTTG
TTTCCCAAGAACACCCAGAATAATACGAAGATGGTCGGCATGCTCTTCCTCACTTTTCGAATAGACCAAGATATCAACAA
TAAAGACTATGACGAACAAATCAAGAAATGGTTTGAACACCCCATTCATCAAACTCATGAAAGTTGCAGGCACATTAGTC
AAACCAAAAGACATACCTAGAAACTCATAGTGCCCATAGCAGCTTCTAAACGCCGTTTTGGGCACATCCTCAAGGCCTAA
TTTTCAATTGATGGTAGCCAGACCTTAAATCAATCTTGGAGAAAACTGATGTACCTTACAATTGGTCAAAAAGATCATTT
ATTCAAGGCAAAGGATACTTGTTTCGAATAGTGACCCTATTCAATTGTCGGTAATCTATACACATTCTCATACTACCATC
TTTTTTCTTAACAAAAAAAACTAGAGCACTCTATGGGGAAGCACTAGGACGAATAAATCCCTTATCAAGAAGCTCTTGGA
TTTGAGCCTTAAGCTCTCTTAATTCTGCTGGAGCCATGAGATATGGAGGGATAGAAATGGGACGAGTATCAAGTTCTAAA
TGAATGCAGAAATCTATAACTCTATCCGGAGGCATACCAGGCAAGTCATTAGGAAACAATTTTCTAAAATATGACACCAC
AGGGATAGACTCAATAGATGGAGTCTCAACCTCAACATCCCTAATATGAGCCAAATAAGCCAAACAACCCTGTCCTACCA
ATTTACTAGCCCGAATTGAGGATATGATCTTAGCTTGCTTAGGCTTGTACACCCCTTCCCACTCTATCTTTTCCCTTCCC
AGAATTTCTAGAATTACAGACTTAGTATTACAATTATGCACAGCATAATAGGGGGACAACCAAGTCATGCCTAAGATTAC
ATCGAAGTCAGTCATATCCAAAATCATCCCAAGTCTGAAAACCCTTAAACAAAATAGGACAAGCACGATAGACATGGGTG
ACTATGACAGATTTTCCAACTGGGTAGAAATATGGATAGGGGCATCAAGTATATCACAAATCATAGCAAATTCTGAGGCA
AATCTCACGGATACATATGGATAAGTAGAACCCGGATCATATAACACATTAGCCATCCAGTCACAGACAAGAATAGTACA
TGTGATCACTGCGTCAGACGTCTCTGCCTTATTCTTGCTTGAAAAGGCATAATATTGAGCCCTATTATCTTGACGAGCTA
CTTCCCTGCCTGGTTGCGCGTTACCTCTGCCCGCGTTACCTCTGCCTGCGTTACCATTTTCTTTACCTCTACAGCCTCGC
TAATTACCTCCTCGCCCATTTTGTGGACGTCCTATACCATTATTACCATTTCCCACTGGTACCACTGCTCTAGTCTACTG
CTGCGCGGAATCTAACACTCCTGGGTGGGGACAATCTCTCTTTATATTCCTAGGTTCTCCAAGATTGTAGAAAGTATGAT
CAAAAGATAGTCTGCTGCCCGTCGAAGGCGCGACTCCCTAGCTATCCTGGATCAAATTATGAGATGAAGTTCCCGAATAA
TTACCTGTAGAGGCAGGCATAGCGGATTGAATTGGCTTGGCTGCAAGTGTTGGCCTTCCGAACCCCTTGGAGTAAGAACT
TTGAAAGTTACCCGAGTTCTTGGCCCTTTTTGCCAATGCCTTAGCCTGACTGTCTCGACTCACCCCTTCCACTTTCTTAA
CAAAGTTTGTTACCTCATTAAAGCTCCTCCCTACAGAGGTCATGTGAACAGATAATACCTGCAACTCAGAATTTAGTCTC
TTAATAAATAAACGGATCCTCTCATCCTCAGTAGTCACCAATTGAGTAGCATATCTAGACAACACATGGAACTTGGCCTC
ATACTCCAAAGTCATAAACTCATCCTTCTTCCGATCTCTCAAAGTCCTGGGCACATATTTCTCTAAAAACAGAGCATGAA
ACTTGGTCCAATAGAGTGGGGGTAAAGTTGAAGAGCTGCATTCCATATAAGCTCTCCACCACTGTTTTGCCTCACCTTGA
AGATGGAAAGTCACGAACTCAACCCTATGATGATAGACAATTCCCAACTTATGAAGCCTCTCATAGTAGTCTAAGATAAA
CTCAAAAGCATCCTCACTCTCAGAACCAAGAAATACAGGAGTATTTAGCTTCAAAAACTTAGTCAACATCTCATGTTCAT
TACCAGTCATAACAGAACTCAACAAAGGACGGAAGAAAGCATCATTACCTCCAGTTCCACCTACCTTGGGCACAGTGATA
ACCACAGGGGGATTAGTAGGAGCTTGAGTTGCTTGAATAGAGGGAAACACTCCAGGACCAACCAACCCTTTCAAGAATGG
CATAATCTACTGAGCTAACACTAGGTCTAAAGGAGGAATACCTCTAGTTTCAGCCTGCACCTCTTCCTCTTGTCCATCCT
CCTCAATATTTCCAACCTCAACATTCTACTCTATCTCTTCATGATGTACGGGATGGGCTTCATTTTAGGGAGCATTTTCA
ATCAGTACCCCATCTCTAGCAGGCACCACTCTTCTTCAGCCTCTACCCCTGCCTCGGTCGCGACCTCTCGCTGTAGATTC
CTCAGTTGGAGCATTGGCAGGAGTTACGGGCCTGACGCCATTGAATCTAGTGTTAACCATCTGCAGACAGAAGAATGAAT
GAGGTTAGATACCAATTTGAATTGCCAGATACCAATTGGAATCAAGTTATAGCACGAAAGGAGACAAGAGAAAATAGAGA
GATTTCCTAAAGTCATATATCCTCTCGAAGAAAAGTAAAGGTGTCCCCGTACCATTCCGCAAGACTCTACTAGACTTATT
TTGGTACATCGAGATCAACGAACCTAGGCTCTGATACCAACTTTGTCACGACCCAGACCATCGTGATTGACACCCACACT
AACCCTCCGGTGGGAGAACCACTACTACAACCCAAACCAAGAAACTAACCCAAAAACTAAAGCATTTAAGGATACGAAAA
CAGGAATAGTAGCTAAAATTGAAGTTCCCATAAACTTCCAAAAGATCTAACAAGTAACAATGCAGAAAATATACCTAGAA
CCTGAAAGTCAATATACCAAAATATCTAAAGTTCAACAAGTCTAAACAAGAAGGAATACAACTCCAAACTAATGAACTAA
TAAACTAACTAGAAAAGTCTAAGTCCGAAATGTGGACATAGACAAAAGGAGAACTCATGGCAGCCTGGAAGAACTGGCTC
ACCCTTGAATTCAAACGATGATCACTGATCTTCTAAGCGAGGTATGTCAATAGCCACCTGAAGATGCCCTGTACTAAACA
AAGAAATAGCAAGTGCAGTATCATTACACAATCACAGTGTACTGGTAGGATCACACGGCTATCCCACTAAGTGCAACATA
GATAAGTCAATACAATAATATAATCACATGCATATATCAAACATATACAATATTATCAACATTTACGAACAACGAACAAC
TTCACATTTCTCAAGATACATAATTATGACAAGTCATTGGTCCTCTAATGGAACCCAAACCCAAACAGTTAGTATACCAG
AACGTGGTACCCGATCCAATGATTATGCCGAAACGTGGCAACTGATCCCATAATTATGCTAGAACGTGTCAATTGATCCA
AGTTAGTGTGTCGAAACGCAACACCCGATCCATTCAACAAGCCATAATCACAATCACAAAGTACATTCTCATAATCATAC
AATCAAGTCATGGTTCATGACATTCATCATTCATATATCCTCATTTACAATAAGTGTGATCAATAATGCAACATTCTCAT
ACATACATGTATCATAATGAAGCAAGAACAAACATACATCACACAACCATCACCTACCTTGAAACAAGCTTGAAACCCTA
AGAAATTTGATCCTTCCCTTTTCGGATTCGTTCCGCTTGTTCTTGGTCTACAAACAATTAATATAATACAAGAATCAATA
AACAATCACTAATTATCCGAATTACTAACAATTCTAACAACCCTAGATCATACCCATGATCCCAAGTATCCAAATTAGGG
GTTTTTCCACCATAGTTTCTAGATCAAAACCCTCCCCCATCGATAATTACCCATTAGATTGCGTTCTACAGATCGAAAAA
TGGATTTGGGGAGTTAAAATCTTACCTTTAGCCTTAAAAATGGTAGAAAACTGTCAAGAATCGTCTGGGATTCGTTCCTT
AGCTCTAAAAACCAAAAAGTTTTGGGATTTATTTACAACTTTAAGTCTCATTTGGCCCACCACAGCGGTCATCACCCCGC
GACAGCGGCCCTGCCAGAGCGACAAAATTCACCTCTAAAGCGGCTTGTACGAAATAGTGAGCTATTTTAATAATTTCAAG
ACCCCTATTTCACAACACACCTTCCACCAACGACACTCAGAAAATACTCGTTCACGCTAAGATCAATTTCGGGAGTTCTA
CTCACCCGAATTCAATTTCGTAAAGTCGTATGGATTCCTTAATGTCTTATCTAACTACTTATGTAATCGAAATCATAATT
GGATCACCCAAATGCTACCAGCTTTCTCTAGCCTTTAATGACTCCGATTTCATCCAAATCTGGACTAGGTTGAGAAATTC
CAAGTTACTACGAAAAAGTTTTCCGACCCAAAAAATTTCTCCGTTGGCTTTTCTATAACAACGGAACCTGGTCGTTACAA
TTACAAGTCATATAAATTTTTCTTCGTCGAAAATACTTACATAGTAAGAAATAATAAATCAATAAAACAAAAGGACAATG
TTTATATTAACAAAAAGACAATGTTTATATAGTAATAACTATTTTGAAGCAAACTTTCTGACAATCAAAATCACATAAGT
AGCATTGATAAAAAAAATCATTCTTTTGTCTTGAGCATCAAAAAACAAATCGTGACAATTCTCTAACTCTTGAGAAGTTT
AATAATATTTGAAAAAGATATTCAAAAGCATATATTTGCATCACAAGAGAAATTGTTAACAAAGACAAATGAGTTTAGAC
TACATCATGTTAACTTCATATATTGGAACATTATATACTATCTAAGCAAAAAAATAATTCTTATATCATCAAAATTATTT
TACTCAAGTACTCGAGGTTAAGGCGTAATAATTTACTTAATCAAAATAGTGGTATATCATATTCCACTAAACTTTGAACT
CACTCAACGACAATAAATCACACGAAATTTTTTAAAATGCCAGAAGAAGAAGAGTAGAAGATTAAAAAAAAATTATGGTC
GAAAAATGAGAGAAAACCCCTATATTTATAGTCAAAAAAGGGTAGTATAAACAAGTGTTATTTGTGTCTTATCTGAAAAG
TCATGACCTTTCCAAGAAGTCACAACCCTTTGGAAAAGTCACAACTTATTGAAAAAGCCACAACTATTTGAATAAGTCAC
AACGTTTTGGAAAAGTCACAGCTCATCGAAAAATCACAACCCTATGGAAAAAGTCACAACTTATCAGAAAAGTCACAACT
CATCGAAAAAGTCGAAAAGTCATGACCTTTCCAAGAAGTCACAACCCTTTGGAAAAGTCACAACTTATTGAAAAAGTCAC
AACTATTTGGATAAGTCACAACGCTTTGAAAAAGTCACAACTCATCGAAAAATCACAACCCTATGGAAAAAGTCACAACT
TATCAGAAAAGTCACATTTCATCAAAAAAGTCAAAAAGTCATGACCTTTCCAAGAAGTCACAACCCTTTGGAAAAGTCAC
AACTTATTGAAAAAGTCACAACTATTTGGAATAGTCACAACTCATCGAAAAATCACAACCCTATGAAAAAAGTCGCAACT
TATCAGAAAAGTCACAACTCATCGAAAAAGTCATATCCTAAGTTAGGGATATTATAGTAATTTAACATTCAAGTTAGGAG
TTCATGCTTTTAAGGTAATAAATATAAATATAAATATAAATAAATAAATATATATATATATATATATATATATATAAAGG
TTCACTCGTTTACATTTTAGTTTTTCTTCCATTCATCTCCACGTTATACACAAATATAAATTTATCTACAATTTCTATTT
CTGTTTTCCCCTTACATCTTCCCCTAATATTGAAGACTGAAGTGTTATGTTTTTCATCTTTCTATGAACAAATAATATTT
TTACAATCTTTTTAAATGCTTTATTTTATATAGTTTCATATAAATTAGCCTGAGATATACGTGCAATGCAGCAAGTAATC
AAACACACTGGTATGTGCATTATCATTATGTTATTTGCCTTAGCTTCAACTCTTCAAATATTCTAGATTCCTCTTTGAAA
TACCTTTAATTAAGTAGATAAATGTTTTTACACTTCTTACGAGTTTCAACTGTTCTAAAGGGTCTGTTGGTCAGACTAAA
ATAACAAAAAAAAAAAATCAATGGATCATGTTGACATTCAATTCAAGATATGTTGAATTGGCTCTACTAATAGTAGATTT
CTAAAATTAATTGACAAACAATACCATGTAGAATTTGAAACAACAAGTAGAAGGTACACATCTTGCGCAGTGAACTGCTT
CAAGAAGACAATTTGATACATTTGGAGAGGATTTCTGATTCAACTTCTTCTATTCCACAAATCAAGAAAAATAAAGAGAT
TGTTTTCAATAGACTCCAAACATCTTTTGTTTATTAATGTCTAAAATACAGTAAGTCAGTAACAAAATAAATTAGCACTT
AATAATTGAACTTAGCTTTGCACAGAACTCAGAAGCAACATATATTATTTTTTTCTATTATTTTGATGAAACCACTAGTT
GATGCTGACTCTATACTCCACATAAGAAAGTAATAATTTCAATGCTTAAAAAGACAAATAAAGTTGATATAAATAATTAT
TCTACAGTATCTCCTTTAGCATCTTTGTTTTGTAGCAAATATTTTATTAATCTTCCATCTGTGGTGCATTAGAGGAAAAA
ACAAGAAAAAGAATTGATAAGTCTTTCTTTATCATTGTTTATTAGTACCTACTTTTTTTCCTTCCACATGAAAAGAATTA
AGTGCAATTAAAAGTGAAGAAAAGAACATTTAGTACTCAATTGAAAGAAACTATAGACAGAGTTTATCAATACTAGCTCT
TTTTCTCTATATTTTTAACTAGTATGCTTTGAAGAGAAGAAAAAAAATTGCATAGTTAAAGTAATTATTGAAGATGAAAG
AGATTATTGGAGGATGAATTTTGACAAAAAAAAAAATTGCTCATTTTGGTTAGAGTGTAGATCACAGGTATGCTCACTCA
CTTGCATCTCTAACCATTAATTAAAATTATTTGATACACATCTATTCTGATTAGGAGAAGATCATTATTCTTTAATAGTT
GATTCTTTCTTTATTAACTATTATGATTAGGAGAAGATCATTCACTGTTCTTTATTAGCAGGTTTGATCATGTGTATACA
CATATTCATATCATATAATCACTTTCGACTTTCGAGTTAATCTTTTGTATGGTCACTTAATGATAATTCACTTCTTTTCT
TTTCTTTTTGGTTATAATGATAGTTCACTTAGAAAGTCATTTTTCTTTTTAAACCAAACTAGTAACAGAGGGCAAAGTTA
GACCATATTGCATAGCTCAGGAGCTCGTATTTACCCAAAAACATACAAATAATCTAACATCTTGCGCAGGCGTATTAGTG
ATATCTTTTAATTGATCTTTCATATCTTAATATCTTTATCTTGTGCTTATTCTGACTAGGAGAAGATCATTTATTTATCA
ACAATTAGAGGAAACTGAAAAAGTTGGAAGTAGATGGCTCAGGAGTGTCTCTCAGTGATAGGTGCTATACACCTTCTGAA
GGGAAGGCATTTAGATAGTTCCATAATTGACGAACTGGAAAATGCTAGATATCGACTAAAATGTGTGTCTCGATTTCTCG
TGAAACTGGAGGAGGTTCGCCCTGAGAACACGATATCTACACAACTAGGGGCCTTATTTCAACAAGCTCATGATGGATTT
TCTGAGATATGTACTCACATGGATCAACATTACACCATCAAAATGACAAAGGCGCTGAAAAAAATTAAGCTGGAGAACAT
TGCTGAGCGACTCAAAGCAGCTTCAAAGCCATCAACATCAACTAGAGAAATGATATCAGAGGTGCTGAAAATACTTAAAC
CCGAGAATATTGCTGAAAGAATCAAAGCTTCAAAGCCATCAACATCATCTAGCCAAATCACTACTATGGAGATGGTGAGG
TTTGTGGATGTTTTGCTTGATTATGTAAAGGGTTGTGCCCCTGTGAAGCTGCGATATCTACAAGCATTCTTCATATTAAC
TTCAAGTCGGTGCATAGAGCATGAGAGTATGCAGTATCTCTTCACCCATGTTGAGGATGTAGCTTATACTGCACTACAAC
AATATTTCCTACAGGTGGCCTACAAAATCAATTCAAAAATTGAGTTGCATAAATTAGTTAGTCCTTTTAAGCCTGATTTG
AGGCAGATATATATAAACCTCTTGACAGCGTCAAAGTCATCAAGATCAGAGACTACAATGAAGTCGGGATGTATGCTTGA
TTTTGTTAATGGTCTACAAGAGGATCTGGGGGAGACGCCTCTAGGCCGTGATGAAATTCGGTGTCTCGGAAGAGGACTTT
ATAGCCTTTCCATATTTTTAAAGGACTTAGAATATACAGGCACTCCACTCAAAGAATTCAGTTCTCTTCAATCACTTATT
GAAGCTCTGGCCTTTGAGGCAGCATTTGTGATCTACTCCTGTGATAATAAGGATCTTCTTTTTGTTTTGCAGCCAAAGTT
TAATCATGTCAGTGTAGTAATTGACATGATACAGCTACTAAACAGTCGAGCAACCATGACAGCTCCACTGAAAGATCTGA
TTGACTATGCTTGGGAAGAGCTGATAGTCTTGAGAACTTTTCTCATTGATTCATTGGAGCAGTGCAAACAGCAACCTAAG
ATAACTGATTTTTTAACTCTTATCCAATCTGTGACTCACAAAGCATTTTTAGTTTTGTATAACCTTTTAGGTTATACAAA
ACAAGAAGACTTGGCCTGGGAAATGAATCACGAAGACTTGGCCTGGGAAATGAATCGCGAAGACTTGGCCTGGGAAATAA
ATCGCTCACATTTTAAATTGCTTCTTAGGTTCAACTTTATTAAGGCAGCAATTAGACAAATGTGTCCCACCATTTCTGCT
TCATCATCAACTGAGATATATCTGCTGAACTTTCTTCCTATTAGATTTGAGGTCATTGATTCTTATTTCTTGTCATCCTC
TGGTCACGACAACATGGATTTAGTTATGATGGGGTTTCATGAATATATTATTGACAATCTGCTACTGAAGGATGAAACTG
ATTTGTCATTTACAGTTGGACATGACGTTAAAAAGTTCTACTATGGATTGTTGCTCCTGGTAACATCTCTTGTTGATCCT
CTAGCTCAGTGCAGTGGATTTGCAATTGAGGCCGAATCTGTGAATAGCAACAAAAGCAATCTTGTTCTTCAGTTTTTGAC
TGTGGCTTTCAAGCTTATCGAATCTGAGCACAGTCTGCACAAAGCCACTTTGGAAGCTCATGAAGAGCTTATTTATCTTA
GAGTTCTTCTCATAAATGTTCTCTGGGAACACACACAGCTTAATGAATTGCATCATGTCTTAATGCATGCAGAAGTGACT
GCCAACAAGATAGCACAAATCATCAAGGGAATACACATTGAGGATATTGGGCTTTTATTATCTGAGATTAAATCTGTCAA
AGTAGAGGTCAGAAAAGTATGCTTTCAGTTTCTGGATGCATCACCTTACATCATAACAGATGGAGAAGGCCTTATTAATT
TCTTATTAAAATGCCAGGACGGGCTGCTCAATTATGATGCTTGTTCAATTCCTTTTCAGAAGAACCAAATCCCAGTAATC
AAAGACAAACTAGTTTATTTGGGTTCTTTTATTGCAGATATTGTACAGCATCGTGATATGCAGCAAGAGCTCAAAGACCT
TGTGAAACGTGTTCAAGATATAATGTTTGTCTGTCTCTTCCCCATCAGAGATTCTGCACCTTCTTGGTATTACAGGCTAC
ATCTCTATGATGTCAGGCAATTGCTTAAGTTTGTTGAGAAAGAGGTCAAAATGATTTGTCTCAAAGTTTCAGGTTCTTCA
AGTTATAGCTTCCCCAAGATAAATGAACTAGGATTTCTTGATTGCTTCCTGGGAAAACTGGATGAGATGTTAAGTTCTAA
GCTCGAGTCAGTCATCGACTTAAAACGTCAAATTGAGCCATTGAAGGAGGGCTTATTGTGTCTAAGAACGTTGACTGATC
ATTTCCCAGAAATCTACGATGAGCATGATGAAGTTTATAGTCTTATAACAAGAGTTACTGACATGGCATACAAGGCAGAG
TATGTCATGGACTCGTGCTTGACCTATTCTTATCCACTCTGGTACAAAGTTCTTTGGATTTCTGAAGCTGCTGAGAATAT
TAAACTTCTAAATAAAGTTGTTAGGGAAACATGTGAAAGAAAAAAGATAGATGTGGCAGTGCTCAAAGTTAGAAAGACCT
CAACTCATCTTGTGCCATCTCTATCAGCTAATACTCCAGGATCAAATGAAGAAATGGAGAGTTTCCAGGAGGCGATGGAC
CAAATGAAGAAGCAGCTACTTGGAGGTTCGCGTGAGCTAGATGTCATCTCATTGGTTGGCATGCCGGGAATTGGTAAGAC
TACTCTTGCCGAGAAGATTTACAATGATCCAGTAATCACCTCTCGCTTTAAAGTCCGTGCTCAGTGTCGCGTGACTCAAG
TATATTCATGGAGAGATTTGTTGCTTGCCATTTTGAATGGTGTGCTTGAGCCTATTGATCGCAATGAAAAAGAAGATGCT
GAATTAGCTGATGAGCTGCGGCGATTTTTGTGGACCAAGAGATTCTTAATTCTCATTGATGATGTTTGGGATGATAAAGT
GTGGGACAATCTACATATGTGCTTCAAAGATGCTCGGAATGGGAGTAGAATTATTCTAACAACACGTTTGAGTAAAGCTG
CCAATTATGCTAAATGTGAAAGTGAACCTCATCATCTTCGCTTGTTCAGAGATGATGAGAGTTGGACATTATTACAGCAA
GAGTTGTTTCAAGGGAAGAGCTGTCCTCCTGAAATTGTTGATGTGGGGTTCCGAATAGCTAAAAAATGTGGAGGGTTGCC
TCTCTTCATTGTTTTAGTTGCTGGTGTTCTCAAAGAGAAAAAGATAATAAAAGCAGAATTGTGGAAGGAAATAGAAGAAA
GTCTAGGTTTGCTGAATATTGGTAGCTTGGAAGAGAGCATGTCTATAATTGGATTCAGTTATAGGAATTTACCACAACAG
CTGAAGCCTTGTTTTCTCTATTTTGGAGGACTTTTAAAGGGAAAGGATATTCAGGTCTCAAAATTGACTCGGTTGTGGGT
TGCTGAGGGTTTTGTACAAGCAAATGAGGAAAACGGACTAGAAGATGCTGCAGAAGGTCTCTTGGAAGATCTTATTAGTA
GAAATTTAGTGATGGATGTGGAGAAGAGACCCAACGGGAAGCTTAAAACATGTCGTGTTCATGATCTGTTGCATAAATTC
TGCTTGGAGAAGTCCAAACAGGAGAATTTCCTTCTTCAGATCAATGGGTATAAAGAACTATACTGATTTTATTGTATTAT
TATTTATATCAACTCTCATTTTCATTATTTTCTCTTTAAACAGATTATTAACTGGTGGGGATACATTTCCTGAAATGTCT
ATGGAATACCGGTTGTTTGTTCATACTTCTGAGGATCAGATTGATCTGTGGCAGCCATCTCGCTCGAATGTTCGCTCTTT
GTTGGTCAATGTGATTGATTCAGAGAACTTATTCTGGCCGTGTAACATCTCCTTCATCTTTGATAGCTTCAAACTTGTTA
AGGTGTTGGATTTGGAATCCTTCAACATTGGTGGTACTTTTCCCAGTGAAATACAATTTCTAATTCATTTGAAGTATTTT
GCTGCTAAAACTGGTGGAAATTCAATTCCTTCATGTTTAGCTAAGCTTTGGAATCTCGAAACTTTTGTGATAAGAGGATT
GGGAGTAGAGGTGATATTACCCATTTCACTTCTAAAGATGGTTAAAATGAGGAATATACATGTAAACCATCGTGCTTCAT
TTAGTTTGCCTGAGAACATGAGTGAATCACTTTCTGACTCTCAATTAGATAATTTGGAAACCTTTTCCACTCCACATCTC
TCTTACGGTGAAGATACAGAGATGATATTGAGAAAGATGCCAAAATTGAGAAAGCTGAGTTGCATATTTTCAGGGACATT
TGGTTATTCAGAGAAAATGAAGGGAAGGTGTGTTCTCTTTCCCAGATTAGAGTTTCTAATTCACCTTGAATCCCTCAAAC
TTGCCTCCAACAGCTATCCAGCCAAACTTCCACATGTCTTCAGTTTTCCCTCAACACTTGGGGAATTGACTCTGTCAAAG
TTTCGTCTACCATGGAGCCAAATCTTGAGTATAGGAGAGCTTCCTAACTTGAAGATTCTAAAGTTACTTCTCAGAGCCTT
TGAAGGGGATGAATGGGAAGTGAATGATTCAGAGTTCTGTGAACTCAAATACTTAGAATTGGAGGACCTCAACATTGCAC
AGTGGTCTGTCTCTGAGGATGCTTTTCCTTTGCTTGAACGTTTGGTTTTAACCAAATGTAAGCGGCTTGAGAAAATTCCT
TCTCATTTTGATGATGCTGTATTGTTAAAAAGCATTGAAGTAAACTGGTGCAGCTGGGATGTTGCTAATTCAGCCAAGGA
AATTCAAGAAATTCAGCGTGATGAAATGGCAAATGATGCGTTCAAAGTTACAATACAGCCTCCAGATTGGGATAGAAATT
CATCTCCTTGACTCATTATCTGGTATGTTCTTGTCATGTTCATTTTTCTTTTACACCGCATCATGCTTATTATTACTTAT
TCAGTGAATGTTCCATTCAGGCTTGCAAACATGGAGGAGGACCTCAGCTAGTTGAAGGATCTTCAGCAATAAGTGAAGTG
TTCGATTAAATTTCAACTCTTAGTGATTTGTGTGAAACTAGTAATGAATTTATGAGCAACAGCTCACATCCTTTTCTAAA
CTTTCTGGAACTATTGGAAATGTGAAATTATTGTTATCAGTGTGCTACATTCCTTTTAAATCAGTATATTGAAATTGTCC
TCTTGGCATGTGTAGGACTTGTTTTTCGAGGTTAAGATGATTGAATATATATCATGTGTACCTACAATTATGAACCATCA
AAGTTTGATTAGATGTACATGTGATCTTTTTACTTATTTTTATTTATGAGGTACAAGCATGTGCATGGATGGAAAAACAC
CTAGTTTTTCTCTCATTTCACTCATTTCAAGCTTTGTAACTCCCGAAAACTAGTATGAGAATTGAGATCATGAGCAACAG
AGGAGAACAAGCAAATGAGAGATCGTTGAAAGCATTGAGGAGGGATGGCCTTCTTGATATCACCAATTGCAAAAGAGGGC
TTTGAAATTGGCACGCTTTGGAGAGGATTTCTCTTTTGTTTAGTTTTAGTTTTTGGAACAGACATATTGCCTCTGGCTCC
CATTCTTGATAGGGATTTGCCTATTTACTGAAATGAATATATATATTTTCTAACTGACAGAAGTAGAAGGAACTTTTAAC
TAGAACCCGAGGCCTCTAGTTGAGGTGGACGGATTGCATCCATCCCAGATGCCTCTTGGTGTCGGAGACCTCCTATTTCT
GCCAGAAAAATATGTTCAATAATTAATGACTAAAACCATTTTAGTCACCACAGAAAAATATGTTCAGCCCTAATCGATTT
GTTTATAGATTTGTGATCAGTGATCAAAAGATTATTATAAATCGAAATGTGCTATTTCGTTTGTTTATAGATGTGTGAGA
ATTGAGAAGGAAATATTGAACCAAGAAGAACAGCCACCAAAGATAGAAGTCCCTTCTTCTGTTTCTGTTAAGGAAGAATT
TCATAGACTCCAAATACTGACTATTTCTCAAGCCGAGTCGACATTTCATTCTTCACAAGAAACATAACAGTACCTCTGAG
AGCTCCATTTGTCCTGCAAGACGATTAAATGGATCAGCAACCTCATTTTGAAAGCAATGAATCATGATCAATATATACAA
GAAATATATTACTTATTTTGAAAGCACCATATAGTGACTAGCAACAAATACACATATCCCAATATTTTATATCTGCGATC
TACTGTTTGTAACCCAAAGTTCTAACTCAGCACTAGCAAGTTTATCATTACTCTTTCTGGACTTATATTCTCTCTTTTCT
CCAAGCATTTTTTGTCTTTTCATTATTAACTACAAATATGTCCAATTTAGCCTGAAGATGTATTCTTATAAGTTCTTGAT
GAGCTGCGCTTGTACAACGATATCATCTTTGTCAGTTTATGCCATTTGGCTAATTTATTGTGGTAACCTACTGTAGCCCG
AATACCAGAGACATAATTAAGTAACCTCTCCATAACCCAATTCCCCTTTAACTTTCTTTTCATAGTAAACAAGATGATAT
TTGATAATTGAGAAACTCCAATGGTTTGGAACTTGGTGGATGACGGGCTCATACCTCTACCCTTCTCCTCTTAAATACAA
GATTTTTGTTTGCGACAAGGTTCAAACTCGTGTGAGTTTAATGGTAAAAGAATTGTCTTTGCGAGAAAGACAACTCGGAT
TTAGTAGCACCTGATGCCTTATTCTTTTCTACTCAAAGAATATATATATCGAATAATTTTCACATACAATACTAGATTGC
ACACACGAATCTGAAAACATCAATGGACTCAAATTACTAGGATTATTATATATATACATAAAATCAGATTGACAACATTA
AAGATGGAAACAGTATCTGGTACTGGAGGAATATAAACTCCATCAAATTGCATGGCAAGGACAGAATGGTATAATAATAG
CTCTTATTGTTTTACTGATAATGGAAAACTATTCTGTGAGTAGGAGCTATAACAAACTACTAGGAAGGCTGCAGAAAGTA
CAGAAGTTGCGCTGATATGAAATTCTATCATGCTGCCTAGACATAGGGAAATTTCTGACTAAGGAGAGGATGATCAGACT
TCATAAACCAACGGAGGATGGAATTTGCTGTTTACAACAATAAAATTGAATTCCAGCTACATCTATTTGTGGAATGTAGT
TGAACAACCAAGCTGCATAAATAATTGAAGACCTGGACAGTATATATGAAATAAGAAGGGGATGACGCAATGTTTAATTG
GATTCTTTTTTTTGTTTGACGCTGTAGTTATTCGACCAGACTTCCTCGAAGATGGCTTAAATCTCCAGAGTGCTTTTTAG
GTGTAACTATTTGGTTGTTATGGTAATTCCTCACAGTTTACCAAAAAATCAACAAAAAAACACTAACCATGCTTATAAAG
ATTGGAACTTCAGTTTATACTAAAGCAAAGCAAGGATGTATCTTAGCACCCTTTATTTATTCTAACAAGTGGGAATTGCC
TCAAACTCCTTAGGCAAAGGATAACCGAACATCGATGAACTCCTCAATAGATATCCATAAAGAAAACTTCTCTTGATAAC
ACAGATCTGTCTTTGGGAGAAAGACAATTTCTTTTCAGCAGTTCAGAACAGAACAACACATGAATTTTTTTGCAATTTAT
ACAAAGTTTGCATTCATTGACTCAAACTACAAGTATTATTGGATTTAGAAGTTGACCTCATCATATTGAAGCAAAGGCAG
AATCTTGGCAGCCCTTAATCTTATTAGTACAAGTAGGAATATTTTCAAATTCCTTAGCTGGTAACTTTTCAGACAAAAAT
CCAACATGAAATTCAATCATCTGAGACTCTTCATCAACACTAATCCCAGTTACAGATACCCATACAAACAACTTTTTTGC
TTGTATTCCAGTGACATCAGAGACAGATTGTAATGACCCTCTTGGTCATTTCTGTGTCTTGCCTTCTGTGTGTCGTTTAG
AGCATTCCTATAGCAACCCCAAGTCATTTATGACTTGCTGGGACTGATAGTTCGGTCACCTGGTCGTTCGTTTGGTCTTG
GTGTGAGTTTTTGTGTTTTGGAGCTTATGAACCTTGAACGATCATTTTCGATCAAAAGTTCAAGAAGATGACATCGGAAT
CCAATTCTGACGATTCCATCAGCTCCGGAAGGGTCATTTTAGGCTAGTAGCATGGTCGACATGACTCCCGAGGTTTTCAG
TGTGAGTCGGTGCGATTAGGCGTTTTAGCCTTTGAATTTTGGCTTAAGTTTGACTTTGGTCAACATTTTGAGTAAACGCG
CTCGGATGAGAATTCCGTCAGCGTGGTTAGTTCCGGAATGTCGAGTTTGGTCTAGATCGACCCTTCTTTTGTGTCTGGAG
GTTTTCGATATCTTTCCGAGCCCTTTTGTGGGTTTTGACTTAAAAGGGCTTTTGGAAGTGGGACCCACTTTTTATCGAAA
TGACCTCTGATGGAAATTTCGACTGTGCCGTTGAGTCTGGAATATCGAATTTGGTATGGTTGCATATCTCGTTTGCGTGC
ACGGGGTTCCGAACGAGTTCGGAGCACCCCGTCGGGATTTTAAGTTTTGGAAATGTTGCAGATTTTCTGCAATAAATTGC
AGAAAATCAGCAACAAATCCCAAACTTCAAACCCTCATCTCTCTCTCATCTCTCAACCGATTTGGGTGATCCAAAAGGCT
AAGTTGTGAGATTTTTCGAGGGCAACGTGTTGGTGAGCTCGGATAGTGATTTGGAGTCCCCGTTTGAGGTAAATTTCGAA
AAACACCTGCTGCCAGACTCTTTTTGTGAGCTTGATTTTGGAAATTTTTGAGACTTGTTTTCTTAGCCATTTTAGATCCG
ATTTTGGTGATTTTTGAGGCTATCTTGAGTAGTTTTTCGAGGAGAACATTGTGGTGTTGTTAGATTTTACTGTAGATCGC
CCGTTTTTGGTAAAAACGCTGATTTAGCTGCTATCCCATTTCTATTCTTTTGAGAAAAATTGGGTTTTAGTTGCTTGTTG
ATATTGTGTTGTTCCCGAGCCCCGAATTGTGTCCCATTATGGGGAATGAGCTGGGGGAACTGGTTAGGACCCACTTTTGG
GGTTAATTTTGGAATTTCCTGCGCGGGTCCCACGATTCCCGTTTAGACTCCAAAATTGACCTGTCTCTGTTTGTTGTGAT
TTTGGTTTCTAAACGTCCATATTAACGTTGTGATACTATTTTTGATAGCGGGGAAGCATTTCGAGACCGTTCATAAAGGG
AAAGCTCCGAAGAAGTGATTTTGGAGCGCGTGTGATCGGCCTACAGGTAGGCTACGGTTTTCCCTCTCTTAGATTGAGCT
CGAGAATGTGAATGCATGTTGATTAGTTGGGATTTGGGTTGGGTAGTCATTGAATCTTGCATAGGTGTTAAGAAATCATG
TTTTCGGCCTATTTCGGGAATTATCGGGTAACTGTGAGCATGCTTTGTGTTATTAACGGACCCTCCTCGCTATGTGGAGT
GCTTGCATGCTTAATTATTGTTTATTTGAAGAATGTTGGACCTTAGTTTAGGTTTGATTAGGGCTTGCCTTAGAAATACA
TGATTTGGATCCGATAGGCCTTAGTTTTGCCCCGACGTCGCTCGGTCGGCTTAGATCCCTGTAGACTGGTGTAACAGACT
TGAGTCTGATAGTTTGGGCCTTAGTTAGGTGATACGCTTGCTCCGACTTTAGTTATTCTTATTTTCCTCGATCTTACGGC
TTCACGAGTTACGTTGGCGACACTAGTTCTACTTCGCAATTTGAATTTGATTTTCGATTTGGTTCCAAGGACTTACATTG
ATTGGCTATGTGTGGACGGCGTTTCACAGACATTTATGAGTATGGATCGTTTGAGACTCTTTCAGCAGCTACATCGGCAC
ATTTATAGAGCATCCGGTTTAAGGTCCGGCCTCTATTGCCCATATACTTATATAGAGCATCCGGTTTGAGGTCCGGCCTC
TATTGCCCATATACTTATATAGAGCATCCGGTTTGAGGTCCGGCCTCTATTGCCCATATACTTATATAGAGCATCCGATT
TGAGGTCCGGCCTCTATTGCCCAGATACTTATATAGAGCATCCGGTTTGAGGTCCGGCCTCTATTGCCCAGATACTTATA
TAGAGCATCCGGTTTAAGGTCCGGCCTCTATTGCTCAGATACCTATATAGAGCATCCGGTTAGAGTTCCGGCCTCTTATA
CTTGCTACTTGTGATTGGTTACTTGGGTACTTCTGGTGAGCATCCGGTTCGAGGTCCGACCTCCGTACTGTCAGATTCTA
CTAATTAGGGTTGAGGTTCTGGTTTGATGTTCTTCGCTCTTGGGTTCTTTTATGCAATTCTCTTTAGTTATAGTTATTTT
GTGTACTCGTCGGGCTTATGGGGGTCCGTTCGGGTTTTTTTTTATTTAACTTGCGCACGAGTGTACCTTCTGGGCTTATG
GGGGCCCAGTTAGGTGTAGTTAGCTTATAGATTACTTTAGTTATTTCTTTGTACACTCGTGTGCATTCCCTTGTTAGTTA
GATTTTAGTTCTTGACTTCGGTTTGTATTATTCCTTCTTTTCATATTGCCTTTACTTTTCAAGTTCAGTCGGCCTATGAT
GCCTACTGGGTACCTGTTGTTTTGGTACTCATGCTACGCTCTGCATCTATTTCGTGATGCAGGTTCGGGCACTAGTAGCC
AGCGTTGATCGAGCTTGGAGCAGACTGATCCGGAGACGGGAGTGAGCACACGACGTTTTGTATTATTTCAGTCTCCATCT
GTATATATAGACTTGTCTTTTACCTTTCGAGACAGTCCAGTCTCTGTTGTCTACTTTTGGGACTTGTACTCATTTTGTTA
GTAGCTCTGTACTAGTGACTTCCAGGTTCTGGGAGGGATCTTTATTTGTATATATGTTTTTGGTTTGCTTCCGCCTGTTT
ATATTGTTATTTGTCTACTCTTGTTTAGTTTCTACCCTCAAACCCATTACTTGTTGTTCCGGGTTACGGGTTGGCTTACC
TACTGGTGGGTTATAGTAGGTGCCATCATGACTTGAGAAATCGGGTCGTGACAAGTTGGTATCAGAGCCCCAGGTTTATC
GGTCTCACTTGTACAGAGCTAACATCTAGTAGAGTCCTGCGGATCGGTGCGGAGACGTCCGTAACTTATCTTCGGGAGGC
TACAGGATGTCCTTAGGAAAATTTCCTCTTTTGTTTCGCTTTCGTGCAGCGTGTGTCTTATTGGTTTCTGGAAATCACAC
TTGTTTCACTCTTTCGGGGGATGGCTCGCACGCGAGGCGGCGCGGTTGGGGCTGATGCAATCGGGCCTGCAAACATATCC
CCATCTTGGGGTAGATATTAACACCGAGGTTGAGCTAGTGCCGCAGCATCGGCCCGAGATATGGAGGATGTGAGAGATTG
TTGTTTTGTACGTGGGTTGCGATACCGTCTGAGGGTCGACACAGAGCATTTAGTTTCTGCCGGCCGTTCATTTCTTGATG
TAGTTGACCATGCCCGATCCATGGAGCATATTCATCGCGAGGCCCAAGGGGGCAGCGATAAGAGGGCACGCTACCAGGGC
AGCTACAGCGGGTCCCAGACTAGAGGGAGAGACTCCTATGATAGGCCCCGCCAGAGGTTCCAGCAGGGTCAGTCCAGTCG
TCCTGTTCAGGCGGCATTACCTGTTTCTGAGGGAGGCCAGTATCACCAGGGTGGTCCTAGTACGGGCCAGAGTTCGAGGG
GATCAGATTCCCTCCCTTCCTACCGCAGTCGGGTTACTTCAGGGCATTCAGCTTCGGGGTGTTTTGATTGCGGTGCTCCT
GACCATTGGTCCAGAGAGTGCCCCCGGCGAGGGCGAGGAGCGATTGTACCAGCTCCCCTTGCACCTAGACCAGTTTCAGC
AGTGCCCCCTCTAGCTAGAGGTGGTGGTCAGGACCAGGGTCGTCAGGACAGCCGACAGGGTACTAGAGGCGGAGCTCGGG
GAGGCAGGTTAGGTAGTAGATCAGATGCATCGGGCAGAGGTGCTCAGGGCCATTTCTATGCAGCCCCGGCGAGGGCGACG
GCTGAGCCATCTGACGATGTTATCACAGGTACGCTTTTATTATGCCATCAGCCTGCTACAGTATTATTTGATCCCGGATC
CACATTCTCGTATGTATCTGTTTATTTTGCTCCCCGATTGGGTATGAGGTCTGAGTCTTTGGCAGAGCCAGTTCATGTTT
CGACCCCGGTGGGTGAGTCCTTAGTAGTGGATCAGATATTGCGATCTTGCTTAGTGACTATCCAGGGTTGTGATACTAGA
GTTGATCTTATTCTGCTAGATATGGTTGATTTTGATGTGATTCTGGGCATGGACTGGTTATCCCCTTACCATGCGGTCTT
GGATTGCTACGCCAAGACTGTTACCTTAGCGATGCCTGACATTCCCCCAGTGTTGTGGCAGGGTGCTTATAGTCACACAC
CGACAGGGATTATCTCTTTTATGCGGGCTAGACGGTTGGTTGCTTCTGGGTGTTTAGCTTATTTGGCTTATGTACGAGAT
GTGAGTAGAGATGACTCTTCAGCTGACTCAATTCCTGTGGTTAGAGAGTTTGCAGATGTGTTCCCTACAGACCTACCTGG
CCTACCTCCAGATCGTGACATTGATTTTGCCATAGATTTGGAGCCCGACACCCGTCCTATTTCTATTCCGCCTTATCGGA
TGGCTCCTGCAGAGCTCAGGGAGCTCAATGCTCAGTTAGAGGATCTCTTAGGTAAGGGGTTTATCCGTCCGAGTGTGTCG
CCTTGGGGTGCTCCTGTCCTGTTTGTGAAGAAGAAGGACGGGACTATGAGGATGTGTATTGACTACAGGCAGCTGAACAA
GGTGACGGTGAAGAACCGTTACCCCATGCCTCGTATTGATGATTTGTTTGATCAGCTTCAGGGTGCCGCCGTGTTTTCTA
AGATTGATTTGAGGTCCGGGTACCATCAGCTGAGGATTAGGGCAGCGGACATCCCTAAGACCGCATTTAGGACTCGTTAT
GGCCACTATGAGTTCCTTGTGATGTCTTTTGGGTTGACTAATGCCCCTGCCGCCTTCATGGATTTGATGACACGTGTGTT
CAGGCCATACCTTGATTTATTTGTCATCGTCTTCATTGATGACATACTAGTATACTCGCGGAGCCGGAGTGAGCATGAGC
AGCATTTGAGGATAGTGCTCCAGACTTTGAGAGATCAGCGGCTTTATGCCAAGTTCTCAAAGTGCGAGTTTTGGCTTGAG
TCTGTAGCCTTCTTGGGGCACGTGGTGTCCAAGGAGGGTATTAGGGTTGATCCGGCGAAGATTGAGGCTATTCGTGATTG
GCACAGGCCCACTTCAGTTACTGAGATTCGGAGCTTCGTCGGACTAGCAGGCTATTACAGACGCTTTGTTGAGGGCTTTT
CTACTATTGCAGCCCCATTGACTCGATTGACTCGTGTTGATGTTCCCTTTGTTTGATCAGAGGAGTGTGAGGCGAGCTTT
TTGAGGCTCAAGGAGTTATTGACCACCGCTCCTATATTGACTCTTCCAGTTGAGGGTGAGGGCTTCACAGTTTATTGTGA
CGCATACGGTGTTGGTTTGGGTTGTGCATTGATGCAGCAGGGTCGGGTTATTGCTTATGCATCGAGGCAGCTTAAGATCC
ATAAGCGCAACTACCCCACTCATGACTTGGAGTTGGCGGCGGTAGTTTTCGCGCTTAAGATTTAGAGGCACTACTTGTAT
GGAGTTCGATGTGAGATCTATACCGATCATAGGAGTCTTCAGTACATCATGAGCCAGAGGGACCTTAATTCGAGGCAGCG
TCGTTGGATTGAGCTCCTGAAGGACTACGACCTCTCTATTCTCTATCATCCGGGCAAGGCGAATGTGGTAGCGGATGCCT
TGAGCCGGAAGGCAGTGAGTATGGGTAGTCTAGCCTTCTTCTCTGTTGAGGAGCGACCCTTAGCTTTGGACATTCAGTCC
TTAGCTAATAGCATGGTTCGGTTGGATATCTCAGATTCTAGACGCGTCTTGGCCTTTATGGGAGTTCAGTCTTCTTTGCT
TGATAGGATCCGTGGTTGCCAGTTTGAGGATGATACCTTGGTGGCCCTTAGAGATCGAGTGTTAGCGGGTGATGGTGGTC
AGGCTACCTTAGATCCTGATGGAGTGTTGAAATTTGCCGGCCGCATCTGTGTTCCGAGAGTTGGAGATTTGATACAGTTG
ATACTTTCTGAGGCCCATGAGTCTAGATACTCTATCCATCCGGGCACAGCGAAGATGTATCGTGATTTGAGGCAGCATTA
CTGGTGGAGTGGCATGAGGAGAGATATTGCTGACTTTGTTTCCCGTTGCTTGTGCTGCCAGCAGGTAAAGGCAGAGCATT
TGAGGCCTGGTGGCGAGTTCCAGAGATTACCCATTCCAGAGTGGAAGTGGGAGCGTATCACTATGGATTTCGTTGTGGGG
TTGCCTCGGACTTCTAGAGGTGTTGACAGCATTTGGGTCATCGTGGATCGATTGACCAAGTCAGCACACTTCCTTCCTGT
TCATACTACTTTCAGTGCTGAGAGGTTGGCTCGTATCTATATTCGGGAGGTAGTTCGTCTTCATGGCGTGCCTATTTCTA
TCATTTCAGATCGGGGTTCACAGTTCACTTCCAGCTTTTGGAGGGCTTTTCAGGAGAAGTTGGGAACCCGTGTCCACCTT
AGCACAGCATTTCACCCACAGACGGATGGTCAGTCAGAGCGTACTATTCAGGTCCTTGAGGATATGTTGCGGGCCTGTGT
TATGGATTTTGGAGGTCAGTGGGACCAGTTCTTGCCTTTGGCGGAGTTTGCGTACAACAACAGCTACCACTCTAGTATTC
AGATGGCCCCGTTTGAGGCCTTATATGGTAGGCGTTGTCGCTCTCCAGTTGGTTGGTTTGAGTCTACAGAGCCTAGGCCG
CGTGGTACAGATTTGCTTCAGGAGGCCCTGGATCAGGTGAGGGTGATTCAGGATAGGCTCAGGACGGCTCAGAGTAGGCA
CCAGAGTTATGCTGATCAGAGGCGTCGACCTTTGAGATTCTCTGTTGGTGACCGGGTATTCCTCCGTGTGTCGCCCATGA
AGGGCGTGATGAGGTTTGGGAGGCGGGGCAAGCTTAGCCCCAGGTACATTGGGCCTTTTGAGATACTCCGGACAGTTGGA
GAGGTTGCTTATGAGTTGGCCCTACCTCCAGTATTTTCAGCCATCCACCCAGTGTTTCATGTTTCGATGCTGCGGCGGTA
TGTTCCTGATGTGTCCCATGTGCTCCAGTATGATGCAGTCGAGTTGGATGATCGTTTGACATTCGTAGAGGAGCCAGTTG
CCATTCTAGCCAGGGATGTGAGGAGATTGCGCTCGAGAGCCATTCCTGTTGTTAAGGTCCGTTGGAGGCATCGTCCAGTC
GAGGAGGCTACCTGGGAGACCGAGCAGGAGATGCGAGAGCAGTTTCCCAGCTTGTTTGAGCCTTAAGGTACTTCTTGATC
CTTTCTTTCGCGGACGAAAGTCCTTTTTAGTAGTGGATATTGTAATGACCCTCTTGGTCATTTCTGTGTCTTGCCTTCTG
TGTGTCGTTTAGAGCATTCCTATAGCAACCCCAAGTCATTTATGACTTGCTGGGACTGATAGTTCGGTCACCTGGTCGTT
CGTTTGGTCTTGGTGTGAGTTTTTGTGTTTTGGAGCTTATGAACCTTGAACGATCATTTTCGATCAAAAGTTCAAGAAGA
TGACATCGGAATCCAATTCTGACGATTCCATCAGCTCCGGAAGGGTCATTTTAGGCTAGTAGCATGGTCGACATGACTCC
CGAGGTTTTCAGTGTGAGTCGGTGCGATTAGGCGTTTTAGCCTTTGAATTTTGGCTTAAGTTTGACTTTGGTCAACATTT
TGAGTAAACGCGCTCGGATGAGAATTCCGTCAGCGTGGTTAGTTCCGGAATGTCGAGTTTGGTCTAGATCGACCCTTCTT
TTGTGTCTGGAGGTTTTCGATATCTTTCCGAGCCCTTTTGTGGGTTTTGACTTAAAAGGGCTTTTGGAAGTGGGACCCAC
TTTTTATCGAAATGACCTCTGATGGAAATTTCGACTGTGCCGTTGAGTCTGGAATATCGAATTTGGTATGGTTGCATATC
TCGTTTGCGTGCACGGGGTTCCGAACGAGTTCGGAGCACCCCGTCGGGATTTTAAGTTTTGGAAATGTTGCAGATTTTCT
GCAATAAATTGCAGAAAATCAGCAACAAATCCCAAACTTCAAACCCTCATCTCTCTCTCATCTCTCAACCGATTTGGGTG
ATCCAAAAGGCTAAGTTGTGAGATTTTTCGAGGGCAACGTGTTGGTGAGCTCGGATAGTGATTTGGAGTCCCCGTTTGAG
GTAAATTTCGAAAAACACCTGCTGCCAGACTCTTTTTGTGAGCTTGATTTTGGAAATTTTTGAGACTTGTTTTCTTAGCC
ATTTTAGATCCGATTTTGGTGATTTTTGAGGCTATCTTGAGTAGTTTTTCGAGGAGAACATTGTGGTGTTGTTAGATTTT
ACTGTAGATCGCCCGTTTTTGGTAAAAACGCTGATTTAGCTGCTATCCCATTTCTATTCTTTTGAGAAAAATTGGGTTTT
AGTTGCTTGTTGATATTGTGTTGTTCCCGAGCCCCGAATTGTGTCCCATTATGGGGAATGAGCTGGGGGAACTGGTTAGG
ACCCACTTTTGGGGTTAATTTTGGAATTTCCTGCGCGGGTCCCACGATTCCCGTTTAGACTCCAAAATTGACCTGTCTCT
GTTTGTTGTGATTTTGGTTTCTAAACGTCCATATTAACGTTGTGATACTATTTTTGATAGCGGGGAAGCATTTCGAGACC
GTTCATAAAGGGAAAGCTCCGAAGAAGTGATTTTGGAGCGCGTGTGATCGGCCTACAGGTAGGCTACGGTTTTCCCTCTC
TTAGATTGAGCTCGAGAATGTGAATGCATGTTGATTAGTTGGGATTTGGGTTGGGTAGTCATTGAATCTTGCATAGGTGT
TAAGAAATCATGTTTTCGGCCTATTTCGGGAATTATCGGGTAACTGTGAGCATGCTTTGTGTTATTAACGGACCCTCCTC
GCTATGTGGAGTGCTTGCATGCTTAATTATTGTTTATTTGAAGAATGTTGGACCTTAGTTTAGGTTTGATTAGGGCTTGC
CTTAGAAATACATGATTTGGATCCGATAGGCCTTAGTTTTGCCCCGACGTCGCTCGGTCGGCTTAGATCCCTGTAGACTG
GTGTAACAGACTTGAGTCTGATAGTTTGGGCCTTAGTTAGGTGATACGCTTGCTCCGACTTTAGTTATTCTTATTTTCCT
CGATCTTACGGCTTCACGAGTTACGTTGGCGACACTAGTTCTACTTCGCAATTTGAATTTGATTTTCGATTTGGTTCCAA
GGACTTACATTGATTGGCTATGTGTGGACGGCGTTTCACAGACATTTATGAGTATGGATCGTTTGAGACTCTTTCAGCAG
CTACATCGGCACATTTATAGAGCATCCGGTTTAAGGTCCGGCCTCTATTGCCCATATACTTATATAGAGCATCCGGTTTG
AGGTCCGGCCTCTATTGCCCATATACTTATATAGAGCATCCGGTTTGAGGTCCGGCCTCTATTGCCCATATACTTATATA
GAGCATCCGATTTGAGGTCCGGCCTCTATTGCCCAGATACTTATATAGAGCATCCGGTTTGAGGTCCGGCCTCTATTGCC
CAGATACTTATATAGAGCATCCGGTTTAAGGTCCGGCCTCTATTGCTCAGATACCTATATAGAGCATCCGGTTAGAGTTC
CGGCCTCTTATACTTGCTACTTGTGATTGGTTACTTGGGTACTTCTGGTGAGCATCCGGTTCGAGGTCCGACCTCCGTAC
TGTCAGATTCTACTAATTAGGGTTGAGGTTCTGGTTTGATGTTCTTCGCTCTTGGGTTCTTTTATGCAATTCTCTTTAGT
TATAGTTATTCTGTGTACTCGTCGGGCTTATGGGGGTCCGTTCGGGTTTTTTTTTATTTAACTTGCGCACGAGTGTACCT
TCTGGGCTTATGGGGGCCCAGTTAGGTGTAGTTAGCTTATAGATTATTTTAGTTATTTCTTTGTACACTCGTGTGCATTC
CCTTGTTAGTTAGATTTTAGTTCTTGACTTCGGTTTGTATTATTCCTTCTTTTCATATTGCCTTTACTTTTCAAGTTCAG
TCGGCCTATGATGCCTACTGGGTACCTGTTGTTTTGGTACTCATGCTACGCTCTGCATCTATTTCGTGATGCAGGTTCGG
GCACTAGTAGCCAGCGTTGATCGAGCTTGGAGCAGACTGATCCGGAGACGGGAGTGAGCACACGACGTTTTGTATTATTT
CAGTCTCCATCTGTATATATAGACTTGTCTTTTACCTTTCGAGACAGTCCAGTCTCTGTTGTCTACTTTTGGGACTTGTA
CTCATTTTGTTAGTAGCTCTGTACTAGTGACTTCCAGGTTCTGGGAGGGATCTTTATTTGTATATATGTTTTTGGTTTGC
TTCCGCCTGTTTATATTGTTATTTGTCTACTCTTGTTTAGTTTCTACCCTCAAACCCATTACTTGTTGTTCCGGGTTACG
GGTTGGCTTACCTACTGGTGGGTTATAGTAGGTGCCATCATGACTTGAGAAATCGGGTCGTGACACAGATCCATAACTCA
ACTTCCCTTTAATATCTTTTTGGTAGTAAACAAGCTGATCTTGAAACTGTACATAACATGGATGTGTAAGTTGGACAGTA
AAAGAACCGTCTTTTGTGGAAATAGTGTAGGATTTCACATTGTTTGGGAGAAGACCCTTTGGAAGATTGTAAGAAGGAAG
GAGATCATGAACATCATCATCTTTATTTGAACGGCTAAGATTGAAGGATAGAGAAAAGATGAAGAACAAGAACAAAAGCT
CTGACTTTGGAGAGAATAAGGCCATTATTGAAGCAGAGAGAGAGAGAGAGGCAGAGGAAGACAATTAATAATGGCCCAAT
CAAGAGGCAAAATAGAATTTCATTACGTAATTAGAATGTCATTTTCATTGAGGAATTACATTTAAGAACAAATATTAAAA
GTTTGCTTTTCACTATTATCCTTTTAATTATTCCTAAATTATTTTTCTATAAAATGTAAAATAATTAAAGGAAGGATAAA
TATGAAGAAAATAAAATTCTCAACAATTCACTTAATATAAACTAAAGCTATTAGTTTTGATTTAATTGGTTGATAATTTT
ATAATTTTACATTTTCATATGATTTAGATAAATGATATGCAATCTATATATATATATATATATATATATATATATATATA
TATGAGAAACCGCTGATGTGGCACCTCTTAGGTGCCAGGATTCCTATTTATTTATTTTCTCAATTTTGTAAATTTTTCAT
CACACTAAATATAATATGATTTAATAGTACATTCAATATATTAAGCATTAATTGTATTGCAAGAATAGAAAGAAAATTAC
CATTTATGGACAATAAAGGTTTAATTACAATCTATATATATATATATATATATATATATATATATATAAAGGAGGAACAT
AAGTCCGCTGATGTGGCATGCCTCATTGATCAGGAAATGAATTTATATATTTTCACAGATTTTGTTGATTTTCTTAGCAT
TTTTTCTTCATTTTAATTACAAAGAATTAAAAAAATAAAATAAATGCACAAGATAAATGATACTGCCGTTTTAAAACGTC
TATAAACGTGGCCATATTAAAAGTCAATTTCTAATTAATTTCCTACCTTTTAATTGTACTTTAATGCTAATTTAGTCCAT
AAAAACTACCACTGAAAGCTTCATTTTACTTTATTTTTGTTTTACTTTCCTCCTCTCCCTTCTTTTAGTCATTTTCCTTA
CTTATTTAAATATTTTTTTTCTTCTGTAACTCCTTTCACATGGCTTTTTAAATAATTATTATTCATCCTTCATTTGTTTG
TATTTTTATTTGTAATGTAAAGATATTATAAAAATATACTAACATAAATTTTGTTTTTTTTTCTCAGGTTCTATAAGTAG
AGATTTACGATTTTGAATTTGGACAACCATTAAGGGAAAAAAGTTGATGATATTATAGAAAAAGGTAAGATGGAGATGTT
CCATATTTAAATTGCATAAATATGTGTACTTAATTGCATGAAAAATATATTTTCTAAATATGTATTCAGGGGATTTTTCA
TGATAGGTATCCAGAATTAAATGTCAAAGGTATGATTTCTTTGTATTTTCTTGTATAATATGTGACATTTCTCTATGACC
TTTATTTATATTTATATTTATATTTTTTTCTTTCATTTAAACTAATTATTTTACTATAAAAAATAAATATTTAATTTATT
ACAAATCTATATATAATAATAAAATTGAATATAAAAACGGTGATGTGGCACTCTCTAAGAGTTTCAATCCAATTTATC
>mtp_799.scaffold_2
TTAATTAAAAGAGAATCATTTTTATTAACGAGTCGCATGGTGTGAAGTATGAGGTATAATAATCTTTAGAATAAAATGTA
GAATTATTTAATTCTGCGTTTGGTTGGAGGTTAAGCAAACCTGAGATTATTTATCCCACTATTTATACCTTAGTGATGAG
ATAAGTTATCTCATATACATGGTGAAATAACTTATCCCAAAATATCTTATCTCGGAATAATCAATTCCAAAATAACTTGT
TCCCCTTGTCCTTTTCCATTTTTGATAAAATATTTATTTTTTTCACTTTATGCATCTAGTATTCAGGATCCACTAATGTA
ATTAACCCAATTATTCGTTTCATGTAGAATTTACTAAAGAAAAAAGTGTGTTTTTATCAATTTTTTTTATTTTTTTTAAA
TTTAAAATTCGAACATGAAATCTCTGAGATCCTATCGATGTTACCTCACTATTTAATGGTCAAAAACATGGGATTAAAAG
AATTGACAAAATTCTTATGTGTGGTTTCATGCTTGTAGGATCTTAATGAAGGGACCATGTCCAGCTTCTTGCATCAACAT
GATTATGATGTCCCTCATGCTATGTACACAAATTCTCATTCTCTTAAGATTTGCTTGCATTCATGAAAGCCCATCATTAG
GGGAAACTTCTTTTGAGTCATTGCATTCACATGCTCCTCCTTATATCATCACTATAATTAGTCATTTCTTTTATTACACA
ACCATCTTGTCTCTTCAACAATTCATTTCAAATTTTAAAATTTGGTCCCTAATTATGTATTTCATGACTTTAATCTAATG
CAAAAGAGCTCTAATTAACATATTTTTACCAAAATGAAGTCTTAAGGACTAGTTCCTTTTTGACCTAGCCTTTGCCAAAA
CATAGCAAATAGCCAATGTAAAAGCTTAGTTCTCAAGTAATAAATATTCCAATTCAAACCAAACAAAATGAAAAGGCACC
ACAAAGACTTTGAAAGATAAAGGCAAAAGGTGGAGTCAACTCATAAGTGAAGCTACGATTTCAACTTTATGTGTTCTGAG
TTTTATACTGACGGTTTTGAGTGATAATAATTGGATTCTAAATGTAATATTTGTACATATTTAATGAATTTATAACATAA
ATACATTGTTTAAGCAAAATCTACTGAGTTCAATCGAATCCGCATAGGCGCTGTCTCCCTGCCCTAGAGTCAAGATTTGA
GACTTATCATGAATTCAGGATTCTAATGACCCTTCAAAGTTATTGATTCTGAATTAATAACTTGTACATATGTAATGAAT
ATTTTAAAACAAATATGTATGCAATTAGGACCAAAGCTACTAGGTCCATAATCAAAGAGATAAAGATATCTAAGACATTT
TACAGATATGGTCGGTAGATTTTTACAAAGAAAATATGAGGTAAAAGTGTGAAGTTGCAATTTTCAAAATTTAGAATTTT
TCAGGAGGTGTAGTGNNNNNNNNNNNNNNNNNNNNNNNNNNNNNNNNNNNNNNNNNNNNNNNNNNNNNNNNNNNNNNNNN
NNNNNNNNNNNNNNNNNNNNNNNNNNNNNNNNNNNNNNNNNNNNNNNNNNNNNNNNNNNNNNNNNNNNNNNNNNNNNNNN
NNNNNNNNNNNNNNNNNNNNNNNNNNNNNNNNNNNNNNNNNNNNNNNNNNNNNNNNNNNNNNNNNNNNNNNNNNNNNNNN
NNNNNNNNNNNNNNNNNNNNNNNNNNNNNNNNNNNNNNNNNNNNNNNNNNNNNNNNNNNNNNNNNNNNNNNNNNNNNNNN
NNNNNNNNNNNNNNNNNNNNNNNNNNNNNNNNNNNNNNNNNNNNNNNNNNNNNNNNNNNNNNNNNNNNNNNNNNNNNNNN
NNNNNNNNNNNNNNNNNNNNNNNNNNNNNNNNNNNNNNNNNNNNNNNNNNNNNNNNNNNNNNNNNNNNNNNNNNNNNNNN
NNNNNNNNNNNNNNNNNNNNNNNNNNNNNNNNNNNNNNNNNNNNNNNNNNNNNNNNNNNNNNNNNNNNNNNNNNNNNNNN
NNNNNNNNNNNNNNNNNNNNNNNNNNNNNNNNNNNNNNNNNNNNNNNNNNNNNNNNNNNNNNNNNNNNNNNNNNNNNNNN
NNNNNNNNNNNNNNNNNNNNNNNNNNNNNNNNNNNNNNNNNNNNNNNNNNNNNNNNNNNNNNNNNNNNNNNNNNNNNNNN
NNNNNNNNNNNNNNNNNNNNNNNNNNNNNNNNNNNNNNNNNNNNNNNNNNNNNNNNNNNNNNNNNNNNNNNNNNNNNNNN
NNNNNNNNNNNNNNNNNNNNNNNNNNNNNNNNNNNNNNNNNNNNNNNNNNNNNNNNNNNNNNNNNNNNNNNNNNNNNNNN
NNNNNNNNNNNNNNNNNNNNNNNNNNNNNNNNNNNNNNNNNNNNNNNNNNNNNNNNNNNNNNNNNNNNNNNNNNNNNNNN
NNNNNNNNNNNNNNNNNNNNNNNNNNNNNNNNNNNNNNNNNNNNNNNNNNNNNNNNNNNNNNNNNNNNNNNNNNNNNNNN
NNNNNNNNNNNNNNNNNNNNNNNNNNNNNNNNNNNNNNNNNNNNNNNNNNNNNNNNNNNNNNNNNNNNNNNNNNNNNNNN
NNNNNNNNNNNNNNNNNNNNNNNNNNNNNNNNNNNNNNNNNNNNNNNNNNNNNNNNNNNNNNNNNNNNNNNNNNNNNNNN
NNNNNNNNNNNNNNNNNNNNNNNNNNNNNNNNNNNNNNNNNNNNNNNNNNNNNNNNNNNNNNNNNNNNNNNNNNNNNNNN
NNNNNNNNNNNNNNNNNNNNNNNNNNNNNNNNNNNNNNNNNNNNNNNNNNNNNNNNNNNNNNNNNNNNNNNNNNNNNNNN
NNNNNNNNNNNNNNNNNNNNNNNNNNNNNNNNNNNNNNNNNNNNNNNNNNNNNNNNNNNNNNNNNNNNNNNNNNNNNNNN
NNNNNNNNNNNNNNNNNNNNNNNNNNNNNNNNNNNNNNNNNNNNNNNNNNNNNNNNNNNNNNNNNNNNNNNNNNNNNNNN
NNNNNNNNNNNNNNNNNNNNNNNNNNNNNNNNNNNNNNNNNNNNNNNNNNNNNNNNNNNNNNNNNNNNNNNNNNNNNNNN
NNNNNNNNNNNNNNNNNNNNNNNNNNNNNNNNNNNNNNNNNNNNNNNNNNNNNNNNNNNNNNNNNNNNNNNNNNNNNNNN
NNNNNNNNNNNNNNNNNNNNNNNNNNNNNNNNNNNNNNNNNNNNNNNNNNNNNNNNNNNNNNNNNNNNNNNNNNNNNNNN
NNNNNNNNNNNNNNNNNNNNNNNNNNNNNNNNNNNNNNNNNNNNNNNNNNNNNNNNNNNNNNNNNNNNNNNNNNNNNNNN
NNNNNNNNNNNNNNNNNNNNNNNNNNNNNNNNNNNNNNNNNNNNNNNNNNNNNNNNNNNNNNNNNNNNNNNNNNNNNNNN
NNNNNNNNNNNNNNNNNNNNNNNNNNNNNNNNNNNNNNNNNNNNNNNNNNNNNNNNNNNNNNNNNNNNNNNNNNNNNNNN
NNNNNNNNNNNNNNNNNNNNNNNNNNNNNNNNNNNNNNNNNNNNNNNNNNNNNNNNNNNNNNNNNNNNNNNNNNNNNNNN
NNNNNNNNNNNNNNNNNNNNNNNNNNNNNNNNNNNNNNNNNNNNNNNNNNNNNNNNNNNNNNNNNNNNNNNNNNNNNNNN
NNNNNNNNNNNNNNNNNNNNNNNNNNNNNNNNNNNNNNNNNNNNNNNNNNNNNNNNNNNNNNNNNNNNNNNNNNNNNNNN
NNNNNNNNNNNNNNNNNNNNNNNNNNNNNNNNNNNNNNNNNNNNNNNNNNNNNNNNNNNNNNNNNNNNNNNNNNNNNNNN
NNNNNNNNNNNNNNNNNNNNNNNNNNNNNNNNNNNNNNNNNNNNNNNNNNNNNNNNNNNNNNNNNNNNNNNNNNNNNNNN
NNNNNNNNNNNNNNNNNNNNNNNNNNNNNNNNNNNNNNNNNNNNNNNNNNNNNNNNNNNNNNNNNNNNNNNNNNNNNNNN
NNNNNNNNNNNNNNNNNNNNNNNNNNNNNNNNNNNNNNNNNNNNNNNNNNNNNNNNNNNNNNNNNNNNNNNNNNNNNNNN
NNNNNNNNNNNNNNNNNNNNNNNNNNNNNNNNNNNNNNNNNNNNNNNNNNNNNNNNNNNNNNNNNNNNNNNNNNNNNNNN
NNNNNNNNNNNNNNNNNNNNNNNNNNNNNNNNNNNNNNNNNNNNNNNNNNNNNNNNNNNNNNNNNNNNNNNNNNNNNNNN
NNNNNNNNNNNNNNNNNNNNNNNNNNNNNNNNNNNNNNNNNNNNNNNNNNNNNNNNNNNNNNNNNNNNNNNNNNNNNNNN
NNNNNNNNNNNNNNNNNNNNNNNNNNNNNNNNNNNNNNNNNNNNNNNNNNNNNNNNNNNNNNNNNNNNNNNNNNNNNNNN
NNNNNNNNNNNNNNNNNNNNNNNNNNNNNNNNNNNNNNNNNNNNNNNNNNNNNNNNNNNNNNNNNNNNNNNNNNNNNNNN
NNNNNNNNNNNNNNNNNNNNNNNNNNNNNNNNNNNNNNNNNNNNNNNNNNNNNNNNNNNNNNNNNNNNNNNNNNNNNNNN
NNNNNNNNNNNNNNNNNNNNNNNNNNNNNNNNNNNNNNNNNNNNNNNNNNNNNNNNNNNNNNNNNNNNNNNNNNNNNNNN
NNNNNNNNNNNNNNNNNNNNNNNNNNNNNNNNNNNNNNNNNAGAGAGAGAGAGACAGAGAATCCAAAATATTAACTTCCG
AAAAAGCTGTATTATTCATCTACCCAAAACTAGGAAAATGGTAACTGAGTAGCTGTCTTAAAAAAGTTCACCAACTGAAA
ACCTATGAGAGAAGTTACCTGTCGTAGAGGCCAGCACCGGCATAACCTTCCAAATCTTCCCCATTGGAATCAGATCGGAA
GATGATAGATCTTTTTATGAAAAGGCCGATCGGTTTGCTTGGGTAACCTAACACCTGCAAGTATTTTTAGATCCATCAGA
AGATTCAGAACAAAGGTGAGAATCTCACTCTTTCCCATTTAATTACTATCAATAGAGCCCCTACGACATCTGCTTGGACA
CTAAATAGCTACTCATCTATCTTAAAAATGAAGATTTCAGAGGAGGTCAGGTGGAAGGGAGGATATATAAGGGGCTACAA
AAGGTAAATGTGACTCTGGAAGATCAACAGGCACCAATACTCACTTGAGGAGAGTTGAGATCCTTTTTCTTGCAGATAAA
ACTCAAAGCACGTCCTGGATAAGCTCCAACAAGTGTTTCCCCAAGGCCCCTGACCACCTGTACAGAAGGAAAGACATAAG
CACCCTTTTCCCTTTATGGAAGCAAACATATTCCAAGATGTCATGCTTTAGTGATTTCTTTTTTATGCCTCTTGTCCAAG
CTAATTTCAATTAATGATCTACCTTAAGAAATATGGTTACTTGTCGAGATAATGGCAGACAGAGGAAGCAGAAATTGAGG
AAGAGGACAGATGCTAAGGTAGGATATAGTTCATTTTTAATGTTCAATTAAAATCCAATACAATGATAAAAACCGTTGAT
CTGACATTACCTCGGCATATATTTCTGAGTCGTCTCCAGAAGATGGGTTGGTTGTGTGAATGACAAATGCATAATCAGCA
TTTATTATTTCTTGAACAAGGACAGCCATGCACAGATAGTCATGATCCAGTTTCACCTTCCTTGTGCTGAAGTATGCTCT
CTCATTCCATTTTGAAGCCCACACCTGGAGAACATAAAATATGAAAATGCGTGTCCACCTACTGGATAGAAATGTAACGG
CGAGGAGTAAAAATTTCTTCCCTTTTATCGGAAAAGGTTATCTTGAAAAGATCAAATGATATAAATGTAACAAGTAAAAT
CTCCCAAGATGCCAGTATTTCAAGAAGCAACATATATGTGAAATCTTTGAAAAGCCAGACACACCTAGCACTCCAAGAAT
GAACTCGTATTTCACGAAATCCTTGACAAACAAAGGCTTCAATGTAAAATATTACTATTTGTCTATAGCCTGCTACCTGT
CACATCAAGATTTGAGCTACAGAATTACAGATATTAAGGAATGCTATAGAAGGTTTACCTTTTTTATGGCCATCCATGCT
TGTTCCCACCGCTTGGGACCTTCATCACCAGGCCAAGGCATGCCAGAACCCTGCATCTTCTCCTTCAGCTCTTTGACCTA
TAAAAGTATGATGACAAGTGTGTTGGCCAAAGATATCAATCTTCTCTGATGTAGTAAAGCCGGATGCCTTTGAAAAAATG
ATCAAGGTATCTATTATCCAGGTCGTGAATTTCTTTTTATGACTAATAAACACGTCTGAAGGGATTGAATCAAAAGAAAA
AACTTTCTTAGCTCGGTAGGTTGATGAAAAGAGAATTAAAGCACCCATTAGAGAATCCAAATGTCTTCTCTGCTTACAAA
AGTTTCAGTAAGTTACATTAAGGAACAATAAATCAGAAACAAAGAGAATAAACAAAAATACCAATTGAGCTGGTGCTGAA
AGATCTAAAACCGTTGTGCGAATTTCACCAAGAGCGCTAAAGTCTCCTTCAGATAGTTTTTTTGTCAGAATTTGCAACTC
TTTTGCCACTCCCTGTGAATTTTAAAAAACAGTTCCATCAATTGGTATCATTCTCAGAAACACATAAAGCAAAAGAGAGA
AAGGTAGGATGAGAAACCCATCTCAAATGTTACATTGTAAAGTGCCAAAATTCGTATAAAAAGATCCCATAATCCAGGAA
ACAAATTGTACAATTATAAAAAAGGATTCTCTTTGCTTTATTATGATAACAGAAAACAATCTTTATTTTAGATATCTTTT
TCTTTTCTCTTTTATATCCTTCTCCGTCTTAAAGATCCAATGAACCGGGAAGAGAACTGTGCAATTACCAAAAATGATTC
TCTTTTGTTTTGTTATGACAACTCAAAAGATCCTTATTTAGGGTGAGTTAGAATCCCACATTGGTTGGGGTATGGAATGA
TGGCTTGCTTCTATAGATTCAGGCAATCTTCCCATCATGTACTAATTTTTGGGCTTGAGTTAAGCTCAAGTTTCATATCT
TTACATAGTATCAAAGCCTAGGGCAATCTCCCCCTCCCCCCTATTTGGGCCCCCATGTTATATAATCCATGCTCCAATAG
GGTCTGGCAATGAGTGGGATACAATCCTCCTCTCGTTGGCAAGCTTTTGGGGTTGAGTTAGGCTCAAGTGTCATATCTTT
ACTTAGATCTCTTTCCCTTTTCTTCTTTTCTATTTCTTCTTCTCCTTCTTTTTCTTCAACTGTTTTAGTGTACGGCTTTG
CATGTGTTTCTCGCATCAATTAATAAAACTATATACAAGAAGTACAAAACTATTAAGAAAATAGCAATTGACCTTAAAAT
AAATGTTATATCTTAATGATAGAAATTTCATATAGGTAGGATAAAAAGTTTTTAAAGAAAACGTGAACCTCTTTCTTTAA
TATTTTTAATTCTTTTATTTATTTATTTATTTTATTTACCAGAATTTAAGTAAGAATATATAAGGACGAGTGAAAATATA
AATGGAAAATAAGCTGATATTGTTTTGACAAGTAAATGGAAAAGAACCTGATTTATGTCGTCTGAAAGTACTTTCTCAAA
GACTCCAAATGGAAGAGCTACTGACGTAGGAATTCCCACCGAGGAAGGCACTTTTCCTTTCAGATATGCAATATTACGTG
ATTTAGCTCCAACCTAGATAAATCATTATCATACAAATTTGAGAAATGTGTTCCAGAATCAAGATCAGCAGCTTCAATCA
TTTAGGTCAACAAAAAAGGCGAAGAAATCAGTTTAGTTTTCTAATCACAGTCAATATTGCAAACCTCACCATTTCACTTG
TGAATTCATCTGCTGATATTGCGTAACAACCACCAAATTGCTTTTTCACCAATCTAAGTGTTGCTGAAGTTTCAACTTCT
ACCAAGTTACTTGAACTTTGGAGCTCAATCTCATTCACCTCACTAGCAGATGCCAAAAAGTAAAACCAGATAAAAAGAAC
AGAATAATAACCGATAAAATGCCACTCATATATATTTGCACTTTAGACAGAAATGAGTTGTGTCCAAAACAGAAAGTATT
TCCTATGAAAGAGAATTTTGTTTTTGGTTCACGAGTTCATTCATCTTTCCCAAAACAAAAATTTAGAACTTTAAGGCATA
CATTACAAAACCGTGTTAAAGCACAAATTTTAGGATTAAAACAAGCTAAACATTTACCTGCGAAAATCATGGTCAAGGAA
ATATTTGTTTGACATTTCAAATAGTTAATAAGGTTTTGAGAAAGACGCACTAATAATTGAGTTTACCTATAGATTATGTC
TGAAGGTGTAGGCTTTAAGAGCAAAATCCTTCCTTCCTTTGCTTGGAGGTCAGCCAATATATTGGGATCAAAGCATGTAG
CAAAGCAAACCTAACANNNNNNNNNNNNNNNNNNNNNNNNNNNNNNNNNNNNNNNNNNNNNNNNNNNNNNNNNNNNNNNN
NNNNNNNNNNNNNNNNNNNNNNNNNNNNNNNNNNNNNNNNNNNNNNNNNNNNNNNNNNNNNNNNNNNNNNNNNNNNNNNN
NNNNNNNNNNNNNNNNNNNNNNNNNNNNNNNNNNNNNNNNNNNNNNNNNNNNNNNNNNNNNNNNNNNNNNNNNNNNNNNN
NNNNNNNNNNNNNNNNNNNNNNNNNNNNNNNNNNNNNNNNNNNNNNNNNNNNNNNNNNNNNNNNNNNNNNNNNNNNNNNN
NNNNNNNNNNNNNNNNNNNNNNNNNNNNNNNNNNNNNNNNNNNNNNNNNNNNNNNNNNNNNNNNNNNNNNNNNNNNNNNN
NNNNNNNNNNNNNNNNNNNNNNNNNNNNNNNNNNNNNNNNNNNNNNNNNNNNNNNNNNNNNNNNNNNNNNNNNNNNNNNN
NNNNNNNNNNNNNNNNNNNNNNNNNNNNNNNNNNNNNNNNNNNNNNNNNNNNNNNNNNNNNNNNNNNNNNNNNNNNNNNN
NNNNNNNNNNNNNNNNNNNNNNNNNNNNNNNNNNNNNNNNNNNNNNNNNNNNNNNNNNNNNNNNNNNNNNNNNNNNNNNN
NNNNNNNNNNNNNNNNNNNNNNNNNNNNNNNNNNNNNNNNNNNNNNNNNNNNNNNNNNNNNNNNNNNNNNNNNNNNNNNN
NNNNNNNNNNNNNNNNNNNNNNNNNNNNNNNNNNNNNNNNNNNNNNNNNNNNNNNNNNNNNNNNNNNNNNNNNNNNNNNN
NNNNNNNNNNNNNNNNNNNNNNNNNNNNNNNNNNNNNNNNNNNNNNNNNNNNNNGATATTCGGCAGATGGCTGCAATAAG
TGATGGTACCACTCTGCCTTGCTTGCAAGTGCAAGACGGGTTCTGTCAAGCACAGCTTTTGCAAATAAAGCCCAATGGTT
GTCTCCACCATTGGACATTGAAAGAGCTTGATTCCATCCCTTTATAAACAAAAAGATATTTCGATCAACAGACCTTTGTA
ATTGAACTTTTGTACAGGATGTAATGAAATTTTTTCAATGAATTTAAATTCTTTTTTCTGCTCAAAGCAAAGCAGTTCAG
ACCTAAAATTATTGAATATTTAAGATAACTCAGTACATCTAGCGAAGGAACAACAGCACACTAAGGGGTTGTTTGGTAGA
GTGTATTAGGAAAAATAATGCATGCATTAGCCTTGTGTATTACTAGTACCTTGTTTGGTACTTTTTTCCAACATATGCAT
AACTAATTCTTGCATTAGCTATACACTCTATTGTGTATTAAGGTTTGTATTACTAATACTACGGATTTCTAGGTATTAGC
AATGCCAATAGTTTTAATGCATGCATTAGCATGATTAAAGACCCAGTTGCCCCTCAAAACCTTTCTTACATCTCTTCACC
ATAATAGTGGAGGGTATCTTTGTAAATAAAAATTGTATGCAATGCATGCTATTTTTAATGCATCAAACCAAACAAAGCAT
AAAAATAATCTACGTATAATTAATGCAAGCATAACTAATGCATGCATAACTAATGCAAGCATTGCTAATATACTCTATTT
AGCATTATTCTTATACGCTCTACCATACAACCCCTAAACTATTTATAATTACCTTCAAGCAATAAACAAGATCTTCATTA
TCGTCCACAGAGAGTGCGAGATTTTCAAGAACGAGGGAGATGAAGTACATGATTTTCTGTGAAAAAAGTAGCATTGGCCG
TGAAGAGAGCAACGTTAAGTTTTGAAATTAATGAAACACATTTAAACAAAGAAACTTGATTTTAAAACTGTGAGAAACAT
TTAACATAGTGTACCTNNNNNNNNNNNNNNNNNNNNNNNNNNNNNNNNNNNNNNNNNNNNNNNNNNNNNNNNNNNNNNNN
NNNNNNNNNNNNNNNNNNNNNNNNNNNNNNNNNNNNNNNNNNNNNNNNNNNNNNNNNNNNNNNNNNNNNNNNNNNNNNNN
NNNNNNNNNNNNNNNNNNNNNNNNNNNNNNNNNNNNNNNNNNNNNNNNNNNNNNNNNNNNNNNNNNNNNNNNNNNNNNNN
NNNNNNNNNNNNNNNNNNNNNNNNNNNNNNNNNNNNNNNNNNNNNNNNNNNNNNNNNNNNNNNNNNNNNNNNNNNNNNNN
NNNNNNNNNNNNNNNNNNNNNNNNNNNNNNNNNNNNNNNNNNNNNNNNNNNNNNNNNNNNNNNNNNNNNNNNNNNNNNNN
NNNNNNNNNNNNNNNNNNNNNNNNNNNNNNNNNNNNNNNNNNNNNNNNNNNNNNNNNNNNNNNNNNNNNNNNNNNNNNNN
NNNNNNNNNNNNNNNNNNNNNNNNNNNNNNNNNNNNNNNNNNNNNNNNNNNNNNNNNNNNNNNNCTAAGTTTCTTGTAGA
CAACATTACCTCAGTTTTGTAGCCCCATGCAGTTTCAATAGCAGACTCAAGATCTGCACCTGAATGAACAGCCTGCAAAT
GGATCACCATTAAACGGTGGTCTTCAAGCTCTATAGAAATGATCTTAGGAGGTACATGACCCAAGTCTTCTCAAGTTAAA
CAGATAATCAAGCACACATTTATAAGTGAAACTTCTCCAATACACAAATGTTACTTTGTAGTTTTGATGATTTAACAAAC
AATGGGACCTGGTCCCATGAGTAATGCCCGTCCTAGAACAAATGGAGAACAGCTGTAAAAACTGCCAACACTGTCATGGC
TGGTGGGTGCGGGAAACGAGGACAGAGCTCTAAGCCGATGGGCTCGCACTAGGTTGCTTTGTCTCTACTGATATATACCT
TTGTTGACATGAAACAACCTAGTTTTTGAGTGATTCAAGAATTTTCAAAAGGCAATTACTCTCCAGCAAAAACAGCTCTC
AAGAACAGCAAGGGACAAGAGTGTCTCGAGTTGTTTATTTGAAAGTCGTGTTGTGAGTCGTAACATTGTAAGATCTAATC
CTAAGTTATAAAGGAACTTAGATCGTGTCATTTATATTCTCAGTTGACGATTAACATAGCTAGAGTTAGCTGTGTAGAGT
ATTGTTGAAGTCTATGTTAACTAGAGCTAGTTAATATAGTAGGCAACATAATTATTGCTTTGATTCATCTTGTAATAGAG
TTGTTGCAAGTGGTAGGGTTAAGAGCTTAATCCTTGAGTGATTATTGGAGTCTGTAATCACGGGTTGCTTGGAGTTAATG
AAGAGCAGTTGAGAAATCCTGTGTGACAGGTCGTGGTTTTCTCCTCCACTGAGCAAGGAGGTTTCCACGTAAACATCCTT
GTTGTCTTTGTGTTTTTACCTTCTTTACTGTTTTATATTGTGGTCCTTTGACGTGTGGTGGACTCTTACAAGTCATCAAT
AAATATCCTCAAGACAAAGAGAATCACACCTCTTTAGGGAAACCGTTAGTTCTAAGTCAGCTTGATTTATTTGGTGCCTA
CTTATTTCTTTCCTATCAAAACAGCTACTGATCTCACATTACATCATTAGATCATATACTTCAAATGACATTCTGAAGCC
CCTTGAAAGTTTAACATAACCAGCATAGATGTGCATATTTACGTGAAGTCTATAAAGGAAAAAGATAAATCTTAACCCAG
GGCAGGGAATACTAGTCTGACAGATACGTTGAGAAATGGCACAGATAGGGTACAACTGCAATTTTTCAGTGTCTACTAAC
TTAATTTATGCAAAAAAGGATCCACATATAGATGCAAAAAGGACAAACAAAAGAAAAGCAGGCGAGAATAGGGGTAACAA
CATCCAGTTATCCATCAACTCCCAAACCAGGCATCAGATAAATGGACACAAACAAGACTGAGATAAGAAATTCAATAAAA
GGGATAGTGGTATTTAACCTTCAATGTTTTCATATAGTGACCTAAATCACGCAAAAGACCACCCTTTTGATCTCCTCNNN
NNNNNNNNNNNNNNNNNNNNNNNNNNNNNNNNNNNNNNNNNNNNNNNNNNNNNNNNNNNNNNNNNNNNNNNNNNNNNNNN
NNNNNNNNNNNNNNNNNNNNNNNNNNNNNNNNNNNNNNNNNNNNNNNNNNNNNNNNNNNNNNNNNNNNNNNNNNNNNNNN
NNNNNNNNNNNNNNNNNNNNNNNNNNNNNNNNNNNNNNNNNNNNNNNNNNNNNNNNNNNNNNNNNNNNNNNNNNNNNNNN
NNNNNNNNNNNNNNNNNNNNNNNNNNNNNNNNNNNNNNNNNNNNNNNNNNNNNNNNNNNNNNNNNNNNNNNNNNNNNNNN
NNNNNNNNNNNNNNNNNNNNNNNNNNNNNNNNNNNNNNNNNNNNNNNNNNNNNNNNNNNNNNNNNNNNNNNNNNNNNNNN
NNNNNNNNNNNNNNNNNNNNNNNNNNNNNNNNNNNNNNNNNNNNNNNNNNNNNNNNNNNNNNNNNNNNNNNNAAAGCATT
CTGCAACAAGTCTGTAAGTCTGTCCTGAGCCTTGCTTATTTCACTGTAACAACAAAGACATTAGGAACAGTCAAATCGGA
ATGCTTGACACTCACAACAACATGAATGTTTCTGCAACTTGAACACAAAGGACAAGATTAATGAAAGAAATCGAGACTCA
TACTTCATTATGTTGGCATTATAATGGAGGAAACGAACCTGAAGTTCAAGGGTCAAAAAGGTATATATAGAGGTAAATAT
AAGAAGAGATTTACCGTGGTTTTACGTTATAGTTTTTGTTCCATATCAGTTGCCTTGTAGCCATGAACCTCATCCATACA
AGAATTCCAGCAAAACCAAGTTCACCAGCACTAGTGGCATCTTCCATCAAGTCAGCAGCAATATTAAAACTGTTGAAAGT
AAAATATGACGTGATGTTAAAACTCGGCACATCTTTTGGCAACCAAATTAGAAATCATGCATTTGAAAAAAACCACACAA
TGCAGGCATCCAAATTATAAACTGATTTCCTCATTATCTTTGCCAGTACTAGGTTCTATTATGCAAATAAGTTAAACATG
TCCACAAAATATTGACAAGAAATGCCAAAGTGGGAACTATTAGTGTGCACTTATCTTTAAAGGTAGAGCAGGAATTTAGA
CAAACTCTCAATCAATCAATCAACTATGCCTCAACCCAGATTAGTTAGGGTTGCTATGTGAATGGTCTATACCCATTCTG
CCTTTTTAGGTCCCAGTATCTACAGGTGTCATCATAACTAGACTATCTTACCCAGTTCATCAATCTACTGCAGCCCATCG
GTCTGGGCTGAATCCAAGAAATTCTCAATAACATGAAAGACAAGTTAAGAGCTTGAAACTGAAACACAGAAAAAAGTAAA
GAGGCTAAGTCAGAGATGGGAGCCAAAAAAGAGATCTGCTCACCGGTGCATAAANNNNNNNNNNNNNNNNNNNNNNNNNN
NNNNNNNNNNNNNNNNNNNNNNNNNNNNNNNNNNNNNNNNNNNNNNNNNNNNNNNNNNNNNNNNNNNNNNNNNNNNNNNN
NNNNNNNNNNNNNNNNNNNNNNNNNNNNNNNNNNNNNNNNNNNNNNNNNNNNNNNNNNNNNNNNNNNNNNNNNNNNNNNN
NNNNNNNNNNNNNNNNNNNNNNNNNNNNNNNNNNNNNNNNNNNNNNNNNNNNNNNNNNNNNNNNNNNNNNNNNNNNNNNN
NNNNNNNNNNNNNNNNNNNNNNNNNNNNNNNNNNNNNNNNNNNNNNNNNNNNNNNNNNNNNNNNNNNNNNNNNNNNNNNN
NNNNNNNNNNNNNNNNNNNNNNNNNNNNNNNNNNNNNNNNNNNNNNNNNNNNNNNNNNNNNNNNNNNNNNNNNNNNNNNN
NNNNNNNNNNNNNNNNNNNNNNNNNNNNNNNNNNNNNNNNNNNNNNNNNNNNNNNNNNNNNNNNNNNNNNNNNNNNNNNN
NNNNNNNNNNNNNNNNNNNNNNNNNNNNNNNNNNNNNNNNNNNNNNNNNNNNNNNNNNNNNNNNNNNNNNNNNNNNNNNN
NNNNNNNNNNNNNNNNNNNNNNNNNNNNNNNNNNNNNNNNNNNNNNNNNNNNNNNNNNNNNNNNNNNNNNNNNNNNNNNN
NNNNNNNNNNNNNNNNNNNNNNNNNNNNNNNNNNNNNNNNNNNNNNNNNNNNNNNNNNNNNNNNNNNNNNNNNNNNNNNN
NNNNNNNNNNNNNNNNNNNNNNNNNNNNNNNNNNNNNNNNNNNNNNNNNNNNNNNNNNNNNNNNNNNNNNNNNNNNNNNN
NNNNNNNNNNNNNNNNNNNNNNNNNNNNNNNNNNNNNNNNNNNNNNNNNNNNNNNNNNNNNNNNNNNNNNNNNNNNNNNN
NNNNNNNNNNNNNNNNNNNNNNNNNNNNNNNNNNNNNNNNNNNNNNNNNNNNNNNNNNNNNNNNNNNNNNNNNNNNNNNN
NNNNNNNNNNNNNNNNNNNNNNNNNNNNNNNNNNNNNNNNNNNNNNNNNNNNNNNNNNNNNNNNNNNNNNNNNNNNNNNN
NNNNNNNNNNNNNNNNNNNNNNNNNNNNNNNNNNNNNNNNNNNNNNNNNNNNNNNNNNNNNNNNNNNNNNNNNNNNNNNN
NNNNNNNNNNNNNNNNNNNNNNNNNNNNNNNNNNNNNNNNNNNNNNNNNNNNNNNNNNNNNNNNNNNNNNNNNNNNNNNN
NNNNNNNNNNNNNNNNNNNNNNNNNNNNNNNNNNNNNNNNNNNNNNNNNNNNNNNNNNNNNNNNNNNNNNNNNNNNNNNN
NNNNNNNNNNNNNNNNNNNNNNNNNNNNNNNNNNNNNNNNNNNNNNNNNNNNNNNNNNNNNNNNNNNNNNNNNNNNNNNN
NNNNNNNNNNNNNNNNNNNNNNNNNNNNNNNNNNNNNNNNNNNNNNNNNNNNNNNNNNNNNNNNNNNNNNNNNNNNNNNN
NNNNNNNNNNNNNNNNNNNNNNNNNNNNNNNNNNNNNNNNNNNNNNNNNNNNNNNNNNNNNNNNNNNNNNNNNNNNNNNN
NNNNNNNNNNNNNNNNNNNNNNNNNNNNNNNNNNNNNNNNNNNNNNNNNNNNNNNNNNNNNNNNNNNNNNNNNNNNNNNN
NNNNNNNNNNNNNNNNNNNNNNNNNNNNNNNNNNNNNNNNNNNNNNNNNNNNNNNNNNNNNNNNNNNNNNNNNNNNNNNN
NNNNNNNNNNNNNNNNNNNNNNNNNNNNNNNNNNNNNNNNNNNNNNNNNNNNNNNNNNNNNNNNNNNNNNNNNNNNNNNN
NNNNNNNNNNNNNNNNNNNNNNNNNNNNNNNNNNNNNNNNNNNNNNNNNNNNNNNNNNNNNNNNNNNNNNNNNNNNNNNN
NNNNNNNNNNNNNNNNNNNNNNNNNNNNNNNNNNNNNNNNNNNNNNNNNNNNNNNNNNNNNNNNNNNNNNNNNNNNNNNN
NNNNNNNNNNNNNNNNNNNNNNNNNNNNNNNNNNNNNNNNNNNNNNNNNNNNNNNNNNNNNNNNNNNNNNNNNNNNNNNN
NNNNNNNNNNNNNNNNNNNNNNNNNNNNNNNNNNNNNNNNNNNNNNNNNNNNNNNNNNNNNNNNNNNNNNNNNNNNNNNN
NNNNNNNNNNNNNNNNNNNNNNNNNNNNNNNNNNNNNNNNNNNNNNNNNNNNNNNNNNNNNNNNNNNNNNNNNNNNNNNN
NNNNNNNNNNNNNNNNNNNNNNNNNNNNNNNNNNNNNNNNNNNNNNNNNNNNNNNNNNNNNNNNNNNNNNNNNNNNNNNN
NNNNNNNNNNNNNNNNNNNNNNNNNNNNNNNNNNNNNNNNNNNNNNNNNNNNNNNNNNNNNNNNNNNNNNNNNNNNNNNN
NNNNNNNNNNNNNNNNNNNNNNNNNNNNNNNNNNNNNNNNNNNNNNNNNNNNNNNNNNNNNNNNNNNNNNNNNNNNNNNN
NNNNNNNNNNNNNNNNNNNNNNNNNNNNNNNNNNNNNNNNNNNNNNNNNNNNNNNNNNNNNNNNNNNNNNNNNNNNNNNN
NNNNNNNNNNNNNNNNNNNNNNNNNNNNNNNNNNNNNNNNNNNNNNNNNNNNNNNNNNNNNNNNNNNNNNNNNNNNNNNN
NNNNNNNNNNNNNNNNNNNNNNNNNNNNNNNNNNNNNNNNNNNNNNNNNNNNNNNNNNNNNNNNNNNNTAACGGAAGTGG
AGGATGATATCCCAAATAAGGAAAGAATATATCTGAGTAGCAGCAACATGATTAGAATTTAGAGCTTGAAAAGAACAGTT
GAGAATGAACAAACATAACATTCCTTTACACCTTGTTTGGATGGTTGTTACCTGTTGTACTGTGTTGTTACAATGTTTGT
TTTGATTATTACTTAAATTATATTATATAGTATTGTTTGAATCTATTGTTAGGTAACGACGAAAAAACCCATTTTATGTA
ACGACCGATTTGGTGTGATCGCGTCGTTACCTTAATAGTTTCTTCTCATTTTGTCTTTACTTATTATTTAATAATTCTAT
TTTATCCTTAACCCTACCTTTTCATAGTAGCTCTACCCATACCCTACTTTTCTTCTAGATTTATCATTCAAATTATGAAT
ATGTGACATTATGTAATGATGGAGAACGATACAATCTATCCAAATGTTGTATTCATTAGAACACTACAATAGGACATAAT
ATAACATAATACAATACAATACGATACATTATGAAACAATACGTAACAACCATCCAAACAGAGTAAGCACAAAGCGCAAC
TGAGCTTTTCTCCGAAGTGTTGCATTAGCTTTATTTTGTAGCAATTCGGTAGAATTTAGAGCTTAAAAAGAATACAATTG
AGAAAGAACAAATATAGCATTCCTTTTAGCAAAGCGAAGCTTTTCACCAAACTATGGTATATCAACAGTCCTGACAAGGT
AGTGTCCTTTTGGTTCCCAAATGAGACAGAGCACAGGGGGACTTTCTTTCTAATCCCCTAAGAATGGGATTAACATGCTT
TTTTCTCTGTCATTCGTTAGGGGAAGGGATAGTGATATCCCTTGGAATAAGTGGGTGGTTCTACTCCTTATTTCAGTCAT
GCATTTCCCTTTTGTCCTACACAGCCTCACCCCCCCCCCCCCTCCCTCCCTTTGAGCTTGAAAACAAACATAACATTCCT
TTCTCCAAATTATGGTATATCAACCATCACAGTTCTGACAAGGTAGCATCATTTGGTTCCCAAACGAGAGAGCATGAGGG
AACCTTATTTCTAATCCTCTAAGAATGGGATTAAATAAAGTCTCTTTTTGCTTGGTCATTCTTTAGGGGAAGGGATAGTG
GTATTCCTTGGAATAAGTGGGTAGTTCTACTCCTTATCTTAGTATTGCATCTCCCTTTTGTCCTACACTGCCCCTCTCCA
CACTCCCATCTCATGTTGCCTCCTTGGCAACTTGTCTCAGTCGCTTTCTTTTTGTTTTTAGCCTTCTTTCGTATATTGTT
TTGTTTTTATTGTTGCATTAGCTTTGTGNNNNNNNNNNNNNNNNNNNNNNNNNNNNNNNNNNNNNNNNNNNNNNNNNNNN
NNNNNNNNNNNNNNNNNNNNNNNNNNNNNNNNNNNNNNNNNNNNNNNNNNNNNNNNNNNNNNNNNNNNNNNNNNNNNNNN
NNNNNNNNNNNNNNNNNNNNNNNNNNNNNNNNNNNNNNNNNNNNNNNNNNNNNNNNNNNNNNNNNNNNNNNTAAAATAAT
CTTCTTTACAACTTGTTGCTTTATGGTGTCGTTTAATTATATAGATGATACAGACTTTTTGTTTGATTTTACTGGTTCCT
ACTTCCTGGTTATTAACAGACTACACATTCTGTAATTATATGCATCCACTGGATATTAGTCTTGCCTTTCTTACCTTAAA
AAAAGGAAACAAAGAAAAGAACTGGTCATACTCATTCATAGACTGTACACTTGATTTCATGTCAAAGTCGGCTCACTGAT
TGTACTTGATTAAAATTTAAAGCCTAATCGTTGACTCTAAGACTAGCATTTTTTAAATTAAAACAACAATTTCATGGTAG
ACTTGAGCCACCACTAGTCTTGTATAAAATTTTCCCTAAAACCAACCCACCCTATTTAACATGGGCGAAATGGAGATCAG
AAAGAAATCCCTTGATTCCTTAGTAGCAGTCTATCTGCAAGAGGGAGCAATAATAGTCCTATGGCTTCCTATCCATGAAC
CAAACAGCCAGTTGACATATTCTGAGAAAACATGCAAATAACAACAACAAAGATCAGCTGGTTGTTGTGTTCATGGATAG
GAATGCACAGGATTATAGTTGACAAGCTAATTTCCATACAAATCCTGAACTAGGATTGAGAATTTCAATATATGCCAATG
TCAAAATGCTCGGCTTTCAGTAGAAAATAAAAGGCTTGAAAATTTGAAATGATCAACTCAGTGATGTTAGCTACCAACAA
ATTGCAGTATGACTTCCCCAGAAAGGTGTGGGACTAAAGGAATAAGTTACTTGCCTTCTCTTTCTCAGGGGTGTAATTCT
GTTTTCCCTTCCTCTCCCACCTCAAATATGATTGGATCTGTACAAGCTCCTCAGGAACTGAAACATCTGGGCCTCGTATC
TCTTTTCTTGACAATTTGATATGAAAATTACCACCAATATTCTTTATCCTGAAGAAGAAAGAGAAGTGAAATCTATGCAG
CTCTTTAACCAAAATGCTATGCTGTTCCTTCACAAAGATACTCATTTACCATTTATCGTGGGCTTCATCGTATATGNNNN
NNNNNNTATTCTTTATCCTGAAGAAGAAAGAGAAGTGAAATCTATGCAGCTCTTTAACCAAAATGCTATGCTGTTCCTTC
ACAAAGATACTCATTTACCATTTATCGTGGGCTTCATCGTATATGAGAAACTCAATAGCTTCGATAGCAGTGTCCCGTAT
CTCCAGTCTCAGGATGGAGTTAGAGCCAGACTAAGAGTAAAGATTCAACAACAAAAAATCATCAATTTTGCATCATAACT
TAATCCATGTATGAGAGCAGCAAAACCATTTCCAACTTACTTTAACAAATGGAGTTCTAAGTGCTTTGTTCTTGTACACT
TTGGTCCCATCTGGACGATCATTAGGAAGAGACCATGTTCTAAGATAATCATATAGAGAATAATATAAGGATGATTAGTC
ATCACAAGCTTAAGTTTCGCAAAATGATGACAGTTCAATTTGCAATTAAACTTACTCTTTCCCGAACTTTACTGCCCCCC
AGTGCAAAAACAGTTTATCACTACCATTTGTAACTTGAAAATCCACAAAGGACACATCACCTGAAGTGGGAGGCCTAACA
TCAACCTGTTATAGTGCAGAAGCAAATTTGTATGACCAGCATAAGACATATAGGCTGCCTCTTTTACAAGCAAGTCATAA
TAAAAATTCATTTTGCAAAGGTAGTGTCCCACATGTGTACCTGTAGCTCAATATTCCCTTCTAGACTGAACTTTTCTGCT
AGCTGTTCAAAGAAAAAACATTTAAAATAGGTATATTAGAAAGATATTTGCACGGCGAATTAAACATCACGGATGCTGAG
TTATAAGTCTTTTTTTCCTTTTTGAGGAAGATTCTGAGTTATAAGTCTTGTGCTCTATATTTACCAATAAATGACATTAT
CTTTTGTTTCACCTCATTATACATTCCCATAGTACATAAACTATTCAGTGTTTGTTTCCTATCACGAACTCTAGTTTTAT
TTTTATTGGCTATATATGATAGCACTGAAAGGAAAAATTAGACATCTATTCTCAATCATGATTTAATATTAGAACTTAGA
AGGATCTGTCATAGCAATAGATCTTCAAGGAGAGTCCCACTCCAGCAACAAATATAATGCAGGGATGAAAGATTAAGAGA
AACAAAAAAGGGACGAGATAAGTACAAGTGATCTTACAGGAATCATCCACATTTATGCAAAGTTATTCAGATATCAGTGT
TTACACTGTGAGTGGAAGACTATAATCAAGCTAAGTAGTTAGTTTCTAAGCCCCAAGCAGAAGAAATCAGAAAGAGGAAG
AGAACTGCCTATATGCAGTAAATGATGACCAAAACATTCAAGTAACGGGATAACTATGTAATAGTAAATGAGAAAAGATT
ATCCAATTGATGAGTTGATTGAATTGTAACTACATAAAAATCACATCTTGTCATACAGGTAGGTTCAGCATTTACCTGAG
AAGAGGTATCAGTGGTAAGTACAGCATGAGGAGAACTAGAAAAAGCACGGTTCTTTCCCATAGGTATTTTCTTTTTCTGC
ACCTTTAANNNNNNNNNNNNNNNNNNNNNNNNNNNNNNNNNNNNNNNGAAACTCAGTTGATAAAGGTGATTTCGAGATCA
CTTGTTGTTGAAACAAAGAATTGCCTCCAACACAAGGAGGACTGATTCTACTTTTATGTTCCAACACTGTTGAGGTTAGG
AATCCCTGGTACAGCAAGTTATTCCCTAAGGAATTACTCATATCCTCCCACTGGCTTAATTCACTGCCAATACAATACAA
AATCAGTCAATACAAAAGCAATATACACAAAAGCAATGGATCGTTCGCGGATAATCAAATGAAGGTTGTAATGTGTGCCT
GGTGAGTATTTGTCAGTTCACAGAGAAGACTTAATTAGAGTAAAATGCAACAAAAAAAACTTAAAAGTTTTAAAAAGGAA
TCAACCAAATCCAGAATTCCTTCAAAACAATAAAGTGCACACGGAAATATACTCGTATGACTCGTGTATGTACTAATCAA
ATGTATGTCGGTGACCAAAAGCTGATCAATCACTTTTTGTACATACAGAACAGCATTTCCCCTTTTTTCGTTTTTGTTTT
TTTCTCGAATAAAACATCTAGAGAAATAACCAAACTTTTTTCCAGAAATATGCTGTAATTAAAAGGTTAAACGAGCTTGA
ATTTGAAAAATTAAGCTTGTTTATACACATTAAACCATGAAAATACTGAAAATTAACACCAAATTTTACTAAAATTCAAT
CGAAATAACACTGATTTAACCAGGATCTCAACTCGAGTATGCCAAAAAACAAATTTCAGATCAAAAAAGCTTTTAAGTTC
TCGATCAATCAAGCGTAAAACATATCATCAAATACGATCCTAAATTATGCGAAATGTACAGTATAATCACTAGAAATTTA
CCTCAAGTTCAGCTAGAAACGTCGATTTCTAGTGAAGTAACGAGGAAATTAGCGAAGAAGCGTCGAGAAATTCGATGAAG
ATGAATTCACGAAGCAAAATGAAGAATGGAGCAGAGAGTATGGGGATTGGAGAGTGGAAAGTGGTAGTGAAATAACGTAT
AGGAAACGTACGTATTTTTTATTGTAATATAGAGAAAAAGAGTGAGGTGTCGAGTTTTGAGAAGGGTTACGGTGGTGATT
TGTTATGGGATGTCACGTGGGAAAGTTTGAGATGCAGCCGGCGTGGGCCCCGTGAAGTAGAGCAATTTGATTGGATGTTT
TTGCAATTTGAATGTTTATTTTTGGAGTTTTATGGGAGTTTGATTGTAACCTCTTCTTTTTCTTTGATATTTTCTTTCAT
GATCTTTTCTTTTTGCCTTTGATATTTTCTTGCAATAGTACTTTACTCTTAACTCTGGTTAACTGAATTAATTTGTCTCA
ATTTATTTGGTTAACATAAGAATTTTACATTACCTAGTAGAAAAAATTAAAAAATAATCACAGACTTTATTTAGCATCAG
AAGAGATAGACTAGAAACGATATTTATTATATAAACTAGATACGACCCCCCGTGCTGAGTAGAAAAAATTAAAAGATAAT
CACAGACTTTATTTAGCATCAGAAGAGATAGATTAGAAACGATATTTATTATATAAACTAGATACGGGCCCCTGTGCCAG
CACGGGGCCCAATATATATTATTTTTATCCTAATTTATGTAAACGGCTGAAACTTGAGCAATTATTTAAATTTTTATATG
ATTTTTAATAATATTTTAAGTTATTAATTATTATGATTTAGAATTATTTTTTTACGTAATTTTAAAATAATAGTATATAT
TATTTCGTTGTCCCAATTTATGTGGCACGACTAGAATTTCTAAAATTAATCATTTCTATGTATTTTAAATATTTCAAGTT
GTTAATTATTGTAATTTGTGGTATCTTTTACGTAATTTTTGAATAATATATGTTACTTTTTATGTGATTGATATATTTTA
GAGAGCCACCCAAATTTTTTATGTCTATGAAATTCTTAAGTTGTTACTTATTTTAATTATAGTACTTACAAATTTTGAGA
GTCAATTAATTTTTTATGACTTTTAAATATTTTAACTTGTTAATTATTGTGGTTTAAAGTATTATTATCGTAATTTTCAA
ATATATAAGAATAGATGATCAAATTATCCTTGTTTGGATACATGAGCATGTGCCGACAATTATATGTCTCAATTTATATG
ACACAAATGAAATTTGAAGAGTCAGTCAAGTATTGTATATATTTTTTCTAAAAAAAATTGAATTGTTAATTATTATGACT
TAGAGTACTTTTACGTCATTTTAAAATAATATATGTTTCTTCTTCTACCGTAATTTATGTGGCACAAATAGAATTCAGAG
AGTCAATCATTTTTAATATGATCTTTTAATATTTTAATTCGTTAATAATTATAATTTATAGTACTTTGTACATAATTTTT
AAATAATATGTGTATAATTTTGAGTGTCGATCAGATTTTTTATATTATTTTTAAATATTAGTAATGAACAATATTTAAAG
CATATTATCAATTAAATTTTAGTATTAGTAATGAAATGTGAAATATTTTAAATTTTATTAGTTAATTACTATATTCTAAA
TGAAAATAATATTTTTTTCTTCAAACGCAACAACAAAGAAAGCCAAAAATAAGTACTTCATATGTCTCAGTTAGGGGTGT
TCACGGTTTGGATAAAAACCGATCCAAATCAAAAAACCAAACCAAACCAAACCAATAAAACAAACCGATTTATTTGGGTT
TGATTTGGTTTGGTTTTAGATTTTTGAAAACCGATAGTATTTGGTTTGATTATGGTTTTATTCGAAAAAAACCAAAGAAA
TAACCGAACTGAACCGATGAATTATATACATATATTTTATTAATATACATACTTAATGTATTATTTTTATAAACAATTTT
AAAGATCTTATACATATTTTCATTAAAATTTCTTTATAATTTACTTATTGAAAGCAAAAATGTCCAAGATGAAACATTTA
TCTTATTGATTACATGTATATGAGTGTCTATGTCAATTTTTTGTGAGACTGAAAATGTTATTGTATCTTCCTTCTAGGCC
AATATAGTGAATTTTAAAGCTTTATTGATAGTAAATTTAGTGATTGAAAGTTTAGTAATTTAAGTCATTCTAACTATTTT
TCGTTTTGAATGGATTGTTGTCACTTTTTTCACATTTTAAATGAATTGTTTCTTTTATTTTTGTGTATGGTTAATAACCG
AATAACCGAACCAAACCAAACTGAAACCGATAATCACCAAACCGATAAATGTATATTATATTTGGTTTGGTTTGGTTTTG
ATAATTTTAAAACCGATTAAGTTAGCTTGGTTTTGGTTTTGACCAATAACCGATCCAAACCAACTCGTGAACACCCCTAG
TCTCAGTTTATGTTGCACTTTTCGTTTTTCGAGAGTTGAACAACTTAAGTTTGATCAGGAAATCGCGCATGGAATCTTCA
AATTTTTGGAATTAAATTTATATATTTATAAACTACATAAAAAGTACCATAAGTCACAACGATTGACTTATAGTATCGTT
AACTTTCAATAATATATATTGTTCCATCTATTCAAATTCATGTGTCACCGATAGAATTTCAAGAGCCAACTAAATTTTTT
CTATTTTTCTAA
>mtp_799.scaffold_3
TGTCTCTACTGAAATATGGTTCAACACATTGTCATCAACCCATTGCCTAATAAATCCACAAACCCGTCTGTGCAACAGAT
TCCACTCTTCATTTGTTTTATCATCAGGCTTTATAGTGATAAAGATTGGTTGATAAACATTGTTAATATAGATCAGATCT
TCCATTTTCTCCTTCCAAATAACATAATTAACTCCATTCAAAATAATCATTCTAGTTGTGTTGGCTTCCATGGTTTCCCC
AAAATAAAGATATTGCAAATTAAAACTTTGATATCAGTTTGTTGGAAAAAATGAGGACTAACACAAAATTATATACGATC
AATATAATGAGGATAAAATGAGAAAAATAATGACACCAAAAATTTTACGTGAAACAATTGATATCACTATAGCTAGAAAT
TTTACACTATATAATCACAAGTACAATACTCAAAGTGACTATTACACACTAAAAAAAATAACCCTCTTATAATTTTTCAT
CTCACTAAAATATTGTTCACACTTTATTTTTTCCTTCACAGATTATTTTCTTGTATAGTCTATTATAAACTTACTTTGCT
CTCTAATATTTTCTCTATGTTTTTGGTGTTAAATGAGAGCAGAAGCTCTCCATTTATAAGAGAAATATATCCTATTGATG
TCATTAATGACATCAATGAAAAGCAACAATTCAAATATCTTTTGACATTTTTTTTTACAAATAAAGGCACTTTGACATTT
CTGCACCGTTGCAGCTATTAAAGACATTTGAGCAGCAAATGAAGACCTTTGACTTTGAACAGCAAATGAAAACTTTGAAT
AATTGGATGGACCCCACAACATATTCCGTTCTTATCCTTTCAGATTCATGTTTTTAATTTTCTCTACTTTATCTATATAA
TTTAGATGCTCTTATTGTGTGAATTTATTTCTGGGAGTTGTTTTCCTGAATAGTTCTTTATTAGTAAAACTAGGTGATAA
ATTAATGCATCTCTGTTTTCAGATTTATTCTACAAAAAACACAATCAGAAATTACCTTGTGCTCAGTGATAGCTTAAATA
ATGTTATTTGAAGGTTATTAGTAATACTCAACCATGGGAAGCAAGTATTCCAAGGCAACAAATTCCATAAATGATGCTTT
AAACTCGAGTTATCGCGTTCCTTTTGAAAGTTTTCGAGTTCCTTTTGTAGATTTGCAGGAAGCAACTAACAACTTCGATG
AGAAGTTTCACATTGGATTGGGTGGCTTTGGGAAAGTTTACAGGGGTGTTTTGCGTGATGGAACAAAGGTGGCCCTGAAG
AGGTGTAAGCGTGAGTCCTCACAAGGTATTGAAGAGTTCCGAACAGAAATTGAGATTCTCTCTTTTTGCAGCCATCCGCA
TTTGGTTTCATTGATAGGATACTGTGATGAAACAAATGAGATGATTCTAGTTTATGACTACATTGAGAATGGGAACCTCA
GGAGCCATTTGTATGGCCCAGATCTACCCACTATGAGCTGGGAGCAGAGGCTGGAGATATGCATCGGGGCAGCCAGAGGT
CTGCATTACCTTCATACTAGCGCAGTTATACATCGTGATGTCAAGTCTATAAACATATTGCTTGATGAGAATTTTGTGGC
AAAAATTACTGATTTTGGAATATCCAAGAAAGGGACTGAGCTTGATCAAACCCATCTTAGCACCCTTGTGCAAGGAACTA
TAGGCTACCTTGACCCTGAATATTTTATACGGGGACAACTGACAGAAAAATCTGATGTTTATTCTTTCGGTGTTGTTTTA
TTCGAAGTTCTTTGTGCTAGGCCTGCCATAGTTCAATCTCTTCCAAGGGAGATGGTTAATTTAGCTGAATGGGCAGTGGA
CTCGCATAATAAGGGACATTTGGAACAAATTATTGATCCCGATCTTGCAGCCAAAATAAGACCAGAGTCTCAGGAAATTT
GGTGAAACAGCGGTGAAATGTTTAGCTTTGTCTAGTGAAGATAGGCCATCAATGGGTGATGTGTTGTGGAAACTGGAATA
TGCACTTCGTCTCCAAGAGTCTGTTATTTAAGATGATCTTGACTGCAAGCAGTGGTGGAGCTAGGATTTTCATTAAGGGT
TGTCAAAATATAAAGAAATAAATACATGAGAAAGGCTGTATGTGCATGTCGTTTTAGTTGTTTAGAAAGAAAAAAAAGTG
ATTGCTGTAACACTAGTATATATATTTATTAAAGCAAAATTAACCTATATAATATGTAATTTTCCAGCAAAGGAGTGCTG
CTTGACACCCCTCGGGCAAGACTAGCTCTGCCCCTGACTTCAGTCTATGATTTCAGTCATTTGATGCTCAGATCTGGATG
ATCTCATCAAATTCGGATGATCAGTGTGCTGCTGGTTTCTAGAAATTGATTAAGTCTGATGGTTCATAACTAAGTGAAAA
TGGTGAATACCATCCTCAGGTGTTTGAATTGCTCTACCTGTGGATCCTTCTTTCATTTTATTAGGTGTGTCCGGCTGTTA
CACATATTGTATATGGTTTTTTTTAAGTTCTTCATACATTTTCTTATTGTAAAGAGACAAAAGGAAGTTTGCTGCTTTGA
CATAGTCATATAAAATATAAATATTCAGCTTTCAGAATGGAACTACAGATCTTAAAAGTTTGCGGAGCAATTCAAAATAT
TACTCAATCTGTTTACATATAATATTCAATCTGTTTACAAAATGACAATTGTAGAGCAACTTTTCTATTAAAANNNNNNN
NNNNNNNNNNNNNNNNNNNNNNNNNNNNNNNNNNNNNNNNNNNNNNNNNNNNNNNNNNNNNNNNNNNNNNNNNNNNNNNN
NNNNNNNNNNNNNNNNNNNNNNNNNNNNNNNNNNNNNNNNNNNNNNNNNNNNNNNNNNNNNNNNNNNNNNNNNNNNNNNN
NNNNNNNNNNNNNNNNNNNNNNNNNNNNNNNNNNNNNNNNNNNNNNNNNNNNNNNNNNNNNNNNNNNNNNNNNNNNNNNN
NNNNNNNNNNNNNNNNNNNNNNNNNNNNNNNNNNNNNNNNNNNNNNNNNNNNNNNNNNNNNNNNNNNNNNNNNNNNNNNN
[truncated: 156,436 more chars]
