# Supplementary material for: Homologues of potato chromosome 5 show variable collinearity in the euchromatin, but dramatic absence of sequence similarity in the pericentromeric heterochromatin
Source: BMC Genomics. 2015 May 10;16(1):374. doi: 10.1186/s12864-015-1578-1 (PMC4470070; doi:10.1186/s12864-015-1578-1)
Supplement: Additional file 3: — RH BAC tiling path sequences. Description of data: Nonredundant, multifasta sequence files of the individual BAC MTPs. The sequence contigs and scaffolds in the MTPs can be either ordered or unordered, depending on the quality status of the tiling path sequence. [file 12864_2015_1578_MOESM3_ESM.zip › mtp_0808.fasta]

>mtp_808.contig_1
CAAACTAAAATATTGACTTTTTAATAAAAATATTGATAAGAGGTCCCACTCAATGCTAAAATATTGACATTTTGAAAAAA
ACTTCCTAAATTTTATTAACCAATGACTTTGGTCCATGATCTTGAGCCCACAATTTGAACTCATTATATTATATAAATGT
AATTTATTTTCTATATAAGTATTATTTAACCACTAAAAGTAGTGGGATTTTTTTTCTCATATTTGTGATGGGCGAAACCC
TACAAGACTCTTCCAATTTTCCTAATCCTCTCCAACCGCTCAAGGCTGAATAAAAAGGCAGCCATGAGCTTCCATCGTCC
AGCTTCTCTTTTACTGTTCTCCGCCACAAACAACTATATCGATGTAACACTCCAGAAACATTTTCGAACTAAGACTCGAA
CAATTCTTCATAGTGAGTGAGATTTTACGAAGGAATTAAAAATTTCTTAAGTGTTAAGGTCACTAGATGTAGCACCTTGA
GTTCCAAAAAGAACTAAATTGGAAATAGCAGAATCTGAAATTTTGCAAGTTAAGCTGAGTATGAGTTTTGGGTCGACTTC
AAATGACCATAACTCCTAGCTCAGGATGAGTTAGGTGTGCTACCAGATACCATAGGAAATAACTTTGAATTATCTTTCCA
ACACCACCAAGTTTTCTCAGTTTTGAGTTCGTATGAGGGAGATATGTCCATTAGAAGTTGGGCTGTCTAGATAAGGAAAG
TCAAAACCAGGTTTTAGAGGGGTATTTTGGTCTTTTCCTTACCCTACCAGGTTTAATTCGTTATTAGTAATGTTTTAGGG
GTCTAATCTGATTAGGTTCAGTTTTATAATCCTAATATATGCCTAGGATTTTAGTTGAGAGTTCAAGAAGAGAAAAGAAG
AGAAAAGAAGAGAAAAGAGGAGAAAAAACGAGAAAAGAGGAAAGGATCAAGGCATTCGTCGAAGTTCTTGAGTTCTCTTG
CAGATTTTCGCCATGGGTTTGATCCCTAAGAGGTATGTAAACTTTCATAGTATTGGGTTTGTTCACCCACACACCAATCA
TGTTATTTTCAGCGCAATTTCATTCTTAAAGATTAAAAGATTAGAAATCTTGTGAGTTCTTCATAGGTGTTCCTAAAGTT
CATTCTAAATCTTGTTTTGTTGGGGTTTTGATTATTTCTTGAGATTAAAGTGAGTGTTTTGAGGGATGCATTGAGTATAT
TATAGTGTTCTTATGTTAATTTATTGAATCCAAGTGATTGGGAAGAAACCGTTCGATTAAAAGCGATTTAGGATCAGAAA
ATGAGAAGAAAAATTCATCGGGTCGTTCTGGGGAGGGGTGGCGCGACGCGCCACTGATACACCAGGAGGGCTGGCGCGCC
GCACCAGAAGTGGGCCAGATTTGAATTCCAGTAACTTAGGGCTTGCGCTCCGCTCCAGGAACACTCCCGGGTCGTCTGCC
CCCACCCTTTTTCCGTCGTTTATCCTATCTATGTTCTTCTAAAGTGTACTAAAACTTCCTATTGATTCTAACTACTCTAA
GTGACTTCTAACATCTAGAAATAATCCATGAACATGAATCATAACCTTGAATTCATAATTCAAATTCAAGGTAGAGTTAA
GAGTTAAGCCTTGAAAAGTTCTTCCGAACATTTGAGATAGTCCCTTTGAGTCTTTTGAGGAGTCTTCTACAAATTCAAAT
AACTTGATTCAAGAATCAAGTAAGTGAGCATGAAAGTGAGGAGAATGTATTCATGAGTCTACACTATCACCTATATCTTT
CATATCATGAACCATTAACCTTGTATTCATAATTCACATTCAAGAGAGAATTAAGAATAAAGTTCAAGAAAGCCTTTGAC
TTCAATTGTGAATCCTTTGAGATCAACTAATAATTTGAACTAAGGAAGTAAATGAATGAGAAGAATCGTATACATGATTT
CCATGTAGTTGTGTAGACTTTCTAGTCGAGTCGTTCATGCCCATAAATTCCGTATGGACTCCATAAATTGAGTATCATTG
AGAGGAGTAATATCTTCAAATTCCAAGTCTTGAGTATTGATTTCCTAATCCCCTTTGAGTTTATATTTCTAATCATGGGA
CTATTACATGTTACTCATTAAGTCTTTGAGTTGAATTGTTCATGCCCATAATTCCGCATGAACCCAATAAGGCGAGCAGC
CTTAAGATGAGAAGTATCTTTGAGTCCTTGAGTTGAGTAGTTCATGTTCATGATTCCGCATGAACCCTCTGAGTTGAGCA
TTCTTGAAATGAGTAGTATCATTGAAGTTCTTGAGTTTCAAGTATTGAAGTTCTATCTATGGTTATTGAAAACCTTGCAT
TGAGTCGTTCACGTCCATAATTCGGCATGAACCATATTTTATGAAGTCTTTTACAAATGTTTTAACTTTGTTTTAAGACT
TAAGCTTTTAGTTGAGTAAAGAGTAAGAGTAAAGTTCATTTTCTTTAAAATGATATATGGGAACTAAGTATTCCCAAGAG
TAAATGTTTTCACATTTAAGATGAGAGGAAACTGAGAATTCCTAAAGAATTTTGAGCAAGAAAGGTAACATCGATTCCAA
GAGAGATTTTAAGCTATGTTTTGAGAAATTATCTCAAACCAAAGAAAGAAGTTATGTTTTTAAACATATGAGTTGAGTAT
TTTGGGAGTAGTATTGAGCACCGATATGGGGACGAGTTTGAGTTCAGATAACTCACGTCTCCATAAACCGTGTAGCCATC
ATGGGTAGAAAGGATCATACTTTTTAGATGACTCCTTACTTCTTTTTAGCATAGACTAGTGGATCCACTTAGTTAAGGCG
TTCTATATGATGGCAAAGTATAGGACAATTCTGGAAACGTGGGCAAGATGATGTATCATCACTTAGGCTCATAACAGTGG
TTTTTGGTTAGAGAACCTCCTACAAAGTTATATTGTATTTTTATATACATACTGAGTATTATTGTATTTTTCAATACATT
GAGTTGCTATCTACAGTTTTACAGTTTCCATATGTATTGCATCTTTTACTATTGCTTTATCCTTGAGTATCATGAGTTGA
GTACCTTTGAGTTGAGTATCTTCGAGTTGAGTATCTTGAGTTAATTTGTGCTTCATTGTGTCGAGTACCTTATTGTTGAG
TTTTACTGAGTTGAGAACCTTATTACTGAGTTGTGTATCTTATCCTCGAGTACTTCTGAGTTGAGTAAGTTTGAGTAGTT
TTGTGTATCCTTGAGTATTCTTGAGTTGAGTAAGTTTGGAAAGAGGTAAGTATGTTTCCTTTTTATCAAGTTGAAGTTTA
TGTTTATGTTTAAGAATTTCCCTTACATGTTCGTACATTCCACGTACTGAGTCATTTGGCCTGCATCTTTTCATGATGCA
AATCCAGGTATTATCATCAATAGGAGCTTCGTTGATACCACATGGAGTTCGAGTTAGCTATGGTGAGCCTCCTTGCTTCC
GAAGGGTTCCACTTTTACTTTCAGTTATATCTGTTGTTAGAAGGTAGTGGGTCTTGTCCCGACTTCCATCTTTGTCATTT
AGAGGTTTCATTGATAGACATTAGAGTTTCAGAAGTCTGTTCATTTATTTTGTTAAATGATTTAAAGACTTAAGTTACCT
ATTTTTTGGCGAGTTGAATAATGTATTTTTATTTAGAGTTTTTCATTTGAGTTAAAGATTTGCAAAGTTGAGTTCATGAA
ATTTTTATTCAATTTTTAAGCTTGGTATGCTTGAATCAATTTTCTTCTTGTAGGCAGCCAGGATGAGGGTTTGCTTGGGG
ACCAACAATGGTTCTCAACTGCTGGCCACGTACAGGTTGTAGGCTTGGGTCGTGACAAACTTAGTATCAGAGCATGGAGT
TCAAGTGACCTAGTGTGTCTATGAAGCCATGTCAGTAGGATCTTGTTTATGGTTGTGAGGGCCCCACTTCTATAAATGAG
GGACTACATACATTTAAGAAACGTTTCCCTTCTTTCATACTCTTAATCGTGCAAGAGAGCTATGTCATAGAGACTTATTC
TAACTCGTGTGTTCTCCTATCCCTTAGACTACCCATCATACTAGAGGTGGTTGAAAAGTAGAGTCAGTTCTTTGTCGATG
ACTTGTTCTTAGCAAGAGTTTTGAGGAAGTCATGAGACTCTAGATGGGCTTGAGAGAATCCCAGGAGTGAGTTAAGTGTT
CAGTTTCAGAGGATCGCACCCATATTCATATGAATCGTGCATTTGAGCTTAAATTGAGTTGTACTCTTTTTCTTAAGTCT
TGTTTCAGCTGAGATCCTTTTTAAGAATCATGTTTAGAGGTTGGGTAAGATTTTCACCTAAAAAGGTAGCATGAGTTATG
AGATCATGAGCAGTAGTAGTGAAAGAGCTCAGAGTCAGAGGAAAGTATGCAGAGGTTTAGTAATCCTAGAAAGAGAGATA
TTTATGAGGCAAGCTATGTTATTATAGTCATGCACCCAGTAAGTTATTGATGAGGAGTTTTCCCCTATGGGTAGAGTAAA
AGTTGATAATCAAGATGAGATAGAGTAAATATTTGTTAACCAGAATATAGTTGATGTTGATGTGCCATCGTATTAGAGGA
GACTAAATTCATGTGTTGAATAAGAGAGCAGAGTATTTATGAAGTGATAGATCTAAGCTAGGCTTATGATTTGTTTGAGA
GGGTCATGATGTTCAGAAAGTTATAGAACTGATCAAGTAATGAGGTATAGCATAGCAGGCGAGCAATTGTATTGATATTC
GGGTTTAGTAATAAACATTAAGCTTGAATGTGAGATGAGTGTCATGATCAAAAGAATGGCAACATTAGGATGATGATGTT
AGAGTAGGTGAGGAATTGATGTGATAAGCTGCAATAAATCTGAGTCGTACAAGTGAGAGACCCTACCGTTTAGATAAGGG
CAGTGAAGTGTGTCTAAGTCACAAGAGTAACAAGAGCATTAAGAGGTGTGCCGACATGGTATGTTACCAGATGAGGTCCA
ATTAAGATATAATTTTCCATGTGTGCCTAGATAGCATAATTGAGTTGTTAATGTGGAATAGGTCCATAGCTTTCAAGTGT
TAGCTTTAGACCTAAACGGGAGATGATAAGATGAGAAATCAAGTCAAGTGTTAAGAATTTCCTAAGGAGCAGGCTATTAG
GAATCCATGGAGTAATTAGATAACTAAGCAACCCAATCCAGTTGTCATTCGAGGACGAATGATCCCAAGGGGGAGATATT
GTAACACTCTAGAAAAAATTTCGAACTAAGACTCGAATCATTCTTCGTAGTGAGTGAGATTTTACTAAGGAATTAAAAAT
TTCTTAAGTGTTAAGGTCACTAGATGTAGAACCTTTAGTTCAAAAATGAAGTAAATTGGAAATACCAAAATCTGAAATTT
CGCAAGTTAAGCTAAGTATGCGTTTTGGGTCAACTTCAAACGACCATAACTCCTAGGTCAAGATGAGTTAGGTGTGCTAC
CAGATACCGTAGGAAATACCTTTGAATTATATTTCCAATGCCACCGAGTTTTCTCAGTTTTGAGTTCGTATGAGGGAGAT
ATGTCCATTAGAAGTTGGGCTGTCTAGATAAGGAAAGTCAAAACCGGATTTTAGAGGGGTATTTTGGTCTTTTCCTTACC
CAATCAGATTTAATTCATTTTAAGCAATATTTTAGGGGTCTAATCTGATTAGGTTCAGTTTTATTATCCTAATATAAGCC
TAGGGTTTTAGTTGAGAGTTCAAGAAGAGAAAAGAGGAAAGGATCAAGGCGTTCGCCGAAGTTCTTGAGTTCTCTTGCGG
ATTTTCGCCATTGGTTTGATCCCTAAGAGGTATGTAAGATTACATAGTGTTGGGCTTATTCACCCACATGCCAATCATGT
TATTTTCAGCGCAATTTCATTCTTAAAGTTTGAAAGACTAGAGTTCTTGATGAGTTCTTGATAGGTGTTCTTGAAGTTCA
TTCTAAATCTTGTGTTTTGGGGTTTTGATGATTTCTTGAGATTAAAGTGAGTGTTTTGTCGGATGTATTGAGTATATTAG
AGTGTACTTATGTTAAGTTATCGAATCCAAGTGATTGGGGAAGAAACAGTTCGATTAGAAGCAATTAAGGATCAGAAAAT
GAGAAGAAATATTCGTCGGGTCGTTCAAGGGGAAGGGTGGCGCAACGCGCCACTGATACAACAGGATGGCTGCCGAACCG
CGCCAGCAGTGCACCAGATTTGGGTTCCAGTAAATTAGGGACTGGCGCCCTGTGCCAGGAACGCCCTCGGCTCATCTGCC
CCCACCCTTTTTTCTGTCATTTAACCTATCTAAGTTCTTCTAAAGTGTACTAACACTTCCTATTGATTCTAACTACTCTA
AGTGACTTATAAGCATCTACAAATCATCCATGAACATGAATCATAACCTTGAATTCATAATTCAAATTCAAGGTAGAGTT
AAGAGTTAAGCCTTGAAAAGTTCTTCCGAACATTTGAGATAGTCCCTTTGAGTCTTTTGAGGAGTCTTCTACAAATTCAA
ATAACTTGTTTCAAGACTCAAGTAAGTGAGCATGAGAGTGAGGCGACTGTATTCATGAGTCTACACAATCACCTAGATCA
TTCATATCATGAACCATAACCCTTGAATTCATAATTCACATTCAAGAGAGATTTAAGAGTAAAGTTCAAGAAAACCTTTG
AGTTCAATTGTGAATCCTTTGAGATCAACTATTCATTTGAACTAAGGAAGTAAGTAAGAGAATGAGAAGAGTCGTATACA
TGAGTTCCATGTAGTTTTGTAGACCTTCGAGTCGAGTCGTTCATGCCCATAAATTTCGCATGGACTCCATAAATTGTGTA
TCATTGAGAGGAGTAGTATCTTCAAGTTCTAAGTGTTGAATATTGAGTTCCTAATCCCCTTTGAAATTATATTTCTAATC
ATGGGACTATTACAGGTTACCCATGAAGTCTTTGATTTGAATTGTTCATGCTCATAATTCCACATGAACCCCATAATTTG
AGCAGCCTTGAGATGAGAAGTATTTTTGAGTCCTTGAGTTGAGTAGTTCATGTTCATAATTCCTCATGAACCCTCTGAGT
TGAACATTCTTGAAATGAGTAGTATCATTAAAGTTCTTGAGTTCCAAGTATTGAAGTTTTATCTATGGTTATTGAAAACC
TTGCATTAAGTCGTCCACGTCCGTATTTGGCATAAACCATATTTTAAGAAGTCTTTTATAAATGTTTTAACTTTGTTTTA
AGACTTAAGCTCTGAGTTGAGTAAAGAGTAAGATTAAAGTTCATTTTCTTTAAAATGATATATGAGAACTAAGTATTCCC
AAGAGTAAATGTTTTCACATTTAAGATAAGAGGAAACTGAGATTTCCTAAAGAATTTTGAGCAAGAAAGGGAACATCGAT
TCCAAGAGAGCTTTTAAGCTAAGTTTTAAGTAGTTATCTCAAACCAAAGAACTAAGTTATGTTTTTTAACATATGAGTTG
AGTATTTTGGGAGTAGTATTGAGCACCGATATGGGGATGAGTTTGAGTTCAGATAACTCACATCTCCATAAACCATGTAG
CTATCATAGGTCAAACTTTTTAGATGACTCCTTAGTGCTTTTTATCATACACCAGTGGATCCATTTAGTTAGGGCGTTCT
ATATGACGGCAAAGTATAGGAAAATTCTGGTAGCATGGGAAAGACGTTGTATAATCACTTAGGCTCATAGTAGTGGTTGT
CGGTTAGAGAAACTCTCACAAAGTTATATTGTATTTTTATATACATACTAAGTATTATTGTAATTTTCAATACATTGAGT
TGCTATCTACAGTTTTACAGTTTTCATATATATTGCATCTTTTACTATTGCTTTATCATTGAGTATCATGAGTTGAGTAT
TTCAAGTTGAGTACCTTTGAGTTGAGTATCTTGAGCTAATCTATGCTTCATTGTGTCGAGTACCTTATTGTTGAGATTCA
CTGAGTTGAGAACCTTATTACTGAGTTGAGTATCTTATCCTTAAGTAATTCTGAGTTGAGTAAGTTTGAGTAGTTTTGAG
TTTCTTTGAGTTGAGTAAGTTTGAAAAGAGGTAAGTATGTTTTCTTTTTATCAAGTTGAAGCTTATGTTTATGTTTTAGA
ATTCCCGTTACATGCTCGTAAATTCCACGTACTGAGCCATTTGGCCTGCATCTTTTCATAATGCAGATCCAGGTATTATC
ATCAACAGGAGCTTCGTTGATACCACATGGAGTTCGAGTTAGATATGGTGAGTGTCCTTGCTTTCGGAGGGTTCCACTCT
TACTCTCAGTTATATCAATTGTTGGGAGGTCGTGGGTCTTGCCCCAACTTCCATCTTTGTCATTTAGAGGCTTCATAGAT
AGACATTAGAGTTTCAGAAGTCTGTTCATTTATTTTGTTAAATGTTTTAAAGACTTAAGTTGCCTATTTTATGGCGAGTT
GAATAATGTATTTTTATTCAGAGTATTTTATTTGAGTTAAAGATTTTCAAAGTTGCGTTCATGAAATTTTTATCTAGTTT
TTAAGCTTGGTATTCTTAAATCAGTTTTTCGCTTGTATTCAGCCAGGATAAAGGTTTCGCTTGGGGACCAGCAATAGTTC
TCGAGTGCCGGCCACGTCCAGTGTGTAGGCTCGGGTCGTGACAATCAAAATAGCTATTTTGCCTATCTTCTCCCTTTGCT
TTGAGCTACAATGAAAACAACCAAACAATAACCACTTGATGGCCATTCCAGTGAAGCTCATTTCTCCCTCTGTTTTTTAT
CTATCTCTATCTACTCTCGTCGGAGAAACCATTCTACTTCTTGCCTCGCTCCTCCATGCCACGAGCTTTGTGCTCTGACG
AGCTCGTGAGCAACCAACCAATTACACCAAGTGTCTTTACATGTACTCAAAGTTGCTTCTCAAAGAAGCTTCAAAATACA
ATTCAAATAATATTTTTATATATATTGTTAACGTTAAGCAAACATTAGGTTGTTTCTCATATGATTACTTTATTTTATTC
TTTGTGTATATTGCATGTTTATTTTAATCGGATATTATTTTTTCTCATTCTCAATTTGTAAAAATGAATTCGGACCCACA
TTTGTAGATTTTGAAGGGTGCTAATACCTTCCCTTTGACATCACTAGAACTTTTACCTAGATTCTATTGGTTTCGTATAC
TTTTGTTTTTGTTAGCTAATTAATTAGTTTTCTAGTTTTTCCTAAAATTAGGTGGCGACTACAAACATTTTTTTCTTAAA
ATTCTTTTAAATTTAATTTAATTGATTATATTTTGAGTTACCATGACATTTCACCTTATTTGAATAAAGTAGTCCCAATT
TTTTCATCATATATATACTTTTATTTAAAATTATTTTTTCTAGCTTTATTAGGTGAGAAGTCATGTAACGACCTGATCTC
GTCGTTATAGAAATGCCAACGGGGGAAAATTTGGGGCCGGAAAACTTTTTCGTAGTATTTGGATTTTCCCAACCTAGTCC
AAAATCGGAGTCTTTAAGGTTAGGGAAATCTGGTAGCAATTGGGCGAATTAATTATGATTTTGATTACATGAGTAGTTAG
ATAACTTGTTAAAGAACCCATACGTCTTTATGGAATTGAATTCGGGCGAGCAAAACTCCCGAAATCGATCTTAGCGTGAA
GTGTATTTTGGAATTCTTTAAATAGCTCACTATTTCGTGCAAGCCGCTTTAGCGGGATTTTTATCGCTCTGGCGGGGTCG
CTGCAGCGGGGTGAGGGCCGCTGTGGCGGGTTCGACGCGACTTAATTTCGTAAATAAACCCCTAAACGACCTTATTTGGG
ACTTTTCAATTTTTAGAGCAAAGGAACAAACCCAGGCGACTCCTAACAGTTGTTCACCATTCTTGAGGCTAAAGGTTAGT
TTTTCACTCCCCGAATCCATTTTTCGATCCATAGAACATAATAGAATGGATAATTAATGATGGTGGAGGGTTTTGATATA
GATTTTATAGTGAAAACAACCTTATTTTGGATAATTGGGATCATGAGTTTTATCTAGGGTTCATATAATTGTTAGTAGTT
CTGGTAATTAGTGATTGTTTGTTGATTCCCGTGTTATTATGATTGTTTGTAAACCAAGAACAAGCAGAACGAATCCGAAA
AGGGAAGGATCAAGTTTCTTAGGGTTTCAAGCTTGTTTCGAGGTAGGTGATGGTTATGATTCTATGATTGTGTGATGTAT
ATTTGTTCTTGCTTCATTATGATACTTGCATGTATGCGAATGTTGCATGATTGATTACACTTGTTGTAAATAAGATAGAT
GAATGATGAATGCCATGAAATCATGACTTGAATGTATGATCTTGAGGATATACTTGTGATTGTAATTGCGGTGTGTTGAA
TGGATCGGTTGCCACATTTCGGCATAACTAATTGGGATCTGTTGCCACGTTTTAGCATAATTATGGGATCGGTTGCCACG
TTCCGGCATAATCATTGGATCGGCTACCACGTTCCGGTATGCTAACTATTTTGGTTTGGGATCCATGAGAGGACCAATGA
CTTGTTGTAATTGTGTATATTGTTGAGCATGTAATAATTAATATTGTATATGTTCGGTATTTTGCATATTTATAATGTTG
CATTGACTTGCTTTTGTTACACTTAGTGGGATAACCGCGTGATCCTGCAGTACACTGTGGTTGTGTACTGATACTACACT
TGCTCTTATTTTTGTTGAGTACAGGGCATCTTCAAGCTGCTACTGACAGACCTCGCTTAGAAGATTAGTGATCGTCGTTC
GAATTCAAGGGTGAGCCAATTCTTTCGGGCTGCCATCAGTTTTCTTTCCGTCTACGTCCACATTTCCGAACTTAGACAGT
TATATTAGTTACTAGTACATTAGTTGGGGTTGCATCCCTATGTTTAGACTTGTTGAACTTTAGATGTTTTGGTACATTGA
CTTTCAGGTTCTAGGTTATTTCTTCCGCATTGTTTAGTTCATTGTTGGACTTTTGTTGGAGTTTTTGGGAACTCCCTATT
TCTTTCCTTAGTATTTCACTTGCTTTCGTAACTTAAATGCCTTAGTTTTGGTTTAGTCGCTTGGTTTGGGTTGTATTAGT
GGTTCTCCCACCGGAGTGTTAGTGTGGGTGCCAATCACGATGGTCTGGGGTCGTGACAAAGTTGGTATCATAGCCTAGGT
TCATTGATCTCGATGTACCAAAACGAGTCTAGTAGAGTCTCGTAGAACGGTATGGGGACGCCTTTACTTTTCTTCGAGAG
GCTATAGGACTTGAGGAAATCTCTCTATTTTTCTCTTGTCTCCTTTCGTGCTATAAGTTGATTCCAATTGGTATCTGTCG
ATTCAAATTGGTATCTAACCTCCTTCACTCTTCTGTCCGCAGATGGTTAACACTAGATTTAATGGCATCAGGCCCATAGC
TCCCGTCAATGCTCCAGCTGAGGAATCTGCAGCAAGAGGTCGCGGTCGAGGCACGGGTAGAGGCCGAGTTAGAGTGGCGC
CTGCTAGAGATGGGGTACCGGTCGGAGATACTCCCCAAAATGAGGCCCCTCATGTCCATCACGAGGAGATAGAAGAGGAT
ATTAAGGTTGAGAATGTTGAGGAGGTTGGACAAGAGGAAGAGGTGCAGGTTGAGACTACCGATGGTCCTGGAGTGCTTCC
TTCTGCTCAAGCAACTCAAGCTCCTACTAATCTTCATATTGCTAGCACTGCACCCAAGGTGGGTGGAACTGGAGGTAATG
ATGCTTTCTCCATCCTTTGTTGGGTTCTGTTATGACTGGTAATGAGCATGAAATGTTACCAAGTTTTTGAATCTAAAGCC
TCCTGTGTTTCTTGGTTGTGAGAATGCGGACGCTTATGAGTTCATCTTAGATTGCTACAAAAGGCTTCATAAGTTGGGAA
TTGTCCATCAGAATGGGGTTGAGTTTGTGTATTTTCAACTTCAAGGTGAGGCTAAGCAGTGGTGGAGAGCTTATATGGAA
TGCAGGTCTTCTACTTTACCTCCACTTACTTGGACCCAATTTCATGCTCTGTTTTGGAGAAATATGTGCCTAGGACCTTG
AGGGATCACAAGAAGGATAAGTTTATGGCTTTAGAGCAAGGTGGTATGACTATGGTTGCTTATGAGGCCAAGTTCCATAC
TTTGTCTAGATACGCTACACAATTGGTGACTACTGCGGAAGAGAGAATCCAGTTATTTATTAGGGGACTAAATTATGAGT
TGCAAGAATTATTTGTTCATATGACTTCAGCAAGGAAGAGTTTCAATGAGGTAACAAACTATGTTAAGAAAGTGGAGGGG
GTGAGACGAGACGGTCAAGCTAAGGCATGGGCAAAAAGGGCCAAGAACTCTGGTAACTTTCAAGGTTCT
>mtp_808.contig_2
AAATACCGTTCATATATTTATTGAGGTTGATTCTTTGTAGTTTTGCACGCTGCAACTTAGTAAATATTTAGCCTTTTCAA
ATAGTATAACTCGGGCACGTAGTTCTCCACCACACACTTCAAGTCGTAAGCAGTATCTGTTTAAAAAGGGGAGTCATTTA
AAAGTTAAAGCTAATTTTTTTTCTAATTAGTAAATGTAGAATTGAGTTTTTACTGAGTCTAACCTCATACCATGCACTTT
ATTCAGCATGTCTACAATTGTTGCTTTTAACTTGTACAAACAATCCTGCACATCGCCAATATACCATATTTATGATTATA
TTTTGGATATCAAAATGGTTGTTATTTTTAGAGAGTACAAGTATAGGATAGTATGTACTTGTGAATCATCTAAGTCTCCA
TCAATAATACATACCAACGGAACTTCAATGGCTCCTCTCATTTCCTTACTTGGTGTTACCATAAAATCTTTATTATCGGA
CTTTACCATTTCATGCCTGTATTTTCGATGAGATTAGTTAACTCTATCACCCATTTTGAGTGAGATGTTCTCAGTGCAAA
GGTTTTGGGAACTTAGGAATTTTAGTATGTAATTACCCAAAGTTGATAATAGAACAATTGTGTCCTGTTATAGAAACTTT
AAAAGTAACATGTGTACAATGCTAAAGTATAGTATGTACATGAGTTGTGACAATCGGGTTTAAATAACATTGAAGAACAT
ATGTGTGATTAATGTAATGTACCAGGTCCATGGATTTCTGAAACTGCAGATTGATCAAGACGTTACTTGAGCAGACATCG
AACGATTAATTTCTATTTCTTGTTATCGTGGAATTCGTCATCAAGATGGATCGCCCTTACGCGGTCAACGAACTCATACT
AATGCTCCCTAGAAATTCCTTGTTTAGAGAAAGCTGTACAATCAATGAAAAGAGCGGACAATACATGGAAATAGTAGATA
TTTCAAAAGTGCCTAATGTGAAAGAGCTTGTTTCAAATTTGAAATAACAATTATACTTAGTTTATTATAAAAACATACAG
TAGTATGTCCAATACTTTTATAGATTAGAATTCTAACGTCACATAAGCCAAGTATAGGTTTATAATCTTTCATCTTTTCT
AGAAAAGCACCGTCATTTTCTGCAAAATCTTCTCATAGAGTAACAATTGTATGCTCCATGCTGGGTTATCAGTTAGAAGT
GAAATGTCAATACTTCACCATATCTCTATATTGATGGTAGTTTAGGCATCTTCAAAACATACTGCTCATTTGTAACAACT
ATCTCCCGTCTCTTGCTATATTCTTTTTCAATGAGGGGATTCATTGAAACTAAAACGCAAATCAAATCTTAGAATAGGTA
ATGTAAATTAGTGATAGCGATTACCTAATGGAGCATGAAATTAAATAACAAATTATTTGGGTGGACAATTACCTAGAATA
GCACCATTAGGTAATTTATTGACATGATCCAATGATATAAAGCCAACAGAGAATCTGTTTGTTGAAACTTCAATGTTAGT
CGCCTTTATGATTGTGTTATCTGCAAATTACAATTTAAGTTCTTTATCTACGGAATAGTAGTTAGGGTTGACGCGATCTA
AGCGTCCTTTAGCAATGTAGTAACTCTTATTTGGTTTCAAGTTGTCATTCCATGTTTCGATATGTTGATTAAATAGTGTT
GCTTGAATTTTTGTTCCTAGCATACACTACTAAAAAACTGCCAAAAAACGACGGACAGAAAAGCAACGAATTGCGTCGCT
CCAAAAAGCGATGCCATTTGCCACACTGTCCGTCGCTTTTTAATAAAAATAATTATTTTACAAAAAGCATCGGACGTCAT
CTCTTAGTCCGTCGCTTTTTCTTGCAGATTTTTGCGCTAAATATATATATATATATATATATATATATATATATATATAT
ATATATATATATATATATATATATATATATATATATATATATATATATATATATATATATATATATATATATATATATAT
ATAATTATTTATTTAATATATATAGAGACGCCGTCCGTCGCTTTTTAATAAAAATAATTATTTATAAATTAAAAAAAGCG
ATGGACAGCATCTCTTAGTCCGTCGCTTTTTGGTCAAAATATTTAGTCAAACATTTTTAAAAAGCGACGGACAGTGTCTC
TTAGTCCGTCGCTTTTTAGTCAAAATTTTGGTCAAATATTTTTTAAAAAGCGACGTACAAAGAGACGTTGTCCGTCGCTT
TTTTAAAATTATATTGAACCAAAAAGCGGGTTTTCCCCCCATTTTTCCATCTCTCTTTCTCTCTCTTCTCTCTTCTCTCT
TCTCTCCCTTCTCTCTAAAACCAAACTGTTGCGCTGCCGCCCCATGCCACCCACGCCACCGCCGCCCTTCTCTCCTTGAG
CATTAGTCCCATCGCTGCCTTGCCCCGTCGGTGCCACCACCCGTCGTCCCCATGCCTCTTTTCCTTAGCTTGTTAAGGTT
AGGGTTTAATTTTAGTTTTTTTCAATTCTAGTAATTATTTGATTTGTTATAAATTAGTGTATTGTTTTAGTTTGATGAAT
TGCGTTATTCAATTGTTAATTTGTATATTTGATTATTGTTAGTTAGGTAGAGATTTAGGGATTTTTTATTTTAGGGTTTT
CTTCTAAATTGGGTTTTTTTAAAATATGATTGTGAATTGAGTATTAGAAGATAGAACTAACAAATAATTAGAAGTTAGAA
GTTATAAAGTTAGAAGTTAGATTAGTTGCATTTTCCAACTTTGAAATTCTTGAATTTAGTATGTTTGACGGTTGAAGTTA
GAAAAACATTTGATTGTATATGAAAGTTAGATTACTTTGAAGTTAGAAAAATATTGGATAGTATATGAAAGTTGAAATTA
GATTAGTTGAATTTTCCAACTTAGAAGTTCTTGAATTTAGTAAGTTTGAAAGTTGAAGTTAGAAAAATTGGGGATATTTA
AATATGATTGTAAATTAAGTATTAGAAGTTAGAACTAACAAATAATTGGAAGCTAGCTAGAAGTTAGAGATTAGTTGAAT
TTTTCAATTAGTCATTGTATTTGTGCTTATATGTATTATATTGTTGTTGAAAATTGGGTTACTTGAATTATATTCTTGAA
CTTAGAAATTCTTGAACTTGGAAATTCTTGAACTTAGAAATTATAGAAATTAGATATGAACTTGAATTTTTGTAGGATTT
TAGAACTTTTATTAGGTTGTGAACTTTAGAAATTTTAAATTATTGTAGGATTTTAGAACTTTAGGTTGTGAACTTTAGAA
ATCTTGAATTATTGTGGGATTTTAGAACTTTAAGTTGTGAATTTTAGAAGTCTTGAATTATTATAGGGTTTTAAACTTTA
GGTTGTGAACTTTAGAAATCTTGAATTATTGTAGAATTTTAGAAATTTAGGTTGTGAACTTTAGAAATCTTGAATTATTG
TGGGATTTTAGAACTTTAAGTTGTAAACTTTAGAAATTTTGAATTATTGTAGGATTTTAAACTTTAGGTTGTGAACTTTA
GAAATCTTGAATTATTGTATTTAGAACTTTATAAGATTGTAAACATTAACAATCTTGAATTATTGTAGGGTTTTTGAACT
TTAAGTTGTGAACTTTAGCAATCTTGAATTATTGTAGGATTTTAGAACTTAAAGTTGTGAACTTTAGAGAACTTGAATTT
TTGTAGGATTTTAAAACTTTATAAGATTTTGAACGTTAGAAATCTTGAATTATTGTTGAATTTCAGAACTTTAAATTGTG
AACTTTAGAGAACTTGAATTTTTGTAGGATTTTAGAACTTTAGGTTGTGAAACGTTAGAAATCTTGAATTATTGTAGAAT
TTTAGAACTTTAAGTTATGAATTTTAGAAAACTTGAATTTTTGTAGCATTTTAGAACTTTAAGTTGTGAACTTTAGAGAA
CTTGAATTATTGTGGGATTTTAGAACTTTAGGTTGTGAACTTTAGAAATCTTGAATTATTTTAGGATTTTAGAACTTTAG
GTTGTGAACTTTAGAAATCTTGAATTATTGTGGGATTTTAGAACTTTAAGTTGTGAACTTTAGAAATCTTGAATTATTGT
ATGATTTTAAACTTTACGTTGTGAACTTTAGAAATCTTGATTTATCTAATTTATGAACTAATTATTAGGTTGAACTTTAG
AAATCTTGATAGAATATAGTCTTTATGAACTATTTGTAATTTTGAAACAATTTTTTTATAATTTTAAAACTAATTTTGAA
AGAATCATAATTTTTGAATGTTAATTTAAGTTTGTTGTTTTATATTTTATGTAGCTTCTTTATAATGTTTTGTGTTTGAT
TGGGGCTGAACTGAATTGAATTGAATTGTTTTTGCAGGTGGGCAGTAGAAACTGCAGTTTCTGCTGTCAAAAAAATTGCA
GAAAAAGCGACAGACAAGGTGGTTTTGTCCGTCGCTTTTCTGGATTTTTTTTAAAAACCCAGAAAAGTGTCGGACAGGGT
CCTTTAGTTCGTCGCTTTTCTGGATTTTTCAAAATTTTATTTCCAAAAAAGCGACGGACGGCGTCTCATTGTCCGTCAAG
ATTCTAAAAAAATTAAAAATTAATTAAAGCGACGGACGGCGTCGCATTCTTCAAAAAAAATAATATTTAAAAAAAAAAAC
AAAAAGCGTCGCATCGAGCCAAAAAGCGACGAGATTGACTACGTCGCTTTTCCTTCTCTTTTGGCCAAAAAAGCAACGCA
GTCCGTCGCTTTTGGCCAAAAAAGCGATGCAGTCCATCGCTTTTTTCCGTCTCTTTTTAGCAGTTTTAGTAGTGATTGTG
CAAAGTGGTGGGGGTATAAGTACAATAAACATGAACGATAAAATAATAAGGTAAGTAAAAGTGTCAATGTTATTACCTCT
TCGTTAAATAATATTATTGTTCGGAAAGTCCCTTCATGCCTTGAATTCTCGTAAGTTATTATTGAACCCCTTCAAATCAC
TAAGACTCTCATCACCGAGTTAACCGACTTTTTTTGTATGTTGTTTATCGGTATATTCCATTTTGCTAGTTCAATTTTAG
TCGTCATCTGGGCTGGAGCTTAATGACTACCATTGGGAAATGAGAGTGACAATGTTAATTCTAGGAGTTATTGTGTATTA
GTACCATTGATGAGGGCGACAAATGGTCGAAATCTGCATGATTAGGTAGGGATTTGATGCATAAAAAAGGGTATCATTAA
GATGTAAAGTGCAGCTAAAATAAGGTTACAAGTAACATATATATGTAAAATATGTGTTTAAAATTACCACGGGACTGTAT
TTGAGCAGGTGAACCAATAATAGGTTGTATAAGTAATGCTTCACGGGGAAGAAACAAAGTTGATTAGTGGTGTAAAGTAT
GTGTTTACCATTGCCGGGGGACTGTATGAAAGCAGGTGAACTAATAAATATATATTTGCATTAATAAACATATTTATCTC
ATAAAATTAGCTATTAAATAAATAATAAAAACTAAACTAATATAAACTTCAACTTGCGTTATTACAAGTCATATGAACTT
TTCTTCATTTAAAATACTAAAATATTAAGAAATATTAATAAGTAAAACAAAAGGGCAATGTTTATATATTAATAACTATT
TTGAAGGAAACTTCCTGAGAGTCTAAATCACATAAGTAGCATTGATAAATAAAGTCATTCTTTTGTCTTGAGCATCAAAA
ACAAATCGTCACAATTCTCTAAATTTGGAAAAATATATTCAGAAGTATATATCTACATCACAAGAGAAATTGTTAACAAA
AATCAAATGAATTTAAATTACATCATGTTAACTTCATATATTGGAACATTACATACTAATGTATATATTAAGCAAAAAAT
CAATTATTATATCATAAAAATTATATTATTTTCCTCAACTACTCGAGGTTATGGAATAAACCCTCTTAGGATAGAACGAC
TTACTTCATCAGAATAGTGGTACCTCATATTCTGCTAAACTTTGAACTCACTCAACGACAATAAATGACACAAAAAATTT
TAAAATGCAACAAGAAGAAGAAGAAACGTTGAAGATTAGAAAAAAATGTGGTTGAAAATTGAGAGGAAGACCCTCTATTT
ATAGTAAAAAAAAAAAGGGGGTAGTATGAAAAAATATTTTTTGTGTCTTATCTATAAAATCATGACCTTTCCGAGAAGTC
ACAACACTTTGGAAAAGTCACAACTTTTTGAAAAAGTCACAACTCTTTTGAAAAGTCACAACTTATTGAAAAAGTCACAA
CTCTTTGGAAAAGTCAAAACTCATAGAAAAATCACCACCCTTTGAAAAATGTCACAACTTATCGGAAAAGTCACAAGTCA
TCGAAAAAGTCACAACCTAAGTTAGGGATATTATAGTAATTTAACATTCAAG
>mtp_808.contig_3
TGAGAGGTCGAATACGCATGTTACGACTTGGGGGTGCTCTCGGGTCGTGACAAACTTGGTATCAGAGCATAAGGTTTTGG
GAAATGGTTCTTAGGTTCAAAGTCTCAAAAGCCACGTCTAGTAGAGTCTTGTTCATCGGTGTGAGTCGCGACACATCTAT
GAGCGAGAGGCTATAGGACGGTAGAAGTTACACTTCTTTCATTATTCTTGAAGTCGTGCCTTAGAGTTTGGTTTATAAGT
GTCCTTTTCCTAATCCTTCTCTTGTGTTTATAGGAAATGAATACGAGGGCGAATCGAAGGAGAGAGGAAGATGAGTTAGG
TGATGAGGGAGTTCGTCCTCAAGTTGTGCAAAATGGTCAAGGTGTGCAATGCAATCAAGTTCCTATAGGTGAGCAAGAGA
ATGAGGTTCCGGTGGTTCCCCCGGCCATGACTAATGAAGAGATTAGAGCGGCTTTTGTGACCCTAGCCCAAGCCATGACG
GCTCAAGCAAATAGAGATATGGGGCCTAGGGTGAATGCTTATGAGAGTACGGTAGCCTCAAGGTTGAGAGACTTCGTGAG
GATGAATCCTCCTATCTTTTTGGGCTCTAGAATTGGAGAAGATCCCCAAGGATTCTTGGATGAGATTTACAAAATTGTGG
ATGCTATGGGAGTATCTTCTAGAGAGAAAGCGGAATTGGCTTCATACCAATTGAAGGAGGTGGCCCAAATTTGGTACACA
CAATGGAAGGCAAATAGGCCGGAGGAAGCGGGTCCTATAGAATGGGAGGAGTTTAAGGAAGCATTCTTGGGTAAGTACTT
TCCCCTAGAGAAGAGGGAGTGCAAAATTGAGGAGTTCATTAATCTTAGGCAAGGTAATATGAGTGTGGAGGAGTATGCTT
TGAAGTTCTCTATGTTGTCTAGGTATGCTCCATCTTTGGTGTCTAACTCTAGAGAGGAGATGAGTAGGTTTGTTACCGGT
GTATCCGACTTGGTGAAAGAAGAGTGTCGTACGGCAATGCTCCATGGTGACATGAATATCTCTAGGCTTGTTGTGTATGC
TCAATCTATTGAGGAGTCCAAACTTAAGAGGATGAATAGGGATGTGAAGAGGGGTAGATCCGATGAGCAAGGTCAACCTA
GGTTCAAGAAGAGGGTGCCAAACCTAGATTTTTCAAGTGCTCCCAAGGTTAACCAAGAGAAAGGTGGTGGATCTCAATTT
GTTAAGCCTACTTGTCCCACTTGTGGAAAGAAGCATTTTGGGAAATGTCTAGCCGGTACTAATGGGTGCTATGGTTGTGG
AAAGAATGATCACAAGGTGAGAGATTGTCCTAATATTGTGGCTAAAGGAAGGAATGCTAGGCAAGCTCCTTATAGTGGTC
CTAGTGTTGATGGTCAAGCAAGGAATCGTTTCTATGCTCTCCAAGCTAACAAGGAAGCAAATCCGGATAAAGGTGCCGGT
AAGTCATAATGTCTAGTTTTGTGTTGGAATACTTTTGTGTTGGTTTAGATGGGTTTCTCCTAAGTGGGGGATGGTATGTT
GAATGATGAGTTGAGGTGAGTTTGGAAATTCTTGTCTCTTTCTTTTATTCCTAATCAAGCTTGAGTCATAGAATTGTAGA
AGCATGATGCATGGATTTTGGAGTCTTGTGTGAAAAATGAGTTTCTATATTTCTCCTTATAATGATGCATGCTTTAAGTT
GAATTCTTGTTAAATGAGAAAATGAGTTTTCATAATGATGTCTCTCATGTTTATATGCATATATGATGAGTTGCTAAAAT
ATTTCATGAGTTGACTAGTTGAGCATGCTTAAGTGTTTTCTTGATGTGGCATGATTGTGTTTTAATGAGATAATTGCATA
TTGTGTTCTTTGATGTTGATATGAGCATGAGGTGCTATGGAGAAGGAAGTTCCTCCAAATAAATGAGAAATGGAAAAGGT
TTGAGGCATGTTGAGTTGTAGGTGTGATTCCTACTTCCATAAATATGAATGAAGTTGTGTTGTAATGACTTATTATGTGG
AGTTCATGTTTCCTCCTTGATGAGTGTTTTTATATTGATATAGTATGATTGTTGTGGGCTGCTAGTTTTAAGTCTTTACC
CTTAATGTTTTGAAGTGTCATTCGGGGACGAATGTTTCCAAGTGGGGGATAATGTAGCGACCCTAAAAATAGATAGGTGA
AACTAGAGCCTAACGTATGAATTTTTAAAGATTAAGCATAAATTGGAAGTAGTCATTTTTGGAAAAAATGATTCAAAACC
TAG
>mtp_808.scaffold_1
ATAAGAATATCATAGTAGCTACTTAAATCCTCTTTAAGTATAATCTTTCTTCTGATAATGGTTTCTACAAATGGGATCTC
TACTACCTCTATCCTTCTTTTTTCCTCTGAACAGGTACAATCATTCTCATCTTCTTTGGTGAGATCTTTATACTTGTGAT
ATTTTTCTTATTTGTTGGGATATGCTTAAAGTTGTGATCATTAATACTTTTTTGGTCTATTGAGGTGTTAATGCAAGTGG
GGTTGAAAGGAACAAGGGTAAATCTGTTGCAGGGCAAGAAATTCAACAATAAGGCTTCAAATAGCCGATTAGTAGCAAGG
GCGAATTGTAATGATATTGCATTTGACAAGAAATCAAACGCTGCTCTTCACAGTATAGTTAATAAAATAAAAATGCAATG
AAGTTAGACACTTTAAAAATTGTATGTATACATATAGTACGTGCAACCTAACTAAGGAGTGATGGAGCTGATATATACAA
TCAATTTAACTCATACTCTCTATCTCTCGCTTCTATTCTGCCAAAATTTGTCACCATTATGTTCCTCCGGTAATTCACTT
TTAGTTGCTCTCCTCCTCACTATTCACTCTCTCCTATATAACACTCTCATCACAACCTATATACATACATTCTCTGCTTC
TAGAGTGTTCTCTTATTTCTATTGTCTCGCAAGTTTTGCACTTCTCAAATCCAAACCAATGCTAAAAAACAAACATGACA
AATCATTCTTCCACTTTGATAACTTCATTGACTACTCATTTTCTTCCAAAGCAGTACAAAACAAAGAATACAAGTTTAAG
AATCTGAGAAGCTTAGGTCAAACATGACCATATGAAATGGAGAGAAAAAATACAAGTTAATGAGGTGGTGCTACACGATT
AAATAGTAATGAAAGCAGGAACAACTATTAGAAAACAAATTGTAATAACAAGCACTAAAGCTTCTTGATTAACATCGATA
TTCTTCCACTTGTGGTTATATTTATGAACTTATTAAGTGATATAGTAATACTTACTAGCTATTTCACATATCAACAAATC
CCTGTTTGTTGTTCAAATTCATTATTGCTAGCACTTGGAGGGTCACATGAGTTCTTGCCTTATTTTTCTTATATTTCTTC
CCTCAAGTCAAAATTCAAAAGTTCCTCCTCTCTTCTGTTTGTAAGTACCACAAATTTTAGAGGGTATAATCAAATAGACT
GTAACACCTCGCTTTTTGAAAGAACTAGAAACACTTAGAATTGGAAAGACACCGTTTTTGGAAATAATCAAATTTGGAAA
GTTTGACAAAGTTAAGCTAAGTATAAGTTTTGGGTCGACTTCAAAGGACCATAACTCCCAGCTCAGGAAGATTTAGGTGT
GCTACCAGATACTTTAGGAAATATCTTTGAATTATCTTTCCAAATCCATCGAGTTTACTCAGTTTCGAGTTCGTATAAGG
GAGATAAGCCCTTTTGAAATCAGGCTTTCCAAATAAGGAAAGCTATCCGAAAATAGTAAGGGGTATTTTGGTCTTTTCCT
TACCCAATCAAATTTAATTCATTTTTAGTAAGGTTTTAAGGGTCTAATCCTATTGGGTTCATTTTTATAATCCTAATATA
CTCCTAGGGTTTTAGTTGAGAGTTCAAGAAGAGAAAAGAAGAGAAAAGAGGAAAAAAGAGGAAAGGATCAAGGCGTTCTT
CGAAGTTCTTGAGTTCTCTTGCAGATTTTCACCATGGGTTTGATTCCTAAGAGGTATGTAAGTGTCACGACCCGGGAGCA
CCCCCTAGTCGTAACAAGGCGTACTCGACCCCGAAGGGGTCTTATACGAGCCACATAGTCATTCATTGCATTCAATAATG
AAAATAGTGCAGAATAATAAAAAAAAACTTATTTACACCACACATTTAAACTTCTTAAAACAACTTTAAAAACACACAGC
GGAAGTCTAAGTCTCACATGGTCATCTTAGACACAGTCGCAAAACATAAGTAGGGACACGACCCTTTACAATCGAAAGAA
GTCTATTACATGAACAAAAGAACTTAAAAGTCTTATCCTCGAATCCATGAGGACATACCAAGTCTTGGAGGAAAGCAATC
CAACACTTCAAACTATCTAAGAGGGATCACTTGCCGAAACCTACACTTATAGTAAAAATATGAAGAATATGGGTTAGTAC
ACAAAATGTACTAAGTATGATGACCATGCAAAACATACTTAAAAAGGGACATTTTAGTTAGAAACCATGCATTATGCCAC
CTTTTTGAAATGTCATGAACAATAGCATAAAAGACATACAAGACAAACATAACATCAAGTAAGTCATAATATCACCTTTA
AATCATATCAACATGAAAACCTTTACCTTGGACCTTCACCTCAAGAAACCCTTATGCTATACCTCGTGCAATGTATGGAT
GGCGTCCCATACCACCATCCATACTAAGGCACCACATTTAGGTCACTTAAAGTAACTTATCATTCCTTTCTTTCACCTTT
GCACAAAATTCATACATAAGAGGTATATCATTAATTAAGACATGACAAGGGAAAATAACTCGTAATATAACCCAAGTATA
ACATGCATAACATATTAAGCATTTAAGAGCCAACATTCTTTAATAACCTCATTTAGGGTACATTCCTGTCACAGTCATTA
GGATTTAGAGAAACTCACTATGACCCTCTCTAAGCCTACTCGTGCAATGTATAGGTAGCATCCCATACTACTACCTACAC
TTTGTAGAACCTGTCAAGAAACCATAATGAAATCTCACATGATGGGAAGTAAGCATTTAACCGACATAGACCATGAGATC
TTGTCANNNNNNNNNNNNNNNNNNNNNNNNNNNNNNNNNNNNNNNNNNNNNNNNNNNNNNNNNNNNNNNNNNNNNNNNNN
NNNNNNNNNNNNNNNNNNNNNNNNNNNNNNNNNNNNNNNNNNNNNNNNNNNNNNNNNNNNNNNNNNNNNNNNNNNNNNNN
NNNNNNNNNNNNNNNNNNNNNNNNNNNNNNNNNNNNNNNNNNNNNNNNNNNNNNNNNNNNNNNNNNNNNNNNNNNNNNNN
NNNNNNNNNNNNNNNNNNNNNNNNNNNNNNNNNNNNNNNNNNNNNNNNNNNNNNNNNNNNNNNNNNNNNNNNNNNNNNNN
NNNNNNNNNNNNNNNNNNNNNNNNNNNNNNNNNNNNNNNNNNNNNNNNNNNNNNNNNNNNNNNNNNNNNNNNNNNNNNNN
NNNNNNNNNNNNNNNNNNNNNNNNNNNNNNNNNNNNNNNNNNNNNNNNNNNNNNNNNNNNNNNNNNNNNNNNNNNNNNNN
NNNNNNNNNNNNNNNNNNNNNNNNNNNNNNNNNNNNNNNNNNNNNNNACACATGAAAGGGTGCCATAAGCCTACCGATTC
AAGTCTCATCATTAACCTTTATGGAAAGGTGCCATAGGCCTACCGAATCCAAGGTTCATTACTTATCATTAATGGAAGGG
TGCCATAAGCCTACCGATCCAAGGATTCAACAATCAACAATATAATCATTTATACAAGAAAAGGATGCATAAGCCCTACC
AATTCAAGGTATTCTTTATATTGAAGAATCCTTCATATTATATCATCAACATTCATGAGTGTCATCAACACATCTCTGGA
TTTCCATACATCTCATAACTCAAACTTTAAAGCATCGATTCATCAATTCTCCATAGTTGGACATTTTGTCAAACACCTTG
AAGGCATGTAATGAAATCAAAGAGCATGGAAATTAGGGTAGTAATTATGCAACCAAATCAGTGAACAACCTACAACAACA
CCTTTACATTCATAATATGATCACATTATCTTCATTGAATTCTCATTCGTATAATGTCATGATAACACTCCAATTTCTCA
TACTATGCCTTTAAGGCCATAAACCTCACATACCAATGCACCAACAATACACCATAAAATAAACATGGGTAATGACATAC
TTCAACAATCTAAAGACCTTTAAACAAGTTTGATTCATATACATTCATTATCTAGCAACCCACTTCATAAAGGCATAAAC
TAGGAATAGAGAGAAATCATGGGTTCATAGAGTATTTTCATCTTAAATCGTCAATACAACAACAATATAACCATAAAGTG
CCATTAGAAACCTTTTAAAACCATTTGGTGGAAGAACCCATGAGATTGAGTGAAAACCTAGATTTTTCATACTTTGAAAT
AACTTTGGATTTGGCTCCTTGAATGGAAAATTAGACAAGGATCAAGACCACCATACCTTTGCTATGATCTCCCACGAAAA
TTGATGAAGACACCACCTTCAAACCAAGCCCTAGCTCCAAGTTCTTGACTTTCTTAAATGGAGGATTGTAGAGAGGGAAA
TGTTTTTAGGGATGGGAATGAACTAATGGTATATAGGAATAACATAAGTCTTTTAAAAAAAATGGTCCAACACTTAGAAA
AATTTTCAGGCGGGTGAACAGTAATGAACAGTAAAATTAGCTACTGGAATTTGCATTTTCTGTCGGACAGACTTTACGAA
AATGGGCATAACTTCTTCGTCCGAACTCCGAATGAGGTGAAACGAAGTGCGTTAGGTAGCTAACTCAAAGGGCTTTCCAT
GGATATATTATGGCCATCCAAATAATTTGTGTGCTAGGAGATATGACCCTCCAAAGTAGACCCTCGAAAAAGGCTTCACT
TGGAAATTTCGGATTTTGATATGGTTGCTCTAAAATTTGGGTTAGACCCATTTCCCACTCAATTTGACCCCCTAAACAAG
AATATGAAGTTGGATTTTCGAAAAACGAAACGGATCTTTTTATATAGAGCTAAACACGTTTCCGGTAACTTCCGAAGCAC
ATTTTTAAGAACTTTTGGGTCAAATTCAAATATAATCATTTCATTAAGTTCTCGACTCCAAACTCACCTGTGAGGCTCTA
GTTTCACTCTATCATTTTCCGAGTCGTTACAGTAAGCTTCCATAGTGTTGAGTTCATTCACCCACATGCCAATCATGTTG
TTTTCAGCGCAAATTTCATTCTTGAAGTTGAAAGATTAGAGTTCTTGGTAGGTGTTCTTGAAGTTCATTCTAAAGCTTGT
TTTGTTGGGGTTTTAATGATTTCTTGAGATTAAAGTGAGTATTTTGAGGGCTGTATTGAGTAGATTAGGGTGTACTTATG
TTCAGTAATCGAATCCAAGTCATTAGGGAAGAAACCGTTCGATTCTAGGCGAATTTGGGTGAGAAAACAAGCAAATAAAT
TTGTCGGGTTTTTTGGGTTGGGGCCTGGCGCGTCGCACCAGCCAAAGCGCCCCAAATCCTCTTCTGTAGTTTAGGGGATG
GGGCCCCGTGCCACTCAGTGCGCCAGGGTCACCTGCCCATCCAGTTTGTTGTCGGTTGCTCCGTTTGAGTTCGTTTAAAG
TGCACCTTCACTCCCTTTTGATTCTAAACACTCTAAGCTACTTCTAAACACCTACAAATCATTCATAACATGAATCATAA
CCCTTGAATCCATAATTCGAATTCAAGGTAGAGTTAAGAGGTAAGTCTTGAGAGTTCTTTCAAACATTTTTGAGAAAGTC
CCTTTGAGTCTTTTGAAGAGTCTTCTACAATTTCTAATAACTTATTTCAAGACTCGAGCAAGTTAGTATGAGAATGAGGA
GAATGTATTCATGAATCTACTTTTTCCTCACGATATCCTTCATATCATGAACCCTAACTCTTGAATTCATAATTCACATT
CAAGAGAGAGTTATGAGTAAAGTTCAATAAAGTGTTTGAGTTCAATTGTGAATCCTTTGAGATCAACTATCGATTTGAGC
TAAGTTTTGAGGAAGTAAGTATAAGAATGAGAAGAGTCGGATACATGATTTCCATATTGTTATGTAGACCATCGAGTCGA
GTCGTTCATGCCCATAAATTCCGCATGAACTTCATAAGTTGAGTACCTTTGAGAGGAGTAGTATATTCAAGTTCTAAGTC
TTGAGTATTGAGTTCCTAATCCTTATATATGAGATTGTATTCATAATCATGGAACTATTACATGTTACCCATGAAGTCCT
TAAGTTATGTAGTTCATGCCCATAATTCTGCATGAACCATATGAGTCGAGAAATCTTGAGATGAGTTGTTCATGCCCATA
ACTCCACATGAACCTTATGAGTTGAGCATTCTTGAAATGATTAGTATTATTGAAGTTCTTGAGTTCTGAGTTGTAGAGTT
TTGGAGTATCAAGTTCTTTGTATGGTTTTTGAAAACCTTGAATTGAGTCGTTCACGTCCATTATTCGGCATGAACCCTAT
TTTGAGAAGTCTTTTAAAACTTTTTCTCAACTTGTTTTAAGACTTGAGCACTTGAGTTGAGAAAGAGTAGAGTCTAGTTC
ATTTTCCTTAAAATGATATATGGGAACTAAGTATTCCCAAGAGTAAATGTTTTCACATTTAAAAGAGGAGGAAACTGAGA
TATCCAAAAAGAGTTTTGAGTAGTTGAGTAACATTTCTTTTTAGAGAAAGATTTTGAGTAACTATCTCAAACCACAGAAA
GAGTTATGTTTTTAAAACATATGAGCTAAGTATATTTTGGGAGTAGTATTGAGCACAGATATGGGGACGAGTTCAGATAA
CTCAAGTCTCCATAAACCATGTAGCCGGCGTGGGTAGAAAGGGTCATACTTCATAGATGATTCCTTAGTGCTTTTTAGCA
CATACTAGTGGATCCACTTAGTTGAGAGGTCATATACCTTGGCAAAGTATAGGACAGTTTTGGCAGCGTGGGCGATATGA
TGTATCATCACATAGCTCATAGTGATGGTTGCCGATTAAAGAAACTCCCACAGAGTTATATTTTATTTTTATATACACAC
TGAGTATTATTGTATTTTTCAATACATTAAGTTGCTATCTACAGTTTTACAACTTTCCACGTATATTGCATCTTTTACTA
TTGTTTTATCCCTGAGTATCATGAGTTCAGTATTTCGAGTTGAGTATCTTGAGTTGATCTATGCTTCATTGTGTCGAGTA
CCTTTTTGTTGAGTTTCACTGAGTTGAGAACCTTATTACTGAGTTGAGTATCTTACCCTTGAGTACTTCTAAGTTGAGTA
AGTTTGAGGTTGAGTAAGTTTGAGGTTGAGTAAGTTTGAGTAGTTTTGAATATCCTTGAGTTGAGTTGAACCTTGTTTCT
TTGAGTTGAGTTGAGTTGAGTGAGTTGAGAAGAGGTAAGTATGTTTCTTTTCCACCAGTTCAAGCTTATATTATGCTTTA
GAATTCCCTTTACATGCTCTTACATTCCACATACTAAGCCATTTGACCTACATCGTTTCATGATACAGATACATGTATTC
GGGGTCATCAGTAGGAGCTTCATTGATACCGCATGGAGTTTGAGTTAGCTATGGTGAGCCTCCTTGCTTCCGGAGGGTTC
TACTTTTACTTTCAGTTATATCAGTTGTTAGGATGTTGTGGTCTTGTCCCGACTTCCATCTTTGTCATTTAGAGGCTTCA
TAGATATACAGTAGAGTTTCAGAAGTCTATTCATTTATTTTGTTAGATGTTTTAAATTCTTAAGTTTCCTATTTTATGGC
GAGTTGAATAATTTATTTTTATTTAGAGTTTTTCATTTGAGTTAAAGCTTTGTAATTGAGTTTCATGAATTTTATTCAGT
TTTTAAGCTTTGTATGCTTGAGTTAGTCTTTCGCTTGTAGTCAGCCAGGATGAGGGTTCTCTTGGGGACCAACAATGGTT
CTCGAGTGCCGACCACATATATGGTGTAGGCTCGGGTCGTGACATAGACAATAATATTCAGATTGTCAAAATTCAAATGC
TCACAATACTACTTCATCACTATTGAGATGATTCCTGTTCAACATTGCTAGCTACAAGGATTTGGATGACAAAAATTTAA
GATAATTCATCATATTCAAAGTCTTATCAATATTTCTAGTTGTTCCTGCTCACTTTCCATAGAATGCATATGGCATTTGA
GCGAGTAATTCAACTATTTTCATACTAATAACAGAAATCTAACTACAAAGACAATATACATGAATTTAAAATTGCCATGA
TAATATACTAACTGGTTGAAGATAATCAAATAAAAAAGAGATGAGGAAGAGCCAAGATGCTAACAACAGCCATCATGATT
ACACAACTTGAACAGTAATCTATAGAACAAAAAAAACATGAACGCTTTAAAAATAATACGAAAGGGGAGGTATCAAAAAG
AGATATTTCAGAACTTCCATAGTTCTTCAATGGAGTTGAAATTAAAACCAAAGGAGAAAGTTTACGTACCTTTGCCAAAT
CTAAATCCAAAGCTTACAAACAGAGAGAGACGAGGTAATCTCTCTGAGAGAAACACACCAGTAACCTCCCGTGGTGTAAT
CTCTCTGAGAGAAACGCACAAGACTACTGTTTCAATCTCCCTTGGTGTAATCGTGACTTTTATTTTCCTCTAAGAAAGAG
AGACTATTGTTTCAATCGGCTAAATATTTTTATTTGCATTAGTCAAAATAATAACAATTATGCTAGACAAAAATAAAATT
ATCTTTAAATAAAAAATCACTATAAAATGGCCGACTACAGTAGTCGCCATTTCATAATATTTTTGAAATGATTTTAATAA
GTTTCCGACTACTGCAATCGATAACCAATCAATTATTTTATTGACTATATATCATAAAACAATATGATTTCCTTAGTCGA
AATCACTGTCGAGAAAAAAATAAAAAAAATAAAAAATACAAATCTTAATTTACCAATTACAGTAGTCGGAAAAATAACTA
GAATACCGATTGCACATTTGTAGTCAGCAATTGTAGTCGGAAAATAACTTATTTCTAATAGTGAATGGTTGCAATGTTGG
CTAGGGGATGGGTAGGAAAACTATATAATAATGAATTACGCTTCTCTAAGCTTTCACAACCCGAGTCTACACCCTGGGCG
TGGTCAGAACTCGAGAACCATTGCTGGTCCCCAAGCGAACCCTCATCCTAGCTGACTACAAGCAGAAGACTAACTCAAGC
ATACAAAACTTAAAACTGAATAAAATCAATAAACTCAGATACAAAGCTTTAACTCAAATGATTAACTCTAAATATAATAG
AATATTCAACTAGCCATAAATAGGAAACTCAAGTCTTTAAAACATTTAATATAATAAATGAATAGACTTCTCAAACTCTA
CTGTATATCTATGAAGCCTCTAAATGACAAAGATGGAAATCGGGACAAGACCCATGACATCTTGACAAAACTGAAAGTAA
ATGAAATCCTCCAAAAGTAAGAAGGCTTACCTTAGCTAACTCGAACTGCATGTGGTATCATCGAAACTCCTGTTGATGAC
CCTAGTTGCCTGTATCTGCATCATGAAATGATGCAGGCCAAATGGCATTAGTACATAGAATGTACGAGCATGTAAGGGGA
ACACTAAACATACCCTACAAGCTTGAACGGATAAAAAGGAAACATACTCACCTCGGTTCTACTCAGCTCAATGCAAAAAT
AAAACAACAATAAAGATGAAGTTTATATAAAGCATTTAAAATAGTAGATAATGACTCAATGTATTGAAAAATACAATAAT
ATCTCAGTTGTATGTAAAAATACAAAATAAACTATGTTTGGGAGATTCTCTAACCGACAACCATCACTATGAGCTATGTG
ATGATACAACGTCTCGCCCATGCTATCAGAGTTGTCATATACCTTGCCAGGGTATTGAACTCCTTAACTAATTGATCCCC
TAGTCTATGCTTAAAAGCAATAAAGAATCACCTAAAAAGTATGACCCTTTCTACCCACGTTGGCTACATTGTTTATGGGG
GTTTTGAGTTGTCTGAACTCTCCCCATATCGGTGCTCAATACTACTCCCAAAATATAACTAGCTCATATGTTTAAAAACA
TAAATCTTTCTGTGGTTTGATATTCTTACTCAATATCTTTCTCTAGAAAGAGATGCTACTCAACTGCTCACAACTCTTTT
GGAAATTTCAGTTTTCTCCTCGTTTAAATGTGAAAACATTTACTCTTGGGAATACTTTGTTCCCATATATCCTTTTAAAG
AAAATGAACTCAACTCTACTCTTCCTTAAACTCAAATGCTCAAGTCTTAAAACAAGTTTCGAAAAAATTGTAAAAGACTT
CTCAATATAGGGTTCATGCCGAATTATTGACGTGAATGACTCAATACAAGGTTTTCAATAACCATAGATAGACTCAATAC
TCGAAACTCAACAACTCAGAACTCAAGAACTTCAATGATACTACTCATTTCAAGAATACTCAACTTAGAGGGTTTATGCG
GAATTATGGGCATGAATAACTCAACTCAAGGACTTCAAGATACTACTCATCTCAAAGAGGATCAATTTATGAAGTTCATG
CGGAATTTATGGGCATGAACGACTAGACTCGAGGGTCTAAATTACAATATGGAATTCCTGTATACAACTCTTCTCATTCT
CATACTTACTTCCTCAAAACTTAGTTCAAATCGATAGTTGATCACAAAGGATTCAGAATTGAACTCAAAGACTTTCTTGA
ACTCTACTCTTAACACTCTTTTGAGTTTGAATTATGAATTCAAGAGTTATGATTCATGATATGAATGATCTTGTAATGAT
AATGCAGACTCATGAATGCATTCTTCTTATTCTTATAATCACTTGCTCGAGTTTTGAAACAAGTTATTTGAATTTGTAGA
AGACAACTCAAAAAGACTCAAAGGGACTTTCTCAAAATGTTCGGAAGAAATATCAAGGCTTAACTACTAACTCTACCTTG
AACTTGAATTATGAGTTCAAGGTTATGATTCATGTTACGAATGATTTCTAGGTGTTTAGAAATTGTTTAGAGTAGTTAGA
ATCATAAGGGATTGAAGAAACCCTTTTAAAGAACTCAAATCTATAGTTGATCTCGAAGGATTCAAAATTTAATTCAAAGA
CTTTCTTGAACTGTACTCTTAACTCTTCCTTGAATTTCAATTATGAATTAAAGGATTGTGATATGATATATAGGATTTCT
TGATGAGTGTATGTAGGTTGGATAGTAAAAATCACTAAGAGAGTGAAGAAATATTTTGAAATATCGAATACGGAATGAAG
AACGGAGGCGGAAAGGACCTGACGTCCCTGGTGCAGCAGTGGCGCACTGCGCCAGCCATCAGTTGACAGAGGCTGGTCTG
GGGCGCACGGCAAACGCAGAACGCCAGCCCCTCAGGCACAACAAGGGTGCGTTGCCCCAGCAACATTCCAGACGAACCCG
ACGAACTTTTCTTCAACTTTTTCCCGCTCTACCTCGTCTAAACTCGAATGATTTCCTCCAAAATCTTTTTGGATCCTTAA
ACCCAACCTAATTACAACGAATTCTACACCAAAAATACACCAAGAACAACACTCATTCGCAACTCTCACCTCAAGAACTC
AGCAAGAACTTCATTATCAAGAAATGAAGCACAAATCTTCAAGAACTCAACAAGAGTATCAACATACTCAATCTCATCGA
TGAAATTCGTAAAAGAAACTCATGATTGGCGTGTGGGCAAACAAACCCAACACTTTGGAAGGTTACATACCTCTTAGGGA
TCAAACCCATGGCGAAAATCTGCAACAAAACTTAAGAATCTCGACGAACAGCTTCAACCTCTCCTCTTTTCTCCTCTTTT
CTCTTCTTGAAATCCTCTAAAAACCCTAAGCGTATTTTAGGAATAACTAAAACTAATTCTAATCAGTTTAGACTTCTAAA
ACCTTACTAAAAATGTTTAAATCCAATTGGGTAAGGAAAGGACCAAAATACCTCTCATTTTTTTGGGTAACTTTCCTTAT
TTGGATAGCCCGACTTCAAACAGGCATATCTCCCTCATACGACCTCAAAAATAAGCAAACTCAGGGGATTTGGAAAGAGG
ATTCGAAGGTCTTTCATTTGATAACTTATGGGTCTCATTACTCATGCTGTGCTAAAAGTTATGGTCGTTTGAAGTTGACC
CAAAACTTTAAAAGAACTTAGGAATGACTTGAATGAACTCTCTTCTAAAACCCTAAGCGTATTTGGATTTATGAAAACTG
ACACAAATCAGATTTGTCCCCAAAATATTACTAAAATTCGTTTTAAGATGATTGGGTAAGGAAAAGACAAAAATACCCTT
CATATTTTTGGGTGACTTTCCTTAACTGGACAACCTGACTTCAAATGGGCATATCTCCCTCATACGAGCTCGAAAATTAG
CAAACTTGGTAGCGTTGAAAAGAGGATTCCTAGACCTTTCATTTGATATCTTATGAGCCACCTAACTCATCCTTTACTGA
AAGTTATAATCGTTTAAAGTTGACCCAAAACTCATACTTAGCATAACTTGCCAAAATTTCCAAATTTTCTCTTTCCAAAA
ATAGTTTCTTTCTAATTCTAGTTCTTTCTAAGGAGGGATGTTACATTGATACATCTAGTGACCTTAACACATAAGAAAAT
TTTAAATTCCTTGGCAAAATCCTACTCACAAGGAAGGATGGTTCGAGTCTTAGCTCAAAAAAATTCTGGGGTGTTACAAT
ATCTCTCCCTTGGGATCATTCGTCATCGTATGACGGCTGGATTGGGTATGGAACGGGGTTACTCTTATCATCTCTGCCAT
ACCAACTAGAATTTACCCGCATTACTATTCGGAACCAACTAAGGGCTCTCATTTAGCTATTTCTCATAGTAAAACCTCAT
CATCTTCTTCCTCCTCATTAATAACCTTGGACTAAATTATCACACCATCATTATCACGATAGGATCATTAACCGTCTCTT
TCTAACATCACTCCATTACTAAAAGGACCTCTGAAAAGATATCCCTGATACTCTTTGGAACTCATTACTATCTTATTCTC
GAACACTTGACTTGATTTATCATCTTGTCATCTCCCCCTTAGGTCTAAAGCTGACACTTGAAAGTTATGGACCTATTCCA
TCATCTCTAACTGGTCTACATTCTCTTTTACACTAACACTCAGGAGAAGCTTATCTCATGACTACCGAACTGTAACACCC
CGTAACTAGAAAGAAGTTAAAAATTGGAAATAGTCATTTTTGGAAACAATATAAAAATCTAGAAAATTGTTAAGTATATT
AAGTTGAGTTTTTGGTCAACTTCAAACGACCGTAACTCCTAGCGCAGGATGAGTTAGGTCTATTTCCGGATATCATAGGA
AATAACATAAAATAATCTTTCCAACGCTGCTAAGTTTACGTGATTCCGAGTTTGTATGAGTGAGATATGCCCATTTGAAG
TTGGGTTGTTCAAATAAGGAAAGTCTAATCCGGATTTTAGAAAGGCATTATGGTCTTTTCCATACCCCATGACTTAATTT
CGTTTTTGGTAATCAATTAGGGTCTAAACTGATAGGATTCAGTTTACGCTTTTACGATATTGAATTAGCGTTTTAGAAAA
AAGAAAAGAAGAAGAGAAAGGAAGAGAAGGAGCAAGAATCGCTTGTGGATTTCGTCAAGGGGTGATCCCTACGAGGTATG
TGAATTCACACAACATTGGATTCGTTCACCCATGCGCCAAACATGTTTTATTCAACATGAATTCATCCTAAAAGTTGAAA
GTTTGAATGTTCTGGATGTGTGTTCTTGAATTTGCTTTTGTTCTTGAATTTGGGATGAGATTGAGGAGTTCTTGAGAGTT
TAAGGTCTATTTTAGAGTTGTGTTTGAGTAGATTCTTGTGTACATATGCTGTGTATATGAATTTAAAGAGGATTGGAGAA
AAATAATCGAATTTAGGTGAATTTGGGTTAGAAAATGAAGAAGGAACAAGTTGGCATAATCTGGGTACTAGGTCCGCGTC
ACGGACCTGTTCCTCAAGATTGAAAAATTTTCTCTGCATCGCGGAGTGGTCACGGACCATTCTGCCTCAAAATTTATTTC
GCGACCAAATAATTAAATGCATCTCCATGTCACGGACTTGCTTCCAAACAGAGATTTCTTGACATTTTCTCGTGTTTAAC
TATCTAAAAACACTCCTAAACATCATGAGATATTTCCTATCACAAATCTCAATCCTTGAATCCATAACTCAATTCAAGAA
TTAGTTAAGAGTCAGGTCAAGAGAAGTTAAGAGCCAAGTCAATTGAAGTTCATAGTGTCTTTTAAAAGTTTTTTACAAAT
GATTTAACTTTGTTTTAAGAATTGAGTTTTGAGTTGAGTAAAGAGTAAAGTTGAAGTTCATTTCTTCAAAGTATATGGGG
ACTATGTATTCCCAAAGAGTTAAAATGTTTTCACATTTAAATAAGAAAAGGAAACCTTGATTTCCAAAGGCCTTTTGAGC
TAGTTTTCAAAAAAGAACAAGTGTTTTCACAATTAAGCAAGAGAGGAAACTTTGATTTCCAAGATAGCTTTTGAGCAAGT
TTTTGCGCAATTATCTCAAATCACAGAAAGAAGTATGTTTTTAAACATAAGAGCTAGTATCATATTTTGGGAGTAGTATT
GAGCAACGATATGGGGGATAGTTCAGACAACTCACAGCCCCCATAAACCATGTAGCCACCATGGGTAGAAAAGGGTCATA
CTTTTAGATTATTCCTTAATGCTTTTTAGCATAGACTAGTGGATCCACTTCGTAGTTCAGGTTCTATACCCTTGACAAGG
TATAGGACGACCTTGGCAGCGTGAGGCAAAATGTTGTATCATCACAATAGCTCTTACGTGATGGTTGTGGTTAGAGAAAC
TCCACAGAAGTAATTATATTTTTATATCCACAGTTTATTTGTATTTTTACATACATTTCAAAGTTATAGTGTATCTTTGC
TTACACACAGAGTATTATTGTATTTCCAAATACATAAAATTGACATACATGCTTTAAACAACTTTTCTTTATATTGCACT
TGTTTTGTACTGCTTTATATTGATATAAGTTCTGTTAAGTTGAGTTGAGTTGAGCCAGGTAAGTTCTTCAGTTCCTTTCA
AGCTTATGTCTTATTTTAGAATTCCCCTCGCATAATCGTTCATTCGATTTACTGATGCCATTTGGCCTGCATCTTATTAT
GCTGTAGACACAGGTAACCAGGATCATCATCCAGCGCCTTGTTGATCCAGTTGAGCATTCAGAGTCAGTTGGTAAGCCTC
CTTGCTTTCTGGAGGGCTCCTTTGTTATCATTTGCTTTTTAGTATTTCATTTGTTAGAATGATCGGGGGTCTTGTCCAGA
CATTCATCTTAGTTGTTTTAGAGGCTTCATAAACAGTGAGATGTTATTTCTTGATGTTTTCTATTTCCTGTTTTAATGGT
TGAGACTTGAGTTGCCATTTTGGCTAAGTTTAATATTCCTTAAAGATATTTTCATGAGTTATCCTTTGAGACTATTTCTT
GTGTTTAAGTCTTCTGCTGAGTAAGTAAGCAAGGCCAAGGGTTCGCTTGGGGCCAACAATGGTTCTCGAGTTCCAGCCAC
ATCCGGGGTGTAGGCTCGGGGGTTGACAAACTTGGTCTCAGAGCCTAGAGTTCAAGAGTCCTAGAGAGTCTATGAAGTCG
TGTCTGTAGAGTCCTAGTTATCGGTGTGCAGTGCTCCACATCTATAATTAAAAGGCTGTAACACTTAGGAATGTTCTCAC
TTCCTTCACACTCAGTCTGTGCGTTAGAGTTTATCTCTAAAAAGTTTCTTCTAATTTGTGCTTGTGCGTGTCTTTCAGAT
CATGCCTCCATGAAGAACTATCAGAGGACATCCTGCTAGATGAAATATTGAGGAGCAAGGGGTACCTAATGCACCTGAAG
TGCAAACCCAAGGAGAAGTTACTAATGCTAAGTTCAGGGAAGGGATAAGGATGCTAAGTCAAGTTGTGACTAATCAGGTT
GGGCAACAAAGAGGGGCTCGACAAGAAGAGGCTGGCACTTTGAGGATTCACAAATTCTTGAGGATGAATCCTCTAACTTT
CACCGGTTCAAGCACTATTGAGAATCCATAGACCTTTATTGAGGAGCTGCAAAAGGTATTTGATGTCATGCACGTTGCTG
ATACTGAAAGGGTGGAAATAGCTGCATACCAAATGAAGGGTGTTGGTAGGATTTGGTTCGATCAATGGAAGAAAAACCAA
GCTTAGGATGCACCACATGCGAGTTGGGCTTGTTTTGAGGAGGCCTTCTTGGGGTGTTTATTTCCTCGAGAACTAAAAGA
GGCTAAGGTACGAGAGTTCCTTACCCTTAAGCAGAAGTCACTAAGTGTTCATGAGTACGGGTTGAAGTTCACCCAACTAT
TCGGTTATGCTACGGAGATGGTTGCGAATATGAGGAGTAGAATGAGTCTGTTTGTTGTTGGGTTGTCCCATCTATCAAGC
AAAGAGGGAAAGGGCAGCGATGCTAATTAGGGACATGGATATATCGAGGCTAATGGTATATGTGTAACAGGTTGAGGAAG
AGAAGCTGAGGGATAGGGAGTAGTTTAGAAACAAGAAGGCTAAGACATGGAATGAGTCCGTGCAGCAGAAAAGTAATGTG
AATCGTTCATCATTTCAACAAAAGCAAAAGGGACCTGCTCCATCATCTGCTATTGCACCTGCACCAAAGAACAAAAGTGA
GTACAATAGTCAGAATTTCAGAGCTAAACCTACCAATTCTCAAGGTAGTATGGCGCAAGGGGGTAGTAAACCTCCTGCCT
ACGCTAAGTGTGGTAGGAATCACTCAAGTACGTGTCATGAAGGCTCCACTGGTTGTTTCAAGTGTGGCCAGAATGGTCAT
TTCATGCGAGAATGTCCAAAGAACAAGCAGGGTAACAATAATGGAGGCAATAGAGCCCAGTCTTCTTTAGTTGCTCCACC
AGACAGAGCTGCACCTAGAGGGGCTACTTCAGATACTGGCGAAGGAACGAACCGCCTATATGCTATCACAAGTCGCCAAG
AGTAAGAGGATTCGCCAGTTGTTGTTACTGGTATGATCCAAGTCTTTAACTCTAATGTTTAAGCTTTGCTAGACCCAGGA
GTGAGTTTATCCTTTGTAACTCCTTATGTTTCTATGAATTTTGATGTTATTCCTAAGCAACTTAGTGAACCCTTCAGTGT
TTCTACACCTGTCGGCGAGTCTATTCTAGCAGAGAGAGTCTATCGTGATTGTCCCATTTCCGTCAATCACAAGAGCACCA
TGGCTGATTTAGTTGAGTTAGACATGGTAGATTTTGATGTCATTCTTGGTATAGACTAGCTTCATGCCTGTTATGCCTCA
GTTGATTGTAAAACTCGAGTGTCATGTTCCAGTTTCCAAATGAGCTAGTCTTAGAGTGGAAAAGTAGTTCAGTAGTGCCT
AAGGGTCGTTTCATTTCATATCTTAAGGCAAGGAAGTTAGTATCCAAGGGGTGTGTCTATCACTTAGCCCGAGTTAATGA
CTCTAGTGTTGAGATACCTCATATTCAGTCAATTTCAGTAGTAAAAGAGTTTCCAAAAGTTTTCCCAGATGATCTTCCCG
GAGTCCCTCCTGAGAGAGAGATAGACTTCGGTATAGATGTTCTTCCAGATACTCATCCTATCTCTATTCCACCATATAGA
ATGGCACCAACAAAGTTGAAAGAGTTAAAAGAGCAGTTGAAAGATCTTTTAGAGAAAGGTTTTATTCAACCAAGTGTCTC
ATCGTGGGGGTTCTCCGATCTTATTTGTGAGGAAGAAGGATGGTTCCCTTAGAATGTGTATAGATTATCGCTACTTGAAC
AATGTTACCATCAAGAACAAATATCCTCTCACAAGGATTAATGATCTTTTCGATCATCTTCAGGGTGCTACTTGTTTCTC
TAAGATAGACCTCAGATTAGGCTACCATTAGTTAAGAGTGAGGGAATGTGATATTCCAAAGACAGCATTCAGGACCCGTT
ATGGTCATTATGAGTTTCTGCTTATGTCCTTTGGTTTGATCAATGCGGCTGCAACATTCATGGACTTTATGAATACAGTA
TTCAAAATTATTTAGATATGTTTGTTATCGTCTTAATTGATGACATATGAATCTATTCAAGTAATGAAGAAGATCATGCT
AGTCATCTCAGAATAGTTCTCCAGACTTTAAAAGACCGAGAGTTGTATGCCAAGTTCTCCAAGTGTGAGTTTTGGCTTGA
GTCTGTGGTATTCTTAGGCCACATTGTGTCTGGAGAGGGAATTAAAGTTGATACTCAAAAAATTGAGGTTGTACAGAATT
AGCCTAGACCCACATCTCCAACTGATATTAGGAGTTTCTTGGGTTTGGCTGGCTATTATAGAAGGTTTGTAGAGAGGTTC
TCATCAATTTCATCCCCTTTGACCAAGTTAACTCAGAAGACAGTGAAGTTTCAATGGTCTGAAGCTTGTGAGAAAAGCTT
TCAGGGATTGAAAAAGAGGTTCACTACTGCCCCAATTTTGACCTTAGTGGAAGGTACTTAAGGTTTTATGGTGTATTGTG
ATGCATCTAGAGTTGGTTTGGGTTGTGTATTATGCATAATGGCAAGGTTATAGCTTATGCCTCAAGACAGTTGAAAGTTC
ATGAGAAGAACTACCCAACCCATGATTTAGAATTGGCTGATGTAGTATTTGCTTTGAAAATATGTTGCCATTATCTTTAT
GGTGTTCATGTGGATCTGTTCACCGATCACAAGAGCCTTCAGTATGTGTTTACTCAGAAAGAGCTTAATCTCAGACAAAT
GAGGTGGTTAGAATTACTCAAGGATTATGACATGAGTATTATTTACCGCCCAGATAAGTTAATGTTGTTGCTGATGCTTT
AAGCATGTTGTCTATGGGTAGTACCGCCCATGTTGAGAAAGAAAAAAAAGAGTTAGCGAAAGATGTGAATAGACTTGCAC
GCCTGGGAATTCGACTAATGGATTCCACAGAAGAAGGAGTGGTGGCGATAAATGGGGCTCAATCATCATTAGTGTTAGAA
GTAAAAGAGAAGCAAGACCAAGACCCTACTTTGCTTGAATTGAAGGCAAATGTTCATAAGTAAAAAGTAATGGCTTTTGA
ACAAGGGTGAGATGGTGTATTGAGGTATTAAGGTAGATTGTGTGTGCAAAGGGTAGAGGAACTCCAAGAGAGGATTATGG
AGGAAGCTCATACCTCCAGATATTCCATCCATCCGGGTTCCACAAAGATGTATCGCAATTTGAGAGAAGTTTATTGGTGG
AGTAGTATGAAGAAGGGCATTGTAGAATTTGTTGTTAAGTGTCCCAATTGCCAACAAGTTAAAGTAGAGCACCAAAGGCC
AGGTGGTATGGCTCAGAATATAGAACTTCCAGAATGGAAGTGGGAGATGATTAATATGGATTTCATCACTGGCTTACCAA
GGTCTCGCAGGCAACATGATTCTATCTAGGTGATTGTTGATAGAATGACAAAATCAATCCACTTTTTGCCGATAAAGACT
ACCAATTCAGCAGAAGATTATGCTAAGTTGTATCTTCAAGAGGTGGTAATACTTCATGGGGTTCCAATCTCCATTATTTC
AAACAGAGGTGTGCAATATATGCACAGTTTTGGAAGTCATTCCAAAAAGGCTTGGGTTCAAAGGTGAACTTAAGCACTGC
CTTTCATCCTCAGACAGATGGGCAAGCAGAGCGCACTATTCAGACCTTAGAGGATATGTTGATGGATTGTGTGATTGATT
TCAATGGTAAATGGGATTATCACCTACCTCTCATTGAGTTCGCTTACAACAGTAGTTACCACTCTAGCATCCAGATGGCT
CCTTATGAAACTCTTTATGGGAGAAGATGCAGATCTCCTATTGGATGGTTTGAAGTTGGTGAAGCAGGGTTGATAGGACC
AGATTTAGTTCATCAAGCTATGGAGAAGGTGAAAGTGATTCAAGAGAGGTTGAAAACGGCGCAGAGTCATCAGAAATCCT
ACACTGATGTTAGGAGAAAGGTGTCACGACCCGGGAGCACCCCCTAGTCGTAACCGGCGTACTCGACCTCGAAGAGGTCA
AATACAAGCCTCTTAGCATTCATTCATCGCATAAAACTAAAAACCATAAGGAAATTAAAAACTTTCTTTACCAAGAAAAC
ATTTCATAAAAAAGTAGCAAGCGGAAGACTTTCTAGACTTTATACATGATGTCTCAAACCATCTAATACTTTAGAGTACA
AAATTCGGGACTAATCCCGTACACAACTTAAACAAAACTAAAAAGACATAAAAGAACATATTGGGTATTGTCCTCGAATC
TATGAGGACTCACCAAGTCTTCATCTTCAACACTTAGAAACCTATCAAAGCCATGACATGTCATCTTCTCCAAATCCCTA
CACTTTAGTCCAAAAAGGGAAAGAAAGGGGTTAGCACAATTAAGTACTAAGTATGGAGACCATGCAAAAACATGCCAAAA
AGGACATTTTCAAGAAAGTAAATGCTTTTCATATCATTTGATAAAACCTTTCATTTACAAGTATAAGAGACATAATGCAA
TTCAACATTAACATATAAGACCATAGCCAACCATACATATACTCAACATATGTCCATATACAACTCATGCTTAACTTTAA
AAGAACACATGTCATTTCATTACCATAAGACCTCTACCTAATATAACCTTAAGACACACTTGAGTGAGACAAGAAGTGAC
CGCCCATACAACCTCTTCAAGCACACTTAAGTGTTCCCCAAGATTACCTTAGATAAGGACATTTCCTTTACAACATAACA
TCAATAGACCAACATTCTTTAAGAAACCATTTTGGAGACATTCAAGCACATAAGGGGACTTTCACATAATAGTCGTTAGA
CTTAGGGAACTCACTTTAGTATCTTCAAAGCCTACTCGTGCCATGTGTAGATAGCATCCCATACTACTACCTACACGTTG
TAGAACCTATCCAATAACTAGAGTGCACATCCCACATGATGGGAATAGGCATAACCGACATAGACCATACTAGCTAGGTA
TGGAATCCGGAGTCTACCCTACTCCGTGGAAGGTGTTCTACTTGCCAAAGGTAGAACTAATAAGCAACCCATGTAGGCAC
ATGGTTTAAGGGATGTCCAAGGAAGTTCATTGTGCCTAATCTCATACTCAACTAGGCCACCTTCCTAACCACATCCACTC
GGTGCTAGCCTTGTTTCCCATAGAGTATTCAATCACATATGTACTTAGAGAAGGTTCCTTTTCTAGTTCAACCAACTCAT
AGTACCTCTTCCCAAGAAAGGCCCCATTTCTTAGTCATGGCCAATCAAGGTTCATAAGGATAGCTCATTAAATCCCCCTG
GAAGGGTGCCTTAAGCCTGCCGGTCCAAGGTTCATCATTTCACACATGAAAAGGGCTACCACCATTAGGTCTACCGATTT
CATGGTTTTACATTTACTTAGGAAAGCTAGACTTATGAAAGGGCACCATTTCTTAGTTTTTGCCGATTCAAGTCTTGGCC
TAGAATTCCTCTTTTAGCATTTATAGAAAGGGCACCATTTCTTAGTTTCGCCCATTTCACACATTCATGCATTCAAGACT
TTAAGTAACAAGGAGGGACACTTTAGTCTACCAACCAAGTCACAACATTTTCATAAAATAGGTCAACTTACCCTTTTCCA
AAGCCACAATCACCATTCCTCAACTCTCCAATAATTCACAATAGATAAGCATAGATAATAATAGAAATCAACTATTCAAC
TCCATTTAAGCATAATTCTATCATCATTCAATCATAAACAATAACCCCACTTCATAAGCCAACTTTTGGAAATTTGCAAA
GACATGGGTTCATGGAATTTCCTTTCTTAAAACCATCAATAATAACATAAATCATCATTAAAAACATTTAATGCAAGAAC
CCATGCTAGAATTCAAAATTAGGATTTTGAGTTTTGAACAACTTTTGAAATCTTTTGGATTGACTCTTTGATTGAAGAAG
AAATCAAAGATGAAGAGTCCCCATACCTTAATCTTCAAGAACCAAACGAAATTGGTGAAGAAATCAATAGCCACCATCCA
CCCTAGCTCCATCTTTCACCTTGAGCTTCCTTGGGGTTTTGAGAGAGTTTTTGAGAGAGGGAAATGTTTTTTTTGGGATG
GGAATGAACTAATGGTATCTAGGAAATAATATATGCCCTTTTAAAAAAAATGGTCCAACACTTTAGAAAAAAAATCAGGC
GGGTGAACAGTAACCACGCATTCTGGAAATTGTCATTTCCTACCGGACAGATTTTACGAAAATGGACATAACTTCTTCGT
CCGAACTCCGAATGAGGTGAAACGAAGTACGTTAGGTAGCTAACTCAAAGGGCTTTCCATGGATATGTTATGGGCCACCC
AATTATTTGTGTGCTAGGAGATATGACCCTCCAAAGTAGACCCTCGAAAAAGGCTTCACTTGGAAATTTCGGATTTTGAT
ACGGTTGCTCTAAAATTTGGGTTAGACCCATTTCCCACTCAATTTGACCCCCTAAACAAGAATATGAAGTCGGATTTTCA
AAAAACGAAATGGATCTTTTTATATACAGCTAAACAAGTTTCCGAAGCACATTTTAAGAACTTTTTGGGTCAAATTCAAT
TATAACCATTTCATTAAGTTCTCGACTCCAAACTCACATGTGAGGCTCTAGTTTCACTAGTTTCGTTTTTAGGGTCGTTA
CAGTATCCCCCACTTGGGAACATTCGTCCTCGAATGACACTTTAAACACCTAAGGGATAACGACTCAAGTAAACAGTACA
AATGCATAAATATAGGAGGAAACATCAACTCCAAATAGAAAGTCCCACACAACTTCATGCAATTCAAGAAAGTAGGCACA
ACATCTACTAACTCCTTATGCATCATCTTTACCTTTTCTCATTTCTCATTTCATTTCATTGGAGGTACTTCCTTCTCCAA
TCATCTCATGCTCATCATAACATCAAAGGACACAATATGCAATTTTCTCATTAAAGCACATCATGCAACCTTCTCCAAAA
CTCAAGTAAGCATGCTCACATTATCACCTCATAAAGCAAATAGACAACTTATATTAAATGCACATTATGCAACTTTCTCA
TAGAAGCACTTTAGGCAACATCATCAAAACACTTTTAAACATGCTCATAAGTCAACTCATGCAACATTTAGGCAACTTAT
CATGGATGCATAATTACATGAGGAACAAAATTCATGAAAATTCATTTTCTCATTTAACAAGAATTCATTTAAAACATGCA
TGACATAAAGAGACCATGGAAAAACTCTTTTTCACACAAGACTCCAAAACATGAACCAAGCTTCTAGGAACTCTTTGTTT
TAGGCTTGAGTAAGCACATATAGAAGTAGGTAATGATATCAACACTTCCCAACAACTTCACTACTCCACATACCATCCCC
CACTTAAGGGTAAACCCAACTAAGGTCAACCTTAACATCTCATAAAAATCTCAATGAAAATACCATCAATCTTACCAAAA
CCATTCTTACCCAACTCTTTAATTCACTAAACCTCTTGTAATGAAAACATCCTTCAAGCCTAACTCATAAACATCAACCA
CACTTGAAGACCTTATCATCTAACCACATATTTCCCCCACTTAGGAGAAACTCTCACTAGTTCTTTCAAATTCACCTCCT
TCCATCCTATGGTCGGATCAAAACAACACTAGGCTTTTATACTCATTACACCTAGAATTTCTAAATCACCACACATTTCA
CAAATTCCTTCAACACATCACAAAACTTCCTCATGACTAAGTCGGATACTACCAACAACACGCATAACCAAAGGAATCCC
ATTTACACTAAAGTCATCACCACAATCTTTCACCTCACACCTACTAAGTCACCAAGTCAAAGTTGGCATCACAACCAACA
TTCTCTCTCCCTCAACCCTTGCAACATTAAACTTCCTCAAAGGTTACACTCAAATGACCATCACCTACGGAACAAGGGAA
GACATTATAGAGAGAAACTCCATGGCACGACTAAAAGAATGAAGAAGTGAAACTTTCTTAGCACCCAATAGCCTCCTATT
CATAATGTGGCGCGCTTCACATTATGAACAAGACTCTACTAGATGTGGTTTTGAGACAACCTAAGACCATCCCGGAAACT
TATGCTCTGATACCAAGTTTGTCACGACCCGGGAGCACCCCCTAGTCGTAACCGGCGTACTCGACCTCGAAGAGGTCAAA
TACAAGCCTCTTAGCATTCATTCATCGCATAAAACTAAAAACCATAAGGAAATTAAAAACTTTCTTTACCAAGAAAACAT
TTCATAAAAAAGTAGCAAGCGGAAGACTTTCTAGACTTTATACATGATGTCTCAAACCATCTAATACTTTAGAGTACAAA
ATTCGGGACTAATCCCGTACACAACTTAAACAAAACTAAAAAGACATAAAAGAACATATTGGGTATTGTCCTCGAATCTA
TGAGGACTCACCAAGTCTTCATCTTCAACACTTAGAAACCTATCAAAGCCATGACATGTCATCTTCTCCAAATCCCTACA
CTTTAGTCCAAAAAGGGAAAGAAAGGGGTTAGCACAATTAAGTACTAAGTATGGAGACCATGCAAAAACATGCCAAAAAG
GACATTTTCAAGAAAGTAAATGCTTTTCATATCATTTGATAAAACCTTTCATTTACAAGTATAAGAGACATAATGCAATT
CAACATTAACATATAAGACCATAGCCAACCATACATATACTCAACATATGTCCATATACAACTCATGCTTAACTTTAAAA
GAACACATGTCATTTCATTACCATAAGACCTCTACCTAATATAACCTTAAGACACACTTGAGTGAGACAAGAAGTGACCG
CCCATACAACCTCTTCAAGCACACTTAAGTGTTCCCCAAGATTACCTTAGATAAGGACATTTCCTTTACAACATAACATC
AATAGACCAACATTCTTTAAGAAACCATTTTGGAGACATTCAAGCACATAAGGGGACTTTCACATAATAGTCGTTAGACT
TAGGGAACTCACTTTAGTATCTTCAAAGCCTACTCGTGCCATGTGTAGATAGCATCCCATACTACTACCTACACGTTGTA
GAACCTATCCAATAACTAGAGTGCACATCCCACATGATGGGAATAGGCATAACCGACATAGACCATACTAGCTAGGTATG
GAATCCGGAGTCTACCCTACTCCGTGGAAGGTGTTCTACTTGCCAAAGGTAGAACTAATAAGCAACCCATGTAGGCACAT
GGTTTAGGGGATGTCCAAGGAAGTTCATTGTGCCTAATCTCATACTCAACTAGGCCACCTTCCTAACCACATCCACTCGG
TGCTAGCCTTGTTTCCCATAGAGTATTCAATCACATATGTACTTAGAGAAGGTTCCTTTTCTAGTTCAACCAACTCATAG
TACCTCTTCCCAAGAAAGGCCCCATTTCTTAGTCATGGCCAATCAAGGTTCATAAGGATAGCTCATTAAATCCCCCTGGA
AGGGTGCCTTAAGCCTGCCGGTCCAAGGTTCATCATTTCACACATGAAAAGGGCTACCACCATTAGGTCTACCGATTTCA
TGGTTTTACATTTACTTAGGAAAGCTAGACTTATGAAAGGGCACCATTTCTTAGTTTTTGCCGATTCAAGTCTTGGCCTA
GAATTCCTCTTTTAGCATTTATAGAAAGGGCACCATTTCTTAGTTTCGCCCATTTCACACATTCATGCATTCAAGACTTT
AAGTAACAAGGAGGGACACTTTAGTCTACCAACCAAGTCACAACATTTTCATAAAATAGGTCAACTTACCCTTTTCCAAA
GCCACAATCACCATTCCTCAACTCTCCAATAATTCACAATAGATAAGCATAGATAATAATAGAAATCAACTATTCAACTC
CATTTAAGCATAATTCTATCATCATTCAATCATAAACAATAACCCCACTTCATAAGCCAACTTTTGGAAATTTGCAAAGA
CATGGGTTCATGGAATTTCCTTTCTTAAAACCATCAATAATAACATAAATCATCATTAAAAACATTTAATGCAAGAACCC
ATGCTAGAATTCAAAATTAGGATTTTGAGTTTTGAACAACTTTTGAAATCTTTTGGATTGACTCTTTGATTGAAGAAGAA
ATCAAAGATGAAGAGTCCCCATACCTTAATCTTCAAGAACCAAACGAAATTGGTGAAGAAATCAATAGCCACCATCCACC
CTAGCTCCATCTTTCACCTTGAGCTTCCTTGGGGTTTTGAGAGAGTTTTTGAGAGAGGGAAATGTTTTTTTTTGGGATGG
GAATGAACTAATGGTATCTAGGAAATAATATATGCCCTTTTAAAAAAAATGGTCCAACACTTTAGAAAAAAAATCAGGCG
GGTGAACAGTAACCACGCATTCTGGAAATTGCCATTTCCTACCGGACAGATTTTACGAAAATGGACATAACTTCTTCGTC
CGAACTCCGAATGAGGTGAAACGAAGTACGTTAGGTAGCTAACTCAAAGGGCTTTCCATGGATATGTTATGGGCCACCCA
ATTATTTGTGTGCTAGGAGATATGACCCTCCAAAGTAGACCCTCGAAAAAGGCTTCACTTGGAAATTTCGGATTTTGATA
CGGTTGCTCTAAAATTTGGGTTAGACCCATTTCCCACTCAATTTGACCCCCTAAACAAGAATATGAAGTCGGATTTTCAA
AAAACGAAATGGATCTTTTTATATACAGCTAAACAAGTTTCCGAAGCACATTTTAAGAACTTTTTGGGTCAAATTCAATT
ATAACCATTTCATTAAGTTCTCGACTCCAAACTCACATGTGAGGCTCTAGTTTCACTAGTTTCGTTTTTAGGGTCGTTAC
AAAAGGAGTTAGAGTTTGAAGTAGATGATTGGGTATACTTCAAAAGTTTCACCCATGAAAGGTGTTATGAGATTTGGTAT
GAAGGGGAAGCTTAGTCCCCGATATATTGGCCCTTACAGAATATCTAAGAGGGTTGGTAATGTAGCTTATGAGTTGGAGC
TACCACAAGAGTTAGCCGCGGTCCATCTGGTATTTCACATCTCTATGTTGAAGAAGTGCATGAGCGATCCTTCATTGATC
ATACCAACTGAAGATATTGGGATCAAAGATAGCTTATCTTATGAAGAGAATCCTGTCCAGATTCTAGATCGCCAAGTTTG
CAAGGTGAGAACAAAGGAGGTAGCATCAGTCAAAGTTCTTTGGAGGAATCAGTTTGTTAAGGAAGCCACTTGGGAAGCTG
AGGAGGATATGAAGAAGAGATATACACATCTCTACGAATCCGGAGAAGTTTCAAATTAAGGTACTAACCCTTTTCTTGGA
ATTTTATTTATAAGTTGGCATGTTGTAATTGCATTGTGCTTGTTGGGTGTTTGAACTGTATGTTTGATGTGACTCCCTAA
GCCTACTAAGAGTAAGCTCATTCGAGGATGAATGTTCCCAAGGGGGAGATATTGTAATACCTCGTAACTAGAAAGAAGTT
AAAAATTGGAAATAGTCATTTTTGGAAACAATATAAAAATCTGAAAAATTGTTAAGTATGTTAAGTTGAGTTTTTGGTCA
ACTTCAAACGACTATAACTCCTAGCTCATAATGATTTAGGTGTATTTCCAAATATCGTAGGAAAGATCTTGGAATAATCT
TTCCGACGCCACCAAGTTTGCACGATTCTGAGTTTGTACGAGTGAGATATGCCTATTTGAAGTTGGGTTGTTCAAATAAG
GAAAGTCTAATCTGGATTTTAGAAGGGCATTATGGTCTTTTCCATATCCCATGACTTAATTTCGTTTTTGGTAATTAATT
GGGGTCTAAACTGATAGTATTCAGTTTACGCTTGTACGATATTGAGTTACAGTTTTAGAAAAGAGCAAAGAAGAAGAGAA
AGGAGGAGAATGAGCAAGAATCGTCAAGTTCTTCAAGAATCGCTTGTGAATTTCGTCAAGGGGTGATTCCTACAAGGTAT
GTGAGTTAACACAGCGTTAGGTACATTCACCCACACGCCAAACATGTTTAATTCAACAAGAATTTGTCCTAAAAGATGAA
AGTTTGAATGTTCTTAATGTGTTTTCTTGAATTTACTTTCATTCTTGAATTTGGGATGAGATTGAGGAGTTCTTGAGAGT
CTAAGGTCGATTTTAGAGTTGTGTTTGATTAGATTCTTGTGTACATATGCTGGGTATTTGAATTTAAAGAGGATTGGAGA
AAAATAATCGAATTTAGGCAAATTGGGGTTAGAAAATGAAGAAGGAACAAGTCGAAAAAATCTGGGTATCAGGTCCGCAT
CACGGACATGTTCCTTAGGATTGACATAATTGCTCCGCGTCACGGAGTGGTCACGGACCGTTCTAACTCAAAATTTATTT
CGCGACCAAATAATTAAATGCATCTTCGCGTCGCGGACTTGCTTCCAAACAGTGATTTCTTGACCTTTTCTCGTGTTTAA
CTATCTAAAAGCACTCCTAAACATCATAAGATCTTTCCTATCACAAATCTCAATCCTTGAATCCATAATTCAATTCAAGA
ATCAGTTAAGAGTCAAGTCAAGAGAAGTTAAGAGTCAAATCAATAGAAGTTCATAGAGTCTTTCAAAAGTCTTTTGGAAA
TGATTTAACCTTGTTTTGAGTTGAGTAAAGAGTAAAGTTGAAGTTCAAGTTCATTTCTTCAAAGTATGCGGGGACTATGT
ATTCCCAAAGAGTTAAAATGTTTTCACATTTAAATAAGAAAAGGAAACCTTGATTTCCAAAGAGCCTTTGAGCTAGTTTT
TAGAAAAGAGCAAGTGCTTTCACAATTAAGCAAAAGAGGAAACTTTGATTTCCAAGATAGCCTTTGAGCTAAGTTTTTGC
GCAATTATCTCAAATAACATAAAGAAGTATGGAGTTAAAAATAAGAGCTAGTATCATATTTTGGGAGTAGTATTGACCTC
CGATAAGAGGAAGAGTTCAGACAACTCACAACCCCCATAAATCATGTAGCCGCCATGGATAGAAAAGGGTCATACTTTTT
AGATCATTCCTTAGTTATTTTTAGCACAGACTAGTGGATCCGCTTAGTAGTTCAGGTTCTATACCCTCGGTAAGGTATAG
GACGACCTTGGCAGCGTGTGAATCATTACAATAGCTCTTAGATGATAGTTGTCGGTTAGAGAAACTCCTACAGAAGTAAT
TGTATTTTTATATACACACTTAATTTGTATTTTTACATTCATTTAAGAGTTATAGTGTATCTTTGCATACACACAGAGTA
TTACTGTATTTCCAAATACACAGAGTTAACATACATGTTTTAAACAACTTTTCTTTATGTTGCACTTATTTTTTACTGCT
TTATATTGAAATGAGTTCAGTTAAGTTGAGTTGAGTTAGGCCAAGTAAGTTCTTCAGTTCCTTTCAAGCTTATGTCTTGT
TTTAGAATTCCCCTCGCATACTCGTACCTTCAATGTACTGATGTCATTTGGCCTGCATCTTATTATGATGCATACATAGG
TAACCAGGATCATCATCCAACTCCTCATTGATCCAGTTGAGCATTCAGAATCAGTTGGTGAGCCTCCTTGTTTTTCGGAG
GGCTCCTTTGTTATCATTTTATTTTTAGTATATCATTTGTTAGGATGATTGGGGGTCTTGTTCTGACATCTATCTTAGTT
GTTTTAGGGGCTTCATAGATAGTGAGATGTTAGTTCTTGATGTTTTCTATTTCCTGTTTTAATGGTTGAGACTTGAGTTG
CCATTTTGGCTAAGTTTAATATTCCTTAAAGATATTTGCATGAGTGATCCTTTGAGACTATTTCTTGTGTTTAAGTCTTC
TGTTGAGTAAGTAAGCCAGGCTAAGGGTTCGCTTGGGGCCAACAATGGTTCTCGAGTTCTAGCCACGTCTGGGGTGTCGG
CTTGGGGAGTGACACGAACTATCCATAAGCAGGTACTAAGACATCTTTCTAAGGTGTTTTTGTTAACCACTCCTGATTAC
ATACCCTTTCGGAACACCTCTTAATTCTTTTGTTACTCTTGTGAGTTAGACACACTTCCCTGCCCTTATCTAAAGGTTAG
GGTCTCTCACTTATACCACTCATATTTATTGCAGCTAATCACCTCAATTTCTCAACTGCCCTATGTTAAGTCTTCTAGAT
TAAATCTCAATACTAACATCATCACCCTCATGTTGCCATTCTTTTTATCATGACACTAATCTAAAATTCAAGCCTAATAT
TTTATTACTAAACCCGAATATTAATATGATTGGTCACCTACTATACTAACTTACCACTACAATGCACAATTTTAGAAACA
CTCTTTCAATAGGACCTCATGACAAGTAGCTAATCATTACCTCTCATTTCCACTCTGCAACTTAAGTACTACTTACTCAC
TTACTGCGCATTATCTCTCAAATAGTTCTATCATCCTCTGAATACTATGGGGCTCCCCCTTTCAAAGTTCATAAACCTAG
CTTCAGTCTATCACCTCATGAATATTCTGCTTTCTGATTCCACATACATTTCATCTGCTCTAACACGATGACACATCGAC
ATCAACTTTATTCTGGTTAGCAATATACTCTATCTCATCATGACTAATAATTTTTCCTCTTATTACGAACACTTCTACAA
CCTTACCATTCCTTACTTGACTCATAAAGGAACCCATAACTTATAACCGACTGGGTGCACGATTGCAATAACATAATCTG
CCCTATCACTATCATCTGCATACTTTTCGCTTGACTTAAGGGCACTATTTACTACTATTGCTCATAATCTCATAGTTCAT
ACTATCTTTTAGGGTGAAGATATTCCAAAGCTCTAAACACACCATCCTCTTAAAGGTCTCAGCTGGAACAAGGCTTAGAG
AAAAGAGTATAACCCACTTTTAGCTCAAACGCTCGATTCGTATAAACATAGGTGCATTCTTTTGAGTCTCAACAATTAAC
TTACTCATAGGCTCCTCTCAAGCCCCTCTACAGTCTCATGACTTCCTAAAAAATAATGCATCCATAAGGATCTTGGGATT
TCCTTTTCAATCACTTTTAGTATGAGGGGTAGGTCGAATGGATCTGAGAAATGCACGAATATGAATAAATCTCTATGACA
CAGCTCTATTGCACGATTTAGAGTATGAAAGAAGGGCAACTTTCTTAAATGTGTTCAGTCCCTCATTTATAGAAGTGGGG
CCCTCACAACCATTAATAAGATCATATTTGACATGGCTTCATAGACACTCTAGGACACTTGAACTCTGTGATCTCATACC
AAGTTTGTCACGACCCGAGTCTACACCCTAGACGTGGTTGGCACTCGAAAACCATTGCTGGCCCCCAAGCGAACCCTCAT
CCTGGCTGATTACAAGTGGAAGACTAACTAAAGCATACAAAGCTTAAAAATGAATAACATCAATAAACTCAGATACAAAG
CTTTAACTCAAATGATTAACTCTGAATATAATAGAATAACCAACTAGCCAGAAATAAGCAACTCAAGTCTTTAAAACATA
TATTAAAATAAATGAATAGACTTACCAAACTCTACTGTCTATCTATGAAGCGTCTAAATGACAAAGATGGAAGTCGGGAC
AAGACCTACGACATATTCACAATACTGAAAGTAAATGAAATCGTCCAAAAGCAAGGAGGCTCACCATAGCTAACTCGAAT
TGCATGTGGTATTAATGAAGCTCTTGTTGATGACCCTAGTTACCTGTATCTGCATCATGAAACGATGCAAGCCAAATGGC
ATCAGTACATTGAATGTACGAGCATGTAAGGGGAACACTGAACATAACCTGCAAGCTTGAACTGATAAAAAGAAAACATA
CTCACCTCGGCTCTACTCAACTCATGGATACTCGACTCAATGTAGAAATTAAACAACAATAAAGATGCAATTTATATAAA
GCATTTAAAATAGTAGATAATGATTCAATGTATTGAAAAATACAATAATATCTCAGTTGTATGTAAAAATACAAAATAAA
ATTTGTTAGGGAGATTCTCTGACCGACAACCATCACTATGAGTTATGTGTTGATACAACCTCTCGCCCATGCTGTCAGAA
CTTACCTATACCTTGTCGGGCTATATAACTCCTCAACTAAGTGGATCCACTAGTCTATGCTTAAAAGAAATAAGGATCAT
CTAAAAAGTTCACCCTTTTCTACCCACGTTGGCTACATGGTTTATAGGGGCTATAAGTTGTCTAAACTCTCCCCCATATC
GTGATCAATACTACCCCCAAAATATAACTAGCTCATATGTTTAAAAATATAACTCTTTCTGTGGTTTAAGATTATTACTC
AAAACCTTTCTCTAAAAAGAGATGCTACTCAACTGCTCAAAACTCTTTGGGAAATCCCAGTTTCCTCCTCATTTAAATGT
GAAAACATTTACTCTTGGGAATACTTAGTTCCCATATATCATTTTAAAGTAAATGAACTAAACTCTACTCTTCCTCAAAC
TCAACTGCTCAAGTCTTAAAACAACTTTAGAATTTTTTTTAAAAGACTTCTCAACATAGGGTTCACGCCAAATTATGGAC
GTGAACGACTCAATTCAAGGTTTTCAATAACCATAGATAGAACTCAATACTCAGAATTCAACAACTTAGAACTCAAGAAC
TTTAATGATACTACTCATTTTAAGAATACTCAACTCATAGGGTTTGTGCAAAATTATGGCCATGAACAACTCAACTCAAG
GACTTCATGATACTACTTCTCTCAAAGATGCTCAATTTATTAAGTTCATGAAGAATTTTGGCATGAATGACTCGACTCGA
GGGTCTAACTAACATTATGGAACTCCTGTATACAACTCTTCTCATTCTCATTCTTACTTCCTCAAAACTTAGTTCAAATT
GATAGTTGATCTCAAAGGTTTCACAATTGAACTCAAAGACTTTCTTGAACTCTAGTCTTAACTCTCTCTTGAATTTGAAT
TTTGGATTCAAGAGTTATGATTCATGATGATAATGTAGACTCGTGAATACATTCTCCTCATTCTTATACTCACTTTCTTG
AGTCTTGAAACAAGTTATTTGAATTTGTAGAAGACTCCTCCAAAAGACTGGAAGGGACTTTCTCAAAATGTTCGATAGAA
CTCCTAAGGCTTAACTCTTAACTCTACCTTGAATTTGAATTGTTAATTCAAGGTTATGATTCATCTTACGAATGATTTCT
AGGTGTTTAGAAGTATTTTAGAGTAGTTAGAATCATAAGGTATTGAAGAAACCCTTTTAAAGAACTCAAAGCAATAGTTG
ATCTTGTAGGATTAAAAATTTAACTCAAAGACTTTCTTAAAGTCTACTCTTAACTCATCCTCGAATTTGAATTATGAATT
CAAGGATCGTGACTTGATATATAGGATTTATTGATTAATGGATGTAGGTTGGATAGTAACAATCACAAAGAGTGTGAAGA
CATATTTTGAAAGATCGAATACGGAACGAAGAATGGAGGCAGAAAGGACCTGAAGTCTCTGGCTCAGCAGTGTCGCACCG
CGCCAGCCATCAATTGACTGAGGCTGGTCTGGGGCACAGTGCAGGCACAGGGCGCCAGCCCTGCAGGGACAACAAGGGCG
CGCCACCCTAGCCACATTCTAGACGAACCCAACGAACTTTTCATCAATTTTTTCCAGCCCTACCTCATCTAAACTCGAAT
GATTTCCTCCAAACTCTTTTTAGATCCTTAAACCCAACCTAATTACAGAAACTTCTACACCAAAAACCCACCAATAACAA
CACTCATTCGCAACTCTCACCACAAGAACTCAACAAGAACTTCATTATCAAGAAACGAAGCACAAAACTTCAAAAACTCA
ACAAGATTATCAATATCTCAATCTCATGGATAAAATTCGTAAAAGAAACTCATGATTGGCGTGTGGATGAACAAACCCAA
AACTATGGAAGCCTACATAACTCTTAGGGATCAAACCCATGGCAAAAATCCGCAACAAAACTCAAGAATCTCGATGAACA
CCTTGAACCTCTCCTCTTTTCTCTTCTTAAACTCCGTAAAAACCCTAAGCATATTTTAGGAATAACTAAACTGATTCTAA
TCAGCTTATACTCCTAAAACCTTACTAAAAATGTTTAAATCCGATTGGGTAAGGAAAGGACTAAAATACCCCTCATATTT
TTGAGTAACTTTCCGTATTTTGATAGCCCGACATCTAACGGTCATATCTCCCTTATACAAGCTTGAAAATTAGCAAACTT
GGCGGTGCTGGAAAGAGGATTCCAAGACCTTTCATTTGATATCTTATGGGTCTCCTGACTCATTCTGTGCTAAAAGTTAT
GGTCGTTTGAAATTGACCCAAAACTTTAAAAGAACTTAGGAATGACTTGAATGAACTCTCTTCTAAAACCCTAAGCGTAT
TTGGATTTATGAAAACTGGCCCAAATATGATTTGTCCCCAAAATATTACTAAAATTCGTTTTAAGCTTATTGGGTAAGGG
AAAGACCAAAATACCCTTCATATTTTCGGGTAACTTTCTTTAACTGGACTGTCTGACTTCAAATGGGCATATCTCCCTTA
TACGAGCTCAAAAATTAGTAAACTTGGTGGTGTTGGAAAGAAGATTACAAGACCTTTCATTTGGTATCTTATGAGCCTAC
TAACTTATTATGTACTCAAAGTTATGATCGTTTGAAGTTGACCCAAAACTCATACTTAGCATAACTTCAAAAATTTCCAA
ATATAGTCTTTCCAAAAATAGTTTCTTTCTAATTCTAGTTCTTTCTAAGGTGGGATGTTACAATTATACATCTTGGGACC
TTAACAGTTATGAAAATTTTAAATTCTTTGGCGAAATCCTACTCACAACGAAGGATGGTTCGAGTCTTAGCTCAAACAAT
TTCTAGGGTGTTACAATATCTCCTCCTTGGGATTATTAGTCCTTGAATGACAATTGGACTAGGTATGGAACGGGGTTACT
CTTATCATCTCTACCATACCAATTAGAATTTGTCCACATTACTATTCGAAACCAGCTAAGGGCTCTCATTTACCTATTTC
TCATATCAAAACCTCATCTTCTTCTTCCTCGTCATTAATAACCATACACAGAATTATCACACCATGATTTTCACGATAGG
ATCATTAACCTTCTCTTTCTAACTTCACTCCATTACTAAAATGACTTCTGAAAAGATATCCCCCATACTCTTTGGAACTC
ATTACTATCTTATTCTCGAATACTTGACTTGATTTCTCATCTTGTCATCTCCCCCTTAGGTCTAAAGCTGAAACTTGAAA
GCTATGGACCTATTCCATCATCTTTAACAGTTCTACATCCTCTTTGACTCTAACACTCAGGAGAAACTTATCTCATGACT
ACCGAACTCTCCATAAGCAGGTACTAAGACCTCTTTCTAAGGTGTTTCCCTTAACCTCTTCTGATTACATACCCTCTCGG
TACACCTCTTAATGCTCTTGTTACTCTTGTGAGTTAGCCACACTTCACTACCCTTATCTAAAGGTTAGGGTATCTCACTT
ATACAACTCATATTTATTGCAACTAATCACACCTCAATTTTTCACCTGCTCTATGTTAAGTCTTCTAGAATAAATCTCAA
GACTAACATCATCACCCTCATGTTACCATTCTTTTTTATCATGACACTCATCTCAAATTCAACATTAATATTTTATTGCT
AAACCCGAATATCAATATGATTGCTTGCCTACTATACTAACTCACCGCTACTATGCACATTTTTAGAAACACTCATTCAC
TAGGACCTCAGTAGCCAATCCTTACCTCTCTTTTCCACTCCACAACCTAAGTACTACTTACTCACTTTCTGTGCATTATC
TCTCAAAAGTTCTATCTTCCTCTGAATACTATAGGGCTCCCCCTTCAAAGTTCATAAACTTAGCTTCGGTCTATTACCTC
ATGAATATTCTACTTTCTAATTCCACACATACATTTTGTCTTCTCTAACACTATGACACATGGACATCAACTCTATTTTG
GTTAGCAATATACTCTATCTCATCATGGCTAATAACTATTCTTCTTATCAAGAACTCTTCTACAACATTACTATTCCTTA
CTTGACTAATAAAGGATGTCATCACTTATAACTGACTGGGTGCACAATTGCAATAACATAATCTGCCTCATAACTATCTC
TTTCCCTTAAATTACTGAACATATGCATATTTTTCTCTTGACTTACGGGCACTCTTTACTACTACTGCTCATAATCTCGT
AGTTCATACTATCTTATACGGTGAAGATATTCCAAAGCTCTAAACACACCATCCTCTTAAAAGTCTCCGCTGATACAAGG
CTTAGAGAAAAGAGTACAACTCACTTTTAGCTCAAACGCACGATTCATATAAATATGAGCGCATTCTTTTGAGTCTCAAA
AGTTAACTCACTCATAGGATCTTCTCAAGTCCCTCTACAGTCTCATGACTTCCTCAAGAATAACTTATCCATAAGTATCT
TGGGCTTTAATTTTCAACCACCTTTAGTATGAGGGGTAGGTCAAATGGATCTGAGAAATGTACGAGTATGAATAAATCTC
TATGACATAGCTCTATTGCACGATTTAGAGTATGAAAGAAGGGAAACGTTTCTTAAATTTCTGTAGTCCCTCATTTATAG
AAGTGGGGCCCTCAACCATAAATAATATCCTACTTAACAAGGCTTCATAGACAGCCTAGGACACTTGAACTATGTGCTAT
GATATCAAGTTTGTCACGACCTGAGTCTACACCCTAGACGTGGCCGACACTCAAGAATCATTGCTGGTCCCGAAGAGAAC
CCTCATCCAGGCTGACTGAAAGCAAAAGACTAACTCAAGCATACTAAGTTTAAAACTGAATAAAATAGACAAAATTAGAT
ACAAAACTTTAACTCAAATGATAAACTCTAAATATAATAGAATATTCAAATAGCCAGAAATAGGCAACTCAAGTCTTTAA
AACATTTAATAAAATAAAGGGAAAATGCATAAGTACCCCCCCCCCCAGCCTATACCCAAAATCCCAGAGACACACCTAAC
TTTTACTAAGGTCCTATTACCCCCCCCCCTCGAACTTATTTTATATGTAATATTTTACCCCTTTTTGGCCTACGTGGCAC
TATCTTTGTGGCCCAGTACATGTTGACATTTTTTTCAAGATAGTGCCACGTAGGCAAAAAAGGGGTAGAATATTATAGAT
AAATTAAGTTCGGGGGATAATAGGACCTTAGTAAAGGTTAGGTGTGTCTCTGGGATTTCGGGCATAGGTTGGCGGGGTAC
TTATGCATTTTCCCTAAAATAAATGAACAAACTTCTCAAACTCTACTGTCTATCTATGAAGCCTCTAAATGACAAATATA
GAAGTTGGAACAAGACCCACGACATCTTGACAAAAATGAAAGTAAATTATAACCTCCGGAAGCAAGGAGGGTGGGTCACC
ATAGCTAACTCAAACTGCATGTGGTATCAACGATGCTACTGTTGATGACTCTAGTTACCTGTATGTGCATCATGAAATGA
TGCAGGCCAAATGGCATTAGTACATTGAATGTACGAGCATGTAAGGGGAATAGTGAACATAACTTGCAAGCTTGAACTGA
TAAAAAGGAAACATACTCATCATCGGCTTTACTCAACTCATGGATACTTGACTCAATGCAGAAATAAAATAATAATAACG
ATACAATTTATATAAAGCATTTAAAAAAGTAGATAACGATGCAATGTATTGATAAATACAATAATATCTCAGTTGTATGT
AAAAATACAAAATAAACTCTATTTGAGAGATTCTCTAATAGACAACCATCACTATGAGCTATGTAATGAGACAATGTCTC
GCCCACGCTGTCAAAGCAGTCCTATACCTTGTCGGGGTATATAACTCCTCAACTAAGTGGATCCACTAGTCTATGCTTAA
AAGCAATAAGGAATCATCTAACAAGACCCTTTCTACCCACGTTGGCTACATGGTTTATGGGGGCTGTGAGTTTTCTGAAC
TCTCCCCCATATCGATGCTCAATACTACTCCCAAAATATAACTAGCTCATATGTTTAAAAACATAACTCTTTCTGTGGTT
TGAGATTATTACTCAAAAAATTTCTCTAAAAAGAGATGTTACTCAACTGCTTAAAACTCTTTTGGAAATCTTAGTTTCCT
ACTCATTTAAATGTGAAAACATTTACTCTTAGGAATACATAGTTCCCATATATCATTTTTTAAAAAAATAAATTCAACTC
TACTCTTCCCCAATCACAACTTCTCAAGTCATAAAACAAGTTTCGAAAAATTTGTAAAAGACTTCTCAAAATAGGGTTCA
TACCGAATTATGGACGTGTACGACTCAATTCAAGGTTTTCAATAACAATAGATAGAACTCAATACTCGGAACTCAACAAC
TCTGAACTCAAGAACTTCAATGATACTACTCATTTCAAGAATACTAAACTCAGAGGGTTCACGTGGAATTATGGCCATGA
ACAACTCAACTTGAGGACTTCATGATACTACTCCTCTAAAAAATGCTCAATTTATCAAATTCATGCGAAATTTATGGACA
TGAACGACTCCACTCGAGGGTTTAAATATCAATATGGAACTTCTGTATACAACTCTTCTCATTCTCATTCTTACTTCCTC
AAAACTCAGTTCAAATGAATAGTTGATCTCAAAGGATTCACAATTGCACTCAAAGATTTCTTGAACTCTACTCTTAACAC
TCTCTTGAATTTGAATTAAGAATTCAAGAGTTATGATTCATGATATGAAGGATCTCGTGATGATAATATAGAGTCATGAA
TACATTCTCCTCAATCTTATTCTCACTTGCTCGAGTCTTGAAACAAGTTATTTGAATTTGTATAAGACTCCTCAAAAAGA
CCCAAAGGGACTTTCTCAAAATGTTCAAAAGAAATCTCAAGGCTTAACTCTTAACTCTAACTTGAATTTGAATTATGAAT
TCAAGGTTATGATTCTTGTTACGAATGATTTCTAGGTGTTTAGAAGTAGTTTAGAGTAGTTAGAATCATAAGGGATTGAA
GAAACCCTTTTAAATAACTCAAATCGATAGTTGATTTCGAAAGATTCACAATTTAACTCAAAGACTTTCTTAATCTCTAC
TCTTAACTCTTCCTTGAATTAGAATTACGAACTCAAGGATCGTGACTTAATATATAGGATTTCTTGATGAATGGATATAG
GTTGGATAGTAAAAATCACTAAGAGAGCAAAGACATGTTTTGAAAGATCGAATATGGAATGAAAAATGGAGGCGGAAAGG
ACCTTACGTCCCTAGCGCAGCAGTGGCGCACCGCGCCAACCATCAGTTGACTGAGGCTGGTCCGGGGCACACTGCTGGTG
CAGGCCGCCAGCCCCTCAGGCACAACGAGGGTGTGCCACCCCACCCATATTTAAGACGAACCAGACGATTTTTTTTTCAA
TTTTTCCAGCCCTACCTCATCTAAACTCGAATGATTTCCTCCAAACTCTTTTTGGATCCTTAAACCCAACCTAATACAAC
GAATTCTACACCAAAAACCCATTAAGAACAACACTCATTCGCAACTCTCACCTCAAGAACTCAACAAGAACTTCATTATC
AAGAAACAAAGCACAAAACTTCAAGAACTCAACAAGATTATCAACATACTCAATCTCATGGATGAAATTCGTAAAATAAA
CTCATAATTGGTGTGTGGGCAAACAAACCCAACACTATTGAAGCTTACATACCACTTAGGGATCAAACCCATGGCGAAAA
TCCGCAACAAAACTCAAGAACCTCGATGAACGCCTTGAACTTCTCCTCTTTTCTCTTCTTGAACTCCTCTAAAAACCCTA
TGCGTATTTTAGGAATAACTAAAACTGATTCTAATCAGCTTAGTCTCCTAAAACCTTATTACAAACGTTTAAATGCGATT
GGGTAAGGAAAGGACCAAAATGCCCCTCATATTTTAGGGTAACTTTCCTTATTTGGACAGTCCAACTTCAAATGGGCATA
TCTTCCTCATACGAGCTCTAAAATTATCAAAATTGCTGGCGTTGGAAAGAGGATTCCAAGACCTTTCGTTTGATATCTTA
TCGGTCACCTAACTCATCATGTGCTAAAAGTTATGGTTGTTTGAAGTTGACCCAAAACTTTAAAAGAACTTAGGAATGAC
TTGAATGAACTCTCTTCTAAGACCCTAAGCATATTTGGATTTATGAAAACTGACCCAAATCATATTTGTCCCCAAAATAT
TACTAAAATTCGTTTTAAGCTAATTGGGGTAAGGAAAAGACCAAATTACCCTTCATATTTTCGGGTAACTTTCCATAACT
GGACAACCTGACTTCAAATGGGCATATCTCCCTCATACGAGCTCTAAAATTAGCAAACTTGGTGGTGTTGGAAAGAGGTT
TTCAAGTCCTTTCATTTGATACCTTATGATCCACCTAACTCATTATGTACTGAAAGTTATGATCGTTTGAAGTTGACCCA
AAACTCATACTTAGCATAAGGTCCCAAAAATTCCAAATTTACTCTCTCCAAAAATTGTTTCTTTCTAATTCTAGTTATTT
CTAAGGAGGGATGTTACACTGATACATCTAATGACCTTAATACTTAAGAAAAATTTTAATTCCCCGACAAAATCCTACTC
ACAATGAAGGATGGTTCGAGTCTTAGCTCAAAAAGTTTCTGGTGTATTACATAAGCACTTTACATTTTTCCAAACTTCAT
CACCCTTCATTTTCATTACTTTATTTTCAATCATTTCTTTATAAATTGTTGATGAGTCCACGATTTGGACTCATTTTAGG
CTTTATTTTAATAGAATTAGTGTCCTCGAATGCATATTTTGTCTCAATAACTGATGTAAATCCTTGAATTTCAGGTATTT
GGACTTAGGGACAAAGCATGGACACTATTAAGAAAAAAGGAACAAGGCAGCTAAAAGAACGAAGAAAAGAAGGCCTGAGG
ATCACCTAAACCATTGGGCAAGTCATCGAATGGCCTTGGTCTCGCTAATGTTCCAGTGTGCCAATCCCTAAAGGAGAAAA
TCAAGTTGGCGATAGAAAGAAGCAGTCGGCGAGTCACCAAACAGTTTCGTGATATAGTTCCTTATCGCCTAAAGTTACAG
GAGCTCAAGGATGCTGAAGGGAAAAGCAAAACGGCGATACAAATGACGAAAAGGCGGATCGCCGAGTGGATTGGTGATCC
CGACTTATTGCGCCTACTGGTCCTTCACAACACACTTTTTGACAACTATAAATACTTGTTTGAATTTTTAGTTTAGTATG
CAGTTTTAGTTTTATCAGTATTATTATTCAGTTTTCAAGTTGAGAGCTGAGAATTGAGTTTTGGAGACATTTTCCTTAGC
TTTGAAGATTGGAAGATTTCCATTTCTAAGAAATTGGAAGTGGGTGTTGAAGATTCTTCATCTTAGACCTTTGTAAAGAC
TATATCAATCCTACCCAGTTGATGGAAACACAACTTGGTAACGATTTTTACCTTTTTACTATGTCTAGCTAAAACCCCAA
TTCTTGGGGTGTGATTATGTGATTATGGGTTGATTTAACTGATGGGTATTGTGATTTCAGTCAGTAATTGTGGTTGAATT
TAATGGGGTTGTAGTTACAAATACAATCTTAACTTCGTATTTTTGGCTTGCTCGAGAGAGGTTTTAAAACCAAAATTCCT
AATTCGATGGTCTGTGGGTATTGGGTTGTCATGGGTTCAGCTCGAGAGAGTGAATCCTAAACCTTTTTTCACACATTCAG
CTCGAGAGAGTGAATGGACTAAGGCGAGGCTGGTCTTAATTGCTGCTTATTGGTGTTCGAGAGAAACTAATTTGATTCGA
AATAAATTGTTCGAGAGAAAGTTTATCCCCGCTAAAGTCTAGCTTATTCACCGATTTACAGCTATTTACTATTAATTTCA
ATTACCCGGTTGTTTACCTTAGCCCATAATCCAATCACATCCCAAGAACCCGTCTCAATATTCACATTTTTGTGTTATTT
GTTGTTTTGGTTGATAATTACAAACCCCCCTTGATATTTGACACTTGTTTCACCCTTGACTTAAATTATGTTACTATTCG
TAAATGTTTTTAGCTATGATTGACTAGAGCATATTTTTACTTGCCTATTAATTCTCATCTACATACCACTCCCTTGGGAC
TCGACCCCAACTCACTAGTTGGGTTATATTACTACATAACGATCATTGACGCTTAGTATCGGATGAAGTGTCTTTAATAG
TGTTATTCAATCAAAATGGCACCGCTATCGGGGAGTGGTGTGATTTGAGAATTTTTAGTTAAGTGGAATTTTTTTCTTGT
TAGTTATAGTGATACTTACTTTAGTTTTAGTTTTGTTTTGCCTGTTTGTGTGTTACAACAGGAAGAATGAGTGTGAATGG
TGACAATGGTTACCAAATGGACCATCCCCTTTTGAAACTATTGAATCTTAGGGATAACCTCCTAATGTTCAAGCAATTAA
AGGGTGAGACTATCCATGAGATGTGGCCGAGATTTAAAGCAATACTACAACAGTGCCCAACTTATGGAATGCTAGATAAA
ATTGTTACTGGAATGCTTCTATAGAGGTCTTGGTCCCGAAAATAAAATCGATGTTGATACACTTTTTGCAGGTTGTTTGA
TACAACAACCCTATGAACTAGTAGCCCAACTCCTTGATGGCGTGGTTAAAACCAACAAGGAAACAGAGAAAGACTGAGAA
TGGGCAACATTGTTGCCGCAACTGGATGTCTTGTCCAAGAAAGTTATGGAGTTAGAGGCAAGGTCCAAAAATAAGGACAA
GTGCCTTCCTTATCACGAGTATCAAAAGATGAAGCAGAAGGAGAGTGAACAAAATCAAGAGGCTTTCTCACTTATTCTAC
ACAAAATCGAAAAATAAGATAGAGTGTTGAATGAACTGAAAGAGAATGTCCTAATGATTAATCAGATGATAACCTCTCAT
TCCATGATTATTCAGCTGCAAGACGCCCAAATAGACTAAGTGTTGTTGTGTATTTACTCACAGTTTAAAGAGGGTTTGCC
TAGTGACACTACGGCCAACCCCAAGAATGAGGATTGAGTAAGGACTTGTGTCATGCCACGACGTTAACTAAGGCACTGCT
TGGGAGGGAACCCAAGTTTTATTTTCTTTCTTTTTAAGTTTAGAATAATGGTGTGTTTATTGTGTAGGTTAAAGTGTGCA
AAGTGTTTGAAAAGTGCATATTGGCGAGCTAAAGGTCCAGTCGGCGACCACGACCTAGACCGTTGTTGGACTCAAGACAA
CTTCAAAGTGGAGTCTGTAAAACTCGACCAACCCAAGAAATTATTGGCGAATCGCCGACCTGGTCGGCGATCTCGATCTA
GTCCGCCGTTTGGACCCCCAGTTTAACTGGAGGTCCTATAAAACTCGGTGAGGTAAGTGATCACTTGGCGTGTCGCCGAG
TGGTTCGGAGATCACGACAAATGTCGCTGAATGGTCAAAAAATGGACGGTTTTTAAAAGGCAAAAGGTTTAAATTTTCAA
ACTCTTCACTTTCCCTTACTTTCGACTTTCACAAATTCACACCTGCTTAGTATTTTCTATATTACTTGCTTTATTATTGT
ATTTGAGTTGTTGATTGGTACTCGAATTGGGAATATTTTGCCACCTAGCATTACAATCTTGTTTTAATCGACATAAAAGG
TTGATTTCCCGAACCCCGAGTTTATTTTATCGAACTTTACTCTTATGCAAATGATCTTATCGTGTTGTCATGTGTTGAGC
CACTCTAATAGGATTAGAATGTTTGAATGCTTATCTTAATTTGATTACCTTGCCTGTAATGTTTTGATTGTGAAATCCCG
TATTCTTGTTCTTTGAAATGAATTAAATTTTGTGGAGTTGTGCTTGCATGTTATATAGTATGGTTGGGTGAAGTCTGAGT
AGCCCACATTTGTGCCAAACGACGTAATTTTCCCAATGATAGAGCGGGTGACGTCCTTCTTAAGGGAAAAAGTCGTCAAT
TGGCAAAATTTTGCAAAACTGGGAGAAGTCTAAGTATCCCAGGGTAATGGGTGTTATGGGTCTAGTCTTAATTTGAGTTG
TGCATGCTTTGATTTTGTTTTCGGAGGTTGATGGGTTGAATTCAAGAAGTTGGGTTGAAAGTAGGCACGTTGGGTCATTT
GTCGAGCTGGGTCGAGCTCGCCAAACCACTAGGTGGTTTGTTCAAGTCCCCCATCTCACTTTTAATTTCATGCTATACTT
GTTGTTTGACTCTATAACTTTCGGCGAGGAGCTTGACGTCGCCGAAGGCACTCGGTGACTTGCCGAAAGTTTTCTTGATC
GCCTTTTATTTGCACCCCTGAACCCTTTTTATACTGTAACTTTCGGCGGGCTAGCCTTTGCTAGCCGAAAGGCCCTGCCC
ATCGCCGAATTACCAAAATTTTAGAGCCAATCCTTTCGGCGAGCCCGATCCAGCTCGCCAAAGAGATTCGGCGACTCGTC
GACCCGTTCGGCGAGCCTATCTGCAACTAATTTTCTGTGCTTTTGTTTGAATATTTTATAACTTTTTCTCAATGCTTTGC
AGACATGGCTAGATCAAAAGTTGTTGGGAGAAAGATGCCACCCCGGAGAAGGGCACGGGATATCACAATAAATGAAGGGG
GGGTCTGTAACGACCCAAGAGCACCCCGTAGTCGTTACCGGCGTATTGGAGCTCTCAGAGGTCTTAGACAAGCCCTTAGC
ATTTATCATAGAAAAATAGCGGAAAATTTAAAACGTTTTCATAATATAACACAAGACATAAAAGTAACCTCATTAAACCT
TTAATACAAAAATTGGAGTACTACGTCTCAAGGTAGCAACCTTAAAACATGACTACAACACAAGAGGGACACAACCCTTA
CAATACAAAAGAAACTACTATCTAGTACATAGAACTTAAGGAAACTATTTAACATAAAGGTCCTTGAATCTTTAAGGACA
CACCCGAACTTGGGAATAGTAAGCCAAGCTCATCACTTCTAGGAAAGACCCTTTAGTCACCATCACCTACACTTGGTGTA
AAAAGATGAAGAAGAATGGTGTTAGTACAAGAATGCACTAAGTATGATAACCATGTAAAACATGCTCTTAAAAGGACATT
TAGTTGGAAACCATGCATCATGCCTTTTTAGAGAAACTTCAAGAACATTTAGTACATTAGGCACAATATAAACCACATAC
ATCATCATACACATGGAAACCATTCATAATAGCACATAGAGCCACTTATAACATTTTAGGCACATTCAATGCATACAATA
CATTACCTTCCTCTTTATCTTAACTCCTTTCCTCAAGCAACCCTTAGGGAATACTTGGTGCAATGTATCGCCTTAAGGTT
ACCAAAGGTGAACTTACATATAGCCTTCATCAATCCAACCACATATATTCATAGAGTCATAAGTACACCATAAGACATAG
TCTTCACATAGGAACCATCACCTAAGATAACCCCCAAGTCACACTAGTGCAATGTGCAAGTAGCATCCCATAATACTACT
CACACCAAGTGTTCCTAGGAAGCCACCATAGACTAGGCACATCATATTCAACAAGTCATAACATCTTCATTTAACATTAC
ACATAAGACCAACATACTTCATAATATCATATAAGGACTCATTCCTTTACTACATCATTAGTCATAACCTATTTAGTTCA
TATCATAGGTAAACCACCCTCACAACCCTTTCACAAGCTCACTTGTGCAATGTTCACATGGAGTCCCATACCCCCACATA
TACTAAGCAACCCATTAAGAAGTCATAAGTGTGATTCACATGCATAAACATACTTCATGTCTTGACATAAGTAACGTCAA
CCTTAACATGCTTTCATATTAGTATACATAGACCATAGTCTTCATTACATAAAGAGCCTAATCATAACCTCTCTTAGAGT
CCACTTGTGCAATTCATAAGTAGGGTCCATAGTCCTACCTACACTAAGTAACTCTTCAAGAAATCATGACTAGGGTTCAT
AATCTTATCTTAGTTCATTTCTTAACTTTCGGGAGACATTGCCATAACCGACATAGACCATGTGAGCTACATAGAATCCG
GTGTTCTACTCCCACACCGAAAAGAGAGGGTACTACTTGCCAAAGTAGGACCTACATACATAATAGCTATCTAGTGGATC
CACTAAACTAATACCTACGGGGGCACGTAGTTATGGAACAAGGAGATTGCTACTAGAAAACCTTGACTTACTAAGCGTGG
AGGTTTCCATCTCATGAGACAACATCTATGTTGGGAACCCGGACTTGCTAAACATGAAAGTTCTCTTGTGGGAAGCCGGA
CTTGCTAAACGTGAAGCCCCCACTCTCATTTTTCATGTTCACTCGGTGCTAAGCTCCAACTCCCTTTTTAAACATCTTTA
AGCCTTTATTTAACATTAGTTCATAAAGTAGGCTTTAGGGACTTAATCCCTCATATCATATAGCTCAAAGGTTTCTAAGA
TGAGAATGACCTTTCATCATAGAACCTACATTATGTGAGAATGACCTTTCACATAATCATACCATATTCATAACATAGTC
TAGTTTAGAGTATAATTGAGGAAACCTTTCAACAGACTCACTTTCACTAGATTATCATAAACCTTATTCATTCATTCATG
TGTGTGTACATATGTGAGAAAGCCTTTCACATAAACACCTTTATACAACACATATTCATACCTTGCTAATCATACACTTT
GCATGCATAATAAGATGTAAGGGTGCATATAAGAGTTCACCTTTCAATAGACACCATAACACATCATATTCATAGCTATA
CATGTAGAGTGTGTGTGTGCGCATATTGGTCCTCATAGTGACATATTAGCAACAACATTGATATTGAGTGTTCTTCCCTT
AAAGGGATCACAACACATTCACAATGTCCCCAATTCATGAGCAATTCACATATAAAGCCCTTAGGGATTCTAGACCACAC
ACCCACACTTCATCATAAGATACAAAGATGCATTCAACATTGAATAGGTACTCCTAACATGTATATGATCAAACATTCAT
ATAGGGGTCATCTAGGTAGGGGTCATTCCACAATAGTATCTAACATAATCAATCATGTAGACCACACCTTATCCTTAACG
TTATCATTCACATTATACTCCTCATCATCAACACACTTTAAATATCATGCTAGCATTGAGGATTTCATACATAACCTTCA
TAGCATAACTTCATAAACATATGCATCATAATCATCAATTCACTTCACATCTATTGCCTTCAATGACATGATCTCAATAT
GCATAGATAGACAAGAGGTGAACACCTCCACCATAAGTGGATCAAACCACACAACATCAATTCTCATACTATAGACTAGA
AGTTAGGTCATCTTACCAATTCTCCAAGCCATGATCACCATGGATCAATCCTCAACAATTCATAATCAATTGACATAGAT
AATAATAGGAATCAACAATGTAATTCAATAACATAAACACAATTTAAGTACAATTCTATAAACAAAGGGATCAACCCATA
ACTTTGCCCATAAGGCCATAATTCTCAACTCATCAATATACCAACAATTCAACATGAATAAGTATATATAATCATAAGAA
ACATCAATACAATCTAATCTAAACATAATTTCACTAATAGAGATCATATTCACAAAGACCCACATCATAGGCCAATTTTC
GAGAATTTGGGGATCATGGGTTCTTCAAGAATTCCTTTGAAAGTTGTCTTAAAAACATTAATTCCACATTAATTCATCAA
TAGAATGATTTAGAAAATCGTTTGACAAGGAACCCATGTTTAGATTGAAAATTGGGAATTTTGGTCTTTGAATCACTTTT
GAAAATCTTCGATAAAACTCCTTGAATGAGAGGTTATTCAAGAATAAAGAGTTACCATACCTTAATTATTTAATACCTAT
GAAATTGAAGAAGAAATCAGTTGAAAACCCATCTTCTAGCTTGAGATTCATCATGGTCTTCAATGAGGTTTTGAGAGAAT
CTATTTTGAGAGGGAAGGGTCAATTTGAAAAATAGGGTCTAATTTTAGGTTTTGGGGTCTTAACCAACTTAAAATACCCT
AAAATAGGTAGAATAACCATTTATAATAATTCCCCAAAGTACCCAAACTACCCCTCACTTAGTTGGACCTTTTAAACAAG
TCAAACTTGAGTTTTATTTTTGCAGATTTCGTCGGGAAACAAGTTCGCGACGCGGAGGTGTTCCCACAAGTTTTCTGGAA
ATTAAATTCGAGACAGTAGAATCCGCGACATGTCCGCGACGCGGACCAAACTTTTGGCCCTTGGTGGAGCTAGTCCGCGA
CGTGGACATGCTCCCTCCAAGTACAACTTCAAGTTGCCTAGGCAGCTTGCTTGGCCAAGGTTGGGGTCCTCCTCGGGGAC
CCTTAGGGTGGCCCCCGGGGCGTCGTATCCAAACGTTTTGACCCTAAAAACATTTATTAATACACTAGGGTCACCTCCAT
TGATTTTAGACTCCAAACAACACATGAAAACATGAACAACATACTAGAACACACCACACGTAAAAGACTAGTTTCCAAAC
GTCTTGGTCGTCCCTTGACGCTTGACTTCCAAGCTCTTTAAAACTGACTTAAAAGGCTATTCTTCATTATTTTGACAAGT
TATTAATGCATAAAACCCATGTGAGGCTCTACTTTATCCTACTTTATTTTGAGGGTCGTTCCAAGGTCAAATCCCCCCAA
GAAGGGAATGCTTCTATGATAGAGGGAGAAAAGGATTAGAGGTGATGGTAATTATGGAAATATGACTTGGTAAGACTTGA
TGGTGAATATGGATGAAGTCCTAGGGTATAGATGGAATTGCCTTATGGATATAGGTAATGTTGATAGAAAATCATGATGA
TCTTTGTAGTGTGTTGAAAGATGTGGGGAATAATGTGCTTAAAGAACAAGGTCGTTGAGTATCCTTGAAGTTCATGAGTT
AGGTTTGCTTGAAATATCCCCTTATGAGGTGTAGTGAGTTGAGAAACTTAGACACAGTGAAGTAGACTCATATAAAACCT
TGAGTGATATCCTAGTAAGGGCCTTAGAAAGGGATGCTACTAGGATTAACTTAGAAGACTCTTTGGATGAAGGTAGCAAT
ATGTTGGTAATTTCATGAGAGTGTAAGTGCTATGTTGTCATCCGGTAATACCTTATCTTGTATGCTAGATTATGAGAGTG
GGAGGTTTGATGTTCTCCGGATGAGTTAATAGGACCTTTTTTGGTTTTTAAGCCGGTTAATGATTTAAGTTTGAAAGAGG
GTTTATGTAAGATTTCCCTTTTACCGTGTTCCCTAAAGTTTACCTTGTTGAGATTATGGGACTTGACATGTTAGGTTCAG
ATGTGACCCTTAGTATGGATTGGTTGTCTACATGGTATGTCTTTATTGATGATAGGATCCGAATGGTTAGGTCCCAATTT
TTCCTTATGAACCTAGTATTAGGGTGAAGGATGTTGAATCCAAGACCCCTTTTTCTAGAGTAGGTGCCGGTAGTGAATAA
GTTTCCGGAAGTCTTTCCCTATAGCGTGCCGGTATTCCTCCCAAGAGAGAGAAATAGACTTTTAGTTGGTATTGACCTTA
GTCCGGATATACAACTTTTTCCTCCATTCCTCCTTATGGAATAGTTCCAAGGGAGTCAAGGAATGGGAAGAGCAACTAAG
GAGAGTTGCTAAACCATGAAGTATCTCTTTATGGGGTGCTCTGATATTGGTGGTTAGAAAGAATATGGGTCTCTTGAATG
TGCATTAGTTATCACCTATTGATTAAGATGGCAAATAAGTACAAATGTCTCCTTTTTGGATTTGGTACTTGTTGTGTCAT
GTGAGGATGGTATTGCTAGTTGTTGGAAACCATAGACTTTTGCAAAGATGACAAATGTGAGCTTGGTCATGTCTTTGGTT
TTGCTTGGGAGGAGTATTACTTGATGATTTTAGTTAGGGCTTCCCTCCTAAGGAGGGGATGGTGTGCTTAGAAAGTATGA
CTTGTTGAAATCCCGATGTCCTCATCTCTTTCTTCCATTCCTATTTTAGCTTGAGACCAAGGGTTCCTAGGTGGGATTAT
GTTAGGCTTTAGGAGTCATGTGTGACTTATATATTTTCATGATTTCCTTATGCTAAGTATGTTTTTGAGAATTCATATTT
TATGATAAAATGAGTTTTCTTGTCTTATGTTCCTCATATATATGTGCATTTAGAGTGAATAGCTTATGTACTTCATAATG
GTATGGGCGGAATTGCCTAAAAGTGATTTTAAGAAGAAATTGCATAGTTGGCTTAAGTTGTTATGATAAACATGATTTGA
GTTGGAGAAGGAAATTCCTCCAATGAAATGAAATATGTTGAGGTGAATTAGTTCCTCTTGAGTTTATGTGTTTTGGGAGT
TATGTGCATTGTATGAGTTTTTGCATGATTCTCCTTATGTTGTGCACGTCTTGTGAAAATGCATGTTTTAGAATAAGTGA
GTCTTTATGACTTCTATGTTCCTCATGTTGAATTGCATTGTATACAATGAGTGCATGTTTTGACTTCATGAGATAGTTAA
TGAACATGCTTATGTTGGACCTTGATGAAATGACATGTTGAAATTGTCTTATGTTGGAGAAGGTAGTTCCTCCTATGTTT
TTATAATATGATGGGTTTTGAGCATGTTCTAATAAGGAGTTGAGAAATTTCTCCTTGAATGAATGTCATTTAAATGTGGA
AACTTGCATCTGAGCTCTGTGATAGTATGTTGAGCATGTTATTACTAGGGGAAGGTAGTTCCTCCTTGAATATAACTAAA
TATGATAATGTCATGCATATGGGTTGATAGATGTACTATTTCCTTAAGAATGCATTGATGATGTTTTTGGATATGAAGTT
TTCCTCCTTTTGTATGATGCTCATTATGAAGGGTGTATCTTTGCGTTGTGCTCCTTTTTGATGTTACTTGCTTGTTGGGC
TGCTGGCTTTGAGTCTTTGATTCCATAAGACGATTTAAGTGTCATTAGGGGACGAATCTTCCCAAGGAAGGGATAATGTA
ACACCCCGTAAAAACTAGTAAAACCTAACGGAAGCTTGACGTAATCTAGTGGGTAAAAGTAGAGCCTCACATGTGAGTTG
AAGTTGTAAACTTGATTAAATAACGTAATTTGGCTTTTCAAGTTTAGTTTGAGGAGATTTGAGGTCAAATGTCAAGAAAC
GACAATAACATCCGGAAACTAGTCATTTGAACTAGTGAGTTCTAAAGGTCTTGTCGTTGATGTTTGGAGTGTTGTATGAG
GGTGAAAACTTGTAGCAGTGACTCCCATACTTAGAACATAATGTTTAGGAGTTAAACGTCTGGGTACGATTCACCTAAGA
CCACTCGAGGTGTCGTTGAGGAGGACCCCAAAATAGTCCCCCAAGGCAGCCTAGAAAGCTAAGTTTGGTCACTAAGTGGT
TACCTACGGATGCCGTCCACACCCTGTAGACCAGACCACGGTACGTGGATGAGGGGAGTAGGTCCATACTTAGTTTTTCA
TGGAGCCTGCAACATTTAGAACCAGAGTCCCAAACCACGAAAGCCAACCACAGCCAGTAGATTGATCTACGGTCCGTGGA
AGGCTAACCGTTGGTTGGACTATTTTTGACAGCTTTTTAATTAAGTTGAGGTTTAGTGTTTTAATTAGTTAATTAAGTGG
GGATTAAGGGAGGTCGGTTAGGTGGTTAATTAATGACCTATATAAACTTATAGGACCCTAAACTAATTCATTAGTTCACT
TCAACTAAAGACCCCCCAATCAAAACCCAATTCCCTTTCTCTGCCAAAGTCTTCTCTTTAAGAACACCATTGAAGACCAA
TAAAGAAACCAACCTAGGGGCTTGAATATGGAGGATTTTTCTTAGGTTTTTCGTGGGTTTCTACATCTAAGGTATGGTGG
TTTTCATCCATGGGTAGCTATCACCCAAGGAGCCCTCTCTAAAGCTTTTAATTCAATTCTAGAAATCTTAAAAAGCTAGA
GTTTCAACTCAACCCCATGGATTCCTTTCTAAGTTGTTCTTAAAGATTGAAATATGTTTCTTAAAGATTGTTCTTAAAGA
TTGAAATATGTTTATTATTGGTAATACTACTCATTTTAGATGGTTTTAACTTCAAATCAAAAGAATCCATGAGTTTTCCC
CCAACCCTAGCTATGGCTTTTCTCTACACAATGAATGTTGTTAGAAGTTGATTCAATTGATTGTATTAGAGTTGTTTATG
ATGTAATTACATGATCTAAGTATAGTTTTACATGTATTCTTGATTACCTTATGAATCTAAGATGAAATTGACTTGGTCTT
GGGTTATATCATGAAAGGGGCAAATTGAGGGGTTAGATTTGATCTTCTAGGGTTGATGAATGGCCTTAGTTTAGATCACC
TAGACATGAATGGAATATGATAGAATCTTATAGATATGAATTACCTTGAAAATGATCATATTGGTTATGTTGTTGGATTA
TGATGTTATTCTATCTATTGTGCCAAATCTAAGATGTTAGACTTGATCTCAACTCTTGTCCATGAAGGGAAATCTATGAA
GGTATGTTATGTGAAGTTATTATATATGAATGGATTGATCCAATATAATAGGGGTGTTTACTTGTCAAGTATTCTAATTA
TTAATTGTTGATCCACTTATGGTGGAGGTGCTTACTTGCCATATGTATTGTAGTGTTGAGATAAGGTCCCTCTCCCCTAC
AACACTAGATATGACTAAGTATGATACGATATAAATACGAATGTTATGTTATTATCATGATGGTGTTGCTATGATGAATG
TATCCATGTTTATTGTAATGAATATTAAATATGTTGATTTACATGGTCTAATATCCTTAAATGCAATATATGTGAATCGT
GCATGAGTTGGGATATTATGTACATGTTGTGACCCCCTTGAGAAGGGAGGTGTCTATGATGATAATGTTGTTGTTGTTGT
GCCGTTGTGAGGACAATCATGCACACACACACACTCCATGCATAAACATGAATATAATGTATCATTGGTGTTAATTGAAG
TATAGTTCTCATATGCACATTTACTCATTATTATGCATGAAATGTACAGGACCATGATGATCTTATTGTGTTGATTAAAA
GTCCATTCTCATGAGAACACATGATCTTAGTGTGAAAGTTATACTCACATACTAATGATGACTCTAAGGTTGAAAGTTAG
TTCTCACCTTTAAATGAATCTATGAGCTATTTAGTGAGTTGTATTGAACGAAGGGTAAAGTATGCCTTCACACATGTAGA
TACAATTCCATACTAATTATGTATAATTGGTAAATAATGCTTAGTACCGAGTGGATATGGACGATGAGGAAAAGTCCCCT
CCGCTAATGCAATAGGTTGGGTCATCTATAGTAAACTCATGAAATGAAGCTCCTCCGCTAATGCAATAGGTTGGGTTTCT
ACTAGCAATCTCGCTATCCTATAACTATGTGCCAAACATAGGACTTAGCTAGTGGATCCACTTAGAAGCTAAATATAATT
AGTTTTACCTTCGGCAAGTAAGAACGCCTTCTTTCGGTGTGGGGTTATATGACACCGGATTCCATGTAGCTCACATGGTC
TACGTCGGTTATGGCAACTTTTCCCAATAATAATGAAGTTAATGAATGAGACATGAACTATACTATGACTTCTTGGTGAG
TTTACTTAGTAGGAGTGGGGGTATGGGATTTCACTTCCACATTGCACAAGTAGACTTAGTAGGATGTCTTGGGATGGTTC
CTTTGCATTGTGATAAGATTTGAATGCATGTATGTATATTGAATGGATAGTTATTATGCATGACCTTCCTTATATTCAAG
TAATGTACATGACTATTTCCTTAATTGTGAATATTGCTTATAATAAAGTCTAAATATGTAATGCATCACTAAGGTAGCTT
CAAAGGAGTACTTAGTAGGGTTGGTATTATGGGATTCTAACCCCACATTGCACAAGTGTTCCTTAGAGGTTACTAAGGTA
ATGGCTTTACCATGAAATGAGTATGAATGTGATATTTGATTTGTGTTGTACATTGTAAATACATGTTAGTTACCATACAT
TGCACAAGTGTGTTTTAGAGGTTGCTTATGTGATGATTACTTCATGATGTGATGGTCTTGGTATTTAACTGTGTATTCTT
GTGTAATTGGAGGCTATGTATTGTGAAGATTGGGATGTGTATTATATTGATATTGGAAACTATGCTTGTTGTTATAATGA
TATTTCTCTGGTTATAATGAAATGTATATGAGTTTCCTGATTGGTTGCATTCTCCAACTATTTCAAAGATGATGTTCCAA
AATGGCATAAAGCGTGACTTCAAATTAAATGTCCCTTTTCATGCATGTTTTAATGGTTTTGTGCATGGCTACTATACTTA
GTACATTTTTGTTCTAACCCATATTTCTATGTTTTCTACAATGCAGGGGGTTGGTTCATGGAGATGGTGGTTTGGTTCAA
AGGGCTTGGAATAGGTGATCCTCCAAGCCAGTTGATGAGTCCTCAAGTTAGGGGACCAACATCTTACTTAGTAGATATCG
TAATAGTTTCTTTTATTAGTTTCATTTTAGAACTATGTAAGGGTTGTATCCCTATATGTCTAAGTATTTAAGTGTTTAGA
TGGCCAATGAGACAATGTTTAGACTCCTTTCTATTTTGAAAATATAATGACTTCGTTTGTTGAAGAAAAAGTTTTAATTT
CTGCATTATTTCTTATGATATTAGGTGTATGATTATGCAAAGGGCTTGTATGCGACCTTTTCCGGGTCAACTACGCCATG
TTACGTCTAGGGGGTATCCCCGGGTCATGACATCAAAGCATAATGTTTTAGGTTAATTTAGGTTCATGTCTCATAGGCCA
CATCGAGTAGAGTCTTGTTCATAAGTGTGAAGCACGCCACACTTATGAGTGAGAGGCTATAAGATGCTTAAGACTCCACT
TCTTCATTACTCCTGGCTCATGCCATAGAGCCTAACTCTATAAGATCTCTCTATTATCTCTTATCCGATGGTTCTCAAGA
TGTGACTATTTAAGAGGGTGAATGCTTCTATGATTGAGGGACAAAAGGATTAAAGGTGATGGTAATTATGGCAATATGAC
TTGGTAAGACTTGATGGTGAATACGGATGGAGTCCTAGGGTATAGATGGAATTTCCTTATGGATATAGGTAATGTTGATA
GAAAGTCATGATGAGCTTTGTAGTATGTTGAAAGATGTGGGGAATAATGTGCTTAAAGAAAAAGGTCGTTGAGTATCCTT
ATGTTCATGAGTTAGGTTTTCTTGAAATCTCCCCTTATGAGGTGTAGTGAGTTGAGAAACTTAGACCCGGTGAAGTAGAC
TCATATAAAACCTTGAGTGATATCCTAGTAAGGGCCTTAGAGAGGGATGCTACTAAGATTGACTTAGAAGACTCTTTGGA
TGAAGGTAGCAGTATGTTGGTAATTTCATGAGAGTGTAAGTGCTATGCAGTCATCCGGTAATACCTTATCTTGTATGATG
CATTATGAGACTGGGAGGTTTGATGTTCTCCGGGTGATTTAATAGAACCATTTTCGGTTTTTACCCCAGTTAATGATTTA
AGTTAGAAAGAGGGTTTATGTAAGATTTCCCTTTTACCTTGTTCCCTAAAGTCTACCTTGTTGAGATTGTGGGACTTGAC
ATGTTAGGTTCGGATGTGACCCTTAGTATGGATTGGTTGCATGCCTGGTATGTCTTTATTGATGATAGGATCCGGATGGT
TAGGTCCCGATTTTTCCTTATGAACCTAGTATTAGGTTGAAGTTTAATCCAAGACCCCTTTTTCTAGAGTGGGTGCCGGT
AGTGAATGAGTTTCCGAAAGTCTTTCTCAATAGCGTGCCGGTATTCCTCCCAAGAGGGAGAAATAGACTTTTAGTTGGTA
TTGACCTTAGTCCGGATATACAACTTTTTCCTCCATTCCTCCTTATGGAATAGTTCCAAAGGAGTCAAGGAATGGGAAGA
GCAACTAAGGAGAGTTGCTAAACCATGAAGTATCACTTTATGGGTGCTCTGATATTGGTGGTTAGAAAGAATATGGGTCT
CTTGAATGTGCATTAGTTATCACCTATTGATTAAGATGGCAAATAAGTACAAATGTCTCCTTTTTGGATTTGGTACTTGT
TGTGTCATGTGAGGATGATATTCCTAGTTGTTGGAAACCATAGACTTTTGCAAAGATGACAAATGTGAGTTAGGTCATGT
CTTTGGTTTTGCGTGGAAGGAGTATTACTTGAGGATTTTAGTAAGGGCTTTCCTCCTAAGGAGGGGATGGTGTGCTTAGA
AAGTATGACTTGTTGAAATCCCAATGACCTCATCTCTTTCTTCCATTCCTATTCTAGCTTGAGACCAAGGGTTCCTAGGT
GGGATTATGTTATGCTTTAGGAGCCATGTGTGACTTATATATTTTCATGATTTCCTTATGATCAGTATGTTTTTGAGAAT
TCATGTTTTATGATAAAATGAGTTTTCTTGTCTTATGTTGCTCATGTATATATGCATTTATAGTGAATAGCCTATGTACT
TCATAAGGGTATGGTTGGAATTGCCTAAAAGTGAAATTAAGAAGAAATTGCATAGTTGGCTTAAGTTGTTATGATAAACA
TGATTTGAGTTGGAGAAGGAAATTACTCCAATGAAATGAAATATGTTGAGGTGAATTAGTTCCTCTTGAGTTTATGTGTT
TTGGGAGTTATGTGCATTGCATGAGTTTTTGCATGATTCACCTTATGTTGTGCACGTCTTGTGAGAATGCATGTTTTAGA
GTAAGTGAGTCTTCATGACTTATATGTTCCTCATGTTGAATTGCATTGTATACGATGAGTGCATATTTTGACTTCATGAG
ATAGTTAATGAACATGCTTATGTTGGACCTTGATGAAATGACATGTTGAACTTGTCTTATGTTGGAGAAGGTAGTTTCTC
CTATGTTTTTATAATATGATGGGTTTTGAGCATGTTCTAATAAGGAGTTGAGAAATTTCTCCTTGAATGAATGTCATTTA
AATGTGGAAACTTGCATTTGAGCTCTGTGATAGTATGTTGAGCATCTAATGACTAGGAGAAGGTAGTTCCTTCTTGAACA
TAACTAGATATGATAATGTCATGCATATGGGTTGATAGATGTACTATTTCCTTAGGATTGCATTGACGATGTTTTTGGAT
ATGAAGTTTTCCTCCTTTTGTATGATGCTCATTATGAATGGTGTATCTTTGGGTTGTGCTCCATTTTGATGTACTTCCTT
GTTGGGCAAATGGCTTTGAGTCTTTGATTCCATAAGACGATTTAAGTGTCATTCGGGGACAAATGATCCCAAGGAGGGGA
TAATGTAACACCCCGTAGAAACTAGTAAGACCTAACAGAAGTTTAACTTAATCTAGTGGGTGAAACTAGAGCCTCACATG
TGAGTTGAAGTTGTAAACTTGATTAAATAATGTAATTTGGCTTTTCAAGTTTATTTTGAGGAAATTTGAGGTCAAATGTC
AAGAAACGACAATAACATCCGGAAACTAGTCATTTGAACTAGTGAGTTCTAAGGGTCTTGTTGTTGATGTTTGGAGTATT
GTATGAGGGTGAAAACTTGTAAAAGTGACTCCCACACTTAGAACATCATGTTTAGGGGTTAAACGTCTGGGTACGACTTC
TCTAAGACCAATCGAGGGGTCCTTGAGGAGGACCCCAAAACAGTCCCCCAAGGTTGACTCGAAATCTAGGTTTGGTCACT
AAGTGGTGACCTACAGATGCCTTCCACGCCCCGTAGACCAGACCATGGTCCGTGGATGTGGGGCGTAGGTCCATACTTAA
TTTTTCTTGGAGCCTGCAACATTTAGAGCCACAGTCCCAAACCACGGTCAGTAGATTGATCTACGGTCCGTGGAAGGCTT
GCCGTAGGTTGGACTGTTTTTGACAGCTTTTCAATTTAGTTGAGGTTTAGTGTTTTACTTAGTTAATTAAATGGGGGTTA
AGGGAAGTCTGTTAGGTGGTTAATTAATGAATTATATAAACTTATAGGACCCTAAACTAATTCATTAATTCACTTCAACT
AAAGACCCCCCAATCAAAACCCAATTCCATTTCTCTCCCAAAGTCTTCTCTCCAAGAACACCAGTGAAGACCAATGAAGA
AACCAACCTATGGTCTTGAATATGGAGGCTTTCTCTTATTTTTTCGTGGGTTTCTACACCTAAGGAATGGTGGCTTTCAT
CCATGGGTAGCTATCACCCATGGAGCCCTCTCAAAAGCTTTGAATTCAATTCTAGAAATTTTCAAAAGCTAGGGTTTCAA
CTTAACCCCATGGATTCCTTTATAAGTTGTTCGTAAAGATTGAACTATGCTTATTATTGGTAATACTACTTATATTAGAT
GGTTTTAACGTCAAATCTAAAGAATCCATGAGTTTTCCCCCAATCCTAGCTATGGCTTTTCTCTACACAATGAATGTTGT
TAGAAGTTGATTCAATTGATTGTATTAGAGTTGTTTATGATGTAATTACATGATCTAAGTATAGTTTTACATGTATTCTT
GATTACCTTATGAATCTAAGATGAAATTGACTTGGTCTAGGGTTATATCATGAAAGAGGCAAATTGAGGGGTTAGATTTG
ATCTTCTAGGGTTGATGAATTTCTTGATGAATGGCCTTAGTTTAGATCACCTAGACATGAATGGAATATGATAGAATCTT
GTAGATATGAATTACCTTGAAAATGATCATATTGGTTATGTTGTTGGATTATGATTTTCTTCTATCTATTGTGCCAAATC
TAAGATGTTAGACAAGATCTCGACTCTTGGCCTTGAAGGGAAATCTATGAAGGTATGTTATGTGAAGTTATTATATATGA
ATGGATTGATCCACTTATGGTGGGGGTGTTTACTTGTCAAGTATTCTAATTATTAATTGTTGATCCACTTATGGTGGAGG
TACTTACTTGCCATATGTATTGTAGTGTTGAGATAAGGTCCCAATCCACTACAACCCTAGATATGACTAAGTATGATACG
ATATGAATACGAATGTTATGTTATGATCATGATATTGTTGCTATGATGAATGTATCCATGCCTATTGTAATGAATATTAG
ATATGTTGATTTACATGGTCTAAGATCCTTAAATGCAATATATGTGAATCGTGCATGAGTTGGGATATTATGTACATGTT
GTGACCCCCTTGAGAAGGGAGTCTATGATGATAATGTTGTTGTTGTTGTGCCGTTGTGAGAACAATAATGCGCACACACA
CACTATGCATTAACAAAAATATGATGTATCAATGGTGTAAATTGAAAGTATAGTTCTGATATTCACCTTTACTCATTATT
ATGCATGAAATGTACATGACCATGATGATCATATTGTGTTGATTGAAAGTCCATTCTCATGAGAACACATGATCTTAGTG
TGAAAGTTATACTCACATACTAATGATGATTCTAAGGTTAAAAGTTAGTTCTCACCTTTAAATGAATCTACGAGCTATTT
AGTGAGTTGTATTGAACGAAGGGTAAAGTATGCCTTCACACATGTAGAAACAATTACATACTAATTATGTATAATTAGTA
AATAATGCTTAGTACCGAGTGGATATGGACGATGAGGAAAAGTCCCCTCCGCTAATGCAATAGGTTGGGTCATCTATCGT
AAACTCATGAGATGGAAGCTCATCCGCTAATGCAATAGGTTGGGTTTCTAGTAGCAATCTCCCTATCCCATAACTATATG
CCAAACATAGGACTTAGCTAGTGGATCCACTTAGAAGCTAAATATAATTAGTTTTACCTTTGGCAAGTAAGAACGCCTTC
TTTCGACGTGGGGTTATATGACACCGGATTCCATGTAGCTCACATGGTCTATGTCGGTTATGGCAACTTTTCCCAATAAT
AATGAAGTTAATGAATGAGACATGAACTATACTATGACTTCTTGGTGAGTTTACTTAGTAGGAGTGGGGGTATGGGACTT
CACTTCCACATTGCACAAGTAGACTTAGTAGGATCTCATGGGATGGTTCCTTTGCATTGTGATGAGATTCGAATGCATGT
ATGTATATTGAATGGATAGTTGTCATGCATGACCTTCCTTATATTCAAGTAATGTACATGACTATTTCCTTAATTGTGAA
TATTGCAAATAATGAAGTCTAAAGATGTAATGCATCACTAAGCTATCTTCTAAGGAGTACTTAGTAGGGTTGGTATTATG
GGATGCTAACCCCACATTGCACAAGTGTTCCTTAGAGGTTACTAAGGTAATGGCGTTACCATGAAATGAGTATGAATGTG
ATATTTGATTTGTGTTGTACATTGTAAATACATGTTAGTTACCATACATTGCACAAGTGTGTTTTAGAGGTTGCTTATGT
GATGATTACTTCATGATGTGATGGTCTTGGTATTTAACTGTGTATTCTTGTATAATTGGAGGCTATGTATTGTGCAGATT
GGGATGTGTATTATATTGATATTGGAGACTATGCTTGTTGTTATAATTATATTTCTCAGGTTATAATGAAATGTATGTGA
GTTGCCTTATTGGTTGCATTCTCCAACTATTTCAAAGATGATATTCAAAAATGGCATAAAGCATGATTTCAAATGAAATG
TCCCTTTTTATGCATGTTTTAATGGTTTTGTGCATGGCTACCAAACTTCGTACATTTTTGTGCTAACCCATGTTTATATG
TTTTCTACAATGTTGGAGGTTGGTTCATGGAGATGATAGTTTTAGTTCAAAGGGTTTGGAATAGGTGATCCTCCAAGCCA
ATTGATGAGTCCTCAAGTTAGGGGACCAACATCTTACTTAGTAGATATCTTAGTAGTTTCTTTTATTAGTTTCATTTTAG
AACTATGTAAGGGTTGTATCCCTATATGTCTAAGTATTCGATTGTATAGATGGACAATCAGACAATGTTTAGATTCCTTT
CTATTTTGCAAAAAAATGACTTTGTTTGTTGAAGAAAAAGTTTTAATTTCCGCTTTATTTCTTATGACATTATGTGTAAG
ATTATGCTAAGGGCTTGTATGCGACCCCTTCTGGGTCAACTATGCCATCTTACGTCTAGGGGGTAACCCCTGGTCGTGAC
AATATCCGCCTATAATCTCGAACAAAATCTAGTCTTTTGAAATAATGTGAGGTTTGAATTAAATATTAATAGTGTTATTT
ATCGTCCTATAAATTGCTCTATATTTTATGAATTCTGAATTTTAGAACAAATAAGTTAATATTGGGTTCTAAATAAATTA
CTTATACATGCCAAGTCAACTTTTATGGGTCTTCAAAAAAAGCTACTAAAAGAAATATGTATACTTATCCTTTTCTCAAA
ATAAAAGGTTTCAAATTTCTATAGATTTAGGATCTCTTTACATTATATTAAATTAACTATTATATGATCTTTTTAAATAT
AATTCTCTTTTATCATATGATTTATTGTTATTTGAAATTTATTTTATTAACTTCTGCTTAGTATCCCTTTATTGATATTA
CAACTAACTAATGAAAAACTACAAGATCGAATGACATGTAGTGATAGTTATCTGAGATCTACATGTTTTTGAGTTATTTA
TAGATTGGTCGAGTCTGTCAAACCCCTCTTAACCACAAAGAGACTTTTGATGGGAGAAATATCATTTTTAGAAAAAAGGA
CCCTTCTAAAACATGGTGATACATGTGTGTATCAGGTAGTGTTTTTGAGATTGTAGGTAAATATATTGGGGAAGAAGGTT
GGAAGATGAAGTGAAATGTTGGGAATAGAGGGTGTATTTTTTTAATAGGTGGGGTAAATGTAATTTGGGGTGGGTGTAGT
TAATTTGGGACAGATGTAGTTAATTTGGGTCAGGTGTAATTAGGAATAGGTAGGTTCGTAAATTAATTTAAGTAATTAAA
TTGTAACTAAAAGATGGTCATCACTTATTTTTAAAAATTATTTAAATTATTTAGATAATTTTTTTATAAAAGTGGTCAAT
ATTGGACCTAAAGATGGATGACAAGGGTATTTGTGAGCCAATAGGTGAATGTCGGGGATATTTGAGAGCCAATAGGTGGA
TGGAGGGTAGTTTTGTACCATTTATAATAGTTTAAGAGTATTTTAGGCTCTTTTCCGAAATAAGAATAACTTATATACAG
AGTCATAACCCATGAATCTGGGTGTCACTTCAAATTGACTTTCTGATACAGATCTCACGTTGTTTGGCACGCCGTGACAA
GCTTTTTGGTCAGCGAATAATATTTTTTCTTTCTGGTTCCCTTATACTTGAAATGCTCCTTGTACATGATTATGTCCCCC
TTTTTGTCTCCCCTCTTCATTCTTTTCTTTTTGTCTTCATTTTAATCATTTTTTACCCCAAATCTCTTTATCTTCACACT
GGTTAATTTCTACACAATATAAATATAATATTAAGCACAAAATCATATAAACAATACTTAAAAATATTACTAAAATGAGA
AACAAATAATTCTAAATATTTTTATTTTTGTTGTCATATCTACTTACGACCCTATTTTTGGGTACTGCATTTATGTATAT
ATCGGATAAACTATACCTGACAATACATATTCCAGTAGGCTCAGTGCTCCCAGTTGTTCAGTGAATAAGCTTCATCTTCC
TCTGAGACTATTAGATGTCTATAGCCTATATTTTTGCTATGTATATTGCCTATAGTTGGGTATGTTGGGTTTCTATCCAA
ATCACTTATTAGATATTCAAGAGATAAGCCATAAGTACCCATTTCAACTATGGACAAAATCTCCGCGACACACCTTAACT
ATACATGGATCCTATTACCCCTGAATTATTTTAAAGTATAATAAACACACCCTAAAACCTCTATAATCACTCACATGAAG
GGAGGTGTCTTACACTCGCCTCCACATCATCCTTACGTCATCAAATTGTCAGATTTAAAAATAAAATAAAAAATACATGT
TATTTAATTCATTCTTCTTTATTACTATCACTACCCCCACCATAACCACTAAAACACTCTATTTCCACAATTAAAACTCA
TAGCAATCACCATGAAAATTGTAACCCACCACCAAATTCATTCCTTCTCCACCACCAGATTCACTGTCTACTATCAAACT
CATTTTTTTACCACCAACTGTTTCTCACTCAAATATTATTTGTACAAGATGAAGTAAAGGACAATCAAAGTTGAAGGAAA
AGAGAAGAGGATGGTGTATTATTACAACGGAGAATCGAAGCGGAACTAAAGTGGGTTGGGGTGCTAAATTGATGGAAAAC
TGAAGTGGGGAGGGTTTCTATATCGATGGGCGGAGAGCTGAAGTGGGGGGTGGAGTGCTATATCTACGAACGGAGAACTG
AAATGGGGGTGGGGGAATTGGGATATGACATTGATAATTGAGGAGGAGAGGATAATTAAAAATTATTTTTTAAAAAAGTT
TTAATTTAAATTATACTCATAATATGTAGCTTATTTTAAATCTATAATATACAAATTGTTTTCCTCATTAGTGAATTTCA
TGTCAAGTATTTGAGTAAAAATTTGAAAGAAAAAGAAAATTTCTTTCGATATTATACAAATTGATGAAAAATACTGAGAA
AATCAACCGGCAATTTAAGTATGTTGTGAAAAAAATAATTGTATTTCTAAAAATGATAAAATTTGACTCTATTTCACAAT
GAAAAATAGAAATTTAATTAAAAAGATGTCAACTTAAATCTTTATGTTAATTCATGGGAAAAGAGTCTCAAATATATCCG
TACTTTGACTGAAATTGCTGTTATGATACCAAACTTTGGAAAGGACTTTTTACCCCCCTGTACTATTTAATAGTGTATTT
TAAAGGTATATATGTGCCCATGTGGACATAAAAAATATTGCATAATTATAAATAGTAATGTGTCCACGTGGGCACATATA
TTCCTTTAAAATACACTATTAAATAGTTCAGGGGGGTAAAAGGTCCTCCATAAAGTTTGGTATTGTAATAGCAATTTCAG
CCAAAGTTAGAGTATTTTTTAGACTCTTTTCCCTTAATTCATTATGTGTACTAATTAATTGTGAAAATGTGCAATTGAAA
ATGGGCACATGTCCATATTAGTAAGATTTTAATTCCTTTTTTTGTCTCTCACATGCCTCCAAGAGAGTGAGCACACTTTC
TGTGCCATCTCAGTATTGAAGGGTATATTTATTACACTTTGAAACAATTCAGGGGGGTAATAGGACCCATATATAATTAA
GGTGTGTCGCTGGAATTTCGTCCATATTTGAAGGGGGTACTTATGTCTTATCCCGATATTCAAATACAAACTCTTTAAAG
GTTTTCTTGACATAGTTGTATTTCAGTTGTACAGTTAGCTAGTGGGCACTTCAGTTATCTATGTTACAGTATAAGTATAC
AAGTCATGGTAATTGTGTCATTACTTATCAGTTTTTAACTTTAACATATGCTTAGTATATATGTTTAGTAGGTGATCGTA
GGCATCCTCAATGTATGTCTTCTACCTGACTGAGGGTTTGACAAGTTTGATATCAAAGCAGGTTCAAGTGTTCTAGGGAG
TCTATGAAACAGTGTCTTATAGGATCCTTGTAATGAATGTTATGTGTGCAACATTTACAATTGAGGGATACCGGGTAGTT
AAGAATCCAACCTTCTTTCATAATTGAGATCGTGAAATTGAACTAAGTCATAGAAAGTTACTTCTGACTTATACTCTGCT
TATTTGATGCGATTTGGATTGCACCAAGGTCGTTCACTCGAAGTCAAGCTCAGGACCTTTAATGAATGCAAGTATTGTTC
ATGAAGCTAGAGGTTTTTGAGCTTGTGTTGATGGCAAATAAAGGTTTCCATGCTTTAGAGATCGCTTGGAGAGGCGAAGG
GAAGACAATTGAAGAAGCTACCACTTTTGGCAAGCTCGATTCCTTCAAAGACTCGCCGAATGGCTTCGAAGAGGGCTCCT
AAGCACACCAAACTAGAAACTCCAGAGAATCACGTCCCAAGAGTCAGCTCGCCCACCTCCACAGATGCATCCACCAAAGT
TGCTCTCCTCATGTCTGCCTCCTCCCGAGTGTACTCGGCCTCAATGTGCCGAATGTCAGTGGAAGATGTAGGAGTGACCT
CGATATCCTTCATCTCATCACGAGGAACTCCAGCACACCGGCACGGCTCTTTAATCAGGACCAGAAAGGGAAAGGATGTC
TGGCACTACTTGGCCCACATGGCCATCTCCTGCTCAATAATGAGTCCCAAGTTAATGCTCTTTCGAGCTATTATAGATCC
GAGACAAGCCGTCTTTGGGTGGAGAAGGATGGACTCGTTCTGCGAAGGCATGATACAGTTGTTGATGAACCCGAACCAGT
ACCGAGCGGCAACAGTCAAGTCCTTCTTCTTGATGGGAGCTTCTGCCTCAATCCACCTCGGTGTGGTATCAGAAATCAAG
GGCGTAAGCCAACCCTTTATGTCATCTAGGGATTGCGCTGTAGCCAAACCATCATATGCATGCGCAAAACCTATAGCCCT
GTCAAGTACAATATTGATGTTATTGCTACTTGATGTTTGCGTAATCAAGACACAACTTATGATGCAAGTGTCTATGATCG
TACAATAGTTTAGTAACCCAACCAAGGGTTGGGATCGTTCCCAATAGAGTGGTTTTGAGAATTAATAGAAAATAAAATTT
ATTTCTAACTAGTCGTAGCTAAAGACATTAACAATTAAAAACATTGTAAATTAAAGGGGGACACAAGAGTGTCAATTAAC
AATAGGGGGTTTTGTCACTAGTAAGTAAAAATAACAAAATAAACAAGGACTTCTACGTAATGAGAGGGGATCCTTGGGAT
GTGACGGGAATACGGGTTAAGCTAGATTATTGGGTACCTGCTTTCAATAGAATATTCATAGAATAATTGTGACTAGGCTA
GACTTTAAGAGGGATAAGCTTTCTCTCGAGTAACTTACCCTATTTCAAATGTGTTCCTCTTGGACACCCACTTGCTGCAT
GAAGACCAGTCTACGCCTTAACCCACTCACTCTCTCGAGCTGAGTGTGTGGACATGGGACTAGGATTCACTCTCTCGAGC
TGAACCACATGTCGACCCACTCACTCTCTCGAGCTGAGTGTGTGGAAATGGGACTAGGATTCACTCTCTCGAGCTGAACC
ACATGTCAACCCACTCACACTGGCCATCAATCTAGTGGTCTTAGTTTTACGACCTGTCTCTCGAGCAAACCGAAAACACA
TAAATAAACTTGTATTTGCAACTACAAATTCATTAAATTCATCCACAACCACTAAAGAAAATCACATTTAAACTATGAAT
AGACTATCAGCAAGCAAGACACAACAATTATCTTAACCCATATTCCCTAAATCACACCCCAAGAATTAGGGTTTGTGGCC
ACATATGTATAAGAGATAGAAATTTATACCAAATTGAGCTTGCATTCACCTGGGTATGAAGATTTAAGTCTTGATACAGG
CCAAAACTGAAGAATCCAAGAGACCCAAATCCAAATCTTGAAGATGAAACCCTCTGGAACTTCAAGCTTTCAAAATCCTC
TCAAACTTAGAGCAAGAATATCAAAAAGTACGATTCTATATGAAAATTATAATAATTGTTCAACTCTTAAAACTACAACT
CTAACTAGTAGTTACAGTGTTCACATATTTGTGTTGTAGTGGATCATTCGGCGTCGTTAGTCGAAATCACCGATCAACTC
GGCGATTCACCTTTTGGTGTAGTTCATCACCGTCTTGCACCATCCTTCAGCATCTTTGTGCTCTAGGGCATTGGGCGACA
TGGTACTACTTCGCGGAACTTCTCGGCGATACACCGATTGCTCCTTTTTTCCACCGACTTGATCCTTTCCTTCAGGGCTC
AGCACACTAGAACAAAAGGCGAAGTAAGACCCTTCGGCGACTCGCCAAGTGGACTCGGCGATCCTTAGGCCTTCATTTTT
TCGTTCTTTTCAGCCTTCTCATTCCTTTTTGCGACGTAGTGTCCATGCTTTCCTTCTAACTTCAAATACTTGAAACTTAA
GGGTTTTCATCAGATATTGAGATAAAATAAGCATTTGAGGACACAATTTCTATTAAAATATAGCCCTAAATGAGTCCAAT
TTGTGGACTCATCAACACCCCTAACTTAAACTTTTTCTTGTCTTCAAGCAAACTCAAGTTCAGCCGTTCAAAAAGGGTGT
CTCGAACAGTGCTACACAACATTCAATCATGAGTGCACACAACAAGACTCAATTTACTTATGCAAGGATCAATTGTGTAC
TCAAAGATTCAAGTTGTGACACACCATTTCCAAAGATTCTCAAGTTCGCAATACTTGCTTCAAATGCAAGTTCAAGCTCA
ACAAAAGCTTTTGAATGCCCTCACACAAATGATGATTCCATTTTCACACGCAAAGGTATAAACAATTTAAAGTTCAGGAA
TCAGATACAATGCTCACACTCACAAAGATGAACACAATGCATGCTTTCACCCATAGGTTTGCCCGTATTTTCCAATCAAC
ATTTGTTTTGACTTTCTCAAGATCACAAAGGTCTTAACAAGGCTTGTAACGGGGCTGAGTGTAAATGTATGGTCATTTAG
GCTCAGTGACTTTTATTCTCATGAAATGTGGTGCTCTCAACACTTCCATTCTTTTTCCTTCATCATTTTCATTAGTGCAT
CATAGGTCATCCTAATATTCGCTTCCCATGGATTGTTTGGGAACCCCATCACTTTTGTACTTTATTCCACAACTTTATTT
TTCATTCTTTTTTTTTTATATGGACGGGTTCCATTTTTCTTAAAACCATGGGTAAGAGGAGACTTTCCTTGCACTTCTTA
ACTTGCCCTTATCTTTTCACCACACCCCCAACTTAGGCTTTTATCCTAGGTTGGCTATTCAGCTCACCACAATTCAAGAG
GATTATAGGTAATGGACTAAGAAAGGTATAGTTTTCATCAAGTTTCTTCCAAAGAAGGGTAAGGCTCAAAGGGTGTTCAA
CAGAGAATCACACGCTCACAAGGTAGGTCACAAAAGAGGTATATGTCAAATTGGTTCACACTCTTCAAAGTTGCCTAAGA
TCATATCAAGAGAAAGTCTTACTTAGTTAACCGGACTAACAGGGCAAATTCTAGGTGTTGTCATGAATGGTTCCAGGTAA
GCTTATCACATAAGGCATCGACACTTAAGTCAAACAAGACTCCACACTTTTGCTAGTGTGTAACGGTCATCACAAGAGAA
TCGATTTGATAAATGGCTAATTACAACGAGACGCAAAGAGTTCACATACTTTCTATGCAACTTCATTTGGCCTCATCGTA
GCTGCGCATTCCTATTCGTTTGATTGAGAGCACTATTCAAGTCATCGGTATTGATCGAGATCGAGACTCAAATTTTGCAA
AAGAACAGCCACATTCAACACATGAGAGGTGGCAAAAATTTTTGGACGGGTCAAAATCATTTTGCAATTTAAAAATGAAA
GGAGCCACAAGCTCAAACATCCACAGAAAAGCAGTACTAACACAATTTTAAATAGAACAACCCAAATATAAACAACATAC
GAACATCAAATAGAACACAAAGGTGGGCCTCACCCCACCACAAATAAAAGCAATTTACCCTCAAATGAAAATAATGTAAA
ATTTGAAAGGTAAAATAAAGAAAAACAGAGATGGAGGTAAAGACGGGATCCTGGCTAATTGTTCGCTCCATCTGTCTGGG
CTTCAGTGCCCGGAGAGACCCCTAGAAGGACTAGCTCCACTGGATCCAGCAACAGGTGTTAAGGAAGCTTGCACAGCAGC
ATCTATCATAATTGTTTCTCTCTAGGTCAGGTCTTCATCTGCAGCTCCCTCAGTCTCCTCATGCATCTCTTCATCAGTCT
CTACTTCTAACTCAAGATCGGCTATTTGCCTCGCTCTATCCCCGTGTCCAGCGGTGGTCTGAGGCATCTCAGGCACGTCT
GGAATCTCTATTATTCCAAAGACCATGGACACATCGGTGGACTTCAGGTGGTCTACATCTTTTCACAGTTCAGCAATGGT
AGCTTTTAAAGCCATCACCTCCTCTGTGGTCCCCTGGTTGTGCTCACACACCGCTATCATGGCTGCTATGCCATCAATGG
TAGTGCTCAGAGGTGTCACAACATCAGTTAGGGCAATCTGGATCATGCCTGGAACAGAGGCCTCTAGACTAGCAGCCCGA
CGATCAGCAAAAAGGGCCAGCTGTCCCATCTGAAGTAGGGAAGCCTGGGTGAGTGGAAGTTGGGAAACAGCAGCAACAGT
AGTGGGTCTTGGACCGTGTAGCAGCAAAAGAACCTGGAGTATCAGCGGGAGTAGCAGTGGCAATGGATATACCTGAAGGC
CCAGGGGCCGGAGTGGGCAGAGGTGCCTCTTTAGGTGATGATTCTGTGTTTACTAACTCCACCGACGCTGCTTTCTTCCT
TTTTGCTTGATTCTTAAGGTACTTAGCTTCAATCCTCTGGATATCAGTAGAGGTTGTGGGAATCACTTCCACATCCTTCT
TGGCATCTCGAGGCACCCGAGCTCGTTTACATAATTTTGTGATCAAGACTGGGAATGGAAGTGAGGTTCGGCTCTGCCTT
GCACGGATGAGTATCTCTGAAGCAATAATTGTACCCAAGTTTGTTCGAGTCTCATCTATGATACAACCCAGGCAATCTGC
CTTGGCAAGGTGAAGATCGACTCATTCTGGGATGGCATAATTATGTTGTTGATAAAACCGAACCAGAACCTTGCAGCGAT
GTTTAGTTCTTTCTTTTCAATCGGAACTCCTTCTGCCAACCACTTTGGAGTCTCATCTAAAATTAGTGGGGCTAACCACT
TTTTCATCTTATCCAGCTTATTTGTTCTGATCAAGTGCTGGCAGTGATCCCCAATATTCGTGGACATGCCCAAAACTGCG
TTGATTTTCTCACTATCACACTTCATCCTCCTGCCTCTGATAACCACATAGTCAACTTCTTTAAAAGCTCCTGCTAGCTA
CTTTTTCTGGGGTATTAGTGCACTGTATGCACTGTAGAATTCTCTTACCTAGTTTGGAATATAAGGGCCACGTGGTTAGT
GAAGATTTGGAACTTATGGTACCTCAAGCACTCCATTATCTCTGGGTGCCTGTCTATAACCCCGTCTATGGATAGACGTT
TTTCCTCCAAAATTATTCTCAGCCCCTTAGCCTTTACTCAATTCATTGACTTAGGCGGGGGACCCTGTACTGGAGGCGCT
AATACCATTGCATGTTCTGGAACTGGAGGTGTAGTGGTGGTGGGCTGGGGAGTCTTGACCCTGGATGGATCATTCAACTT
CTTAGTTCGCCGCTATACCTTTGTGCTATTAACAGATCATCCTCATCAGAACCCGCACCTTCGCTTTCAGATTGGTTGGG
GTCATTTCTATAAAAGCCATCACTGTCAGTGCTTGCATCTGATAATTCAAGGGTCTTGTCTTTGCCCTTTCCTTTTCCAC
CAGTTGGGGAAAGTTTAGCAACCTTGCTTCTGGATGCAGCTGCATCCACATTGATTGTAATCCCTTTTGTTTTACCTTGA
GGTGGCCTACTTCTTCCTGCAACTTTATATCTAGCCATTTCTGCAAAGAATTGGGAAGGAGTTTAAAACGACTAAATCAA
ATTCATGGGGACACAATTGAAGAAAAATTCGCCGATCAGATCGGCGAATCGCCAAGTTGCTTTTGCGAGCTAGGCCGAGC
TCACCGAAAGGAGTTGGCTCAAGAATGTTAACAAGTCGGCGATGAGAATATCCTTTCGATGAGTTGTCGACTTCTTTCGG
CGAATAGGGTTTTATCCGTCGAAAGATACAGTGCAACAAAGGTTCATGGGTGCAAACAAAAGGCGATCAAGGAGACTTTT
GGCGAGTCGCCGAAGGCTTATGACATCCAAAGACTTCTCGCTGAAAGTTATAGAATCCAAATCATGAGTAGAATGAAATT
AAACCGCTGAGTGGTTTGGCGAGCTCGATCCAGCTCGCCAAACGGCCTGACGTGCCTATTTCCAACCTATCTTCTCGACT
TCAACCTCGCAACCCCTGAAAACAAAATCAAAGTATGCACTAGTACAATTAAGCTTACCATTTTTCCCGGCCTTTGCCCA
ACTTAAACAGTATGCAGGAGCACCTCATAATATTTCATTCATGCTAAATTATCAAAACTGGATTCCATAATTCAAAGCAG
ACGGGTTGGATTTGCGAATAAAAAAAAGCACTTGAATAGTCTAATGTTATCAGAAACACACAATACACGACATAGGATAA
AATTACTTACAATGAGAGTATAAACATCACAATTAAATGCAGGGTTTGGAGAACCAACCTTTTAGGCAGATTAAGTCAAG
ACTGTGATGCTAGGCAGCAGATTAGTACAAATCCAAGCACTACTAATTCAGCTAAAATACTCATGAGATGCGAAAATTTT
GAAAATACTAAGTAGGTGTGATTTTGCGAAAACTGAGAGTGAGAGAATATGAAAAAAAGGTTGAAAGTCAAAACCCATGG
CTTTATAAAAACCATCCAGATCTCACCCATTCGGTGACATTAGTTGAATTCGCTCCGCTACTCGGCGATCCGCCGAATAT
TTATCTACCTCACCGAGTTTTATAGGAACATCAGTCAAAGTGAGGATCCAAACGTCGATGTTTGTCGGGGTCGGTGATTC
GCCAATTGGACTTGTGTGATTAATCATGTACTTTTCACAAACTTTTCATGCCCAATCCTACAAAATCAAAACACCTTTAT
TTCAAAAATAACAAATTACAAACATTTAAGGGTTTTGGGTTTCCTCCCAAACAGCGCCTTAGTTAACGTCGTGGAACGAC
GCAAGTTAACACTTATGCTCCAATGGTGATGTTTGCCTCAACTTCATCAGGAAATCCTTCTTTAAAATCCAGATAGAGTC
CAGTCAGTACTTGATCCACTTGAGAACCTAGTAGTTCAATGAGCAAAGCATGGGAGGTCGTCATCTGGTTCAATAGCGAT
ACATTCTCCCTGAGCTCCTCCAGTACCCTATGTTACTCACTGAATTTCTGGAGTAGAAGTGTGAGCATTTCTTTGTTCTG
TCCATCCTCATTGTTCTTAATTCTCCTTCGTTCATGAGAAGGAATGTAGCGCTCTTTCTTGTTGAACTGGACTTCAAGAT
CCTCAATTTTCTTTGTCAGCTCATCTAACTGAGTTAGCAGGATCACTAAGTTGAAATCTCTCCTTTTCATTTCCTGATCT
GGCTATGTTAAGTTGTCTAGCAATTTGGCTGCTTCCACATATGGTTGTCATACTAGACTACCCGAGGTAATTTGATCAGC
CATCATTCTGTTTCCTAGATTAAGACTTCGGTAGAAAGATTCCAAAATGACTCTTTCGGGGATTCCGTGAGTAAGGCATT
GACCCAGAAATGCTTTAAACCTCAGCCATACCTCATAAAGCTGTTCGCCTTCCAATTGCCTAAAAGTTAGGATCATATCT
TAGAACATCATTCCTTCAAATGACGGTAGCTCCATTAGCTTGCAAGTACTGCTCGATATGTTCAACTCTCTTGCTTCAAA
ACTCTAACGATCAAAAAAAAACTAAAAATTAAGTTAGTAAAGCTACAACTATTAAAACAGAAATTCTACTTAACTAAGAA
TTCCCAAATAACACCACTCCCCGGCAGCGGCGCCATTTTGATGTTTGCATAATTAAGACACAACATTTGATGCAAGTGTC
TATGATCGTACAATAGTTTAGTAACCCAACCAAGGGTTGGGATCGTTCCCAATAGAGTGGTTTTGAGAATTAATAGAAAA
ATAAAATTTATTTCTAACTAGTCATAGCTAAAGACATTAACGATTAAAAATATTGTAAATTAAAGAAGGACACAAGAGTG
TCAATTAACAATGGGGGGTTTTGTCACGAGTAAGTAAAAACAGCAAAACGAACAAGGATTTCTAAGTAATAAGAGGAGAT
CCTTGGGATGTGACGGGAATATGGGTTAAGCTAGATTATTGGGTACTTGCTTTCAATAGAAGATTCATAGAATAATTGTG
ACTAGGCTAGACTTTAAGGGGGATAAGCTCTCTCTCGAGAAACTTACCCTATTTCAAATGCGTTCCTCTCGGACACCCAC
TTGCCGCATGAAGACCAGCCTACTCCTTAACCCACTCACTCTCTCGAGCTGAGTGTGTGGACATGGGACTAGGATTCACT
CTCTCGAGCTGATCCTCATGTCGACCCACTCACACTGGCCATCAATCTAGTGGTCTTAGTTTTACGACCCCTCTCTTGAG
CAAGTCAAAAACACATAAATAAACTTGTATTTGCAACTATAAATTCATAAAATTCATCCACAACCACTAAACGAAATCAC
ATTTAAACTACGAATAGACTATCAACAAGCAAGACCCAACAATTATCTTAACCCATATTCGCTAAATCACACCCCAAGAA
TTGGGGTTTTTAGCCACATATGTATAAGAGATAGAAATTTATACCAAATTGAGCTTGCATTAAACTGGGTATGAAGATTT
AAGCCTTGATACAGGCCAAAACTAAAGAATCCAAGATAGCCAAATCCAAATCTTGAAGATGAAACCCTTTGGAACTTCAA
GTCTTCAAAACCCTCTCAAACTTAGAGCAAAAATATCAAAAAGTACTATTCTATATGAAAATTATAATAATTGTTCAACT
CTTAAAACTACAACTCTAACTAGTATTTATAGTTTTCACAGATTTGTGCTGCAGCAGATCATTCGGCGTCGTTAGTTGGA
ATCGCCGATCAACTTGACGATTCGCCTTTTGGTGTAGTTCATTGCCGTCTTGCACCATCCTTTAGCATCGTTGTGCTCTG
GGTCATTGGGAGACATGTACTGCTTCGCGAAATTTCTCGGCGATACACCGACTGCTACCTTTTTCCGTTGACTTGATCCT
TTCCTTCAGGGCTCAGCACTCTGGAACAAAAGGCGAAGTAAGACCCTTCGGCGACTCGCCAAGTGGACTCGGTGATCCTC
AGGCCTTCATTTCTTCATTCTTTTTAGCCTTTTCTTTCCTTTTTTGCGACGTAGTGTCCATGCTTTCCTTCTAACTTCAA
ATACCTGAAACTTAAGGGTTTTCATCAGATATTGAGATAAAATAAGCATTTGAGGACACAATTTCTATTAAAATATAGCC
CTAAATGAGTCTAATTTTTTGACTTATCAACTACTGCACACTACTTCTTTCCCTCAGACAATAACAGACTTCACCGGTCT
GAAAACACTGGCCTTCTTCTTGCCCTTAGACACTAGATCACCGTATACTGTGTAGAATTCCCAGACCCATGTAGAAATAT
AGGGGCCTCGGGGCCTAGTGAACTGCTCAAACCTGTGAAACTTGAGAGTGTCCCTCATGGTGGAATATCTGCCCACTAAA
CCCTCTGTGGATAGCAGCTTCTCATCGAGAATTGTCCTCAACCCGTCGGTCTTTAATCTGTCGAGTAGCCGGGGAGGAGG
ACCATGTACTGGTGGTGCTGGAACCACAGTCAGTGTCGGAGCTGGAATTGTATCAACTGTAGGAGGGGAGGCCTCTGGAA
CTCTTGACGAATCTGGGCGAGACCTAGCACGAATCTCTGCCCATCGGGACTATAGAGGTTGGTCATTCTCCATCTAAGAA
AATGCAGCTTGGGAGTCAAAGGATTCTCCCTCCCTACCGGAGTTGTGCTCCGAAACCTCAGATACGGGCTTCTTGCCCTT
GCCTTTTCCTCCCTTTGGAGGTTCCTTCCTTCCCTTTTTATAAGAGGTAACTGCCTCCTCGTTGATGATTTTTCCATGTG
CTCTTTTGTGGGGTGGCATGTCTAAGTTGGTTCTAGCCATATCTGAAAAACACACCAAAATAAGTGAGAACGATTCACAA
AAAATGCAGACATCATATTGCAGGCAAACTCACCGAACTGATCGACGAGTCACCGAATCACTTTGGCGAGCTAGATCGGG
CTCATCTAAAGGATTGGTGTCACGACCCGAGAGCACCCCCAAGTCGTAACATGCGTATTCGACCTCTCGNNNNNNNNNNN
NNNNNNNGAGGTCTCATACAAGCCCTTAGCATTCATCACATTAGGTATGTAAAATAGTGCGGAATTAAAACTCTTTAAAT
AAAATCCCATAAGACTCAAAGGTCACTTTTAAAAACATCATTCAAAAGTACACAAGCGGAATACTAAGTCTCTTAGCCAT
CTTAGACATAAACGTGAAAACATACTAGGGACACGGCCCTTTACAATCAAAAGAAGTCTATTAAGTCTATTACAAGAATC
TTATCATAAAACTAGAATAGAAAAGTCTTGCCCTCGACATATGAGGACATACCACAAAATCTAGGAAGAACTTCAAATCC
CAAGTTTACTACAAAACCCGCTCACTTGCCGGAACCTACACTTGTAGAAAATAGAGAAAATATGGAATTAGCACAATTAA
GTACTAAGTATGATGACCATGCAAAAACATGCTAAAAAAAAGGACATTTATTTGAAATATGTGCTTTCATGCCATTTTTG
ATAAAACCTTCATATCACAATTATAAGAGACACATTTCAAGTCATCATCCACATATAAGACAATACCCACATAATAGACA
TACTCAACTAGTACCAATGTACAATACATGAATATAATTGACAAGTAAGCCTTTTCATCATTTCATGACCTCTATCTCAA
GTTACCCAAAGCCACACTTAAGTGAAACATGAAGTGACCGCCCATACAATCTCTTTATATACACCTAAGTGTTCCTAAGG
GTTACCATAGATAAGGAATGTACCATGACAATATAACATGCTAAGTCAAAATTCTTTGATGAACCACTTTAGGAGACATT
TAGCATTTAGGGGACTTCCACTTAATAGTCATTTAGACTTAGGGAACTCACTTTAGCATCTTCTAGGCCTACTCGTGCAA
TGTGTAGATAGCATCCCATACTACCACCTACACTTTGTAGAACCTATCCAATAACTAGAGTGCACATCCCACATGATGGG
AATAGGCATAACCGACATAGACCATACTAGCTAGGCATGGAATCCGGAGTCTACCCTACTCCGTGGAAGGTGTTCTACTT
GCCAAAGGTAGAACTAATAATCAACCCATGTAGGCACATGGTTTAGGGGATGTCCAAGGATGTTCATTGTGCCCTAGTCT
CATACTCAAGTAGGGCCACCATCCTAACCACATCCACTCGGTGCTAGCCTTGTTTCCCATAGAGTAATTTCATTCACATA
TGTACTAGAGAGGGTTCCTTTTCTAGTTCAACCAACTCATAGTACCTCTTCCCAAGAAAGGCCCCATTTCTTAGTCATGG
CCAATCAAGGTTCATAAGGATAGCTCATTTGACTTTCTTAGATAAGGATTTTCATGCCGTTCCGGCTCCATCCGTCTCTA
AGTCTATCATCTCACTCAAGAAGGGAACTTCGCCCTAAGGCCCATCCTTCAAGGTTATACATTTACTTAGGAAAACTAGA
CTTATGAAAAGGCACCATTTCTTAGTTCTGCCGATTCAAGTCTTGGCCTAGAATTCCTTTTTTAGCATTTATAGAAAGGG
CACCATTTCTTAGTTCTAGCCCACTTCACACATTCATGCATTCAAGACTTTAAGTAACAAGGAGAGACACTGAAATGACC
CAAAAAGTTCTTAAAAAAAAAATGCTTCGGAAGTTACCGGAAACTTGTTTAGCTATATATAAAAAAAATCCATTTCGTTT
TTCGAAAATCCGACTTCATATTCTTGTTTAGGGGGTCAAATTGAGTGGGAAATGGGTCTAACCCAAATTTTAGAGCAACC
GTATCAAAATCCGAAATTTCCAAGTGAAGCCTTTTTCGAGGGTCTACTTTGGAGGGTCATATCTCCTAGCACACAAATAA
TTGGGTGGACCATAACATATCCATGGAAAGCCCTATGAGTTAGCTACCTAACGCACTTCGTTTCGCCTCATTCGGAGTTC
GGACGAAGAAGTTATGCCCATTTTCGTAAAATCTGTCCGGCAGAAAATGCACATTTCCAGTGACCGAATTACTGTTCACC
CACCTCATTTTTTTTTTCTAAGTGTTGGACCATTATTTCCAAAGGACATACGTTATTTCCTATATACCATTAGTTCAATT
CCCATCTCTAAAACATTTCTCCCATACTTAGACACAAGAACAAGATATAACACTTCCACCAAAGGTGGATTCAACCTACC
AACAACAATCGTCACATATGGACATTTAAAGATGACATACTTTCAATCACACTACAATAACACTTTGTACAAGATCACCC
TATAACCATAAGAATACCTTCACATATTTACCTTCACATAGTACTATAACACTTTAATTCAATAGATAATGCCTTCAAGG
CCATATTCATAATACAATCCATAATTAAACACCTCCACTATAACTGGATCAAACCAAGCAAGAACAATTATATCAATAAT
ATGAGGTTAAGCCAACTTACCATCCTCCAAAGCCATAATCAACATTAATCAATAGATATAGAAAATCATAAACATCAACA
ATACAATCTATTCTAAGCATAAATTCATCAATACCCAATCATTATCAACAAACCCATTTCGTAAGTCAAATATAGAAATT
TGTGAAATCAAGGGTTCATGAGATTTTTCACTTGGAAACATCAATTTAATATCAACAATATCACAATCCATCATTTAATA
CCATTTAATGCAAGAACCCTTGAGTAGAGTAACAAATAGAAGTTTTTCATAACTTTTGAGAATTTGAAAACCCTTTGAAA
TTGGTTCTAAAGCGAAAACTAGCTTTAGATAAAGAGCCACCATACCTAAGTATTGAGAAAACCCACGAAAAATTGATGCA
AGAAACCTTAGCTCCAACTTGACCTTCTTCTTCTCTTCCTTCACTCAAGAACCCTAACCCTTACTCTTTTAAAATGGAAT
AAAATGATCCACAATCAGCCTAACACAATAATATAACCTCAAAAGAAAAGATTTGTGAAAAGACCAAAATGCCCTTAAAT
TTCCGGACGGACTCCTTGCCAACTGCCCAACTTTCAAAGGGCATAACTCGCTCATACGAACTCGGAATCGAGCAAACTCG
GTGGCGTTGGAAAGATCGTTCCAAGGGCTTTCCAAACATAACTGGAACTACTCCTGGATCATCCTGAGCTAGGAGTTATG
ACTGCTCAAAGTTGGCCAAAAACTCACTGATTTCCCACACTTAACCAAATTTNNNNNNNNNNNNNNNNNNNNNNNNNNNN
NNNNNNNNNNNNNNNNNNNCCAGGTTTTGAATCATTTTTTCCAAAAATGACTACTTCCAATTTATGCTTAATCTTTAAAA
ATTCATACGTTAGGCTCTAGTTTCACCTATCTATTTTTAGGGTCGCTACAATTGGCGTAGAAAATTTCCAAAAAAAATGG
CCTATTGGCGATGGAAAAGGCCTTTCGGCGAATCGCCGACATCATTCAGAGAGCACAGACAAGCCCGGCGAAAGTTACAT
TTTATTTTAGGGGTTGGGGACGTAAAACGGAGATCAAGGAGACTTTCGGCGAGTCACCGAGTACACTTGGCGAGCTAAGG
CTTCTCGCCGAAAGTTACAGAACCAAACTCAATATTAGCATGAAATTAAAGGCGATAATGGGGATTCGGCGCACCGCCGA
GTGGTTCGGCGAGCTCGACCCAGCTCGCCAAACTGTCCAACGTGCCTACTTTCTTCCCCGACTTCCAAAATCAACCCCGT
AGCCCCCGAAAACAAAATCAAACCACATACACACTCAATTAGGCTCAGACCCATGCCATCAGGGTACTCAGACTTCCCCC
AGTTTGGCCAAAGTTGATCATTTGATGACTTTAGCTCTTAAAAATGACATCAAATGCTCCATCATTGGGTAAAGCATGTC
ATTTAGCACAAAATTGGGTTACTCAGACTTCACCCAACTAGACCCAACCATAATTAAGCACAACCCAACAATTTTAAGGC
ATATAATTTGGGAAATTAACAATTACGCATTTTAGGCATGATATTAAAATTAAAACAGACAGACAAGCACACAAATATGA
TTTCAGAGAGGCCCAACACACATCAATAAGAACAATACGATTGCAAAAGAGTTTAACCTCTAATTATGAGTTTGGGGTTC
AGAAAACCAACTTTTAATGCCGAATTGAGAATTAGTAAATCTAGGCGGCAAGGTATCCAACTCCGAACACAGATTCAATG
ACTAGAAAGCGGTAACAATGCAAAAATATCAAAAAATATAGTGCAGGTGTGATTTTGTGAAGTTAAAAGGTGAGGGAATG
TGAAAGTGTTTGAACTTTTAAACCTTTAGCCTTTTATAACCGTTCAGTTCGCGCCCTTTCGGCGATATTAGTCGATCTTG
CCGAACCACTTGGCGACACGCCAAGTGGTTACTTACCTCGCCGAGTTTTACAAGACCTCCAGTTAACGTGGGGGTCCAAA
CGGCGGACAAAGTCGGGTTCGCCGACTTGTCCATGGGACCGCCGAGTTTTATAGACTCCAACTGCATAATTTCTTGAGTC
CAACGGCGGTCCAAGTCAGGCTCGCCGATCTCTTCAGTGAGTCGCCGACTGGACTCTTGGCTCGCCAACCTGCAAATTTC
AAACACATTTCACTTTTTAACCTGCACAACCAACACATGATTATTAAAAAAACAAAAATAAAGAAATAAAAACTTGGGTT
GCCTCCCAAGAAGCACCTTAGTTAACGTCGTGGCACGATGCAAGTCCCCACTCAACTTTGATTCATGGGGTTTGCCTTAG
TATCACTAGGCAACCCCCATTTTTGTCTTGGGTAGAGACGAGACAACATATGACCCATTTGGGTCTCCAGTAGCTGAATA
GATATGGAATGAGAAGCAGTCATTTGATTCAGCATTGAGACATTCTCTTTTATCTCTTTCAACACTCTATCGTGATTTTT
GACTTTGTGGAGAATGGGTGAGAGTATCTCTTCTACTTGTCCATCATCATAGTCCTTGGGCTTTCTACGCTCATAAGGAG
GAATGTACCTCTGTTTCTTTTTGTACAGTGCTTCAAATTCCATTATCTTTTTGGCCAAGAGATCTAGCTAAGTCAACACT
CAACAGTGTGGCCAAATCCTGGTCCTTCTCTGTCTCCTTGTTGGTCTTAGTCATGTGATCAAGGAGTTGGGCTGTTATTG
CATAGGGTAGTCGTATGAGACCACTCGGAGAAAGTTGGTCAGCCACTCCTCTGTTCTCAGGACCGAGACCTCTATAGAAG
TAGTCCAATAGCATCTTATCTAGGATTCCATAAGTTGGGCAATGCAGCAATAATGTCTTATATCCGAGCCACAGCTCATG
GATTGACTCACCCTCCATTTGCCTGAAATTTAGGATGTTATCCCTAAGAATCATCATTTTTGAATGAGAGTGGTCCACTT
GGTTACCGTTGCTACAAGACATGCTCCTTTTTTCTGTTCTAAACAAGCAACATACAAACCAAAACTGAAAGTAAGTAGAT
TCAACTATGACTAAAAAAAACAAAATTCAACTTCACCAAAGAAATCTTAAACAACACCACTCCCCGGTAGCGGCGCCATT
TTGATTAATAATGTTTCAAAGACACTTCATCTAATTCTAAGTGTCAACGGTCGTTAATCAGTATAAAACCCAACTAAATG
AGTTAGGATCGAATCCCACAGGGAGCGGTACGTGTTTAAGATTCAATAGGAAAGTATGAACATGATCAAATCAGTCATAG
GAATAAAAATTGTCGAATAAAGACATCCTTCAAATCAGGGGGTGACACGAATGTCAAATGGGGGTTTTGGTTTAAAATTA
TCAACTACAAACAGCAATAAACAATATGAATTAACAATAGTGAGATAGTTTCTTGGGATGTGATTCGATTATAGGCTAAT
ATAGACAAATGGATAATTGTAATTACTAGAAAATAGCTAAATATTAGTGAGTAAGCTAGACTATAGAGGAGGTAAACTTT
CTCTCGAATAATTTGCCCCGAATCAAGTCAATTTCTCTCAAACAGTAACAAACATGCGAAATAAGAACAACACATACCTT
ATTCCATTCACTCTCTCGAGCTGAATGTGTGGAATTGGGTTTAGGATTCACTCTCTCGAGCTGAACCCATGACAACCCAA
TACCCACAGACCATCAATCAATAATCTTATTTTTAAAACCTCTCTCTCTCGCAAGCCAAAAATACAAGGGTAGAACTGCA
TTTGCAACTACAATTCTTAAATTAAACCACAATTAATGATTGAGCTCGCTTCTAAATAGCATTTAAACTAACAATTAGCA
ATACCCATAAACTAAATCAGCCCATAATCACATAATCACACCCCACGAATTAGGATTTTAGCTAGACATCATAAAAAGAT
AAAAATCGTTACCAAATTGAGTTTCCATCAACTGGTAAAATTGATTTCGTCTTTACAATGTTCCAGTTCAAAGAATCTCA
AAGACTCACTTCCAATTTCTCAAAAGTGAAAAAACTTCAATTATTCAAAGCTAAGGAACATTAGAGAAAACTTGTCTCCC
CGTTCAAAACTTAATAATAGACTAAGATATTATGATCTCAGATACTAAACTAAATGTTCAAAAATATATTTATAGTCACC
AAAAATATGTTGCTAAGAGTCAATCGGCGAAGTAAGTCGGGCTCACCGAACCACTCGGCGATCCGCCCTTTGGTCATTTC
CGTCGCCCTTCTGCCTTGGCATTCAGCAACGTCAAGGTCTGTAATTTTGGGTGATCTAACTTTGCATCGCGGAACCACTC
GGTGATCCGCCGATTGTTCCTTTCTTTCGCCAACTTGGTTCTTTCCTTCAAGGCTGGGCACACTGGAACTTTAGGCGGTC
AAGTAGCCATTCGGTGACTCGCCAAGTGGACTTGATGAACACCAGGCTTGCCTTTTTTCATTCTTTCAGCCTGCTTTGTT
CCTTTTTGCAAATTAGTGTCCTTGCTTCCTTCCTCAATCCATATACCTGGAAATCAAGGGTTTTACATAAGTTATTGGCA
CTAAATAAACATTTGAGGACACTAAGTTTTGGACTCATCAAGTATGACCCCATACTTCCGTGTGGATCAATTCAAGAGGA
TACGAAGCACTAGAACTAGAAATAAAAAATGGCAATTTGTGACTATTTCCTTATTGGCAAGCTGAACAAACATTAGACCG
AGAACTCGATGTGACTAGTAAAGAGAGACTCTTAATAATACTACTTATTGTTCGTAGAGATGAGTGACCTAAATGACTAT
GCCATAAATCAAAAGATAACTTTGAAACATGGAAAGCTTGCGATTTATTTGACGAAGAGGGTTTGCTGAGTGGTTGGGCA
GCAAGGAGGCGATAAAGGCCATGCTCAAGAGTGTTGTAGTATTTTCACTGTTGCCTGATACTTCACAAGACAAAAATGAG
GGTGAAACTCAAATATAACATCATTATCAGAAGTAAATTTTGTCACGCTAAGAATATTTTTGATAATTTTAGGACCAATG
ATACATTATATAAATGTAAAGGTGAGCTAACTTTAGGTAAGGTAGAATGAACAAAATGAGAAATTGTCAAACAGGTGGCA
TTACCAATATGAATATGTTCATTTCCCAAATACTCTCCTCTTACCGCCATGTTCTATATATCATTAGTTAAATGACGAGT
AACCCCACAATTTAGGTACCAATTTGAGTCTCCAACCATGGAATGTTGTGCAATTAAAACAGCCATGTGCGACTTGGATG
GAGCTTGATAGGCATGGTCAAAATGATAGTAGCAATTTAGGGTCAGGTGACCAAACTTATTACAAAATTGACATTAATTT
TGGGTGGACGAATTAGTATTGCGACTCCAACCTCATCCTCGTCCGGATCTTCCATCATAAGCTGATTGTTATTGAAATTA
ATAGGCTTTTTAAATGAATTATTATTATTAGTGTTATTGGATCGTCCAACAGACAAGCTAGCTTGGCCTAGTCCTTGTTC
CAAACTTATTATTTGTTTGAAACAATACTCATGACTTAAAAATAGTAACACCCCAAAAATTTAAAATCTAAGACACGAAC
AATTCTTTATTTGTGTATAACGTTCTATCTCTTAAATTGTTCTTAGGTGTTAAAGGTCAATTCTTTAGTGTGAGAATGAA
TTTGGATATGAATTAAGGTCACTAAAATCCCCTAACACAAAGTTGAGTTGAAAGCTTTCTTACCGATTAGGTTTTGATAT
AAGATTATACTTAGGTCAACTCTCAGCACATAATGAATTTGGTGGGGCATTACCTATTAAATTAAAGTTCTATGAGTCCT
CTTTCCAACTCTACCAAGTTTGCTTCATTTCGAGTTTGGAGTATAATGTTATGCTCATTTTAGTTAAGACATGTCAGTAG
TCGAAGTTCTACTGATGACAATTACGGACGGTGAAATTTTCCATGAACCATATAGCCATTCGTGAAGACTTTCTGCAATT
GTTTTTCAGCAACTTCTTACACACGTTCCAAGGTTATTTTGGTCCTTTCCCGGGCTTTTTAGCCCTATTCTAAGTAATTT
TTGGGTGTTTTAACTAAGTATATTATTTAACTAACTAGTTATCCTCTCATAATAATCAATCTGAACATTCAAGTCTCCAA
AATGTCTCTCGAAACTCACATTGGGTTCCACTTCTTCATCAAGAACCCTAACACTTCCATGTCAAAAATCTAAGATACAA
AGAGAAAATTTTCATCCAAGGTTTTCCCAAGTTCTTCCACTCTAAGAACTTCATAAAAGAGTTTCTTCTCTCAAGATCAA
GCCCCAAGATTCTAAGTTAAAAGATTTCCTCCAAGAAAACTAATGTTCTTCCTCAAGCTCAAGATAAATGAAGTCTCCAT
CAAAGTTTTCAATCTAATAGCTTCATAATCAGATATGTAAGGCTATCATAATGATGAACTGAGTTCTTCCTCACGTCCTA
CATCTATCTAAATTGAGTAGAATAGTAATCCATGGTTTTATCCTGGATTTTGAGTATTCTTGAGATGAGTAGTATCGTTG
AGTTCTTAGTTCTTGATTTCTGAGTATTGAGTTTTCTATATTGTTATTAAGATCTTTGAGTTGATTTTCTCATGTCGATA
TTTCAGCATGAATCCTATTTTGAGTTATAATTTTTGAGAATCTTTTAAAGCAAACATTTTTATCTTAAACTGATTTTCTG
AGAAAGCAAAGATGAGTTTTAAGAAAGAGTTTTAAACATGATTTGAGTAAGAGTATAAGGGAACTAAGTATTCCCAAATG
TATCACTTTTTACATTGAGAAAAGAGAAATTTTGATTTCTGAATGAGTTAATGAGTTTAAAGATATTTCAGAGCAATTAC
CTCTTTTAAGAGGATATTTTGAGCAATTACCTCAAATTGAGAAAGAGTATGGTTTATACATTTGAGCATGAGTATATATT
TATTGGGAGTAATATTGAGCATCGATATATGGTGAGTTCAGACAACTCAGCATGTAGCCAATATGGGTAAATGATCGTAC
TTTTTAGATGACTACTTACTGGTTTTGGGTAGAGCTTTAGTAGATCCACTTAGTTGAGATGTTCTATATCTCAACAAGGT
ATATGATAGTTATGGAAGTGTGAGTGAGACATTATATCATCACGAGACTCATAGTGATGGTTGTCGGTTAGAGAAACTCT
CAAGTAAAATAAAGTAAACTATATATATATATATATATATATATATGTATATTTCAGTTCAGTATTTCCTATTATTGCAT
ATTACAGTAAGAACTAAAAATGATTTTTAGTCATAATTTATACTATATTTCAATTGAGTTACCTTTAGACTCTTAGTTCA
GTTATTTTTTATTCAATGATATTACATATTCGTATATTTAATGTACTGATGTCATTCGACCTGCATCTTAAAAAAGATGC
AGATTTTGGTACTTGGGAACCTCAAGAAGAGTTCTGCTAAGATCACTTCATCCGCTCGTCAGCTTTTGAGTGAGGCCTCC
TTGCTTCCGGAGGACTCTAATTTTATAAATTGTTAGTAGTAGCATTTTGAGGTGTCATCCCGACTCTCATCTTTATACAA
TAGAGGCTTCATAGATAGACAATTTTAGAGAGTATTTTGATTTCAAATGTTTTATTTAAAACTTATGTTTCATACTCAGT
ATATTTAGAGAGTTTGAGATTTAGTAAATTGTTGTTAAACGCTTCTTTTAGATTGATGTTTATGTATGCTTGAAACGTCT
TCCGCTTGTAGTAAGCAAGGATAAGGGTTCGCTTGGGGACCAATGATGGTTCTCGAGTGTTGGACACGTCTAAGGTGTAG
GATTGGATCGTAACAAAAATAAGCCATGCAGATGACCAATGATATTGATTCCGCTCTAGTAGTGACCGAGACAACCACGA
CATCATATTCTTGTCTAAGTCCTCCAAGAATATATGAGTTGCCTTTCTTTGTGAGTAATAATTACAGCCTTAGTTGCATT
ATCCTACCCTTGGATTATGGCACAAACATTATCTCAAGAGCCTGCCAAATAGTGTAGATGTTGTAAGACCAACTACTTGG
GCTAAAATCCCTTCGTTGAGGGTTGAGAGAATCCAACTCAATAAAAATTGGTCTTGTTTGATCCATAAACTAAACGTTGG
ATTGATAATCGCACCAATTGAGGTTGCTTCAGAAGAGCTTTTTGGAATTACCTTTGGAGGGCACATGTGTGTACCATTCG
CATATCCTTCGAGTTCGTGACCCCTTAGAATTCGGAGAATTTGTGATTTCCAAACAATATAGTTGTTACGATCCAATTTA
CGAAGATGCGGCTGATTAACATTGGGTGTGTATGTTGATATTTTTTTGGGAAGGGGTTTGCGAGGTGATATCGATAATTG
AGGGAAGTGCCATTGTGAGACATGAGTCTTCGCAAGGCCCCGATACCAGGTAAAGACTTTATGAACACGACAAAAATCCA
TTGTATTTCATGGAGGAGTTATTCCTCAATATATAAAGATGCTACACAAATGTGTAGTTGAATACAAACTCTCCAAAAGA
TAAATTATAAGCATGAAGTTCTAATAGAATACAGCTACGTGCTACAACTATTGTTATGATGTCCTAACAATTTGATATGA
GGGATAAGGAGTAATATTTGAATAAAATGCAAGATTATTTTATCCTATAACTATAATAATGAGATAAGTTGTCACACACA
CATATATATAGGGTTGTTCATCAGTCGATTTGGTTCAATTTTATGTATTATCGATTCGGTTTATCATTTTTTAAGTATGC
TAAACCAATAACCAAACAAATAAGATATTTTTTTATCAGTTTTTGGTTTATCGGTTTTTGTGTAATGCCCCGGAAACTAG
CAAGTTGAACTAGAGAGTTCTAGAGCCTAGTATGAGAGTTTTGGAGTTTGGTATGAGGGTTAAACTCATAAAAATGACTC
CCGTACTTAGAATGGAGGTTTTCGGGGCTAAACGTCGAGGTATGACCCCCTAAGGACCACCCAAGGCTTCCTTGAGGAGG
ACCCCAAAGCAGCCCCCAAAACTGCCAAATTTAGGTGACTCATGTTTGTCATCTACTGACCGAGAATGGACCCACGCCCC
GTGGGTTGGGGTCGTGGGTCAAGGCCTGAGTTGGGCTGTCATTTTAATCTGTAGTACCAGCACCTATGGAGGTGCAGTAC
GCTCCGTGACCCCACCCACGATCCGTGGGTGGTGGTTTCATGGATCATGGAAGATTTTCAAGTTTAGTTTTAAGTTAGGG
GCTTAGGGGTTAAGTCATTAATTAGTTAGGGGTTAAGGGAGGTCGGTTAGTTAGTTAGTTATTAAACCCCCTGTATATAC
CTAATAGACCCCTAAACTAAATCATTTAACTCATTCTTCAAAGACCCCAAAATCCTCTCCAAATAATTCTATCTCTAGAA
GTGAAGAAGAAGAAGAAGGAGAAAAGAAGCTAGGTCAGATTTTCTCCCATTGATGCAAGATTGGTTAGGGCTTTGAACCA
AGGTATATTAGCTTATTCATCTATGGGTTCTTCCACCCATAGAGCCCCCTAGGTTTTCCCCCAATTGTGAAGTCAAAAAC
CCAATCTAGCTAAGGTTTCCTTCTACATTGTGGGTAGGGTTTAGGTATGATTCCAAACTAGTGGATAATACCTAATTATG
ATTGTATTAGCATTGAATTATGATACTATGATGAATTTATGAAAATGACTTCGATTGTAAAATGTTTTAAATTTTCCATA
TTTTCCATTATTTTATGTTCATGATATGCTAAGGGCTTGTATGAGACCCCTTCAGGGTCAAGTACACCGTGTTAGTTCTA
GGGTATACCCCTAGGTCGTGACATTTTGTCCTTAATAGTTCAATTTTTGATTTAACCAATAAGAAAATGCTTACCAAACA
AATAAATGACTTCTCTAATAAATTTGATGCGACAAGACAATAATTTAACTTTACAAATGCTCATAAAATAGATATAATAA
TAACAAACATGAAAAGAACTATACATGTGTAACACAACAAAAAATTAACAGAAATAGGGTTCTTACTTTAGGTTTTGATG
GTTTGTATAATGTGAAGTTGTGAACTCAATGTACGGTGAAGTATCAATTGAAGGCTAAATGACAAAGACATAACTAGTGA
GATATTGAGATTAATATTTAATATTTATGTATACGTAAAATTAGTAAATTACTATAGTCTTAATGGGTTATCGATTTACC
CAGTAACCCAATATTAAAAATCAATACCAAACTGATAACCCGATAATTTTTTTATAAACCATTAAAAAATCGTTAACACA
ATAACCCAATAGCAATAAACCAATAACACTTTTTTTATTTGGATTTATCGGTCGGTTCGGTTTTTGCACATCTATATATA
TATGGATAATTAATTCCATAGAATATCCTAGTCAATAACTTTGTGTATCCCATGTCCATATCAAACAACCCTTAGAGTAA
CCTTTCTCTTCAAGTTGTCTCAAAGCCTGTTTGGATTGACTTATTTTAGATGTTTTAAAGTCAAAATAACCTTTAAGNNN
NNNNNNNNNNNNNNNNNNNNNNNNNNNNNNNNNNNNNNNNNNNNNNNNNNNNNNNNNNNNNNNNNNNNNNNNNNNNNNNN
NNNNNNNNNNNNNNNNNNNNNNNNNNNNNNNNNNNNNNNNNNNNNNNNNNNNNNNNNNNNNNNNNNNNNNNNNNNNNNNN
NNNNNNNNNNNNNNNNNNNNNNNNNNNNNNNNNNNNNNNNNNNNNTTAGATAAGATTAGAAAGTGTGGGATTTGAATCTA
CAATCAATGATTACCAATTGATCACTCTACTACTGAAATACTGAGGAACAAAAAATTTAATATTGATTAAACACTTAATT
TTAAATTAAAATAATAAATATATGAGCACAACCACTCAAAGTTATTCATATATTTTACTTAGAAACCTCAATTAAGGCTT
GTACCTATTGAACACCTTATTTGTTCAAAAGTCATTCCTATTAAACACAAAATGCTGACATGACTAAAAAAGTGTGTTTC
ACCCTCCTTAAGCGCTTTAAACAGTTTATTTTTTATTTTTTATTTATTTTCCAACTTATACTGCTAATATTTTTTAAAAT
TAATTAACAAAAAGAAATGAAAAAAGAAGAAGAAAAGCCGTCTTCTTCCCCACACCCCTTCTTTTCATCATCTCCTTCAC
CCACACCCCTTCCACCTCTCTCTTTCTTTCTCTCACTCTCTCCAACTCTTTTTGGTTTTTTCCTTCTTCTTTTTTTTAGT
TATTACATAGATCTAAGTTTCATATTTTCCGGCATAACTCCATTTTCCCAATGAAGATAACATTTTTTTCTGGCAAAAGT
TAATTATTTTTCATATAATTGTAATAAATGATTAGTAATGGAAAGAAAATGAATGGAATGAGTGAAAACTTTTGATGCTA
TTCGGTTGAAAGGGGAATTAATTTTTAGCTTGGGTACGCAACCATGTCATACTACTTGGGGTGAAGAGGCAAGGCTTACT
AATTGTGATCACGATACCGCCGGGGAAAGTGATAGTACATGATTTGACGAAGAGGACTGGTGGCGTGGGTGTGTAGGTGG
CATTTTTTAGAAAAATCGTTTTTAATTTTTTAGTTAGTTTTTTTTTAAAAATAATTAAAATAGACTAAAATAGTTATATT
TTAGAATTTCATTTTTAAAATACATTTTTCGATTTAAATTACACATGTCATCATTTAATTCATCAATTTGTCATGTCACT
GCCATGTCACAGCAAGTGTATTACACACATCTCATTGTTTGGGTTGATTGTCAAAAAAGTATCAAATATGTATCAATTTT
AAGAGGTATAAGTGTTCAATAGATACAAACTTTAATTAAGATATTTAAGCGAATTATGCAACAACTTTAAAGAGTTGTGA
ATGACTTGAGCCATTAAAAATTCATAAAGTATAATTTTGTTACACAAGGCATAAGTTATAATTTCATCCAGGCCAGTTGA
ACCCATAGATTTCCTTTTGGCACCCAAAGGGCATAAATACAAACCGAATCCCCTTTCTCCCACCTCTTCACATGTGCCCC
TTCACCGAACCGCCATTAACAAAGACCCAATCTATACATATCGTGCCTCTCGGACCTCAGCATCATCATTTGTGTCTATT
CCTCTGTTTGTTCATCAATTCACTGATTGCTTTCCCACTATTATCTCTTCATTTTGATCTGAAACCTTAGGGTACTGGAG
ATTCTATGCACATCTATTGATACTGTGGTAATTTTATCGCTCTTTCTGTCTTTTACTTTTTGCAGAAATTGGGGATTTTA
GGAGTTGGATTGCAAGTTGCCACACCTAAATTTTGATTCTTTGTCTGTTTTATGGATTTAATTGATGCTATTTAAAGATT
TGTGCAATCTGATGGGTTTTGTTTTTACCGATTAGAGCAATCTGCCGGTTAACTAAGAGGATTATGTTTTTAAGAGCTTA
TATTGTTTCTATGCATATGTTGAACTTTAGGTCTGTTGTGACAAAATGTGAATCCCTCAATGAACACACAGTCAACCAAG
CGTTGCCCTTTTTTATTCGTAGGACAATGAAAATTAATGAAGCAATAACTTAACCTTTGTTGTTGGACTGGATTTTCGTG
TTAGAGACTTGTAGGTCAGTGTTTGAGATTTGGAGAATCTCTAGCCTTAGAGAACCCCTATTTTGTCTTTAAATTAACAA
ATTATATATGTTGGAACAAAATGGGCCAGAAATGGATGTAGAGGATTCATATAATCGACTCAAACTAGTTTGGGAATCCG
GTGTTATTGAGTTTCCATCTTTTCGATCATATCTTCTGTGATAATGCAATTGGGAATTTAAAAAGTATGAATTGGTCAAT
TACCCTTAAGGGTCTAATGGCTTATCACTGTCATGGTCATTGTCACTTCAAGATGTTTGTTACTCCAAGCTATTTACATG
GATGATGATTTTAAATTGGAAGTAGGTATCACTTGAGGTATATGGCATTACAGGAGAGTAATTGTTTGTAGTCAACTCTT
GCGAGTGTGAGATTGTGTTGATAACTCCAGCTTCACTATTAGTATTTGTAGCGTTAAGTCATTTGCATTGGTGGGTAACT
CTTCTTAGTGGACAGGCAATTATAGATGGAACTATGAAGTTTATAGTGACTAATGTACCTTGCATACTTGCTTTTGTTAG
ACTTTCAACATCAGGAGCCTAACATACGGAGGGAAATGTTCATTAGTATTTACCATAACCTTTGAGCATTGATTACCCAT
ACTAAGAAGATATAGAGGAGGATGAAATATTAATAGCCGCGCTCGAGTAATGTATGATTATGTGTCTGCATGTCTAATAT
ATGGTTTACGCCACTACACGTCGGCTCATTTAGGTAGGATTGGAGGGTTTTTATTTGCATCTATTTTTATGTTGTATTGC
TCTGAGATCATATGGCTTGTAATTCAACAATACTGATAAAGGAAACAAATAGGAACGTCATTTGAAGTTACATTATTACA
AAAGTGCAACTCAGTGCACTATGCAACGCTATGCGTGGGGTCTTTGGAAGGGCTGCCACAAGAGTCTATTGTATGCAATC
TTGCCTTGCATTTCTGCAAGAGGCTGTTTCTGAAGTTATGTTTACAACATATGGTTTACAACTTTTTCAGTTATGCCAAG
CTCCTCTTCTGAAGTTATATTATTATATTTGGAAATATAATTAGTATCGAATCTGATTGTTCGATTTGGGCTACCTGTTG
ATTCAGCTTTTAAGTCAGGCTCCTCCCCACGTTTTTCCCATGTCTCACTCTCACTCTCGCTTAATTAATGCCCTTGACCT
CATTTGTGGATCCATTTTTGTAGTTTTGCATATACAAAGGTGACACTCTCGGTTTGCTTTTAGCAAGAAAATTCTTATTC
TAGTAGATGCAACTCCAGGTTCTCATATCCCTTCCCAAGAAAATTTGATTGTGTCTTCTACTTGAATTTGATGTAGCAAT
TCTGCATAATCCGAAATTTTCTGCTTTTTATGGTGGTAGGGATGTTGAAGGCTGTTTTCTCTCTAAATTGGCAGCACATG
TGGTTATATTGATAACCTATCCAAGTAACTTGTATATAATAGATTGAAGATAATTTGTCTACGGCATATGTACTAATCTA
TATGCTGGTTAATCATAGGTTTTATGAATCATGTGTCTCTCTATTGTCATTTTTCTTATCTTGGAAGCTTTTAGGAATCA
AATTTTCTGCCTTGGTCCTCCTTTTATTTAGCTTGTTTTTTTTTTTTTTTAATTTTAAAGTATTCCCTTTGTGGTATTAT
GTAGGGTGCTGTTTTCATCATTGAAGGACTTATATTGCAATTTCAACTTGAAGTTCTGTTTTCCCCCTGTTGTTATATAT
GGGCTGAAGTATATATTTATGGGACGTGCAGAGGATGATGAACCACCACCAAAACGTGTGAAAGTATCCTCCAGAAAACT
GGGAGATCTTTCAAAGAGTACACTTCTGACTGATCCTGAAAGTTGCTCACTGAATGACTTGATGGCTCACCCCCTGGTTT
GTCAAGGGGACGATGAGGTCGTTGGTGCAAAGGGGGTTGTTAAGAAAGTTGAATTTGTGCGAATCATAGCAGAGGCATTA
TATTCTCTTGGTTATAACAAAGCTGGTGCACGTCTAGAAGAAGAGTCTGGGATACCTTTGCAATCTGCTGTAGTAAAGTT
ATTTATGCAGCAAATCCTTGATGGTAAATGGGATGAAAGTGTAGCCACTTTACATAATATTGGTCTAATGGATGAAAAAA
TTGTTAAATTGGCATCATTTGAGATATTGGAACAGAAGTTTTTTGAACTGTTGGATGGAAAAAAGGTCATGGATGCTTTA
AAGACATTGAGGACTGAGCTTGGACCTCTTTGCATAAACAATGATAGAGTCCGTGAGCTTTCTTTGTGCATTTTATCACC
TTCACAGCAGGTTCTTGCTGGGATGTCAGGTCAAGATGTTGTGAGACCAAAGTCACGAACAAAACTCCTAGAGGAATTGC
AAAAATTGCTTCCACCCACAGTCATAATTCGTGAACAAAGATTGATACATCTCGTCGAACAGGCTCTTGACTTGCAACTA
GATGCTTGTAGGTTTCACAACTCTTCGGTAGGTGAGATGTCTTTGCTTACTGATCATCAGTGTGGAAGAGATCAAATTCC
ATCTCGAACTTTGCAGGTTAGATTGCATTACTCTTTATACTTTCAACCTGTTCAAGCTTTATCATTCTAGTATTTGTTGT
TAGAAATGTTTAGTGCTCCTTATAATACCCTAATACTTTGATTCATCTGTGTTTTGGTTTGATTATATACAGATGATAAA
TTTCATGATGGCAAGTATTGATCAAGCTCTTACTTTATGTTCCATATTGTGTTCATTTAATGGATTGTTACATCGTTTAA
TCTATCTCTGTTTGATTCACTATAGTAGTGGAAAACTCCAAACCACTAGTTGAGTTGACCCTTGTGAGTTGTGTCTTTTA
AGTTAAAGACAACTCTTTAGCATACTCTATATGTTATAGTTATGTCTTGTCAACGGTGTCTTAGAATTGTATACGAAGGT
ATGAGAGCTTTTGCTGCAATACTTGGGAGCTATCATTATGTGTTAATACGTAAGATTATTCAATTATAGGTGTGACTAAG
GAGTGTACAAGCTAATTTGCTATTTGAAATTAAGGTTTTATAAGAGTGGAGATGGCTATCAATATGCATAGCTCTTTAGT
ATATGGTGTAGCTACATTGTTGGGTTGTGTAATTGTTGAGGATCTTAATAGTGGAATAGTTTTATGATTTTTGAGTTGGT
TTAGAACTAGAGTTTTTCTATGTTAGCAAGTTACTAGATTCAGTCTTATCTAGTTCTTGTATTGCCAAGTGCTAGTAGTT
GTTGCTCGTATCTCAATCTTAACCTGAGTTAAGATTATAGAAAGAGGATCAACATTGGAATAACTATTTGCTCTAAATAC
CTACAAGATGAACTTCATCTAAAACTTGCTTAGTGGCTTGATGATCTAGACTTGGTCAAAACATATTCAAGTAGCTTTAT
AGCTTAGAATTTCAATAGATTTTCCATATTGCCTCTAAAGGGTAGCGCAGTGTGGAACCTAGCGATTGAAAGAGTTGAGA
AACGACTTGCAAGGTTTGGAGTACATTGCCACGTCTACACACCCATCACCAAGGCAAATAGAAACGGGCTAAGCATTGGT
CCCTGGAAGTGCTTTGAGTCTACTCTCATTGTTCTTACTAGAGTCTTGCTCCATCATCCATGTCCTTCATTGCCTAAATA
TAAGCCACTAGTATACCTCTAGCCTTGAGGCACCTCCATAGAACTTCCTTTTGGACTTTGTTGTAGGACTTTACTAGGTC
AATGAACACCATATGTCTCTTTCTCTCCCTATACTTCTCCACTAGTCTCCACAAAATGAAAAGCTTCTGTAGTTGATCTT
GACATGTATCCGAGCTGGTTCTTGAAAATACACACCCTCCTCACCCTTATCTCCACTACTCCTTCCCAAACTTTCATAGT
GGCTTTGCAGGTTGATACCCATGTAATTGTTGCAATTTTGGATATCACCCTTGTTTTTTTACAACATAATCATTGTACTT
CATCTCCATTCTTCGGGCATTTTAGTAGTCTTAAAAATGACATTAAACAATCTAGTCAACCACTCTATGCCTTCTCCGCT
TGAACTCTTCCATAACTCTCATGGAATCTCATCTAGTCCGATTGCTCTTCACCTTTAGCCTCCTCAACCTTAATACACCT
AAAGTATCCAAATTCCTGACGTCTCTTTGAGTGCTCCAAATCAACCAACACAATAGCTTGCCCCCTTCTTTGTTCAAGAG
GTTATGAAAGTATGTTTGCCATTTTCGTCTATTGATTCCCTCTTCCACTATCACTTTGCGTTTCTCGTTTTTGATGCACT
TCATGATTCATGTCTCTCCTTGGCAAGCATATACAACTTTTTATCTCCACCTTTGTTCCCTAGCTTGATACAAAGTATTC
AAAAGGTGCCCTTTTTGCCATCGTAAACATTGATTTTGCCTCTTTTTTCATAACCTTGTACTTTTTTTTATTCGGTTGCT
TTCCCTCCTCGTCTTTGCTTTCCATCAACTTTGCAGAAGTAGTCTTCTTTACTTGCACTTTTCCTTGGACTTCTCTGGTC
CACCACCAATCCCCTCGGTGACCACCATGGTTGTCCCTCAAAATCCCTAGGCCCTAGCACCTCTCTAGTTGCTTCCCTAA
TTCAACCAACTATCCTATCCTACATGGTGTTCACATCCTCATTACTCCCCCAAAGCCCCTAGCCCCGATCACCATCAACC
TCTCCCCCATCTCCCAAACTTGGGTAGGGGTCAAGCCACCCTATTTGATCCTCGGTTGGTCATACGATGTCTTCTTCTTC
CCCCCTCTTCTTAATTTCCTAGTTAATCATCAAGAGCTTATGTTGGGTAGTAAGATTCTCACTTGGGATAACCTCGCAGT
CGTTGCAAAGGCCTCTATCACCCTTCCTAAGGAATAAGTAATCAATTTGAGTTTCGGCCACCACACTACATAAGTAACCA
AGTGATTCTTCTTCAAAAAGCATGGATTCACTATCACCAACTTGAAAGCTTTGGCAAAATCTTGAAGCAACACTCCAATT
TAAACCCCAAAGCCAAAGCCTTCATGCAGATCGTCAAAACCACTAGGGGTTGCCCCGATGAGAACCGCCAATTAGTAGCT
TCTCAGAGTGCGGTATACCCAGTGTTATGAATGGCGAGCGCCATTCGCCAAAGGCGATATGGCGAGGCGAGGCGAGCCTA
TCTCGCCATTCTACACTGAGGCATGGCGACATCAAAAAGGCGACCTAAGGCGACGTAAATGGCGGCGCCATTTTGGATTT
TTAATTTTTAAAAAGATTTGACTTAATAATATTAGTCAAAATTAGGGTTTTTTTTTCTATTTTCAAACCTTCAGTCGCGT
TCTCCTTGCGATCTCTTCTCCACCTTCAGTCGATCGAGTTGCTGCTCCTCTTCCCCTCGCGTCTCTTCTCCTCCTTCATC
GCTCAGTTGCTGCTCCTCTTCCCCTCAGCCTCGCGTCTCTTCTCCTCCTTCATCGCAGTCGCAGGAGTTGCTGCCAGGTG
ACCTCTTTTTCTTCTTCTTCTTTTCAGTTCTTCTTCTTCTTCAGTTCTTGTTCAGATTTCTTTTTCTCTGCTTTTTTCGT
ATCGTTTCTGTTGCTTCTTTCTTTTTGAGATACAGTTGCCTTCACTGTTCTGTTTTTTTTTAATTCCTCTGTTTTATTGT
TCACATTTCACTGCTACTGCCTATAATTTTTTAAAAAAAAATTAATTCTTCTATAATTATTATTCATTTGTCCATAAACA
GTGCATTGACTGAATTCAATGGTGGATGCCAGCAAAAAGAGAGACATTGGTTGGAATTATGGTACTCAAGGAGCAACGAA
AGATTCGGTTAATTGTAACTTTTGTGGGAGTACTTTTAATGGTGGAATAACTCGACACAAGCAACATTTAGTGGGTGGTT
TCAAGAATGTTAAACAATGTACAGCTTGTCCGTCGGCGATTAGAGAAGAAGTAAGGGCTTATATGCAAAATAAAATCGCT
AATAATCCCAAATTTCAAGTGAGGCAGCCGGAAGAGTATATTGATATTGATGATGTTGATGATATGGATGAATATGCGGA
AATGATGCCTCCCTCCAAAACTCCAAAGATATCTTCTAGTGGAGGTGCATCATCCACCGCGCGGAATGTGACGAAAGGCC
CTATGAATCTCTATTTTCCGCAGAAATCAACACAAAAAGGAGGCTTTGAAAAAGGAGGAGGAATTGATGAAACAAAAAAA
ATTCTAAGGGAGCGTGCAGTAAGTGCTTTCGCAATATGGATGTATGATGCGGGGCTCCCTTTTAATTGTGTCAATCACAA
ATCATTTGATAAATTTATTGAGACAGTAGGACAACATGGCCCCGGAATGAAGCCTCCTACATTCCATGAAGTTAGAGTTA
CTCACCTAAAAAAAGAGGTGGAGAAAGTGGAAAAAATTATTGATGAGCATAAAGTGCAATGGACAAAGTTTGGATGTTCC
ATTATGATGGACAAATGGACGGCACGAAATGGTAAAATGATCATCAATATTTTGGTGAATTCTCCAATCGGTAGTGTATT
TCTTGGTTCTATTGATGCTAGTAATGAATCTACCGATTCCACCAAAATGTACAAGTTGTTTGAAAGCACTATTGAAAGAA
TTGGACCGGAAAATGTTGTACAAATTGTCACTGATAATGCTAGTGAGAATGTTAAAGCGGGAAGCATGATGATGGGTGCG
TACCCACACATTTATTGGACTCCATGTGCCGCTCATTGCATCAACTTGATGTTTGGTGACATATTCAAGGTTAAGCCATA
TGCTTCCGGTAATATCACTCTCCTATCCTCTAACTTTCTTTATAGTCAATATTTAATGCTTATTAGCTACTAATTACTAT
AATCTTACTTTAACAGTTTTTAAGAAGGCCATCAGAATCCATTCTTACATTAGTCAAAGGCCATTGTTGTTAAACTTGAT
GAGAAAATTCACCAAGGAAAGAAATTTGGTGAAACCGGCCAAGACAAGATTTGCAACGGCCTTCTTAACTTTGAGAGCTA
TGTACATACAAAGAAAAAACTTGAGAACTTTAGTCCTCTCAACCGAATGGACTTCAAGTAAATTTGCAAAGGAAACTTTG
GGGAAAGAAGTTGCCAATCTTATTATTTCTGCCCACTTTTGGGATGATGTTGTTCGAGCACTTACAGTTTGTGGCCCTTT
GACAAAAGTGCTTCGTTTGGTGGATGGAGAGAAAAAACCACCAATGGGCTATATTTATGAAGCAATGGATAGAGCCAAAG
AAACTATTGAACGGGGTTTTCGTGGAATTAAGAAGCAATATGAGAAAGTGTTTGAAATTATTGATGCAAGGTGGTCAGAC
CAACTCCATCGGCCTTTGCATGCTGCAGGCCATGTTTTGAACCCAGGATTGTATTATAAAGCTCAAGAAGAGGGAACTTT
ACTACAGAGTCTGTGGACTGAGTATTATGCATGTGTTGAGAAGATGATCCCTGATATAACAATACAAGATTTACTAGTTG
CTGAGCTTCCTAGGTACAAAATGGCGGATGGACTATTTGGTTGTGGTCCGGCTAAAAGAGCTAGAGACACAAGGTCACCG
GGTAAGTGAGTTGATTTAGCTCTTAAATTATTTGACTTATTTATACTCATTAACCTTTAAATTTATTTTATTATAGTTGA
ATGGTGGTCACTATTTGGTAGTGAAACACCAAACTTGCAAAAGTTTGCCATGAAAGTATTAAGCCTAACTTGTAGCTCAT
CCGGATGTGAGCGAAATTGGAGTGTGTTTGAACACGTAAGTAAAAAAATTATATCCTAATTTCCATATTATATTATTATC
AATATCTATTAGTTAATATCTATAACTTATGCGCAGATTCATTCCAAAAAGAGGAATAGGCTTGCACTATCGCGTCTCAA
TGATCTAGTGTACATTAAGTACAATAGAACATTGAAACGTCGTTATGATGCTCGTGATCTCATTGATCCAATTCGCTTGG
ATAACATTGATGATTCAAATGAATGGTTAGTTGGATGCCCCGAAGATCAAGAAGATGAACTAGTATATGAGGATGATGAT
CTTACTTGGGGTAGTGTTGCTACGGCAATTGGAGCTGATGAGAGTATCTATCATCTTAGGGGACTTTCTTCAAGATCAAG
AGCACTTGACAAGGGCAAAGGAGTAGAAACTACATCTACAAGTTCAACTTCAAGTAGGACTCGGACACTAATTGATGAAG
ACTACGAGGAGGAAGAAGATGAGGATCAATATAATGATGTAGAGGATGTTGATCTTCAAGAGTTGGATAGTTTTGAAGAA
GAATAGACTTTTAGAGTTCTAGTATTGTCTTTTGAATTATTGGGTCTTTAAAGTTCTAGACTTTTAGTATCTACTTTTAG
TTTTTGAATTGAAATATTTGCTAATATATGTTATTGCTATTGAGATTTTGGATATTTATATATGCAATTAAATATTTTTA
ATTTTTGGTATTAATTGGCGCCTCAATTCAAAAAGGCGAGCGGCTCGCCGCGTGGCGAGGCAGGCACTTGTCGCCTTTTG
TCGCCTCTCGCCGTCCAAAACACTGGGCATACCCCTCATTAGTTCATCCAAATCCTCCCAAAAAGGCAACAATGAAAGCT
AGAAAAGTTGAACAAGAAGTAAAAAACATAGGCAAAAATGAGCAGGCTACTAGAGAACGATGCAATAACGAACAAGAGAA
CTAGAAGATTGAACAAGAAACTAAAAGAATATGGGTGTTGAAATGGATAATACACTTTTTTGATATAGGTAACTTAGAAA
TGGACAATACACTTGAAATAAGGTCAGCAATGAACAAGAAATTTGCACAAGAAACTAAAAAACATAGGCAGAAGTGGACA
AAGGAGGGGACTAATTGGAAGATAGAACTTGGAAAAAAATCTGGTCAGATGTGGATGTTTGCAGGTTTGAATGATTGAAT
AAATGAATTGATCTGTGGATCAGTTTTTGGACGGCGGAAGGCGATAAAAGGCGACAAAGGTCTGCCACGCGATGCAGCGG
CGAGGTGCTCGCCTTTTTGAAGTGCGGCACCAATTAATACCAAAAAATTAAAATGTTTAATGGCATATGTAAATAATCAA
AATCTTAATAGCAATAACATATTAGCAAATATTTCAATTCAAAAACTGTATATAGATAGTACATACTAAAAGTCTAGAAT
TTGTATGAGAAAAAAAGAACAAAAGTCGAAACAGAAGTAGAAGTGACTTTGAAGTCTGAAGAAGAAGAAGAAAAAGGAAA
AAGAAACTAAGGAAGAAGAATTCTGAAGAAGAGATATGTATTGGTTGGACTGTGGAGTAGCCGGAAAAGTGTGGCTAGTC
ACTGGAGGAGTTTAGTCGAAAACCCTAAAATTACCTTTTAACTTTTAAAACCCTAAATTGGTCGCCTTTTTTTTAAGAAA
ATACAAAAGGTGACGCCTTTCCCGCCTTTCTTGCCTCTCGCCTCTCGCTTTTTGTCGCCATGGCGTCGCCTTTTAAAGAT
CGCCTCACCACAAAGCTAAAAGGCGATGAAGGGTCGCCTTGCCTCGCCTCTTGCCATTGGCGACGAGGCGATCACCTTTC
ACAATTGCTCCAATTCAATTGATTTCAAGAAAAAAATTGCTATCATCAACCAGCGGGTGATGAGAATAATTGTAGCGAAA
ACAATGACGGGGCTGATTTGTGGAGAATTCCGATGGAATCAGTGACTCCGATGTCAATCAGCACCACAACTTCTTGTCCA
GTTAGGGAAAAAACTTACTTATGGTTTTGTGAAGTAGCTTAAAATTGCTCACTGTTATGAGTACTGCTCCGGTTTGATAT
GGTTCTGACCTCCTTGATAGAGGTCGCCCTAAAATAATGTTTTCTTCTCTGGTCGGATCAGATCAGGGTCGACAGCGTGG
TGATGTAGGGGGAGATGGGCAGCGACGCTGGCAGTATGTGGCGGAGGAGAGAAGTTTACGTATAGAGAGAAAAGACTGAA
AATTCTGTGGAGAGAGTAGGAAGTTGTTGGTGTTTTTTTACCTACCTTATCCTTTGCGTAGCGATGCAAAATTTTCTACT
TTGTTTGTGGGATGTCTACATGGACCATTGGTTCCCAAAAAGACCTAGATTAGAGTTCGGGTCTTGAGGATCTTAGGCCT
CATTTGTTTACATTGAGATTAAGATGTTTGGATCTTACATCTGAATATTAAGATATGCATTAAGATCTAGATGTGTAAAT
CTGAATAAACATCTGAATATTAAGATGTCTCTGAATCTGAACACTGAATTATTAGGACTGTTTGTTTTCAATATCTGAAT
GTGCATATGAAATTAAACGCTATATCAATAAAATATTATAAAAACCTCATTTTAGTAAAATAGTTTTTTTCTTTTATAGA
AAATAATATTTTGAACATTTTAATCGTAACAAGGTAATATGATTTATCTTTGAAGAATTTAACATTAAGTTACATCATTA
ATATGGCTATTCTTTGCACTCAAAAACTTTGAGAATCTAATATAATGTAATGTAAAGTAGTTTATATGGAGTAGTAATAT
AATGTTTATGAAAATATTTTATTTTATAATAGACATTTGTTATTGTTATCGTCAAATAATTAATACTTTCTTATTTTCTG
AAACCATGCTAAATATTATACCATGAGAGTGCTTATCAATTTAAATATATTGATTAATTTATGAAAGTAAAAGGTGTATA
TTAAGTTAATAAGAATAAAGGAAATTATAACTGTAAGCATGTAATTAACATTAATTAAATAAGAAAACAACTTTTATGAG
TTGTTGTGATGTAGTTGAATTAAGATAGGAGTCTTATTTTTGAGTTTAAATTAAGAGGCTTATAAGAAAATAAAACAAAC
TTAATAAACTGGATTTGAATAATTAAGATTCAATCCTCAAAAACAAACACACTTAATGAGGCAAATCTAAATGATTAAGA
TTCAGACCCCTATTAAGTGCAAACAAATGAGGCCTTAATCTTTTAAGAGGAATAGCTTGTCAATGTTTATTCCAACTAAT
TCACGATGCAAAATAAGGTTCACATTTCAAATAATGGTACAACATGACCTTATGATGACATTTCTATAGTTGTGCACCTC
CTTCCTTACATAATAGCTTTCTTGGAAGTGTTAAACCTCATTTGTTTTTGTTAAGACTAAGATGTTTGAATATTAATACA
CATCTGAATATTAAGATGTGCATTAAGAATTGGATATTTGAATCTGAGTATAGATCTGAACATTAAGATGTTGCATTAAG
ATTGGAATACTGAATAAATAAGATTGGTTGTTTTCTCAACATCTGAATATATAAAACTTATTTTTATTTAAAAATTAATA
TATATAAATTCGAATATAACCTCATATAATATTTATTTAAAAATTAATATATATAAATTCGAATATAACCTCATATAATA
TGAATAAAATATATTTAAAAAATTGTACGAGGTCTGGTAGTGGTGATGGTAAATGGTGGTGGTTGTGGGTGTCGATTAGG
GATTGTGTTGGTTGTGCATAATAGTTAGTGGTAATGGTGGTTAACAATAGTGGTTAATGATGGAGGTAGTTATGGTACCA
GCTAGTAAGTGTGGTGGATATTATTGATAGCAAATGGTGGTGAATGATGATAGTGGTTGACGATGTATAGTTGGTTGATG
GTTGTGATTGTCGGTAGTGACGATATATAGTGGTGGCTGTTGGTAATGATCGGTGGTCATTGTGGTAGTGACGGTTGTTG
GCGACGATTGAAAATGGTAGCTAGTGTTTGTGACATATGATTGTGGTGATTGACAACTCAGTGGTTGTGGTTGAGGATAG
TTGTTGTTGTTGGTAATTGATAATGGTGGGCACGGTTTTTTGTGGTGAAACTGGATGGTGTAGTAGTGAACTGCCAATTT
TGTAGACAGCTGATGTTGACCAACCACACAGTTATTGGACTGATAGGAGAGAGCGGGAGGTGGATGCAAAGTGAAACAAA
TAGACCAGCTGATATGACCAACCACACAATGATTCAGTGATTGGACTGATAGGAGTGAGGGAGAGGTGGATGCAAAGTGA
TGCAAATTTTATGCTCTCGTTAACTTTGTACTTCATTGGCTTTCTTTTGCTCTCATTTACTAGCTTTCTGCATCAACCTC
TGCTTTTCTGAGAACCAATTTTCTTCGTCCTCCATTATCCAAAAAGAACATTGTTTCTGAATTTTCACCGATATGTAGAG
TAGCTCGAGTTTATTTCTACCGACATAATTTTCTTAGCACTTGATGTCTAATTGTTTCATCCTTTATTTAATTTTCTAGA
TATTACAAGATCACAGTGATGAAGTATGGTTCTTACAGTTCTCCCATGACGGAAAATACTTGGCCTCGTCAGCTGCTGAT
TGTTTGGTGATCATATGGGAGGTAAGTGCCCTCTTGAAGATTCTTTGTCATATCCTCTATTGATAAATCATTACTAGATC
ATTTATCACATTGCTTTCAGCTGAATTTCGTTTCCTCTCTTTTTGTATCTATTACCATCCTGGTTTACCATGGGATTTTG
CATTTCTATTAAAGAATTAGTAGTGGAGGACAGTGAAATAGAAGACAATAGTGGTTTTGGGAAATATCTTTACCTGATTA
TATGCTCAAGATATGGGGATAAAATATACTCCCATCCATTTCAATTTGATTGTCCTGTTTTGACTTGTCACATAGTTTAA
GAAAGTAAAGAAGATTTTTGAATCTTGTGGTCTTATATTAAAGATGTGTAGAATGTACCAAATTCCCTTTAAAATTGTGG
TCTTCAACATGCCATGTGGGAAGTTAGGATTAAAGAGTTGCCAAAAAAGGAAAGAGATGTTCTTTTTGAAATGAACTAAA
ACAGAAAGTAGGACAAACAAATTAAAACGGAGTGAGCAGTTCACCAATACCCTAAGGGCCGTTTGGTTACTGGTTAGAGT
TATACAGGTATTAGTTATGCAAGTATTAGTTATGCAGGTATTAGTTATGCAGGTATTAGTTATGCAAGTATTAGTTATGT
AGGTATTAGTTATGCAGATATTGGTTATGTAAGTATTCGTTATGCAGGTATTGGTTATACAAATATTAGTTATGTAGGTA
TTATTTATGTAGGATTTCGTTACGTAGAAATTATAATACATATATTATTACTTATTGATTGTTTAATTTATTGTAAATTA
ATATACATTTTTATTAAAAAATATAGAAAATTATAAAGCTTGTATCCAAGATAAAATGCAACAGGCCCTTGAGGGGGTGT
TGGTGGTGGGGGGGGGGGGCTGGGGAAGCAGAAATCTATAGGTTGATGCGCACAAATAATAAAATGCAACAGTTCGGGTG
GGGGGTGGGGGGCAAACAGTTTTCTGGGTTTGTTTGTGGGGCGGGGTGGAGGGAGTGGAGGGGGTGGGGGAGGCAATCAC
GAAACTAAAAAAATTTGAGTTAGGGGCGTCTTTTTTTTTTTTTAAAAAATGACTCCTGAATCTTGTGAATTAATATTAAT
ATACATTATTATTTATAAATAAATAATTAAGTAAACAAATTAAGGGTAAATATGTAATTTTATTATTTTAATCCATGTAT
AACTAATACCCTCATAACTTATTCCACCTTCTACCCCGCATAAAATTATACATAGATTTCCTCATAAGTTATGTGAGTAT
TAGCTATGTAGAACTACAAAAATGCAACCAAACACAAACACCACATAAATCAATACATGAATAACTTTTATACAACATTT
GGAGACACACCAACCAAACATTGTATAAAATTTATACATGAATAATTTTGATTCTATTTACAAACCAAACATGGTATAAA
ATTAATACATGAGTAACCAAATTATTCATGTATTAACTTTGCCCTTATCCAGTAACCAAACGGCCCCTAAATGTGAAAAC
ATACATTGTTACAGTTAGAATCTTTTTCACTAGTGCGAATAACTTATTTCCTGATCTAAGTAAAAGTTAAGGGACTCCTC
AGCTTGAGGAAATAATCTAGTAAAACTAATTCATGCTCAATTATTCGTCAATCCTAGGCTCTTGCAGATATTGTAAGGGT
GTTTACTATTTGGTCATTTGAATAGAGAAACCTACAAGTATATCCCCGGCTTAATCTTTTTTCTGGTAAAGCAACAGATT
GTTTCATTGTGTTTTATTTTTTCTTGAAACATAGATTTCAAGTTATGTTGGTACAACTTGATCGTCTCAAAGAAACAAGA
AGAAACCCAAGTAGTATTAATTTTTTCTTTTTATCTTTTTCCATACTTTTATACATTTATAAAATCTTATCACTGGTCAA
GCTATAATACTGTTGATGTTTAAAGATATCCAACTTTGTATGTGGAAATCAGCACTAACATAAAAAAAAGAGCTGGTAAT
TCTTTTTGTTGAGAAAGGTAACATATATGTTATAGATAAGTTGCACAAAGGATATGCAAATCATATTTACATTCCCAAAG
AAGGCAAAAAAGAGCTTCTTGTTCTTAAAAGGATTCTATAATTTCTATTAAGGATTCAGCATCATCTAGGAGTTCTTATT
ACACAAAAAAATAAAAGAAGAGCAGACAGTTCATCTTAATTTTCTGTGCTGAGCTGTAGGTTCAAAAAAGAAAAAGATTG
TAGGTTCCTTCAAAATATCTTGTGTTTCTTTTTTTCTTTCAGTCTGCCACATGTGAGGTATTGTTTGCGACTGCTTTTTC
TGTCTACTACTCTACATTCCAGTAGTATTTTTCCAACATTCCAGTAGCTCTCTTGTAGTTGGTACTTGTATTGGCTCTTT
TTGGTTTATCATGTGGTATGTGCATGCATTGTTGTTGGTGCTGCTTTTATGGATATAACAGAGTTAGTTTTGACATGTCC
AATGTGCAAGGATCATTCTCCTCCTTGTGTTGCTTCATACTTGGTAACAGTTTGAAAGAACTGATTTTATTTTTTTCCGG
GCGCTGCTTTTGGGTTTAGGCAGGAAGCACTGAATAAGAGAATACGAAGCTCTGAAAATGTGATACTATTATTTATAATC
GGAACATATCATGAGAGTATTGTGATAAACATAAGTTTAGTGATCTTTCTCGGCTCTCAGCTTTCTGTTCTTTGTAGGTG
AAATTGGATGGTTTGTTCTGTGTGAAGCACCGATTTTCTGGACACCAGAAACCTGTCTCCTATATTTCATGGAGTCCTGA
TGACCATCAACTCCTCACCTGTGGGGTAGAGGAAGTTGTCAGACGATGGGATGTTGAATCAGGTGAATGTATACATATTT
ATGAGAAAAATGGTCTTGGTTTGATCTCTTGTGGATGGGCTCCTGATGGAAACAGGATATTATGCGGTGTAACAGACAAA
AGCATTAGCATGTGGGATCTGGAAGGGAAAGAGTTGGAGTGTTGGAAAGGCCATCGGACTATTAGAATATCAGATTTGGG
GATAACTAGTGACGGGAAGCATGTAGTCTCTGTTTGTAAAGATAATATGATACTATTATTTGGATGGGAATCAAAAGCAG
AGAAAGTAATTCAGGAGGATCAAACAATAACTTCATTTGTACTGTCCACAGACGATAAGTATTTATTGGTTAGCCTTTGG
AATCAAGAAATCCATCTGTGGGATATAGAGGGAACTGCAAAACTCATATCCAAATATAATGGGCATAAACGTTCACGATT
CGTCGTAAGATCTTGCTTTGGCGGACTGAATCAAGCATTTATTGCCAGTGGAAGTGAGGACTCACAGGTACTTCTCCTCT
TGTTGATCAAGAAACACAATAATTTCCAGTATAATCTATTTGTGATATACTTGTGACATATTCCTTTACTCGCCATGACA
TTCCTCATGTTTTAAATATCAAGTTTCTAGTTTGCACGTCATAGCAGTAATTGACAATAGTACTCATTTGCATCCCTTTT
GTATGCTGAATGAATGAAAATTTGCCAATAATATCTGAGACAGGTAAGCTATTTCGGGGTCAATCTATTAGGAATAGGGT
TACATTGATTCTAACTCTCACATTTCAAAAAATAAAAAGTAAAAAGGTCCCGATATAAAAATGATCCAATTTATGCTTTG
ATGCTTTCCTTTTTACTTGAGGAATAAACGCAAGTAGAAAAATGCCTATTTGAGAATGAGGAGATCTATCTTTGTGAAAA
CCTAATTGAAGGTATTGAGTGGGAACAACAATCAATCTTGTTAGGCATGCTCTTCAATGTAAATTTTAGGACAAACAGTA
TCTCTCCATCCGTTTCATTTTATATGATAGAGTTTGATTGGAAAAAGATTTTAAGATTTTATTATATTTGTGGCAGTAGA
AGAAATAGCTTCTAGGAAAAAGATGTGAGATGGAATATTTTGTATGAAATAGCTTCTAGGAAAATTTTCTAGTTTCTTCG
GTTTCATTGATGGCTTTCAAACCCTAATTCTGCATCAATTCTGAAATCCAAGTCTCTGATTCTCATGGTCTTTTTCCATT
CCATCATCAGCTGGAGGGAGTTATGACCCCCTAAAAATATCTTTGCTTTGACTCTTATCTATTCAATGTTCTGCAATGCA
TTTATCATATTAAGATAAGATTTTCTCTTTGCATGTATTACCCATACCATATTTTCAGGTTTATATATGGCACATAAGCT
CAGGAGAACTTGTTGAGACGTTGGCTGGACATTCTGGAACAGTAAACTGTGTTAGCTGGAACCCAGCAGATCCTCATATG
TTGGCTTCTGCTAGTGATGATCATACAATTCGCATATGGGGTTTGAATCAAGTAAAAATGAAACACACTGACACAGTTAG
TAATGGTGTACACTACTGCAATGGGGGAACTTAGAAGTCTTGGAGGCAAATTAGGGTAATGTAAAGTTAAGTAGATCCTG
TTCTTAATCATTTCTTTCTGTAGATTCTTTTAAATCAATGTCAAGTTAACATTTATGACAAGTAGGAACGTCAAATTTAC
ATTTAAGTCCACCAATAAATTGTGTACTCTAGTTCTTTTATTGATTTCTTGTGTGATTAGATAGATGATCTTTCCGTCCT
AGAATTAGTTAGTATGCTTTACTGGTTACTTCATTGGATGTGTCGATCTGTATTCTAGATTACGTTGTTATCCAACCAAC
TATGTTATCTTTTAGCCTGTCTGCTGTTCTTCATCCACCATCTACAACATGTATTTGGTTATAGATTTGATATTAAAGAT
TTTATGATTTATTAGGTAGATAAGAAATGTAGACACGGTTATTTTGGTTTTTTTAGAGGTGTCTTTGTCATTTGTTTGCA
TGCATTCAATGTAGGTCTGAACTTTAATGGTTCAAGGCATTGGCTTATGTTAAGATTTAAATGCTTGTTTTCTCTGAATA
GGTCTTAATTATCATGACCTTAAACAAAGTCTATTGTTATGATAATTTTCATTACCACGTTGTCCACAATCACTAATCAC
CATTACGCTCGCCAACCACCTTGCGACTGCCATCAATGACAACCGTTAAAGCACTACTATCAATCGCTACCACACTTATT
AAACTCATCATTCCCTTGTAATTATATCCATTATCACATCACTATTAGTCACTATCATTATTGTGGTTACTTCTTATTAT
CAACTACCTCAACTATCACACAACAATTGCCACTAACACCATCGTCAATCACTACACATTTTTCAGTTATTACTATCAGC
ACCGTCATCTATTAACATCAATTAACTCCACCACTAACCACTTTCACTATCACAACAAACACTGCCATCATTATGAGCCT
AACCACCATCACCACGAACCACTTAAATAGTTATAAAGGAACATAAATGTTTCATTTTGACTAATTAATTAGTAATTTTA
GTTATTAAATTAATATTTTTTTGAAAAAAATAAATTAAGCACATTCAAATTGAAAAAAAAAATCTTAATTATTTAGTTCA
GATCTAGAGATAACATATCTTAATTATTCAGATGATCATTGAGATTGTATTGATGTTAATGCAAACAAAGTGGTATTAGT
CTCATTTAAATTATCCCATTTTGGTTACTGTGTAGTTAAGATTGAATAGCACAGTTTACTCTTTAAATAAATTTTAATCT
TTGCTTTTAGAAATAAAATTTGCATCTAATGGAATATAAGTTCTTTTAGGATGCAAAAAAAATAAGTTGTAATGATTTAA
AAATATAAATTTATGACCAACAAAAAAAACATTTGCCCAGAGGAATAAAAATTAATGACAAGCACAAAATAGGGGAAGAA
GTGCAAATGACCTAATACAAAAATTGAGGTATAATTCTCTTATAGCTTAGATAGAAGAGAAAAATTCAAAAATCACTGTA
GTTTTATAGCTAATTATCAAGCATAATTGCATACTTATAGTTACAATATTTACCGCAAGTTTTTTTTTATTGCAAGGTAT
TTGTATTTTTTATTAATTAATGTGTGATATTTCGAATTCTCATTATTAATGAAATCCAAATGATCAATTGTATTTATTTT
CGCAATAAATATAATCAAGGCGAAAATAAAGAAAATATAGGGGTGTATTTAAAGATACAAACCACCGAAATACAGATATG
TAGGCGTGGATACAAAATTACAAAAATATAGTCAAACAAAAATACACACGTAAGAATACAATTAAATAAAGATATAAACA
CCGAAAATACATCTCATACCTTAAAAAATTAAAACATGCATGGCAAAATACAAGAGTTTCTTGTTGGAAGAAAACCGTTA
TTTTTAGGGGTGTGCAAAAATCGAATCAACCGATAAATCAAATTGAAAAAAGTGCCATTGGTTTATTGCTACTTGATTAT
TTGGTTAACGAATTTTTAATGGTTTTATAAAAAAAAATTATTGGGTTACCGGTTCTATTTTGGTTTTTTAATATTGGATT
ATTGGGTAAACCGATAGTAGTAATTTACTGCTTTAATTACTCATATATAAATATTAATCTCAATAACCTACTTGTTATTG
TCTTTACCCTTTAATTTGTCCTTCAATTCACACTTGCCAGTGAATTTGAGTTTACAACTTCACATTATACAAACTTCAAA
ACCTAAAGTAAGCATTATATTCCTCTTAATTTCTCTTTGTGTTACAGTTATATAGTTTTTTTTTCATGTTAGTATTATGG
TTTCTATTTTATCATTATTTGTAAAGTTACATAATTATCTTATCGCATCAAATTGTTAGAGAAGTCATATATTTGTTTTA
TAAGCATTTTCTTACTGGTTAAATCGAAAATCAAAAAAATAAAAATTGATTAAAAAATATCCTATTAATTTTATTATTGG
TTTAGCGTATTTGAAAACTGAAAAATCGATAAACCGAATCGATAATACATAAAATCAAATCTAACCGATGCACACCCCTT
GTTATTTTCCTTATGACGGTTTTGCTAGAGTATTCCATTGGGAGAAATAAAGGAACATCTACTCTGCACATTTAGGGTAT
GTTAGAAAAGTCGTATGAATTGAATTTGAGTGTAAATGGATCTAATTATAAAGTTTGACCTATTTGTTTGGCAAAGTAAT
TACTTGGTTAGTAATAGAGAGGGGATAATTACACTCTAATTCTTAAAGAGAGGTGAATAATTACATGGTGTGATTAATAT
ATATTTTTTAATTTCTCCATATACTTTTAAAAAAAATTCTTAAAAAAAAGTTGTTGTTGTTGTTATGATCTCATATTCTT
TTCTACTATTTTTAATAGTAGGCTGCCTCTTTATAATATTTATTTTAATAAGTCGTGTTGAACATATAACATCTATTACT
ACTACAAGTCCTCGACTTTGATACCAAATGAAGACCTAATCACTTAATGATACTCAAGGATGGATTTTCATGTCTACAAA
AAAAAAACTATACAAAATTTTGAAATAAATTGACTCAGAAATTTTGAAGGAAAATTCATAGACATGAAATCATAGACTAC
TTCAAGACCATCATTAATGTCTACAAAAGCTCAGTGAAAATGACACCATAAATGAATGATCTTAGTCCATTCAATCAAAC
TACCAAAAAACTTCAAATGAAGAAAGATGACATCTCTAGATCTGAAATAATTGTCTCATATATGAAAGAAGTAAAACAAG
ATCATTTAATGAATTTTTTTGATATAGAGATAGCGGATGATATTTTTATGACATCATGATGATGAGACATGTGTTGCTAG
AGAATCTCAAAGTGTTCATAACACTGAAGAAATTGATATTGAAGCCTTTCTACATCAATTCAAGGCACAAGTGAGAATCG
TCCAACAATAAAACCTGCAAAGAAAACGAGAAAGTTTAGAAAACAAGACCAAGACCCCACTTTGAAAATTATTAGGGGAG
AAAAAAAAACTATTTTTAAAAAGTAAAAATTACCTAATAAAAAATGTAATAATTAAAGTATAAACTCTATTGTCCATTAT
TATCGATTGTTGGTCACTTAGTATTATTTTCTATTTTGTCGTTTAGTTGTGGAATCCTCTATATAAGAATTCATTTTATG
AAGTAAAGATGCAGTTTTGGAACCTCCCCCCTCCCCCCAATCTTTCTTCCGTCTTCTAAAATCTTCTTACATACGTAATA
AAAAATTGTGTATTTTTCATTACATCTATAAGCTTTGAAGACGTTTCAAACACATAAGATAAATTTTTATTTTGACTCTA
TTAAAAGTTTATTTCATTGATTTTCTAGCATAAATGATAGGCTAAATTTTAATGTGTTGAAGCTGAACTATAACATACCA
AATTACTGCAAGAAATGGTAAAAATTATATTTGGAGAACAAATCAGTAAAGATACTAAGGTCAAGTGTGAAAACTCCAGA
TAGAATGTTCAAGATATTTTAAGGGTCCTGTTATGTTACCCGTTGAGTCAAAAATAACGTTTGAGGGATTGCTTTAGGAC
AAGGGATAATTTAAATAATATCATTTCTAGGACTGTTATCTTGTAAAAATTTCTTGAAATCACTAAGCGATTCAGTCTTC
TTTTGGTATCAAAGCTAAAAATAAAAAATAGTACTAAGTGGTCAACAAATCGATAATAATGATCAATAGAGTCTATATTT
TAATTATTACGTTTTTTACATACAATCAGTGGCGGATGCAGGATTCAGGGCTTGAACACACAACCTTAAGGAGTTTTTGC
AACCCCTTACCCACTAGACTAAACCTTTTACTTGTATCAAAAGGTGTCAATACTTATATATATATTTATTAAACCAAAAT
TTTGACCTCTACCTACAATGTAATTTTCCGACGAAGGGGTGTCACTTGACACCCCTTTGGCCAAGGTGGGTCCCCCCCGG
CATACAATGAAAAATTAATAAATTGATATTTTCTCCTCAACAATCTTTTCAAACTGAAAAGATAATGATAAATAATTCAT
TTCACTGCATTTTCAAAATTATTTTGAAAATGATATTTCTTTAGTCACTGCTCAACATATTAATATTATGATTAAACAAC
AAAAGTCTGCTAATATTTATATGAATAATTTAGGAGAGCAAATAGCTTCTATACATGACAGAATTGATAGGGTATTATCT
AAAATCAGAAAATTACATGAAGATGATAATACTAAAGGAAAGGAGAATATGACTACTAAGGGTGTGCAACCCCTACCAAA
AATTATAGATAGTTTATAACTAATCGAGGGATTCCTCTTTGTTGTTCAACATGTTTATTAACATAAAATGCAGTACAAGA
CTAAAGTGATTTAGAATACCTTAAGACTTTTTTGTAAAAAAGTTTCAATATCTTTTTTACACAATTTCAATATTTGAGAT
TCATTTGGCATTTTATTTTCAAAAGTCCACCGGCGGGGAGGGGTTCCCTCTTACCCTCTTTCCTTTCCCTAGTATGAACC
TTGAGTCATCAAAGCCTTTTCTGACTCGACCTGGCCCGACAGTTGGTAGGTCAAATCACTCTGTCCAAGTGATTGAGTTG
AAGTTTAGGGCATAGAGCGAAGCGAGCCCGGGGAAAGGAGTAGAATACTTCCCCCACCTTTGTATTATCAAAACAGTCAA
GTACATGGAGGAAGATATAGACCTCTGCCTCCAGAGCCAAATGAAGAATGAGAGATTTCATTCTTCTGTTATCTATGATT
ACAAACATTGTAAGATTTGGGAGGATGAAATTCTCACCTAATGTAAAAGTTAGGGTGTGTATAAATGAGTGAGATATTGC
ATAAAATAGAAAGAGTTTTACAAACTCTATACTGCTAACATCACTAATCACAAAATGATTTTGCTTTGGCCTGATTCTGA
GGTGCGGAAAGCCTTGTTGATCAAGCATCAGTGTGACTTTGAAATTGTGTACCTTTAATAGGAATATTTGACTCATTTAT
AAAACTTATTTCATAAGAAACACTAGTCTATCAGATTTAGAAGTCCTCTTAGAAGAAGAATTCAAAGAATTAAATATTAG
TCCTATTATTATCATTATCATTATCATTATCATTATCGTTATCTTTATTGTCATCGTTATCATCATCGTTATTGTTATCT
TTATCGTTATATTCTATGTTTTAAATTAAAGTAAAATTTTATTGCTGAATATGAGGCTATAGATTTATGTTTTCCATTTT
TTCATTGATATTTACTTTAATCATGTTGGAATTTTTTTTAAAAATTGAATGGTGGCTAGATGGTCTTTTAAATAATAAAA
ATGGCCCAAAGGGACCATATTATGTTATGTTAAAATTTGACATAATAATATAAATTTTTTAAAAAAAATTTATGTTATAT
TTTCTATTCAAATTTATTAAGTTTAGAAATATTGACATGTAATTTATTTTTCAATTTAAATTGATAATTATATTTTTCTT
AATATTTGAATGACTTATTGCATTATATTTATAAATTTTTTTAAACATGCATTCCATGATATTCTTAAAAAATATTTACT
TTTAGTTTTAATGATTAATTAAATTAAAATAGTATTAATAAATATATTATTTAAAAAAGGGAGGAGTATTACTGAGAATG
TATTATTGGCTCAGGAAATCATTACAGACATCAGAAAGAGGGGGAAACCTGCTAATGTGGTGATCAAGTTAGACATGACC
AAAGCATATGATAGGGTGGATTGGTTCTTCTTGATAAAGGTGTTGGAAAAAATGGGTTTCAATGCATTGGTGATTGACAA
AATTTGGAGATTATTGGCTAATGACTGGTACTCTATCCTTATAAATGGCCAGGCCTATGGTTTCTTTCACTCATCTAGAG
GGGTGAAGCAAGGAGATCCTTTGTCTCCTGCTCTATTTATTATATCTGCTGAGGTATTGTCAAGAGCTTTGAACAATCTA
TTTGACAACAGGGATTTTAAGGGTTTTGGCATGCCTAAGTGGAGTGATAACATTAATCACCTTGTATATGCAGATGATAC
CATAATATTTGTATCTGCAGACAATAGATCTTTGGTATTGTTAATGGATATTCTGGAGAGATATGAGAAAGAATCAGGTC
AGAAAATAAACAAAGAAAAGAGCTTATATTACATGTTAAATAAAGTTGCTTTGACTGTTGTTCAAGAAGTTGGGAGTACC
ACTGGTTTTGCAAGGGGAAACTTTCCTCTAATTTATCTTGGATGCCCAATTGGTCATGCCAAGAAGAGGAAAATACATTT
CTCTGAGCTAGTTAAAAAAGTACAGAATAAGCTTAAGGCTTGGAAAGCAAAAATGTTATCCTTTGGAGGTAATATTGTGC
TCATAACTACAGTCCTACAAAGCATCCCGATCTACATGTTAGCTGCAATTATTCCGCCGAAATGTGTTATTCAAGACCTA
CATAGAATCTTTGCAAAATTCTTGTGGTCTTTTAATGAAGAAAGGAGATATAAGCACTGGGTGTCTTGGGATAGTATTTG
TCTACCTAATGAGGAAGGAGGGTTGGGTTTTAGATCATTGTTTGATGTACCAAAGGCTTTATTTGCAAAGCTTTGGTGAT
CTTTTAGAACAAAGAAGTCTATGTGGGCTAATTTTCTATGGAACAAATATTGCAAAAGACATAGACCACAAGTTGTTGAT
TGGAATGGAGGGTCTCAAGTGTGGAAGTTCATGTTAGAAGCTAGAAATCAGTTTGATCAAGAGATTTGGTGGGAACCAAG
ATGTGGTAATTCAAGTATCTGGTTTGACAACTGGACTAAACTTGGTACTCTTCATTACTACTTACCTATTGGGGTTGATA
ACCATTATCATTTGAAGGAGGTGAAGTCCTTGATGACACAAGGGGATGAAATGAGGAGTTGCTACAGAATGATTTCACGG
AGGAGGTTTGTCATCACATAACTCAAGAGGTCCAAGTGATGGAAGGAATTAGAGATTGGGATAAGCCCTGGTGGATGCAA
AACAGTTCAGGCAGATTCTCTGTCAAAAGTGCCTGGAAACTGATAAGGCAGAGGCAAGGGGTGAATGATGATTTCAAAAA
TATATGGATCAAAGGGGTACCTTTCAAAGTTAGTTTTCTCTTTTGGAGGCTATGGAAACAAAGACTACCGGTGGGGGAAA
TTCTTATCAGAATAGGTATGGTAGATGAAGTTCATTGTTGTTGTTGTGATTCTAATGTACAAGAGACTATAGAGCATCTA
TTCATATCATGTCCAGCAACTCAAATGCTTTGGGTGAGTTATGCAAATATTGTAGGCATTCAAGGTCCATTTATACAGTT
GCAATAAACAGTTAAGATATGGTGGGAGGCTGATTGTGCAAATAAATTGAAGTGTATTGTTAAAGCTGTTCCTGCTTTTA
TTATTTGGGAGATTTAGAAAAGAAGGAATTGCATTGCTCATGGAGGAAAAAAATCTATTCATACTATTCATTTAGAGGTA
AATAAAAACTTATTTCGATAAGTTTCCTACTTATTTCCATGGTTGAGAGAATTGCCTAGGGACTGGCCAAAGATAGTGCA
ATTGCTTGAAAGTTATACGCCCATCTTAAAATGCAAAGTTGTTTATTGGGAATTTCCCAACAATGGGGGTATAAATGTAA
CGCAGATGGATCAACAAAAGGAAATTCTGGACCTAGTTCTAGTGCTTTTTGTATTAGAGATTGTGAAGGCAAGTTGATTT
TTGCTGAATACAAAATGATTGGGGATAAAACTATTTTGGAAGTAGAGGCTGAAGCTTTGTTAATGGGTTTATAATACTGC
ATCAATAATCAGTTGCTTCCTTTGATTTTGGAGAATGATTCGTTGACTCTTATCAAGATCCTTGATGGGATTTGGGAAGT
ACCATGGGCCATTTCTCCGAGGATATTAAAGATTAGGAGGCTAATGGAAAATTAGTTGATAGAGATGAAACACACGCTAA
GGGAAGGGAATTCCCTGGCGGATTATTTTGCTAACCTAGCCTTTTGTTTTGTAGGTACAATGTCAAAGCAATTTAATTCA
AGTTTAGATGTTCCACATCAAGGTAAAGTTATAATTAACATGGAAAAGAGCAAAACTCCTAACCTTCGATTTACAAGATG
TCAAAATAGGAACTACAAATTGATGGACACCACAATAACAAACACAAATAGTCAAGGGATTGGATAGTACCATAGTCACA
AATGGCTAGAGATAGGGTTGACATATACAAAATGGTAGGAGTCTAAGAGACGAACCTCTAGATATGGACCTTTAGCAGTG
GTATCAACCTCTTTGAGGTTCAACCTGCTGAGGAAAAGATCAATAGGTAAGTTTTCGAAGCTCCGTCAACCGATTTTATT
TAGTTTTAGAGAGATCTTACCGTGAAGTTGTTCAAAAATAGAGATAAATGGAGCTGAAGAAGTCTTCTTTGGTACCGATT
TCATGACGTTCGTGAGAGCTTTGAGCGTCTAAGTGAAATTCGACCAAGCTCCAATTTATTTCTCCTTTCAGTTGCTGCTT
TTGGTTTAAAAGATCTCAATTGACTTCACTGGTTCTGTAGCTTGCCAACAACTTGGATTGATTAGAGAAGAAGAAGATGG
AATTTGTTGAAGTTTTGTGGATAAAGAAGACTGACTGTTCACTTTCCTCTTTTGTTTACTAGTTTTTACAATTTTGTCTT
TCTTGTTTTTGTTATTTTGATTTGGGTCTTGATTTGGACCTTTTGTACAATTTTTTGTTTAATAATAAATGGCTCATAGC
CTTTTAGTTATATATATATANNNNNNNNNNNNNNNNNNNNNNNNNNNNNNNNNNNNNNNNNNNNNNNNNNNNNNNNNNNN
NNNNNNNNNNNNNNNNNNNNNNNNNNNNNNNNNNNNNNNNNNNNNNNNNNNNNNNNNNNNNNNNNNNNNNNNNNNNNNNN
NNNNNNNNNNNNNNNNNNNNNNNNNNNNNNNNNNNNNNNNNNNNNNNNNNNNNNNNNNNNNNNNCTTGTTTATTAATTAA
TATATTTTTAAGAGCAATATGTATTTAAATACCTCATTCAATATCATTTACAAAAGAAGAGATGTTGTTGGGATTTATTT
TTCGGACATAGAGATTCCGATCTAGCAAGAATACTACTGTCATCATTGTCGATGGCCATTGAGGCCACTGGTCAACCCTC
TTCCTCGGCTGACCAGGGTACATGTGTCTAGTTTCCACCACTTACACATGCTTCTATGTGTTCCGATATTAACAATAATT
TTCTATCGTGCCTACGTTTTGAATCAGATGATGTCCCTGTTAAGCATAAGTACGCACATTCTTAGAGGATCAAACGTTCA
TAACCTAGTAATTTATATTGTTGAGCCAATCCTAGTCAAGATCCTATGCTATAACAATGGTGTACTGACAAGTCCACGAT
TTGGACTCATTTAGGTTTTATTTTAATAGATTTAGTGTCCTCAAATGCATATTTTGTGCCAATAACTGATGTAAATCCTT
GATTTTTAGGTATTTGGATTGAGGAACGAAGCATAGACACTAATGAGCAAAAAGGAACAAGGTAGTTGAAAGAACGAAGA
AAAGAGGGCATGATTAGTGTACTGACGAGTCCACGATTTGGACTCATTTAGGCTTTATTTTAATAGATTTAGTGTCCTCG
AATGCATATTTTGTGCTAATAACTGATGTAAATCCTTGATTTTTAGGTATTTCTAATGAGCAAAAAGGAACAAGGTAGTT
GAATGAACGAAGAAAAGAGGGCATGATGATCGCCTAACCCATTAGATGAGTTGCCGAATGGCCATGATCTCACCTAAAGT
TCCAGTGTGCCAAGCCCTGAAGGAGAAAATCAAGTCATAGAATCGCCGAACGGTTCCGCGATGCAATGCTAGATCGCCCA
AAGTTACAAAACTTGAAGATGCTGAAGACCAAAGCAAAAAGGTGATAGAATTGACCAAATGACGGATCACCGAGTGGATC
AACGATTCTGACTTATTGCATCGAATGGTCCTTCACAACATACATTTTTATTAGTTTTCATTATTAGTTTTTGAAGTTTT
AGAACTCTAAGTTTGGAGACAATATCTTTCTTAGCTTTGAAGATTTGAAGATTCCATTTTAGAGAAATTGGAATTGGGTC
TTTGAAATTCTCCAACCTTGACCTTTGTAAAGATGAAATTAATCGTACCCAGTTGATGGAAACACAATTTGGTAAAGATT
TCTATCTTTTCATGATGTCTAGCTAAAACCTAATTCTTGGGGTGTGATTACGTGATTATGGGTTGATTTAGTTGTTGAGT
ATTGTTGATTGATAGTTTAAATGTTGTTTAAAAGTGATTTCAATCAGTAATTGTGGTTCAATTTAAAGGGTTGTAATTGC
AAATGCAATTCTAACTTCGTGTTTTTGGCTTGCACAAAAGAGAGGTTTTAAAACCAAGATTACTGATTTGATGATTTGTG
GGTATTGGGTTGTCATGGGTTCAGCTCGAGAGAGTGAATCCTAAACCCTTTTCCACACATTCAGCTTAAGAGAGAGTGAA
TGGACTAAAGCGAAGGTTGCTCTTAATTGTTGCTTATTGGTGTTCGAGAGAAACCAATTTGATTCGAGGTAAATTATTCG
AGATAAAGTTTATCCCCACTAAAGTCTAGCTTATTCACTGATTTATGCTTCCTATGCTGCCACTCTCCGCGGTTCCATTT
CCAAGCGGTCAAAGCCCCTAGCTCAGGATGCACTCACTTCCACTTTGGTTCGAGGTTGTCTGGTGGACATATCACCTACC
ACGATCAGACGCTTTCTCTATGGCCCTACCACGGGTCACTCTTGGCCTCTCAACACAGCTGAGTTTGACTACAGATGGGA
CATCGTGCGGAGTGGCGCTTTCCAGAGGAACGCTGAGCAGCGAGAGGCTGTTATACTATGGTTGGCCAGGTACATTGCTG
CAGATGGCGAGCGTGCGAAATGGGTCGCCGCTCCACGGTTGGGCATCCGGAAGGCCACGTTAAATTTTGTGGCCAAGTTC
TTCTGGCTGCTGGTGCGTAACAGAGTGTCGCTGACAAAAGCTGACAATCAAGTCACGTGGGACAGAGCAGTCATGGTTGC
AACATTGGTAGCAGGAGTTGAGATTGACTTTGCCCGCATGTTGCTGGCAGAGATTCACGAGAGGGCATTCAGGACCTCCA
CTACTTACCCTTTCCCCTGTCTAATTTTTCATTTGTGCAGGGACTCTGGAGTGCCAATTTGGCATTGTGACAAGTTAGTC
CACCCTACAGGGGCATTGGACATCGGTCTTATTCGAGATGAGGCAAATGTGGCAGCACCTCACAGAGAGCCTCATGTTGA
GGTACCTCCCTTGGGTGCCGATCTTGCAGACACAGTGGGGCAGGCACAGGGCGATGACCCCAACATCCCAGATCACACCG
ACACTGTCCCGGGCTCCTCATCTCAGGCAGCTAGTTTGGCTCCTAGTTCTTCCCGGTCCACACCTCAGTTAGGAGCCACG
TTGTCCCATTGGCCAGAGTACAGAAGTTAGAAGCTCAGATGGCCACCCTGCTGCATCATATCCAGCCGTGGATGCAAAAG
TCGATAGCCGAGTCCGAGGCCAGAATGGAGCGCAGGATGGAGGGGATGATGGACTGGAAGGTCCAGGCTGTTAATAAGAG
CCTCGATGCCTTTGAATTGCGAGTCCTCGAGCGATCAGCCCCGACCATAGATCTATCTGCTTTGCAGGCTGACTTAGCCA
GCCTCCGGATTGATGTTGATGCCATTCTTGCCGCACCTTCAGTTGAGCCTCAGGTTGCACCTACTGCACTGGCTGATGAT
ACAGTGCTGGATGCTCTATTCAGTGGGACCGCCGAGGAGAAGCTTGCCCCTACACATGCCAAAGGCAAGCGGCACCGTTC
TTATCGCATTGAGGAGGAGAAAGCTCACAAGAGACAGCGCTGGCAGGAAAAGGAGGCATGGAGGGCTTCGAGGTTAGACG
AAGAGTTGCGCCAGCAAATAGTGCGTGAGAGAGTTGTAGGGGCATCGAGTTCTGCCCCAATTGTAGAGGTCCAGCCTATT
TTGGGGGATTTGGTGAGCACCACTGATGGTGCGGAGTGGTTGATAGAGAGCACTACTGAGGGTGCTATGATTGCTGAGGT
GGGCACTACTGAGGGTGCCCCCGCTATTGTTCCAGCGGGCTCCGGGAAATCGGACACCCCTACTTCTTGATGATTCGCCG
ACGCTTTGCGCCACAGGTTTGCTTCACCCAATCTATTTTCTTTTAATGTTTTTGTATGCCTTGGGGACAAGTGCATCTAT
TTTTGTTGGGGGTGGGGTAAATGGATTGTGAGTGATAGGGTGAAGTCTGAATAACCCAACTCATGAATCCTCTCTTGGGG
TTTTCTTGCCTGTGTTCTTTTTCCCTAAGAGACTGTTTAATTTTTGTTGAACCGGCATGTCTTAGGATTGTATGTGTAGA
AGCATGATAAAGAAATAAGCATGATGGCTTATAAGAAAATGATACCCGTCAGATTTTAGGATGAAAGCTAGAAGTTGTAG
GCTACGATTAGTTGAATATGTTGGCTCTGAGTATGACATAATATCGAATCAAATCGATGGCATGACTTGAGCTGAAACTT
GAACTGGGTAATCTGATAATCTGATAATGAAACTATGTGCCAAGAGTGGGTGAGAATCGTTGAGTGTTCAAACGGTTTTT
GTGCAAAACTAGAACTTGCCCGGTTAGTCCTACTAAGATAATTCAATCTAGAGGTTAGGAAGTGATCATAGGCCATTGTT
CTGAAAAGTCCACAAATTGACTAAAAGAAGGATCCAACTAAATGAAATATCCCTTTGATCCAAAGTTGAGCCTAAAAGTA
AACCATTTCTTTCTAAAACCCCAAACTCACCTTCCCATAATCTACTATGTTGGCCCCGGTCCTTCCTTGGACATGTGCAC
TTCGACTTAGGCCAAAAGCCTAAGTTGAGGGTGGCTAATGTAAAAATTAACTTCAATCTTGGCCCTGACCCGATATCGGG
TATTGTGCACCTCAACTAACGAAAAATCCATAAGTTGAGGGTGGCTATGAAAGAGGAAACTGAAAGAAAAATGGGTATGA
ACAGAGTGATGTGAAAAAAAATGTGAGGAAAGGATGTGACTTGTTGAAAGCTAAAAGAAAAATAAAATAAAAGTAAAGTG
AGCTACAAAGTCTAAAGTCACATCCGTGGTTGAAGAAAATTAAGGGAAAGAAGGTAAAGCGATAGTATAACAAAAATAGG
GCAAAAAGAGGTTAAAAGCCTAGTGTAATGTCAAGGAGGGCAGAAAGTCACTAAGCAGTACCCAAATGTACCACACCTGA
CCCTGAGCCTACGTTACAAGCCAATAAAGTCCTATAGTGATCCTAGAGTCTAGTTTGGAGAGTCTAAGCAGTGAAAATAA
GGGCAAGCTTATGGCATTAAGCACTAACTATATGTGAAATTACTTCTGAGCGTGAGTGTTGAATAAATCCTTGTACCATG
AATGACATTCATTTTTTTTTAGAAAAGGGGATTTCGTTTGAAGTAAGGGCACTAGTTACATTGTCGAAAAGTTGGTACCT
TGGTGACAGTGAGAAGGTGTCTGTTGTGTGTCAGTTGGTCGATTTGTGTCATGGTCTGATCTGCATGGTTTAGCTTGTCG
AGTCTAAGAGAACAAAGTTGCATTTGAAAAGTGAGGGGGGTAGAGAGCCATGTGATAGTTTGGGCCTGAAATGCTTGCTT
CTATACAAGTGTCATTTAGAGTCTTAATGCGTCGCTTGAGGACAAACAACGAATTTAAGTTGAGGGTGTTGATATACCGT
GAGTTTACGGTATTTCTAATACATTTCACTTAACAGTTGTCTGTGTCTAGGGCCTTTTTGTATTGGTTTTTATGTGTTTT
TATCGTATTTTGCAGGAAAAATGTTCAGGCGCAGACGTATAGAGACAGCGGAGAAAAATACAGAAAAAGGGCATTCACAA
AGGTGATCTACGAACCGTAGTTCCATTGACGGTCCGTAGGTGATGACCGTAGATCAGCAGGCAAGGTATGGATGACAAAT
CAGGGAAATCTGACCAAGTGTGGAACCACGGTGACCATTGCTACGGACCGTACTGATTGATCCGTAGAATGATACTGCGA
GGGTTCCAGTACCTGATTTTTGAAGATTCCAAGTGTGGAGCTACGGAGGGGATTGACGGACCGTAGATCGATCTACGGCC
CGTACTGCAAGTCCGTCGTTTGCTTCAGAGAAGCTGATTTTTGGAAGTTGAAATATTTTCCAAGTCCTAGCTGACAGAAG
GGACTTACGGACCGTAGATCCATCGACGGTCCGTAAGTCAGTCTCGTGGAATGAAGACGCATGCCTGAACAAACTTTCCT
TAATTTGTTTCCTTTTTAATTTAGGATTTGTTTTCTATAAATAGGGCATGTAAACCTCCTTTTTTGGGGTTAGACATTAT
TATTCTAGTTTTACTTTGTGACTTTGGAGATTAATTTGCAACTCTAGCAATTATTGATATTCTAAGTTCGTTTTGAAGAT
TTTGGCTTTGCAATTCAAGTTAAATTTCTGGGTTTATTATTCTCTTTACGTAGGTTCATGGTTTCTTCATCTAATACTAT
GAATTGTGTTCTTGCTAATATGGGTAACTAAATCCACAACTAGGGTTGTGGGAACCATGAGCGATTAACAAAGTAGGAAT
AGTAAATAAGCAATTCTTGAATAGTGTTTTACATGCATTGATAATTCTTTCATTTAGAAGTCTTTTTAACGAGTGCACGC
GTTAGAACTCGCCTTGTTGCTACTTGCCGGACCAAGGAGGTAATCAACAAGAAAAGAATTATCAACATAGATTTAGTGTG
ATACTATCTAATAGGCTAGTGTCGATTGGTGCGAAGTAATAACTAAGCCAAACATCGATTATGATGTCTAATATGAGGTA
AAGGTAAGGGTTAGTAAATTATACACACGTAGCCGGACCAAGGTGCGGGGTGAAATTCTCTAGATGCCGGACCAAGGATA
TAGAGATACCTAACTTATCACTTTGCATGTAATATACTAGGAAAGGATTGCTGTTACTAGGACTATTTCGTTATGAGCTT
GCGGGGAACACGTATACCCTAGTTATTTCTCTTATCTTGATAACAACCAAAGTTGAATTTTGATTACTGATTACTGATTA
AATTCTTACTCTTCGTTTCACACGAACAAACCCCCCTTTAATTACTTGTTTCTGGAAGTAATTTGACTAATTGAATATAA
TTGTTAGTTAAAGTAAAGTCTAAACCATTTTCCTCGTGGGATCGACCCCAACCTACAAGTTGGGTTCTTTACTTGATAAC
GACAGATTATACTTCTGTAGGGAGGTGTAATTTGAGCGTATCAATAATTAAAATCAAAACCCCAATATTTGATACTTGTG
TCACCCCTTAATTTGAAACCACGCTTGTTGATGGTTCGTTGGCACTATGCGCCATAGGTTTGCTTCACTCAAATCCATTA
CTTTTTTCTATTTTTTGTGTGCATTGGGGACAAGTGCACCTATTTTTGTTGGAGGTGGGGTAAATGGATTGTGAGTGATA
GGGTGAAGTCTGAGTAACCCAACTCATAATCGTCTCTTGGGGTTTTCTTGCCTGTGTTCTTTTCCCCCAAGAGACTGTTA
AATTTTTGTTGAACCGGTATGTGTTAGGATCGTATGTGTAGAAGCATGAAAAATAATGAAGCATGATGGCTTATGAAAAA
TGATACCCGTCCAAATTTTGTGATGTGGTTTAGAATTTATAGGCTAAGATAAGTTGAATGTGTTGGCTCTGAGTATGACA
TGGTAATGAATTAACTTGATGGCAGGACTTAAGCTAAAACTTGAATTGGGTAATCTGATAATGAAACTATGTGTCAAGAG
TGTGTGAGAATAGTTGATTGTTCAAATAGTTTTTGTGCCAATCTAGAACTTGCCCGGTTAGTCCTGCTAAGACAATCTAT
TCTAGAGGCTAGGAAGTGATCATAGGCCCTTGTTCTGATAAGTCCACAAATTGCCTAAAAGAAGAGTCCAACCAAATGAA
ATAAATGCTCCTTTTGATCCAAATGCTTTGAGCCTAAATTAGACCATTTCTTTCTAAACCCCTAACTCACCTTCCCATAA
TCTACTATGTTGGCCCCGGTCCCTCCTTGGACATGTGCATCTCGAAAGCCAAAAGCCTAAGTTGAGGGTGGCTAATGTAA
AAAGTAACTTCAATCTTGGCCCTGATCCGACATCAGGTATTGTGCACCTAAACCAATGGAAAATCCATAAGTTGAGGGTA
GCTATGAAAGAGGAAACCGAAAGAAAAATGGGTATGAAACGAGTTTGATGTTGAAAAAGAGAAAAAGAAAAAAAGAAAAA
AGAGAGGAAAGGATGTGACTTGTTGAAAGAAAAAGAAAATAATAAATTGCAAGAAAAAGATGAAAGTGAAAAATAAAGAG
CTACAAAGTCTAAAGTCACATCCATGCTTGAAGAAAATCAAGGGAAAGAAGGTAAAACAGTAAGATGTCAAAAATAGGGC
AAAAAGAGGTTGAAAGCCTAGTGTAATGTCAAGGAGGGCAGAAAGTCACTAAGAAGTACCCAAATGTACCACACCTGACC
CTGAAACTACATTACAAGCCAAGAAAGTCCTATAGTGATCCTAGAATCTAGTTTGGAGAGTCTAAGCAGTGAAAATAAGG
GCAAGACTATGGTATTGAGCACTAACTGTACTTGAAGTTACTTCTGAGTGTGAGTGTTGAATGAATCTTCGTACTCAAAT
TCATATTCATTGTGTGAAAAAGGGATTTCGTTTGAAGTAAGGGCACTAGTTACATTGTCGGAAAGTTGGCATCTTGGTAA
TAGTGAAATAGTGTATGTTGTGTGTTGGTTGGTCGATCTTTGTCATATTTTGATCTGCATGAATTAGCCTGTCGAGTCTA
AGAGAACAAATTTTGCACCCGAAAAGAGAGTTGGGATAGAGAGCCATGTGATTGCTTGTGATTAAATTGCTTGCTTCTAT
ACAAGTGTCATTTAGACTCTTAATGCGTCGCTTGAGGACAAACAACAAATTTAAGTTGAGGGTGTTGATATACCGTGAAT
TTACTGTATTTTTAATACATTTCACTTAAGAGTTGTGTGTGTCTAGGGCCTTTTTTTGGTTTTTATGTGTTTTTATCACG
TTTTACATGAAAGATGTTTAGGCACGTACATAAACAGAAAACGAAAGATGTGCAGAAAAGGGCATCTACGTAGGTTATCT
ACGAACTGTAGGTCCATTGACGCTTCGAAGATGGTGACTGTAGATCAGCAGGGCAAGGCATGGAAGGAGAATCAGGAGAA
TCTGACTAAGTGTGGAACCACAGTGACCATTGACCGTCCGTAGATTGATCTACGGATCGTACTGCTGAACCCTAGAATGT
GACTGCGAGGGTTCCAGTACCTGATTTTTGGAGAATTCTAAGAATGGAGCTACGGAGAGGGATCGACAGACCATAGATCG
ATCTACGGTCCGTACTAGTGTTCCGTCACTTACTTCAGAGAAGATGATTTTTGGAAGCTGAAATATTTTCCAAGTCCTGG
CTGATGGAAGGGACTCACGGACCGTAGATCCATTGACGGTCCGTGAGTCAGTCTTATGGATTGAAGACGCGTGCTTGAAC
AAACTTTCCTTATTTTGTTTTCCTTTTAATTTAGGACTTGTTTTCTATAAATAGAGTATGTAAACCTCGTTTTTGGGGGT
TAGACTTTATTACTTTAGTTCTACTTTGTGACTTGGGATTAATTTTTGCAAACCTAGCAATTCTTGATTTCCTAAGTTGA
TTTTGAAGGTTTTGGTTTTGAGATTCAAGTTGAAATTCCGGGTTTGTTATTCTCAATTACGTAAGTTCATAATTCTTTCA
TCTAAAATAATGAATTGTGTTCATATGATTATGGGTAACTAAAATCCACAACTAGGGTTGTGGGAACCATGAGAGATTAA
CAAAGTATGAATAGTAAATAAGCAATTCTTGAATAGTGTTTCGCATGCATTGATAATTCTTTCGTTTAAAAGTCTTTTTA
TAGGTGTGCAACGTTAGAACTCGCCTTGTTGCTACTTGCTGGACCAAGGAGGTAATCAACAAGAACAAAATTATCAGTAT
AGATTTAGTGCGATACTATCTAATAGTTTAGTGTCGATTGGTGAGAAATAATAACTAAGTCAAACATCGATGTGATGTCT
AATATGAGGTAAAGGTAAGGGTTAGTAAATTATACACACGTAGCCGGACCAAGGTGCAGGTGAAATTCTCTAGATGCCGG
ACCAAGGATTTAGAGATACCTAGCTTATCACTTTGCATGTAGTACACTAGGAAAGAATTGCTATTACTAGGATTATTGCG
TTATGAACTTGTGGGGAACACGTATACCCTAGTTAATTTTCTCATCTTGATAACAACCAATATTGACTTTTGTTTATTGA
TTACTTACTGAATTCTTACAATTTGTTTAACAAATCCCCTCCTTTTAATTACTTATTTCTGGAAGTAATTTGACTAAACA
AAGATAATTGTTGGTTAAAGTTAAGTCTAAACCATTTTCTTTGTGGGATCGACCCCAACCTACAAGTTGGGTTCTTTACT
TGATAACGATCGCTTATGCTTCTTTAGGGAGGTGTAATTTGAGCGTATCAATCACAAACCATTCTTAGTTTGTGAATAAT
ATTTTACCAAGTAATTTTAACTTTTCTTAGGTATTAAGATCACTAGATGTAACACCTCGAGTTTCCAAAAGAACTAAAGA
GAAATTCGTTCAAGTCGCCCTTTACTTTAAGTTTTGGTTATACTTCAACCACTATAAGTTTTAGTACATAAAGAGTTGGG
TGACCCATGAAGTATCAAATCGAAGGCCTTTCAGTTCTCTTTCAAACGCCGTTATGTTCGCTAAAATCCGAGTTCAGATG
AAGGAGTTATGCCCATTTGAGTGCAGGCTCTCTAGATAAGGCCTTTTGATCTGTTTTAAGGAGGGGTATTTTGGTCTTTT
TCTTATCCCACTAGCCTAACACGTTTTAACAACCCAATTTAAGGGGACAAATCAGACTTAGTCAATTCTAAACATTCCAA
AAGTGTTTAGAAGATTAGGGCAAAGTTGAAGAAGAGAAAAAGAAGTAAGTTTCAAGCGTTCATCGAGTTTCGAGGATTTT
TGCCAAGAACTTTGTTTCTTTAGAGGTATGTAAGCTTTCAGAGTGTTGGTTTTGTTCTCCCTCACACCAATCATGTAAAT
TTTACCATGGATTATTTCTTGAAGTCGAATTATTGAATTCTTGAAGTGTTCTTGAGGTTTTTGCTTCATTCTTTAACAAT
GGAGTCTTGTTGAGTTCTTGTGGTGAAGGTATTTCGAATGAGTGTGGTTCTTGATAGAATTTTGTGTGGGTTTTCATTTA
AATGGTGTTTGGTTTATGAATCTAGGAGAATATAGAGGAAATCATTCTGTAACGACCCAGCAAACTAGTAGGTGAAACTA
GAGCCTAACGAGTTTGTTTTTGAGTTTGATGTGGGGTTTTGAGTTTAAAAGTGATGTCCCGAGCTTAGGTTGAGGGGTTT
AGGGGTTAAACGTCAAATTACAACCCCCTAAGGACCAACCAAGGGTCCTTGAGGAGGACCCTAATGCCTAACCCCCAAAG
CTCCCCAAATTTGCCTATTTTGCCAAAATTTGGGACCTACGCCCCGTAGGTCCATCCATGCCCCGTAGGGCTTGGTCGTA
GGTCAAGGCTGTAGATGACAAGTTCCAGACCCAAACCACGGATATCCAGCATGGCTTGTGGACCCACCCACGATCCGTGG
GTGGGGTTTCGTGAGTCATCACCTGTAAGTTGTCCAATTCGGCCTAGTTGGGGGTAAAGTGGTAAATTCATGGGGTGATT
AGACGAGTTAGGGGTCGGTTATTATTGATTTATTAAAGTATTTTAAGGATTTTAAAAGTATTAAGCTCCCTTTCTCAATT
CATTATTTTCAAAACACAAAATAGAAACTACCCTCTTCTCCTAATATTCTCTCTCTAGAAACCACCATTGGAGAAGAAGA
AATCAAGGTTTGAAGATCAAGATTTCATCTTTTCTCTTCAATTTTTTTGGAGTTTCTTCAAGCAAGGTATGGTAGTCTTC
ATCCTTGGCTAAGTTTCATCAAGAAGCCCTTTCAAAAGATGATTTCAAAGTTTCAAAATTCCCCAAAAATCTAGGGTTTA
AATCTAAGAATGGGTTCAATTCCAAAATGTTTTCAAAGGTTTATATTTAATGAATTATGATTGAATTGATGAATTAAAGA
TGATTTCTGATGAATTTACCCCATGAACCCATGTTTTCCCCCAAAATACTAAATTGTGTATTATGATTTGGGTTGATTGA
CTATGGAAGTATGTTGAATTGATTATGTCTATATTGAATTAGTTATTGAATCATGATATTCCCCTTATCTAATGTAGTAT
TCTAGATGTTAGGGTTGAGTGTGATTCATAGCCTTGGAGGGCAATTTCATGAAGGTTGAAGTATGATTATGATGTTATGT
AAATGCTTTATGATTTCAATGCAAGTAATGTTATTATGTCTAGAATGTATTTGTGTTATTGTTGAAAGGTTATTCTCACA
AACACACACACTCATGGATGAATAATGAAGGAAGTTTCTATGATTATGTTAATGATGATGTGTTGATTGAAAGGCTATTC
TCAATTGTACACTAATGAATGATAATGACATGTTGTGAAAGGACTTTCTCACAATTTGGGGATTCTTAGTTGAAAGGAAA
TTCTCATCTTTGAATCTATGAGCTCTCTAATGAATGAGTGTTGGGTTTGAGATGGATACTCATCCATGAGTTGAGGCGGG
GTATCTAGTAGTGATCTCTTATCCCATAATAATGAACTAAAGTAATGAATGTTAAGTACTCCGTGGGGAATAATGCTAAG
CATCGAGTGGATATGATTGAGATGGATGCTCATCAGTGAGTTGAGGCGGGGTATCTAGTAGCAATCTCTTAAGATGGATG
CTAATCCGTGAGTTGAGGCGGGGTATCTAGTAGCAATCTCTCTATCCCATAACTATGAGCCCACATAGATTTATAGCTAG
TGGATCCACCTAAGATAAATGTTAACGGTCCTACCTTAGACAGGTAGAAATCCCTTATTCGCTGTGGGTAACATCAGGTT
TCCATGAATTATTCACATGGTCTATGTTGGTTAAGGCTTACCCCCATAAAGAATGTTAATGAACTATGCCTTCTCAAGAA
TGCACTACTTAGTGTGGGTGGTAGTAAGGGATGCCATCCATGCATTTCACAAGTAGACTTTGAGAGTAGTCATGGTTGTT
CCTGTCACGACCCAACCCACTGAGTCATGCGGGAACCCACTCTAATACCTAAGTTGGAGAACCCTCATATCGCAATAGTT
AAAACATGAGGAAAATTAAAAAAAAACAGAGATAAACAAAACAACATGATTTTATAAATAATAACTTTAGACACTCCTTT
GATAACACTTGTAAAGTAACTAACAACTCTGATGGATCTAGTCTAAACAGGTACAAGAGCTACTAAGAGTACAACTGTAC
AAGATAAATAAAAGACACACCTCCCACCATGAGGAAGGAAGAATAGAGGTTGTTGGAGAATTTATTCATCTTCACCTAAT
GAAACATCACCAACCTGCATCCACACTATGTCAAAAAGACATAGCAAGAGTAGTATCAGTACAAAGACACATACTGGTAG
GCATAATCGGTCAACCCGATTCCCGCTGCATAAAATAGTAAATCAACTAGCAGAAATATACGATGGACCTCTCGCTTCTC
CACCTTTACCCTTTCTTAAAAATACCTCCAATTTACACCAGTACTCTGATTACTATCCACCTCCTCAATCAACCTTCTTA
CCAGGTTCTTGATCATAGACTAACCATTATAACACATTAACGAAACCCCAATTACACCCACAAGCATTCCAACTAACCGC
TCACTTCGTACCCTTAATTCCTCGTCACATTACTCAACCATGGTCGCATAGTACACGACATCAAACTTCCTTACCACTAA
AACAAGTCTCTTTCCCCAAGGAAAAATGCACCTAAGCCTATTTCCTCACATACACTACGTCTACTTCTCGCCATTACGAC
ACACGAACAACCCTTGCTATCCATTACTCACCCCTTTAAAACTTTACCCTTCAACTATACCCAACAAGTCCGCTCAACAC
AAAGAACAATCAAATATATGCCTTCATAACCTATACCTACTAAGTGAAACATATATAAGCCAATACAATAATATAATCAC
ATTCGTATATGGAACATATACAATATCATCAACATGAAGAACAACAACACATTTTACATCCCTCAAGCTACAAAATTAAG
CAAGTCATTGGTTCTCTCATGGAACTCAAACCCAAACAGTTAGAATAACGGAACGTGGTACCCGATTCAATAATTATGTC
GAAACATGGCAATCGATCCAAATTAATTATGCCGAAATGTCGCAACCAATCCAAGTTAGTTATGCTGGAATGTGGTTATT
GATCCAAGTTAGTATGCCAAAACGTGGCAACCGATCCATTCAACACGCCACAGTCACAATCACAAGTATATTTCAAAGAT
TATACATTTAGGTCATGATTTCATGGCTTTCATAATTCATCCATCTCATTTAAACAATTGTGGCCAATTATGCGACATTC
ATATACATACAGGTATCATAATGAAGCAAGAACAACCATACGTCACACAATCATAAAATCCCAACCATTACCGCACATCA
TGCAACCCTAATTTGACCATACTCAGCCCTAATTCATCGTCTAAGACTTCTTTCTAGGGTTTAGATCATAAATCATTTGG
TGCACGAAGGCCTACGCATAAACCCTACTATCGATTTACATATATTACGCAAGGAGCACATATTTAAACAAATCAATTCA
TAAAACCTATCCTACCTGGGCGCCAAGAAGTTGCACAGAGTTTTGACTTCGATTCCGATCTTCCAGGCTTCGTGACGGTG
AATTTGGCCAAGAATTCGCAAGATATCACAATCTTCACACTAGAAATCTCCTTCTCCTTGCTTCCCAAGCTTAAAGTAGC
TTTTCTGAGGTTTCTAGGGTGTTTTACTACCTATTTAGGTATTTTAGAAAGATGGAGAAAATAGGATTTCTTGTAATTTA
CGTTCTGCCTTTCTTATCCCTCCTTGGCACTAGCTTAACCTGTGTTTAGCCGCCGCCCTAGTGGCATCTGTCCCGCTATG
GCGGGACAAGGGCCCAAATTTTTCCCAGATTTTGTTTCTCCTAAATAACGATGGTTTTGGGTCGTTACAATAGATGCCAA
TTTACCCCTCGTTCTTCCCTGAACGACTAGTGCACGAGCATCACGTGCCTTATTTCAATTTACTTTTTCAATAAAGAATT
GGTCCACTATGGAATCACAACGAATGCAGACCTTTCACTTATTTAATGCCCGAAAGGATACTATACGTAACAGACTAGAG
GAATTGAGGTAGTTTATAACGAAAAATGTGTCCAAATTTTCACGGCCTGATCCTGCCAGAGCGACATGCCTTCCACTAAG
GCGCAGCCGCTGTGGAGGGGCCTCTCTCGCTGTAGCAGGGGATCGTAAATAGTGAAAGGGTGAATGGGGAATGGTATCCT
CATTCCCTCCTTTTCTAACTCAGAATAACTCTCTCAACCACTTTACTCCGATCGTCTTGATTAAGGTAAACTTCTCGTCT
GTTGCACTCTTTACTTTCGTATTTGATTAATAGTGAATGCATACTACTAACTGATCGAATTAAAATGGTTTTTGGGGTAG
TTTTTGAAAATGCACATAGGTTGCTCAATTTGTTAGAAAAAACATAGCATGGTTACTTCCCTTACGTTCCCAACATTCCC
ACAACGTCCTGGGCGTAAGGATTTCGTAGAAATTCGATCGAATCAAAACTGAAAAGGTTGGGAGAAGTTGAAAAGTCTCT
TTGCTTTAAACTTGAATTAAAGGGGTATTTAGGGGTTATTTTGCCGAAATAATTGCATATTTAGGTTCTAGGGTAGTTTA
TATACTTTGAATTGCTGGAATTCTGTCGAAAACGGTGGTTTAGGGACGAAGAGACGCCATAAGGGCGTCTGTTGTTCGTC
CCAGATGAAGGTTGCTCTGGCAGCCTTTATCCCGCTGTGGCACCCTCTATAATTCTGCGCTGGTGAGATTTTGGCCGCTG
TGGCGGGATATGCCAGACAGTGGCTTGCATCCCTTAACCCAGAATTTCCTTTCTTCTTATTCAACCCTTGCACTGTCTAT
TTCCATCGTGTTCTAACGTAATATTTTTCATCACTTTTACAGTTTTTTCTAATTGTAGGTCAGAATGAAGAAAACTTACC
CTTCATTCGGTTCCCGGATGTCACGAGTTGGGAAAGGCATCATGACTACCGCAACATGGGGTTCTACTGTGAGAGGGGTT
TTGTGCTATTAAAGCTAGAGGAGAAGGCGCCTGCTTTTTATGCTTGCCTGATGGAGTTCGAATGGGAACCGCTGACTGAG
GCTCCCCCAGATGCATGCTCTACTTGGGTGAGGGAGTTCTACGCCATCCTACCTACTGTGCGATGGGACGAATCTCACCC
TATCATCCGTATTAGGGGTGTTAAAATTCCTCTGGATACCACTGCCATCAATGAGGCTCTAAAGGTACCGAAGGTCTCGA
ATGCTGGGTATGAGGCAAAACTGAGGGAGATGGATTTGGAATGGCTGAGAGACACTCTAGTTGAGCCTGAGCACCGGGAT
TAGGTTTACTGGGATACTACTGAGGGAATTGCTAGCACAGACTGGTCACCTGATGCTAAGAAATGGCTACAGTTGGTGAC
GAGGAGGATCCGCCCGTCGGGAAACTTTACCGACGTGACCTTTCCCAGGGCCTTGGCTGTGGCTTGTGCCAAACACGGTA
TAAAGCTAAATGTGGGGGCGCATATTATCTTTGAGTTGAAGATGTTCTACCAGGGTAACAAGAAGATGTTCTTTCTCCCT
GGTCCTATCACTGCTCTATGCAAGCGGGGGGAGGGGGGGAGTGCCACTTATTGACGCTGATGAGGTACTTCCTACGGATC
CCCCTTTCACCCTCTTTTGGTTAGAGCAGGTTCTACTTATAGGGGCAAGAGAAGGAGGACTGGCTGAGCTAGCACTAGTC
AGGCGGCCGCAGGGTCAAACGAGGAGGGAGGCAGTGACACTCGTACCCTGCTTTAAGTGTCACATGTAAATGAGGATTTG
ACAGCTGTGCGGAGGAAGATGGGGTCCCCTATTACTCCCACTGTTACGGTCCCCCCAAACACTGCCCTAGAGTTTGAGAT
ACTTCGACGCAAGCTGTGCCAGGAGAGGAGAAAAAACCTAGCGAGGAACCATATGATGATTCGGCTCTGGAAGATAGTAA
CGATCGTGTTTACCTATATTACTCCCGGGCATGAGATTCCCATAGCGAAGAAAGAGGATTACGTTCAGTTTTCGAGTCTG
GAGGAGGCCGTGACCGGCCTGGTGCCCCCGGAGGAGTTAGATTCTGACACTGATACCTCTCGGTCGCAGGGTTCTTGAGT
TACTTTCCTCGCTCCTCTTGGGATTGTAAATTTTTACAACACTCTATTTTTATCTTATGATTTCCTATGTTTTTTTGTAA
GCACATGGATGCTAGTTTTTGCTGTCTGATGTAGCCTTATTTTAACCTTAAGGTGTTATTATCTAGTTGCCTCCGTTGCT
GGACACTGTCTGACTTGTAGGGGTGAGTTCAAATTCAATTCGAGGCCTGAAATTGTGGTTAGGAAAAATAAGGCAGATAT
GCTGAGGTTCTGCCTCGCCTCATCCCGCTCCGGCAGTCTCGCCCTGGCGGGAGTAATCCCGCTCCAACAGCAAAAATTGG
AAACAGAACCTCTGCTACGATTTTTTTGGGGTTTTTCTATCTTTTCTAAATTTCACCTTGGTTCCCAGCTTTACTTAGCA
ATTTTCGAATAATTCTTCACAACTAGGATAATCGTGGTATACCCTCCCATCAAACTCATAATACGCGAACCAATTTATTC
TTGTTAATTCAGGGCCACAACTCATACATCCACATGATACACCCTGACATTTACAACTCGCATAATTTACACCAATTGGC
CAACACATTGCACATAATAAGGTTCAGACAGACATTTATAGTACACGTAATCACATCATCACATTCAACAAGTTCAACTT
TACATTTACAGTTAATTCAACCAACAAGACACACGCATTCAAAATTCACAAGAGACAATTCACAAACAATTTCAATTCAT
TAGTTAGTTCGTTCCATATATGACTGATGTGAGGCCAAAATACATATTTTTAATCATTATTTGCCTCACATTTATGATTT
ATATTTGTGTTTTTTGAGCATAATTTTTATGAATTGTGCTTAATAGTATATTTTATTTGTAGGATTAAATTGGTGTGAAG
ATGAAGAAATTTGGAGCTAAAACGAATTATATATGGAAGGTTGAAAAAGGAAATCAAGCAGGCAACTTAATGAATTAAAT
TGAATATAATAATACTATATATTATATAAAAGTTGCAAAGAATTAGAGTTGAATTGAAATTCTACATGGCCACGTGTCAA
CATTTGAAGACACGCAACACTGAAGCGGCGGAAATATGCACGGATACAACTGTTCACGTGGAATCCTATTAGGTTTTGGG
TTCCTAATTTGTTTTGGACTCAATTATTTTATTTAGGGTTTCCTAGATCTATAAATAGTCCATAAGAATAATTATTGGGA
GAGAAGGATACATTGTGAAAATAACTTTTGATTTAGGGTTTCTTCTTTTCTTCTCTTTTATTTTATTTTACAACTTTTCT
TTGAATGATTCGTTGTAATTGCTCTATGTCTATGTGGAGTTAAACTTCTCGTTCTTGGATTATATTTACTTATAAGATGA
TTGTTTAGTGATTTTGATTCGGCATGATTTGTTTATCATATTAGTTGTTCTTATATTCTTGTGATTACTATTTTGATGCT
TGATCACCATTGAAATAAACATATTGTCCGAATTGAACTCGGGAGAGGAATAAGAGGATAGAACATGGAATATAAGGAGC
ATGATTTTCTCTTAAAAATTAGGGTTAATTTGTATCTAGGATAGGGATATACCTAGAAACCATGCTTGGTCACTATACAT
GAAGAAATCATAATGCTCGATACTTAATCCATCCTATCCCAGCTCAACGATGTAGTTAGGGTGTTATTTATCGTAGGCGA
TTAGAGGTCGGAGACCATGATCATACATTTAACCCTGTGAATCAATAACTAGATAATCAAATAAGTTGGTGAAATTGATG
CTAAACATGATTGTTAGTTAAATTATAATCCTAGATCGATTCATTCATTGATTGTGTGAACATCTATCTTTCTTAAGTTA
ATTGCTTTTTAGTTATTTAAACTTTATTTTTAGTTTAGTTAATATATTCATCTTTTGAAATACTCCCCTTAAATAAATAA
TTAGAATTAATATAATTTAGTCAGAATAATTAATTGACAAGTCCTTTGGGTTCGATAATCCAGTTTTTTTAAGAGCAACT
ATATTACTTGTGCGACCACGTACACTTGCGTGTGCAATTGGAAGCAACAATGACCATTACTGGTCATCCATGACCTTTTC
AGCCCCTAAGACTAGATACCAATTGGAACCTTCCCAGTTCCATTTAACTTGTTGGTGTCCCTTCAGTCGTATCAACGATG
TCTAGTTCACTTCGTTGAAATACCAATTAGAATCGAGAGATACCAGTTAGAATCGAGAGATACCAATTGGACTCAACTCA
TATCACAAGTGACACCCGCACGAAAGGAGGGAATAGGTGGAACAACTTCCTAGAATGTTTTCTAGCTTCCTAAATATTAG
ATGTGGACGTCAACACACCAATGCGCAGCAGTCTAGTCCACATTTTGCTCTTGTACTGGGAGATCGGTAGCCTAGGCTCC
GATACCAATTAGTCACAACCCGATCCACCGGTCCGTGCAGACATCCACTCTAACACCTAAGTAGGAGACCCTCATATCCC
AATAGTTAAAACATGCGGAAAATTTAAGAAAACTAAGTTAAATAAAATAACATGGCTTTATAAATAATAACTTTAGACAC
TCCTTCGATAAACACTTGTAAAGTAACTAAAAACTCGCATGGATCTAGTCTAAACAGGTTCAAGAGCTACTAAGAGTACA
ACTAGACAAGATAAATAAAAGATACAACTCCCACCATAGAAGCTGTTGGAGAATTTCTTCGTCTTCACCTAATGAAACAT
TACCAACCTGCATCCAGACTATGTCAAAAAGACATAGCAAGAGTAGTATCAGTACAAACATATGTACTGGTAGGCATCAT
CGATCAACCTTACACCCGCTGCATAAAATGATAAATCAACTAGCAGAAATATACGATGGACCACTTGCTTCTCCATCTTT
ACCCTTTCTTAAAAATACCTCCAATTTACACGAGTACTTTGATTACTAACCACCTCCTTAATCAACATACTTACCAGGTT
CTTGATCATAGCCTAACCGTTCCAACAAATTAATGAAACCCCAATTACATGCATAAGCATTCCAACTAACCGCTCACTTC
TTACCCTTACTTCATCGTAACATTACTCAACAATGGTCACATAGTACACTACATCAAACTACATTACCACTAAACCCAAT
CTCTTTCCCCAAGGTGAAATCCACCTAAGCCTATTTCCTCACATACACTACGTCTACTTCTCGCCATTATGACACACAAA
CAACCCTTGCTATCCATTACTCACCCCTTGAGCACTTTACCCTTCCACTATACCCAACAAGTCCGCTCAACACAAAGAAC
AATCAAATATACACCTTCATAACATATACCCACTAAGTGCAACATTTATAAGCCAATACAACAATATAATCACATGCATA
TATGGAACATCTACAATATTGTCAATATGAAGAACAACAACGCATTTCACATCCCTCAAGCTACTTAATTAAGTAAGTCA
TTGGCTCTCTCGTGGAACCCAAACCCAAACATTTAGCATACTGAAACGTGGTACCCGATCTAATTATTATGACGGAACGT
GGCAAACGATCCAAATTAATTATGCTGAAACGTGGAAACCGATCAAAGTTAGTTATGCTGGAACGTGACAACCGATCTAA
GTTAGTATGCCGAAAGATGGCAACCGATCCATTCAACATGCCACAGTCACAATCACAAGTATATTTCAAAGATAATACAT
TTAGGTCATGATTTCATGGCTTTCATAATTCATCCATCTCAGTTAAACAATTGCGGTAAATAATGCGACATTTATATACA
TAAAAGTATCATAATAAAGCAAGAACAATCATACGTTACACATTCATAGAATCCCAACCATCACCTACAATGGATTATTC
ATCAACGCACATCATGCAACCCTAATTCGACCATACTCAGCCCTAATTTATCGTCTAAGGCTTCTTTCTACGAATTAGAT
CGTAAATCATTCGATGCACGAAGGCCTACGCATAAACCCTACCATCGATTTACATATATTATGCAGGGAGCATAGATTTA
AAATACTCAATTCATAGAACCTAGCCTACCTGGGTGCCAAGCAGTTGCACAGAGTTTTGACTTCAATTCTAGTTTTTCGG
GCTTCGTGATTGTGAATTTGGCCAAGAATCCACAAGATATCACCATCCTCACGCAAGAAATCTCCTTCTTCTTGCTTCTC
AAGCTTAAAGCAGCTTTTCTGAGGTTTATAGGGTGTTTTATGACTCATTTAGGTTTTTTAGAAAGATGAAGAAAATAAGA
TTTCTCGTAATTTATGCTATGCCTCTCTTATCCTGCCCTAGCGCTAGCTTACCCCACCCTAGTGCCGCCACCCTAGTGGC
ATTTGACCCGCTATGGCAGGACAAGGGCCCAGATTTATCCCTGATTTTGTTTCTCCTAAATAACGACAGTTTTGGGTTGT
TACAATACATACCAATTTACCCCTTGTTCGTCCCCGCACGACTAGTGCACGAGATTCACTTGCCTTATTTCAATTTACGT
TTTCATTAAAGAATTGGTCCACTTCAGAATCACAACGAATGGAAAACTTTCACTTATTTAATACCCGAAAGGATACTATA
CCCAACAAACTAGAGGAATTGAGACAGTTTATAACAAAAAATGCGTCCAAATTTTCACAACCTGATCCCGCCAGAGCGGC
ATGCCTTTCGCTAAGGCAGAGCCACTGTGGCGGGGCATCTCTCACTGTAGCGGGGGATCGTAAACAGTAAAAGGGAGGGG
GGAATGGGGAATGGTTTCCTCATTTCCTCCTTTTCTAACTCAAAATTCGCCAAATTCTCTCAACTACTTTACTCCGATCG
TCCAGATTAAGGTAAACTTCTCGTCTCTTGCACTCTTACTTTCGTAATTGATTAATAGTGAATGCATGCTACTAACTGAT
CGAATTAAAATGGTTTTTGGGGTAGTTTTAGAAAATGCTCATAGGTTGCTCAGTTTTTTAGATAAAATGTAGCATGGTTA
CTTTCCTTACGTCCCTAATGTTCCCATAACGTCTTGGACATAAGGATTTCATAGAAATTCGATCAAATCGATACCAAAAA
GGTTGAGAGAAGTTGAAAAGTTTCTTTGCTTTAAACTTGAATTTGAGGGGTATTTAGGGGTTATTTTGCTGAAATAATTG
TATATTTAGTTTCTAGGGTAGTTTATATACTCTGATCTGCTGGAATTCTATTGAAAACGGGGGTTTTCGGATGAAGAGAT
GCCATAATCGTGTCTGTTGTTCTTCCCAGATAAAGGTTGCTCTTGCGACCTTCATCCCGTTGTGACGACCTCCATAATCC
CACCCTGGCTGGCTATGCCAAACCAGTGGCCTGCATCCCTTAACCCATAATTTCCTTTCTTCTCATTCAACCCTTGCATT
GTCTATTTCCATCATGTTCTAATGTAATATTTTTCATCGCTCTTGTAGGATTTTCTAATGGCAGGTCAGAATGAAGAAAA
CTTACCCTTCATCCGGTTCTACGATGTCGCAAGTCGGGAAAGGTATCATGACTACCGCAACATGGGGTTTTGCTGTTTTG
TGCTACTCAAGATAGAGGAGAAGGCACCTGCTTTTTATGCTCGCTTGATGGAGTTCAGATGGGCTCCACTGACTGAGCCT
CCCCCAGATGCACGCTCTACTTGGGTAAGGGAGTTCTACGCCATCCTACCTACTGTGCGATGGGAAGACTCTCACCCCAT
CATCTGTATTAGGGGAGTTGACATTCCTCTGAACGCCACTTCCATCAATGAAGCTCTAGAGGTACCAGAGGTCTCGAACA
CTGGGTACGAGGCTAAGCTGAGGGAGATGGACCTGTAGTGGCTGAGAGACACTCTAGTTGAGCCTAATCGCCGGGATCAG
GTTTAGTGCCCTACTATTAAGGGAATTACTAGCACGGACTGGTCACCTGATGCTAAGAGGTGGCTAAACTTGGTGACTAG
GAGGATTCGCCCGTCGGGCAACCGTACCGATGCGACCTTTCCCTGGGCCTTGGTGGTAGCGTGTGCCATACACGGTATAG
AGCTGAATGTGGGGGCGCATATTCTCTCTGAGTGGAAGATGTTCTATCGAGGTAAGAAGAAGGCATTCTTTCTCCCTGGT
CTTATCACTACTCTATGCAAGTGGGTGGGAGTACCACCTATTGACGCCAACAAGGTACTTCCAATGGACCCCCCCTTTAC
CCTCTTTTGGTTAGAACAGGTTCTAATTTTAAGTGGAAGAACATGAGGATTGGCAGAGCTAGCAGCAGTCAGGCGGCCAC
AGGGTCGGACGAGGTGGGAGGCGACGACAGTCGTCCCCCACTTTCAGCGTCACAGGTAGAGGAGGACTTGGCAACTGTAC
GAAGGAAGATGTGGTGCCCTATTACTCTCACCGTTCCGGTTCCCCCTAGCACTGCCCTAGAGCTTGAGATGTTCCGACGC
TAGCTGCTCTAGGAGAAGAGAAAGAACCTAGCGAGGGACCGTTTGATGATTCGGCTCTAGAAGATAGTGAAGATTATGTT
TACCTGTATCGCTCTCGGGTAGGAGATTGCTATAGTGGAGAAAGAGGATTACATTCAGTTTTTGAGTCTGGATGAGGTCA
TGATCGGCCTGGTGCCCCGAATGAGTTAGATTCCGACACCGACACCTCTCAGTTGAAGGGTTTGTTTGTTGATTTTCTCG
CTCCTCTTGGGATTGTAAATTTTTACGACACTCTATTTTTATCTTACAATTTCCAAGTTTTTTTTGTAAGCACATGGATG
CTAGGTTTTGCTGTCATATGCAACCTTATTTTAACCTTAAGGTGTTACTATCTAGTTGCCTCCGTTGCTGAACACTATTT
GTCTTGCAGGGGTGAGTTCGGATACCATTCGGGGCCTCAAATTGTGGTTAGGAAAAATAAGGGAGACATGCTGAGGTTCT
GCCTCACCTTATCCCGCTCTGGTGGTCTCGCCCTTGCTGGAATAATCCCTCCCCAGCGGCAAAAATAGAAATAGAACCTC
TATTGCAATTTTTCTGGAGGTTTTCTATATTTTCTAAATTTCACCAAGGTTCCCAACTTTACTTAGCAATTTTAGAATAA
TTCTTCACAACTAGGATAATCGTGGTCTACCCTCCCGTCAAAACCACAATACACGAACCAATTTATTCTTGTTAATTCAG
CGCCACGACTCACACATCCACATGATACACCTCGACATTTATAACTCGCATAATTTACACCAATTGGCCAACACATCACA
CATAATAAGGTTCAGACATATATTTATAGTACACATAATCGCATTCAACAAGTTCAACTTTACATTTACAGTTAATTCAA
CCAACAAGACGCACACATTATAAGTTCAGAAGAGACAATGCATAGACAATTTCAATTCATTAGTTAGTTTGTTCCATAGA
TGACCATTACTGGTCATCCATGCCCTTCTCAGCCCCTAAGGCTAGATACCAATTGGAACCTTCCTAGTTCCAATTAACTT
GTTGGTGTCCCTTCAGTCGTATCAATGACGTCTAGTTCATTTCGTTGAGATACTAATTGGATTCAAATCATACCACAAGC
GACACTCGAATGAAATGATGGAATAAGTGGAACAACTTCCTAGAATATTTCCTAGCTTCCTAAAGATTAGAGGTGGACGT
CAACACACCAATCCGCAGGAGTCTAGTCCACATTTTGCTCTTGTATTGGGAGTCCGGTAACCTAGGCTTTGATACCAATT
TGTTATGAAACAACCCATCGGGCCGTGCGGACACCCACTCAAACACCTGAGTAGGAGAACCAACCCTCATATCCCAATAG
TTAAAACATGCGGAAAATTTAAGAAAACAGAGATAAATAAAATAACATGGTTTTATAATTAATAACTTTACACACTCCTT
TGACTAACACTTGTAAAGTAACTAATGTAGTATTCTAAATGTTAGGGTTGAGTGTGATTCATAGCCTTGGAGGGCAATTT
AATGAAGGTTGAAGTATGATTATGATGTTATGTAAATGCTTTATAATTTCAATGCAAGTAATGTGATTATGTCTAGAATG
TATTTGTGTTATTGTTAAAAGGATATTCTCACAAACACACACACACACACTCATGAATGAATAATGAAGGAAGTTTCTAT
GATTTTCTTATTGATAATATGTTGATTGAAAGGCTATTCTTAATTGTATACTATTGAATGATAATGACATGTTGTGAAAG
GACTTTCTCACAATATGGGGATTCTTAGTTGAAAGGCTATTCTCATCTTTGAAACTATGAGCTCTCTAATAAATGAATGT
TGGGTTTGAGATGGATACTTATCCATGAGTTGAGGCAGGGTATCTAGTAGGAATCTCTTATCCCATAATAATGAACTAAA
GTAATGAATTTTAAGTACTCCGTGGGGAATAATGCTAAGCACTGAGTGGATATGAATTGAGATGGATGCTCATCCGTGAG
TTGAGGTGGGGTATCTAGTAGCAATATATTGAGATGGATGCTCATCCGTGAGTTGAAGCGGGGTATCTAGTAGCAATCTC
CCTATCCCATAACTATGTGCCCACATAGGTTTATAGCTAGTAGATCCACCTAAGATAAATGTTAAAGGTCCTACCTTAGA
CAAGTAGGAATGCTTTATTCGGTGTGGGTAACATCGGGATTCCATGAATTGCTCACATGGTCTATGTCGGTTAAGGTTTA
CCCCAACAAAGAATGTTAATGAACTATCCTCTCAAGAATGCACTACTTAGTGTGGGTGGTATTATGGGATGCCATCCATG
CATTTCACAAGTAGGCTTTGAGAGTAGTCATGCTGTGTTCTTGTCACGACCCAACCCACCGAGCCGTGCAGGCACCCACT
CTAATACCTAAGTAGGAGAACCCTCACACCCCAATAGTTAAAATATGCGAAAAATTTAAGAAAATAGAGATAAATAAAAT
TACATGGTTTTATAAATAATAACTTTAGACACTTATTTGATTAACACTTGTAAAGTAACTAACAACTCCCATGGATCTAG
TCTAAATAGGTATAAGAGCTACTAAGAGTACAACTAGAAAGGATAAATAAAAGACACAACACCCACCATGCGGAAAGAAG
AATAGAAGTTGGTGGAGAATTTCTTCGTCTTCACTAATGAAACATCACCAACATGTATCCAGACTATGTCAAAAAGACAT
AGCAAGAGTAGTATCAGTACAAAGACATGTACTGGTAGGCATCATCGGTCAACCCGACGCCTACCGCATAAATTAAAAAA
TCAACTAGCAGAAATATACGATGGACCACTTGCTTCTCCACCTTTACCCTTTCTTTAAAATACCTCCAATTTACACCACT
ACTCTGATTACAAACCACCTCATCACATTACTCAACCATGGTCACATAGTACACTACGTTAAACTTCCTTACCACTAAAC
CCAATCTCTTTCCCCAAGGTGAAATCCACCTAATCCTATTTCCTCATATACACTACCTCTACTTCTCGCCATTATTACAC
ACGAACAATCCTTGCTATCCATTACTCACCCCTTGAACACTTTACCCTTCCACTATGCCCAACAAGCCTGCTCAGCACAA
AGAACAATCAAATATACACCTTCATAACCTATACCCACTAAGTGCAACATATATAAGCCAATACAACAATATAATCACAT
ACATATATGGAACATATAAAATATCATCAGCATTAAAAACAACAACACATTTCACATCCCTCAAGCTACACAATTAAGCA
AGTAATTAGTTCTCTCGTGGAACCCTAACCCAAATAGTTAACATACCGAAACGTGGTACCCGATCCAATTTTTATGCCGG
AACGTGGTAAACGATCCAAATTAATTATGCCAGAACATGGCAACCGATCAAAGTTAGTTATGCCAAAACATGGAAACCGA
TCCAAGTTAGTATGCTGGAATGTGGCAACCGATCCATTCAACACGCCACAGTCACAATCACAAGTATATTTCAAAGATCA
TACATTTAGGTCATGATTTCATGGCTTTTATAATTCACCCATCTCATTTAAACAATTGCAGTCAATAATGAGACATTCAT
ATACATACATAGATCATAATGAAACAAGAACAACCATACGTAACACTATAATATAATCCCAACCATCACCTACAATGGAT
TATTCATCAACGTACATCATGCTACTCTAATTCGACCATACTCAGCCTTAATTCATCGCCTAAGGCTTCTTTCTAGGGTT
TAGATCATAAATCATTTGGTGTACGAAGGCCTACGCATAAACCCTACCATCAATTTACAGATTTAAACTACTCAATTCAT
AAAACCTAGCCTACTTGGGCGCCAAGCAGTTGCACGGAGTTTTGACTTTGATTTTGTTATTTTGGGCTTTGTGACGGTGA
ATTTGCCAAGAATCCACAAGATATCACCATCCTCACGCTAGAAATATCCTTCTTCTTCCTTCCCAAGGTTAGAGCAACTT
TTCTAAGGTTTCTAGGGTGTTTTACGACTTATTTAGGTATTTTAGAAAGATGGAGAAAATAGGATTTCTCATAATTTACA
TTCTGCCTCGCCTATCCCTCCCTGGCGCCGCTGCCCTAGCTGCATCTGGCTCACTATGGCGGGATAAAGGCCCAGATTTT
CTCGAATTTTGTTTCTCCTAAATAACGATGGTTTCGGGTCGTTATAGTTCCTTTATGTTATTATGGTTTATGATCAAGGA
TATGAGTTAGGTACAATGGTTACTCAAGAAGTTCTATGAAGTGTGGGTGGTAGTATGGGATGCCATCCATGCATTGCACG
AATAGGCTTTAAGAGTGGCTATGGTGTGTTTCTCTAATGTCTTAATATATAATGAAATAATGTGCTCAAAAGGAAGCTAA
TGAAAAATGTTGACCTAAATGCTTAATGTTATCATGCATGCTTTACTTGGATTGTATTATGAGTTACTTTCCTTGTCATG
ACTTATTGAATATGAATGTTCCTTGTCTATGGTGGCTTCAAAAGGGTACTTAGTGTAAGTAGTAGTATGGGATGCTATTC
ATACATTGCACAAGTATGACTTAGGGTTGCCCTAGATGATGGTCCTAATGTGTCATAATGACTAACATGGTAAATATGCT
TATGTCTTATGAGTATTGTCTAAAGATGAAAAGAAAGAATGGTAAGTTCACTTTTGGTGGCCTTAAAGTTGTACTTAGTG
TGGATGGTGGTATGGGATGCTATTCATACATTGCACAAAGTATAGCTTAGGGTTACTTAAGGTGAATGTTCTAATGTGTT
GGAAATGGCTTATATGTTGATTATGTTTGTATCTTATGCCTTTTATACTAAAGTTCATGATGTTTCTCAAAATTGGCATA
ATGCATGGTTTTTAACCAAACTGTCCGTTTTAAGTATGATTTTTGCATGGCTATCATACTTGGTACAATAAATGTGCTAA
CCCATATTTCTTCATTTTTACAAAAGTGTAGGGTTTGGAGACTTGATATTCTATTCTAGGAAGATGGGTTTCTAAGGAGC
TTGGAGTTGAAGATTTGGTGAGTCCTCATAGTTTCGAGGACAAAACCCATTATTCCCCTTAGATCTTTTACTTTATGTTT
AGAGCTTTTGCATGGTATATGTCCCAAAGTTTTATTCAAAGTATTGTAGATGGTTTGAGACAAAGTATAGAAAGACTTCT
GCTTGCTTTTATGAAAAATGACTTTGATTGTAAAGAAAGGTTTTTAAATTCTGCATTATATAAAATAATTATCTTATGTG
ATGACTTGCTATGAGGCTTGTATGAGACTTTTCAGAGTCTTGTACGCTATGTCATGTCCAGGGTGTAGGCTCGGGTTGTG
ACACATTCGATTCTAGAGGAGACATGGCTTGAAATTGAGTTGAAAAGTTTGTGAGGTTTCTGGGCTTGAGTTGGGGCAAC
GCTCCCCCATAGAGCCAAAGGGGCTGGGGCAGAACGCCACCATTGCACTAGAGGGGCTTGGGAAGCATGCCTGCAGTGTG
CTAGGAATGGCCTTCAGGAGTTTAGAGGTTGGTGCCCTATGCTAGGAATGCAATAGGGTCACTTGCCCGCGTTTCTCTTA
CGTCTTTCTTTTGTCGGAGTTCTTTTAAATCGTGTCTTTGCTCTCTTCCTAATTTTAACTATCTAAAACTCGATTATTCA
TGAGAGATCCTATATATATATTATAATCAGAACTGTTGAATTCAAATTTCAAATTCAAGGTAGAGTTAAGAGTAAAGTTC
GAGGGAGTCCTTTGAGTTATTTTGAGAAGTTTTCTACAATTAATTATGACTTGAACCAAGTCTTGAGTAAAAGAGTATGA
GAATGAGAAGATTTGTATTCATGAGTCTACACTGTTCTTGAGATCCTTGAGTCGAGTTTTTCATTCCCATAACTCTGCAT
GAACTCTATGAATTGAGTATTCTTGAGAGGAGTAGTATCGTTGAGTTCTGATTTCCAATTTCTTAAGTCCTTGAGTCTGT
GAGTTCTTGCGTTCTAAATATTGAGTTCTATGAGGTCATTGAGGTCCTTGAGTTGTTTCATTCATGTCTATATTTCAACG
TGAACCCCATTTTGAGTTACATGTTTTGAGAAGTCTTAGAAAAGCAATTATGAGTTTTAAACTAATTTTTTTTAAAGAAG
TAAAGATGAGTTGTGAGAAAGAAATTTCATGTATGCATTGACTAAGAGTATAAGGTAACTAAGTATTCCCAAGTGTAAAC
ACTTTTACATTTAAAACGAGAGGAAACATTGATTTCCAAATGAGTTCATAAAAAGTTTTTGAGTACTATCTCTTTTAAGA
GAATCTTTTGAGTAATTATCTCATATTGAGGAAGAGTTATGTTTTTAAATATATGAGCACGAGTTATATATATTATTGGG
AGAAGTATTGAGCACCGATATGGGAATGGGTTCTAACAACTTAAAATCCTAATAAACCATGTATGCCAAGATGGGTAAAT
GATCATACTTTTTACATAATTCCTTATTTCTTTTAAGCATAGATTGGTGGATCCACTTAGTTGAGAATGTTCTATACCCC
GACAAGGTATAAGACAGTTCTAGCAGCATGGGCGAGATGATGTATCATCACGTAGCTCATAGTGATGGTTGTCGGTTAGA
GAATATCCCAAATAAGAGTTACTCTCAGCAAAAATCTTAGATTACTGATTAGTATCTCCCTTTCTTAGATTACTAAATCA
CTGCATCCATTATTCTAACTTTGGGTACTTTTCTACTACTACTTATAATCTCATACTCATATTATCTTTTCGGGTGGAAA
TACTACAGAAGATCTAAAACACACTTCCTCTTAAGGGTCTCAATTAGAACAAGGTTTAGAGAAGAGAATACATCTCACTT
TTAGCTTGAACGCACAGTTCATATGAATAAGAGTGCATTCTTTCGAAATTCAATACTTAAACTCACTCACGGGTTTCACT
CAAGCCCCTCTGCAATCTTATGATTTTCTCAAGATTTTTGCTGAGAGTAACTTATCGATAAAGATCAAGGATAAGTTACG
AATGAGTGTGGTTCTTGATACAGTTTTGTGTGGGTTTTCATTGGAATGGTGTTTGGATTATGAATCTAGGAGAATTTGGA
GGAAATCATTTGATTCTAGAGGAGATACAGACGTAAATTGAGTTAGAAAGTTTGTCGAGTTTCTAGGCTTGGGCTGGGGC
AACACCCCCCCCATAGTGCCAGAGGGGCTGGGGTAGCGCCCCTCATAGCGCCAGAGGGGCTTGGGCGGAGTGCCTGCTGT
GCTCCGGGAATGTCCTTCATGAGTTTAGCGGCTGGCGCCCTGCACCAGGAATGCGCTAGGGTCGCGTACCCCCATTTCTC
CATCTTTCAATCCGCCTGAGTTCTTTTAAATGATGTCTTCGCTCTCTTCTTAATTTTAACTATCTAAAACTCCATAATCA
TGAGATATCCTATATATATATACACTAGTCATAACTCTTGAATTCACATTTCAAATTCAAGGTAGAATTAAGAGTAAAAT
TCGAGGGAGTCCTTTGAGTCATTTTGAGGAGTCTTCTACAATTATTTATGACTTGAACTAAGACTTGAGTTAAAGAGCAT
GCGAATGAGAAGAGTTGTATTCACAAGTCTACATTGTTATTGAGATCCTTGAGTCAAGTTTTTCATGCCCATAACTCCGC
ATGAACTCTATGAATTGAGTATTCTTGAGAGGAGTAGTATCATTGAGTTCTGAGTTTCTAGTTCTTGAGTCCTTGAGTCC
TTGAGTTCTTGAGTTCTGAGTATTGAGTTCTATGAGGTCATTGAGGTCCTTGAGTTGTTTTGTTCATGTCTATATTTCAA
CATGAACCCCATTTTGAGTTTCATGTTTTGAGAAGTTTTTGAAAACAATTATGAGTTTTAAATTGAGTTTTTTTAAAGAA
GTAAAGATGAGTTTTGAGAAAGAGTTTTCATGTATGCATTGATTAAGAATATAAGGGAACTAAGTATTCCCAAGTGTAAA
CACTTTTATAGTTAAAACGAGAGGAAATTTTGATTTCCAAATGGGTTCATGAGGAGAGTTTGAGTACTATCTCTTTTAAG
AGAATCTTTTGAGAAATTATATAAAATTGAGGAAGAGTTATGTTTTTAAACATATGAGCATGAGTTATATATATTATTGG
GAGTACTATTGAGCACCGATATGGGGATGAGTTCGGACAACTTAAAATCCTTTTAAACCATGTATGCCAACATAGGTAAA
GGATCATACTTTTTAGATGATTCCTTATTTCTTTTAAGTATAGCTTAGTGGATCCACTTAGTTGAGGATGTTCTATACCC
CGACAAGGTTGATATACCGTGAGTTTACGGTAATTTTGATGCATTTCACTTGGAGTTTATGTGTGTCTTGAGCTATTTTG
TTATTAGATATAATGGTTTTATGTAATCTTTTGCAAGAAATTGTTTCGATAGCGGTTGATTGAAGATGGATTGAAAAGAG
TAGAAGTTGCTACTGACGAGGCCAACGACGGACCGTAGGTCCAATGACGGCCCTTAAGTGGTGAGGCGTAGGTGAAGTTC
AGGGAATTCTGACCAAGTGTGAAACCACGAGTGCCAATGACGGACCGTAGGTCGAGTGATGACCCATCCTGCAGATCCGT
CGATGAGATCAGAGATATGGAGTTCCAGTACCTGAACCACAGAGGTGACCCATAGACCGTAGGTCGAACCACGGTTCGTA
GGTTCTGCCGTCAGTCAAAACCGCATCCTGGACTAATTTTCCCTATTTTGTTTCTTAGTTGATTTAGGATTTAAACACTA
TAAATATCAGGTGTTATTTCCATTTTTTGGAGTTAGACATAATTATAGACTTTTATTTTGGTCTTTTGGAATTATTTTGC
AAACGCTTAGCAATTTTATTTCTAGAAGTTGGTTTATACAATTTGACTTTGAATTTCAATTCAAGATTGAGGTTTTCATC
TATTCTAATTGTAAGTTCATCATTTCTTTTAACCTAATTATGAATTGTGAACTCTCAAGCATGAGTAGCTAAATCCACAA
CTAAGGTTGTGGAAACCATGAGCAATTACTAACGTATGAATAATAACTATGTAATTCTTGAATAAAGTTTATGCATGTAT
TGTTAATTTTTTCGTTTAGAAGTCTTTCTAATGGTGAACACCGTTATAACTTTCCTTGTTCCTATGTGCCTTACCAAAGG
GGTAACGAATGAGAAAACGATTAAACAACAAAGATTTAGTTAAGGATTTGTTGCTATCTAATAGTCTGACTTTAATCAAT
TGACCTCAGGGCTACTACCTAACTAAGTTGACACGATGACTAATCTGGGCTGAAGATAAGGGTTAGTAAAGCACACACTC
GTAGATTTACCAAGTTGCGAGTGAAAGTTCCTACTTAGATTGCCAATCATGTAGCGATACATAACTTATCGGACTTGCAT
GTTAAACACTTGGATATGATTACTATTATTATGAATATTGCGTTAAGTGCTTGTGGGGAACACATATACCCTAGTTTCCA
TCTTATATTGATATCTCAAACTATGAATCTTGCGTACTTGTTATTTATTGATTCAAATCAACAATTTGTGACTTTAGTTA
CAAAACCCCCCTGTTTACTTTTCTTAGAAATAGTTTGACTAAAATGAGATAATTGTGAGTTAAGTTTAAGTCTAAACCAT
ATTCCTCGTGGGATCGACTCCAATCTACAAGTTAGGTTTTTTAATTAATAACGATCGCTTACGCTTCTTTAGGGAGGTGT
AATTTGAGCGTATCAAATTTTGGCGTCGCTGCCGGGGAATACGACTTTTAGATTAAACTAACTACATTGTTGAACCTTAG
TCTAGTATTTCCTGATTTTACGCTTGAAGAGATGGCTCAAATGAGGACCGAACTAGGCTTGGTATTGAAACATGTGAGTG
GAAATGTAGAAAAGGTGATTGCGGTAAATTATCTAACTAGACCTCCACCACTAACAACTACAACCGCAACAACTATGGCA
ACATGAATAAGAGAGTTGGGCCCTATGTTCCACCTGGTAATGGAGAGGGTGGTACTAGTGTGGTACTAGTATGACTTGGA
TTAAGGATATGATGCAGAAGATGATGAAGAGGTTTGATGCGACGATCCGTCCTGCACATCCGTCGATGAGATTAGAGATA
TGGAGTTCCTGTACCTGAACCACGGAGGCGACCCACAGACCGTAGGTCGAACCACGGTCCATAGGTCCTGCCGTCAGTCG
AAACTGCTTGCTGGACTAATTTTCCCTATTTTGTTTCCTAGTTGGTTTAGGATTTAAACACTATAAATATTAGGTGTTAT
TTCCATTTTTTAGAGTTGGACATTATTGTAGACTTTTGTTTTGGTCTTTTGGAATTATTTTGCAAACGCTTAGCAATTTA
ATTTCCGAAATTAAATTAGACATGATTTCTTTTAACCGAATTATGAATTGTGAACTCTCAAGAATAAGGAGCTAAATCCA
CAACTAGTGTTGTGGGAACTATGAGAGATTAACAATGTATAAATAATAACTAAGTAATTCTTGAATAGTGTTTATGCATG
TATTGTTAATCTTGTCGTTTAGAAGTCTTTCTAGCGGTGTACAACGTTAGAACTCACCTCATTCCTACTTGCCTTACCAA
GGGGGTAATGAATGAGAAAAGGATTAAACAGTAGAGATTTATTTAACGATTTGCTGCTATCTAATAGTCTGACTTTAATC
AATTGACATGAGGGTGAATACCCAACTAAGTTTACACGATGACTAATCTGGGTGAAGATAAGGGTTAGTAAAGCACACAC
TCATAGATTTACAAAGTCGCGAGTGAAAGTTCCTACTAAGATTACCAATCACATAGGGATACATAAATTACCGACCTTGC
ATGTTAAACACTAGGATATGATTACTATTATTAGGATTACTGCGTTAAGAGCTTGTGGGGAACACATATACCCTAGATTC
CATCTTATATTGATATCTCAAACTGTGAATCTTGCATACTTGTTATTTACTGTTTCAAATCAACAATCTGTTACTTTAGT
TACAAAACCCCCCTGTTTAATTTTCTCGAAAATAGTTTGACTAAAAAGAGACAATTGTGAGTTAAGTTAAAGTCTAAACC
ATATTCCTCGTGGGATCGACCCCAATCTACAAGTTTGGTTCTTTACTTGATAACGATCGCTTATGATTCTTTAGGGAGGT
GTAATTTGAGCGTATCAAAGGTATATGAATGTTCTGGCATCGTGGATGAGATGATGTATCATCACGTAGCTCATAGTGAT
GGTTATCAGTTAGAGAATCTCCCAAATAAGAGTAAAGAGTTTAGTATTGTATTTTTATACATTTTGAGTTCTTGTCTATT
GTTTACAAAGCTTTATATATTTTATCTTATTATCATGGCTTTCATATTGAGTTGAGTATTCTTGAGTTGAGTATTCAAGA
GTTGAGTTGAGTACTCTTGAGTTGAGTCGAGTTGAGTTGAGACGAGGTGAGTATGTCTTCTTTTATTTTTATCAGTTCAA
GCTTATATTTATGTTTCAGAGTTCCCCTTACATTCCCGTACATTCAATGTAATGACACCATTCTGCTTGCATCATTTTAT
GATGCAGATACATGCGTTCAGGATCATCAACAGGCGTTTCCTTGAGGTCATGTGACATATTAGTCAACTTTGGTGAGACT
TTTTATATTCCGGAGGATTTCACCTTTACCTTAGATTTAGTAGCTTTGAGATGTCGTGGGTCTTGTTTCGATATCCTTTT
GTAATAGTAGAGGCTTCATGGATAGACAGAGTTGAGGAGTTTTTCAGTATTTACTTTCTTTTGAATTGTTTTACTAACTA
TGAGGATATCAATAAAGTATTGTTCAGATTTCTTTTTAAAGTTGAGTATTTGAGTTTAATGAATTTAATTCAGTTTTAAG
CTTTTGTATGCTTGAGTTAGTCTTCCTCTTGTAGTCAGCCACGATGAGGGTTCACTTGGGGACCAACAATGATTTTTGAG
TGCCAGCCACATCCAGGGTGTAGACTCAGATCGTAACACAAACACTAAAGGATATTCTATGGAAAGCTGCTATGTCAGCT
ACAAAACCTTAATTCTCCATGTATATGAAATAGATGGAAAAAATAGATATAAAAGCTTTTGAATGGTTATTAATACACCA
CCCATTCACTGGTCAAGGACTTTTTTCTCCTCTATTCCAAAATGTTATGTATTATTAAACAGTATGTGCGAGTCATTGAA
TAGTGACTTGTACATGTAAGAGGAAAATATACTTAGACAATGATTGAATAAATAGGAATCTATATGATGTTCAGCCTTCA
AAAGAACATAGATAAATGATGAAGTATTTCTAGAGAATCTGTCCATAAATCATGTTAAAGCTAGAATAAAATAAGGATAA
AGCGGCTGAATGTATTACCATTAAATCTGATCAATTCCACTACCAAATTGAAGACATCTATCTTAGACTATTCTACTTTG
ATCTTAAAGAGAAGACATGTTTTGGTAGGATACGTGACTTAACATGAATACCTTGTAATCATGCTTTATCAGCTATATGG
GTTAAGAAGGATGAGCCTGAAGTATATGTTCATGAATGCTATACAGTTGATCAGTACATGAAGAGTTATAGTCCATCTAT
CCTACCAATTGTCGGCTTTGATAAATGACCTAAGAAATGTATTGAACCACCATTACCATCAATATAAATAGCACAACCAG
GTAGACCAAGAAAACTAAGAAAGAGAGGGATTGCTGAGAAACTCTGAAAGAATCAAATTCTAGAAAGTTTATCTTGTTAA
AAGCATCAAGAAAAGGAAGAAAAAAAGAAGTGTGGATCATGTGAAAAATTAGGAAACCATTGTAGAAAGTGCCCTATTCT
TATGAAAAGAATCCACTCTAAAGTTCAACAATAACAAATCCATCAACAAGTCGGAAAGGAAGATCCTTCTACACCTAATA
ATGCAACATAAGTAAGTAGTCAAATAAATTGGTTCTTTCCAGTTATTGTTGTCTACTTAATAATACAACAAAGTTAGTCA
AACAAGTCCAGAATAATGAAACTAATATTCTTTTTATTGTAGGATTCAAGCACAATTATAGAGTGTGACATGAATAGTCC
AATTCCTTTATAACTGAACAAACTGTCATTACCTTTATTGTTATCTACTATTGTTGTTTATATCCGACTTACTATCTGAC
TAATTTTTATTATATATATATTATAGGTCAATCAACTTAACTAACTCAGGGGACTAGAAGAGAAATTGAGAAGTTCTACT
TTCATGTTAGAAGAAATTGGTGAGCATTCCAGAGAGGGTACAATGTAACTCTTCATCGAGAGAATGGGAACACAATACTC
TCCAATATCTATATTACAAGAATTACTTTCTCAAAGTAGCAAGAGGGAGGGAAGTGACCCAAGGGCCAAGAAGAAAAATG
TTTCTTAAATAAAGAAATTAAAAGTAAATCGTTGACAATACATACAAAAGTTTAGATCTATTTCTTTCATTATGACTTTG
AAGTTATTCAAGTTCATGGATGATTGTGGTTTCCCTTTTAAAACTGTATGCAACTTAAATAGTTACCTTTCCATTGTCAA
TCTTCATAACAATTCTTCAATAGGTCACGAGAAAGAATTTTTTCGAGTTCCACAAGGATAAAATCTATGAAATACGAGAG
AATCAATTATTGAATTCTCATGAGAACTTGAAGTTACTAATTTAAAATTTATGCATCAACTTTAAGTTCACAAAAGATTA
GTTTACATAGTTGCTTGTCTATCAATTTAAGCATGTATATTATATTTAAGGATAATGTATATTGTAAAATAGTGAAAGGT
ATAGTAAGACTAAAAATGTTATGTCTAATTTGCTAATTTCCTTGATACATATCTCAATTAACAACTCAGAAATCTGTACC
AAATATTCCTTCCCCGAGTTTATTTTCTACTATGAGTTGTTTTGTTGCTGAGACAATTACCTCAAATTAAATTAGTGGAA
GTTCAATTGGATCTTCTTTCTTTAATTGCCAACCCCTGAAATACTATTATCAAATACTTGGAAATAACGAACAAGCTTCT
TAGCTTATATATGGCCAGTAAACACAACTCCCGAATACTAAATTCATCTATAGAAATTATTTCCTGTAGAGAATAAAATT
TTTAAGCTGTAATAGAATGATGTACCTTTAATATGATTGATGTTCAAATGTAAAGTTTGCTAACATTCACCATGGTTGTG
ATCAACTGGTGCTTCCAACCTTCATTTACATCTACCATTCTTGTCAATACTGACTAGTAGTAGTACTATTTTCCCATCAC
TGTTGAGCTTGATGCCTTCAAGAGGTTAGAAATTTCCACTACGCCATATTCAAATCTACCATGCACCAACAAATTCTCAC
TTAATTTTTGTGTCATAATTCTTTCATACATTAGTTCAGTTAGTACTTTTCACCAACAAAATTTAGACAATTGTAGGGCA
AAGCAACATACACAATGAGGACCATATAGTCATTTCCAACTTTTTTGGGACTGACACATGGTTTTGTACTTCAGTCATTC
CATGTGTTATATGGTTCGTTTAGTTTATATGAAAAATCTACCAGCTATAGTTGGCAAATTGAAGTACATTTTACTATTTG
CAAAGCTATTGTACTATCAAAAGCCATTACTTCTTATATTTATAATAGTCCAAGAAACGAAGGTTGCCACTTGATTTCTC
CTTCTTCAAAAAGTGAAGCAGACGTGATTAGAAGTGTACTGATCTATATACAAACATTCTTGTCTGATTTCTTTGTTGCC
AAACAAAGTTATCCAAATGCTCAAAGTTGTCGTAAGGAGATATCTTTGGACTAGAAAGGCAGAAATTTCACAAAAAGCAC
TGTCAGCATGGGAAATATTTTTCTATCCAAAGACGGCAGGTGAGTTTAATGTCATTGTTATTGAAAAATGGAATCGAGCT
ACCATATGAAAACTACTATGGAATCTTTATCGAAAGGAGGATAGACTTTGGATAGACTGCTACTACAATAAGCAACGATC
CATCTAGAATATTACAATTAACCAAGCATCATGAATGATCATTATAAGACAAGTAATACAGGAACCAAATGATATTTGAG
AAAAATGTGGTCAATTCACAGACAATTGTAAGACAACTAATGCAAGAAGTGGTGTACAAATATTCCAAGAAAAGTTGATT
AGTTGGTAAACTAATGGAGGTTAACTTTTATCCCTAGATTTGATGTAAGGATGAAAAGTATGATAGTGTCGAGAAACAAC
TTGCTTGGTGCTAGATCCAAGGTAGTATAGTTGAAGTTCTTGCTCATACTTGTAAACAACTTTCCTTGGTAATAAAAATT
TCATTTACCAAAAAAAATAATTTCATTTGATCTACCATGTACAACTTATTTGTAAGAAAAAGTTGTTAATTTTCTGCTAA
ATGCCTGATTAACTTGTCAAACACACCTCATTCAGTTCTAGGTGCAAACAATCGTTAAGCAGTGTAAAACCTAACAAATG
AGTTGGGGTCGAATCCACAGGGAGCAGTACGTGTTCAAATTCAATTAAGAAGTACAAATGTGATCAAACTAGCTATAGGA
ATAGACATTATCGAAAAAGACATGAAACAAATCAAAAGGGTTGACACGAATGTTAGATGGGGGATTTTGTTTGCAATTAT
CAACTACAAAGTAGTCACACAAAACTGAAACAACAATATAGAGAGGAATTCTCGGGATATGATCGATTATGGGCAAATTT
CTCTATATGGGTAATTGTAACTACTAGTAAAGAACTAAATTTCAGTGAGTAGGCTAAAATATAAGGGAGATAGCTTTCTC
TCAAACAACTATCCCGAATCAAGTGATTTTTTTTAACATCAACAAGCAAAGCAATTAAGAACAACCCACACCTTAATTCA
TCCACTCTCTCGAGCTAGATGGGTAGCATTGGGTTTAGGATTCACTCTCTCGAGCTGAACCCATATCAACCCAATACATA
CAAACCATTAATCAAAAACCTTAGTTCCAAACCTTCTCTCTCGAGCAAGCTAAGAACATAAAATTAGAATTGCATTTGCA
ACTACAATTCATAAATTAAACATCAACTAATGACTAAACCCACTTCAATATAGCATTTAAACTAGTAATTAACAATACCC
ATAACTGATTCAACCCCTAATCACATGATCACACCCAAGAATTGGGGTTTTAGCCAAGCATCATAATAAGGTAAAAAAAG
GTACCAAATCGTTTATCCATCATCTGGATAAGAGTATTCTAGCCCTTACAATGCTCCAAATTGAAAAAAATTAGTAATCC
ACTTGCAAAATCTCCTAATTGAGTCTCAAAAAACCTTAAAGTCTACTAGGAAACTGAGAAACTTCAAAACAAAACTATTC
TAAATGGTAGCAAGCCCCTCAATTTACAGTTCAAAATCCTATTTATAATCGCCAAAAATTAGCCACGAAGGGTCATTAGG
CGAGGTAAGTCGAGTTCGTCGGGGTGGTTCGGTAAACTGCTCTTTGCTCTCTTCTATCGCCTTTATGCATTGGCTCTCAG
CATCCTCAAGTCTTATAACTTAGGGAGATCAGTCTTGTCATCACGAAATTGATCGGCGATTCCCCAACTGCCCCCTTCCT
GTCGCTGACTTGGTTTCGTCCATCAGGGTTGGCACACTGGAACTTTTGGCGGACTGAAGAGCCACTCGGCGAGTTGCCGA
GTGGTCTTGGCGATCTCCAGGCTCGCCTTTCTCCACTTCTTCAGCTTGTTTTGTTTCTTTTTGCCTGTTAGTGTCCTTGC
TTTGCTCCTTAATCCACATACCTGAAAATCAAGGCTTTAACATCAGTTTATAGCATAAAGTAGGCATTTGAGGACACTAA
AACTATCAAAATAAAGCCCCAAATGAGTCCAAATCTAGGACTCATCAATACCCCCAACTTTAACTTTTACTTGTCCTCAA
GTAAAATTCAAGATCAGCAGTTCAAAAAGGATGTCTCAAATAGTGCTGCATAAGACTCAAACACGAATGCACACAACATG
GTTCAAATTATTCACACAATGATCAATTGTGCACTTAAACATTGAAATTGTGATTCACCATTATCAAAGGTTCTCAAGTT
CACAATACTTGCTTCAAATGCAAGTTCAAGCTCAACAAAGGTACTCAAATACCCTCACAACAAAGATGATTCCATATTCA
CACAAAATTCTTCAACATTTTAAAGTTCTGGAATCGCATACAACTCTCACACTCAGAAAGATGAACACATGCATGACTTC
ACATATAGGTTTGCCCTTATTTTCCAATTAACATTTGTTTCAGCTTACTCAAGAGAACAAAGGTCTTCCCAAGGTTTTTA
ACGGGGCTGAGTGTAAATGTATGGTCATTTAGGCTTAGTGGCTTCTACCTTCATGAAGTATGGTCTGAACATCACTTTCC
TCCTTTACTTTGACATTTCAGACATGATCATAATCACCCCATTATTCAACTTCATATGAACTAGCGGATATCCCATTTCT
TTTACGATTTTCACAACTTTCTCATTGTTGTTTTCTTTTTTTTTAATTTTATTTTCTCTTTTTTTTTTAGATGGAGGGAT
TCCATCTTTTTCAAAACCATCACTCAAAGGAGGATTTATCACACTTCTTGACTTTCCTTCTCTTTTCACCACACCCCCCA
ACTTAGGATTTTGGCCTAAGTTAGCTATTCAAACAAACCATACTCCATGAAAGTTATGGGTGAATCGATAAGAGAGGTCA
CAATTGTTCAAATTTCTTCCAAGAAAAGGGTAAGACTCAAGAGGGGTCGAGCAAGGTTCACACATCTCACAAGGTTGGCC
ACAAAAGAGGTATATTGTCAAATTATTTCACTCTTCAAAATTGTTTCCTAAGATCATTTCAAGTGCTTGCATCACTCAAT
CAATCGGACCAACGGGGCAAATTCTAGGAGTCATCAAACAAAATGTTCAAAGTAATCTCATCATACAATGAATTCGTACC
AATATCAAACAAGACTCCACACTTTCTAGCTAGTGTGCAATGTTCATCACAAAAGACTCATTCGACAACTGGCTAGTCAC
AACGAGATGCTAAAAGTTCACACAATGTCTATGCAACTTCATTTGCCTCATCGTAGCCACATATTGATTTCATTCAATTA
AGAGCACTATTCAAGTCATAGTTATTGATCACAACCAACACTCAAATTCGCACAAGAACAACCACAATCACACACAAAAG
AGGTGGCAAAATATGGTTCAAAACCATTTTCATCCAAAACAATGGGCCACAAGCTAAAACAACCAGAAGATCAAGATCAA
AACATATATATAAATCAACAAAATAAGCTCAATATTCACAAAAAAATCAAATCACAAGAGGTAGGTATGGAAATACCTCA
CCCCACCCAACAAAAAGAAGCAGTTGTCCTCAAATGCAACTAAAACAAAACAAAGTATCACATAATAACACAGAGGGAGT
GGAAAAATTATCCTGCTAGGCTAAGCCTGGGTGAAGTCTGCATCTCAGTCGCTCCATCTATCAGGGCATTAGTTCCCGGG
GTCACACTCTGAAGCTGGGCATCAATGCCTGGTGTCTCATCAGCTGTAGCTGCACTGGAGTCTGCCATAGAAATATTTCT
GAAGGAGGCCTGTCTAGCTGTCTCAAACATGGCACCCTCTAGATCAGCCAAGTCCATATAAACAACCTCATCTCTCATAT
TAAGTTGCTACTCATCTGTCTCGGCCTCAGACTCAACAACAACAATATCAGCACTAGTATGATCTTTGGTGGTAGCCGGG
GGTACATCATCACAGCCTGGAATATCAACTCTTAGGTCATTTGGGATATCCACTGTCCCAAATAGTGAAGTGAAGTCTGT
GGACTTTAGACGGTCCACATCCTTCCTTAACTCAGAAACATTGTCTTTCAAAGCTGTCACCTCACCATTAATACCCTGCG
CCATCTCACAAACATCTACTCTCGCTGTGTGAGCATAAAAGAAAGCTCTGAGAGGTGTTAGTGCAGCAGTAATAGCTCAC
TCAATCATCCAAGGTACCTCGACCTCTAGTTGGGAAGCCCGCACATTGGTAAAATTGGCTAGGTGCCCCATCTTGAAAAG
CATGGCCTAGGTGATCAGAGGTCCAAAGGTAGAAGTGCCAGTAGTAGATCTAGCGGAAAAGGGAGCAGAGGAAGTACCCA
GAGTGCCAAAAGGAACGAAGCTAGAGGTACCTGAAGGCGCAGGAGCCGAAGTACACAAGGTTGCCTCTGCAGGTAGTGTG
TCGATATCAACCTCTAGCAATGTGTCCACCGAAACTGCTCTCCTTCTATCAGCCTCATCCTGTGTGTACTCGGGCACTAT
GCACCAAATTTCAGTGGAAGATGTGGAAGTAACCTTGACATCCCTCTTCTTATCACGAGGAACCCTGGCCCAACGACACA
ACTCTGTGATCAGTAATGCAAAGGGAAGGGACGTCTTGTGCTGTTTGGCCCTCATGGCCATCTCCTTCTCAATAATTAAC
CCCAAATTGAGGCCCTTCCTAGCTATCATACTCCCTAGGCAGGCCGCCTTTGTGTGGGAGGAGGATATATTCATTTTGAG
ATGGCATGATCGAGCTGCTAATAAATCCAAACCAATATATCGCCGCCACATTTAGATCTTTCTTCTCTATAGGCGCTTCG
GCCTCAATCCACCTCGGGGTGGTATCCAAAATTAAGGGGGCTAGCCAACCCTTTAGGTCATCTAGAGTCTTTGTAGTGAT
AATACTCTGGTACTCATTCTCAAAGTCTGTAGCCATCTCAAAAACGATGTTGATTTCATCGCTGCCGCATCTAACTTTCT
TCCCTTGAACCATCACAGACTCTACAGGTCTGAAGGCACTGGCCTTCTTCTTCCCCTGGGGTACCAGATCACTAGAAGCA
ACATAAATCTCCTGGACCCATGTGGGAATGTATGGGCCACGGGGCCCGGTGAAGACCACGAACCTTTGGAACCAGAAAGT
GTCCCACACTGCAGGGTGTGTGTCCACTACACCATCCATGGACAACCGCTTTTCTTCCAAGATGGTCATCAATCCCTCGG
CCTTTAACCGATTGAGTAACTGGGGAAGAGGACCCTGAACTTGTGGTGCTGGAACCACCATTTGTGCTGAAGCTGGCACT
GAATCTGAAGCATGAGGGTCGGCTCCAGAATCCTATATGGATCATGCGAGCTTTGGAGCGAAACAATACTTGTCGATCCT
GTAAAAACTGGTCGTCCTCAAGCTCTGTGAATGAAGCATGAGAATCAAATGACTCTCCCTCACTACCAGAGTTGTGCTCT
GGTGTCTCACCTATGGGCGCTTTGCTCTTTCCCTTGCTTCCATTCGGAGGTAACTTCTTGCTCTTTGCACTGGAAACAAC
TGCTTCCACATTTATCACGATCCCTCGTGCCCACTTTCGGGGCTGCATGCAACTCATTCAAATTCTTTCTAGCCCTATCT
GCAAAACACATAGAAAAGTGTTGGACAAAGTCCAAGAAAAGTGCAGACATTTAGTGGCAGAAAGGTCACCGAACTAGTCG
GTAAGTCACCGAGTCAGTTAGGCGAGCCAGATCAGGCTCACCGAAAGTACTAGCACGAAAAGTTTCCAGAGTCAAGACAG
GTCGATGATGTTCAGGGGTTCAACCTCAAGCTTCAAAATCAAGCCTAAAGCCCCCGAATTCAAAATCAAACACAAACACT
AATCAATTAAAGGTAGACCCATATGACCCATGCCCTCGGGTTACTTAGACTTCACCGATTTGGCCAAAATTGGTCATTTG
ACAACTTTTGCCCTTAAGAATGATGCCAAATGCTCCATCATTGGGCATATTCATTTAGCACAATTCGGGGTTACTTAGAC
TTCACCCCACTAAATCCAACATAATTATATCGCAACACAACAATTCAGAACCGATTTTAAAAATCAAAACACGGCAATCG
AACAATTTTAAGCATTTAGGCACACATTTCAATCCATTATCAGCAATCCAACAATTTAAACACAATGATAGCAACATCCC
AACACAAAATAACCACAAATTACCTATTGCATTTTATTTCAACCACAAAAATAAAGTATGAGGTTTGAAAAACCAACATG
TATGTCGAAATTAGAATTTGAATAGCTAGGAAGAAAAGTTCCCCAATTTTGAGCATGATTTCACAGAAAAATGCGGATAA
AAGCAATAAAATATGAAAGGTCAAAAGTTGGGTGAGAGGGTACGATAGCTAGAAATAAGAAAAGATGAAGGATTTTGAAA
TTTTAAATAGCTTGGCCTTTAAAACCTTTCAGTTTGCGGCACCATCGGCGGAGTAGGTCGTGCTCGCCAACCCACTCGGT
GATTCGCCGAGTGGTATTTCCCTCACCGAGGTTTACAGGACTTCCAGCAAATTTGGGGGTTCAAACGACAGATAAAGTCG
GTCTCGCCGACATGTTCGTCGAGTCGCCGATTGAGCATTTAGCCTGCTGAGTTTTTTAGAGTACCCTTTAAGGCCTGGTG
GTTCCAACGGTGGTCCAAGTCAGGGCTCGTCGACATGTTCGGCGGGTCGCCGAATAGATTTTTTCTCCCCAAACTACTTA
TTTTCCAACACTTTTCACCTTTTAACCCACACAATCAACACCTGTTATTCAAAATAAAAAGTTAAAGCATTAAAAACTTG
GGTTGCCTCCCAAGAAGTGCCTTAGTTAACATCGTGGCATGTGAGGATTCCAAATCAAGCTTTATTTTGGGGTTTGCCAT
TGTGTCACTAGGCAACCCCCATGTTGTCTTGGATTCAAATAAGAAGAAATTTGACCCATTTGGGTCTCCAGCTTCTTAAT
AGAGACTGGGTGAGAGGTCATTGTCTGATTTAGAGTTGAGACATCTTTTTTAATCTCCTAACACTTTGTCAGACCCTTCA
ACTTTGTTGAGAATGCGTGAGAGAATATCTTCTATACGGCCACCTTTAGACTCCTTGGGATTTTGACGCTCATAGGGAGG
GACGTACTTGTCCTTATCACCCTCTCTTTCCTTCCAAGTGGTGTTAGGATCACGCCACTCTCTGTCACGATCTCTCTAGC
CCTCATCTCTATTCCAACCTTGATTTCCACCCGGTCTTGTGTAGTTTGCATGATAACCTCCTCCTTGAATGGCTAGGAAG
TTCACTTCCTCATTGTACAACGCATCGAATTGTGCTTCATCGGGGTTTACTCCACCAACACCCATAACATTAACACTCTT
TGTACCAACACCCATGATATTTTTAGCCAAGATATCCAGTTGGGTCATCATTTTGGCCATGTTTTGGTCTCTCTCTTGAT
CCTTTTTGATTTGCTCTTTCGTCATTCTAAAATTGAAAGGAGAGACTAGGTCTTCATGAGTGTACCATGCCTTATTGATC
TTGGTCATGCAATCAAGGAGTTGAGACGTTACTTCATAGCGTTTTTGCATTATACCACCGGGAACAAGTTGATCAGCAAC
TCCTTTGTTCACCGAGTCGAGGCTTCTATAGAAGTATTGCAGCAGAACATTATTTGGAAGTCCATGAGTTGGGCATTGCA
ACACCAATTTCTTAAACCTCAGCCACGTCTCGTGGATTGGCTCACCTTCCAAGCATTTAAAACCTTGAATGCTATTTCTA
AGTATCATCATTTTTGATGGGGGAAAGAATCTCACTTGAAATACTATGATCAGCTTATCCCAAGAGGTAATGAAGTCTCT
TGGTAACTCACATAACCATTTAGTAGCTTCACCCATCAAACAGAATGGGAAAAACCTGAGACAGACTGATTCTTGTGATA
TGTTCTTAAATGAGAACGGACCACAAACGTCTGTGAAGTTTCAAATATGCTCATTGGGATCCTCATGAGCCAACCCCCAA
AATAATCCTTTCAATTATAGGAGCTGAAGCATTGTGCTAGTGATGTGTAAACAAAGTTTCCTTCAGTTGGAGGTAGACGT
ATTGCACCCACACCACCTAATAGAATTGGGTCAATTACATCATTGAGGTTGCCAACATCATCTTAGTGGCCCACTTAGCT
ACCATTACTCCCGTTTACACTCATCTCTTCCTTTGTTCAACAAAAACAACACAAAACCCAAAACTAAAGTAAGTAGATTC
AACTACAACCAAAGAGATCACAATTTAACTTCACTAAAAGAATTTTAAACAACACCACTCCCCGACAGCGGCACCATATT
TGATTAATGTGTCAAACACACCTCATCCAATTCTAGGTGCAAATGATCGTTAAGTAGTGTAAAACCCAATAAGTGAGTTG
GGGTCGAACCCACAGGGAACTGTACGTGTTCAAATTCAATTAAGAAGTACAAATGTGATCTGACTAGCTATAGGAATAGA
CATTATCGAAAGAGACATGAATCAAATCAAAAGGGTTGACACGAATGTCAGATGGGGGATTTTGTTTGCAATTATCATCC
AAAAAGCAGTCACACAGAACTGAAACAACAATATAGAGAGGAATTCTCGGAATGTGATCGATTATGGGCATATTTCCCTA
TATGGGTAATTGTAACTACTAGTAAACAACTAAATTTCAGTGAGTAGGCTACACTATAAGGGAGATATCTTTCTCTTGAA
CAACTACCCAGAATCAGGTGATTTCTTTTCAACATCAACAAGAAAAGTAATTAAGAAAAACCCACACCTAATCCTTCCCC
TCGCTTGAGCTAGATGGGTAGGATTGGGTTTAGGATTCACACTCTCGAGATGAACCCATATCAATCCAATACAGACAAAC
CATTAATCAAAAACCTTAGTTCCAAAGCTTCTCTCTCGAGCAAGCTAAGAACACAAAATTAGAACTGCATTTGCAACTAC
AATTCATAAATTAAACCTCAGCTTATGATTAAACCCACTTCAATATATAATTAAAACTAGTAATTAACAATACCCATAAA
CTAATTCAACCCATAATCACACCCCAAGAATTGGGGTTTTAGCCAAGCATCATAATAAGGTAAAAATTGTTACCAAATTG
ATTATCCATCAACTAGTAAGAGTATTCAAGCCTTTACAATGCTCCAAATTGAAGAAAATCAGTAACCCACTTGCAAAATC
TCCGAATTGAGTCTCAAAAAGCCTTCAAGTCTACTCGGAAACTCTGAAACTTCAAAAGAAAACTATTCTAAATGGTAACA
AGCCCCTCAATTTACAGTTCAAAATCCTATTTATAGTCGCCAAAAATTAGCCATGCAGGTCCATTAGGCGAGGTAAGTCG
GGTTCTCCGAGTGGTTCGGCGAACCGCCCTTTGCTCTCTTTTATTGCCTTTATGCATTGGATCTAAGCATCCTCAAGTCC
TGTAACTTTGAGCGATCAATCTTGTCATAGCGAAACTGTTGGGCAATTCGCCGACTGCACCTTTTCTGTTGCCAACTTGG
CTTCTTCCCTCAGGGCTAGCACACTGGAACTTTAGACGGACTGCCACTTAGCGAGTCACTGAGTGGTCTTCGCGATCACC
AGGCTCGCCTTTCTCCACATACCTGAAAATCAAGGCTTTAACATCAATTTATAGCGCAAATTAGGAATTTGAGGACACTA
AAACTATCAAAACAAAGCCCCAAATGAGTCCAAATCTAGGACTCATCAATGCCTTTAAAAGTGAGAGTCTTTCCATTATA
TAGAGAGCATAGATATTACACATCACTAAAGATATGTCATTTCTATCCCTAATGACCATCTATTCTATCTCTTCAAATCT
CCTATTCAATCCCTCCAAATCTGCTTTGCTATCCCTCCAAATCAGCTATTCTATCACAATATTTATTCCTCTGATTCTAC
AACCAATCTATATGATCATACAAAATTTTATCACTATATAATTACATTAATATATACAATTATTTAGCTATCAAACATTC
TAACAGCCCCCCCCCCCCCAAAACTTGATGTTGGTGGATCAAGAAGCATCAATTTGCCAACTAGAAACTGATGGCGTTGT
CGTACAATGGATTTTTTAAATGCATTAATTATTTAATGATCACTGGACATGTGTGGAAGAATCATGACACCTTTATGTAT
AAATTCTTGTATATAAGGACAATCTACTTTGATGTGTTTGGTCCTCTCATAAAAAACACGATTAGTAACAATCTGAATAA
CACTTGTATTGTCAACGTGGTGGGGATTAGTATGAGATTCAGGAAATCCAATCTCAGCAAGTAATCCATGAAGCCATACA
ACCTCAGAGTAAGCAGTAGACATGGATTGATATTTAGCCTCTCTTGAAGATTTTGAAACATGATTTTTCTTTTTACTCTT
CCAAGATATCAACGACCCTCCAAGAAACATGCACCAACCACTGACTGAACGAGGAGTATTAGGACTTCCCGCCCATTCAG
CATCACTAAATGCATTAAGATAAATAGAAGAACCACTTGGAAAGAACAATCCACGAGTAGATGTTCTTAGAAAATATCGA
ATGATGCGACAAACAGCCACCAAGTGGAGATGACGGGGAGCTTGCATAAATTGACTAACTTGTTGAACTATAAAAGAGAT
ATCATGCCGAGTAACAGTAAGGTAATTAGAATCCCAAATAATTATCAAAATATAGTTGGATCATGAAGAAGATTGTCTTT
CTCACGACGATACTTCACATTCAATTCCAATGGAATATCTATGGAGGAGGAGTCTTGAAGACCAGCCAAAGAAATCAGAT
CCTCAGTATATTTCTTTTGGTTTAGAAACACACCTGAAGCATCATTATGATTTTTCAAACCCAAGAAATATGTTAGAGTA
CCAAGATCTTGGTCGATTCTTTCTCCGTCTTTTCGTACAACTTAATGAATTTTTGGAGAATGAGTTGACTAGGGTAAGTT
CTAATTAAGTTAATAGGCTAATACCGACCAAAACTACGTATTTTAGGGATCCAACACGTAGGGAAAATACCAAATGACCC
CTAACTTAAAAGCTATTGGCGCCACCGATGGAACTGACCGACAGTTTGTGGACTGACCCACAGTCCATCTGGTCAACCGT
CATTTGGCTTCAGAGACTAGGTTCTGGGGGTTTTGATCCACGGACCACGGCTCGTGGTCTAACCAACCGTCCATGGCTCT
GGTCTTGGGTCATGCCTTAGACAGATTCCTGGAATTTTTTTCTGAGAAGGGCTGCAGGTGGACATCCACACACCCCACCT
ACGATCCATGGGTCACCCTACGGTTCATGGGTGGTGCCCGTCGGTGGAACCTGTAACTTCTAAAATTTGTATTCTTTTCT
GTCTAGGATACGTGGTGTTACATCAGTTGTGAGGCCTCATACTTCGAGGACAATAGACATGTCTTTCATATTCAATCATT
TATTTCAGTTTGTAGTTTTTCTAGAGTTAACCGAGGGTATGTCCCAGCAACTCTAGTCAATAGAGGCTTTTTCAGACATA
GTATTAGATTCAACTTTATATTTGAGTGAATGTTCAGTATCATTGAACTCTTAGTAGTTTTATATATATTCAGATCAGTA
TTGGGTATTCCCAATCTTTCAGTTATCTCTTGTTTCAGCTTTCGCATAGTATCTACTTATTCAGTAGTTTTAGTATGCTT
ATGATATGCAAGCTTCATGGTTAGCTTGGGGTCACTCGTGATCTTAGGTCATGTGTTACGTCAAAGGGGTAGCCTCGAGG
CATAAAAAACTTGGTGTCAGAGCATTAGGTTCAAAAGTCCTGGGATGTTTGAAAGCCGTACTACGTAGAGTCTTTTTTAT
AGGTGTGAAGTGCACCACATCTAATGAGAGGGAGGCAACAAAGTGTTTCAGGAAATAATTCACTGTCTTGTTATTCTTAT
TGTGCGTGAGTATGATCTCATTTCTAATCTGTTTTTATGCATTTCTGATCATGCCTCCTCGTAGAGCTTACGGACGGAAT
GCTAACACATACAACGCTAACACATTTCCTCAAGTCCCAGACCATGAGGTTTCGAATGCGAAGTTTCGGAATGCTATCCA
ACTCTTTACTTATAGTATGGCCAACCAGAACAATCAGCAAGCCCATGTACCAACCATCACCAACAGTGGATTAGTGGCAG
CTAGGGTTTGATATTTTGTTTGAATGAATTCACATGAGTTTCAAGGGTCGCAGATTGGCGAGGACCCATAGAACTTTATT
GATGAGGTTGAGAAAATCTTTGGAGTGATGTAAGTGACTGTTAATGATAAAGTGGATTTGGCATCCTACTAGCTTAAGGA
TGTGGCTCACATTTGGTTCACTCAGTGGAAAAAAAAACAGGGGTACGGATGTAGCTCCTATGACTTGGGAGTGTTTTACT
GGAGCTTTTCAGGACATGTTCTTCCTGAGATAGTCGAGGGAGGCAAAAGCTTACGAGTTTATCAATTTGAGACAAGGTAC
AATGTCAGTCCAAGAGTACGGACTTAAGTTCACCCAACTCTCCAAGTGTGCTCCACACATGGTTGCCGATCCAAGGGAAC
AAATGAGTACGTTTCTATTTGGGGTATCTGACTTGGTGAAGACAGAGTGCAGGAATGCTCTGTTGTTAGAGATTGTGAAT
ATCTCTAGTCTTATGACTCATGCTCAGTATGTTAAGGGAGATAAGCTTAGGGAAATGGCTAAGGACAATAAGAAGACAAA
ATAGGGAACTATGAATACTCTCAACAAAAATTGGGTGGTGGAAATCGCTCACTGTTTTAGAAGAGTTCTAGCTCCAGCAC
CTTCATCAGCTAGTGCTCAGTCCCCTAGGTTTCGACAGGATCAGAAAGGTAGGGCATCAGGCTCTAAGTCTCAGGGGAGT
AATTCAGGTAACAAGACTTTCCCAACTTATCCGTAGTGTGGTAAGAACCATCCAGGCGAGTGTCTTGTAGGAAAGGAAGG
GTGCTTTGAGTGTGGTCAATCTGGCCATAGGTTGAAGAATTTCCCTTCTACCAGGCAGGGGCAAGGAGGTAACAATAATA
GGGTTCAGTCTATAGTTCTAGCAACACCAGCAGGTCACCCAACTCAGTAGGGTGCTTCATATGGTAAAGGTGGCGCTCAA
TGCCAAAATAGATTGTATGCTCTCCAGGCTCGCCAGGACCAGGAAGATTCTCCTGATGTGCTCACTAGTATGTTACGAGT
CTTTCATTTAGATTTTTGTGCATTGTTAGATCTAGGGGCTACTCTTTCCTTTGTAACCCCTTATATAGGAGTCAACTTCG
GTGTTAGCACAGAAACTCTTTCAGAAACATTCTCAGTATGGACTCCAGTTGGTAACCCAATTATAGCTAGATGGGTATAC
ATAAATTGCCCTATCATAGTCTCTTAGAAAGTCACCGTAGCAGATCTTGTAGAGTTAGTAATGGTAGATTTTGATATCAT
TCTAGGCATGGATTAGTTACATTCCTGTTATACCTTAGTCGATTGTAGAACTAGGATCATTTGGTTTCAATTTCCAAACG
AGTTAGTCTTAGAATGGAAGGGTCGCAGCTCAGTGCATGTGGGTCGATTTATTTCTTACCTTAAGGTCGGGAAGATGATC
TCTAAAGGGTAAATCTATCATCTTGTTCAGGTTAAGGATTCAAAATCAAAAACCCCAACTTTTTAGTCAGTCCCAGTAGT
GAATGAGTTTCCAGAACATCTTTCCAGAGTTCCTCCCTAAAGGAAAATTGACTTCAAAATTGACTTCCTTCTAGATACCT
AGGCTATTTCGATTCTTCCTTACATAATGGCTCTAGCTGAGCTTAAGGAAATGAAATAATAGTTGAAAGACCTTCTAGAT
AAGGTCTTCATCAAACCTAGTATCTCTCCATGGGTTGCTCCAGTGTTATTCATGAAAAAGAAGGACGGTTCTCTAAGAAT
ATGCATCGACTATTGCCGGTTGAACAAAGTCAAATTGAACAACAAATACTCTATCTCCAGGATTGATGACTTGTTTAACC
AACTTCAGTGTGCTAGTTATTTTTCGAAGATAGATCTCAGATCTAGCTATCATCAGCTCAAAGTCAAAGATAGTGACATT
CCAAAAATAACCTTCAGAACTCGGTATGGTCATTATGTATTTGTAGTCATGTCTTTCGGACTAACAAATGCTTATGCAGC
TTTTATGGACTTAATGAAGAGGGTATTCAAACAATATTTGAACTTGATTGTTATTGTCTTTATTGATGTTATCCTCATAT
ATTCTAGGAATGAGGAGGAGCATGCGACTCATCTAAGATTTGTCCTGCAAACTCTCAAGGATCGCCAGTTATTCTGTAAG
TTCAACAAATGTGAATTCTGGTTACAATCAGTCACTTTCCTTGATCATGTGGTGTCTAGCGAAGGAATCAAAGAGGATTA
TCAGAAAATATAGGCAGTTAAGCAATGGCCTAGACCCACCTCTCCAAAAGATATCAGAAGTTTCTTAGGTTTGGCTGGTT
ATTACAGGAGATTTGTTGAAGGATTTTCATCCGTAGATTCCCCATTGACTAAGTTAACTCAGAAGAAAGTCAAATTTTAG
TGGTCAGATGAGTGCGAGAAAAGTTTCTCAGAACGGAAGACTAGGTTTACTACAACTCATGTCTTGACTCTAGCAGATGG
TTCAGACCATTATGTGATTTATTGTGATGCATCCAGGGTCATCCTAGGTTGTGTGTTGATGCAGCGAGATAAGGTCATAG
CTTATGCTTCTAGACACCTTAAGGTACATGAGAAGAACTACCCGACTCGTGACCTCGAGCTTGCAGATGTATTTTTTTCC
CTAAAGATTGTAGGTGTGTTCATAGATTATAAGAGCTTCCAATATTTGTTCACCAAGAAAGAGCTGAATCTTCATCAGAG
GAGATGGCTTGAATTCCTCAAGGACTATGACTGGAATGTGCTTTACCATCCTAGTAAGGCCAACGTAGTGGCTAGTTCTC
TCAGCAGAGTATCTATGGGTAGTGTAGCACATGTTGATGAAAGAAGGAATAAGCAAAAGATGTTCACTGGCTTGCTCGCT
TAGGAGTTGGTCTTACGGACATGTCAAATGGTGGTGTGATAGTTCAGAATAGATCTGAATCTTCACTGGTAGCGGAGGTT
AAGGAAAAACAATATAGTGATCCCATATTACTTCATTTTAAAGGTGCAGTTCATCAACAGAAAGTTGAGGTTTTCTACCA
AGGGGGATATGGTGTGATTCGTTACCAGGGTCGCTTACATGTTCCTAATGTGGGTGAGTTGAGCTAGCATATCCTTACAG
AATCCCATAACTCTAGGTATTCCATTTATGCAGGTGCCACTAAGATATACCGTGATCTACGGGAAGTCTTTTGGTGGAAC
GACATTAAGAGGGACATAGAAAATTTTGTGGCTAAGTCTTCTGATTATCAACATGTTAAGGTAGAACATCAAAAACCAGG
AGGTATGACTCAAGAGATTAATAATCCTACTTGGAAGTGGGAAGTGATATAAATGGAATTCATTATGGGTTTACCTGATA
CTCGCAAATAACATGACTCCATTTGGGTGAGAGTAGACAGAGTTACTAAATCCGCTCACTTCTTTGCTGTCAAGACTACA
GATTCAGTGGAGGACTACGCCAAAGTCTACATCAATGAGCTAGTTAAGTTTCATGGGGTTCCTTCATCTGTCATCTTAGA
TAGAGGTCCTCAGTTTACCTCTTATTGCTGGAAGTCATTTCAGAAAGGTCTTGGTACTCTGGTAAATCTCAGCATAGTAT
ATCATCCATAGACATATGGCCAGGTAGAGTGTACTATTTAGACATTAGAGGACATGTTGAGAGCTTGCATGATCAATTTC
AAGGGTAGTTCAGAAGATCACCTACCTCTCATAGAGTTTGCTTATAATAATAGCTATCATTCCAGTATTCAGATGGCCCC
TTATGAGGCACTATATGGCCATAGATGTAGGTATTTGATAGGTTGGTTTGAAGTAGGTGAAGAAGCACTTATAGGACATT
AATCGATTCATGAGGCTATGGAAAAAGTTTAGCTCATCAGAGATAGACTTAAGAAACCTCGGAGTCCTCAGAAGTCCTAT
GCAGATGTGAGGAGAAGGGACTTAGAGTTCAAAATTGATGATTGGGTTTTCCTAAAGGTGACACCTATTAAACGGGTGAT
GAGATTTGGCAAGAAAATGAAGCTCTGTCCGAGGTATGTAGGTCCTTACAAAATCATGAAAAGGGTTGGTAATGTAGCAT
ATGAGTTAGATTTACCAGCAAAACTAGCAGTGGCCCATGCAGTCTTTCACATAAAGTGTTTGGGTGATCCGGCATCCATA
GTACCATTAGAGAGTGTGGCTATGAAGGATAGTCTCACTTATGAAGATGTGGTAGTTGAGATTCTTGAACATCAAGTTCG
TAGGTTGAGAAATAAATAAGTTGCTTTAGTGAAGGTTAGGTAGAGGAGTCAGTCCGTAGAGGGAGCTACTTGGGCAGTAG
AAGAAGCCATGAAGACCAACTATCCTCATCTCTTTCCTTATGATTCCATTCTAACTTCAGGTAATAGTTCCTCTCAAGTC
TCTCAGTTTACTCTTGCGTAAATTCAGTCTTAGTATCATGTTCCTTCAGTTGTTTTTGCATGTTTAACATATTTGCATGT
TCTTGGAACTCAGTTTAGTAAGATATCAGTTTCTAGTACTTAGTGGTAGGGATTGCATCTTCTTCCCTCCATACTCAACT
ACTTTAGACTTCATTCGAGGATGAATATGCCACCCAGAATTCCCAGAAAGATCATGACCCACGGCAGGACTTACGGACCA
TAGGTGGGAGCACGGTCCATGGTCCAGGGTCCAAGGATCGTGACCCCTCACCCATCCTCAGATGCCAAACGGCGAGTTCA
CAAGATGGACCATAGGTTAATATACGGTCTGTTTGTCAGGTCCGTCGATGGCCTCATCAGCTTTTAAGTCAGGGTAATTT
CGGTCTTTTACCCTATGCTTTGGACATTTAAACTACGTCATTTAATCCCTAAACTACGTCATTTTACTCAGTTTTAGCCT
AATATTCTAGTCAGAACCTACCCTAAATGATTCATCACCAAAATTCATCAAAACATAAACCAAAAATAGAAGAAGGAGTC
GACCAACCCCTAAAGAACAAGCATGAGATTTTCTTCAGTTCCAACCCCAAAATCATAGGATTTCTCCATAGATTTCATCA
CCAGGTATGTGGGATTTCACTAGTGGGTTCCTTTCATATATTAGGTCCCTAAAATTCAGCCAGCTTATTGATTCTCCATA
TCTTGCTTAGACCTAGGGTTTATAAAAACCTTAGATATTAGTTGTGATTTAGTTGTATAGTGTTCTTAATCAGATTATCA
TGTTTTCATGAAATCGTTTCTTAGTTCCTTGTATGAAACACCGAACCCTACTTGTGTAGATTCTTTTAGTTTATGTATCA
CACTTGCTAGGTCAGTTAAACAGATAAACATGCTCCAGTTTTCAAATGTTATATTGTCAGTTCCTAACTATTGCATTCTC
AGATTTGCATGTCAGAACATTGATCTATCCAGTATTTCAGTTATGTTGTGTCATACACAATTCCAGTTTGGAGTTGGCTT
AGCACCGAGTTGGACTAGGGTTCAGCGTACCCTCATAGTCCCAGAACTACGTGCCCTCGTAGGTTTATAAGTCCCCTCTG
TGGGCAACATATTTAGTGATCACTCCAGTCATGCCTTTATACCCCTGGCAATGTATATTGGGTCCTCCTGATGGGGCGTA
TACATCGGACCCGGTGTGTAGCTTACGTTGTTTTATATCGTTAAATAGTAGCTCCCACAGTCAGAATCTAGTGAATTTGA
CCAGGTTATTATTTTATGCCTCAGTATTCACCCTCAACCTATTATGTTCATGATTAGTACTTGGTCATTGCATTTAGCAG
TTTTAAGTTATATTTTAGTATCTATGTTTTTGTTCATATTATGGTATTACTGAGTTATATTTGTTCAGCTTATATATTTG
TTCAACTATATTTTATATCTTGTATGCTCAGTATATTCGAAGTACTGATGCATACACTGCGCTTCATTATTTTATTATGT
AGGTTTAGGTGTTCAGCATCCAGATCACGCATAAATCAGTTCCCGATCTGTATTCAACAGCTTCAGTGGTGAGTCCTCAT
ACTTCGAGGACAATAGACATGTCTTTCATCTTCAGTATTTTATTTCAGTTTTTAGTTTTGCTAGAGCTAGTTGGGGGCAT
GTCCCAGCAACTCTAGTCAATAAAGGATTTTTAGACATAGTATTAGATTTAACTTTAGACTTGAGTGAATGTTCAGTATC
GTCGAACTCTTAGTAGTTTTATATATATTTAGATTAGTATTGGGTATTCCCCATCTTTCAGTTATCTCTTGTTTCAGCTT
TCACATAGTATTTTTTTATTCCGTTGATATAGTTTTCTTATGATATGTTAGCTTCACGTTAGCTTGGGGTCACTTGTGAT
CCTAGGTCCCGTGTTACGTCAAGGGGGTAGCCTCATGGCGTGACATAGAACACATGAGCTACATCATGAAAGGTGGTGTC
ATGCTTCCACACTTAAAAGAGATGTCCTACTCTCAAAGGTAAGGACCATTATTCTAGCTTGGATAGATCAACTATCTTAG
CCACTTAAGACAATCCTATGGGGGTACTGATGAGTGGTAGATTTACACACATTTGAGGCCTATTTTGTTCAACAATTGGT
GTCCTCAATGCCTAATTATGTCTTATTCTTGTGATATTTTGATGATTAATAGCTATGAAGGCTAAGGAATAAGACAAGGA
CTAATACTTGAAAGAATGGCAAAACATAGGGAGATTAGGGGTCGTTTGGTAGAGTGTATAAAAATAAAGTTCAATAGAGT
GCATTAGTAATGCTTGTATTAGTTAGACTTGCATTAGTTATACATAAATTATTTTTTATCTATTGTTTGGTTTGGTGTGT
TAAAAATGATATGCATTGTATAAAAATATTTATTTACAAAAGTATACTTCACAAATATGGTGAAAAAGAAGTAAAAGTGC
TTTTGAGGTGTAATTTAGTCTTTAACCATAATAATGCATGTATTAACTTCTTTGTATTGCTAATACCTAGAAATTCATGG
TATTAGTAATACACTCCTCAATACAGAATAGAGTGTATAACTAATGCAAGCATTAGTTATACATAACATGAAAAAATGCA
CCAAACAAGGGACTACTAATACATATAGCTAATGCATGCATTATTTTTTCTAATACACTCTACCAAAAGACCTCTAAATG
TAAAGTCCACACTTATAGCTAGCAAATAGAGAAATGTAAGTCACCAAAATGTCTTGACCTCGCTAAAGTTGACAATTTTT
AATAAAAAAGGGTCAAGCAGTCAGTGAGAAAAGGAGAAGTCGGTGTTCTACCAAATGAGAAAAGGTGAGTTGAGTTTCAT
CGCCTAATGTGATAGGCTTGAAGCTAAAATAAAGATTGAGAAGGTGATCAAGGTGGTAATTAGTGAATATCCCAACAGGA
AAGGCGGCCTTAGTTGAGTCCACCGATGAGGGTTTAATACCTGAACCCTGAGACAAAAAGAGGGCAAGCTGAATAACCAA
ACAACTATCCAACGAACGCGTAAGGTGAGCCCGACTAATGTGAATGAACAAGTTGCAAAACAATTCCAAGTTTTCTTTAG
GAAACTATATATATAGTTAATTAGAGAGAGAAAATGTAACTTTTATCAATTCCAACTTTTAGATACTGAGTTTGAGCTTT
CTCTCCATTCTCCTTAGTCTTTAGGCTTTTGGTAGGTTTGTAATCTGCATTTGGAGAGTTATATTAAAAGTGGGTCTTGA
AGATTCCTGATTCTTATCTACAATTTAATGTATAAATTCACTTTGGGTAATATATCTTCCCTTTTTATTATGTGTGGATA
AAACGCCAAGGTCTTGGGGTATGATTATGGGGTCGGGTATTGATGTATTTTAGTGGGTTTTGTGGTTTTCTCTAATTTAT
TGCTATTTATTAATCATGGATACAAGCTTTTTAACATGATATTAATTGATGGGTTAAGGTGTCAAACTTAATCCTAGGTC
AAATCTTCGATTGATGCCCGAAATGGATTAATAGAAGTATTTAGATGGTTTGATACTAATAATGTTGGTTTGATTTCTAT
TTTTTTCTTGAGAAAGGATTTATAGAGTTATCAGTATTGCAAAATTTGCTTGAAAAGGGATTACAGTAAAGTAATGGGTT
GAGTGAAAATTTGTATAAATGAGAGCAAAAGGAGATTTACGGCATGATACTTTAAGATAGAAATAAGATAAGTATCAATA
ATGATGACCCAGCTTATCCCTGATTTTCTAGTACCTCTTGAGAAAGCACCTTGACCCCTTTAACTACATCAATGTTAACC
TCCACACTCCTAGATTGTTTCTTAATTGTTTACCCCTGCTTTTGTTATTGTTTCGGCGATAATTTATTCATAACTATTTT
CATTAAATTTTGTGGAATTATCCACCCCTCTCTCTAATAGCTACAAAGAATACATCACATTCCTAATTTCTTAAATGAAC
TCTTTGTACTATATCACTTCATGTGGGATTCAACCCCAACTCCTGTTGAGTTTTTATTGCAAACGACTGCTTATTCTCTT
ACATATTTTGAGGATAACTTGAGCATTATCAAAAATGGTGCCGTTCTCGCAGAGTTGGAACAATTCAGTTACCCCCTACT
CCAAAGAATGCTACATTTAATGTAACCAACCAAACTTTGCAAATGATCAAAATGAGGGGAGTTTTTGGAGGTCTTGAGCA
TGAAGACCACGATGACCACCTTCAAAAGTATGTAAATATGTGTGGGCCTTTAAATTTTGAAGGCATTTCCCAAGAATCAA
TGTGGTTGAGGTTGTTCGCTTTTTCCTTAATGAAAGACGCAACTAAGTGGTTGATTAGGCTACCACTCAATTTTATCCTT
TTATGGGAGGACTTGATAGAGGATTTTCTTTAAAGATTCCCCCCTTCAAAAATGGTGAAATTAAGGGACGACCTTAAAAT
TTTAAAAAAGGTAAATGTGGAACCTGTTCATGAGACATGGCTATGTTTCAAAATGTCACTTTTTCAATATCGAAATCATA
GATTTCCAGACACGTTATTGTTGCAGTACTTCTATAGATCCATCAATATGTTGGAAAAGGGATTGACTGACCATCTTATT
CAAGGAGGAATAGTGAGGAAATCGTTTGGATTGGCTTCAAGGCTACTTGATGGCATGACCTAAATGTATTAAGTGTAGCA
TACTTGTGAAGATCCCCTTTTGCTTCCAAGAGTTAGGGATGCTCAATGAATAAGAAGGGAAATATCGACAACGTGATGAA
AACATAGTTAAATTGATAGTGAAATTTAAGATGTTGTCAAAACATGTCATAGGAAGGGGAAATGCTAGAATCAAGTGTAT
TTCTTTAAAATTTGATGTGTTTGTTGAATGTCTAGACAAGTTTGCACGTGCACGAAGAGGTTGAGGAAGAAAAAAAACTT
AAAATTATTGTGCTTAGGAAACACCAAGGAGCCCAGTACGGGCCATGATCATCTTGACGACCCGTCATTATGCCTGTGGT
GCTAGAGCAGTGAACCTAGAAATTGTGATGTTGGTAACAAAACTCCAAGTGAAGAGCACGAAGCCCTTGACGGTTTCTGT
TACTCTTGATGAGCCGTGATGCTGCTCGTGGAGATGAACAAGTAGAAAGACCTCGATGAGTTGCAATGTGGTTTAGCCAA
ATAAAGACCACAGACACCCAGACGGACCGTGGTCATCATAACGGTCCGTTATGCAGCCCGTGAAGGATTTTCAGTGAACA
TTCTAAGAAGAACAAACTTTGTGAGATCTCTAAGTAACAACCACAGAAGACTTCACGGACCGTGAAGCCCATGACGGGTC
GTCTTACTATCCATGAAAAGCAGTGACAATTCAGTCCTACTTAGAATAGGACTCTTATTAGACAGTCTATTTGAATTAAT
TAGTTTTAATTTTTGATTTTATTTTGTGATATCTAGAACGAGCGACTACTTTCTAAATATTCACTACTTTGGTTTTAGAT
CGATCAACCTTCAATAGAGATTTGAAGTTTTCTTTTGTTATTCTGAATATCAAGTATTCGTTGAATTTGCAAATCATCGT
AAGTGATTTCTCTTAATGCATTCATTACGTCTACTTTTTTTATTTAGTTGAAAGCATGAGTGACTAAACACCACAACAAT
GGTTGTGGGAACTATGACTAACATCTGATTTTATATTCATAAAATGAGTAGAATGTGATTCATATATATTTTCAGAACTT
TACTTTTGTTATTCATTATTTCTAATGAGTGCACGCATTAGAACTTGCATGTATCTATCAATTGTTCGAGAGAAAGTTGA
TAGTTAGGAAAAAGTCGGGTTAAACTGTTGAATTGGAGTGAAAGTTCAAGTTTGAGAGAAAAGAACTTTGACACTAAACT
ATTCGATGGTAAAATCGAATAACACTCTAAGACCGAGGGGATTTGAGTGGAAAGTTATCTAACAAAACTGAGAAGTGTTA
GAAATACCTAACTCGCCTGTAATTTGAAATGAATAAATTACCAGAAACTCGTTCATGAATCAACACTAGATGTAACGTCA
TGGGAAACACATCCCTTGTTTCATTCAATAATCATTACAACCTTTAATTCAACATTCTGTTAATTGTAGTAATCTGATTA
TTTTCACAATATCGGTTACCTGAACCTTACAACTAACCGCTTTTACATTTCACAATTACTTTCTTTAGGAAATAATAACA
ACATTTGAATAAAAGCAATAGTGAAACTATTTGTGTGAGTAAATTCTCGGTGAGATCAACCTCAACTCTTATTTAGTTCT
ATAAATTGACATCGACCGTTTATACTTCTTAATGGAAGTGTAAATTTGGACGTATCAAATTTTTGCGCCATTACCGACGA
GATGAAATTCAGGATCAACAATCAGGAGGTGAAGTTTAAGATATGCAGGTCTATGAATAAACCACAAGACATAAATGTGG
TGTCTGCAATAAAGGTTTTTGATGAAGGGGTGTCGGGAGCTGCTATTGAGAAAAGGTTTTCTATTAAAACATTGGCAACT
GTGCTAATTAATTTTGAAGACGACATTCAGAATGATTATATGGAGACTGTGAATGCTCTACAAGGCATGGGGTCACATTC
TTATGCTCCAAAGAAATTAGACCTAGATCTGAAAAATAGGCCAACTCCACCAGCAAAGCCATCCATTAAGGAACCGCCAG
TGCTTGAACTGAAACAGTTACCCAGTCACCTCAGGTATGTCTTTTTGGGTACTAATAACACTCTGCCAGTCATTTTGGCT
GTAGATTTGAATGATGAACATGTGCAAGTTGTGGTCAGAGTCTTGATAAAATACAAAAAGACAATTGGATGGACTATTGG
TAATATCATTGGGATACCTTTGGGTATCTGTACTAATAAAATCCAACTCGAAAAGGATTGCAGCCCGAGTATAAAGCACC
AGAGGAGGTTAAATCCACTAATTCAAGAGGTGGTCAAAAATTAAATCATAAAGTGGTTGGATGAAGGAGTGGTGTAACCC
ATTTCTGACAGTCATTTGGTTAGCCCATTGCAGTGTGTGCCCAAGAAGGGTGGTATGACAGTGGTGGCAAATGCGAAGAC
CGAATTGATCCTACAAAGACCAGTCACTGGTTGGTGAGTATGCATAGATTACATAAAGCTGAACAAGTTGACCTTGAAGG
ACCAATTTCCAATGTCGTTCATGGATCAGATGCATGACAGGTTGACTGGCAGAGGGTTGTACTGCTTATTAGATTGATAT
CAATTGCGCCAGAAGATGAGGAAAAGACTACCTTTACATATCCTATTGGTACTTTTGCATTCAAACACATGCCATTTGGA
TTATGTAATGCACCAAAAACTTTCTAGAGGTGTATGATGTCCATCTTCTCAGACATGGTAGAGGACACTTTGGAAGTGTT
CATAGATGATTTTCTGTGGTAGGTGACACACTTGATGATTCTTTGTTGAATTTAGCAGGGCATTACAACGATGCGAGGAG
GGTAATTTGGTGCTTAACTGGGAGAATTGTCATTTCATGGTCAAGGAAGGCATAGTCCTAGGCCATAAGGTGTTGCAAAA
GGGATTGGAGGTAGACAAAGCAAAGATTGAGGTGATTGAAAAGTTACCTCCACCTATTTGTGTGAAAGGTATTCAAAGCT
TCTTAGGACATGAAAGATTTTTTTATAAGCGATTCATCAAGGATTTCTCGAAATCCTTTTTGCATGCTTTTGGAGAAAGA
GATGAAATATTCCTTTGATGATGCATGCCTAAGAGCCTTTGAGTGCCTGAAAGAGAAGTTGGTCTCTGCCCCAGTGATCA
TTGGCCCGAATTGGTTTGAGCTATTTGAGGTAATGTGTTATGCAAGTGGTACTGCCTTGGGAGTTGTGTTGGGATATAAG
AACAACAAGATCTCCCACCCGATCTACTATGCCAATAAATTGCTAAATATAGCATAGTGCAACTACACTGTTACTAAACA
TAAACTACTCATTGTGGTGTACGCATTTGAGAAGTTCAGGGCATACTTGCTGGGCAGTAGAGTGATAGTCCACATAGATC
ATGCAACATTGCAATATGTCATGGCGATAAAAGATACAAATACGAGATTGATAAGATGGGTGCTGTTGCTTCAAGAATTT
GACTTTGAAGTCACAGACAGAAGCAGTTGTAAAAATCAGGTGGCTGATCACCTGTCTAGGTTAGAGGCAGAGAGGAAGGA
TAAACTCGAGTTAGACATAAATGACTCATTCCCAGATGAACATGTATTAGCCGCCAATCTTGATCTCATTCCTTGGTTTA
CTGACTTTGCCAATTTTCTTGTCAGTGATTTGATGCATGAAGGGCTAAAATTGAATCAAAGGAAGAAATTTCTACATGAT
GTGGGAAAGTATTTTTGTGATGAACCATATTTGTACAGGGTGTGTGCTGATAACATCATCAGGCGATCTATCCCTAAGGT
TGAGATGTTGCATATATAAGAAGTCTGTCACTCCTCTCTAGTAGCACTTGCAGTGGTAACGATGAATTTTGAGGATGATG
GTATCGAGGACTATGATGAGTTAGTTGCCGCATTTGATAGGTTTGAATTTTGTTCCAAGTCGAAGAGGTTGGAGTTAGAT
ATGAAGAATCACGACTCTCCAACCGCAAAACCATCTATTGAAGAGGCTCCAAAATTGGAGCTTAAGGCTCTACCATCACA
TTGAGGTATGAATTCTTGGGGAGAGATGGTACTTTACCGGTCATCATTGTGGCCAATTTGAATGCGGAACAAGTTGAGGC
TTTGGTTTCTGTGTTGAAGAGGTTCAAGCGGGCTATTGGGTGGACTATTGCGGGCATTATTGGGATCCCTCAAGGCATTT
GTTCTCAAAAAATCCAACTCATGCCGGATCACAAGCCTAGTATCAAGCACCAAAGGAGACTAAATCCGCTATTGCAAGAG
GTAGTGAAAAAGGAAATCATCAAGTTGTTTGATACTGGTGTCATTTATCCCATTGCAGATAGTAGTTGGGTTTGTCTTGT
TTAGTGTGTGCCTAAGAAAGGTGGGATTACTGTGGTTCCTAATGAAAAAAATGAGCTTGTTTCTATGCGGCAGTTACTGG
ATGGAGAGTTTGCATGGACTACTGGAAATTGAATGCTTGGACATAAAAGGATCACTTCCCTATGCCGTTCATGGATTAGA
TGTTGGACCACCTTGCTGGTAAGGGTTGGTATTTCTTTCTTGATGGTTATTCAGGCTACAATCATATCTCTATAGCTCTG
GAAGAGCAAGAGAAGACCACCTTGACTTGCCCTTATGGGACTTTCGCCTTCAAACGAAAGCCATTTGGGTCGTGTAATGC
TCCAGCGACCCTCCAGCGTTGCATGATGTCGATATTTTCTGATATGGTGGAGGACACTATTGAGGTATTTATGGATGATT
TCTCTGCGTTAGGTGACTCATTTGATGGTTGTTTGGATCATTTGGCCAAGGTACTTAAACGGTGTGGAAAGTGCAATCTT
GTGCTCAATTAGGAAAAGTGCCACTTCATGGTGAAAGAGGGGATCGTTCTGGGTCATCGGATTTCTGAAAAGGGTATTGA
GGTTGATAGAGCTAAAGTTGAGGTAATAGAAAAGCTTCCACCACCTATTTTTGTTAAAGGTGTTTGAAGTTTTCTTGGGC
AAGCAGGCTTTTATAGGAGGTCCATCATAGATTTCTCCAAAATTGCACACCCATTGCCCAAATTGCTTGAAAATGAGTCT
ATGTTTGATTTTGATGATGCTTGTCTGAGAGCATTTGGAGAGTTGAAAGAGAAGCTAGTTTCCGCACCAATCATTATTTC
ACTGGATTGGGGGCAACCGTTTATAGTGATGTGTGATGCGAGTGGAGTGGCACTTAGTGTGGTATTGGGACAAAGGCGAG
AGAAAATTCTTCATCCTACTTACTATGCCAACAAAGATCTAAATGTGGATCAAAAGAACTATACAGTGACTAAACAGGAA
CTCCTTGATGTGTCTTACGCATTCAAAAAATTTTGATCCTACTTGCTTGGTACTAAGGTCATAGTTCATATAGATAATTT
TGCATTGAGGTATCTAATGGCTAAAAAGGATACAAAACCGAGGTTGATTAGATAGGTTTTGTTGCTGCAAGAATTCAATT
TGAAGGTGAAAGATAGAAAAGGGACAAAAAATCAAGTTGCCGAGAAGCTATGTTCAAGCTAGAAGATGGGGCTGAAATTA
ATGATGTTTTTTCAGATGAACAGGTATTGGTGGCTTCTCATGATCTGATTCCTTGGTTTGCAGACTTTGCTAACTACTTG
GCAAGTTATATGGTTCCATCGGATTTGTCTTTTCACCGAAGGAAAAGTTTATGCATGATGTGAAGAAGTTCTTTGGTATG
CGCCTTATTTGTTCTGTATTTGTGCTGATGGGATTATTCGTTGATGCGTGCCCGAGGTTGAAATTATGAGTATACTTGAG
GCGTGTCATTCATCGCCTGTTGGTGGGCATCACAGTGGTATTCGGACTGCTCATATAATCTTGCAGTATGGGTATTACTG
GCCTACCATCCACCAAGATTCTCATGATTTCGCCAAGTCTTGTGATCGTTGCCAAAGAGAATGAGGAATTTCAAAGAGGC
AAGAGCTTTTTATGAATCCGATATTGGTGATTGAGTTGTTTGATGTATGGGGCCTTGACTTTATGGGTCTATTTGTGACC
TCACATAGGATGAAGTATATTCTTGTTGCGGTTGATTATGTGTCAAAATGGGTGGAAGCAATTGCACTTTCAAACAATGA
AGGGAAAATTGTGACCACATTCCTGAAAAAGAATATCTTCTCCAGATTTGGTACACTGATGAGTCCAAAAATTAGACTCA
TTTAGGGCTTATTTTGATAAAAATAGTGTCCTCAAATGTTTATTTTGTCTCAATATCTGATGAAAACTCTTAAGTTTCAG
ATATTTGAAGTTTTAGTGGAAGCATGGACACTTAGGTGCAAAAAGGAACAAAAAGGCTGAAAAGAACGAAGAAGCTGAAG
CCTGAGCATTGCCAAGCCCACTTGGCGATTCGCCGAAGGGACGCACTCTGTCCTTTGTTCCAGTATTCAAAGCCCTGAAA
GAGCAGGATCAAAAAGGCGATGAAAGGAGTAGTCGGCATTTCGCCGAATAATTCCGTGAAACAGTACTATGTCTCCCAAT
GACACAGAGCACGACAATGCTGAAGGCTAGTGCAAGATGGCGAAGAACTACACCAAAGGGAATATCGTTGAGTTAATCGG
TGATTCCGACTAACCTCGCCGAAATATCCGCCTGCACTATTTTCTGAAATCTATAAATACTAAACTTTTTATTAATTTTG
GAGATTCGAACATTTTTTTTAATTTTCACAATAGAATAGTACTTTTTGGATATTTTCTCTCAAGTTTGGAGAGGGTTTTT
TGGGAGACTTGACAAGTTGGAAGTGGGTCTTCTCCATTCTTCTTTCTTTGCTTAAATCAAGGTTTAATTCCTTATACCCA
TTTGATTTTAGTATCATTTTAGGTGTATTTTGTTATTTCTTGATATGTGGCTAAAAACCCCATTCTTGGGGTATGATTTA
GCAAATATGTGTTTATATTATTGTTGGCTCTTGCTTTCTGATAGGTTAGATGTATTTTAATGGTGATTTCACCTAGTGGT
TGTGGTTTAATATAATGGGTTTGTAGTTTCAAATACAAAACCACCCATGTGTTTTCTGCTTGCCCGAGTGGGAGGTCGCG
AAACCTTGACCACTAGACTAATGGGCTAAGGAGTGGGTTGACATGAGGTTCAGCCCAAGAGGGTGAGCCCTAGTCCCATA
TCCTAACACTCATCTTGAGAGAGTGAGTGGGGTAAGGAATAGGCTGGACTTCATGCGGCAAATGGGTGTCCGAGAGGAAC
TCATTCGAAACGGGGTAAGTTTCCCGAGAGGGAACTTATTTCAATCTAAAGCTTAGCCTAGTCACTATTATCTTGCAAAT
TTCCTATTGAAAGCATGTACCCAACGATTTATCTCAACTTGTATTGCGGTCAGATCCAAGAACTTGCCCCCATAGTTGAT
TTTCTTGGTATTTTTGTTTTTTTATTACTTGTGATAAAATCCCCATTTGATATTTGACACCTTTGTGTCACCCCTTTTAA
TTTGCAATATTTTTAATCGTTAATGTCTTTAGCTATGACTAGTTAGAACTAAATTTTATTTTTCTATTAATTCTCAAAAC
CACTCCCTTGGGACACGATCCCAACCCTTGGTATGGTTACTATATTATCGACAATCGTAGACACTCGTACCGTAGGTTAG
TGTCGTTGGTCACGATAAGCACCAAAATGGCGCCACTGCCGGGGAGTTGTGTTGTTTGAGAATTTTTAGATTAATAGAAT
TTTTTTTCTCCTTAGTTGTAGTCTACTTACGTAATTCTTAGTTTTGCCTAGCTTGTTTATGTGTTGATACAGGATAATGA
GTATACATGATGGGGATGATGGACCAATGGAGCACCTCCCAATAGAAGTGATTAGGTTTAGTGATCACATCTTGAACTTC
AAGCGTGTAGAAGGAGAACCTTTTCATGAGTCGCGGCTGAGGTTTAAAACACTATTTATACAATGCCCAACTCATGAAAT
CCCCGATTTAGTTCTACTGGAATGCTTCTACAGTAGTCTGAATCTCGAAAACAAAGGGTTAATCGACCGACTTATGCCAG
GTGATCATGAGCAATATTCCTATGAGACCGCAACCAAATTCCTTGACCTTGTGGCTAAAACCAACATGGATACTGACAAG
AACCAGCAATTGATCATTTTGCTGGGATAAATGGATAACTTGACCCAAAAGGTCGAGAAACTGGAAGTGATGTCGGAAGA
GAAGAGCAAATGCAAACCACCTATTTAGCAGGGAAGATCTATGGACATTGAAAATAAACATATCAAAGATATGTTATTAA
TTATTCTTCAAAATCTAAATGAGCAAGATAGAGTGCTAGAGAAGATTAGAGAAAATGTAAAAGTGCTAAACTAGATGTGC
GGTTCTCATTCTAGATCTGTCCAGCTCATTGAAACTCTTGTGGGTCATGTAATGCCTCATCTCCATCAGGAACAAGGCAA
GGGGTCGCCAAACGATGTTTTGGCTAACCCAAAATGTGAAATTTAAGTGCTAACCTGTGTCATGCCACGACGTTAACTAA
GGCAATCTTTGGAGGCAGTCCAAAACCCTTGACTACTTTAATTTTATTACTTTTGAAATAAAGGTGTTTTGATTTTGTAG
GATTGGGCATGAAAAGTTTGTGAAAAGTACATGATGAATTACACTAGTCCAACTGGCGAACCGCCGACTAGATCAGCGAC
CGCTACCAAGATCGCCGTTTGGATCCTCACTTTGACTGCGGGTCCTATAAAACTCGGTGAGATAGCTGAATACTTGGTGG
ATCACCTAGTAGCGAAGCAAAACAAACTAATGTAGCCGAATGGGTTTTATAAAACCACAGGCTTTAGCTTTCAACCTTTT
TACACACCTCCTCACTCTCGATTCTTGCAAAGTCGCACCTACTTAGTATTTTCAGAATTTTTGCAACTCGTAAGTATTTT
AGCTGCTTTAGTAGTGCTTGGATCTGTGATAACCTGCTGCTTAGCTTCACAATTTTGATCTAATCTGCCTAAAAGGTTGG
TTCTCAAAACCATGCATTTAATTGTGATATGTATGCTCTCATTGCAAGTAATTTTATCCTATATTGTATGATGTGCCTTT
CTGATGAATTTAGACTATTCAGCGTGTTAAGGCAAGCTCGTTGAATCACTTGGCGATTAGCCAAATTTTCTTATCTTGCC
TTTAACTTCATGCTGCTTGTAATCAGTATTCTATAACTTTCTGTCAGAAATATTGACTGCCAAAATCAATCGGCGACTCA
CCGATCTATTCGGTGAGTCCTTCTGCAATTGTGTTCCTCTAAACTCGAATTAGTTGTTTTAACCTCTTCCAATTTTTTTG
CAGAAATGGCTCGATCTGAAGGTGCAGGAAGAAGCAAGCCACCTCAAAGTAGAACAAAAGGGATTACAATAAATGAGGAG
GCAGATACATCCTGAAGCAAAGTTGCTAAACTTTCCATAGATTGCAAAAAAGGGAAGGGCATGCACAAGGCTCTTAAATT
ATCAGATGCAAACACTGAACATAATGTCTTTTATAGAAATGACCCCAACCAATCTCAAAGCGAAGATGTCGGTTCTGATA
AGAATGATATGTTAATGGCACAGAGGGCTGAGCGGCTAATTAAGAAGTTGAATGATTCATCCAGGGCCAGGACTCCCCAT
CCTACAGCTACTACACATCCAGTTCCAGTGCAGACAATGGTATTAGCACCTCCAGTACAAGGTCCTCATCATAGATCAAC
GAGTCGAGTAAAGGCTGAGGGGCTGAGGACAATTCTAGAAGAAAAGCATCTGTCCATAAATGGGGTTATAGATAGATACC
TAGAGATAATGGAGTGTTTGAGATACCATAAGTTCCAAATCATCACAAAACACCATAGCCCTTATATTCCAAACTGGGTA
AGAGAGTTCTACAGTGCATATAATGCACTAATACCCTAACAAAAGAAACTAGTAGCATCCTTCAAAGAAGTTAGCTAAAT
GGTTGTCAGAGGCAGGATGGTGAAGTGAGATAATGAGGAAATCAATCCAGTCTTGGGCATGCCCACAAATATTGGAGATC
ACTGCTAGTACCTGATCACAACAAAGAAGTTGGATGAGATGAAAGAGTGGCTAGCCCCACTAATTGCAGATGAAACTCCA
AAGTGGGTGGCAGAAGGATTTCCAATTTAAAAGAAAGAGCTCAACATAGCCACAAGGTTCTGGTTCAGTTTTATCAGCAG
CACAACTATGCTAACCCAAAATGAGTCGATCCTTCGCCTTGCCAAGGCAGCTTGCCTGGGTTGCGTCATAGAGGAGACTA
AGATAAACTTGGGTATAATCATTGCTTCAGAAATACTCATGCGTTCAAGACAGAGCCGAACCTCATTTCTATTTCCAGTC
TTGATCACAGAATTATGCAAACAAGGCCATGTGCCTTGAGATGTCAAAAAGGATGTAGAAGTGATGCCCACAGCCTCTAC
TGATATCCGAAAGATCAAAGCTGAGTATCTTAAGGATCAGGCTGAAAGGAGAAAGGCAGCATCGATGGAGCTAGTAAATG
CAGAATCATCACATGCAGAAGCACCGCTGTCTACTCTGACCCTTGGGCCTTCAGGTATATCCATTGCCACTGTTACTCCC
ACTGATTCTCCAGGCTCTTCTGCTGCCGCACGATTGCCAAGACCCACCACTATTGCTACTGATTCCCGACTTCCACTCAC
CCACACGTCCCTACTCCGAATGGGACAGCTGGCTCTTTCTGCTGATCGTCGACCTGCGAACCTAGAGGCCTCTGTTTCAG
GCATGATCCGGATTGCCTTAACTGATGCTATGACACCTCTGAGCACTACAATTGACGCCCTAGAAGCTAGAAAAGCGGTG
TGTTAGCACAACCAAGGGTCCACAAAGGAGGTGATGGCTTTAAAAGCTGTCATTACTGATCTATGAAAAGATGTAGACCA
CCTAAAGGCCACCAATGTGTCCATGGTCTTTGGAACAGTGGAGATGTCAGACATGCCTGCATTGCCTCAGAAGATCAATC
GACATGGGGTTAGAGCGAAACAGATAGCCGCCCATGAGTCAGAAGCAAAGACTGATGAAGAGACTGAGGGAGCTGCAGAT
GACGACTTGACTGAGACAGAAGAAATTATGATAGATGTTGTTGTGCAAGCTTCATTGGCAAAGTCTCTTGTTGCTAGATC
CGGTGGAGCGGGTCCTTCTGGTGGTCACTCCTGGTACTGAGCCTAGACAGATGAAGCGACCTATTAGCCAGGATTCCCTC
TTTACCTCCCTCTCTGTTCTTCGTTATATTTAAATCTTGGTTAATTTTATTTTCATTTGAGGACAAATTGCTTTTATGTG
CTATTTGATGCTTGTATTTTGTGCTAATATTTAAGTTTTATGTTTTAAATTGTGTTTTTAAAACTGCCTTGCGATTGTTT
GAGCTTGTGGCTCCGTTTCCAGTTACTTTTAATTGCTAAATGATTTTGACCCTTCCGAATTTTTTTGAATTTTTCGCACA
TTTCTGCCACCTCTCATGTGTTGAATATGGATGTTCTTTTGCAAAAATTTGAGTCTCGGTTTCGATCAACACTGATGACT
TCAGTAGTGCTTACAGTTGAACAAACATAAATGTACGACTACGACGAGGCCAAATGAAGTTGCATAGACAATATGTGAAC
TCTTTGTATCTCGTTGTGATTAGCCATTTATCAAATTGACTCTCTAGTCATGACCGTTGCACACTAGCGAAAGTGTGTGG
TCTTGTTTGACTTAAGTGTCGATGCCTTGTGTAATGAGCTTACTTTGAACCTTGCATGAATAAATTTAGAATTTACCATG
TTAGTATGATTGATTTAGAAAGGTGTGCTCTTGAAATGATCTTAGGCAACTTTAAAGAGTGTGAGCCAAATTTTACATAT
ACCTCTTTAGTGGCCTACCCGTGAGCGTGTGAAACTCTTTTGAACACCCTTCGAGCCTTACCTCTCTTTGGAAGAACCTT
GATGAACCCTATAACTTACTTGACCCACTACCTATACTCCTCTTGATTTGTGGTTTAGCGAATAACCACTAAGACCAAAA
GCCTAAGTTGGGGGTGTGGTAAAAAGGGAAAGGAGAAGTCAAGAAGTGCAAGAAAAGTCCCCCTTAACCCCTGGTGTTGC
AGAACAATGGAAACCCTTCAAAATACACACACACACACACACACACACATATATATATATATATTTGGAATAAAGTACCT
AAGAAATCGGGATTCCAAGCAATCCATGTAGGTGAATAAAAAGATGACTTAGAAGCACTAGAAAATGAGTTGATAAAGAA
AAAGAAGGGAATGGCTTTAGAACACCACATCTCATGAGGATGAAAACTCACGGAGCCTAAATGACCATACCTTTGCACTC
AGTCCCATTACAAGCCTTAGAAAGACCTTTTGATCTTGAATGAGCCAAACCGAAGATCAATTGGAAAATAAAGGCAAGCC
TATGTGTGAAAACATGCATTGTGTTCCTCTTTTTTAGTGTGAGCGTTGCATCTGATTCCTGATCTTAAATTGACTCATAC
ATGTGTGTGAATATGTAATCATTCTTTGTGTGAGGGCATTTAGATAGTTTTGTTGAGCTAGAACTTGCACAAGTAGTAAG
TATTGCGAGCATGAGAATTTTTGGTGAAGGTGTGTCACAATTTGAATCTTTGAATACACAATTGATCCCTGCACAAGTAA
ATTGACTCTTGTTGTGTCCATTCATGATTTAGTCTTGTGTAGCACAGTTTGAGGCACCCTTTTGAAAGGCTGTACTTGAG
TTTGATTGAGGACAAGCAAAAGTTTAAGTTGGGGGTGTTGATGAGTCCACAAATTGGACTTATTTAGGGCTTATTTTGAT
ACAATTAGTGTCCTCAAATGTTTATTTTGTCTCAATATTTGATGAAAACTCTTAAGTTTAAAGTATTTGAAGTTTTAGTG
GAAGCATGGACAATTAGGAGTATAAAGGAACAAAAAGGTTGAAAACAACGAAAAAGTTGAAGCTTAAGCATCGCCAAGCA
CACTTGGCGATTCACCGAAGGAACGCACTCCGCCCTTTGTTCCAGTACGCGAAACCCTGAAGGAGCAGGATCAAAAAGGC
GATGAAAGGATTAGTTGGCATTTCACCGAATAATTTCATGAAATAGTACTATGTCTCCCAATGACACAGAGCACGACAAT
GCTGAAGGCTAGTGCAAGACGGCGACGAACTACACTAAAGGGCAAATCGTTGAGTTAATCGGCAATTTCGACTAACCTCG
CCGAAAGATCCGCCAGCACTATTTTCAGAAGTCTATAAATACTAAACTTTTTATTAATTTTGGAGAGTCGAACATTTATT
TTAATTTTCACAATAGAATAGTACTTTTTGGATATTTTCTCTCAAGTTTGGAGAGGGTTTTTTGAGAGACTTGAAGAAAG
AAGGATTTCATCTTCCCCAAGTTGGAAGTGGGTCTTCTCCATTCTTCTTCATTTGCTTAAATCAAGGTTTAATTCCTTAT
ACCCATTTAATTTTGGTATCGTTTTAGGTGTATTTTGTTATTTCTTGATGTGTGGCTAAAAATCTCCATTCTTGGGGTGT
GATTTAGCAAATATGTGTTGATATTATTGTTGGGTCTTGCTTGCTGATAAGTTCGATGTATTTTAAAGGTGATTTCACCT
AGTGGTTATGGATTAATTTAATGGGTTTGTATTTGCAAATACAAAACCACCCATGTGTTTTCGGGTTGCCCGAGAGGGAG
GTCGCAAAACCAAGACCGCTAGACCGATGGCCTAAGGAGTGGGTCGACATGAGATTCAGCCCGATAGGGTGAGCCCTAGT
TCCATATCCTAACACTCAGCTTGAGAGAGTGAGTGAGGTAAGTCGTAGGCTGGCCTTCATGCAAGAAATGGATATCCGAG
AGGAACGCATTTGAAACGGAGTAAGTTGCCCGAGAGGGAACTTATTTCCATCTAAAGCTTAACCTAGTCACTATTATCTT
GCAAATTTCCTATCGAAAGCATGTACCCAACGATTTATCTTAACTTGTAATGCGGTCACACCCCAAGAACTGACCCTCAT
ACTTGATTTTCTTGTTATTTTTGTTGTTTTTACTATTTGTTACAAAATCCGCGTTTGATATTTGACACCTTTGTGTCACC
CCTTTTAATTTACAATGTTTTTAATCGTTAATGTCTTTAGCTACAACTATTTAGAACTAAATTTTATTTATCTATTAATT
CTCAAAAGCACTCCCTTGGGACACGATCCCAACCTTGGTTGGGTTACTATATTATCGATGATTGTAGACACTCGTGCTGT
AGGTTAGTGTCGTTGGTCACGATAAGCATCATACACCTTGGGTAATTATCAGCGATGGAGGAACCCATTTTTTTATTAAG
TGGTTCAAGGTGTTGCTAGAGAAATATGGAGTCTGTCACAACGTAGCAACTCCTTACCATCCGCAGTCTAGTGAGCAAGT
TGAAGTGTCCAACAGAGAGATAAAGTAAATCCTTGCAAAGACTATGAATGCAAATAGAACTGATTGGTCAAGGAGGCTTG
ATGATGATCTATGGGCCTATCACACCGCATTCAAGACTCCCATAGGTATGTCCCACTACCAACTTGTATATGGGAAGTCT
TGTCATTTGCTGGTAAAGCTAGAGCATAAGGCTATGTGGGCGCTAAAGAAGTTGAATTTGGATTGGGGCGCCACATCGAG
TCAAAGAGTGAATGCCATGAATGAGCTTGATGAGTTTCGCCTAAAAGCTTATGAAAGTTCAGCCTTATACAAGGAGAATA
TGAAGAAGTATCATGATCAAAATATTGAAAACCGTGAATTTGTTGTGGGTGATCTAATGCTTCTATTCAACTCAAGGTTG
TACTTGTTTCCTGGCAAGCTCAAGTCTAAGTGGATCGGGCGATTCATAATCACTCAAGTGTTCCCACATTGAGCGGTGGA
GCTCGAGAACAAGGTTCAAGGTAAACGGGCAAAGGATCAAGGTCTACTTGGGGAAAGAGGAGAGTGTGCAAGAAATTTTT
GAGAACTACTATTTTGATGAAGTCTGAGTATTCAAGAGGCGTACATTATGTCGCGACGTTAAATCAAGTGCTGCTTGGTC
GGAAACCCAAGATGTACAATTTAGGAGTTTTCTTTGTTGATTTGAATTTCTGTAATTCTTTAGATAGGTGTTTTATTTTT
GTATTAGTTTTGGCTAGATATATCATAGGGTCCGTGTCTAAAAAATGTCGAGAAAATGTAAAAAGAAAGTCCTAACGGTT
TCTACATGTGGAGGGATAAAAAACAAAATCTGCAGAAAAAGGTTGTGCAGAGGTCTATGGACCCAATCGATGGTCCGTGG
TTCCATTCATGGACCGTGAATGATGTCCGTAGACCCCAAGTATGTATCCTAATTTTTTAAATGTTCAGTGACCTACAGAC
CTGACCTACGGTCCGGAGGTCGAACCACGGACCGTAGACAGGATCTCGTGGGTCCAAACCTAGGGTATTGCTGACTCGAC
CTAGCCTCCCTTTGAATAAAACCACTCACATTCAAAACATTTCCCACGTCCATTCAGATCCCCCAACCATTTTCCAACCT
TCTAAATCCCCCTAATCACTCTTATAACTCCCATATCAATCCCTATTCATTTCCCCAAACTCCAAAATCATCTCCTTCTC
TCCCTAAATCCCTAATCTCCTTACCCAGGGATTACATTGTCCGGGTTCGGTGTCAAAATCTTGTCAAAGGATCTAGAAGT
TCATTGCATCACACACTCACCCATTTCACTTTCTTGAAACGTAAACGACTTCACCCTGACTTTGAATTCACGGTTCATTG
TTATATTATGAAGTCACGAAGTTAGAACTTGACCTTGGGTTGTTAGGATCATTTATTGTAGAGTTAAAAGTTGAATTGTA
TGCTAGAATAACCCTCGGTATGATGGTATATGAGTGTGTTATCTTTTAAAACTAATTGAATTAAGAGTAAAAGGTCTTAA
TGGAAGTTATTATTTAGGGTTCCTAGTTCGGTATGTTAAAAATTCAAAATTGTGAGTAATCAGAACCCTAAGGATGACAA
ACTACCATATATTGTGTTGAAATGCATGATTAGACCTAGGTTGATACAATGATTTGTTGAAATAATGAGTACAAAAAGTG
GACTGTCTGAAACCTAGCACAGACCTGACCCACGAGACCCCGTCCACGGACCGTAGGTCAACCTACAGACCGTAGGTCAG
GTCTGTGGGTCTGTTGCACATGAAAAAGTCACCAAGTATCAAACCACAGAGGTGGACTACAGTCTGTCGTTCTACACATC
CGTGGTTTACATCAAAGACCTAACTTTTGGGTACTCTGACCTACGGAGGAGGCCTACGGACATTAGGTACCCACCGTGGG
TCGACAGTTCAGCTACTGCCCAAAAATATTTTGGTTTTCCGAGTGTCTTATTTACCTGTTTTGCTACTAACTAAGATTCT
ACAGGTACAATGGCCCCCAAACAAGCTCCAACTTACGCGCGAAGGACAAGTCGAAATCAGTGGCACCATTCTTTCAGTTG
ATCGATGAGGATACTTATGCGGAGACTGAGACTGACCCTGCATATGTCCCACCTCCTACTAGGACATCTGATGCTTATCG
TGACAACGACACTGACCTACAGTATGAGTGTCTACCATCGTCAATAATATAGTAACCTAACCAAGGGTTGGGTTCGTTAA
CCAAGGGAGCACTTTTGAGAATTAATAACCAATTAGAATTTTATTCAAGTTAATCGTAGTTAAAGACATTTGCAATAAAA
GATATTGTAAATTAAAGGGGGTGACATAAAAGTGTCAAATATCAAAAGGGGATTTTGTAACAAGTATTAAAACAACAAAA
CAAACAAGAAAATCAAGTGTGGGGAAAGGTTCTTGGGATGTGACCGCAATACCAGTTGAGATAAATTGTTGGGTACATGC
TTTCGATAGGAAATTTGCAAAAATAATAGTGACTAGGCTAATCTTTAAATGGAAATAAGTTCCCTTTCGGGAAACTTACC
CCGTTTCAAATGCGTTCCTCTTGGACACCCATTTACTACATGAAGACTAGCCTACACCTTACCCCACTCACTCTCTTGAC
TTGAGTGTTAGAATATGGGACTGGGGTTCACCCTCTCGGGCTGAACCTCATGCGACCCACTCCTTCGGCAATCAGTCAAG
TGGTTTCGGTTTCGCGACCTCCCTCTCGGGCAAGCCAAAAACACATGGGTGGCTTTGTATTTGCAACTACAAACCCTTGA
GATTAAACTACAACAACTAGGTGAAATCACCATTAAAATACATCTAACCTATCAGCAAGCAAGACCCAAGAAGAATATCA
ACCCATATTTGCTAAATCACACCCCAAGAATGGGGTTTTTAGCCACACATCAAGAAATAAGAAATTATACCAGACATGAT
AATGAAATCAACTAGGTATAAGAAATTAAACCTTAAATTAAGCAAAGGAAAATGAATAGAGAAGACCCACTTCAAAACTT
GGGTAAGAAGAACTCCTTTCTTCAAGTCTCCACAAAACCCTCTCCAAACTTGAGAGAAAATATCCACTAAAGTATATTCT
AAAATGAAATTAATAATAATAATTGTTCCACACTCAATTGTCCCAAAAATCTCCCTAAGACTATAATTCTAACTAGTATT
TATAGTTTTCACAGATTGTGCTACGGAGGATTGTTCGGCGACATTAGTTGAAATCACCGATGAACTCGACGATCTGCCTT
TAGGTCAGCTCACCGCCTTCAGTGTCTTGCCTTTAGCATCCTCGCATTGTGGATCATTGGGCGGTACAGTACTGCTTCGC
GGAACTGATCAGCGACTTGCCGACTACTCCTTTCGTCACCTTTTGATCCACTTCCTTCAAGGTTTCGCGTACTAGAACGA
AGGGCGGTTCATGTCGTTTCAGTGACTTGCCAAGTTAAGCTCGGTGATTTGCAGGATTCCATTTCTCGTTCTTTTCAGCC
CTATTTGCTCCATTTTGCGCCTAAGTGTTTGTGCTTCCACTAAAACTTCAAATACCTGAAACTTCAGCATTTTAATCAGG
TATTAAGATAAAAGAAGCATTCAAGGACACTCTTTCCATTAAAATAAAGCCCTAAATGAGTCCAATTTGTGGACTCATCA
ACACCCTAACTTAAACTTTTTCCTGTCCTCAAACAAACTCAAGTCCTTCCGTTCAAAAAGGGTGCCTCAAACTGTGCTAC
ACAAGACTAAATCATGAATGCACACAACAAGACTCAATTTACTTATGCAAGGATCAATTGTGTATACAAAGATTCAAATT
GTGACACACCTTCACCAAAGATTCTAATGCTCGCAATACTTACTACTTGTGCAAGTTCTAGCTCAATAAAAATATCTAAA
AGCCCTCGCACAAAGAATGATTACATATTCACACACATGTATGAGTCAATTTAAGATCAGGAATCAGATACAGCGCTCAC
ACTCAAAAAGAGGAACACAATGCATGTTTTTACCCATAGGTTTGCCCTTATTTTCCAATTGACTTTCGATTCGGCTTGCT
AAGATCAAAAAGGTATTTCTAAGGCTTGTAATGGGGCTGAGTGTAAAGGTATGGTCATTTAGGCTTAGTGACTTTCATCC
TCGTGAGATGTGATTTTCTCAAAACATCCTCTTTCCTTTCCTTTCCTTTCTCAATTCTTCTTATAGTACTCATAAGTCAT
CCTATTATTTGTTCTCCATGTATTGCTTGGAAACCCAGTTTATTTTGCACTTTTATTCCACGACTTTCTTTTTCTTTCTT
TTCTTTTCTCTTTCTTTTTCTCTATTTTTTTTTAAATAGAGGGTTTCTATTTTGTTTTGTAATACAATAGGTTCAGGAGA
CTTTCTTGCACTTCTTGACTTTTCCTTTTCCTTTTCACCACACACCTAACTTAGACTTTTGGCTTAAGTTGGCTATTCAC
TAAACACATCTCAAGAGGATTATAGGTAGTGGATGAAAAAAAGGTCTAATTCATTAAGTTTCTTCAAAAGGAGGATAGGA
TCAAGGGGTGTTCAAGAGGGTTTCACATGCTCACGAGTAGGCCGCAAAAAGAGGTATATGTTAAATTGGTTCACACTCTT
CAAAAGTTGCCTAAGATCATCTCAAGAGTACACCTTTCTAAATCAATCAGACTAACGGGGCAAATTCTAGGTTTCTTCAT
GCATGGTTCGAAGTAAGCTAATCACACAAGGCATCGATACTTCAGTCAAACAAGACTAGACACGTTCGCTATAGTGCAAC
GGTCCCCACAAGAAAATCAATTCGATAAATGGCTGGTCACAATGAGATGCAAAGATTGCACATATTATGTTGGTAATTTT
ATTTGGCCTCGTCGTAGCCATGATTTCATGTTTGTTCAGTTGAGAGCACTATTCAAGTCATCGGTATTGATTGAAACCGA
GAATTAAATTTTTGCAAAAGAACAACCACTTTCAAAAAAAGAGGTGGCAAAATTTTTTTAGAAGGATCAAAATTATTTTC
AATTAGAACAACAAAAGCCATGAGCTCAAACATCCACAAAAAGAAACAGTATTTAAAACACATTTTAGAGCAAACCAAAC
GACTCAATTTCATGCATAAAACAACAAAGTATTCACACAAACAAAAAGGTGAGCCTCACCCCACCTAATAAAAGAGCGTT
TGTCCTCAAATGCAAGTAAACAAAAATATACCAACAAGTAAGATAGGAAAAGACAACGCGAGAGAGTAAGGAAGGGTCTT
GTCTATACAGTCTCTCTATCTGTCAGGGCCTGAAGATGGACATCGGTGCCCGGTATATCTATCTGGTCGCGTGTCTCAGT
CTCGGGAGTAGCCTCAGACACACTAGCAATGCCAGATCCACTGGGAGCTGCTGTGGAGGGCTCAGCTGGCACTGTTTGAG
TTGCCGACTGCACAACCATCTCCATGAGATTCGGCAAGTCTCTAAATATGATGTCCTCTTGGCTCTCACTAAGCACCTTA
TCATGCACTGCTACCTGCTCTTCGTCGGTCTCAGTCTCTGACTCTGCATGCCCTGCATCATCCTTTTTGCACGTCTCCAG
GAGTGGTCGGGGGAATCCCATAGGTTTCAGGGATATCTGTGTCATCTGCTCCTTGCATCAGTGCTGTGAAGTCGGTGGCC
TTCAGATAGGCTACATCCTTTTTCAGCTCGACTAGTTTAGATTTTAGGGCTCAAACCTCGGGTGTCTCCACCTGTCTGCT
TTCACAAGTAGTGACTCTAACAGTCAGTTCATCAACAGTGTTTCTGAAGGGGTTAGTGCAGTCAAGATGGCTCCTTTAAT
CATCTCTGGCACGGATCTCTCTAATCATGTTACCCTAACATTTGCCAAGTAGCCTAGCCGTCCCTTTTTCAATATCATGG
CCTTAGTGATCCCTGAAGGTTGGGCTGATAATGAAACACCTGCGGCCTGTGAGGAAGGGGAGGGAGGATTGGGTATACTT
GATGGCTCAGAGGCTAGAGTATGCGAAGATGTTTCTGCTGGTAATACATCAACATCGATCTCTGAAGATGTATCTGTTGG
GACTGCCCTTCTCTTGTCAATCTCCTCTTGTGGGAACTCGACCTCTATACGCCGGATGTCGGTGGAGGATGATGGGGTAA
CCTCAACATTCCTCGTAATGTCACGTGGTTCTCTAGCTCACCGGCATAACTCAGTGATCAGTACAGGAAATGGCAGAGAC
GTCTATGTCTGCTTGGTCCTCATCGCCATCTCCTGTGAAACCAGCAATCCCAGGTCGATCTGCCTCCTAGACATGATAGA
ACCAAGGCATGTCGCCTTCAGATGACACAAAATGGACTCATTCTGGGATGACATGATAGTGCTGCTGATGAACCCAAACC
AATATCGAGAGGTGGTGTTAATATCCCTCTTCGCAATGGGTAATCCCGAGTCCATCCACCTCGGGTGGTGTCAGAGATCA
TCGGAGCTAACCAACCCTTCAAATCATCGAGAGATAAGGCAATAGGCAAACCATGGTAGGGAAGTACCGAGTGCGGCGGT
CGTCCTAATACAACATTTATATGTTTGCTGTGACACTCTACTTCCTTGCAGATAATCATAACCGATTTCACTAGTCGGAA
ATCACTGGCCTGCTTTCTGCTTTTCAGGACCAACTATTCATAGGCTAAGTAGAATTCTCGGACCCAAGACGGTATGTAAG
TACCCCGTGGCCTCGTGAATTGCTCAAACTCGTGATATTTGAGCGTGTCAAGCACCTCAACATGCTTACTTTCCAGGCCT
TCCACTGATAGCAATTTTTCTTCGAGAATGGTGCATAAACCATTTCCTTTCATTCTGTTCAACAATCTCGATGGAGGTGG
AACTACGGGAAGTGCAGGAGTCACTGGAGGTGGTGTTGGGGTTGGCATTGGTACAGTAGTAGGCAAAGTGGCAGCTGAGG
GGGTGCTGGTTGCTGTGGACTGAGACCTGGCACGGAGCGCACTCCTTCGGTCAATCAGAGGCAGTTTATCCTCTGGTTCA
ACAAAATATGTCTCCACAGCTACTCATTTCTTTGCTATATGCTTTTTCCTTTTTCCTTTATCTCCCGGTGGGAGATCTTC
CTTTCTTTTTTGTGAAGGATGTGATCCTTCTTCATTTAATGTAATGCCCTTCATTGATTTTTGAGGGAGATCGTTTAGGT
TTGTGCGTACCATTTCTGCAAAAGATCAAGGAGAAACTGAAATGCAAGTACAGAAAAGTTATTTAAGATAGACTCATTGA
TCTGATTGGTGAGTCGCCAAATCTCTTTGGCGAACCAGTACGAGCTCGCCAAAGGGATTGGCTTAACAATGAGGAGAAAA
GAGCGACAGGTAGGATCATTCGGCAAATTGTCGACTACTTTCGGCGAGCAGGATGTGTCCACCGAAAGTGACAGTGCAAC
AGGGTTCCAGGGATGCAGATAAAGGGCGATTATAATACCTTCGGCGAGTCGCCAAGCATTTTCGGTGCCCTCAGGCTTCT
CGCTGAAAGTTACAAAACCAAACGCCAATCGAGGCTCCAAATCATCGGCTGGGTGGAGACATTAGGCAAACCGTTGAGTT
GTTTAGCGAGCTCGACTTAACTAGCTAATCCACACAACGTGCCTATTTTCGACCCACCTTCTCAAATTCAATCCCCCAAT
CCCAGAAAAGAAAATTAAAGCATGCACTCATTGAATTTAAACAAGACCCGCACTACCCATCACTCTTGAGATACTCAGAC
TACCCCCAAATTTGTCGAATTTTGTCCATTTGACGATGCCCGCTCATAAGATTGGTCTTACACGTTCTTTCATCAAGCAA
TTTTCATCATTTAGCGCACATATAGGCTACTCAAACTGCACCCAATCAACCTAACAACTAACATGCAACACCTCTATCGA
TATCAATTAATTCAAAGTGCAAACACTAAGGCATTCAATCATTTAAGTATTTTAGGCAAAGTTCATGAATTGAAAACAAC
ATCGTAGCAACCTATTTCTATCAGAGTGGCCTAGCACACGTCATCCTAATACTATAACTGCAAATGAGTGCAAAATTTTC
AAAAATAAAATCGGGGTTTTAGAGACTCACCTTGTATGACGATCAAATAGCTTTTTGTAATGCTAGGCAGCAAAGAAATC
CTAGTTCCGAGTGCCAATTGACAACTATAATACTAATTGAAGACACTAATTTTGAAAAAACTAACATAGGGTGAATTTGT
GAAGCATAAAAGTGAGGGAAAGTGAATGGTTTGAAATTTCTGAAGTCTTTGGCAATATATAAATCGTCCAGTTCCTAGTC
TTTCGGTGACGTTAGTCATGTCGCTGATCATATTGGCGATACGCTGAATATATTCTTACCTCATCGAGTTTTATAGGACA
TCCCTTATCTTAGGGTCCCAATGGCGGATCAAATCGAATGCACTGATCGTGTCGGCAATTCGCCAACTGGTCTTCAGTTC
GCCACATTGCAAAAAATTTCAATTTTTCCTTCATTTTCCTGCACCCTTACACACCCATTATTAGAACAAAACAATTTAAA
GCAATAAAGCCTTGGGTTGCCTCCCTAGAAGCGTCTTATTTAACGTTGTGGCTCGACACAAGTCCTTACTCAATCTTGCA
TATTGGGATTGACCCTAGCATTACCAGGCAACCCCAATAGGTCATTTGAGTCGAGGGGATGTACTGCAAAACTCAAGAGC
GACCTAATCAGATGGATCGATCTAGAGTGAGAGCCAACCATTTCCTCTAGACTTCCTCTGCTCATGAGGAGGTATGTGCT
TCCCAGACTTGTGCACTAGTTTTCCACCTCTGAGACTTTGGTGGCCAAGTTGTTCAGCTGAGTTACCAGCGTAGTTAATA
TGAGGTCGCCCTCGACTTCTTGATTCCACTCAGCTAACTTGGCACCACTTCTTTTAGCCATTTTCAGGAGGCCTGCATAA
AATCAAAACTACGAATAAAGTTAGTAAGCTACAACTAAGAAAAAAAATTCTGATTAACTACAAACTCTCAAATAAAATCA
CTTCCCAGCAGCGGCGCCATTTTGATGCTTATCGTGACCAATGACAGTGACCTACGGTATGAGTGTCTACGATCGCCGAT
AATATAGTAACTCAAATAAGGGTTGGGGTTGTGTCCCAAGGGAGCGCTTTTGAGAATTAATAACCAATTAGAATTTCATT
CAAGTTAGTCATAGTTAAAGACCTTTGCGATAAAAGACATTGTAAATTAAAGGGGGTGACACAAAAGTGTCAAATATCAA
AAGGGGATTTTGTAATAAGTATTAAAACAGCAAAATAAACAAGAAAATCAAGTATGGGGAAAGATTCTTGGGATGTGACC
GCAGTACAAGTTGAGATAAATTGTTGGGTACATGCTTTTGATAGGAAATTTGCAAATTAATAGTGACTAGGCTAAGCTTT
AAATGGAAATAAGTTCCCTCTTGGGCAACTTACCCCGTTTCAAATGCGTTCCTCTCGGACACTCATTTGTCGAATGAAGA
CCAGCCTACGCCTTACCCCACTCACTCTCTCGAGCTGAGTGTTAGGATATGGGACTAGGGCTCAGCCTCTTGGGTAAAAC
CTCATGTCGACCCACTCCTTGGGGCATCAGTCTAGTGGTTTTGGTTTCGCGACCTCCCTCTCGGGCAAGTCAAAAACACA
TGGGTGGCTTTGTATATGCAACTACAAACCCTTTAGATTAAACCACATCCACTAAGTGAAATCACCATTAAAATACTTCT
AACCTATCATCAAGCAAGACCCAACAAGAATATCAACCCATATTTGTTAAATCACACCCCAAGAATGAGGGTTTTTAGCC
ACACATCAAGAAATAAGAAAATATACCTGACATGATAATGAAATCAACTGGTTATAAGAAATTAAACCTTAAATTAAGCA
TAGAAAATTGAATAGAGAAGACCCACTTCCAAACTTGGGGAAGAAGAACTCCTTCCTTCAAGTCTCCACAAAACCCTCGC
CAAACTTGAGAGAAAATATCCACTAAAGTATGTCCTAAAGTGAAAATAATAATAATAATTATTCCACACTCAATTGTCCC
AACAATCTCCTTAAGGCTACAATTCTAAGTAGTATTTATAGTTTTCACAGACTGTGTTGTGGAGGATTGTTCGGCGACAT
TAGTCGAGATCACCGATGAACTCGGCGATCCGCCTTTAGGTCAACTCATCGCCTTCAGTGTCTTGCCTTTAGCATCCTCG
CATTTTGGATAATTGGGTGGTGCAGTACTGCTTCACGGAACTGATCGGCGACTCGCCGATTGCTCCTTTCCTCGCCTTTT
GATCCACTTCCTTCAACGCTTTGCGTACTGGAACAGAGGGCGGTTAATGTCGTTTTGACAACTCACCAAGTTAAACTCAG
CAATTTGCAGGATTCCATTTATTGTTCTTTTCAGCACTATTTGCTCCATTTTGTGCTTAAGTGTCCATGCTTCCACTAAA
CGTTAAAATACCTGAAACTTCAGCATTTTAATTAGGTATTGAGATAAAACAAGCATTCAAGGACACTATTTCCATTAAAA
TAAATCCCTAAATGAGTCTAATTTGTGGAGTCATCAACATATCCCACTGCAAAATGCACCACACGGAACCAAGCCCGGCA
GGTGCAAGCTGACGTGGTTATTACCCCCTAGTCTGATGAGGGGTATACACTGATTGGTTCACCGGCTGGCAATGAGTCTG
CATCAGGTTTCGGCTCCGTTTCCAGCTCCAGCTGTAATGGCATCACCCCTCATCCCCCTAGGCTAATAGTACGGGTGACA
TCCCAGTGCCCTCAAATATTGATCCTACACCAGTTCCTGGAAAGCCCAATAGATGGTGTGTAAGTTTCCAGTAACAGATA
TACAGAGACTCCCGCATGCTGAATGAGAAGAAGAGGCTAACTCGACTTGTCACCGATGAGCATCAGGTTCTAACTGGCAG
CCTCCACACCATACCCACCATCCAAACTCTCTTCTAGAGGCATCGGTGCGAATGGATGGCCCGTAGCCCAGGGTCCTGCA
GTGAGGAGATAGTTAGAAAGTTTTATGCTTCTTACGCCGCGAACCTCAGAGGAACGATTAACAGATGGGCCAAGCCTGCC
GCCCAGCCTCCACTCACGGCTACACTAGTGCACAGGTTTTCAGTTGGCATATCAAAGACCACACTCCGCAGGTTTCTCTA
TGGTCAAGGCCACACTCTGCCTATCAACATGGCCGAGTTTGACTATCGCATGGATATTGTTCGTAGTGGGGTAATTTAGA
GGAATGTCGATCAAAATGAGACTCTTTTGCGCTGGTTAGCAGATAATCTTCATATAGAAGGAGAGTGTGCTGAGTGGGTC
AGCACCCTGAGCTTGGGTATCAAGAAGGCCATCCGGACATTTGTGGCCAAATTCTTCTGGTTGCTGATACGGAAGCGTGT
GTTTCCTACTCAGGCAGATAATATGCTTACATGGGATCATGCAGTTATGGTTGCAGCCTTAGTTGCTGGGTTGGAGGTTG
ACTTTGTCCGCATGCTGATTGCGGAGATACATGAGAGGGCTTTCAAGGCCACCACCACCCTACCTTTCCCATGCCTCATC
TTCCAGCTTTGTAGGGATGTTGGGGTACCAGTTTGGCACTGTTATCAGATACTTTAGGCGACCAAGACCCTGGATATCAG
CTTGATTCAAGATGAGGTCAAAGTAGCTGCACCTCGCAGCAAGCCATAAGTTGAGGTGCCACCATTTGGAGTGAACCATA
TAGCAGATGTGGAGAAAATGTAGGGTGATGATCCTGCCCCTCCGGTCACTACAGATGATACCCTAGCATCCCCATCTCTG
GCCGTCAGTCAGGCCCCTAGCTCCTCCAGAGCCACGTCCTCTTCAAGGTCTGTTGTCGTGCCTCTAGCCCGTGTCTAGAA
GCAAGAGGCTCAGATGGATACCCTTCTTGAGCATGTGATGCCTTCGATGCAGCGTAAGATAGCGGAGTCTGAGGCTAGGA
TTGAGCAACGGATGGAGCACATGATGGACCAGTAGGTCCAGGCCATTCATAACCGCCTGGATGCCTTCCAGTTGAGAGAC
CTAGAGAGATTTGCCCCCACCACTGATGTTTTTGCTTTCGAGATGGAGTTAGCTTGTCTCCGGGCCGATCTTCATACCCT
CCTAGCTCCACCAGAAACTGAGCTTGAGTCTGGCCCTACAGTACCGGTTGATAATATGGTGTTAGATGCTTTATTCGGAG
ATGAGATATCGCCTTGTTCCTCTTCCGGTCATGTTGGGAAGTGCCCCTGCTCTAGTCAGACCTCTGATGACACTGAAGGT
GGGAGAGCTCGCAAGAGGGAGCGCCAGGAGCTTAAGGCGGCCCGGAGGGCATCTATAGTTAATGATGAGATGCGCCAGCA
GTAGGCTAGGGAGTTAGTTGTTGGTGCCTCTAGAAGTGTGAGCAATACTGATAGTGCGGTGATATTTGACATGAGCACTA
CTGATGGTGCGGAGAGAGTTGATGTCCGCACTACTGAGGGTGCTGAGATGGTAGATGCAGGCACAACTGATGGTGAGCCG
AGTGTTTATCTAGTGGACTTCAGGAAACCGGATCCGCCCGCTTGTTGAGAGGTTTCGATGCTATCCGCTAAAGGTTTGCT
TCACCTGATCCTTTATTCTTTAGTTTTATGCATTGGGGACAATTGCACTCTATTTTGTTGGGGGTGGGGTAAATGGATTG
TGAGTGATAGGGTGAAGTCTGAGTAAGCCAACTCATAATGCTCTCTTGGGGTTTTCTTGCATATGTTCTTTTCCCCCAAG
AGTGTGTTTTAATTTTTGTTGAACTGGCAAGTTTAGTAATGCATGTGTTGGAGTAACTAGAAAAATGAAAGCATGATGGC
ATAAAAAATGCATGAAAAAATTTATCCCTGTCCAAAATGTTGAAATGTGCTAGATCTGTAGTCTTGAGGAGTTGAATGTG
TTGGATCTCAATGTGACATGATAAGAACCGATTTGACCTCATGACTTAAGCTAAAACTTGAATTGGGTAATCTGATAATT
TGATAATGAAACAATGTGCCAAGAGTGTGTGAGAAAAGTTGATTGTTCAAGCAGTTTGTGCCAATCTAGAACTTACCCCG
TTGGTCCTGCTAAGATGATCTAGGCTAGAATTTGGGAAGTGATCATAGGCCCTTGGTCAAATTAGTCCACTTAAGCCTAA
AAATATCCAACCAAATGTATTCAATGTTCCCTTTGATCCAAATGTTTGAGCCTTAAATCGATCATTTGTTTTATTACACC
TATCTCACCATCCCTAAAATCATTGTCTTAGCACAGTCCCTCCTTGGACATGTGTACCTTAACTTAGGCCAAAAGCCTAA
GTTGAGGGTGGCTAAGTCAAAAAGTTACCTTGATGTTGGCCCTAGTCCGACATCGGATATTGTGCACCTCAACTAATGTA
AAATCCATAAGTTGAGGGTTGTTGTGAAAGAGGAAACCGAAAGAAAAGAAGCGTATGAAAAGAGTTCTATGTTGAAAAGA
GAAAAAGAAAACATAGAAGAAGGTGTGACTTTGTGCAAAAGAAGCAAAAAGATGATAAATAAAAGTGCTGAAAAAAATAT
AAAGGAAAATAAAGTGAAAGAAAAAGAAGAAAGTCAAAATTAAGACCCAAAAAAGGTAAAGAGTCACATACAGTTGAGAA
GAGTCAAGGGAAAGAAAATAAAATGAAAGGATGTCAAAAATAGGTTGAGAAAAGAGGTAAAAGCCAATGTAATGTCAAGG
AGGGCAGAAAGTCACTTAAACGTACCCAAATGTACCACACCCAACCCTGAGCCTTCTCTACAAGCTAAGAAAGTCCTATA
GTGATCCTAACAACTAGTTTGGAGAGTCTAAGCAGTGAAAATAAGGGCAAGAATATGGTATTGAGCACTAACAGTACTTG
AATTCACTTCTTAGCATGACTATCGAATGAATTCTAAAAACTCAAAATTCATATCTTCTATGTGAAAAGGATTTCGTTTG
AAGTGAGGGCACTAGTTACATTGTTGCAAAGTTAGTACCTTGGTGATTGTGAAAAGTGTATGTTGTGGTATCTATTGGTC
GATCTCTGTCATATTTTGATTCGCATGAGTTAGCTTGTTGAGTCTAAGAGAAAAGATTTGCACTGAGAAAATGGGGTGGA
TTGACATGGCCATGTGATTGCTTGAGTTTGTATGTCTGCTTCTACACAAGAGTCTTTTAGAGTTTAGTGGGTCGCTTGAG
GACAAACAACGATTTTAAGTTGAGGGTGTTGATATACCGTGATTTTATGGTATTCTTGATATAATTCACTTAAGATTTGT
GTGTCTCTAAGGCCATATTGTAGTAGGAATTAATGTTTTTATGTCATATTTGCAAGAAATAGGCGTGGGCGTGGAAGCGC
TATATGACAACTGAAAATCTGCAAAAGGAGCCACCCACGGAGCTGACCTACATACCGTAGGTCCAGTCAAGGTCCGTAGA
TGGGTGGCGTAGATGGAACATTAGGGAAGTCTTGACCAAGTGTGGAACTACGGATTCAAGTGACGAATTGTAGGTTGACC
CACAGGCCGTCCTGCACATCCGTCAAATGGTTCAGAGAAGTTGAAGTTCCTGTACCTGATGAAACTCCTAAGTATGGAGC
CATGGAAGAGGACCCAACCTACGGTCCGTGCTGAAGGTCCGTCGATTATATCTGAGAGTGAAGGCTTTAGCCTCTGTAAG
AAAATGTCTAAGTATTGACCCACGGAGGGGACCTACGGACCGTAAGTCGACCCACGGTCCATAGGTCAAGTAGTCAATCA
AAGCCGCATCAAGAAAGTTTATTTCCTTCTTTTGTTTCCTTTTTGTTGAGGACATGTTTTTATATAAATAGGGTATGTAA
ACTTCATTTTTGTTAGTTAGAAACCAATGTATACTTTTAGTTGTTGATATTTTCTTGGGATTAACTTGCAAACTTTGGCA
ATTTGATTTCCTAATTTCGATTTATAAGATTTTTTATTTGGAATTCAATTCGAGATTTCGGGTTTCTTCTACTCTACTCG
TCAGTTCATGAATTCTTTTTACCAAAATATGAATTGTGCTCTTTCAAGCATGAGTAACTAAATCCACAACTAGGGTTGTG
GGAACCATGAACAATTAACAACGTATGAATATTAACAAGTAATTCTTGACCAGTGTTGATGCATATATTGGTAATTTTTT
TGTTTAGAAGTCTTTTTAACGAGTGCACGCGTTAGAACTCGCCTTGTTGCTACTTACTGGACCAAGGAGGTAGTTAATAA
GAAAAGAAGTATCAATAGATATTTAGTGTTACACTATCTAATAGTCTAATGTCAATTGGTTTGAGGGTGAAAGCTAAGCC
ATACATTGATGTGATGTCTAATCTGAGGTAAAGGTAAGGGTTAGTAAATTAAACACGCGTAGCCGAACCAAGGAGAAGGG
TGAAAGTCCCTATTTGGAGGACCAATCACTTAGGGATACCTAACTTACCACTTTGCATGTGATACACTAGTAAAGGATTA
TTATTATTAGGATTACCGTGTTAAGAGCTTATGGGGAACATATACACCCTAGTTTCTCTCTTTCATTGATAACAACAAAG
TTCAAATGTTGCTCACTTGTACTTAACAACAATCAGCTATTTGTTTCACAAATCCCCCCCCCCCTTTACTTACTTGTCTC
ATAAATAAGTTAACTAAATGAATATAATAGTGAGTTAAGTTTAAGTCCAAACAATATTCCTAGTGGGTTCAACCACAACC
TACAAATTGGGTTCTTTATTTGACAATGATCGCTTATACTTAATTAGGGATGTGTAATTTGAGCGTATCAAGTTGGAAAA
CATAAGTCATAATATCATCTTTAAAACCTTTGAACACTTAAGGGATACTTCTTCAAGCATGCTTTAGTTCATTATTAATC
TTGTTGTGGGAACTAGCCTTAACTGACAAGAGACCATGTGAGCTATATCATGATCCCCGGTGTTACCCAGACCGAAAAAG
GGTTGTTCTACTTGCCTAAGATAGAACCATGAACATCAAGCTTAAGTGGATCCACTAGCTACTCAACCTATGTGGGCACA
TAGTTATGGGATAAGGAGATTACTACTAGAAACCCAACCTCTACATACGGGAGAGCTACCATCTCATGAGTTTACTTTGG
AAACCCGACCTCTACATATGGGAGAGCTTCCATCTCATATTCAATATCCACTTAGTGCTAAGCATAAATTCCCATGGAAT
AGTCATTTGTTAATTAACTTCATTACTCATGAAAGGAAGCCCCTGAGCTACCGATTCAAATTAGTTTCCTTAGGATAGCT
CCTTAGACCATGCATGAGAAAACCTTTCACCTTCAATGACAACTTTTAATCATTGATTCAATTGGGTGAGAAAACCTTTC
AACCTAAGTATCCTTACTATGTGATAAAACCTTTCACATCATACTAGGTATGTTTTTAGTGAGACTGTCGTTTTACAACA
CAACATCAACATCATAATCATTGATATTTTACTTTCAAAGCATCCTTCAAGCATTTTTCATAGATTTAAAAAAAACATGC
ATAATCTCATACTTTACCCTTTCAAGGTTCAAAGCCTAGTTTCAATCACCATTTCTAGAATTCAAATATTAGATATACAT
TTCATCATAATTTATGTGATTCTATCACTTCATGTATAAATTTATAAAATTCCTCTTTCATCATCAAAGAGCCACATCAT
ATCATCACAATTGAAAAATATGGGAATTACATGGGTTCATGGGCGAACAACATAAAAATCATAAAAATTCGTCAATTCAT
GCTTAATATAACTCAATTCAATCATAAAATCAAGTTTGGAAGGAAACCATGGTGATTGAAGAAAACCCTAACAATTACGG
ATTTTTACCTTTTTGAAATTGGAGATTTTGAGAGAACTCCATGGATGAAAGGAATCCATGGATGAAAACTTTCAGACGTT
GCTATCAAATCCCAAAGAAATAGAAGTATGAAAGCTTGCTCTTGAACCCTAGCTTGAATATCCTTCTTCTTCTTCTTCAA
GTTTCTAGAGAGGGAAATATTTGAGCAGAAGAACTTTGGGGATTTCTTTTGGGTTTTGGGAATAATGACTTGAATGGGGC
AGTTTTAGAGTTAAAATGACTTAAATAGTGGCCCTAGACTTAGGCAAATGACATGGCTTTAATCTAATTAAAGTTGTAAC
AGACTAATTAACCCCTAGCTATAGTGGTCTGCCTCACCCTTCACGAGGGGCTCCTCGAACCGTGGTCATTACCACGAGTT
GTGAAGTGGTTTGTGAAGAAGGGGCTATTTGGGGTAGCCTTGAGGAGGCTACCACCTAGACTACCAATATAAGCCACACC
ACGGGCCGTGGTTTTCACCACTTGTTGTGGTGGTGGTCGTGAAAGATAGGGCAGTGTCAAGGAAAAAGTATGGTGCCCTA
TCCTTCACCCTTTGCCCTTGCCCTCTTCCTTGAACCTAGTCCTCTCACATACGCCTAGTTTAGTCTACTAGATTTCCGAG
GTGTTACATTATCTCTCCCTTGGGAACATTCGTACTCGAATGGCATTTCTAGACACCTTACGGAAGTAAAGATTCAATAC
TAGCATCCCATCATGCTTGAAACTCATCAAATGCACATAATCAAGGAGGAACCATCAACTCCAAACTATACATATTCAAT
GCAATGCAAGGAAGTAGGAACTACATCTAGCAACCTATTATGCATGAAATTTCAAGGAGGAACTACCTTTTCCAAGCTAA
AATCATGGTCAACACAATCTCATGGATCTCATATGCAATTCAGTCTCAAAAAACATATCTAAAGCATGCTTATCAATTCA
TCTCATGAAGTCAATAGGCAACTTATTCTTAATGCACAACAACATGAGGAAAATCAATCATATAAACTCATTTTCTTTCT
AAACATAAGTTTTCATGAACATGCATAATCATAGGGAAGTCATGGAAAATACATAAAATACATGACTCCCAAAAGAAGGA
CAACTCAAGAGGAACTCATTACCTCAAGCTAGAATAGCGGTAGAAGGAAAAAGATGAGGATATCGGGATATCATATCAGC
CTTGGCCTCCCAAGTAGCTCCCTCGACTAGTTGATTCCTCCATAAAACCTTCACGAAAGCTATTTCCTTGTTTCTCAATC
TCATAAGTTGCCAGTCTCGAATCTTTACCGAAACTTCCTCATAGGAAAGACTTTCATAAGAAGGACCTATTAGGGCAACT
TCACCCACCTTAAACCAACTGATGGGAGATCTACACCTCTTACAATACAAGGCCTCAAATGGAGCCATATCGATACTCGA
GTGGTAGCTATTATTGTATGCCAACTCAATCAGTGGCAAATGGTCATCCCAATTACCCTTAAAGTGAAACACACAATCCC
TTAACATATCTTCCAACGTTTGGATAGTATGCTCCACTTGCCCATCAGTTTGGGGATGAAAAGCCTTGCTAAGCTTAACC
TTAGTGCCAAACCCCTTTTGGAACGACTTCCAAAACTGAGAAGTAAATTGGGTACCACGATCGGAAATAATGGACAAAGG
CACTCCATGAAACTTTACCATTTCTCTCAAGTACATCTTGGCATAGTCCTACGCCGAGTAAGACACCTTGATTGGAAGGA
AATGACTTGATTTGTCATCCGATCTTCTATAACCCAAATAGAGTCATATTGTCACCGGGTGCGACGTAAACCAACTATAA
AGTGCATATTAAAGTCTTCCCACTTCCAAGTAGGAATGCTAATATCTTGACACAACCCTCCCAGTTTTTGATGCTCAACT
TTCACTTATTGACAATTAGGACACTTAGCCATAAATCCCTTAATATCGTTCTTCATCCCATTCCACCAATAGACCTCATG
CAAGTGACGATACATCTTGGTGGCTCCTGGGTTAATAGAATACCCTGAACTATGGGCTTCTGTTAACATTTGTTCCCTCA
AATCATCAACATTCGTAACGCACAAACGACCTTGGTATCTAAGTACCCCATCTCCTCCTTGGGAGAAAGCCTCAACAGAT
TTCTTAAGCACCCCTTCTTTCAATTCTTCCAAAATTTGATCAAGACCTTGCTTGGTTTTCACATCCATCACAAAAGACGA
TTTGGAACCATTTTGAACCATAACACAACCTTTGGTGGAGTCCACTAGTTGAACACCTAATCAAGCCAATCTATGAACAT
CTCGAACAAACTCTTTCTTTTCCTCTTCAATATGAGTAACACTACCCATAGATAACCTACTAAGAGCATCCGCTACCACA
ATAGCTTTATTGGTGTGATAAAGAACACTCATGTCATAATCTTTCAATAACTCAAGCCACCTTCTTTAATGAAGATTCAA
ATCCTTTTGATTAAACACATATTGCAAACTCTTGTGATCAGTAAACATATCAACATGAACTCCGTACAAATAGTGTCTCC
AAATCTTTAAGGAAAATACGATCGCTGCTAACTCAAGGTCGTGAATTAGATAATTCTTCTCATGGACATTAAGTTGCTTT
GAGGCATAGGAAATAACTTTCCAATTTTGCATTAGCACACACCCTAGTCCAACTCTTGAGGCATCACAATAAACCACAAA
ACCATAGGTTCCTTCAGGTAAGGTCAACACCGGAGCGGAAGTTAGTCTATCTTTCAACTCTTGAAAACTCTTCTCATTCG
CTTCCGACCATATGAACTTAGCCTTCTTTTGAGTCAAAGCCGTCAAAGGAGCGGTAATTGAAGAGAAACCCTCAACAAAC
CTTCTATAGTACCCGGCCAAACACAAGAAACTTCTAATATCCGAGAGAGTTAGAAGTCTAAGCCAACTCTTGACCACATC
CATCTTCTTAGGATCCACCTCAATACCCTCGCTCAAAACAATATGACCGAGGAAAGCTATAGACCTTAACTAAAATTCAC
ACTTGCATAACTTTGGAAAAAGTTGTTGGTCTTTTAGAACTTGCAACACATTTCTCAAATGGTCAACATGCTCATTTTCA
CTCCTTCAATAAATCAAAATATCATCAATAAAAACAATCACAAACATGTCAAGATATTGTTTAAACACTATATTCATCAA
GTCCATAAACGCCAGTAGAGCGTTAGTCAACCCAAAAGACATGACTAGAAACCATAGTGACCATACTGAGTTCAAAAAAG
TCATCTTTGTAATGTCATCATCTTTCACCCTCTATTCATGATAACCCGATCGGAGATCAATCTTAGAGAAATAACTATCC
CCTTGAAGTTGGTCAAATAAATCATCTATCCTTGGGAGAGGATACTTATTCTTAATGGTCACCTTATTCAACTGACGATA
GTCAACACACATACGAAGAGACCCATCTTTCTTTCTAACAAACAGAATTGGAGCACCCCATGGGAGAGATACTCGATCGG
ATAAAACCCTTATCCAACAAATCCTTCAACTGTTCTCTCAACTCCTTTAACTCAGTCAGGGCCATTCTATAAAAAGGAAT
ATAAATTGGTTGCGTATCTATGAGAAGATCAATACCAAAGTCTATTTCTCGCTCGGGAGGAATATGAGGTAAATCATCAG
GGAACTCTTTCGAGAACCCATTTATAACGGGAACAGACTCAAGAGAATGGGTTTCAGAATCTACATCGCTAACCCTAACT
AGATGGTAAAATCAACCTTTTGAAATCATCTTTCTAGCTTTATGATAAGACACAAATTGACCCTTACGCATAGAATTTAC
CCCTTCAACTCTAAGACATGCTCATCCGGGAACTGAAACTTGCCTACACAAGTCCTACAATCAATAGAAGCATAACAAGA
GTGCAGCCAATACATGCCCAAGATAACATCAAAGTCTAAAATATCAAGCTCTACCAAGTCAACAAGAGTAACTCTATGGG
ACAAGGAAATGGGACACTTTCTATAAACCCTCTTAGCCACAATAGAATCACCAACCGGGGTAGAGACAGAAAATAGTACT
AACAACACATCAGCGAGCACATCAAATTTAATCGCTACATATGGCGTCACAAAGGACAATGTAGCACCAGGATAAACCAA
AGTATTTACATCTCTTTGGAAAAAATTGAACATACCGATGACCACGTCCGGAGAACTCTATTTTTTACCTCTATTTTGAA
GAGCATAGAAGTGTTTTTGCTTAGGAGCCTTGGAACCTGAATCACTAGGAGTAGCTTGCTTTCCCTATCGTCCCTTAGCC
GTAAGAATTGGGCAATCCCTCATTTTGTGACCACTTTTACCACAACTATAACAATTATTCATGTTGGCTAGACACCTAGC
ATTGTGCTTCCTCCCACACTTAGTACAATTAGACATGGGCAACAAAGATACACTACCATTACCTCCTTGAGGCTTAGGGT
TAGACACGCTATCTTGGTTGAACTTTGGAGGAGAATTGAAGAAACCTTGACTGGAGAACCTTCATTGGAATCTTGGATGA
CATTGTCCATCGGACCTTGTGTTAGAGAAATTATTGTCACCGGTCCTTGACCATTTTGCCTCCCTAGACCTTTCCTTGAG
TTTCTCCTACTCAATTTGTTGTGCATAAACCACGAGACAAGAGATGTCCATATCATGAATGAGCATTGTGGTTCGGCACT
TTTTAACCACCATTTCGGACACACCCGATACAAACTTACTCATCTTAGCCCTTGAATTTGCAACCACAGATAGAGCATAT
TTAGACAATTGAGTGAACTTCTGATCATACACCCTCACACTCAAACTTCCTTGTCGAAGGTTAATAAACTCTAGCACCTT
GGGTTCCCTCATCTCAAGGGGAAAGAACCTATTAAGAAACGTAGCCTTAAACTTCTCCTAATTAAGAGGACCCGCATCTT
CCGGCCTCCCTTTTTTCCATTGGTTATACCACTCTTTAGCCACCCCTTTGAATTGATAAGTGGCCAACTCCGCCTTTTCC
AATAGTGTAACTCCAATGATCATCAACACCTTATAGACCTGCTCGATAAACTCTTAAGGATCTTCCTAAACTTTGGAACC
ATGAAACTCCGGAGGGTTCATTCTTGTGAAGTCCTTCACTCTTGAAATAACCAAATTCACATTAGGGTTCACGGGAACTA
CTATCTCCCTATTTGTTTGGGCCATCATAGCTTGGGACAATACTTTAAAAGCCGCCCTAAACTCCGCATTTGTCAGTTGC
TTGGCCAAAGGATTGACCAAAACTTGAGGATCTTGGGGAGGATCCTCTTGTTCCTCATTCTCCCTCACATTACTTGTAGC
ATAATCTCTTCTAGTTGTCATATCTTAAAGAACATATGATAAGGATTAGGAGAGAGACCTTATAGAGTTAAACTCTATCG
TACGACTTAAGAGTAATGAAAGAAGTGGAGTTTCTTACTTATCTTGTAGCCTCTGATTCATAAATGTGGTGCGCTTCACT
CTCATGAACAATACTCTACTAGACGTGGCTTATAAGACATCCTAGGACCATTCTAAACCTTGTGCTCTGATACCAAGTTT
GTCACAATCTAGGGGTACCCCTTAGATGTAACATGACATATAAAACTATCACGACCCAAGGGTATACCCTAGGTGTAACA
TAGCGTACTTTACCCCGAAGGGGTCTCATACAAGCCTTTAGCATAATCATAACATAAGGTAATATAAAAGTATAGAAAAT
TTAAAACTTCTGTAAAACCATACAATCAAGAACAGTTTCATAAAGCAAGCGGAAGTGCACTTTGGCACCTCTCCAAGTCA
CTTGGGAGATCATGCTGCCCAATCGCCAACAAGACCCAAGGAAGAACAAGTTCTCCTTCCCTCTACCTTGATAGCTTAGG
CCCTTGCCAACTCCCTAGGCTTGACAACCCCACATGCTAAGACTTAGGTTAGTGTATAAGTCTATGGGGTGTAAGACGTG
CCTTGATGTTCAACCACTAAACCCCTCATTCTATGCACGGGAAGTCTTATCTATGACTTAAACCATCATACCAAACCTTA
GAACCCTAACTTAAGGCCCTAGTTTAGTCTACTAGTTTCTGGGGCATTACAATATCTCCCCCTTGGGAACATTAATCCTT
GAATGATGATTCTAGACACTTCTTAAAGGGAATGACTCTACACTAGCAGTCCATCATGCATGAAATACATCTAAATGCAC
ACAACCAAGGAGGAAAACTTCAACTCCAAGCTAAGCGTACACAATGCAACACAACGGAGTAGGAAACTACATCTACCAAC
CCAAAATGCATTAAATTCTATGTCTATTCATTTTCTAGGAGGAACTAACATCTCCTAGCTAAAACATGCTCAACATATAC
TTATGGAGCCTAAATGCACTTGACTCAAGGATGCTACAACATGAGGCAAGACAATGCAATTAGAATATTTCTAACAAGAC
CTACACATCTTCATGATCATATATATACGGAAATCATAGCAACACATAATCACATAATCACCTCATTTGATAGGCACATT
ATATCCCCATTGGGAGTAAGCCTACACATGTTCTTCTGAACATCATTCACATAAAGACAACTTCAAGTCCAACATAATAG
GTCATAGAAGACAAGAAATCCGGAAATTTACTTAAGAATAAAACACATACCGAAAGGGACATGACGAGATCACTCTTGAT
CTTCTCTAGATTGGAGAGCATAAAACATATTCTTCTTTTGATGTTCCACATCCTCACCACTAGTGACAACTTACTTACCC
TCTCTTCTTGTAGCCTTTGCCTTTGGGCAAATTTTCTTCATGTGGCCACTTTCACCACAACTATAGCAACCTTCTCTACC
GGCTAAACATCTACCCTCATGCCTCTTTCCACACCGAGAAAAAGTGGGCCATAGAGACTCATTACTTTTCCCTTGTGGCC
TAGGAGTAGACACCCTCTCATCCTTATGATTAGGAGAATTAGAAAAACCTTGCCCGGAAAATATTTGTCGATTCCTAGAA
AGACCATGTCCATCGGACCCATCATGAAAAGACTTATCACCATCCATCCTAAACCTCTTTTTCTCTCTAGCCCTCTCTTT
CTTTAGTTTTGACTATTCTATTTGTTGGGTAAACACCATCAGGTGTGAGATATCCATGTTATCAACAAGCATTGTCATAC
TACATTCTTCTTCTACCATATTGGACACCCCCGTCATAAACCTATTCATCAAATCCCTTGGACTTGCTACCAAAGATGGA
GCATACTTAGACAAAAGAGTAAACTTCAAGGCATACTCATTGACACTCATGTTACCTTTCTTGAGATTAATGAAATCTTC
CAACTTAGCCTCCCTCAACTCCCGAGGAAAGAACCTATCAAGGAAATCCTACTTAAATGCTTCGCACTCTATAGGACCCG
CTCCTACAGGCCTACTATCTTTCCATTGCTCATACCAAATTTGGGAAAAATCCTTCAACTGATAAGTGGATATTTCCGCT
TTTTCTATAGAAGTCACCCCCATGGTAGCAAGTGACTTATAAACCTCTTCTATGAACCCATTTGGATCTTCTTCTACTTT
GGAGCCACTAAACTCCTGAGGGTTCACCCTCAAAAACTTTCTTATCCTAAAAGCACTCATCCCCCTTATTAGGTTTGCCG
GAGAAACCACCTCTCTATTCGCTTGCATCGTCAATGCTTGAGCCAACAATTGCATAGAAGCCCTAAAATCTGCAAGAGTG
GCATTCCCAATTGGAGGGTCATTTGGAACTTGAGGAGGAGCTTGTGAAGGAACTTAGAGAGGAACCTCTTGATACACATT
TTCTTCCTCTTCTCTCCTGGAATTAACCTTTGTATTAGCCATACCCCAAAAAATTAAAGGCACGGATTAGAAGAAGGGCC
TACTAAAGACAAACTCTATGGCACAACTAAGAGAATGAAGAAGTGAGACTTTTCCTAAACATCCATTAGCCTCCTATTAA
TGAATGTGGTGCGCTTCAAATTAATTAACAAGACTCTACTAGATGTGGTTTGAGACAATCCTAGAACCGTTCAAAACCTT
GTGCTCTGTTTACCAAGTTTGTCATGACCCAAGGGTATACCCTAGGTGTAACATGACGTACTTGACCCCGAAGGGGTCTC
ATACAAGCCCTTAGCATAATCATAACATAAGATAATAGAAAAGTATGGAAAATTTAAAACCTCTTTAAAACTATACAATT
AAGAGAAAGATGAAGTCTTTACTATCTCTTTGTCTCAACTTATCTATTAAACTCTTGAATAAAAGTCTTGGAGACGCAGC
CCATACAAAGTCTAAAACATAAGGAAAAGACATAAAGGAAATATGGGTTAGTCCTCGAAGCTATGAGGACTCACCAATTC
TTCAACTCCTCTTGCACTTTAGAAACCTAGCCTCCAAACCAACTCAATCTCCAAAACCCTACATTTCTTTAGAATGTAGG
CAATATGCGTTAGTACAAAATGTACCAATGATGAAAGCTAGCACAACATCATAAGAGCATCTCAAAATGGTTGGTCAACA
TAAGACATAAGCATAACAGATAATAACATAATAATAGCATAATCTCCAACATAAGCATCATATCATCACAAGTCATCATA
ATACATAGTTAATGAGCATAGGAGATAAATCATATTCATGGCATAGTCTTAACTTAGACTTTCATATTTACATACTTCAA
CCTTTAGTCTTTCATATTACAAGAGAACTACTTCACATGCCACCTCCAAGCATACTTCTGCAAGGCAAGAATAGCATCCA
ATAATACTATCCATGCTAAGTACCTCTTTTTGGCCGTTATGGGGTATAGTCCACATTCATAGTCAAGACCAAGGTTTTCA
TGTCATTAAAGCACTTATACCCCTAAGAAATCTCAAGGCACACTTGTGCAATGCATGGGTGGCATCCCATAATACCACTC
ACACTAAGCATACCTCGACATCACTCTATTAATGCTTTCTAATCATAGGTGTCATTCTAGACCTACTTCATAAAGACAAG
GGACTATCATCTCGAGTCGATCATATCATGGAAGGCAACTATAGAAACATTCCAAGCTATGCATATATCACATAAGAGGA
CACTTCATAAGTAGCTTCAAGTCATACTTGTGCCATGTATGAAAGGCATTCCAGACTACAAGTCACACTAAGTACTTCTT
TAGGCTAGCTTACTCAATGCTTATTATTTATTATTCTAGTCAATCAAAGAATAGCACACTACTAGGCTAGACCTAACTAC
CATGGAAGGCACACTATCATGCAACCCAAGCTATACAAGTAAGAATACAAGTATTCCAAACTAGCAACCATGCAAACATT
CAATATGATGCAAGGTGACCTTAGGGGAGTATAAATCCTCAATGCTAAACTATCCTTAGGAGAGTATGAATCCTCAATGC
TAAGCTACCATGAAATGGTATTAGCCTAACCAAGTCAAACTACCATGAAGGCATTCTTGCAATGCTAGTATAAGTTACCC
TTAGGAGAGTATAGGTCCTCAATCCTAGGCTACCATTCCTACTCTAATGCAAGCTACCATGAAAAGAATCCTACCAATGC
TAATTCAGGCTACCATGAAGAAGATCCCACAAATGCTCATTCAAGTTACCATGAAGAGCATTCCACAAATGCTAATTCAA
GCTAACTTTAGGAGAGTATGGTTCCTTTATCCCAGGCTACCATGATAACTTCTAACTCATGCTACATAAACAAGCCATAC
ATGAAGGGCTCATATATCACAACTTCAAGCTATTCTATTCTAACATACTTTGATTCATTTTAGGTGACTAACCTTTCAAT
ATAGAATCATTCTATGTGACAATACCTTTCACATTCTACATACATGAATTCATATAGTTCTAGGTAGGTCATGTGGCTAA
AAGCCTTCCAGCACAACTCTATCTACTTTGTATATCAATTCAATGCACACTATATCATCATATTAGACTTACTCTATAAT
CCCTAGTGATCAACATTATGACTTCAAGCCCTACTCTTAAGCTATACACTAAAATCAGCATACTAGACTAGATCACAAGA
CATAATAGCCACAAGCCTTAATCATAGGCAATTCTAAGCATAATTCATCATAAAGTCCCCAATTCAATCAATATAATTCA
TGGTCTATCATACATGCATAAGTCCAGTTCAATTCATGAATTCATATTCCCATTCTTGAATAAGTTCTATACATGATGAC
AATCCTAGAAGATCTATCAAAAATCATCGTACTTGTCATCAAAAGACATAAACCCACATACTTTGATTTCTAGGGTTTAT
TATGGAATTCATATAAATCCTTCATAATATCACGAAACAACCCTAAATTAATAATGTATAAGTATTATCCAACCAATTGG
AATCATACCCATCTAAAACCCACACATTGTAAGTAACCCTAGCTTAGATTGGGGTTCTTCTTCCCAAATTAGGGGAACTG
CTAGGAGACTCTATGGGTGGAAGAACACATAGATGAAAATCTAAACATACCTTTAATCAAAGCCCTAGCACAAGCTCTCA
AAAATGGACTTTGTTCTTGACCCAAGCTTCAAGCTTTATCTTCTCCTTCAATGGGGGTTTTCTAGAGAGAGAAATATTCT
TTGGAGAGGATGAAGTTTGGTTTTCTTTGGATTCTAGGGAGAATGACTTAACTAAGATAAACTTCGGTCTAATAAGCTTA
TATACTTTCTAGGAAGGAAATAAAATAATGTAGGGTAAACTTTGGAAAAGAACTAAGGACCGTTAATGTTTCAACTAAAA
ACTTGCTAGCCTTCACGACTTGGCTCGACCTTTTACCCCTCATGGCTCACCAAGGACACTAGGCGACTCACCAAGTTGAC
CCTTGGCTCACCAAAATTTCCAGTGAGCTCCCTAAAAGGGCAGCTCACTAAGGGATGGGGGGAGTTTATTCGGTGATGCG
CTAAACGGGTTGGTGATCCCTGACGTAGCTCGCCCTTTGATCCAGTAGCTAGGCCATGGGGACAGCCCACTAGGCGACCC
TAAGAGTACTTTGGCGCCTCGCCAAGTCACTTGGGTGATCATGCTGCCCAATCATCAACAAGACCCAAGGAAGAACAAGT
TCTCCTTCATTCTACCTTGATAGCTTAGGCCCTTGCCCAGTCCCTAGGCTTAAAAACCCCACATTCTAAGATTTAGGTTA
TTCTATAAGACTACGGGGTGTAAGACGTGCCTTGACATTCAACTACTAAACCCCTCATTCTATGCACGAGAAGTCTTATC
TAGACTTAAACCCCATACCAAACCCTAGAACCTTAACTTACGGCCCTAGTTTAGTACACTAGTTTTCAGGGCATTACGAA
AACCCCGAAGGACTCCATACAAGCCACTTAATCCTAATAATATAAGAAATAGAACAATAAGAGTAATACAACACTTCAAG
TCTAAAAAATTTTCATAAAGAAAAGCAGAATTCTAGACATTTTTTCTCATCGTAGTCATCTATTACTATCAAATGAAATT
TGGCCTAACCCATACATCATGTTTAAAAGTGGAAATACATGAAAGAAACTAAACATAGGAAATCTGTCCTCGAACTATGA
TGACTCAACAATCTCGGGAAATAATCAAATCCAAGCTCTAGCCTCAAAACTCTCGACCCTGACTGTCAGACCCTACATTG
AAGCAAAATGTAGGCAAGAGTATGCATTAGTACAAAAATTCAGCAAGTGTGATAGCCATGCATACAAACATTTAAAACAA
GCTAAAAGGGACATTTCATTTCATGACATACAATTTAACAAAATAAAACATCTTATGAGAGAGAGTTGGAAAACATAAGT
CATAATATCATCTTTAAAAACATTGAACACTTATAGGATACTTCTTCAAGCATGCCTTAGTTCATTATTAATCTTGTTCT
GGGTAATAGCCGTAACCGACAAGAGACCATGTGAACTATAACATGATCCCCCGGTGTTACCTACACAGAAAAGGGGTGTT
CTACTTACCTACGGTGGAACCATGAACATCTAACTTAAGTGAATCCACTTACTAATAAACCTATGTGGGTACATAGTTAT
GGGATAAGGAGATTGCTACTAGCAACTCGGCCTCTACAAACGGGAGAGCTTTGATATACCGTGAGTTTATGATATTTTTA
ATATATTTCACTTAAGAGTTGTGTGTGTCTAGGGCCATTTTGAATTAGAATTAATGTTTCTTGTATTATATTTGCAAAAA
ATAGGCTTGGATGAGGTCTAGAGAGATGACAGCTGAATTTCTACAGAAGTAGCTACCCACGGACGTGACCTACGTACCAT
AGCTCCAGTCACGGTCTATCGTAGGTAGGCGTGGATTGATCATCAGGGAAGTCAGTCTAAGTGTGAAGCCACAAAAAGAG
ACCCACGAACCGTAGGTCAACCTATTGTCTATACTGCATGTCCGTTGTTTGTGTTTGAAAGTTGAAGGTTCCAGCTTCTA
AGAAAAAGTCTAAGTCTTGAGCTACGGAAGGGACCTACGGACCGTAGGTCTATCCATAGTCCGTAGGTCAGTCTCGTTGA
TCGAAGCCGTGTCCAGCAGTTTATTTCCTTATTTTATTTCCTTTTTGTTTAGGACAAGTTTTTCTATAAATAGGGTATGT
AAACCTCATTTTTGGGGATTAGACGTTATTGTTAACTTCTAATTCTTGATATATTCTTGGGAATTAACTTGCAAACTTTT
GGCAATTTGGTTTCCTACTTTCAGTTTAAAAGTTTTTTGCTTTGAATTTCAATTGGATATTACGGGTTTCTTCTACTCAA
TACGTAAGTTCATGAATTCTTCTTCTAACAATATGAATTGTGTTCTTCCAAGAATGAGTAGCTAAATCCATAACTAGGGT
TGTGGAAACCATGAGCAATTAACAACGTATGAATAATAACTGAATAATTCTTGACTAGTGTTGATGCATATATTGGTAAT
TAGTTTAGAAGTCTTTTTAACGAGTGCACGCGTTAGAACTCGCCTTGTTCATACCTGCTGGACCAAGGAGGTAGTTAATA
AGAAAAAGATTATCAACAGAGATTTACTGTGATACTATCTAATAGTCTAATGTAAATTGGTGCGAGGGTGAATACTAAGC
CATACATTGATGTGATGTCTAATCTGAGGTAAAGGTAAGGGTTAGTAAATTATACACAGATAGTCGGACCAAGGTGAGGG
GTGAAATTTCCTATTTGGGGGACCAAGCACTTAGGGATACATAACTTACCACTTTGCATGTGATACACTAGGAAACGATT
ACTGCGTTAAGAGCTTATTAGGAACACATACACCCTAGTTTCTCTCTCTCTCATTGATAACAACAAAGTACAAATCTTGC
TTACCTATTACTTGACTACAATTAGTTATTTGTAACACAACCCCCCCTTACTTACTTGTCTCAAAAATAAGTTGACTAAA
CGAATATAATACTGAGTTAAGTTTAAGTCTAAATCATATTCCTTATGGGATCAACCCTAACCTACAAGTTGGGTTCTTTA
TTTGACAACGATCGCTTATACTTCTTTAGGGAGGTGTAATTTGAGTGTATCAAATTTTGGCGCCGCTGTCGAGGAATAAG
GCTTTTAGATTAAGTTTAACTACATTATTGAAGTTTAGTCAATTATTTCCTAATTTTTTGTTTTCTTTTGTTTTTATTTT
CTTCAGGTTTCTGCTCTAGTGTATGCCAAGTACACGGAGTCGAGGCGAACCACTGACCCCATACGATCCAGAGTTGAGCA
AAACTTTGAGAAAGATAAATAATCAAGGGGTCCGTGATAACCCAGTCATAGAGGAGCTTGAGGACCAACTGAATAATGAG
AATGCTCAGGTTCAGGATGATAATCTACTTGGAGGTGCATTGAGGGTACATGCTCCACCTGAACAAAGATTGCGTGATAA
TTACAAGGTCGAATTCAACCCCGTCGAATCTGAAGGACCCATTTTTCTTACTTATCTACCTCCAGGGCATACATTTGTGG
TTACTAGTAGTTTGATGTAGATCCTCACATTGAGGGGTTTATTTTCTAGTATGGGTTCGAAAGATCCGCATGGGAACATG
GCCAAGTTGAGGAGTGTTTGTAAGAGTTGTGTGGGGTGACCGGAGTTAGATATGAACATCATAGGTCTGAGAGTCATCCC
TCTATCATTGACTAGGGATGCTGCTGTATGGTTTTCTGAACTTCTTTACAACTCGATTCATATATGGGGCCAAATGCACA
AGGTGTTCATGGCCAAGTATTTCCCCTTGTCAAAGAAGCTGAACCACAAAGATAAACTCAACTTTGTGGTACTACCTGGA
GAGTTTGTGAGTAGTTCTTGAGATAGGTTCGCTACATTCATAAGAAGTGTTCCGAACCACCATATTGATGATGAGTCACT
GAAGGAGTATTTCGACATAGGTCAAGATGACAACGGTAAGGCTATGCTTCATACTATCGCTGGAGGATCATCTCGTGAGT
GCACTTTTGAGGAAATCACTGAGAATTTCGATAAGATTTCCTGAAACAATAAATCATGGAGAACTCGAAAGTCAGACATT
GGAAGAAGCACTTGTGCAGTTCAATCTACACCTAGTCAATCTACCGATGACATTCGTGAGGAGATGGCTCAGATAAGGAT
AAAACTTGATTTGGTATTGAAGCGTGTAAGCGGAGCTCCAAAAAAGGTAAATACGGTGAATTCCTTGACTAGGAATCCAC
CACCACCGGTAGAGAAAAGTTATTATGGGGAGGATGCGCACTTGGTCAATGATCATACGGGGGGTTTCTGAGCCAAAGCC
CGATGTTCCAACTAGGATAATTGGCGCCAAGGGCAAGGAAACCAAGGATGGAACTATGGCAACTATAACCGAGAGGGTCA
ATATGTCTGGGATGGGAAATACAACCGTGACAACAACTACAACCGGAACAACTATGGCAACAAAAATAAGAGGGTTGGGC
CTTATGTTCCACCTGGAAATTGGGAGTCTGGTAATACGAAAGTTGGAGGTAATATGTCACGGATTGAGGATATGATGTAA
AATATGATGAAGAGGTTTGATTTGACTGATGAGAATGTGAAGGAGATGCAGAATGACTTGTCTGGTATTGGTTAAAAAGT
TGACACCCATGCAGTGTCGATCAAGCAACTTGAGCAGCAGATGAATTAGTTGTCCACTACAGTAAACCCACGTCAGCCTG
GCACACTTCCTAGTAACAATATCCAAAATACAAAGAATGATGGGCATTGTATGGCAATCACTACTCGAGGGGGTAAACAG
ACCATTGATCCACCTATGCCGTCTGAGGCTGAAATTATGGTTGAAAAAGATGTTGATGAGATTAAGGTTACTGGAGAATC
AAAGAATGCTAAGAGAAGGAAGCGAGATAATCCAAAAAGTTGTCCCCATGCCTAGACCTCCACCTTCCTTCCCACAAAGG
TTGGTAAAGAACAATGAAGAAGGGAAATACCACAGGTTTATTACTATGTTGAAACAACTTCCCATCAATGTTCTGTTGAT
AGAAGCTTTGGAGAAACTGTCTGGGTATGCGAAATTCATAATAGATTTGGTGATTAAGAAGAGGGTAGTGAGTTTTGATG
AAGATGATAGGTTGCAGCATTATAGTGCTATTGCTACAAGGTCACTTGTGCAGAAGAAGGATAATCCTGGTGCCTTCACT
ATTCCATGTACCATCGAGTTGTTGCATTTTGCTAAGGCATTGTGTGATTTGGGTGCTAGCATTAATCTGATGCCATTCTC
TATTTACAAAAAGTTGGATATAGAGGCTCCAAAATCGACTGCGATGCGATTGCTCATGGCCGATAGAACTGTGAAGAGGC
CCATTGGTGTGCTCCAAGATGTACTTGTGAAAGTGGAGTCTTTTATCTTTCCGGCGGATTTTGTTATACTTGATTATGAG
GTTAATTTTGAGGTTCCCATCATCCTTGGGAGACCATTCATTACTACTGAGCGCGCCTTGGTCGTTATGGAGAAGGGCAG
ATAAAGTTTTGATTGATTAGTAAAAAGGTAACTTTTAATATTTGTAGGTCCATGAAGTAGGAAAGCGATCTCAAATCAGT
GTCAGTGGTGACTCATATTGTGGAGCGAGGTTCTGATGTTACCTATTGAAGAGCGGTAAGGTGTTGATGCACTTGCAGCA
GTAATGATAAATTTTGAGGGTTATGGTATTGAAGACTATGATGAATTGGTTGCCGCACTTGATAGGTTCGAATTCCATTC
CAAACGGAAGAGATGGAGTTAGATATGAAGAATTGTGACTCTCCACCCCTGAAACCGTTTGTTGAAGAGTCCCCAAAATT
GGAGATTAAGGCTCTACCATCACATTTGAGGCAGGTATTCTTAGGGAGAGATGGTATTTTACCGGTAATCATTGAGGCCG
ATTTGAATGCAGAACAAGTTGGGGCTTTGGTTTCTGTGTTAAATAGGTTCAAGCGGGCTATTGGGTGTACTATTGCAGAC
ATTATTGGGATTCCTCCTGGCATTTTTTCTCATAAAATCCAACTCATGCCGGATCACAAGCCTAGTATTGAGCACCAAAA
GAGACTAAATCTGCCTATGCAAGAGGTAGTGAAAAAGGAAATCATTAAGTGATGGATGTTGGAGTCATTTATCCCATTGC
AGATAGTAGTTGGGTTTGTCCTGTTTAGTGTGTACTTGTCACGACCCAAGCCTAGGGCCTAGACGTGACATGGCGAATGA
GGAACCCGAAGGAACCCCAAACAAGCCTCTCAAACTTGTCATCACACTTCATCGGTCGCGGAAGTACATTCAACATTAAT
TAACGGGAAATAGGGACTAAGGGCAAACCATTTAAAAATGACATCATAGAACAAGAGTCAAGCTCATTTACAAAATACTC
GTCCAACGCACACCTCTACATACATAGATAGGACGGGGGCCATGACATACTACCGGCTCCCCTCATAGTCAAAATACAAA
TTGCAAGCTAAAGTCTCAAAACATAGGAGTATGAAACATAACATAGCCCTCGAATCATTGAGGACTCACCAACAAACTCG
GATAAGCACCGTACTAGCCACGTGAATGGAGAGAAGGATCAAGAGTAGCTTCGGTCCCTACATGGTGACATCATGTAGGC
AAAATATGCGTTAGTACTTGGAATGTACTAAGTATGCGGGGTGCAATACAACAATAGACAAGGACACAATCGAAATACAA
GAATAGTTTCATAGGCATAATGAATAACAATATGAGGATGCATGATCAAAGTGAAGTCAAAACATGTTTAAGTAAATCTC
TACGAATAGTAGATATCATATGTGTATGCATGATCCAACCAATCTATAACCCCAACTTAGGATGGGGGATGTCGTTCACA
CCCGGACACCCTGGTGGCAAGGTATAAACCCCTCACATGGTTGATGTTGGTTACACCCCAAGCATCCTAGGTGGTGAGAT
ATAAACCTCTCACATGGTTGATGTTGGTCACACCCCAAGCATCCTAGGTGGTGAGATAAAAACCTCTCACATGGTTGATG
TTGGTTACACCCCAAGCATCCTAGGTGGTGAGATATAAACCTCTCACATCGTTAATGTTGGTCACACCCCAAGCATCCTA
GGTGGTGAGATATAAACCTCTCACATCGATGTCCGGTTCTTTTCCCCCGGACCGGGCATGGTCATGCAACACTTTATATA
GGAAATTCCCATTAGTCTCTAATGCAATCTCACGTATGGAATGAACATATACACAAGTTTAGTTTGTCATCAACACATCT
CTGGAATGCCATACATCTAATAACTCAAGCTTTAAAGCATCAATTCATCAATTCTCCATAGTTGGACATTTTGTCAATTA
CCTTGAAGGCATGTAATGGAATCAAAGAGCATGGAAAATAGGGTAGTAATTATGCAGCCAAATCAGTGAACAACCTACAA
CAACACCTTTTAACACCCACAAGACCACATGAAAATCTCCACATCCATTCCAAATTTAGATTCAAGTTCTAGAGTCACAA
CATGCTCAAAACATTCACTCTTCATGTTTAAAATTCAATGTGCAGGAAATTATTACAAAGAACAAGACTAATTTATGAAT
CTTAACTTAAACAATGAATTAGTGAGTAGAATAGAGTCTAGGCACTATGGGTGGAAGGACCCATGAGTTCAACACCACAT
ACCTTGAGTTTTTATGAAGGTCTGGAGGGTGTCTTCAATGGAAGCTTGGAACTTGGAGCAAGAGTCTATTCAATCTTGAG
GAAGGTTTTGGATTAGGGTTCTTGAGAGAACTTGAGAGAAAATGTGTCTAAGTATGGGATAGGTGTTTTGGGAAATGTTT
TAGAGATGGGAATTGAACTAATGCTATATAGGAAATAACATATGCCCTTTGGAAAAATGGTCCAACACTTAGAAAAAAAA
TGAGGCAGGTGAACAGTAAAAACGCTCACTGGAAATTGCATTTCCTGCCGGACAGATTTTACGAAAATGGGCATAACTTC
TTTGTCTGAACTCCGAATGAGGTGAAACGAAGTGCGTTGGGTAGCTAACTCAAAGGGATTTCCATGGATATGTTATAGGC
CACCCAATTATTTGTGTTCTAGGAGATATGACCCTCCAAAGTAGACCCTCGAAAAAAACTTCACTTGGAAATTTCGGATT
TTGATACGGTTGCTCTAAAATTTGGGTTAGACCCATTTCCCACTCAATTTGACCCCTTAAACAAGAATATGAAGTCGAAT
TTTTGAAAAGCGAAACAGATTTTTAGATATAGCTAAAATAAGTTTCCGGTAACTTCCGAAGCACATTTTTAGGAACTTTT
TGGGTCATTTCAATATCTCCCCCTTGGGAACATTCGTCCCCGAATGTGGAAGAGACATACAAGGCAAGACTTAGTAAGAA
CATATCAGCCCCAATATGAATGCAAAAATTTTATTTAAACATCACTTCAAGATTTCAAAACTTAGTGTAAAGCATCCATA
ACTCATCAATTTAAACATATATGCACCTTAATGATTCAGGGGCTGAAATGTAAGACTCAATGGAGTACAAAAGACTTGAT
TTAATACCTTAGGCTTGAGTGGAGTTGAATAGATAAGGATAACGTCTTTGCATGTCCGCTTCGGCCTCCCAAGTAGCACT
CTCCACTTCTTGATTTCTCCAAAGCACCTTAACGGACGCCACTTCTTTGTTCCTCAACCTCTTAACTTGTCTATCTAAGA
TCTGAACCAGGACTTCTTCATACGTCAAATTATCTTCTACAACACCCACAACCTCAAGAGGTACAATAGCGTTAGGATCA
CCAACACATTTCCTCAACATTGATACATGGAATACCGGATGAACTAATTCCATCTCCTTGGGCAACCCCAACTCATAGGC
TACTTTACCAACCCTTCTTATTATCTCATAAGGACCGACATACCTAGGACTTAATTTCCCCTTCTTACCAAAGCGAACCA
CACCTTTCATTGGAGAAACTTTCAAATAAACCCAATCACCCACTTTGAATTCAAGATCCCGTCTCCTCACATCGGCATAA
GACTTTTGACGACTTTGGGCTATTTTCAACCTCTCCCTAATCATCCTTACCTTCTCAAGAGCATCCATGACCAGATCTAG
ACCCAACAAGGCCACCTCTCCAAACTCAAACCACCCAACCGGTGACCTACACCGTCTACCATAAAGTGCCTCAAAAGGAG
TCATACCGCTACTAGAATGATAACTATTGTTGTATGCAAATTTAATCAAAGGAAGATGATCATCCCAACTACCTTTCAAC
TCCAAGACACAAGCTCTAAGCATATCCTCCAAGGTTTGAATTGTTCTTTCAGCTTGGCCATCCGTTTGAGGGTGGAAGGC
CGTGCTAAGCTTTACCTTTGTACCAAGACCCCTTTGGAATGACTTCCAAAAGTGAGAAGTGAATTGGGCACCACGATCCG
AGATGATAGACAAGGGAATCCCATGCAACCTTACCAATTCATGAATGTACAACTTGGCATACTCTTCAGCCCCGTAAGTA
GTTTTAACCGGTAGGAAATGAGCCGACTTTGTCATCCGATCAACCACCACCCAAACCGAATCAAAGCCTCTTCTAGTCTT
AGGCAAGCCCACTACAAAATCCATGTTGATTTCTTCCCACTTCCAAGTAGGTATCTCAATGTCTTGAGTTAGGCCACCCG
GCCTTTGATGTTCGGCCTTGACTTGTTGACAACTATGGCAACCCGAAACAAATTTTGCAATGTCCTTCTTCATACCGCCC
CACCAATAGACATCCCTCAAGTCTCTATACATCTTTGTTGACCCCGGATGAATAGAATAAAAAGAATTATGAGCCTCATC
AAGGATTCTTTCCCTCACACCATCCACACAAGGAACACATAATCTACCTTGGTACCTAAGGGCACCATCTCCCCCATGGG
AGAAAACCTCCACCTTACCACTACTCACCGAAGCCTTTAATTCTACCAAAGAAGGATCAAGATCTTGCTTGACTATCACC
TTATCAACCAAGGAAGACCTTGAACCATCAACAACAACTACTCCTCCACTATCCACCCCTTCTAACCTAACTCCCAATTT
GGCCAACCGATGGACCTCCTTAGCCAACTCTTTAATACCTTCCTCCACATGAGCCAAGCTACCCATGGACACTCTACTCA
ATGCATCCGCCACCACATTAGCTTTCCCCGGATGATAGTGAACACTCATATCATAATCCTTAAGGAATTCTAACCACCTC
ATTTGTCTCAAGTTAAGATCTTTTTGCGTGAACACATATTGGAGATTCTTATGGTCGGTGAAGATATCAACATGCACCCC
ATACAAATAATGACGCCAAATCTTTAAAGCAAAAACCACGGCGGCCAATTCAAGATCATGGGTTGGGTAATTTTTTTCAT
GAAACTTAAGTTGCCTAGAAGCATAGGCTATAACCTTACCACTTTGCATCAACACACAACCCAAACCAATACGGGAAGCA
TCACAATAAACAACAAAATCTTCTAACCCATCCAGAAGTGACAAAATAGGAGCGGACACAAGACTTCTTTCAAAGTTTGG
AAGCTTTCCTCACACTCATCCGACCACACAAATTTAGCCTTCTTTTGAGTCAACTTAGTCATAGGAGAAGCAAGAGAAGA
AAACCTTTCCACAAATCTCCTATAATAACCCGCTAAACCCAAGAAACTCCTTATATCCGACGGGGTCAAAGGTCTAGGCC
AATTCCTAATAATATCGGTCTTCTTAGGATCCACCTTAATACCATCCCCCGACACCACATGGCCTAAGAAAGAAACTTCC
TTCAACCAAAACTCACACTTTTCATATTTAGCGTACAACTTCTCTTCCCTCAATCTTTGGAGTACAACCCTCAAGTGACC
CATGTGCTCTTCCTCACCCCGAGAATAGATCAAGATGTCATCTATAAACACAACCACAAAAGAATCAAGGTAGGGTTTGA
AAACCCTATTCATCAAATCCATAAAGATAGCCGGAGCATTAGTCAACCCGAAAGAGATCACCACAAACTCATAGTGCCAT
ACCTAGTACGAAAAGCCGTCTTGAGAATATCACACTCCCTCACCTTCACTTGACGATACCCTGACCGAAGATCAATCTTA
GAGAAGTGACTAGCCCCATGCAATTGGTCAAATAAATCGTCAATCCTTGGAAGAGGATACCTATTCTTGACGGTGACCCT
ATTAAGTTGTCGATAATCAATACACATTATAAGAGACCCATCTTTCTTCTTCACAAACAAAACCGGAGCACCCCAGGGAG
AATGACTAGGTCTAATAAACCCCTTCTCTAACAAATCTTTTAATTGCTCTATCAACTCTTTCAACTCCGCCGGGGCCATA
CGGTAAGGGGGGATAGAAATAGGTTGAGTATCGGGAAGGAGGTCTATACCAAGATCTATCTCCCTTTCGGGAGGGACACC
GGGAAGGTCTTCTGGGAAGACATCTAGAAACTCATTAACAACCGGAATAGACTCAATAGGAGGGACTTTAGACTCCACAT
CATTGACTCTCACAATATGGTACAAGCACCCTTTGGAAATCAACCTATGGGCTTTAATGCAAGAAATGAATTTCCCCTTC
ACCACAACATCCCGGCTCTCCCACTCAAGGACGGGTTCATTAGGAAATCGGAACTTGACTTTACGAGTCCTACAATCAAT
AGAAGCATAGTATGCATGCAACCAATCCATCCCAAGAATAACATCAAAATCCACCATGTTCAACTCAACAAGATCACAAG
GCAACAACTTATTCAATATGCAAACCGGACAATTTCTATACACTTTTCTAGCAACAATAAAGGCACCAATGGGAGTAGAT
ACTTCATATGACTCATGCAACAATTCCGACTCGACATGAAATTTTCTAGCAACTAAGGGGGTAACAAAAGAAAGGGTGGC
ATCCGGATCAATCAAAGTATAAACATCAAGATCAAAGATTTGCAACATACCGGTCACCACATCCGGAGTCTCATTAACAC
CTTGTCTACCATGCAAAGCATAAAATCGATTGTCCCTTGGGGCACCACTTTGAGAAGCACCTTTACCCAAAGGAGTAATG
TTAGCACTTCGGACCTTGTTGCGGATCTTGGGACACTCAAACCTCTTGTGACCCACTTCTCCACATTCAAAGCAAGCACC
TGAACCCTTCATGCAAGGACCACCATGCTTCCTCCCACATTTAGGGCATACATCCATAGAACCCACTTCACTTCCCCCTT
GAGGTCTAGGAACATTGATAGCAAATCCCCGGTTGACATGAGGGTTTCCTCGGCCTTGATGAAATCTAGCACCCTTAGGG
AACCTATTCTCCAATCGGGCATAAGTCATCAACCGAGACAAATCCATATCTCCAATGAGCATAGCGGACCGACACTCCTC
ACTAACCAAGTCGGATACACCCATCACAAATTTGTTCATCCTCGACCTAGAGTCGGCCACCAAGTGAGATGCATACTTGG
AGAGTTGGACAAATTTGAGGGCATACTCCCTCACACTCATAGCTCATTGCTTCAAGTTCATGAACTCCACCAACTTTGCC
TCCCTAAGCTCAAGAGGGAAGAACCTATTAAGGAAAGCAAGTTTAAACTCCTCCCACAACACCACATAGCCATTACCTTT
CTCACTCTTCCATTGATCAAACCAAATTTGAGCAACCCCCTTGAGTTGGTAGGCCGCCAATTCCGCCTTCTCACAAGCAC
CAGCATCCATAATGGTCAAGATTTTGCATACCTCATCAATGAACTCTTGCGGGTCCTCATCCACCTTTGAACCATGGAAG
ACCGGAGGGTTCATCCTCATGAAATCTCTCACCCTTTCCCCCGGGGTGGTAGCTCGAGGAGCTTGGGCTCCTTGTTGCAC
TTGGTTAGCTACCACTTGTGCAAGCATGGTGAGTGCATCACGGAGCTCACCATTGGTGGGTGGCTCTTCCGGTAATCGGG
CCCGTTTTCCCCTCATGTTTGGCATGATGATCTAGCAATCCACAGAACAAGCGTTAGGGAGGAATCACCTTCTTGCACTC
TAAGCACGACATAGAACATGAAGAAGGGAAACCTTTCCTAAAACGTTTTGTAGCCTCCCATTCATAGTCGTGGCGCGCTT
CACAACCATGATTAGGACTCTACTTAATGCGGTGTGTTGGACTCCGAGGATTTAACAACCTAGTGCTCTGATACCAAGCA
TGTCATGACTCAAGCCTAGGGCCTAGACGTGACATGGCGAATGAGGAACCCAAAGGAACCCCAAACAACCCTCTCCAACT
TGTCATCACACTTCATCGGTCGTGGAAGTACATTCAACATTAATTAACGGGAAATAGGGACTAAGGGCAAACTATTTCAA
AATGACATCATAGAACAAGAGTCAAGCTCATTTACAAAATACTTGTCCAACGCACACCTCTACATACATAGATAGGACGG
GGGCCATGACATACTACCGGCTCCCCTCATAGTCAAAATACAATTGCAAGCTAAAATCTCAAAACATAGGAGTAGGAAAC
ATAACATAGCCCTCGAATCATTGAGGACTCACCAACAAACTCGGATAAGCACCGTACTAGCCACGTGAATGGAGAGAAGG
ATCAAGAGTAGCTCCGGTCCCTACATGGTGACATCATGTAGGCAAAATATGCGTTAGTACTTGGAATGTACTAAGTATGC
GGGGTGCAATACAACAATAGACAAGGACACAATCGAAATGCAAGAATAGTTTCATAGGCATAATGAATAACAATATGAGG
ATGCATGATCAAAGTGAAGTCAAAACATGTTTAAGTAAATCTATACTAATAGTAGATATCATATGTGTATGCATGATCCA
ACCAATCTATAACCCCAACTTAGGATGGGGGATGCCGTTCACACCCGGACACCCTGGTGGCAAGGTATAAACCCCTCACA
TGGTTGATGTTGGTTACACCCCAAGCATCCTAGGTGGTGAGATATAAACCTCTCACATGGTTGATGTTGGTCACACCCCA
AGCATCCTAGGTGGTGAGATATAAACCTCTCACATGGTTGATGTTGGTTACACCCCAAGCATCCTAGGTGGTGAGATATA
AACCTCTCACATCGTTGATGTTGGTCACACCCCAAGCATCCTAGGTGGTGAGATATAAACCTCTCACATGGTTGTCCGGT
TCTTTTCCCCCGGACCGGGCATGGTCATGCAACACTTTATATAGGAAATTCCCATTATGCTCTAATGCAATCTCACGTAA
GGAATGAACATATACACAAACTTAGTTTGTCATCAACACATCTCTGGAATGCTATACATCTCATAACTCAAGCTTTAAAG
CATCAATTCATCAATTCTCCATAGTTGGACATTTTGTCAAACACCTTGAAGGCATGTAATGGAATCAAAGAGCATGGAAA
ATAGGGTAGTAATTATGCAGCCAAACCAGTGAACAACCTACAACAACACCTTTTAACACCCACAAGACCACATGAAAATC
TCCACATCCATTCCAAATTTAGATTCAAGTTCTAGAGTCACAACATGCTCAAAACATTCACTCTTCATGTTTAAAATTCA
ATGTGCAGGAAATTATTACAAAGAACAAGACTAATTTATGAATCTTAACTTAAACCATGAATTAGTGAGTAGAATAGAGT
CTAGGCTCTATGGGTGGAAGGACCCATGAGTTCAACACCACATACCTTGAGTTTTTATGAAGGTCTTGAGAGTGTCTTCA
ATAGAAGCTTGGAACTTGGAGCAAGAGTCTCTTCAATCTTGAGGAAGGTTTTGGATTAGGGTTCTTGAGAGAACTTGAGA
GAAAATGTGTCTAAGTATGGGAGAGTTGTTTTGGGAAATGTTTTAGAGATGGGAATTGAACTAATGCTATATAGGAAATA
ACATATGCCCTTTGGAAAAATGGTCCAACACTTAGAAAAAAAATGAGACGGGTGAACAATAAAAACGCTCACTGGAAATT
TTGGATTTTGATACGGTTGCTGTAAAATTTGGGTTAGACCCATTTCCCACTCAATTTGACCCCCTAAACAAGAATATGAA
GTCGGATTTTTGAAAAGCGAAACAGATTTTTAGATATAGCTAAAATAAGTTTCCGGTAACTTTCGAAGCACATTTTTAGG
AACTTTTTGGGTTATATCAGTACCTAAGAATGGTGGGACTACTGTGGTACAGTTACTGGATGGAGAATATGCATAGACTA
TCGAAAATTAAATGCTTGGACAGAAAATGACCATTTCCCTATGTCATTCATGGATCAGATGTTAGACCGCCTTACTGGTA
AGGGTTGGTATTATTTTTTTGATGGGTATTCGGGCTACAATCAGATCTTCATAGCTCCAAAAGACAAAGATAAGACCACC
TTCACTTGCCCTTATGGGACTTTCGCCTTCAAACGGATTCCATTTGGATTGTGTAACGCTCCAGCGACCTTCCAGCGTTT
CATGATGTCGATATTCTCTGATATGGTGGAGGAAACTATTGAGGTATTTATGGATGATTTCTCTGTGGTAGGTCACTTAT
TTGATGGTTGTTTGGATCATCTATCCGAGGTACTTAAAAGGTGTGAAGAGTGCAATCTTGTGCTGAATTGGGAAAAGTAC
CACTTCATGGTGAAAGAGGGGATAGTTCTTGGTCATCGGATTTCTGAGAAGGGTATTGAGGTTGATAGAGCGAAAGTTGA
GGTAATAGAAAAGCTTCCACCACCTATCTCTGTTAATGGTGTTAGAAGTTTTCTTGGGCATGCATGTTTTTATAGGAGCT
TTATCAAGAATTTCTCCAAGATTGTACACCCATTGTGCAAATTGCTCGAAAAGGAGTGTAAGCTTGAGTTTGATGATGAT
TGTTTGAGAGCATTTAGAGAATTGAAAGAAAAGCTAGTGTCCGCACCTATCATTATTTCACCGAATAGGGGGCAACCATT
TAAAGTGATGTGTTATGCGAGTTGAGTGGTGCTTGATATTGTAGAGGGACAGAGGTGAGAGAAGACTCTTCTTCCTATTT
GCTATGCCAGCAAAACTCTAAATGTGGATCAAAAGAACTATACAGTGAGTGAACAGGAAAACCTTGCTTTTGTTTTCGTA
TTCGAGAAATTCCGATCCTACTTTCTTGGCACTAAGGTCATAGTGCATACTGACCATTCTGCATTGAGATATTTGATGGC
TAAGAAGGATGCAAAATCGAGGATTATTAGATGGGTGTTGTTGCTGTAAGAGTTCGATTTTGAGGTGAAAGATAGAAAGG
CGACAGAAAATCAAGTTGTCGATCAGTTGTCCAGATTAGAGGAAGAAGATATGCTCGAGCTTGGAGATGAGGATGAAATT
GATGATGCTTTTCCAGATGAACAGGTATTGTCCGTTTCTCCTGATCTGATTCCATGGGTCGCAGACTTTGCTAACTACTT
GGCAAATGATTTGGTGTTATCGGATTTATCTTTTCACCAAAGGAAAAAGTTTATGCATGATGTGAAGAAGTTCTTTTGGG
ATGATCCTTATTTGTTCCGTATTTGTGCTAATGGGATTATTTGTTGTTGTGTGCCCGAGGTTGAGATGATGAGTATACTA
GAGGTGTGTCACTCTTCCCCTGTTGGTGGGCATCATAGTAGTATTCGGACTGCGCATAAAATTTTGCAGTCTGGGTATTA
TTGGCCTACCATCTACCAAGATGCTCATGATTTCGCCAAGTCTTGTGATCGTTGCCAAAGAGAAGGAGGAATTTCAAAGA
GGCAAGAGCTACCTATGAATCCGATATTGGTGATTGAGTTGTTTGATGTATGAGGAACTGACTTTATGAGTCCATTTCTG
AGTTCACATGGGATGAAGAATATTCTTGTTGCAGTTGATTACGTGTCAAAATGTGTGGAAGCAATTGCGCTTTCAAACAA
TGAAGGTAAAAGTATCACCGCATTTATGAAAAAGAGTATTTTCTCCAGATTTGGTACACCTAGGGAGATTATCAGTGATG
GAGATTCCCACTTCTGTAATAAGTTGTTCAAGGTGCTACATGAGAAATATGGCGTCCGCCACAATGTAGCCACTCCTTAC
CATCCGCAGTCTCGTGGGCAAGTTGAAGCGTCCAACAGAGAGATCAAGCAAATCCTTGTTAAGACTGTGAATGCTAATAG
AACTGATTGTTCAAGGAGGCTAGATGATGCTCTATGGGCCTATCGCACCACATTTAAGACTCCCATAGGTATTTCCACCT
ACCAACTTGTATATGGGAAGTCTTGCCATTTGCCGGTAGATCTAGAGCATATGGCTATGTGGGCCCTAAAGAAGTTGAAT
TTGGATTGGGGCCCTGCATTGAGTTAGAGAGTAAATGACATGAATGAGCTTGATGAGTTTCGCCTAAGAGCTTACAAAAG
TTTAGCCTTGTACAAGGAGAAGATGAAGAAGTATCATGATCAAAAGATTGAAAAGCATGAATTTGTTGTGGGTGATCTGG
TGCTTCTATTCAACTCCAGGCTGCGCTGTTTCCTAGCAAGAACAAGTCCAAGTGGACAGGGCCATTCATAGTCACTCAAG
TGTTCCCATATGGAGCGATCGAGCTCGAGAACAAGGAGGGAACAAGGTTCAAGGTAAACGGGCAAAGGATCAAGGTCTAC
ATGGAAAAAGAGGAGAATGTGCAAGAAGTGGTTGAGGCCTACTATCTTGATGAAGTCTGAAATCAAGAGACCTGCGTCGT
TCTGCGACGTTAAATCAAGCGCTACTTGGGAAGCAACCCAAGATGTACAATCTAACCAACTATAGGTTTTTCTTTTCGAT
TTAGGAGTTTTCTTTGTTTATTTGAATTTTTTTAATTCTTTAGATAGGTGTTTTATTTTTGTATTAGTGTTCGATAGATA
TAGCATAGGGTCCGTGTCTAAAAATTGTCCAGAAAATGTAAAAAGAAAGACCTAACAGTTGCTACATGTGCAGGGATGAA
AAGCCAAATCTATAGAAAATGTCTGTGGCACAGGTCTACAGACCCCATCGATGGTCCGTGGTTCAATCCACGGACCGTGA
ATGGCGTCCGTAGACCTTAGGTATGTATCCTAAATTTTTCTAAGTGTTGAGTGACCTACGGACCCAACCCACGGTCCGTA
GGTCGATCCACGGCCTATAGATGGGGTTTCATGGGTCTAGATTAAGGTTTCTGGAGACCTGACCCGGACCTCCCTTTTAA
TAAAAACCCTTCAATTCAAATACACCCCCCATTGCCCAAACTCCCTCCTAACCGTTTCTAACCCCTCCAAATCCCAAAAC
TCCCTCATAAATCCCCCAAATCACTCTCCTTTCCCATAATTAACTTCTCCTCTCCCAAATTTCCATTTCTCTCTCCCAAA
ACTTATCACATTTTCCTCTTCACAAAAGAGTTCAAGGTCCGGGTTTGGTGTCTAGGGTTCGAAAAAGGTCTAAGGAGTTC
ATTGCATCACATAATCACCCACTTCCATTACTTGTAAGGTAAACGACTTCACCCTAACTTTGAATTCACTGTTCATAGTT
GTTTTATGAAGTCATGAAGTGGATCTTGACCTTGGGTGGTAAAATTTTGTGTGTAAACAATGATTTTGCATGCTAGAAAC
ACCCTTGGGATGATAGAATGTGATTGTGTTGTCTTTTTAATCAAATAATTCATTGAATATGGTCTAAATGGAATTTTCGA
CTTAGGATTCTTAGTTTGGTTTGTTAAAATGAATAGATTATGAGTAATTGGAATCCTATGGATGACAAACTACCATATAT
TGTGTTGAAATGCATGATTAGACTTAGGTTGATGTTTTAAGTTGTTGATAAATTGGTTCCAAAATTAGATTGTCTGATAT
CTGGCACAGACCTTACCTATGAGACCCCGCCCACGAACCGTAGGCCAATCTACGGACCTTAGGTCGGGTCCGTGTGTCTG
TTGCACATAAACATCTCCTTATGTTTGCAACTACGATCCGTCGTTCCATCGACGGACCGTTCTAAATATATGTGGTTCCC
ATCAGAGATCCAACTTCTTTTTGGGAACTCTGACCTACAGAGGGGACCCATAGACCGTAGATCCATCCACGGGCTGTAGG
TGGTCACTGATGCTACTNNNNNNNNNNNNNNNNNNNNNNNNNNNNNNNNNNNNNNNNNNNNNNNNNNNNNNNNNNNNNNN
NNNNNNNNNNNNNNNNNNNNNNNNNNNNNNNNNNNNNNNNNNNNNNNNNNNNNNNNNNNNNNNNNNNNNNNNNNNNNNNN
NNNNNNNNNNNNNNNNNNNNNNNNNTAAACCATAATCCTTATGGGATCGACCCCAACCTACAAGTTGGGTTCTTTATTTG
ACAACGATCGCTTATACTTCTTTAGGGAGGTGTAATTTGAGCGTATCAAGCTCCCGTCTCATGATATTACTTTGTAAACC
CGGCCTCAACATCTGGGAGGGCTTCGATCTCTTATTCCATATCCACTCGGTGCTAAGCATAAATTCCCATGTAATAGTCA
TTTCTTACTTAACTTTATTACTCATGAAAGAGCGCCCTTGGCCTACCGATTCAAGTTAGTTTCATTAGGATAGCTCCTTA
GACCATGCGTGAGTGTCACATCCCAAGCCTAGGGCCTAGACGTGACCGGCGAATGGGGAACCCGAAGGAACCCCAAACAA
GCCTCATAGCATATCATTACACATCCTTGGTCGTGGAAGCAATTAAAATGACCATAAGCGATAAGCATAATCAAGGGGAA
ATCGGGACTAAGGGAGCAAGAGAAAAAGAGAATGATACAAAAATACCATAGATGAGTCAAGCTCAAGCATAATACACAAC
TTGTCCAACACCACCTCTAAACATGGGTACTTAGCGGGGGCTAAGACAAACTACCGGGCTCCCCCTCATAGTCAATACAT
AACCAAAAAGGAAAAGTCTTATACATAGCAAGAGATCATAAGCAACGTCCCCGGAATGGAGGACTCACCAATAATCTCGA
TAGAAAATCGTATTAGCCACGCGGAGGAGGATGGTCAAGCGGTGCTCCGGTCCCTACATGGTGACATCATTTAGGCATAG
AGTATGCATTAGTACGTTTGAATGTACTAAGTATATGGGATGCAATGCAATGCAACAATAGATGGACATCATAGGCAAAA
TGCATAATCATACCCGATAGATAGCATATTGATGAGATGATATGTATAATGATGCTTACATAAAAATCATATTTAGTGGG
GCGTAGTACATGTGTGGCGAGTGACCATCAATATAGTATTTCCATGGCCTACCACCCCCTTGGAGAGGCGAAAGAGGTAC
AAACCCTTCAATGTGGTTACTCGGGCCTACCACCCCCCGAGCTAGGGACCAAGGTACAAACCCCTCGATATGGTTATACG
GGCCTACTACCCCCCGTACTAGGCAACAAAGGTACCAACCCCTCGATACGGTTACCCGGGCCTACAACCCCCGAGCTAAG
CTTGGTCGACTCACAACACTTATATAGAGAAAATCATATACATGTGTCCATTTCATCGTCATTTCAGTAATTATATAACC
ATCCGACTCATAGGACGTACATTGGACCTTCCATTTCCCAAGAATTCTATAAATGGGCATTTTATCAAAAACATGGTGGG
CTATTGTTCATGTAAATAAAATCATGTATTTCAAGAGTACTAAGTCCAACCAATTCCAAAATCCATATAAATCAGCCCAC
CAACAACATACATATATATATATATCAACCTTCATAATTTGATCATGGAAGCATGAAAACCATAAACATCACATAATAAT
TCCATTTCATGATAATATGCAAAATAGACCATAATAGGGTGTGTAGTAGTAATTCCATACTTCAAGAGTTCATAAATAAC
CATAAGGACCCATAAACTTGAAGTAGTAATAGAGGATAAATGGTTGGACTTGTGGAAAGGAAGGTTTCCACAATCAAACC
CACATACCTCAATTTTGGAGAATCCTTGATGAAGATTGGAATGGAGAATTGAAGCTTGAGATTGAGTCTTGAATCCGGAA
TTAGAGCTTGAGATCTTTGAATTTGGTTGAGGATCTTGGTGGAATTTTGGAGAGGGCTTAGAGAGTGTTTTTGAGTGTTT
TTGAAGTTAGAAAAAAAATATGACTAAGTATGGGACATATCCCCTTTTTATAAAAAAAAACGCCCCAACACTTAGCCAAA
AAATGAGGCTTTAAAAAAAAAACAGCTTACTGGAAATTGCAAATCTGCACAAACAGGTTTTACGAAAATAGTCATAACTC
CCTCATCCTAACTCGGAATGAGGTGAAACCAAGTGCGTTGGAAAGCTAACTCAAAAGGATTTAATTTAATAGGTTGTGGC
CTTTCCAGTTCCTTGTGTGATAAGAGATATGCCCCTTTAAAGTTGACCCTCCAAATTGCATTTTTTGCGATTTTTGAATT
TTGATACGGTTGCTCTAAAATTCGGGTTAGACCCATTTCCCACTCAATTTGACCCCCTGAATAAGAATATGAAGTTGAAT
TTTCGAAATCATGCACGGATTTTTAGATATATGGAAATTACAATTATAGGTGTTTCCGAAGCACATTTTCGAACATTTTT
GGGGGTCGTTTCAGTGAGAAAACCTTTTACCATCCATGATCACTTTAAGTATTTTCATGCTTAATATAACTCAATTCAAT
CATAAAAATCAAGTTTGAAAGGAACCCATGGTGATTGTAGAAAACCCCAACAATTGGGGATTTCTACCTTTTTGAAATTC
CAGATTTTGAGAGAACTCCATGGATGAAAGGAATCCATGGGTGAAAACTACCATACCTTGCTAACAAAGCCCAAAGAAAT
TGAAGTATGAAAGATTGCTCTTGAACCCTAGCTTGAATCTCATTTTTCTTCTTCAAGTTTCTAGAGAGAGAAATATTTGA
GAGAAAGAACTTTGGGGATTTCTTTTGGGTTTTTGGAATAATGACTTGAATGGGGAATTTTACAGTTAAAATGACATATA
TAGGGGCCCTAGACTTAGGCAAAACGACATGGCTTTAGTCTAATTAAATCGGAAAAGACTAATTAACCCCTAGCTACAAT
GGTCAACCTCACCCTTTACGAGGATCTCCACGAGCCGTAGTCCTTTCCGTGCTAAGGAACTAGTAGCTTGGCGACCTCCC
TCCTTAACCCCAAAAACTAAGTCATCTCCATGAGCCTTCCAACGAATCGTGGTCATCACCACGAGCCATGAAGTGGCTCG
TGAAGAAGGGGCTTTTTTGGATGACCTTGAGGAGGCTACTGCCTAGCCCACCACGAGCCACACCACGGGCCGTGGTTCTC
ACCACTGGCTGTGGTTGTGGTTGTGAAATATGGGTCATTGTCAAGGAATAAGTAGGCTGCCCTAACCTTCACCCTTGTCC
CTCACCCTCTTCTTTGAACCTAGTCCTCTCACTTAGGCCTAGTTTAGTCTATTAGATTTCCGAGGTGTTACATCAGGACA
TTGGCGTAGATGAGAAGGCCAACTAGATGAGCAATCAAGGGCGTTTCCAAATTATAACTCAGGAAACCAAAGGATACAAT
TCTGGAAATCAAGGTCGTAACTACCAAAAAGGAGGGAAATATGAAAGATCAGGAAATCGAGAACATTTCCACAGAGGGGG
AGTCCATAGAATGGGTGTCAGGGGCACAGGTGCAGACCACGAAGGCGTCACTCTCTTTTCCTGCCAAGGTCTGGTGGGCA
ATAGTTTGTGCACAGTTGCGGCCTACTGTCAATTGTAATACACTATCAGCATCGCTAGCATCATTAGTCATCTGCCTCAT
GGTCGGATACCCAGTGAATGTGGGCCGGATCATCGCCATAGATATGTAGGATAGAGCACTGAATGAGAGAGCAGGTTTGC
TATTTCTTTGTCTGACAGGGAAACTCTATTGGCAGGCAAATATTCCCCCGAATAAGTTGGTGGATAAGGGGTTGAAGCGC
CTAGGGTCATCGCAACTTCCAAAATAGAAGACGTGGTGAACCATTTTTTTTGTTCAAAAGCCAGAGCAGTGGGACCATTG
GCGGTAGTACCACATGGACCAGTTGACATCCCACAAGCTGAGGGAGGTAGTGCATACAATGAATTATCACAACCATAAGT
GAGGGCTCTACCACCACCACTTTCATCTACCCAAGCTACATGTACTTTCATCACTATTCCTACTGTGATTTTTGAACGCT
TGGTGGCAGATCAGACCTAGTCCATATTAGACCAGATTGTGCTCAAATTACCGCAGGAAGTACAGAGGATTGTGTTAGCT
GTGGAGAAGCGGCTAAAGTATGAGATGCGGACAAAGCTTCCTGTGCTGAAAAACAGGATGGACCGTCTTGAAGTCCATAT
GAACAACCAAATACAGGCTGAAGGTTCGGTAAATACTGAGGAGTTGAAGGTGCAGTTGGTTGAGATGAGAGTTGCTATTG
CTAAACTAGCCGAGAATCTAGTCAATGTTCCCCCTCTGTTATGCTAGATTCCTTTATGAGCTTATTCAATGAGCCTCCTA
CCACTCAGGCCCTTGATGAAATCTGGGCTGACATACCTAAAGAGAAATCCGGAGAGAGAAAACAAAATGATGTGGTTTTT
GATGAGGAGCAGCAAACAGACCTCTCTAAAGAGGAAAGGACACATCTCAAGAAGGCTAGGAAGGAGTCCAAGAGAATGGC
AAGAGAAACGTCATCACTTGAGCAGCAGAGGCGAGAAGTAGTATTGGCCGGAGCTTCTCTTAGTACTATACCAGACCTGG
TTGATAACAGTTATCCTGCCCCACCTCAGGTCTCTAAGAGTGGACCCGTTGATAAGTGTGCCGACACTGCTTCGACTATC
GGTGCCTAGTGCGCCGTATGTATGACCCCTCCTCACAGCCCTTGTTTTGTGTTTATTTCTTTACTTTGAGGGCAAAGTCT
TTTTTTTTAGGGAGGGGTGGTGATCTACTTCCATGAAAATGTTAGAATGGATGGAGGTTGGATCTATTTTGTGTTTTGAT
GGTGTCTAAATTCGTGAAGTTTTTGTTGTTTTGAGTTGTGAATATTTACTATGAGCAACTAAATCTTGAACTTGTGTTTT
GTCTGAAATACTAAGAAATATGTCTTTAATCTGACAGTCTGACGGTTAGGCTCTTTGTGTGACATCTTAGATACTCACGT
GTTGATCATTGCTAGCTTAAAACTTAAATCGGTTAACTAAAATGTTGGAAAGGGTAAACATGTGTCATGTGAGTGTGAGG
TTTGCATGAATTCTAACACTAGATGCAGAAGCTAGAACTTGCATAAGTAGTCTTGCTAGAATCTGAAAATAACTGGATAA
GAAGTGATCATAAGGCCATTTTCTCTAAAGCCCACTAAAAAACCAAAAATAACCTACCAAATGAAAGAATGACCCTTGAA
CCTATTTGAGCCTTAAAGATAAATTTGTTCATACCCATTTGATATCATATCCTTTGGTCTTTGAAGACACGATGCCACAA
CTCAGGAAGTAGTGTGAAGTAGTGTGTGGCTACTGAAATGCACTGAAATGAGATAAGTGGAGTAGCTTATCTAGAGTTGT
GTGAAAATTAAACTTTGGAGAACCAAGGTAATTAAATTAGTCACTCACAAAACCATAAATTACATTCCCTAGCCCGAGCC
TATGTTACAAGCCTAAAAAGTCCTATAATGATCCTATTCCATTTGTTTAATAAATAGAGCATAGAAAACAAGGGCGCTCC
TATGGTATTTTTTTTCTAGTGTGAGAAGTTCTTCTGGAGTGTGATCCTATTAATTAGTTCTATCTATCATGTGTAAGGGA
CTTCTTTAGTGTGAGGACACTATGTTCGCATTTTATAGTTAAATTAGGTTAGCCAATAATGGATACTAGCATAAGCACCA
TTAACTGTGAGTAATGGGATGTCATACATTGATCCTTGCATGTTAGATAGATGGTTTTGGACACAAGTTTTTGTTGAGAT
AGTTATTGAATGCTAGTAATGTGTCTTGGGCATTTGAGCATCAAGTGTTCTCTTTCTAATCACTTGAGGACAAGTAATGG
TTCATGTTAAGGATGTTGATGTGTCGTAAAATCGTGACACATTTGACGCTCAAAACGAAGGATTAATGCTACAAATCTAG
TGTATTTATGTTGATATGACATGTTTGGTAATGTTTGAACAAGTAAAACACTTTGACGTGAAAGATAGAAAGAAAAGAAA
GAAAGTGGTTCTGAACCAAGCAACACGGAGCCCCAGACGGGCCATGGTCACTTGGACCAGTCGTCTAGTAGCTCGTGGAG
TGCAGCAGTAAATGAGGTGAAAAGTAAACAATTGCAAACTAAAGACCACAGAGGTCCAAACGGGGCATGGTCCCTCTAAC
AGACCGTTCTGCAGCCCATCAAGATGAACCAGAGATGAGGCCTCGAGGAACTACATCTGCATTGAAGACCAGGGGACCCT
AGACAAGCCGTGTTGGTGTCAACGAGCGTTCTCATTGCTTGTGAATGATACCAGGAAAGGAAGTCCTACTAAGTGTGGAA
CCACGACCGGCTTCACGAGCCATCTGGTTCTTGACAGGCCATTATGACCCCCATGAAGTTTCCCGACAAATCAGTCCTAC
ATCGATTAGGACTCATTTTGAATAGACTATTTGAATTAATTTGGTTAAATTTTTGAAATATCTCGTCATTGTGTGAACGA
TAGACTACTTTCCATACTTTTAACTTCTATTTTTGTTGATTAAATTCGGATCAAGACTTGAATTTTTTGATTTCTTAATT
GGATATCAAGATTTCGTTGAATTTGCATTCTTCGTAAGTGATTTCTTTCAATGTATTCAACATCTATTATTGTTTATTTT
GTTGAAATCGTGAGTCGCTAAATACCACAACTAGTGTTGTGGGAACCATGACGATTATCTAAGTGTGGATTCGTAGAACA
AGTAGAGTTTGATTGTTTTCACACTCCTTTTTGGACGGCAGATAGGATTTTTCCAATTAAAGTGACGTTATTGATTAGAG
ATTATTTTAATATTCTTCAGAGTCACCACTTGGAATTAAGTTATGATGTTCCAAGTCACTTTTTTGTTAATCCCTAATCA
AAAGGAAATGACTCTTTATTTGATCTGCGAACTAAATATTCAGGTAAGGAATTTTGTTGACCGAGAGGTAGGTATTAGGA
ATCCCTCGAGTCTCGTGGTTCTAGCACGATCACTTTTATTGACTTATACTTACTCTAAAAAAAATTGGATATATTATTTT
CAGGCTATGACTTGTTCGCATTTTTATTGTTGAACTTTTAATTGGTATCAACCTAGATACATAACCGCATTCTTGGTTTT
GATATTCAATAGCTTCGAAGTATAACTGTTTTCTACTCTTGAGTGTGTCACCTAATATTTTATGTTTCACATCCTACAAA
ATGAAATACTTATTAATATAATTTTAGCAAGGTGTGTCACCACATCCCTCAATTTCTTTTAAATGTTTCAAAAAGAAGAT
GTGTTACTACATTATTAATTGAAACAAATATTTTTAACAGTCCTAAAACTCATCTAGTCATTAATAAACAAATTATTTTC
CTTTATACATAAAACCAAATAAAATAAAATAAATCTAAATGTTGAGGATACAATATATAATTCTGACATCATTTCTATAT
CCTTTTATTTTATATTAATAATAATAATTTATTTATTATTTCTTTAGCCTAACTATATCTACTTTATCATTATTATCTAA
ATCAAGACAAGAAAAATTTCATGACCCGTTCATTTTTAAGAGGTCACGACTAGCAAATAAAAATAAATAAAATAAAAAGT
AATCATTGTTAAAGCAACCTTCATTCATTAAATAGAGATATAATGCCTAACAAATTGTTCATTTCAATCCAATTATGAAT
AAAAAAAATACGAAAAGTTGTCATAAATTACATCAAATTCCATAAATAAATTAAACAGATAAGATAAAATTGAACCATAA
ATAAAGAAATAAGAACCGCAAAATCTTGATCGAAACTCGATTAGAACGCTCACAAACCTTTTTTTGTGTGGATGTATGGA
TGGTATATGTATTTGTGTTGATATGAAAATAATGGGTAAGGAAGAAAAGATGTGAATGTATGATTATTGTTTGAAAGAAG
AATAAAATAAAATGACGGTGTTTTTTTTCTTTTTTGTGCGTGTGTGTTTTCTTAGGATAGTGTGGAATTTTTGTGTTGTG
CAGAATGTTTTTTTTTTATTGCTGATGGTTGTGTCGTGGGCGTGTATTTTTTTTATATGTATCTCTTTTTGTTGTTGATG
ATTTTTGTTTTTTGTTCTTCTTCCCTTTTCCCTTCTCTCTGTAATTGTAACGTGTGTTTTGTGTGTGTGTGTGTTAATAT
AGGATATGTAGGATTGTTGTAATGTAGGAAGTGGGGTGTTGTAGTGTGGGAAGTTGAGTGGAGTAATGTGAGGTGATTGA
GGGGTAGAGTAGTGGGGGTTAATGGGAAGATGTGAGGGAGTGGTGGATTAATGATGTTAATGGGGTAGTTTAGGTAAGTA
ATTATTTTTAATTAAATTATATATAAAATATAATAATAAAAATGTTAACTTACTATCTTGGACTAATAAAATATAAGAAA
ATTTTAATAGTTAATCTAAAAATATAATTAAGAAACACTAGCTTATTTATTAAATCTAAATTAAAAGAAAATACATAGTT
TTTTTTTAACTATTTTCAAATCGTTTTAGAATAAACTTACTAAAATAAGGTAAAGTCAAAATATTTAATTTAGATTTTAA
AAAAATATTTAAGCTCTAGAAATAATGTAAGACCTTAAATTCGGTAAAAAAATATGTGTCTACAGTTTGCTCCTGTATGA
CTGGAAACACGAAGAGTTTTCAGACAAAGAAGTAGATAACGTGACAAATTTTGACTGGACTTGTATTTGAAGGCGACTGA
GTGTTGGTTTTGGACATCCTACATATCCCAAGTTATTAAGGAATCAGGTCACGTGTAGTTCAAGGAGATGATGTGATGAG
TTGGAAGTTAAGTGAGGTTCCATCGAGGATCCAAGTCGCGACTCTTATCCTTACATAAAAAAAATGAAAGCTAATAGTCA
AAAGAAAAATAAAAGTACAAGCTCCTATATATGCAGTTTCTCTTGAGTCTTCACTTGAGTCTTGACTTTCGGATATCACC
TTGAATTCTTTGGTGAGTATCGTGATATTGAATTGAATTCGAGGCTTAACTTGCCACTTAGAGTGAGCTTTTAAAACTCT
TAAAAATGACAATTTGAATATGCTCTTGAATGACTGCATGTTTTCTTGATCAGTAGCTTAATAGAAATAGATGTCAGGAA
GTCAGGCTGCTATATGCATTGAAGAAGCTGATTCTGGCCATCATGGGATTAATCATTCTGAAAAGAGTTGAAACTTTGTT
CTTGAATTTCGAATCGATGTTTCACTTCAAGAAAACTGAAAACCATCACAGACAAAACAAATAAACAAAAATTTTGCCCC
AGTTTTCATCGGAAATTTTTTGTGAGTTATTAGCAAATGTAAATTAAAAAATAAACTCAGACTAGGAAGTGTTTATCCTA
GGAGTAAAATAAAAATTAACGGGCTCAGACCAGGAAGTATTTATCGTAGAAGAAAGTAACCAAATCCCATTATATAGGAG
GGTCCTGCTAATCCCATTGTCCAGGAGGGTCCTGCTAATCTAAATCTCATTATTTAAGAGGGTCCTGCTACACTAATTCC
CATTGTTTAGGAGGGTCCTGCTACACTAAATCTCATTGTCCAGGAGGCTCCTAGACTAATTCCCATTGTCCAGGAGGGTC
CTGCTACACTAAATTTCTTTGTCTAGGAGTATCCTGATACACTAATTCCCATTGTCCAGGAGGGTCCTGTTATTCCCATT
GTTTAAGAGGGTCCTGCTACACTAAATCTCATTGTCCAAGAGGGTCCTGCTAAAATAATTCCCATTGTCCAAGAGAGTCC
TGCTACACTAATTCCCATTGTCCAGAAGGGTCCTACTATTCCCATTGTCTAGGAGGATCCTGCTACACTAAATCTCATTG
TCCAGGAGGGTCCTACTACACTAAATCTCATTGTCCAGGAGGGTCCTACTACACTAAATCTCATTGTCCAGGAGGTTCAT
GCTATACTAATTTCCATTGTCCAGGAGGGTCCTGCTACACTAAATTCCATTGTTCAGGAGGGTCCTGCTATACTAATTTC
CATTGTCCAGGAGGGTCCTACTACACTAATTCCCGTTGTCCAACAGGGTCCTGCTACACTAAATCCCATTGTCTAGGATG
GTCCTGCTACACTAAATCCCATTGTCCAAGACGGTCCTGCTACACTAATTCCCATTGTCCATGAGGGTCTTGCTATTCCC
ATTTTCCAGGAAGGTCCTGCTAGACTAAATTTCATTATGTAGGAGGGTCCTGCTAGTCCTATTATGTAGAAGGGTCATGC
TAATTCTATTATGAGGAGGGTCCTGCTAATCCCATTATGTAGGACGGTCCTTCAAATCCCATTATTAGGAGAGTCCTGGT
AGTCCCATTATGAGGAGGGTCCTGGTAATTTAAGTCTCATTATGAGGAGGGTCCTACTAGTCCCATTATGAGAAGGATTC
TGCTAATCCCATTATGAGGAGGGTCCTACTAATCTAAGTCTCATTATGAAGAGGGTTGTGCTAGTCTAAGTCTCAATATG
TAGGAGGGTCCTGCTAGTGTAAACCTCATTACTCAAGAATATCTTACTAAACAAAATCATCATTTGGAATCACCACAACA
TTTTTTATTTTTACCCCAGTTCGCACCAGAAAATATTTTTTATGTGTTATTAGCATGAATGGCAAATACCTATACCCAAA
GAAATATGCAAGAGAATATGCAATTAGGGAGTTCATTCCCTAGAAATGAAAGATGATAGGGTGTTTATTCCTTAGAATAC
CTCTAGAGTGATTGTTCCCTAAGGTCAAAACGCAACTAGGGTGTTTGTTCCCTAGAAAAAAGAGTGATTTTTTTTCTTTT
AAAAAAATGATCCAATTATGATCTTTCAAGGATATAAAATTTTATTTTGTGAGACCGAGACCCATTAAAGGACTGCCTAT
GTATCTGCATAGCAAGAATCAGGTCAATTGTAGTTCATATAAATCAAAAATATTTTTATTTTTCTTGAGATTTTTTTCTT
TTTTTAAAAATCTTTTTGGAAAGGAAAAGGTTCATGTTTGACAATGTCTTGACTTTGTTTGGTACCAACAATTATTATGA
TGTATATGCATCAACTTTAACTACTTTCAGAAAAATTTGAACTCAACTTTGAGTAATCCCTATAGTTTCAAATGTTATCT
CAAACATATTTAAATATTTACAAGATCAGTTCGTCTTGCATAAATTAAGGGATTAGAATTATTCATATCCTCATGTTTCA
AGTTCCCTCACAACAAATGAAGTCCTACTTCAGACATAATAGTATTCTGATCTTATGACATTTTAGAAGTCACTCACAGT
TAGAAAGATGTTCAATGCATGAGATTGAGATACCATATGCTTGGCCTTCATGTAAGTATATACTAATGTGAGAACCCAAA
TAGGACTTGTCATTGTCTTGTAATGTAGGCTTAGGGAAAGATAGGATATTCATTTGGGATAAATGACTATTTCCTCCTTA
AAATTTGCAGAATGCTCTCAATATTTTTTCATTTTCGTATTTGACCTTTGTTTTCTTGAAAACTTCTCCTCATTTATTTT
GTTCTTCAGTTTTTCTCATTTTCTCTCCTTTTTGTTGGAGATTTTTTCCATTTTTTTTATTCTAGCTTCTCTTTATCATT
TTTTTTTGAACTTTCACATATTTGACATTTTCACTTTGTTACCCAACTTAGGTCTTTGTTGTTGTGTAGTTAATTCATAG
TGCGCTCAGGGATGTGGGACAAAAGAATAGTGCATCTATGCACTCAAAATGATATATGCTAAAATACGGTTATTCAAATA
AAAATGTTTCAAACTCGAAATGGGAGTTTTATGGATAACATGTCATTTGGTAGGTTTGAAAGGCACAATCAGATCAAAGA
AAGCCTATAATCCTTTCCCAAATTAAATGTTGCTCAAAATTTTGCTTCAACCAACATTCAGGCAAAGTTCTAGATCAACA
AAGTCATGTCATTGAATTTTATATATAAAGCTCATGACACAGTGCACATGAAACATGAGTTCAAATTTATTTTAGCCTTA
ACTTTAAGCAAAACAGTTTCTCAAGTATTACATAAATATATCAAGAGGTATTAAAAGAAGTCTATAGGTCAGAACAATGT
TGGTCTGTCTTACCAAATAGTTTAACACTTTCCTTATTCTTTATGCATATTCCTAAATATGTTGGTACCAACCAAGTTAA
GATTTTTTAAAAAAATTATTTTATACCCTAAACAATTTTTTTAATTTTTAAAATAAGGAAGAGAATATTTTTTTTTGAAT
CTTGAATATAAAAAAATCCATTTTTTTACCCTAGTTTTTGTGATGAGGACTTTTAGATTTTTCCTTGGTTGGACCGAACC
TCAAAATAAGGTTGCATACATATCTTGTCAAAGCAAGAATCAGGTCAAACGTAGTTTAGGAAGATCATAAACACGCCATT
ATTTTTATTATGAAATACATATCTTGCTTTTTTGAAATTTTAAATAAGGATCACTGAACCCAAAGAGGGTTGCCTATGTA
TCTCATCGAGGTGAGAATGAGGTGTGCGTACTTCATTCAGATTGGACAGTTAAAAAAACATTAAGATATTGAAATATGAC
TGGACAAATGCATTTTATTTGCAATTTTGGTTAAGTTGTGAAAAATCTTTTTATTTCATTTTTCGAAAATGTATAATAAC
TTTTAAAAGTAGAAATATTTTTTCTGTTTTCTCCCTATTTTTATAAAAAATTTGAAAGATAAACTCTTTTTTTCATTTCA
CTAATCACCCTACAATTGGTAAATCAAAGACCTTCTAAAGAAATGCATTTTCTGATAATACATGTAACTATCTATGTAAT
CAAATAATAGAGGGATACACATCCTAAACAGATTCGATCCTATGTTGAATCAATAAGTCAATTGCAAATAATAATGCAAA
TAAGCGGAGCCTACTAGGAGTAGCCATGTCTGTGTTTCACTTTCACTAGGTTTAACCTTGAAGGAGATAAGTGTCGATAA
GTTTTACCCGAGTGGACAACTCGAGTCAGGGAGGGGCAACTTATCGGTAGGAGCGTTATTGCGACTTCATTACTGATCCA
ACCCTGCCTAAAATGTATGACTAAAAATTCTTCACTAGGTGTCAAGAGACTCCAGCTTTATCTCAAAACAACGTGGGATG
CATAAATGCATTCCCTACTACTCTATTTTTCAGAGACTCAAATAGATGTCAAGAGAAGACAGTTTATAATATAGTTCAAC
AATATTAGAGCAATAAATGTGCATCAAGTAGCACATTAGTCCATGATATGCAATATATTCAAAAATAAAATACTCCCTCC
ATTTCAAAAAGAATGATCTCCTTTCCTTTTTAGTCTGTTTAAAAAAGAATAACCTTTTTTTTTGTAACATTTTAATTTCA
GCTTTCCACATGACATGTTTAATGCCACAAGATTAAAGGGTAATTTTGTACATTTTACATAACTTTAATTTTGGACCACA
AGATTCAAGTTTTCTTTAATTTCTTAAACTACTTGCCAAGTCAAACTAGATCATTCTTTGTGAAACGGAGGGAGTAATAA
AATCAAGTAAATGTCAATATAACAAAGCTCGAATTCTTGTTATTTCCTAGCGGAGTCACCAGAGATGTCACACCCCTTTT
CGGACGGTGGATAGGGTTTTTCCAATTAAAGTGACGTTATTGATTAGAGATTATTTTAATTTTTTTCAGAGTCGCCACTT
GGAATTGAGTTATGGTGTTCCAAGTCACCTTTTTGTTAATCCCTAATCTAAAGGAAATGACTCTTTATTTGATATGCGAA
CTAGAAATTTAGGTAAGGAATTCTGTTGACTGAGAGAAAGGTATTAGGCATCCCTCGAGTCCCGTGGTTCTAGCGCGACC
GCTTTTATTGACTTATACTTACTATAAAATATTTTTGGATATATTATTTTCAAGATATGACTTGTTTGCATTTTTATTGT
TGAACTTTTATTTGGTCTCAACCTAGATGCGTAACCGCATTTTTTATTTTGATATTTAATAGATTCAAAGCATAACGGTT
TTCTACTCTTGAGTGTGTCACCTAATATCTTATGTCTCACATCTTACAAAATAAAATATTTATTAATATAATTTTACCAA
GGTGGGTCACCACATCCTTGAATTTCTTTTACATGTTTCAAAAAGAAGACGTGTAACCACATTATTAATTGAAACAAATA
TTTTTAACAGTCCTAAAACTCATCTAGTCATTAAAAATAAATGTTTTTTCCTTTATATATAAATCCAAATAAAATAAAAT
AAATCTAAATGTTGAGGATACAATATATAATTTTGACATCATTTCTATATCCTTTTATTTTATATTAATAATAATAATTT
ATTTATTATTTCTTTAGCCTAATTATATCTACTTTATCATTATTATCTAAATTAAGACAAGAAAAATGTCATGACCCGTT
CATTTTTAAGAGGTCACAACTAGAAAAGTATGAGCAACATGTGGGGCCTACACACTTGGAATAGCCTCACCAAGAGTCTG
CACAGGAAAATAAAAATAAATAAAATAAAAAGTAATCATTGTTAAAGATACCTTCATTCATTAAACAGAGATATAACAGC
TAATACATTGTTCATTTCAATCAAATTATGAATAAAAAAATAGGAAAAGTTGTCATAAAATTACATCAAATTCCATAAAT
AAATTAAAGAGATAAGGTAAAGTTGAACCTTAAATAAAGAAATAAGAACTGCAAAATCTTGACCGAAACTCGATAAGAAC
GCTCACAAACCCTTTTTTTGTGTGGATGTATGGATGGTATATGTATTTGTGTTGATATGAAAATAATGGGTAAGGAAGAA
AAGATGTAAATGTAGGATTATTGTTTGAAAGAAGAATAAAATAAAATGAAGGTGTTTTTTTTTTCTTTTCTGTGCGTGTG
TGTGTTTTCTTAGGATAGTGTGGAATTTTTGTGTTGTGCAGAATGTTGATTTTTTTTTGTTGCTGATGGTTGTGTCGTGT
GCGTGTATTTTTTTGTATGTATCTCTTTTTCTTGTTGATGATTTTTGTTTTTTATGCTTCTTCATTTTCCCTTCTTTCTG
TAATTGTAACGTGCGTTTTGTGTGTGTGTGTTAATATAGGATATGTAGGATTGTTGTAATGTTGGAAGTGGGGTGGAGTA
ATGTAAGGTGAGTGGGGTGTTGTAGTGTTGGAAGTGGAGTGGAGTAATGTGAGGTAAGTAGGAGGTAGAGTAGTGGAGGT
TAATGGGAAGATGTGAGGGAGTGGTGGATTAATGATGTTAATGAGATAGTTTAGGTTAGTAATTATTTTTATTTAAATTA
TATATAAAATATAATAATAAAAATGTTAACTTACTATCTTGAACTAATAAAATAGAAGAAAAATTTAATAGTTAATCTAA
AAATATAATTAAGAAACATTAGCTTATTTATTAAATCTAAATTAAAAGAAAATACATAGTTTTTTGTTATTTTCAAATCT
TTTTAAAATAAACTTACTAAAATAAGGTAAAAGTCAATATACTTAATTTATATTTTTATAAAATATTTAAGCTCTAGAAA
TGGTGTAAGACCTTAAGTTCGGTAAAAAATTACGTGTCTACAATTGTTAGTTGCAAAACCTAATTCATGGCTTTCGTTAT
TTGTTCTTTCTAAGAGTGCAAGAATTAGATCTTACTTGTATCTACCACATGTTCGAGCGACAGGTGGTAGTTAGGAAAAA
GCATAATTAATTTATTGATTTTGAGTAAATATTTATGTTGAGAAAATAGAATATTACACCAAACATGCGAGGGTAAAACT
TGACAACACTCTAAGGCAGAGAGGAATAGAGTGAAAGTTATCTAATAAGAGTGAGAAGTGTTAGATAAACTTAACTTGCT
GGTAATTTGCAACAAAAAATAGAATAGGAAATTGTTAACGATTCAACACTAACTGATAAAGTCACGGGGAACACAATCCT
GATTTTATTCACCAACTATCACAACTTTAAAGTTAAGATCCTGTTCTTAGTGTTATATTGAACGTCAAAACTAAACCCCA
TATCATCTTTCATAATTGTTCTCTATAGGAAATAGTATCAACAACTGAATAAAAGCGTCAGTAAAAGTTATTTATGTATG
TAAATTCTTAGTGGGATTGACCTCAACTCCAGTTGAGTTCTATAAATTGACATCGACTGCTTATACTTCTTAAGTGAAGT
GTAAGTTTGGATATATCATGTTCCGCTGAATGAGAAAAGGCGAGTTGAGTTTCATCACCTAATGTGACAGACTTTTGAGA
TAAAATTAAGGTTGAGAAGGCGATCAAGGTGGAAATTGGCGAATCCCCCAACAGAAAAGGATCACTTAGTCGAGTCCGCC
GATTGAGCATTCAAACACCTAAACCCTGTGACCAAGAAAGGGCGACCTGAGGGATGAAACATCGATCCGCCTATTGCACT
GACGAGCTAAACAAGTGTCACAAAACATGTCGCAAAAGAATTTCAAATTTATTTTTGGGAAAACTATAAAGAGTTATTTA
GAGAGAGAAAATATAACTTTTATCAATTCCAACTTTTAGATAATGAGTTTGAGTTTTCTCTCCATTCTCTTTAGTCTTTG
GGGTTTTTGGTATTTTTGTAATCACTATATGGAGAGTTAAATTCAAAGTTCTTAAAGTTTCTTGCTTCTTATCTACAAAT
TAATGGATGAAATCACTTTGGGTATAATTTCTTTCCTTTTTATTATGTGTGGCTAAAACCCTAAGGTCTAGGGGTGTTAT
TATGAGGTTTGGTGTTGATGTATTTTAGTGGGTTTGGCTGTTTTCTCTGTTTTATTGCAATTCAATCATGATTCAAGCTT
TATAACATGAAAATAATTTATGGGTTAAGGTGGCCAACTTAATCCTAGGTCAGATCTTTGATTGATTCCTAAAAGGAATT
AATAGAAGTGGTTAGATGGCTTGATACTAGCAATGTGAGTTTCATTTCTACATTCTTCTAGAGAAAGTATTTATAGACTT
ATCCTTATTACTAAGTCTACTTGAAAGAGTTATTATTGTAAAGTAAATGGTTGAGTTAAAATTTGCATAAATGAGATCAA
AAGGAGTTATTGTGTCATGATACTTTGAGATCGAAAGAAAATTTGTATCAATAATGATCACCTAACTTATCCTTGATTGT
CTAGTAACTTTTTAGGATGCTCCTTGGTCCGTTCAATTACATCAATTTTAACCTCCACACCCACATATTGTATCTTAATT
GTTCACCCATGTTTTTGTTAGTGTTGCGGAGATAATTTATTCATAACTATTTTCATTAAATTTGATGCAACTATCTGTCA
TGTAGCAAGGTACACCCTAGGCATAACATGGCGTATAAGGTCTCTAGAGGCTTTACACAAGCCTCCTAACATACATCATA
CACAAGGTTTGAAATAAAATTATATCTCGGTCCTCAGAACATAAGGACTCTTCAATCTTCAATGTCTATGTAACAAACTA
GACACGAGGGTGTGGAGTAGTAATGTTTGATTCTACATGCATTAGATAATGTAGGCAAAATTATGCGGTAGTACATGGAA
TGTACTAATTATCGGCCAATATGCAAAAACATGAACATGATGGTATAAATGATTTAAATCATGTAGACATGATCAATAAT
TGGATATTCTAAACAAAAGGAAATAAAATTGGGAAATTATAGAATATATTCAATGCACTTGAAGTAAAGGACATTAGAAA
ATCTTTGAAGATAACATAATCATTTAGTGGGATTTTAACTTTAACCGACAATAAGACCATGAGAGTTATATCATGGAATT
GCTATATCCCTCATACCGAAAGAAGTGGGAACTACTTGCCAAGGTAGAATCCATACATATCATGATTTTCTAAAGTTGAT
CAACTAGCTAGGTCATTAAAGACAAATTTAAGGAGGCACGTAGTTTGAGACCACAGTTACTGCTAAAGACTACCCTACTT
GAGCTTCCACCTCAAAGCCCTCTCGGTGCTAAGTTTAAATCCCAACAAAATAGATAAATGTCAAATATCAATTTAACATA
GAAAAGACAATAATCAATACCAATCCACATCTTTGAAAAATCAAATCGTAGAATAGTTTCTTAAACATAATTCAACATGG
ATAAGAAAACCTTTCATCAATGTAAATCCATTTATGTAAGAAACACCTTTCTCAATCATGATCATAATAACATGTGAAAA
ATCCTTTCACAATAGCGTCGAAACTTTCCTTTCAAAGCATCCTTAAATATTCATAATAACTTCATAAAAAATGCATTTCT
TCATAAGTTCATAAATCATAGGTTCATGAGTTCATCATAGCATCATCATGGCTTCTTGACAAAAAATCATAAATCATGCA
TGGGTCTATGTAATTTCAACTTAAAATCATGAAATAAATTCAATTCACACATTAGAAGATAGAGATTTATCAATAAAATC
ATAAATTAAGAGAATCAATAAATATTGAATTGAAACCCTAACTTAACAATTGAAATCGAATTGGAGAAGAATTAGAAACC
TTGGGGAGCCCATAGAATAAAGGAATCCACGGGTGAATACCCACATACCTACATCCTTTAAGCCGAAGAAAATGGAGAAC
TTGGAGACTTGAATGGAACCCTAGTTCTTCTGCTTCTTCTTCCTTAGACTTGATGGAATTTGGAGAATGAAATTGTAAAT
TTAGGAGAATGCGGTTGTAAAATGGGTAGTTTTTAAGTCCTAAAACCTTATATAGGGATTAGGTAGAAGAAAAACAACAT
AGTTTTGATTTAAGACAATTAGGGAAAAGACCCAAATTCCTTTGGAAATAGTCGTCGGCCCACTTCTACAGTCTGTAAAT
CCTTCTACGGACCGTATGTTCTAATCGCAGAAACGGTGAGAGACCTTTTTATTAAGCTAACTTATGACACACTCAACTAC
GGTTCGCATGTTAGTCTACGGACTGCAGATATCAACCGTAGCCCAACTTAAGGCTTTAAATTTCATTATTTTTGGGCTCT
GAGCCCTATCTACGACTCGTACAATGAATGAGGGACCGACCTGGTGAACTGTAAGAAGGGTACTGGACTTAATTTTAAAA
AGATTATTTTCCCCACTGCCTACAGTTTCCATATATGGCCCGTACATGTTTCTACGGCCCGTAGATTTGACTCGTAGACA
CAGACTACAGCCAAAAAAAATGCATTTTCATTCCTTTCCAAATCTAGGGGTTACAATATCTTCCCTTTGGGAACACTCTT
CCTCGAATTGAACTCAAGACATCAGAAAGAGGGTAGGGAAGAAGATATATCAGCCCAACATGAACGCAACTAACTCAAAA
TACACAATATTAAGGAGTAGCATCAACTCCAAGCTCAAAAATATTCAGAACATCATTTCATAAGGCATACATGTGAATCA
TACTCAAATGCACATAATCATGGAGTAATCAATCAAGTTAACTCATTTTATGAAAAATCAAGCTTTCATGAGGAAACATG
AGAACAACTAAGACACATTAGACCAAGAAGGATGAACCATGAGAAACTAAATACCTCTAGCTAGAGTAGGATCGGAGGAA
AAGAGATGGGGATAACGGGATATCATATTGGCCTCGGCCTCCCAAGTAGCACCCTCACCCTCAACGATTTGATTCCTCCA
CAACACTTCTACGGATGAAACTTCCTTAATCCTCAACTTCTTCACTTGTCTGTCTAAAATCTCGACCAGAATCTCTTCAG
AAGAAAGACTGTCCTTTATACCAAGATTCTCCAATGGTAAAATTCATGTCGGATCACAAACACCTTTCTTCAACAAGTAG
ACATGAAAAACCAGATGTACTGATGCTACATCATTAGGCAAATCAAGTTCATACAAAACTTTACCGATACGCCTCAAAAT
CTTATAAAGGGCCACATAATAGGGACTAAGTTTCCCGCTCTTCCCAAATCTCATTAAACCCTTCATGAGTGAAATTTTCA
AATAGATCAAATCATATACATCAAATTCAAGATCTTTTCTTCTAACAACGGCGTAGGACTTTTCTCGACTTTGAGCCATT
TTCAACCTTTTTATTAGAAGCCAATCTTTCTCCATATCCTCACGTACAAATTCAGGACCGATCAAAGCAACCTCACAAAC
TTCAAACCATCCTATAGGATATCTACACCTCCTACCATAAAGAGTCTCAAATGGAGCCATACCAATGCTCGAAGGATAGC
TATTATTGTACACAAACTCAATCAAAGAAAAATGATCATCCTAATTACCCTTGATGTCAATCAGTCAAGCTCTCAATATA
TCTTCCAAAATTGGATAGTACGCTTTGCTTGATGAACGGTTTTTAGGATGAAAGGTCATACTAAGCTTAACACGAGTACC
AAGGCCCTTTTGGAAAGAGTTCTAAAATTGAGAAGTGAATTGGGTACCACAATCGAATATAATAGATAGGGGAGATCCAT
GAAACCTAACCATATCTCTTCGATACAACTTAGCATATTCTTCTACCGAATAAGAAACCTTGACAGGAATAAAATGAGCC
AACTTTTTTGTACAATCTACAATAACCCAAATTGAGTCATGTCAACGGGTGCAGGGTAAACAAATAATAAAGTCCATGTT
CCAATCTTCCCACTTCCAAGTAGGACTACTAATATCTTCAGACAAACCTCCCAACTTTTGATGATCAATCTGCACTTGTT
TACAATTAGGAGACTTATCCACAAATTCCGCAATATCCTTCTTCATCACGTTCCACCAATAGACCTCCCGCAAGTCACAG
TACATATTGGTGACTCCCAAGTGAATGGAATATTAAGAACTATGGGTTTCTGATAAGATTTTCTCTCACAAGTCATCAAT
AATGGGAACACACAAATGACGTTAATATCGAATCAGTACATCTCCCCCTTGGGAGAAAGTCTCAACGAGCTTTTCAAGTA
CTGCTGATGAGTCCACAAATTGGACTCATTTAGGGCTTTATTTTAATAGAAATAGTGTCCTCAAATGCTTATTTTATCTC
AATATTTGTTGAAAATCCTTAAATTTTAGGTATTTGAAGATTGAAGGAGAGCATGGACACTATTTCGCAAAAAGGAACAA
GAAGGCTGAAAAGAACAAAGAAAATGAAGGCCTGAGGATTGCCGAGTCCACTTGGTGAGTCGCCGAAGAGTCTCAATTCA
CCTTTTGTTCCAGTGTGCTGAGCCCTGAAGGAAAGGATCAACTGGATGAAAAAGGGGAGCAGTCGACACATCGCTGAGAT
GTTTCGCGAGGAAGTACTATGTAGCCCAATGACCCAGAGCACGACGATGCTGAAGGATGGTGCAAGACGACGATGAACTA
CATCAAGAGGTGAATCCCCGAGTTGATCGGCGATTTTTTCAAATGTCGCCGAATGGTCCGCTGCAGCACATATTTCTTTA
AAACTATAAATACTCTAAGAGAATCAAACAATTAATATATATTTTCATATAGAATGGAGCTTTTATGTATTTTTGCTCTG
AGTTTGAGAAGGTTTTGAAACTTCAAGAAGAAGAGGGTTTCATATCCAAGGATTTGGACTTGGGTCTCTTGGATTCTTCA
TTGTTGGCCTGTAACAAGACTTAAATCTTCATACCTTAATGCAAACTCATTTAGGTATAAATTTTTATCTCTTAATGTGT
GGCTAAAAACCACAATTCTTGGGGTGTGATTTAGAGAATATGGGTTAAGATTATTATTGGGTCTTACTTGCTGATAGAAT
AGATGTATTTTAATGATGATTTCACCTACTGGTTGTGGTTTAATTTAATGGGTTTGTAGTTGCAAATACGAAACCACCCA
TATGTTTTCATCTTGCTCGAGAGAGAGGTCACTAAAACAAGACCGCTAGACTGATGGCCTAAAGAGTGGGTCGACATGAG
GTTCAGCCCGAGAGGGTGAGCCCTAGTCCCATATCCTAACACTCAGCTCGAGAGAGTAAGTGGGGTAAGGAGTAGGCTAG
TATTCATGCGGCAAGTGGGTGTCCGAGAGGAACCCATTTGAAACGGGGTAAGTTGCTCGAGAGAGAATTTATTCCCACAT
ATAGCTTAGCCTAGTCACTATTACTCTACAAATTTTCTATCGAAAGCATGTACCCAAGAATTTAGATTAACCCGTATTAC
AGTCACATCCCAAGAATCCCCTCTTATTTATAGATTTCTTTGTTATTTCTACTATTTTTTCTGTACTTGTGACAAAACCC
CCAAATAGATATTTGACACTTTTGTGTCCCCCTTTATCTTACAATGTTTTTAATCGTTAATGTCTTTAGCAACGACTAGT
TAGAACTAAAATTTTATTTTTCTATTATTTCTCAAAACCACTCCCTTGGGACTCGACCCCAACCCTTGGTTAGGTAATTA
TACTATTGCACGATCGTAGACACCTGAACTGTAAGACGTGTCATTGATTACGCAAATATCAAAATGGCGCCACTGCCGGG
GAGTGGTGTTATTTGGGAATTCGTAGTTAAGTAGAATTTTTTATTCTTCGTAGTTTTAGTTTTACTAATCTAAATTGTAG
TTTTGTTTTGCTAGTTTAAATATCGAAGCGGGGAAATCATTATGGATATCACATGGATCATCCCCTTTTGAAACTATTGA
ACCTCAGGGACAACCTCCTGACATTTAAACAGGTAGGGGATGAAACAATTCAAGAAATGTGGCTGAAGTTCAGGCGGTGC
TACAACCATGCCCCTCTCACGGGATGACGGAAAAGGGACTACTGGAGTGCTTCTACAGGGGTCTTGGAGCCGAGAATAGA
GGTATAGCCGATTAACCTTGCGAGGGTAGTATGTTACACCAGCCCTATGAAGTTGTAGCAAAACTCTTTGATGGCATGGT
AGAAGCCAAAGAGAAGTAGGAGTGGGACGCACTACTCACCCAGTTGGATATTCTATCCAACTGAGTCACAGAATTGGAAG
TACAAGCCATGGGAAAAGAAAAGTACCCATCATTCCGATAGTGTAAACATGGGAAGAAGCAGAGAGGTGTGCAAGATGAT
GAAGCTCTTTCACTCATTCAAAAACAAATTAAGACACATGAGAAGATGTTGAATGAGATGAAGGAGAACATCAAAATGGT
AAATGAAGCGTTAACCTCTCACTCCATGACTATTCAGCTGCAGGACGCTTAAATCGGTCATTTGATAGCAGGTCAATACC
CACCATTTACCGAGGACTCACCAAATTACAACATGGGTGACTCCGAGATTGAAGAGTAGTTGTTGACTTGCGTCGTGCCG
TGACGTTAACTAAGGCACTATTTGGGAGGCAACCCAAAAACCCTTATTATTTTTATATTTGCATATTGGTAAAATAATGA
TGTGTTTTTGGTATAGGTTGAAGTGTGAGAAGTGCTCAAAAAGTGTAGGATGACAAGCAACAGTTCCAATTGGCGAGTCA
CCGAAAAGGTTGGCGAACTCAACCTTATCCGCCGTTTGACTCCAAACATCTCCAAAATTAGAACTTGTAAAACTTGACGA
ACTTGTGAAATTATTGGCGCATCACCGACTCTGTTGGCGATCTCGATGGAGACCACTGTTTGAACTCCCAGGTTTACTGG
GAAGTTCTGTAAAACTCAGCGAAACAAGTGATTGCTCGGTGACACGCCAACTGACTCGGTGGTTTTGATTAATATCGCCG
GGTGCGTAGGAATTTGATAGTGCTTGTGTACAGTTGAAGCATAGTGGTTGTGAAGCATTTGAGAAAGTGGGTTGAAAATA
GGCGTGTTGGGTTGTTTAGCGATGCTGTGTAGAACTTGCTAAATCACTCAACGGCTCGCTTAACGTCCCCACCTCGCCTT
CTTTTTAATGCTAAAATTGTGGAAGGCCTACACCCAATGTCACTGAAGAACTATGCCGCCATGACAGATGGAGCAACCGC
ATAGCCATGATCACTTCTTTACCTCCCTATTTGTCTTATTTTTATTTTTGGGAACTTTTAATTGTATTTGAGGACAAATT
GCTTTTATTTATGGTGGGGTGAGGCCAACACTTTTTGTGTTGATAGTCATGTTCTGTGTATATACTTGGGTTGTTCTGCT
TTAAAATTGTGTTTTATCTGCTTTCTGTGGATGTTTGAGCTTATGGCTCCTTTTATTTTAAATTGCAAAACGATTTTGAC
CCTTCTAAAATATTTTCATTTTTCAAAAATTTCGCCACCTCTTGTGATTGAACGTGGCTGATCTTCTACAAATTTAAGTC
TCGGTTTCGATCAATACCGATGGCTTGAATGGTGCTCTCAATTGAACAAACATGAACGCGCGACTGCGACGAGACCAAAT
GAAGTTGCATAGACAATATGTGAACTCTTTGCATCTCGTTGTGATTAGCCATTTATCAAATTGATTCTCTTGTAATTGCC
GTTGCACACTAGCGAAATTGTGTGGTCTTGTTTGACTTAACTGTCAATGCCTTGTGTGATGAACTTAATTTGAACCTTGC
ATGAATAAACCTAGAATTTTCCATGTTAGTCTGATTGATATAGTAAGGTGTGCTCTTGAAATGATCTTAAGCAACTTTTG
AAGACTGTGAGCCAAATTTGACATATACCTCTTTTGTGGCCTACCCGTGAGAGTGTGAAACTCTCTTGAACACCCTTTGA
GCCTTACCTTTCTTCGGAAGAACCTTGATGAACCCTAGACCTTACTTGACCCACTACCTATAACCTCTTGATTGGTGGTT
TAGTGAATAGCCAACTTAGGCCAAAAGCCTAAGTAGGGGTATGGTGAAAAGAAAAAGGAGAAGTCAAGAAGTGCAAGAAA
AGTCTGCCTTAACCCATGGTGTTACGGAACAATGGAAACTCTCAATGAAAAAAAAAGGTTGTGGAATAAAAGTACAAAAG
AAATTGGGCCTCTAAGCAATCAATGGAGGTGAATAAAACAGATGACTTAGAGGCACTAGAAAAAAAATTGATAAAGGAAA
AGAAAGGGATGCCTTGAGAATACCACATCTCATGAGGAAAAAGTCATTGAGCGTAAATGACCATACCTTTGCACTCAGCC
CCATTACAAGCCTTAGAAAGACCTTTTTTATCTTGAGTAAGCCGAACCGAAGATCGATCGGAAAATAAGGGCAAGCCTAT
GGGTGAAAACATGCATTGTGTTCCTATTTTTGAGTGTGAGCATTGCATCTGATTCCTGATATTGAATTTATTAACCTCTG
TGTGTGAATATGGAATCATTCTTTATGTGAGGGTATTTAGATACTTTTTGTTGAGCTTGAACTTGCACAAGTAGCAAGTA
TTGCAAGCATGAGAATATTTGGTAATGGTGTGTCACAACTTGAATCTTAGAGTACACAATTGATCTTTGTATGAGTAATT
TGAGTCTTGTTGTGTATGTTCATGATTTAGTCTTGTGTAGCAGCACTATTTGAGACATCCAATTTGAACTGCTGAACTTG
AGTTTTACTTGAGGACAAGCAAAAGTTTAAGTTGGGGGTGTTGATGAGTCCACAAATTGGACTCATTTAGGGCTTTATTT
TAATAGAAATAGTGTCCTCAAATGCTTATTTTATCTCAATACCTGATGAAAACCCTTAAGTTTCAGGTATTTGAAGATTG
AAGAGAGCATGGACACTACTTCGCAAAAAGGAACGAAAAGGCTAAAAAGAATGAAGAAAATGAAGGCCTGAGGATCGCCG
AGTCCACTTCGCGAGTACCCGAAGGGTCTCACTTCGCCTTTTGTTCCCGTGTGCTGAGCCCTGAAGGAAAGGATCAACTC
GGCGGAAAAGGGGAGCAGTCGGTGAATCGCTGAGATGTTCTTTGAGGCAGTACTATGTCGCCCAAAGACCCAGAGGACAA
CGATGCTGAAGGATGGTGCAAGACGGCGATGAACTACATGAAGAGGCGAATCGCTGAGTTGATCGGCAATTTTGACTAAT
GTTGCCGAATGGTCCACTACAGCACATATTTCTTTAAAACTATAATACTCGAAGAGAGTCCAACAATTAATATAATTTTT
CATATAGATTAGTACTTTTTGATATTTTTGTTCTGAGTTTGAGAGGGTTTTGAAACTTGATGAAGAATAGGGTTTCATCT
CCAAGGATTTGGACTTGGGTCTCTTGGATTCTTCATTCTTGGCCTGTAACAAGACTTAAATCTTCATACCCATTTGAATG
CAAGCTCATTTAGGTATAAGTTTCTATCTCTTAATGTGTGGCTAAAAAACCCCAATTCTTGGGGTGTGATTTAGCGATTA
TAGGTTAAGATTGTTGTTGGTCTTGCTTGCTGATAGGTTAGATATATTTTAATGGTGATTTCACCTATTGGTTTTGGTTT
AATTTAATGAGTTTGTAGTTGCAAATACAAAACCACTTATGTGTTTTTGGCTTGCTCAAGAGAGAGGTCGTGAAACCAAG
ACCGCTAGACTGATGGCCTAAGGAGTGGGTCGACATGAGGTTCAGCCCGAGAGGGTGAGCCCTAGTCCCACATCCTAACA
CTCAGCTCGAGAGAGTGAGTGGGGTAAGCGTAGGCTGGTCTTCATACGGCAAGTGGGTGTCCGAGATGAACCCATTTGAA
GTGGGGTAAGTTGCTCGAGAGAGAATTTATTCCCACGTATAGCTTAGCCTAGTCACTATTAGTTTACAATTTTTCTATCG
AAAGCATGTACCTAATAATTTAGATTAACCCGTATTCCGGTCACATCCCAAGAATTCCCTTTCATTCATAGATTTCTTTG
TTATTTCTACTGTTTTTGCTATACTTATGACAAAACTCCCAAATAGATATTTGACACTTTTGTGTCCCCCTTTAACTTAC
AATGTTTTTAATTGTTAATGTCGTTAGCTAAGACTAGTTATAACTGAAATTTTATTTTTTTATTAATTCTCGAAACCACT
CTCTTGGAACTTGACCCGAACCCTTGGTTGGGTTATTATACTATTGCACGATTGTAGACACCCGAACTGTAAGACGTGTC
ATTGATTACGCAAACATCATCTGCTTCCTTCAACTCAATCAAAATTGGGTCAATACATTGCTTAGGATTCACATCCGACA
CAAATGATGATTCTAAACCATTATGGACAATAACACCACCCTCATTAAAATAAACCAACCGAACACCCAATCGGTCCAAC
CTATAAACTTCACGAACGAATTGCTTCTTATCTTTTTCAACATGAGCAACACTACCCATCGTTAATAGACTAAGAGCATC
CGCCACCACATTCACCTTACCAAGGTGATAAAGAACAATTATGTCGTAACCCTTCAAGAATTCTAGCCATTTACGTTGGC
GAAGATTTAGATAATTTTTCTTTAAGACATAATGCAAACTCTTGTGGTCAGTAAAGACATCAACGTGAACACCATACAAG
TAATGCCTCGAAATCTTTAAGGCAAAAACAATCGCCACTAGTTCTAAATCGTGGGTAGGATAGTTTTTTCATGAAATCTT
AAGTTGCCTTGAAACATAAGCAATGATTTTCCCGTTTTACGTTAGAACACACCCTAATCCAACCCTTGAAGCATCAAAAT
AAACCACAAATTTGTCTACCTTCTAGTAATGTCAACACTAGAGCGTAGGTAAGTTTATCTTTCAACTCCTGAAAAAACTC
TTCTCACAAGCTTCTGACCATAAGAATTTAACTTCCTTTTGGGTCAATGCCGTCAATGGAGAGGCAATCAAATAAAACTC
TTCCACAAACATTCTATAATAACCAGCACTAACCCAAGAAACTTTGAATATCCAAAGGGGATAGAGGTCTAGGCCAACTC
TTGACCACATCCGCCTTCTTATGATCTACCTCGACATCCTTGTCGAAGACAATGTCACCAAGAAAAGCCACGGATCTTAA
CCAAAACTCACATTTACTAAACTTTGCAAAGTGTTGGTTGTCCTTGAGGACTTGCAACACAGTCCTTAGATGATCGGTTT
GGTCATCCTCACTCCTTGAGTAAATCAAATTGTCATCAATAAACATGATCACAAACATATCAAGGTATTGTCTAAATACC
TTATTCATTAAGTCTATAAATGCATCCGGAGCATTACTCAATCCAAATGACATTCCCAAGAATATGAAATGACCATATCA
AGTCTGAAACACCATTTTTGGGATGTCTTCTTCCTTCACCCTCAACTAGTCATAACCCGACTGGATGTCGATCTTAGATA
AGTAGCTTGCTCCTTGGAGTTGATCGAATCAATCATCAATCTTTGGAGGAGGTTAGTTGTTCTTAATAGTGACTTTGTTC
AACTATCGGTTGTCGATGCATATACAAAGTAAATCATCCTTTATACAAACAAAAACAAGACTGGAGCACCCTCATGGAGA
GATACTAGGATGAAACCCTTATCCAAGAAATCCATCAATTTCTCTTTCAACTCCTTAAGTTCAATCGGAGTCGTACGGTA
AGGAGGGATAGAATTAGCATGCGTATCTAGGATAAGATCAATACCAAAGTCTATTTCCCTTTTAGGAGGAACACCGAGTA
TATCATTAGGAAACACTTCCAAAAACCCATTTACAATGGGGACAAACAAAAGAGTGGGGGTTTTAAAATCTGTGTCTCTA
ACCCAAGCAAGATGATATACAACCCTTAAAAATCATTTCCCGAGCATTAAGACAAGAAAAAACCTAACCCTTAGGCATAG
AGTTTTCCCCATACAATGCTAGTACAGGTTCATTAGGAAATCAAAACTTGATGTAACACCCCATATTTAGAAAAGGGAAA
ATATTCACTTCATAATCGATTTGACAAAGTAAGTCAATAACGCCGAGTCGATTTGGTGATCCCCCTCGTAGAGCTCCTCA
CCCTTTTGGCTCGATTTCAACATCCCGTGTTCAGGAACTTTAGGCGAGCTAAGTCGAGCCCCACGTTTCATTCGATGTGT
CACCAAAAATTGACTCCCCATTACCTTGTTGACTTAGCCCCCAATCCGACTTACTTTAATTTTCGGCGAGCTAAAGGCTC
ACTTGGTGAGTCACCGAGTGGCCTTTGGTAAGCTCCAACGTGCGTTGTTTTTTCAGTTTTTTAGTCATAGTCTTAAAAGT
CTTTTCAAATTATTTTAATTTCTTACTACAACTGTTTACCCTTCACCTAGAACCCTATATAATTATTTTACCCCCAATTT
TCCCCAACTTAAAAGCATTCTTCTAAGAATCCAAAAGCAAACCAAAGTTTTTCCTCTCCAAAATATTTCTCTCTCTAGTA
ACTTGAAGAAGAAGAAGGGATCAATCTAGGGTTTCAAGTCTATCCTCTGTTTTCACCATTGAAGATAAGAAATTGTCTTT
AAGGTATGATAGTTTTCATCCATGGAGTTCCCAAATTCTCCTAATTTCAAAGTTTGAAATCCCCAATTAAGTTAGAGTTT
TCTTCAATTGCTGCTGATTTCCCCATGAACCCATGTAAATCCCTTATTTTCCTAATTATTATGACATGATGTGGGTCTTT
GCTTATGAAAGATGAGTCTTATCAAATCAAGCATGAAGTGATGGGATGACATGAATTTATGATGAAATCCATATCTAATC
CTTGTTTTCTATATGTGGTGATTGAAAGTAGGTTTTGAACCTTTAAAGGTGAATTATGAGATTATGCATGTTATTATGAA
ATCTATGTAAATGTTTTAAGGATGCTTGAGGGTAAAGTATCTATGATGGTGTTGTCGTTTTGTTGTTGAAAGAAGTTTCT
CATGAAAACATTGAAGTATGATTCTGAAAGGGCTTCTCACCTAATTTAATCAAAGCTAAATAACTATTCTAATGAAACAT
AGCTTGTATTGGATACATAATTATACCTTTACATGGAAAGCATGGATTCAATTGGTTAATGAATGATACCTTTCCATAGA
TAGCTTGGATTAGAAAGATGACGTGCCCATCCATGGATAATAAGAACAAGTTAAGAAAACAACTACTTCCCACATTAATA
ATGAACTAAGGTCACTTCAAGAAGTATCTGACATGTGTTCAAAGGTTTTAAAGATGTAAGCTTGCATTGATCATGTTTAT
AACTTATGTTTTCTAAACTTCTTATACCATGTTTTAGCTTGGTTAACTGCATGTCATGAAATGTCCCATTTTAGCACGAT
TTAAATATTTTATGCATGACTATCATACTTGGTACATTGTTTTGTACTAACGCATACTCTTGCCTACATTTCCCCAAATG
TAGGGTTCGATATTCAAGATTCTTAGTTTCATGCCTAGAGATTGACTTGGTTTATTTTTGAGCTTCGTGAGTCCTCATGC
TTCGAGGACGGATTTTCATTGTTCCTAGTTTCCTTCTAATTTTCAGTTTTGAACATGATGTATGGTCTAGACCCAATCTC
ATTCTATTATATTAGATGGCTATTGAGACAAAGGGTTTTAGACTTCCACTTTCCTTTGTATAATGTTGGACTTAAAATGT
TGTCTTTACTTCTTATGTTCTATTTCCTATGTTATAATGCTAAGTGGCTTGTATGGGGCCTCTCAGGGTCCTATACTCCA
TGTTACATGAAGGGTGTACCCCTGGGTGGTGACAAACTTGGTAATCAGAGAACAAGGTTTAGAATGGTTCTATGATGTCT
CATAAGCCACATCGAGTAGAGTCTTGTTCAAGAGTGTGAAGCATGCCACATTTTTGAATAAGAGGCAATAAGACGTTTTG
GAAACTCCACTTCTTTCATTACAGTAAAGTCGTTCGATAGAGTGCAACTCAAGGAATGTTTTTGAAAATATGAGACAAGA
GGTTCCCCAAGTGTCGGTCAACCCTTTGGTCGAGCAGGTGCTAGTATTGAGTTTTCATCCGCATTTCATGCATTGGCCCA
AGCTATGATGGTATAAGAAAATAGGGAAGTTGTGGCTCCCGTTAATCTAAATATGGGTACGATGACAACTAGAGTGATGG
ACTTTATTAGGATAAATCCTTCAGAATTTTCTGGGTCCAAAGTTGAGGATGATCCTTAAAAGATTATTGATGAAGTGTAT
AAGGTGTTGATGATTATGGGAGTGACGTCGGTGGAAAAGGCGGAATTGGTTGCTTATAGACTTAAGGGTGTTGCTCAAGT
TTTGTTCAACCAATAGAAAGAAGAGAGGGCAGTTGATGAGGGTCCTATTGATTGGGAGAAATTTAAGGTTGATTTTCTTG
ATACGTTCTTTTCCATAGAGATGAGAGAGGCAAGGGTACTAGAGTTCATTAACCTTCGCTAAGGAGATAGAGTGTGAAGG
AGTATGCTTTGAAATTCATGCAATTTTCTAAATATGCTCTGACTATGATTTTTGATCCAAGGCCAAGGATGAGTAAGTTT
GTGTCAGGTACTTCCGGCTTAATGGTCAAAGAATGCCTAACCACCATGCATGTTAAGGATATGGATGTTTCTCGGTTGAT
GATACATGCACAATAAATATGTAACCCCCCAAATTCGAGTTAGAGGGCATAGCATGTGAAAACTCCAAGATGCCACACCT
AGGGACCTACCACATCTCATGGGTGAGCCCACACCCCGTAGGTGGCCCCGTAGATGGTCACCAAGAAGACTACCTAAGGA
AGTAACCATGCCAGGACCCACGCCCCGTCGATGGGTCCATGGCCCGTGGGTAGGGGTGTCGTAGGTGGCCAACAAAGTCT
CTGTCACCAAATCACGTTTGACCAGGACGGACCGTAGGTCCATACACGGCCCATCAATGTGGTCTCATGGTTCGTGACTG
GACAGTTAGTTTAGGGACACAAGGGTCGTTTTCGATTTTAATTAGAATTAAGTGGTGTCATTTTGCCTAAACTTAGACCA
CCTATATAAGTATTTCAGACCCCTAAATTCGCTCAATTATGTCATTCTCTCAATTCCCAAAAGTAAAACCCAAACTCTCT
CTCAAAAAATCCTTTCTCTAGAAAGTGGAAGAAGAAGGAAGAATTGAAGTAAGGTCAAGTTCAAGTTTCCAATCTTCATG
ATTTTGGTAGGATTTGTGACTAAAGTATGGTGGCTTTTAATCCATGGGATCCTTTCTCCCATGGAGTCCCTTAGATTCCC
CAATTGTGAAGTCTAAATCTCCAATTCTTGTTAGGGTTTGTTCCAATGTTATGGGTTATGATGAATGTTGATCCAAATAG
TTGGATTATGATTGTTTATGATTATAATGATAGAATTACATACTTTTAGGATGAAATAACACGTACCCATGCATATCCTA
TGATTCTATGGTAGAATTAATATGTTTTGGGTTGATGCCATGAAGGGAAACTTTGTGGATTAGTTATGTCCTTATATGAT
AGATGATTTGTTATTAGAATTTCTTGAGAATGAAGCATAAATTATGATAATGAGATGTAGTTCTTGGAGCGTAAAGCCTA
GACTATGAATTGTTGATTGTTGATGTTATGCTGTGGAAGAGATACTTCCCATAATGAATTGCTAAGCATGATTGAATGAA
TGTGAAAGGTTTACTCACAAAATTGATTCCAAGTTGAAAGGATTGCTCACCTTAAAGGAATCTAGACTAAAATGTTAAAC
GAATGATGGGGATAAAGGAGACTACCCTTGACCTCCATATGTTAAGGATATGACGTGATTTCCCATATTCTTTCGAATTG
AACAAGAGCTGATTCCCCAAGTTGTCACTATGATGAATGAACATGGAGGCGAGTACCCATGATCCTTATGAAATGATGTG
GAGGTGAGTACCCATGTCATATGATATTGGTTATGGAGGCGAGTGCCCATGATCTTAAAGTAAGTAAGGCAAGAGGTGAA
TACCCATTAGCCTTTGTAAGCTAGGCAATGAGGAGAATCCCCATGTCTTTGAAAGTATGAACAATGTGATTATGTTATGA
AGATGATTAGCTTGGAGTGTTGCTAGATATGACTTCCATGATGTAAGCTTGACTAAAGGCGGATGACCTAAGTCTAGGCT
AAGTTTAAGTGAGGTGACATAAGGAAGCATTCCTCTTTCATTATGATGCTATTATGTCTTCCTTATGCTTATGCCTTATG
TCTTATGTTGACTAATGCTTATGTTTATGTTGTTTATTCAAGCTATCATATTTAGTACATTCTTGTACTAATGGATACTC
TTCCCTACATTTCTTATCAAAATGTAGGGTCCGATGATCTTGATTTACACACTTGTGGCTATGTTCTTAGTTGATCAAGG
AAGTGATGATTTGGTGAGTCCTCATAGGAATTAGAGGATTGGATCACCCCTTTTCTCTTTTATGTCTTTGTTTCAAGTTG
GACTATTTTATGGGCTGCGTTCCAAGATCATTTATGGCTTATGTTAGATGGTTTGAGACAATGATGTTAGACTTCCGCTC
ATTTTATGAAAGAATTTGATTGTTGAAAAATGTTTTAAAATTTCTGCACCTTTTCAATTACTTTATGTTATGATATGCTA
AGTGTCTTGTATGAGTCCTCTCGGGGTCTTATGCGCCTTGTTACATCTAGGGGGTACCCCTGGGTCATGACAAAACAAAA
GACGAAAAGCTTAAAGAGAAAACTAGGGATTCAAAGAGGGCAAAAAGGGATGATGGTGAGTCTTCACATTCAAGGTCTGA
CGGAGGAAATCATTCTCATGGTAAGGGTGGTAGTGATAAAATGTGGAAGAAGATATTAGGGTAAATGTCTAGCTGGTTGT
AATGCTTGCTTGGTGTGTAGAAAGAGTGGTCACTAGAAAAGAGATTGTACAATCCTTAGTTGTAAGGGAAGGGATGGTAG
GCAAGATTAAACTCAAGAAGATCATGAGGGTTCCCCGTATGCGGTAATTTGTAAGTTAAGGTCTTTTATCTTGTGGCTAT
GTATTGCCTATTGTTGAGTGTTTCGTTGGATATGGTAAGACTCCATGTATGGAGATTGTGTCCAGAGTAGTTCTTAAAAT
TCTTGTGGAAACTTCTTAAGTGTTTACTTGTATAAATGGTTTAGTGGTTGTTAAGACGTTGGTCTTATGTTTAGATTGAG
GGAGATGGATTTGAAAAGACTATTGGGGATTGCTCCCAAGGGGTAGATAGTGTGCTTCATGGTTGGTTTTGGAAGAGTTC
CATGTTATGGTTTGGTGGGTGAAAGTTTGAAGGCGCTGTGATGTATTAGTATCCCTATCTCTTTTCCTTCTATCAAGTCT
AGATTGAGGTATTAGCCCTCATGGTTCACTCTTTAGGATTCTTGTGACTTAGTCATTTTTATGTTTCCTCATGCATGCAT
GCTCACGGAAATTTTGATTTTTCAAAAATATGATTTAGCTTACTTGATTTCATTATGATTATGTGCATTTAATTATGAGT
TTCATATAGACCTTATGAAAATAAGTTTTGAATATGCTTTAGATTGGAGATGAAGTTTCCTCCTCGTATATGTGTGTTTA
TATGATTGTATTCATGATGGCCTGCTAGTCATGAGTCTTTTCCTTTAACAGGTGTCTAGAATTCCATTCAAGGATGAATA
ATCCCAATGGGGAGATAATGTAACACCCTGTATTTAAAGAAGGGAAAATATTCACTTCACAATTGATTCGGTGAAGTAAG
TCGATAACGCCGAGTCGACTTGGTGATCCACCGAGTAGAGCTCCACGCCTTTTTGTCTCGATTTGAGCATCCACTGTTCT
GGAACTTTAGGTGAGCTAAGTCGAGCTCACCATTCTGTTTGGCGTGTCGCCAAAGTCGACTCCCCATTGCCTAGTTGACT
TAGCCCCCAAGACTACTTATTGTACATTTCGGCAAGCCAAGGACTCACTTGGTGAGTTGCCGAGTAGACTTTGGTGAGAT
CCAACATGCCTTGTTTTCAATTTTTAAGTCAGGGTCTTAAAAGTCTTTTCAGATTATTTTAATTCGATACTACATCATTT
GCCCTTCATCTAGAAACAAATATAAGTATTTTACCTCCAATTTTCCCCAACTTAAAATCATTTTTCTAAGGATCCAAAAG
AAAACCAAAGTTCTTCCTCTCCAAAATATTTCTCTCTCTAGAAACTTGCAGAAGAAGAAGAAGGGTTCAATCTAAGGTTT
CAAGGCAAGCCTCCATTTTCACCATTGAAGACAAGCATTTGGATTTGAGGTATGATAGTTTTCATCCGTGGATCCCTTCC
ATCCATGGAGTTCCCAAATTCTCCTATTTTCAAAGTTAGAAATCCCCAATAATGTTAGTGTTTTCTTAAAATGACATGGC
TTCTCTTCATTAATGATTTAAATGATTGAATTATGATCTCTTATGCATGAATTGATGAAATACTCTGATTTTATGATAAT
TTCCCCATGAACCCATGTAAATCTCATATTTTCAAAATTATGATGACATGATATAGGTCTTTGCTTATGAAAGAGGAGAT
TTATAAAATCAAGCATGAAGTGATGGAATCACATGAATTTATGATGAAATCCATATCTAATCCTTGTTTTCTAGATGTGG
TGATTGAAAATATGTTTTGAACCTTGAAAGGTTAATTATGAGATTATGCATATTCCTATGAAATCTATGTACATGTTGTA
AGGATGCTTGAGAGTAAAGTATAAATGATGATGTTGTTCTTGTGTTGTTGAAAGTAGTTTCTCATGAACACATGGAAGTA
TGATTGTGAAAGGTCTTCTCACCTAATTGAATCAAACATAAACAACTATCTTAATGAAACATAGCTATGATTGGATACTT
AATTGTACCTTTCCATGGATAGTTTGGATTGGATAGTTAATTATACCTTTCCATGGATAGCTTGAATTGGATACATAATT
ATACCTTTCCAGGGATAGCTTCGATTGAATACTTAACTGAACCTTTTCATGGCTAGCTTGGATTGGATACTTAATTGTAC
CTTTCCATGGATAGCTTGGATTGGATACTTAATTTTACCTTTCGATGGATAGCTTGGATTGGATTGGTTATTGAATGATA
CCTTTCCATGGATAGCTTGGATTGACAAAATTATGTGCCCATTCGTGGATAATAAGAACATGTTAACAAAATAACTACTT
CCCACATTAATAATTAACTAAGATCACTTCAGGAAGTATCTCAAATGTGTTCAAAGGTTTTAAAGATGTTATCTTGCATT
GACTATGCTTTATGACTTATGTTTTCTAAACTTCTTATATCATGTTTTAGCTTGGTAAATTGCATGTCATGAAATGTCCG
GTTTTAGCACGATTTAAATGTTTTATGCATGGCTATCATACTTGGTACATTATTTTGTACTAACACATAATCTTGCCTAC
ATTTCCCCAAATGTAGGATCCGATATTCAGGGTTCTTAGTTTCATGGCTAGAGGTTGACTTGGTTAATTTTTTAGCTTGG
TGAGTCCTCATGCTTCGAGGATAGATTTTCATAGTTCCTAGTTTGCTTCTTATTTTAAGTTTTGAACATGATGTGTGAGC
TAGGCCCAATCTCATTCTATTGTATTACATGTCTATTGAGATAAAGTGTTTTAGACTTTCGCTTTCCTTTATAAATGTTG
GACTTAAAATGTTGTCTTTACTTCTTATGTTCTATTTCATATGTTATGAATGCTAAGTGGCTTGTATGGAGCCTCTCGCG
GCCCTACAAACCATGTTACATCTAGGGTGTACCCCTGGGTCGTGACACTTGACCATTCAGAATCTACGATCAATAGAAGC
TTAACAAGAATTGAGCCAATCTCTACAAGAAATAACGTAAAGATCCAACCTATCAAGCTTTACTAGATTGACATAAGTTA
ATCTATGGTATAAGGAAACGGAACAATATCTATAGACTCTCTTAGCCGCAATAGATTCACCAATAGAAGTGGAGAAAGAA
GAGTGATCTAACAATACATCTAGAAGAATATCAAACCTCATAGACACATATGGCATCATAAAAGACAGGGCAACACCGGG
ATCAAGCAAATCATAAACATCAAGATGAAAGACTTTCAAATACCGATAACAACATTGAGACAACCCTCTCGATCATGAAA
AGTTTGAAGTGTATAGAACCGGTTTTGCTTTGGAGCAGTTGAAATTGAATCACTAGGCAGAGCTTGCCTACCATACTTTC
CCTTCTCATTTCTAGATGGCTAATCTCTCAAGTGGTAACCACTTTTACCACAACCAAATCAATTATCCATACCCATCAAT
CATTTTGCCAGATGGCTCTTGCAACACTTTTGGCTTGTGGGGGAATGAAGATCCAGTCCCACAACCATTTACTCCTTAAG
GCTTAGGGTTAGACACCCTTCTTTGTTGAACTTTGTACATAGAGCATTTGAAGAACCTTGATCGGAAAACCTTTTTCAGA
ATTTAGGACGACCATGTTCATCGGCCCTTAAATGTTAAAAGACACAATCATAGGTCTTTGCACTCTTTACCTCCCTAGAC
CTTTCTGTAAGCTTCTCCTTTTTAATTTATTGAACATGAACAATTAAACAAGGAATGTCCATTTCATTGATGAGCATGGC
GGTACAACATTCTTTAACCACCTTCTCGGACACTCTTGAAAATAACTTGCTCATCTTTGCCTTAGGATCAACAACCATAG
TAGGAGCATATATATAAAATTGTGTGAACTTCAAGGCATACTCCTTCACAATCATATTTCCTTGATGAAGGTTGATGAAT
TCAAGAACTTTTGCCTCCCTCATCTTAATGGGAAAGAAACTATCAAGGGAAGCAACCTTAAACTTTTCTCAATTAAGAGC
ACCCAAATTAACCACCCTCTCTTCCTTCCATTGGTTGAACAAAATTTGAGAAAAACCCTTAAGTTGATAAGCGGCCAATT
CTTCCTTTTCAACAGGAATCACTCTCATGACCATCAACACCTTGTATACCTCATCAATGAATCCTGGGGATTCATTCTAG
TAAAGTCCCTCACTCTAGTTGTCGTCGTACCCACATTTGGGTTCATAGGTAGTACACTCTTCCAACTATCTTGAGCAGAC
ATAGATTGAGCCAACACTTGAAAAGCAGCTTGAAACTCCGCATTAGTCACTTCTTCAACCAAAGGGTAGGCTGGAACTTG
AGGAGCTTCTCGTTCCATATACTCATTCACATTCCACCTAACATAAGCTCTACGAGGGGCCATATCTTGAAAAGGATTGG
ATAAGGATTAGGAGAGAGACATACAGAGTTACAATCTATCGCAATAATTTAGAATGATGGATAAAGTGGAATTTCTTAAA
CATCTTATAGCCTACTATTCATAAATGTGGTGCGTTTTACACCTATGAACAAGACTCTACTCAATGTGGCTTATGACACA
TCCTAGGACCTTTCTAATCCTTGTGTTACGAGTACCAATTTTATCATGACCCAATGTAGACCCTCAGTGTAACATTCCAT
ATACGGCCACGACAGGCCTTACACTAACCACATAGGATACATAATACGAGATAATAGATGTAAAAACTTGAAAGAAAGAA
TTTCATATATCAAAACTCTGAAAAAAGCAGAATTATAGTGTAAAGCTCAAAGACATCTAATACATCATTAGGGAAGTGAT
TGGGACGTAATACATACATCATATACAATGTTTGAAAAAAATGACATACAATAATAAAATGATATCTCGGTATTCGAAAC
ATGAGGACTCACTAATCTTCACAGTCTATGAAACTAACTAGTCATGACGTTGTGGAGTAGGAATGTCAGACCCTACATTC
ATTAGATAATGTAGGTAAAAGTATGTGTTAGTACATGGAATGAACTTTGTATGGGGTAATATGAAAAAATCATAAACATG
ATGGTATAAATGATTAAAGGATGTAGACATGATCAATAATTATATATTTTAAGCATAAAGAAGTAAAATTGAGAAATCAT
AGAATATAGTCAATGAACTTGAAGTGAAGGACATAAGAAAAGCTTTGAAGAGAACGTAATCATTTTGTGGGATTTAAGCT
TTAACCAACAATAAGACCATGAGAGTTATATAGTGGAATCTGGTATATCCCTCATACCAAAAGAAGGGGAAACTACTTTA
CAAGGTAGAATCCGTACATATCATGTTTTGCTAAAGTGGATCCACTATCTAGGTCATTTAAGACAAACTTCAAGGGGCAT
GTAGTTTAGGACTACAGGTTTCACTAGAGACTACCTTACTAGAGCCTCCACCTCGAAGCCCTCTCTATGCTAAGTCTAAA
TCCCAACAGAATAGATAAACGTTAAATATCAATTTAACATAGGAAAGGAAATAATCAATACTAATCCACATCTTTCAAAA
ATCAAAATCATAAAATAGCTCGTTAAACATAATTCGACATAGATGAGAAAACATTTCATCAATATGAATCCATATATGTT
ACAAACACCTTTCACTGTCATGATGAAAATAACATTTGAAAAAACCCTTCACAATAGCATCAACACTTCCCTTTCAAAGC
ATCCTTAAATTATTCATAATAACTTCATAAAAACATGCATGTCTTCATAAGTCCATAAATCATAGGTTCATGAGTTCATC
AATGCTTTATCATGGGTTCTTAACCAAAATCATAAATCATCCATGGGTCTACGCAATTTTCACTTAAAATCATGAAATCA
ACTCAATTCATGCATTAGAAGATAAAGATTTATCAATAAGATCATAATTCAAGAGAACCCATAAATATTGAATTGAAACC
CTAACTTAAAAATTTAAATTGAATTAGAGAAGAATTGGAAAACTTGGGGATCCCATGGAGGAAAGGACTCCATGGGTGAA
TACCCACATACCTTGATCGTTTAAGCCCGTGAAAATGGAGAATTTGGAGAATTCAATGAAACCCTACTTCTTCTTCTTCT
TCTTCTTCCTTAGACTTGAGAGAATTTGGAGAGTGAATTTGTGAATTTAGGAAAGGGGGTTGAAAAATGTGTAGTTTTAG
GTCTCAAAACCTTCTATATGGCTTAGGGTAGAAGGCAAAATGGCGTGGTTATGATTTAAAATAATTAGGGAAAAGACCCA
AAAGCTCTTAAAAATAACTATAGACCCACTTCTATGGTTTGGACCTACAATATGTAGTTTCTTCTACGGACCATCCTGGT
CGACCGTAGAAATGATAGACCATTTTATTTGGCCAACTGTAACCCAACCTAAGGCTTTAAAATTTGATGAAGTTTGGGTC
TCACCTACGAGACCTATCTATGACTCGTTCAATAAATGACAAACAAACCTGGTAAATTGTAAAAAGGGTACTGAATTTAG
TTTCAGAAAATTGTTTCCCCTCTTCCTACGATTGCCTTTTATGGGCCGTAGAAGCTTCTACGGTCCATAGATGAGACTCG
TAAACACAGACTTCACCCCAAAAAATATGATTTCCTTCTTTTCCAAATCCAAGGTGTTATATTTTCCACTCCTATCTCTC
TCTCGCTCTCTTTCTATCTCTCTCTCTCTCTCTCACTCACTCTTTCTCTCTAAAAAATACAAAAAAAAGGTCACATTCCT
AATTTCCTAATTGAACTCTTTGCACTATATCACTCCTTATGGGATTCAACCGTGACTCGTATTGGGTTTTTATGGCTAAC
AACCGCTTATTCCCTTACATATTTTGTGGATAACTTGAGCATTATCAGGCACACAGTTAGGAACTAGAGGCATATTTTGT
GGGTAACTTGAGCATTATCAGGCACACAGTTAGGAACTAGAGGTTGCTGGTAGAGACTACGCTATTTGAGCCTCCAGCTC
CAAGTTATCTCGGTGCTAAGTAAAATTCCAACGATAATAGTCGTATTCTTATTGTTATTCTTGAAAAGGCACAATTAAAT
TACTAATCCAATCTTAAGTCATTCTACAGTAGATCCTTTAAATTATGATTCATACATCTGTGTGAAAACCTTTCACAACC
ATGATTTTATAATATGTGAGAAAACCTTTCATAATTTCAGTGAAGCTTATCACAAAAGCAACCTTAGTTCATAAAAACCT
CTTTTCATAAATCTTGCATAGCTTTCATAAATCATTATTCTTAAGTTTATACCTTTCTTTAAAAAATTCATACTTAAATC
ATCAATAGTACACGAGTTCATATGAAATAAATTAGAAAACATATACCTTAATCATATCATGTATATTAAGATTGAAATCA
AACAATTGAATCATAATTAAATAGATTCCCTCAAGATTTGCCTAAAACACTAAATAATTAAGTGAAATTAAATTGGAGAA
TTGAAATCTTTTGTGACCGAATGGATGAATGGAATTCATTGGTTAATTCCCATGGACCTTAATACACAAAGCCCAAAAAT
ATATCAAAAAAGAGGAGACTTGAAACTTTAAACCCTAGGTGTTCTTCCTTGATCTTGTGAGAATTTAGAGAAGTTGAATG
TGGATGGGATTTGGATTTTTAAAAGAATGAGAGAGTTGGGTTAGTTTTAGGAATAGAGAGGGAGTTCTAGGACATAAATT
TAGGGTAAAAAATACATAGTATAGGTACTAAGTACATAGGAAAATACCTAAATATCCTTAAGAAATAATTGCCAGAAGTG
ATCTAAAGTTGGGACCTAGCTTTTATGGACTGAACTGGTCAACTGTAGAATTAACTTTAGAAATCCAAAATTTATCTAAC
TTTCCATCAAACCCTTCTGCAGTCCATCATTCAGGATACGACTCTGGGACCCCTTTCGTAGAACTAAGTTCAAGTACAAA
AATCTACCTATATAAAGCATGTAGAGTCAACTACGACCCGTTAAACCCTTCCGTAAGCCTGAGATTAATGATTAAATCTC
TAAATCAATCCTACATGTGACATCTATGGTTCATTAAAATTCCTACGGTCCATCCTGTCAAGTTGTAGTAAACTCACAAG
GACTTGAAAAATCCTAAAACACAACCATGACCCTATGACTTCCTATCTACAGTCAGTAAAACTTTATATGGTCTGTAGAT
AGGACTCTTAGTCATGCACCAATGCCAAACTTTTCTTTCCTTGTTGATTTTCAAATTTCCAAGGTGATACAGTAGAGAGG
AGGATGGACTGTAGTTAGGCCGTGTGGGAATGATCGTTAGAAAGTTTGAATTTTCAGTGAATTTGTTTAAATGGAAGGTG
TTCATGAACCATGGAAAATTTTACGGGTCGTGGTCCTTTGTTCATGGTTCAAAGGCTAGAAACTTAGAGCTTTAGTAACT
TATTTGATAGACGGCCGGTGCAGTCCATAGAATGGAGTACGGACCATACATGGGGTCACAGAGGTGATTCTTTAGTTTTT
TCTAAAGATTGTTTGAGACTTTTCCTACCATTTTAATTCCTAAACTAAATTGTTTCTAGACTATTTCTAAGACCTATAAG
TGTTTTACCCTCAAAACCCTCCCCATTCACTCCCAAACTCTCAAGAACTCTCAAATCTTCTTCTCCAAGTTCTCTAAGGT
TATTCTAGGGTTCTTTAAACTTCAAATCTCCATTTCAAATTTCAACCTAAGGTTTTATCAAGGTATGTGAGAAATTCATA
AATGGATTTCTTTTTGCCCATAGAATCCCAAGGAAACTTCAAAATCTCTTTTATGATTCTTACCCAAATTATAGTCATGA
TTTATGTTCGGGTTCAATTGATTTAAAGCTTATTCATCATAATTGATCTTACTATGCATGATTTGGTCATATTTGAATGT
TTTAAATGTTTTTTGTATGAACTCATGATATGCAAGTGATTTTGATATGAAATCAAGCTTTGAAGATATGCATGGATTAT
GAATTGAACGAATTATGAATCAAGCATACTTTCAGATAAAGTATCAAGCATGTTTGGTGAAATTGAATGCTTCCGCTTGA
AGCAATTCTTATTATGAAATATGGTCATGATTTAGATGCTTTAGATAAGTGTCTCTTATGAGTATGTTATGAAATCATGA
TGTAAATAAGCTATTCTTATGATTATTATGTTTATGAATGATTTGGTATTACTAGATTCTTACTATTTCAAAGACTATGA
ACAAGATTTGCTTATGCATGTTGTTCCGTTGAAAGTTTACTTAGAACCAAGTGGTCTTTGGGGTGGAGGTTCGCCCGTTA
GTAAAGTCGGAATTCCTTAGTAGCAATCACCTTGTTTCATAAGTATGTTCCCCGTAGGACTTGTCTTTGATATATACTAG
CTAATGGATCCATGTAAGCGCATGATTGTGGTCCTTACCTTAGCAAGTAGGACACTCTCTTTTTGATGTGGGAGTAGTAT
ACTGAACTCTATGTTATAGCTCATATGGTTTATGCCAGTAAATAGTATCTCCCACAAAAGACTTATGATTTACTTATGAT
ATGATTATGGCTCTTTTCAGAATATTGCATTGACCTTGTACTATGTTTTACAAACTTAGTTTATCCGATTATGTCATATA
GTATTTGGTCATGCATTATCATGTTTTCAGACTTATCACATTATTATGCTTATAGTCAGGCATCTTTTCTAATACGCAGT
ACTTTCGAAGTACTGGCCACATACATCTCTTCTGCCTATATTGTTTTTATAATATAGGATCAGACACTTGTCATCCAGCT
TGCTATTAGTGCATATTCTATTAAGCTTAGCTCAGGATTGGTGAGTCCTCACTCTCTAGGGACATGCCACTTATGCGTTT
GTATTTTTTCAGACTTTTTTTTAGTTTTCAGATTGTTCATGAGTTAGGGCTTGTCCTACCCACAGTTATGTAGTAGGGGT
TTGTTGTCAAACCTACGATGTTCCACATTTGTGGTCTTTGCACTCTAATTTGATATCATATTGAGTTGAGCTTCTGAGAT
TTATATTTCTCTTTCATTATTCTTTCAATTATATTCTTATCTTAGTTTCATGATATGTCAAATGGTTATCTTTGAGTCTC
TAGAGATTCTATTCACCATGTCACATCTAAGGGGTAGTCTTCGTCCATAACAAAAACCCTATCAAATTAAACATCAAATA
TTCCTAGAGTAGATAGACTACTCCAAGCTCATATCACTAAATGCGAAAGTACTCCAATTATTCCATCCCTCGCTCAAATC
CATAGAGTAAATTTCATCAAGTCCTCACTATTGAGTCTTACACAACTCCATTAAGATTTCTCAAGTGTCACGACCCAAGG
GTACCCCTTAGAAGTAACATGGCGTATAGGACCTCGAGAGACCTCAAACAAGCCACTTAGCATTCATAACATAAGAAATA
GAACAAAAGAAGTAAAGACAACATTTCAAGTCCAATAGTTTTATAAAAGTAAAGCGGATGTCTGAAACACATGTCTCATT
AGCCATCTAGTATAATAGAATGAAATTGCGCCCAGCCCATACAACATTTCCAAAACTGAAATAAAAGAATGAAAACTAAA
ACAATGAAAAATCCATCCTCAAAGTATGAGGGCTCACCAAAGCTCAGGAACCTCGCAATCAACCACTAGCCACAAAACTG
AGAAACCTTACTATCGAACTCTACATTTGAGAAAATGTAGGCAAGAGTATGCGTTAGTACAAAACTGTCACGACCCAGGG
TACCCCCTAGACGTAACATAGAGCACTTGACCCCGAAGGGGTCTCATACAAGCCCTTAGCATATAATAACATAAGATAAT
AGAAAATTATGGAGAAATTTAAAACTTTTTACAATCGAAGTTATTTTCATAAAATCAAGCGGAAGCTTTTCTATACTTTT
TCTCAAACCATCTAATACACTTTAGATTAAACTCTTGGGACACAGCCCTTACAATATTCTCAAAAACATGAAATAAAGAC
ATAAAGGAAATAATGGATTTTTCCTCGAAGCTATGAAAACCCACCAAATCTTTAACTCCTCTTGCTCCTTAAAAAACTAG
CCTCCAAAGGAACTCAATATCTGAAACCCTACATTTGATTAGAATGTAGACAAAGTATGTGTTAGTACAAAATGTACCAA
GTATGATAGCTAGCACAACATCATAAGAGCTTCTCAAAATGGTTAGTCAACATAAGACATAAACATAAGAGATAATAACA
TAGTCATAGTATAATCTCCAACATAAGCATCATATAATCATAAGTCAACATAAGACAAAGTTAATGAGCATAAGAGATAA
GTTATAATCATAATTAGCATAATTGACCCTTAGTCATCTATACCATAATAGAACCATTCTCAAGTAACCTCAAAAGCATA
CAAGTGCAAAGAATGAATAGCATCCCATAATACCACCCAAGCCAAGTATCCCTTTTTGGTCATCTTAATCGTTGCCTATA
TACATGGTTAAGTCTCTAAGCTTCTATACCATAAGGGCACCATACTTCTAGGTAACCTCAAAGAACACTTGTGCAATGCA
TGAAAGGCATCCCATACTACCCTTCACACTAAGCATAACCTTGAAGTTATCCTAGTCATGTTAGCCCTTCTTTGGCCTTA
CTATTGGCTTAATTCATGTAGACAAGGGAACTATCACCTTTAGTCAATCATATCTTGGAAGGAAACTATGGCAAGAACCC
AAGCTAAACTACACTACATAAGAGAACCTTTCACAACTAGCCTAAAGTCATACTTGTACCATGTATGGATAGCATCCCAT
ACTACTATCCACACTAAGTAATCCTTTAGACTATCATGAATGCTCACTAGTTGGGGACTAGTCCCTCTTGACTATTTCCC
TCTATTCATTTAAGGTACTTCTCTATTTAGTACTAGGCAAGTCACCACCCATGAATGGACTCTATTTCTCAATTCAAGGC
TACCATGGAATAACCCTCTAATAGGCTAGACCATGCTATCATTTCACTAACATAACTAGGTTAAGATAAGCTTACTACCT
TGGAAGNNNNNNNNNNNNNNNNNNNNNNNNNNNNNNNNNNNNNNNNNNNNNNNNNNNNNNNNNNNNNNNNNNNNNNNNNN
NNNNNNNNNNNNNNNNNNNNNNNNNNNNNNNNNNNNNNNNNNNNNNNNNNNNNNNNNNNNNNNNNNNNNNNNNNNNNNNN
NNNNNNNNNNNNNNNNNNNNNNNNNNNNNNNNNNNNNNNNNNNNNNNNNNNNNNNNNNNNNNNNNNNNNNNNNNNNNNNN
NNNNNNNNNNNNNNNNNNNNNNNNNNNNNNNNNNNNNNNNNNNNNNNNNNNNNNNNNNNNNNNNNNNNNNNNNNNNNNNN
NNNNNNNNNNNNNNNNNNNNNNNNNNNNNNNNNNNNNNNNNNNNNNNNNNNNNNNNNNNNNNNNNNNNNNNNNNNNNNNN
CTACCCTTAGGAGAGTATAAATCCTCAATCCTAAAGCTACCATGAAATGGTCTTGGCCAAACCAACTCATGCTACCATGA
AGGCATCCTAACAATGCTAGTTCAAGCTACCCATAAAAGAGTATAAATCCTCAATCCTAGGCTACCATGACTACTCCTAA
CTCATGCTACCATGAAATGCATTTTACAATTGCCAAGTAAAGCTATCCCTTAGGAGAGTATAGATCATCCATCCTAAGCT
ATCAATCTTATTCTTATCCTACTAAGCCAAGCTATACATGAAGGGAACAAATGTCACAACTTCAAGCTATTTTAGACTAA
CATGCTTTGATTTATTTTAGGTTATTAAGACAACCTAGAATCATTATATGTGAGAGAACCTTGGATCTCCTAGTATCTTT
ATGCCTAAATGTGTAAGAGAGAAGCAATACACAACAAAATCACATAATATTGGCTTCACACCCAAAGTCCTAACATTGAT
GATTACAATCCCTACTTCAATCTTTCTTTCTTAATCTAATCATCATACTTAGATTTCAAGGTAATTTAATCACATTCTTC
ATTTGGAGGTGATTCTAGTCATGATTGATTCATAAAGGTTCAATTCTAACTTTTCAAGTCATGATCCGTCAATTGGACTA
TAATCTAATTCAATTCACTTCTATGTGTTCCTAACCTTGAACAATTACTACACATGGCATTGATTTAAGAAGATCAACTA
TGAACCTTCTATTTCACCTCTAATGGCATAAACTCACAAATATCACATTCATCAATTTAGACTAGGGTTTACCACAGAAA
TAACATGAATTCATCATAATACCATAATTAGATGCTAATACAATCATAATTAGGTATTATCCACTAGATTGGGATCATAC
CTATGCACTACCCACAAAGTAGAAGGAAACCCTAGCTAGAATTGAGTTTATGACTTCTCTATTGGGGGAAAACCTAGGGG
GCTCTATGGGTGGAAGAACCCATAGATGATTAAGCTAACATACCTCTTTTCAAAGCCCTAATCAAGCTTGAATCAATGGA
GAAAATCGACCTAGGTTGCTGCCCTCTTCTCTTCTCTTCTTCTTCTTCACTTCTAGAGGGAGCATTTTTGGAGAGAATTT
AGGGTCTTAGATGAATGAGTTAAATGAATTAGTTTAGGGGTCTATTAGGAATTTATAGGTGGTTAAATAACTAACTAAAC
GACCACCCTTAACCCCTAATTAATTACTAACTTAACCCCTAAGTCCCCTCACTAAAACTAAAACTCAAAATCTCGCATGA
CCTGCGACTCCACAACCTACGGATCGTGGGTGGAGTCACGGAGTGTACTGCACCTCCGTGGGTGCTGGTTCTGGGGCTAA
AATTGCAGGCCATGACAGGACTTGACCCATGACCCCAACCTACGGGGTGTGGGTCTATCTATGGCCAGTAGATGGCATCC
GTAGGTGATGCCAAATTACAGCATTTGGGTTGTTTTATGGGTCCTCCTCAAGGACCCTTTGGGTGGTCCTTGGGGCATCG
TACCTTTATACCTTAACCCTTAAACCCCTATTCTCAGTAAGGGGATCGTTTTTACAACTTTTAATCTTCATACCACACTC
CAAAACTCTTACGATAGGCTCTAGAACTCACTAGTTCAACTTACGAGTGTCTGAGGTGTTACAATATCTCCCCCTTGGGA
TTATTCGTCCTGTAATGATGATTCTAAATAATTCTTAAAGTCACAACTCTAAGCAAACATCCCATCATGCATGCACTACA
TCTAAATGCACATAACCAAGGAATAAAACTTCAATTACAAGCTAAACACATTCAATGCAACACAAGGGAGTAGGAACTAC
TTCTACCAACCCAAAATGCATGATATTCTATATCTATTCATTTTCAAGGGGAACTAACATCTCCTAGCTAAAACATGCTC
AACACACATACATGGAGCCTAAATGCAATTTATTCTCAAAAGCATTTATTTAAGGAGGAATCTTTCAACTCCAAAAACTA
GGGCATGCTCATATAATCATCTCATGAAGTCTATATGCAAATTTACTCAAATGCACTACAACATGAGCAATAATAATGCA
TATAAGTCATTTATATTAAGACCTAAGCATTTTCATGAACATGCATCACATAAGAAAGTCATGGAAACATACTATTCACA
AATGACTCCATAAAAAACAAATCAAGAGGAACCTATCATCTCAAGCTAGAATAGGAGTAGAAGGAAAAGGATGAGGACAA
TGGGACATCTCATTGGCCCTTGGCCTCCCAAGTAGCACTCTTAACCAAATTCCTTACTAAAGAACACTCCTTACCACTTT
ATGGAACAACTTCCTTGTTCTTCTATTTCTTAACTTGTCGGTCTAAGACCTGTACTGGTACTTCTAAATTAGAGAGGTTC
TCACTAAGCAACTATAGCTCACAAGCAATATTACTAACACCACTCAAGATCTCACATGAGCCTAACAAACCAGGACTAAT
CTTCTCATACTCATTACACTACTCTAGGTGAGAATTTCAAGCAAACCTAACTCATGAACATCAAGGAAACTCAACGACCT
TGCTATCTAAGCACATTATCTCCCCCTTGGGAGCAAGCCTATACAAACTCTTCAAAGCATCACTTCTTTCAATTCTAAGG
CCGGAGCAAGTCATCACTTAAGATTTTACATCCATCACACAAGATGATTCTAAACCTTGGTAAATTACACTTCTACCCTT
CTTAGAGAAGTCTACTTACTCAACCCATCTAGGCATTACTTAAACACCCTATTCAACCAATCTATCAACATACCTCCACA
AACTCATCATGACTAAGTCGGGTTCTACCAACAACTAAACATAACCTCATAATCACCTTGCTAGGTAGGCACACTATCTC
CCCCTTGGGAGTAAGCCTACACAAATTCTTCTAAACATCTTTCATAATATAAAGGCAACAATGAAGTATCATTCTTACTA
AAAACAACATCAGAATCTATCATTTCAAATCTCTCAAGTCACATAGCCATAATTGGCATCACAACCAACCTTTCTCCCTC
GCTCCTTGTAGCATAAGCCCTTCGAGTAGTCATATCCTAAATACCATTGGATAAAGTATATGAGAGAGACCTTATAGAGT
TAAACTCTATGTCACGACTTGGAGAATGAAGAAGTGAAGTTTCCTAAGCATCCAATAGCCTCATATTCATAAATGTGGCG
CGCTTCACATTTATGAACAAGACTCTACTAGACGTTGTTTGAGACAATCCAAGAACCATTCTAAACCTTGTGCTCTGATT
ACCAAGTTTGTCACGACCCAGGGGTACCCCCTAGACGTAACATGGCGTACTTGTCCCCAAAAGGATCTCATACAAGCCCT
TAGCATATCATAACATAAGATATTAGAAAGTACAGTAAAATTTAAAAAAAATTACAATCGAGGTCATTTTCATAAAATCA
AGGGGAAGCCTTTCTATACTTTATCTCAAACCATCTAATATACTTTTGATTAAACTCTTGGGACACAGCCCATACAATAG
TCTCAAAAACATGAAATAAAGACAAAGGAAATAACGGGTTTGTCCTCGAAGCTATGAGGACCAACCAAATCTTCAACTCT
TCTTGCTCCTTAAAAACCTAGCCTCCAAAGGAACTCAATCTCCAAAACCCTACATTTGACTAAAATGTAGGCAAAGTATA
CGTCAGTACAAAATGTACCAAGTGTGATAGCTAGCACAACATCACAAGAGCATCTCAAAATGGTTAGTCAACATAAGACA
TAGACATAAGAGATAATAACATAGTCATAGCATAATCTCCAACATAAGCATCATATAATTATAAGTCAACATAAGACATA
GTTAATAAGCATAGGAGATAAGTCATAATCATAATAAGTATAATTGACCCTTAGTCATCTATACCATAATAAAACCATTC
TCAAGTAACCTCAAAAGCATACAAGTAAGAAGCATGAATAGCATCACATAATACCACCCACGCCAAGTATCCCATTTAAG
TCATCTTAATCATAGCGTATATACATGATCAAGTCTCTAAGCTTCTATACCATAAGGGCACCATACTTCTAGGTAACCTC
AAAGCATACTTGTTCAATGCATGAAAGGCATCCCATACTACCCTTCACACTAAGTATAACCTTGAAGTCATCCTAGTCAT
ATTCACCCTCCTTTGGCCTTACTATTGGCTTACTTCATGTAGACAAGGGAACTATCACCTTTAGTCAATCATATTTTGGA
AGGCAACTATGGAAAGAACCCAAACTAAACTACACTACATAAGAGAGCCCTTCACAACTAGCCTCAAGTCATACTTGTGC
CATGTATGGATAGAATCCCATACTACTATCCACACTAAGTACTCCTTTAGACTATCATGAATGCTCACTAGTTGGGGACT
AGTCCCTCTTGACTATTTTCCTCTATTCATTTAAGGTACTTCTCTATTTTGTACTAGGTAAGTCACTACCCATGAATGAA
CTCTATTTCTCAATTCAAGGCTACCATGGAATAACCCCCTAATAGGCTAGACCATGCTATTTGTAACACCCCTGAAATTC
TACGACTTATGTTAGAGCCTCACCTTATGAATAATGACTTAAAAATAGTTAAAATGATGTTTCTAAACCTTAATCAATGC
AATTGTCTTTATTTGGAAGAGTAGAAGTCTAAACGTCATGAAACGACACCGACGTCCGGAAACTAGAGAAGAATGTGTTC
TAGTGTGTCCTTAGGTTTTGGGCAGGTTTGGGAGTGTCATATGATGGTATAATCTGGTGAAAATGTTTAAAATAGTTAAA
TATATGCTCCTAGGGTCAAAAAGTTCGAATATGACTCCCCGGGACCACTCTAAGGGGCCCCGAGGAGGACCCCAACCTTG
GCCAAGCAAGCTGCCAAGACAGCTTGCAAGTTGTGCATAGAGGGAATGAGGGGGCGTCGCGCACTTGCTCCCCCATGGAG
AAAAAATTCAGTTCACGATGCGGTCGTGTCACAGACTCTACTATCCCAAAATTTAATTCAAAATATCTTCAGGGAACAGC
TCCGCGTTGCAGAGTTGTTCCGCGACGAAAATGCAGAAATTCAGAAATCTATTTTTACTTCATTAAAGAGTCCATTTAAG
TGAGGGGTATTTAGGGTACTTTAGGGGACATGTATATAATGATTTTTAAGTCAATTTACCTCACTTTTATCACTAAAACA
CAAAAACCCAAAGATCTAAACCTAAAGTTCCTCCTTCTCTCTACTCTCTCTCTTCTCAAGAACTCCATTGAAGAAGATTG
GAACTTCAAGAAGAAGACCAACTCTCCAAGGTTTCAACTCATATTTTCATGGTTAATTCATCTATAAGGTATGGTTGCTT
ATCACTCTTGGGATTCCTTTTACCAAGAGGCCCCTTCAAGATGAATTTCAAAATCTCCAATTTCTAGGTTTCAATCCAAA
AATGTGGGTCTTCTTTCTAAAGTGAAATTGATGTTATAAACTGACTTTGATTGATGTTATATGAACAATTATGGATGAAT
TTATGTTGTATTGGTGGTTCCTTGAAGAATTCCCCATGAGACCCATGTTTCTCCTTTTTTTCCTAATTCTAACCCTAGTT
TGTGTTGGATAATGATTGAAGGCTATGAATTGAATGTGATGTTATATAATTCATGTTAGTATGATGATTCTACCCTAGGT
TATGTACAATTTCTATGAAATTAGGGTTGAGTCTTTTAATGAATCCTTGAAGACTATGAAGGGAATATGTCAATTGCTTA
TATTGATGTTGATTATGTTATTACTTCATGAATTACCTTGTATTATGTATTGCTTATGAATTTTTTGGTAATTGAAGTAT
GCATGTCCCATGAAGGGAAAGAAGGTATGAAGGTTGGTTCTTCTTTGAACTAAAGTATGAAAGGTGAATTACTTAGATTG
TAATGATGCTATACCTAATTTGTTGTTGTGGTGTTGATGACCTAGTTTCCTCATCCTTAACCCTCTACACTTGAATTAGC
TATGAAGTATGTATGTATATTATGGTATGGTTGCTCTATGATTAAAAGGTAGTTCTCATGATTGTAGTGTAATGTAAAGT
GAAAGGTTTACTCACTTGCTAAGTGTTTCTAAAGTGAAAGGATTATTACTCACTTATGAACACATATGAGCTATTATGAT
AAGATGTCTACATAAGAGTCTAGTAAAGGCTAATGTGAACTTATGTGATGACTAAAGATGATTACAAAAGGGAATTAGAT
GCTTAGCACTGAAAGGGCATGTAAATGAGATGGGGGTCTCACGTTTAGTAAGTTCGGCTCCCCACATGGGTTTCCTCACG
TTTAGCAAGTCCAGATTACCTATAGTATGTGTTATATCATGAGATGGAAACCCCCACGTTTATTAAGTTAGGGTTTCTAA
AAGCAATCACCCTAACCCTTAACTATATGCCCACGTAGGACTCTAGCTTAGTGGATCCACCTAGATAGCTATGTACGAAT
GGTTAGACCTTAGGCAAGTGTTAACCCTCTATTTTCGGTGTGGGAGTAGAACACCGGATTCCATGTAGATCTCATAGTCT
ATGTCGGTTATTGCAATATTTCCCTAATGTAAAAGTAAATGAAGGTATGAAAGGTGTGAACTCTTACTAGGGCTTTCTTA
AGGGTTTCTACATAGTGTAAGGGATGGTATGGGACTTCTCTTGCACATTGCACTTGTGGGATCCTAAGAGATGGTTGTAG
TAGTGTTCTCTTATGATTATGATTATTATGACTTATGTATGTTGAAGCTATGTTATGTATGATCATTATGAATGTGGTAA
GTTATGATGAAATATGATCATATGAATGTTTGCATGAAGTAGGTTGCTTAATTTGATACTTGGCTTTGAATAGGGTTATG
GGGTTCTATTCTTTGTATTGCACTAGTATTGCTTGGGCTGTCTACGTGTTGGGATGATATTATGTTGGTTTGGACTATGA
TACTTAATTTGTGTGCATATTGGACTAACTTGGCAAAAAGCATGTTTTGAATAAAATGTCCTTTTATGCATGTTTCAATG
GTTTTTATGCATAGTAGCCATACTTAGTACGTGTGTTGTACTAACCCATATCTTCTCACTTTTCCCAAACATTTAGGTTC
AGGCCATTGAGGATTCAGGCTTACTTCTCAAGACACTTGGAGTTGATTCCCCAAGTTGGTGAGTCCTCCAGTCTGAGGAC
AAGACCCTATGATCTAGCTTCTATGTTTAGTTCTTTGCTTATGTTGAAAGACATTGTCGTACTTCCTATTTTGAAGACTT
CTTATTGATGTAAGGGCTAAGTCCCATTTTCGATACTTCTATGTCTAGATGATGCATTGTGATGAAGTTAGATTCTATTT
TTCATATTTGAAGTGAAGTTGAACTTCCAAAGTAAAAGTTTTAAATTTATCGTGATTTTATTCTATGATACATGTTATGA
TGAATGCTAAGGGCTTGTATAAGACCTCTTCGAGGTCGATTACGCCGGTAATGACTAGGGGTGCTATCCGGTCGTTACAC
CATTATTTCACTAACATAACTAGGTTAAGCTAAGCTNNNNNNNNNNNNNNNNNNNNNNNNNNNNNNNNNNNNNNNNNNNN
NNNNNNNNNNNNNNNNNNNNNNNNNNNNNNNNNNNNNNNNNNNNNNNNNNNNNNNNNNNNNNNNNNNNNNNNNNNNNNNN
NNNNNNNNNNNNNNNNNNNNNNNNNNNNNNNNNNNNNNNNNNNNNNNNNNNNNNNNNNNNNNNNNNNNNNNNNNNNNNNN
NNNNNNNNNNNNNNNNNNNNNNNNNNNNNNNNNNNNNNNNNNNNNNNNNNNNNNNNNNNNNNNNNNNNNNNNNNNNNNNN
NNNNNNNNNNNNNNNNNNNNNNNNNNNNNNNNNNNNNNNNNNNNNNNNNNNNNNNNNNNNNNNNNNNNNNNNNNNNNNNN
NNNNNNNNNNNNNNNNNNNNNNNNNNNNNNNNNNNNNNNNNNNNNNNNNNNNNNNNNNNNNNNNNNNNNNNNNNNNNNNN
NNNNNNNNNNNNNNNNNNNNNNNNNNNNNNNNNNNNNNNNNNNNNNNNNNNNNNNNNNNNNNNNNNNNNNNNNNNNNNNN
NNNNNNNNNNNNNNNNNNNNNNNNNNNNNNNNNNNNNNNNNNNNNNNNNNNNNNNNNNNNNNNNNNNNNNNNNNNNNNNN
NNNNNNNNNNNNNNNNNNNNNNNNNNNNNNNNNNNNNNNNNNNNNNNNNNNNNNNNNNNNNNNNNNNNNNNNNNNNNNNN
NNNNNNNNNNNNNNNNNNNNNNNNNNNNNNNNNNNNNNNNNNNNNNNNNNNNNNNNNNNNNNNNNNNNNNNNNNNNNNNN
NNNNNNNNNNNNNNNNNNNNNNNNNNNNNNNNNNNNNNNNNNNNNNNNNNNNNNNNNNNNNNNNNNNNNNNNNNNNNNNN
NNNNNNNNNNNNNNNNNNNNNNNNNNNNNNNNNNNNNNNNNNNNNNNNNNNNNNNNNNNNNNNNNNNNNNNNNNNNNNNN
NNNNNNNNNNNNNNNNNNNNNNNNNNNNNNNNNNNNNNNNNNNNNNNNNNNNNNNNNNNNNNNNNNNNNNNNNNNNNNNN
NNNNNNNNNNNNNNNNNNNNNNNNNNNNNNNNNNNNNNNNNNNNNNNNNNNNNNNNNNNNNNNNNNNNNNNNNNNNNNNN
NNNNNNNNNNNNNNNNNNNNNNNNNNNNNNNNNNNNNNGAAATTGACCTAGGTTGTTGTGCTCTTCTTCTTCTTCTTCTC
CTTCTTCTTCTCCTTCTCCTTATTTTTCTTCTTCTTCTTCTCCTGCTTCTTCTTCTTCTCCTACTCCTCCTTCTTATTCT
TATTCTTCTTCTTCTTCTTCTTTTTCTTCTTCTTCTCCTTCTTCTTCTGCTTCTCCTGCTTCTTCTTCTTCTTCTTCTCC
TTCTTCTTCTCCTTCTTCTCCTCCTTCTCCTTCTCCTTCTCCTTCTCCTTCTCCTCCTTCTCCTCCTTCTTCTTCTTCTC
CTTCTACTTCTTCTCCTTCTCCTTCTCCTCCTCCCCCTTCTCCTTCTCCTTATCCTTCTCCTCCTTCTCCTCCTCCTCCT
CCTCCTCCTCCTTCTCCTTCTCCTTCTCCTTCTCCTTCTTCTTCTTCTTCTTCTTCTTCTTCTTCCTCTTCTTCCTCTTC
TTCTTCTTCTTCTTTTATTCTTCTTCTTCTTCTTATTCTTCTTCTTCTTCTTCTTCTTCTTCTTCTTCTTCTTCTTCTTC
TTCTTCTTATTCTTCTCCTTTTCCTTCTCTTCCTTCTTCTTCTTCTTCTTCTTCTTCTTCTTCTTCTTCTTCTTCTTCTT
CTTCTTCTGCTTCTCCTGCTTCTTTTTCTCCTTCTTCTTCTCCTGCTTCTTCTTCCTCTTTTTCTTCCTCTTCTTGTTCT
CCTTATTCTTCTACTTCTTCTTCTTCTTCTTCTTCTTTTTCTCCTTCTTCTCCTTCTTCTCCTCTTCTCCTCCTTCTCCT
CATCCTCCTTCTCCTTCTTCTTCTTCTCCTTCTCCTTCTCCTCCTTTTCTTTCTCCTTCTCCTTCTCCTTCTCCTTCTCC
TCCTTATCCTTCTCCTTCTCCTTCTCCTTCTCCTTCTCCTTCTCCTTCTTCTTCTTCTTCCTTTTCTTCCTCTTCTTCCT
CTTCTTCCTCCTCTTCCTCTTCTTCTTCTTCTTTTATTCTTCTTCTTCTTCTTGTTCTTTTATTATTCTTTCTAGAAAGA
GGATTTTTGGAGAGAATTTGGGGTCTTAGATGAGTGAGTTAAATAAATTAGTTTAGGGGTCCATTAGGTATTTATAGGTG
GTTAAATAACTCACTAACTAACTTCCCTTAACCCCCTAAGTCCCCTAACTAAAACTAAAACTCAAAATTTGGCATGACCT
ACGACTCCACCACCTACGGATCGTGGATGGAGTCACGGAGTGTACTGCATCTCCGTGGGTGGTGGTTCTGGATAAACTAG
CAGTCCATGACATGCCCACGGCCCCAACCTACGGGGTGTGGGTCCATCTACGGCCAGTAGATGGCATCCATAGGTGCTGC
CAAATTACTACTTTTGGGCTGTTTTAAGGGTCCTTGAGTTGGGTGGTCCTTGGGGGGTCGTACCTAGCCGCCCTAACCCT
TAAACCCCTATTCTAAGTACGGGATCATTTTTACAACTTTTAATCCTCATACCATACTCCAAAATCTTACGAAATGCTCT
AGAACTCACTAGTTCAACTTACTAGTTTCCGGGGTGTTACAAAAACAATGTGCCAAGTATGATAGCTATGCATAAAACAG
TTAAATCATGCTAAAAGAGGGCATTTCATGACATGCAATTGACCAAGCTAAAAATGAAATAAAAGGGTTATAAAACATAA
GCCATAAAACATGGTCAATGCAAGCTATTCATCATTTAAAGCCTTTGAACACATATGATTTACTTCTTGAAATAACCTTA
GTCATTATTATTATGGGAAATAGTCTTAACCGAAATAGAGACCATGTGAGCTATAACATTATCCCCCTGTGTCTCCCACA
CCGAAAAGGGTTGTCTTACTTGCCAAGGTAAAGACCATGAACTTCTAGCTTAGGTGGATCCACTAGCTAATGTCTATCTA
TACAATCATCCATTGGGGCACATTGGTAAGGGATAAGGATATTGCCTATAGAAACCCAACCTTTACTAACGGGTGAGCTT
CCATCTAAATATCCCCTCGATGCTACGCATAAATCCCATGGAATAGTCATTTCTTACTTGTTCTTATTATCCATGGAAGG
GCATGCCATCTTGCCAATCAAAGCTAAGTCACTATCAGTCGAAAGGTATAATTCAATAACCAATCCAAGCTAAGCTATTA
GGATAGCTCTTAATAGTTAATTCAACTAGGTGAGAAGACCATTCAACACTAGAATCCTTATTATGTGAGAGAACCTTTCA
CAATCATGCGTTCATGTGGATATGAGAAAATCCTTTCAACAACACAACCATTACATCATCATTGATACATTACTCTCAAA
GCATCCTTAAAACATTTGCATAGATTTCATAAGAAAATGTATAATTCCAAATTTTACCTTTCAAGGTTCAAAACCCACTT
TCAATCATTTAGAATACATGGGTTAGATATGAATTTCATCATAAATTCATGTAATTTTATCAATACATGCTTGATTTCAT
AAAACTCTTCCTTCATAATCAAAATCCCATATCATATGATGATAACTTGAAAATAACATGGGGGTTTCATGGGTTCATAG
GGGAATCATCATAAAATGATAGTATTTCATCAATTAATGGATAAGAGATCATAATTCAATCATTATATTCAATAATCATG
CGAACCCATGACAATTGAAGAAAATCCTAACTCAATTGGGGATTCCTAAGTTTAAAAATAAGAGAATTTGGGAACTCCAT
GAATGGAAGGAATCTGTCACGATCCAGGGGTATACGCTAGATGTAACACGGCGTACTCAACCCTGAATGGTCTCATACAA
TCCCCTTAGCATATCATAACATAAGATAATAGAAAAGTGCGCAAATTTAAAACATTTTGTCATAACAATCTAAGTCTCAT
AAAAACGAAGCGGAAGTCTTTAACATTGTCTCAAACCATCTAATACATGGAAGTTTTATTGACAAAACCCATACAATAGT
TCTAACATAAAAGAAAGACATAAAGAAAGGGTGATAAAGTCCACGATGCTACGAGGACTCACCAAATCTTTGGTCCTTGC
TCTACTATGAACCTAGCCACGTGGATGGAAGTCAATATCACCGGATCCTACAATTGATTAGAATGTAGGCAAGAGTATGT
GTTACTAAAATAATGTACTAAATATGATAGCTAGCATAACATCATAAGAGCATAACAACATAGGCATAGGCATAATCGCG
AACATAGACATAATATAAGCATTAGTCAACATAAGGCATAATTCATAAGTATAGGAAATACATCATGTTCATAAGCATAG
TAAATCCTTAGATCTTCACAGCATAAGAGAAGTACTTCTTAGGTAAATTTGAAACATACTTGTGCAATGTATGAATAAGA
CCCCATAATCTCATTCATACTAATACCACTTTTAGGCCATAATTATCATATGCATACTTAATATCTTTTGATCTCATCCT
TAGCTTAATTATCATAGACAAGGGAACCTTCACCATTAGTCAAACATATCAAAGAAGGCAACTATAGCAACAATCAAAAC
TAAGCATACAACATATGAGAAAACACTTCATAAGAAACTTCAAGTCATACTTGTGCAATGCATGGATAAGACCTCATAAT
CTCACCCATGCTAAGTACCACTTTAGGTAATTATACCTATTAATCATCTCTTTGATCTCATATTTAGCTCACTTTTCATA
AACAAGGGGAGAAACCTTAAGTCATATATATCATAGAAGGTCTTCCAAGCTACAAACAATACAATTCATTGTTCATGACA
TAATACATATTAAGGAATCATAGCTATTCGCCTTAATGTTTATTTTAAGGAATCATACGTATTCTCCTCCATATTCATTT
TAATAAGATATAGGTATTTGCCTCCATATTCATTTTAATAAGATATAGGTATTCACCTCCATATAAATTTTAATAAGATA
TAGGTATTCGCCTCCATATTCATTTTAATAAGATATAGGTATTCACATCCATATCCACCATAATATGATATAGGTATTCG
CCTCCATATCACTCTAAGTGCTAATGAGTATTAACCTCTTGCCTTGCTATAGAAGTTATATATTAAGGGTAGTCACCACA
CACTTCTGATATCATGACATGGGTAATCACTTCATGTTTAACTAATTAGGAATAAGGGAATTCACCTCACATTCCTCTCA
TACAAAGGTTTTTGGGGAATCACCACAAGCTTGAGCACATTTCATAGTCCTTGGACTTAGATTCATTTTAGGTGAGCAAA
CCTTTCAATCTAGAATCATTCTATCTGAGAGAACCTTTCATATCATATCATATTCATGCATAAGTGTGTATATGAGAATA
TCCTTTCAACAACCCAACAACATATCATAATGATAGACACTTCACTCTCAATGTGTTCATAAAGCATATACTATACTTCA
TAAAACATGTATAATATCATGTCTTGCCCTTTCAAGGATCAAAGTTCATATTGAATTAACACATCTAGAATGAATACATT
AGACATGGATATAATCATAACTCAAGTGATTCTATCACTTCATACATTCAATCATATTTGAGGTAGATTAGGTGGGTAAA
GTCCTTCCACAACAATTTTATTTAGTAGTCTACCATTATCATATAAGCTTCACTCTTAGGGCCTTAACATACATATCTCA
TTATATTGGCTTTAATTTCAAAACCCTAGAAATTAACATTCATGAGTACAAGCCTTACTCTCAAAGCTTTACTTCTTACA
ATCATCATACACACCTAGATCACAAGGAATTCTAAACACATGCTTCATTCTTAAGCAATTCTAGTCATATATCATCATAA
AGGCTAAATCTGAAGCATTACTAATCATGATTCATCATGTATACTTTAATACAATTCAATTCATGTCTACATGCTTTTAC
TCTCTAGTAATTACTACATATATCATCAACCCTAGAAGATTATCTCTAAATCCTCAATTTCCCTTCTTAAGGCATAGACC
CACATTAATTTAATTCCATCAATCAGACTAGGGTTAGACATGGAAAACATGTAATTTCACCATAATTACATGATTCACTA
CTAATTCAATCATAAAAAATCAATATCCACTCAATTGGATCAACATATATCATAACCCACAACATTGAAGAAACCCTAAC
TTGAATTGGAGAATTTTTCATCAAATTGGGGGAGTTCTAGGGACTCCATGGATGGAAGAATCCATGGTTGAATAAGCTAT
CATACCTTGGATACAAATCCCTCACAAAGCTTGGAATATTAGAGGAATTTGACCTAGCTTGACCCTCTTCTTCTTCTTTT
TCTTTGTGTTTTCTTGAGAGAGAATTTTTTAGAGGAGAGATTTTTGGAATTTAGTTTGGGTCTTGGGAAATAATGACTTA
ATTGGGGTGGTTAAAGGGTTAAAATAGCTTATATAGGTGTACTAAGACTATACAAAACTACCTCACTTAATAACCACCTA
AATAGGAAATTACCAATTTAGCCTTCACTAGGCCGCCTTGTTCCAGGCACCACGACAGGCCCCACGACCTGTGGTCCCTA
GAATGAGCCATGGTCTTGCCCGTGGTCCTTGGGAAGTGGATAGGCTAAGGTGTCTTGGCCTCCAAAACTCTAACGCATCT
TCACGATCCTTCCCACGAGTCGTGGTCTTCACAACTGGTCGTGAAGTGGCTCATGTAGGTGAGCTATTTTGAGGCAGCTT
CAAGGTAGCTATTGCCTTAGCCACCACAAGCCGTGGTGGTGGTCGTGAAGTGGAGTAGTGCTATGACATCTTGGGGCAGC
CTTCGCCCTTAGCTTGGGCCTTACCCCTTTGCGTTGGCTCTTACCCCTTGCCTTTGCTCTTGTTGCCCTAGTTGGCCTAC
TAAACTACGGGGTGTTATAATATCACCCCCTTGGGAACATTCATCCTCAAATGACGATCCTAAACACCTCTTAAGGAAAT
GACTCTTGACTAGCAGCCCATCGTGCATGCAACATATCTAAATGCACACAACTAAGGGGGAAACATCAACTCCAAACTCA
CACATACTCAATGCATCACAAGGAAGGTAGGAACTACATCTAATAACCCATTATGCATGAAGTTTCAACAATTCTCTTGT
TCAAGGAGGAATTACCTTCTCCACACTAAAACATGTTCAACGAAATCTCATGGAGCTTATATGCAATCTATACTTTAAAG
CATACTTCAAGGAGGAATTCTCTCAACTCCAAGTTACAACATGATCATAAATACATCTCATGAAGTCTATAAATATTCTT
GCTCAATGCACTACAACATGAGGAAAACAATCATATAAACTCATGTTCTTTCAAAACACAAGTTTTCATGAATATGCATA
ACATAAGGAAATCATGGGAACATCTAAATCATACATGACTCCAAAACATAATACCACTAAGAGGAACTTATCATCTCAAA
CTAAAGGAGGAGTAGAAGGAAAATATAAGGATATCGGGACATCTCGTTGGCCTTGGCCTCCCAACTAGTACCTTCAACTA
ACATCCTCAAAATATCATATTAGCCTACAAGACGGGGACTAAACTTCACAAATACATTACACCTTTTTAAGGTTAGAAAT
TCAAGCCAACCTAAATCGTGAACATCAAGAACACTCAACGACCTTGCTATCTAAGGAGATCATCTCCCCCTTGGGAGTAA
GCCTATATAGACTCTTCTAGGCATCATTTCTTTCAATTCTAAGGTCGGATCAAGTTGTTACTAAGCTTTCACATCCATCA
CTCAAGATGATTCTAAACTATGGTGAATTACACTACTACCCTTTTAAAGTAGTCTACTCATTCAACACATCTAGACATTT
ACTAAAAACACCCTATTCACCAAATCTATCAACATACCCCAAAACTCATCATGACTAAGTCGGGTTCTACCATCACTAAA
TCAAACAATAATGCAACCAATACATCCTAAGGATGTAATATAAATCTAGCATATCAAATTCTATCTAGTCACATAGCCAT
AATTGGTATCACAATGATTAATAATGTTTCAATGAAACTTCATCCAATTCTAAGCATCAACAGCCGTTAATCAGTATAAA
ACCCAACTAAATGAGTTGGGGTCGAATCCCAGAAGGAGCGGTACGCATTTAAGATTCAATTGGGAAGTATGAAAATGGTC
AAATCAGCCATAGGAATAAATATTATCGAATAAAGATATCATTCAAATTAAGGGGTGACACGAATGTCAAATAGGGGTTT
TGGTTTAAGCTAACAACTACAAATAGTAGTCACAACAATACGAAATAACAATAATGAGAGGGTTCATGGGATGTGATCGA
TTGTAGGCTAATATAGACAAATGGATAATTGCAACTATTAGTAAATAGCTAGATATTAGTGAGTAAGCTAGGCTATAGTG
GAGGTAAATTTTCTCTGAAACAATTTACCCCGAATCAAGTGATTTCTCTCGAACATCAACAAGCATGTAAAATAAGAGCA
TCCCACACCCTAATCCATTCACTCTCTCAAGTTGAATGTGTGGGATTGGGTTTAGGAATCACTCTCTCGAGCGGAACCAA
GGTCAACCCAATACCCATAAACCATTAATCAATAATTTTAGATCTAAAACCTCTCTCTCAAGCAAGCCAATAACACAAAC
ATAGAGCTACATTTGCAACTATAATTCTTAAATTAAACCACGATTAATGATTAAACTCAGTTTTAAATAGCATTTAAACT
AATAATTAGCAATACCGATAAGCTAAATCAGCCCATAATCACACCTCAAGAATTGGGGTTTTAACTAGACATCATAAAAA
TATAAAAATCGTTACCAAATTGATTATCCATCAACTTCGTAAGATTGATTTCGTCCTTACAATGCTCCAATTTGAATATT
CTCAAAGACCCACTTCCAATTTCTCCAAAGTGAATTTTTTCAATCCCTCAAAGCTAAGGAAAACTAGAGAAAAAAACTGT
CTCCCAATGCTAAAAACTTAATAATAGATTGTTCTAATGAGTAAAAGATCCAAAATGATTATGATACTAAACTAAAATGT
TCGAAAATGTATTTGTAGTCGCCAAAAATATGTTGCGAAGAGTATTAGAAACAATTTCAAGAAACTTGCAGAAATCATCT
TGCGGGACAGCATGTCTCGACCTTCTATTTTTTGTCTAGCCATATCAGCAAAACACCATAAAAAGTATTAGAAACAATTT
CAAGAAAATTGCAGAAATCATGTTGTAGAAAGACTGCCGATCTGGTCGGCGAGTCACCAAATCACTTTGGCGAGCCAGAT
CGGGATCTCCAAAAGGATTGGCTAGAAAATTTTCCAGAAAAATGACAAGTCGACGATGTATAGGGCCATTCGGCGAATCA
CCAACACCATTCGGCGAGATCATACTAGCCCGCGAAAGGTTACAGTATTTTTTAGGGGTTAGGGGCGCAAAAAGGGCAGT
CAAGGGAGACTTTCGGTGAATTGCCGAGTGAACTCGGCGAGCTCAGGCTTCTCACCGAGAGTTACAAAACAAAACTCAAC
CAAATAATGAAATCAAAGGCGATCTAGGGGGATTTCGGTGAATCGCCGAGTGGTTCAGTGAGCTCGACTGCTCTTTTCTC
TCGCCGACTAGGTTTCTTTCCTCAGGAGTTCGCACACTGAAACTTTAGGTGGTCAGATAGCCATTCGGCGATTCGCCAAG
TGAACTTGGCGATCACCAGGTTGCCTTTCTTCATCCTTTCGGCCTGTTTTGTTCCTTTTTGCTTGTTAGTGTCCTTGCTT
TGTTCCTCAATCCATATACCTGAAAATCAAGGTTTTTAGATCAGTTATTAGCACAAATTAAACATTTGAGGACACTAATT
CTATTTAAACAAAGCCCTATATGTGTCCAAATCTCGAACTTATCACACCACCAACATTTTCTTATTCTGAAGACCATCAA
ATAAGAGTAGGAGAGAGACCTAATAGAGTTAAACTCTATGGAACGACTTAGAGAATGAAGAAGTGAAGTTTCCTAGGCAT
CCAATAGCTTCTCATTCCTAAATGTGGCACGCATCACACTTATAAACACGACTCTACTAGATGTGGTTTTGAGACAATCC
TAGAACCATTCTAAACCTTGTGCTCTGATACCAAGTTTGTCACGACCTAGGGGTACACCCTATATGTAACACGGTGTACT
CAACTCCGAAGGGGTCTCATACAAGCCCCTTAGAATATCATAACATAAGATAATAGAAAACTGCAGAAATTTAAAACATT
TCTCATAACAATCTAAGTCTCATAAAAGTAAAGCAAAACTCTTTAACATTGTCTCAAACCATCTAATACATTGAAGTCTT
AGGGACACAACCCATACAATAGTTCTAACATAAAAGAAAGACATAAAAGGAAAGGGTGATCAAGTCCTCGATGCTATGAG
GACTCACTAAATCTTTGTTACTTGCTCTACTATGAACCTAGCCACAAGTATGGAAGTCAATATGGCCGGATCCTATATTT
GATAAGAATGTAGACAAGAGTATGTGTTATTACAATAATGTACTAAATATGATAGCTAGCATAACATAATAAGAGCATAA
CAACATAGGTATAGGCATAATCTCCAACATAGACATAATATAAACATTAGTCAACATAAGGCATAATCCATAAGTATAGG
AAATACATCATGTTCATAAGAATAGTAAATCCTTAGATATTCATAGCATAAGAGAAGTACTTCTTAGGTAAATTCGAAAC
ATACTTGTGCAATGCATGAATAAGATCCATAATCTCATTCATACTAGTACCACTTTTAGGCCATCAAATTCATAAGCATA
CTTACCATCTTTTGATCACATCCTTAGCTTAATTCTCATCGAAAAGGGAACCCCACCATTAGTCAAACGTATCACGGAAG
GCAACTATAGCAACAATCCAAGCTAAGCATACAACATATAAGAAAACACTTCATAAGTAACTTCAAGTCATACTTGTGCA
ATGCATGGATAAGACCCCATAATCTCACCCATGCTAAGTACCACTTTAGGTCATCATACATATTGATCATCTCTTTGATC
TCATATTTTGCTCACCTTTCATAAACAAGGGAAGTCACCTCAAGTCATACATATCATGAAAGGTCTTTCGAGCTATAATC
CATGCAATTCATTGTTCATGACATAATACATATTAAGGAATCATAGGTATTCGCCTCCATGTTTTCTTTAAGGAATCATA
GGTATTCGCCTCCATATTCAGTTTAATAAGATATAGGTATTTGCCTTGATATTCATTTTAATATGAAATAGGTATTCTCC
TCCATATTCATTTTAATAAGATATAGGTATTCGTCTCCATATCCATCATAATATGATATAGGTATTCACCTCCATAACAC
TTTGAAAGCTAATGGGTATTCACCTCTTGCCTTGCTATACAAGTTATATGTTATGGGTAGTCACCACACACTTCTCATAT
TATGACATGGGTAATCACTTCATGTTTATCTAATTAGGAATAAGGGAATTCACCTCACATTCCTCTCAGACAAAGGTCTT
TGGGGAATCACCACAAGCCTCATCATATTTCATTGTCCTTGGACTTAGATTCATTTTAGGTGAGCAAACCTTTTAATCTA
GAATCATTATATGTGAGAGAACCTTTCATATCCCATCATACTCATGCATAAGTGTGTATATGAGAATATCTTTTTTTATA
ACACAACAACATATCATAAGCATAGACAGTTCAGTCTCAAAGTGTTCATAAAGCATATATACTATAAATCATAAAACATG
CATAATATCATGTCTTACCCTTTCAAGGATCAAAGCTCATATTGAATCAACTTATCTAGAATGACTACATTAGACAAGGA
TATAATCATAACTCAAGTGATTCTGTCACTTCATACATTCAATCATACTTAAGGTAGATTAGGTGGGTAAAGTCCTTCCA
CAACAATTTTATTTAGTAGTCTACTATTATCATATAAGCTTCACTCTTAGGGCCATAACATATATAAATTATCGTTTTGG
ATTTACTTTCAAAACCCTAGTAATCAACATTCATGACTACAAGCCTTACTCTCAAAGCTTTACTTCTTACAATCATCATA
CACACCTAGATCACAGGGCATTCTAGTCACATACTTCATTCTTAAGCAATTCTAGTCATATATCATCATAAAGGCTAAAT
ATCAAGCATTACTAATCATGATCTGTCATGTATAATTTAATCCAATTCAATTCATGTATACATTCTTTTACCCTCAAGCA
ATTACTACACATATTACCAACCCTAGAAGATTATCTCTAAATCCTCAATTTCCCTTCTTAAGGCATAGACCCACATTACT
TCAATTTCATCAATTAGACTAGGGTTAGACATGGAAAACATGTAATTTCACAATAATAACATGATTCACTACTAATTCAA
TCATAAACAATCAATATCCACTCAATTGTATCGGCATACATCATAGCCCTTAATATTGAAGAAACTCTAACTTGAATTGG
GGAATTCTTCATCAAATTAGGGGAATTCTAGGGCACTCCATGGATGGAAGAATACATTGATATATAAGATATCATACCTT
GGATACAAATCCCTCAAATGTCTTGGAATATTTGAGGAATTTGACCTAGCTTGACCCTCTTCTTCTTCTTCTTCTTTAAG
TTTTCTAGAGACAGAATTCTTGAGAGAAGAGCTTTTGGGAATTTAGTTTGGGTCATGGAAAATAATGGCTTAATTGGGGT
GTTTAAAGGGTTAAAATAGCTTATACAAGTGTACTAAGACTATACAAAATGACCTCATTTAATAACCACCTAAATAGGAA
TTTACCAATTTAGCCTTCACTAGGCAGCAATGTGACAGGCTCCACGAGCCGTGGTCCTGCCCGTGGTCCTTGGGTAGTGG
CTAAGCTAAGGTGTCTTGAACTCCAAAAATGTAATGCATCTTCACAAGCCTTCCCACAAGCTGTGGTCTTCATCACTAGC
CGTGAAGTGGCTCGTGAAGGTGAGCCATTTTGAGGCAGCTTTAAGGTAGTTACTGCCTTATCCACCACAAGCCGTGGTGG
TGGTCGTGAAGTGGGGCAATGCTAGGAAACCTTAGGGAACCCTTGGCCCTTGGCCTTGGCCTTGGCTCTTCCCTTGCCTT
GGTTCTTGTTGCCCTCACACTTAGCCCTAGTTGGCCTACTAAACTACAGGGTGTTACAAAATCCATGGATGAAAATTGTC
ATAACTTGAAGCCAATGTCTTATCTTCAATGGAGGAAGTGTGACTTGACTTGGAACCCTGGGTTGAATCCTTCTTCTTCA
ATCTTTCTAGAGATAGAATTATTTGAGAGTTCTTCTTTTACAAATTTGAGAGAATGATTTCTTTTAAGGGTAATTTGGGG
TTAAGACGTTTATATAGGGGTCTTAGTGAAGGGTAAAATGACATAGTATAGGGATAAAATAATTAGGAAAAGACCTAACT
GCCCCTAAAACTTAACTGCCAATCAGGACCCACAGAACCTGGTTGACGGACCGTGGGCTGACCGACGCTCCATCCTGCGT
GGTCGTCGTCCATGGTAAGAAAGTGGTTTCTGGGATCCTGACCTACAAGCCCTTGATCACTGACCGTGGTCAGTCTGTTC
TTCTTGACCTCTGGTAGTTAGTTGGGGTGGCCAACCACGTACCACACCTATAGTCCACGGTATTATCCACGGGCCATGGG
TGGCCTCTGTTGGCTAGCACCTGCAACTCCTAAAAATGGTTACTCTGCCCTTTTTCAAATTTGGGGTGTTACAATATCTC
CATAATTGGGATTATTCATCCTTGAATCACATTCAAACTAGTACAAAAAAGTAGGAGAGGAACTAGCAACCTAACCATCA
ATGCAACTTCTTCTAAATGCATATAAAAAAGGAGGAATTATTGACTCCAAGCTAAGACACAATCAAAACGTCATAAAATG
GGTGGAAATAAATCTAATAGCCTAGCATGCATGCAATACACATATCCGAGGAGGAAACATCAACTCCAAGCTAACATTTG
AAGAGGAACATTAACTCCAAGATAAAAACATGCTCATAACATCATATCATGTAGTCTACATGCTATTCATACTCAATGCA
CATAAACATGTAGAAATTAATCAAATTGACTCATTTTCTCAAAACTTAAACTTTTCATAAATCATGCATAGTAAGGAAAT
CATGAAATCATTCAAGATACATGACTCCAAAACAAAGAACAAACCATGAGGAACTCATTAGCTCAAGCTAGAGTATGAGT
AGAAGGAAAGACATGAGGATATCGGGACATCATATCGGCCTCGGCCTCCCAAGTGGCACCCTCAAATAATTGATTCCTCC
ACAACACTTTCACGAAAGCTACTTCTTTATTCTTCAACCTCTTCACTTGCCGGTCTAAAATCTCAACCGAAACTTTATCT
TAAGAAAGATTCTCCTTAACTCCCAAACCTTCTAAGGGAACTATGGATGTGGAATCATCAACGCATTTCATCTACAAAGA
GACATGGAAAACCGGATGCACTGATGCCAAATCAATTGGCAAATCTAGTTCATCAGCTAACTTACCAACACATCTCAAAA
TTTGATATGGGCCTACATATCGGGGACTAAGCTTCCCTTTCTTACCAAACCTCATTACACCTTTCATGGGTGAAATTTTC
ATGTAAACCCAATCATGAACATCAAACTAAAGATCTCTTCTTCTGACATAGGCATATGACTTTTACCGGCTTTGAGCCGT
TTTCAACCTTTTTCTAATGATTCAAACCTTCTTTATGGCCTCATGTACCAACTCGGGACCTATTAGGGCAACATCACCCA
CCTCAAACCATCCTATAAGAGATCTACACCTCCTTCCATATAATACCTCAAATGGAGCCATATCAATACTCGAGTGATGG
CTATTGTTATAAACAAACTCAATCAATGGCAAATGGTCATCCCAATTTCCCTTAAAATCAATCATACAAGTTCTTAATAT
GTCTTCCAAAGTTTGGATAGTACGCTCCGCTTTCCCATCAATTTCGGGAAAGGTCATACTAAGCTTAACTCGAGTACCTA
AATCCTTTTGGAAAGACTTCAAAAATTGAGAAGTAAATTAGGTACCACGATCCGAAATAATGGACAAAGGCACTCCATGC
AACTTTACCATTTCTCTCAAGTACAACTTGGCATAGTTCTCCACCGAATAGGAAACCTTGACGAGAAGATAATAAGCCGA
TTCGTCATCCGATCTACTATAACCCAAATCGAATCATGTTGTCGCTGGGTGCAAGGCAAACCAACATTAAAGTCAATGTT
CACATCTTCCCAGTTCCAAGTAGGAATGCTAATGTCTTGGGACAAACCTATCCATTCCACCAATAGACCTCCCGTAAATC
ACAGTACATCTTGGTGGCTCCCGGGTGAATGGAATATCGACAACTATGGGCTTTTGACAAGATTAGTTCCTGCAATTCAT
CAACATTAGGAACACACAAATGACCTTGATATCTAAGGACACCATTCCCCCCAGGAGAAAGCCTCAACGGATTTCTTAAG
AACCATTTTTTTTAATTCAAACAAAATTGGATCAAGACCTTGCTTGGCTTTCACATCCGCCACAAAAGACAATTTTGAGT
CGTTGTGAACCATAACACCACCCTTGGTGGAGTCCACCAATTGAACACCTAATCGGGCCAATCTATGAATGTCTCGAACC
AACTCTTTCTTACCTTCTTTAATATGAGCAACACTACCCACAGATAACCGACTAAGAGCATCCGGCACCACATTAGTCTT
ACTGGGGTGGTAGAGAACATTCATATCATAATATTTAAATTGTGATTATAAAAGTTAAATATCACTATGTTAAAATTATT
GAGATTAATCAGGTCAAATTGGGCGAGTCAATACCAAACCCATATTTTAGCTCATTTCAACCCAACCCATTCGAGCCCAA
AGTAAACCCGATTTCTATCTCAACCCATTTTAATATCTCCAATTTCAACCCAACCCGCCCATTTCACACCCTAATAATTC
CTCTCATGAATGTTAAGTTGCTTTGAGGCATAGGCAATAACTTTCCCATTTTGCATTAGTACACACCCTATCCCAATTCT
CGAGGCATCACAATAAACAACAAAACCATCAATCTCTTCCGGTAAAGTCAACACCGCAGTGGAAATAAGTCTATCCTTCA
ACTCTTGGAAACTCTTCTCACACGCTTCGGACCATATGATATTGTCTTTCTTTTGAGTCAAAGAAATCAAAGGAGCGAAA
ATTGAAGAGATTCCCTCAACAAACCTTCTATAGTAACCGACTTAACCCAAGAAACTTCTAATAACTGAAGGAGATAGGGT
CTAGGCCAACTCTAGACCGCATCCATCTTCTTAGGATCCACCTCAATACCCTTTCTTGAAATAATATGGCCAAGGAAAGC
TACGAACCTTAACCAAAACTCACACTTGCTAAAGTTCTCAAAGAGTCGTTGTCCTTAAGAATTTACAATACGATCCTTAA
ATGATCAATATGTTCATTCTCACTTCTCGAATAGATAAATATATCATCAATGAACACAATCACAAAAATGTCAAGGTATT
GTCAAAACACCCTATTCATCAAATCCATAAATGCCACCAGAGCATTGGTCAACCCAAACGACATAACCAAAAATTCATAA
TGACCATACCAAGTTCAAAAAGTCATATTTGGAATATCATCTTCCTTCACCCTCAATTGGTTATAACCCGATCGAAGATC
AATCTTAGAGAAGTAACTCACTCTTTGAAGTTTGTCCAACAAGTCAGCTATCCTTGGAAGAGGATGCTTATTCTTAATGG
TCACCTTGTTCAACTGACGATAGAAAATACAGATACGAAGAGAACAATCTTTCTTTCTAACAAACAAAACTGGAGCACAT
AGAGATACTCGGTCAGATGAAACCCTTATCCAACAAATCTTTCAATTGTTCTTTCAACTCTTTAAGTTCTTCCGGATCCA
TACGGTAATGAGAAATAAAAAAAGGTTGCGTATCTGGGAGAATGTCCATATCGAAGTCTATTTCCCTTTCCGGAGAAATA
CCGATAAATAATCTGGAAACACACCCGAAAACTTATTAACAATAGGGATATACTCAAAAGTAGGGGTTTCAAAATCCATA
TCCCTCACCCTAACTAGATGGTAAATGCAACCCTTAGAAATCATTTTTCTAGCATTAAGCCAAGAGACAAACTGACCCTT
AGGCATAGAAGTTCCCCATTTCCACTCTAGGACAGGCTCATTCAGGAACTGAAACTTGACTACACGAGTTTTACAATCTA
TAGAAGTGTAACATGAGTGCAACAAATCTATTCCAAGGATAACATCAAAATATAGCATATCAAGCTCTACCAAGTCAACA
AATGTAACTCTATGGGACAAGGAAATGGGATACTTTCTGTAGACCCTCTTAGCCACAATAGAATCACCAACAGGAGTAGA
GACAGAAAAAGTATCTAATAATACATCCGGAAGAACATCAAACCTCTTAGCCACATATGGAGTCACAAAAGACAAGGTAG
CATCGGGATCAAATAAAACATATATATCAATTTTGAAGACTTTCAACATACTGGTAGCCACATCAGGAGAACTCTCTTCT
TAACCATGAGTATGAAGTGCATAAAATCGGTTTTTCTTGGGAACATGGGGATTCGAACCACTAGGAGGAGCTTTCTTTCC
CTCTCTTCATTTAGTCGTGAGCATCTATCAATCCCTCATATTATGAACAGTCTTACCATAACTGAAGCAACCATCCGTGC
CAGCTAGGCACTTACCCTCATGCTTCTTTCCACACCTAGTACAAGTAGACATAGGCAATGAAGATCCACTACTATTACCT
CGTTGAGTCTTAGGGTTAGACACCCTTTCTTTGTTGAACTTAGGAGGAGCATTGAAGGAACCTTGAATGGAAAACTTTTA
TTGAAACCCAGAATGGCCATGTCCATCGGACCTTGCATGAGAGATATTACCATCACCAGTTTTAGCCCTCTTTGTCTCCC
TAGACATTTCCATAAGTTTCTTCTCTTCGATCTGTCGAGCATGAACCATGAGATGAGAGATGTCCATGTCATTAATGAGC
ATATTAATACGACACTCTTTAACCACCATTTTGGACACACTCAAAATGAACTTAATCATCCTTGCCCTCGAAGCATCAAC
CATTGTTGGGGCATATTGTAACACCTCGTAGCCTTAAGAGGGAAGTTTAGCATGTTCCAGAGTTTCCATGTGTCACCCAC
GAGGCCACCCACGCCCCGTAAGTTGGCAGCATGGGTGGAAACCAAGAGATTTTGTGTAAGAAAGTGACCACAGGCAGGAC
CCACACCCCGTAGATGGGTCCACGCCTCATGATTGGGCTCTGTAGGTCAAGGGCTAATTTCCAGTGTCTCTGAACCCCAA
ACCATGCCCAACCAGTACGGGCCATAGGTCAACCTATGCCCCGTGGTCGGGGTCTCGTGGATGAGGCAGTGAGACAATTT
TGGTGATTAAGTTTAGGGGTACTTTGGGGCTTCCCGGTTTTAATTAGGATTAAGTGGTTTCGTTTTACCCTAATTTAGAC
CATCTATATAAGGACTTTAGACCCCTAAATTAAGTCATCCAAGTCATTATTTCTTAACCCCCAAAAAGAATCCCAAAGTT
CATCCTCTGAAATATTCTCTCTCTAGAAAGTGAAGAAGAAAAAGAAGAAAAGGGTCAAGCTAGGTCAATTGAAGTCTCCA
TTGTTTCAAGATTGGTAGGCTTTGTAATCAAGGTATGATGGCTTATTCATCCATGGAATTCTTTCATCCATGGAGTCCCC
ATGTTTTCCCCAATTTAGAAGAAGAATTCCCCAAGTCAAACTAGGGTTTCTTCTAATGTTATGGGTTATGATCCAATAGA
GTGGATTATGATTGTTTGTGATTATTTATGATGAAATTTCTTGTTTTTAGTATGATTAACCTATTATTCTAAGGTGAATT
TGATATCGTTGGGTTTTATGCCATGAAAGGGGAAATTGAGGGCTTAGATGAGATCTTCTAGGATTGATGAATTACATTAT
AGATTGCTTGAGATGGAAGCACGAAGACATGAATTGCTAAGAGTAAAACTTATAGACATGAATTGACTAAGATCAAGTAT
GTATGATGAATTATGAATTGAAAGGCTTGAGATTAGGATTGTCTTGAGACTAAGGCATGGAAGATGAATGATTATTGTTA
GGGTTTTTAGAATAAATCTTATGTATTGAATTATGACTAGTAGGGCTTGAGAGTAAAGCTAACATGATTAGTTAAGATAA
TTAAGGCTTTGAGAGGGAAGTTATATGATGACTGTTGATTTCTACATCACATATATTATGAATGTATGGGATTATGCATG
TTCTTATAGAATCTACGTAAATGCTTTAAGAACACTTTGAGAGTGAAGTGTTAATGAATATAATATCATTGTTGTGATGA
TTGAAAGGACATTCTCATGAAAATATAAATAGATCATGGATGGTGATATTTACTCACGCATGGTCTCACAGTTAAAATAA
TGATGTACCTTGAATCGGTAGGCCAAGGGCACCCTTTTATGAGTAATGAACATGATGTGAAAGGCTTTCTCACATAATGA
ATATTCTAAGGTTAGGCAAAATGTGGGTAACACTAACAAAGGAAACACCACAATGGATTCTAGAATTACTCCTCCCATCA
GAGTCTCATCCAATTTTGATACCTATAGACCCAACCATCCCAAAGCCAACCAATTTAGTCCCAAAAAGAATCAAAACAGA
CCACCTTTCAACAACTCTGGCAATAAGAATACCAACTCTCAAATCCCTAAACCTTCCCCACCCACTGTTGTGTAGTCCCT
TGCTACCAGACATAGACCAAACCAAGCTAAAAATACTAACCATGTTATCATCAACCCCCTATCATGGCCACTAGACAAGG
ACATTCCTCCATTACTTTCCATGGAGAAGATTTTATGCTCAAAATGGCAGAAAGATGCAAATATATTCTTGTTGGAAAAT
TCATCAATTCAATGCCCCAAATGGAGGTGATAAGAAAAGTTTCATTGCTCAAACGCAGCTAACTGGTGGAGTTAAAATTG
CACATTTTAAGTCAAGATACATTTATATTTATCTTGACAATGAAGCTGATCACATCACAGTATGGACAAAACAAAGAATG
TTTATTGCAGGGCACTTAATGAGATTGTAGGTATGGACTCCAACCTTCATTCCTGAGGAAGAAACTCCAGTTGTTCCCAT
TTGGATTACTCTGCCAGAACTTCCTTGGCATTGCTATTACATGGATTGTTTAACTACTCTCTTGGTCCCCATTGGTAAAG
CATTGTATCTAGATTCTGCTTCCTTGCAAAAAAACAAGAGAAAGTGTGGCAAAAGTTAGAGTCTAAATAGATCTTGCAAA
GGAAAGACCTCAACATTTATGGCTTGGTTTTTTGGAGAAGGATCCATCTAAAGGCAAGTGGCAAGTAGTAGAGTATAAGG
AAACTCATCATTATTGTTTATAATGCAAACATCAAGGACACCTTCCAGGTACTTGTTCTTTGAAGATAAGGGACGAGGAA
ATCAAGAAGAGAAAGGAAATGGAAAACAACAAGAAAAGTGAAGACAATCAAAACAATTAAGGGGCAAAAAATAACCAGCA
ACAACATGAGGAGAAAGAACAAATGCAGTCAAAGAAGCAAATAAAAAAAGGGGAAACAACTGATAACAACAACACTCATA
AGGAAGAACAATGGCAAACTCAGACTAGGAGGAAGAATAAGAATCACACCCAAAACCATGACCAAGGTAAGACAATACAC
TCACAGGAACAGGTACAACAGACCAAAGCAAACCATACACAACAACAAATGCAGGAATCAGGTATGATGCTCAAACCTTC
TGGTGCTAAGCAAGTGGAATCTGATGCTCAGATCCCACCACCGCCAACCCCTGTAATTGTTGTTAATGATCATTGTGTTG
ACAATGAGACCCTTTCCCCTGGAATCCCCTTTGTTGTGGCCAAGGAAGTTAATAGAGGGAGGATGGATGTGAAGGAGAAA
CATACTAGAATGCAGGAAAGGGAACCTAAGGGGAAGGAATTGTCTCATGTTATGCATGAGAACCCATTGATTGACCATAT
GAGTGACCTTCAAACCCCTGCTACCACTATAAATTCTGCTCATCAAACAAAAAACAGTAACCAAGGTACAACAACATAGC
AACAAAAACAGAATCACACTAAGGATGGAAATCAACAGGTTAATGACAAAAATGGGAATGACAACCTTCAGAAAGGCTCA
ATGGCCAAGGACATGGGTGACAAAGCCAGCACTAGCAAATAGATGAGCACCCCAAAAGCAAAAACAAACCAAGCAAGAAA
AAGAGAGAGGCCAACAAAAAGAAGCAGGCAGGAAAACAGCAACATGAACAGGCTTAGACTTAAACTGATCCCAATCATCA
GGCAGAGGATTTAAGTTCATGTAAAAAGTTTATTATGGTGAATCAGCAACAAGTAAGATGTCAAGAGATTAATGAGCATG
ATGTTGAGCATTCGGAAGATGAAGTGGATGTTGACAACCAACCACTTAATATTCAGGATGAGGATGATGAAACTAGTGAG
CTCTTGATCAAAGCTTTCAGTCCTAGCAATGATATTGATTTGGACAATGAGCTTCAACAGGTTACTACCAAGCAAGGTCT
CTCCCCCAGAGGCATACATTTGGAGAGATTTCCCCCCAAGAAAGCTCTCCCCATTGTCTCAGTCACTGCAGGCAGACCAA
ACACAAGATTATTCACCTCCAGATCATCTCAATGATTAACACAATCATATGGAATGCTAGAGGTATCAACACTCAAGGTG
TCATAGAAAGACTCAAAAATCTCAAAAATATTTTATCACCTGTCCATGATTGCCATCTTAGAGCCTTTTTCAAACAATAC
TCAAATGAGTATGTTTAAAAGTATGCTTGCCATGGATCATGTTACTAGTAACAACAATGGAAAAATTTGGTTGTTTTGAA
CAATTGAGGTTTCCTGCAAAGTTCTGGAAGCAGATGGATAGCAAATCACTTGTGAAATCAACCATGTGGAAGCATTTGGT
ACTTACATCAAGACTTTTGTTTATGCTAAGTGTAAAGACTACCTCAGAAGACCATTATGGGAAATAATTCTTCACTATAC
TGATACTAGAAATGATGTTCCTTGGTATGTTGTGGGTGATTTCACTGTCATTACCAACAATGTGGAAAAACTTGGAGGGA
TCCCTTACAACATGAGAAAGAACCTTGAGTTTATTTGTGTTATTGAAGCTTGTGGACTAATGGACTTGGGGTTCAATGGA
CCTAATTTACCTGGTCTAACCTAAAGGTTATAGACTTTAGAATTTGGAAAAGCTTGGATAGAGTTATGGCTAATGACAAG
TGGTTGCAGGACATGCCACACACTAGCATCACTCACTTTCCTTCTGTGAGGTCAGACCACTGCCCAATTCTCATGGAGAT
GAATGTCAAGCAGGCAAACTACATCAAATATTTCAGATTTCTTAATTGTTGGGCAGATCAACCTACTTTCCTAGACACTG
TGACTGATTGTTGGGACAAACATATAGAAGGGACCCTATGTGGATTTTCCATTAGAAAATGAAGAGGGTTGCTGCTACAC
TCAGTTCTTGGTTTAAAATGCAATTTGGAGACATCTATGCCAAAGTCAAAGATTATGAGGAGAAGGTGAAAATTGCATAA
GAAAGCCTGATTCAAGACAATACTGATGAAAATAGAGTTGTACTTCATGCAATTAATGTTAATTATATCAGATAAATGAA
AATTGAAGACTCTAATCTCAGATAAAAATCACAGCTTCACTGGTTCAAGGAGGGAGATGGCAACTCAAAAAATTTCCATG
CCTTGATTAGAGAAAGGAGAAGGAAGTTATTTATCCACAAAATCCTTGATGACAATGATGAATGGATAAGGGGGGTGAAC
ATATAGCAGAATCTGCCTGTGAGCATTTTTAGAATATTTTCACTGGAGAAGAGAAGTTTATTGATGAGACTTCTATGAAC
TGTATCCCAAGGCTGGTTACTCTAGATCAAAACAACAAACTGAGTTCACTTCCAACTATTCAGGAACTGAAAGAGGTGGT
TTTTTCTACGAATCCTAACTATGCAGCTTGTCTTGATGGAATGAATGGTTGTTTCTTTCAAAAGTGTTGGGGCCTTATTA
AACATTATTTGATGGCTGTTATTCATGTTTTTTGCAGTGGTCATAGGCTCCCCAAGTATTTCCCTCATGCTTGTTTGATT
TTACTCCCCAAAGTGAACAATCCCAATAAACTTTCTGAGTTCAGACACATCAGTTTGAGCAATTTTTCTAACAAAATCAT
CTCCAAGCTACTATGTCTCAGGTTGGCCCCTATTTTACCTTTTTTAATCTCCACCAACCAATCAGGATTTGTCAAGGGTA
AAAGCATTTCTAAGAATATTACGCTTGCTCAAGAAATCATTCATCAGATTAAAAAGCCCACCATTGGTAGCAATGTACTG
ATCAAATTAGACATGGCTAAGGCCTATGACAGGGTCACTTGGTCATACATTTGCTTGGTTCTTAGGAAAATGGGGTTTGA
TGAAGTGTTCATTGATATGACTTGGAGTATCATGTATAATAATTGGTACTCCATCATTATCAATGGCAAGAGATATGGAT
TATTTCGCTCAACAAGAGGTTTGAAGCAAGGTGACCCCCTCTCACCAACCTTATTTATTTTCGGTGCTGAGGTGCTCTCC
AGATCTTTGAACAGACACCACCAAGACCCTCTATACCATGGTTTATATATGGACATGAGGGCCCCCCAAATTAATCACCT
GAGCTTTGTAGATGATATCATCATTTTCACCTCAGGAAGGAAGCATTTACTCATGCTGATTATGAAGACTTTGTCTATTT
ATGAGCAAACTTCAGGACAACTCATTAATAAATCCAAAAGTCACTTTTTTATTCCATCCAATGCTTTAGGACTACTTCTG
ACCGAATCAAGAAATATATTGGCTTTCACCAGAAAGAAGCTCCAATCACTTATCTTGGATGCCCTTTCTTTATTGGTAGA
CCTAGAACTATCTACTTCTCAGAAATGGTCAACAAACTGGTTAACAGAATCAAAGGCTGGTAGTCAAAAATATTGAGTTG
TGGGGGCAAAGCTACTCTGATCAAGAATGTCCTCCAGTCACTTCCTATGCATCTACTATCAGCTATTTCCCCTCCCTCAA
CCACTATGAAGCAAATTCAGGGCATCATGGCTAATTTCTATAGGGGTTGGAGAAATGATAAGAAAAACTATCACTAGTCT
TCTTGGAAGAACCTAAGTTTTCCTTATGATGAAGAGGGCATTGGGGTTAGACTCATGAGTGATGTTTGTCAATCTTTCCA
ATACAAATAGTGGTGGATTTTTAGGTCCAAGCAAACTTTATGGGTGATTTCCTAAGGGCTAAATATTGTAAAAGATCTAA
CCCTGTGAGAAAAAAAAAGGATTGTCAAGACTCCATGCTTGGAGGCTTATAACAAGGAATAAACACAAGGTGGAGACTCA
CATACAATGGAAAATCAGGTCTGGTTCATGCTCATTCTGGTGGGATAATTGGTTAGGGGTTGGCCCATTGGCTTAGTTCA
CTGAAGACAGCAACAGATTCAACAATGACACTATCTTAGAACTTATTGAAGAGGGACAATGGAATATAAACGAGATCATT
TAGCAAGCTCCTCCAACTCAGGTGCACAACATCCTTGCTACTCAGCTTCAGCTTCAACAAGGTATTCCAGATCAGCCCGT
GTGGAACCTCAACTGTAATGGTGTGTTCACCTGTACTTCTACCTAGAACTCCATCAGAGAACAAAGAACCAAAACCAAAA
TGAACACCCACACTTGGCATAGAAATATTCATTTCAAGTGCTCTTTTCTATTATGGAGAGCATTAAGAGGCAGGCTTCTT
ACAAATGAGAAACTCTCCAGTTTTGGCATAGAAACTGCAGACTGTTTATGTTGTCATCCAGCAGGAGTGGATACCATTGA
TCACATTTATAATGCTGGAATATTTGCCAAAAGGTTTGGAAATTCTTTGCTAACTCCCTAGGCATCCAAACTGATTATAT
TCCTCCTAGATATATGATTATGAGATGGTGGGAAAACAGCTACAAAAATAAGGCCCATAAACTTATTCTTCAATCCACTC
CAATCTTTATTTATTGGAACTTGTGGAAGAATAGGTGTGCAATAAAATATGGGGGCAAGCAATCTAACATTGCAAGGGTC
AAGTTCTTGGTGTTTAAGGATTTCAAGTTACTACATACTATTTTTCCTTACATTACTTGGCCATCAAGCTGGATGGAAAC
TGTCATCCTTATTGACAAATGCTTTCATGAAACCAAGGTCACTCTTGTCCAATGGATAAAACCACCAGAAGTGTGGTTTA
AACTCAACACAGATGGAAGTGCATTGGATAATCCAGGTAGCTTAGGACCAGGAGGTATTCTCAGAAACTCCAATAGAGAC
TTAATATTTGCTTATTATGTTCCTTTGGGGCATGGCACCAACAATCAAGCAAAAGTGGAGGCAGCTATATTTGGCTTATC
ATGGTGTGTTCAGTTGAATTATCAAAAAGTGGTACTGGAAGTTGACTCACAAATGTTGGTGGACTGGATTTTGAACAAAT
CAGCCCCTCCTTGGAACATCTCATCACAAATGCAGCAGCTTCACACCCTTACCACTCACTTCTCACATTTCAAATGCATT
CACACACTCAGGGAAGCCAACTTTGTGGCAGATTCACTCTCCAAACACAGCCATCAAGTCACCAGTCCACAACTATACTT
CACCAGACAGCAAATTCCAAAAGAGGCAGCAGCTTATCTTCAGCAGGACAAGGCAGGCATGGAAAGTTTCAGAAGAAAGA
AAATGAAAAGAATTAAGAAACCCCCTTGACTTACTCAACAGCATGGTGGACCTATGAAGGAGCTTGAACTCCAAATGGTA
CTTTTTGGTGATCTATCAGTCATCTTCACATAGGCTATCTCTTTTTAAGTTATAGCTTTTATGAAGATATTTTCTTTTTC
TTGTAAAGGGAGAGTCTCCCTCATTTATGCTTTCCTAGATTATCTGTATCGAGAGGAGTCCTCTCACATAGGTGCTTAGA
TGATAGACTTCATTTCTAGTATGGGGAAGAGTTGGAGAACCTTAGTAGGCTACCAACTGTTGAACCACCATAGGATAGAG
GTAAGCTCTATTCCCCCCCCCCCCCTTATTTTGCCTTGTTTATCTATGATAAGGCCTGGGGGTGTTTCCCAACCCCTAAA
AACAGGCTTTCTCTCCTAATTGAATCTAAGATTTACATGTAGACATGGACATAAACTAAGACATGCTTAAATAAGTATCT
TGTGGTGTTCAAAGGCTTCATGTATAAACTATATTTTGAAGTAGTGATATGATATCCCTTCATGAATAGCTTGACTTGGT
AAGACAAGACATGGTATCTTGAGATAGTAGAACTCATGGATAGCCTTGGATTGAGAAATAGTACCCTTCCAATGTAGCTT
GAACTAGCATAATAGAATGCTTGCATGATAGCTTGACTTGATGAAGCCACATCACTTATGATAGCTTGGATTGAGCAATA
GTACCCTTCCTTGAGTAGCTTGGACTTGCATGAGAGTATGATTTCCATGATATCTTGGTCTAGCATAGTAAGGTGTTTTT
CCTTGATAGCCTTGAATTGGTAAATTGTAACCATTCATGAGTGATGATGTGTCTTCGACTAGTATAGAGATACTCTTCCA
TGATTAGTATGAATATGAGAGACAAGTCCCTAATCAAAGTAGTATGTTTATGATGAATTGAAATTACTTCAAGGAAGTAT
TGTAAGTATGTTTCAATATGATATTGCTTGTATGATGTTAGCTTATCTTGGATTGTCGCTTGAGTTGCCTTCCTTTATAT
GTTTGACTAAAGGTGAATGTTCCCTTGTCTATGAGAAATGAGCTAAGGATGAGATCAAAAGATAATGAATATGAATGAGG
ACCTAAAGTGGTTTGCTTAGCATGGGTGAGATTTATGGGATCTTATCCATGCATTGCACAAGCATTCTTGGAGGTTACTT
ATGAATTGTTTCTCTTATATTATGTTGATCTAGATGCATTGATTCTGCCTATAACTATGTTGTTATCTCTTATTCTTATA
GCTTATGTCTTATGATGATGTCCCTTATCATTTTTGTACATGTCTTATGTTGACTAATGCCTACACTATGCTATGTTGAT
GATTTATTCTAGCTATCTTATTTAGTACATCTTTGTACTAACGCATACTCTTGCCTACATTCTTATCAAATGTAGGGTCT
GGTGATATTGACCTCCATTCTCGTGGCTAAGATCTTAGTATAGCAAGGAGTGAAGACTTGGTTAGTCCTCATAGCATCGA
GGGCTTGATTACTTTTTTCTTTTATGTTATAGAACTATTGTATGGGCTGTGTCCCAAGACTATTCATGTTTAGATGATTT
GATACAAGTGTTAAAAGACTTCAGCTTCGTGTTTTGAAACTTTAATTGTATTGGAAAATGTTTTTAATTTCTGCACTTTT
CTATTATCTTATGTTATGATATGTTAGGTGGCTTGTATGAGGCCTCTCGGGGTCTTTTACACCATGTTACATCTAGGGGG
TACCCCTGGGTCGTGACACATATATAGACAATTGTGTGAATTTCAAAGCATACTCCCTCACACCCATACATCCTTGACGA
AGGTTGATAAACTCAAGCCTTTTCTTCCCTCATCTCAAGGGGAAAGAACCTATCAAGAAAAGTGGCTTTAAACTTCTCCC
AATCAATAGTACCCGCATCTTCCGGTCTCCTTTCTTTCAATTGGTTGAATCAAGTTTGAGCAACATATTTTAGTTGATAA
GTGTCCAACTCCGCCTTTTCCACTGGCGTCACTCCCATGATCATCAAGACCTTGTAGACCTCATCAATGAACTCTTAGGG
ATCTTCCTAAACCTTAGAACCATTAAACTACGAAGGATTTATCGTAGTTAACTTCTTCACTCTAGATGTCATTGTACCTA
CATTTGGGTTCACGGGAACCGCAACCTCCCTATTGGCTTGGGTTGTCACGACTTGATCCAACACTTGAAAAACAGTCCTA
AATCCGCATTAGTCACTTGCTTCGCCAAAGGGTGAACCGAAACTTGAGGAGCTTGGGGAGAAGCTTATTGTTCTGCATTC
TCCCTCACATTCCCCCTAGTATAAGCTCTTTGAGTTGTCATATCCTATAGAGAATTGGATAAGGATTAGGAGAGAGACCT
TATAGAGTTAAACTCTATCGCACGACTCTAGAATAATAAAATAAGTGGAGTTTTCTAATCACTTTGTAGCCACTCATTCA
TAAATGTGGTGTGCTTAACACTCATGAAGAAGACTCTACTCGACGTGGCTTATGAGACATCCTAGGAGCATTCTAAACCT
ATTGCTCTGATTACCAAGTTTGTCACGGTACCTCTTAGATGTAACAATGGTGTATGGGATCTCGAGATACCCCATACAAG
CCACTTAGCATTCATAACATAAGAAATTGAACAAAATAAGTAAAGATAGCATTTCAAGTCCAATAGTTTTATTAAAGTAA
AACGGAAGTCTAAAGCTCTTGTCTCATTAGCAATCTAGTACAATAGAATGAAATTGGGCCTAGCCCATACATCATGTCCA
AAACTGAAATACAAGAAAGAAAACTGAAACAATGAAAAATTCATCCTCGAAGCATGAGGACTCACCAAAGCTCAGGAACC
TTGCAATCAACCACTAGCCACAAAACTCAGAAACTTGACTATCGGACCCTACATTTGGGGAAATGTATGCAAGAGAATGC
GTTAGTACAAAGTAATGTACCAAGTATGATAACTATGCATAAAACATTTAAATCATACTAAAAGAGGTCATTTCATGACA
TGCAATTGATCAAGCTAAAACATGATATAAAAGGGTTAGAAAACATAAGTCATAAAACATAGTCAATGAAAGTTAATCAT
CATTTGAAGCCTTTGAAAACATATGAGATACTTCTTGAAGTAACCTTAGTTCATTATTATTGTGGGAATTAGCCTTAACC
GACATAGAGACCATGTGAGCTATAACATGATTTCCCGGTGTCTCCCACACTGAAAAGGGTTTTTCTACTTTCCAAGGTAA
GGACCATGGACTTCTAGCTTAGGTGGATCCACTAGCTAATGTCTATCTAGACAATCATCCTATGGGGGCACATACGTAAG
GGATACGGATATTGCTTCTAGAAACCCGACCTCTACTAACGGAAGAGCTTCCATCTCAATATCCTCTCAGTGTTAATATT
AAATCCCATAGAATAGTCATTTCTTACTTGTTCTTATTATCCATGGAAGGCCAGGTCATCTTGACAATCCAAGCTAAGTC
ACTATCCATGGAAAGGTATCATTCAATAACCAATCCAAGCTAAGTCATTAGGATAGCTCTTAATCTATGATTCAATTACG
TGAGAAGACCTTTCAACCCTAGAAACCTTATTATGTCAGAGAACTTTTCACAATCATGCTTTGATGTGTATATGAGAAAA
TCCTTTCAACAACACAACCATAACATAATCATTTATATTTTACTCTCAAAGCATCCTTAAAAAATTTGTATAGATTCATA
AGAACATGCACAATTCAATAATTTACCTTTTAAGGTTCAAAACCCACTTTCAGAGATTTAGAAAATATGGTTTAGATATG
GATATCATCATAAATTCATGTTATTCTATCAATATATGCTTGATTTCATAAAACCTTCCTTCGTAATCAAAATCCCATAT
CATATGATCATAACTTGAAAATAACATGGGGATTTGATGGGTTTATATGGGAATCATCATAAAATCGTAGCATCAATTCA
TTCGTAAGAGATCATAATTCAATAATTTAAATCAATAGTCAAGAGAACACATAACAATTGAACAAAACCCTAACTCAATT
AGGGATTTCTAACTTTGAAAATAGGAGAATTTGGGAACTCCGTGAATGGAATGAATCTATGGATGAAAACTATCATACAT
TGAAGCCAATTGCTTATCTTCAATGGAAGAAGTGAGACTTGGTTGGTAACCCTAGGTTGAATCGTTTTTCTTCAAGCTTT
CTAGAGAGAGAAATACTTGAAAGTTCTTCTTTTACAAATTTGAGAGAATGACTTCTATTGAGGGAAATTTGGGGTTAAAA
CGTTTATATAGGGGTCTAAGTGAAGGGTAAAATGACTGTAACACCCCGGAAACTAGTAGGCTTAACTAGAGCTTTTCGTA
AGTGTTAGAGTAGTAAAATTTGCTTCTCAAACTTAGAATGAAGGGTTTAAGGGTTAAAAGTCAAGGTACGACTCTCCAAG
GACCATCCAAGGGTCCTTGAGGAGGACCCTAAAGCCTAACCTCAAAACTACCTAAAGAAAGTGAACCACGAATGGGACCT
ATGGGGCGTAAGTCCATCCACGCCTCATGGGAGAGGCTCGTGGTTCAAGGGAAATTTTCAGGCTTCAGAACCCCAGCCCA
CGGACTTGCAGGATGCCACGTGAGTCCACTCACGGACCGTGGGTCATAGGTCGTGTGTCGTTCCTGCAAATCTGTCCAAG
TCAGCCAAGTGTAGAAGTCTGTAGGTAATTTTCTTTCTAGTTAGTTTAATGTAGGGTAATTTTTTATAATTTTAATGGAC
CCATATAAGTGTTTTTAACAAATTAACTAACCCTTACACCTCATAAATCCCAAGACCTAAATCCATAAGTAACTTTTCCC
CCAAATACTCTCTCTAAACTCCAAGGAAGAAAAAGAAGAAGAAGAAGAAGAAATTCAAGCTAGGGTTTGAAGTAGAAGCC
ATTTCAACTCAATTTCGTGGGGATTCTTAATCAAGGTATGGTAGTCTTTGATCCATGGATAGTTTTCATCCATGGAGTCC
CTCCAAACTCAATTTCAAAACTTGTAACTTTACCCAAAAAGCTAGGGTTTTACTCCAAATCATGGATTCACTTCAAAAAC
AATTCTAATGGTTTAATTGCTTTATGTTATGATAAAATTGATGATTTACTACTGTTTTTATGATGAATTCCTCAATAATC
CATGAATTTCCTTAATTTCTCGAATTGGATCTTAAAGTGTGGATATTGGTTGATACTAGTAGAATGTTATCGAATTATGA
ATGTTATGTATGGATTACTTGAATTATGTATAAATTGAACAATTACTATGGTTTTTATGTTGAATTTCCCCCAAGAAACC
ATGAAATCCCCATGTCCCAAATCTTTGAACTTGTGATGTGAGTGAATTGTAGGAAGATGAATATCATGAGAATGTGCTTG
TAGTTGTTGAACTATTTGAATCATGTTATTATCCATGTCTAATTTAGTAATCCTATATGCATTGATGAATCATGATCTAT
GGTCCTTTAAGGGCATTCTATGATAAATATGCATGGCTATGAGATATATGTATATAATTATGACTATGATGTAATTGTGT
TGTTGTTGAAAGGCTATTCTCACACGCACACACTTATGAATGAAGTTCTATGATTATGATAATGATGTTGTGTTGATTGA
AAGGCTATTCTCGATTATACACTTATGAGTGATAATGACATGTTGTGGGAGGATTTCTCACAATATGGGGATTAGGATGA
AAGGTTATTCTCACCTATTGAATCTATGAGCTATCCTATGGATGAATGTCGGGTTGTGATGGATATTGATAGATATGGAT
ACTCATATGTGAGTTGAGGGAGGGTATCAAGTAGCGATCTCTTGGGATGGATACTCATACGTGAGTTGAGGCAGAATATC
TAGTAGATATCTCTGTATCCCATTTCTCCCATAATAATAAACTAAAGTAATGTAATGATAAGTACTCCGTGGGGAAATAA
TGCTAAGCACCAAGCAGATATTGATTGAGATGGAAACTCATACATGAGTTGAGCTGGGGTTTCTAGTAGCAATCTTTTGA
GATGGATGCCCATACGTAAGTTGAGGTGGGGTATCTAGTAGAAATCTTCTTATCCCATAAACTATGTGCCCTCATAGGTA
GACCACCCTTTCTGGTGTGGGTAACATCGGATTCCGTGATTTGCTCACATGGTCTATGTAGGTTAAGGGTTACCCCCACA
AAGAATGATAATGAAGTATTACTTCTCAAGAATGCAATACTTAGTGTGGATGGGAGTATGGAACTTCATCCATGCGTTGC
ACAAGTAGGCTTTAAGGATAGTTATGGTGTGTTCTGTAATGTTATAATGCTTTGTGAAATATGCTTATGATGATGCTACT
AAGTATGTTGACATAAAGGCTAAATGTAATGAAGTATGCTTAACGTGGATTGTTGTTATGGGTTTCTTTCCTTGATACGA
CTTAGTAAATGTAAAGGTTTCCTTGTTTATGAGTATTATATGATTATGATGGCCTAAAAGTTGTACTTAGTATAGATGGG
ATTATGGGATCTTTATCTACACATTGCACAAGTANNNNNNNNNNNNNNNNNNNNNNNNNNNNNNNNNNNNNNNNNNNNNN
NNNNNNNNNNNNNNNNNNNNNNNNNNNNNNNNNNNNNNNNNNNGACAAAGTGCATGATTTTCAACTAAAATGTCCTTTTG
AGCATGTTGTCAAGGACTTTTATGCATGGCTATCATACTTAGTGCATGTTTGTACTAACCCATGTTTTCTACATTTTTCA
CAAAGTGTAGGTTTCGGTTATGAAGGTAATCTTCTATTTGTTCAAGCTTGGATCGACTATTTTTCTAGCTTGTGGTGATT
CCTCATGATTCGAGGACGTATGAGTCTTTAGTAGTTTCTTTCTAGCAGTTCATGTTTCGGATTATATTGAAAGGGTTGTG
ACCCTATTTTTTATTCAAAGATTGTATTAGATGGCTACTTGAGACAAGTTAGACTTCCGCTTGATTTTATAAAAGGCTTT
GATTGTATGGATAAAGTATTAAAATTTTTGCGTCATTTCTTTTATCGTATGTTATGACATGCTAAGGGATTGTATGAGAC
CCCTTCGGGGTCAAGTACAGCTTGTCACGTCTAGGGGGTACTCCTGGGTCGTGACAAACTTGGTATCAAATCACAAGGTT
TAGAATGATTCTAGTACAATGTCTCATAAGCCACGTCTAGCAGAGTCTTCTTCGTAGCCGACACTCGATCGATAATGAGT
AAGTTTGTGTCGGGGGTGACCGACTTGATAGCAAAAGAATGTAGTATGGTTATGCTTGAGAATGGTATGAATATTGATCG
TCTTTGTGATTGTTGTCACACCTCAACCCTAGGTGAGGCGGACAAGTACCTTATGAACACATGCTTTACAAGTGACCTAT
GATGAGAAAGTAAACTACTATCTTGATAGATTTACTAATGAGAAGCTTCATATACAACACATGTCGACTAGCTGAACCGA
TACATATGACAAGTGAAACGATGAATACAGATGATAGCTTTACAATGTCTACAAAGCCTCTACTGGAATCCATGAATGTA
CCACTATTAATATATGCATAGTAAAGACTCAGAAAATCCCCGAATCAACCTGGAGCTCACTAACAACCGTTAAGTATCAT
ATGCTTCTATTGGGGAGATCTACTAGTTGACATGTACGTGCAGCATGAAATGCAGCGTCCCCAATAAGGGATGTCAGTAC
GAAAGAATGTACTGAATATGTAAGGCATAATACAACCATATGTAAAATGAGAGCTCAAGTGAAACCAAATACCAATAGAC
AAGGATTAGAGACCACCTTTGCTTATACTTGTGTAATCATGTCTGTTACATTCTTTTCTTTACTTTTCTGTGGATTATAA
TATTTATAAGACATATGATACAAATGACTAGCTGATCAATGGTAGAAGAGGATGACCCATGCTAGGCATTTTAACCCCAG
GGATGCTGTCCTCATAATTCCACAAATTGGGATCGGCCCATGATAGGCTTTCGCCCCTGAGCTTCCACCCTTCTATACCA
ATTGGGATCGACCCATCCTAGGAATTTGCCCCTGGGCTGCCACCCATAATTATACAGATTGCTTCACTTAGATTCTTTAA
TCTTTGAGTTTCTTGTTTTGATGTTCATAACTCTTTTGAGATTATTCTTTTGATGATCATAACTCTTTTGAGATTGTTGT
TTTGGTGGTCATAATCATTGTTGAGATTTAGAACTATGGACAAGTAGTAGAAGACATAAGAATATGGACTTACGATAATA
ACAATGACATGGGAAGCAAATGTGACACCAACATAATACTTCGGAGCTTATTCACATTTTGACATCTCAAATTGAAGCAC
ATATCAAATGAAGACATTTAACATTCAGCCAAGAGATTTTAAATCTATATGATAGATAAATACTCACTAACAAATATCAA
TTACAAGGTATAAATGAAACTGGAACAAAGGGAGAACGTGGGCAGATTCAACTTAAGGACGGATATATATCCCATGTAAG
TACATATAAAATGTACAATAGAGCAAGTAGGGATCTTGTGAGGTAACATTATAGTCTAACACAATGGGAGTAATGACCAA
TAAAGGGAGCATATGAACATGTGAAAAGATGACATATATGATGGAATAGACAATTGAAGCAAGTTGGTAAGATATGAGCA
GAATGTATATCCAACATATAAACATATGTACCATGTGTAATATAGAATCATTTTGATTTATATAACGGAAATATGTGCCA
AGGGTACTTTGACGATGAAACAAGTTTAAACCTTGCATGCTAATACTTGGTAGAATAAGCACGTACATTTAGTAATAAAA
TCATATTAGAGTACTCACTTTAATGCTCTAGGGAGTAGGAACTGCAACTATGGATCAGTCACTACCAAGGGCACTTAGAA
AGCTTACTTTGTAATACAAGTGTTGGATTCATGACAAAGAAGTAGGAAATCGAATAACCTTACATACCTTATTTTCTGAC
CAATATAACTATCACGATTCAGCCTCCCTTTTTGGTGCTAATCTACAATATAAGTCATGTTTAATCTAATGTTAGTATAT
AATCACATTAAGGCCCTCGAAAAATAGTAGCTAAACACTTGATGGAAAGTAGGCCCATACAACCCTTACACAAATGGTGA
ACCACCACACCCTTCTTCTATACATTAATACAACTCCATACATCCTTTGCCAAGATACCCAAGTTGTCCCCAACAACAAT
ATACATAAGGTAGCCACTATCAATCCCCAAATATCTTTCAGCATAATAGGAGAATATTGAACTCAAGGATTTATAACCAT
CCATGAGTTCTTGACAAATATATACTAAATTTTCCACCCAAAACCTGTATTTAAAGAGAGGAAAAAATGGGTAGTAGCCT
TACCTTAGTTTATGGAAATTTATCCTCTAAACTTGTACTTCAAGAACTGAAACTCTCCTTCAAACTTTTACTTGAAAAAG
GGGACAATATTCAAGAACCCTAAGGTGTTTTAGGGCTGCTGTGTTAATCTAAGAAAGACCAAGAGAGAAACTTAATAAAT
CTGAAATTTTTCAAGTTAAAAATGAAGCAAAATATCTGATCTTTATCCCTTTAAAAACGAGGTGCATTGGCCGACTTTCT
TGGCCAATTTTGGGCCATATATTGTCAAGTAGGTGACCCACCTACTTGGCCTTTTAACTAGGGTCTTTGTTACTTCAACA
CTTGTTGGGCCTTGCTGCCAATTATCCCTCTATTCTTGTCAATTTGGGCCATAATTAATGCAAGTAGGTGATCCACCTAT
TTGGACTTTTCACTTGGGCCTTTTTTGGACTCAATAATATTAGGCCTTGGCTGTCCATTTCCCCTTATTCTTCTAATCAA
CTTGGGCCAGATTAATTCAAGTAGGTGGTAGTGTACTTGGTCCAATAACATCGTCAAAATAGTCTTAGTAGGTAATGCAC
CTACTTGGTCTTTTGGGTTGGTCAATAAGTCAAAGTAGGTGATGCACCTTGTAACACCCCGTATCTGAAAATAAAGATTT
CAGATTTTTGGTGTTACAGGTGGCACTCACGGACACCATCCATGGACCGTAGATGGACTCACGGTCCGTCCTGCAGGTTC
GTGGTTCGTGACAGAAAACTTTCTCAGAACTCAGTCAGAAAATTTAGCTAAGTGTTGACCCACGGCCGGACTTACGGTCC
GTAAGTCAGGTCACGGACCGTAGTTCGTGTCCGTGGATCAATGCCCCAAAACCCCAGCTTCAGTCCTGAACTACGGTCGA
CCAGCACAGACCGTCATTCGAACCACGGTCCGTAGGTCTGACCGTAGATGAGGATCAGCAGCTAGTTAGCTGAAAATTCT
GATGGGTCAACTTCATATGGTCATAACTTTTAGTACAAAAGAATTGTGTGTCCCATGACCTATGATATGATATATAATTG
AATTATCTTTCCAACGCCACCGATTTTGCTAAAATCCAACCTCCGAGTAAAAAGTTATGCCCGTTTTAGTGAAGCCCTGT
CAGGCAGGCTCGATTGACGGACCCAATCTACGGACCGTCGATTGAATGACGGCCCATCAGTCCATTCCGTCGATCACTCC
GACAGCAGTTAATTCAGGGGTCTTTTGGTCTTTTCCTATTTCGTTTAACCCCTAAGATACGTCGTTTAGACCCTAAATCA
TGAGGTTTTAATCAGTTTAAGCCTAGAAACATAACTAGAACTTACCTTAGTCAAAATCATTAATCAAACTTAGAAAATTA
GAAGCAAGAGAGGAGAAAAAGGTCAAGAACCCTAGTTCAAGAACGCAGCAAGGTTCCATCAGTTCCAACCCCGAAATCGA
AAGATTTCTCCGTGGAATTCATCACCAGGTATGTGGGATTTCACTAGTGGGTTCCTTTCGCCCAGTAGGTCCCTAGAATT
CAGTCAGATTCTTGATTCCATGATTCTGAACAAACCTAGGGTTTCTAGAATTACAGCAGATCATCATGAATTAGTTATTT
AAATGTTCCAAATTAGATTATCATGTTATTGCTCAGTTTCTTACATAAACTTCAGAACCCTAGCTATGTATTTCATTAGT
TCTTGAATTACACATGCTAGGTCAGATATTTCAGTTATTCAGATATACATGCTCCAGTTTTATGCCACATTATCAGTATA
TTTTAGCATAAACCCTATTTTGAGTTATAAATCATGAGAAGCTTTTCTTTAAGACAACACTTGAGTTTTAAATTGAGTTT
TTGAGAAAGTTAAGATGAGTTTTGAGAAAGAACTTCTAAAACATGATTAGTATGACAATTGAGTAGGTCATCAATGTATG
AATAGTATGGTATCTAGATATACCATCAATGTTTATGCAGTATGACTTCCCAAGTCATCAATGATCATAGTATAAATGAT
GTTGAATTGTTTTCTAAAAAGGAGTTTTCAAGTATGAGTATCTACATGTCAGTATTTTGAGCTATTCAGTATTCCAGTCA
AAATATATATTCAGTTATACATGCCTCAGTTTATGAATGCATCATTATCAGATTAATTGTTGCATTCTCAGTTTGCATGT
TCAGTTTCGAGCTATCCAGTATTTACAGAAATTCATTCATAACTAGTTAACCACTTAATTCATTGGGAGTAGCATAATAC
CGAGTTGGACTAGGGTTTCAGCGTACCCATATAGTCCCAGAACTACGAGCCACGTAGGTGTAAGTTCCCTCTGTGGGCCA
CATCAGTTTAGTGATCACGCCAGCATGCCTCTATACCTCTGGCAGGGTATATTGGGTCCTCTCGATGGGGCGTATACATC
GGACTCCATATTTAGCTCATGTGGTTTTATGTCGGTTATTAGTAGCTCCCACAGTTCAGTCAGATTCTATTGCATTGACC
ATTTATCAGTATATTCAGTATTCAGTCTCAGCATGTTATAAATTGGTCATTGATCAGTTAGCTCAGTATTCAGTATGTAT
ATCATGTTCACATTATTTCATTGCTTTATTGCTTTGTTTAGTTATGTGTTCTTTCAGCTTTACTCTATCCTGCATGCTCA
GTACCTTTCAAGTACTGACGCATACGTGCGCTACATCTTCTCGTGATGTAGGTTCAGGTTCTCAGCATCCAGATCACGCG
TAGATCAATTCTCGATCTTCAGTTCAGCAGCATCAGTGGTGAGTCCTCATTCTTCGAGGACTAGTGACATGTTATCTTTA
TCGCTTTTAGTCTTTAGTTTCAGTTTTGCTAGTTCTAGTTGGGGCATGTCCCAACATTTCTAGTCAGTTTAGAGGCTTAT
TTCAGACATAGTTAGATCTAGCTTAGTACTTGAGTTTGATAATTCTTTTGTATTAAACTCTCAGATTTGATATATTTAGT
TATAGTATATGGGTATTCCCCATCATTTCAGATTTATTTATGAATTAGCTTCCGCATCAGTTTATTATCTTTAGTATGCT
CATGATCATGCCAGCAGGGTTAGCTTAGGATCACTTGTGGTCCTAGGTCCCGTGTCCGCGTCTCGGGGGTAGCTCGGGGC
GTGACACACCTACTTGGTCCTTTGGGCTGGTCAATAAGTCAAAGTAGGTGATGCACCTACTTGTCACCTACTAGTTTAGT
AAAGTCAAGCAAGCACCTCAATATTTTATTCCATTTCTAGACCTTAATACCTTTAACTTTACTTAAAAATTATATACAAT
ATGTCAATTTAAATTTTAGACTCGAATACCACCTTATGATCTCAAGTTTAAATACTTCCATCGATTTAAACTTAATTGGG
TCACATTAAAATCTACGGACAGTTCACTTTAAACCTATTTTACTGTCACTAGTCGCATAGGAAACCGAGTCCATAACTAT
ACCACAAGGCAATTTATAAGCATCATATAAATAGAACTAGTACATGTAGAATATAGGGTGTTACATTCGTGCTCAAGGTA
TTGAAAAAGAGAAGATTGAAGGAAGGTTGAGGGAGAAAAAGAGGTATAGACTTGATGATAATTCTCCAAGGTTTAAGAAA
GAAAGGGTGTCTAACCCTAAGTCTTGTGAAGGGAGTGGTAGGTCTCTATGGCCGTATTGTCCTAGGTGTCGCAAAAGACA
TAAGGGTTTATATTTGGCCAGTATGAATGGTTGCTATTGGTTTGGTAATAGTGGCCACAAAATAATAGATTGCCCGATGC
TTACGGCAAAAGGGAGAGAGGCCAAGTAAGCCTCTCTTAGTGGTTCGGGTACTGTAACAACTCAGAAAACTAGTAAGACC
AAGCTAGAGTCTAACGGAAACTAATAGGTAAAACTAGAGCCTAACGTGTGAGATTTTGAGTTTGATGTTTGGTTTGAGGT
TGCATACTGACTTCCCGAGCTTAGGTTGAGGTGTCTAGGAGTTAAACGTCAAGGTAAGACCCCCCAAAGACTAACTAAGG
GTCCTTGGGGAGGACCCTAAAGTCTAACCCCCAAGGCTTCCTAAAAAGCAAGAAGCTATCAAGAAAATGGTGAACCACGG
ATGGGACCTATGCCCCGTAGGTCCATCCACGCGTGGATGGCCTCCGTGGGTCAAGGTCCCAAGAGTGTTGTTGCAGACTC
AAACCACGACCCCACAGTATGGGTCATGACCCCATCCATGGTCCGTGGATGGGGGTTTCGTGGAACACACCTGTAGACTA
CCTTAGCCTCGGCAAAAGGGTGGTTAGTTTAGGAAATTCATTTTCAAGTTATTTTCATGAGGGGTCGTTTAATATGGGTT
TATTTCATATATATAAAGTATTCTAAGGTATTAAACACCTCATTAATTCATTATAACCCAAGACCCCAAATCAAAACCCA
ACTAACTCCCTCTCCAAGAATGTTCTCTCTAGAACCTCCATTGAAGAACAAAGAAAGAGATCAAGGAAAGCTTGAAGGAA
GGAGCTTTTCAATATTAATTTGGTAGAATTCTACACCTAAGGTATGGGAGTTTTCATCCTTTGGAAGATATCACCCAAGG
AGCCCTTTCAAAAGTTTTTATCTCAATTCTAGAAAACTCAATTAGCTAGGGTTTCCACTCAACTCCATGGATTCCTTTTA
AATTTGCTTTTAAAGGTTGATTTATGTGTGTTTATGAATCTATGACTTATTTTATATGATTTTAACTCAAATCCTTCAAG
AATCCATGAGATCCCCAATCCTAGCTATGGTTCTTCTTTACATTATGTGATGGTTTTACAAATTGGTCCAATTGATTGGA
TGTGAGTTAATTATGATGTAATTGCGTGATTTAAGTATGAATCTACATGTATACTTGATTAACCTAATATTTATAAGGTG
AATTGATGTGATTAGGGCTATTCCATGAAAGAGGCTAATTGAGGGTTTATATGTGACCTTCTAAGATTGATAAACTTCTT
GATGAATTGCCTTAGATTAGATCACCTAGAAGTGAATTTCTTATAAGTAAAGCTTGTAGATATGAACTAACTTGATTCGG
TCTTATATGATGAAGCATGGTTGAAGTAGTATTGAGATTTAGTTTACTTGATTATATATGACTATAATTAAGTAAGAATC
AAGCATGTGGTTAGACTACCTTGGGAATTAGGTTTACATGATGACCATGTGAGGTTTTGCGTGAGAGTAATTCTCATAAT
ATGAAGATGACTCCTAAGTCTTCAAAGGTAACAGCTAAAATGAATGAACTATGAATATCAAGGCTTTAAGAAGAAAGCTA
TTACGCATGTTGAATTGTATATGGTGTTATTGTGGAAGGACTTCACCTACATGACCTATAATATGATCACATGAGTTTAT
GCATGAATTGAATTGACCACTTGAGTCATGGTTGTATCTATATTTATTGTATTGAATGCTAGATGTATTAACTCAATATG
ATCCTTGTATGCAAGATAGGAGGTGTATGCATGACTATGATATGACTAAGGTATTGATGATTTGTTGAATCATGGTATTC
CCTTATCTGATGTGCTAATGATATATGTTTGGGATGAGTTGATCCATAGCCCTTGAAGGGTGTATTATGAAGGTTTGTAC
ATGTTGATAAGAATTGTGTATGAACTTATGATTCACTTAGAAAGTGAAGATCCTATGACTATTGTATAAATTGAGGTATT
GTTGAAAGGTCATTCCTCCCTTGCCCTTACACTTGATTATGTATGAATTGTCTAGGATGATGATAATGTTGTTGTTGTGT
CATTACAAGGACAATTACACACACACACTCCATGCATAAACATGATTATGATATATCAATGGTGTTAATTGAAAGTATAG
TTCTCATATGCACCTCTACACATTATTATGCATGAAATGTACATGACTATGATGATCTTATTGTGTTGATTGAAAGTACA
TTCTCATGAGAACATATGATCTTGGTGTGAAAGGTTTACTCACAAACTAATGATGATTCTAAGGTTGAAAGTCTATTCTC
ACCTAAATGAGTCTATGAGCTATATTATGAGTTGTATTGAATGAATGCAAAAGTGTTCCTTCATACATGTAAATGCAATT
CAAGACTAATTATGTATAATTTGGGAAATAATGCTTAGCACCGAGTGGATATGGAAAATGAGGTAAAGGCCTTCCCGTCA
ATTCAGTAGGTCGGGTCTTCTACACATGATCTCATGAGATGGAAGCTCCTTCGCCAATACAATAGGTCAGGTTTCTATAA
GCAATCTCCATATCCCATAACTATGTGCCCACACAGGTCTTTAGCTAGTGGATCCACCTAAAAGCTAAACATGTTAGTTC
TACCTTAGGAAAGTAGGACACCTTCTTTCGGTGTGGGATTACACGACACCGGATTCCATGTAGCTCACATGGTCTATGTC
GGTTAAGGTTATATTCCTTCTAATGAACAAGTGACTTGAGCAAGTGATATGAACAAGTAACATGAACAAGTACATGGGTT
ATTTACCATGGTTCCTTAAGAGGCTCTACTTAGTGTGAATGGGGGTATGGGACTTCATTCATACATTGCACAAGTAAGCT
TTGAGAGTGAGCATGGTAGGTTTCCCTTATGACATGATAATTATGAGTTATGTATGCTTTATTATGAATTATGAACATTG
ACTATGTTTATGACTTCTTAATAGGTTTACTTAGTGTGAGTGGGGGTATGGAACTTCACTTATACTTTGTACAAGTAGAC
TTATAAGGGGGTTGTGGTGTGGTATCCTTATGCTATGAAGATATGTGAATTTATGTATGCATGATATGGATGGTTAATAT
GAGTGACTTTACTTATTACAAGTTATGAACATGAATGTCTCTTTGTCTATGAATGATGGTTATGGCTAAGGTCAAGGTAT
GCTATGCATGATCATAGTGACCTAGACGTGATACTTAGTGTAGATAGGATTATGGGGTCCTATCTATGCATTGCACAAGT
AGAGCTCAAGGTTTCTTATGTGATGATTCTATTATGATGAGATAATCTTGGTATTTTGGTCTATGTGTATGAATTATGCC
TTGTGAAGATTGGGATATGTATTATGCTGATGTAGGAGACTATGCTTGTTATTATAATGATATCTCTTATGTTATGATGA
AATGTATGTGAGTTGCCTTATGGGTTTCATTCTCCAACTATTTCAAAGATGATGTTCAAAAATGGCATTTGGCATGATTT
CAAATGAAATGTCCCTTATATGGATGTTTTAAGGTTTTTGTGCATGGCTTCCATACTTAGTACATTTTGTGTTAACCCCA
TCTTTTTACATTTTCTATAAGCGTAGACTTTGTAGATATTGGATTCCATCCTCGTGGCTAGGACTCTAGTAGATCAAGAA
GAAAAAGATTGGTGAATCCTCATTGTATTCAAGGGCTCGACCATATCTCCCTTATGTCTTTATTTTTATGTTTAGACTTA
TGTAAGGGCTATGTCCCTAATATTGTATTTCAACAGTTTTAATCAAAGTGTTTTATAGATGGTTTGAGACATAGTGTCAA
ACATTCTCTTTCATTTTATAAGAGACTTCGATTGTAAAGAAAAGTTTTAAATTCCACACTATTTTCCTATGCTCTTATGT
TCAAGATATGCTATGAGGCTTGTATGCGAACCCTTCGAGATCAAGTACGTCGTGTTATGTCTANNNNNNNNNNNNNNNNN
NNNNNNNNNNNNNNNNNNNNNNNNNNNNNNNNNNNNNNNNNNNNNNNNNNNNNNNNNNNNNNNNNNNNNNNNNNNNNNNN
NNNNNNNNNNNNNNNNNNNNNNGATGTTAGCCTTAGTAGGGGTTTACTTCCAAGGGGGACATGGTATGCTTTGATAGAAA
GATTGTTGAGAGTCACGGTATCCTCATCTCTTTCTTCTATTCTATTCTGGCTTCAGACAAAGAGTTCCTTCTGACTTTTT
TCGTGATTTGGAGTCATGTGTGATTTATGTGTTTCTGTGATCTCCTTATGATATGCATGTTCTTGATAAAATTCATGTTT
AGTAAGAAAATGAGTTTTTTTATGATTTATGTGTTCCTTATGTTGTTGTACATTTAGTATGAGTTGCATATATACTTCAT
GAGATGAATTGTTGAACATGCTTTAATGTGCTTTTGAGAGTAATAGCATAATTTGCTTCATGATACTGTGTTGAGCATGC
TTTGAGTTGGAGAAGGTAGTTCCTCCAATGGATTTGAGAAATGTTGAAATTTTCATGCATAATGGGCTGTTAGATGTAGT
TCTTACTTCCTTGTGTTGCATTCAGTATGTTGAGATGGAGTTAATGTTTCCTCCTATAAATTGTGTCTTATTTTGATGTT
TCATGTATGATGGGCTGCTAGTCGTGAGTCTTTAATTCCGTAAGGTGTCTAGATCGACATTCGAGGATGAATGTTCCGAA
GGGGGAGATAATGTAACACCCCAGAAACTAGTAGGCTTAACTAGAGCTTGTCGTAAGTATGAGAATCGTAAAATTTTCTT
CTCGAAATTAGAATGAAGGGTTTAAGAGTTAAACATCAACGTACGACTCCCCAAGGACCAACCAAGGGTCCTTGAGGAGG
ACCTTAAAGCCTAACCCCAAAACTGCCCAAAGTAAGTGAACTGCAGATGGGACCTATGGGGCGTAGGTCCATCCACGCCT
CGTGGGTCAAGGCCAATTTTCAGGCTGCAGAACCCCAACCCATGGACCTGCGGGACGCTACGTGAGTCCACCCACGGACC
ATGGGTCATAGGTCGTGGGTAGTGTCTGCAAATCTGTCCAAGTAGGCCAAGTGTAAGGGTCTGTAGGTAATTTCCTTTTT
AGTTAATTTAATGTAAGGTCATTTTGTATTATTTTAATGAACCTATATAAGTGTTTTTAAGTCATTAACTAACCCTTACA
CCTCATAAATCCCAAGACCTAAATCCATAACTAACTTTTCCCCCAAAATCTCTCTCTAGAACTCCAAGGAAGAAGAAGAA
GAAGAAAGTCAAGCTAGGGTTTGAAGTACAGGCCTTTTCAACTCTATTTCGTGGGGATTCTTCATCAAGGCCTGGTAGTC
TTTGATCCATGGATAGTTTTCATCCATGGAGTCCTTCTAAACTCAATTTCAAAACTTGTAACTTTACCCAAAAAGTTAGG
GTTTTACTCCAAGTGATGGATTCACTTCAAAAACGATTCTAATGGTTTAATTGCTTTATGTTATGATCAAATTGATGATT
TACTACTGTTTTTATGATGAATTACTCAAGAATCCATGAATTTCCTTAATTTCTCAAATTGGATCTTAAAGTATGGATAT
TGGTTGATAAAAGTAGAATGTTATCGAATTATGAATGTTATGTATCGATTACTTGAATTATGTATTAATTGAAGAATTCT
TATGGTTGTTATGTAGAATTTCTCTCAAGAAACCATAAAATCCCCATGTCCCCAAACTATGAACATGTGGTATGGGTGAA
TTGTAGGAAGATGAATATCATGAAAATGTGCTTGTAGTAGTTGAACTATTTGAATCATGTTATTATCCATGTCTAATGTA
GTAATTCTAGATGTGTTGATGAATCATGATCTATAGTCCTTGAAGGGCAATTTATGAGAATTATGCATGACTATGAGATA
TATGATTATGACTATGATGTAATTGTGGTGTTGTTAGAAGGTTATTCTCGCACACAAATACTTATGAATGAAGTATGAAT
GAATTTATATGATTATGATAATGATGTTGTGTTGATTGAAAGGCTATTCTCGATTATACATTTATGAATGATAATGACAT
ATTGTGGGAGGTTTTCTCACAATATGGAGATTCTTAGGATGAAAGTATATTCTCACCTATTGAATCTATGAGCTATCTTA
TGAATGAATTTTGGGTTGAGATGGATATTGATAGAGATGGATACTCATACGTGAGTTGAGGCGGGGTATCTAGTAGCAAT
ATCTTGAGATACTCATACGTGAGTTGAGGTGGGGTATCTAGTAGCATTCTCTGTATCCCATTTCTCTCATTATAATGAAC
TAAAGTAATGTAATGATAAGTACTCCGTGGGGAAAAATGCTAAGCACCGAGTGGATATTGATTGATATGGAAACTCATAC
GTGAGTTGAGGCGAGGTTTCTAGTAGCAATCTCTTGAGATGGATGCCCATACATAAGTTGAGGCGGGGTATCTAGTAGCA
ATCTCATTATCCCATAAAATATATGCCCTCATAAGTTATTAGCTCGTGGATCCACCTAAGCTAAATTAACAGTTCTACCT
TAGGCAAGTAGACCACCCTTTTCGGTGTGGGTAACACTGAATTCCATGATTTACTCACATGGTCTATGTCGGTTAAGGCT
TACCCCCACAATTAATGATAATGAACTATGACTTCTCAAGAATGCACTACTTAGTGTGGGTGGGGGTATGGGACTTCGTC
TATGCACTGCACAAGTAGGCTTTGAGAGTAGTTATGGTGTGTTCCGTAATGTTATAATGCTTTATGAAATATGTTTATGA
TGATGCTACTAAGTATGTTGACATAAAGGCTAAATGTAATAAAGTATGCTTAATGTGGATTGTTGCTATGGGTTGCTTTC
CTTTATATGACTTAGTAAATGTGAAGGTTTCCTTGTTTATGAGTATTAACAAAAGATGGGATCAAAGAATGGTAAGTATG
ATTATGGTGGCCTAAAAGTGGTACTTAGTATAGATGGGATTATGGGATATTTATCTATACATTGCACAAATACAACTTAG
GGTTACTTATGAGATGGCTCTATTATGCTATGATGGTCTATGTGTTGAATATGCTTGTGACTTATGATTTTATACTAAAG
TGCATAATGATTCTCAAACTTTTCAAAGTGCATGCTTTTCAACTAAATTGTCCTTTTGAGCATGTTTTCAAGGATTTTTA
TGCATGGCTATCATACTTAGTGCATTTTTGTACTAACCCATAATTTCTACATTTTTCATAAAGTGTAGGTTCTGGTTCTT
AAGGTTCTATTGGTTCAAGCTTGGATCGACTATTCTCCTAGCTTGTGGTGAGTCCTCAAGATTCGAGGAAGTATGAGTCT
TTAGTAGTTTCTTTCTAGTAGTTCATGTTTCGGATTATGTTGAAAGGGTTGTGACCCTATTTTTTATTAAAAGATTGTAT
TAGATGGCTAATTGAGACAAGTTAGACTTTCGCTTGCTTTTATAAAAGATTTCGATTGTATGGATAAAGTTTTAAAATTT
CCGCATCATTTCTATTATCTTATGTTATGATATGCTAAGGACTTGTATGAGACCCCTTCGGGGTCAAGTACTCCTTGTCA
CATCTAGGGGATACTCTTGGGTCGTGACAACAACGTAGTACAGGGTTAAAATAATTAGGAAAAGACCCAATTGCCCCTAA
AACTTAACTACCAATCAGGACATACGGACCCTGGTCAACGGACCGTGGACTGACCGACGGTCTATCCTGCACGGCCATCG
TCCATGGTCAGAAAGTGGTTTTTGGGGTCCTAACCTACGGACCCTTTACCATGGACCGTGGTCTTACCGACGGTCTATTG
ATCAGGCCGTGGTTCTGGACCTCTAGCAGTGAGTTAGGGTGGCCAACCATGGAGCACACCTATGGTCTGTGGTCCCATCA
ACGGGCCGTGGGTGACCTCCGTTGCCTAGCACCTACAACTTCTAAAAATGGTAACTTTGCCCTTTTTTCGAATCCAGGGT
GTCACATCAACTCAAAATGGTTTTAGAGAGATCAATCAGTATTAGCAACCATAGATTTTAGATTAAAACTTCAAGACAAC
AATATATATATGCAATACAATCAATATTAGAGTCGATTAATCAATACCCATTTGGGTTCTTACAACCCCATCTAGAACAC
ATACCCCTATATTAGGGCTTAGCTACTAATAAAATATAAAATAGAGACAATACTCATAAAAGAAAAGCTCAATTCCAATC
TAATTTGATAAACAAATCTTTAATTTCTTCTTTTACAAGTTAGAAAGTTCTTGCTACTTTTTTCTCAACTCTTCTATGTC
ATACAAATTTCATATCATAAAATATAACATAAAACATAACAAAAGTATTCCCCTAATTGGAAGAAATATAACCGCACATA
ATTTCACAAATCCCTAGTCGATCCTTGAAAAATTCCAAAGGAAACACTATTTTCTAAAATTACATTTTGCCCTTCAACTT
CCATCCTTCAGACATGTGAGACGCTGATTAGAGAAAATGGAGTGTTGGTTTCCTCTTTGCGTCAACCTTTAGTTCTTACG
AGAGCATATGTGCAGGGATTGGCGAATGTCAATCGGTTATTGTACCAAGCTAGTTGCATGCCATTACTGAGGAAGCATTG
ATCAATCCAAGTCGGCATTTATTCGGTCAGATGACTTTGGCTTCTTCGGGATCCCAATTTCAAATCGGTGTGCTTCAATG
TTTTTTGGCTTCAAATCCATCAAACTTCCTTTTTTCATGAAATACCTGCATTTAAGAGAACTAGCGCCTAAAACCCCATC
GATTTATATTAAAATATGGCAATAATTAATGAATTTGAGTTCAATGAGTTGGTAAAATACCAACACATCAAACCCCCAAA
TTTGAACTATTGGTTGTCCTCAAGCAAAATACTTACTAAGCGTAGGATTAAAGCTTAGCCACAACCCAAGATAGGATTTG
TATAATCACGTGCTTAACTTCTAACAATTAGAAACCCAAAATAAAAAGTACATAAATAAAATAAAATAAAAAGACTCAAA
ACAAGCACCACTCACTATTAGTTCCACCATCATTTGCCAGGCAAAGGTTTTAGCAAAATATTTTAGCACAATTCTGGGAT
AGTCAATCTTTCAAGCACAATCATAAAGAATCTCAAGTCGATGGGATAAATCTTTTTTATTTCCTAAATATTTACATGGA
TATGACGCATTCATGAAATTCTATTGAAATCAAGACATCACAATTGATATGGAAGATGCAAAGCCACTCACATAAAAGAG
AATCCCACAACCACTTAAGAATATCAATTTAAGGGATTATAGATCATGCAAGAATACTCAGTCTCACAAATGAATTCAAG
TATGCACACATTGGCCCATTGGCTTGCCCTGTAGGTAGATCGCTACTAATATAGATTTACAAGGATCAAAATCTCCAAGG
ACTTACGGGTTTTGCTTAGGCTTTGGGAAAAAGAAGTAGGATGTCATTTGGTCAAGTGACTAATTTGCCTTCCTATTGTT
TCCATTTGAATCAGTCTGTCCGCTCACATTTTTTAGCTTTGGTTTCAACCTTATTTCTCCCTTACTTCAACTATCAATTG
CTTCAGTTTTCATTTTTCTTTTAACACTGTCATAACCCAGAGGTATACCCTAGACGTAACATGGCGTACTAGACCCCGAA
AGGCCCAACACAAGCCACTTAGCATATCATGACATAAAGTAAATAGAAATGACACGAAAATTTTAAAACATTTCTTTACA
ATCGAAGTCTTTCATAAAAGCAAGCACAAGTCTAAACTTGTCTCAATATAGCCATCTATTATAATATTTCAAATTAAAAG
GGATACAGCCCATACAAACATAGTCCCAAAGTGAAAACTACTAGAAATGAAACTCAAGTGAAACTCCCATCCTCAAATCA
TGAGGACTCACCATAAGCAAGGAGAATAGTTGAATCCAAGCTTGTACCAAATGATGACCGCCTTAAGAACCAGACCCTAC
ACTTGGGGAAAATGTAGGAAAATATGGGTTAGTAGTACAAAAATGTACTAAGTATGATAGCCATGCATAAAAACCTTGAA
AACATGCTAAAAGGGACATTTTATTTGAATACATGCACCTTGCTAAGTTAAACCATCATTTTGTAAATAGTGGAAAAACA
CAAGTCATAAGCATAAGAGACATCATAATNNNNNNNNNNNNNNNNNNNNNNNNNNNNNNNNNNNNNNNNNNNNNNNNNNN
NNNNNNNNNNNNNNNNNNNNNNNNNNNNNNNNNNNNNNNNNNNNNNNNNNNNNNNNNNNNNNNNNNNNNNNNNNNNNNNN
NNNNNNNNNNNNNNNNNNNNNNNNNNNNNNNNNNNNNNNNNNNNNNNNNNNNNNNNNNNNNNNNNNNNNNNNNNNNNNNN
NNNNNNNNNNNNNNNNNNNNNNNNNNNNNNNNNNNNNNNNNNNNNNNNNNNNNNNNNNNNNNNNNNNNNNNNNNNNNNNN
NNNNNNNNNNNNNNNNNNNNNNNNNNNNNNNNNNNNNNNNNNNNNNNNNNNNNNNNNNNNNNNNNNNNNNNNNNNNNNNN
NNNNNNNNNNNNNNNNNNNNNNNNNNNNNNNNNNNNNNNNNNNNNNNNNNNNNNNNNNNNNNNNNNNNNNNNNNNNNNNN
NNNNNNNNNNNNNNNNNNNNNNNNNNNNNNNNNNNNNNNNNNNNNNNNNNNNNNNNNNNNNNNNNNNNNNNNNNNNNNNN
NNNNNNNNNNNNNNNNNNNNNNNNNNNNNNNNNNNNNNNNNNNNNNNNNNNNNNNNNNNNNNNNNNNNNNNNNNNNNNNN
NNNNNNNNNNNNNNNNNNNNNNNNNNNNNNNNNNNNNNNNNNNNNNNNNNNNNNNNNNNNNNNNNNNNNNNNNNNNNNNN
NNNNNNNNNNNNNNNNNNNNNNNNNNNNNNNNNNNNNNNNNNNNNNNNNNNNNNNNNNNNNNNNNNNNNNNNNNNNNNNN
NNNNNNNNNNNNNNNNNNNNNNNNNNNNNNNNNNNNNNNNNNNNNNNNNNNNNNNNNNNNNNNNNNNNNNNNNNNNNNNN
NNNNNNNNNNNNNNNNNNNNNNNNNNNNNNNNNNNNNNNNNNNNNNNNNNNNNNNNNNNNNNNNNNNNNNNNNNNNNNNN
NNNNNNNNNNNNNNNNNNNNNNNNNNNNNNNNNNNNNNNNNNNNNNNNNNNNNNNNNNNNNNNNNNNNNNNNNNNNNNNN
NNNNNNNNNNNNNNNNNNNNNNNNNNNNNNNNNNNNNNNNNNNNNNNNNNNNNNNNNNNNNNNNNNNNNNNNNNNNNNNN
NNNNNNNNNNNNNNNNNNNNNNNNNNNNNNNNNNNNNNNNNNNNNNNNNNNNNNNNNNNNNNNNNNNNNNNNNNNNNNNN
NNNNNNNNNNNNNNNNNNNNNNNNNNNNNNNNNNNNNNNNNNNNNNNNNNNNNNNNNNNNNNNNNNNNNNNNNNNNNNNN
NNNNNNNNNNNNNNNNNNNNNNNNNNNNNNNNNNNNNNNNNNNNNNNNNNNNNNNNNNNNNNNNNNNNNNNNNNNNNNNN
NNNNNNNNNNNNNNNNNNNNNNNNNNNNNNNNNNNNNNNNNNNNNNNNNNNNNNNNNNNNNNNNNNNNNNNNNNNNNNNN
NNNNNNNNNNNNNNNNNNNNNNNNNNNNNNNNNNNNNNNNNNNNNNNNNNNNNNNNNNNNNNNNNNNNNNNNNNNNNNNN
NNNNNNNNNNNNNNNNNNNNNNNNNNNNNNNNNNNNNNNNNNNNNNNNNNNNNNNNNNNNNNNNNNNNNNNNNNNNNNNN
NNNNNNNNNNNNNNNNNNNNNNNNNNNNNNNNNNNNNNNNNNNNNNNNNNNNNNNNNNNNNNNNNNNNNNNNNNNNNNNN
NNNNNNNNNNNNNNNNNNNNNNNNNNNNNNNNNNNNNNNNNNNNNNNNNNNNNNNNNNNNNNNNNNNNNNNNNNNNNNNN
NNNNNNNNNNNNNNNNNNNNNNNNNNNNNNNNNNNNNNNNNNNNNNNNNNNNNNNNNNNNNNNNNNNNNNNNNNNNNNNN
NNNNNNNNNNNNNNNNNNNNNNNNNNNNNNNNNNNNNNNNNNNNNNNNNNNNNNNNNNNNNNNNNNNNNNNNNNNNNNNN
NNNNNNNNNNNNNNNNNNNNNNNNNNNNNNNNNNNNNNNNNNNNNNNNNNNNNNNNNNNNNNNNNNNNNNNNNNNNNNNN
NNNNNNNNNNNNNNNNNNNNNNNNNNGGACCACGCCCATGTTCACGAGCCGTCAAGGCTACCACGGCCCTTGAAGGTGCC
CATGTTCCCTTGACCAGTGGCTATGCTACACACCCCCAAGCCCCCAAACTTTAAGGCAAGTCCACGGCCACTCCCATGAG
CCGTCTAGGCCTTCACGAGCTGTGAAGTGCTCGTGTGGAGGAGGCCATTTTGGGCAGCCTTGAGGAGCTCACTGCCTCAC
CACCATGGGTGGCACCACAAGTCGTGGTGTCTACCACAAGCCGTGAAGGCTCTCGTGGTCTAGGGCAGTGCCTTGGCAGC
TTGGGGCAGCCTTGGCTCTTGCCTTGACCCTTGCCCCTTTGCCTTGGCTCATGCCCTCAAACCTTGACTTGTATCCCTCT
AACTTAGTCCTAGTTGGTCTACTAAACTACAGGGTGTTACACACACTTTTTCAACATTTTCAGTTTCAAGCCTGTGATGC
ACTTATCGTTTTACCTCAAACCTCATTGTTCCAATTTTTCACGAACCTCCAAACTTAGGCTTTTGTATACATTTCAAATT
CATTCTTTTTTTTCTCCTTTTAACCCCGAAACATAGATTGTTAGCCTATATCACAATTCATTTGGCAACTTGGTAGTCAA
ATCTAGAGTTTCCCTTGAAGAACATTTTAGGGCAAGTTCAAGACAACATGATCATACAAGAATGAATCAATCATTTCCGC
ACAATGCATCACAATCTAAAAAATTCTCCAGTTAGTCTTAAAATCAATAAAATCGAGCCACATTGGACAACTACAGAGGA
GAAATCCCCTATGTCAATTGTGAATCCAAATCAAGAATGTACGAACTATGATAAGAGAATTTTTTTCAATTGACTTTTTC
CATTTGAAATCATTTTAAAAACACATTTCTTTTGCCACAAACACATTGATGGTCCATTTTCAAGAGGTGTGACACAAAAC
TTGATTTAAACTTGAACTTGGCATTTTCAATAAGAATTTTGCCTACAATCAATCATAGAAAATGCCAACCGGTTCGACTC
AAAAAAGATTCAAGAGCAAAAATAAAAATAAAATGAAGAATGATTTATTTTGCTCATTGAGATAGAACCACGTTATTAAA
ACACTTGGAATTTATTCAACTGCTACTACTATTCACAAAGGTGAATTTTGATTCATGCGCCATAAATTCATTAAGAGAGC
AACAAAATTTCTATTGGCTTTCGGAGCGTGGATGGTATTGTTTTATAGATGGTTATTTCGGGTACAACCAAATTTCTATT
GCACCGGAATATCAAGAGAAAACCACTTTAACTTGCCCCTATGGAACTTTCGCTTTCAAAAGGATGTTGTTCGGGTTGTG
TAATGCTCCGGAGACGTTTCAACATTGCAGGCTGTGTATTTTCGCCGACATGGTGGAAGATTCAATGGAAGTCTTCATGG
ATGACTTCTTAGTTGTGGGCGCTTCTTTTGAAACATGTTTGGCACACCTTGGGCAGGCCCTTCAAAGATGTGTGGAAAAC
CAATTTAGTCCTAAATTGGGAGAAATATCACTTCATGGTTAAGCAAGGTATAGTTTTGGGTCAAAAGGGGTTGGAGGTCG
ACAAGGCAAATATTGAGGTAATTGAGAAGCTGCCACCACCAATCTCTGTAAAAGGTATTCGTAGTTTCTTGGGGCATGTC
GGGTTCTATCCGAAATTCATCAAAGACTTCTCAAAAATTGCACACCCATTGTGCATGCTATTGGAGAAGGAGGTAAAATT
TATCTTTGATGACGCATGTATGACAGTGTTTGAGTGTTTGAAAGAGAAGTTAATCTCTGCCCCGATGATTATTGGCCCAA
ATTGGTCTGAACCATTTGAGGTGATGTGTGACGCAAGTGGTATTGCGTTGAGTATTGTTTTAGGGCAAAAGCGCAACAAG
CTTTTTCATCTAATTGACTATGCCAACAAAACATTAAATGGAGCTCAACGTAACTACACTATTACTGAGCAAGAACTACT
TGCGGTGGTATATGCATTTGAGAAGTTTCGGGCATACTTGCTAGGAACTAGAGTGATAGCTCACACAGATCATGCAACTC
TGTGGTACTTGATGGCAAAAATCCATTCAAAACCAAGGTTTATAAGATGTGTGCTATTATTGGAAGAATTCAACTTTGAA
GTTAAAGATAGAAGAGGTTGTGAAAATCAGGTGGATGACCATTTATCTAGGTTGGAAGCCAAGAAGAAAGATGAGCTTGA
GTTAGACATAAATGATTTATTTCCAGATGAAAAGATATTTGCAACCACGCTTGACCTCATTTCTTGGTACGCTGACTTTG
CAAACTATGTAGTGTGCGGAATAATGCCAGAAGATCGGAATGTCTATCAACAAAAACGGTTCTTGTTTGATGTAAAGAGG
TATTTCTAGGATGAACCATGCCTATTTGGAGAGTGTGAAGATCATATAATCTGGTGATGTGTGCCGGAGGAGGAGACCAA
TGACATTCGCAATGCTTGCCACACTTCACCTGTTGGTGATCAGCATAGTGGTGTGCGAACAACCGCCAAAGTACTTCAAA
GTGGCTACTATTAGCTATCCCTCTACAAAGATGCCCATGAATTTTTCAAACGATGCACACAATGCCAAAAAGAAAGGTGG
GGTATCCAAACGGCATGAATTACCCCTTAATCCCATTCTTGAGGTTGAATTATTCGATGTTTGGGGAATAGACTTCATGG
GTCCATTTGTGAGCTCGTTTGGAAATAAGTATATTTTGGTGGTGGTGGATTATGCTTCTAAATGGGTGGAAACTATAGCA
TTACCCAACAATGAAGGGAATTGTATTTTTCAATTCTTAAAGCGCTACATCTTTGTAAGATTTGGCACCCCACGTGCTAT
TATTAGTGATGAAGGTTCGCATTTTTGCAATCGGTTGTTTGCATCGTTACTGAGAAAATAAGGATTAAAACATAAAGTAG
CAATGCCATATCATCCACAAACAAGTGACCAAATTGAGGTTTATTGTCGATGTCATTATAGCTAGAACCACAAGTAGCAC
GTTTGGATAAACAGAGACATAAACTAATCTCTGACTACACAGAACAGAAAAATGTATGATTTCTTGGGTACTTCAAATTG
AAACTTCAACCAAGTACAATATATATATACATATATATATATATATATTACCTTAAAAGCATTAACTCCTATCTTGAATG
TTAAATTACTGTAATATCCCTAACTTAGGTTGTGACTTTTTCGATGAGTTGTGACTTTTCCAAAGAGTTGTGAGTTTTTC
AATAAGTTGTGAATTTTTCAAAGGGTTGTGACTTCTCGGAAAGGTCATAACTTTTCAGATAAGACACAAAAAACACTTGT
TCATACTACCCTTTGTTGACTATAAATAGAGGGGCTTCCTCTCATTTTTCAACCACAATTATTTTAAATCTTCTACTCTT
CTTCTTCTTGAATTTTAAAATTTTTGTGTGATTTATTGTTGTTGAGTGAGTTCGAAGTATAGCGGAATATGAGGTACCAC
TATTCTGATGAAGTAAATCATTCTATCCTAAGAGCGTATATTCCATAACCTCGAGTACTTGAGGAAAATAATTTTGAGGA
TACACTAATTATTATTTTTTGCTTAATATATACATTAGTATGTAATGTTCCAATATATGAAGTTAACATGATGTAATGTA
AATTCATTTGTTTTTGTTAACAATATCTTGTGATGTAGATATATGCTTCAGAATATCTTTTTTCAAAATTTAGAGAATTG
TCACGATTTGTTTTTTTGATGCTCAAGACAAAAGAATGACTTTATTTATCAATGATACTTAGTGATTTAGATTGTCAGGA
AGTTTGCTTCAAAATAGTTATTACTATATGAACATTGCCCTTTTGTTTTACTTATTTACTATTTCTTAATATTTCAGTAT
TTTACACGAAGAAAAGTTCATATGACTTGTAATAACGACAGTTGAAGTTTGTATTAGTTTAATTTTTATTATTTATTTAA
TAGCTAATTCTTATGATATAAATATTTTCAGTAATGCAAATATATATTTATATTTGGGTAGGTATTTGTATTTAAATTAA
AGTATTGTATATGTCACGAATGTATTATCAAGTTAACAAGATCTTCTAACTTCAAAATATATTATTTTAAAATATTTCGA
GTTCTTTTTAAAAAAAAAAAACTCACAACAAATGTGAAAATATGTGAATATATATGAATCATTTAAAATTTATCATTTAC
AAAATAATTTTTTTATTCAGTAATATGGAATAAACATTTACATTTTGTCCCTACACTAAATTAAAATCTAATAACTATAA
GAAAATAGAAACATTAATTAAAATTCCTATTTATTTATGTAAGTATAGAATTTATTAGAAATTCAGCTATTGCACATTAA
TTTTTTTAGTTACAACATTATAAATTCTTTTAGTTATTACTAATTATTGCAAACGTTATTCACACTCTTTTACATTCTTA
GTTATAATAATATGAATTTCATATTTATTACATTAACTATTTCTATCTTTCATATTTCCTTATATTAACTTTTGACCAAT
AATTTTTCATATTGTTATACCGCCCCTATATATGTGATAATACAGTGTTGTTATTTTTCCTTTGACGAATCATGCTTGGT
TTAATAAATTGAAAATCGTTTAGAGGTATATAAATATATCTTTGTTGGGTGTAAGATGTACAGGTGATTATATATATATA
TGATTTCACGGATAGAATATANNNNNNNNNNNNNNNNNNNNNNNNNNNNNNNNNNNNNNNNNNNNNNNNNNNNNNNNNNN
NNNNNNNNNNNNNNNNNNNNNNNNNNNNNNNNNNNNNNNNNNNNNNNNNNNNNNNNNNNNNNNNNNNNNNNNNNNNNNNN
NNNNNNNNNNNNNNNNNNNNNNNNNNNNNNNNNNNNNNNNNNNNNNNNNNNNNNNNNNNNNNNNNNNNNNNNNNNNNNNN
NNNNNNNNNNNNNNNNNNNNNNNNNNNNNNNNNNNNNNNNNNNNNNNNNNNNNNNNNNNNNNNNNNNNNNNNNNNNNNNN
NNNNNNNNNNNNNNNNNNNNNNNNNNNNNNNNNNNNNNNNNNNNNNNNNNNNNNNNNNNNNNNNNNNNNNNNNNNNNNNN
NNNNNNNNNNNNNNNNNNNNNNNNNNNNNNNNNNNNNNNNNNNNNNNNNNNNNNNNNNNNNNNNNNNNNNNNNNNNNNNN
NNNNNNNNNNNNNNNNNNNNNNNNNNNNNNNNNNNNNNNNNNNNNNNNNNNNNNNNNNNNNNNNNNNNNNNNNNNNNNNN
NNNNNNNNNNNNNNNNNNNNNNNNNNNNNNNNNNNNNNNNNNNNNNNNNNNNNNNNNNNNNNNNNNNNNNNNNNNNNNNN
NNNNNNNNNNNNNNNNNNNNNNNNNNNNNNNNNNNNNNNNNNNNNNNNNNNNNNNNNNNNNNNNNNNNNNNNNNNNNNNN
NNNNNNNNNNNNNNNNNNNNNNNNNNNNNNNNNNNNNNNNNNNNNNNNNNNNNNNNNNNNNNNNNNNNNNNNNNNNNNNN
NNNNNNNNNNNNNNNNNNNNNATTATTTTGTTCTAAGCTTATTATTCAAATCTTTGCTTAAATAAGCAATAATATTTACT
ATAACATATACTTTATGAATTGGTAATCAGGTGCAATGCACGTGTCAAAAAACTAGTATACAGAGAGATTACAAGGGTTG
AAAATTGAAATACCAAAATATCCACACACACAAAAAAAAAAGAGTGATATTATTTAGTAAGTACCAACATTGACTACCAC
TTATTATAGTTATATATAAATAATTATTATAGTAACATAAATATGGACTATGTTGCATAGACATGCAATATATGCTTCTG
GTCTTTTACCCTCTAGCAAAAGGGAAGAGGAACACCATTCCACTCCTTCAAGCAATTAAGTAATGGATCTATCAACATAC
CTTCATTCATGGATATTAATACCTTGTTAATTTCTTCTCCAGCTGATTGAACTTTCTCACCAGTCAAGAAATTAATCTCT
AGTTCCTCTCTAACAAACTTGTACAATGGATAGGACTTGCATTCTTTAATTCTATTAGGAATGGATGACTTGCAATTATC
AAAATCACATCTAGCACTCTCAATTTCTTCAGACAAAACAACTTTCAATTCTTCCTCAAATGCACTGATTTTTTGGAAGA
TTGAATTACTTAAAATTTTCTCCTCGTCACGAGCATGATCCATCAAAATTTGTCGTAACTTTTGAATCAATGGATAGTTA
GCATTACAAGGGTCATCAGCATATTCAAAAACATATTCGCTATCAACCACTTTGAGTAAGTCTTTCTCACAAAACCTAAT
TGAAAGGTGATCAAGCTCTCCATTTTGGCTTACTAGGCTCACTGCATTCTTCACCGCGGCTTTGAGATTTTCTTCCAAGT
GTCTCAAATCAATGGCTTGACAAAGTGCTACTAGATAAGTTGAAGACATGAGTTTTAAAATGTCCACTGCCTCAGATGTG
TTTCTTGAGGATATTAAAGCCAAGGAATTGACATCTTGATTGTGCTGCTCAGCACTTTGGACATGGTTAGTTCACTGGAT
TGGCAAGAAATTGAAGTTCAGAACAGTAAGAAGCCATGGAAATTTCAGCACCTTTGAAACCATAATCCAAGCTAGAACTC
CGACTCCCGGATAGATTTGAAGGCAATCCATTATTGACAAGATCAGAAAATTGTGCAAATATAAGTTTTCCAATTGAGGC
AAGTGCTAGCCTAGTGTTGTCCATTGATACCCCTATTGATATCCCTTGAAAATTCCCACCATGTAGTGCCTTATTCCTCG
AAACATCAATCAAAGGGTTGTCATCAACCGAGTTAATCTCTCTCTCGATCATCTTGGTTGCTTCTCTAATCACCTCTATT
TGAGGACCTAACCAATGTGGAGACTTTCCAAGGACGTAACGATCATGTTTATTACGTATTTCATCAATTTCCATAACATA
GGAATTACTTCCATTCAAAATATGTTGTCCATGCATTGCTTCAACAAAAAATGCTGATAGAACTTCAGAAAGGACAACAA
GAATGTTAGTCTCATAAAGAACAATGGATGCCAAGCCAGAACCAACACAAGTGCCATTCACCAAGGCTATTCCTTCCTTA
GGCTGCAACTCAAAGAATCCAGTGTCAATGCCAACCTCATGAAAGGCCTGGACAGCATTCAATAGTTCTCCGTTAGGTTT
AGTAGCTTTAGAGTTGGGTCTCCCCATTAAAAGCCCAGCAATATAGGATAGTGGTACCAAGTCACCACATGAAGTATGGA
CGGGCAAACATGGGGTGATATCATTGTTGAGAAATTTTGTCATAGTTTCCAAGATCTCAAATCTTATGCCAGAGTACCCT
TTAAGTAGAGTATTGATTCTCACCAGCATGGCGGAACGCGTGGCGGATTGTGGCAATTTTGTATGACTATACATCATTTC
ATTTCCAAAGACTCCGGCATTCAAAAACCTGGTTTAGATAAATTTTTCGTCTATCAAATATGTTGATTGTTTGTCCAAAT
TTATCTAACCACTAATAAATGCTTCGGCTAAATATGTACAAAGTAAAGACAATTTTTCAATCTTGTAGTCTTCAACTAAA
GATATGTGAAATATATCATAATGCTCTTTAATTTTGTCGTCTTAATTGAACCTATTATGTGTAAAGTTAAAAATAAAGAA
TCGTAAAAAAAACACATTTTGTTTAATAAACTAAAAACAAAAGTAAACAAACAATTTATGATAAGTATTGAAAGAGGTTG
TTTTGGAATATTTCTAAGTCTTTAGAAGGATACAACCGAATTCAGAGGTGTTGCGGTACTTATTCCTCAGAAAATTAACC
AATTTTGACCAATTTTTTACTTCTACTTCTACTTCTAAAAACACGAATACCATACCATTAATATATTAAAAATGATCCTT
TAACGGTATTTATCCCTTTAATTAATAAAAATAGTATAATTGTCGTTAAATATGTTTTTAGTGACAATTACACTATTTAT
AAATATCATATATAGTCTATAGGGCAATTACATCCAATGATAATAAACTAATGCCGATAGCTGTTGTAGAACTATTTCTT
CCAAATTCAGAATTGTGATTACATTTAAGGCATAATACATAAACATGTCTTATAACTTGGTCTCAATTATCATCTATGTC
TTCCAACTTTGGGTGTACACAAATAAATAGTTAAACATATATAGAGTTAAGAAAGTAGACATAATCATTCTACATGGCAT
CCTCGTCCTACGTGACGTCTTATATGTTATGTGCATGTAGGGCAAGCGTGTACTACTTGTTTGACTTTATATAAATTTAA
GTATCTATTTGTGCACATAAGAAATTAGACACATAAATACCAATTAAAATCATATTAAAAGACACATCATGCATGTATAT
TATTATGACCTTACATTTTATTAGCCAACCTCCAGCCTTAAAACAATATAATAAGGACTAAATGTCGTTTCAGAGAAATT
ACTCAGGCACTAGTTTTCTTTTTTGTCAATACTTTTACTTTGTCAATACTTTTACTTGTGGGGGTTAATGGTTGGACCAC
TTTAATCTAACAAGAAATATCCTTGAAGAAAAATACAGGCAATTTTTTTCCTTGACTCCCCACCCACCCATACTTTCCTT
TCCCTTTGTTTATTGTTTAGTTGAATGTGGAAAGCGTCAAAGACTATATATGTTCCTTATTAGTAGTTGAGATCAAACTG
CCTTGCACTTACTCTATCTTTCTATACTATTAAAAATCAAAAGACTTGAAAATACCTTTTTATTTATATATATTTTACAG
TAAAAATAATATAATAATAATTAAGTTTATATATGTATCTACTATCTATCTAACTTCTATATACTATATTAAAAAAGCGA
GAAGTCCTAAACTAAAAATGTTGAAGGGAAGGTTATCCTCGTTGAAGCAATAGCAATTTGTACAATGTTGAAAAACGCTA
TGGAAAAGGAATGGTCAAAGGTGCAATTATTATATTATCAGATGCGAAAAATCTAGTGAATATGATGCTACAAGAAAATT
TTCAATTTGAAAGCTTATGAGGTGTTTTGAAAAAGTTGATTTGGTGCATATTTCAAGATTTAGAAATATAATAGCACACT
ATTAGCAAAGTTTTCTATTTTGTTATTATATAAAGTTGTTTGATTTTTTTGTTCTCCCTAATTGAATTGTAATTGATGTT
ATCGTATCATTTGACTCTTGGAAACTGTTTATTAATTAAGATAACTAGATTGTTGGTCGAAAAAAAACTAAAAAAAGGTT
GAAGGACCAAAATACTCTTTCACCACTTAAAAAAATAATGATAAATAAATTCTTTAGCTAAACATTAATATTTGTTTCTA
AACCTATTTAGGGGTGAATCACATAAAAAAATTGGTTAACTATGAGCTATTTCGAAATCGGCGAGTAGATAATTCCAACT
TTTTCATAGTAGTGATTTGAATTGGACAATTTTAATCTTTAGATTTTTATTATCGAACCAATACATTTTTTGCAATTTTT
TTTTTATATAAAAAAAAAAGTTGTGATTTTCACTATATTGAGAAGTCTAAATTAAATTGTTTCTCATTTTATATTAAAAA
CGATGATCTTGTAAATGCTTGTCATAAAGGATAAAATAAAAAGATTTAAAGTAAATTAGTTTTAAATTTCAAAAAATAAA
AGGGTTCTTTAACAAATTAAAAAATCATCAAAGATGTAATGCAGTGAATGACATTGCTTTGTCCTAAACCATTGTTCTTG
GACTTGAGCCCTAGCTGACTCTGACTTCTGAGTAGGGAATCCCCCCTCCCCCCGAACGGAGCCTACACAACACTTAATTC
AGATCCTTAATGCGGATATTAAACACAAAATATAAAAGAAAAGGATAGGAGGGAATACGAATTGTTGTTTACCTTATTAG
CTCCTTCTGTAGAGCTGCACCTTGTTTTGTCCTCCTATGTGATGTTGCACCAAAACCTGTGGTAACACCATTACTATCAG
TCCCTTTATTCATGCCCTCAATGATCCAATCACTGCTCGCCTTGACACCAGCCCTTGCTGCTTCCGACAGCTCCACCTTC
ACAGACTCCATGCCCGACCGGGTGGCTATGGCAGCCACGTTACCTATTGTTAGCATCTCACCACCACCTAGTCGGATCAC
CGGCTTCCTAAACTCGTCCACCATTCTCTTGATTTCATCATGGTGACTACCTTTGAGAGTGTCTTCTGCCATGTTCCAAC
ACAAAGGATCATATCGTTGTTGATCGTCACTCTTAATACAAAAATCTTGACTATAGTCCATTGCTAAGTAAAGGAATGGG
GGAATGTGAGGTTGGTTTTGTTTTGCTTTTTTTTTTTTTTTGTTTGGTTGGTGGAGTATTAGATTTATTTGAATTTGGTG
AGATTACTAACACAAAATATGAGAGTTTAAATAGAAGGGAAAATAGAGTGTCATTGAGGGAGTGTTTGGTAGGGATGGAG
GAAAAATCCCTATTTCAAATTAGTGGGTAATTTAATTTATTGATTAGTATTTATAATTTAAACTGTGAGAACTATATATA
TAAGTGTTTAATGAGAAATTTTGAAATATAAATACGAGTGTAATTAGAATATTTTAGTGAAATGATTTCTACATTGTTAT
GGTAATTAAATTAATTGGTTTTCAAATTATTTTCATAATAGCAGTATCAATTGAGTTACACCTTGTTTGGGTGGTTGCTA
TCGGTTGTATTGGTTTGTTAGTTTAAATACAATATTTTTTTTTAGTGTTACTTAAATTCTATTGTATTGTATCGTTTAAA
TCTATTGTTACGTAACAACGAAAAACCAATTTTGTGTGACGACCATTTGGTGTGATTGCATCGTTACCTTTAATATTTTC
TTCTTATTTTGTCTTTACTTATTACTCCCTCCGTTTCAAAAAGAATGGCCTAATTTATTTTTTAGTCTGTTTAAAAAAGA
ATTACATAATTTCCTTTTTAGTCTATTTCAAGAAGAATGACCCCTTTCCTTTTTTGGCAACACTTTAACTTCAACTTTTC
ACGTGGCATGTTTAATGCCACAAGATTAAAAGACATTTTGGTATATTTTACATAACTTTAATTTAGAACTACAAGATTAA
AAAGTCTTCTTTCTTTTCTTAAACTTTGTTCCAAGTCAAACTAGATCATTCTTTTGAAACAGGTGGAGTATTTAATAATT
CTATTTTATCATTTATCATACATTTTCAGAGTAGCTCTACTCCATGCCCTACAATTTCTTGTAGGTTTATCATTCAATTC
ATGGATATATGATATTATGTAGCAATGGAGATGTCACGCCCCAAACTCGAGGGGCGCAACTGGCTCCTAATGTCAAAACT
CAGGCCCGAGCCGATCCTGCTGAACCATTTGCTACTAGCGCATGACAGCCACACACAATCAAGAAAACAAACAAGTATAT
CTCGGCTTAACACTAAGCCCTCGGCCGGCAAGGCCCCTGTCAACTGATCTATAAAAAGAAACAGCTGCTCCCAGGAGATC
ATATAAATAAATAGCCAACTAGCACATAAGTCCTGATTGGGCCGTCAAGGCCACCATGATATCTATACCAAAACAAAAAG
CAGGTATATATCATTACAATACATCAAACAGCTCACAAGCTTCAGGAAACCAACAACATATGCCAGTATGGCCATAACGT
AGCTATACACCCCACACACTAGTTTGCAAGCCTCTAAGAGTAGTAAAGATTAGTGGGACAGGGCCCCAGCCTACCCATAA
AGATATATACAACAAAAGGTAACAAACCTCCCAACCTGCTCCTAAATCTAAACTTATCAAAAATAATAAAACAACAACCT
GCCCAAGCCCCCAGAAGCTTGGCAGGTACAAACAACACACAAGACCACCTACTCAGGCCCCCATTAGCCCGGAAGGTGCC
AATCATCCTATATACTCCTATCGGTAGTCCCCAACCCCCGTAGGCAGTCACATAGCCTTCTTAGGCATTAATATAGCCCC
GTAGGTAGCACATAGCTCTCTTAGGCATTAACATAGCTTATAGACAACTCATAGCCCTCTTAGGCAACAACATGGCCCTG
TAGGAAGCACATAGCCTTCTTAGGCGTCAATATAGCCCTGTAGGCAACTCATAGCCCTTCTAGGCATCAATATAGCCCCA
TAGGCAACTCATAGCCCTTTTAGGCATCCATATAACCCTATAGGAAGAACATAGCCCTTTTAGGCATAGATCACATTACT
GCAACTAAGCACAATAGCCCCAAGGGCAACAATAACAATCCAATCGCTAAAAGAGAGCAATTTAGTTATAAGTAACCTAT
TCAAATAGCCTCTAAGTCATGTCCAACACAGGGACGCTACTAACTGAATAAGAATCCCGATAAGGGAGGATTATATCAAC
TCGAGTAGCCAACAATCAACAATAATGGCTACAAGTGTAACAAGGATAACAACCCAATTACATTGCTCCTAAGCTTTAAG
GAAACATGTTTTAAGTAGGAAATAGCCTTAACATACCTTTCCAATGAACGCTCGAAAGACCATAGTTCTTTCACGAAAAT
TGTTCCTTATGTCCTAAGCTTCGTAAATACTATATATACACAGCTGGTATGCACCTATAAACAGTTCATAATTAATCTTA
AATCGGTAGATTTGCCATATTGCCCCAACTTGTCGAAACGTTCGTAGAAATTCATAAAAACAACCATAAAAGGGTCCCGA
AATGATTACCTTAGTTAACCAAGTGTAAACCTTGAAGAAACACCAATAACTACAAATTTATATCTTCAAAAACTAGCTCC
AAATGCAGCTAATAGAAGGGAAAAATGATTGCCACGTGTAGGGATTACGTTTCTAGGCATGAGGGCAATGTTTAATGGTA
GAAATCATCAAAAACTAACCTTCATCATGATAGAACTCCATAGGAACTCTCTTTTAAGCTTTCTCTCTAGTTTGGAACTG
AAAAGGAATGTTTTCATGGCTTAAAACGTTAAATAAGCCGACATACCATATTTTTTACCCGATCCGGATTCTGCCCCGTC
AATCCCTAGTAAAACCCTCATAACTTTTTGCTCTGATGTCGATTTGATACGGGGTTTTGTGCGTTACAAACTAGACTCGT
AGGCCTTCGATATAATGGGTGATAGGCCTTCTAACTCTTTATATATTGGGAGAAAACATCCAAGACATTTGACCCAAATT
GTAGACAAATCTTTAAAAAGGAACTTACAATAACTTTCGCCAACTTTTATTTTGCCACTTACTTAACTTCAATACTTGAG
ATACAACCCTTGAATACTTAAAATAAGACATACCACATCATTTTTAATTTACTACTCACCCTCCTTGTCTTTCCACGAAG
ATACGAGTTAATTTAAACGTTTTGGAAAGTCGGGGTGCAGGAGAATAATACATCTATCAAATCATTGGATTCTTTAAAAC
AATACAATACAATATAACACAATACAATACAACACATTATGAAATAATACATAACAACTATCAAAACATGTTAGTTGAAT
ATAATATGAATAAAGGAATATAATAGTTTTGGGCGGCTACACATGGTGCATAGTGCAAAAGTTTTCCAATTTGTTAATTA
TGTTCGTGATTGTTAATTTAATTTAAAATAAAAACAAGTGGTGTTGCTTGTGTTGTATTTATATTATAGTAATTGTATAA
ACCTTTTTGGCAAAGTAACTAATTAATATTCTCTCTATTTTAAAATAAGTGAATTGTTGAAATTTTTTCATAGATTAAAA
TAAGTGAATTATCCAAAGTTCTAGAGAATTGTTGGAATTTTTTTCCGGTTTTGCCCCTCATTTATATCTTCTAGGTGATA
ATTTCAAGAGAGTTACGGATCATATGTATGATTTTATTTTGAATTATTTATATTTTTAAGAATAGTTTGAGAATAACTAA
AAAGGACAAAAGTGGAAAGTAGTATTTATTTTATTTCCTAAATTCTTTGTGCATTGTCTCAACAATTCACTTATCTTGAA
ATAGAGGGAGTATTTGTAACGTACTGTTCTCGTCGTTATAGAAAAGTTAAAGGGGAAAAATTTTGTGCCGGAAAACTTTT
TCGTAGTAACTTGAGATTTCCTAGCCTAGTCCAGATTTGGATGAAATTGGAGTCATGTGAGTGTAGGGAAATTTGGTAAT
GATTGGGTGATTTAATAAGGAATTTGATTGCACAAGTAGATAGATAAGATGTTAAGGAATTCGTACGACTTTACGAAATC
GAATATGAGCGAGTAGAACTCCCAAAACTGATCTTAGCGTGAACGGCTATTTTCTGAGTGTCATGGGATGAAGGTGTGTT
GTGAAATGGGGGTTTGGAACTCTTAAAATAGCTCACTGTTTCCATGAAAGCCGTCAAGGCGGGATTTTCCTACCAGGGCG
GAGCCGCTGTAGTGGGGTGAGGTTCGCCACAATAAAGGAGTACATTTGATCTTGAGAGCTAAGGAACGACCCAAATATCT
TGAAGGTTTTCCGCCTCTTCTAGCACCTAAGGTAAGGTTTATACTCTCCGAATCAATTTTTCGATCCGCAGAACTTAGTT
TCTTGGGTAATTATCGATGGGGGAGGGTTTTGATCTGAGAAGTATGGTGGAAAAAGCTTTAATCTGGGTATGAGATCAAG
GGTTCGACCTAGGGTTGTTCTTATTAATTATGATCTGGGTAATTAGGTCTTGTTTATTGATCCTCGCAATATATTGATTA
TTTGTAGACCAAGAACAAGCGGAAAGAATCTAAAAAGGGAAGAATCATGTTTCTTAGGAAATTCAAGTTTTGTTCGAGGT
AGGTGATGGTTGTGATGTCATGTTGGGGTGATGTATGTTAGTATTTACTTCATAATAATGCATGTATGTATGCGAATGTT
GCATTATTGATCACACTAATCGTAAATGACTATGAAAAAATGATTGTATGCCATGAATCAACACATGATTGTATGATTAT
GAAGATTGTCACGCCCCGAGCTACCCCCGAGACGCGTACATGGGACCTAGGACCACAAGTGATCCCAAGCTAACCCTGCT
AGCATGATCATGAGCATACTAAAGATAACAAATTGATGTGGAAGCTAAATCATAAACAAACTCAAGAGATGGGGAATACC
CATATACTATAACTGAGATATATGAAAACTGATGAGTTTAATACAAAGAAGTTATTAACTCAATACTAAGCTGAATATAA
CTATACAAAGAAGTTATTAAATCAATACTAAGCTGAATATAACTATGTATGAAATAAGCCTCTAAACTGACTAGAAATGT
TGGGACATGCCCCAACTAGATCTAGCAAAACTGAAACTAAAAACTAAAAGCGATAAAGGTAAACTTGTCACTAGTCCTCG
AAGAATAAGGACTCACCACTGATGCTGCTGAACTTAAGATCGAGAATCGATCTAAGCGTGATCTGGATGCTGAGAACCTG
AACCTACATCACGAGAAGATGTAGCGCACTTATGCGTCAGTACTTGAAAGGTACTGAGCATGCAGGATAGAGTAAAGCTG
AAATAACATATAACTGAACAAAACAATAAAGCAATGAAATAATCTGAACATGATATAGATACTGAAAATACTGAATACTG
ATCTAACTGATGCAATGACCAAATTTATAACATGCTGAGACTGAATATTGACTGTACTGAAATATGGTCAATGCCATAGA
GTCTGACTGAACTGTGGGAGCTACTAATAACCGACATAAAACCACATGAGCTAAATGTGGAGTTCGATGTATACGCCCCA
TCGAGAGGACCCAATATACCCTGCCAGAGGTATAGAGGCATACTGGCGTGATCACTAAACTGATGTTGCCCACTGAGGGA
ACTTACACCTACGTGGCTCGTAGTTCTGGGACTATATGGGTACGCTGAACCCTAGTCCAACTCGGTATTATGCTACTCCC
AATGAATTAAGTGGTTAACTGGTTATGACTGAATTTCTGTAAATACTGGATAGCTCAAAATTGAACATGCAAACTGAGAA
TGCAACAATTAATCTGATAATGATGCATTCATAAACNNNNNNNNNNNNNNNNNNNNNNNNNNNNNNNNNNNNNNNNNNNN
NNNNNNNNNNNNNNNNNNNNNNNNNNNNNNNNNNNNNNNNNNNNNNNNNNNNNNNCGCTGAAACCCTAGTCCAACTCGGT
ATTATGCTACTCCCAATGAATTAAGTGGTTAACTGGTTATGACTGAATTTCTGTAAATACTGGATAGCTCAAAATTGAAC
ATGCAAACTGAGAATGCAACAATTAATCTGATAATGATGCATTCATAAACTGAGGCATGTAAAACTGAATACTGAAATAT
CTGACCTAGCATGTGTAATTCAAGAACTAAAGAAATACATAGCTAGGGTTCTGAAATTCATGCGATAAACTGAGCAATAA
CATGATAATCTTATTTGGAACATTTAAATAACTAATTCATGATGATCTGCTGTAATTCTAAAAACCCTAGGTCTGTTCAT
AATCATGGAATCAAGATTCTGACTAAATTCTAGGGACCTAATGGGCGAAAGGAACCCACTAGTGAAATCCCACATACCTG
GTGACGAATTCCACGGAGAAATCTTTTGATTTCGTGGCTGGAACTGATGGAACCTTGTTGCGTTCTTGAACTAGGGTTCT
TGACCTTTTTTCTCCTTTCTTGATTCTAATTTTCTAATTTTTGATTAATGATTTTGACTAAGGTAAGTTCTAGTTATGTT
TCTAGGCTTAAACTGACTAAAATCTCATGATTTAATGTCTAAACGACGTATCTTAGGGGTTAAACGAAATAGGAAAAGAC
CAAAAGACCCCTGACTTAATTGCTATCGGAGTGACTGACGGATTGGACCTACGGTCCGTCACTCAATCTACGTTCCGTCG
ATTGGGTCCGTATGTCGAGTCTACCAGATAGGGCTTCACTAAATGAGCATAACGTTTTACTCGGAGGTCGGATTTTAGCA
AACTCGGTGGCGTTGGAAAGATAATTCAATTATCTATCATATAATAGGTCATGGGACACAAAATTATTTTTGTGCTAAAA
GTTATGACCATCTAAAGTTGATCCATCAACAATTTTCAGCTAAATTGTTGCTGATCCTCATCTACGGTCAGTCCTACGGA
CCGTGGACCAATTGATAGTCCATACTGGTCAACCGTCAATCGGGACTGAAGTTGGGCTTTTGGGGCATCGATCAATGGAC
CTGAACTACGGTTCGTGACCTGACCTATGGACCGTAAGTCTGGTCGTGGGTTAACACTTTGCCAAATTTTCTGAATGAGT
TCTGGGGAAGTTTTCTGTCACGAACTACGGACCTGCAGGACGGACCGTGAGTCCATCTACGATCCGTGGATGGTGTTCGT
GAGTGCCACCTGTAACACCAGAAATTTGAAATCTCTATTTTCGGATACGGGGTGTTACATTATCTCCCCTTTGGGACCAT
TCGTCCTCGAATGAAGACTAATATAGCTGAAATAGAGGGAGAGGGTTGCAATCCCTACCACTAAATACTGAGAACTGAAT
TTCTAACTGAACTGAGTTCCAATAACATGCAAATACGCTGAAAATGCAAATACAAACTGAAGGAACATGATTCTAAAACT
GAATTTTCGCATGAATGACTGAAAAACTGAAGAGGAACTATTACCTCAAGCTGGAATGGAATGGGAAGGAAAGAGGTGAG
GATACTTGGATTTCATGGCTGCTTCTGCTTCCCAAGTAGGTCCCTCTACAGACTGACTCCTCCACAAAACCTTGACTGAA
GCGACTTCTTTGTTTCTCAACCTTCTAACCTGACGATCAAGAATCTCAACTGGTACATCCTCATATGAAAAGCTATCTTT
CACGGCCATACTCTCTAATGGCACTATGGATGTTGGATCACCCACACACTTCTTCAAAAGAGAAATGTGAAAGACTAGAT
GCACTGCTGCTAAGTCTGCTGGCAACTCTAACTCATAAGCCACTTTACCAATCCTTTTCAAGATCCGGTAAGGGCCTACA
TATCTGGGACTGAGCGTCCCTTTCTTGACAAATCTCATCACCCCCTTCATGGGTGACACTTTCAGGAAAACCCAATCATC
AACTTGGAACTCTAGTTCCCTTCTTCTCACATCTGTATAAGACTTCTGGCGACTCTGAGCAGTCTTATGTCTATCTCTAA
TGAGTTGCACTTTCTCCATAGCATCAAGGACTGAATCTGGTCCTATCAAGGTTGCTTCATCTACTTCGAACCAACCAACT
GGAGATCTACATCTACGCCCATACAATGCCTCATAAGGGGCCATCTGAATGTTGGAATGGTAACTATTGTTGTGGGCGAA
CTCAATGAGAGGAAGGTGATCATCCCAACTACCCTTGAAGTCGATCACACAAGCTCTCAACATGTCCTCTAAGGTATGAA
TGGTACGCTCTGCCTGACCATCTGTCTGTGGATGAAATGTTGTGCTAAGGTTAACCTGAGTACCAAGACCCTTCTGAAAT
GACTTCCAGAAATGAGAGGTAAACTGAGGACCTCTATCTGAGATGATAGACAAAGGAACCCCATGCAACCTCACAATCTC
ATTAATGTAAAGCTTGGCATAATCCTCCGCCGAATCTGTAGTCTTGACCGCCAAAAAGTGAGAAGACTTAGTAACGCTAT
CAACAATCAGCAAAATGGAGTCATGCTGTCTGCGAGTACGAGGTAAACCTGTGATGAAGTCCATGTTAATCACTTCCCAC
TTTCAAGTAGGAGTGTCAATCTCTTGAGTCATGCCTCCTGGTTTCTGATGTTCTACCTTGACTTGCTGGCAATTGGGGCA
CTTAGCCACAAAGTCTGCTATATCTCTTTTCATACCATTCCACCAATAGACTTCTCGCAGATCGCGGTACATCTTAGTGG
GGCCTGGATGGATAGAATATCTGGAATTGTGGGCTTCTGTGAGAATATGTTGTCTCAATTCACCCACATCAGGAACACAT
AATCTACCCTGATAGCGAAGTACACCATCTCCCCCTTAGGAGAAAACCTCCACTCTCTGATTGTGGACTGCACCCTTAAG
CTCAAGCAAGATTGGATCACTGTCTTGCTTTTCCTTAACCTCTACTACCAAAGAAGATTCTGCCCTATTTTGAACCGTTA
CACCACCATCTGATATGCTCATAAGACGAACTCCTAGGCAAGCAAGTCTGTGAACATCCTTTGCTAGCACTCTTCTTTCT
TCCTCAATAAGCGCTACACTACCCATGGATAATCTGCTAAGAGCATCTGCTACTACATTCGCCTTACCCGGATGGTAATG
CACGCTCATATTATAATCTTTGAGGAACTCAAGCCAACTTCTCTGGCGAAGATTCAACTCTTTCTGGGTGAATACATACT
GGAAGCTCTTATGATCTGTGAACACATCTACATGAACACCATACAAGTAGTGTCTCCAAATCTTGAGTGCAAACACCACT
GCTGCAAGCTCGAGGTCATGAGTTGGATAATTCTTTTCATGTAACTTAAGTTGTCTAGAAGCATAAGCTATAACCTTACC
TCGCTGCATCAACACACAACCTAGGCCGACTCTGGATACATCACAATAGATCACATAACCATTTGAACCCTCTGGTAGAG
TCAAGACAGGAGTTGTAGTCAACCTAGTTTTCAATTCTGCGAAGCTTTTCTCACAATCATCTGACCATTGGAACTTAACC
TTTTTCTGAGTCAACCTAGTCAATGGTGAGGCTATGGATGCAAATCCTTGCCCGAACCTTCTGTAATAACCTGCTAGACC
CAAAAAACTTCTGATATCTGTAGCAGAGGTAGGTCTGGGCCATTGTTTCGCTGCTTCTATCTTCTGGGAATCTACTCGAA
TTCCTTCACTAGACACAATCTGCCCAAGGAAAGCAACTGATTGTAGCCAAAACTCGCACTTGTTAAATTTTGCAAATAAC
TGGCAATCTTTGAAAGTTTGCAGAACAACTCTCAAATGACTTGCATGTTCTTCCTTATTCCTAGAGTAAATGAGGATGTC
ATCAATAAAGACGATGACGAACAAGTCCAAGTACTGCTTGAACACTCTGTTCATCAAATCTAATAAAGTTGCAGGAGCAT
TGGTTAGTCCAAATGACGTAACTACAAATTCGTAATGACCATATCGAGTTCTGAAGGCTGTCTTCGGAATGTCACTATCT
CTGACTCTAAGCTGATGATAACCTGATCTGAGGTTTATCTTTGAGAAATGACTAGCACCTTGAAGTTGGTCAAACAAGTC
ATCAATCTTGGGGATAGGGTACTTATTATTGATTGTGACCTTGTTCAACTACCTATAGTCAATGCAGATTCTGAGAGAAC
CATCTTTCTTCTTCACGAACAACACTGGTGCACCCAATGGCGAAATATTAGGTCTGATGAAGCCCTTATCTAGAAGGTCT
TTCAACTGCTCTTTCAATTCCTTAAGCTCTGCTGGAGCCATTTTGTAAGGAGGGATAGAGATAGGCTGGGTATCTGGAAG
GAGATCTATTCCAAAGTCAATTTCCCTTTCGGGAGGAACTCCAGGAAGATCTTCTGGGAACACTTCTGGAAACTCACTGA
CTACAGGAACTGACTCAAGAGTTGGGGATTCAAAACTAGAATCCTTAACACGAACTAGATAATAGAGATAACCCTTAGAG
ATCATCTTTCTGGCCTTAAGGTAAGAAATGAATCGACCCATAGGCGCTAAGCTACTACCCTTCCATTCTAGGATTGGTTC
GTCTGGAAACTGAAAATGAACAATCCTAGTTCTACAATCGATTGAGGCATAACAGAAATATAACCAATCCATGCCTAGAA
TGACATCGAAGTCTACCATTTCTAACTCTACAAGATCTGCTAAGGTGACTTTCTGAGAGACTGTGATAGGGCAATTTTTG
TAAACTCATCTAGCTATAACTGGGTCACCGACTGGAGTAGATACTGAGAAGGGTTTTGAAAGAGTTTCTGGGCTAACACT
AAATTGGACTGCTATATAAGGAGTTACAAAAGAAAGAGTAGCCCCTAGATATAAAAATGTATGAACATCAAGATCAAAGA
CTTGTAACGTACCAGTCACTACATCAGGAGAATCTTCCTGATCTTGACAAGCCTGAAGAGCATAGAGCCTGTTTTGGCAC
TGTCTGCCACCAGTACCAGAAGAGTTGCCCTGCTGAGTCGAGCGACCTGTCGGTGCTGCTGAAGTTGTAGACTGAGCTCT
ACCATTATTTCCTCCTTGACCTTGTCTTGAAGGACAATCCTTTAATCTATGACCAGACTGACCACACCCAAAGCATCATT
TCTTACCTGCAAGGCACTCGCTCGGATGGTTCTTACTATATTTCGGGCAAGTTGGGTAGGTTTTGGTGCCTTAAAACACC
ACCTTGAGACTTAGAGCCTGACGCTCTACCTTTCTGATCATTACGGAACCTAGGGGATGGAACACTAACTGATGAAGGGG
CTGGAGTCGAAGACTTCTGTTGAAACTGCGAGTGATTTCCACCACTTGTTTTCTGTTGGGAATACTCGTAGTTACCTATT
ATTGCTTTCTTAGTCTCCTTAGCTTGTTCCCTAAGCTTATCACCCTCAACCTGTTGAGCATGAGTCATGAGCCTAGAGAT
GTTCATGTCTCCCAACAACATAGCATTCCTACACTCTGTTTTCACTAAGTCTGACACTCCATACAGAAACTTATTCATCT
GTTCCCTGGAATTAGCAACTATGTGAGGAGCATACCTGGAGTGTTGGTTAAACTTGAGCCCATACTCTTGGACAGTCATG
TTACCCTGCCTCAAGTTCATAAATTCCTGGGCCCTTGTTTCTCTCAACTCTATAGGGAAAAACCTGTCCAGAAAGGTTTC
GCTGAAACAATCCTAAGTAATAGGAGTTGCATCTGTACCCCTGTTCTCCTTCCATTGAGTAAACCAGATATGAGCCACAT
CTTTCAGTTAGTAAGATGCTAACTCAACCCGATCATTCCCAGTTACCTGCATCACTTCAAAGATCTTCTTGATCTCATCC
AAGAAATTCTGGGGATCTTCACCAGTCTACGATCCTAAGAACTCAGGCGAATTCATCCTAACAAAGTCACGGACCCTTGA
TGTTGCTGATCCACCATTTACATTCACAGGAGCTTGAACCTGCTGATTGTTTTGGTTAGCGACACTTTGAGCCAACATCT
GAATGGCATTTCTGAATTCAGCATTTGAGACCTCCTGATCCAGAACTGGAGGAGCTGCATTTGCATTCCTGGCATTCGCA
TTCCTAGCATAAGCTCTACGAGGAGGCATTATCACTGAAACGTAGAACGTCAAGTTAGAATGGAATAAGATCATACCTTA
GGCATGATAAGAGTAATAAGAAAATGAAGATTTTTCCTAAGACACTTTGTAGCCTCCCTTTCATTAGATGTGGTGCGCAC
TACACACCCATGAAAAGGACTCTACCTAGTGTGGCTTTTCAGACAACCTAGGACACTTAAACCTAGTGCTCTGATACCAA
GTTTGTCACACCCCGAGCTACCCTCGAGACGCAGACACGTGACCTAGGACCACAAGTGATCCCAAGCTAACCCTGCTGGC
ATGATCATGAGCATACTAAAGATAATAAACTAATGCGGAAGCTAAATCATAAACAAACAGAAGAGATGGGGAATACCCAT
ATACTATAACTGAGATATATGAAAACTGATGAGTTTAATACAAAGATGTTATTAACTCAATACTAAGCTGAATCTAACTA
TGTCTGAAATAAGCCTCTAAACTGACTAGAAATGTTGGGACATGCCCCAACTAGATCTAGCAAAACTGAAACTAAAAACT
AAAAGCGATAAAGGTAAACATGTCACTAGTCCTTGAAGAATAAGGACTCACCACTGATGATGCAGAACTGAAGATCGGGA
ATCGATCTAAGCGTGATCTGGATGCTGAAAACCTGAACCTACATCACGAGGAGATGTAGCGCACGTATGTGTCAGTACTT
AAAAGGTACTGACCATGCAGGATAGAGTAAAGCTGAAATAACATATAACTGAACAAAGCAATAAAGCAATGAAATAATCT
GAACATGATATAGATACTCAAAATACTGAATACTGATCTAACTAATGCAATGACCAAATTTATAACATGCTGAGACTGAA
TACTGACTGTACTGAAATATGGTCAATGCAATAGAGTCTGACTGAACTGTGGGAGCTACTAATAACCGACATAAACCACA
TGAGCTAAATGTGGAGTTCGATGTATACGCCCCAACGAGAGGACCCAATATACCCTGCCAGAGGTATAGAGGCATGCTGG
TGTGATCACTAAACTGATGTTGCCCACAGAGGGGACTTACACCTACGTGGCTCGTAGTTCTAGGACTATATGGGTACGCT
GAACCCTAGTCCAACTCGGTATTATGCTACTCCCAATGAATTAAGTGGTTAACTGGTTATGACTGAATTTCTGTAAATAC
TGGATAGCTCGAAACTGAACATGCAAACTGAGAATGCAACAATTAATCTGATAATGATGCATTCATAAACTGAGGCATGT
AAAACTGAATACTGAAATATCTGACCTAGCATGTGTAATTCAAGAACTAAAGAAATACATAGCTAGGGTTCTGAAATTCA
TGCGATAAACTGAGCAATAACATGATAATTTGATTTGGAACATTTAAATAACTAATTCATGATGATTTGCTGTAATTCTA
AAAACCCTAGGTCTGTTCATAATCATGGAATCAAGAATCTGACTGAATTCTAGGGACCTAATGGACGAAAGGAACCCACT
AGTGAAATCCCACATACCTGTTGACGAATTCCATGGAGAAATCTTTTGATTTCGGGGCTGGAACTGATGGAACCTTGTTG
CGTTCTTGAACTAGGGTTCTTGACCTTTTTTCTCCTTTCTTGATTCTCATTTTCTAAGTTTTGATTAATGATTTTGAATA
AGGTAAGTTCTAGTTATGTTTCTAGGCTTAAACTGACTAAAATCTCATGATTTAGGGTCTAAACGACGTATCTTAGGGGT
TAAATGAAATAGGAAAAGACCAAAAGACCCTTGACTTAATTGCTGTCGGAGTGACTGACGGATTGGACCTACGGTCCGTC
ACTCAATCTACGGTCCGTTGATTGGGTCCGTAGGTCGAGTCTGCCTGATAGGGCTTCACTAAAGCGAGCATAACGTTTTA
CTCGGAGGTTGGATTTAGCAAACTTGGTGGCATTGGAAAGATAATTCAATTATCTATCATATAATAGGTCATACGACACA
CAATTCTTTTTGTGCTAAAAGTTATGACCATCTGAAGTTGATCCATCAACAATTTTCAGCTAATTGGTTGTTAAATTTCA
TCTACGATCAGTCCTACGGACCGTGGATCGATTGACGGTCCGTGCTGGTCAACCGTCAATCGGGACTGAAGTTGGGCTTT
TGGGGCATCGATCCATGGACATGAACTACGGTCCGTGACCTGACCTACGGGCCGTAAGTCCGGTCGTGGGTCAACACTTA
GACAAATTTTCTGACTGAGCTCTGGGGAATTTTTTTGTCACGAACCACGGACCTGCAGGACGGACCGTGAGTCCATCTAC
AGTCCATGGATGGTGTCCGTGAGTGCCACCTGTAACACCAGAAATCTGAAATCTCTATTTTCGGATACAGGGTGTTACAA
AGATGTACATTGTGATTGTGATTGTGGCTTGTTGAAATGGATCGGTTGTTACGTTCCAGCACACTAACTTGGATCAGGTG
CCATGTTCCGATTCATATATGGGATCGGGTGTCACGTCCTACACACTAACTTGGATCGGGTACCACGTACCAGTACACTA
ACAGTTTGGTTGTGGGTTCCATGAGAGGACCATTGACTTTTCATGTAGATGTATTTTGAGAATATAGAATTGTTCGCTGA
TCCTGATATAATGATTGATATTTTATATGTTCGGTATATGCCTGTTTTATTATGTTGTGGTTACTTGTATATGTCTCCCC
TATTGGGATACCCGCGTGATCCTACCAGTACATTGCGGTTGTGTACTGATACTGCACTTACTCTTTCTTTGTTGAGTATA
GGGCATCTTCAGGCAACTACTGACAGACCTAGTTTAGAAGACCAGTGATTGACTCGAATTCAAGGGTGAGCCAATTCTTC
TGGGCTGCCATGAGTTCTCTTTTTGTTTATGTCCACATCTTCGGACTTAGACTAGTACTTTAGATTTTCTTATGTTTAAT
TGTGTTGTACCCATTTCCTTTATACTTATGATCCTTGTTAGAGTTTTGGTACATTGACTTTCAGGTTCTAGAGAATAATT
TTCGTATTTGTTGGTTAGACTTTTGGAGTTTATGGAAACTCTATTTTCCTTTAGTATTTAAACTTACATCCGTATCTTTA
AATGCCTTAGTTTTTGGTTGAGTTTGTTAGTTTGGGTTGTAGTAANNNNNNNNNNNNNNNNNNNNNNNNNNNNNNNNNNN
NNNNNNNNNNNNNNNNNNNNNNNNNNNNNNNNNNNNNNNNNNNNNNNNNNNNNNNNNNNNNNNNNNNNNNNNNNNNNNNN
NNNNNNNNNNNNNNNNNNNNNNNNNNNNNNNNNNNNNNNNNNNNNNNNNNNNNNNNNNNNNNNNNNNNNNNNNNNNNNNN
NNNNNNNNNNNNNNNNNNNNNNNNNNNNNNNNNNNNNNNNNNNNNNNNNNNNNNNNNNNNNNNNNNNNNNNNNNNNNNNN
NNNNNNNNNNNNNNNNNNNNNNNNNNNNNNNNNNNNNNNNNNNNNNNNNNNNNNNNNNNNNNNNNNNNNNNNNNNNNNNN
NNNNNNNNNNNNNNNNNNNNNNNNNNNNNNNNNNNNNNNNNNNNNNNNNNNNNNNNNNNNNNNNNNNNNNNNNNNNNNNN
NNNNNNNNNNNNNNNNNNNNNNNNNNNNNNNNNNNNNNNNNNNNNNNNNNNNNNNNNNNNNNNNNNNNNNNNNNNNNNNN
NNNNNNNNNNNNNNNNNNNNNNNNNNNNNNNNNNNNNNNNNNNNNNNNNNNNNNNNNNNNNNNNNNNNNNNNNNNNNNNN
NNNNNNNNNNNNNNNNNNNNNNNNNNNNNNNNNNNNNNNNNNNNNNNNNNNNNNNNNNNNNNNNNNNNNNNNNNNNNNNN
NNNNNNNNNNNNNNNNNNNNNNNNNNNNNNNNNNNNNNNNNNNNNNNNNNNNNNNNNNNNNNNNNNNNNNNNNNNNNNNN
NNNNNNNNNNNNNNNNNNNNNNNNNNNNNNNNNNNNNNNNNNNNNNNNNNNNNNNNNNNNNNNNNNNNNNNNNNNNNNNN
NNNNNNNNNNNNNNNNNNNNNNNNNNNNNNNNNNNNNNNNNNNNNNNNNNNNNNNNNNNNNNNNNNNNNNNNNNNNNNNN
NNNNNNNNNNNNNNNNNNNNNNNNNNNNNNNNNNNNNNNNNNNNNNNNNNNNNNNNNNNNNNNNNNNNNNNNNNNNNNNN
NNNNNNNNNNNNNNNNNNNNNNNNNNNNNNNNNNNNNNNNNNNNNNNNNNNNNNNNNNNNNNNNNNNNNNNNNNNNNNNN
NNNNNNNNNNNNNNNNNNNNNNNNNNNNNNNNNNNNNNNNNNNNNNNNNNNNNNNNNNNNNNNNNNNNNNNNNNNNNNNN
NNNNNNNNNNNNNNNNNNNNNNNNNNNNNNNNNNNNNNNNNNNNNNNNNNNNNNNNNNNNNNNNNNNNNNNNNNNNNNNN
NNNNNNNNNNNNNNNNNNNNNNNNNNNNNNNNNNNNNNNNNNNNNNNNNNNNNNNNNNNNNNNNNNNNNNNNNNNNNNNN
NNNNNNNNNNNNNNNNNNNNNNNNNNNNNNNNNNNNNNNNNNNNNNNNNNNNNNNNNNNNNNNNNNNNNNNNNNNNNNNN
NNNNNNNNNNNNNNNNNNNNNNNNNNNNNNNNNNNNNNNNNNNNNNNNNNNNNNNNNNNNNNNNNNNNNNNNNNNNNNNN
NNNNNNNNNNNNNNNNNNNNNNNNNNNNNNNNNNNNNNNNNNNNNNNNNNNNNNNNNNNNNNNNNNNNNNNNNNNNNNNN
NNNNNNNNNNNNNNNNNNNNNNNNNNNNNNNNNNNNNNNNNNNNNNNNNNNNNNNNNNNNNNNNNNNNNNNNNNNNNNNN
NNNNNNNNNNNNNNNNNNNNNNNNNNNNNNNNNNNNNNNNNNNNNNNNNNNNNNNNNNNNNNNNNNNNNNNNNNNNNNNN
NNNNNNNNNNNNNNNNNNNNNNNNNNNNNNNNNNNNNNNNNNNNNNNNNNNNNNNNNNNNNNNNNNNNNNNNNNNNNNNN
NNNNNNNNNNNNNNNNNNNNNNNNNNNNNNNNNNNNNNNNNNNNNNNNNNNNNNNNNNNNNNNNNNNNNNNNNNNNNNNN
NNNNNNNNNNNNNNNNNNNNNNNNNNNNNNNNNNNNNNNNNNNNNNNNNNNNNNNNNNNNNNNNNNNNNNNNNNNNNNNN
NNNNNNNNNNNNNNNNNNNNNNNNNNNNNNNNNNNNNNNNNNNNNNNNNNNNNNNNNNNNNNNNNNNNNNNNNNNNNNNN
NNNNNNNNNNNNNNNNNNNNNNNNNNNNNNNNNNNNNNNNNNNNNNNNNNNNNNNNNNNNNNNNNNNNNNNNNNNNNNNN
NNNNNNNNNNNNNNNNNNNNNNNNNNNNNNNNNNNNNNNNNNNNNNNNNNNNNNNNNNNNNNNNNNNNNNNNNNNNNNNN
NNNNNNNNNNNNNNNNNNNNNNNNNNNNNNNNNNNNNNNNNNNNNNNNNNNNNNNNNNNNNNNNNNNNNNNNNNNNNNNN
NNNNNNNNNNNNNNNNNNNNNNNNNNNNNNACATAATCATTCTGGGGAGGGTAGTGTGAATGCATACCTTACCCCCTATC
TTAGGAGATCGAGAGGTTTCTTCCAATACACCCTTGACTCAAGTAAAAGCAGTTCGAAAAAAAAATCAACGGGAGAGAGA
AGAAGCCAAGACAAAATGTTCAAGAAAGCATACAAAAAAGGAACAGTCACTACAATAAAATACTATAATAATCAAAGTGC
AAGGAAGCTAAACAAAAGAGGCTCTCCTTCCTTTCTTGCTTTAGAAATTGGGAAAGTTAAAAAGTATATCTTGAAAGGGA
CAATAAGGATAACAGAAATGGAATAACAAAAAACACAAGTTTGTTTATTCAGTTCTGCTATTTGTTTAAGGATGAGGGGG
AGAGAATCAAGGCACAACATCATCTAATTAAAGTAGTCAATTATTATAGTCATACACCAAAAGGAAATGATTAAAAAAGG
TAAGACTGATTAAAAAATAAATAAATGTTGAATCAATCATTGACCAAAAGACATTTGTCTAGGTGTCAGTGTGAGAGAGA
GATATATCCACTACCTAAACCTTATTACAGTTAGGGGTCGTTTGGTTACTGGTTAGAGTTATGCATGTATTAGTATGCAT
ATATTGATTATGTAGGTATTAGTTATGCATATATTGATTATGTAGGTATTGGTTATGTAGGTATTGATTATATAGATATT
AATTATACAAATATTAATTACGTTGGTATTGTTTATGTAGGATTTAGTTATGTAGAAATTATAATACATATACTATTACA
TATTGATTATTTAATTTATTGTTAATTAATATATACATTATTTAAAACAATTGGAAATTAATACATATGTGCATTATTTA
TGATGCGCATAAATAATAAAATGCAACAGTTCGGGTCGGGGGAGGGGACCCAATAACGAAACTAAAAAATTTTGAGTTAG
GCCAGTCCTTTTTTTTAATAAAAAAAAATGAATCCTCAATCTTGTGAATTAATATTAATATACATTATTATTTACTAACA
AATAATTAAGAAAACAAATTAAGGGTAAATATGTAATTTTATTATTTTAATCTATGTATAACTAATACCCTTATAACTTA
TTTCACCTTCTTCCCCGCAAAAATTATACATAGATTTCTTCATAAGTTATGTGAGTATTAACTATGTAGAATTACAAAAA
TGCAATCAAACACCACATAAAATCAATACTTGAATAACTTTTATACAATATTTGGAGACACCAGCCAAACATTGTATAAA
ATTTATACATGAATAATTTTGTTTCTATTTACAAACCAAACATGGTATAAAATTAATACATGAATAACCAAGTTATTCAT
ATATTAGCTTTGCCCTTATCCAGTAACGAAACGGCCCCTTAATCAGCAACAGATCCCAACAAAATGCAGCTAGCTAAACT
ATAGCTTATTTTCTGTCACTTCAGAAACTATAATCCAGAAACAAAACAAACTTCAAACCATAATTAGTTGCACAAAAATA
CAAAATTTCTTGATAAAAATAAGAGATAAGCTCCAAAAGGGGGCTAAATAGAAACAAGAAAATGACCCTTTTGAGAATCA
AGAAAATGTAAAAAAAAAAAAAGGGGGTTATCTTGTTTCTATAAAAACCTCAAAAAGAAAGAAAGATCTCAAACTAATAA
GATTCAAAATCCCAAATTCACTGTTTTCAAGAATCAACACATCACACCAATAATTAATCACATTGCCTTTTATTACCCCT
TTTTCAACATTAGAATTATTCAATATGGAAAAGTCAACCCATCACCAAGTTCCATTACACTCCAACACATACCACAAGGA
AATACACGATTCTATGCACTGAACAAGGGTTTAGAAATCCACTTTCCTCAATCGATCAAGAGTTCACTCCGGAACTTGAG
CCTTTCAGTCACGATCTAGACCGTCGTGATTGGCACCCACACTAACCCTCCGGTGGGAGAACCACTACTACAACCCAAAC
CAAGAAACTAATAAAAAACTAAGGCATTTAAGCATATGAAAGCAAAAATAATAGCTAAAAACTGAAGTTCCCATAAACTT
CAACAAAAGATCTAACAACTAACAATGCGGAAATAAAACCTAGAATATGAAAGTCAATGTACCAAAACATCTAACAATGA
ACCAAGTCTAAATAAGAAGGGATACAGCCCCATGCTAATGAACTAACTAAAACAAATGTCTAAGTCCGAAAATGGTGGAC
ATAGACGAAAGAGAATTCCATGACATCCCGGAAAAATTGGCTCACCCTTGAATTCGAACGACGATCACCGATCTCCTAAG
CGAGGTCTGTCAGTAGCCGCTTGAAGATGCCATGTACTCAACAAAAATAAGAGCAAGTGCAGTATCAGTACACAACCACA
TTGTACTGGTAGTATCACGCGGCTATGCCACTAGTGCAACATAACCAAGTCAAGATAACAATATAATCACATGCATATAT
ATCAACATATACAACATTATCAACATTACGAACAACGATCAGTTTCACATTTTATATCACATCATTGGTCCCTCATGGAA
CTCAAACCCAAATAGTTAGCATACCGAAACGTGGTATTCGATCCCAATGTTATGTGGGAACGTGGGAACCGATCCAAGTT
AGTTATTCCTAAATGTGGCAACCGATCCATTCAACACACCACAATCACAATTACAAGTATATCATTAAGATCAAACATTT
AAGTCATGATTTCATGGCAATCATAATTCATCTATCTCATTTACCACAAGTGTGATCAACATTGCAACATTCATACATAT
ATAAGTATCATAATGAAGCAAAAACAAGCATACATCACACAATCATAGAATCACAACCATCACCTACCTCGAAACAAGCT
TGAAACCCTAAGAAACTTGATCCTTCCCTTTCCGGATCCGTTCTGCTTGTCCTTGGTCTACAAACAATCAATGTAATACG
GGAATCAATAAACAATCACTAATTACCCAAATTACTAATAATTATATGAACCCTAGATCAAACTCATGATCCCAATTATC
CAAATTAGGGTTGTTTCCACCATAGAATCTATAACAAAACATTCCCCCATCAATATTCACCCATTCTATTACATTCTACG
GATCGAAAAATGGATTCAGAGAGTGAAAAGCTTACCTTTAGCCTCAAGAATGGTGAAAAATGAGTAGAAGTCGCCTGAGG
TTCGTTTCTTAGCTCTAAAAGTTGAAAGTGCATAATGAGGTCGTTTAGGGGTTTATTAACGACTTTAATTCACGTTGAGC
CCACCACAACGATCGTCACCCCGCTGTAGCGACCCCGCTAGAGAGGCAAAACCCAGCGCCAAAGCGGGTTACGTGAGACA
GTGAGCTAATAAAAGAATTCCAAGATTCCCATTTCACAATACACCTCTAATCGACGACGCTCAGAAAATACCCTTTACGC
CAAGATCGATTGCGGGAGTTCTTCCGTAAAGTCATACGGATTCTTTAACGGGTTATCTAACTACACATGTAATCAAAATC
ATAAATGATTCACCCGATTGTTACCAGATTTTCATACACCTCGATGACCCTGATTTCGTCCAAATCTGGACAAGGTTGGG
AAAATCCAAATACTACGAAAAAGTTTCGGCCCCAAATTTTTCCCTGTTGGCTTTTCTATAATGACTGAAATAAGTCGTTA
CAATAGATAACAATTTACCCATCACTCGTCCCTGAGTGACAAAACTTAGGAAAATAGGCTAAGGAAGGAATGAAGTAGTA
CCTAAATCAATGAACAATTGGGGATACTTCTCTCGCATGTCCCTCTTGATTTCCCAAGTGGATTCCTCAATTGGACGATG
CTTCCATTGAACCTTCACGGACTTAATCTCCTTGGTCCTCAACTTGCGTACATCACGATCAAGAATTGCAATCAGTTCCT
CTTCATATTGTAGGTCCTTGTCTAACACAATTGAGTCCCACTTTATGATATAATCCCCGTCACCATTATATCTCTTCAAC
ATGGACACATGAAATACCGGATGGACTCCCGATAGGTTAGGAGGTAAAGACAATCTATACACTACCGGTCCTACACATTC
AAGAACCTCAAAGGGACGAATGTATCGCAGACTTAGCTTGCCCTTCTTGCAAAATCTCATCACCCCTTTCATGGGTGATA
TCTTAAGAAGAACATTCTCACCAGTTTGAAACGACATATCTCTTACCTTATGATCCGCATACTTCTTTTGTCTATGTTGG
GCTGCTAAAAGCTTAGCTTGAATACTCCTCACCTTATCTTGAACATCCTTCACTAAATCTACCCCCAAAAGTTTCACATC
TCCAGCCTCAAACCATCCTATCGGTGATCTACATCCCCTCCCATAAAGTGCCTCAAATGGTGCCATATCAATGATGGTGT
GATAACTATTGTTATAAGAGAATTCACACAAAGGTATGAACTTATCCCAGTGCCCTCCAAAGACAATCACACATGCCCTC
TACATGTCTTCTAATACTTAAATAGTCCTCTCCGATTGTCCATCCGTCTGTGAATGAAAGGATGTACTAAAAGTGAGTTG
TGTGCCCAATTCATCATGCAATTTCCTCCAAAACATGAATGTGAATTGGGTACCACGGTCTGAGATGATAGAGAGGGGCA
CCCCATACAACCTCACTATCTCTTTCACATAAACTTTAGCCCATTGTTCAGCATTGTAATCTATTTTTACCGGAATAAAA
TAGGCTGACTTAGTCAATATATCAACCACTACCCAAATAGAATCAAACTTCTCCAAAGTCTTGCGAAGACCAACCACAAA
ATTCATGGCTATTATTTTCCACTTTCATTCCGGAATTGGCATTCTTTGAAGTAAACCTGCAGGCCTTTGATATTCATACT
TCACTTGTTGACAATTTTGACACTTCGCCATAAACTCTGATATGTCTTTCTTCATCCCCGACCACCAATTAATTCGCTTC
AAATCTCTGTACATCTTGGTCACACCCGGATGAATATAATATTGCGAACCATAAGAATCTACTAACAATTTCTCAATCAA
GTCATCTACTCAAGGAACACATATTCTCCCCTTGAAATTTAGCACACCATCCGCATCAAGAGTGGTCTCTTGTGCCTTAC
CAATCGCAGTCTTTTTCTTATGTTCCTCCAAATTCTCATCTCCAAATTGCTTGGCCTTGATCTCTTCAATGAAAGTGGCC
CTTACCTCAATACACGCTAACACCCCACCTCTTTATGAGATGCTCAACTGCATGAACTNNNNNNNNNNNNNNNNNNNNNN
NNNNNNNNNNNNNNNNNNNNNNNNNNNNNNNNNNNNNNNNNNNNNNNNNNNNNNNNNNNNNNNNNNNNNNNNNNNNNNNN
NNNNNNNNNNNNNNNNNNNNNNNNNNNNNNNNNNNNNNNNNNNNNNNNNNNNNNNNNNNNNNNNNNNNNNNNNNNNNNNN
[truncated: 53,902 more chars]
