# Supplementary material for: Homologues of potato chromosome 5 show variable collinearity in the euchromatin, but dramatic absence of sequence similarity in the pericentromeric heterochromatin
Source: BMC Genomics. 2015 May 10;16(1):374. doi: 10.1186/s12864-015-1578-1 (PMC4470070; doi:10.1186/s12864-015-1578-1)
Supplement: Additional file 3: — RH BAC tiling path sequences. Description of data: Nonredundant, multifasta sequence files of the individual BAC MTPs. The sequence contigs and scaffolds in the MTPs can be either ordered or unordered, depending on the quality status of the tiling path sequence. [file 12864_2015_1578_MOESM3_ESM.zip › mtp_0815.fasta]

>mtp_815
TTGTGAAGACTGTTGTATCCTGGAGAAGACAAGTCAAGAGGACTACTGCTGGACCAGCGAAGAACATTTGCTGCAGTTAG
GGGTGTACATGGTCGGGTTGGTTCGGGTTTTTCAAATATCAAACCAAACCATTTGTGTTGGATTTTTAAATCTATAAACC
AAACCAAATCAATAAAACTCGGGTTTTTCAGCCTCGGATTTTTTCGGATTTTTTTGGGTTTTTCCGCTAAAGTATTCATA
CAAACATATAATTTACTTGTACTTCAAATATTTCTTTAGTCCTACCAAAATACAACTATCTAAGGTGTTTCTTAAGAATA
CAACACAAACAATGATATGATTAATGACACTAAAATATCCAAATAATAATAATAATAATGAAATCGCGTAAAAAAAATAT
TGCAAATGAACAAGTCGTAATGAAAATGATCATAATTTAAAAGTACTAAATCATGCTAAAATAAGTTTAATAAGTATTAG
TTAATTACATGACTAAATATTAAAGGAAATTAAAATTAGGTTATGTACTTTAATTGTCTAAACCAATGTAAAACCAAAGA
ACAAATATTCAATATTATTGTCATTCTTAGTGTTAAATTGATTTTCTTTTTGCATTAATATTAATTTGATTTTGATTTAA
GTTTTATTATAATTACCAACATCTATGGACTATAATCTTTATGGAACCAATCAAAATTCTAAGTTTCAAACTTGAAATAA
TATATTAAAAGATAAAAACTATGAAAAAGTATAAGAAATATTTAAAAATTATATCAAAGTAAATATTTTTATGTATAAAA
TAAAATTTTTAAAATTATATATATAATATCAGGTTGGTTTGGTCTCGGGTTGGTTTTTTTTAGTTAAAACCAAACCAACC
CAAATATAGTCGGGTTTTTTTTTCAACACCAAACCAAGTCAAACCAACCACTAGTCGGGTTTTTTTTCCGGTTTGACTCG
GTTTGCGGTTTGGTTCGATTTTGTACACCCCTAGCTGCAGTGGGCTTGAATCTCCTTAAAGAGAGCGAGATATCCACGCC
TCAGCCTGAAGAGATTTATTTCTTCATATTTATTTTCAATTGTAATCTTGTATTTTTTGTTATCTTGTAAATTTTTCACT
AACAATTTTATTTTATATTTTTGATATATATTAGTAAATAATTAATAATTATGTTTCGTATGTATGTATGTATATATATA
TGAATAAGTTTAAGAAAAAATTAAAAAATCAAAGTAATGTAGCAGTAGAACATATAATGAATTTAGCGATTATTTAAAAT
ATATAATATTTAATTTTTAGTAGGTACGTAGATGTATGTGTTTTTTTAAGTAAATAAATAAAGCCAAGATATAATAATTC
CTTCAAGAAAGTCCATAATTTTACCAAGCATATAACGTAGTTAAAACTTTGTGTACTTTTCGCTGTTCTTAAAAAATTGC
AAGAACATATATAAAACATTGTAAATATTCAACCTAAAGATAAACCCTTTATCATCTAAATACTATCATATTCAATATTT
AAAAACAAAAAAATCATTCGTAGTTACAACATAAAAGAAACAACAACCATCAGTTTAGGGTGATATATCAGGATTAAAAT
AATTAATACAACTAGGTACAGAACAATGAATAACAGAAGAGAACATCTTAAACCTACTGCAAAGTTTACGAGTCAAAGAA
GCAAACCCTTGTATGAGGTTTGTAAGAATCATCCTTGGTTTGAGGGAGTGGTATCAACTCTTTGGAGCTCAGCTTGCAAA
AATTAGGGTAATGTTCTATATAAACTTCAGTAAAAGCACTACTAAAAAAACAGTGAATACCGACCTAAAAATTTCCGACC
TCAAATGGAGGTCGGTAATTTCCGACCTACGGAGGTCGGTATTTATAAGTAGTCAATTTTTATGCAAAATAAAGCGGGAA
AACCAAATTCCGACCTCTGGAGGTCGGAATTTTTCCCGGAAAAAATGAATTACAATAAAAATACCGACCTCATGAGGTCG
GTATTTTTTAT
ACGAAGACACAGCTGCCATACAATTATTACTTCTTGTCCTATTGTAAGCCTCCAAGAGTTACCAACAGTGCAGAGAACTT
GGGGGAAGTTCTTCGAGGTGACCGTATTGAGAATTCTGTTTATATTGTGAGTTTCATATAGCTATCCAGTTTGTTAATAC
TAAAGGAAATTGTGGTATAGCTTGAATGTAAAATATAATACCGTATGTATATATTCTCCAGTTCAAGATGAATGAGACAG
AGTCCTGCAAGGTGGCATGTAGAATCAAACTTGATGCTGTATCCGCTAAGAATTTCAACGACAAGATTGATGATGATTAC
CGAGTTAACATGTAAGGGTGAACAATCAGTTGAGACTCTTTGTTTGATTTTAACTATCCTACTGTTAATCATTTCTACTG
ATGTGTGCTCCTTTCCTCAAGTTCTTGTCTGTATAAAGAGCTTGCTATAGTTATAAGCTTTGAAGCTTGTTTATTGTTCA
CCTTTTTGTTGAGTACATTTTAAGTACAGTTTGTAGCCACTTCTCTTATACATTTGAATTGTTGTACAGGATTCTGGACA
ATCTTCCTGTGGCTGTTCCTCGGCAAAGAGTGGATAGAATGGGAGAAAAATCTTACGAACGAGGATTTCAAGTTGGATTT
AAAGGAACATTTGAGGGGGTGTGAATCTTTTTTCTTTTTTTGTTATCTTTTAATGTTTGTTTATTGATTGTAGAAGTCGG
TTTTGCAGAGGAAAGAGAGAAGTTATTTTATAAATAACCATTTGAATTTCAAAGTTATGTATCATGAGGATCTTGAGGCG
GGCACTGCTCGTGTTGTTGGTTTTGAGGTTACTCCTCTCAGGTTTGAATAACTTTCAAGCATTCACTTCCTGAATAAAAC
TATTCTTATTTTTCGTGTTCTTTTTTTCTGTTATTCTCTTTTGTGAAACGATGATTATACATTCAGAAGTAGAGGATATT
CATGTTTTCTAATGTGCAGAGTTGGTGATTCCTTATAACTAATAGATCATCAGTTTGTTCTAGTTATAGGACATTCATGT
TTTCTAACTTTCTCGATGCAGCAGTCAATTCTAGACTTGTGTTGGTTGATCATAGTTTCATGGCCTATTTTGCTATGCTT
GATTACAATGAAAATTGTGCTATTCTAGACAAACTTCCTTTATCTTTATTTTAGAGTGAACTGCTTTCTCTCTTTCATTC
TGAGCTCATTGGCTGTTTTTGAAGCAGTATTAACCATGAGTACAAGAAGTGGGATGAGGAGAACACTAAATTAACCACAT
GCAAGCCTGGGAAGCCAACTGTATTTGGAACTAACTCTGTACCTCAAGAGATTGTTGCAGACAACGAAGTAGTGTTTGCA
TATGATGTTACCTTTGAGGTATATTCTTTTGTCATTAACACCTCCCATGTCCTCCCCTTACCATTCAGCTGCTTATTGGG
ATTTTTATCCTTTGCCAGTCAAGTAATATCAGATGGGCGTCACGTTGGGACTCATACCTTCATATGAATGGAGATCAGAT
CCATTGGTTCTCAATTATCAATTCTTTGATAATTGTGCTTTTCCTATCTGGAATAGTAGCTATGATAATTATGAGAACTA
TATACAGAGACATTGCCAACTACAATCAGTTGGCACAAGACGAAGTTCAGGAAGAAACTGGATGGAAGTTGATACATGGA
GATGTCTTCAGGCCACCTGAAAACTCCAGTTTACTGTGTGTGCATGTTGGGACTGGAGTCCAAGTTTTTGGAATGTCCCT
TGTCACATTGATATTTGCTTTAGTTGGGTTTCTTTCACCTTCTAATCGTGGTGGGCTGATGATGGCTATGGTTTTACTGT
GGGTGTTCATGGGCTTATTTGCTGGTTACTCCTCTGCTAGATTATACAAGATGTTCAAAGGAGCAGACTGGAAAAAAATG
TCACTGAAAACATCCCTTATGTTCCCTACTTCTCTTTTCGCCGTGTTTTTTGTTCTGAATGCTCTAATATGGGGAGAGAA
ATCTTCTGGAGCCGTTCCGTTTGGGACAATGTTCATTTTGGTGCTACTCTGGTTTGGCATTTCAGTACCATTAGTCTTCG
TAGGAAGCTTCCTTGGTTATAGAAAACCTGCAGCTGAAGATCCCGTTAAAACAAATAGGATACCTAGATTGATCCCTTTG
CAGCCTTGGTACATGAATCCTCTAATCACAATACTTTTTGGAGGCATACTTCCATATGGTGCAGTGTTTATAGAGCTGTT
TTTTATCTTGACATCCATATGGCTGAACCAGTTTTATTACATATTTGGATTCCTCTTCATTGTCTTCACCATTCTTATAG
TAACCTGCGCGGAGATAGCCATAGTAATAGCCTACTTCCAATTATGCTCTGAGGACTATCGTTGGTGGTGGCGAGCCTAT
TTGACTTCTGGCTCTTCTGCATTGTACCTTTTCTTGTATTCCATATACTATTTCTGTTCCGAGTTGGAGATCTCAAAGCT
TGTCTCAGGTATTCTTTACTTTGGTTATATGTTGATTGGTGCTTATGCATTTTTCGTCGTCACTGGGACTATTGGCTTCT
TAGCATGCTTATGGTTTATTCGGAAGATATATTCTGCTGTGAAGATTGATTGATAAGTGCCAAGAATAAACACTTGATTG
GAACTTGTAAAACACATATTTTTCTTATTTAACTTTTCTGTTGCAAACACTCATTTTCTGAGATCTCATGTCATTAAATT
GCCTAATTTCACCAACTCTAACAACGTATATATAACTTTAGTGCTTTGAAGTTTGAACTCAATACTTGTATATTTAATTA
TCAAAACAAATTATTACCTAAGATTTCCAATTTTATCAACGTCCTTGGGATAATTTAAAGCAATTAATCTTTGTATAATG
AGATAAAGGGAAAAATGATCAAAGTACTCAGATACAAATTTTTATGATGGTTGAGGGCATACCATGTCATAATTGTGTGA
GGGATTATTTTAATAGATAAAAATATATTTTGTTGAGTAGCAACTTAGTGAGAATGTTATATTTATGAACAAACACTATA
AGTTGCAATTTTTATAATGTTAATGTAATAGTAAAAAATATTTTAAAAAATTAATTAAAATTAGCTTGAATTTCAAGAAT
AAAAATTAATCATATAAATTGAGAGAGTATGTATATATGTAGGAGTTTATGGATGATTTTCGGTTTTGGGTTACATAAAA
ATAGTAACAAAGCTTATATGATGGTCTTTCTGTTATATTTTCTTGTTGGAGAATATTTGATGCGTATAAGTGTTAACGAA
ATTAGAAAATTTGAGAAGTGAAAAAATTAATGTTATACCCCTTTTGTTTTTTTGTATTAGTTATTTACTTTTACTTTACA
CGTTCTTTAAAAAATCAGAAATAAAAATAATAATTTATTAGTTTACTCTTTAATATATTTTTCTTTTTGTAATTTTGATA
AATTTTGTTTACACTTTCGAAAAGAATTAATTGGGTTAGGATTAATTAATTTTTTTAATTGAAAAATAATTTTAATAATT
ATATTTAGTAATGTAGATAATTAATATATGATAGAAAAATAATATCAAATGTTAGAAGTAGGACGAATTAGGATAAATTT
CATACTTTCAAAATTATTTGAAGATAACAAAAATAGCAAATTTTGAAACAATAGTAAAACAAAGGTTGAAAAGTTAAGCT
AATGAGAAAAAGTTTAAAAGGAAAAGAGAGAAGGAACTTTGGCCCATTTTTCTGAAGATAGACCCATTAATCTACTTGGT
AAATTATGAAGGAGCCTCAAACCACTTTTGTTTGCCGGATCAACTTATCCCTCAACTACCGTAATGACTAAGTAAGAGAA
AGTATTTGGAAGATTTTGAAAGGAAAATATATTGAAATAAATTAACTGATTAGAATAAGTAACAATCTGACTAAAAATTG
ATTAAATAAATAAAGACATGAATTGATAAAATCATTTAAACAAATAAACCATCATAAAATAAATTAATTCTTCTTTTAGA
GAATTTAATTAAGTTAAACTAATGTTAAAGGTAGAATCTACAATTAATAAAAGAAAACATAAAATGAGATTATAAGTGGG
CCTTTTTCCCCAAATCAAATAAATAATTATCAAGCCATTGGGTCTAATCTTTTGTTGTTGTTGCCTGAAACATTTGATCT
TTAGCCCATTTCCCTTTGTATATCGTTGTATACAATCCTTGTTTATCGTTGTATATGGCTATATCAGATGTATATCTTCT
TGTATATCAGCCTCCAAGACCTGTATAATAACTTTATTCCCCGTATATTTTAGCTTTCATTCCTTCGGATGATTGATGAG
GCTGACTCAAACATACAAGATTGTTTGGCTTAGCCCAACGAAGAGTGCAAAAGGGAAAGGGCCAGGATAACCCAATTGAG
AAGAAGTTCATGCAAGGAAAAAGAAAAGAAAGAGATGAGAAAATATCCAACATAAAATAAAGATTATGCCTATTTGATTT
TCAAACAAATCATTCGAAATATATTAATTTCAACATAGAATCAATATCAAGACACAAAAAGAAACTGGAAATAACTAATC
ATAGTGCAATAGGAAGATTTAAATACATAAGAAGAGAATGAATTAACCTTAATGAGGCCTAGACAACGACATTAGCCTTC
TCCTTTTGTAATTAGCCCTAAAGCATGCTTTCCTCAATCTCTTTGTTTTCTCTTCAAGTTTCATGTATGATATTTCCTCC
ATCTTTCTCTAATACCTCAATCACACCCTTCAACTTTTCTTCCATCCCATTTCCAACTCCCTTCTCCGATTTCTTCAAAT
ATATACTATTAGTATCATAACTTTATATATACACACTGTTATGCTAAGAAATAAAGACTAGTTTTCAAAAATCAATTAAA
CTTTTAAGAAAAATCAATTGTTCAAAAGGAGTCGCCACTTTATTTTTTTAAAAATAAATTAAGAAAACTTGATCTTAAAG
ACTTTAACAAAATTAAGTCTAAAAAATTAGAGAAAAAGATGTGAGGTTCTCATTTTCACTTCAAGAAGGGTTTAAAGGTA
TTTGAAGTGTCCGATAACACGCGGTTATCCGCTAACTAGAAAAAACATTTATTCTGACTAACTTTTGAAAAAAATACTTA
AAGGGATAAATATTATTTAAAAATAATTTAACTTAAACACTTTGAAATAATTTAGAAAGGAAAGCAAACTTTGTAAAAAA
TGACCAAGTAAAGAAAGCTAATTAAAAAAGACTATTTAAATGAAATAAATTATCATAATCAAAAGTGGTTCATCTTTAAG
GGATTTAATTAAATTAACCAAACAATTAAAGTTAAAATTATACAAGCAATTAACAATCAAGCAATAAATCACATAATAAG
TTAAATCATATTTCGGATTTAGCCAAAATTATAGAAAATCTGAAATCTGGCCCAATCCTTAGTTGCTGTTCGCCTGGACT
AAGGTTTTGGGCCAACTGCTGCTGCATTCATTTGGGCTTAGGCCCATTTTTGCTGTATATTCAGTTGTATACACTGTATA
CATTTTTTGTATATCATGTATATCTGCGCATATGTTGTATATCATTCCGTTTTTTGCTTTCCGAGACCTTTAAATTTACT
TCCTTTCAGCGCACGACAGCTTCCTTTGATGATGCAGATTCGAAAAAACTCAACGATATGCAAGGGATGAAGTCCAAAAT
GGACTCGAATAAATTCATGCACAAACAAGATGATAGGGATTAGGAAAAAAAACTCTTTCACTAAGTGGACATTTAAATGG
TAAGCACGATTGACTAAACAATCAGTTAACTAAAGAAACACAGAGCATATTTCTATTTAAACAATTAACAAAACTTTGGA
TGACTAACAAATAAGTAGGGATGGCAATTGTGGGAGGGCAGAGGAGGGCGGGGCAGGGCAAATATTATTTTAGAAAAAAT
TTAATGGGTTAGGGCAGGGCAGAGCAAGGTCTGAAAATGGAGGATGAGATAGCTAGAGGAGAAGAATTGGTGAAGAAAGC
TTAAAAAACCTCAACGATTTGGGGACTTTTCAGCTCCTAATACCGTGATTATGCAGCTTAAAGTACTAGTTGGATTTTTT
TTTTCCATTTCTTGGTTTCATTATATAGTCACTGTCACTTGAATTTAATGGAGTAATATTTTTGGAATTTTGTTGTTTTG
TAAGTTGGTGATTAATAAATAGTAGTAATTTAAGGTGTGATTTAATATTTTTCTACATTCCAACGGTGACAGAATAATAA
GTGTGCTACATGTACAAAAAAAAATACCAAAATTTCAAATTTGCTCCAATTCCTACCAGCACTTACGGCCAGGGCTGTCT
TAACCCCTAGATCACTAAAGCCATCGCTTGAGCCCCATATTTTTGAGGGTCCCATTTAAAAAAAGGGAAAAAAATTTAAA
TATACAAATTAATTAACTTAATTACCACTATATAGCAATAGTTTTTATTTCGCCTACATAACAATAGTTTTTTTTCAAAG
TTAGGGTTTAATATTAAAAAATATATATAATATTAAAAAAAGGTCTAATAGTCCTCCACGATTTCTACTTTTTCCTTTTT
TTTCTCAAATCTTTTACCCTTCCATGATTTACTCAAATTGGTTATCTATATTCTCTCCTATCAATAAAAGGTTTCTTAAC
AAAAATAAAATTCTCTTTCTACTCATTCTAGTTGATTGTTCAATCATGAATACCAACAATTATTCAATTCTAATTCAACA
TAAAAGACATTGGGACACATCAGGTATTATTGATAATTCAATATTTAATTTGTGTTTTTTTATGTGATATTTCTAATTGA
AAAATCATTAGGATTTTGTTGTAGTATACCATGTTTGATATAGGTTTTTTGTTTTATAGTTGAAAAAAAAAAGTTAAAAA
ACAGTTTTATAAAATTGAATTTTGTCAATAATGAGTCGGTTAATTAATGGTGAAAAATAGGTTGTTGTTGTTATTCACCA
ATTTCGTGTTTTGATTTTTTTTTAATTCTTTGGTTTGTTAGGTATGGTTTTGAGGTTTAGATTATAAATTATATTTATTG
ATTATGTGTTTTGGTAAGTGATTTGATGAAATGAGTTGTTTGTAATTAGTTTGGTGTAATTTTGATTTTTTTGTGTGTCA
TTCAGACTTGTTTTTTTTTGTACATGATGATGATTTTTTTTTTGTTTTTAATTCTTTGGTTTGTTTTGTATGGTTTTGGG
ATCTATAATAAAAATCTTATTTAGTGATTATGTGTTTTCGTAAGTGATTTGGTGAAATTTATTGTTTTGTATTAGTTTGG
TGTAATTCTGATTTTTTTGGTGTCGTTCGGAGTTGATTTATTTGTACATGATGATGGCGTACGCAAATTCCTCAGATGCT
TCTTTATCTCTTCTAACTCGGTCGTATGATCTACCTCCTTCTTAGGAGGCAAGCGCCTTGGCGGCTCCTTTGGCATCATG
ACATTGTTCTCTTCTAGAACATTCTTCGTGCATGATGGAAAAGATCCTTTAGCACCATTGTTTTCTTTCAAACTTGCAAT
GGTGGCTATAAGCGCCATCTTCTTCTTCTTAGGGTTGTTCTCAAGCTGTATGGCCGTTAGTCGAACTCGTCCTTCCATTA
TTGGTACCTTAACCAAGGGCACCATGCATGATCCTCCTTGCTCCATGACCAAGAGTTGTCGGAGGTAAGGATCGATTACC
GTGTGGCACTACTGGAAGAACTCTTGCCCAAGAATTATGTCAAAGAGATCTAAATGAGCGATAATGAAGTGTGTTTTACC
TTGCCACTCTCCTAGAGTGATGCTTACTCCATGCGCAACTCCACACACGGGAGTTGGTGGTGCATTGACCGTCCGGAGTT
GGGCGTTACTTGGACTGTAACTCGGCCTCAACCTTGTTGCTGCCGTCTTGGTAATGAGATTGGCCTCTACACCCGTGTCG
ACCATAGTACGAGCCGGTCTTCCGTTGATCGTGATGCTGACATACTACGCGCCATATTCTTTCTGCTTCCCTGGTTGCTT
GGTGATAGCTCTGCATAGTCCTATCAAGCTCAACTGCGTCGTCTCTGCGCCTTGTCCTTGCTCCTGAGCATCCTTCTCCT
TCCACTCTCGTAGGATAGCACCAAGGCTCTTCAGTTCAGGGCACCTTGCATAGCCGTGCGGCCCACCGCATATGTAGCAA
CCATTCCTCTTTGTAGGCTCTGTCTCTTTCTCAACATTACTTTGACGTCCAAACTTCTTGTCATCAGACTTGTAGGTATC
ATGATTCTTGGGATGTGGCCGCTGCCCCTCGACTTTTCCACGATCTCCCCTACCATGGTCATAGATACCTCTTACTTCGT
CTTCTCTGGATCTGTCAGGTTTCTCATGCCTGAAGTCTGTCAAGTCATCGATGGTCCTAACTTGTCGGCGTTCCAACTCC
GTCCTGTCCCAATTTTGTAGCCCATACATGAAATGGAACAACATATCATCATCCGTGAGGTTAGGAATTTGAAGTGTGAG
GGTGGTGAACTCCTTCACGTACGCCCGAATGATGCATGTCTTCTTCAACTCCCTAAACTTGCTCTTCGCCTCATAGATGA
CGTTTTTGGGGAAGAAAGCCTTCTTGAACTCCACTCGAAATTGCTCCCAAGTATTGATGGTGCAAAGTCCCTTCCCTATT
TCTTACTCTTTACGCCTCCACCATAGCATGGCCATATCCAAAAGATACAACACAGTGGTGTTGATCTTGTTTTCGTCGTT
TTTCACTCGGTTAGACTTGAAGTAATTCTCCACCTCTTACACGTCACAAACGTCTTTAAACATATATGTCTTGGGAGCCT
CAACCTTGGCCTCCCTATATCGGTCGAATGGCGACTATCCTCCAACTTCCACGCCCTCGTTGAGTGCTTTCATCTTAGCC
TTTATGGTCTCGATCGTGCTTAACGCCTCCATGAGCCGATACTCCAAGAAAGTGATAGCCTCCTTCATCTCGAACTCGGC
ACGCTGGCGTACCTCTAACTCCTTGTGTGGGTTGTCGGTCTCCTCAAAGGTAAAGTCCTCGAGAGTCTTGAACTTGCCAT
TGGCCACGTTCAAACGCCGGCTTAAAATCTCAACGGCTTGCCTTGCCATTTCAACCCTTGCAATCGACTCCTTTCCAGCG
GTGACATCNNNNNNNNNNNNNNNNNNNNNNNNNNNNNNNNNNNNNNNNNNNNNNNNNNNNNCGCCTCACTTGGTATGGGG
TCGAGCAACATTTCCTCATTACTCTTTTGGTGCCTCTTTCCCTTGCGGGTCTTCTTTCCACCATCCAACTTGACAGCGGC
GTTCACGTCTCCTTCATTGGCCATTCTCTTAGTAGCAAAATTTGGCTCTGATAGAGTCTTACTAAAGCTCCATGCGGAAC
TTGACAACTTACTCACTAATCTATTAAGATCTTGTAAGCTCAAGTAAGCCCTTTATGCTAAGATCGCTAAGAGAATGAAA
AGAAAGACTTAGAAAACTTTGGAATAAGGTTTTTGTATTGCTTGTGGAATGCTTACAACTTGCTTGATTGGTTGCTTCAA
GCTTGGATGCCTTACAAATGAGAGGCCCTTCTATTTATACTACCTCCTAAGGGCCTAAGTGTAAATAATAGTTACTTTAC
AAGTCCCTACTTATTTACACTTTAGTCCATGTTCTAGAGTTCTCTACAAGTTCTAGGTAATTCTAAAGCTTTCTTAGAAA
ATATCTAGTCCCTTTTCTAGAACACTCTACTAGTCTAGAGAATTCCAAGGCATTCTAGAGGCTTCTAAAGGAAGATCTAG
GGAATTCTAGAGTCTTCCACTAACCTCTCCATAACTCTAGATTCTTCTCACTTATTTTTATGCCGAATTTGAATTACAAA
GTGGTGGGTCATGACATAAGTCTTCAAATCAAAACACTCCTAGCTCATCAATTCCATCTAAATCTTCATGTCATAAAGCT
CATCAAATTTTTGTTAAATCTTCATGTCGTGAAGCTCGCCAAATGCAAGCTAAGCCTTCAAGTCATGAAGTCTCATCAAA
TTTGAGCAAAAGATTCAAGTCAAAATGCTCCTTGACACACGAGTAAAAAATGCATGTCATGAAGCTCATTAAATTCGAGC
TAAGTTTTTAAGTCATGAGTTTCTCAAAGTTGAGCAGAATCTTCAAGTCTCAAAGTTCATCAAATTTAAGCGAAATCTTC
AAGTCGAAATGCTCCTCGACCCATGAGCCTAAAATGCATGTCATAAAGTTTATCAAAATTCTAGCAGAATCTTCAAGTTT
CAAATCTCATCAAATTCGAGAAAAATTATCAAGTCAAAATGTTCGTCAACGGATAAGCTTAAAATGCATGTCATAAAGTT
CATCAAATTCCAGCATAATCTTCTAGTTAAAATGCTCCTCGATGCATGAGTCTAAAATGCATGTCATGAAACTCATCAAA
TTCAATCTAAGTCTCAAATTTCGAAGCTCCTCAAAGTCGAGCCAAATTTTCAAATCATGATGCTTCTCAAATTCGAGCCA
AGTCTTCAAGACACAAAACTTACATGAAAATTAGTTAAATCTTAAAGGTTTTACTCTTGAACCACATATGTTTAAATCTC
TATGGTCGATTTTTTTTTAATAGGTTGAAAACCTTTAAATAGATGGCTTAGATAAATTAGAAAAGAAAGCTCACGTGATT
TGCATTGATGTGTAAGTAAATATATTTTATTGCTTCAAAATTCAAGAGTTTTTACACATCAACAATCAAAAGAAAAGAAT
GAAAAAAACCGACATATCATCATATACAAGAAGTCTTAAGTAGAAGTGGTTAGTCAACTTGTCTTGGATGTCTTTATTAA
GTTTGCATCACCTCTTCATCAAACATCATCACTTCAAATATTTTGATGGATTGATGTAGCCATAAGCAAGCCTATATCGT
TGTCATAGGGGCATATTTTGAAGTATAATTTGTGGAGTTCATCATGTGACAAGTAGTTATTCTACAAAACTAGGAGAGAC
TACACCAAAATCACTTTCTCGCCAAAGCCAAAACTACGGAGGAAGAGACACAAAGTGTGATTCATCGTCAAGTTTCAGTT
TGGAAGAAGATACACCAAGTGTTGTTCTCATCAAAGCTTCAATTGTAGAAAAAGATGCACTAAGTGTGGTTTGTCGCTAA
AGCATCCACTATAAAAGATGATGCATCAAGTGTGGTTCGTCATCAAAGCTGCAACTACAAAAAAAGATGTTTCATATGTG
GTTCGTCATGAAAGCCTCAACTCTAAAAGAAGATTCACCACGTGTGGTTCGTCATCAAAACCACAATTATAGAAGAAGAT
GTACTAAGTTTGGTTTGTCGCTAAAGCTGCAATTGCAAAAGAAGATGCACCAACTGTGGTTCGTCATCAAAGTCACAACT
ACAAAAGAAGATGCATCATGTGTGGTTCATCATAAAAGTCTCAACTACAAAAGAAGATGTACTAAATGTAGTTCATTGTC
AAAGTCGCAACTGCAAAAGAAGATGTATCATGTGTGGTTTGTTATCAAAGTTGCGATTAAAGAAGAAGATGCACTAAGTA
TGGTTCGTTACTAAAATCGCAACTACAAAAGAAAATGCACCAAGTGTAGTTCATCATCAAAGCCGCAGTAACAAAAGAAG
ATGCACGAAGTGTGGTTTGTCTCCACCAAAGTCAAAATCTTTAAACTATTGCACTAAGTATGATTCGTCATCAACATCAC
AACTACAAACGAAGATGCACCAAGATTTGGCAGGACTACAAAAATCTGCAAAATAATAAAGACTGAATTGGAGACCAACT
TCAAAATTTTATTTTTGTCAATCCATGAAGAGTTTTACCTTTATTTTTTAAATATATTGTAGAATTTGATGTCTAGTTTC
TATATAATCAAGTCACTCATCATTCGGAATCTCGTACACCAAGATAGAGAAGTTTTGATGAGACTGCATAGAGCTGTAAA
AAAAAGACATATTTGATAGCAAACTTCAAAAATTAATTTCCATAGCAAACTTCAAAAATTAATTTTCATCAATTGATAAG
CATTTTGATTTTGAATTTCGGATATATTGTAGCTCTGTGAGTCTAGTTTCCAGAAAACCAAACGAATCATGGTTTCGACA
TTTCTACAAGAAGTTACAAATTTTCTACCGCATGTGTGCTATGCTTGGAAAAAGTGACGAAAATTGAGTTTGATATGCCA
CAAGTTGACAATCAACCATTGTAAGAGCGTGGGTATTTATAGAAATCAAAAGTACATAAATTGTGTCCCTACAAATTATG
AAAAACCCATATTTGAAACAAAGAATATGATAAATTTTCCTATGAACCAAATTATGATAAGTTTCAACAGGAATCAAGTT
ATGGAAAATTCCATTTGAATCAAGTTATGAAAAATTTCTATTGGAATCAAGTTGGGAAAAATTTCTTTTTGAATCAAATA
TAGAAAGTTTTGAAAAACTCAAAACAAACACACACACACCTCTCATTCTCTGGAAGATTCAAGATGGTAATTATAGCACT
TGGCGGGACAAATGGATAGGTAAAAGGGCCTTACTTAATCTAGTTCAAGGCCCAGATATGTCTAATAGAACTCTTGTTAG
TCACTTCTTTACTAATGACTCTTGGAATTTAACAATTTTGGTAATGTCATTTCAAATAATATTATTCAATTGATTAACAC
CATTTCTAGAGGAAATCAAAATTTTTCTAACTTCCCTATATTAAACCCTTCTGACGATGGTCAGTTTTCACATAATTATG
CCTGACATGTTTTTAAAACCCCCCAAAGTAGAGTGACTCATTTCTTGGTAACATCTGGCATAAAAGGTTCCTTTAAAAAT
ATCTTTGTTAAAAGAAAACTTCATTTCGATGATGTGATTGATAGACTGAGAATTAATCAGGTTTCAATTGTTGTTTCTGT
TATAGGACCACAAATGATGAGACAATGCACCATGCCTTTTCTTAAAGTGATGCAGCCACAAAGATATGGAATGCAATTAC
CAACCCCATGGGAATATGACATACTAACAACCTCTAATCACCATATTCAAGAACTGATGGAGCATAGATCCTAATAATGT
TGTACACAAAACACTTCTTCAAATTACTCCCATCTTCATATGTTGGGAAATCTTGAAGCAAAGATGTGCTTGTAGATATG
GAAATCAAAGGAAGATTTCGCACAAAAGCATGGAATATCATATCATTTGGCACATAAAAGCAATACTTTCAAAAACTTTC
CACAACATAAATTGCATTATTGACCATTGGCATACTCTATGTCAAATTATGGAAAGGTTGAAACCTACGAGAAATGGATT
CATCTTATTTGACAAAACACTTAAGAAGGAATGATTAAGATCAATATTGATGGGAGCTATCAACATGATAATGGTAGAGT
TGGTTTTGGTGGTATAATTAGGGATAGCAGTGGTGATTTGATCATGATTTTCTCCCTAGTTGGACCTTGTATTTGCAGTA
ATATAGCAGAAGCTTTGGCTGTAGACTTGGAAATGAAATGGTGTTGTCTTCAAATATACACTAATTTTATTTAAGAACTT
GATTCACTAGTTATTGCAAACATGGTGATCAATGTAGGCTCCACTAACTTGAAACTGAAACACATTATACAAAATTGTCT
ACTTGAAATATATTTATAGTGTGAAAGTGGGTTGAAAACCAAGTGGTTGACTTTCCTGCAAAAGTGGCTTCCACTACTTC
GCAGAATATCATATTCCACTCATTCATCCAGTTACCAAGACAAGCTTAGGGATTGGTTCAACTCGATAAGAGGCAAATTC
CTAGCATTAGAATAAAAGTTGATAAGGCAAACTTTATATTAGCTAGTTAGTATGCTTTATGGTGTTTTCAGTGATATTAT
TTCACTATCCTTTTGGCTTGACAATGTTGTATTGAGGTTTGGTTCAGTGCCGATCTGCATTTTTTTGTTGAATACAACAT
GACCCAGACATTATTCTTGGTAATTAAATATAAAAAGGAATGTTATCTGATTCGACCACTTATTAAAAGTAGTTCTGAGA
GTCTAGCATTTAATCAAATTGCAAAAACAAATACAAAGACAAGTCTTTATTTCATAAAAAAGGGCCTGTAAGCGTCTAAA
GTTTCAATCCTGAAATACAGCAAACAGGAAAGAAAATAGCAAGCAAACAATAGTATTTGTGTTTGAATTTATTCTNNNNN
NNNNNNNNNNNNNNNNNNNNNNNNNNNNNNNNNNNNNNNNNNNNNNNNNNNNNNNNNNNNNNNNNNNNNNNNNNNNNNNN
NNNNNNNNNNNNNNNNNNNNNNNNNNNNNNNNNNNNNNNNNNNNNNNNNNNNNNNNNNNNNNNNNNNNNNNNNNNNNNNN
NNNNNNNNNNNNNNNNNNNNNNNNNNNNNNNNNNNNNNNNNNNNNNNNNNNNNNNNNNNNNNNNNNNNNNNNNNNNNNAT
TTTGGTCTTATAAAGACCTCTTTATATAGGCATGAGCTAGGGTTTTAGGGGTATTTTTGTCCAAGTAATTTTGATCCTTG
GGCTTCAAGAACATGAGTTGGGCTCGTCTTGTCAACTTAATGGACTGACCCAAATGTGATTTGGACTTTATTTAAGTCAT
ATATTTTGACTTAAATATTAATCCGACTTTATTAACCAGTAATTTTACTTGGTCAATATATCATGAATTTATGGATTAAT
CCAAAATTCAATATGGATTTATCAATAAAATTTCACTGTCTAAAAATGCCCCCTGCTTCGAGGCTTGTTGCGGTATCCAG
CCTTTAAAGAAAAGGCTTGAAGCATTCGTGAAATATATTTTTTTATGGAGTCTTTCAAAACTTTCCATATTTGATTCCAA
TGGAAATTTTCCATAACTTGAATCCAATGGAATTTTTCATAACTTGATTCCTATAGAAACTTACCATAATTTGGTTCCTA
GAAAAATTTACCATAATTTTGTTTTAAATATGATTTTTCCATAATTTGTAGGAACACAATTTATGTACATTTGATTTCTA
TAAATACACATGCTCTTACAATGATTGATTGTCAACTTGAGGCATACCAAACTCAATTTTCGTCACCTTTTTTTCAGCAC
AGCACGTCTCTGATAGAAAGTTCATAACTTGTTGTAGAAACATCGAAATGATGATCCGTTTGATGTTCCAGAAACTAGAC
TCAGAGGGCTACGACATATCCGAAATTCAAAATAAAAAAACCTCTGAATTGTCAGAAATTGATTTTTGAAGTTTGCTATC
AAATCTGTCTTCTTTTTTTATACCTCTATGCAGTCCCACCAAAACATCTCTATCTTGCTGTAGGAGATTCTGAATGACGA
GCGACTTGTTTATATGGAAACTAGACATCAAAGTCTACAACATATCCAAAAATAAAGGTAAAACTTTTCATGAATTGACG
AGAATTAATCTTTGAAGTTGGTCTTCAATTCTGTCATTATTGTTTTGCAGATTGTGGAGTACTCTCACCAAAACATTTGC
ATCTTGGTGTAGGAGAGCTCGAATGGAGAGACACTTGATTCGATAGAAAATAGACTCTTAAGTCTACAACCTATCCAAAA
ATCAAAGTCAAAGTTATGAATTCACCAAAATTGATATTTTTAAAGTTAGCGATCCAATTGACTTTGGACAACATCCATGA
GTTCACTTCTCTGCATCTTCGCTGAAGCACCGCATATTGATTGAGAATTTTGTCATCATCATGCCGATTTGAAGCTTCGT
ATAATTGGCACCGTGAGACACATCACTTTTCCTTCTTCTCCTTTTTTGTAGGTTTACGATGGACTGAAGAAAGCCTCAAT
ATCACACCATAAAAATGAGGGATAATCCATAATTGATGAGGCTTCGTGCAATTGGCACCGTGAGACACATCACTTTTCCT
TCTTCTTCTTTTTTGTAGGTTTACGATGGATTGAAGACAGCCTCAATATCACACCATAAAAATGAGGGATAATCCATAAT
TGATGAGGAATCACTTGATGCATCTTCATTTGTAGTTGCGATTCTGACAATGAATCATACATGGTGCAATATTTTAGCGA
TTGTGGCATTGATGAAGACGAATCACACTTAGTGATCTTCTTTTGCAATTGCGCCGTTGACGACAAACTACACTTGATGC
ATTTGCTTTTGTAGTTGCAGCTTTAGTAATGAACCACACTTAGTGCATCTTCTTCTTCAATTGCACCTTTGAGGACGAAC
CACATATGATGCATCTTCCTTTTCAATTACGACTTTGACGACCAACCATATTTACTGCATCTTCTTTTGCAGTTGTGACT
TTGATGACGAATCACAGATGATGCATCTTCTTTTGTAGTTGTGAATTTGATGACGAACCACACTTGGTGCATCTTCTTTT
GTATTTTCGGCTTTAATGACGAACGACATTAGTACATCTTCTTCTACAATTGCGACTTTGATGACAGACCACACATGGTG
CATCTTCTTTTAGAGTCGTGTCTTTGATGACAAACCACACATGAAGCTTTTTCTTTTTGCAGTTGCAGCTGTGACGATAA
ACCACACTTGATGCATTTGTTTTTTGCAGTTGCAGCTTTAGCGACGAACCATACTTAGTGCATCTTCTTCTACAATTGCG
GCTTTGGCGAGAACAACACTTAGTGTATCTTCCTCTAAATTGAAGCTTAGTGATGAATCACACTTTGTACCTCTTCCTCT
ATAGTTATGGCTTTGGAGAGAAAGAGATTTTGTCGCAGTTTGTCCTAGTTTTGAAGAGGAACTACTTGTCACATTATCAA
CTTAATAAATCAAACTTCAAAATATGCCCCCATGTCAAAGATAGAGGCTCACTTATGGCTGCATCGATCCATAAAAAAAA
CATTTGAAGCAATGATGTTTGATGAAGAGGTGATGCGAACTTGATAAAGACATCCAAGAGGAGTTGAAAAACCACTTCTT
GATGTTTGATTCTTTTTTTCCACTTGGACCTTTTGTATGGGATAATATGTCCATTTTTTATCCCTTCTTTATGATGTGTA
AAAAAATTCTTGCAATTTTGAAGCAATAAAATGTATTTACTTTACACTTCCATGCAAAACATGTGAGTTTTTTTTTCTAA
TTTTTTCTAGGCCACTTATTTCAAGGTTTTCACCTATTGGAATTTTTTGGACCATATAGATTTAAATTCATGAGGGCCAA
AAGTAACAATTTGAAGCTTTTCTTGACTTGAAGACTTGGCTCGCATTTGAGAAACATGATGATTTGAAAACATAGCTTAA
ATTTGAAGAGCTTCGAAACTTGAGACTTAGCATGAATTTGATGAGCTTCACGATATGCATTTTAGATTCGTGCGTCGAGA
AGCATTTTGACTTGAAGATTTTGCTTGAATTTGATGAGCTTTGAAACTTGAAGATTCAACAGAATTTGATGAACTTTATG
ACATGCATTTTTGGCTCATGCGTCGAGGAGCATTTTGATTGAAGATTTTGCTCGAATTTGACGAGCTTTGAGACTTGAAG
ATTCTGCTCCAATTTGAGAAAATTCTTGACTTGAAAACTTAGTTTGAATTTGATGTGCTTCATGACATATATTCTATTAT
ACTTGTGCGTCAATGAGCATTTTGATTTGAAGATTTTGCTCGAATTTGATGAGCTTTGAAACTTGAAGAGTTTGTTCAAA
TTTGAGAAGTCTCGTGACTTAAAGACAACTTGAACTCAACAAGCTTCACGACATAGAGATTTATCTCGGATTTGATGAGT
TTTACGCCATGAAGACTTAGCTTGAATTTGATAAGCTATGAGTATTTTGATTTGAAGACTTAACTCGAATTTGAGGAGCT
TTGGAGCTTGAAAATTTAGCTTGAATTTGATGAGTTTCATGACATGTATTTTAGGCTCGTGTGTCGATGAACATTATGAT
TTGCAGTTTAGGCTCGTACATCAAGGAGCACGTCGACTTACATAGACTCTTCAATTTCGATTTCGGATGAAAACTTGTCC
TCATCCTCAATGTCAATTATATTTCCTTTGTAAGTTTCGAAGTTGGACAACTCTTGATCTCCATTTGAAGTCATACTCAG
TTCCATATCATGAGCACGCGTTGCTAGTTCTTCATACGTTTTAGACTTTATGCCTTGCAATATGTAATGAAGATCCCAAT
GCATACCTTAGATGCATATTTCGATCCCAGAAATTTCACTAAGGCGATCTTTGCAATTAAGGCTCAAGCTCCTCCAGCGA
TTTATAAAGTCAATGACTTGTTCATCATTTCTTTGACAGGCGTTTGCAATCTCTATCATTCTCACAACATGCCTTGTGCT
ATAAAAATGCTTAAGGAATTGTTTCTCCATCTGCTCCCAGCTATCAATAGAACTAGACTCAAGATCTATGTACCATTCGA
AAGGAATTCTAGTGAGAGATCTAACAAACTTCTTAACAAGATAATCACCATATGTTCCAGCATTATTGCAAGTTTGGACA
AAGTGTGCTACATCTTGTTTTGGATTTCTATTGTTGTCGAATTGCTGCAACTTAGGAGGTTGATAGCCAACATGTATTTT
TAGGTTATCAATTCTCTGAGAATATGGCTTTACATATGTGAGAGGAGACTTGGACGTGCACTCAGATTTATCTTTGATAG
CCTCTTTTATGAAGTCCTTCAATTTGTCAATAGGAATCAGACCTTTGACATGCACTTGAAACTAATTGATATTTGTTTCT
TTTTTTGTGGAGGACTCTAATTTTTCCCGAGTTTCATGAATCTTTGCACATAATTGAGTCAATTCTCTTTCCTCCATATT
CTCCATCATGTTTGTTAACTTGGTACTTTGGACATCTTGACCTTTGATGTACTTTGATAGGCCTTCAACTGCTTTCGTCA
AATTTGCAAGTTTTTCTTCTATAGTGAAAGTTTCGATCACCATCGCTTGCATCACCTTTGTTGATGGAGAATAATGTCGA
TTTTCCATGACATGAGATCCAGATATGTTATGCGGAGTAGATTCAGTGCTTAAGTCATCATTGTCGACTGAAGTAAATGG
TATTTTAGATATGGATAGGTTCAATTGGGCAAGAACCCTCTTAACCATTTCGGCAATGTCTTCTTTTGCGGCTTTTGCAG
GCGACTTTACACCTTTTGGAGATGAACCAAAGACAATAGAATATTCGGACGACACTCGGGAGGCTTGTTGTCGTAGCAAT
TTGGTTTGGTTCCTTGTGACAGGTCTCATGCTTCCCGCAGTAATATCAATGATGTTTTTCTCAGCAATGCAGAATTTGGA
TCCATCAGTTTTTGCGGATGCAGATCCAGATGCGGATACAGATGCAGATGCAAATACGGATATAGATGTAGATCCAAATT
TAGATGTAGATGTAGATTTTGAGTTGATCTTCTTGAAAGTCATCTCGGCATTTTTTAACTTTGATTTTCTTGAAAAGAAG
AGATGAGAGGTAAAGATTGTCCCACTGGGCGTGCCAATTTGTAAGCGTCTAAAGTTTCAATCCTAAAATACAGCAAACAT
GAAAGAAAAATAGCAAGCAAATAATAGTATTTGTATTTGAATTTATGCGNNNNNNNNNNNNNNNNNNNNNNNNNNNNNNN
NNNNNNNNNNNNNNNNNNNNNNNNNNNNNNNNNNNNNNNNNNNNNNNNNNNNNNNNNNNNNNNNNNNNNNNNNNNNNNNN
NNNNNNNNNNNNNNNNNNNNNNNNNNNNNNNNNNNNNNNNNNNNNNNNNNNNNNNNNNNNNNNNNNNNNNNNNNNNNNNN
NNNNNNNNNNNNNNNNNNNNNNNNNNCTTTTGGTCTTATGAAGACCTCTTTATATAGGCTTGAGCTAGGGTTTTAGGGGT
ATTTTTGTCCAAGTAATTTTGATCCTTGGGCTTCAAGAACATGAGTTGGGCTCGTCTTGTCAACTTAATGGACTGACCCA
AATGTGATTTGGACTTTATTTAAGTCATATATTTTGACTTAAATATTAATCCGACTTTATTAACTAGTAATTTGACTTGA
TCAATATATCATGAATTTATGGATTAATCCAAAATTTAATATGGATTTATCAATAAAATGTCACTGTTTACAGGGCCCAC
AATACTTACAACCACCAAAAAGAAAAGAAAGTTATGGTCTTCAGGCACTAGAAAGCTTGAGAAAGTGAAACAACAAATGA
TTATATAGGCTCAAAGGTCCAAAAAATCTTGAATTTTTTTTTGTAAAGCATCATGATAGAGGTGGATCATATAGGGCATC
AGAGAGACCCATAAAGTCATCGCAACAGAGCTATCCTTTTCATTTCTGGATAGGGATTGCTCTTGATATTCTCTCACAGC
ATTAGTAGCGGCTTCAACTTCATCAATAGCCAAGGAAACATCAAGGTCTCTATCTTGGATATCATGAAGGGTGTCCGGCT
AGGTATTTAGGGCAACCTAATTTCTTTACAACTTGACCACATAGTTATCAGTGTTATCCCTTACTCACAACACCTTGAGC
TTACTTTAGTCAAACTTTGTTCATCGTATCCTTATCACACAATTGTTGAACCAATGCCAAATCAGCCTCTAGATTGGCTT
CCCTTTCTTGCAAGGTATCGTGTGTGTGGAGTAAAGATGAAAATATTCATTCTCCATTAAAGAGAAATGTCCTTGTAGCT
CCTTGTTGACTGTGGTAAGAATGGATAATGCAACTTACTTCTCTTTTTGTTGCGGTCGAGTCTCTTGGAGGCATTAGGCC
AGGGAGGTTCTAGGTCACTACAGAATCTCATTGCTAGCTTGGAGTCCTGCAATCTTTGATCGGAGATAACTTGCCTCAGC
CTAGAGCAAACTCACTGCAGATTTTAGATGCTCGACATCGATTAAATGGGACATAACATTATACGTGATCACCTCTATCT
TTTAAGTAAGACGAGCACCACGAATAATCTAATTTCCATGAACACTTTAATAACTACCATTTTTTTTGCATTAACTTATA
GATTTACCTATTTGCCATCTCTACCCAAAAAAGGGGCAAATAACCAAACCCATATTGTTATGGCCTATCCTAATGTCGAG
CATCTAAAATCTACACATGGTGTGCTCCAGGACGAGGTAAGTGATCTCCGATTAAAGAATGAAAGACTCCAAGCAGACAA
TTAAATTTTGTAGTTTACTAGAACTTCCCTAGACCAACGACTCCAAGAGATTCAACGAGAGTAAAAGGAGAAGGAAGTTG
CATTTTTATGGAGTTATACTGTGAACTTTAAACAGTCTATGGAACAATGTCCATTTTTTAAAGTCAAATATATTGTATCA
CAACATATAAAATTATTGTAAAGGGAAAAGTTATTACCATTTAATTCTATACATGATATAGATTTATAGATCTAGATTAC
TTTATTTGATCTATCTCATTGTTAAAATTTGGGATATCATACAGTTTGAAATTTTGGGTTGTTAACACTTCTAAAATTTA
ATCACTTCCAAAGATAACCTAGATGACAAGTGTAAAAAAGAATAAGGAGCAATAAAATCAATTTTAAAGATTATAGGTAT
ATTTTTATCAACTTCTTAAATAGTTTTAGCAAATCTAGCTATTAATCATGCAGGCATGCAAGAATACAAAATTTTACACA
CTTACCAATAATAGAAAAACACATCATTAATACTGACCAAGAACATATTCCAAACATGAGTATAAAAGCTAAGTATAATA
AGCCACATGAGGATCCAAAAGCTAGGATATAAATAAGAAAGGAAGAAGAGCATCATACATATATACATCAGAGTATGGCC
TTAGAAGGAGGTCATTAGAACTGCTTTAACAAAAAAAAATTGCTAATCTATATTAGCAAACAAAAACTTTTACCAAAAAT
TCTGAGGTACAACATCATCTTTAACATTCAAGCATGGAGGTCAACACAAAATCTAAGTAGAATTGGGAATGAAGCACAAA
ATTAAGCTCACCCAGTATAAGTATGGGTCAGATCTAAATAGAGTAAGAGGAATAAGCAAAAAGTAGGAAGACAAACCTGT
GGTCACATTGCAAACTCCTAACGGCTACCTCCACTCCAAGCATCGTTGGAAAACCCATTACCTCCTAATCAAAGGCAGAG
GAAGGTCAAATGACAAGGAACGACAAGAAAGAACAATTACCTCTCAGTACTGAATGCACTTGTATGAGCTATAGAAAACA
GAGAAGGAGAGGTACAAGAGAGAAATAGATCCACAAAAGTAGGCGGCGAAGTGTGAGCTTCCAACGTCTTTCAGGAGGAA
ACGTCTCGAGGATAAGATTGAAAAAGGGAAATGAGAAAGAGGCGGATGTTGTTAGGTTATTTTCCCTATTATACATAGAG
GGTTCGGTGTGGGCTGGGCTTATTATTTTCAATTTTTTTCATTTTTATTTAGTTTTTGGGCCAATTGGCTAGACAGATAT
GTAGATTGATTAATATTGAATAAAATGGCCCAACATGCCACAAAAAAATTGAAGAATAAAAAGAGTTCTTTAACACCCAC
AAATATAAAGGAAAATAAGAAAAATAAAATGACTATAATATGAATAAAAATGACTTTATTAATCTAGGAAAAATTATAAA
TAGTTATAGAAGATAACTCAACGAATTATATAAATATATTTCAAATCAAGTAAAGTAGTTATAGAAGATAACTCTACGAA
ATATTTCAAATCAAGTATAGTAGTTATAGAAGACAACTCAACGAAATATTTAATATCAAGTAGAATATGCACTGTAATTG
AAATTAAATTTTGAATGCTATTAGTTAGAACTTCTGTTGGTTATAATATAGGGAAAAAATTCAAATATATCATCAAACTT
TAAAAAAAGACTCATCTATATTGTCTTTTAAAAGTTAAGCTAATATATGTTATTGTCGTTCAACAAATTGTCCATTTATG
CCATTATATTTATCAATATATATATATATAATTTTGCAATATCTTTTTTTCCATGTCGTCTCTTATTAGAAGTCCATGTC
ACCAAATCTAAATATTCCCACCCTTTAACCCATTTTAAATTAATACCAGAGTTACGTTAGTCAAATGGGTAAAAGCATGG
GCAACTTTAATTTGGTGACGTGGACCTCTAATAAGAGGGCACGTGGAAAAATAGTTTTGCAAAACCACCTATTTTCCATT
AAAAATTAATGACATAAATGGGCACTTTATTGAATGACAATGACATAGATGAATCCAATTTTTAACGGAGGACATAAATA
AGCATTCTCAATGATAACATATTTTACCCATCATCAAAAGTTTAGATTTTAGCACATAGATCCAAGGTTATAGCATATAA
CCTCTTTAGGTATAGGAGAAGGTAACAAATAGAATCAAATGTAATTAGGTGAATACAACAAGAGCATACTATTTTGAGGT
TGTATTGTAATTGTGAATGCATCATTTGCCATGTCTTCATGTTGCGTAGTTTGAATTGGCAACAGATCACCAACCACACC
CTTTTAATTCAATGCTTTTTAGAGTTATGACATCACCAAAATGAGAAGGAATTTCTTCAAGCTGTTTACTCTTGGTTAAA
ACCAAACGTTCAAGTTTAAGAAAAGCATTGTCGGAGAAAAATAACTATGAAATGTTGATGTTGTTAATATTTAAGTATTT
GAGTCCAGGACACTCTGAATCATTCATTTCCCATTGATTCCCCATGAAGACTCTCAAAAGTAACCTTAGAATGTCCAAGT
TAGGTAATTCTAGAACTAAAGAATTTTTGGACCGCAATGGTGTGAGCCACCCGCCGCAATCGTGATGTGTAAAAATGCTA
AAACATGCAATCTCGATGAGAGGGCTTGCGACCCCGATAAGTCATGGTCCTTTAAAAGATTAGAATCCTTCATTTATGTA
TGACATTCCCTTTTCCTAAAACCCATACTTTTCAAGAACTAAGTCCTAGCCTACATCATTTTGTTCAAAAACCCCACTCT
CAATCCCCCCAAGGTATATCATCTCTTTCTTCCTCTCTAGTTATCTCTTTATTTGGTAAGTTATTGGAAATTTGGTTGAT
TCTCACCCATATTTGTTTTTTTAAATCATTTGATTTAATGTTAATTTCTAGGTTGTTAAAGTTGTTTTGTTGATGTTGAT
AATTCTGATTGGGGCGAGATGGAGGCCAAGTTGTCATGAAAATTGTTGCCCATGATTTGTTCGACAAAATGCTTGAATGA
GTTTTATTTCCTGGGGATGAATTGTTCTCCAATGAGTAACTTTGCTTCTAGTATCACCAAGATGGTGGTCAAAGAGTGTC
AAACCACCATGTCGATCAAAGAGATGGATATCTCAATATTGATGATTCATGCCCAATAAATCGAGGAGGAAAAGTTAAAG
GAAAAGACTAGAGTCAAAGACGGATAGGACGAATATTGGTGATTTCTCTCATACTAGGTTCGGTGTACATGTACATTCTC
AGTTTTGACAAAAGTTCTCCGGTTAGAATTCTTCTAATGCTCTAGCTCAAAGTTCAACAAGGATAAGGTGCATATCGCAA
GACCACAACACAGTACTCTTAGTGGTGAGAATTTCCCCGCATAGAAGATATGTGGGAAGAATCATTTGGGAGAGTGTTTA
TTCGGTTCAGATGTTTGCTTTTTTTGTGGTAAGACGAATCATAGATTGAGAGATTCTCCTTCGCAGGCTAGTAAGGGTAA
TGATAGTTTCAATCACAGCCTAGTGCTGTTGGGTTATGAAGGTGAATAGGGCGTCATGCGGAAATTTACAATTTGCAAAT
CATATAGTTGATAAATCAGATAACAAAAAGCTTATACTAAAAATCAAAATATTATTATATCAAAACTAATATAAAGAAAA
ACATTGAAACTTTAGAAAGAATAAATCTCCCCATAAACAAGACTTTTAAACGACTGCATTGTGGATGTTATTGTTCTTGT
GTTAGAAGAAACAAACTTATATTTATAGAGTCCTAAAACCTTTTCTTACTAGAAAATGACTAGCTACTCCAAAACATTTT
CCTAAAAGGAAAGAATAAATCAAATATGAAAGAATATTATATTTTCCTTTCAGGAAAAGTAAAAACATTTATGGTAATGT
TTTGTCTTTTCTTTAAGGAAAAATAAATCTTAAATTATGGTAAGAAAATCAGGGCAAAACACTAACAAGTGCTTCTTGTT
GTTTAGGTGGTGCTCCTTTTATGTATAGATTCTATGCTCTTCAGACTCGACAGATACTTAGGGTTCTCTAGATGTGGTGA
CTAGTACATTATGAGTCTTTTAATTCACTGCTTATGCATTACTTGATCCAGGTGCTATATTTTATTTTGTGACTCCTTAT
GTATCTATGTAGTTTGATGTCTATCCCAAAATTATTTTAGCACCTTTTTCAGCCTCTACACTTCCTGGTTACTCTATTGT
TGCTAGACAAGTCGATAGAAATTGCTCAGTTTCAGTTTCTCATAGAGTCACTCCAGTTGACCTTGTAGAGCTAGACATGA
TAGATTTTGATGTCATTCTTGGTGTTCACTGTCATTTCTTATGAATTTCTCTCGTGTGTTTACAATCCCTCTTTCTAACT
CTCTCTTTGACTCCTAGATGAACAAACTTGGCTACTCTGATACAAAAAATGTTATAAAAATAAGAGTAAAAGAAGTAGGC
AAAGCTATGAGAAAGAAAAAAAAAAATTACTGCTCAATTCCATGCTGCAGAGAACAACCAGACATCCTACCCTTTATAGT
CTTAGAACTTAACAAATAAAGATAAAAAATGGGAACTAAAAAGTAGTGGTGAAACAAGGGTAAAACACTGAAATTGTGTC
TCTACGTGTCGGCACCACAATTAAAAACACACTTTTTAAATTACTAAAATTAATTACATGTAATAGGCTTAAATAATAAA
ATGATATTTTATTTTTCAAATAATTTTAAAGCAGTTTTAAAATTAATTAATAATTTTAAAGCAGTTTTAAAATTAATTAA
TAATTTTTAAATTGTTCAAAAAATAGGTGTTATGTAACGTATGTAATTCCTTTTTTATGGAAAGATATTTTCAACTATCT
TTTCACAACCTCCTTATTTATAGAAAAATAAATTATGGTGATAATAATAATAATAATAATAATAATAATAATAATAATAA
TAATAATAATAATAATAATAATAATAATAATAATAATAATTTAAAACTGACATATGTCAGCACCACAAAAATCGATATTT
TATTTTTAATAACAATTTTATAAAGTAGAAACAAAAAAAAAGAGAGAAAATAATAAACGGTGTGCTGAATGTTGATATTC
TTTAAACGTGTGTTAAACTCCCACTAATTAAAAAAATTGTTTTGTGAAGACATACATATTAATTAAAATCAATTTCAATA
TATTAAACGGAAAAGGGTCAAAATTGCCCTTGAACTATGCGAAATAGATCACTTATACCCTCCATTACATTTTGAGATCA
AAAATACCCCCGCGGTTATCCCAGGAGACCACAAATACCCTCAAGAGTTAACACCCCAATTTTTTAGTGACGTGGCAAGC
CACATGGGACTAATCCCTCCACCTAAGCATTGCCAACTAAGATTCACTACAAAAGAACTTGACTTTTAGTGGCGACAAAG
TCGCCACAAAATCCCAAAATATTGCCACTAAAGGTTATGAGTGATTTTTAGTGGCGACTAAAGCTCCAACAACCATTCGC
TAGTAAAACCTATTTTTTCAACAAAAAAATGTGATAATTAATTTTCGATTGCGACCTAATTTTCTAAAATAAATAACTTG
CAATAACATCCAATATTATTACGAAAAATAATCAAAATTACTTCTCGATTCAAATCTCCTACTATNNNNNNNNNNNNNNN
NNNNNNNNNNNNNNNNNNNNNNNNNNNNNNNNNNNNNNNNNNNNNNNNNNNNNNNNNNNNNNNNNNNNNNNNNNNNNNNN
NNNNNNNNNNNNNNNNNNNNNNNNNNNNNAATGCATCATTGTACATTTTATACATTTACATATGACATAAAAATAAAACA
TATAGTGTCTTCAAACTCCTACTTAATCGATATCATATTTGGTTTTTTAAAAACAATGAAGAAAAAAACACAAAATTAGA
ATTTAATGTTAAAACCTTTTAGTGACTATTTTCTGGGCTTTTGTGGCGACTGGTTGGCAACGCTTAGGTGGAAGGATTAG
TCCCACGTGGCTTGCCACGTCAACAAAAATTTGGGGTGTTAACTCTTGAGGGTATTTGTGGTCTCTTAGGATAACAGCAG
GGGCATTTTTTATCCCAAAATGTAACGAAGGGTATAAATGGTCTATTTTATATAGTTCGGGGACAATTTTGACCCTTTTC
CGTATATTAAATAATAAATTACAATTTAAAAAAAACATAAATTAAAAACAGATTTTAACGTTAATGTTAGAGCAGTTTTA
AAATAGTTAATTTTATAATTTGATGAATATTTAAAAATAATACTATTTAAAATCTCACTTCACCTAAATTTCCTATTGAG
TCTCTTGCCTTGATTTAAACAGTTTTAAAAATTAATGTTAGAGCGGTTTTAAAAATAAATAATTTAAATAATTTACTTTA
CAAATTTTTTACTGCACATTAACTTCCCACTTTAGAGCCTATTTGACATTGCTGCTAAAAACAACTTATTCTTAGAAACA
CTTTTTTCAAAAATGATTTTTTTGTAAAGTGCTTTTTTAAAAATAATAATAATTTGTGTTTGGTTAATTCATTTGAAAAT
TGTTTTTGATAAGTCAACTGTATTTGACTAATCATTTTTAAGAAGTGTTTTTGATTGTCAAATTACGAAAAAGAACAAGT
ATCAATATTGCACTTTTAATATAAAGATTATTTTATAGAGAGAAATTTATTTTAAATATCTATTATAAAGTCTAGAATTA
ATATTTTACTTTTATTAAATTGATATGTACATATTTAAATTTTTAATTAATATTATGTATTTATATAGTTAAAAAATAAA
TCAAATATTAATATAATTCTCCCAACAGAAATGTCAAACATGCTAAGAAGCAGTTAGTAATAAAACATTCAAACAAGCGG
ATAATTCTCCATCCATTAAATGTCATTTGTTCCCAAAGAAAAAACTTATTTTCCCCATTTAAAAAGAAACCGCAAATTTA
TGATCATGATTCAATCAACTAAAAAAATTTGAGAGGAATCAAGAGGAGTGGAACGATTTGAGTGAGCACTTCATATCTCA
AGCAAGAGGAATTTGTTGCAAATACTCTGCAACACTAAAAGTTATTTGTGGTAATTATCGGGAGAAAAATCATTATTTTA
GGCCTTTGTGTTATATCTTCCTATTTTCGTAAAAAAATGTTTTAAAATTTTTTAAAAATATGGGTGCCAACTCATTAATT
AGAAGGGAAAATTGTATATAATAGCAAACTATTAATTCAAATTAAATGCTATAAATATAGTTTGATTTAATTGTACCCCA
TAGCAAACTGTAGCTATTTCGCCTCTCTCCTGGTGAATCTCGCTCGCCACTCTGTTCTCTCCCTCGCCTCTCTCGCTTTT
TATACAAATGCAAATGTATAAAATGCGTTTGTGTTTGTATAAAGCGAGAGAAAATTGTATATATACATATATTTTTGTTC
CCCTCTCTCACCTCTCCCAGATCTCACTCGCAACTCTCCCAGATCTCGCTTACTCACTCGCCTCTCTCACTTTATACAAA
AAACGCAAATGTATAAAATGCGTTTGTGTTTGTATAAATCGAGAGAAAATTGTATATATACATATATTTTCGTTCCCCTC
TCTCCCCTCTCCCAGATCTCGCTCGCCACTCTCCCAGATCTCGCTCGCTCACTCGCCTCTCTCACTTTATACAAACACAA
ATGTATACATTGTGTTTGTGTTTGTATAAAGAGAGAAAATTGTATAAACAAATACAAATGCATATATTTTCGTCTTACAC
ACTTATGATTATACAAATACGATCTTCGCCTGCCCAGTTTTCTTTTGTCTTTCTCTCTTTCTCGCTTTATACAAACACAT
ATTATACAATTGATATTTTGTATATGTATATCAAAACAGATTATACAACTGTTTTTTTTTTTGTATATGTATAGCGAAAT
TATACAACTGCTTTCTTTTGTATATGTATAGCGAAATATACATATTTATATTTGCTATGGAGTGCAATTATGCAAACTAT
AACTATAACATACAAATATGATTTTTGTGTTTGCTATATGTGAAAGTTGCTCTAATTAAAATGAAAGAGAGAATTCATTT
AGGTTTAAAAGACCCAAGCCTAAAAATACAAAGTGATAAGTCACAAAATCAAAAAGGTAACTAGACTACACTTCTTTCAA
TCTCAGCTCACGTAGACACCGCAATCCCAAATATCTTATCCATTTGAGCTACTCATCAGACCTGAGGCAACTCTGGCAGC
TCCAATTGATCATCCTCGAGTCGTTGTGGCGTTGTAACGTTGTAACGTTGAGCGAGATCCATAGAGGAATTCAAAACTTT
CACGAACACGATGGATTCAACATCAATGAAGACTTCGACCATTACTCTTGGAGATAAGACCAATCTTACGAATCGTACAT
TTAACTCGACCTTCACTACTAAAAACAGTGAATACCGACCTATAAATATCGACCTCCTGAGGTCGGTATTTCCTGAAATA
CCGACCTAAAACCGACATCCCAGCTTAGGTCAAAAAAACCTTGGTTGCTATTCAATACCGACCTCTGGAGGTCGGTATTT
ACTGACCTCTCGAGGTCGGTTTTTATTTTATGTCGAAATATTTATTTTTTAAAATTTTG
TTCAACAAAAATTTATCAAGATCAAATTTAATATATAAATCTCCTTAAATTGATCCTCGCTATTTCTTTAATTGATAATG
TATTTCATATCTAAACCACTAGTATATAAGACTTGATTTGTTAAACTACTCGAGGAGTATATAATTAATCAACATATTTC
ATACTCCGATAAGGTATCGTTTACATGTCATCATAATTAGGACGTGATCACAACACTTAACATCCACTTAATTAGATCTA
ACGTATATAATAATACTATCTCGCATTTCATACTCGAATGGATTATATGTTAGCTCTTCACCTCTACATCATGACATGAG
ATATTAATTTCATGATTAGACGACGGACTGATAGAATTTATACATTACTCTAGAAATATAAGTATAATTATCTCCTAATT
CATATCAACGTAGTTTCATACTCTAAATATGGATTATAGATATTTTTTTATTTATTCCACGAATTCTAACTTTTTATTTA
TAAAAGTATACAAAATTGTTACACTTTTTGAACAATTAATTGTAGGTGTAAAATGAAATTTTAGTATTATGCACAATAGC
AAAATTATGAGTATTAATAGGAATATTTTAAACAAACCGACCTCCGGATGTCGCTTTTATTGAAAGTAATTAGATTTAAT
AAAAAATACCAACATCATGAGGTCGGTATCACATTACATTTTAAGTTAAATAAAAGTAATCATGTTAATTAAATAATATT
GACATCGGGAGGTTGGTATTTTATATTAAATTATTTTTTAACTTGTATAAAACCGTCATTCGGAGGACAATTTATTTAAA
GTTAATTGAAAATATTAATTTATTACATAACACAAAATCGTTCTCCGGAAGATGATTTAAATAAAATTAAATCAAAATAG
AAAATAATACCGACATCAAGAGGTCAGTTTTTATTGTAATTTATTTTCTGGGAAAAATTCCGACCTCTTGAGGTCGGAAT
TTGGTTTACCCGCAAACCGCAAACCGACCTCCAGATGTCGCTTTTAAAAGTAATTAGATGAAATAAAAATACTGATCTCC
GGATGTCGCTTTAATTAATAGTAGAAATAAAAATACCGACCTCATGAGGTCGGTATTTTAATTACATACTATTTAATTTT
TACCGACATTCGGAAGTCGGTATTATGNNNNNNNNNNNNNNNNNNNNNNNNNNNNNNNNNNNNNNNNNNNNNNNNNNNNN
NNNNNNNNNNNNNNNNNNNNNNNNNNNNNNNNNNNNNNNNNNNNNNNNNNNNNNNNNNNNNNNNNNNNNNNNNNNNNNNN
NNNNNNNNNNNNNNNNNNNNNNNNNNNNNNNNNNNNNNNNNNNNNNNNNNNNNNNNNNNNNNNNNNNNNNNNNNNNNNNN
NNNNNNNNNNNNNNNNNNNNNNNNNNNNNNNNNNNNNNNNNNNNNNNNNNNNNNNNNNNNNNNNNNNNNNNNNNNNNNNN
NNNNNNNNNNNNNNNNNNNNNNNNNNNNNNNNNNNNNNNNNNNNNNNNNNNNNNNNNNNNNNNNNNNNNNNNNNNNNNNN
NNNNNNNNNNNNNNNNNNNNNNNNNNNNNNNNNNNNNNNNNNNNNNNNNNNNNNNNNNNNNNNNNNNNNNNNNNNNNNNN
NNNNNNNNNNNNNNNNNNNNNNNNNNNNNNNNNNNNNNNNNNNNNNNNNNNNNNNNNNNNNNNNNNNNNNNNNNNNNNNN
NNNNNNNNNNNNNNNNNNNNNNNNNNNNNNNNNNNNNNNNNNNNNNNNNNNNNNNNNNNNNNNNNNNNNNNNNNNNNNNN
NNNNNNNNNNNNNNNNNNNNNNNNNNNNNNNNNNNNNNNNNNNNNNNNNNNNNNNNNNNNNNNNNNNNNNNNNNNNNNNN
NNNNNNNNNNNNNNNNNNNNNNNNNNNNNNNNNNNNNNNNNNNNNNNNNNNNNNNNNNNNNNNNNNNNNNNNNNNNNNNN
NNNNNNNNNNNNNNNNNNNNNNNNNNNNNNNNNNNNNNNNNNNNNNNNNNNNNNNNNNNNNNNNNNNNNNNNNNNNNNNN
NNNNNNNNNNNNNNNNNNNNNNNNNNNNNNNNNNNNNNNNNNNNNNNNNNNNNNNNNNNNNNNNNNNNNNNNNNNNNNNN
NNNNNNNNNNNNNNNNNNNNNNNNNNNNNNNNNNNNNNNNNNNNNNNNNNNNNNNNNNNNNNNNNNNNNNNNNNNNNNNN
NNNNNNNNNNNNNNNNNNNNNNNNNNNNNNNNNNNNNNNNNNNNNNNNNNNNNNNNNNNNNNNNNNNNNNNNNNNNNNNN
NNNNNNNNNNNNNNNNNNNNNNNNNNNNNNNNNNNNNNNNNNNNNNNNNNNNNNNNNNNNNNNNNNNNNNNNNNNNNNNN
NNNNNNNNNNNNNNNNNNNNNNNNNNNNNNNNNNNNNNNNNNNNNNNNNNNNNNNNNNNNNNNNNNNNNNNNNNNNNNNN
NNNNNNNNNNNNNNNNNNNNNNNNNNNNNNNNNNNNNNNNNNNNNNNNNNNNNNNNNNNNNNNNNNNNNNNNNNNNNNNN
NNNNNNNNNNNNNNNNNNNNNNNNNNNNNNNNNNNNNNNNNNNNNNNNNNNNNNNNNNNNNNNNNNNNNNNNNNNNNNNN
NNNNNNNNNNNNNNNNNNNNNNNNNNNNNNNNNNNNNNNNNNNNNNNNNNNNNNNNNNNNNNNNNNNNNNNNNNNNNNNN
NNNNNNNNNNNNNNNNNNNNNNNNNNNNNNNNNNNNNNNNNNNNNNNNNNNNNNNNNNNNNNNNNNNNNNNNNNNNNNNN
NNNNNNNNNNNNNNNNNNNNNNNNNNNNNNNNNNNNNNNNNNNNNNNNNNNNNNNNNNNNNNNNNNNNNNNNNNNNNNNN
NNNNNNNNNNNNNNNNNNNNNNNNNNNNNNNNNNNNNNNNNNNNNNNNNNNNNNNNNNNNNNNNNNNNNNNNNNNNNNNN
NNNNNNNNNNNNNNNNNNNNNNNNNNNNNNNNNNNNNNNNNNNNNNNNNNNNNNNNNNNNNNNNNNNNNNNNNNNNNNNN
NNNNNNNNNNNNNNNNNNNNNNNNNNNNNNNNNNNNNNNNNNNNNNNNNNNNNNNNNNNNNNNNNNNNNNNNNNNNNNNN
NNNNNNNNNNNNNNNNNNNNNNNNNNNNNNNNNNNNNNNNNNNNNNNNNNNNNNNNNNNNNNNNNNNNNNNNNNNNNNNN
NNNNNNNNNNNNNNNNNNNNNNNNNNNNNNNNNNNNNNNNNNNNNNNNNNNNNNNNNNNNNNNNNNNNNNNNNNNNNNNN
NNNNNNNNNNNNNNNNNNNNNNNNNNNNNNNNNNNNNNNNNNNNNNNNNNNNNNNNNNNNNNNNNNNNNNNNNNNNNNNN
NNNNNNNNNNNNNNNNNNNNNNNNNNNNNNNNNNNNNNNNNNNNNNNNNNNNNNNNNNNNNNNNNNNNNNNNNNNNNNNN
NNNNNNNNNNNNNNNNNNNNNNNNNNNNNNNNNNNNNNNNNNNNNNNNNNNNNNNNNNNNNNNNNNNNNNNNNNNNNNNN
NNNNNNNNNNNNNNNNNNNNNNNNNNNNNNNNNNNNNNNNNNNNNNNNNNNNNNNNNNNNNNNNNNNNNNNNNNNNNNNN
NNNNNNNNNNNNNNNNNNNNNNNNNNNNNNNNNNNNNNNNNNNNNNNNNNNNNNNNNNNNNNNNNNNNNNNNNNNNNNNN
NNNNNNNNNNNNNNNNNNNNNNNNNNNNNNNNNNNNNNNNNNNNNNNNNNNNNNNNNNNNNNNNNNNNNNNNNNNNNNNN
NNNNNNNNNNNNNNNNNNNNNNNNNNNNNNNNNNNNNNNNNNNNNNNNNNNNNNNNNNNNNNNNNNNNNNNNNNNNNNNN
NNNNNNNNNNNNNNNNNNNNNNNNNNNNNNNNNNNNNNNNNNNNNNNNNNNNNNNNNNNNNNNNNNNNNNNNNNNNNNNN
NNNNNNNNNNNNNNNNNNNNNNNNNNNNNNNNNNNNNNNNNNNNNNNNNNNNNNNNNNNNNNNNNNNNNNNNNNNNNNNN
NNNNNNNNNNNNNNNNNNNNNNNNNNNNNNNNNNNNNNNNNNNNNNNNNNNNNNNNNNNNNNNNNNNNNNNNNNNNNNNN
NNNNNNNNNNNNNNNNNNNNNNNNNNNNNNNNNNNNNNNNNNNNNNNNNNNNNNNNNNNNNNNNNNNNNNNNNNNNNNNN
AACAATGAAGGAGTTCCAACGACAGCAAATGAAATGCCACCTAACCGTTGGAAGGCAGCAACCAAAAGTAAGTAAAGGAT
AGCAAATTAATATTACAAAGAATTAATATTAAAATGCTAACAAAAACCAACAATCCCCCACTTATTTTTAATATTAACTA
AGAGAGTATATCAGCTGAAGGAAGACTATCATGCATAATGAAGGTATGCTTTGCATTGAACCTCCATTTAGTGAAACAAT
AACTTTTACTCCAGAGTCGTAGTGGTCTCAAACTTGATCTATGACTGCTTAAGGGAAATAAAATATTACTGCTCACACAT
AATAATCAAGGTGTTGACATGAGCTTTAAAGCCAGCACGTTATGGCCATGTGCTATCCCGGTTTCATGAGTGTTTTTGAG
AATAAGCCCAATTCTCATAGGAAGCGACCTATTTCCACACATCACATAGGTGAAATCTGTCAAGAGTGCTCCTGTAAGCT
TAACACTCCACCCATACAGGCTACAGATATTCATTAAGAGTTTTATCAACTCAACCTTCACAACTCACTACGTGAAACAA
TGCACTGATCACATCATAGGGAGGGAAATGAAAAAATAGTGCATTTTTCACAACAAGTCATCATATGATTAGCTTTTCCC
TTTGAACCTGGTTATAGGATCTCTAGTCCCCAGGTTGGGTTTCCTCATATATGACTCAAGGATTTGTTGGCTTCAATCCC
ATCCCCCTCGATGTGCTCCAGACCTTTTCTCTTGTTAAGGCCTTAGTAAGAGGATCTGCAAGATTATCACAAGATTTGAC
ATAATCAACATTAATGGTACCATTTGTCAAATATGATCTTACATTACTGTGTTTCCTCCTTATAGGTCTGGATTTACCAT
TGTAATAACGGTTTTGAACTATACCAATCGCAGCGGTATTATTACAATGAATTAAAATAGGAGGAATTGGTTTTTCAAAA
TAAGGTATTTGAAATAATAAATCTCTTAACCAATTCGCTTCCTCACTAGCTGAAGCTAAAGCAATTAGTTCAGCCTCCAT
GGTAGAGTTAGCAATAATAGTTTGCTTTTTTGATCTCCAACAAACAGCACCACCACCTAAAGTAAAGACATAACCAGTGG
CAGAACAGGAATCACCTGATAAAGTGTTCCAATCTGCATCACAAAAGCTTTCAAGTACAGTAGGATACTTTTTATAGAAC
AAACCACAATTTTTTTTGTTCCAATTAAATATCTCATAACTCTTGTTATAGCATGCCAATGTTCATTACATGGCTTGCTT
GTAAACCTGCCAAGTACTCCTACTGCATATGCAATATCAGGCCTAGTGCAATCAGTCACATACCTCAAACTTCCGATTAT
GGTAGCATATTCCTTTTGATTTATTACATCATTTTCACTTTCAATAGGAAATAAGTGAACACTCGAATCAAAAGGAGTTG
CAACATTCTTGCAATCAAGAAAGTTATATTTTTTCAAAATTTTCTCAACATAATGTGACTGGTCAAGAAAAATTCCCTCA
CATGTTCTTGTTATTTTTATTCCAAGAATAAAATTTGCCTCACCAAAATTTTTCATATCAAAATGGCTTCTAAGAATATT
CTTAGCTTCATCAATAACATTTAGAGCCAAAGATCAACAAATCATCAACATATAGACAAATAATCACATGTGAATTATTC
CAAGACTTATGATATATGCACTTATCACACTCATTTGTTTTAAACCATTTGCAATCATGCAGGAATCAAATTTTTCATGC
CATTGCTTTGGTGCCTGTTTCAAGCCATATAGAGATTTAGTAAGTTTACACACTTTGCTTTCTTGGCTTGCTTCAACAAA
AGACTCGGGTTGTTCCATATAAATTTCCTCATTTAGGTCTCCATAAAGCAGTTTTTATATCTATTTGATGAATTTGCAAA
TCAAAAGTTGCAGCCATAACAATTAAAAGTCTTATGGATGTAATTCTTGTTCCCGATGAAAAAGTATCAAAAAATTATAG
GCCTTCTAGTTGTTTAAAACCTTTTGCAACTAGTCTAGCCTTATATTTATCAATAGAACCATCCGGTTTCAACTATTTTC
TTAAGACCCATTTGCAACCGATTGTTTTACAACCCGGTGGTAAATCAACTAACTTCCAAGTTTTATTAGAAATTAGTGAT
TTCATTTCATCATTTACAGCCTCTTTCCAAAATATAGAATCATGTGAAGATAATGTTTCTTTCAAAGTGAGAGGGTCATC
TAAAACATTAAACACATAAAAATCAGGATCAAAATCTTTTTCTACTGTAGTTTTTTTACTTCTTAACTCAAAATCATCAA
TTTCTTTATTTTTTAAAGTAGAAGTAGAAGAACTAGGTAGTGACAAAATATTTTGTTCAATCCTTTGACCCCCACTATTT
TTAGAATCAAAAGGGAATTTATTTTCATGAAAAATAGCATCACCCAATTCTATCACAATATTATCTTCAAAATTAAAAAA
TCTATAGGTTGTACTATTTGAAGCATAGCCAAGAAAAGCACAAGTAGTAACTTTCTTACCCAATTTTGTAATCTTGGAAT
CCATTAGCCTCACAAAGGCTAGACAACCTCAAACTCTTAGATATCCCAAACTTGGATTGTAACCTTTCCACAATTCAAGT
GTCAGTTTAGATTTTTTATGAGACACACGATTCAACACATAACAAGCAGTTAAAATAACTTCACCCCAAAAATTTAAAGG
TGCATGTGACTCAATAAGCATGGCATTAGTCAATTCAACCAAAGTTCTATTTTTCCTTTCCGCTACTCCATTAGATGAAG
GAGAGTAGGGAGGAGTAGTTTCATGAATTATTCCCAATGATCTAACAAAAGAATTAAACTCATTTGACTCATATTCACGG
CCTCTATCACTTCTAATTCTTTTTATTTTTCTTCCAAACTGATTTTCAACCTCATGGAGATAAGTTTTGAAATTTTCAAA
AGCATCACTTTTATTTTTCATCAAGTAAACATATGTAAACTTAGAAAAATCATCAATGAAAGTGATAAAATATCTATTAC
CTCCACGAGTTAAAATTCCAACAAGTTCACAAATATCAGTATGAACTAATTCTAACAAATCGGTTTTTCTTTCAACTTAA
AAATGAGGCCTTTTAGTGATTTTGGCTTTACTACAAACCTCACACTTTTCAAAATTCTTTTTAACCATTGGGATTAATTC
TAAACTACTCATGATTCCAACATAACGATCATTAATATGACACAAACGAGCATGCCAAAAATTGGTAGAACAAAACATAT
AAACAGAAGTAGAAACTTTATTCATTTCAACATTCAGTTTGAACATCCCATCACATGCATACCCCTTTCCCACAAAAATA
TCCTTCTTCACAATTACATATTGATCAGATTCAATAATCTGTTTAAAGCCTACTTTATTAAGAAGAAAACTAGACATCAA
ATTTTTCCTCATAGAAGGAGTATAAAGTACATCTTTCAAAGTTAAAACCCTTCCAGAAGTACAACACAATTCGACATCTC
CCTTTCCAAGCACCTGAGTAGTGTGAGCATCACCAAACATGATGGTTTTGGACTCCTCAAAATGAGTATATTTCTTAAAC
CAGTTTTTGTCATAACAGACATGACGGTTTGCACCAGAATCTGCCCACCATCCATCAACATTCTCAACCATGTTTATGTC
GGTAATCACTGCCACAAAAGGTTCTTTGGTAATGTTTGCCTGAGGGTTAGGACCACGTTTACGGAATCTGCAAAATCGAG
CAATATGCCCACTCTTGCTACAAACAAAGCATGGTATCGTGTCTTGAACTTGTTGATTTTGTGCTTGGTTATTTTCACCA
TTATTTTTCTTGGAATGTCTACCATTATTTTTCTTGATTTTTTTCTTCTTAGGCTTCAAAGATGTATTTTTGTGAGATTC
AGGAGTAGCATTACTTGAAGTAATTAAGTTTACCTTCGTTGTGATGTTGCTCTCTTCTATTTGTAAAAGTGCATCTTGTC
CCATAGCCTCTTCTTCCATGTGGATTTTCATTATCAAGGTTTCAAGGGAGGTTTCCTTTTGTTTGTGGCGCATAGTTTTT
TGAAATTCCTTCCAAGAAGGTGGAAGTTTATCTACTATGCCAGAAACAATAATGTTATCTCCAATTTTTACCTCCTCGGA
CCTTAGCTCACCAACAATCATTATAAAGTTTTGAGCTTGGTCTACCACTGATTTGTTGTCCACCATTTGAAAACGAAAAA
ATCTACTAGCCGCATATTTTTTCACTCTAGCCTCTTCGGTATCATACTTACTCTGCAATGCTTTCCAAATTTTCTTTGCA
CTAGAGTAAGTTCTATCATAATAATCATAAAAATTATCAGATAGACAATTAAGAATATAATACCGACACTTATAGGAATC
ACCACCGTACTTTTCCACTTTCTCTAGATGAGAAATAGTTTCATCATCATTCATAGAGGTGACGTCTACTTTATTAGGAT
TCTTCTCAGTTAACACATAAGAAACATTGAGAAAACTTAAGTAGAAAAGTACTTTACCCTTTCATCTCTTAAAATGATTA
CCATTGAACCGAAATGGCTTGTTAAGGTCTCCCATTTTGACATCTGCGTTTTTTTCAATTGTAGCCATGATGAATCTCCT
TAAAATTGTTAGTAAAAAATTTACAAGATAACAAAAAATACAAGATTACAATTGAAAATAAAAATGAAGAAATAAATCTC
TTCAAACTGAGGCGCGGATATCTCGCTCTCTTTAAGGAGATTCAAGCCCACTGCAGCAAATGTTCTTCACTGGTCCAGCA
ATAGTCCTCTTGACTTGTCCCCTCCAGGATACAACAATCTTCACAGNNNNNNNNNNNNNNNNNNNNNNNNNNNNNNNNNN
NNNNNNNNNNNNNNNNNNNNNNNNNNNNNNNNNNNNNNNNNNNNNNNNNNNNNNNNNNNNNNNNNNNNNNNNNNNNNNNN
NNNNNNNNNNNNNNNNNNNNNNNNNNNNNNNNNNNNNNNNNNNNNNNNNNNNNNNNNNNNNNNNNNNNNNNNNNNNNNNN
NNNNNNNNNNNNNNNNNNNNNNNNNNNNNNNNNNNNNNNNNNNNNNNNNNNNNNNNNNNNNNNNNNNNNNNNNNNNNNNN
NNNNNNNNNNNNNNNNNNNNNNNNNNNNNNNNNNNNNNNNNNNNNNNNNNNNNNNNNNNNNNNNNNNNNNNNNNNNNNNN
NNNNNNNNNNNNNNNNNNNNNNNNNNNNNAGCAATGAAGGAGTTCCAACGGCAGCAAATGAAATGCCACCTAACCGTTGG
AAAGCAGCAACCAAAAGTAAGTAAAGGATAGCAAATTAATATTAAAATGCTAACAAAAACCAACATAAATAGTTATTGAT
TTGCTTGAGAAGTAACTAAAAATGGGTTAAGCAACATTTTTCAATTGAAATCATCTTCTCTATCTCAATTTTTTCTTTTC
TTAAACTGTATGTTTCCTTCTTTACAATTATATAGTTTCATGAGTCTTGATTTTTCTTATACGTATATTATGAATGAATT
TGTAAAATTTTAAATTGATTTGAAAATAAATTTATCAAAAATATCATTTAATTATATGAATTATATAGTACTAAACTATT
ATATAATTATATTTTTTTTTTCATTATCTATATAATTGATATGTAATTCTTACAAAAATTTAAGAGAAAATTTTTAAAAA
TTTGAATAGCCTGCCTACAATGTGATATTGAAGTGATTAAAACCTTTTAGTTTTATGCTTAGTATTATTATAACCGTAAG
ACTTTTCTTAGTTAAATTTAATTTTAGTCTAACAATTAATTTTTTAAATATATTTATTATTCTAACAAGAGGATAATATA
AATTTTGTGAGAGTAGTTATGATTTTGAATCATTTCAAAAACCAAAATAAATTTAATATGCTAAAAATTATTTTTATCAA
ATTTAGATAGTTAACTAAGCTTAAATATTTATTTTCATAAGTTTTCAATTATAACCTTTCAAGGTGCTAAATGCTAATAT
AATCTCATATAAACTTTGTGATAATATTTTATAATACATTAACTATTGAAATTGTCAATAAATCAATATTTAAGATTACA
TTTATCTACTAACCGCGCAACGCGTGGACACGTCTACTATTATAGTTAAAACACTAAGCATAAAATAAAGAGATTGAGTA
AGTAAAACTTAATTTCACTAATGCTAAAAAACAAGACCATAACAAGATTCTTCACGTGGTTGAATCTTGAAAAATTAGTT
AACTGCTTTTTCCCATACAGGATATTGAAATAATTAGCATTGGACTAATTATTCTTATAACATAGTTTCTTTATACAAAA
ATTCTAAGTTAAACCTCATAGTTACTCTTTATATAGAAAGAAAACAAAAAGGAATCGCAAAGATCATCTTCTTATTGCAC
ATCCAGGATATGAAATTTCAAATTAGTTCCTATTTACTAGAGCAAGAAATATCTGATTTTCCCTCAAAATTATTAAATAT
TTTTCAAACTAACTATACAATATATAAAATCAACATTAAAACACTACTAAAAAACTGTCAAAAAACGACGGCCAAAAGCG
ACGGACTGCGTCACTTTTTTGGTCAAAATTGACGGAAAAGCGACACAGTCACCTCCGTCGCTTTTCAAAAAGCGACGGAC
TGCGCCGCTTTTTGATTTTTTTGTTTTAGAATTTTTTTTAACAAAAGCGACGACTCCATTGCTTTATTTTAATTTTAATT
TTTTTTATTTCTAAAAGGCGACGCAGTCCGTCACTTTTCTGGAAATTTTATTTTTGAAAATCCTTGAAAAGCGACGGACA
AAACCACATTGTCCGTCGCTTTTCTGGAATTTTAAAAAATATAAAACCCAGAAAAGCGAAGGACAAAACCACGTTGTCCG
TCGCTTTTCCTGCACTATTTTTGACAGCAGAAACTGCCAGTTTCTGCTGCCCACCTACAAATGCAATTCAATTCAATTCT
ACACTATTTAGCCCAATCAAACACACACAATTATAAACAATCTAAACAAAACATAAAACAATACAAACTTAAAATAACAT
TCAAAAGTATCTAAATCACAAATTAAAGACTTATAAAGTCTTTTAAAATTTCAAAAAGTTCATAAATGTCCAGAGATCTA
AAATAGGGAGTGGGATCTACATAATCATCCCCATCACTCTCGTCATCGGTGTCATCGGGAGCTGAAGTAGTAGATCGAGG
AGCGAGGTTCATCACTTGTTCTTTGATTTGCTGAACGGTCTCACTCATGCTTGCTTGTTCAGCTACTCTTCTCCGCTCCG
ACTTTGCTAGTGCCGCTGTAAGTTTAGCTATTTGATCCGACATAGCAGCAATCTGAACACCGTCAAGTGCCTCGGCTTGA
CGTGACGAACCAATACCTTCTAAGCCTGACTGGAGTCGTCTTACATCATTTCGAGAGCCTAGACCATAGACTCTACTCTT
GTGTGTCCCCCCTACCATTTTTTCTTTTCAAATCTGGGTGGAAAGTTCAGGTGTCAATTGGACCGAACTATCTAGATTCT
CAGCGATGTACTGATGAAAGTCATTCTGCATATTAAATATAAAAATTGACATCTATATATATACATATCATAAATATATT
CACTATTAATATATATTATTCATATTAAATAACTTACAAAAGTTTGTTCGGCCCTTTCCTCCACCCACACATCCGGATCT
GACTCATTTTCTTTCTTCCTGACATGAGTCTTCTTGAAAACCTCCGGTTCAATGGGAGTGCGCCTCAATTCTTTTTCCTA
TAAATAAAAATTGAAATTTATAACGATATATATGAATCAACTAATTATTTATTTAAAAGTTTGAATTAGAACTTACCATC
TCTCATGCAATTGTTCCAACTGTCTTTGCACCTTTGGTGTGCAATGAGCCACCTTTAAGACTGCCTCTAGCGTTTTTGGC
TTGATCTAATAGTGCCTTAAACTTGTTTGTGTTCCAATGTTGACCCAATTCATCAAAAACATGAGGCAACATCAAACCTG
GACGTTCACCACTATCCCGAACTTTCTTTAGCTAGCTAGACAGTCTAGCAGATGCCTTCCTCTCAAATGTGGTCCCAATG
ACCAAATTGTACCTCCACTCCCAAGTACACATAGTCTGAAAAAAATTGAATAACGTTAATTAGATCGATAGTAAAAAAAG
TAAAGTATACTAAACTTAACTAAAAAATATATACCTTAAAGTTATTAAACATCGTTTGGCGTATACTATTTGGAATCTAG
CTCCAAGAGTGATAAGCCTGTGTATAGAGACTTCTAACACAGTCTTTTAAAGCCCGGGCAGCATCCTTTGCAGGATGCCA
CCTGCAAAACACATAATAAATATATAACAAAACAAACTTACGATGATCCATCCGGCTCAATCATGACTCTACGAAGTCTG
TCATTCTGGCCAGGAGCTAGAGCAGGCATCGTATCATCTGGTGTAGCACTAGGTGTAGCTGTAGACTAGGGTGATACATC
AAGATGCACAAAACGTTGAGTCAATAGAGGCGTACTGGCTATAGCATCTGACTGCTCGCTACTAGAATCTCCAATCCTCA
TGGCAGATAACTGAGGAGATGTACCTGTGGGAGATTGAGTACCTGCTGATAAGGGTCATGCTCGACGAATAGCCTGTAAA
GGTAGGTCCTCGTAGTGTCGTAAAGTCAATGCTTGTGAAGTAGATGAAGCACCGACTGGTCGACGGTAATTAGGATAATA
TTGCCGAGGATCCGCCATTCCAAACGGAACAACAAATAAGTGAGTATCATGGCTGATGCGCTCTGGCGTAGAAGAAATAG
ATCCTGCAATATCCTCAGGATCTATGGGTCTCCTAGACTTCTTCTTCTTAGCCTGTTTAGTCTGGCTAACTCCAAGATGC
TCACAATGTCTATCATTGTCACCGCCTGATGACATCTGTATGCAAATTTACATGTATAATATATATAAAAATCATAAATT
AAATAAAATTAGCAAAATACACTTACATATATATACTAGCAAGCTTTCATTCTACACTATTCCTCCTCGCTTGTTTCAAT
TCCATCATTCTCCCATTCTTTCTCCTCAGTTGTTTTATTTTCATTATCGTCCCATTCTTCGTCATCAAGTGATTCATTTT
CCTCATTCTCGGATATTTCTTCCTCAACATTCAGTAACTCATCATCAGATACTTCTTCTAATATATGTTGAGGATGTTGT
AGTTTGGTTTCCAATTCAACATCAACTTATTGTTGAACAATTGCAACATCATTTTGATACGCCACATCTGAGACATTGTC
AATTTCAATTCTTCCCACATGCTTACTTTTTATAACAACCCACCAATCAGCTTTGTCTCTACGCAATGAATATGGAGCGT
AATACACTTGTTTAGCATTTTGTGCAATAATAAAAGGATCATAACTTCTGTATTTCCTGGTATGCTTAACTTCAATTATA
TTATGTTGATGGTCCACCTTTGTGCCTCTATGTGATGGGTCAAACCACTCACACCGAAACAATACAATCTTCTTCTTAGG
CCAACCTGAATACCTCACTTCAATAATCTCTTGAATGACACCATAATATTCAACAGTTTGACCAGTACCATCAACATTAC
CTTGTATGTAGACACCGCTATTATTTGTTTTTTTGTTCCTAGAAACTTCTTCAGTTTGAAACTTAAAACCATTGACACAA
TACTTAGTCACTGTCAGTACTTGAGATTCAGGTCCAAGTGCTACTTCTTTCACTAATTGCAAATGTTGGACGCTTGAGTA
TTCATCGTAAACCTACGTGATTGTTATTTCAAGTAATATAATTTAGTATAACATGAATATATTATTAAATAATTAGTGAT
TGAACACTTACATAGTTCCTCAGCCATTTGGAAAATTCTATACAGATGGCTTCATTACCCCATGTGTTTATGAACAAGCT
GATCATTTTACATTCAAGTATTTCGTTAGTTAATGATCACTTATTAGTATGTAATTTAATAACATATTTTTAACACTTAC
TTGACATATGGTTGAATCTCTGGACAATTAAGCAAAATATGTGTCACAACTGATTGCATTTATATATCAGTGAAGCCTCA
CTTTCCATGCTTTTTAGATCCTCGATCATTTTGATTAAAAATTGATATCGATGGAAATAAAGGATCAATATCGCCTTCAT
CATTGTGATTGGGCCTGTTTCTCCTACATGACGCATCATCACCAAAGTAATAAGAATAAAAATCACCAATTTCTCTCCCA
ATATGACCTTGAACAAATGATCCTTCGATCCTTCCCCTTTGCTTAATCGTTTGCTTCAAATTGCCAATTTTTCTGCATGT
ATATATGTATATATATGTTAATATATAAAAGACTTGGCGAATATACATAACTTAGTGAATATTTCAAATGGATACATCCA
TCTTGTTTGAACCGGACCTCCAAGGTGGGCCTCTTGTACAAGGTGAATTGGAAGATGCTCCATCACATCAAAGAAACAAC
ATGGAAATATCTTATCCAACTTAGTAGTGGTAACAAGAATATTTTCCTCCATCCTATCTAAACTACTCTCCAACAACTTG
TTAGAACACAAATCTTTTTTTAAAAAAAGACTTATCTCTGTGATTGGTTTCCATATCCTTTCAGGTAGATGGCTAAAAGC
GATAGGAATTAAAGTTTCCATGAACATATGACAATTATGACTTTTCATACCTATCAATTTTCCTTCATTCATATCTGCCC
GCTTTCCTAAATTCGAAGCATAGCCCTCCGGCATCCTCAAATTTTTAACCCACTCAATAATTTCACGTTTCTCATCCAAT
GTGAATGAAAAGCTGACTTTGGGCTTAACTATTTTACCATTCTGTAATTCCTGCAGCCATAACTCTTTTCTCCTACAATA
TTCCTTTATGTCCATTCTAGCTTTTGGATTGTCTTTTGTCTTACCCTTAACATCCATCACTGTGTTAAAACAAATTGTCA
AAGTAATTTTTTTCAATGTGCAACATCTAGATTATGTCGTAGCAGATTGTCCTTCCAATATGGCCACTCCCAAAATATGC
TTTGTTTGGTCCAATTATGTTCAACACCATATCCAGGAAGTCTAGAAGGTGAAGCTTCTGTAACTTTAGGTAATTGAGAA
ACTCTCTCCCAAATTTGATGCCCTGTGAGTAATGGAGGTGGGGGGCCACTTTCAATCTTATTTTTCCTAAATGCATTTTT
CATCTTTCTAAACTCATGGTCCATCGGCAAGAACTAGCGATAACAATCAAACCATGTATTTTTCTGCCATGCTTTAAAGT
GAATGCCTTACTATTTTCCATGCAATACGGACATGCTAGCTTTTCAGCGTCATCCAACCAGACAACATCCCATATGCAGG
AAAATCATTAATAGTCCACATTAAAGAAGCACGCATAACGAAATTCTGCTTAGTTGATATATCATAAGTGAAAACGCCTT
CAAACCACAATTGTTTGAGCTCATCTATCAATGGTTGTAGATAGACATCAATCAAACTTTTAGGATTATGGGGACCTGGA
ATAACACAACTTAGAAAGATGTAGGGACTGGTCATGCACATTTCAGGAGAAAGATTATACGGAGTAAGAAATACCGGCCA
GCATGAATAAGGCGAAGCATTATTAGAGAATGGTGTGAAGCCATCTGAACACAACCCCAATCTAACATTTCTTAGTTCAC
TAGCAAAATCAGGATATACATTATCAAAATGCTTTCATGCTTCACCATTAGATGGATGAGACAAGACACCCAGCGACTTT
CTATATTCACGATGACATCTCATATGTGGGGCAGGCCTCATCGATGCATACAACCTCTTTAATCTAGGAATGAGAGGTAG
ATAATGCATCGCCTGAACTAGGACCATCTTTCCAGCCGGAGTCCTGTTATAACGAGCATGTCCACAAAACTTACAATTTT
CTAATTCACTATCAGTCTTGTAAAGTAACATGCAACCATTAACACAACAATGAATTCTATCATACGTCAATCCTAACTTG
GACACCAAACTCTTTGCCTGATAGAAGTTCTTTGGTATGTTAAACTCCGGATTAACTAGTTCACCCAAAAGATCAACCAT
TGAGTCCATAGCCGCATTAGGAACAGTCCAATCTGATTTAATATTCATTAATATAACCGTAACTGACAAGACAGAATGCG
GACTCCCTTCACATAGTGGACGACTAGACTCTTCTAATTGATCATAGAAGCGTCTTACTTCTTCATTAGGAGCTTCATCA
AAATATTGTTCCGATTCCATCCTACCTTGAACCCCGAAAGCATTATTGATCATTTCATGAACCCTATCATGTTCAACCTT
AACCTGTTCAACCCTAATTTGGCCATGTGTTGCAACCATATTATATACATCCACATGCATCGAATTATAAAACATACCAT
CCAATCCATCACTTTCTCCATGATCAATCTATACAAAATATCTAGGCTTAAATCCATTACGGTACAAATGAACCATAACT
GTATCTGGTTTAAAAAAATTAAGCACTTACATGTACTACAAGGACACCTAACCAATCCATCATTCTTGAAAATATCAAGT
GTCATTGTATGTTCAATAAAATTTCTAACACCGTCAATAAACTCAGGTTTCAAACCAACACCAGTTTCATAATGCATATT
ATACATCCACAAACAATGATCCATCAACAAAAATATAGATATTCAATTATATTATAAATAAAATTTAATAATAATTTTAC
TACATTAATTCATAGTTAATATATATTTATAATAATTACTTAAAATCCCAAATTCAAACTAGTAGTAGTCCTAAAACTAG
TTTAGTATTGACTTAACCACATTATTTATTTTAACTTATTTAAACAACTTACCAACTTTAACTANNNNNNNNNNNNNNNN
NNNNNNNNNNNNNNNNNNNNNNNNNNNNNNNNNNNNNNNNNNNNNNNNNNNNNNNNNNNNNNNNNNNNNNNNNNNNNNNN
NNNNNNNNNNNNNNNNNNNNNNNNNNNNNNNNNNNNNNNNNNNNNNNNNNNNNNNNNNNNNNNNNNNNNNNNNNNNNNNN
NNNNNNNNNNNNNNNNNNNNNNNNNNNNNNNNNNNNNNNNNNNNNNNNNNNNNNNNNNNNNNNNNNNNNNNNNNNNNNNN
NNNNNNNNNNNNNNNNNNNNNNNNNNNNNNNNNNNNNNNNNNNNNNNNNNNNNNNNNNNNNNNNNNNNNNNNNNNNNNNN
NNNNNNNNNNNNNNNNNNNNNNNNNNNNNNNNNNNNNNNNNNNNNNNNNNNNNNNNNNNNNNNNNNNNNNNNNNNNNNNN
NNNNNNNNNNNNNNNNNNNNNNNNNNNNNNNNNNNNNNNNNNNNNNNNNNNNNNNNNNNNNNNNNNNNNNNNNNNNNNNN
NNNNNNNNNNNNNNNNNNNNNNNNNNNNNNNNNNNNNNNNNNNNNNNNNNNNNNNNNNNNNNNNNNNNNNNNNNNNNNNN
NNNNNNNNNNNNNNNNNNNNNNNNNNNNNNNNNNNNNNNNNNNNNNNNNNNNNNNNNNNNNNNNNNNNNNNNNNNNNNNN
NNNNNNNNNNNNNNNNNNNNNNNNNNNNNNNNNNNNNNNNNNNNNNNNNNNNNNNNNNNNNNNNNNNNNNNNNNNNNNNN
NNNNNNNNNNNNNNNNNNNNNNNNNNNNNNNNNNNNNNNNNNNNNNNNNNNNNNNNNNNNNNNNNNNNNNNNNNNNNNNN
NNNNNNNNNNNNNNNNNNNNNNNNNNNNNNNNNNNNNNNNNNNNNTATATATATATATTCAAGTTTTCAATTCAAGTTCA
TATCTAATTTCTAAACTTAATTAGTTATATATTCAAGCTAATTAGTTCCAAGTTCAAGTTCTAATTTCAAGTTCAAGTCT
AAGTTCAACTTCAAATTCTAAGTTCAAGTTCAAGTTCTAATTTCAAGTTCAAGTTCAAATTCTAATTTTAAGTTCAAGTT
CTAAGTTCAAGTCCAAATTCTACGTTCAAGTTCTAATTTCAAGTTCAAGTCTAAGTTTAACTTCAAAATATGCTTTGTTT
GGTCTAATTAAGTTCAATTAGTTCAAGATCTACAAAGTTAAAGCTTAATTAATTAATCAATACTAATTAATTAAGTTCAA
ATTAAGTTTAAGTTCTAGTTAATTAGTTTATCAAAATTAAGTTTATATTAATTCCTACTTAAGTTTTCAAGTTATTATAA
ATTAATTAAGTTTAATATAGTTCTACTTAATTATATTAAGTTCACATTAATTAAGGTCAATAAGATTTTCAAGTACTACA
AAATTCTAATTAAGTTCAAATAAAATCCAAGTTCTAATAAGAATAAAAATTAAGTTCTAATAAATTAAAGTCAACAACAT
TTCAAGTTCATATTCCTAATTAAGTTCAATTTATAGTAAATTCAAGTTATAATTAATTATAAGTTCTAATTAAGTTGTAA
TTCAAATCTCTAAAATTCCAAATTCAAACTAGCTAGCTAGTGTCCCAAATTCAAACTATTAATTAGTCCTAAAATATCAA
ATATAATTCATACTATTAGTCCTAAATTCCAAATTCAAACTAGTCTTAAAATCACAAATTGAAAGTACTCCTAGAATTCA
AAAATCAAACTAGTGCTAAAATCCCAAATTCAAACTATTAGTAGTCCTAAAATCTCAATAATAATTCAAACTAGTCCTAA
ATTCCAAATTCAAACTAGTCTTAAAATCACAATTTCAAACTAGTCCTAAAATCCCAAAATCTAACTTGTGCTAAAACTCT
AAATTCAAACTAGCTATCTATTCCTAATCCCAAATTCAAACTATTAGTCCTAAAATCTCAATAATAATTCAAACTCTAGT
TAGTCCTAAAATCCGAAAATCAAACTAACTCAAATAATAACCAAATTCAAACAACTCCTTAAATACTCTAATTCAAACTA
ATCTTACAATCCCAAAATCAAACTAATCTTACAATCCCAAAATCAAGAATTACCGAAATTCAAACAAATCCTAAGATACC
CTAATTCAAACTAACCCTAACATTAAAATTTTCAATTCACAATCAAGAAACACAAACTAACAATTACATAATCCCTAATT
CAAACTAACAATCAATAAGTACAAAATCAATAAACTAATTATAATTAAATAACTAACAAAATCAAATAAATAAAAAATAA
TTGATTTTTTTTATATTAAAAAAACCATAACCTTAAAGGAGAAGGAGAGAATGAAGAGAGAGGGGAAGGAGGCGGCGGCT
CCTGACGGACGGACGATGACGGCAGCTCCTGACGAACGGACGGCGGCTGCAGCTCCTAACGAACGGACGGCGGCTGCAGC
TCCTCACAGGCGGATCGATGGCGGAGTAGAGAGCAGGAGATGAGAGGATTTGAGATATGAAAAATGAGGGAGAATGGGGG
AAAATTGCGTCTGTATGTAGCAGATATTTAATGAAAAGAGACGGACAGCGTCTCTAAGTCTGTCGCTTTTCATTAAATAG
TTGACCAAACAATTTGACCAAAAAGCGACGGACATAGAGACGATGTCCGTCGCTTATTTAAAATATTTGACCAAATAATT
TGACCAATAAGCGACAGAAGATGATGTCCGTCGCGTTCATAAAAAATAATTAGTCAAAATAAAAAAATTCAAAAGCGACG
GACGGCGTCGCTATTGTTAAATTTATATATAATTATTTTTAATGAAAAGTGACGGACAACGTCTATATTTATATAAAATA
AATAATTATTAATTATATATATATTTGGTGCAAAAATCCGCGGATAAAACGACGGAATAAGGGATGTTATCCATCATTTT
TTTAAAAATAATTATTTTTATTAAAAAGTGACGGACAATGTGGCAAATGGCGTCGCTTTTTGGAGTGACGCCATCCGTCG
CTTTTTGGAGTGACGCCATCCGTCGCTTTTTAGCAATTTTTTAGTAGTGAAATATTCAAATTCACAATGACCTATTCCAG
AAGATAAAAATAAATCATGAATTTGTGCAAGCTCATTCAGCGGTAATTGGGGTGAGAGAGAAATAGAGAAAAGCTCTACA
CGAAAGGCAACAAAAGTTATTTAAGCATGAAACCTACCTTCATCTTAAAGTGAAGGTTGGTTCGCGGGTTTGAATCTGGG
TAGCAACCTCTTTTTTGAACCAGAGAAAATGGTTATTTTCTCTGTCTCTCTCTTGCAGTTTCCAACGGGAACCTAATTTC
GGCAAGTGTGCATCATGCACCATCTCATGGAACCGCCAGATGTCGCCAGTACGACATATCTCCACAGGAAAAATTCTCCC
CACACCGAAGCGGCTCTAGCCATGGAATCAATTGAAGGAAAAGTCTCTTATGTTGCCAGTACCAACAACTCCCACAACTC
CTCTTCAAGTCCGACCAACACAATTGAAAGTTTATCAAAGTAACCCATTCCACCCACAATGGAGTTCTTGCAGCTCTATT
CAAGGTCTCCGCCTACTATAGCATAATGGTTGTTGAATGCGAACACACTCTAGTAGATAGATTGCTCAAACCAAGACCTC
AATTTGATTGTATGAGGTAAAATTTCAAAGAAATGATTTCTATTTTCAAGATAGGTGTTTATGATAACTACAATGTCTTC
CTCGACTTCACTAATGACAGCGATTTCAATCCAATTCGGTACAAATGTGTTATCGATATTGAAGGCCAACAAATGTGGCT
CCAAAAATGGTCTCCAAATTTTAAGGAGAAAGAGGATGTGTCTATTGCATCTGTGTGGGTTCTTCTTCCTAAAATCCCAT
TTCATATGCATACTTGAGCTCTATGGGACCCCGTTTGAAATGGATTTGGCTACCATAGGAAGAACTAGGCCGAGCATGGC
CAAAGTGAGGGTGGATATTGATCTCCTTAAACCTCAATTGGATTCTTTTTATATTGGTTTGACACATAAAAATTTTCAGC
AAACTGGCTTTAAGCAAAAAATAGAATATGAAGGAGTTCCCAAGTATTGCAAATATTGAACATGGGCATATGATGGCCAA
TCGCAGGGTGTTAGAGAGGAAGAAATAATCGAAAAAGAAGGAGGATCAATCCCGAAATACCAAAGAAATGCCCCAACTTG
AGGTTGGTGATTCAAGTGCTCATGTAAACAAATTTGAAGAAAACAGTGACAATAATGAAGATACCAAGAACAAAGAAAAT
ACTAACATCACTAAGAACAAAATTGATATTAGCAAAAATGATGGTCCAGAATTACCTGACAATACTTAAGTCTTTGAGGT
TGATGATAAAATTTCTATGACTAGGAGAACGAGAAAGAGAAAGAAGCACCTAAAAAGAGATCCGAAGTTACTTCAAGCCG
GCTTTCATACAATAAAAAAAAGACGAAATGGAGTCGTGAAAGAAAAAAAGAGAAGTAGGTGTTACAAAACTGTGAGCAAG
GACGGGGCATGATTATTGATTCAAAGAATTCTGAAGACTTAAATCCCAAGAACAATAATGGGGAGATGGATTAGAATGTT
AACAATGATGAATATATGATTAGATCATGTAGTAAAGATCAAGCCCCCGAGGAAAGTAATGTTTTGGTATAGGAATTTAT
TGGCAATGACATGGTGCAGAAGTTGGTGGGCAATTAATGAATTGGTGCGGGAGTCTTCTCGTAAAGAAAATAGCCAAAAA
CAAGATCATGATCATGACACATTTGTTGAAGAAGAGCAGAAATCACAACTTTTCGGGGTGAAAAACATGTTTGCAGTGAA
TTTGTTAGCATACTCTCGAATATCTTATGGCCAAAGGAAGAAAGAAAGAGAAAAAGAAAAAGGATCATAGTCCGTAAATT
GAAGTCCACTCTGTCAATGTTGAATCAACCCACAAAATTGAGAAAAATGTAAAAGGCAGAAAAGGAAGCGAGGTCCATAT
TGAAGTTAATTCTTCTAACATAATAATTGTCTTCATCTTTCAATATCAACAACAGAAAAAACATCATAATCCCCAGTGAC
AACAATTATTTCTCTCCTATGGTAAAAGGAAAAGGAAGAAACAAAAAAGAATGATGAGAAGCAAAAGAGAAAACAACAAC
CTTGCTAATAAAGCAAGAGATACAAAGATGTCTTCCCTCTAGTTTCCATGTTTAATGCTATTATATAGAATATTAGAGGA
CTGGGAACAAAAATCTCCTATCACGCTGGTCAACATTAACAAGGTTGAATTTGTTGTTATATTTGAACCTTCCATGAACA
TGAACAAAATTAAAAGGTATATGAGATATATGGGACATCATCCTAGAATTTCCACTTCTAATGGACAAATTAGGCTTCTT
TGTCTGGAAATCTAACACTACAATGATTAGTAACTCTTAGAAGCAAATTACTATTAAAATGCAACACACTAGTATTGGGG
AAGACATGTACTTTACTGTTGTTTATGCTAAATGCACATCCTCTAAGAGGAAACACTCATGGAGGGATCTGGAAAGAGTT
CACCAGTTGATACAAGGACCTTGGTATATTAGGGGTTACTTCAATGTTTTCTTGGATAGTGATGAAAAGCTAGGAGGGAG
ACCGCATAGAATCTCCAAAAGTTTTGATTTTAATCGGTATATGGAAGAATGTGAAGTATCATACTTGGATTTGATTGATC
CCAAATATACTTGGTACAATAATTGGAGACTGAGGAAAAGGATCTGGGAGATATTAGACAGGGCCTTCATAAATGATGAG
TGGGCCCAGTGCTATCAATCCAATGTCATCAAACATCTTTCTATATGAGGATCTGATCACAGTCCCCTTTTAATCAAGTA
TTATAACAACTCTCAAAATTGTATCAAATATTTTAATTTTTTTGTTTTTTGGGTTGATCAACCTTCCTTCAGACAAGTGG
TGTAAGATCTTTGGAATACTCATATTACAGGTAATCCTATTGGAGGTTAAAAAATATCAAACTTCTTAGCAAGAAACTCA
GTCAATGGTCAAGAGAAGTGATTGGAAATGTCTTTGATCACGTTTATCAATGTGATAATAAGATGAATGATTTAAAAGAA
TATGATATGAGAACCAATAATGAGTAGAGAAGGAAATACCTTAATTAGGGCCAAGCTGAATACATAAGATGGATGAGCAT
GCAAGAGAATATTTTGAAGCAGAAATCTCAAGCCACTTGGTTTGAAGAGGGTGACTATAAAACAAAGTGCTTCCATGGCT
TGATTAGGGGCAAGAGAAGAAGGCTTCAACTACACAGAATAAAAAATCACTAGAAAAAGGTGGGTTCAAGGTAATGAAAA
GATCGCCAAAGCTTCTATACACCATTTGAACATCTCTCCAATATTCCTCACCATTTTAATGATCAAACCATCTTGTATTT
TATCACCCTATGCATTACTGTAGATGATAACATTTTTTCTAACTGTCATGCCTGACTTACAAGAGATTAAAGTTGTTGTT
TTCAGTATGAGTGCATCTAGTTTTGTTGGCCTCACACTGAAACACTTTTCCATAAATGTTGGGACATCATTCAAAATGAC
ATAAAGGACTTTGTCCAAAATTTCTTTCAAGGGAACAACCTTAACAAATACTATATCCATACTTTTTTGGTTCTTATACA
CAAGGAAGACTCTCCTAATACCTTCTCTGACCTTCGACCTATAAGTCTAAGAAATTTCACCTCCAAGATCATCTCCAACA
GGTTGAATGCTTTTCTTGATTAAATGATTTCTCATAATCAAAGTAGATTCATAAAAGGAAGATTGATCACTGAGAATGTT
CTCTTGACTCAAGAAATCTCTCAAGGCATCAAGAAACACAACAAAGGGGGTAACATAATTATGAAGTTTGATATGGACAA
AGCCTATGAAAGGATGTCATGGGATTTTGTGATTGTTGTCATGAAAAAAATTGGCTTCTATATTGAATGGCTTAATATTA
TTATAAGGATTATTACTACTATTCTATTTTAATAAATTGAAATAGAGTTGGTTTTTTCACCTCGACTCATGGTTTAAAGT
AATGGGACTTTTGTCCCCATCTTTATTCATCATTGGTTTTGAAATACTTACTAGACTTCTCAACAACCTCATCTATACAA
TAATTTCTCTTATTTCAACATGAACCCCACTGGTCCTATCATTTATCACCTTGCGTATGCAAATTATATAATGATTTTAA
GTGGTGGAAATAACATGTATATAAAACTTGTTAAGAAACATAGTAGGATGTATGAGAAAGCATCAGGGAAAAAAAATCGA
TAAGGATAAAAGTTTACTATCACTACTCCTAACACATCTGCTCATAGACACAATAGAATGAGAAGAATGTCGAGTTATAT
AGACAAGAGTTTTCCTTTCACCCACTTGGGATGTCCCATTTACAGAGGAATAACAAATATTTGTTATTTTGATAGCATGC
TAGAAAAAATTGTAAAAAATTGAATGGTTGAAAAAGTAGGATGCTCTCTTACGGAGGAAGAACAACTTTTATCAAGCATG
TACTACAGTCTATGCCTTTGTACACACTCTAAGCTATGAATCCTCCTAAAGGTATTTTAGAACTCATGGAGAAACACTTT
TCAAACTTCCTTTGGCGATCCATGGAAGGAAAGAATAAATACCACTTGGTCGATTGGAACAAGATGTGTTATCCTAAAGA
TGGAGGTAGTATAGGACTTAAAAAAGATGGAAGAAATATCGAACACCCTCACAATAAAGAGATGATGGAGATTTAGAACT
CATCCTTCTCTTTGGATTGATTTCCTTAAGAACAAATATTGTACAAGAGCTCACTCCGTGAGAAAAGTGCATACATCTTT
TGATTCTAATGCTGGGAGAAGTTTGATGAAAAGCAAGAAAAAAATTGAGCCTCACATTTTTTGGAAGTTTCCAGATGGTA
ATTTTAGCATTTGGTTGGACAACTAGATAGGTAAAAAGGCCTTAGCTAATCTAGTTCAAGGCCCAAATAAGTCTACTAGA
ACTCTTGTTAGTCACTTCTTTACTAATGACTCATGAAATTTAATAAGCTTAGTAATGTCATTCCTAATAATATTATTCAA
CTGATTAACACCATTTCTTTAGGAAATCAGAATTTTTCTAACTTTCCTATATGGAACCCCTCTGAGGATGGTCAATTTTC
AAACAACTATGTCTAGCATGCTCTTAGAACCCCAAAGTGGAGTGACTTATTTCTTGGTAACATCTGGCATAACGAGCTCC
TTTCAAAATATCCTTCTTAAAAAGAAAGCTTCATTTCGATGATGTGATTGATAGACTGAGAATTAATAGGATTGCAATTG
TTGTTTCTATTATAGCGCCACACATGATGAGACAATGCACCATGCCTTTGTTTAAGGTGATGCTTCCACAAAGATCTTGA
TTGCAATTGGAAACTCTATTGGAATACAACATATTAACCATTCTCTAATCACCATATTCAAGAAATTATGGAGCACAAAT
CCTACTAATGTTGTACACAAAACATTTCTTCAAATAACTCCCATCTTCATATGTTGGGAAATCTGGAAGCAAAGACGTGC
TTGTAGATATGGCAATCAAAGGAAGATTTTGCACAACAACATGGAATATAAGATCATTTGGCACGTAAAATCTATACTTT
AAAAGACTGTCCACAACATAAATTGCATTATTGACCATTGGACTACTCTATATCACATTGTGGAAAGTTTGAAACCTACT
AAAAAATTGATTCAATTTATTTTGAAAAACCCTAAAAAAGGCACGGTTAAGACCAATACTGATGGGAGTTATATTCATTA
TAGTGGTAGAGCTAGTATTGGTTGTATAGTTAAGGATAGCAATGGTGATTTGATCATGATTTTCACCCTAGTTGTACCTT
GTAGTAGCAGTAATATAGCAGAAGCTTTGGTCGTAGAGTTGGGAATGAAATGGTGTTGTCTTCAAATATACACTAATTTT
ATTTTGGAACTTGATTCACTGGTTATTGCAAACATGGTGATCAATGTAGGCTCCACAAACTTGAAACTGAAAAACATTAT
AAAAAATTGTCTACTTGAAATATCTTCATGGTGTGCAAATGAATCACTGCTACAGAGAGGGAAACCAAGTGGTTGACTTT
CCCGCAAAAGTGGCTTCCATTTCTTCATAGAATAGCATGTTCCACACATTCATCCATCTACCAAGACAATCTTAGGGATT
GGTTCAACTTGATAAGAGGCAAATTCGTAGCATTAGAACAAAAGTTGATAAGGCATATTTTATATTATCTAGTTAGTTTG
TACATAGTTGTTGAGCAGAAAGTTGTATTTTTTTGCTTTATGGTGTTTTTTGTGATATTATTTCACTACCTTTTTTTAGC
TTGACAGTGCTGTATTGAGGTTAGGCTCAGTCCCCTTATGCACTTTTTTTTGCTGAAAACAACACGACCAAACTTTAATT
TGGGTAATTAAATATAAAAAGCAATGATCTGAGATTCAGCCACTTATTAAAAATAGTTTTGAGAGTTCAACATTCCATCA
AAATGCAAACACAAATACAAAGACAAGTTTCCATTTCATAACAAAGGGACCAAAATATTTGCAACAACAACAACAAAGAA
AAAAGTGATGGTCTTCAGGCACTAGAAAGGCTTAGAAAGTGAAACAACAAATGATTATAGGGTTTCAAAGGCCCAAAATT
CTTGAAAACAAAACTGCAAGGCATCATGATAGAGGTTGATCATATAGGGCATCAGAGAGACCCACAAAGTCATCGCGCCC
AGAGCTATCCTCTTCATTTCTTTATAGGAACTATTCTTGGGATTCTCTCACATCACGAGCAGCGACTTCAACTTTAGCAA
TAGCCAAAGGAAGATCAGGGTCTCCATCTTGAATATTATGAAAGATGTTCGCCCAGGTATTTAGGGCAACCCAATTTCTG
TACAACTTGACTGCATAGTTATCAGTGTTATCCCTCTCTCACAACACTTTGAGCCTGGATTAAGTCACACGTTATCCATC
ACATCCTTATCACACAGTTGTCAAACCAATGTCAAATCAGCCTCTAGCTTGGCTTCTTTTTCTTGCAAGGTATCGTGTGT
GGAGTAAAGATGAAAACATTCATTCTCCTTTTAAGAGAATTTTCCTAGTATCTCCTTGTTGACTGTGGTAAGAATGGATA
ATACAACTTACTTCTCCTTTTGTTGTGGTCAAATCTGTAGGAGTTATTGGGAGAAGGAGGTTCTAGTTAACTACAGAATC
TCATTGCTAGCTTGGAGCCCTGCAATCTTTGTGGAGAGAACTTGCCTAAGCCTAAAGTATACCTACTACAAATTTTAGAT
GCTCGACATCAATGGAATGAGACATAACATTATGCGTGATCACCTCTATCTTTTAAGTTAGACGAGCACCACTAATCATC
TAATTTTCATGATAACTTTAATAATTACCTTTTTTGCATTAACTTATAGATTTACCTATTTGTCGTCGCTACCCAAAATA
ATGCAAATGACTAAACCTATCTTTGTATGGCCCATTCCACTAATGTCGAGCATCTATAATCCATAGTGGTGTGCTCTAGG
CCGAGGCAAGTGATCTTTGATAAAAAAAAATGCATGGCTCCAAGCTGACAATGAAATTTAGCAGATCATATCACAAGCCC
ACAGTTCTTGATATTCCATTCACCCAAGAGACACCAAAATATACCGTGACTTGTGGGACGTCTATTGGTTGAATGAGATG
AAGAAGTATGTTACAGAATTTGTGGCTAAGTGTCCTAATTGTCAACAAGTGAAAGTTGAGTATCAAAAGCCGAGAGGTTT
GTCCCAAGATATCACTATTCCTACTTAAAAGTGGAAAGATTTGAATATGGACTTCATTGTTTGTTTACCTCACATGTAAC
AACAACATGAATCGATTTGGATTATAGTAGACCGTATGACAAAATCGGCTCATTTCATTCCTGTCAAGGATTTTATTCGA
TGGAGGACTATGCTAAGTTGTACTTGAGAGAAATGGTTAGGTTGCATGGAGTGCCTTTATCCTTTATCTCCTATCGTGGT
ACCCAATTCACTTCTCAATTTTGGAAATCTTTTCAAAAGGGTCTTGGTACTAGTGTTAAGCTTAGTACATCCTTTCATCT
GCAAACTGATGGGCAAGTAGAGTGTACTATCTAAACTTTGGAAGATATGTTGAGAGCGTATGTGATTAACTTCAAGGGTA
ACTGGGATGATCATTTGCCTTTGATTGAGTTTGCTTACAATAATAGCTATCATTCCAGCATTGGTGTGGCTCCATTTGAG
ACTTTTTTATGGAAGGAGGTGTAGATCTCCTATAGGTTGGTTTGAGGTGGGTGAAGTTGCTTTGATAGATTTCGAGTTGG
TACATGAGGCCATGGAGAAAGTTCGTCTTATTAGAGAAAGGTTGAAAAAACTCAAAGTCGACAAAAGTCCTATGCCGATG
TTAGAAGGATAAACCTTGAGTTTGATGTTCATGATTGAGTCTACTTGAAAATTTCACACATGAAGAATGTGCTGAGGTTT
GGCAAGAAATGGAAGCTTAGTCCCCGATATGTGGGCCTATATCAAATTTTGAGGCATTTTGGTAAAGTTGCTTATTAACT
TGATTTGCCTAACGATTTGGCATCGGTGCATCCAGTTTTCTATGTATCTCTATTGAAGAAATGTATTAGAGATCCGACAT
TCATAGTTCCCTGGGAAGGTTTGGGAGTTAAGGAGAATCTTTCCTATGAAGAAGTTCTGGTTAAGATTTTTGCCAAGCAA
GTTAAGAAGTTGAGAAACAAGAAAGTTGCTTCCGTGAAGGTTCTTTGGAGGAATCAGTTAGTTGAGGGTTCTACTTGGGA
GGCCGAGGTCGATATGATATCCCTATATCCTCATCTCATTCCCTCTGTCCCTGCTCTAGTTTGAGGTATTCAATCTTCAT
GATTTACTCTTTTGGTTACATATGTCTTAGATATTTCCCATGATTTCCTCATTTATGCATGTTCATGAAAACCTTAAATT
GAGAAAATGAGTTAACTTGATTGATTTATTCATACTATGTGCATTTGAGTATGAGTTGCATATAGACCTTATGAAATACT
GTTTTGAACATACTTTAGCTTGGAGCTGATAGTTCCTCCTTGGATATTTGCATTTATGTGATTGCATTCATGTTGGCTTG
TTAGATCTAGTTCCTACCCTCTTTATGATGTCTTGAATCTCATTCGAGGACGAATCTTCCAAAGGGGGAGATATTGTAAC
ACCTCGGATTTGAAAAAGAAGGTAAATTCTAGAATTCTAAAGTCTGGTGCCAGTACAGATGGAACCACCGACGGTCCGTA
GGTCGAACCACGGACCGTAGGGGGGAAACGTTGGTGGCAAGTTCCAATCATTTAAAATGTCAAAGTCCCAGTACTCTTTT
ACAGTTTTCCAAGATAATTTGTCGTTCAATGTACGAGTCCTAGGTAGGTCTCATAGGTGAGTTCGAGACTTAGTGAAATT
TTTGAAAGTAAAGATTGGGACCCACGTTTGGGATGTACGGTCTGTAAGTGGACCCACGGACCATACAAGGGGTCGCGTGG
TTGGGGGTCCAAAAGTGTAGGCTCTGAACCCTACCAACGGTCGACTAGGACGGTTCGTAGTAGGACCTATAGAGTGTAGG
TATGGTCTGTCGATGAGGGCTTGGCAGTTATTTTTACAGGCTTTTTGGTCTTTTTCCTAATCATTTTAACCCTGTACTAC
GTCATTTTGCCTTCTACCCAAAGCCCTATATAATGATTTTTAACCTCCAAATTACCCAATTCTATTCATTCTCTTAAAAA
TCCCAAAAATTGATCATATTCATCCTTTCAAATATTTCTCTCTCTAAGGAAGAAGAAGAAGTCTAGGGTTTCAAGATCAA
GTCTCTAAATTCACCATTAATTGCAAGCTTTTGGCTTATAGTATTCACCTATGGAGTCCTTTCCTCCATATGGTTCCTAA
ATCCTCCAATTTTGCAAGTTAGAATCTCCAATTGAAATTAGGGTTTTTACTCAAATCTCATGGGTTTTTTCTAATTATGA
TCTAATTAAATTTTTTTTTATGCACGAATTGAGATAATTTCATGTTTTAAGCTGAATTTATTGGAACCCATGAATGATCC
ATGATTTCTAGAATTCATCATATGATGAAGCTTTTGAAAGATGAAAGATGAATTAATGAAGATATGAATGTTCTTTATGA
AAGTGATGAAAGCGATTTAAGGTTGCTTTGAGAGTAAAGCATTGATGTTGTTGTTGTTGTTGTTATTGTGAAGGATTTCC
CACATACTACTCATAACATAATTGTAAAAGAGTTTTCTCAAATAAAGATTCATAGGTTGAAAGGTTTTCTCAAATAAAGA
TTCATAAGGTTGAAAGGTTTTCTCACCTAAGATGAATCAAGAATAAGGAACTATTCTAATGATAAGATAAGTTAAGATTA
ATGACTATCCCATGGGATTTATGCTTAACACTGAGAGGATATTGAGATGAAAGCTCTCCCAAGGCCAAGTTTCTAGTAGA
ACTCTATCCCACAACTATGTGCCACCAAAGGTTGTCTTAGATAAACATTAGCTAGTTGATCAACCTAAGTTAGAAGTTTA
TGGTTCTTACCTTGGAAAGTAAGGACATCTCTTTTTGGTGTGGGATAGACACCGGATTCCATGTTATAGCTCACATGGTA
TACATGTCGGTTAAAGGTAAATCTCCCACAATAATGAACTAACGTTACTTCCAAAAGTATCTCACATGTGTTTATAAGAT
GATTTTACTTGCATTGACCATGATTATGATTTATGTTTTCTAATCCTTTTATCTTATGATTTAGCTTGGTCATTGCATGT
CATGTAAAATCTTTTGTAGAATGATTTCATAACTTTTATGCATTTCTATTATACTTGGTACATTCTTTGTACTAACGCGT
ACTCTTGCCTACATTGTTTGACTTATGTAAGGTATGACTCTCTTATTCCGCATCTCTGTGGCTAGTGATCACATTAGTAG
CTTTTGAAGATTGGTGAGTCCTCATGTTCCGAGGACCAAACCCTTTATTGCTTATTGTCTTTACTTTTCCATATTGTATG
TGATGTATGGGTTACATCCCAATCACTCTAGATGTACTAGATGGCTTTGAGACTATGTTAGACTTCCACTTTGTTTTCTT
GTAAAACATTTATGATATAAACTATCTTTTGAACTCTTTAATTCTATTATTTTGTATGAAGCATGCTAAGTGGCTTGTGT
AGGGCCTCTCGGGGTCTTATACACCATGTAACATCTAGGGTGTTCTTTGGGCCGTGACAAATATTGATAGGTCAATGAAT
TGTAATATTGAATTTAATGGAGTTGATTGGTTTGAAGTGAGAGAAATACTATGTCAACACAGTGTGGATCTTGGTAGGTG
GACATGTAGTTGTAGGGTATGGGAGTTAAAAGGCCTACCATATGCACATGTTATGGCTGCAATTTGCTTTAAGAAATGTG
AACCCCTTGACTACACTGACAACTGCTACAGTAAGACAACTTACTTGAGGACTTATGCCAAAGTCCTTAAACTAGTCACA
GACTTGAAAATGTGGCATGTATCTACTAATCCCCATAATAGCACCACTAGAAATCAAAGGCATGCATGATTGGCCAGGTA
AGCTTAGAATGAAAAAAATTGGTGAGAGTAATAAATCTGGAAACTTAACTAGAACTAAACTTTCCATGACATGTAGTAAT
TGTTATGTTAAAGGCCAGAACAAGAGAGGATGTCCACAATGGGTTGAGTCATCAGCAAGGGAAGAACCATCAAATCCAGG
TAGGGGAAAGGGCAAAACTTCAGGTTCATGCAAAGGTACAGGCAGACCAAAGATAATATCTTAACTTTAAATTGATATGT
GATGGAGATCTCATATGTAATAACTACAATTGTTTTTAACTATATTTATAGAACGCACAAACAGAAGGTGTGTATTCCTT
AAAGAAGGAAAGATAAAGACCAAGAGAAAGACCTATTGCACCTACAACACCTAGTGGATCTGCAACACCTAGTGCATCTA
CAAATAGGTCAAGAGGAAGACCAAGAGAAACACATATTGCACCTGCAGCCCCTAGTGCATCTGTCGGCACCTTCACAGAG
CGCAAGAAAATATCAAGTGAAACACCTATTGCACCTGCAGCATCTAATGCATCCGCAAAGAAGGCAAGAGGAAGACCAAG
TGAAACACTAGGTGCACCTGCAGCACCTAGTGCACCTCCTACATGTCCATAACCTGGTGATTACCCTGCATCTTCTTCTG
AACCTCTTGATTACCATACATCTCCAATATCAACTAATAGTAAAAGAGGAAGAGGAAGAGGCAGGGGTAAGTGAAGCACA
ACTTCATACAAAAGACCAACAATCATTAGAATGGGTGTGTTTCAAGTTGAAAATGGATCCAATGCTCTTAATGTAAGTGT
TTTCTATTAATTCAAGTATACTATTTTTTTTATGTTTGAGTACAACCTAACTGATTGTTTTCATAATTTAAGTACAGCCC
GGAATGTCAATTTGTAAGTTCTTCTATATTAGTACAACAAAGGTGTAAAAATCAACTTATGTTACTGGTGATAATTGTTT
AAACCAAGTACTGCAAGCAAGCTGAAATGGAATGGAAAAGCAACAATCTCAACAAGAATATTTCAAGAAATGAGATAGGA
ACAAAGAAAAAAACAAGAGGAACTAGTTCAAAGAACCCAATCGAGGAAGTAAGGATGTTGCAGTACTGTTTTAAGATTTT
TAAAAGACGTGAAAACATTTCTCATGTTACTGTTCATAATGATGATATATTAGTATTATACATCAACTTCTATTTTTATT
TTTTGTTTTTTAATGTAATTTTACCTTATGTGAGGCCTATTTGATTATTGCATTTGATACTATAAACTCATTTAGTAAAT
TTGATGGAATTATCCACTCATTTGTCTTAACCTACTACAATGAACAAGTCCACATTCTTAATTTCTTAGTTGAATTCTTA
TCATTATACCATTCCTTTTGGAATTCAACCCCGACTCTTAGTTGGTATTATTTTTTACAACGATCACTTACTCTTTGAAT
TTATTTTTGAGAGTAGTTTGAGCGTTATCACCTAACACTCGACCGCATCGATCGATTCGGGACCCAAATCGGACACTTGA
TCTGAACCTGACCTCTATTCTCGACTTGAAACCCAAATGAAACACCAAATTTAGGACCCGAATTTCAAATTCATGACCCA
CTTTCGAATCTAGACCCAAGATCAAACTTATAAATTGGGACCTGACACTCAACCTTGAAAATAGATTCAGGACCCGAATT
TGACACCTTATCTGGACCTTACCTCTACTCTCGACCCGAAACCCAAACCAAACACTCAATCTATGACTCAAATATCAAAC
CATGACCTATCTCCAAACGTAGACCCATGAACCAACTTCTCAATCAAGACCTGACACTCGACCTCAATGAATGATTCGGG
ACTCGAATCTCGACAACTAATCTTGACTTCACCTCGACAACCCAAACCAGACACCTAATCTAGGACATGAATTTTGAATC
GAGGCCCATTTGAAAATCAAAACTCAAAAAGAAACTTCTAAATTAGGATCTAACTGTAACGACCCAAAAATAAATGTGAT
GGGACTCGTTTATTCCCACCAAGAGAAGTAAGCCTCAACACAACGAAAATGAAAAGAAATGTGGATAAACACTAAAACAA
GAACAAGATAAGGCGGACTCTTATTCTTCTATTAAAACACCAAAAATCTAGTTGTCACGTGTACAAGTCACTAAATACAT
AAAGTGCGGAATTAAGAAATAAGTACGAGTCTCATTCTTTGTTTCTCAAATAGAACAAAGCTTAGGAAAGAGGAAAAGAG
GGTCTGTTGGGATGACAAGCAGCTATATCTCAAGTCCTTCAACTAGCCTCAGAAAGTGAGAAGAAGAACAATCACGTTAA
ACCAACTCGGTACCTATAGAAGTGTAGAAGCAAGCAGTGATGTACCAACAACACGGTACCCAGCAAGCAACCTAATAAAC
ATGGCATCTAGCTAGAAATTGAATACCCCTTACACTCCAACTGAACCTCCTCAAACTACAATATGCACAGAAATCAGTCC
AACCTAATAGTTCTACAATACACGGCTCACAAGGCCCAATATCAACAGTTCAATAGTCACAATTCACCAATCAAACGAAT
CAAGTAAGTCAATATCAAAGTCAAGTAGATCAGTTACGCGCAACAAGTACATCAATCACAATTAACAAGAAAATCACATA
TAAGCATCAAATCCATCAAGTCACAATGATCAACCTCTCGCCATACCATTTCCCATCGGCTAAAAGTCACTAGCCGAAAC
CATTTCTCATTGGATTTGCATCAAATCACTAGCCAGAACCATTTCCCATCCGCTTTAAAAGACTCCTGGAAATGACCTCG
GCGTAATAGAACTGGTCAAAAAAGACCTCAGCATCATAAATCATCTCATGTCTCATCACAATATTCAACATTCCATGCAC
ACAAACAACATCACACCACAAGGAAGAGACAACAAGTCATACAATTCAAGTCCACAATAATACTTTCACGCATTTCATCA
ATCAATCAACAAGGGTCACAATAAGGCAATTCACATCATCATGTTCATCACAGACTTTTTCATTTCAACCCCTTTTATTC
ATTTAGATATATCAAGTGGACAATTAAACACTTCACCACATTCCTATTACTCCCAACACGCATACAACAAAGGAAGTACA
CAAATTCTACTAGAATACAAGGTTTAGGAAATCACTTGCCTGATATCAAATAATAAATCACTTCAAGAGTTGATTCTTCC
CCTTTCGGATCACTTCCAAAGCCACACAATATATATACTAGCAAGTATTCACAATAAATTTCTAGAAACAACAATACCCG
TACCAATTCTCTTGAAAAATGGGTCAATCAACATAAACCCCAATTCAAAAAATAAGGTTTGAGTTTGATATTTAATATAT
GAAAACATTACTTAAGGCCTTGGGAACTCATTAGGGAAAACAATTTCGAAAAAAGTAGTTAAAATCAGTTCAAAATCTCC
ATTTTAGCTAAGAACTTAAGTTCCTGAAAAACTTTGTCATTTATCAATAAAAATCCCAAATTTTGATGTTAGAATTCATA
AATAACCAAAAAAAAAAATAGAAGGCTTAGGATCAAGAAGACTTACCCAAATGATATAGCACAAGAAAATCTTTCAAAAT
CACCTCCAAGGGTTCCCCAAGCTCAAAAATGGAAAATGATGCTTAAACCCCGAAAATGACAGACAAAAACCCTCTCAAGT
ATCCCTTAAGTGAACCAAGTTCCTCTTAAGCGAACTAGGTTCCGTTTAAGCGAACCCTGCAAAATTTGGGGGTCTCACTT
TTGCAAACAAGGTTCCGCTTAAGTGAACCCCGCCCTAAAGGCCAATCTCACTTTTGTGAACCTGGTTCCGCTTAAGCGAC
CATAGATAAAGAGAACCAGGTTACGCAAAAGCGAAGACTGCAGCACCAAAAACATCACCCAATACAAAAACATCAAAAGG
ACCCTTAGGATTCATTTGGAACCCCGTGCACATTAACGACTTATGAAAATCAATTATACTCGACGTTCCAGACTCAATTG
AACCGCCAAAACATGAATTTGGGGTCTCCTTGACCCGACATCCGAGAAAACCATAAGAAATTAACTAAACTCATTCCCCA
AATCAAACGAAACTCTCAGAATTTTGATCTGAGCATCCCAACCACTAATGTTGACCAAAGTCAACCCAAATACTAAATTT
CCACAATTTCACAACTTAGGACCTCAAATCCTCAAAAAGACTCAAAATTTAAAACTAAAAATTCTCACAACTAAGATTTC
ACATCCCGAGACTAATGAAATTGACGGAATTCTATTTCGACACTCGAAACTCCAAACGACTCCAAACCCACCATCTTAAC
AATAAAAGCCTTTCAAACTCAAAACTTACAAAATTCTCAACTCTTAACTCAACTTTCAAAACCAACTCTTCAAACTCAAT
AATAAAAGACTAGGGTCGATCACGAGAGGGGAAAAATGGTCAATTCATGGAACTTTCCAAAATTGACCGACTTGGTCATT
ACATTATCCACTATTAAAAACCATGTTTGTCCTCGAACATAAAGCAAAAGAAAGTACCTAAAGCTTTACAAATCTAAGGA
TATTTGGCCTGCATATTTGACTCTATCTCCCAAGCCACCTCACTAACTGAACAGTGCTTCCACTGCACCTTCACTGAAGC
AATTTCTTTGGTCCTAAGCTTCCGAACCTGCCTATCCATAATGGCTATAGGTTCGTCCTCAAAAGATAAGTCTGCACCCA
ACTCAACTGAATCAAGGTAAAGTACATGGAAATCATCTGGCACATACTTCTGAAGCATGGAAACATGAAACACAGGATGC
AAAATTGAAAAGTTAGGTGGCAAGGTTAACTTATAGTCCACCTCTCCCACCTGACTTAAAATCCAAAAGGGTCCAATGAA
TCTAGGGCTAAGCTTTCCCTTCTTTCTAAACGTCATCACACCCTTCATGGATGACACTCGAAGCCAAACATGATCACCCT
CCATAAACACTAGGGCTCAAACTCTCTGATCTGCATAACTCTTCTATTGACTCTGGGCTATGAAAAAGTCTACTCTGGAT
CATACGAACCTGCTCCATAGCATCTCTAAGTAGGTCTATATCCAATGAGTCCATCTCAAGTGAATCAAACCATCCGATCA
GAGATCTATATCGTCTTCCATACAACACCTCTAAAAGGGTCATCTGAATACTTGAATGATAAATGTTGTTACAGGAAAAT
TCTGCTAAGGAAAAATGTTAATTCCATCTAGCACCAAAATCAATCACACAAGCTCGGAGAATGTCCTCCAAACCCTAAAT
CGTCTGCTTGAACTAACCATTTGTCTGAGGAAGAAACGATGTACTCATATCTAACCGAGTACCCAAACCATGCTACAATG
CCTTTTAGAAATAGGAAGTGAACAGGGAACCTCGATTAGAGACAATAGAAATCAAGACCCCATATAGTTGCAAAATTTGA
CTGATATAAAGCTCGGCTATCTTCCTCGCCGTATACTTCACCCGAACTGGGATAAAAGGGGCGGACTTAGTCAACCTATT
AACAGCCACCCAAATGGATTCATAACCACCCACGGTAGTAGGTAGTCCCACAACAAAGTCCATAGTGATATGTTCCCACT
TCCAAGTAGGGATAGTCATCCTCTAAGATATACCTCCAAGCTGCATAGTGCTCACACTTGACCTGTTGACAAGTCAAACA
CCTCGAAAATTAAATCTGCAATATCCCTCTTCATACCACACCACCAATAGTGTTGGCTCAGGTCATGATATATCTTTGCC
ACACTGGATGGATGGATGGATGGGAACAATGGGCCTCCTCAAGAATCAGTCTAAAAACTCGCCCTCCTTGGGCACACAAA
TCCTGCCCCCAATCCTCAAGACACTATCAGAATCAAGGACAGCTTCATTGGCCTCCCCTCTTGTCACCTTGTCTTGAATG
AGATACAACTTATCATTATCAAACTAACGCTCACGAATCTGCTCACTAAGGAAGAAAGAGCCTCAACGAACGCAATCAAA
CCACCCGTTTCCTCATAAATCCCTAACCGGACAAGGCTATTGGCTAACCTCTGGACATCTTTAGCCAATGGTCTCTCCTC
CACACTAATAATGGTAAGACTTCTCATGCTATAAGTCTCATAATAAACGCATCGGCCACCATATTGGCCTTCCATGGATG
ATACAAGATGATGATATCATAGTCCTTCATTAGCTCAAGTCATTTGTGTTGCCTCAAGTTTAGATCACTCTAACTGAAGA
TATACTGAAGACTCTGATGATCTGTGAAGACCTCGCAATGAACTCCATACAAATAATGTCGCCATAGCTTAAGCACAAAC
ACTACAAGTGCTAACTCTAAATCATGGGTAGGGTAGTTCCTCACATGGGTTTTCAACTGCCTAGAGGCATAAGCAATCAC
CTTACCCTTCTACATCAGAACACCACCTAACCCGACTCTAGAAGAATCACAATAAACAGTGAAGTCCACACCCTCTTCGG
GTAAAGTCAGAACAGGAGTCCACATCAACAAGGTCTTGAGCTTTTGAAATATCTCCTCGCACTCATCAGACCACTGGAAA
CTCACACTTTGTCGAGTCAATCTAATCAAAGGAGATGCAATAGTGGAGACGCTCTGAACAAATCACTAGTAGTAGCCTGC
AAGTCCCACAAAACTCTGGATCTCAGTAACTAATATAGGTATGGTCCAACCCCTTACTACCTCAATCTTGGTTGGATCTA
CTCAAATACACTCCTTGGATACCACATGTCCCAAAAATGCCACACAATCATGCAAAAACTTACACTTTGAGAACTTGGCA
TAAAGCTTCTCTTCCCTTAATCTATGGAGTACAATCCTCGAATGTCGATCGTGATCCTCCTCAGTCTTGGATTACACCAA
GATGTCGTCAATGAACACTATCATAAAGGAATCCAAATACGGTCAGAACACCCCGTTTATCAACTCCATGAATGATGCAG
GGGCATTAGTTAAACCAAAAGACATCACAAGAAACTCATAGTGCCATAACGGGTCCTGAAAGATGTCTTAGGGATATTTG
ATGCCCTAATCTTTAGCTGATAATAACCGGACATTAAATCAATCTTAGAAAACAGAGATTCACCTTAAATCTAATCAAAT
AAATCATCAATACGAGGAAGAGGATACTTGTTCTTCACTGTCACTTTGTTCAACTGTCAATAATCAATACACATCATCAT
GGATGCATCATTCTTCCTCACAAACAACACAGGAGCACCCCATGGAGAGACACTAGGTCGAATAAACCCCTTACTCAACA
AATCCTACAACTGATACTTCAATTCCTTCAACTCAGCTAGAAATATACGATAAGGAGCAATAGAGATGGGCTTGGTGTTT
GGTTCTAAGTAAATGGAAAAGGCAATATCCCTATTCGGAGGAACACCTAGAAGGTCCATGGGAAACACATTTGTAAACTT
TCAAACCACGGGCACAGAATCCATGGGAGGTGGCTCAACACTGGTATCCTGAATGCAAACTAGATAAGACAAACACCCTC
TATCAACCAATCTATAAGCTCAAATGAATGAGATAACTTTGCTAGGGTAAGAACTACTAGCACCCGTCCACTCCATTCTC
AGGTCACCCGACATTGCTAAAGGTCACAGTTTTAGCATAATAATCAAAATAGCATGATGCCGAGAGAGCCAATCCATACC
TAAGATAATATCAAAGTCTACCGTTCCCAAACTGATCAAATCTACCTAAGTATCATACCCGACAAAAGAAACAAGACATG
ATCGATACACTCGATCCACCACTATGGATTCACTCACTAATGTAGAAATATGAATAGGCACAAGCATGCAATTAGACATC
ATATCAAACCTAGCAGCAAAACACGTAGACACATATGAGAAAGTAGATCCTAAATCAAACAATATAGACATAGGTCGATG
GCAAACTGAGATGATACTTGTGATCACATTATCATAAGTCTCTACCTTAAGCCTCCCTAAAAAAGCATAGCATTGGCCAT
CTTGGCCGCCTGTAATCTAAGTAGAACCTCTACCTCCACTCTGTGGAGATGGAACACCCCCTACCAAATGTCCTTCCACC
TCTACCGGACTGAACTTTACCTCGACCCCTAGCTGAAGGCACTGAATCCCTAGCTGGAGCAGCTAAATAAGAACGCTGAG
GTCCTGAATGAGCCTGTAGAGGACACTGTGGCATTATATGACCCGGATCCCCACAAGTAAAGAAAGATATCGACATAGGT
AACTACTGGTGCGAACTAGACAAACTACCATGTCCACCTCGACTATAACCATAAGATCCTCGGGTTGAATGCCCACTCTT
GGCTGCTGACATAGAAGAATGAACCGGTCCACAACGCCAAAAGGAACTACTACCTCTCTGTGAACCTCTACCTCAAAATA
AGGCACCAGAAGAATGAACCCTTTTGGGCTCCCCAAACTCCTTTAAAGCCATCAACTCCGCCTCATTGGTTGTGCTCACA
ATGGACTGGAAGGAAGCCTCCTCTCTAGCTTCTCTGAACACATAAGCGGAGAAAGTTAACCCTCTCAAAAACCTGCGAAC
TCTCTCTGCCTACTCCAGAACAATAGTAATATCATGCCTAGAAAGCTCAAAAAAATGGGCCTCATACTCGGTCACAGAAA
ACTGCCTTTTGTCAAGCTCGCAAACCTTAAACGACTCTCCGCCCTCACGCTCTAAGAAATGAAGTGATCCTAGAAAGCAT
TAGAGAATGCATACCACTACACTAAGAAAGATCCAAATGGTCTAGATAACACAAAAGTCCTCCACCACTCTCTGACGCTT
CCACAAAGATGGAGTACAACAAATCGAATAACACGAGAATCTACCATACCCACTACCTTAAGCATCTCATGCCACAAAGT
CAAGAACTCATAAGCATCCTCACTCTTACCACCCTAAAACAGGGGTGGTTTCATCTTCTGAAACCTCTCATCAAATTATT
GCTCAGTTGTCGTCATAATAACCTTAGGAGCAATCTAAACATCCACAACCGATGTCGGAACCACTGGTGGCTGATCCACC
TGATCCTAAATACCCCCGAACTTACTTCTAATATGGGTCTACGCCCCTACCCTAGTCTGAGAACCCTATGGTGTACTTGT
TGCACCACCTAACATCCTTAACAAAGTCTCCTAAAACAAAGGAGATCTAAACTCGGGAGGAACCTAGTCCTCAACAACCT
CAACATGTGGCTCAAAAGAAGCCTCTCTAGCTCTGCCTCTCGCTGGTGCCGCTCCACGAGCATGACCTTTAACCGGTGCT
ACTCCACGAGCACTTCCTCTAGCTCAGGCTCTACCTCTACCCATAGTTAGGGTCTCAACAATAGCCTTGGGCACTACCTC
CCCTCTACCATTGGAAACAGAAGCTCTGGTCCTCCGCATTTGCCAAAATAACACGTGGCAACTCATCACTAGCGAAGGTA
ACAACGCACGATAAGAAAGGATGAATAAAAGAAAGTTTCCTAACAATGTTTGTAGCCTCTTGAAGATAAGTATAGACGTC
TCTGTACCGATCCTCAAGACTCTACTTAGAGTTGGCTCGTACACACGTGAGACCTATGAACCTGGGGCTCTTATACCATT
TTTCATAACCCAATAATGGACGTGATTGCACTTGTCTATTCCCACCAAGACAAGTCAGCCTCAACCCAATTAAAATGAAA
AAATGTGGATAAACAGTAAAAACAAGCCAATAAATACATAAAGTGCGGAATTAAGAAATGAGTACAAGTGTCGGTCTTTG
TTTCCCAAATAGAACAAAGCTTAGGAAAAAGTAAAATAGGGCCCGTCGAGATGACAAGCCACTACCTCTCAAGTCCTTCA
ACGAGCCTCATAAAGTGAGAAGAAGAACAATCACGCTAAACCAGCTCGGTACCTACATAAGTGTAGAAGCAAGGAGTGAG
TACCAACAATATGTTACCCAGCAAGCAACCTAATAAACAAGGCATATAGCTAGAAATCGAACCCCTTACACTCCAACTGA
ATCTCATCAAACTACAACCTACACACAAATCAATCCAACCTAACAGTTCTACAATACACGGATTACAAGGCCCAATATCC
ACAGTTCAATAGTCACAATTAAACAATAAAATGAATCAATTAAGTCAATCTCAAAGTCAAGTAGATCAGTTACACGCAAC
AAGTACATCAATCACAATTAACAAGCATATCACACATAAGCATCAAATGCAGCAAGTCATAGAGGTCAACCTCTCACTGG
AACCATTTCTCATCAGTTTTGCATCAAATCACTAGCCAGAACCATTTCCCATCGATTTTNNNNNNNNNNNNNNNNNNNNN
NNNNNNNNNNNNNNNNNNNNNNNNNNNNNCAACACTGGCTGGAAATGACCTCAGCGTAATAGCACTCGACGGTAAAGACT
TTGACATTATAAATCATCTCAAGTCTCATCACGATGTTCAACAATCTGGCGTAATAGCACAAGTCGTACAATTCAAGTCC
AGAATCATGATTTAAAGTATTTCATCATCAATAGACAAGGGTCACAGTAAGGCAATTCACATCATCGTGTTCATCACATA
GATTTTTTCATTTCAACCCTTTTTTCATTCATTTAGGTATATCAAGTGTACAAGTAAAACCTTTAACACATTCCCATTAC
TCCCAACATGCAAACAACGAAGAAAGTACACGAATTTTACTAGAATGCAAGGTTTATGCGATCACTTACGTTAAATCAAA
CAATAAATCACTCCAAGAGTTGAGTCTTCTTCCAGATCACTTCCAAAGCCACACAATCTATATACAAGCAAGTATTCATA
ATAAAGTCCCAAAACCCAATCCCAACATTTAGTACTTGAAAACATTACTTAAGGCCTTAGGAACTCATTAGGGAAAATCA
TTTTGAAAAAGGACTTAAAATTAGTTCAAAATCTGCATTTTAGCTAAGAACTTAAACTATTGAAAAACCTTGTCTTTTAT
CAATCAAAATCCTAAATTTTGATGTCATAATTCATAAATAACCAAAGGAAAATGAAGGTTTAGGATCAAGAAGGCTTACC
CAAATGATTTTGCACAAGAAAACATTTCACAAATCGCCTCCAAGGGTTCCCTAAGCTCAAAAATGGAAAATGGGGCTTAA
ACCTAAAAAATGGCAGGCAAAAACCCTCTCAGGTGTCGCTTAACAAACCAGGTTCCGCTAAAGCAAACCCCACAAAAGTT
AGGGTCTCACTTTTGCGAACCAGGTTCCGCTTAAGTGACCATCGCTTAAGCGAACCCCGCCCAAAAGGCTAGTCTCACCT
TTGCAAACTAGGTTTCACTTAAGCAACCATTGCTAAATCAAACCAGGTTCCGCTAAAGCGGAGACTACAGCACCAGAATC
ATCAGCCAACACAAAAACATAAAGAGGATCATCGAGATTCATTCGAAACCCCGTGCACATAAACCACATATGCAAATCAA
TTATACTTGACGTTGCGGACTCAATGGAATCGGCAAAACATGAATCTCAGGTCTCTTTAACCCGACATCCGTGAAAACAA
CAAGAAACTAACTCACGCCTAAAAAGGCTAAAACAAGCTCGGGACAACTCAAAAATTAACCAAGACCTCACCAAGGCCTA
AAATCATCCCACGAATCCAACAGAACTCTCGGAATTCCAATCCAAGCATCCAAATCCTGAATGTTGACAAAAGTCAACCC
AAATACTGAATTTCCATAATTTCACAACTTAGGATCTCAAATCCTCATAAAGACTCGGAAACTAAAACCGAAAATCCTCA
CAACTTAGATCCTAGAATGCGAGATTGATGGAATAGACGAAATTCCATTCCGACACTTAAAACTCCAATAGACTCCAAAA
CCAACTATCTTAACAATATACGTCTTACAAACTCAAAACTTAGAAACTTCTCAACCTTTAACTCAAAGTTCAAAATCAAT
TCTTCAAACACAATCATAAAAGACTCGGGGTCGATCTCGGAAAGGGCAAAATGGTCAATTTATGAAACTTCTCAAAAATG
ACCGACTGGTCATTACATTACTACTTGACCTCGATGAATTACTCGAGATTCAAATTCAACACCTAATCATGGCCTAACCT
TGACTCGAAACCAACTAGACACCCAATTTGGGACCCAAATTTCAAAATGGGACCCATTTCTGAATTCAGACCAAAGAACT
AACTTTTAAATCGAAACCTGACACTCGACCTCGATGACCAATTTGTGACCTGAATCCAACACCTGATCTAGACCAGACCT
CGACTCCAAACTTGAAACCTGATCATACACCCAATTTAGGACCTAAATTTTAAATCGGGACCCATCACCGAATACAGACC
TAGGAACAAACTTCTGAATTGGGACCTGACAATCGACCTTAACTATCAATTCAAGACTTGAATCTGACACCTGATATAAA
TCTAACCTCGACTCAAAACTTGAATAAACACCTAATTTGGTACCCGAATTTTAAATTGGGACCCATCTCTGAATCCAGAC
TTAGGAACCAACTTCTAAATCAACACCTAACACTTGACCTCAACGAATAATTTGAGATCCAAATCTGACACCTGGACTTG
ACCTCGACTCAAAACCCAAACGGATCCAAATTTTGAACTGGGACCCATCTCAAAATTTAGACCCTGAAACTAACTTCAAA
ATCAAGACATGAAACACGACCTTGATGAGAAATGCGGGATTTGAATCCAAAACCTGGTCTGGATAAAATATCATCTCTCG
ACTCAAAACCCAACCAAACACCTAATTTAGTACCTTAATTTCAAACCAGGACCCATCTCTAAATCCATACCCAGGAACCA
ACTTCTAAATCAGGACCTCACACTTGACCTCAACAACCAATTCGGGACCTGAATTCGACACCTGACCTCAACTCTCGACT
CAAAACCAGGCTTAGACATCCAATTTGGGACCTGAATTTCAAACTGAGACCATCTCTGAATCCTAACCCAAGAAACAACT
TTTAAATCTGGACCTTATACTCGACCTCGATTACCAATTAGGGACCCAAATCCGACAATTGATTTATACCTGACCTCAAC
TCTCGACACAAAACCTGAACCAGACACCCAATCTAAGACCCGAATTTCAAACTAGGACCCATCTCTGAATCTAGACCAAG
GAACAAACTTCTAAATCAGGGCCTGACATTTGACCTCGATGACCAATTCAGGACCCAAATCTGACACCTGATCCGAATCT
AACCTTGACTCTCGACTCGAAATCGGAACAAGACACTTAATTCGGGACCCAAATTTTAAACCAGGACAAATCTCCAAATC
CTAACCTATGAACCAAATTCTAAATCAAGACCTGACACTCGACCTCAACGACCAATTCGGGGCCCGAATCTGACACCTTA
TTTGGACCTGAACTCAACTCTCGAGTCGAAACCTGAACCAAATACCCAATTGAGGACTTAAAATTTAAATTGGAACCCAT
CCCCGAATCTAGACCCAGGAACCAACTTCTAAATCGGGAACTGACATTTGGCCTCGGTGATCAATTCAGGACTAGAATTC
GACACCTGACCTCGACTCTCGACACAAAACCCAAATCAGACACAGAATCCATGACCTGAATTACAAATCGAGACCTATTT
AGGACCTGAATCGAACACCTAACCTCAACTCGAAACCCGAACCTAACACTCAATTTGGGACACGAATTTCAAACCAGGAC
ACATCTCTGAATCCATACCCATGAACTAACTTCTAAAATTGGGACCTAACACTCAACCTCGACGATTAATTTGGGACCAA
ATTCGACACTTGATTTGGACCCAACCTCGACTCTCAACTTGAAACCCGAACTAGACACTTAATCCAGGACACAAATTTCA
AACCTAGGCCCATCTCTAAATCCATACCGAGGAACTAACTTCTAAATTGGGACCTGGCACTCGACCTCAACGACTAATTC
GAGACCCAAAACACCAAATCAAGACCTGACCTCAACTCAAAAGGCCCTTATTTGTCTAATATAAATTTTTAATTTTAAAT
AATTAATTTCTATTTTTAAAATTCAATATAACCTTATGATTACACTTGTGCAACCAAACAATACACTAGTAATTACATTG
TAATTATACTGTGACAAACAAACAGATCAATATAATTACTAGGTTGTGTAATTAGTAGGCAGGTAATTACCACCTTAGTA
ATTACACCAATTTCAATTACCTGGTGTCTTTCAAACAGACCCTTTGTATTCTGTTTTCCTTCTCTTTTCATAATCTTGAT
TTTTATTTGTCAAAAATTATATAAATAGTAAAAAAAATTAATACTAGTTCTAATTTTATTTTCTTTTTTTCGTGTGTCTT
TTTTTTATCTTGTTTTTGTCATTATGGTTGATTTTTTTGGAGTTCATAATTGAAAGAACTTTAATGATAAGTACAATATC
GGTATAAAAAATAGGGAAAAGGGCATGATATATCCCTCAACTTGATCATTTAGAGCTGATATACCCCTCATTATGAAAGT
GACTCATATATGCCCCTATTGCTATACAAATGGCTCACATATACCCTTTTCCTCTAACGGAAGTGAAAAAATTAATTTTA
ATTTCATATTTTAATTATTATTATTTTTAAAAAAATATAATCTCATATGGGTATATTTAATCCTCCTCACACATAATTTT
TTTTTGACTTTTTTTTATTTCAACGACTAATTTAAAGTTATTATTTTGATGGTCAAATTTATTTATGTTTCACTAATTTT
CTTGTAAACTTTATTATAGATGACCGAATATATACAAAAACTAAATAACAATATAGTCGAAAAAATAGTTTTAAATTATA
ATATAGCCACAAAAAAAATAGTTTTAAAATTTTCTCTTTACACTAACGAACGAAAGAAAAAAATAAAATAAGAATAAGAA
ACTCAAAAAATGATAATCAAAGAAGTTAAAAAATAATTTATGTATAAAAAAGATTAAAATATACCTTGAAATTCGCTAGA
AGGATCATATATACCCCTACATGATTTTTTTTAAATTTAAAAGTCAAAAACATAAATTTAAAACTATTTTTTTTCACTTC
CGTTAAATTAAGGGTATATGTGAGCTCATTTTGTAACGGTGGGGGTATATGTAAGCCGTTAGTATAACGGTAAGGGTATA
TATGAGCCACTTTCATAACGAGGGGCATATCAGCTCCAAATGACAAAGTTGAGGGGTATATCAGACCTTTTTCCCTAAAA
AATATATTCCTATAAAAGGAAATACGTATGTATTTTGCTCACCTCTCTCTTCTTTCTTACATATAACTATGATTCATAGT
TAAGCAAATTATAACCATAGATCTTCAATCAAACATAAATTATAGTTATTTTTTAAAGTTCCTTTATTATAAATCATAAT
GACACAAAAGGTAAAAAAAATAATAATTTATGTATGATAAAATTAAATTTATATATATATTTCTAAAAAAAAATTAAAAA
TTTACGGGGCTTTATTTTGATTCAATTTTTCATGAATATTTTTAACTACAACTATAAACTTTGCGTGAGTTCCTCATTCA
AGATTATCTTGTAAATATTCCCTTGGAATTTGATTCAATTTCTTGACATATAAAATGATCTTTTTCAAAAATAAATAAAT
TTTGGAGAAAATGGTCTAAAACCCCCCCAACCTATACCCGAAATCCCAACTACACACTCCAACTTCACGGGTGTCTTATT
ACCCCCCTGAACTTTATATTTCTCTATTTTCTACACACTTAAACGCTCAACTTTTTTCATTACCAGATATACGCATATGC
TTGTATACACGCGCTAGGCGGGCCCACTTTCATCAATTTTATTTTCCTATTTATTTCAGATGCAGTAGACCCCACTTTTT
TTTAACTTATTCTTTTAATTAGGTTAAAATTCTCAATTCCAAACATAACCAACAACATGTCTACTCTTCAATTGAATATC
AACCTTTCTTCTTCTTCTACATTATTCTTAGCAAGTAATGCAAGTCACAGTGACCCAAGAATTGTTCTTTTCAAGATTAC
TTGCTCCGCCACCCAGATAATGTTAACAATGCCATTTATCACGTGATGTAATCTTTTAAAAAATAAATAAAATCAATCTT
TAAATGAAAAAATGGATCTTGCAAATTGGTATTTTCTAAATTAGTAAATCTTCAAGTTAAGATGCAATGGGGAAGGAGTT
GGAGGAAGGTGAAAAGAATAGGTGTACATATGTTGTGGTTCTATATTTATGAATTGAAGAGGGAAATAACTTATTTTTGG
GCATTGACATGGAGAGGAAATCTCAAGCTCCATAGCTAGATCTCAATTTTATATTTTGCAATATAGCTAGATCTAGATCT
AATCTTTTTAGAGAAGATTAGAAATTCTAAAGGTCCAAGATTTGAAATGGAAGTTACCATTGAAGCTTTGAAATGAAAGA
CAATCGTTCCCAAGCTTCAAGCTTTTTAAATGGCAGAAAAAAGGAAGAAGATGGAAGATTTGTGGGAGAAAAAAAGCTTA
GAAATGCAAGTTGTAATTGAAAGCCTTAATTTTAGGTTGATTTGGACTCACACGTGGATTCCAAAATGCAGATAATATGT
TTTAGATATAGCCTTACGCGACTAAGGGAGGTGAGAACACCTCCTATGACAGGTCAGTGTTTAAGTGTGTAGAAAATAGA
GAAATATGAAGTTCAGGGGGGTAATAGGACACCCGTGAAGTTGGAGTGTATAGTTGGAATTTCGGGTATAGGTTGGGGGG
GTTTGAGACCATTTTCTCTAAATTTTGGGGTATAACTTATAAGGGTAAAAAAATTTTGAAAAAAGTTGACTATATAATCA
TTTGTTATGCTTCCCTTTAAAAGTTCTAATTTTAAAAAAGGGTAACCATCACAATTTTAGATTCACTATCGAACAATTAA
AATAGAAATTATAGAATCGCAATAATTAATGAAGATATTTAAAAAAATAATAAAATTCACAAGATGAATAAACTAACAAA
TAACTATTTTATATATGAAGAAAGTAACACGCAGCTACTGTGTCCTCAACAAAGTGCAAGGATATATGCGGTGCTTTAAT
GAATTTATGTGAGGCAAGATAGTGCGGGGCAAAAACAAAAATATATCGTTATACAGAGCAGAACGAGGTGAGGGAAAGTC
TTTACGGGTTTATGTGGATTTGCCCCCCGCCCCATCTCGCATCATTGCTATTTCTAGTTGTGCCTATCCTATAATAAATG
TTTTCGCAGCTAATCATGTTGATAGTACTCTGCAAATTTAAAACATTAATAACTGAGAGATGTAGTTCACTTGAAAAGAC
ATTTGTGTTGGTATTTGTTTAATGCAATTGTATGTTATTACGTAACTATTATATTTTCTTGTTAAGTGAACTGCACAATT
TAAATATCAACTTATTTCCTTCATCATGGTTGCTAGCTTAAATAAATAAATGGAAAATGGAGAAGCCACGCTGCATATAA
TAATAATAATAATAATAATAATAATAATAATAATCATATATATATATATAAAGGAGAAACATAGACAAGGTGATGTGGCA
CCTCTCTATGGCCTCCATTCCTATTTTTCTTTTTTTGGCTTTTTTTTTTTCATTTCTTTTCATTAAATAATTTGTTTATT
AATTAAAAAATTCAATCATATTTACTCTTCTAATTACATCTAATAAGTTACAACAAAACCTCCATCTATTTACATTCCCT
ACTTAAATAATATGTCTCTTCAACTTATTTCTAATTATTCTTATGGTTTACACAATCTATAAATAACAATTATCAATGTT
CAATGTTCATTTTCATTTTCATTTTCTCATTCTTTCTTTTTATTAGTATAGTTTTTTTCCCTCTTTTTATTTTTTTTCTT
CATTTTTTTTATCAATCATGTACTTAATAATGTCACCATATGGTCTTCATTTTGATAAAGATCATAGATATATTCTTCAA
GAATAATCACATGGATGTTCACATTAGTTTGGTACAAGTTCATCAAAATGAAGAAGGAAGATTTCATCAAGAAGATGCTC
ATATTAGCACAAAAATTTGAATGATTTCCAAATATTTTGAAGATTCATTCATGTATTGTTTGATTTCAATTAATATTATT
CTATTCTTTTTTATTTTATTTTGATTAGATATATAATTTCATGTTATTCAACAAAAATTAAATTATGAAACTCTACTAAT
CATCGTATTAGAAATCTCAATTAGCATTTTTTACTCATGTTACTTTGCTCTTCTTCTTCTTCTTCTTCTTCTTCTTATTA
TTATTATTATGTGAATGAATGAAGATGAAACATTATATGATTTTATTTTTGTGTATATCTATTTGTCAAGTTCTAATTAA
TATTTTAATTTTTGTCATAGTTGGAAGATATAATACTACACATGATACATTTTTCATAGCTATTGCATATTGCTGCCCCT
AAAAATATATGATATGGTTTGTCATATTAAAAAACAGTCACAAAATAAATTAATAAATAAATTATCTTTTTAGTATTTTT
AAAACTTTTAATTGATAAACAAATTATTTAATGAAAAGAATGAAGAAACAATTTTCCCTTAGTCACATTAATTATATTAA
AACTAAAAAAATGTTATTTCTTTAACTTCTCTTAATTATTGTAAATGAGAAACATAAAAAAAAAGTGATGTGACATTTAT
CTTTTGTCTCCTTTTTTGACCTTTTTTCTTATTTAAATTAATTGATTTTTTGTAAAAGTAGTTTACTCAATTAAATACAA
ACAATTAATTATTAATGAAAGAACATTTACAACAAAAAAAACTCTTCACATACTAATTTATTAGGAGTAACTATCCATAA
CTCACACTTTCTAATTTCCACTCTTAATAAATTAATTTTCCATTTTATTTTCTTTTTTTAACCTTCTTCTAATTATAAAT
TTTTTAAAATAACAATTTTCTTAAAGAATATTTTAAGTTATTTTCTCTTAATTATTTAATTACAAACAATATATCTATCT
ATATATAAAGTTAAAATATTAGATATAAACAAGATAATGTGGTACCTTTCTATATTTATCTTTTTTCTAAACTTTTTAGC
ATTTTCTTTATTTTTTTTCACCGGTGTTATATTTTAAAAAATAATTACTCAATAGTATTATTCTCCATAATTCACATTTC
TTGATCTCTGGAACTTCTATTTTTAATTGGTAATTAAAAATATTCATGACTTCAAAACCTTTCATGTGGATAACCCCCTA
AATTAATTAATGTGCAAGTTATGTATTTTATCTTATCTTACTTAGTTGCTACAAGTAACAATTTTAAACTTAGGAGATTT
TCTATAGAGTTTTGTATTTTATTAGCATTTTATACATACATATANNNNNNNNNNNNNNNNNNNNNNNNNNNNNNNNNNNN
NNNNNNNNNNNNNNNNNNNNNNNNNNNNNNNNNNNNNNNNNNNNNNNNNNNNNNNNNNNNNNNNNNNNNNNNNNNNNNNN
NNNNNNNNNNNNNNNNNNNNNNNNNNNNNNNNNNNNNNNNNTTATATATTTATAAGAGTATACTAATAGTTTTGGTATAT
TGCCATCGTTTTTTTTTTCGTTTATGTTGCTATTCTTTTTATCTTGAATGTTTGATTTTCATATTAGATTCACGCTAGAT
TAAAAAAATTAAGTATAGTATATTATTAATTGAATAATGCAAATATGATATTCCTATTGGATTACTTGTGTAGTGTTGAT
ATGATATCTCAATATACTGGAAATGATTTTCACCAAAATAAATCTACCGTTTATTATTTTACAAGCAACAGATTCTAAAA
GATGTAAACTTTTTAGATAAAATAATATGGTAAACATGACTTGAAATTAGTGATATATTTCCACTCTAGGAATATATATA
TATGACGTGTTAAAAAAGTTAGAGAATGTAAATTCTGAATTTTATTAAATTATTGTTTATCTATTTATTTAGAGTAACTT
TTTTCATAATTTTTTATGAACACCGTGAAATATAACTCCGTCCTAAAAATATAATTTAAAATTTATTGAAGACGCACAAA
CAGAAAGCAAATTTTCTTGAAATTATTTTTCTTTCCTTACACGTTTTTAAAGATAACATATCAAATAGACTATACGAAAT
CAACTATATTTAAAGTACTAAAAGCATAGGTAGTGGATTATAAGTTGAAATATAATTTATTGGGTTCAATGGTAATAATA
TTTGACTCAAAATATTTTTTAAAAAATTATTCATAAATCTAATGAGATCTGCGCGAAGCGCGGATGTGTTTACTAGTAAT
AATAATAAGAGGAAGCATGGTGTCAACTTCAGTCCATATTAGTTAACCCACTTAGGTCACTAATTATGGATTATTATATT
TGTGCATGTGTGAACAGGAACAAATAAGAGTCAGCATGAAATTGATTTCTTTCTACTTTTTAATAATATTTTAGGCATGT
GAAAATTATTAATTATATTCACATGAGATACATCAACTAATTTAAAAGGATAATAAAGACTCCCTACTCCCTAACAATCA
AATACTCAGGAATTTTATTATTTGAGTCATAAAGAGATAAAAGTGACATAAATAAGTCATAATCTTATTATTTAACTAAA
ATAAGTTTAGTGTAGTTTTTTCTTTCATTTTATTAAAAAATATAAACGGCAAACGTTAGTCTGTTAACGTTTAAATTTTA
ACATTAAACTTACACTTTATAAGAAAAATTGACTTTACCAAAAACTTTTCACTTTTTTTCCTCAAACAATTTTATAACCC
TTCACTGGTCCTAACCTGACAATTCAATTGACCTCACATTAAAAAATTGAATTCTCAATAGATTTTAAGTTATATAATAA
ACACTGGTAAAAAAGAAAGCTCAAAATTAATTGATTTCTTCAATTATCTAATTAAGATTTGTTTTTAAAAAGAATTGTAA
TATAATAAGGGTTATAAGGACCAGTGTGTTCCAATGAGAAATTCTTGGAAAATATTTCTCAAGTCATTTAGGTTTGCAAA
ACATTTTGCTAGACTATTTTACTAGTTTACTAGTTTTTATTATGTAAATTATAATCTTTCGAGAATTTAATTTTTTAATG
TGGGGTCAATTGGTTGTGGGGATGGACCAGTGAAGAGTTAGAAAATTGATTTGAGGAAGAAAGTGAAAGGAAAATAGAAA
GTTTTTGGTAAATTTAATTCTTACACTTTATAAAGTGTAAGAAAATTTTCGTTTTATAAAGTGTAGGAAAAAATTTCGTT
TATAATAAAATTTAGACATGAACAGACTAACATTTGTCGTTTATAATTTTTTATAAAACGGAAGAAAAAATTATACTGAG
CCTATTTTAGTTACATATTAGAACTCTGATTTATTTGTGTCATTTTTATCTCTTTACGGCTCAAATAGATTCCTGACTCA
TCTGCCCGACTTCTTTTTTCTCTTTTCCTTTTCAACTTATTACAACGACTGAGGATAAGAATCACAAGTTATTTTGAAAT
AAACTTTTGGACATGTGATTTTATATCATGAGATAAAATCTCAAATTCTCCAAAAATCGTGATTTGATTTTTTTTTTTTA
AATACAAAAATTGACTCATAAGTTTATATTTTATAAAACACAATCACATTTAATGTATATATAGTTACTAGCTATTTTGT
TTCATATGTAAATAAAATTAATAATTCATATCATTACTTTTAAACCGTTTATATCTCATATAAAGATTATTCCTGTCAAT
ATAAAATTTATTTTTATCAAATCAATTTTTAATTTACCATTTATATTCACCAAATTCATTATTTTTTATCAAATTTATCA
CTACTTCATTCAAATCAATGTTTAATAGTAAAAGAAATTCATCATTATATTGAGTGGACAAGACTAACCATTATGACATT
AATTGAAAAAATAATTTTCTTAGCTACTAACAACTTGAACATTACAATTTATGTTCAATTTTTTTTATTGAATTAAATGT
TTGATCAATAAATGTTGTATTTTTTAGAATAGTTTTGTGATAATGTGTTATATGGTTTTATAAATTTGTACTTATTAGGT
AAGATTGTATAAATGATTTGGACAATTTAATAGTTTTACAACTTATGGAATTTTTATGTTTATGAGGGAAAAAATCCAAA
TTGCATGTCCAAACAAAACTTTAACTTCCTGTCATAATTTCATATTATAATTTTATATCATGATTTTATATCACATGATC
AAACGGCCCAGCTACTTAGCCGCTCTGGAATACTGCCTAATTGTTCAACTCTCATTATGGTTATTGCTTCTCTCAACATA
GTAGCTTAATATTTTATTGTTTTATTTTTCTTAATTCATATTAATTTGATAATATTTTTTAAAACTTTGTGTTAAATTTT
TTTAATATAGTTCAAATTAAAAAATGTACATATAAAATTAAAATTTTAATTAATTTTAAATACTAAATATTAGAAATTCT
TACCTCTGACAAATAAGTAACGATGTGATTTAGTAGTGGGGCATGAGATTGGTGTTTTTGTTCTTGCTATTTACTCCCTC
CATTCCATTTTAGTTAAATTTGTGAGGCAATGCACACCTATTAAGAAAAATATTTAAGGACATAAATTATATTATATTTT
TTATTACTGTTTTTTGTGAAATCATAAATATAATTTTGTATATAGTACAATTTATCTCCTAGAAATATAAAACTTCATTA
AAGGAAAAAGCAAATACGAAGAGAAAAAAATTCAAATAGTTATCTTGAACTTTAAACAGTTCAATTATTTTGAACAATGA
AAAAAACCCTAAAAATTATTTAATACTCTCTCTATCCCTAATACTTGTCCACTTTTCATTTTTATTTTGTCTCTAATTAC
TTGTTCATTTTGACAAATCAAGAAAGAACAATTTTTTTACATATTATACATGTTACAAACTGAATCCTAATCACTCAATC
AGAATTGAATCACAGCAGAAGGATAGATCTCAATGTCATATCAACGCCTCAAAGATTTACATAGTTTTACACTGTATTTT
CTAATCTAACTTCAGATGGATCATCTTATATATATACATGTACTAATTGACTTATTTACAGTAAAGCCATCTTCTAGAAT
ATTCTTAACAGCCTAACTAACTTTCATGTCAAGTTAACTGACTAATAACAGACTAATAACAATCTTCAGTCACTCGTTTG
CAATCTCTTTGTTATAATCTCTAATAGCCCCCTTCAAGCTAGGTGATATGAAGACGTTCTTCATTCCTAGCTTGGATATT
AGATGAAAATGTTGATGTCTGCTCAGATCCTTAGTTAGAATATCAGTAGGTTGTTCAGAGGAACATAAGTAGTGTAAGCT
CACAAGACCTTTCAACACCTTTTCTCTAATGAAATGATAGTCAATGTCAATATGTTTTGTTCTTTCATAGAAACTGGATT
AGTGGCAATCTGAATGGCTACTTTGCTATCACAATGCAATGGAACAGGTAAAACCAAGGGTATATCCAGTGTTTTGAACA
GACCAATAATCCAGGTGATTTTTGCAACAGTGGAGGCCAGACTCCTATACTCCGCTTCAGCTGAACTTCTGGAAATAGTA
GATTGCTTCTTAGATTTCCATGAAATTGGTGAGTTTCCATACTTGACTAGGTAACCAGTAATTGATCTTCTGGAGTTAAC
ACAAGATCCCCAATCCGTATCACAATATACCGGTAGAGAGCCTGTGGATTGTGCTGTCAATAATATCCCAAGTCTTGGTG
ATTGTTTAACATATCTCACTACTCTAATGGTTGCATTCATGTGAGAAACTTTACGAGCCTGCATGAATTGGCTGAGGCTC
TGGACTGCATAAGATATGTCTGGCCTGGTGAGAGTAAGATATAGTAATCTACCAACTAATCTCTGATATTCACCAGGATC
CAACAAAAGTGAATCAGATTCATCTCCAACTAAATCATCAAACTCAAGTGTAGTGAGTTTCAAATTTAATTCTGCAGGTG
TAGTCATAGGCTTAGAACTCCCTAACCCCAAATCTAAAATTAACTCTAAAGCATATTTCCTTTAGTGCATCAATATTCCT
TCTGAACTTCTAGAAAATTCAATGCCTAGGAAGAATCTAAGATCTCACAGGTCTTTTATTTTAAAATGATCCTTTAGAAC
CTGTTTTTGCCTCTTCTATCAGTTGACAACTGCTCCCGGTCACAAGCAGGTCATCCACATATATAAGGATAACTACAATG
TCATCTCCAACTTTCTTGGTCATGAGAGAATAATCAAGGTGACTTTGTTGGAAACCTGCTCCAATCAAGGCATTCGTCAA
TTTAACATTCCATTGTCGTGAGGCTTGCTTAAGTCCATAAAGTGACTTAAGCAATTTGCATACCAAACCGCGACCTTCCC
TTTTCTCATCTGACTGAAATCCTTGAGGTAATTGCATGTACACTTCTTCCATCAGATCCCCTTGTAGAAAAGCATTATAA
AACATCCATTTGTTGAACATTCCACCATTTTGCTGCAGCAATAGACAACATTGTTCGCACTGTGACCATCTTAACAATAG
GTGAGAAAGTTTCTTGGTAGTCCAACCCTTCTTTTTGGTTGTAGCCCTTTGCTACCAATCTGGCCTTAAACCTCTCACCT
TGTCCATCAGCTTTGTACTTGATCTTATACACCCATTTGCAACCAATAGCCCTTTTACCAAGAGGTAAATCAACAAGTTC
CCATGTCTTATTATCTTCTAGTGCCTTAATCTCCTCCTTCATAGCTTGAACCCACCTTTCATCTTTCATAGCCTGATGAT
AAGTACTTGGTTCATTCTCCATTGACGAGTTGGCAATACAACACAGGTATGACCTTGAAAGACTACTATAATCAATGCTT
TCTGAGATAGAGTATAGGCAATTTGACTGTTTAGATTTCCCTTTTTTTGTTAGGACAAAATCTTGCTGCCATAATGGAGC
CTTGCTTGATCTACTAGACCTTCTCTGTGTCATTATATCATGATGATCCATGTGAGTTCCTCCTCCTCCTGGCACATTAC
ATGTAGGGTCAATCTCTGCCACTTGTTCATCTCGTGATTCATATATTCTTACTAATAATGTTTTATTAGTGTTGTATTAT
GCTTATTACAGTTTTATGACATTTAAATGATATGAAAATCGCAGCTTGTAAAATGATGAATGCTAGTTCATACTAGCACA
CACCATGTCTCTGCTTGATTAAGTTAGAATAATTTTGCAATTGAATTAATGTTGACAAAGCCTTGATGGTTTTATTGTTC
TTATGTGGTAATATAGCATGCTAATTAGTTCTTGGTACCTTATTTGATTTAGGAGGACTATTACCTGTTTATTTACAAGT
TAATGTTGATTTCTGTATATTCTCCTCAAATTTCGTTTCCCAACATTAATATTGCCTATTTGTGGCAACTAGAAATCCTC
CGCCTTAATTGTTAATTGTCATTAATTAGTAGTACTTGTTGATTTGATAGCAATCTTGTAGGTTTAAAATTGGTAAATTG
GATTGATGTTTGATTCTTCCCATCTTTGATAATTGCTGAGTCATTATTTTCTCTAGGGTGTAAACTTTTATTTAAACCTG
TCAATAAATAATTATATTTGTGGATCCCATATATTTCCTTCCAATTTTGCTCAATTGTCTGATTATGTTAAATTGTATTA
TAATGTGTGATGAATACAATTATGTTTGTCTACTTGTCAATNNNNNNNNNNNNNNNNNNNNNNNNNNNNNNNNNNNNNNN
NNNNNNNNNNNNNNNNNNNNNNNNNNNNNNNNNNNNNNNNNNNNNNNNNNNNNNNNNNNNNNNNNNNNNNNNNNNNNNNN
NNNNNNNNNNNNNNNNNNNNNNNNNNNNNNNNNNNNNNNNNNNNNNNNNNNNNNNNNNNNNNNNNNACTCTTTACACACT
TCCACTCACTTTTTCACTCACAGATACACTCACATACGGTTGAACACTCTTACACACTTTTCAATCACGACTCACCCTTA
CACACTTCTCCATTGACGATTCACGCTTGAACCATCAGAAACAATACTTTAAATTAGAAAAGGCTATCCACTCATAAAGG
AAAAGAATTTTTTAGCTTTGAGCATTCTATTATTGTTGTGTTGCTGTTTTCGGACCTAGCATTTGTGGATTACTTCATTG
CTGTTTAAAAAAAATCTGCTCAATCGGTTAGAATTCTTAATTCATTTAACCTTTGCTTTGCATTAATATTATTTACTTTA
TCATGAATTCTACATACATTGATATGTATGAATAAAATAAAGGAAGCATCCGGGTCAGTTTCTGTTATTCCTTCTCTCTA
TGGGTGACATTACATCTGTTGTTATTCCTTTATGTGTTTTTGAATGCTTATGTGTCTGGTTGCTGCATGTTTATATATAT
ATATATGCGTGTGTGTGTTTGAATGCGTATGTGTGTGGTGGCTGCATGTTATATATATATATATATATATATATATATAT
AANNNNNNNNNNNNNNNNNNNNNNNNNNNNNNNNNNNNNNNNNNNNNNNNNNNNNNNNNNNNNNNNNNNNNNNNNNNNNN
NNNNNNNNNNNNNNNNNNNNNNNNNNNNNNNNNNNNNNNNNNNNNNNNNNNNNNNNNNNNNNNNNNNNNNNNNNNNNNNN
NNNNNNNNNNNNNNNNNNNNNNNNNNNNNNNNNNNNNAATATGTGTTGCATTGATCTTGCAGGTGGGGAACCAAAAGTTC
CAAGATTTAGAAGAGTCGCCTTGGATGGGATTACTTTATTTAATTTTTGTATCATGAATTCGTATTTATTTAGTCCGATA
TTGTAATATTTTGTACAACTCTGATTCTATATATATGAAATAATTTGGGGGATCATCTAAAGGGGGAAGGGGATTTATGT
GCAACTTGTTACTTTATCACCAATTATTTGCGTAAGAAATCATGCATTTAGGTTGTGTGATGGTTTGAATATTCGCATTC
TAATCCTCCTCATTTAGATCTAACTTAAAAAAAAAAAAAAAATCTACTTGCTATTAATCACCTTTTGGCTAATTACTCAA
AAATTAATTATATTTTTGACTAGTTCACTGTCTATTATAATTTGTTTATTCATCTAGTATGTGATATATTTTATGTATAA
TAATAATTATTGTGTATGCCTGCTGTCCTATTTTGTGCTAAATCACCAATGTTCTATTCCTAATAAAATAAATGGCTAGT
TGATAATCTGTGCTTTGCACTAGCAATCTGTCTTAGATAAAATGACTATAGGTCAATTAAAGTTTTCAAACATTATTTGG
GGTCTAGAAAATCATGACTGTAGATTTTTGAATATTGTTTCATCTTTATATAGAAAGTATGCCTATAGGTTCAATAATTA
ATTTTAGCGTATTCACTTAGAAATCATGTTTATAGGATCTAACTAATAAGATCAATAATAATAAGATTTAATAAAGCAGC
CTGCTAAAATCGAATCAAATAATTTCTAGCATATTAAATAATTGAAATAAATATGCTACATATTTCCTGCACTGTTAAAC
AATTTCTGCAATATAATTATTTTTTCAGCTACTTAAATTAAATTAATTAATGTCCAGCATGTTAAATAATCGAANNNNNN
NNNNNNNNNNNNNNNNNNNNNNNNNNNNNNNNNNNNNNNNNNNNNNNNNNNNNNNNNNNNNNNNNNNNNNNNNNNNNNNN
NNNNNNNNNNNNNNNNNNNNNNNNNNNNNNNNNNNNNNNNNNNNNNNNNNNNNNNNNNNNNNNNNNNNNNNNNNNNNNNN
NNNNNNNNNNNNNNNNNNNNNNNNNNNNNNNNNNNNNNNNNNNNNNNNNNNNNNNNNNNNNNNNNNNNNNNNNNNNNNNN
NNNNNNNNNNNNNNNNNNNNNNNNNNNNNNNNNNNNNNNNNNNNNNNNNNNNNNNNNNNNNNNNNNNNNNNNNNNNNNNN
NNNNNNNNNNNNNNNNNNNNNNNNNNNNNNNNNNNNNNNNNNNNNNNNNNNNNNNNNNNNNNNNNNNNNNNNNNNNNNNN
NNNNNNNNNNNNNNNNNNNNNNNNNNNNNNNNNNNNNNNNNNNNNNNNNNNNNNNNNNNNNNNNNNNNNNNNNNNNNNNN
NNNNNNNNNNNNNNNNNNNNNNNNNNNNNNNNNNNNNNNNNNNNNNNNNNNNNNNNNNNNNNNNNNNNNNNNNNNNNNNN
NNNNNNNNNNNNNNNNNNNNNNNNNNNNNNNNNNNNNNNNNNNNNNNNNNNNNNNNNNNNNNNNNNNNNNNNNNNNNNNN
NNNNNNNNNNNNNNNNNNNNNNNNNNNNNNNNNNNNNNNNNNNNNNNNNNNNNNNNNNNNNNNNNNNNNNNNNNNNNNNN
NNNNNNNNNNNNNNNNNNNNNNNNNNNNNNNNNNNNNNNNNNNNNNNNNNNNNNNNNNNNNNNNNNNNNNNNNNNNNTGC
TTTTACACTTGTATTGATTTTCTGCCCTCTAAGTAGAATATTGATTGTTATAAATTTGTACGCACACACTCGCATGCGAC
CTTTCACATTACTTGTGTTTGCCAACATGTTAAATAAATTTAGAGGCCAATATGAGTTTTATGTGCTAAGTGCTCGTCCA
ATATGTTCTGCTTGGTGTCTAGGGGGGGCTTATTAGGAGCCTACATTTTATTTCTTGTCTAAAACCATCCCAAACAGTAA
TCCAATGCATCTTGGACCTTAAGCGGGGACGCTAGACACCTCATAGGACGAAATGCATGTGGAAGGTGGGGTAGGGATAG
TTTAGGCCCTACGGATATGATGACATCGACTCAGGCTTAAAGCGACAAACCTTGGTTTTGTCTGTTCCTACACGAAAGCC
TATCGAAAAAAAAAAAAACAAAGTGTTGATCTATAAAGTCCTTCAGAGTCTCTTTCCTTTTGTCCCTTTATTTGTTTATA
ATTATAATTGTTTTGGGTAACTTAAATAAAATTAAAAAATTGTTTGCTTATCTACTTGTGTAATTTCTATCTCATTGCTT
GTCTTTTATTAATTATTTAATATTTATTTGTTATTATGTTATCACTTAGTCTTGCATGCTTAACTAATTAATTAAAATAA
CTAAAGTGCCCTTAATTGTTTAATATTATGTTATCACCTAATTTTGAATGTTTAATTGATTAAATAAATAAATGAAGTGA
TCTTAATTGTTTAATGTTATATCACATAGCTAGCATAATTAAATAACTAATAAATGAAGTGACCTTAAATGCTACTTGTA
ACCCCCACATAAATTGCATGAGATACGGCCGGGACCCACATTTGTGGACCTCGAATGATTCCTAACACCTTTCCCTCGAG
GTAATTTGAACCCTTACCCGACCTCTGGTTCGTTGACCTTTAGTTAGAATTAGTTATGATAGATAGGTGCCCTAACGCGC
CTTAATTCGTTAGGTGGTAACTCTTCAATCACCCAAAAATCCCAAAAGAGTTGTTAGGTCGTGCATCCGAAAGGAAAGTC
CGTTTTTACGAAAAAACGGGGTGCGACAGAATGACTACTCCGCTGGGGCATATTAGATTCTAACCATTACGTGTTTCATG
CTTATGTGGGGTTTACTTTACTTGGTCATTTCATTGTTTGTTTGTTTATTATTGTTAAGTAATTTCGTGCTTAATCCCCT
ACCTATTTCCTTATTTGTTGGATTTCTTACATGCTTATATGTTTTTGTCTATTTATTTATGTATTTATTTATTGTTTTCC
TTAAAATTGCCTATATGTTACTGCTTTTCATCTACATGCTAAATGTTTACTACTTTGATAATCTGGCATTCCGCTCATAC
TTCCCCCAATTAGGACCCTCTTCTTTTCTTTTCTTTTTTAATTTTGTTCTCGTGATGGTGTGTGACTATGCACATCTCAC
AAATACTACAATTCTCTTCAAACACCCTATATTAGAGAGATGGATGAGGCATGGAAGATGCGGATAGTTTTACTACCGTG
GAATCATGTGACTTCTCGTATAGAATCTCTTTCAAGTCTGTGTCAAACCAACTCTTAGAAATTTTCAATTAGGTCATACA
TGTTGCATAAACCTTAGGTGGTTTGACCCCTGGTGTCAATTCACACAATTAGTAGCCAACATATCGTCTAAAGGGCCCCC
AACATCCTTTAGACAAATTTGCATAGTATGTTTCAATGTGATCACCTTAATTATATCAAGTCAAATTATATCATAATGAA
GTTAAGAATTTTCTTTGACTCTAAACTTCAAATTGACAAAGTATGGCTTGAATCAATTATGTGACCTTTATTTTTTTTGA
GAATATTGTGTTGAAATTATAATTTTGGCTTGTTATCTGCAACCCCATGCTTGTGTTTGATTTACTTCCTTTGCTTAAAG
GTTGTCTAGTATTTGGACTTTGGCTCAACTAAGAATCTGCAATATGTCAAATATGTTCAACCTTCGAAAAAATCACCCCT
CTTCTCACCCAACACAAAGGACAATTTGGACTATCTCTCCTCATCCTATTCATACTCACACCCTCTCTCAACAATTATCC
CTGATATGCCTTATCTTGGACGCTTTGCAATATGAGGGGATACGTGACAAAATGGAGAAGTCTAAGCTAGATGCAATACA
ACAAAAAATGCATGACTTAGAGGAAAAGGTGAATGGAAGACTAAACTCAAAACCTACTCATGACCTGAGGTATAAGAGAT
TATGTCTGCACCCAGGAGTTGAATTGCCATTAGGATTTAAAATTCTGAAATTCAATAGGTTCGACGGGCATAGAGACCCA
ATTGCACATCTCAAAGACTTCTACAGCAGATTAGTTGGCTTAGAAAATAATGAACCTCTCCTGATAAGGTTATTTATTCA
AAGCTTATCAGGAATAGCCTTCACCTGGTACGTCAAGCAAGACTTTGACAAATGGCTCGCATGGGAGGACATGGCTCGAG
ACTTTGTGGAACAATACAAGTTTAACACTAAGATTGATCCTACATTGTTGGACTTGCTCGAAGTAAGGAAATTGAGTCAT
GAATCTTTTGAGGAATATGTCATACGATAGAGAATGGAAGCTTCCAAGATACGTCATTTATAGAATGAAGAAGAGTTGGT
CCAAACTCTCATCAGATCACTTGATGGTATATACTATAAGACTCTGTACTTCGCATGTATTCAAAGCTTCGACAGCCTAA
TTCGAATTGGAAAGGAATTGGAATATGGCATTCAATCTGGGAGAATTATTGATGAACAAATTCATTTTCAAGTACTGAAA
AATCGATCAGATGAAAAGAGCAAGAATGTATCCACCACTATACCTCTGAAACAAAATAATCAGAACACTGAACAAGTTCA
TGCTATTTTTGATTCATGTGGTTCGCGTTTCAAGTCTTACAACCCGCAAGTATCTCAACATAAGGTAAGGAAGCCCCATG
TCTTTACTCCCTTAATTGAAACTTTGACTAGCATTTTTCAAAGATTATGGGCTAAAGGACTTTTGAAACCAAGAAAAGGA
TGGATCCCTAAGCACTCATCTTCAACTTTGGACCTTTTCAAGAATTGTGAGTATCATTCAAATATTCAAGGTCATGACAC
TGAAGAATATCCCGCATTGAGAAATAAGATTCATAATATGATTGAAAAAGAAAAAATTATAGTGCAACAAGGACCACTAA
ACAACAATTGCAATCCTTCTTCAGTGAATGCGGTCATTGTTCAAGGAGATCCCACAGGAATATATTCAAGACACTTTACA
AGGAAGCGCAAATCGCATCAAAGAAATTGAGGAGGACAAGACTCTTATGAGCAAAGTATCTCTATTGTTCTTCAACCTTA
TGCTTGAAGCTTTTCTTTTGTTCCGCTCATTTTTCCTTGTACTCATGAACTACGTTTGACCTGATTTCCTTTTGGATATG
TAGGCAACCCTTTGATGGGTCCAGTCTTTATCAAATAAATTTATCTTCTTTCCTATAGTCATTCAAAACATTCATTTCCA
AATTCAAATCTAGGCTAATTGACCCAACCTTGAGCATAATTGTCGTTCAGATTCAAAGTCGAGCTTCAATGTCCAAATAC
AAGACAGTCACCTTTCTTTTTGAACTAATAATTTTCTTTGAGTGAAGCAGGATCACAAAAAACCCCGCTAATGAAACTGG
GGCAAAATTTTTGAGGGAACCTCAAAAATTTCATAACAATATTTAATAAAGTGAGTATATATCTTATACTCTAAATTGGG
GCAGAAATTTTGGAGAAATCCTCTAAAATTTCATCACAATGGAGTGCAATTTCGAAATCAAAGCAAGCATAGGTATGACC
TAATCTTGCTTTTCAAATTTATGATTTTTCTCTGAATGCAGGAATCGATTTGACGTAAGGAGCTACTATTTGAATCTAGC
TATCATTCAAACTATTTTTTGAAGATGGTATTATTTGAATCAACTTGTTGTTGTGACCTACTGAATATTCATTTAAGCTC
GTCTGCCTTACAATAGGACATTTAGGTTCGTCCGCCTTATAATANNNNNNNNNNNNNNNNNNNNNNNNNNNNNNNNNNNN
NNNNNNNNNNNNNNNNNNNNNNGGACATTAGGCTCGTCCGCCTTACAATACGATATTTAGGCTCGTCTGCCTTACAATGG
GACATGTAGGCTCATTTGCCTTACAATACAACAATCAGGCTCGTCCGCCTTACAATACAACATTTAGGCTCGTCCGCCTT
ACAATATGACATTTAGGATTTTCCGCCTTACAATAGGATGCTTAGGTTAACATTATTCTTCGAATATTGGTCACATTTCT
TCAAGAAGTTAAGCCAAAGATTATCGGGGTTTGCACTATCTTCTCAAAACAGATACGCCTTCGTATCTCCTCTCTTCATT
ATTGTTTTCTAGCAACGATACTTTTATCATGTTGGTTCACATTTTCTGTATTTATAAGCTAACCCTTTTATCTAGTTTTA
TTTTGAAATTGCAGGTATCAAGAGCTTGATGGAAAAATAAGAATTGATTGAGAATAATTTTGTTCCCATAATTCTCTATT
CTTTTGCCACTTCGACCCTTTTAAAACTGTTCATATATCTCAATTATTTGCTACTTATATGATCTTTTGCTCACAACAAA
GGCCCTCTCAATCCTTGCTACTTGTATTACTGCTCTCCATCTGATCCTTGCTTAAGCTGGAAATCGCTTTGCTATGTTCT
TATCGCTACTCTAATCTTATCCATTCAAGCCGATATCGTTCCCGTTCAAATATCATACCACTCTTTCAATTTTCAGGAGT
TTAGTTTGCTCCTGAATCTAGAACTACACACGACCTGATTCTCGTATAACCAGAGATATGTAGGCGACTTAAAACCAAAG
TCTCAGTCGTACCCTTTCCAACTCTGTATCATTTCAATTGATCCCACTGACATCTCTCGTTGGTCGAACAAAATCGGCTA
CTTAGTCAATGTTGGTTGTTCGACAATTCATCCTTCATTCTCAAGCATTCAAGGGGCAGTTGTTGACACCCAATTTTGCC
AGACCTCTAACCCTTTTTGGGAATGTTATTCGATTAAATACGCAATTTTTTAAAAACATATTTGGGTTTAAAATTTTAAT
CAATTTTTTCTTAAAATTATATATTTTAGTATGCATGAGTTTAAAAAATTATTGTAATTATTATCAAATTATTTTTATCG
ATAGTTAAACTCAAAATAATTACCTTTACTTAAATATTTTAAAATCTTAGATATGTTTAATTTGTATGAAAATATTATAA
TATATGTAATATTTTATTAATTGAATAGCATTTCCTCAATTTTCCTCCAAATTATTTAAATTTCAGCCTATTCTATTCAA
ATTTATTTCAATTCTAGCCTTTTCTTATTCAATCCATTTCAATTCTAGCCACTTCAATTCAAATTCTTATTGCAATTATA
GCCACTTATTGATTTCAAATCTAGCCTATTTTTGTCTCAATGTTCAAGATTTCAATTCCCTTTAATCATAACCGTCCATT
CAAATCAGATCAATCTAAGATTCAATAGTGTGCGTTCATGTAAAATTAAATCTATGGTCATGATCGAGTGAATCCCTCTT
TTCCAATTTAACCAAAGCCCTAAAACATTTGTCACTTCTTCCTCCTCTCTTCTAGAGCCACCGCCCCCGATCTCTCGTCT
CCAATTTTCTCCGCCGGCCATCGCAGCCTGTGAGCAGCCGCCTGGTTTCAGCGAGCCTCGCTCTCCCCTCACTTATTCTC
CTTTTCTTCTTCCCCTCTCCTCCCTTCTGCGTCTCCGTCTCCTTTTTCTCCTCATCTGACCAACAGCCGTCATACTAGCA
CACACCATGTCTCTGCTTGATTAAGTTAGAATAATTTTGCAATTAAATTAATTTTGACAAAGCCTTGATGGTTTTACTGT
TCTTATGTGGTAATATAGCATGCTAATTAGTTCTTGGTACCTTATTTGATTTAGGAGGACTATTACCTGTTTATTTACAA
GTTAATGTTGATTTCTGTATATTCTCCTCAAATTTCGTTTCCCAACATTAATATTGCCTATTTGTGGCAACTAGAAAATC
CTCCGCCTTAATTGTTAATTGCAATTAATTAGTAGTACTTGTTGATTTGATAGCAACCTTGTAGGTTTAAAATTGGTAAA
TTATATTGATATTTCATTCTTCCCATCTTTGATAATTGCTCAGTCATTATTTTCTCAAGGGTGTAAACTTTTATTTAAAT
CTGTCAATAAATAATTATATTTGTGGATCCCATATATTTCCTTCCAATTTTGCTCAATTGTCTGATTATGTTAAATTGTA
TTATAATGTGTGATGAATACAACTATGTTTGACTACTTGTCAAANNNNNNNNNNNNNNNNNNNNNNNNNNNNNNNNNNNN
NNNNNNNNNNNNNNNNNNNNNNNNNNNNNNNNNNNNNNNNNNNNNNNNNNNNNNNNNNNNNNNNNNNNNNNNNNNNNNNN
NNNNNNNNNNNNNNNNNNNNNNNNNNNNNNNNNNNNNNNNNNNNNNNNNNNNNNNNNNNNNNNNNNNNNNNNNNNNNNNN
NNNNNNNNNNNNNNNNNNNNNNNNNNNNNNNNNNNNNNNNNNNNNNNNNNNNNNNNNNNNNNNNNNNNNNNNNNNNNNNN
NNNNNNNNNNNNNNNNNNNNNNNNNNNNNNNNNNNNNNNNNNNNNNNNNNNNNNNNNNNNNNNNNNNNNNNNNNNNNNNN
NNNNNNNNNNNNNNNNNNNNNNNNNNNNNNNNNNNNNNNNNNNNNNNNNNNNNNNNNNNNNNNNNNNNNNNNNNNNNNNN
NNNNNNNNNNNNNNNNNNNNNNNNNNNNNNNNNNNNNNNNNNNNNNNNNNNNNNNNNNNNNNNNNNNNNNNNNNNNNNNN
NNNNNNNNNNNNNNNNNNNNNNNNNNNNNNNNNNNNNNNNNNNNNNNNNNNNNNNNNNNNNNNNNNNNNNNNNNNNNNNN
NNNNNNNNNNNNNNNNNNNNNNNNNNNNNNNNNNNNNNNNNNNNNNNNNNNNNNNNNNNNNNNNNNNNNNNNNNNNNNNN
NNNNNNNNNNNNNNNNNNNNNNNNNNNNNNNNNNNNNNNNNNNNNNNNNNNNNNNNNNNNNNNNNNNNNNNNNTTTTGCT
ATCATATATGTGTTGCACTGATCTAGCAGGTGGTGAACCTAAAGTTCTAAGATTTAGAAGAGTCGCCTTGGATGGGATTA
CTTTGTTTAATCTTTGTATCATGAATTCGTATTTATTTAGTTCGATATTGTAATATTTTGTACAACTCTGACTCTATATA
TATGAAATAATTTGAGGGATCATCTAAAGGGGGAAGGGTATTTATGTGCAACTTGTTACTTTATCACCAATTATTTGCGT
AAGAAATCATGCACTTAGGTTGTGTGATGGTTTGAATATTCGCATTCTAATCCTCCTCATTTAGATCTAACTAAAAAATA
AATAAATAAAATAAATCTACTTGCTATTAATCACCTTTTGGCTAATTACTCTAAAATTAATTATGTGTTTGACTAGTTCA
CTGTCTATTATAATTTGTTTATTCATCTAGTATGTGATATATTTTATGTATAATAATAAATATTGTGTATGCATGCTGTC
CTATTTTGTGCTAAATCACCAATGTTCTATTCCTAATAAAACAAATGACTAGTTGATAATCTGTGCTTTGCACTAGCAAT
CTGTCTTAGATAAAATGACTATAGGTCAATTAAAGTTTTCAAACATTATTTGGGGTCTAGAAAATCATGTCTATAGATTT
TTGAATATTGTTACATCTTTATATAGAAAGTATGCCTATAGGTTCAATAATTAATTTCAGCGTATTCACTTAGAAATCAT
GTTTATATGATCTACTCCCTCTGTCCACTTTTATTTGTCATGTTACGTTTTTCGAAAGTCAATTTGACTAATTTTTAAAG
TTAAATTAGATTACGTTAATTCGATATTTTTTTAAAAAAAATAGATATTCAAAAACTATACGAAAAGTACTATAAGTTAC
AATTTTTTGCATATCAATATGATGAAAATATACATCGTAAAATGTTGGTCAAAGTTCTTATTGTTTGACTCTAAAAAAGG
AAACCATGAAAATTAATTGTGGGCGGAGGGAGTAGCTAATAAGATCAATATTAATAAGATTTAATAAAGCAGCTTGCTAA
AATCGAATCGAATAATTTCTAGCATATTAAATAATTGAAATAATTATGCTACATATTTTCTGCACTGTTAAACAATTTCT
GCAATATAATTATTTTTTCAGCTACTTAAATTAAATTAATTAATGTCCAGCATGTTAAATAATCAAANNNNNNNNNNNNN
NNNNNNNNNNNNNNNNNNNNNNNNNNNNNNNNNNNNNNNNNNNNNNNNNNNNNNNNNNNNNNNNNNNNNNNNNNNNNNNN
NNNNNNNNNNNNNNNNNNNNNNNNNNNNNNNNNNNNNNNNNNNNNNNNNNNNNNNNNNNNNNNNNNNNNNNNNNNNNNNN
NNNNNNNNNNNNNNNNNNNNNNNNNNNNNNNNNNNNNNNNNNNNNNNNNNNNNNNNNNNNNNNNNNNNNNNNNNNNNNNN
NNNNNNNNNNNNNNNNNNNNNNNNNNNNNNNNNNNNNNNNNNNNNNNNTGCTTTTGCACTTGTATTGATTTTCTGCCCTC
TAAATAGAATATTGATTGTTATAAATTTGTACGCACACACTCGCATGCGACCTTTCACATTACTTGTGTTTGCCAGCATG
TTAAATAAATTTAGAGGCCAATATGAGTTTTATGTGCTAAGTGCTCGTCCAATATGTTCTGCTTGGTGTTTAGGGGGGCC
TATTAGGAGCCTATATTTTATTTCTTGTCTAAAACCATCCCAAACAGTAATCCAATGCCTCTTGGATCTTAAGCGGGGAC
GCTAGGCACCTCTTAGGACGAAATGCATGTGGAAGGTGGGGTAAGGGTAGTTTAGGCCCTACGGATATGATGACATCGAC
TCAGGCTTAAAGCGACAAACCTTGGTTTTGTCTGTCCCTACATGGAAGCCTATCGAAAAAATAAAGAAAAGCCGAGTGTT
GATTCGTAAAGTCCTTCAGAGTCTCCCTCTCCTTTTGTCCCTTTATTTGTTTATAATTATAATTGTTTGGGGTAGCTTAA
ATAAAATATAAAAATTGTTTGCTTATCTACTTGTGCAAATTCTATCTCCTCGCTTATCTTTTATTAATTGTTTAATATTT
ATTTGTTATTATGTTATCACTTAGTCTTGCATGCTTAACTAATTAATTAAAATAACTAAAGCTTCCTTAATTGTTTAATA
TTATGTTATCACCTAATTTTGCATGTTTAATTAATTAAATAAATAAATGAAGTGATCTTAATTGTTTAATGTTATATCAC
ATAGCTAGCATAATTAAATAACTAATAAATGAAGTGACCTTAAATGCTACTTTTAACCCCCACATAAATTGCATGAGATA
CGGCCGGGACCCACATTTGTGGACCTCGAGGGATGCCTAACACCTTCCCCTCGAGGTAATTTGAACCCTTACCCGATCTC
TGGTTCGTTGACCTTTAGTTAGAATTAGTTAGGATAGATAGGTGCCCTAACGCGCCTTAATTCGTTAGGTGGCGACTCTT
CAATCACCCAAAAAACCCAAAAGAGTTGTTAGGTCATGCATCTGAAAGGAAAGTCTGTTTTTGCGAAAAAATGGGGCGCG
GCACGGGGTTAGTCGAATTTTTGTGCAGAAAAAGTCTCAACCCTCTTATTTTCTGAAACTTCATTCTTGAAATTGGGAAG
AGCGATTTAGGGCAGTTTTCTTCAGTTTTTCTACCAATCTTTTCGGTAAAGGTAAGTTAATTACTTTCTCAACCTGTATA
TTATTTCTTAAGCCGTAAAATCTAGGGTGTTACTCTTTGGGGGGAGGATTTTGTCTTGAATTTATGGTGGAAAAAGCCCT
GGTATGGGTAGAATGATCATGAATTTGGCCTAGGGTTATGATTTGTGTAAAATTCGGGTATTGTTAGGTCATTAGTCATT
TATTATAGTGTATTTTATTGTTTTAACCAAGAACAAGTTGAGGGATTGCAAAAATAGAAAGCTCGGGTTCTGCTGAGTTT
TCAAGGTTTGATTCGAGCTAGGTGATGATTGGTTGTTTCCAGTGTATGTAATATTTGTATGTTAATTGCTTTACAGTATT
ACTTGTGCAATGAATGCTAGAAACACGTAAGAGGTAAATATATAATGACATCGTGTTGATAATCTCATGTAATGAACCTA
TTTAATTGAGTTGTGGCTTTAAGTGTGGTTATTTATTGTGAGTGTGATTATGCATTTTATTTGTGATTGTTGATTGGCTC
GGGTACCACGCCGGTATAAATTTACTAATGGTTGACTCAAATACCACGCCTGGTATACGATATCATATAGTTGGCCCAAA
TACTACGTCGGTCCACTAACAATGGTTGGCTCGGGTGCCACACCAGTACACTAACAGATTATGTGTGGGTTCCATGAGAG
CAATGGCGAATTTAGAGCAAAAAAATAGGGCACCCGCACCCGTGGTCTCTTCGTAAAATTAGATATTATATATATTTTAA
GATTTTGTATAAATTTATATTCTGGCACCCGTACTACAAGAAGTCAAAATGGTCCACATGGTTAAATATTGAGCTGTTGA
CCTTGAGGATTAAGGATCAATTCTCACTTCAATACATTTTACTTGGTGCACCCATGTTCGAAAAATCCTAGATTCGCCTC
TGCATGAGAGAATCGATGTATGTCATTGTGATCATGTGGGACATGTTTCATGTTCTTGTAAGTTAAGATTCATGAATGAG
AGATTACATTTGTTGTGACTTGTTGATATAGGTGTTGGCTGGGTATTATTGTATTGTGGTTTTCTATTAACATTCATATC
TTAGAGCTAGATATATGATCCTATCACTACACGGTGGTTTGTGTGCTGATAATGCACTTGCTATTTTCTTGTTGAGTATA
GGGCATATTCAAATGGATGATATGAGACCTCAGTTGAGAGACGTGTGACATTCGAATCCAAGTGTGAGCTACTCTTTAGG
GCTATCATGGGTTGTTCTCCATTTCTTTGTCCATCTTTTCGGACACATACATTTTAGACTATTGGATTTATGTTTTCTAG
TTTTTGGGGTTGCATCTCCATTCTTGACTATTTAGAGTTTTGGTACTATTTTAGATTCTAGAGATTAATTTCCGCATAGT
AATAGATATTTGATTGAGTTCATGGGGACTCTATCCTTTATTTAGAGCATGTTTGGCATTTCTGCTAAAAACAACTTATT
TTTAGAAGCACTTTTTAAAAATGGTTTTTCAGAAAAGTGCTAATAAGTTGTTTTATTCTATGATTTGACTTCTATAAATG
GGTGATGAGTTAGATTGGGGTTAGTAGATAGATGGTTCTTCTATCGGGTGGTTTAGTGTGGTGCCATTCATGGCGGGTCA
AGGTTGTGAGAAAATGGATATCAGAACAGTAAATTCGTTAATCTCGTCATACTAAAACAGATCTAGTAAAGTCTTGCGAA
ACGATACAGAAATATCTGTACATTTCAAATTATAGCGATTAAAGTTGTGAAACAACGTACTACATGATGTCTATATCACC
CAAAAAGCAAGCGACATGAAAATTTTGGTAGTTGGATTGTATATATGCTAACAAAAAACAAGGATATTTTGTGGCCAAAA
TGAAACTTGTTCATAGTGTGAATATCATGATCATAATATTGTGGCCAAAATAATTTATTCTAAAAATGAATGTCCATTTT
TTATTTATTCGATTAAAAAAAATAAATTATCACTTAGCTTCTAATTTATTTTTATTATAATTTATAGTAAATTTTCAATA
TATATTTGTTAAATTCATTATATTCAAAGAGTGATGTAGTAAAATTGTTATTCAATTTATTACTCCCTCTTTTTACTTTT
ACTTGTCCACTGTTTTAATAATAGATTTTTATTTTTACTTGTCACATTTAACATATTAAGAAAAATAATTTTTTTCATGT
TTTACCATTACCATTAATTACTTGTTCTCTAAATTATTTTTCAAGACATGATACTAAATAATAATTAATAGTGATAGTAC
AGTAAAATAATTGTGTCAACTATTTTTTTTTTTTAATGGATATGTCAATACAAATATAATAAATAAAAATAAACTAAGGG
AGTATTTCTTAAAAAAATATGTTAAATCAATAGTAAAACGAGTACAATTTGATGGGGAGATCGAGAGGAGCAACTTGACT
TGGTCAAGTTACATTGAATGATATAGTAGATGCATGCATAGGCGCAAAGAAAGAGCAATAAAAAATATCTCTTGAATTCT
ATTTTTGCAGTTGCCCCATTTCGACAATAATTACAGAAAGCTTGACTGTAGTATCCTTAACTAGGGGTGAACTCAACTAC
GGGCGTTCATAATTTGATTTGGATCAGTTATTGGTTAAAATTAAAATTAAATTATTTAGTTGATTTTTAAATTTTTAAAA
TCAAATCAAATCAAATGAAAAAAATAATCATGAATTTGGTTATTGTCGATTTGGTTCGATTTTTTTATTTTTCGGTTTGA
AAGTAATAAATTTTTTAAGGACATATATATTTCGAAAAATACAAGCACCTAATATATGAACAATTCATATAAAAGTTACT
GTGAATTCAATTAAGCAACGAAGCAATAATAGAGTTATTAGTACATAAACAAAATGATTCAATTAAGAAAAAATGTGATT
ATCTTGTGTGAAGTAGGATTTAGGTAAAAAATAAAGAAATGAATTTTGATGGACTCGCACTTAGGATTGTAAAAGTTGGG
CTAAAATTTAAGTGTTGGACTTGAGAAAATGGTAAGTTAACGACTTAAGTTTATTAAAATTTAACAAAATATATTTTATT
TATGAATTATATATAAATAATTATAAAATTTATATACATAATTCTCGGTTCGATTTGATTATTTTTGCAGTGTATTTTAG
TAAAATCAAAATCAAACCAAATGGTTTTGATTTTCAAAATTTTAAATCAAACCAAATCAAATACCAATTTTTTAAATCAA
TTTGGCTCAATTGCGATTCAATTTGATATTTTAACCATAACTAGGTGTGTCAATGGGACGGTTCAAACGGTTATTTTTAA
AAAATTATACCATTCTATTTTTTGGGTATTTTATAATGTATAACCAAAATTAATTTTTTTAAAACCATATCTCAATCATA
TTGATTTCTCTTCGGTATAGGTACGGTTCGGTTTATTTTATTTTTATTTTCTACTTTTAAAATATCACCTCAAAGTATAC
TATTATCAAAATATTTCTTTCACAAGTATGTTCTTGAAATCGCACTTCAATTCTTTACCAAGAAGTCAAGAATGTAAAAC
CTTGTTGCCGTATTGGTTGATGTTAAACATTTAATAGGAGTGCTTGAATAGGTTTTGTCGTATTATTTGATGGAGTATCT
ATTATAATATCTTTTAATTTTAAAAATATTTAAATAAATGTTAATTCAAGAGCAAAGACCTAAAGTCGTCTAGTCACCAT
AGGCATAGGACTTAGGTTATATTTATATTTGAAAAATATTATAAAATATATTTATAAATTTAAAAGACCATCTATATTAT
TCGGAATGAGTATACACTTAAAATAAAATCCACAATTTTATTGAACAAAAAATATAAATCAATTCAGCTCGATTAAATTC
GATCAATTCATTTGATTTTTATATATTTTGACATCCCTAACCATAACCATAAAGACTCGTATCCATAACCACATGTGCTA
GTAGCGGAAGAATAACGAGAGAGGGTTGGTAGGCCCCTCACTCTTCCATGCTTACTTGCCGGGCTTATGTGATGAATTTT
GGAAATTGTACAACAAATTTAGTAGTGCTTAATTTCTTGGCAATAATTATCCAAACAAAAAATACTATTTTCGTCCCTTT
TTACTTGTTAGATTTTGACTTGATATATTCTTTATGTTTCTAATTATTTGTCTATTTTTTTTAGTTGTTCCTAATTACTT
GTTCATTTTGACAAATCAAGAAAAGACACTTTTTTTTACCTATTATACCCTCAATCAATTACTTTGAAAAAAAATAGAAT
TTCTTGAAAATCTTAAATTTTAAATTCACTCACTTCATAATTAATAGGGGTAAAATGATAAACTTACTATGACAATAATT
ATTTTTTTAATAGTTATGTCAATTTAAAAGTGGACAAATAATTAGGGACAAAGGGAGTATCTATTAAAAAAAAATGGTAT
AATGAATTTATCATTTCACCATTATTAATTGATAGAGTTTCAAATATATTTACTCAATACTCTTTATGTCCCTATTTATA
TATTGTTCTTACTAAAAATAAATGTCCCTTAATACTTGTCATTTTACAAGATCAATACATAAATAACAATATTCTTCCTA
TTTTATCATTGATAGTTATTAGCTTTGAAAGTACGAATTTGACCAACATATATAGAAAAACTAAATAATTAATTCATGTT
CATTGGCCAATTTAATTAATCAAAATAAACTAATTTATGTTCACTTATTAAAAACTTGACCTCAAAAGAACTCTATATAA
GAATACAATGGTAAACTTACATAATTTCTTAAGGGATATGAAATCTAAAATAGTGACATATAAATAGGATCGAAGAAAGT
ATATATTTCAAAGACATTAACTCAATGTTAATAAATTAAGGGTATAATAAAAAAAATTGATCTTTTCTTGATTTATAAAA
AATAATAACTAAAAAAAGAGTGGGTACATTTGGGCCATTTTTGGGCTTTGATAATAAATGGTCGATAAGACCAATTCTTA
AATAAAAAATAAAAAATAAAAAAGTAAAAAAAGAAATTAATTTAAAAAATATTCGACAAGTAAACACGAAAAGAGAAAAT
ACTTTGTTACGGTGTGTCGGTGACTATAAATATTTACGTCTGGATTTTGAAAATTGTGTTAACAGATATGTTACTAATTT
CTATGGCAATAATTGTCATACAAAAAATATAATTCCTGGTAAATAACAAGTTGCTGCTAAAAAGAAAACATCAATTATTA
TTTTTATTTTTTTAAAAAAAGTAACCTCTTTTCAACAATTTGTTTGTTTTAACCTGTAAAAAAATTTCTTTCTTAGCAAC
TCTTTACTTCTATTTTGTTAGAAAGGAAAATGTTTTCTTGAAAAACAAAGTGAGTTTTTTATTATTTTTTAGTATTTGAT
AAATAAACAAAAAATAATTATCCCACAAGCATTAATATATTATTTAGAAAATTACAATACAGACGGGATGAGATGGGGAG
TGGGTGTTGGGGGTAACGGCCGATGGGGATGGGATGGTCAATGAGTGGGAGTTGGGGGGATTAGGTGGATGGGTAGGAGG
AAATAAATTTGAAATGCCACTTATGCAACTTATTTTTTTTACTTCCATTAGAAAAAGTTATTTTTCTCATTTTTAAGGAA
TTTACTTTTCTTGTGAAAACGTTTTTCAAATATTTTTACCAACCAAACATAAGAATATTGAGAAACATTTTCACCCATAG
CAAACACACTCGTAGTTTAAAATTACAAGATTTAAAAATCTTATTTATTTTCTTAAATTTCATGTCAAATTGATATCAAA
TAAATAAATTGAGATTGAAAAAATGTTGAATTTTAGTGTTGAAAATGAAAAAAATGAAGAGAAGAAAAATAGAGGGAAAA
CCAACCTCATGAGGTCACATTTTAAGATTAGTTTTAGCAAATTTTTTAATAGTGTCTCCATAGAACCCCTAGGGACTTTT
GTATAAGCTTTTTCTAGTCAATAAACCCTCTATATTAACGTGTCATTCTGTAACATGTGTTCTGGATTCTCCTTATTCTC
AAATTTGGTAAGTTGTCAACTTCTAGTTGAAATGATTGTTTGTACCTGTTGAGATGTTTTATTTATGTTAAAGTATCGTT
TCCTGTGTGTACCTGCAAAATTTAAAGTAAAGTTAGCAAAAAAATCTACTACGAAGTTCCTCTCTTGATATGTATGCAAC
ACCCCCACTTCAATGTCCATCATCATTTCCTTAATGTAGCCTATATCCAGAGATATTAGCTAGGGGACCTCCCAAATTCN
NNNNNNNNNNNNNNNNNNNNNNNNNNNNNNNNNNNNNNNNNNNNNNNNNNNNNNNNNNNNNNNNNNNNNNNNNNNNNNNN
NNNNNNNNNNNNNNNNNNNNNNNNNNNNNNNNNNNNNNNNNNNNNNNNNNNNNNNNNNNNNNNNNNNNNNNNNNNNNNNN
NNNNNNNNNNNNNNNNNNNNNNNNNNNNNNNNNNNNNNNNNNNNNNNNNNNNNNNNNNNNNNNNNNNNNNNNNNNNNNNN
NNNNNNNNNNNNNNNNNNNNNNNNNNNNNNNNNNNNNNNNNNNNNNNNNNNNNNNNNNNNNNNNNNNNNNNNNNNNNNNN
NNNNNNNNNNNNNNNNNNNNNNNNNNNNNNNNNNNNNNNNNNNNNNNNNNNNNNNNNNNNNNNNNNNNNNNNNNNNNNNN
NNNNNNNNNNNNNNNNNNNNNNNNNNNNNNNNNNNNNNNNNNNNNNNNNNNNNNNNNNNNNNNNNNNNNNNNNNNNNNNN
NNNNNNNNNNNNNNNNNNNNNNNNNNNNNNNNNNNNNNNNNNNNNNNNNNNNNNNNNNNNNNNNNNNNNNNNNNNNNNNN
NNNNNNNNNNNNNNNNNNNNNNNNNNNNNNNNNNNNNNNNNNNNNNNNNNNNNNNNNNNNNNNNNNNNNNNNNNNNNNNN
NNNNNNNNNNNNNNNNNNNNNNNNNNNNNNNNNNNNNNNNNNNNNNNNNNNNNNNNNNNNNNNNNNNNNNNNNNNNNNNN
NNNNNNNNNNNNNNNNNNNNNNNNNNNNNNNNNNNNNNNNNNNNNNNNNNNNNNNNNNNNNNNNNNNNNNNNNNNNNNNN
NNNNNNNNNNNNNNNNNNNNNNNNNNNNNNNNNNNNNNNNNNNNNNNNNNNNNNNNNNNNNNNNNNNNNNNNNNNNNNNN
NNNNNNNNNNNNNNNNNNNNNNNNNNNNNNNNNNNNNNNNNNNNNNNNNNNNNNNNNNNNNNNNNNNNNNNNNNNNNNNN
NNNNNNNNNNNNNNNNNNNNNNNNNNNNNNNNNNNNNNNNNNNNNNNNNNNNNNNNNNNNNNNNNNNNNNNNNNNNNNNN
NNNNNNNNNNNNNNNNNNNNNNNNNNNNNNNNNNNNNNNNNNNNNNNNNNNNNNNNNNNNNNNNNNNNNNNNNNNNNNNT
TCAACATAGAATTTTCTAAGCCATTAATGAATCTGTTTCAATGATCAGGGGTATTAAGTTGTGTTCAACATAATATTTTA
TATATATTCTAATGCCCTTTATTTCTACTTCAATAACAGAAACATCCTCCATCACCCTTGATTCGACATATATCATCTTT
CCTTCTTCATCCCTTATGCCAAAAGTCATTGATCATATTTCATCCTTTACAGTTCCATCAGTATTGCACTTGAATTTAGG
TCTAACCATCTAACAATCTTAGTTTAAATTAGGAGATTATAATCTTCCAGAAATTTAACTATTAGTGGCCAAATCTTTGG
AATGTCTTTTAATCATGGATATCTGTACTCGGTAAACAAGTATACATTTTTGTGAATCTCCAGTATCATGTTTTGTCTAT
ACATTACCATGCTTAATCACATTCCTTCTCTTCCAAATTTGTCATATGATACAAGCAAGAACTACTTTAAATATTAACTT
TAATTTAGCAGCACAGTTAACCTTCCACTATTCTTCTAATGTTTGTTTGATCTGCACCATCTAAAAATGCAGACCTGCAA
CCTCATTGAATAACCTCTAAGTATGATATGTGTCAGGACATCCAATAAATAAATGTTCAAAAGTCTCTTATACATTGTTG
CTACAGCAACAACATATCTTAGAATCAATAATGCCTCTTCTAGCAAGCACTTCTCCAATAGGAATTATTCTAAACCATAA
TCTCCATAACAGAGATGACAGCTTAAAAGGTGGTCCTTTCACCCATATGTTCAATGTATTCTTAATAGGCTCCTTTCTGT
ATCTACACAACTAACATGTTGATCTCACCTTAAATTTTTCAGATCCACTGGACATCCACCAAGGTTTGTCTCGTTCTTGT
GTAGGGGTTAGTGTTCCCAAGATCCTGGTAACATGATTACAGGTTTCCTTATCAAGATTATCTTGTAGTATTGTCTAATC
CCATCCATCCTCATTATACAGCTGATTAATAGATTCCACCGACTCTGATCATGATTCAAATTCATATGATAGTGTAGGGC
TCCCAATTGAGTCCAATTATCAAACCATACACTAGCATGTCTTTTTTTGGTTTCCACTATATCTCGTGATCAAAGAAATT
GTTGGCTAGTAACATCTTATTCCATACTTGAGAGCCACCTTTTCATTTGACTCTCTGTAGCCTATGCCTCTTGCAGTACT
TAATCTACATATTAGTTAGACCGGAATGTACTAATTGTCCTAAAATTCCACCATAATTTAGAAAATAAAGCGTTAGAGTT
GTCAAATAAAGACCTAAACCCCACTCCTCCTTCCATGCTATCCAGGGGTAAATCTTCCCTCCTCTTTGAAGTTCCACAGG
AATTTAACAAACATTCTATGAATATCATGTATTACACACTTAGGGGTATTAATGATAGATAATAGATAAATAGAAATGAT
TTGAAGCATACTATTGATTAATATTGTTTCCCCCCCAAAAGTCAAAATCTTTCCCTTCCACATTTGTAGCTTGTTTTGGA
TTTTCTTTATTAACATTGAGAAATAAACCTTTTACTTCTTAACGTGACCAATAGGGCGACATTGATATGTCAAAGGAAAT
AAACCTCTTGAAAAATCAATGATCACCTCCACCAATTGTCTAGAAACATATGCTGCCTTAGTATGTACATAATATGAGTT
CTTATCTTTATTAATCAATTGTCCTGATTACTCCTCATATTTCTTCAATACTCCCATGGTATGCCGTAAAGATATTTTAT
CAATAGCTGCAAAAATAATTGTATCATCTGCATAAGACAGATGATTCAGTTTATCACTCCATTTAGGCAGTCCATATCTT
TTGTATTCATATCTCTCAGATATTTGATTCATATCTCTAGATAATACTTCTGCAGACAATATAAGGTGATGAAGGATTTC
CTTGGTTAACCCCTCTCGTTGAGTGGAAAAAGCCATGAGCATACCCATTAATAAGAACTGAGTAACATCCTTTACAGGTT
TTATGACAAAATTAGTGTGAGTAATAGATTTTGGAAGAGAAACAACCTGAAAAAAAGCATGCACAATCTGTATAATATCA
GGACCTACAATATCCCGGTCAGCATATCGGATAAAAACATCCAGTAAAACCATCAGGACCCAGGCACTATCAACATTTAA
TTCAAAGACCGCACTCTTAATTTCTTCTGCATCTTCAGATAGAGATTTAAGAAACTCATTGTCTTCCTAGGAAATCTGAG
GTTGGATATCCCATAACAGAGACATTCCCTCATTTATATCTCCACTAGTGAATCGCTTTTCAAAAAACAAAGTCCTTTCC
TTATGATCTCATCATCGAATACTGTCCATGTCCTATCTTCTTTGAGAATTCTTTTCAGTCTAAGCCTTTTTCTTCTTCCT
CTAACAGGGCCATGGATTTCAATGTATATTAGTAATGTAAGGGATTTAATGCATACATTAGGATGATTAAAGGCTTAATT
ACTCTTCAAAACCCTTTTTATATCTTTTCAATCATTATTGTGAAGAATATTTTTGTAAATTAATATTTTATGCAATGTAT
GTAATTTTTAATCCACCAAATCAAACAATGCATAAAAATATGCAGAAAAGGGTCTGAAAAATACTTCAACTTTGATCGAA
ATTGCTGTTACGATACCAAACTTTATGGTGGACCTTTTATTCCCCTGCACTATTTAATAGTGTATTTTAAAGGTATATAT
GTACCCATGTGGACACATTACTATTTAAAATAATGCAATATTTATGATGTCTACGTAGGCACATATATACCTTTAAAATA
CACTATTAAGTAGTACATGAGGGGTAAAAGGTCATTTCCAAAGTTTGATATCGTAACAATAATTTCGGCCAAAGTTGAAG
TATTTTTCAGATCCTTTTCCCTATATTCTTAATGCAAGCATAATTAATATGAACATTATTAATATTCTCTATTGAACATT
ATTTGTATACATTCTATCAAATGACCCCATATTTTTTTATACTCATGGCTACTTCTAATTTGATAGCAGAGAGAAACCGT
GGCAGTGGGGTATAAATTATAAAATAGAGAATCAACTTGAGTTTTGTATTTATCGATAGTCAGTGGTGGAAGTGTAAAAA
ATGAGTCTAACTATAGGTAACCCGTCTAGAATTTTAAGGATTGAGCTCAAGATAATTTGAATTGAGTTCATTCTCAACCC
ATTCAAAGCTTAATCGATTTTAAGAGAATCCTCGATTAAGTCCAATTTAATCTCCAATTTCAACCCTTTTTAAGACTCTT
TATTTGTATTGAAGTAATGTATAAATGCCATAAATAATCCCTTAACTCTAGGAGTAGGTCTAAAATGATCCCTTAACTAT
ACACTTAACAGGTTTAATCCTTTAACTATTCAAAAACTTATCAGCTTTTGGTCCCTTAACTACAGGTTTTAGTCCCTTAA
CTATACACTTACCGATTTTAGTCCTTTAAGTATTTAAAAACTTATCAGGTTTGGTCTTTGTCCATTTTTAAATACAAATA
ACTTAGGTTTATATTAACGGAACAATGCCTCGAGAAATCAAATCCTTTAGCAATTTTTTTTGTTCTCTCTCTTCTACTTT
TTCTTCAAATTAACTTACGCGAAGAACCTTAACCTCAACGATTTAAAATAAAATTCACAAGGAAAGAAAATATAAGTCAT
AATTTTATTCAATAGAGGATGAATGAAGAATATTATTGCTACTAATGACTTGAATATGCTGAACTTTATTATAAAAAGAA
AAAAATTATTACCCGTTAAATCCAAAGTTTGTACTCTAACGACTTCATTGAACAAAATTTATTTAATTTTTCAGAAATTG
AAATTTATAAAATGGTAGATTTGCAATTTTTTAAATAGATCAATTTTGTTGTTCTATTCATGTTATTTTACGTAAATAAA
TTTGAGTAAATTAAATAAAATTTGCACCGATTAGCATATTTAAGTGTGGATTCAAGTCATTTACAATAAGTATATGCTTA
ATTTTATCATCAATTGAATAATGTTATGATTTATATCTTCTTTCCTCATTAATTTCATTTTTGAATCGTTGACGTTATTA
TTCTTTTTATAAGAGTAGTTCAAAGAAAGAAAGGCAGGGATAGTGGACAAGTATTTAAGGATCGAGGGAGTAATTATTTT
TGATCGAAGCAGTGTGACACGACCTTCCTTGATCCACCCTGTTAAAATAGCATTAATGCGAGTTTACCAACGTGCCTTTG
TATATTTTACAATTACAATAGTACCTACCGACCAGCCTTGGCTCTCTGTCTCTAATGCATCTATAAATAGAATAGGAGCA
TCCCCACATTTGCAAATTGCAAGCATAACTTGTCTTCATTCCTCACTCTTTCATCTTCACATATACAGTAAGTAGAAGTA
AAGAAAGCATGATTGAATGTTTAGCTAGCTGGCTCACCCCCACAGTTCTCTTCTGTTTGTTGAATCTCATGATTGGAACT
ATTTTCATTACTTCAAATCTCAAAACTGACAAAAAACTAATCACCACAACAACTCCATCTCTGTTACATCGAGTCAAGTC
CTTTAATTTCTCTTTCCCTGACCCATTTTCCTCCCAAAACTCACAACTCGACCCTACTCCGTCTCTGCTACAACGGGTCA
AGTCCATCAAATTGTCTTTCTCACGGCCCGACCCAGATGATGAAATTGAACCGCAGATAGCAGTGAGTCACGTAACAAGA
AGTAAGTCTGCCACGTGCACGGAGGTTAAAGTACAAACGAGGACGATATTGGTGAAATCGGCAAGTGAGAAGAAGATGCC
GGTGTCCTTACCGGTGGCGACGGAGATGGATTTGCGGCGACCGGCAACGACGAGGGAAAGGGTGATGCCGTCGTTAGGTG
AAGATGAAGCAGTTGATAAGAAAGCTGATGATTTCATTAATAAGTTTAGGCAACAGTTGAAGTTACAGAGGCTTCATTCT
ATTCTTAGGTACAATCAAATGTTGAACAGAGGTGACCCATCCAATTAAACTCCCACAAACATACCCTTACTTTTTATCCT
TTCTCTTTGGGTTGGTTTGAGTCGGTTATTCATATAAATATTTTTCAGTTTAATTGTTATTGATATTGTTGATTTAGTTC
GATTATTAATCATATATAAAAATAGAATAAATGTTATATTCAAAAGAGAAAAATTGTTTTGTTGTTATTTTAAATCTTAT
AATTCTTATATCAAAACTCTATTTATCATCGATTTTAAAAAATGTAAAACTAAATAAAATAAAAATTGGTTTACTTGATC
AATTTGTTTTTTTTTAAATTTAATTTTTGATTTGGATCGATTTTTATGGGAATACCCTACTTTGTGTGGAAACTCCATGG
ATACCTTTTAACTTCTTCTTTACAAATGACGGAATGAGTGTATTAATTCTTGGCCTCTGAAATCNNNNNNNNNNNNNNNN
NNNNNNNNNNNNNNNNNNNNNNNNNNNNNNNNNNNNNNNNNNNNNNNNNNNNNNNNNNNNNNNNNNNNNNNNNNNNNNNN
NNNNNNNNNNNNNNNNNNNNNNNNNNNNNNNNNNNNNNNNNNNNNNNNNNNNNNNNNNNNNNNNNNNNNNNNNNNNNNNN
NNNNNNNNNNNNNNNNNNNNNNNNNNNNNNNNNNNNNNTCTTTATTTTAGGATTTAAAATATTACGTTAAATAAATGATG
CGCTATTTAATTATTCCTTCAATTAATTATAGTAATTATAGAAAATTGATTGGTTTCTTTTTCATTGATACATTGCCGTA
ATTTTTCTTTCTTTAATTAGACCATCATTTAATTAATTATTAATCAACTTTATTATTCAATTTGTTTCACCTTTTTAATA
TATCCATATTTAGGATTATGAAGTACTTATGGAATTTAAAAGGTAATTTTCATTAAAATTAATAAATGCAAAAGGTGAAA
ATCTCTTTATTTTAGGATTTAAAATATTACGTTAAATAAATGATGAGCTATTTAATTATTCCTTCAATTAATTATAGTAA
TTATAGAAAATTGATTGGTTTCTTCTTCATTGATACATTTGTTAGGGTATATATTATTAATCATGTGTTTAGACATAGTA
TTCTAACAATTTTCAAGATTAAATATCTACATAGGAGATTGTTAGGGTATATACTATTAACCATGCATTTAGATACAGTA
CATTATAACAATTGTGATGGTTAAAAGTCTAAGTGGGAGATTGTTGGGATATATACTATTAACCATATGTTAAGAAATAA
TGTTTATTATAGAATAAATATTTGCTTAATTTAATAGATCATATATTCATTTATTCGTTTATGGTGTCTGTTTACTTATA
TAGTAGATGATTTATTGTGTAGAGTTATAGCTTATACATAGAGGATTAAATCATCGGTTCTTATAAGTATAAAATTTTTT
GTTCACAATCTAGGATGGAAATTGGACATGTCATCGGTACGATTGTAGCACAAGATTATATGTAATTTATCTTGATTATG
AACGGCATAGTTCCAACTTTTTGTGCTAGTGCATTTTGTATGTATTGAACGGGACCCAGGAGAGATAATTGTTTTAGACT
GGCTGACAAAAACATATTCTCTAAACTATTAAATGTACTTATATTCTTAATCCTGATATAACTATTATGATCTGTATCTA
TTAATTATCGTTTTGATTTATTAAAATGTGAGATTCTGAGATGGGTCAATATGTCTGGTAGATTGGATGATAATAATATA
TATTGGTGAAATAATAAGTTAGTTGATGAAATTCATGTCTCGTTATAGAGATTGATTGATATGTTTTTTTGAGAAACTTA
TAAGTTTTCATCGTGTCAAACCTTGCAAGTGGATTTATCAATCCGACATATGAAATAAGTTAAATAGTGCTCTAAAGGAA
ATTAATCATTAAGTTAAAATCGTCAGTAATTTAACTTATTGATTAGTATCTGTAATCTTAACATGGGGAATTACATAAGT
GTTTAATGGGGAATTTCGAAATATAAATAGAGGAGTGCAATTACGAATTTCTAGTGGAATGATTTGTAATTTATTATGGT
AAGAATAAATTCAAATTAATTATTTGGAATTATTTCCATAATAGGAAGCCTCAATAATTAATTTTGTGGTCCCTACACTG
CACATATTTAACTAGAACTCAGAATCCTAATTCTAAGGGGAAAAGAGGAGACTAGCGTGAGTTTTCTATTAAAAAGAAAA
CAATTGCGTATTTTTCTGGTTGAAGAAAATAGACTGTGTTTTGTTCTCCTCTTTGTATTGGGAAGAAATCTCTATAATTA
GGGATTCTTCTAACCCTAGAAAGATTGATTAGTTTTCTATCGATACTTGCCCACCCAAGTATTGAGAGAGTTCGGATGTG
AACTTGAGATCACTGTAGAAGATCATAGTTGTTGTCTATCTTGTGGATTTGCTTGAAGGTATCTGCTCACGCTTCAAGAG
GTATTTATCGAATTAAATTTCAGCAAGTTTATGTGTTCTAGCATGATTATGTGTTCTAGCATAAACGATTATTGGTTATA
TATTATTCATGTAAGCAGAAAGATTTTGATATGCTTCCGCTGTGCATATAATTTTCTAACAACATTACCGTAATTTTTCT
TTCTTTAATTAGACCATCATTTAATTAATTATTAATCAACTTTATTATCCAAGTTTTTTCACCTTTTTAATATATCCATA
TTTAGGATTATGCAGCACTTATGGAAGTTAAAAGGTAATTTTCATTAAAATTAATAAATGCAAAATGTGAAAATTTCATT
ATTGTATTTAATGGCATTTACCATATGGGTTATTATGCTTTGTAGTTACATCATATTTGTACATATAAATCTAAGAAACA
CTGCACAAAAACTCAGTTAACATTGGGTGATGGTGATACTTCACTGACCATTTTTAAAGGTGAGATTATCTATTTTCTTT
TATATGAATTGATGGTAAGAAATTATCTTCTTTTATTTATGCATTTTCCAAAAGGAATTTATTAAAAGACATAAGTGTTT
ATGAAATGTGAACCTTAAACTATGATTTTATATTTTGTAGGAGGAAGTGTTACTTGGAATCTTTAAATTTATTAAAAGAC
ATGACTGTTTATGAAATGTGAACCATAATCTATGATTTTATATTTTGTAGGAGGAAGTGTTACTTGGAGTCTCAAATCTA
TTTTCTTTTATATGAATTGATGGTAAGAATATCTATTTTCTTTTATTTATGCATTTTTAGAAGAAATTTATTAAAAGACA
TGATATATAAGAAAATATCATGTGGCATACCTCTTTGGCCAGGATCTCTAATTATCTTTTTTCCTCAGATTTTTGGGAAT
TTTCTCTTATAATAGGATTTAAATATTATATTAAATTAATGGTGATTTATTCATATTATTCCTCACTAATGAGGGAGTTG
TACGCGATTTAATTCTTAACATGAAATAGAAAGCTAAAATCCTGAAAAGTGAACATATGGTCATTATTACTATTGATATC
TCTTCTCCTAAAAATTCTTTTACTTTCCTTTTATTGTTAACGTTTTTGTTATAGTTTTAAAAAAAAAAAGTTAACGTTTT
TGTTAGAAAATGTAGCAATTAGTGCAGTAATTATAGAAAATTAATGGTGATCTATTTATATTATTCCTCACTATTTATCT
TTTCTACTAAAATTTATTTACTTTCTTTGTATTGCTTATGTTGTTTCTGTAATAAGGAAATGTATATTAATTATGGGATT
TAAAAGTTAAGTTTCACTGCTAATTAATAAATACTAAAATGTGAAAAGTTTCTAAATTTAATGGCATTTACCATCCAAAT
TACTATGCTTTGTAGTTACATTATATATGGGCATATAAATATAAGAAATATTTCAAATGATCGAGAAGATCAGTACAATG
TAGGGTGATGGTGATATTGTGCAGGCTATTTTTAAAGGTGAGATTATCTATTTACCTTTATATCAATTGATGATAAGAAT
ATTTAACTTCTTTTCTATATGCATTTTCAAAAAGGAAGTTCCAAAAGACAAGAGTGTTTATGACAAGTGAATTCTGAATT
ATGATTTTATATTTTGCAAGAGGAAGTGTTACTTGGAGTCTGAGGTGATGGCAATATTATGCAGGCTATTTTTAAATGTG
AGATTATCTATTTTCTTTCATATCAATTGATGATAAGAATATCTAACTTCTTTTCTAGATGCATTTTTCAGAAGGAAGTT
ATAAAAGACATGAGTGATTACGATATGTGAACCTTGAATTATGATTTTATACTTTGCAAGAAGAAGTGTTACTTGGAGTC
TGAAACTAAAAGACTCATTTTGAAAGTCAAAAGAAGTGATAATATCTTTTTTCTTTTCTATATACATTTATTTAAAGGAA
AATGTGAACTATAAACTATGATTTTATATTTTTGTAGGAACAAATGTAAATTGAGGTTCAAAGTTTGAAGGAAACGTTTT
AGAAACCAATAAACAAGAAAATATTGCTCAAAAATTCACATAGAAAAAGAGTTGATCGTTAATTATTTTATGAAGTGTTA
ATTCTTATGCATTTATCTTTTATCTTTTGTAAATGCTAGAGAAAAAAGCAAGTAAAAAGAGAACAAGACATCAAAGAGAG
TTTGCTTCAATATTTTTTTTATGTATAATTTCATAGGGCACAATGGATATGATCATAATGAGAAAATTGAATGGGCATTT
CGTCGTCATCGTAAAATTTGAATAAAATTATTGTTATTTTTAAAATGAAAAATAATTTATGAAAATTGGATTTATATATA
ATACAAATTTTACTCCTTTTGACTTTCTATCAATAATCTATAGGGAAAACACATTTTTGTTGGGTCAAATGTATTTTTCG
AAGTTGAACTCTAAAAAAAAAATCAAATACCTCCTTAATAATTTATGATTGAGTAGGCATGAGAGAGATGTGAATTTCTT
ATGTTTCTTTGATTTTTATTTTTATTTTTCAAGTTTAAACAACCACATATTATTTATGATCGCGCGAAGCGCGAGTTAAT
TCACTATTAAATTGAAAATATTGATAGAAGTTTATGCTTAAGTTTTTTTCTATTAATATATGTGGGTGTGCTCTGTTCTT
TCATATCTAACGTTGAAATTGCTTGTAAAACTAGACATCTCACTTCTAACATTAAGATTAGGTCTGTCCAAAATCTATAA
CTCAAAACCGAAAAAAAGTTATTAGTTTATCAGTATTGGGTTATTGGTTTAGTGGTTTTGATAACAGTTTTGATTTTTTT
GTTATCGGGTTATCGGTTCTTAACGGCTTAAGGTTTTCTCTTAACGGGTTAATCGATAACCCGATAGTAAATTAAATAAT
TATATTTATACCACTTTGTATATAAAGTCCTTGACTTAGAGTTTAGTTTCCTACTTTTCTTTTTGGTTGTCTCAAACACT
TGGTGTCACAATCCAAGGGTACCCCCTAGGCGTAACATGACGTACTTGACCTCGAAGGGGTCTCATACAAGCCCTTAGCA
TAATCATAACATAAAGTCATAGAAATGATGCGAAAAATTTAAAACTTTTACAATCGAAGTCAACTTCTTTTTCATAGACG
AAAATAAGAGTCTAGACTTGTCTCAATCACCATCTATTACAATAGAATACAATCTTAGGGTCAAAGCCCTTTTCATCAAT
AAAGTATCAAAATAGAAAATTACATAGAAGCTAGAAAAGAATAACATCTTGTCCTCGAATCATGAGGACTCACCAAGCCT
AGAGAATAGTCAACACAAGCTTCACTTGAAAGAAGTAGTACGTCTCAACGACCGGAACCTACACTCATGGTAAATGTAGA
AAATATGGGTTAGCACAAATAATGTACTAAGTATGGAAGCCATGCATAAAAATCCTTAAAACATGCATAAAAAGGACATT
TAGTTGAAATCATGCCTTTATCAAGTTTAAAAACCATTATGCACATTTATGAAGAAACATAAGTCAAACCATCATACAAG
CAACCCAAAGCCACACTAGTGCAATGCAAAGGTAAGATCCCACAACCCTACCAAATGCTAAGTATCACATTTAGGCCACC
AATAACATACATATCTTACTTTGGCATCATCCATATAACCTGTAACATCTTGCAACTAGAAAGAACTAGAAGGGAGTTTA
AAATCTGGAAATTGTCATTTTTGGGAAGAATTAAAAAATCTGGAAATTTGGTAAAGGTGTTAAAGTGAGTTTTTGGTCAA
CTTCAAACGACCATAACTCCTAGCTCAGGATGAGTTAGGTGTACTTCCAGATATGGTTGGAAAGCTCCTGGAATAATCTT
TCCAACGCCGCTAAGTTTGCGCAATTCCAAGTTTGTATGAGTGAGTTATACCCTTTGGAAGTTGGGCTGTTCGAATAAGG
AAATGCCCAATCCGGATTTTTGAAGGGTATTTCAGTCTTTTCCTTATCCAATTAATTAAATTCGTTTTAGTGAATTGATT
AAGGGTCTAAACTGAACTTGGTCAGTTTTACGCTTTTGGAAAAGATTTAGGGTTTTAGAGAAGAGGAAAGAAGAGGAGAA
AGAGAAGGACAAGCAAGGAAATCGTCAAGTTCGTCGAGTTTAGCTTGTGGATTTCGTCGGGGGTGATCCCTACAAGGTAT
GTGAGTCTCTCATAGCGTTGGGTTCATTCACCCACGTGCCAAACATGTTTAGTTCAGCGAAATTCATCCTAAAAGAGTTT
GAAAGTTGATGTTCTTGACATGAATTCTTGAATTTGAATGTTGTTCTTGAATTGAGAATTTCTGAGTTCGTTACGTCACA
TTATAGAGTCGTTTCGAGTTAGGTTATTAGGTACATTTGCTGGGTATCTGTATCTAAAGGTAATTTGAGAAAAAGAACTG
AGATTGGGTAATTTGGGGCTGGAAAACGAAGAAGAAATTTCGTCGAACGAAATGACGAAATTTGAGTATGGGAGTGTGTC
GCGCGACCTGTTCCCAGTATTGAAAAATTTTACTCTGCGTCGCAGAGCTGACACGAGGTGTTCTGCTTCAAAAGACATTT
TCGGAACCAAAATTTAATTATGCCTCCGCGTCGCGGACCCACCTTTAAATCTTGATTTTTTGGTCTTTTCTCACGATTAG
CTATCTAAAATCTTTCCTAAACAACATGAGATCTTTCCAAACACCAATCATAATCTTTGAATCCATAATTCAATTCAAGG
ATCAGTTAAGAGTCAAGTCAAGAGCAGTTAAGATCAAAGTCAAGAGAAGGCAATAGTCAGTAAGAGAAGTTCATTTCAAG
TTTTCATAAGTCTTTTACAAACATTTTAACTTTGTTTTAAGACTTAAGTTTTGAGTTCAGTAAAGAGTAAAGCTTGAAAT
TCATTTCTTCAAAAGTATATGGGGACTATGTATTCCCAAAGAGTTTAAAATGTTTTCACATTTAAACAAGAAAGGAAACC
TCGATTTCTAAAGAGCATTCGGGATAGTTTTCAGAAAAGAATAAATGCTTTCATAATTAAGCAAGAGGGGAAACTTTGAT
TTTCAAGATAACCTTTGAGCCAAGTTTTTGAGCACTAATCTCAAATCACAGAAGAAGTATGTTTTTAACCATAAGAGCTA
ATATTATATTTTTGGGAGTAGTATTGAGCACCGATATGGGGATGCGAGTTCACATTAACTCAAGTCTCCATAAACCATGT
AGCCATCATGGGTAGAAAATGGTCATACTTTTTAGATGAATTCTTTTCACATAGACTAGTGGATCCACTTAGTAGTTCAG
GTCCTATACCATGGCAAGGTATAGGATGGCCCGGGCAGCGTGGGGCTAATAACGCTGTATCATCACTATAGTTCTTAAGT
GATGGTTGTCGGTTAGAGAAACTCCCACGGTAGTAATTGCATGGTTTCCTTAAGGGGTTCTGCTTAGTATGGATGGGGGT
ATGAGACTTCATTCATGCATTGCACAAGTAGACTTTGAGAGGGATCATGATATGTCTTTTATGATTTTATGATTATGAGT
TGACAACATGTTTTAAACAGTTTTATTTTTCTTCATATTGCACTTGTTTTAAACTGCTTTATAATGAAATGAGTTCAGTT
AAGTATTCATGAGTTGAGAAGAACCAAGGTAAGTGTTTCTTTCAGATCCTTTTCAAGCCTATGTTATGTTTAGCATTCCA
ACTTGCATACTCGTACATTCAATGTACTGATGCCAGTTGGCCTGCATCATCTTATGATACAGACGCAGGTAACTAGGATC
GGTATTCCGATGCTTCGTTGATCCAGTGAGCAGTTCAGAGTCTGTTGGTGAGTCTCCTTGCATTCCGGAAGATCCATTTC
ATTGTTTTATAGTTTAGTTCATTAGGATGTTGTGGGGTTTGTCCCAACATCCATTTCAGTTGTTATTAGAGGCTTCAAAC
ACAGTCATATGTTAGTTCTATAGTCTTTTCATTGTTATTATTCCATGTTGAGACTTGAGTTTTCCTTAATGGCCAGTTGA
GTGTTCCTTTATAACATTCCAGTTTATTATATGAACTTATCTTTGTTGAGTTTAAGTCTTCCGCTGAGTTAAGTAAGCCA
GACCAAGGGTTCGCTTAGGGCCAACAGTGGTCTTCGAGTGCCAGCCATGTCCAGGGTGTAGGTTCGGGGCATGAATTAAC
TAATATACATAAGTAAGGAGTTATTCATATTAATAACTTGTAACAAGTAAAGTCAATCTTAACATCCATACATACCTTTC
ATACATAATCCATAAGTCTTTATAACATAGGAGAACCTCACCATAACCTCTCTTAAAGTCTACTGGTACAATGCATAAGT
GAAGTCCCATACCCCCGCTCATACTAAGTAGTACCTCTTAAGAAGTCATAATTAAAATCCATGTTCTTACCATAGTTCCT
ATTCATATCATATAGGGAAAGATAGCATTAACCGACATAGACCATGTGAGCTACATGGAATTCGGTGTCTTACTCCCACA
CTAAAAAGAGATGTCCTACTTGCCTAACGTAGAACTTACTTAGCAGCTTCCATACTTTCTAACGTAAAATCTTCCATCTC
ATTGTTCATGTTCACTTGGTGCTAAGCATAATTCCCTTTAAAAGTCATATTAAGTCTTTACTTAAGTTCATATTCATGAA
AGAATGCACTAGGCACTCAAACCAACATACATCATAATAGCTCATTGATTCATTAGGTGAGGATGTCCTTTCAACCTTAG
AATCATTATCATGCGAGTAAACCTTTCACATCATATTCATAGTGTGTTCTTGAGAATGACCTTTCAATCAACATAACAAG
ATTATCATAAACATACATACATACTCCATGCATAAATCAAGTGTAAGGGTATAGGGAAGAAAGATCTTTCATCAATACCA
CAATTACACATTAGTCATAGGATCATCACTATCTAAGTGAATCAAGACTTCATATGCAATCCTTATCAACATACACAAAC
CCTAGTTATTGCCCTTCAAAGGTAGGAATCAAGATCAACCCTAACTTCTAAAATTATCACATTAGATAGGGGGATATCAT
GATTCAACAACTTAATCAATGTAAACATAATCAATTATCATGCTCCCATCATCAATCAAGTCATACCATAGTTCACAATT
AAGAAAGAAGGGGAAATCATGGGTCCAAAGGAGATTTTCATCATAAAACATCAATACTCCATTAATCCAATCATAGTTCA
TCATAACCAACCATAATCAACCATAAATAAACAATTAGAAACGTTTTAGAAGGAGACCCATGTCATGAATTGAAAGCCCT
AGATTTGGGGGATTTGGAATCTTAAAAACATAGTTTGAAGGGGCTCCTTGGGTGATAGCTACCCAAGAAAAGCATCCATA
CCTTGACTAAGAAACTCCAAGAAATTTGGGAAAGAACCTTGAAAATCTACCAACCCTAGCTCCAATGGCTTCTTGCTTCT
TCTTTGAGTTTAGAGAGATAAATATTGAGAAAGGAGAATTCTCTTGATTTGATTTGGGTTTTGGAGAATAAAGGAGTAAA
TGAAGTGTTTTAAGACTTAAAATTATTTATATAAGTGATATAAAATCAATTAAAAATGCCCCATATAATAACTTATTATT
TAGGAAATTACATAAAAACCCTCAACTTAGGCAGCCCCGTCCAGGGACCACGACCATCTATACGGCCCGTTTAGGGGACC
ACGGCTCGTGGTGGTGCCCGTGGTCCCTTGGGCAGTAGCCTCCTCCAACTTTCCAACTTCTCCCAAGGCCAAGGCATGAC
CACGAGAACTCCCACGATCTGTGGTCAAGACCACGAGTCGTGGTAAAGGTCGTGGTCTTGAGGTAGTGTCAAGGCTCCCA
AGCCTTACCTCGACACGCCTAAGGGACCTTCACGGCCAACCTTCACGCCTCGTCAAGGGTACCACGGCCCGTGGTGGTTC
CCGTGGTCCCTTGACTAGTAACTTCCTCAACTTTACACAACTCCCATGAAGCTAAGGCAACCCCACGAGCCGTGAAGTGG
CTCATGAATGGGAGCCTTGGCTTGGCACCTTTTTAGGGCACACTGCCTTGCCAACCACGGGTGGCACCACGACTCGTGGT
GGCCACTACAAGTCACGAAGACCCTCGCGGTCATGGTAAGTAGTGGCTAGGCTTAGTTTTAGGTAGCCTTGGCCCCTTAG
CCATGGTTTTCACTTAAAACCCTTAGCCTTTGACGTTAACCCTCACATTTAGGCTCTAGTTCATCCTACTAATTTGCCGG
GTCGTTACATTATCTCCCCCTTAGGAACATTCGTCCTCGAATGACACTTTAAACACTTTAGGGAAACAAAGACTCAAGAC
TAGCAACCCATCATGCATGAAACATAACCAAAATGCACAATTTATAGGAGGAAACATCAACTCCATCTCAATACATAAAC
AATGCAATCACAAGGAAGTAGGAACTACCTCTACAACCCATTATGCACAAAATTCACCATTTTATATAAACATGGGAGGA
ACTACCTTCTCCAACTCAAAGTAAGCTCAACACAACATTAAGGAGCCAGTATGTCATTTCATCACAAGCATACTATGCAT
GTTCATCAAGTCATCTCATGAAGTCACATATGCCATCATCATTCAAAAATGCAAATCAACATGAGAAACATATAATTCAT
GAAAGCTCAATCTATACCAAACATGAATTTCATCAAGAACATGCATAATATAAGGAGCTCATGGAAACATTCATACAACA
TGCAAAACTCCCTAAACATTAAAACTCAAGAGAAACTACTTACCTCAAGCTTGAATAGGAGTAGAAGGAAAAAGATGAGA
ATAGCGGGACTTCATATCGGCCTCGGCCTCCCATATAGCACCCTCAACTAAGTGATTCGTCCATAGAACCTTAACGGAAG
CTACTTCCTTGTTTCTCAACCTTTTCACTTGCCGGTCCAAAATTTCTACCGGAACTTCCTCATAGGAAATACTCTCATCA
ACTCCTAAACCCTCTAAAGGAATGATGGATACCGGTCCCCAATGCACTTCTTAAGCATGGATACATGAGACACTGGGTGA
ACCGGGGCCAACTCATTTGGCAAGTCTAATTCATATGCAACTTTCCCAACACGTTTTAAGATTTGGTACGGGCCCACATA
CCGGGGACAAAGTTTCCCCTTCTTACCAAACCTCATCACACCTTTCATAGGTGAGATTTTCAAGTAGACCCAATCACCAA
TCTCAAATTCAAGATCCCTCCTTCTAATATCGGCACAAGATTTTTGCCAACTTTGGGCCGTCTTCAACCTCTCTCTAATG
AGCCAAACTTTTTCAATGGCTTCATAAACTAGTTCGGGATCAATTAGAGCAAATTCACCTACTTCAAACCAACCAACCAA
ATATCTACACCTCCTACCATATAGTGCTTCAAACAGAGCCATGGCAATGCTTGAGTGGTAACTATTGTTTTAGGCAAATT
CTATCAACGGGAGATGGTCATTCCAATTTCCCTTGAAATCAATCACACAGCCCTCAACATGTCCTCTAAGGTTTGAATGG
TGCGTTCTACTTGACCATCCGTTTGAGGGTGGAAAGCGGTACTAAGCTTAACATTAGTACCAAGCCCTTGTTGGAATGCC
TTCCACCAAAAATGTGAAGTAAATTGAGTACCCCGATCTGAAATGATAGACAAAGGAACCCCATGCAACTTCACTATTTC
CTTGATGTACAACTTGGCATAGTCTTCCGCCGAAAATGAAACCTTGGCGGGAATGAATTGGGCTAATTTAGTCATCCTAT
CAACAATGACCCAAATCGAATCATGTTGCCTTCGGGTACGAGACAAACCCACCACAAAGTCTATATTCACCTCCTCCCAC
TTCCAAGTGGGAATATTTATATCTTGGAACAAACCTCCCGGTTTTAGGTGTTCGGCCTTAACTTGTTGGCAATTCAGACA
TTTGGCCACAAAACCCGCTATATACTTTTTCATGCCATTCCACCAATAGACTTCCCGTAAATCACAGTACATCTTGGTGG
TTCCCGGATGAATAGAATACTGCAAACCATGAGCCTCTTCTAAAATTTGCTCTCTTAGGCCATCAACATCCGGAACACAT
AATCTACCTTGGTACCTAAGCACCCCATCTCCCCCTTGGGAGAAAACCTCAACGGACTTGTTGAGAACCGACTCTTTCAA
CTCCATTAATATGGGATCAAGGTGTTGTTTAGACTTCACATCAACCACAAAGGACGATTCAGAACTATAATGGACCATAA
CTCCACCCTTGGTGGAATCCACTAGTTGGACATCTAACCGGGCCAACCTATGCACATCACGAACCAATTCTTTCTTTTCA
TCTTCTACATGAGCCACACTACCCATGGACAATCTACTTAGGGCATCCGTAACTACAATAGCTTTGCCGGGGTGGTAAAG
GACACTCATGTCATAATCCTTCAAAAGTTGTAACCACCTTCTTTGTCGGAGATTCAAGTCTTTTTGGGTAAACACATATT
GAAGACTCTTGTGATCGGTGAAGGCATCTACATGGACCCCATATACACTACTAAAAAAACAGTGAATACCGACCTAAAAA
TTTCCGACCTCAAATGGAGGTCGGTAATTTCCGACCTCCGGAGGTCGGTATTTACAAGTAGTCGGTTTTTATGCAAAATA
AAGCGGGAAAACCAAATTCCGACCTCTGGAGGTCGGAATTTTTCCCGGAAAAAATGAATTACAAAAAAATTTCCGACCTC
ATGAGGTCGGTATTTTTTATATTTAATTGAGAAAATAATACCGACATCAAGAGGTCGGTTTTTATTGTAATTCATTAAAA
ATTCTGACCTCCTGAGGTCGGAATTTTTTCTCAATTAAATATTTTATAATATCGACTTCCGAATGTCGGTAGTATGTAAT
TAAAATACCGACCTCATGAGGTCGGTATTTTTATTTCATCTAATTACTATTAATTAAAGCGACATCCGGAGGTCGGTATT
TTTATTTCATCTAATTACTTTTAAAAGCGACATCCGGAGGTCGGAATTTTTTCTCAATTAAATATTTTATAATACCGACT
TTCGAATGTCGGTAAAATTAAATAGTATGTAATTAAAATACTGATCTCATGATATGAAATACATTATCAATTAAAAGAAA
TACCGATGATCAATTCAAGGAGATTTATATATTAAATTTGATATTGATAAACTTTTGTTGATCAATAAAATTAAATTTAT
ATAATTAGGAGTTATATAATTAAATTTATAAAATTGACTTGATCGATAAATTAAATTTATTAAATTAAACTTCTGTTGAT
GAGTAGTTAAATTATATATGTATTTGATTGATATATATATATATATATGTAAATTTATTAAATTAAACTTCTGACATATA
TATATATATATATATATAATATGTATATGTATACATACATATATATACATCTNNNNNNNNNNNNNNNNNNNNNNNNNNNN
NNNNNNNNNNNNNNNNNNNNNNNNNNNNNNNNNNNNNNNNNNNNNNNNNNNNNNNNNNNNNNNNNNNNNNNNNNNNNNNN
NNNNNNNNNNNNNNNNNNNNNNNNNNNNNNNNNNNNNNNNNNNNNNNNNNNNNNNNNNNNNNNNNNNNNNNNNNNNNNNN
NNNNNNNNNNNNNNNNNNNNNNNNNNNNNNNNNNNNNNNNNNNNNNNNNNNNNNNNNNNNNNNNNNNNNNNNNNNNNNNN
NNNNNNNNNNNNNNNNNNNNNNNNNNNNNNNNNNNNNNNNNNNNNNNNNNNNNNNNNNNNNNNNNNNNNNNNNNNNNNNN
NNNNNNNNNNNNNNNNNNNNNNNNNNNNNNNNNNNNNNNNNNNNNNNNNNNNNNNNNNNNNNNNNNNNNNNNNNNNNNNN
NNNNNNNNNNNNNNNNNNNNNNNNNNNNNNNNNNNNNNNNNNNNNNNNNNNNNNNNNNNNNNNNNNNNNNNNNNNNNNNN
NNNNNNNNNNNNNNNNNNNNNNNNNNNNNNNNNNNNNNNNNNNNNNNNNNNNNNNNNNNNNNNNNNNNNNNNNNNNNNNN
NNNNNNNNNNNNNNNNNNNNNNNNNNNNNNNNNNNNNNNNNNNNNNNNNNNNNNNNNNNNNNNNNNNNNNNNNNNNNNNN
NNNNNNNNNNNNNNNNNNNNNNNNNNNNNNNNNNNNNNNNNNNNNNNNNNNNNNNNNNNNNNNNNNNNNNNNNNNNNNGC
TTAATTAATAAAATCAACCTCAAGAGGTGAGTTATATTAATAATTATATATATATATATATATATATATAATCAACCTCA
AGAGGTGAGTTTATATTAAAATAAATTAATAAATACCAACCTAAAGAGGTCGGTATATTTAAATTATTATTTTATTTAAA
TAATATCGACTTCATGATGCCAGTATTTATTAAATATTTTTAAATATATATAATTATTTTAAAAAATACCGACATCCCGT
GGTCGGTAAATTAAACAATTCTCTTAAAAAAAGAATGATAATATAAGTCTTACTCCTAAAGTCTAACTCTCAAAACCTAA
GTTAACTTTCACTCCCACCCCCGATCCACCCCCATCGGCGCCGCCCATCCCCACCCATCCCCAACCGGCGCCATGCCACC
ATCCCCGACCGCCGCCACGCCACCTTCGCAGCAGCAGAGGAAGGTCGCGGCAGCTGCAGAGGAAGTCACGCCCAGCAGCA
GGAGGTCGCGCGCCTCCATCCCGACCGGTGCTGCCTCCATCCCGACCGGCGCCGCCTCCATCTCGACCAGCGCCTCCATC
CCCGACCTTCTTACTGAAGGTGAATTTTTAGAACCTCCATAATAGATTACTTTTGTTTCTATTTAGTTGAAGTATCTCAA
AATTAGAGTACTAATATACTTAGTTTCAAATATAGTTTGCCAATAATTAAAAAGATTAAGACAAGGAACTGAAGAAATAT
GTTTTTTGATTGTTTCAAATATAGTTTGCCAATAAATAAAAAGATTAAGCCAATGAACTGAAGAAAGATGTTAGAAGTAG
AAAGTTGGTAAATAAATGACCAAACCTCGTAGCTTGTCTTCTGGTTTTAGCTGAGCCTCNNNNNNNNNNNNNNNNNNNNN
NNNNNNNNNNNNNNNNNNNNNNNNNNNNNNNNNNNNNNNNNNNNNNNNNNNNNNNNNNNNNNNNNNNNNNNNNNNNNNNN
NNNNNNNNNNNNNNNNNNNNNNNNNNNNNNNNNNNNNNNNNNNNNNNNNNNNNNNNNNNNNNNNNNNNNNNNNNNNNNNN
NNNNNNNNNNNNNNNNNNNNNNNNNNNNNNNNNNNNNNNNNNNNNNNNNNNNNNNNNNNNNNNNNNNNNNNNNNNNNNNN
NNNNNNNNNNNNNNNNNNNNNNNNNNNNNNNNNNNNNNNNNNNNNNNNNNNNNNNNNNNNNNNNNNNNNNNNNNNNNNNN
NNNNNNNNNNNNNNNNNNNNNNNNNNNNNNNNNNNNNNNNNNNNNNNNNNNNNNNNNNNNNNNGCTCCCCCACCTGATGA
TGCGACGACCGCGGCGCATTGCTGCAGAAAATCCCGGACTTGGTCTTTGAATTGCCACAAATCTTCATATTTCTCCCATG
TGGCCTCCTCCGGAGATTGTCCCTTCCAATGCACTAGGAACATGGCGCTGGCTTGTTGTCCTCGCTTCCGTTTGGCTTGA
TAATCTATAATTGCTTCAATCTCCCGGTCGTGCGAGGCGGTGACAGTAATGGGGGCCCGTCGAGGTTGGTTCCGGCTAGT
GTCTTCCTTGTCCTCATGGTAAGGCTTGAGGACGCTTGCATGAAACACCGGATGGATTTTAAAGTGTGGAGGTAACTCCA
CCTTATATGAGATCTTGCCCACCTTGGCAACGATCTTGAACGGACCCTCGTATTTGCGCACTAAGTTTTGATGAACGCCC
CTTAGCGCCTTGAACTGTCTTGGATTGAACTTCACCAAGACCATGTCTCCCTCTTTATAGTCTGTGGGACGCCTTTTGCG
GTCGGCAAACTTTTTCATTTTGCTTGCTGCCTTGTCCAAGTAGGACTTGGCAGTGTCAAGCTGCTCTTCCCATCCTTTGG
CAAGATGGTAAGCTCCCAAACTCTTCCCTTCGAAAGCGGCCGGTAAAGAATGCGGAGTTTGGGGTTGTTGGCCCGTCGCC
AACTCAAATGGTGTGCGCCCGGTGGACTCACTCCTTTGTAAGTTATAAGAAAATTGTGCCATGTCTAGGAGTCTGGCCCA
ATCCTTCTGATGCGCACTAACATAGTGCCTCAAGTAACACTCCAGTAGGGCGTTGACACGTTCGGTCTGGCCGTCGGTCT
GCGGGTGGAAACTTGTGGAGAAGTGAAGTTTGGTGCCAAGTATTTCGAATAGCTCCTTCCAAAAGTTCCCAGTAAAGCGG
GGGTCTCGGTCGCTAATGATATGTCTTGGCAACCCCCAATATTTCACCACGTTCTTGAAGAACAATCGAGCGGCCTCTTT
TGCGGTGCATCCGGCTGTGGCGGGTATGAAGGTGGCATACTTCGAGAACCTATCCACCACGACCATAATAGTCCCATGCC
CGTCGGACTTAGGTAGTGAAGTGATGAAGTCCATAGTTACGCTCTCCCATGGACGTTCCGCTACGGGTAGTGGCTCCAAT
AGTCCTCCCGGATGCTTTTGTTCTACTTTGTCTTGCTGGCACACAAGACAAGTCTGCACATAGCACTCGATATCGTCCCG
CATGCGTGGCCAGAAATAGATGGCTTCGATCAGCGCCCTCGTTCTACGCTGCCCTGGATGCCCGGCCCACGGTGTGTCGT
GGCTTTCCTTGATTATTTGCCGCCTGATGGTTCCGAACTTTGGCACGTAAACCCTGCGACCGGTCGTGAGCAAGAGGCCG
TCCTCTACCCAAAAGCGCCTAGTCTTGCCTTGAGCGGCTAACTCCATCAGCTTCTTGGCTTCGGGGTCATGTTGCATGCC
ATCCTTGATTGCATTTTGAATATCACAATGGGCTGTAGTGATGGCAGCTAATTCGGCCTTCCTGCTTAGCGCATCGGCCA
CAACATTGCCTCTTCCTGGTTTGTACTCCAAGACGTAGTCAAACTCGGCTAGAAAGTCCTGCCACCTAGCTTGTTTTGGG
GTGATCTTTTTCTGTGATTGGAAGTAGCTGGTGGCTACGTTGTCGGTCTTGACCACGAACTTGGAGCCTAACAAGTAATG
CCTCCATGTGCGCAGGCAATGTACTATGGCCGTCATCTCTTTTTCCTGCACCGTATAGCGCCTCTCGGTCTCGTTCAGCT
TGCGGCTCTCGAAGGCTATGGGGTGTCTTTCTTGCATTAAGACTCCCCCAATGGCGAAGTCTGAGGCATCCGTGTGTACT
TCGAAGGTCTTGGAGAAGTTGGGCAGCATTAAGACCGGTTCTTCTGTTACTGCGGCCTTGAGATCTTCGAACGCTTGCGT
GCACTCCGCGCTCCACACCCACGGCTTATTCTTCTTTAATAACTCAGTCAGCGGAGCGGCCTTTGCTGAGTAACCTCTTA
TGAACCTGCGGTAATAATTCGCAAGTCCGAGAAACGATCGCAGCTCGGTCACGTTAGTGGGCGCCTCCCATTCTTGAATT
GCCCGTACTTTGGCGTCGTCCATCCTTAATTCGCCCTGGCTGATGATATGTCCCAAGAAATGTACTTCATGCTGGGCGAA
CTCGCATTTCTCCCGCTTAACATAAAGCTGGTTTTCTCTTAAGACTTGGAAGACTTTCCTTAAATGCTCTACGTGCTCCT
CCAAAGTGTTGCTGTAGATGACTATGTCGTCCAAGTACACTACCACGAACTGGTCTAGGTAGGGCTGAAAGATCCTGTTC
ATCAGCGTGCAGAATGTGGCGGGTGCGTTGGTTAGGCCAAAAGGCATCACCAACCACTCGAATGCTCCGTATCTGGTCAC
GCACGCTGTCTTCGGCTCATCCCCTTCTGCGATGCGTACTTGGTAGTATCCTTTCCGGAGGTCCATCTTTGTAAAGTACT
TGGCCTGTCCAAGTCTATCAAATAAATCTGCGATAAGCGGGATGGGATATTTGTTCTTAATTGTTACCTTATTAAGCGCC
CGATAGTCGATGCATAAGCGCAATGATCCGTCCTTCTTTTTCTGGAATAATACCGGCGCGCCATAAGGTGCCTTGGATGG
ACGAATGTGACCGGCTTCGAGGAGCTCTCTCAGCTGTTTCCTTAGCTCCTCTAACTCGGGTGGAGCCATGCGGTAAGGGG
CATGTGCAGGTGGTTTAGCTCCAACCTCCAGTTCTATCTTGTGGTCTACCTCGCGCCTTGGAGGTAGGGTCTTTGGCAGC
TCGGCCGGCATCACGTCCTTGTTTTCTTCAAGGACATTCTCCACGATCGGTGGCAAGGACTTCTTATCACCATTGTCTTC
TTTCGAACTTGCAATGGTGGCTAAGAACGTCGGCTCCCCTTTCTTCAGGCCTTTCATAATCTGCATGGCCGATAGGAGGG
CGTGTCCATCCTTCTTTGGTACCTTGACTAGAGGTACCATGCATGACCCTTCCCGCTCCAGGACCATGAGTCGTTGGAGT
TGGGGATCAATCATCGTGTGGCACTGTTGGAAGAACTCTTGCCCAAGAATAATGTCAAAGATATCTAAAGGAGCGACGGT
AAAGTTTGTCTTACCTTGCCAACTTCCTAACGTGATGCTCACTCCTTGGGCGATTTCGCACACGGGGGTCGGTGGTGCAT
TGACCGTCTTGAGGTGGGTGTTGCTTGGAACATATTTCAGTCCTAACCTCTCTGCCGCCGCCTTGGTCATGATGTTCGCT
TCTGCCCCTGTGTCTACCATGGCACGAGCTGCACGTCCATTAATGGAGATGCCTACATACTGCGTACTGAAGTCTCCTGG
CTTCTCTGTCTGCTTGGCTATCGCCCCGCATAGTCCTACCATGCCTAACTGCGTCGTGCCCGCGTCTTGCCCTTGCTCTT
GCGCGTCCTTCTCCTTCCGTTCGCGTAGGATGGAGCCAAGGTTCTTCATCTCCGGGCACCTGGCGTAGCCGTGTGGTCCT
CCGCATATGTAGCACCCATCTCCTTTAGTGGTCTGCGCCTTCTTCTTTGTGTAGTTTTGGCGCGCGAACCGTCTGCTGTC
CGGCTTGTGGGGGTCGTGCTGCTTGGGGTGTGCCTGCTGCTCCTTGCCTCGGCCACGGTCTCCCCCACCTTTGGCATGAC
CGCTCCTCGCATCCTTGCTCTTTGTCTTGTCATGCCGATCGTGCTTGAAGTCTGTTAAGGACTCAGCCTGGGTGATGGCC
TCATCTATGGTTCTGACCTGACGCCGTTCCAACTCGGTCTTGGCCCAATTCTGTAATCCGTCCATGAAGTGGAACAGCAT
GTCCTCGTCTGTGAGGTTGGGAATCTGAAGTGTTAGAGTAGTGAACTCTTTAACGTATGCCCGAATGCTTCCTGTCTGCT
TCAGCTCCCTGAACTTACGCTTAACCTCGTATATGACGTTGGTAGGGAAGAAGGCTTTCTTGAATTCTTCGCGGAATTGC
TCCCACGTGTTGATAGTGCACGTCCCTTTCCCTATTTCAGCTTCCTTTCGTCTCCACCATAGCATGGCCATCTCGGAGAG
ATACAACACAGTAGTGTTGATCTTATTTTCATCGCTTCTCACCCGACTACACTTGAAGTAGTTCTCCAAGTGCCATAAGA
AATTCTCCACCTCTTGGGCGTCACGGACGCCTTTGAACATAGGTGGCTTGGGAGCCTCGACCCTGGCCTCCCTATCATAG
TCGGTTGATGCCGATCCTCCAGCTTCTTTACCTTCCTTAAGTGCCTTCATTTCGGCTTTCATGGCTTCAATTGTATTCAA
CGCCTCCATGAACCGGCACTCCAAGGAAGTGATGGCCTCCTTCATCTCAAATTCAGCCCGCTGGCGTGCCTCCAATTCCT
TGCGGATGTTTTCCGTCTCCTCAAGGGTGAAGTCTTCAAGAGTTTTGAATTTGCCGTCGGCCACATTCATGCGTCGGCCT
AATATCTCCACGGCCTGTCTTGCCACTTCAACCCTTGCGACCCAGTCTTCGCCAGCGGTGATGTCGATGGCCTCCTCGCC
AAGTTCATCGTCACTTGCCTCGGTGGTCGAGGGTGGATGAGATGTTAGTGCCTCGCTAGGTGTGGGATCCGGCAGCATTC
CTTCAGGACTCTTTTGGTGCTTCTTGCCCTTTCGGGACTTCTTTCCTCCATCCGGACGGACGGTGGTGGTGCTGGCAGCG
TTCACGTCTCCTTCTGTTGCCATTCCCTTAGTATGAAACCTCTGCTCTGATACCACNNNNNNNNNNNNNNNNNNNNNNNN
NNNNNNNNNNNNNNNNNNNNNNNNNNNNNNNNNNNNNNNNNNNNNNNNNNNNNNNNNNNNNNNNNNNNNNNNNNNNNNNN
NNNNNNNNNNNNNNNNNNNNNNNNNNNNNNNNNNNNNNNNNNNNNNNNNNNNNNNNNNNNNNNNNNNNNNNNNNNNNNNN
NNNNNNNNNNNNNNNNNNNNNNNNNNNNNNNNNNNNNNNNNNNNNNNNNNNNNNNNNNNNNNNNNNNNNNNNNNNNNNNN
NNNNNNNNNNNNNNNNNNNNNNNNNNNNNNNNNNNNNNNNNNNNNTCTGCTGTAATGTGTTTTGTGTTGAATGAAGAAAG
ATTCTTTATTTGAACTTGTTTTTAGTTGGGGATGGGAGTATGCATGACCTATTCTTTGCTTCAAGCAAAATGAGCAGAAT
ACAAATTGGTTGATTTGACATCAATAAGATACTGCTTTTTGAGAGAGTGGTCCTTAGAAGATGGGAATTTTTTTCCTGGA
ATGTTGTCTTTCCAATTTTGTTGTGCTCCTCTTTTGGCTTTAGATGGAAAATGGCAATGACAGGTCATATATTTAAGTTT
TGCAGAACTAGTTGTTCTTATTTGAATTATTCCTATTTTAATCTTTCATACTGTTTTGGTTTCTAGAATGTAACATCCCC
TGCAGTTTCGGACCCCAAGTTGGTGGTGGCTTATGAAGATCTAAAGGGAAAACTTGAAAATAGTTTGAAGTTGGGACACT
AGCTAGCTAGTTTGAATTTAGAATTTTAGGGATTTGAATTACAACTTAATTAGAACTTATAATTAATTATAACTTGAATT
TACTATAAATTGAACTTAATTAGGAATATAAACTTGAAATTAGAACTTGAACTTGGAACTAATTAGCTTGAATATATAAC
TAATTAAGTATAGAAATTAGATATGAACTTGAATTGAAACTTGAACTTATTAAAATTTGAATATATATATATATATATAT
ATATATATAT
TATTGTGGTTTAGTTGGTGGATTTAGTTGTTCGAATTAAGTCAAAACTAAACTAGTTAAAGTTGTTAAGTTGTTTAAATA
AGTTAAAATAATTATGTCAAAACTAGTTAGACTTAGAAAGTGGTTAAGTTGTTTAAATAAATTCAAATGTTATTTAGTTG
ATGGAATTAAACTTATCATTATTGTTTGTGTAGATGAATTCTGATCGTAGTTGGATGTATAATAGAAACAATCCTGGTTG
AGCGGGTATGATTCCAGAATTTGCAGAAGGTGTCACTAGATTTATAAATCATGCAATGACACTTGATGATTTTTTAAATT
CAAGATTGATTAGGTGTCCGTGTGTTAATTGTGAAAATGTGAGATATCATACAACTGAGATTGTTGCTATGCATCTTATG
ATGAATGGATTCAACCCAGGGTATACAGTTTGGACTAGCCATGGTGAGGTTGAAAGTGACACTATGTTTAATAACTTTGT
TGTCGGTGAAAGTAGTAGATATTCTGAAACATGTGAACACACATTCCCTTTATTGATCATTGAATTTGCAGAAACTAAGT
GTTGTGACTGGAAATGGAGAAAAAGAGTTTAGTGACAATATTACCAGCCACTTCTCTGAAATATAACTTGTAAATTGAAC
AACATTGCAACAGTTTTCAATAATATTACCAAAGCAATTTGAATGATAGATTTTAGGGAAACTCCTGTCCACCTCAGTCT
GCCCATTTTGAGCTGAAAGCAATTCCCAAAGCCAAAAAAGTTAAACATAAGCTAAAGTGAAATGCCCCAGGTGAAAGATA
AATAACAATTTGTATGTTTAGTTGGTGGATTTTTAGCTATTCATATTTGAGTATACTTTATATTTTAGTAGTTTTAACGT
TTGTTCGACATTGTGAAAGACTATTCTTTTTGAATCAGGAAATATTCTTCCTCCATGTCCGGCTAGCAGTGATGGATCTG
ATTAGGAGGGTGATGAGAATGATAAGTCTGATAAGGAAAGTGAGGGTGATGAGAATGGTAAGTCTGATAAGGAGAGTGAG
GGTGATGAGGAGTAGTTGTATCTATTTGACATTTTAGACTTCTATATTTTTGGAATTGTTTAATTTGATCGTATTTTAGT
TTATTTTGAAGTTGGATGAAGTTTATTTTGAAATAGTTTAATGTATATGTTGAAAATATTGTGTTGTTTTGGTTGGATGG
AGTTTATTTGGTTTTGGGTTGTTTTGGTTGGATGAATTTTATTTGGCTTTGGGTTGTTTTGGTTGGATGAATTTTATTTG
GCTTTGGGTTGTTTTGGTTGGATGAAGTTTTTTTGGCATTGGGTTGTTTTGGTATAAATATGCAGGTGGGCAGCTAAAAC
TTGTAGCAATTTGCTGCCTGTTTTGCAACAGAAAACCGACCTCCGGAGGTCGGAATTTCAAAAATAAAAAATAAAAATAC
CGACCTCCGGAGGTTGGNNNNNNNNNNNNNNNNNNNNNNNNNNNNNNNNNNNNNNNNNNNNNNNNNNNNNNNNNNNNNNN
NNNNNNNNNNNNNNNNNNNNNNNNNNNNNNNNNNNNNNNNNNNNNNNNNNNNNNNNNNNNNNNNNNNNNNNNNNNNNNNN
NNNNNNNNNNNNNNNNNNNNNNNNNNNNNNNNNNNNNNNNNNNNNNNNNNNNNNNNNNNNNNNNNNNNNNNNNNNNNNNN
NNNNNNNNNNNNNNNNNNNNNNNNNNNNNNNNNNNNNNNNNNNNNNNNNNNNNNNNNNNNNNNNNNNNNNNNNNNNNNNN
NNNNNNNNNNNNNNNNNNNNNNNNNNNNNNNNNNNNNNNNNNNNNNNNNNNNNNNNNNNNNNNNNNNNNNNNNNNNNNNN
NNNNNNNNNNNNNNNNNNNNNNNNNNNNNNNNNNNNNNNNNNNNNNNNNNNNNNNNNNNNNNNNNNNNNNNNNNNNNNNN
NNNNNNNNNNNNNNNNNNNNNNNNNNNNNNNNNNNNNNNNNNNNNNNNNNNNNNNNNNNNNNNNNNNNNNNNNNNNNNNN
NNNNNNNNNNNNNNNNNNNNNNNNNNNNNNNNNNNNNNNNNNNNNNNNNNNNNNNNNNNNNNNNNNNNNNNNNNNNNNNN
NNNNNNNNNNNNNNNNNNNNNNNNNNNNNNNNNNNNNNNAAAAAAATGAATATTCCGACATAAAATAAAAACCGACCTCG
AGAGGTCAGTAAATATCGACCTCCAGAGGTCGGTATTGAATAGCGACCAAGCTTTTTCCGACCTAAGCTGGGATGTCGGT
TTTAGGTCGGTATTTCAAGGAATACCGACCTCCGGAGGTCGGTATTCATTGTTTTTTAAGTAGTGATAGGTAGTGCCTTC
ATATTTTCAAAGCAAACACCACCGCCGCTAATTCGAGATCATGAGTCAGATAATTCTTTTCATGTACCTTGAGTTGCCTT
GAAGCATATGCAATCACTTTACCATATTGCATAAGGACACATCCCAAACCCACTCGAGAAGTGTCACAATATACCACAAA
CCCATTGGTACCCTTTGGTAAGGTCAACATCGGAGCAGAAGTAAGCTTATCTTTCAACTCTTGGAAGCTTTTCTCACAAG
CCTCCGACCACACAAATTTAACTTTCTTTTGAGTCAAGGCTGTCAATGGAGGAAAAACCCTTAACAAACCTCCTATAATA
ACCGACCAAACCCAAAAAACTTCTAATATCGATAGGAGTTAGAGGTCTTGGCCAACTCTTGACCTCATCCGTCTTCTTAG
GATCTACCTCAATACCCATGCTCAACACAATATGACCAAGGAAGGCAACCAACCTTAGCCAAAAGTCATATTTACTAAAC
TTAGCATATAATTGGTGGTCTTTAAGGACTTGTAATACAATCCTCAAATGCTTCATATGATCACCCTCACTCCTTGAATA
GATCAAAATATCGTCAATAAAAACGATCACAAACGAATCAAGATATTGCCTAAACAACCTATTCATTAGGTCCATAAATG
CCGCCGGGGCATTTGTTAACCCAAAAGACATAACCACAAATTCGTAGTGACCGTACAGGGTCCTAAAGGCCGTCTTGGGA
ATGTCGACCCCTCTTACCCTTAGTTGATGGTAACCCGAACGAAGATCTATTTTGGAGAAATAGTTGGCCCCTTGAAGTTG
ATCAAACAAATCGTCAAACCTAGGAAGAGGATACTTGTTCTTTATAGCGACTTTGTTCAATTGGCGGTAATCAATACATA
TCCTAAGGGACCCATCTTTCTCCTTTACGAACAATACCGGAGCACCCCATGGAGATATGCTTGGTTGAATAAAACCCTTG
TCTAACAAATCCTTGAGTTGTTCCTTCAATTCTTTCAATTCGGCCGAAGCCATCCGATAAGGGGGAATGGATATGGGTTG
TGTATCCGGCAAAAGATCAATGCCGAAGTCTATTTCCCGTTCGGGAGGAATGCCGGGCAAGTCATCGGGTAAGACTTCCG
AAAACTCACTCACCAAGGGGGACAACTCTAAAGAAGGAGTCTCAGACTCAACATCCATAACCCTAACAATGTGGTAAATG
CATCCCTTGGAGATCATTTTTCTAGCTTTTAGACATGAAACAAAACGCCTCTAGGAATAGAATTTCTCCCCTTCCATTCT
AAAGTAGGTTCATTTGGATATTGAAACTTAACCACTCGAGTTCTACAATCAATAGATGCAAAACATGCATGCAACCAATC
CATCCCAAAAATGACATCAAAGTCCAACATGTCTAATTCTATCAAATCAACCAAAGTGACTTTATGAGAAAAAGAAATAG
GAAAACTCCTATATACTCTTTTTTCCACTACCGAGTCATCGATCGGGGTAGACACCGAAAACGGTTCTAGTAACTCTTCG
GGGAACATTTCAAATTTCATTGCCACAAAAGGTGTAACAAATGACAAGGTGGCACCGGGGTCTAATAATGCATAAACATC
AATGGAAAAGACTTGCAACATACCCGTTACCACATCCGGGGAACTCTCTTAATCACCTCGGGATTGAAGAGCATATAAGC
AATTCTTCTCGGGAGCATCGGAATTTGAGCCACTAGGAGGGACTTGCTTGCACTCTCTCCCTTGAACTTTTAGCATGGGA
CAATCTCTCATTATATGACCTCTCTTCCCACAACTATAGCAACCATCCGTGCCAACTAGGCACTTACCACCATGCTTTTT
ACCACATTTGGCACAATTAGGCCTATCAGCATAAGAACCACCACTATTACCTCCTTGTGGCTTTGGGTTAGACACCCTAT
CTTTGTTAACCTTTGGACCACTATAAGAGCCTTGGTTGGAGAACCTTCTCTTAAAACTTGGTTTACCTTGAACCTTAAAT
TTACCCTTGGAAGAATTCCCATCATCGGTCCTTGCCCTTTTCACTTCTCTATTCACTTGATTGAGCTTTTGTTCCTCAAT
TTGTTCAGCATGAACCATAAGATGTGAAATATTCATATTTGGGATAAGCATTGACAAACGAAATTCATTAACTACCAAGT
CGGATATCCCCATAACAAATTTGTTCATCTTGGCCCTTGAGTCCGCCACTAAGGTTGGAGCATACTTAGATAATTGGGTG
AGCTTAAGGCTATACTCCTTAACACTCATACCTTCTTGGCGAAGGTTAATGAATTCTTGCATCTTTCTCTCCCTCAACTC
TAGGGGGAAAAACCTATCAAGGAAGGCAGACTTGAACACTCCCCAATCTACCAGGCCCACTCTTACGGGTCTCTCATCCT
TCCATTGCTCATACCAAACTTGAGCTACATCCTTCAATTGGTAGGCGGCTAGTTTTGCCTTCTCTTATGGAGACACTCCT
ATGGCATCAAGCACCTTAAACACTTCATCAATAAACCCTTGTGGGTCTTCATCTACTTTGGAGCCATATAACATAGGGGG
ATTCATTCTAGTGAAATCCCTTATCTTTGAAGCGGTTGTACTTGCATTGGGGTTCACTTGAACTCTAGCATCTCTAGTGA
CTTGAGCTGTTAAAGCATGAGTCAATGTTTGAAGAGCTGTCCTTATTTCCACATTTGTCATAGCTCCTTCATCATTATGA
GCTTTAGGACCTTGAGGCTTTTGAGGACCATGGGGAGGAACTCCCTCATCCACAATCTCCTCTTCCATCCTTCTTGCGGC
CGTCCTTCTTGTAGTCATATCCTATATGCACAAAAAAGGGTTAGGAAAAAGGACTTCATAGAGTTAAAACTCTAAGGTAC
GACTAAAGAGTAATGAAAGAAGTGAAAGTTCCTAAACATCTTATAGCCTCTCATTTATAGGTGTGGCGCGCTTCACACTC
ATGAATAGGACTCTACTAGACGTGGTTCATGAGACATCATCCTAGAATCATTCTAAACATTGTGCTCTGATTACCAAGTT
TGTCACGACCCAAGGGTACCCCCTAGGCGTAACACGACATACTTGACCCCGAAGGGGTCTCATACAAGCCTTACCATAAT
CATAACATAAAGTTATAGAAATGATGCGGAAAATTTAAAACTTTTGTAATCGAAGTCAACTTCTTTTTCATAGACGAAAA
TAAGAGTCTAGACTTGTATGAATCACCATCTATTATAATAGAATACAATCTTAGGGTCAAAGCCCTTTTCATAAATAAAG
TCTCACAATAGAAAAGTACATAGAAAGCTAGAAAAGAATAACATCTTGTCCTCGAATCATGAGGACTCACCAAGCCCTAG
GGAATAGTCAACCAAAGCTTCACTTGAAAGAAGTAGTACGTCTCAACAACCGGAACCTACACTTATAGAAAATGTAGAAA
ATATGAGTTAGCACAAATAATGTACTAAGTATGGAAGCCATGCATAAAAATCCTTGAAACATGCATAAAAGGGACATTTA
GTTGAAATCATGCCTTTATCAAGTTTAAAAACCATTATGCACATTTATGAAGAAACATAAGTCAAACCATCATACAAGCA
ACCCAAGGCCACACTAGTGCAATGCAAAGGTAAGATCCCATAACCCTACCAAATGCTAAGTATCACATTTAGGCCACCAA
CAACATACATATCTTACTTTGGCATCATCCATAACCAATATACATAAGTAAGGAGTTATTCATAATCATAACTTGTAACA
ACTAAATTCAATCTTAACATCCATACATACCTTTCATACATAATCCATAAGTCTTCATAACATAAGAGAACCTCACCATA
ACCCCTCTTAAAGTCTACTTGTGCAATGCATAGGTGAAGTCCCATACCCCCACTCATACTAAGTAATACCTCTTAAGAAG
TCATAATTAAAGTCCATGTTCTTACCATAGTTCATATTCATATCATATAGGGAAAGATAGCATTAACCGACATAGACCAT
ATGAGCTACATGAAATCCGGTGTCTTACTCTCACACCGGAAAGAGATGTCCAACTTGCCTAAGGTAGAACTTACATAATA
GCTTTTAGGTGGATCCACTAGCGAAAGACCTATGTGGGCACATAGTTATGGGATAAGAAGATTGCTACTAGAAATCCACA
CTTTCTAACGTAAAAGGTTTCCATCTCATGAGATAACTTACATTGGGAAGACGGACTTTCTAACGTAAAAGCTTCCATCT
CATTGTTCATATCCGCTCGGTGCTAAGCATAATTCCCTTTAAAAGTCATATTAAGTCTTTACTTAAGTTCATATTCATGA
AATAATACACTAGGAACTCAAACCAACATACATCATAATAGCTCATAGATTCATTAGGTGAGGATGTCCTTTCAACCTTA
GAATCATCACCATGTGAGTAAACCTTTCACATCATATTCATAGTGTGTTCTTGAGAATGGCCTTTCAATCAACACAACAA
GCTTATCATAAACATACATACATACTCCATGCATAAATCAACTGTAAGGGTATAGGGAAGAAGGATCTTTCATCAATACC
ACAATTACACATTAGTCATAGGATCATCACTATATAAGTGAATCATGAGTTCATATGCAATCCTTATCAACATACACAAA
CCCTAGTTATTGCCCTTCAAAGCTAGGAATCAAGATTAACCCTAACTTCTAGAATTATCACATTAGATAGGANNNNNNNN
NNNNNNNNNNNNNNNNNNNNNNNNNNNNNNNNNNNNNNNNNNNNNNNNNNNNNNNNNNNNNNNNNNNNNNNNNNNNNNNN
NNNNNNNNNNNNNNNNNNNNNNNNNNNNNNNNNNNNNNNNNNNNNNNNNNNNNNNNNNNNNNNNNNNCCATAGTTCATCA
TAACCAACCATAATCAACCATAAATAAATAATTAAAAAAGTTTTAGAAGGAGGCCCATGTCATGAATTGAAAGCCCTAGA
TTTGGGGGATTTGGAATCTTAAAAACATAGTTTGAAGGGGCTCCTTTGGGTGATAGCTACCCAAGAAAAGCATCCATACC
TTGACTAAGAAACTCCAAGAAATTTGGGGAAGAACCTTGAAAATCTACCAACCCTAGCTCCAATGGCTTCTTGCTTCTTC
TTTGAGTTGAGAGAGAGAAATATTGAGAGGTAAATGAAGTGTTTTAAGACTTAAAATTATTTATATAAGTGATATAAAAC
AATTAAAAACACCCTCATATAATAACTAATTAATTAGGAAATTACATAAAAACCCTCAACTTAGGCAGCCCCGTCTGGGG
ACCACGGCCATCTGTACGGCCCGTCTAGGGGACCACGGCTTGTGGTGGTGCCCGTGGTCCATTGGGCAGTAGCCTCTTCC
AACTTGCCAACTTCTCCCAAGGCCAAGGCATGACCACGAGACCTCCCACGATCCGTGGTCAAGACCACAAGTTGTGGTGA
AGGTCATGGTCTTGAGGCAGTGTCAAGGCTCCCAAGCCTTGCCTCCACACGCCTAAGGGACCTTCATGGCCAACCTTCAT
GCCTCGTCAAGGGCACTATGACCCGTGGTGGTGCCCGTGGTCCCTTGACCAATAGCTCCCACAACCTTACACAACTTCCA
TGAAGCTAAGGCAACCCCACATGCCTTCCCATGGCTCATGATCATGACCACGAACCGTGAAGTGGCTCGTGAAGGGGAGC
CTTGGCTTGGCACCTTTTTAGGGTACACTGCCTTGCCAACCATGGGTGGCATCACGACTCATGTTGGCCACCATGAGTCG
TGTAGACCCTTGTGGTCATGGTAGGAAGTGGCTAGGCTTAGTTTTAGGCAGCCTTGGACCCATAGCCATGGCATTCACCC
AAAACCCTTAGCCCTTGACGTTAACCCTCACGTTTAGGCTCTAGTTCATCCTACTAATTTTCCGGGTCGTTACACTTGGT
TATTCTACAATGTAATAAAAGTGTTTGTTTTTTAGCAAGATGTAACTTGTGAACTCATGTTCATGGTTCATTTGGTTTGT
CACCTTGTTTCTAAGTGATTTTCAATGGTTTTTTTTTGTGTGTTAAATCTCAACGTTAAACCGATAATCGAACTGATAAT
GATAAAAAATCGATAAAGCAATAACCGACAAGCCAATTTCTTAATGGTTCTATAACGGTTTAACATCTCTACAAACTGAT
AACCAATAAGCCAAATCGATAAACTTCAAAGACGAACCGAACCGATACACAACCCTAATTAAGATTGTAGTTCGAGTTAT
CAAATTAGAAAAGAGATAAGTGTTAAAAACACACCTAAACTATCCTTTTTTTTAGTTTCATACCCAAAATATTGAGAGTG
TGAGTTTCATACCTAAATTATCACTTTTTAGTTTGAGAAACACACCTCAGTGGTGTGTGTAATGCACTCTCCTTTTTATT
TGAAAAAAAACCTTGACACATGGCATTCCACATGGATAAATTATTCCACCTTGACAAAAATTAAATAATAAACTATTAAT
ATTAATTAAAAATTAAATATTAAAGTATTAATATACATAAAAAAATAATTTTTTTACAAAATAAAATTTAAATTATTTTT
CTTACCTCACTCCACCACTTCCTCCACATATCCCCCGACAATCCCTCATCCTTTTTTTTTAAAAAATTCATACTTCACCC
TCTCCCCTCCCAAAAAGAAAAACCACCAACTCATCCCCCCCCCACCCCCCCCCCACAAAAATAATATTATTTTATTTTTT
TTAAAATAAAAATTTTACCCCATCCTATTTAACCCTCCGCTCCTTGTTTTTATTTTTTTTACATTTTTCTCATTTGTGTT
AGATATGTACGTACATATATTTTTAGAAAAAAATTTCTCTTAGTGTTCCGAATATAACATAAATAAATAAAAAAATTAGA
AAAACTTTTGCGGCGGCAAGTAAAAAATATTTTTGATATGTATATATCTAACACAAAATGAGAAAAAAAATTTGAAAGCG
GAGGGTTAGGTGGGGTGGGTAGAATTATTATTATTATTATTTTAAAAAATATATAAATTAGTATTTGAGGGGGAGGGGGG
GGGGAGATGAAGTAAAAAAAATTAAATACTTTTATAAAAGAAATTTAAACAAAAAAAAAATGGCCGGGGTGTGGGGGGTG
TGGGGAGAGGAAGTGATGGAGTGGGGTAAGAAAAATATTTTACATTTTATTTTATAAAAGAAATATTATTTTTTTGGATA
ATAATTTTTTAATTTTTAATTTTAACTGATACTAATAATTTATTTAATTTTTGTCAAAGTTGAATGTTTTGTCCATGTGG
AGTGTGATATGCCAATTTTTTAAAATAAAAGAGAGTGTGTCACAAACACCATGATGAGAGTGGTATAAAAGAGAGAAATG
TGTTTCTCAAATTAAAAAGTGATAGTTTAAATATGAAACTCACACTCTCCATAGTTTAGATGTAAAAATTTTTAAAAATA
TATAATTTAAATGTGTTTTTGACATTTATCTTATTAGAAAAAAGTGGTAGCTCCGGGAGGTTTAAGTGGTGTGAATTCAC
CAAACAAATAAAAAGATATATCAATTTAGGAAAATGTTTTATGGGTCTTTAGATAGAGTTAAGACTATAGACGGACCAAT
ATGGTCCATTTTTGCTATTTCTTTTTCTGTTGTTTATTTTCTTCTCGTTTTTGGATAAATTTGGACGAGATTTTTATTTT
TTATTTTTTTATTTACGACTGTTCCTTTCATTATTAATAAAATAAAGCTATGGCTCAAATTGCTTTAAAAAATATGGGGT
CTTACATCTGTAAAATATTTACAAAAAATGAGTTCCACACCAAAAGTAAATGAGGGCAAATTAGATATAATATCTAGGGC
TGTTTATGGTTATGGTATAGTATCAAATTAAATTGCAATTTGAACTAAATCAATTAAAAAAACCGATATTTATGTTGGTT
TGATTTGGTTAGGTTTGATTTTAAATTTTGAAAACCAATACTATTTTATTTGGTTTTGATTTTACTAAAATAATCCGCAA
AAACAACCAAATCGAATCGAGAAATATGGTTCATTTTTCCTATTTCCCTTTCTGTTGTTTATCTCTCGTTTTTGGATTCA
TTTGGACGAGATATTTTTTTTTGTTTTGTTTACGACTGTTCTTTGATTATTAATAAAATAAAGCTATGGCTCAAATTGTT
AAAAAATGTGGGGTCTTAATCTGTAAAATATTTATAAAATGAGTTCCACACAAAAGTAAGTGAGGGAAATTAGATATAAT
ATCTATTGGGTCAAAAGTTTTACTTAAAATGATCATTCGACTAGGTTTATAAAATTAATCAATAATTTACTATTTTGTAT
CTATTTTATCCATATTAAATAGTTTATTTTTTTAATATTTAAATGACTATTATTTTAATAAGGATGATTTGATAAAATTA
TTCCTATCATTTACTATTTCTTAATTTTTGTGCCAAGTTAATAATGAACAATTATTATTGGATAGAGAGAATAAATGTAA
CTCGCAGACAAAAACACATTCATGCTCTATCAGCAACAAATTCTCTTTATGAGTATGATTTATGCCACAACGAAATCAGA
ATACGAGCTTTCCATATCCAAAGTTTACCCTCTCTTTAAAAACTAGATACGGGACACGATACATGTTACTTTTTTTTTAA
TCTTAACTTATGTAAAATCTTAATTTATGTAATACTCGTTGAATTTGAATAGTCATTTAAATTTTCATATAATTTTTAAA
TATTTTAAATTATTAATTATTTTGATTTATATTATTTCCTTACATAGTTTTCAAATAATATATTGCTCCTCTATCACAAC
GAATTTTGACACAAATCTTAGAGTTAACCAATTTTTTTATGTGTGACGACCCATCATTTTGAGTGCTGGAACTATTTTGA
CTCTTTCCGTAAATTTTAAATGATTATTTTGGACTATTAGTTAGTTATTGTTATATAATTAATGAGGTAATTTTAAATAG
TTAATTTAATTAGTGATTAATGAGCTAAGTTGATAATTTATTTAATATCTTATATCACTTTACCCATGTGTAAAAGCTGA
ATTTATGTTACAAGGAGTTATTATAGGAAAAACTACAAAATATGACAAACATTAATATACATTTAAAATAAATAGCTATA
GTTTTTATTTTTTTTTATTTTTTTATGTTATATGGATATAACTACACAATAAATAGCAAAGTTAATTATATACAAATAAA
CAAAAAAGTTATTAATATTAAATAGAAAAGTTATTATTACACACCTAATTGATTATGTCTATGCATGTTTTATGTGATTG
GTTCCTCAAGTTAACCCTCATTAATACTTTCTCTTCATCAATCTTCCTGTATCATAATTCTGTATTTTTTTTCCCAAATT
TATTCCAATTTAAGATCTTTTTAATGATTCTAGGAGCAATTTTTGTAATTTAAATTCATCAGATATCTTTTAATTGATTC
CTCCTCATTTTTATGAAGATCATATTTGTATACATATATATTGCATCTATTCTATAGGCTTTCAATTGAAGAATTATTTG
TTTGTACATTACAATGACTATAGTTATATAAAAAAAAAGTAGTACAAGAAGAACACGAGCAAAAAGATATTGAGATTTGT
GTGATTATCAAATTTGTATATAGTAGAATAGTTATATACATAGATACTTGTATTCTAATATTAACACAAGTTGAAATGGT
GATTTGTGGATACAAGTATATTTGGATACATAAGTAATCTATCGAATTTGAAAGGTTGATTAGGCAATACAAGTATAATT
GGATACAATAATACTATATTTTTATAAACAAATACATGAGTTAACACCAAGCACCAAGTATTATATGAAAAACTTGACCA
AAAAGAGATTGACGTATGTTGGTGTTTTCCTTTTTATATAGCCGAATACTTGCACACTTTGATACCTACACATTCTATTA
TTTTCCCATTTTTTTTTGTTTCTGAGTTGTCAAATATATCCATCTTTTGTTTAATAACAATGTATTCATATGTATACTAT
ATTGGTGTATTCATTTTTTGTTTAACAACAATGTATTCATTTTCCAAATTATCTTGTTTATATGCTAAATTGTTATACTT
TATCTTGTTTAATATATTAATACATTAAGTTTTTACAAATACTTGTATCTTTGATATATTAATACTTTAAATTTTATAAA
TAAAGATACCAATTTAAATTTGTACAATTAATACAGTTTTCTTATTTAGTTCATTGTAATTAAAACTATATCAATGTATA
AATAGAAAAATTAAAAACATATACAATAATACAGCTAGAAAAAGACATAAATTATAGTCATTTTTTATGTCATACTTATA
GCTATTGAACTTTAATAACCCTATAAATATAGTCATTTTTATAAGTTGCTCCTCTTTTAATTGTGAATAAAAACCTAGAG
CGGCTAATATCCTCAAACGAGAGGAAGGCATATGCCTCATACTTCATGTGTAAATAAGAAAACAATTAAAATGTTAGTCT
TCAATCTCTCCCACGGTGAGCACGGGCCCAACATATTCCTGTAACTTTGTTTTTCTTATGTCATTTTATTATCATAGGTG
GTTTGCAATAAAAAAATTGAACATTTTAATTTGAAGTTCGAATTTGAATCTTGGTTATTCAATTTAATTAGATAGTTATA
AAATAACAAAGCAGAAGTTCTGTTTTACTTTTACTCATAATCTACTCTACACATTGCATTTTCCTCCATTGTGTGACATA
TTTCACATTAATCATATTTTGAAATAATGGTAAAATAACGATCATACTCTACTTGTGAAATTACACTTATTTTGTTGTTG
TTCTTAATGCAAAAAAGGTGACGAACACTCAACTTATTATTAGTTTTATACTTTTATACACTTCTATCTAAATACGAAAT
TACTTATTTACAAATTAACTTTAGCACTTCATGCTTAGCCGTTCCTTTCAATCAATATTGCCAAAAAAAAATAGTATCCC
TAGAAAATATCTTTGGGTAGTCAAAATTAATAGGGTTTAGGCTTTCCAATTAGCCTAATATTTTAGATAAAAGAAAGCTA
AATATTTCATGAAAAATTTAAAACATTGTCCAATTACAAATTAACACAAACCTAAACCTAAATAATAGTGATGACACCAA
AAGGCCAGATAAAAAAGGAAAAACAGGGGAAAACTTACTATACAAGGAACCCACATAAACTGGGCAGGGAAGAGCAATTG
TTGAAGATTTGTGAAGAAGACAATTGATTCTAACTACAACAATATGAAATTAGTAGAGATAGTGAGGGCATTAGATGAGT
TAAATCAGGTAGTTCAACCCTTTATTCACAAAGTACAAAAGGCAACAACAGAAAAAAGAACAAAATGTCAAAAATATCCT
TAAAACAGCTGGTTAAGTCAAGATCTTTTTTGACCATACAAAAGAAAGTACAACCTGAAAAGGATTACTATACAAGAACA
ACAATGCTAAAAATAAGGAAAACTCAGAAATACCCTTACTCTAGGGTAAACAAAGAGTTCAACTGTCCTTTCTATATAAG
GAAGTAAAGTAATGTAAAGTAAAATAATATTTCTTCTGTCCATGTCAAATATATTAAAAATAGTTGTCCAAAATTAATAG
TCAATTTAAACAATCAAGAAACAATTAATCACCTCTTTTCAATTCTACCATTAATAATTAGTAACTACTGGTTTCAAAAA
GTCCTGGCCATTTTAAACTTACAAGACTACTTTAATGTGAAAAAAGTTATTTCTACCGTTTTCAAAAAGTACAAGCCATT
TTAAAGTTACAAGAACACATTAAATAATGCCCTTAGTTAGCTTAAGTAAGTACTCTATAAATTACGTACAATTTAGAAGA
ATCATTAGATTATATTTTTATAAACATGGACACCAAAACTCAAGTTAAAATTTCAGCAAATATTAAAATTAACGATTCCA
TTAAAGTTGATCAAATGAAGAAAGTTGAACACTCAAAAGAAGGGTTTGGTGATGACTTCAACTTAAATGTTGTTGATGAT
GGATTGGACTTGAACAAGTTTTCATATGAAGGAGAAGAAGCATTTGAAAATGAAGAACTCCAATAAACATTTTGGACAAT
GTTAAAAATATTGTTTCCAAAATTTTATTAAGATTAATTACTCTTCATTACTAATTGACTCAAAAAATAGAGACTTCAAG
GTGTGTTGGCTTTATAAATTTATGAAGTTGCTTTGTTAGTGTATGCTAAAATCATTTTCACTTTACATGTAGGTATTTTC
ATTAGATATTCAAATTAATGCGATAAAAATCGGAATATTGTCATTATTTTTGTCTTTGTCATTATCTCTTAAAATGAATG
CAACGAAAATGAAAATATTGTCATTCTTTGTATTACGACTCAATTCACAAACTACAATTTTTTTTTCATATTCGTCAATC
ACCAATATTCAATTAACATTCTCATACAGAAACATGAATTCACTCCTCAATTGTGAAGATCTAATTAACAATTTACCATC
ATTATCCAAAAAACTTAGGAACTAATTTCTCCCTAAATGATTGAGTACTTCATATACTAATTCAGAACTACATTTCAATT
GAGCAGGAAGTTGACCCTCATTTTATAATGTAGATTTCTTCATAAGCGGAATTTTATACTTATGAGAACCTCTTGTTCGC
ATAATTTCTACCATGTATGATTGCAATGTTAGAAAAATACGATCCGACGTCACTGTAGAAAACTCTTTGTATGCCTTCAC
AACGGCATTGATAAGTTCATCAATAGATTTTAGTGCCTTCTTATGCTATAAGGATTGAATAGCACCAAAGAATCCAAGAT
CTAGAATATTTAGATCTGGAGAATTTGGAGGTTGCCACATCAAGCGGATATCAAATCCATCTTCTGTAGCCGCTCGACGA
AATTCTTCATCATCATAATTGATATGTGTTCTTGCATTATCCTGCTGAATAAAAATTGGTTGACTTGAGTCATCTCTTGG
TCATTTTTCCTTAATGGAAGTAATAACATTTTCAATTAAATATGACCTTATAATATCTCTATTTACCGAAGTTATTCGCT
TCGTCTCTAGCATGCCTGCAGCTCTATTGACGCCCTCTCTCTTAGTTGGCTCTATTGTGACAAAAGGAAATATATCAATT
TTTCCGGAGAATAATTCATTTCCTTCTGGATCGAACCTCAGTCGAGCTATGGCAGCTAAAAATATGATATTTTCAATATA
ATTTTTTCTCTTGCAACTACGTAATGTGTCATTTTCATCTTGAAGCAAATAGTAAGACTCAAATTTTTTAGTCATATAGA
ACCACTTCTCATCAATATGAACAATGTTGTGCATATCTATGAAAAGTGGATCATGTGGTATGCTAGCATGATCAATCATC
AATAGGAAAAATCACAATCGAGATACTTTATTTTCTTCAGTTAAATGAGGTTTGATTGCATTCGAATATCTTCGTATATC
TCATGACTTTAAACAGTTATGCAAATTGGACTTCTTCATATTCAATGCACAAACTATAGCAAATAGTCATTTGTCTTTGA
AAAGGAACCTTACAAAAATGAATATGATCCAACTCAATTCTCTTACGACCATAATTTTTAGTTATTCTATGTGCTACATC
GGAATCTAACCCACATTCTTATTGTTTCCAAATGCGTTGTCTTGTTCTCCATGAAACTGAAAAATGTGAAGCCATTGTTT
CTAGTGCTCCTTTTTTCAGTTTTCCATCATCACTTTTTAGTAGCATTTGATATACCGCTCGACATCCAAAATCATTCAAA
TTTTTTGATTGCCTTGATGCTTGATATATTGTTTCATTTTCATTCCCATCATCAATGTCTTCATCTCTCTCCATTTTTTA
AAAAGAAAACAGAGACATGATAAGCATACAATAGTGAAAATTTAAAGTAAAAACTTAATGTAATAATTTAATAAACTCAT
TGGCAGTACTAATATCTGATCTTTCATGCGGTGCGTGTATTCCTTCTTCCAATGCCATTGTATCATTTTCGATATTTGGC
TCAATGTTTAAATCCAATAAAAAATAATTCGTTGGAAATGTTTCAACAATTACATCTGTTGAAATATCATTTAGATCATG
AACAAAATCTATAGCAATATTGAGATCAGGCAATTGTTGTCTAACACCATTATCATTATCAGGTTCAACAGACATATTTA
GAACTATTTAAAATAATGAAATTTTATAACTCTGTCTGATATCCATATTTTCAAATATCATGTATTCTTTTATAATGTTA
ATTTTGGTGGAAAATTTTAAGTTATCATATACTGAATTTGAAAACTGAAAAAAATCATTCACGAAGAAAGCGGTAAAAAA
ATTTCATGAGTAGTGTAGAAAGTTTTAGTTCAATTGAAAAGTTATCTCGTTAAACTTTTGGTATTCTTTATACACATCAA
TCAATGATATTTTGTATACATTTAATAGTCCATTAATGAAGATCAATTTCCATAATAATTGACAATGGTTATATTAGTCA
AATTACACCTCTTATTAAATTTTTATTAAGGGTTGTGCCTGACCTTATCCTGACAAATAAAAGTGCACGGAGTAGTATAT
TGATGAGTCGGAGATTTCAACTCATTTATGGCTTGACATTCAATGTTTTAGTGTCCTCAATGCATATGCCTATTTTATGG
TCTAAACTGATGTTAAAATGCTAATTTGCAGCAATTAGGAAAAATAGCAAGGCAAGGACATTACCGAGCAAAAAGGAGCG
AAAAAGCTGAAAAAGTTGACGAAAAGCAAGGCTGGGACTCGCCAAAGCCACTCAAAGAGTTGTTGAGTGGCTGTTCAGCT
CGCCAAAAGTTACAGCAGGCCAACCCATGGACAAGACCAATTCGGCGAGAGAACTGATGGTCTGGCGACGCGCCAAATGG
ATCGGCGATGCTCACTTGGATCGCCTAAAGTTACATCAACGAAGTAATGGAAAGCCAAGTCAAGAAGGAGATGGAAATGA
GCACTCGGCGCATTGCCGACCTGTTCGGCGAAGACCGACTTATTTCATTGAGTGACTCCGAAGCTTAAATTTTGGAAATG
TATAAATGTAATTTTTAAAAGAAGTAAAAGAAGTTCTGAAGTTTTTGAGAGATCCCCCAATGTCCAGTTCTAGGTTTTTG
ATCCCTAACATTGTTCTTTAACTTTTTGAGTAGAGATTTAGGATTTATTTGATTTCAAATTCAATTTGAGAATTTTGAAG
ACTTGTGGATTGTTGCCCAAGCTGATAGAAAACATTGTTGGTCACGATTTCTCGCTCTTTATTATGTGTGGCTAAAACCT
CCATCTTGGGGGTGTGATTATGTGATTGAATGTTTCAATTAGCTTATGGGTGTTAGTATTTACTGATTATACTACTGATT
TGAAGTGGGTTCAATTGATAGTTGAGTTTTAATTAATGAATTGTAGTTGTAAATACAATTCTAGTTTAGCATTCTAAGCT
TGCTTGAGAAAGAGGTTTTAGAGTTAAGACTATTAATTGGTAATTGTAGTGATTGGGTTATTGTAGATTTAGCTTGAGAA
AGTAGGTCTAAATTCAATCCTACTTATCTAGATTGAAAAAAGTAGATTAATTGAGGTGTTGGGCTGTTTACATGTGTTAT
GCTTGTTGTGGTTCTAGAGAACTCGCTTGATTCGTGATAGTTGATTGAGAAATGACTATTACTCCTAAAGCCTAGCCTAC
CCAATAAGATTCAACAACTTTCAGTAAATAATCACCCATTTTGCAAAATTTACATTCAATTAATCACACTCCCAAGGATC
CCTCTCTACTTGTTTATTCTCGATTGTTCGTAGTTGTTAATTGTTCACTCGAATTCCCCCATTTGACATTAATTGTCAAC
CCTTTGGCATTTAATTTATTGTTTCGAAAATGTCTACCTCTACAAACGATTAGAACACTGTTTTACTTTATAATTGAATT
ATTTACCGTATCACTCCCTGTGGAATCGACCCCAACTCTTTGTTGGGTTTATACTTATTAGCGACCGCCTACACTTAGAA
TCAGATGAAGTATAGTTGAGCATTATTAAAAATGGCACCGCTACTGGGGAGTGATGTTTAGAATTCTTTTGGTGAAGTTT
AGTTATGAACTGATTTTGTTGTAGTTGAATCAACTTATTTTTGTTCGTCGTTGGCTCTTCTTAAACATGTGAAGAAATGA
GTGTTAACGGGAGCAATGTGTAACACCTCAAAAATTTCTAAGTTAAGACTCGAACCATTCTTCATTTACTTGTAGGGTCA
TATCGGGTGATTCTTAAACTGCCCATATGTGTAAAGGCGAATTCTTTAAGGTAGGAATGATTTTGAATATCAATTAAGGT
CACTAGAATCCCCTAGCACAAAGTAGAGTTGAAAGTTTCCTTATCGATTAAATTTTGATGTAAGATTCTACTTGGGTCAA
CTTCAAACGACCATATCTCCTAGAATATAAAGAGTTACGATGCCCATAACCTATAAAATTAAAGGTATTTGAATCCTCTT
TCCAACTCCTCAAATTTCACGTCAATCCAATTTCTGAGTAAAACGTTCTGACCATTTTAGTAACTGATACAATGCAGGGA
CGAATTAGTCGACGGGAGAACATTAAAATGGGGTCTTCTTGTCTTTTTACCTCTAAGAAAATCCTAAACGAATTTCTTGA
CTAATATAAGGCTCAACACAATAAAATTTTCATCTTTTAATCCACCATTCTCTTCTCTCTCAAACCCTAGGGCAAAACCC
TAAGGAAAGAAAATCAAAGTAGAAGACTCCATTCAAGATTCTTTCAATCTTTTTCAAGATTCTTTCAATCTTTTCAAGAT
TCTTCTCCAAGGTAAGTCTTTCTCCAAGAATTCCATTCATTCCAACTCAAATCCTCCATACAATTATGAATCACTAATGA
AAATCATAATTCTTGGTCATAGAGACTTCAAGAAAGTAATTCAAGAATCTCCAGAAATGTTTTCTTGATTGTTCTCTTTC
AAGCTAGGATTTCAAAGTTTCTAACCAAGTTCTTATTCAAGATTCTTTAAGAACCTTGTTCTTCCAAGTCTGTAAGGATA
TCATAGTGTTGGACTAGTTCGTCCTCACGCCCTACATCAACTTTCAGATCAGTAAAAGAGTAGTCTAGAATTCTTTCCCT
AGATTTGAGTATTCTTGAGATAAGTTGATTTTGAGTTCTCGATCTTTTTTTGAAATTCTATTCCTAATTGATGAATTGCT
ATATGTTATGCATTGAGATCCTTGAGTTTATTTGTGCATGTCTATAATTCAGCATGAACCTTATTTTGAGTTATAAATCT
TGAGAAGTTTTTCAAAGCCAACACTTGAGTTTTAAACTGAGTTTTGAGAAAAAGTTTAAAGGTTCTATTTCATATAGACT
TCAGAGTTTCTAATAGTGTGTGTGTATGTACCTATGTTGATCATTGGACTTAAAAGATAAGTTCATAAGTGCATGTTTTC
AAGAAGGTAAACACGTCTCATGTTTTGAAAAGTATTTCAAGTAATATAAGAATTTTATTCTTTGTAATAGGTGAATTGAA
CACAATGTTATATTAATTATTTTTGGAGTAGTATCGAGCACCGAGTTGGGTTAGAGTCTTTTATGATTCAAAAATCCCAT
AGAACTACGTAGCCAACATAGGATAGCATACAATTGATTCTTCATGCGACTCCTTACTGCCTTTGAGAAGGCTAATTAGA
TGGATCCATAGTCACGATATCATCCTATAGCTAAGCAAAATATAGGATGGCCCTGGCAATGTGAGGCAAAACGTTGTATC
GTTGCTAGGCTTATGGTAATGGTTGTCGGTTAGAGAAACTCCCCATAAGTAATGTATATTATTTTTATGTTTCTTTAATT
GTATATCTTGTGTTTAAGCTTAAATGGTTTTCACTTCATGTTCATATATTGATTCAGTTGAGATGCTTTCAGTCATTCAG
TTCAGTTATTTGTTTACTCAACCATATTACATACTCGTACATTCTATGTACTGATTTCATTCGATCTGTATCCTTTTACG
ATGCAGATATATGTGTTCATGATTATCAACAGGCACTTCGTTGCGATCATTCTACACTCCAGTTAGCTTTGGTGTTCCCC
CTTGTGTTCCAAAGGACTTTATAGTTACTTTCTAGTTAGTAGTTTTGAGGTGTCGTGGGTCTTGTCCTGAAATCCTTCCT
TAATAGTAGAGGCTTCATTGATAGACAATTTTGGAGAGTCTTTCAGTTTCAGATATTTCATTTGAAACTTACTTTTTATA
CTTAGTATATCCCGTTCAATTTTAAAATTCAGTAAATTGTTTTAAGCGCTTCTTTCAATTTGATACTTATGTATACTTGA
GTTAGTTTTCCGCTTAAAGTCAGCTAGGATGAGGGTTCGCTTGAGGGCCAACAATGTTTTTCTAGTGCCGGCTACATCCA
GGGTGTAGGCTCGGGTTGTGACAAACTTGGTACCAGAGCACAAAGTTCAAGTATCCTAGGGTGTCTATGAAGCCGTGTTA
GTATGATCTTATTTATGGTTATGAGGGACTACAGACATTTAAGAAAAGTTTTCATTCTTTCATACTCTAAATCGTGCAAT
AGAGTTGTGTCATAAAGAGCTTATTCAAACTTGTGCGTTTATCAAATTCATTTGACTACCCCTCATACTCAAGGTGGTTG
AAAAGCAAATCCAGTTCCATATCGATGAGTTGCTCATAGAAAAAGTCTTGAGGAAGTCATGAGAATGTATAAGGTCTCGA
GAAAAGCCCGTGAGTGAGTTTAAGTGTTGAGTTTCAAAAGAATGCTTCCTTATTCATATGAATGGTGCGTTCGTGCTAAA
AGCGAGATGTACTCCCAGACTCCGTTCTTTAAACCTTGTTTCAGTTGAGACCCTTATGAGGAAATGTGTCTTAGAACTTG
GGTTTTATTTTCACCCTAAAAGAGAGTATGAATTACGAGATTATAAGCAGTAGTAGTAAGAGTGCCCAAAGTTAGAAGAA
TCCATGCAGAGGTTCAGTAATCTAAGAAAGAGAGCTACTGATGAGGCAACTGATATTGATAATAGTCATTCCCCTACTGA
GTTATTAATGAGTAGTTTTCCCTTATGGGTAGACTAAGAGGTGATGAGTTTGTGTAAATTTCATCATAGGAGGTAGAGTA
AGAGTTACTAGTTAGGATGAGTTAGAGTGTACCTTACTCGGAGAGAAGTTTAAGTTGATGTATCATTGTGTTAGTAACAA
CCAAGTGTAGGTGTTGAATGGAAGAGCATGAATATTCATAAGGTGATAGATCTAGGCTAGGCTTATGATTGTTTGAGGGA
GAGCCCATAATATTCAGAGGTCTACAGAATTAATTAGGAAATAATGTATAGCGAATGGGTAACTAGTACTTAAGTTGTGA
AAATAAGTGTGGCGGTAAATTGTAAGTATGAAGACTAAGAGGTAAAGATTGATTACTTTTCATAAGGTCTTAGTAGGTGT
GGGTTTCTTAATTTTTATCTAGTAGTTGTAAGTTAGTATAGTAAGCGAGCAATCATGTTGATATCTGGGATTAGGAATAA
ACATTAAGATTGAATTTGAGATGAGTGTTGTGATCAAAATAATGGAAACATGAGGGCGATGATGTTAGTCTTGAGATCTG
ATCTGGTAGACTTGACATAGAGTAGTTGAGGAATTGAGATGTTAGTTACAATGAAGGTGAGTGGTACGAGCATGGGATTC
TAACTTTGAGGTAAGACTAGTGAAGTGTGGCTAAGTAATTAGAGTAACAAGAGTATTAAGAGGTGCACCCGAGGTTGTAT
GTAGCCAGATGAGATTCTAATTAAGTTTATTTTTTTCATATATGCCTAGATAGATATTTGAGTTGTTAATATAGAATAGG
CTGGTGTAAGCATTATTTTTCCTTAAGAGTTAAATGAAGCGGCCTAATAAGCCAATGAGAAGAGGTTAATAGAAGCATCT
TAGAAAGAGGTCTCAGAAGGAGTCTTAGTACATGCTTATGGAGAGTTCAGTAACCATGAAATAAGTCTTTCTCGAGTATT
AGAGTAAAGCGAATGTTGACCAGCTTAGAAATAATGGAATAGATCCATAGCTTTAAAGTGACAGCCTCAGACATAAGGGG
GAGACGATGAGATGAGAAACCAATTCAAGTGTTGAAGATGAGATAGTGATGTTTTTTGAATGAGTTTTAGAGGTTCATCA
ATCCATTCATACTTTAGCGTATTCCTCAAAGTTTAATTATTACAACATCTTGTTGACGTTTCTAATATCAGAATTGTGTC
TATGATCTATGCTCATACACTTCAGATAGTTTCACATCTATGCTTAGTTTCTAGAACGAGGGGCAAAGACTTTAGCCCAT
TAACCTCGAGCTTAATCCATAAAGTTGTGGATATCAGTCTCATGCTATGAACCTATTCAGATAAGCATTGATATCTCACA
ATATGTTTAGTCTCACAAATTCATGATATACTCTTAATGGCTAGCAACATAATGCTATGCCATGCATATTCTTATATCAG
ATATCTTGAAAGAATCGTGCTTATGATCTTTCACCTTGAAGTCCTCTCAGTAATCCTTTTTAGTTTTGGAGAGTGGTGTT
GTTGATAGTAGTTGTGTGATGATGGACAAGAGAATTGCCATTTCTTATTGTGATAATGATGGTGTGTTTATTCCATCTAA
GGTTATGAATGTGGAGGAAGAAGAAGATAAGGTTTTACAATGATTACTAAGTCAGCTTCCTGGTAGTAATGCATGAAAGT
TCAGTTAGTAGAGATGATGAGATGATGAAAAGTTCTTAAAAAGTGGGTTAGTCGGAGTCTATAGAGTGGTTAAGGTTCTA
AGCCTGAATGTGGTGTTGTTAACATTTGGACAATACGTGATACATTAGGTGTTTCGTGATATGAGCTCAAGATTAGTCGA
ATGTAGCGGTAAGAAGTAGTGTTCTCGGGATGAGATTTCCTACAGAGGTAAAGAACCCAAATGTTGTGATTTAGATCAGA
ATAATCACCCTATGTTAAGTACTTTGTGGTTCCGAGTTAGGCTTGAATACCGAAAGAGTAACCCCTTTCCATTCTCAGAC
CAACCGTCATTCGAGGACAAATGATCCCAAGGGGGAGATATTGTAACACCCCAAAAATTTCTAAGTTAAGACTCAAACCA
TTCTTCATTTACTTGTAGGGTCATATCAGGTGATTCTTAAATTGCCCATATGTGTAAAGGAAAATTCTTTAGTGTGAGAT
GATTTTGGATTTCAATTAAGGTCACTAGAATCCCCTAGAACAAAGTAGAGTTGAAAGTTTCCTTATCGATTAAGTTTTGA
TGTAAGATTCTACTTGGGTCAACTTGAAATGACCATATCTCCTAGAATATAAAGAATTATGTGGCCCATTACCTATCAAA
TTAAAGGTATTTGAATCTTCTTTCCAACACCACCAATTTTGTGTCAATTCAATTTCTAAGTAAAAACTTATGACCATTTT
AGTAATCTATACATTGGAGTGACGAATAAGCCGACAAAAAAACATTAAAAATGGGTCTTTTTGTCTTTTTACCTCTAAGA
AAATCCTGAACAAATTTCTTGACTAATATAAGGCTCAAAACAATCAGATTTTCATATTTTAATCCATCATTCTCTTCTCT
CTCAAACCCCAGGGTAAAGCCCTAAGGAAAAAAAATCAAAGTAGAAAACTCCATTCAAGATTCTTTCAATCTTTTTCAAG
ATTCTTCTTCAAGGTAAGTCTTTCTCCAAGAATTCCATTCTTTACAACTCAAATCCTCCATACAATTATGAATTACTAAA
GAAAATCATAATTCTTGGTCATAGAGAATTCAAGAAAGTAATTCAAGAATCTCAAGAAATGTTTTCTTGATTGTTCTCCT
TCAAGCTAGGGTTTCAAGGTTTCTAACCAAGTTATTTTTCAAGAAAGGTTCTTCAAGTTATGTAAGGCTATCATAATGTT
GGACTAGTTCGTCCTCACGCCCGAATGTACTTTCAGATTAGTAAAAGAGTAATCTAGGATTCTTTCCTGTCACGTCCCAA
GCCTATGACCTAGACGTGACCAGCGAATGGGGAACCCGAAAGAACCCCAAACAAGCCTCATAGCATATCATTACACATCC
TTGGTCGCGGAAGCAATTAAAATGACCATAAGTGATAAGCATAATCAAGGGGAAATCGGGACTAAGGGAGCAAGAGAAAA
AGAGAATGATACAAAAATACCATAGATGAGTCAAGCTCAAGCACAATACACAACTTGTCCAACACCACCTCTAAACATGG
GTACTTAGCGGGGGCCAATACAAACTACCGGGCTCACCCTCATAGTCAATACATAACCAAAAAGGAAAAGTCTTATACAT
AGCAAGAGATCATAAGCAACGTCCCCGGAATGGAGGACTCACCAATAACCTCGATAGAAAATCGTATTAGCCACGCGGAG
GAGGATGGTCAAGCGGTGCTCCGGTCCCTACATGGTGACATCATGTAGGCATAGAGTATGCATTAGTACGTTTGAATGTA
CTAAGTATATGGGATGCAATGCAATGCAACAATAGATGGACATCATAGGCAAAATGCATAATCATACCCGATAGATAGCA
TATTGATGAGATGATATGTATAATGATGCTTACATAAAAATCATATTTAGTGGGGCGTAGTACATGTGTGGCGAGTGACC
ATCAATATAGTATTTCCAAGGCCTACCACCCCCTTGGAGAGGCGAAAAAGGTACAAACCGCTCAATGTGGTTACTCGGGC
CTACCATCCCCCGAGCTAGGGACCAAGGTACAAACCCCTCGATATGGTTATACGGGCCTACTACCCCCCGTACTAGGCAA
CCAAGGTACCAACCCCTCGATACGGTTACTCGGGCCTACAACTCCCCGAGCTAGGCTTGATCGACTCACAACACTTATAT
AGAGAAAATCATATACATGTGTCCATTTCATCGTCATTTCAGTAATTATATAACCATCCGACTCATAGGACGTACATTGG
ACCTTCCATTTCCCAAGAATTCTATAAATGGGCATTTTATCAAACACATGGTGGGCTATTGTTCATGTAAATAAAATCAT
GTATTTCAAGAGTACTAAGTCCAACCAATTCCAAAATCCATATAAATCAGGCCACCAACAACATACATATACATATATAT
ATATATATCAACCTTCATAATTTGATCATGGAAGCATGAAAACCATAAACATCACATAATAATTTCATTTCATGATAATA
TGCAAAATAGACCATAATAGGGTGTGTAGTAGTAATTCCATACTTCAAGAGTTCATAAATAACCATAAGGACCCATAAAC
TTGAAGTAGTAATAGAGGATAAATGGTTGGACTTGTGGAAAGGAAGGTTTCCACAATCAAACCCACATACCTCAATTTTG
GAGAATCCTTGATGAAGATTGGAATGGAGAATTGAAGCTTGAGATTGAGTCTTGAATCCGGAATTAGAGCTTGAGATCTT
TGAATTTGGTTGAGGATCTTGGTGGAATTTTGGAGACGGCTTAGAGAGTGTTTTTGAGTGTTTTGAAGTTAGAAAAAAAA
TATAACTAAGTATGGGACATATCCCCTTTTTATAAAAAAAATGCCCCAACACTTAGCCAAAAAATGAGGCTTTAAAAAAA
AAATAGCTTACTGGAAATTACAAATCTGCACAGACAGGTTTTACGAAAATGGTCATAACTCCCTCATCCTAACTCGGAAT
GAGGTAAAAACAAGTGCGTTGGAAAGCTAACTTAAGGGGCTTTAATTTAATAGGTTGTGGCCCTTTCAGTTCCTTGTGTG
CTAAGAGATATGCCCCTTTAAAGTTGACCCTCCAAATCGCATTTTTTGCGATTTTGAATTTTGATACGGTTGCTGTAAAA
TTCGGGTTAGACCCATTTCCCACTCAATTTGACCCCCTGAATAAGAATATGAAGTCGAATTTCCAAAATCATGCACGGAT
TTTGAGATATATGGAAATTACAATTATAGGTGTTTCCGAAGCACATTTTCGGGCATTTTTGGGGGTCGTTTCATTTCCCT
AGATTTGAGTATTCTTGAGATAAGTTGATTTTAAGTTCTCGATCTTTTTTTGAAATTCAATTCCTAATTATTGAATTGCT
ATATGTGATGAGTCCACAATTTGGATTCATTTAGGGCTTTATTTTAATAGATTTAGTGTTCTCAAATGCATATTTTGCGC
CAATAACTGATGTAAATCCTTGATTTTCAGGTATTTGAATTGAGGAACAAAGCATGGACAGTAATGAGCAAAAAGGAACA
AGGCAACTGAAAGAACGAAGAAAACAAGGCCTGAGGATCGCCTAAACCATTGGGCGAGTCGTCGAATGACCATGGTCTCG
CCTAATGTTCCAGTGTGCCAAGCCTTGAAGGAGAAAGTCAAGTTGGTGATAGAAAGGAGCAGTCGACGAGTAGTTGAACG
GTTCCGTGATGCAGTGCTATATCGTCCAAAGTAATAGAACTTGAAGTTGCTGAAGCCAAAGCAAAAAGGCGATGGAATTG
TCCAAAGGGCGGATCGCCAAGTGGATCAGGGATCCCGACTAATTGCGCCTAATGGTCCTTCACAACACATTTTTGGCGAC
TATAAATACATGTTTGAATTGAGGTTTTTAGAGGATTTTTTTATTATAATTTTTATCTAGTTTTCATTATTGTTCAGTTT
TGAAGTTAGAGAGTTTAGAACTGAGTTTGGAGACAATATTTTCTTTAGCTTTGAAGATTTCCATTTCTGAGAAATTGGAA
GTGGGTGTTGAAGATTTTTTATCTTAGACCTTTGTAAAGACGAAATTAATCATACCCAGTTGATGGAAACACAATTTGGT
AACGATTTCTATTTTTATGATGTCTAGCTAAAACCCCAATTCTTAGGGTGTGATTATGAGTTGATTTAGCTGCTGGGTAT
TGTTAATTGATAATGTAAATGCTGTTTAAAAGTGATTTCATTCAGTAATTGTGGCTTAATCTAAAGGGTTGTAGTTGCAA
ATCCAACTCTACCTTCGTGTTTTTGGCTTGCTCGAGAGAAAGGTTTTAAAATTAAGATTACTGATTTGATGGTCTGTGGG
TATTGGGTTTTCATGGGTTCAGCTTGAGAGAGTGAATCCTAAACCTTTTTCCACACATTCTGCTCGAGAGAGTGAATGGA
TTAAAGCGTAGGCTATTCTTAATTCCTGCTTATTGGTGTTCGAGAGAAACTAATTTGATTCGGGGTAAATTGTTTGAGAG
AAAGTTTATCCCACTAAAGTCTAGCTTATTCACTGATTTACAGTTATGCACTATTAATTGCAATCACCCATTTGTCTACC
TTAGCCCATAATCCAATCACATCCCAAGAACCCGTCTCCATATTTATTATTTTCGTGTTATTTGCTGTTGTAGCTGATAG
TTGAACCCAAATCCCCTGTTATTTGAAACTTGTTTCACCTCAAACTTGAACCATGCTTTTATTCGTAAATGTTTTTACAT
ATGATTGACTTGAACACATTCATGATTTTCTATTGACTCTCAAATACGTACCACTCCTTGTAGGATTCGACCCCAACTCA
CTTAGTTGGGTTATGTTACTGACTATCGATTGTTGGCACTTATTATTGGATGAAGTGTCCTGATACGTGAAATCAAAATG
GCACCGTTGCCGGGGTGTGTTGTTACTTGAGAATTTTTAGTTAAGTTGGATTTTGTTCTTGTTTGTCATAGTTGTACTTA
CTTAATTTTAGTTTAGTTTTGTTTGTTTGTGTGTTGAAACATAAAGTATGAGTGTGAACGGCAGCAATGGCAGCCAAGTA
GGCCATCAAGATGACATTGGTAACCTTAATGATGTCAACGAGCCTAATGCTAATAACCCCCATCTTATGGGTGATTTTAG
TGCCATTCGCTTGCCCCCAACCGAAGGGAATGCGGTGTTCCATATCACAAGTACTATGTTGCAGCTCTTGCGATTGAAGG
GGCTGTTCGGTGGTTTGGCTCATGAGGATCCCCATGAGCATATTAGAAATTTTGTGGATTTATGCGGACCGTTTTCCTTC
AAGAACATATCTCAAGAGTCGGTCCAGTTGAGGTTGTTTCCTTTCTCTTTGATAGGCGAAGCGTGTAAGTGGCTGGCTGA
ATTGCCACGTGAATCAATCACTTCGTGGGAGGAGTTGGTCACCATATTTCAAGTGCAATTTTTCCCTCCTTTGAAGATGA
TGACTCTTCGGGATAACATTCAGAGCTTCAAGAGTCTAAAAGGCGAGCCAATTCACGAAACTTGGCTGTGATTCAAGAAG
TTGGTGCTTTAGTGCCCAAGTCATGGCTTGCCTGATAACGTATTGTTGCCGTATTTTTACCGAAGCCTTGACTAGGTAAA
CAAGGGTGTTGTTGACCAACTTTCTCCGGGAGGTTTGATGCAGCAATCTTATGTGATAGCGGCTCAACTCTTGGATGACA
TGACTACCATAAATCGGGTGTGGTACACCCGTGAAGATTAGGTCTCCCTCTCACGTTTAAATTGACCAAGAAATAGATGG
AGAAAGACCAAGAAAGGGACCATAACATGGACAAGATCATGACACAACTTGACATTTTGTCTAAACATGTCATGGGAGCT
GGTGCTCGAAGTATCAATGTCGTTGGTGTCGGATGTGCTAATCTGGAGGAGTCCAAATTTGAGGCCTTGTATAATGAAGA
GGTGACTTTCCTAGCCAACCAAGGTGGTGGTTATCGTTCAAACTACCCGAAGCAGGGTGGTAACCAAGGTTAGAATAGGG
ATGAAGGTTGGAAGGATCGCGATCGAGAATGGAGGGACCGTAATCCAAATTGGAAGGATGGGGAGAAGGATAGGTATGTG
CCTCCTCATGAGTGCCAAAAGCCAAAGGTTTCGGAAGGTGGCCGGTCTGAGGATATGCTTTCTCGTATCCTTAACAAAGT
TGAGGGGGCGGACAAGATTTTAAAGGAAATAAAAGAAGATGTGTCGACTCTTAGCCAGATCGTTACCTCCCATTCAATAT
CGATCAAGCAGTTGGAGACCCAAATGTGTCATATCTCATCTCATCTGAACCTGAGACAACAAGGGGGTTTGCCTAGTGAT
ATTATGGCTAACCCTAAGAATGAGGTTTAAGTGTTGCCTGGCGTCGTGCCGCGACGTTAACTAAGCCGCTGCTTGGGAGG
CAACCCAAGTTTTGTTTTCTTTCTTTTTTATTTTTAAATAATGGTGTGTTGAATGTGCAGGTCAAAGTGTGGAAAGTGGT
TGAAAAATGTAGGTTGGCGAGCTAAAGGCCCAATCGGCGAGTCACCGAAGAGGTCGGCGAGCCTGACCTAGACTGCTGTT
AGATTCAAGATAATTTTAAATTGGAGTTTGTAAAACTCGGCGAGCCTAGGAGCAACTTGGCGAATCACCGACCAGATCGG
CGATCACGATCTAGTCCTCCATTTGGTCCCCCACATTAACTGGAGGTCCTGTAAAACTTGGCGAGGTAAGTGACCACTCG
GTGTGTCATCGAGTGGGTCGGCGAGCACGACTAATGTCGCCGAATGGGCGAGAACTGGACAGTTTTTAAAAGGCTAAAGG
TTTAAACTTCCAACTCTTTCACTTTCCCTCACTTTTTAGTCTTCCCAAACTCACACCCGTACATTAGTTTTTATATTCTT
ACATTTTTAGAGTGTTTGAGTCATTGATCATGTGTTCGAAATGGATTACATTGCCGCCTAGCATTTCAATATCATTTTAA
TCGGCATATAAGGTTGGTTTTCTGACCCCGAGCTTACTTTTAGCATTTTGAACTCATTTGCAATGATCTTATCTTAGTGA
CGTGTGCTGGGCCTCTCTGATCTTAATTATGTATGTGTGTGCCTGTTTTAATTTGATAATTTTGCATGTAATGCCTTTAT
TGTTGAATTCTCGTAATTTTGTCCCTTAAAATTGGTTAGAAATTGTGGGGTTGTGCTTGTATGTTGTTGGGTCTAGTAGG
GTGAAATCTAAGTAGCTTGTATTTGTGCAAAATGATGTAATTTTCCCAATGATAGAGCGGGTGACATCATTCTTAAGGGT
AAAAAGTCATCAAATGGCCAAATTTGGCAAAACCAGGAGAAGTCTGAGTATCCCGGGGTAATGGGTGTATTGGGTCTTGC
TTTAATTTGATGAATGCATGCTTTTATTTTGTTTTCGGGGGTTGCAGGGTTGAGTTCGAGCAGTTGTGTTGAAAGTAGGC
ACGTTGGGTCGTTAGGCGAGCTGGGTCGAGCTAGCCGAACCATTCGGCGGTTCACCAAAGTTCCCCATCTCACGTTTAAT
TTAATGCTATATTTGAAGTTAGATTTTGTAACTTTCGGCGAGAAGTTTGAGGTCGGCGAAGGCACTCTGCAACTCGCATG
AAAGTCTTCTTGATTGCCCTTTGTCTGCACCCCTGAATCCTTTTTACACTGTAACATTCGACGGGCTAATCCTTGCACGC
CGAATGCTGTCGGTGATTCATCGAAAGGCCTTCCCATCGCCGACATGCCAAATTTTTTTGAGAATTTTTAGCCAATCCTT
TCGGCGATACCGATCTAGCTCGCCAAAGTGATTCAGTGACTCGTTGAACGGTTCGGCGAGTCTGTCTGCAACTGCTTTTC
TGTGCATTTGATTGAATGATTTTTAACTTCTTTCGATGTTTTGCAGACATGGCTAGACCAAAGGTTGCTGGTAGAAACAT
GCCTCCTCGGATGCAGCTGCATCCAAAGCCAAAGTCACTAAACTTCCCACAACTGGTGGGAAAGGCAAGGGTGAAGAAAA
GCCACATGCGTCACCGGAGGCCAGCTTCGATAGTGACGGGATCTACGCCACCCACCTCACCATTTATGAGAGTGGGGGTA
AGCATCGAGAGCCTCAGATTGTAACTTCCGAGGATGATGAGTTAGTAGTTACACAGAGAGTCAGGACTCCTCAGGCCACC
ACCACTCCTCCTCCAGTTCCAGCACAGGAAGTGGTGCTAGCACCACCAATACATGGTCCTCCCCCAAGTCTATGAACATA
TGTGGGGCTGAGGACATTCATTGAGGAGAAGTGTCTGTCCACGGATGGGGTGATTGATAGGTACCTCGAGATTATGAGCT
GTCTAAAGTCTCATAAGTTCCAGATCTTCACAAAGCCCCGTGGCCCGTATATTCCAAGCTAGGTTAGGGAGTTCTACAAC
GCGTATAGTGCCTTGATACCATAAAGGAAGAAGCAGGCATCAACATTTCAACCGGTTGACTATGTAGTTGTCCGGGGGAA
GAGGGTGCAGTGTGACTTTTCTGCTATTAATGCTGTCCTAGAGTGCACTATGATACTTGAAGATGACTATCTGCATATGA
TTAGGACAAAGACGCTGGACAACATGAAGAAGTGGTTAGCTCCATTGGTATCTGATGGCACTTCGAAGTGCTTGGAGGCA
GGGCCTCCAATAGAAAAGAAAGACCTGAATGTAGTCGCGATGTTCTAGTTTGGCTTCATCAGCAATACTATCATGCCATC
GTAGAACGAGTCAATTCTCCGCCTTGCCAAGGTAGCCCGTCTAGGCTGTATCATTGATGGAATGAGGATCAATCTGGGGA
TTATTATGGCACATGAGATGGTCATGAGGCCAAGCAGCGTCAAACCTCACTTCCCTTCCCGGTGTTGATCACCGAGCTAT
GCAGACGGGCTCGGGTTCCTATAGATGCAAAGAAGGACGTGGAAGTGATTCCTACATCCTCTACTAACATCTAGAGGATC
GAGGCAGAATATTTAAAGGATCAGGTGGAGAAGAAAAAGGCAGCCCCGGTGGACTCTTCCCCGATTGTGGACACAGACTC
ACTACCTACAGAGGCATTTTTTCCTACTCTGGCCCTTGGGCCTTCAGGTACCTCTATTGCTATCCCTTCTGACACCCCTA
GTTCCTCTGCTTCAACGTTACCTCCTAGACCTGTTATTGCTGCTGTCTCCCGAACCTCGCTCACTCAGGCTTCATTACTC
CGGATGGGGCAGCTTGCCCACTCTGCCGATCGTCGTGCTGCCAGACTCGAGGCCTCCATTCTAGGCATGATTCAGACTGC
CTTGGCTGATGTTGTGACACCATTGAGTGCTACCATTGATAGCCTTGCGGTTAGGACAACGATGTGTGAGCGTGGCCAAG
GGGCCACCGAGAAGGTGACGACTTTAAAGGCCGTTCTTGCTGTGTTGAGGAGTGATGTAGATCAGCTAAAATCCACCAAC
ATGTCCATGATTTTCGAGACGGTGGAGATCCCAGATGTACTAGATATGCCTTCGGCTACCACCGGAGATGAGGTTAGAGC
TGAGGAGACAACTGCTCCCGAGTCTGAGACGGAGACAGAGACGGATGAGGAGATGCTTTAGGTTGCTGAGGAAGTTTCGT
ATGAGGGCCTTACTGAGACTGAGGAGGCCATGGTAGATGCAGCTGTTCAGGCTTCTTTGGAGGATACACCCTTGGCTGAC
CCTAGTTCAATTGCTGTTCCTTCAGAGTCGACTTCGGGTACTGATGCCCAGATTCTGAGGACTACACCAAGCACTGATGC
CCAGGCAGATGGAGTGACTGAGTAGACAAGATCCCTTCTTTACCTCCCTCTCTGTCTTACTTTATTTTGATTTTTGGATA
TTATTTTGATTGCATTTGAGGAGAAATGGTTTTTATTTGTGGTGGGGTAAGGCCCACCTTTTGTGACCTTTTGTGATTAT
GTTTTGTGTATATATTTGGGTTTTGAGCTAAAATTGTGTTTTATACTGCTTTTGTGGATGATTGAGCTTGTGGCTCTGTG
TTTTTAACGATAAATGATATTTGGACCCTTCCAAAAAAAATTGTGCCACCTCTTGTTTGTGTTTCAATATGGTTGTTCTC
TTACAAATTTGAGTATCGGTCTTGATCAATACTGATGATTTGAATAATGCTCATAATCGAACAAAAATAAATGTGCGGCT
ATGATGAGGCCAAATGAAGTTGCATAGATAATATGTGAACTTTTTGCATCTCGTTGTGACTAGCCAAGTATCAAATTGAG
TCTCTTGTGATGAACATTGCAAACTAGCGAAAGTGTGGAGTCTTGTTTGACATTGGTGTCAATGCCTTGTATGATGAGCT
TACTGTGAACCATGTGTGATGACACCTAGAATTTGCCCCGTTGATCCGGTTGACTTAGTGATGCAATCTCTTGATATGAT
CTTAGGAAACTTTGAAAAGTTTGAAACAATTTGACATTATACCTCTTTTTGTGGCCTACCTTATGAATGTGTGAACCCCG
CTTGAACACCCTTTGAGCCTTAACCTTTTCTTGGAAGAAACTTGATGAAATGGTGACCTTTCTTGATCCATTACCCATAA
TCCTCATGATTTGTGGTTTGTATGAATAGCCTACTTAGGCCAAAAGCCTAAGTTAGGGGTGTGGTGAAAAGAGAAGGTAA
ATCAAGAAGTGCAAGAAAGTTCCATTTGACCCATGGTTTGAGAAAAATGGAACCCCTCCATATAAAAAAAGAGAGAGAAA
AACAAGAAAAGAATGAAAAAGAAAAAGAATGAAAATTTTATGGAATAAAGTTGTGAAAATGCAAGAAGAAATGGGATTTT
CCAACAGTCCATGGAAAGTGAATAATGAGATGACTTGTAGCACGAATGAAAATGAAAAGAAAAGGAAAGAAGGTGTTGTT
CACACCACATTTCATGAGGATTATAACCATTGAGCCTAAATGACCATACTCTTCCACTCAGCCCCATTACGAGCCTTGAA
AAGATGGTTTTGATCTTGAGTGAGCTGAAGCAATTGTTGATTGGAAAATAAGGGCAAACCTATAGGTGAAATCATGCATT
GTGTTCATCTTTGTGAGTGTGAGCATTGCATTTGATTCCAGAGCTTTAAATTGTGAACCATTGTGTGTGAATATGGAATC
ATTCTTTGTGTGAGGGCATTCAAGTACCATTGTTGAGCTTGAACTTGCATTTGAAGCAAGTATTGTTAACTTGAGAATCT
TTGATAATGGTGAGTCACAACTTGAATCTTTGAGTGCACAATTGATCCTTGCATGAGTAAGTTGAGTCTTTTTATGTGCA
TTCATGATTAAATCTTGTGTAGCACTGTTTGAGACATCTTTTTTGAACTGCTAAACTTGAGCTTTACTTGAGGACAAGCA
AAATTTTAAGTTGGGGGTGCTGATGAGTCCACGATTTGGACTCATTTAGGGCTTTATTTTAATAGATTTAGTGTCCTCAA
ATGCATATTTTGTGCCAATATCTGATGTAAATTCTTGATTTTCAGGTATTTGGATTGAGGAACAAAGCGTGGACACTAAT
GAGCAAAAAGGAACAAGGCAATTGAAAGAACGAAGAAAAGGAGGCCTGCGAATCACCTAAACCATTGGGTGAGTCGCCGA
ATGGCCATGGTCTCCCTTAATGTTCTAGTGTGCCAAGCCCTGAAGGAGAAAATCAAGTTGGCAGCAGAAAGAAGCAGTCG
GCGATTCACCGAATGGTTCCGTGATGCAGTGCTATATCACCCAAAGTTACAAAACTTGAAGTTACGGAAGGCCAAAGCAA
AAATGCGATGGAACTGACCAAAGGGCGGATCATCGAGTAGATCGGCAATCCCGACTTATTGAGCCGAATGGTCCTTCGCA
ACACATTTTTGGCGACTATAAATACATGTTTGAATTGAGATTTGTAGAGGATTTTTTATCAGATTTTTATCTAGTTTTCA
TTATTGTTCACTTTTGAAGTTAGAGAGTTTAGAATTGAGTTTGGAGACAATATTTTCTTTAGCTTTGAAGATTTTCATTT
CTGAGAAATTGGAAGTGGGTGTTGAAGATTCTTCATCTTAGACCTTTGTAAAGATGAAATTAATCATACCCAGTTGATGG
AAACACAATTTGGTAACGATTTCTATCTTTTTATGATGTCTAGCTAAAACTCCAACTCTTGGGGTGTGATTATGGGTTGA
TTTAGCTACTGGGTATTGTTAATTGATAGTGTAAATACTGTTTAAAAGTGATTTCATTCAGTAATTGTGGCTTAATCTAG
AGGGTTGTTGTTGCAAATGCAACTCTACCTTTGTGTTTTTGGCTTGCCAGAGAAAGAGGTTTTAAAACCAAGATTACTAA
TTTGATGATCTATGGGTATTGGGTTGTCATGGGTTCAGCTCGAGAGAGTGAATCCTAAACCCTTTTCCACACATTCAGCT
CAAGAGAGTGAATAGACTAAAGTGTAAGCTGTTCTTAATTGCTGCTTATTAGTGCTAGAGAGAAACCAATTTGATTCAGG
GTAAATTTTTCGAGTGAAAGTTTATCCCCACTAAAATCTAGCTTATTCACTGATTTACAGCTATTCACTATTAATTGCAA
TCACCCATTTGTCTACCTTAGCCCATAATCCAGTCACATCTCAAGAACCCATCTCCATATTTATTATTTTCGTGTTATTT
GCTGTTGAAGCTGATCGTTGAACCCAAATCCCCTGTTATTTGACACTTGTGTCACCCCAAACTTGAACCATGCTTTTATT
CATAATTTTTTTTACATATGATTGACTTGAACACATTCATGCTTCTCTATTGATTCTCAAATACGTACCACTCCCTGTGG
GATTCGATCGCAACTCACTTAGTTGGGTTATATTATTGACTAACGATCGTTGGCACTTAGTATTGGATGAAGTGTCCTGA
TACGTGAAATCAATATGTTATGCATTGAGATCCTTGAGTTGATTTGTGCATGTCTATAATTCATCATGAACCCTATTTTG
AGTTATAAATCTTGAGAAGTTTTTCAAAGCCAACACTTGAGTTTTGAACTGACTTTTGAGGAAGTAAAGATGAGTTTTGA
GAAAAAATTTTAAGGTCCTATTTCATAAAGACTTAGTAGTTTATAATGTTATTTTATTCATATATATATATATATATATA
TATATATATATATATATNNNNNNNNNNNNNNNNNNNNNNNNNNNNNNNNNNNNNNNNNNNNNNNNNNNNNNNNNNNNNNN
NNNNNNNNNNNNNNNNNNNNNNNNNNNNNNNNNNNNNNNNNNNNNNNNNNNNNNNNNNNNNNNNNNNNNNNNNNNNNNNN
NNNNNNNNNNNNNNNNNNNNNNNNNNNNNATACCAATGTTGATTATTAGACTTGAAAGTTAAGTTCATAAGTGCATGTTT
TCAAGAAGGTAAACATGTCTCATGTTTTGAAAAGTATTTCAAGTAATCTAAGAAGTTTATTCTTTGTAATGGGTGAATTG
AGCACAAAGTTATATTAATTATTTTTGGAGTAGTATCGAGCACCGAGTTGGGTTATAGTCTTTTATGATTCGGAAGTCCC
CTAAAGCTACATAGCTAGCATAGGATAGGATGGAATTGATTCTTTATGCGACTCCTCACTGCCTTTAAGAAGGCTAAATA
GATGGATGCATAGTCACGATATCATCCTATACCCCGACAAAGTATATGATGGCCCTGGCGAGTTGAGGTGAAACGTTGTA
TCATTGCTAGACTCATGGTAATGGTAGTCGATTAGAGAAACTCCCCATAAGTAAAGTATATTATTTTCATGTTTCTTTAA
TTGCATATCTTATTTTAAAGCTTAAATGGTTTTCATTTCATGTTCATGTATTGATTCAGTTGAGTTGCTTTTAGTCATTC
AGTTCAGTTATTTGTTTACTTAGCCATATTACATAGTTGTACATTCCATGTATTGATGTCATTCGACCTGCATCCTTTTA
TGATGCAGATATAGGTGTTCATGATTATCAACATGCACTTCATTGAAATCATTCTACACTCTAGTTAGCTTTGGTTAGCC
TCCTTGTATTCCAGAGGACTTGACAGTTACTTTCTAGTTAGTAGTTTTGAGGTGTCGTGGGTCTTGTCCCGGCATCCTTC
CTTAATAGTAGAGGCTTCATAGATAGACAGTTTTGGAGAGTCTTTCAGTTTCAAATATTTCATTTAAAACTTATGTTTCA
TACTTAGTATATGCAGTTCAGTTTTGAGATTCAGTAAATTGTTTTTAAGCACTTCTTTCAGTTTGATGCTTATATATGCT
TGAGTTAGTCTTCATTTGTAGTCATCCAGGATGAGGGTTGGCTTGTGGGCCAACAATGGTTCTTGAGTGCTGGCCATGTC
TAGGGTGTAGGTTCGGGTCGTGACACAATGCCAGCCAAGTCGGGAACAATGATGACATCGGTAACTTGCACGATGTCAAT
GAAGATTAGTTGGGAGGTGCAGGTGCTATTCGATTGCCTCAGATTGTAGACAATGCGGTGTTTCATGTGACGAGTACTAT
GTTGCAGCTTTGGCAAATAAATGGTCTATTTGGAGGTCTAGCTACTGAGGATCCTCATGACCACATCAGAAACTTTATGG
ATGTGTGTGGTCCATTTTCTTTCAAGAACATCACTCAGGAGTCGGTCCGACTTCGTTTGTTTCCTTTTTCTCTAATTGGG
GAGGCAACAAAGTGGTTAGCCGACTTACCAATGGGCTCAATTACTTCTTTGGAGGAGCTCACTGATGCATTTTATGTAAG
GGTTTTCCCTCCTTTGAAGATGGTGACATTGAGAGATAATATTAAGAACTTAAGCGAGTGGATGGTGAACTAATCATGAG
ATATGGTTGAGGTTTCAGAAATTGCTGCTCCAATGTCCAACTCATGGACTCCCGAACAATGTGTTGTTACAATACTTCTA
CTAGGGTCTATATTCAATCAACAAAGGTGTGGCAGACCAGCTAGTTCGAGGAGGACTCATGCAACGACCATTTGAAATAA
CATCTACTCTTCTTCATGAAATGACAAAAATCAACCGTGCTTGGTACACTAGAGAAGATCAAGTGTCTCCTTTGAGCTTC
AGGATGACTAAGGAACAAATGGATAAGGACCAAGAGCGGGAAGCAAACACAGACAAATGATGACCAAAATGGACCTATTA
CCAAAACACGTCAAGGGAAGTGGTTCTAAGGCTGTGAATTCGATTAGAATTAATGGAGTATATCTTGATGAAGCACACTT
TGAAACTATGTACAATAAAGAGGTACGTTTCTTAGCAAATCAGGGAGGTGGTTTTCGTCTGAATTATCCAAGGTCGGGCA
AGAACTAAGATTGGAATAGAGATTGCAATGATGATTAGAGCGACCAAGATAGGGAATAGCGTGTCCGTGGTACGAATGAG
AGAGAGAATGACAGTGAAAAAGACCGATATGTACCTCCCCATGAGCGTCAAAAGCCAAATAGGCAAAGGGATGATCTTAA
AAATTTCCACACTGAAGATATGCTTGCATGCATTCTCAACAAAGTGGAAGGATCAGAAAATGTGCTAAAGGAAATGAAAG
ATGACGACTCTTCTATTCACCAAACAATTACCTCACATTCGGTATCAATTAAGTAGCTGGAAGCACATATGGGTCAAATC
TCGACTCATTTAAATCCAATACCAAAAGGAGGATTACCGAGGGATACCATGGTTAACCCAAAGAATGAAAATTGAAAACA
TTTCTTCGTCGTGCCACAATGTTAAATAAGGCGCTTTTTGGGAGGTAACCCAAGTTTCTAGTTTTAAATTTTACTATTTG
AATAATGGTTGTTAGATGTGTAGGTTGAAAATTTGAAATTTAGGGAAAAAAAGGCAATTAGGCGAGCTCAGGTACCTTTC
AGCGAGTCGCCAAACAGGTCGGCAATCCCGATATGGATCTCCTTTTTGACCAACAGGTCGGACTGCTGTAAATTTCAGCG
GACAAAAGTGTCATTCGGTGCATCGCCGAATGGTTATCTACATAAGTTAATATCACCAACTGGGGCACAAACTGAAGCGT
CAAAAGGGGCCTTAACCATTTGAAATTTAAAATTCCCTTTCATTTTAATTTTTTTAACTCTTCCATTCTTGCACTTTATA
TCTAGATTATATTTTGCTTGTTATCTTTGTGTGGCGATCAATTTCTCGGGGGAAGTGTGAGTACTCTGGGGTCATTATTG
ATATGGGTCTGGGTTTAATTGCATAGAATAGTGCTTAAATTTCATTATAGTGGATTGTGTGTTGAAAATTGAAGGTTGGG
GTAAAAAACTGGCATGAGAGACCAGTCAATGAGCTTAGTCGAGCTCGCCGAATGGCTCGGCGATTCACCAAGTGGCCCCT
CGATCGCCTTTTTGCTCTTAATATTTGATGGTTTGATTTTGTAACATTGGTGATATTCCTGAGCTCATAGAGTTTACTAG
GCGACTCGTCGAATGTCTTCGCGATCTCCCTTTGTCAACCCTAATTTTGGTTAATTATTTTGTAACTTTTGATGAGCTAC
TTTTAGTTCGTCGAATGAAGTCGGTGAATCGTTGAGTGACCCTGGACTTCGCCGATTTGAGCTAATTTTTATTTTATTTT
TTTCTATAACTTTAGGCGACCCTGAATTGGCCCACCGAAAGAGTTTGGCGATTCGCCGAACTAGTAGGCGAGTCTCTCTA
CAATGTTTATACTTTGATACTTTGTTGACCCATTTCTAACTTATTGGTTCGTTTTGTGTTGTTTTGCAGGTATGGCCAGA
TCCAAGGTTCCAGATAGAAACCAACTACCTCAGAAGAGAGCACGGGGTGTCGTTATCACTGAGGGTGCTGCTCTGTCACG
AGCAACACAACCTAAACTTCCTCCGACAAAGGGGAAGAACACAGGAAAAAGGCAAGGGTCCTGCGGAGCAACGTCCAGTT
GAGGATAACTCCGATAGCATGGGAGTCTAGGACACCCATCTCACCTCTTAGGAGTCTGAAAGTGAGGATAAGTCAGGGTC
TAGATCGCCGACATCTGTATTTGAGCCGGAGGATGATCAGACTCTGCAGAAGAGGTGAGCTGAGTAGCGCTCTAAAGTGC
TACATGATCCAGCCAAAATATCGGTGACTCCTACACCTTATCCACCTCTAGCATAGACGGTTGAACAAATACCTCCAGTG
CCCCCGGTACAGGCACCCCCATCTCGATCACTGAGCAGACTCAAGGCTGCAGAGTTGATGATGGTTTTGAAAGAAAAGAG
GTTGTCCACAGGTCAGATGGAATGGTGGACAGGTATCCGAAAGTATGGAACAGTATCAAGTTCCACAAGTTTGAGAGATT
TACACAGCCCCGAGGCTCATACATACATTCTTGGGTCCGAGAGTTTTACACAGAGTATGGGAGGCTGGTTCCAAAGGGAA
AGAATAAGGCCAACTCATTCGCACCAGTTGATCATATGGTAGTGTGTGGTAAGAAGGTGAAACGAGCAACACATATAATA
ATTAATGAGGTTTTCGGGTGTACAATGAATGTGATTCACTTCTTAGTGATTGAATACAGAAAAAGACCCTTAATGACTTG
AATGAATGGTTGGATCCTTTGATTTTTGACATCACACCACCGTGGATCGAGCCATGATTTCAAATTGAGAAGAAGGATCT
GAATGTAGCAACACAGTATTAGTTTGGGTTTATTAGCAGCACATTGATGCCTTTCCAGAATGAGTCTATACTCCAGCATC
CTAAGGCAACTTTTTTGGGATCCATCATTGACCGAGATAGATTGAATCTCGAGATGATTATTGAGAAAGAGATGGCCATG
AGGGTTAAAAAAAGTGAGACATCAGTTCCCTTCCTGGTGTTGATCACGGAGCTATGCCGGCGTGCCCGAGTGCCCTTTAT
GGAGAAGATGGATGTGGAAGTGACTTCAACTTCCTCTATTGGCATCTGGATGATTGAGGCCAAGTACACTAGAGACGAGG
CTGAGAAAAGGATAGCAGCGCCGGTGGACACTTCCCCAGTTTTTGATGTAGAGATGCTAGAGACAGACACACCACCTCCT
ACTTAGGACGGTGAGCCTCCAGGTATTCCTAGCACTTCTACTACTGCACCTTCTTCGTCTTCTGCTGCTACTACTTCTAG
TACTTCTGCTGCCTGACCCCCATTGGCACGTGAGATGCTATTCAAGATGGGACATTTGACCCAATCTCTTGATGTACGTT
CTTCCCTAGTAGAGGCTGCTTTCCCCGGAATGATTGAGAGGGCCATTGCTACTGCCTTAGCTCTTATCCGAGCTGATTTG
AGAGAGAACTGGGAACTTATCACTGCACATGGCTTAGCGGTAGATGCCCTCATAGTCAGAGTAGAGACGTGTGAGTAGAG
TGGACGCCAGTTGAGTGATATGACGGCTTTGAGAGCCGATGTTACTAGTATGAGATGTGATGTCTATGAGCTTAAATCCA
TGGATCTGTCTATGCTTGTTTGCACTATGGACCTGCTTGAGGTTTCGAGTACAGAGTTTTGCAGCCATTTCTAAGATCCC
TTCGGCTACTACGACTGAAGATTCTACTAGGGCTGATGATGATGCCGAGTCTGATGCTCTCAAGAATGATGAGGAGGAGC
TTGGTACACGTGATGTAGCGGTATATGATGACATAGAGGACCTAGAGGGTGTGATGGTACAAACAACCATGGAGGCCTCT
CTTCAGGACACATCGATGGTGGGCTCCAGCGAAGGGAAGGATGGAGATGAGCCGAGCACTGATGCCCAAATTGAGAGAGT
CCTGGATTTCACCTTAGGCTTAGCCTGACAGGGGGGCTTGACTCTTTTTTTGTTTTATTTTTGAGACTATTTATTTATTT
TTCATTGAGGACAATGGTTAGCTTTGTTTGGCGGGGTGAGATATCTTCATACATACCTCTTTTGGGAATGATTGGTTTTT
GATAGCTTGTTCTAAATGCTTTAGTTTTGTGACTAACGGTTTTTGGTTCTTAATGTGAATGTTTGTTTTTTATCCAAATT
TAAATTTCTCCTCTTGATTTTTGTGTTTGTGGTTGTTCTCTTGCATATTTGAGTATCAGTTGCGATCAATACCGATGACT
TGAATAGTTCTTTTGATTGAATGATATGTTTGCAATTCCACTGAGGCAAAGTTGAGTTCCATATGTCATGTGTGAACTCC
TAGCATCTCATTTTGATTGGCCAATTGTTGAAATGAATCTTATGATGATCGTTGCACGCGAGCTAAATTTGTAGAATCTT
GATTTGATGATTGTGTTGAATGCCATGTGTGGTGAGATTGTCTTGACAAATGTTCTTGGTAATACCTAGAACTTTCTCCG
TTGGTCCAAACAACTAATGTAGGCGAATGATAGAAATGATCTTAGGTACAAATTTATGGAGAATGAACCAAATTGCTATT
ATACCTCTTTGTGACCACCTTGTGAGAGTGTGAACCTAGCTTGGCACCATTTGAGCCTAACCTTTTCTTTGGATGAAACA
TGAACTCATTTGACCTCTTTCCCCATCACCTAAAACCTTCACGAAGCATTAGTCCGTTTGAATAGCCAACTTAGGCCAAA
GAAAAATGAGGAAACTTAAAAAGTTTGTAAAAAAAATCTGCCCTAGATGGATTGTGTTGAAAAAGATGGAACCCCTTCAT
ATAAAAAAAGGAAGAGAGAATAAGAGAAAAAGAAGAAGAAGATTGAAAAAGAATTTTGCAATGAATTTTGTGCAATGGAT
GAAAGAAATGGGGTATTCAATGAATCATGCTTAAAAGAGTTTAGGGTGAATTGTGAAGATCAAAATAGTGAAAAAAAAGG
AGAAAAAGTGAAACGCAAGCCATGCTTCATAAAGGTAGAAGTCACTAAGAAAATATGATCATACATTTACCCTTAACCCC
ATTATAAGCCTTGAAAGACCTTAGCGATTTTGATTGAGCTTAATGTTGTGTTGATTGAAAAATACGGGCAAGACTATGGG
TAAAATAATGCATGTTTTTTTTTTTTAATCTTTGAGTGTGATAGTTGATTGTTGATTCCTTAATTCTTAAATTTTGATGA
GTTTCGTGTGGTCATGAAATCATTCTTGATGTAAGGGCATTCAAATACATTTGTTGAGCTTGAATTTGCATTTAAAGCAA
GCATTGTGAATTTGAGTTCTATTTGATGATGGCTAGTCACAGTTTGAAACTTGTAGTACACAATTGAACATTAAATGGGT
AGATTGAACCTCAGGTGCATGCATGTTGAGTCTTGAGTAGCCCTATTTGTAGCCATCCACGTTGAGCTGATAGATATTGT
GTTTTACTTGAGGGTAATCAAAATTTCAAGTTGGGGGTGTTGATGAGTCGGGAATTTCGACTCATTTAGGTATTGATATT
CAAAGTTTAAGTGTCCTCAATGCCTATTTTATGCTCTAAACTAATGTTAAAATGCTAATTTGCAGCAATGAAGGCAAAAG
AGCAAGGCAAGGACATTACCGGGAAAAAATGAGTGAAAAGGATGAAAACGTTTAAGAAAAGAAAGGCTAACACTTGCAAA
AGTCACTCGGTGAGTGAAACGACCCCAAAAATGCCCGAAAATGTGCTTCGAAAACACCTAAAATTGTAATTTCCATATAT
CTCAAAATCCGTGCATCATTTCAGAAATTCAACTTCATATTCTTATTCAGGGGGTCAAATTGAGTGGGGAATGAGTCTAA
CCCGAATTTTAGAACAACCGTATCAAAATTCAAAAATCGCAAAAAAATGCGATTTTGAGGGTCAACTTTAAAGGGGCAAA
TCTCTCAGCACACAAGGAACTGGAAGGAGCTCAAACTATCAAAATTAAAGCTCTGTGAGTTAGCTTTCCAACGCAATTTG
TTTCACCTCATTCCGAGTTAGGATGAAGGAGTTATGACCATTTTCGTAAAACCTGTCCGGCAG
TGCAGGTAACCAGGATCATCGTTCAGTACTTCGTTGATCCATACGAGTTCCAGATTTGTTTGGTTAGCCTCCTTGCTTCC
GAAGGATTCCTCATTTATGGTGTATCATTCCAGTTTTGTTATTAGGATGTCGTGGGTCTTTTCCCAACGTTCATCTCAGT
TAGTAGAGGCTTCATAGATAGATAGACAGTAGTAGTTCATGTGTCTTTTCATTTTCAAATGTTAATGTTTATAGACTTGA
GTTACCTCTTTGGCTAGTGAATGTTTTATTTCTGAAATATTATGAGTTTACTTTTGAAACAGTTGAGTAAAGTTTATCCT
TTGAGATTATTCTACGTTGAGTAAGTCTTCCGCTGAGAGTTGAGTCAAGCCAAGGGTTCACTTGGGGCCAACAATGGTTC
TCGAGTGCCGGTCACGCCCAGGGTGTAGGCTTAGGGCGTGACAATAATAACGAGTACGAATTTATAATAAAATTTATGAT
TGACATTTTAGGCATCTTCTTTATATAAAACAATTAAATTACATATGAAAAAAGTCAGTTAAACTTACTCTCCAACCAAC
TTGTAAGGCATCTTGTCCTTTTAAAATTTGTAATCGACAAGGACTATGTTGTTTACCTTCAACATGAGGATTGTACAAGC
TAATTGCCATTCCAGCTCCCGCAAATTCGTTATTTGGATCATATGGAGTTGGAGCTATGGCAAGCTAATATAACAAATAA
TTTATTTGATAAACTTTTACATAATATCCAAATTAACCTCATACATTAGCATTGAAACTGTAAGTTTTCAAGTACAACAA
CTAAGTTCGAAATCTTATTAACTTTTTCTTTCTTCTTCTTTTTCTAATCAAGAATGGTTATCTCAAAAGGCAAATGCATA
GACCTTAAACTACAAGGATAAGTTATTGCGTTTGTTGCTTCATGTCCAATTAAAATTAATCATGGCAATATATTCATAGT
TAAGTACCTTATATCCTTGTGAAGATACATAGCTTCCTTTTTGCTCACTATTATTATTGTTCTGCGTAAGATGTATTGCA
ATATATGATTTTTGCCAAGATAATTGAAAATTAAACTTTCTCATGTTTGTGCTTGAATTTATTTTCTTATCTATAAATAA
ATAAAATCTTGAATTTTTGAAATATCTACCAAGTAAAACAATGAATTATCATATTTAGGTATCAATTATTCAAGTAAAAG
TGCTAAATTACTCATAATTATCTCACGTCAAGAAATTGAGAGTCGAAATTGACATTCTTTGGTGGTGGCATATCTCTTTG
TCTTATAAGATTATTCTTTGTGATTCTCTTTTTCAGAACAATTCCGAAAGGACAACCTCTATCTTTTGACCATATTGTCG
ATGCCCTACTATTTGTTGAGGCATCTGAGTTTCGTTGTATCCTAGATAAAGTAGGTTTCATCTATTCAACCAAATATTTA
TGTCAACAATATCATATTCTTGTATTAAAAAAATCGAAAGTAAAAAAGAGAGAGTAGAGATATGTCTTACGATGAAAATT
ATGGTCTTCCAACAACGAGTGAGCATTCATGTTGTTTGTAGAAATTTACACAGTCGTATATATCCCCTTACTTAGTCTGT
GAAAAAAACAAAGTCGTAAGAAAGTTACCTAAATTACAATAACTATACATCTTTCTATTCAATGTGTACATTTTAAATAT
GAAACAATATAACAACAATTATAGGTCGTAGATCATAATATTACACTTATTTTTAGAACACAAATTAATGATATTAGACT
TCGAAAAGTCAAAATAGGTTTTATATAAAGCCATTATTATGTATTTGTCTTCCAATTTGCAAAGATAAAAAAACAATGCA
GCCAGCACCCTTTCCGTTTTCCATTTTTGTCTTTCACTAAAATCCTCCTCCTTTCTTCCCTTCAATTCCCCAAAGATGAT
TATTTATTTATTAATTTAGAGTGTTTGGTATGAAGGAAAAAATATTTTTCAATCTTTTTAGGTTTGGTTGGTCAAAATAT
TTTGAAAAACATTTCTAATAGGAAAACAAGCTTCTTAAAAAGGAAAAAAAATGACTTTCTTAATCAAAATAGAGAAAAAA
AATTACATCAGTGGCATTGCATGCAAGTTCATTATCTCTTCACATCCCACCCCCCACCCTTGACTATCCCAACCCCCTAC
ACCCAAACCACCACTCCCCCACCACATTCCACTCATATACTGTTTCGCTAAATTACATATAAATTCTCTTGAAATAATAC
TAGAAGATAGTAAGAAATCAACTTATTTTTCATGGAAAACATATTCCTTCATATCAAACATATGGGTGTGTTTGCTGCGA
AAGAAAATATTTTTCACAAAAAATAATTTCCTAGAAAACATTTTCTAAAATAACAAGAAGATTTCTTACTTATTTTCTAA
TGTTTGATAAGTAAACGAGAAAATGTTAACCCAAGAGTATTCATATATTATTTAATAAGACACTATGGTAGTGGAATGAG
ATGGGGAGTGGGGATTCAAGGATGGCAGGGGTGGGATGATCAAGAGGTGGGAGTTGGGACTTGGGGGATTGAGTGGATGG
AGAGGAGATAATAAATTCAGAATGTCACTTATACAATTTATTTTCACTTCTTTTATTAGCGAAGTCATTTTTCTCAATTT
TTGAGAAACTTATTTTTCTAAAGAACTTTTGTGCCTTTTTATTTGTAGATCAAACAATAATTTTAAATACACATTTCCCT
TTAAAAAAAAGTGAAAGAGGAATTTTTTTTATCTAACAATAATTTGAACTACGTTGCAAGCGATGCCTAATCTTTCATAA
AACTTCAGACTTGCACCAAATGGTGGTGACTCAATGGGGACAAACCCCTATAAATAAAAGTTGTTTCAAGATGAAGGAAT
TCAAAATCTCCAAGTATGTAAGTTGAACTCTTTAAATTCTTCAAAGTCTGCCGGTCGAAGAGTCTGCAAGTTAAAGTCTT
CAAATTCTTCAAGCCTAGTCTTTAAAAGATAAAACATCTCGTCAAGACTTGAAGAAGGGGGGGTTAGTAGTCATTTAAAA
TTTATTAAATATAGATTTATAAAATGATTCAGACTATATTAAATTCATGAATATATAAGCCCAAATAAATATTATGGATT
AATACAATTGGGTTTAATTATTTAAATTCAATAAATATGAATTTAATTAAGGTCTGCTCGATAAAGCCCATATGCCATGT
CACTTAAGTTTGATTGGCCGAAGGGAATCCTATTCCAATCACAACTCCTCTATTTTAAAACTCTAAATAGGGATCCTAAT
AGTTCAGAAATGGAACCAAGACTTCTAAACAAGAAGCTAGAGAAAGCTCGAGGAGCAAAACCCACAAATTCCTCTACAAG
TTTAAGACTTCTAAACAAGAAGCTAGAGAAAGCTTGTGGATCAAAAGCCACAAATTTCTCACAAGTTCAAGAAGTTTTAA
CAAGAAGCTAGAGAAAGCTCGTGGATCAAAAGCCGCAGATTTCTCTACAAGCTACAAGTTCAAGAATTCATGAAGTCAAG
ATCAAGATAAAGTTCAAGTTCAAGAATGATCAAGATCAAGACCGCTGGATCCAAGATCAAGCTCGAATCCCTTGGATTCA
GCTAGAAGTCAAGATCAAGATAAAGTTCAAGCTCAAGAACAATCAAGATCAAGACCGCCATATTCAAGATCAAGCTTGAA
GGCTTTGAATTCAACTAGAAGTCAAGATCAAGATAAATGTAACGACCCGGAAAATGATAGAGTGAAACTAGAGCCTCACA
TGTGAGTTTGGAGTCGAGAACTTAATGAAATGATTATATTTGAATTTGACCCAAAAAGTTCTTAAAAATGTGCTTCGGAA
GTTACCGGAAACTTGTTTAGCTGTATATAAAAAGATCCGTTTTATTTTTCGAAAATCCGACTTCATATTCTTGTTTAGGG
GGTCAAATTGAGTGGGAAATGGGTCTAACCCAAATTTTAGAGCAACCGTATCAAAATCCAAAATTTCCAAGTGAAGCCTT
TTTCGAGGGTCTACTTTGGAGGGTCCTATATCCTAGCACACAAATTATTTGGGTGGCCAATAATATATCCATGGAAAGCC
CTTTGAGTTATCTACCTAACGCACTTCGTTTCATCTCATTCGGAGTTCGGACGAAGAAGTTATGCCCATTTTCGTAAAAT
CTGTTCGGCAGGAAAAGGCAATTTCCAGTAGGCGTGGTTACTGTTCACCCGCCTCATTTTTTTTTCTCTAAGTGTTGGAC
CATTCTTCCAAAGGACATATATTATTTCCTAGATACCATTAGTTCAATTCCCATCCCTAAAACATTTCCCTCTCTACAAT
CCTCCATTAAGAAGAAGAAGAAGTGGGAGCTAGGGCTTTGGATTCAAGGCTTTCTTCATCAAATTTCGTGGGAGATCATA
GCAAAGGTATGGTGACCCTTGATCCTTGATTATCTTTCCTTCAAGGAGTCCATTCAAAAGGGTTTCAAAAGTCTTCAAAG
AACAAAACTTCTATTTTCTATTCTAGGTATGGGTTCATGGGTAAAATGTTTTCAAAGTCATTATATTGGTGAATTGAAGT
TCTATTTATGATTTTAAGATGATTTTTATATGAAACTTCTTCAAGAACCCATGTTTTCATTAAAAGCCTAGAATTTGCTA
ATGAAGTGGGTTTAATGCCTATGATTTAATGTTGATGAAATTGTGTTTAGATTGTATTATATTGTTGATTTATATGGTTT
TCTATACCTATTTATGATGAATTGTTGGTATATGGATGAATTGAGGATTGTGGCCTTATGGGCAAGTTATGGATGAATTC
TCTTGTGGTAAGAAAAATGGTTGGGACTTGAGTGTTGTTTATTATGGCTTTGGAGGATGGTAAGTTGGCTTAATCTCATA
TTATGGATAAACATTGTTCTTGCTTGGTTTGATCCACTTATGGTGGAGGTGTTTAATTATGGAATGTATTGTGACCATGG
CCTTAAAGGCATAGTATGAGAAATTGGAGTGTTATCATGACATTATATGAATGAGAATTCAATGAAGATAATGTGATCAT
GTTATGAACGTAAAGGTGTTGCTATTGAAAGATTATTTCTCAATTTGACACTCATGAATGTTGATGATAGAATATGAAGG
ATTCTCCAATTTATTGCATATCTCGAATTGGTAGAGCTTGTGCATCATTTTCTTGTTTAAATGATTATATTATTGGTTGT
TGAATCCTCGGATCGGTAGGCTAGTAGCACCCTTCCACTCATGATAATAATGAACCTTGGAATCGGTAGGCTTATCGCAC
CCTTCCATTAATGATAGGAATGAACCTTGGAGTCGGTAGGCCTATGGCACCTTTCCATGAAGGTTAATGATGAGACTTGA
ACCGGTAGGCCCATGGCACCCTTTAAAGAGGAGTTAATGAGCTTTCCTAAATGAACCTTGAAACGGTAGGCTTAAAGCAC
CCTTTCACGTGTTAATGAATGTAATTTGGAGTTGGTAGGCCAATGGCACCTCTCATATGTGATGATGTCAATGTAACAAA
CTATTCTATGGGAATGTTGGCTAAGCACCGAGTGGATTTGGTTAGATGGAAACTCTCCCAATAGTTAGGCATGAGTTTCA
ATGATCGTCTACCTTATCCCATAAACTATGTGCCCGCATAGGTAGCTAGTGGATCCATTAAGCTATATACCGGTCTTCCT
TAGGCAAGTAGACCACCTCTTTACGGTGTGGGGACTTATGACACCGGATTCCATGATAAGCTCTCATGGTCTATGTCGGT
TCAACGCTTACTTCCCATCATGTGAGATTTCATTATGGTTTCTTGATAGGTTCTACAAAGTGTAGGTAGTAGTATGAGAT
GCTACCTATACATTGCACGAGTAGGCTTGGAGAGGGTCATAGTGAGTTTCTCTAAATCCTAATGTATGTGATACAATTGT
GGCCTAAATGAGGTTATTAAAGAATGTTGGCTCTCAAATGCGTAATATGAGATGCATGCTATACTTGGGTTATATTACGA
GTTATTTTCCCTTGTCATGTCTTAATTAATGATATACCTCTTATGTATGAATATTGTGCAAAGGTGAAAGAAAGGAATGA
TAAGTTACCTTAAGTGACCTTAATGTGGTGCCTTAGTATGGATGGTGGTATGGGACGCCATCCATACATTGCACGAGGTA
TAGCATAAGGGTTTCTTGAGGTGAAGGTCCAAGGTAAAGGTTTTCATGTTGAAATTGTTTAAAGGTAATATTATGACTTA
CTTGATGTTTATGCTTGAATTGTATGTCTTTTATGCAACTATTCATGGTACTTCAAAAAGTGGCATAATGCATGGTTTCT
AACCAAAATGTCCCTTTTAAAGCATGTCTTGCATGGTCATCATACTTAGTACATTTTGTGTACTAACCCATATTCTTCAT
ACTTTTACTATAAGTGTAGGTTCCGGCAAGTGATCCCTCCTAGCTAGTTTGAAGTGTTGGATTGCTTTCCTCCAAGACTT
GGTATGTCCTCATGGATTCGAGGATAAGACTTTTAAGTTCTTTTGTTCATGTAATAGACTTAATAGACTTCTTTTGATTG
TAAAGGGCCGTGTCCCTACTTATGTTTTGTGACTGTGTCTAAGATGGCCATGTGAGACTTAGACTTCCGCTGTGTGTTTT
TAAAATTGTTTTAAGGAAGTTTAAATGTGTGGATGTAAATAAGTTTTTTTTTATTCCACACTATTTTCATTATTGAATGC
AATGAATGACTATGTGGCTCGTATAAGACCCCTTCGGAGTCGAATACGCCATGTTACGACTAGGGGGTACTCTCGGGTCG
TGACAATAAAACTCAAGTTCAAGAATGATCAAGATCAAGACCGTTGGATTCAAGATCAAGCTCGAAGCCCTTAGATTCAA
CTAGAAGTCAAGATCAAGATAAATTTCAAGTTCAAGAACGATCAAGATCAAAACCGCCAGATTCAAGATCAAGCTTGAAG
CCCTTGAATTCAACTAGAAGTCAAGATCAAGATAAAGTTCCAGTTCAAGAACGATCAAGGTCAAGACCGCCAGATTCAAG
ATCAAGCTCGAAGCCCTTGGATTCAATGAGAAGTCAAGATCAAAATAAAAGTTCAAGTTCAAGATCAAGTTCAAGTTCAA
GTTCAAGATCAAGATAAAGTCAAATTCAAGATAAATTCAAGATCAAGCTCAAGAGCCCTTGAATTATATCCGAAAAGGAG
AATTCAGAGGAATTATAGAGATTATAACACTCGCATTTTGAAGTAATAAAATGGTTGTTGCATAATTTTCTGTTCTTGAT
TATTATTATCTCAACGTGAATTTTATTGTCTACAAATTCTGGGCATTTGTAGTCATTTAAAATTTATTAAATATAAATTT
ATAAAATGATTCAGATTATATTAAATTAATGAATATATTATTCCAAATAAATATTATGGAATAATATAATTGATTAAATT
ATTTAAATCTAATAAACATAGATTAAATTAAAACCAACTCCATAAATCTCATATGACATGTCATTTGAATCTGATTGGCC
GAAGGGAATCCTATTCCAATCACAACTCCTCTATTTTAAAACTATAAATTGGGGTCCTCATAATTCAGCAAGGGAACCAA
AACTTCTAAACAAGAAGCTATAGAAAGCTCGTGGATCAAAAGCCACAGATTTCTCTACAAGTTTAAGACTTCTAAACAAG
AAGCTAGAGAAAGCTCGTGGATCAAAAGGCACAAATTTCTCTACAAGTTCAAGATTTTTTAACAAGAAGCTAGAGAAAGC
TCGTGGATCAAAAGCCGCAGATTTCTCTACAAGCTTCAAGTTCAAGAATTCAAAAAGTCAAGATCAAGAAAAGTTCAAGT
TCAAGAATGATGAAGATCAAAACTGTCGGATTCAAAATCAAGCTCAAAGCCCTTGGATTCAACTAGAATTCAAGAACAAG
ATAAAGTTGAAAATCAAGAACGGTCAAGATCAAGATCGTCAGATTCAAGATCAAGATTGAAGATCTTGAATTCAAATAGA
AGTCAAGATCAAGATAAAGTTCAAGTTCAAGAACGATCAAGATCAAGACCGCTGGATTCAAGATCAAGCTCGAAGCCTTT
GGATTCAACTACAAGTCAAGATCAAGATAAAGTTCAAGTTCAAGAACGATCAAGATCAAAACCACCAGATTCAAGATCAA
GCTCGGATCCTTTGAATTTAACTAGAATTCAAGATCAAGCTAAAGTTCAAGTTCAAGAACAATCAACATCAAGACCGCCG
GATTCAAGATCAAGCTCGAACCCCTTGGATTCAACTAGAAATCAGGATCAAGATAAAATTTCAAGTTCAAGATCAAGATC
AAGATCAAGTTCAAGATCAAGTTCAAGATCAAGTTCAAGTTCAAGATCAAGATAAATTCAAGATCAAGCTCAAGATCCCT
TGAATTATATTTGTAAAGGCAAATTTAGAGGAATCATAGAGATTGTAACACTCACATTTTGAAGTAATAAAATGATTGTT
GCATAATTCACCGTTCTTGATTATTATTATCTCGACGCGAATTTTATTATCTACAAATTTTAGCACGCCCAGTGGGAAAA
TCTCTACCTCTCATAAAGCTTTATGAAAGCAAAGGGAATCCCAGACAACATGTAGCGCACTTTATCGAAACTTGCAATGA
TGCTGGGACATATGGTGTTTATCTTGTTAAATAGTTCGTTCGATCTCTCAAAGAAAATGCCTTTGATTAGTACACAGATC
TCAAACCAAATTCTATAGATTGTTGGGAGCAGTTAGAGCAAGAGTTCCTCAATCGTTTCTATAGCACAAGACACGCCTTT
AGTATGATTGAACTTACAAAGGCTCGTCAAGGTGAAGATGAGCTAGTTGTTGACTTTATCAATTGTTGGAGAAGTTTGAG
CCTAAACTACAAAGAACGCCTTAGTGAAACTTCTAGCATTGAAATGTGCATCCAAGGATTGAATTGGAGTCTTCACTACA
TCTTACAAGGATTAAAACCCAATACATGCGAAGTGCTGGCAACTCGTGCACATTACATGGAATTAAGCATGACTTTAAGA
GAAGATCAACGATCTCCTGTCTATGAACCTCATGAAGATGAAGATATAGAAGAACTCCAAAGTGGGGGCAGGTCTGTATA
AGAAGATGACTTTGAAGAGTCAATGTATATCTAGACGCTCCTTAATGCATGAGCTTAAACTGCAAGTTACAATGCTCCTC
ATTGCATGAGCCTAAACTGCAAGTTATAATGCTCCTAGATGCACGAGCCTAAAGCTGCATGTCAGAAGGCTTTTATAATT
TGATCTACATCTCTAAGTTTAAAAGCTCTTCAAATTTGAGCTAAATCTCTAAGTTGGGAAAACTCTTCAAATTTGAGTTA
GACCTTCATATCATAAAGCACTTTAAATTCAAGATAAATATTCAACCTGAAATGCTCCTAGATGCACAAGCCTAAATAGT
ATATCACAAGACTCTTCAAATTTGAGTTAAATCTCTAAGTTGGAAAGCCCTTAAAATTTGAGTTAAATCTTCAAGTTGAA
ATGCTCCTCAAAACACGAGCTTAAATTGTATGTCACAAAGCTCTTCAAATTTGAGTTAAATCTTCAAATTGAAATACTCC
TCGAAGCATGAGCTTAAACTATATGTCATAAAACTCTTCAAATTTGAGCTAAATCTTCATGTTGAAATGCACCCCAAAAC
ACGAGCTTAAACTGTATGCCACAAAGCTCTTCAAATTTGAGTTAAATCTTCAAATTGAAATGCTCCTTGAGACATGAGCC
TAAACGGTATATCATAAAACTCTTTAAATTTGAGCTAAATCTTCAAGTTAAAATGCTCCTTAAGGTACGAGTCGAAACTG
CATGTCACTCTTGGCCCGCAAAAGTATAAATTGTGCACGGCACAACAAAAAATCACTCACTCCCCCAGAACAACGTTGTG
ACTTGATCCTCGTCACTAAGGTACGTAGGAGCTTAGAACCATATTCTAAGTTCAATTGCGTGAGTGTCAAAAAAACACAT
GTTCCCACTTGATCTGTAACATGAAAGTTAAAGTTATGAATAATCTTTCATCAAACTCTGGACTTGCGCCAACTGGTAGT
GACCTGATGGGGGTAAACCCCTATGAATAAAAGTTTTTTCAAGATGAAGTCTTCAAAATCTCCTAGTACGCAAATTGAAG
TCTTCAAATTCTTTAAGTATGTAAGTTAAAGTCTTAAAATTCTTCAAGCCTAGTTTTTGGAAGATAAAATATCTCGACAA
GACTTGAAGAAGGGGGCATTTGTAATCATTTAAAATTTATTAAATATAAATTTATAAAATGATTTTAAATTAATGAATAC
ATTAGTCGAAATAAATATTATGGATTAATCTAATTGGGTTAATTATTTAATTCCAATAAATATGAATTTAATTATAGCCC
ACTCCATAAAGCCCATATGCCGCCTCACTTAAATCTGATTGACCGAAGGGAGTCCTCTTCTAAACACAACTTTTCTATTT
TAAAACTAAAAATAGGGGTCCTTATAATTCAGAAAAGGAACCAAGACTTCTAAACAAGAAGCTAGAGAAAGCTCGTGGAT
GAAATGCCACAGATTTCTCTACAAGTTTAAGACTTCTAAACAAGAAGCTAGAGAAAGCTCGTGGATCAAAAGCCACAGAT
TTCTCTAGAAGACCAAGAAATTTTAACAAAAAGCTAGAGAAAGATCGTGGATCAAAAGCTGCAGATTTCTCTACAAGCTA
CAAGTTCAATAGTTCAAGAATTCAACCGTTCAAGTTCAAGAACGATCAAGATCAAGACCGTCTGATTCAAGATCAATCTC
GAAGCCTATGGATTGAACTAGAAGTCAAGATCAAGATAAAGTTCAAGTTCAAGAACGATCGAGATCAAGACCGCCAGATT
CAAGATCAAGCTCGAAGTCCTTGGATCCAACTAGAAGTCAAGATCAAGATAAAGTTCAAATCCAAGAACGACCAAGATCA
AGACTGCCCGATTCAAGATCAAGCTCTAAGCCCTTGGATTCAACTAGAAGTCAAGATCAAGATAAAGTTCAAGTTCAAGA
ACGATCAAGTTCAAGACCACCAGATTCAAGATCAAGCTCGGAGCCTTGAAATCAACTAGAAGTCAAAATCAAGATAAAGT
TCAAGTTCAAGTTCAACTCAATACTCAAGTCTTAAAACAAGTTTAAAGAATTTGTAAACGACTTCTCAAAATATGGTTCA
TGTCGAATTATGTACGTGAATGATTAATTCAAGGTTTTCAATATCCATAGATAGAACTCAATACTTGGAACTCAAGAACT
CTAATGATACTACTAATTTCAAGAATGCTCAACTCAGAGGGTTCATGCGGAATTATGAGCATGAACTACTCAACTCAAGG
ACTCAAAGATACTTTTCATCTCAAGACTGCTCGACTTATAGGGTCCATGGGAGTTATGGGAATGAAATACTCGACTCAAG
GACTTCATGGGTAACATGTAATAGTCCCATGATTAGGAATATAATATCAAATAGGTTAGGAACTCAATACTCAAGACTTA
GAACTTGAAGGTAGTACTCCTCTCAAAGATACTCAACTAATGGAGTTCATGCAGAATTTATGGACATGAACGACTCTAGG
GTCTACAGAACAACATGGAACTCATGGATATAACTCTTCCCATTCTCATACTTACTTTTTCAGAACTTAGTTAAAATTTA
TAGTTGTTCTCAAAGGATTTACAATTGAATTCAAAAGCTTTCTTGAACTCTACTCTTAACTCTCTCTTGAATGTGAATTA
TGAATTCAAGAGTTATGCTTCATGATATGAAGGATCTTGTGATGATAAAATAGGCTCATGAATACATTGTGAGCATCCTC
ATACTCACTTGCTCGAGTCTTGAAATAAGTTATTACAAATTGTAGAAGACTCCTCAAAAAGACTCAAAGGAACTTTATCA
AAATGTTCGAAAGAACTCTTAAGACTTAACTCTTAGATCTACCTTGAATTTGAATTATGAATTAAAGGTTATGATTCATG
TTATGAATGATTTCTAGGTGTTTAGAAGTAGCTTAGAGTGTTTAGAATCAAAGGGGAGTAAAGGTACCCTTCGAAGGAAC
TCAAATGGTCGAAACTATGAAGATTGGGTGGGGGCAGGCGACCCTGAAGTACTAAGTGGTGCGGGGATCCAGACCTCTAC
CTTCAGACACATATTTCGGGGGCTCTGGCTGGCATGGGGCGCCAAGGCCCCAACCCAGAAAAATGCCAACGAGTTTCTTT
CCTCGTTTTCTCACCCTATTTCGCCTAGATTCGAATGGTTTCTTCTCCAATTACTTGGATTCGATTTCTTAACACAAGTA
CATACTAATATGCTCAAAACACTCACTTTGATCTCAATAAATCATCAAAACCCCAACAAAACAAGTTGTAGAATGAAACC
TCAAGAACACCTATCAAGAACTTAAATCTTTCCATCTTTATGGAACAAATTTGAATATGAAATTCATGTTTGGCGTGTGG
GTGCATGAACCCAACACTATGGAAACTTACATACCTCTTAGGGATCAAAACCATAGTGAAAATCGGCAACAAAACTCAAG
AACCTCGACGAACGCCTTGATCCTTTCCTGTTTTCTCCTCTTTTCTCTTCTTGAACTCTCAACTAAAACCCTAGGCGTAT
ATTATGATTATAAAACTGAAACTAATAGGATTAGACCATTAAAACCTTACGAAAAATGAATTAAATCTGATTGGGTAAGA
AAAAGACCAAAATACCCCTTACTATTTTCGGATAACTTTCCTTAACTGGGCAGCCTGACTTCAAAAGGGCATATCTCACT
CATCCGACCTCGAAAATTAGAAAACTAAGAGGCATTGGAAAGATAATTCAAATAAATTTCATTATCTATCTTTTAGCCCA
CCTAACTCATCATGTACTAAGAGTTATGATCGTTTGAAGTTAACCCAAAATTAATAACTTGCGAAATTTTAGATTTTGCT
ATTTCCAATTTAGTTCTTTTTTTGGAACTCAAGGTGCTACAACTAGTGACCTTAACACTCAAAAAATTTTAAATTTCTCG
GTAAAATCCTACTTATGATGAAGGATGGTTCGAGTCTTAGCTCAAAAAATATCTGGGGTGTTACAAAATCTCCCCCTTGG
GATCATTCGTCCTCGAATGACGACTTGACTGGGTATGGAATGGGGTTACTCTTACTAAGGTCGGAGTCTAATGGTATGCT
CTTACTATATTCAAGCTTAACCCAAAATCCTAAGGTTCAGGTTCTAAACCTCGATAGGGAATCTCATCCCAAGAACATTA
CTATTTACAACCACATTTAATCAACACTGCACTCGTATCAAGAACCACCTAATGTTTAACAACACCATCTTCAAGCTTAA
TACTCTAACAACTCCATGGACTCCTGCTAACCAACTCCTTCGGAACCAACTAGGGGCTCTCATTTAACTATTCCTCACTT
GACTTGATTTCTCATCTTGTCATCTCCCCCTTAGGTCTAAAGTTGACACTTGAAAGCTATGGACCTATTCCATCATCTCT
AACTGGTCTACATTCTCATTTTCTTTAACACTTAGGAGAAGTTTTATCTTATGACTACCGAACTCTCCATAAGCAGATAC
TAAGACCTTTTTCTAAGGTGTTTCTCTTAACCTCTTCTGATTACATACCCGCTCGGTACACCTCTTAATGCTCTTGTTAC
TCTTGTAACTTAGCCACATTTCACTGCCCCTTGTCTAAACATTAGGGTCTCTTACTTGCACCACTCATATTTTTTTGCAA
CTAATCACCTCAATTCCTCACCTACTCTATGTCAAGTCTTCCAGATCAAATCTAAAGACTAACACCATCACCCTCATGTT
TCCATTCTTTAGATCATGACACTCATCTCAAATTCAAGCTTAATGTTCATTACTAAACCCGAATATCAATACGATTGCTC
GCCTACTATACTATACCTCATTACTTGATTAGTTCTATGACCTTCTGAACATCATGACCCTCTCAAACAAATCATAAGCC
TAGTTTAGGTCTATCACCTCATGAATACCCTGCACTTCTATTCATCACATATATTTATCCCCCTCTAACACGATGGCACA
TCGGCATCAACTCTATTCTGGTTAAAAAGATATACTCTATATTATCTTGACTAGCAATTCTTACTCTACCTCCTATCATG
AGATCTTCACAACTCATCACTTCTTAGTCTACCCATAACAGAAAACTCCTCATCAATAACTTATTGGGTGCATGACTATA
ATAACATAGCCCGCCTCATCAGTATCTCCCTTTCTTGGATTACTAAACATCTGCATACTTTCTTCTAACTCTGGGCTCTT
TCACTACTACTGCTCATGATCTCGTAATTCATGCTACCATTTCGGGTGAAAACACTACCCAAGCTCTAAACATACTTCCT
CATAAGTATCTTAGCTGAAACAAGGCTTAAGGAAAAGAGTACAACTCACTTTTAGCTCAAACGCACGATTCATATGAATA
TGAATGCATTCCGCTGAAACTCAACACTTAACTCACTCATTGGCTTCTCTCAAGCCCCCTAGGAGTCTCATGGCTTTCTC
AAGACTTTTTCTAAGAGAAACTCATTAATACGGGACTGAATTTTATTTTCAACCACCTCTAGTATGACGGGTAGTCGAAA
GAATTTGAGAAACACATGAATATGAATAAATCTCTATGAGATAGCTCTATTGCACGATTAAGAGTATGAAAGAAAGGAAA
TTTATAGAAGTGGGGCCCTCACAACCATAAATAAGATCCTACTTGACTTGGCTTCATAGATACCCTAGGACAATTGAACT
CTGTGCTCTAATACCAAGTTCGTCACGACCCAAGCCTACACCCTGGAGGTGGCCGGCACTCGAGAACCATTGATGGTCCA
CAAGCAAACCCTCATCCTAGATGACTACAAGCGAAAGACTAACTTAAGCATACAAAGCTTAAAACAAAATAAAATGTATT
GAACTCAATTACAATATCTTTAACTATGAATAAAATAGTATATTCAACTCGCCATAAATAGGCATCTCAAGTCTTTAAAA
CATTTAATAGAATAAATGAAACAGACTTTTCAAACTCTACTGTCTATCTATGAAGCCTCCTCAATGACAAGGATGGATGT
CGGGACAAGACCCACAACATCCTGACAAACTGAAAAGTAAATGAAATTCTCCGGAAGCAAGGACGCTTACCATAGCTAAC
CCAAACTCCATGTGGTATCAACGAAGCTCCTGTTGATGACCCTGAATACCTGTACATGCATCATGAAATGATACAGGCCA
AATGGCTCAGTACATGGAATGTACGAGCATGTAAGGGGAATTCTAAAGCTTAAACATAAGCTTGAACTGATAAAAAGGAA
ACATACTTACCTCGTCTCAACTCACTCAACTAAACTCAACTCAAGAATAAGCAACATAGTTCAACTCAATGATAAGATAT
TCAACTCAGTGACATAAGGCTCAAGTCAACGATAAGATACTCAACTCTGGGTACTCAACTCTGGATACTCAACTCAATAT
AAAGCAACAATACACATGCAATATATGAAAATCTTTTAAAACAGTAGAAAGCAACTCAGTGTATTGAAGAATAAAATAAC
AACTCAATTTATATATAAAATAAAATATAATATAACTCTGTGGGGGTTTCTCTAACCGACAACCATCACTATGAGCTATG
TGATGATACAATGTCTCGCCCACGCTGCCAGAACTATCCTATAACTTGACTGGATATAGAGCGCCTCAACTAAGTATATC
CACTAGTCTATGCTAAAAAGTATTAAGGAATCATCTAAAAAGTATGACCCTTTCTACCCACGTTGGCCATTTGTTTACTT
TGTCTCCCACTATATGTAACAAAAGGGAGTAACAAATTATAAATGTTTATTAGAAAATATGCAAACAATTACATATTATT
TTAATATAATCAACATTGCGATCTAGATAATTTGATTATTTGTGTTTAAAAAAGTTGTGTATATATACCTTCATCGTTTA
ACAAATTATGCATATTTACCTTTTTCGTTAACAAGGCGAATTAAAAAAGAAAATCAAACTGATTTTTTTAATTTTAAAAA
TGTCAAACATGAATTTTAAAACTTACTTACCCTACTCAAATTAAAAAAATCCAAAAGGTGTAAAATCATAGTTAGTGAAT
ATGTTAGGATCATGAGATAGACCTAAAGTTACATGAAAGGAAAGAGTCGAAAAAAATCAATATTTAATTGCCAAAAGAAA
AGTGGGTTAATGAAATAAAAAACTGAATTGATATGGTATTGAGAGAGAAATACCTCATCTTTTTCAGTTTGACGAAGCTG
TGGAGTTTGGTTATTTATTGAGGTAATCTCAATGGAGTGTGTCATTGATCCCTCTTTCTTCAACTCTAATTCCTACAAAA
GACACATTCTTTTTAATTTCAATTCCTAGATACCATGGCTATTAGTATTATTAAATATCCAAACCAACATATTTATTGCA
GAATATGATTTGATTTGAAAAGAAAAAAAAACAGAGCAATAAAATAGCGCAACGTATTGAAATCGAACATTAAAAATAAA
AAGATCATGAATGATACACTTATTAATTTAATGAAAACATATGAGCTCTTGAAAATCAACGAAATTTCTTCTGAATATAC
TTTTGAAGAAAAAAACCCAAACAAAAACTACGAAAATATCAACATAATTTCTTCTAACAACTATTTTCATGTCAAATGTG
AGAAAACCAAGCGTTTATAAACTATATGGTAAAAAACATATTTAATAGGAACATTTTATACATAATTCAAGTATTCAATA
GGTATAATCTTAAGTATAAGTATTTAGATTATAAACTTCGAACAAATTTAAAGGTCTAGCGTATGTATTCAGCCTTTTCT
TTTTATAACTAGATAATGTTGCCCGTGCTATGCACGGGCCCAATAATATAAATGGTATGTTTTGGGGCTAATAAAGGAGT
TTTTGAAGCGATTGTTTGCGTGGATAAAGGAATAAGTTTTTTTTATCACAAACCTGTACTTTCTTTGACGCTATTGAAGG
CATAATAAGACTACCCACATACAACATTTTTGAAATATTTTATGTTGTCAATTATCATGATTTATAGTATTTTTACGATA
GATTCACTTCAAGAATCAGTGGAATTTTTTGTATTTTTTTCAAAACATATTTTAGCTGACACCAGCATTTTAGGTATCAA
TACATTGGTGATTGAGATCATTTTATCTTGTAAGGACATATTCCAAATCAAACCTCGGATACTAGAGGGGAATAATTTCC
TTAAGGGGATGTTGTGCATTCAGTGGGCTTGATCTTTTACCGTTCTGTTTCTCCAGATTCTAGTATGTTTTACAGATTTT
AGTTTTTTTTGTGAATTAATTTATGTTCTTATGTTTCATCACTGGTTCATTGGAAACTTTGGTAACTTCATGTTTCTGCA
AAGTTTCTGGTAATTAGTTTTACTGTTTTAAACACAAATTGACAATAATCTTAAGGAAATTATTTTATTTTATTTTAATC
TGTGTCTCTGGTGGAGACAAAAATCTTCGTGGTTTTATACTCCTATTAAGTTTGCAATTTAGGTTATTCCTTATTGAGTC
ATTTGTATCAATTTCTGTTTATTACAAATTTTGATTCTGAAATGGCAAATGATAATGTTACGGTGGCTGTTGCTACACCA
ACCCGAACTGTTGTACCACCAGCAGAGAAACCGGGAAAATTCTCTGGTGTGAATTTTAAAAGATGGCAACAACGAGTATT
TTTCTGGCTTACCACTCTTGGTCTGCAAAAATTTACCAAAGAAGTAACTCCGGTGCCTACTGTTGAAATGTCAGACAAAG
AAAAATTCATGTTTATTGAAGCATGGAAACAGGCAGACGTCCTATGTAAGGGATACATTTTGAGTGCTTTAGAGGATGAC
TTATATAATGTATATAGTGCAATGACAACTTCGAAAGAATTATAGGATGCATTTGATAAGAAATATAAGACAGAAGATGC
ATGCTTCAAAAATTTGTGGTCGCAATGTGTTTCGACTATAAAATGTCAGATAGTAAAATTGTTGGATCATAAGTGCAGGA
ATTTCAACTTATTTTCCATGATCTGATTGCTGAGGATATGGTAGTAAATGCAGTTTTTCAAGTGGCTGCAATGATCGAGA
AGTTACCTCCTTCGTGGAATGCTTCAAGAATTATTTAAAGCACAAACGTAAGGAAATAAAGCTTAAAGATCTTGTGATTT
AGCTCAAGATTGAGGAAGATAACAAAACCGCCGAAAATAAATCTCGTAAGAGTTTGACAGTAATTGGAGTTAATATTGTT
GAAGAAGCTCCTACCAAAGAAAAGAAAAGAAAGAAGTCCAACGGACATAAATCAGAACAGGCCAAGAAGAAATTCAAGGG
CAACTGTTACAATTGTGGTAAGGCTGTTCATAAGTCTTCTAACTGTCGTGAAGCAAGAAAGGACAAAGACAAAGAAAAAG
GCAAAGGCAAAATTCAAGCAAACATCGTGGAAGAGATGGAAGATGTAGATGACCTTTGTGCAATGATCTCAGAGTGCAAC
TTAGTTAGAAATTCCAAGGAGTGGTTTCTAACACAGGTGCCACTCGACATATTTGTTCTGCGACAGAAGCCTTTGCAACA
TACATTCCTGCTGAGTTTGATGAAGATTTGTTCATGGGAAACACAGCAACAACAAGGATTGCAGGAACTGGGAAAGTAAT
GTTGAAAATGACATACGCCAAGGTGTTCACTTTGAACAATGTTCTGCATGTTCCTACTATTAGGAAAAATTTAGTCTCTG
TTGCACTGCACTTTAAGAACGGGTTTAAGTGTGTCCTAGTTAGTGACAAAGTTCTGATAAGTAAGAATGAGATATTCTTA
GGAAAGGGCTACCTCAATGAGGGCCTCTTCAAACTGAATGTAATGGTTGTTGACAGTATTAATAAGAATTATGCTTCTGT
TTACTTATTGGAGTCAAATTGTTTATGGCATGCCTATTTGGGACATGTAAATTACAAAGCCTTGCGAAAATTGATTACAT
TAGAAGTATTGCCTGATTTCAAATGCGATAAATCAAAATGTGAAATTTTTGTGGAAAGTAAGTTTGTTAAACATCGTTAT
AAGTCTTTTGACAGGAATTCAAAACCTTTAGACTTAATTCACACGGATATATGCGATATGAAGTCAATACCATCTCGTCG
TGGTAAAAAGTATATTATAACTTTTATTGATGAATGCACTCGATTCTGTTATGTATATTTGCTTAATAATAAGGATGAAG
CAATTGATGTATTTAAGCAATACAAAAATGAAGTGGGAAATCAATTGAATCTAAAGATAAAAATGATTCGGAGTGATATG
GGTGGAGAATATGAATCCCCTTTTGCAGAGATATGTTTGGAATATGGTATTATCTATCAAACTACTGCACCCTATACACC
CACAATCCAATGGTGTCGGTGAATAGAAGAACAAAACATTAAAGGAAATGATGAATGCCTTGATAATCAGTTCTGGTTCA
CTGTGAAATCTATGGGGGGAAGTCATCCTTACGGCTAACAAGATACTCAATAGGGTACCCCGTAGCAAAACCCAATCGAT
TCCATATGAGTTATGGAAGGGAAGGAAACCCAGCTAGAAATATTTCAAAGTGTGGGAGTGTCTAGCCAAATTAGAGGTTC
CTATACCCAAGAGGGTGAAAATTGGACCCAAAACAGTGGATTGTGTATTTATTGGATATACTGTGAACAGTAAGGCCTGT
CGGTTTTTGGTTCAAAAATCTAATAATTCTGAAATTAATGTGAATACGGTAATTGAGGCAGATAACGCTGAGTTCTTTGA
ATACATTTATCCGTATAAAACTGAATGTGACTCGACAAGTGAAAGACCTAAACGACCACGAGAAGAATCAACAGAAAATA
CACTACCTAATGAGGATCCTAGGCGTAGTAATCGCCAACGAAAACTCACGTCTTTTGGACTAGATTTTGTGCCATTCTTG
CTTGAAAATGAGCCTCCTACATTTAAAGCATCTATGTCTTCGTCTGAGTCAATATATTGGAAAGAAGCAGTCAATAGTGA
GATCGAATCAATTTTAAGTAATCATACTTGGGAATTGGCTGATCTTCCTGCAGGAAATAAACCTTTAGGATCAAAATGGA
TGTTTAAAAGGAAAATGAAAGCTGATGGGACTATTGACAAATATAAGGCTAGACTTGTAGTAATAGGATACAGACAAAAG
GAAGATCTTCACTACTTTGATACATATTCTCTAGTAACAAAGATAACATCAATTAGGATGCTAATAGCACTAGCGGCAGT
GCATGGTCTTAAAATTCACCAGATGGGTGTAAAGACAGCCTTCTTAAATGGCGAGTTGGAGGAAGAAATTTACATGGAAC
AACCTGAAGGGTTTGTGGTTCCTGGTAAATAAGAGAAACTGTGCAGACTTGTGAAGTCGCTTTATGGGCTCAAGCAAGAA
CTCAAACAATGGCATGCTAAATTTGACCAAACAATGTTGACAAATGGATTCAAGATTAACAAATGTGATAAATGTGTTTA
TATTAAAAATGTTCCAAATCATGAAGTCATTGTTTGTCTGTATGTTGATGACATGTTAATAATGAGTAAAGATAATGACG
ATATAAATGTTACTAAGCTCTTGTTGTCCAACAAGTTCGATATGAATGACTTAGGAGTTGTTGATTTGATCTTAGGGATT
AGGATTCTCAAAACTCCTTAGGGACTAGCATATCTCAGTCTCATTATATTGAAAGAGTATTGGATAAGTTCAAGTACTTG
AATTTCAATGTTGTCAAAACTCCAATTGACTTAAGCTTTACATATCAAAAGAATGAAGCTGAAAGTGACTCTCAATTGGA
ATATGCCAGAGTGTTGGGAAGTTTGATGTATATTATGAATTGTACGCGACCAGATATAGCATGTGCTATTAGCAAATTGA
GTCGGTTCACTAGTAATCCGAATCAAACTCACTGGATGGCAATGAAGCGTGTGTTGGGGTATCTGAAACATACACAACAC
TATGCTTTTCATTATAATAAATATACTTCCGTGATTGAAGGATATAGTGATGCAAATTGGATCACCGGGTCAAATGGAGT
AAAATCCACAAGTGGTTATGTGTTTAAGCTTGGTGGAGAAGCCGTCTCTTGGAAATCGTTCAAACAAACATGTATCACTT
GCTCCACAATGGAATCTGAATTTATTGCTTTAGATAAGGTTGGTGAAGAAGCTGAATGGCTCCAGAATTTCTTAGAGGAT
ATTCTATTCTAACCCAAACCTGTGGGACCTATTTTCATACATTGTGATAGTCAAGCAGCAATAGGTAGGGCATGGAGCGT
CATGTACAACGGGAAGTCTCATCATATACGACGGAGACATAACACCGTAAGACAACTGCTCTCTAGTGGAATTATCACAA
TTGACTATGTGAAGTCAATCGATAATGTGTCAGATTTACTAACGAAAGGCCTAGTCAGAGAGGTAGTTGAAAGATCATCT
AAGGGAATGAGTTTACGGCTTAGGACAAGTTAGCATGGTGGTAATTCTATCTAGCAGACTGGAGATCCCAAGAGCTAGAT
TCAAGGAGAAAACCAAAGTTGTGGCTGACGGTTCGACATTGTCAATCAACTCAATCCATTCTCATGATGAAGACAATGTT
TAGGAACAAGGTTAAGACTTTAAGGCGTGTTAATGAGTTAATAAAGCTTAAAGTTTTTAATGATTTGCTAAGTTTGGCAG
ATTTGACCAAATATTGTATCTACGAGATGACACGGTTAGAAATCACCTATGTGAGTGTGAAGTGTAAGCCGCTTCAAAGA
GAATTTTATGTCAAAAGCCTTCTCTATATACTCATGAAACCACGAGGTGTTCATGGCTGAAACGAACACAACCATAAGAA
CCATTTGTGTGACATATGGTTGTCTAGGTATACACCGAAGATACCACACCATTTGTGTGATATCTTTGAACCATTTGTTC
AAAGATATCGCATCTACTGACTTACCGAGTGTATCCGACATATGTTCACTTCGAAAAGTCCAAGGGGAAACCTACTTATC
CAAATGCAATTGATCCTTGCTTGTAAAGTACACACTCGTCCGTGCATCCCTTATATTATAACCATTCCCCATTCATATGG
GGGATTGTTGGGTATATAGCAAGAGTTAATGGGAAATGGAGGGAAAATGAAAAAGAGGAACTTGAAAAGTTGGGACTTGA
AAAGTCCTCTTATTCTCTAGTAAAAAGGCATTTCTCTCTCATCGGTGGTAGAAAGAAAAATATAAGAGTTTAAAGAGAGA
AGCACTTCTATTAATTTTTTAAAGGGTTGGAAAGAGGCACCCCCCTTGCGCCGTCGTCGTCGCTCGGCTCGGCTTTGGCT
TTGTCTTTAGAAAATGATCGATTGAGAGATTAATTTTTGGACAAAGTTTGTTTTAATTATTTATTTAATTAATTAAAATA
AATTAAATGGCCAAAATGTTTGAATTAATTAGTTAATTAATCTAAACGCTCCGACCCGACTCGGATCCGCGGGCGACCCA
TTTTATTTAAACTTTCCCATTTTATTTGAATTTCCCACCGTTGGAAATGACTGTTCTGAAAGGTTGCAACTTTCAGGAAC
AGCCATGACCATTTAAAAGGTTGCAAACTTTCAAGAATGGTCTTGTGGATTCTGAAAGGTTGCAACCTTTCAGAACGAGT
TATTCATGGCTATAAATACCATTGATTCTTCAGACTTTTTCCTTATGAATTTTTCTGATTTCTTCTTCTTCTTCTGAACA
AAGTTGCTTCGTGTACTTTACTGCCGTTGAGTGGCTCGCTGACACCAGCGTTTTGGGTATCAATACACTAGTGATTGATC
TTTCTATCCTGGGAGAACATATTTCAAATCAAACCTCAGATACTAGAGGGGAATAATTTCCTTAAGGGGACATTGTGCAT
TCAATGGCTTGATCTTTTTCCGTTCTGTTTTTCCAGATTCTGGTATGTTTTAAAGATTTTAGTTTTTTTGTGAATTAATT
TATGTTCTTCTGTTTCATCACTGGTTCATTGGAAACTTTGGCAACTCATATTTCTGGAAAGTTTCTGATAATCAGTGCTC
CATTTTAAACACAGATTGACAACAATCTTAAGGAAATTATTTTATTTTATTTTAATCTTATTTCTGGTGGAGACAAAAAC
CATCGTGGTTTTATACTCCTATTAAGTTTGCAATTTAAGTTATTTCTTGTTGAGTCATTTGTATCAATTTCTGTTTATTA
CAGATTCTGATTCTGAAATGGCAAATGATAATGTTATGGTGGTTGTTGTTGCATCAACCCGAATTGTTGTACCACCAGCA
GAGAAATCGGGAAAATTCTCTGGTGTGAATTTCAAAGGATGGCATCAACGAGTATTTTTCTGGTTTACCACTCTTGGTCT
GCAGAAATTTACCAATGAAGTAACTTCGGTGCCTACTACTGAAATGCCAGACAGAGAAAAAATCATGAATATTGAAGCAT
GGAAACAGTCAGACTTCCTATGTAAGGGATACATTTTGAGTGCTTTAGAGGATGACTTATATAACGTTTATAGTGCAATG
ACAACTTCGAAAGAATTGTGGGATGCACTTGAGAAAAAATATAAGACAGAAAATGCATGCTTCAAAAAGTTTGTGGTCGC
AATGTGTTTCGACTATAAAATGTCAGATAGTAAAACTGTTGGATCACAAGTGCAGGAACTTCAACTTATTTTCCATGATC
TGATTGCTGAGGATATGATAGTAAATGAAGCTTTTCAAGTGGATACAATGATCGAGAAGTTACCTCCTTCGTGGAACGAC
TTCAAGAATTATTTAAAGCACAAACATAAGGAAATGAAGCTTGAAGATCTTGTGATTCAGCTCAAGATTGAAGAAGATAA
TAAAACCACCGAAAAGAAGTCTCGTAAGAGTTTGACAGTAATTGGAGTTAATATTGTTGAAGAAGCTTCTACCAAAGACA
AGAAGAGAAAGAAGTCCAACGGTCAGAAGTCAAAATAGGCCAAGAAGAAATTCAAGGGCAACTATTACAATTATGGTAAG
GCTGCTCATAAGTCTTCTGACTGTCGTGCTACAAGAAAGGGCAACGACAAAGACAAAGGCAAAGGCAAAGTCAAGCAAAC
ATAGTGGAAGAGATGGATGATGGAGATGACCTCTGTGCAATGATCTCGGAGTGCAACTTAGTTGGAAATCCCAAGTAGTG
GTTTCTCGACTCAAGTGTCACTCGACATATTTGTTCTGCGAGAAAAGCCTTTCCAACATACACTCTTGCTGAGTTTGATA
AAGATTTGTTCATGGGAAACACAACAACAACAAGGATTGCAGGAACTGGGAAAGTAATGTTATAAATGACATCCGACAAA
GTGTTCACTTTGAACAACGTTCTGCATGTTCCTACTATTAGGAAGAATTTAGTTTATGTTGCACTACTCGTTAAGAACGA
GTTTAAGTGTGTCCTAGTTAGTGACAAAGATGTAATAAGTAAGAATGAGATGTTCATAGGAAAGGCTACCTCAATGTGGG
CCTCTTCAAACTGAATGTAATGGTTGTTGACAGTATTAATAAGAATTCTGCTTCTATTTACTTATTGGAGTCTAATGATT
TATGGCATGCCCATTTGGGACTTGTAAATTACAAAGCCTTTCGAAAATTGATTACATTAGAAGTATTGCCTAATTTCAAA
TGCAATAAATCGAAATGTGAAATTTGTGAGGAAAGTAAGTTTGTTAAACATCCTTATAAGTCTGTTGACAGGAATTCAAA
ACCTTTAGACTTAATTCACACGGATATATGCGATATGAAGTCAATACCATCTTGTGGTGGTAAAAAGTATTTTATAACTT
TTATTGACGATTGCACTCGATTATGTTAAGTATATTTGCTTAATAGTAAGGATGAAGCAATTGATGCATTTAAGCAATAC
AAAAATGAAGTGGAAAGTCAATTGAATCTAAACATAAAAATGATTCGTAGTTAGAGGGGTGGAGAATACGAATCTCCTTT
TGCAGAGATATGTTTGGAATATGGTATTATCCATCAAACTAATGCACTCTATACACCACAGTCCAATGGTGTTGCTGAAC
GGAAGAACAGAGCATTAAAGGAAATGATGAATGCATTAATAATCAGTTCTGGTTCACTGCAAAATCTATGGGGGGAAGCC
ATCCTTACGGCTAACAAGATACTCAATAAGGTACCCGTAGGAAAACGCAATCGATTCCATATGATTTATGGAAAGGAAGG
AAATCCAACTTGAAATATTTCAAAGTGTAGGGGTGTCTTGCCAAGGTAGAGGTTCCTTTACCCAAGAGGGTGAAAATTGG
ACCTAAAACAGTGGATTGTGTATTTATTGGATATACTGCGAATAGTAAGGCCTGTCGGTTTTTGGTTTACAAATCTGATA
ATTCTGAAATTAATGTGAATACGGTAATTGAGTCAGATAACACTGAGTTCTTTAAACACATTTATCCATATAAAACTGAA
TGTGACTCGACTAGTGAAAGACCTAAACGACCACGAGAAGAATCAACGAAAAATACACTACATAATGAGGATCCTAGCCA
TAGTAATCGCAAATGAAAATCCACGATTTCGGACCAGATTTTGTGTCATTCTTGCTTGAAAATGAGCCTCCAACATTTAG
AGCAGCTATGTCTTCGTCTGAGTCAATCTATTGGAAAGAAGTAGTCAATAGTGAGATTGAATCAATTTTAAGTAATCATA
CTTGGGAATTGACTAATCTTCCTCCAGGAAATAAACCTTTAGGATCAAAGTGGATCTTTAAAAGGAAAAAATGAAAGCCG
GTGGGACTATTGAAAAATATAAGGCTAGACTTGTAGTCAAAGGATACAGACAAAAGGAAGGTTTGGACTACTTTGATACA
TACTCTCCAGTAACAAGGATAACATCAATTAGGATGTTAATAACACTAGCGGCAGTGCATGATCTTAAAATCCACCAGAT
TGATGTAAAGACATCCTTCTCAAATGACGAGTTGAAGGAAGAAACTTACATGGAACAACCTGAAGGGTTTGTGATTCCTG
GTAAATAAGAGAAAGTGTGCAGACTTGTGAAGTCTCTGTATGAGCTCAAGCAAGCACCCAAACAATGACATGCTAAATTT
GACCAAACAATGTTGGCAAATGGATTCAAGATTAACGAATGTGATAGGTATGTTTACATTAAAAACGTTCCGAATCATGA
AGTAATTGTTTGTCTGTATGTTGATGACATGGTAATAATGAGTAAAGATATTGACGATATAAATGCTACTAAGAGTATGT
TGTCTAGCAACTTCGATATGAAGGACTTAGGAGTTGCTGATTTGATCTTAGGGATCAGGATTCTCAAAACTCCTCATGGA
CTAGCATTATCTCAATCTCATTATATTGAAAGAGTATTGGATAAGGTTAAGTACTTGAATTTCAATGTTGTCAAAACTCC
AATTGACTTAAGCTTTACATTTCAAAAGAATGAAGCTGAAAGTGACTCTCAATTGGAATATGCCAAAGTGTTGGGAAGTT
TGATGTATATTATGAATTGTACGCGACCAGATATAGCATGTGCTATTAGCAAATTGAGTCGGTTCACTAGTAATTCGAAT
CAAACTCACTAGATGGCAATGAAACGTGTGTTGAGGTATCTAAAACATACACAACACTATGCTTTGCATTATAATAAATA
TTTTGCTTTGATTGAAAGATATAGTGATGCAAATTGGATCACTGGGTCAAATGAAGTAAGATCCACAAGTGGTTATGTGT
TTAAGTTTGGTAGAGAAGCCGTCTTTTGGAAATCGTCCAAACAGACATGTATCGCTCGCTCCACGATAGAATCTGAATTT
ATTGCTTTAGATAAGGCTGGTGAAGAAGCTGAATGGCTTCGAAATTTCTTAGAAGATATTCCATTCTGGCCCAAACCTGT
GGGACCTATTTGCATACATTGTGATAGTCAAGCAGCAATAGGTAAGGCAGGGAGCGTCATGTACAACGGGAAGTCTCGTC
ATATACGATGGAGACATAACATCGTAAGACAATTGCTCTCTAGTGGAATTATCACAATTGACTATGTGAAGTCAAGCGAT
AATGTGTCAGATCCACTAACGAAAGGCCTAGTGAGAGAGGCAGTTGAAAGATCATCTAAGGGAATGGGTTTACGGCTTAG
GACAAGTAAGGATAGCAGTGACTCTATCTAGCAGACTGGAGATCCCAAGAGCTAGATTCAAGGAGAAAAACAAAGTTATG
ACTGACGGTTCGACATTGTCAATCAACTCAATCCATTCTCATGATGAAGACAATGTTTAGGAACAAGGTTAAGACTTTAA
GGCGTGTTAATGAGTTAATAAAGCTTAAAGTTTTTAATGATTTTCTAAGTTTGGCAGATTTGACAAATAGTGTATCTACG
AGATGACACAGTTAGAAATCACCTATGTGAGTGTGAAGTGTAAGCCGCTTCAAAGATAATTTTATGTCAAAAGCCTAATC
TCTATACACTCATGAAACCAGGAGGTGTTCATTGCTGAAACGAACACAACCATAAAAACCATAAATGGTAAAGGGTTAAT
TGTGTGACATATGGTTGTCTAGGTATACACCAAAGCTCGATGGTTCAAAGGTATCGCATCTATCAATTGACCGAGTATAT
CCAACATATGTTCACTACGAAAAGTCCAAGGGGAAACCTACTTATCCAGATGCAATGGATCCTTGCTTGTAAAGTACACA
CTCTTCCGTGCATTCCTTATGTTATAACCATTCCCATTCATGTGGGGGATTGTTGGTTATATAGGAAGAGTTAATGGGAA
ATGGAGGGAAAATGAAAAGAGAGGAACTTGAAAAGTCCTCTTATGCTTTAGTAAAATGGCATTTCTCCCTCATCGGCAGT
GGAAAGAAAAATAGAAGAGTTTAAATAGAGAAACGCTTCTATTAATTGTTAAAAGGGTTGGAAAGAGGGACCCCCCTCAC
ACCGTCGTCGTCGCTCACTCGACTTTGGCTTTGGCTTTGGAAAATGATCGATCGAGAGATTATATTTTGGACAAAGTTTT
TTTAAATATTTAGTTAATTATTTATTTAATTAATTAAAATAAATTAAATGGCCAAAATGTTTCAATTAATTAGTTAATTA
ACCGATACGTTCCGACCCGACTCGGATCCGCGCGCGACCCATTTTATTTTAACTTTCCCATTTTATTTAAATTTCCCGCC
ATTGGAAATGACTATTCTGAAAGGTTGCAACTTTCAGGAACACTCATGACCGTTTGAAAGGTTACAAACTTTCAAGAATT
GTCGTGTGGATTCTGAAAGGTTGCAACCTGTCGGAACCAGTTCCTCTTGTCTATAAATACCACTGATTCTTCAGACTTTT
TCCTTACGAATTTTTCTAATTTCTTCTTCTTCTTCTACACAGAATTTCTTCGTGTACTTTACTGCCGTTGAGTGGCTCAC
TGACACCAGCGTTTTGGGTATCAATACACTGGTGATTGAGATCATTCTATCCTAGGAGGACATATTCAAAATCTAACCTC
GGATACTAGAGGGCAATAATTTCCTTAAGGGGACACTGTGCATTCAGTGGACTTGATCTTTTTCTGTTCTGTTTTTCCAG
ATTCTGATATGTTTTACAGATTTTAGTTTTTTTTGTGAATTAATTTATGTTCTTCTGTTTCATCACTGGTTCATTGGAAA
CTTTGGTAACTTCGTGTTTCTGCAAAGTTTCTGGTAATCAGTGCTACTGTTTTAAACACATATTGGCAACATTTACCTCA
TGACCTCTTTATCTTGAGGTTAGTATACATTCTTTCCACCCAGATCCCACTTTATAATATAGTAATGTAAAATGGAGTTA
AACAATGATAAATAAATTGGAATGAAGGTTCTCAAGAACTGATTCAAGTCAATGATTTTTTTGTTTGGTTTTCCATCTAG
TGTCAGAAGCCTACATTAACGCCTCAACTAACATCCGAATCGCACACTACAGGGTTCATTCGGGGGTGACGCTCCCAACA
AAAATTTTACATACGCAAGACTTATACTTGAAACCTCTGATTAAGAATTGCCAAACAGACTATATATATTCCACGCCATT
TTACTTTTGAGTACGAAAAAGAAAGTTAGGTACAAAATTAATATTATGAAAGTAGGGCAGTTGAGTAAGGTCTTTAATAT
CACGACAAAAGTACAAACATATTATTTAATTTAGTTCCAACTTCCAAGACAACTTTATTTTCATGTCTCTATTTGGGTAA
TTAACTGTATAGTACAGGAAGGAAAAAGGATTATCAAGGGTATTTTAGTCATGTTATCAGAATCAATACACTGCTGGTCA
CACGCAATTAAGTATTAAGAATAACACATATACGTAACTTGCCTTTACTTTTAGCGATAAAATACTTTGTTTACACAAAT
TCAATAATCTCCCCATTAAATTAAGCTTCACTTGATTTCTCGGTCATCATCATTTATGGGCTAATTTAAAAAAAAATTAT
GTGTCATTCACATCAATCAAGTATTTATGATATCCACTAGTTGTTAAGAAAATAATCATTTAGTGAGTTTATCATTTTAT
CTATATTAATTATAAAGTGAATAAATTAAAAATTTAATATTATTAAGAAGTTCTATCTTTTTCAAAGTAACTAATTGAGG
GTATATTAGATAAAAAATTATCCCTTTTTGATTTGTCAAAATAGACAAATAAAAAAGAAAAATTAGACTAGTAATTAGGG
ATAAAGGGAGCATTATTTTTACAGTTCATGCACTGCATATCGGAATTCATAATTACAAAAGAAAGAAAGGTGTTTTTTAA
ATACCTATAAATAATTTTTGTATGAAACTAATTAATCTAAAAAAAAAAGTTATCATTCATGAATGTCACCACTGCTTCAA
TGATGTAGAAAACTCTGAGATACAGAGAAAAGAAGAACTATGGAAAATATTCCAACGGTATTTACTAAATGGACTTTATT
TCCAGGGTGAGTCATACAAAACTCGGTCATATTATGAAAATCTGCTAATAAGCACAGGTGTTGAATTTCAGCACTTTTCA
GGCTATAATACCAGCGAGAATGTTTATAACTTCTCCAAAATGATTATAAAACAAATCATTTCTATTGAAGATTGGGGTAT
TTCCTCGATGACAGAAAGGCAGTTTGGCCTTAACAAAGTCTCTATGAAATTTACATATTGAGATTATATTCAGGCTTTTA
ATAAAGTTCTCTATTATAACAACGAGAAACACAAACATACTTGGTTCATTAAAGTATGTGCAAAGATATCTGATAACCCC
ATTCCAAATTGATTTTTAAACTGGTGGTCATACCACGGGTCAACGATAAAAATATTGTCCGAACCATTTCTCAAGTTATA
CAGAAAATGGGTTAAGATTTCTCCATAGCTTAACAATCTATATCACCAAGAACACGTTTGTTATATGGAACAAATCGAAC
AGATATATTTCTTTGTAGAATTTTCTGTTCCATGGATTCATAAATGGGCTCCAGAAGTGGATTTCATTGAGGAAAAAATA
CCTTGTTTATATCGAACTTATTACAACAATTTTTGGGATAACCTAATGAAAAAGGATCCCCAAACAAAGTCATTATACGG
ACAAGAGCTATTGGACTTGATTTCCAAGACAATTCAAGATTATAAATCAATTCCTCATAAAGGAATAATTGCTGACACTT
CAGTGAGACATATGGCAAGAAGAATTTCTAACCTAGATGAGGATGATCAAAATAAAATGATTAATAATTATTTGGTAGAA
GTCAAGAAAAATCTTCTTCTTAATATAATGCACTACGCAAGATCAGATTCATCTATGCGCAGTGAAACAAGTGATGATAC
TCACGAGGCTTAGTCATATGAATCAGAAAGGCCGGTTTCAGAAGACACACCGAAGAAAGCAGAAGATTTCCTTTCAAAAC
TTAAAGATAAGAATTAAAGGATAAGCATTATCAACAGTAGAAACACTGTTGCAACAGTAGATATACTGTTTCTAGGACCC
AAATAAGGGACCCTCTACTACTATTCCTAGATGCCTTTTAGTTTCTATAAATAGATTTTTTTTTGTTTTAGAAGGAGAAG
GTTTTTTAGAACCACTCTCTCTCTTTTGTATTCTCTCTCTTATTCTCTTCTCTTGTATTATAAGGTGTGAGTTTGCCGGA
GACTGCCAGAGTTGTTAAATAAAGAAAGTTTTAAGGTACTAATATTCTTCCTTTCTTTTCTTTTATTTACTTTATTAAAT
TCTCCAATCTAAGTCCTGACTATGTCCGGCTAAAGAATTATATCTATGTCGGATAATAATAATAATTCCTTATAATAGAC
ATTCTTTCTCTTCTGATAGAAGATTTTGTCATCCAACACATCTCACCGATTGACCCTAGTTATGGTTCAGCTCAAAATCG
TGCTGCTTCTTGCATACTTTATCTTTGGTCATATCTGCTGATAAAATTAAAATTAAAATTAATCCTAGATTAAATATTGT
TCAAACAAATGATAAATCATCTGATATTTCTATTAAGGACATTCCTTCTGTATCCAAAATGGATTTCAATCTTAATGATA
CTTAATAAGGTTTTTCTGGTTTAGAGTCTCTAGATTCTCTAGGTTTAGTCTGTTTTCCTGAATCTGGCAAACCAAATTGA
ATGCAAAAATCTCCTAATTGAGATCTTTCTCTAAGCTTATCAATCTTAAACTGTCTAGAGAGTCTTTGATGGGTTCGATT
GAATCAACGGTGGCCTATAGCCCCGTTTATTTTAATACTCATCCTAATTTGCAGTTATCTTTGACTGATTCTAATATATT
AGAGCTTTAACTTTGAATGTTAGAATGCATGGTTATAATTATGCACCTGAATCTGAATTAATTTGTTTATCTTATAGAAT
CTATTTCAAATTACTTGCTACTTTGAATCCTAGATGTAAATTATATGATACAACTGATAAAACTATTTTAGTGGAAACTA
ATTTCGCTAAGTCTAAGGTCACTACTAGAAGATCTATAAAATGGAAAGAGATTAATTTAATTCTTTAGCTGGACATAGTC
ACGGCTTAGATCAGAGAATTTAATAAAGTAAATAAAAGACAAGAAAGGAAGAATATTAGTACCTTAAAACTTTCTTTATT
TAACAACTCCGGCAGTCTCCGGCAAACTCACAACTTAAAATACAAGAGAAGAGAATAAGAGAGAGAGTGGTTCTAAAAAA
CCTGCTCCTTCTAAAACAAAACAAACTTATTTATAGAAACTAAAAAGCATCTAGGAATCGTAGTAGAGGGTCCCCTATTT
GGATTATAGAAACAGTATATCTACTGTTGCAACATTGTTTCTACTGTTGATAATGCTTATCCGCTAAATCTTATCTTTAA
GTTTTGAAAGGAAATCTTCTGCTTTCTTTAGTGTGTCTTCTGAAACCAGCCTTTTTGATTCATATGACTGAGCCTCGTGA
GTATCATCACTTGTTTCACTGCGCATAGATGAATCTGATTTTGCGTAGAGCGTTATATTAAGAAGAAGATTTCTCTTGAC
TCCTTCCAAATAATTATTAATCATTTTATTTTGATCATCCTCATCTTGGTTAGAAATTCTTCTAGCCATATGTTTCACTG
AGGTGTTAGCAATTATTCCTTTATGAGGAATTTATTTATAATCTTGAATTGTCTTGGAAATCAAGTCCAATAGCTTNNNN
NNNNNNNNNNNNNNNNNNNNNNNNNNNNNNNNNNNNNNNNNNNNNNNGTGAAATCTACTACTGGAGCCGATTTATGAATC
CATGGAATAGAAAATTCTACAAAGAAATATATCTGTTCGATTTGTTGCATATAACAAACGTGTTCTTGGTGATATAGATT
GTTAAGGTCTGGAGAAACCTTAACCCATTCTCTGTATAACTTGAGAAATGGTTTGGGCAATATTTTTATCGTTGGCCCGT
GGTATGACCACCAGTTTAAAAACCAATTTGGAATGGGGTTAGCAAATATCTTTGTACATACTTTAATGAACCAAGTATGT
TTGTGTCTCTCGCTGTTCTAATAGAGAAGTTTATTAAAAGCTTGAATATAATCCCAATATGTAAATTTCATAGAGACTTT
GTTAAGGCTAAACTGCCTTCTGTTATCGAGAAATACCCCAATCTTCAATAGAAATGATTTGTTTTATAATTATTTTGGAG
AAGTTATAAACATTCTCGCTGGTTTTATAACCTGAAAAGTGCTGAAATTCAACACATGTGCTTATCATAATATGACCGAG
TTTTGTATAACTCACCTGGGAAATAAAGTCCATTTAGTAAATACCATTGAAATATTTTTCATGGTTCTTCTTTTCTCTGT
ATCTCAGAGTTTTCTAAGAGGAATATCATTTCTCTTTTTTCTACCTTTTCATATGATTTGATATCATTAACATCATCTTT
AACTATTGAGGAAAAAGTATTACTTTTCTTTTGTGATAAATATGCCTGTAATTGGGCATATAATGGACTATTTTTCGGAA
TATCTTCCAGATGTACTGATGAAGCTACCTCTTGAGCTTTTGAGTTTAAATTAAATAAACTCATTCCTCCTTTTTGTATA
ATTGGAGTGTTGGATGAAGATCCGTATGATTATTATTATTATTATTATTATTATTATTATTATTATTATTATTATTGTTA
TTGTTATTCTTGTTGTTGTTAGTATTATTATTATTATTATTATTGTTATTATTATTATTATTATTATTATTATGATTATG
ATTATTATTATTATTATTATTATTATTATTATTGTTGNNNNNNNNNNNNNNNNNNNNNNNNNNNNNNNNNNNNNNNNNNN
NNNNNNNNNNNNNNNNNNNNNNNNNNNNNNNNNNNNNNNNNNNNNNNNNNNNNNNNNNNNNNNNNNNNNNNNNNNNNNNN
NNNNNNNNNNNNNNNNNNNNNNNNNNNNNNNNNNATTATGATTATGATTGTTATTATTATTATTATTATTATTATTATAC
CAACGATACATGATCACTGACCTAGCGGTGGTCCGCCCAGTCATAGATCAAGCAAGTCAATATCCTTAGAGGTAGTCCAA
CTACATAAGAATCGAAATACACAAAAATTTTAACATAGTTTCTCAGACTGCATGGCTTATTTATTTTAGGCAGAATGACC
CGGGAGACCCTTGTACTTGGCTCAGTTTGACAGTTGGACCCTCCTACTCATCATTTTGTCAACCAAACCCTTAAACTCAT
CAAAACACAATATTTTAAACCCTTCTGACCATTGACCGAGCTTATGTGGCATTAATATTGGTGAGTTGGAAAAATGCGTG
ATTACACACGCTTGAAAGCGAGTAAAATCAATTTTTTAGTTTTAAAAAAATTAATTTAACAAAATTAAAATATAAAATTA
TCTTCTTCAACCCTCTTCACCCACACCCACCCTTTCTTCTTCTCCACTAGCCCTCTCTCCTCTACCCCTCACCACAGCCC
TCAACTTTCTTCTTTCTCCAGCCTCACATTCACTCTTCTCCGCTTCTTCTTCTTCTTCTTTTTTTTTATACAAATCAGTA
GCCTCAACTTCTTCTAAAATTTTCGTTTTTTAGGTTTGAAAAATATTAGTATCATTCTTTTATTAGATGGTTTCAATGAG
GAGATGCGGATAATGTGAAGGATGATTGTGACTATTGAAAATTTTAAAACTCCATTGATAAGCTTGAAAAAGCTTAAAAA
ATAATAAATGGGTCTTGTGAATTTGTAAAATTAATTAAAAATTTTGATTGGGGTTCATTGAGTTTGTGTTGATGAACTTG
TAGTTGAATTTACAAGTTAAATCAAGAAGAATTTGATCTAATGGGTATGAATCTAGTGCTCAATTTGTGACCAAATATGA
AGAAGATGACTATTTGAAATGTTTAAGAAATTAAAAAATTCATCTATTTGATTTTTTTTATTTTTTTAGCACTTAGTTTC
GCATGTGGCACTAAAAATGATGTGGAATTCCACGTGTAATCGCGTCCATTACACGCACACTGACCGGAGGAGAAAAGGGC
TTAAAATGTTGTATTCTGATGGGTTTAAGGGTCTAGTTGGCAAAGTGATGAGTAGGAGGGTCCAACTGTCAAACTGAGCC
AAGTACAAGAGTCTCCCGGGTCATTCTGCCTTTATTTTACCCAAGCAAAGGGCCTGTCAAGAAGCTAATACATACTTTTA
TTGAGCCCATGTGTTTGATAGTTCTAACCAGGTATAAAGGCGCCCTACTTATCAAACTCTTTTTCGAGCTAAAAACCACG
GCTGATCAGACGAAGTCACAAAGACAAAGCCAATAAAAGTAGTACTAGATCCGACTGTACCTCAATCTCAGAACCAAGTC
GAGAAGCCATACTAAAATTCTTCTATATTTAAATAAAGCGTAGATCCATTCATGGTTTATATAAAAGAGAAGTTAGTTAT
CCGGCATAGACATAATTTTTTAGCCGGACATAGTCACGGCTTAACTCAGAGATAATAAGATAAAGCTGAAAATAAAAGGA
AGTACCTTATATTAAACACCACTCTTTATTCCTCCGGCCAAAGTCCGGTAAGCTTACAATACTTGAAAATATTTTACAAG
TGGGGAGAGAGAAAGTAGAAAGAAGGAGAGAGGGTTTCTAAAACCTGCCCTCAATTAAAGAAAAACAAGCCTATTTATAG
AAAAAAGAAAGCATCTTTGTACAGGATACTGGGCCCCTATCTGGGTCCTGGTAACAATGTATCTACTGTTGGTAAACAGT
GTTGCTACAGTAGCGCGGGCCCGCTACCGACGCGCATAAGCTTTACACTTTGTTTTTTATTCTTGTCCTTTAATTTTGCC
AAAAAATCTTCGGCTTTCTTCAGTGCATCCACTGGACTTTCTTCTTCATATGGTTGGGCTTCGTGCATATCTTCACTTGT
TTCACTACGCATTGACGAATCTGATTTTGCGTAATGACTTATATTTAGAAGAATCTTCTTCTTTACTTCTTCTAGATAAT
TCATAATCATTTCATTTTATTCTCCTTCATCATGATTAGAAATTTTTATAGCCATATGTTTTACGGAGGTTGAGTCATCA
GTCATAATTCCTTTATTAGGAATCGATTTATAATCCTATATGGTTTTCGTTATTAGATCCAATAGTTCTTGTCCGTATAT
AGACTTTGTTTGAGGATCTTTCTTCATCAACTTGTCCCAAAAATTATTATAATAAGTTCTGTATAGGCAAGGGATTTGTT
CCTCAGTGAAATCTACCTCCGGAACCCATTTATGAGTCCATGGAACAGAGAATTCTATAAAAAAAAATATCTGTTCAATC
TGTTGAAAATAACAAATATGTTTTTGATGATATAACTTGTTGAGATCTGGGGAAACCTTAACCCATTCTTTGTATAACTT
GAGAAATGGTTCGGGCAATATTTTTATTGTTGGCCCGTGGTATGACCACCAGTTTAAAAACCAATTTGGTATAGGATTAG
CAAATATCTTGGCACATACTTTTAAAAACCAAGTATGTTTATGCCTCTCATTGTTATAACAGAGAACTTTATTAAATGCC
TGAATATAATCCCAATAGGTAAAGCTTACCATGACTTTGTTTAGACTGAATTGTCTTTCAGTCATTGAGGAAATACCCCA
ATCTTCAATATGAATGACGTGTTTTATAATCATTTTAGAGAAGTTAAAAACATTATCACTTGTATTATATCCTGAAAAAT
GTTGAAATTCAACACCTGTTCTTATCAGCAGAGTCTCCTAATATTTCTGAGTTTTGTATGACTCACTCGGGAAATAAAGC
CCATTAACTAAATACCTCTGGAATATCTTCCAAGGTTCTTCTCTTCTCTGTATGTCAGAGTTTTCTAAGAGAAATATCAT
TTCTCTTTTTTCTACCTTTTCATATGTTTTGATATCATCAACTTCTTCTTTGACGATTGAAGCAAAAGAATCACCTTGCT
TTTGAGTTAGAAACTCCTGTAGTTTAGCATATAATGGATCACTTTCTGGAATATCTTCCAGATGTATTGATGAAGCTTTT
TCTTGTGCTCTAGAGTTTAAGTTATATAAACTCATTCCTCCCTTTTGTATAATTGGAGTACTAGATGATGAAGATCCGTA
TGATGATCTTGATGAACTTAGGGATGATCTTCCCCTTCTGCGAGTATAACTGCATTTTTCTCTAGCCTTAGTTATCCAAG
GAGGATCCATCCTGCAAACATAGCATTTAGTTTTAATCATTCAAGAGGTTATATTTTTAATCATTAGAGAAGTTATAAAC
TTCATCACAATAAAATCTTTCATAAAGCTCTTGTTCAATCATGTAATTATTGACGATATCTATCACCATTCCATCTATAA
ATTTCCATAATATAAGTTCCTTTAAATCTCTATTAAGAGGAACTGCCTTCAAAATCGTAACCAAATCTTTATCAGGAAAG
AAGTCAAGAAAACCATCAGAAGAAAGATATTCTCTTGATAAGAAGTCTGGGAGGGAATTACCACTTCCCTTTTTATAATG
AATTTCGAAATCAAAAGGGGCTAATTGTGCCTGCCACCTAGCAAAAATTAACTTAGACGCATCATGTTTAAAATCTTTAT
CAAACATATACTTAACTGACCGAGCATCAGTTTTTATCAAGAATTTTTTATTATATAAATCATCTTGAAATTTTAAAACG
CACTTAACGATAGTTAACATTTCATGAGCTACCGTTGCATATTTTTTCTGAGCATCACTCCATTTTCCTGAATGAAATCG
AATAAGATATTCATTTTTATCATGCGGATTAATTTGTTTCAATATACCTCCATACCCAATATTAGACGCATCCATCTCTA
CAATCTTTGGCCAAGCAGGATTAGCAAGGGTTAAACAAGGCAAAGATTTAACTCTTTCTTTAATAGTCTTTACAAGATCT
GTGAGACTATTAGTCCAAGGCTTTTTATGATCCTTTTTTAGCCTGTCATATAGCGGAGCTAAATCTCGAGACAAATTCTT
GTAGAATGGGGAAATGTAGTTTAAACTTCCCAAAAACCATTGCAATTGCGTCTTATCTGTAATAATATCAGGGAATTTCG
ATGTGAATTCAATGGATTGCTGAATAGGAGTCATTTTTCCTTGACAAATAAAATGGCCCAAAAATCTAACTTCTGTTTGA
AAAAGACTCATTTTAGGTTTAGATATGACCAAATCAATTTGAATAACTATTTTCTTAAAAATGTTGAGATGCTTAATATG
CATTTTAAGAGTCTTTGAGTATACCAAAATATCATCAATATAAACTATGATGAAATCCAAATAAGGATTAAAAATATCAT
TCATAATCTTTTGAAATTCCGAGGGAGCATTTTTTAAACCAAAGGGCATTACATTCCATTCGTATTGTCCAAACGAAACA
TTAAATGTCGTTCTATAAGAATGGTCTTTAAATATTTGGATTTGCCAATATCCAGATTTTAAATCAAATTTTGAAAAGAT
ATTAGCATCATATAATCTTGATAATAAATCCCTTTTGTTTGGAATAGGATACCTAATCCATTTTAAAAATTTATTTAAAG
TTTATAATTTATAACTAACCTGGGAACACCTCGTTCTTTTTCTGCTGCGTTATTAACATAAAAAGCAGTACACGACCACG
GTGATTTGGAATGCTTTATCAAACCTTTTTGTAAGAAATTATCAATTTCCTTTTTGCAGAATTCAACCAATTCGGTATTC
ATCTGACAAGGACGTGATTTGGTAGGGATATTTTCCTCAGAGAAATCATCTTCATATGGAAGAGTTACAATATGCTTTTT
CCGATTCCAAAATGCACTAGGATGATCAGCACAAATATCAAGGGTCATTCTTTCAGAAATGAGTTTAATCTTTTCCTGTA
CTTTAGTAGATTTTAAAGTATTGAATATATTCATACTAAATATCTCAAGTTGTAAATAATCAACATGTTTTTGTTTCATT
TCAATTAGAGCATTAATATCTCTAGAAATAGGTTCGGTGATAAAAGTATAACTAATATCTTGATTTTTATAAGTAGCAGA
AAATCTTTTAGCATTTATATTAGTAAAAGGATAGATTGCATTTATAAAAGGAGTTTCTAGAATAATAGGAGGGTATAACT
GCTTTTTTACTAAGAAAAAGAAGTGAGGAATACAAACTTTATTCTGGCAAATACGAGTATTAGATAATTTATACTTTATA
TCTAAAGCATGACCAGATGCAGATTTAACCATATGAGTTGTTTTTTCAAAATATTTAGTAGGTACTAGACTTTCTTGAAT
GCAACTCACATCAGCGCCACTATCAATCATAGCAATGTTACTTATAGAAAAAGTATTATCAATTAATATAGTACATTTAA
CATACCATTTATGAGCTATAACAATTTGCATCATTCCTAAAAACATGTTTTGTGTCGGATCAATATTCAAAGTGTTGGCA
AGAGTATTTTCTTCAGCAGTAGAATCATCAACCTTATTTTTTCCTTTGCTATTAGCAGACTCAATCTGAGTAAGACGGTG
ATCACAAATAATATGATTTTGTTTAAGAAATTTAATTTCTTCCTTCAAATGTTCAATTTCTTCTTTTAAATCATCAAAAA
AGGTATCGCGAACAATCATGGTCTGTTTAGAAGAGAGTCTATTATGAACTTCAGACAAGGAGTAAGGAGCAGAATAATTA
AAATGGTTTGGTAATTTCTAAATAAAAAATGAGTCTATTTCAAACTGAAGCCAAATTTTTAGGACATCTTATTTGTCAAG
GGAAGGTTACCCCTAATCAAAGATCGATTAATTTTGCTTCTACGTTTCCTGATGTCATTACAGATAGGACGCAATTGCAG
AGATTCTTGGGAAGTTTAAATTATATTTCCCCATTTTACAAGAATTTATCTCATGATTTAACTCCGTTATACGACCGGCT
AAAAAAGGATCATGAAGCACCTTGGACTGATAGTCTCACCAACTTGGTCAAAATATTAAACTTCGTGTTAAATCTTTGCC
GTGTTTAACTCTTGCTAACCCTGCTTGGCAAAAGATAGTCGAGACTGATGCGTCTAATATTGGCTATAGAGGAATATTAA
AACAGATCAATCTCATGATAAAAATTAGTATTTAATTCGATTTCATTCAGGAAAGTGGAACAATGCTTAGAAAAAATATG
CTACGGTGGCTCATGAAATGTTAACCATCATTACATGTGTTTTAAAATTTCAAGATCACTTATAAAATCAAAATTTTCTT
ATTAATACTGATGCTCAATCAGTTAAATATATGTTTGATAAAGATTTTAAGCATGATGCTTCAAAATTAATGTTTGCCAG
ATTGCAAGCACAGTAAGCCCCTTTTGATTTTGAAATTCTATATAAGAAAGGAAGTGATAACTCTCTACCAGACTTCCTAT
CTAGAAAATATCTTCAAAATGGGTAACAGCATTAGCAACTCAGAAAATAGTGATGTTCCCATCTCCCTTTTCTTTATAGA
AAAAGGATTGATTACAATTTTAAAGGTTCATCCTCTCAATCGAGACCTGAAAGAACTAATCTGCTGGAAAATTATAGATG
GAATGGCGTTGGACCTTTTCCTAGCAATAGAAGAATCCAATACTTATTATGACGCTTATTGGGAATAAATCTCGATGTTT
TGTTTGTAGGATGAAACCCCCTTGGGTAACTAAGGGTCGAGGAAAGGGAAATAACCCAAAAGGAAGGGGAAGATATTCCC
CAAGTTTATCAAGATCATCATACGGATCTTCATCCAACACTCCAATTATACAAAAAGGAGGAATGAGNNNNNNNNNNNNN
NNNNNNNNNNNNNNNNNNNNNNNNNNNNNNNNNNNNNNNNNNNNNNNNNNNNNNNNNNNNNNNNNNNNNNNNNNNNNNNN
NNNNNNNNNNNNNNNNNNNNNNNNNNNNNNNNNNNNNNNNNNNNNNNNNNNNNNNNNNNNNNNNNNNNNNNNNNNNNNNN
NNNNNNNNNNNNNNNNNNNNNNNNNNNNNNNNNNNNNNNNNNNNNNNNNNNNNNNNNNNNNNNNNNNNNNNNNNNNNNNN
NNNNNNNNNNNNNNNNNNNNNNNNNNNNNNNNNNNNNNNNNNNNNNNNNNNNNNNNNNNNNNNNNNNNNNNNNNNNNNNN
NNNNNNNNNNNNNNNNNNNNNNNNNNNNNNNNNNNNNNNNNNNNNNNNNNNNNNNNNNNNNNNNNNNNNNNNNNNNNNNN
NNNNNNNNNNNNNNNNNNNNNNNNNNNNNNNNNNNNNNNNNNNNNNNNNNNNNNNNNNNNNNNNNNNNNNNNNNNNNNNN
NNNNNNNNNNNNNNNNNNNNNNNNNNNNNNNNNNNNNNNNNNNNNNNNNNNNNNNNNNNNNNNNNNNNNNNNNNNNNNNN
NNNNNNNNNNNNNNNNNNNNNNNNNNNNNNNNNNNNNNNNNNNNNNNNNNNNNNNNNNNNNNNNNNNNNNNNNNNNNNNN
NNNNNNNNNNNNNNNNNNNNNNNNNNNNNNNNNNNNNNNNNNNNNNNNNNNNNNNNNNNNNNNNNNNNNNNNNNNNNNNN
NNNNNNNNNNNNNNNNNNNNNNNNNNNNNNNNNNNNNNNNNNNNNNNNNNNNNNNNNNNNNNNNNNNNNNNNNNNNNNNN
NNNNNNNNNNNNNNNNNNNNNNNNNNNNNNNNNNNNNNNNNNNNNNNNNNNNNNNNNNNNNNNNNNNNNNNNNNNNNNNN
NNNNNNNNNNNNNNNNGGCAAGAAGAATTTCTAACCAAGATGAGGATGATCAAATTAAAATGATTAATAATTATTTGGCA
GAAGTCAAGAAAAATCTTCTTCTTAATATAACGCACTACGCAAAATCAGATTTATCTATGCGCAGTGAAACAAGTGATGA
TACTCATGAGGCTCAGTCATATGAATCAGAGAGGCCGGTTTCAGGAGACACACTAAAGAAAGCAGAAGATTTCCTATCAA
AACTTAAAGATAAGATTTAGCGGATAAGCATTATCAACAGTAAGAACATTGTTGCAAACAGTAGATATACTGTTTCTAGG
ACCCGAATAGGGGACCCTCTACTACTATTCCCAGATGCTTTTTAGTTTCTATAAATAAGTTTGTTTTGTTTTAAAAGGAG
CAAGGTTTTCAGAACCACTCTCTCTCCTTTGTACTCTCTCTTATTCTCTTCTTTTGTATTGTAAATTGTAAGTTTGTCGG
AGTACCGGAGTTTGAATAATATCAAGTATTTCCATAGGCCCAGGTGTTTGCCCACAAGGTACTTTCTTCAATTCTTCCTT
TATCTTACTTTCTTATCTTCTCCGATCTGAGTCGTGACTATGTCTGGCTAAAGACTTATATCTATGCCGGATAACTAACT
TCTTTCTTATATAGACCATGAATGGATCTATGCTTTATTTAAATATATAAGAATTTTAGTATGGCTTCTCGACTTGCTTC
TGAGATTGAGGTACAGTCGGATCTAGTACTACTTTTATTGGCTTTGTCTTTGTGACTCCGTTTGATGAGCCATGATTTTT
AGCTCGAAAAAGAGTTTGACAAGTAGGGCGCCTCATATCCAGTTAGAACTATCAGATACATGGGCTCAATAAAAGTATGT
ATTTGCTTCTTGACAGGCCCTTTGCTTGGGTAAAATAATTAAAACATGCAGTCTGAGAAACTATGTTAAAATTCTTGTGT
ATTTTGATTCTTATGTAGTTGGACTACCTCTAAGTATATTGCATTGCTTGATATATGACTGGGCGGACTACCGCTAGGTC
AGTGATCCTGTAAGTTTGGTATCAGAGCCTAGGAACTTTCATGGTAAATTGAGATTGCAATTATAAAATTCACCATATTC
ACAAGAGCAAATATCACCTCTACATTTACAAGCATCTATAGTTGCTGACTGAGTATTACCATTATTCCTTTTGGGATAAC
CACGAAGTTTATTAATTTCTAATTTAATTTGATTTTTAAAATCAAAGGTGGTTTCCATCTCATCTACAAAATCTTCAGAT
AAACTTATAGGTTTTGCCCCAAATTGTGAAAAAAAATTATCAAGAAGATTTTCAAGATCATAAAGTGGTTTAAGATAAAA
TCCTGAATCTCAGGAGGTCTCTGAATAGGTACATCAGGTTGTTTTGACGAAGAGGCTTGTTCAGATGGTTTTAAATCATT
TTTAATCTAATCAATTAAAATATCAAATCATCCAATTTTTTATCGATAGAACTAATATGTTCTCCTAAAACTTTCATATA
AAGACCTAAATAGTTATTTTGAGAAATGAGATTATTAATCTCGTTAATACTTATCGTAGCCACATCATTTTCAATGAAAT
TTTGGAAAGCAGTGAAAGTAATCCCTGTATTATTAGGAAGTATAAATGGTGCCTGAGGCGGATAAATAGCCTTAATAATA
TTACCTGATTCAACTTTATAAGATCGTTCAAGGACTTTGATGAATAAAGGTAAATAAGTGGTTATAAACCAAGGTACGAA
GAACATAATATGATTATGCAAAGCACAAGTTTCATAAAATTCTTGTGAAATATTATGCAGATCTTTTGTGCTGTAAGTGT
CAAAAAACCAAGTTTTAAACTGGCTCAATTTATCACTTGCAAATTTATTTTGAATATACTTTCTTGCCAGTGAACCTGGA
CTAAAATCGATTTGGTGTATATTCATCATTAAGTATCATTAAGATTGAAATCCATTTCGGATGCAAAAGGAATATCCTTA
TAAGAAATATTAGATGATTTATCATCTGTTTGAATAATATTTAATCGAGGATTAATTTTAATTTATTTTTATCAGCAGAT
ATGAAAGAAGATAAAATATGCAATTTATCACTTGTTTGAACAATATTTAATCGAGGATTAATTTTAATTTTATTTTTATC
AGCAGATATGACAGAAGATAAAGTATGCAATGAAGCAGCACGATTTCAAGCTGGACCATAACTAGGGTCAATCAGCGAGA
TGTGTTGGATGGCAAGTAATCTTCTATCATAAGAGAAAGAATGTCTATTATAAGGAGCACTTTTTTCATCAAACTGAATA
CAAATCTTTCCATCAGCATTTTCAGTAATATGAGAATATTCAAAATTAGTGACAGCAACAGTCATTTGTCCTGGAGGTAT
AACAGACTCTAAAGTCCTTTTTAGGACATCTTATTTGTCAAGGGAAGGTTACCCCTATTCAAAGATCGATTGATTTCACT
TCTAAGTTTCCTGATGTCATTACAAACAGGACACAATTGCAGAGATTCTTGGGAAGTTTAAATTATATTTTCCCCTTTTA
CAAGAATTTATCTCGTGATTTAGCTCCGTTATATGACAAGCTAAAAAAGGATCATATAGCACCTTGGACTGATAGGATCA
CCAACTTGGTCAAAAATATTAAACTTCGTATTAAATATTTGCAGTGTTTAACTCTTGCTAACCCTGCTTGGCAAAATATA
GTCGAGATTGATGCGTCTAATATTGGCTATAGAGGAATATTAAAACAGATCAATCCTCATGATAAAACTAAGTATTTAAT
TTGATTTCATTCAGGAAAGTGGAATGATGCTCAGAAAAAATATGTTACGGTAGCTCATGAAATGTTAACCATTATTAAAT
GTGTTTTCAAATTTCAAAATGATTTATATAGTCAAAAATTTCTTATTAATACTGATGCTCAATCAGTTAATATATGTTTG
ATAAAGATTTTAAGGATGATGCTTCAAAATTAATGTTTTCCAGATGGCAAGCACAGTAAGCCGCTTTTGATTTTGAAATT
CTATATAAGAAAGGAAGTGATAACTCTCTACCAGACTTCCTATCTAGAAAATATCTGGAAAATAAGTAATAGCATTAGAA
ACTCAAAAATAGTGATGTTCCCATCTCCCTTTTCTTTACAGAAAAAAGATTGATTAGATTTTAAAGGTTCTTCCTCTCAA
TCGAGACATGAAAGAACTAATATGCTGGAAAATTATAGACGGAATGGTGATGGACCTTTTCCTAGCAATAGAAGAATCCA
ATACTTATTATGACGCTTATTGGGAATAAATCTAGATGTTTTGTTTGTAGGATGGAACCCCCTTGGGTAACTAAGGGTCG
AGGAAAGGGAAATAACCCAAAAGGAAGGGGAAGATACTCCCCAAGTTCATCAAAATCATCATATGGATTTTCATCCAACA
CTCCAATTATACAAAAATGAGGAATGAGTTATTTAATTTAAACTCAAGAGCTCAAGAGGCAGCTTCATCAGTACATCTAG
AAGATATTCCGAAAAANNNNNNNNNNNNNNNNNNNNNNNNNNNNNNNNNNNNNNNNNNNNNNNNNNNNNNNNNNNNNNNN
NNNNNNNNNNNNNNNNNNNNNNNNNNNNNNNNNNNNNNNNNNNNNNNNNNNNNNNNNNNNNNNNNNNNNNNNNNNNNNNN
NNNNNNNNNNNNNNNNNNNNNNNNNNNNNNNNNNNNNNNNNNNNNNNNNNNNNNNNNNNNNNNNNNNNNNNNNNNNNNNN
NNNNNNNNNNNNNNNNNNNNNNNNNNNNNNNNNNNNNNNNNNNNNNNNNNNNNNNNNNNNNNNNNNNNNNNNNNNNNNNN
NNNNNNNNNNNNNNNNNNNNNNNNNNNNNNNNNNNNNNNNNNNNNNNNNNNNNNNNNNNNNNNNNNNNNNNNNNNNNNNN
NNNNNNNNNNNNNNNNNNNNNNNNNNNNNNNNNNNNNNNNNNNNNNNNNNNNNNNNNNNNNNNNNNNNNNNNNNNNNNNN
NNNNNNNNNNNNNNNNNNNNNNNNNNNNNNNNNNNNNNNNNNNNNNNNNNNNNNNNNNNNNNNNNNNNNNNNNNNNNNNN
NNNNNNNNNNNNNNNNNNNNNNNNNNNNNNNNNNNNNNNNNNNNNNNNNNNNNNNNNNNNNNNNNNNNNNNNNNNNNNNN
NNNNNNNNNNNNNNNNNNNNNNNNNNNNNNNNNNNNNNNNNNNNNNNNNNNNNNNNNNNNNNNNNNNNNNNNNNNNNNNN
NNNNNNNNNNNNNNNNNNNNNNNNNNNNNNNNNNNNNNNNNNNNNNNNNNNNNNNNNNNNNNNNNNNNNNNNNNNNNNNN
NNNNNNNNNNNNNNNNNNNNNNNNNNNNNNNNNNNNNNNNNNNNNNNNNNNNNNNNNNNNNNNNNNNNNNNNNNNNNNNN
NNNNNNNNNNNNNNNNNNNNNNNNNNNNNNNNNNNNNNNNNNNNNNNNNNNNNNNNNNNNNNNNNNNNNNNNNNNNNNNN
NNNNNNNNNNNNNNNNNNNNNNNNNNNNNNNNNNNNNNNNNNNNNNNNNNNNNNNNNNNNNNNNNNNNNNNNNNNNNNNN
NNNNNNNNNNNNNNNNNNNNNNNNNNNNNNNNNNNNNNNNNNNNNNNNNNNNNNNNNNNNNNNNNNNNNNNNNNNNNNNN
NNNNNNNNNNNNNNNNNNNNNNNNNNNNNNNNNNNNNNNNNNNNNNNNNNNNNNNNNNNNNNNNNNNNNNNNNNNNNNNN
NNNNNNNNNNNNNNNNNNNNNNNNNNNNNNNNNNNNNNNNNNNNNNNNNNNNNNNNNNNNNNNNNNNNNNNNNNNNNNNN
NNNNNNNNNNNNNNNNNNNNNNNNNNNNNNNNNNNNNNNNNNNNNNNNNNNNNNNNNNNNNNNNNNNNNNNNNNNNNNNN
NNNNNNNNNNNNNNNNNNNNNNNNNNNNNNNNNNNNNNNNNNNNNNNNNNNNNNNNNNNNNNNNNNNNNNNNNNNNNNNN
NNNNNNNNNNNNNNNNNNNNNNNNNNNNNNNNNNNNNNNNNNNNNNNNNNNNNNNNNNNNNNNNNNNNNNNNNNNNNNNN
NNNNNNNNNNNNNNNNNNNNNNNNNNNNNNNNNNNNNNNNNNNNNNNNNNNNNNNNNNNNNNNNNNNNNNNNNNNNNNNN
NNNNNNNNNNNNNNNNNNNNNNNNNNNNNNNNNNNNNNNNNNNNNNNNNNNNNNNNNNNNNNNNNNNNNNNNNNNNNNNN
NNNNNNNNNNNNNNNNNNNNNNNNNNNNNATGGCAAGAAGAATTTCTAACCAAGATGAGGATGATCAAAATAAAATGATT
ATTAATTATTTGGAAGAAGTCAAGAAAAATCTTCTTTTTAATATAACGCACTATGCAAAATCATATTTATCTATGATCAG
TGAAACAAGTGATGATACTCACGAGGCTCAGTCATATGAATCAGAAAGGCCAGTTTCAGAAGACACACTGAATAAAGCAG
AATATTTCCTATCAAAATTTAAGATAAGATTTAGCGGATAAGCATTATCAACAATAAGAACACTATTGCAAACAGTAGAT
ATACTGTTTCTAGCACCCAAATAGGGGTCCCTCTACTACTATTCCCAGATGCTTTTTAGTTTCTATAAATAAGTTTGTTT
TTTTACTCTCTCTTATTATCTTCTTTTGTATTATAAATTGTAAGTTTTCCGGAGTACCAGAGTTTGAATAATATCAAGTA
TTTCTATAGGCCCAGGTGTTTGGCCACAACGTACTTTCTTTAATTCTTTCTTTATCTTACTTTCTTATCNNNNNNNNNNN
NNNNNNNNNNNNNNTTCTCGGATCTGAGCCATGACTATGTCCGGCTAAAGACTTATATCTATGCCGAATAACTAACTTCT
CTCTTATATAGACCATGAACGGATCTAAGCTTTATTTAAATATAGAAGAATTTTAGTATGGCTTCTCGACTTGGTTCTGA
GATTGAGGTACAGTCGGATCTAGTACTACTTTTATTGGCTTTGTCTTTGCGACTCCGTCTGATGAGCCGTGATTTTTAGA
GAAAATCCTGAATCTCAGGAGGTCTCTGAATAGGTACTTCAAGTTGTTTTGACGAAGAAGCTTGTTCAAAAGGTTTTAAA
TCATTTTTAATCTGATCAATTAAAATTATCAGATCATCCAATTTTTTATCGAGAGAACTAATATGTTCTTCTATAACTTT
CACATAAAGACATAAATAGTTATTTTGAGAAATTAGATTATTAATCTAGTTAATACTTATCGTAGCCACATCATTTTCAA
TGAATTTTTGGAAAGTAATCCCTGTATTATTGGGAAGTATAAATGGTGTAAAAGTAATCCCTGTATTATTGGGAAGTATA
AATGGTGCCTGGGGCGGATAAATAACCTTAATAATATTACCTGATTCAACTTTATAAGATCGTTCAAGGACTTTGATGAA
TAAAGGTAAATAAGTGGTTATAAACCAAGGTACGAAGAACATAATATGATTATGCAAAGCACAAATTTCATAAAATTCTT
GTGAAATATTATGCAGATCTTCTGTGCTGTAAGTATCAAAAACCAAGTTTTAAACTGGCTTCATTTATCACTTGTAAATT
TATTTTGAATATACTTTCTTGCCAGTGAACCTGGACTAAAATCAATTTGGTGTGTATTCATCAATAAGTATCATTAAGAT
TGAAATCCATTTCGGATGCAGAAGGAATATCCTTATCAGAAATATCAGATAATTTATCATTTGTTTGAACAATATTTAAT
CGAGGACTAATTTTAATTTTATTTTTATCAACAGATATGACAAAAGATAAAGTATGCAATGAAGCAGCACGTTTTCGAGC
TGGACCATAACTAGGGTCAATCGGCGAGATGTGTTGGATGGCAAGTAATCTTCTATCAGAAGAGAAATAACGTCTATTAT
AAGGAACACTTTTTTCATCAAACTGAATTACAAATCTTTCCATCAGCATTTGGAGTAATATGAGAATATTTAGAATTAGT
GACAGCAGCAGTCATTTGTTCTGGAGGTATAACAGAGTCTAAAGTCCAAGTAGTAGGAAAATTAATTTCTTACCATTTTA
TAGGTCTTCTAGTAGTGACCTTAGAGTTAGCGAAATTAATTTCCACTAAAATAGTTTGATCAGATGTATCATATAATTTA
CATCAAGGATTCAAAGTAGCAAGCAATTTGAAATAGATTCTATAAGATAAACAAATTAATTAAGATCCAGGTGCATAATT
ATAACTACGCGTTTTAACATTTAAAGTTAAAGCATCTAATATATTAGAATCAGTCAAATATAACTGCAAATTTGGCTGAG
TATTAAAATAAACTGGACCATAAGCCACCGTGGATTCTGTCGAACCCATCAAAGATTGTCTAAAATTCAAATTTCTCGCA
TCGCGAAGAGCAGCTAAAAATGTCTTAGGTAACCCTTTAAGAGTTAGGGGTTTAAAAGCAATTTGAACCATGCCAATATG
CAAGAACTTGTATTGATTTTTATAAACATCAATATCACATTTATGCAACAAACGAATAGTCTGTTCTAACAAATTTAACG
CTAGAGATTGTTCAGTAGTTTTTATCAACTGTTTATTAGAGATCTTATCAAACCAACCATAATCATAAATGGTTTTTATA
TCAACTTTCGGAATAGTCCATTTGTTTAACAAATCAAGGTTTGAGGTATATCTACCTCTTCCAATCGAGTACTTTTAGTA
CTAGTATCTCCTAAATCCATAATTAAGAGAATATATCTATGCCGAACTACTTCATATCAATCTCATATTTACCATGAAAG
TTCCTAGGCTCCGATACCAAAGTTACAGGATCACTGACCTGGCGGTAGTCCGCCCAATTATAGATCTTGTAACTTTGTTA
TCATAGCCTAGGAACTTTCATGATAAATATGAGATTGATGTGAAGTATTTCAGCATAGATATATTCTCTTAATCATGGTA
TTTAGGAGTACNNNNNNNNNNNNNNNNNNNNNNNNNNNNNNNNNNNNNNNNNNNNNNNNNNNNNNNNNNNNNNTTTTCCG
ATCTGAGCCATGACTATGTCCGGCTAAAGACTTATATCTATGCTGGATAACTAACTTCTCTCTTATATAGACCATGAATG
GATCTTAGCTTTATTTAAATATAGAAGAATTTTAGTATGGCTTCTCGACTTTCTTCTGAGATTGAGGTACAGTCAGATCT
AGTACTATTTTTATTGGTTTTGTCTTTGTGACTCCGTCTAATGAGCCGTGTTTTTTAGCCCAAAAAAGAGTTTGATAATT
AGGGCGCCTCATACCCGATTAGAACTATCAGACACATGGGCTTAATAAAAGTATGTATTTGCTTCTTGATAGGCCCTTTG
CTTGGGTAAAATAATTAAACCATGCAGTCTGAGAAACTATGTTAAAATTATTGTGTATTTCGATTCTTATGTAGTTGGAC
TACCTCTAAGTAGATTTACCAATCAATATGAGATTGTTCGTTCTCTGCTAAATGGTCTTCGATGTAGGTATTTAGGAGAA
TTCAGGTGGTATAAAGACACCTATCTTAGTCGGGTAATGGAACTACCTGAAGACGGTCTTGAACACTGGAAAGCTAAGTT
CATAGACGGCTTACCTCCATTATTTACCGAGAGAGTTTAAAAAACTCTGAGGAATTCACAAAGAGCTATTCCTTATGGCA
CTTTTACTTATGGAAAATTAATAGGAGCTTGCACCCAAGAAGGTATTAATCTGTGCAATGAATTGAAACTCTCTAGACAG
CTTAAGATTGGTAAGCTTAGAGAAAGATCTTAATTAGGAGAATTACGCATTCAGTTTGGTTTACCAGATTCAGGAAAACA
GACCAAACACAGAGATTCTAGAGACTCTAATCCTGATAAACCTCATAGGAAAAGAAAATCTAGGTGAAGATCTAGGGAAG
AACGAGAAGAGCGAAGGACTCATCGTAAATCTAATAGATTTACCAAGAATAGATCTAGGCGAGATCTCGCTAAGATTAAG
TGCTACAAATGTGGAAAATTTGGGCATATAGCACCAAATTGTAAGCTTGAAAAGCTTAAAACTCTAGAGTTAGAGGAGGA
TTTGCACGAAAAGGTCTGTAGTTTCTTATACACCTCTGGTTCTGAGTCTGATTATGATGATGACGATTATTCTAAATCAG
GATCTAAAACTGATAAACCTGAAACTTCTGGTAATACTCAGTAAGCAACTATAAATGCTTGTAAATGTAGAGGTGATATT
TGCTCTTGTGAACATGATGAATTTTATAAATTGTAATCTCAATTTGAAGATTTGAATATGAATACTATTACTTCTGATAA
TGTGATAGAGCTGTTAAAAGAAGTTACTAATAACACGTTACGTGAAAAGATTATTCAGCTCACTGTTAATAATAAGGCCA
GCTTGTCTAATATTATTGAAAAATCAAAAAATGAATTTGAATATTCTACTCCTTATTCTTTATCTGAAGTCAATAATAGA
CTTTCTAAACAGCATGTTGTTATTCGTGATACTTCTTTTGATGACCTAAAAGGAGAAATTGAACAATTGAAACAAGAGAT
TAAATCTCTTAAACAAAATCAGATTATTTGTGATCACCGCCTTAATCAGATTGAGTCAGCTAACAAAGGTAAAAATATTG
CTGAAGAAAATACTATTGCAAAATCTATTAATATTGATCCTAAAAAAATATGATTTTAGAAATGATGCAGGTCGTTACAG
CTCATAAATGGTATATAAAATGTACTGTATTAATTGATAATACTTTCTCTATAACTGATATTGCAATGATAGATAGTGGA
GCTGATGTTAGTTGTATTCAGGAAGGGCTTGTACCTACTAAGTATTTTGAGAAAATCACTCATATGGTAAGATTAGCTTC
ATGGCATGCTTTAGATATAAAGTATAAATTGCCTAATACTCTTATTTGCCAAAATAAAGTTTGCGTTCCGCACTTCGTTT
TCTTGGTTAAAAATCAATTATACCCGCCAATTATACTTGGTACCCCATTTATTAATGCTCTCTATCCTTTTACCAGCATA
AATGATAAAGGTTTTTTTGCTACTTATAGAGACCAAGACATTAGTTATACTTTCGTCACTGATCCTATCTCTCGTGATAT
TAATGCTCTTATTAATATGAAACAAAAGCATGTGGATTCCTTACAACTTGAATTATTTAGCATGAATATATTTGATACTT
TCAGATCAACCAAAGTACAAGAAAAGATTAAATTAATATCTGAACTGATTGCCATTGATATTTGTGCTGATCATCTTAGT
ACTTTTTGGAACTGAAAAAAGCATATTGTCACTCTTCCATATGAAGATAATTTCTATGAGTATGATATCCCAAAAAAATT
TCGTCCTTGCCAGATGAATGTCGAATTGGTTGAATTATGCAAAAAGGAAATTGATAGTTTATTACAAAAGGGTTTGATAA
AACCTTCAAAATCTCCTTGGTCATGCACTGCATTTTATGTCAATATTGCAGCTGAAAAGGAACGTGGTGTTCCCAGATTG
GTAATAAACTATAAGCCATTAAACAAATATTTGAAATGGATTAGGTATTCTATCCCAAATAAAAAGGATTTATTGTCAAG
ATTATATGACGCCAATATATTTTCTAAATTTAATTTTAAATCAAGTTATTGGCAGATTCAAATATTTAAAGAGCACTTTT
ATAGAACTACTTCTAATGTCCCGTTTTGACAATACAAATGGAATGTTATGCCATTTGGTTTGAAAAACGCTCCTTCTGAA
TTTCAAAAAATTATGAATGATATTTTCAACCCATATTTGAACTTCATCATTGTTTATATTGACGATATTTTGGTTTATTC
AAAAACACTTGAAATGCATATTAAACATTTAGACATTTTCAAGAAAATAGTTATACAAAACGGTTTGGTGAGTTCTAAAC
CAAAAATGAGTCTATTACAAACTGAAGTCAGATTTTTAGAACATCTTATTTGTCAAGGGAAGGTTACCCTATTCAAAGAT
TGATTGATTTTGCTTCTAAGTTTCCTGATGTCATTACAGACAGGACGCAATTGCAGAGATTCTTGGGAAGTTTAAATTAT
ATTTCCCCCTTTTACAAGAATTTATCTCGTGTTTTAGCTCCGTTATACGACTGGCTAAAAAAGGATCATAAAGCACCTTG
GACTGATAGTCTCACCAACTTGGTCAAAAATATTAAACTTTGTATTAAATCTTGGCCGTGTTTAACTCTTGCTAACCCTG
CTTGGCAAAAGATAGTCGAGACTGATGCGTCTAATATTGGCTATGAAGGAATATTAAAACAGATCAATCCTCATGATAAA
ACTGAGTATTTAATTTGATTTCATTCAGGAAAGTGGAACGATGCTCAGAAAAAATATGCTACGGTGGCTCATTAAATGTT
AACCATCGTTAAATGTGTTTTAAAATTTCAAGATGATTTATATAATCAAAATTTTCTTATTAATACTAATGCTCAATCAG
TTAAATATACTTTTGATAAAGATTTTAGGCATGATGCTTCAAAATTAATGTTTTCCAGATGGCAAGCACAGTAAGCCCCT
TTTGATTTTGAAATTCTATATAAGAAAGGAAGTGATAACTCTCTACCAAACTTCCTATCTAGAGAATATCTTCAAAATGA
GTAACAACATTTGCAACTCAGAAAATAGTGATGTTCCCATCTCCCTTTTCTTTACTGAAAAAAGATTGATTACAATTTTA
AAGGTTCTTCCTCTCAATCGAGAGATGAAAGAACTAATCTACTGGAAAATTATAGATGGAATGGTGATGGACCTTTTCCT
AGCAATAGAAGAATCCAATACTTATTATGACGCTAATTGGGAATAAATCTCGATGTTTTGTTTGTAGGATGGAATCCCCT
TGGGTAACTAAGGGTCGAGGAAAAGGAAATAACCCAAGAGGAAGGGGAAGATACTCCCCAAGTTCATCAAGATCATCATA
CAGATCTTCATCCAACACTCCAATTATACAAAAAGGAGGAATGANNNNNNNNNNNNNNNNNNNNNNNNNNNNNNNNNNNN
NNNNNNNNNNNNNNNNNNNNNNNNNNNNNNNNNNNNNNNNNNNNNNNNNNNNNNNNNNNNNNNNNNNNNNNNNNNNNNNN
NNNNNNNNNNNNNNNNNNNNNNNNNNNNNNNNNNNNNNNNNNNNNNNNNNNNNNNNNNNNNNNNNNNNNNNNNNNNNNNN
NNNNNNNNNNNNNNNNNNNNNNNNNNNNNNNNNNNNNNNNNNNNNNNNNNNNNNNNNNNNNNNNNNNNNNNNNNNNNNNN
NNNNNNNNNNNNNNNNNNNNNNNNNNNNNNNNNNNNNNNNNNNNNNNNNNNNNNNNNNNNNNNNNNNNNNNNNNNNNNNN
NNNNNNNNNNNNNNNNNNNNNNNNNNNNNNNNNNNNNNNNNNNNNNNNNNNNNNNNNNNNNNNNNNNNNNNNNNNNNNNN
NNNNNNNNNNNNNNNNNNNNNNNNNNNNNNNNNNNNNNNNNNNNNNNNNNNNNNNNNNNNNNNNNNNNNNNNNNNNNNNN
NNNNNNNNNNNNNNNNNNNNNNNNNNNNNNNNNNNNNNNNNNNNNNNNNNNNNNNNNNNNNNNNNNNNNNNNNNNNNNNN
NNNNNNNNNNNNNNNNNNNNNNNNNNNNNNNNNNNNNNNNNNNNNNNNNNNNNNNNNNNNNNNNNNNNNNNNNNNNNNNN
NNNNNNNNNNNNNNNNNNNNNNNNNNNNNNNNNNNNNNNNNNNNNNNNNNNNNNNNNNNNNNNNNNNNNNNNNNNNNNNN
NNNNNNNNNNNNNNNNNNNNNNATCATAATAATAATCATAGTAATAATCATAGTAATAATCATAATAATAATCATCATAA
TAATAATAATCATAATAATAATAATCATAATAATAATCATAATAATAATCATAATAATAATCATAGTAATAATAATAATA
ATAATAATAATAATTAGATTGCACTTATTCACTATGTATATATAATAACGCTTAACTACCTTCATCTGATTCTAAGTGTA
AGCGGTTGCTAAGAGGTATAAGCCCAACTAAGAGTTGGGATCAATCCCACAGGGTGTGATAAGGTAAAGAATTCAATTAC
AAAGTAAAATAATGTTCTAAACGTTTGTAGAGGTAGACATTTTCGAAACAATGAAGTAAATGGCAAGGGGTTTTCAATTA
ATTTCAAATGGGAAGATTCAAGTGAACAATTAACACCTACGAACAATCGGGAATAAACAAGTAGAGAGGGACCCTTTGGA
GTGTGATCAAGTGAATGCCAATTTCAAAAAAAAAGTGATTATTATTAGGTGTAATAGTCATTTCTCAATCAACTATCACA
AATCAAGCAAGTTCTCTCGAACCTCGACAACCATAACACATGTAAACAGCCCAACACCTCAATTAATCTACTTTTTCAAG
CTAGATTAGTAGGATTGAATTTAGACCCACTTTCTCAAGCTAAGTCTACGATAACCCAATCACTACAATCATCAATTAAT
AGTTTTAACTCTAAAACCTCTTACTCAAGCAATCTCATAAAGCTAAACTAGAATTGTATTTGGAATTACAATTCATCAAT
AGAAACTCAACTATTAATTGAACCCACTTCAACTCAACAGTAGAATCAGTAAATACTAACACTCATAAGCTAATTGAAAC
ATTCAATCACATAATCACACCCCCAAGAATAGGGGTTTTAGTCACACACAATAAAGAGTGAGAAATCGTTATCAACTATA
TTTTCCATCAGCTTGGGCAAGAATCCACAAGTATTCAAAATGCTAAAATTGAATTCAAAATCAAATAAACCCTAAATCTC
TACTCAAAAAGTTAAAGAACAATGTTAGGGATCAAAAATCCAGAACTGGACAATGTGGGAACTCTAAAAAACTCCAGAAC
TACTTTTTATTCTTTTGAAAATTGCATTTATACGTTCCCACAATTTCAGCTTCGAAGCCACTCGGCAAAATAAGTTGGCC
TTCGCCAACTAGGCCGGCGATGTGCCGAGTCATCACTTCCTTGCTGTAACTTTAGGCGATCCAAGTCGGCATGGCCGATC
CATTTGGCATGTCGCCGAACCATCAGTTCTCTCGTAGAATTGGTCTTGTCCATGGGTTGGCCTGCTGTAACTTTTGGTGA
GCTGAAGAGACACTCAGTGACTCACT
TTTGCCGGACAGGTTTTACGAAAATGGTCATAACTCCTTCATCCTAATTCGGAATGAGGTGAAACAAATTGCGTTGGAAA
GCTAACTCACAGAGCTTTAATTTTGATAGCTTGAGCTCCTTCCAGTTCCTTGTGTGCTGAGAGATATGCCCCTTTAAAAT
TGACCCTCAAAATCACATTTTTTTGCGATTTTCGAATTTTGATACGGTTGTTCTAAAATTCGGGTTAGACTCATTTCCCA
CTCAATTTGACCCCCTGAATAAGAATATGAAGTCAAATTTCCGAAATGATGCACGGATTTTGAGATATATGGAAATTACA
ATTTTAGGTGTTTTCGAAGCACATTTTCGGGCATTTTTGGGGTCGTTTCAATATCTCCCCCTTGGGAACATTCGTCCCCG
AATGTCAAAGAAACGTACATGAGAAACACAAACATGGCAAATGCAGCCCACATAGGGATGCAACAATGCACTTACACCTC
ATTTCAAAAACTTCAACATAGTTGTAAAACCACAATGAACTTGTTAACTTAAACATGAATGTATGCAATGACATGGTGGC
TGAACCTAAGACCTGAGATTTTATAAAGGGTTTAGATCAATACCTTAAGCTTGAGTGGAGTGGAAAAGATAAGGATATCG
CCTTTGCATGTCCGCTTCGGCCTCCCAAGTAGCACTTTCAACTTGTTGATTTCTCCAAAGGACCTTAACGGAAGCCACAT
CTTTGTTTCTCAACCTCTTCACTTGTCTATCTAAAATCTGGACCGGAACCTCTTCATAGGTCAAATTATCTTCAACAACA
CCCACAACATCAAGAGGCACAATGGCATTCGGATCACCCACACACTTCCTCAACATAGACACATGAAATACCGGATGAAC
CAAATCCATTTCGCTAGGCAATTCCAACTCATAAGCTACCTTGCCAATTCTCCTCATCACCTTATAAGGACCCACGTATC
TTGGGCTCAACTTGCCCTTCTTACCAAAACGAACCACACCCTTCATGGGTGACACCTTCAAATAGACCCAATCACCAACT
TGGAATTCAAGAGCCCTTCTCCTCACATCGGCATAGGACTTTTGGCGACTTTGGGCCGTCTTCAACCTTTCTCTAATCAT
CCTAACCTTCTCAAGAGCCTCCATAACTAGATCTGGTCCTAACAAGGCCACCTCACCAACCTCAAACCACCCAACCGGTG
ATCTACAACGTCTCCCATAGAGAGCCTCAAAAGGAGCCATACCGATGCTAGAATGATAGCTATTGTTATAGGCAAACTCA
ATCAATGGAAGATGATCATCCCAACTACCCTTAAGCTCCAATACACAAGCCCTAAGCATATCCTCAAGTGTTTGGATAGT
CCTTTCGGCTTGTCCATCCGTTTGCGGGTGAAAGGCCGTAGTAAGCTTAACTCTCGTACCTAGACCCCTTTGAAAGGACT
TCCAAAAGTGTGAAGTAAATTGAGTACCACGGTCCGATATGATGGATAGAGGAATCCCATGCAACCTTACCAAGTCATGA
ATATATAACCTTGCATAATCTTCCGCCCCATATGTTGTCTTTACCGGTAGAAAATGAGCCAATTTTGTCATCCTATCAAC
CACCACCCAAATAGAATCAAAACCTTTTCTAGTCTTGGGTAAACCAACTACAAAGTCCATATTAATTTCTTCCCACTTCC
AAGTAGGAATCTCTATGTCTTGGGTTAGACCACCCGGCCTTTGATGTTCGGCCTTGACTTGTTGACAACTATGACAACCG
GAGACGAATTTGGCAATGTCCTTCTTCATGCCTCCCCACCAATACACATCCCTCAAATCTCTATACATTTTGGTGGAACC
GGGGTGAATGGAGTAGGAAGAATTATGAGCCTCCTCAAGAATTTTCTCCCTCAAACCATCAACACAAGGCACACACAACC
TACCTTGGTACCTAAGGGCACCATCTCCCCCTTGGGAGAAAACTTCCACCTTACCCTCTTTCACCAAGGCCTTCAATTCT
AACAAGGAAGAGTCAAGATCTTGTTTTGCTATCACCTCATCAACCAAGGAAGACCTAGCACCATCAACAACGACCACACC
ACCATTACTAATTTCTTCCAACCTAACCCCCAACCTAGCCAACCGATGCACCTCCCTAGCCATTTCCCTATCACCAATAT
CAACATGAGCTAGGCTACCCATAGACACCCTACTCAAAGCATCCGCCACCACATTAGCTTTACCGGGATGATAATGCACA
CTCATATCATAATCTTTAAGAAATTCTAGCCACCTTCTTTGTCTCAAGTTGAGGTCTTTTTGGGTGAAGACATATTGGAG
GCTCTTATGATCGGTGAATACATCAACATGTACCCCATACAAGTAATGACGCCAAATCTTTAAAGCAAACACCACCGCGG
CTAATTCAAGGTCATGCGTAGGATAGTTCTTTTCATGCACTTTGAGTTGTCTAGACGCATAGGCTATCACCTTACCATTT
TGCATTAGGACACAACCCAAGCCAACTCTAGAAGCATCACAATACACAACGAATCCCTCAAGCCCATCCGGTAGTGACAA
TATAGGAGCGGACACAAGTTTATCTTTCAAGGTTTGAAAACTCCTTTCACACTCGTCGGTCCACTCAAACTTAACCTTCT
TTTGTGTCAACTTAGTCATGGAAGAAGCAATAGAAGAAAATCCATTCACAAATCTCCGATAGTAACCCGCTAAGCCCAAG
AAGCTCCTAATATCCGACGGGGTCAATGGCCTAGGCCAATTTCTAATCACATCGGTCTTCTTAGGATCTACCTTAATACC
ATCCCCCGACACCACATGACCTAGGAAGGCAACCTCCCTCAACCAAAATTCACACTTTTCATACTTGGCATACAACTTCT
CCTCTCTCAATCTTTGCAACACAACCCTCAAGTGACCCATATGTTCTTCCTCGCTATGCGAATAGATTAAAATATCATCA
ATGAAGACCACAACAAAGGAATCAAGGTGGGGTTTAAAGATCCTATTCATTAGGTCCATGAAGATAGCCGGTGCATTGGT
CAACCCAAAGGACATGATCACAAATTCATAATGCTCATACCTAGTCCGGAAGGCTGTCTTGGGAATGTCACACTCCCTCA
CCTTCACTTGATGATACCCGGACCGAAGATCAATCTTAGAGAAGTGGCTAGCCCCTTGCAATTGGTCGAACGAGTCATCA
ATCCTAGGAAGAGGATATTTATTCTTGATGGTGACCCTATTGAGTTGCCGGTAATCAATACACATCCTAAGGGACCCATC
TTTCTTCTTCACAAACAACACCGGTGCACCCCATGGTGATTGGCTAGGCCTAATAAAACCCTTCTCCAACAAGTCCCTCA
ATTGTTCCTTCAACTCCTTTAACTCCGCCGGGGCCATACGATAAGGGGGGATAGAAATGGGTTGAGTATCGGGGAGGAGG
TCTATGCCAAAATCTATTTCCCTTTCGGGAGGAACACCGGGAAGGTCATTAGGAAAGACATCAAGGAATTTATTTACGAT
CGGAACCGACTCTATAGGAAGGGTTTTGGACTCCACATCCCTAACCCTCACAAGGTGATAGAGACACCCCTTAGAGATCA
ACTTACGGGCTTTAATGTAAGAGATGAACCTACCCTTGACTACCACATTTTGGCTCTCCCACTCAAGAATGGGTTCACTT
GGGAATTGGAACTTGACCCTACGGGTTCTACAATCAATGGAAGCATAGTATGCATGCAACCAATCCATCCCAAGAACAAC
ATCAAAATCGACCATGTTCAACTCAACAAGATCACAAGGCAATATTTTATGCAAGATGCAAATAGGACAATTTCTATAGA
CCTTCCTAGCAACCATATATGCACCAATAGGAGTAGACACCTTATATGACTCATGCAACAAGTCGGGCTCAACATGAAAC
TTTTTGGCAACAAAGGGGGTGACAAAAGAAAGAGAGGCACCCGGATCAATTAATGCATATACATCAAAGTCAAAGATTTT
CAACATACCGGTAACGACGTCGGGGACTTCATCGACCCCTTGCCTCCCATGCAAAGCATAAAATCGATTGTGCCTTGGGG
CACCATCTTGTCGGCCCCCTCTCCCCAAAGGAACCGCATTGGCACCTTGTGGACGGACCTCCTTACCCTTGTTGCAATTT
CGAGGACAATCCATTGCCTTGTGCCCCATTTCCCCACAACTATAGCAAGCACTGGTATTTCTCAAGCACGGGCCACCATG
GCCCTTACCACACTTCGGACATACATCAATAGAACCCATACCCCTAACACCTTGGGCCCTTGGAACATCATTGGCAAACC
CCTTATGGAGCGCATGAGAAGACCCTTGACCTTGATGAAACCGGCCTCCCGTTCGACTTTGGAACTTGCCCTCAAAACGG
GCCCTCTTGGCCTCATGACCCCTCCTCTTCCTCAACTTCTCCTCCTCCATTTGTTCGGCATAGACCATCAAGCGGGACAA
GTCCATGTCACTAATCAACATTGCAGACCGGCATTCTTCACTCACTAGGTCGGACACACCCATCACGAATTTGTTCATTC
TAGACCGTGAGTCGGCAACCAAGTGTGGAGCATACCTTGAAAGTTGGTTAAACTTGAGGGCATACTCCCTCACACTCATA
GACCCTTGTTTTAAATTCATGAACTCCACCAATTTGGCTTCCCTAAGCTCAAGAGGAAAGAATCGATTAAGGAAAGCCGT
TTTGAACTCTTCCCAATGCACCACATAGTTTACCCCCTTCTCTTCCTTTCATTGGTTGTACCATATTTGGGCCACCCCTT
TTAGTTGGTAGGCCGCCAACTCCGCCTTATCTTCTGACCTCACGCCCATGATAGCTAATATCTTGAGGACTTCATCAATG
AACTCTTGAGGGTCTTCATTTAACTTAGACCCATAGAATTCCGGGGGATTCATCCGCACGAAGTCTCTCACCCGAGATGC
CGGGGTAGGAGCCTGAGGGGTTTGGGCCCCGTGGTTGGCTTGATTAGCCATAGCTTGTGCAAATAAAGTAAGGGCATCCC
GAAGATCCCCATTGGTCGGTTGTTCCTCGGGTGCGCGGGCTCGTCTTCCTCTTGTATTAGGCATGATCTAGCATAGCAAA
GAACAGCCGTTAGGGAAAAAAGAACTTAATTCAACTCTACCGCACGACTTAGAACATGAAGAAGGGAAACATTTCCTAAA
ACGTTTCATAGCCTCCTACTCATAATTGTGGTGCACAACACAACCATGAATCGGACTCTAATCAACGCGGTGTGTTGGAC
TCCGAGGATCTATCAACCTAGTGCTCTGATACCAAGTTTNNNNNNNNNNNNNNNNNNNNNNNNNNNNGTCACGACCCAAG
CCTAGGGCCTAGACGTGACCGGCGAATGGGGAACCCGAAGGAACCCCAAACAAGCCTCATAGCGTATCTTACACATCATT
GGTCGCGGAAGCAATTAAAATGACCATAAGCGATAAGCATAATCAAGGGGGAAATCGGGACTAAGGGAGAAAGAAAAGAA
CAAGAAATGATACATAAATACCATAAATGAATCAAGCTCAAACATAATACACAACTTGTCCAACACCACCTCTAAACATA
GGTACTTTAGCGAGGGCCAAGACAAACAACTGGGCTCACCCTCATAGTCAAAACATAACTAAAAGGAAAAGTCTTATACA
TAGCAAAAGATCATAAGCAACGTCCCCGGAATGGAGGACTCACCAATAACCTTGATAGAAAATCGTATTAGCCACGTGGA
GGACGAGGGTCAAGCGGTGCTCCGGTCCCTACATGGTGACATCATGTAGGCATAGAGTATGCGTTAGTACGTTTGAATGT
ACTAAGTATATGTGATGCAATGCAATGCAACAAGGGATGGACATCATAGGCAAAATGCATAATCGTACCCGATAGATAGC
ATATTAATGAGATGATATGTATAATGATGCTTATATAAAAATCATATTTAGTAGGGCATAGTATATGTGTAGTGAGTGAC
CATCAATATAGTATTTCCAAGGCCTACCACCCCCTTGGAGAGGCGAAAGAGGTACAAACCCCTCAATGTGGTTACCCGGG
CCTACCACCCCCCGAGCTAGGGACCAAGGTACAAACCCCTCGATATGGTTATACGGGCCTACTACCCCCCGTACTAGGCA
ACCAAGGTACAAACCCCTCGATACGGTTATACGGGCCTACTACCCCCCCGTACTAGGCAACCAAGGTACCAACCCCTTGA
TACGGTTACCCGGGCCTACAACCCCCCGAGCTAGGCTTGGTCGACTCACACACTATATAGAGAAAATCATATACATGTAT
CCATTTCATCATCATTTCAATACTTATATAATCATCCGACTCATAGGACGTACATTGGACCTTCCATTTCATAAGAATTC
TATAAATGGCATTTTATCAAACATATGGTGGGCTACTTGTTCATGTAAATAAAATCATGTATTTCAAGAGTACTAAGTCC
AACCAATTTCAAAATCCATATAAAACAGCCCACCAACAACATACATATATATATACATATATAACAACCTTCATAATTTG
ATCATGGAGGCATGAAAACCATAAACATCATATAATAATTCCATTTCATGATAATATACAAAAATAGACCATAATAGGAT
GTGTAGTAGTAATTCCATAATTCAAGAGTTCATAAATGATCATAAGGACCCATAAACTTGAAGTAAAATAGAGGATAAAT
GGTTGGACTTGTGGAAAGGAAGGTTTCCACAATCAACCCACATACCTCAACTTTGGAGAATTCTTGATGAGGATTGGAAT
GGAGAATTGCTTGAGATTGAATCTTGAATCCGGAATTAAAGCTTGGGATCCTTGAATTTGGTTGATGATCTTGGTGGAAT
TTGGAAAGGGTTTAGAGAGAGTTTTTGGATGTTTTGAAGTTAAATGACTAAGTATGGATATGTCCCCTTTTTATAAAAAA
ACGTCCCAACACTTAGAAAAAAAATGAGGCGGGTGAACAGTGTTTTCGGCTACTGGAATTTGCATTTT
