# Supplementary material for: Homologues of potato chromosome 5 show variable collinearity in the euchromatin, but dramatic absence of sequence similarity in the pericentromeric heterochromatin
Source: BMC Genomics. 2015 May 10;16(1):374. doi: 10.1186/s12864-015-1578-1 (PMC4470070; doi:10.1186/s12864-015-1578-1)
Supplement: Additional file 3: — RH BAC tiling path sequences. Description of data: Nonredundant, multifasta sequence files of the individual BAC MTPs. The sequence contigs and scaffolds in the MTPs can be either ordered or unordered, depending on the quality status of the tiling path sequence. [file 12864_2015_1578_MOESM3_ESM.zip › mtp_0838.fasta]

>Mtp_0838
AAGCTTAAGACTATTTTTGTATTTAATTTTGGGAATAGATTAATTTAATTAATTAAAGAGCAATGGAATGACATATTTTG
ACACATTTATTTTTCAAATACGCGTTACACCTACCTCTGGCATAAAGAGGTCCCCTATATATTAGGACGCATCATTTGTT
ATACATGTGTAATGTGATTTACAAATATTTGCTTGCTTACTTGCTACGTGACTTATATGAATTTATTTGCAACATGATTT
TAATTGATTATTACTAACATCATCATTGGTTTTTCTTATTTTTTCAGAAGAGAAATTATCTTGTCTTATTCTTTAATTGA
TACATGTTACATTTTTACAGATTCTTATATCATGTTCATAAATCTTTTATTTTTATATTAATATTTCATGCTTAATGTAT
TTTTACAATTCTAAAGCATCGATTAGGCTCATAATCATCATAGGATCGTGTAATTTTTTTTATTGACCTTGTTTTAAAAA
GAATTTAGGTTATATTTTTTTTAAAAAAAATCACTTTGTTCCTTTAAAAGTTAAAAATTATTTTCCTTCCTCCGATCCTC
TCAATATTCGTATCCGTGACTTGCTTTAAGAATTTTCTTCTTACTTTTACAAAATGGCATAATTATTTATCATTAGGTGT
GATATTTTTTGCCTGTTAAAACTTTATAGACCAGTGACAAAATTCACTTTTATAAATGTTTACCGTCTCGAGGTTTTTCA
AATCCCTCATTTATGGGAATAATCCTATTATTTCTAACGATAAAAACTTCTTTTTCACTAGTTTCGCATTTCATAGAATC
TATTTAGCATTCGAACTACGTTATGAAGATTTTACTTGTATTTTCTATTTCTTCTAATTTTCACATTATTTGTGTCTTCT
TAAATTTGTAGATTCGCGTAATCTACCGAATAACACTTGTCGATATTTGTTCAATTTTCCTCTATCAAGTGCAATACTTC
TTCAATTCAAAATAGTCGCACCATTCTTTTTATGCACTATTTTCAAGTATCGGCATGCAAGTCGAGGGAATCTCATAGGT
CTTTCAACTGTTTAACATTTTCTCTACCCATGACAATTTTAAATCCGTCAATACTAAAATAGAGGTTAAGGTCATTCAAC
CTTCCAATTTATCAATTCCAACTCTCGTGCGCTCGATTAACCTTAATTTTCTTAATCTCAAGCTTTTTCATCAAATTCGT
TTTATTATTTATTTTATTTTTTTAAAATGGTATCCCTTATAGGACTAGATCCCGTTGATTTTTAAATGATCTACTCTTGA
CCTTTCGCATACTTACTATGCGCTTACCAAATAATTAATTTTCCTTCCAAAGGTTGACTGAAGTTGATCATCAAAGGGAC
TAACAAATTCAAGGGTGACATGGCCGACCGAATTGTGATCGACTTAGTTGAAGATGAGTTGAACTATGAAGAAGCCGAGT
CATACCAGGATAAAATTGCTAAGCTTGAGGGAAAAGTGGCAAAAAATGGAACAAGAAATTGATGGCATCAAGGAAATGAT
AGCCGATCTTAAAAACTCTTCCTATGAAAATTCATTGGATTACGACCTTAGGGACTCCTCCGATGAAGATCAAGAGGGAT
ACTCTCTTATTCGTGCAACTGGATATTCCAACTTTGATTGTAATACTTAGCACTTTTCAGACATGCATCCACTTTCACAA
AATAAGGCATTTGATGATTTAACTGAAACTATTGAAGATGGAGAAAATGGTGGAAGACATTTTAATACCGAGATTAACCA
AATTTCCTTCACAAATGAGTTTGCTTCACAAGTCGGGACATATTTGATTGAGATAGAAACAAAAAACGAGACACCTTATA
ACCTCATTGATATTCCAATGTATGATGGGACAGGTCTCCCCAAGACTCACTTGAAGGCATATATTGATTGGTTAGCAAGC
ATAGGGAAAGACAATTCTTTTAATATGATACTTTTTGTTAGGACGCTTACAGGGCCAGCCTTGATGTGGTATGCAAACCA
AGACACAAGGAAATGGTTCTCTTGGGTCGATATGGCTAAACATTTTATTAAGCAATACGGCCCTCCTAATAGGGCATCTA
AAGGGTCTGAGCTTAAGTGATCAATTATTTGTATTGTTTTAAATTCCTTTTTATGTAAGACGAACTACTCTTGACCTGAT
TTCCTTGGTGGATACGTAGGCAGCCCACATAGGGACACATTCATATTTATTTAGAAATATTAATATATCTCTTTCATGTA
ATTTGAACTACGTTCGACCTGATTTCCTTGGTGGATACGTAGGCAGCATATATAAGGCTCGATCGGTTTATTATAAAATT
TTAGTATTCCTCCGAGGAAGCTGGGGTATAATTTTGGCACGCAATTAAGTTGGAAGCATGCACAAGTTTACAAAGGATAA
AGATCAAGTTGAAGTCAAAATTTGATGCTCGACAGAAGTTAACCTTTGTCCAAATAAATTTCCTTTCCTTATATTTCCAG
CGTTAGAGCCCACTAGCTAATACCATACTCTCATCCACTCGTTTTAAACTTAAATCGTTGTCTTAAGCCTAAAATTCTTA
TTTTTCAAAATTACATGCATAGTATATTTTATCTAAATTTATTTCATATATTCTCATGCACTAACAATTTAGTTTTGTTT
TTATAGGTTTGTTTCTTCTTTAGAGGTTGCCTAGCATTGAACATTGTTTTGTCGGTGCATCAGCATTAAGGACGAAATTA
TAATGGCAGAGAAATTGAAAGCATTCACCAATGACATGAGATTTGTGCAAGCACAAAATGATGATTATGAGAAGAATGTG
GTTCGAAGAAACAATTTGGTCAATTTGGAAACTACCTTTAGAATTCTTCCTACCACTACTAAAGCTTCCAGCTCAACTCA
GAATATTTGTTTAACCATATCTCCTCGCTTAGCTTCTACCTACATAATCTCTCCACAAATGCCATCAGTATACAATATCA
ATCCCAATAACTTTCAAATCACCATGATGCCAAATGCCAATCCTCCCACAATTGTGTTTCTTAACAATGAAAACAAGCAT
GACCAATTAGCAACTTGTCTATATTCTAGATGTGAGAAGTATATTAAATCAATTTTCCATGAAGATTTTAGAAAAGAGCT
CCAGAATCTAAGAGATGGTTTTGATGAAGTGTTGCGCTCAAAAATTCGTTAGAGTTTGAAGTATGAGAATTTATGTGTGC
ATCCAAATGTTGAACTTTCGCCAAGGTACAGGCTACCTAAGTTAAATACTTTCAATGGGAAAGGAGATCCCATCGCTCTC
TTAAAGGACTATTGCAGCATATTAGTTGGTAATGGACATTATGAAGCCATACGAATGAGACTATTCATTCAAAGTTTATC
AAGATTGGCACTTGCTTGGTACACTAAGCAAGAAATTAGCAAATAGCATACATGGGAAGATATGACTCGCGACTTTGTAA
AGCAATATGAGTTCAATAATTGAAATGATTTGCAGATAGCTAATTTACTGAAAGTGAAGAAAAAATTGCATGAATCTTTT
CAAGAATATGCCATATGATTGAGGTTAGAAGCGTCAAAAATACATCCTTCGTTGTCTGAAGTGGAATTGATCTCAACCTT
CATCCATGTTCAAGAAGGGCTATATTATGAAAAATTGCTTGGAACTTGTGCACACAACTTCTCTGATTTGATTAAGATTG
ACAAAAAGATTGAAAATGGTATTCAAGGAGGAAGAATTGTAAACAACTCAGTAGCACAAGTTATCCAACAAATCTTACAA
CCGAAGGTACAAGCAAATTTGTAAAGTACAATGAGAGAAAACAACTCATTCACAACTATGCAACAACCACAACATCGTCC
ACTTAATCATTTTTTACAATCTCATGCTACTTCCAACTATTGCAATGTATGTGTCCAGCATCCTTGCAAACAATAGTTGC
ACCAAGCACAATCTAGCTCACAACCACAGAAGAAGGTGAAACCTTTCTCCTTTACTCCTTTGGATGAACATATGCAGATA
TATTTGAGAGGTTGAGAGCAAATGGACTTCTGTAATCAAGAAAGGGATTCATTCTTGAGTGTACGCCTAAGCACTTTGGT
CCATCCAAGAATTGTGCTTACCATTCAAACATTCAAGGACATGACACTGAAAATTGTCCTGCACTAAAATTCAAGATTCA
AAGAATGATTGATAGTGGAAAGATAAAGTTACAACTAAAACCTTCAAGCAACAGTGGTAGTATTGCAGACACGAGCACAA
TTGTTGTTAAGGGCAATCCATCAAAATTGGCACCGAGGCATTTGAAAAGAAACTGTGCAACCTGTCAAGAAGACTAACAA
GAATATTATCTTTGCAGCTTGAGAATATTATTGTCCATTCTCCCTCTTTAAGGAGTGTCTAGGCTTTCGCAATCCTTTCT
AGCCTTTTGTAATGAACTACGTATGACATGATTCCTGCTAGTAGCGGGATACGTAGGCACCTATTTTGGGTTCAATTTTA
ATATAATAAAAATTTCGTTCTCACCAAGTTATTCTGGATTTGAGTAAAGCCAAGGTAAGTGTTCCTTTCAGATCCTTTCA
AGCTTAAGTTGTGTTTAGCATTCTAACTCATATAATCGTACATTCAATGTACTGATGCCAGTTGCCCTGCATCTTATTAT
AATACAGACGCAGGTAAGCAGGATCAGCATCCAGTGCCTCATTGATCCAATTTGAGCACTCAGAGTCTTGTGGTGAACAT
CTTAGCTTTCGGAGGATCCCTTTTATTGCTTTCGGTTTTATTATTAGTTCATTAGGATGTCGTAGGCCTGTCCCGACATC
CATATCAGTTGTTAAAGGCTTCATAGACAGACAGATAGTTAGTTAAATTCATTGGTCACTACTTTATTATTGGCTTATGT
TTTTTAGACTTGAGGTTGACATTTTGCCCAAGTTGAATGTTGACTTTGAAATATTCCAAGCTATGATATTATTCAAGTGA
GTATAGTGCTTTTGATAATTATAAATATGCATATAGTCTTCTGCTGAGTAAGTAAGCCAGGCAAAGGGTTCGCTTAAGGC
CAAGAATGGTTCTCCAGTGCCAGCCACGTCCGGGGTGTAACCTCGAGGAGTGACAAACTTGGTATCAGAGCATAGAGTTC
CAAAGTCCTAGGGAGTCTATGAAGCCGTGTTTGTAGAGTCCTAGTTATCGGTGTGAAGCGCACCACATCTATAATTAGTA
GGCTGCAACACTTAGGAAATTTTCTCACTTCTTTCACACTCATTCCGTGCGTTAGAGTTTGATCTCTAAAAAGTTTCCTT
CTAATCCGTGCTTGCGCGTGTTTTCAGAAAATCATGCCTCAACGAAGAGATGATAGAGGTCACCCAGCTAGGCATAATGT
TGAGGACTAAGAGTTACCGAATGCACCTGAAGTGCAACCCCAAGGGGAAGTTACCAATGCTGAGTTCTGAGAAGCCATAG
GGATGTTAAGTCAAGCTGTGATTAACCAGGTTGGGCAACAAAGAGGTGCTCAACAAGAAGAGGCTGACACTTCATGGATT
TGTGAGTTCTTGAGGATGAATCCTCCATGTTTCACTGGTTCAAGCACTTCTGAGGATCCGGAGAACTTTGTTGATGAATT
GAAAAAGGTGTTTGATGTGATGCATGTTGCTGATACTGAGAGAGTTGAACTAGCGGAATATCAACTGAAGAATGTCGCTA
GGACTTGGTTTGACCAGTGGAAAGGTGGTAGAGCTGAGGATGCACCACCTGCGAGTTGGGCCTATTTTGAGGAGGCTTTC
TTGGGGCATTTTTTTCCCCAAGAACTGAAAGAGGCTAAGGTATGAGAGTTCCTCACACTTAAGCATGATTCTATGAGTAT
TCATGAGTATGGGTTGAAATTCATCCAATTGTCCCGTTATGCTCCGAAAATATTTGCGGACACGAAGAGCAAAATGAGCT
TGCTTATTGCTGGGTTGGCTAGTCTCATGAATAAGGAAGGTAGGGTTGCAATGCTGATTGGTGACATGGATATCTGAAGG
TTAATGGTATATGTGCAGCAGATTGAGGAAGAGAAGTTAAGGGATAGATAAAAGTTTAAGAACAAGAGAGCTATGACAGG
GAATGAGTTTGGACAGCAGAAGAGTAATGCCAACCGGTCATCCTTCCAATAGAACCAGAAGGGACCTGCTCCATCAACTG
CTAGCGCACATGCACCCAGAAATAAAGAAGAGTATAATGACCAGAATTCGCTGAACTTCAGAGCTAGACCTGCACAGTCT
CAGGGTAGTGTGGCACAAAGAGGTAACTGGGCTCATACATGTGCTAGGTGTGGTAGAACCCACCAAGGTAAGTGTCGTGA
TGGCCAAACATGTTGTTTCAAGTGTGTACAAGAGGTTCACTTCATGAAAGAGTTCCCAATGAACAGGCAAGGTATTGGAA
ATCAGGGCAATAGGGCCTAATCTTCATCAGTTGCTCCACTAGGCGGGGCTGCACCTAGAGGAGCTACTTCCAGTACCAGC
GGAGGAGCAAATCGCCTTTATGCGGTCATAATCGCCAAGAACACGAGAACTCTCCAGATGTTGTCACTGGTATGATCCAA
GTCTTTGAGTTTACTATTTATGCTTTGCTAGACCCAGGAGCGAGTTTATCTTTTGTAACTCCTTATGTTGCTATGAATTT
TGATGTTATTCCTGAGTAACTTAGTGAAACATTCAGTGTTTCTACACCTGTTGGTGAGTCCATTCTAGCAGAGAGAGTCT
ATTATTATTGTCCCGTCTCTGTCAATCAAAAGAGTACCATGGTTGATCTAGTTGAGTTAGACATGGTAGAGTTTCATGTC
ATTCTTGGTATGGACTGCCTTCATGCCTGTTATGCCTCATTTGATTGTAGAAATCGAGTTGTCAAGTTCCAGTTTCTAAA
TGAGCCAGTCTTAGAGTGGAAAAGTAGTTTAGTAGTGCCTAAGGGTCATTTCATTTCATACCTTAAGTCAAGGAAGTTAG
TTTCTAAGGGATGTGTCTATCACTTAGTCCGAGTTAATGACTCTAGTGTTGAGATACCTCTCACTCAATCAATTCCCATA
GTTAAAGAGTTTCCAGAAGTCTTTCCAGATTATCTACCCAAAGTCCCTCCTGAGAGAGAGATAGACTTCGGTATACATGT
TCTTCCAGATACCCGTCCTATCTCTATTCCGCCATATAGGATGGCACCAGTGAGTTGAAAGAGTTAAAAGAGCAGTTGAA
AGACCTTTTAGAGAAAAGGTTTATTCGACCAAGTGTCTCACCTTAGGGCGCTACGGTCTTATTTGTGAGAAAGAAATATG
GTTCCCTTAGGATATGTATAGATTACCGCCAATTGAACAAGGTTACCATCAAGAATAAGTATCATATTCTGGGAATTGAT
GATCTTTTTGATCAACTTCAGGGTGCTTCTTGTTTTTCTAAGATAGACATCAGATCAGGTTATCATCAGTTGAAAGTAAG
GAAATGTGATATTTCAAAGATAGCATTCAGGACCCGTTATGGTCATTATGAGTTTCTGGTCATGTCGTTCAGTTTAACTA
ATGCACCTGCAGCGTTCATGGACCTTATGAATAGAGTTTTCAAACCTTATTTAGATATGTTTGTTATCTTCTTCATTGAT
GACATAATAATCTATTCAAGGAATGAAGAAGATCATGCAAGCCATATCAGAATAGTTCTTCAGACTTTGAAAGATAAGGA
GTTGTATGCTAAGTTCTTAAGATATGAATTTTGGCTTGAGTCTGTGGCATTCTTGGGCCACATAATTTCCGGTGATGGAA
TTAGAGTTGATACTCAGAAGATAGAGGCAGTGAAGAGTTGGCCTAGACCCACTTCTCCAACTGATATTAGGAGTTTCTTG
GGTTTGGCTGGATATTATAGAAGGTTCGTAGAGGGGTTCTGATCTATTTCGTCTCCTTTGACCAAGTTGACTCAGAAAAT
AGTGAAGTTTCAATGGTCTGAAGCTTGTGAGAAAAGCTTTTAGGAATTGAAAAAGAGGTTGACTACTACCCCAGTTTTTA
CCTTACCAGAAGGTACGCAAGGCTTTATTGTCTATTGTGATGCGTCTAGAGTTGGTTTGGGTTGCGTGTTAATGTAGAAT
GACAAAGTCATAACTTATGCTTCCAGATAGTTGAAAGTTCATGAGAAGAATTACCCAACCCATGACTTAGAGTTGGCTGC
TGTAGTATTTTCTATGAAGATTTGGCGTCATTATTTGTATGGTATTCATGTTGATGTATTCACTGATCACAAGAGTCTTC
AATATGTGTTCACTCAGAAAGAGATTAATCTCAGACAAAGGAAGTGGTCAGAATTACTCAAGGATTATGACATGAGTATT
CTTTATCACCCATGTAAGGCTAATGTTGTTGCTGATGCTTTAAGCATGTTGTGTATGGGTAGTACTGCCCATGTTGAGGA
AGAAACGAGAGAGTTAGCGAAAGATATGCATATACTTGCACGCTTAGGAGTCCTACTAAGTGATTCCACAGAAGGAGGAA
TAGTGGTGATGAATGGGGCTGAATCTTCATTAGTGTTAGAAGTGAAAGAAAAGCAAGACCAAGATCCCATTTTCCTTGAA
TTTAAGGCAAATGTTCATAAGAAAAAAGTATTAGCTTTTGAACAAGGGGGAAATGGCGTAATGAGATATCAAGGTAGATT
GTGTGTACTAATGGTGGATTGACTCCAAGAGAGTATCACGGAGGAGGCTCATAGCTCCAGATATTCCATTCATCTGGGTT
CCACAAAGATGTATCGTGATTTGCGAGAGGGGATAGCCCTGGGTCGTGACAAACATGGTATCAAATCACAAGGTTTTGGG
AATGGCTTTTAGGATTCTCACAAGCCACGTCTAGTAGAGTCTTTTTCATGGGTGTGAGTCGCGACACATTAATGAATGAG
AGGATATAGGACGCTAGGAAGCTATACTTCTTTGATTATTCTTGAAGTCGTGCCATAGAGTTTATCTCTATAAATGTCCT
TTTCCTAACCTTTCTCGTGTTTATATGATATGAATACAATAAGGGAAACCGCAAGAAGAGTGGAAGAGGAGATTGTGAAT
GAGGGAGATCTTCCCCAAGGTGACCAGGTTCCTCAAGACAATCAAGTTCTAGTTGAAGCTCCGACCATAACCACTGAAGA
AGTTAGGTCAGCTCATTTGATAATGGCTCAAGCCGTAACTACTCAAGCCCAAGCCATGACGGCTTAAACTACTAGGGGTG
TCGAGACTCATGTGAACCCCAATGTGAGTAATATGGTTTCTAGGTGAGAGACTTTGTGAGGATGAGTCCTCCGGTATTTC
TTAGTTCCAAGGTGGGAGAGGATCCCCAGGATTTTTTGGATGAGGTGTATAATGTAGTCAATGCAATGGGGGTGACTTCT
ATAGAAAAAGTGGAACTAGCCGCTTATCAATTGAAGGAGGTTTCCCAAGTTTGGTTTACTCAATGGAATAATGATAGGCC
GGTAAGAGCGGGTCCTATAGAATGGGAGGAATTTATAAAAGTATTCCTTGGTAGGTACTTTCCCCGTGAGAAGAGGGAAT
GTAAGGTGGAGGAGTTTATCAACCTTAGGCAAGGTAGCATGAGTGTGGAGGAGTATTCCTTGAAATTTACCCTATTGTCT
AAGTATGAACCATCTTTGGTGTCAAATCCTAGGGATGAGATGAGTAGATTTGTTACGGGTATATCCGACCTAGTTAGGGA
AGAATGTCGTACGACGATGCTCGATGATGACATGAATATTTCTAGGCTTATGGTGTATGCTCAATCTATTGAGAAGTCCA
AACTTAAGAGGAATAATAGGGAATTGAAGAGAGTTAGATCTGATGAGCAAGGTCAACCAAGGTTCAAAAAGAGAGCTCGA
AACCAAGATTCTTCAACCACCCCAAGGTTAACCAAGAGAGGGGTGGTGAACCTCTATTTTCTAAATCTACTTGCACCACT
TGTGGGAAGAGGCACCATGGGAAGTGCCTAGCCGGTACTAATGGGTGCTACAGTTGTGGGAAGAATGATCACCAAGTGAA
AGTTTGCCCTACTCTTGCGGCCAAAGGAATAGAGGCCAACCAAACTTCTCTTAATGATCCAGATCCCAATGCTCCAAGGA
AAAAGCGTTTCTATGTACTTCAAACGAACAAGGACAAAGGAGTTCTTCCGGATGAAGGCACCGGTAAGTTGATAGTTCCT
TATAGTTTTGAATGTCTTGTTAAGGTCCTATGTTATTTTCATGTTAGCCTTAGTATGGATTTACTCTGAAGGGGGAGATG
GTATGTTGAATAGTAAGGTTGTTGAGAGTTCTGATATCCTTATCTTTTTCCTTTTATTCCTTTTCGAGCTTGAGACCTAG
AGTTCCTTGTAGCTTGTTTCATGTTCTGGAGTCATGTGTGATTATTCGTTTCCATGGTCTCCTTATGTTATGCATGTTCT
TGATGAATTCATGTTTAAATGAGAAAATGAGTTTTATGATTTATGTTCCTCATGTTGATGTGCATTTAGTATTAGTTGCC
TATATGCTTCATGAGGTGAATTGTTGTACATGTCTAAATGTGCTTTTAAGAGAAGTTGCATAATATGGCTAATGATGTTA
TGATGAGCATGTTTTGAGTTGGAGAAGGTAATTCCTCCATTGAAATGAGAAATGTTGAAGTTTTCATGCATAATGAGTTT
GTAGATGTAGTTCCTACTTTCTTAGGATGCATGGAGTATGTGTGAGATGGAGTTAATATTTCCTCCTAGTTTTGTGCATT
GTTTATAATGTTGCATGCATGATGTGCTGCTAGTCTTAAATCANNNNNNNNNNNNNNNNNNNNNNNNNNNNNNNNNNNNN
NNNNNNNNNNNNNNNNNNNNNNNNNNNNNNNNNNNNNNNNNNNNNNNNNNNNNNNNNNNNNNNNNNNNNNNNNNNNNNNN
NNNNNNNNNNNNNNNNNNNNNNNNNNNNNNNNNNNNNNNNNNNNNNNNNNNNNNNNNNNNNNNNNNNNNNNNNNNNNNNN
NNNNNNNNNNNNNNNNNNNNNNNNNNNNNNNNNNNNNNNNNNNNNNNNNNNNNNNNNNNNNNNNNNNNNNNNNNNNNNNN
NNNNNNNNNNNNNNNNNNNNNNNNNNNNNNNNNNNNNNNNNNNNNNNNNNNNNNNNNNNNNNNNNNNNNNNNNNNNNNNN
NNNNNNNNNNNNNNNNNNNNNNNNNNNNNNNNNNNNNNNNNNNNNNNNNNNNNNNNNNNNNNNNNNNNNNNNNNNNNNNN
NNNNNNNNNNNNNNNNNNNNNNNNNNNNNNNNNNNNNNNNNNNNNNNNNNNNNNNNNNNNNNNNNNNNNNNNNNNNNNNN
NNNNNNNNNNNNNNNNNNNNNNNNNNNNNNNNNNNNNNNNNNNNNNNNNNNNNNNNNNNNNNNNNNNNNNNNNNNNNNNN
NNNNNNNNNNNNNNNNNNNNNNNNNNNNNNNNNNNNNNNNNNNNNNNNNNNNNNNNNNNNNNNNNNNNNNNNNNNNNNNN
NNNNNNNNNNNNNNNNNNNNNNNNNNNNNNNNNNNNNNNNNNNNNNNNNNNNNNNNNNNNNNNNNNNNNNNNNNNNNNNN
NNNNNNNNNNNNNNNNNNNNNNNNNNNNNNNNNNNNNNNNNNNNNNNNNNNNNNNNNNNNNNNNNNNNNNNNNNNNNNNN
NNNNNNNNNNNNNNNNNNNNNNNNNNNNNNNNNNNNNNNNNNNNNNNNNNNNNNNNNNNNNNNNNNNNNNNNNNNNNNNN
NNNNNNNNNNNNNNNNNNNNNNNNNNNNNNNNNNNNNNNNNNNNNNNNNNNNNNNNNNNNNNNNNNNNNNNNNNNNNNNN
NNNNNNNNNNNNNNNNNNNNNNNNNNNNNNNNNNNNNNNNNNNNNNNNNNNNNNNNNNNNNNNNNNNNNNNNNNNNNNNN
NACACATTTCAAGTCATCATCCACATAATAGACATACTCAACTAGTACCAATGTACAGTACATGAATATAATTGACAAGT
AAGCCTTTTCATCATTTCATGACCTCTATCTCAAGTTACCCAAAGCCACACTTAAGTGAAACATGAAGTGACCGCCCATA
CAATCTTTTTATATACACCTAAGTGTTCCTAAGGGTTACCATAGATAAGGAATGTACCATTACAATATAACATGCTAAGT
CAAAATTCTTTAATGAACCACTTTAGGAGACATTTAAGCACATAAGGGGACTTTCACATAATAGTCGTTAGACTTAGGGA
ACTCACTTTAGTATCTTCAAAGCCTACTCGTGCCATGTGTAGATAGCATCCCATACTACTACCTACACGTTGTAGAACCT
ATCCAATAACTAGAGTGCACATCCCACATGATGGGAATAGGCATAACCGACATAGACCATACTAGCTAGGCATGGAATCC
GGAGTCTACCCTACTCCGTGGAAGGTGTTCTACTTGCCAAAGGTAGAACTAATAATCAACCCATGTAGGCACATGGTTTA
GGGGATGTCCAAGGATGTTCATTGTGCCCTAGTCTCATACTCAAGTAGGGCCACCATCCTAACCACATCCACTCGGTGCT
AGCCTTGTTTCCCATAGAGTATTTTCATTCACATATGTACTAGAGAGGGTTCCTTTTCTAGTTCAACCAACTCATAGTAC
CTCTTCCCAAGAAAGGCCCCATTTCTTAGTCATGGCCAATCAAGGTTCATAAGAATAGCTCATTTGACTTTCTTAGATAA
GGATTTTCATGCCGTTCCGGCTCCATCCATCTCTAAGTCTATCATCTCACTCAAGAAGGAAACTTCGCCCTAAGGCCCAT
CCTTCAAGGTTATACATTTACTTAGGAAAGCTAGACTTATGAAAGGGCACCATTTCTTAGTTTTGCCGATTCAAGTCTTG
GCCTAGAATTCCTCTTTTAGCATTTATAGAAAGGGCACCATTTCTTAGTTCTAGCCCACTTCACACATTCATGCATTCAA
GACTTTAAGTAACAAGGAGGGACACTTTAGTCTACCAACCAAGTCACAACATTATCATCTAAGGATACTTCATAATCCAA
CATCATTTCATATATAGACATCATGAGAAAAATCATACTTTAAATCACAATGCTATCCACTTTACATAGGATCATCACAA
GACCACGTAAACTCATTCACATCATACCTTCACACATAAAGCTTCACATAAAACTTTACATATAGCTTCATATAGGACTT
TACATATAGCCTCCTTTATATATAATATACAATACAATAACACTTTGTACAAGATCACCTTATAACCATAAGAATACCTT
CACATAGTACAATAACATTTCATAACTTGATAACACTTTAATTCAATAGATAATGCCTTCAAGTCCATGTTCATAATACA
TTCCATAATTAAACACCTCCACCATAAGTGGATCAAACTAAGCAAGAACAATTTTATCCATAATAAGAGATTAAACCAAC
TTACCATCCTCCAAAGCCATAATCAACAACACTCAAGTCCCAACCATTTTACTTACCACAAGAGAATTCATCATAACTTG
CCCCTAAGGACACAACTTTCAATTCATCCATACATCATCAATTCATCATAGATAGATGTAGAAAATCATAAGAGTCACTA
ATACAATCCAATCCAAACACAATCTCACAAACTTTGAATCATAAGCAAAAGACCCACTTCATAAGCAAATTTAGGAATTT
AGGGAAAACATGGGTTCTTCAAGGAATTCCATATGAAATCATCTTAAAAACATTAATCAAACATTAATTCATCAATATAA
TGGCTTAGAAAACGTTTTGCCAATGAACCCATGCTTAGATTAGAATTTGAGATTTTGTTCTTTGAAACACTTTTGATTGG
ACTCCTTGAAAGAAAGATTGATCAAGGATCAAGGGTCACCATACCTCTAAGTTGAAACCCATGAAAAATTGAAGAAGAAA
GCACTCAAAACCTTCAACCCTAGCTCCAACTTCACCTTGGCCTTCAATGGTGTTCCAAAGAGAACCCTTCCTTACTCTTT
TAAAATGGAACAAAATGATCCACAATCAGCCTAACACAATAATATAACCTCAAAAGAAAAGATTTGTGAAAAGACCAAAA
TGCCCTTAAATTTCCGGACGGACTCCTTGACAACTGCCCAACTTTCAAAGGGCATAACTCGCTCATACGAACTCGAAATC
GAGCAAACTCGGTGGCGTTGGAAAGATAGTTCCAAGGGCTTTCCAAAAATAACTGGAAATACTCCTGGATCATCCTGAGC
TAGGAGTTATGACTGCTCAAAGTTGGCCAAAAACTCACTGATTTCCACACTTGGCAGAATTTCCAGATTTTGAACTTAGC
CAATTTCCAGATTCTGAACTGTTTTTTTTTTCCAAAAGTGACTACTTCCAATTTATGCTTAAACTTTAAAAATTCATACA
TTAGGCTCTAGTTTCACCTATCTATTTTTAGGGTCGCTACAGGTTCGTAGGTCACCACTGCTTGATGTCCAAATTCGGCC
ATTGTAGGGGTAATTGAGTAAAATCCTTTTTTAGTTTGTTGAGTTAAGGGATGGTTATTAATGATTTATTAATGTATTTT
AAAGTATTAAAGTCCTTTTTCAATTCATTTATTCAAAACACAAATTAGAAACCTTCCCTCCCCTCCAAAAGTTCTCTCTC
TAGAAACCTTCATTGGAGAAGAAGGAGGCAAGCTTTGAAGCTTAAGTTTTCAACTTTTTCAAGAAATTTTCGTGGAGTTA
TTCCATAGAGGTATGGTAGTCTTCATCCTTGACTTAGTTGCTTTCAAGGAGCCAATTTCGAAGATGATTACAAGTCTCAA
AAATCCTCCAAAAACCTAGGGTTTTGAATCTATGCATGGGTTCAATTCCAAACATTTTCAAAAGGCATATATGTTATTGA
TCATGGTTTAATTGATGATTTAATGGTTAATTAATATTATTTTACCCTATGAACCCATATTTACCCCACAAACCTAAGTT
GTAAATTGTGACTGGGAATTGATTGATCACGAAAGTATGTTGAATTGTTTATGTTTATATTGACTTAGATTATTGAAATT
ATGTTATTAATCATGCCTAATTTTAGTATTTTAAGGTGTGTGGGTGAATGTTATCCATGGCCTTGAAAGGCAAGTATGAA
GGTTAATGTATGATTATGATGTTAAGTAGATATATGTGAATTCAATGAAAGTATTATGATCATGTTTAGAAGGTACTTGT
GTTATTTTTGAAAGCATATTCTGAATTAATACTCATGAATGATGATGATAGAATGTGAAGGGTTTCTTCTAGGAATTGTA
TATCTTGAATCGGTAGGCTTCTGCATCCTCTTCTTGTATAAATGAAAGTATTATGAATGATGTATCTAGGATCGGTAGGA
TAATGGCACCCTTCCATGCATCATGATAATGAACCTTGGGATCGGTAGGCTTACGACACCTTTCCATAAAAGAGGTTAAT
GAACTTTGGGATCGGTAGGCTTATGGCACCCTTCAATGAATGTTAATGATTACCTTGAATCGATAGGCTTATGGCACCCT
TTCTTGAGGATTCAATGAGATATCCTAAAATGTACCTTGAATTGGTAGGCGTATGGCACCCTTTCATGTGTTAACTAATG
AAGCTTGAATCGGTAGGCTTAAGGCACCCCTAATGTGTTAATCAATGTACTTTGGGTCGGTAGGCCAATGGCATCCTCTC
ATGTGTAATGATGTTAAAGTAATGAAATGCTCTATGGGAATGGAGGCTAACCACCGAGTGGATATGGTAAGATGGAAACT
CTCCCCATGTTTAGGCCGGGTTCCAATGAACATCTTCCTATCCCATTACTATGTGCCCACATAGGCCTAGCTAGTGGATC
CACCTAAGCTATATGTTACCAATCTTACCTTAGGCAGGTAGACCACCTCTTTAGGGTATGGGGGTATATGACACCGGATT
CCATGGTTAGCTCTCATGGTCTATGTCGGTTAATGCTTATTCCCATCATGTGAAATGTGCACTATAGTTACTTGAGTGGT
TCTATGTAGTGTGGGTGGTAGTATGGGATGCTACCCATGCATTGCACGATTAGGCTTTGAGAGGGCTATGGTGAGTTTTC
TAATTTCTTGATGACTAATGAATGAATGTGCTCTTAATGAAGCTAATGATGAATATTGACTTAAATGCTTAAATGTTATG
ATGCATGCTTTACTTGGATTGTATTATGAGTTACTTTCTTGTCATGTCTTATGAAATGTTTATGTCTCTTATGTATGAGT
ATTGTGTAAAAATGGAAAGGATGAATGGTGAGTTCACTTTTGGTGGCCTTGATGTGGTATTTAGTGTGGATGGTGGTATG
GGACGCTATTCATATATTGCACAAAGTATAGATTAAGGGTGACCTTAGGTGAAGGCTTTAATTTGATGAAATGACTTATA
TGTTGGTTATGACTGTATCATATTCCTCTTATACTTATGTTCATGAAGTTTTCTCAAATTGGCATATATCATGACTTTTA
AATAAAATGTATGTTTTAAGCATGGTTTTTGCATGGGTATCATACTTATTACTTTATGTGCTAACCCATATTCTTCTATT
TTTACTACAAGTGTAGGTTCCGACAAGTGAGTTGCTTTCTCTCTAGTTGAAGATTGGATTGAGTTCTTCCAAGACTATTG
GTATGTCCTCTTGGATTCGAGGACAAGTACTTGATGTTTCATGTCTTTTATTGTAATAGACATTTCTAGATTTTCTATTG
TAAAGGGTCGTGACCCTACTTTTGTTTCAAGATATTGTTTTAGATGGCCATGTGAGACAATAGACATCCTCTGTTTTAAA
GGTATTTCGATTGTATGGATTTAAAGAATTTTTTTTAATTCCGTACTATTTCTATTATAATATCCAATGACATGCTATGA
GGCCTGTATGAGACTTTTCAGAGTCTTGTATGCCGTGTCGCATCTACGGGGTAACCTTGGGTCATGACAATTCGCCTCCA
TGATCAACATAAAAGCTAATGGGTAATCACCTCTTGCCTTGCTTTAGTAGTTATAGACTAAGGGTAGTCACCTCACACTC
TTGATCACATGACATGGGTAATCACCTCATATTTATCATCTCTTATTTACTAACATAGGAAAATGGGAACTCACCTCACA
TGCTACTCATATGAAGGTCTTGGGCAATCACCTCTAACCTCATATCAATTTATAGTCCTTTGACTTAGATTCAGTTTAGG
TGAGAAAACCTTTCAACCTAGAATCATTCCATGTGAGAAATTCTTTCACATCGTGTTCATTATGTTTTCATGAGAAAAGC
CTTTCAATCAACACAACCACAACACCATCATCGTCATTAACACTTCACACTCAAAGTGTTCCTAAAGCAATTACATAGAT
TCTATAAGAACATACATAATCACATACATTCATAATTTAGTTCAATGTGGGTAAACCTTCCACAACAATACCATATACAA
ATCAACTTTCAACATATAGCTTCCCTCTCAAAGCCTTACTAGTCTTAAGTTATAATGCTAGCTTTACTCTCATGCCCTAC
TAGTCATAGTTCAACAGATAAGCTTCACTCTACAAGATCAACAAATCATAATTTATCATACATGCCTTATTCTCAAGAAA
ACCCTATTCTCAAACTTTGCAAGTCATACCTTATAACATATACTTAATCTGAAGAAATTCACATCCATATACTTTTTTCT
TAAGCATTCTATTCATACTTCATCATATCACCCCCAATCTCAAGCACTACTAATCATGATTCATCATACATGCATTAATC
CCATTAAATTCACATGTATATGCTTAAATATAAAGAGGTCTACAAAATACTTCATGAATTCTAGAATATTACATCTAAAT
CCTCAAATTCCCCTTTTATGGCATAAAACCCAATTATATCAATTTCACCTTTCTAGACATGGGTTAGGCATGGGAACATG
TAAAATCACCTTAAAAATTCATCAACTCAATTATAAACAACCATAATCCACTCAATTGGATCAATACCCATAACATTAGA
AGAAACCCTAACTAGAATTGGGGAATTCTTCTTCTAAATTGGGGAAAGCATGGGGGCTTCATGGATGAAAGGAATCCATG
AATTAATAAGACATCATACCTTGATTATAAAGCCTACCAAGCTTGAAACAATGAAGACTTGAGTTGACCTAGCTTGACCC
TCTTTTTCTTTTTCTTGTTCACTTTCTAGAGAGAGAATATTTGAGAGGCAAAACTTTGGGATTCTTTTGGGGTTTTAAAA
ATAATGACTTAAATGGTGAGTTTAAAGGGTTAAAATAGCCTATATAGGTGTACTAAGACCATACAAAACGATCTCACCTT
ATTCAAGCTTAAATTGGAATTTCCCATTTTGGCCCTTACTTGGCAGTCTAATGCCCAGGCTTCGCGAGAGGCACCACGAG
CCATGGTCCTCACCACTGGCCATAGTCCTACTTGTGGTCCTTGGACTAGTAGCTTGGCCATCTTTGCTTGGACACCAAGA
AATTAAGGCATCACCACGACCCTTCCCACAAGTCGTGGTCTTCACCACTGGCCGTGAAGTGGCTCGTGAAGATGAGCCAA
CATTGGGTCAGCCTTGGTGATTTACTGCTTCACCACCATGGGTGGCAACCACAAGCCTTGAAGGCTCTCGTGGTCATGGG
CAGTGCCTTGGAAGCTTGGGGCAGCCTTGGCTCTTACCTTGGCCCTTGCCCCATTGCCTTGGCTCATGCCCTCTAGTCTT
GAGTTGTTGCCCTCAAACATAGCCCTAGATGATCTATTAGACTATGGGGTGTTAAAATATCTCCCCCTTGGGGACATTCG
TCGTTGAATGAAGATCTAGACACCTCTTAAAGGAAACAACTCTAGACTAGCAACCCATAATGCATGCAACACATCTAAAT
GCACACCCCTAAGGAGGAAACATTAACTCCAAACGCAAACATGCTCAGTGCATTTCTAGAAGGTAGGAACTACATTTAAC
AACCCATTATGCATGATATTTCAACATTTCTCAAGTTCAAGGATGAATTTCCTTCTCCATATGAAAATATGCTCAACACA
ATCTCATGGAGCCTATATGCAATCTATACTCAAGGCGTACTTCAAGGAGAAATTCTCTCAACTCCAAGTTATGACATGTT
CATCAATACATCTCATGAAGTCTATAGGCAACTCATACTCAATGCACTAAAAAATTAGGAAAAAAATCATATAAACTCAT
ATTCTTTCAAAAACACATTTTTTCATGAACATGCATAATCATAAGGAAATCATGGAAAGATCTAAAACACACATGACTTT
ACACAAGGAACAAATCATGAGGAACTCTTCATCTAAAGCTAAATGAGAAATATAAGGAAAAAGGATGAGAATATCGGGTC
ATCTTAATGGCCCTTGGCTTCCCAAGTAGCACCCTCAACCAAAGCCCTCACTAAAAGATCATTCATTACCACTTTCATGG
AAGCAACATCCTTGATCTTCTATTTCTAAACTTGCTGGTCTAAGATCTCATAAAGGCCTTACAAAACGGGGACTAAACCT
TCCCAAACCCAAATCTTGGACATTAAGAATACTCAACGACCATGCTATCTAAGCACACCATCCCCTCCCTTGGAAGTAGG
CCTATATGGACTTTCTAAGCACCATTACTTTTAATTCTACTAAAGTTGGACCAAGTTATCACAAAGATTTCACATCCATC
ACACAAGATGATTCTAGACCATGGTAGGTTACACTTCTACCCTCTTAGAGGAGTCCACATACTCAACACATCTAGGCAGT
ACTCAAAAACCATATTCATCAAATTTATCAACATATCCCAAAACTCATCAAGACTAAGTCGAGTTCTCCCATCACTTAAC
ATAACAATAATGCAGCCCATTTATACTAAAGACAACATTAAAGTCTATTAAGTCACAAAAGACAAGAAACACCGGAATCT
AAATAAGCATAAAACGCATACCGATAGTCACATCCAGAGGACACTCTTGTTCACCGCTAGCTTGGCGAGCATAAAACCTA
GTCTTCTTTAGAGCATTCCCACCCGAACAAATTAGATCGGATGAAGGGTAGGGTTGAGACCTACGTTGACTATCCCCTTT
ATTTATAGCAATTGTAGGGCAATGCCTTATCTTGTGGCCCAACTCACCACACCCAAAACAAACATTAGAACCTGATAGGT
ATTCACCCGCATGTCTTCTATCACACTTATCACACCCTGGCAATAGAACCCCTCTACCATCACCTTGAGACTTATGGTTA
GACACCCTTTCTTGGTTGAACTTAGGAGTGTTTTTGGAACATTGGACGGGGAACTTTTGTCTATGTCTAAGGAGACCATG
TCCATCATACCTTACATGAAAGGGATCATCATCCTCTATTCTAGNNNNNNNNNNNNNNNNNNNNNNNNNNNNNNNNNNNN
NNNNNNNNNNNNNNNNNNNNNNNNNNNNNNNNNNNNNNNNNNNNNNNNNNNNNNNNNNNNNNNNNNNNNNNNNNNNNNNN
NNNNNNNNNNNNNNNNNNNNNNNNNNNNNNNNNNNNNNNNNNNNNNNNNNNNNNNNNNNNNNNNNNNNNNNNNNNNNNNN
NNNNNNNNNNNNNNNNNNNNNNNNNNNNNNNNNNNNNNNNNNNNNNNNNNNNNNNNNNNNNNNNNNNNNNNNNNNNNNNN
NNNNNNNNNNNNNNNNNNNNNNNNNNNNNNNNNNNNNNNNNNNNNNNNNNNNNNNNNNNNNNNNNNNNNNNNNNNNNNNN
NNNNNNNNNNNNNNNNNNNNNNNNNNNNNNNNNNNNNNNNNNNNNNNNNNNNNNNNNNNNNNNNNNNNNNNNNNNNNNNN
NNNNNNNNNNNNNNNNNNNNNNNNNNNNNNNNNNNNNNNNNNNNNNNNNNNNNNNNNNNNNNNNNNNNNNNNNNNNNNNN
NNNNNNNNNNNNNNNNNNNNNNNNNNNNNNNNNNNNNNNNNNNNNNNNNNNNNNNNNNNNNNNNNNNNNNNNNNNNNNNN
NNNNNNNNNNNNNNNNNNNNNNNNNNNNNNNNNNNNNNNNNNNNNNNNNNNNNNNNNNNNNNNNNNNNNNNNNNNNNNNN
NNNNNNNNNNNNNNNNNNNNNNNNNNNNNNNNNNNNNNNNNNNNNNNNNNNNNNNNNNNNNNNNNNNNNNNNNNNNNNNN
NNNNNNNNNNNNNNNNNNNNNNNNNNNNNNNNNNNNNNNNNNNNNNNNNNNNNNNNNNNNNNNNNNNNNNNNNNNNNNNN
NNNNNNNNNNNNNNNNNNNNNNNNNNNNNNNNNNNNNNNNNNNNNNNNNNNNNNNNNNNNNNNNNNNNNNNNNNNNNNNN
NNNNNNNNNNNNNNNNNNNNNNNNNNNNNNNNNNNNNNNNNNNNNNNNNNNNNNNNNNNNNNNNNNNNNNNNNNNNNNNN
NNNNNNNNNNNNNNNNNNNNNNNNNNNNNNNNNNNNNNNNNNNNNNNNNNNNNNNNNNNNNNNNNNNNNNNNNNNNNNNN
NNNNNNNNNNNNNNNNNNNNNNNNNNNNNNNNNNNNNNNNNNNNNNNNNNNNNNNNNNNNNNNNNNNNNNNNNNNNNNNN
NNNNNNNNNNNNNNNNNNNNNNNNNNNNNNNNNNNNNNNNNNNNNNNNNNNNNNNNNNNNNNNNNNNNNNNNNNNNNNNN
NNNNNNNNNNNNNNNNNNNNNNNNNNNNNNNNNNNNNNNNNNNNNNNNNNNNNNNNNNNNNNNNNNNNNNNNNNNNNNNN
NNNNNNNNNNNNNNNNNNNNNNNNNNNNNNNNNNNNNNNNNNNNNNNNNNNNNNNNNNNNNNNNNNNNNNNNNNNNNNNN
NNNNNNNNNNNNNNNNNNNNNNNNNNNNNNNNNNNNNNNNNNNNNNNNNNNNNNNNNNNNNNNNNNNNNNNNNNNNNNNN
NNNNNNNNNNNNNNNNNNNNNNNNNNNNNNNNNNNNNNNNNNNNNNNNNNNNNNNNNNNNNNNNNNNNNNNNNNNNNNNN
NNNNNNNNNNNNNNNNNNNNNNNNNNNNNNNNNNNNNNNNNNNNNNNNNNNNNNNNNNNNNNNNNNNNNNNNNNNNNNNN
ATGCTTGTGCAAAGCATCGATAAGACCCTATAAATCTCACCCACACAAAGCGAACCACTTTAGGCCCTCATTCATATTCA
TCATATTTTGATCTCATCTTTAACTTATCTTTTAGAGACATAGGGATTCACCTCTAGTCATACATCTCTTGGAAGGCCAT
TCAAGCGACAATTCAAACATTTCATTCATCATGACATAATTCACATTACTCTCACTTTACTTTCAATACATAAGGACTCA
CCTATCTATGTATATTATAAAGGCTAATAGGTATTCACCTCTTTCCTTACTTGTATAGTAATAGGTATTTGCTTCCACGA
CCATTTTAGGGAAACATAGGTTTTCGCCACCATGCCCCACAATTATATGATATAGTTATTCACCTCCACATAGTTTTACA
AGTATTATAGGTATTCACCTCCATGTCCAACTTGAAATGATATAGGTATTCTCTTCCATAACATTTAATAAGGATCATAG
GCATTCACCTCCATGATCAACATAAAGGCTAATGGGTAATCACCTCTTGCCTTGCTTTATGAGTTATAGACTAAGGCTAG
TCAGCTCACACTCCTTATCACATGACATGGGTAATCACCTCATTTTTATTTTCTCTTACTTAGTAACTTAGGAATATGGT
AACTTACCTCACATACTACTCATATGAAGGACTTGGGGAATCACCTCTAACCACATGTGATTTTATAGTCCTTTGACTCA
GATTCCTTTTAGGTGAGCAAGCCTTTCAGCATAGAATCATTCTATGTGAGAAAACCTTTCAAATTGTGTTCATTATGTTT
TCATGAGATTAGCCTTTCAATCAACACAACCACAACAACATTATAGTCATTAATACTTCACTCTCAAAGTGTTCCTAAAG
CATTCACATAGATTATATATGCACATGCATAATCTCATACATTCATTATATAGGTCAATGTGGGTAAACCTTCCATAACA
ATACCATATAAAAATAAACATTCAAGATATAGCTTCCCTCTCAAAGTTTTACTAGTCTTAACTCTTCACGTTAGCTTCAC
TCTCAAGCCCTACTAGTCCTAGTTCAACTTATAAGCCTTCCCCTACAAGGTCTACAAATGATCATTTATCATACATGCCT
TAATCTCAATACAACCCTATTCCCAAAGTCTACAAGTCATACTTTATTACATATACTTAATCTTAAGCAATTCACATCCA
TATGCTTTCATCTTAAGCAATTTATTCTTACTTCATCATATCACCACTAATCTCAAGCACTACTAATTGTGATTCATCAT
ACATTCATTAATTACATTCCATTAATGTCTATATGCTTAACTATAAAGAGGTCTACAATATACTTCATCAATTCTAGAAG
ATTACATCTAAATCCTCAGTTTCCCCTTTCATGGCATAAAACCCAATTACATACATTTCACCTTTCTAGACATGGGTTAG
ACATGGGTACATGTAAAATCATCTTAAAAAAATATAATTCCTTCAACTTAATCATAAACAACTATAATTCACTAAATAGG
ATCAATACCTATAACATTAGAAGAAACCCTAACTAGAATTGGGGAATTCTTCTTCTAAATTACGAAAAACACGAGGGCTT
CATGAATGAAAGGAATCCATGAATGAATAATCCATCATATCTTGATTACAAATCCTACCAAACTTGAAACAATTGATACT
TTACTTGACCTAGCTAGACCTTCTTCTTCTTCTTCTTCACTTTCAAGAGAGAGAATATTTGAGAGGATGAACATTGGGAT
TATTTTGGGGTTTTGGAAGTAATGACTTAATTGGTGAGTTTAAAGTGTTAAAATAGTTATATAATTGTACTAGGAAAATA
CAAAATGACCTCGCCTTATTCCAACATAAATTGGAATTTCCCTTTTTGGACCTTACTTGATAGCCTACTGCCTAAGCTTC
ACGAGAGGCACCACAAGCCTTGGTCCTCACCACTAGTTCTGGTCCTTTTTGTGGTCCTTGGACAAGTAGCTTCGCCACCT
TTTCTTGGCCACGAAGAAATGAAGGCATCACCACGAGCTGTGGTCTTCACCACTGGCCATGAAGTGACTCGTGAAGGTGA
GCCAACATTGGGGTAGCCTTGGTGAGCTACTACCTCACAACTATGGGTGGCACCACGGGGCGTGGTGGCCATCACGAGCC
GTGAAGGCACTTATGGTCATGGGCAGTGCCTTGACAGCTTGGGGCAGCCTTGGCTCTTGCCTTGGCCCTTGCCTCTTTGC
CTTGGCTCATGCCCTCTAGTCTTGACTTGTTTCCCTCAAACTTAGCCCTGGATGGTCTACTAGACTACATAGTGTTACAG
TGTCTCTTCTTGGGGCACTCCAGTCTAATTTGTGAGTAAGAAAGATGGTTCTCTTATAATGTGTATAGATTACCGTCACT
AGAATAAGGTTACTATAAAGAATAAGTATCCTCTTCAGAGAATTGATGATCTGGTTGATAAACCTTACAGTGCCACTTGC
TTTTCTAAGATAGACCTCAAATTAGGCTATCATCAGTTCAGAGTAAGAGAAAGTGACATCCCTAAGACAATATTCAAGAC
CCATTATGGTCATTATAAGTTTGTTGTCATGCCATTTGGTTTAACATATGCTCCTGCAGCATTCATGGACCTTATGAACA
GGATGCTTAAGCCTTATCTTGATATGTTTATTTTTGTTTTCAATTATGACATTTTAATCTATTCGAGGAATGAAGAGGAT
CATGCTAGTCATCTTAGAGTAGTTCTCAAAACACTTAAGGAAAGAGATTTGCTTGCTAAATTCTCTAAGTGTGTGTTTTG
GCTTAAGTTTGTGAAATTCTAAGGCCATATTATTTTCGATGATGGGATTCAAGTTAAAACTCAGAAAATAGATGTAGTGC
AGAATTGGCCTAGACACACTCTCTAACAGATATTAGGAATTTTTGGGGTTGGTTGGATATTATAGAATGTTCCTGGAGGG
GTTCTCATCTATTGCATCCCCTTTGACTATGTTGAGTCAAAAAACAGTAATGTTTTAATGGTCTGAAGCTTTTGAGAAAA
GCTTTCAGGAATTAAAACTTAGTTGACTATTTCCCTAGTGGTTACCTTACTAGAGGGTACACAAGGCTTTGTTGTGTACT
GTGATGCGTCTAGAGTTGGATTGGATTGTGTATTGATGAAGAATGGAAAAAATACAGCTTATGCCTCTAGAAATCTTAAG
GTTCATGAGAAGAATTACCCAATCCATGATCTAGAGTTGGCTATTGTAGTGTTCACTTTAAAGATATGGGGTCACTATCT
TTATGGTCTTCATGTAGATGTGTTTACCGATAACAAGAGTCTTAAGTATGTATTCAGTAAGAAAGAGCATAATCTCAGAC
AAAGAAGGTGGTTAAAGTTACTCAAGGATTATGACATGAGTATTCTATATCAACCAGGTAAGACTAATGTTATTGCTGAT
GCCTTGAGAAGGTTATATGTGAGTAGTACTTCCTAATTTGTGGAATAAAGAATGAACTAGCCAAGGATGTTTAAAGACTT
GCACGTTTGGGAGTCCACTTGTTGGATTCCAATGGAGTAGTGGTGATGAATAGGGCCGAATTATCATTAGTATTAGAAGT
GAAAGAGAAAAAACACCAAGACCCTATTTTGCTTGATTTGAAGGCAAATGTTCATATGTAGAAACTGATGGCTTTTGAAC
AAGGGGGTTGTGGTGTATTGAGGTATCAAGGTAGGTTCTGTGTACCAAAGGTGGATGAACTCCATGAGAGAATCATGGAG
GAAGCTAATAGCTCTAGATATTCGATCCATCTTGGTTCCACAAATATGTATTGTGACTTGAAAGAAGTCTATTGGTGGAG
TAGTATGAATAAGTGTATTGGTGAGTTCGTTGCTAATTTCCCAAATTATCAACAAGTCAAGGTAGGGCACAAAAGTCCCG
GTGGTATAACTCAGAATATAGATATTATGGAATGGAAATGAGAGACGATCAAAATTGATTTTATTATAATTTTGAAGCGG
TCTCTTAGGAAAAATGATTCCATTTGGGTGAATGTATATTCGTTGACTAAATCAGTCCACTTTTTACCGGTAAAGACTAC
CAATTTGGCAGAAGATTATGCCAGATTGTATATCCAACGGATAGTCAGATGTCTTGTAGTCTAGTGTCCATTAGTTCACA
TAGAGGTGCACAATTCATTGCACATTTTTGGATGTCCTTCCAGAAAGGTTTAGTTTCGAAGGTTAACTTGAGTACTGCTT
TCCATCCTTAGACTCATGGTCAAGAAGAGCATAGGATTCAAACTTTGGAGGATATGTTGAGGGCGTGTGTGACCGATTTC
AAGTGAAGTTGGGAGAATAACTTACCTCTCATATATTTTATTATAACAATATATATCACTCAAACATCCAAATGGCTTCC
TATGAAGCTCTCTATGGGAGAAGATGTAGATCTCCTATTGGTTGATTTGATGTTGGTGAAGCTGGGTTGATAGGACCAGA
CTTAGTTTATCAAGCTACAGAGAAAGTGAAGATCATTCAAGAGGGGTTGAAAACAACGCAGAGTCATCAGAAATCCTACA
CTGATATAAGAAGAAGAGACTTAGAGTTTGAGGTGGATGATTCGGTTTATTTGAAGGTTTCAACAATGGAGGGTGTTATG
AGATTTGGCAAGAAGGGGAAACTTAGTCCTCGGTATATTGGTCGTTACATGATTTCTAAGAGGGTTGAAAATGTATCTTA
TGAGTTGGAGCTATCAAATGAGTTAGTAGTAGTACATCCGGTATTTCACGTTTCTATGTTGACGAAGTGTATGGGGGATC
CTTCATTTATTATACCTACTGAAAATATTGGTATTAAGGACACCCTATTTTATTAGGAGGTACCGGTTCATATTCTAGAT
CGTCAGGTCCGCAAGTTGAGGACCTAAGAGGTAGCATCAGTCGAGGTTTTATGGAGGAATCAATTTGTTGAGGAAGCAAT
TTTGGAGGCTGAGGAGGATATGATGATGAGATACACACATCTGTTTATGTCCGAAGATATTTTATACCAACGTAATGTTT
TCTGTAAAATACTTTTTTAATTGATATGTTATGTTGTGTTGAAGTTCATATTGGGTGTTGAGCTGGATGTTAGATGTGTC
ACCCTTAGTTTTACTTAGAGTGATCTCATTCAAGGATGAATGTTCCCAAGGTTGAGATATTGTAACATCTCGTCTTAGAA
AGAGCTAGATTTAGAAAGAATAAATTTGGAAAGAGTCCAATTGAAAATTTTTGCAAGATATGCTAAGTAATGAGTTTTGG
GCCAACTTCAAATGATGATAACTTTCACTACAGGATTATTTAGGTAGCCCATAAAATATCAAATGAAGCTCTTAGAAGCC
TCTTTTAAATGCCACCGAGTTTTCTTATTTTCAAGTTCGGATGACGGAGATATGATCATTTGAAATTTTCTTGTCCAATT
AAGGAAAGTTACTCAAATTTAAGAGGGGTATTGTGGTCTTTTCCTTACTCCATCATCTTAAAACAAATTTCGGTAATCTT
TAGGGGTCAAAATTGATTTGGTTCAGTTTTACAAATCCTAAGTTACGCTAGGGTTTTGAGAAGAGTTCAACAAGAGGAGA
AAAAGAGAAGAGTTGATGGCGTTCTTCTAGTTTTCATGCAAATCGAGGATCGTTTCCTCAAGGGTTTGATCCCTAAGAGG
TACGTGATTTCTCATAGTGTTGGGTTCGTTCACTCACACACCAATATGCTATTTAAGTGCTATTTGTTTTCTTGAAGTTG
AAGGATTTTTGTTCTTGAAATCTTTTCTTGAAAACTCATTCGTAATCTTGATTGTTGGGGTTTTAATGAGTTCTTGAGAT
AAGTGTTGGTAGTTTGAGAGTTGTATTAAGTAGATTATCTGGGTATTTGAATCTAACTGAGTGGAGAAGAAACCATTCAA
TTCTAGGCGAATTTGGGTCAGAAAATGAGAAACAAAATTCGTAGGGAAATTCTGGATAGAGTTGGCGCGCCGCGTCAGCA
GTGCGCTAGGAAGAAGGTTTTGTAGTTTTTTTCTTCAGGCACCGCACCACTTAGTGTGCCCGAAACCCCCTTTCATTAGC
TCAAGGGCGCCAATCAAAGCGACAGGGTCGCCAAGTCCCCTACTCTTCCATCCTTCTTTTCGTATGATTTCCCTCGAATT
GTACTTAGGTTTTCTACTTGATATCTACACTCTCTAGTACGTCTAAAACTAGAGAGATCATTCATAACATGAATCATAAC
CTTGAATCCATAATTCTAATTGAAGGTAGAGTTAAGAGTTAAGTCTTGATAGTTCTCCCAAGTCATTTTAAGGAGTCTTT
TACAATCATTTTAAACTTCTTTTAAGACATGAGTACATGAGTTTTGAGGATGAAGAAAATATAGTTTAATTTTTCAAAAT
GAACATATGGGAACTATGTATTCCCAATAATAAATGTTTTTATATTTTAGATGAGAGGAAACACTGTCAAAAAGAGTTCC
TGAGCAGTTTTGAGTACTATCATATTTAAGAGAAATATTTTGAGTAATAATCTCAAATAAGATCTAGAGTAATGTTTTTA
AAAATATGAGCTAGTTATATTTTGGGAGTAGTATTGAGCACTGATATGGGAATGAGTTCAGATAACTCAAACACCTCATA
AATGATTTAGCCAACGTGGGTAGAAAGGTTCATACTTTTTAGATCATTAACTATTGCTTTTAAGCATAGACTGGTGGATC
CACTTAGTTAGTAGGTCCTATTCATTAGTAGGGCTTTTTAAGTAAAGCTCATATGATGAGTAATAACTTGTATGGATTTG
AGAGTAAAACTTACTTGATGAATTATGATGATTTGGGCTTTGAGAGTAAAGCTCATATAAATAGTGTTGATTTGTAAATA
GGATTGTTGTGAAAGGATTTACAAACATTATCTACTCTATCTTTATATGAATGTATAATGTTAAAGGTTTTCTCACAAAA
CAAGATTCTAGATTGAAATGCTTGATCACCTAATATGAATGAAAGAATGTATGAACTATGACAGCTTGAAGTGGTATTAT
GAGGTAGATTTATGAACAACTTGACTTGGTAAGACAAGACCGTGCTTTGTAGCATGACTTACTAGATCACATGGATAGCC
TTGGATTGAGCAATAGTACCCTTCCAATGGTTAGCTTGAACTAAACACAATAGACTACTTTGTATGGTAGTTTGATTTGG
TGAGGCCACACCATATCATGATAGCTTGGTCTAGCATAAAGAGGTGCTTTTCCTTGATAGCCTTGAATTGGTAAATTGTA
ACCATTCATGATTAATGACTTGTTCTGGACAGTTAAAGAAGTACTCTTACATGAATAGTAAGATTAGCTAAAGAGGGACA
AGTCCCTAATCAAAGTAACATAGTTATGATGAAATAAGTTTACTTCAAGGAAGTATCGTAAGTATGCTTTAATATGAGAT
TTACCTATTATGATGATAGACTAGCTTCAATTCTTTCTTGAGTTGCCTTCCTTGGTATGTATGACTAGAGGTGGATGACC
CAAGTCTTGAGTAAGGATAAAAGAGGTTACTTGAGAAGTGTTCCGCTTATAGTATGATGATTTATGTGCATAGATTATGC
TTATGACTTATGTTGTTATTTCTTATGATTACGGTATATGTCTTTTGTTAACTAATGCCTATGTTATGCCTATGTTGATG
TTTATGCTAGTCATCATATTTAGTACACCTTTGTACTAACGCATACTCTTGCCTACATTTCTTATCCGAATGTAGGGTCT
GGCAATATAAATTCTTACACTTGGGGCTAGGATCATAGTAGAACAAGGAGTGAAGATTTGGTGAGTCCTCATAGCATTCA
AGGATTTGACCACAATTTTCCTTTATGTCTTTCCTTTATTTTCCCGACCCCGTATCACTGAGGTGATGCTTTTCAAGATG
GGGCCTTTGGCTCATTCAGCTGATGTGCATGCCTTTCGGTTAGAGTCTGCACTTCCTAGGATGATCGAGATGACCATTGA
TGCTGCTTTGACAGCCCTCAGAGCTTATATTGATAGCCACAAGTTGACCCTAGATGCCTTGACGGGGAGGGTGGGGGAAT
GTGAGAAGGGTCAGGGAGCCACTGATGAGGTGACGGCCTTGAAGGCAGATCGTGTTGGATTGAGGAAGGATGTGGACTAG
TTTAAGTCCACTGATATGTCCCTAATATTTGGCACTTTGTAGATCCTAGATAGCCTGAGCACCAATGTTCCAGCTTACTC
TGATGTTCCTCTAGATACCATAGGAGAAGAGGTTAGAGTTTATGAGGTTGTTGATGATTCTGAGGCAGAGATTGATGAGG
AGCAGCTTGGTGTTTAGGAGGATGTTGTCTTTGATGATTTGGCAGACTTAGAGGGTGCCATGGTACATTCAGTTGTTCAG
GCCTATTTGAGGGATGTTTCCATGATGGGCTCCAGTGGAGCAAAAGAGGTTGAGATCCTGAGCATTGACGCATAGACAGA
GAGTGTCATGACAGCTGAGACATCGGGCACTATGCCCTAACAGATCGAGTAACTGAAATGCAGACTTCACCCAGGCCTAG
CCTTGAATGTTTATTATTTTTACCTCCTTCTCTGTTGTTTTATTGACAAATTTGTTTTCAATTTCATTTGAGGACAATTG
CATTTTTTTGTTGATGGGTGAGGTATTTCCATACCTACCTCCTTTGGACTGTTTTGTGAATATGATGTTTTTGTGATGTA
ACTATTAAAGCCTATTGTTTTTTTTTATAGAAATCTTGATTATTGAATTGTGTTATGGCCAATTGTTTTGATAGAAAATG
GTTTTTTGAACTAAATTTAAATCTTTTGCCACTTCTCTTTTGTGTGTGATTGTGGTTACTCTTGTGCAAATTTGAGTGTC
AGTTGTGGTCAATACTGATGAGTTGAATAGTGATCTTAATTAAACGAAATGAATGTGTGGCTAGGATGAGGGAAACTAAG
TTACATAGGTAATATGTGAACATTTAGCATATCGTAGTGAGTAGCCGGTTGTCAAATGAGTCTCTTGTAATGAACAATAC
ATGCTATCTTGAAAGTGTAGAGTCTTGTTTGATATTGGTACCAATGCCTTGTGTGGTGAGGTTGTCTTGAACTTTGTGCT
ATATTGATGAGTTTGAGATTTGGACTTATTTAGGGCTTTGTTTGCATAGATTTAGTGTCCTCAAATGCTCAATTTGTGCC
AATAACTGATGTTAAATCCTTGATTTTCAGGTATATGGATTGAGGAACAAAGCAAGAACACTAACCGGCAAAAAGGAACA
AAACAAGCTGAAGAAATGAAGAAGTGCGAGCTTGAGGATCGCCAAGAGCGCTCGGTGTGTCGCCGAGTGGCTCATCAGAC
AACCTAAAGTTCTAGTGTGCTAAGCCCCGAAGGAAAGAACCAAGTTGGCGATGAAAACAAGCAGTCGGCGAATCGCCGAG
TGATTCCGCGAAGCCAAGATATATCGTCCAAAGTTACAGCCCTTGAGGATGCTGAGTACCAAGGTAGAAGGGAGATGAAA
GAGATCAAATGGAGGCTCGCCAAGTGGTTCGGTGAGCCCGACTTACTTCGCCAATTGACTCTTCGCGGCTCATTTTTGGC
AACTATAAATACGTTTTTGAACATTTAGTTTAGTATCAAATAATCTTTAGAAGAATCTATTATTATGTTTTGAGCATCTA
GACACATTTTTCTCTAGTTCTTCCTTAGCTTTGAGGAATTGAATGTATTCACTTTTGAGAAATTGGAAGTGGGTCTTTGA
GATTCTTCAAATTGGAGCATTGTAAGGACGAAATTACTCTTACCAGTTGATGGATAATCAATTTGGTAACTGCTTTTATG
TTTTTATAATCTCTATCTAAAACCCCAATTCTTGGGATGTGATCATGTGATTATGGGCATAATTATTTTATGGGTATTGC
TAATTGTTAGTTTAATGCTATTTAGAAGTGTGTTTAATGATTAATTGTTCTGACAAGAACCCGTATCAGTATTGTTAATT
TGTATTGTTTATTAGTGTTTGTTGTTGTTATTCAAAACCAAAACCCCAATTTGACACTTGTGTCACCCCTTAATTGACAA
TGTTCATACTTCCCAATTGCATCTAAAAATACGTACCGCTACCTATAGGATTCGACCCCAACTCATCTAGTTGGGTTATA
TACTGATTTATGATCGTTGACACATAGAATTGGATGAAGTGTCTTTGTAACATTATTAATCAAAATGGCGCCGCTGTTGG
GGAGTGGTGTTGTTTGAAATTCTTTTGGTGAAGTAGAATCATGTTCTTTTTAGTCATAGTTAAATCTACTTATTTTTAGT
TTTTGCTTTTGTGCTACTTGTTGCAGAGAGGAAATGAGTGTATATGGTAGCAACGGTAACCAAGTGGACTACCCTCTTTC
AAAGATGATGATTCTTAGGAATAACATCCTAATTTCAAGCACTTGGAGGGTGAGACAATCTATGAGTTTTGGCTGAGATT
TAAGACACTATTGCTGCAATGCCCAATTTATGAAATCCCAGATAAGATGCTACTGGACTGTTTCTATAGAGGACTTGGTC
CTGAGAACAGAGGAGTGACTGACCAACTTTCTCCGGGTGGTCTAATGCGAAAACCCTATGCAATAGTAACCCAACTCCTC
GATCGCTTGACCACGACCAACAAGGTGCAAGAGATGGACCATAAGTTAGCCAAAATGTTGACCTAACTAGATCTCTTGGA
CAAAAAGAACATGGAATTTAACGTACAGTACATAAAGAAAGATAGGTACATTCCTCCTCATGAGCATAGAAAACCCAAGG
ATTATGAGGGTGGATATATAGAAGAGACATTCTCTATCGCATTCTCCACAAAGTAGAAGAATAAGACAGAGTGTTGCAAA
AGATAAAAGAGAATGTCTCAATGATAAATCAGATGATTGCTTTTCATTCCATATCTATTTAGCTACTGGAGACCCAAATG
GGCCATATTTCGTACCATCTCAACCCAACACACAAAGAGGGGTTGCCTAGTGTTCCTATGGAAAATCCCAAGAATGAAGC
TTGAGTGGGTACTTGTGTCATGCCACGATGTTAACTAAGGTGCTTCTTGGGAGGCAACCAAAGTTTTTTAATGCTTTTTG
TTTTGATTTTGAATAACGGGTGTTCATTTTGCAGGTTGAAGTGTGGAATGTGTTTGAAAGATGTAGGTTCCAAGAGTCAA
GCTGGCGGCTCGCCGAAGAGATCGGCGAGCCCAACTTGGACCGCCGTTGGACTCCTGAAAATATAAGGATGGAGCCTGTA
AAACTCGACGGTCCTATGGACAAGTCAGCAACTCGCCGAAAAGGACGGCGATCTTGACTTTGTATGTTGTTTGGACCCCC
AAATTGACTGGAGGTCCTGTAAAACTAAGCGAGGTAAGTAATCACTCGGCGCATCACCAAGTGTTTCGGCGAGGATGACT
AATATAGGTGAAAGGGCCACAAACGTAAAGGTTTTTAAAGGCCAAAGGTTTAAAATTTCAAAATCTTTCATAGTTCCACA
CTTTTAGCCTCATACAATCACACCCGCACTTTAGTTTTTCAATATTTTTGCAATTTATCACTTTTTGCTCGTTGATCTTG
TGCTCAGAGTGGAATACATTGACGCCTAGCTTTAGAAAATCTTATTTCAGTATAAAGGTTGGTTTTGCGAACCCTAAACT
CTTGATTAGCGATTAAATTCTAATGCATTTATGTAAATTGTGTTGATGTGTGATGGGCTTACTCTAAAATTGTAATTGTG
TGCTAGTTTGCCTTTCATAGTTTCGTATTCTACCTAAATTGCTTATAATGTGATTTCCCAAATTTTGTGACTTAAAGTTG
ATCATGAATTTGTGGGTTTCGTTAAAATGTTTTTGGGTCTAGCCGGGTGAATTCTGAGTAACCACAATTGTGCTAAATGA
CATACTTTGCCCAATCATGGAGCGATTGATGTCATTCTTAAGGGCAAACGTCATCAAATGGCTAATTTTGGCCAAACCGT
AGGAAGTGTGAGTACCCCGGTAGCATGGATCGTATGTGTCTAAGCTTAATTTCATGCGTGTTTTGTTTGATTTTGTGTTT
GGGGGCTGCGGGCTTGATTTTGGGTAACAGGGTTGAAAATTGGCACGATGGGCAATTTGGCGAGCTGGGTCGAGCTCGCT
GAAACACCCAGCGGTTCGCCAAAGTCCCCCTTTATTACTCTTAATTTCATGTGTTGGTTGAGTTTTATTTTGTAACTTTC
AGCGGGAAGGCTGGGCTCGCCGAGTTCACTCAGCGACTCGCTGAAAGTCTCCCTTGATCGCCCTTTTTGCGCCCCTAACC
CCTAAAACACATAGTAACTTTTGGTGGGCTAGTCTAAGCTCGCCGAGTGATATCGGTGATTCCCCGAAAGATACTACATA
TCGCCGACCTATTTTTTTCAGAGAAATTTTTGAGCCTGCCTTTTCGGCGAGCCCGATCTGGCTCGCCTAAGTGACTCAGT
GACTCTCTGATTGGTTCGCCGTGTCTTTCTACGACATGATTTTTGAAATTTTTCTTGGATTAATTATAACACTTTTTGGT
GTGTATTGCAGATATGGCTAGGACCAACTTGGGCGATAGTGGTATATAGCCCCATAGAAGAGACAGGGTACTGTTATTAA
TGAGGGGGCAGATGCACCTTCCAAAAAGGGAAAGAAGGCACCTCCTTAGGGAGGCAAGGGCAAAGGTAACGCGCCCGTAT
TTGAGATACCAGAGAACAACTCCCGCAATGAAGGGGAGTCTATTGATTCTCAGGTTTTACCCTCTGAGCCTGATGATGAC
CAACCACTATAGACCAAGCAGGCTGAGATTCGTGCTCGAGTTCATCAGGATTCGTCTAGGATCTCAGGGCCTACCCCTAG
TGATGCGGATACAGTACTAGCTCTGGTACAGACAGTGGTACCAGAGCTACCAGTTCAGGGTCCTCCTCACTGGCTACTCA
ACATGCTAAAGGCCGAGGGATTGAGGACAATTTTTGAAAAGAAGAGGCTGTCTACGGATGGAGTGGTGGAAAGGTACCCT
TTAGTGTGGGACACACTCCGGTTCCATAGATTCGACATCTTTACCAGGCCCCGAGCCCTATATATCCCCACTTGGGTCTG
TGATTTCTAATCTGCATACGGTGACCTAGTACCTCAGGGGAAGAAGAAGGCTAGCCTTGATACCGGTGAAGTCTATCATG
GTCTGGGGGAAAGAAGTGGGGTGCAACATCGATCATATCAATTTTGTACTTGCCAGAGCTACTCTGTTTGAGAACGAGTA
TGAGGGCTTAGATACAACTCAAACCCGGGATGACCTAAATGTCTAGCTTGCCCCCCTCATTTCATACACCACCCCGAGAT
GGATTGAGGCAGGAGCTCCCATCGAGAAGAAGGACTTGAACATTGTCGCTCGGTATTGGTTCGGGTTCATCAGCAGTTCC
ATCAGGCCCTCATATAATAAGTCCATCCTCCTTTATCCAAAGGTGTCACGACCTAGGGGTACCCCCTAGATGTAACACGG
TGTACTCGACCCTGAAGGGGTCTCATACAAGCCCTTAGCATATCATAAACATAGGTAATAGAAATGATGCAGAATTTAAA
ACTTTTTACAATTGAAGTCTTTTCATAAAATCAAAGGAAGACTAGACATTGTCTCAATGACCATCTAATGCAATCGAGAA
TCAATAAGGGTCACATCCCTTTACTACATAGTCTCAAAAGAAAATGTAAGAAAGACACTAAAATGAACAACTTCCATCCT
CGAACTATGAAGAGTCATAAAAAGTGTGGAGAGAATCAATCCAAGCTTTGAACTCTAGAAGAAGCACACCTCCACGACCG
GGCCCTATACTTATAGAAAAATGTAGAAATATGGGTTAGTACAAAAATGCACTAAGTATGATAGCAATGCATAAAATCCT
TAAAACATGCTCAAAGGGACATTTTAGTTGAAACAATGCCGTATGCCAATTTTGAACATCATCTTTGAAATAGTTGGGGA
AAGTAATTCATAAGACAACTCTTGTACAATTCATCATAGCATAAAGGATTTCATCATAATCACAAGCATAGCCTCCAACA
TACAGATAATGCATACCCCAATCATCACAAGACATAGTTTACATACATAATTAAATAAAAAGATCATCTCATCATAATAG
GACCTTCACATAACTAACCCTAAGTTATACTTGTGCAATGCATAGATAAGATCCATAATCTCATCTACACTAAGTACCAC
TTTTAGGCTACCATGGTCATACTTGTCATGCTTTGATCTTATCCATAGTTAATACTCATAGAGAAGGAAACATTTATGTT
CAATAACTCATATCAAGGAAATCCACTCATAGAAACAATCCATATAAATCATGCATAAATTCATAATCATCGTAGTATAA
AAAAAACACACAATGGCCACTCTCAAAGCCTACTTGTGGCATGTATGAATTAAGTCCCATACCTCCACTCATACAAAGTA
GAACCTCTTGATGAACCATAATACATAACTCATGTTCTTATTCATTTTCTTGTTCATGGAGGGAAAATAGCCTTGCCCGA
CATAGACAGTGTGAAATACATGGAATCCAGTATCATGTTCCACACTAAAAAGACATGTCCTACTTGCCTAAGGTAGAACT
AAATGTATTATCTTTTAGGTGGATCCACTAGCTAAAGACCTATGTGGGAAAATAGTTATGGGATAGGGAGATTGCTACTA
GAAACCCCAAACCTATTGTATTGACGAGGGAGCTTCCTGCTCATGAGATTATCTTTAGAGAACCCAGCCTTTTGAATTGA
CGGGAGGGCCTCTACCTCATATTCCATATCCACTCGATGCTAAGCATTATTTCCCAAAATTACATGTTTAGTCTTTAATT
GAATTTACATGCATGAAGGAGTATCTTACCCTCCATCCAACACAACTCATAAAATAGCTCATAGATTCAATAGGTGAGAA
TGAACTTTTAACCTTACAATCATCATTAATTATGTGAGGAAAACTTTCACATTATAATTATGTGTTTTCATGAGAATAGG
TTTTCAATCAACACAAGAAGATTATCATGGTCATGTACATTTCATGCATAGTAATGTGTAAAGGTGCATATGAGAAAAAG
CCTTTCAATTAACACCATAGATACATCATAATCATACGTATGCATGGAGTGTGTGTTATTGTCCTTTCCATGACACAACC
ACAACATTATCATCTTAGACACTTAACTCTCAAAGAGTTCATAAAGCATGTAATAATATCACAACCATGCATAATTCTCA
TATCTTTCATACAAGGATCATAGATCACATCAAATCAACACATCTAGCATTCATTATATTAGACATAGACTAATCACAAT
TCAAGTAGTTCATTCATTGTATGCATATTGTAGGTCATGTGGATAAAGTCCTTCCACAATAATACCATATACAATTCAAC
ATTAATAATAACTTCCTTCTTAAAGCCTCAACATTCATAGCTCATTGATTTTAGCTTTTACCCTTTAAGTCTTGGAAGTC
ATCATCATACTACAAGCATTACTCTCAATCAATACCTCACATGGTCATCATGTAAACCTAACTCTCAAGGTAAACTAACC
ACATGCTCCATTCTTAACTAATCATAGTCATATAACATCAAGTAAACTCAATCTCAATACTACTCAACCATGGTCCATCA
TATATGCCTTAACCCTATTCATTCATGTCTACAAGCTTTACTTATATGCAATTCATATCTAGGTCATCTAATCTAAGGCA
ATTCATAAAGAAGTTCATCAATCTTAGAAGGTCACATCTAATCCCTCAATTTGCCTCTTTCATAACATAACACTTGACCA
TATTACTTTCACCCTAGAATCTGAGGTTAATCAAGAATACATGTATAATCATACAAAATTCATGTAATTACACCATAAAC
AATCGTCATTTACTCAATTGGGCCAATATACAACAATACCCACAATTTAAGATCCAAATTGAGGATTTCATAAGTCCTTG
GGGGAATTATAATAAACCAACAATCATTCATCAATTCAATCATAATCCATCATAAATCAACCATTGGAAACGTTTTAGAA
AGGAACCCATGACTTAGACTGAAACCCTAACCTTTTGAGGAAAACATTAGTTTTGAAATTGAACTTTGAAGAGGCTCTAT
GGGTAAAGCCTACCCATAGATGATAAGCTACCATACCTTAGGCTGATTCTTCAAAGAATTTGAGTAGGGAAGACATCCTC
TTCAACCTTAGACTTCACCTACTTCTTCTTCTTCTTCTATGGAGTTTTAGAGAGAGAAATATTGTGAAGGTGAAGAACTT
TTTTATTTTATTTGGGTCTTGAGGGTTAATGAAGTAAATAGGGTGGTTTATGACTTAAAATAGTTTATATATGTGTATAA
AGTTCATATAAAATGATGTCCACTTAAAACCAACCAAAAAGGAAATTACCAAAAAGATCCTCCTTAGGCAGCCCACTCCC
AAGCTCCACAGCAGGGCTCACGAGCCGTGGTTATGCCCGTGATCCTTGGGAAGTGGTTAAGCTTTGGTACCTTGGACTCC
ACAATGTTAAGGCATGACCACGAGCCTTCCCATGAGCCTTGTTCATGACCACTGACCGTGAAGTGGTTCGTGGTCCTTAG
GCAGTAGCTTGGCCTCAAGACCTTCCCTTTCACAATTCTAAGGGAGCTTCACGAGACCTCCCATGAACCGTGGTCAAAAC
CACTGGTCGTGAAGGTGGTCGTGAACTTGGGCAGTGTTTGGACAAGGTTGGGGCAGCCTTGGCCTTTGGCTTAGGCTTTG
CCCCTTTTTCCTTGGCACTTGCCCTTGCAACCCTCAATTAAACCCTAGATGGTCTCTTAATTATGGGGTGTAACAGGTAC
CTTGACGTTTAATCCCTAAACCGCTCATTCTAAGCCCAGGAAGTCCTATCTACGACCTTAGCTCTCATATCAAACTCTAG
AACCCTAATCTTGAGGCTCTACTTTAGTCTACTAGTTTTCCGAAGTGTTACTATATATCCCCCTTGGGAACATTCGTCCT
CTAATGATGGTCTAGACACCTTACGGAATTTAAGAATCAAGACTAGCAGCCCATCATGCATGCAACATAAAAATAATGCA
CAATTCAATGGAGGAACATCAACTCCTTCTCAAGATATAATCAATGCAACACAAGGAAATAAGAACTACATCTAACAACC
AATGATGCAAGAAATTATTATAACTAGCCATGTTCAAGGAGGAACTACCATCTCCTAGTCATAACATGCTCAACATACTC
TCAAGGAGCTCATATGCAATTTATTCTCAAAAATCATTTTATTCAAGGAGGAATCTCTCAACTCCAAACTAAAGCATTCT
CATACAATCTTCTCATGAAGTACAATAGGCACTCATGCTCAATGCACTATAACATGAGGAAAACAATTTACATAACTCAT
TTTCTTTCAAAACAAATGTTTTCATGAACATGCATTATATAAGGAAATCATGGTAACATATCAACACACAACAACCTTGC
TAGCTAGGAACACCATCTCCCCCTTGGGAGTAAGCCTATACAAACTCTTGTAAACATCATATATCGTATAATCATAGGAG
GAACTACCTTCTCCAACTAAAAGCAAGTTCAACAAAACATTATGGAGCTAATATGCCATTTTATCAAAAGCATAACAAAG
CATGATGATCAAATCATATCAAGAAAAAAAAAATATGCCATCATCATACTAAGATGCACAACAACATGGGGAACATATAA
ATCATGAAATTAAATTTTATACCAAATAAGAATTCTCTCAAGAACATGCATTAACATAAGGATATCATGGAAATTTTTCT
AAAACACACATGACTCCCAAAACATAAAACAAGCCCGAAAAAGGAACTTTTTGTCTCAAGCTAGAATAGGAATAGAAGAA
AGGGATGAGGATATTGGGACTCTCAATCAATCTTGCTATCTAACCATACCATCTCCCCCTTTGGGGTGCTTCTCGTAACT
AGAGGTCGACCACCCCAGGCTGAAAAACCCAAGTGAACACCACCTCAACCCTGACTCATACCAGCACTTGAGCCACCCTG
AATGTATTGGTCACCTTCGATAGCATGTGGCGATGTCTGGAAGGGGCGATTGGACTAACCCTACTAAAACCTCTGGTGGG
GCCTCTCATGTGAATCTCTCGGCCTAAAACAGGGCCCATTATAATTATCATCGTATGTAGTCTTTGTTGCTGCATCCTTG
GGCCTCGCGATGGAGCTGCTCAAGTGTACATGTATGGTAAACTACATCTCGAAATTAATGACCCACTGAAACCATAGAAT
GAGTCATTATTTGAAGATAGGGTCTCAAGCCTCGAACAAAGCATGAAACTCTCTCCTCCTTTGTAGGTAGAATCATCGTA
GCATGATGGGAGAGCTCGTGAAGTCTGACCTCATACTCAGACACAATAGTGTAGCCTTGCGCCAACCGCGATAACGTATC
ACGAAGTCAATCATTGACGCTCCGCACAATGAACCTAGCCAAAAAAGGCCTCTGAGAATTCTAACCTAGATACCGGTGGA
TAACCAATTGGCCTGGTCTCTATGTAAGAACGCCACCATTGTCTGGCAAGACTATCTAGTTGATAAGAAATGAAGTCAGC
TCCTCTCGACTACACTCTATCAAGGGCAACCTCCCTAACAGCCTAAAAAAACCTTGGTGGTGACAATCTCAAAAATACCC
TGAGCATCTTCTACTCTTATAGTGGGATGACTCTATCTAAATCATCTGATTCAGCGGCGATTGGTGCTAGTGGCAGCTGA
ACCAATCGATTCGCTGGAGTAGGCTGATTATGTGGTGTTAGAATTTGGGCATGTTGCTACATACTGCCTATGGCCACTAA
AATATGGGCAAGCAATGCCTGGAGGATTAGAGTGGCAGCTGGTGCGGCTGCTGGCTAGGCTGGTCTCGATCACACCGATT
AAGGAGGAATATGACCTACCAGAGGCTTCGCCTCAAGCTCTAGAGTCATGTCTCTCTCTCGGGCTGGTGCTCTTGCCCTG
CCTCGACCTCAGGGTAGGCCTCTACTCCTACCAGGGGCTCTGTTTTCAGGCCCACATGCATCAACCCTAGCCGCTCTACC
ACGAGTACGAGCCATCTTGTGAAATATTAAAACAAGTGAGATCCCATGAAACCAATTAGACATACAATGCACGAAAAGGA
TACACAACATGAAAATGTCCTAACGACATCCTATAGCCTCTTGAAGATAAGTCATGGACGTCTCTGCGCTGATCCACAGT
ACTTTACTAGACGTTAGCTCTTTACAAGTGATACTGGTGAACCTGGGGTCTGATACTAACTTGTCACGACATGACTTCTT
GAGTCATGATGGTGTCTACTATAACCCACCTGTAGGCAAGCCAACGTGTATCTTGAAACTACAAATGATGGGATTAAAGG
TAGAAAATTAAACTCAAACTAAAACAATAACATAAATAAGAGGAATCATAGATGAAGAAGTGGAAGGAAGCCAATATATA
TATACACACACACACACAAATAAGATATCCCTCCTAGATCTTAGAAGTCACATGTACAAAGCTACTAACAAAATGAGTAC
AAGTCCCAAAAGTGGGCCACATAAACAAGATTGTCACAAATAGTAAAAGACAAGTCTCTCTCTCTATATATATATGGAGA
CTAGTATATTACAAAATGCCAAATGCTCCCCCAGATCATCGGATCAGACTACTGCAGGCTCAATGTCAACACTAATAGTT
GGCGCTCGAACTTGCATCACGAAAATAAATGCAGAGTGTAGAAGGAGTACAAAAAAAATAGTTACCCAGTAGGCCTCATA
GGCTGACTGGGTAAGAAAAGTAAAAGTAATATAAAATGAGAGAATCTAAAAGACTACTAGCAACAGGAACGTGAAATCTA
AAAGGTATGCACACAAGTGTAGTAACATGCAAAATAACTAATTAAATCTGAATGGGATCCCATAAACCTGATGGGTACAC
TCATGCATGAGCTAAAAGTAAAACCCGAGTGGACTCCCATAAGCCTGCTAGGCACAACGAAGAGTTAAAACTGGAATAGG
AGGATCCAACAAAAATTTTCAAGATTTCCACAACTTTCTGCAAACTCGAACTAAACCTATCCATATGCCTAAAGCTCATC
CTGAACTTATAGGGGTTAACGAATTTAACTGAATTGAAGATGGAGTATCAATGACTTGAACCGAGATTTTGAGTAGCAAA
GCACTTGAACCAAGGCTAAGGATAATCGTGTACTTAAACTACGTATAAATATGACCAAGGACTTGAATGGAGGTTAGAGT
AGTTCTGGACTTCAACTAAGCTGTAAGGAGCGGTGGACTTGAACGACGGCTTCAAATGGCGGTGGACTTGAACTACGAAG
GAAGAAAGCCAAGACTTGAACCAAGCCTATAATACCAAGGTGAGGACTTTAACCATGCCTGGTGGAGTGAATTGGGGGAC
TTTAACTAGAAATAAATGTGAATCGGCTCGAAAAATGATCAGCAGCCAACCGAACATCACAGAGAGTGCCCCCAATCTGA
GTGCCATCAATAAATCACTCCAGCTCCAACCATATCAACCAGAATCGACGAGTAGCTTCCATACCAAGAATCAGAGACAT
TGTAACTGACGATAATAGGGGATTTATTGACATATGGTTCTAAGAGCAGTTTTACTATCTAAATAAGGCCCAAACTATCA
GACTCAGGTCTGCTACAACAGTCTACAGGGAACTAAGTCGTCCGAAACAATGTCGGGGAGATTACATGGCCTGACGACTA
AAGAAAACACAAGTCGGTGGCAATAACTAGTTGAAGCCTAGACTTAGGAAAAACATGCTTCAACAATATTTACATATCAC
AAATAAGGCACACCACAAGGTGAGGATGATAGACAAATACAATAGACATGCTTCAACTGCCAGGAATACCTGAAAAGTAG
TCGAAGGCATGGATTCTAGGAATTTAACATGATTAACCACCAATTCAACCCCAAATTCATACAAATCAACATACAATTAC
TTAATCATGCTGAGTCTTAGGAGAGGGAAGTCGTAACCTACCTGTAGCACGATTGCGCTCCAAATCACATTGCCAAAGAA
TTTTCGTTTTGTATGACCTCGAAACATTGCGATGCTATTAAAAGAAGAATCACAATGTCAATACGGTCGTTTTGACACCA
AAATTTAATTTTTTCAGAGATGGACCCAAAATTGAATATAAAATGGGATTCTGGGACCCGCACTAGGAATCCCCAAATTA
ACTCTGTGAAAAGGTTCATTTTACCTCCCTAAACTTGTATCCCAAAATGGAACAAAATTCGAGGCTCGAAAAAGCCTGAA
ATCAGCCATTGTATTTAAATCACCATTAAAGGTTAAGAAAGAGAGAGGACAACAACTAAAACTCGCAAATTACCTCAAAC
GGAGGTCCGCCCGATAGTCCTCGAGCACTTCATCACATATCCATGCTAGTTTCGAGCAACCCAACTTTTGAATCACCCAA
AATTGAGCTAAAATGAGAGAGAAGTTGCGTATAGAAAATGAGGGTTGAATGCTGATTTTAGGCTTTACATAATGGCATAT
CTTGTTGTTATAAAGACAATTTCTAGTCGCTAAAAGTCTGCACCAAATATCAATTTTTTTCTAAATTTTTCCACTTCTCT
AAACAGACTATCAGATTTATTCTGGACCCGCAAAAAATAAATAGCTATGTTACCCAACAAAATTTGAAATTCGGACTCAC
TGGAATTTTCAGATATCCATAAAAAGATTGCTATGAATGACATACCCCCTCGGGACCCATGAGGCCTAAAACACAACTTT
TCACCAAAACACCCAAAAATAAAAAAGAAGATCTCGAGACTCAAACGAAAGGTGCAACTAGACCAATTTCAACATTTTGG
AGCTAATCGGGCTTACAAAATTCTAAGACGACAACTAATTCTCTGAATGTTGACCGAAGTCAACTCTAGTCCTTTAAGCT
TTCCGACGTCTCTTCTAAGGGCTCAATCTCATACAGAAATCCTTATGACCCGAACTAAAGGTCCTTCTACACCAAACTCA
TCGTTCCAAAGCCAAACACGCTGAGGGAATTTCAATCCGAGCACGTTTACTAAGAATATTGACCAAGGTCAAACATAGGT
CAAAGCTTTAAAGATAAAATTCCTAATGGCATAAACTCTCACCGAAAGCCTTGGGATTTGAGCCAACAAGGCCACTAGCC
TAAAATGACCATTCCAGAGCAGTTGGAACCGTCATAATTTCATTCTGAGGTTATTTACCTGACGTTTTGACTAAGGTCAA
TTATTCAAGTTTCTGAAGCTCCAAAACAAGGGAATGGGCATAAACCCAAATGAATGACTAGGCGATCGAACAATCAGTAC
CAACAAGTCATAAATGAATTCGGGTTGCTATAGGAATGCTTAAACGACGAAAATAGGGCATTATGGCAAAATAACCTGGA
GGGTCATTACAAGATATATGATAATTCTCATTGCCTTTCAAACTAGTTACATTGTCTTAGGTGGTTATTTCCTATTCTAT
CCAATTAAGGAATATATATTTATTTATAATTATTGAAAAGAATTAACGATATTACTCTTTACTTATAACTTCTATGTATA
TTTTTTGAAAATTGATGTATCACTTCCCTCGTATTAGTCCATCCCTGTTAAAAAACTTCCTTAATCTCAAGGAAGAAAAG
AAGGAAATTTCACTAATAGGGCACGATAATCTTCTAAAGTAGGGGTAACTGGGCCCATTGAACGTTAACCTGAGCGATTG
CCTTTTTGCTATTTTGAACCATTCTACCTTAACCTGTGTAATAGCCTTGTTGCGCTTTTGAACCTCTCTTTTATCCACAA
TATTAACTAGTTGAGGGAAGTAGGAACTAGATTTATCAAGGATCGCTGAAAGAGATATCTCAATTGGCAAATGATGATAC
GTCTTTCACTAAGAAAAGATGAAATGTACGATAGGGTAACAACAGATTTAGGATTGAGAGCGTGTATGCTACCATACCTA
TCTTTCGAATAATTGATAAGGTTCATAGTATTTAGCAGAGAGTTTTGTAAAATAAGTTCCTGAAGTAATTTATTTGTATG
GTTGTATTTTTAGGTACACCAAATCCCCAAAGCTAAGTTGTCTATCAGACTTTTGTCTATGGAATTGATTAGTCATTCCT
TATTAAGCCCTCTACAAGTGATACATCAATTATCATTGTTTAAACTTCTTTGTAAGATATGTCCTTTGTACTTCCTCATT
TGTTTAATCTCCAGAAAAATATGACAAATGTAAGGGAGGTAGTTGGCCATATAATGCTTCATAAGAAGTTTGATGTACTC
AAGAGTGAAATGTAGTATTATACCACCATTCAACACCTGTTAAATAGGTAGATCAATTCTTCTGTGAATTTGAGCATAGA
CATTTAAGATTAGTCTCCAAGCATTTGATAACATCTTAAGTTTGACCATAGATTTGTGCGTGGTATGTATTGGAAGTGTT
GAGAATCACACCTAACATTGCAAACAATATTTGCCAAACCTTGCTTTTCAACACAAGATCTCTGTCACTCACAATGTCTT
CGGGCATTCAACATAGTACGTATAAAAATGGGCAACATTATAATTTGAGTAAGGATTAGCTAGGAAAACAAAAGGGGCAT
AATGTATAAGTCTCTCCACTACCAACCATATCACTATTTTCCTCTTGAACATTGGACATTTGTCTATGAAATTCATACCA
AAGTTGCTCCCTGTTGTTGAAGGAAAAATTAATGGTCGTAGAAGTTTGGGTAGGAAGCATTGTTATATTTATGTTTCTTT
GACATAAATCACATGCCTTGACATAAGCATGCACATCATTTCTTAACTCCTTCTAGTAATGCAATGTAACTAACTTAATA
TAGGTGTTCTCAGTACAAGAATGTCCCCCACTATAATGATATGTCAAAATTGAATGATATTGGTTATTAGTTGAGGATCT
GCTTTGATGACCAACTTCCCATGTCTCCTTAGTTGACCATGTAAGAATGTATACCTTGGATATTATTTAGTTTCTTTATC
CAAGTGTTCTATTATTATACTAACTTCAGGACTTGAAATCCAACTCTGCTTAATCATTTTCAGAAGGTCAGTTTTCACAA
AAGAAAGAGTAAGAGTTGCTAGCTCCACCAGTGGTAACCTAGAAAGAAAATCAATCGGTGTGTTTTCTTCCCCTTTTTCT
AATATGTAATAAAGTTAAATTGCATTAGTTTGACTACCCATTTCATTAGTGATTCAATATGAAGATTTCTCTCCAATAAG
AATTGAGAGCCTTCTTGTTTGTCTCGACTAAAAACTAACCAATCGTTTGTATTTATTAAAAAAATTATGTTAATTTGTAA
CTGTTTCTTAATATTTCATTTGTTCCATTCTTCATAGTTCTCAAAAAAAGTGACACATTTTTATAATGAAAAATAATTTA
TTTTTTAATTTCTTACTATATTAAAAATAAAAATGTTTTTGCTTTAAAATATCATACTATGCTTAAAATTACAAAGTTTC
GAAAGATTCATTTCATAAACATTGTGCCATGTAAAATAAATCAATGGAGTATATATATTTTCTATAAATAGATTTTCCAT
TCAATGATAAAAAAAAATACTATTAGCCATGATTTAAAAAATTATGATAAAATTAATAAAAATGAATGGTTCTATATGTA
TAAGAAATCGATGTAAAATATCATGGGCCTGAAATATCGTAGGCAAAATAGGTGGGTTCTAAATTTTTCATCTCCCCCCT
TTTATTTTTAATTATTATCTTTTTTTTCTACCAAAACCCTATATTATAAGAAATTATTTTCTCTCTTCTTGGCTTCACCC
TAAAGCGTCACAAATTGATTAATGTTTGAAGAAGACCTCATCCAATACTAGGTGTTAAATGATCGTAAATCAATATAAAA
CCAAACTAAATGAGTTGGGGTTGATTCCCACAGAGAGCGGTATGTGTTTCAAATTTGATTGGGAAGTATAAACGTGGTCA
AATTAGTCATAGGAATAGAAATTATCGAATAAAGAAACCATTCAAATTAAGGGGTGACACGAACGTCAAATGGGGGTTTT
GGTTTTGATTAACAACTACAAACAGTCAAAAACAATATGAATTAACAATATAGAGATGGATTCTTGGGATGTGATCCATT
ATAGGAAATTATAGGTATATAGGTAATTACAACTATTAGTAAGTAGCTAGATATTAGTGAGTAGGCTAGACTATAAGGGA
GGTAATTTTCTCTCTAACAATTACCCCGAATTAGGTGATTTCTTTCGAACATCAACAAGCATGCAAAATAATAGCAACCC
ACACCTTAATCCATTCAGTACTCTCTCGAGCTGAATGTGTGGGATTGGGTTTAGGATTCACTCTCTCGAGCTGAACGTTG
GAAAGACCAATACCTACAAACCATCAATCAATAATCTTAGTTCTAAGACCTCTCTCTTGGGCAAGCCAAGAACACAAACA
TAAAACTGCATTTGCAACTACAATTCTTAAATTAAACCACAATTAATGATTAAAATTAATTTTAAATGATATTTATACTA
ACAATTAGTAATACCCATAAGCTAAATCAGCCCATAATCACATGATCACACCCCAAGAATTGGGGTTTTAGCTAGACATC
ATAAAGAGGTAAAAACAGTTACCAAAGTGTTTTCCATCAACTGGGTAAGTGTGATTTCATCTTTACAATGGTCCAATTTG
ATGAATCTCACAGATCCACTTCCAAATTCTCAAAAGTGAATTTCTTCAATCCTTCAAAGCTAAGGAAGAACTCTAGAGAA
AACTGTCTCCATATGATAAAAACTGCAAAATAATTTGTTCTAAAGATTATTGATAGTAAACTAAATGTTCAAAAACGTAT
TTATAGTCGCTGAAAATGTGCTGCGCATGGTCAATCGGTGAAGTAAGTCAGGCTCGCCGAACCACTCGGTGAGCCACCCT
TTGCTCTATTCCATCACATTTTTGCCTTTTCCTTCAGCATCCTTGGGTCCTCTAACCTTGGGTTATCTATCACTGCTTCA
CGAAACTGCTAAGTGATTCGCTGACTGCTCCTTCTTTTCGTCGACTTGGTTTCTTCCTTTAGGGCTTGGCACATTGGAAC
TTTAGGTGGTCAAATAGCCATTCGGCGATTCACCAAGTGACCTTGACGATCACCAGACTTGCCTTTCTCCATTCTTTCAA
CTTGTTTTGTTCCTTTAGCATGTTAGTGTCCTTGCTTTGTTCCTCAATCCATGTACCTAAAAATCAAGGTATTTTGATCA
GTTTATGGCACAAATAAGCATTTGAGAACACTAAATCTATCTATGTAAATCCCCAAATGAGTCCAAGTCTAGGACTCATC
AACACCCCCAACTTAAACTTTTGCTTGTCCTCAAGTTCAGTAGTTCAAAAAGGATGTCTCAAAGAGTGGTATAAAAAACT
CAACATGAGTGCTCACAACAAGACTCAACTACTCATGTAATGATTAGTTGTGCACTCACAGATTCAAGTTGTTACTCACC
ATTACCAAAGATGTTCAAGTTCACAATACTCGCCTCAAATGGAACTTCAAGCTCAACAAAGGTACTCAATTCCCCTCGCA
ACAAAAATGATTCCATACTCACACATAATTTCTCAACAATTTATAGTTCTAGAATTACATACAACTCTCACACTCACAAA
GATGAACACATGTATGACTTCACCCATAGGTTTGCCCTTATTTTCCAATCAACATTCGATTCAGGTCACTCAAGATCAAA
AAGGTCTTTTCAAGGCTTGTAATAGGGTTGGGTGTAAAAGTATGGTCATTTAGGCTCAGTGGCTGCTACTCTCATGAAAT
GCGGTTTGAACATAACTTTTTCTTTCTCTTTAACATTTTAATCATGCTCATAATTCACCCCATTATTCAACTTCCAATGA
GTTTCCGGACACCCCATTTGTTTTACCACTTTCACAACTTTATTTCACAACTTTTTCATTCTTTTTTTTATTTTGGTTTA
TTCATTTCTTTTTCTTTCTCTCTTTTTTTTTCCATGGAGGGGTTCCATATTTTTCAAGCTCATGGCTCAAAGGGGAAATT
TTTCACACTTCTTGATTTACCTCCTCTTTTACCACACCCCCAACTTAGGTTTCTGGCCTAAGTTAGGTATTAAACAAACC
ACACTTCATGAGAGTTATGGGTGAATGGATAAAGAGGGGTCATGGTTGCTCAAGTTTCTTCCAAGAAAATGGTAAAGCAC
AAAGGGGTTCACACATCTCACAAGGTTGGCCACAAAAAGAGGTATAATGTCAATTTATTTCACTCATCAAAATTGTTGCC
TAAGATCATTTCAAGAGCTTGCATCACTTAGACAATGGGACTAACGGGAAAAATTCTAGGTTCCACCACACACAATATTC
ATGGTAAGCTTATCACACAAGGCATTGGCACCAATATCAAACAAGGCTCATTCTAGCTAGTGTGCAATGTTCATCAGAAG
AGACTCCATTCGATAACCGGTTAGTCACAACGAGATGCAAAAAGTTCACACAATGTCTATGCAACTTCATTTGGCTTCAT
CGTAGCCGCACATTGATTTTGTTCGCTTAATAGCACTATTCAAGTCATCGGTACTAATTATAACCGATACTCAAATTTGC
AAAAGAACAGCCATATTCAAACACAATAAGAGGTGGTAAAAAATTTCAGATGGGTCAAAACCATTTTCATCAAAACATGG
AGCCACAAGCTCAAATATCCACAAGATAGAATCAACGCATAATTTAAAACCCAAAAACCCAATATATATATACATAAAAT
GTAATTAAAATAGGTAGGTATAGAAATACCTCACCCCACCCACAAAAGAAAAGCAGTTGTCCTCAAATGCAAAAAACAAC
TAAAATCAATAAAAACAACAGAGAGGGAGGTAAGAATGATCATGTCTACTCAGTCGCTCCATCTGTCGAGGCATCAATGC
CCGGTGTTACACTCAAATCTTGGGCATCAGTGCCAGGGGTACTAGCAATATTAGCTCTACTAGAGCCTGCCATGGACGTG
TTTGTTAATGAAATCTGCACGGCTCATGCACCATAGCCTCCTCAACCTCTGTCGGACCTTCATATGTTGTCTCCTCATGG
ACACCGAGTTGCTCTTCATCTGTATCTACTATGGACTTTGCAGCTGCATCCTCAGCTCTAACCTCATCTCCAGTGGTAGC
CGGAGGCACATCAGAATAAACTGGCATATCTGTGTCCAGGTCATCAGGGATCTTCACGGTCCCATAAATCATCGACGTAT
CTATGGACTTAAGTTGGTCCACATCCTTTCTCAACTTTACAATCGCAGCCTTTAGGGCCGTCACTTCACGAGTAGTTCCC
TGACCTCTCTCACACACCTCTATCCTAGCCACAAGGGCTTCAATGGACTCTCTAAAAGGTGTCACAACAGTAGTGAGAGC
TCTCTCAATCATCCCAAGGAATGTAGCCTCTAGCCTGGATGCATGCATATAAGCAGAATGGGCTAGATTTCCCATCCGTA
ATATTGCAGTTTGGGTGAGAGGAGGTCGGGAGGCAGTAGCACTAGCAACAGACCTAGGAGGCAGCGAAGCAGTAGAAGAA
CTCAGAGTCATAGAAGGGGTAGTACTAGAGGTACCTGAAGGCCAGTGGCCGGAGAAGGCAATACTACCTCTGCAGGAAAG
GTCACAATGTCCAGAACCGGGGATGAGTCCACCGGGGCTGCCTTCTTCTTCTCGGTCTCATTCATCAAGTACACACCCTC
AATTAGCCAAATGTTGGTAGAGGAGGTGGGAATCACTTCCACATCCTTCTTCTCATCTCAGGGCACTTGGGCTCGCCTAC
ACAACTCGGTGAACAACACCAGGAATGGGAGCAATGTCTGGTGCTGCCTGGCCCTCATAGCCATCTCCTATCTAATGAAC
ATGCTTAAATTTAGCTTCTTCCCATCAATGATGGAACCAAGACAGGGTGCCTTTGTGTGGCGGAGGATAGACTCATTCTT
GCACGGCATTATTGTGCTACTGATGAAGCTGAACCAGTACTGCGCTGCTACATTTAGATCTTTCTTCTCTATGGGTTCTC
CGGCCTCGATCCACCTAGGGATACCGTCAGATAAAAGAGGGGCTAACAAGTTTTTCATTGTCTCCAAGGATTTAGTCTTG
ATCATGTATTGGTAGTCATCTGCAATGTCTTTGGTGCACTCCAATACTACATTAATATCATCACTATCACATTTCACTTT
TCTACCCCGTACGCCCACATAATCAACTGTCTTAAAGCTAGCAACCTTCCACTTCCCTTGTAGCACCAAAGCTCCATATG
ATGTGTAAAACATCTGGACCCAATTGGGAATGTAAGGGCCACGGGATCTAGTAAGAATCTTGAACTTGTGAGCTTTGAGG
GTGCTCGAGATATCTGGGTATCTATCCACCACACCGTCTGTGGACAATCTCCTCCTCGATAATAGTCCTAATTCCCTCAG
TCTTTAGTCTATTAAGAGACCGGGGAGGAGGACCTGTGCAGGTGGTGCTGGGACCATAACTTGGTCTGGAACAGGAGGAT
GAGTAGTGGCCTGGGGTAATCAGATCCTAGACGGATCATGCATCCTCTTGGAGTGCATTTCAGCGGTCCGGGCCAATAGC
AACTGATCATCCTCAGGCTCAAAAATGTCAGCCTGAGGGTCTTAGTGCTCTCCCTCACTCTCAGAAGTTTTGAGGTGAGT
AGTATAAACTCCCTCACTATCGAAGCTAACCTCCGCTGACTCAGAAGCAGGTGCCTTGCCCTTTCCTTTACCCTTCCCAC
TTGTGGTAGGATGTTTTGTTACTTTTGTTTTGGATGCAGTTGCATCCTCATTGATAGTATTTCCCTTTGCCCGTTTCCGG
GGTGGCATGTCTCGTCCTACTACTTTTGGTCTATCCATATCTACAAAACACATCAAAAAAAAGTTAGAATTAATCCAAGA
AAAATGCAGACAACACGTTGTAGAAAGACTCGTCGAACCGATCAGCGAGTTAGCAATTCACTTTGGCGAGCCAGATCGGG
CTCGCTGAAAGGACTGGTCTGAACATTTCCCAAAAAAATGGAAGGTTGGCAATGTTCAGAGCCCTTCCATGAATCTCCAA
CACCACTCGGTGAGATCAGAATAGCCCGCCGAATTTTACAGCATGTTTTAGGGTTTAGGGATGTAGAAAGGGTGATCAAG
GGAGCTTTCGGTGAGTCACCGAGTGAACTGGATGAGCTCAGGCTTCCTGCCAAAAGTTACAGACTCAAACTGAGCCAAAA
CATGAAATTAAGGGCGATCTAGGGGGACATCGTTGAACCGCCAAACGGTTCGGCAAGCTCGACCCAGCTTGCCAAACTGC
CTAATGTGCCAATTTTCAACCCCGTTTCCCAAATTCAAGCCTGTAGCCCCTGAAATCAAAATCAAACAACATACATATGG
AATTAAGGTCAAACCCACTCGACCCATGCCACCAGGGTACTCAGACTTCCACCAATTTGGCCAAAAATGGCCATTTGACG
ACTTTTGCCCTTAAGAATGACGTCAAATGCTCCATCATTGGGTAAAGTACGTCATTTAGCATAATTGGGGTTACTTAGAC
TTCACCCCCACTAGACCCAACATAGATTTACCGCAACCCAACAAGTTATAATCAATTTCAACACTCAAAACTCGGGAAAT
CACAATTTAAACAGTTTATGCACGATTTCGAAACTAAATAGGCAAACTATCAACACAAACATTATTTCAGTACCGGTCCA
ACACACATCAACAAGATTAAGACAACTGTATTCAAGTTTAACTACAAATGAAGAGTTCGGGGTTCGAAAAACCAACCTTT
AATGTCGAATTTATATATTGATATGCTAGGCAACAATGTAATCCAACTCCGAGAACGAGATAAAAAAGAAAATAAAAACA
ATGGACAATATTGAAAAATCTAAAGTGTGGGTATGAGTGTACGAGGCGAAAAGTGATGGAATATGAAAGAATTTGAAAGT
TTAAACCGTTTAGCCTTTAGAACATTTTAGTTCGCGACCCTTTCGACGGTATTAGTCATCCTCAATGAACCACTCAGTGA
TGCACCAAGTGGTCACTTACCTCGCCGAGTTTTACAGGACCTCCAGTCAATTTGGGGGTCCAAATAGCGAACAAAGTCGA
GCTCACCGACCTGTTTGGCATGTCGTTAATTTGTCAAAAGGCGCGCTGAGTTTTACAGACTTCCTGCTGTGATTTTTGTG
GGTCCAACTCGGGCTTGCCGACCTCTTCGGCGAGTCGTCCACATGAATCTTGGCTCGCAAACCTACAATTTTCAACACAT
ACCACTTTTCAACCTGCAATATCAACACCCATTATTCCAAAAATAAACACAAAGCATTAAAAATTGGGTTGCCTCCCAAG
AAGCGCCTTAGTTAACGTCATGGCATGACGCAAGTACCCACTCAAGTTTCATTTTTGGGGTTTACCATAGTATCACTAGG
CAACCTCCTTTGTTGTCTTTAGTTAAGATGACATGAAATATGACCCATTTGGGTCTCCAGTAGCTTAATAGACATTGAAT
TAGAAGCAAGCATCTGGTTAAGAATTGAGACACTCTCTTTTATCCCTTGCAAAACTCTGGCATGTTCTTCGACATTGTTG
AGAAGGTGTAAGAGTATCTCTTCTATCTGTCCACCCTCATAATCCTTGGTTTTTTTATGCTCATGGGTAGGAATGTACCC
ATCTTTCGTTTTGCACAGGACTTCAAATTCCATGACATTTCTAGCCAAGAGATCCAGTTGGGTTAACATTTTGGCCAAAT
TCTGGTCCCTCTCTTTCTCCATGTTGATATTGGTCATATGATCGAGGAGTTGGGATGTTGTTGCATAGGGTTGTCATATT
ATACCACCCGAAGAAAGTTGATCAGCCACTCCTCTATTCATAGGACCAAGACCTCTATAGAAATAGTCCAGCAACATCTT
ATCTAGGATTCCATGAGTTGGGCATTTCAACAATAGTGTCTTTAAATCTCAGCCACATCTCATGGATTGTCTCACCCTGC
AAGTGCTTGAAATCTTGGATGTTATCCCTAAGAATCATTATCTTTGAAGGAGGGTGGCCCACTTGGTTACCATTGCTACC
ATTTACGCTCATTTCCTCTGTTATAACAAGCAACACAAAAATCAAAACTAAAAGTAAGTGGATTCAACTATAACTATAAA
GAACACAATTCAACTTCACCAAAGGAATTTCAAACAACACCTCTCCTCGGCAGCGACGCCATTTTGATTAATGTTTCAAG
TACACCTCATCTAATACTAGGTGTTCAACAATCGTAAATCAGTATAAAATCCAACTAAATGAGTTGGGGTTGAATCCCAC
AGGGAGCGGTACGTGTTTCAAATTCGATGGAGAAGTATAAACGTGATCAAATTAGTCATAGGAATTGAAATTATTGAATA
AAGACATCATTCAAATGAAAGGGTGACATGAATGTCAAATAGGGGTTTCGATTTTATTAACAACTACAAAGTGTCACAAA
CAATACAAATTAACAATATAGAGACATATTCTTGGGATGTGATTGAATATAGGCAATTATAGTTATACGGGTAATTGCAA
CTATTAGTAAATAGATAGATATTAGTGAGTAGGCTAGACAATAAGGGAGATAATTTTCTCACGAACAATTACCTCGAATT
AGGTGATTTCTTTCGAACATCAACAAGCATGCAAAATAAGAGCAGCCAACACACTACACCATTTTAGGCCTACGACCACC
CCAGTAAAGTGTAGCCTAAACTACCGAAAAGTGTGGCCTTCGATAAAAGGCTACACTTTTGGACTTTAAGCAACACTTTT
CCTGGGTGCCCAAAAGAAGCGTGACCTTAGAGTTTAGGCAACACTTTTCATTGGCCATCATATTATTCTGGCAACACAAG
TTGCTGAGAACATCTATCATCCTACTGATAATACAATTTGTGTGAGATCAAGGTGGAGAGGAAATTAAAGGACTCAAGCA
GGCAGCTACAACAGTAAATCATTCTATTTCTTCTAGAGAGTTGTCACCATACTTGATGTTCTTACTTAACAATCATTCAT
TAGCTTACAAACATTAGAATTTAAAAATGGTGAAAACTAGAGAAAAAGGGTCAGCAAAACAAGGCATCACATAGCTAATT
GCAGATTACTTGTAAAGCCACTAGAGAAAAATTGGGAGCCTGTCATGCTATCAAACTCCTGTTTTCGTACAGTTCTTAGC
CGGAGATGGTAAGCAAAGACTACAACTTTTAACTTTGCAACACACATCACAGCTGAAAGCTACCTAAATGAATGCTCAAC
AAGTAATTTTTAGAAGCAAAAACAAAAAAACTACCTAATAAAGAGACATACAAATCAAAGAAGGCACACGACGATAATCA
AAATATCCTAAAGAGTTACACTTACAAAGATGGTAGAAGATAGTGAATGTGCAGTTGATGAAGTCAATATCTCCAAAGTT
AGCATCTTACAATATTTCTTAGTTATACAAAATGTGTATCTAAAAAAAACAATATTCAACAAATCAGTCATATTATTCAT
CCAAACTAGAGTGAGTGAGTTCAGAATGACTACATTGTATGCTTACAACTGCTTAACGTTATCTTCTGGAGAGTTGTATC
TATCTCCAAAAGAAAGAAAGAAATTATCGAGACCACTATAACAACACAATATTTGTGGCAAGTGTGCTGAGGCTTGGACT
ACTTTCATGGGCTTAAAGTTGTTGATATAGTAGCTAAGGGATGGTCCTGAGTACTCCCTAAAGATAATAAACCACAAAGC
ATAAGCAAGTGTAAAGAAGGTTCCGATACACCTATATTGCACGCGACGAATAATTTTATCTAAATAATACTAGTGTGGAT
ATATGAAATATAAATAACAGAGGAAGTGGAAATGTGAAATATAAATAACATATTGTGTAGTTCTTAACTCTTGCATCTAT
CAGACGACTTCTTTAGATTTTCAATTTTATGTATAGTCGGAACACCAACAACTGATTGTGATGCTAGAGCTTTGCCTCAT
CTTGCTAATAAGCTGAAGAGGCACAAAGATGATTGTCACAATCCAGTTACCATTCTCACACACAAAAAAAAGAAGGATTT
CACAATAAGCTTCGAAGAGATTAACACTGAAGTGAATACAACATACATGAATCTACTCCAGCTTAAATTATATACTCGTG
TCATTTAAGCTATCAGAACAATAACAATGGTAAAAGCAAACAAACCCACATCCCAAAAATAGATTATTCACAATGAAGTT
TCAACAGAATATCACTAAAGTGAATGCAAAATACATGAACCTACTCCAGCTCAAACTCTACACCCATGTAATTTAAGCTA
TCAGAAAAACAAGAATGGCAAAAGCACAAAAACCCACATCCCAAAAAGGAATTTCAACGATGAAGTTTCAAGAGATTAAC
ACTAAAGTGAATACAACGAATCAACAAACAAACAAAAAAGTAATTGAATCAAAAAGACTAAAAGTGGAGCGAGAAAAATG
GAATCGTATAAGTGCTCTTCAGCTCTGTTTTCGATCTTCAGCTCTTCAGCGGTTCCGTGAGAAAAGCAATCTTCAGCTCT
TCATCAATTCTTCGATTCTGATTTGGGGTTTCAGCTCTTCAGCTCACTCTTCTTCAGCTCAATGTTCTTCAGCTCGCTCT
TCAGTTCTCCAGAGAAAAGTAGTGTGTCATTCTTCAGACAAAAGAGAAAAGTAGTATGTCGTTTTTCTGATTAATGTTTT
ATTAATTACTAATGTTTTTTATGAATTATTTTTTTTGACCAATAAAAATGGGAGGGAGAGTTAAAAACGTTGGAGGGAGA
GTTAAGATTTTAGTGAAAATTTTAAGCAACACTTGTAATGTGTTGTTTTTACAATTATAAAAATAGGACATTTTAAAAGT
TTGGTCATATATGCAAATAAGTGTTGCCAATTATATCATACTGTAACAACACTTATAAAATGTAGCCTATACCAATTTAG
GCAACACTTTACAAGTGTTGTCAATATTATTGAAGCCAAAAGTTAAAAACTTGGGCTACGCTTTTAAAGCGTTCCCAAAA
GTATTTTAGGCAACACTGTACAAGCGTTGTCCAGATTTAGTGTGGCCGTAGACCTAAAATGGTGTAGTGACACCTTAATC
CATTAACTCTCTCTCGCTAAATGTGTGGGATTGGGTTTAGGATTCACTCTCTAGAGCTGAACCCAGGTCAACCCAATACC
CACAAATCATCAATCAATAATCTTAGTTCTAAAACTTCTCTCTCGAGCAAGCCAAGAACACAAACATAGAACTGCATTTG
CAACTACAATTCTTAAATTAAACCACAATTAATGCTTAAACTCACTTTTCAATAGCATTTAAATTAACAATTAGCAATAC
CCATAAGCTAAATCAACCCATAATCACATGATCACATCCATAGAATTGGAGTTTTCGCTAGACATCATAAAAAGGTAAAA
ATAGTTACCAAAGTTATTATCCATCAACTGGTAAGAGTGATTTCATCTTTACAATGGTCCATTTTCAGGAATCTCAAAAA
TCCACTTCCAAATTCTCAAAAGTGAATTTCTTCAATCCTTCAAAGCTAAGGGAAAACTCTAGAGAAAACTTTCTCCACAT
GATAAAATCTCCAAAATAATTTGTTCTAAAGATTAATTGATACTAAACTAAATGTTCAAAAACGTATTTATAGTCGCCGA
AAATGTGTTGCGAATGGTAAATTGACAAAGTAAGTCAGGCTCACCGGACCACTCGGCGAGCTGCCCTTTGCTCTATTTCT
TGGCCTTTTCGCCTTTTCCTTCAGCATCCTTGCGTCCTATAACTTTGGGCGATCTATCACTTCTTCGCAGAACTGCTCGG
CGATTCACCGACTGCTCCCATCTGTCGTCGACTTGGTTTCTTCCCTCATGGCTTGGCACACTGGAACTTTAGGCGGTCAG
ATAACCATTCGGTAATTCGCCAAGTGACCTTGCCGATCACCAGGCTTGTCTTTGTTCATTCTTTCAGCTTGTTTTGTTTC
GTTTTGCATGTTAGTGTCCTTGCTTTGTTCCTCAATCCATGTACCTAAAAATAAAATAAAAATCATCAGTTTATGGCACA
AATCAACCATTTGAGAACACTAAATCTATATATATAAAGCCCCAAATGAGTCCAAATCTAGGGACTCCTCACATACTTAA
CCCAAATCATTTTTTCACCTAAAATTGCTACTAACTCAAAAGGAATTTGAATACTTCGACATTCCTAGCTTGAATAGTAG
CGGAAATGGTAGATTCACTTTGTTTAGATAACAAATCTTTGCTACCCACGATTTGCAAATCGATATTTTGTTCAATATTC
AATGATTTTTTCGTGGATTTTTTTTTGTGCAATATTTTGAAACACTTTAGGTCAAGAATCAATTTTGAAAAGAAGTTTTC
TTTCTTTCTCACTCCCACCTATGTTTTATTGTTTAGATTTCTGCATATTTTGAAATATTTTTACTGATTTAGTTTTCTTG
ATTGTTAATTTTTATCTTTTGCTCTGTTATGATTTTGACCAAACTTAAGCTTTGTTAGGAGTCTCCTAAATTAGGCGAAA
TGGTCTGATAGACCCTTGTACTTGTAAGCATTTGTATCATAAACCTTTGTACTTATCTTTTTGTCAATTGAACCCTTTAA
CTCAATAAAATTCAGCATCTTAAACCCTTCTGTCCATTGACAAAACTTATGTGGCAAATTAATTGTTGAGTTGGCATAAG
TACTTGATTTCACGCAAAACAAAGGAGTGTGAAAATAAAAAAATTAGACTAAAATAATTAAAAGAAAAAGGAAAATACCA
TGAAAAGAACAAAATAAATATTATAAACTTCACTCTTTCATCTTTGCCCCACCCCTCCCCATTTCTTTCACCTTCCCCGA
TCTCTCCCCCCCACATCCCCCCCCCCCCCAATTCCCCATTCCCCATTCCTTTCGTTATCCCTTCCTCCACTATTTTCCAG
TTCTTTTTCTCTTTTTCCTTTTTCATTACTTCTTTCTCAAATTAGAAATGAGATCGTGCAAAAAATGAGAACAAAATGAG
CAAAGAAAAATTGAGAAAATTGGTGCAATACCCAAATTCACAGAAGAAATATGTCTAATGAGTATCTTGAACTCTTTTTG
TTGTTAAAATTGTTAGCAATTTTAGTGCTCCATCTTTATATCTATTGTTGTTCTTGATTTGTCTTTCTTTTCCATTTTCT
AGGGTAAAGTGACAAAGATCCGGTAGTTTTGGAAGGATAAAAGTAATTGTTGAATGTAAATTAGATGAAGTATGTTGGAT
AAAATTGTGTATAAATATTATAATAAATTGAAATACTTTAATGATGATTCATTGGCATCCATGGAGAAAAGGGTTTTACA
TGTGTTGGTCAAGTGATATGAAGATGAAGATGGAGTGAAAAACAAGAAAAAAATAATTTATTTTAAAAATATAAATAATA
AGTGACATGTCATATAAAATCTGATGTGGTGATGAGATGTCATTTTTATTGTGCGTTTGAAGTTCATACAAGGCCAAAGG
GGTTTACAATGCTTAGTTTCATTGAGTTTAATGGTTCAATTGATAAATGATTAAATTAAATGATTCAAAATACAAACTCA
TATAAGTGCAAGTGTCCATCAGACCATTTTGCCGTAAAATTACTCTAGATCGATGGTGTGGATGAACCTCAATGTGCCTT
GGTAAAATAAGGATCACTAGATGCCTAATTTATCATTCCCGCAAGAACCCTAGCCCTTCACGTTTCATGCTTCTCTTCTA
CACCATCCATATATATATATATATCAAAGATTCTAGAATATATTCACCATTATAGTATGAATTTAAACTTTTTTCCATCA
TTAATATATTCTAATAACTTTCCTGAACATCAATGTCTACATCCCTACGATTGGATGAAAAATAAAGATTTTTTTGAAGC
AATCTTCCAGATTTGAAATCTAGCAGTCTATTTCTCAATATGAGCATACAATACAAGTATAAGTTTGTAGAAAGTGAAAG
TTTCACAACTATACTCAGGATCCCCACTAATGTTAGAAAGATCATCCGAGGGTTCACTGTTGTTCGATCCTAGAGAGTTT
TTTTTAATTTTCAAAGGTGGTAATGTTCTTTCCACTTATCGATTACTCCCTACTTCTACCCTCTCAATTCCATATCTACG
ACTTAGTAAAGCCATTAGCTACTTCTATGTTTTAAAACAATTTTGATCTTTGATAAACGTTTTGTAGTCTTCATATCTAC
AAAAATAGAAAGCTAAGAGAATATTCTAAACAATTCTATCGAACCGAACAACAAAAAGAGATAATAGAAAGAAAAAAAAA
AGGAAAGGTGAAAAGTAGCTGACTGCCCAATATTTTTTTTCCTATTTTTTAATCCAGTTTTGCTACAGTTTTTTTTGTCT
TGTTTTGATGCAACTTTAGTCCATTTTTTATGTAATTTTGTGTCTAATTTTTGGTTTATTTTGCTGAATTTTTTTATGTA
AAGTTGATCCACAATTTCTACATCTTTTTGTCCAGTTTTGCCATTTTTTATTCATATTTGGATACGTTCTTTGTATATAA
TTGAATTGTTGTTTGAGTATTGCAGACACAAGGTACATAAAATGCAAGAAATCGGAAAAAAACTTTAGTTCTCACATATC
GACGGTGGAAAAAGCAATGCACAGAGAGGTCACCAAATGGTTAGTATACAAATTAAATGTGTTGAATGTTACTTATCTTT
AATCTATAATTAATTAATAATAGGCGTAAAAATTAGAAAGATCTATGTGCAGAATGAGGTTGTTTTGTCAACTTTATTGA
AAATGGATGACAATTATGTGAATAATGAAAGGAAGAATTGTGTCAACTCAACATTAATAATATAGTAAAAATATTGGCCA
TTTTCATATTGACATTAATTATGGTTATACTCCCTCTGTTCATTTTTACCTGTTACTATTTAACTTGACACACTTATTAT
GAATACAATTATTATAATAAGTAATTTCTCAGTTTATCCCTATTAATTAATGTTTAGTATTTAATGCTAAGGATAAAACA
TGAAATAAATAATTGTCTTTTCTTGATATGACAAAAATGAGAAATAAAAATAAAAATCTATTTTAAGAATAAATGACAAA
TAAAAATGAACAGAAGAGTATTAGTTTCCAATAGTGTCAACATTAATGTAAAAAATATTAATGTTAAATAATTTAAAACA
TAAATACAATAAAAGTATTTTAACAATATAAAAGAAAACTCAATACATTAATAGTTTCCATTTATTATTCCTTTCCTGTG
TAACATACGTCAAATTCTCTCTCTCTTCAACATCACTGATAGTCTAAGGAATCTCTCTTAATCAGATTCTTCATCTCGCA
TTATCAGACGTTTTGTCTCTTTTGATCAAACATTTCTTCGTCACCATTGATTTCTCTGTCGTTTGATGAAATTTTATGAA
GTGAAATCTCCAACTATGATAGGAAATTCAATTATTGTTTTAATTTATTTTGATCTTTTTAAATTTAAATTCATCACTAC
AATTTTATCTCGCTAAACCAATCTTTTCTTCGCTACCGATAATTTTTCTATCTAAATGAGATTTATGAAATGAAATTTCA
AAATTATTGTTCTATTTTTTTAATCATTCTAAATTTCTCCATATTTCCAGAAATACATTTTTATATATGAAAATAATTTA
TTTCTAAACTTCTAACTTTATTTATATTAGTTTTGTTTTATGTTATAAAGAAAGTGACACATTATTATATTTGAAAATAA
TTGATTTTTAAACTTCTTAATTTATTTAAAATAATATGCTTAAATACAGTTTCGAATCACAGAGTTTCACAAATCACAAA
GTTTCAAAAACATAATTCTTCAATACAATGTCATATAAAATAAATTAGCGAAAACACTGAATATATATATTTTCCACCTA
CGTATATTAAAATTTCAACCCCTCCCTTTTAAAAAAAACAGGTCCTTTCTTTTAAATAAAATATGTATACGTATAAGAAA
TTATATTCTCTTTGTGTAGACCAATTACTTTTGCATTTTTTATTTATTTTTAAAAGAAAAGGACTACCTAATTTGTATGT
TAAAGGGGGGAAACGATGATTTGTTCTAGCTTTCAGGATTTAATAAGCATACTTAAGCATACCCCTGAAAGGATAGGTAA
AGAATCACTCTAGATCTTCTTTTTTATAGGCTACAACTTAGCCGAGCTGATTAGCATCCCTTTTCACTGTGCATTTTTTG
AACAAAGAAGACGACTATAGGATCGAATTCGCTCGTCAAGAAACTGCTCATCCCATACATTCTGTCTGTCTCATATGTGT
GAGATTAATGGAGTGAGTTGACAATCCTGATGTCTTAGCCTCAAATTTCAACATACACAAAAGTACTTTTCCCCTTCAAC
GACTCTCTTATCTATTTGGAATAGGAATCTCTTAGTGTTCTCCTTCGCATCTCGTCGAATTATGTTTATTTCGAGCACGT
ATATGGAGCTTTAGTTTAGGTTTCTTTCTTCGTTTTTTTATCTCTCTTCATGTGTTCAAATGTTTGGCAAAATTTCTATT
CGAGTATTTATTTCCTATTCTAGTATTTATTTTCTATAGTATGTGTTTCCTTGGATATGTTCAACATCACTACCAATTAT
CATAATACATGTATCGGCCATTCGGCCTAGTTAGTCATGTGTAGTTAGTTGTATGTTACGTGACTATGATGGATTATTTT
GCATTATCACAATTTTCTTGTTTAATTTAGAAGAGTTTGTGGAATCTTATAGGATGCAACAAATAGAAAAGTATGCGGAA
TGTACCGAGTATATAAGGTGATACTAAACATGATTATTTCGGGTGAAAATTTATAATAAGAACTGATAAGCTTTCAATAA
TTATAAATATAATTAATTAATAAAATAAATAAAAAATATCTTAAAATTAGTATAAAAAATTATTTTTTGAGAATCTTCTT
TCATATATATAAAGGTAAATCTATTGTTGTTGTCTTGAACTGAAAGATATATATATATATATATATATATATATATATAT
ATATATATATATATATACTCATAAATAAGATGTACATTTTGTGTTAGTAAAAATTAAGAGTGAGACTTATTAACTCAAAA
TTTATCTTTTTGAAAAAATTGTACTGGAATTGAATGTCTCATGATACTTAATTTCTTAGTAATGACAAGACCTTAGATTC
GCCAACCAAATATTTGAAATAGGATTTCTTAACTCTATTAGAATATTTGGACGTAGGAGATACAAAGATTGTAGTATAAA
AATATAAGGCAAGTGTAGTATGCACTTAGATGTAGTGCAACACTTGTATTTGACAAAGAAGGATTCATTCTTTTTCAAAA
TTATATATACATGAATAATCGTATGAATTTATAATTGTTGGAAAACTATATGCACAGCGGAAGCGTACGAAAATCATATA
ACTTACATGAATAATAGACAATACATTGTTTATACTAGAACAAGTACAGTCATGTTACGACATATAAACTTTCTAAATTT
AATTTCAGAATTCACAAGCTAGTCGACAAGCTAGAAACTTCAAGCAAATTCATAAGCTAGTCCACAAACTAGACCACAGT
TCTACAGTCTTCTACAGTGATCCCAAGTTCACTTCTGAACCCTCTCAATACTTGGGTGGACAAGTTTTTTTTTGGAAAAA
AAAATTATCCTATTTTCAAGGGTTAGAAGAATCCCTATTTATAGAGATTTGTTCTTAGTCCAAGGAAAAGGAATACCATG
TCTTTCCTTAGAATAGAAAGACATGTAGATCTCCCTTTCCTTAGAAAAGAAAAAGTCATGTCCTTCTTCCTTTCCTTAGA
ATAGAAAAAGTGATATACTTCTCCCTTGCCTTAGAACATAGAAAGATACATACTTCTCTCTTTCCTTAGAATAGAGAAAA
ACACATACTTCTCCTTTTCCCCTTTACAATAAATTCTGAGTTCTAGATAAATATGGGCACAGTAGGGATCACAGAATTAA
TTACCGAGGCTTCCTATTATGAAAATAATTCCAAATAATTAATTTGAATTATCTTTACCATAATAAATTACAAATCATTC
CACTAGAAATTCGTAATTGCACTCCTCTATTTATATTTCAGAATTCCCTATTAGACACATATGTAATTCCCCATGTTAAG
ATTACAGATACTAATCAATAAATTAAATTGCTGAGGAACTTAATTCAATGATCAATTTCCTTTAAAGCATTGCTTAACTT
ATTTCATGTGTCGGATTCTTAAATCCACTTGCAAGGTTTGACACGATGAAAACTTTTAAGCTTCTCAAAAAGGCATATCA
TCAATCTCTATATCGAGACATGGATTCCATCAACTAACTTATTATTTCACCAACATATATTATCATCATCCAATCTACCA
AGAATATTGACCCATCTTAGAATCTCACCTTTTAATAAATCAAAACGATGATTAACATATACAGATCATAATAGTTATAT
CAGGATTAAGAATATAAGTACATTTAATAGTTTAGAGAATTGCTTTTGTCAGTCAGTCTAAAACAACTATCTCTACTAGG
TCCCGTTCAATACATACAAAATGCACTAGCACAAGAAGTTGGAACTATACAATTCCCATAATCAAGATAAACTACATATA
ATCTTGTGCTACAATCGTACCGATGGCATGTCTAATTTCCATCTTAGATTGTGAACAATTTTTTTTTTATACTTATAAGA
ACCGATGATTTAATCCTCTGTGTATAAGCTTAAACTCTATACACTAAATCATCTACTATATAAGTAAACAAGCACCATAA
ACGAATATATGGTCTATTAAAATAAATAAATAATTATTCTATAATAAATACTATATGTCAATACGTGGTTAATAGTATAT
ATCCCAATAATCTCCCATATAGACTTTTAACCATCACGATTGTTATAATGTACTATATCTAAATGCATGGTTAATAGTAT
ATACCCTAACAATCTCCCACTAAGATATTAATCTTGAAAATGTAACACCCCGTATCCGAAAATAGAGATTTCAGATTTCT
GGTGTTACAGGTGGCACTCACGGACACCATCCACGGACCGTAGATGGACTCATGGTCCGTCCTGCAGGTCCGTGGTTCAT
GACAGAAAACTTCCCCAGAACTCAATCAGAAAAGTTGGCTAAGTCTCGACTCACGGACAGACCCACGGTCCGTAGATCAT
ACCACAGTCCGTGGTCTATGTCCGTGGATTGAGACCTCCTTTACCTAGCCTCTGACACGAACTACGGTCGACCAGCACGG
ACCGTCATTTGATCCACGGTCCGTAGGTCTGACCGTAGATGAGGATCAGCAGCCAGTTAGCTGAAAATTCTGATGGGTCA
ACTTCAGATGGTCATAACTTTTAGCAAAAAATAATTGTGTGTCTCATGACCTATGATATAATAGATAATTGAATTATCTT
TCCAACGCCACCGAGTTTTCTAAAATCCGACGTCCGAGTAAAAGGTTATGTTCGTTTTAGTGAAGCCCTGTCGGGCAGAC
TCGATTAACGGACCCAATCGACGGACCGTCGATTGAATGACGGCTCGTCAGTCCATTCCGTCGATCACTCCAATAGCAGT
TAATTCAGGGGTCTTTTGGTCTTTTCCTATTTCTTTTAACCCCTAAGATACGTCGTTTAGACCCTAAATCATGAGGTTTT
AATTAGTTTAAGCCTAGAAACATAACTAGAACTTACCTTAGTGAAAATCATTAATCAAAACTTAGAAAATTAAAATCAAG
AGAGGAGAAAAAGGTCAAGAACCCTAGTTCAAGAACGCAGCAAGGTTCCTTCAGTTCCAGCCCCGAAATCGAAAGATTTC
TCCGTGGAATTCGTCACCAGGTATGTGGGATTTCACTAGTGGGTTCCTTTCGCCCATTAGGTCCCTAGAATTCAGTCAGA
TTCTTGATTCCATGATTATGAACAGACCTAGGGTTTCTAGAATTTCAACAGATCATCATGAATTAGTTATTTAAATGTTT
CAAATAAGATTATCATGTTATTGCTCAGTTTCTTACATAAATTTCAGAACCCTAGCTATGTATTTCATTAGTTCTTTAAT
TACACATGCTAGGTCAGATATTTCAGTTATTCAAATATACATGCTCCAATTTTATGCCACATTATCAGTATATTTCAGCA
TAAACCCTATTTTGAGTTATAAATCATGAGAAGCTTTTCTTTAAGACAACACTTGAGTTTTAAACTGAGTTTTTGAGAAA
GTTAAGATGAGTTTTCAGAAAGAGCTTCTAATACATGATTAGTATGACAATTGAGTAGGTCATCAATGTATGAATAGTAT
GGTATCTAGATATACCATCAATGTTTATGCAGTATGACTTCCCTAGTCATCAATGATCATAGTATAATATGATGTTGAAT
TGTTTTCTAAAAAGGAGTTTTCAAGTATGAGTATCTACATGTCAGTATTTTGAGCTATTCAGTATTTCAGTCATAATATA
TTCAGTTATATATGCGTCAGTTCATGAATGCATCATTATCAGATTAATTGTTGCGTTCTCAGTTTGCATGTTCAGTTTCG
AGCTATCCAGTATTTACAAAAATTCAGTCATAACCAGTTAACCACTTAATTCATTGGGAGTAGCATAATACCGAGTTGGA
CTAGGGTTCAGCGTACCTATATAGTCCCAGAACTACGAGCCACGTAGGTGTAAGTCCCCTCTGTGGGCAACATCAGTTTA
GTGATCACGCCAGCATGCCTTTATACCTCTGGCAGGGTATATTGGGTCCTCTCAATGGGGCATATACATCGAACTCCACA
TTTAGCTCATGTGGTTTTATGTCGGTTATTAGTAGCTCCCACAGTTTAGTCAGACTCTATTGCATTGACCATATTTCAGT
ACAGTCAGTATTCAGTCTCAGCATATTATAAATTTGGTCATTGCATCAGTTAGCTCAGTATTCAGTATTTTCAGTATCTA
TATCATGTCCAGATTATTTCATTGCTTTATTGCTTTGTTCAGTTATATGTTATTTCAGCTTTACTCTATCCTGCATGCTC
AGTACCTTTCAAGTACTGACGCATATGTGCGCTACATCTTCTCGTGATGTAGGTTTAGGTTCTCAGCATCCAGATCACGC
TTAAATCGATTCCCGATCTTCAGTTCAGCAGCATCAGTGGTGAGTCCTCATTCTTCGAGGACTAGTGACATGCTTATCTT
TATCGCTTTTAGTCCTTTAGTTTCAGTTTTGCTAAATCTAGTTGGGGCATGTCCCAACATTTCTAGTCAGTTTAGAGGCT
CTTTTCAGACATAGTTAGATTCAGCTTAGTACTTGAGTTTGATAATTCCTTTGTATTAAACTCTCAGATTTGATATATTC
AGTTATAGTATATAGGTATTCCCCATCTCTTCAGTTTATTTATGATTTAGCTTCCGCATCAGTTTATTATCTTTAGTATG
CTTATGATCATGCCAGTAGGGTTAGCTTGGGATCACTTGTGGTCCTAGGTCCCGTGTCCACTTCTCGAGGGTAGCTTGGG
GAGTGACAGAAAATTATTAGAATACTATTTTTAAACACATGATTAATAGTATATGCCCTAACAATCTCCCACTTAGACTG
TTAACAATGCATTTACAACTTTCACAAATATTCCTTTAATATTTCTTATCAAAAGGATCTTACAAAGTTATTTTCTTATG
CAACTTCGTCTAGTAATGCTGAGTCGTAACTTATCGTTTTTGTATTAGATCTTCAGAGGTTTATCATGAAAGTCCTTTTA
AATATACAAAATCAATCAATCTTTGTTATGATTCTCCCACTACGACTAAGTATTACTACAATAGTCACACTTTCATGTTC
TTGAGTCTTAATATTTTCCTCAAAACCTTTCGGTAATGAAATACTAACTACTTTTCATGTAGTGTTCTTTAATTTGTCCA
ACATCACTTGCACTACTTGAGGTAGTAGTATTGTTATGACTAATAACGTTTCTCCTACAACGTAAATGCAATGGAACGTC
AATTCTGACATACCAGTTAGATGTTCTTGAGTGTCTGAATTTACAACTGACTCATATGTTATTTCTTTGTTCAATTCCTG
TAAAACTAGTTTACTTCTAGGAACATGGTTTACTAAATGATCCTTTTCTAGAAATCAGATAGTTGTGTTAACAATTGTCT
TATTTTCTTTAGGACACTATAATAAACCTTATTTCATTCTTTAGGATATCTTATTCTTATTCTCCCACTCAGCACATGTG
CTGAACAATCCTATATCTGAACATGTCACAGATTAGACTTACGTCAAATCCAACTAGTTCTATATTTGTTCAAGGTACTG
ATTTGAAAGAAATTGAATTCAGAATGTGATATGTAGTCATTAGAACCTATCCCAAAAGAAACAAAATAACTAATAATAAA
TCAATAATTAATCTTATCATCTTCATAAGAGTCTACTTCTTTTCTCTTCTACAACAATCTATTATAGAGTGTCTGGTGTA
AACAGTTGAAATGCAATTATTCTATAAGATAAGTGACTTATGAGCTCTGCAGAGAGGTTTACGTCACTACAATTAGATTG
CAGTGACTTTATATATTTTTCATGATTCTATTTTCATGTGTGTTAAATATTTTGAGTTTATCAAGACATTTAGACTTACA
AAACATCAAAAAATATATCCATATCATGAGTAACCTTCTTGAAAACTCAGAATACTCAAATTCACCGCTTGCCCAAATGC
TCATTTATTACACAAATCAAAATAGATTAATTATAACTTATCACTACCTCTTTTTTCTTTTCTAAGAGGAAAGGTCTCTT
AGTCATTTTACCTTCTAAACAAGACTCATATGTTGGTAGTGACTTCACTTTCAATGAACCGTTATGTTCATCCATTAACC
AACCTCGAAATTCTATTCAGAATAAATGACTTAGACATTAATGTACAGATAAGTTTCATTCAATATAAACGATATTTTTC
CTTATGAGACAGATTAATATAAATCAATTCATGAGAAATAATACTAATAAAAGAATCACGCATCAATATACCACAAGAAA
TAAAATATTCATCAAACTCAATGATAGGAGAGTTACAACCAAAAACATTAAATACTCATCTCTTATCTAGTTAGAAACTG
AAAATAATTCCTTCTAACATAAGGTACATGTACAATGCATTCTTTGAATTAATATCTTTATCTCTACCAAAAGAAAAGCT
TAAGTAGTACTAAGTGGGTGTGTAAAGTCTATTGAGAATATGAGATATAATACTTTAAATAGATCATAATATTTCGAATA
ATCCTAAATAACAAAATTTAGGGCTCATTCATACATATATATCCATGCATCTCGAATAGCCAATCGATGAGATTGGAGAA
CTACTCACGCAATACACATGTACAATGATCGATTATTCATTCCATAAACTTTTATAGACCTAACTCAGATGGAGAGTCTA
CTGTTAGTTTAAGTCAAGTGAAAATCATCTAGTTACATTGATCCAATCCTATATTACTCAGTTTAGGAGAGTTAATATTG
TAACGACTCGGAAAATGATAGAGTGAAACTAGAGCCTCACAGGTGAGTTTGGAGTCGAGAACTTAATGAAATGATTATAT
TTGAATTTGACCCAAAAAGTTCTTAAAAATGTGCTTCGGAAGTTACCGGAAACGTGTTTAGCTCTATATAAAAAGATCCG
TTTCGTTTTTCGAAAATCCGACTTCATATTCTTGTTTAGGGGGTCAAATTGAGTGGGAAATGGGTCTAACCCAAATTTTA
GAGCAACCGTATCAAAATCCGAAATTTCAAAGTGAAGCCTTTTTCGAGGGTCTACTTTGGAGGGTCATATCTCCTAGCAC
ACAAATTATTTGGGTGGCCATAATATATCCATGGAAAGCCCTTTGAGTTAGCTACCTAACGCACTTCGTTTCACCTCATT
CGGAGTTCGGACGAAGAAGTTATGCCCATTTTCGTAAAGTCTGTCCGACAGAAAACGCAAATTCCAGTAGCTAATTTTAC
TGTTCATTACTGTTCACCCGCCTGAAAATTTTTCTAAGTGTTGGACCATTTTTTTTAAAAGACTTATGTTATTCCTATAT
ACCATTAGTTCATTCCCATCCCTAAAAACATTTCCCTCTCTACAATCCTCCATTTAAGAAAGTCAAGAACTTGGAGCTAG
GGCTTGGTTTGAAGGTGGTGTCTTCATCAATTTTCGTGGGAGATCATAGCAAAGGTATGGTGGTCTTGATCCTTGTCTAA
TTTTCCATTCAAGGAGCCAAATCCAAGTTACTTCAAAGTATGAAAAATCTAGGTTTTCACTCAATCTCATGGGTTCTTCC
ACCAAATGGTTTTAAAAGGTTTCTAATGGCACTTTATGGTTATATTGTTGTTGTATTGACGATTTAAGATGAAAATACTC
CATGAACCCATGATTTCTCTCTATTCCTAGTTTATGCCTTTATGAAGTGGGTTGCTAGATAATGAATGTATATGAATCAA
ACTTGTTTAAAGGTCTTTAGATTGTTGAAGTATGTCATTACCCATGCTTATTTTATGGTGTATTGTTGGTGTATTGGTAT
GTGAGGCTTATGGCCTTAAAGGCATAGTATGAGAAATTGGAGTGTTATCATGACATTATACGAATGAGAATTCAATGAAG
ATAATGTGATCATGTTATGAATGTAAAGGTGTTGTTGTAGGTTGTTCACTGATTTGGTTGCATAATTACTACCCTATTTT
CCATGCTCTTTGATTCCATTACATGCCTTCAAGGTGTTTGACAAAATGTCCAACTATGGAGAATTGATGAATCGATGCTT
TAAAGTTTGAGTTATGAGATGTATGAAAATCCAGAGATGTGTTGATGACACTCATGAATGTTGAGGATATAATATGAAGG
ATTCTTCAATATAAAGAATACCTTGAATTGGTAGGGCTTATGCATCATTTTCTTGTATAAATGATTATATTGTTGATTGT
TGAATCCTTGGATCGGTAGGCTTATGGCACCCTTCCACACATGCTTATAATGAACCTTGGATCGGTAGGCTAATGGCACC
CTTCCATTAATGATAAGTAATGAACCTTGGATTCGGTAGGCCTATGGCACCTTTCCATAAAGGTTAATGATGAGACTTGA
ATCGGTAGGCCCATGGCACCCTTTCAAGAGGAGTTAATGAGCTTTCCTAAATGTACCTTGAATCGGTAGGCTTATGGCAC
CCTTTCATGTGTTAAATAATGTACCTTGAATCGGTAGGCTTATGGCACCCTTTCATGTGTGATGATGTCAAAGTAATGAA
CTATTCTATGGGAATGTAGGCTAAGCACCGAGCGGATTTGGTTAGATGGAAACTCCCCCGACAGTTAGGCATGAGTTTCA
ATGATCGTCTACCTTATCCCATAAACTATGTGCCCGCATAGGAAGCTAGTGGATCCATTAAGCTATATATACCGGTCTTC
CTTAGGCAAGTAGACCACCTCTTTTCGGTGTGGGGACTCATGACACCGGATTCCATGACAAGCTCTCATGGTCTATGTCG
GTTAAATGCTTACTTCCCATCATGTGAGATTTCATTATGGTTTCTTGACAGGTTCTACAAAGTGTAGGTAGTAGTATGGG
ATGCTACCTATACATTGCACGAGTAGGCTTGGAGAGGNNNNNNNNNNNNNNNNNNNNNNNNNNNNNNNNNNNNNNNNNNN
NNNNNNNNNNNNNNNNNNNNNNNNNNNNNNNNNNNNNNNNNNNNNNNNNNNNNNNNNNNNNNNNNNNNNNNNNNNNNNNN
NNNNNNNNNNNNNNNNNNNNNNNNNNNNNNNNNNNNNNNNNNNNNNNNNNNNNNNNNNNNNNNNNNNNNNNNNNNNNNNN
NNNNNNNNNNNNNNNNNNNNNNNNNNNNNNNNNNNNNNNNNNNNNNNNNNNNNNNNNNNNNNNNNNNNNNNNNNNNNNNN
NNNNNNNNNNNNNNNNNNNNNNNNNNNNNNNNNNNNNNNNNNNNNNNNNNNNNNNNNNNNNNNNNNNNNNNNNNNNNNNN
NNNNNNNNNNNNNNNNNNNNNNNNNNNNNNNNNNNNNNNNNNNNNNNNNNNNNNNNNNNNNNNNNNNNNNNNNNNNNNNN
NNNNNNNNNNNNNNNNNNNNNNNNNNNNNNNNNNNNNNNNNNNNNNNNNNNNNNNNNNNNNNNNNNNNNNNNNNNNNNNN
NNNNNNNNNNNNNNNNNNNNNNNNNNNNNNNNNNNNNNNNNNNNNNNNNNNNNNNNNNNNNNNNNNNNNNNNNNNNNNTA
TACATAAGGGTTTCTTGAGGTGAAGGTCCAAGGTAAAGGTTTTCATGTTGATATTGTTTAAAGGTGATATTATGACTTAC
TTGATGTTATGCTTGTCTTGTATGTCTTTTATGATATTGTTCATGATATTTCAAAAAGGTGGCATAATGCATGGTTTCTA
ATTAAAATGTCCCTTTTTAAGCATGTTTTGCATGGTCATCATACTTAGTACATTTTGTGTACTAACCCATATTCTTCATA
TTTTTACTATAAGTGTAGGTTCCGGCAAGTGATCCCTCCTAGCTAGTTTGAAGTGTTGGATTGCTTTCCTCCAAGACTTG
GTAGGTCCTCATGGATTCGAGGATAAGACTTTTAAGTTCTTTTGTTCATGTAATAGACTTCTTTTGATTGTAAAGGGCCG
TGTCCCTACTTATGTTTTGCGACTGTGTCTAAGATGGCCATGTGAGACTTAGACTTCCGCTGTGTGTTTTTAAAGTTGTT
TTAAGAAGTTTAAATGTGTGGATGTAAATAAGTTTTTTTTTTATTTCCGCACTATTTTCATTATTGAATGCAATGAATGA
CTATGTGGCTCGTATAAGACCCCTTCGGGGTCGAGTACGCCTTGTTACGAGTAGGGGGTGCTCCCGGGTCGTGACAAATA
TAGATTATCAAAACTAGACGATTAAATACATAGTGACTTATGTCAATTTTATCCGATAGGGAGGAAGGTCTAAGCCAACA
CATAAAATTAATACTTCACTACTATTTAATCAAATATGACCAAAAACTCATATAACGATCCAAAAAAAATATTAATTTCT
TACTAGGTCGTTCTTATGAATCTACCAAATTCCAGGTCAATCAGAGTTCTTTTTTTTTTTTTCGAATTCCAAAACTATGA
TCAATTTGGTTGAAAACGTTGTTTAGCCAAAGTAGAATTTAAGATTTTCCCGCTCAGTAATTCCTTATCGTATATCATCA
TTTTGTGAAATAGATACACGAATTAAGAATAAAGAGCAAAATTCTAAAATTCCAAAAGAAAAGCATGTTTATGTAAACAT
TGAATATTAAAATTCAAAAACACACCTCATAGATATCAATGCATCTTGAACAATAAATTTTGATGAAAAAATGACTACTC
ATGCAACATACATATGTGGTGTCAGATATTCACTTCAACAAATTTAGAACAAAAGCTAACTCAAATGGAGAGTATATGTT
ATTTTAAGTCAAGTGAATATCATTATCCGTAGATCCATTGATCCAATCAAATATTACTCAGTTTAGGAGAGTCAATACAG
ATAATCAAAATTAGAGATTAAATTTTAATGACTTGTATTAATTTCATCCGTTATGGAGGAAGGTCTAAGCCAACACATGA
ACTTAATACTTCACTAAAATTTAGTCATGAAGACCATAGAGAACAAACTCTATCACCTATGTATCATAGTCGAGTAATTT
TCATTTAAATTAATTTTCAAGATACAAAAATATATATATAAAAAAATAACTTAATCTAAACGACCTCAAATTGCCAAATC
ACTTCATAACTATGAATATTTTTAATTTGACTGTTTCTGATGAACCTACTGAATTTCAGATCAATTAGAGTATAAAAATA
ATATTAATCTCCAAAGTTATGATCAAATTCAGATTGAAACGATTTAAGAAAAATAATCAAATCCATATCCTTATCATATA
TCAATTCATGTTAACTCATCATGTGTAATCATGTACCACATTTAACATAAATAAAACTGATATAAAGGATTATATTATCA
CATTTTAATTCCATAGAGTGACTTAAAAACCATTTGAAGGGCCTCAAAACTATAACCACATAGCAATGAGTATTTCTTAC
TAGTCCATCACCAATGAACTTACCAAATTTCAGGTCAATTGGAGTCTATAAAAAATATTTCCAAAGCTATGACCAAATTC
AAATTCAAGTGATTTAAGTATCTTTAGGAATTAAAATAATATGACTTTATCATATTCAGATCAAATTTTAATCTGACAAA
CTACCTAAAACCCATCTAAATAATTTTCGATGGAACCATCAAATTTCAAGTCAATCAGAGATCAGAAAATTCATGACCAC
CTAAAATATGACCAAATTTGAAAAACAGTCATTTTAGACCATAGTTAAAAATTAAAATAGCATGATTCAGATTTTCATTC
TCTTTTTATAATTATCTCATGAGCATGAAACATATGTTGTGGCATTCCTTTGGCTGAGGCACTTAATACCTTCTTATAAT
AAATTATTCTCTAAATTAATACACTTGATAATCCAAGATATTATGTTTCTCTCTTTTGACTGAAAAACTCGATATCTCTT
CTCATGAATTAATTAAGCATTACTAGTATTTTAAGGCAAATCAACATTTACGTAAATAAATATTTACCACTAATATTCAC
TTAGAATAATTTATACTTGATGAATTGAGGATGTTCTAATGACTCAAATACATAGATCATTTTAGTGAATCCTATTTATT
AATCATAATTCTCAATTCATCTATTACAAAATATATTATCACATGCATAAAGTCTAAAGAATTTTCAACGATTTCAAATA
AATAAATCGCTTAAGTGATAACTATTTATTAACCCAAAAATTCTTAATTTATAAAAATTGATATATATATATATATATAT
ATATATATATATATATGTAATGAATAACATGCTCAAATAATTATTGAACAAAAAAAATTCAATTGACCTGAAGAGTGACT
ACCACCACCACTTAACAAGGTTTGGAGTCAACAATTAGTCAAGAACAAAATTTATTAAGTTGAAAAAAAAACATGACAAT
CAGTTCAATGATAATTTGTTCATCAATAACCTCTATGATTCCCTTTCTTATCAAGATTTGCATATTTGATGGATTAATAA
GAAGCAACCCAAAAAAAATTGTAACTAGCCGCAAAAAAAATAATCAATTACATGTGCAGAAGTTCGTACTTTCATTTATT
AAATAAAACAAATCCATTGAACTTTAACTTTTCTTTTAACTGATGAAAAGTTTTCAATTTGGGTTCCATTAATTTAAAAA
ATAAATGACTTCAAATAATCATTAGGACAAATGTTTACTATTGCTGTCCATTCCCACGTGAAAGTGAAAAATTCTCGCCA
ACACATTTTGCCCTCTTGATCATCTCAAAATTTAAGAGCGTATGTACTTTAGTCAACGAATCAAAAACCTTAAAGTTTCA
TCTGATTCATCTCTTTTCGCGATAAAAATATATTTACCAACCATGAATCATACATACAATTGCACATACATATATTTTAT
GTTATTTATAAAGATGTAAGTATGGCTCTGATACCAATTATTGGAAAGCTATATGCACAACAGAAGCATACCAAAATCAT
ACAACTTACATGAATAATAGACAACACATTGTTTATACTAGAACAAGTACAATCATGTTACGACATATAAGCTTTCTGAA
TTTAATTTCAGAATTACCTCTTGAAGCATAAGCCGATACCTTTAAGTGAATCCACAAGCTAGTCGACAAGCTAGAAACTT
CAAGCAAATTCATAAGCTAGTCCACAAACTAGACCACAGTTCTACAGTCTTCTACAGTGATCCAAGTTCACTTTTGAACC
CTCTCAATACTTGGGTGGACAAGTATTTTTTTGGAAAATTTTTTTATCCTATTTTTAAGGGTTAGAAGAATCCCTATTTA
TAGAGATTTATTCTTAGTCCAAGGAAAAGGAATACCATGTCTTTCCTTAGAATAGAAAGACACGTAGATCTCCCTTTCCT
TAGAAAAGAAAAAGTCATGTCCTTCTTCCTTTCCTTAGAGTAGAAAAAGTGATTTACTTCTCCCTTGCCTTAAAACATAG
AAAGATACATACGTCTCTCTTTCCTTAGAATAGAGAAAGACACATACTTCTCCTTTTTCCCTTTACAATAAATTCTGAGT
TCTAGATAAATATGGGCACGGTAGGGACCACATAATTAATTACCGAGGCTTCCTATTATGAAAATAATTCCAAATAATTA
ATTTGAATTATTTTTACCATAATAAATTACAAATCATTTCACTAGAAATTCGTAATTGCACTCCTCTATTTATATTTCAG
AATTCCCCATTAGACACATATGTAATTTCCCATGTTAAGATTACAGATACTAATCAATAAATTAAATTACTGAAGAACTT
AATTCAATGAATAATTTCCTTTAGAGCATTGCTTAACTTATTTCATGTGTCGGATTCTTAAATCCACTTGCAAGGTTTGA
CACGATGAAAACTTTTAAGCTTCTCAAAAAGGCATATCATCAATCTCTTTATCGAGACATGGATTCTATCAACTAACTTA
TTATTTCACCAATATATATTATCATCATCCAATCTACCAAGAATATTGACCCATCTTAGAATCTCACCTTTTAATAAATT
AAAACGATGATTAACATATACAGATCATAATAGTTATATCAGGATTAAGAATATAAGTACATTTAATAGTTTAGAGAATT
GCTTTTGTCAGTCAGTCTAAAGCAACTATCTCTACTCGGTCCCGTTCAATACATACAAAATGCACTAGCACAAGAAGTTG
AAACTATACCATTCCCATAATCAAGATAAACTACATATAATCTTGTGCTACAATCGTACCGATGGCATGTCTAATTTCCA
TCTTAGATTGTGAACAAAAAAAAACTTTATACTTATAAGAACCGATGATTTAATCCTTTGTGTATAAGCTTAAACTCTAT
ACACTAAATCATCTAATATATAAGTAAACAAGCACCATAAACGAATATATGATCTATTAAAATAAATAAATAAATAATTA
TTCTATAATAAATACTATATCTAAACACGTGGTTAATAGTATATATCCCAACAATAATCCCCATTGTTCCCTGTCAAACT
CTACAACATCTGGATTGCTGCTATTGTTTTTCTAACTGCAATTGCTCTCTATTATATTAACTCTAAAAGAATAATATGCT
ACCCAAAAATATAACATTCCATCACAGCTAATAGAGTGTCACAATCCAATTTCTTAGGTCATGATGGCTCCTACTACACG
CCACCAGTAGGTAAGCCTAGCTCTTAGCTTGGAACCATGAGCGACAAACTACCAAGAGGAAGCTAAAAACAAGAAGTAAA
AGCTTAGAATAAAGCAGAGAAAGAATAATCAACAAAACCATCCCGGAACCATCCCAAGAACTGACATCAATTAGTGGTTG
AGCATCTAATAAAAAAATAGGAGTACAAGGCTTTAACAATTACAAGACAAGTGTAGGCTTTCTCTGAATACAATATAAAG
ACTAAGCCTAGCCAAAACAGACGGAAACCAGTAGCTCCAGACGCCATGAGCTCAACCTACTCTACGAAATCCCAAGTTTC
TCCGTACGACTCTATATCAATGACAATTTTCAAGGGGAATACGTGTAGTATGATAACCAAAAACGGTACTCAGCAGGCAA
TGACCGAATGAGATCAGAAGATAACACAAGCATAAACAACGAGTAATAAGGAAAGTATAGCACAAGTAACTAAACAAGAG
ATACAGGAGTGTACATGCAATAAAGAATATAAATAAGAAACAAGGGGTGAGAAGTCGAGTCAAGAACACACCTGGATCAC
AAGCCAACAAACTAATCGCGAGCAACTAAGACACCAAGTCAACTATCTAATGTCAAGAGGACCCACAACCATAATTCTAA
AGTCAAAACCTATCAGGTATTAATAAAACAATAGCAGAGAACATAATATAGTCAAAAAATAACCTAACAGGACCCATAAG
CCCGGAAGATACAAGCAAAAAACATAACCAACCGGCCCCCATAAACGAGAGAGTACAAACAACAAACAAGTATACTGGTG
ATAGACAATGCATATGAATGAAGGGTGATCAACATAACCATTACTAACCATCCAAACCTCTAACAAGAGGTAAAGACCTC
GAACCGAAAAGCGTTTGTCTTAGACTGGAAATAACAGACTCAAACCGTCAATATTAGCCACACACTAGAGACAATGACCT
CAAACCATAAGCATCGACCTTAAATGAGAAGTAACAACCTCAAACTGTGAGTAATTACTAATGGGGCAGGCTACCCAAAA
AGTAAACCCCAAGGGGCGCTAGCAAGATCAAAATCATACCCGAAAGGGTGTGGACGCTCCTCCTAGTGATTTCACGTATC
AGGACACTTTATCCAATTCTAAGTGTCAACGATCGCTAGTCAGTATAATAACCCAACTAAATGAGTTGGGGTCGAATCCC
ACAGGGTGTGGTACATATTTGAGAATCAATAGGAAAGTATGAATATTATCAAGTCAACCATAGGAATAGATATTTACGAA
TAAACACATAATTCAAATTTAGAGGTGACACGAATGTCAAATGGGGGTTATAGATTGAAATTATCAACTACAACAACAAT
AAAGCGAAAATAAAATTATTGAGACGATTTCTTTGGATGTGATTCTATTATATGCTAATGTAGATAAATGAGTAATTGCA
ATTATTAGACAACAAATGTATATTATTGAATAAGCTAGACTATAGAGGGGATAGACTTTCACTCGAACAATCTACGCTGA
ATAGAGTCGGTTTCTCTCGAACACCAACAAACAACAAAATAAGAACATCTTGCGCGTTAGTCCATTTACTCTCTCGAGCT
GAATGAGTCGAAAAAGGTTTAGGACTCACTCTCTCGAGCTGAACCCATAACAACCCAATACCCACAGACCATCAATCAAT
AGTCTTGGTTTTAAAACCTTTCTCTCGAGCAAGCCAAAAACACGATGGTAGAATTGCATTTGCAACTACAATTCCTTAAA
TTAACCCACAATTACTGATTGAAATCACCTTTAAACAACATTTAGACTAACAATTAGCAATAGCCATAAACTAAATCAGC
CCATAATCACCTAATCACACCCCAAGAATTGGGGTTTTAGCTAGATAACATAAAAAGATAAAAATCGTTACCAAATTGTG
TTTCCATCAACTGGTAATATTAATTTCGTCTTTACAAAGGTTCAAACTGAAGAATATCAAAGAACCACTTCCAATTTCTC
AAAAATGGAAAACTTCAATTCTTCAAAGCTAAGGAAAATATTCTCAATACTTAGAGTTCAAAGATGTAAAAACCTTTATA
TTCTGAAAACTGATCTATTATGAAAACTCATCTATTATGAAAACTAATGGTAAACTAAATATTCAAAGATATATTTATAG
TCACCAAAAATGTACTACGAAGATTCACTCGGCGAAGTAAGTCGGGCTGGCCGATCAGCTTGGCGATCCACCCTTTTGTC
AGTTCCATCGCCTTTTTGCTTTGGTCTTCAGCATCTTCAAGTTTTGTAACTTTGGGCGATCCAACACTGCATCGCGGAAC
CACTTGACATCACGCCGACTGCTCCTTTCTCTTATCGATTTGATTTTCTTCTTCAGGGCTTGGTACACTGGAACTTTAGG
CGAGATAATAGTCATTCGGTGACTCGCCCAATGAATTGGGCGATCACCAAGCCTTCTTTTTTTCGTTCTTTCAGCTGCCT
TGTTCCTTTTTGCCCATTAGTGTCCATGCTTTGTTCTTCAATACATATTCCTGAAAATCAAGGGTTTTACATTAGTTATT
GGCGCAAAACAGGCATTTGAGGACACTAAATCACTATAAATAAGCCCTAAATGAGTCCAATTCTTGGACTCATCAACACC
CCCAGCTTAAAGTTTTGCTTGTCCTTAAAGTAAAACTCAAGTTCACTAGTTCAAAAAGGATATCTCAAACAGTGCTACAC
AAGACTCAATCATGAATGCACACAACAAGACTCAACTTACTCATGAAAAGATCAATTGTGCACTCAAAGATTCAAGTTGT
GACTCACCATTATCAAAGATTATCAAGTTCACAATACTTGCTTCGAATGCAAGTTCAATCTCAACAATGGTGCTCAAATG
CCCTTACACAAAGGAATGATTCAATATTCACACACTATTCTTCACAATTTACAGCTCCAGAATCACAATCAACACTCACA
CTCACAAAGATGAACACATGCATGACTTCACCCATAGGTTTGCCCTTATTTTCTAACAAACAATTGTTTTAGCTCACTCA
AGATCGCAAAGGTCTTTTCAAGGCTTGTTATAGGGCTGAGTGCAAGGGTATGGTCATTTAGGCTCAATGGTTGTAATCCT
TATGAAATGTGGTATGAACAATGTTTTCTTCCCTTTTCTTCATCATTTTCACCTATGCTCAAAAGTCACCCCATTATTTA
CTTTTCATGGACTACCAGACACCTCATTTCTTTTTGTATTTTCACAACTTATTCCACAACTTTTTTCATTCCTTTTCTCT
TTCATTTCTTTTCTCTTTATTTTTTTTGTATGGAGGGGTTCCATCTTTTTCACAATCATGGCCCAAGGGGGACTTCTTTG
CATTTCTTGATTTGTGTTTTCTTTTCACCACACCCCCAACTTAGTCTTTTGGCCTAAGTTGGCTATTCAAACAAACCACA
AATCATGAGGATTATGGGTAAAGGAATAAAGAAAGGTCACAATTGTATCAAGGTTCTTCCAAGAAAAGGGCTAAGGCTCA
AAGGGTGTTCAAGCAAAGTTCATACATCTCACAAGGTAGGCCACAAAAGAAGTTTAATGTCAAATTGTTTCACTCTTTTA
AAATTGTTGCCTAAGATCATTCCAAGAGTTTGCCTCACATAGTCAACCGGACTAACGGGGAAAATTCTAGGTGTCATCAT
ACATGGTTCACGGTAAGCTCATCACACACGACATTGGCACCAAATATCAAACAAGACTCCACACTTTCGCTAGTGTGCAA
TGTTCATCACAAGAGACTCATTAGATAACCGGTTAAGCACAATGAGATGCAAAGAGTTCACATATTATCTATGCAACTTC
ATTTGGCCTCATCGTAGCCACACATTCATTTTTGTTCAATTATGAGCACCATTCAAGTCATCAATGTTGATCAAGACCGA
TACTTAAATTTGCAAAAGAACAACCACATTTAAAACCGGTCAAGAGGTGGCACAAATTTTTTCGGAAGGGTCCAAATATC
ATTTACAATTAAAACAAGGAGTCACAAGTTGAATCATCCACAAAAATAGTGCAAAACACCATATATATATATATATATAT
ATATATATATATATATATATCACAAAACCCAATATATGAACAAAACAATAATCACAAAAGGTGGGCCTCACCCCACCACA
AAAAAAAAACAATTTGTTCTCAAATGCAATAAATATCCAAAAGTCAATAAAAGAAGATAGATAGGGAGGTAAGGAAAAGT
CCTGTCTACGCAGTCGCTCTATTTGTCGGGGCATCAGTGCCCGGTGTAACACTCTGAACCTGGGCTTCAGCGCTCGGAGT
CACCTAAGAAGTACTACCAGCTCCACTCGGGCCTGCGATGGTAATGTCTCTCAAGGAAGCCTGCCAGGTCGGTCTCAAAC
ATCACACCCTCAAGATCAGCAAGATCATCATACACAACACCATCTCGCAAATCTGTCTGCTCCTCGTCGGTCTCTGCCTC
CGACTCATTAGCTTGCATATCATCCCGATGTACATCGCCAGTGGTAGTCGGAGGAATCAAGTGCAGCGGGAGCGCCCTCT
ATGTCGGCTGCCTCAAATAAAAAGGTGAAATTTGTACAATTGAGATAGTTTACATCCTTCCTTAGATCTACCACTTCGGT
GTTCAAAGTCGTAACCTTAGAAGACTCCCTCTGTCGCCACTCACAAGTTAATAAATGTCCTAAGGGGGTCAGTACAGTAC
AAATGACATTCTCAATCATCCATTGTACTGCAGCCTATAGTCGGGTAGCCTTAACATCAGCTGAATGGGCTAGGCTCCCC
ATCTTCAGTATCATAGCTTGAGTGATCCTGGTAGGCTAAACAGAGGCAGAAGTGCTAGGAGCCTTAGAGGAAGAAGTACC
TGAAGGCCCAGAGGCCGGAGTAGGCAAAGGTGCCTCTTCAGGTATGGAATCAACATCTACCTCAGGGGATGCATCTATTG
GGACTGCTTTCCTCCTGCCTGCCTCCTCCCGAGTTTACTCAGCCTCTATACGCCGTATGTCTGTGGAGGATGTGGGGGTG
ATCTCAATATCCCTCGTCTCATCATGAGGTACTCCAACACGCCTACACATCTCTATAATCAACACTGGAAATGGCAAGGA
GGTATGACTTTGCTTGGCCCTCATGGCAATCTCTACTCTATGAGGAGTCCCATGTTAATGATCCTCTGGGATATGATCAA
CCCAAGGCAAGACGCCTTAGGGTGGGGGGGGGGGATGGAATCATTCTGTGATGGCATGATGATGCTACTGATAAAGCCAA
ACCAGAATCGAGCAACAATATTCAGGTCCCTCTTCTTGATGGGTGCCCCTGCCTCGATCCACCTCGGGGTGGTATTGGAA
ATCAAAGGAGCAAGCCAGAACTTCAAGTCATCCAAGGACTGAGTAGTAGGCAAGCCCTCATATGACACTGTAGCTCCTAT
ATCCCTGTCAAGTACAATATTAATGTGCTCGCTACTGCACCCGACTTCTTTTCCAAGATGATGACCGACTTAATCGGTTT
GAATGTGATGTCCTTCTTCTTCCCCTTTGGCACCAGCTCTCCATATGTTTTATAGAACTCCCGAACCCATGTCAGAATGT
AGGGGCCTTAAGGCCTGGTGAACTTCTCAAATCGGTGGAAGTAGAGGGTGTCCCTCACCATGGAGTATTTACCCTCAAGG
CACTTTGTAGATAGCAGCTTCTCCTCTAAAATAGTTTGCAACCCATCAACTTTTAGTCTATTGAGTAGCCTGGGAGGAGG
GACTACAGGTGGCATCGGAGCCACAGGAGGTGCCGGAGCTGGCAGTGTGTCTGCTTGGGAAGAGACTGCTGGAACTCTAG
CTGAGTCAGGATGAGATCTAGCACGGATCTCCACTCTTCGGGAATGTAATGGATGATCATCCTTTGGCTTAGATTATACA
ACTTGGGAGTTAAAGGCCTTTCCCTCTCTGCTGGAGTTGTGCTATGGAACCTCAGTTGCTGGGCTCTTACCTTTTCCCTT
GCCTCCCTTTGGAGGCTCTGTTCGTCCCTTTTTGGGATGGTTGGCTCCTCTTTCATTTATAGCAATACCCCGTGCTCTAT
TATGGGGTGGGATGTCTAGGTTTGTTCTAGCCATATCTGCAAACACATCTAAAAGAATTAGAAACAATTCAAGAAAAACG
ACAAAAAGATAGCTGCAGAGAAACTCACCGATCTAGTCGGTGAGTCGTCGAATCACTTTGGCAAGCTAGATTGGGCTCAC
CGAAAGGATTGGCTCAAAATTTCCTCAAATAAATAGTATTTCGGCGAGCAAGGACTAGCCCGTCGAAAGTTACAGTGCAT
TTTTAGGAGTTAGGGACACAGAAGGAGCGATCAAGAAGGACTTTCGGCAAGTTGCCGAGTGCATTTGGCGGCCTTTCACT
CTGCTCTGTCAACACTTTATCGCAAGGCCGAAAGGTAGGATTTCTAGTCTTTTAGGAAAAGGATATCGAATGATCGATTC
ACCGTTGAGAACATTAACCCCAAAAAGAACTCAGGCTTCCTGCCAAAAGTTACAAAACCCAAACTCCAAATTAAGCATGA
AATTAAGGGAGATGCGGGGGATTTGGTGAAGCACCGAGTGGTTCGGCGAGCTCAACTTAGCTCACCAAATGGCCCAACGA
GCCTACTTTCAACCCCAACATCCAAATTCAACCTTGCATCCCTTGAAAAAAAATCAAAACATGCACTCCTTCGATTAAGC
TAAGACCCATTACACCCATGCCCCAGGGATACTCAGACTTCTCTCGGTTTGGCCAAATTTGGCAATTTGATGACTTTTGC
CTTTAAGAATGACGTGAACCCCTCCATCATTAGGCATATTACGTCATTTGGCACAAATACGGGTTACATAGACTTCACCC
AACTAGACCCAACATCAACAAAGTAACATCCATCAATTTAGATCAATTTTAAGCACGAAAAATTAGGGAAAACAACTATT
TAGGCATTACAAGCATGATATTCGAATTAAAATAGGAACGCACACACACAATTACGAATCAGAGTGGCCTAGCACACATC
ACTAAGATAAAACTCATTGCATCAGAGTAAAATCACAATATAAGACCTCAGGGTTCGGAAAACCAACCTTACAAGCCAAA
TAAACAAGTTGTAAAGCTAGGTGGCAATGATATCCAACTCCGAACACAAACTTGACGACTAGAAAGAAATAATAAAGCAA
GAATATAGGAAATTATAGTGCGGGTGTGATTTTGGAAAGTTGAAAAGTGAGGGAATGTGAAAGATTTTGAACTTTTGAAC
CTTTGGCCTTTAAAAACAATCCAGTTCTCACCCATTCAGCGACATTAGTCTTGCTCGCCGACACGTTAAGTGGACACTTA
CCTCGCCAAGTTTTACAGGATATTCAGTTAATGTGGGGGTCCAAACGACGGAGAAAATTCCGATCGCTGACCTGGTCGGT
GATTCGCGAATTTGCTCCTGGGCTTACCGAGTTTTACAGACTCTAATTTCAAAATGTCTTGAGTCCAACGAAGGTCCATG
TCGGGCTTGCCAACTGGACTTTTGGCTCGTCGATCTCCATTTTTCAAATTCATTCCAATCTTTAACTTGCACAATTAACA
CACAATTATTTCTAAAACAGAAAGAAAGTAAATTACAACTTGGGTTGCCTCCCAAGAATTGCCTTAGTTAACGTCGTGGC
ATGACACAAGTCCACACTCAAACTTCATTCTTTGTGTTTGATTCTTGTGGCAATTATGCCAGCCACTTACAAGCTTCTCC
CATTAAAGAAAATGGGAACAACCTCAACCGGACCCACTCTTGGGATATGTTCTTGAAGGAGAACGGCCCGCAAACATCAA
CAAAATTTCTAATATGCTCATGGGGATCCTCATGAGCCAGCCCACTAAACAACCTTTTTAATTGCAAAAGGTGCAACACA
GTGCTAGTAATATGGAACACAACATTCCCTTTAGCTGGAGGCAAGCGAATCACACCAATTCCACCCATAAGTATAGGGTC
ATTAGCATTAGGCTCATTGACATCGTTCAGGTTTTCGATGTCATCTTGGTGGCCCACTTGGCTACCGTTGATTCCGTTCA
CACTCACACTCCCTGTTTAAAAAAGTAACACACAAACAAAAACTGAAAATAAGTAGATTTAAATATGCCTAACACGAACA
AAATTCAACTTAACTAAAAATTCTCAAATAACACCACTCCCCGGCAACGACGCCATTTTGATTTCACGTATCAGGACACT
TCATCCAATTATAAATGTCAATGATCGCTAGTCAGTATAATAACCCAACTAAATGAGTTGGGGTCAAATCCCACAGGGAG
TGGTACGTATTTGAGAATCAATAGGAAAGTATGAATATGATCAAGTGAACCATAGGAATAGATATTTACGACTAAAACAA
CATTCCATTTTAGGGGTGGCACGAATGTCAAATGGGGGTTTTGGTTTGAAATTATCAACTGCAACAGCAAGAAAGCGAAA
ATAACAATATTGAGATGGGTTCTTGGGATGTGATGTGATTATAGGCTAATATAGATAAATGGGTAATCACAAGTATTAGA
AAACAATTGTATATTAGTGAATAAGGTAGACTATAGAGGGGATAGACTTTCTCTCGAACAATCTACCCCAAATTAAGTCG
GTTTCTCTCGAACAACAACAAGCAGCAAAATAAGAACAACATGCGCTTTAGTCCATTCACTCTCTCAAGCTGAATGTGTG
GAAAAAGGTTTAGGACTCACTTTTTCGAGCTAAACCCATGACAACCCAATACCCACAAACCATCAATCAATAATCTTGGT
TTTAAAACCTCTCTCTTGAGCAAGCCAAAAACACGAAGGTAGAATTGCATCGTTAACTACATTTCCTTAAATTAAGACAC
AATTACTGATTGAAATCACTTTTAAACAACATTTAGACTAACAATTAGCAATACCCATAAACTAAATCAGCCCATAATCA
CACCCTAAGAAATGGGGTTTTAGCTAGACATCTTAAAAAGATAGAAATCGTTACCAAATTGTGTTTCCATCAACTGGGTA
AGATTAATTTCATCTTTAGAAAGGTTTAAATTGAAGAATCTCAAGACCCACTTCCAATTTCTCAAAAATGGAAAACTTCA
ATTCTTCAAAGCTAAGGAAAATATTCTCAATACTCAGAGTTCAAGTTCAAAGATGTAAAAACTTTTCTATTATGAAAACT
CATGCTAAGCTAAATATTCAAAAATGTATTTATAGTCGCCAAAAATGTGCTACAAAGAGCCACTCAGCGAAGTAAATCAG
GCTCGATGATCAGCTTGGTGATCCGCCCTTTGGTCAGTTCCATCGTCTTTTTGCTTTGGCCTTCATCATCCACATGTTCT
GTTACTTTTGGTGATCCAACACTACATTGCTGAACCACTCGGCGACACGCCGACTGTTTCTTTCTCTCGCGGATTTGATT
TTCTCTTTTAGGGCTTGGCACACTAGAACTTTAGGTGAGATAATAGACATTCGGCGACTCGCCCAATTAATTAAGCGATC
ACCAAGTCTTCTTTTCTTCGTTTATTCTACTTCCTTGTTCCTTTTTGCCCATTAGTGTCCAGNNNNNNNNNNNNNNNNNN
NNNNNNNNNNNNNNNNNNNNNNNNNNNNNNNNNNNNNNNNNNNNNNNNNNNNNNNNNNNNNNNNNNNNNNNNNNNNNNNN
NNNNNNNNNNNNNNNNNNNNNNNNNNNNNNNNNNNNNNNNNNNNNNNNNNNNNNNNNNNNNNNNNNNNNNNNNNNNNNNN
NNNNNNNNNNNNNNNNNNNNNNNNNNNNNNNNNNNNNNNNNNNNNNNNNNNNNNNNNNNNNNNNNNNNNNNNNNNNNNNN
NNNNNNNNNNNNNNNNNNNNNNNNNNNNNNNNNNNNNNNNNNNNNNNNNNNNNNNNNNNNNNNNNNNNNNNNNNNNNNNN
NNNNNNNNNNNNNNNNNNNNNNNNNNNNNNNNNNNNNNNNNNNNNNNNNNNNNNNNNNNNNNNNNNNNNNNNNNNNNNNN
NNNNNCTCAAGCCCAATCATATAATCATAAACTCAATAAGGATACAACATGCCCACCTCTAATCAACAACCAAAGGGATC
AAGAAGAGATTTCAAATCAATAATGGGGGAGCAAACTCAAGGGACGACCTACCCCCATAACACTGCTCGAGTCCCAAATT
GAGCACAACAAGAACCAACCCACGGCTAAGACAATCCACTATGGTCATAAGCATCAATGCAAGAAGAACGACCCAAAACA
AGCCCTAAATGAAGCAAATCATAACTACGGGGTGATACAACACAACCTAAAACATCTAATTACCTGCCTAGTCTAAGGCC
ACCACATATCAATCCTAACAAGGATAAGAAAGATCGTCCATACCACAAACAAAGCCACTACTAAAGTTAAGGATCCCAAT
ACCCACTATAAGCCTAAGGCTCCTACAGAATCAAGAAAGTGTGGAATTACAAGAGGAAAGTTAAATACTAAGCAAATACC
ATCCAAAATTATATGAAATCTATACTAAGAATTATTTAAGAAGCTCAATCAATAAAGTACACTAAAGCCTACCACAAAGT
CCAACATGAGCACTCTGAATCAAGCATACACGAGAGAACAACAATCCGATGCTCGAGAGCATCCCCAACAACAACATGCA
TATTTAATAAGAAAACCAAGCTAAGGCAGAACCTTTGAACTTGAATTTACCTCAAACGAAGGTTCCTCAAAATTTTCTAA
TCACATACCCATGTAGCCATGCTCCCAACGATCACACGGGACCTTTAATCACTCAAATTGGAGCTCAGATGATGGAGAAA
CTGCTAATTGAAAATGAGGGCTTAAAGTTGAAATTTATGGATTTTAATACCCGAAACTAATCACTAAAAGTAAAATCTGG
TCGCTAATACCAGTCTAATTTCTAGTCGTGCGATATCCAGCAGTATAGTTGGTTTGTTCCAACTCTGAATTCTCTGATGG
GGAGTCTAGGACTTCTTCGGTATCCCATGCACGCAAGCAAAATATGCTACCCCATTGGATTTTGTATTTCAAACTCAAAG
AAACAATCAAAATATCCATCAGAGGTTGTTTTTAATGTAAAGTGGGCCACACCTAAGTTCTGTTTTAAGTTAAAAACCAC
AATAAGTCTCAAAATGAGATCGAAAGCCTAGGGAACCACACGAATGGTAGATCTAGACCAAACTTGACATTTTGAAGCTA
ACCGTGGTGATGAAATTCTCATTCGAGCATGCTTACCAAGATCATTGACCAAAGTCAACCCTTGACTTAAGCTTAAAATT
TAAAATGCATAGAGGTACAAACTCAAACCAAAAGCCTTGGGTCCTGAACCAACCATGCCCCTAGTCTAAAATGGATTTAC
CAGAGTTGATGAAACCATCAAAATTTCATTCTGAGACCGTCTTCCCAAACTTTTGACTGAAGTCAACTGTTCAAGTTTAA
ATGGTTCCAAAATATGGAAACTTGCACGAAATCCAAATGAACGACCCATAGACTAACCTGTGAGTCCCAGCAAGTCATAA
AGGACTTGGAGTCATTACTCTTAACACTAAAAAGATTGGAAAATGAGGAAAATGACCTGAAGGTACATTACATAGAGAGC
CATTGTGCTAAGAAATTGAATAGCAACAATTTGGGGGTTGTAGAACTGGTCTGGGAACAATTTGAATTAATAATCCATAT
CACTGTTCTTAAAAAATCTTGAACAAAAAGTGTGTTCTTCTTTGTCGAATAAAAATATTGCACCATATCTAAGTGGATTC
AATATTAGTTTATTATCAACTCATATTAAATTGGCCTCATATTCTGGGATCACAATCCTGATAACTCTTGCTCCAAAATA
TTCTTAGAGAATTAAAATAATCCTATGTCAAATTTTTGGTTGGACAAAACTAATGTCTCGCCATCACTAAAGAATTTTAT
TTGGGAACAAAGTATCATTAAAAACAACAACACTTGCGTATGAGGTTATAGAGATAAGAAATAGCCAAAAAAAACATGAT
AACCATTTCCTTTTTTCCTTGACATGCAATAGTTTTGAAAACCAATATTTTTATTCAATGGTAAGTAGACCTCAATTTGG
TTAAGATCCATGTGATATATCTCTAGAAAACAATAGAGAAACTTTAGAATATTGAATATATTTCAATGCCCTTTTTCTAT
CCTCACAAATAGTTATTCATTCATATATTCCCCCCCCCTCCCAAACAAAGTGTGTCTTATCCTTCTAACCCTAAATCCTT
CTCCCTCTTCTGTGTGTACCACACATGACAAGATGTTTAACTTAAAGAACAACAAGTTTATCCAAGAAGGAAAAATAATT
ATTTATTAAATGTGGTATAGTTGTTATGTCAACTATTGTTTATCCTAGACAAACCATTCCAACAGTTTGTCCAAATGAAT
GCTTCCATCCTTGTTATGAGTACAATACCAAATGACGCTAGTCCTTGCGCTTGTTTCGTTTGGCCAAACTATAGGAATGG
TTCGTCTAGGACTAAAAATAATTAACGCAACAACTATACAATATATAATAAATAATTCTTGTGCTTTCTTGAATAAAATA
GTTGTGCTTTCACTTGAACTTCTAAACATGTTTAGTACACACAGAAGAAGGAGAAGGAGAAGGAGGGTGATAAGGAGAAG
AAACGGTTTCTTTGGGGGGGGGGGGGAATCTATGAATGAATACATAATTGGGAAGGTCATATTTCAGTTGCTTACTGCTA
AACAAGCCATAGATTTTTCCACATGGTATAAAATGGCTATCGAAGATAATAACCTGGTGGAGTTGCTCGATCAAGAAGTT
GGTAAATGGCCTCTTGAAGAAACAAAGGAATTTGTTCTAAAATGCACTGAACTTATGTTGGAAAACAATACGACAATATT
GGTATTAGTTAGAAATACAAAGTAATAAATACATTAATGTTGTGACAAGTAACTACCTTGAAAGCAATTTTGGCCCGACT
CCAGTGCAAATCGTTGTAGCCTATCACTCCCTAAGTTTTCAGAGTTACTCTCAAACACGTGCACTCGTGGCTGAATGTTT
GGAGGTTGCACAAAATCAATTGCCCAAAAAATATTCTAAGAATAATCTAGGAATAAAAGAGGAAAAACTTTTTCTCTTCT
TTTTGTTGGTGTTTGTGTGGTGTATCTGATGTTTACCAAAGCCACTTCTTATATATGATTTCAAGAGAACGATTTGCAAG
TAGGATAGTTTAATTTGTAGAAACGGATTGTCAAGGTTATTGGCATTAAAGGCCATTGAATCACTTTTGTTTTTGGAATG
GATATGTCTTCTCCTTTGAAATGTATTTTGCATTTGTGTCTTTGCATTACACTTAGTTAATAAAGTTAGAATAATTAACT
CAACAACATAATTACCTCAACAATCCCCCACTAATGCAAACATAAAGAGTAAGAATCAAGTTTTGGACAAAAGGAAGGAA
CATGTACTCAAGTGGCAATATTTTTTGGTTTGAATTGACATGTAGTGATATGTGGCAACAAATTAATATCCACAAAGTCA
AGCAATCTTGAACTGAGTGGATATGAATTGAGACCCCCATAACACATACAATATCCTTAAATTTAAGCAACCTCCGTGAC
ACAAAGTGATTGTATGGCCATGCACACACACATTGGGTCTTATGAGTGCTCTAGAAAGATGACCCAAAGCTTTCATAAAA
GGAGATCACACCGTTACACTCACATAGGTGATTCCATCAATTCTATCTCAAATAGACGACCTTAAGGCTATATAATCATT
GAGAGCAAAATAAGTTCAACCTTATAAAATATTGCCTTATGCCATAGGAATAGAAAATGTGGTGTAAATTAAGGTTGAAT
GAGTCCACCACATTAGCTCAATTAATAAGCTTTAGCCCCATCCCCTCTACGTTTCAAGGATTATTTTCCTTATCAAACCC
TTGGTCAAAGGAACCGCCAAATTTCTTTTGGACCGTACATATTCCAAGCAAATAACACCGTACATATTCCAAGGAAATAA
CACCGTACATATTCCAAGGAAATAACACCCTGTTTCAACAACTACTTAACCACACCATGTCTGATGCGAATATGTCTCTT
TTTTCCATTGTAAACAATATTTTTGGCAATTCTAATTGATGCCTGTGAGTCACAATAAAATGAGACTAGTGAGGCTTGTC
TTCCCCACAATGGCACATATGGCAAAAGATTTCTCAGCCACTCAACTTCTTTTCTCGCCAACTCGAGAGCAATGAATTCA
GATTCCATGGTATAACGTGCTATACTAGTTTATTTAGAGAATTTCCAAGAAATAACACTTTTTAAATATCATAGCAAGTG
ATGAAGAGCATTCCAATGTTCAGTACTGGGTTATGAGTATATCTACTCAATCTCTTAACAACATAAACTATATCAGGGCG
AGTATAGTTCATGAGAAACATTGCACTGCCAATTATTTTAGCATGTTCAGTTTGAGAAACATTAGATAAACACTAGATTC
TTTATTCTTCCTAAAGTGTATGCTAGGTTTAATAGGAGTTCTCAATAGAACTACATCAAAACAATCAAACTCTTTCAATA
TCTTTTCAATGAAATGAAACTGACACAAAGAGAAACCATTAGCAGTTCTTTTGATTTTAATTCCTAAAATCACATCTTAT
TCACCAAGGTCTTTCGAATAAAATTGGGAAGACAAAAGTTCATAGTCTCATTAATAACATTCACATTAGGACCAAAGATT
AACATGTCATCTATATATAAACATATAATCGCACAATTCAAACCTGTCATCTTAGAATAATCACAACTATCAGATGAATT
TACGACAAAGTCATTATCCAATAATGTGATATTAAATTTTCCATACCACTTCTTAGGTGTCTGTTTTAGTCCATACAAGG
ACTTCCTCAATTTGAATACTTTATCCTCATGTACTGGAACCACAAACCCCTCAGGATGATTCATACATATCTCTTCCTCT
AAATAACCATTTAGAAATGTTGTATTTACATCCATTTGATGTACCACTAAAATATTATTAGTGGCTGAAGCAATAAGAGT
CCTAATAGTCGCTATTTTGGTCACATGAGAATAAGTATCAAAGTAATAAACACCTTTCTTTTGGTTAAAAGCCCTAATCA
CAAGGCCTTATATTTATCAATAATACCATCAGGTATCAATTTCTTCATAAATATCCACTTGCTACTTATGGGCTTACAAC
CTTTAGGTAAATCATACAAGTTACAAGTGGATTAGAAATTATAGAGTCTAATTCACTTTTAATAGCCTCTTACCAAAATA
TCACATTTATAGATCTCATTGCTTCATCATAAGTCTTAGGTTCATCTTCTATTAAGTAGATAGACACAAATTAATCACTT
AAGACATCATTATCATAATTTTCGGTCAAGAAAGTAGTGATAAAATTAGGACCAAAACTAATCTCAATTCTATGTCTTTT
ACTCTTTCTAATTTTCATTCTCATTAGAAATAACAACAAAAGAAGGAACAACATGTGACTTAAAAGACACATATGCAGAA
GCATTATTTTTATCATCACCGGGCACATTATTTTTCAAAGGAAAAATATGCTCCAAAAATTCTGCATCTCTAGATTCACA
AACAAAATGATCATTTAAAAACATAAACATATATGCAGTACTATTTTGAGAATAACCGATAAAGCAATATCAAAAGTCTT
AGAACCAACACTTACTCGTTTAAAATCAGGTAGACCAACCTTAGTGTAACACCCCCACAATTTCTGAAATTTCAAGTTAG
GGGCAACCCCTTTCCACAATTCATGTGAGGTATTGTCTAACTTTTTATGAGGGACTCTATTAAGAATATAACACGCAGAC
AAGAATTCTTCCCTCCATATTGTCAGATATACCAGAGACTAAAAACATAGAATTCACAATTTCTCTAAGGGTTCTATTTT
TTCGTTCGACTACACCATTTTATTGGGGAGTATATGGAGCACTAACCTCATGTATAGTAATTGATTTTCTACTTCTGCTT
TAAATTTCAAGAACATGCTTTCAGCCTCATCTTTAGACTTAAAAAGATATACCTTAGTGTATCTAGAAAATTCATCAACA
AAAGTAATGCAATAATTTTTTCCACCTTTGCGTATAGTGTTCTTGAAATCTGCTAAATCGGAATGTATTAATTCAAGCAA
TTTAGTCTTTCTACTAATAACAGAGTTGAAAGGTTTCTTGGAATGATTTGCTTCTACACATACATGATATTTAGAAAAAA
TTACAATAGAAATTAATTCTATTTTTATATGTCTTTTAATAGAAGTAATATTAACATTGCCTAGTCTACCATGACACAAA
TTAATAGACTTAACAATATAAGCAGAATTTTAAATACTTGCATTATTGACATTCTCTTGAACAATGTTTAGTACAAATTA
GCCTCAACTAAGATATCCCTTCCCAAAAAAGTCTCCTCAATGAGAAATATTTATTTTATCAGGTTCAAAAATAAGTCTAA
GGCCTACTTTGTTGAGAAGTTCCCTGGAAACTAAGTTTCTAAAAAGGGAGGGAACGTACAAAACATTGTTCAAGGATAAA
GTTTTTCCAGAAGTTAATTTAAGTAAAACTTTTCCTTTACCTATAACTTCTGATGTAGTAGAGTAAACCATGTAAACACT
CACTCCATCAATGGACTCTTCAATGTCATGAAATAAATCCTTATTATCACAAAAATTCCTTAAAGTGCCTGTGTGTAACA
CCTTGTCAGTTTTGTTAGCCACCACATTTGCCTTAACAACTACAACAACAATCACTTCATTACCCTTAAAAAGATGAGCT
CGTACATCACTTTGTTCTTCCTTCTTTGAGTCCTACCCTTTTCGTTAAAAGTAGTTTTGCAGCCCTACGACAAAGTTTTC
CACAAACACTACTAGGACCCTTATATTTTTGAATTTGGCTCTCCGGCTTGTTAAATTATTTTTTCTTCTTCAGATGTTCC
ATTTTCAGTGCATTCTTCTATTTGCCTTTGAACATGTCTTTGACAACAGTACCAGAAGATTAAAAAATATTACGTTTAGA
AGAATTAATAGAAAGTGCTTCCATCTTATCTTTGAGACGGTCTTCCTCTTTAGTCCTTATATGACTAATAAGTTCTTGGA
GAGTTAAATTATTTTTCTTATGTTTCAATTAATTTCTATAATCACTCCAAGGTGGTGAAATTTTTTCAAGCGGAACATTA
GCCTGGAAAATCTTACACATATGTCCTCGTTGAGAACATCAGCAATCAAGTAGTCATATTTGTGAACTTGTTCAATTATT
GGCTTATTGTCAACCATTGGAATTTAATCCAATGACCGACAACATATTTTTTCTTTCCCTCATCATGAGCACCATATTTC
TTTTCCAAGCTATCCCACATTTCTTTAGCATATTTATAGGTAACAAATAAATCAAATAAAGGATTAGCCATTTTATTTAG
CAATCGTCGTTTCACAGTTCTGTTATCCTTTTCAAACTTCTTTTTAGTAACATCATCAACAACCATAATATTTCTAGAAT
CAGTAGTAGTGTTAGAACCATCCATAGAAGGTTCGTTCAATAAAACATAATCAACTTCTAATTGGTCAAAGAAAATTTAT
AGTTTTTGTGACCAGAGTTTAAGATTGTTTCCATTCAAAGGGTCAAGTTTTGACATATAAGAAAAAGTTGTGTACAATGA
AATAGCCATTTATCAATATTGTGTTAGTAAATCTCTTTCAAATTGCTGGAAAAAATACTACAATATTGATATTGGATTCG
AAATACAAAGTAATAAATTACTTATCACAAACATTGTGTCGCGACGAGTCCTAGTTATCGGTGTGAAGTGCACCACATCT
ATCATTAGTAGGCTATAACATTTAGGAAATTCATTCACTTCTTTCATACTCATTTCGTGCGTTAGAGTTTGATCTCTAAA
AAGTTTCTTCTAACTCGTGCTTGCGTGTTTCTTTCAGATCATGCCTCCACGAAGAGCGGTCAGAGGTCGTCCGGCTAGAA
GAAATGTTGAACCACAGGAACAAGGGGTACCTAATCCACCAGATGTGTAACCATAAGGAGAGGTCACCAATGCTGTGTTC
TGTGAGGCTATCCGGATGTTGAGCAAAGTTGTGACCAATCAAGCTGGGCAACAGAGAGGGAATTGTCAGGAAATTGCTGA
TACTTCAAGGATCTGCAAGTTCATAAGGATGAATCCTCCAAGCTTCACAGTTTCAAGTGTTACTAAAGATCTAGAGAACT
TTGTTGAAGAGCTCCAAAAGGTATTTGAAATCATGCATGTTGCAGATACTGAGAGGGTGGAACTAGCTGCATACCAAATG
AAGGGTGTCTCTAGGATATGGTTCGACCAATGGAAGAAGAAACGAGTTGAGGGAGCACCACGTCTGAGTTGGGCTTGTTT
TGAGGAGGCCTTCTTGGGGAGTTTCTTTCCCCAAGAACTGAAAGAGGCTAAGATACAAAAGTCCCTCACACTTAAGCATG
ATTATTAGAGCGTTCATGTGTATAGTCTGAGATTCATACAACTTCCCCCGTATGCTCTGGATATGGTTGCTAACAGGAGG
AGCAGAATGCGTTTGTTTGTTGCTGGGTTGTCTCATCTGTCAAGTAAGGAAGGTAAGTCTGCAACGCTAATAGGTGACAT
GGATATAGCAAGATTGATGGTCTATGTGCAACAAGTTGAGGAAGAGAAGCTGAGGGATAGAGAAGAGTTTAAGAATAAGA
GAGTTAAGCCAGGGAATGAGGGCAACAAAAGAATAATGCCAACTGGTCATCCTTCCAACAGAAACACAAAGGGCCTGCTC
CATCATCTTCTAGTGCACCTGCACCAAAGAACAAAAGTGAGTACAATAGTCAAAATTTCATAGCTAAACCTGCCTATTCA
GAGGGTAGTATGGCACAAGGGGGTAGTAAGCCTCCTGCATGTGCTAAGTGTGGTAGGAACCACCCAGGGACATGTTGTGA
TGGCTCTATTAGTTTTTTCAAGTGTGGCCAAGATGGTCATTTCACGCGAGAGTGTCCAAAGAACAAGCAGGGAAATGATA
ATGGGGAAATAGCGCCCAGTCTTCTTCAGTTGCTCCACCAGAAAGGGCTACACCTAGAGGAGCTACTTTAGGTACTGGCA
GAGGAGCAAACCGCCTATATGCTATCACTAGTCACCAAGAGCAAGAGGATTCGCCAGATGTTGTCACTGGTATGATCCAA
GTTTTTAACTTTCATGTTTATGGTTTGCTAGACCCATGAGCGAGTTTATCCTTTGTAACTTCGTATGTTGGGATAAATTT
TGATGTTATTCCTGAGCAATTTAGTGAACCCTTCAGTGTTTCTACATTTGTTGGTGAGTCTATTCTCGCAGAGAGAGCCT
ATCATGATTGTCCTATTTTCGTCAATCACAAGAGTACCATGGCTGATTTATTTGAGTTAGACATGGTAGATTTTGATGTC
AATCTTGGTATGGCCTGGCTTCATGCCTGTTATGCCTCAGTTGATTGTAGAACTAGAGTTGTCAAGTTCCAGTTTTCAAA
TTAGCCAGTCTTNNNNNNNNNNNNNNNNNNNNNNNNNNNNNNNNNNNNNNNNNNNNNNNNNNNNNNNNNNNNNNNNNNNN
NNNNNNNNNNNNNNNNNNNNNNNNNNNNNNNNNNNNNNNNNNNNNNNNNNNNNNNNNNNNNNNNNNNNNNNNNNNNNNNN
NNNNNNNNNNNNNNNNNNNNNNNNNNNNNNNNNNNNNNNNNNNNNNNNNNNNNNNNNNNNNNNNNNNNNNNNNNNNNNNN
NNNNNNNNNNNNNNNNNNNNNNNNNNNNNNNNNNNNNNNNNNNNNNNNNNNNNNNNNNNNNNNNNNNNNNNNNNNNNNNN
NNNNNNNNNNNNNNNNNNNNNNNNNNNNNNNNNNNNNNNNNNNNNNNNNNNNNNNNNNNNNNNNNNNNNNNNNNNNNNNN
NNNNNNNNNNNNNNNNNNNNNNNNNNNNNNNNNNNNNNNNNNNNNNNNNNNNNNNNNNNNNNNNNNNNNNNNNNNNNNNN
NNNNNNNNNNNNNNNNNNNNNNNNNNNNNNNNNNNNNNNNNNNNNNNNNNNNNNNNNNNNNNNNNNNNNNNNNNNNNNNN
NNNNNNNNNNNNNNNNNNNNNNNNNNNNNNNNNNNNNNNNNNNNNNNNNNNNNNNNNNNNNNNNNNNNNNNNNNNNNNNN
NNNNNNNNNNNNNNNNNNNNNNNNNNNNNNNNNNNNNNNNNNNNNNNNNNNNNNNNNNNNNNNNNNNNNNNNNNNNNNNN
NNNNNNNNNNNNNNNNNNNNNNNNNNNNNNNNNNNNNNNNNNNNNNNNNNNNNNNNNNNNNNNNNNNNNNNNNNNNNNNN
NNNNNNNNNNNNNNNNNNNNNNNNNNNNNNNNNNNNNNNNNNNNNNNNNNNNNNNNNNNNNNNNNNNNNNNNNNNNNNNN
NNNNNNNNNNNNNNNNNNNNNNNNNNNNNNNNNNNNNNNNNNNNNNNNNNNNNNNNNNNNNNNNNNNNNNNNNNNNNNNN
NNNNNNNNNNNNNNNNNNNNNNNNNNNNNNNNNNNNNNNNNNNNNNNNNNNNNNNNNNNNNNNNNNNNNNNNNNNNNNNN
NNNNNNNNNNNNNNNNNNNNNNNNNNNNNNNNNNNNNNNNNNNNNNNNNNNNNNNNNNNNNNNNNNNNNNNNNNNNNNNN
NNNNNNNNNNNNNNNNNNNNNNNNNNNNNNNNNNNNNNNNNNNNNNNNNNNNNNNNNNNNNNNNNNNNNNNNNNNNNNNN
NNNNNNNNNNNNNNNNNNNNNNNNNNNNNNNNNNNNNNNNNNNNNNNNNNNNNNNNNNNNNNNNNNNNNNNNNNNNNNNN
NNNNNNNNNNNNNNNNNNNNNNNNNNNNNNNNNNNNNNNNNNNNNNNNNNNNNNNNNNNNNNNNNNNNNNNNNNNNNNNN
NNNNNNNNNNNNNNNNNNNNNNNNNNNNNNNNNNNNNNNNNNNNNNNNNNNNNNNNNNNNNNNNNNNNNNNNNNNNNNNN
NNNNNNNNNNNNNNNNNNNNNNNNNNNNNNNNNNNNNNNNNNNNNNNNNNNNNNNNNNNNNNNNNNNNNNNNNNNNNNNN
NNNNNNNNNNNNNNNNNNNNNNNNNNNNNNNNNNNNNNNNNNNNNNNNNNNNNNNNNNNNNNNNNNNNNNNNNNNNNNNN
NNNNNNNNNNNNNNNNNNNNNNNNNNNNNNNNNNNNNNNNNNNNNNNNNNNNNNNNNNNNNNNNNNNNNNNNNNNNNNNN
NNNNNNNNNNNNNNNNNNNNNNNNNNNNNNNNNNNNNNNNNNNNNNNNNNNNNNNNNNNNNNNNNNNNNNNNNNNNNNNN
NNNNNNNNNNNNNNNNNNNNNNNNNNNNNNNNNNNNNNNNNNNNNNNNNNNNNNNNNNNNNNNNNNNNNNNNNNNNNNNN
NNNNNNNNNNNNNNNNNNNNNNNNNNNNNNNNNNNNNNNNNNNNNNNNNNNNNNNNNNNNNNNNNNNNNNNNNNNNNNNN
NNNNNNNNNNNNNNNNNNNNNNNNNNNNNNNNNNNNNNNNNNNNNNNNNNNNNNNNNNNNNNNNNNNNNNNNNNNNNNNN
NNNNNNNNNNNNNNNNNGACAGATGGGCAAGCAGAGAGTATTATTCAGACTTTAAAGGATATTTTGAGGGCTTGTGTGAT
TAATTTCAAAGGTAATTGGGATGATCACCTACCTCTTATTGAATTTGCTTACAACAACAGTTACAACTCTAGCATCCAAA
TGGCTCCTTATGAAGCTCTTTATGGGAGAAGATGTAGATCTCTTATTTGATGTTTTGAAGTTGGTGAAGATAGGTTAGTA
GGACCATATTTAGTTCATCAAGAAATGGAGAAGGTGAAAGTGATTCAAGAGAGGTTGAAAACGGTGCAGAGTCGTCAGAA
ATCCTACACTGCTGTTAGGAGAAGGGAGTTGGAGTTTGAAGTAGATGATTGGGTATACTTGAAAGTTTCACCCATGAAAG
GTGTTATGAGATTTGGTTAGAAGGGGAAACTCAGTCCTGGATATATTGGCACTTACAAAATATAAAAAAAGGTAGGTATT
GTAGCTTATGAGTTGGATTTACCACTAGAGTTAGCCGTGGTTCATCTGGTATTTCACATCTGCATGTTGAAGAAGTGCAT
GGGCGATCCTTCATTGATCATACCAAATGAAGATATTGGGATCAAGGATTTGGAATGGCGTTTTCGTCTTTTCCTTTCCC
AATTGTTTTAATACATTTTCGGGAGTTTAATTGGGGTAAAATCAGATTTTGGTTAGTTTAGAAAATTGGAAATTTACGCT
AGGGCTTGGAGAAAGAAGAAAAGATGAGAAAGAAGAAGAAAAGGCAAGATTCGTCAAGATCGTACAATTTGGTTGTGGAT
TTCGCCAAGGATTTAATCCTACGAGGTATGTGAGATCACATAGTGCTGGGTTAGTTCACCCACGTGCCAATCATTATTCA
ATTCATCGAAGTTATATTGATTTGAAAGTAAATTCTATGAGTTCTTGATGAAATTTCATTTGAATTCTTGTGGGTTGAGT
GTCGTTGAAGTTTCTTGAGTTTGTTTCATGTTGTTGGGTGTGATTTCTAGTTGAATCTAGTATATGTTAAGGGTATATCG
ATTCTAAGTGTTTGGGGAAAGAACTAAGTTGAAAGAGGGGGTTTAGAATTGAAAAATGAAGGAGAAAATTTGAAGTTTTC
TAGGGAATGGTCTGGGGCGCTGCGCCAGCCAGAGCGCCCCACTTCAGTGTATGAAGTTTGGGCTCTTGGTAGACACGCCA
GCCAGAGCACCACAAGTTTAGCTCTGAAGTTTGTGCTCTGGCGCCTCACGCCTCTCAGAGCGCCAGGGACGCCAGTTCGT
CCTATTTCTCCCCCATCTTTCCGTACTAGTTCCTTAGCAACATACCTATGTTTCTAGTTGATTACAACACTCTAAGGTAC
ATCTAAACATCATGAAATTATCCATCAACATGAGGTCATGAACCTTGAATCCATAATCTAATTCACGTAAAGTTAAGATC
AAGTTAAGGGAAGTAAGAGTCAAGTCAAGAGAAGTTCTTAGAGTCTTCCAAAAGTCTTTTCCAAATGTTTTAAATTTGTT
TAAAGACTTAAAATTCAAGTTGAGTAAAGAGTAAATATTGAAGTTCATTTCTTTAAAGAGTATATGGAGACTATGTATTC
CCAGAGAGTTTAAAATGTTTTTATATTTGAACAAGGAAACCTTGATTTCGAATGAGGCTTGGGCTAGTTTTTAGAAAAAA
GAGTAAACGCTTTCTAAATTAAGCAAGAGAGGAAACTTTTATTTCCAAGATATCCTTTGAGTTAAGTTTTGAGAATTTAT
CTCAAATCACAGAAAGAAGTATGTTTTTAAACATAAGAGCTAGTATCATATTTTGGGAGAAGTATTGAGCACCTATATGG
GGGAGAATTCAGACAACTCACAACCCCCATAAACCATGTAGCCATCATGGGTAGAAAAGGGTCACACTTTTTAGATGATT
CCTTAGTGCTTTTTTTAGCATAGACTAGTGGATCCACTTAGTAGTCAAGTTCTATACCCTCGACAAGGTATACGATGACC
TTGGCAGCGTGAGGCAAAACACTTTAGTAGTCAAGTTCTATACCCTCGGCAAGGTATACGATGACCCTCGCAGCGTGAGG
CAAAACACTGTATCATTACAATATCTCTTACATGATTGTTGTCGATTAGAGAAAATCCCACATAATTATTTGTATTCTTA
TATACACAGTTTAATTGTATTTTTACATACATTTCAGAGTTATATTGTATCTTTGCATACACACAGAGTATTATTGTATT
TCCAAATTCACAGAGTTGATATCCATGTTTTGAAAAGTTTTTCTTTATATTGCACTTTTTTTATACTGCTTTATATTGAA
ATGACTTCAGTTAAGTTGAGTTGAGTTAAGCCAGGTAAGTTCTTCAGTTCCTTTCAAGCTTATGTTTTGTTTTAGAATTC
CCCTTGCATACTCGTACATTCAATGTACTGATGCCATTTGACCTGAATCTTTTAATGATGTAGATACAGGTAACCAGGAT
TAGCATCCAGTGCATCTTTGATTCTAGTTGAGCTCCAGACTTATTAGTGAATGTCCTTGCTTCTGGAGGATCCCTTTTCC
TAACATTAGTGTAGGATTTCTGATGATTCTGTGCCATTTTCAATCTCTCTTGAATAACTTTCACCTTCTCCATAGCTTGA
TGAACTAAATCTGGTCCTATCAACCCATATTCACATATTTCAAACCATCCAATAGGAGATTTGCTTCTTCTCCTATAAAG
AGTTTCATAAGGATCCATCTGGAGCTAGAGTTGTAACTATTATTATAAGTGAACTCGATGAGAGGTAGGTGATATTCCCA
ATTACTCTTGAAATCGATCACACACGCCCTCTACATATCCTCTAAGGTTTAAATAGTGCGCTCTGTTTGCCCATATGTCT
AAGGATGAAAGGCAATACTTAAGTTCAACTTTGAACACAAGCCTTTTTGGAATGACTTCCAAAACTGTGCACTAATGTTA
GGAGAAGGGATCTTCCATAAGCAAGGAGGCTCACCAACAAGTCTGGAGCTCAACTAGAATCAATGATGCGGTGGATGCTG
ACCTGGTTACCTGTATCTGCATCATTAAAAGATGCAGGCCAAATGTCATCAGTGCATTGAATGTACGAGTATGCGATGTG
ATTTCTAAACTATGACATAAGCATGAAAGGAACTGAAGAACTTACGTGGCTCAACTATACTCAACTTCACTGAACTCATT
TAAATATAAAGAAGTATAAAATAAGTGCAATATAAAGAAATGCTTTTCAAAACATAGATATAAATTTTGTGTATTTGGAA
ATACAATAATACTCTCTGTGTATGCAAAGATACAATATAACTCTGAAATGTATGTAAAAATACAATTAAACTGTGGATAT
AAGAATACAAATACTTCAGTGGGAGTTTCTCTAACCGACAACCATCACGTAAGAGCTATTGTGATGATACAACATTTTGC
CTCACGCTGCCAGGGCCGTCCTATACCTTACCGAGAGTACAGAACCTGAGTATTTAGTGGATCCACTAGTCTATGCTAAA
AAACACTAAGGAATCATCTAAAAAGTATGACCCTTTTCTACCCATGATGGTTACATGGTTTATAGGGGCTGTGAGTTATC
TGAACTCTCCCCCATATCGATGTTCAATACTACTCCAAAAATATGATACTAGCTCTTATGTTTAAAAACATACTTCTTTC
TGTGATTCGAGATAATTTCTCAAAACTTAGCTCAAAGGCTATCTTGAAAATCGAAGATTCCTCTCTTGCTTAATTTAGAA
AGCATTTACTCTTTTCTGAAAATTAGCCCAAAGGCTCTTTGGAAATCAAGGTTTCCTTTTCTTGTTCAAATGTGAAAACA
TTTTAAACTCTTTGTGAATACATAGTCCCCATATACTCTTTGAAGAAATGAAATTCAATGTTTACTCTTTAATCTTTAAT
CAACTTGAACTTTAAGTCTTTAAACAAAGTTAAAATATTTAGAAAAGACCTTTGGAAGATTCTAAGAACTTCTCTTAACT
TGTCTCTTACTTTTCTTAACTTTGATCTTAACTTTCCTTGAATTGGATTATGGATTCAAGGTTCGTGATCTTATGTTTAT
AGATGATTTTCTATGTTTAGACATACCTTAGAGTGTTGGAATCAACTAGAAAACATAGGTACATTGCTAAGGAACTAGTC
CAGAAAGATTGGGGAGAAATGGGAAGAACTGGCGTCCCTGGCGCTCTGAGAGGCGCGGGGCGCTAGAACACAAACTTCAG
AGCTGAAGTTGTGGCGCTCTGGCTGGCGCATCACCCTAGAGCCCAAACTTCAGACACTGAAGTGGGGCGCTTTGGCTGGC
ACAATGCCCCAGACCCCTACCCCAAAAACTTCGACTTTTCTCCTTCATTTTTCAACTCTAAACCTCCTATTTCAACTTAG
TTCTTTCCCCAAACACTTAGAATCGATTATAGTCTCAATATATACAAGATTAAACTCGAAATCACTCAAAACAACATGAA
ACAAACTCAAGAAACTTGAACGACACTCAACCCACAAGAATTCAAACAAAATTTCATCAAGTACTCATAGGATTTACTTT
CAAATCAATATAACTTTACTGATTTGAATCATGATTGGCACATGGGTGAACTAACCCAACCCTATGTGATCTCACACACT
TTGTAGGATTAAATCATTAGCGAAATCCACAACCAAATTGTACAATCTTGATGAATCTTGCCTTTTATTCTTCTTTCTCC
AAGCCCTAGCGTAAATTTCCAATTTTCTAAACTGATAATATTCTGATTTCACCCCAATTAAACTCCTTATAACGGAAAGT
AAGGAGATACGCAGGAACGATCCCTAAAGCAAAGACTCGGAATGCTCCACAACTAAGGTAGCCTTTCCTTGGGTTCGTAG
AGTCGGTTTCCCGTTTACCCACAATGGAGCCTACTGCTCTATACAAAGTCAGGATTCAGGGATTTCAAACACTCTAATGG
ACTATAACAACTGAGTAGTACAAGTACAACAACCCTGAGTGACTCTTGGCTGCCTTCAGTGATAGACGCAGAAATAATAT
AAATTGTGAGCCAGTAATATATTTATAGATGCGTGACTTATAAATCTATCTGGTAAACTACTAGGGGATCATGTAGCCCA
TGCTGGATTAATCATATTTCGGGGTGATTTCGCGAGTAGATGGTCCGACATTCAAGCAATCAATCATTCGCCACATCGCG
TATAAGGGGAATCAAACCCCCTCTGTTGCTGGCGGGTAGATGTATAATGTACTACTTTGATCCAGCAACTTCTTAGGAGT
AGGTTTTGGCTTGCCCCTCTCCTTTCAGTCAAGTATACCCTTTCAAAATCTGGTTTAGACTTTCCTTAATGGAACAACTA
ACTTCAAATGGGAATATCTCATTCATACGAACTTGGAATTGAGTAAACTCGACAGTGTTGGAAATATGATTCCAAGATAT
TTCCTACGATATCTTGAAGCACACCTAGTACATCCTGATCTAGGAGTTATGGTCGTTTGAAGTTGTCCAAAATCTCAAAC
TTAACTTAACCAATCTTCCAGATTTTCCATTTTTTCCCAAAATGACACTTTTTAATTCTAGTTCCTTCTAGGTATGGCAT
ATTACAATATCTCCCCATTGGGAACATTCGTCCGCGAATGAGATTACTCTAAATAGGCTAAGGGTGTAACATGTAACATT
CAGCTCAAACACCCAACAAGCAATGCAATTACAACATGCTAACTTATAAATTAAATAGTACTAAGAATAGAATTAGTACC
TTGGTCTGGATTTTCTCCCGTTTCAAAGAGATGTAGATATCTCATCTTCATATCTTCATCAGTTTCCCAAGTAGCTTCCT
CAACAAATTGGTTCCTCCAAATGACTTTGACTGATGCTACTTCCTTAGTCCTCAACTTGCGAACTTGGCAATCTAGAATC
TGGATTGGAATCTCTTCATCAGATAAGCTATCCTTGATCCCAACATCTTCAATTGGTATGATCAATGAAGGATCGCCCAT
GCACTTCTTCAACATGGAGATGTGAAATACCGGATGAACCAGAGCTAACTCTTGTGGTAGCTCCAACTCATAAGCTACAC
TACCCGCCCTTTTTGATATTCTGTAAGGGCTAATATACCGAGAAATAAGCCTCCCTTCTTACGAAATCTTATAACACCTT
TTATTGGTGAAACGTTCAAGTATACCTAATTATTTACTTCAAACTCCAACTCCCTTCTCATAATATCAGTGTAGGATTTC
TAACGACTCTGCATCATTTTCAACCTCTCTTTAATCACTTTAACCTTCTCCATTACTTGATGAACTAAATCTAGTCTTAT
CAACCCAGCTTTACAAACTTCAAACCATCCAATAAGAGATCTGCATCTTCTCCCATAAAGAGCTTCACAAAGAGCCATTT
GGATGCTAGAGTGGTAACTATTGTTGTAACCAAATTAAATAAGAGGTAGGTGATCATCCCAATTACCTTTGAAATCAATC
ACACAAGCCCTCAAAATATCCTCTAAAGTCCAAATAGTATGCCCTGCTTGCCCATCTGTCTGAGGATGAAAGACAGTACT
TAAGTTCACCTTTGAACCCAAGCCTTTTTGGAATGACTTCCAAAATAGTGCAGTAAATTTTACACCTCTATTTGAAATAA
TGGAGCCTAGAACTTAATGAAGTCTAACTACTTCTTCAAGATACAACATGGCATAGTCCTCTGCTGAATGGGTAATCTTT
ACTGACAAAAAGTGGGCTGATTTGGTCATTCTATCGACAATCACCCAAATAAAATCATGTTGCCTGAGAGACCTTGGTAA
ACCTATGATGAAATCCATATTAATCATCTCCCATTTCCATTCCGGAAGTTTTATAATCTAAGTATCAACTTTAATTCCCT
CTCCAGACACAATGTGGCCTAAGAATGCCACAGATTCAAGCCAAAATTTACACTTAGAGAACTTGGCATACAACTCCTTA
TACTTTAGAGTTTGGAGAACTATTCTGATATGATTAGCACGATCTTCCTCATTCCTCGAATAAATTAGTATGTCATCAAT
GAAGATGATAACAAACATATCTAGATAATGTTTCAATACTCTACTCATAAGGTCTATGAACGCTGCAGGCACATAGGTTA
AACCGAACGACATGACCAAAAACTCATAATGACCATAATTGATGGTAGCCAGACATTAGGTCTATCTTAAAGAAACAGGT
GGAACCCTGAAGTTGATCGAAAATATTAGCAATCCTTGAAAGAGGATGCTTATTCTTGATGGTAACCTTGTTCAACTAAC
GGTAATATATACACATCCTAAGGGAACCATCATTCTTCCTCACAAACAAGATCGATGCGCCCCAAGGTGAGACACTTGGT
CAAATAAAGCCCTTATCTAAGAGGTCTTTCCACTACTCCTTCAACGCTTTTAACTCTGCTGGAGCCATTCTATAAGGCAG
AATAGATATAGGACGAGTATCTGGAAGAAGGTCTATACCGAAGTCTATCTCTCTCTCAGGAGGGACTACGGGAAAATCAT
CTAGAAAGACTTCTTGGAACTCTCTTACTAAAAAATCTGACTGGAATAGAAGGTATCTCAACACTAGAATCATTAACTCG
AACTACTTGATAGACACACCCTTTAGAAACTAACTTCCTTTCCTTAAGGTATGTAATGAAACGACCCTGAGGTACTGCTG
AACAACTTTTCCACTCTAAGACTGGCTCATTTGGAAATTGGAACTTGACAACTCGAGTTCTACAATCAACTGAGGCATAA
TAGGTATGAAGTCAGTCCATACCAAGAATAACATCAAAATCTACCATGTCTAACTCAACTAAATCAGCCATGGTACTCTT
GTGATTGACAAAAATGGGACAATCACGATAGACTCTCTCTGCTAGAATAGACTGACCAGCATGTGTAGAAACACTGAAGG
GTTCACTAAGTTGCTCAGGAATAACACCAAAATTAATTGCAACATATGGAGTTACAAAGGATAAACTCGTTCGTGGGTCT
AGCAAGGCATAAACATTAATGTTAAGGACTTTGATCACACACTAGTGACAACATCCGGTGAATCCTCTTGCTCGTGGCGA
CTAGTGATACCATATAGGTGGTTCGCTCTTCCGCCAGTACCTGAAGTAGCTCCTCTAGTTGCAGCCCTGTCTGGTGGAGC
AACAAAGGAAGACTGGGATCTATTGCCACCATTACCATTTCCCTGCTTGTTCTTTGTACACTCTCGCATGAAATGACCAT
TCTGGCTACACTTGAAACAACCAGTGGAGCCATCACGACACGTCCCTGTGTGGTTCCTACCACACTTATCAGATGCAAGA
GGCTTACTACCCCCTGTGCCATACTACCCTGAGAATAGGCAGGTTTGGCTCTGAACTTCTGACTTTTGTACTCGCTTTTG
TTCTTTGGTGCAGGTGCACTAGTAGATGATGGAGTAGGCCCCTTCTGTTTATGTTGGAAATATGACCGGTTGGCATTATT
CTTCTACTGCCCGGACTCAGTCCCTGTCTTAGCTCTCTATTCTTAAACTCTTCTCTATCTCGCAACTTCTCTTCCTTAAC
CTGCTGCACATAGACCATCTATCTTGATATATCCATGTCACCTATTAGCTATGCAGCTTACCTTCATTACTCGACAAACA
AGATAGCCCAACAACAAACAAACTAATTCTGCTTCTCATGTCAGCAACAATCTCCGGAGCATACCGGGAAAGTTGTGTGA
ATATCAGACTATACTCATGAACGCTCAAAGATTCATGCTTAAGTGTGAGAAACTCTCGTACCTTAGCCTCTTTCAGTTCT
TGGGGAAAGAAACTCCCCAAAATGGCCTCCTCAAAACAAGCCCAACTCGCAAGTGGTGCTCTATCAACTCAGTTCTTCTT
CCATTGGTCGAACCATATCCTAGCAACACCCTTCATTTGGTATGCATCTAGTTCGACCCTCTCAGTATCAGCAACATGCA
TGATTTTGAAAACCTTCTGGAGCTCTTCAACAAAGTTCTCTAGATCTTTAGTAACATTTGAACATATGAAACTTGGAGGA
TTCATCCTTAAGAACTCGCAGATCCTCGAAGTATAAGCCATTTCCTAATGATTCCATCTCTATTGCTCTGCTTGATTGGT
TACAAAGGCTGAACATCCGGATAGCCTCACGGAACAAGGCATTGGTGACCTCTCCTTGGGGTTGGACATCTGGTGCATTA
GGTACCCCTTGTTCCTGTGGTTCAACATTCCTTCTAACCAAATGACCTCTGACCGCTCTTCATGGAGGCCTGTTCTGAAT
GACTCGCGCAAATATGAGGTAGTAGAAACTTTTTAGAGATCAAACTGTAACGCACGAAATGAGTATGAAAGAAGTGAAAT
AATTTCCTAAATGTTAGGGCCACCTAATTATAGATGTGGCGCGCTTCACATCGATAACTAGGACTCTACACACATGACTT
CATAGACTCCCTAGGAAACTTGAACTCTGTGCTCTGATACCAAGTTTGTCATGCCCTGAGCCTACACCGTGGGTAGGAAT
GGCACTCGAGAACCATTGTTGGCCCTAAGTGAACCCTGGCATGGCTTACTTACTCAGTGGAAGACTTAACTTAACAAGAT
AAACCCAAATAAAACTTAGAATGTTATACAAAAAACATTCAATTATCAAATAAGGAAAACTCAAGTCTCAACATAAGATA
ATGAAAATGAAAAGACTAAAGAACTAATATCTGACTTTCTATGAAGCCTCTAAACAACTGAGATGGATATTGGGACAAGA
CCCATGACATCCTAATGAAACTAAACTACTAAAAGCAATAAAATGGATCATCTGAAAGCAAGGAAGCTCACAGACAAGTC
TAGAGCTCAACTAGAATCAACGATACGCTGGATGTTGATCCTGGTAACTTGTATCTACATCATTAAAATATGCAGGCCAA
ATGGCATCAGTACGTTGAATGTATGAGTATGCGAGGGGAATTCTAAAACAAGACATAAGCTTGAAAGGAACTGAAGAACT
TACCTGGCTCAACTAAACTCTACTTAACTGAACTCATTTCAATATAAACCAATATCAAACAAGTGCAATATAAATAAAAG
CTTTTCAAAACATGGATATCAACTCTATGTATTTTGAAATACTATAATACTCTCTATGTATGCAAAGATACAATAACTAA
GAAATGTATGTAAAAATAAAATTAAACTGTGTATATTAGAATACAAATACTTCTGTGGGAGTTTCTCTAACTGACAACCA
TGACATAAGAGCTATTGTCATGATACAACATTTTTCCTCATGCTGCTAGGGCCTTTCGATACCTTGCCGAGGGTATAGAA
CTAGACTACTAAGTGGATCCACTAGTCTATGCTAAAAAGCACTAAGGAATCTTCTAAAAAGTATGACCCTTTTCTACCTA
TGATGGCTACATGGTTTATGGGGGTTGTGAGTTGTCTGAACTCTTTCCCATATCGGTGCTCAATACTACTCCCAAAATAT
TATAATAGCTCTTATGTTTAAAGAGATACTTCTTTCTGTGATTTGAGATAATTGCTCAAAACATAGCTCAAATGCTATCT
TGAAAATCAAAGTTTCCTCTCTTGCTTAATTTTGAAAGCGTTTATTCTTTTCTGATAACTAGCCCAAAGGCTCTTTGGAA
ATCAAGGTTTCCTTTTCTTGTTCAAATGTGAAAACATTTTAAAGTCTTTGGGAATACATAGTTCCCACACAGATCTTCTC
ACGGTCCGTCATTAAGACCATGGCCCGTGAAGGGCTCCGTGGTGTGATGCCTGAGCCTGGGTGGTTCTGTCTTGTTCCCA
CAAGCCTTCCCACGGCTTGTGTGGTTGTCTACAACCCGTGAAGGGCTCTGTCGTCCACCATTTCTGAGCTGGGTGTGAAC
CACGAATAAGTCGACGAACCTTGGTTCCTTTCACGGTTCGTGAATCCTTCCGTGGTTCACCACTTTTCCTGATGGTCAAG
TCTTTTCTGACTGAGGTTTTACAATATCTCCCCCTTGGGAACATTTGTCCTTGAATGAAGTCTAAAATAGCTGAGTATGG
AGGAAAGGAGCTGCATTCCCTACCACTTAGTACTAGAAACATAAATTTAACTGAATTGAGTTCCAAGAATGATGCAAATA
TGTTGAAATTCAAGAAACAACTGAAGGGACAAGATATTATGACTGAATTTACACGAGTAAACTGAGAGCCTGGAGAAAAA
CTATTACGTGAAACTGGAATGGAATCAGAAGGAAAGAGAAGAGGATACTTGGCCATCATGGCTTCTTCTACTTCCCAAGT
AGCTCTGTCTATGGATTGACTCCTCCATAAAACCTTCGCTGGAGCGACTTTTTTATTTCTCAACATATGAATCTGACAGT
CGAGAATCTCAATTGGCATATCTTCATAAGTGAGACTATCTTTTACATCCACACTCGTTAATGGTACTATGGATGCTGGA
TCACCCACAAACTTCTTTAACAAGGAAATGTGAAATACTGGATGAACCACTGCTAGTTCTGCTGGTAACTCTAACTCATA
AGCCACATTACCAACCCTTTTTCATGATTCTGTAAGGGCCTACATATCAGGGATTGAGCTTCTCTTTCTTTCAAAATCTC
ATCTTCTCCTTCATAGACGATACTTTCAGGAAAACCCAATCATCAGTCTTAAACTCTAGGTCCCTTCTCCATACATCTGC
ATAGGACTTCTGACGACTATGAGTAGTCTTAAGTCTATATCTGATGATCTGAACTTTTTCCATAGCCTCATGAACAGAAT
CTGGCCCAATAAATGTTGCTTCACCTATTTCTAACCAACCAAGTGAAGATATGCATCTACACCCATATAATGCCTCATCA
GGAGCCATCTGAATGCTAGAATGGAAGCTATTATTATAGGCGAACTCTATGAGAGGTAGGTGATCATCCCATCTACCCTT
AAAATCGATCACATAAGCTCTCAACATATCCTCTATGATCTGAATGGTATGCTCTGCCTTACTATCCGTCTATGGATGAA
ATGTTGTGCTGAGATTTACCTGAGTACCAAGATCTTTCTGAAATGATTTTAAGAAATAAGAAGTAAAGTAAGGATCTCTA
TGTGAGATGATAGACAAGGGAACCCCATGCAACCTGACTATCTCATTGATGTAGAGTTTAGCGTAGTCCTCCGCTGAGTC
AATAGTCTTGATAGCCAAGGAGTGAGCGGGCTTAGAAACTTTGTCTACACCACCCAAATAGAGTCATGCATCCTGCGAGT
ACGGGGTAAACTCATAATGAAATCCATGTTAATCACTTCCCATTTTCATGTAGGGATGTTAATCTCTTGAGTCATAGCTC
CAAGTTTTTGATGTTCTACCTTAACATGTTGACAGTTGGGACACTTAGCCACAAAGTGTGTTATATCCCCATTTATTCCA
TTCGACCAAAAGACTTCCCGCAGATCACGGTACATCTTAGTGGTACTTAGATGGATAGAATACTTGGAGTTATGGGCTTC
CATAAGGATCTTATGCCTCAACTCACCCACCTTAGGAACACATAAGCGACCCTGGTAACGAAGCACACATCTCCTCCTTG
GGAGAAAACCTCAACTTTCTTCTTATGAACTTCACCCTTCAATTGAAGCAATATATGATCACTATCTTTTTTTCCCTTAA
CATATGCTACTAATGAAGATTCAGATCTATTCTGAACTATCATACCACCATCTGACATGTATGTAAGACCAACTCTTAAG
TGAGCAAACCGGTGAACATCTTTTACTAATTCTTTCTTGTCTTCCTCAACTTGTGCTACACTATCCATAGACAGTCTGCT
AAGAGCATCAACTACTACATTAGCCTTACTAGGATGGTAAAGCACATTCATGTCATAGTCCTTGAGGAATTCAAGTCATC
TCCTCTGGCGAAGATTCAACTCTTTCTGGGTGAGCACATACTGGAGGCTCGTATGATCTGTGAACACATCTACATGAACA
CCATGCAAGTAGTATCTCCAAATCTTTAGGGCAAATACTACGGCTCCGAGCTCAAGGTAATGAGTCGGGTAGTTATTCTG
ATGTAACTTAACTTGTCTAGAAGCATAAGTTATAACCTTACCTTGTTGCATCAACACACAACCTAGGTTGACCCTGGTTG
CATCAAAATAGATCAGATAACCATCTGAACCATCTGGTAAAGTCAAGATGGGATCTATAGTCAAGAGTAGCCCCTGGATC
TAATTATGGATAAACATTTTAATGAAAGACTCGTAAAGTACCAGTGACCACATAAGGAGAATTTTCTTGGGCCTGACGAG
CCTGGAGAGCATACAACCTGTTCTGGCGCAGATCGCGACTTGTACTAAATGAAGCACCCTACTGAGTTGGGTGACCTACT
TGTGCTGATGGAGCTTTAGATTTAGCCCTATAATTGTTACCTCCTTTCCCATACTCGACAGAAGTTCAATGTAACATTCC
GTAAATTTTCTCTAATCGTGCATAATATATGTGGCGTAGTATTGGCAGGGTTATATGAGGTGTATATAACTTTGTATCGT
ACATTGGAGATTAAGATTGCAAGTAGGTGGCAATATCAAGGAACTAAACAAAAGTTTTAGGTCAAAGGGACCCCTCAAAC
AAAGTTCATGATAAAAGAAATGGCTCGGGTAGAACTTTGCCTGTTTGAAAGGTTTAACTTGTCCCATACCTTGTGGATAA
GCATATGAGTGTAAAACATGCAAAGAATAGTGTGTTATGAGGTATTATAATAGCACAATAGTCATATGTTAAGTTTGGAA
TTCAAGAAAATTACTGAAACTAAAGTCGGCAAAAGTTATCGAAGTTTCTCTAATAATATTTTCTTAACTTTGGGTCAAAT
GTCTTGGCTGTTTTCTCCTAATATAAAAGAGTTAGAAGTCCTGTCACCCATTAAATCGAAGGCCTATGAGTCTAGTTTGC
AACCCACAAAATTCTGTATCCAATCGACATCGAGTAAAAAGTTATGAGGGTTTTACTACAACTGTCGAGGAAGAATTCGG
GTTAGAACCGGGTCGGGTAAAAAATGTGGTATGTCGGCTTACTCAACGTTTTAAGCTATGAAAACGTTTCATTTTACTTC
CAAACCAGAAAGAAATCATAAGAGAAGGTTCCTATGGAGTACTTGCATGATGAAGGTCAGCTTTCGACGATTTCTACCAT
TAAAGATTTCCCCCGTGCCTAGAAACGTGATCTTTACACGTGGTAATCATTTTCCCCTTTTATTAGCTGCGTTTGGAGCA
AGTTTTTGAAGATATAAATTTGTACTTATTGGTGTTTCTGCAAGGTTTACACTTGGTTAACTAAGTTAATCATCTCGGGA
CTCTTTTATGATTGTTTTTATGAAGTTCTACGGACATTTCGTCAAGTTGAGGCCATTTGGCAAATCTGCCGATTCAAGAA
CAATTATGACTGTTTATAGGTATGTACCAGTTGTGTTTATATAGTGTTTGCGAAGTTTAGGACGTAATTCGTGAAGAAGC
TAGGGCCATTCAAGCGTTCATTAAAAAGGTATGTTAAGGCGAAGTTACGTCCCTCATTTTAGCACCACTCCTGGGAAATT
CCTAAAACGCCGAATGTAATATTTTGCTATTCTTTTGCTAGAAAGACCTTCAGTGAAAGGCATTGTGATCTCAGCTGAAT
TATTTTCATGACTCTGTTATTTTGATATTTCACTCGTTCGGGTAAATAGAGTGTTCGACATCTACACGTCATGTTATCAG
TGTCCTTGATTATATGTCCGCACATATGAATTTGTATTCTTCCTTGGGTGATATGACTTAAAATGTCACGTGAGACCCTT
ACTACTTGTGACTAGCCCTCTTTCTCCACTAAGGTTATTATTAAAGAAAAACTTTAAAGTAGCTCGCGACCTTCAAAACT
CTCAAATATAATTTAAATATAAACTATTAGAACACTTGGTTTTTGAAATATTTCTTTTATAAATTATCTAGGAACCAAGT
TAGGAACTAAGTAAGTCACCTTAAACTTGTTATGAATATCAACAAGGTTAGGTTATCCTTCTAAAATTCAAGTTAACTTT
TCAAGCTTATTTGGAAGAACATATCAAGTTTCATGTGATTGTTATGTTATACGAAAGTTATTATGGGGTTATGAGAACAA
TACTACAAACGGGCCAAGATTGGCAACATGACAACAGTAACTCATAGGTGTTATAAATCCATGACATGACATGCTACGCA
TTCTACTCCCGAGCTATAATCGGGAGGATGGGGCCTATTGCCTATATTTATACGTATGACACACATATGGCCACAAGTTG
GCGAATATGATTCCATTTCGCTACCGGAAAGCACCAGCATTGCTAGCATTTGGTTCGGTATGTCATACATTTTCATCTAT
ATATATATATATGTATTCACGACATATGATTATATGAACATACCATGCATATTTAAGTAGTAGGGGGATAAAGGTCAGGC
ATGGAGATTATTTGGGTTTCAGTTTCAAGTGGTATCTCTATTACCCTTTTACAGTAAATGTTTATGATTTTACTTTTTGC
TTTACATACCAGTACATTTTTATTCGTACTGACAACCCTTTTCCTAGGGACGCTGCTTTTTGTTTTGTGCGAGCAAGTAC
AAGCAGGGACTCTAATCGACCCACCCACTAGGATTCAGGTTCAACTATGAGTTGGGAAGCTCCATGTTAGCATGGGGATA
TCAAAAAATGTTTACTTTTGTTGTGAAGTTTGGGTATAGTCGGGGTCTTGTCCCGACAGTTCTTATGTCACTCATAGAGG
CTATTGTGGACATAATATTATGGGTTTTCTTTTTGTATTATTCAACCTCCAGCCAATAGTCTTGGCATGTATATATAGGT
TTGTGTGTAAGTAGGTATGTTTTTGGTTGTGGCCTCATCGGCTAGATAGTACATCTTTATTTATTTTTAGATTTGTCTAC
CATTGTTTGTATGGTTATTCTCTTTCAAGTCATGACCTCTAGGTCCAGGCTTCACTTTTTAGAGGTTGTGCTGCCCAAGT
TTGGTTTAGCTAGTATGTTTCAGTGGGTAACTCGATGTATTAGGGTATCGAGTGCCAGTTACGCCCCCTATTTCGAGGCG
TGACAAACTTGGTGTCAGAGTAGGTTGTATCCCAAGGGGTTCCACAAGACGTGTTTAGTAGAGTCTTATTTATGGGTGTG
TTGTGCACCACACTTATAATCAAGTGGCTACAGGGCATTTAGGAATGGTTACATTTCATTAAACTGATAGATTGTGCTAT
AGTGCAAAAGTATAAGAACATTTGAAATCTAAGTCGTGCTTTATGTTTCTTCTTTAATAGGCTACACTCGCTCCGGATAT
GGCAGATCGAGAGATAGGTATGGATCCAAGGGAAGGTACTAGACGTTCCCCACCGGGTCAAAGAGATAGATTTCCCTCGG
AGGCACAGGGTGTATCTCCAGTACCCCTAGTAACAGCCTCCTTGACACCTATTGAAGCCCGAGGAGATGCAGTATCCCTA
TCCTCACCAGTTCCATTGGTACCTGAGAAAGCTACGGAACAGGACCTCCAGTACCTATTGTTTCTCCACCAGAGATCTCT
AGGGAGCAGGGGATGAGAGAGGTAGTTCAGTTGCTGACTAGGATGGTTTCTATTCATGAGCGACAACTGGAGTCAGGAGT
AGATATTCAGATAAACCGGTCGGAAAGGTCGAAGGTATGAGAGTTTCTTCATTTGGCCCCTATGTTATTTAGAGGATCTA
GTATTACTAAGGATCCCCAGGACTTTATAGACCACATATATAGAGTATTGAGGGTGATGCATGCCTCCATCACAGAGGCT
GTGGAGTTGGCTTCTTTTTGGCTACGTGATGTAGCCATCCTTTGGTATGAGGCATGAGAGAGATATAGAGGATCTGATGC
TCCGCCAGCAGAGTGGGAGGACTTCTCTGAGGCCTTCCTTGCCCACTATTTGCCACGGGAAGTTCGAGAGGCCTATCTTG
ACTAGTTTATCAATCTAAAGCAAGGAACCATGAGTGTGAGGGATTATAGCCACAAGTTTAATTCTTTGGCAAGATATGCA
CCAGATATTGTACGTACCATGAGAGCTAGAGTTCATCGTTATGTTAATGGTTTGATAGATCATTTGATCAGAGATTGTAG
GGTAGCATCCATATCAGATGATGTAGATATTTCCCACAAACAGGATTTCACTCACACTACAAAGGACCTTTCTAAACAGA
TTCGTGATACCCGCAGGGATAGGGAGCAGAGTAAAAGGGCCCGTACTATGGGGTCTTATAGGGAGCCACATGGTGATTTT
AGGCCCCCTTTCCATCAATATCCACCTCGGCCAGCGGGTAGTATCTCACCACAGGTCTAGGGATCGCGGTTTTATCGTTA
TAGTCAGTCAGGACTAGGTTAGAGCTCAGGTCTGCCTAATGGTCGTCGACAGGATCGTTCCGTACAAGTAAGACATCCCA
CTCCTCATTGTACACAGTGCAGTAAGCCGCACACTAGGCAGTGTAGACAAGGTTCAGGTGCATTTATCATTGTGGGCAGA
CAGGACATTTTTTAGTCGGTGCCCAGGTTGAGCATAAGTAATCTAGCTCAGCCTCCAAGATCCACAACAATATCTTCACC
CTCAGTCTGTACCCCACGACCAGGACCACAGTCTACTCAGGGTCGTGGTAGAGGGAGAGGTGAAGAAGATACAGGTTCGA
GCGGTGGTCAAAATTGCTTTTATGCACTCATAGGACGACAGGATTCAGAGGCATCCCCTAATGTTGTTACAGGTATGTAT
ATTGATGATATCTTCTCAAGCTGTTTACGCATTGATAGACCATGACTTTACATTTTCATATATCACTCCATTTATTGCTA
GTAAGATTGACATGAAATCTAAGTTGTTGCCACAACCAGTTGAGGTGTCTACACCGGTTGGCAATTCTATTTTACCTAGT
CATTTCTATCGCGGTTGTACGGTATTAATTAATGATCATCCAACCTCCACTGATTTAGTTGAGTTGATTATTCTAGATTT
TGATGTTATCATGGGTATGGATTGGTTGGTAGCTTGCTATGCTAATATTGATTGTCATGCAAAGATAGTATGATTTTACT
TTCCAAGTGAGCCAGTCCTTGAGTGGAAGGGTAATGCAGCCACACCTAAGGGTAAGTTTATTTCATACCATAGGGCTCGA
AAGTTGATTGCTAAAGGTTGCATATACCATATGGTTCATGTACAGGATATTGATAAGGAGCCCATGACTCTTCAGTCAAT
TCCTATCGTGAATGAATTTCCAATGGTATTCCCTGATGATCTTCCAGGAATTCCCCCAAAAAGAGAAATTGATTTCACTA
TAGACTTCCTTCCTGATACTCAACCTATATCAATTCCTCCCCATAGAATGGCACCTGCAGAACTAAGAGAATTGAAGGAA
CAACTTAAGGACTTACTCGATAAAGGCTTTATCAGGCCAAGTACTTCCCCATGGGGTGCCCCAGTGCTCTTTGTTCGAAA
GAAAGATGGATCCTTGCGGATGTGTATTGACTATAGACAACTAAAAAAGTCACCATAAAGAATAAATATCCACTTCCACA
GATTGATGACTTATTCGATCAGTTACAAGGTGCCAAATGCTTTTCCAAGATTGACTTGCGGTCTGGTTACCATCAGTTGC
GAGTCAGGGAAGTTGATATCCCAAAAACAACATTTAGGACGAGGTATTGCCATTTTGAGTTCCTTGTCATGTATTTTGGT
CTTACAAATGCCCCAGCAGCTTTTATGGATCTTATGAATCGGGTCTTCCAACCATTCTTGGATGAATTTGTGATTGTGTT
TATTGATGATATTCTTATATATTCACGGTCGGAAGCAGAGCATGCAAACCACTTGCGAGCTGTATTGCAGACTCTCCAAG
ATTGCAGGTTATATGCTAAATTCTCTAAATGTGATTTTTGTCTTACCTCAGTAGCTTTTCTTGGTCATGTTATTACAAGT
GAGGGTATTAAGGTTGATGGACAAAAGATTGAAGCAGTGATGACTTGGCCGAGGCCCTTGAATGCGACGGAGGTTCGCAG
CTTTTTAGGCTTGGTGGGGTATTACCGAAGGTTTGTGGAGGGATTCTCTTCTATTTCTGCACCACTGACAAAATTGACTC
ATAAGGCAATGAAGTTTCAGTGGACCGAGGCATGCGAGCAGATTATTCATGTGCTAAAAAAAGACTTACCACTGCAGCTG
TCCTAACTCATCCAGATGGTAATGGGGGCTATGTTGTTTATTGTGATGCCTCAAGAATTGTCCTAGGTTGTGTTCTTATG
CAGCATGGTAAGGTAATTGCATACGTCTATAGACAGTTTAGGAAGCATGAGCAGAATTATCCCACACACGATCTTGAGTT
GGCTGCACTTGTCTTTACCCTAAAAATTTGGCGACATTATCTATACGGGGTTCATATAGATCTGTTCACCGATCACTAGA
GCCTTCAATATTTACTTAAGCAGAGGGAGTTGAACCTACAACAAAGGAGATCGCTAGAATTATTAAAGGACTACGATGTT
GGCATTTTATATCATCCCGGCAAAGCTAATGTTATTCTTGATGCGCTCAGCCGGAAGTCCATGGGTAGTCTAAGTCATGT
TGAAGCTGATAAGGCTGGAATTACAAAAGACATATGCCATCTAGTTAATTTGCAAGTATGCTTGGTAGAGGCAGGAGGCG
GAGGTGTTGTCGTTAAGAATATGGTAGAATCTTCCTTTGTGACTGAAGTGAAAAGGCGGCAACATAAAGATCCTGAGCTT
AGGAAATTGAGGGAAAAGATTCCATAGAAGCAACACCCCTTATTTGAGCTATATGGAGATGGAGTCCTTAGATACCAGGG
TCGCTTATGTGTACTAGCAGTTACGAAGCTCCGTACAAATATTCTTTCAGAGGCCCATTATTCTAGGTATGCATCTCACC
CTGGAGCGACAAAGATGTATCAGGACCTTCGACAGATCTACTGGTGTAATGGTATGAAAAAAGATATTGCAGAGATGGTA
GCTGAATGTCCCAACTGTCAACAAGTTAAAGCAGAGCATCAGAGGCCTGGAGGCCTAACCTAGGATGTTGAGCTTCCGTT
ATGGAAATGGGATATGATAAATATGGACTTCATCACTGGTTTGCCTCGCACTCCACGAAGGTTTGATTCCATTTGGGAAA
TTATCGATAAGCTGACAAAATCTGCTCATTTCTTACCAGTTAGGATGACATATTCAGCTGAAGATTATGCTAGGCTTTAC
ATTCAAGAGATTGTTCGCCTTCACGGAGTTCCATTATCTATTATCTCAGATTTAGGAGATCAATTTACAACACATTTTTA
GAGATCGTTTTAGAAAGGTCTAGGCACTCAGGTAAATCTTAGCACCGCTTTTCATCCACAAACTGATGGACAGGCAGAAC
GTACTATTCAGACGGTTGAGGATATGTTACATGCTTCTGTATTGGATATTAAAGGAAGTTGGGATCAACATCTACCTCTT
ATCAAGTTTGCTTATAATAACAACTTTCAACCTAGTATTCAGATGGCCCCTTATGGAGCACTATACGGGTGGAAGTGTAG
GTCCCCAATTGGTTGGTTTGAGCTTGGGGAAGCAGATTTGCTAGGTCCCAATCTAGTCCAACAAGCAATTGAAAAGGTTA
AGCTTATTATAGATCGACTTCATATAGGACAATGTCGACAGAAGTCTTATGCAGATGTTTGCTGACGGAACTTAGAGTTT
GAGGTAGAATATTGGGTTTTCCTGAAAGTATCACCTATGAAGGGCATTATGCGATTCGAAAAGAAAGGGAAGCTCAGTCA
TAGGTACGTTGGACCGTATAAGATTAATCGGAAGATTGGTATGGTGGCATACGAGCTTGATTTGCCTTCAAAATTGGAAG
CAGTTCATCCTGTATTTCATGTTTCTATGTTGCGGAAGTGCATTGGAGATCCTTCAGGTATTATGCCCATTGAAAATATT
TGTATCGCTGAGGATTTATCTTATGCAAAGGTATCAATAGTGAATTTAGATCGGCAAGTAAGAAAGTGTCAAAATAAAGA
TGTAGCTTCTGTGAAAGTGTTATGGAGAAATAACAACGTCGAGGAAATGACTTGGGAAACGGAAGAGGAAATAAGGAAAG
AGTACCCCCAACTGTTTACGAGTTAAGGTGAGTCACATTTCGATTATTGGAAATTATTTCTTCACACCGACTTAGTTATA
TTTTAAGTAGCTTGAAGGTGAAATTTATATGTCTTCTTTCGAGATAGCTATGCAAAGCTTAGTAGTTAAAATTTTCAGAA
TTTGATTTTAGGTTTGCGACTATAACAAATATAGATTTGCAAATAAAGTACTGTGAGAAAAAAAAGAAAATACAACCAAG
GAATTGTTTAGATCCATTCGCGGGCGAATGTTCATAAGGGGGGAGAATGTAAGATCCCGTACTTTTTCTCTAATCGTGCA
TAATATATGTGGCGTAGTATGGCATGGTTATATGAGGTGTATATGACTTTTTATCTTACATTGGAGATTACGATTGCAAG
TAGGTGGCAATATCAAGGAACTAAACTAATATTTTAGGTAAAAGGGACCCCTCAGACAAAGTTCATGATAAAAGAAATGG
CTCGGGTAGAACTTCGCCCGTTTGAAAGGTTTAACTTGTCCCATACCTTGTGGATAAGCCTATGAGTGTAAAACATGATA
ATAATAGTGTGATATGAGGTATTATAATAGCACAATGGTCGTATGTTAAGTTTGGAAGGCAAGAAAATTAATGAAACTAA
AGTCGGCAAAAGTTATCGAAGTTTCTCTAATAATATTTTCTTAACTTTGGGTCAAATGTATTGGATGTTTTCTCCCAATA
TAAAAAGAGTTAGAAGGCCTGTCACACATTAAATCGAAGACCTATCAATCTAGTTTTCAATGCACAAAACCCCGTATCCA
ACCGACATCGGAGTAAAAAGTTATGAGGGTTTTACTACGGACTGCCGTGGCAGAATCCGGGTCGGGTGAAAAATGTGGTA
TGTCGGCTTACTCAACGTTTTAAGCCATGAAAACATTTCATTTTACTTCCAAACCAGAAATAAAGCTTAAGAGAAGGTTC
CTATGGAGTACCTGCATGATGAAGGTCAGTTTTTGACGATTTCTACCATTGAAGATTTCCCCCGTGCCTAGAAACGTGAT
CTTTACATGTGGTAATCGTTTTCCCCTTCTATTAGCTGCGTTTGGAGCAAGTTTTTGAAGATATAAATTTGTAGTTATTG
GTGTTTCTTCAATGTTTGCACTTGGTTAACTTAGGTAATCATCTCGGGACTCTTTTATGATTGTTTTTATGAAATTCTAC
GGACATTTCATCAAGTTGAGGCCATTTGGCAAATCTGCTGATTTAAGAACAATTATGAGCTGTTTATAGGTGTGTACCAG
TTGTGTATATATAGTGTTTGCAAAGTTTAGGACGTACGGAACAACTTTCATGAAGAAGCTATGGCCATTCGAGCGTTCAT
TGAAAAGGTATGTTAAGGCAAAGCTACGCCCCTCATTTTAGCACCACTCCTGGGAAATTCCTAAAACGCCGAATGTGATA
TTTTGCTCTTCTCTGGCTAGAAAGACCTTCAGTGAAAGGCATTGGGATCTCAGCTGAATTATTTTCATGACTCTATTATT
TTGATATTTCACTCGTTCGGATAAATAGAGTGTTCAACATCTACACGTCATTTTATCAGTTTCCTTGATTATATGTCTGC
ACATATGAATTTGTATTCTTCCTTGGGTGATGTGAATTAAAATGTCACGCGAGACCCTTACTACTTGTGACCAGCCCTCT
TTCTCCACTAAGGTTATTATTAAAGAAAAACTTTAAAGTAGCTCACAACCTTCAAAACATTCAAATATAATTTAAATGTA
AACTATTAGAACACTTGGTTTTTGAAATATTTCTTTTATAAATTATCTAGGAACCAAGTTAGGAACTAAATAAGTCCCCT
TAAACTTGTTATGAAAATAAACAAGGTTACGTTATCCTTCTAAAATTCGACTTAAATTTTCAAGCTTATTTGGAAGAACA
TATCAAGTTCCATGAGGTTGTTATATGTTATACGAAAGTTATTATGGGGTTATGAGAACAAGACTACAAACGGGCCAAGA
TTGGCAACATGACAACAGTAACTCATAGGTGTTATAAATCCATGACATGACATGCTATGAATTCTACTCCCTAGCTATAA
TCGGGAGGTATGGGGCCTATTGCCTATATTTATATGTATGAGACACAGATGGCCACATATTGGCGAAAAGGATTTCGGTT
CGCTACCCAAAAGCACCACCATTGCTAGCATTTGGTTGGGTATGTCATGCATTTGCATATATATATATATATATATATAT
ATATATATATATATATATATATATGTATTCACGACATACGATTATACGAGCATACCATGCATATTTAAGTAGTAGGGGGA
TAAATGTCATCCATAGAGATTATTTGGGTTTCAGTTTCAGGTGGTATCTCTATTACCCTTTTATAGTATATGTTTATGAT
TTTAATTTTTGCTTTACATACAAGTACATTTTTATTTGTACTGACGTCCCTTTTCCTGGGGACGCTACTTTTTGTTTTGT
ACGAGTAGGTACAGGCAAGGACTCTAATCGACCCACCCGCTAGGATTCAGGTTCAACTGTGAGTTGGTAAGCTCCATCTT
ATCTTGGGGCTATCAAAGGATGTTTACTTTTGTTGTACAGTTTGGGTATAGTCAGGGCCTTTCTGTCTTAGAGTACTCAT
AGTTCCCTAGTGAGCATTGGTCATATGCCTAGAGATTTTCATATCCTCTAGCAAACTAGTATTCCTGCACTCTGTCTTCT
ACAACTCGGATACCCCAAATAGAAACTTACCTATGTGTGCCTTGTGATCGACAATCATATGTGGAGCATACCTGGAGAGT
TGGGTGAACATAAGTCCGTACTCTTGGACTAACATTGTTCCTTGCCTCAAATTCAAGAACTTCTGAGCTTTAGCCTCCTT
CAACTCTCTCGGGAAGAACCTATCTAGAAAAGCTTCAGTAAGACACTCCCAAGTCACAAGAGCTGCATCTGCACCATTTT
TTTCTTTCCAGTGAGTGAACCAAATGTTAGCTACATCCTTAAGCTAGTAGGATGCAAACTCAACCCTATCATTGCCAATC
ACTTGCGTCACTCCAAAGATTTTCTTGACCTCATCAATGAAGTTTTGGGGTTCCTCACAAACTTAAGACCCTAAAAACTC
AAGCGGATTCATCCTAAAAAATGTCGAACTGTAGGTGTAGTTGACCCAACATTGGTATTAGCAGGAACTGTAATCTGCTG
ATTATTTTTATTGGCGACATTATGGGACAAAAGTTGGATTACAGTTCAGAATTCTGTATTCGGAACCTCATGGTCTGGGA
CTAGAGGAACTGCGTTAGCGTTGTGGGCTTTAGCATTCCTTGCGTAAGCTTTACGAAAAGGCATGATGTCACGACCCGAG
AGCACCCCATAGTCGTAACCGGCGTAATCGACCTCGAAGAGGTCTAATACAAGCCCCTTAGCATTAAAAACATTCGATAT
AGAAAATAGTGTGGAATTAAAACATATTTAAAACCAACAATCTTAATACTCTCTCATAAAAGCAACGGAAAATAAGTCTC
ACATATCCATCTTAAAGACAGCATTAACAAGATAGGGTCACGGCCCTTTACAATCAAAATAGCTATATTTTAAGTCTATT
ACAAGAGTCTTATCATAAAAACTAGAATATGAGAGTCTTGTCCTCGACATATGAGGACATACCACAAGATCTTGAGAGAA
CTTCAATTCCTAAGCTTTACTAGAGAACTCGATCACTTGCCAGAACCTACACTTGTAGAAAATAGAGAAAAGTGTGGAGT
TAGCACAATTAAGTACAAGTATGATGACCATGCAACAACATGCTAAAAAGGGACATTTAGTTGACATATATGTTGTTATG
CCATTTTTGGTAAAACCTTCATAATACAAGTTCAAGAGACTCATTATAAGTCACCATCCACATATAAGGCATTATCCCTA
TCATAGACATGCTCAACTAGTACCAATATACACCACATAATCATATTAGTCAAATATGTCATTTCATCATCATAGAACCT
CTATCCAAAGTTACCCTAAGACACACTTAAGTAAGACATGAAGTGGCCGCCCATACAACCTTATCAAGCACACCTAAGTG
TTCTTCAAGGATACCCTAGTTAAGGACCTTTCTATTTCAACATAATTTCAATAAGTCAACACTCTTTATTAAACCATTTT
TGTAGACATTCATACATTTTGGGGACTTTCAGATATTAGTCATTACGACTTAGGGAACTCACTTTAGCATCTTCGATGCC
TACTCGTGCCATGTGTAGATAACATCCCATACTACTACCTACACGTTGTAGAACCTATCCAATAACTAGAGTGCACATCC
CACATGATAGGAATAGGCATTAACCGATATAGATCACACTAGCTAGGCATGGAAACTGGTGTCATAAGATCCCACACCGT
GGAGGGTGTTCTACCAGCCAAGGGTAGAACTAGTACACATCCCATGTAGGCACATGGTTTAGGGGATATCCAAAGAAGTT
CATTGTGCCCTAACCTGATGCTCAAAGAGGGCCACCATCTTAACCATATCCAGTCGGTGCTTAGCCTTAGTTCCCATAGA
GTAGTTTCATTCACATATATGTACTAGAGAGGGCACCATCATTAGGTCTAGCCGACCCATAGTACTTCTACCAGGAAGAG
CACCACAAAGGATCTATCGATCAAGGTTCATTAAGGATAGCTTATTGACTTTCATAGAGAGGGTTTTCTACCGTTCCGGC
CCACCAACTCAAAGTCTATCATTTCACACAAGAAGAAGGTCATCACCATAAGGTCCACCACTTCAAGGTTTCACATTCAC
TTAGGGGTCTAGACTTACTCATGAAAAGGGGTACCATGCTTAGGTCTAGCCTATGCAACATATAGCCTAGAGTGCCTCTT
TAGTCATTCATAGAAAGGGCACCATGCTTAGGTCTACCAATCCATGTTCAATTATACACGTAAGTCAAAATATCACATTC
AAGAAGAGGTACCTAAGTCTACCAAATCAAGTGACAACATCACCATATAGAGACCCTTCATAGTCTAACATCATCACTTA
TGAACATTAAGAGAGAGATCACTTTCAATCACAATGCTACACACTTTCTACAAGATCACTTTTGAGATCACGAGAACACC
TTCACATTATGCATCCTATACATCATAATATGATAATACATCAATTCATTATATAATGCCTTCAAGGACATGCTCACAAT
ACATTCAATACGTAAACACCTCCACCATAAGTGGATCACACATCATCTATCACAATGTTATATCAATTCTACATTAATAA
TAAAGTTAGGTCAAACTTACCCTTTTCCGGAGCCACAATCCCCATTCCTCTATTTTCCAACAATTCACAATAGATAAAGA
TATATAAAAATAGAAATCAACTATACAACTCAATCTAATCACAATTTCATCAACATTGAATCAGAAGCAATAAACCCACT
TCATAAGCTAATTTTAGGGTTTTGTGGAAATCAAGGGCTCATAGAGTTTTTCATCCAAAAACTTCAATCAAACATCAATA
ATATCGTAGCTTGTCTTTTGAAATCATTTTCATGCAAGAACCCTTGAGTGTAGTGAGAAAGAGGATTTTTCATAAACTTT
GGAAAACTTGAAAATCATTTGAGATTTGGCTTTAAGGAGAAAACTAGCCCAAGATAAAGAGCCACCATACCTTATTATCA
AGAATGCCCATGAAATTTGATGGAGGAAGCCTTGAATTCGAAACCCTAGCTTCCCACACCTTCTTCTTCCTTGAGCTTGA
GAAAAATATAGAGACTGAAGAACTTTGGGGTTTTTGATTAGGGTCTTTGAAATAAGGAGTTAAAGAAAAGTTTTAAGACC
TAAAACTATTTATATTAATGATATAAACCATTTAAAATCAACCCCACATGTTAAAAACTTAGAATGAAATTACTTAAAAA
CCCTTCACTTGGGCAGCCCCGTCAAGGACCAAGCCCACTTGGACGAGTCGTGGAGGGAACAACGGCTCGTGGTGGTGCCC
GTGGTCCCTTGACCAGTGGGCCTCTCCACTATGTCAAGCCCTCAAGGGCCCAAGGCATCTACACGGAGGATCCCACGATT
CGTGGTGCACACCACGAGTCGTGGCGGAGCTCGTGATGATGAGGCAACATCTAGGCAAAGTTTCCTTGCCTCCCTTGAGA
CCAAGTGCTCTTCACGCTAAAGTATACGAACCATCTAGGGCACCACTGGTCGTGGTGGTGCCCATGGTCTTTGGGTCACT
GAGCAGCCAACTTGGGACAGCCTTGGGTTTTTGGCTAAGGCTTGCCCCTTTTGGCTTGGCTCCTTGTCTAAAACCCTCAA
CCAACCTAGAGTAGGTCTCATAGCATAGAGTCTAACACGTACCTTGACGTTGACTCCTTAAACCTCTTTCAAACAAAACT
AGAGCAACATTACACCACTAAAACACATGTGAAGCTCTTAGTTCATCCTATTTCATAGTACGGTCATAACAATATCGACC
GCTTGGAAACATTCGTCGTTGTATGACACTTACAAACATAAAGGGTAAGGACTTCAAGACTAGCAGCCAACAATCATGAA
TTCAACATTATAACGATTCACATAGTTAGGAGGAACATCAACTCCACATAAAAAGCTCAAAACACAACAAGAAGGTAGGA
ACTACATTTAAAACCTCATTATGCACAACAACATCAACATTCTCATTTCTTTGGAGGAACTTCCTTCTCCAAACATCATC
CTCATCCAGCACATTATGCTACTTTCTCATAAAGCACAATTATGCAATAATTTCGAGAACACCTTTTTAACCATTCTCAC
AAGTCAACTCATCCAACATTTAAGCAACTCATTATAGATGCATTGCAACATAAGGGACAAAATTTATGAAAACTCATTTT
CTTATTTAACAAGAATTCAACTAGAACATGCATAACATAAGGAGACCATGGAAACTCATATTCACATAAGACTCTGAACC
ATGCAACATGCTACTAGAAACTCTAAGCCTCAAGCTTGAATAGAATAGAAGGAAAGAGGTAAGGACATCAACACTCTCAT
CAACCACCTTATTCAACATAATATCCCCCACTTGGGAGAAACCCAACTAAGGCTATCATGAAACAACACACAAGGATCTC
ATTACCAAAATCAAGGAACTATAACTTACCGGTACTTTCATCCGGATTTTCCTCCTTGTTACATTGGAGAGCATAGAAAC
GAGTCTTGTTTTGATCATCAAGATTTGGGCCACCATGTGATGCTTGCTTGGCCTCCCTTCCTCTAGCCGTGAGGGTAGGA
CAATCTCTCACCTTGTGATCATTCTTCCCACAACCATAGCATCCACTTGTACCGGCTAGACACTTTCCAAACTGCTTCTT
TCCACAAGTGGAGCAAGTAGGCTTAGCAAATTGAGAACCACCACCTCTCTCTTGGTTGACCTTAGGAGCACTTGAGAAAT
CTTGGTTAGATTCTCTCTTCTTAAACCTAGGTTGTTCTTGCTCATNNNNNNNNNNNNNNNNNNNNNNNNNNNNNNNNNNN
NNNNNNNNNNNNNNNNNNNNNNNNNNNNNNNNNNNNNNNNNNNNNNNNNNNNNNNNNNNNNNNNNNNNNNNNNNNNNNNN
NNNNNNNNNNNNNNNNNNNNNNNNNNNNNNNNNNNNNNNNNNNNNNNNNNNNNNNNNNNNNNNNNNNNNNNNNNNNNNNN
NNNNNNNATGCTACCTTGCCTAAGGTTTATAAACTCCTAAATCTTACACTCTCTCTTCACACGGGGAAAGTACTTTCCAA
AGAATGTGTCCTTAAACTCCTCCCATTCTATGAGACCTGGTTCAACCGGCCTATTTGCCTTCTATTGAGTGAACCACAAT
TGGGCCACCTCTTTCAATGGATAGGAAGCCAACTCCACCTTTTCCCTAGAAGATACACCCATAGCATCCACTATCTTATA
GATTTCACCCAAGAATCCTTGGGGATATTCTCCCATTCTAGAGCCAAGAAAGATAGGAGGATTCTTCCTCACAAAGTCTC
TCAACCTTGAGGCCACGGTACTCTCATTAGCATTCACCCTAGGCCCCACATCTGGGTTAGCTTGAGCCATCATGGCTTGA
GCTAGCGGTAGAAAAGCCGCCCTAATCTCTTCATTAGTCATAGCTGTGGGAACCATCGGAACCTCATTCTCTTGATTGCC
TATGGGGACTTGGTCACCTTGAAGACCTTAGGGAGGAACTCCCCCATCCACATTTACTTATAGGACTCAACTCTAAGGCA
CGATATCAAGAATATCAAAGAAGTGTAACTTCTAACGTCCTATAGCCTCCTGCTCACAGATGTGTCGCGACTCACACCGA
TGAACAAGACGCTACTAGACGTGGCTTGTGAGACTTTAAACCTAAGGACCATTTTCAAAACCTTATGCTCTGACACCAAG
TTTGTCAGAACTCGAGAGCACCCCCTAGTCATAACCGGCGTACTCGACCTCGAAGAGGTCTAATACAAGCCCCTTAACAT
TCATAACATTCGATATAGAAAATAGTGTGGAATTAAAACTTATTTAAAACCAACAATCTTAAAATTCTCTCATAAAAGCA
ACAAAAAGTAAGTCTCATAGGGCCATCATAAAGACAACATTAATAAGATAGGGTCACGACCCTTTACAATCAAAAGAACT
CTATTTAAGACTATTCTTATCATAAAAACTAGAATATGAGAGTCTTTTCCTCTACATATGAGGACATACCACAAGATCTT
TACAGAACTTCAATTCCCAAGCTTTACTAGAGAACTCAATCACTTGCCGGAACATACACTTGTAGAAAATAGAGAAAAGT
ATGGAGTTAGCACAATTAAGTACTAAGTATGATGACCATTCCAAAACATGCTAAAAGAGACATTTAGTTGAGATATAAGA
TCTTACGCCATTTTTGGTAAAACCTTTATAATACAAGTTCAAGACACACATTGTAAGTCACCATCCACATATAAGACAAT
ATCCCTATCATAGACATGCTCAACTAGTACCAATATACACCACATAATAATATTAGTCAAATATGTCATTTCATCATCAC
AGAACCTCTATCCAAAGTTACCGTAAGACACACCTAAGTAAGACATGAAGTGGCCGCCCATACAACCTCTTCAAGCACAC
CTAAGTGTTCCTGAAGGCTACCCTAGATAAGGACCTTTCTATTTCAACATAACATCAATAAGTCAACACTCTTAATTAAA
TCATTTTTGGAGACATTCAGGCATTTAGAGGACTTTCACATATTAGTCATTACGACTTAGGGAACTCACTTTAGCATCTT
CAAAGCCTACTCGTGCCATGTGTAGATAGCATCCCATACTACTAACTACACGTTGTAGAACCTATCCAATAACTATAGTG
CACATCCCACCTGATGGGAATAGGCATTAACCGACTTAGACCACACTACCTAGGCAAGGAAACCGGTGTCATAAGATCCC
ACACCGTGGAGGGTGTTCTACTTGCCAAGGATAGAACTAGTACACATATCGTGTAGGCACATTGAAACGACCCCAAAAAT
GCCCGAAAATGTGCTTCGGAAACACCAATAATTGTAATTTCCATATATCTCAAAATCCGTTTCGTTTTTCGAAAATCCGA
CTTCATATTCTTGTTTAGGGGGTCAAATTGAGTGGGAAATGGGTCTAACCCAAATTTTAGAGCAACCGTATCAAAATCCA
AAATTTCCAAGTGAAGCCTTTTTCGAGGGTCTACTTTGGAGGGTCATATCTCCTAGCACACAAATTATTTGGTGGCCAAT
AATATATCCATGGAAAGCCCTTTGAGTTATCTATCTAACGCACTTCGTTTCACCTTATTCGGAGTTCGGACGAAGAAGTT
ATGCCCATTTTCGTAAAGTCTGTCCGGCAGAAAATCCAAATTTCCAGTAGCTGATTTTACTGTTCAGCTACTGTTCACCC
GCCTGTTTTTTTTTTCTAAGTGTTGGACCCTTTTTTTCAAAGGACTTATATTATTTCCTAGATACCATAATCCAATTCCC
ATCCTAAAAAAAAACATTTCCCTCTCTACAATCCTCCATTTAAGAAGAAGAAGAAGTGGGAGCTAGGGCTTTGGATTCAA
GGCTTTCTTCATCAATTTTCGTGGGAGATCATAGCAAAGGTATGGGGGTCTTGATCCTTGTCTAATTTTCCATACAAGGA
GCCAAATCCAAAGTTACTTCAAAATATGAAAAAAATCTAGGTTTTCACTCAATCTCATGGGTTCTTCCATCAAATGGTTT
TAAAAGGTTTCTAATGGCACTTTATGGTTATATTGTTGTTGTATTGACGATTTAAGATGAAAATACTCCATGAACCCATG
ATTTCTCTCTATTCCTAGTTTATGCCTTTATGAAGTGGTTGCTAGATAATGAATGTATATGAATCAAACTTGTTTAAAGG
TCTTTAGATTGTTGAAGTATGTCATTACCCATGCTTATTTTATGGTGTATTGTTGGTGTATTGGTATGTGAGGCTTATGG
CCTTAAAGGCATAGTATGAGAAATTGGAGTGTTATCATGACATTATATGAATGAGCATCCAATGAAGATAATGTGATCAT
GTTATGAATGTAAAGGTGTTGTTGTAGGTTGTTCACTGTTTTGGTTGCATAATTACTACCCTAATTTCCATGCTCTTTGA
TTTCATTACATGCCTTCAAGGTGTTTGACAAAATGTCCAACTATGGAGAATTGATAAATTGATGTTGTAAAGCTTGAGTT
ATGAGATGTATGGAACTTCAAAGATGTGTTGATGACAAACTAAGCTTGTGCATATATTCATTCCATACGTGAGATTGCAT
TAGAGCCTAATGAGAATTTCCTATATAAAGTGTTGCATGACCATGCCCGGTCCGGGGGAAAAGAACCGGACAACCATGTG
AGAGGTTTATATCTCACCACCTAGGATGTTTGGGGTGTGACCAACATCAACCATGTGAGAGGTTTATATCTCACCACCTA
GGATGTTTGGGGTGTGACCAACATCAACCATGTGAGAGGTTTATATCTCACCACCTAGGATGTTTGGGGTGTGACCAACA
TCAACCATGTGAGAGGTTTATATCTCACCACCTAAGATGCTTGGGGTGTGACCAACATCAACCATGTGAGGGGTTTATAC
CTTGCCACCAGGGTGTCCGGGTGTGAACGGCATCCCCCATCCTAAGTTGGGGTTATAGATTGGTTGGATCATGCATACAC
ATATGATATCTACTATTAGTATAGATTTACTTAAATATGTTTTGACTTCACTTTGATCATGCATTCCCATATTGTTATTC
ATAATGCCTATGAAACTATTTCTTGTATTTCGATTGTGTCCTTGTTTATTGTTGTGTTGCATCCCGCATACTTAGTACAT
TCCAAGTACTAACGCATATTTTGCCTACATGATGTCACCATGTAGGGACCGGAGCTACTCTTGATCCTTCTCTCCATTCA
CGTGGCTAGTACGACGCTTATCCGAGTTTGTTGGTGAGTCCTCAATAATTCGAGGGCTATGTTATGTTTCTTACTCCTAT
GTTGTGAGACTTTAGCTTGCAATTGTATTTTAACTATGAGGGGAGCCGGTAATATGTCATGGCCCCCGTCCTATCTATGT
ATGTAGAGGTGTGAGTTGGACAAGTATTTTGTAACGAGCTTGACTCTTATTCTATGATGTCATTTTGAAATGGTTTGCCT
TAGTCCCTATTTCCCGTTAATTAATGTTGAATGTACTTCCGCGACCGATGAAGTGTGATGACAAGTTTGAGAGGCTTGTT
TGGGGTTCCTTCGGGTTCCTCATTCGCCATGTCACGTCTAGGCCCTAGGCTTGGGTCGTGACAAGCTTGGTATCAGAGCA
CTAGGTTGTTAAATCCTCGGAGTCCAACATACCGCGTTGAGTAGAGTCCTAATCATGGTTGTGAAGCGCGCCACGACTAT
GAATGGGAGGCTACAAAACGTTTTAGGAAAGGTTTCCCTTCTTCATGTTCTATGTCGTGCTTAGAGTGTGATAAGGTGAT
TCCTCCCTAACGCTTGTTCTTTGATTGCTAGATCATCATGCCAAACATGAGGGGAAGACGGGCCCGATCACCGGAAGAGC
CACCCACCAATGGTGAGCTCCGTGATGCACTCACCATGCTTGCACAAGTGGTATCTAACCAAGTGCAACAAGGAGCCCAA
GCTCCTCGAACTACCACCCCGGGGGAAAGGGTGAGAGATTTCATGAGGATGAACCCTCCGGTCTTCCATGGTTCAACGGT
GGATGAGGACCCGCAAGAGTTCATCGATGAGGTATGCAAAATCTTGACCATTATGGATGTTGGTGCTTGTGAGAAGGCGG
AATTGGCGGCTTACCAACTCAAGGGGGTTGCTCAAATTTGGTTTGATCAATGGAAGGGTGAGAAAGGTAATGGCTATGTG
GTGTTGTGGGAGGAGTTTAAAATTGCTTTCCTTAATAGGTTCTTCCCTCTTGAGCTTAGGGAGGCAAAGTTGGTGGAGTT
CATGAACTTGAAGCAAGGAGCTATGAGTGTGAGGGAGTATGCCCTCAAATTTGTCCAACTCTCCAAGTATGCACCTCACT
TGGTGGCCGACTCTAGGTCGAGGATGAACAAATTTGTGATGGGTGTATCCGACTTGGTTAGTGAGGAGTGTCGGTCCGCT
ATGCTCATTGGAGATATGGATTTGTCTCGGTTGATGACTTATGCCGAGCAAATGGAGGAGGAGAAATTGAGGAAGAGAAG
GGGGCACGAGGCCAAGAGGGCCCGATTGGAGAATAGGTTCCCTAAGGGTGCTAGATTTCATCAAGGCCGAGGAAACCCTC
ATGTCAACCGGGGATTTGCTATCAATGTTCCTAGACCTCAAGGGGGAGGTGAAGTGGGTTCTATGGATGTATGCCCTAAG
TGTGGGAGGAAGCATGGTGGTCCTTGCATGAAGGGTTCGGGTGCTTGCTTTGAATGTGGAGAAGTGGGTCATAAGAGGTT
TGAATGTCCCAAGATCCGCAACAAGGTCCGAAGTGCTAACACTACTCCTTTGGGTAGAGGTGCTTCTCAAAGTGGTGCCC
CAAGGAACAATCGATTTTATGCTTTGCATGGTAGACAAGGTGTTAATGAGACCCCGGATGTGGTGACCGGTATGTTGCAA
ATCTTTGATTTTGATGTTTATACTTTGATTGATCCGGGTGCCACCCTTTCCTTTGTTACCCCCTTAGTTGCTAGAAAATT
TCATGTTGAGTCGGAATTGTTGCATGAGTCATATGAAGTATCTACTCCCATTGGTGTCTCTATTGTTGCTAGAAAAGTGT
ATAGAAATTGTCCGGTTTGCATATTGAATAAGTTGTTGCCTTGCGATCTTATTGAGTTGAACATGGTGAATTTTGATGTT
ATTCTTGGGATGGATTGGTTGCATGCATATTATGCTTCTATTGATTGTAGGACTCGTAAAGTCAAGTTCCGATTTCCTAA
TGAACCCGTTCTTGAGTGGGAGAGCCGGGATGTTGTGGTGAAGGGGAAATTCATTTCTTGCATTAAAGCCCATAGGTTGA
TTTCCAAAGGGTGCTTGTACCATATGGTGAGAGTCAATGATGTGGAGTCTAAAGTCCCTCCTGTTGAGTCTATTCCGGTT
GTTAATGAGTTTCTAGATGTCTTCCCAGAAGACCTTCCCGGTGTCCCTCCCGAAAGGGAGATAGATCTTGGTATAGACCT
CCTTCCCGATACTCAACCTATTTCTATCCCCCCTTACCGTATGGCCCCGGCAGAGTTGAAAGAGTTGAAAGAGCAATTAA
GAGATTTGTTAGAGAAGGGATTTATTAGACCTAGTCATTCTCCCTGGGGTGCTCCGGTTTTGTTTGTGAAGAAGAAAGAT
GGGTCTCTTAGAATGTGTATTGATTATCGACAACTTAATAGGGTCACCGTCAAGAATAGGTATCCTCTTCCAAGGATTGA
CGATTTATTTGACCAATTGCATGGGGCTAGTCACTTCTCTAAGATTGATCTTCGGTCAGGGTATCATCAAGTGAAGGTGA
GGGAGTGTGATATTCCCAAGACGGCCTTTCGTACTAGGTATGGGCACTATGAGTTTGTGGTGATGTCTTTCGGGTTGACT
AATGCTCCGGCTCTCTTTATGGATTTGATGAATAGGGTTTTCAAACCCTACCTTGATTCTTTTGTGGTGGTGTTTATAGA
TGACATCTTGATCTATTCTCGGGGTGAGGAAGAGCACAAGGGTCACTTGAGGGTGGTACTCCAAAGATTGAGGGAAGAGA
AGTTGTACACTAAATATGAAAAGTGTGAGTTTTGGTTGAAGGAAGTTGCTTTCCTAGGCCATGTGGTGTCGGGGGATGGT
ATTAAGGTGGATCCTAAGAAGACTGATGTTATTAGGAATTGGCCTAGACCTTTGACCCCGTCGGATATAAGGAGTTTCTT
GGGTTTAGCGGGTTATTATAGGAGATTTGTAGAAGGGTTTTCTTCTCTTGCTTCTCCTATGACTAAGTTGACTCAAAAGA
AGGCTAAATTTGTGTGGTCGGATGAGTGTGAGGAAAGCTTCCAAACTTTGAAAGAAAGGCTTGTGTCCGCTCCTATTTTG
TCACTTCCGGATGGGTTAGAAGGTTTTGTTGTTTATTGTGATGCTTCCCATATTGGTTTGGGTTGTGTGTTGATGCAAAG
TGGTAAGGTTATAGCCTATGCTTCTAGGCAACTTAAGGTTCATGAAAAAAATTACCCAACCCATGATCTTGAATTGGCCG
CCGTGGTTTTTGCTTTAAAGATTTGGCGTCATTATTTGTATGGGGTGCATGTTGATATCTTCACCGACCATAAGAGTCTC
CAATATGTGTTCACACAAAAAGATCTTAACTTGAGACAAAGGAGGTGGTTAGAATTCCTTAAGGATTATGATATGAGTGT
TCACTATCATCCGGGGAAAGCTAATGTGGTGGCGGATGCATTGAGTAGAGTGTCCATGGGTAGCTTGGCTCATGTGGAGG
AAGGTAGTAAAGAGTTGGCTAAGGAGGTCCATCGGTTGGCCAAATTGGGAGTTAGGTTAGAAGGGGTGGATAGTGGAGGA
GTAGTTGTTGTTGATGGTTCAAGGTCTTCCTTGGTTGATGAGGTGATAGTCAAGCAAGATCTTGATCCTTCTTTGGTAGA
ATTAAAGGCTTCGGTGAGTAGTGGTAAGGTGGAGGTTTTCTCCCAAGGGGGAGATGGTGCCCTTAGGTACCAAGGTAGAT
TATGTGTTCCTTGTGTGGATGGTGTGAGGGAAAGAATCCTTGATGAGGCTCATAATTCTTCTTATTCTATTCATCCGGGG
TCAACAAAGATGTATAGAGACTTGAGGGATGTGTATTGGTGGGGCGGTATGAAGAAGGACATTGCAAAATTTGTTTCGGG
TTGCCATAGTTGTCAACAAGTCAAGGCTGAACATCAAAGGCCGGGTGGCCTAACTCAAGACATTGAGATACCTACTTGGA
AGTGGGAAGAAATCAACATGGATTTTGTAGTGGGCTTACCCAAGGCTAGAAGAGGCTTTGATTCGGTTTGGGTGGTGGTT
GATCGGATGACAAAGTCGGCTCATTTCCTACCGGTTAAAACTACTTACGGGGCTGAAGAGTATGCCAAGTTGTACATTCA
TGAATTGGTAAGGTTGCATGGAATTCCTTTGTCTATCATCTCGGATCGTGGTGCCCAATTCACTTCTCACTTTTGGAAGT
CATTCCAAAGGGGTCTTGGTACAAAGGTAAAGCTTAGCACGGCCTTCCACCCTCAAACGGATGGCCAAGCCGAAAGAACA
ATTCAAACCTTGGAGGATATGCTTAGAGCTTGTGTATTGGAGTTGAAAGGTAGTTGGGATGATCATCTTCCTTTGATTGA
ATTTGCATACAACAATAGTTATCATTCTAGTATCGGTATGGCTCCTTTTGAGGCACTTTATGGTAGACGGTGTAGGTCAC
CGGTTGGGTGGTTTGAAGTCGGAGAGGTGGCCTTGTTGGGTCCGGATCTGGTCATGGATGCTCTTGAGAAGGTAAGGATG
ATTAGGGAGAGGTTGAAAACAGCCCAAAGTCGTCAAAGGTCTTATGCCGATGTGAGGAGACGGGATCTTGAATTCAAAGT
GGGTGATTGGGTTTATTTGAAGGTTTCTCCAATGAAAGGTGTGGTTCGTTTTGGTAAGAAGGGGAAATTAAGTCCTAGGT
ATGTCGGTCCTTATGAGATAATAAAAAGGGTTGGTAAAGTAGCCTATGAGTTGGGGTTGCCCAAGGAGATGGAATTAGTT
CATCCGGTATTCCATGTATCGATGTTGAGGAAATGTGTTGGTGATCCTAACGCTATTGTACCTCTTGAGGTTGTGGGTGT
TGTAGAAGATAATTTGACGTATGAAGAAGTCCGGGTTCAGATCTTAGATAGACAAGTTAAAAGGTTGAGGAACAAAGAAG
TGGCGTCCGTTAAGGTGCTTTGGAGAAATCAACAAGTGGAGAGTGCTACTTGGGAGGCCGAAGCGGACATGCAAAGACGT
TATCCTTATCTATTCAACTCCACTCAAGCCTAAGGTATTAAATCAAGTCCTTTGTACTCCATCGAGTCCTACATTTCAGC
CTCTAAATCATTAATGTGCATATATGTTTAAATTGATGAGTTATGGATGCTTTACACTAAGTTTTGAAATCTTGAAGTGT
TGTTTAAATAAAATTTTTGCATTTATGTTGGGGCTGATATGTTCTTACTAAGTCTGGCCTTGCGCGTCTCTTCCACATTC
GGGGACGAATGTTCCCAAGGGGGAGATATTGAAACGACCCCAAAAATGCCCGAAAATGTGCTTCGGAAACACCAATAATT
GTAATTTCCATATATCTCAAAATCCGTTTCGTTTTTCGAAAATCCGACTTCATATTCTTGTTTAGGGGGTCAAATTGAGT
GGGAAATGGGTCTAACCCAAATTTTAGAGCAACCGTATCAAAATCCAAAATTTCCAAGTGAAGCCTTTTTCGAGGGTCTA
CTTTGGAGGGTCATATCTCCTAGCACACAAATTATTTGGTGGCCAATAATATATCCATGGAAAGCCCTTTGAGTTATCTA
TCTAACGCACTTCGTTTCACCTTATTCGGAGTTCGGACGAAGAAGTTATGCCCATTTTCGTAAAGTCTGTCCGGCAGAAA
ATCCAAATTTCCAGTAGCTGATTTTACTGTTCAGCTACTGTTCACCCGCCTGTTTTTTTTTTCTAAGTGTTGGACCCTTT
TTTTCAAAGGACTTATATTATTTCCTAGATACCATAATCCAATTCCCATCCTAAAAAAAAACATTTCCCTCTCTACAATC
CTCCATTTAAGAAGAAGAAGAAGTGGGAGCTAGGGCTTTGGATTCAAGGCTTTCTTCATCAATTTTCGTGGGAGATCATA
GCAAAGGTATGGGGGTCTTGATCCTTGTCTAATTTTCCATACAAGGAGCCAAATCCAAAGTTACTTCAAAATATGAAAAA
AATCTAGGTTTTCACTCAATCTCATGGGTTCTTCCATCAAATGGTTTTAAAAGGTTTCTAATGGCACTTTATGGTTATAT
TGTTGTTGTATTGACGATTTAAGATGAAAATACTCCATGAACCCATGATTTCTCTCTATTCCTAGTTTATGCCTTTATGA
AGTGGTTGCTAGATAATGAATGTATATGAATCAAACTTGTTTAAAGGTCTTTAGATTGTTGAAGTATGTCATTACCCATG
CTTATTTTATGGTGTATTGTTGGTGTATTGGTATGTGAGGCTTATGGCCTTAAAGGCATAGTATGAGAAATTGGAGTGTT
ATCATGACATTATATGAATGAGCATCCAATGAAGATAATGTGATCATGTTATGAATGTAAAGGTGTTGTTGTAGGTTGTT
CACTGTTTTGGTTGCATAATTACTACCCTAATTTCCATGCTCTTTGATTTCATTACATGCCTTCAAGGTGTTTGACAAAA
TGTCCAACTATGGAGAATTGATAAATTGATGTTGTAAAGCTTGAGTTATGAGATGTATGGAACTTCAAAGATGTGTTGAT
GACAAACTAAGCTTGTGCATATATTCATTCCATACGTGAGATTGCATTAGAGCCTAATGAGAATTTCCTATATAAAGTGT
TGCATGACCATGCCCGGTCCGGGGGAAAAGAACCGGACAACCATGTGAGAGGTTTATATCTCACCACCTAGGATGTTTGG
GGTGTGACCAACATCAACCATGTGAGAGGTTTATATCTCACCACCTAGGATGTTTGGGGTGTGACCAACATCAACCATGT
GAGAGGTTTATATCTCACCACCTAGGATGTTTGGGGTGTGACCAACATCAACCATGTGAGAGGTTTATATCTCACCACCT
AGGATGTTTGGGGTGTGACCAACATCAACCATGTGAGAGGTTTATATCTCACCACCTAGGATGCTTGGGGTGTGACCAAC
ATCAACCATGTGAGGGGTTTATACCTTGCCACCAGGGTGTCCGGGTGTGAACGGCATCCCCCATCCTAAGTTGGGGTTAT
AGATTGGTTGGATCATGCATACACATATGATATCTACTATTAGTATAGATTTACTTAAACATGTTTTGACTTCACTTTGA
TCATGCATTCCCATATTGTTATTCATAATGCCTATGAAACTATTTCTTGTATTTCGATTGTGTCCTTGTTTATTGTTGTG
TTGCATCCCGCATACTTAGTACATTCCAAGTACTAACGCATATTTTGCCTACATGATGTCACCATGTAGGGACCGGAGCT
ACTCTTGATCCTTCTCTCCATTCACGTGGCTAGTACGACGCTTATCCGAGTTTGTTGGTGAGTCCTCAATAATTCGAGGG
CTATGTTATGTTTCTTACTCCTATGTTTTGAGACTTTAGCTTGCAATTGTATTTTAACTATGAGGGGAGCCGGTAATATG
TCATGGACCCCGTCCTATCTATGTATGTAGAGGTGTGAGTTGGACAAGTATTTTGTAACGAGCTTGACTCTTATTCTATG
ATGTCATTTTGAAATGGTTTGCCTTAGTCCCTATTTCCCGTTAATTAATGTTGAATGTACTTCCGCGACCGATGAAGTGT
GATGACAAGTTTGAGAGGCTTGTTTGGGGTTCCTTCGGGTTCCTCATTCGCCATGTCACGTCTAGGCCCTAGGCTTGGGT
CGTGACACACATGGTTTAGGGGATATCCAAAGAAGTTCATTGTGCCCTAACCTCATGCTCGGAGAGGGCCACCATCTTAA
CCATATCGATTCGGTGCTTAGCCTTAGTTCCCATAGAGTAGTTTCATTCACATATATGAACTAGAGAGGACACCATCATT
AGGTTTAGTTGACCCATCGTACTTCTTCCCGGAAGGGCACCACAAAGGATCTACCGATCAAGGTTCATTAAGGATAGCTC
ATTGACTTTCTTAGAGAGGGTTTTCTACCGTTCTGGTCCACCAACTCTAAGTCTATCATTTCACATAAGAAGAAGGTCAT
CACCATAAGGTCCACAACTTCAAGGTTTCACATTCACTTAGGTGTCTAGACTTACTCATTAAAAGGGGTACCATGCTTAA
GTCTAGCCTATACAAGATATTGCCTAGAATGCCTCTTTAGTCATTCATAGAAAGGGCACCATGCTTAGCTCTACCAATCC
ATGCTTAATTAGACACGTAAGTCAAATTATCACATTCAAGAAGAGGTACCTACGTCTACCAAATCAAGAGATAACATCAC
CATATAGAGACCCTTCATAGTCTAACATCATCACTTATGAAAATTAAGAGAGATAACACTTTCAATAACAATGCTACACA
CTTTACAAAGGATCACCTTGATCCCATGAACACCTTAACATTATACATCAAATACATCATAACATGATAATACATTAATT
CATTATATAATGCCTTCAGGGCCATGCTCAAAATACATTCAATAAGTAAACACCTCCACCATAAGTGGATCAAACATCAT
TCTACCACAATGATATGTCAATTCTACATTAATAATAAAGTTAGGTCAAACTTACCCTTTTCCAAAGCCAAAATCACCAT
TCCTCCATTATCCAACAATTCACAATAGATACGAATAGATAATAATAGAAATCAACTATACAGTCAATCTAAACACAGTT
TCATCAACATTGAATCATAAGCAATAAACCCACTTCATAAGCTAATTTTAGGGTTTTGTGGAAATCAAGGGCTCATAGAG
TTTTTCATCTAAAAACTTCAAACAAACATAAATAATATCGTAGCTTGTCTTCTGAAATCATTTTCATACAAGAACACTTG
AGTGGAGTAACAAAGAGGCTTTTTCATAAACTTTGGAAAACTTGAAACCATTAGATATTTGGCTCTAGGGAGAAAACTCG
CCCTAGTTAAAGAGCCACCATACCTTATTATCAAGAATTCCCAAGAAATTTGATGGAGGAAACCTTGAGCTTGAGAGAGA
AGAACTTTGGGGTTTTTGATTAGGGTCTTTGAAATAAGGAGTTAAAGGAAGGTTTTAAGACTTAAAACTATTTATATTAA
AGATATAAACCATTTAAAATCAACCCCACATCTTAAAAACTTAAAACAAAATTACTTAAAAACCCTTCACTTGGGCAGCC
CCATCAGGGACCACGCCCACTTGGACAGGCCGTGAAAGGCACCATGGCTTGTGGTGGTGGCCGTGGTCCCGTGACCAGAG
GGCCTCTCCACCATTTCAAGCCCTCAAGGGCCCAAGGCATCCTCACGGAGGCTCCCACGATTAGTGGTGCACACCACGAG
TCGTGGTGGAGCACGTGAAGATGAGGCAACACCTAGGCAAAGTTGCCTTGCCTCTCTTGAGACCAAGTGATCTTCACACC
TAGTTATATGGAGCGTCTAGGGCACCATTGGTCGTGGTGGTGCCCGTGGTCTTTGGGGCACTGAGCAGCCAACTTGGGAC
ATCCTTGCCTTTTTGGCTAAGGCTTGGCTCCTTGTCTAGCGCCCTCAACTAATCTAGAGTAGGTCTCATAGCATGGAGTC
TAACACGTCCCTTGACGTTGACTCCTTAAACCTCTTTCAAACAAGACTAGGGCAACATTACACCACTAAAACACATGCGA
AGCTCTAGTTCATCCTATTTCATTTTAGGGTCATCACACATGATCTAAAACACATAACAATGGATTAGAATGGGGAAATA
GGATGATACCTCATGCACGATAAGCGTAGCAAAGAAAGTGATGTTTCTCTTAATACACCTTGCAGCCTTCCTCTCATTAG
ATCTGGTGCACTTCACACCCATGAAAGAGACTTTACTTACTGCGGCTTTTAGACATCCTAGGACTCTTAAGCCTAAGGCT
TTGATCCCAATTTTGTAATGCCTCGAGGCTACCCCCCTTGACGTAAACAAAGAACCTAGGATCACGTGTGACCCCAAGGT
AACCATGAGCTGACATATCATAAGCAAACATAATATATCTATGAAAAGACGAACTAATGTAGGAGCTAAATCAATTTATA
ACTAATAGTGGGGAATACCCAAAATTGGTCTTAATATATAAATACTGAATAAGATTTTAGTGATACTCAACTATCACTCA
AAAGCTAAAGTTGAATTTAATACTATATCTGAAAAGGCCTCTACTGACTAGAGTTGCTGGGACATGCTCCCAGCTAACTG
TAACAAAACTAAAATTTAAATAAAAGACTGAAATGGAAAGCATGTCCATTATCCTCAAAGTATGAGGACTCACCACTAAT
GCTGTTGAGTATGGATCGGGAACCGATCTATGCGTGAACTGAATACTCAGGACGTGAACCTACATCAGGAAAGGATATAG
TGCAGAGTATGTGTCAGTCTTGGAATGAACTGAGTATTCAGGATATTGAATATAACTGAACAAATATGTAAGCTGAATAA
AGCATAACTATGCAATGACATAATATGAACATAATGTAAACACTAAAATATACGTAAATAAACTGAGCTGAATGCGACGA
CCAAGTACGAATTATTAACATGAAATACTAAGACTAAATATTGAAATATAACTAAAAACCTGGTCAAATGCACTAAAGTC
TGACTGTGGCAGCAACTACTAACCGACATAAAACCACATGAGTTAAACACGGAGTCCGATTTATACACCCCATCAAGAGG
ACCCAATATACCTTGGCAGGGGTCTAAAGGCATGATCACTAAATTTGATGCCCACAAAGGGGACTTATAAACCTATGGGG
GCATGCAATTCTGGGACTATGAGGGTACGCTAAACCTAGAACAACTCGGGGTTAAGTCTACTCCCAATTGGGACTATGAG
GTTAAGCTAAACCCTAGTCCAACTCGGGGATAAGCCTACTCCCAACATGAAATACTTTGGGGCGCACTGTAGGCGCAGGA
CGCCAGCCCTCCTGGCGCTATGGTGGCGCATTTCTCCATCCCTAACCCAAAAATCTAACGAATTTTCTTGTTCAATTTTG
GGTCCTAACTAATCTAGAATCGATTGGTTTCTTACAAACCCTCGTTAACTCATATACCCAACCCAATTTCATTGATATGT
CTTTCAAATTCTATCAAGAAACCCCACTCATTCACAAGACCCTCACCTCAAGAACTCCAAAACCTCCATTGTTAAAGAAT
GGGGCGAAAACTCAAAAAAAACTTTATGGAAGTTATTTCATGGACAATTTAATGAAAGAATTACATTATTAGCATAAGGA
TGTACAATTTCATCACTTTGGGAAACATCACATACATTGAAAGAACGATTGTTCTTGGCATAATTCCTGAACCCTTGAAT
GAACGCTTGAAAGCCCTCTTCTCCTCATCTTGAAAATTCCCCCTAAGATTCTAAGTGTTTGGAACATGAATGGGTGATTT
AGAATCTGGCTAAACCCTTAATTGGGTCAAGAAAACGTGCTAAGACAATTGGTTAAAGGAAAATACCAAAATACCCTTTT
CTGAAATGGAGGTTTATGTAGAATGTGAGTTGTCTGAACTCATCCCCATATCGGTGCTCAATACTACTCCCAATAATATA
TAAACTCATGTTACTATGTATTAAATGTAACTTTTTCTCAATTTGAGGTAATTACTCAAAAGATCCTCTTAAAAGAGGTA
ATACTTTGAAATATCTCTAAACTCATAAAATCTTTTAGAAATCAATGTTTCTCTATTTTTAAATGTAAAAGTGTTACATT
TGGGAATACTTAGATCCCTTATATTATTTATCAAACACAATTACAACTCTACTCATTTCTCATATTACCTTCCTCAAAAC
TTAGTTCAAAACTATAGTTGATTACAAAAGAATCCTCAAAATGACTCAAAAGACCTCTTGAACTTTCCTCTTAAACTCAC
TTGAGTTTGGAATGTAAATTAAGACATGTGATTGAGACATGTAGTGTCTTTCAAGGATTAATGGATACTTTAGAAGCTAA
TACAAAAAAGAGAACGTAGTCACGACTCAAAGGAATACATCAAAAATAAAGCATAGAAGAAAAAACACTAGGTGACCTTG
GCGCACTACTCCAGGCCCCAACTTATTGGCTGTAGTTTGGGGTGCACTGTTGGCGTTGGGCGCCATGGCCCAAACTACAA
ACCAAAGGTCCTAGCGCCTTGGTGACATGCCGCCCCACCCCCAAACCTAGAAATCTGATTATTTTTTCTTCTCAATTTAG
GGTCCTATCTCATTTATAATTAAATGATTCTTTCTAAATTCTCCTTAATTCTCAAGCCCCACACAAATTTATAGATTTTC
TCATACAATCCTCTTCAAAACATGACTCTTACCAACTATACACAGCACAAACAGATTCACAACCTCCATTATTGAAGAAT
TGAACAAAAATCAAGAAAACTACTCAAGAAATGTTTGATTCAATTCCATCATTGTGAGAATCCTTTCACACCTAAAAGAA
CGATGTTCTTGGAGAAATCCACAAGTCTTGAAGAACGCTTGAACTTAGCCTCTTTTTCTATTCTTGAAACCTCGCTCTAA
ATCCGAAGTATTTAGGAATGTGGTACAGTGGTCTAAATCAGATTAGACCCTTATTTGGGTGAAAAAACGTATTAGGCATA
GTGCAAAAATGAAAAGACCGAAATACCCTCCTAAAACTAATGAAATGCCTGAAATAGATAGGCTTCATTCAAACAGGCAT
CACTTTTTACTCCAAGCTCTAAAGTTAGCAAACTTGGTGGCGTTGGAAAGAGGACTCAAAGACTTTCGATTTGATAGCTA
ATGGGCTACATTATATTTTAGGTGCTAAAAGATATTTCCTTTGAAGTTGACTAAAAATTAAAAATTGATGGGTGACTTGC
ATGAATTTTTATTTAGCTCTTTCGAAGAACGAGGTGTTATAATATCATCCACTTGGGAACATTTGTCCTCGAATGAGGTT
ACATTAAGCACAATAGGGGTGGGAAGTGTCTAACACCCCAATCTCAAACCCACATCATGCAATTAACATAAACTCAACAT
ATCAACATAAAGGGTACTTTACAAGAGTTAGTACCTTTGTGTGGAATTCTTTTTGAAGGAAAGAGATGAGGGTATCTCTT
CTTCAAATCCCCCTTAGCAAGTAGCTTCCTCAACAAATTAATTCCTCTATAAGACCTTGAATGATGCAACGTCCTTGGTT
CTCAACTTGTGAATCTAACGATCATGAATCTGAACAAGTATCTCCTCATAAGATAGGTTGTTCTTGATACAAATATTTTC
AGTAGGTACAATAAGGGAAGGATCTCCCAAACACTTCTTTATCATGAATATGTGAAACACCGGATGAACTACTGCTAATT
CTAAAGGTAGCTCCAACTCATAAGCTACGTTGCAAACTCTCTTGGAGATCTGGTAAGGACCAATGTACCGGGGACTGAGT
TTTCCCTTCTTAAGAAATCTCATAAAACCCTTCTTGGATGAAACCTTCAAGTAGACCCAATCATCAACCTCAAATTCTAA
GTCTCTCCTTCTAACATTGGTATAGGATTTCTGACGACTCTGTGTTGTTTTCAGCCTTTCCTGATTAATGTTCTTCTCCA
TGGTTTGATAAACCAAATATGGCCTTATCAACTCAGTTTCACCAAACTCAAACCAACCTATAAGGGATCTACATCTTCAC
CCATAGAGAGCTGTATAGGGAGCCATTTGAATACTTGAGTGATAATTGTTATTCTAAGCAAGCACTATGAAAGGTAAGTG
ATCATCCCAATTACCTTTGAAATCTATGATGCATTCCCTCAACATATCTTCTAGGGTCTTCATTGTGCACTCTGCTTGGC
CATCCATCTAAGGATGAAAAACAGTGCTAAGGTTCACCTTCGAACCCAAACCTTTTTTGAAAGACTTCCAAAACTGAGGG
GTGAATTGCACCTCTCAGTCTGAAATGATAGATAGAGAAACTCCATGAAGTCAGACTATCTCTTGAATGTATAATCTGGA
ATAATCTTCTACTGAATTTGTAGTCTTTATTGGCAAGAAATGGGTTGATTTAGTCATTCAATCTACAACAACCCAAATTT
GATAATGTTGCCTACGAGATCGCAGCAAGCTAGTAATGAAATCCATATTAATCATCTCCCACTTTAATTCAAGAAGAGCT
ATGTTCTGAGCCACACTACTGGGACTTTAGTGTTCTATCTTGACTTGTTGGCAATTTGGGCACTTAGCAACAAACTTGGC
AATGCAACTCTTCATACTACTCCATTAATAGACTTATCTGAAGTCATGGTACATTTTTGTGGAACCAGAATGGATTGAAT
ATCTGAAACTATCAGCTTCTTCCATGATCCTCTCTGTAAGGTCATCCACTTTTGGTACACATGATCTACCTTGATATCTT
AACAGACCATCTCCCCCTTGTTCAAAAGTCATTAACTTTTGTTTATAAACATTCACCTTTAGTTTAGTGAAAAGGGTTTT
TATCTTGTTTTTCCTTAACTTTAGACACTAGTGATGATTCAACCCTATTCATCACCACAACACCACCTTTAGTGGAATTC
AAAAGACGAAATCCCAAATGGGAAAGTTGTCAACTTTCTTAGATAAATCTTTCTTGTCTTCCTCAACATGAGCAGTACTC
CCCATGGATAACCTTCTCAGAGCATCTGCAACAACATAAGCCTTACCTAGGTTATATAGGATCCTCATGTCATAGTGCTT
GAGCAACACTTACCACCTCCTTCGCCTGAGACTAAGCTCCTTCTAACTGAAAACATAGTGGAGACTGTTGTGCTCGGTGA
AGATATCCACATGAACACCACATAGTTAGGGACACCATTTTTTGAAGCCAAAAACTACAACTGCCAGCTCAAGATCTTGA
AAAGGATAATTCTTCTCGTGAATCTTAAGGTGTCTAGAGGCATAGGCTAAAACCTTACCATTCTGCATCAACACACAACT
CAGTCCAACTTTGGATGCATCACAATAAATGTTGGACTAACTTTGAAAAATAAATTAAGTAAAGGAAGTTTCTTTTTTTA
TTTGAAAGAAAATAAAACAAGAAATTTTTTTAGGAAATAACATTTTTTATTAGTAAGCAAAATAAGTAAATAATAAATAA
TATTTTAAATAAACATAAAAAATAAAGAAAGGTTATCTCTAAGAATTTTATTAAATTAAACCAAGTAAAACAAAGGTTAG
TTAATTAATTAAACAAAGTAATAAAAATAAGGAAAGAAATATTAAAATTGGGCCACTTTTCCCAAATTCCAAATTTGATG
GGTTTTTGGCTCAAATCCTGTCTTAAGTCTAACAGAAGAATAATGTCATTAAAATTGGGCCACTTTTCCCAAATTCCAAA
TTTGATGGGTTTTTGGCTCAAATCCTGTCTTAAGTCTAACAGAAGAATAATGTCATTAATAGGTTGCGAGTTCGAGTCAC
CAAAGGAGCAAAAGGGGTGGGAGCTCCTATGGAGGGTAAAAATAAAAGTCTAACAAAAGAATTGTCAAAGTGATGGACTT
TGGCCCATATTAATCAGGATTTAGATATTTAGCTGATGGTCATTTTTAGGGTCCTTTAAGCCCATTTAGCTTCTTGGCCC
TCATGTCTTAAAAGAATGGGCTCTGACCCATTTTGCCCCCTGAAAAAATGCATATACTCGTGTATATAGGCTGTATTATA
GCACATTTTTCTATATATCGGACTGTATACCAAGTGTATACAATCTAATTCAGCTAATTTTTGGCTTTGTGTTTGCTACA
CTCGACCTATATATATGTGTATACCGCTGGTATCAGTGTATACATGTTGTATCTCAACCTGTTTTCAGCTTTCTAGGACT
GTGTTTTAGCTTCCGATCGACGAGGTTGGCTCGGAAAAAAAGGAGAAGAAGTGTAGGGTTTCATCCCAACTCAAGATGTA
GGGTAAAGGAGAGTTCAATAGACTCAATCCGAGGGAGTTCATGCAAGGAAGATAAAACGATAAGGATTAGATAATGACTA
ACGAGTGAACTTGATTAAATAACCAAGAACCATTAAAGCGAAATGAGTTGAAACAAGTTTCAACCTGAAGCAAGGGAAAA
TAAATAAAATTGGTGTGTTTGGTATGAAGGTAAATGTTTTCCATGAAAAATGTTTTTCTAGAAAATATTTTCCTCGAAAA
CAAGTAGACTTTGGACTCGTTTTCTCATGTTTGGTTGGTGAGTAGAAAATATTTTTCCAAAAAACATTTTTGTGTGTTTG
ATTTATGAATGAAAAATATTTTTGAGAAAATATCTTTTATTTTTAGTAGAGAGTAGAAAATAATTTTTGAATTGAAAGTG
AAAATATATTTTAAAAATAAAATTTTTTTTTTTGAGGGGAGTGTTGGTTGGCGCGGGGGGAAAGGGGGTAGCGGTGCATT
GGGGTAAAAAAATAAAAAATTGAAAGTGAAAATATTTTTAAAGACAAACTTAATTGTTATTTTAGGAGGGGGGGGGGATA
GCGGGTAGGGGGTGGTGGTGGGGTGAAAAAATAAAGATTTGAAATTGAAAATATTTTTTAAAAACAAACTTAAAATTTCT
TTTGGAGGGGGGGAGGGGCACGTGTAAGGGGTGGGGGCTCGGTGGGTCGCGGATAGGGTGGGGTGAAAAAATAAAATTTT
GAAATTGAAAATGATTTTTAAAAAACAAACTTAAATTTTTTTTGGACGGGGGTGGGAGGTGGTTGCGGGTAGGGGGTGGG
GGTGGGATGGAAAAATAAAAATTTGAAATTGAAAATACTTTTTAAAAAAAAAACTTGATTTTGTTTTTTCGAGGGTGGGG
TGGGGGTGGAGGTGGGCTGGTAGGGGGTCTGGTGGGTGGAGGGGGGATGGATGCAAAATAAGAATTTGAATTAGAAAATA
TATTTTAGAATCAAAATTTAATTTTTTGATTTTTTTTGGGGTGAGTAGGGGGCTAGCGGGGGGAGGGGGTCGAGGGTAGA
GGTGTGGGTGGGATGAAAATAAAAAATTTAAATTGGAAATATTTTTTTATAAACATACTTAAATTATTATTTTTTTTGGC
GGGGGGGGGGGGGAGTAGGGGTGATGGTGGGGTAAAAAATTTAAAAATTGAAGTTGACAATCTATTTTTAGAAAAAGCTT
TAAATTTATTTATTTTGAACAAAAAAAATTGTAATTTGAAGTTGGAAGAGAGTTTTGGAAAATGTTTCTTTAATTTTTGA
AGGGAAGTCATTTTCCTTAAATTTGAGGAAAATGAGTTTATTTGGAAAACATTACACCCAACCAAACATGAGAAAATTGA
AAAATATTTTCCTTCATACCAAGCACACCCTAAAGAAAATTGGTGACAATATTGCAAGATGTCACATGTTAACAATACAT
AAAAATAGGAGAAACTTTTGGTGAATTTGGTATGATACATCAACCCATCTCTTTTCAAATATGAAATCAAAGTAACAATA
ACATATAATGCTTAAATCGATTTATATCTTAGATGTATGCATTATATCATGAGGGAAAAGGAAAGAAACAACAGCTAGTG
GTAAGATCACAAACTCAATCATTAATACCGTTTATCAATATAATAACTACATATGAAACTGATCGAAATAATAACTACAT
ATGAGATTAGTCAAGAAGTTCGATGCCATAGCACATTAATACCGTCACTAAAGATGATCAAAACAATACCAGAATCAAAA
TACTACAAGATGAAATAAAACAAGCATGGAGAAATCTCAACTGAAACATAGGTTGGAAAGGAAAGAGTTGCCAAACAATG
GAGTTCACTAGACAAAGATACAACATTTCAGATTTTGAGAGATACTGTGAAACATCAACCAGATAAAGGAAAATTATGAA
ACTGAAAATGAAACAAACTAGTGAGACCAAAATCTAATCAACATAACAATCTTGTTAGAATAGGGTACTTGAATATAATG
AACCTAAGGCCCTTCATATAAACTTCATAAAATCAACACACTTTAAGAGATATGCTCAACGAAAATATATAATGAAAATC
CTCATCAGATCCAAGATGTAAACAAGCAGAGCAAAAAATAGGTAAAAGACAATAATGGAAAAGAACATTATCTCATAAAC
AAATTAAGATTAGAAGGGAATATTACCTTTTCGAGGGCAGCGAGCTTGGGTTACGAGCTAATGATGAAGCTTCTTCCAAC
ACCACAAGTAAGAAACAAGATAAGAGAATGAAAAATGGAACTCGAAACTAGTTATGCTCTCTGTTTCTTTGAGTGTATTT
TTTGTACATTCTCTGCCTTGTTTTTCCAAATTTATAAGTCGTTCTCTTTCTGTATGTAAGTTCATTCCCACCTCTACCTC
AAACAAAGAAGGGGAAAAGGGGGTTATTTATAGATGCAAAATAGGGTTCGATTTGGGGGTGGAGCTGGACAAAAATAAAA
AACAGGGATTAGGGCCGAATTTCGAAATCACCACAAGGAAAAGAATATAGGTTGTTGTTGTACCAAAATCCTCAAAATCT
GGTGAGGGTAGTGACGAGGTGGACGACCTAATCTAATCGAGCGTCCTTGTGCATTGACGTGGAGCAATCTCGCACGACAA
GGACGAGTTTCACCACCTGCTTTGCTAAATTACTATACGAATGTACTATCATACATTGAGGAAGACCCGTCTGGGATTCA
CACTGTGTACCCACCACGTACTTTTACTGCTAACATTGTATGTAAAAGTTGCGAACGTTGGAGTGTTGTTGGTTCACGTA
TTTGGATTGTTGTTGTCGTTGTTGCTTGTATTTTTATTGAAGGGTTTTGGGCATGGTATTAATAAAATTGGACTCAAATT
TGGGTCTAGAAATTGGATGGAAATGGGTCATGAAAGTAAATCAAGAATGTGGTCAATTTGACAAAAGAAAATAATCACGA
ACATTGCAAATTCAATCAAAATGAGGCAGTTGGTTGAGTTCGGCCAAAATTAAAATAAGATGAATTAATATAATTAGTTA
ACAAGCTTCTTACACTTAACAAAAATAAAAATAATTAACTTAATTATAAAATAATTAATTCTAAATTATTAACTGTTAAT
TAATTTAACTAATTACCAAAATATTTAATTCTAAACAAAATCTTTTTTTAGATAATTTTCGAATATTTATAAAATACACT
AATTATACAAAATTATATAAAACATGTATATTATTTAAAAATTATAAAAAGTGACAAAATTATTTAAAATAACTTGCGAA
CTATATTTTATTTTATAAAACTAATTATCTTAAATTGTATGAAATTGAAGAAGCTCGATGATTTATCGATATTGTGGAGG
TTCAAAATCGGGTGTCAACAACGATAGAGCAGGACCAGTTGGCCTTTGCTGAAAAGAGGACTAGTTCACATTTCTAGTCT
TCTGCTGGCCAGATTCCTGATTTGATGTCTTAGCTCTCTTACTGCGAAAGTCTTCCCTGTCTTTCAACTTATGTTCCTCA
ACTTGTTGCACATGGATCACAAGCTTGGATATGACAATTTCTCCTATCAACATAGCCAGCTTACCTTCCTTACTTGACGA
GTGAGATAAACCAGACACAAACAAACTTATTCTGCTCCTCATATCAGCCACCATCTGATATTCTTGCACAATCATAGATT
CTTGTTTCAGATTTAGAAATTCTCTTACCTTTGCTTCCCTTAGCTTGCGGGGAAAGAAATGACCTAAGAAAACCTCCTCA
AACACAACCCAACTCAAAGGTGGTTCCCCCTTTGCCTTGTTCTTCTTACAATGGTCATGCCATATCCTAGCAACACATTT
GAGCTGATACGAAGCTAACTCCACACGCTCTCCATCGACAACACGCATAACCTCAGACACATTCTAATGTTCCTCCACAA
AGTTCTTTGGATATTTAGTGACGTTCAACCCTAAGAACTTTGGGGATTCATCCTCAGAAACTCGGGGATCCTAGAGGTAT
CAACCACATCTTGGCGATACATTCTTCATTGACCAGCCCGATTTGCCACAACCTTGGTAAAAATCTGTATAGCATTCCTA
AATTCAACATTGATTACATCTCCTTGAGGGGTTGCACTTGAGGTCCATTGGGAACCTCTTGACCTTGAGAATTCACATTC
CTCCTAGAAGAACGTCCGCGAACATCTCTTCGTGGAGGCATGATCTTAAAAGACATGCATAAGCACGAATTAGAGGGATT
TTTAATGGAGTTGAACTCTATTGCATGAAAAAGTTAAGAAGAAAGTGAAATGATTCCTAAATATTGCAACATCCTATTTA
TAGATGTGGCGCACTTCACACGTATAAACAAGACACTACACACACGGCTTCAAAGACACCCTAGGACTCTTAAAACCTGA
CTCAGATACCGAGTTTGTCATGCCTCGAGCCTACACCCTAGACATGACCGAAACTCAGGAACCATCGTTGGTCCTCAATC
AAACCCTTGGCCTGGTTGAATACTTATGAAGACTTACTCAATCAAAATTGGAATTCAAGTACATAATTAAACTCAACATG
TCTTAATAACAACTTAACTCAATGAATATCTGGAAATACTTAAATAAACATAAGTAATCGTCTCAAGGTCTCAAAACATC
AACAAGGAAAATAATGTGTCACGACCTAAGGGTACCCCCTAGAAGTAACATGGTGTATAGAACCCTAAAGGACTCCATAC
AAGCCACTTAGCTCTCATTACATAAGAAATAGAACAATAGAAGTAAAACGATAGTCTAAGTTCAATAGTTTTTATAAAAG
AAAAGTGAAAGTCTAAAACAATTGTCTCATCATAGCCATCTTATACAATAGAACGAAATTGGGCCTAGCCCACACACCAT
GTTCAGAATAGAAATACATAAAAGAAACTAAACAATGGAAATGCATCCTCGATTCATAAGGAATCACCAAGCTCGGGAAT
CAATCAAATTCAAGCTCTAGAAACGAAACTGGGAACCTGTGTGTCAGACCATACATTTGGGGAAATGTAGGCATGAGTAT
GCGTTAGCACAAAACAATGTACCAAGTATGATAGTCATGTATAAAAATATTTAAAATATGCTAAAAGGGACATATCATTT
CATAACATGCAATTAACCAAGTTAAAACTTAATAAAAGGAGTTAGAAAAATATCCTTGGTCAATGAAATCTAACATCATC
TTTAATACCTTTGAACTAATATGCGATATTTCTTGAAGTAACGTTAGTTCATTATTCATATTATTGTCGTAAAATTAGCC
TTAACCGACATAGACAACATGAGAGCTACAACATGATCCCCCGGGGTCTCTCACATCGAAAAGGGTTGTCCTGCATGCCG
AAGGTAGAACCATAAACTTCTTTCTTAAGTGGGTCCACTAGGTAATGTTTCTTGACACAGTCATCCTACGGGGGCACGTA
GTTTAAGGGATAAGGAGATTGCTACTAGAAACCTGGCCTCTACTCGGGAGAGCTTCCATCTAAAGAGGTTGCTTCTAAAA
ACCCGACCTCTACGACGAGAGAGCTTCCATCTCACATCAATATTCACTCGGTGCTAAGCATAATTCCTATGGAATAGTCA
TTTTTTACTTATTCTTATCATTCATGGAAAGGCATCCTATGATAACCAATACAAGCTAATTTCATTAGGATAGCTCTTAC
TCTTTGATTCAATTTGGTGAGAAATCCTTTCAACCTAAGAATCCATACTATGTGAGAAAACCTTTCACATCATGCTAGTT
ATGTGTTTATGATAATATCCTTTCAAAAAGAAAACAACAACACCGTCATTGATACTTTACTCTCAAAGAATCCTTAAAAC
AATTACATAGATTTCATAAGAAAATGCATAAGCACATAATTTACCTCTTGAGGTTCAAAACCCACTTTATATTATCAACA
CTTAGAAAACATAGGTTAGATATGGATTTCATCATAATTCCATGTAAAGCTTGCAATACATGCTTAATATCATAAAAGTC
TTCCTTAAAGATCAAAATTCCACATCATGTGATTCATAAATTGAAAACACAGGGATTACATGGGTTCATAGGGGGAAACA
TCATAAAATGATAGTATTTCATCAATTCCTGCATAAAAGATCATAATTCAATCATTCGAATAAAACATGAAAAGAACCCA
TGCCAATTTAAGAAAACCCTAACTCAATTGGGGAATTCTACCATTTGAAATAGAGGAATTTGGGAACTCCATGGACGGAA
GGAATCCATGGATGAAAACTACCATACCTCCAGTCCAAATGCTAACCTTCAATGGTCACCTTTATTTTAATCAACCATCC
CTTCACAAATTTAATAATTTTATCACACTTTATGCAACAGTGCTCAAGGAAGCAGGGTACAAAAATTAGGGATTAAAAAA
ATTGGATCGAGATAAATATAAGGATACCAAACGAAAGACTACAAGCTTAAATAGATTACTAGTGATATAATATCTGAAAA
TACTAAAATTTATAAGACAAATCAAAGAAAGCATATTATCATCTTCTAAACAAAGCAATACTTTTTATTTCGCTTGAATA
ACAGTAGGGCAAGTTCTAGACTAAGATGCAAAACATTGAATATATGCAAACAACCTCACCACACATGGCACAAGTCTCAC
TCAAGATGGACCAATTCTACTTCTAAGATGGACATGATCATTACAACCTATAAATAAGAATACGTTATATACAAAGTCAC
AAACATGAGCCTAGGTGTCAAAAAATCTATTTATTTTATTCTCAAGCACTCAAAGAAAAGTACTACACATCTCAAGCCTA
AATTGTTAGTATCAAACAAGTCAAAAGGGTTTTTTTCTTTCTTTTCTTTAAAAAATAAATAAATAATTACTCAAAACAAA
ATAAATTACTCAGTTCAAGGTTGCCGCCTCGAAAAAGAACCGAGGCCATAAGAACAACCAAGGGGTGGATGAGATATGCC
ACTAAAAACTACAATAAAAAGAATAATAACGAAAAATCTTTTTGTAACTTTTTTCAAAAAAAATATTAAGAAAATCGTTT
TGTATTTTTCATTTTAAAAAATAAAATAAAAATAAAAATAAAAATAGAATCCTATAATATATTCACCCTTAAGATTACAA
CAATCAGAAGAATTTTCTTAATCATTATTTGCCTCATATTTAATCTTTTAATTATCCTTTTTTAGCATAAATTTTAGGAG
TTATTCTTATGTTTTTTATTTTATTTATAGGATTAAAATGGTATGAAAATGAAGAAATTTGGAGCACAAAAGGATTAAAA
ATAAGAAATCATAGAAGGAAATCAAGCAACAACTTAATAGATTATATTTAATATAATAATATATTTATATATAATGTTGG
CTATCATAATTTCAAATGAAGCCAATCCACTTATTTCCACGTCGCCATTTTTGAGGCAGCCAAGAGATTAAGGCGGCGAA
CGGTTTCCAGCAACACGGAAAAAAGACGGAAAACTCAATTTAATTGGGTTTTGATTTTCTAATTGGTCTTGAACTCAATT
ATTTTTTTAGGGTTTTATATCTATAAATAGGGCATAAAAAATATTTTTTGGGAAGTCAAGAATCAAGAAACAATACACAA
TATAATTTTTCTTATAGATTAGGAACTTTGGAAGAGCCGCCGTGGAGGCCGGAGAATTGTGGTTTATTCTTTCTTCTCGT
TTATTATTTATTTGTATTTTTGATTAGTAAGAGATAATTTAGCTATTGTTCTTAATATTTTATGATTAACTCACACATAT
TTGGTTTGATAAGTTTTGAATGTGTTTTTTGAGATAATGAGTAGCTAAATTTCATAACCAGGATTGTGGGAACCATGATT
AATTATTAAAGTAAGTTTATATACAAAGTGATTCTTGAATGATTTTTATGCATGTATTGTTAGTCCTTTCATTTTGAATG
CTTTTTAACGGTGTACGATGTTAGAACTTGCCTCGTTTCTACTTGCCTTACCAAGAGGGTAATGAATGAGAAAATGATTA
AACAACAAAGAATTAGTTAAAGATTTTTTGCTATCTAATAGCCTGACTTTAATCAATTAAGGAAAGGGTGAATACCCTAA
TTTAATTGACATGAGGGCTAATCCGAGGTAAAGGTCAGGGTTAGCAAAGTACACACCCGTAGACTTACCAAGTTGCGAGG
TGAAAATCTCTACTTGGATTATCAATCATTTACGGATACCTAACTTACCAACCTTGCATGTTAAAATTTGAAATAGATCA
CTAGTACAATATTCTTGCTATTTTATGAATTCATCGGTAATACATTCCTAGTTATTTCTAATAATCTGTATATAAATAAA
TACTTAGTTCAAAGCTATTGTTATTCTTTTTTTTTATTTCAATTTAACCCCCCCCCCCCTCTCTCCACTTTAAATAACGA
CTATCGAGTTAAATATTTGCTATTGACAATATTCTACCATATTCTTTGTGGGATCGACCCCGACTCGTAGTTGGGTAAAT
ATATTGCATACAACCATTTATATTTCTTTTCAAGAAGTATATTTTTGACGTTATCAAGAATGGTACCGCTGCCGGGGAAT
GTGGCTTAGAAATTATTTTTAGTATTTATTTCTACTTGTAGTCCTTTTTTGTTACTTTTAGGATTAGTTTTAAATTTTTT
TTCTTTATTATTATTATCATATTTTTTTACTCTTCTTGATTTGTCATCTGAAAAAGTGTATAGTGATAAGTGTTCTTGCA
ATTCTTGTACTTCTGATATTATGAATTTTTATGGGTTAATTTTTTCACAACAAGATAAATATATGTGGACATGGAAGATT
TGTTGATAATATTTTGTAAACCAATAATTACGCACCTATGTGAGGCTAATAGGTTTGCTTGTGATATTTATGAATTAAAG
TATGCATTGACTGTAAAGATTGATGCGTATGACATCCAATAATTTAGTAATAACATGTGCGAGGAAGAAAAAATGCTTAT
TACTCAACTTGAAGAGCTAAAAGTGGAGGGAGAATTGTTTGATCATACTTTTATTGATGCTGTCACTGTTTAGAAGAGTA
CACTAGAGTTATGTAATGAATTAGATAATATTATTTTTTAAAAACTCTAGTATGTGTAAACATGAGGGCGTAAAAAGTAA
ACCAATTCATAAGTTAGGGAACCTCATTCCAATCATTTTTCCACATTATGATTAAATGATGAGATATTAATCAATCCATC
TGAGCTTATAGAAGAGTGTACAGAGGAGGAATAATGTGTCTATATTCTTGAATTTATTGTTCCAACATCAGATAATTACA
TTCCTCACTTAGGATCCAAGAAGTGCATAATGCGATATCTAATGCTTGGGACCTTTATTTTTGTACAACCACCCTTTGAG
CGTAATAGAAAAATTGATGCGAAATTAGGGGTGCAATTCATATCTTCAAAGTGAAAAGAAAAATAGTTAAATTGATGGTG
TCGTGCCGCGACGTTAAATCAAGTGCTTATTGGGATGCAACCCAATTCGTAGTGTAACTTCTTATTTTTTATTTTTTTAG
TGTCACTTTATTGTTTTATTTTTGTTTTTGCAGATTTAGGGGAAGTATGAGTACCCAAATTTGAAGCTAAGGAACACGTT
TTGAGCTTAAGTGTGGGTTGCACGCGACCCTTGATGAAAGGAGATAAAATATGTTGTTAGCTAGGCAATAGAGCGCCCAA
GGTAGTATTTCTCACCCTTCTTCTTCTTATCTTTTCTATAAATTTCTTTGGGGACAAAGCATGATTTGAAGTATGGGGTG
AAATTTCTTCCGATACTTGTGATCTCAAGGGTGAATATGCCATAGGATTCTATTTTAGTTTTTTTTTTTTTGAAAAAGAA
AAATATACAAAAAGATTTTCTTCATTATTTTGTTTATTTTATTTGGAAAAAAAAATCACAAAGTTTTTCCTTTATTACGT
CCCCGATAGCGGCGCCATTCTCGATAACGTCCAAATATACTTCTCGTAAAGAAATATAAATAGTCGCATGCAATATATTT
ACCCAACTATTAGTCGGGGTCGATCCCACAAAGAATATGAAAGAATATTGTCAATAGCAAATATTTAATTCGATAGTCGT
TATTTAAAATAGGGGGTTTAAATTGAAATAAAAATTAAAAGAATAACAATAGCTTTGAACTAAGTATTTATTTATATTCA
AATTATAAGAAATAACTAGGAATGTGTTCCCCATGATTTCAGAAAATAACAATAATATTGTACTAGTGATCTATTTCAAT
TTTTACCATGCAAGGTTAATAAATTAGGTATTCCTAAGTGATTGGTAATCCAAGTGGTGACTTTCACATCACAACTTGGT
AAGTCTACAAGTGTGTACTTTACTAACCCTTACCTTTACCCCGGATTAACCCTCGTGTCAATTAAATTAAGATATTCACC
CTTTCCTCAATTGAATAAAGTCAGGCTATTAGATAGCAACAAATCCTTAACTAAATCTCCGTTGTTAAATCCTTTTCTCA
TTCATTACCTCCTCTCATGATTTCACCAAGTCTTGTGATCGTTGCCAAAGAGAAGGAGGAATTTCAAAGAGGCAAGATCT
ACCTATGAATCAAATATTGGTGATTCAGTAGTTTGATGTTTGGGGCCTTGACGTCATAGGTCTATTTGTGAGTTCACATG
GGATGAATTATATTCTTGTTGTGGTTGACTATGTATTGAAATGGGTGGAAGCAATTGCGCTTTCTAAAAATAAAGGTAAG
AGTCTCACTACATTCCTGAAAAAGAGTATATTCTCAAGATTTGGTACACCTAGGGTGATTATCATCGATGGAGGTTCCCA
CTTTAGTAATAAGTTGTTCAAGGCATTGCTAAAGATATTTGGAGTTCGTCACAATGTAGCCACTCCTTACCATCTGCAGT
CTAGTGGACAAGTTGAAGTGTCAAACAGAGAGATCAAGAAAATCTTTGCAAAGACTGTGAATACCAATAGAACTGATTGG
TCAAAGAGGCTTGATGATGCTCTTAGGGCCTATGGCAACGCATTTAAGACTACCATAGGTATGTCCCCCTACCAACTTAT
ATATTAGAAGTCATACTATTTGCCGATAGAGCTAGAGCAAAAGGCTATGTGGGAGTTAAATAAGTTGAATTTGGATTGGG
GTGCCGCATCGAGTCAAATAGTGAATGACATGAATGAGCTTGATGAGTTTCGCCTAAAAGCATGTGAAAGTTCAGCCTTG
TACAAGGAAAAGATGAAGAAGTATCACGATCAAAATATTGAAAAGTGTGAATTTGTTGTGGGTGATCTAGTGCTTCTATT
CAACTAAAGTTTGCGATTGCTTCCTGGCAAAATCAAGTCCAAGTGGACCGGGCCATTCCCAGTCACTCAAGTATTCCACA
TGGAGCAGTCGGACTCGAGTAGAAGGAAGGAACAAGGATCAAAGTGAACGGGCAAAGAATCAAGGTCTACATGGAAAAAT
CGGAGAGTGGGCAAAAAGTGATCGAGGTCTACAATCTTGATGAAGTCTCAGTAATCAAGGGGTCTGCATCGTGCCACGAC
ATTAAATCAAGCACTGCTTGGGAGGCAACCCAAGATGTACAATCTAGCCAACTATAGGTTTTTCATTTTGTTATAGGAGG
TCTTCTTCTTTTATTTTGATTTTTGTAGCTCTTTAGATAGGTGTTTTTTTCTGTATTAGTGTTGGCTAGATATAGAGTAG
GGTCCGTGTCTAAAAAGTGTCTAGAAAATGTAAAAAGAAAGTCCCAATGGTTGCTGCGTGTGCTGGGGCGAAAGGCAAAA
TCTACAGAAAAACAGCTGTGTAGTGGTCTATAGACCCCATCGACGGTCTGTTGATCCATCCACGGACCATGAATGGCATA
CGTAGATCCCAGGTAAGTGTTCTGAATTTTTAAGTATCAGAGTGCCCTACGGACCGGACCTACAGACTGGACCTACGGTC
CGTATGTCGACCCACGGACTGTCGACGGGGTCTTGTGGGTCCAAAGTTAGGGTTCTGTCGACCCTACCCGGACCTCTTAT
AAATTAAAAGCCCCTTCATTTTAAACTTCCTCCATTTCCATATTTCCCTCCCAACCATTTCTACCTTTCCATATACCCAC
TATATTCACTACATCTCCCCCATTTCACCCCCCTAATCACCCCACAGATTCCATATCTCCCCTTTCTGTAACGACTCGGA
AAATGATAGAGTGAAACTAGAGCCTCACATGTGAGTTTGGAGTCGAGAACTTAATGAAATGGTTATAATTGAATTTGACC
CAAAAAGTTCTTAAAAATGTGCTTCGGAAGTTACCGGAAACTTGTTTAGTGGATATAAAAAGATCCGTTTCGTTTTTCGA
AAATCCGACTTCATATTCTTGTTTAGGGGGTCAAATTGAGTGGGAAATGGGTCTAACCCAAATTTTAGAGCAACCGTATC
AAAATCCGAAATTTCCAAGTGAAGCCTTTTTCAAGGGTCTACTTTGGAGGGTCATATCTCCTAGCACAAAAATTATTTGG
GTGGCCAATAATATATCCATGGAAAGCCCTTTGAGTTAGCTACCTAACGCACTTCGTTTCACCTCATTCGGAGTTCGGAC
GAAGAAGTTATGTCCATTTTCGTAAAATCTGTCCGGTAGGAAATGGCAATTTCCAGTATGCGGGGTTACTGTTCACCCGC
CTGATTTTTTTCTAAAGTGTTGGACCATTTTTTTAAGAGGGCATATATTATTTCCTAGATACCATTAGTTCATTCCCATC
CCAAAAAAAAACATTTCCCTCTCTCAAAAACTCTCTCAAAACCCCAAGGAAGCTCAAGGTGAAAGATGGAGCTAGGGTGG
ATGGTGGCTATTGATTTCTTCACCAATTTCGTTTGGTTCTTGAAGATTAAGGTATGGGGACTCTTCATCTTTGATTCCTT
CTTCAATCAAAGAGTCAATCCAAAAGATTTCAAAAGTTGTTCAAAAACTCAAAATCCAAATTTTGAATTCTAGCATGGGT
TCTTGCATTAAATGTTTTTAATGATGATTTGTGTTATTATTGATGGTTTTAAGAAAGGAAATTCCATGAACCCATGTCTT
TGCAAATTTCCAAAAGTTGGCTTATGAAGTGGGGTTATTGTTTATGATTGAATGATGATAGAATTATGCTTAAATGGAGT
TGAATAGTTGATTTCTATTATTATCTATGCTTATCTATTGTGAATTATTGGAGAGTTGAGGAATGGTGGTTGTGGCTTTG
GAAAAGGGTAAGTTGACCTATTTTATGAAAAATGTTGAATTAGTAGGGAATTGAGTAATGTTGGTTATGGCTTTGGAAAA
TGGTAAGATGGCTTAATCTCTTAGTATTGATATAATTGTTATTGGTTGGTTTGATCCACTTATGGTGGAGGTGTTTAATT
ATGGAATGTATTGTGACCATGGCCTTAAAGGCAAGACATGAGGAGCTAATGTTGAATTAGAATTGTTTACTTGTTTGTTA
CATTGTGACCATGGCCTTGAAGGCATAGTATAAGAAATTGAAGTGTTATCATGACATTGTATGAATGAGAGTTCAATGAA
GATAATGTGATCATGTTATGAATGTAAATGTGTTACTATTGAAAGATTATTTCTCAATTTGACACTCATGAATGTTGATG
AAAGAATATGAAGGATTCTTCAATGTAAAGTATACCTTGAATTGGTAGGGCTTATGCATCCTTTTCTTGTATAAATGATT
ATATTGTTGATTGTTGAATCCTTGGATCGGTAGGCTAATGGCACCCTTCCACACATGCTTATAATGAACCTTGGATCGGT
AGGCTTATGGCACCCTTCCATTAATGATAAGTAATGAACCTTGGATTCGGTAGGCCTATGGCACCCTTTCCATAAAGGTT
AATGATGAGACTTGAATCGGCAGGCTTATGGCACCCTTTCAAGAGGAGTTAATGAGCTTTCCTAAATGTACCTTGAATCG
GCAGGCTTATGGCACCCTTTCATGTGTTAAATAATGTACCTTGAATCGGCAGGCTTATGGCACCCTTTCATGTGTGATGA
TGTCAAAGTAATGAACTATTCTATGGGAATGTAGGCTAAGCACCGAGCGGATTTGGTTAGATGGAAACTCCCCCGACAGT
TAGGCATGAGTTTCAATGATCGTCTACCTTATCCCATAAACTATGTGCCCGCATAGGAAGCTAGTGGATCCATTAAGCTA
TATATACCGGTCTTTCTTAGGCAAGTAGACCACCTCTTTTCGGTGTGGGGACTCATGACACCGGATTCCATGACAAGCTC
TCATGGTCTATGTCGGTTAAATGCTTACTTCCCATCATGTGAGATTTCATTATGGTTTCTTGACAGGTTCTACAAAGTGT
AGGTAGTAGTATGGGATGCTACCTATACATTGCACGAGTAGGCTTGGAGAGGGTCATAGTGAGTTTCTCTAAATCCTAAT
GTATGTGACATGAATGTACCCTAAATGAGGTTATTAAAGAATGTTGGCTCTTAAATGCTTAATACGTTATGCATGTTATA
CTTGGGTTATATTACGAGTTATTTCCCTTGTCATGTCTTAATTAATGATATACCTCTTATGTATGAATATTGTGCAAAGG
TGAAAGAAAGGAATGATAAGTTACTTTAAGTGACCTAAATGTGGTGCCTTAGTATGGATGGTGGTATGGGACGCCATCCA
TACATTGCACGAGGTATAGCATAAGGGTTTCTTGAGGTGAAGGTCCAAGGTAAGGGTTTTCATGTTGGTATTGTTTAAAG
GTGATATTATGACTTACTTGATGTTATGCTTGTCTTATATGTCTTTTATGCTATTGTTCATGATATTTCAAAAAGGTGGC
ATAATGCATGGTTTCTAACTAAAATGTCCCTTTTTGGCATGTTTTTGCATGGTCTCCATACTTAGTACTTAATTGTGCTA
ACCCCTTTCTTTCCCTTTTTGGACTAAAGTGTAGGGATTTGGAGAAGATGACATGTCATGGCTTTGATAGGTTTCTAAGT
GTCGAAGATGAAGATTTGGTGAGTCCTCATAGATTCGAGGACAATACCCAATATGTTCTTTTATGTCTTTTTAGTTTTGT
TTAAGTTGTGTACGGGATTAGTCCCGAATTTTGTACTCTAAAGTATTAGATGGTTCGAGACATCATGTATAAAGTCTAGA
AAGTCTTCCGCTTGCTACTTTTTATGAAATGTTTTCTTGGTAAAGAAAGTCTTTAATTCCTTATGGTTTTTAGTTTTATG
CGATGAATGAATGCTAAGAGGCTTGTATTTGACCTCTTCGAGGTCGAGTACGCCGGTTACGACTAGGGGGTGCTCCCGGG
TCGTGACACTTTCTCTCTCCAAAACTCAGTCCACCATTTTTGTCTCCCCTCATAGAAATTTCTAGGTCCAGGTTTGGTGT
CACTACCCAAGCCTACACCCCGGAAGTGACACGGCATACTCAACCCCAAAGGGGTCTCATACAAGCCTCATAGCATTCTT
GAACATAAGGACATAGGGAAAAAATGGTGGAATTAAAACTTTCTTTACAATCGAAATCATGTTTCATAAAATTAAGTGGA
TGACTTTCTTTAAAATGTCTCCAACCATCTAATACTTTGAATACAACTTTGGGAAATAACCCATACAAAAGATCTAAACA
TAACATAGAAGACATAAAGGGAACATAGTGGGTTTTGTCCTCAAATCTATGAGGACGCACCATAACTTCCACTCCAAGCT
CCTTAGAAACCTATCTTCCAAGCATAGGATATCACATCTCCAAACTCTACACTTTGATAAGAATGAAGAAATATTAGTTA
GCACAATTAAGTACTAAGTATGAAAGCCATGCAACAACCATGATTAAAACAAACATTTTTTTTTGGAAATCATGCTTTAT
GCCATTTTGAGAAAACCTTCATGAACATGAGTATAAGAGGCATAATATACAAACATAACTAACATACAAGTCATTTCCTC
ATATTAGAACATAATCAACATATATACCATTTCTTCACGTTAAAGCATAATTAACATATAAACCATTTCTTCACATTAGA
GCATAATCAAAATATAAACCATTTCTTCACATTAAAGCATAATCAACATATAAACCATTACCTTCACATTAAGCCTTCAC
ATCAAGTAAAACTCATGCTATACCTTGTGCAATGTATGAATAGCGTCCCATACCACCATCCACACTAAAGTACCACATTA
AGTTCACCAATAGTGAAATTACCATTCTTCCTTTCCATCTTTACACAATACTCATACATAAGAAACATAAACCTTTCATA
AGTCATATCATCACATAAGGACCATCATCTAGGGCAACTCTAAGTCATACTTCTGCAATGTAAGAGTAGCATCCCATACT
ACTACTCACACTAAGTACTCCTTTGAAACCACCATAGACAAGGAACATTCATACTCAATAAGTCATAACAAGGAAATAAC
TCATAATACAATCCAAGTATAGCATGCATCATCTCATTTAAGCATAAGTCAACATTCTTCATTAGCTTCATCACATTGAG
AGCACTTTCATTCATTAGACATTAAACCAACATTCTCATTATCATCATCATAAGAGTATATTCATTTCATTTAGCATTAC
ATCATAAGGAACACAACATAACCCCTCTCAACGCTTACTTGTACAATCCATGGATAGCGTCACATACCACCACCCACACT
AAGTAGTGAATTCTTAACAAGCCATAGGTCATTAACATTCTTTGTGGGGGTAAGCCTTAACCGACATACACTATGTGAGC
AATTCATGGAATTTCGGTGTCACCCTTACCGGATAAGGGATTCTTGCTTGCTTAAGGTAGGACCATTCATTTTAAATTAG
GTGGATCCACTAGCTAATATCCTATATGGGCACGTAGTTATGCGATAGGGAGACTGCTACTAGATACCCCACCTCAACTC
ACGGATGAGCATCCATCTCAAAAGGTTGCTATTAGATAATATTCCCCACAGAGTACTTGACATTTATTACATTAGTTCAT
TATGGGATAAAAGATTGTTACTAGATACCCCGCCTCAACTCATGGATTGGCATCAATCTCAAACCCATCATTCATTAAAA
TGGGATATAGGGATTTTTACTATATACTCCGCCTCAACTCACGGATGAGCATCCAACCCATCCCAACATTCATTCATTCG
AAAGCTCATAAATTCAAAGATGAGAATAGCCTTTCACCTAAGAATCCCATATTGTGAGAAATTCCTTTCACAACATGTCA
TTATCATTCATTAGAGTACAATTGAGAATAGCCTTTCAATCAATACTATTCATTATTCATTCATGAGTGTGTGAGTATGT
GAGAATAACCTTTCTCATATAGCATCATCATTCATAAGTACTAAATTGAGGATATAATTTCAATCAAAACATAATTACAT
TCTAAATATGATCATAACACATTCATTGAGATCACACACATATACTTCACATTATAATCATACATAGATTCTTCATGAAA
TTGCCCCTAAGGGATATGAACCAACGCCAACCCATAAATCCAAAATACTACAATAGAATAGGAAATTGACATAATTCAAT
CACTTAATTCAATATAAACATCAACAATTCAACATACTTGCATAATCAATAAATTCCTAATCACAAATCACAAATCACAA
TTTAGGAATTTGGGAAAAAAACATGGGTTCTAGGAATAAATCAACTTATTTCATCTTTAAATCCACAATTCATTCATAAT
TAAATGCAATAAAGCCTTTGAGAAACGTTTGGAATCGAACCCATGCATAGATTGAAACTTGGGTTTTTGGGTAAACATTG
GAGACTTGCAATCACTTTTGAAATTGGCTCCTTGAAAGAAAATAAGTCAAGGATGAAGACTACCACACCTTTTATTGAAG
AACTCCATGAAAATCCCTTGAAAAACATGAAGTATTGACCTTGGAAGCTTGAATCCTTCACCTCCAAGGGAGGTTTCTAG
AGAGAGAACTTTGGAAGGGAGGGGAGGTTTCTAATTTGGGTTTTGAAATAATGAATTGAAAATAGAGTTTTAATACTTTA
AAAACCCTTAAAATACCTTAAATAACCAATCAAAACAGTCCCCAAAGTAAACTATACTTGAAATGAATTTACCATGTTCC
CCTATCATTGGCCGAACCAAACGAGTATAACNNNNNNNNNNNNNNNNNNNNNNNNNNNNNNNNNNNNNNNNNNNNNNNNN
NNNNNNNNNNNNNNNNNNNNNNNNNNNNNNNNNNNNNNNNNNNNNNNNNNNNNNNNNNNNNNNNNNNNNNNNNNNNNNNN
NNNNNNNNNNNNNNNNNNNNNNNNNNNNNNNNNNNNNNNNNNNNNNNNNNNNNNNNNNNNNNNNNNNNNNNNNNNNNNNN
NNNNNNNNNNNNNNNNNNNNNNNNNNNNNNNNNNNNNNNNNNNNNNNNNNNNNNNNNNNNNNNNNNNNNNNNNNNNNNNN
NNNNNNNNNNNNNNNNNNNNNNNNNNNNNNNNNNNNNNNNNNNNNNNNNNNNNNNNNNNNNNNNNNNNNNNNNNNNNNNN
NNNNNNNNNNNNNNNNNNNNNNNNNNNNNNNNNNNNNNNNNNNNNNNNNNNNNNNNNNNNNNNNNNNNNNNNNNNNNNNN
NNNNNNNNNNNNNNNNNNNNNNNNNNNNNNNNNNNNNNNNNNNNNNNNNNNNNNNNNNNNNNNNNNNNNNNNNNNNNNNN
NNNNNNNNNNNNNNNNNNNNNNNNNNNNNNNNNNNNNNNNNNNNNNNNNNNNNNNNNNNNNNNNNNNNNNNNNNNNNNNN
NNNNNNNNNNNNNNNNNNNNNNNNNNNNNNNNNNNNNNNNNNNNNNNNNNNNNNNNNNNNNNNNNNNNNNNNNNNNNNNN
NNNNNNNNNNNNNNNNNNNNNNNNNNNNNNNNATCAACATGAGGAACATAATTCGTATAAACTCATTTTCTCATTTGGAT
ATAAACTCATCAAGATCACACATAACATAAGGAGACTGGAAACACATCTTCACACATGACTCCAAAACATGATACAAGCT
ACAAGGAACTCTTGGTCTCAAGCTTGAATATGAATAGAAAGAAAGAGAATAGGGATATCAGGACTTCTCATTGGTCCTTG
GCCTACCCCAATTAGCACCCTCAACTATAACTCTTACTATTCAACATACTATCCCCCACTTAGGAGTAAACCCAACTAAG
GCTTACCATGAACATAACATAGGAACCTTACCAAGACATTCACAACTTATAAGAAACCATCAACATATCGGAGCTCTTAA
ACTAGGAAGGTCCTCATTAAGCAACTGTTGCTCACAAATAACCTTACCAATACCACTCAAAGTCTCATATGAGTCTACGA
CACCGGGTCTAAACTCCTCAAGCTCACTACACCTCTTAAGGTGAGATTATCAAGCAAACCTAACTCATGAACATCAAGGA
CACTCAATGACCTTATCATCTAAGCACATTATCCCCAACTTGGGAGAAAGCCTATACTAGCTCTTTTAAACTTCACTTCT
TTCCATTCTAAAGTCGGGGTAAAACATCACCAAACCTTCACACCTAGGCGTTTCTAAAACACCACATTTCATCAACTCTT
TCAACATACCCCAAAACTCATCATGACTAAGCCGGGTTCTATCATCATCCTAAGCATAACCATATGGCCACACATTCATA
CTAAAGACAACATCACATCTATCACCTCAAATCTAACAAGTCACATAGCCATCATTGGCATCACAACCAACCTTTCTCCC
TCACTCCTTCTAGCATAAGCCATTTCAAGTTGTCATACACTAAAGACCATCAAATGAGGAATAAGACAGAGATATTATAG
AGTTAAACTCTGTAGCACCACTTGAAGAATGAAGAAGTGAGACTTTCTTAAAACCCAATAGCCTCTTATTCATAATTGTG
GCGCGCTTCACACTATGAACAAGACTCTACGAGATGTGGTTTGAGACAGCCTAAGACCACTCCAAAATATTGTGCTCTGA
TACCATGTTTCTCACGACTCGAGCCTACACCTCGTAAGTGACACGGCGTACTCGACCCCGAAGGGGTCTCATACAAACCT
CATAGCATTCTTGAACATAAGAACATAGGAAAAATACGGCAGAATTAAAACTTTCTTTACAATTGAAATCATGTTTCATA
AAAGCAAGCGGAAGACTTTCTATACCATCTCTCAAACCATCTAATACTTTGAATACAACTTTGGGACATAGTCCATACAA
AAGGTCTAAACATAACATAAAAGACATAAATGGAACATAGTGGGTTTTGTCCTCAAAAATATGAGGACTCACCATAACTT
CAACTCCAAGATCCTTAGAAACCTATCTTCCAAGCATAGGATATCACATCTCCAAACCCTACACTTTGGTAAGAATGAAG
AAATATGGGTTAGCACAATTAACTACTAAGTATGGAAGCCATGCAAAAACCATGCTTAAAATGGACATTTTCTTTAGAAA
TCACGATTTATGCCATTTTGAGAAAACCTTCATGAACATGAGTATAAGAGGCATAATATACAAACATAACCAACATACAA
GTCATTTCCTCATATTAGAACATAATCAACATATAGACCATTCCTTCACATTAGAGCATATTCAACATATAAACCATTTC
TTCACATTAGAGCATAATCAACATATAAACCATTTCTTCACATTAGAGAATAATCAACATATAAACCATTACCTTCACAT
TAAGGCTTCACCTCAAGTAACCCTCATGCTATACCTTACACAATGTATGAATAGCGTCGCATACCAACATCCACACTAAA
GTATCACATTAAGGTCGCCAAAAGAGAACTTACCATTCTTCATTTCTATCTTTACACAATACTCATACATAAGAAACATA
AGCCTTTCATAAGTAATATGATCACATAAGGACCATCATATAGGGAAACTCTAAGTCATACTTGCACAATGTATGAGTAG
CATCCCATACTACTACTCACACTAAGTAATCCTTTGAAACAACCATAGACAAGGCACATTCATACTCAATAAGTCATAAC
AAGGAAATAACTCATAATATAATCCAAGTATAGCATGCATCATCTCATTTAAGCATAATTCAACATTCTTCATTAGCTTC
ATTACATTGAGAGAACCTTCATTCATTAGACATTAAACCAACATTCTCATTATCATCATCATAAGAGCATATTCATTAGA
CATTAAACCAATATTCAATATTACATCATAAAGAACACACCATAACCCCTCTCGAAACCTACTTGTGCAATGCATGAATA
GTGTCCCATACCACCACCCACACTAAGTAGTACATTCTTAAAAAGCCATATATCATTAACATTCTTTCTGGGGGTAAACC
TTAATCGACATAGACCATGTGAGCAATTAATGGAATCCCGGTGTCATACTGACATGATAAGGGATTCCTACTTGCCTATG
GTAGGACCGTTCATTTTTTCTTAGGTGGATCCACTAGCTAATATCCTATGTGGGCACATAGTTATGGGATAGGGAGATTG
CTACTCGATACCCCACCTCAACTCACGGATGAGCATCCATTTGCTACTAGATACTCCACCTCAACTCATGGATGAGCATC
CACCCCAATTCATATACACTCGGTTCTTGTCATTATTCCCTATGGAGTACTTGACATTCATTACATTAGTTCATTATGGG
ATAAAATATTGTTACTAGATACCCCTCCTCAATTCACGGATGGGCATCCATCTCAAACCCATCATTCATTAAAATAGGAT
ATAGGTATTTGTTAGTAGATACTCTGCCCCAACTCACAGATGAGCATCCATCCCATCCCAACATTCATTCATTGGAAAGC
TCATAGATTCAAAGATGAGAATAGCCTTTCACCTAAGAATCCCATATTGTGAGAAACTCCTTTCATAACATGTCATTATC
ATTCATTAGAGTACAATTGAGAATAGCCTTTCAATTAATACTTCATCATTAACATAATCATAGAACTTCATTCGTTATTC
TTTCATGAGTGTGTGTGAGTACGTAAGAATAACCTTTAATATATATCATTATCATTCATAAGTACTAATTGAGGATATAA
TATCAATCACAACATAATTACATTCTAAACATGATCATAACACGTTCATTGAGATCACACACATATACTTCACATCATAA
TCGTACATAGATTCTTCATGAAATTGCCCCTTAGGGCTATGAACCAACATCAACCCATAAATCCAAACTACTACAAAAGA
ATACGAAATTGACATGATTCAATCACTTAATTCAATATAAACATCAACCATTCAACATACTTGCATAATCAATCAATTCC
TAATCACAAATCACAATTTAGGAATTTGGGGAAAAACATGGGTTCTAGGTAGAAATTATCTTAATTTATCTTTAAATCAA
CAATTCAGTCAAAATTCAATACAATAATGTCTTTGAAAAACGTTTGGAGTCGAACCCATGCATAGATTGAAAACTAGAAT
TTTTGGGTAAACATTGGTGACTTGGAATCACTTTTGAAATTGGCTCCTTGAAAGAAACTAATTCAAGGATAAAGACTACC
ATACCTTTTATAAAAGAACTCCATAAAAATCCCTTGAAAAACTTGAAGTCTTTACCTTGGAAGCTTGCATCCTTCACCTT
AAGTGGAGGTTTCTAGAGAGAGAACTTTTGGAGGAAAGGGGTGGTTTCTAATTTGAGTTTTGAAATAATGAATTGAAAAT
AGAGTTTTAATAATTTAATAATCCTTAAAATAATTTAAATAACCAATTAAAACCATCCCCCAACTAATCTATACTTAAAA
AGAATTTACCATGTTGCCCCAACATTGGTCGAACCAAACTAGTAAAATAGGTGGTGACTCACGAAACCCACCCACGAATC
ATGGGTGGGTCCATGCTCCGTGCTGCTGAGTTGTGATTCATGGTTGTGGCTTGGTTTTGGGGACCTTGACCTACGGAGGC
CATCCATGGGGCGTGGATGGACCTACGGGGCTTGGTCCCCTTCCGTAGGTCACAAACTTTAGTCAACTTTCATCTCCTTT
AGGGTCTTGGGGGTTAGGCTTTAGGGTCTTCCTCAAGGACCCCTAGGGTGGTCCTTGGGGAGTCATACCTTGACGTTTAA
CTCCTAAATCCCTCAACACAGACTAATTCCAACACACACTGGTTAGGCTCTAGTTTCACTTATTCGTTTTACGGGTCGTT
ACATTTGGTGTTGAAGTTGGTCTAGGCGTCTTTAGAATCAATCAGACACTCACCATTTATGTGTACTTGTAAGGTATGAT
GATTTCTCCTGAACTTTAAATTTTTTCATAGTTTCCATATGAAATCACAACAATGAACTTGACCTTGGGTTGTTAATTTT
GTGTTTGGATGTGAAATTGTATGCTAGAAACACCCTTGGTATGATGGTATGTGAGTGTGTAGTTACTTCAAACTGAATTA
TTCAAGTTAATAGGCCGAATTGGAAATTTTGACTTAGGGTTCATAGGTTTCGGTGTGATAATCTGGAAAATTCTATGAAA
TTGAAACCCTAAGGATGCTTAACTACCAACTTAGTTGTTGAAATACATGTGTAGGCCTAATTTGTTCGTATTTGTTGAAA
GAAAAGTAATGAAAGAAATGAACCATCTAAAAATTGACACAAACTAACCCACGAGACCCCGTCTACGGACCGTAGGTCAG
GTTCGTTCGCCAGAAGCACACAAAAGTTTTGCTAAGTGTCGAACCACGGTGTGGACTACGGTCCGTCGTTCCATCGACGG
ACCATTCTGCTCACCCATGGTTCCTACATCAGAAACCTAATTTTGGGTACTCTGACCTATGGAGGGGACCCATGGACCGT
CGATCCCTCGACGGATCATAGGTACCCACTGTGGGTCAGCAGTTCAGCTACTGCCCAGATTTTTTAAATTTTTTGTTTTG
GTTTGTTTCTTGTTCTAAAATTCTTCTCTATGTTTTATTAGCTTGTATTGGTACTAACTAAGCTCCCACAGGTACCATGG
CTCCTAAGCAAGCCCCCACTTATGCCGCTAAGAGCAAGTCCAAGTCCGTATCACCTTCCTTACGGCTGATCGATAAGGAT
ATAGATGTGAAGTACGTTCTACCTCCCACAAGGACTTCCCCCACTACTCCACGCACTACATAAAACTGATCCCGGCAAGT
GAAATCTGACGTGGTCACTGCCCCTAGTCTGATGAGGGGGCCACACCGATCGGATCACCGGCTAGCTAAGAGTTCGGCTC
CAGCTCCAACCTCAAAGGAAGCACCTCCTCTTCGTATGAGTCTGCTAGTACATAGTACAACATAATGCCCCCATCCCCCG
TTCTTAGCCTCCAGCGGTTGCCCCAGAGCCTAACAGGTGGTGTGTGGATGGCCAGTATCAGAACTAAAAGGATGATCGTA
TGATGAACAAGCACGGTAAGATGGCCAGATTGATTACAGAAGAGCATCGGGTTCTCACATGTAATCTTCATATCAATCCA
GTCATTGATGGGCTCTTCCGTAGACACATGTGTGGGTGGATGGCATGGTCCCAGGCACATACAACGACGAGATAGTTAGG
GAGTTTTACGCTTCCTACGCCACCACCATGAGAGGGTCCATCTCTAAGCGGGCCAAGCCCCCAGCTCAACCTCCACTTGA
GGGTACACTAGTTCAAAATTTTTCTGTGTACATCTCCGAGACCACCCTCCGCAGGTTCATCTATGGCCCGGACCAGACTC
TGCCCATCAATACAGCAGAGCTAGACTATCGTACGGGAACCATCCCGAGTGGGGCATTTCAGAGGAATGCCGAGGAGCGA
GAATCACTTATAAGGTGGCTAGCATGACATCTTGTCATGGATGGAGAGCGAGCAGAGTAAGTCAGTACTCCGAGCCTGGG
CATTAAGAAGGCTACCTTGAATTTTGCTGCAAAATTTATCTGGTTGCTGGTACGAAATAGACTGTCCCCTACTCAGGCAG
ACAATGTGGTCATATGAGACCGAGCGGTAATAGTTGCAGCGATGGTAGCAGGACTTGAGGTAGATTTTGTTCACATTCTG
ATCTAGGAGATCCACGTGAGGGCTTTCAAGGCCACCACCACTTTGCCTTTCCCCTGCCTCATCTTCTAGCTTTGCAGGGA
CTCTGGTGTACCAGTTTGGCACTGTGACAGGTTTCTTCAGGCAGCCAAGACTTTAGACATCAGCCTGATCTTGGATGACG
CCAACCTAACCGCCCTCATAGAGAGCCACAGGTTGAGGTACCACCTTTGGGTGATGATCTTTCCACCGACGTTACACAGA
TGCAGGTTGTTGACTCCACTCTTCCAGCCACTACTGTGGACACCCAGGCTCCAGCGTCTCAGGCTGCCAGTCAGGCCACT
AGCTACTCCAGAGCCACCCACTGCTCCGGTTCCTCTGCCATCCCTCTAGCTCGAGTTGTGAAGCTGGAGACACAGATGGC
CACACTACTACAACACATTAGGTTGTTGATGCAGCACTCGATTGAGCAGTCTGAGGCGAGGATGGAGTACCTCATTAACC
TAAAGAATCAGGCTGTTCATAAGCGCCTGGATGCATTCGAGCTGCGAGTCTTAGAGAGGCCGGCCCCGACCATTGATCTA
TCTTTCTTTCAGGCATAGTTGAACAACCTTTATGCCGATCTGGATTCCATCCTAGTCCCTGTCGAGTCTGCACCAGAGGC
TGCCCCTATAGAGGGGTGACACTGTGGTGATATCTGCATTATTTGGCGATGTAACGACCAGAGAGCACCCCCTAGTCGTT
ACCGACGTATTCGACCTCTCGGAGGTCTTATACAAGCCCTTAGCATTCGTCATAGCATTTACCATAGAAAAATAGTAGAA
AGTTTAAAACTTTTCCATAATATAACACAAGACATAAAAGTCACCTCATTAAACTTTTAATACAAAAATCGGAGTACTAC
GTCTCAAGGTTGCCATCTTAAAACATGACTACAACACAAGAGGGACACAACCCTTACAATACAAAAGAAACTACTATCTA
CTACATAGAACTTAAGGAAACTCTTTAACATAAAGGTCCTTGAATCTTTAAGGACACACTCGAACTTGGGAATAGTAAGC
CAAGTTCATCACTTCTAGGAAAGACCCTTTAGTCACCATCACCTACACTTGGTATTAGAAGATGGAGAAGAATGGTGTTA
GTACAAGAATGCACTAAGTATGATAACCATGCAAAACATGCTTTTAAGAGGACATTTAGTTGGAAACTATGCTTCATGCC
TTTTTAGAGAAACTTCAAGAACATTTAGTACATTCGGCACAATAAAAACCACATACATCATTATACACATGGAAACCATT
CATAATAGCACGTAGAGCCACTTATAACATTTTAGGCACATTCAATGCAAATAATACATTACCTTCCTCTTATCTTAACT
CCTTTCCCCAAGCAACCCTTAGGGAATACTTGCTGCAATGTATCACCTTAGGGTTACCAAATGTGAACTTACATATGGCC
TTCATCAATCCAACCACATATATTCATAGAGTCATAAGCACACCATAAGACATAGTCTTCACGTAGGAACCATTACCAAA
GACAACCCCCAAGTCACACGAGTGCATTGTGCAGGTAGCATCCCATAATACTACTTCCACCAAGTGTTCTTAGGAAGCCA
CCATAGACGAGGCACATCATATTCAACAAGTCATAACATCTTCATTTAACATTAGACATAAGACCAATATACTTCATAAC
ATCATAGAAGGACTCTTTCCTTTACAATTGAGGAAACCTTTCAAGACACTCACTTTCACTAGATTATCATAAACCTTATT
CATTCATTCATGTGTGTGTACATATGTGATAAAGCCTTTCACATAAACACCTTTACACAACACATATTCATACCTTGCTA
ATCATACATTTTGCATGCATAATAAGATGTAAGGGTGCATATAAGAGTTCACTTTTCAATAGACACCATAGCACATCATA
TTCATAGCTATAAATGTAGAGTGTGTGTGTGCATATTGGTCCTCATAGTGACATAATAGCAACAACATTGATATTGAGTG
TTCTTCCCTTAAAAGGGGTCACAAGACATTCACAATGTCCCCAATTCATGAGCAATTTACATATAAAGATCTTAGGGATT
CTAGACCGCACACCCACACTTCATCATAGGAGACAAGAACACATTCAACATTGAATAGGTACCCCTAACACGTATATGAT
CAAACATTCATATAGGGGTCATATAAGTAAGGTTCATTCCAACATAATCAATCATGTAGACCACACCTTATCCCTAACAT
TATTATTCACATTATACTCCTCATCATCAACACACTTTAAACATCATGCTAGCATTGAGGATTTCATACATAACCTTCTT
AGCACAACTTTATAAACATAGGCATCATAATCATCAATTCACTTCATATCTATTGCCTTCAAGGCCATTATCTCAACATG
CATAGATAGACAAAAAGTGAACACCTTCACCATAAGTGGATCAAACCACACAACATAAATTCTCATACTATAGACTATAA
GTTAGGTCAACTTACCAATTCTCCAAGCCATGATCACCATGGATCAATGCTCAACAATTCATAATCAATTGACATAGGTA
GCAATAGGAATCAACAATGTAATTCAGTATCATAAACATAGTCTAAATACAATTCCATAAACAAAGGGATGAACCAATAA
CTTTGCCCATAAGGCCATAATCCTCAACTCATCAATATACAAACAATTCAACATGAATAAGTATAGATAATCATAGGAAT
TATCAATACCATCTAATCTAAACATAATTTCACCAATAGAGATCATATTCATAAAGACCCACATCATAGGCCAATTTTGA
GAATTTGGGGATCTTGGGTTCTTTAAGAATTCCTTTGAAAATTATCTTAAAAACCTTAATTCCTCATTAATTCATCAAGA
TAATGATTTAGAAAATCATATGAAAAGGAACCCATGTTTATATTGAAAATTGGGAATTTTGGTCTTTGAATCACTTTTAA
AAATCTTTGATAAAACTGCTTGAATGAGAGGTTATTCAAGAATCAAGACTCACCATACCTTAATTATTGAAGACCCATGA
AATTGAAGAAGAAATCAGTCGAAAACCCATCTTCTAGCTTGAGCTTCATCAAGGTCTTCAATGGAGTTTTTGAGAGAATC
TATTTTGAGAGGGAAGGGTCAATTTGAAGAATGGGGTCTAATTATAGGATTTTGGGGTTTTAACCAACTTAAAATACCCT
AAAATAGGTAGAATAACTGTTTATAATAATTCCCCAAAGTACCCAAACTACCCCTCACTTAGTTGGACCTTTTTAAATAA
GTCGAACTTGAGTTTTATTTTTGCAAATTTCGTCGGGAAACAAGTTCACGACGCGGAGGTGTTCCCACAAGTTTCTGGAA
ATTAAATTTCGAGGCAGTAGATTTCGCGACATGTCCGCAATGCAGACCAAAACTTTGGCCTATGGTGGAGCTAGTCCACG
ACGCGGATATGCTCCCTCCATGAGCAATGTCAAGTTGCCTTGCCAGCTTGCTTGGCCAAGGTTGGGGTCCTCCTTGGGGA
GCCTTAGGGTGGCCTCCGAGGAGTCGTATCTGAATATTTTGATCCTAAAAACATTTATTAAGACACTAGGGGCTTGTAAC
GACCCAAGAGCACCCCCTAGTCGTTACCGGCGTATTCGACCTCTCGGAGGTCTTATACAATCCCTTAGCATTCGTCATAG
TATTTATCGTAGAAAAATAGCGGAAAATTTAAAACTTTTCCATAATATAACACAAGACATAAAAGTCACCTCATTAAACC
TTTAATACAAAAATCGGAGTACTACGTCTCAAGGTAGCCATCTTAAAACATGACTACAACACAAGAGGGACACAACCCTT
ACAATACAAAAGAAACTACTATCTAGTACATAGAACTTAAGGAAACTCTTTAACATAAATGTCATTGAATCTTTAAGGAC
ACACCTGAACTTAGGAATAGTAAGCCAAGCTCATCACTTCTTGGAATGACCCTTTAGTCAGTATCACCTACACTTGGTGT
AAAAATATAGAGAAGAATGGTGTTAGTACAAGAATGCACTAAGTATGATAACCATGCAAAACATGCTTTTAAAAGGACAT
TTAGTTGGAAACTATGCATCATGCATTTTTATAGAGAAACTTCAAGAACATTTAGTACATTCGGCACAATATAAACCACA
TGCATCATCATACACATGGAAACCATTCATAATAGCACGTAGAGCCACTTATAACATTTTAGGCACATTCAATGCATATA
ATACATTACCTTCCTCTTTATCTTAACTCCTTTCCCCAAGAAACCCTTAGGGAATACTTGGTGCAATGTATCACCTTAGG
GTTACCAAATGTGAACTTACATATGGCCTTCATCAATCCAACCACATATATTCATAGAGTCATAAGCACACCATAAGACA
TAGTCTTCACGTAGGAACCATCACCAAAGACAACCCCCAAGTCACACGAGTGCATTGTGCAGGTAGCATCCCATAATACT
ACTTCCACTAAGTGTTCTTAGAAAGCCACCATAGACGAGGCACATCATATTCAACAAGTCATAACATCTTCATTTAACAT
TAGACATAAGACCAACATACTTCATAACATCATAGAAGGACTCATTCCTTTACAATTGAGGAAACCTTTCAAGAGACTCA
CTTTCACTAGATTATCATAAACCTTATTCATTCATTCATGTGTGTGTACATATGTGAGAAAGCCTTTCACATAAACACTT
TTATACAACACATATTCATATCTTGCTAATCAAACACTTTGCATGCATAATAAGATGTAAGGGTGCATATAAGAGTTAAC
CTTTCAACAGATACCATAACACATCATATTCATAGCTATACATGTAGAGTGTGTGTGCGCATATTGGTCCTCATAGTGAG
ATAATAACAACAATATTGATATTGAGTGCACTTCCCTTCAAGGGATCATAACACATTCACCACGTCCCCAAATCATGAGC
AATTCACATATAAAGCCTTTAGGTATTCTAGACCACACACCCACACTTCATCATAGGAGACAAGGACGCATTCAACATTG
AATAGGTACTCTTTATCATGTCTATGATCACACATTCAAAAAGGGGTCATATAGGTAGAGGTCATTCCAAAATAGTACTT
AACACAATCAATCATGTAGACCACACCATATCCCTAACATTATCATTCATATTATACTCCTAATCATCAACACACTTTAT
AAATCATACTAGAATTGAGGATTTCATACATAACCTTCATAGCACAACTTCATAAATATATGCATCATAATCATCAATTC
ACTTCACATCTATTGCCTTCAAGGCCATGATCTCAACATGCATAGATATACAAGAAGTAAACACTACCACCATAAGTGGA
CAAAACCACACAACATCAATTCTCATACTATAGACTAGAAGTTAGGTCAACTTACCAATTATCCAAGCCATGATCACCAT
GGATCAATCCTCAACAATTCATAATCAAATAACATAGATATCAATAGGAATCAAAAATGTAATTCAATAACATAAACATA
ATCTAAGTACAATTCTATAAACAAAGGGATCATCCCATAACTTTGCCCATACGGCCATAATTCTCAATTCATCAATATAC
CAACAATTCAACATGAATAAGTATAGATAATCATAGGAAACATCAATACAATCTAATCTAAACATAATTTCACCAATAGA
GATCATATTCACAAAGACCCACATCATAAGCCAATTTTTGAGAATTTGGGGATCATTGGTTCTTCAAGAATTCCTTTGAA
AATTATCTTAAAAACCTTAATTCCACATTAATTAATCAATATAATGATTGAGAAAAACGTTTGACAAGGTACCCATGTTT
AGATTGAAAATTGGGAATTTTGGTCTTTGAATCACTTTTGAAAAGCTTTGAGAGAACTCCTTGAATGAGAGGTTATTCAA
GAATCAAGAGTTACCATACCTTAATTATTGAAGACCCATGAAATTGAAGAAAAAAATCATTTGAAAACTCATCTTCTAGC
CTGAGCTTCATCAAGGTCTTTAATGGGGTTTTTGAGAGAATCCATTTTGAGAGGGAAGGGTCAATTTGAAGAATGGGGTC
TAATTTTAGGTTTGGGGTTTTAACCAACATAAAATACCCTAAAATAGGTAGAATAACCATTTATAATAATTCCCCAAAGT
ACCCAAACTACCCCTCACTTAGTTGGACATTTTAAACAGGTCAAACTTGAGTTTTATTTTGGCAGATTTCGTCGGGAAAC
AATTTTGCAACTCGTAGGTGTTCCCACAAGTTTCGTAAATTAAATTTTGAGACAGTAGAGTCCATGACCTATCCGTGACG
TGGACCAAACTTTTGTTCCTTGGTGGAGCTAGTCCGGAACGCGGACATGCTCCCTCCATGACCAACTTCAAGTTGGCTTG
GCAGCTTGTTTGGCCAAGGGTTGGGGTCCTCCTCGGGGACCCTTAGGGTGGTCCTCGTGAGTCGTACCCGAACGTTTTGA
CCTTAAAATCATTTATTAAGACACCAGGGTCACCTCCAATGATTTTAGACTCCAAACAACACATAAACACATGAACAACA
TGCTAGAAGACACCAACACGTAAAAGACTAGTTTCCGAACGTCTTGGTCCTCCCCTGACATTTGACTTCCAAACTCTTTA
AAACTGACTAAAAAGGCTATTCTTCATTATTTTAACAACTTATTAATGCATAAAACCCATGTGAGGCTCTACTTTATCCT
ACTTCATTTTGAGGGTCGTTACAATGTATCATCATAGCCATCTAATACAATTGAAAGTAATTAGGCCTAGCCCATACATC
ATATCCAAAACGGAAATACAAAAAAGAAACTAAAACAATAAGACTCCATCTTGGAAGCATAAGGACTCACCAAAGCTCAA
AAATATCGAACTCAACACTTAGCCACAAAACTGATCACCCTGACTGTCGGACCCTACATTTGGGAAAAATGTAGGCAAAA
GTATGTCTTAGTAAAAAAAAAATGCACCAAGTATGATAGATATGAATAAAACCATTTAAAACATGCTAAGAAGGACATTT
CATTTCATGACATACAATTGACCAATTAAAACATGATATAAGAAGGTTAGAAACCATAAGTCATAACATCATGGTCAATG
CAAACTAAATCATCTTTAACTCTTTGAACACATGTGAGATACTCCTTGAGTAACCTTAGTTCACTTTTATTCTTGTTGTG
GGAAAATTATCCTTAACTGACATAGAGACCATGTGAGCTATAACATGATCCCCCGGTGTCTCCCATACCAAAAAGGGTTG
TTCTACTTGCCTAAGGTAGAACAATGAACTTCTAGTTTTAAATGGATCCACTAGATAATCATCCTATGAGGGAACATAGT
TTATGGGATAAGGAGATTGGTACTAGAAACCCGGCCTCTACTAATGCAAGAGCTTCAATCTTAAGAGAGTGCTTCTAGTC
TCTTCTAACGGGAGAGCTTCTATCTCATGACAATATCCACTCGGTGCTAAGCATAATTCCCACGGAATATTCAATTCTTA
CTTATTCTTATCATTCATGGAAAGGTGTCCTTGGACAACCAAGCCAAGCAAGTTTCATTAGGATAGTTCTTACACTTTGA
TTCAATTAGGTGTGAAAGCCTTTCAACTTAAGAATCCTTTCTATGTGAGAAAACCTTTCACATCATAGTTTTAAGTGTTT
ATGAGAATATATTTTCAACAACACAACAACAACAACATCATTGGCACTTCAATCTCGAAGCAGCCTTAAAATATTTACAT
AGTTTTCGTAAGATCGTGCATACACTCATACTTTTCCCTTCCAAGGTTCAAAGCTTGCTTTCAATCACCAAATCTATAAT
TCAGACATTATATAGGGATTATATCATAAATTCATGAGATTCTATCACTTCATACTTTAGATCATAAAACTCCTCTTTCA
TAATCAACAACCCACATTATGAGATCACAATTTGGAAACATGGGGGTTTGCATGGGTTCATAGGGGAAACATCATAAAAT
CATTGTAAATCATCAATTCATGCATATTAAACATAATTCAATCATTAGGATCAATAATCAAAAGAATCCATGGTAATTGA
GGAAAATCCTAGCTAATTGGGGAATTCTACCTTTAGAAATAGAGGAATTTGGGGACTCCATGAATGAAAGAGATTCATGA
ATGAAAACTACCATACCTCATGTCCAATTACTTATCTTCAATGGAGGTATTGAGACCTTATCTTGAGACCCTAGTTGAAT
CCTTCTTCTTCTTCTTCATGTTTCTGGAGAGGGAATATTTGGGAGGATATCTGGTTTTCTTTTGGGTGTTTAGAAGAATG
AATTAGATGGGATGAATTTGTGGGTAAAAAGACTTATATAAGGGTCTTAGACTTAATAAAATGGCATAGTATAGGAATTA
ATAAATTAGGAAACTATCCACCTTCCCTAAAATAACTGCCATCTACCACCGACTTGTCAGGACCCAAGCCTAGGGCCTAG
ACGTGACATGGCGAATGAGAAACCCGAAGGAACCCCAAACAAGCCTCTCAAACTTGTCATCACACTTCATCGGTCACGGA
AGTACATTCAACATTAAATAACGGGAAATAGGGACTAAGGGCAAACCATTTCAAAATGACATCATAGAACAAGAGTCAAG
CTCATTTACAAAATACTTGTCCAACGCACACCTCTACATACATAGATAGGACGGGGGCCATGACATACTACTGGCTCCCC
TCATAGTCAAAATACAAATTGCAAGCTAAAGTCTCAAAACATAGGAGTAGGAAACATAACATAGCCCTCGAATCATTGAG
GACTCACCAACAAACTCGGATAAGCACCGTACTAGCCACGTGAATAGAGAGAAGGATCAAGAGTAGCTCCGATCCCTACA
TGGTGACATCATGTAGGCAAAATATGCATTAGTACTTGGAATGTACTAAGTATGCGGGGTGCAATACAACAATAGACAAG
GACACAATCGAAATGCAAGAAATAGTTTCATAGGCATAATGAATAACAATATGAGGATGCATGATCAAAGTGAAGTCAAA
ACATGTTTAAGTAAATCTATACTAATAGTGGATATCATATGTGTATGCATGATCCAACCAATCTATAACCCCAACTTAGG
ATGGGGGATGCCGTTCACACCCGGACACCCTGGTGGCAAGGTATAAATCCCTCACATGGTTGATGTTGGTTACACCCCAA
GCATCCTAGGTGGTGAGATATAAACCTCTCACATGGTTGATGTTGGTCACACCCCAAGCATCCTAGGTGGTGAGATATAA
ACCTCTCACATGGTTGATGTTGGTTACACCCCAAGCATCCTAGGTGGTGAGATATAAATCTCTCACATGGTTGATGTTGG
TCACACCCCAAGCATCCTAGGTGGTGAGATATAAACCTCTCACATGGTTGTCCGGTTCTTTTCCCCCGGACTGGGCATGG
TCATGCAACACTTTATATAGGAAATTCCCATTAGGCTCTAATGCAATCTCACGTATGGAATGAACATATACACAAGCTTA
GTTTGTCATCAACACATCTCTGGAATGCCATACATTTCATAACTCAAGCTTTAAAGCATCAATTCATCAATTCTCCATAG
TTGGACATTTTGTCAAACACCTTGAAGGCATGTAATGGAATCAAAGAGCATGGAAAATAGGGTAGTAATTATGTAGCCAA
ACCAGTGAACAACCTACAACAACACCTTTTAACACCCACAAGACCACATGAAAATCTCCACATCCATTCCAAATTTAGAT
TCAAGTTCTAGAGTCACAACATGCTCAAAACATTCACTCTTCATGTTTAAAATTCAATGTGCAGGAAATTATTACAAAGA
ACAAGACTAATTTATGAATCTTAACTTGAACCATGAAATAGTGAGTAGCATAGAGTCTAGGCACTATGGGTGGAAGGACC
TATGAGTTCAACACCACATACCTTGAGTTTTTATGAAGGTCTTGAGAGTGTCTTCAATGGAAGCTTGGAACTTGGAGCAA
GAGTCTCTTCAATCTTGAGGAAGGTTTTGGATTAGGGTTCTTGAGACAACTTGAGAGAAAATGTGTCTAAGTATGGGAGA
GGTGTTTTGGGAAATGTTTTAGAGATGGGAATTGAACTAATGCTATATAGGAAATAACATATGCCCTTTGGAAAAATGGT
CCAACACTTACGAAAAAAATGAGGCGGGTGAACAGTAAAAACGCTCACTGGAAATTGCATTTCCTGCCGGACAGATTTTA
TGAAAATGGGCATAACTTCTTCGTCCGCACTCCGAATGAGGTGAAACGAAGTGCGTTGGGTAGCTAACTCAGAGGGCTTT
CCATGGATATGTTATGGGCCACCCAATTATTTTTGTGCTAGGAGATATGACCCTCCAAAGTAGACCCTCGAAAAAGGCTT
CACTTGGAAATTTCGGATTTTGATACGGTTGCTCTAAAATTTGGGTTAGACCCATTTCCCACTCAATTTGACCCCCTAAA
CAAGAACATGAAGTTGGATTTTTAAAAAATGAAATGGATTTTTAGATATAGCTAAAACAAGTTTCCGGTAACTTCCGAAG
TACATTTTTAGGAACTTTTTGGGTCATTTCACGACTCCCCTCGACCGACAAACCATGGATAGACGTATTGTCCATCCTAC
ACATTCGTCAGTAACTCCAGAGAATTTTAGACTGACCTATAGAACCCTAGTCGATGGAATGTGGTCTGACCTATGGTCCG
TCCTGGTGGACCATCGATTGATGTCATAGAGATTATGTCTAGGCCTCGAACCAAGGATCCCGACCACGGACCGTGGTTTG
ACTTTCGGTTCGTAGGTTTGGCCGTCGTTCTTGGCCTCAACTAGAATGGTAGGGTGGCCAACCGACGAACCAACCTATGG
TCTGTGGTTCAACCCACGGGTCGTGGTTGGCCACGTGTTGCATGCACATATCTGATATGGACATGACTCAACAAATCAAT
CAGAATAAAATCAATGACTAAATCGAAGATCCTTGATTCAAACACCCTTGGGTTTCCATAAAAAAGCAAAGTCCTCCAAA
GTTATATAAACCTCTCTTCGCCATAGTTGTGAAGTACGCACTTCACTTGAAATTGTATTGTTGTCTTCTATCACCTTTTA
TAAAATCATTGTATTTCTGTGAGCTTATAACTGAAAAAGAAATGAGAAAGAAGAAACTGAGTGTAGGTTATACGAGTAGA
GGTTGTGTCAATGTAGAAGTTTTGATTTGCATATCGAACAGGATTTATAGTAGAAATACCTTGTACTACCCAAGTTCTCA
TTAAGCTCCTAAGGAAACCCTTCAAACCCAAGGGGAGTAGGCACCACATCTGTGTTCTGAACCAGTATAAAACTCTTTGC
ATTATTTACTCACTACATTTACTATATCTGTATATATTTGTGTTACTAACTTGCAGGTGAGTCCACTGAAGGAATTTTAA
TTCACCTCCCCCCCCCCCCCTCTTTACTTTCAGAAACTAGCCAAAAAGGCCTCAGAAAACCTGTCAACGAAACTAGAGAA
GAACCAGTTGGTCTGGTCTCAAATTCAAAAATGCCACCATTGTCTAGCTAGCCCATCTAGCTGGTAACCTATGAAATTGA
CTCATATTGACTCCACCAAACCTAGAGTATATAGTCAGTCATGACAAGTAATGATAAAATCATGGGCACCCTTACCCATG
ACCACGAAAAACTTCAAAGGTGTAAGTCTAAGAAACCGTCCGAGCATATTTTATTCCTCTAGTGACATAGCTCCGGTCAC
AATCACAGGATGGCCCTAGGAGATACCTACACCTAAGGTGCCTCTGCTACAAGTTGACCATATGGAGATGGTGTTGGTGA
AATTGTAGATCCAGTAGGATCCATTCGTATTCCCCCTAGAATGGTCAATAATTGTGTGATGGTTGCCTAAAGCTTAGGAG
TCATAGTTGGTTCAAGCAGCCACTGGGCTAACCCCAGCCCCACCGGCTATATAGGAACCTAAGCTGCTAGAAAATCCATT
GTTGGCTTCGGATCTGTAACACCTCAGGAAAACAGACTTGGAGTTTTCAGCAGGAATAGGTGAACCACGGTGGGGTGCAC
GTGCCGTGATCAAGACTACGATCCATCACCCTCATCGTGCTACACACCCTCCCAGAAGTAGTGGACCATAGGACCCTTCA
TGGGCCGTGGATCCCCACACAAGCCATGGAAAGGCTCGTGGAAGCCATGCAGAACCACCAAGGCTCAGGAAGCAAAACCA
CAAAGCCCACCACGGGTCGTGGTCTCAATGACAGGCAGTGGATGGGTCCGTCGTCTTGAGGCAGCAGATCCCTAGCCCCA
AGTGAAGAACCACGGTGGCCTTCACGATCCATGTTCCTTCACATAGTCCATGAAGTTGACCGCAGTTGGGAGTACCAAGA
ACCAATAGACACTGGCCAAGAACGACGACCCACTTGATGGGTCATGATCCCTTTGACAGTCCGTCAGTGGTGCCGTGGGA
TGGCCTTGTCAGCTTTTAAGTCAGGGTCATTTTGGTCTTTTCCCCTATGTTTTGGACATTTAAACTACATCATCTTACAC
CTTAACTACGTTGTTTTACTCAGTTTAGTCCTTATATTCTAGTCAGAACCTACCCTAAATAATTAATCAACAAAACTTAG
AGAAAAAGGAGAAGAGAGAGGCGTTAGTTTCACAAGAACAAGCAGGAGGTGTTCTTCAAGTTTCAGCCCGGATCCAACGG
ATTTCTCCGTGAATTTCATCACCAGGTATGTAGGATTACACTAGTGGGTTCCTTTCATCCACTAGGTCCATAGAATTAAG
TCAGATTCTTGATTTTCCATATTTTGTTTAGACCTAGGGTTTCTAAAACCTTAGATAATTATTGTGATTTAGTTTTGTAG
TAACCTAAATCAAATTAGCTTGTTTCTTGCCAAGTTTGCTTATTTCATTGCATGAAACTCAGAACCCTAGTTGTATAAAT
TCTTTTAGTTCATGAATTATACTTGCTAGGTCAGTTAAACAGATAAACATGCTATAGTTTTTGAATGTTACATTGTCAAT
ACCTAAATGTTGCATTCTCATATTTGGATGTCAGAATATTGAGCTATCCAGTAATTTAGTTATGTTGTGTCAAATACACA
TATCCAATTGGGAGTAGGCTTAGCATCGAGTTGGACTAGGGTTCAACATACCCTAATAGTCCTAGAACTATGTTCCCCCA
TAGGTTTATAAGTCCCCTATATGGGCATCAGATTTAGTGATCACGCCATCATGCCTTTATACCCCTAGCAAGGTATATTG
GGTCCTCTCTATGGGGCGTATACATCGGACTCCGCGTTTAGGTCACGTGGTTTTATGTTGGTTAATAGTACCTCCCACAG
TCAGACTCTTGTGCATTTGACCAGGTTTTTCAGTTTATACTTTAGTATTCAGTCTCATTATGTTATATTCATAATCAGTA
CTTGGTCATTGCATTTAGTTCAGCTTATCAGTTATATTTCAGTATGTACACTCTTGTTCAGATTATATCATTGCTCAGTT
ATGCTTTGTTCAGCCTATGTATTTGTTTAGCTATTATCTATATAATGCATTCTCAGTAATTCCAAGTACTGACGTATACT
TTACGCTACATCCTTTCATGATGTAGGTTGAGGTAGTCAGCATCCAGATCACGCATAGATCGGTTCCTGATCCGTAATCA
GCAGCTTAAGTGATGAGTCCTCATACTTCAAGGATAATAGACATGTTTTTCATATTTAGTATTTTATTTCAGTTTTCAGT
TTTGCTAGACTTAACTCGGGGCATGTCGCAACAACTCTAGTCAGCAGAGGCTTTTGAGACATCTTATTATATTAAGCTTT
AGTTTTTGAGTGATTGTTCAGTATCACTAAACTCTTAGAAAGTTTTATACATTTAGACCAGTTTTGGGTATTCCCCACTA
TTAGTTATCAATTGATTTAGCTTCAACATTAGTTCAAGTTTTCTTAGATATGCCTAGTTTGCTTATGATATTCCAGCTTT
AGGGTTAGCTTGGGGTCACTCATTATCCCAGGTCCTGTGTTACGTCAAGTAGGTAGCCTCGGGGCGTTAAAAACTTGGTA
TTAAAGCATTAGGTTCAAGAATCCTAGGATATTAGAAAGTTGCACTAAGTAGAGTCTCTTTCACGAGTGTGAAGTGTGCC
ACACCTATGAGAGAGAGGCAACTAGGTGTTCTAAGAAAAACTTCCCTTCTTTCTTTTCCAACTTGTGCTATAGAGTATCA
ACTCTATTTAACCTCTTTCTAACTCGTACACTTAGTATTTCAAAAAATGCCTCCCAGAAGAGTTAACACAAGGAATTAGC
CAGCAGCTCCAGCAGACCTATTGATTGAGCAAGTCACGCATGCTGAGTTTAGGGCTACTTCCAAGTACTTGCTCAGTCTA
GGATCATCCCAGGTCAATAAGTAGGTAATGGCCCAAGCTCTGCTGCACACTAACACTGTTGCAGTAAGAATCTGGTTATT
CGCTCGGATGAACCCTTAGGAGTTTCATGGGTCTAAGCCAGAAACAAGAGTTTCTCAGCAACATCCAGAAGATAACAGAC
ATTATGGGTGTCACTCCAGTCGAATGTGCGGATTTAGCTGACTATCAGTTGAAGGGAATGGCCTACACTTAATACAAAGA
GTGGGAGAATTACAACTCTTCCGTTTAGATGGTTATGCCTTGTTAGATCCAGGGGCTACACTTTCTTTTGTAACTCCCTA
TACATCAGTAAAACTTTAGTGTCAATCCAGAAACTCTCTCAGGACCCTTATCAGTCTCTACTCTAGTTGGTGACCCAGTT
ATAGCTAGACGAGTATTCAAAAATTTCCCAGTCACAGGCTCTCAAAAAGTCACGTTAACAGATCTTATAGAGTTAGAAAT
GGTAGATTTTGATATAATTCTAGGCATGGATAGGTTACATTCCTGTTATGCCTTAGTCGATTGTAGAATTAGGATCGTTC
AGTTTCACTTTCCAAACAAGTCAGTCTTAGAGTGGAAAGGTAGCAGCTCAATGCCTGTTGGTCAATTTATCTCTTACCTT
AGGGCTAGGAACATGATCTCTAAATGGTATATCTATCATCTTGTTCGGGTTAAGATTCAAAATCTGAAACCCCAACTCTT
GAGTTAGTTCCAGTAGTAAATGAGTTTCCAAAAGATCTTCCCAGAGTTCTTCCCGAAAGGGAAATTGACTTCAAAATAGA
TCTCCTTCAAGATACCCAGCCTATTTGGATTCCTCCTTACAGAATGGCTCTAGCTATGCTTAAGGAATTGAAAGCGCAGT
GGAAAGACCTTTTAGATAAGGGCTTCATGAGACCCAGTATCTCTCCATGGGGTGCTCCAGTGTTATTCGTGGAAAAAAAA
GATGGTGCTCTTAGGATGTGCATTGGCTATTGTAAGTTGAACAAAATCACCATCAAGAATAAGTATCCCATCCCCAGGAT
TGCTGACTTGTTCGACCAACTTCAAGGGGCTAGTTGCTATTCTAAGATAGACCTCAAATCCAACTATCATCAGCTCAGAG
TTAGAGACAGTGACATCCTGAAAACAACCTTCAAGACTCGGTATGTTCACTATGAATTTGTAGTTATGTCATTTGGAATA
ACAAATGTTCTTGCAGCTTTCATGGACTTAATGAATAGGGTGTTCAAACAGTATTTGGACTTGTTCGTTATTGTATTTTT
TTATTATATCCTCATTTATTCTCGGAATAAGGAGGAGCATGCGACTCATCTGAGAGTTGTTCTGTAAACTCTCAAAGATT
GCCAGTTATTCGCTAAGTTTAGCAAATGTGAATTCTGGTTGCAATCAGTCGCTTTCCTTGGTCATGTGGTATCTAGTGAA
GGGATCCGAGTGAATTCTTAGAAAATTAAAGCGGTATAGCCTTGGCCCAAACCCACCTCTCCAACAAATATCAGAAGTTT
CTTGGGTTTGGTCGGTTATTATAGGAGGTTCGTTGAAGGATTTTCATCCATAGCTTCATCATTGACGAAATTGACTCAAA
AAAAGGTCAAGTTTCAGTGGTCCGATAAGTATTAGAAATGTTTCTCAGAATTAAAGACTAGGTTGACTACAACCCTTGTC
ATGTCTCTACCAGATGGTTTAGAAGGTTATGTGATCTATTGTGATGCATCTAGGGTCGGCCTAGGTTGTGTGTTGATACA
TTTAGGTAAGGCCATAACTTATGCTTCTGGACAACTCAAGGTCCATGAGAAGAACTATCTGACTCATGACCTCGAGCTTA
TAGTCGTAGCATTTTCCCTAAAGATTTGGAGACATTACTTGTATGGTGTTAACGTAGATGTGTTCACATATCATAAGAGC
CTCCAGTATGTGTTGATTTGACGTTTCAAGGACACTTCATCCAATTTTAAGTGTCAACAATCGTTAGTTAGTATAATAAC
CCAACTAAATGAGTTGGGATCGAATCCCAGAGGGAGTGGTATGTGTTTACGATTCAATAGGAAAGTACACATATGCTCAA
GTCAATCATAGGAATAAACATTATCAAATAAAAACATTATTTAAATTAGGGGGTGACACAAATGTCAAATAACAAGGGGT
TTTGGTTTTAATTATCAACTACAGAGCAGTAAATAACAACAAATAACAATAATGAGACGGGTTCTTTGGATGTGATTCAA
TTATAGGCTAATGTAGACAAATAGGTAATTGGAATTATTAGAAAATAATTGTAAATCAGTGAATAGGCTAGACTATAGAG
GAGGTAAACTTTCTCTCAAACAATTTACCCCGAATCAAGTGAATTTATCTCGAGCATCGACAAGCATACAAAATAAGAAT
AGCCTACGCCTTAGTCCATTCACTCTCTCGAGTTGAATGTGTGGAAAAGGGTTTAGGATTCACTCTCTCGAGCTGAACCC
ATGATAACCCAATACCCACGGACCATCAATCAATAATCTTGGTTTTAAAGCCTCTCTCTCGAGCAAGCCAAAGGCACGAA
GGTAGAACTATATTTGCAACTACAATCCTTTAATTTTAACCACAATTTTTGATTGAAATCACTTCTAAACAACATTTAAA
CTAACAATTAAAAATACCCATAAGCTAAATCAACCCATAATCACACCCAAGAATTGCGGTTTTAGCTAGACATCATAAAA
AGATAAAAATCTTTAGCAAATTGTTCTTCCATCAACTTGGTAAGATTAATTTCGTCTTTACAAAGGTCCAAATTCAAGAA
TGTCAAAGACCCACTTCTAATTTCTCAAAAATGGAAAACTTCTATTTGTCAAAGCTAAAGAGAACTTATCTAAATACTGA
GAGTTCAATGTCAAAGATAATTCTTATGATCAAAAACTGATGAAAAGATATAAATAGATGTTCAAAAACGTATTTATAGT
CGCCAGAAATATGTTGCGAAGGGCCATTCAGCGCAGTAAGTTTGGCTCGGCGATCCGTCCTTTGGTCAATTCCATCGCCT
TTTCGCTTTGGCCTTCAGCATCCTCAAGTTCTTTAACTTTGGGCGATCTAACTTGGCAACGCGGAATCACTCAGCGACTC
ATCGACTGCTCATTTCTGTCGCCAAATTGATTTTCTACTTCAAGCCTTGGCACACTGGAACTTTAGGCGAGTTGGTGGCC
ATTCGGCGACTCACCAAAGGGACTTGGCGATCACCACGTCTTCATTTCTTCCTTCTTTCAGCTTGCTTCGTTCCTTTTTT
GCAAATTAGTGTCCATGCTTTGTTCCTCAATTCAAATACCTCGAGATCAATGATTTTACTTCAGTTATTGGCATAAAAGA
AACATTAGAGGAACAGTTCAAACAAAAGCAACAAAATCAGTTGCATACAAACTCGCCGAACCGGTCGGCGAGTCACCAAT
TCTCTAGCTCGCCAAATGGATTGGCTCAAAAAAATAGGAAAAATTGGCATATAGGCAATGGAGGGGCCTGTCAGCAAATT
GTCGGTAGCATTCGGCGATCAAGAGCTAGCTCACTCAAAATTACAATGCATTTTAGGGGTTAGGGCATAGAATGGGTGAT
TAGAAGGACTTTCGGCGAATCGCCGAGTGCACTCGGCAAACTCAGGTTTCTCGCCGAAAGTTACAGAACCCACACTCAAG
AATTTCGAAATATTAAAGGTGATCTAGGGGGATTCAGCGAACTGCAGAGTGGTTCGGCAAGCTCGGCCCAGCTCGCCAAA
TGGCCCAACGTGCCTACTTTCAACCCCTTTTTCCAAATTCAACCCCGCATCCCCCAAAAACAAAATCAAAACATGCACTC
ATTTAATTAAACTTAGACCCATTATACCCATGCCCCCGGGATACTCAGACCTCTCCTGGTTTGGCCAAATTTGGCTATTT
GACGACTTTTGCCCTTAAGAATGACGTCAACCGCTCCATCATTGGGCAAAATACGTCATTTAGCACAAATGCGGGTTACT
TAGACTTCACCCAACTACACCCAACAATCATTTAAGTACAACCCAACAATTTTGATTAATTTTAAACACAAAAAATTTGG
GAATTAAATAATAAAGGCATTATAGGCATGATATTCGAATTAAAATAGGCACACACATACACAATTATGATTCAGAGAAG
CCCAGCAAACTTCACCAAGATAAGATTAATTATAAATGAGTAAAATCTCAAAATAAGAATTCGGGGTTCGGAGAACCAAC
CTTATAAGCCAAATAAACAAGTTGAAAATCTAGGGGGCAAAGAGTCCAACTCCGAACACACAAATAATGACTAAAAAGCG
ATAATAAAGCAAATTTATGGAAAACTAAAGTACGAGTGTGAGTTTGGAAAGTTGCAAAGTGAGGGAATGTGAAAGATTTT
GAACTTTTGAATTTTTGGCCTTTAAAACCATCTAGTTCTCGCCCATTCGGTGACCTAAGTTTTGCTCACCGACCCACTCA
GCGAAACACCAATTGGGTACTTATCTCGCTGAGTTTTACAGGACCTCGAGATAATATGGGGGTCCAAACGGCGGACCAAA
TCATGATGTCGGTGATTCACCAATTCTCTCCTAGGCTCATTGAGTTTTACAGACTCCAATTTCAAAATTCCATGAGTCCA
ACGGCGGTCTAAGTCGGGCTCCCCAACCTCTTCGGTGAGTCACCGATTGAACTTTTGGCTCGCCAATGTGCACTTTTCAC
ACATTGTACAGTCCAACCTGCAAAATCAACACATGATTATTTCTAAAACAAAAATAAAGCGGTAAAAACTAGGGTTACCT
CCCAAGAAGCGCCTTAGTTAACATCGTGGCACGACTTCCCCACTCAATAATTATTTTTGGGGTAGAGATGAGACATCATA
TGACCCATCTAGGTCTACAGTAGCTAAATAGATATGGAATGGGAAGCAGTCATCTGATTCAGTAGTGAGACATTCTCTTT
TATCTCATTCAACACTCTGTTATGTTCTTTGACTTTGTGGAAAATAACTAAGAGAATCTCTTCTACTTGTCACTCTTGTG
CTCCTTGGACTTTCTACGCTCATGAGGGGGAATGTACTGATCTTTCTTTTTGTACGGTACCTCCAACTCCATAAGTTGTT
TCTCCACGAGATCCAACTGAGTCAGCAATGTGGCCAAAATCTGATTCTTCTGAGACTCCTTGTTGTTCTTGGCCATGTGA
TCAAGGACCTAGGCTGCTATTGCATAGGGTTGTCGTGTAAGACCACCCGGAGAAATTTGATCAACCACTTCTCTGTTCTC
TGGACGAAGACCTCTATGGAAGCAGTCTAGCAACATTTTATCTGAAATTCCATGAGTTGGGCATTGCACCAATAGAGACT
GAAATCTCAACCATAACTCATGGATTGACTCACCATCTAATTGTCTGAAACTTAGGATGTTATCCCTAAGAATCATCATC
CTCAAAGGAGAGAGGTCCATTTGGTCACCGTTGCTGCAAGACATGGTCTTTTCTTCAGTACTAAATAAGCAACATGAAAA
CCAAAATCAAAATTAAGTAAGTTCAACTATAACTGACAAGAACAAAACTCAACTTAACTAAAGAATCTTAACCAACACCA
CTCCCTGGTAGTGGCGCCATTTTGATTTAACGTTTCAAGGACACTTCATCCGATTCTAAGTGTTAACGATCGTTAGTCAG
TATAATAACCCAACCAAATGAGTTGGGTTCGAATCCCACAGGGAGTGGTACGTGTTAAAGATTCAATAGGAAAGTATGAA
TATGCTCAAGTCAATCATAGGAATAAACATTATTGAATAAAAACATAATTCAAATTAGGGGTGACACGAATGTCAAATAA
CAGGGGGTTTTGGTTATAATTATCAACTACAGCAGCAACAAATAACAAGAAATAACAATAATGAGACGGGCTCTTGGGAT
GTGATTCGATTATAGTCTAATATAGACAAATGGGTAATTGTAATTATTAGAAAATAGTTGTAAATTAGTGAATAGGCTAG
ACTATAGAGGAGGTAAACTTTCTCTTAAATAATTTACCCCGAATCAAGTCAATTTCTCTCCAACATCGACAAGCATACAA
AATAAGAACATCCTACGCCTTAGTCCATTCAATCTCTCAAGCTGAATGTGTAGAAAAGGGTTTAGGATTCACTCTCTTGA
GCTGAACCCATGACAACCCAATACCACAAACCATCAATCAATAATGTTGGTTTTAAAACCTCTCTCTCTCGAGCAAGGAA
AAAACACGAAGGTAGAACTGCATTTGCAACTACAATCCTTTAATTTTAACCACCATTAATGATTGAAATCACTTCTAAAT
AACATTTAAACTAACAATTAGCAATACCCATAAGCTAAATTAACCCATAATCACACCCCAAGATTTGGGATTTTAGCTAG
ACATATAAAAATATAAAAGTCATTACCAAATTGTGTTTCCATCAACTTGGTAAGATTAATTTCTTCTTTACAAAAGTCCA
AATTGAAGAATCTCAAAGACCCACTTCCAATTTCTCAAAAATGGAAAACTTCAATTCTTCAAAGCTAAAGAGAACTTGTC
TCAATACTCAGCGTTCAATGTCAAAGATAATTCTTATGATAAAAAATTGATGAGAAGTTATAAAACTAGATGTTCAAAAA
CGTATTTATAGTCCCCCAAAATATGCTGCGAAGGACCATTCGGCAGAGTAAGTCAGGCTCGACGATTAGCTCGGTGATTC
GCCCTTTGGTCAGTTCTATCGCTATTTTGCTTTGGCCTTCAGCGTCCTCAAGTTCTGTAAATTTAGGCAATCTAACTCTG
CATTGTGGAATTACTTGGCGACTCGCCCACTGCTCTGTTCTCTCGCCAACTTGATTTTCTTTTTCAGGGCTTGGCACACT
GGAATTTTAGGCGAGATGGTGGCCATTCGGTGACTCACCAAATGGACTTGGCGATCACCAAGCCTTTATTTCTTCTTTCT
TTCAGCTCGCTTCGTTCCTTTTTGCAAATTAGTATCCATGCTTTGTTCTTCAATCCAAATACCTGGAAATCAAGGATTTT
ACATTAGTTATTGGCACAAAAGAAGCATTTAAGGACACTACATCTATCCAAATAAATCCCTGAATGAGTCCAAATTATGG
ACTCATCATATGTTCACCCAAAAAGAGTTGAATCTTTGTTAGAGGAGATGGCTTGAATTCCTCAAGGACTATGACATGAG
TGTGCTTTAACATCCTGGTGAGGCCACTGTAGTAGCTAATGCTCTCAACAGACTGTCTATGGGTAGTGTGACACATGTTG
AGGAAAAAAAGAAAGAGTTAGCCAAAGATGTTCACCGACTTAATCTCTTAGGAGTTTTCCTTATGGACATATCAGATGGT
GGTGTGATAGTTCAAAATGGGTCAGAAACTTCACTGGTAGTAGAGGTTCAGGAAAAACAAGATAGTTATCCTATAATGCT
TCAGTTGAAGGGTGCAGTTCATCAGCAGAAAGTTGAGGTTTTCTCCCAAGGGAGAGATGGTGTACTTTGTTACCAGGGTC
GCTTATATGTTCCTAAGGTAGGTGAGTTGAGGCAGTAGATCCTGAAGCTCATAACTCCAGGTATTCCACTCATCCAGGTG
CCACTAAGATGTACCATTATCTGCGGGAAGTCATTTGGTGGAACAACATAAAGAGAGAGATATTAGACTTTGTGGCTAAA
GTTTCCTAATTGTCAGCAGATTATAGTAGAACATCAAAAACCCAGGAGGTATGACCCAAGAGATTAACATTCCTACATGC
AAGAGGGAAGTAATAAACATGGACTTCATTACAAGTTTACCTCGTACTCGCATGCAGTATGACTCTATTTGGGTGATAGT
AGAGAGAGCTACTAAGTCCGCTCACTTCTTCGCTGTCAAGACTACAGATTCAGCGGAGGACTACGCTAAAATCTACATTA
ATGAGATAGTTAGGTTACATGGTGTTCCTTTGTCTATCATCTTCGATAGAGGTCCTCAGTTTACCTCTCATTTCTGTAAA
TCATTTCAGAAAGGTCTTGGTACCCTGGTAAATCTCAGTATAGCATTTCATCCACAGATGGATGGTCTGGCTGAGCGTTC
CATTCAAACCTTAGAGGACATGTTGAGAGCTTTCGTGATCAATTTCAAGGGTAGCTGGGATGATCACCCATCTCTCATAG
AGTTCACCTACAAAAAAAAACTACCATTCTAATATTCATTTAGCCCCGTATGAGGCACTATATTGGTGTAGATGTAGATC
TCTGATATTTTGGTTCAAAGTATGTGAAGCAGCTTTGATTGGGCCAAATTCGGTTTATAAGGCTATGGAAAAGGTTCAAC
TCATCAGAGATAGACTTAACACAGCCTAGAGTCGTTAGAAGTCCTATGGAGATGTAAGGAGAATGGACTTAGAGTTTGAG
ATCGATGATTGGGTCTTCCTGAAAGTGTCACCGATGAAGGGGGTGAGCTCAGTCCTAGCTATGTAGGTCCTTACAGAATC
CTGCAATGGGTTAGTAATATGGCTTATGAGTTAGAGTTGCAACCAGAACTAGCACCGGTTCATGCAATCTTTCACATTTC
CTTGTTGAAGAAGTGTGTGGGTGATCCGACATCAATCGTACCGTTAGAGAGTGTGGTTGTGAAAGATAGTCTCACTTTTC
AGAAGGTTCCAGTTGAGATTCTTGACCATCATGTTTTTAGGTTGAGAAATAAAGAAGTCGTTTTAGTGAAGGTTTTGTGG
AGTCAGTCCGTAGATGGAGCTACTTGGGAAGCATAAGAAGATATGAAGGCCAAGTATCCTCATCTCTTTCCTTCGGATTC
TGTTTCAGCTTGAGGTAATAGTTCCTCTCCAATCTCTCAATTTACTCTTGTGTAAATTCAACCTTAGTATCATGTTCCTT
CAGTTGTTCTTGTATTTTCAACATATTTGCATGTTCTTAGAACTCAGTCTAGTTAGACTTCAGTTTCCAGTACTTAGTGG
TTGGGATTGCAGCTACTTCCCTCAATACTCAGCTAGTTCAGACTTCATTTAAGGACGAATGTTCCCAAGGGGGAGATATT
GTAACACCTCAGGAAAACAAACTTGGACTTTTCAGCAGGAACAGGTGAACCACAGAGGGGTTCACGGGTGTTTATCAAGA
CCATGGTCTATCACCTTCATCGTGGTTCACACCCTCCTAGAAGTGGGGGACCATGAGACCCTTCATGGGCCATGGCTCCC
CACACGAGCCATGGGAAGGCTCTTAAAAGCCAGACAGAACCACCAGTGCTCAGGCAGCCACACCACAGAGCCTAACATGG
GTCATGGTCTCGATGACGGGTCGTGGATGGGTCTGTCATCTTGAACCAGTACACCGCTAGCCCAAGTGAAGAACCACGGT
AGCCTTGACTGTCTATGAAGTGGACTGTAGTTGGCTGTAGTAGGGACCAATAGACACTGGCCAAAAACCACGACCCACTT
GACAGGCCGTGGTCCCTTTGACGGTCCGTCATTGGCGTGTGGGAAGGCCTCGTCATCTTTTAAGTCAAGGTCATTTTGGT
CTTTCCCCCTATTATTTGGACATTTAAACTATGTCGTTTTACACCTCAACTACATCGTTTTACTCAGTTTACGCCTGATA
TTCTAGTCAAAACCTACCCTAAACGATTAATCACCAAAACTTAGAGCAAAAAAGAGAAGAGAGAGGTGTTAGTTTCACAA
GAACAAGTAGGAGGTGTTCTTCAAGATTCATCCTGAATCCAAAGGATTTCTCCGTGAATCTCATCAACATGTAGATGGGA
TTTCACTAGTGAGTTCCTTTGATCCATTTGGTCTCTAGAATTTAGTCTGATTCTTGATTATCCATGTTCTATTTAGACCT
AGAGTTTCTAGAACCTTAGATAATTATTGTGATTTAGTTGTTGTAGTATCCTAAATCAAACTAGCATGTTTCTTGGAAAG
TGTTCTTAGTTCTTTGCATGAAACTCAGAACCCTAGTTGTATAAATTATTTTAGTTCATGAATTATACTTGTTAGGTCAG
TTAAACAAATAAACATGCTCCAGTTTTTGAGTGTCGCATTGTCAGTACCTAAATGTTGCATTCTCAGATTTGCATGTTAG
AATATTAAGCTATCCAGTATTTCAATTATGTTGTGTCAGATAAACATTTCCAGCTGTGAGTAGGCTTAGCACTGAGTTGG
ACTAGGGTTCAGCATACCCTCATAGTCCCAGAACTACGTGCCCCTATAGGTTTATAAGTCTCCTCTGTGGCCATCAGATT
TAGTGATCACGCCAGTCATGCCTTTATACCCTTGGCATGGTAGATTGAGTCCTCTCTATGGGACGCATACATCGAACTCC
ACCTTTAGCTCACATTGTTTTCTGTCGGTTAATAGTAGCTCCCCCAGTCAAACTTTAGTGCATTTGATCAGGTTTTCAGT
TTATACTTTAGTATTCAATCTCAGCATGTTATGTTCATAATCAGTACTTGGTCATTGCATTTAGATCAACTTTTGAGTTA
TGTTTCAGTATGTACACTCTTGTTCAGATTATATCATTGCTCAGGTATTCTTTATTCAGCCTATGTATTTGTTCATCTGT
TATCTATATCTTGCATGCTGAGTACATTCCAAGTACTGACGCATACTCTACGCTACATCCTTTCCTGATGTAGGCTTAGG
TATTCATTATCTAGATCACGCATAGATCGGTTCCCGATCCGCATTCAACAGGTTCAGTGGTGAGTCCTCATACTTCGAGG
ATAATAGACATATTTTTCATGTTCAGACTTTTATTTCTGTTTTAAGTTTTGCTAGAGTTAGCTGGGGGGGATGTCCTAAC
AGCTCTAGTCAGTAGAGGCTTTTCAAACATAGTATTAGATTCAACATTAATTTCTGAGTGATTTTTCAATATCACTAAAC
TCTATGAAAGTTTTATATATTCAGACCAGTTTAGGGTATTCTCCACTATCAATTATCAATTGATTCAGCTTCCGCATTGG
TTTATGTTTTCTTAGATATGTTTAGTTTGTATACGATATGCCAGCTGCAGGGTTAGCTTGGGGTCACACGTGATCCTAGG
TCACATGTTACGTGAAGCGAGTAGCCTCGGGGCATGATAGGATCCCTCTCTCAGTCTAGAGCAAATTTTGTAGCCCCAGT
CTATGGGGAGGTCAACCCCTACTCTTAACTAGTGCAGGATGGGTATGAGCCATGTTGCAAAAGAATGATACACGTGACAT
TTCAAGAAACCAATAACACATACAGTGCATGAAAGATATACAAAATAAATAAAGTTCTTAATGACACCATGTAGCCGCAA
AGATAGGATACGGATGTCTCCACACCGATTCATAGGACTCTACTAGTTATTAGTAATGTACAAGTGAGAATAGGAATTAA
AGGTCGATTGATAGAATAGGGACAAACAAAGGCCAAAGCGGAATTCAGAGAAAAAACACACAAGCATACCAGACTATATA
GAACTAAGTACAACTAAACTAAACCTAGGTGGAACCCCATAAGCCTAGAAGATACACTCGGGCCTCTAGCCATAAGTAAT
CAATAAAGGGGCCACCCAACATAATAGTAGACTCACAAGGGCTTCAGCTGCCTTACAAAAGAGTAAAACCGAGGGCGTTA
AATGTCCAAGGAACTCATATCAATTATCATCAATACCATCATGGAATTATGTCTAGTCCTAAGTAATCAGAATAACATTT
CAAGCTCGAACAAACTCCAATCCCAAGTTGCCCAGAAAAGCGTGAAGCCTCCAATATCGCATACAGGGCCACAAAAAAAG
GCAGAGTGAATTAAAGGTCGTCAAAGTTGGTTCAAAGCCAAAACTAATGCTCATTCTTATAGACTCGGGTCTGCTACACT
AGTCTATAAGGAGCTAAGTCATTCAAATCGACATTAGAGATTAAACAAGGCCTAAAGGCTACACATACCACACCTCTATA
GCAAGCACAAGTCTAAGTGTAAACTAAGTGTTACGACCTAGAAATCTAGTAGGTGAAAGCCTAATGAGTTCATTTCTGAG
TTGATATGGGGTTTGAAGTTGTAAAGTTATGTCACAAGCTTAGGTTGAGGGGTTAAACATCAAGGTACAACTCCCCAAGG
ACCAACCAAGGATCCTTGAGGAGGACCCTAAAGTGTAAACCTCAAAACTACCCAAGAACCAAAAAGCTATCAAAAATGTA
AGTCCATCCACAACTCATGGGCTTGCTCTGTAGGTCAAGGGCCAAGATGGCATGTTGCTGACCCAAACAACAGAAAGCCA
GCATGGCTCGTGGACCCACTGATTAATAACGTTATCAATGACACTTCATCCAATACTAAGTGTCAACGATCGTTCAATAA
TAATATAACCCAACTAGTGAGTTTGGGTCGAGTCCCAAGGGAGTAGTTCCTACTCAAGAATCAATGGAAAAGCATAAATA
TGCTCAAGTCAATCATAGCTAAAAAAACATTTACGAAGAAAAACATAATTCAAGTTTCGGGTGACACAAGTGTCAAATAT
ATAAAGGTGGTTTGTACTCAATTATCAACTAAAACAGCAAATAACACAAAAATACGAATATGGAGATGAGATTTTTGGAA
TGGGGTTGGAATGTGATACCCCGTACTTTTTTTCGGGGTGGCATGTCTAAATTTGTTCGTACCATATCTGCGAAACATGA
AAAAAAAGTTAGACACAACTCAATCAAAATCACAGAAAAATAGTTGTAGATAGACTCGTCATCTAGTCAGCGATTCACCG
AATCACTTTGGCGAGCCAGATCGGGGTCGTCAAAAGGATTGGCTCTAAACTCTTGGCAAATCAGCAATGGCAAGGGCTTT
TTGGTGAATCGTCGACAGTTTTCGGTGAGCAAGGGCTAGCCCGTCGAAAGCTATAGTGTAAAAAGGGCTTAGGGGTGCAG
ACAAAAGGCGATCGAGAAGTCTTTTGGCGAGTCGCTGAGTGCCTTCGGTGACCTCAGGCTTCTCGCTGAAAGTTACAGAG
CCCAACAACACATTAAGCATGAAATTAAAGGCGAGACGGAGACCTTCGGCGAAATGCCGAGTGGTTCTATAAGCTCAACC
CAACTCCCCAAACGACCCAACATGCCTACTTTCAACCTATCTTCTCGAATTCAACCCTGCAACCCCCAAAAATAAAATCA
AATCGTGTACAACTAAAATTAAAACTAGACCCATAGCACCATTACCCCAGGATACTCAGACTTCTCTCGGTTTTGCCAAA
TTTGGCCAATTGATGACTTTTTCCCTTAAGAATGACGTCACTGGTTCTATCATCGAGCAAATTACGTCGTTCGACACAAA
TACGAGCTACTCAGACTTCACCCAACTAAACTAAACAACATGCAAGCACAACCCCACAAAATTTAATTCATTTTAAAGCA
CCAGAATATGGGATTTCAACACTCAAAACATTATGGGCAAGATTATCAAATGAAATCAGGCATTTAAACATACTAATCCT
ATCAGAGAGGCCCAACACACTTCAATTAATATAAACTATTGCAAATGAGTACAAAATCTTAGAAGTATACACGGGGTTTG
GAAAACCATCCTTTTATGATGATTTAATTGATATTGAAATGCTAGGGGGTAATGTAATCCCAATCAGAGCACAAATCAAC
AACCAAACTACTCTTAAAATGCAAAAATATATAAACTGATGTGCGGATGTGAGTTTGTGAAGTTCAAAAGTGAGGAAAAG
TGAAAGTGTTGGAAGTTTAAACATTTAGCCTTTTAAAAACCGTCCAGTTCTCGCCCACTCAGCGACGTTAGTTGCGCTCG
CCGACCTACTTGGTGACACACCGAGTGGTCACTTACGTAACCGAGTTTTACAGGACCTCCAGTTAACTTGGGGGTCCAAA
CGGCGGACTAGATTGCGATCGCCAAACTGGTCGGTACGCTCAAATTACACCTCCCTACAGAAGTATAAGCAATCGTTATC
AAGCTAAGTAAAGAACCCAACTTGTAGGTTGGGGTCGATCCCACGAGGAAAATGGTTTAGACTTTACTTTAACCAACAAT
TATATTCAATTAGTCAAATTACTTCTAGAAACAGGTAATTAAAGGGGGGGTTTTGTTTGTGTGAAAGAAATAGTAAGAAT
TTAATAAGTAATCAGTAATCAAAACTCAATTTTGGTTGTTATCAAAATGAGAGAAATAACTAGGGTATACGTGTTCCCCA
CAAGCTCATAATGCAATAATCCTAGTAACAACAATCCTTTCCTAGTGTATTACATGCAAAGTGATAAGTTAGGTATCTCT
AAATCCTTGGTCCGGCATCTAGAGAATTTCACCCCTCACTTTGGTCGAGCTACATGTGTATAATTTACTAACCCTTACCT
TTACCTCATATTAGACATCATAATTGATGTTTGGCTTAGTTATTACTTCGTACCAATCGACACTAGCCTAATAGATAGTA
TCACACTAAATCTATGTTGATAATTCTTTTCTTGTTGATTACCTCCTTGGTCTGGCAAGTAGCAACAAGACGAGTTCTAA
CGCGTGCACTCGTTAAAAAGACTTCTAAACGAAAGAATTATCAATGCATGCAAAACACTATTCAAGAATTGCTTATTTAC
TATTCATACTTTGTTAATCGCTCATGGTTCCCACAACCCTAATTGTGGAGTTAGTTACCCATATTAGCAAGAACACAATT
CATAGTTTTAGATGAAGAAATCATGAACTTACGTAAAGAGAATAATAAACCCAGAAATTAAACTTGAATTGCAAAGCTAA
AATCTTCAAAACGAACTTAGGAAATCAATAATTGCTAGAGTTGCCAATTAATCTCCAAAGTCACAAAGTAAAACTGGAAT
AATAATCTCTAACCCCCAAAAATGAGGTTTACATGCCCTATTTATAGAAAAAAAATCCTAAATTAAAAGGGAAACAAATT
AAGGAAAGTTTGTTCAGGCACGAGTCTTCATTCCACAAGACTGACTTACGGACCGTCGATGGATATACGGTCTGTAAGTC
CCTTCCGTCAGCCAGGACTTAGAAAATATTTCAGCTTCCAAAAATCAGCTTCTCTGAAGCAAATGACGGACTTACAGTAC
GGACCGTAAATCGATCTACGGTCAGTGAATACCCTCAGTAGCTCCACACTTAGAATCTTAAAAGATCAGGTACTGGAACC
CTCGCAGTATCAATCTACGGATCAATCAGTACGGTCCGTAGATCAATCTACAGACCGTCAATGGCGACCGCGGTTCCACA
CTTGGTCAAATTTCTCTGATTTGTCTTCCATACCTTGCCTGTTGATCTACAGTCATCACCTACGGGCCGTCAATGGACCT
ACGGTCCGTAGATAACCTCCGTGAATGCCCTTTTTCTGCATTTCTTTCATTTGTCTCTATACTTCCGCGCCTGAACATCT
TTCCTACAAAATACAATAAAAACACATAAAAACCAATACAAAAAGGCCCTAGACACACACAACTTGTAAGTGAAATGTAT
TAGAAATACCGTAAACTCACGGTATATCAACACCCTCAACTTAAATTCGTTGGTTGTCCTCAAGTGACACACTACGACTC
TAAACGACACTTGTATAGAAGCAAGCATTTCAGGCCCACACAATCACATGGCTCTCTACCCCCCTCACTTTTTAGGTGCA
ACTTCGTTCTCTTAGACTCGACAAGCTAATCCATGCAGATCAAACCATGACACAAATCGACCAACTGACACACAACATAC
ACGTTCTCACTGTCACCAAGGTACCAACTTTTTGACAATGTAACTAGTTCCCTTACTTCAAAAGAAATCCCCTTTTCACA
AAAAATGAATGTGATTTATGGTACAAGGATTTATTGAACACTCACGCTCAGAAGTAATTTCAAATACAGTTAGTGCTTAA
TGCCATAAACTTGCCCTTATTTTCATTGCTTAGACTCTCCAAACTAGATTCTAGGATCACTATAGGACTTTATTGGCTTG
TAACGTAGGCTCAAGGTCAGGTGTGGTACATTTGGGTTCTGCTTAGTGACTTTCTGCCATCCTTGACATTACACTTGGGC
TTTTAACCTCTTTTTGCCCTATTTTTGTCATACTATCGCTTTACCTTCTTTCCCTTAATTTTATTCACCCACGGATGTGA
CTTTAGACTTTGTAGCTCTTTTTACTTTTTATTTTTTTTTCTTTTAGCTTTCAATAAGTCACATCCTTTCCTCACGTTTT
GTCTTCTTCTTATTCTTTTTTTGTCACATCACTCTTTTCATACCCATTTTTCTTTCAGTTTCCTCTTTCATAGCCACCCT
CAACTTATGGATTTTCCATTAGTTGAGGTGCACAGTACCCGATGTCGGATCAGGGCCAAAATTTAAGTTACTTTTTACAT
TAGCCACCCTCAACTTAGGCTTTTGGCCTAAGTCAAAGTGCACATGTCCTAGGAGGGACCGGGGCCAACATAGTAGATTA
TGGGAAGGTGAATTCGGGGTTTAGAAAGAAATGGTTTACTTTTAGGCTCAAAGTTGGATCAAAGGGAGTAGTTATTTCAT
TTGGTTGGATCCTTCTTTTAGGCAATTTGTGGACTTTTCAGAACAATGGCCTATGATCACTTCCTAACCTCTAGATTGAA
TTGTCTTAGCAGGACTAACCGGGCAAGTTCTTATTTTGCACAAAAATTGTTTGAACACTCAACGATTCTCACCCACTCTT
GGCACATAGTTTCATTATCAGATTATCAGATTACCCAGTTCAAGTTTTAGCTCAAGTCATGCCATCGAGTTGATTCGTTA
TTATGTCATACTCAGAGCCAACACATTCAACTAATCGTAGCCTATAACTTCCAGCATACATCCCGAAATCAGACGGGGAG
TATCATTTTTCATAAGCCAGCATGCTTCTTTCTTTCTCATGCTTCTACACATACAATCCTAAGACATGCCGGTTCAACAA
AAAATTAAACAGTCTCTTCGAGGAAAAGAACACAGGCAAGAAAACCCCAAGAGAGGATGCATGAGTTGGGTTATTCAGAC
TTCACCTTATCACTCACAATCCATTTACCCCACCCCTAACAAAAAAATAGATGCACTTGTCCCCAATGCATACAAAAATA
GTAAAGGAAAATGGATTGGGTGAAGCAAACCTATGGCGCAAAGCGCTGGCGAATCATCAACACGCAGGGGGTCCGATTTC
CCGGAACCCGCTGGAACAATAGTGGGGACACCCTCAGTAGTGCCCATGTCAGCAATCATAGCACCCTCATTAGTGCTCTC
TATCAATTTCTCCTCACCATCAGTAGTGCTCACAATGTCCCCCAAGACAGGCTGGACCTCTACAACTGGGGCAGAGCTCG
ATGCCCCTGCAACTCCCTCACGCACCCTTTGCTGGCACAACTCTTCATCTACAATCGACGCTCTCCTTGCCTCATTTTCC
TACCTACGTTGTCTCTTATGGGATTTCTCCTCCTAAGTGCGATGAGAACGGTGCCACTTGTCTTTGGCATGTGTAGGTAC
AAGCTCCTCCTCGGTGGTCCCACTGAATAGAGCATCCAGCACAGTATCATCAGCCAGTGCAGTAGGTGAACCTTGAGGCC
CAACTGAAGGTGCAGCAAGAATGGCATCAACGTTAATCTGGAGGCTGGCTACGTTAGCCGGTAAAGCAGATAGATCTATG
GCCGGGGTTGATCGCTCGAGGACTCGCAATTCAAAGGCATCAAGGTACTTATTAACAGCCTGGACCTTCCCGTCCATCAT
CCCCTCCATCTTGCGCTCCATTCTAGCCTCAGACTCGGCTATCGACTTTTGCATCCACGGCTAGATGTGATGCAACAATG
TGGCCATCTGAGCCTCTAACTTCTGTACTCTGGCCAACGGGACAACAATAGCTCCTAACTGTGGTGTGGAACGGGAAGAG
TTAGGAGCCATACTAGCTGCCTGAGATGAGGAACCCGGGATAGTATCGGTGTGGTCTGGGATGCTGAGGTCACCGCCCTG
TGCCTGCCCCACTGTGTCTGCAAGATCGACACCCAAGGGAGGTACCTCAACTTGAGGCTCTTTGCGAGGTGCTGCCACAT
TTGCCTCATCTCGAATAAGGCCGATGTCCAATGCCCCTGTAGGGTGGACTAACTTGTCACAATGCCAGATCGGCACTCTA
GAGTCCCAGCACAAATGAAAAATTAGACATGGGAATTGGTAAGTAGTGGAGGTCCTGAATGTCCTCTCATGAATCTCTGC
CAGCAGCATGCGTGCAAAGTCAATATCCACTCCTGCTACCAATGTCGCAACCATGACCACTCTGTCCCACGTGACTTGAT
TGTCAGCTTTTGTAGGTGACACTCTGTTACGCACCAGCAGCCAGAAGAACATGGCCACAAAATTTAATGTGGCCTTACAG
ATGCCCAACCATGGAGCGGCGACCCATTCCGCACGCTTGCCATCTGCAGCAATGTACCTGGCCAACCATAGTAGAACAAC
CTCTCGCTGCTCAGCGTTCCTCTGGAAAGCGCCACTCCGCACGATGTCCCATTTGTAATCAAACTCTGTTGTGTTGAGAG
ACCAAGAGTGACCCGTGGTAGGACCATAGAGAAAACGTCTGATCGTGGCAGGTGATATGTCCATCGAACAACTTCGAACC
AAAGTGGAAGTGAGGGGATCTTGATCTAGGGGCTTTGACCGCTTGGAAATTGAACCGCGGAGAGTGGCAGCATAGGAAGC
ATAGAATTCCCTCACAATCTCTATGCTATACGTCCCTGGGTCTTGAGCCATCCAGTCACACTTGTGAAGGTTGAACAGCT
GGTGAATGTCTGGAATAGCGTGCAAGCTCCCCGTGAGGACTCTGCTTTCCTCAGTGTGTGCTCCTCATCAAACTGAGAGA
TAGTGACTACGTCGGGAAGCACCTTCCTCTGGTGCCTCGAGGTGCAGTGCGAGAAGTCCTAGTGTTGAGAGGAACATATA
ATGGATTTGTGTCTGTGTCCTCATCGATTAACTGAAAACTAGGGGCAACAAATTTTGACTTGCCCCGTTTTGAGTAGGTG
ACAAGCTTCTTGGGTGTCATCGTACCTGCGGGAGCAATATTAGTGCCCAATACTAACTATAAATTTACTAAGAAAAAGTT
GAGAACTATAAACGAACAGTAACAAAGTCCCAAAAAATTTTCAGATAGAGGCTACAGTGGTCATCCACGGAGGGTACCTA
CGGTCCGTAGACTGATATACGGTCCGTGGAACTCTTCCGTGGATCAGGGGGCCAATAATATAGGTCGCAGATGGAAACCA
CGGATGTGCAGAACGGTCCGTAGATTGATCTACAGACCGTAGTCCACTTCCGTGGTTTCACACTAGGTGAAATTTTTCAT
GCGCATCCAGTCACGAACCTCATCTACGGTCCGTAGATGGATTTACGTTCCGTAGGCGGGGTATCGTGGATGCCGTTTGT
GCCAGGTTTCATCCAGTCTTTACTTCTGATCATACATTTATGGCCTTTATTTGCAACATTAACGAAGTCTAATCGTGTAT
TTCACATTCAATTATCATAGTTCTTCATCCTTAGGATTCCTAACGATCATTTGACCAAATAGTTAAGACAACTAGTGGAA
CCCTAAGTCGAAACTTACTTCTGGACTTATAAGCACAGACAATAAAGCTACACAATCACTATCTATCGTTCCAAGGGCAT
TGTAATTTCCAAGTTTATCATGCAATTTCATCTTACAATTACCCAAGGTCAAGATCCAACTCCCGACTTACTATATTCAA
TCTATGAATCAATGTTCAAAGTGATGGGCAAGTCTATTACCTTACAAGCAATGAGGAGTGGGGTAATTGCGTGATGAAAC
TAAGCATAGCAAGACCAAGGAATCAACTCTTCGTTACTAACCAACCACCGAACCCTTCTTGTGGAATATGAATGGGTTGT
ATTTGAAATGGAAGGGAATTTGGGGAATTATGGAAGGGATGATATTATGGTGGAGTTATGGAGTGATGTAGGGAGGTTAT
GAGATGGTGGAAACGGTTTTGGGAGTAATGAAGGGAAGTGGAATGGTTTAAACATGGGTTTTTTTTTTAAATAAGGGGGT
CCGGGTCGGACAGCCTTAGGGTTTGGACTCACGAGACCCCATCTACGGTCCATGAGTCAATCTACGGTCCGTAGATCACT
CTTACACTTAGAAAAATTTAGAGACTTACCTGGGATCTACGGACACCATTTACGGTCTGTTGATGAATCGACGGACCGTC
GATGGGGTCCGTAGACCTCTGCACCAGACCATTTTCTGAAGAATTTTCATGGTGTACCTGCATATGTAGCAAACATTAGG
CTATTCTTTTTACATTTTCTAGACACTTTTTAGACACGGACCCTATACTAATTCTAGCCAACACTAAGAACTAACACACT
AAGAAGTCTACCTAACTTGATACAAAGAAGTAATTAAACAAAGAAAAATTACTAAATGAAAAATAGAACCCTGTCGTTGG
CTAGATTGTACATCTTGGGTTGCCTCCCAAGTAGCGCTTGATTTAACGTCGCGGCACGACGCAAGTGTCTTGATTACTCA
GACTTCATTAAGATTGTAGGCCTCAATCACTTCTTGCACAGTTTCAGCATTTCCCAGATAGATCTTGATCCTTAGCCCGT
TAACCATAAACCTTGTTCCATCCCTATTTTCAAGCTCAACTACTCCATGAGGGAGCAGTTTTGTGAGCAAAAATGGCCCG
ATCCATTTCGACTTGAGCTTGCCTGGAAACAGGCGCAACCTAGAGTTGAATAGAAGCACAAGATCACCAACCACAAATTC
TCACTTTTCAATTCTTTGATCATGATACCTCTTCATCTTCTCTTTGTACAAGGCTAAACTTTCGTAAGCTTTTAGGCGAA
ACTCATCAAGCATATTCAAGTCATTCATCTTTTGATTACATGCGGCGCCCCAATCCAAATTTAACTTCTTCATTGCCCAC
ATAGCCTTATGCTCTAGCTCTACTGGTAAATGACAAAACTTCCCATATACAAGTTAGTAAGGAGACATACCTATGAGGGT
CTTGAATGCAGTGCGATATGCCCATAGAGCATCATCAAGCTTCCTTGACCAATCTGTTCTATTAGGATTCACAGTCTTCA
CCAAAATATGTTTGATCTCTCTGTTGGACACTTCAACTTACCCACTAGTCTGCGGATGGTAAGGAGTGGCTACATTGTGG
TGGACACCATATTTCTCAAGTAGCGCCTTGAACAACTTATTACAAAAGTTGGAACCTCCATCGCTGATAATCGCCCTCGG
TGTACCAAATCTGGAGAGGATATTCTTTTTCAAGAATGCGGTGACACTTTTACCTTCATTGTTGGAGAGCGCAACTGCTT
CCACCCACTTCGATACATAATCAACCGCAACAAGAATATACTTCATCCCATATAAACTCACAAATGAACCCATAAAATCA
ATGACCCATACATCAAACAACTCTATCACCAATATAGGATTCATTGGGAGCTCTTGCCTCTTTGAAGTCCCTCCTTCTCT
TTGGCAACGATCACAAGACTTGGCGAAATCATGAGCATCTTGGTGGATGGTAGGCCAGTAGTACCCACATTGCAAAATCT
TATGTGCAGTCTGAATACCACTATGATGCCCACCAACGGGTGATGAATGGCATGCTTCAAGTACACTCAACATCTCAACC
TCGGGCACACAGCGACGAATAATCCCATCAGCACAACTACGATACAAGTAAGGTTCATCCCAAAAAAATCTCTTCACATC
TTGCATAAACTTTTTCCTTTAGTGAAACAACAAATCGGGGGGCACAATATCGGTTGCCAAATAATTAGCAAAGTCTGCGA
ACCAAGGAATCAAATCATGAAAAGCAGCCAATAATTGTTCATCTGGAAAAGTATCGTTAATTTCAGCCCTATCTCCAAGC
TTTAGCATAGCCTCTTCGTCTAATCTGGAAAAGTGATCGGCAACTTGATTTTCGGTCCCCTTTATATCTTTTACTACAAA
ATCAAACTCTTGCAACAACAATACCCATCTTTTTTGCCATCAAATACCTCAATGCAGAATGGTCAGTATGCACTATGACC
TTAGTACCATGCAAGTAGGATCTAAATTTCTCAAATGCAAAAACCACCGCAAGAAGTTCTTGTTCGGTCACAGTATAGTT
CTTCTGGGCCACAGTTAGAGCTTTGCTAGCATAGTAAATAGGGTGAAGAATTTTCAATCACCTTTGTCCCAATACTACAC
CAAGCGCCAATCCACTCGCATCTCACATTACCTCAAACGGTTGTCCCCAATCCGGTGAAATAATGATTGGTGTTGTAACC
AACTTCTTCTTCAATTCTCCAAATGCTCTAAGACAATCATCATCAAAATAGAACTTACACTCCTTCTCGAGCAGTTTGCA
CAATGGATGTACAATATTTGAGAAATCTTTGATGAATCTCCTATAAAAACCTGCATGCCCAAGAAAACTTCTAACACCTT
TTATAGAAATGGGTGGTGGAAGCTTTTCTATTACCTCAACTTTAGCTCTATCAACGTCAATACCTTTCTCTGAAATTCGA
TGACCCAACACTATACCTTCTTTAACCATGAAATGACACTTCTCCCAGTTCAGCACCAAGTTGCAGTCTTCACACCTTTT
AAGCACCTCGACCAGATGATCTAGACAACGATCAAAAGAATCACCTACAACTGAAAAATCATCCATGAACACTTCAATAG
TGCCCTCCACCATATAAAAAAATATCGACATCATACACCGCAGGAAGGTTGCTGGAGCATTGCACAACCCGAATGGCATC
CGTTTGAAAGCAAAGGTCCCATATGGGCAAGTGAAGGTGGTCTTCTCTTGTTCTTCTGGAGCTATAGAAATTTGATTGTA
GCCCGAATACCCATCAAGAAAACAATATCAGCCCTTTCCTGCAAGTCTATCCAACATTTGGTCCATAAATGGCATAGGAA
AGTGGTCCTTTTCTGTCCATGCATTTAACTTCCGGTAATCCATACAAACTCTCCATCCAGTAATGGGCCTCATTGGAACA
AGCTCATTTCTTTCATTTGGAACGACAGTCATACCTCCCTTTTTAGGCACACACTGCACAGGACATACCCAACTACTAGT
TGCAATGGGATAAATAACTCCTGCATCCAGCCACTTGCTGATCTCCTTTTTAACTACCTCTTGCATAGGTGGATTTAATC
TTTTCTGGTGCTCAATAATGGGCTTATGATCTGGCATGAGTTGGATTTTGTGAGAGTAAATACCGAGGGAAATCCCAATA
ATATCTGCAATAGTCCACCCAATAGCTCGCTTGAAACTCTTTAACATAGTCACCAAGCACTCTACTTGCCTCACATTCAA
ATCTGCTGCAATGATGACCAGCAGAGTATTCTTTTCGGCCAAGTATACATACCTCATGTGCGGTGGTAGAGCCTTAAGCT
CCAATTTCGGTGCCTCCACAATAGATGGTCTTGTGGGTGGGGACTCGTGATTCTTCATGTCTAACTCATACTTCTTTGGT
TTGGACCGATATTCACACTTATTGAGTGCGGCTACCAACTTATCGTACTCTTCAATACCATCACTATCGAAATTCATCAT
AATTGCTACTAGTGCCTCAACACCTAGTCGCTATTCAATTTGTACTTTTGTCCCACTCTCCACTCTGTATGTTATAGCAG
ATACTGTTTGGAGCTCACCATTATGCTTCATGGACCTACAGATATTGGAAGTTGCTTCTTCATTGTTTAGTCTGAACTTC
ATCTGCCCCTTTTCCATATCAACCAACGCACGCCCTGTGGCAAGAAATGGTCTCCCAAGGATGATGGGAACCTCAAAATC
AACCTCACAGTCAAGAATCACAAAATCCGCCGGAAAGATGAAAGACTCTACTTTCACTAGCACGTCATGGAGTACACCAA
TGGGCCTCTTCACGGTTCGATCGGCCATTAGTAACTGCATTGCAATGGGCTTTGGGTCCCCTAGACCCAATTTCTTGTAA
ATAGACAAGGGCATGAGGTTGATGCTAGCACCAAGATCACACAATGCCTTAGCAAAGTGTAACAACCCTATAGTACTTGG
GATCGTGAAAGCACCACGGTCTTCCTTCTTCTGCACCAGAGATCTTCTGGCAATAGCGCTACAATGGTGCAATCTATCAT
CACCCTCAAAACTCACAGACCTTTTCTTTGTCACCATATCTTTCATAAACTTTGCATACCCAGGCATTTGCTCCAAGGCT
TCTATGAAAGGGACATCGATAGAAAGCTGCTTCAACATAGTAATAAACCTGCGATATTTACCATCTTCAGTCTTCTTCAT
TAACCTTTGTGGAAAAGGTGGTGGAGGTCTAGGTATGGGGACCACTTTCTGAGATATCTCCGCTTCTTGCTCTGTCGCAG
TCTCAGATTCTTCTCTAACTTCCACCACATCATCTTCTTTACTAATCTCAGCATCCACCTCAGACGGCATAGGTGGATCT
ATGATTTTCTTACCCCCTCGAGTAGTAATTGTCATACAATGACCATCATTCTTTAGAATCTGGATGGTGTTGCTAGGAAG
AGTGCCAGGTTGACGTGGGTTCGCTGTAGTAACCAACTGGGTCATCTTCTACTCTAGATGTTTTATTGACACTGCATGGG
CATCAACTATTTGACCAATACCAGACAAGTCATTTATCATCTCCTTCACATTCTCATCAGTTGCATCAAACCTTCTCATC
ATCTTCTGCATCATATCTTCAATACGCGTCATATTACCTCCAGATTCCTCATTTTGAGAGGGAACATAGGGTCCAACCCG
ATCTTTTCTATTGCCATAGTTGTTCCTGTTGTAGTTGTTGTCGCGATTGAAGTTCCCATCTTGGACATAGTAACCCTCTA
GGTTATAGTTTCCATAGTTCCTACCTTGGTTCCTTTGACCTTGGCGCCAATTTTCCGTGTTAGATCCTTGGGCATTTGGT
CGGAAACCCCCCGTCTGATCATTCACAGCATAAGAATCCTCTTCATAGTAACACTCTTCCACTGGTGGTGGAGTTCTAGT
TAAGTAGTTCCAGCATTTACCTTTTCTGCTCCTCCGGTCACATGCTTCAATACCAACCCCAACTCTGTCCTCATATGGGC
CATCTCCTCACAAATATCATCTGCAGAGTTGATAGTTGTATTATGAACGGCAAATGTGTTTCTCCCAGTAACTGACCTCC
TAGTGCTCCATGCTTTATTGTTGCGAGAGATCCTCTCCAGTTTTTCAGCAATCTGTGCATATGTACAATCACCATATGAA
CCTCCAGCAATAGTGTCAAGAACTGCTTTATTGTTATCATCCTGTCCTCGATAGAAATATTCCTTCAGCAACTCATCATC
AATACGGTGATTTGGAACACCTCTTACGAATGCAATGAATCTGTCCCAAGAGCTGCTCACAGACTCTCCAGGTAATGCTA
CAAAATTGTTGACCCTATCTTTGTGATTTAGCTTCTTGGACATTGGATAGTACTTCGCTTGGAACACATCCGCCAGTTGG
TCCCACGTAAATATTGAGTTATAAAGAAGCTCAGTGAACCATACTACAGCATCGTCTGTCAGTGATAGGGGAAACACTCG
TAATCCAATGACATCCAGATCCAAGTTTGGTCTACCTACACAACTTTTGAAAACCAGCCTTAGCTTTGCTAAGTGAGCAT
GTGGATCCTCCGATGGCGATCTTGAGAATAAGCCTTTTGTTGTAAGCATCTGTATCAAACTACTAGTCACCACAAATGTG
TGCCCTGGAGGTAGAGGGGGTAAGACAATAGGTCCATCAGAGCTTCTATATTCATGTTGCCCCGATAGTTGTCATGTTGT
CGTGGGCCTAGTGGATCTTGCGCCCTCAACGCATCCCCAAATCGATTTTCAGCTGGAACGTGGTTGTCCCCACCAACTAC
CCTCTGTTGTTGTAACTCAACTGCATCATCTAGATTACCTCAGATAGGATCAATTGGATCTCTTGGATTGTTCATTCTTC
TAAAAGTGCGGTTCAGCTCTGGATCGTAAGGAGTAAGTGGTTCACCCTGGCTCCGTGTACTTGGCATACACTAGAGTCAG
AACCTGAGAGAAACAAAAACAAAGAGAAAAGGTAAAATTAGGAAATATTTGACTAATGTTCAATAATGTAGTTAAAATAA
ATTAAAAAAACCAAATTCCCCGGCAGCGGCACCAAAATTTGATACGCTCAAATTACACCTCCCTACAGAAGTATAAGCGA
TCGTTATCAAGTAAAGAACCCAACTTGTAGGTTGGGGTCGATCCCACGAGGAAAATGGTTTAGAATTTACTTTAACCAAC
AATTATATTCAATTAGTCAAATTACTTCCAGAAACAGGTAATTAAAGGGGGGCTTTTGCTTGTGTGAAACAAATAGTAAG
AATTTAATAAGTAATTAGTAATCAAAACTCAATTTTGGTTGTTATCAAGATAAGAGAAATAACTAGGGTATACGTGTTCC
CCACAAGCTCATAACGCAATAATCCTAGTAACAACAATCCTTTCCTAGTGTATTACATGCAAAGTGATAAGTTAGGTATC
TCTAAATCCTTGGTCCGGCTACATATGTATAATTTACTAACCCTTACCTTTACCTCATATTAGACATCATAATTGATGTT
TGGCTTAGTTATTACTTCGCACCAACCGACACTAGCCTAATAGATAGTATCACACTAAATCTATGTTGATAATTCTTTTC
TTGTTGATTACCTCCTTGGTCCGGCAAGTAGCAACAAGACGAGTTCTAACGCGTGCACTCGTTAAAAAGACTTCTAAACG
AAAGAATTATCAATGCTGCAAAACACTATTCAAGAATTGCTTATTTACTATTCATACTTTGTTAATCGCTCATGGTTCCC
ACAACCCTAGTTGTGGATTTAGTTACCCATATTAGCGAGAACACAATTCATAGCTTTAGATGAAGAAATCATGAACTTAC
GTCAAGAGAATAATAAACCCAGAAATTCAACTTGAATTGCTAAGCCAAAATCTTCAAAACGAACTAAGGAAATCAATAAT
TGCTAGAGTTGCCAATTAACTCCAAAGTCACCAAGTAAAACTGGAATAATAATCTCTAACCCCCAAAAAGGAGGTTTACG
TGCCCTATTTATAGAAAAAAAATCCTAAATTAAAAGGGAAACAAATTAAGGAAAGTTTGTTCAGGCACACGTCTTCATTC
CACGAGACTGACTTACGGACCGTCGATGGATCTACGGTCCGTAAGTCCCTTCCATCAGCCAGGACTTAGAAAATATTTCA
GCTTCCAAAAATCAGCTTCTCTGAAGCAAACGACGGACTTGCAGTATGGACCGTAGATCGATCTACGGTCCGTCAATCCC
CTCCGTAGCTCCACACTTACAATCTTCAAAAATCAGGTACTGGAACCCTCGCAGTATCAATCTACGGATCAATCAGTACG
GTCCGTAGATTAATCTACGGACCATCAATGGCCACCGTGGTTCCACACTTGGTCAGATTTCCCTGATTTTTCTTCCGTAC
CTTGCCTGTTGATCTACGGTCATCACCTACGGGTCGTCAATAGACCTACGGTCCATATATAACCTCTGTGAATGACCTTT
TTCTGCATTTCTTTCAACTGTCTCTATACTTCCACGCCTGAACATCTTTCCTGCAAAATACAATAAAAACACATAAAAAC
CAATACAAAAAGGCCCTAGACACACACAACTTGTAAGTGAAATGTATTAGAAATATCGTAAACTCACGGTATATTAGCGA
CTCGCCAAGAATTTCCTTAGCTCACCGAGTTTTCCAGACTCCACTTCAAAGTTGTATTGAGTCCAATAGCGGTCTAGGTG
GGGTTCGCCGACCGGAACTTTGGATCACCAACCTGCACTTCTCACACACTTTCCTCACTTTGACATGCACATTCAACTCA
CCATTATTTCTTAAATATACACTTAGTTTGTCTCCTAAGAAGCACCTTAGTTAACGTCGTGGAACGACGCAGGTCCCCAC
TTAAGTTTTATTAGTGAGGTTTGCCTCATTTTCGTAAGGAAACCCCCCTTTTGGTTCTGGGTAGAGGTCACTCAGCACTT
GGTCCATTTGGGACCCTAGAAGATGAATGAGCATAGAATGTGAGGTCGACATTTGGTTTAGCATCAAGATATTTTCTCTC
ATCTCCTCCAACACTCTGTCGAGTCCTTTGACTTTGTGTAGAATGAGTAAAAGGACCTCTTCAACTTTCCCGCCCTCTTG
CTTCTTCATCTTTCGACGCTCGTGAGGGGAGATGTACCTATCCATTTTTTTGGACAGTACCGCCAAGTCCTTGACCTTTT
GGGTCAAGGCATCCAACTGACCTAACAATGTGGCCAAGTGTTGGTCCTTCTCAGTCTCCTTGTTGGTGTTGGAAACACAA
TCAAGGAGTTGGCTTTGGTCTCATAGGAGTGTTGCATCAAGCAACCCAAAGAGAATTGGTCAGCCATTATTCTATTATCG
GGGCTAAGACCCCGGTAGAAACATTCCAGAAGTAGTTTATCCGGAATCTCATGAGTTAGGCACTGCTGCAATAGGATTTT
AAACCTTTGCACAACTCATACATGGATTCACCGTCCAATTGCTTGAAATTTAGGATGTTGTCCCTAAACATCAGCAATTT
CGAAGGAAGGTGATTCAGTAGGTTACTGTTGCTACCAAATATGCTCCAAGTCTCTGCTCAAAACAGCAACACACAAACCA
AAACTAAAAATTAAGTAAGTAGTACTATAACTAACAAGAACAAAATTCAACTTAACTAAAAATTCTCAAGTAACACCACT
CCCCGGCAGCGGCGCCATTTTGATTACTAATGTTATCAAAGACACTTCATCCAATACTAGGTGTCAACGTCCATTCAATA
GTAATATAACCCAACTTGTGAGTTGGGGTCGAGTCCCAAGGGAGTTATTTGTACTCAAGAATCAATAGAAAAGCATAAAT
ATGCTCAAGTCAATCATAGCTAAAAAACATTTATGAAGAAAAATATAATTCAAGTTTGGGGTGACACAAGTGTCAAATAT
AAAAGGGGGGTTTGCACTCAATTATCAACTAAACCAGCAAATAACATGAAAATATGAATATGGAGATGGGATTTTTGGGA
TGTGATTGGATTATGGGTCAAGGTAAATAACGGGGTAATTGCAATTAATAGTAAATAGTTGCAAATCAGTGAATAAGCTA
GACTTTAGTGGGGATAAACTTTCTTTCGAACAATTTACCCTGAATCAAATTGGTTTCTCTCAAACACCAATAAGCAGCAA
TGAAGCATAACCTTTGCTTTAGTCCATTCATTCTCTCGAGCTGCCTCAGTGGAAAAGGGCTCAGGATTCACTCTCTCGAT
CTAAACCCATGACAACCCAATACCTACGGACAATTGATTCAGTAATTTTAATTTTAAAACCTCTCTCTCGAGCAAGCCAA
AAACACAAAGTTAGGATTGTATTTGCAACTACAACCCATTAAATTCAACCACAATTACTGAATGAAATCACTTTGAATCA
ACAAATAAACTATTAATTAACAATACCCAGTAGTTAAATCATCACATAATCACATAATCACACCCCAAGAATTGGGGTTT
TAGCTAGACATAGTCAAAAGGTAAAAAAATTGTTACCAAGTTGTGTTTCTATCAACTGGGTAGGATTGATATAGTCTTTA
TAATGGTCTAAGATGAAGAATCTTCATGACCCACTTCCAATTTCTTAGAAATGAAAATCTTCAAAGCTAAGGAAATATTG
TCTCTCTATTTAGTTTTAAGCTCTAGACTTCAAAAACTGAATTATAATAATATGATTCAACAAAAGATAAGATATTAAGC
TAAAAACCTAAACATGTATTTATAGTTGTCAAAAAGTGTACTATGAAGGAGCATTCGGCGTAGTTACTCGGGATTGCCGA
ACCACTCGGCGAGCCACCCTTTAGTCATTTTCATCGCCATTTTGCTTTTTCCTTCAGAATCCTTGAGGTTTTGAAATTTT
GGGCGACCTAGCATCGCATCGTGGAACCATTCTGCGACTCGCCTAATGGGTTAGGCGATCATCAGGCCTTTTTTCCTCCG
TTCTTTCAGTTGCCTTATTCCTTTTTGCTCAATAGTGTCCATGCTTTGTCCCTAAATACAAATACCTAAAATTCAAGGAT
TTACATTAATTATTGACACAAAATATGCATTTTAGGACACTAAATCTATTCAAATAAATCCCTAAATGAGTCCAAGTTGT
GGACTCATCACCCACACATAGTCTGTGGGTGGGTGTTGTGAGTAACCACCTGTAGGTTGTCCAATTCGGCAAAGTTGGGG
GCAAAGTGGTAAATTCATGGGGTGGTTAAATGAGTTGGGGATTGGTTTATTTTGATTAATTAAAATATTTTACGTCTTTT
AAAAGTATTAAAACACCTTTTCCAATTTATTATTCCTAAACACTCAAATTAGAAACTACTTCTCTTCCAAATATTCTCTC
TCTAGAAATCACCATTGGAGAAGAATGAGTCAAGCTTTGAAGCTCAAGATCTCACCTTCGTCACTCAATTTTCGTGGATT
TTCTTCCATAAAGGTATGGTAGTCTTAATCCTTGATTAAGTTTCATTCAAGGAGCCCTCTCAAAAGATGATTTCAAGTTT
ACAAAATTCCCCAAAAACCTAGGGTTTCAATCTATGCAAGGGTTCAATTCCAAAATGGTTTCAAAGCTTTATATGTGATG
AATTATGAATGGATTGTTGAATTAATGATGAATTATGGTGAATTTCTCCTATGAACCATGTTTCCCCCAAAATACTAAAT
TAGAAGTTTGTGATTTGGGTTGATTGATCATGAAAGTATGTTTAATTGTTTATGTTTATATTGAATTAGTTATTGAATCA
TGCTAATTCCCTTATATAATCTAGTATTCTAGATGTTTGGGTTGAGATTGATTCATTGCCTTGGAGGGAAATTTCATGAC
GGATTTATGTATGATCATGATGTGAAGTATATGTGTGTGATCTCAGTGAAAGTATGATGATCATGTTTAGAATGTAATTT
TGTTATTATTGAAAGCGTATTCTCAATTAACACTCATTAATGATGATGATGATAGAATGTGAAGGTTTTCTTCTATGTAA
TGTAAACCTTGAATTGGTAGGCTTAGGCATGCTCTTCTTGAATAAATGAAAGTATTGTTGATTGTGAATCTTGAACTGGT
AGGCTTAGGAATCCTCTTCTTGTGTAATGAATGCGTCTTGACTTAATGAATATGAATCGATAGGCATATTGCATTCCTTT
CCTAATGAGTCAATGAACTAATGTACCATGAATCGATAGGCTTATGGCATTCCTTTCAGGTGTATCATAATTTAATGATG
AACCATGAATCGATAGGCTTATGGCATTCCTTTTAGTAGGAGTCAAGAGCTATCCTAATAATGTACCATGAATCGATAGG
CTTATGGCATTACTTTCATGAGGATTCAAGAGACTCCTAATAATGTACCATGAACCGATAGGCTTATGGCATTCCTTTCA
TGTGTAATGATGTACCTTGGGTCGATAGGCCAATGGCATTCCTTTCATGGGTAATGATGTACCTTGGGTCGATAGGCCAA
TGGCATTCCTCTCAAGTACAACAATGTAATGTGAATGAACTACTCTATGGGAATGGAGGCTAAGTACCGTGTGGCTATGG
TAAGATGGAAGCTCTCCCTACGTTAGGCTTGGGTTTCAATGAACATCTCTCTTATCCCATAACTATGTGCCCTCAGAGGT
TATTAGCTAGTGGATCCACCTAAGCTAAAATGTTACCAGTCCTACCTTTGGAAAGTAGACCACCTCTTTATGGTGTGGGG
CAAGACACCGGATTCCATGTTAAGCTCACAGAGTCTATGACGGTTAAATGCTTATTCCCATCATGTGAAATACGTGCTAT
GGTTTCTTGAAAAGTTCTATGAAATGTGGATGGTAGTATGGGATGCCATTCATGCATTGCACGAGTAGGCTTTGAGAAGA
CTATGGTGTGATTCTCCAATAATTGAATATCTAAAGAAAGAATGTGCTCTTAATGAAGCTAATGAAGAATGTTGACTTAG
ATGCTTAATAAGATGATGTATGCTTTACTTGGATTGAATTATGAGTTACTTCCTTGTTATGACTTATGAAATATTTATGT
TCCTTATGTAGGAGTATTGTCTAATGATGAAAAGGAAGAATGGTAAGTTCACTTTTGGTGGTCTTAAAGTGGTAGTTAGT
GTGGATGGTGGTATGGAACGCTATTCATACATTGCACAAAGTATAATTTGGGGTTACTTAAGGTGAATGCTTAATGTGAT
GAAATGGCTTGTATGTTGATTATTTTGTATCTTATGCCTCTTATAATTATGTTCATGAAGTTTTCTCAAAATATGCATAT
AGTATGATTTCCAAATAAAATGTCCTTTTTAAGCATGGTTTTTGCATGGCTATCATACTTAGTACATTAAATGTGCTAAC
CCATATTTCTTCTATTTTTCTCCAAAGTGTAGGTTCCGTCATTTGAGTTGATTATCTCTAGTTGAAGCTTGGATTGAGGT
CTTCCAAGGCTAGTGGTATGTCCTCATGGATTTGAGGACAAGTGTTTATTTGATGTTTCTTTTCTTCATTGTACTAGACA
TTTGTTAGACTTTTATTGTAAAGGGTCGTGACGCTACTTTTGATTCAAAGATGTTTTTATATGTCCATGTGAAACTAGTA
GACTTTCGTTGTTTTAAATGATTTTCGATTGCATGGATTTAAAGAAAATTTTAAATTCTGCACTATTTCTATTATCTTAT
GTGATGACATGCTATGAGGCTTGTAGAAGACTTTTAGGAGTCTTGTACGTCGTATCACGTCTAGGGTGTAGGGTTATGGC
ATTCCTTTCATGAGGATTCAAGAGTTATCCTAATAATGTACCATGAATTGATAGGCTTATGGCATTCCTTTCATGTGTAA
TGATGTACCTTGGGTCGAAAGGCTAATGGCATTCCTTTCAAGTAAAATAATGTAATGTGAATGAACTACTTTATGGGAAT
GAAGGCTAAGTACCAAGTGAATATGGTAAGATGGATGCTCTCCCTACGTTAGGCTTGGGTTTCAATGAACGTCTTTCTTA
TCCCATAACTATGTGCCCGCATAGGTTATTAGCTAGTGGATCCACCTAAGCTAAAATGTTACCGGTCCTACCTTAGGCAA
GTAGACCACCTCTTTACGTTGTGGGGCAAGACACCGGATTCCATGTTAAGCTCACATGGTCTATGTCAGTTAAATGCTTA
TTCCCATCATGTGAGATACATGCTCTGGTTCCTTGAGAAGTTCTATGAAGTGTGGGTGGCAGTATAGGATGCTATCCATG
CATTGCACGAGTAGGATTTGAGAGGACTATGGTGTGATTCTCCAATGTTTGAATGTCTAAAGAAAGAATGTGCTCTTAAT
GAAGCTAATGAAAAATATTGACTTATATGCTTAATAAGATGATGTATGCTTTACTTGGATTGTATTATGAGTTACTTCCT
TGTTGTGACTTATGAAATGTTTATGTTCCTTATGTATGAGTATTATCTAATGATGAAAAGGAAGAATGGTAAGTTCACTT
TTGGTGGTCTTAATGTGGTACGTAGTGTGGATGGTGGTATAGGACGCTATTCCTACATTGCATAAAGTATAGCTTGGGTT
TACTTAAGGTGAAAGCTTAACTTGATGAAATGGCTTGTATGTTGAGTATGTTGTATCTTATGCCTCTTATACTTATGTTC
ATGAAGTTTTCTCAAAATTGGCATATAGCATGATTTCCAAATAAAATGTCCTTTTTAAGCATGGTTTTTGCATGGCTATC
ATACTTAGTTCATTAAAAGTGCTAACCCATATTTCTTTTATTTTTCTACAAAGTGTAGGTTCAGACATTTGAGTTGATTC
TCTCTAGTTGAAGCTTGGATTGAGTTCTTCCAAGGCTAGTGGTATGTCCTCATGGATCCAAGAACAAGTGCTTATTTGAT
GTTTCTTTTCTTCATTGAACTAGGCATTTGTTAGACTTCTATTGTAAAGCGTCGTGACCCTACTTTTGATTCAAAGATGT
TTTTAGATGGCCATGTGAGACTAGTAGACTTACGTTGTTTTAAATGATTTTTGATTATATGGATTTAAAGAAAAGTTTTA
AATTCCACACTATTTCTATTATCTTATGTGATGATATGCTATGAGGCTTGTATGAGACTTTTCGTAGTCTTGTATGACGT
GTCACGTTCGGGGTGTAGGCTCGGGTCGCGACGAATATGGTATCAGAGTACAAGATTTTGGGATGGTTTTTAGGATTGAT
ATCTCACAAGCCACATCGAGTAGAATCTTGTTCATGGGTGTGAATCACGACAAATTTAAGAATGAGAGGCTATAAGACGT
TAGGAAACTTCACTTCTTTCATTACTCTTGAAGTCGTGCCATAGAGTTTAGCTCTATAAAAGTCCTTTTCCTAACCCTTC
TCTTGTGTTTATAGGATATGAATACAAGAAGGGCGACCACAAGAAGGATGGAAGTGGATATTGTGAATGAGGGAGTTCGT
CCCTAGGGTCCTTAAGGTCCTCAAGGTGACCAAGTTCCTTAACGCAATCAAGTTTCGGTTGATCCTCCAGCTATGTCTAA
TGAAAAAGTTAGGTCGACTCTTTTGATGATAGCTCAAGCCGTAACTACCCAAGCCCAAGCTATGACGGCACAAGCTACTA
GGGGTGTTGAGACTCATGTGAACCCTATTATGAGCACTATGGCTTCTAGGTTGAGAGACTTAGTGAGGATGAATCCTTTA
GTATTTCTTGGTTCTAAGGTGGGAGAGGATCCCCAAGAGTTTGTGGATGAGGTGTATAAGGTAGTTAATCCTATGGGGGT
GACTTCTATAGAAAAAGTGGAACTAACCGCTTACCAATTGAAGGATGTTGCCCAAGTTTGGTTTACTCAATGGAAAAGCA
ATAGGCCGATAGGAGCGGGTCCTATAGAATAGGAGGTGTTTAAGAAAGCATTCCTTGATAGGTTTTTTCCCAGTGAGAAA
AGGGAGGCTACGGTGGAGGAGTTTATCAACCTTAGGCAAGGTAGCAGGAGTGTGCAAGAGTACTTCTTCAAATTTACCCT
ATTGTCTAAGTATGCTCCATCTATGGTGTCTAACCCGAGGGATGAGACGAGTAGATATGTGACGGGTGTGTCCGACCTAG
TTGAGGAAGAATGTCGTATGGCGATACTCCATGATGACATGAATATCTCTAGGCTTATGGTGTTTGCTCAACAAATTGAG
GAGTTCAAAATTATGAAAAAGAATAAGGAGGTGAAAAGGTCTAGGTCCAATGAGCAAGGTCAATCAAGGTTCAAAAGAGA
GCTTTTAACCATGATTCTTCAAGCACTCCTAGGGTTAACCAAGAGAAAGGTAGTGGGTCTCCATTTCCTAAACCTATTTG
CACCAATTGTGGAAAGAAACACCATGGGAAGTGCCTAGCCAGTACGGATGGGTGCTATGGTTGTGGAAAGAGTGATCACC
AAGTAAAAAATTTCTCTGCTCTCACAGCCAAAGAAAGGGAGACCAAGCAAGCTTCTCTTAATGGTACGGTTCCTATCCCT
CCAAATTATGGTTATTTCTATGCACTCCAGTCTAAAGAGTATAAAGGAGCTCTTCCGGATGAAGGCACCGGTATGTTGAT
AGTTCCTTATAGTTGTAAATGTCTTGTTAAGGTCCCTATGTTATTTTCAAGTTAGCTTAAGTTTGGGTTTACTCCCAAGG
GGGAGATAGTATGATTGAATAGTAAGGTTGTTGAGAGTTCTGATATCCTTATCTCTTTTCTTCTATTCCTATTCAAGATT
GAGACCAAGAGTTCCTAGTAGCTTGTTTCATGTTTTGGAGGCATGTGTGATTATGTGTTTCCATCATCTCCTTATGTTAT
GCATGTTCTTGATGAATTCATGTTTAAATGAGAAAATGAGTTTGTATGAATTGTGTTCCTCATGTTGATGTGCATTTAGT
ATGAGTTGCCTATATGCTTCATGAGCTGAATTGTTGAACATGCCTAATTATGCTTTATAAGAGAAATTGCATAATGTGCT
TAATGATGTTATGATGAGCATGATTTGAGTTGGAGAAGGTAATTCCTCCAATGAAATGAGAAATGTTGAAGTTATCATGC
ATAATGAGTTTGTAGATGTAGTTCCTACTTTCTTGTGTTGCAATGAGTATGTCTGAGATGGAGTTGATGTTTCCTCCTAG
TTTTGTGCACTGTTTATGATGTTGCATACATGATGGGCTGCTAGTCTTGAGTCTTTAATTCCTTAAAATGTTAAAAGTAT
CATTCGAGGACGAATGTTCCCAAGGGGGCTATAATGTTACAACCTGGAAATCTACTAGGTGAAACTAGAGCCTAACGAGT
TCGTTTTTGAGTTTGATATGGGGTTTGAAGTTGTAAAGTGATGTCCCGAGCTTAGGTTGAGGGTTTGAGGGGTTAAACGT
CAAGGTACGACCCCCCAAGGACAAACCAAGGATCCTTAAGGAAGACCCTAAAGTCTAAACCCCAAAACTGCCCAAGAACC
AGAAAGCTATCAAAAAGTTGGGGACCTACGGATTGGACCTACGCCCGTAGGTCCATCCACGCCTTGTGGGCTTTCTCCGT
AGGTAAAGGGACAAGATGGAATGTTGCTGACCCAAAACACGAAAATCCAGCATGGCTCGTGGACCCACCCAAGGTCCGTG
GGTGGGGTTTCTTGAGTCACTACCTATAGGCAGTCCAATTCGGCCAAGTTGGGGGCAAAGTGGTAAATTCATAGGGTGGT
TAAATGATTTGGGGGTTGGTTTATTTTGATTAATTAAAGTATTTTAAGTCTTTTAAAAGTATTAAAACACCTTTTCCAAT
TCATTATTCATAAACACTCAAATTAGAAACTACCTCTCTTCCAAATATTCTCTCTCTAGAAACCACCATTGGAGAAGAAG
GAGTCAAGGTTTGAAGCTTAATATCTCACCTTCCTCACTCAATTTTCGTGTATTTTCTTCCATAAAGGTATGGTAGTCTT
CATCCTTGATTAAGTTTCATTCAAGGAGCCCTCTCAAAAGATTGTTTCAAGTTTCCAAGATCCCCCAAAAAACTAGGGTT
TCAATCTATGCATGGGTTCAATTCCAAAATGGTTTCAAAGGTTTATATGTGATTAATTATGAATGTAATTTTGAATTAAT
GATGAATTATGGTGAATTTCCCCTGTGAACCCATGTTTCCCCCAAAATACTAAATTGGAAGATTGTGATTTGGGTTGATT
GATCATGAAAGTATGTTGAATTGTTTACGTTTATATTGAATTGGTTATTGAATCATGTTAATTCCCTAATCTAACGTAGT
ATTCTAGGTGTTCGGGTTGAGATTGATTCATAGCCTTGGAGGAAAATTTCATGAAGGATCTATGTATGATCATGATGTGA
AGTATATGTGTGTGATCTCAATGAAAGTATTATGATCATGTTTAGAATGTAATTGTGTTATTATTGAAATTATATTCTCA
ATTAACACTCATGAATGATGATGATACAATGTGAAGGGTTTCTTTAATGAAATGAACACCTTGAATTGGTAGGTTTAGGC
ATCCTCTTCTTGACTAAATGAAAGTATTGTTGATTATTGAATCTTGAATTGGTAGGCTTAGGCATCCTCCTCTTTTGTAA
TGAATGTGTCTTGACTTAATGAATATGAATGGATAGGCCTATGGCATTCCTTTCATAAATGAACTAATGTAATGACACCT
CTTGAATCGATAGGCCTATGGAATTCCTTTTCTAATGAGTCAATGAACTAATGTACCATGAAATATAGGTTTATGGCATT
CCTTTCAAGTGTATAATAATGTAATGACGAACCATAAATTGATAGGCTTATGGCATTCCTTTCATTTGTATAATAATGTA
ATGATGAACCATGAATCGATAGGCTTATGGAATTCCTTTCATGAGGATTCAAGAGCTATCCTAATAATGTACCATGAATC
AATAGGCTTATGGCATTTCTTTCATGTGTAATGATGTTCCTTGGGTCGATAGGCCAATGGAATTCCTCTCAAGTACAATA
ATGTAATGTGAATAAACTACTATATGGGAATGGAGGCGAAGTACCGAGTGGATATGGTAAGATGGAATCTCTCCCTATGT
TTGGCTTGGGTTTCAATGAACGTCTTTCTTATCCCATAACTATGTGCCTGCATATGTTATTAGCTAATGGATCCACCTAA
GCTAAAATGTTACCGGTCCTACCTTAGGCAAGTAGACCACCTCTTTATAGTGTGGGGCAAGACACGGAATTCCATTTTAA
GCTCACATGGTCTATGTCGGTTAAACGCTTACTCCCATCATGTGAGATACGTGTTATGGTTTCTTGAGAAGTTCTATGAA
GTGTGGCTGGTAGTATGGGATGCCATCCATGCATTGCACGAGTAGGCTTTGAGAGGACTATGGTGTGATTCTCAAATGTT
TGAATGACTAAAGAAACAATGTGCTATTAATGAAGCTAATGAAGAATGTTGACTTATATGCTTAATAAGATGATGTCTGT
TGTACTTGGATTGTCTTATGAGTTACTTCCTTGTTATGACTTATGAAATGTTTATGTTCCTTATGTATGAGTATTGTCTA
ATGATGAAAAGGAAGAATGGTAAGTTCACTTTTGGTGGTCTTAAAGTGGTACTTAGTGTGGATGGTGGTATGGGATGTTA
TTCATACATTGCACAAAGTATATCTTGGGGTTACTTAACATGAAAGCTTAATGTGATGAAATGGCTTGTATGTTGATTAA
GTTGTATCTTATGCCTCTTATACTTATGTTCATGAAGTTTTCTCAAAATTGGCATATAGCATGATTTCCAAATAAAATGT
CCTTTTTAAGCATGATTTTTGCATGACTATCACACTTAGTACATTAAATGTGCTAACCCATAGTTCTTCTATTTTTCTAC
AAAGTGTAGGTTCCGGCATTTGAGTTGATTCTCTCTAGTTGAACTTGGATTGAGTTCTGCCAAGGCTAGTGGTATGTCCT
CATGAATCCGAGGACAAGTGCTTATTTGATGTTTCTTTTCTTCATTGTACTAGACATTTGTTAGACTTTTATTATAAAGG
GTCGTGACCCTACTTTTGATTCAAAGATGTTTTTAGGTGGCCATGTGAGACTAGTAGACTTCCTTTGTTTTAAATGATTT
TCGATTGTATGGATTTAAAGAAAAAAATTTAATTCCGCACTATTTCTATTATCATATGTGATGACATGTTATGAGGCTTG
TATGAGACTTTTCGGAGTCTTGCGCCATGTCACATCCAGGGTGTAGGCTCGGGTTATGACACTAAGGTAAAACATACAAC
AACATCAAAAGAGATTAACTACAAGATAAGGATGATCACATAACCCCAACTAGCATGCTTCTTATCTCAGAATTACCAAA
TCAAGCCTGACCGTGCGTGCTCCAAATCACGTCTATAAAGCTTTTTCTTTTCGAATGGCCTCAAAATGCTGCCACCATCG
AAAAATAGAATCATAATAGTAATACACCTATTTAAACCCAAAAATCACTTAAAACAAAGACGAGCCAGTTTTGATGTCCA
AACATGAATCATGGGCCCCACGCTGGGAATTCCAAAAATAACTCCTTCAAAAGGTTCAATTCAGTACCTTGAATTTGTGT
TCCAAAATATAACACAATCCTGGGCTCGAAACAATAGATTAACCAACATGTAAATAATTCTCAAATAAAAGGTAAATTAA
GGAACCAAGGTAGCCCACAAATACGTGAATTTACCTCAAACGGAGGATGCCCAACACTCCCAGCTCATTCACCCATGTAG
CCACAAGCTCGATAAACACACGACACATCCAATCACTAAATTTTGAGCTAAATGAGTGAGGGATCATTATTTAAAGTGTG
GATTTTACATAAAGACCATACCAATTGTCTCATCGTGATCACGGTGAAACTGGCTCATGATTCCAGAGGTCTAGAAACTT
TGTCTTGGCGAATGCATCTAGGGCCACATAATTGTTAAGGCTTGTCAAGAAAACCTTCACGAACACGGCCCAAGGCCCAA
TTTATGTGAAGGGTAAAATTACCTTGCACCAGTTGATGCATATCAACTGGTTTCGGCAACTTAAAATCTCTGACATGGTG
TTTGAAATTAGTTTAGAACCCTATGCATGCAAATGAAATATTTCGCCCTATAAAATTTGATATTTTGAACTCAAAGGAGC
AGTCAAAACTTTCATTTGAAGTCATCTCAACAAAAAGTGAGTCTCACGCCCAAACTCCATTTTAAATAAAAATCCATAAG
GGGGATCAGAATTAGCCTGGAATCCTGAGGATCGGCATGAAGGGTAATTCTAGACCAAAATCGAAATTTCATAGCTAACC
ATACTGATAGAATTCTCAACCATTCACATTTATCAAGAATGTTGACCAAGGTTAACTTAGGCCAAAACATAAAAGTTTCT
CACAAACTCGCTCTGAAAGCCTCGGGAGTCATGCTTATAATTCCACTAGCCTAAAATAATCCTTTTGAAGCTAATACAAC
TATCATAATTGAATTATGAGGTCGTCGTTTGAAACTTTTGATTAAAATCAAGTTGAAAAGCTCAAAAATACAAATTCGCA
TAAAACCAAATAAATGATCAAGTAATCGAACTGTCAATCTCATCAAGTCATAAATAAGTTGAGGTCATGATAGGAACATT
CTAAATGATGAACAGAAGAAATTAACACCTAAATGAACTGGAGGGTCATTACATTTGTGAGTATTGTAGTTCTTCGGAGT
CAGAGAGGAGGTGAAAGGAAAAAGGTAGAGACAAGTGAATTGAAAACAGATTTTTTTATTTTCTAAGATCTAAAGCATTG
ATTTATATTTATTTTTTGTTGATATATATTTTGAGACTTTTCATTTTACTTCCTTATCTCAAAAGGTGAGTTCTTTTAGA
AAATGAAGCATCTGTTGTTTGTGTTTTTTTTTCTTTTTCACTTTAAAACTTGTTTTTGTTGTTCTATTGTTGCAACATGA
AGTTATTGAGAGATGACTCTCCATTTGGTTTTTCCCACAGAGATTTGTCAAATCTTTGTCTAATGTTCATGTTTTTTCTT
GGTTGATTTTAGATGAACATGACATGATTAGCTAATTATTGATAAATTAGTTGTTTTAAATTCAAATATGATGTATGGTG
TGTGTATCTTAGTGATAAAGATATGGTAGATACCATTTTTTGTCATAACTTAAAAACTTAGAGTATGTCATATCAATTTT
TTTGTATTACTCACAATTATTAGGCACAATTGCAAACAAAAATTGAATCTTTACCCATGTTGCATTTGTTTGGGTCGATC
TAGATTGCTTTTTATTTTTTTCATAATTCTTTGTTAAGGTAAAGACTCTAAAATAGCAATAAAATCACTATATAATTGGT
TGTATTATATCAATGGATTTGTCGATTTTGAATGAATTATTAAAAACATTTACTTTTATCTGAAAATAAACATTGATATA
AAGTAGATTAGAGTATAACATAACTCTATTGGAATATATTGGACAAATCAAATTGACTGCCAACTTTTAGCGATGGTTTT
ATGTGTCACGGTCAATCACATGTTTTTGAAACTGGACTGGGTAATATAAGGGGTGGTAGCTGTGTTGACAGAGTTAGTGC
TAGTAAGAAAAAGATGACAATTTATGATGCATTATTTTATTTGAATCAAGTAAAGGACAAATAAAAGGGAGAAGTGTTAC
ATATTCCTTGTTTCTACGATGGACTTTAAGAGTAAAAGGTTTGCTTCTATAATTTTCCTATTTTGAATTGTGATTTATTT
ATATTCTGATTTGATGATTTATGATGAACTAAGTTTTTTATATTTCTCACATAATTTATAATATTTGGTCATAGAAAAAA
CAAAATAATTACTTAAAGGACATCCTAGTTTGCTCCTTGGTTTAAATTCTTTCTTGACCAAGCGCTATGAAATAGTCCTG
AATGATGAAGATGAGAAAATATATTTCATGGAACAAGCACTCCGTTTGTGGGGAAAAAAGTTNNNNNNNNNNNNNNNNNN
NNNNNNNNNNNNNNNNNNNNNNNNNNNNNNNNNNNNNNNNNNNNNNNNNNNNNNNNNNNNNNNNNNNNNNNNNNNNNNNN
NNNNNNNNNNNNNNNNNNNNNNNNNNNNNNNNNNNNNNNNNNNNNNNNNNNNNNNNNNNNNNNNNNNNNNNNNNNNNNNN
NNNNNNNNNNNNNNNNNNNNNNNNNNNNNNNNNNNNNNNNNNNNNNNNNNNNNNNNNNNNNNNNNNNNNNNNNNNNNNNN
NNNNNNNNNNNNNNNNNNNNNNNNNNNNNNNNNNNNNNNNNNNNNNNNNNNNNNNNNNNNNNNNNNNNNNNNNNNNNNNN
NNNNNNNNNNNNNNNNNNNNNNNNNNNNNNNNNNNNNNNNNNNNNNNNNNNNNNNNNNNNNNNNNNNNNNNNNNNNNNNN
NNNNNNNNNNNNNNNNNNNNNNNNNNNNNNNNNNNNNNNNNNNNNNNNNNNNNNNNNNNNNNNNNNNNNNNNNNNNNNNN
NNNNNNNNNNNNNNNNNNNNNNNNNNNNNNNNNNNNNNNNNNNNNNNNNNNNNNNNNNNNNNNNNNNNNNNNNNNNNNNN
NNNNNNNNNNNNNNNNNNNNNNNNNNNNNNNNNNNNNNNNNNNNNNNNNNNNNNNNNNNNNNNNNNNNNNNNNNNNNNNN
NNNNNNNNNNNNNNNNNNNNNNNNNNNNNNNNNNNNNNNNNNNNNNNNNNNNNNNNNNNNNNNNNNNNNNNNNNNNNNNN
NNNNNNNNNNNNNNNNNNNNNNNNNNNNNNNNNNNNNNNNNNNNNNNNNNNNNNNNNNNNNNNNNNNNNNNNNNNNNNNN
NNNNNNNNNNNNNNNNNNNNNNNNNNNNNNNNNNNNNNNNNNNNNNNNNNNNNNNNNNNNNNNNNNNNNNNNNNNNNNNN
NNNNNNNNNNNNNNNNNNNNNNNNNNNNNNNNNNNNNNNNNNNNNNNNNNNNNNNNNNNNNNNNNNNNNNNNNNNNNNNN
NNNNNNNNNNNNNNNNNNNNNNNNNNNNNNNNNNNNNNNNNNNNNNNNNNNNNNNNNNNNNNNNNNNNNNNNNNNNNNNN
NNNNNNNNNNNNNNNNNNNNNNNNNNNNNNNNNNNNNNNNNNNNNNNNNNNNNNNNNNNNNNNNNNNNNNNNNNNNNNNN
NNNNNNNNNNNNNNNNNNNNNNNNNNNNNNNNNNNNNNNNNNNNNNNNNNNNNNNNNNNNNNNNNNNNNNNNNNNNNNNN
NNNNNNNNNNNNNNNNNNNNNNNNNNNNNNNNNNNNNNNNNNNNNNNNNNNNNNNNNNNNNNNNNNNNNNNNNNNNNNNN
NNNNNNNNNNNNNNNNNNNNNNNNNNNNNNNNNNNNNNNNNNNNNNNNNNNNNNNNNNNNNNNNNNNNNNNNNNNNNNNN
NNNNNNNNNNNNNNNNNNNNNNNNNNNNNNNNNNNNNNNNNNNNNNNNNNNNNNNNNNNNNNNNNNNNNNNNNNNNNNNN
NNNNNNNNNNNNNNNNNNNNNNNNNNNNNNNNNNNNNNNNNNNNNNNNNNNNNNNNNNNNNNNNNNNNNNNNNNNNNNNN
NNNNNNNNNNNNNNNNNNNNNNNNNNNNNNNNNNNNNNNNNNNNNNNNNNNNNNNNNNNNNNNNNNNNNNNNNNNNNNNN
NNNNNNNNNNNNNNNNNNNNNNNNNNNNNNNNNNNNNNNNNNNNNNNNNNNNNNNNNNNNNNNNNNNNNNNNNNNNNNNN
NNNNNNNNNNNNNNNNNNNNNNNNNNNNNNNNNNNNNNNNNNNNNNNNNNNNNNNNNNNNNNNNNNNNNNNNNNNNNNNN
NNNNNNNNNNNNNNNNNNNNNNNNNNNNNNNNNNNNNNNNNNNNNNNNNNNNNNNNNNNNNNNNNNNNNNNNNNNNNNNN
NNNNNNNNNNNNNNNNNNNNNNNNNNNNNNNNNNNNNNNNNNNNNNNNNNNNNNNNNNNNNNNNNNNNNNNNNNNNNNNN
NNNNNNNNNNNNNNNNNNNNNNNNNNNNNNNNNNNNNNNNNNNNNNNNNNNNNNNNNNNNNNNNNNNNNNNNNNNNNNNN
NNNNNNNNNNNNNNNNNNNNNNNNNNNNNNNNNNNNNNNNNNNNNNNNNNNNNNNNNNNNNNNNNNNNNNNNNNNNNNNN
NNNNNNNNNNNNNNNNNNNNNNNNNNNNNNNNNNNNNNNNNNNNNNNNNNNNNNNNNNNNNNNNNNNNNNNNNNNNNNNN
NNNNNNNNNNNNNNNNNNNNNNNNNNNNNNNNNNNNNNNNNNNNNNNNNNNNNNNNNNNNNNNNNNNNNNNNNNNNNNNN
NNNNNNNNNNNNNNNNNNNNNNNNNNNNNNNNNNNNNNNNNNNNNNNNNNNNNNNNNNNNNNNNNNNNNNNNNNNNNNNN
NNNNNNNNNNNNNNNNNNNNNNNNNNNNNNNNNNNNNNNNNNNNNNNNNNNNNNNNNNNNNNNNNNNNNNNNNNNNNNNN
NNNNNNNNNNNNNNNNNNNNNNNNNNNNNNNNNNNNNNNNNNNNNNNNNNNNNNNNNNNNNNNNNNNNNNNNNNNNNNNN
NNNNNNNNNNNNNNNNNNNNNNNNNNNNNNNNNNNNNNNNNNNNNNNNNNNNNNNNNNNNNNNNNNNNNNNNNNNNNNNN
NNNNNNNNNNNNNNNNNNNNNNNNNNNNNNNNNNNNNNNNNNNNNNNNNNNNNNNNNNNNNNNNNNNNNNNNNNNNNNNN
NNNNNNNNNNNNNNNNNNNNNNNNNNNNNNNNNNNNNNNNNNNNNNNNNNNNNNNNNNNNNNNNNNNNNNNNNNNNNNNN
NNNNNNNNNNNNNNNNNNNNNNNNNNNNNNNNNNNNNNNNNNNNNNNNNNNNNNNNNNNNNNNNNNNNNNNNNNNNNNNN
NNNNNNNNNNNNNNNNNNNNNNNNNNNNNNNNNNNNNNNNNNNNNNNNNNNNNNNNNNNNNNNNNNNNNNNNNNNNNNNN
NNNNNNNNNNNNNNNNNNNNNNNNNNNNNNNNNNNNNNNNNNNNNNNNNNNNNNNNNNNNNNNNNNNNNNNNNNNNNNNN
NNNNNNNNNNNNNNNNNNNNNNNNNNNNNNNNNNNNNNNNNNNNNNNNNNNNNNNNNNNNNNNNNNNNNNNNNNNNNNNN
NNNNNNNNNNNNNNNNNNNNNNNNNNNNNNNNNNNNNNNNNNNNNNNNNNNNNNNNNNNNNNNNNNNNNNNNNNNNNNNN
NNNNNNNNNNNNNNNNNNNNNNNNNNNNNNNNNNNNNNNNNNNNNNNNNNNNNNNNNNNNNNNNNNNNNNNNNNNNNNNN
NNNNNNNNNNNNNNNNNNNNNNNNNNNNNNNNNNNNNNNNNNNNNNNNNNNNNNNNNNNNNNNNNNNNNNNNNNNNNNNN
NNNNNNNNNNNNNNNNNNNNNNNNNNNNNNNNNNNNNNNNNNNNNNNNNNNNNNNNNNNNNNNNNNNNNNNNNNNNNNNN
NNNNNNNNNNNNNNNNNNNNNNNNNNNNNNNNNNNNNNNNNNNNNNNNNNNNNNNNNNNNNNNNNNNNNNNNNNNNNNNN
NNNNNNNNNNNNNNNNNNTCAATTTTGTGTTAGAGGATTATTATTACCTTAATTAATCTCCAAATATCCTCCCATACTAA
ATAATTGACTTTAAAACCTATGAACAATTAAGAATCATTTGGTACAACCTTATACACTTACGAAGAATGGTTCGAATCTT
AGCTTAGAGATTTTTGGGGTATTACAATGGAAAGAAGATATCCATGTATCACACTTGGTACCCAATTATATATAACTACA
TATACCACTCTTCTTGTAACAAAGAGAGAAGCAAGAGTAAGTGAAAAGAAAATACTATACACATTATTTATCATCCATCT
TTCTTGTTATCTTAGCATTAATACTTATTTTATAACATGTTATCAGCACGACTTGTGGCACAAGGATTTTCACAAAGACA
TGGCATTAATTATATGAAACATATTCTCATGTGGTGGATGCAATCCCTTTAAGGTATCTTATAAATATGGTAGTTCATGA
AAAACTTGACATGCATCCAATGGATGTCGTTACAGCCTATTTATATGTCTCACTAGACAATGAAATTTTAATGAAATTCC
TGAAGGATTTAAAATGCCTGAAATGTATAAAGTTTCCTCGTAAACTTGTTCAATAAAACTTCAAAATATTTTATACAGAT
TGAAACAATCAGTACGTATGTAGTATAATCACCTTAGCAAATACCTATTAAAGGAAGGGTACAAGAATGATCCAATTTGT
TCTTGTGTATTTAATAAAAGGTGTGGATAAGAATTTGTTATAATAGTTGTATATGTTGATGACTTGAATATCATTGGAAC
TCGTAAATCGCTTTCACAGGTAGTAGAATGTTTGAAAAAAAATTTGAAATGAATGACCTTGGAAAGAATAAATTTTTCCT
TGGTCTACAAATTTAGAATTCTACAAATGGAATATTTATTCATCAATCAACATATACTAAAAATATTTTTGAAGAGATTT
TACATGGATAAAGCACATCCATTAAGTACCCCGATGAATGTAAGATCACTTGATATCAATAGAGATCCATTTCGACCTCA
TAAAAATAATGAAGAACTTGTTAGGGCTGAGACACCATAGCTTAGAGCAATTGGTGATTGATGTACCTTGCTAATAATTC
TCGACCAGATATATCTTTTTATTTAAATTTATTAGCAAGATTTAGTTCTTTCCGAACATAGATACACTGGAATGGTATTA
AGAATATACTCATATATCTTCAAGAAACCATATATATGGGACTATTTTATTCAAAAGCGTCCAATTCACAATTAATTGGT
TATGCAGATATAGGATATTTGTCTGACCCACATAGAGGTCGATCTCAGACAGGTTATTTATTTACATATGGAGGTACAGC
TATATCATGGCGTTCAATAAAATAAACTATGATTGCTACTTCTTCAAATAATGCAGAAATAATAGTCATACATGAACCTA
GTCAAGAATGTGTTTGGTTGAGATCAATAACTCAACACATCCAGAAAACATATGCTCTTCTTTCAAAGAGAAAGATTCAA
ATGACATTATATGAAGATAATGTTGCATGTATAGCTCAACTAATAGAGGATACATCAAAGGATATAGAACAAAACATATT
TCACCAAAATTATTTTTCACTCACGATCTTCAAACGAAGGTTTAAATAGATGTTCAACAAAAAAATTTCAGTGATAATTT
AACAGATATGTTCACTAAGGCATTCCCAACTTTAACCTTTGAGAACCTGAGAAACAAGATAGGAATGTGTCATCTTCAAG
ATATTAACTAATGTTTTCATCGGGCGGAGTAAATACGCGCTGCACTCTTTTTTCCTTAACTAAGTTTTTTTCCCACTAGG
TTTTCCTAGTAAGGTTTTCAATGAGGCAGCAAATTATGCATATTACTACAGTGTTTCTTTCACTATTATATTTTCTTTTA
TATGGAAATCCAATGGGGAATGTTGTAAATTGGATGTCCACATTAATATGTCATGTGTTGTAAGTTAATTATATACACAA
TATGTTAAGTGGTGTATGCTAGTTAACCATATAATATACTTGGTGCCCAAAGTGTATACATGGCAACAAGAAATCTATGT
ATCACACTTGGTGCCCAAGTATATACAACTATATATACCCCTCTTCTTATAACAAAGAGAGTAGCTAGAGTAAGTGAAAA
TAAAATACTACACATACTATTTATCATCCATCTCTCTTGATATCCTGGCATTAATACTTATGTAACACCTCGGATCTCAA
AACGAAGAAAATCCTAGTTTTCAGAAAATATGGTACCAGTACCAATTAAACTACCCACAGACTGTAGGTAGGACCACGGA
CCATAGGTGGGGTTCTGTAGTTAAGTCCGAAGTCTTAATAGTCTCTGATTCCACCCTCGGTCAACCAGTACGGTCAGTGG
TTAAGTCTAACCGTAGGTAAGGGTCAGCAGCCAGTTAGAGAGAAATTGTTGTTGGGTCAACTTCAAACAATAATAACTTA
TAGAACACAAGGAATTATGATCTACAAATTGATAGATAATTGAATCCTCTTTCCAACACCACCGAGTTTGCTAAAATCCC
ATCTCCGAGTAAAAGGTTATGCTCGTTTTAGTGAAGCCCTGTCGGGCAGACTTGACCGACGAACCCAAACGACGGACCAT
TGTTCTCTCCGTGGATGGGCTTCATCATAATTAATAGGGTCATTTTGGTCCTTTCCCCTATGCGTTGGGCACCTAAACTA
CGTCGTTTTACTCAGATTAAGCCTAATAACCTAGTCAAAACATAACCAAAACCTTTATTCACTAAAAATTCACCAAATTA
GAGCAAAAGAGGAGACGCAGTCCACCAAGCCCTCTCCACGAACCCAGCAAGTTTTCTTTAGTTCCAGCCCCGAAATCAAA
AGATTTCCCCATGATTTTCATCACCAGGTGTGTGGGATTTCACTGGTGGATTCCTTTCATCCACTAGGTCCATAGAATTC
AGTCAGATTCTTGATTCTCTATATCATGTTTAGACCTAGGGTTTCTAGAACTTCATATTATTGTTATGATTCAGCAATTA
GACTAATACTAATTAGATTATCATGTTTTTGAGGAATCGTTGCTTAGTTCGTTGCGTGAAACTCAGAACCCTAGTTGTGT
AGATTCATTTAGTTCATGAATTACACTTGCTAGGTCAGTTAAACAGATATACATGCTCCAGTTTCGGACGTCACATTACC
AGTATATTTCAGCATGAACCCTATTTTAAGTTATAAATTTAAAAAAAAAAGGTTTTTAAAGCCAACATTTGAGTTTTAAA
CTGAGTTTTTGAGAAAGTTAAGATGAGTTTTGTAAAAGAGGTTTTATAACATGATTAGTATGACAATCGAGTAGGCCATT
AATGTATGAGCAGTATGGTATTTAGATATACCATCAATGTTTATGCAGTATGACTTCCCGAGTCATCAATGATCATATTA
CAATATGATTTTGAATTGTTTTTGAGAAAGAGTTTTCAAGTATGAGTATTTGCATGTCAGTATTTTGAGCTATTCATTAT
TTCAGTTATGTTGTATCATACACATTTCTAGATGGGAGTAGGCTTAATACCGAGTTGGACTAGGTTCAATCACCCTCATA
GTCTCAGAACTACGTGCCCCCATAGGTTAAGTCCCCTCTATGGGCATCAGTTTTAGTGATCACGCTAGTCATGCCTTTAT
ACCCCTGGAAAAGTATATTAGGTCCTATCGATGAGGAGTATACATCGGACTCCACGTTTAGCTCACGTGGTTTTATGTCG
TTTAATAGTATATCCCACAGTCAGACTCTAGTGCATTCGACCCGATTTTTAGTTATATTTTAGCATTCAGTCTCAGTATG
TCATATTTAGAATTAGTACTTGATAAAACTTGGTATCAGAGCATTAGATTCAAGAGTCCTAGGATATCTTAAAGTCACAC
TGAGTAGAGTCATTTTCATGGGTGTGAAGTGCACCATATCTAATGAGAGGGAAGCTACGAAGTGTTTTAAGAAAAACTTC
ACTTTCTTGCTATTCTTATCATGTGTAGGAATGATCTTCTTTCTAATCCAACATAATGTGTTTGAGATAATGCCTCCTCG
TAGATCTTACCCAAGGAATGCTAATGCACGTAATGCTAACGCAATCCCTCCAGTCCCTGACCAATAGGTTTCGAATGTAG
AGTTTCGGAATGCTATCCAACTTTTAGCTCAGAGTATGACTAATCAGAACAATCAGCAGGTTCCAGTTCCTACTAATAAA
AATGGTGGATCAGTGGCAGCTACAGTTTGAGATTTTGTTAGGATGAATCCACTTGAGTTTCTAGGGTGACAAGTTGGTGA
GGACCCCCAGAACTTCATTGATAAGGTTAAGAAAATCTTTGGAGTGATGCAAGTGAATGGAAATGATAAGGTAGAGTTGG
CATCCTAAGGGCTTAAGGATGTAGCTCACATTTGGTTCACTAAGTGGAAAGAAAATAGGGGTACGGATGCAGTTCCTATG
ACTTCAAAGTGTTTTATTGGAGCTTTTCTAGACGGGTTCTTCCCGAGGGAGTTAAGAGAGGCTAAGGCTCAGGAGTTTAT
GAATTTGAGGCAAGGAACTATGTCAGTCCAAAAGTACGGACATAACTTCACCCAACACTCTAGGTATGCTCAACATATGG
TTGCCAATCCAAGGAAACAAATTTGTATGTTTCTATTTGGGGTAACTGACTTAGTGAAGACAGAGTGCATGAATGCTATG
TTGTTAGGGGATATGAATATGACTCATGCTCAGCTGGTTGAGGGAGATAAGCTTAGGTAAATAGCTAAGGCCAATAAGAA
AGCTAGAACGGGGAACTATGAGTACTCTCAACACAAATTGGGTGGTGGAAATCACTCCCAATTTCGACAAGATCAGAATA
GTAGGGAACCAGGCTCTAAGTCTCAGGGAATTGTTTCAGGAAATAGGACTGATGTTTCCATAATCAATGACACAACTTCC
GATGCAAGAGTCTACGATCGTGCAATAGTATAATAACCTAACCAAGGATTAGGGTCGAGTCCCACGAGAGTGGGTGTGAA
AATTAGTAGTTAACTGCAAAATGTGCTAAAGTTAAACGTAGCTAAAGATTTTTATGAGTGAAAACAAAGAAAATTAAAAG
GATGACGCAAGCGTCAAATAACGAATGGGAGTTTGTAAGCAGGAAACAATTAAAACAGTGAAAATAAGGAAATTTAAGCA
ACGAGAGGTGGATTCTTGGGATGTGATCGGAATACGGGTTAATCTAAATTATTCGGTACATGCTTTTGATAGAAAATTTA
TAGAGTAAAAGTGACTAGGCTAATCTATACGTGGGAAATAAATTCTCTCTCGAGCAACTTACCCCGTTTCAAATGGGTTC
CTCTCATACACCTATTTGCTGCATAAAGACCAGCCTACGCCTTACCCCACTCATTCTCTCAAGCTGAGTGTTAGGATATA
GGACTAGGGTTCACTCTCTCGAGTTGAACCTCATGTCAACCCACTCCTTAGGCCATCAATCTAGTAGTCTTGGTTTCGCG
ACCTCTCTCTCTCGCAAGCCGAAAACACGTAAATAAACTTGTATTTGCTACTACATATTTGTTAAATTCATCCACAACTA
CTAGACGAAATCACCATTAAACTACATCTAATCTATCAGCAAGCAAGACCAAACAACAATCTTAACCCATATTCGCTAAA
TCACACCCCAAGAATTGAGGTTTTTAGCCACACATCAAGAGATTAGAAATTTATACCTTCAATGATGTTGAAATCAAGTG
GGTATGAAGATTTAAGTCTCAATTTAGGCAAAGAGCGGAGAATCCAAGAGCCCACTTCCAAATTTAAAGAGATGAAACCC
TCTTCTTTTTCAAGTTTCAAAAACCCTCTTAAACTCAGAGTACAAAAATCTCCCAAAAAATCTGTCTCAACTTGATAATC
TAAACCCTACATAAAACAATGTAAAATTCACTCCTAAGAATAAAAATTGAACTAGTATTTATAGTTTTCAGAAAATGTGC
TCCGAAGGATCTGTCGGCGACGTTAGTGAGAATCACCGATACATTTGGCGATCTGCCCTTTGGTCTACTTCATTGCCTTT
CATCATTTGCCTTCAGCATCTTTGTGTCCTGGATAATTGGGTGATGTAGCACTACTTCGCGAAGTCGTTCGTTGATACGC
CGACTGCTCCTTTTCATCGTCGATTTTCTCCTTTTCTTCAGGGCTCAACACACTGGAACTAAAGGAAAATATGCAAAGAT
CAAATGTGCACTCAAAGATTCGAGTTGTGACGCACCATTATCAAATAACCTCATGCTCACACTACTTGCTTCAAATGCAA
GTTCAAGCTCAACTAAAGTGTTCGAATGCCCTCACAGAAAGAATGATTCCATAATCACACAATGGTTCACAGTTTAAAGC
TTCGAAATCAGATGCAACGCTCACTCTCACAAGGAAGAACAAAATGCATGCTTTCACCCATAGGTTTTCCTGTATTTTCA
GATCAACATTTGTTTCAGCTCACTCAAAATCAAAAAGGTCTTTTCGAGGCTTGTAATGGGGCTGAGTGCAAAGGTATGGT
TATTTAGGCTTTGTGACTTTCATCCTCATGAAATGTGGTGCTCAGAACACTTCCTTTCCTTTTCCTTCATCATTCTCTTT
AGTGCTCATAAGTAATCCTATTATTCACTTTCCATGGATTGTTTGGGAACCCCATTTGTTTTTTACTTTTATTCCACAAC
TTTCTTTTTCATTCTTTATATATATATATATATATATGGAGGGGTTCCATTTTCTTTAAAACCATGGGTAAGAGGAGACT
TTCCTTGCACTTCTTGACTTCCCCTTTTCTTTTCTTTTTACCACACCCCAACTTAGGCTTTTTGCCTAAGTTGGCTATTT
AACTAACCACAATTTAAGAGGATTATAGGTAGTGGGTAAAGAAAGTTTATGGTTTCATCATGTTTCTTCCAAAGAAAGGT
AAGGCTCAAGGGGTGTTCAACAGAGAATCACACGCTCACAAGGTAGGTCACAAAAGAGGCATATGTCAAATTGGCTCACA
CTCTTAGAAGTTGACTAAGATCATATCAAGAGATAGCATCACTTAGTTGATCGGACCAATGGGGAAAATTCCAAGATCTA
TCATGCATGGTTCAAAGTAAGCTCATCACACAAGGCATCGACACTAAAGTCAAACAAGACTCCACACTTTCGCTAGTGTT
CAACGGTTATCACAAGAGACTCGATTTGATAAATGGCTAATCACAACGAGATGGAAAGAGTTCACATATTGTCTATGCAA
CTTCAATTGACCTCGTTGTAGCCGCGCATTCATGTTCGTTCTATTGAGATCACTATTTAAGTGATCGGTATTGATCAGAA
TAGAGACTTAAATTTTGTAAAAGAACAGTCACATTCACACACAAGTGGTGGCAAAAAAATTTTGGATGGATCAAAATCAA
AATTGGGAGCCATAAGGACGTATCAAAATTAAAATCATTTTTGTAATATAAACAAAAGGGATCCATAAGCTCAAACATCC
ACAGAAAGCAGTGTAAAAATAATTTTAAACAGAACAACCTAAATATAAACACAAAACACAACTATCAACACAAAATGTGT
GGGCCTCACCCTACCACAATTAAAAAGCATTTGTCCTCAAATGAAAATAAAAGTGTCTAAAAGTAAAAATAAATGAGACA
GAGAAAGAAATAAAGAGAAGTCCTGTCTATGCAGTCTCTCTATCTGTCGGGTCCTAAATATGGGCATCAGTGCCTGGTGT
ATCTATCTGGTCACGGGTCTCAGCACCCGGAGTAGCCTCAGACGAACTAACAACGCCAGATCCACTAGGAGCTGCTGTGG
ATGTCTCAGCCGACACTATCTGAGTTGCCGACTCCACAACCATCTCCACAAGACACGGCATGTCTTTGAATATGTTGTCC
TCTTGGCTCTCGCTCACTACCTCATCGCGCACTGCTATCTGCTCCTCGTCGGTCTCTGTCTCTGACTCAGCATGCCCTGC
ATCATCCCTCTGCACCTCTCTGGCAGTAGCTGGAGGAATCCCCGAGGTCTCAGAAGCATCCTTGTCATCTGCACCCTGCA
TCAGTGTAGTGAAGTTGGTAGACTTCAAATAGGATACGTCCTTCTTCAACTCTGCTATTTTAGCTTTTAATACTCAAACT
TCGGGTGTCTCCCCCTGTCTGCTCTCACAAGCAGTAACTCTGGCAGTCAGATCATCAACAGTGGTCCTAAGGGGGGTCAG
TGCAGTCAAGATGGCACTGTCAATAATCCCTAGGGCGAATCTCGCCACGTGTCGCCCTCACATCCGCTAAATAGGCCAGC
TACCCCATATTCAGGATCATGGCATGACTGATCCTGGTAGGCTGGGAAGAGGAGGAGGCACTTGGAGTCTCTGAAAGAGA
AGAAGGAGCGGGTATATCTGAAGGTTCCAAAACCGGAGTACACGAAGGTGCCTCTGCTGGTAATGAGTCAACATCGACCT
CTAGAGAAGTATCTACTGGAGCTGCTCTCCTCCTGTCAACCTCCTCTCGTGTGAACTCGACCTCTATATGCCAAATATTG
GTGGAGGAAGACGAGGTAACCTCTATATTGCTAGTAGGATCTCGGGGTACTCCGGCATACTGGCATAACTCAGTGATAAG
AACAGTAAATGGCAGAGACGTCTGAGTCTGTTTGGCTCACATAGCCATCTCTTGTGAAACCAGCAGTGCCAAATCAATTC
GCCTCCTAGCCATGATAGAACCAAGGCAAGCCGCCTTAGGATGACGCAGAATGGACTCGTTCTGGGATGGAGTGATAGTG
TTGCTAATGAAACCAAACCAGTACCGGGAGGCAATGTTCATGTCCCTCTTCTCAATCGGAACTCCTACCTCCATCCACCT
TGGGGTGGTGTTAGAGATCATCGGAGCTAACCAACCCTTCATATCATCCAGGGATGGAAAAATAGGGCAAACCGTGGTAG
GGTAGTACCGAGTGCAGCGCTCGACCCAATACAACATTAATATGATCGCTATGACACTCCACCTCCTTACCTCTAACCAT
AACCTACTTCATCGATCAGAACTCACTAGCCTTCTTCTTATTCTTTGGGACCAACTCTCCATAGGCTAAGTAGAATTCTC
GAACCCAAGAAGGAATGTAAGGGCGTGGCCTAGTGAACTGCTCCAACTCATGATACCTGAGTGTGTCAAGCACCTCAGCG
TGCTTACCTTCCAAACCCTCCATAGATAGTAACTTTTCTTCTAGAATGGTTCGTAAACCATCGCCTTTTTCTCTGTTCAG
CAATCTAGGTGGAGGTAGAGCTACGGGGAGTGCAAGGGCCACTGGAGGTGGTGCTGGAGCTGGCACTGATTCAGTAGTTG
GAGGAGTAGTAGCTGAAGGTGTTCTGGTAGATGTGGGCTGAGTTCTAGCCCTGAGTTCATTCCTTCGATTCATCAAAGGT
TGCTCATCCTCTGGCTCAGAAAAACCTGGTTCAACATTTGTACCCTTCCTAGCTATGTTCTTTTTTCGTTTGCCTTTATC
TCCCGCTTGGAGGTCATCCCTTTTTTATCTTTGGAGGATTTGATCCCCCTTCATTGATTGTAATGCCTTTAGTCTTTTTC
TATGGTTGCTCAGTTAAATTGGTGCGTACCATATCTGCAAAAGATCGAGAAAAGATAAGAAAACCACTTAAATTTAGGTA
TAACGACTCTTTCAGCAGATAGACTCGCTGATCAAGCCGGTGTGTCCCTGAACCACTTCGGCGAACTAAGTCAGGCTCGC
CGATGGGTTGGCTAAACAATTAAGGTAAGTCGGCGATAAGAGAGTCCTTTTGGCAAATCACAGACTACTTTTGGTGAGCA
AGGGTTTGTACGCCGAAAGTTACAGTGCATAAGGGTCTCAGGGGTAGCATACAGAGGGCGATCAAGAGTAATTTTGGCGA
GTCGCCGAGTGCATTCGACAACCCATGGCTTCTCGCCAAAAGTTGCAGTCTCAAACATCCAATTTGACGTGTTATTAAAG
GCGAGATGGAGACATTGGGCGAACCACCGAACGATTCAGCGAGCTTAACCCAGCTTGCCAAATGGCCCAACGTGCCCATT
TTCAATCCATCTTCTCGAATTCAATCCCGTAAACCCCGTAAGCAAAATCAAAGCATGCACTAATGAAATTAGAACAAGAC
CCATACTACCCATCACTTTGGGATACTCAGACTTCTCCTGGTTTTACCAAGTTTAGCTATTTGGCAATATTTGCTCTTAA
GAATGTGGTTACCCGTTCTATCATTAAGCAACTTTCGTCATTTAGCACACATACGGGCAATTACGACTTCACCAAAACAA
CAAGCAAGCACAACCCAATGAGATTTCATTCAATTACAATCACCACAAGCCTGGGCATTTGACAATCAAAACACTACGGG
CAAGATTTTCAAATTGAAATAGGCATGTAAACATTCTAATCCTAGCAAAGAGTCCCAACACACATCAATAAGAGACAATC
ATTGCAAATGAGTACAAAATTTTCAAATGTAAATGTGGGAAAAGGAAACCAACCTTCAAAGTTGATTAAATTCAATTTGA
AAAGCTAGGCGGCAAAGTATTCCAATTATGAGCACAAGTCCCAAACTAAAATACTAGAGTAATGCTAAATTGAAGAAGGT
ACTACCTTAGTGCAAGTGTAGGAGATTTTTGAGTCAGAGAAAGTGAAAAAAGTTTGAAGTTTTGAATCTTTTGGCCATTA
TAAACCGTCCAGTTCGCGTTCATTCGATGACGTTAGTTGCAATCGCCAATCCACTCAGAGATTCACCGAGTGATCCCTTG
TCCCGCCGATTGTTAGAGATTTGTCAATTTCTTGGGATCAAGATGGCGGTCTAAGTCGAGATCGTCGACCTGGTCAGTGA
TGCACCGAACAACTTCTAAAGGTCATCGAGTTTTACAAGCTCTAATTTAAACTTGAGTTGAGCCAAACGGCGGGTCAGGT
TGAGCACGCCGACCAGTTCGACGGTTCGCCAACTGACCATTTTCTCAAAAATCTGTATTCTTCACCACTTTCCTCATTCA
CACCTGCACCACTAACACACCATTATTTATAAAAGCAAATTTAAGCGTTTAAGACCTTGGGTTGCCTCCCAAGAAGTGCC
TTATTTAACGTCGTGACTCAACGCGAGTCCTTACTCACTCCCCATTGCTTGGGTTGGCCCTAGTATTACTAGGTAACCCC
AATAGTTTGTGTGAGTGAAGAGGAGGTACCGCATAATCCAAGAGTGTCCTGATCAGCTGGATCGATCTAGAATGAGAGCC
AACCATTTGATTCAACACTTCAATACTCTCTTTCATCTCTTCCAATATTTAATCTTGTTAGGTGATCTTTTGGAGAATGA
TTTGGAGTGTGTCCTCGACACGGTTGTTCTCCCTGCATCTAGACTGCTTCCTCTCGTGAGGAGGTATGTACCTCCCATGA
CTCTTGCACTATTTTCCACCTCTGTTATTTTGGTGGCCAACTCGTGCAGCTGAGTTATCAGTGCGGGTAATGTGAAGTCC
CTCTCGACTTCTTGCTTCATCTCAGCCGAGTTGCCACCATTTCCCTCAGCCATGCTCAGGAAACCTACCTACACCAACAA
AATTAAAGAAAAGCAAAACTGAAAATAAGGTTAGTAAACTACAATTATTGAAAGCAGAATTTGACTTAAACCAAGAACTT
TCATGTAACACCACTCCCCAGCAGCGGTGCCATTTTGATGTTTGTGTAGTCAACGACCCAACTTCTGATGCAAGTGTCTA
CGATGCAATAGTAAAATAACCCAACCAAGGGTTGGGGTCGAGTCCCAAGAGAGTGGGTGTGAAAATTAGTAGTTAAGTGC
AAATGTGCTAAAGCTAATCGTAGCTAAAGATTTTTACGAGTGAAAACATAGAAAATTAAAGGGATGACTCAAGTGTCAAA
TATCGAATGGGAGTTTGTAATCAGGAAATAATTAAAATAGTGAAAATAAAAAAATTTAAGCAATGAGAGGTGGATTCTTG
GGATGTGATCGGAATACGGGTTAATCTAAATTATTGGGTACATGCTTTTGATAGAAAATTTATAGAATAAAAGTGACTAG
GCTAAGCTATAGGTGGGAATGAATTCTCTCTCAAGCAATTTACCCGATTTCAAATTGGTTCCACTCGGACACCCACTTGC
CGCATGAAGACCAGCCTACGCCTTACCCCACTCACTCTCTCGAGCTATGTGTTAGGATATGGGACTAGGGTTCACTCTCT
CGAGTTGAACCTCATGTCGACCCACTCCTTAGGCCATCAATCTAGTAGTCTTGGTTTCGCGAACTCTCTCTCGAGCAAGC
TAAAAACACATAAATAAACTTGTATTTGCAACTACAAATTTGTTAAATTCATCCACAACTACTAGATGAAATCACCATTA
AACTATATCTAATCTATCAGCAAGCAAAACCAACAACAATCATAACCCATATTTGCTAAATCACACCCCAAGAATTGGGG
GTTTTAGCCACACATCAAGAGATTAGAAATTTATACCTTCAATGATGTTGAAGTCAAGTAGGTATGAAGATTTAAGTCTC
AATTTAGGCAAAGAGTGGAGAATCCAAGAGACCCACTTCCAAATTTAAAGAGATGAAACCCTCATCTTCTTCAAGTTTCA
AAAACACTTTTAAACTCAAGTACAAAAATCTCCCAAAAAATCTGTCTCAACTTGATAATCTAAAAACTAAGTAAAACAAT
GTAAAAATCACTCCTAAGAATAAAAACTGAACTAGTATTTATAATTTTCAGAAAATGTGCTCCGAAGGATCTGTCGGTGA
CGTTAGTGGGAATCGCCAATACATTCGGTGATCCGCCCTTTGGTCTACTTCGTCGCCTTTCATCATTTGCCTTCAGCATC
TTTGTGTCCTGGATAATTGGGCGATGTAGCACTGCTTTGCGGAGTCGTTCGGTGATATGCCGATTGTTCCTTTTCATCGT
CGATTTCCTTTTTTTCTTCAGGGCTCAGCACACTGGAACAGAAGGCAAATATGCGATCTATTGGCGATTCGTCGAATGTG
TTTGGCGATTCGCAGACCTTCGTTTCTTTGTTCTTTCAGCTTCTTTTTGCTAAGTAGTGTCCATGTTTTGCCTCAAACTT
CAAATACCTGAAACTTAAAGGTTTTCATCAGATATTGAGATAAAATAAGCATTTGAGGACACAATTTCTATTAAAATATA
TCCCTAAATGAGTCCAATTTGTGGACTCATCAAGGACCTACACAACTTGTCCAAATCGTGGTAAGAACCATCCGGGCGAG
TATCTTGCAGGCAAGGAAGAATGTTTTGGGTATGGTCAGTCTTGTCATAGGGTGAAGAATTGCCCTTCTGTCAAGCAGGG
TCAAGAAGGTAACAATAATAGGGCTCAGTCTACAGTTCCAGCATCACCAGTAGGTTGCCCAACTCAGCAGGGTGTGTCAT
CTGGTACTGGCGGCAGTCAACGCCAGAACAGGTTCTATGCTCTCCAGGACTAGGAAGATTCTCCTGACGTGGTCACTATT
ACGTTATGAGTCTTTCTTTTAGATGTTTATGTGTTGTTAGATCCATGGGTTACTCTTTTCTTTTGTAACTCCCTATATAG
TAGTAAACTTAGGTGTCAGTCTAGAAACTCTTTTAGAACCCTTCTCAGTCTCTAATCCAATTGGTGACTCAGTTATAGCT
AGACGGGTATACAGAAATTGCCCTGTCACAGTCTCTCAAAAAGTCTCCTTAGTAGATCTTGTAGAGTTATAAATGGTAGA
TATATATAACATTTTAGGCATGGATTGGTTACATTCTGTTATGCCTCAGTCGATTGTAGTACTAGGATCGTTCAATTTTT
GTTTCCGAACGAGCCAGTCTTAGAATGGAAGGGTAGTATCTCAGTGCCTATAGGTTGAATTATCTCTTACCTTAAGGCCA
GAAAGATGATGTCTAAAGGGTAGTGTAGCATGTTAAGAAAAAAAGGGAAGGAATTAGAGAAAGATATTTGTCGGCTTAAT
CTCTTAGGAATTAGTCTTACAGACACATCAGATGGTGGTGTGATAGTCTAGAATAGATCAGAACCTTCATTGGTAGTGGG
GGTTAAGGAAAAACAGGACAGTGATCCTATATTCTTCCGATTGGAAGATGCAGTTCATCAGCAGAAAGTAGAGGTTTTCT
CCCAAGGGGGAGATGGTCGCTTATGTGTTCCTAAGGTAGATGAGTAAGTGAAGTAGCCTTGATTGGGCCAGACGGGTTAT
GAAACTATGGGAAAAAGTTCAGCTCATCAGAAATAGACTTAAAACAGAAGTCCTATGCAGATGTAGGGAGAAGGAACTTA
GAGTTCGAGATAGATGATTGGGCTTTCCTGAAAGTATCATCTATGAAGGGGGTGATGAGATTTAACAATCTAAGAGGAGT
CAGTCCATAGAGGGAGCTACTTGGGAAGCAGAAGAAGCCATGAAGGCCAAGTATCCTCATATATTTCCTTCCAATTTTGA
TTTAGCTTGATATATTATTTTCCTCTCCAGTCTTTCATTTTACTCGTGCATAAATTCAGTTTTAGTACCTTATTCCTTCA
GTTGTTTTGCATTTTCAGCATATTTACATGTTCTTAGAACTCAGTTTAGTCAGATATCAATTTTTAGTACTTAGTGGTAG
GGATTGCAGCTCCTTCCCTCCATACCCAGCTAGTTTAGACTTCATTCGAGGATGAAAGTTCCCAAGGGGGATATATTGTA
ACACCTCAGATCTCAAAATGAAGAAAATCCTAGTTTTCAGAAAATCTGGTGCCAGTACCAACAGAACCACCCACGGACCG
TAGGTAGGACCACAGATCGTAGGTGGGGTTCCGTCGTTAAGGCCCACGTCTTAATAGTCTTTGATCCCACCCACGGTCAA
CTAGTACAGTCCGTGGTTGGACCTACAGACTGTAGGTCTAATAGTAGGTGAGGGTCAGCAGCCAGTTAGAGGGAAATTGT
TGTTGGGTCAACTTCAAATGGTCATAACTCTTAGCACACGAGGAATTAGATGGCCCATGACCTACAAAATGATTGATAAT
TGAATCCTCTTTCCAACGCTACCGAGTTTGCTAAAATCCCAGGGTAAAGCGTTATGCTCATTTTAGTGAAGCCCTATTGG
GCAGACTTGACCGACGAACCCAAACGACGGCCGATAGGTCAAATGACAGACCGTCAGAGTCTTGATTCTCTATATCGTGT
TTAGATTCTTGATTCTCTATATCATGTTTAGACCTAGGGTTTCCAGAACTTCACATTATTGTTGTGATTCAGCTGTTAGA
CTAATCCTAATCAGATTATCATGATTTTGAGGAATTGTTGCTTAGTTCATTGCATGAAACTCAGAACCCTAGTTGTGTAG
ATTCATTTAGTTCATGAATTACACTTGCTAGGTCAGTTAAATAGATATACATGCTCCAGTTTCGAATGTCACATTACCAA
TATATGTCAGCATGAACCCTATTTTGAGTTATAAATTATTTTTAAAAAAAGCTTTTTAAAGTCAACACTTGAGTTTTAAA
CTGAGTTTTTGAGAACGTTAAGATGAGTTTTGAGAAAGAGCTTCTAAAATACTGATTAGTATGACAATTGAGTAGGCCAT
CAATGAATGAGCAGCATGGTATCTAGATATACCATCAATTTTATGTTGTATGACTTCCCAAGTCATCAATGATCATATTA
TAATATGATTTTGAATTGTTTTTGAGATAGAGTTTTTGAGTATGAGTATTTGCATGTCAGTATTTTGAGCTATTCAGTAT
TTCAGTTAAGTTGTATTGTACACATTTCTAGTTGGCAGTAGGCCTAATACCGAGTTGGACTAGGGTCAGTTAGCCTCATA
GTCCCTGAACTACGTGCCCCCATAGGTTAAGTCCCCTCTGTGGGCATCAACTTTAGTGATCACGCCAGTCATGCCTTTAT
GGCAAGGTATATTGGGTCCCCTCGATAGGGCGTATACATCGTACTCCACGTTTAGCTCACATGGTTTTTTGTCGGTTAAT
AGTAGCTCCCACAGTCAGACTCTAGTGCATTCGACTAGTTTTCAGTTATACTTCAGTATTCAGTCTCAACATGTTATGTA
CTTGGTCATTGCATTCAGTTCAGTTCTTTTCAATATATATATCAATATTTCCATCAGGTTCAAATTATGTCATTTCTCAG
TTATGCTTTGTTTAATTATATGCTTTTTTCAGCTATTATCCTACTCTGCATGCTCAGTACCTTCCAAGTACTGACGCATA
CTCTGCGCTACATCCTTTCATGTGTAGGTTTCGGTACTCAGTATCCAGATTATGTATAGATCGGTTCCCGATCTGCAGTT
CAGTAGCTTCAGTAGTGAATCCTCACTCTTCGAGGACAATAGACATGTTTTACACTTTAGTCTTTTTATTCAGTTTTCAG
TTTTGCTAGAGTTAGGTAGGGGCATGTCCCAACAACTTTAGTCAGTTAGAGGCTTTTTCAGACATAGTACTAGATTCAGT
TTTAGGTTTGATTTTGATTCTCCTGTTGTTATTAAACTTGTAGTCTTTTATATATTCACATTAGTATTGGGTATTCCCTA
TCATTTTAGTTTATCTCATGTTTTAAGCTTCCGCATAGTATATTTATTTATTAATCCTTTAGTATGCTTATGATATGCCA
GCTCAGGGTTAACTTGGGGTCGCTCGTGATCCTAGGTGTCGTGTTTACGTCCAGGGGGTAGCCTCAGGGCGTGACAAACT
TATTTCATAACATATCCAACATAGTCTTAGACTTTGGTGTGAAAATAATTGACCACATAATTCTTTCAAAAATATAAGAT
CAACTGCGTTAATTACAAATTTTAATTATTAACTCAAAATTCTACAAAAAAAGGTCTAATTGCGCTTTGTAGAATTCCCA
TAATTGTCATTTATTATAATCTACAGTGATGTAGAAAAATCTAGCATAATTTCAAAATGTGCTCACTTATAACTTATTTT
GAGCCCATTTTAACATTTTACTTTTTTTGAATATTAACCAAATTTTGTTGAGACGACATATATGAGCATAATCTGATATT
AGAAGTACATAATATATACAATAGCAATGTTTTCTCAATTCATTTTTTTGCCTCACTTATTTGCCATTTACCTCTTTATT
TCTCAAATTTGTGGTGTTGTAGTTCTTCCAAGCCAGAGAGGATGGGAAATGAAAACGGTCGAGACAAGTAAACTAAAAAA
AAAATTACTTTCTCTAATCTACACCATTGATTTGAATCTATTCTTTTGTTGATAGATCTTTTGAGACCTTTGATTTTACT
TCCTTATCTAAAAATGTGAGTTCTTTTAGAGAATGGTGCATCTCTTGTTTGTGTTATCTTTATATTTTTTACTGTAAAAA
TTGTTTTTGTTATTATGTTGTTGCAACATGAAGTGATTGAGAGATGGCTCTCCATTTGGTTTTTCCCACAGTGATAGGTA
GATCTTTGCCTTTTGTTCAATTTTTTCTCGGTTAATTTTTTATGTGCATGACTACTTTAGCTGAATTATTGATAAGTTAG
TTATTTTGAATTTTTATATGATATGTGGTGTGTATATCTTACTGATCAAGACATTTTAGAAAAAAAAATTGTCATAACTT
ATCTACTTAGAGTATGTCTTATCAATTTTTTTTCCTATTACTCACAATTTTCAAGCATAACTGGAGATAAAGATTGAATC
TTTACCCATGGTGCATTTGTTTGGGTCGATATAGATTAATTTTCTTTTTCTAATAATTTTTTGTTGAGGTAAAGTCTGTA
ACATAGCAACAGGACACTATTTATTTGGTTGTATCATATCAAAGGATTTGTTGATTTTGAATGAACTATAATAATTTTTT
ACTTTTATCCTAAAATAAGCATTGATTTAAAGTGGATGAGAGTATAACATAACTCTTTGGAATATATTAGACAAATAAAT
TTCACTGCCAACTTTTAGCTATGGTTCTATGTGTCACAGTCAACCACAAGTTTCTAGAATTGGTTTGGGTAATATAAGTG
GTGGTAGCGGTGTTGATAGAGCTGGTGCTAGTAAGCCAAAGACGACAAATGATAACGCATTTTCTTATTTGAACCAAGAT
AAGGATAAGTTTTCAAATCAACGTTGTTATGATGAATTTTAAGAGAAAAATCTCTGCTACTACAATTTTCCTTTTGTCAA
TTGTCATTAATTTCTATTCTAATAGGATGATCTATCTAGGACTAAGTCTTTGATAATCCTCACATAATTGATACTGTTGG
TTTTGTAGAAAAAACAAAAGAATTATTTAAAGGGCATCCTAGTTTTCTCCTTAGTGTAAATCCTTTCTTGCCCAAGGACT
ATGAAATAATCCTGAATGATGAAGATGAGAAAACATATTTCATGGACCAAGCACTCAGTTTTGCAAAAAAACAAGGTTAC
ATTTATATTACCTTATAATTTTAATAATAAAAGGTCTACTTTTTTATTCATTAAAAAACTTTACTCCTAACTTAATGCCT
TATAACTTCTTGTAGGAACGTTAAAAAAATTACACTTAGCTCATAGATATTTTTTTTCATGTTT
TTTCCGAATGTTGTTCTAGATCATCGTCGTTTATTTCATCAACTCTTATTTCGGGTAGATTATCTTGGTTATTTTCTTCT
AATTCATCTCCTAGTTGGAATTTTTCTTTAAATTTAATTATCTCATTTGTTAATTTTGTTTTTTGTTCTTTTTCTTTTTG
TTTCATTTCATATATTTTTTTTAATAGTGCTAGCTCTTTTTCTAGCTCTATTATTTTGGTATTTTTTACTTCTTCTAATT
GTTGTACTTCCTTTTTTGCTTGTTGTTTTATTTTTTCAATTTCCATTTTTCTATCTATTTCTTCATTTTCTTTTGTTATT
CTTACCATAGCAGTTAAACTATCTTCTAGTTTTACCGTTTCTTTTTCTAACATTAAACTTATATTATCACCTATTTTCTT
ATATCTTCTTCCTAGATTAGAAAATATTATCTTTATTTTCAATCCGTCATAATTTTCATATGTTTTTTCATCTATTGCGT
ATTCTTCTTTATTCATTTATAGATTGTGTTGAAATTTATATTCTAAGTTATTTATTTGTATTTCTAGATATAAAATAGTC
TTTCTTTGTGCTATTATAGATTTGTGACAAATTCCTGCAAATATATTACTGTTAAGTCTACTTTGCCTATGTGCTAATTC
TTGTCTTTTTGCTATAATTATTTCATTAAGTTTTTGTCTATATTCGTTATTGTCGTTATTCATTGTAATTTTAAATATTG
AATATATTTATATTCTATTTTAGATATATTATCTATTAATTGATTTAATTTTTCGTTATTAGTTTTTGTGATATTAAGTT
ATTTGTATTCCGGATATAATTTGTTTAATTTTCTTTTTATTTTTCTTAATTTTCTACTCGTATGTTTCTTACCGTGTTTC
TTATTACCCATAGGCTAACCCGTTCTCTTATTTAAACGACGCTAAAACATTGATAAATGAAATATATAACTTTTATCATG
CTCCATGTGTCAAATATACATCGCTGCGTGGATTTAATATAAAAACTTGTTTCAAATTGTTCGATTGAAAACTCATATTG
TTCTATATTATTGTTTATCATTTTTTCATCTTGCCCTACATTCTTTACTTGATATTGAACTTTGATCATATGTGAGGTAT
ATTTTTTTCTTTATTTTACGTTTTTGGTTAGTATATTATTAGAGATATACATAATACAATGTTTATATCAATTTTGAGTA
TGTTAAGGGTTTATTTTTTCTTTTAGCTCAAGTAAGATGGGGTCATTGTCTTACTTTTCCTTCACTTCTACCACTAATGA
CGATTCAACCCTTTTCCTCACAACAACTCCTCTTTAATTAGAATATAACAAATGAACTCCCAAATGTGCATCTCTGTGAA
CTTCCTTAGCCAACTCTTTCTTGCCTTCCTCGACATGAGTAGTACTCCTCATGGACAACCTCCTCAAGGCATCAACAACA
ACATCCTGGGTGATAGAGGATGCTCATGTTCATAATCCTTGAATAACTCTATCCACCTCCTTTATCTGAGATTAAGCTCT
TTCTGACTGAAAATATACTAGAGACTCTTGTGGTCAGTGAACACATCCACATTAACTCCATAGAGATAGTGACGTCATAT
CTTGAGACAAAAACTACTGTTGCCAACTCGAGATCATGAGTCGGATAGTTCCTCTCATGAATCCTAGTACCCCCTGATAG
AGTCAAAACTAGAGCAGCAGTTAATCGATTTTTCAATTTTTGAGTTATAGGCAATAAGTTAGGAGTAAAGTTTTATAATT
AAAATCATAAGGTAACTTAAATGTAACCCTTATTTTTTCAAAAAAAAAACTGAGTGCTTGTTCCATGAAGTATGTTTTCT
CATCTTCATCATTCAAGATTATTTCATAACCCTTTGACAAGAAAGAATTTAAACAAAGAAGAAAATTAGNNNNNNNNNNN
NNNNNNNNNNNNNNNNNNNNNNNNNNNNNNNNNNNNNNNNNNNNNNNNNNNNNNNNNNNNNNNNNNNNNNNNNNNNNNNN
NNNNNNNNNNNNNNNNNNNNNNNNNNNNNNNNNNNNNNNNNNNNNNNNNNNNNNNNNNNNNNNNNNNNNNNNNNNNNNNN
NNNNNNNNNNNNNNNNNNNNNNNNNNNNNNNNNNNNNNNNNNNNNNTCAAATAAGAGAATGCATCATCAATTGTCATCCC
TGGCTTACTAGCACTAGCTTTTTCAACACCGCTACCACCACTTATATTACTCAGACCACTTCCAGAAACTTGTGATTGAC
TATGACACATAGAACCATAGCAAAAAGTTAGCAGTCAAATTTATTTTTCCAATATATTCCAATAGAATTATGTTATACTC
TCATCGCCTATAAATCAATGATTATTTTAATAATTCATTCAAAATAGACAAATTCTTTGATATGATACAACTAAATAAAT
AGTGGTTTTATTGCTATCTTAGAGCCTTTACCCTAACAAAGAATTTTTAGAAAAATAGAAACCAAGAGCAACCTAAACAA
ATGCAAGATGAGTACAGATTCAATCTTTATCTTCAATTGTACTGATAACTCTAAGTAGTAAACAAAAAATTAATAAGACA
TACTCTAAGTTGTTAAGTTATGACAAAAAATGGTATTGAACATGTCTTGTTCACTAAGATACACACACCATACATCCTAT
AGGAATTAAAAATAACTAACTTATCGATAATTCAGCTAAACAAGGCATGTACATACAAAGTCAACTGAGAAAACAATTAA
TAGAAGGCAAAGATCTTACATATGTCTATGGGAAAAGCCAAATGGAGAGTCATCTGCCAACCGCTTCATGTTGCAACAAT
AGAATAAAAAAACATGTTTTACATTCTTTTAAAAAGAAGAAAAAAACACAAGCAATAGATGATCCATTCTGTAAAAATAA
CTCACCTTTTCAGATAAGGAAGTAAAATCAAAAGTCCCAGATCTATCAACAAAAAATAGATTTGAATCGATGGTCTAGAT
CAGAGAAAATAACAGAATTTATTTTCAGTTCACTTGTCTCTACATTTCTCCTTTTCCCCTCCTCTATGACTCCGAAGAAC
TACAACACACACAAGTTTGAGAAATAAAGAGGTAAATGGCAAAGAAGTGAGGCAAAAAAATGAATTGAGAAAAAAAATTG
TTAGTGTATATCTTATATACTTCTAATATCATATTATGCTTATCTATATATTGTCTCAACAAAATTTGGTCAATATTCAA
AAGAGATATTAAAAGGGCTCAAAATAAGTGATAAGTATGCACATTTTGAAATTATGCTCGATTTTTCTACATTACTCTAG
ATTATAATAAATGAAAATTATGAGAATTCCACAACACGCAATGAGTCTTTTTTGTGGGACTATGAGTTAATTTATAATTA
ATGCAATTCACCTTATATTTTCGAAACAATTGTGCGGTCAATTGTTTTCTCACAAAAGTCAAGACTATGTTTGATATTTA
ATTTTAAAAATTATACTTTAATTTACACGAGGAGGAATTAGATTCATTTTTATATACTAATTACTCTATACTGTTGAATT
GAATGACTTTATGAGGGTCATTTAAATAATTTTACCAAATGAAATTGAATATTTTGGCTAAGGGATAAGTTTATCATCAT
TTCAATCAATTTCAAATGTAAATAAGGCTATGTGATCAAATTTCTTCTCACTAATTTTATGTGATCTAGATTCTAACTCT
CCATAAGATTACTTGGGTAGGTATATTTGTCAAGTGGGTCGGTTATGCTAAATTTAGTTGAATTTAAATTATTTAAATTA
ATAAATAGATGAATTACTAACTCTCTCAAAAAAAAAAATCGGTTGAAATTTATTGGGATAAAATGTGGGTCATGCCCCGA
TCCACCAACTTCTTTCTAAGTTTCAATTATTTTATTTCTTCTTTTATAAATTTTTTGTACCTAATAAAATTATATTTTTT
CTTAATTACACCAATATATAACATATCAAATAAGAAAAAATATTCTTTAAACAGATTGATAAGATTACCATGGGTCAATC
TGGCAAACAAATTAGTCTAACTCTTTATGGTTTGGATTGAAATGGACTGAGCTGGTAAATGGATAGATTAGACCAAACTA
CGATGGATTGGACGAGTTGTATTTTCCTAGGCTAATTTTTTCACTATAGTTAGGACATCTGATAACCTTATAACCCTTAA
CATACACATAATTAATAGAAACATTATATTATGTTTATCTCTAATAATATACTAACCAAAAACCTAAAAATGAAGAAAAA
TAATATACCTAACATACGATCAAAGTTCAGTATAAAGTAACCAATGTAGGGCAAGATGAAATAAATGATGAACAATAATA
TAGAACAATATGAGTTTTCAATTGAACAATTTGAAATATGGTTTTATATTATATCAACCTAACATTGTATATTTGACACA
ATGATCATGATAAAAGCGATATGGTTCAATTCATAAATGTTTTAGCATTGTTTCAATAAGAGGATGGATCAGCAGTAACT
GAAACTCCTACAGAGCTCAAGGAGCTCAGTGTTCAGCTTTAGGATCTCTTGGGTAAGGGATTCATCAGGCCTAGTGTATC
ATCTTGAGGCACTCATATTCTCTTTATGAAGAAAAAGGACGGTACAATGTGCATGTGTAGTGATTATAGGCAGCTGAATA
AGGTGATGGTGAAGAATTGTTACCCCATGCCTAGGATTGATGATCTGTTTGACTAGCTAAGAGGTATCGCAGTGTTTTCA
AAAATTGATCAGAGGTCCGGTTACCATCAAATGGGGATTCGGGCAACATACATCCCTAAGACCACAATTAGGGCTCAAAA
TAGCCAAAGTTCGTGGTGATGTTGTTTTGTTTGATCAATACCTCGGTGGCATTCATGGACATAATGAATAGGGTCTTCAA
GTAGTATCTTGGCATGTTCATGATTGTGTTGATCATATTTTGAATTATTCTTAAAGTGAGGATGAGCATGTTGAGCATTT
GAAAATTGAGTTACAAACTCTCAAAGATCGTGAATTGTGTGCTAAGTTTAGCAAATGTAAGTTTTGGTTGAGAATTGTTG
CTTTCCTTAGCCATATTGTCTCTGGTGAAGGTATTCAAGTTGATCCTCAGAAGATCGAGGTGGTTAAGAATTGGCCTAGA
CTTTTTTCGCTTCAACTATTCATAGTTTCATGGGTTTGGCCGGTTACTATAAAAGGTTTGTAGAAGAATTTTTCTCTATT
GATTCGCCTTTGATGACATTGACTCAAAAGAAGGTGAAATTCCTATGGTCGAAATCTTGTGAGAAGAGTTTGCAAGAGTT
AAAGGATAGAATCACTTCAGTCCCAATATAGATGTTAGCAGAAGGATGGGATGGGTTTATGGATATTGTGATGTTTCAGG
GATGTGTCTTGATTGTGTATTGATGTAACATGGGAAATTCATCGTTTATGCTTCAAGGCAATTGAAGGTGCATGAAAAGA
ATTATCCAACTCATAATTTGGAGTTAGCGGTGGTAGTGTTTACTCTAAAGATTTGGAGGTATTACTTATATGGTGTTCAT
GTAGATGTGTTTACCAACCACAAGAGCTTGAAGTATGTGTTTACCCAAAAGGACTTAAATCTTTGCTAAAAAACATTGCT
TGAGTTAGTGAAAGATTACAACATGAGTGTCCTTTATCATTCGAGTAAAGTGAATGTGGTGGCGGCTGCTATAAGTCGAT
TATCAATCGATAGTGTTGCTCATGTTGAAGATGGTAATAAAGAGCTAGTTCATGATGTTCATAGATTGGATCGATTGTTA
TTCATGTAGTTGATTCTGATGAGGGAGGTGTGATTGTTCAGAATGGTTTGGAATAATCCTTTATATCAGATGTGAAGGCT
AAGCAAGATCTTGATCCGGTATTGGTTGATTTGAAGAAATAGGTTTCTTGAAAAAAAACCATTATTACTTTCTCCTAAGA
GGGAGATGATGTCCTTTGATACCAAGGTGGTTATGTGTTCCGAATGTTGATGAGTTGAGAATCAGGTTTTCACAAAAGCT
CAAAGTTTTTAATATTATATTCATCCGGGAGCCACCAAGATGCACTGCAATTTGCGGGGTCTTTGGTTGAATGAGATGAA
GAAGGATATCGTGGAATTTTATGGCTAAGTGTCCTAATTCTTAACAAGTGAAAGTAGAGCATCAGAAACTGGGTGGTTTG
GCTCAAGATATTAATATTCCTACATGAAAGTGGGAAGATTTGAATATGGACTTTATTACGGGTTTACCTCATACCCGTTG
TCACTTTGATTTGATTTGGGTCATTGTAGACCGAATGACGATGTCAGTTCACTTCCTTACAATAAAGAATTTATATTCAG
CCAAAGAGTATTCCAAGCTTTATATTAGGGAAATCGTAAGGTTTTATTGAGTGCCTTTATCCCTTATCTCTAATCGTGGT
GCTCAGCTTACATCTCAGTTTTTGAGGTCATTTCAAAAATGTCTTGGTATTTAAGCGGGGCATAGCACGACTTTTCATCC
TTAGACCGATGGGCAAGCCAAGCATCCTATTCAGACTTTGGAAGATATGTTGAGAGTTTTTTTTTTATTATTATTTCAAG
GGTAATTGGGATTATCATTTACGTTTGATCAAGTTTGCATATATTAATGGTTATCACCCATGTATCCAAATGGTTCCATT
TGAGGCTCTCTATGGTAGGAGGTGTAGATCTCCTATTGGTTGGTTCAAAGTTGGTGAGGTCGCCTTGATAGGCCGCGAGC
TAATGCATGAGGCTATAGAAAAGGTTCGACTTATTTGTGACAGGTTGAAAATGGCTCAAAGTTGGCAAAAGTCATTTGTC
GATGTTAGAAGAAGAGAGATTAAATTAGTTGTTGATGATTGGGTGTACTTGCAAATCTTACCCATGAAGGGTGTGATGAG
ATTCAGAAAGAAAGGAAAGCTTGGTGAGGTTGCTTACGATTTAAATCTCCCTAATGTTTTAGCATTAGTACATTTTGGTA
TTCCATGTCTCTTTGTTGAAAAAGTGTGTTGGAGATTTGACATCTATTGTTCCCTTGGAAAATTTAAGAGTTAATGGAAG
TCTTTCGTATGAGAGGTTCCCATTTTAATTTTAGACCGTCAAGCTCGAAAGTTGAGAAATAAAGAAATTGCTTTTGTTAA
AGTCCTTTGGAGAAATCAACTATTTAGGGGGGCTACTTGGGAGGCCGAAGTCGATATGATGTCCCAGTATCCGCATCTTT
TTCCCTACGCTTCTATTCTAGCTTGAGGTATTAGTTCCTCATGGTTAATTCTATCAGATTCATGTCTTTTAGTCATTCTC
ATGTATATGCATGCATGTTCATGAATACTTGATTATGAAGTATTACGGGTCGTAGGAAGGCAGTCTTAGGACTTGGAATG
AGTTTTGGAAATGTGAAGTCTCTGATATATGACTTACAAATGGACAAGACAAATTGTGGGGCATTCCATGGGTTGTAGGA
CTGATTGGTAGAGTTGATTCATAGAAATGGGTTGAGATCTTAGGTTTACAAAATGATTTGATGGGTCACGATATGGTCTA
CAGGTTGTAGAAAAAATCCAGACTTAGTAAAATTTTAGACTCGAACTTGGGTTCAACGAGTTGGCTCTCCAAGCCATCGA
ATGTTGGACAGGTTGTAGGAAGGTCCCATGGAATTGATCAGAAATTTCGAGTCCCAATAAATGATTGTACGACTGACCAT
GGCAGTTCGTAGAAGTTCAAAGTCATATTGTCCTCTAGTAGATTTTATATAAGGGTGTTTTGGTCTTTTCCTACCTAATT
AACCCCTAAACTACGTTGTTTTGGCCCTATAACTACCTTGTAACCATTTTTACTCATTAGACTAAGCCTAAATCCTCTCA
TTCACTCAATTCTCTCAAATACCTCGAGTATTCTTCTCCAAAATTCTCTCTCAAACTTCAAGGTGAAGAACTAGGGTTTC
AAGATTCAAGTTCTCATTCTCCTTGCATTCTTAGGGCTTTCACTATCAAGGTATGTGGGAATTGACCCATGGATCCCTTT
CATCCATTGGGTCCCAAAAGAATCTCAATCTCTTAAATTGATTTCACCATTTCCATTAGGGTTTCATGAAAATCTCCATG
GGTCCAATTTAGTATGATGCAATTATTTATTTTCAATCTTATTTTGCATGATTTGATTCAATTACATGAATTTCAATTGA
TTTCATATAGACTCATGCCTGTGCCTATTTTATGAACTTGAATTATGAAAAATGCTTATGAATTCATGAATTTTGATCAT
GAAATTGATTATGAAAGTTATGCATGTTTTATGAAAAGGATTATTGATGAACTATGAATGCTTTTAAGATAAGTATTAAT
GAGTGGTGAAAGGTTGTCTCACATATGAATGAAATTATGATTTAGATGCTTAGTAAGGTAAGTGTCTAATGTGAAAGTTT
ATGAAATCATGAATTAAAAGGATCTACTCTATGATGACTTATGATTGAACTGGTAGTTTAATCGTGCATTTTCAAGTATT
TTGATATAAATATTATTATGCTTTTTCGTTGGGATATACTTAGCACTGAGAGGACTTTGGAATGGAGGTCCTACTACTAG
TAAAGTTTTGGTCTTTAGTAGCGATTCCCTTGTCCAAAACTATGTGCCCCCTGGGATTGTCTTAAATGACCTATCTAGTG
GATCAACAATAGCAATGATGAATGAATGTGGCAGAGTCTACCTTGGAGAGTAGATTTACCTTTTCGGTGTGAGTTTCATG
TTGGATTTCATGTTATAGCTCACATAGTCTTATTGTCGGTTAACAATAAATATCCCACAAATGAACTATGTTTCTCAAAA
ATATTTTTTCTGAAAGCTTCTTAAACGGTTTTAAGTATGCATTAACCTTGATTATGGCTCATGGATTCTTTAAAAGATTT
TACTATGTTTTACTTGGTCATGCATATTATGTTTAAAGCTCCCCCATTATCATGCCTATGTTTTTATGCATCTCCCCATA
CTTAGTACATTCAATGTACTAATGCATATTTGTGCATATATTGTCTTATACTATCGGGTAAGATGCTCCTCCTCCCAAAA
GTGGTTAGTCTCGGAATTGCTCATCCTAATCGCTTGGATTTGGTGAGTCATCATGATTCGAGCGCAAAGCCACAGACACT
TTATTGCTTTTATTATCTTTTTATTTCAGACTTGTACACGGTGTATGGGTTACGTCCCCACCACTCTTATTATGTTAGAA
AGGCATGTTTCAAACTTAGTATTTTGTGTATCTCTTATGTAACATGTTGTTACTTTCTATGTCATATTATGAGTTGAGAC
TTATATCGATTATATCTCATAAGTTGTATTACATTTGGTCATGCATATATGAAGTGGCTTGTTTAGGGTATCTCGAGATC
CTATTTTCCATACCATGTCTAGGGTGTACTTTGGGTCGTGACAGACAACCTACAAATATGAGAAAACAATACTTACAAAC
AAAAACACGAGTGTGGTCTATAATATCTATGTATTCAAATTATAAATATTTATCACCTTATCCTACACCTCTGTGGCATT
CTTCACCCCTTATTATACATGGAAAAATATTTATGAGATCATTGTATTTTCTAAATTTTCCTCCGAGAAGCTATTAGGCA
ACAAGTTAGGAGTAAAGTTTTTTAATGAATAAAAAGGACCTTTTATTATTAAAATCATAAGGTAACAAAAATGTAACTTT
TGATTTTTTTCACAAAACTAAATGCATGTTCCATGAGATATCTTTTCTAATCTTCATCACTAAGGATTATTTCATAGCCC
TTGGGCAAGAAAGGACTAATCCTAAAGGCGATATCTGACGTTGCGGGGGATGAACCTCGCAAAAATGGCCTCAGAAAACT
TGGTCCAAGTGACCGGAGGAAACCCAGCAAGCCTGGTATAAATGAAGGTATGCCACCACTGCTTGGCTGGCCCATCTAAC
TAATACATGGTAAATTCAGCTCCTCTCGACTCCACTACTCCAAGTGTATATAGTCGTTCATGGGAAGTAGTCAGAAACTC
ATGGGAATCCTCACTCACTGCCCTAGAAAACCTCAGAGGTAAAAGTCTAAGAAACACTCCGAGCATCTTCTACTCCTCTA
GCAGCATAGTTTCAAACACAATCATGGGTTGGCACCCCCAGGTAGTACTAGGCCCGAGCTGCCTGAGCTCCAAGGCCATA
GCTAGTCCACCTGGCAGTTGGGCTGGCCCCGACCCCACTAGCTGGACTTGGACCTAGACTTCTAGAATGTTCACTGCTTG
CTTCGGATCCCTCTCTCTATTAGGGGCTATTGCTGCACCCCTGACTGGTAGGGGAGGTTCACCCCTACCTCAAGTTGCCA
AATGTCATGTACGAGTCATCCCGCAAAAATAGTGAAATAGGTGTGAATTCATGAAATCAATACACACACATCGCACGAAA
GCGATACAAAAATATGGTAAGTTTCTAAAGACACCATGTAGCCTCCTAAAGATAGGATATATACGTCTCTGCATCGATCC
ATAGGACTCTACTAGATTAGCTCCGTAAAAGTGAGACCGGTGAACCTAGGCTCTGATATAAACTTGTCACAACCAAATTC
CTTGAGTCATGATGGCATCTACTATAACCAACCAATAGGTAAGGTAGCTTATACTGAGAACAACGAGTAATGAGTATAAG
GGTAAAACAAAAAGAATCAAACTAAACCACTAAACAAAATAGAAGCTTAAGAATACCAAAAACTATATACAAAAGATCCC
TCTCAGAACCTAGAAGTCACAAGAACAAAGCTATCTAAAACGAGAGTACAAGTCTCAAAAGTGGACCTAAAGCAAAGTTT
TCCCAAAGGCAAAAGACTAGTTTCACAAAATATAGAAGGTGTCGCACCCTTTTTTTTTTGCAAAATGGGTTTCGGTGCAC
AACCTAACGACTCTTTTTGGATTGGTTGAATGAACAGTCACCACCAATAAAGAAGAAATAATTATCAGCAATAGAGTGTT
TTTAACGAGATATCCACCGAAACAGCACCACGACAATACAACAAAGAATGATCCAAAGTTTTACCGAAGTTCTTGTTCTC
TTTTACAAGAGTAGAAAGTTTTATTTTTATGCTTATTGTTGAGAGTGAGTAACCGTGAGTATATACCAAAATAATGAGAG
GAAGGGTTGTTTATATAGTGGTGAGAGGACAACATTAAAGGAAAATAATAATTTTAGGGATCAATTAAGGAGACTATTTT
CCTTACACAAGAAAACTAAAATAAAAATATAAAAGGCCTCTTTTAACAAATCAGCCGATACTTATGAAATAGATACAATC
AGTAAGAATCTATACCACTTAATTAAAGCAAAGAGATATAAATTAATAATGCAATAATATGTCAAATCACGCCAGGAAAG
AAGAAGGAAATAAATATATATATTAAAGGAAAGAAATGTTTACACATAAGTTAAGGATCAAATCTTACATACCTTCATAA
ACTGATTTCGGGCACCTTTTACCCTATTAAGACAAAAGATTTAACAGATTCCAATGGCAAAGAAAATAAATAACAACGAT
CCAATCAACTTAAGAAATCAAATGCACAATGATTATAGTAAACAAAATCATGAATTTAGCGGTATAAGACTAAATTGGTT
TTAACTAGTGAGGGAAAATGGTTTGAAATTAGCATAGAGAAAAGTCAACATAATTTAGCAAATCAACTCATTTTCTCCCT
ATCTTGCCAAATAAGTTCGATAATCATCCACTGTAAATGAGATACCAGGATATACTAACAAGTCATGATTGGACATTTAG
AGAACTATTACAGCTTCAAAAGCAAACTAAAATCAAATCAGAATATAATGACAGATGCTTTCGGAGCTCAAAAGACACCA
AGAAATAGTCCACGAGATCAGAAAATAGCCAGTAATTCATTGTAAAAAAGAAATTCATCTAAAATGAGAATGCATAAGGA
TATATACAAATTGAGCATCTATTTCTTAAGAACGGAAGCGATAATCAAAGCTCTTAAAAGAGAAAACTAACCTCGAACGG
ATCTTTACAAGATTCGAACCTGTCGTTAAATGTTTCTTGTTGTTCTCGTCGAACTCGCTTCTGCTCACCGGAGCTAATGT
TGTTGTTGTTATTTTTGGTTGCTGACAAAAGGAGAGGGAAGCGGAGGCGGCGCTTGGTTGTTGTCTGCATTGCATGTTCT
CGCCGAAGTTCGCCATTGTTGGTTGCTCTTGCCAAGCTGCTAGCCGCCTGGGATCTCGCCGGCTACTTGTTGTCCCATGC
AGCTGCTGTTGTTTCTTGCTAGAAAGAAGAAAGAGAGGAGAGAGAAGGGAGAAGAGGAGGGCAACAGGGTTTTGTTGGTC
GGAGCTGGTGGTCCTCGCCTTGTCGCTGCTCTTCGCTCGGCTGCTACTTTGTTGCTGCTGATTGGAGAAGAAAAATGGAG
AAGAGAGAAGAGAAAGAGAGGAGGTGAGGGGGATATAGAGCTCATCGGTGATTGGGGTCGGCCGGTGGCTCGCATGGTAG
CTGCTGGACAAAGAGGAGACAGCGAAGGGAGGAGAAGAGGAGAGGCAGCTGCTGATTTTTGGAGAAGAAGATAATGAATG
ATTTTTGTTAGGGTTAGGGTCTTTTCTTAGATTTAAATAGGAAATAATAGCTTGGTGAATCTGGGTAGTCGATTTCAAAA
TAGATGGAGGGCTGAGATTTAAATAAAAGAGATCAACAGTTAGGATTAAAGATAGGTGTTGGGTTGAAGATCTGAGATTG
AAATAAATTGGTTATAATTGCAATTAGAAAAAGGGCTAAAATTGCAACTAGATTGAAATAAGAGGCTAAAATTAAAATGA
AATTGAATTGGACGAGAGGCTAGAATTGAAATGAGTTAGAATTGAATAGGCTAAAATTTAAATGATTTTGAGGAAGATTT
AGGAAATGCTATCCAATTAATAAAATACTACACATATTATAATATTTTCATACAAATTAAACACAGTTAAATTTTGAAAC
ATTTAATTAAAATAATTATTTCGAGTTCAACTATCGATAATTATAATAATTTAATTTGATAATAATATATATAATATTTT
TTCATAAATTATGAATACTAAAATATAGAATTTTTGGACAAAATCAATTAAAATTTTAAACCAGAAATATGTTTTAAAAA
TACATATTTTATCGAATAGCACTTCTGAAAGGATCATAGGTCGGTCAAATTGGGTGTTAACAGAAGGAGACTAGCAAGTC
CAAGACGTCAAGTGCTCACCCTCTTATCTCGTCAAAAAAAGTTACAGATGGCACAAACAATCACCACTAGTAGCTGGTAC
TAGGACCTGCATCAAGAAACAGATGTAAAGTGTAGCATGAGTACCAAAACAATATCTACTCAGCAGGCATCATAGGCCAA
CTGAGCAAGAAATGTAAAGGCAATATGAAAATATAGAATCTAGACACAAACAGAGGTCAAATTAAAGCAAATATGAAAGA
GAGCACATGAGCATATCAAAAGTAAATCTATGTATAGCTAAACAAATCTAAACTGGAACCCCTAGGCCCAGAAGGTACAC
TCGTGCGCAAATTTAAATAAAACCTAGATGGACCCCCATAAGCCTAAAAAAAACACATAATATCTAGCTCTACAACAATG
AAGAGTGTCAGGGATTTGAACCCAAGTAGCAAAAATAAAGCTCCCAGCCTAAGTAACCACAAATACCCAATAATCTGGTC
AACTCCTAGCCAAGCTAACAAGAGTGACAAATCAATCTATGCCGCGCAATCTGCCAGTCCACTCCAAACCCAGCTATGAA
GAGTGACCCAAGGTCGTGTTGACTCTGAATAGGATCTCAAATATGTTAAGGCCACCCAACCAGCCAGTCCACTCCCAGGG
GAGTAAGCCACCTAGCTAGCAAGAGTGACTCGGGGGCGTGTCGACTCTAAAAAGGATCTCAAATATCAATACCAAACCAC
CATGGAACAACTTCCATTCACAAGGAATCAAAAGAAGGATCCAAGCCTAAAACACTCAAATCCTAAGTCCTACGAAAGCA
CAAAACCTCTGGTCCATACTAAGGTCAGATTTTTTGCTTCCTAAACGGCATCAGAGCCGCAAAAATAGGAAGAGAAAATA
GAAGATCAATAAAGCTGCAAAAATGCCTAAACTAAGGTCCATACTGCCAGACTCAAGTTTGCTATTCTAGTCTACAGGGA
TCTAATCCATCTAAAATGACGTCAGAGAAGAAACAAGGCTAACATGCCACAAGGAACGCAAGTCTAAGGCAGCACTAGCC
TAATCCTAGACTAAGGCCACATATGCTCAAATGCCAATACAGAAATTAACAACAACATGAAATCACACAGAGTCCCCGCC
TTGCATGGTACTACGCCCCAAATAATGTCGATCAATCCTAAAATATGGTATCCATGAAAAGAAATAAGAGTAACTAGGTA
CCCCCCCCAATCATTCTAATCAACATGCATTCACATATTCAAGCTCAATCTAATAGAAAAGAAGTCATAGCCTACCTATA
TATTGACTGTGCGTGCTCTCGAATCATAAGGTCAGATTTTTTCCTTCCTAAATGGCTCAAGGTGCTGCCACACTATCAAA
AGTAGGATCACAACGTCAATACATTCATTTCAACACCAAAAAGACATAAAATATAAACGAACCAATTTCGGAGTCAAATG
GGAATTATGGGACCTGTGCCAGAATTTCCAGAATTAACTCTATCAAAAGGTCCTAAATAGAATCCCAAACTTGTGTTCCT
AAAATGAACACGATTTGGGGCTCGAAACAGCCAAAACAAGAAACATGCAAAGACATCAACAATTAAGTTCAATTAATGAA
CTAGGACAGCCAGCTATATCACAAATTTACCTCAAAGGGAGGTTCATCAATAACTTCCGATCACACCACATCGTAATCTC
AAAAATACGAGAAACAAAGAACTTTGAATCACCCAATTCCGAGATAAAATGATCAAGAAACCGCTAATTAAATATTGTCC
CTTCGAGTTGGTTGCATCTGGTGTTTAAATAAAAGACCAGACAGATTTGCTCTTCGCGAATGTGGCCAGAGGGCCACTGA
TCACGGAGCAAAAGAAAGTTTCCCTTCACGAATCATGAATGTGGCAAGGAACCCGTGAATGTGAAGGCTAAGGGGACAAG
GGGTTCGTGATCACGGTCGATCCCCGTGAATGGGAAAGCCAGGGGCCTACCCTTCTCGAACCCGGGTTGGACCTCGCGAA
CGCGTTGACCAACTTTTCAGATTAACAATCAAAGAATTTGATCACTAAACATTTTAAATATTGCAATCCATTGACATGTT
CCACACGTAGCATTATAACAATACAAGAAATCTTAAACTAGACACACAACTTAAGAAAAAAAGAAACCACATTTTAATTG
GAATTCTTGTAGCGTGGCATCAACTTGCTGCTCACATTTTTTTTAAATGTGGTTTATTTTTCTTAAGTTATGTGTCTAGT
TTAAGATTTCTTGTATTGTTATAATTCTACGTGTGGATCATGGCAACGGATTGCAATATTTAGAAAATTTAGTAATCAAA
TTCTTTGATTGTACAATAATTCAGTAAGTTGGATTTTCTCTTGGTCTCAAATGTTAAAAAGAATAAATTGAACATTAGAA
TTGCTTGTCAAGGACCTTAACTATGATATTGTTGCTTCAAATTCCAAAAATGACCCATAAGGATTTGTTGATGATAATGT
TCTCATTTTTATTTTTTCTATTTTTCTTTCTCTCTTTCTTTCTTTCTAGTTTTTTCCAGTAGATTAGATGTTATTCTGAA
TAATTATTTTCTATGTTTTGGGTTGTTTTTTATGTGATAATTTATAGTTTGATTAAGTGAATTTGTGGTTAAATTGATGG
AAACATTGAAGAGGTTTCACTATTAAAATGAAAAATTGGTTTTTAGTGTGATAAATAAATCAATAATTTGTGGCAAGGCT
GGAAAGCACTGCTATCAGTACATCACACCTTAATAAAAGAAGACAGTTTTAACCAAGTTTAAAATAAATTAAAGAAGGTG
AGTAATAATCAATTTTGTAAGATCATAAACATAAAATATCCAAAATTTAATGTAAGTCAGATAAAAGTCAATAAAGTGAC
CATGTTAAAACCACGGGACTCGAAGGGTGCCTAATACCCTCCCCTTGGTAAATAGAATTCCTTGCCTGGATTTTTTATTC
GCAGGCCAATTAAAAACATAATGTCAGTTTTTGTTTGATTAGGAATCCAAATTAGGTGACTTGGAACACCAAACACAATT
CAAGTGGCGACTCTAAAATAAAATAATTCCTTTTCAAAATAGCGTTAATTGGAAAAACTCTTTTTTTTTCATAACATTGG
TCGTTCTTTCTGAAAGCAGTTAGTACAAAAAAGGATGGTGAACCTGCAGGAGACTAACCATAATTCGATCTTGTAAATAT
TGACTTGTATATGAATTTTTATTCATTTACTTTTTTTTAATATTGTTTTTATTGGCCTAATACATTATTTTACTCGCTTA
TTTATTTCTCTGATATTACATGAACATCAATATAAATCGTCTTCTCTTGCACACCCATCTGAGTCTTCTGATACATTACA
TTCGAATGCATTTGTTATTGTTATTGTTATTATATGTATTTGTTTTACTATAAATAGGATAATTGCAATTCAAGAATTTT
GTTGGTTACATATTTAAGAATTTAAATTTAAATTTCAAACTGATTGTGGTTAATAAATCGTTCATGAAAAGTTGTGTAAC
GACTTGTTTCTGTCATTATGGAAAAGCCAATGTGGAAGGATTTTGGGCTAGAAAACTTCTAAGAAGTAACTTGAAAATTT
CTAGCCTAGGCCAGACTTGAACAAAATTTGAGTCAGGTGAGGTCTTGAGAAATCTGGTAATGAATGGGGGATCTAATTAT
GAATTTGACCACATGAGTGAATAGTCAAGACGTTAAGGAGCATGTACAATTTTACGAAATTGTATTATGGCGAGTAGAAC
TCCTGAAACTGATCTTGGCGAGAAAGGGTAATTTTAGAACGTCATGGTTTCAAAGTGTGTTGTGAAATGAGGTCTTGGAA
CTCAAATTCTGAGCTTCTGTCTCCGTGCAAGCCGCCGAGGAGGGATAAATCCCATCAGGGCGAGGCCGCTGTAGCGGGAT
AGGATCCGCTGTGGCAGGTCAGTCGCGACTTAAGTTGGAGAAAAATCCTAATTTCATTATTTTCTGCAAAACTTTGTTCT
TAAGAACTAAGGGACAGCCCAAGGCGATTTCTTGATAAATTTCCACGACTTTTAGTGCTAAAGGTAAGGATTTTACTCCC
CTAATCCGTATTTCAATTCCTAGAACTTAGATCTTGGGTAAATATCGTTGGGGGAGGGTTTGGGCCTAAATTTGATGGTG
GGAAAAAACCCTCATTGAACCTTAGGATTAGGGGTTTGGTCTTGGGTTATTAAGTTTGTTATAATCCGGGTAAATTAGAC
CTTGCTTATTGATTATTGCGTTAAATTACTTGTTTTAGACCAAGAACAAGCTGAAAGACTCCGTAAAGGGAAGGCTCAAG
TGTCTTAGGAGTAATCAAGCTTGGTTTCAAGGAAGGTAATGGTTTGATTTCATGTTGTGTGATATATGTCGAATAATTGC
TTCATTGTATGCCTACATATATGTGAATAGGGAATAAGAATCAATCTAATGAAATTATGATTTGTGAACAATACATGCCA
TGAACCTGTTACTTGATTGTACGATTTGAGTATTGTCACGTTCTGACACATGTATATTGGATCGGGACGTTCCGACACAC
TAACTGTTTGGGTGTGGATTCCATCAGAGGACCACTTACGATTGTTACGTTCTTGTTTACCTGTCATTGATATTGGAGAA
TTGTAAGTTGCTCATAAAATGAGAACTGATCTATGTATTCTGTATATGTGTGCTTACTATGTTGTAATGGTTCGTTGTAT
ATTGTGCTTATGGGAGTAGTCGTGTGATCCTACCAGTACACTGTATTTTGTGTACTGATACTGCGCTTGCTCTTTCTTTG
TTGAGTACAAGGCATCTTCAGGCGGCAACTGACAGACCTCAGTTAGGAGACTATTGATCGTGACCGGATTTAAGGGTGAG
TCAATTCTTTCAAGCTACCATGGATCCTTCTTGTTTAGTCCACTCTTTCCGAACTTAGACTATTTGTTTAGGCTGTTAGG
TTTAGCTTTCGGGGTTGCACCCCATTTTTTTATACTTGTTGATGGTTAAAGTTTTGGTACAATGTCTTTCAGTTCTAGGG
GTTGAATTTCCGCATTAGTTGGTTGGTTAGACCTTCAGAGTTTATGGGAACTCCATATTTTATTTAGTCATTTAAATCTG
CCTCTGTATCTTTAAATGTCTAGTTTTCGTTGAATTGCTTAGTTGGGTTATAGTAATGGTTCTCCCACCGGAGGGTTAGT
GTGGGTGCCAATCACAATGGTTTGGGTCGTGACAAAGGTTGTATGAGAGCCCTAGGTTCGTTGATCTCATTGTACCAAAA
CGAGTCAAGTAGAGTCTTAAGGAATGGTACGGAGACGTCTGTACTTTTTTTTGAGAGGTTATAAGACTTTAGGAAATCTC
TTTGTCTTATTCTCCTTTCGTGCTATGACTTGATTCTAATTGGTATATAGTGATCCAAATTGGTATTTTATCTCCTTCAC
TCTTCTGTTCGCAGATGGTTAGCACAGGATTCAATGGCGTCAGTCCTGTAGCCCCCATCAATTAGCTAGTAGAGGAGTCC
GCAGCCAGAGGTCATGTTCCAGGCAGGGGTAGGGGAAGAGTGGCACCCACCAGGGGTGGAGCCTCAGTTGAGAATGTTCC
TATGGAAGAGGCCCCTCCTGCACCTCAAGAAGAGGTAGAAGAAAATGTGGAGATTGAGGACAAGGAAGATGTTGGGCCAG
AGAAGGGTGCACTAGCTGGGAATACTAGTTTTCATCCCTTAGACCCAGTGTTAGCTCAGCTGATCATGTCTTTTCTTAAG
GGGTTGGTCGACCCCGGAATCCTCTCAACATTACAAGCTGCTCAACATCCGATCAACCACCCCGTTAATGCTACTATTCC
CAGGGTATATGGAGCATTAGGCACTGATGCCTTCTTTCATCCCTTGTTAGGTCCTGTGATGAATGGTACAAAGCATAAGA
TATTGACTAAATTTCTGAAACTAAAGTCACATGTGTTCCATGGTTGTGAGAGTGAGGATGCCTATGAGTTCATTTTTTAT
TGCTATGAGAGGCTTCACAAGTTGGGCATTGTACATTAGCATGGATTAGAATTCGTGACCTTTCAGCTTCATGGTGAGGC
TAAACAGTGGTGGAGGTCCTATGTGGAATGCAGATCTCTAGTCTTGCCCCCACTCACTTGGATGCAGTTCCATGCTTTAT
TTCTTGAAAAGTATGTGCCCCAGACTTTGAGGGATCGCAAGAAGGATGAGTTTGTTGCTTTAGAATAGGGTGGTATGACT
GTAGCTGCCTATGAGGCAAAGTTCCATGCCTTGTCCAGATATGTTAGCAATTGGTAACTTCAGAGGAGGAGAGGATTCGT
CTATTCGTCAAAGAATTGAACTCCGAATTACAGATATTATCTGTTCACAGGGCCTCTATAGGTAAAAGTTTTAATGAGGT
GAAAGACTTTGTGAAAAAAGTGGAAGGAGTTCGACGTGATGGGCAGGCCAAGGCTTTTGCTAAGAAGCCCAAGAACATAG
GTAACTTTCAGTTAGGCCCACACTTGCAGCCCAGCCAATTCAGTCAGCCCTGCCCGCTTCTACATGTGGCTACTCGGGAA
CTCCACAGTAGACTTCCATTCAGGATAGTCAGGGAGTCGCGCCTGTGTCTGAAAACAAGTCATCCTTTGACCTCGCTTGT
TACAATTATGGAGAACCTGGCATATGAGGAGAGATTGTCCCCATCCATGTATGTCTGACCCAGTGCAACAATAGACCAGA
GTAGTGGTACCAGCGGGCAGGAGTAATAATGGTAGAGGACGTCCATAAGGCGGGCGAGGGGGAAATCAGTGAGGCCGTGA
AGGTCGGGGAAATGGTAATGTAGGTAGAACAGTGCAGCCAGGCAAGGAGGTCGCCCGTCAAGATGATAGGGCTCAATGTT
ATGCCTTTTCGGGCAAGACCGAGGCTGAGGCATCTGATGCAGTGATCACAAGTACTATTCTTGTATGTGACCGGATGACT
ACTCTCTTGTTTGATTCAGGTTCTACTTATTCATATGTGTCAGTTCAGTTTGCCTTGGGATTTGATGCGATTTGTGATAT
ACTTGATGCCCCCATCCATGTTTCTACCCAGTTGGAGAGTCTGTCATAGTCACCCATGTGTATCGTGCTTGTCCTGTTTT
GTTTATGGTTTTCAGACTTGGGCTGACTTGGTTATTTTTTATATGGCTGACTTTGATATAATCTTAAGTATGACTTGGTT
GTCCCCCTTTTATGTTGTGTTAAATTGTAATGCTAAGTCTGTGACTCTAGAAATCTCGAGTAGGGAAAAGTTAGAGTGAG
AAGGGGTGTACAGGCCTAAACCATCTAAGGTCATATCTTTCATTCGGGCTAGGAAACTGGTGGGGCAGGGGTGTTTGGCA
TCAAAGGCGTATCTAGGAGGGGTTCACCGGGTTCACGTGAACCCATGCTCCCCTCCTGAAATTATATATAATAGTGTTAT
ATTTTTTTAAAATATTTAAATATAGATATGTGAACCCACACTTGAAGTATTATACCGTGCGATTATGTTGGGTGCACCTC
TCAAAGTGAGGTTAGAAATTTGAATCTTTTAGTTATCTTGTTTTATTTTTCTTTTTAAAATATATTGGGTAATGTCTCTC
TAAGTGGTTTGGATAGGTAAAAATAACTTTGGACCTATAATTTTAAAATTTTAATTATTTTTAGTGATAAGAACCTAAAT
GTTAAATCGATCAAATTTATATCTTAGATCCACCTTTTTGTAATAGTGCACCCATCATCTCAAAATCTTGGATACGCCTC
TGTTTGGCATATTTGGCTCATATTCAAGATGTTGAGGCTCGGTCTCCCTCTATTCAGTCTACTCCTGTAGTGTCTGAATT
CAAGGAAGTATTTCCTACCGATTTGCTTGGTATGCCTCCGGATAGAGATATAGATTTATGCATTGACTTACAATCAGGCA
CTCGCCCCATCTCCATTACTTCTTATCGCATGGCTTCGGCAGAATTAAGAGAGCTTAAATCTCAAATCCAGGAGTTTCTT
GATAAAGGTTTCATCCGTCCTGGTGCTTCCCTGTGGGATGCTCATTTCTTCTTTGTTAAGAAAAAGGATAGTAGTATGAG
GATGTGAATAGACTACCGACAGTTGAATAGAGTCATCATTCGGAATAAGTATATGTTGCCTCATATAGATGACCTTTTTG
ACCATTCGTAGGGTGCGTCAGTTTTCTCTAAGATTGATCTAAGGTCTGGTTACCATCAGTTAAAGATTAGGCTTAAGGAT
GTACCCAAAAGGGCATTCAGGACCCGCTATGGGCACTATGGGTTTTTAGTTATGTCGTTTGGATTGACCAATGCGCCTGC
AGTATTCATGAGTTGATGAATGGTGTGTTTAAACCATTCCTGGATTCTTTTGTTATCGTCTTTATTGATGACATTTTGGT
TTATTCAAAAAGTAAGGAAGAACATGCCAACCATCTTCGTTTTGTTTTTGATGTTCTTGGAAAACAAAAGTTGTATGCAA
AATTTTCCAAGTGTGAGTTCTGGTTGACTTTAGTTGCCTTCTTAGGGCATGTGGTTTCAACGGAAAGGGTAATGGTAGAT
CCCCAACAGATTGAAGCAGTCAACAATTGGGTTCGGCCTAGCTCTATGACTAAAGTAGGAGTTTCGTGGGTCTCGCCAGC
TACTATCATCGATTTGTGAAAAACTTTGCTTCTATTGCCATGTATTTGACAAGGCTGACTGCCTTTTGAGTGGATTGACA
AATGTGAAGAGAGCTTCCAAAATCTCAAGACTCTTCTGACCACATCACCTACTCTGACCCAGCCGGTGGAAGGTAAGGAT
TTTATTGTTTATTGTGATGCTTCATATTTGTGCTTGGGTGTTGTGTTGATGCAAGAAAGAAATGACATAGCTTATGCATC
ACGAGAGCTAAAGGTGCATGAGAGAAATTACCCAACACGTGATTTGGAGTTTGCAGCGGTAGTGTTTGCTCTTAAGATCT
GCGGCATTACCTTTATGGTGTCAAGTGTGAGGTATTTTCTGATAATCGTAGTTTACAACATGTATTCACTCAAAGGGACC
TGAATTTGAGGAAGAGAAGGTGGATAGAGTTACTCGAGGATTATGATGCTACCATCCAGTATATCCGGGTAAGGCTAATG
TGGTGGCAGACGCACTAAGATGGAAGACGGTAGGTATAGGTAGTTTAGCTTGTTAGGGGGTGTCCAAGCGACCCTTGGCC
AAAGAGTTTGATACCTTGGAGTCTAAGTTCATACAATTGGGCATCTCAGAGAAAGGTGGGGTTTTAGCTAGCATTGAGAT
TAGACCCACATTCATTGAGGAGATCATCAAGACCAAACAGTTTGGGGATGAGAGTTTGAATGAGCTCAGAAAGAAGACAG
TGCCTGGTAAAGCACAAGATGTGGTTCTTGATGCGGGAGGTGTGCTCATGTTTAACGAAAGAATTTGTGTTCCCCAAGTG
GATCACTTGATTCTGAATATGTTGACAAAATCATATGGTTTGTGGTATTCCATTCATTCGGGTGTGACCAAGATGTACCG
AGATTTGAGACAACTTTATAGGTGGCCTGGTATGAAGAAAAACATAGCTGAGATTGTGGCTAAGTGCTAAAACTGTCAGC
AGGTAAAGTATGAGCACCAAAGGCATGTAGGTTTGCTTCAGCGAATGCCAATTCCGGAATGGAAGTGGGAAAGGATAGCT
ATGGATTTCGTGGTAGGTCTTCCCAAGACTTTGGGAAAGTTTGACTCCATTTGGGTGGTGGTTGATAGACTGACTAAGTC
ATCCCACTTCATTCCAGTCAAAATGGACTATAAAACTCAGCAGTTAGCAAAGGTTTATGTGAAAGAGATAGTGAGGTTGC
ATGGGGTGCCCTTTTCTATCATCTCGAACTGTGGTACGCAGTTCACATTCAAGTTTTGGAGAAAATTACATGAGGAGTTG
GGCACTCAACTCACTTTTAGCACGGCTTTCCATCCACAGACGGACGGACAGTCAGAGAGAACTATTCAAGTGTTAGAGGA
CATGTTGAGGGCATGTGCGATTAACTTTGGAGGGCATTGGGATAAGTTCCTACCTTTGTGTAAGTTATCCTATAATAACA
GTTACCACTCCAACTTGACATGGCACCATTCGAAGCACTTTATGGGAGAGGATGTAGATCACTCATAGGGTGGTTTGAGG
CTTGAGATGTGAAACCTTTGGAGGTTGATTTTGTGAAGAATGCTCGGGATAAGGTAAGAAACATCCAAGCTAAGCTTCTA
GTAGCCCAGAGTCAACAGAAAAAGTATACGGACCGTAAGGTAAGGGACATGACATTTCAGGCTGGTGAGCAAGTTCTTCT
AAAACTGTCAGCCATAAAGGGGTGATGAGATTCGGTAAGAAAGGAAAGCTTAATCCTCGATACATTGGTCCATTTGAGGT
TATTGACTGTGTAGGGCCAGTGGCTTAGAGGTTGGCTTTACCGCCTAGCCTATCTGTAGTCCATCCAGTGTTCCATGTGT
CCATGTTGAAAAAGTATCATGGGGACAGAGATTACATTATAAAGTGGAACTCAGTTTTGTTAGACAAAGACTTTCAGTAT
GAGGAGGAACCGGTGGCAATTCTGGATCGCGATGTCCAGAAGATGAGGACCAAGGAGATAAAGTTTGTGAAAGTTCAATG
GAAGCATCATACGGTTGAGGAAGCTACTTGGGAAATCGAGAAGGACATGCGAGACAAATATCCCCAGTTATTCGACAACT
CAGGTACTACTCTACTCTTGCTTTAGCCCTTTTTCTACTAGTTATCACTCGGGGACGAGTGATGGCTAAATTGGTATCTA
TTGTAACGACATGTTCCTGTCATTATGGAAAAGCCAATGGGGAAGGATTTTAGGCAAGAAAACTTCTGAGTAGTAACTTG
GAAATTTCTAGCCTAGGTCAAACTTGGAAGAAATCTAAGATAGGTGAAGTCTAGAAAAATCTGGTAATGAATGGGGGGTC
TAATTATGAATTTGATCACATGAGTGGATAGCCAAGACATTAAGGAGTTTGTACAGCTTTACAGAATTAAATTCGGGCGA
GTAGATCTCCCGAAACAGATCTTGGCGTGAAAGGGTAATTTTAGAACGTCCTGGTTTGAAAGTGTGTTGTGAAATAGGGG
CTTGGAACTCAAATTCCGAGCTTCTGTCTCTGTGCAAGCCACCGAGGCGCGGCAGCTGTAGCGGGATGGGGTCCGTTGTG
GCAGGTCAGTCGCGACTTAAATCGGGGAAAAACCCCAATTTCATTATTTTATGCAAAACCTCATTACGAGCTAAGGGACA
ACCCAGGGTAATTTCTTGACAGTTTTCCACGACTTTTTGAGCTAAAGATAAGGATTTTACTCTTCTAATTCGTATTTCAA
TCCCTAGAACTTAGATTCTTGGGTAATTATCGTTGGGGGAGGGTTTTGGCTGAAGTTGATGGTGGGAAAAAGCCCTAGTT
GAACCTTAGGATCAGGGGTTTGGTCTTGGGTTATTAAGTTTGTTATAATCGGGGTAAATTAGACCTTGCTTATTGATTCT
TACGTTAAATTACTTGTTTTAGACCAAGAACAAGCTAAAAGACTCCGGAAAGGGAAGGCTGAAGTGTCTTAGGAGTAATC
AAGTTTGGTTTCGAGGTAGGTGATGGTTTGATTGCATGTTGTGTGATATATGCCAGATAATTTCTTTATTGTATGTGTGC
ATGTATGCGAATAGGGAATGCGAATCAATCTAATGAAATGATCACGTGTGAACAATACATGTCATGAACCTGTTACTTGC
TTGTATGATTTGAGTATTGTTGACTATGGATGTGATTGTGACTGTGGTTGTACTGACTGGATCAGGTGTCACGTTCCGAC
ACATATATTAGATCGGGTGTAACGTTACGAAACATATATTGGATCGAGTGTCACGTTTCGATACATGTATATTGGATCGG
GTGTCACATTCCGACACACTAATAGTTTGGATGTGGGTTCCATGAGAGGACCACTTGTGATTGTTACGTTCTTGTTTACC
TATCATTGATATTGTTGGAATTGTATGTTCCTCAAACAATGAGAACTAATCTATGTTGTAATCGTTCATTGTATATTGTG
CTTATGGGAGTAGTCGTGTGATCCTACCATTAGAGTTTGTTTTGTGTACTGATACTGCACTTGCTCTTTCTTTGTTGAGT
ACAAGGCTTCTTCAGGCGGCTACTGACAGACCTCGTTAGGAGACTATTGATCGTGGCCGGATTCAAGGGTGAGTCAGTTC
TTTCAGGCTGCCATGGATCCTTGTTTAGTCCACTCTTTTCGGACTCAGACTATTTGTTTAAGTTGTTAGGTTTAGCTTTC
GGGGTTTCACCCCTTTTTTATAGACTTGTTAATCGTTAGAGTTTTGGTACAATGACTTTCAGTTCTTGGGGTTGAATTTC
TGCATTAGTTGTTTTTTTAGACCTTCGGAGTTTATGAGAACTCCGTATTTTATTTAGTCATTTAAACCCGCTTCCATTTC
TTTAAATGCCTAGTTTTTGTTAAATTGCTTAGTTGGGTTGAAGTAATGATTCTCCCACCGGAGGGTTAGTGTGGATGTCA
ATCACTGCGGTTTGGGTCGTGACAAGTTGTCATCAATTTGAAATTCAAAAAACATCTATCATAAAAGGATTTGGATCAAT
TCAAATTTAAAAATAAAAATTATAAAGAATATAGTTTTTTGAATATTTTTAATATTTCGGGATTTTTTTTATGGATTTTA
TATTTTAAAATTAGTACAGTAAACCGGGAAAAAAGAATTTTATATGTGGTTATCATTTGGAACAATTATGAAATATTATT
ATTATTATTATTGTTGTTGTTGTTGTTGTTGTTGTTGTTGCTGCTGCTAGTATTATATTTATGCTCGAATATATAGTATA
CACTTGTCTACATGGAAAAAATCATTTAAATTAGTGTATCAACTATTAAGTCATAAATCAACTTTTATATACAAACTGTA
TAGCATAGTTTGATCCCATTAATGAAAATAGATTTCCTGGCGGTAAGTTTTTGCTTGTTTTTGGAGTGTTTTTAGTTGCT
TCACATGATGCTCTTCAACAATTTTTTGATTTAAATTTTATTTATTTATTTATGCTCTTTCATTCTATTTATTTGATTCT
TTCATTATTTAAATTTGTTAATAATAGTTTTAGCATTATTTAATATGCATAAAATAATGGTATATATAATAGGTGAAAAT
ACGCATAGAACTTCTTAAATGTAATCTTCAATTATGATCAAATCCACTTAAATACAACATAAGCTAATATAATACAAACT
GATCTCACTTTACATATAATACAAACTAATCTAACAAAGTATTTGTCTTACAATTTATAGTTAATTTTTATAATATTACT
CATTAACTATACTTTATCAAAAGTACTGTGAATGGGTATCTATTTAATATCACAATTACAATTTTATTTAGAAAATCTTA
TGAAAATGTAAAACTTGACTCAAACCACATTAGAAAGGAAGAAAATAAATATAAGAAATGACATTATACACTCCATATTG
ATTCTTAACAAGTATAATTTACAAATTAATCAAACAAATTTGCATGAATTAATTAGTTCATTCCAGAATTTATGAATTCA
AATGTCTGTAAATTCAACTACACAACAGGTGTCACAAAGTAGAAGAAAATGCACTTTTTTTTTAAAGTTTACATGTAGTC
CATTTTCTCAATTGAATAAAAATTCAGAATTAAGTCTTGTTTAAAGAGTTTGAATTTTTTTTTCATTTATCCTTCATTAG
TTTCCTATTATTTGTGTGGTTCTCCCTTTGCAACACAATATTTACTCGTGTATTTGATACCACATCTACATCTCCTCATC
ACCATATAATTAGACAAAAAAAAATGAGAAAAATTACTTTAAATTAAATAATAGAGTACGATCCATGAATGGTCTTATGC
TATCAACGTATTAAAACTAAAAGGTTTTCTTCCGAAGTTTGATGAGTTACATATTTATGTGCATATGTAAACTTTGAAGC
GAAAAAATTATGTAAAACAGCAAAATAACCTTTTCAATATAGTCTTGTTTCACATTCTCTCCCATCTGAACAAATGCGTC
CAACTAATAACTCATTTATTAGTTCATAAAAAATGAAGTGAAATCAATCTAATAAATTGTAATATGGATGGAATGATTAA
CTACCTAATCACTATTCAAATACTAGCATCTAAATTGAATAATAATAATTCTAAATTTTGAATAAAGAAGAAGAAATATA
TGTGCAATTACTTTTTTTAAAAAAGAGATAAGAGAACCAACATCAATCCAAACTCGCTAGGTATGCACCACATTTTGACT
TGGAAAGGATATCCCTATATTGTTCCTGTATGTAACAAATATTATATGTGTATAACTCATCACTTCAAACTATAAAGATT
CATTAGCATAAACAAAGGAACTGTTAGAAAAGAAATTATAGAAACTGAAAGAGCACCATGAAAAGAAAAAAAACAAAAAC
AATTACCGTGTTAAAGAGGTTGAATAAAGATAAGACAATAAGAAAATTATTGTGTGAGTAGAATTTTAAAAAGATAGAGT
TAAGGGTAGTTTTTTTTTCCTCAAAAAAACGTGGGTTACATGGTTAGGTATTTTTTGGGTATAAGATTAGTTATTAATTT
TTTGAAATTTGAATTTTAAATTAATTACATTTTCATATAAATTAATATTAAAAAATAAAGTAAAAAAAGAAGAACGAAGA
AGGAGTTAGATACTTTTTTTTTATGAGCAACTTTCACATATAGCAAACACAAAATTCATATTTGTATGCTATAGCAAACT
TTGCATAATTGCGCTCCATAGCAAACATAAATATGTATATTTCGCTATACATATACAAAAGAAAGCAGTTGTACAATCTG
CTTTGGTATACATATACAAAAAGATCAATTGTATAAAGTGAGAGAGGTGAGTGAGCGAGCGATATCTGGGAGAGTGGCGA
GTGAGATCTTGGAGAGTGGAGAGTGAGATCTGGGAGAGGGGAGAGAGGAGAACGAAAATTTATTTATATATGCAATTTTC
ACGCATTTTATACATTGGCGTTTTTTGTATAAAGTGAGAGAGGGAAGTGAGAGATCAAGATCTGGGAGAGTGGCGAATGA
GATCTAGGAGAGGGGAGAGAGGGGAACGAAAATATATGTATATATACAATTTTCTCTCGCTTTATACAAACACAAACCAT
TTTATACAATTTGCAGTTTTTGTATAAAGTGAGAGAGACAAGTAAGAGAGCGAGATCTGGGAGAGTGGCGAGCGAGATCT
GGGAGACGGGAGAGAGAGGAACAAAAATATATGCATATATACAATTTTCTCTCGCTTTATACAAACACAAACGCACTTTA
TACACTTGCGTTTGTATAAAAAACGAGAGAGGCGAGGGAGAGAACGAGAGTGGCGAGCGAGATTCACCAGGAGAGAGGTT
AAATAGCAATAGTTTGCTATGGGGTACAATTAAATCAAACTATATTTATAGCATTTAATTTAAATTAATAGTTTGCTATT
ATATACAATTTTCCCTTTTTTTATTTGTATGTGCTTGTAAAATTGTGTTTACGTGTACTTCTTAGTTGGGTTTTAATAGG
GGATATGGAGGTTCATTAGATTAATTTTTTTAAAAAAACCGTACATTGTTTCTTTCTTTTTTAAAGATTACAAAAAATAC
AAAAAGATAGTAATTATTGTTTTTAATAATTTTGTATTTTTCAAAAAAAAATTCTAATAATTTTTCTTATAATTTAAAAT
ATTTTTGAAATTGTCTAATTTCTTAAAATTATTTTAGAATGTATCAAAAAGAAATCTTACATTTTTGTATTTCTTTTATT
TTTAATTTTTAAAGATATTAAAAAAAATACAAAAAGATAGTAATTAATTATGTACTATTTAAAAAATAATTCTAATATAT
AATTTAAATATTTTTTGAAATTGACTTATTTTTAAAATTATTTTAGAATGTATCAAAAAAGTTTTATGCTTATTTAAAAT
TGTATGTAACTACCGTAGAACTAAATCAATACAATTCTTATTATTGACATGTGTCTATATTTATTTTAAATTTTGTATTT
TTTAAATAGATAATAATATATCTATACATAATAAGAGAAGTAAAAAATGACACGTGTCAGCACTACAAAAAAATAGATTT
TTAAAATAATTAATAATTATTAATAATCTTTATTATTAAATTAACTAAATTAATTTTAAATCAGAAAATAAAAATAAAAA
TAAAAATTACAAAATATAGAGATAAATTTTACTAAATATAATTAATTTTTTGAATTTTGAATTAGAATGGGAAGTTATCA
TTGATCTTTAAAATTTCAATCGAAAATTAACTCTATACTAGATAAAGCCAAATTTCAATCTATTTTTTCCTATATAAACT
AATTTTCCATCAAAAATTTTCTTTTATTCTCTAAATATAAAAATATATATAAAAAAAATTGAAAGATAAAGTTTATTAAA
ATTAGTTTACAGATAAAGATAAATTTTACTAAATATAATTATTTTTTTGAATTTTGAATTTGAATGATGAGTTACCATTG
ATCTTTTAAAATTTGACTCGAAAACTAACTCTATACTAGATAAAGCCAAATTTCAATCTATTTTTTCCTATATAAATTAA
TTTTCCATAAAAAAAAATCTTTTGTTCTCTAAATTCTTTTGCACCTATTCTTTAATTCTTCATTTCGTTTGTTGGTTTTA
CATTATTCATTGAGGCAACACTTACACAAATATATATGTCCTCAATTTGCTTANNNNNNNNNNNNNNNNNNNNNNNNNNN
NNNNNNNNNNNNNNNNNNNNNNNNNNNNNNNNNNNNNNNNNNNNNNNNNNNNNNNNNNNNNNNNNNNNNNNNNNNNNNNN
NNNNNNNNNNNNNNNNNNNNNNNNNNNNNNNNNCTTACCCGTCAAAGAGTGACTTTAAGATAATTTGATTTTATTATAGT
CTATCCAACAATTTGTGTTATTTATTAGTAAAAAAATTATTTCTTGTAAATTATTTTATTCAAGCTAATGATTGTCATGA
AATGATTATATATATATATATATATTGGATGCTAATTTCCCTTCTTCCTTTTTTTATTGTGCATGGTTGTTTATGCGAAC
AAATAACTTTTATATTGAGATTAAAAGTTTGCTCAAAGATGAATTTATTTCTGAACAATCAATAAACTTTGAGGACGACG
GCCTGGAATCAACAACAAAAGAAGATTAATTCCATTGTTTAGGAATGTAACAATATCCATGCACTTTGAGAGTATTTTAG
TTGTTGATTTGTGTTCGGGATTTTGATTACATTGTTGCCTAGCAAATCAATTCCATTTTAGTCAACACAAAAGAAATGGC
TAGACCAAAAGTAGCGGGAAGAGATATGCCACCCTGACAAACAAGAGCGAAAAATTTCAGGAAAAATACAAAGGCAACAA
ATCCCCCCAAAATGGATAATGAGGGCAAGAAGCCTAGTGCCAACAAGGGAACAAATCCCCAAGACCCCACTATTCCCTCG
TGGAAACATGGATTCTTCACAACCATCCACTCCTTTTTGGCGCCTCATGACTTGGACAATCTTAATAAGTCAATTGCCGT
TGAATCTTCTGAAGAAGCTCCAGGGGCCATTATCAAATTCCAGGCTAACACATCAGGCACTGATGCCCAGACATATGGAG
CGACTGTGTAGACAGGATTTCTACCTTCGTCTCTGTCTTTCTTTATTTTTAAAGTCTAGATATTCTGTCATTTGCATTTG
AGGACAAATTGCTTTTATTTGTGGTGGGGTGAGGCCCACCTTTTGTGTGCTATTTGTGACTCGTGTTTCCACTTATAATT
TGGGCTTTGAGCTATCATTGTGTTAAATACTATTTTTTGTGGATGTTTGAGATTACGACTCTTTTTGTTTTAAATTGCAA
AACGATTTTGACCCTTCCGAATTTTTTTGAAGTTTTCGCACATTTTTGCCACCTCTCATGTGTTGAATGTCATTGTTCTT
TTGCAAAAAATTGAGTCACGGTTTCAATCAATACCGATGGCTTGAATAGTGCTTACAATCGAACGAACATGAATGTACTA
CTACGATGAGGCCAAATGAAGTTGCATAGACAATATGTGAACTCTTTGCATCTCGTTATGACTAGCCTTGTATCAAATTG
ATTCTCTTGTGATGATCATTGCACACTAGCGAAAGTGTAGAGTCTTGTTTAACTTATAGTGTCAATGCCTAGTGTGATGA
ACTTACCTGTGAACTATGCATGATAGATCCTAGAATTTGTCCCGTTGGTCCGGTCAACTAAGTGATGCTATCTCTTGATA
CGGTCTTAGGCAACTTCGAAGAGTGTGAACCAATTTGACATATACCTCTTTTGTGACCTACCTTGTAAGTGTGTGATTCT
CTCTTGAACACCCCTTGAGCCTTACCTTTTGTTGGAAGAAACTTGATGAAAACTAGACCTTTCTTAATCCATCACCCATA
ATCCTCATGAAGTTGTGGTTAGTTTGAATAGCCAACTTAGGCCAAAAGCCTAAGTTGGGGCTGTGGTGAAAAGAGAAGGA
AAATCAAGAAGTGCAAGAAAGTCCCTCATACCCATGGTTTTGAGGAAAATGCAACCCCTCCATATAAGAAAAAAAAGACA
AAAAAAGAAAAAGGAAAAGAATGAAAAAGAAAAGTTGTGGAATAAAGTTGAAAAAGGAAACGGGGTTTCTAAACAATTCT
TGAAAAGTAAATAATAGGATGACTTATAAGCACTAATGAAAATGATGAAGGAGAAAGAAAAGGAAGTGTTGTGAGCACCA
CATATCATGAGGATGAAAGTCACTGAGCCTAAATGACCATACCTTTGAACTCAGCCCTATTACAAGTCTTGAAAAGACCT
TTTTGATCTTGAGTGAGCTGAAACAAATGTTGATTGGAAAATATGGGCAAACCTATGGGTGAAATTATGCATTGCGTTTT
TCTTTGTGAGTGTGAGCGTTGCATTTGATTCCAAAGCCTTAAACTGTGAAACCATTGTGTGAATATGGAATCATTCCTTA
TGTGAGGGCATTTGAACACTATAGTTGAGCTTGAACTTGCATTTGAAGCAAGTATTGTGAGCATGAGATTCGTTGATATT
GGTGAGTCACAACTTGAATCTTTGAGTGCACATTTGATCTTTGCATAAGTAAATTGAGTCTTGTTGTGTGCATTCATGAT
TGAGTCTTGTGTAGCATTGTTTGAGACACCCTTTTTGGACTGCTGAACTTGAGTTTGCTTGAGGACAATAAAAAGTTTAA
GTTGGGGGTGTTGATGAGTCCACAAATTGGACTCATTCAGGGCTATATTTTAATAGAAATTGTGTCCTCAAATTCTTATT
TTATCTCAATATCTGATGAAAACCCTTAAGTTTCAGGTACTTGAAGTTTTAAGGAAAGCATGGACACTACGTCACAAAAA
GGAACGAAAAGGCTGAAAAGAACGAAGAAATGAAGGCCTGAGGATCGCCGAGTCCACTTGGCAAGTCGCCGAAAGGTCTT
ACTTCGCCTTTTGTTCCAGTATGCCACTACAAGAAAATAGGCCTCTAACGAGGGGAATTGTAGTCGTTAAATGTCTAAAT
CCGATCGTTATAAGTCAATAGCGACTGGTAAATATCCGGTCTTCACCGGTCATTAAAAGCTCTATCGTTAAAAGTTAACG
ACCGGATTCTAATCTGGTCATTAAAGATCCTTTAGGGACGACATAAATTCCGGTCGTTATACATGATTTTTTGCGACAAT
ATTTGTCATTCGCTAATTTGTTGTCCCGTCGTTAAAAGAGCTTTTAGTAACTGAAATTCCCTTCGTTTATTATATGTTAT
TTTAATAGTCACATTTTCTTTTACTAATGCTCATTTAACTATTTGTGAAACTTTTCGTTAAAGAATTGTAACAATCAAAT
TTCCCTATGCTAAAGTAAAATTTCAACAAATATGAAAACCAAAATAACACATCCAAAAGTAAATTAAATAATTAATATTC
ATAAAGAAATTCATTGTTAATACAATGAAATATGCCAATCCACATCGTATAACATCATTTTTATGACTGCCTAAAAGAGA
GAAAGAACGAACTATATAACATATTATGTACATAAAATCCTTGTACAACTTGCTCTGCACTTTGCTCACACACAGGTTCT
TCAAATTTTATTTTCTTTATCTGTAAAGGAAAAGTTTACATTAGTTTAGTAGAATAAATTTTTGGATGCAACAGTTCAAA
GGAATTGAATAAAGAAAAAAGTTTATAAATTATACCAGCATGTGCCAATAACATGACAGCAACAAGTCACCAACAAACTT
AGGAGGGCCATTTTAAGCACTACCAAAGAACAAAAATGAAACCAACTGAGTACTGACATATGATACAATTTTCTTCACAT
AGCAGAAGTCATTAAAACGGTGTCAAATTGATTTCAGATATCAGCTTAATGAGACAATAGAAAGCAAATACAAAATCTAT
AGTTTCTCACATAGGGGTTCTGGGGGGTTACATGAAACATAGTTAATCCCAGGAGTTTATCCACAGTGATCATAGAACTG
AAATATAGATAAATAATAAGCAATAAGTAACTGTAAAAGAAAATTTAGTAATCACCTAATGATTTAGCGGTTTCCAAAGG
AGGTCAAAATCAACAATAATAACGATCTGACAAACATATACAACTCATAAATTATCAACATCTTCCATAGATGGCACATT
GGTATATTGCCTAAATGGTAGCTGGTGGGTCTGTTACAAGGTATGACACTACTGGTTTAGAAAGAACCTAATGAAACACG
AAGAGTCAATCAACTAAAGAAACTACAAAAAACAATTGAAAAAATTTATGATAGTTTCAGCAATACAGTTGGGCAGCTAC
AAGAACCTAACTTCTACTCAAACAACTTTTATTGAGTATAATACATTTTTACACCTTATATTACAAAACATATGTTCAAT
TAGTTGTATGCCGAGGAACTTGTATTTAAAAAAATCATAAACATTTCACTTTGTTGCACAAATAGTGCTAAAGCATAAGT
ACCTTCATCTATGTGTTGGTCACAAAGAAAGCTTCTGATAGAATTTTTTTGAGACTTCCACCTTCACTGGGAGTCATAGA
ATGTGAAAAAGAAGGTATCTGACTATCTTCTTGGTCATTTGATGCATTCTATGGTTTACCTGGAGAAGTTTCCTTCATGA
ATTCTTTCTTATGTTCCCTGTCTGTAGGTTCGTTGATGCATCATGTGATTGAACGGGAGGAAATCCCTCAATGACTTCTT
TCTTCTACTCCCTATCATCATCAATATTTTCTTCCGAATCAACAAGCAACGGGATACATAAGTAATATTTTATATTCAAA
ACTGGACCCATAATTAAAAACAAAAAATATATTATAAGTGCAACTACTTTGGGGTCTAATTAAAAAAATTACACAAGTGT
CCATGCTATGTTCCTCAATCCAAATACCTAGAAAACAAGGATTTTACATCAGTTATTGGCACAAAATAAGCATTTGAGGA
CACTAAATCTATCCAAATAAAGCCCTAAATGAGTCCTAATCGTGGACTCATCAACACCCCAAACTTAAACTTTTGCTTGT
CCTCAAGTAAAACTCAATTTCAGCAGTTCAAAAAGGATGTCTCAAATAGTGCTACAAAAGACTCAATCATGAATGGACAC
AAAAAGACTCAACTTACTCATGCAGGGATCAATTGTGCACTCAAAGATTCTAGTTGTGACTCGTCATTATCAAGATTCTC
AAGCTCACAACACTTGCTTCAAATGCAAGTTCAAGCTCAACAAAGGTACTCAAATGCCCTCACACAAATAATGATTCCAT
ATTTACATACAATGGTTCAACAACTTGTAGCTCCAGAATCACAATCAACACTCATACTCAAAAAGATAAACACAATGCAT
GACTTCACCCATAGGTTCACCCTTATTTTCCAACCAAAAATTATTTCAGCTCACTCAAGATTAAAAAGGTCTTTTCAAGG
CTTGTAACGGGGCTGAATGCAAATGTATGGTCATTTAGGCTCAACAGTTGTAATCCTCATGAAATGTAGTATGAAAAAAA
TCTTTCTTCCCTTTTCTTCATCATTTTTCACTCATGTTCAAAAGTCACTCCATTATTCACTTTCCATGGACTGTTGGACA
CCCCATTTCTTTTTGCATTTTCACAACTTTATTCCACAACATTTTCATTATTATTTTTTTCATTTTTTCTCTTTTTTTCT
TTTTGTTTTTTTTTTTTTGTACAGAAGGGGCTCCATGTTTTCTCAAAACCATGGGTCAAAGGGGACTTCTTTGCATTTCT
TGATTTACCTTCTCTTTTCACCACACCCCCAACTTAGGCTTTTGGCCTAAGTTGGCTATTCAAACAAACCACAAATCATG
AGGATTATGGGTAATTGATAAAGAAAGGTCACAATTTCATCAAGTTTCTTCCAAGAAAAGGTAAAGGATCAAAAGGTGTT
CAGGCAAAGTTCACACACTCACAAGGTAGGCCACAAAAGAGGTATAATATCAAATTGTTTCACACTCTTCAAAGTTGCCT
AAGATCATCTCAAGAGCTTGCATCACTTAGTCAACTGGACCAACGGGGCAAATTCTAGGTGTCATCACACATGGTTCAGG
GTAAGCTCATCACACAAGGCATTGGCACCAATATCAAACAAGACTCCACAATTTTGCTAGTGTGCAACGTTCATCATAAG
AGACTCATTCGATAACCGGCTAGTCACAAGGAGATGAAAAAAGTTCACATATTGTCTATGCAACATCATTTGGCCTCATC
GTAGCCGCACATTCAATTTTGTTTGATTATGAGCACTATTAAAGTCATCGGTATTTATCAAGACCGATACTCAAATTTGC
AAGAGAACAACCACATTCAAACACAAACAAGAGGTGGCACAATATTTTTCGGAATGGTCCCAAAAATCTTTTATAATTAA
AACAAGGAGCCACAATCTCAATCATCCAAAAAAATAGTCACAATTAATAGCTCAAAAACCCAATATATAAACAAAACAAT
AGTCACAAAAGGTGGGCCTCATCCCACCACAAAACAAAAGCTATTTGTCCTCAAATGCAAGCAATAAAATATCTAAGAGT
CAAGAAAAATAAGACAGAGAGGGAGGTAAAATAAATCTTGTCTACACAGTCGCTCCATCTGTCGGGGCATTAGTGCACGG
TGTAGTGCTCTGATCTTAGGCATCAGTGCCTAGAGTCACAACCACAGTATCACCAGCTCCACTCGAGCCTACCTTGGATG
TCTCTGTCAGCGATGTCTGGATCATCAACTGTACAATCGTCTCCTCTAGATCTGGCAGGTCTCCATATGTGCTCTCCTCC
CTCACATCAATCTACTCATCATCGGTCTCCACCTCTGACTCATCAGGTGGTATGTCATCCATCTGTACAACTCTGGTGGT
AGTCAAAGAAATCTCAGATGTAGCAGGAGCATTCTCTGTCTCAGCTGCCTCAAATAAGGTGGTGAAGTGTATAGATTTGA
GATAGTCCACATCCTTTCTCAGATCTGCCACCTCAGCTTTCAAAGCCATCACCTCAGAAGACTCCCCCTATCTACTCTCA
CAAGTCGTGACTCTCGTAGTCAAATCATCAACAAAATCTGAGAGGGGGGTCAAAGCAGCTAAAATAGCAGCCTCTATCAT
CCATGGCACAACATCCTCCAATCTAGTAGCCTTCACATCAGCCGAATGGGCTAAGTGCCCCATCTTCAGGATCATAACCT
GAGGAATCTTGGCGGGCTGGGAAGAGGTAGAAGCACCCGGAGACTGTGAAGAAGAAGTAGGAGCAGAAATACCTGAAGGC
CCGGAGGCCGGAGTAGGCAAAGATGCCTCGCAAGTATCGAATCAATGTCCACCTCCAGGGGTGTATCCATCGGAGCTGCT
CTCCTCCTGTCGGCCTCCTCTCATGTGTACTCGGCCTCAATACGCCGGATGTCAGTAGAGGAAGAAGGGGTAACCTTAAT
ATCTCTCATATCATCCCGGGGCACTCTAGCACGCCGGCACAACTCTGTGAACAAGACAGGGAATGGCAAGGAGGTCTGAC
TCTGTTTGGCCCTCATGTCCATCTCTTGTTCTATGAGGAGTCCCAGGTTGATGCTCCTCCGGGATATGTTCGACCCAAGG
CAGGCCGCCTTAGGGTGGCGTAGAATGGACTTGTTCTGGGAGGGCATGATGGTGTTGCTAATGAAGCCAAACCAGAATTG
AGCCGCAATACTCAGATCCCTCTTCTATATGGGGATCCCTACCTCGATCCACCTCGAGGTGGTATCGAAAATCAATGGAT
CAAGCCATCCCTTAAAGTCATCCAAGGACTGAGTAGTAGGCAAACCCTTATATGCTACTGTAGCTCCTAGACCCCTACCA
AGTATGGTATTAATGTACTCGCTACTGCACCCGAATTCCTTACACCGGACCATGACCGACTTAACAGATCTAAACTCACT
AGCCTTCTTCTTGCTCTTAGGTACCAGATCACCATATGTTGATTAAAATTCCCAGACCCATGTAGGAATGTACGGGCCTC
GGGCCTGGTGAACTACTCAAATCGGTGGAAATAGAGTCTATCCCTCACCCTGGAGTATCTTCCCTTAAGGACCTCTGTAG
ATAACAACTTCTCCTCAAGGATAATCCGCAATCCATCAGCTTTTAGTATTTTGAGAAGTCTGGGAGGAAGGATTACTGGT
GGCACTAGATCTATAGAAGGTGCCGGAGCTGGCACTGAATCTGCTGGGATGGAAGCTGAAGGGACTCTAGCTAAGTCAAG
GCGAGATCTAGCACGGATCTTAGCCCGCCAGAACTGTAAGGGATGGTCATCCTCAGGCTCAGATAATGCAGCCCGGGATT
CAGCAGACACTTTTTCCCTGTCAGAGGTATGCTCCGAAATTTCAGATACGGGCCTCTTGCCTTTGCCCTTTCCTCCCGTT
GGAGGCTCTGTTCTTCCCTTTTTAGGATGATTTGCTCCCCCTTTATTTATCATAATACCCGTGCACTTTTGCGGGGTGGC
ATGTCGATGTTTTTCCTTGCCATATCTTCAAAACATCAGGAAAAGTTAGAAGTGATACAAGCAGAAACACAAAAGAAAAG
ATTGCAGAAAGACTCGTCGAACCAGTCAGTGAGTCGCCGAATCTCTTTGGCACAAAAATTCCCAGAAAAATGAAATGTCG
GCGATAGGATAGACCTTTCGGTGAATCGCCGACAATATTCGGTGAGCATGGATTAGCCCGCCGAAATTTACAATGTTTTT
AGGGATTAGGGGCACAGACAAAAGGCGATTAAGAAGATCTTTCGGCGAGTCACCGAGTACACTCGGCGAACTCAGGCATC
TCACCGAAAGTTACAAAACCTTTTTTCAAGAGTAAGCAAGAAATTAAAGGCGATAATGGGTGATTCGGAGAACTGCCGAG
TGGTTCAGCAAGCTCGACCCAGCTCGCCAAACGACCCAACGTGCCTATTTTCAACCCAACTTCCCAAATTCAACCACGCA
GCCCCCGAAAACAAAATCAAAACATGCAGTCTTACAATTAAGCTAAGACCCATTACACCCATTCCCTCGGGATACTCAGA
CTTCTCCCGATTTGGTGGAATTTGGCCATTTGATGACTTTTGCCCTTAAGAATGACGCCAACCGCTCCATCATTGGGTAA
ATTACATCATTTGGGACAAATGTGGGTTACTTAGACTTCACCCGACTAGACCCAACAACATGCAAGCACAACCCCATAAT
TTTAGTGAATTTTAAAGCACAAAAAACTCAAAAATTGAACAATATAGGCATTCTAGGCACGATATTCAAATTAACAAAGG
CACACACATACACAATTATGATCAGAGAGGCCTAGCACACATCACTAAGACAAGATCAATTGCAAATGAGTAAAAAATGC
TACAAATGAATTCGGGGTTCGGAAAACCAACCTTAGATGCCGAATAAATACTTTGAAATGCTAGGCAGCAAAGAGATCCA
ACTTCGAACACAAATTCGATGACTAAAATATGATAACAATGCAAAAATACGGAATACTATAGTGCGGGTGTGAGTTTGGT
AAGTTCAAAAGTGAGGAAAAGTGAAAGAGTTTGAGAGTTTAAACCTTTGGCCTTTAAAACCCGTCCAGTTCTCGCCCATT
CGGCGACATTAGTATTGCTCGCCAACCCACTCGGCAACACGCCGAGTGGGTACTTACCTCACCGAGTTTTACAGGACCTC
CAGTTAATGTGGGGGTCCAAACAGCGGACTAGGTCATGATCGCCAACCCGGTTGGTGATTCGCCAAGTTGCTCCTGGGCT
CGCCGAGTTTTACAGACTCCAATTTAAAAATATCTTGAGTCCAACGATGGTCTAATTCGGGTTCGCCGACCTCTTCGGTG
AGTCGCCGACTGAACTTTTACTCGTCAATCTTCTCTTTTCAAACACATTTTACACTTCAATCTGCAAAATCAACACACTA
TTATTTCTAAAACAAAAATAATGCGATAAACACTTGGGTTGCCTCCTAAGAAATGTCGTAGTTAACGTCATGGCACGACG
CAAGTCCCCACTTAAGTTCCATTAGTGGGGTTTGCCTCATTTTTGTAAGGTAACCCCTCTTCTGGCTCTGGGTCGAGACA
AGACAACACTTAGTCCATTTGGGACTCTAGTAGCTAAATGAACATGGAATGAGAGGTTGCCATCTGATTTAGTATCAAGA
CATTATCTCTTATCTCTTCCAACACTCTGTCGTGTTCTTTGACTTTGTGTAGGATGAGTGTGAGGACCTCTTCAATTTTC
CCACCCTTTTACTTCTTCGTCCTTCAATGCTCGTGAGGGGAGATGTACATGTCCTTCTTTTTGGACACTACCTCTAATTC
CATGACTTTCTTGGCCAAGACATCCAGCTGAGTCAATAAGGTGGACAATCCTTAGTCCTTCTCAGTCTCCTTGTTGGTCT
TGGCCATGTGATCATGGAGCTGGGTTGCTATTGCATAGGGTAATCATGAGAGACCCCCCAGAGACATTTGGTCAGCCAGT
CCTCTGTTTTCTACACCAAAACCTCTATAGAAGTAGTCCAATAGCATGTTATCTGAGATTCCATGAGCTGGGCACTGCAG
CAATAGTGACTTAAATCTCAGCCACAGCTCATGGATTGACTCACCCTCTATTTTCCTGAAACTTAGCATGTTATCCCTAA
GAATCATCATTCTCAAAGGAGAGAGGTACATTTGGTCACCATTGCTACAAGACATGCTCCTTTATTCTGCCTAAACAAGC
AACACGAAAACCAAAACTAAAAGTAAGTAGATTCAACTATAACTAACAAGAACAAAATTCAAATTAACTAAACAATCTTA
ACCAACACCACTCCTCGGCAACGGCGCTGTTTTGATTTCATGTATCAGGACACTTAATCCATTACTAAGTGCCAATGATC
GTTAGTCAGTAATATAACCCAACTAAATGAGTTGGGGTCGAATCCCACAGGGAGTGGTACGTGTTTGAGAATCAAGAGCA
AAGTATGAATATGTTCAAGTAAATCATAGGAATAGATATTTACGAATAAAAACATAATTCAAATTAAGAGGTGGCACAAG
TGTCAAGAAAGGGGAGTTTTGTTTTAACTAGCAGCTACAACAACAGTAAATAACATGAATTAACAAGTAATGAGACGGGT
TTTTGGGATGTGATTGGATTATAGGCTAAGGTAGACAAATGGGTAATTGCAATTGTTAGTAAATAGTTTTAAATCAATGA
ATAAGCTAGACTTTAGTAGGGATAAACTTTCTCTCGAACAATTTACCTCGAATCAAGTTGGTTTCTCTTGAACACCAACA
AGCAACAATTAAGAACAACCTACGCTTTAGTCTATTCACTCTCTCGAGCTAAATGTGTGGAAACGGATTTAGGATTCACT
CTCTCAAGCTAAACCAATGACAACCCAATACCCACAAACCATCAATTCAGTAATCTTGGTTTTAAAACCTCTCTCTCGAT
GCCATCCCGATGACCTGCTTGACTGCCATTCACCTCTTATTCACTCATTGTTACCTCTATGTAGCCCAACCAACACTACA
TAATGCAGCCTAAGCCAACAAATTAACAAATCAAATCTCCAATCATAGAATTCTAAGTAACGCTACTCCCCGGCAGGGAA
GCCATTTTGATTAACGTTTCAAAGACACTTCATCCAATTCTAAGTGCCAACAATCGCTAGTCAATATAATAACAAAACTA
AATGAGTTAGGGTCGATCCCACAGAGAGTAGTTTTTCCTTCGATTCAATTATAGAAGTATAACAACAAACTCTTCAACTT
AACACTTACTGCAAATTTTTGGTTTAAACTTCAAATTTCATGTTATAATTATCAATCCAATTCAACACTTAACACGGAAC
GATCAAATAGTGAGGTAACAATTGGGGAATTGACCAACCAATTATTGAATTCAACTTAATGGATGAACATTGATGCTCAC
AATGGGATAAACTGTCGTGAGTAGGTAAGACTATATGTAAAGCAATTTTCTCTCGAACAATTACCTTATCTTAGTCAAAT
TCTCTCGAACTTCAACACTAGACGGAAGATGCCCAGCGTTCGTCCTTATCAAACCCACTCTCTCGAGCTAGATACAAAGG
ATAGATTCCATGTTTCACTCTCTCAAGCTGAAATCATGGAGACCCACTACTAAGGATGCTGAATTTGCGACTTTGGTTCT
GCACTTCTCTCTCGAGCAAGCATAAAACATTGAACTTGATACACTATTCAAGCAAAATGACCTCTAAACACAACAACAAA
TCAGACCCACTTCAAATTAACACCATTATTTGCAAATCAATGACATCCACTTAGTAAACCTCAACAATTGGTCACATAGT
CAAAACCCCAAGAAGAGGGATTTAGCCAATCATAGTAAAAAGAGGAAAATCAACATCCATCATGTCTTCCATAGTTGGGT
ACAATTGAAAATTGAAAGTTAAAATCAACTAAGAATCTCCAAGAAAATCTTGCTAAAATCGCTAGGAGATTGCCTCTAGC
AGTGGTCTTTCTCTCAATCTTTTGTTCCTCACATTTCAAATGCTTTCTCTCTCTAGCAAAAATCAATTTAAACAAGTTTG
AGGTGTGACTGTTTAAGACCAATCGATGAGGTAAGTCGGGCTTCGCTGACAGTTCGGTGACTCACCGATCGTCCTTTCTC
TCCCTTTCATTTTTCACTTCTTCTTGGTCCAACTACTTTAATTTTAGGCGATCTAGATCGGGATCGCCGAATGATTCTGC
AAGTCGCTCTTTCTCCTTTTATCTCGCCCATTAGCACTTGTTTGAATCTCCATCAGCACTTTTGGCAACCTGGTAATCCC
TCGTCGAATCGATCGGTGAGACACTAAATGGAACTGCTACTCGCCGAAGATACCCCCAGTTCAGCTCCAGGATTCTGTAA
CTTTAGGCGGTAGAGTGGCAACTTGGAGATTCGCCGAGTCACATTGGCGATCACCAACCTTTCATTTCTTCATTCCTTTA
GCTCGCTTCGTTCCTTTTTGCACATTAGTGTCCATGCTTTGTTCCTAGATCCAAATACCTAGAAATTAAGGATTTTACCT
CAGTTATTGGCACAAAATAAGCATTTGAGAATACTAAATCTATCCAAATAAAGCCCTAAATGAGTCCAAATTGCGGACTC
ATCCCCTTCCCAAGAGAATATTATAAGATGTGTCCATGTCCATTACTTGGAACACAATCATAAAGTCCACCGGTCCAATT
TTCACGGTTAACTTAATTTCACCAATAGTATTCCGCCTTAAGCTGTCATAAGCTTGAACACACATTGTCGAGGCAAATTC
TGTCAAGGTTAATTTTAAAGCTTTGGAGCATAAAGAGATGAAATATTTCTACCCCTGATCCTCTATCTATCATGACTTTC
TTTACATAGTTCCCTTGACATTTCAATGTAAGATGCAAAGCTCTGTTATATCCAGCTCCTTCTATGGGCAACTCATCATC
AATGAAAGTGATGGTGTTTGACTCAAAGATGCGGTTGGTCATTTTCTGCAACTGATTTATCTTGTATCATTTGATACATG
TTCTTCATTCATAATCTTAGTCCACACATTATGATGTTCCTCTGAGTGTAAGAGTAGAGACAATAATGAAATTTGTGCAG
GGGTTTTCTTCAATTGTTCCACCACAGAGTAATCTGGAACCGTAATATTTTTAAAAAAATCTTCTGCTTCTTCCACAATA
AATCCTTTCTTCAGCGGTAGATGGATATCTTGGGCCATCTTCCCTTTTCTTAACTCTTCTAGAGAATAACATCTTCTGGA
GCTTGTCGGCCCTCTTGCTTCATCCACTTCTTCAACAATCTCCTTTCCTTGGTAAAACACGACAATCTTAGTTTAGTTCC
AAGGGACAACCTTTGGATCAGTTACATGGAGCTTCTGGACGAGCTTAACCAAGATAGGTTCTTTCAACTTTGCCTGGCAA
CTTTGGTCTTATTGTGTTAATGAGAAGCCTTTTTGATAAGTACAACATTGGCATACCCAATCGAACTTCAAGCCTCTTCG
AAACTCCAGGGGCACAAAACTTTGGTATCAAGAGTGACACTTTCCACACTCAAAGATGCGATTGGTTCTAAACTCTTTAA
AGACTCATTTTCCTCTCCAATCTTCCTAAGCAACTTTCCTATTTTTCCAAGGATATTAAACTCTTGATCATCACAGATCA
TACCCACTAAATGAACATTATTTTGAGCCGGAAGTGGGTTATTAGTTACATTGGGAGTGTTTTTATCATCTCTCACAATG
ACCACTCCATGATCGATTAGCTTCGCTATCGCCCCCTTAAAGGTCCAATAAATATCAGTGTTGTGTTCTGGAGCCCCTGA
ATGATACTCTCATCTTTCATTAGCTTGGAAACCTGGAGCATTTGGATTCACACTATGTGGTGGGATAGCTCAATCACTAT
TGTCTTTCTGAACTTTCGAAACAAAATGGAGTATGACTCTCCAAATGGAGTAAATTTCCTTTTCTATCCCTCCTCTTGAG
CATAATTTTGGGTAGGAGAAGGGTTTTAAGGAACCTTATAGGGTAGTCATTGTGAGTGAACGTTTCCTTGAGTTGGGGCC
CAAAAATATGGGCGATTGGGAGGATGCACATATGGCTGAGCATTAAAGACTATGTATGGAGATGAAGATACTAAATATTG
AGGGACATAAGGGTAGTAATGTTGAGGATAACTAGATTGTCCCTAAATTGGTGGGTAAGGACAATCAGACTTCCTTTGAG
CACCCCTTGTCCCTAACTCTAGCAAAGAAACTTCCTATTTCCTTTTATGATTTCCAAAACTACCTGAACCACCTTGAATG
GACTGTGTGGTAGCCTTGATTGCTTCATGGCTCACAATCCATCCTGTTTTGAGACCTCTTTTGACCATTTCTTCAATCTT
GATTGTTGTGTGAAATGGTCTTCCCATTGTGGCTTTTAGGTGGTGGAAGTAGTCAGTATTTTGAGCCTATATGAAGATGT
CAACCAACTCTTGTTCATCTAATGGTGGTTTGACCTAGGCTGCTTGCTCTTTCCATTTAATAGCATATTCTTTAAAGCTT
TCATTTGGCTTCTTTCTCATATTAGAGTGTGTATTATGATCTAACATAATGTCGACATTGTATTGAAATTTCCTAACAAA
ATATTGAGCTATATCATCCCAGATGTGCTAGTGGAAGATCTCTTGGTGTATGAACCATTATGAGGCAACATCAATCAGAC
TTTCACCAAAGTAAGCCATGAGTAGTTCCTTTTTACCCCATGCACCCCTTAGTTGATTGTAGTATCTCTTGAGGTGAGCT
ATGGGATCACCGTGCCCATCATACTTATCAAACTTAGGGGTTTTGAACAGGTGGAAGGTGGACATTTGGGAACATACACA
AGTCTTTGAACGCAACACTCTTGTGTCCTCCTAGCCCTTGCATACTTTTCATGTGTTACTCGATGCTTTTCATTTTTTTT
TATCATTTCCTCTTGATCTGACCTTTGGGTGGGCCTTTCAACATCGATAGAGGGACAAAAATTGATAGAGTTAGGTCCCT
CGAATGTTATCTCAGATGTATATAGCTGCTCTGGTTGGGCACTAAATTATCCCTCTTGAGTTGCTTTTTGCATCACTGTT
GGTTGTGGAAGAGTATAAACCAATGCAATTGTCGTGATAGTGGGATTATTCCTGGATGGCATGCCTTGAGGGCGTGTTGT
TGATGGTTCGGACCAATAATTTTTTAAGGGACCATACCTTGGAAGGAAGAAAGGATAAAATATTGGGACTTGAGAAGATG
AGGATCAAATACTTGTGATCTGAGGAAAGCCAGGAATGGACGTTGGTGGTTCTTGGCCATTGGCCCAGGCTTGACACAAC
TGTGCCATAACATTTCTCAGTGTCCTATTTTCTTTGACAGTGGCTGACTCTTTTGTCGTTAGATCTACTGGAGTATCCAC
CTGATTCACCGCAGTTTCGATATTGGTTGTCATTGACGCTATTACCTTAGACCTGGTAAAGTAAGGGTGTTCTGTCAGTT
TATCACAAACCAACCACCGAAAGCTTACTAAATTAAAGAGAAATGAACAAACTTATTAGGGGTTAGACAATTTACACATC
AATCACACATTTGTTAAGCACTTAACAACATGCGTTCAGAATTCCGTTGTCTCATCCCAACTTTGCTTTGTTGATTGTCT
TCCTTTTTTTCTTTTTCTTTTTTTCATAAAATAGTTTTGATCAAACACTTTGGAGGTTTCCTACCTATCATGTCACTACA
TGAATCAGATCATTACGTAGTTCGAAAATTTAGATTGTTTAATAGAATTAAATGAGAAAAGCAGAACAAACCCTTTCATT
CATTTTTAATATCTTGTAAAAGACTTTAAACAAAATGATTCAACCAATGGTTTAAACAAAATTATGATCAACATGATCTT
TTTAAACAAAAGGTTAAACTAAAATTTGAAGTCTTAAATAAAACAAGATACAACTAAAAAAAATTGTTGGACTCTTCTTC
AATCTTCTTCATCATCCTGCGTTTTCGTTGTCCCCCAAGGTCTCATATAGATTCAACAATACCTTTGACAGATGAGGAAC
AATGTCACGTGCTTGCTCAGCCACTTCTGTGTCATTAACATAATGATGACTTTTTATAACATAGAAGGCTTGTTCCGCCA
ACTGATGAACTTGACGTCTAGCCCTTCCTATATTCTTATGGCAGTTATTCAACCACATCTGACGATCACCAAGATTGTTC
CTTCAAAGGGCCTCTCGCTCCTCTAACTCTTCAAGCCGATTACAAAGTTTTCCTCTTTCGATGATCATTTGTCTTTGTTG
CACTTCGATAGCAGCGTAATGACTAATTTTCTTTTTTTCTCTTCTAACTGTGTTTTAACTTGATCATGTAAGTGCATCCA
ACGTGACTTTTATTTCTCAAATTTCTCTTTCTGCTACTTAAGATCTCCTTTTCGGTGGTGCACGACATCTTCAGATGCCA
CTAAGTCCCTTTTTGATTGGGAAATCTCAAAGCTCTGCTCATTTTTTATCTATCGAGCAAAATGAGTTCTACTATCCAAC
TCCTCCCCTAATCAATTTAATTTCTCTTCAGTATGCTTCAATTCCCTCTCCATATCTTGTAACTCCAAATGGTAATTCCT
CCCTATTTGGACTTGAACTTCTTGTCAGGCAATGATGGCTTTGGCCTTCTCCAACTCTTTTTCCAACTGTCGTATGGTTT
GCTAGTCTTTCCTTTTCCTGCTGGATCCTTCGAGAGTGTCACCAAATGTTATTGGATCACCAAACCACGATAGGTACCTA
GGTACCATTTTTCCTTTATCCTTCTCCACAACTATTGCTTTTTACTCAGAAAATATACTCCCGAACAAGATATTCAGAAT
ATCCTTGCTATCAAAGGCAAAACCTGTTGGGGTGTCAAATCAAAATCTATTCATAAACAGAGTATTTAAGTAGTATCTAG
ACATGTTTGCTATCGTATTTACTAATGAAATCTTGATTTATTCGAGGAATGAGGATGACCATGCTAGTTATCTCAGAATA
GTCCTCCAAACCCTCAAGGATCGAGAGTTATATGCCAAGTTTTCTAAATGAGAGTTCTGGCTTGAGTTTGTGACATTATT
AGGCCACATTATGTCAAGTGAAAGAATTCGAGTTGACACTCAAAAGGTTGAAGCAGTACAGAATTAGCCTAGACCCATGT
CTCCAACTGATATAAGGAGTTTCTTGGGATTGGCTACTTACTACAGAAGGTTTTTTGAGGGGTTTTCATCTATTTAGTCA
CCGTTGACTAAGTTAACTTAGAAAATAGCTAAGTTTCAATGGTCTGAAGCTTGTGAGAAAAACTTTTAGGAATTGAAAAC
TCGATTAACCATTGCTCTAGTGTTGACACTACCAGAGGGTACAGAGGGATTTGTTGTTTATCGTGATGCGTCCAGAGTTG
GACTTGGTTGTGTATTGATGCAGAATGGTAAGGTTATAGCCTATGTCTCCAAACAGCTTAAGATTCACGAAAAGAAATAT
CTGACTTATGATCTCAAGTTTGCAGCAGCAGTTTTTTTATCTTAAGATACAACGTCACTATCTCTATGGCGTTCAGGTGG
ATGTGTTCACCAATCACAAGAGTCTCCATTATGTTTTAAGTTAGAAAGAGCTAAATATTCGACAAAGGAGGTGTCTAGAA
CTACTTAAAGATTATAATATGAGTGTTCTATTGTAACATCCCATATTTGAAAAAGGTAATGACCCAAATTCAGAACTTGT
AGGTGCCATCCACGAGGACCACACACAGTCCGTAGGTGGAACCACGGACCGTAGGTGGGGTCTGTGTATTGGCCACTCAG
GGAATTGTCTAGGACGCAAGCGAAAACTCGACCTACAAACCGTAGGTCGATCGACGGTCCGTGGTCCAGGGGTTCATCGA
TGGCCAAGAGTCTCTGTACTTAGTGATGGAGGGACATGATGGACCGTAGGTCCATCCACGGTCCATCGATGGGGTCTCGT
GGGTCACTACTGTCAATTATTTTCAGGGGTAGTTGGGTCTTTTCCTAATTAATTAAAATATAAGACTTCTTACCCCCGAA
TTCACTCCATTTAATTCATTCTTCCAAATTTCCCAAAATAAATCAAATCTCCTCCTAAATATTCTCTCTCTTAAACTTGA
AGAAGAAGAAGAAGAAGATTCAACCTAAGGTTTTAAGCTAAGGGTCTAATTTCTCCATTAAAGGCTAGAATTTTGATTCA
AGGTATGGTAGCTTTCATCCATGAATCCCTTCCATTCATGGAGTCCCCAAATTCCTCTATTTCATATGGTAGAATTCCCC
AATTAGCTAGGATTTTCTTAAATCACCAGGTTCATTTGATTATTGATATTAATGATTGAATTATGTTTTGATATGCATAA
ATATATGATTTACAATGCTTTTATGATGTTTCCCCATGAACCCATGTAAACCCCCATGTTTTTCCCTATTGTGATCATAT
GATGTAGGTTGTTGACTATGAAAGAAGAGTTTTATGATCTAAAGCATGAACTGATAGAATCACATGAATTTATGATATCA
TCCCTATCTAAACCTTTATTTCTATATTTGTGGATTGAAAGTAAGCTTTGAAACTTGAAAGGTCAAAGTATGAGTTTATG
CATGATCTTATGGAACCTATGCGAATGTTTTAAGGGTGCTTTGTGAGTGAAGTGTCAATGATGTTGTTGTTGTTGTTTTG
TTGAAATGATATTCTCATAAACAAATACTAGCATGATGCGAAAGATTTTCTCACATAATATAGATTCTTAGGTTGAAAGG
CTTTCTCACCTAATTGAATCAATGAATAAGAGCTATTCTAATGAACTAGCTTGGATTGGCATGGTGACATGCATTTCCAT
GGATGATGAGAATAAGTACAAAATTCTATTCCATGGGAATTATTCTTAGAACCGAATTGATATTGACATTGAGATGGAAG
CTCTCCCGTTAGTAGAGGTCGGGTTTCTAGAAGAAGTCTCATGAGATAGAAGCTCTCCCATTAGTAGAGGTCGGGTTTCT
AGTAACAATCTCCTTATCTCATAAACTATATTCCTTCATAGGATGATTAGCTAGTGGATCCACTTAAGCTAGAAGTTCAT
GGTTCTACCTTAGGCAAGTAGAACAACCCTTTTTGGTATGGGAGACACCGGAGGATCATGTTATAGCTCACATGGTCTCT
CTGTCGGTTAAGGATAATTTTCCCACAACAAGACTAAAAGTGAACTAAGGTTATTCAAGAGTATCTCATATGTGTTCAAA
GTTTTAAAAGATGATTTAGCTTGAATTGACCATTATGTTATGACTTATGCTTTCTAACCCTCTTATATCATGTTTTACTT
GGTCAATTGCATGTCATGAAATGGAATGTCCTTCTTAGCATGTTTTAAATGTTTTTATTCATAGCTATCATACTTAGTGC
ATTTTTGTACTAACGCATACTCTTGCCTACATTTTTCCCAAATGTAGGGTCCGACAGACAGGTTCCTATTTTAGTGGCTA
GAGCTTGGACTTTGATTCTTACCTGAGCTTGGTGAGTCCTCATGGTCCGAGGAAAGGTTTCATTATTGTAGTTTCTCTAT
TGTATTTCCTTTTTGGACATGATGTATGGGTTAGGACCACTTTCATTCAATTGTAATAGATGGATATGATGAGACATGAG
TTTAGACTTCTGCTTTTCTATAAAATTGTGTTGGACTTAAAATGTTGTTTTACTCTTTATTGTCCTATTTCTTATGTTAT
GAAAGCTAAGTGGCTTGTATGGAGTCCTTTGGGGTTTTATACGTCATATTACATCTAGGGGGTACCCATGGGTCGTGACA
TCTATACCATCCATGTAAGTCTAATGTTGTTGCTGATGCCTTGAGCAGGTTGTCTATGGGGAGAACTGTTCATGTCAAGA
AAAGCGAGAAAGTGTTGGCTAAGGAAGTGCACAGACTTGCACGCTTGGGAGTTTGTTTGTTAGATTCCAGTGACGGTGGA
GTAGTCATGATAAATGGGGCCGAATCCTTATTAGTATCAGTGGTGAAGGAGAAATAGGGCAGGGATCCTATTTTACCCGA
GTTGAAGGCAAATGTTCATAAGCAGAAAGTGATGGTCTTTGCACAAGGGGGATGTGGTATGTTGAGGTATCAAGGCAAGT
TGTGTGTTCTATGTGTGGATGAACTCCCAGAGAGAATCATGGAAGAAGCCCATATTTCTCGATAATCAATTTATCCAGGT
GTCACCAAGATGTACCATAACTTGAGAGAAGTCTATTGGTGGAGTGGCATGAAAATGTGCATTGTCGAGTTTGCTGCTAA
GTGCCCATATTGTCTGCAAGTCAAGGCTGAGCATCAAATGCCATGTGGTGTAGCTCAATATATACCCCTTCCGGAATGGA
AGTGAGAGATGATTAATATAAATTTTATTATATGTTTACCGCGATCTCGCAGACATTATGATTCCATTTTGGTTAATGTA
GATCGGATGACCAAATCAGCCCACTTCTTACCGATAAAGACTACCAATACAGCATAAGGGTATGCAGCTCTGTACATTCG
GGAGATAGTTCGGCTGCATAGAGTTCCCTTGTCCATCATTTCAGATAGAGGTTTTCAGTTTACCACACACTTTTGGAAGT
CATTTCAGAAAGGTATGGGTTCAAAGTAAACTTAGTACCACTTTTCATCCTCGGATCGATGGTCAAGCAGAGCGCACAAT
TTAGACCGTAGAGGACATGTTCAGAGCTTGTGTTTTCGATTTCAAAGGTAGTTGGGATGACCACTTGCCTTTTATTGAGT
TTGCATATAATAATAGTTACCATTCCATCATTCAGATGGCTCCATATGAGGCTCTATATGGGCGAAGGTGTAAATTTCCT
ATAGGCTGGTTTGAGGTCGGGGAGGCTGAGTTTATAGGACAAGATTTGGTTCATCAAGCCATGGTGAAGGTGAAGACAAT
TTAGGAGAGGTTGAAAACACCGCAGAGTCATTAGAAATCCTATAATGATGTTAGAAGAAGAGATTTGAAGTTTGAGGTTG
ATGATAAGGTATATCTGAAAGTTTCACCCATAAAGGGAGTAATAAGGTTTGGTAAGAAAGTAAAGCTCAGTATACGATAC
ATTGGTCCTTACAGAATATCCAAGAGGGTTGGTAATGTAGCTTATACGTTGGAGCTACCATCCGAGTTAGCAAGAATCAA
TCTAGTGTTTAATATTTCTATGATAAAGAAGTGTTTGATTGATCCTGCACTTACTGTGCCTACTGAGAGTATTCAAGTAA
AGGACAGTTTGTCCTATGAGAAGATTCCAGTTGAGATCCTTGATCTTCATATTCGCAAGTTGAGAAACAAAGAGGTTGCA
TCAATCAAAGTCTTATAGAGGAACTAATTTGTTGAAGAAGCTACTTGGGAGGTCGAGGAGGATATGAAGAAGAGACACCC
TCACCTATTTTCCTTTGAATCAATTCTAGACCAAGGTACTAACTCTTTGTAAAGTACTCTTTAAGTTAACATGGTGAAGT
TTATGTTTGTTGCTTCGTGTTGGGTTGTTAGATACTTTCCCACCCTTTCATGCAAGTTTGAATCCCATTCGAGGATGAAT
GGTCCCAAGGGGGAGATACTATAACACCTCAGACTTCAAGAAATGGCTAAAAGGGGAAAATGGACAAGTCCACAAACCAA
AATGGACCTTGGACCCTTCACAAGACCTTAGACGACCAGTTTAGGAGACCAAGGCCCGTCTTGGGCATCGTGAAGGATTG
CCAAGGCATCGAAGAAGAAGGTCACCTAGACAAGCCACTAAATGGCCCGTGGTGACTTGTACGTTCCGTTTAGTGGTCCA
TACAAGTCACCCATCAGATTTTAAGTTTTGGGTCAACTTGAAACAATCATATCTCACAATACAAAATGAATTAGGTGGCT
CAGGACCCATCAAACTAAAGGTATTCGAGTCCTCTTTCAAACACCACCAAGTTTGCCTAATTTCGAGCCCGGAATAAAAA
GTTATACCCGTTTTAGTAAAGCCCTATCGGGTAGGACAACTTGACGACCCACTAGACGGCCATGATGCATTAAATGGCCC
GTGAAGTGTTAAACGGTCTGTGAGACTGGCGGTTTTGGGAACCCTTTTAAGTTTTAAAAGTTGGGTCGTTTTGGTATTTC
CCCTATGCATTTGATACCTAAACTACACCGTTTTAACCCTATTATAAGCCTAAACTACATTGTTTCACACCAAATTAAGC
GCATATAAAGTGTTAATCAATTCCTTAACATTCATTAACACTTCAAGACATTAGAGCAAGATTCCAAGAGAAGAAAGGCA
AGTGTTCAAGCGTTCTTCAAGTTTCTTCAATTTCGCTAAAGATCTTTGTTCTTCTAGGTATGTGATTGAACATATAAATT
TACACCACTTCCAATTCTAGGTGTAAAGATGATCGTTATCTAGTATAAAACCCAACAAAGAGTTGGGGTCGAACGCACAG
AGAGCGGTACAATGTTAGAATTCAATTAGGAAGTACAAATGTGATCTAAGTTGTTATAGGAATAGAAATTATCGAAAACA
TACAAACAAATCCGAGGGGATGACAATGAATGTCAGATGGGGGGTTTGGATTGTTAATTAAAAGCTGAATCAAGTACCAA
AACAAGCGAAACAACAATATTAAGAGGAATTCTAAAGATGTGATTGTTTATAAGCTAATTACTCTATATGTGTAATTGAA
ATTTAACAATAATATGCTAAAATATTGTGGGTAGGCTGGAGTTTAAGTGCAATAGCTTTCTCTCGAACAACTATTACGGT
TCAGGTGATTTCTCTAGAAGATCGACAAACTTATAAAGATAAACAGCCCACAACCTTAATGCATCCACTCTCTCGAGCTA
GATGGGTAGAATTGAGTTTATCATTCACTCTCTTGAGTTGAACCCATATCAACCCAATACCTACATCATTAATCAAAAGC
TTTGGTTCCATAACCTCTCTATCAAGCAAGTTAAGAACTCAAAATTAGAATTGCATTTGCAACTACAATTCATAGATTAA
AACACAGTTAATGATTAAACCCACATTAAAATAGCAATTTCATCATTAAACAACAATACCATAAGATAATTAGATAAATA
AACACATGATCACACCCCAAGAATTGGAGTTTTAGCTACACATCATAAAAATAGAGAAATGATTACCCAATACATTAGCC
ATGATCAGGGTAAAGGTTCTAAAGTCTTTACAATGGTCCAAAACCCACTTCCAAATCTTCAAGTTTGAGCCTCAAAAGCT
TCAAAGTTTCCGATGGAATCTCAAAAACTAAGAGAAAACTCTAACTCTCAAACTCAGGGAATTAGAACTACTGAATCCTC
TGAATAATTGATTAATTCCTTCTGAAATTTCATTTTAAATTTCAATTAATAATTGCCCTATTTTTGGCCTAAAAGGCCAT
TAGGCGGAGTAAGTCGGGCCTCGCTGAACAGGTCGGCGATCCGCCTTTTGCTTCTTTCAATCGCCAACTTGAAATGGTGA
TCAGTCTTTTAGGTCCTGTAACTTTGGGCGATCAAAGTTGCCCTCACGGAGTGTCATGACCCAGGGGTTCCCCCTAGATG
TAACAAGACATATAAGACCCCAAGAGGCCTCATACAAGCCACATATACATATCATAACATAAAGTAGTAGAAAAGTTGCA
GCAATTAAAAATGTTTCAATACAATCACTGTCTTTTATAAAACGAGCGAAAGTCTAACAACATTGTCTTAAACCATCTAA
ACTACATGAATAAAGTCTTGGACACTGCCCATACAATAGTCCAAGACATAAAAGAAAACATAAGTGAACTTGGTGATCAC
ATCCTCGAAGACAATGAGGACTCACCCAAACTTAACTTCGTTGATCAACAACAAAGCTAGCCACAAGTGTGTAAATTGGG
AGAGCCAGACCCTACATTTGATAAGAATGTAGGCAAGAGTATGCGTTAGTACAATCAAATACTAAATATGATAGCTTGCA
TAAACAACATAAACATAAGCATTAGTCAACATAAGCCATAAGGCAAAATCATAATCAATACATAATAAGCATCATAATGA
AAGAGGAATACTCCCTTAAGTAACCTCACTTAACCTTATCCAAGACTTAGGTCATCCACCTTTAGTCAAGCTTGCATCAT
TGAAGGCATATCTAGCAACACTCCAAGCAAATCAACTTCATAATGTAATCACAACAACCAGACTTACTTTTAAAGACATG
GGTGTTCGCCTCTATGCCTAGCTTATAAAGGCTAATGGGTATTCGCCTCTTGCCTTACTTACTTTAAGATTATGGGTACT
CGCCTCCACAATCAAATCATATGACAGGGGTACGCACCTCCACATCATTTCATAAGGATCATGGGTACTCCCCTCCATCT
CCATTCATCATAATAAGAACATGGAGAATCACCTCTTGTTCACTTGTAAGGAGTATGGGAAATCACCACATATTCTTTAA
TATGGAGGTCAAGGGAAGTCGCCTCTAGCCTCATCATTCATTAAACATTTTAGTCCAGATTCATTTTAGGTGAGCAATCC
TTTTAACCTAGAATCATTTATGTGAGTAAACCTTTCACATTCATTCAATCATGCTTAGCAATTCGTTAGGGGAAGTATCT
CTTCCACATCATATCATTAGTATTCAACAATTCGTAGTCTATGCCTTACTCTCAAAGCAATACATCTCATGATCATCATC
TATGCTTTACTCTCAAGAAATTAACATCATATTCATCATATATGCTTCAATCTAAAGCAATTCTAATCATGCGTTATCAA
ACCTATAAGGAGATATCTAACCCATAGAGTTTCCCTCTCATGACATCAACCCAACATATCAATTCAACCTTAAAACCATA
GGATAAGCATGTGTACATGTAATTTCATCCTAAATACATGCAATTTTATCAAATATATCATAAACAATCATAATCCAACT
ATTTGGATCAACATTCATCACAACTCACAACATTAGAAGAAACCCTAACTTGAATTGGGCATTTAGACTTCATAATTGGG
GAATTCAAGGGACTCCATGGCAGAAAGGATCCCATGGATGAAAAGCCATCATACCTTAGTCCCAATTCCCACAAAACCTT
GAAGATTGGAAGACTTGATCTTGACCTAGCTTTAATCTCCTTCTTCTTCTTCCACCTTCTAGAAAGAATATTTGAGAGGG
GTTTTGGGTTTTCTTTTGGGAATTGAGAGAATTACTTGAATGCGGGATTTTGGGGGTTAAAAATACTTATATATGTGTTT
TAGACTTAGTCAAAATGACACCACTTCAATTTAATTAAAACTAGAAAAGACCCTTAAGTCCCTAAAATAACTGTCCAGAC
TCCACCGACGAGACCATCACTGATGGACCATGAATGGACCTATGGTCCGTCCTGGTCAACCGTGGTTTGATTCAGAGATT
TTTGGCCATCGACGGTTCCCCCAACCATGGGCCATGGACCCATCCACGGGGCGTGGGTCTTGGCCATGGTTCTGCCTTAG
GCAGTTTTCCAGAGTGCCCCATCCACGAAGCCCACCTACGGGGTGTGGGTCCAACCACGGGGCGTGGCTGGCCCTCATGA
GTGACACCTGCAATTTTTAATAATTTTCCAAGCTTTCCTCTTTTGAATTCGAGGTGTTGCATTATCTCCCCCTTGGGATC
ATTCGTCCTCGAATGAGATTCTAGGCATGTTTCTAAACAAAAAGACTCAAGACTAGCAGCCTATCATACATGCAACTCAT
CTATATGCACATAACTAAAGAGGAAACATCAACTCCAATCTCAACATACTCAGTGCACCATAAGGGAGTAGGAACTACAT
CTAGCAACCAAATATGCTTGAAATTTCAGATTTCTTACACTTAAGGAGGAACTACCTTCTCCAAACTCAAAAGCAATGCT
CAACACAATCTCATGGAGCCTAAATGCAATTTATACACAAAGCACACATTTAAGGGGGAAATCTCCACTCCAAGCTAAAA
ACATGTTCAATAACTCATCTTATTAAGTCTATAAGCAATTCATACTCAATACTCAACAACATAAGGAAAATACAACGTAA
AAAAATCAAGAGGGACTCATTACCTCAAGCTAGAATAGGAGGAAAAACACTACTAAAAATCTGTCAAAAAATGACGCCAA
AAGCGACGGACTGCGTCGCTTTTTTGGTCAAAATTGACGGAAAAGCGACGTAGTCACCACCGTCGCTTTTTAGCTCGACG
CTTTTTAAAAAGCGACAGACTATGTCGCTTTTTTATTTTTTTTTGTTTTAGAATTTTTTTTAACAAAAGTGACAAAGTTC
GTCGCTTTATTTTAATATTAATTTTTTTTATTACTAAAAGGCGACGCAGTCTGTCACTTTTCTGGATATTTTATTTTGAA
AATCCCAGAAAAGCGACAGACAAAAGGACCCTGTCCGTCGCTTTTCTGGAAATATTATTTTTGAAAATTCCAGAAAAGCG
ACAGATAAAAGGACCCTGTCCGTTGCTTTTTTGGAAATTTTATTTTTGAAAAATCATGAAAAGTGACGGACAAAACCATG
TTGTCCGTCACTTTTTTGGGATTTAAAAAAAATAAAACCCAGAAAAGCGACGGACAAAACCATGTTGTCCGTCGCTTTTC
CTACACTATTTTTGATCTGCTACCCACCTGCAAATGCAATTCAATTCAATTCTACACTATTCAGCCCAATCAAACACACA
CAATTATAAACAATCTAAACATAACATAAAACAAAAAACTTAAAATAGCATTTAAAAGTATCTAAATCACAAATTAAAGA
CTTATAAAGTCTTTCAAAATTCGTTTCAAAATTTCAAAAACTTCATAAATGTCCAGAGATCTAAACTAGGGAGTGGGATC
TACATAATCATCCTCATCACTCTCGTTGTCGGTGTCATCGGGACCCAAAGTAGTAGGTCGACGAGCGAGGTTCATCACTA
GTTCTTTGATTTGTTGAATGGTCTCACTCATGCTTTCTTGTTCAGCTACTCTTTTCTGCTCTGACTCTACTAGTGCCGCT
GTAAGTTTAGCTATTTGATCCGATATAGTAATAATCTGAACACCGTCAAGTGCCTCGGCTTGAAGTGACGATCCAATACC
TTCTAAGCCTGACTGGAGTCATCTTACATCGTTTTGAGAACCTAGTGTAACACCCCAGAAAAAATTTTGAGCTAAGACCC
GAACCTTTCTTCATAGTGAGTGTGATTTTTGCAAGGAATTAAAAATTTCTTAAGTGTTAAGGTTATTAGATGTAGCACCT
TGAGTTCCAAAAAGAATTAAATTGGAATTTTGCAAGTTAAGTTAAGTATGAGTTTTGGGTCGACTTCAAACGACCATAAC
TCCTAGCTCAGGATGAGTTAGGTGTTCTACCAGATACCGTAGGAAAGATCTTTGAATTATCTTCCCAACGCCGCTAAGTT
TGCTAAGTTTCAAGGTTGGATGAGTGAGATATGGCCTTTTGAAGATAGGGTGTCCAGTTAAGGAAAGTTAGCCAAAAATA
AAAAGGGGTATTTTGGTCTTTTCCTTACCCAATCAGATTTAATTCATTTTTAGTAATATTTTAAGGGTCTAATCCTATTA
GGTTCAGTTTTATAATCCTAAAATACACCTAGGGTTTTAGTTGAGAATTCAAGAAGAGAAAAGAGGAGAAAAGAGAAAGG
ATGAAAGCGTTCGTCGAGATTCTTGCATCTTGTTGCGGATTTTCGCCATGGGTTTAATCCCTAAGAGGTATGTAAGCTTC
CATAGTGGTGGGTTCTTTCACCCATATGCCAATCATGATTTATTCAGCGTAATTTCGTTCTTGAAATTTAAAGATTAGAG
TTCTTGATAAGTGTTCTTGAAGTTTCATTAAGTTTTAATGTAAGATTCTGTTTGGGTCAACTTTAAACGACCATATCTCT
TAGAATATAAAGAGTTACGTGATCCATAACCTATAAAATTAAAGGTATTTGAATCTACTTTCCAACGCCACCAATTTCGC
GTCAATCCAATTTCTGAGTAAAAAGTTATGACTATTTTAGTAACCTATACAGTGCTGTTACGAATTAGCCGACGGGAAAA
TATTAAAAACAGTCGTTTTTGTCTTTTTAACTCCAAGAAAACCATAAACGAATTTCTTGACTAATAAAAGGTTCAAAACA
ATCAGATTTTCATCTTCACTAATGAAAATCATAATTCTTGGCCATAGAGATTTCAAGAAAACTAATTCAAGAATCTCAAG
AAAGGTTTTCTTGATTGTTTACGTTCAAGCTAGGGTTTCAAAGCTTCTAATCAAGTTCTTCTTCAAGAATCTTGTTCTTC
TAGGTATGTAAGTCTATCATAGTGTTGGACTAGTTCGTCCTCACGCCATACCTCTACTTTCAGATCAATAAAAGAGTAAT
CTAAGATACTTTCCCTAGATTTGAGTATTCTTGAGATAAGTTGATTTTGAGTTCTTGAATTCATGTTTCTTTTAAAATTT
ATATTCCTAATTATCGAATAGATATATTGTTATTGAGATCCTTCATATCATGAATCATAACTCTTGAATTCATAATTCAA
ATTCAAGAGAGAGTTAAGAGTAGAGTTCAAGGAAGCCTTTGAGTTCAATTGTGAATCCTTTGAGATCAACTATCGATTTG
AACTAAGTTTTGAAGAAGTAAGTCAGAGAATGAGAAGAGTCACATACATGAGTTTCATAATGTTATGTAGACCTATGAGT
CAAGTCGTTCATGCCCATAAATTCCGCATGAACTCCAAAGTTGAGTATCTTTGAGAGGAGTAGTATCTTCAAGTTCTAAG
TCTCGAATATTGAGTTCCTAATCCCCTTTGAGATTATATTTCTAAGCATGGGACTATTACATGTTACCCATAAAGTCTTT
GAGTTGAATTATTCATGCCCATAATTCCGCATGAATCCTATAAGTCGAGCAGTCTTGAGAAGAGAAGTATCTTTGAGTCC
TTGAGTTGAGTCGTTCATGGTCATAATTCCGCATGAACCCTCTGAGTTGAGCATTCTTGAAGTGAGTAGTATCATTGAAG
TTCTTGAGTTCCAAGTATTGAGTTGTATATATGGTTATTGAAAACCTTGCATTGAGTCGTTCATGTCCATAATTCGGCAT
GAACTATATCTTAAGAAGTTTTTTACAAATGTTTAAACTTTGTTTTAAGACTTAAAGCTTTCAGTTCAGTAAAGAGTAAA
GTTTGAAGTCCTTTTCTTCAAAAGTATATGGGGACTAAGTATTCCCAAAGAGTTTATAAATGTTTTCACATTTAAATAAG
AATGGAAATTGAGATTTTCAAAGAGCTTCTGGGCTAGTTTTCAGGAAACAGTATTCACTTTCTAAATGAAGCAAGAGAGG
AAACTGAGATTTCCAAGGTAGCCTTTGAGCTAAGTTTTTGAGCAATTATCTCAAATCAGTAGAAAGAAGTATGTTTTTAA
AACATAAAGAGCTAGTATATTTTGGGAGTAGTATTGAGCACTGATATGGGGGAGAGTTCAGATAACTCACAGCCCCCATA
AACCATGTAGCCATCATGGGTAGAAAAGGGTCATACTTTTTATATGAATCCTTTCCGCATAGACTAGTGGATCCACTTAA
TGAGTTAGCTTCATATATCACGGCAAGGTATAGGATGGGCCTCGACAGTGTGAGGTAAAGCGCTGTATCATCACTATAGT
TCTTAAGTGATAGTTGTCGGTTAGAGAAACTTCCACAACATTAGTAGCATGATTCCTCAAGGGGTTCTGCTTAGTATGAA
TGAGGGTATGGGACTTCATTCATGCATTGCACAAGTAGACTTTGAGAAGGAGCATGGTTTTTTTTTATGATATTATGATT
ATGAATTAACAGTATGTTTTCAACAGTTTTTCTTTATATTGCACTTGTTTTAAACTGCTTTATAATGAAATGAGTTCAGT
TATGTTGAGTTGAGTTGAGCCAGGTAAGTTCTTCAGTTTCTTTCAGATTCTTTCAAGCTTATGTTAGGCTTTAGAATTCC
CCTTACATGCTTGTACATTCCACGTACTGAGCCATTTGGCCTATATTTTTTCATGATGCAGACACAGGTATTTAGGATCA
TCAACAGGAGATTTGTTGATACATCCAAGAGTTCGAGTTAGCTATGGTGAGCCTCCTTATTTTTCGGAGGATTTCATTTA
CTTTTCAGTTTAGTCAGGATGTCGTGGGTCTTGTCCCGACTTCCATCTTTATCAGTTAGAGGCTTCATAGATAGTCAGTA
TAGTTGAGAAGTTTGTATTATTCATTTATTTTATTAAATGTTTAAAGACTTAATTTGCCTATTTTATGGTGAGTTAAATA
TATTATTTTATTCTAAGTTGTTCATTTGAGTTGAAGTTTTGAAAAGTTGAGTTTATTGAATTTTATTCAGTTTTAAGCTT
TTGCATGCTTAAGTTAGTCTTCTGCTTGTAGTCAGCCAGGATGAGGGTTCGCTTGCGAACCAACAATGGTCTTCGAGTGC
CGGCCACGTCCAGGGTGTAGACTCGGGTCGTGACACCTAGACCATAGAGTCTACCCTTGTGTGTTCCCCCTACCACTTTT
TCTTTCCAAATCTGGGTGGAAATTTCAGGTATCAATTAGACCGAACTATCTAGATTCTCAGCGACGTACTGATAAAAGTC
ATTTTGCATATTAAATATAAAAATTGACATCAATATATATACATATCATAAATATATTCACTATTAATATATATTATTCA
TATTAAATAACTTACAAAAGTTCATCCGGCCCTTTCCTCCACCCACACATCCGGATCCGACTCATTTTCTTTCTTCCTGA
CATGAGTCTTCTTGAAAACCTTCGCTTCAATGGGAGTGTGTCCCAATTCTTTTTCCTATAAATAAAAACTAAAATTTATA
ACGATATATATGAATCAACTAATTATTTATTGAAAAGTTTGAATTAGAACTTACCATCTCTCGTGCAGTTGTTCCAACCG
TCTTTGCACCTCCGGTGTGCAACGAGCCACCTTTAAGACTGCCTCTAGCCTTTTTGGCTTGATCTGATATTGCCTTAAAC
TTGTCTGTGTTCCAATACTGACCCAATTCATCAAAAATATGAGGCAACATCCAACCGGGACATTCACCACTATCCCAAAC
TTTCTTTAGCCAGCTAGATAGTCTGGCGGATGCCTTCCTCTCAAATGTGGTCCCAATGACCAAATTGTACCTCGACTCCC
AAGTACACATAGTCTGAAAAAAAATTGAATAACGTTAATTAGATCAATAGTAAAAAAATGTAAAGTATACTAAACTTAAC
TAAAAAATATATACCTTAAAGTTATTAAACATCGTCTAGCGTATACTGTTTGGAATCTCGCTCCAAGAGTGATAAGCATG
TGTATAGAGTCTTCTAACACAGTCTTTTAAAGCCCGGACAGCATCATTTGCAGGATTCCACCTGCAAAACACATAATAAA
TATGTTAGTTCATGAATAATATATTAAAGTATAAGAAATAAATAAATAAACTAACAAATAGATAACAAAAGAAACTTACG
ATGATCCATCCGCCTCAATCATGACTCTAGCAAGTCTGTCCTTCTGGCCAGGAGCTAGAGCAAGCATCGTATCATCTAGT
GTAGCACTAGGTGTAGATGTAGACGAGGGTGATACATCAGGATACACAAAACGTTGAGTCAATGGAGGTGTATCGGCCAT
AGCTTCTAACTGCTCGCCACTAGAATCTCCAATCCTCATAGCAGATAACTGAGGAGATGTACCTGTGGGAGATGGAGTAC
TTGTCGATAAGGTTGTGCTCGATGAATAGCCTGTAAAGGTAGGTCCTCGTAGTGTCGTGAAGGTAATACATGTGAAGTAG
ATGAAGCACTGAATGGTCGATGGTAATTAGGATAATATTGTCGAGGATCTGCCGTACCAAACGGAACAACAAATAAATGA
GTATCATGGTTGATGCGCTCTGGCGCAGAAGAAATAGATCCTGCAATATCCTCAGCATCTATGGGTCTCATAGACTTCTT
ATTCTTAGCCTTTTTAGTCTGGCTAACTCCAAGATGCTCGCGATGTCTATCACTGTCACCGCCTGATGACATCTGTATGC
AAATTTACATGTATAATATATACAAAAATCATAAATTAAATAAAATTAGCAAAATACACTTACATTATATACTAGCTAGC
TTTCATTCTACACTATTCCTCCTCGCTTGTTTCAATTCCATCATTCTCCCATTTTTCCTCCTCAGTTGTTTCATTTTCAT
TATCGTCCCATTCTTCGTCATCAAATGATTCATTTTCCTCATTCTCGGATATTTCTTCCTCAACATTCAGTATCTCATCA
TCAGATACTTCTTCTAATATGTGTTGAGGATGTTATAGTGTGGTTTCCAATTCAACATCAACTTGTTGTTGAACAATTGC
AACATCATTTTTATACGCCACATCTAAGACATTGTCAATTTCAATTCTTCCCACAGGCTCACTTTTTATAACAACCCACC
AATCAGCTTTGTCTCTACACTATGGAGCGTAATACACTTGTTTAGCATTTTGTGCAATAATAAAAGGATCATAACTTCTG
TATTTCCTAATGTGCTTAACTTCAATTATATTATGTTGATGGTCCACCTTTTTGCCTCTATGTGATGGGTCAAACCACTC
ACACCGAAACAATACAATCTTCTTCTTAGGCAAACCTGAATACCTCACTTCAATAATCTCTTGAATGACACCATAACATT
CAATAGTTTGACCAGTACCATCAACATCACCTTGTATGTAGACACCGCTATTATTTGTTTTCTTGTTCCTAGAAACTTCT
TCGGTTTGAAACTTAAAACCATTGACACAATACTTATTCATTGTCAGTACTTGAGATTCAGGTCCAAGTGCTACTTCTTT
CACTAATTGCAAATGTTGGACACTTGAGTATTCATCGTAAACCTACGTGATTGTTATTTCAAGTAATATAATTTAGTATA
ACATGAATATATTATTAAATACTTAGTGATTGCACACTTACATAGTTCCTCAGCCATTTGGAAAATTATGTATAGATGGC
TTATTACCCCATGTGTTTACGAACAAGCTGATCATTTTACATTCAAGTATTTCGTTAGTTAATGATCACTTATTAGTAGG
TAATTTAATAACATATTTTTAACACTTACTTGACATATGGTTGAATCTCTGGAAAATTAAGCAAAATATGTGTCACAACT
GATTGCATTTCCATATCAGTGAAGCCTCGCTTTCCACACTTCTTAGATCCTCGACCATTTTGATTACAAATTTATATCGG
TGGAAATAAAGGATCAATATCGCCTTCATCATTGCGATTGGGCCTGTTTCTCCTACATGACACATCATCACCAAAGTAAT
AAGAATAAAAATCACCAGTTTCTCTCCCAATATGACCTTGAACAAATGATCCTTCGATCCTTCCCCTTTGCTTAATCGTT
TGCTTCGAACTGCCAATTTTTCTGCATGTGTATATGTATATATATGTTAATATATAAAATACTTGGCGAATATATATAAC
TTAGTGAATATTTCAAATGGATACCTCTCAAATGGATACATCCATCTTGTTTGAACCGGACCTCCGAGGCGGGCCTCTTG
TACAAGGTGAATTGGATGATACTCCATCACATCAAAGAAACCACATGGAAATATCTTCTCCAACTTAGTAGTAGTAACAA
TAATATTTTCCTCCATCCTGTCTAAACTACTCTGCAACAACTTTCCAAAACACAAATCTTTAAAAAAAAGACTTATCTCT
GTGATTGGTTTCCATATCCTTTTGGGTAGATGGCTAAAAGCGATAGGAATTAAAGTTTCCATGAACACATGACAATCATG
ACTTTTCATACCTATCAATTTTTCTTCATTCATATCTGCCCGCTTTCCTAAATTCGAAGCATAGACCACCGGCATCCTCA
AATTTTTAACCCACTCAATAATTTCACGTTTCTCATCCAATGTGAATGAAAAGTTGGCTTTGGGCTTAACTATTTTACCA
TTCTGTAATTCTTGCAACCATAACTCTTTTCTCCTACAATATTCCTTTATGTCCATTCTAGCTTTTGGATTATTTTTTGT
CTTACCCTTAACATCCATCACTGTGTTAAACAAATTGTCAAAGTAATTTTTTTCAATGTGCATCACATTTAGATTATGTC
GTAGCAAATTGTCCTTCCAATACGGCAACTCTCAAAATACGTTTTGTTTGGTCCAATTATGTTCAACACCATATCCAGGA
CGTCTAGAAGGTGAAGCTTCTGTAACTTTAGGTAATTGAGAAACTCTCTCCCAAATTTGATGCCCTGTGAGTAATGGAGG
TGGGGGGTCACTTTCAACCTTATTTTTCATCTTTCTAAACTCATGGTCCATTGGCAAGAATTGGCGATGACAATCAAACC
ATGTATTTTTTCTGCCATGCTTTAAAGTGAATGCCTTACTATTTTCCATGCAATACAGACATGCTAGCTTTCCAGCTGTC
ATACAACCAGACAACATCCTGTATGCAGGAAAATCATTAATAGTCCACATTAAAGAAGCACACATAACGAAATTATGCTT
AGTTGATATATCGTAAGTCAAAACGCCTTCAAACCACAATTGTTTGAGCTCATCTACCAATGGTTGTAGATAGACATCAA
TCAAACTTTTTGGATTACGGGGACCTGGAATAACACAACTTAGAAAGATGTAGGGACTGGTCATGCTCATTTCAGGAGGA
AGATTATACGGAGTAAGAAATATCGGCCAGCTTGAATAAGGCGAAGCATTATTAGAGAATGGTGTGAAGCCATCTAAACA
CAACCCCAATCTAACATTTCTTGGTTCACTAGCAAAATCAGGATATACATTATCAAAATGCTTCCATACTTCACCATCAG
ATGGATGAGACAAGACACCCGGCGGCCTTCTATATTCACGATGCTATCTCATATGTGGGGCAGACCTCATTGTTGCATAC
AACCTCTTTAACCTAGGAATGAGAGGTAGATAATGCATCGCCTGAACTGGGACCATCTTTTCAGCCGGAGTCCTCTTATA
ACGAGCATGTCCACAAAACTTACAATTTTCTAATTCACTATCAGTCTTGTAAAACAACATGCAACCATTAACACAACAAT
AAATTCTATCATACGTCAATCCTAACTTGGATACCAAACGCTTTGCCTGATAGAAGTTCTTTGGTATGTTAAACTCTGGA
TTAACTAGTTCACCCAAAAGATCAACCATTGAGGCCATAGCCGCATTAGGAACATTCCAATCTGATTTAATATTCATTAA
TCTAACCGCAACTGACAAGGCAGAATACGGACTCCCTTCACATAGTGGACGACTAGACTCTTCTAATTGATCATAAAAGC
GTCTTGCTTCTTCATTAGGAGTTTCATCAAAATATTGTTCCGATTCTATCCCACCTTGAACCCTGAAAGCATCATTGATC
ATTTCATGAACCCTATCATGTTCAACCCTAACCTGTTCAACCCTAATTTGGCCATGTGGTGCAACCATAATATATACATC
CACAGGCATCGAATTATAAAACATACCATCCAATCCATCACTTTCTCCATGATCAATCCATACAAAATATCTAGGCTTAA
ATCCATTACAGTACAAATGAACCATAATTGTATCTGGTTTAAAAAAATTTAAGCACTTACATGCACTACAAGGACACCTA
ACCAATCCATTATTCTTGAAAATGTCAAGTGTCATTGTATGTTCAATAAAATGTCTAACACCGTCAATAAACTCAGGTTT
CAAACTAGCACTAGTTTCATAATGCATATTATACATCCACAAACGATGATCCATCTACAAAAATATAGATATTCAATTAT
ATTATAACTAAAATTTAATAATAATTTTACTACATTAATTCATAGTTAATATATATTTATAATAATTACTTAAAATCCCA
AATTCAAACTAGTAGTAGTCCTAAAACTAGTTTAGTATTGACTTAACCACGTTATTTATTTTAACTTATTTAAACAACTT
TAACTAGTTTAGTTTTGACTTAATACAACAACTAAATCCACCAAGTAAATCACATTATTTAATTTAACTTATTTAAACAA
CTTAACAACTTTATAACTTTAACTAGTTTAGTATTGACTTAATTCCAACAACTAAATCCACCTAGTAAATCACATTATTT
ATTTTAACTTATTTAAACAACTTTAACTAGTTTAGTTTTGACTTAATACAACAACTAAATCCACCAACTAAACCACATTA
TTTATTTTAACTTATTTAAACAACTTAACAACTTTTTAACTTTAACAACTTAACAACTTTTTAAAGCTAAGTGTCAACAC
TAGATGGACACAAATCGATCTTGCAAGAAAATCAATTTTTTCATCAATTGGATCAACTAGTGTTGGTACTTATGCTAAAC
AAACACATTATTCCTAAATTAAAGCTTAATATCAACACTAGATGGACACAAATCGATCTTGCAAGAAAATCAATTTTGTC
ATCAATAGGATCAACTAGTGTTGGTACTTATGCTAAACAAACACATTATTCCTAAATTAAAGCTTAATATCAACACTAGA
TGGACACAAATCGATCTTGCAAGGAAATCAATTTTGTCATCAATAGGATCAACTAGTGTTGGTACTTATGCTTGACAAAC
ACTCGATGGACACAAAAAAATTATCACAAAAATTAAGGCTAAGTATCAATACTAGATCGATGGACACAAACACATTATTG
AAAACAATTGTACTTGAACTTTAGAAATTTAGAAGCACCAACCTTATCTCCTACTTTGATGAAAGAAGCAATATAGTCTT
GTATCAACTTTTTTAGATGTTGAGCTTCCTTANNNNNNNNNNNNNNNNNNNNNNNNNNNNNNNNNNNNNNNNNNNNNNNN
NNNNNNNNNNNNNNNNNNNNNNNNNNNNNNNNNNNNNNNNNNNNNNNNNNNNNNNNNNNNNNNNNNNNNNNNNNNNNNNN
NNNNNNNNNNNNNNNNNNNNNNNNNNNNNNNNNNNNNNNNNNNNNNNNNNNNNNNNNNNNNNNNNNNNNNNNNNNNNNNN
NNNNNNNNNNNNNNNNNNNNNNNNNNNNNNNNNNNNNNNNNNNNNNNNNNNNNNNNNNNNNNNNNNNNNNNNNNNNNNNN
NNNNNNNNNNNNNNNNNNNNNNNNNNNNNNNNNNNNNNNNNNNNNNNNNNNNNNNNNNNNNNNNNNNNNNNNNNNNNNNN
NNNNNNNNNNNNNNNNNNNNNNNNNNNNNNNNNNNNNNNNNNNNNNNNNNNNNNNNNNNNNNNNNNNNNNNNNNNNNNNN
NNNNNNNNNNNNNNNNNNNNNNNNNNNNNNNNNNNNNNNNNNNNNNNNNNNNNNNNNNNNNNNNNNNNNNNNNNNNNNNN
NNNNNNNNNNNNNNNNNNNNNNNNNNNNNNNNNNNNNNNNNNNNNNNNNNNNNNNNNNNNNNNNNNNNNNNNNNNNNNNN
NNNNNNNNNNNNNNNNNNNNNNNNNNNNNTCAAGTCTAAGTTCAACTTCAAATTCTAAGTTCAAGTTCTAAGTTCAAGTT
CAAGTTCTAATTTCAAGTTCAAGTTTTAAGTTCAAGTTCAAATTCTAATTTCAAGTTCAAGTTCTAAGTTCAAGTTCAAA
TTCTAAGTTCAAGTTCTAATTTTAAGTTCAAGTTCTAGTTAATTAGCTGATCAAAATTAAGTTTATATTAATTCCTAATT
ATGTTTTCAAGTTATTATAAATTAATTAAGTTTAATATAGTTCTAATTAATTTATATTAAGTTCAAATTAATTATGGTCA
ATAAGATTTTCAAGTACTACAAAATTTTAATTAAGTTCAATAAAATCCAAGTTCTAATAAGAATAAAAACTAAGTTCTAA
TAAATTAAAGTCAACAACATTTCAAGTTCATATTCCTAATTAAGTTCAATTTATAGTAAATTGAAGTTATAATTTCAAAT
TCAAACTAGTCTTAAAATCACAAATTCAATTAGCTATATATAACCTTCAAGTTCTAAGTTCAATTAGTTCAAGTTCTAAA
TTCAAGTTAATTCATATCTAATTTCTAAACTTAATTATATATAAACTTATAATCCATGAACTGGTTATATTCAAGTTCAT
ATGAAAGTTCTAAAATTAGTTAAATATAAATTTCAAATCCAAGAATATTAGTTATATATATTCAAGTTTTAATAAGCTCA
AGTTTTCAATTCAAGTTCATATCTAATTTCTAAACTTAATTAGTTATATATTCAAGCTAATTAGTTCCAAGTTCAAGTTC
TAATTTCAAGTTCAAGTCTGAGTTCAACTTCAAATTCTAAGTTCACGTTCTAAGTTCAAGTTCAAGTTCTAATTTCAAGT
TCAAGTTCAAGTTTTAATTTCAAGTTCAAGTTCTAAGTTCAAGTTCAAATTCTAAGTTCAAGTTCTAATTTCAAGTTCAA
GTCTAAGTTCAACTACAAAATATGCTTTGTTTGGTCTAATTAAGTTCAATTAGTTCAAGATCTACAAAGTTAAAGCTTAA
TTAATTAATCAATACTAATTAATTAAATTCAAGCTCTAGTTAATTAGTTGATCAAAATTAAGTTTATACTAATTCCTAAT
AAAGTTTTCTAGTTATTATAAATTAATTAAGTTTAATATAGTTCTAATTAATTTATATTAAGTTCAAATTAATTAAGGTC
AATAAGATTTTCAAGTACTACAAAATTCTAATTAAGTTCAAATAAAATCAAGGTTCTAATAAGAATAAAAATTAATTTCT
AATACATTAAAGTCAACAACATTTCAAGTTCATATTCCTAATTAAGTTCAATTTATAGTAAATTCAAGTTATAATTAATT
ACAAGTTCTAATTCAAATTCCTAAAATTCCAAATTCAAACTAACTAGCTAGTGTCCCAAATTCAAACTATTAATTAGTCC
TAAAATATCAAATATAATTCAAACTATTAGTCCTAAATTTCAAATTCAAACTAGTCTTAAAATCACCAATTGAAAGTACT
CCTATAATTGAAAAATCAAACTATAGTGCTAAAATCCCAAATTCAAACTATTAGTAATCCTAAAATCTCAATATTAATTC
AAACTAGTCCTAAATTCAAAATTCAAACTAGTCTTAAAATCACAAATTCAAACTAGACCTAAAATCCCAAAATCTAACTA
GTTCTAAAATCCTAAATTCAAACTAGCTAGCTATTCCTAATCCCAAATTCAAACTATTAGTCCTAAAATCTCAATAATAA
TTCAAACTAACTCAAATAATACCCAAATTCAAACAACTCCTTAAATACCTTAATTCAAACTAATCTTACAATTCCAAAAT
CAAACTAATTAACTCAAGAAATACTGAAATTCCAACAAATCCTAAGATACCTTAATTCAAACTAACCCTAACATTAAAAT
TTTCAATTCACAATCAACAAACACAAACTAACAATCAAATAATCCCTAATTCAAACTAACAATCAAAAACCCTAAATCAT
GCACTTACTAACTAACAATCAATCAAACTAACAATCAATAAAAACTAATTCAATACACTAATTAACAAATTCAATACTCA
AATTGAAAGACATTTAAAATGATATTATGAAATCCTAACCTTGAATTAAAGGAGAAAGGCAGCGGGTCGGGGTCGGCGTG
GGCAGCGGCAGTGTAGGCAGCGGCGGCGTGGGCAGCGGCGACGTGGGCAGCGGCGACGAGCAGCGGCGGCGTCGAGAGAG
AGGAAGAGAGAAGGAAGAGAAGAGAGATGGAGAAATGGGGAAAATCGCGTCTGCTAGTGCAGATATTTTAAAGTAAGTGA
CGGACAGCGTCTCTATGTCCGTGGATTTTTTTAAAAAAATGTTTGACCAACATTTTGACCAAAAAAAGACGGACTAAGAG
ACAATGTCCGTCGCTTTCTTAAAATATTTGACCAGATATTTTGACCAAGAAGCGATGGACATAAAGTTGTTGTCCGTCGC
TTATTTAAAAATTAATTAAACAATTAAAATTAATAAAAAGCGACGGACTGCGTCTCTATCTATATAAAATAATTAATTAT
TCATTATATATATATTTGGTGCAAAAATCCGCGAAAAATAGTGACGGACTAAGTGATGCCGTCCGTCTCTTTTAAAAAAA
ATATTTAAAACAATTATTTTAGTTAAAAAGCGATGGACAGTGTGGCTAATGGCATCGCTTTTTGGAGCAACATCATCCAT
CGCTTTTAGTTCCGTCATTTTTTAGCAGTTTTTTAGTAGTGAAAGATGGGGATACTGGGACATCATATCGGCTTCCGCCT
TCCAAGTAGGACCCTCAACAAGATGGTTTCTCCATAACACTTTCACGGAGGCAACCTCTTTTTTCCTCAATCTCTTCACT
TGTCGATCTAAGATCTCAATCAGGACTTCTTCATAAGAAAGGTTATCTTTCGGTTCCAACCCTTCCAGGGGAATTATGGA
TTTCAGATCTCCGACGTATTTCTTCAACATTGATACATGGAAGACCGGATGCACCGATGTCAACTCACTTGGAAAGTCTA
ACTCATAAGCAACCTTCCTAATACGTCTCATAATTTGGTAGGGGACTACAAAACGGGGACTAAGTTTCCCTTTCTTCCCA
AACCTCATCACACCCTTAATGAGTGAGATTCTCAAGTAAACTTAATCAAGCACGTTGAATTCAAGGTCTCTCCTCTGCAT
ACGACTTTTGTCGACTTTGGGCCATTTTTAACCTCTCTTATGAGTTGAACTTTCTCAATGGCCTCAAACACTAACTCGGG
TCCTATCAAAGCAAACTCACCCACTTCAAACCACCCGATAGGAGATCTACACCTCCTACCATAAAGGGATTCATATGGGG
TCATACCAATACTCGAATGGTAGTTATTATTGTAGGCAAACTCTAGTAAGGGTAAATGGTCATCCCAATTTCCCTTGAAA
TCTATCACGCAAGATCTCAACATGTCCTCTAATGTTTGGATTGTTCGTTCCGCTTGCCTATCAGTTTGGGGGTGAAAATT
TGTACTAAGATTAACTTTGTGTTGAGACCCTTTCAAAAGGACCTCTAAAACTATGAAGTAAACTGAGTACCTCTATCGGA
GATAATTGACAAGGGCACTCCATGCAACCTTACCATCTCCCTCAAATACAACTTAGCATAATCTTCCGCTGTATAGAAAA
CTTTGACAGGAATGAAATAGGCCGACTTCAACATTCGGTCAACTATAACCCAAATCGAATCATATTGATGCCGAGTACGG
GGCAATCCCACTATGAAATCCATATTCAAATCTTTCCACTTCCAAGTAGGAATACTAATGTCTTAGGATAAGCCTCCCGA
TTTCTGATGCTCAACCTTCACTTGTTGGCAATTAGGACACTTAGCCACAAATCTCGTAATATCCCTCTTCATCCCATTCC
ACCAATAGATCTCTCACAAATCACGATACATCTTGCTGGCTCTTGGGTGAATAGAATACCAAGAACTATGGGTTTCTGAC
AAGATCTGTTCCCTCAAGTCATCGACATTCGAAACTCACAATCGACCTTGGTACCTTAGGACACCATCTCCCCCTTGGGA
GAAAGCCTATATGGACTTCTTTAGTACCGCCTCTTTCAATTCTACTAAGGTCAGATCAAGACATTGTGTTGCTTTAACAT
CGGCCATGAAAGACGATTTGAAACCATTATGGACCATAATACCACCCTTGGTGGAATCCACTAGTTGAACTCCCAATCGG
GCCAACCTATGAACATCTCAAACCAACTCTTTTCTCTCATCATCAACATGTGCAACACTACCTATGGACAACCGACTAAG
GGCATCCGCCACCACATTTGCTTTACCGGGGTGATAGAGAATACTCATATCATAATTTTTCAGTAACATAAGCCATCTTC
TTTGGCGAAGATTTAGATATTTTTGGGTAAACATATATTGCAAACTCTTGTGGTCTGTGAAAACATCCACATGGACACCA
TTCAAATAATGCCTCCAAGTATTTAAGGCAAATACAACCGCCGTTAATTCTAGATCGTGGGTATGATAGGTCTTCTCATG
AACCTTTAGTTGCCTTGAAGCATAGGCAATCACTTTACCATTTTGCATAAGCACGCATCCCAACCCAACTCGAGAGGCAT
CACAATAAACAACAAAACTATATGTCCCTTTTCGGTAAATTCAACACCGGAGTGGAAGTAAGTCTATCGTTCAACTCTTG
GAAACTTTTCTCATAAGTTTCGGACCATATGAACTTGGCCTTCTTTTGAGTCAATGCCGTCAAAGGAGAAGCAATGGAGG
AGAACCCCTCAACAAACCTTCTATAATAACCAGCCAAACCTGAGAAGCTTCTAATGTTTGTCGGTGATAGAGGTCTAGGC
CAACTTTTGACCACATCCATCTTACTCTGGTCTACCTTAATACCCATACTTGAAACAATGTGGCCTAGAAAAGCCATGAA
CCTTAGCCAAAACTCATGTTTGCTAAACTTAGCAAAAAGTTGTCTATCCTTAAGGATTTGCAACACAATCCTCAAATTAT
TAATGTGATCATCCTCGCTCCTTGAATAGATCAAAATATCATCAATGAATACAATCACGAACATACCAAGGTATTGTCTA
AACACCCTATTCATCAAGTCCATGAACGTCGCCGGAGCATTAGTCAAGCCAAAGGACATCCCCAAAAACTCATAATGACC
ATATTGGGTTCTAAAAGTCATTTTCCTAATATCTTACTCTTTCACCCTCAATTGGTGATAACACGATTGGAGATCAATTT
TGGAAAAATAACTTGCCCCTTGAAATTGATCAAATAAGTCATTTATTCTTGGAAGAGGATACTTGTTCTTGATGTTTACC
TTGTTCAACTGCCAATAATCAATACACATACGAAGTGCACCATCGTTCTTCTTAACAAACAACACTGGAGCATCCCATAG
AGAGATACTCGGTCGAATGAACCCCTTATCCAATAAGTCCTTTAACTGACATTTCAACTCCTTAAGTTCTGGCGGAGCCA
TTCTATAAGGAGGAATAGAGATAGGTTGGGTATCGGGGAGAAGGTGAATCCCAAAGTCTATTTCCCTTTCGAGAGGAACA
CCAGGCAAATCATCAGAGAAAACTTCTAGAAGCTCTTTTACAATAGGGACCAACTCAAGAATAGGAGTTTCGGACTCCAC
ATCCCTCACCCTCACTATATGGTAGACACAACCTTTTGAGATTATTTTCCTCGCTTTTAGGTAAGAAACAAATTGACCTC
TAGGCATAGAATTTCCCCCTCCCACTCTAGGATAGGTTTATTTGGGAATTGAAATTTGACTACCCAAGTTCTACAATCTA
TAGAGGCATAACAGGAACGCAACCAATCCATCCTAAGAATGACATCAAAATATATCATATCAGTTCTACCAAATCCACCA
AAGTAACCCTATGGGACAAGGAAATGGGACACCTTCTATAAACCCTCTTAGCCACAACAGAATCACCAACAAGGGTAGAA
ACAGAAAAAAGGTTCTAACAATATATCGGGAAGCACATCAAACCTCATAGTTATATAAGGGGCCACAAAGGACAAAGTTT
CCCCTGGATCAAGTAAAGCATACACAACTATATGAAAGACTTTTAACATACCCATCACTACATCTGGGGATCTCTCTTGA
TCACCTCTAGTTTGGAGAGCATAGAAATGGTTTTCTTAGGAGCATTCCCACCCGAGCCACTTCGACCAGATGTAGGGTAG
GGTTAAGCCCTACGATGAGTGTCTCCCTCATTTCTAGTAATCGAATGGCAATCCCTTATCTTATGATCCATTTTTGCACA
CCCGAAACAAGCATTAGAGACCGCTAGATACTTCCCTTCATTATTTCTCCCACATTTAGCATTAGTAAGCATCGGAGGCC
TATTACCATATCATTGTGTTTTTGGGTTAGACACTCTCTCATTTCTTGGCCTCGGAGGAACACTTGTAGAACCTTGCCCG
AAGAACTTTTGACAGAACCTTGGATGACCCCGTCCACCAGACCTAGCATGAGAATAATTGCCATCATCCACTTTAGCACT
TTTTACCTCTCTAGATCTTTCCTCAATCTTTTCTTCCTTAATTTGTTGGGCATCACCATAAGGCGAGAAATGTCCATGTC
ATGGACAAGCATAGTGGTGCGGCACTCTTTCACCACCATGTCGGACACACCCGACACAAACTTACTCATCTTGGCCCTAT
GATCCGCCACAATGGAAGGAGCATACTTGAATAGTTGAGTGAACCTCAAAGTGTATTCCCTTACTATAACACCCCGAAAA
CTAGTAGGCCAAACTAAAGCTTAACATAGGGGTTAGAGTCGTAATTATAACTCCCCGTACTTAAAATAAAGGGTTTCATG
TTATAACTTCAAGGTACGACCCCTCAAGGAACAACTAAGTGCCCTTGAGGAAGACCCCTAGAAAAATGCCAAAAATTGTG
ACCACGGCAGGACCCATGCCCCGTAGGTGGGTCCACGCCTCGTGGGTGGGCATCTCGTGGATGGGGCCAAAGTCTCTCAC
CATGAAGCACACCCAACTAGGAAAGTCCATGGTTCCATGCACGGTTTGTAGGTCATGGCTCCTTGGTTCATGCATGGAAA
CTGCTTTTTGGTAGTTAAGTCTAGGGACACTTTGGGATTTTCCAGTTTTAATTAATATTAAGTGAGGTCATTTTAGATTA
AATTAGGTCAACTATATAAGGATTATATATCAGTAAATTAAGTCATCCAAGCCATTATTTCTAAATCACAAAAAAAGAAC
CCAATTCCTCTCCAAATATTCTCTCTCTGGAACTTCAAGGAAGAAGAAGAGGGAAGTTGGAGCTAGGGTTCAAGGAGAAA
GGTTTTCTTCTCAAATTCATTGGATTTCATTGCTAAGGTATGGTAGATCTTAATCCATGGATATCCTTCATCCATGAAGC
CCCTTCAAAGCCCCAATTTCAAAGATAGAAATCCCTAAAAGCTAGGGTTTGATTCCAAGTCATGGATTCCATTCAAAAAT
GATTCTAAGCATCAACTCTAACCTCATCTCCAGTGGTAGCCATAGGAACCTCAGAATAAGCTGGAATATTTGCATTCGAT
GTGTTGGGACTCGCCATAGTCCCAAATAGTGAAGTGAAATTAGTGGACTTCAGTTAGTCCACATCCTTCCTCAACCCCAT
AATGTTGATTTTCAAGGCCTTCACATCATAAGTGTTTCCCTGGCCCTTCTTACACTCTGCCACTCTCACAGTCAGGGCAT
CCAAAGTCGACTTGTAATCCCTCATCTCAGCCCTAACTGGGGACAAGGGAGCAACTATCACCCTTTCTATCATCCCAGGC
ATAGCCACCTCAACTCAGGAGGCACTCACATCAACAGAATGAGCTAAATGGCCCATCTTGTATAGCATGGCCTAGGTAAT
AGGGGGTCGAGAAGCAAAATCAGCATCAACAGATCTAGGGGGTGCAACAGAACTAGTCGGAGTCTTAGAAAATGAAGGTG
CAGATGTACCTGAGGGTCCACTGGCCTGATTAGGCATGAATGCCTCTGTAGGTAACATATTAATGTTGACCTCAAGGGAT
ATATCCATCGATGCTGCCCTCCTCCTGTCAAGCTCATCCCACCAGTACTCGGCCTTAATATGTCGGATGTCAGTAGAGGA
GGTGGGTGTCACCTCCACATCTGTCTTCTCATAACGAGGAACATGGGCCCATCTGTACAACCGGGAATGGGGGAGATGTC
TGTCTATGTTTGGCCCTCATGGCCATCTCCTGCTCAATCAATAGGCCCAGATTCAGCTTCTGGAGGGAAATGAAACACCC
TAAAAATGTTGCCTTCGAGTGCCTGAGTATGGATTCATTTTGGGATGGAATGATAGTGTTGCTGATAAACCTGAACCAGT
ATCTTGCAGCCATGTTCAGGTCCTTCTTCCTTATCAGTGCACCAGTTTCTATCCACCTCGGGGTGGCATCGGAGATAAGG
GGTGCTAGCCAACCTTTTAGGTCCTCCAAGGTCATCTTCTGGACCAAGTCGATATAATCATGCATGAAGTCATAAGTGCA
CCCCAGAATAACATTTATGTCAGAACTTTCACACTTCACCTTCATGCCCCGAACTATCATAGAATCAACTGGTTTGAAGG
CACTGGCCTTCTTCTTCCCTTTTGGCACCAAGTCTCCGTAAGCTGAATAGAACTCCTAGACCCAATTGGGAATGTATGGG
CCTCGGGGTTAAGTGAAAATCTCTAACTTATGGAACTTGAGAGTGTTTCATATCTCTGGATTCTTGTCCACTACTCCATC
TGTGGACAATTTTTTCTCCTCTAGAATGGTCCTCAAACCCTCAGCCTTTAGCCGATTGAGTGACCGAGGAGGAGGACCTT
GTACTGGTGGCACCGGTACTACAGTCTATGCTGAAGCTGCAGCTGGAGGAGGAAGGGGAGTCTAAGGCACCGGGATCTTA
GAGAAATCATTCATCACCTTGGAGCTCAACTCTGTTCTCCACCTGTAATAGTTGGTCATCCTCAGGCTCAGAAATGGAAG
CCTGAGAATCATGTGAGTCCCCATCACTGTCGGATGGGGTGATATGTTTCTCATAGACTCCCTCACTGTCAGAGTTGGCC
TTTGGTGTCTCAACCACGGGCACCTTGCCCTTGCATTTGTCTTTTCCTCCCTTTGTAGGGAGTTTTGCTGCCTTTTCTTG
GGATGCAGTTGCATCCTCATTTATAATGATTCCGCGTGCCCGCTTTCGTGGCGGCATGTCTCTATCGGCTACTTTGGGTC
TATCCATTCCTGCAAAATAACATAGGGACACTTAGAAAAATTCCAGAAAAACTTCAAAAACGAATTGCAGGAAGACTCGC
CAAACTGGTTGGCGAGTTACCGAACTACTTGAGCAAGCCAAATCAGGCTCGCCGAAAGTTCTAGCACAAAATTTTCAAAA
GTTCAAAGCTGGTCGGCGATGTCCAGGGCCATTCACCAAATCGCCGATTGGTGTCGGCGAACTAGAAGTAGCTCGGCGAA
AGTTACAATGTATTTTAAGGACTTAAGGGTGTAGAAAAGGCTATCAAGAAGCACTTTCTGCGACTCACCGAGTGAACTCG
GCGAGCCCAGGCATATCGCCAAAAGTTACAGAACAAAAACTCAACATTTAGAGAAATTAAGGGTGATCTAAGGGAACTTA
GGTGAATCGTCGAACCCTTCGGCGAGCTTGACTCAGCTCGCCAAATGGCCCAACATGTCAGTTTTCACCCCGTACTTAAA
AATCAAGCCCACAGCCCCCAAAATCAAAATTAAACACCTACACTATAAAATTAAAGCATGACCCATACTACCCACGCCAT
CGGGGTACTCAGACTTTCCCCAATTCGGCCAAAATTGGCCACTTGACATCTTTTACCCTTAAGAATGACGTCAACCGCTC
CATCATTGGGTAAAATATGACATTTGACATAATCTGGGGTTACTCAAACTTCACCCCGATAGCCCCAACACATATTCAAC
ACAACCCAACAATTACGACTCGATTTTAACAAGCAAAGACACGGGAATCAAGATTAAAGTCCTATTAGTTACGATTTCAT
TCAAGATTAGGCAAACAAACTACAATACGATGCTTACTACAACGCTACCCACAGATATCAACAACAAAATATTGATTGCA
TTTGATTACAACCACATATAGAGTTTGGAGTTTAGAAAACAAACTTGTATGTCAAAAAATATTTGAAATGCTAGGCGGCA
AAGAAATCCAAATTCCATCCCTAAGCAAAACTCCAAATACAATGAAAGTAAAATGGGAAAAATAATTCAAGAACTACTAT
TGGGTGAGAGAATGCAAGGGTTAAAAAGTAGGAAAATGAAAGGATTTTGAAATTTTGAACGGTTTGGCCTTTAAAACCTT
TCAGTTCGCGTACCAGTTAGCGGTATAAGACGTGCCCGCCGAGTGCTATTTTGGTTCACTGAGTTTTATAGAACTCCCAG
TAATTTAGGGGTTCAAACGGTGGATAAAGTCGGGCTCACCAACCTGTTCGGCGAATCGCCGACTGAGCCTTTGGCTCGCC
GAGTTTTACAGAGTTCCCCATCAATTTGGGTGGTTCCAACAGCGATCTATGTCGGGCTCGCCGACCTCTTCGACAAATCC
CCGACTGGACTCTTGGCTCACCTAATTGCCACTTTCCAACACTTTCACTTTTCAACTTGCACAATCAACACCCATTTTTC
AAAAACAACATGCAAAACATCAAAAACTTAGGTTGCCTCCCAAGAAGTGACTTATTTAACGTCGTGGCACGATGGAAATA
CCAATTCAAGCTTCATTTTTGGGGTTGACCATTGTGTCATTAGGCAACCCCCCTTTTTGTTATGGATTCAATTGAGTCGA
CATTTGACCCATTTGTGTCTCCAGCTGCTTAATAGAAACTGAATGAGAAGTCACCGTCTGATTGTTAAGACGTCCTCCTT
CATCTCTTTCAACATATTGTCCGACCCTTCAATCTTATTTAGAATGCGTGCAAGCATGTCTTCCGTACATAAGTTCTCCT
GGTAAGCTCTTTGCTCTTTAGGCTTTTGGCGTTCATTAGGTGGGACGTATCTTTCCTTCTAACCATCCTTTTCCTTCCAA
GTAGCATTAAGATCACGCCATCCCCTATCACGATCTCTCCATCCATCGTCTCTATTCCAACCCAGATTTCCACCCGGACT
TGGATAGTTTGAACGAAATCCTCTTCCTTGATTTGCAAGAAAGATCACTTCCTCATTGTACATCGCTTCAAATTGTGCTT
CTTCGGGGTTTACTCCACCAACACCCACAACATTTACACTCTTCAACCCACTACCCATCACATTTTTCGATAATAAATCC
AGCTAGGTCATCATTTTGTCCATGTTTTGGTCTCTCTCTTGATCTACGCTCTTTCAACATCCTAAAAGTGAGAGGAGACA
CTTGGTCCTCACGAGTGTACTATGCTCTATTTATCTTGGTCATGCCATAAAGGAGTTGAGATGCTACTTCATAAGGTTGT
TGCATTATACCTCCAGGAACAAGTTGATCAGCAACTCTTTTTTTCACCGAGTCAAGACTCCTATAAAAGTATTGTAACAA
TATGTGGTTGGGCAGTCCATGAGTTGGACATTGAAGTACCAACTTCAGAAATCGCAGTCACGTCTCATGGATTGGTTCAC
CTTCCAAACGCTTAAAACTTTGGATACTATCCCTTAGCATCTTCATCTTCATCTTCGACGGGGGAAAGAATCTCACGTGA
AACGCTATGGTAAGTTCATCCCAAGAGGTGATGGAATCCCTCGGTAACTCAGCTAACGATTTGATACCTTCACCCATCAA
AGAGAATAGGAACAACCTGAGACAGACTGATTCTTGTGATAAGTTCTTGAATGAGAATGGACCACAAACATCCACGAAGT
TCCAAATATGCTCATGGGGTCTTCGTGGGCCAACCCTCCGTATAATCCTTTCATTTGGAGAAGTTGTAGCATCGTTCTAG
TAATATGGAAGACAACATTACCCTCAATAGGAGGAGACGAATTGCACCAACACCACCCAATTGAATTGGGCCATTCACAT
CATTAAGATTCCCAATATCGTCTTGGTGGTCCACTTGGCTACCATTATTCCCGTTCAAGCTCATCTCTTCCTCTGTTCAA
AACAAGCAACACAAACACAAACCAAAGTAAGTTGATTCAACTACAACCAAAAATATCACAATTCAACTTCAGTCAAAAAA
TTCTAAACAACACCACTCCCCAATAGCAGTGCCATTTTGATTGAACGTATCAGTTTACACCACTTTCAATTCTAGTTGTA
AAGATGATCGTTATCTAGTATAAAACCCAACAAAGAGTTGGGGTTGAACCCACAGGGAGCGGTACAATGTTCAAATTCAA
TTACGAAGTACAAATGTGATCTAAGCGGTTATAGTAATAGAAATTATCCAAAACATACAAAAAAAATCTAAAGGGGTGAC
AACGAATGTCAGATGGGAAGTTTGGATTGTTAATTAACAATTGAATCAAGTACGAAAATAGGGGAAACAACAATATTAAG
AGGAATTCTCGAGATGTGATAGTTTATAAGCTAATTACGTTATATGGGTAATTGAAATTTAACAATAATATGCTGAAATA
TTGTGGGTAGGCTGGACTTTAAGTGCAATAGCTTTCTCTCAAATAAGTATTACGGTTCAGGCGATTTCTCTCGAACATCG
ACAAGCTTAACAAGATAATCAACCCACAACATCAATGTGTCCACTATCTTGAGCTAGATGGGTAGAATTGAGTTTTGGAT
TCACTCTCTCGAGCTGAACCCATATCAACCCAATACCTACAATCATTAATCAAAAGCTTTGGTTCCATAACCTCTCTCTC
AAGCAAGTTAAGAACTCAAAATTAGAATTGCATTTGCAACTACAATTCATAGATTAAAACACAGCTAATGAGTAAGCCCA
CATTAAAACAACAATGTCATCATTAAACAACAATACCCATAAGAGAATTAGACAAATAAACACATGATCACACCCTAAGA
ATTGGGGTTTTAGATACCCATGATAAAAATAGAGAAACGATTACCAAATACATTAGTCATGATCTTGGTAAACGTTCTCA
AGTCTTTACAATGGTCCAAATTGAACAAATTAAAAAACCCACTTCCAAATCTTCAAGTTTGAGCCTCAAAAGCTTCAAAG
TCTACAATGGAACCTCAAAAACTAAGAGAAAACTCTAATTGTAAAACTCAGGGAATTAGAACTACTGAATCCTCTAAATG
ATTGATTGATTCCTTTTGAAATTTTCATTATAAATTTCAATTTATAGTTGCCAAATTTTTGGCCCAAAAGGCCATTGGGC
GGAGTAAGTCGGGCCTCATCGAACAGGTCGGCGATCCGCCCTTGCTTTCCTCCATCGCCAATTTGCAATGGTCATCAGTC
CTTCAGGTCCTGTAACTTTGGGTGATCAAAGTTGCCCTCGCGAAGTCATTCGGTGATTTGTTGACTACCCATTTCTATCG
CCAAGTTGGTTCTTCCCCGGGGCTGGCATGCTAGAACTTTGGGCGAGCTAAAGAGCCACTTGGTGGTTCGCCAAGTGGTC
TTGGCGATCACCAGGATCACATTTCTTCATTTCTTTAGCTTGTTTTGCTCCTTTTTGCCTAGTAGTGTCCTTACCTTGTT
CCTTAGCATACAAACCTGCAAATCAATGCTTTGACATCAGTTTATAACATAAATTAGGCATTTGAGGATACTAAAACCAT
CAAAATAAAGCCCTAAATAAGTCCAAATCTCTGACTAATCAGTATGTAAGGCTATTCATAGTGTTGGACCAGTTCGTCTT
AACGCCCTATATCAAAATTTAGTCAGAAATCATTACATCTAAAAGGATGTATTCCTAGTTCTTGATCTATTCATAATTCT
TGATATTTGAATTCAATTCTTTCACAAGTTGAGGTTTTGATTCATATTTTACATGTGAATTTTATAATGTTGTTCATGCT
TAGTATCACATGAACCCTATTGATTTAGTAAAGTTATGTTTTCAAAGAAAATTACATAAATGTTCCTCATATATTGATTT
TGGGCTTGAAAAATAAGTTCTTGAGCATACGTTTTAAAAGTGTAAGTTTTACACAAAATCCTTGAAAAGAGAATCAAATA
TTTTCATATGTACTATTTGACAATTGAGAAAAAAGAAAGAGTATGATTGATGTTTTTGAAAAGTACTTCAGTAATGTAAT
AGTCCCTTTCTTTGTAAAGGGTGATTGAGCAAAGTGAAAAGTAAGTAAAGTAATAGTCTCTTTCTTTGTAAAGGGTGATT
GAGCATAAAGTATATTGATTTTTTTGGGAGTAGTATCTAGCCTTAAATTGGGCAAGAGTCTATTAAAACTCAAAAGTCTC
ATAAAACTACGTAGCCAGCGTAGGATAGAATAGCATTGATTCTTTGTGTGACTCCTCACTGCCTCTAAGAAGGCCTATTA
TATGGATACATAGTTACAGTATCATCTTATACCCCCAACAAGGTATAGAATCACCCTTGCAATGTGGGCGAAATGTTGTA
TCAATTCTAGGATCATAGTAATGGTTGTTGGTTAGAGAAACTCCCCACTAGTAAAGAATGTTATTTTCATATTGCTTTTA
TTGCATATCTTATTGTAATGTTTAAATCATTTTCACTTCATGTTCATATATTGATTCAGTTGAGTGCTTTCAGTCATTCA
GTTTATTTATTTGTTTCACTCAACCATTTTACATACTTGTACATTCAAATCTAATGATGATGGCATTCGACCTGCATCTT
TTATGATGCAGATACAGGTGTTCATGATCATCAACAAGTGCTTCATTGAGATCATTTGACCCTCCAGTTAGCTTTGGTAA
GCCTCCTTGCATTCTTGAGGATTTCCCTTTTTCCTTTCAATTTAGTCCTTTTAGGATGTTGTGAGTCTTGTCCCAACATC
CATATTGAACTATAGAGGCTTCATAGATAGTTAGAGTTGAGGAGTGTCTTAGTAATTCCTTTTGTTTGAGATATTTTGAG
ATTGTTTTGCAAAATATTATTATATTGCAATTAAGTGTTTTCAGACAGTTTGAGTTAAATATTTGCTTGAGTTTGAATGT
TCTAAATTCTATTTCTAAGTTTGTTATCACTTGAGTAAATCTTCCGCTAAGTATTCAGTCAGACCAAGTGTTTGCTTGAG
GACCAGAAATGGTTCTCGAGTGCCGGAAACGTCCAGAGTGTAGGCTCAAGGCGTGACAGACCAAATGAGGGGGGTCTTAT
ATATTGTTCTTTTTGTGGAGATGGCAAGTTTCTATTGCTATCAGCTTGATTTTATAAGGTTAACTCTATGGCCTATCATT
ACCAAAGGTACACTACTTCCTAAGGTAAGGGGAGTTGATCAGGAATTGATTAATTTTTGGACCAAAATGTATGATTAATT
AAGGAGGTGACTTGGATGTTTTTTTTTTTTTGTTGAATTATGATTGGATCAAGTCAATCAATTTCTCACATAGAATTTTA
TTTATTAGTTGAGAGAAGAATTGGAGTAAAGGGTAAATTACTTCCTATTAAGTCTTATGTGAGACCTCTAGTAGTACAAG
AACTAGTACTTAGATATTTTGTGAATTGTTGATAAAAAAAATTATTTAGATATTGAAATATTATTTGTATTTATGTTATA
TTGACAAAGTAAATTATGATTGACAGTATGAGGATGATATTTTAGTATATTCAAATATCATGATATTTTAGTATATTCGA
TGAAACTNNNNNNNNNNNNNNNNNNNNNNNNNNNNNNNNNNNNNNNNNNNNNNNNNNNNNNNNNNNNNNNNNNNNNNNNN
NNNNNNNNNNNNNNNNNNNNATCAAGAGGGTAAGACATCAAATTAATGTCTTGATGCACCGTGATATTACAAAATATTGG
GCTCAAGCCTTATTAAATTACGGCGTAGCCACCTTATTGCTAGGTGGTTCATCTGAACCCCCTTCGACGGAAAATTATAC
TATTTTTACATGGTTAAAATATTTTTTAGGGTATATATAGTAGATGTTGAACCTCCTTCGGCTACTTCGTGTGTCTATTT
CTTCATATTTTGAACCCCCTTATTGAAAATCCTAGCTTCGCCACTGACCCAGACTTCCTTTTATGGATAAGACATTGGAT
TTAAGTCCTAATGCACCATAGTGATGATATAATGATGACTAACACAATATAATTATTTTGACCACAAGTCATGAATTTTC
CCTTGTTGGTTTGCTTCATTCTCTTATGTGAATGTGGTAGCAGTACATGATAAATTTGAAAGATGACAATGATTTGTGAT
TGTACAATGAATATGGACATGAGTAAAGAAAAATTATAATAGTCATCATTATGGATAAATGAAGAACAATATGGGTTCTC
CAAATAGTCCTTCAAAATGTGAAGGTAATTTTTATTATCAAAATGGTATGAAAGGTCATTGGACATGTGATTGTTGTCGA
CCCAATAATTTGACAAGTTTATAAATCCTCCATAAAAAGAAAAAAAAAAGATAAAATTATAGTACACTTGACTTTTCAAA
GTGATGTTGAGGTGTGTCATGGAAATATGATAAATTCTTGAAAGTGAATGTGTCAAAATATGAAAAAAAAAAAGTATGAA
TAAGAACATATTCATGTATGGTAGGAAAATGCCACAACTCACCTTTACAAGAGGTTTCAGAGAAATAAATAAATTTTATT
TGACAGGAATAGTCAATGATCGTGTACGTTTATACGTCGTAAATATTATGGTATGTTTATTGTGAACTATCGAAAGGGAA
AAAGCAAGAAGTAATTCTTGCCTATAAAGATTGTGGTCATGACCAAAATAATATTATTGTGTGGTAATAAAAAATTGTCA
TTCGTTGTGTACCTATGGTACGACAAAAGTAAAACAAGAAACATGTCTTGCCTATAATAATTTCGATCATAACAATAATA
ATTTAATTTTCTCTTTGAAGGAGATGTTTACCGTACATATGGTGTCATGGAATATGTGATAGTATACAAAATTAATTGTA
AGCTCTAAAGAGCTATTGTGGTACTATCAAAGGAATAATACTGGTGTTGCAATATGTCTCAAAAGAAACTTTTTAAGTTT
TGAAGAAATTAAAAAGAAAAATTATTATATTGAGACTATAAATTATAGGAAGATTTAATATCTTCAAATTGCGACAACCG
AAACGGGTTAGAAATATTTATGTAAAAGGTTACCCACCTTTTTCTCTTATTTGTTGTATACAAACATGAGCATGATGATA
GATCACATGCAAAAGTGAACTGAAAGCTTACTAGAATAAAGAAAATATATGTTGGTATGACTGATTGACCATCTCGATTC
AATTGTGATGCAAAAATAATTGAGAATGCATATGGTTGTATATTGAAGAAATAGAAAGTTCTTCATGAATTCTCATGTGC
TTCTTGTTCTCGTGATAAATTGATCAATACCATCTATGGTTGGGATTATGTCCCACATTTTTTTAAACATATAAAAAGGT
GAATATGGGTCCGTTCACCTGCCATGTGGACTGTTTACTATTATGATTTACTAGATGCATCTAGAGTATGGTCACATGTG
CATTCGTTATCAACTTGCAATTTAATTTTTGTAAGATTATTTGCTCGAATTGTTAAAATACGAGCATAGTTCCAAATTAT
AAAATCATGTTGATAATGCTGGTTGGTTTAGGAGAAATTGTATGCCTCCAATTATAGCTAAATCAAAGGTTACTAGAGAA
AATCTCTCAAAAGAAATTTGGTATGAGATGAATTTATTTAACATGTAGCAATACTTGTACACATCAAGCCAACAAGGTTT
CCCTATCAAAATTGGTTCAGCGTTAGAAACCAGATAATTTTCATCTAAAACATTGAATGTGCGGTTATGATGTAATTGTC
CATCATGCACAAAAATGGATCCCTAAATAAGATTGGGATGAATGTTAGATATTCTGACATCAGGGGGAGATGATTGATAG
CTGAAAATTATGTAAGAGATGAATTATGAATTATCCAGATCCTTGTTAGAAAAAAAAAAGTAAACTTGAAGTTCAAGGGA
TAATTCTTTTGCATAATATTGCAAATAAATTGCCAGATGCGTTTACTAACCTTATGTTGTAATTCAACTGGAAATGCTCC
AAAGAGAAATACTTGAAGGACAGAGTCTATGATACGCATGAAGCATGGTAGACCGATCGATTCCAAATATAAAATTTCTT
GAGGAAGGAGAGGAGAAAATGATCGAGATGGTCATGATAATGAGGCAAGTGCTTTAAAGGAGCACGACGACATAACACTT
CATCAAACCTTGACAAGGGTTCAGGTACCTTAAATGATGAAAAATGAAGAGATCGATAAGTTATGTCATATTGGAATCAT
AGCGCTCAATGAGATAGATCGTAACGAGGATCTTGAATTCAAATCTGTCATATAGTGTGGACAGATAAATGATTGGCCAA
ATAAAATGAATAATTAAAGCATTTTTTGTTTCACTTAGAAAAGTGACATTTTGAACTGATAGTCTGCAAATCAAGGTATA
ATGTCAGTGGGGTACAAATAAATTATTATGCGATAGTATGACCGTAAGATATCTAGTACGGCTTGTGCCTTGAGCATAAA
GATTTTTCGCAAAATTTCTGACATTATTGGAGATATTTTCTCCTATGGTGGATGCAATGATGTTTGTTTTGATCTGGAAA
CATATGAAAAACTTGAATGCATATAATGAATAATTGTCATGTTTGGCTAGATAATGGAGATTATATAAAAATTCTTGAAG
CATTCAAGGTGCCTGAAGTATATAAAAGATTGAAAGAAACTTTTTCAATAAAATTTCAAGAATCATTAAATGGATTGAAA
TAATAAAGGAAGAAATGATACAAAAAATGACTCTATTTGTCCTTGCATTTTTATAAAAATGTCAGGATCGGAATTTGTTA
TAATATAGTTGAGTATGCTGATCACTTGAACATTATTAGCACTCTTAAAGAGCTTTTAAAAGTTGTTGAGTGTTTGAAAA
GGAAATCTAAAATGAAAAGATCTTGGTAAGACACAATTTTGTCTTGTACATATTGAGAATTTGACAAATGAAATATTTGT
GTATCAATCAACATACATAGAAAAGTTTTGATACGATTTTACATGAATAAATCACATCCATTCAGTACCCCAATGATTAT
GGGATCGCTTGACATAAATAAAGATCCATCTCGATCTCAAAAGAAAGATGAAGAACTTCTTAGTGATGAAACTCCATATA
TCAGTCAATTGGAGGCACTAATGAACCTTGCTATATACGATCAAATATTTTGCAATGAGTTGATTGACAAGATTCTACTC
CTCCCCAACGAGAACACGTTGAAATGACATCAAAGACAATTATTTGAAGTTATTAAACAAGATAATCAACTGCAAATGAA
AGTATTTACAAGATGATTGTTGCTATGAACAAGTTGAATGAGCAATTTACTTACAACAATGAAGTCACGAATAGAGTGAT
TTTTCAAGAATGTATTCGACTAAGCTCAAAACCTCATCATATCCATAAACCAAAAAATAATATATGAGGATGAGTTCAAT
CATGCAACATCTTCGTGAATGTGATTTGATCACAAAGACACTATCAATATTTGAAAACTTGGTATATAGGATTGAATGAC
ATCATCACAAGAAATTAAGTGATGTTTTAATAAGGGGAAGTATAATACGCATTGCACACTTTTTTTCTTGATCGATGTTT
TGTCCCACCGAGTTTTCCTGGCAAGGTTTTTAATGATGCAACAAATAATGCGTATCAAAAGATATGTGTACTCTTTTTCC
TTTATTAGNNNNNNNNNNNNNNNNNNNNNNNNNNNNNNNNNNNNNNNNNNNNNNNNNNNNNNNNNNNNNNNNNNNNNNNN
NNNNNNNNNNNNNNNNNNNNNNNNNNNNNNNNNNNNNNNNNNNNNNNNNNNNNNNNNNNNNNNNNNNNNNNNNNNNNNNN
NNNNNNNNNNNNNNNNNNNNNNNNNNNNNNNNNNNNNNNNNNNNNNNNNNNNNNNNNNNNNNNNNNNNNNNNNNNNNNNN
NNNNNNNNNNNNNNNNNNNNNNNNNNNNNNNNNNNNNNNNNNNNNNNNNNNNNNNNNNNNNNNNNNNNNNNNNNNNNNNN
NNNNNNNNNNNNNNNNNNNNNNNNNNNNNNNNNNNNNNNNNNNNNNNNNNNNNNNNNNNNNNNNNNNNNNNNNNNNNNNN
NNNNNNNNNNNNNNNNNNNNNNNNNNNNNNNNNNNNNNNNNNNNNNNNNNNNNNNNNNNNNNNNNNNNNNNNNNNNNNNN
NNNNNNNNNNNNNNNNNNNNNNNNNNNNNNNNNNNNNNNNNNNNNNNNNNNNNNNNNNNNNNNNNNNNNNNNNNNNNNNN
NNNNNNNNNNNNNNNNNNNNNNNNNNNNNNNNNNNNNNNNNNNNNNNNNNNNNNNNNNNNNNNNNNNNNNNNNNNNNNNN
NNNNNNNNNNNNNNNNNNNNNNNNNNNNNNNNNNNNNNNNNNNNNNNNNNNNNNNNNNNNNNNNNNNNNNNNNNNNNNNN
NNNNNNNNNNNNNNNNNNNNNNNNNNNNNNNNNNNNNNNNNNNNNNNNNNNNNNNNNNNNNNNNNNNNNNNNNNNNNNNN
NNNNNNNNNNNNNNNNNNNNNNNNNNNNNNNNNNNNNNNNNNNNNNNNNNNNNNNNNNNNNNNNNNNNNNNNNNNNNNNN
NNNNNNNNNNNNNNNNNNNNNNNNNNNNNNNNNNNNNNNNNNNNNNNNNNNNNNNNNNNNNNNNNNNNNNNNNNNNNNNN
NNNNNNNNNNNNNNNNNNNNNNNNNNNNNNNNNNNNNNNNNNNNNNNNNNNNNNNNNNNNNNNNNNNNNNNNNNNNNNNN
NNNNNNNNNNNNNNNNNNNNNNNNNNNNNNNNNNNNNNNNNNNNNNNNNNNNNNNNNNNNNNNNNNNNNNNNNNNNNNNN
NNNNNNNNNNNNNNNNNNNNNNNNNNNNNNNNNNNNNNNNNNNNNNNNNNNNNNNNNNNNNNNNNNNNNNNNNNNNNNNN
NNNNNNNNNNNNNNNNNNNNNNNNNNNNNNNNNNNNNNNNNNNNNNNNNNNNNNNNNNNNNNNNNNNNNNNNNNNNNNNN
NNNNNNNNNNNNNNNNNNNNNNNNNNNNNNNNNNNNNNNNNNNNNNNNNNNNNNNNNNNNNNNNNNNNNNNNNNNNNNNN
NNNNNNNNNNNNNNNNNNNNNNNNNNNNNNNNNNNNNNNNNNNNNNNNNNNNNNNNNNNNNNNNNNNNNNNNNNNNNNNN
NNNNNNNNNNNNNNNNNNNNNNNNNNNNNNNNNNNNNNNNNNNNNNNNNNNNNNNNNNNNNNNNNNNNNNNNNNNNNNNN
NNNNNNNNNNNNNNNNNNNNNNNNNNNNNNNNNNNNNNNNNNNNNNNNNNNNNNNNNNNNNNNNNNNNNNNNNNNNNNNN
NNNNNNNNNNNNNNNNNNNNNNNNNNNNNNNNNNNNNNNNNNNNNNNNNNNNNNNNNNNNNNNNNNNNNNNNNNNNNNNN
NNNNNNNNNNNNNNNNNNNNNNNNNNNNNNNNNNNNNNNNNNNNNNNNNNNNNNNNNNNNNNNNNNNNNNNNNNNNNNNN
NNNNNNNNNNNNNNNNNNNNNNNNNNNNNNNNNNNNNNNNNNNNNNNNNNNNNNNNNNNNNNNNNNNNNNNNNNNNNNNN
NNNNNNNNNNNNNNNNNNNNNNNNNNNNNNNNNNNNNNNNNNNNNNNNNNTTGGAAAATGTCAGGGAAAGAACTAGCCCC
AGGAAGTAAAATATTTACAGCTAGATGTAAAAACTTATATGTTTTAACAACAAAACATAAAATAATAGCAAAAAATAAAA
TAAAAATAGAAAATCCTTTTGAAAGAATAGTTACGGTCATAGATAATAATGATTATAGTTATAATGAGATTGACATAGAA
GAAGATTTAGAAATAGTAAAAGAAAGATTAAGCACATCAAAAAGAATAAACTATGAAATATCCCAAATATCATAAAAAAT
GAGTACCTCAAGAAGAATAGATAAAACTCCACAAAAATCAATAGAAGAAGAAATAGAACCATATCATTACTACATAACGG
GAGTAATGGAACAACGAAAATATCTAATATTAATAAATACAGGACAAGAAGAAAACTATATTACAAGAGAACTAGTAACA
AAAGATGAGATAATTACTACTGAACAATCATGCCCTGAACTACCAAAGGCATTAATATATACCGAAAAAACTACAGAAAA
GGAAATAATCATTGAAGGAGTACCAATAGTAATAAAATTTAAAATATATCAAGGAGATGAAAATATCACTTTAGGAATAA
AATGGCTAGAATAAGTAAAACCATATAATCTAGAAGACAAACAATTGACAATAAATTATGAAAATAAAAGAATAATAATA
AAAAGAACTTTAGTATGATAAAATTATGAAAATATAAATACTTGCAAAGATAATAATAGAGGGATATTACAACAGATATT
ATACACCAATGATAGATACGGGAGCAGAAGCTAATATATGTAAATACAATTGTTTACCAGAAGATAAGTGGGAAAAGTTA
ATAACACCGATAGTAGTAATAGGATTTAATAATGAAGGAAGCATGATCACATATAAGGCAAAAAATATAAAAATACAAAT
ATGGATAAGATATTAATTATAGAGGAAATATATAACTTTGAATTGACTACAAAAGATATGCTATTAGGAATGCCATTTTT
AGAAAAATTATACCCACATATAATAACAAAAACACACTGGTGGTTCACAACACCGTGTAAACAAAAAATAGGAGCAAAAA
GAGTAAATAACAAAAAACGAAAAACAACAGAATGGATAAAAGGAAGTGAAAAAATTACACAAAAATTAGAAAATACAAAA
GAAGAAGACCCAAAGATAAAATTAATTATATTCTCTATAGATAAAGTAAAAATAATCCAAGATAAGTTAGAATTATTATA
TAGTGAAGATCCTTTATAAGGATGGGAAAAACATAAAACAAAAGTAAAAATTGAGGTAATTGATAGTAATAGTATAATAA
CCCAAAAACCATTAAAATATAATTTTATTGATTTAACAGAATTTAAGATACATATAAGTGAATTACTAGAAAAAGGGTAT
ATACAAGAAAATAATAGCAAGCATACAAGCCCAGCATTTATAGTAAATAAAAATAGTGAACAAAAAAGAGGAAAAAGTAT
AATGTTTATTGATTATAGAAATTTAAATGCAAAAACTAAAACATATAATTACCCAATACCAAATAAAATATTAAAAATAA
GACAAATACAAGAATATAATTACTTCAGTAAATTTGACTGCAAATCAGGATTTTACCACTTAAAATTAGAAGAAGAATCT
AAAAAACTTACAGCATTTACAGTACCACAAGGATTTAATGAATGGAATGTATTACCATTTGGATATAAAAATGTCTCAGG
TAGATATCAACACTTTATGGATAACTACTTTAAACAACTAGAAAATTGTGTAGTATATATTGATGATATATTACTATATT
CTAAAACCCAAGATGAACACATAAGATTATTAGAAAAATTCATATATATTATAGGATATTCAGGCATAAGCCTAAGTAAA
AAGAAAGCAGACACAATGAAAAGCCAAATAGAATTCTTAGGAATACAGATAGATAAAAATGGAATAAAAATGCAAACGCA
TATAGTACAAAAAATAATTAACTCAAATGAACAGCTAGATACAAAAAAGAAATTACAATCATTCTTAGGACTAGTAAATC
AAGTCAGAGAATACATACCAAAATTAGCAGAATATTTAAAACCATTACAACAAAAATTAAAGAAAGATGTAGAATACCAG
TTTGATAAAAAAGACCAAACACAAATACAAAAAGTAAAATTATTATGTAAAAACCTACCTAAACTATATTTTCCGGATGA
AAATAAAAAATTTACTTATATAGTAGAATCAGACGCCAGTAAAAAAAGTTATGGAGGAATCTTAAAATACGAGTATGATG
GAGAAAAAATAGAACATCATTGTAGATATTATTCAGGAACATTTACTAATACAGAAATAAAATGGGAAATTAAACAGGAA
AGAATTATACTCAGTATATAAATGTTTATTATCATTTGAACCATATATCGTATATAACAAATTTATTATAAAGACAGAAA
ACACACAAGTAAAATGGTGGCTAACAAGAAAAATACAAGATTCAGTAATGACAAAAGAAATAAGGAGATTGGTATTAAAT
ATATTAAATTTTACATTTACTATTGAAGTAATAAAAACTGATAAGAATGTTATTGCAGATTACTTATCAAGACAAAGCTA
CTCAGATTGAGAAAGAAAATACAATTGAAGATATACTCAAAGCCATTACTACACTTTGTACCAAAGTGGATAGAATGGAC
AATGAGATACAAAAACTAAAGTCTAAAGCTATAAGTCAGTCGCATGACTATAAACATGCAGAGATATGTCAATCGGAAGA
CACTAAACATCCAGAGCTAGAAGGAGACGTTGGGATACTCCAAAAACCCCATAATGATTGTTTCAATGCAACTGCAGGTA
CAAGCAAAACAGTTAGGAAACAATATACAAGCACTAATCTAAACAAAATGTTTGAAAAACCATTTACACCAAAAATACCA
AAAGACCCATTGATTATATCACTGCAAACCTCAATGTATGCAGAAAGCCTAAACAAAGACAAAAAAATTTATAACCATAT
CACACAAACCTATATTAGGAATATACATAAAATCCAAACATATTTGAATCTTAATCCCAGATCTACCACCACTAAAGTAC
CAACCCAAGATTATTTAACTCAAAATTTACAAGGGTACAATAAGTTGATAGCTCAACCAAAAACTAAAGCAAATTTAGTC
AAAACTTGTTACAACTATGGATTATTAAGTACAGTTTATACATACGATGGGGAAGAACTAAGTGGTATACCAGAGATACA
CAGAGCATTCATAACCTATAAAAGAGTAACAAAAGGCAATCTATTTTATGTAAAGTTTTATGCGGCTCCGGCAGAGATAC
TATATGATGAGATAAAACTAATAATACAAGTTGTAAAAATAGGATTAACCAGAGATATGATAATTCCAGAAGATATCGGA
CAACAACCAGAGATACAAGAAATTGAGATACCAAGTTTCTATGCTAATAAGAGAATAATTGGTATGTCAACAATTATCCA
AGAACTAGCAAATAATTATCTAAATGGGAATGCAATATGGAGTTATTATTCATGAGACCAACTTATGATATATTCAAACT
CAAGGGAGCTAAGGCAAGCAGATATGAACGAAGTACAAAAATGGATATTATCTCTACTCAAACCAGAAGAACAACCTATT
ACCAGAGCATTAAAGAAGGGATTCATCTCAAATGAACTATTAACCAGATATTGTAAACTAATTGGACACAAATATCCAGA
TCATATATGTTCAAAATGTAATGGAGAAGATAATGTAATCCCCAATGTCCAGCTGGAATGATAAAATAAAAGAAGATAGA
GATGGTAAAGAGATAAGATAAAGAGAAGAAGACAAAGAAGATAAAGACAAAGGACAAAGAGATAAAAAGAAGACATAAAA
ACGTGTTTGGCCAACAAAGCCAAAAAGATGTAAATTATTATGTAAAAATCTTAAAGTGTACAGTAGTAGTCACATTATTG
TAAAAGTTAGTAGAGTAAATTAGTCAACATATGCATGTGCATTATTAAAGTAGGATTGACAAGTGTAAAGTATGATAGGT
GGTGTGTATTATTAAGAGGACAAGTGTAAAAGTAGTGGGTAGGGATGATTGTAAAGTAAGTGTGTAGTATAGTACATGCA
TTATTGTGCACTAATTCCTTTCTATATAAAGGAAGGTATATGTAACAGAAAGGGCAGACTTTGAATAAACGAAGCACCTT
CATAAAAAAAAAACTCTCAAATATTTAAAATACTTAATAGATAATGGAACAACCCTCAGATATCATGGATAAGCAAGAGG
CAAAGGTATATTGTTCAAAAAATATGCAGAACTAATTTCATATATTCCTGAATATCATATATATGATTGAATAAATTTAT
GTTATTTATTATGTATTAGAGTTATTTAAATCATGATTTCTAGTTTATTAGCACACTGAAAACAGGGAGAAAACTTCTAT
ACTATGCCATCCTAATGTTGAAACCGGTAGGCGAGGAAAACCGTTTAGGGGAGTAAACAAAGTTGAGGCGTTGATAAGAA
GGAAGTACCCGCTAAAGTACGATGCTAGTAGTGACAAGAGAACATGATAAACATATAATCTAGTTCATAATAATCTAATA
TGAATTTAATCAATTATGAACATGATAGGAAGGAATAATTGAAAAGAAAAATCTGCATGATAAAGAACATGACTACATAC
ATGCATGATGAAATGATAAAGAACTATGAAACTTTAATCTTGTATATATACTTAAAGGTATAAAAATAATTGAATTAAGG
AGAATAATATGGGAAAAAATATTTAATGATAACGAATCAGAAGATATATTAAACCAACAATGGTATGAAATAGACCTACA
TTATTTAGATCTCGAAAGAATAGAATGGTATGATTTAGAAATAAATTCAGACTAAAATGAACTACGAATATTTACAATAT
TGGGCAGAATCTATGGAAGATATAAAACTATTAGAACAATTAATGGAAGAAAATTTATATATGTACCTAAGAACCCAAGA
TATGTTATATCTAGAATATATCACAAATAATATTAAAGAGATATCAAGATTAAAACACTTAGCAAAAGAATATTATAGTA
AAATCTTTAAAATGAATTCCTCACCTACCAAAAATGGTACACCTACCAAAAAAGTCATGAATTCCACACCTACTACACTA
CCAAAAAAATCGTAAAAATATCATGAATCCCTCACCTACCAATAAGATGAATTCCGCACCGAACAATGGTAATTGAATTC
ATGTATGTATAATCCAAAGTGATATGAACCTTGGTGGATAACTATGTATCTACTAGTTTGACTTTTAACAAGGTAACCTT
TGAGTATGATATGTCAACACTATAAATAGAAATATCATTCACCATTTGAAGGACACACTTGAATAAAAAGAAAAGTTATC
TCTTGCATCTACATTTCTTGCCTTCTTCTCTTTATACTTATATTGCTTTGATCTTAATTTTATAAAACTTTTAATCTTTT
TAGGTTATTAGAATTTTTATATATAGTATTGGGTCAAAATGTAAAAAAAAAATTATTGAAAGTATTTATCATCCTTAATT
AAATCTCACATGTGTTTTGTTTACGAAAATTTATCCGTTTGGTTGTGGTGGGCATGTCGGGGGTGAAAGAGGGACGTCTA
ATCCAATTGTTCCGACGTCACAACTCACGAGACTTCCCCAACCAACTCTGAGGCCACCCCTCTCCCTTGACGCTTTCTTT
TCTTCAAGCAAAAATCCCATTATTGCTTCCTTTCTTCTTTTCCGTTGAAATCAAATCACCCTTTTGCTCCTAAAGGTACT
TCAGATTGTGGGTCTTGATCCAAATTTAGATACATTACTTGTTATTCCAAACCCTCATTCTTTTTTTGGGTTTGGGTTTG
GGTTTGTGGGTATCTGATAGATCCTCACAAGATTTCCTTTTTTTGGGTTTTTTCTTAATGTATCAATCCTAATTTTTTAT
ATAGGAATTGTTTCTTGCTGTATAGGTCTATTCCTGTTATTGATCGTAATATGAATGAACATTTTGGAAATTCAAGAGCA
AGCTCGAGTTCTCCCTCTAGTTTGAATAGCAGTTCACAAGGTACTGAGGATGATCATGCCATTGCGAAAATCTTGGCAGA
AGAAGAAGAAATTGCTTCGAGGTACGGGGGCAAGCTTGCGAACAGACTCTCTCATTTGGACTCAATCCCGGTACAATCAT
ATTTGCTTGTACTAGACAGTCTTTCTATGTATATGACATAGTTTCAATATTGTCATGTTGTAAGTTATCAAGAATTTGCC
TGTTTTGTAAATTTAGTGTTTGTCTATCATCTGTAGTAATGAGTTTTTGTATAGAGTTGCATTGATGTGAGCAGTGATTC
AGTGCGCGCTTTAATTCTTGGAATAATAATATGCTACTAACCATCATATTCTGCTTATAATCTTACTGTCTTTGCAGCAC
ACTCCAAGGGTCATTGGGCAGATACCTGATCCTAATGATGCCACACTTGACCACAGGAGGCTCTCTGGCAGGTTGTGTAT
CACTTTACTTAATGTATCATAGCCCTTCAGCTTGACAATTGATCTTGAAACCACAGTTTGAAATGGAGAAGCCAGATGTA
TGACGTCGGGGGCTCTAATTGAAGATTTCCAATTTTATTTGGTTTCATAGAATTTAAACTGGTGTATTCAAATAGTTAAA
ATGAAAAGCTGATGCAATCCTAGAAAAGATATGGCCCTTTGCTTGTACAGTTTTTACGCTGTTTCTCTACAATATATTGT
TCTCCGGGATAGTTAAAAGTACTTATTTGTGATCTGTAGTTGTCATCATAATGTATGGAAAAAGCCATGAGTTAAAAGAG
GAAAGATGTTACTTTATATCTCTGTACTATTTTGGTATTGTCAGTAAGGAATATTTTTCCTTGTTAATGTGTAATGTTAT
CTATCATCAGGTTGGCAGCATATGGCCTTGCTGAGTTTCAAATTCAAGGAGATGGCAATTGCCAGGTTATTCTCTTTTAA
CTAGTCTACAAGCCATTGCTGCACTTGACATACATGCGTGCTATTTGTGACTATTTCCTTCGACTTATTGAACAGTTTCG
AGCCCTTGCAGATCAGTTGTATCATAATCCAGAGTATCATAAGCATGCGAGGATGGAGGTTGTCAAACAGGTATGGGTAC
ATTAAATTTTTAATATATTTTCCTTTCATCTCATTATTATCTGTTATAAATCAAGATGTTACCAAGGCTACTGTCATTTT
ATTCGAGGATTGTTTTTCACTAGGATCATCACATATTACAGCTTAGGTTCTCTTCATGTGATTTTTGTAAGATTATTAGT
CTTAACCATAAAAAAAAGATACAATTGTCGCTTTGAGGGTTATATGTACCTGAAGTATACTCTTCCTTGACAACATCTTA
ACCTTTCTATTCTTTGTATTGCTATCAAACACAAGCTTCGTAAAGAACCTTGCAAGTCTCAACACTTCCTCGTTCACATA
TATCTTTGAGTTTGCAAACAAATCACAAAAATATGACGACTGAGATATGGTTCCAACAGAAACTGAACTCTAGCAAAACT
GGCATTGTCCGAATTTCAGTCTCCCTGATGGTTGTGGTAGATAATTGTGATAAAGATAGCCTGCGGTGTTTAATTCAATC
TTGATATTACAAAAAGCAAAAAAGCTACACTATTATTGAGTTGCAAATTATGAAATAACAAGTAATGCCTTATCATTGGT
GTTCATGGACTTGATTTAGTAGAAGTGAATAAAGCCTATCATCATCTTCTAAACAGAGCAACATTATTTCTCTTCAATAA
CATGTAGATCAAGTTCTAGTTTGAGAAGCAAGATATGGAATATATGCAAGAAATCCTCACCTCTCATGACACAAGTCTCA
ATCAAAATGGATCAATTCTTCTCTTTGATAGACAGATCATACCGAACCACAACATAAGAGAAAGCTAAATATAGAGTCAC
TACTTTGAGCTTAGGTGTCAGAAATTTTGTTATTTTAGTGGTACTCAAACACTAATATAAAAATACTACTCAAGCTCATG
CCCACATATGCTAGTATCAACCAAGTCAAAAAGTATTTCTTCTCTCTCCTTTAGTACTACTAAAAAATAAAAAAATATAA
AAACTTACCCAGTTCAAGTTACATCCCTCATAAAAGAACCAAAGCATAAAGAAAAACTAAGAATTATTAACTACCTAATA
AAGTAGAACAAAAAAGCATCCAAGCAATCTCCTTACCCCATACATAAAATGTGCATTATCCTCAATGCATCCTATAAATA
ACAAGTGGGTAAAATAAACTCCCTGAAAGGCCAAATGCTGAAACATTTGCAGCTTAGGGGATACTCAGACTTCTCCAGAC
ACAGTTCTTTATACGGGAACCCCACACTTAGTTTCACTTTGCGGCTCGCTTTTGCATACTTCTAATGACTTTACTTCCTT
GCACATACTTCTACAAAAACAAAAAAACGTAATACTACAAAAAATACAATGATATATATATAAAGAAAGCAATAAGATTT
GGTTGCCTCCCAACTAATGACTGATTTAATGCAGCAACACGGTGCTAACACTTTCACCAGTTCTCCTTTCACTTTGAAGA
TACGAATTAATCCCTCAATTTTGCATCACGGGTGGTGGTAAAGGTTTTAAAGGACCATGTAGCGAACATTGCATATTGCA
CTTCTTGGCCTTTAAGTGAGGGACGCCAGTTTTTCTTTTTGATGTGGAAAAGTTTAGAATGTAAGAGTCTTGTTCCTGAT
CTATACACTTCTCCATAGGTTCGGATGGCTTGATTCTCATGTCACCACCTAAACATAATCTACAAAAATGTAGAATGAGG
TCTAACACGCCTTAACTTTAAACCATCATTATCATTGATATCGTCGCCCTGGTATACCTTCTCATCCTTGGCATCATAAT
AGTATTTCGGTTGAATGGTTAGGATTCCTCTTTCTGCTTTACAAGCTGGTTAATATCCACAACAATTGGTAGTTGGGCAT
CAAATGCCTCAATCTTTTTATTCAACTCAGTGTGCTAATCATGGATATCTAAGCCAAATTGGTGCATCTCTTGTCTGATC
TTAGTTCTTCCTTCCATCAAATGTTTCGCCTCTTTGTAAGACCACCATGGAGAAACCCATGCAAGCTTATTAGTTGAGCT
TGTTCTGTTAGCCAAGATTGACTCACTATCTCTGCTTCTTCATAACTTTCTTGTTACAGTACCTCGTTCTCTTCTTCTGC
TTGGGGTTCGTCATGGGTATCAGCTAAACCTGTAACTTGTAGATAATTATAAGTTTTAGTCTTAGCTTGCACTCATCCCC
ATGGCTTTCCTATTTTATGCGTTCTGCTCCAATATTTGCTTCATCATATCACTAAGCCGAGCATCATGTTCCGCATCTTC
CACTTTATTACTCCGGTTAATATCACAAACAAAAGGAGAATCATAATAGAGGATTGGGGAAGAGGAATAAGACATTCCAC
TCAAAGAAAATGTGCGCACACTCTGCTCCTGAAAAAATGATGACAATTTATATTTAAGTGAGGTCCTCCACAGTACAATT
AAGAAATACCAACATATGAATACCCATTACTCGATGAATTTACATTCCGAGATGCCATTTCAAAAAGGATAAATAATACT
ACAGAAAACAAATATATATACAAAAATAAAATAAATAAATTGGACTAGACAAAAACAAAAGTCTAATTTTTTTTTTGAGA
AAGGTAACATTTATTTCTATATATCCACAGGTATACTACATCAAAGTGTAGTTCCCCTCCAAATATTTATACTTACATCA
GCCCTAAGATCTTCTAGTTACAGCCAGTCAATAACATTAGAAACATCTTCAGAATTTCCTATTACTACTTGCTTACACCA
AAAATAATAAAGACCTAGGTAGTTTATCTTTATCTTCTGAATATTGTTGTTCTTTCCTTCAAAACATCTTTGATTCCTTT
CATTCCAAATTGTCCACCAAATGCATGCTGGGACAATCCTCCATCTCTCCTCCTTTTTTCCTGCATTTCCATCACTATTC
CAGCATTTTAGAACTTCTGTGATTCTCCTTGGTTTTGTCCACTTGATCTTCCTCTTGTGAATGAACATCTGCCATAATTG
ATCTGTCCATTTACAGTGTAAAAGGAGATGGTTGACTGTCTCCACCTGTTCTTCGCATAAATAACATCTAGAGCAAAGGT
TGTGTTTCCTCTTGTTCAAGTTTTCATGTGTCAAGACTTCCTCCTTTGCCAAAAGCCATGTGAAATAATTCACTTTGTAT
GGGATTTTTGTTCTCCAGATCATCCTCCAAGGCCATCCTGCTTTCTGCTCTTCAATAGATCTCAATTCTCGATATGTAGA
TCTTACAGTGAACTCTCCCTTTCTCTCCCCTTTCCATATCAGTCTATCTTGCTCTTCTGCTAGATTGGTAGCCCTAGCCA
TTGTGTCATGAAATCTTGCTATGAATGTTATTTCCCAGTCATTTAAGTTTCTTCTCAGATGTAAATTCCACCCTTGTCCT
GTCCATAAGTCTGCCACTGATGCTTCCTGTGCTTGACTTAGACTATGTAGCTCAGGGAATGCTTGTTTGAGTGTCTCCTG
TCTGCACCAGATGTCATTCCAGAAGGCCACTTTTTCTCCATTACCAACCTTGCATTTTGTTCTATCTTTGACCAGTAGCC
ATAGTAGCCATAAGTTCCTGATTGATCTCCATACACTACAATCATAAGGGCTGGTCACCCCCTCTGTCATCCACTTGTCC
TCCATGCCATATTTTGTTGTTATTACTTCCTTCCATAGAGATACTTCTGGTGAGGCAAATTTCCACAACCATTTCATCAT
CAAGCTGTTATTCTGCGTACTCAGATCTCTGATGTTGAGTCCACCCCCTCTCTTGCTAACTAGCAACTCCTCCCATTTGA
CCAAATGATACTTCTTCTTATCTTCACTGCCTTTCCATAGAAAGTTCCTCCTAATTGCATCTAACCTCTTGGTTACTTTG
GCTGGTATAGGGAATATTGACATCATGTATGATGGCAAGGCATCTAGGACACTGTTGACTAGAGTTAGTCTGCCACCTAA
GGATAGATATTGACACTTCCAGTTCACGAGCTTCCTTTCACACTTTTCAATTACACCACTCCATATTCCACTTGATTTGC
TCTTAGCCCCCAAAGGCATTCCCAAGTAGGTTGCTGGTAGTTCACCTACTTTCCCTCCAAGCTTGTAAGTTAAGTCCTCA
ATATTTGGTACTGTGTTTACTAGATAAATGAAACTCTTGCTCCAGTTTATGTGCAAACCTGACACAGCCTCAAAAATATT
TAAAATGACTCTCAAAATTAGCATGTGCTCCTTTACAGCTCCACAAAATACTAAAGTGTCATCTGCATACTGTAGATGAG
TGATCTCTAGATTGTTTCTTGTATTCTCCCCCACTTTGAAACCTCTGATCCAACCATTTGCTCTTGCAGTCTGGAATAGG
TTGCTCAACCCCTCCATAGCCAAGATAAAAAGAAAAGGAGATAGGGGGTCCCCTTGTCTCAAACACCTGTTTGATGGGAA
AAACCCACATGGGTTTCTGTTGATCAGAATAGAGAATTTCACTGAGCTTATGCAATGTCTGATCCACTTTAACCATCTTT
TACCAAAACCCATCCTCTGCATCATCTTCATCAAAAAGTTCCAATTCAGGTGATCATATGCCTTCTGGATATCCAGCTTG
CATAGGATCCCTGGTTGTTTATCCTTTTTCCTGGAATCAACACATTCATCGGCTATCAACACTGCATCCATGATCTGCCT
GCTCTTGATAAAGGCCATTTGTTGCTTGTTCACATGCTTATGCATCACCTTCTTTAGTTTTTCAGCCAAAAGTTTTGCAA
TTATCTTGTAAACTCCCCCCACTAAACTTATTGGTCTAAAGTCATTAAGTTCTTCTGCCCTCATCTTCTTAGGTATCAAA
GTCACAAAAGTAACATTTATACTCTTCTCAAACACTTCTTCCACATAGAAATTTTGAACTGCTGCAACCAATTCTGTTTT
GATGATATCCCAACACTGTCTAAAAAAAGCCATTGAAAAGCCATCCGGGCCAAGGGATTTGTCCCCCGCACATGCTTTGA
TGCATTCTAGAATTTCCTGAGCTTCAAAAGGGGCCATCAGTTGGTTGTTGTCATTTTCATCAATCATAGGACACTCCCTC
ATTTCCAACTCCGGCCTCCAATCCTCAGTTTCAGAGTATAGATTCTCATAGTACTCAGTGATCTCTCTTTGAATTTCAGC
AGGTTCAGTTAGTAACTCTTCCCTGGCTTTGATTTTATCAATAGTGTTGACTCTTCTGTGTGAATTTGCTCCCTTGTGGA
AGAAATTGGTATTCCTGTCCCCTTGTCTAATCCAAACTGCCCTAGATCTCTGTCTCCATGCTGTTTCTTCATTTTTGACT
ATTTCTTCCAACTCAGTGGTAAGAGCTAATCTGGAAACTATCTCACCTTCCTCCAAAATTCTCTGATCCTGTATCATTTC
AATTTCTGCTAATTGATTGAGTACAAGTTGCTTTTGTTGTTTCAGATTCCCCTGACTGGTCTTGCTCCACTCTTTCAACT
TTTCTTTCAATGCCCTCAGCTTTGCTACCAGAACAAAATCTGGTTTTCCCTGGAAATGAAAAGATCCCACCATCCCTTTA
CTCTGTCATTGAAACCTTCTGTAGTCAGCCACCAATTTTCGAACTTGAAATATGATGTGGTTGACCCCCATTCTCCACAT
TGTAGCATCAATGGGGAATGATCAGAGACAATTCTCTGCAGAATATTTTTTTGAAACTGGTAATGTTGTATTCCTCAGCA
TTAAGGTATGCTGGAGACCTCCAAAAAGGTAGTAACAAGCTAAAATAAGAGACTAATTACAGTAATCCTAAAAGATCTAT
AGACTGCGGAGACCTCCAAAAAGGTAGTAACAAGCTAAAACAAGAGACTAATTACAGTAATCCTAAAAGATCTATAGACT
GCTTGATATTCCTGAATTTTGTATCCCAATCTTCAGAGATCATGAACCTGTCTAGTCTTGCTGCTGTGGAATGTCTTTCA
CCTTTCCTCCACGTGAACTCTCCCCCTGCTAATCTAAGTCCATTAATTCCATGTCTTCAATGAACCCAAAGATCTGTCAT
TGACCTACTGATTCTACTGCAGTTGAACTTCTCAGAAGGATATCTCACTGTATTGACATCCCCGCATAAGACCCAAGGAC
CTGTAAATAGACCTCTAGCTGCCCCCACTTCCCACCAAGTTTCTTTCCTTTCAACTCTGTCATTTGGGGCGTAGACTCCT
GTTAGGTGCCATTTAAAATCCTGGTTTTTGCCAGAGAAACAACTTGAAACTGAGCATAAGACCCAAGGACCTGTAAATAG
ACCTCTAGCTGCCCCCACTTCCCACCAAGTTTCTTTCCTTTCAACTCTGTCATTTGGGGCGTAGACTCCTGTTAGGTGCC
ATTTAAAATCCTGGTTTTTGCCAGAGAAACAACTTGAAACTGAGTATGCTCCCACACTACTTACTTCCCCTTCCCATAAT
CTTTTATCCCACATAATTAGTATGCCTCCCCTAGTCCCACTAGCTTCTAGTTGCACATAATCTGCCCATCTACTACCCCA
AATTTCTTTAACTATGTTTGCAATCTCCCCTTCCAGTTTTGTCTCTTGAAAACACACAACATCTGCTTTCCAAATTCTTA
ACATATACACCTTTTTTTCCCACAATTCAGTCCCCTCACATTCCAGGAAACAATGTTTAAATTCATTGTATCATGATGGA
CAAATACTCCCCTTTACTTCTAGAGCCATTGCTGTGAAACTTAGAATCTAGTTGTAGGTTCTTTAGTTCCAATTGCCCTT
TCTTCTTGCATGTTGACTGTTCACTCTGTTTCCCCTTACTTTCTCGCTTATTACTGTCAATTTTCATCAATAATTCCTTC
TCCCTCTCCTCGCATCCTTTGAAATTAACCCCAAATTCCGAGCTCAGTTTGATTATATTTTGTTGTATCCATTCTGAGGT
GCTCAGTGTGTTGTAGTCTTCCTCTGGGAATTGGATACCCAATGGGATAACATCCTCTGATCCTCCATTTGTATTCTCCT
CTGCCAATGATTGTACCATTAAGCTGTACTTTTCTAGCCCAATTCTTCCTTATTTTTTCCAGGCATGTCTACCATATGTC
TTGCAACTTCCAGTTCCCCATCGTCCCTATTCCATGGTGTAATCTGACTCTGAGCTTTATTTTCCTTCGTTTGATTCGCT
GCTATCTCAATGTTAAAAATGTCTTCTGAAGGGATTTGTAAAGCTTGGGCTCTAGCCTTATCTCCAACAATTGGGTCCAA
AAGAATTGGGCCCACTTTCCTTTGACCTAGTTTTTGTCTGCTATAAACATTATATTCTCCCCTTTTAAATCTCGGGCCCA
CTTGCATGAGAGACCTCTCACTGGAAGACCCCACGTGCCCATCCACCTTTTTCGCTGCTATTACCTCCTTTGTTACCTGC
AAAAGCTGATCTTGGGTATTGACTGCTGGGTATTTTCCCTTCTCCTCTCTCCTCTTCTCTGAAAATTTCATGGTGACCGG
AGCTTCACACCACACGAAATCATCGCAGGTTATTTCTACTTCTCTGGGAATCCGTTCGCCGTCGCCTTGTTCTTTTATTC
TAGCCCAATGAAGATGATTTTTGAGAGAGGTCTCCTCCTCTGTCTCGATATAGCCTCCACATAGGTTACCGATCTCTTTG
AAAACCTTCTGCGACCATAGATTCATAGGTAAACCTAGCAGTTTGATCCATACCCAATCTCTCCCTACCTCTGTCGGCCA
GCAGCCAGTTGGTTTCCACCATTCAAGTTCCAACTTCATCTTCTTCCAGGTCCAATGGCCTGTTAAGACATGCTCTGCTG
CTAGTCTTGACGGTAGTTCAAACATAAAATGGCCGTCGTTCGTGGCATACACTTTGACTTCTATCGCCGACTTCCAAGAG
TTACATGCCCATCTTCTTACATCGTTCAAGTTAGGGTTTTCATTTGTTTGGCACTGGAATTTCCCTACTAAGCATCTGTT
CAAGAGGTCCTTTTCTGATTGCGATTTGCCTCCTGTGATCCTTACTCTGTTTGCTGTGCTTTGTATCTCTGCCTTCTCCG
TTACCTCCGTCACCCATCTGTCATGGAAGAGAGCTTCTTTGTAGGACCTGTGGAGTTGTTTGTTGTCCTTTACTGTTATC
CCTGTGTTTCATCTGGTTCATAAATAAACCCAGCAATCTTGTGAGCTATATTTCCCCAACCTCCTTTGAATGTAGATTCT
GGAGTAATTATGACTGATTTGTTTTGACCTTGTAAAGCTATAAAACTGATGTATCTCCCGCTCTCATTGTATTTGAGAGT
GCAATAGAATGCTACAAAGTGGTCCTTCATGTTCCACCTCTTAACTGTCCTCCTCTGCACTTTGGAAGCTTCAATAAATA
CTGCAACTAACCATTTCAGGACTTTAATGCTAACTTCCACTCTTCTGATCTGACGTCGGCTGCGTTCCACCCATTCAAAC
CAACTCCCAACTTTGTCTTTACATCTCGTAATGTCGTAGGACTTGAAACCTACGTTGTAAAAGATGCTATCCTCCCCTGT
TGGATGTGTTCCGGCGAGCTTGCTGGATCCACCCATCTGAAACCTAAATTTAAAACACTTTAAACTAAAAATTGACTGGC
CTCACAAAAGTCTAATTTAGAAAAATAGTTAATTTCTAAGTCTCGACAACCCTCAGGGGTTGGCCTGCTGGCAATTGACT
TGAGCCTTGGGGTTTGCTCCCTTTCAAGGTCTCAAGTTCGAAACCCACTAGGTGCAAACAATTTCTGAGGGCCATCGGAC
TGGGTAAAACCTGAATTAACCGTGGTGTACTTGCGGGAAACTCCTTGCCGAGGGCCTGTGCACCCCCGGGATTAGTCGGG
GCTCAAAGAGACTCGGACACCCGGTGCAAATCAAAAAAAAAAAAAAGTCTCGACAATGATGTCAAAAACTTGTTGCGGCC
AAACGCACTCATAAGGACATGCGGTCGTAAAGTAATAAAGTGACTAAAAATCAAATGTCAAACCCATAGTGACTTGTGAT
TAACTGTTAACTAAATTAATTTAATGTGAATTAACTTAACAACAAATAAAATCCAAACTTATAATTATAAACTAACTAAA
ATAAAAAGAAAAGTACTAATGAACTTTACCCAAGAAAGAGTGTATTTTTATGTTGTCAATGAGGTAAAATCAATCTGGAG
AACAGAAATTCCCTACAAGGTGAATTATTTCACATGGCTCTTGGCAAAGCAGGCAGTCTTGACACATGAGAACTTAAACA
AGAGGAAACCCAATCTACGCTCTAGTTGCTATCTACGTGAAGAACAGGTGGAGACAGTCAACCATCTCTTTTTACACTGC
AAATGGACTGATCAATTGTGGCAGATGTTTATCCAAAAGAGGAAGATTAAGTGGACCAAGCCTGGGAGTATTATAGAAGT
CCTACAATACTGGAACAGGGATGGAAATGCAGGAAAAATGAGGAGATGGAGGATTGTCCCAGCTTGCATTTGGTGGACAA
TTTGGAAGGAAAGGAATCAAAGATGCTTTGAAGGAAAACAGAACAATATCCAGAAGATAAAGACTAATTGCCTAGGGCTT
TATTATTTTTGGTGTAAGCAAGTAGTGATAGGAGATGCTGAAAATGTGTTTAATATTATTGACTGGTTATAACTAGAAGA
TCCTAGGAATGATGTAAATAAAACTTTTTGGAGGGGGACTACACTTTGATGTAGTATACCTGTGGATATATAGAAGTAAT
GTTACCTTTCTCAAAAAAAAAGAAGAGGTAAAATCAATCTAGGGAAATGGGCTATCTAACAATCGTGTTATTGATTTAAC
TAATTAATTTATTATGATTATTGATTGACAGGGTTAATTTTACTCACAATTTTCTGTCGAGTAATTGTGCGTCTATTCAA
GTTAACCTAATTCTCTATGTCTAGTAGAAAAGAATTAACGAGAATGCATTTATATCTCCTTGTATATCTATCAAGCAACG
CGATTAGCTATGTTTAGCCTAATCACGAATTCGCTCCCTCCTATTAGGAGAACACACTCTAATCAACCGTATGCCCAATC
TATAATTTATGTTGTACTGCTCAATTATAGATGCGTGAATAGTATTTCACTGTTAGCTATGCAACAAAATAATTAAGAAC
AGTATTGAACAACCGACCAATGAGATAAACTAATTAATTGAAAATAATATTCAAATAATAACGTTTACAACCCCCTAGAA
TGAAAAATTTAGCTCCACATAGACATGGAGGAAATACCATAAATCATCCAGAATAACACAAAATGAATAGAATGGAGAAG
AAAAGGTAAAACTCAACTAACTCCATCTCCACGGCATCTCCAAACTCTGTCTACGTCAATAGTCTTTTTCTTTTCCAAAA
TGTGTTTATGGACTATTTATAGGTGTAGGAAAAGTCCCAAATGAAATAACTGAGTCCAAAATGAGTTGAAATAAAATCAG
AATCTGGGTTGCCTGGCGCGCCTTGCTGCATATTTCATTGCTTTGTCTTTTTTTCATTGTTGCCTTCATGTTGGATGACA
AGGACAATAATTAAGCCCCCTCCCCAATTTTACTTAAAATCTCTTCATCCTCTCACACCGCTTTATTTCTACACATCAAA
AATATAATATTAAGCATAAAGCAATATAATCACTACTTAAAAGACAATTAAAAGTTCTAAAATGTGAGACAATTAATGGC
TAAATATATCCATTTTAGGCCTATCATCAATCAAGTGTCTGAAACTCATCTGGAACCCCCAGGACACAAACCAAATATGA
AAATCAATCGTAGAATGCAATCCAAACCTGTTGGAATCACCAAATCACCGATCCCAGGTTTTCTTAACCAAATGTTGACA
GTGTTCAACTAAAATTTCCAAACTTAACCAGAAACTCAACCAATAATCCAATTCACTCATGAGCACCTTGGGATCCATAC
AAAACATCCAATCAAGTGATTAATCACCATCCATACCTATTGGAACCATCATAACTCAAATCCAAACTTCTTAACCAAAA
TGTTGGCTTTGGTTAAACTTTCCAGATGGCAAATTCTAAACTTTCAAAGATGAAAATCTTCCCCAAAATGCATCTGATCA
CACCGGGAATCGTGCCATCCATCCCTGCATGTCATAAACAACATAATGAAGCTGTAGGAAAGGTTAAACTGGGGAAACGG
GTTGAAAAATACAAAACGACCATGCAGGTCGTTACATGTTTGAATCAATTTAGTGCCGAAATTTAGATGAAATTGAGTTT
ATTAGCTTATGCAAAAAGAGGCCCGATTTAATGCTATCTGAAGTTTTAACACACGCAGCAGGAATCATAGGTCATTTTGC
AGAAGCCAACAGGGTACTGCCAAGAAATGAAGAAACCAAAACAACTGGAATAAAATCCTATACTCAAGAAGAAAAGGAAA
AGTTGGAAGAAAAAAGTGGCAGTTGTTCTCTTTGTAAAAATGAGTTATGGCATTTAAAAGTTGATAAAAATCTGTACTTG
TAGCTTTACATAAACCCTGATTAAAGAAATGCAAATTTTCTAAACAATGCCCTCCTTTTTTTCAAGGAACTTAAAACATT
GCTCAATTCTATAGATATGAAATCTGTCCCATATGAGTAGGGCTGGGCATTCGGTATTTCGGTTCGGTTTCGGTTTTTTT
TTTTCGGTTTTCGGTTCTTGTACAACATGTACCGAACACCGAACCGAAATAATTCGGTTCGGTTCGGTTTTTATTATTTC
GGTTCGGTTTTTGTTATTTCGGTTCGGTTTTTGTTAATTCGGTTTTTTGTTATGGGCCTGCTTAGTGGGCTTTTTAAAAT
TTTGTAATTTTTTTGTTTATTTTATTTATGTTTATTTCTTTTTGCTTATTTTACTCTGTTTTTCAAATTATTGTATGATT
CAAAATAATAAATTATCGTTAACATTGAAATTTAGCCTTGTTATAACATTGAAATTTACCGGTCGTTGTTGTGCTACGGC
TGCCTACTGGTCGATTGGCAGCTGCTGCGTGCTGCTGGTCGCCGGAACGGTCGACGCTGCTATAGTCTGTAGACGACTAG
ACGTGGGAAGTGGGAATGGTAATTTTTGCCTTTTGGGAAGTGGGTTTGTAAAGTTGAAAAGTTTGAAAAGACAAACTTTT
GTTTTTAATTTTAAATTATAATATTTATTTTTAAATATTAATAATTAATATAATATTAATATATATTATAATTTAATATA
TTTCGGTAAACCGAAAAACCGAAATACCGAATTACACAAAAATTGCATACCGAAAACCGAACCGAAATACCGAAAAATAC
AAAACCATGTACCGAATACCGAACCGAAAACCGAAATACCGAAACCGAATTACCAAAATAATTCGGTTCGGTTCGGTTTT
TCGGTTTTTCGGTGTTTATGCCCACCCCTACATATGAGGTCAAATTGGTAACCTAATGTCTGGCCGAGTAGAGCATTCAA
GAGTGAGGAACGACCCATGTGACATAATAACAGGTCGGGGACAAGATAATACTGATACTAATGGTTAGGTTTTGGTAATT
GATGGGAATAGTGAATGCAGTGAAATATAGAAGTTATCTGAGGAAGAAAGCCTGAAAACTTTTGATAGTTAAAAGAGATC
AAAATTCGGGGGTTGCAAGGAGTGACTAAGAAAGTTCTTGGAGTGTCTTAAGCTAGTTCGCGATCTTGTTAAATGGGTAT
TTGTGATATATGATTGCGAAATCAAGTTTGTTTTAGAAATCAAGAGGAGATGAGACATAAGTTTTCGAGAATGACAAAAT
TGATATTTGCGATCCCTGTGTTAGTTTAGTAACTTAGTTCTTAATGTTCATTTTTTAATATCATATTTTCAAACCTTAAT
GTTCAGTTTTTTCTTACCAAATCCTCAAGCCTTAATCTTTAAATGGTCCTTCAACTATTCAGTATAAAATCAAGTTTAAT
TTTCCGGCGCATTTTGAGGATAATGTTTTTGCTCTTTTGGATTTTGTCAGCCCTTTACTTTTTCTACCGTAGCGAGTGGC
ATATACAGGAGATATATCATTTTTTGTACTCATGTTGTTTCCTCTGGATACTGATTGAAAGAATTAAACAATTACCTGAT
AAAAAAAGTTAAAATGAAACTTAAAAAGAAACTATATTGTACTTTTGTTATAGGTTCCATGTGATTTGAGTTTTTCCCTT
CAAAATTTATCCAAAATCATTCTAATGGCGTTGTTTGAGGATATTTAAAACAAAAAGTTAAACATTGAGAACACCATAAG
AATGAACTGAATATTGGGTGCTAAGATGGCACACCACAAGCATTATGGATCAATTTGATGATCTTCTTTTAAGTTCTTTA
CTAGGTAGTCTTCTAAGCTTCAACTTATAGTTCACTTTGATCCCGAAAAATAGGATATCAACCTTTTTTTGATGTACAAT
TAGGGAATAAGAATGATTTCAACCCTATTAAGTCCCAATTTAGCTACTACTTTGTTATCGTTGTCTTACACTCCTACTGT
AGTGCACGTACCTGTTTGATTTTGACATTCTTTCTAGTATAAGAACCAAACTTTTCTTCCTAGAGTGTATAACTCATGAA
TATTGATTTTAGATGTATTAAGTTCAGGAAATTGGTGAAAATCTGTGGTGCTATTAATATCAACTGTACATTGGATTGGA
TAATTGTCTTGCGACTTGCAAGTTGTTAAGTCAATTAGTCATAGAGCAATTATTTGTGACAATATTTCATGGTTAGTATG
AGGTTTTCTTTTCTCTTTGAGTTTTCCTTGCGTTTTTCTTTCAAAGGATGGCTACTTATTCACAAAGTCGGTACTGAAAA
CAACATTTTGTTTTTCATTATAATTCGGAATATTCTTTTAAGACTTAGTTTATGAGGTTGACCTAATGGCTCGGAATGAT
GCCCCATCGATATGATCCTTTGTGACTCCAAATCACATTTAAGTACTAATTTATATAATCTATATGTGCTTATTCTTGTT
TCTGCCTCTCTACCTTCACAAGGTAAGAGTAAGGTCTGGTACATACCACCCTCCCCAGTCCCCACTTGTGGGATGACACT
GGGTATGTTGTTGTTGTTGTGCTTATCCTGGTTTCTAATCTGTTTCAGCTAAAGCATTTCAGAAAGTTTTATGAAAGTTA
TGTTCCCATGAAATACAAAAGCTACCTGAAGAAGATGAAGAGGTGAAATCTGGTTTCAATCTATTGCTTACATAAAGAAG
ACCAGACAGACCATTAACTAGCTATTTCTTGTTCAAGCCAGGTTGGGGGAATGGGGAGATCATATCACTCTCCAAGCAGC
TGCAGATCGAGTAAGTGAGAGAGTATCTTTCTTTCTCAACTTGCTTTAGTGGCATAATTCAATACATGTGTAAGCAGTGT
AGATCATTATAAGACATCTTAGAACTAAGAATATGCTCTATAATAAGTAGGATGTGTGATACCTGCCCTACATCAAATAT
AACTTGTTTTGGTGGGCTTCAATTTGTAAAGTTTCTAGATGTTCCCTATTAACATGGACTAGGAACTTTCAGAGGAAATC
CTGTTAGATGAGCAAACACATAGTTTTGTTATAAGAATGAAATCCTCTTAGACAAGCGAAAATGAATTCAGTAAGTAGCC
TGATAAAACTTTCAGTAAGGATGAATTCTGTTGGATGAGCAAAAATGAATTTCAATAGTTCTCTAAACTAGGAATGGAAT
CAAGGTGCAGCTATGGAATCAAAGCAAAGCAGTGAGAGACTAGTCAAAAGTGTGAGAAGCGAGAACTAAGTCCTATGTGG
AACTATGCTACCACATGCTGGTAGAAGTTACATCCACAACCCATAGCTGTCGCCTCTATGATATTGCTGGTATCTTTTTT
GGGTTTCTTTGGCTGTTTGGTTTTCAATTTGATTCCCAATTATTTGAATTTTACTTAACATTGTTTTGGTCTTTTCTAAA
TAAAGGAAATAGGTTCTAGGATAGAGATGTTCTAATGTTGTCTTTGGTATTGAACGGCTAGCCGTCATAATGGAGTGTTG
TTTTTGGTTCATGATTCATCATTCATCAACCCAAATTGATCGTTTTTAATATTGTGAGCTTCTTGTTTTACTTGTCCAGT
TCTATTTGAAAATTTATAACAACGGCTCATACAACACTTAATGTGAAAGTCTTTTGATATCTCAATTTTCAAATCAGAAG
ACATGCATACGTAGCTTTTAGGGAGAAGGGCCAAAATTACCCCTAGGCTATTCGAAATAGGTCAACTTTACCCTGTTACA
TTTTTGGCTCAAAATGCCCTACAACTGGTCAAATAGCTCAAAATTATCCTTACTACTAATGGTTATCTAACTGATAAAAT
TGTATATGTAGAAGTGAAGGTCAATGGCCAAACTGATATAAGTGGCAAGTGAACGAGTGACTTCATATATACAAATACCG
CAGAATCAAAGATGCCTCTACTTAAACCAAAAAATGTACAACTATCATATGGTCGGGATAGGGCCCCGACTTACCCATAA
TCATAGAATATATACAGGAAAGAGTCCTAGACACATCCTAGCTCCAAGTAGAAGTGGAGCTCACCAAATGTATAGCTGAG
AGGATGAGTGCCTAGTGGGATGGTCTGCTAACCTGTGCGTCAAATTATGCATTTATGTAAATGCAGTGCCCTCGACCATA
GGGACGCAAGTACGTATAAAATATGTACTTATATGTCAAACGGACAAAATAACAAGTATAAAAGTAAGGAAGCTCTAGTG
AATACGATATCAAATATGAGCAAGTGAAGATCATCAACACTTTCTGAAACCATAACCATGACACATTATCAGCTCGTTAT
TCAAATGTCTTAAGATATTTCATTAGCAAGTGTCCAAATAATAGTTTATAGTACAATATCTTATATCATTTCATGTGATC
AAACGAATGGATAAGCCTCAAGGGTCGTCTTTAGCACATGAGTAGCATATATCAATTAGAAGTGGTTTAGTCTCGTAAAT
TTTGTAGCGCTTGAAGGTATGCCTGTAGTTGCTCACAAGTGATCTACAGACGCTTGACATGTATGCGGCAGTCAAGGTTG
CAGTGGGATAATACACTCGCAAGCGCATACCTACAAAAAATAGAATCAAGAATTTTTGTTTTATCATAATAAAACTTAGT
ACATAGTACAATATAAAATTCACATACCTGCACTAAAGAAAGAAAACCACAAATATCACTTGAAGAGTCCATTGATGCAC
GACATACACAATAGTACAAGTACGATAGCGCAACTGCTCCCTAAACTTGTGTTGACATTGCGTCTAAGTCACGCATGTCA
ATCAAATAATCTGAACTGAATTTACACCTAAACTTGTCGGGAAATATTGTTCCCCCGCACAACCAAAACAGGTACAACCT
AACTCTTTGTTGCACCTTCAGTTCCATCAAATCATAAGTAATATCATCTAAATTATTGTTATATGTAATTTATAAATAGA
TGCACCGTGCGCCTTGTCAGTCAACGTCTTGTGAATGCAGGGGAATTTATTCCCTTGCTCTGAAATGTATGTAAGCAAGG
GAATAAATTATACAGCTAAGGCGTGGGACTGGTACCGCCTTGCAAGGCGTGATGCCCTTCATGCCTTAGCAATGAGAATT
AACGGCCCCTTAACGTTTGTAGTGAGGCGTGGGCGGTACATGCCTTTGCCGTTTTGATTTGTTTGTATATTTAGTTGCAC
CTTTGGCAATTCCGGGAAAAAAAGTTGCCCTTTAGGCTCTAGATTCTAGGTTATTGTATCAATATTTTCCATCATTTTTC
TTCATGGGGAAAGAATAACCGAAGAAATCAATTCCCAAACTATAATGTTGAAAATAAATGTAATTTATATGGTAGATGTT
AATAGATTAATATGTCTAGATTTGTTATATTTTATTAGAACATTGTAAAATATTTCCTTACTTTTATTAGATTAGGACTC
TTTATATAAGGGAAATTAAAACAAAAGCTAGGATGAAATCATGATTCAGGCACATATTTTTTATCCTTGCTCCCAAAAGT
TCATGCATTCCTTTACTTCCAAATAGTCCACCATAATTTATGCATATTTTTACAAATCTATTTAGATATTTGAATTAATT
TTAGCCGAATCCCCGCACCCCATATCCATACTTAGAGATCCGTACTACTCGCGAATCTTAAAATTTAGATCATGAAGGAT
CCAACCTCTGATACGTACCTGTATCAGACACCCGCACCTGAGTCCGAGCAACTTAGCCTGTGAATGATGTAATATATTAC
ATCTTTTCAAGTTTTGTTAGCCTCTGAATCACTAGGTAGGTTTGGACATTATCCGCCTAAAGGATTTCTACACTCTTCAT
TTCTGAGAACTGCTTTACCCATTTCTTCTTTCTTGTGCTGCTTATACTTTCCTATCTATATGTGTTTTTTCTTTTTCGGG
TGGTCCACTGGTGTTGTAACTCTTTGCGCCTGCTGAATTTTGATTGCAGTATGGAGTAAAAATATGTTTGGTCACTTCTT
TTCGCGAAAATGGCTACATTGAGATTCTTCCTAAGGACATACAGCCTTCTAGAGGTACGTTCATACATCTTGTCTACATC
TTGTCTGTCATGTATGCATAAAAACACCCACACATGCATGCATACATTCGTATGTGAATGAGCACACATACTTACCTAGA
GAGCTACCTAGCTGCTACTACCAAGAGACATAATCCTATGCAAAATAAACTAATAGGATGATGTTTTCTGATTGATAGTA
CTTTTGATGTACCATAGTAACTGAATGTTTCTCCTGCAGAAATTCAAATTTAGATCATGTTTGTGGATGTTCTTGAGCTG
ATTCTCTTTAAATAGGCAAACATCTCCGTTTGTGGTCATCTAGAGAAAACTAATTAAAATGTTCAAGTAACCTTGGCTAG
GTTCAATAAGGAACATTGTTTGTTTCAAATTCGTTGTTGCAATACGGCAATACTTACTATGAAGAACGATGTAGTAGTCG
AGCAAATTCACGTGTGCTGAACATAAAAATAGGACTGCTTTATACTTTAGTTTGTGTTCTCAATTTGTCTTAGGTGTTGA
TTTTTCTTCTCTTTTTTGTATCTTCACACATTTAACTTGTTCTTTATTTTTAGAATTGTGGCTGAGTTTCTGGAGTGAAG
TGCACTACAATTCTCTATACGTAATTGGAGGTACATCAGTCTTGTTCTCTGAGGCAGATCCAAAATTTAAACTCAATGGG
TTCAACCTTTATCTCTTAACCACTAAATTTGTTACACTTCTGAAATTATGCGTTCATAACTAAATATTTTTCACATATTT
ATTCAGTGTTCTGTGTCATAACCGGTAGGTTCAATTGAACCCATGAAATCCATATTCTACCCACCTCTGCCACTTGTGCT
TCCATTCTTCCTTAAGAATTTGTCTTGGCTATCATTGGTTGCTGATATATTGGGTCTCTTCTTAACTTGATGTGCAACAG
AGGTGCCTGCTAGAGTGCGCAGAAAGAAGCATTGGCTTTTCTGAGGCTTTCACCAGCTAAAGTATTGAGAGCTACATTTG
AGTGTAATGCCTCAAAGAAACACATTTTACATGGAGGATATCCAAGATTCAAGTCGATCTGCGTGGAGTACTCTACTGCA
CTCATTAATCTTTACTCTTTTGCGACGATTACTGAGTACTTGATAGTAGATGCGAATGTATCAACAATCTTTATATATGT
ATATTTAGTATTTACATAAATGTGAAACTGTAGCTGGTCTATACCTGGATATCTGAAAAGGGTTACGACCAGAATAAAAA
TAGTCAAATTAGGAATCATTGTAACATATAATGAGCTGCATAGTTATAGAGAATTCATATGGTCTTGTTTGAGATTGAGG
GGTAATGAACTTATATAGTTTGAATACAAATGCAGAAGAGCTCACTATCCTCAGTGTATTAGTAGTATTTAATTAGCTAG
TTGGTACATAGCATAGCCACTGTTCAGGAAAGCGAGCGCTTCATCACTTAAAGCAATGAAGCGAAGCGATGTGAGCCTTC
TACGCTTCACAGACTAGAATGAGTATGTGAGGACTTCATCGCTTAAAGCGTGAAGTGAGGTCTTACCGCTTTTTTCCGCT
TCACACTTCCCTGAACACTGAGCATAGCAATCTCATAACTCATAAGGAATATGTACTTTCTGGATAATCTTTATTAATAT
TATATGCTCCTTATAGTTTTTCTTCTATCCGCAGTTGCACTTTATTCCTCAAGATTCGCACCGCGTAGGGCCTCATTTGG
GGGGGGGGGGGGAGGAGGTGCTTCCGACCTAGGATTTTTCCATATTCAGGGCTCAAATTGGAGTCTTTTATTTAACGATG
GCAAATGCACTTTATTCCTCTTTTTTTGGGGTTCATTGGGTGTCTAGTACCTACATTGGAGGTTGATGAATTTGGATCGG
TGCTGCGTAGGGTCCATATTCAGGGATTAAATTAGAGACCTTTATTTACGGGACAACAAATGCGCTTTATTCCTCTTTTT
TTGTATTTTCATTGAGTGTATGGTATCTTCATCGGAGGCTGACCAATCTAGATTTGTGCCCCATTTGATAGGAAACCGCT
CCCGACCAAGAATTTTTTTTATACCCAAGGTTCAAACCTGAAACTTTGGTTAAGGGAGAAACCATTCACTTATTCCATTG
GACAAATCTCATTGCCAATGAACATCACGTGGCTTTCCTTTTATTCAGCACAAAGGGTTTGATCTGCCCAAAGGAATAAA
GTGCATATGCTGATAGAAGACTCACTTAAGCAACACACTTTTCTCATAATTGAAAGGATTTCTCCTGTAGCTTTTATAAT
TTGAAAATGCACCTTTATTGGTTAACATCCCTTTGTTATTGTTAAGCATTTCTAGATATTATAAATATAAATGGATTGTG
GCGCACTGGTGGGAGTGCTTCACCCTTAATCAGAAGTCTCGGGTTTAAGCCTTGGGTATGGGGAAAATCTTGTTGGGAGC
GCCACCCCTAAATGGGCTTTGCAGAGCGCGATCCGAATTTAATCGGAGCTTCAATGTAGATTCCGAACACTGAGTGGAAA
ACAAAAAAAAAAAACCTAAAAATATATATATAAAAATTAACAAATGAGCTTTTTAGTTTACACGGGGGAGGAAGTGGAAA
TGAAAAAAGGGGAAGGGGATGCTATACTGATGATGAGGTTTGAACCTTCTACTCAAGTGTAGAATGTAGCAGGGTCAGAT
TTAGGGTATAGCTTAGGAGTAGTTTGATGATGATTAGAGTTTTGCTGAGATTATTAGTATCGTGGAGATTACAATGCATG
AATTGTTTTTTTTTTTTTGAATATTTGGTTTGTTGTATTGAAAATTAAATATGCATTATAATTTTTAAAATAGAATATTT
ATTCGCAATGCACGATAAAAGAAATTTTTTAAAATAAGGCAATACAAGGTAAATATTTTTGGGAAAAAAACTTAAGTATA
CAAATTAAGTACCTTAATTATCACTATAGAGCAATAGTTTTTTTCCCCGCTTATATAACAATAGTTTTTTTTTCAAAGTT
AGGTTTTAATATTAAAAAAAATATAAAATTAAAAGAAAAAACGTTTGATTAGTGCTCCACGATTTCTGTTGTTCCCCATT
TTACTCAAATTGGTAATAAATATTCTCTCCTATCAATAAAAGGTTTCTTAACAAAAATAAAACTCTCTTTCTATTCATTC
TGGTCGACTATTCAATCATGGATACCAATAATTATTCAATCCTAATTCAACATAAAGGGCGTTGGGACACATCAAGTATT
AATGATAATTCAATATTGAATTGGTGTTTTTTTAAGTGACTCGTCTAATTTGAAAAAATATGATCGTTGTGTTGTAGTAC
ATCGGTTTTGCTATGTGTTTTTGTGTTACAATCGCAAACCAACATTAAAAATTACTTTTATAAAATTGAATTTTGTCTAT
GATGAATCGTTTAATTAATGGTGTAAAATAGGTTGTTGGTGTTATTCACCAATTTGGGGTTTTTTTTAATAATTAAATCT
TTGATTTGTTTTGTAGGGTTTTGAGATTCTGATAGAAAGAATATTTACTGATTATTTGTTTTGATAATTGATTTGGTTAA
ATTGATCGTTTTTAATTAGCGAAAATGATGGACTGCATGTTTGGTATTCTTTCTGATTTTTTTGGTGTCATTCAAATATT
TTTTTTGTACATGATGATGGTGTACGTATTGATTATATTTTGGTGCATAATGATGGTGTAAACAGAATATTTAAGTTAAA
AACTACTTTTGTAAAATTGAATTTTGTCTATGATGAGTCATGTAATTAATGTGTAAAATAGGTTGTTTTGCTTTCACCAA
TTTCGTGTTTTGATTATTTTTTGTTATTAAATCTTTGGTTTATTTTGTAGGGATTTGAGATTCGGAATAGAAATAATATT
TAGTGTTTATTTATTTTGGTAATTGATTTGGTGAAATTGATCGTTTTTAATTAGCGACAATGATGGACTGCATGTTTGGT
GTACTTTTGGTTTTTTTTTGGTGACATTCAAATTTTGGTTTTTTTTTAAAATGATGATGGTGTACGTATTGATTATATTT
TTGGTACATAATGATGGTGTAAACACAATATTTAAGTTAAAAATTATCATGTCAGCAAAAAACATTCTTTAAAGCAAATA
TATAATTTGAATAGATTGAACTGACCATGCTATTTGACGAGATGTACTACTAATAATTTTTTGTCTAAAACAGGTAGATA
TGTTGATTACGATATTGAAGAAGTGATATATGATGCAAACACCAAATATGAAGGCTTAATTACCACTATTGCTTCCCAAT
TAGGTGTGGACATGACAATCTTTCATTTAGAACTGAAATATGTCGTGAGTGGTCTATCTCCACCAATGAAGATTCATAAC
GATATGGGTGTCCAAGTTTATTTAGATAAAAAAAATGCAATTCTGATTTCTTTTTAAAGTAACCATTGTGTGTTACATGT
GTTGATAGAGCAATGGAAGCCATTGATTACCNNNNNNNNNNNNNNNNNNNNNNNNNNNNNNNNNNNNNNNNNNNNNNNNN
NNNNNNNNNNNNNNNNNNNNNNNNNNNNNNNNNNNNNNNNNNNNNNNNNNNNNNNNNNNNNNNNNNNNNNNNNNNNNNNN
NNNNNNNNNNNNNNNNNNNNNNNNNNNNNNNNNNNNNNNNNNNNNNNNNNNNNNNNNNNNNNNNNNNNNNNNNNNNNNNN
NNNNNNNNNNNNNNNNNNNNNNNNNNNNNNNNNNNNNNNNNNNNNNNNNNNNNNNNNNNNNNNNNNNNNNNNNNNNNNNN
NNNNNNNNNNNNNNNNNNNNNNNNNNNNNNNNNNNNNNNNNNNNNNNNNNNNNNNNNNNNNNNNNNNNNNNNNNNNNNNN
NNNNNNNNNNNNNNNNNNNNNNNNNNNNNNNNNNNNNNNNNNNNNNNNNNNNNNNNNNNNNNNNNNNNNNNNNNNNNNNN
NNNNNNNNNNNNNNNNNNNNNNNNNNNNNNNNNNNNNNNNNNNNNNNNNNNNNNNNNNNNNNNNNNNNNNNNNNNNNNNN
NNNNNNNNNNNNNNNNNNNNNNNNNNNNNNNNNNNNNNNNNNNNNNNNNNNNNNNNNNNNNNNNNNNNNNNNNNNNNNNN
NNNTATAAATATTCGTATATTAAATGATTGAATATTCATTAAAAATACAATACATATTTGTGTTATTTATTGGTATATAT
TGAGTTATATTGTTAACTTAACATATGGTGTATTCATATAAACAATAGAACTACTTAAAAACTATTATAGGTCATACATG
GTATATACATATTAATATAAAAGTAGTGATGCTATTTATAAAATTATGTAGTGCCTATTAATACCAAGTGGTAATGTTAT
ACCATTTTGAACCACAACAGTTATGATTAATAATAAGATCTATTTAAAGAAGGATTACAAATTGAGAGACAACAAAAATC
AATTTTCTGATTGATTAAATAAAAAGTGAAGAGAGAGAGAAAGAAAATCATAATTTTTAAAGAGAAGTAACTTATCAGTT
CCATAAAATCAGCATATTAATTCCAAAAGGAGGGGAAAAAATGGTATAATATATATCTCGATTTTTAAAAAAAATTGTTA
TGTTTATAATTAAAAATCTTATTTTATAAATAAAATAGAATAAATACATATATTGTTAATTAAAGGTCTTAAACAAAATA
TTTGATTTAAGGCTACAATTAATAATTTAGTGTTAAGGCTACCCTTGATATTTTGATTTGATTGAATAAAAAATTATGAG
AGAGAAAATCAGTATATGGGCAAAAAAAATAATATAAAAGAGTATAATTATGATTGGAAAGTCAAAATAAACAAGAATTA
TCAATCCCATAAATTTAGCACATAACCCCTCAAAAAAAGGAAAAGAAATACGTATACTACAATATATATATATAAAAAAA
TAAAAAATTGAATATTCTGTTAGGTTAGTAATTAAAAACCTACTTTTGTAAATAAAAAGGAGTATATACATATATTGTTA
ATTAAAGTCTTAAATAGTATATTCTTGTAATTTTTCCATATTGGTTTAAAAAAGTTAATTGTGGCCTTTTGGGTCTCTTT
CTTATATATATAACAATTCCTAACAAACATGATCCGACCCAATCAAACTAGGCCCAAATAAAAAACAACATAAGCACGTC
TAGTCTAAAATCTGAAAAAGCAACTAAATTAGAATTGAAAACCGTATCTTCTCCACATTTGTGATTTGTTCTCGGCGTTC
AGATCTCCATGACTGAGTTGTTGATCTTCTCTTCGAGGCCATATCGATGTTTACTTCTGCCTTGTTGTTGCTTCCAAATG
CACACACAAGTGTACGTGGTCACATAAGTAATATAGTGACTCTTTATGGGCCAAATTATGGAACCCAAATGACTTACGAT
TAGATGATATTCAATTTCACTAATGATTACAAATTTAATGCAAGTGCGTCAAGAGAGTTTGATGGGTATTTCTAAGCTAA
TAATTTCACAATTTAAAGAACTTAATTAACTAATTATGATTCAATTTCATCCGGAGTCAAAACAATGACTTCGGAAATTC
CAAGGCTACAACTGGACTAAGAATTCCTCTCTATGGACTTCGAGTGGTTATCAACAAGGTTAATTATATGATTATATCTC
CCGACCTCTAATCATCTACCACACCATAATTGACAGTCTAACTACATCATTGAGTGTTGATAGACCAAATCAACTGCGGA
ACACTAGATTTTCGTCTTGTTTTGTAACCAGGCATGGTAACTAGGTATATCCCTATACTAGATACAAATCAACACTAGTT
TGTGTACTAGAAAAGATCATGCAACATCCTTGTTCTATCTCTCTATTCCTCTGCCAAGTTCAAGACATACAATAAGTTTA
TTCTAACGGCGATCAAGCATTAAAATAATAAATTTAATAACACAAGAATAATTTGTAGTGATAACCAAACTCATTCCATA
TATTCAATACTACAGAATCCTTCATAGCCACATCCCTAGAACAAAGGGATTTAGCTACTCATAATTCGATTCTCAATATT
CCAATGTTCAATAATCATAAGAGAATTACAAGATGAAAAAGAGTAGTAATGAACCATAATATTGGAAGAGAAAGCCGTCC
AAGTCTTGTCCTCCAAAAATTAGAAAAATAATGCCTCATAATAATAAAAATGAGCCTACTTACAACTTGGAAAAATCTAG
CACGTAGGTCCGCGACAAGGAGTTGGTACAAACCTTCCTATTTCCTCACCAATGCCTTCTCCGCGACAAGGAGTCGATAG
GTACTCCACTGGTTCAAAATCTTCTTGAGCCAACTTTTAATTCCTAGCTCTAGGACATGGCGCCAATACGGAGCTGGGTT
ATTTCTCATCAACTCTTTCTTTCACTCTTTCGAGGCTTGCCTGTTTTGCTTCTTCACTTCTGTTTCATCTCTAATTCGTT
TCTTGTCATTTTGTGCCCATTTCATGTGCTTTCCATTCTATAAACTCCTAATCACATTGGTTAGTTGAAATATATAAACA
CGACTCAAACATTATCAATATAATAGGATTTTGCTCTCAAACTTATCTAAAGTATGAGTTTCATTTGGCTTTTACACATA
TAAATATGTCCAAGATCAGCACCCCACACTTATAGTTTTGTTCGACCTTGATCAATTCCACACTAGACCTTAACTTACGA
CTTGGCCACAAACAAGTGCTTTGGCTACATAACTCTTAAGGCCCTTATCACTTCAAAACCAAGCATGTCATATGTTTAAT
TCAATCCATGCAAATATATTGAAACCTCATGGCCTCAATCATTGTCTTAACGACTTTTAGCAACTCAAACATAGAGTTTC
ATGCAACATCACTTATCCATCGTCAAACATGTGCCCTTACCATAAATAATTGTCCACTTTTATCTTATTTTTACTATATG
AATTTCAATATCACACCATAGAAATACAAACTCTAAATATAAATTCACATGCTTCACAAAATGAAGTCATAGGCTTGCTT
TTAGTGTATTGCTCCATTAATTTATTATGCTCGACTAGAAACAAACACAACTTTGATGGGTTATAGTGTGGGCTAAGGGA
CGGGTATGGAAACTATATAATAGTGACTTACACTTCTCTAAGCATGATTTAATGTCTCAAATACACCTCATCTGATTCTA
GGTGTAGACGATCGTTATCTAGTATAAAATTCACGAAGAGTCGGGGTCGAACCCATAAGGAGCGGTACATGTTTAAATTC
AGTTACAAAGTTATAAAGTGGTCTAAGAAACATACAAACAAGTCAAAGGGGGTGACAATGAATGTCAGATGGGGGGTTTT
GATTTGCAATTAACAGCTAAAACAAGTATGAAAACAGGGGGAACAATAATATTAAGAGGAATTATCGGGATGTGATCGAT
TATAAGCTAATTATGCTATATGGGTAATTGAAATTTAACAATAATTTGCTGATGGACTATAAGTGCAATAGTTTTCTCAT
GAACAACTATTACGATTCAGGCAATTTATCTCGAACATCGACAAGAAGTCTCTCGAGCTAGATAGGTAGGATTGGGTTTA
GGATTCACTCTCTCGAGCTAAACCTATATCAACCTAATACCTGCAATTATTAATCAAAAGCTTGGGTTCCAAAACTTCTC
TCTCAAGCAAGCCAAAAACTCTATGCTAGAATTGCAGTTGCAACTACAATCCATAGATTAATACACAACTAATGATTAAA
CCCACATTAAAACAATAATTTCATCATTAAACAACAATACCCATAAGATAATTAGACAAATAAACACATGATCACACCCC
AAGAATTGGGGTTTTAGCTACATATCATAAAAAGAGAAAAACGATTACCAAATACATTAACCATGATCTGGGTAAAGGTT
CTCAAGTCTTTACAATGGTCCAAATTGAATAAATTCAGAAACCCACTTCCAAATCCTCAAAATTAAGCTTAGAAATCCTC
AAAGTCTACAATGTAAAACTCTAAAACTAAGAGAAAACTCTAACTCTCAAACTTGGGGATCAAAACTCTCAAAGAGAACT
GAGAACTCCCTCAAATTTCATTTAAAATTCCAATTTATAGTTGCCCAATTTTGGCCTGAAAGGTCATTGGGCGAAATAAG
TCGGGCCTCACCAAACAGGTCGGTAATCCACCCTTTGCTACAATCCATCGCCGATTTGCATTGGCCATTTGTCCTCAGGG
TTCTGTGACTTTAGACGATCAAGGTTGCCATCGCAGAGTCGTCTGGCGATTCGCCGACTACCCATTTCTATCGCCAAGTT
GGTTCTTCCCCCAAGGCTGGCACGCTGGAACTTTGGGTGGGCTAAAAAGCAACTCGGTGGTTCGTCGAGTGGTCTTGGCA
ATCACCAGGATCACTTTTCTTCACTTTTTCAGCTTGTTTGCTTCTTTTTGCTTGGTAGTGTCCTTGCCTCGCTCCTTAGT
CTACATACCTGAAAATCAATGCTTTAACATCAGTTTATAACATTAATTAGGCGTTTGAGGACACTAAAACTATCAAAACA
AAGCCCTAAATGAGTCCAAATATCGGAATCATCAACACCCCAACTTACACTTTTGCTTGTCCTCAAGTAAAACTCAAGAT
CAATCGGTTCAACAAGGATGTCTACAAACAATGCTACTTAAGACTCAACATGAATGCACACAAAAGGTTCAAACTACACA
TACAATGCTCAATTGTGCACTCAAAGATTCAAATTGTGATTCACCATTATCAAGTGTACTCGAGCTCACAATGCTTGTTT
TAAATGAAAGTTCAAGCTCAACAAAGGTACTCAAATGCCCTCACAACAGAGAAGATTCCATATTCACACAAAATTTCTCA
AAAATTTAAGGTCTCGGAATCACATACAACTCTTACATTCAAAAAGAAGAACACATTCATGACTCCACTCATAGGCTTGC
CCTTATTTTCCAATCAACATTCGTTTCACTTCACTAAAGATCACAAAGGTCTTTTTAGGGCTTGTAATGGGGATAATTGT
AAAGGTATGGTCATTTAGGCTTAGTGTCTTCTACCTTCATAAAGTATGGCGTGAAACTCACTTTTTCTCCTTCTCTTTCA
CATTCAAACATGATTATAATCCACCCCATTATTTGACTAAACATGAATCACCGGCTACCTTATTTGTTTTACTATTTTCG
CTCACTTTATTTCACAACTTTTGCTCTTTTTCAATCTTTTTCTTTTCTTTCTTCTTTTTCTTTGCTTCTTGTTTCTTACA
TGGAGGGGTTCCATCTTTTTCAAAACAATCCTTCAAAGGGCAAATTTTTTTACACTTCTTGACTTTCCTTCTTTTTCACC
ACACTCCTAACATAGGCTTTCGGACTAAGTTGGTTATTCAAACGAACCAATACTTTATGAAGGTTATGGGTTTTTGGATA
AAGAGGTCAAAGTTGTTCAAGTTTCTTCCAAGAAAAAGATAGGCTCAAAAGGTGCCAAGCAAGGGTCACACATCTCACAA
GGTTGGCCACAAAGAGGTATATTGTCAAATTGGCTCACTCTTTAAAATTATCGCCTAAGATCATTTCAATTGCTTGCTTC
ACTCAATCAATCAGACCAACGGGGTAAATTTTAGATGTCATCAAGCACAATATTCAAGACAACCTCACCACACAGGGCAT
TGGTACAATTATCAAACAAGACTCCACACTTTCTAGCTAGCGTGAAATGCTCATCACAAGAGACTCAATCAACAATCGAC
TAGTCACAACGAGATGTTAATAGTTCATATATTGCCTATATAACTTAATTTGCCTCATCGTAGCCACACATTCATTTTCT
TCAATTCAGAGCACTATTCAAGTCATCGGTATTGACCACAACCATACTCAAATTTGCACAAGAACAACCACAATCACATA
CAAAAGAGGTGGCAAAAATTTTAAACTTGGTTCAAAACCATTTCAACACCATTTTCAAATTAAAACAATGGGCCACGATT
TATCAACAACCACAATCAAATCAACCAAGATAAATATATAACAATGAGCTCCAATATTCACAAAAACACAATAAGAGTCA
ATTCACTATTCACAAAACAGCCACAAGAGGTAGGTATGGAAATACCTCACCCCTAACAAAATATGTAGTTGTCCTCAAAT
GCAACTAAAAACAAAAACAGTCTAAAAAGAGAACAGAAAGGAGGCAAAGAGACAGGGTAGGCATGGGGTGAAGTCTGCAT
GTCCACAGCTTCGTCTGTCTGGGCATTAATGCCTGGTGTCTCAGCATCCTTGGCTCCATTAGAGCTTAACATAGAAGTAT
CCCGAAGTGATGCCTGCCTAGCAATCTCTAACATGGCACCCTCCAAGTCAACTAGGTCATCGTAGACCATCTCCTCACGA
ACACCAAGCTGCTCCTCATTTGTCTCAGCCTCTGACTCAGCGGAAACATCATCAGCTCTAACCTCTTCTCCGGTGGTAGC
CGGAGGAACCTCAGAACAAGCTGGAATATTTGCACTCAGCATGTTTGGAATCTCCACGGTCCCAAACAACATAGACATTT
TAGTGGACTTAAACTGGTCCACATCCTTTCTCAACTCAGTAATATCAGCTTTCAAAGTCGTCACCTCCTCTGTAGCACCA
TAGGTCTGCTCACAAGTTGTGACTCTAACAGTAAGGGAATCTAGTGCCAACCTGTGATCCCTCATCTCAGCCCTAAGTGG
GGCCAATGTAGCATCTATCGCCCTCTCTATCATCCCAGGCATAGCAGCCTCAACCCAGGAGGCACGTACATATGCAGAAT
GGGCTAAATGGCCCATCTTGTAAAGCATGGCTTGGGTGATAGGGGGTCAGAAAGTAGATGCAGCAGCAACATAATATCTA
GTGGGAGGGGGTGCACTAGAAGTACTAGGAGTCTCAAAAGCAGTAGGTATGGAAGTACCTGAAGGCCCACTGGCCTTAGT
AGGTGGAAATCTGTCTTTAGATAGCATATCAACCTCCGGGGATGTGTCCACTGGTGCTGCCCTCCTTCGATCAGCCTTAT
CCCGTAAATACTCATCCTCTATACGTCGGATGTCAGTAGAAGATGTGGGAGTGACCTCCACATCCGTCTTCTCATCTCTG
GGAATACGAGCCCGCCTGCATAATTCTGTGATCACTACCGGGAACATGGGCGAGGTCTGACGCTGCTTGGCCCTCATGGC
CATCTCCTGCTCAATAAGTAGTCTTAAATTCAGCGACTGGCGAGAAATGATGGACCCTAGACATGCTACCTTAAGGTGTC
TGAGGATGGACTCATTCTTGATGGCATGAAGTGCTACTGATGAACCCGAACCAGTATCTAGCAGCAAAATTCAAGTCCTT
CTTCTCTATTGGTGCACCAACCTCTATCCACCTCGGGGTGGCATCAGATATAAGGGGTACCAGCCAACTCTTCAGATCTT
CCAAGGTCTTCTTTTGGACCAAGTTGATATACTGATGCATGAAATTATAAGTGCACCCCAAAACAACATTGATGTCAGAA
CTATCGCACTTCACCTTCTTGCCCTGAACTATCACAGAATCAACCGGCCTGAATATGCTGGCCTTCTTCTTCCCTTTAGG
GACCAGCTCACCGTAGGCTGAATAAAACTCTCGAACCCAATTGGGAATGTAGGTGCCCCATGGTTTGGTGAAAATTTCAA
CCTTGTGGAACTTGATAGTGTTCCACACCTCCGAATATCTGTCCACCATACTGTCGGTAGACAATCTCTTTTCTTCCAGA
ATGGTCCTCAAACCCTTTGCCTTTAGCCAGTTGAGTGACCGGGAAGGAGGACCCTATACTGGTGGTGCTGGGACTACTGT
CTTTTCTGGAGGAGGCACTGGAGCTGAAGTTGGAAGGGTAAGAGTCGGAGGCACTGGGATCCTAGACGGAACATTTAGCG
CCTTGGAGCGAAGCTCTGCTCTCCAGACCTGTAATAGTTGGTCATCCTTAGGCTCAGAGATGGAAGCCTGAGAATCATGA
GAATCCTCATCACTGCCTGAAGTGGTGAGGTGTGTCTCGTAAACTCCCTCATTGTCAGAGCTAGCCTTCGATGTCTCAAC
CACGAGTGCCTTGCTCTTGCGTTTGCCTTTTCCTCCCTTGGTAGGGAGTTTTGATGCCTTTTCTCGGGATACAACTGCAT
CTTCATCTATAGTGATGCCTCATGCCCGCTTCCGGGGTGACATGCCTCTACTGGAGACTTTGGGTCTAGCCATTCCTGCA
AAACCATGTAGAAACACTTAGAAAACATCAAGAAACACTTCAGAAAATAAGTGTAGGAAGACTCGCCGAATCGGTCGGTG
AGTCGTCGAACCACTTTGGCGAGCCATATCAGGCTCACCGAAAGTTGCAACACAAAAATTTCAAGAGTTCAAAGCTGGTC
AGTGATATCCAGGGCCATTCAACGGATCACCGACACCAATCGGTGAACTAAAAGCAGCTCACTGAAAGTTACAATGTATT
TTAAGGAATTAGGGGAGACAATATATTTTACGGAATTAGGGGAGTAGAAGGGCGTTCAAGAAGTACTTTCGGCGAGTCGC
CGAGTGAACTCAGCGATCTCACGCATATCGCCAAAAGTTACAAAACAAAAACTCAACATTTAGAGAAATAAAAGGTGATC
CAAGGGATGTTTGGCGAACTGCCAAACCAACCGACGAGCTCGACCCAGCTCGCCAAATAGTCCTTTGTGCCAGTTTTCAC
CCCAATCTTTGAAATTAAACCTGCATCCCATGAAACCAATATTAAACACTTGCAATATGAAATTAAAGCAAGAACCATAC
TACCCATTCCCTCGGAGTACTCAGACTTCCCCCGATTTGGCCAAAATTGGCAAATTGACGTCTTTTGCCCTTAAGAATGA
CATCAACCACTCTATCATTTGGAAAATAATGACATTTAGCACAGTCCGAGGTTACTCAGACTTCATTTCTCTAGGTCCAA
CATATTTTCAACACAACCCAACAATTTTGACTCAATTTCAACAATCAAAGACACATGAATTATGATTAAAGGCCGATTAA
TAACGATTTCACTTAAAATTAGGCAAACAAACACTCACACGACGATTACCCAATGATGTTCAATAACAAAATATCGATTG
CATTCAAGTTCAACCATATATAGAGTTTGGGGCTCGAAAAACCAAACTTTTATGTCGAAATAAGATTTGTAAACCTAGGC
AGCAAAGTAAATCCAAGTTCCATCCCGAGCAATGGTCTCGATAAAATGATAGTCAAAGAGCAAAAATATTGAAAACTAAA
ATCGGTGAGAGAGTACGGGAGTTGAAAAGGTGAGAAAATGAAGGATTTTTTAATTCAAAACCATTTGTCCCGTTTTAAAA
CCTTTGAGTTCGCGCGCCAATCGGCGGTATAAGTCGGGCTCACCGATCCACTAGGTGATGCGCCGAGTGGTAATTTGGCT
CGCCTAGTTTTATAGAACTCCCAACAATTTGGGGGTTCAAACGGTGGACAAAGTCGGGCTAACCGACTTGTTCAACAAGT
CGCTGACTGATCCTTTGGCTCACTGAGTTTTACAGAGTTCCTCATCAAGCTTGGTGTTCCAACGGCGGTCCAATTCAGGC
TCACCGACCTCTTTGGTGAGTGGCCGACTGGACTTTTGGCTTGTCTAATTGCCCATTTTCCAATACTTTTCACTTTTCAA
CGTGCAAAATTAACACCCGTTATTCAAAATCAACATTTAAAACATCAAAAACTTGGGTTTCCTCCCAAGAAGCACCTTAT
TTAACATTGTGGCATGACGGAAATACCAATCAAACTTTATTTTTGGGGTTGGATGTTGTGTCACTAGGCAACCCCCTTTT
TGTCGTGGATTCAATTGAGTCGAGATTTGACCCATTTGTGTCTCCAGCTGTTTAATAGAGACTGAATGAGAAGTCACTGT
TAGATTGAGAGTTGAGACATCCTCCTTCATCTCTTTCAACACTTTGTCCGACCCTTCTACCTTATTGAGAATGCGTGCAA
ACATGTCTCCCGTACGTAAGTTCTCCGGGTTTGCTCTATGCTTTTTAGGATTTTGGCATTCATGAGGTGGGACGTATCTT
TCCTTTTCACCATCCCCTTCCTTCCAAGTAGCATTACGATTACGCCATTCCCTGTCATGATCTCTCCATCTATCATCTCT
ATTCCAGCCCGGATTTCCACCTGGCATTGGGTAATTTGAACGAAATTCTCCTCCTTGATTTGCAAATAAGTTCACTTCCT
CATTGTACAACGCTTCAAATTGTGCTTCTTCGGGGTTTACTCCACCAACACCCACAACATTTACACTCTTCAACCCATAA
CCCATCACATTTTTCGATAATAAATCAAGCTGGCTCATCACTTTGGCCATATTTGGTGTCTGTCTTGATCCTTCTCGATA
TTCTCTTATGTCATCCTAAAAGTGAGAGGATACACCTGGTCCTCACGAGTGTACCACACTCTATTTATCTTGGTCATGCC
ATTAAGGAGTTGAGACGCTACTTCATAGAGTTGTTGCATTATACCTCCGGGAACAAGTTGATCAATAACTCCTTTGTTCA
CCGAGTCAAGACACTTATAGAAGTATTATAGCAATATATGGTTTGGCGGTCTATGAGTCGGACACTGAAGTACCAACTTT
TGAAATCTCAGCCACGTCTCGTGGATAGGTTCACCCTCCAAGCGTTTGAAACCTTGGATACTATATCTGAGCATCATTAT
CTTTGACGGGGGAAAGAATTTCACATAGAACGCTCTGGTCAGCTCATCCCAATTGGTGATAGAACCTCGGTAACTCAGCT
AACCATTTGGTAGCTTCACCCATCGAAGAGAATGGAAACAACCTGAGATAGATTGATTCTTGTGATATGTTCTTAAATGA
GAATTGACCACAAACATCCATGACGTTCTGAATATGCTCATAGGGGTCTTCGTGGGCCAGCCCTCCATATAATCCTTTCA
TTTGGAGTAGCTGTAGCATTGTGCTCATAACATGGAAGACAACATTCCCCTCAATAGGAGGTAGACGTATTGCACTAACA
CCACCCAATTGAATTGGGTCATTGACATCATTAAAATTCCCATCATCGTCTTGGTGGCCCACTTGGCTACTGTTATTCCT
ATTCACACTCATCTCTTCCTCTGTTCAAAATAAACCAACACAAACACAAACTAAAGTAAGTCGATTCAACTATAACACAA
AAATATCACAATTGAACTTCAATAATAGAATTCCAAACAACACCACTCCCCGGTAGCGGTGCCATTTTGATTTAACATCT
CAAATACACCTCATCCGATTCTAGGTGTAGACGAATGTTATCTAGTATAAAACCTAACAAAGAGTTGGGGTCGAACCCAC
AGGGAGCGGTACATGTTTAAATTTAGTTACAAAGTTATAAAGTGGTCTAAGCAGTTATAGGAATAGAAATTATAGAACAC
ATACAAACAAATCAAAAGGGGTGACAACGAATGTCAGATGAAGGGTTTTGATTTGCAATTAATAGGTAAATAAAGTATGA
AAACATGGGAAACAACAATATTAAGAGGAATTCTCGGGATATGATAAATTATAAGCTAATTATGCTACATGGGTAATTGA
AATTTAACAATAATTTGCTGAAACATTATGGGTAGGCAGGACTATAAGTGTAATAGTTTTGTCATTCAGGCGATTTCTCT
CGAACATCGACAAGCTTGACAAGATGAACAACCCATGATCTTAATATATCCACTCTCTCGAGCTAGATAGGTAGGATTGG
GTTTAGGATTCACTCTCTCGAGCTAAACCCATATCAACCCAATACCTGCAATTATTAATCAAAAGCTTTGGTTCCAAAAT
TTTTCTCTCAAGCAAGCTAAGAACTCTATGCTAGAATTGCATTTGCAACTACAATCCATAGATTAAAACACAACTAATGA
TTAAACCCACATTAAAACAATAATTTCATCATTAAACAACAATACCCATAAGATAATTAGACAATTAAACATATGATCAC
ACCCTAAGAATTGGGGTTTTAGCTACATATCATAAAAAGAGAAAAATGATTACCAAATACATTAGCCATGATCTAGGTAA
AGGTTCTCAAGTCTTTATAACGGTCCAAGTTGAATAAATTCAGAAATGCACTTGCAAATCCTCAAAATTAAGCTTAGAAA
TCCTCAAAGTCTACAATGGAAAACTATAAAACTAAGAGAAAACTCTAAATCTCAAAGGGAACTGAACTCCATCAAATTTC
ATTTAAAATTCCAATTTATAGTTTCCCAATTTTTGGCCTAAAAGGCAATTAGGCAAAATAAGTCGGGTCTTACCGAATAG
GTTGGTGATCCTCCCTTTGTTCCAATCCATCGCTGGTTTGCATTGGCCATTTGTCCTCAGGGTTATGTGACTTTACGCGA
TCAAGGTTGCCATCACAGAGTCATTTGCTGATTCGCCGACTACCCATTTCTATCACCAAGTTGGTTTTTCCCTAGGACTG
GCATGGTGGAACTTTGGGTGGGCTAAAGAGCCACTCGGCGGTTGGTCGAGTGATCTTGGTGATCATCAGGATCACTTTTC
TTCACTTCTTCAGCTTGTTTGCTTCTTTTGGCCTGGTAGTGTGATGAATCCACGAGTTGGACTCTTTTAGGGCTTTATTT
TGATAGATTTAGTGTCCTCAAATGCATATTTCATCTCAATAACTGATGAAAATCCTTGAGTTTTAGGTATTTGGAGTTAA
AGACAAAGCATAGACACTATTGGGCAGAAAGGAACAAGGCAGCTGAAAAGAACGAAGAAAAGATGACTTGAGGATCGCCT
AAACCATTAGGCGAGTCGCTGAATGGCTATGGTCTCACCTAATGTTCCAGTGTGTCAAGCTCTGAAGGAGAAAATCAATC
GGCGAGATAAATGAGCAGTCGGTGAATCGCCGAACGATTTCGCGATGCAGTACTCCATCGCCCAATGTTACAGAACTTGA
ATTTGCTGAAGGCCAATGCAGACCAAAGGGTGGATCGGCAATCCCGACTAACTGCGTCGAATTGTCCTTCACAACACACA
TTTTGATAACTATAAATACTTGTTTGAATTTTTAGTTTAGTATGCAATCTATAGCAAAATTTTAGAATATCAAACATTAT
TCTCAGTTTTTAGAACTTAGTTTTGGAGAGTTTGTTCCTTAGCTTTTGAAGATTCCCATTCCTAAGCAATTGGAAGTGGG
TATTGAAGATTCTTTGTTTTAGACGTGTGTAAAGACAATATCAATCGTACCCACTTGATAAAAACACTTTTTGGTATCGA
TTTGTATCTCTTTACTATGTCAAACTAAAACTCCAATTCTTGGGGGTGTGATTATGTGAATATGAGTTGAATTTACTGTT
GAGTATTGCTAATTGATAGTTAATTTGTTATTTAAAGGTGATTTCGTTCAGTAGTTGTGTTTGAATTTAATAGGATTGTA
GTTGCAAATACAATTTTATCTTCGTGTTTTTGGCTCGCTCGAGAGAGATGTTTTAAAACCAAAACTACTGAATCGATAGT
CGATGGTTATTGGGTTGTCGTGGGTTTAGCTCAAAAGAGTGAATCCTAAAACTTCTGCCACACATTTAGCTCGAGAGAGT
AAATGGACTAAAGCAAAGGGTGTGCTAAATTGCTACTTATCGGTGTTCGAGAGAAAACGATTTGATTCGAGGTAAATTGT
TTGAGAGAAAATTTATCCCCACTAAATTCTAGCTTAGTTAGCAATTTACAGCGATTTACTATCAATAGCATTTACCCGGT
TGTTTATTTTAACCCATAATCCTATCACATCCCAAGAATCTTGTCTTCATATTCGTATTTCTATATTTTTGCTATTTTTA
GTTGCTAATTTGACTACAAGTCCCTCTTGATAATTGCCACTTGTGTCACCCTTTAATTTGTTATGTTTTTCTTCGTATAT
GTATTTAGCTATAATTGACTTGAACGAAGTTCTTGCTTTCCTATTAATTCTCGATTACATACCGCTCCCTTGGGACTCAA
CCCCAACTCACTAGTTGGGTTACATTACTATTGAATGATCGTTGATGCTTAGTATTGGATGAAGCATCACTGATCGTCTA
ATCAAAATGGCGTCGCTACCGCGGATTTTTGTTAGTTGAGAGTTTTTAGTTGAGTTGAATTTTGTTGTTTATAGTTATAG
TGATTGATGAGTCCACAAACTGGACTCATTTATGGCTTTATTTTAATAGAAATAGTGTCTTCAAATGCTTATTTAGTCTA
AATATTTGATGAAAACACTTAAGTTTCACGTATTTGAATTTTTAGTGGAAGCATGGACACTTAGGTGCAAAAAAGGAACA
AAAAGGCTGAAAAGAACAAAGAAGCTGAAGCCTGAGCATCGCCAAGCATGCTTGGTGATTCGTCGATGGGATGCACTCCG
CCATTTGTTCCAGTCCCCGAAGCCCTGAAGGAGAAGGATAAAAAAGGTGATGAAAGAAGCAATCGACATTTCGCCAATTA
GTTCCGCGAAGCAGAAGTATACCACCCAATGATCCAGAATGCACAAATGCTGAAGGCAAAGCACAAATGGCGATGAACTA
GAAAAAAGGAGAATCACTGAGTCATTCGGCGTTCGTGACTAACCTCACTGAGCGATCAACCATCACTATTTGCTGAAGTC
TATAAATACTAAACTCTTTCCTAGTTTTGAGGGAGGGAGAGCAGAGTCTAAACATTATTGTAATTTTCACTTTAGCTTTC
ATATTTTCTCTCAAGTTTGGAGAGGGTTTTGTGGGAGACTTGAAGAAAGGAGTTCATCTTCCCCAAATTGGAAGTGGGTC
TTTTCTATTCTTCTTCCTTTGCTTAAATTAAGGTTTAATTTCTTATACCCATTTGATCTCTCTATCATTTTAGGTATAAT
GTCTTATTTCTTGATGTGTGGCTAAAACCCCCCATTCTTGGGGTGTGATTTAGTAAATATGTGTTGACATTATTGTTGGG
TCTTGCTTGCTGATAGGTTAGATGTATTTTAATGGTGATTTTACCTAGTGGTTGTGGTTTAATTTAATGGGTTTGTAGTT
ACAAATACAAAACCACCTATGTGTTTTTGGCTTGCTCGAGAGAGAGGTCGCGAAACCAAGACCGCTAGACTGATGGCCTA
AGAAGTGGATCGACATGAGGTTCATCCTGAGAGGGTGAGCCCTAGTCCCATATCCTAACACTCAGCTCGAGAGAGTGAGT
GGGGTAAGGCGTAGGCTGGCCTTCATGCGACAAATGGGTGTCCGAGAGGAACCCATTTGAAATGGGGTAAATTGCTCGAG
AGGGAACTTATTTCCATCTAAAGCTTAGCGTAGTCATTGTTATCTTGCAAATATCCTATTGAAAGCATGTACCCAACAAT
TTATATCAATATATATAGTGGTCACATCCCAAGAATCTCTCCCCATACCTGATTTCCTTTATACTTTATTGTTTTTATTT
GATCTCATGACAAAACTCCCTATTGGTAAGTGACACTCTTGTGTTCCCCTTTAACGTACAATGTTTTTAATCGTTAAAAT
CTTTAGCTACGATTAGCTTTAGCACATTTGCGCTTAACCACTAATTTTCACGCCCACTCCCTTGCGACTCGACCCCAACC
CTTGGTTGGATTATTATACTATTGCACGATCGTAGACACTTGCATCGGAAGTTGTGTCGTTGATTATGCAAATATCAAAA
TGGCGCCGCTGCTGGGGAGTGGTGTTACGTGAAGATGAAGTTAATTAGAGATTTTATTCTTTTTTGTTATAGTTGTCACT
GATTTAATTTTTAGTTTTGTTTTGCGTGTTTGTGTATTGACGCAGAGGAACGACAAATGGAAAACCACTATGGACTTCAC
ACGGATCATCCCCTCTTGAAACTACTGAATCTCAGGGACAACTTGCTGACCTTAAAGTAAGTATAGGATGAGACTCTTGA
GGAAATGTGGTTAAAATTTCAAACAATACTAAGTCCATGCCCATCTCATGGGATGACTGACAAAGCGTTACTGGAATGCT
TCTCTAGAAGTTTGGGACCTGAAAATATAAGTAACGCGAATCAACTGTTCGCAGGTGGTGTGCTGTGTCAACCCTATGAG
GTCGTAGCAAAAACCCTTGATGGCATGGTTGAAGCCAACAAGGAGACAATGAAACAAAAAGAGTGGAATACATTGATTAC
TAAGTTGGATGTTTTGTCCAACCGAGTTTTGGCATTGGAAGCGCAAGCCATGGAAAGGGAGAAACATGTCACTCTCCAAG
AGTGCCGAAATGGGAAGAAACATGGAAATTCACGAGATGATGAGGTCCTTTCCCTTATTCAACAAAAGATTGCCAAATAA
AACAAGAGGTTGAATGAGATGAAAGATAACATGGAAATGCTAAATGAGGTTTCCACCTCAAACTCCATGACTATCCAACT
GTAGGATGCTCAAATCTCGCATTTGATGATAGGTCGCTATCAACCGTTCGCCGAGGACTCACCCAACTACACCATGGGCG
ACTCTGAGAATGAGGAATAGAGGGCTGACTTGCGTCGTGCCATGACGTTAATTAAGGCGCTACTTCGGAGGGAACCCAAA
CCCTTTTTAATTGCTTTTATTCCTTGGTGAAATAATGGTGTGATGCTTGTATAGATTGAAGTTAAGGAAATGTTTGAAAA
GGTGTATGAAGGCGAGCAAATAATCCAATTGGCGTGCCGTCGGCTTATTCAACGACCTTGATCTTTTCCGCCATCTGACT
CTTTGTTTGCTGGAACAACACTATCAGCTTGGATCCTATAAAAATCGGTGGTCGGTAAGTAATGAGAGGCGTGTCGCCAA
CCATGTCGGCGACCTCGATATAGATCACCGTTAGGATTCTCACATGAGATGCAGATCCTATTTCATTAGGCGAAGTTAGT
AATTACTTGGCGCTTCGCCGAGTGATTGGGCGAGCCTGACTCACATCGCCGAATGGGTGGTAACTGAACATTTTTTGCAA
GCCATAGGTTTAAAAGTTCTACTTCATTCATTTCCTCTCACTTTAAGTTGGGGTGTTGATGAGTCCACAAACATGGACTC
ATTTAGGGCTTTATTTTAATAGAAATAGTGTCCTCAAATGCTTATTTAGTCTAACTATCTGATGAAGACACTTAAGTTTC
AGGTATTTAAAGTTTTAGTGGAAGCATGGACACTTAGGCGCAAAAAAGGAACAAAAAGGCTGAAAACAACGAAGAAGCTG
AAGCCTGAGCATCGCCAAGCATGCTTGGCGATTTGCCGAAGTGATGCACTCCACCCTTTGTTCCAATACGCGAAGCCTTA
AAGGAGAAGGATAAAAAAAGTGATGAAATGAGCAATCGACGTTTCACCGATCAGTTCTGCGAAGCAGAAGTATACCGCCT
AATGATCCATAATGAATATATGCTGAAGGCAAAGCACAAACGACGATGAACTAGAAGAAGGGCGAATCGCTAAGTCATTC
GGCGTTCGTGACTAACCTCGCCGAGCGATCCGCCAACACTATTTGCTGAAGTCTATAAATACTAAACTCTTTTCTAGTTT
TGAGGGAGGGAGAGCAGAGTTTGAACATTATTGTAATTTTCACTTTAGCTTTCATATTTTCTCTCAAGTTTGGAGAGGGT
TTTGTGGAAGACTTAAAGAAAGGAGTTCATCTTCCCAAAATTGGAAGTGGGTCTTCTCTATTCTTCTTCCTTTGCTTAAA
TCAAGGTTTAATTTCTTATAACCATTTGATCTCTCTATCATTTTAGGTATAATGTCTTATTTCTTGATGTGTGGCTAAAA
ACCCCCATTCTTGATTAGCAAATATGTGTTGATATTATTGTTGGGTCTTGCTTGCTGATAGGTTAGATGTATTTTAATGG
TGATTTCACCTAGTGGTTGTGGTGTAATTTAATGGGTTTGTAGTTGCAAATAAAAAACCACCTATGTGTTTTCGGCTTTC
TCGAAAGAGAGGTCGCGAAACCAAGACTGCTAGACTGATGGCCTAAGGAGTGGGTCGACATGAGGTTTAGCCTGAAAGGG
TGAGCCCTAGTCCCATATTCTAACACTTAGCTCGAGAGAGTGAGTGGGGTAAGGCGTAGGCTAGCCTTCATGCGGCAAAT
GGGTGTCCGAGAGGAACCCATTTGAAATGGGGTAAGTTGCCCAAGAGTGAACTTATTTCCATCTAAAGCTTAGCCTAGTC
ACTGTTATCTTGCAAATTTCCTATCGAAAACATGTACCCAACAATTTATATCAATATATATAGCGTTCACATCCCAAAAA
TATCTCCCCATACTTGATTTCCTTTATACTTTACTATTTTATTTGATCTCGTTACAAAACCCCCAATTGTTAAGTGACAC
TCTTGCGTTCCCCTTTAATTTACAATGTTTTTAATTGTTAAAATATTTAGCTACGATTAGCTTTAGAACATTTGCGCATA
ACCACTAATTTTCACGCCTACTCCCTTAGGACTCGACCCCAACCCTTGGTTGGGTTATTCTACTATTGCATGATCGTAGA
CACTTGCATCAGAAGTTGTGTCTCTAATTATGCAAACATCAGTGATGCTTACTAAATTTTTAGTTTTAATCTTGGTGTTG
CTATTTTGAGTAGGAAATTGGAACATGTCTGGCAGAAATGGGGACCAAATGGACCTCTCTCTTTTTAGGATGATGTCTCA
TAGGGATAACATCCTAAGTTTTAGACAATTGGAGGGGGAGTCAATCCCAGAATTGTGGATGAGATTTAAGACACACTTCC
TGCAATGCCCCGCTCATGTAATCTTAGAAAGTGTGCTGTTGGACTGTTTCTACGAAAGTCTTGGCCTGTAAAACAAGAGA
ATGCCTGACTAAATATTTCCAAGGGGTCTCTGACGATTACCCTATGCAATAGCAGCCCAGATCCTTGATCATATGGCCAT
GACCAACAAGGAGATTGAGAAAGACCATATTTTTGCCACACTGTCGACTCAGCTGGATTTAGTGACCAAGAAGATCATGG
AATCAGAAGTACCGGATAAAAGGAAGGACCTATACATTCCCCCTCATGAGCGTATAAAGTCCAATGCGAATAAGGGTGGA
CAAATAGAGGAGATACTCTCACTCATTCTCCACAAAGTCGAAAGTCACGATAAGATGTTGAATGAGATAAAGGAGAATGT
CTTACTGTTGAATGAGATAACTGCTTCCCAATTCATATTTGTTCAGCTACTGGAGACCCAAATAGGTTATGTTGTCTCCT
CTCTACCCCACAAATCAAAATTAAATGGGGAAGTCATGCCACAACGTTCAATAAGGCGCTTCTTGGGAGATAACCCAAGG
TTTTATTGCTTTAAATTGTTATTTTAGAATAATGGTGTGTTGATTGTGTAGGTTAAAGTGTGGGAAATGTTTGAAAAGTG
CAGATTGGCGAGCTAAAGTCCAGTTGGCGAAATGCCGAAGAGGTCGGCGACCCCGACCTAGACCTGCCGTTGGACTCAAG
ACAAATTCAAATGGGAGTCTGTAAAATTCGGCGAGCCTAGGAAATTATTGGCGAGTCACCGACCAGGTCAACGATCTCGA
TCTAGTCCACCGTTTGGATCTTCACTATAACTGGAGGTCCTATAAAACTCGGTGAGGTAAGTGGTCACTTGGCATGTCAC
CGAGTAGTTCGGAGAGCACGACTAACATCGCCGAATGGGCGAGAACTGGACTGTTTATTAAAAAGCCAAAGGTTTAAAAT
TTCAAACTCTTTCATTTTACTCATTTTACATCTTTCCAAACTCGTACCTACTTATCATTTTCAATATTTCCGCATTCTAT
AAGTATTTCAGTTGTCGAATTTGTGTTCGGAGTGGATTACATTGCTGCCTAGCTTTTCAGTCCTTATTATTCAGCATTTG
AGGTTGGTTTTCTTAATCCCGCATTTATTTTTAGTAATTTGTACTCTTATGCAAGCAATATTATGTTGATGATGTGTGTT
GGGCCTCTCTGATAGGATTAGAATGTTTGAATGCTTGTTTGTAATTCGATAATCCTGTCCGTAATGTTTTCTATGTTAAA
TTCTTGTCTTTTTGTGCTCTAAAATGAAGTAAATTTTGTGGGGTTGTGCTTGCATGTTATTTGGCTTGGTTGGGTGAAGT
CTCAGTAGCCCGTATTTGTTCCAAACGATGTAATATTCCTAATGATAGAGTGGGTGACTTTGTTTTTAAGGGCAAATGTC
GCCAATTGGCCAAATTTGGCAAAATCGGAAGAAGTCTGAGTATCCTGGGACAATGGGTGTTACGGATCTTGTTTGAATTT
GAGTTGGGCATGGTTTGATTTTGTTTTTAGGGGTTGTGGGGTTGTATTCGAGAAGTTGGGCTGAAAATAGGCACGTTGGG
TCATTTGGCGAGCTGGGTCGAGCTCGCCGAACGACTTGGCGGTTCAACTAATGTCCCCATCTCGCCTTTAATTTCATGCT
TTATGGGTTGTTATGTTCTGTAACTTTTGGCGAGAAGCCTGAGGTCGCCGAATGCACTCGGAAACTCACCGAAAGCCTTC
TTGATCGCCCTTTGTCTGCACCCCTGAACCCTTTTTGCACTTTAACTTTCGGTGAGCTAATTCTTACTAACCGAAATTTT
TTGGCAATTCGCCAAAAGACCTTTCCCTTTAACGACTTGCCTAGAATTTTGAGCCAATCCTTTCAGCGAACCCGACCTCT
TTCGCCAAAGCGATTCGACGACTCACAGATTGGTTCGGTGAGTCTTTCTGCAACTATTTTTCTATAAATTTGATGAAGTT
ATTTTTAAATTTTTCTTGATGTTTTGCAGGAATGGCGAGGAAAAACATAGACATGCCACCCTGTAAAAGAGTACGGGGTA
TCACAATCAATGAAGGGGGATCAAATCCTTCATAAAGAGGAAGGCAAGAACCTATACCAGGTGACAAAGGAAAGGGAAAG
AGACCCAGGTCTGACAAGACTACTACTGGCTCCCAGACAGCTCTATCTGAGCCTGATGATGACCAGCCTCTACAGTCCCG
GCGGTTTGAGCTCCGAGCTAGATCTCACACCACGTCCAACAAAGTCCCTTCTACATCCACACCAGAAAAATCAGTGCCAA
CTCCGGCACCTCTTGTGGCTCCTGTGCCTCCAGTTGTTCCTCCAGCTAGACTCCTTAACAGGTTGAAATGAGATGGTTTG
TGAATTATCCTCGAGAAGAAGCTATTGTCTATGGAGGGTCTGGCGGGCAAGTACTCCAGTGTAGCAGAACTATTACAGTG
GCACCAGTTCCATATTTTCACCAGACCCCGAGGTCTGTTTATTCCTTCATGGGTCTGTGAGTTCTACACAGCATATGGTG
AACAAGTGCCAAAGAGAAAAAAAAGGCTAGCTAGTTCAGACCGATTAGGTCAGTCACTGTTCGAGGTGTAGAAGTGAGCT
GCAGTGAGGAGTACATTAATGATGTATTAGATAGGCCTCCAGGGTCTGCACTCTCATATGAAGGTGTCCCTACGACACAA
ACTCTGGAGGATCTAAAGGGTTGGCTGTCCCCCTTATTTTTGCTACCACTCCTAGGTGGATTGAGGCGGGAGTCGAGATC
AAAAAGAAGGATTTGAATATAGCTTCCCACTGTTGGTTCGAATTCATCAGTAGTTCACTTATGCCTTCACAGAACGAATC
TATGCTCCGACATGCAAAAGCAGCCTGATTGAGCTCTATCTTATCAAAGAGGCGGCTCAACTTGGGCCTTATCATAGAAC
ATGAGATGGCAATGAGAGATAAGAAAAAACAAACCTCTTTTCCCTTCCCAATACTGATCACAGAGCTATGCCCGCGTGCT
GGAGTTCCCTGAGATATTGCTAGCGAGTTTGATATTACCCCGTCCTCCTCCACTGGCATCCTGCACATTGAGGCCGAGTA
TACTAGAGAGGAGGCTGATAGGAGGAGGATAGCTCTAGTGGACACATCCCCGAAGGTGGACGTTGATTCAATACCTACAG
AGGCATCTTTGCCTACTCCAACCTTTGGGTCTTCAGGTACTTCTATCCCTTCCTCTTCTTCACAGGCTCCAGGTATATCC
TCTTCCTCCCAGCCGACCAAGATTACTCAGGCGATGATCTTGAGGATAGGGCATCTGGCGCATTCAGCTGAGGTGAGGGC
GACCTGATTAGAGAGGTCTGTCCCATTGATGATTGAGGTTGCGATCCTAGTTGCAATGAACCCCATGCAGACTTCTATTG
ACACTTTCACTATGAGGGTTGAAGCTTGTGAGAGCAGGTAGGGGGAGACCTCAGAGATTCCGGCTTTGAAAGCCAAGGTA
GCAGACTTGAGGAAGGATGTAGACTATTTGAAGTCTACCAACTTCACTTTATTACTGGAGGCTGCAGATGATTTGGATGC
TCCTAAGACTTTAGAGATCCCGTCGGCTATCGCCGGAGATGTACCCAGGGATAAAGCAGCAGTTGATGAGTCAGATGCTG
AGACCGATGAGGAGCAGATAGCGATACGGGATGAAATGATATATAGAGACCTACTGGATCTTGGGGAGATGATCATCCAG
TCGGTGATCCAGACATCACGGACCGAGACTTCTATGGAAGCTCCTAGTGGATCTGGTACTGCTGTTTCTTCTGAGGCGAC
TCTAGGCACTGATGCCCAAGTCCAGAGTGATGCACCGGGCACTGATTCCTAGACAGATGGAGCAACTGCTTAGACATAAT
CCCCTCTTTACCTCCCTCTATGTCTTACTTTTATTTTGACTTATGGATATTATATTTTTGTTTGCATTTGAGGACAAATG
TTTTTTATTTGTGGTGGGGTGAGGCCCACCTTTTGTGTGACATTTGTAACTCTTGTTTTGTTTATATTTGGGCTTTGAGC
TACAAAAATTGTGTCTTTACACTGCTTTTGTGGATGCTTGAGCTTGTGGCTCCTTGATTTTAATTGTGAATGATTTTTGA
CCCTTCCTAAAATTTTTGCCACCTCTTGTATGTGTTGAATGTGGCTGTTCTCTTGCAAATTTGAGTACCGGTTTTGATCA
ATACCAATGAATTGAATAGTGCTCATAATCGAGCAAAAATGAATATGCAACTACGGCGAGGCTAATTGAAGTTGCATAGA
CAATATGCGAACTCTTTGCATCTCGTTGTGACTAGCTAAGTATCGAATTGAGTCACTTGTGATGAATATTACACACTAGC
GAAAGTGTGAAGTCTTGTTTGACATTGGTGTCACAATGCCTTGTGTGATGAGCTTACCGTGAACCATGTGTGATGACACC
TAGATTTTGCCCTGTTGGTCCGGTTGACTAAGTGATGCAATTTCATGAGATGATCTTAGGAGACTTTAAAGAGTGTGAAT
CAATTTGACATCATACCTCTTTTGTGGCTTGCCTTGTGAGTTTGTGAACCTCTTTTGAGCACCCTTTGAGCCTTCACTTT
TTCTTGGAAGAAACTTGATAACATTGCTACCTTTTATTGACCCATTACCCATAATCCTCATAATCTTTGGTTTGTTTGAA
TAGCCAACTTAGGCCAAAAGCCTAAGTTGGGGGTGTGGTAAAAAGAAAAGGCAAATCAAGAAAATGCAAAGAAGTCCCTT
TTGCCCATGTTTTGAGAAAAAATGGGACTCCTCCATATAAAAGAAAAGAGAAGAAAAGATTAAAAAAAAACAAAAAGAAA
GAAAGAAAAAGTTGTGGAAATACAAAGAAAATGAGGTTTCCAATGATCCATGGAAGATGAATAAGAGGTGACTTTTGAGC
TTGAGTGAAAATGATAAAGAAAAGGAAAGAAGGTGTTGTTCACATCACATTTGGTGAGGATTTCAGCCTATAAGCCTAAA
TGACCATACCTTTACACTCAGCCCCATTACAAGCCTTGAAAAGACCTTTTTGATCTTGAATGAGCTGAAGTAAAAGTCGA
TTGGAAAATAAGGGCAAACCTATGGGTGAAATCATGCATTGTGTTTATCTTTGTGAGTGTGAGTGTTGATCTTGATTCCG
GAACTTTAAATGATTGAACCATTGAGTGAATATGGAATCATTCTTTGTGTGAGGGCATTTGAATACCTTTGTTGAGCTTG
AACTTGCATTTGAAGCAAGTATAGTGAACTTGAGATTCTTCGGTAATGGTGAGCCACAACTTGAATCTTTGAGTGCACAA
TTGATCTTTCCACGAGTAAGTTGAGTCTATTTGTGTGCATTCATGATTGAGTCTTGTGTAGCACTGTTTGAGACATCCTT
TTTGAATTGCAGAACTTGAGCTTTACTTGAGGAAAATCAAAAGTTTAAGTTGGGGGTGTTGATGAATGCAGGATTTGGAC
TCTTTTAGGGCCTTATTTTGATAGATTTAGTGTCCTCAAATGCATATTTAGTCTCAAGATGAAAATCCTTGAGTTTTAGG
TATTTGGAGTTAGAGACAAAGCATGGATACTATTGGGCAGAAAGGAAAAAGGCAACTAAAAAGAACGAAGAAAAGACGGC
CTGAGGATCGCCTAAACCATTAGGCGAGTCATTGAATGGCTATGGTCTCGCCTACTGTTCCAGTGTGCCAAGCTCTGAAG
GAGAAAAAATTGAGTCGGTTAGATAAAAGAGCAGTCAGCGAGTCGCCGAACGATTCCGCGATGCAGTACCCCATTGCCAA
ACGTTACAGAACTTGAATTTGCTGAAGGCCAATGTAGAAATGCGATGAACCAGACCAAAGGGTGGATCGCCGAGTGGATC
GGGATTCCAACTAACTGCGCCGAGTTGTCCTTCGCAGCACACTTTTTGACAACTATAAATACTTGTTTGAATTTTTAGTT
TAGTATGCAATCTTTAGCGAATTTTTAGAATATCAAACATTATTCTCAGTTTTTAGAACTTTGTTTTGGAGGCTTTGTTC
CTTAGCTTTTGAAGATTCCCATTCCTAAGCAATTGGAAGTGGGTATTGAAGATTCTTCATTTTAGACGTGTGTAAAGACA
ATATCAATCGTACCCACTTGATGAAAACACTTTTTGGTATCAATTTCTATCTCTTTACTATGTCTTGCTAAAACCCCAAT
TCTTGGGGTGTGCGATTATGTGAATATGGGTTGAATTTACTGCTGGGTATTTCTAATTGATAGTTAATTTGTTGTTGAAA
GGTGATTTCATTCAGTAGTTGTGTTTGAATTTAATAGGATTGTAGTTGCAAATATAATTTTATTTTCATGTTTTTGGCTT
GCAAAAGAGAGAGGTTTTAAAACCAAAACTACTGAATCGATAGTCGGTAGTTATTGGGTTGTCGTGGGTTCAGCTCGAGA
GAGTGAATCGTAAACCCTCTCCCACACATTTAGCTTGAGATAATGAATGGAATAAAGTGACAGATGTGCTAAATTTCTGC
TTATCGGTGTTCGAGAGAAGCCGATTTGATTCGGGGTAAATTGTTTGAGAGAAAATTTACCCCCACTAAAGTCTAGCTTA
GTTACTAATTTACAACGATTTACTATCAATAACATTTACCCAGTTGTTTATTTTAGCCCATAATCCTATCACATTCCAAG
AATCCCGTCTCCATATTCGTATTTCTATATTTTTTTTGTTTTTAGTTGCTAATTTGACTACAAACCCCCTTGATAATTGA
[truncated: 894,804 more chars]
