# Supplementary material for: Homologues of potato chromosome 5 show variable collinearity in the euchromatin, but dramatic absence of sequence similarity in the pericentromeric heterochromatin
Source: BMC Genomics. 2015 May 10;16(1):374. doi: 10.1186/s12864-015-1578-1 (PMC4470070; doi:10.1186/s12864-015-1578-1)
Supplement: Additional file 3: — RH BAC tiling path sequences. Description of data: Nonredundant, multifasta sequence files of the individual BAC MTPs. The sequence contigs and scaffolds in the MTPs can be either ordered or unordered, depending on the quality status of the tiling path sequence. [file 12864_2015_1578_MOESM3_ESM.zip › mtp_0851.fasta]

>mtp_851.scaffold_2
AGCTTGCATATTATTATGATGCAGAAACAGATAACCAGGATTAGCATCCAGCGCATCGTTGATTTTAGTTGAGCTCCAGA
GTTTATTGGTGAGCCTCATTGCTTTCGGAGGATCCCTTTTATTGCTTTCAGTATTTTAGTTCATTAGGATGTCGTGAGTC
TTGTCCCAGCAGTCATCTCAGTTTTAAAGGCTTCATAGATAGACAATCAGTTAGTTCATTTGTCTTTACCTTATAGACAA
TCAGTTAGTTCATTTGTCTTTACCTTATAGACAATCAGTTAGTTCATTTGTCTTTACCTTATAGACAATCAGTTAGTTCA
TTTGTCTTTACCTTGTCATTAGCTTATGTTCAGATTTGAATTGCCACTTTGGCTACGTTAAATGTTTATTTCTAAAACAT
TATGAGTTTAATTTGAGACAGTTGAGTTGTCTTGTATTTGAGTTCTTTTCTTAATGCATAAAGTCTTCCGCTGAGTAAGT
AAGCCAGACCAAGGGTTCGCTTGGGGCCAGCAATGGTTTTCGAGTGCCAATCCCACCTAGGGTGTAGACTCGGGGAGTGA
TAAACTTGGTATCAGAGCACAGAGTTCAAGAGTCCTAGGGAGTTTATGAAGCGGTGTGTGTAGAGTCCTAGTTATCGGTG
TGAAGTGCGCCACATATATAATTAGGAGGCTGCAACATTTAGGAAATTCCTTCACTTCTTTTATATTCATTTCATGCGTT
AGAGTTTTATCTCTAAAAATATTCTTTCTAATTCGTGCTTGCGCGTAACCGATTGTGAGTTGGGTTATGTTTGAGAATGC
CTTCATGGGACGTTTCTTTCCCCGGGAGCTAAGAGAAACAAAGGTAAGAGAATTCCTCACTCTTAAGTAGGAATCTATGG
GTGTTCATGAGTACAGTTTGAAGTTCACACAACTTTCCCACTATGCTCCGGAGATGGTTGCTGACATGAGGAGCAGGATA
AGTTTATTCGTTGCTGGATTGTCTCATCTGTCAAGTAAGGAAGACAAGGCATCCATGCTGATAGGGGATATGGACATAGT
AAGGCTAATGATCCATGTGCAACAAGTTGAGGATGACAAGCTAAGGGATAGAGAAGAGTTTAAGAACAAGCGAGTTGAGA
CATCAAGAAACGAGTCCGTGCAGCAAAAGAGTAATGTGAACCGATCTTCTTTCCAACATAAGCAGAAGGGACCTGCTCCA
TCATCTCCTTGTGCACCTGCACCAAAGAACAAATGTGAGTACAATATTCAGAATTTCAGGGCTAGACCTGGCCAATCTCA
AGGAAGTGTGGCACAAGGAGGTAACTGGGCTCCTGCATGTGCTATGTGTGGTAGAACCCACCCAGTTAAATGTAGAGATG
GATCCATAGGTTGTTTCAAGTGTGGAAAATAGGGTCACTTCATGAAAGAGTGCCTTAAGAACCGTTAAGGAAATGGAAAT
CCGGGCAATAGAGCCCAATCTTCTTCAGTTGCTCCATCAGACAGAGCTGCATCTAGAGGAGCTACTTCAGGGGCAGGCGG
AGGATCAAACCATCTTTATGCTATCACTAGTCTCCAAAAGCAAGAGGATTCGCCAGATGTTATCACTGGTATGATCCAAG
TCTTTAACTTTGGTGTTTATGCTTTGCTAGATCCAGGAGCGAGTTTATCTTTTTTTCACTCCATATGTTGCGATGAATTT
TGATGTTATTCCTGAGCAACTTAGTGAACCCTTCAGTGTTTCTACACCTGTTGGTGAGTCTATTCTAGCAAAGAGAGTCT
ATCGTGATTGTCCAGTTTCCGTCAATCACAAGAGCACCAGTTTCCGTCATTCACAAGGGGTGATCCGTATGAGGTATGTG
AGTACACATAGGGTTGGGTTCATTCACCCACATGCCAAATATGTTTATTTCAGTAGGATTTTCATCCTAATTGAGAGTTT
GATGTTCTTGAGTTGTATTCTTGAATTGTTTTCGTTCTTGAATTTGGGATGAGATTGAGGAGTTATTGAGAGTTTAAGGT
AGATTGTTAGAGTTGTGTTGAGTTAGATTCTTGTGTACATACATTGGGTATCTGAATCTAAAGAGAATTTTAGAAAAAGA
ACCAAGTTTAGGTGAATTAAGGTCAGAAAATGAAGAAGAAAAAAGTCGACAGAATCTGGGTACCAAGTCCGTGTCGTGGA
CATGTTCCTTAGGATTAGGAAAATTTTCCTCACGGAGCGGAGCGGTCACGGACCGTTCTGCCTCAAAATTTATTTCGCAA
CCAAATAATTAAATACATCTCTGCGTGGCGGACTTGCTTCCAGACAGTGATTTCTTAATCTTTTCTCGTGTTTAACTATC
TAAAAACACTCCTAAACATCATGAGATCTTTCCTATCACAAATCTCTATCCTTGAATCCATAATTCAATTGAAGGATTAG
TTAGGAGTCCAATCAAGACAAGCTAAGAGCCAAGTCAATAGAAGTTCATAGAGTCTTCCAAAAGTATTTTTGATATTTTT
TTTCTTCATTCTTTTCATTAAATATTTTATTTATTAAATTAAAAAAAAAAACAATCATATTTACTATTCTAATTTAATCT
AATGAGTTACAAAAAACCTCCATCTATTCATATTCTCTACTTAAATAACATGTCTCTTCAACTTATTCTTATCGATTATC
AAATCTATAAATTACAATCATCCATGGAGATGTTGAATATTCATTTTTCATTTTTCTCATTCTTTCTTTCTATTAGTGTA
GTTTTTTTTTTCTCATTCTTTCTTTCTAATAGTGTAGTTTTTTTCTCTTTAAAAAAAATAAAAATTATTCTTCATCTTTT
CCATAAGAAATCATAGAAAAGATAGTGACATGATATGTTCTTCACTTTGATAAAGATCAAAGATATATTCTTCAAAGATT
CATTATAAAGAGATGTTCACATTAATTTAGTACAAGATCATCAAAATGAAGAAGGAAGTTTAATTATGTTGAAAGAATCA
TCAAGAGAGATGATCATATTAGTGTAAAGTTTGAATGCTTTCAATATTTTAAAGATTCATTAATGTATTGTTTTGATTTC
AATATCTAAAATTTTGCCATGCCTAAAAGTATATTATCTATGATACATTTCAAATAGCTATTACATATTGTTGTACTTAA
AAATCNNNNNNNNNNNNNNNNNNNNNNNNNNNNNNNNNNNNNNNNNNNNNNNNNNNNNNNNNNNNNNNNNNNNNNNNNNN
NNNNNNNNNNNNNNNNNNNNNNNNNNNNNNNNNNNNNNNNNNNNNNNNNNNNNNNNNNNNNNNNNNNNNNNNNNNNNNNN
NNNNNNNNNNNNNNNNNNNNNNNNNNNNNNNNNNNNNNNNNNNNNNNNNNNNNNNNNNNNNNNNNNNNNNNNNNNNNNNN
NNNNNNNNNNNNNNNNNNNNNNNNNNNNNNNNNNNNNNNNNNNNNNNNNNNNNNNNNNNNNNNNNNNNNNNNNNNNNNNN
NNNNNNNNNNNNNNNNNNNNNNNNNNNNNNNNNNNNNNNNNNNNNNNNNNNNNNNNNNNNNNNNNNNNNNNNNNNNNNNN
NNNNNNNNNNNNNNNNNNNNNNNNNNNNNNNNNNNNNNNNNNNNNNNNNNNNNNNNNNNNNNNNNNNNNNNNNNNNNNNN
NNNNNNNNNNNNNNNNNNNNNNNNNNNNNNNNNNNNNNNNNNNNNNNNNNNNNNNNNNNNNNNNNNNNNNNNNNNNNNNN
NNNNNNNNNNNNNNNNNNNNNNNNNNNNNNNNNNNNNNNNNNNNNNNNNNNNNNNNNNNNNNNNNNNNNNNNNNNNNNNN
NNNNNNNNNNNNNNNNNNNNNNNNNNNNNNNNNNNNNNNNNNNNNNNNNNNNNNNNNNNNNNNNNNNNNNNNNNNNNNNN
NNNNNNNNNNNNNNNNNNNNNNNNNNNNNNNNNNNNNNNNNNNNNNNNNNNNNNNNNNNNNNNNNNNNNNNNNNNNNNNN
NNNNNNNNNNNNNNNNNNNNNNNNNNNNNNNNNNNNNNNNNNNNNNNNNNNNNNNNNNNNNNNNNNNNNNNNNNNNNNNN
NNNNNNNNNNNNNNNNNNNNNNNNNNNNNNNNNNNNNNNNNNNNNNNNNNNNNNNNNNNNNNNNNNNNNNNNNNNNNNNN
NNNNNNNNNNNNNNNNNNNNNNNNNNNNNNNNNNNNNNNNNNNNNNNNNNNNNNNNNNNNNNNNNNNNNNNNNNNNNNNN
NNNNNNNNNNNNNNNNNNNNNNNNNNNNNNNNNNNNNNNNNNNNNNNNNNNNNNNNNNNNNNNNNNNNNNNNNNNNNNTC
GTTATCTCTATTTCCTCCTATTTTTAGTTTCATCATTTATTTTTTCGAACTAAAGGAAGATTCATCGAATAGTAAATTTA
TCATTTGACAAAAATAAGAAAAAAAATCAAGTCATTAAATATGTTTATTCAAAATTTATGTATTAACATCATAATATACG
AATTTTTTTCTTAATAAATTAGTCTTTTGTTTTTGAAAAACATTTGATAATAAAAATGTAATTCACTTAAGCTCTAATTC
TAAAAAAAATATTTGTATTGTGATTTTATCATTTTTCTTATTTCTATAATTGATTTTTTATTTTTTGTATCATAATTATT
TTTAAAAATAAATTTACATATATATTTCATAACTGCGCGAAGCGCGATCGAATTCCCTAGTCTATTATAATTGCAGATAC
ATGTGCAAGTGTTCACAGGTACTTAGATATGTTAGCAGTGGTAGAGCCATAATTTTATATTAAAATCAATTGCAAAATTA
AGATTATTTAATTGCTCAGAAATACTATATATGATAATATATATGTAGCAAAATTTAAATTTTAAATACATAATCAAGTA
AATGATAGGTAATGCAAGATAGAGAGTTTATCAAATCAGTAGTACGTCTATCTATAATATACATTTGATCAAATCTATAT
ATTATAATAAAGCTGAATATGAAAACGGTGATGTGGCGCTCTCTAAGAGCTTCATTCTTATTTATCTTTTTTTGTGATTT
TATTGGCATTTTTCTCTTATTTCTTTTAATTATTTTAGTTTCTTACCTCTTCAATTACATAAATTTTAATCTTAATAAAT
TTCATAACTCCTAACCTTTCATATTCATAACCCTCAAATAATTTAATATACAAATTTATGACATCTCAAAATCACGCTTA
TAACCTTTCATATTTTTTACATTTTTTCTTATTCTTCATCTTTTATCTCTTTTATTGGTTAATTTTTTGTCTTATTTGAT
CTAATTTTGCAGGATGAAGATTGTTAGATATCTCTGTGCAGTTCGATTTTACAAGGTAAACTATTTGATGTGCCTAATAT
GGTTATCACTTTTTCTCTGTTGCAATTATATTCAATATTATTGTTTTTGAATTCATGATAATATGAATCACATTTTTTTT
AGAAAAAAACTATCTGATTTTTTCTCTTTGCTTCTCTTTGTAGTTTATAGAGATTTTTTTTTCTTCTTTTTGTAGTTTTT
GGAGCATTATGTAATGTTGACAACAACATCCTTCCTTTATCTTTAACTCATAAATAAATATTCTTTTAAAGTTTTTATTT
GATAGTTAACTTCATTTTTATATTTTGTCGTTATTGTTGTTGTTGTATGATTAACTTATTTTGTTTTTATGTCGGGATAT
TTTTGAAAATAGAAGCTGAAAAGAAAGTCAACACACATGTATGCTACTCAATAAAGCATGTATATATAATTTTGTAGTCA
TGTAAATCAACTTTTAATAACTATTATGATAGAACATGAGAATGTAAAGTTAATTCATAATTTTTATAATGTCCGAACAG
ACTGATGTTGAAGAATCAGCGGATGAGTTGTGGTTAGGGGTGAAATGTCACTCGAAACCAGAGCTAGTTGGTTCTCCCCG
AAATGCATTGAGGCACAACAGTTGACTGGACATCTAGGGGTAAAGCACTGTTTCGGTGCGGGCCGCGGAGCGGTACCAAA
TCGAGATTGTATAATTTATAAAAAGATGTTTATTGATATGAAACTTTGTAGTCTTCATATATTTTAGTTTTTTTTATGAT
TAATATTAGAAGTTCTCAAGAGATTTCAAAGATCACTATTACAATCTGTTTGGTTAGAAATTGAAATACAAAAGTATTTG
GTTAGGATAAAAATGATTTAGTAGAGTTGTTCTCTCTCAATCTATTTTCTTTACCAACATAAGAATTATCTAGATAAAAG
AAAAGTGGTGTAGCACATCTCTTTGGCCAATAATCTTATTTATCTTTTGATTTTCTCATTTTTTTTTGACAAATTTTCTG
TTTATTTATTTCTTACTTTTGTACAAAAATGAATGTATCAATTACTACTCCTTCATTGATTCATAATTTTTACTATAAAA
ATTCAAGTGTCTTTATGTTTTGTACTTTAATGACTTTTGATGATCACAACTCCTAAATTATATTAATAATCATATTCATA
ATATCATTTAATATTTCAAATTGTTGTCCTATAAATAGGCGCATTATAAAATATATATAAAAAAATGATTAAATTTATAT
GTATGGTAAAATTAAGATTTTATATATATATATATATATAACTAAAAAAAATAATTTCCTTAACTCTTTTCTTTTTTTTT
GAGAAAAACTTTAAATTTCATAATTTAATTTTCTCAATAACAATTTTTTGTTAAAAGTGTTAAAAAAATATCATATATAT
AAATTAATTTTCTTCTTAACAACATAAATGGAGTGTAAATAAGGATAATAAGAGTAATATTTTTTTCTTTTTTCTTTTTA
CCATAATAAATGTGAATATATGATTAATGTATAATAAATTTATTATTATTGAAAGCAAATAAAAGTTCCTTTTATTTTTT
CTACATTAAAGAAAGTGTTATCCTTTGTACAGTTATTACTCCAATTTATTTATAATAATTACCACGATAATATTATAATA
GAAGATTGAGAGAGAACAACCTTTTAACTTTTCATATCAACATTTATATTTTCAAATTTTTTATCAGTATGAAAAATTAT
TTTTAGCAATTTTTCTGAATAAGTAATATCGAAGTCGTATTTTAATTTATGTTTCTCTCTTTTATTATATTATTTATTAA
AACATTTATCAAATAGTGAAATTAATTATTTTAAAATATATTTAAGTTTTTCTTATAACCGCACGAAGCGCGGACAAGTA
CACTAGTATATTTATAGTTAGTATACATAGTTAATATTAGATAAACAAAACTAAATTTTTTGTCTTTATTTTTTTTAAAC
TCTGAACAGACGGATGATCAATGTCATATTTCACCATCACAACAACAGTAGTGGCTTTATCCTTATATAACTGCTTAACT
TAAACTACTTTGTGATTTGCGGATTCTTCACTTTAGATACTGTATCCGTGTTGAATTCTCCAAGAATACACTTACTTTTG
GCAAATCCGACATGCACCCCTAGACATTTCTGAAGAGTCTGACCAACATAGATTATTGTCGATAATATATAATCAAAATA
CATGTCGATCACACACCATGCTTCAATATTATCGACCACGGTTAGAAACATAGGGTTGTATCTGATTAAAAAGTAATTTA
CAAATTACTTTTGCAATTAAAGATTTATGTCGTTATGTACAATATGAATATCTTCAACTCCATAAATAGTCTCATTCTTA
TTTCATTTTGAATCTCCATTGATGTTGGATTCCCTTTACAAGTGTATCTAATTTCTATTCTTTTCTAAATTCATCGATTT
TCAATCGTTTTGAATAAATAGCATCAATCAAACCATAGTATCTAATTTCAAAATGTCTCAAACACTGCTCTGTTTTTCAT
TCAGAATCCCAAATACAATGATTTTGACGAAATTGAACAATACACTGAATTTGAAATTGAAGAGAGATTATAGAAAAGAA
ACAATAATATTTTCGTGATGAACAAAATTGAGGAGATAATTTGAATTTTTGATCAATTTCTATAGTTCAAAATGATACAC
CATATCCTCAAGAGTCTTAACAGTGAATCGGACCTTATTTAATATGAATTAGTTACATTTCTTTTTTAAATACCCAAAAT
AAGGCCGCTTCTGACTTGTGTGTACCAGAGATATATGCATGTAATTTTTCAGATACATGTATTTAGAATAATAGTCTGAC
GGAAAATATAATTTCGCAAATTACTATTTCAGCATGTAATCAACACCAATAGTGTGTTTTTTGTTATTATAATTATCCAG
AAAATGTAAAATTAAAGTTACCATTGAATCAATATAATTAATTAGTTCTGTATTTGATGAGACTTTATCGTGTTTACTGA
TCCTCATCCATCGGCACCCCAAATGAACCCGTGAGGGTCCAGCTTATTATATAACTCAGCTCAATCCCTATGTGGACCAG
CCCATTCTGGTTTAATTTTGGGTATCCAGTCTGATCCAGTTCAGGTAGGCCTGATCTATTAGACATTCTTAAGCCTTGTT
TGTTTTCATTAAGACTTATACGTCTAAATTTGAATGCACATCTTAATGATTAAGATATTGTTTCTAGATCTGAACACTGA
ATGATTAAAATTACTTGTTTTAATAAATATATAATTCAAATAAAATTAATCCATTACTTGATTAAAAAAATAAAACACTT
ATGTTTGCTAGTGATGGTGAAGATAGTTTGTAGTGGTGTACTGATGGTAATAGTTGTTGTTAATGACTAGTAATTATGAT
AGTGGTGATAGTTGTAACAGTGGATGTGACCGGTGTTATGGTGATTGTCAGAATCGTGGTAATTGATAGTGGTATTGGTG
ATTGTAATGATGAAGTTGGTTGATGTTAGTAGTTAGTGGTGTTGATGGTGGTGGCTGAAGAATGTGTGGTGGTTGATGAT
GTGTCTGTGGTAGTTGGCAGTTATGTGGTTGGTAGTAGATACTGATCATAGTGGTGGTAGTGGCTGATAGTAGTGGTGGA
GGTAGCGGGGACCGTGTTGGTGATCGAAGAATGTATGGTGATAGTTGACAGTAGTGCTAGTTGTGATGAAAAAGTTTGTT
GGTAGTAAGAATTGACTATAGTGAAGATAGTGATGATACTGGTGGTGTAGGTGGAGACGACTATAAAGATGGGGGTGATG
GTGGTAATGGATATAGTTGTAGTGATGGAGGAGGTAAGTGTGGTAGTAGTTGACAATAGCGGTTAGCAATGTTGGTGGTT
GTGATGGCAGAGGTGGTTGGTGGTAGACAGCGGTAATGGTGGTTGACAATGGTAGTGATGGTGATGGTAAATGCTGTTAG
TGGTGGTGGCTGGTGATAGTAGACAGAGTGAGGATGAATAATTGAATATTATCCACACAAGAATATATTAAGCTTTTATT
CTAGATCTTAATGATCAAGACATATTCAGACCAATTAAGTTCTTAAATTTTAATGAGAACAAATGCATGTAATGATCTAA
TGTCTGAACCATTTAGATTCAAACCTTCATTAAATGCAAACAAATGAGGTCTTAGTCAATTCTTATAGTAATCTATAGAA
AACCAACCAGGTGCTCAATATAAAAGTTTAATGGCGGATGCATTTTGAACTATTCGATACATTTGTAAACATTTTGAAGA
AGTTGTGTTTGTTTCGAATTTGAAAGAACATACATTAGTAAAATATAATCAAATTTCATACTAAATATTTTTGGTAAAAA
ATCATTTATTGATTGATGAATGAAGAAAAAATGAGTTAAATTAGATTACAAAGCTTTGTAACCAGTAAGATATATACAGA
TCCGGTCAGCTATAATGCTTAATTATATAACCAATTGTGCTTAATTAGTTGGAGATTAACTACTTGAACAAGATGAGTAA
ACTTATGGAACGATAATTTTGAGCTCCATATTTTTTTTGGTTTCCCATTCGGTGTACGGAGCCCACATTAGAGCTTTGAC
TAAATCTGAATCACGCACTGCAAGGCCCATTCCCGGGTGGTGCTCCCAACAAGATTTTCTCCATACTCAAGGCTCAAACC
TGAGACCTCTGATTAAGGCTAAAACACTCCCACCAATTCACCACAACTTATGTTGGTAATTTTGAGCTCTAAATTGAACT
CGTAAAGATGAGCTATTCTAATGCATGAGTTGTTTTGTGAGCTTGTTGAGAAATAAATTTAGTCTTTATAGTAGCCATTA
GCCAATAGCCCAATATTAGCAAATTAAAAAATAAATGATACAAAATCGAAGAAAAAGAACCAAGTCCTTTTGACTTATAT
TTAATGTTCTCAAGTACATTTTTTAATAATAGAAGTTCCTTTAGATTTTTTCTTTGACTATGTGGTCAAAGTTTGTTTAA
GAAAAAATAATACTCCCCTGTTTCAATTTTTTTTAATCTTAAGTTTGACTTGACAATCCCGTTAAAAGAATTCTTTCTCC
ATTTCATATTATTTGGCCTCTGTTGACCTAGTGTATTTCTTAATTTTATTTTACTTGGAGACACATTTTACTAAACTAAT
CTTATTAATGATGTTTTAAAATAATCAGACTTCTACAACATTATATAGTTATTTAATACTAAGAGTAGTATGAGAAAAAA
GTAATAAAACTTCCTTGATTTGCTAAAATGAACTAGTAAAATAAAATATTTAATTTTAGTATGACGGCCAAGTAATATGA
AACGGAGGAGTTTCAATTTAGTAAATCAAGGGAGTTTTATTACTTTTTTTCCATACTACTTTTAGTATTAAATATCTACA
TAAAATAATAATAGGGAGATCGTTGTGTTTGGTATGGAGGAAAATATTTTCTGAAAGTGTTTTTTTAACTTTCTCATGTT
TGCTTGGACAAAAGTTTTTGAAAATATTTTCTCTAGGAAAACAAATTCGTTAAAAATGAGGAAAATGACTTTCTTAATGA
AAGTAGGAAAACCAAGTTTCATAAATTATATTCAAAGTTCATTGTCTCCTCCCATACACCCAATGCCCCAAACCCCACCC
CTTGACTATCCACCCTAACCTTGAGGCCCCACGCCCTCCCACCATGATACTGTTTTGTTAGATTACAAGTAAATATTCTT
GAGATGATATTTTTTTGCTTACTTACCAAACACCAAAAAAAAAGAGAGTAATAAATTCACTTGTTTTCCGATAAAGCATT
TTCTATGAGAATATTTTTCATGAAATATATTTTCCTTCCTACCAAACACACTCGAACCAAAGCATCATTAATAATGTTAG
TTTAATAAAATACACATCTAATTAAAACTTTGTTAAAGGGTATGCCAAGTCAATAGGGGCCAAGTAATATGAAATGAAGG
AAGTATTATTAAGAATTTATTTAGTAAACTAATTTTATTAATTATTTGTTTTGACAACTTGAATTTGATTACTAATACTT
TATATAGCTATTTAATGACAAGGATAGTATAAGAAACAATTATTGTATTGACACTCTAGGCCATTTCCTCATTATTGCAT
CATTTTCGGTGTTTAAAGCTTTTTTTATAGTGACCCTAAATTATTTATGACTTGATAGGACTGATAGCTCGACCACTTGA
TCGTTTGTTTGGTTTTTATGCAAGTTTTTGTGTTTTAAAGCTTCTAAAGTTTGAACAGTTTACGTTGGTCAAAACTTCAT
GTGAACGACCTCAGAATGCAATTCTGATGGATCTATTAGCTCCGGAACATCGACTATGATTTTGATGGACCCTTAGTTAA
AATCCCGAGACTTACAAACCCATTTTGAACTACCTAGTGGTTTTTGGCCAAAGCGAGGCTTGGGTGTGGGACCCAGTTTT
TGTCAAGAGGACATCTTTTGAAAGTAACAATAGTTCCATTGAGTTTGGAATGCCAAATCTAAATAGGAAGAAAGTTAGGT
TTGCATTGGTGGGACCCCAAGCCAATTCTGAAGGTCCAGCAGAGACTTAGGATTTTCATCCCAAGTGCTGGTGCACCAAC
TACTAGAGTGACCACTCCCGCAGAACCTAGGCTCACACCTGCGACCTAGCTCTTGTGGTGTCAAGTCGGCTCCTGCGTCT
AGTAGTGTAAGAAAGGTGTTTCTTCTGCGGATACGCCATTGTTTCCATGAGTAGCCCTGCTCCTAGGGAGCATACTGGTA
GGTTAATCCTCACACAGGTGGCCTCTTTCCACTTTAGCAAGATAGCACCTGCGACGTCGGGGTCGCCGGAGCGATAATTA
CAATGATTTAATCACTGAAGTTCCTCCATTATTTCATTTCGTCTTTGGGTGTTGGAGAGCTTGATTTTTGGTGATTTCTT
ATGGGAATTATTGCTTTGATCTAGGAGTGGTGTTGGGGACTTGTTAGACTAATTGTTTACGCGTTTAAACCCATAAGTTG
CCTTCCCTATTCCTCATTTTTTGTCTTCAATTGTGATATCCTGAATTCTTGATGCATGAGTTGTTTCAGGTTGATTTAAA
TTTTGAATTGTGCTCTTTTTTTAGGAACAAATTCCTTGAGCTGGATGGACCAATTAATGGAGTCAATTAAGAGATTTCTT
GTGTAGGTCCCATAATATCATTTTGACTCATTTTTAGTTTCATCTCTTATTATTGCGATTTGGGTGTCAAAACGTCCATA
CTGACATCGCGATAATTTATTTGATTATGTGGCAGCATTCAGAGGTATTTCAGAAGGGTAAAACTCCGATTTAGTAAATT
TTAGAGTGTGCACGATCAACTTCGAGATAGGCTATGGTTTAATGATCTTAAATTGAGTTTGTGTTGGTATTTGCATATTG
TCTAACTAGTTTTGGGAGGGTTCTTAGCATGCTTCATGTTTAATTTATATAAATCATGTCTAAGCCTTCTTTTGGGGTAA
TTCAGGGTAAATTGAACATGTCTACCTTATCCGCATTGTCGTATTATGCCACGTTGTGACTATATGTTTTCTTGTATTGA
TATTGGTGACTCATATTTGGCCTTAGCCTAGGCGTAGACTAGTGATTACCTTAGAACTGCTATTTTGGAGCAGTTATGCC
TTAGTAATCCTCTGATATTGCTTTAAACGTTTCTAGCTCCCCGTAGACTAATGTAATAGACTTGGGTTTGGTAGTATGAA
TCGTTAGCTAGGTGAAAACTCCACTCTTATTGGACTTTTATCCATAACTTTCTTATGTTACTGCTCTAGCATGTTTCAGT
TCTGATTTTGGCCCTTATTGATTTCATCAGACCGGATCATGGGTTTTAAGCTAGAGTGGGTCCCTTCTAACTCCGATGGA
GGTTTTACCCTACAGTATCTTTCTACTTGGCGATGAGCGTGTGATTACAAAAGTTCTTCAAAGTGTTTTAGCCACAGTTT
GAGGTCTGTTCACATTTTTGCTAGCCATGGTTCGAGGTTCGTGTGCAATTTTATCAACATTGGATTGAGTCTGGCGTGTC
AGTCAGCTTTGAGTCTTGACACCTTGATTCTAGTGAGTTCTTTGAAGTGCTTTCACTGTGTTCAAGGTGCGATTTCAGTT
GTATTAGTTCTAGATCATACTTCATTTCATCTTGGGATACCATTAGTTTTTCTATGTACTTATCAGACTTATAGGGCTCC
GTTTGGATTATTTTCATTTCAATTGTGCATGAATGTACCTTCTGGGATTATGGGGGCCAGTGAGGTTGTAGTTAGTTTCT
TTACTTTATCGTTCCATTCTTTCTAGATTACTGAGGTGTATAGTTAGACTTCCTGTTATTGTCACATTTGTATGTCCCTT
ACCTACCGTTTATTCCCTCACTTTTCATTTTGTATTTTCTTTCCAATCTCAGTAGGCCTATGATGCCTACTGGGTACATG
TTGTTTTGGTACTCATGCTACACTCTACATCTATTTTTCTAATGCAGATTCGAGCACCAACCAACAATGTTAATTTCTGT
GTGTTTAGCGGGATTTCTGGAGATAGAGATTGAGTTATATATATATATATATATATATAGTTTTTGGATAGTTTTTGTGT
TCGATATTAGTTTGTACTTATTTTGGTTATTTTGTAGCTTGTACTTTTTTTAGTAGCTTTATATCTTTGCCCACCAGGTC
GTGGGATTGGATCTTGTATTGTTATATATCTTTATGTCATTTCCTTCTTTCCATTGTGTATTCCTTTATTATGTTGTTAT
CTTCTCGTTGGTTGTTGATTCTGCCCAAAATGTATGCTACTTGTCGTTTCGGGAAAGAGGTTTGCTTACCTATAGGTGGG
TTTTTGGTATGTGTCATCATGACCGGAGGTTTCATATCATGAAAAGTTGGTAATAGAGCCTCAGGTCCGTCGGTGTCATT
GGTACAAAGCTAATGTCTAGTAAAGTTCGACAGATCGGTGCGAAAACGTGTGTATCCTATCTTCGAGAGACTACATGACA
TCTATAGGGAGATTTTTCCTTTATGTTGTTACTGTTCATTTGGTAGTCTTATTCAATTCCTAAAATCCTGTTTCACTCTT
TCGCTGGATGGCTCGTATATGTGGTTCACTAGCTGGGATGATGCTCACAAGCCAGTAAATAGATCCCCAGTTGGGGTCAA
AGGTCGACCCCCTGGTCGGACGCGAGCTGGAGCACTAACTTAGGATCAGGTCAGAGATGTGACACATGGTCTAGTTATGA
AGACTCATCTAGCTCTTATTCCTCCACAATCGGTAGGGTCGGGACTAGCCTAGCCACTACTCGAGCCAGCTATTGCCTCA
GAGTTACATGTGACTATAACTAAGTTATTGGTCATGTTAGAGGGCATGCAGCAGTCCCCAGCTCCAGTTATGCTAGTACC
GCGGGTTCAGCCGACATTATCAGCTCCTCAGGTTGAGGTGTCACCATCACCCTTCACCGCTAATTATTGCAGTTAGAGTT
ATGCCATTAGAGGAGTATAAGATGCTCGAAGTGTTCTTGGGACTGGCTCCTTCGAGGTTTTTTGGGGCTGTAAGGGAGGA
CGTCAATGAGTTTTTGATGACCTGTAAGGAGAGATTGTATACCTTGTGGTCAATAGAGTCTAGAAGAGTAGGCTTTACCG
CATATCAGCTTAAAGGGCTAGATGTAGCGACCATTTCGGAGGGATACTACCACTTAACGAGAAACCTAATTTAATACTTG
TGACATTTAAAAGAGATTAACGAAGGGCATATTGATTTTAATCTAGTAGAGGGAATAATTCATAAGAAATAATTTAGTTA
AGGACATACATCTTGCCCATTTAAACATTTATTTGATGTTAAAATTGACATGGCGCGGAATTTAACTTATGACAGAAAAA
CCCTCCCAGAAAAATTTAAGCAATAACTGACGAGCTTTTCATGCATATATTATCCTCACACTTAAGGATGAGATAACAAG
AATATTACCAACTTTCGAGTACCGAAATCAGCTGGTTCATGCTTCACACAAACATTCAAAACTAATAGTAAATTTCGTAT
ATTACAAGACTTGGGTTTACACACCCCAAAAGAACAAAACATATAGACATACTTATATTACAACCCATGGTGACATGATC
AAATTAGTCCTCAAAATTTCATGTAAATATACAACACATAGATCATGTACAAGTCCTAAGGTTTCTACAAAATATAGATG
CCTATATGCAAATGTGATCCTCCTTAAGGCTCTCAAAATCTCCATCTCCAATGGTCAGCTTCATGCAACCTCTCGAACAT
TCCCTACGATAGAAACAACTATCACTAACCATATAGCTTAGTGGTGCAAAAACTGTAGGTTCGGAGCCCTCGGATTCACC
AAGTTACCTTTCTCAAGTCATGGGCAGCATAATTGAACATAATAAATAAATCAAGGAAACAATATATAAAGAGTATCAAG
TTCGATATTTAAAGATTCAAATGTCAAGAACGCTCATAGCACCATTTTCCAAGAGATTCAACAACAAGACTCGCCCAATA
TATACATCATGTCGTCACACCAAGCACAAGTAGGTATCAAGAAGGGCCGGCGCCTTGTATCAAGAAGGGTCAAAGCCCAA
TAATCAAGAGAACCAAGAACCATATTAAAAATGGCTTTCTAGTTCGTACTTAAAATGGACAACTTCCATTCTTAAGACGA
ACTAAAAATCCAGACTCAAGATGGCAAATGATCTGAATCAAGAGGCATGCCAATAGTGACAAAGTCACAGCCATAAGAAG
GACAAGGTCCCAACAAGAGTGCCAAGTGATCAAACAATCCGTACAAGTGGGCGAGTTACACAAGCGTCTTTAACATCTTA
AAGGATACCAACACGACAATGCAAAGTGACGAGAGGTAACCAAGGTACCAAGATCAACTTTCAGATATACCAGCAATTAA
AAGAGTGCAAGTACAAGTTTATACACAAACCTCAGTGCTTTAGCAAAGAAGCAGTCCAACACAACTTCGTGAGTTCAGAC
CGTAGACCAACCAACGTTTCAAGGTCCTCAACTTGTTCACGAGTATATACAACCTTAAAAATATAATTAAATAACTTCTT
TAATTCCTAGAAGATCAATAATGTTGATGTAAAACAGGATTATAATCACAAGTAAGCTTAGCCTGTACAAATACGACTAT
GCTCCCAAAACAGTAATTCTGGCCAGCCTAGTACCTCATGTCGCAACTTAGATTTGAAAAGAAAAACGGCAAAACTAGAC
TTTATAACCTTCATGAAAGATGTAGATACATCTCTTAGGGTTGCAAACAAATAAGAATCACTGCAAAATATATTTTGTAT
AAAAAGATATATTCAAAACACTAACAGTTGTTCATACAGGATTTGTAATTTCAAAATCTGGACAGAACTTATCGTATGTT
GCATCCCATATTTCGAATTCATAACAGCTAAATTAGAGTTTTACATAAACATAAGAGTAGTAGGTCTACAAAGTAGCTTT
CCAAATCATATTTATTCACTGTAAATGAAGTTCTAGAGAAAGAGATATGCATAAAATACCAAACACTACCCAGCTCAGAA
ACAGATTTCGTCACTTACCAAAAAGAAGTGTGTGTCTCGAATTCCAGCCAAAAGGGCCAAGTTTTTCTCTTGTGATTTTG
AAGAATAACTTGTTAGATAATGTTCTAAGGTTCTTATACTTCAGGTGATACGAATTTTACTAGCAGAGGTGTCAAAATAT
AGTCTCAAAAGTGAGGCTAGTCACATGTACAACTGTCACTAAAAGGGCTGTTCAAATAAAAGTAGGCTACCCAAAAAGCA
TGCATATATACCTATATGTATATACATAATACCAACACTTTCAATTTATATGTAATTCTAATTAGAAAATTACGTAAATA
CCCCCATACAATACCTTAAATTACGATCACAATTATGTTAAGCAAGGTTGCAAATATCACAAAATTTCAAGTTCTCAAAA
TGAGAATAAAACATATTCTAGTAATTAAGCAATGGTGTATCGACATGCGAATGTTGGTCTAGTATTTAGGGGTGTTACAA
GCCAAAAAGTAATGGTGATTGTATATGGAGTATAGACAAGCTAGGTCACCTCCTGTATATTCGACTGAGTTTTCAGAGGC
TTTCTTGGCCATATTTATATCGAGAAACATTACAGATTGACTACAAAATCAGTTTGCTAGGTTGGAGCAGGCCTCTGACT
ATGTCGAAGTACGAGGCTGGGTTACATGAGCTCTCCAAACATGCTACCATGATTTTACCTACAGAGTAAGAGAGAGTTTG
TTGCTTCGTCCGTGTATTGAGGCTGTAGTTACAAATCGAGAAGGAATCTATGGCTTCAATGGGCAAATATTTTTTGGATG
TTGTTGATCACACTCGTACTATGGATGAGCTCCATCGCAAGGCCCAAAGATGCATCGATAAGAGGGAATGCCACTAGGGC
AGCTATAATGGTTATCATTCTAAGGACAGGGACCATTATGATAGATCTCAACAATGCTACCAGCATCAGGGTTATTCCAG
TCGGCATGTTCAAGCAACACTCCAAGCCTTAGAGAGCGACTTGTATAACTGAGGTGGTGATGGTTTATGTTAGAGTTTGA
GAGGCTCGCGTTTGGGATCTTTGGGTCGTTGTGGTCGATCTTCTCATAGTTGTGCTTCTCAAGGTTGTTATGATTATGGT
AAGCTTGACCACTAATCTAGAGAGTTTCCCTGGTGAGGGATGATTGTGCTTGCTCCACAAACACCTCAACCAATTTTGGC
AGTAGTACCGACTAGAGGTAGTGCCCAAGGTCAGGATCATAGAGGTGGCCACCAAGAGGCTCGAGGAGGACCCCAAGGAG
GTAGGTCAGGAGATAGATTAGATGTTCAGTTCATAGGGCCACCTATATACAACTCCAACGAGGTGGGAAGCTGAGGCATT
GGACTTTGTCATCATAGGTACGATTCTTATATGCCATTAAGTCCGCCTCAGTTTTATTTAATCCGGATTCTACATATTCT
TATGTACATGTTTATTATGCTTCCCAAATAAGTTTGTTTTCTTAGACTTTATTAGCGTCGTTACATGTTTCGACCCCATG
TGGGTGAGTCTTTAGTAGTGGATCTGGAGTATAGATCATGTTTGGTGACTATCCAGGGGTGTGACACTAGAACTGACTTT
ATTGTGTTGGATATGCTTGATTTTGATGTTATTATGGGCATGAAATTATGATAAAACACTTATATCAATTATTATTTCTT
AAAAAACGTGCAAAGTTTAATCTGAATAAGTAAAAGTGAGGAAGTTATATATTCCCATTGATTTGCTAAAAAATATATGT
AAAAAAATTATTTTTAGTTAGGGTCAAGTACAATAAAACGGAGGAAGTTACTCCCTCTATCCCATTTTTAAGTGTCATTA
TGAAGAAAAAATTATTACAATGTAGGAATATATTTACCATATTTTATTATTCTTATTATATCAATCATTGTTTCTTAAGG
AACATGCAAAGTGTAATCTGAATTGGTAAAAGTGAACGTACAGCAATAGATTCCTCTTGATTTTCTAAAATAAATAAGTA
AACAAAATTATTTTAGTTAGGGTAAAATAACATAAAGCAAAGGAAGTTACTTCCTCCATCCCATTATAAGTGTCATCATG
AAAAAACATAAGTACAATGTAGGGATATCAAGGGCGGCTCAACACTAAAGCCACTAATGCAATGGCTTTAGGCCCCAAAA
AATAAGGGCCTCCAAAGAACTTAAAAACCCCCAAATTCAATTATGAAAACATTTGCACAAGAAAGAAATGAATCCGACTA
AGAGGCAAAGATAAAACGAAGAAACAAAAGCAAGAAGCACCGCATTAACACTTGGAAGAAACAAAATACCAAGTAGAATA
TAAATAAATTATGCATTTATTGTTACTATTAATTAAATTTTTCTTAATAGTTTGTTGCTAATCTCTTTGTGAAATTTTAT
TATTGATGTAATTATAATTAAAAATAGTAGACAATAAAATTTACAATTACTTTTGATTTCTCAATTTATCTAATTCACTT
TAATTTGAATTAACTATGTTTTAATATTGGCTTTGTAAGATCATCTTCAATTCTTTGAGATGTTTTACTAAACATTTCAA
GCTTAAACTAATTAAATTAACAAATAATTAAATTTAAAAAAATATTGCATTAACTTTGGATGTCTTCTAAAGGTAATAAT
CACTATAATATTGATTTTTCTAATTAAAAGTATTATGAAATATTATATAAGTAAAAAAAAATGATACTCTAATAGGCATA
TTCAATAAAGTGAAATCTTAATTTTATTTGAAAACACTTTTAGAATAATTTTGATAGTTTATGTAACAATTGATTCTATT
GAAAAAAATTTCAAAATTATAATCAATAAAAAGAGATTTAAACATTTGTATTGTTGTATAACGTACATATATTTATTCTT
TTCTAACAAATATTGCAAGAAATGTTATATTGTTAATTGAAAAAGAAGAAATAATTATTAAATTATAACCCATTACAAAA
ACAAAAAATTGGCATTTATGAGAATAAAATATAAAAAAAAATCAAAAAAATATAACTCCATTTTCTAAATGAACAGGCTT
TAAGTCACACATTTTTAAAAATTCAAATAAATATAAGGGTAGTATTTAAAACAAAATCTCTCTCCCATTACTTTTACTTT
TTCACTATTCTAAAAATAGATTTTCACTTTTACTTGATCACGATTTCAAAGTCGGATCCCAAGTCGAGAGTCGGGAGTTG
GGGTTGGGTCTCGATCGAATGTCAGGGTCAGGTTCTTCTTTTAAAGTCGGGTCCCGCATCGAGTGTCAGGGTCAGGTCCT
GGTTCAAAAGTTCGGTCACAGTTTGGATCTCAGGTCCCGGGTTAGGGTGTCGGGTTGGATCCCATGTCGGGTGTTGGGGT
TGTGTCCCGGCCCAGGTGTCAAAGCGGGGTGAGAGTCGAGTCCCTGTTCGAATATGAGTCCAGAAGAGTTGGCGTTAAGT
CCAATGTCGGGGTCGGATTCCGAATAGTTCATTCAGGTTCTGTCTCGGTTCAAGTGTCAGGATCGGATTTTGAATCGATT
ATCGGGGTTAATTTTTCGGGTCAAATATTATTTTCCTGAAAATATTTTCTACTCTCTAGCCAAAAAAAATATTTTTTCTG
AAAAATGTTTTTTATTCCAACCAAATATTTTTTAAAAAATCCACCCATCACCCAAATATGAGATATGTTAGAAAGCAACT
TGTTTTTCAAGAAAACATTTTCTAGAAAAAGATTTTCTTTGTATCATACTTTTATCATCACTCTTTTCATTTATAAAAAA
GAGAGCACATTTTTCTTTAACTAAAGAGAGAGTTAGTAAATGATTAAATAAATTTAATGTGGATATAATACATAATTTTT
TAAGGGGCGGGCAAATCAAAAATATTAAATTAACGACAGGAAGGAGTACTATGTAAAGTGAGCATTACTAATAACTTTTG
AGTTCTTTAATAACTGACTAATTGAGCAGTTATTTTGGGATATTTGTTTTGGGGTAAAACAACACTTAAAAATGGAACAG
AGAAAGTAACATTTTTAATGCAGATCTTATCCATCCTAGAAATACGATTGTTCGGTAGAGCGTATTAAAAAGAAAAGTCA
TATATTAACTTTTTGCATTACTTATATCTAATTTGGTACACTTTTTCAACCAATGTTTGCATTTTATTTGATACTAAGAT
ATGTATAACTAATACTTGAAAATTCATGGTATTAGAAATGCAATAGGTTTATGCATAATTATCATAATTAAATACACAAT
CTTATTCTCAAAACATTTTCAACATCCTTTGATCATATTAGTATATTTGTAAATAAATAATCTTTTTAAAAATTATACAA
TGTACGTTATTTTTAATACGTCAAGTCAAACAATACATAAGAAATAATTTTTGAATAACATTATTAATATATAATATTCT
TATACACGCTAACAAACGCGTATTGTTATTTCATCTTTTCTCGAATCTCCCATAACGAAAAAAAATATGATCTATAGATT
GTATTTTTTTTATTTAGTTTTTTAGCATGAATTGAGTTTGTAGAGAGCGAGTCCCAAGGGCTTCAATCAAAATCCGTTAG
ACAAGAAATATAATTCCACGTGCAGGCATACATCTATAAATACAATATAATTTTCACTCAAAAACTTCTCTAAAGGTGGC
ACAAGTCCAATCATTAATCAACAAAAAACAATACTTTTACATTGTAGATTCTTTTCCCCTTTCCATTTTTCATATTTAGT
TCATCATTTCATATATTGTGACACTTGAGTTGTTGATCCATTTTTCATATTTAGTTCATCATTTCATACATTGTGACACT
TGGAGTTGTTGATTCTCATAAAATCTTTAAGATCAAATTCCAATACCAAGTATGAGAATTTGATCATCAATCTTTTTATT
TTCTGTCGTTTAAACATTAGGTCAATATTGAAGAAAAAAAAAAAAAAGTTAAATGGATCCTGTATGTGATTTGTGTAGTG
AAGCGAGGGCAGTGGTGTATTGTAAATCAGATTCAGCGAGGCTTTGCTTGCAATGTGATGATTATGTGCACTCACCAAAT
CTTATATCACGAAGACATTCACGTTCTTTCATATGTGACAAATGCAATTCACAACCATCAGTTGTGAGATGCATGGATGA
GGCAATAAGCTTATGTGAACGCTGTGATTGGGATGGAAATGGCTGCATCGGGACAGGGCATCGACTCAAGAAGTTGAATC
CTTACACTGGATGTCCCTCTCCTGATGAGTTTACAAAGATGTTGTCACAAGTTCTTGAAATGTCTATTGGTGCTGACACT
AATTTTGGAAGCTTTGGTAATTCTTTTTGTAGCTCATTGAGTATTAATGAGAATAATAGCAGTTTGGAGACTAAAGTGAA
TGAAGGTTCATTTGTTCCTAGTAAACTAAATGAGTTAGCTTCTAATTATAAGTTTGAAGCGGCGTGGGCAATTCCTCTCG
AACCAAATTACCTGACTTCCTATCACCCAGATCTGACACCCTTCTCAGAGGGATCTGCCCTTTCTAAGGTTATATTTTAC
TCTTAGATTTCCTACTATTTCCTTTTTTGTTTGTTTGCATTGTTTTGATATCCGTCACATGTGTGTTCTGTTCTAAGAAA
TGACGTCATAATTTAGAGGTGAATTCAGGATTTAGACTCAGTGAGTCTTGGTGTTGAATATGTTGTATGCACTAATAGTA
CTTTGTTTGTTTACTTCAAATGCAGAAAGATTGTCCGATTAAGGATCTTGGATTACAGGAAGGTGATGTTCTCTCAAAAG
GTGTTGATTTTGATGACGTGACATTGGATTTCAACTGTGGTTATGAGATTTTGCCCAATTCACTACCGACTGGATTCTCC
GATGAAAACAAGGAATTAGATTGCCTAGTCATAGAGAAAAATTCATCCGTCACAGGATCTAATAACGTGGAAACATCTCA
TGAGGTTTGTGTTACTGCTTTCTTAATTTACTCTCTTACGTTCCCCATAAATCGAGTTTTAAAGACAGTCTACCAAATGC
AGAGGAACCAGATTCTACTGTTGACACAACTAAGGCAACTTGTTAATAGCTTTTTGTTTTGGTGGCTTGTTTTAATTTGT
AAATATCTGTTACTTACTATACATGTGCCTTTTTGTGTTTGTTTTTTTTTTGGAGTAGCTTTAGTTATTCCATTTGTACT
TTTTGTTAGGCAACATCTTCAGTGCAGCAAGAGTATATGGGGTTGCAGTCCTCACAAATGTCTGCAGCTGCGAGTTCAAC
GAATCTATTGCAGACAATGAGTGCCAATGCTAATTGCATGCTTATGAATTCCAATTGCAACGGAAGCATTGGTGCCTTAC
CCTTTCTACCTGCACCAATTCATCCAAGCATGTCATTATCACTCTCCAACATCACTGGAGAAAGTTGTGCAGAACAAGAT
TGTGGATTGTCACCGGGGTTTCTGAATGAAGCACCATGGGATTTGAGTTTGGAAAATTGTCCACAGAAAAGGCATGAAGC
CAAGATGAGATATAACGAGAAAAAGAAAACTAGAACGTAAGTTGATCCATATTCATCCTACATTTGATCTGGCATAGCTT
GTTTATTGCTTCTGTCATATTCATTCCATTGTCTCACTAAAATTTGTTAGTTTGGGTTAAAGTCCTACATTGGTTGACGA
ATGGACTGGTGATCTGTTTATATGGACTAGAACAATCCCCCCTCATGACTAAACTTTTGGGGTTGAGTTTGGCGTAGGTG
TCATATCTTTACAATATTGCAACATTGTTTTGAGAAGTATCTATGTTCAAATAGGGGAGCTTCCAAACTTTGATCTTTTG
CAACTCTTGCATTTAGAGTCCCTATTAATGTTGTTTATTTTTCTTCATTTTCACCTCGAGTAAACTTTTCATAGATTCTC
TTTATTCCCTAGGTACAATTTTACCAAAAATTTCTATACCAATTTGCTAGTACCATTTATCTAATCTAACATTTTCAATA
CGTAGATTCGTTAAGTGATTAAATAGCAACCTTTTCCCTTTATTGATATTATGCTTTGTGACATGAAGGTTTGGTAAGCA
AATAAGATATGCTTCACGTAAGGCTAGGGCAGATACCAGAAGACGAGTTAAAGGTAGATTTGTTAAGGCTGGTGAAGCTT
ATGATTATGATCCATCTGAAACAAGAGATTTCTGAGATAAGACGGCTGATTTTGGTCTCCCTTCTACTTTGTCAACTCTT
ACCAATGTATTAAGGTACCTTACAACAACACGCGTCAAAATAATCAAATAACTTATGATGTTGTTTCTACATCTCTATTT
GGCTTAGCTATGATGACAATTAGGGTCAATGAGTTGAACTAACGTTCTGATTAACCTGTAAACTGCTAAGGTAGGAGGCC
TGAGAAGACCTTCTAGTAGCTTGGAAGTCATATCTAACTATATTCAACATAATGGAAAACGTGGACGACTAAATCAAAAC
ATGCTCAAGACCTGAAACACTTTTTTTTTTGCTCGACTCTAATTATCATCCCAGGGACCTTCTAGGCTAGTTTAAATAAG
CAAACTCTTGTGATCCCTTATATAATTGTGTCTTAACTTACGCTATGACATGTCACCTTTTTTGTACTTTAAACTACGCT
GAAGGGGAGTAATGCATACTGATGATCGATGAAATATTTAGAGTTCTCTTTTTAGAATGACTATGGTGCTGCATCACATT
AACTTGTTTACTATTTGAAATATTTCCAACTGTGCAGAATGACGATTTATGTCACGGTTTTTCTTGACGTTAACATCTTT
GTCTATCTGTATAAAGCAGGCCTTTAATGAACACTCTGAACAAGAAGAGGTTGTCATGATTTACAATGGCCTAACTGGTA
TTTCTACTAGACTGTTGCTTTCTCATAGATAATTATAACAAACATGTACTCTCATTATAGTTCGCGTTTATGTTGCTATG
TTTTCTTATTCTGTTTTCGTTCTTGAAGGATCGCACAGTCAGATGATACAATTGCAAAAGGACTCTGCATTTCCTGTGCA
TTCTGAAGTCAGAAAACCTCAACGTATGATCTGTTGACGTTTTCTGACTTCAATGAAATCCATATCCGGTGCCATCTAAT
AAGCTTCGACATTATGAGCACTTAGATCATTTGCTTTCACATTTTCCTTCTCGTTTAATAGACGATTTCTATTGAACTCG
AGCTATATTCATCTCATTGAATTGGCTTTAGCAATTTTTTAAATAAGGTATTCTGAAGGACAGAACAACAACAGGGATTT
GTGGCCAAAATGGTCACCTTAATTTTCCCAAGTCTTATTACAGTTAGATACTTGTGGCACTGAGTGAGCAATCTTGGTTT
CCCTTGTGCTTGGATGCTCTTATGCTCACTCCGTTCCAATTTATGTGATGTAGTTTGATTGAACTCGAAGTTTAAGAAAT
ATGAGAACATTGCAATGTTCCAAAATTACCTACACCTTTATACACTTTTTGACTTTTTGCCAAATAAGTGGGACCCAACA
TGGGTAAAATGTTGATAGTGTCATTAAATATTTGTCAAATAAAAAATGTGTCATTTTTTTTTAGAGTTACTAAAATGGAA
AATGGTCAAATAAATTGAGACAGAGGAAATACTAGTTTATAACAAGGTGTATGCATCAGAAATTTGTATCTTACTAACAA
ATAAACACTAGAACTACTATTGCCAAGAATAAGGACCCGTTTGGCCATAGATTTCCCAAGTAAAATTTGGGGGGAAATTT
GGCAAATTGTGTTTGTCCATATAATTTGTCATTATTTGACAAATAACCCAAATTCCCAAATACTAAAAAAAAAATGCTAG
TATTAGAGCCAAATCTCATTATTTGGGAGCTTTTAAAAATTCAAATTTTACACCAAACTTTTATCTTTACAAAAACACTC
TATATAGTTGTTTGCATTGTATTATAGAATTTTTTACAGAACAACAAAACAACGATGGAATATTCAATGAATATGACAGT
GATAATATGGTTGTTGATGAAAATGTCGAACAATCGGTTCAGGGTAACAAAGTCTCTAGCTTCATCTACTTCATAATGTA
TGGAATGATGCTTGTTGCACTCGCTTGGAACTACCACATTGCTCCAGTGTCATGGACATTATTTGTTATTTGTTGTAACG
AAGATCCAATTGACTTGTTGCGGAAGTCATGAATCTTGTTACGTCGACGTTTCCATCTTGCTATGTAATACAAACCTATG
GTTAATTTTGATAGTTTTTAAAACTTATGGGTATAAATCATATTTCTTAAAAAAGTGAAATATGTTTTCCAAATACTATG
GCAAAACACATGGTGAAACTTCACCCAAATAATATTTGCAAAAAATATTTAAAATCTATGGTCAAACACTAGCTAAATCT
CAAATTGAAATTATAGCATCCAAGATAATAGCATCAATGTGGTGCTTTATCACTACTAAAAAAAGTTCAAAATCGACAGA
TAGAGTCGGTCTTTTAAAGAAACCTGACGCCAAACCGCTGAATTGTACGTCATTGCTTTTGCCATCGTCGCTTTTGTGAA
TCCGACTGACATGATCGTTTAAAATTGAGGGACAATCAACCCTTTCTGTTGGTTTTCCACTTGTAATCGAATTCAAATAT
ATTGTATGACTTTGGACAATTCTATCATTCAACCACAGATGCTCTTTTATGAAATATTTTCATTGGTTTTATTTATAGTC
TTGAACTGCAATTTTGCACTTAAAAAACCGACGGACATCGACATGTCGGTCGGTTTTTTTAAAAGGAAAAAAAAAGGGGT
GGGGTGGGGTGGGGGGGGGGGGTGGGGGGGGAATACATCGATTTCTTTTTTTAAAAATAATTAAATAAAGGTATAATTTT
TGCGCGAAAAAAAAACGATAGCCGACATGTCCGTCGATTTTTGTAAAAAAAAAACAAGGGACGTTCGTAGATTTTTTTCT
AAGTCAAGGTTGGTTTTCCCTCGATTTGGACCGGCCCTGTTTATCGATTTTCTATCCGTTGCATTTTACATTATTTTTAG
TATTGTGTATAGGAGTAATCACGACCAAATTTCTCTTGGTTTCTTCTTATGTTAGGGTTTTGCCCTGATTTTCTTACCAT
AATTTAAGATTTATTTTTCCTTAAAAAAAAGATAAAATATTACCATAAATATTTTTACTTTTCTTGAAAGGAAAAAATAT
AATATTCTTTCATATTTGGTTTATTCTCTCCTTTTAGGACTCTTTTTCTAGTAAGAAAAGGTTTTAGGACTCTATAAATA
TAGGTTTGTTTCTTCTAACACAAACACAATAGAATCCACAATATAGTCGTTTAGTGAGTTTTGTTTATGGGGAGATTTAA
TCTCTCAACAATTTTAATATTTTTCTTTATATTAGTTTTCATATAATAATATTAGTTTTTAGTATAAGTTTTTGTCATCT
AATTTATCAATCATATTATTTGCAATTGTAAGCTTCCGCATGACGCCCTAATCACCTTCAGAACCCAACACTAAACTCAT
TGAAATTTGGTTAAGGAATCCAATCCTATTTGGACATGATTTTGTTATTTGTGTCTACCTCCACACGATTACTCTTAATT
TCAAATTTCTTTTCTTTGTTCAAACTATAACAATATTTCCATGTTGAAAATGTCTACCTTAATCGACACATTCAACTCGT
AAACACAATCCATCAAGAAATTCTTCTTGCATTTAAAATCTATATGTTGCATAGCTTCTGATCAACAATAGTCTTCAATT
GAAATAATATTCTTTCACTATGTGTGTAGAACTTCTATAACTCAACTATAACATAACTAATTTGTCCATGAGAAATTAGA
AGAAGGAAAAGAAGAGAAATTAGGAATTCAATTGATTGGTCATTCACACAAGTTGATGGGATTAAATAGCTATTACAAAT
AATATAAATAGGGAAAGAAACTAATAAAATATTACATAATATCCTAACTGCCTAATTAAATGGATTAGGGTATATTTTCA
TATCTAGACTATCTAATCATACCTTATTTAAATATTCTCATATCTACCATATCCAAATATACCATAATTAACACTCCCTC
TCAAGCTGGAGCGTTAAGTCATACGCTCCTAGTTCGCCACATATATAGTCAATTCTAGATCCTCGAAGTGATTTTGTGAA
AATATCTGCTAGTTGATCTTTTGAGTTGACAAAACTTGTGGTAATGTATCCAGACTCAATCTTCTCTCAAATAAAGTGAC
AATTTATCTCAATGTGGTTCGTTCTTTCATAGAACAGTGCATTAGAAGCGATATATAGTGCAACTTAGTTATCACAAATC
AATGTCATCGATTCAACTCCTCTCATCTTCAATTATTGGAGAAGTTGTCTCAACTATATAAGCTCACATGTAGCTAGTAT
CATAGCTCAATACTCTACCTCTGCGCTTGATCTAGCTACAACAACTTGCTTTTTTTACTTTTCCAAGTTATTAGATTGCC
TCCCATTAGAACACAATAACCTGAAGTGGACCGCCTTTCAGAAGGAGATCCTGCCCAAGCTGCATCAGAATATCCAACAA
TGTTGGTGTGTCCCTTATCTTCATACAATAAACCTTGTTCCAGAGAGCTTTTGATATATCGCAGGATGCAAATCACTGTA
TTCCAGTGACTATCACAAGGTGATTGCAAAAACTAGCTAACTACACTAACAACAAATAAGATGTTTGGTCGCGTGATCAT
GAGATAGTTGAATTTGCCAACAAGTCTTTCATATCTACTAGGATCTTTTAGAGGATCCCCCTGTCCTGGAATAAGCTTAG
TATTTGGATCCATTGGACTGTCTACATTTTTGCAATCCAACATACCAGCATCGTCCAAAATGTATAAGGCATATTTCCTT
TGAGAAATAGCAAAACCATTGCCAGACTATACCACTTCAATGTCTAGAAAGTACTTCAACTTGCCCAAATCCTTAGTCTG
AAAGTGACTTGAGAGGTGTTGTTTAAGTAGAGCAATACATTCATGCTCATCTCCTATGATAACAATATCATCAACATAAA
TAATTAAAAAGATATCTTTGTCATGAGATGAATGCCTATAGAATACAGAGTGATCAGCTTCAGATCATTCCAAATTATTG
GACAACAGCTCGAAAACAAACAAACCATGCTCTAGGAGACTGCTTGAGACCATAGAGGGATCGACAAAGTTTACAAATAA
GCCTAGACTCCCCTTAAGCAACAAACCCAAGTGGTTGCTCCATATATAACTCTTCAACAAGTTCTCTATGTAGGAATGCA
TTTTTTTATGTCCAATTGAAAAAGGGGTCAATGATTCATTGCTGCCATAGAGATAAGAAGACAGACAGAAGCCATCTTGG
CAACTAGTGAAAAAGTATCTCCATAATCGATGTCATAAATCTGAGTGTATCCCTTAGTAACCAGTCTCGCTTTAAGATGA
GCAATAGCTCCATCCGATCCTACCTTAACTGTGAATACCCAACGACAACCAACTATGGTTTTGTCTTCAGGTAAAGGAAC
AATCTCCCAAGTACCATTATTATGCAAAACAGCCATCTCCTCAATCATAGCCTGACACCAACCTGGATGAACCAGTGCTT
CTTCCAACATGATTTGAAGGTGACAGGAGATGATAACTTAAATAAGCATAAATGGGAGTTTGATTCGCAGTAGTTCTAGT
ACCTTTGCGAAAAGCAATGGAAAGATCATCTGATAAGTGCTAGACCGAAACAGAAGACGTTGTTGGAGCAGGTAATGAGT
CACCAAGATTGCCTTGTGTACCTGTATCATAGTTAGAAATACTAATTGGATTAGCAAGCTTAGAAGGATGTTGAAGTCAT
CGGGAATAGACCGTAAGAGTCGGAGGTGGAGCTAGGGTTGGCATAGTTCGAATTGGAAGGACTGATATGGCCTTTTGATT
TTCCGTATTAGGAGAAAAATGTCACACCCCGAGTCTACACCCTGGACGTGGCCGACACTCGAGAACCATCGCTGGTCCCC
AAGCGAACCCTTGGTCTGGCTCAATTCTCAATGGAAGACTTATTCAAGTGAAATAGGAACCTCAAATGCAAAGTCAACTC
ATAAAGATACCATTAATGAAAATAGTTTAACTCAAAGATATCTGAAATACTCAAATGAACATAAGTGCTCAACTCAAAGT
CTTTAAAACATCACAAGGGAATTGGGAAGACTCCCCAACTACTACAGTCTATGAAGCCTTTAAATACTATGATGAACGTC
GGGACAAGACCCACGACATCCTAACAAAACAAAACTGAAATTTAATTGTGAAGCCTTCTGGAAAGCATAGAGGCTCACCA
AAGCTAGCTGGAAAGCAACTAGATCAACGGAGCCCCAGTTGATAATCCTGAATACCTGTATCTGTATCATGAAATGATGC
AGGCCAAATGGAGTCAATACATTGAATGTACGAGCATATAAGGGGGAACACTGAACATGGAGATACAAAGCAGAACTGAT
AGAAAGAGAACATACTCACCTCGNNNNNNNNNNNNNNNNNNNNNNNNNNNNNNNNNNNNTGCGACAATAACAGATGCAAG
ATGTATAAAGCTCTTAAAAATAGTAGATAATAACTCAATGTGTATAAAAATACAATAATAAATTCTTTACTCTTATTTGG
GAGATTCTCTGACCGACAACCATCATTATAAGCTACGTGATGATACATCGTCTCGCCCACGCTACCAGAACTGTCATATA
CCTTGTCGGGGTATAGAATATCCTCAACTAAGTGGATCTACTAAGTTATGCTTAAAAGCAATAAGGAATCATCTAAACAG
TATAACCTTTTACCCATGTTGGCATACATGGTTTATAAGGATTTTAAGTTGTCTAAACTCATCCCCATATCGGTACTCAA
TACTACCCACAATAATATATAACTCATGCTCATATGTTTAAAAACATAACTCTTCCTCGGTTTGAGATAATTACTCAAAA
GATTTCTCTTAAAAGAGATAATGCTCAAAACTCCTCATCAACTCATTTAGAAATCAGTGTTTCTCTCATTTTAATGTAAA
TGCGTTGACACTTGGGAATACTTAGTCCCCTCATACTCATTTTGAAATATGAACTAAACTCTCATCATTTGCATACTCAA
ATACTCAAGTCTTAAATCAAGTTTTAAAAGATTGTAAAAGACTTCTCATAATGACTCAAAAGGTTTCTCAAACTTTACTC
TTAATCTTTAATTTAATTTCAAATAAATATTTAAGAGTTACGATTAGGATATATTTAGGATATCACAATGATTAATGAAA
GTTTAGATAGTTAGGATTAAGAAGAGAGCGAAGACACGATTTAAAGGAACGCAAACGGAATGAAAGACGGAAAAAGAACA
GGGGTAGGCGATGCTGGCGCATTCCTGGCTCCCTGTGCCAGCTACTAAACTTCAGAACCCCAATTCTGGTGCACTGCATG
CGCGGGGCACCAGCCCCCTTGGCGCCTCAGTGGCGCACCGCCCCACCCTTAACCCAGAAAGTCCAACAAATTTTTCTTGC
TCCATTTATGGCCTAACTTATCTAAAATCGAACGATTTCCTCCAAAACTCATTTGGATTCTAAAACCCAACATAATTACA
AAGAAATCCACTCAAAACCCACCAAGAACAGTACTCATTCGCAAGACCCTCACCTCAATAACTCAACAAAACTCCATTAT
CAAAGAATAAAGCATAAAACCTCAAAACCTGAACAAGAATCTCAATATACTCAATCTCATGAACGAATTCATAAAGGAAA
CTCATGATTGGTGTGAGGGTGAACAAACTCATCACTATGAAAATTTACATACCTCGAAAGAACTAAGTTCTTGGCGAAAA
TCCTCAATGCTTGCAAAAATCTTGAACATTTTTCTTTTTCTCCTCTTGAACTTCTCTCTAAAACCCTAAGCGTGTTTAGA
AATTGAGAAAACTCATCTCAATCATTTTAGACCACTATTTGGGTGGTAAAAACATTTAAGGCTGGTGGGTTAAGGAAAAG
AACAAAACATATCTCCTTAAAATGGATGAATTGCCTTAACTAGACAGGCTGCACTCAAACGGGCATATCTCCTTCATCTG
AACTCGGAATTTAGCAAACTCATCGGGGTTGAAAACAAGACTGAATGACCTTTGATTTGATACCTAATGGGCCACCTAAC
TCATCCTATGTTAAAAGTTATGGTCTTTGAAGTTGACCCAAAACTTAAAAGCTGACCAAAGTTCAAGGTGTTACAAAAAA
TACAGAGAAGCCTCGAAAAGAAGTAACATTTGCAGAGATCAAGTACTTATTAGTAGAGGGATCAAAGCATTTGTAACCGT
TTTGTAAATGAGAATACCCAAGAAAGACACATTTGAAAGCCTTGTGCTGAAGTTTATCTTTTCCAGGGGTAAGATTATGA
ACAAAACAAGGAAATAATTTTTGGTCTGGATAGAGGATTGAGAGTGGACTTTGGTACTGTAAAACAGATGAAGTCATGTG
ATTGATTAAATAACAAGCAGTAATAACGGCATCACCCCAAAAATGTAAAGGGACATGATTGTGAATGAGCAATGTCCGAG
CTGTTTCAATTAGATGTGTGTTCTTTGGCTCCAAATACATTTTTTTAGGAGTATGTGCACAAGAAGACAAGTGCAATATG
CCCTGGGAAGACATAAAAGAAGAGAGAGAAGTAGAGAAGTATTCTCGGACATTATCACTGATTAACTTCTTAATGGAAAT
ACCAAATTGATTGTGAATTTCAGCACAAAATTTCTGAAAGATAGAGAATAACTCAGATCTATTTTTCATTAAAAATTACC
ATGTGCATCGAGAACAGTCATCAATAAAAGTAACAAAATAATGAAAGCCTCAGGAAAACTAATAAGACTTGGACCCCATA
TATCAGAATGAACAATTTCAAACATAGAGGTAGCCCTATTATTGATGCGCTCTAGGAAAGAGGCACGAGTATGTTTACCA
AGATGACACGACTCACATTCTAACAAAGATAAACTAGATAAACAAGGGACCATCTTTTGCAATTTCAAGAGACTTGGATG
ACTCAATTGACCATGGAGCAATTCAGTAGAAACGGAGGAAGTGAAAGCAACATGTGGTGTTGGAATAGACAGGAGGTACA
ATCCTTGTGACTTATGTCCTTTTCCAATCATTTGTCCCATACTCCGATCTTGCACAATAACAAAATCATCAAGGAAGGTT
ATAACACATTTCAGTTTTTTTTGTCAATTTGCAAATAGAAATGAGATTATATGGGCATTCAGGTGCAAAAAGGACTGATT
TTAAAGTTATGGAAGGCATAGGGTGAGTTATACCTATCCCTTTTACAATAGTGTTTGATACATTAGTCAGAGTAACAATA
GAGAAGGTAGAAGGGGTAGTAAGACTAAAGAGAGTATTTTTGTTACCAGAAATATGGTCAGAAGCACCAGAATCAAGAAT
TCATTGTTCCTGAGATGAAAAATGTGTGACATAATCAAATGAGTTATCAGGTTGTATTGGGCAAGCAGCTGATGAGGTTG
ATAATTGTTGTCTTGATGTTTGGTACTGAAGGTAGCTATTATAGTCTGCTCCAGTTAAAGTGACAAATTGATATGATCCA
TCATTGACATTAGGTATAGGTAGAATACCATCTCTATTATGAGTCATATTTGTTATGTCGATGACAATCATTATTGTGTG
GAGGCTTACCATGAAGAATTTGGCATTTCTCTCTTACATGCTCTTCCTTATTACAATAAGTACAATGTAAGAGGAGAAGT
CGACATTCCTCTCGTTTAGGTCCTCCCTTATTACAATAAGTGCAATGTTTATTATTCCTCCATTTTCCTTTCATGTATCC
ACCTTAGAAATTGTTGGTTTGGAAATTCATGATAGATGCACCAAAGGATTTGGCCACGAACTGAAGTTAGGTCAACTCAT
AACCCAATCAAAGACAAAACCATAAAGAACATGTCTCTTTGTGTCTCATACGCATCTACTTTGTTGGTAGAAGGCATAAG
AGAATCAAATTTATCCTTTAAGGATTCTACCTGACCCAAATAAGTTGTCTTGTTGATTTTATTGTAGATGAACAATATTG
GACACAGCTTTGAAAATGAGTTGTATATCATTTGTATACAAATTTTTTACTTTGTTCCACACTTTGCAACAAGTTTTACA
AGACTGAAACAAATTTAACAACTTAGGATCAAGTGAATTCCATAGAAGACTACACAATTGTGCATCGATTTTAACCCAAG
CAGGTCTATCAGTTGCTCCAATATTACTACTGTTTTTGAGCATGTGATCTTCAAATCCTTGACCTATTAACCACAATTCT
ACAGAGACTGCCCAGGAGGTGTAATTACCACTACCATCTAACTTTACAATAGTAATTACCAGTGATGGTGTAGAAGAAAT
AATTGACTTAACAATCTGATTTTGAGTAATCTGATTATCATTTTGGTTATGAGGCATTTTTATATGTCACAAAAAAAAAG
TACTAATGAAGTAAAAAAAGTAAGTGTATTCAACATATATGGAGAAACAAATAAGTAGACAACCAGATGTAAGAAAGAAA
GCAATTAGACAGAGTTTAAATGACTTGGAGAAAGAAAGAAGAAATTGAGAGGTGAGAATCGACACTAGTCTGATATGATT
GATTTAATAACTAATTGATTGATCCCTCCCTTCTTCTTTTTTCAGTTTCTGTTACTGAAGAGAACATTCAGAGAGAGAGG
GCTGGAAAAAAAAAGACTTGTGGCTTTGATACCATGAGAAATTAGAAGAAGAAAAAGAAGAGATATTGGGAATTGAATTG
ATTGGTCATTCACTCAAGTTGATGGGATCAAATAGTTGTTACAGATGTAAATAAGGAAAGAAACTAATAAAATATTAAAT
AATCACCTAACTGCCTAATTAAAGGGATTGGGGCATATTCTCATATCTAGACTATCTAATCATTCCTTATTTAAACATTC
TCATATCTACACTATCCAAATATACCCTAATTAACAAACCAAAAAACCTCATGTTAAAAACCTGATTCTTCTGTACTTGT
TTTCAAACATTAAATTATCAATTCCTTATTGAAAATTGCTAAGGACCTGATTCTTCTATAATTACTTATCAATTGTAAAA
ATTAATTTTAACACAGCTACTTGGTCTATTTCAAAAAAAATTATGCTAAAAATTATAATTAACCTGATGATAACTAGCTC
GTGTAGTTGGCAGAAATGCAAGAATTAAAATTCATAATCAACTTAATTAGTTAGCATGTTATGTTCTATTTATCAGAACT
TGAATTATGTAGCGTATCTTTGTTATTAATAATAAGGTTGATGTCTGTAACACCTCGGATTTGAGAAAGGCTAGAAAAGG
GTCAAAAAGGGCAAGTCGAGAACCAAAAAGTGGACCATGGAACCCTCCACGGAGCCCTAGATAGGTTGTATAGGGGACCA
CGGTCTGTTTGGGTGCTCGTGAAGAGTTCCCAGAACTTGGCCATGCAGGTGTCCCTCCCATAGATGCCTAGACGGCCGGT
GGTGAAGTTGACGGGCCGTCAAAAGGCTCGTCAAGTTGCCACTCAGATGGGGTCTTCTCCCCTAGCCACTTGTCAAGGAC
CACGGATGGCTAAATGACTCGTGAAGCCCCACACGAATCGTGAAGTCATTTGTAAAGGGGGTACAATGAAGCTTGTCCGA
CAGAGCTTCTTCACGACCCGTTAGACGGGTCGTATTGCTCTAGACGGGCCATGAAGGCCTCTGTGGAGTCAGTGGGTCAT
CTTTAAGTAAGAGGCTTTTGGGTCTTTTCCTAATTGTTTTAATTCAATACTATGTCGTTTTGTCTTCTACCAAAACCCCT
ATATAAGGATTTCTAACCCCAAAATCACCCAATTCAATTAAATCTCTCAATTTCCCAAAAGAAGAACCTATTCATCCTCC
CCAAATATTTCTCTCTCTAAGGAAGAAGAAGAAATCAACTTAGGGTTTCAAGATCAAGTCTCCAATTCACCATTGCTTGT
GGGCTTTGAACTCCAAGGTAGGATAGTCTTCATCCATGGAGCTCTTTCCTCCATAGAGTTCCTAAATTCTCCAATTTACA
AAGTTAGAAATCTCCTATTGAAGTTAGGGTTTTCTTCTATATCATGGGTTCCTTTCAATGTTGATTCAATTGATTGTTTT
ATAACTATTATGCATGAATTGAGATAATTTCATGTTTTTAAGATGAATCCCATGAACCCATGCATAACCCATGTTTTCTA
AGTTATGATGATATAATGTGGGTTTTGAACTATGAAAGATGAGTTTATGAAGATATGCATGTTCTTTATGAAAGTGATGA
AAATGATTTAAGATTGCTTTGAGAGTGAAGCATAAATTTTGTTGTTGTGAAATGATTTCTCACATACTACTCAATACATG
CATGTGAAAGGGTTTTCTCACATAAGGATTCGTAGAGTTGAAAGGTTTTCTCAACTAACTTTGAATCAAATTTTAGGAGC
AATTCTAAAGAAACCTAGCTTAGATTGGCTATTTGATGTGCCTTCCATGAAAGATAAGTCAAGTAAAGAATTATGACTAT
TTCGTGGGATTTATGCTTAGCACTGAGAGGATATTAAGATGGAAGTTCTCCTGTAGCTAGAGGTTGGATTTCTAGTAGCA
ATCTCCTTATCCCATACCTATGTGTCACCATAGGAAGATTGTCTTAGATAGACGATGATTGTCTTAGATAGACATTAGCT
AGTGGATCCACGTAAGCTAGACGTTAGGGTTCTTGTCTTGGCAAGTAAGGACGCTACTTTTTAGTGTGGGGCAGACACTA
GATTACATGTTATAGCTCACACGGTCTTTATGTCGGTTAAGGCTAATTCCCATAATAATGATGGACTAAGGTTACTTCAA
AAAGTACTCACAAGTGTTCAAAGATGAGTTTTACTTGCATTGACCATGATTACGCTTATGTTTTCTATCCTCTTTTCATA
TGGTTTTAACTTGGTCTGTGCATGACTTGAAAGGTCCATTTTTAGCATGATTTTATAACTTTATGCATTGCTATTATACT
TGGTACATTTTTGTACTAACACATACTCTTGCCTACATTATTTCTCAAATGTAGGGTCCGACGTTCCAATTTCTCATCTC
CGTGCCTAGGGATCAGTTAGTAGATTTTGAAGATTGGTGAGTCCTCATGTTCTGAGGACCTAGCCTTTATTGTTTTTTGT
CTTTATATCTTTTCAGATTGTATGTGATGTATGGGTTACGTCCTGATCACTCTTGATGTAATAAATGGTTTTTGGGACTA
TGTAGACTTCCGTTTCGGTTTTACAAAACTCTTTATGATATGAATTATCTTTTAAAATCTCTTGATTTTCTATTATCTTG
TTTATGCATGCTAAGTGGCTTGTGTAGGGCCTCTCGTGGTCCTATACGCCATGTTACGCCTAGGGTATACTTTGGATCGT
GACAATGTCTAGCTCTAACTTGCGTGTATTTCAACTATTCTATCTTAATAACTTATGGTCATTAGGTGATTTAACTTCTT
TTGAAAAATTACTTTTGAAATTGTAAGTATAAATTTAAGAAAATATACTTAGAAATAGTTGTTACTTAATTTTTTAAAGA
AATTAGGAAAACTTAATCTAAAAAAGCTTTAACAGGAAAAACTTTTAAAAATTTAAAGAAAATGGGTAAGAGGTTTATAA
TTCCACTTTGAGAAATCGTTAGTACTCAAAGTGTCCGCTAACATGGAGTTATCCGACAGCTTGACTAAAAATATTGACTA
ACTTTTTGGGGAAAATAATTGAAAGTGAAAGACTTACATTTTTAAAGTCATTTTGAGAAAAAACTTGACTTAGAAATAAT
CTTGAAATGTTTGAAAATGACTTAGCCAAAAACATTTGATTAAGTATATGAAGTAAAACATCATAAAACAGAATTTGACT
CATCTTTTAGAAGAATTAGGACAAATTACTTAACTACGCTCCTTTACTTACCTTAATATCTATTTATCCCTACTTATTTC
AAAATTTTCAAAAATCCCTTATTTACCTATGTATCCCGCATGTATCCCATGCACAACGCTATGTATCCCGCTATGTGGAA
TGTATCAAACGCTATGTATCCCGCTATGTGGAATGTATCAAACACTATGTATCCCGCTATATGGAATGTATCAAACCTAA
TGTATCCCGTGCACAACGCTATGTATCCCGCAAACATCATTTTTAAGGGATTTTTGGTAAATAGAAAACTAGAAGGCATA
GGATGTTATTTAGTACTTATAATATGTGGTTTCTATAATTTATACATTACTTTAAGCTAACCTAAAATTAGTTAGAATTC
TGTTCAAACAATCACAAATAAACAAAATAAGAGACAAATGTCTAAGTCTAACAAATACACTAAATGGACTGTTCGGGCCC
AAAAAATCAGATTCTTGGGCTGTTTTATGGGCCTTCTGCTGCTGGAAATTTTGGGTTTTAAACCCACTTTCGTTCATGTA
CCAATTGTATACCATTACTGTATATCATGTATATCAACTTGTATATTAGTGTATACAACTCACTTTTGGCTCCGAAATCT
GTATACTTGCTTTCCTTTCACCACATTTCAGCTTTCCTTTCTTTGAAAACATCAAGGTTGACTCAATAAAAGAAGTGTTG
GGCCTCGAAGCCCAACGGAGATGCAAGAGGGAGAAATGAGTCAATCTTGGTATGGTGGTTGCAAGTACGCAACAACAAAA
AAAAATCAATTTGAAAATTCTCAAATAATCTTTCCGGTCTAATCCATATTCTTCGAAAATTCTAACAGTATTAATACTTT
AGATTTATTCATCAAAGCAGATTCAATTTTTTAAAAGATGTACAGTTCTGAAGCATTCAAATAGAGGAAACGTATTCATG
AACGTAATTTAACTAAAACCCAACTGAATACAAAAGAAATATCAAAAAATAAAACAAACATAAATAAATTAACTAATAAG
CAAGAAATGAATCGTGTATATATGATTTTACAATGTCAAATTAAAACAAAGCTTCTAACACACGTATGAAGCTTGTAATC
AAGACTTAAGATAATTAGTACTAAGAACATGAGCAACAACTAGAACGAGCATGGAGCTTTTTTCACCACCACGAGTTCGA
TTCGAAAAGCAGAAACTAACAAAACAAAATTTGTAGCGAGAACTAGACATGAAAATGAACTGAAATATATAGCCATAATT
GTATTTACGATTTGGTCAAGTTGATTGCAAATATAGTTAAATTAACTTTAGAATATAGCCAAAATTATTTAAGTTGATTT
GTTTTTATTAGAATTGAAATAAGACAAATTATTATAATTAATTATCGAGTTTCTTCACTTTAACAAGATTAAACAACTAT
CGAACATTAAATAATTATTTTAAAACATAATTATTTTCTAGTCGCTCTGAACAAATTAGGAAATTTTATACGAGTTTTGA
TTCTGGCAGTTACTTGCTTGGCTCAGCTAATGGGTCAAATCAATACGTTTTAAGAAGAAAGATTGAAATATCAATCTTAT
CGAGATCATCAATCTCATACCAAATCACACCAATAGAATCACGTCTTTGAGAAAATATGAGACATCATTAAATTAAATTA
ATAAATAAATACTTAATTGAGAAGAAACTATTTATTGAGAGAATTTTCTCAACACTCATAAAGATAATAATTATAAAAAT
CTATATATTACAAGCATATAAAAAAATATATACATTATTTATTCTATTAGGAAAATGACAAAAACAGACTAAAATGACTT
TAAAATATTTTTATATTTTTCAAAGGCTGTTATTTTTATTTTTTTAAATTGAAGAAACTAGATAATTAATTTACGTTGTC
AAGGGTCAAAATTAGGTGTCAACAACACAAATCAAAGGAGTCTCAATAAAATTAGTGACCCAAATCAAAATTTAATAAGA
GGTCTTAAATATATAAGTTTACCCAAGAAAATAATAATTTAGAGTTATCCTTTTTATTTTTATATACTTGTTGTTTTTAA
GATGGTATTGTTAAATGACATAAAGTTTTTAGTTAATCTCACATAATAATGTAAAACTAAAGAATAATTCTATACTTAAT
AAGATGTTAGTCATGTGTTTGCAATACATAACTTTGGATGTTACAATAAAAAAAAATTATTCCTGTGAAAATTTGAGTTA
TTTAATTCTAAATTTTAAAATATTTGAATTTATTTTTACAGTCTTCATTATTATTTTAAGTGAATAAAATCATAAAATTT
ATCATTAAAAACTTTTTTGGAGTTTCAATATTTTAGTGGTCTAACGAAATGTTTACTAGTCATACCCTTGAGCCACCCCT
AACACAAACCTTTAAACAATTATTTGAAATGATCTCCAACTATTACTTCGAATTTTGGAACAAAATATATCGAAGCCAGA
CATGGGCTTAGCTATATGATGATAATTTATCTTCATTTTATTTAATTTGAATTTTCAAAAGTGGAAGATTCTCTAAATCT
CACACTTATCCCTAGCTAAACTTAATGTAACTTGCAAGAACAATTAAACTTTACAATATCAATTAGTTTGTACAGCCTAG
TTATACATATCTATCCCACTATTTTCAGTTCACAACTAATCTACATTAAATACCCTTGAGATGGTAGAATTTTCATTTTA
TTTAAGTAATTTTAGTAGAGGTGGCAAAATTTAGTTCATGAAAATATAACTCATTCAAATTAACCGTTTATTTTTTAGTT
TAGTGTATTTTTAGTTCAATTCATTTTAAGTTTATCAAAAATTGAGAGATGATGGATGTGTTTGGTAGGAAGAAAAATAT
TTTCCAAATCAATTCATTTTGCTCAAATTTAAGGAAAATGACTTTCCTTCAAAAATTAAGGAAAACATTTTTCAAAACTC
TACTTCATCCTTCAATATTTTTTTTTCTTACCACCTGAGTACCCTTCCCATCCAAAAAGAAAATTAATTTTTCAAAATTT
TCTTATTTTTTAAATTTCAAATATTTTTTTTACCCCTACCCCAAACCAACTCACCTTCCACAAACAAAAAAAAATTGAAA
AATATTTCAAAATTTAAGATTTTTTTACCTCAGCCAACACCTACTACCCCTACCCCCTACCCCTCTCACAAAAAAAAAAA
ATTGGTTAAATATTTCAAGTTTTTTTTAAAAATCATTTTTTACGCCACCCCACCCCAACCCCCACCTAGGCCACCCTCCA
TCAAATTTTTTTTATTAAAAAAATTGTTTTTGAAAAATATTTCAAATTTAAAAAAAAAATCATTTTTTACGCTAACCCCA
CCCCTACCTCCCCGCCACCCGCCACCCTCCGTCAATAAATTGCTTATAAAAAATATTTCAAATTAAAAAAATTCATTTTT
TAAGCCACCCTCACCCCTAACCCCCCAGGCCAACCTGTCAATTTTTTAAAAAAATAATAATATATTTTTGAAAAATAATT
CAAAATTTTAAAATTTCATTTTTTACTCCACCAGGTCAGAAATTATTTTTCTAAAGAGTATTTTCTAGTATCAAGCTAAA
AATAAAAAATATTTTCTGGAAATATTTTTCATTCACCAACCAAACATTAAAAAAAATCTGGAAAATATTTTCTATTCACT
AACCAAACATGAGAAAATAAGTTTAAAATCCACTGGTTTTCCAAGAAAACATTTTTCTTCATACCAAACACACCCGATAT
ATGATAAAATTGATTCATGAGAAATCTTGTTAAAATATTTTCGAAAATGAAGAAAAAAATAGTTTTATTAAGTACTTAAA
ATTTATAAAAGAAAAATAAAATAATTAAAAGTTAGTAAGAGTTGAACATGTTAAGTTATGACCCACATTTTTTTAGTAGC
TTATTTCAACCCAAGTAACTTTTGAAGGCATCAATAACTCATCTATTTATTTTGATTTTTTTGGTTTCCCATCTGGTGTC
CGAAGCCCGCATTAGAGCCCAGACTAAATTTGAATTGTGCACTATAGGATCTATTCGGGAGTGACACTCTTAACAAAATT
TTCTTCATACCTAGAGCTCGAACTCGAGACCTCTAATTGACTCATTTCAACTCGCTCAAATACAACTCAACCCGTTTACT
TGACAACTCTAGATGTTAGGTTTACTCATCTATACTAAGCATATTCGATGATTACCTAAATATTAGTGCATTATGGTCGA
TTAGCATAGTATATGGACAACCCATCCCAAGCAGGGGTGTAGCATAGGCTCATAACCAAATTTATTTTTATTGAGATGCA
AAATTATTATTCTCTCCATTTTAAAAAAGAATGATCTATTTTTTTAGTCTATTTAAAAAAGAATGACCTCTTTTTGACAT
AACTTTAAATTTAGCTTTCCACGGGATATGTATACGGCCATAAGACGAAAAGACATTTTGGTACATTTGACGTAACTTTA
ATTTAGGTCCACAAGATTGGAAATTTTTCTTAATTTACTTTGACTTCGTGCCAAATCAAACTAGGTCATTCTTTTTCTTT
TAAAATAAATTAAATTATATATTATTTTTCTCTATGAACTCCAATGTAGTCTAAAAAGGATTAAGCCACAAAATTAACTA
CTATTATAATTTGTGGAAACCTATATGTATAGGTTTTGGTTATACGCATCGTACATATGTATAATGCTTATGGTTTGAAC
ATTTCAACACCAAACCCTAATATGATGGAAAAGTAAAGTTATTGTTATAATATGTTCATTGACTAACTTATATTATATGT
ACAAGTGATTAAGAATCTGTTTGGTATTGTTATTGAGAGGTCAAAAACACTTATTTTGAGGGGGGAAAACACTTTTATCA
AAAAATTATGTGTTTGACAAATCAGTAAAAGTGTTTTAAATAGAAGTAAAAGTAATGTTTCTGCTGTTGAATTTTATGAA
TATAAAATTATAATTCTATTACTTTTATTAAATTTATTGAATTTAAAATCTATTATATATATTTAACACATGTATAAGTC
AAAATAAAAAAATATGATTCCAAATGAACTCATAACTAATTAGCTGGATACGCCCACTACAAATATAGGAGGTCGTATAA
TATTTTTATAGCTTCCTTGTGTGTAACTCAAGCTCTAATTAAGGTTTAGAAGTTAACCACTTCTTTTATTTTATATTTAT
TTTTGTAGCAATTATTTTAATTATTCTGTAGAAATTTTTTTATAACTAGATTGATTTATCGTTCCTAACATGTTGCTTTT
ATCGTTACTTCATTTATATTAAATTGTGTGACTGAAAATAGATTTTCGGGGTGGGGAGAGGAAGACTTTCAAAATTTATG
ATCTAAAATATTTAAATATAATTTTTTGTGATGATATATAAATCATCTCATTAATAGTAAAATAATAAGCTTAAATTTAA
ACTAGTTCCCCCTCCATTTATATTTACTTGTCAATTTTACCTGTCTACGTAAACATATGAAGAGAAAACTAATTTTATTT
TTTTGTTTACCTTTAACATTAATTATTCATTTCAGATTATTTTTCAAGTCCATTAAAATTATACACCAATTAATATAAAT
ACCATGATAAAATATATATACATTAAGATATGTCATAAGTCCATAAAAATGAACATAAAAATACTATATATATTAGAAAA
ATAATATCATTATCTTTTTACTCATAAAATATGAGTGCAATTTGATTAGATTGATTTGGCCGGTTTTTAAAGATCTCATT
AACACCCCTAGCTAGTTATACTACCAGAAAAATGTGAATTACATGAGGATTTTCTTGGGGATTAGAATGAAAATCTGTAG
GAAACTTATTTTTCTGCAAATTTTCATGCTAATTCCCAGAAAAATTCTCAGGTAATTCACACTTTTCTTATAGTGATAAT
TAAGAGTGATAATACGACTTGTTTATGTACCAAATAATAATTTCAATTAGCCAAATAGTAGAAATTTCAATTACCAAAAC
ACAGAAAGATAAATAAATGGGGTTTTTATCTCCAAAGATATTTTCAAATATTTAGGCCAATGGTTTACTTTTCAAACTTG
AAGACTAAAAACAGAAAGCTAAACAAAAGCAACAATTTTGTCAAACTGCAGAAGAAAAACTAAGAGCACTTTCACGCCTA
TGGTAAAATAATAACTTCCATCATATCAATAGCATCCCTAATGTATTAGAAAAGATCGTCATAATACATAAATATATCTT
TTAACTTATATTTTTATTTTTATTTTTCTTAAAAAATTTGTCCGGTGTCTAGAGCTCATATTAGAGCTTCGATTCAATTT
GAATTACGCACTGTAGGGCCCATTTAAGGGTGACACTCCTTATAACAAGATTTTCTCTATACTCATGACTCGAACTCGAG
ATCTCTTGTTAAGTGCGGAGCAGTTCCACTACTTCACGACAACTCATGTTGATTATGCCTTTTATTTTTAGGTGTGCACA
ACTAGACACTTAAAATTGTATAAAATTAAACAAGTAGACACACGCATCATACGTAGTATAATACATGCATAGGAAATAAA
ATTGTCATATAGGGTGTCATATAAGACGAATGTATCTATTTGTTTAATTTTATATAAATTTAAATGTGTATTTATACACA
CCCAAAATTAAAAATCATAAAGATCAATTAAGGCCAAATAAAAAGACATATGTATTATGTAAAAAAAAAAACTCATCGAA
AAATATTGCATAAGAAAGTTATCGTTCACATTCAACACGTGGAGCAGTATTGTTTCTCAATCGTTAATCGTCATTATGTC
AAGAGGTATAGTATTATTAACTCCAAATTAGAAGAAAGAAATTTAATTTTAATAATACGAGGGAATCTCTAATACCTTTA
CGTGATTTGTCATTAAATTAACACATCCTTGTTTAATTAACACACCACCGGTCACCACCATGCAACTTTCTAACTTCAAT
TTATGCACAAACTTTCTTACTTAAGTCATTTATTTATTTATTTGAAATAAAATAAAATAGTATATGTAATGGAGTAGTTT
CTACGTCAGCTTCATGCACTTAGATCCACCGCTTGGAATTTCTATCCGAAAAATTAATACATAAAACCAAAACTTAAAAC
ATTATTATACTATCATCATCATCTATTCCCAATATTTCACTTTATGACACAATTATTATTTAATAAATTAAAGGAGTCCT
TGACCATGTCTTTGCAGTTACATTTTTAATATTCTTGAATTTTTTAAGTATGCAAACTTATTTTAAAAATATGAAAAATT
TAATGTCGGAATAAACAACAATAACATATCTCGTGAAATCTTACAAGTAGGTATGTAAAGAGCTATGTTTCGAAATCTTA
CAAGTAGGACTCTCCAAAAGTAATGTGTTTTTGGAGAATCCGACACAAGTGCGGCATCGAAAGTGAAGAGTCCACACAAC
TTAGGTGGAGGGTAAAGTGTATGCAGACCTTACTACTGCATCATGAAAGTAGAGAGAGTGTTTTCAAAAGACATTCAACT
CAAGTGTAATAAATTCAAGTACAAAGAAGAAGAAAACATAGCAACTAACTAGAATGGTAACACAAATCCTACAAAAAGGA
CACCAAGAACAACAAAATAATGTTATGATAAAAAAACACAATAAATAATAGACTATATAAATATCACAAACAAAAACTAC
AATAATACAACTAATCACACTAAAATTATTTAATTTAACCATTGCATGTACTTCAAATTGTATCACATAAAGAAAATATA
AGAATTTTTTTTCTTATTTCTTATTAAATTATATCATATAGATTCGCATCGAGTATACTTAATAAGGAGCTTAACACTCT
ATATCAAGAACTCAAATTCGAAATCTCTAATATTAAAATGGACAATTATTAATCTTTTCACCATATTCCTAAGCTGTCAT
CATATGATACTTTTATTTTTATTTTTGTTTTGTTTTTAGTGCATACATATTTCCTTGTATTATAGTCTATAACACGTGGG
ACCTAAAACTAATTTTGAACAAAAAAAAAAAAAAGTCAAATTTTCATACTCTACTTTGGGCGTTGTTTACGGGTCTTAAG
AGTGGCTCTGCCTCCCTGTCTTCACTTCACCAATAATACTAACTAAATCCAATCCAAAACTTCTCACTTTCTTCCTCCAA
AAAACCAAAAAAATAAATAAAAAATGTACTCATCTAAAGTATCTAACAACAAAAATCAATGTTCCAATGGTGTCAAAAAT
ATCATCATGATCATTTCTTTCATACTTATAATCTATCTCATGTGTTTCAACTTTTCAATTCCTAACACAAAATCACTCCA
CACATCAGTTACACTCCAAAATGATTCGTCGTCATCATCGTTATCATTATCATCAGATACAAATCTTGAACATATTGTAT
TCGGAATTGCGTCCAACGAGAACGCATGGTCCGCTAGAAAAGAATTAGTGAAGATGTGGTGGAAACCAGGACGAAATATG
AGAGGATGTGTATTTCTTGAAAAAATGCCACCTAATTATACGAACAACGCTAACGATTCTTCATTACCTCCGATTTGTAT
ATCAGGTGACACGTCACGATTTAAGTACACATTTCGCGGAGGGACACCCTCCGCGATACGTGTGGCTCGTGTTGTAACCG
AAACGGTTGCATTGAACCATTCGAATGTTAGGTGGTATGTTTTTGGAGATGATGATACGGTTTTTTTTACGGAGAATTTG
TTGAAGACGTTATCGAAATATGATCATGGACTATGGTATTATATTGGATCGAATTCGGAACATTTTTTGATGAATAAAGC
TTTTTCGTATGAAATGGCGTTTGGTGGTGCTGGAATTGCTATAAGTTCTCCGTTAGCTAAAGTTCTTGGCAAAGTGTTTG
ATGCGTGTATCGAAAGGTACCCTCACCTTTTTGGTAGTGATGCTAGGATTTATTCATGTTTGGCTGAGCTTGGTGTTGGG
TTAACCCATGAACCCGGTTTTCATCAGGTACCATTTTTTCTTTCGTAACTTTTTCTCTCGAAAATTTGACTAAACATGTT
GTTATAGTTGTTTATATTGAGTCTAATTTAACTAGTTAGAACATGTTACTTACACTATTTCTATGTCACCATATTAGAGT
TGGGTATGATTAATTACTTCCTCTGTTCCATTTAGCATAATACATAAAAATGTGGTTCCCTTTAACTTGACTTAAATTGA
TATTTATGTCGTCTAACTTTGAGTGTGCATAAGTAGAGTACTCTTAAATTTGTATATAATTGAACAAGTAGACATACACG
TCCTACGTGACATCCTACATGACCTCCTATGTGTATTATGTCACGTAGGACATGTGTGTCTACTTGTTCAACTTTATACA
AGTTTAAGTGTCTACTTATGCACATTCAAAATTGGAGGACACATATGTCAGCTAAATGACACCTTCACATAAAATGAGCA
CTTAATAGTTAGTTTCAGAAAGTGTTAAAATTTGCTATTTGGAAACAATTGAAGTACTGTAAGTTTTGTGTTTTATAATT
GATGACATGTTTTTATAGTCACATAAATGTTACGATACGAATTTCAAAAGGTATTTTATTCTAATAGGTAAGTGACACAA
ACTTTTTTTTTCTCTGGAATTTGTAATACCAGTTGGATGTAAGAGGAAATATGTTTGGAGTATTGGCTGCACATACACTG
AGACCTTTGGTATCTCTGCATCATTTGGAGATGAATGATCCTATATTTCCAAACATGACGAAAATGAAATCTCTGGAGCA
TTTATACGATGCTGCAAAGTACGATCCTCATCGTATTTTGCAGCAAACAGTATGCTACGATCGGTGGTTTACTTGGACAG
TTTCTGTATCGTGGGGATACGCTGTTCAAGTTTTCAGCTATAACATCTTCTTGCCCGATGCTCTACGTATACAGGAGAGT
TATTTTCCGTGGCAAACGAGTGATTTAGCTAGACATTATGACTTTGATACAAGGCCATATGAACCTGATCCTTGCAAAAG
ACAGCTTGTTTATTTTCTACATAATGTGTCTACTGGAATTAATGGACAAATCAAGACTATTTACAGGAAAAAAACCCCTG
AGAATTGTACTATCACAATGGTGTCACCTAGAAGACTAGAAGAAATCAGAGTTGTTTCACAAAAGCTAGAAATCGACAAA
AAACGGGTAATGTTCCTCTCTATAACAACATTTCACTATAACAACCGTGTTTTCTGTAGAAATTAATCTTACATGTTATG
TTATATGAGGACAAACGATACTGTTATAGAAAGGTTTGACTGTACTACTGAGTATCATTTTGTGTTTACTTTCTGAAACA
TTTGATCTAATCAATGACATATTATGTTATATGAGGACAAACGATACTGTTATAAAAAGGTTTGACTGTACTACTGAGTA
TCATTCTGTGTTTACTTTCTGAAACATTTGGTCTAATCAATGACATATTATGTTATATGAGGACAAACGATACTGTTATA
GAAATGTTTGACTGTACTACTGAGTATCATTCTGTGTTTACTTTCTGAAACATTTGGTCTAATCAATGACATATTATATA
TGCAGTTGCTATCACCAAGAAGACAATGCTGTGATGTATTACCATCTACATCAAGAAATGTGATGGATGTCGCGATAAGA
GAATGCAAAGAAGACGAACTGATATTCATACACCCTTAGTTGTTTGTGACATTCAACATGTCGATATTTGATGGAAAATT
GGTGATGGGATATGAAGGATTTATAAGAATAGTGGATTTTTCGCGGTTATCCCCAATTAAGCCAATACTATTTTGCTTTC
TCTAAGCATAACATCTACTCTCCTTTGTTTGTGAAGTAGATTTAGGAAAGCAGTTTAGGAAATTTAACTATGAACTTAGT
AGGATTAGAGTGTACTTAAGGAAAAGGGAATTATAATTATATAGTATGTAACTACAAAGCTATACACATCTGCATAAGCA
ATCAAATGTGAAGAAACTTGGGCGTTAATCAAAGAAAAAAAAACTCAAATTTGACTTTGAACTTTTTTTTAATAACGTGT
AGTTCTGTTATTATTATTATTATATAAATGTGACATGCTTCTTTCTCTATCATGAAATACTAATATGTATGATTAATTAA
CTTGTTTGAGCTCTGACTCTTTACCAGTAATCATGCAATAGCGGTTGAGAGGTTTATTCAAATTTTCTTCGGCGGAAAAT
TACACTGTTTATATATTGTAGAGGTTGAACTCAGGGGCGGCTCAACGTAATTGGGGGCCTACAGCGAAATTTCAATTCGA
GGCCTAAAATATAAACAAACTTCATATACATATTTATTCAAAATTTATTTTTCGTACACTATTTAGATGAAAATTATTAG
TATTTAATATTGTTTTTTCAGTTATTAGTTTTAGTTAATATTTTATCAACTCAACATTGAAAAACATCCTCTCAGTGAGG
CAATTATTGTATGAATTGTTAACATAATTCTATAAGTAATAAGTTAGACAAATATTAAATAAAGATAAGAGTTAGAACCA
TAGAATTTGACTCAAGAAGTTGATGACTTGGTATACCTCATTTTAATATGCTTGTAGTAATGCTTAAAACTAGAATTCAA
AAAGAAATAAAAAAGAATTTGTAATTCACTTTGTTCAACACTTTTCACTATTAATTCTTACTTTTAACAAAATTAAAAAG
ATGTTATAGTGGATAAAATAATATATTTTTAAAAAAATTATACTTTATATCATAAATAATCAATTTTTTCTATAAAAATT
TTAACACATAATTTATTCTTAACAAAAATTTGGGGCCCCCGAAATTTGGGGGCCTAAGGCAAAAGCCTTATTTTCCAAAG
CATAGAGCCAGCCCTGGTTGAACTTCTTTGATTTTTTTTATTTTTTTTTTGTGTGTGTATTTACTTTTTCATATTTTGAA
CTCCGTAATAAAAATTATAACTCTGACACGAAATATAATGTTAATATGACTAAATAAGAGTTTAGATAGGTATGGACCAT
GAAGCTACTAATTGTGGCCTGTGGGGCTCAATATTTTGGTAAATTGGGTAGGGCAAGGATGAAATTACATTAAAGTTGGG
GAGAGAGATTGAAATTAGTTAATGTAATTGAACATGAACAGTTTTGGATTATAACTATAATAACAAAATGATTGTAGTTT
AAGGTGTTAGGTTGAGGGTTATTAAGAAGTTAAAATGTTTTTCTCTATTGTAAATTTGTAATCCACTGTTTTTTTTTAAC
ATTGTTCGTTTGTTCTATTATTATTGTATATATTACAATTTTTTAAAAATGTTTTTCTCTTATATTGTAAATTTGTAATC
CACTGTTTTCTTTAACATTGTTGTAAAAAAAGATGGAGATGCGGGGTATCGATCCCCGTACCTCTCGCATGCTAAGCGAG
CGCTCTACCATCTGAGCTACATCCCCTGTTTGTTTATACTTAACGTTTTTATGATATGATACTGTAAAAACTTATAGCTG
GTTAAAGTAACACAAATATTAATAATACATAAATTAGTTATGAAAATTTTATATACTATGCAAGGTTTGATTATTCATGT
ATTACTAGTATATGGATTCACTCATAACTTTTATATATATATATATATATATTACTGAATATCAAAATCAAACACCATAT
TAATTTAAAATTGTTTTTATTTTTACTTCTTACTCCTTCCGTTTCGTTTTATTATTCCATTACAGTCCAACTTGACACTT
TCTTTAAGAAATTATTTTTTAAGTATTTTTGTTTCTTAATTACTCATATTAACTATATTTTGATATTCTAAATTAGACTA
ATCTTAGAAGAAAGTAATAAGTTTCATTTTTGTCTAGGAAAGACAAGAGTATTCCAGCGAAGAAAAATGATGAAAGAAAT
AAAAATTACATTTTGTTTATTCATAAGTTCGACATTTTGCAAATGACACTCGTTTAATATGCTAACGATATTTGACCAAT
GACAAGCCCCAATACAATTATCATTAAAAATAAATGATTTAAATATTAATCAATTAATCGAATTATTTGATCAAATCAAA
TTCAAAGTTGAAGTCGAGTTGAGTGACAATGTTGTTGACATGAAGGGAGACTCTCTTCTCAATTCTTTAAGAGTTAGGAG
AAGTTTATATATATATAAATAAGCATAAAAGTTCTCCTCTTCCTATCTAACGAAGGACAAATAAACTTTGTTCAAAATTA
TTTTCCTCTAGTTCCCAATTCACTTCTTTAGCTAAACAAATACTCAAAAATTATGTACATGAACGAGGAATGACTATATA
ATATATGCATGCATCTTTTTTATGTTATTCATAAATAAAAAAATAATTGCATCTAAATAACCATATTTCTCTTTAAACTT
TTATAGTGATCGAACATATGTCGCATATGCTCGGACAATCAGTTAATTTGATTTCTTTTGAACCATTGACCTTTGATGTA
TACCTAGAAAATCATAAGTCGCATAATCAGCCATTTAATCATCTTTGATTTTCATTATCTTATTTATTTCATGAGTCATG
AAAACAACATAATTTTATAAGTGCATATAAAATTGACCTGATAAAATTCTCTTTGAAACGATCTACATTTCACATTTACA
TAGATGATTCTTATACATGTAAAATAAGTAGATTTATTATTTGATAATCCAATATCAAACATAAAAACCAATAAAAAGTA
GTAACGATTTATTCTTGGTATTGAACTGTCTTCATAATGAAAATGGATCAACATTTTTATTTTTGACAATGTTGAACCAT
CTAACCATAATATTGTTTTCCTTGTTGAATTTAGATCCTTGAATTTTCAGTAGTTTAGATAGAGTTACTTACCTCCATGG
TGACTTGTCCTTGACCATGCCTCATTTCCTTCAGTAATTTCTCAATCACTTTTCTAGTTATCAGCCTTTTATAAGTAAAT
CCGACACATTATTCTTTGTTTACGCAGCCAATTATGAAAATTTCATTAGAAAGTAATTGTCTAATGATATTATGTGTTCG
TCGAGTGTGATGAAATTTTTCATGATACATAATACTCACTACCTTTCCTATGGTTGTTTGAATATCGTAATGTATACAAA
TATGTGCCAAAGGTTTAGATCAAAATGAAATGTCTTCTAAAAAATTCAAGATCTAAATAAATTCTTCATCTGCTTTGTCT
AACTTTATAAATTCAGATTTCATTATCGAGCGAATGATACATATCTATTTGGATGACTTCCAAGATATTTCTCCTCCACC
ACCAATGATAAAATCTTATCCATTTGTGGATATAGTTTCAACATAATATTTTGAGCTTAATGAAGCGTGAGAAGTTCGAT
GATTTCAAAGANNNNNNNNNNNNNNNNNNNNNNNNNNNNNNNNNNNNNNNNNNNNNNNNNNNNNNNNNNNNNNNNNNNNN
NNNNNNNNNNNNNNNNNNNNNNNNNNNNNNNNNNNNNNNNNNNNNNNNNNNNNNNNNNNNNNNNNNNNNNNNNNNNNNNN
NNNNNNNNNNNNNNNNNNNNNNNNNNNNNNNNNNNNNNNNNNNNNNNNNNNNNNNNNNNNNNNNNNNNNNNNNNNNNNNN
NNNNNNNNNNNNNNNNNNNNNNNNNNTTTTTTTGTTTTATTTTTTTTTACTTCTATTACTTTAAGTTCTTTTTTTATTAT
TCTAAAAATTTGTAAAAGTTTATTTTTTATTTTTTATTATTATATTTCATTTTCTTCTTGTTCTCAATCTTACTTTATGT
GATTCTATGCAATTTTTTTGTATTGTCTATTTCTTTATGCCATGCTTATTTTCTCATTAGCATAATTTTATTAGTATTCT
AATTTTTAAATTAAAATAGAATTTATTGTTAAGTAAGGTTATAGACTTACGTTTTCTTTTTTAAGAAAAAAATAAAAATA
AATCATATTTATGCATGCTATGTTGAAATTTTCTATAAGAGTATTATGTTAAATTTTTTGTTTTGAATTTATAAATTATG
TTATATTTTCAGTTTCATTTGTTTTAGTAATATTGAATTCACATTGCACGTAATTTTTTAATTAGATTTGTTAGATTATA
TTTTTGTCAAACATTTAATAATTTATGACATTTTATTTATATATTAATCTTTTTATCAAACATGCATTTCACGATGTTCG
TAGAAGCTTCATACTTTTAATTTTTATGATCAATTCAATTGAAATATATTAATTTGAAAAAAATATAAATCAATTATTTT
TTCATAATATTAGTTAAAGAAAATATGTTTATTAATTAACATATTTTCAAAAAAGAATATATATCTTAAATATTTAATTT
AATGTCATTTATAAAGTTTCTTATTTGTCTAGTATAAATTTTAAATAATTAATTTTTATTTTTAAAATTTAATATAATTT
TGTGATTGCAATTGTGCATCCAAACAGTTTGTGTGTAATTACACTGTGGCATCCAAACAGGACATGTGTAATTACAGTGT
AATTGCATTGTGGCAGCCAAACATGTCAGTGTAATTACTAGACAGTGTAATTACTAGGCTGGTAATTACTACCCTAGTAA
TTACACAAATTTCAATTACCATGTGACTTTCCAAACAGACCCTAAGTGTTTGGTATTGAGGAAAACATTTTTCAAATTTT
CTATGTTTAAAGGAAAATAAATTCCTTAAAAATAAGAAAAATGACTTTCTAATAGAAGTAAGGAAAACAAATTATATAAG
TGACATTTCAAGTTTATTGTTTCCTCCCATCCACTCAATCCCCCCAACTCCCATCCCTTGATCGTTCCACCCCCGAACCC
TCACTCCCCATCCCATCCTGCACCCATATAATAATATTTTCTTGCTTACTTACCAAACATTAGAAAATAAGTTAAAAAAT
CCACTTGCTTTTCAAGAAAACATTTTTCTACCCAAAATATATTTGAAAAATATATTTTGAGAATCTTTAAGAGTTAAGTG
TCAAAAACACAATAAACTTTCATTTTTTTTAGTTTTCTAAACTTTTGAGAGCGTGAAAATACACTTAAACTATCACTCAT
TAATTTGATAAATACACTTCAATACAGACTGGACCAAATGTGTGTATACACACACTCAGGCGTGTCTGACCCAAAATTTC
CATAAACATGACTTTTTTTTGTTGACACGTGTTTTTCTTAATTAAACTATTTTCTTTTAATTTCATACCTAAATTATTGA
AAATTCGGAAAACACACCTCAACTATCAATAAAGTTTAGTTTCTCAAATACTTTGTTTTAGTATTTAACAAAGTTTAAAA
CCAGGATATATTTGTCATAAATAAGCCTATAACAAGGTTTAATGGAAAAGAAGCACACAAATTGTATGATACAATTAAAA
AGGGTCGCAATTAACACTTTTGTGTTGTCTCTCTCAACGTAGTTCTCTGCACGTTTCATTTTTCTCCGAAAAAACATGAA
AACATTTGAATGAACAAAAAATTTCATGCCAAAATCTGACCCAACAAAAAAATAATCCAAAATTTTCATCACAGAAAAAC
TCCCCTTCTTGAAACCTTTGCAAATTTCTTCACTTTTCCCTGTAATTTTTTTTGCAAAGGGCACCAAAGGGTGGTGGTTT
TTTTTTTTATACAAACATATAATATCCAATTTTTATTTGTAAAGATTGAATCTTTATGTAGGTAGGTCAAATTATATTCA
AGAAAAAACCAGAGGGCTTTCTGGGTTTTTTTTTTTTTTTTCATATTCTTGAAAAAAGCACATATATCAGATGAAATGAA
AAAGGACAAATTATGGGATTGGAAGATTGATTTTACAATCAATGGGTGTGGGAAGGGTCAGCTCTGTATTTACTTTTATT
GCTTTTGTTTGTGTTTTGGCAGCTAATAGTTCAAAAGGGAATCGAAAGCTTCCTCAAAACTGTATAGACAATGGAGGTGT
TCAACATATAGATGAACATACGGTATGTATCGTTTTGATGAATACAATGTTTGGATATATATTGTTTTTCCTGTCGTTAT
ATAATGCACAACAGCCAAATGTATATTTGTTGACGGATTAATGATGTGAGTTGCTTAATGGTAATTGTGTCTCTGAACCT
TAATAACTCTGTTTTTCCATTTGAGAACAATGTCCTAGGTAGTGGTAGAGCTAGGTATTGAATCCCCTTCGTTGAAAGAT
TATACGGTGCAAGTAAGGCAAAAAATGAAAATTTGGTTATATATAAGTTGTTGAATTTCCTTGCGAGAGAGTACTTCTAG
TGAAGTGGCGAAAGGGGTTAAAAAACTGCTACTTTTTGAGCCCCCTTGTATAGATTCTTGATTCTGCTACTGGTCCTAGG
AATGTTAGAGAATTGCACCGGAGCTTTTATCTGCTGATACAACAATTATTGTTGAGTACTAAAACTTGATACTATTCCCT
GGCTAATGAGAAAGTTGTGCATTTTTGTTTGCACTTTTAACCGTTCAACTATGGATGTATAGGAGTAATCCTTTTACATG
GTGAATAACCAAATTCAAATTGAAATGAAATCTTTAGGAGGAAGCAAATGAAAGTACAGTCGTTGCTAGGAGACATATGC
CATGGTTTTGAAAGTTTTCTCTTTGTGCGAAAGCCTAGACATGTAACTGCATAAGTTGGTTTTATCTTTTTCTGTAGTGT
GGACCAAAAAAGCAAGAGGTAGAGTTGTATTTCTGGCCATATGTAATGAAGTATTCTGTTTGCAGGCTGAGCAAATATGG
GTTCATTGCATAGAACCATTACACAAGAATACGGAAACTGCAAGCTTTCTGGATTTGTCTCTTTATCAGGCAGCAACAGG
AACTTATATTTACTTAAAATCAGATATACCTTTGTTGAGAAAAAGAATCTTACAAAAGGCTATTAGTGATCTGCCTCCTG
AAGTAAAGCAGATCCTTCTGGAATGCTTAAAAAGGAAAAGTCTTCCTCTTCATTGTACGGGTAGTGAGGCTGCATCCATT
GCTTGGTTCATCAAGTACCAAAAGCTTTTCTTGGAATGGTCGTCCAGTGTTCCCAGAAGGCACCTAAGAGAAAGAAAGCT
TGAAGATAAGTCAACAGATGATGTTGCAGCTCCAAACCTTGCACCATCTCCAGGCCATGGAGCGGTATCACCAACTCATG
CTCCAGTGCCTTCTTCTGAAGAGCCCACAGAACCTCCTGCAGAGGCTCCAACACCTCAGACTCGTGTCATTCCTCCTGCA
AAGGCACCAACACCTCCGACCCGTGGCTCCCCTCCTGCAAAGGCTCCAACAATGCAGACTCGTGTCAACGCCCCTGCAAA
GGCTCCAACACCTCCTACTCGTGTCAACTCTTCTAAACCTTTGCCTGTCATTCATCCTCCTGCTAAACCAAAAAATAATG
GAGCTAATGCTTCAGAAAATAATAATCAGAACAGAACTTATATTATTGCTGCTGTTTCTGGAGGTGTCGCGGTAGGAATT
GCCCTTTTAGCTCTGTTATTAATACTGTGTCTTATAAAAAGTAAAAAGAAAGAAACAGGTCCACAGCATGGGAAAAGAGA
TGAGAAACCTCTTCTTAACCTTTGTTCAGGTAATCTATATGCAGGTATTTTATCATGAAGGTCAAATTTTTCGAATTGCA
TGTCTTTTTCGTTATGCCGAATAATTTCTATAATTAATGTTGTCAGATTCTTCTCAGAAGCCTTCAAGCATAGGAAGTTC
AACCAAGAAGGATTTTAAGAGTTCTTCGACTGCAAATAATCTTTCGGTGCCAGCTAATTCTCATAATTCTTCAGAGGCAG
AAGCTAAAACAGATGCACCTGTAAATGCATTACCACTTCCTCCAGGAAAATCTGCACCTCCACCCCCTGAAGCACCACCT
CCTCCTCCTCCCAAATCACCGGCTCCAATGCCACCTCCACCTCCAAAAGCTGCTCGGCCTCCTCCTAATCCACCGAAGCT
TGGTAATCCGCCAAAGCCTTTACCCCTTGGTGCACATCGGAGACGAAGTTCTTCTGCTGGTGAGGGAACTGAACCATCTG
ATGACCCTGATGGTCCAAAGGCAAAATTAAAGCCATTTTTCTGGGACAAGGTTCTTGCTAATCCTGATCACTCCATGGTT
TGGCACGACATCAAAGCTGGCTCATTCCAGTAAGCTTTGCATCAATCTTCCTATATTGCACTTTGCTCTGCAAGATGTCT
AACTTCCTCACTTTTAATAATGATGTTACTACAGGTTTAATGAGGAGATGATGGAATCGTTATTTGGGTATAATGCAGCA
AATGCAGGCAAAAATGATGGCGGGAAAGCTACATCATCTTTTGAAGCTACCCCACAGTATATTCAGATAATTGATGCTAA
GAAATCACAAAATCTAGCAATTGTTCTTAAAGCCTTAAACGTGACGACAGAAGAAGTTTGTGATGCTCTCAAGGAGGGTA
AATCATTATCTCTCTCTCTGTGTGTTTTCCTTTTCCCCATGAGATCTGTGAGAGTGTGAATCTTGCTCTAATGAATTAAT
TGCTAATGGAAAATAAGAATAGGACATTTGTCACCATGGAGAAGAGTGTGTCTTATCCGCAGAGGGCTGTTACTTAAGTG
TTAACTCCATTCCATAGATTTTGAAGTCTTTCAGGTTTGGCATGAAAGTTATTGACTGCCTTAAAAATGGAAGGAAGAGA
ACAAACAACATGGTCTGCACATAGATCTTCTTGTCAGTCTATTAGGAAAATGTATGTTATTTACGTGAGTAATAAAGAAG
TTCCATTCTACTAATTTGATTCATGCATGGTGTTGTGAAATGACTTCAAGCACATTGAGAGTAATCAAAAAGAATTTTGA
AGAAGAATGATCCCTGGGTGAATTTTCAGAAGAAAGATTTTCTGTGCTAATTAAGTGCTCCTAACAATTAGATGAAGTTG
ATAACAAGGTCCCATATCTATGTGGAAAATAGAACTTGCTGGTGATTTTCTAGAACAAACCTGGCAATTTTTTCAACTGT
CCCCACTCTTTCCTCCCAAAAGAATGAAAAAGGAAAGAAGGAAAGAATAGTCTATCAGTTATTTAAGTATAACTCTGGCG
GTAATTAAAAACACTAGGCGATGTCTTCTCATATGTCCAAGGCTCCAAGCCTTGGTAGGTAGAGTTACCTGGTATCTGTG
TTGGTGATAGCTAGCATTTACCCCGTGGAATTTGGTAGATGTTAGCGCAAGCTGGCCCGGACACCACAGTTATCAAAAAA
AAAATCATTGCTCAGTCTGATACCTTTCACCAGAGAGTGAAAATAACAACAAATCCCACCAAACATTGCTGATGGTTATA
AGTGTATTGAGAAACTATAGAATTACATATTTGTTTATGGTTATAAGTGAATTGAGAAACTATAGTATTCTTCTAGTAGA
GTGCTAAACAATTTTCCAAGGAAGAAAAACTTAAGTTTCATGAAATGAGAAATTTCCCTTAATTCACATAGGCAGACTTG
AGTTGCTATATCGTCGTATCTTGTGGAAAAAGATTGATGATTGCTGAGGGATACTCCAACTTACTTCTTACTAATGTTTA
TAAATTTTCATAGTTTTTCTTTTTATTTTATCAAGTATGTTTCGGCCACTTACTTGCAAAAGCCTGTTTATCTTATCAGG
TAATAAACTGTCTCCTGAACTTATTCAAACTATATCAAAGTTGGCACCAACAACTGATGAAGAACTCAAACTTCGATTAT
ATTGCGGGGAAATTTCTCAGCTTGGTCCTGCTGAAAGGTTTCTCAAATCCCTGGTTGAAATTCCCTTTGCCTTCAAACGG
ATGGATGCATTGTTGCTCATGAGTTCTCTTCAGGAAGAAGTTACTTCCATTAAAGAGTCCTTTGAAACATTAGAGGTAAA
TCGTGGAATTCTAAGTCTCTCATACCTAAGGTGTAGCAGCTTAAAATGAAAATTTTCTGGTATGCTGCTGCAACCATCTC
GGTCCAACTATACCATCCACCATCGCATAAATTCTGGGAAGAGTTAAGAAAAAAATAATCAAATAAGCATCATTTGTAGG
CTACATATCATGAGACGGATCTCTTATATTCATCCGTAAAAGTTTGTTTCTGCATTTCTCTAGATCATCGTTAAGGGAGA
AAGAAAAAAGGAACTGAGTTTTTCTTAGATAAATAGTGCTGAAATATATATATATATATACATATATATAAGGGCTCAGG
GTTTTTTTGATTGAAAGGTGTCATTTCTTTGTGTAGTCATGATGAACTGAAATCAATTCCAGTTAGTTGGACTTACCAGA
GTTTTTCCTCTTATATTTGATTATCTCATATATCGGAAACAACCTCTCTACCCCACAAAGGTAGAGTACGGGTAAGGTCA
GCGTACATCCTATCCTCTCAAATCCCACTTGTGGGGATTACACTGGGTATGTTGTTTTTTTGAGTGTCATAATCTTTAAT
AACGGAGAAAGTTTTTCCTATTGAAAGGGGGTTATTTTTAATTACTTGTGAAATTCAGTGGCTTAAAATAACACAATTGT
ACTACCAATTCAAACCCGCAATCTGTTATACAGTGACAAAGATCATTTCAAACTCTACGACCTACTACCTAAATGAGGAT
GGTACTGGCTCTTCTTTACATTAAAGGAAAGTCATGCCAATCAAAGTTTAGCTATCTATACCTAGGAAATTTTGTTAATC
TTACTCCTGGTCATGGTTAAATAAAAGAGCTTTCAGTACATTGTTTTCTAGTTGCTGTTTTTTATCACATGGTAGATGGT
TATTCATTATCAAAACTTGCAGGTGGCATGCCAAGAGCTGAAAAACAGTAGACTCTTCCTGAAACTTCTAGAAGCAGTTC
TTAAAACTGGGAACCGCATGAACGATGGCACCTACCGTGGTGGTGCACAGGCATTCAAGCTTGATACGCTGTTGAAACTC
TCAGATGTTAAAGGAACTGATGGAAAAACCACACTTCTGAACTTTGTTGTTCAGGAAATTATCCGATCAGAAGGATTAAG
AGCAGCACGCAAGTTAAGGGAGAGCGAAAGCTTGTCAAGTCTAACACCAGAAGATCTTGCAGAGGATGCTTCTCGTGACT
CGGTCGATTACCATCGTAACCTTGGTCTCCAGGTGGTTTCTGGTCTAAGCAATGAGCTTGAGAATGTAAGAAAAGCAGCA
CTTATAGATGGTGAGAATTTAAATGCCTCTGTCTCCAAACTTGGCAAGTCACTAGTGAAAACCAAAGGGTTCCTAGACAC
TGACATGAAAAGTTTGAACGAGAACAGTAAGTTCTGCGATACACTCACAAATTTTATGCAAAATGCGGACGATGAGATCA
AGTGGATACTAGAAGAAGAGAAAAGGATAATGGCTTTGGTGAAGAGTACAGGAGACTACTTCCATGGAACTGCAGGGAAG
GACGAAGGCTTGCGTCTCTTCATCACTGTTCGCGATTTCTTAGTTATGTTGGACAAATCATGTACATTGTTGAGAAAATC
TACCAAGATGCCGGCAAATACCTCTAGAAAAGGAGCATTAACGGTATCACCTTCTCAGGAAGCCCATCCAGATTCTTTGC
CAGATGTTCATCAACGACTATTTCCTGCAATCCAGGAGCGACGGATGGATGATGATTTTAGTTCATCAGATGATGAGAGC
TCATCCAAATAGCTATTTTTTGCAATGCTCTTCAAAAAATATCTCTGACTACTGTTTTGTAGTCACCATTTTTTCATAAA
GATCCAATATAAATACCATTTTTTTTGGCTTTGTGAGATGGCAAAAGTTACATAAGTCTTTTGTATATATGGTCAACCCC
AAATACTAAAGTCTCTTCTGTATTATTATGATTTTTTATACAAGTTGACAGACTTGAAGAACATGTATCAGTTTTGTACA
GCTTGTGGTTTTTAGCTTTTGTTCCAATTCCAACTTCTTTTTCCTGGTACCACCAACAGATGGGTGCTGCTCCTCCCTTA
ATCAGAAGCCTCGGGTTTGAGCTTTGGGTATGAAGCACTTTTCTCCAAATGGGGCCCTATGAGGTGCCGGGCACCCGATG
CGGGTATCGGACACTGCACGGAAAACTTTAAAAAAAACTTGTTTTTCCTTGCCGATATAGAAAATATTGAATTTCTAGAA
CATGAGTGCACCACTAAGAAAAATGTATTAAGCGGGAATTGCTTCCTCTTCTAAATAAATAACTCTAACATTAAACCAAG
TGTCATTTAGCCTTCTTTGTAGCATGAGTACAAACAAATAATATAACATCAATTTAAAAAATATATGCATAATATCTAGT
TTTACGAAACAATCAGAGTCCCAAAAAAGGGATGAGGGTGGGGGTGGTCTCATCTATGAAATAGATAAATCAACTTCCAA
TTATCACATTTGGAAGTTGTTCCCACTTACTATTAGTTGTTCAACATAAATATGCAAATGTCATTGGTCTAAAACATCTC
AAAAACTTTCATCAGACCAAAATCAGTAATCTTCATAATCAATTTATACAACTGTGATTTGTCTTAAGTTAAGCTAGATT
TTGACTAGCTGCAACATAATATGCAACAGAAAATAGAGCATGAACAAAACAAAGAATTCCACCAATGGATAGGTAATTAT
GATGTAAATAACCACATGATGTTCTTGACTTGTGGTTTCCCTTTGTCCCAATCACCAGTGTACTCAATCCTGCTGCAAAT
ATGATCCTGAAAAATCAGAAAACATATAATAAGCACATAATTATTATTTTTTACTTCAAATTTTTGTAGACTTGAATACT
TGAAAATTACACAACACTTGTCAACTCATATAACTTATGTTGATCGGATTCTTCAATAATGTTGTTTAACCCGTGTTAGA
TCCTTCAAAAGATGTACCGCTTTTGAAGAATTCGACATGCACCTGGCAACATCTTTCAAAAAATGTACTGCTTTTGAAGG
ATCCGACATGCACCTGGCGATATCTTTAAAGAGTCTGAGCAACATAGCATATAACACTTGAGATATGATATTGTAGTCCT
TTATAAATAGTTTTATGTCTTCTTTACAAGAGATTCTTATTTTTACACGTGAGAGATCTGAAAATGTCATTTTCTTCTAT
TCAATATGTAAGTGATCATAAGCAATCATTTCTCATAAAATTCACCCTCTTTTTGTTGGAAGAGGGAAAAACAAAGGAAA
GGATGAATTTAGGATTTTAAGTAAATGGGAGTCCAATATAATTGCACCAACTAATGTACTATTTTTACAAAAAATCACCT
AAGAGTCGAAGGTATTGTGTGCAATCCACTATCTTCGAATGGATTCACCATTGGCAAGAGTGCCTAAGCCTAACATTATT
CCCATTTGGCCATAAATAGTAATGTAGTTTGTTTTTTTTTTTTTTTTGCAAATATGTCAATATATATTAATATGAATTTA
ATTATCAATATTTAAGATACCAATAAAATGTTTTTGTAAGAGTATTTTAACTCTGCACTCAATAAGTTGATTTTGAGAAT
CAAATAAGTTTTTTTAATTGCTATTTTCTTATGTAGTTTTTAATGATTTAAAATAATAATAATAAAGATGTCATATCCAA
ACTCACAATCAAAATTAAATAATTTAACTCTCGAAATACGCTCTAGAGAAACCTAGGACATACGTGACATAACAATAACC
CCTTAATTGGGGATTAAGCCCTCCCTATCTTTTGAATTACAAACAATTCATAAAACAGATCAATCAACGATATCATATAA
ATTAAAACACGAGTATAGTAGTATAACATACCATGTGAAAACAAGACAAGCAATTGATAATTGCTTGATTGGTGTGGCTT
TACGAATATCATCATTACTACAAACACTACAGCCTCCAAGAAGGTTGGTTAGAACATGAGCTACTCCAAGTAAAGTTGCA
GCAGCTAAGCCTAAAACAAATGCCTTATGACTTGGCTTGTTACACTCAAACAACCATAATGTCACATGTTTTGCCTGTTC
CAATTACCAATAAAATATACCATATTAAAAAAGTTTAGTAATTTATAGAGAGAGATAGTGGATAAGGCACTCAATTGACG
GTAGTTTTCTTAATCGTCCTTGAACTTGAATTGGATAGGTCGAAGTCTTTTTATTTATTTTTCTAGTCTTTCAGGCAATC
GAGTGATAGAGCACCCTTCAAGAGTAAGAATACACAAATTTCATGACAAATTCATTATGTTTTATTCAAACAATATTAAT
TGAAAATTTCTTTAAAGTTACTAAAATATTCAAGATAGTAAATGAAAATGATTCAATTAAAACTAATATAATTTTTACAT
GCTTTCCAATTGATCTCTTAAAAATAAAATTTTAAGTCATTATTTATTAAATTAATACAACTTAATAAGAAAATGAATTT
ATTTTTATAAAATTCATTTTTAGTATCAAACTTAATTAAAAAAGAAAAATATTAAAAAATTTAGACAGGTTAAGCTCAAC
CCACCCCACACCGTCCAATCGTCATCTCTACAATTACACAAAATGGGATGAAGAAGTAGTAAATTTAACAAAATCGTTGG
GATTTTTGTGGGGTCCTTCGTAGGAATTATGTCTCTATTATAGAGTGATTTTTAATTCTTACTCTTTAATTTATCATTTT
TTTTAAAAAATTTTATCCTTTAAAACTTTAAGTGGGATGACACACTTTCAAAAAAAACATAAGGTATATAGTAGAAGTTC
CGGCACACAGAATACAACGATTATTATAACGAATAGAAATATTGTAATATGCTCTTTCATGTTACTTCTCATAAAACATG
TCTGAAAATATTTCTAAGATCATAAAATAAAAACAAAATCGCAAGACATAAATTAGTTTCTACGAAACTTATGCCAATAG
AGATGACATAAGTTCAATATGAAAACCCACTTATTCCTATAGAATTTTTGTCAGACAAGATAATTTTTTTCTAAATTTAT
ACTTTGTAAATTAGATACTATACAATTTATATAGAATAAGGTAAGATTTTATCTTATAAAATTATGTCATAACTAACAAT
ACTTTGACATGTAATTTTTTATTAAAAGTGAGAAACAACAGCGAAAATGAAATATCATCAATTTAAAGGGCAAAAATCAA
AGTGCAAAAACATGATTTTTATGCAACAGATCATCCCAAAGTGACCATTTAAAAAAGAACTCTAATTTTTTTTTCTTCAT
AAAAGAGAATATATTCTAATTAGTATATTAATATACACTTACTATATATATTTGATACACACTTATACTATGTCTTGATG
GGCCCTACATATTTTTAGGTTACTAAAATTTTGCTACGCTAATATATTCCATCATATCTACTCTCTCGTTTCAAATTTGT
TTGTACTCTTTTTTTTATAGTCCATTTAAAAAAAAATTATTAGTATTTTTTTCGGTTACTTTTTAATTCCAACTTCGTAC
ATGACATGTTTAGAATTTAAAAGCGGAAATAGAGATTTTAATTCCTATATTATTGCATAATCCCAATTTTAGTCCCTTTG
ATATTTGATTATGTACATTTAACCTTCAATTATTTGAAGTGCACAGTTTTAGTTCTTGAAATTAACAAAAGTTAATTATC
TAACAAAATGATTATTTTTTTAAAAATAAAATAAAAAAAATTGAAGGATTGATGNNNNNNNNNNNNNNNNNNNNNNNNNN
NNNNNNNNNNNNNNNNNNNNNNNNNNNNNNNNNNNNNNNNNNNNNNNNNNNNNNNNNNNNNNNNNNNNNNNNNNNNNNNN
NNNNNNNNNNNNNNNNNNNNNNNNNNNNNNNNNNNNNNNNNNNNNNNNNNNNNNNNNNNNNNNNNNNNNNNNNNNNNNNN
NNNNNNNNNNNNNNNNNNNNNNNNNNNNNNNNNNNNNNNNNNNNNNNNNNNNNNNNNNNNNNNNNNNNNNNNNNNNNNNN
NNNNNNNNNNNNNNNNNNNNNNNNNNNNNNNNNNNNNNNNNNNNNNNNNNNNNNNNNNNNNNNNNNNNNNNNNNNNNNNN
NNNNNNNNNNNNNNNNNNNNNNNNNNNNNNNNNNNNNNNNNNNNNNNNNNNNNNNNNNNNNNNNNNNNNNNNNNNNNNNN
NNNNNNNNNNNNNNNNNNNNNNNNNNNNNNNNNNNNNNNNNNNNNNNNNNNNNNNNNNNNNNNNNNNNNNNNNNNNNNNN
NNNNNNNNNNNNNNNNNNNNNNNNNNNNNNNNNNNNNNNNNNNNNNNNNNNNNNNNNNNNNNNNNNNNNNNNNNNNNNNN
NNNNNNNNNNNNNNNNNNNNNNNNNNNNNNNNNNNNNNNNNNNNNNNNNNNNNNNNNNNNNNNNNNNNNNNNNNNNNNNN
NNNNNNNNNNNNNNNNNNNNNNNNNNNNNNNNNNNNNNNNNNNNNNNNNNNNNNNNNNNNNNNNNNNNNNNNNNNNNNNN
NNNNNNNNNNNNNNNNNNNNNNNNNNNNNNNNNNNNNNNNNNNNNNNNNNNNNNNNNNNNNNNNNNNNNNNNNNNNNNNN
NNNNNNNNNNNNNNNNNNNNNNNNNNNNNNNNNNNNNNNNNNNNNNNNNNNNNNNNNTTCAGTACTAAAGTTTGCTTTAT
TTTGGTTTTTCTTTTTGCCCTACTTTTTATCTTCTTTTTTCTCTTAATGGAATCTCCTTAATAGGGAAGTAATAGGGCAT
AAAACCAGTCAAGGGAATATAGCTTATGCAGGCATCTATAATTGAGGGAAAAAGTTTAGTCCCAATTATATATATTCTTT
TCGTCCCAATTTATATGGTATCTTTCAAATTTCTAATGTTAAACGAGTTTTTATTTGATCATTTTTTTATATATATTTTA
TGAATATTTTGAATTGTTAATTATTGTGATTTATTGTATTTCTTACAAGGTAAAATTGCATACACATCAATTTCTTCAGA
CCTTATTTGTGAGATTATATTATGTATATTGTTGTTGTATAGTACTACTTCTTACCTAATTTTCGAATATGTAAACTTTA
GTTTTAAAAAATTAAAGATCTTAATTACCAAATTTGTGGTCAAAAATAAAAAAGTTCATTATTTTATGTGATACTCCCTC
CATTTTTTTTTTTAGTTTGGAGAGTCAATTTGACTAATTTTTCAAAGCTAAATTAAATTACATTAATTTAATATTTTGAA
ATAATTTTTTGAATATTCAAAAAATATATAAAAAGTATTATAAATTGCAAAAGAAATTCATATCAATATAATGAAAAATA
TATTTTAAAATATTAATCAAAGCTCATATTATTTTGACTCTGAGAAAGGAAACTGTGACGAGTAAAAAAGTATATCTTTT
TTTCCTTTTTTAGTCTTGTTTTAAAAAAGAAGACACATATTTGCATTTTTAAAATTAAGCCTCCATCGCCATTACTACTT
TGAAATTAGTAGTGTTTTTATTTTAATCCGACATATCGATTGGTGTTTGCAAACAATTAATAAGATCAAAGGACGTTCTC
ATATACTCCTGTCTCGTCCCTAATTACTTGTTATTTTTTACCTAATACATTTTTTAAGAAAATAATAATTGACATAGTGA
ATTTACTGTTTTACCCCTTCTAATTGATAGAATTCCAAAATCAATTTACTCATTAAAGAGATTCTGCATTTTTCAAAAAC
ATTAACTCTCTAAATAAACTAAGGGTATAATAGGTAAAAAAAATATTGTTTTTTCTTGATTTGTCAAAAATTACAAGTAA
AAAGTCAAATTTGGACAAATAAAATAGGGACAGAGGGAGCATATATTTTTGTTTTATTTATTGCCGATCAAATTTTTGGG
AGGTTGAAAGTGTTTATTTTTTCAATAAATACTTATTTGTTATTTTAAACTGAGGTATTTGAGTTTGACCAAGTTTTTAA
GAAAAATTAAGTAGTTTAAAAAGTAACATAAACCATTTTTATAAAGCTATAAAAGTATTTTTTCCTCAAAAATACTTTTC
TAAAAGGAAAATTAAAATATAAACACTTTTGATAAGAAAGGAAAAACGCACAATATTTTTACAGCAAATTATCCGCTACC
AAGATTTCATGCACCTTTGGGATAAAAATCTCATAATATTTTTATCCTTCTTTATTTTTTTGGATAAAAATCTTTCTTTC
AAATATATATAGTAAGCTAGGTCATGCTTGTTAATTGTTTGCCTTTCTCAAGGAATTTCATGATCCACTTCATTATTGCC
TTTGTTTAAAGAATGTGCTCCAACATTATAACAAGATGACAATCTTAAGCTTTTTATATTTATTTTATAATTTATAATAT
AGTTAAAGTAAAATTCACCACTAGGTTGTGTAAGGGGGTTTGGTATATATATATTTTTTTTTCAGTAGGGGGTTTGGTAT
ATTGACCCTTCCATATTTTGTATATTTTTTTAAATATTCGAAAAGGAAGTGAATATGTAACCTTGCCTCATCAAAATCTA
ATTGGGATGAACAATTATTTTCATCACTCTGCATATTCGGCCTATGAAACTCACAAAAGGCAAAATATGTCACTCCATTT
ACATATGACCCTAGACCCCTAGTGCAAAATTATAACAACTAGAAGCTAAGGAGGACTTGTCCTTGCATATTTGTTTCAAT
TATGTATTTGTTTTAAAAATCCATGGAATATATATATATATATATATATATATATATATATATATATATATATATATATA
TATATATATATATATATATATATATATATATATATATATATTATTAATTTAGAATCTAAAAAGATTAAAATTCAGAATTC
ATTAACTTTAAATTTTGACTCTATTTCTGTACCTACAAGCCTGCCACACCAATCCTTAGGGACTCTAGCGACACTTTTAG
TCATAGTGGCTATCGCCCATTCCTTATAGCCGTAACTCTGCTACCAAATTAGCAATAAAGTATGCCTTTAGTTCCTTTTG
GCTTATTGCCCTTGTCTAGTCTATTGTCCTCTTTTCACTGCCCGATTTTTCAATAGAAAGGTAGGACAAAGTTTTGATTA
TTAGCTTCGACCCGCGTTGAATGTAAGGCCACTCGTCGAAGATAAAAGTACATCAAACTCAAACCAATTGGAATTTGAAC
TGCTGACTAATCTAATATTCTATCAAAGAAGATGACAACAATAACTATGTGAGTCCTAAATAATTGATTCAAATTAATTA
TATGAATTCTCATTTCGCATTAAACTTATATGCTCATTTCGATTACTGTTCAGAGGTGGATGTATTGTTGGGTTTAAGGG
TGTGAACAGAAAATGAAGGGTTGTGACTCTCTTGAAGGATTGTGACTATGCCAAAGGGTTGTGACCTTTATGAAAGGTTT
TGTCTTTTCTAAAGGGTTGTGATCGTTTGAAAGGTTGTGACTTTTCCAAAGTGTTGTGACATTTCTGAAAGGTGTCTTTT
TTCCAAAGAGTTGTGACCTTTACCCTTGGTTGGCTATAAATAGAAAGGCTTTCTCTCATTTTTTTACACTGAATTCTTCC
CTTCTTTGCATACATTTCTTACAAAACAAAATCGATCGATCGTGTCTGAATGTGTGATTTGTTGCTGTCATTTTGAGTTC
GTTGAAATTATCAAAGTTTGAGGTACCGCTATTTCTTTAATGGTTAATTTGTTTTATCTAGGGAGGAATTAATTTGCAAC
CTCGGGTACTTGAGGGGATTAAATTTTTTAAGGACACACAGTGGGTTCTGTGGACTCGGATAGTTCTTTGTTTTTTCTTT
TCATCTTTTATTATGTCTGGTTTGCTAATCTGAATACAAGAGATAACAAGCTTAAGAAATTTAAAATTGTTGGTATTTTC
TGTGGTAAGGAAATCACTTTTATTTTCTGTGTTCTTTTTG
>mtp_851.scaffold_1
AAGCTTTTTATATTTATTTTATAATTTATAATATAGTTAAAGTAAAATTCACCACTAGGT
TGTGTAAGGGGGTTTGGTATATATATATTTTTTTTTCAGTAGGGGGTTTGGTATATTGAC
CCTTCCATATTTTGTATATTTTTTTAAATATTCGAAAAGGAAGTGAATATGTAACCTTGC
CTCATCAAAATCTAATTGGGATGAACAATTATTTTCATCACTCTGCATATTCGGCCTATG
AAACTCACAAAAGGCAAAATATGTCACTCCATTTACATATGACCCTAGACCCCTAGTGCA
AAATTATAACAACTAGAAGCTAAGGAGGACTTGTCCTTGCATATTTGTTTCAATTATGTA
TTTGTTTTAAAAATCCATGGAATATATATATATATATATATATATATATATATATATATA
TATATATATATATATATATATATATATATATATTATTAATTTAGAATCTAAAAAGATTAA
AATTCAGAATTCATTAACTTTAAATTTTGACTCTATTTCTGTACCTACAAGCCTGCCACA
CCAATCCTTAGGGACTCTAGCGACACTTTTAGTCATAGTGGCTATCGCCCATTCCTTATA
GCCGTAACTCTGCTACCAAATTAGCAATAAAGTATGCCTTTAGTTCCTTTTGGCTTATTG
CCCTTGTCTAGTCTATTGTCCTCTTTTCACTGCCCGATTTTTCAATAGAAAGGTAGGACA
AAGTTTTGATTATTAGCTTCGACCCGCGTTGAATGTAAGGCCACTCGTCGAAGATAAAAG
TACATCAAACTCAAACCAATTGGAATTTGAACTGCTGACTAATCTAATATTCTATCAAAG
AAGATGACAACAATAACTATGTGAGTCCTAAATAATTGATTCAAATTAATTATATGAATT
CTCATTTCGCATTAAACTTATATGCTCATTTCGATTACTGTTCAGAGGTGGATGTATTGT
TGGGTTTAAGGGTGTGAACAGAAAATGAAGGGTTGTGACTCTCTTGAAGGATTGTGACTA
TGCCAAAGGGTTGTGACCTTTATGAAAGGTTTTGTCTTTTCTAAAGGGTTGTGATCGTTT
GAAAGGTTGTGACTTTTCCAAAGTGTTGTGACATTTCTGAAAGGTGTCTTTTTTCCAAAG
AGTTGTGACCTTTACCCTTGGTTGGCTATAAATAGAAAGGCTTTCTCTCATTTTTTTACA
CTGAATTCTTCCCTTCTTTGCATACATTTCTTACAAAACAAAATCGATCGATCGTGTCTG
AATGTGTGATTTGTTGCTGTCATTTTGAGTTCGTTGAAATTATCAAAGTTTGAGGTACCG
CTATTTCTTTAATGGTTAATTTGTTTTATCTAGGGAGGAATTAATTTGCAACCTCGGGTA
CTTGAGGGGATTAAATTTTTTAAGGACACACAGTGGGTTCTGTGGACTCGGATAGTTCTT
TGTTTTTTCTTTTCATCTTTTATTATGTCTGGTTTGCTAATCTGAATACAAGAGATAACA
AGCTTAAGAAATTTAAAATTGTTGGTATTTTCTGTGGTAAGGAAATCACTTTTATTTTCT
GTGTTCTTTTTGTTGGGAAAAAAAATAAAGAAGAAAAAGAGAATTATTTTATGATATGAT
AAAAGAGATTTGGGGTGAATTAGTACTACTTTAATATGTTCTGGTATATTTTCTGTAGTA
AGTTTTCCTTGGATGGACATAAGATTAATTTTATTTTCTTCCCAAGTGTTTTTAAGCATT
GCACCCCTTCTGTTTTCTTTTCAATGAGAAAAATTATTTTGTGCATAAAGGCTAAGATGT
GCACTTTAATTATTTTTCTTATATTCTTGGTTTTATATAAATATGAGAAGAAGTAAATGA
ACAGATGTTGTCTCCTAACAATATTTGAACATGAGTGTTTCTCGGTGAAATTCAATGTCT
TCTTGAGGAAAATTGGAATATGATGGAAATTGGGAAAAAAGGAAAAAATTAGCAAGAAAA
GTGAGTTGCATGGAATCATTGCTGACAGATAGAATTTGATTCAATGAGAGTAAAAATCAA
GTTCTATCTTTATTTCCCTTGATTATTTTTTTTTCTATCCTTTATAAGTTATGAGATTTA
TTTCATAAATGTTAGGATAGATGGTCATTATGTGATGATCTCAGAATATATCTTTATTAT
TTTTAATATGTATTTTGTTTAGAGGGGGGAAAAACTTTTGTAATTTTCTACTTCATGTGA
AATTTGATTGTGTCTGACTTTTGGAGACTAAAATCTTCTGATTTTTTACTCATTTGGTTT
GAAGAATATAAGAACTTCACGAACAAATCAGATTATGCATTGGTTTGAAGAATATAGAAA
CTTCACCAATTTGTCAAATACTCTGTTTGAATGAATATTCCGACTTGAAGAGTACAAAAT
CTTCATCAAGAATATTAAGGCAAAATGATTTGAGTAGGATAAAAATCTTCATCATTAGGT
AGAAACAATATTGTATTTGAGATTTCTGGAGATTAAATCTTTTTGGTTTACTACTCTGTC
TGAATGTGAAACTGATTTAAGAATATAAAAACTTCATCAGAATTCAAGGGTCATTTGGTT
CACAATTAGAGAATATAAAAACTTCATCGTTAAACTAGAAACAAGTTGTATAAAGATTGA
ATCTTTATTGTTAGTATTCTAAATACTAAGTGGTATGTCTCATTGTGACATAAAGGAAAA
AAAAAATTCAGTGACATAAAATTAGTGATTTTTGTGCCTACAATGGGTGTTTCTATGGAT
TAAATCTCCAAAAGAAGGCTTCGTGTTGCCAATGTGTATCTTGATGGTATACAATTTGAA
AGCATGAAAAAAAAATATGTGGAAAATAATTTCAAATACTTGAAAAATATTTTTGAGAAC
ATATTTAAAATGTGGGGGGTTTTTTAGTTGTGATAAAGACAAAATTAGACTTACTATCTA
ATTCAAATTTGAAAGTATAAAATATGAAATTTAATGACATTCTTGTATTATGTTAGACCC
ACAAAATTCTTAGAATATATTTAATATTGTGGTCGTTTAGTCTCTCTTTACTGTATATGA
TATGACTAGTATAAAACCACAAAATTATATTGCTTGTTCAAAAGAATTTTATTCTTTGAT
GAAAAAGTGTCATTTAAAATATTGTCATTTTTCATGAAAAAATATGTCTATTAAAATAAA
TTTATTTGTATAGACATGAACATTGGTGAAAAGTGATTTGTTATGTTTGTGTTGTAAAAC
AAACATTTGGGTCATATTGCCTTATTGGACTGATGAGACTATGGTCATGGGTAATTCTAT
AACAAATTGAATGTTATGGAAAGGTCCTTTCGAAAAGGACATCTGGCACAGTGTTGACTC
TAAAACAATGTCTCTATTTGAGAAAGTTATAAAAAGTAAAGAACATAATAGTTGTAGGAA
AAGGTTACCTCACAGAAGGTCTTTTCAAACTCAGTATTTTTGTTTGTTCTTACTTGCTTG
AATCAAATTGTTTGTGACATGAATACTTAGGACATGTCAATTACAAAATCTTGCAAAAAC
TGATCAGTTTAGAAGTTTTGCCTAACTTCTAGTGCAATAAATCAAAATGTCAAGTATGTG
TTGAATTAAAGTATGTTAAGCATACTTATAAATTTGTTGAAAGGAGTTTTAATCCTTTAG
AATTGANNNNNNNNNNNNNNNNNNNNNNNNNNNNNNNNNNNNNNNNNNNNNNNNNNNNNN
ATTGCAGTAGATATTGGTATGTCTATTTGCTGAATGGTAAGGATGAAGCAATAGAAATAT
ATATGCAATATAAATCTGAAGTTGAAAATCAGTTGGATAAAAGGATTGTCATGATTAGAA
GTGGTAGATGTGGAAAATATGAATCTTCTTTTGCAAAAATATATTTGGAAAATGGAATCA
TCCTTCAAATTATTGCACATACTCACCTCAATCTAATGAAATTGTTGACGAGAAAAAACC
AAACTTTGAAGGAAATGTTGAATGTCCTACTTATAAGTTCAGGTTTACCACAAAATTTGT
GTGTGTGTGTGTGGGGGGGGGGGGGCTATCATTATAGCAAAAGAGAATAATAAAAAGTTT
TTGTTTGTCAGTAAAGGAGCAACAAATAAAAAAAAACTTTTGATTTTTAAGAAAGGGAGC
AACAAAAAGTTTTGTTTGTTCAGGCTTTGTTGTATCCTAATAGAGAACTGTTTGTCACCC
CTTAAAGTATATACAAGCAATAACTCTTGAAAGATAGTGATCTAACAATTTCCAATACAG
TTTATTCCATATGAGAAATGAAAATGAGGGAACTATTCCCAAACGGGTCAAAATAGGATT
GTATTTTCATTTGATATGCTACAAATAGTAAAGTATGTCAATTTATGGTTCATTTGTCCG
AACCGTCGGATACTTAAGTGAAGGGTCTAAACGACCTTGGAACGAACCAAAGGAGATTGT
ACTTAATAATGAGATTCAGACGCGTAGTAAATGCCAATGGACAAATTACTTCCTTCGAGT
TTGATTTTGTAACATTTCTTCTTGAAAATGAGTCTCATAAATTCGAAGAAGCTATGCCTT
CCGTGGACTTATTATTTTTGGAAAGAGGCTGTCAATAGTAAGATAGATTCGATCTTGAGT
AACCGTACTTGAGAGTTGGTTGATCTTCCTCCAGGAAATAAACCTCTGGGTTCAAAGTGG
ATCTACAAAAGGAAAAAAAAGTTGATGAAACTATTGACAAATACAAAGCAAGACTTGTTG
TCATAGGCTTTAGACAATAAGAAAGCCTTGATTATTTTGACACATAATAGCCACTAACTA
GGATTACATCAATTCAGATGTTAATTGCACTAGTTGCGGTATATGATCTTCAAATTTGTC
AAAATGGATGTGAAAACATTTTTTTTTAAAAAATGGATAATTGGAGGAAGAAATTTACAT
GGAACAACCCGAGGGCTTTGTGGTTCCTGGTAAAGAAAAGAAAGTCTGTAAACTTGTTAA
GTCACTTTATGGACTAAAAACAAGCGCCCAAATAATGACGTTCTAAGTTTATCCAAACTA
TGTTGGCAAATGAATTCAAGATTATTGAATGTGATAAATGTTTTTACATTAAAGACACTC
CAAATCACAAGGTCATTGTTTGTTTTTATGTTGATGACATGCTGATCATCAAAAGAGACA
TTTCTGACATAAATGCTACTAAGCATATTCTAGAAAGTAACTTCAATATGAAAGACGTTG
AAGTTACTGATGTGATTGAAAATGTTACTTGACAAGTTCAAGTATTTGGATTTCAGTATT
GTCAAGACTCCAATAAATGTGAGCTTTGTACTTCAAACGAATGAAGGAAAAAGTGACTCA
CAATTGGATATATTATGTTTGAGTATTGAGAAGTATGATATATATCATGAAGTGTACACG
ATCAGATATAACATATGCTATTAGTAAACTGAGTCGGTTCACAAGTAATCTCAATCAAAC
TCATTGGATGACAATTAAAAGACTTTTGGAGTATTTAAAACATATTTAAAAGCTATTATT
TTGCATTATAACTAATATTCAACAGTATTGGAAGAATATAGTGATGCAAATTGAATCACC
AGGTCAAATGAAGTAAAATCCACGAGTGGATATGTATTTACTCTTTGCGGAAGATAAATC
TCTTGAAAATCTTCCAAACAAAAATGTATCGCTCGCTCTACTATGAAATCTGAGCTTATC
ACTCTAGATAAGGCCGGTGAAGAACTTGAATGACTTCGAAATTTCTTGAAAGATTTTTGG
CCCAAACTTTTAGCTTCAGTATGCATACACTGTGAGAGTTAATTTGCAATAGGTAGGGCA
TGAAACATGATGTATAACGGAAAGTCTCGTCATACATGACGTAGACATAATATCGTTAGA
GAACTACTCTTTAGTAGAATTATCATAATTGAGTATGTAAAGTCAAAGGATAATGTGTCA
GATTCACTTACAAAAGGCCTAACTGGAGAGGGAGTTGATAGATTATCAAAGGAAATGAGA
CTATGGCCGAGGACAAGTCATTGTAGCGGTAACTCTCCTAGAAGACTGGAGATCCCAAAT
CTAGGTTCAAGGAGATCAAACAAAGCCATTGATGACGGTTCAACATTATCAAAATATTTT
GTTATGGTCCATTCTCATGATAAGACAATGTTTAGTATGGTTTATAAGTTTGATACAGAG
TATATCAAATAGTGTATCTACGAGATAACACATTTAGAAATCACCTATGTAAGTGTAAAG
TGTAAGCCATTTCAAGGAAAATCTGGTAAGGCTAGTTCTCTACACACTTATAAATCCAGA
CGTGTTCATGGTTGAAACGAACAAAACAATGAGAACCAAAAACAATTGAAGGGTTGATTA
TGTGACTTTTGTTGTCTATGTATACACCAAAGCTCGATGGTTCAAAGATATTAAATCTAC
CGATTGACCGAGTATATCCGATATATGTTCACTATGGAAAGTTCAAAGGGAAATCCACTT
ATCTAGATGCAATCAATCCTTACTTACGAATCACAAAGTTTTTCATGCATATGTTTTAAC
AATAGTCATTCCTTATTCATGTGGGGGATTGTTGGATTTTAAAGGTGTGAACATGAAATG
AAGGGTTGTGACTATGCCAAAGCGTTGTGACCTTTATGAAAGGTTGTGTCTTTTCTAAAG
GGTTGTGACCGTTTGAAAGGTTGTGACTTTTTCAAAGTGTTGTGACTTTTCTGAAAGGTT
GTATTTTTTCCAAAGAGTTATGACATTTATCCTTGGTTGACTATAAATAGAGAGGCTTTC
TCTCATCTTTCTGCACTGAATTCTTCCCTTCTTTGCATACATTTCTTACAAAATAAAATC
GATAGATCGTGTCTGTCACTACAACAAAATGTATCTATAGCTACAAAATTTAAGCTATGA
ATATAAAATTCGTAGCAGTTACCTCATAATAGCCACAAAAATTTGACTTCCGTAGCTATC
TACTAATTAGTAAATTTTCTTAGCCTTGAAGGGTTGTGACTTTGTCGAAGAGTTGTGACC
TTTATGAAAGGTTGTGTCTTTTCTAAAGGGTTGTGATCGTTTGAAAGATTGTGTCTTTTC
CAAAGGGTTGTGACCTTTCTGAAAGGTTGTCTTGTTTCCAAAAAGTTGTGACATTTACCA
TTTGTTGGCTATAAATAGAGAGACTTTCTCTCATTTTTCAGCATTGAATTATTTTCTTCT
TTTGCATACATTTCTTACAAAACAAAATCGATCGATCATGTCTGTGTGTGTGATTTGTTG
CTGTCATTTTGAGTTCGTTGAAATTATCGAAATTTGAGGTACCACTATTTCTTTAATGGT
TAATCCGTTTTATCTTGAGAGGAATTAATCTGCAACCTCGGGTACTTGAGGGGATTAAAT
TTTTTAAGGACTCACAATGAGTTCTGTGGACTCGGATAGTTCTTTGTTTTTTCTTTTCAT
CTTTTATTATTTCTGATTTTCTAATCTGAATAGAGGAGATAACACATATAACTCATGAGT
CATATACACATCCACGTACCTTCGAACATGTTTCCCACAAAAATAGTTATATAGTCCCTA
CACTTTTAAGTCATTCGTATATATTGAAGAAATATGAGAGATTAATTTTGATTTCGACTT
TGGTTGTATCACCACATCCCTCTATGGGTTATTTTCCCATTGAATATTGGTTATTGGTCA
AGTGAGGCACTAAACAAAGTTGCTAGTGTGATTGAAGAAAAAAATAGGCATAATACATAA
ACATGACCCTTAACTTGACGTTAGCTGACAACTATGACCTTTAACTTTGGTGTGCACAAG
TAGACACTTAAACTTGTATAAAATTGAACAAATAGACACATTCATCCTACATGGCACCCT
ACATGGCAATTTTGTGTCCTACGTGGCGTCCTACGTGTATTATGCCATGTAGGATACGTG
TGTCTACTTGTTCAATTTTATACAAGTTTAAACGCCTACTTGTGCACACTCAAAGTTGGA
GGGCATAGTTGTTCGTTGAAGCAAAGTTAAGGGTCATATTTATGTGTTATGCCAAAAAAA
TAAGTTGCATTAATTAAAATAAAATTATTATGAGGAGTAGATGGCCCCGAAAGCCCTATT
CTAGAAGTACAAAAGGAGGTTATTGACATTGTAGGGTGATATGCGCTACATGCCTGATGC
CTCACTAATTAAATTAACTATACAACCAACTCGAGTGAAGAATATTAAGAGTCAATTTAT
TTCATGTTAGCCGAGACTACTTATGTGAAGAAAACTCTAAGTAATTAAATAATTGATTTA
TCATGCATGTTTTGTCTACAATAGAGTAAAAGCACGTTGCAACATTCAAAATTAAAAGGT
CATCCCCACCTTGAAACTAGAGGAGACACTATAAGTGTTGGATGCAAGAATGAAGAAACA
CATCAACTTTTCTATGGATGATCAAAGTATCAAGCCAGAGCAATTGGCGTTGGTGCACTC
AAAAGTGTCTGGAGTAGTGAAACGGTCCTCCATTTGTGGTTATTATTACATGATAACATT
CATTAATGACTTCCCAAGGTACATATGCATTTACTTCTTAAAGAAGAAGTCTGAATTATT
TGAGAAATTTAAAGAGTTTCAACATTTTGTGGAGACTGATATTGGGCGGAGAATCAAATA
CTATCTCTTTATGGACAATGAGGGAAAAATACATCTCTCATCATGAGTTTAATGACTATC
TTAAAGAGAAGATAAGGGGACGATTGACTTGTTCAAATAATTAAATGAAATAGCTAAAAG
AAAAAATAAACACCTCGGAAAAGATGAAAAAGTATGTTGCTTAGTATGAATGTAACAACA
AGGTTTTGGACATAATTCATAGAGGTTTTTATCCACATTATTGACAATACCTATCATAAG
TCATTTTTGAGTATTAGGTTGTGTGTGTTGTGTGTTCATGTCATATCATCTTTGCAATAA
GTTTGATAAATTAATTAATTGAAAATGATGCTAAGCATATCGATTTTTTTGTTATGATGA
ACAAAGAAAAAAGGATGAAAGTATAGTAACCATACCACGAATCAGATATATGTATCAAGA
AATATGATATTTGACGAAATGGTAACATAGTGGTCAAAATAAGTCTTCTTATCATAGTTA
TGAATAGCTTTTGAGTAATAGTTGCAAGATAAGTTTAATAAAGTAGAATAAGATAGAATC
TAATCAGGAGATATCTCCAAAAAATAAAAAGAAGAACTTATGAAAAACTGAAGCTTGTGA
AACTCAGATGTGTTGCAAGAAGTTCAAAAAGCACCACATTCGAGCCTAAGAAGATTAAGA
TAAAATCTAACCAAGAGGTATCTCCAGAAAAGAAAAAGAAGAGCTTATGAAAAATTGAAG
CTTGTGGAACGATCGGATATGTTGCAAGAAGAAGTTCAAGAAGCACTACAATCGAGACTA
AGAAGGTCAACCTGAAACATCTAAACATCAAGTATACAAATATATAACATTAATAAAGGT
CATCAATATCAAAGATTCTACTAATATCCTTGAAGAAGTTTCAAAGAGTAATAATTAGAG
AAGTCGATGGTGAAAGAGAGATCTGCCAAGTGTCTGGACATTAGGATGATACTAAACAAG
AGCGGACCCACATGCACCGGTGAGGGTGCACGTGCACCCGACACCTTTTAAATTTTTTGT
ATATATATATATGTATAGATAGTCTATAAAAAGATAATATGCTGAACATTAGAGCTCCAT
GTCTTGAGTTTGAAACCTGAGAGTGTTGTCATTTTTTTGCCTTTACAAATTACCCGTGGG
TTTCTTTACTAATTTAGAGCATACCAATCTCAGAAACTAAACTGGTCAATGCACGCTTGA
TACGCGAACACTAAAGAGAGAACCGGGGCAAATTTGCTTCGGTTAGGATTCGCCTTTAAT
TACTTGGAAGAACATTCTAGAGTAATAGAGATTGATCATTTGAGTTGTTGCCAAGAAAGT
AAGAAAGCAACAAGTTAGTGAAGAAGAGAGAATTGCTAAAATATGAATCCCAAAAAAAAT
GTAAAACTTATAAGCTCAAACTGAATTTTTACTATGCAACAATAAAATTCAAGTTATGAA
TAATCGATTATGCCCAAATTGAAATACTCCCTAATCCAGGAGACAACACACTCTACTCAC
CTTCAAGCCAACATTAATAAATTTAACTAATGTATTTCGCGTTCAAAGAGTTCAATATTC
AATTACGAAATTATTCAATCGATAATAATGAAGTTAATTGCAGTTGAAAAAGAAATTGTA
CCATAAGATAAACACAAGCTACAAAATGGAGAGAAAATAAAATACACTTAGCCTTTTCAT
TTTTTTAGGTATAAAACAGAGATGTTTTATCAAAAGGATATAAAATCAAAAATAAATTTG
TATAAAATTACAAAACCAAATATCAACTTAACTTATACATCATTTTTTTTTATTTACAAT
GTATACAAAGGAAATTAAAAAGCATATATTTTTGCTTTTGTTAAATTTCCATAGAGGTGA
ACAAAAATCTAAAATCTAATTATTTACAAGGACAAGAAAAACACAGCTCAACACTAAAAA
AGCATTCCTGAGAAAGCAGGTATCGCAACGGCGTACGACATTTTCCTGCATATACAAAGA
AAAAATAAATCTCACTACTAAAAATAGTATAATAATAATAACGGAAAATGATCAATGTAT
TAGAATTATGTGAAAATTGAACAAAAATATTCACCTTTAGTTTAAAAATAATCTGTCCGT
CAATAATTTGGTTCAAAAACGTCAGAAAACTGAAAAAAAGAAAAGTGAAGCAGTGTTACC
AGTAACCATCGCCGAACTTCTTCCGTGCTCTACCAGATCTACCGACATCTTTTGTTAAGA
TAAGCTGTTGCCTAATTATGTACTGAGTCAGCATGCTTAGTTGTTGATTTGTTAGTTAGT
TGTTAGTTTGTTAATTAACTGATAAGTTGAGTAGATTAGTTAGCTAAGTCACATCGTTAA
AAGTGTTGTATATAAAGTACAGATTGGCATCTTCAATAAAAATAATTTTCTTTTTCCCCA
AGTTGATCCAACTTGTGAAGGATGCTCTCATGGAGCTTGTATCAATGGTGATTGTCTAAA
TTTGACATGGTATCAGAGCGTAGGTGAAGATTCGTCGGTAGAATTTCATCTTCGTCTCAA
TTTTTCTTCGTCTCTCATTTTCTCTGACATCTGTTGCCAGTGTTGGATTTTTTTTCTCTA
GTTTCTGCTCTCTTCAATTCCCATGGTGATAGATGAATCAACATCAACTGCTACTGCTAG
TAACACAGGAGGTTCTAGTTTGATTAATTCGAGCAATCCACTGTACATGCATCCGTCAGA
TAATCTCGGTGAAACACTCGTCCCAGTTCCTTTCGATGGAGGAGGATATAGATCGTGGCG
ACGGAGTGTACTTCGAGCCCTCTCGGTGAAGAACAAATTAGGTTTTGTCAATGGTGAATG
CAAGAGACCTGAAGTCAATTCCATCCAATTCCGGCAGTGGGAACGATGCGATGACATGGT
TACCTCGTGGATTCTCAATTCCCTATCCAAGGAAATTTCTGACAATGTGGAATATGTCAA
TGATTCTATAAAGCTTTGGAAGGAACTTGAAGATCGATATGATCAGACGAACGGGGCAAA
ATTGTACTAGATCCAAAAGGAAATCAACGATTTGACTCAAGGTACTCTTGACATCACTGC
ATATTGCAACTAAAATGAAGAAATTGTGGGAAGAACTTAGTAATCTTTGCATTAAGAGTC
ACTGCACATGTGTTTGTCTGTGTGGAGCAAAGGAAAATGTGCACAAGGCTGAGCAGGATC
ATCGTCTAATTCAGTTCCTCATGGGGTTAAATGAGGTATACACTGCAGTAAGAGGGAGTA
TTCTTATGTTAAATCCTTTACCTTCCATGGCCCAAGCCTTCTCAATTCTAATCCAAGAGG
AAAAACAACGAGAATTCAAGCCACGAAATGTGATGAATATGGACTCTTGCTCCCTTAACG
CTAGTTCTTCAGGATCCAGAAATTTCAATCGTGGCTCCACTAGCAACACAGGACGCTCAT
CTGCAGGGAACTATGTGGACAAATCTAAGCTGTTTTGCGATTTCTGCAAAAGAACAAGAC
ACACAATGCAGAATTGTTATAAGTTGCACGAATATCCCCAAAGCACTCAAAATGAGCATG
GCAAACAGAATCCTTCTCCTCAGTATCCCAGAAATCCTAATTCTAACCCACATTTCAATA
GAAACAACCAGGCACACAACTCTAATCTCAACTACAATTACAAGTTCAATTCTGGGCAAC
AAGTTACAGGGAATGTCCATAGTACACCAGTTGACTCAATGATCAATGAAGGGGTTAATC
AAACCAATGCAGATGGAAATGACAATGTAAGGTTGTCAAGAGAACAATACCACAATGTTA
TGACCATGCTTTATCATTTACAAGTGAACAATGCTGGAGCATTTGCAGATAGTCCTGATG
TGGGAAATGGTTCTGTGAACTTTGCAGGTAATGTAGTTTGTACATCCTCAATTGATTTCG
GTAAGTTTTCATGTAAACAGTTTGAATCAAAATCTGATTTATGGATCCTAGATTCAGGGG
CATCGAACCACATGACTTTTCACAGATCTTTCATGACAAACATTAGACCTTTGTCGTACC
CTATTTTGATAAGCCTACCAAATAGATACAAAGTAAAAGTGACTGAACTAGGAGATATAA
CTCTTACACCCAAGATCACATTGTATAAAGTGTTGTATGTGCCTTCATTCAAATTCAATC
TAATCTCCATACATTCCCTCACTGTTCCCTTAAAGGGCATTGTAACATTCACTGACACTG
TTTGTCTATTGCAGGCCCCTTCAATGAAGAGGCCTCAGGAGATTGGTAAGTGCAGGGATG
GACTATACTTCTTGTGCTCAAGATGTTTGATAAATAGCAGTGCTGGAAGAGCTGTCAATG
CCTCACGTCTTTCCATTTCTAATTCTGTAATGAATAATCATGCATCCTCTTCTCATTCAT
GTCTTTTACATTCACATGTCACTAGCTCCATTTCATATAATAATAATGAGCACATTGTCC
TGAATTCAGTTTTATATCTTAGAAATAATGAAGATTTGTTGTGGCACAACAAGCTTGGTC
ATGTACCTTTTGCAAAAATGAGAACCATAGATTCTATACCAGTAAATTTTAAAAACAAAC
AACCATTCTTTTGTCCAGTTTGTCCCATGTCTAGGCAGACCAGATTACCCTTTTCTAAAA
GCACTACTCAATCCACAAGGCTGTTTGAACTTCTGCATGTGGATCTTTGGGGACCCTACC
ACACTCCCACACATGATAACCACAAATATTTCATCACAATGGTGGATGATTACAGCAGAT
CCACATGGACACATCTTTTGAGTTGCAAGAGCAATGCTCTCCAAGTGATCAATGCTTTCA
TTTCCATGGTTGAAACCCAATTTGACACATCTCTGAAAACCATTCGGTCAGACAATGGCT
TAGAATTCATAAACAATGAAGCCAATCTCTACTTCCAATCCAAAGGTATAATTCATCAAA
AGTCCTACCCATACACACCACAACAAAATGATGTGGTTGAAAGAAAACACAAGTATCTAT
TAGAAACAGCCAGAGCCTTGATGTTCCAGTCCCACCTACCTCAAAAATATTGGGGAGAGT
GCATCTTAACAGCCACTCACATAATAAACATGTTACCTTCTAACTACTTACATGAAAAAT
GTCCTTTTGAGGTCCTATACCAAAGAAAACCCTTATATTCAGCTCTAAAAAGCTTTGGAT
GCCTTTGTTATCCCGCAATACCCAAAGTTCATAGGGACAAATTCGAACCTCGAACAGCAC
CTCACATCTTTGTAGGTTACCCATTTGGAACAAAAGGATACAAAGTATTGAGCCTAGCCA
CCATGAAGATTCATGTTTCTAGAGATGTGGTATTTCATGAGTCTGTTTTTCCATTTACAT
CTGCACCCAAAGGTGCCTCATTTGATTCTGTTTCTAAATCTTTATATTGCATTCCTCCTA
GTCCTCTTAGTCATCTTCCTTATCATTTTGATTATGAAGATACATCTGTACTTCTACCTT
ATTCAACTGATCATGAAAGTGTAAGTGTTATGGATACTAGATCACCACTTGATACTACTT
TACCACCTGATGTTAATGATCCCATAACTCATATTGTTGATGAACCTGTTCTTCCAAGAA
AGTCAAGTAGGACTCATAAAGCACCTGTCTATCTAAATGATTATCATTGCCCTACTATTA
CACCTAAACAACACACCTCTTCCATGTCCTTACATGCCTTGTTCTCCAACCATCACCATA
TTACCCCTGATGATATCTCTCCTGACAGTCAGTTTTTGTTACAAAGTGTATGTCATGATA
GTGAACCAATGTCATATGAGGAAGCAGCCATTAATCCTGCTTGGCAAGCAGCCATGACTC
AAGAGTTTGAGGCACTCCATGCTAATCACACTTGGGATTTATTGCCACTACCTTTGGGGA
AGAGAGCCATAGGTTGTAAATGGGTATACAAGGTGAAACATAAGGTAGATGGAAATATTG
AAAGATTTAAAGCTAGGTTAGTTGTCAAAGGTTATACTCAACAAGCTGGAATTAATTATG
TGGAAACCTTCTCACCAGTTGTAAAAATGACAACAGTGAGATCCTTGATTGCCACTGCTG
TAAAGAGAGGCTGGAGTATTTCTCAACTTGATGTCAACAATGCCTTCCTCCATGGTGACT
TACATGAGGAGGTCTATATGGAAGCACCCCTTGGTCTGATGGTTGATACACCAGGTCTGG
TTTGCAAGCTGAACAAATCACTCTATGGCCTCAAACAAGCTAGTAGACAGTGGTATGAAA
AGCTGACTGCTGCATTGTATTCTAGAGGATATACTCATTCAGTTAATGACTACTCCTTGT
TCTACAAAAAGTCCAACAAATCAACTGTGTCTTTAGCTGTGTATGTGGATGATGTTATAC
TCACAGGTACTGATTCTGCAGAAATAGATTCACTAAAGAAGTTCTTACATGACCAATTCA
AAATCAAGGATTTGGGAAGGTTGCATTACTTCTTAGGCCTTGAGGTTTTATACAAATCTG
ATGGAGTTCTGATTTCACAAAGAAAGTTTGCTCTAGATCTTTTGAAAGAGTTTGATTGCT
TGCATTGCCTCTGTTCTCCTTCTCCTCTTGATCCAACTGTGAAGTTGATGTGAACTGTAA
ATTTGAGACTTAGCAAATGCACCAGAATAATCTATCTTTATTCATAGGTTCCAATGCCTT
TTTATAGGAAATACATGAAAGTTAAAGAAAAACGAAAATACAGGACATGACTCAACTAAC
TCCACTACTGACAGAAAAATAGGAAATAGAAATTGACTTGTTCCAACCCTGAAGAATAGG
TCTTTATTGAAGTAAACTAAAAACTGAAGAAAAACTAACTCAACACTCCCTCCCTTGAAC
TGAACTCAATCAAGAGTTTCAATTCACAATTTTCATCCCAAATGCTTCTCTGATTCTTTT
AAATGATGCCATCTTCAAAGGCTTTGTCATTATGTCTGCCAGCTGCTCCTCAGTGCTGCA
ATAGACCAATTTAACAACACCTTCATTTGCCAAGTCTCTGAGAAAATGATATCGAACCCT
TATGTGCTTTGACTTTCCGTGCATGACAGCATTTTTTGACAACTTGATAGTGGATGTGTT
GTCACAAAACAGAACCATCTCTTCATCTTGTTCATGCCCGATTTCTTTCAATATTCTTTT
CATCCAGATGGCTTGACAGGCACATGTAGCTGCTGCTACATACTCTGCTTCAGTAGTTGA
CAAAGTGACGATTGGTTGCTTCCTTGAGGACCATGCCACAGCTCCTTCACTCATTAAGAA
AACATACCCTGAAGTGCTCCTACTGTCATCCACATCCCCCGCATAATCACTGTCGGTGTA
GCCTAAGAGTTCACTTTTTCCTTCACATTGATACCATATTCCAAATTCCAGAGTTCCCTT
CACATACCTCATGATTCTTTTTGCAGTACCAAAGTGCAACTCAGTAGGATTTGCCATAAA
ACGACTAATAAGACTTACCACGAACATCAAGTCAGGTCGTGTGGCTGTGAGATACATTAA
GCTGCCCACCATTTGCTTATATAGTGTTGAGTCGACCTTCACACCAGCTTCATCCCGGCC
AACCTTCTATCCAGGGACTATCGGATTGCAAACAAAGTTGTAATTCTGCATCCCAAACCT
CTCGATCAGCTCAGCAGCATATTTTCTTTGACATATAAAGATGCCATCAGCCTTCTGTAT
CACTTCAATGCCAAGAAAATATCTCATCTTCCCCAAATCAGTCATGTCGAATTCATCCTT
CATGGAGCGCTTAAACTCATTCAACAACTCCTCATCATTACCAGTGAACAATAAATCATC
AACATAAATGCTCACAATTATGATTTTACCTCCATTTTGCTTGATGAATAATGTTTGTTC
ACTAGAGCTGCTTACAAAACCTTCCTTGACGATATAAGCCTCAATGCGACTGAACCAAGC
TCTGGGTGCTTGTTTTAGTCCGTAAAGGGCCTTATGTAGCTTATAAACCATGTCCTTCTT
CCCTGCTACTTTATAACCTTGTGGCTGCTCTACAAATACATCTTCCTTCAGCTCACCATG
TAAGAAAGCAGATTTGACATCGAGCTGATAGATTCCCCATCCTCTTTGTGCTGCTACAGC
AATGATCATCCTTACTGTATCCATTCGAGCCACTGGTGCGAATACCTCTGTGTAATCTAC
TCCGTACTCTTGAGCATATCCTTTTACAACCAGTCGAGCTTTGAACTTGTCTATCTCTCC
CAGTTTATTTAATTTGGTCTTGTAAATCCACTTAACCCCAATAGCCTTAGCTCCAACGGG
AAGTGTAGTTAGTGACCACGTGTGGTTTCGTTCGATGGACTGTATCTCAGCATCCATCGC
TTGTTTCCAACTCTGATGTCTGATGGCTTCTTGAAAACTGGTTGGATCTGATATGATCAT
GAAAGCTAGAGTTTCAGTCTCGACTCTAGCCATGTTTACTTCTTCCTCTATATCTGATAG
CCCTTCTTCTGTGATATAATCTGCAGACCATATTGGTGGTTTTCTCACCCTGCCAGTTGT
TGTTATCGTTTCTCCAGTTGATGGATTATTTGGTGAAGGAACATCATCAGTGTATTCTTC
TGTTTCTTCCGCTTCCTCAACATTTTCATAATTGTTTTCCCACTCGAGTTCAATGTTTTC
TTCACCAGAATAACCAACAGCTTCCCAATTCCACTTCTTATCTTCCTCAAATATCACATC
TCGGCTAATGTGAATTTTTTTCTCCACTGGATCGAACATCTTAAAAGCCTTGGATTCACT
GCTGAAACCTAACAGGACACACTTCACGCTTTTATCATCAAGCTTGCTTCTTTTAACATC
TAGGATATGAACATAACCAATACATCCAAAAACCCTGAAGTGTTCGACTGATGGTTTTCT
TCCACTCCATGCTTCTTCTGGGGTCATGTCTCTTACACTGAGTGTAGGAGATCTATTAAG
AACATGATTCACCCATTGCACAGCATCTGGCCAGAAAACTCTTGGTACCTCCTTCTCTAA
CAAAGCTGCTCTCACCATGTTCATGATTGTACGGTTTTTGCGTTCAGCAACGCCATTCTG
CTGGGGTGTGAAGGTTGTGGTCAGCTGTCGTTTGATTCCATTCTCTCTACAGAATTCCTT
GAACTCATTTGAGTTGTATTCTCCTCCTCTATCTGTTCTTAGACATTTGATGAACAATCC
AGTTTGTTTTTCCACAAATGCTTTGAATGTCTTGAACTGATGAAATGCTTTTGATTTTTC
TAGCACAAAATATATCCATGTTTTTCTTGAGAAATCGTCAATGAAGCTTATCAAGTACCT
TATTTGACTGTTTGATGGTGGATTGATCGGACCACAGAGATCAGAGTGAATAAGCTGCAA
TCTTTCAGTGGCTCTCCACTTGCTCTGCTTCGGAAATGGAACACGATGGTGTTTCCCTTT
GACACATGCCTCACAGGTGGTTTTCACATCTCCAATTTCAGGTAATCCCACAACCATCTC
TTTACTGCATAATGTGTGAAGTCCCTTGTAGTTGAGATGCCCATATCGATGGTGCCACAA
CTCTGCCTTGTCTGAGATATCAACCTGCAAGCATTTCTCCTCTTTTGTTTTGTCATTTGA
TTCACCTAGCAAGATAAACATTCTATTAGCACTCATAACAGATTCTGCTATCTTTCCTCT
CGAGGGATGAAAGATGTTGCATGTGTTCCGATCTCCTCCTTTGAATAGCACATCTAGACC
CCTTTCTTGAAGTTGTCCAACACTCAGCAGGTTGTTCTTCAATTCCGGAATATAATACAC
ATCGTTGATCACATAGTTTATTCCTTTAAGCATTATTTTCACCACTCCTTTCCCACCAAC
CATCAGTTTGTGATTGTTCCCAAGCTTAACATTATGTGTGAAGCTAGTGTCTAAACTTGA
GAACATACCTCTTTCTCTACACATATGGTTTGAACATCCAGAGTCCACGAACCACACATC
TCTTCTTCGAGCACCTTGAAGCTCCACATACGTCATGAGAAGAACTTCATCCTTTTCTTC
GATCTCTGCAAAATTTGCTCCACTATTCCCATTTGGACATTCATATTGGAAATGTCCAAG
ATTATGGCAGTTGTAACACTCGATTGTTGCTTTGTTGAATGAGCGCCCTCTGCCCCTGCC
TCGACCTCTGTATGATCCTCTGCCTCTGCCTCTAACATTGAGAGCCTGATCATCTTCTTC
ATGACTGATCTTCTTAAATTTCTTTTCATGTACAGACAGAGAGCTTTGCAGTTCGTCAAT
CATCATCCTTTCTGTGTCTTTTGACTCCTCGATGGACACCACTACATATGTGAATTTGTC
AGTCAGAGTTCGAAGTATTTTCTCAACAATCTTTGAATCTGACATGTCTTCTCTGTTGCT
TCTCATCTTGTTGGAGACAGACATTACTCTTCCAAAGTAATCATCAATGCTCTCTTCATT
CTTCATTTCAAGAACCTCAAAATCTCTTCTTAAGGTTTGGAGAAGAGATCGCTTCACCCT
TTCGTTGCCTCCAAACTTTTTCTTCATCGAATCCCAAATGATCTTGGATGTTTTGCGATT
CAAGATCTGTTCAAACACAACCCGATCAATTGCCTGGAACAGGTAGTGCTTCACTTGATG
GTCCTTCATCTTGATCTCATCAAGACTCTTCTTCTTTGCTGCTGTCATTTCAACTCCTTC
TGCTGGTTCGTCGTAACCCTCTTCCACTAGACTCCACAGACCCTTGGCACGTAAGAGATT
TTCCATCAGTTTACTCCAGTGGTCATAGTGACCATCAAATTGTGGAATCTTGGTGAGTGT
TTTGTCGTCGTTCGTTTTTCTTTCTCTTAGATCACTCTGTTTGCTTTGGCTCTGATACCA
AATGTGAACTGTAAATTTGAGACTTAGCAAATGCACCAGAATAATCTATCTTTATTCATA
GGTTCCAATGCCTTTTTATAGGAAATACATGAAAGTTAAAGAAAAATGAAAATACAGGAC
ATGACTCAACTAACTCCACTACTGACAGAAAAATAGGAAATAGAAATTGACTTGTTCCAA
CCCTGAAGAATAGGTCTTTATTGAAGTAAACTAAAAACTGAAGAAAAACTAACTCAACAG
TTGATGGCCAAGGAAGGGATAGTTCTTTCAGATCCTACTTTTTATAGAAAATTGGTGGGG
AAGCTGAATTTTCTCACCAACACAAGGTTGGATATATCCTATGCAGTACAACACTTAAGT
CAGTTCCTATAAAATCCCAGAGAACCTCACTTACATGCAGCTTTTCATTTGTTAAGATAC
ATTAAAAGGGATCCCACACTTGGGATCTTCATGTCTAACAGTCATGACTGCACAGTAAGA
GCCTTTTGTGACTCTGACTGGGCAACATGCCCAGATTCTAGGAGATCAGTCTCAGGGTAC
ATCGTTTTCCTGGGAAACACTCCAATCAGCTGGAAATCCAAAAAAACAAGAGACTGTATC
ATTATCTTCAGCTGAAGCAGAGTACATGTCTTTGAGAAAGGTCGTTGGTGAACTAGTGTG
GTTGAATAAAGTTTTTGAAGAACTAGCAGTGCCAACCTCTACACCATATGCAGTATTTTG
TGACAGCCAGTCAGCCCTTCATATTGCCAGAAACCCAGTGTTCCATGAAAGAACTAAACA
TATTGAAGTGAACTGTCACTTTGTGAGGAATAAGTTATATGATGGCCTCATGACCCTGCA
TCATGTCACTACTTCAGAACAACTCGCAGACATCTTAACCAAAGCATTGACAGGAATTAA
ACATTCAGCTATTCTTGGCAAGTTGGATGTAAGGAGCACACTTCCAACTTGACGGGGGGT
GTTAAGATAAGCTGCTGCCTAATTATGTACTGAGTCAGCATGCCTAGTTGTTGATTTGTT
AGTTAGTTGTTAGTTTGTTAATTAACTGATAAGTTGAGTAGATTAGTTAGCTAAGTCACA
ACGTTACAAGTGTTGTATATAAAGTATAGATTGGCATCTTCAATAAAAACAATTTTCTTT
TTCCCCAAGTTGATCCACCTTGTGAAGGATGCTCTCATGGAGCTTGTATCAATGGTGGTT
GTCTAAATTTGACATCTTTTAACGCTCTTTTATTCCCGAAATATCCAACCGTAGTTTTAT
CGTAACTGTACCGATCAACGTCAGCGATCGCTTTGTCCTCGGAGATGACGTGGAGCGCCG
GTTTCCAATTCTCCGTTTTCCTTAATTTCCTTCCCCTAGAAACCACGCGTTTATTCCCCG
ATCGATTTACTAGCTCCGACTCCTTTTTCTCCACCGGCGGTAGTCCATCCATCACCGTCT
TGATGGTTGCACCGCCACAGCACGTCCTCAATTCCGATAAAAACTTCATATTGAATATAT
ACAGGATATGTATCTACAGTTGTGAATTTTGAAAATTGAGGTATTATAAAGAGTATATAT
AGGTAAATATGGGATAAAGGTAAATTGGATAAGGATTCATGCTGACGTTGCTTTTGGATT
TGGATATACTTTTCAGTTATTATTATATTATTATATTCACGGTTAAAAGATGAAAAATTG
ATTACGGGTCATAATTTTTTTAGGATAACGTATAATAAATAATGTAATGATAACATTGAT
ATTAAGAGAAATTATTTTACTGACTTTCCCTCCTTAGGTTAATTGTTTTTTGGCTAAATT
CATAAGACTAGTGAGTTGAGGGATAAAGACATAACACAGTTGTTGTTTTTTTTTTTTAAA
GAGAACTAAAACAACAAGCGCCTAGTATAAATAAAATCCCAATCCTGAATATTATCCACA
ATTTGGTATCTAGGAACAAAGCTAGTTTTACCCTTACAAATCGAAGTAGGGAGACAAACT
TCCAACTGACTAGTGTAATAATTGTTTTATGGTTAAAGATAAAGATGCATAAATAAAGTA
ATGATAAAACTTGTATTAAAAAAATTATTCTGGTACTTTCCCTCCTCAAGTTTTGATTCT
TTTTTTTAAAAAAAATTCATGACAAATATATTTTTAAAGAGCACTAAAACATTAAGTAAC
CGGTCTGAAACCCCAACAACATCTCCTACAGGCTACAACACATGAAAAAAATCCTAGAAG
ACACGTGTATAGCAAGATTCTTGATTAAAGCCAAATTGATTAAACCATCAGCTACTGAAT
TAGCCACCCTATAAATATGGGTGATAGAGACCAACTAGTTCCCTAGACAAGAGATGGTGA
GCGCGGTTGATAATATCACCTTTCTGATGAAAGCACAATTCTTCGAGTCCATAACACATG
AATTTTACTAACATTATCAATTTGCAACTATAGGCTTTGTGAAGGCCGGGCCCATGAGAA
TCATGAAATACACCATCTGCTATACCAAATTACATTATTGTTGTTAGACACTTCTCCAAT
ATTCTTTACTAAAAGCCAAAAAGTAGCACAATGTGGCCTTTTTGTTTGTATATATAAGTA
GACAAAAAGTTTCATTCTTTCACTTGTGTATTCTGTCCTAATTTCGTATATATAAGTTAT
TGCACACTTACTCTAAAATTATTTATCAATATTTTAAAAATAGTTGTATTGATTATTAGC
TAGTTAGTGATCATACATTTATTCAGAATTAGTATGATATTAAAAGCAGGAATCTTTAAA
TACTACTCAAGTAAGGTAGTCACATTTTTTTTTTGCAATATGCCACTCTGCGATCAAGGA
GTGCCACAAGGGGGAGAGGTTACAATGTTCTAGTTGTTCGAATTTTCATTTTATTAGGAA
TATGATTGAACCCAAGAATAGATTATCAAGCATTTAAATTCATACTAACAAATGGACATC
AATAGCAACAATCTAAAAGATTTTTCATCAACATAATCGTCTCTATTTAATTAGCCATGT
AGCAGTAAGCACTGCAACAGCACCCAATTGTTGCACTAACACGCTAGACTGTAGGCATAA
AGAAGGATTAGGTGCCTTTGAACAAATAAAAGAAATTGAATATTTGTTACTACCATTAGC
ATCGCACAAGCCTTGTAGAACTAGAAATGTTAATAATAAAACTTTGTTAAAAGAAATTGC
CATTTCTAATATGTTTGTTTTGTTTCTGTTTGAACACTCTTGTCACATTCATAATATTTA
TAATTCATTTTGCTTATGGTTTCTTATGGTATTGTCATTAGTTAGTAGAATATAGAGTAC
AAAGATAAAAAAGGAAAATTTTTAATTAAATATTTATGAACTGGAATATTCTAGGTTTCG
TTTTTTTTTATGAAGATTTTGTAATTGAATTCCCAAATTTGAATTGATTGTGTTATAGGA
TTCTTATTCACTTGCTTACTTTAGCATATTATTGCTTGGCTTTATACCAAAGGAATTTCT
ATTTTTATTTAAACTAAAATAAATGATATATTTATAGCATGATTGATCAAGCTTATTTTT
GCTCAAAAGTGTTTTTTTCTTTTCTAAAAATTGTTTATTTTTAAAAAATGAGGTATTTGA
TCAAGCTTTTGGGAGAAAATAAATGTTTATGGAAAATAGCTTTTTAAAAGCTAAAAAATA
GTTATTTTTCCTAAAATTACTTTTGAAAAAAATACACTAAAAAACACATTTAGAAAGCTT
GGTCAAACACTAATTGCTACTCAAAAATGCTTTTTATTTATTGGTTAAACATAAATTGTT
GCAGCAAAAATACTTTTGAAATAAACTGATTTTAGAAATTTAGCCGAACATATTATTAAA
CTCAGAGCTCATATTCTTCTCCAATATTATGTTTTATCATATCACATTGAATTTGATAAT
TTACTCTCTTTTTTGTGTAGTGTACATTTTATTAGTCGACCAATAAGCAGAAAGATGTAA
ATTACATAATGTTAATTGCGCGAATTGAAATTGACACACGAAGTTTTTTATTGGTTCGAA
TTCAATGTAAATTCTAGTTTAATCAGAATTATCTATGTTAGCTATTTGAAGTTTTTTTTT
GTATAGATTTCTTTTGTGATATTTGTAACTATCACAAGCATTATTAATTTACTCTATTTA
GTATTATTTTATACTTTTTTTTATTTATTTTGTATACCTCTCCTGCAAGAGCTTTCACTT
TTTTGCTTTCTTGGTGACTCGAACTCACAATCTACCAGTTGAATTTGAGGGGTACTCAAT
GGAGGATCCATAATTTGAAGGTGATGGGTGCTCATTTTTTTAACATAAAATTGCTACGTT
AGAAGGACGTTTTTTAGAAGCTTTGTTAACATTTTTATAGTCTAGTTAGTAAATAGAATA
TAATAGGAAAGTGGAAAAAAATAAAGAAAAGATAAGCAAAAAAATCAGATGCCAAAATGT
ATAAAAGAAAGAGTAAAAAAGGATTCAAACAGTCATTGTAAGGCTTCAATGGACTCTAAC
TTCGACTTCACAACCAAAGCATTAAGCACTCGTAAAACCTTTTGGTTTATGTGTGCTCGT
GAATAAATTATATCAATTTTACTGTTTATATTTATATGAAATCGTTATATGAAATTAGGA
TTTGGACCTGCAATATCATGCTGATTTCTGAAATTTCAAATTATGTAAAAATCATGATTT
GGAAATTTCAAATCATGATTTGAGATTTTTCAAATACAAAAGTTGATCCACAAGTTTATA
TTCTGTAAAATAACCCCCATATATATATATATATATATATACTAACCAATTATTTCATAT
GTGAATAAAATTTATAATTCATATCATTACTTTTAAAAACCATTTATATCTTCATATAAT
AATTAGGCGAAATGATTTAGTAGACCCTTATACTTCTATGCGTTTGTATTATGGACCCTT
CTACTTAACCATTTATCAACTGGATCCTTAGATTCAATCAAAAGAAGATTTTTAAACCCC
TTTTACCGTGTGTGTAGTTCACTCTCCCTTAAATAGATGACATATCAAATTCATGTCATA
TAAATTAATAACATGTCATACTAATCTTAATTAATTATTTTTTTTTAAAAAAAAACCAAT
ATTATTAAATAAAAGGTACTAATATAATAAAATTTTAATTTTTTTTCTTCAAACTAAAAT
TTGGGAGTCCACCGTACATCTTCCTCCATTCCCATGGTGAAATGGCCAAATTTCACCAGA
GAAAGTCGTCGCCGTCGCCGCCCACTACAAGAAACAATGTTTATTGTAGCGCAAAATGTC
GCCACAAAAGGTCATAAAGTCGCCACTAATGATATATAGTAGCGACTACTTCCCCATTGG
TAGTACTTCCATAACTAAAGATTTTTTGTGACGACAAATGAAAGTCGCCACTATAAAGAG
TGTTTGTGGCGACAAAAAGCGTCACAATATGTAAATAACTATGCCACGAAAACCAAAGTT
ACAATACACATATTTGGCCTAGTCGCCACTAAATAACGATTTTTAGTGGAAACTTTGCTG
CCACAAAAACCTATAATTATCTGCGGCGAGTTATTGTCGCCTCTAAAACACGACGTTCAG
TGGCAACTTTGCTGCCACAAAACTGATAAATTAGCTTGCGAGTTGATCATGTCTCCTCTA
AATAAAGGTATTTAGTAGCGACTCCTCCCGCTACAAAAATATATTAACTATCCGTGGAAA
CCCTTTTTCCGTTGCAAAAGGCAACTTTTAATGGCAACGTAAGTCGCCACAAAAATTACT
ATAACATTTGCTGCAACATTTATTTCATTACTAAATATTTACCACTAATCAACAATAGTA
ACAATAAAAACTATAAATCAGATTCTCTAAATTTAATATATAGCTATTAAGAACATCTAA
AGTATTTCACAAAATGAAAATATTATAAATACAAAAAATTCAACTACATAATAGTATTTC
CATTAATGTTGTATCCATATACATACATGTGATAATATATATATATATATATATATATAT
ATATATATATATATATATATATATATTTCAATTGTATATGCATATACATATGGTCAAAAA
GCAAAAACTTTCATTGCAGGCCTTCAAACTTCTTTTAGATTGGCCCCATTGTTTAAGAAA
CTTGTCCCTGTAATTAGAAAAAACACATTCTAATTCAAATAATAGAAGAGGTGATATTAA
TCACATAGGAAAAGATAAGTGTCTTATTTGCATATTTCATTCTCCCAGAATTTGCAGCAA
CATTGAAAGACAGGTTCCTAAGTCTAATGCATCTAATGAAAAAATTGAACAACCTCAAGT
AAAGCCTCTCTATCCTCCCAAAAAAGATCAGATTGCCAAACATGTTCCTTATACATTAGT
AAGACTTATGCTGATCGTCTTAGATATAATCAGGCTAAGAGTGATGTCTCTATATCCCTG
ACTATTGCTTTTACTGTAAACATCAAGGTCATTTAGATCATGATTGTATGATAAAACAAA
GAGATGAAGACCATAAAAAAGAAAGGAAATAGAAAATGAAAAAGCCAAAATCAAAAAAGA
ATTTGACACCATTCCTCAGCAGTCACAGGTACAGAAAGAACCAGGTCAAAAGGAGGCTAA
TAAGAATAGATAGCAAAAGGACCTGGACACAAGAGGAAAGCAGCAAGAGGATCACTGGCA
AACACAAAGAAAAAAGAACACTAACCAGCAGCAAACACCAAAGAGTCTCACCAAGCAAGC
TGATCAACAACATACTTCACAAGCACGTATAATCTCTATTCCTACACACAATCCATATAT
TGATCTAGATGTGCAGGAACACACACAAAGTGTGCAGGAACTAACCAAGGGCAAGGAAAA
CACAAATGCTAGCAGCACTCAAGCTGTCACAAAAATGAGTCTGCAGCAACAGGAACAAGG
AGAAAAGCAAATGAATGTGGCAAAGAAATCTAGAAAGGAGATTACTGCAACTCTACCACA
GGTTGATCCTCAAGTTCCAGTAAATAAAAAAGGTAATCAAACAAAGGCAGTGCATAAACA
ATAGTTCACTGCTTGCAACAGCTGGAATCAATCCACGTTTCTCAAAATAATAGGACAACA
AGTAAATTTAGTTCAACTACGACACAATATGAAAAACAAATAGCATGTAACAAGGCATTA
GCAAACAAAGAAAACATTCTTGTATTTTCAAACTTCCACTAGAAGATTAACTCGTATTTA
TGTCAATAATTTCATCAAACTCTTTGTATACGTTATTCACAATCAGATTTAAAGAAACAA
GCCAATAACTATAATAAGTAAGAAAGAAGAACTATCAAAGAAATAAAAAGAATTGTTAAG
AAGAAAAAGATAAAGTACCTATTGCATCCTAGTCATGATAGCGACCATTTGTTCTTGAAA
CATTTTGTCAACTTCACCTTTCATGTGTTCACGCTCCTCTTCCATTTTTTTTTGCAGATC
TTCCTCTATACCCCTTTTTAAATCTGCCGCCATGTGTTCACGTTCTTCTTGTAGCTTTCG
TTCCATATCAGCTTGCATCTCTTGACGCATACTTTCCATTGCTGAAGACACACTAGCCTC
TATGTCTGCCTGTTGTATTTGAGCTTTTTTAGGAGGCTTTTTCCCATATCCTTTTCCGTG
AACATAGCCTGATCTCTCACCAAGAACTAAGGATAAATCTCATCCCTAGTCATGGGATTT
TCGATCTCTTCTGATTGTTGTTCAACAACAAGTTGTTCGAGCTGACTCTATAATAATATG
TACCAGTTACATCAAAACATAATGGACATATTGAAACTAATATGTAGTAAGTCAGTAAGA
TAGTAAGGAAATGATTTTAGGAAAGATAGTAAGGCAATGATTTTAGGAAATAACATGAAT
CTATTGGGATTGTGGATCCAACCATCCACGTTCTCCGCTAGCACTTTTACGTGTGTGTTG
GATCTCCCAAACTTTATCTAGTGAGTCTTTTTCTCCCGATAATGGATCTCTCTGCAATAT
AATTCAATAAGAAAAACACACAAGAACACGTATATGTAGTAATAGGAGAAAAATATATTT
TCACCATAGGTTCCTCTACTTCTGCAAATGATCTTGTACCACAAGAATGCTTAGTTATTT
ATTTTTCTCTATTATTTTTGTTTCTTTCACTGATAACCTACAATAGATCAGAATGTATTT
ATTCAAAGAGAAAACTAGCATTCGACCACACTAGGTATTTTCTAAATTCAATAACACCTG
TTATTAATTAAATTACCTTGAATTTCTCACTGCCAAAATACTTAACTAGGTATTTCCAGT
CCTCCAACTCAACATCCTCAGGACGATTAGACAATCTGTTTTCATCCGTACTATAGGCAC
AATAGTGATTATGTAATCGAGCTTTCCAAGCTCTAAAGAGTCTTTGCATAGTGCTTATCA
CAAAGTCTTGTAACTTATGTGCTCGCAACCCACTAGAATCTTCAAATTTGTCCTGAACAA
ATTGTAACATTAAATTTGATAATTCAAGTAATATAAAAGAAATACAACTTTGAAAGTGAT
TTATTACCTTGACCTTATACCACATTGCTTCTCCATGTTTTGAAATAATATTCTGCCAAT
TTCCATCTTGAAATGAGATGCTGCTCCTCATGATCAAGCCTGCGTAATTAACAATATCTC
TAGCCCAGAACCCACAGTTCTATCAATATCATCTGGAATGATTACATTGATTTTTCCTCC
ATACTTAGTTTTAATATCAACAGTTTTAGATTTATATTTCCCTCTTCTTCTCTTTCTATT
GATGCGAGAAACTGCAAAGAATAAATTATCAGTAAATGAAACGTATTAGTGAATATTCAT
TCTATTGCTTCATAATGTATACTAGTTTCATAGTTATTTCACCAGTATAAACCAATGACC
CCAAATTGTTGTCATAAAGGGTTTTGAGTCTTTTGAAATTTTGTTACAAAGTTAACATAG
CAAACAACACTCAATCGTTATATAGATAAGAACATTTAACAAACTCTGTTTTTTGCTAGA
GATTCATCGTTGTAACATGGTTACACTCGTAAACAAGAATGAAGCAATAACTAGCTCTAC
ATTCCCGGTCAAAACTGATATACACTAGTATTACTGCACCTAATATACTTGCAAAAGGAA
TAAGTATCATAGGAGAACCAAAATCAACATCATGCAATCAACTGTGTTGAACCAACTGCA
CTCATCATGTGTTGAAGTTGCTTGATACTAAGCAATTGAGTCTATCTATTAGGGAGGTAC
ACGAACTAACCTGCACCAATTTCAACCTTTAGGGAAGGACGAATACTTTCTTCTAGATTT
CTTGATGATTGTGTCCCTGGAGATGTTCTTTGGAGAGGATCACTTGATATTTGTTCCACC
TGTAGGCGTCCTTGACTTGGGTTAGGTGTCTGTCCTGTCTCCAATGATACTTCAGCAACT
CTTATTTGTTGTATTAGTGGCTGAGATGTAGTACCAAAACATTCACGTCCTCGAAAATTT
CCACGTCCACCCCCGCACCATCTCTTCCACTATTACCTTTACCTCGTCCACGTCCTCGAC
CAGTTCCTTTCATTTCCTGAAATATTAGATATAAAAAGAGGAGTATCAGAATTAGAAATT
AAACCTTATTATATCTACTTGCCAAGGAAAATATCGATTCATAAAGCAGAGTATTATATT
AAACAAGTAAAAAATGTGAAACACTTTACTAACAAGTACTATTGTTTCATTGATGGAAAT
GTAAAGCATTGATTCTACTTAAAACGCTGATTCTATTTACAAAGTTAAAGCTACAAATGT
CATGAATTAATTTCATGTCAGCTCAATAAGAACAAAATATAGAAAACTTATCAAAATAAG
AGTTAAACATCTATTTCAATAGTCTTTGTTTCTCAATCATCAAAAGTATTCATCACTGTC
TTCTCCATCATCATCATCTAGTAACTCTTCTTCGGTTTCTTCACTCCCAGATACATCTGT
ATAATTGTCATTAATGAAATTATCTTCCTCATTTTCTTGATCATTTGTACGCAAGCAATT
TGTGGTTCAACATCATCCTTGTATAAAGACACATGAATAACAGGTTCATGGTCATTGGGA
CCCAAAATATTACATTCCATTTCCTCTTGTTGATAAGCTTCTTCATTCATTACTGCTTCT
TCAACTTCAGGCATATTAAAAAGATCTCGAAGATTTGTCTTTACAACAATGAGCCAATCT
TTGTCAACCATGTCTTTCAAATAGAAGACTTGTTCAGACTGAGATGCCAACACAAATGGC
TCATTTGTATTTAAGGCACAATGAGTATTCACACTTGTAAAACCATATTTGTCAATCTTA
TATCCTCTTCCTAGGCGAGCCACATCCTACCAGTGACACTTGAATAGATGAACTTTTCTA
TTTCCAACGTAGCATAACTCGTAAATGTCCTCTAATACACCATAATACTCCTTATTAGAG
TTTGAATCATCTCCTCTCACAAGAACTCCACTGTTCTGTGTTTTTCTCACAAGCTCTTTT
GTTTGGAACCTAAATCCATTCACCATAAATATTGAATATCGATGCACCAGTGGTTTTGGA
CCTACAACTAAGCTTATGAGCTCATCAGTTGCGCATCCTTGTGAAGCTAGTACTAATATC
TAAAAAAAAATAAGACTTGTTCATACTTAGGTGTCAACAATAATAGTTAATTAAGTGTTG
TTCGTAAATTCTTACACGTGCACGAAACCAATAAATAAAATCATTATTCAGCATTCCATG
AGGTCTCGTTGAACCTTGTATTTCAATCTCTCTCATGTATTCCCTACATTTTGTGTTAGT
TAAGGTTAATTAAAATATCTTGATGTGAAATTAAATCTGAATTAATAAGAAACTTACTCT
ATGAAGGGTGAAACCTCTTCACAATTTTGAAGAATATACAAAACTGCTTGGTTGAATTCA
TCATGGGGTAGTTTCTTTCCATCAGAAGACCCCTTTGTTTGCCCACTTTTTTTAAAGATA
GACATCTCACCGTTTGATTCAAATCCATCATCATTTCTTGCTGGTTTATTGAACTTAGTT
GAGATACTCTTAAAATAGTGTGAGAAAAATGTAATGCCTTTATTTGCGTCATGACCTTCT
GCAATTGCACCTTTTGGATGACCAGGATTGCGAATATATGATTTAAGTGTTCGCAAATAC
CTATAAATAGATTTCCAATTTATAAAATATGACATTTAAAACATATTGACATCGAAATTA
CAGAATGATATGTTACCTCTCAATAGAGTACATATCCCGATATTGAGTCCACCAAGTTTT
GCCTCTCTGGCCAAGTGTATCGGCAAATGAATCATGACATCAAAAAATGCCAGAGGACAA
ACCATTTGAATTGAAGTTTACACAATATGATTGGAATTTCAGCCTCAAGGATATCAAGAT
CTTCAATTGTCAAGCACTTAGAGTATAGATTCTTGAAAAATTTGCCTAAGGCTATAATTG
GTTCACACACTTCCTTAGGCAGTAAACCACGTATAGCAACTGGTAAAATGTCTTGCAATA
ATACATGATGATCATGAGACTTCAATCCATGTATATTTTTCTCAAGTACATTAAAACACC
TTGAAATATTTGATGAAAAGGCATTCGGAACCTTCAAATTAGCTAAGAAATCACATAGCT
TGAACTTCTCATCAAGGGACAATGCATAGCATGCTACCGATAACAAAATTTTATCTCCAT
CCTCAATTGGATGCAACCCTTGCCTAATACCAAGGTCCACCAAATCATATCTACTTTTCA
ATATGTCTTTTGTCTTTCCAACACTACTCATCACAGTTGATAAAATGTTGTCAGACACAT
TTCTTTCTATGTGCATCACATCTAGGTTATGTCTTAACCTAAGACTCTTCCAGTAAGACA
AATGAAAAAAGATACTTTTCTTCCTCCAGTTATAAGCATTGGCAGAAACATTACTCTTTC
TCTTTTGTCCTTTACCAAAACTCACATTGCCCAAATTTTGTAACTGTATGTGCTTCATCA
CCTGTTAAAGGGCTAGGTACGACACCCATTTCCACTTTCCCATCAAATAACACCGTATTT
CTACGCCATGGATGATTTGTGGAAAGGAAACGATGATGACCCATATAACACAACTTGTTA
CGTAAGAAAATCGATTGTGTCTTTATGGCAACAAGGGCATGCAAGCTTTCCTTTGGTTGA
CTATCCAGAAAGGTCCCCATATACAGAAAAGTCATTAATAGTCCACATGAGAGCCACACG
CATAAGAAAATTAGATTTTGAGTGTGCATCATAAGTCTCCACCCCATCCCATAATTCTTT
CAACTCTTCAATCATTGGTTGTAAGTATACATCAATATCATTGCCAGGAGACTTAGGGCC
TAGAATAAGAAGTGTCATCATGAAATATGAACTCTTCATGCAATCCCATGGTGACAAATT
ATATGTAACTAGAATGACAGGCCAAATGCTATGATTGGTACTCATATTTCCATAAGGTTG
GAATCTGTCGCTTGCTAAACCTAATCGGACATTTCTTAATTCATCTGAAAAAGTAGGATG
ACGCTTATTGAAAGATTTCCATTCTATTGAGTCAAACGGATGTCGCATGACACCATCATC
AATATTTTCTTCCTTATGCCACCTCATTTTCTTTGATGTCTCTTTTGCCATGTATAGTCT
TTGAAGCCTTGGTTTGATAGGAAAATGTCGCAATACCTTATGAGCTACTTTCTTGCCTTT
GTGTTCCTGTGACTTCCATCTAGACCTACCACACTTGGGACATGATTGGGCATTGGCATA
ATCGCGCCAATATAAAATACAATCATTCTGACATGCATCTATTTTGGTATACCCCAAGCC
TAGGTCACGAAAAACTTTCTTTGCTTCATAGAAAGAGGTAGGCACAAATGACCCATCGGG
AAGAACTTCTTTAAAGAAGATTAATAACTCATCCATCAATTTGTTGCTCCAATGATTAAG
ACACTTCAAGTGAAGTAATTTAACAATAAAAGACAACTTTGAGACTTTTGTACAACCAGG
ATAAAGTTCTGTCTGAGCATCTTTTAACAGTTTGTAGAACTTTGTTGCATGGATATTTGG
ATCTTCATTACCCTCTGAAGAATTCGTATTATTCTCCACATTTGTATAACCATAAGCATC
GTGAATCATTCCAGTAATGTCATCATCTTCATTGCTATCATCCTCTACTTCATCTCTATG
TGTGACATTAGAATTTTCAACTCTAGCTAACACTTCTCCATGCAAGTCCCACACTTTATA
AGAATCCCATAAGCCCTTTTTTAATAAGTCTCCTCTTACAAGATTTTTTAGCTTGAACAT
TGTATTCATACACCCTTTACAAGGACATCGAATCATAGTGTTCACCCCGGGTTGACTAAA
TGCCCAATTAAGAAAACCTTCCACTCCATCTCTATACCTTTGATCAACTCTATTCCTAAT
ATTTAGCCAACTTTTATCCATTCTTACTTTTAAGAAAAAAAGCAATTAATTAATTAATTC
AATTGAGGACCCATCTGGGAATCTATTCGACTCTTACTGCACAAAAATGAAGATCCTAAA
GAATAAACAACAATTCAAAGTACCAATTTATGTTTAAAAAAAAGCTTATTTTTAGTGAAA
TATATCTATAAAAAATCATGAATTGCGTACAAGACTTAAATTTCCAGTAATGGTGATATG
TCATAATTTAGCGTAAAAGAAAAAAATAACTAGAAAAGAAAATTGCGAGATCATGCGTGG
CAGAGAAATCTGGATAAATAAAGTAAAAAATATCAATAATGAGGCTATGACTAGAATTGA
AAATTAAATGAGTAGTGATCTTGCTATGGCGTACGTAATGTTGAAAATCAAAAGAACACA
CAAATATCAAAGTTTGCTAGAAAGATGTAGACCACAATCCAGCCAAGATTGATCGGAAAA
TGACCTGAAAAATCCAGCAAAACAAAAAAGGAACATAAGTTGTGAGGATATTAAAAGAAA
GTAAGTAGTTAAAAAGTAACAATATAACATAAATATCAAGAATTTGAATCTAAACGAGGT
CTAGTGGATTTAGGAGAGTGAAAAACATCATTTACGATGTCCCCAAGCTACTCTCCACTA
AATGTACAAAATTCCACAAGAAATCGCCAAGGAAATCTCTCTCCAACTTCCACAATAAAA
AAATGAAATAAAGAAGAACACACTAGTGACTTGATTGTTGTTATTGTCGCTATGGCAAAG
TAGAAAATGGGTCACCAATGCGAGGATAAATGTGTTGACTGACTCTGTAGGCAAGGTAAT
AACTTCTCAGCTATTGTCACTAGTGTGTATGCAAAGAATGAGCAAAGTCAAAAAGAGCTC
ATGGCAAACTTTACAGACTATAAGTGCTTCTATACAAGTACCATGAATTCTTAGTAGAGA
CTTTAAAACTGTCATGTATGTCAATGAAAGGATTGGTCAACCTGTAACAGTTGTTGAGGT
GCAGGGGTTCAAGGAAATAGTAAACCAGTTACAACTCACTCTTCTGAAGGCACATGGATG
TTTTTTCACTTGGAGCAATAAATAACACTACTAAGAATTCATGGTCACTAATGCGAGGAT
AAAAAGGTTACGAATAGTACTCCTGATGTTCAATCTTATGGATCTGTTTATCTGGTAACT
TAAGATTGCTAAAGGGTAGTATAGGTTTAATTTAGCAGAGAGTACAATTATGTGTCATGA
ATCTATGTGTTCGGTGAATACAAACAAATATCATATGCAAAAAAGTATTTCCATTTGTTG
CAAGGAACAAGTTCTTTTTTCATCATCACATGCTAGTCTAGGAATAGGTTCTGAATTCAC
CCATAATTTTAGAGTTTTGAATTTGAATAGCGTCAACATCAACATTTTGTTTGACGAATT
TCAGGAATATCAGACACACTCATAATGCTTCTTTTTTACTGCAGCTATATCATAATCAAC
ATGTTCACCGCAAACTACTCTTAAATTTCAATCAAATATTGTCCAAACGCCTGCATGATA
TTTTAAGTAAGTTGTAATATAGATTTACAATGAATTTTAGAAGCCATACAACAAATGAAC
ACTCACATTAATAACAAAAAAATTCCAAATACTCTCCTGTAAGAGAAGATAGATTCCCCT
CAATTCTGAAACAGAGAAGCCCCTTGGCCTTAGCAATTTGTTTTACACATATACAATCTA
GTATTACAGACTTTGGATCCATATGCGAGGTTGTAGTTGTGACCACGACTTCACAGGGTC
GAGGCTTGGTGACCTGGTCACCTTCGCATGTGCAACCACTTCTTTGTAGGATCGAGCCTT
GGTTCTGCAAGAGCAGCTGCACCAGCAGGTGTTGCACCAGCTCTTGTGATTCAAATCCCA
AGTTTCAATCGGACCTCCGGAAATAATTCGAGGTCCTACCAACGTAAACCAAATATGTTA
CCCAATTAGAAACAAAATTCTGGACTTAATGTAACTTACAAAACTTTCAGGGGAGGTCGT
CTCGACAAAAGTAGGTCTCACACCCAAGACTCCATTTTAACTATAAGTAAGAAGATATCT
TGAAATGAATTTGAAAGCCTTAAGACCCAAACAAAGGTAATTCTAGACAAAACTTAACAT
TCCAGAACTAACAAAACTATTAGAACTTCATTTCAAGGCCATTTACTAAAGTTACATACA
AGCAGATTTAGCTGGCCATGGACTCATACTCTTAAGTCATTTGTATCTATATTTCACTTT
AGTTAATCTAATCTAGTAAGATCAAGAGCTCAGCATACTGAGCTGTCCAAACACGAGGAT
GTACGGTGGTTTTCTTTATGGTAGAGCCATTTATTAACCAACAAGAACTCCAATTAAGGA
ACATATTATAGTTCAGCTGAAATAATAACACTTCAAGAGCTTCAATAAACCAAATCACCA
ACAAGCTTTTATGTCTGGAAAAAGATTACAAACTCTTGAAACTTTTTAGAAGGTTTCAAA
CAAATTAACATATATACATACAGAAATCGAGTTCTATTGAAATAATAACAACACACTTAG
AACTACAATTTTCTTTTAAAACAACAATTTTTGTACATTTTTCGACATCAATATGAACAT
GCAGTTACTTAACAACATCTACAGATTTAGAATTTCAAAAAAAAATCTTCAATAAACCCA
GAGAAAGAGATAGCTCAAAAACAATAGTTAAGATTCAGAATCGACAAAATATGAAAAATA
AATAGAGAGTTAACATGAGTGGCACCTTACAAGCCTTTGAACAACTTCAAAACTTCGAAA
ACATCAAAGTCTTGCAGTGATTATCAAACTTTGAACCTTTCTTCTTAAAACCTTCCAGCA
ACTTCTGATTTCTGTAGATTTTCCAGAACCTTTTACCTTAAAACTTCAAAACACTTCAAT
CTGATACAGATTTATGAATGGGTTAAAGAAATATAAGTAAGATTAGGGGGGGAAATACCA
TCTGAAAGAAATTTGAGCACTTACCTAAATAGAGTTCACATTTTGTGAAATGAGAAGCGA
TTTAACAGATTTGAGAGTGACAATTTGAAGAATCCCTAAGAAAAGTTGAGCTAATGGAGA
GAAATGAAGCAGAAATTTGAGAAGAGGAGTGTTTGGAGAGAAAAGTTTGTGTGTAATTTT
TTATCAGATATTTTCATTTGTTTTCTTTTAACTTTTTATGTTAAATTAATAAATTGACTT
ATTAGGAGCGGTCATGGCGCCACAAAATTCATTTAGATGCGACAAATTAGATGTTGCCAC
TGAAGAATATGGAGCCAAAATTTTGGTATTAGCGGGAACAAATAATTGAGAATTAGCAAC
GACTATTAGTGGCAAGTTAACATAACTCGCCACTAAATGTTTATCTATTGCGACACATTC
ATATGTCGCCACTGGATATATAACTTTTGTAGCAACAAATAGGTTTGCCGCTAAATATTG
CCACAATAAATCCTGTTTCTTATAGTGGGCACTCCTCTTGCCAGGGAAATCACATATTTT
CTCCTTCACTTGTCTCCATCTCCGACAGACCCTCACCATTTTCCTTTCTTTCTTCTCCAA
CTCCACAAATCCAGCAACCCGCTGCTGCACCATCAACTCCGGCCGGCAAACCTCCTCGCT
GCCTCCCATTTTGTAGAAAAAGGAGCCAGCGCCACCTCTCTCTCGCTCTCACTCCACTTC
GAATCAGTGAACTCTGGCAAACATCGTCACTCTCTCCTTCATCGGTGAATCAATAGACTA
AAGGATGTGTTAATGCCAATTTTGAGATCTGAATTAGATGAAATAGACGTTGGGCAGGGA
TGATAATGGTTGAAAAAGGGTTGAGTGGGTGAAGAAAAATATTTTTTATTTTATTCTTGT
ATGATTTTAATATTTTTTTTTAACTGAAATATGGTATTCACTTGCCTTTAACACGCGAGT
AGATACACTCTCTCGCCAACTGAACTATCTTAATGCCACATCAACATGATCAATGGTCAG
AGGGGTTTGATATACTGTATTTTATTGAGTTAAGGGTTCCGTTGGTAAAATATTAAATAG
AAGGGTTCATAATATAAATTCGTACAAGTATAATAGTACACAAACCATTTTGCCTAATAA
TTATTCATACGTACTATCATAGAATTTATTATTATTTCAAATCAGTTTCTAGTTCTTCTT
TTTATATTCACCACATTCATTATTTTTTTTATCAAATATGTTTACGAATCAATTGACCAA
CACATAGCTTAAAGTAACAATATTGATTCGTTTTTTCAATCATACGAACGAAAAATGCAA
GTTCACATCATTAACCAAAAATTATTGAGAAATTTGGATTAAAAATTAAAAGTGAGAGGG
GTACTTCTGCTATTTCCAAGAAAAATGATTATATGACTGGTGCTAAAATTTTCTTTTTAA
GATAATAATCAACTTAGCCTAAATATCATGCCCAATTCTAACACCCAATTTTCCCCACCT
CTTTCGGCCATTACCCAAGTCATTTTGTCATAAGTAAATTGGATGGGATTGAATTAATCG
AATTTTAATTCGATTATTATCTTAACCCATTATAATCTACTCAAAATTGATTTTATCCTT
ATGCACGACCCTAGTGGTTGTATTGCATGGAATAAGAATTATTAGATGTAGAATGAAGTT
AACTGAAAGCTCTACAAAACAACTCATCAAACTCAATTGCCTTCTTTCAAACTTCACTCA
TTCCCACAATCCCACCAATTCTCCGATGCTCTCTCTCTCTCTTCAACCAAATTCACTCTT
CCCTTCATCTCCGACCAGATCATTACACCCTTTCAACCACTCTCACTGCCTGTGCCAACA
TCGTAAACACAGCTTCGGCAATCAGCTCCACGCCTTGGCCATTAAAACAGACCTTAAACA
ATTCCCACATGTATCAAATTCTCTCCTTTCATTCTACACCAAATCTAAAGATTTGGGTTC
AGTTAAAAGGGTCTTTAAAGAAAATGAAACCCCAGATGTTTATTCTTGGACTTCGCTATT
GTCTGCTTGCACAAAAATGGGGGAAGTTGGGCATGCTTGTAAGGTGTTTGATGAAATGCC
GCAGAGGAATTTGGCTGTTTGGAATGCAATGATTACTGGGTGTGCTGAAAGTGGGTATCA
CGGGATTGCTTTGAATTTGTTTCAAAGAATGCATTTTTTGGGTGTTAGATATGATAATTA
TGCTTTTGCCAGTGTTTTAAGTTTGTGTGATATGGAGCTATTGGATTTCGGAAGACAAGT
GCATTTGATGGTCATCAAGATGGGTTTTTTTGGTAAGAGCTTCAGTGATTAATGCTTTGG
TTACCATGTATTTTAACTGTAAGAATGATTTTGATGCTTTTGGAGTATTTGAAGAAGCTG
TGGATGAAGTGCTTGATCATGTAACTTATAATGCAATGATCGCTGGTTTAGTCAGTATGA
AAAGAGCTGAGAAGGCATTAATAATGTTCAAGGATATGCGTAAGCTTTCTTTGAGACCTA
CCGAGCTCACTTTTGTGAGCATAATGAGTTCATGTTCATGTATTAGAATTGCTTCTCAAC
TGCATGCTCAAGTTGCTAGAATAGGTTTAGAAAACTATACGTCTATCGCTAATGCAACAA
TAACCATGTATGCTAGTTGCGGGGACTTGAATGCAACCTTTTTAGTTTTTGAAAGACTGA
AGGTGAAGGATAAGGTGTCGTGGAATGCCATGATTACGAGCTATGCGCAAAATTGTTTGG
ACAGCAGCAATTTCCGCATACATTCAGATGCAGAAGGAAGGGTTAGAGCCAGACGAGTTT
ACGATAGGAAGCATACTCGCAAGCTCAGAGTCTCTAGGAATTGTTGAAATAATTTTGGGT
GTTGTTTTAAAGAAAGCCCTTATCTTGAAGACTGAAGTATCTGCACTGCTCTCTGCCTTC
TGTAAGCATGGTGAAATGAAGCAAGCTTATCAAGTTTTTCATGACATGTTCCCTAGAAAC
ATGATCTCTTGGAATACATTGATTTCTGGTTGTCATCTCAACGGACTACCCATGGGGTGC
TTGCACCTCTTCTCTGAGATTGTTAGTGAAAACGTTTGATGCCTAACCCTTTCTCTTAGC
ATCATTTTGAGTGTTTGTGCCAGCATTTCAGCTCTACAACAAGGGAAGGAGATTCACACT
TACATACTCAAATCTGGATTCATCTCAGAAATATCTTTAGGGAATGCCCTCATCACATTG
TATGCAAAATGTGGATTGTTGCATTGGTCTCTAAAGGTGTTCCAGATAATGACACAAAAA
GACATAGTTTCTTGAAATTCAATTATTACTGCATATGCACAACATGGGAAAGGAAAGGAA
GCTGTACATTGCTTTGAGATGATGCAAGAATTAGGTGGGGTCAAACCAGATAACACGACC
TTTAATGCAGTTCTATCAGCTTGCAGCCATTCAGGCTTAATCGATAAAGGCATTGAAGTT
TTCACCTCCATGATTCATACCTATGGTATAGAACCTACAGCAGACCATTTCTCGTGCATT
GTCGATCTTCTAGGTCGGGCTGGGTATCTTGATGAGGCAGAAAAACTGGTAAAAGATAGG
CATGTTGATGTTGATTCCACTGTTTGGTGGACATTATTCAGTTCATGTGCTGCTTATGGC
AATGTTAGACTAGGCAGAATTGCTGCGGGATTTCTGCTTGAAACTGAGAAGAATAACCCC
ACGGTTTATGTTCTTTTATCCAATATTTATGCTAGTGCAGAGAACTGGGAGGACTCTGCT
AATGTGAGGAAACTGATGGCTAAATGTGGAGTGTTAAAGCAACCAGGAAGCAGTTGGATA
GGGTCCTAACACTCATTTCGTTAATGCTGGATGTCTTGACGTGATTGATTTCGAAGTTCA
ACCTTACTTATCACATGGAGATTGTTCATGGTGGAGGAAAGGTACTATGTCTTAAAGATT
TAGACTAGCAATGAAAATGGAATATTTTGAGTGCACCTTTGACAGCACTGTTTTAATGTT
TTGATTAATGTGACAAACTTATGGGTAAAACCAGTATAATAGAGAATGTCGACTATCAGT
TGATTAATGGTGAGACTGTCCTAATAAACTAGTGCTATTACTACTATTGGTATATGTTTT
TTATTATTTTTATTTTTATCAACCAGCTGAACAAAAACGCGTTGCACCTATCACGGTCCA
ATAATAAAGGAAAGGTTGTGCTTATAATAAGCTCTTTGGATTTTGTTTATTAGCATCTGA
TTTTTCCTTCTGGCACTCTGAAATGACTTACACGTGCATTTATCGGGAGATTTTTCCCAT
AGCTATTTGCCTTTTAGGCTGTTAAAATGAATTCTTCTTCTGAAATAGATTTTCGGCTTT
GCATCTGAGAACATACCGACTGCTTAAACTAATGTTATCAGCTATTCAACTTGTACAGGA
CATCACAGGAGGCTACGGTGTTGATGTAGCTGTTGAAGCTTTGTGGAGACCACAAACATT
CTTGCAATGTGTGCAAAGCGTTCGCAATGGAGGCAAAGCTGTGATGATTGGACTTACACT
ATCTGGGGCTAAGGGGGAGGTGGATATAAACCACCTAGTGCAGGCGTGTGCTTTTGTGTG
CAGGTCTTTTATTGTTTGTCCCTCTCAATTCCGATCTGCTAACACTTATGACCCATTCCC
TCTTTTTGATATGTCATATATTGTTTTGCATTCAATGAAATATGCACATACTTCTTTTTT
ATTAGGTGAAGTTTTATTAAAGAAATACCAAGCTGGTACATGAAGATATATCAGAAGCAG
ACAATGCCTACAGAAATAAACATGCAATTAGATGTGATTCTTTTTTGTTTTCGAAAAAAG
CATTTTTCCTCTCTTTCCAGATGGTCCAGAATATGCATATTGCTTCTGATTCCTTGCCTT
CTTTTACCCTTGCCAGCTGACTAGTAGGCTTCTTATATCTGAAGGCATAACCTAAGTAAC
CCCACACTGGTTCAGGAACAGCTCCCAGCATTGCTTAGCAATTATACAGTGAATAAACAG
ATGATTAACAGATTCCAATCCATTTTCACATAACTAGCACCCGTTACTGAAAGTGAAGCC
TCTCCTTTGTAGATTACTTGGGTTAAACAAGATTCTCTGATGACAATCCACCCAAAATAC
ACCACCATGATAGGTGCTTTGGTACTCCATAACATTTCCATGGCCAATTTTCTTCATAAT
TATCAGCCTGTTTGTGGGAGAATATCGTAGCAGCTTTTGACAGAATATTGCTTGCCGTCC
AAAATATGCAGTCCTCTTTATGTTCTTCTACCATTGATCCAATAATTGCAGTGATTGCCC
TACTTCCAATTCCCAATCATTAAAATCTCTCCTAAAATTCAGCTGCTAGACATTTAAAGA
TATTTAAGGGGTAAATATGGCTGACCTAGGCCTAGTCTGTGGTCTGTTAGTAAAATCCAT
ACTGATATATACTAGTAAAGTTTTTAACTCACTAAAATATCTTCATTTTTTGGGTATTTA
TTCTTCCAGTGGAACATGAAAATCCATATTATGTTTAGGTAAGGGCATACTATTAAATAT
TTTTCTCAGAACTATTGTGTTTTCTTGTTAGAGTTTAAGCAGCTCTTTCTCACTGCTGAT
ATTGTGATGCTAGATAAAAGTGATTGGCTCTTATGGAGCCAGAGCAAGACAAGATCTCCT
AAGCTGATTAAACTTGCCGAAAGCAGCATATTCAATCTAACTGCTGCTGTTCAAGGACCT
GCAAATATGAAGAGGCTCCACAGGCATACAAAGATCTTGATCAGGTAACCATTGCTGGAT
ACGCTGTTATTGAGATAATGTAAGTTTGATATCTACAACAAGCTCATCACTCATTTGACA
TTCATGTAAACTTCAGTTTCTGGTGAACTAATGCTGGCAAACGTTACTGTAGGTGTTAAA
TGAAGCAAAATGTAAATATGTGTCAAAAGAAATAAAGCTAATTTTGAGACAGGGGTTTCC
CAAGACATTGTTCTCAGAAATCTTGCCAGTGTAATGTGGTTTAATCTCCAAGTTGATTAT
GCTTCATGGTGATTAGTATACATATCTGTAAGATTAAACATGTTAAAAGACGCCTTTTTC
CTCCTTACGTACACCCTCACTGGACGCTTCAGATAACTTTAAGAAGTAGAGAAGTGCAGC
TATATCTTGAATGAGAAGCATAGAATTCCTCAAGAATGTTGTTGATAACATCAATAATTC
TTTTTCTCTGAAAGGTAATAGGGAAAAAAAATGACAGTGGAGGCCTTTGAATTATTTTCT
ACGCATCAATTCTAGCACCAAGTGCAAAATACATATCTATTTGGAAAAATGCTAAACATT
AATAGCTACTATAACTAACGAACAAAATCATGTTAAGAGACTACTATTGGTACTTGCTCT
GGTAGAAACCAGTGTTACAGACATTGTTAATAGCCTGTACTTCAATTAGCTTTGGAAGCC
TATTCCCATATGCATTTTCAGACAATCTGGTTTACTTTGAAGGAAAAAAGAGACATATTT
CTAGAATTACGAATACATGTTTGCAATTTTTATATTTTTGGTGTAATTGTAGTAGATTAG
ATAACGTGAATCAATATATGATCTTTCTATTATAAAGGTTAGGCAATATATGATCTTCCT
GAGTTTGTTAGGATGGATTACTTGATTGTCTGATGTTTTGTGTTAGTTGTTGAATCATGT
ACCGGTATCCCTTTTACACCCATGATTCACTCACCATGGATGCGCTAGCTTTTACAATTG
AATCTTGGGAATAATGCAAGTATATACACTTAATAGCACAAGAGCTAACTTGTCTTTCCT
TGGAGCGAAGTTATGGACAAAATATGTACTCCCAAAGACATGAGGTGGAAGAGAGAACAA
AGGTGATTCGAGTAAACAAAAAGGAGTGAGGTAATGACGACTGGTCTTTATGTGTTCTAT
TGCCTCAAGATTTGTGCATGTATTTAGTGATCTATGTTGATGATATGCTCATCATATATA
ATGATGAAAAGAAAAGTACCAACTTGAAGAATAACCATTTTCAGACCAAGAACCTAGATG
ATTGGTATACTTCTTAGGCATTGAGGTTTTGATGAATCCAGATAAAGTTCGTTTCACGAA
GAAAGTATGTTCTTATATTCCCGAGGAGACATGAATGAAGAATTGTAGGCCTATTAATAC
TCTGCTGGATCCGAAAAGGGAGCCTAACTCTGATTGTGGAAGATGTAGAAAGTTAAAGTA
AGTCATTGTGACTCGACCTTACATCGGTTTCCCAGTAAGTGTTGTGAGTCAGTAATTGAA
TTCTCCTTATGAGTCAATGGAATACAGTTTATTCATATTCTTTAATATAGAAAATCTACT
CCAGAGAAAAAATTACTTTACGAACATCAAGGACATCAGCAGATTGTTGAATACACATGC
AGATTGGACACGGTCACCCTACCTTTGGGTACAAGGTTCTAGTTAAGAGGAAGTTTAGTG
TCTTCACAAAGCAAGAATCAAAATACAGCTGCAAGACCATCCGCATAAGTGAAGTGAAGT
TTGGAGAGAATAGTCAAATGAAACTTATGTGTGATAATTAGGTGCACTTGACAATGCACC
TCTCTTATCAATTATTAAATACCAAGGGAAGATGGGTTTTATTGTGCCTCTCTTACTGTT
TCTAAAATAGATCATACCTACAGTGATAGCTCCATGGACACGGTTAAGGTTATAGAAGCC
CTAGGAAGACCATCAAGGTCGCAAGATAAGGAGTTACAAGCTAAGGTCGTTGGGCTTCAA
TGGGAAATCAAGAAGATGCTTATCATGGAAGAAAATCCCAAGAACGAGTCCAGGAATTGT
GGAGAAGAATGGAGTAGGTGCTACACATATTTTATGGTTCAAGTCCAAGCCTAAATGGAA
GAAGATTGGGCCACACAATGCCCAACAAAGGAGCCCAAAAAGCTGAATGGTTAAAGTCAA
AGTTTCCTAGTATAAAAACCTTTATTTTAAAGTTTCCTAGTTTAAAAAGTTTTCTAGTTT
AAAGTTTTCCTAGTTTACAGTTTCCTAGTTTAAAAGTTTCCTGGTTTAAAAGTTTTCCTA
GTTTAAAGTTTCCATAAAGGTAGGATTTAAATCCCATTCTATTTGGGATAGGTTTTCCCT
ATATATAGGGGTTTGATTTTATTATTTGGACAGGCAACATTATTATTAATTGAGAGTTCT
CTTCTTTACACCTTTGTGTGTGGCTACTTGGAATTTATCTTACAACCTTATAAGAACGAT
TCTTAAGAGGTGAGATTAATTCTTTAACTTGATATCTTTGGTTCTTATTCGTAAATTAAA
GAAGGTAATTAGTCTTATACTAATTATTGTCTCTAGTTTCTTCGTAATAGGGGTCTAGAT
CACTTTTGATCTAAGTTCTTGAATTGACTCTGTTAGTATCATAATTAGTCTTCATCCGCT
AATTTTGAATACTAAGATCGATTAGGGTTCTTAGTACTTTATTTTGAAATTGGGGATTTT
ATTCTTGAATTTCGCATATCTTTCAATTTCTGTCTTTAATCTTTATAATTTTGCTTCCGC
ATTATTTTCTTGTTTATTCTGGTAACCCGATTCTTATCATACAGTTTAAATATAATTAAC
AGCAAATGACATACATGTAAGCATAAAACACACATGACAATAATAACAGTTGCCTAGAGG
ATATATAAATTCCCGTTCAAGATATTCTTTCTGTAATACACTGACACATAAGGAACACAT
CTTTAACAAATACAAGTAAAACACATTCATGTTGAGTCACAATTTGCACTGTGCAAATTG
CGGACCCTGAAGCCATTTCAACAGACATCTAGGTAAGTATGTCCACTTGTCTGTTTAACA
TGAGACACCATGCTTGTGTGTCGAAGAAAGAGAACCAGAGAGCTTGATAGAGAGAGGATA
GGATACTAACCTTTGCTCCGTACTCCTGTTTACAAGATGCTCCTTTATCTCATTAATTCT
TCCGCATTTTGTGAGCAGCTCTTTGGTCCATACTCCTGTTTTCTAATGTTTCCTTCCCTT
CATCCTTTATCAGTAGTGATCTTAGAGGAAGCATTCATCTTTGCTGTAGAATTTTTGACG
TCAACCTTTCTCTTCTTAGCATTTCTCAATGAGGAGACTGCTAGTTCACTCTCACTATCA
AACATCAGACAGGAAGCAACAATAGACAGAAAAAAACGGAAAATAAGAAACTGACATCAT
CAAGTTACCATCCAAATTCCAGAAAAATTTCAAGTACAAAAAGGTAAACCTGTTTTCTAA
TGAATGTTTTGATTGAGATGTCTGTTTGCCGTAGCTACTTGGCATATCTCCACTCTCTCT
GAGGTGGTTATCACTCCCAGTATCTGAGGAGTTGCCACACCCTCCCTTTTCTTGCTTCCT
GCCCATTAGACTGGATTTAGCCCTTGAGACTCTCGGACCTCCAATAGTCCCCTCAGGATT
GTTGGAGCTTGCGTCACATCAGGACCAGTTCCAACTTTGCCTTCTAAAGATATAAATGTC
ATCAGAGTTCACAAAATATGGTACTTGATCAGATTGTGTAACATAAGAAGGTTAGTCAAT
CATATGTCTGGGAAAAAAACCATACATCCTTCAAGAGTTGGTTTTTAAGGGTAGATTAAT
CAATCATATGTCTGGAAAAAAACAAATCCTTCAAAAGTTGAGAATTCTTGACCTTCGAAA
CAGAAAAAGATAACATGATTCAAATATTACCTTCAGCTTTGGTCTTTTGTACAGCTATGA
AATACTCACTGTTACCTTTCAAAAGAAAAATGAATGACAATTCAGTTATGAGAACAATAT
TGCTGCCCTTTTGACAGACAGCCCTTTCAAATTTTTCAAGGGAGAATGGTGACAGGTGCA
ATAACCTGCCAAATGAGGTACAGAAGTCCCAGACCATCAGATGATCCCCTACACATTCCA
TTGAGACCTTAAATTCCCTGCATGGAGGAGGGTGTTCAGCCAACTGTTTATCGGACTGAT
CTAATGGACTGTGCCTTCAGTTTGGCTTCTGCATATGTTAATGCAGTGAAGACAAAACAT
TAATATGGTACATGAGAAAATAGACAGCACAAGTACACTTCATATCATACCTACAGTTCC
AACATGTAAGGATAAAGGTGGAATAAGAGGTATCTTTCTTTAAATAAAAGGTTCCATTAA
ATTATAAATCCCAAACATGTAACACATCCAAGTAAACATGACATTTCTAAGCCAATATAA
TACTTTCCGAGTAAACAATTTCTTTTCAACTTTCCAAGTAAACACAAAACATAGTCAAGC
TGTGATGGCCAATTTGTGTAATTTTCCTTTTCAAGCTTTTCCGTATAAACAATTACTTAA
CTTTCATGTTTTAGTAAAACTTATAAATGTGTTGCTGAATAATGTGTCACAGCACCTGAT
ATACCTAAGATGTTAACTTCAAGTAAGCATGTAACATTTACAAGATGTGTAACAATTTGA
AGATCTTATGCAACTTAGTTAAGTAAAATATTCACATATACGAAGTAGTATCCTTGATCA
GGCTAGACTTTTTTTTTTTTGATGACATGTCCGAGCCACCTTTCGCAGACCTCGACTAAT
TCAACAGGATACTTGTCACCTCCTAGTAGCAACAGGTACCAGGCCTAGTGTTTTTTTAAA
TCTCTGTTAGGTCGAGGCATTCCCAGGGGATGTTTTCTATTTACATTCCCGTCTCTTAGA
AAGAGCGGCTAAACGATCGGACCAGACAGGCGCAGGTAGCTTGACCGCCTTACCCGTCAT
TGAAACACAAGCTGGAGACATATCGGCCTATATTCCCACCAATGTGATCCCCTTTACTGA
TGGACAAATCTGTTTGGAAACAGAGCTCTTTTATCGCGGAATTAGACCTGCTATTAACGT
CGGCTTATCTGTCAGTCGCGTCGGGTCTGCCGCTCAGTTGAAAACTATGAAACAAGTCTA
CGGTAGTTCAAAACTTGAATTGGCACAATATCGCGAAGTGGCCGCCCTTACTCAATTTGG
CTCAGACCTTAATGCTGCGACTCAGGCATTACTCAATAGAGGTGTTGGACCTGAGACCTC
ATGGTTCTAAACCCACTTCATTGGCCACTAGGCCACACCTTGGGTGCAATGTAAGTATCT
TTGATCAGACTTGACACTCCCGTCTTGCCTTTAGGTGTTGAGGCACATTCAAATACACAC
ACACACACACATATATATTGTATAAATTCATAACGAGTAGCAACACTTGTCATCAAGAGT
TCAGTTGGCATGCTGGTAAAGGCTTTAAATCTTATCATTGAGGGTCAAGGTTTTGAATCC
TTCAACCTAACTATTACCTTTTGAATTTTGCGTATGTCACTGGTTGTCTGGTGTGCAGTT
ATATGTTATGTAGTAAAACAATTGTGCACCTCATATGCTGATTTTCATTGATCAACTTAT
TTCCCTCGGTAAGGTTTTGATCCTTCTCCTTTAGCAAGTGTTGCATTTCTTGCAGTTAAC
AAGGATTGGTTTTGCCAATTCCTAGAGTTTGGCTGTGCAGAGCTAGAGCACCAAAACATG
CAATATAGAAAGAGGAGATCATATATATTCTCATCACTATTAATTTGATTATTATTCAGG
AATTTGCTGTTAGCGCCTCACATGTTAGTGAAACCGGTGAACTTTGATAAAATAGAAGCA
TACTTGGAAAGACATTTTAACGTAAATTGCATCAACCCTATGTATGAATATGATTACTCA
ATTGGGATGATGTTAACAATATTGTGCACTATAGTTCAACAAAAGTTCAATTACTCTTCT
AATATCATGTGCTTTAATGTTTTTAATGATTGATGCATAGTGGCTGACTGATGAGACTGT
TCTTAGTGATTTATATAAAGTAAATGAAGTTCTTCAGTGAGCCAGTGTGGTGAAATTGCA
TGCTTTTTATCCTAGTGGTAGAGTGGGTTGCCAAGAAAGTGTTGCTCATGCAGGATCCAC
GGCTTAAACTTTTGATCTTTTTTGTTGCCAGTTGAATTATGTATTGATTTTATTTTTTGT
AAACATTCTGCCTATTAATAGGTTCAGATGAGGTCAAATCTTAATGTGTTAAAAAGATGT
GCATTATGTTCTCAAAAAAAATAGAAAGTGAGAAAAAGAAGTGAGATTAATAGAAAAGAG
TTGTCCCTTTTCTGCTGCATTGTATTATTCATTTGTAGCGAAGCTACATGTTTCATATAT
TTTCCAGAATTCAAAATTTCCATGCTTATATGTTTGATAATTGATGAAATGATGTAATCC
AGAGCCAAACTCATAGCTTTGAAGATTGAGGTGAACTAGCTAAGCATGAAAAGAGTAAGG
AAGGAGACAATCTCAATTATTAATTGTTTCGTCTGTTTTACTTCTAGCCTCTAGGTATTT
CCCATTTCTACTTCTACTTCTATGAATGGATGTTGTACAAAATGGATTGCTCATGTGGTT
ATGCTATTTCCCCTATTGAATTTATATGGTTTTCCAGCTAAAATTTAACTAGTTAAGTTC
TCACAGCAGATAGTATTTTAGATGATAGTTAGACATCCTTCTACACTCCATGGAATGATA
TGTACCTTGAAGGTTAATCTCAAATGCACTTTGCACCCTAATGAGCTGTTGTTTGCTACA
CCCTTCTTTGGAGGATTGCTGTATTGAGTAGCCCACATATGTAGAAGACAATGGATCAAC
TACCTTTCACCATTTATATCATGAGATAATTTTCCTCCTTTTCTGATCATAATGCCAATT
ATCAACTTTTTTTTCCCTGGACACAAGTAATGTTACATTTTAGTCTATTGTCACTTGACC
TGTAGGGCGTACAAACACTCACCACATCAGATTGAGTTGTGCATCAGTTTCCTTCTGCGT
CCTGTGCTATGTGACGCATGTGTGTGTTATATCCTAACCATGTTCTTGCCTGAATGAATA
TAAACTTTATGCTTGCTCTTGTTACCTTCAGGTCTTGATCTTTTGACTCCTTCCCACAAA
GTGAGGTCTAGACTCCTGTCATAAAAACTAATTACTGTTGTATTTTTGCCATAAATAATT
TAATTCTTCGTCCTTAACTAAAGAGGAGTAACTAATAGTGTAACTGATTCTTATTCATTT
CTTTTTTAAATGTCGACACCGCTTATTAAAAATTATGTGCATGTGATCGGTTGCCTGGGG
TGCAATCTATATGTTATGTAGCAAAATAATTGTGCACCTCATATGCTGATTTTCATTTAT
CAACTTGCTGCCCTCACTTCAGGTTTTAGTCCGTCTCCTTTAGCAAGTGTTCCATTTCTG
TCAGTTCACGGCAGATCCATGAAGGTGTGTTTTACCTTGCTTAAGTTAACAAGAATTTTT
TTTGCAATTCCTTCTAGTGTATGGCTGTGCAGAGCTAGCACACTAAACATGCAATATAAG
AAAGAGGAGACACATATTAATTTGATTATCATTCAGAAATTTGCTGTTAGTGCCTCACAT
GTTAGTGAAGCTGGTGAATTTTATTAAAGAAAATTTGAATCTTGATTAATGTGTGTTTTA
CATTACTATCCAGTTTGTTCAAGTGGGTTGTGTGATATATTTAGGTGGAAAACTTTGGAT
TTTCATCTGTCAAACGGAGGTTTGTATGATTCTTCAATGTGGAGAAGTTAGATATTGTTG
TCTTGTGGTGAGCTGAAGAACGTATAAGAGTTGCATTCAATTCCCACAGAGTTTCCACTA
GATTTGGGTGTCAAGTTGTGCTACACTTAGGACAACTGAGCATATATATGTCCTTTAACT
TGGCCCCAAGCCCTCAATTGTTATTTATGTCGTCCAACGTTGTGTGTGCACAAGTAGATA
CGTAAACTTGTATAAAGTTGAACATGTAGACACATGCGTCCTACGTGACAATCTGCATCT
TACATGTATTATGTTGCATAGGATGTGTGTCTATTTGTTCAACTTTATATAAGTTTACAT
ACCTACTTGTACACACACAAAGTCGGAGGTATGAATGTCAACTAAGGTCAGGTTTATGTA
TTATACATTTAATATTTGGTTCTATGATCAAATTTCTAACTTTTAAGACGTAAATCTTTA
GTTTGTATTGGGTACTCTTACTACTACTCTGGAAACAAGCAACTTTTATCTTGTGTTTGG
AATAAAACACTTGAAACGTGTATATATTATAGGTTCCTATGTTCCAAATCAGATTTGTGT
CACACCAGTAATAGGTTTACCTTAATAGATCATTACAAGTACTATGAATCAGATGGAAGC
CAAATACTTATCCAAAGTCCAAATATGCGATTCTAATCTTCCATTTATTGGTCGCTATTA
TAGTTAAATTGATTTTCCAAAATATAATGCCTACTTGCACGATAGCAACACTTCCTTTTC
TATTACTACTCTCTTCGTTTTAATTCTTTTAGTTTCTTACTTTTCTTTTTAACCTGTTTT
AGAACGAGTGTTTCTTTCTATATTTAAGACATTCTATATATATAATAAGTTTAAGACCAT
ATGATTTAATTTTTTATTTATTTCTTAAATTTTGTGTTCAATTAAACTAAGACACTTAAA
TTAAGAGAACGGGAGTATTTGGTTGTACATCTTTGACATGTAAGTCCCATCACTTAAAGG
GTGTATGAAATGGAACTCACAGTTACAAGTCAAAAATCTTAAAGTCCCCATTTTACAAAA
TTCAAATCACCTAGAAATTAGATCGTAATAATAGACTGACACTGCTTGTACGAATTAAAA
TGCAATTGCCATGAATGCTTTAGTACTCCAACGAAAGAGGTCCCTACAATCTTGAAAATG
TCGTTGCTATACTGCCTTTTTTTTTTTTCTTTCCAAGTTTGTCTTAATTATCAGTGAAGA
CCAAGAAAGAATGAAAGCCTATGTTATCTTTCACAAAAAATGACAAAGAAAAATGTTGTA
ATGATAAAGATGGGTGAATTAATATGAAATATTTTCTTAGTGAAATTGTTTGAGCCTCTC
CCAATTCTTTGAGCTTTCTTGCTATTGCAATATGCCTTCTCAAGTTGTGAGTTAATATTA
TATTGCACACAAATAAGAGGATTTTGTATGGAGTCATCTTTGTTAGGGAACACTTTACCT
TTTAATGTGAGACTTTCAGATGCGAATTGAATTTGAATTCAGTCGGACTTCAACATAAAA
TCAAATAAGAGGATTTCGCTGTAAATTTTTAAGACATGAGGAATATTCTGGTAATTGTCA
AGTACATAAAGAGTGTAAAAGTGAAATTATCCAATGAAAATGTTGTCCTCCGTTTCAATT
TGTTTGGCCTACTTTGACTTGACGTGAGTTTAAGAAAATAAAGAAGATTTTTGAATCTTA
TAGTCTAAAATTAAAGATATGTTAAATGTAGCAAAATGTCTTTTAATCTAGTGACCTTAA
ATATGTCACGTAAAAGTTAAAAATTTAAAAGTTGCTGAAAATGAAAAGAAAGTAGGCCAA
ACAAATAGAAACGAATTGAGTAAAAGGAAGTTTTTTCCCTTGCGGCTGCCAAGAGAAAGC
CAATCATTACCAACATGATTGTGGTGGAGTGATAAGTACTCTTTCATCTTTAACCAGAGG
TTTTGATTTCGGGTTCGAGTTTCCTTGAGTACAGAATCGCCTTCGTTAGGAAGCGATCAA
TTTACCCCATTATGAAACTTTACTACGCTAATCCAAATTTGATTAAGCTCCAATGCGAGT
ACCTTACGCCAAATGGGAAACAAAAAAAGAAGAGCCAATCATTAGATCAAAGTTCATCTT
TTCTCATTTCCCTAACATCCTGCCAAACGGATTGAGTAAATTTATAGGTCACCCAAGTAT
TAACTTCATATATATCACAAAATTGTTTTCTTTTTGTTACGTAAAAATAATATTTTATTA
TATTCATATCAACTTGAAAATTATATTTCTTTTTGTTTCTTCATTACATAAAAAATCACT
TTGACTTGAAAATGCACAATTGTTTTCACCCCTCTTTAGACGCTCTTACATTTTTTAGTT
TCTGGATGATTTAAATTTACAATCTTAAAATTGAAAGTAGACGATGTTTTTATTATCCTA
ATATTTTTAGCAAAAGACATCAAATGTTGCACAGAGTGGGGAAAATTAATCTAGTTTCTC
TTTTATTTGGGATTTTGCATGGTTGTTGACTTGTTTCCAGCTGGATACAAAAAAGAAGAA
TAATGGGCTAAAAATAGACCCCGTTCAAATAAATCTCTTTTTCTGACTAGAAAAGGTTTT
AATATTTATTATATAGAGTATATAAAAAAAACCCGAAGGTACTTAAAAATCAATCATATT
AACATTTCAATCGATAGGTGATAACTTCAGCGAGTTGGAACGCGGAAGCTAAGTGAAATT
CCTAAACTTGAAATCCTATCCTTCCATACTATTCACTATCTAAGGAGCAAATTTGAAGTC
AGTTCTCAAGGCCCGTAAGCTCAGGGATTGAATACCCCTATGTTTCAAGTGACTAGCTTG
GCTAGTGATCCGCTTACTCACTTGCACGCTTCCTTCTAAGCACGAAATTCTTAGTTCGTC
TGCTATCACACTGGCCAGTGTACTCTTATCGCTAACCTGAGAGAGGCTATACTCTAAAAG
AAGGAGTTACAGTGAATTACATACACTTTTACAACATTAAATTAGATTAATTTACGAATT
ATGATTCAACTTTTTTTATCACGACATTAAAGTCCTTAAACCATGTTTTGTAATAGAAAT
ATCACTTAATTTGGGATAAGTATTACAGAAATCAATAAAAAAATTCTATAACAAAAAAAT
CATTCAACTTTGTCTTAATATCACATGAACTCGCTAAACAATGTTTGTTTCGTAACGAAA
AATTCATTCAAACTTTATCTAATTATCAGATAAAATGTCTTTTTTATTGTTTGGTACTGA
CTTTCTTTGATATTTAGACATAATGAAATGACTTTTTTATTTATTTCAAAATATAGTGTA
GTAACTTTAGTAATACTTACATAAATGATTTTTTGTTACAATAATAATTAAGTAATTTTA
GGGCAGTAAAATCAAAAGTGAGTGACATATATCCATCCATGATATTAACGCCAGTAATTA
TATAGATAGAGCGTATAGCGAATTTTCAACCTGGGGATGAATGGTATCCGAGAAAAACTC
AATTACTAGAAGAAGACGCAAATGTTTCGCTGTCACTTAAGTTATATAGGAGATCCTGAG
CCCAAGAGTTAATAATAACAAGTTTTTCCTTACGCATTATATTATCGATATTAAATTTGA
AAATCAAAATATAAATATCGATCCAATAAATCACCTAACTATATAGATCGTTCTTTTTCT
CAAAGAATAACAACTCTTCTCTAAGATTGTTGAAATGGTCCAATCTTGGTACTCCTACCT
TGTGTAGAAAAAGTTGGTGTCCAAGCTTAGCATATATTCTTGGTAATAAAAAGTTTATGA
GTTTTTTGAAAATAAATAAATTTAAAATGAAAAAAGTTAAAAGTGAAAACAAGTTTTTGG
GTGTTTTCCAAATCCCAAATACAACTTCATAGCTAATAAAGTGAAATATTTTTTCTTCCG
TGGATAGAGTTACCTGATATTTGTTACTGGTGAAAAGTGATAGATATCTCATAAAATAAA
TCAAAATGCGCGAAAGCTGATCCGAACACTACAATTAAAAAAAAGTTAAATGATTTTCCG
GCCAACTAACTTTTAAAAGACAATTGGTAGAGTGCTTTGAATATTACCTACGAATTTGTT
GTATTGTAGTGACAATCAATTAAATTGAACCTCCAGTTGGTGTGAGGTCACCTTTTGTAC
AAAGGCGGAGTTAGAATTTAATTTTTATAAGTTCAGATGAATTTTAGAATAACAACTTCA
ATTATTCTTGATTGAGTTCTAAATTTAATATTTGTAGTAGTATTTAATGACTTTCTTAAC
CTAAATATATTATTTAAACAAAAATTATTGAATTCAACGAGCTTGTATATGATCACTTCT
AGCTCTACCCTTACCTTTGTGGTCGACAGAGGCGGAGCTAGGTGGGGTTCATGGGTTCGG
ACGAACCAGTAGCTTTTCCGTATACCCTATATTTGTATTAGAAAATTAATTAAATATATG
TATATTTAATTTGTGAACCCCTAAAAAAATTAATTGATGGTTCTAAAAAAAAAATTAGAA
CCCCCATACTCTTAATCTTGGTTCCACCTCTGATGGTCGAATATATTATATTAGAGCATA
TATGTCTTTGTATTTGTATATACACTTTTCTCTCGCTTTATACAAACACAAATGCATTTT
ATACATTTGTATACCGAATGGGTAATTGTATATGGAAAATGGATAATTGTATACCGAACC
AGATGGCAAAAATATAGGATGTTTGCTGCGAATTACAAATAAAATAAACTATGACTATAG
CATTTAATTTGAATTAATAATTTGCTATTTCATACAATTTTCCCATTATATTAACCCAAT
ATAATAACGAATTAGAGGGGGGGGGGGGAATAAGGATAATATCATGATAAAAATATCTTA
GATTTTATTTATTCTTCAAGAAAATAAAAATAAACATGAACACTCTCTTTTTTTCTTCCT
AATATAATAAAATATATCTTGAGTTGATGCATATGGAATCTTCCAATGAGTTCAAATTAA
CAAAAGAATGGTAGACATCATACAGCTGTGGAAGTGGAAGGTGGCCAAACATCTAATTCT
ACACACTCATCATCCCCAAAGGAAAAATACTAAACACAATAATATAATTATCGTTATATA
ATTATATTTAGTGATAATGATAAATATAAGTATTTATAATCAAATATTCTATATAAATAT
TGTTAGAGATTTTAGTAATTTTGAATATAATGACATTAATTTGATTGTCATTAATTTTTT
TTATTTTATTTTTACTAATTGTCATCAAATATTCTTATGAAGATAAATATTATCATCAAA
AGAAAAATATATTATTACTAAATGTCTCTTTTGTCGTAGCAGGATACTTTCAACATCGTA
GAAATATTAGCTGTCAAATGGTACCTTTTCTTTGTTTCTCCAAATCCAAGTCAACTTAAT
TAATATCTACCTAATTCTCAAGTCTGCATTTTTTTCCTAACTACATCAACCCTCCAAACC
TTTTTTTTCTTTTTAATATACATAAGGATACAAGTTAATTCGTTCGTATTATATTCCCTT
TATTTTAATTTTCTGTCTTAATTTGATTTAGTAGAGAGGAGATTTTTGAATTTTATGGTT
TTAAACTAAAGATCATATATGTAATTATGTATCAAATGTCCTTTGAATCTCGTGGCATAG
GATGTTAAGCGTAAATATAGAAAGTGACATTCTTTTTTAAAGAATCAAAAATAAGATAAA
TAAAAACAAAAAAGTAATTTAATTATGTCATCACGAAAAAGATTCCCTATATTTGGAGAA
GAAAATAATCAAATAGAGGATTGAGTTAGAGATGTCCTAAATGTTAGAGTCTCATTAAAG
TTAATTGTAATTGTTTTTTTTTATTTCCCATCCGAAGTTTGATATCCGTATTAATGTTGT
ATATATACTCCCCGTCCACTTTTAATTATCATATTGCTCTTTTCGAAAGTCAATTTAACT
AATTCTCAAAGTGAAATTAGATTACATTCATTCGATATTTTAAACAAAAAATATATGAAA
AGTACTATAAATTACAATTTTTCGCTATAAAAAAATACATCGTAAAATATTAGTCAAAAT
TCTTATCATTTGATTCTAACAAAAAAACCATGACAATTAAAATTGAACGGAGAGAATATC
ATAATGATGATTAAAGATAATGATGACACGCGATCCAATTAATCAACTTGATTTTTGGTT
GTTGTTTTTTTCACTTATGCATGCATGTAGATAAGTTATGAATACGTTGGCACTATATTC
CAAGATTTCAACTTTAATCCTTGAATTATTACTAATAGCTTCAATTAATTAAACGTTATA
ATTCGTTGTGGAAATAATAAATTATGAACATTCATGTTGCTAGCTCGTAAAGGTCTTTCG
TGGAATACTTATCATCATCATCATCATCATATATATAGAGAGAGAGAAATTGGGAATATA
ATAATTGGGATGAGAAATAATAAAATATGATTTGTTAAGTACTCCTAGTTGTTTCAATTT
GTTTATCTGAATTTATTTTTTGTTTCATTTAAAAAATATATAATTTTATTTTCTTGATAA
TTTTTTTATTTCAATTTTATGAGTCTTTTTTCACCTCTTAAATTATGCGTTCCACCAAGT
AGTGCCAAATAAATTGAAATGAAAAAAATATTTGATTACTCTTTCTTAAAGTTATCCTAT
CAAGTATCATATATGCTTGCTATAAGGAGTTAAATACATGTACAAAAAAAAATACTAAAG
AGTAACATAGTAATGTATGGTTTCTTAATGAAACACTACTTAGGCTACTAGAAAACAAGA
AATTAACAATGTACAAAAATTTGTAGCTTGCTAAATAATAATGTCATGCTAATTTCATAT
AGCTATGAATTCGTAATGGATTATCGATAAATTTGTAGCTAATTTTATTTTTCTAGTAGT
GTTATAGTATTGATCTCTAGTTGTAGGGGCCAAAATGAGACATATACAAAAGAAAACTCA
CCAACCCCCACACAAACTAGTCCCCACACCTCATAATTCATATATATCTCAAGGCCCTCC
ATCTATAATTCTATATAAAGCCTAATTGTGTTCATGCAATATTCAAAAACACATACACCA
TGAAGACTACTTTCTTATTTTTCTTGATTCTGAGTTTCTTGTTCTTGGTGGTGGCTTTGG
CTGGAAATTTCAACCACGATTTTGATATTACATGGGGTGATGGCCGCGCTAAAATACTCG
AAAATGGACAACTTATGACCCTTTCCCTCGATAAAACCTCTGGCTCTGGTTTTCGATCCA
AAAATCAGTATTTGTTTGGAAAGATCGATTTGAAAATCAAACTTGTGCCTGGTAACTCTG
CTGGTACTGTTACAACATATTATGTAAGTTATTTTTTTTCATCGTTACTACATGTTATAT
TATGATTTTGTGAGTATATACATCGTTACCCTCTTGTCATTAATTCTGTAGACCAAAAAA
TATTTTTTGGTATGCCTTCTAAAATATGAGGCTCATAATCTTGAACAGCGATGACCTGAT
AATATGAAATTCTTTATATGAATGGTGTATATAGCTAAGTTTTATATTAATTGAGAATGG
TGATGATTTGATTAGATGTTAATATATTTTATAAGTTGATTTTTAATTGGTATGGATTAC
AAAATGCAGCTATCTTCAATAGGATCAAGTCATGATGAGATTGACTTTGAGTTTCTTGGG
AATTTGAGTGGTGACCCATATATTCTTCATACAAATGTATTCACACAAGGAAAGGGAGAT
AGAGAGCAACAATTTTATCTTTGGTTTGACCCCACTAAGGACTTTCATACATATTCTATT
CTTTGGAATCCTCAAAGCATTATGTAAGTAGTTCGTATCGTCTCTCTCAATTTATATGCT
ATTATTTGATTTAATATAAAGTTAAAGAAAAGTAATTTTTTTTAATTTTTTTTATCTAAA
TAAATTTTAAATATTGATGTAATTATAAATCATTTCATTGAGGATAAAAAAGAATTCTAA
AGTCAAGTTATTTCTAATTATAGAAATATTACATATTTTTAACGAACTAAAAGAAAAATG
TGTCATACAAACTGAAGCAAAACAATTATTATATTTCACTTACGTGCATTTTATTAACTT
CTATTTGGGACATTTACTTAGTACTGATATTTTCTTACCTACCTTTCTTATATTGATAAA
CTTCATTAATAGTTAGTGTAGTACTAAGAATATTGGAAGGTTTCACGTAATTTATAGTGG
TGATTAATTAGTTTTATTTTTCCACCTAAGATTTACCTTTCTTGATTATTCAAAAACAAC
TCTACTGTAACTAATTTTGATTAAAGTTTTTGGATTTAGTGCTTATTCACAATAAGTTAG
AATCAAAATTTGAAATTTAAGGGATTGCTGGATATACTACTATCAATTAATGGAGAAAGA
AAAATAGAGTAAAAAATTAAAGCAATAAAGCAAAATGATTGAGAAATGAGAGAATATAGA
GTTAATATCTCATATGATCACTCAACTATCTACTTTTCTCTCAGAAAGTCACTCAACTTT
GTATTTTAACTCAAAAGTCACTCAACTATCCACTATTCTCTCAGAAAGTCACTCAACTTT
GAATTTTAAGTCAAAAGTCACTCAACTATCAATTGTTCTCTCAGAAAGTCACTCAACCTA
TTTAATTGATATTTTAATTAAAATTTGCTGATATATTTTTTTTATTTAAAATCCAAAATT
TTAAAAATAATAAAAAATACTAGTTAAACCATTTAGTGACCCGTCTCACTTGATCACCCA
ACCCGTTAAAAAAATAATATTGACCCATTTTATTTTACCCATTCTCCTACCTTATTCCCT
CTCTTCTCAGACTCTTTCTCCTTTTCTCCTTTGCGTTTTTTTTTCTTCTGGTTCTCCATT
GCTGCCTCTTCTTCCTCTTTTATCTATAAAGTTTGATAAAAATCCTACAGATGTTATATA
CAAAATTATAATGTAATAATTAGTTCCTATAGGTTTTAATTATGATCCATTTCTCCTTTA
AGTCTTCAATTTCAAGTTCTATATTACGTAGGAAAATAAAGAAATATGATTTAAAAAAGT
CAAATTAAAAGAATCTGATAATCAGACTTTTATCTGTGCTTTGGCCATGTTCAACTCTTA
ACTTGTAATAATTTGCTTTTTGGTTGGAAGAATCATATGAACCAGAATCTCCATAGAGAA
CTTGCTTTTACATGTCTCTCTTCAGACCACATTCACCTCTTTTTAGTGTTGTAAGAATTA
TTTGCCGAGGAAGATGTAATCAAAGAGACTCCTTAGTTTCCGAACAAATATTCGTATATC
GAAACAATACTCTAAAATACAAATCGAAATAAATTTGTGCCAGTCCGAACCCATGCATTA
GATTCCTTTAATTTCATATACTAGAAATTGAGATAGCTAATTAAAACTCAACTAAAAGAA
GAAGAAAAGGCAGCAATGGAGAACCAGCAAAAAAAAAAAAAAAAGAGGAGAAAGAGTCAG
ATAAGAGAGTGGAATAAGGTAGGAGAATGGGTAAAATAAAATGGATCAATATTATATTTT
TAACAGGTCGAGTCAAGTGAGGCGGGTCACTAAATGTTTTAAATGGTTTTTTAAAAAAAT
AAATAAATTGGATTTTAAATAAAAAAAAATTATATTAGCAAATTTTAATTAAAATATCAA
TTAAATAGGTTGAGTGACTTTCTGAGAAAACAATTGATAGTTGAGTGACTTTTGAGTTAA
AATTCAAAGTTGAGTGACTTTCTGAGAAAATAATGGATAGTTGAGTGACTTTCTGAGAGA
AAAGTAGATAGTTGAGTGACCATTTGAGATATTAACTTGAGAATATATTGTGTAATTATA
CCCCGTGTTTTCAAAGGCATTTTCGAGGGGAGAGTATAAAAAAAAGTTTCTACACAAAAA
TGAAAGGTGTAGATCCATAGAGCATATATCTTAAAATTTGGAACGTAAAAGCTACCATTT
GTACGTCAATTTTTTTTTTATTGTTTTAAAAGTTTTTGCTATAAAATTAAAAATACATCA
GATATAGGCTTATATATTTATGGGACTTACGCCTCATATTTTGATTCTTATGCCTCTCTC
AGTGCTGCGTAAAACACCTCCCCGCCTCGTCGTTTGAAACACTGGTTATAAGTACTTTTT
TGCATAAAATACCTCCATCGCTTCTCCTTTTGAAACACTGGTTATAATAAGTACCTTATC
ACATAAAATAACCCCCCCCCCCCTCCATCTTTTGAAATACTGATTATAAGTACTTTTCTA
CATAAAACACCTCCCCCGCCTCGCCTTTTGAAACACTGGTTATAATAAGTTGCCTTTTGA
AATACTGGTTATAGTAAAGTACCTTTTTGTATAAAATACCTCCCTGCCCCTGTCTTTTGA
AACACTGATTATAAGTACTTTTCTACGTAAAACATCCCCTTCGCCCCTGTTTTTTTAAAT
ACTGATTATAAGTACTTTTCTCGAACTTAATTAATTTGTCCTTACATGTTGATTACTAAT
TACTGATCTTTTCCCCCATTTTATTAAACAAAAAAAACCAGATTTTCAGTAGATGGGACA
CCAATTAGGCAATTCAAGAATATGGAATCAAGTGGTATCCCCTATCCAAAGTCACAACCA
ATGTGGATATACTCAAGTTTATGGAATGCAGATGATTGGGCTACAAGAGGTGGACTTGTC
AAAACTGATTGGACTAAAGCCCCATTTATTGCTTCATATACAAATTTCAATGCACAAGCT
TGTGTATGGTCTTCAACTTCTTCTTCTTGCAATTCCACTACACAAAATTCTTGGCTAAGT
GAAAACTTGGACATAACAGGCCAATCAAGGATTAAATGGGTGCAAAATAATTACATGATT
TATAATTATTGTAATGATATTAAACGTTTTCCTCAAGGGTTTCCTCGTGAGTGTTCTCTC
AATTAGTGCAAGTAAATTAAGTTAATTATTGCATTGTAATTAAAATATATAGTACTTTGT
AATATTCCTCCTTAGGATTAGTAGAATTGTTTGTTTTGATTTGAGGAATAAGATGGAGAA
ATTCCATTTGTACCTGTTGTAACTATTTGTTAATTTTAATATTATAAGGGTTCGTTTGTT
ACTAGATAAGGGTTGAGTTATTCAGGTATAAAATGTTGCATAAGTTTTACCATGTTTAAT
AGCATTTTTATGTCAAGGTATAAAATTCAACACACATAATACTATGTTTGGTTAGAAATT
TGAAAACCACATAACCAATATATGTATAAGTTATAAGTCAATCTATGTATTATTTTATGC
AGGGTAGAAGATCAAATAAGTTATATCTGAATAAATAATACATGAATAAAAATATAAATT
GACAACTTTACCCTTCACTCTCAATCAAATATAAGGACCTAAAATGTCCCTCAACTATTT
GAATTGGTAAAAAACTACCCTTCATCCACCTTTGGGTCCCACAAGCCCTTGTCGTTAATC
TTTTGACTCAAAAATATTCTTATGCCTAACAAATCATACTCAGTAGGTGGATGGAGGAAA
ATATTGTACTAAATCTAATAGTTTAAGGGCATTTTAGTCCCTTTTTCCGTTAAAATAATT
AGAAATTACTTAATATGTACGCTCACATGATTGACTTGATTTTGAATTTCATAATAAATT
TTAAAAAAAAATGTTAGGCATCTACTCTCTACACTCCCCCCACCCCGGCCCTTCATTTCC
TATCTCTTCCATTTTTCTTTCTATTTGGATGTTGTCAACCAATTTTAATTATTTTTTTCA
ATTTATGACAAACAAGAGAGAGAAAAGGAGGAAAATAATGATGCATTCATATAGAAATAA
TTAGTTCAATAAAAGATGACTTAATTAACCAAATATGTATGAATATTACATGTTTCTTTT
TATGTACCCAAAATTCAAAATAAAAGAATAAAAATAATCATTTCTCTTCTCACCACCCTC
ATTCCACCATAATAATAATAATACAAATTAAAAGAATATAGACATGTGAGTTCATTTCAA
ATTTGAGTCTCGGATACCCTAATTAAGAATAAGAGATTAAAAAGGGATAAAAGAGAAAAT
GAACAAGACATTTGGATAATTATATAAAATTTTATATTAATGAAAATACTAATTTTTTAG
ATGGACAATTAGTCGGGGTAAGTATGTATTTTAGTTGGATCCTCATTTATGAGTTGGGTT
ACATTATAATAAATTGGAGGTTGATTTAAAATAGGCCAATAGGAAGATATCATGAAACAA
TTATATTTTCAAGTGTATCGGGTCAAAATATAAATCATAAGTGGTTTTATAAAAAAATAA
AATTTTAATTGACAGAAATGTCTTTCACATTTTAGCCTCCTTAGCCAAGAATATTGTAGG
GTTGATGACAGTAAAAATATGTTGAGTACTGAAAAGTTATCAATGTTCTTAAATATTTTG
GCTCATCAGGAGAAGAATAGATTTGTCAAAGTTGATTATATTAGATTGGGGTGGAGTGTA
AGTCGAACATTTAATGAATGTCTAAGAGTTATTCTTAAACTAACTCCAGTGTTACTTGTT
AAACCTAATTCGGTGCTCGAAGATGATACTGATGATCGATGAAAATGGTTTAATATAGGT
AAATTTCAATCTAACATTTACCACAAACAGACTTGAAATATCATGATGAGATTGTTTTTA
TTTTTAATTGTCCTTTAGCATTTAGAGTTGAATCTATCTTAGAGGGTTATCATGGTGCAC
TAGATGGTACTTACATTTTCATTAGAGTTGAAGCAATATATAAGTGAAGATATAGAACAC
GAAATGGAGATACAATAACTAATGTCTTGGGAGTTTGTGATAGAAATCCCAACTTCATTT
ATATATTACCTGATTGGGAGGGATCAGTCGTTGATGATCGCGAATTGCGAAATGTTATTG
TACGAAGAAATGGGTTCAAAGTACCCCAAGATATGTTAAATACACAAACACTTGTCTATT
TATATTATATGAAAAATAGTACTCCCTTTGTCCCAAATTATGTGACTTACTTTCCTTTTT
AGTCAGTCCCAAAAAGAATGACACATTTCTATATTAAGTAACAATTTGACTATAAACTGT
CTATTTTACCCTTAATGAAATGATTTACAGCCACACAAATTTCTATCATTCATTTTGGAC
CACAAGTTTTAAAAGTCTACCTTTCTTTCTTAAACTTCGTGCCGAGTCGAACTACCTCAC
ATAAAATGGGACGGGGGGAGTAATATTTTAAGATAATTATATTATTATTTACATTCTTAG
GCAATTACTATCTATCCGATGGAAGATATAAATGGAAATGGTTTCTTGTCTCCCTACCGA
GGATATAGATATGGCTAAAGAATTGACAAGGTGGCAATCCATCACCTCAATGTCGAGAAG
AGCTCTTTAATATGAGCATGCTAGGACGTGTAATGTTATTAAAAGAGAATTTGGTCTATT
AAAAGGACGTTGGAGAATTCTTAGAAGTCCTACATGGTACTCGGTTAAGATTCATAATAA
AATTATTAGTGCATGTTGTTTGATACACAATTTCATCCGAAGAGAGATGGAAGTTGACCC
CTTAGATATGAATATGAAATTCCATATGGAGAATCAACATGAACATGAAAGTATTAACAC
AATTGAAGCATCTATTGAGTGGATCACTTGGGGGATGAACTAACTCAGTCTACGGAATGA
AAGATTTGAAAATCAATCTTTATAATTTTAAACTATGTGGTTACTCTTGTTATACTTATG
CATTTTTGCTTTTTATTTTTCGTTCACTGTAAAATCTAATAGCTTCAATAATTTTGTGAA
AACGAATGGTCAATCTTTTTTATATGTCTCACATTGTTATTTGTAGAGACAAATAGTGAA
TCTCAATGTATATCTATTTATTTTTTTAACATAAGTAGTGAATTTTGTATGTCTTCACAT
TATTATTATTTTCAAAACTGTCTAGTTTTGTTACAAGTTTTTTTGGCTATAATTAAAATA
ATTTACCAGTAAGTTGTAAGTTAATATTACTTATTTTCATTTATAATTTTACAAATTGAA
ATGGCTAGCTCCACGGCTGCAATATCTAACGAGTCCAAAAAGAGAGCAAGAAAATTAGCA
CCTTCGTCTCGACGGGTATGGACTCCAGAAAAGGAACTCACTCTTGTACATGGATTAAAA
GAATTGTGTGGTAATGATTGGAGAGGAGATACTAAAATCTTTAGACATGGATATATAATA
AAATTGAAACACTACATAAATGCTCATCATCTTAATTGTGGATTGAAATCTCTACCACAT
GTTGATTTCAAAATAAGATCATGAAAAAAGAGTTATGCAACCATAACGTTACTAAAGAGT
CGAAGTGGTTTAAGATACCAATATAGTGATAGAAGGATCTTTGTTGATGTACTAAAAGCT
TGGAATGACTTGATAAAGGTGATTTTTATTTATTTTAAATCATTAGTGAATTTTCTAAGT
GAATATGATCTTTGTCTTTGGAATATTGTCAGTTACTTAATCTACTTGTTTCTTAGGTTG
ATCCAAATGTCAAGCCAATGAGCTTAAAAAAATGATCATTGTTTGTTGATTGGGAAGAGA
TATTTTGCAAGGATAGAGCTACTAGGCAGTTTGCCAATGGGTTAGAAGATGTTGTTGAAG
AAATAGAAAGAATAGAAGCTCAAGAAATTGCTAATGACACATCTGTGAAATTTCTATTGT
TGTTGTCAACGTAGATGATGCTTCAGGCACAAGAGACGATCAAGTTGCTCAAGAAAAGCC
TAATGCTTCAACTGGAGAAATACAAAATTCATTTACTGTTCAAGATGAACCTAATGTATC
AAGCACAAAGTTCATTCACAACTCAAAAAGGTGAAACCCATCAATCTCAAAAACAAGGTA
ATAATTTTATAGCATCGTCTTCTAAGTCAACGAAAAAGGTAGATGCAAAAAAAAGAAAAA
ATAATGAAGGATAAGAATGAGACTGTTCTTAAAGGTTTAATGGAGGTGATGAAACAATTT
ACTGAAAGTCATGATAAGAGGATAACTTCTTTAATTGATAAGCCAGAAGAACTTGATCTA
TCTACAATTCGTGGTAAGATATTTTCTATTATTGAATTCCTTGCATTTGAAATATACAAC
TCGAATAAACGAGTCAAGAAAAGAATGAAAATTACTAAATATATAAAGAGGACGAAGTGT
TTTTTAAGCATCAGTGAACTTGAACGTCAACGTCATAGTATGATGTGGATGATTATTAAT
TATAAGCTTTAAAGCACTGAATAATTATTATTTAGCTATTTTGTAAGATCTAATCATAAT
GGGATTTTTTGTTACCAAGTAGAATGTCCACAAATGTACATATATGTGAATGTTGTGGGC
TTAAAAGTAGGTTATTTTTGTATAACAAATGCATGATTAGGTTCAATATTAGTGTTTTTG
AAAGCAGCCAACTCAGATGCTCTTTAGATTGCTCAAAACACTGGTCCTAACGGTAAATTC
ATCATCATCTTCAAGGTATTTTTAATTCCTTTTTCTCCGAGACTGTATGCAACTTCTCTT
TTCTCGCTGATTATTCAACAGTTTGAGTAATCATAAAGGTCCAGTCAGAAATACAAAGTA
CTCAGATGCTATTATTTCAACTGATTATATGTTGTTGGAGCTGGTATTCAGATTTTGAAG
CTCGATATTTTACTCATGAAAGGATAATGTTGTAAAAATAAGAGATTTCTTTTGGAAAAA
AAATGCAATTATATGTTTATATTCTATGTGCCAATTTTTGTAATTCAACAATGAATTATA
TAAGTTTCATTCACTTTAAATGAAGATGAGACTAGTATATTAATAATAAATTATGAGTGA
ATACATTCTTTTAATGATTTATTTGTGACCAATATAATAGGCTACTTATGATTTCTTTTT
ATAGAAAATTAAATTTCAGAAACTATCATATCTCCAATTTCCTCATGAATGCTTTCTCCT
TTAGCAAAATCTGTATAGTCACATAGTTGAGCATTAGGTGCTCTAGAATAAAGAACATTG
CATCATTAAGAAAGCACTACCAGGCTGGAAGTGGCAGGAAAACTATGGTAATTGTGATAA
AGGCAGGATTTAGATCCTATGAAATGATAGTCGAGTAAATGCAATAGTTTTATACTTTGA
AGATCAATTAATGAGCTATCTAGCAAAGGATCAAATTAAAGTGATTATGATTGAATTCAC
AACTATTTATGGCCTACACACCATTGAAATGGTCAGCACTGAAGGTAATAATTTATATGT
CCAATACTCTTAGTAATAGAAGATTCTAATGTAATTCTAAAGAGTGAAGACCGATTGAAT
GGTAATGTAATGACCCTCTTGGTCATTTTTGTGTCTTGCCTTCTGTGTGTCGTTTAGAGC
GTTCCCGTAGCGACCCCAAGTCATTTACGACTTGCTGGGACTGACAGTTCGGTCACCTGG
TCGTTCGTTTGGTCTTGGTGTGAGTTTTTGTGTTTTGGAGCTTTTGAACCTTGAACGATC
ATTTTTGATCAAAAGTTCAAGAAGATGACATCGAAATCCAATTCTGACGATTTCATCAGC
TCCGGAAGGGTCATTTTAGGCTAGTAGCATGGTCGACATGACTCCCGAGGTTTTCAGTGT
GAGTCGGTGCGATTAGGCGTTTTAACTTTAAGTTTAAGCCTAAGTTTGACTTTGGTCAAC
ATTTTGAGTAAATGCGCTCGGATGAGAATTCTGTCAGTGCGGTTAGCTCCGGAATGTTGA
GTTTGGTCTAGATTGACCCTTCTTTTGTGTCCCGAGGTTTCTGATTTCTTTCCGAGCCCT
TTTGTGGGTTTTGACTTAAAATGGCCTTTGGAAGTGGGACCCACTTTTTATCGAAATGAC
CTCTGATGGAAATTTCGACTGCGCCGTTGAGTCTGGAATATCGAATTTGGTATGGTTGCA
TATCTCATTTGCGTGCACGGGGTTCCGAACGAGATCGGAGCACCCCGTCGGAGTTAAAGT
TTTGGGAAATTGTTGCAGATTTTCTGCAATAAATGCAGAAAATCAGCAACATATTCCCAA
ATTCAAACTCTCTTAACTCTCTCATCTTTTGTCCGATTTGGACGATTCAAAAGGCAAAGT
TGTGAGATTTTTCGAGGGCAACGCGTTGGTGAGCTCGGATAGTGGTTTGGGGTTCCCGTT
TGAGGTAATTTCGCGAAAAACCTGACTGCTGTACTGTTTTCGAGTCCTTATTTTTGGAAT
TTTTGTTTTGGTCATATCTCACTCATTTTAGCTCGGTTTTGGGTGATTCGAAGTCCCACG
TGTTGAGAATTGTCGTGACTTCGTTGTAGAGTGTTTAAAGAGTGCTGGGCACCTTTTGAT
TTTCGTTTATTTCGATTTTTGGCTGCTGCTGTAGGGTTTCTTTTAGTAGATTAAAGTGGG
TTTTCTTGCTTGTTGGTTCTTGCTATGTTTTGAGCCTCGGATTGTGTTCCATTTTGGAAC
ACAAGTTTGGAATGCTGTTTAGGGTCTCTTGACGGAGTCAAATTTGGACAGTTCGGTGCG
GGTCCCACGATTCCCGTTTTGACTCCAAAATTGACCCATCTCCGTTTGTTATGATTTTGG
TGTCTAAATGACATAGTAACGTTGTGACTCTATTTTTGATAGCGGGGCAGCGTTTTGAGA
CTGTTCGGAAAGGGAAAGCTCCGGTAAAGTGATTTGGAGAGCGCACGGTTGGCCTTAAGG
TAGGCTACGACTTTCCTTCTTTTAGATTGAGCTTAATTGTGTAAAAACATGTTGATTGGA
GTGAATTAGGGGTGGGTACAAGTTTACTACCTTACTTTGATTAGATACCTCATGTTAGGA
TCGATTGGCCATATTTCGGGTATAGTATCATGTTATCCGGTTTATTAGAGTTGCTTGTCT
ATGTGCTAAATGTTATTATATGCTTGTATGCTTTGTATTGTATGCCTTGTTCATCCTTAA
TCGTAAGTATGATGTCCTTAGTCTAGGTTAGGTCAGCATTGCCTTAGACTTATGACCCGT
GTGGGCTGGATAGCCTTGACTTTCTGCCGACGTCGTTCGGATGACTTAGCTCCTTGTAGA
CTGGAATAGCAGACTTGAGTCTGATAGTTTGAGCCTTAGATTAGGCGTTATCGCTACTTG
TTGCACTTCTGTATCTTCTCCCTCGTATTCTGCGGTTTCGGCGCATTCTCAAAGGTTTGG
TGCATCACTAGAGGCGTGGGATTGAGATAGTATAGGCTTGAAGCCTTTTTTGTGATTTCT
TAGAGTGGACGGCGTTCCACGGTGGTTGTTGTGGGATTGGATCCTATTGGAGATACCATC
ACCCCCGGGGTCGTTCTTTCTAGCTGGGCTGGGAACGTATCGCTGGCTGGGTAGACTCGG
TGATATCGGCGATCGCCCCCGGGCCTCTCTTTCTAGCTGGGCTGGGAGTGTGCTGCTGGC
TGGGTGTCCCCGGGTCGCTCTTTCTAGCTGGGCTGGGAGCTGACTGCATGGTAGGACGAC
TCGCGATATCTACCTCACTCACGGGTCCCTCTTTCTAACTGGGCTGGGAGCGGACTGTTT
GGTTGGGTGCCCCCTAGGGTCACTCTTTCTAGCTGGGCTGGGAGTGCACTGCTGGCTGGG
TGGAGTCTGATGGATTATCTTAGTTACTTTGGGTTGTGAGTCCGATTTCCTTCTTTCTCA
GTAGACTTAACTTTTCTGTGCACCTGTCGGGCTTATGGGGGTCCGTTCAGGTTTTATTTG
AGCTTGTGCACGAGTGTACCTTCTGGGCTTATGGGGGTCCAGTTAGGTTTAGTCTAGTTG
TACTTAGTTTGTTTCTGGTATGCTCGTGTGTTTTCTTTTCATATTCGTTTTGACTTCTCT
GTGTCTAGATTCTATCCTTTCTTATTGTTTTTACCCTTTTTGCTCAGTCGGCCTATGATG
CCTACTGAGTACCTATTGTTTTGGTACTCATGCTACGCTCTGCATCTATTTCGTGATGCA
GGTCCCAGTACCAGTTACCAGCGGTGATTAGTTCCAGCCTCCTTTTGCAGTTGTGTTTCG
GAGACGAGGGCGAGTACTTGGCGTTTTGGGGTTTGTTCTGTCTCCTTCTTTTGATTTAGC
TAGTCTTGTTGCCTTCGAGACACGCTCTGTTGTGGTCCACTTTTGGGACTTGTACTCTTT
ATTAGATAGCTCTGTACTAGTGACTTCCAGGTTCTGGGAGGGATTTCTATATATATTTAT
TTTGGGTTGCTTCCGCTTTGTTATCCTTGTTTAGATTATTATTTTCGCTAGTTTCTGCCC
TTTTGCTCATTGCTTGATGTTCTGGGTTACGGGTTGGCTTACCTACTGGTAGGGTATAGT
AGGTGCCATCATGACTCGAGAAATCGGGTCGTGACAAATTGGTATCAGAGCCTCAGGTTC
ACCGGTCTCACTTGTACAGAGCTAACGTCTAGTAGAGTCTTGCGGATCGGTGCGGAGACG
TCCGTAACTTATCTTCGGGAGGCTACAGGATGTCCTTAGAAAGATTTCCTCTTTTGTTTC
ACTTTCGTGCAACATGTGTCTTATTGGTTCCTTGAGGTCTCATTTGTTTCACTCTTCGCA
GGATGGTTCGATCGCGAGGTGGCGCGGCCGGGGGTGATGCACCTAGGCCTGCAGTCAGAG
CCCCAGCTTGGGGTAGACGCCGACCCCGAGGTCGAGAGAGGGCCGCAGCATCAGTCCAGG
AGAGTGAGGAGGATCCAGAGCCAGTAGCAGATCCTTCAGCACTTCGTATACCAGATCAGC
CGGTGGGGCCAGGGCCATTCCAGCCGCCACCCGGACTAGTTTTGACTCCAGATCTCCAGG
CCGCTATTGCTCAGCTCTTAGGTGTGCTTGGGGGGATGCAGCAGCCACCTGCCCCAGCTA
CACCAGCACTAGTACCGCAGGATCAGCCTTCAGTGAGGGCACCTCAGGTCCAGGTACCAC
CTGAGGGAGTACAGCCCTTGGCAGCAGATAGACCTATGCCTCTTGAGGACCAGAAGATGC
TTGGTGTGTTTCTCAGGTTGACACCACCGAGGTTTTCTGGGGCTGTGGGTGAGGATGCCC
ACGAGTTTCTTACTACTTGCCGTGAGAGGCTTCGCACTTTGGGCCTTGTGGAGTCTAGAG
GGGCCGACTTCATTGCTTACCAGCTAGATGGGCCAGCCAGGCAGTGGTGGCGCACATTCA
TTCAGACCAGGCCAGTTGGATCTCCACCGGTATCATGGGGTGAGTTTTCTGAGGCCTTCT
TGGCCAAGTTTATCCCTCGTAGCGTCAGAGATCGCCTCAGGGATCAGTTCTGTAGGTTGG
AGCAGGGCTCCATGTCGGTGGCGGAGTACGAGACTAGGTTTCACGAGCTCTCCCGTTATG
CTGAGATGATATTACCTACAGAGGAGGAGCGAGTTAGGTGTTTTGTTCGTGGGTTGAGAT
TGCAGCTTCGGCTTGAGACCCAGTCCTTAGTTTCTGCGGGTCGATCTTTTTTAGACATAG
TTGACCATGCTAGTACTATGGAGCATCTTCGTCGTGAGGCCCAAGGGGGCAGCGAGAAGA
GGGCTAGGCATGAGGGCAGCTACAGTGACTCCCGCCCCAGGTCCAGAGATTTTCATGACA
GGGCCGGACGAAGGTTTCGACAGGGTCAGTCTAGTAGACCTACACAGGCCTCTCTTCAGG
CATCAGATGGTGGTCGAGGTGAGGCTAGTTCGAGTCATGGCCGCGAGGTGTTTCAGTCGG
GTTCTTCAGGCCATGGTAGTCGTTCTTCTGGGAGTCGCCCTCGACAGGGTTGCTATGAGT
GTGGTGAGATGGGTCATTGGGCCAGGGACTGCCCTCAGCATAGTCGGATTGCTCCCGCTC
CTCATGTAGCTCCCCCAGCTTTACCGGCACCTCCAGTTAGAGGCCGTGGTCAGGGTCAGG
ACCGTAGAGGTGGTCAGCAGGGTATACGGGGTGGTCCCCGAGGAGGCAGGTCAGGTGGTA
GGTCTGATGGTCAGGGCAGAGGCAGACATAGCCACTTCTATGCAGCTCCAGCGAGGGCGG
AGGCTGAGGCGTCAGACGATGTGATCACAGGTACTATTCTTTTATGCCAGCAGCCCGCCT
TGGCTTTATTTGATCCAGGCTCTACTTTTTCGTACGTTTCTGTTTACTATGCCTCTCGAT
TGAGTATGATGTCTGAGCCTCTGGTAGCGCCGTTGCGTGTGTCGACCCCCGTGGGTGAGT
CTTTAGTAGTGGATCAGGTATTTCGATCTTGCTTAGTTACTATCCAGGGGCGTGACACCC
GGGCTGACCTTATATTGCTTGACATGGTTGATTTCGATGTGATTTTGGGCATGGATTGGT
TATCCCCTTATCGCGCTGTTTTAGATTGCTTTTCTAAGACCGTTACCTTAGCCATTCCCG
GTATTCCTCCGGTGGTGTGGCAGGGATTTCGTGGTAGCACACCAGTTGGGGTTATCTCTT
TTATTCGTGCTAGGAGGCTAGTGGCTAGTGGATGCTTATCATATTTGGCCTATGTACGTG
ATGTGAGTAGGGAGGTTCCTCCGGTTGAGTCAGTTCCTGTTGTTCGTGACTTCTTAGATG
TGTTTCCTACTGACCTACCTGGCCTACCCCCAGAGCGTGATGTTGATTTTCCGATTGAGC
TTGAGCCAGGTACTCGGCCTATTTCTATTTCGCCATATCGGATGGCTCCTGCAGAGCTCA
AGGAGCTCAGTGTTCAGCTTCAGGATCTCTTGGGTAAGGGATTTATCAGACCTAGTGTAT
CACCTTGGGGCGCTCCCGTTCTTTTTGTTAAGAAGAAGGACGGTACTATGCGCATGTGCA
TTGACTATAGACAGTTGAATAAGGTGACAGTGAAGAATCGATATCCTCTGCCTAGGATCA
ATGACCTATTTGACCAGCTACAGGGAGCTTCAGTGTTCTCTAAGATTGATTTGAGGTCCG
GTTACCACCAGTTGAGGATTAGGGCAGCGGACATCCCTAAGACTGCATTTAGGACCCGTT
ATGGCCATTATGAGTTCTTGGTGATGTCATTTGGGTTGACTAATGCCCCTGCCGCCTTTA
TGGACTTGATGACGCGTGTGTTCAGGCCTTATCTTGATTCCTTCGTCATAGTCTTCATTG
ATGATATTTTGATATACTCGCGGAGTAGGGGTGATCATGAGCAGCATTTGAGAGTTGTGC
TCCAGACTTTGAGAGATCAGCGGCTTTATGCCAAGTTCTCAAAGTGCCAGTTTTGGTTAG
ACTCTGTGGCGTTCTTGGGGCATGTTGTATCTAAGGAGGGCATTATGGTAGATCCGGCGA
AGATTGAGGCGATTCGTGATTGGGCTAGGCCCACCTCAGTTACTGAGATTCGGAGCTTCG
TCGGACTAGCAGGCTACTACAGACGATTTGTGGAGAGTTTCTCTACATTGGCAGCACCTC
TGACTCGATTGACTCGTGTTGATGTTCCCTTTGTTTGGTCAGAGGAGTGTGAGGCGAGCT
TTTTGAGGCTCAAGGAGTTATTGACCACCGCTCCTATATTGACTCTTCCAGTTGAGGGCG
AGGGCTTCACGGTATATTGTGACGCATCCGGCGTTGGTTTGGGTTGTGTATTGATGCAGC
AGGGCCGGGTTATTGCTTATGCGTCGAGGCAGCTTAAGATTCATGAGCGCAACTACCCCA
CCCATGACTTAGAGTTGGCGGCGGTAGTTTTTGCACTTAAGATTTGGAGGCACTACTTGT
ATGGAGTTCGATGTGAGATCTATACCGATCATAGGAGTCTTCAGTACATTATGAGCCAGA
GGGACCTTAATTCGAGGCAGCGTCGTTGGATTGAGCTCCTGAAGGACTATGACCTCTCTA
TTCTCTATCATCCGGGCAAGGCGTATGTGGTAGCGGACGCCTTGAGCCGGAAGGCAGTGA
GTATGGGTAGTCTAGCCTTCTTATCTGTTGAGGAGCGACCCTTGGCTATGGACATTCAGT
TCTTAGCCAATAGCATGGTTCGGTTGGATATCACAGATCCTAGACGTGTCTTGGCCCATA
TGGGAGTTCAGTCTTCCTTGCTTGATAGGATCCGTGGTTGTCAGTTTGAGGATGAGGCCT
TGGTGGCCCTTAGAGATCGAGTGTTAGCGGGTGATGGTGGTCAGGCTACCTTAGATCCTG
ATGGAGTGTTGAGATTCGCCGGCCGCATCTGTGTTCCGAGAGTTGGGGATTTGATACGGT
TGATACTTTCTGAGGCCCATGAGTCTAGATACTCTATCCATCCGGGCACAGCGAAGATGT
ATCGTGATTTGAGGCAGCATTATTGGTGGAGTGGCATGAGGAGAGATATTGCTGATTTTG
TTTCCCGTTGTTTGTGCTGCCAGCAGGTAAAGGCCGAGCATTTGAGGCCTGGTGGTGTGT
TTCAGAGATTACCCATTCCGGAGTGGAAGTGGGAGCGTATCACTATGGACTTCATTGTGG
GGTTGCCTCGGACTCCTAGAGGTGTTGACAGCATTTGGGTCATCGTTGATCGATTGACCA
AGTCAGCACATTTCCTTCCTGTTCAGTGTTCATTTAGCGCCGAGAGGTTGGCTCGTATCT
ACATTCGGGAGGTGGTTCGACTTCATGGGGTGCCGATTTCTATTATATCAGATCGGGGTT
CTCAGTTCACGTCTAGCTTTTGGAGGACCTTTCAGGATGAGTTGGGCACTCGGGTTGACC
TTAGCATAGCTTTCCACCCGCAGACGGATGGCCAGTCGGAGCGTACTATTCAGGTCCTTG
AGGATATGTTGCGGGCCTGTGTTATGGATTTTGGAGGTCAGTGGGACCAGTTCTTACCTT
TGGCGGAGTTTGCGTACAACAACAGCTACCACTCTAGTATTCAGATGGCCCCATTCGAGG
CATTATATGGTAGGCGTTGTCGCTCTCCAGTTGGTTGGTTTGAGTCTACAGAGCCTAGGC
CGCGTGGTACAGATTTGCTTCAGGAGGCCCTGGATCAGGTGAGGTTGATTCAGGATAGGC
TCAGGACGGCTCAGAGTAGGCACCAGAGTTATGCGGATCGGAGGCGCCGGCCTTTGAGAT
TCTCTGTTGGTGATCGGGTATTCCTCCGTGTGTCGCCCATGAAGGGCGTGATGAGGTTTG
GGAGACGGGGCAAGCTTAGCTCCAGGTACATTGGGCCTTTTGAGATACTCCGGACAGTTG
GGGAGGTTGCTTATAAGTTGGCCCTACCTCCAGCATTTTCAGCCATCCACCCGGTTTTCC
ATGTCTCGATGTTGCGGCGGTATGTTCCTGATGAGTCTCATGTGCTCCAGTATGATGCAG
TCGAGTTGGATGATCGTTTGACATTTGTAGAGGAGCCAGTTGCCATTTTAGCCAAAGATG
TGAGGAGATTGCGCTCGAGAGCCATTCCTGTTGTTAAGGTCCGTTGGAGGCATCGTCCAG
TCGAGGAGGCTACCTGGGAGATCGAGCAGGAGATGCGAGAGCAGTTTCCCAGCTTGTTTG
AGCCTTCAGGTACTTCTTGACCCTTACTTTCGCGGACGAAAGTCCTTTTTAGTAGTGGAT
ATTGTAATGACCCTCTTGGTCATTTTTGTGTCTTGCCTTCTGTGTGTCGTTTAGAGCGTT
CCCGTAGCGACCCCAAGTCATTTACGACTTGCTGGGACTGACAGTTCGGTCACCTGGTCG
TTCGTTTGGTCTTGGTGTGAGTTTTTGTGTTTTGGAGCTTTTGAACCTTGAACGATCATT
TTTGATCAAAAGTTCAAGAAGATGACATCGAAATCCAATTCTGACGATTTCATCAGCTCC
GGAAGGGTCATTTTAGGCTAGTAGCATGGTCGACATGACTCCCGAGGTTTTCAGTGTGAG
TCGGTGCGATTAGGCGTTTTAACTTTAAGTTTAAGCCTAAGTTTGACTTTGGTCAACATT
TTGAGTAAATGCGCTCGGATGAGAATTCTGTCAGTGCGGTTAGCTCCGGAATGTTGAGTT
TGGTCTAGATTGACCCTTCTTTTGTGTCCCGAGGTTTCTGATTTCTTTCCGAGCCCTTTT
GTGGGTTTTGACTTAAAATGGCCTTTGGAAGTGGGACCCACTTTTTATCGAAATGACCTC
TGATGGAAATTTCGACTGCGCCGTTGAGTCTGGAATATCGAATTTGGTATGGTTGCATAT
CTCGTTTGCGTGCACGGGGTTCCGAACGAGATCGGAGCANNNNNNNNNNNNNNNNNNNNN
NNNNNNNNNNNNNNNNNNNNNNNNNNNNNNNNNNNNNNNNNNNNNNNNNNNNNNNNNNNN
NNNNNNNNNNNNNNNNNNNNNNNNNNNNNNNNNNNNNNNNNNNNNNNNNNNNNNNNNNNN
NNNNNNNNNNNNNNNNNNNNNNNNNNNNNNNNNNNNNNNNNNNNNNNNNNNNNNNNNNNN
NNNNNNNNNNNNNNNNNNNNNNNNNNNNNNNNNNTTTGCTCAGTCGGCCTATGATGCCTA
CTGAGCACCTATTGTTTTGGTACTCATGCTACGCTCTGCATCTATTTCGTGATGCAGGTC
CCAGTACCAGTTACCAGCGGTGATTAGTTCCAGCCTCCTTTTGCAGTTGTGTTTCGGAGA
CGAGGGCGAGTACTTGGCGTTTTGGGGTTTGTTCTGTCTCCTTCTTTTGATTTAGCTAGT
CTTGTTGCCTTCGAGACACGCTCTGTTGTGGTCCACTTTTGGGACTTGTACTCTTTATTA
GATAGCTCTGTACTAGTGACTTCCAGGTTCTGGGAGGGATTTCTATATATATTTATTTTG
GGTTGCTTCCGCTTTGTTATCCTTGTTTAGATTATTATTTTCGCTAGTTTCTGCCCTTTT
GCTCATTGCTTGATGTTCTGGGTTACGGGTTGGCTTACCTACTGGTAGGGTATAGTAGGT
GCCATCATGACTCGAGAAATCGGGTCGTGACAGGTAATCCTGTTATGGATTCTAAAGTTA
CAGATATTGAGCAACTAATTACACAAATAGACTTGGCAGAATTGAGAATAATTGTAAAAT
ACTACACTTGGACAAACAATCATGTCCACAATAAAATTTATAGAGCATTAGTTAAGGCAG
CTTGGTTGATTATGTGGCCAAAACTTCAAAGTTAAAACACCTAACGACACAAAACTCTAA
ACGAAAGCCTCAAAATCCAAATCAACAATCCTACTAAACCAAAAAGAACCTTTTGAAGCT
AACTGCGTAGACAAAATTCTCATCTAAACATATTTTATCAAGAATATTTTCCAAATGTTC
TCAATTCTATCAAGCATGTTTCTGTCATTAGTTGCTCAAAGTCCCTAACTTTAGATCCAT
AACAGGACAATCATTCAATCATCGGTCTTCACTCTTTAGAATTGCATTAAAATCTCTCAT
TACTAACCAAGGGTATTGGACAAATGAGCCTATTACCTCCGGACCATTTCAATGGAGTGT
AGGCCATAGATAGTTGTGACCCTTTATCACTCCTAATTAAATATAAATCTTTTCTAAAGA
TACAATTAGATCTATTACATGTCTTTTTATAGATCTAAAATTTCTTCATCTTCTCAGAGG
CAAAGCTTGAAGAATGTTAATTCCAAGTTCTTTCTTTGAGGTTAGAAACTTTTGAAATCT
TAAACTTTGTTTATCCCTCTTCCTATTGTTTTTTTCCTCTTATTAATCTGGTGAGAGTCA
AATGCAATACATGTGAAAATAAGTTAGTATAATTTTATCGTAAATCATAACTTAGTATAA
ATTGTGATTTTTTTTATATTTTTAAAGATTTAAATTGTCAATCCCACAAAAAAGTCTAAA
ATGTCTCAAAAAGGGGCAAGAAGGGTGTGGACTCCAGAAGAGAAGATACTGAAACCTTTA
CACAAGAATGCCAGATTGCAATCTCTATCACATATTTGTTCTAAAATAAGAGAGTGAAAA
AAGTGTTATATGACCATATCGTTGGTAAAGAGTCGAAGTGATTTAGGATTTTGATATAGC
GATGAAACTATCTTTGTTAAAGATTCAAAAGCTTAGAATTGTTAGGTAAAGCGCAAAGCT
ATAATGCTATAATTGTATTGTAATCAGAAAATATATTCTTTCTTAGAATAGGACTGATTT
ACAAGATATACACTTATAACCATATATAATCCTTCCTAGAATAGGACTCTAACACTACAA
TTGTATAACTATAAATATTTGTTCTCTATTGTATTATTGTATTAACAGAGAATAATACTT
TTAGAATAGCTTATTCTTTCTAGCATGGTATCAAGAGTCATCATTAAAAAAAATTACTTT
TTGCTTTAATTTCTCTACACAGGTACCTTGTTACCTTCCTGCGTTCGTCTTGTCTCTCTG
CTTTCTCTACACAAGTTTTTCCTTTCTCTGTTGTATTATGTCTACTCAAATAATTCATAA
TCATCCTCGCACGATTTGATCTCCACAAAATTGGATGGTTCCAATTTTTCTCCATGGGAA
TTCCACTTGGGAAATTTTGTTCAAGAAAAGGGACTTTTTGGGTCGTTAGATGGTTCTATT
GGTCTGCCAAAAGAATAATTCAAAGGTAACTGGTTGGATGTTGAACTCGGTACATGCTGA
CATTGCTATGGGACTTAGACCATTTAGTTTTGATTCAGAAATGTGGCTCCACCCACGTAA
TGTCTACCAACAAAGCAATCTAGCACGAGAGTTTAAAGTGGAACGTAAAATTGCCGAATA
TACACAGAGAGACAAGAATGTTCGCTCCTTTTATGCTGATTTGCAGTTGCCCTGGTCAGA
ACAAGATCAAATTTATGGGTGAAATATGTCTATGGTTGGGCTCAAGGAAATATTGGAAGA
ACGACAAAGGACAAGGATAGTGCAGTTCTTGATGAAACTTCGACTCGAATTTGAGTCGAT
TCATGGTAGTTTGTTGAACAGAGAAGTCACACTTGCTCTCGATGTTGTGTTGGCAGTCGT
CTTGCGTGAAGAGACTAGGCTTGAAACTCAGGCGGCCATGGAATTTATGCCATTACCCGA
TGTTGTTTTACATGCACAAAAGTTAAGTATTGGTACTTAACCAGGAATACTAAGAGAAGT
GTCCAATGCTATGAATTCCACGACTTTGGTCACATAGCAGTCAACTCTCTTAAGAAAAAA
AAAATTGTGCTTACTCCAAGATTACTGGCCATTATATTTCGGACTATCGTCATCATCCAA
ATTGTTTGCGGCCTGTTCACCAAGCATATCAGACAGATGTCACTAAACTATCTGGTTCTT
CCCTGCTGGACATGGTCTTAAAAGGTTGATCCGAGATTCTATAGTTGCTACCTTTCCTGG
AGCCATCCCAAGTGCACCCGATAGTGCAAGTAATTCTATTAAATTTACTTGGCATTTAGA
TTCAGATGCTTCCAATCATATGAATAGAAATATGTCCCTATTTTCTTCATTGTCTGATAA
CGTTTCTAAACATGTTATTCATATAGCAAACGGGCATACGTTGCCTGCTTTGGTATTGAT
TCTATTGGGAATCTGTCTAACGTTTTTATGTACCAAATTTGAAGGCTAATTTGGTTTCGG
TAGGTCAGCTAGCTGATCAAAATTTTGTTGTCAAATTTTCACCTAATGATTGTGCTGTTC
AAAATCTGTAAACCGGGATGACCATGGCCAAGGGGAGTAGAGTTGGCAAAATATTTCTTC
TAGAGTCGGTTCATCGTCATTTGCATCATTGTTTTCTTCTAGTTTCTGTCATGGATGTTA
TTCACTCGAATAAGTTGCTCACTCTTTGGCATAATAGGATGGGTCATCCTCATTCGTATC
GACTTCAACACATGCTCAAATCATGTCTTCCAACAAGAGATAACATTCATTTCAATCTCC
TTCTGACATGTTCCAATTGTGCCGATTCGAAAAGTCACAAACTCCATTTTCCATCTAGTT
CATCTTTTTTTACGAAGATCTATTTGATTTGGTGCATAGTGATGTTTGGGATCTTTCTCC
TATTTTTTCAAGAATGGGACATAAGTACTTTGTGTTATTTATGGATCATATATCTAGATA
AATATTGGTGTCTTTTATTCGAAATAAATCTGAGGTTCTAACTCTTATTATGAATTTTGT
TGAGTATGTGCATACACAATTTCATAAACCGCTAAAAATATTTCTTTCTGGTCCTGTGGG
AGAGTACGCTAAGACTAATCTTGTTGAGTTTTTAAAAAACAAAGGAATTATTTTCCAATG
CACTTGTCTTCATACTCCAGAACAAAATGGAGTCATAGAAATGAAGAATCGACGTGTTTT
AGAAACTACATTGACTTTGTTGGGTACATTTAATATGCCTAAGATTTTCTGGCTTGAAGC
AGTACATACATATGTATATTTGATTAACAGACAAACTTCGTCAGTCATTGTCAATGAGAC
ACCGTACTTCAGATTATTTCATCAGAAGCCTGATTATCTCCACTTGCGAGTTTTTGGTTG
TGTTTGCTTTGTCCATTTTCCAGCACATGAACAATAAAAACTTTCAGCAAAAGCAGTACA
ATGTATTTTTGTGGGCTACAGTGACACACAAAAGGGATATCTCTGTTATGATGCATCTCA
TCACCAGCTTCTTGTATCCAGACATGTTTTTTTAGGGACAATTTTCTTACAAAGACAATT
CTAAACATGCTTCAAAATCTATTTCTTTTTTGTATAAGTGTGATGATGATGTGGTAGCTA
CTGATCCTACAAAGAAGCCCATGAACTATGATCACGATGATCTCCAACCTTCATGTCCTT
TGGGTATTGACTTTTCATACTCATCATCGTCTTCAAAAGAGGAATCATCTCACTCAGTTA
TTTCCTCACGCCGATCTAGTAGGATAGATCACCTTGCTCATAAATGACTCGATTATTCTC
TAGGGAAATTTGGTAAATTTTATGCCATGCATATCACGCTACATTTTTTTTAATGTACCT
ACATCTTACTATTAGGCTTCTACACAAACTTGTTGGAAAAAGACAATGTCGGAAGAGCTT
CGTGCATTAAATGAAAATTCTACTTGGGACTTTATTGATAAACCAACAGATGGAGTTCTC
ATTGAAGGTAAGTGGGTGTATTCCATTAAACTTAAGGCAGATGGGACAATTAATCACTAC
AAAGCTTGAATGGTTGATCAAGGGTACAAACAAGAGTGTGGAATGGGTTATGAGGAGGCT
TTTGCACCTATTGCTAATATGACAACGGTAAAGACATTATTGGATGTAGCTTCCATGAGG
GTGGACCTTACATCAGATGGATGTGAAAAACGCCTTTCTTCATGGCAATTTGGAAGAAGT
TGTGTCTATGAAACCACCACCTGTCTGTCAAGACCAAATGCAATTTTTCGTCTTCAAAAA
TCTCTTTATGGATTAAAACAGGATCCCGAGCTTAGTTTGAAAATTTTTGATCCACGATTC
AAACAATATGGTTCTCTCAGAGTTCTTCAGATCATTCATTGTTTCTTCGTACATCTCCAG
TAGGTATCACAATACCTCTTATCTATGTTATGATTATCACATGAAATGATCCAGAGAATA
TTACTAAGTTGAAAGAATTCTTACATACCTCATTTAAGATGAAGGACTTGGGACGACTAA
CATACTTCCTTGGACTTGAGGTTCTATACTTGCCTACTGGGATCATGCTTACACAACAAA
AGTATGCTAGTGATCTTGTTTCAAAGGCTCATCTTACTGATGACAATGTTGTGTACATCC
GGTTGAAGATTAATATGAAGTACAAGAAGGTTGACGGAGAACCATTCAATGATCCAACAT
TGTATCGGCCGTTGGTGCGATCATTGATTTATCTCACTATGACAAGGTCTGACATCTCAT
ATGCAGTGCATGTTCTAAGTCAGTTTGTGGCTAATCCTTATCGTATACATCACACTGCAG
AACTTCGTGTCATTCGGTATATTCGTGGTTCTATGAGTCAAGATGTTCTTTTCCGTTCTG
ATTCTTCTACACACCTTGAAGGATATACTGATGCAGATTGGGCTAGTTGTCCCAATTCTC
GTCACTTTGTTACTGGTTGGAGCATGTTTCTTGGCACATCCCTGATATCTTGGAAATGTA
AAAAACAATCATGTACATCTAAATCATCTACGGAGGCTGAGTATCATGCTATGATAGCAG
TAAGTTCATAAATTATTTGGCTATAACGGCTATTATCTGATTTCGGTGGCGCTATTACAT
CTCCTACAATGTTACATGTTGATAACACTAGTGCGATTAAAATAGCCACAAACCCAGCGC
AACACGAAAACACAAAGCATATAGAGGTGGACTGTTATTACATTTGAGAATTGGTTATCG
ATCGTCTCATCACTCTACAACACATTTCTTCTCATGATCAACTTGCTTATTTGTTTACAA
AGGTGATGACACAAGCACGATATCAATATCTTATCTCCAAATTGATACTTTGTGATCATC
GATATCAATTTGAGAGGGGATGTTAGGCAAAGCTATAATGCTATAATTGTATAGTAATCA
GAAAATATATTCTTTCTTAGCATAGGACTGGGTTACAGAACATACATTTATAACCATATA
TACTTTTTCTGTCACGACCCGGGAGCACCCCCTAGTCGTAACCGGCGTACTCGATCTCGA
AGAGGTCTAGTACAAGCCTCTTAGCATTCATTCATCGCATAGACACAAAAACCATAAGGA
ATTAAAAACTTTCTTTACCAAGAAAACATTTAATAAAATAAAAAGAATAGCAAGCGGAAG
ACTTTCTAGACTTTATACATGATGTCTCAAAACCATCTAATACTTTTAGAGTACAAAATT
CGGGACTAATCCCATACACAACTTAAACAATACTAAAAAGATATAAAAGAACATATGGGG
TATTGTCCTCGAATATATGAGGACTCACCAAGTCTTCATCTTCAACACTTAGAAACCTAT
CAAATAGCCATGACATGTCATCATCTCCAAATCCCTACACTTTAGTCCAAAAAGGGAAAG
AAAGGGGTTAGCACAATTAAGTACTAAGTATGGAGACCATGCAAGAAAATATGCACAACG
GACATTTACAATAAATGTATGCTTTCATATCATTTTGATAAAACCTTAACTTCACAAGTA
TAAGAGACATAATACAAGTCAACATTAACATATAAGACCATAGCCAACCATACATATACT
CAATATATGTCCATATACAATCCATGCTTAACTTTTAAAAGAACACATGTCATTTCATTA
CCATAGGACCTCTACCTAATATAACCTTAGGACACACTTGAGTGAGACAAGAAGTGACCG
CCCATACAACCTTTTCAAGCACACTTAAGTGTTCCCCAAGATTACCTTAGATAAGGACAT
TTCATTTACAACATAACATCAATAGGCCAACATTCTTTAAGAAACCATTTTGGAGACATT
CAAGCACATAAGGGGACTTTCACATAATAGTCGTTAGACTTAGGGAACTCACTTTAGTAT
CTTCAAAGCCTACTCGTGCCATGTGTAGATAGCATCCCATACTACTATCTACACATTGTA
GAACCTATCCAATAACTAGAGTGCACATCCCACATGATGGGAATAGGCATAACCGACATA
GACCATACTAGCTAGGTATGGAATTCGGAGTCTATCCTACTCCGTGAAGGTTGTTCTACT
TGCCAAAGGTAGAACTAGTAAGCAACCCATGTAGGAACATGGTTTAGGGGATGTCCAAGG
AAGCTCATTGTGCCTAATCTCATACTCAACTAGGCCACCTTCCTAACCACATCCACTAGC
AAAATGCATAATCATACCCGATAGATAGCATATTAATGAGATGATATGTATAATGATGCT
TACATAAAAAAAATCATATTTAGTGGGCCGTAGTACATGTGTGGCGAGTGACCATCAATA
TAGTATTTCCAAGGCCTACCACCCCCTTGGAGAGGCGAAAGAGGTACAAACCCCTCAATG
TGGTTACTCGGGCCTACCACCCTCCGAGCTAGGGACCAAGGTACAAACCCCTCGATATGG
TTATACGGGCCTACTACCCCCCGTACTAGGCAACCAAGGTACCAACCACTCGATACGGTT
ACCCGGGCCTACAACCCCCCGAGCTAGGCTTATGAAAGGGCACCATTTCTTAGTTCTGCC
GATTTCACACATTCATGCATTCAAGACTTTAAGTAACAAGGAGGGACACTTTAGTCTACC
AACCAAGTCACAACATTTTCATTTAAGGATACTTCATAATCCAACATCATTTCATATATA
CATCATGAGAAATCATACTTTAAATCACAATGTTATCCACTTTACATAGGATCATCACAA
GATCACATAAAACTCATTCACATCATACCTTCACATATAGCTTCACATAAAACTTTACAT
ATAGCTTCATATAGGACTTTACATATAGCCTCATATGTGTTTAATAATACAACAATATAA
TAACATTCACATAATGCCCTTCATGGCCTCAATTCACAATAATACAACAAATAACCACCT
CCACCAAAGGTGGATCAAACCAACCAATAACAATTATATTAATACTAAGTGATCAAGCCA
TCTTACCACCCTTTTCAAAGGTCATAAGCCACAATACTCAATTTCATGCCAATTATACAA
TATTTATCAAGTTTGATCAACTTACCCTCTTTCCATGGCTATCTTCATCATCCTCATATT
CCAACAATTAACAATACAATAACAATGATAATAACAACATTCAACTATACAAGCTAAGCT
AAGCATAAGCCAATAATCAACATGAAGATCAATTCACAATTTTGTCCATTCAAGGCTAAC
ATCCCACATCTTTCAATTCACTAACAATTCTTAACAATTACACATAGATAAATACACATA
TGAACAGTCCACAACAATATACACAATAATCGTCCATCAATTACACAAAATCAATACACC
CACTTTAGGCCAAATTTAGAGAATTTGAGAAGACATGGGTTCATGGGGATTTCTTTCTAA
AAACCATTAATAATCATTAATAACCATATAAATCATCATTTAAAACCTTTTTATGCAAGA
ACACATGCTAGAATCGAAATAGGTTTTTGTGTGTATTTGAAAAACCTTGAAAACCTTTTG
ATTGGGTTCCTTGAAAGAAAGAATAATCAAGGATAAGGATCCCCATACCTCTAAGTTGAA
AACCCACGAAAATTGAAAAAAAAGCACTCGAAATCTTCAACCCTAGCTCCAACTCCTCTT
CTTCCTTGAGTTAGAGAGAAATATTTGAGAGAGGGAATGATTTTGGAAATTCTAAGATGA
GTGACTTAAATGAAAGGAATTGGGTCATAAAAAGGTCTTATAGTTGCTAGGAAAGGAAAA
GAATAGCATAGGGTCAATTTTGGAAAAGGACTAAGGACCCATAAAGTCTTGACTTAAAAA
TGTTCACTAAACCCGTCTAAACTCGTCCTTTTGGACAGTGCTTCACTATTTCAGGCATAA
CTTTTTACTCCAAAGTCGGAATTGGGCAAACTCGGTGGCGTTGGAAAGAGGACTCAAAGA
CCTTTAATTGGATAGGTAAAGGTCCACCTAATTCATTTTGAGATAAAAGTTATGACCATT
TAAAGTTGACCCTTATAACTCACTAGTTCAAATGACTAGTTTCCGGACGTCACGGTCATT
TCTCATCATTTCATCAAGTTCTCAACTCCAGACTCACATGTGAGGCTCTAGTTTCACTAG
TTCATTTTTAGGGTCGTTACATTTTCCTAGGATAGGACTCTAACCCTACAATTGTATAGC
TATAAATATTTCTTTTCTATTGTATCATTGTATTAACAGAGAATAATACTTTCAGAATAT
CTTATGTCTTTCTAGTAGGAGTGACTTGATAAAGGTGATTTATGTTTGTTTAAATTATTA
GTAAACTTAACCTAGTTACTTATATTTTTCCTTGGTGAATATGATCTCTGTCTTTGAAAT
ATTGTCAGTTACTTTATATACTTGTTTCTTTTATTCTTTGGTTGATTCAAATGTCGAGTC
AATAAACTTTAAGAAATGACCATTATTTGTTGATTGGGAAGAGATATTTCGCAAGGATAG
AGCTATTGGATAATTTGGTGAGGGGCTAGAAGATGGTGTTGAAGAAATAGAAAGAACTGA
AGCTCAAGAAGTTGCTAATGACATGTCTATGGAATTTCCTATTATTTTTGCCGATGAAGA
TGATGCTCTAGCTGAAAGAGAAGACCAAATTGCTCAAGAGGAACCTAGTGTATCAACTGG
AGCAATACAAAGTTCAAAAAGTTCTTTTTAACCATCAAAGAACTTGATCGTTACACTATG
GTATGAATGATTATCAATGATTAACTTTAAACGTTTTAAAAGTTTTTGGTGTAGCTACTT
TGTAAGGTTTAACCATGACCTAGTTCACTTTTATTTTGTCTATGTTCTATGTGCCCGTTT
ATGTAATTGAACAACGAATTATATAAGTTTCATTCACGTTTAATGAAGATGGGTCTAGTT
TGATTCATTGAGGCCACGAAACTAGAATTTCAAGTTTGTCTCAATGGTGTGTGTTAGATT
TATTGTATGTTTCATCTTATAAAATCTATTTTGTTATCACTACTTTGTTGCTTGAACACT
GGACTCTCACTTTTAGGATAAGGCAGTATGTGAAAATTATGAGTAAATGAATTATTTAGT
ATGACGAAACTGAATTTTTAATTTAATCTACACTATTATTATTTTGAAAATTAAGTAGAC
ATTCAAATTGTTTAGGATAGTGTCCAGCAACTAGAGTGGCTCTGCCGGAAGTAAGCATCC
TCTATCAATGATTCTTGCCATTGGAAGTAAGTCATATCTATCAATGTGTATATCAATGGC
TCTGCTAGAAGTAAGCTCTGTTGGAGCTTCCACTAGTTCTTGCCATGGCTTTTGTAAATA
TGACATCCTCTATCAAATAGAAAAAAACAAGCTTCCTCATTTCTATATTATAGATTATTG
AAAGTAAAGGCTCCAAAAATCAATGTAGAAATCGTAAGTTCTTTAGCTGATTATATTTTG
CTCTATCAGCACTTGGATTTGCATGTTGAATCCTAATGTAAGTCTGATGATCATATTTCC
ATTGATTGTTATTTCTAATAAAACTGGTGCATATGATACAGATATACAATGATATGTTAT
CCTAAAACTTGATTAAAGTACATTAAATAACCTTTTATATTTTTGACTAAACACAATTAT
TTTGGAGTAGTTTTTCTTTCTCTTAGAATTGAAATATTTGTCTTACTTTCCATCTGTTGT
TTCTCTTTTGAAAGAAAAAATAAAATTCATGTTGGTGCACTCTATTGTGCTCACATTAAT
ACACGGGGTAATAATTTTTTCTCTCAGGATGCATTGAGAATGGTAGAGTTTTCTTAGTAC
CATTTTCATGCTTTTGTATTTACTTTTGATATAGTATAACAGTGTAACATGACATATATG
ATATTGGCATTTTTCTACTGTCAACTAGTGAATAATGAATATCATCAATGAGTGAATATT
TTGATTTCAAAATGCATGTAAATAATATCTAGTATTAGTAAGTGGTGTTACTCAGATGTT
AACTTACATGTATCGATTTTTGTTATAGTACACATAATTATATGTACTTGCATATCAATA
AGTTTCAACTATTGCAACGTTGGTCTCGTGTTGACATGGGCCATATATATACGTCGGTTC
AACTATATGAGAAAGTTGAAAAATTTGGCATTCAAGTTTCTGTCTAAAACTTTGCCTAAA
CAAAATGCAAAATATAAATAAATATACAAAGGTACAAAGGGTCAAGGATATAACGATAAC
AAATAATCTATATTGAAGAAGTATATAATGTTTGTTAACTTTTAATATAACAAACCAACA
CTCAAAGATATTATTAAACCTTGCATAACTAAACTCTGCATAAATAAATCCTGCATAACC
AAATCATGCATTACTAATACTTGCATAACTAATACTTGCATAACTCTAACTAGCAACCAA
GCAGCCTCCAAGTGGTTAGAGGATTTTACCCTTCCTTTTCTTTTTCAATAACTTCTCGCG
TGTTTGGATATATAAATGTTCTTAAATTTATTGACAAGATTTTATAAATCTTTAGTACCT
AATAAAATTTATAATGGTCTAACTTATATATAACATATCAAATTAAAAAAAATATATATA
TCTTTCTAAAAATATTTTGACTAGATTTTTCATGATGTGATGCTGCATGAGGTAGACGTG
AAAGTGAGGCTTGACACACAAAAGATACCCAAGAGAGATAGATTCAAGTATCTTGAGACA
ATAATCCCGGAGATAGCAGTATAAAGTGAAGCAGATGGAGCTGTCCTGATGCCAGCACAT
TTGATGGTAAATATACCATAATAATCATGCTCTTAGGAAAAGAAAAAAGAGAACACATCA
CAAGCTCAAATTTTCTGTGTTTTTATAATGACACATTTATGGTAAACTGAATGCCTCATC
TTCATACAGGCCCATACGCCAAAAAGAATCATCAGAATATTTCATGCATAATTCATCTCC
TTCAAATTGAATGTAAAACAAAACAGTAATTACACAATTTCAGTAGGAGACACTAGTTAC
TGGAAACTTCAGATACTCCAAACACTGGGAAGACTCCATAGATTTTATAGCGCACAAAAG
CATACGCCATACTGTGAAGTAGAAACGTCCAGTCTCATCATCCCAAGAAGCAATTACCAC
TTGGAAGGGTAGGTATAAACATGTTAGTAGCTACTACAATAGTACAGTATACAGCCAGTA
ACAATTCCATGGGAGCTACACTAAGTAATACTTTGGCTGTAGTCTTGAAAAACAGTATGT
GTTATTTAAGGAATCTGCATTCTTGTTCGTGCATTTCTAAAACAACAGTCAGGTATGTTA
GAGTAGATGCACACTAAAATATTCTGACCCAGTCACTTAAAAATCTCACAACTGAACACA
GGAAGAAAGTAATGCAACTCAGAGCAGTAAGATCTTGTCAATAACTATCATTCACCCAAA
TCATCACAACCACAATTGGAAAAGACTAAGGAATAACTAAAGAGGAGAAGTTTTAGGCCA
AAAAGAAATGTTTTAATAATATCATTGGGTAGAACTTGGATCCTCCATGCTTATTGGACC
CAGGCTATTATATGGTGTCTTAAGAATCATTAAAACAAATGTTTCCTTACTCTAAAAGGT
TGATGTTTAGATGTAATAATAACTGAACAAGATAAGCAAGAAAGACAACAGATGCAATTC
TCGGCATTTCTTGCTGCCATCCATCATCAAATAGTCTCCATTGCTTGGTTCATGAAAATT
ATTCTGACCCACATGCTCCGAGACATGTTAAATATATACAACAACAATATACACAGTGAA
ATCCCACATGAGGGGTCTGGGGAGGGTAGAGTGTACGGCTGTACGCAGACCTTATCACAA
CCTCGTGGAGGTAATGGGGTTGTTTCTGAAAGACCCTCGGCTCGAGTGCAAACATTTTCA
ATATATGATTTAGATAATAAATGTGTCTTCTATCTTACAATGTAAACATGCAGATGAGAT
AAATGAAAAAAAAAAAAAAAACAAGGATAAAGAAGTTTGTACAAGTCTGGTTTGATTCTT
AAAGACGGTAAATCATCAGAGGCGCCAGCTTGACAAAGACAGACTCCAATTCTGTTTCAT
CCACATATTAGTATCTGTCCCAGATGCAAAGCACGATTTCAAATATTTTATCAGTTGTTC
TTAATATAAAACTGTAATCACATGTTAAGAAGAGAGCAGACAGAAAGGATGTCATTAGGA
TGGTCGTTAATTTTTCACTTTCATGAAACAACTAGATCCAAAAAAGCAGAAGGAATCGTT
TTCAAGGTGCCGTGCAGAACTACCAAGAAATCATCCTTTTTCCCCTTCCTTGCGCGCGCT
CCTAAATTTCCTCCTATTAACCAAGTACACACATACACATAAAACACATAAAGAAGATCT
AGCATAGCTGCTAGAAGATCAAAAATATCAAATTGAATGTGCTGGATACTTGTTTATGGT
GTCAAACATGCAACAAAGCACCAAATGGCTCTAATTTGTCTGTGGTAGTTGAGTTTGGGT
CCAGTTTCTTGATATAGTCAATATGTTTACGTCCACCTTGCTGAACATGGTGGACGAGAT
ACAGGTACTTCACTGTCTATAATTCTCTCTCTTAACCCTTTTGATTTTGCCATTAAACAT
CGCCTAGTCAATTCTTCAGCTTTAAAAAAGCTAGTTAAGCTGAAATGACTAATCTGACGG
ATATGCTCAGTCCCTCAAGAGGTAAATCAGCTGAAAGAGCCTATTCTATTCCTTTAGAAA
TTGAAGGTTCACGTCACCCATAAAATCAAGATGTTCAATGTAGAAGATCAAAGTTTAGGG
GCTCTGACCTAATACATCCTATATGCATTTCAGATCAACTTAGCCCGAAAATAAGCATGG
TGTTGACAAGATAGAAGTGTAATTCTAATGTGATCAAGATTAAAATAAGGTGCCTAGTTT
GGTTATGGTCAAATTAAGACACGGGAACAGAATATATGACGGCATAAAACAGAAAATTTG
AGATCAAAGACTACATATCAAGAAAATGGACCTTGCATGTGGAACCTGTGGAAGGATACA
GTTACTAACAAGAAAGGTGGCCCTGAAAAAGAATATTCCACTTTTCTTTTTGACAAGTAG
TTGTCTCGAAAAATCTCTTCCAGTGGGCTGCAGCAGCAGGAATCACTTTAGAATTTACAT
GTAAAAAGGCCAAATGGTTGCATTAAGTACTGAAACTGGCATGATTATGTGAAGTGCAAA
CGCATTTGAGATTATGTAGACAGAGTTACGTAATTGAGGACAAGATCAAACACTCTTCAG
AGGAAGTCTGTACAATTTTTGATGAACACCTTATGTTCTACTTACTAAGCTTAGATTGGT
AAACCACTTTTCTAATGAACGAAGTACGTGGAAGTTAGATATTTTATCAGGCATCCATTT
ACCCATAGCAACAAGACCCTTGCTCACCTTCCCAGTCAACAAAACGAGCATTAGATGCAA
AGCCAAATACTTATCGATCAAATTGTGTAACATGCCTTTATCTCTATTCAATTTAAAACA
TCATTTTATTGGCTTGAATGCCCAAAATGACAAATTCTGTCATGTAAATAAAGATGGTAT
GCTCAAGAATTTGAAAGCATTAATTAAGAAGATTGTTGTTATGGAACAATTACATGCAAG
TGGGAGAAACCAGGAAATTGCCTCTGGGAGGGGAATGGGTAGGGTGCAGATGTTTACCCC
TTCAGGAGGGGAAGATTAACATGAATGATTAAAGTAGAAACTTGTAAGTGCTATCATGGC
GATGATTCTGTTCCTGAATGACATGGACACTTCTAAATGGTCGTGTTCTTGTTGGAGATT
GACACAACCCCTCGTTTGACCCTCATCTGACTTGTGTGGAACTCACCTTTCACCATGTCC
AGATTTGTTCCATTGTTTGACTATTGTGCATGTGCCTTCAGTGTGCCTGGAAGGCAGTCA
GGCACTACCACATTTTATCATCTATCTATTTCTTTTCTTTTTTCTTTTTTTTTGGATAAG
GTATATATTTCTTTTTTTTTTCTCTTCCTACATATCAACTGCACAGTGCAAGTATATTTT
TAAAATCTCCACAGATGACATTCAAAAATTGAAGAAGATAAAATGTGGACAGGGTGAGCA
GGAGTCAAGTGTCTCTAACAAAAGTTTTAAGGAAACATGATCCGTATGTGTCACTGCTAA
TAGATAATAATGCATGCTTTTAAATATTCAATGGTTATTGTATCCCATTCTTTTTAGTTG
GAAACTGGAATAGTTTACATATAACTACAGTAATAAAACTATCCGTTCCAAAACCAAAAA
AAGAAGAAAAATAGTCTTACCTCATGCAATTTCTGCTTTCTTATTGGTTTTGGCAGTGCT
TTCTTTCCTCAAAGCCCCAAAGGAGAGAAAATAGGAAACATGATGTTATCTGTTTTACGT
CTGTCATGTATTTTCACTTGTGTCCTCTTTGACAACGAGAGGATGGGTTCCCCCTTTGAA
GGACACTTTCTCAAGCTTTTTTCCCCAATCCCTTTCAGTTTGTAGATGACAAGTGGTTCG
TCTTAAGTAGGACACTACCGATCTCTACATTCACGTATGTAATTTTGACTAGATTCAAAA
ATCAAACCCATACCAATAAGATTCGCTATATATGACTAAGCAAAAAAAGGTGAGAGTCTA
GTGCAAGCTTTATTGAAAACGCTTATCGAATGAGCAATTTTCCTAAAGCAAGAAACAAGC
GACTAAGCTGCACAAAAGCTGCTGATTCTAACAACATATTTAGTTTCTTACTCGTTAGTG
CTATATAAATCACTACAAAACCATCCATGTTCTTGCTACATTGTGTCCTGTACTTTCACA
GGAACTGAGTATGTTGGATAGGAACTTGTTTGGATCCACAGTATAGAGGTAAAAGATAGA
CAGGGTGCCTAAATGACAATAAGAAAAGAATATGGAAGTGCTCGTGTTGAACCAAATACT
TAGGAAAGAGAGCCAAAAACTATAGGTTTCGAATGACATAACTGACTCAGTACTTTCTTA
CTCTAATAATAAAAGAACCGACTGTAGATGTCGACAGACTTCTATTTCCAATAGGTTCCT
CCACAACTCCACCCTCCAAAAGAGTAACCACAAGTCTTTACGGTTTCTAGAGTCAGTTCT
TGGGAAAATGGTAACTTGACATACAACGAAAAAATCTTGAGCATGAGAAAATGAGATTGA
ACCAAAAAGCTGAACAAGTTGAGCTGACCTTCAAGAAGGATTAAGCTTCATGTTTTTGGG
AAGGATTTACATGGCTCTGGTCTAGTGGTATAGGTGTAACAGATGATGTGTGGTTAGGCA
CACTTCACGGGCACGAATCCTGCCACACACAAAACTCTGATATTTAACAGGAAAAGGGTA
GAGGGGCAGGCCCATTATCAACAAAGATTCGAACAGTGCCCAGATTTCTAAAAGTTCTGG
GTACGGATTTGTTTTCAATATTTTGGTAGCCCAAGAAACCTCATTTCCATTAATAATAGT
CTTTGATGGGATAAGTGAAAACTACATTTTACCAATATATCAGGTAGGCATGTTGTTCAT
GCAAATGTCATATTCATGTCCAAGTCCGTGCTACCTAGTTGGAGATGGAAGCTAAGTTTT
ATCTCAATAGAGGACAGATAAAATTTTATGCAGAATATTAGAAACCTCATTTCATCATCT
TCTATTGTGATAATAAAGATATACACCTTGAGTCTAACTCAACCCCAAAACTCACTTATA
GGGTGAGATTATCCAAGACCATATAAAGATGCCAATTTTCCTCATACCCACCTATGTGGG
ACTCAACACCCCTTGCAGACTGAACATATAGAGCGTGGACAATGTAAGATGGGAGCCCAA
CATCAGGTAAACAATAAACTGGGATGGACCTGGCTGTGATACCATAAGATATGGATCTTG
AACCTAACTCAACTCCAGAAATTACCTCATGAGGTGAGGATTGTACAAGACCATATAAAG
AGACCAATTTTTCTCATACCCGCCGATGTGGAACTCAACATATTGTATTTGGTTCCTAGT
AGGCTATTTCAATGGTTCAACAACAACTTTTTGGATATTAGATTAAAGGAAAAAAAGACG
CGGAGGATGTTTTGAAGTAAATGCTATAATGGGACTTTTTCTTCTTTTTCCCTAGCTAGC
TATTGTGAGACTTGTTTGTATTTATCTGGGTTTTGCCAGTCTTTCGTGAGGTAACATGTT
TCATTATAGTATAACATTTTTGCAAGGCTTAAGGCAGGCACTTCTTTTAGTCAATTTCCA
AGCTAGATAAAGGAGAAGAACAGCGGTGGGTTGATAGCTAAAAATAGCCAAACTATAACT
ATGCCGGTCTAACTAGAGCAAACGGTACATGAGATACATACCAAACTCGCCCCCCGGCCC
CCCTCCCAGACAGTGAAATTCATGCGTACAATTAGAGGAAAGAAAATACAGAAGATTATG
AAAAGGAAGTATAAAGAACCACAACAGGGTTTGTTTCATACTCTCAGGCCATCAAGAAAC
TCTGACAAGAAGCTTCCTGATCCATGAATTTTCTCATCAATTTCTCCAAAAATCCTTTCA
CACATAAAAAGTGGAACTTTTCCCTTTATCCACCTAAAAATCAAGAGGTTCACATTTATA
CAAGGTAAGATATTAGACAGAGTCATATGCTATAGCAACCTATACCATCTTGACTGGGAA
ATTGCATACAGTTGGTATTATCGAGAAAGATGTAGTATAATCATGTAGAAAGTAGTAGAT
AGCGTAATCCGTGGCTTTCCCTGTATCTCTAAGATGCAATATACAAAGTTACTAACAAAA
CTTGCTTCTTTTCGTTTCCAAGCTACATCATTTGGCTCATGGGTATTTCATATCATCAAG
AATTTCACATAGTATTCGAAAAGTAAACTATTAAGCATCCATTGTGATATTTTAACAAAT
AATTTAGACCTTAAAGTACAGTAATAGAACATGGATATCTGCATTTCTTCTAAATATCCA
GTAAACAATTTTACTAATTACAACATAGCTCCTTGAAGACAGGTTAATAAGATATTGTAG
GCCACGATTAGACTTCCAAGAATCTGTAAGAGCAGGACGATTTCTCATATCTAAAGGCAA
ATTAACTTGGAAAATGCAGAGTTGATGATAAACAAGCACGATTAATGAACTTACATTTCC
AGATTCCCCACAGGCTTAGCAATTAGCAATCAAAATAGAAGGTCAACTGTATTGGACAAG
TACATAGCGATAATGAGAGAAAGACACCACATTTAGGGATCAGGGCGTAGGATAAAGTAA
GAAACACTTAAAGACAGGCAAATATTATGAAAGCTAGCACTAGAACTTCCAGAATATTTA
TCTACTATTGCAGTTCTTAGAAGCAAAATTTCTTTACTCAATACTAAAAGATAACATTAC
ATTTAGGGATTAAGGCGTAGGAATTAGGATAAAGTAAGAAACACTTAAAGACAGGCAAAT
ATTATGAAAGCTAGCACTAGAACTTCCAGAATATTTATCTACTATTGCAGTTCTTAGAAG
CAAAATTTCTTTACTCAAAACTAAAAGATACACAAGTAGAGAAATAGGAAAAGGTAGAAA
CTTTTGTTCTGACCTCTTCTTTTTCCAGGTAGGTAGCGTTTTTCCTTTACCAGAAACAAT
ATCACCAGTTTCAAGCAAGAATGACTGCTTCCATCTCCATTACCCTGTGCAAAAGAAAGG
ATCTCCATTTTGCAATTGCAATTCCACTGTCGAACACGTTATCATTTTCATTCTTCTTTC
TGCTCCCTACTCCCCCCCCCACACACACACACACACAATACTTTTTTTTTATTCTGGAGG
ATTAGGTGAATCATCTTACTCTGATGGGCCAACTGCAGCCTCTGAAACTCAGCGGTAATG
GCTCCACCTCTCTAACCTTCTCCACTTAAATCCAAGCTTCATTCGTATGGCACAGGGCTT
AAACATGTGACCTACGTCACAAGTCCCTCTACCTTTGCCACTTGAACTAAGCCCTGGGGG
CAATTTGATTGTTATATGAACCAATTTAGTGTTAAGATACTCTGGCTACATGCATCACAT
TGAATAAGGAGCAATGAGGCATCGTTTAAAAAAACACTGAAGTCAAAGAGTATCGGAACA
ATGACAGATCAACTCAAGTATCATTAAAATGTAACTGTAAATTAAGTCTATCACACTTTT
GGTCATTGCTCAAGTCTAGAGCATCAAAAGCAATCAGCCAAGAATACTAAGTGCAATTTT
ACTAAACCTTGTAAAAAACCAAAAAATTCTGAAGTTTGATTTCTGGTGCAGGAATATTAA
ACTCATCCCAACCTTAAGGCAAGCGATAAATAAGGAATCCAAACTTCTAACAAACACCTT
AGAGTGAGTTAGTCAACAACTAAGCTTTAACAACATTCTCTCATTTAGTAGTGAGGTGGA
CTAACATCTCACTTAAGTATCTAGCAAGAATATTACTTTATAGGTAGATTAAATAAAAAT
TATACAAGTAAATATAAGTAGATTATTATTAATAATACTTTTATTAGTTCTGACTAGAAA
ATTGTCAATCAGTAGAAGTTTGGATGCATTAAGAGTACTAATATGTAGCTTCTTCAGAAC
CATTTGACTATTTATATATTACACACCAAATATGTGTTCCCCACATGCAAAGTACCACTT
TATATATCACATGAATGAACAAGTATCTTTATTTGCCAAGTCGGTGTTTCCATTATAACA
AAAAAAGATCAATAAGCTTGTCATATAAAGTCAAAAAGTAAATTAAGTCAATTAGAGAGA
TGTCCCAGAACTCACCACAATATTGAGCATCAAGAGAATGGAGAAATAAGCTGCATTAAT
GGGGTTGCTCGGCTAAACAATAACAATGTAAGAAAAACAAAACTTGGACCACAACAGTAC
AAGCTGTGATTTAAAATAAAGGAAATTGTGAGCTGATTAAGCCACTGTGAAAATTTGTTT
AACTTGAAGTTGATACACATGAACTCTTGCGTAATTCAGTTTCACCGTTCTACAGAAGCA
CTACCTACAATTATTCCTCCAAAAGTGTTCTAAATTTGCTATAGACTATAAATTACAAGA
GAATTCAGAAAATATTCAGACATAATTATACTAATGATACAACAGGGCAACCAACAAGGA
TTCTCTTTTTCAAGTCCCTTTCAGTGGTTGCAAATAAATGGTGTTTTTCTGGCAAATGTT
AAGCCCTGAAGCAGGTGAGACAAACAGGCCTCGGCTCTGGTCCTTATAATCTTCAAAGAG
ACAAGTCCAACCTCAACGGTTATTGACTTGTTCGAAGTGCCATAAGAAAACTAACAACAC
AGGCAGCACAAAGACCCTTGAAAGGACGGTGCCCTCTGATCCAGTAGGGACCAATACAAG
CACAATCGGAAACATAACAGTTGTCAAAGATATCTGTACTTGAAAAATGGTTATTCGTTA
TTCTGAACACATACCTTTTTGATGGATCAATTGTCCTTTGGTATGGCAATCACATCATGC
AATTGCCCAGTTCAAGTAGATTCATTGAGTGCTAACCACAGTGCAAAAATTTCCTTAAAA
TTCGTCCAAGAAAACATTTTCAGCCAATAAGCTATTCACCAATGAGCCATCATCAAAGAA
CTTACAACATGAGCAGAAGGAAGGGGAAGGATGCAGAGGAAAGAGCTCGCTGGTGGAGTG
GACTAGGGAGTCATTGGCACTTGCAAGGAACATAGCATGCCTGGCACAGAGCTGAAGTGG
AAAATGTAGGACTAAGACTACCTTTTACCCTAAGTCCTGCAGGAATGGATCAGAAAGTTC
CAATGTTCCATTTACATTGCTAGTCTAAATCTTAAAGACATAGTACCTTTCCTCCACCAT
GAACAATCTCCGTTTGATAAGTAAGGTTGAACTTCGAAACCAATCATGTCAAGATATCCA
GCATTAACGAAATGAGTGTTAGGACCCTATCCAACTGCTTCCTGGTTGCTTTAACACTCC
ACATTTATTCATCAGTTTCCTCACATTAGCAGAGTCCTCCCAGTTCTCCGCACTAGCATA
AATATTGGATAAAAGCACATATACCGTGGGGTTATTCTTCTCAGTCTCAAGCAGAAATCC
CGCAGCAATTCTGCCTAGTCTAACGTTGCCATAAGCAGCACATGAACTGAATAATGTCCA
CCAAACAGTGGAATCTACATCAACATGCCTATCTTTTACCAGTTTTTCTGCCTCATCAAG
ATATCCAGCCCGGCCTAGAAGATCAACAATGCAAGAGAAGTGGTCTGCTGTAGGTTCTAT
ACCGTAGGTATGAACCATGGAGGTAAAAACTTCAATGCCTTTATCGATTAAGCCTGAATG
GCTGCAAGCTGATAGAACTGCATTAAAGGTCGTGTTATCTGGTTTGACCCCACCTAATTC
TTGCATCATCTCAAAGCAATGTACAGCTTCCTTGCCTTTCCCATGCTGTGCATATGCAGT
AATAATTGAATTCCAAGAAACTATGTCTTTTTGTGTCATTATCTGGAACACCTTTAGAGA
CCAATGCAACAGTCCACATTTTGCATACAATGTGATGAGGGCATTTCCTAAAGATATTTC
TGAAATGAATCCAAATTTGAGAATGTAAGTATGAATCTCCTTCCCTTGTTGTAGAGCTGA
AATGCTGGCACAAACACTCAAAATGATGCTTAGAGTAAAAGGATTAGGCATCAAACGTTC
ACTCACAATCTCAGAGAAGAGGTGCAAGCACCCCATGGGTAGTCCGTTGAGATGACAACC
AGAAATCAAAGTATTCCAAGAGATCATGTTTCTAGGGAACATGTCATGAAAAACTTGATA
AGCTTGCTTCATTTCACCATGCTTACAGAAGGCAGAGAGCAGCGCATTAGATACTTCAGT
CTTCAAGATAAGGGCCTTCTTCAAAACAACACCCAAAATTATTTCAACAATTACTAGAGA
CTCTGAGCTTGCGAGTATGCTTCCTATCGTAAACTCGTCTGGCTCTAACCCTTCCTTCTG
CATCTGAATGTATGCAGAAATTGCTGCACTGTCCAAACAATTTTGGGCATAGCTTGTAAT
CATGGCATTCCACGACACGCTATCCTTCACCTTCAGTCTTTCAAAAACTAAAAAGGCTGC
ATTCAAGCTCCCGCAACTAGCATACATGGTTATTGTTGCATTAGCGATAGACGTATAGTT
TTCTAAACCTATTCTAGCAACTTGAGCATGCAGTTGAGAAGCAATTCTAATACATGAACA
TGAACTCATTATACTCACAAAAGTGAACTCAGTAGGTCTCAAAGAAAACTTACGCATATC
CTTGAACATTACTAATGCCTCCTCAGCTCTTTCCATACTCACTAAACCAGCTATCATTGC
ATTATAAGTTACAGGATCAAGCACTTCATCCTCAGCTTCTTCAAATACTCCAAAAGCATC
AAAATCATTATTACAGTTAAAATACATGGTAACCAAAGCATTAATCACTGAAGCTCTTAC
CAAAAAACCCGTCTTGATGACCATCGAATGCACTTGTCTTCCGAAATCCAATAACTCCAT
ATCACACAAACTTAAAACACTAGCAAAAGCATAATTATCATATCTAACACCCAAAAAATG
CATTCTTTGAAACAAATTCAAAGCAATCCCGTGATACCCACTTTCAGCACACCCAGTAAT
CATTGCATTCCAAACAGCCAAATTCCTCTGCGGCATTTCATCAAACACCTTACAAGCATA
CCCAACTTCCCCCAACTTAGTACAAGCAGACAATAGCGTAGTCCAAGAATAAACATCTGG
GGTTTCAATTTCTTTAAAGACCCTTTTAACTGAACCCAAATCTTTAGATTTGGCGTAGAA
TGAAAGGAGAGAATTTGATACATGTGGGAATTGTTTAAGGTCTGTTTTAATGGCGAAACC
GTGGAGCTGATTGCCGAAGCTAGTGTTTACAATGTTGGCACATGCGGTGAGAGTGGTTGA
AAGGGTGTAATGATCTGGTCGGAGATGAAGGGAAGAGTGAATTTGGTTGAAGAGAGAGAG
AACATCGGAGAATTGGTGGGAATGAGTGAAGTTTGAAAGAAGGCAATTGAGTTTGATGAG
TTGCTTTGAGGAGCTTTCGGTTAACTTCATTCTACATCTAATAATTCTTATTCACTAGGG
TCGTGCATAAGAATAAAATCAATTTTGAATAGATTATAATGAATTAAGATAACAATCGAA
TTAATACCCGATCAATTTGATCCCATCCAAATTTACTTCGATTAGAATTGGGCATGGAGG
GGGTGTACATAGGTCGATTTGGTTTGGTTTTTCATTAAAAAAAAACCTAAACCAATTATG
TCGGTTTATTAAATCTAAAAACCAAATCAAATCACATAAAGTCGGTTTTTTTGGTTTCGG
CTTTAGTCGGTTCTTTCGGATTTTTTCAGTTTTTCGGTTTTTTTACAACTATACAGTGTT
TGAAAAAGAGATCAAATATATTTTCACTTACATGTGTGATAAGCTAAACTTAAAAAATGT
TAAATGAATAGAAATTTTCGAAAAAATAGTAAAATTCACATGAGTACAAAATATTTTTTT
TAAAATATCAACGCTCATTATATTAAATTAATAAGATTAAAGGCTACATGCAAACTGACT
ACAAAACAAAATATTTACAAAGTAAATTGTTAACTTTGAATTTGAAAAACTATAACAATA
TAATTGTAACTTCGGATCTAAATACAAAATAAAATATTTACAAATTTTACAAGCCCAAAT
TTGAAATAAAATATATAAACATTAAAAACTATAAACTAACTAAAAATATATTAACAAAGT
AAATTATAAATAATATTTTTATCTATAAATAAAATAAAATTATATATATATATATATATA
TATATATATATATATATATATATATATATATATATATATATATTATAAATTTTCCAAGCC
CATATTTGAAATAAAATATATACATTAAACACTATAAACTAACTAAAAATATATTAACAA
AGTAGATTATAAATAATATTTTTTATCTATAAATAAAATAAAATTTTATATATATATATA
TATATATATATATATATATATATATATATATATATATATATATATATTATGTCGGTTTGG
TTTGGGTTCGGTTTGACTTTTTTTCTTTTAAAACCAAATCAAATCAAGAGTGGTCGGGTT
TTTTTTTTCAACCGCCAAACCATCCAAACCAAACCACAAATCGGTTTTATTTTCGGTTTG
ATTTGGTTCGTTGATTTGATTTGACTTTACGGTTTAACTTGTACACCCCTAGACAGGGGC
GTAGCTACCCTTTGCCTAGGGTGTCCAATCGGACACCCTTCGTCGGAAAATTACACTGTA
TTTTTAAGCAAAATGATACTTTAAATGGTTAAATAACACATTTTGGACACCCTTGAAAAA
ACAATAAAGTTTCTTAGCTCAATGATTTTAGTCGTGCGCGGGTGCAAATCCCCCAAATAT
GTTATTTGACTTTTGATTTTTTTTTTCTTTTCATTAAAAATTTAAAAGTAATTATTTAAT
TTAAAGTTGATAAGCAAATCCTATTTATTTATTTATTTCATAAAACTACTAATAGTGAAA
AGGCTCCATATAGAATTTCTTTTAATATAACTCGTTTGATTCTACTCTTTATTTTTCATT
TCTTGTTGTTAGTTATCAGAAGTTCGTGAAATCTTGAAGCATAAATGTGATTTCATCTAA
ACTGAATTTTCTCTCTTTTTTTTCTTTGTATGTTCACTTTCTATCAAATAAACGTGAACA
TTAAAGCTAAATATTATCTAGTTTGATTTTAAAAATTTTGATATAGTTTTTAATTAAAGA
AATTAATCATTAATGTTACGTAGTTTGATTTACAAAATTTAAGTGCACTCAATCATATAA
TTATTTTTATTAGCTATTAAATTTTTGGACATCCTTCGTAAAATTCCTGGCTAAGCCACT
GGCTAGACATGGTACTAGGCTAAGTTGATTATTATCTTAAAGAAGAAAATTTGGCCACAT
ATAATTGTTTTGTTTTTTTTTTACATTAGTCATTTTAAAAATGACTATTTAACCCTTTTT
CGGCCAAAATTTTTAGCACCACAGTCTTGTAATATTATTTTTTTGGAAATAGCAGAAGTA
CCCTCTCTCTCTTTTATTTTTTAATCAAAATTTCTCCAGAATTTTTGGTTAATTACGTGA
ACATGCTAATTTAAGTTATTTGTTGGTAAATTTGATTGGTAAATATATTTGATAAAAAAT
AATTAATTTGGTGAATATAAAAGATAAGTAGAATTTGATTTGAAATAATAATAAATTTTA
TGATAGTATGAATAATCATTATATGAGATATATATGAGTTATAAATTTTATTTACATATG
AAATAATTGGTTAGTAAATATATATGTGTGTGTGTGTGTGTATTTGTGTGTGTGGATTGT
TTTACAAAATATAAATTTGTGGATCAACTTTTGTATTTGAAAAATCCCAAATCATGATTT
GAAATTTCTAAATCATGATTTTTGGAGAATTTGGAATTTCATGAGATGAATGCAGCATGA
AATGACATGTCCAAATCCTGATTTCATATCGCGATTCATATGGCATGTCCAAACTCTGGT
TTCATGTCACAATTTCATATTAAAATGTGAATTTATTGATTGAGATCAAAGTTGCACATC
CGTATATAATGCATTGTATTTTGTACAGATTAGAGCGGCACACTATCCAATATTTATACA
TATAAATTGGATGTTGGATTTTAAAGGAGTGAATAGGAAGTAAAGTCTAAATTTGAGACT
TGTTAAGTTGTATTTGAATTCATGAAGACGTGTACTAGAGATTCCAGGTTTCGAAAGATT
TTGTATGGATTTTCTCCATTTTTTTTTTACAGTTTTATAAAAGGAGTTGTTATTGACTTA
TTGTTATCTTTAGTGTTTTTATGTTTCGCGTCATGATTAAGTTATTTTGGATTGACTTAC
CTATTGTGAGATCAAGGTTGTCTTAATCTTTATGCCGCTAAAGCCATTGCTTGAGGCTCC
ATATTTTTTTTAAAAAAAATTACTTATAAATTATTATTATTTTAAAAAAAAAACATATAT
ATATACTATGAGTGTTATGATTTCTACTAAGAAAATTGTGTATGAGATGAATGTACAATC
TGAATTTCATAAGAAACAATTTGATAAAAATATTGATAACGAAATCACAAAGTCCCTTGA
AATTAGAGTTGAATAATATATATATATATATATAGTAGATCAAACTATTTTTTCACTTCA
AAATATATTTGAATCAATTGAAGCATATGAAAATATTTTTGGTTTCTTATTTAGTGGTAA
GTTGAGATCAGTAGGTGATGAGAATTTTTTTTAAAAAAAACATAGTCTTAACCTTGAACT
TTCTTTAGCACATAATAGTTATTCTGATATTGATGGTTTAGATTTTAAAAAAAAAATAAA
AGTGTTAAGAGAAATAATATACAAGTAGAAGATAATGATCTAAAAGAAATACTTAATCAA
ATAAACAGACTTGATTCTTTTCTCCAAATACACATATTGCTTATAGAATGATGTTAACCG
TTCATGTAACTGTTGCCTCAGCCGAAAGAAGTTTTTCAAAACTAGAATTGATTAAATCTT
ATTTAAGATCAACAATGTCTCAAGAGAGACTGAATGTATTCGCTATATTATCAATTGAAA
AGGAATTATTAAAATAAATCGATTATAAAACAATAACTAATGACTTCGCATCTAAAAAGC
TAGAAAAATAGATTTCAAATAGAAGTATATATGATGAAAAAAGTAAAATATTAGGGGCCT
TCTCTAAAATTTCACTTTAGGCCCCCATTCTTATTAAGTCGACCTTGAGTGAGATTGAGG
TAGGTATCATCTCTTTATCGATTTCGGATCGTGACAACTATATATATAATCAACTTATTT
TGTATTTCTTTGTTTCATTTATATGACTCACTTTTTTTTAGTCAATCCTAAAAAGAATGA
TATACTTTTAGATATAGTAACCATTTAACTTAAAAATATGTATGTTATCCTCAATGAAAT
AATTTATAGTCACACAAATATCTATGACTTATTTTAAATCACAAATTTCAAAAATCATCA
CACATCGCATTAAAAAAAGAATGTTGAAAAAAAATCAAACTGACATAAATTAAAAAGGAT
GGAGTTCCTAACTTTAAAGCCATTCAATATTTAAATGGCATAGAGACATAAATACATTTA
ATTTAAATAAATTTGGCATAATCCTCTTTATAATAAAATTACATACTAATGTGGCTAACT
AACATTCGGCAATTAATAGAACACTACCTCTACGACAGATGTGGCAACAAAAGAGTGGAC
AACATTTAATACATTCACCAACATATGAGTTGTGGTGTAGTGAAACTGTTTTATTCTTAA
TCAGATGTCTCGAGTTCGAGTTTTAGAGTATGAAGAAAATTCTATTAAAAGCACCAGCTC
CGAATAAGCTCTGTAATATACGGTTCAAATTTAATTGAAACTCTAATATGAAGTCCGACA
ATTGAATGGAATACACCAACCAATAAAAAGCATTTAATACATTGACTGGTTTGGCCTAAT
CCGCCGTTTGTGAGTTGTAGACGTTTTGGGGCTAACAATTGTCTTTTTAGGGTGTGTATG
AATAATAATTTAATATAGTCTTATTTTTCAGGGCTGGTTGATAAAAAAAAAATTGTAATC
ATTTTCTTAAAACGATATAAGTTTTTAAAAAGTGATTTTCCTAGCAACAGTTGAGAGAAG
TTTTATAAATAACAGTTTACATTAATAGCTTCCATCCCTCGATCTCAAATAGAATTTGTC
TATAAATACTTTTAGGATAATATTGTTTGTTTATATATACCAAATACAAAAAAAAATAAG
TAAGAAATTATTTTCCTTAGTATCTTTGTAAAATTCATTATCTTTTTAAATGACTAAAAT
GAAAAGGAAAAAAAAGTAGCATTACGTGAAGATTATATATCCTTCCAAATTTGTTACACC
CAAATTTACAATCACATGAGATTTCAGCAAAAAAAATTTATAATAATTTTACATCTTTTT
TAATATTTCGACTTGAAAGCATCTTCCATTGTGATTAATTATTATATAACCTCCATTGTT
GGATATGTAGCAAGAGTTAATGGAAAATGGAGGGGAAGATGAAAAGAGAGGAACTTGGAA
AGTTGGGAACTTGAAAAGTCCTCTTATGCTTTAGTGAAAAGGCATTTTTCCCTCATCGGT
GGAGGAAAGAAAAATAGAAGAGTTTAAATATAGAAACACTCCTATTAATTGTTAAAAGGG
TTGGAAAGAGGGAACCCCCTCGCGCCATCGTCGTCGCTCGCTCGTGAAGTGTAAGTCGCT
TCAAAGAGAATTTTATGTCAAAAGCCTATTCTCTATACACTCGTGAAACCAGGAGGTGTT
CATGGTTGAAACGAACACAACCGAAAGAACCATAAACGGTAAAGGATTAATTGTGTGACA
TATGGTTGTCTAGGTATACACCAAAGCTCGACGATTCAAAGATATCGCATCTACCGATTG
ACCGAGTATATCCAACATATGTTCACTACGGAAAGTCCAAGGGGAAACCTACTTATCCAA
ATGCAATTGATCCTTGCTTGTAAAGTACACACTCGTCCGTGCTTTCCTTATGTTATAACC
GTACCATTCCCAATTCATGTGGGGGATTGTTGGATATGTAGCAAGAGTTAATGGGAAATG
GAGGGAAGATGAAAAGAGAGGAACTTGGTTCCGAACTTGAAGAGTTGGGAACTTGAAAAG
TCCTCTTATGCTTTAGTGAAAAGGCATTTCTCCCTCATCGGTGGAGGAAAGAAAAATGGA
AGAGTTTAAATATAGAAATACTCCTATTAATTGTTAAGAGGGTTGGAAAGAGGGACCCCC
TTCGCGCCGTCATCGTCGTCGCTCACTCGGCTTTGGCTTTGGCTTTGGAAAATGATCGAG
AGATTATTTTTTGGACAAAGTTTATTTTAATTATTTAGTTATTTATTTAATTAATTAATT
AAATTAAATGGCCAAATGTTTCAATTAATTAGTTAATTAACCAAAAAGTTTCAATTATTC
AGTTAATTGACCGACCCGACTCGGATCCGCGCGCGACCCATTTTATTTAAATTTCCCGTC
GTTGGAAGTGATTGTTCTGAAAGGTTGCAACTTTCAGGAACAGCCATGACCATTTGAAAG
GTTGCAAACTTTCATGAATGGTCATGTGGATTCTGAAAGGGTTGCAGCCTTTCGGAACCA
ATTCCTCTTGCCTATAAATACATTGATTCTTCATATTTGCTCCTTACGAATTTATCTGAT
TTCTTCTTCTTCTTCTGCATAAAGTTTCTTCGTGTATTTTACTAACGTTGAGTGGTTCGC
TGACACCAGAGTTTTAGGTATCAATACACTGGTGATTGAGATCATTCTATCCTGGGAGGA
CATATTCCAAATCAAACCTCGGATACTAGAGGGGAATAATTTCCTTAAGGGGATACTGTG
CATTCAGTGGGCTTGATCTTTTCTGTTCTGTCTTTTTCCAGATTCTGCTATGTTTTACAT
ATTTTAGTTGTTCTGAATTAATTTCTGTTCTTCTGTTTCTACTGGTTCATTAAAACTTTG
GTTACTTCGTGTTTCTGCAAAATTTATTAGAATCAGTAATTCTGTTTTAAACACAGATTG
ACAACACTCCATTTCTTTCATATTTTGTATTACCACACTATATTGTAATACCCAAAACGA
CAAGTTTACTCCTACTTAATGAGTTGAACATGTTTTTGTTTTATCGTGTGTACCATCATA
GTATCTTATTTTATTCTAGACAAAAATCAAAAAATATTTTTAAACTACGTGAAATTGAAT
TAAAATATCCTCAATATTCTTTTACTATCAAACAAATTAATAATATATGTGTGTGTGAGT
CTAGCATTAGACTATCAATCTAGATATTCCGTAATTGATGATCGTGGTGTCTGGGTCAGT
TTTCGTGCACCTCGACTAATTTTATGAGATACTTGTCACCTTCCATCAGCAATAGGTACC
ATATAATTTTGTCCACCAAGGCTATAATAGATGGGAAGAATCACATAATATTTTTTTCTT
TTCGCTGAGTTTTGAACCTAAGACCTCAATAAGAACCCACTAGATTTAGGATTGGTGGTT
TTTGGTTTATTTTTATATTTATTTTATCTTATTTTATTTCATTCAAACTCCATAAAAATG
TTTTAAAATTATTTTGACTTGCAATAATTCTTCATCTTCTTATATATATATCCTTCTATT
TCCTCACTTTTGTGAAATGTTGTACGAGAAAAATCATGCTTCCTAGTGATTTATTAGCAG
AGATCCTCTCAAGACTCCCTGCCAAAAATGTATGTCAATTAAAATGTGTTTCAAAACACT
GGCTCAACACAATTTCCACACCTCACTTCAAGAAACTCCATTACAAAAAATCCATCAAAA
ATCCTCATCTAGTTGTAATTGATGAATCCATCAAATGCAACAACTATTTTACCAAAACTC
TTACAATATCCACAATTAATCACCTTAAACAAAATCCAACACCAAATCTTGACAAGAAAT
TCACTTTAGACATTTTGTTTCAACACAACACCAACTTCTCTTTTAACCAATGTTTCATTT
GTTACAACATTAAAGACAACATTTGGTTATACAATCTAACCACACAACAAAATCAAGAAT
TGCCTCATGTTACAACCCCCATGATTGGTTTTGATTTAGGGTACATCCCATGTTCTAATG
AATTCAAGATTGTTCATGTTTTTGGGAAAAAAGATGACAAAGTTGGATATGAGATTATAA
CTCTTAAAGATGACAACTTTGTCCCAACTTCTTGGAGGATTCTTGAAAATCATAAGAATT
TATACACAAGAAAAATTTCATCTTTGAGTGTGAATGGCTCTATTTATTGGTTGGTTAATG
ATATGCAAGACAATAAAAAAGGAATTGTGTGTCTAGACTTGGAAAATGAGGAATTTAGGA
AAATTTCTTGTCCAAAAGAAAGTTCAATTACTCAAAAAAGTCTAATGATATATCAAGCAC
AACAACTAGTGGAAGTAAAGGAGTTATTTCAGCAAATTTTTCAAATGTAAATATTTTTGT
GCTTAGACAAGGCAACAAGAAGAAGAATAAAGAGGAGTTTTGGGTAAAGGAGTTTAGTGT
CAACTTGTTTCATATGGGGCATTGGTTTAAAATTGTGGGGTTTGTGCCTTTTGAAGAAGA
TAATACTAATGGAGAGTTAATATTTGCTCCAAATAATGGGAGACTCTTATTATACAATAC
CAAAAAAGGAAGCTTTAAAAATGTGGGAGAGTACAATTTATTGAGATATAAGCATCATAG
TTTGTATTTTGATAGTCTCTTTTGTTTAGGTAGTAGTGGATGACTTGTAGGAATAAAAGA
GAAAGTTTGTTCATTTTATGTCAGGCGTTGAAAACTACTAAGCTGGAGTATGATGCGAAC
AAAGGAAATTTTGAATGGAAGGGTAAAATGTGTAGTAATAACACTTTACTTATTAATATA
TATATATATATATATATATATATATATATATATATATATATATATATATAAAAGAAAGAA
AGTATGTATGTGAAGAATATCTTCCATTATATTTTTTTGCTTTGTACACTTTCTTTACAA
TTAGCTGCATATAGTTGATTTTTATATTTGTGCAGAACTGAGAACTGATGTCATCAAGAT
ATTTGTATATTTTTATAGGGGAGCAAATATATAATTCAGTGAAGATGACCATCGAACCTA
ATTCGTAACATCCACACCCTCCTATCAAAATAAATATTACTATGACAGACAACACTTTAT
TATCTACTAACCTTCTATCCTAATTCGTAACATCCACACCTTCCTATCCAAGGTCATATC
TTCGGTAAGATAAAGATGCGCCGTATCCTGTCTAATCACCTCCCCCAATATTATTTTTTC
AACCTACCTCTACTTCTTTTCATACACACTATATCCAACCCCTCACATTGGAGTATTTAC
GTTTCTCCTCTTTACGTACCCAAATTATCTCAACTTTGCCTTCCTTCAATGTAATAAATA
AATAACCTTTTAGAAAAGATATCAGATATAAGCTTCTCATTAATAATAAAACCAATAATA
GTAATTGATGCAACAATGGAAAATAATATAAATCAATTTTGTCCTGGTCGAAAAGAGTGA
ATATGATGACAACATTTGCACATACATATCAATGTGTTAATTGTCAAGTGGGCAACATGT
TGTTCATCAGTTTGTGTGTATCATACTTAAAAGATGTAACAAAATTACAAATGGCATAAA
TAACATGATGGAAGGAGAATCCAAACAAGTTGTCCCAGCTGGTGCACTACTCATGTCTCA
TGGCACCTCTATCTTAATTTGATTTATTTTTATAACAATGTTTATTTATGCGATATACAA
TACTATAGTCTATACATTTACTATATAATATATGAATCTTGTCAAAAAAGTTTATAATAA
TGTATAAAAATAGTTATATTTACTTTTAAACTGATATACAATATTATACAACAAATTGTA
TGTCATTTTCCATGAATTTCATTCGCAATAAGGTTTAAAAGCATCACCAAATGGATCAAA
ATCTTCATCAATCGAATAACTTCAAATTTTAATCATAACTTTAAAATGATATCTCCAACA
AACCCCAATCATCAATTTATCATAAAATTTAACAAATCACAAAATTTATTTATGAGTTTT
CAACAACAATAAAGCTTTTAGTTTTCACTTTAATTCGCCCAAATCACAAAAATTTCAACA
AATCACTCATTTTTTTTAATTATAAATTGGACCAAGTGATATAAGTTAAAAATCTCAATT
TCTTTGAGAAGAAGAAATTGGAGAACTAAAAAAACAATATAATGTGAAGAATGATGATTC
TCTCACATGCAATCTAGTTGATGTGAAGAATCACTAGAAGATGAGAAAATTAAAGGAGAA
AAGTGGACTAAGATTATCTTTTGATTTTTCATTTCATTTTTTGTACCTAAATTAAAGTTC
GATCGATTTGATTTTTCATTTCATTTTTGGTACTTATATTGAAGTTCGATCGATTAATTT
AAATTTATATCGCAATAAAACATTATCTATCAAATATTTTTTCACACCAAAACTCAAACC
TAAAACATTTAATTTAGAAAGAAGCAGCTTCATATGATGACATTAATGGTGGAGGATTAG
AATTAGTTCTCTCACTTCGTATCTTGTTGACATTGACCCCCCTTCCAGAAAATAAATACA
AAATTCTTTTGTCGTGATTTACGTGAAATTATTACCACTATTTTAGGAGTTAAATTTTTA
AAAATATTTGAATTAATTAGTTATATTGAATTGTAGTATTTTTAAAAATGTAAGTTTGAT
TTAAAATATAAAGAATTCTTTACCTAAATTTGTAATGAAAAAGTATTTTAATCTTTGTAT
TTCTAATCCTTTTACGTGAATTGAAATAGAGTGAATAGTAATTTCAATTGAATATATTTT
CTAATATAAAATAACAATATGGATGAAGATATTTATAAGTAGAGATGGGGTTAAGATTTT
GAAATAATGATTTTTAAATTTCTAGAAAAGAAAGTTATTGAGTTCTTAATAAATTTGGCT
AATGTTTTTCATCTAACTTCATACAAATTATTCAATTTATTATGAAAATAACTTTTGTTG
CCTCACATTTTATGTATGAATTGTCAACTAGGACTAATTTATTTCCTTAATTGATAAGTC
ATACATTTAATTTTAACATCTGGCAATACTACTCCAAAGAAAATGACAACATGAATCTGA
TAGTTGAAAGCAATTTCTTTTTCTTTCCTTGTCAAAGCACAACACCAAACCAATTCATTG
ATAAAGGTTGATCAGCCATGTGGTGTTGTTTTGAGATTTCACGTTTGAACTTTAGGTATA
GAAAAATATTTAATTTTTTCTAAATAAGGTTTTATGTTGTGCGAATTTAAAATAGTCGAA
CTCCAATACAAATAAAATCAAAATTAAAAATTAAGATTGACCAAATTATTTTCTATTATC
ATGAAAAGATTATATTGGTATTTTAAGTATTTTTTTATTTTTAATTAGCAATTTCATATC
TAAATTTGAAGGGGATGCAGAGCTTTACCTCACAGCTGAATAGTACTAATTGTTGTTATT
ATTTCCTTCTTCTAAGCGTTAATTTACTGTATTTGAGTAGGTGATTTTCGAAAATATTTT
TTTTTTCTACGAAATAATGGTAAGGTATATAAATACTTTATCATGCTTAAATTTCACAGC
ATTAAATAAGTAGTTATGGTAATCTTTATGTTACCACACATCTTACCTATTCAAAATGTT
TTATTTTTAAAATGAGTTTTTTCTATCTGAATCTGAATTAGTTGGCCAATACGGAATCTA
ACATGTGTGGGAAATCAAAAAATAACATAAAATTTTAAAAAAAAAATGGTGATATTTGTG
AATGAGGTTCAAGAATAAATAAAGGTAAAGATTCTAATCTGACAAATTCCCCCCTTTTTA
TTCTGCAGAATTTTAGATTTCTGTTCTACTGCCGCGTTAACCTCAATTTCACCATACCAA
AACTGAGTTCTCTCACTTTTCTTCAGCTTCTCCATTCCTACACCTTCAGGTTCTTCTTTA
TTTCCACCCCACCATTTTTTTTATTAAAAAGATTGAATTTTTATTGTTTTCTTGGAAATT
CTTGAGCTAGATTTATCTATATGATTTGCATGGTTCGTCTCTGTGATTTGTGTTTGTTGT
TTTAAATTCTTGATCTTCATGCAACACCCAGATCTTATTTCCTGATTTCTCGGAATATTT
GTTCTGTTTCATGTTTTGGTTGGTTGGTGTTTCTGCATATTGAAGCTTTTTTCTTTTTTT
CTGCCAAGAATGCGTTTTTATGTTTGCTGAATAGGAACAGCTAAGATTTAATGACAGTGA
AATTACACTGTGTGTATGCATGGTACAATTCAAAAAGGGATAGATCCACCTCTGGTTGCT
GTATATGCTTATTTATGTTCTTGATTTTTGTTTAATTTTGGGTTGTTGTAGTAATAAAGT
TGCTATTTTTTTGCATACTGATGAACCCCACTTGGGTGATTTGGTCCTTTTGGGAATTGT
ACATTGATTTGCCACTCTTATTAGTTATGATGTTGGTTTTTTCTGAATTCAGATTGAAAT
GGGGATTATATAGAGCAAACCCAATTCTTGTAACTTGATGTGTCTGTTTATTGGATGTTC
TTGTTTATATTCGATTTGGATCGTTATAGCAATAGAGTTTTCATCTTTTTGGTACTTATC
CCCCAACATATGAGATTTGGTCCTTCTCATTAATTGGCCTTTCCATCTTATTTAATCATT
TAACCAACATATCCTACTGTTGTTAGATGCTATTTTTCTGATTTCAGATTGAAGTGGAGA
TTACTGTTATCGGGCTTTATTTCTACCACTTACATTTGTTTGTTTGGTTATACAGTTGTT
GCTCTTGTTGCAGGGCCTCTTTTCCTCTTTTAGAGAAGAGGTCCACAAGGACCCTGACAA
GTTAGAGGGAGGAGGCCAATGGATTTTGAAAGCAATAGCTGGATTGGGGAAAGGCTGTGT
TACTACCCCAGGCTTTTTGGTGGAGTCATGCTAACTGCAGCCTTGCTCGGGGTTTCAACT
AGCTATTTAACAGGGATTAGTGCTCCTACTCTACCCCACTTTTTACCCAATCTAAGTATC
TTTCATAAAAAGAAGCGTGGGAAGAAGCGTATTCGTGTTTATATGGATGGGTGTTTTGAT
CTGATGCATTATGGACATGCAAATGCAATAAGACAAGCAAAAGAATTAGGAGACGAGTTA
ATAGTTGGAGTTGTTAGTGATGAAGAAATTGTAGCTAATAAGGGTCCACCGGTTTTATGC
ATGGAAGAAAGGTACGAGTTAATTGCTCCATCTTTCATTGATCAAAATATTTTGTACAGA
AAAAATGTAGTTTAATGCATTACATTCTGCTTGATGCCTTATTTGTTTGAGTGGTGCCAT
AGAAAGCTTTACTTTTCGTGTCTACCTTAGGAATGTTAGCTACACCTATATGTGTTACAT
GAAACTTTAAAATCTAGTGACACAGTGGACTAAAAGAAGATACACTGTAATCTTCTTCTT
CCTTCACCACCCTGCCTGAGTAGGATAGGTGAAGAACAAATCCAGTCTGAAACAGAAAGG
TTGTGTGTGGTTGCTAAAATTGTTTAGATAAAATGCAATAACTTTGGTTGTATGGACTGT
TACCAAGACTGAGAATTATGAATTGCACGAGCTAATACAGTTCTTAAGAGGGATCTTAGT
AAAGATGGTCTTCTTTTGGGGCAATCCATATTTTATGTAGGATGACATCCTATAGACATG
TTGATAACAATTTCTTATCAAAATTATAAAGTATTAACCAGATGCACTAATTTAAGTCCT
TGTTAACTATCCATGTAAAGCATCTTGATTATAAATAATATTTTTCAAGATTCCACTTAC
TTGAGTGAAAATGATATCATAACTCACAACGCTTATCGTTGTTTCCTGCATTCATCCAGT
GGCTAATTTGCATTGTCTACTGGTTCTTAGGCAAAGGCAGCAACTGAGACAGTTTTTTGC
CTATGAGTAGAAAATCCTCTTCGATATTATCAATGAATCTTTCTTCATAAAAGAAAAGTA
TCAAATCCTCATTGAGAGTCCATCGCACATGCAGTTTATCCCAGTACCATCTCTAGGCTG
AAAGTGTAACTGTGGAAAACTATATGATTAGGTTAAAGGTCTCTTGTCCATTTCAGGACA
TACGTTGATCAATAACCTGTTATCAGCACTGTCCATCTAAGTTTGACCTTGCATCTTGAT
GAGCCTAAGAAAGTTTTTGGCATAAAGTGGATTATGGAGAAGAAACTTCTTGAAAGAAAT
TTCTCCTTTTAGGTGCAAATCTTTCTCAAAAAAAGAAATTTCTCCTTTTAATTTATGCTT
ATTAGCTCTTGCATGTTCTCTGTGTGTAGATGTGAATGTCTTTTAGTTCTTGGAACTTCA
AATATAAATTAGCACTCACTTTAATTACTTGACAGAGAATTTAGTGCGTCTTGTTATCTG
CTACCATTTTGTTTCATCAATTTAACTGTTTCAGTTTTTCCCGACCCTCACATGTTATCT
AATTTAAGATTCTTTGCAGACTCGCCCTTATTAGTGGGTTGAAGTGGGTGGATGAAGTAA
TTGCCAATGCTCCTTATGCAATTACTGAAGATTTTATGAACCGTCTGTTTATGGAGCATA
AGATTGATTACATTATACACGGTGATGATCCCTGTCTATTACCCGATGGAACTGATGCTT
ATGCCCTAGCAAAGAAAGCTGGTCGTTACAAGCAGATTAAACGCACTGAAGGTGTCTCCA
GTACAGATATTGTAGGTACTATATCACTCCTATTCTGGTTCAGTTTTAAGATTTGATGTG
TAAGCACATCATGCAATCTATTATGCTAGTATAGATAAAAATTTCCAGAAATATGCCTTA
TGTTTGTGGTTGAACTGATTTTTAATAAGATTGTTTTCTGTATAAAATGAACCCACCCCC
CACCTCAGTTCGTTTAATTGCAAATCCTTGCCATTCCCCCCCCCCCCCCCCCCCCTAGCT
TTTACTTTGTGCATACATATGTAATTAATAATGTACAGAGGCTATTAATCTTCCATTTTC
TTCCTCCTCTTCTTCTTCTTCTTCTTCTTCTGCCCCTGGCCTCTTTTGATGGTTTGGTTA
GCTATCCATGATCCTGCTATATATTAGACTGTTTGTCATGTGCCAAAGTTTTGTATGTAG
CTGATAATATCAGAAGACTTAATAGTGTTTTTTCATAAAGGAGAAATCTTTCTATAATCA
AATTATCTTCCCTAGACCAGAAATGAAAATAAATTAAAGAGATTGTTCAGTAAACATCCT
GGAAAAAGTGAAGAAAGGAAATGTTTCCTGGAACCACATACTAAAAGCGATGAGTATGTT
TTTGCTTTCTCATAGATTTTACAATCATGTTTTGTAGGAAGGATTCTTTCATCTGCTAAA
AGTATTTCTCAAGATTGCTCCAATTCATCTCTCCCCAGCAAAGATGATAATATGAACCAT
GTACATGCTGAGGAAAAAATGTCGAAGATTGATCACATATCTAATTTTCTGCCCACATCT
AGACGGATTGTGCAATTTTCGAATGGAAAGGTATCACAAGCTATACTCTACTTTTTTGTG
AGGCCTCATGCCAGATGTATATTGTTCCTTTTTCTATATTGAATTTTCAATGTGAACATT
ATGAGTATGAATTGAAGACAACACAACTGTAGAATTAGAATTATTTTTTTTTGGAGCCGT
TATTTCTGAATCTACACTTCAACAGTGCTCAAGGATAAAACTTTAGTAAGTCTCGCCCTA
GATCATACCTGAAACGCGGGCTTATACTCAGAGGCGGATCTAGGATTTCAAAAGGATAGG
TGCACTATTAAGAAGAGGGCAGATCTAGAATTTACATTTGACGGATTTAACCTTTAGATT
CTTTCCATTAACTCATTGTCTATTGTAATTATAGGTTCAAAAAATTATTCTTTTTCTTAC
AAATGTAGTGAGATATCACATATATATATTTTAGTCCGTGTCGAAACCTGAAAATGTTGG
TATTAGTTGAGCCAGTTGACTACATGCTACGTTGTCCAGTACTACTACTTCAAACATAGA
CATTTGGTTTAATTATATAAAATTTAAGTAATAAAAGCAGAATAGGGATTTCAATCTGTC
AAACTTAAAGAGTTAGAAAAAATAAACCAAATGAAGAAAGAAGGAAAAAGAAAGAAGTAC
TCCCCGGCTCAAATCTAGAAAAAGAAAGGAAATATAATAAGACAAACATGGAATTTGAAC
CGCCGATTACATTTGTAGAGGTGAAACCAATAATTATTGCACCATGGGACACTTTCAGCT
TGGGTGTCCACATATATTTTAAACTGATCTTGTAAAACTATAACATTGCTATGCGTGGTC
TAGGGAGAGGAGCATGTATTCACATGAAGCCATACTCCTGTCCTCCACCTAGTATGCCCC
TGCTTATATTAGCAAAATTTTATGTAAATGAAGGTCTTCCTCATGGAGTTGATGAATCAG
AATACATAGAGTTAACTTGGCTAGTACTTACTAGGGAGATTGCTTGAGATAATAGATCGT
CTATTCTTTGGGCAAACGAAAATTTTGTTCTATTGTGGTGAACATGCATTAATAACTGAA
CCATGTACCTCATTCATAAATCCTATGCTTGAACCATGCTTGAGTAAATGAATTCACGCT
GTTGAAGTTGAAACAACAAAAATGGGGATAAAGTTACTTCCCATTAGCTCATAGTACAGA
AAACCTAAGTCTCACTTCTCTATTCTCATTGCAATCATTTCTGTTTGAGATTTTTTTTCC
TCCTAGAGCCTTGGAAGTAAATATTCTCCTCCTTTTTTATTCTTAGGGGCCTGGGCCAAA
TGCTCGAGTTGTGTATATTGATGGTGCTTTCGATCTTTTTCATGCTGGCCATGTGGAGGT
AAATCTCTAATTTGGAATTTCGGAATTAGTCAGGCTTTATTATGTATACATAGTGCAATC
ATATGTGTGACTTTCACCTATATTTAATGTCTGTGATATTGTTAATCTGGATGGTTTATG
AACTTTTTGTGAAGTTTGCTTCCTTCTACTTGCATGTAATGCTAAGGTTCATGGGTTACG
ATGCATTCTAAGTCATTATCCTTAATGATGTTGAGAATCAAGTAGCATTTTATATTAATT
GCAATAAATACTTTTGAACCTCAAAGCTCATCATAATAGTAGATGATGTTTAATGATAGA
CTTAATATCCAAACTATTGAATTTTTTTCTTTTGCCTTTTATACATGATATACTTAATCT
CCAATTCTAGTCTTTAACCTGCCTATAGTGTCTTTCATTTTTTTATTGTGCTCTGTAGTT
CATTAAAATAGTGTTTTCTCATTCAGCATCAGTATACAGTTTTACGATTAACGGACTATT
TTTCTCCCATCTCAGATTCTTCGAAGTGCCAGACAGCTTGGAGATTTTCTCTTAGTTGGA
GTTTACACTGATGAGACTATCAGGTACATTTATGTTAGTATTACTTGCCTATTCTTGGTT
ATCTGTTGCTTTCCAATAACATACTTTAAGTGACAACCCTGATTTTATTTGTCAATGGAC
AAACTGCACTGTTGATTGAAGTCTCTGAGGTCACATCTTCAAATGAACCCTTATTTATCT
CAAAAAGTCTTATTTTCATGTCAAGATATGCTCTCTGTATTTTTACCTGCATGTTGAGAT
ACCATGGTTTAGTTATGACTTTCTAAAAGAATTTCACAGTACTCCTTCAGAACCTGTGCT
TATCTCATTTAACACACTTTTTATGAGTACGAAGATAGAGAATTAACTAATTTTATTTCT
TGCAGCGAACTTCGTGGACATCAGTATCCACTGATGAATCTGCATGAGCGCAGTCTTAGT
GTACTTGCCTGCCGCTATGTTGATGAGGTCATTATTGGTGCCCCTTGGGAAGTGACCCAC
GATATGGTAAAGCTTGCTTCAACCTTTTAGATGTTTTCTTTCTCTCTTATTTCTAGTTTC
TTTAGATTTGTCTACTTAATTGTATTTATTGTATATCCAAAAGATAAGCAAAACAGCTGC
TTTTCTTTTCCCTTTTTTCTTTTTTTTAAAAGAAATTTCTTCTGCATTTGTTGATTTCGC
ATTGATGAAAAAGAAGTATCACTCACCTGTGTGTCCTTTACCCTTTGCCCTGCCATACAA
GTATATAGTTCTCCCTGGAAAAGGGGTTCTTTCTGAAAGCAAAGCAGACACATTTTATCA
CAAATTGACAGAAATGGAAAAGGCTAAGGTTTCATTATGTAAACAATTGATACTTTGGCT
AGTTCTCAAAATCCCAACATTCTACATTCTCATATAGCTGAGGACGATCAATGGCCCTTA
AATTGGTGGACCCAATGACTTGGGACTTCATACTCTCCCTTTAACTGTATACTAGCAAAT
TCTTCACTATCTTGTGGAATCATATTTATCTTATAGTACGGAGAAATGATCAGCGCAAGA
TTTACAGTTCATCACCATGAAAATGTGCTGCTATAACTGAGAGCCTAATGCGCTACAGTT
TGTGGATCATTAATAGTGCTTGAAACATTCACCAAAACACTTTAAAATGCAACAATATAT
GTGGCATTTTACAGTTCTTTTACAAGAGCGTTTTGTTATAACAAGCTATTCCTTTTTCTT
AGAAATCAATTGTTTATTTTTCTCTCATCCTACTCTTAGACCTTCAAAGGAGAAAGTATG
TACTCTGCATTTCTTATTGGTGACTAATTTGCCCTTTTTTTCTATTTGACATGGACTAGG
TAACAACTTTCAATATTTCTGTGGTTGTACATGGGACAGTTTCTGAAAGGAACTCTTCTA
CAGGAGTAAGTATTTGCACAATGACATTTTCTGTTTAACGCCAAAAAATAATATTAGAAG
CATGTTCCTGAGAAAAATCTTGGCTGCTGCAGGAAGAACATGATCCCTATGCAGTTCCTA
AAAACATGGGAATCTTCCGGGTAATTGAGAGCCCTAAAGACATTACAACCACTTCAGTTG
CTCAAAGAATCATTGCCAACCACGAGATGTATGTGGTAAGTGACACTTTCACATTTGTTG
CTTAGTCCGTAGATTATACAGTGTTTAGCTGTTTGCGGAATTTACTCACATGCCAGTTGG
AGAGAGAAAAAGACATAAAAAGAGACGAACTTGTAAAGGAGCAGTATTTGGATTGACTAC
CATGCCTAACAGTATCAAATTTCTATATATGATGATATAGACACTTAGGTGGATCAAAAT
TTAGCATTGTGTTCTCTATTTCCGGTGTGACCTAGTTCATAAAGTGTCGATTGACTAGGA
AAGTCAAAAGCATTGGTGGTCAGGAAAATCATTAGTGTAATAGTAGCGTCACAAAGTAGG
TTATAAATTTCCTATGATGTAACATTCCGTTGAGAAGCACTTAAAATCCTCCATATGCCA
CACTTGACTAACCACCATAGAGAATCCTAACTACAGGAGTTTTAGTTGTGCAATATATTA
TCTTAAGATTCCATAACTGTAGGAGTCTTTAGTTGTGCAATATATTACCTTAAGATTCCA
TAGCTGTAGGAGTCTTTAGTTGTGCAAAAATGGGACAGTTACATATAAATTAAGTCCATT
AAACAATAGTTGTGTATTCTCTTGTGTCCATAGCTTATATTTAGGTTTGAAAGCCCATAT
ATGACTCCGTTTACCTCATAGACTGACTTGCATTCCCATGAAATGCTCACATCTCTCTCT
CTCTCTCTATATATATATATTATAGTGAACTGGAAAGCTACAAAGACCATATTATCAATC
TCCTCTCATCAGATTAAAATATTTGTTGTAATTTATATTTGAAATATGATTCATGGACAT
TGTATCCTCCACTTTCTATTTGCTGCACATTGATATTAGATTTTGTTAAAAGTGTCTTTT
CTCCGTTACTACAAAGAACCTTTCCACCCCCGCCTGCACGCTGCCAACCTCAACTTGCCT
TGTTCTGTTCTGAAGAAGCACATTGCATGTCAATATTTTATTACATCCTTTGCGCTAGCA
TCCTCGTTTTCTCATCATTTTTAGTGTGAAGATATCACTGTTGTTTGTTTGCAATTAGTT
TTGCACTATCATGGTAACACGCCTTGTTGAGTTGTGCAGAAAAGGAACACAAAAAAAGAA
GCAAGTGAGAAGAAGTACTATGCAGAGAAGCAGTATATTTCAGGCGATTAAGTTTTATGT
TACTGTCTCCAGTATGCCTCTTGTGACTTGTAACTTCGGCGAAGCTGCGCTTTTTTCAAG
GTAGCTCGTCCTGTATTTGTATTTGTTTGTATTTGAAATATATACGTTCGAGGAGGTTTG
CAAGATATAAGAAGAAAATTCATAGTCGGAAGATGTAGATTTTTATTTATTTAATTATTT
ATTTCTTGGGTTGTAGCTGATTTCCTAATCTCAAATCCATATTGATTCTTGTAAGTTAAG
GAACTGTTGCTCCATTCTTATTCTATAGTTAATCAGTTCCAATTTCAATTATTGCACTGT
AATTACAGTTGGGGGTACTGTTTCTTAGAAACAAGTAAACTGAATATTGCTTCTCTCATT
TTATGGAAGTAATAAGTAGGGTCTTTTGATGAGGGTGACTTCAAGTTTTAGGGCCAATCA
AATGTCTAAATTGTATTATTATTTTCTCATGAACATAAAAAATACAGGTGTGGAAAGTAT
GAAGTTTCTCCAATTCATGAATAAAATATCGTACAATACCAAATCACATATTTCCATATT
TCTTTTTTGTGATTACAAACTTCCAAAATAATTTTATGAAGAACTACTTGTCAACAAACG
ACACATTAATAACAAGAGCTCGTTGTCTTTTTTCCTCTTTGACGGTTATGAGTTGAACAA
ATTTCGTTCCCAAAGTTGACTATTTTCCATTCCACAATCTCTATCAGTGTAAGCAAAATA
GGCATAACTAAAGAAAAATCATATCCAAGATATGGAGAAATGATTAGCATTTTCATCTCG
AGCGGAGACATTAGAAAACCATAAGCAGCTCTTCGCTCGACATATTAGAGGCCATGCTAG
CTGAATTTAAGGTCTCCTGACCTTTTCAATTCACATTCTAGTACTTTTTATCTACTATTT
ACTTCACCCTCTTTTACCTAACCAATGCTTCCTTGCAAGAGGAGACCCATGGAGAGTTCT
AATAATATCTAATCGTAATTATAACATCCTAATCCTTATGCCAATTACCGGTACCAGGGA
ATAGGTGTTGATGTGTTCTGAGGCAGTTGAGTCGTCGTCATACAATGCTGTTGTTGCCAA
TGATGCAAACCATCATTTACACCAACTGCACCAGTCTCGACTGCAGTTCTTGGTCCAACA
TCCACACTGTTATCTTCAATATCCATAGCTACTCCCTCCATATCTTCAGCGTCCATCATA
TCTGAAACATCAGGTTGACTAAGGACTTCAGCTTCTGCTGCAGAAAGAAATTGAGATGGA
AACCAGGGAACAACCGCTAGACATTCTTTTGCAGAACTAGAGTCGTCCTGTTGCGTTTCT
TCATTATCAACTAGTCTAAATGCATTTGCAGTGTTATCCCAGAAGATTTGACCTGCACAA
CATACAAAAGCTGATCACTGAGCTTTAAAGTATATTTTTCACTAAGGTAAAACACCACCG
TCTAATCAAATCAAGGAAAATACAACGGCAACCAGCTTCTATGGCTCTGCCCATGGATCA
AATTAGACTCTGTCAAAAAGTTCTCAATTAAATTCTAATTTTAACCATTATCAGGATCAC
ATCCATTTTCTCTAAAAGGATAAAAAAACAATATCCTCTTTTTTTGGATCTGTAGAAGCC
AAATCAATATTTTTTCTTTCTAATATAGTAACAGCGCATCTCATGAAGCTTGTTTCCATT
AACACCTTCCTCAAAAAATACTCAATACATACAGGATTCTGAATGTTCCTTAGCTCAGCT
CCATGATCAGATCACTAAGAAAACAAGTTCCACAAAGAGAACAGGGATTTCTAACTTTTT
TAACCAATAAATTCATCAAAAAGAAAGACTGAGCTACCTGAGCTACACTTGCATTGACAA
AGGTTATTCTAAAAAGTACCTAAAGTTTGCATTAGCATTCAAGCTGGCTTACATATTAAC
TGCAACTCCAATCAGCTCATCTTGAACTGATGTATTGCCAATTTACCCTTGGGAAGATTT
ACACATCAGCAGAACTGATAGCTTCAAGGCCAATTCCTTCTCGTGACCTCTCCCAAATTT
AGACAGAGCTTCACTATCACTTTTCGAGCTGTGGAACTTAACAAGTTCTTAAAACAAGAA
ACACACCACCAACAATTCGATACTATGTTCATCCTGTTGATCTCAAGGTGATCTAAACCA
TATTAATATAACCTAATGAGCCTAATAAATAAGCTATGCATTCGATGTTTTCAATAAAAC
TACCAAATAATCTCATATAAACTAAATTAACAACTAAAAGTATAGGGACCAGAGACTTAC
TTTTGAGACCATTAAGAAACTGGGGATCCACTTTAACGGAGAAATTAGAAGGGGAATGCA
CAGGCTGTGTGTTCATGGGCTTGAATAGAACAATTGCCCTCTCTTCATTCTCGGGCACAC
TTGGCAGTTCCTCAATTACTAGACCCCTATTTACTGCATTGCTTCCGAAGCTTGGATAAG
TAGCTGCTTGCTCAAAAGCTATAGGAATCTCTGGTTCTTCAACCTCTTCTATTATGGGAG
GCAAATCTGCATCCTAAACATAGAGCAAATAGAAAAAAACATCACTAACATACTCATTGC
ACAGGCAATTTCATCAAAAACAAACTGAAAGGGGGCGATAGCAATTTTAGAACATTCTTT
GATTTATCCTCAATTCTGCCAAATTAAGTCGTAACAAATCAACTACACCTCAATCCCAAA
CTAGTCGGAGTTAGCTATAGGAATCCTCTATATTCATCCTGCTCTTAAGTTGAAACAACA
GTGATTTATTTTTTCGTCAGTAACTCCGTAACCTTTATATCCTGAGGCTAATGTAGAGGG
TTATTTACGTGTAGCTTTGACATACCATGTGTGTGTTTAAAAATTCACTAAATAAGAACA
GAATTGATCTCAAACCCAGTAAATAACAGGAGTTATGGTAGAAACTCAAAGCAATATAGT
TAAAAAGGCAGCCCAGTGTTCTAAGCTCCTGAGTACGAAGAAAGAGTTGACTACAACTGT
TTCCACGCGAATCTCCTGATCACATGTAGGCAACTGCAATTGGTACACCAAGGTTCATAC
AATTCAAATCCAAAAATCCACCTCAATCAACACTAAGTGCATTCTTCTCTAGTTTAAGTT
CATACAATTCCAATACTCAAAAAATCAAGCTCAACCTCCATTAGTTGAAAAAAATTTACA
AAACCATCATACTAATCACTACCTTCAACAGAATTTCATATACTTGCAGTTAAAAACAGA
AGAATTTCTCAAAGGGCGAAGAGGTTTACCAGTCGACGAATTTTTCTGGCGGGAGAAGAA
AGTGAAAATTCAGAGAATTCATCATAAACATCTTCCAAATCCTTCCTCTTCATCTTCAAT
GCATAGTATGGCTCCATATTCTTCTTTTAACAACAGCGTCCAAAAAAAACCCTAAAAAGC
TATCAGAGATCACTTTGCACAAATTTATGCTACCTACCTCCTTCTCAAACGATCGATCAA
AGCAGCAACCAGAGTGTTGTTAGGTAGTTGGAGAGCTCGGTTTATGAAAGTGAAAGAAGA
ACGAAGTTGAGAATTTCAGTTATAGGAAGAATAATGGAAGCTTGTAGACTCTTCTCCCAA
GTCTAGATTTTTCCGGAACTTTGGTGCACATAGACAGAGAAACAAACTGTGGGCCTCACT
TTACTCGGGTCAGGGTCCCACACAAGAAACCAAATAGTCCTATTATAATTTGCTATGCAT
TTTTTTTTTGGGAAAAAGGTTAAAAATGTTCTTAACGTATTCGAAATGGTTTTAAAATGT
CATCCTTTCACTTTTTGGTTGAAAAATTCGCTCAATGTTTTTTTAAGGTTTAAAATTGCC
CTTTTTTAACAGTCTGTTGACATGGCAAATGCTGAGTCATTAAATTAGATAAATGGCTTC
ATCTTATTGGTTCACCTATTTTTTTAAAATCCAGCCCAACGACCCAACCCATCTATGCTA
CAAAACTCAAACCCACCCACAAACCCGTTTACACATTAACCTAACATATCCTTGAACTCC
ATTTTAGCACGATTCTCAGCCTTTTTTCGTAGCAGCCGTCGAGGATCCTCTGCTAGCCGC
AACTCTGCTTTACATGATGGTAAGGTCCTAATGAAACTACTTTCGGATCATACTCGTTTC
TGTTGTATTCATCCATCTTTAATAGAGGTAAAACTTTATGTATTTGCCTTCTCCGCGAGT
ATTTATAACTTCTTGGCATAGATTATTCTTCTTGCTTTTTTGGTATCTGTTCGATTCTCC
TTGTATTTCTAAAGAACAACACATGTAAGTCTTCTAAAACGTGGCAGCCAACGCTTTTTC
TTTGTTCGCCCAAAATTATTTTTCTTGCTTTTTTTGGTATCTGTTCTATTCTCCTTTTAT
GGCTGCTCGGTGATTTCGTTTTCTTCTTCTTGATATTTCCCGTATTGCGGTTGCGAATTA
ATACCCTTGAAAGATTTACTTATGCATAACTTTTCGGTTAATTGCTAGCTTTTTGAAAGC
ACTATTCCTTAGAGTTACTGTATGAATTTTAATCCTAAGAATTAGTTGTCCAAGATGGTT
TAAAATCCTAAGTTTCAAGATAGTTTCCTTCCAAGCAAATTGAATTCAAGAACTTGCTTA
CAACAGAACTAAGAAAACCTGCAGAATCTCCGTCCGATATTTATCAAAATTCACGTCGTA
ATCAAGTTTGTAGTGCAGCCATGTGCAAAAACATCAACTTGACAAATCTTGATGTAGTTC
TTCCATCTTTTTCTTCCTGCAATTAACTAGAGAATGGAGAACATATGAATTGAAGGAGAA
GAAAGAAGAGAACTAGAGCTAATGGAAACAAAAGACCCAAAAACGATCAGGTCAAGTTTT
TCGAAATGGATTTTCAGACTAAGTGGGTCATATATTTTGAAATGGGTAAAGAAAATCCAT
GTCACATTTGCCATGTCAGTCGGCAGTTAAAAAAGGGCAATTTTAAACCTTAAAAAAACG
TTGAGGGCATTTTTAAATCAAAAGGTGAAATGAGTGCATTTTTGAACCATTTGGAATACG
TTAAGGGCATTTTTAACCCTTTTCCCTTTTTTAAAAAATAAATTTTAGAAATCACATAGT
TTTAATATGAAATTACAATCTATTCCTATTTAGTTTGTAATTACATTAATTCCTGAAAAA
GTAAAATAAATCGGATACATAATATGTAGCTCGAATACATTAAAAACTAGCTCGGATGCA
TTATAAAATAATTTAGAATTAGGAGAGAAATAAGGGATTTTAGAGGTTTTTAGAAATAGA
AAGGAATATTACAAATAAGGGAAACATAAGACGTGTATTTTAGTAATTTTTTCTTTATTT
TTTGGTTTCTCATCCGGTGTCCGGAGCCCACGTTGAAGTTCCAACTAAATCTGGATCACG
CTCTGCAGGGCCCATTCGGGGGTGGCGCTCCCAATAGGATTTTCTCCATACCCATGGCTA
GAACCCGAGATCTCTGGTTAAGGGTGAAACACTCCCACATGTGCACCACAACTCATGTTG
GTGAGATTTGAACACACAAACACTGGCTCATTCAAAGAATCTGGAACCCATCTAAGAGAT
CTAAAATCGCTGGGCTACGACAGCCTATTGTAGTATTGTTACACACTAATTAATGCATTT
ATACACACTATGCATTAATTAGTGTGTATAACTAATGATTGAATTACATTAATTATATCA
AATAAGATAATTAATTATATATTACATTATATCAAACAATTTCTAATAATATAATACTAC
TTAATAAAGTTCAAAAATGGTACCAACTCGAAAACTTGAGTCATAAGTCACTAGTAGGTA
ACTCATATTCTGGAACGACAAGTAACAAACATATTAGGCAGAATCAACAACCAATGAAAA
ATTAATTGCAATAAAATAAGAAACGCAACGGGAAAAAGAAATAACATCAATATATACATA
CAGAGAAAGAGTACATGATCCAACCTCACAACCTGGTGGACGAAAGTACAAGTCTCAAAA
GTACAAACTTGTCTTGAATCCAAAAGACTAGTAAAAAACTATTTACATATGGATATAGGC
CGAACTAGGATGTTAACAGTTCACCCTCAATATTCTCCAAAGATCTCCGCAATCAAACTT
GAATCATTGTTGATGGCTAGTGCTGGGATCTATATCAAGAAAACAGATGCAGAGTGCAGC
ATGAGTACCAAAACAACAAGTACTTAATAGGTATCATAGGTCGATTGAGCTTGGAAAGTA
AAAACAACATGAAAAACGAGAAAGTAAATAGTGACAAGAGATCAAATGAATAAAGCGATA
ACAAAAAGTTTAACTACAAAGCTCACAGGTCTAGAAAGAACTACTAAAATGTTATCTATA
ACCTAATTGCACCCCCATAAGCCTAGAAGATACACTTATGCGCAATCGAAAAGTAAATAA
CCCAAACAGACTCCTTATAAGCCCTATAAGTACACAAAAGAGCTAAGTATAACACTAACT
AAGACTAAAAGTATTACAAAACTGAACCAGTCAACCCTAGACTCAAATAGTGACAAAAGC
ATCCCGAAGAACCCAATAGTACATCATGCCAAGACTTAAACCAGACTAAAAGAAGCGGGT
CCGAACTCAAATCATGACGAGTGAACATGTACCAGGGCCTCAAACAACAGCTAGTAGAAA
TGTGTGACCTAGAACTGTGGCTAAAGGAGGGACGTCAAGCCTTGAACCATGGCTAAAAGG
CTTTAAATGTTGGGTTTAGGAACTTTTTTTCCCTTCCTATATGGATAAATAAAAGTTTTA
TTTAGACCAGCCCACTTTAGCCCATAAGCCCAATATTATGTGACATATATAAGGCTTATT
TAGGTCTTATTTTCAGAAATACAAGAGAGAAAAATCAAGAGAAAGTCATTTTAGAGATTG
AGAGAAAGAGAGAAAAATCCCGTTTTTGCATCAGAAAATTTTCTACTCAGGCAATCCGCT
TCAAACAGAGTTTTTCGCTTCGTTAATCGTTGGATCGTGGGAGTTCTCAGCATTTGGTTC
TTGCAATTCAACGACGGAGATCGAATTTGGTTATCTGTAGCTTCTGATTTTGGGGCGTGA
ATAGTAGCTCGTTTTTGGGTGAAATCTCTCATTTAATTCTCTAGTTTTGGTGCAATCTTG
TTTTGTTGTTGTTAGTTGTTTGACACTTATTTTGTGGCCAAATTTGGAGAACAATATTGT
AACTCTTGGTATTTATAGTGGAGCTTTTGGTCCCGTGGTTTTTTAGTTTTCCACGTAAAT
CTCTGTGTCTTTTGTGATTGGTTTATTCTTGTCTTATTGTTTTAGTTTGGTTGATATACT
TGTTGTTCATTCTTTGTATTGCTTGATTTAGTTTGTCTTCTCTTGGTTCAAATTGAAAGG
AAAAATTTAGACTTGGATATTATTTCGTTGTTATCATGTCGGGCATTCTTATTAGTGTCT
TGCCTTTCCTAACACTAAATACCTCCAAATCATACAATCTTATTCACGCAGGCACGAACC
GTATAACAAAACTATCTTCAAAATCATCAGGGACCTTGCTTAGCTCGAAATCCAAGAACT
GATCCAATATCACCAACAAGGCCCCAAATCGCCAAAGAAACATCAGGAACGGTTACAAGA
GTAGAGTTGTCTCCTAGCTAAGGATTCATAATATTATACCCAAGTCTGCTACATCACTTT
AGAAGGAGCTAAGTCGTTTGAAGCTACATTGGAGAATTTCTAATGCCACTAAACATGATA
CAATCTAGAAATCCCTCCCAAAATTAGTTAATCAACATGAATATACAAACACAAGCTCAA
TCTAGTGATCGATAAGACGTAGTTTACCTCAAAGTTGATCGTGCATGCTTTGAATCTACT
AAATCAGATCTTTTCCCTTCCGAACCGCCTCTAGTAATTGTTATGCTAACAAATGAATAA
TAACAACATCAATAGAGACGTTTTGACACCAAAATTGCAATAATTGAAGACAAACCCAAA
AATGAATCAAAATGATATTGTGGAGCCTGTGCCAGAAATTTTTAAAATTGACTCTATTAA
TTGGTCTTACAATTTGGGAAAATGATCTGAAATTTTGAGATCATCACAAAATATATCCCT
GTTAAATTAACTCCAAGAACTCGAGCCCTTGGCCGTGATCACAGTAGTCAACTGGGTTGG
GTCAACGACAACTCTTCTCCGCGAACACCTAAACACATTCATGAACGCAAAGAGTTGTCG
TTTCATCTCTCTGCGAATGTGGATGTGAGAACGCAAATAACATAGTGACTAATTCCCTTG
GTCTCCGCAAACCCAAAGAACAAAAACTTGGTGCACGAGCAAAGACTACACCAGCTCCAG
TAGGATTTGGCAAAATGCTTTGATGGGGGCTTGGTATTTGTTCTGAACCGTGTACGCAAA
CATACTATGCTAACCCACCAAATTTAATGATATTATTATATTCTTCCGAGCCTTTAATCG
TCTATCATTGGATTCACACCTACATCGTTGAGCAAAAATGTGATAAATCAATCTAAACGA
ATATAGCTTCACATTTTGTAACCAAGTAAGGCAATCTAGGTTTATTCATATTGATCATAG
ACGCAAATCAGTTCTTTGTTTTAATAATAAGTAAGAATCTTACTTCATATTTCAGTGTTC
TATCTCATGATTCTGTTATGAGTTTACAATGAGAGCATACATATATTCTAAGAGTAGTTA
AGCATTAAAATAATGAGTTTAAGAACGTAAAAACAACTAATATGATGATCAAATTTGTCG
AATCAATTATCTATTAAATAATCATGTTTTTAGCCATTACACAGGATAAAGGTGTTTAGC
TACTCATGAACAATAGGCTTCTCTTCGACTTGTGGCTAGCAAAAAGTGATCCCCAACCCC
CCCAAACAATTCGTCGAAGGTTTTATTAATAACAACTATTTCTAGTTGGATGTGATCTTG
ACTTGTAAAATGATCCCTCAATGAAATATTTGTTTGTGACTTTACTCCAACGTATGGCTT
AGGCTCTGTGGGGTGCCCTTCATTGCAGTCTTTTAGCTCGTCGATGTGCCCTCCATCGCG
CAATAAAGCTGAATTTTCATTGCACTGAAGCTCAAGCACAATCCTAACGTGGGGGTTCAT
CGATGAGTGCCTTCTTTGCACCGCAAACTCCTTCCTTTCAACGTCAAATCATGTATCTTT
TGTTCATAGTGCTTGAATTTTGTTTCTTTTATTATTTTTGATCTATTCATGCTGCATTTT
GACCTGAAATATGTCTATCACATATATTAGCTTACTCACATTAATTTTGCTCAAAACACA
TGAATATATGTGAAATTATTTTGTAACATAAGTTAATCATGGGTAAAATACGACATTGAA
TATATAAGTACATTCAAAATCAAATATCACCAATTAATAATCTAAGAAAAATTGTTCCAG
AACCGCTTTCAATTACTCAAAGAAACATTCAACTTGAGCTAAATCAGATTTATATAAATA
TAAGAACAAAACACATCTTCTTTCGATTATAACATTCAATAATGTCTTCTAAGTTTGGGG
AGTGTTTTATTTATTTTTATTTGGGAAAAGAGTCATCACTTAATTTTTGAGAGATTAAGA
CAACTTAGAATTTCAAAAGATTTAAAACAGAAAAATCAATTGAAATACCGAGGGGAGTTC
GGGGTTCACATTTACACTTGAAGAAGAATTTTAAAACATTTGAAGTGTCCGCTAACACGC
GGTTATCCGGCGATTTAAAATATTGGCTAAGACTTAAAAAAAAGAAGGAATGCTTAATCA
CTTCAGGAAATAATTGAATTTTTACACTTAAAAACATTTTTGCAGGAAAAGAAAAACATT
CTTGTCTAAAATATGACTAAGTAAAGAAAGTTTCAAAGTTTTCAAATAAAGGGTTTATAA
TGAACTAATATGAGAATAACTCATCCTTGGGGAATTTGAATTAAGTGTAACTTTAAATTT
TGTTATCAAATAAGCAAGTACTAATTAAACATATTTTATTAAATAATAAAGAGGGAGAAG
TATTGGGCCCAAGTCTGATTTCTGTCCTATTGGGCCAGTACTTGGACCTAATTTTTTATT
TTGGGTTTTGGCCCAATTTCCCTGTCCTAAAACTAGCAATAGGGCTGCCCATTTATCTCA
AAATCTGTTGCTGGAGTTTTTTAGGCGTTTGGCCCCATTTTCACTGTTGTATACAATGTC
TACCAATTATGTATATCGCCGTATATCCTGTATTCTTTTGTATACAGTATGTATACAGCC
CCTTTTGGAGACTTCCAAAACCTGTATTGTTGTTCTAGCCCTGTATTTATGCCTTCAACC
TATATATCAATGTATACTTAGTGTATATTTTCGAAGACTTGTGATATGTCTTTCAACCTG
TCCATCAGCTTCTCTATCTTGGCAATAAGGGCTGACCCGAGAAGAAGAAGAAGAAGAAGA
ATTTGGGCATCATGGCCCTCTAGAAATGCAAGGGGAAGAAAGATGGAGTCCAAAATGAAC
TTGAGGCAGATTTCAGGTAGAAAAAGAATATAAATAATAAGCATTAGCACTTATTTGCAA
TGAAGGTAGCAAAATAATCACACAAATTTTTTACTTATATATATTTGACCTCAAATAATT
ACCAATAACAGTAAACGCATCAATCATAATTGATACCCTTTATGAATTTGATATCAATAA
ATCTACGAATCTGGAAATTCATTTTGATCTCTCCTATTTTCTCTTCTTCTTTTTCCTTTA
TAGGGTACCATTAAGAAATGGTAATTTTCGTCATTGGTCAATACCAAATAAATGACCACT
TGATATTATATGAAGAGGAGTGGGTGATCGATGTGGGAACATGGTTCGAGTCCATCGATT
TATTAGGATTCCTCAGTTGTATATATTAATGCACTTTCACTTGATACTTATTGTAATGAT
AAATGATTCATCTCACTGTGACCTTCTCTTAAAATTTTTTAAAAGAATTATGTCCCTCCA
TCCCCTGTAGGGACAGAGAATTCGCTGGACTGTGCTACTGAAAGCTCAGAGAAAATCAAA
ATAGGAAAATACTCCTTTCGTGGTGGGCTTACTAATTAGTTGATTTCAATAGTTATCTGT
TATGCACTTGGCTATCCAATATTCACCGTGTGTATGCTAATTGGTATACTAGAGGTGCCT
CTTTCTAGCTCTAACAAATGAAGTTAAATGTGTTGATAGAGGAATCTTTACTTCAAAACT
TTAGAAAGAAAAAAAAATGTCTTAAATGCTCCACATTAGGGTCAGGCTTAATTCCCTTTT
TATTTGGGAGTATTGATTATACCCAAATTGTGAGCTTCATGTTACTCTTTTCAAGTGGCA
TGTTAGGCTCAAAAAATTTCAATTGAGTTGACTGAATGACAGTTTCTCTTTTGAATTTAA
AAAATCAAAATTTAAATCAAATTACGCATTGCAATATAATTCATATAATCGAGATCAAAT
ATATCACGTAAGATATAATTTTGAAAAGAGAAAGAATTGGAGCTATGATAAAAAAAAATC
CCCATGCACCAATCGTTGATTAGCACGAAGAATATACGACCCTATTTGATGTAATTGGAG
GCAAAGATGAAAATTTCATGAAAGAGAAACTAAAATAAAGTGTGCACATCATGTATAAAG
TAACTAGTTACAGTAGCCCGTGCTAGCACGGGCCCAACATATATTTTTATTTTTTATTTT
AATTTATGTGACATTAATAAAATTTTAACGGTCAAACAATATTTTTGTATGTTCTTTAAA
TTTTAAGTTGTTGATTATTGTGGTTAATAATATTTTATATGTAATTTTCAATATTCTCTT
TGTCCCAATTTATGTGTCATTGATAGAATTTCGAAAGTCAAGCAAATTTTGTATATATCT
TTTAGATTTTGAAGTTATTTAATTATTATGAGTTATAGTACATTTTACGTATATGTTACT
TTTTCTATCCTAAACTATGTGACATTAGTAGAATTTTGAGAGTTGATCAAATTTTTTGTA
TGCCCTTTAAATTTTGAAGTTGCTAATTATTGTGTGATTTGTAGTACGTTTCATGTTATT
TCAAATAATATGTTATTTCCTCTATCCTAATTTATATGGCACTAATAGATTTTGAGATTC
AACCAAATTTTATAGATGTCTTTATAATATTTTAGGGTTTAATTACCTCTTTTTGATTTT
TAATCCATTAATATGCTTTCTTCACAATTATCAGTAGAGCTACCTTAAACGGTGATGTGG
CGCTCTCTATGACCTTCATTGTCATTTTTCTTTTTTCTCCTTTTTTGAATTTTTCTCAAT
TATATTATTTTTAAAAGTTATTTTCATAATTCACACTTCTTTATCTTCATAAATTATACT
TTTAATTAGTATTAATAATATTCATAACTTTCAAACCTTTTATATTCATAACCCCAAAAA
ATTCAATTTTACATTAAATTAAAATATTCAATGCCTTTCTTTCTTTGGAGAGAAATGACA
TTAAATTAAAATGTTTGCCTCAATATGATTAAGATGCTAGAATTCTTAAAGATCATTTTA
ACTTTATGTATTCTTTTGTTGGAATAGCTTTCTTTTTATTTTGTATGTAGTTTGTTGATG
ATTTTTAAGAATTTTGTTTTTTTTCCTTTTTGTTAATCTTATTAGAACTTTTGTTATATA
TGTTGTATGTTGTTTAATATATTGATAGATTTTTAGGATTTTTTTTATTTTTCTTTATGT
TAATCTTATTTGAACTTTTATTGTATTAAGTAAAAAGTATTCTAATTAATTCTACTAAAG
ATTCACTAATTGAATGCTGAGAGAAATTAATTAATGTGAGAAAAGTACTGAAAGAAAGAC
TTAATCCTACTTCATCCGTCCAATAATTATTGTCTATTATACTATTTTGGAATGTCCTAC
AATACTTGTACATTTTATGAAATCAATGGATAGTTTACCCCTCTTATCATTATCTAAATT
GCTAATTATTGTTGTATGATTTGTAATATCTTTTACGCAATTTTCAAATAATAAAGGTTA
TTTCTTCTTTCTCAATTTATGTGGTACTAATAAAATTTCGAGATTCAATCAATTTTTTTT
GTCTTTAAAATATTCTATTGTTAATTACTGTAAATTATTGTACTTTCCAAGTAATTTTCA
AATAATATATATTATTTCATTTGTCCAATTTATGTGTCACCGATAAAATTTGAAGAGTTA
ATCAGATCTTTTACATATTTTTATATCTTTTGAATATTTAAGTAAATAATTATTGTGATT
TATAATATTTTATACAATTATTTTAAAAAAAATAAACAACAAACAAAACGAATTCATCAT
AGAAAAATTACCAAAGCATCCTTCAATACATCAATAATGGGTCCCACTTTTTGTTTAAAA
AAATATGCATATTGGGAGGATATTTTTGTCCAAAGTAAAAATAGAATAAGTATAAAGCAT
TAAAGTCTTTTAAAATTTTAAATTGTTAATTCTTATTGTATGATTTGTAATACTTTTATG
TCATTTTCAAATAATAGAGGTCATTTCTTCTTTCTCAATTTATGTAGTACTAAAAAAAAA
ATGAGATTCAATCAATTTTTTTTGTCTTTGAAATATTTCTCGTTGTTAATTACTGTAATT
TATAGTACTTTCTAAGAAATTTTCAAATAATATATATTATTTCATTTGTCCCAATTTATG
TGTCACCGGTAAAATTTGAAGAGTCAATCAGATCTTTTATATATTTTTATATCTTTTAAA
TATTTAAGTAATTAATTATCGTGATTCATAATATTTTATACAATTATTTAGAATAGCAAA
ATAAATTTAAAAGAAACAAACAAAATGAATTCATCATAGGAAATTACCAATGCATCCTTC
AATACATCAATAATGGGTCCGACTTTTTGTTTTTAAGAAATTGCACATTCGAAGGATATT
TTTATCCGAAGTGGAAATACTGTGTAAAAAATGTGTATTTATTGTGATTTTGAATGTTTT
GTGGGGTAATAGGACGCACGCTAAGTTAAGGTGTCTTTTTGAAAATCTGGGACAACTTCA
AGTATCACTTAATGTTTTTTCTCAAAATCTAATTTATTTTCGTAAACTATGTGTCAGATC
AAAATCAGATTAACAGATTCAAAAGGAATGAGTAATAAATAGCTCATACAGTGACATATT
TATTATTTAAAAGAAATACTCATTTTGGTTGAAAGCTAACAAGATAGTTACAATGTAACT
AAATACTATAAAAATCTTTGCATTGTGGCTTTTATATATATATATACTAGAAAGGCATGG
CCCGTGCCAGCACGGGCCCAATACGTACATTTGTGTATCTTTGAACTTTATTTAGTTCTC
AATGCTAAAAAACAACTTTGAGTTTTGATTTGTCTACTGTGTCAATATATTCATCTACAC
TTGTATCAAAAACAATTCTAATTGTCATTACATAATACATAACAACATATAAAATAAATT
TTATAATCATGGTAGTTTCAGTTAAATAAAGAGGAGCTCAAAAACTAAATAAATCTTCAA
TAGTTGATGCAAAGAAAAATTCAACCCATCCATTCAAAAGTCCTCCCTGCATGACTGTCA
CAAGCTAAGATTTTGACCAACAACCTGAAGCAAAATTAAACAAAATGTTTCATCAAATAT
AAAGTGAAATCAGAATCACAGGTCCATTTTTGTAAGTACCTCTAGCAACTTGCTTGTGAA
ATTATTTGAATTGAAAATGTCAACAACCAAAAAAACATAAAATATAATTTACACTTGATT
CTCTCTTACAGAGACTTCACCAATCATTATTTATAATAGAAGGAACTTTAATTGCTTAAA
AATTAGAAAATATGTAGTAACTGATAAGTAACTTCTGAGTAGTAGGATGCAAGGAGAAAC
AACTTCTTCCCCTATTTATAGCGCTTGTATTTTAAGAAGTCGTCAAACTCTTGAAATATC
TTCAAGGAATCTTCCTACTTTATGGTGTCTTATATTTTGATCATACTGAAATTAATATCC
TTATTTTGTCATATTGAATAAGTAAATGCTTCCGTGTCTGCGGTATGTCACTTTTACCTA
CAATCTTTTTTTCGGTCTAGGCATCTACAATGAATTTCATTGTTGGTTATTTTCATTTAT
CATGAGATTAAATAGAGTCGCTTGTCTCAACTTGTCCTTTCTGTCAGTAATATTAGGACT
TGAAGAGACGGTCAAAATTGAATGAAAGAACTTCTCTCAGGAATAAAATGCGTTAAAATC
TCTATTTTCCTTTTCTTATTTATACTACTGCTTGAACTTAGAAAATATTATGAAGACATG
ATAACCTAGAAGACACGAAAATGACACTAATGTAGGAGCTAATGCTCACTGGTTCTATGT
TCTAACAGATACGTTAACATCTGATGAGTTCTTATTAAATAGAAAGGCAACTAATATATT
ACAAAGTGATGCAGCAAAGCATAATGAAAACTAAATCATTCTTTAGCCTACTCCATAACA
CCTTCATATTTATAGAGAGCATAAATACAACCATATAGACAATTCCTTGTGCAAGCTAGA
AACAACTTACCATTAAACTCTTCGTAAAGCTTGTCCTGTTGGTACCCTTTGCCAAGATCA
TTTTTTCATATTCTTCTTCGTTTTCTTTCTTTTTTTTCTCGAATGCTGAATCTATTCAGT
GATAGCAAGCACAATATGATATTTTTTAATTGTAAAATAACTAAATTTAACATAAGAAAC
CCATGGAAGAACTTAAAAGTAATACAAAATAGAGATTTTTCTGCTCAAGTTTCAATAATG
CAAAGAAATTTTAACTTTTTGAAAGTTGGACTTCTTCAAACACATTATGCGTGTTAGATA
TGTAAACATAAGATAAATGTAAAGAATCATACTTATAATACAAAACCTAGAAAGTATATA
GTTAGATGATGTTATTATTGTCAGACTCCTATTATGTGTTATCATGTAATGGCCACGCTC
ATCTAACAAAGCAAAATTTCTACAATTTCCTTGATCACAGGATAAGGCAAATGTATTGAT
GAGATGATTAAAGAAACTAAGCTCACGAAATATCTCGTTTCACCTATATGCTCTTCCATA
TATATTGTTGCTACATCTCCCCCCCGCCTACTCCATGTAAACATAGTAAGATGACTTTAG
ATGCACATACGAAAAATGAGTTAATAGATTAGAAGGTGAGATTTATTATATTATCTGATA
ATGCAGACACCGAAATCAAGAATGAGAGATAATACTAAATGTAAGCTTCATACCATGAAC
ATGGAGATGCCTTTCATGCCCGATTGAGTCTTATTATTCATATGTGATAGGAAGCTAGCT
GTAAACTTTAGGGTAGGACTTCCTATTACCACAGAAAACCAACAGTCCATTCATATGATC
TCACACAACAACTTTTGAACACCAAGCAAAAAAAAAATGAATAAAAGAATTAATTCTTAC
TTTTAGTGATTCCCCTCAAGACGCAATCATAATTTATGTGTGAAGAAGAGAAAATTGACT
TTCACAAAATATCATCATAGAGCATGTAAATCACTTATCATTTCCGATTGAGTTCTTTTT
ATTAATAGAAAACATGAAGCTACTTGTGAACTTGAGGGGAGAAGTTTCTAGTAACATAGA
ACACCACCAACATGGAAATAGACTTTTTATCATCCATGACCTCTATCACCCTGAAACTAA
CGATTTGTATCAACTTTCAAATCAAGTAAAGAAAATATAGTTGTTGATAGGTTGAGTTCA
GTGACAATTTGACAGTACTTTAATGCTTAACTTGTTCATAACTTTCTCAAATAGTTTTCT
TTGTATAATCAGTGCATCGTTGCTCATATTCACTTATGTACCACATTATCATCTTGATAT
AGTAATCAAATCTTAATAAAGCTACCATCTGACCTTTATAAGATGTCCAATAATGTTTCA
GTAGGACAATATAGTGGCTATAGACCAAAGGTATCAGACGTTAAAGATAACAAATTTAAA
GTTAGAAATTCAATCCAGTTCACAAGTTGTACACCTATACCATCTAAAGATTATATGATT
AGTTCCATCTTAGGGTGAGAAAGGATGGAGTACTGATAGTCATAGTCTAGTAAAGAGAAG
TGATGTCTTTTCTACACTTTCAAAATTGAATGCTCCTATTATTTCTACCTATTACTTCAT
CAGAATATTTACTTGTCAGATATGGAGAAATATATAGAACGTTGTTATTAGTGTCTTAGA
AACTTTCTAAAAATCTAGAAAAGTCCATAACACGGAGAAATAAAAAAAAGAAGCAAGACA
TTCTTAAAAATTGAAAGACTTCTCCTATTAAAGAATGTCATTCTATTCCTTTAAATGTGC
ATTTTTGAATTCTAACAATGGGGTGCAAGCTTCATTAACCTTTTTATGTAGTGCAGAGTC
TTCCTGTAACTATACAGGAAGATATTTGGTGGCCTTTTAGTTTTCATGTGAATGTGTTCC
GAATGATCTCATCGTACGCACTATTTTATGTAGAATGATCATCTATATCTTCTATTGTAG
GCGGACGTATTAATAATTTGACATTTTTTTGGAGTTGTGATGTCAACATTAGCTTTTGAG
ACATTTGATATTGTTCCATCTCTTCTACAGTTGACACATTCTAAAATGGACATCTCTATC
ACGCCAGCAACAACATCATCAACAACAATAACACGAAGATAGTTAGTTACATAAAAGGCA
GAATAGTTAAAGATCATTCTAAATGTGATGTGTTTATTCACCTCTCTTAAACTATCATTA
GTCTTAGTATTTGCAAAATTAGATTACTCAAGAAAAAAGTAGGTTGTTTTATCGAGTTTT
TAACTTACTGTAACCACAAGTGCATCTCCAGCAACCAACACGATAATATCAGCACAAGAA
ACAACTCCAAGACATAGCTCCAACTAATCTCTTAACATCATCTATGAATGAGAAGCCTCT
CAATGCCAAATTAGGATGGGCTTGATTTTCAATCCGATTTGCAGAACTTGAAGTGAAATT
AAGAAGCACAGGTCCATCACTACCCTGCAAGGACCAAAATTTTAAATAGGAAAAGCACAA
CAGAATCAGGAACAAAGCAAATTCAGTAAGAATGTACGTGAAACATTTGGTCACGATACA
GAGTTCAAGAAAATAAGGATGACTTTTAAATCATATAATCTTGAAAATAAATTTGTGTAA
TACATCAAAATTTTATCTGAAACTTGTGGTCTTAAACATGTCATGTAGAATGTCAGAATC
TAAGAGTTAGTGAATAAAGAAAGAGATATTTTTTGTTTTGAAAAGACTAAAAAGAAAAAG
TAAGACACATAAACTGAAATTGATGGAGTAATACTCACATTAACAAAGCAATCATGGAAA
TGCAGCATTTTGAATATGATTTCTGCAGTATTTGGAGCCTTTAGAACTTGCTGCTGAACT
AAGTCTTTAATAATTTTCTCAGCTTTTGGCGTAGAAATTAAGCTCAAATCAATTTAACCT
ATTAGACAACTGAACTTTTTTGGTTCAAACATAATAGTCAGTGAGGTCAATAACATGTAG
TAACTGAAATCAAAGAACAAAAGGCAAGAATAAGATTTCTGCTGCAAAATTTCATTTTTC
TTTTCAAAACTTACAACTTGAAAGGGAAAACAAGTTGATTTAGGCAAATTATCAAACACC
CTTGGTACATTACAGCGAAAACCTGGCATAATATTGACATGCATGTAAAACTTTTCACCC
CAACTTCATCATCAAAGAACCCATCCACCCTAAAAAGTATTTTAAATATTTTTTAGACAA
ATTTTATTACCGATTCAAGCAATTTCCATTTCAAACAAAGACTATCAACTTTCATTATCA
ATAAAAAGAGAAAAATAAAAATACAATGGGAAAAAAAAGAATGAAGAAACAGATACGGAT
AAAAGAAGGTGAAAACACTTACCAGTTTCAATCTTGAGAGAGTCTGAGTTGTAGGAGACA
AAGATGAAAATTCACAATTGAAAGAGCTTGCTTCAAATGAGTTTTGTGTTGTACAATATA
TAAATTTATTATCTTTCTACGTGTTGAAGAGCCAATCAGATTAGGCCAGAAAGGGCCCAA
TACAGGGTACAGACAAATATACAGCCTTGCACGTGCTCAACAGCCAATAAAACAACGCCA
GAAAGAGTCCTACATTAGAAGGCTCAATTATAGGTTTTTTATATAAAGGTAAAAATATTA
GCCTCAATTATTTTTTTAAGTATGCAATAGCTACAACGTAGAGACAAATATACAGTCTTT
CACGTGCTCAACAACCAATAAAACAAGGCCAGAAAGAGTCCTACATTAGAAGGCTCAATC
ATAGGTTTGTTTATATAAAGTTAAAAATATGTAATGCTAAAGGTACAAATACTTAATGCC
ATGACAGTTGTAAAAAGGTACAAACACCTATGCTAAAGGTACAAAAACTTAATGCTATGT
TAGTCCTAACCCTTGTTGGCTTATATAAAAGGGTAATATATATAAATGGGCCCAAATGAG
GTAGGTAATTAATGGTGTTAAATTGTCCAATAATATAAATTTTAAAGGTACAACCATAAA
AGAAGAATGTACAACACTATCTAAGCACATATCATCCAACACTTGTCATGTGCTAAGTAG
TAAATATTCCCACTTATTATATATAGTAATACACCCATTCTAATGTGTATGTGTACCTTT
ATACACTATATATAGTGTTTATTCACCTTATATATAATATTTGCATGTATTGGAAAAATA
TGTATTTATAGTATATAATTATTCTATAACATGTTTACACTGTTCACAAACATTGTATTT
CAATTTTAGAGGAGGAGGAGGAGTAGGATAGTAGGGAGAAGAAGAGGGGGAAGAAGAAAC
ATGGCATACATATTATAATGTGGATATATACTATTTATACTCATTTTACATGTTGTACAC
CTTATATACATTATGTATAGACACTAATAATATGGAAGTACGTATATATTTTACCTTTAC
CACACACACTCTTCTCACAGAGAATCGTTCTCAATAATTTTCACCATTGTTACCACCACT
TCTGCTAGATTCACTACCAATTCAATAAAACTCAAGCAACAAAAATGAAGAAGAAGGGGA
GAAGGAAAGAAGAGGGAACGGGGGGACAAGAAGAAGAAGGATTCTTTGTTTTTGTCACCA
TAATTCTTTGAAGATATTAAAATTTATTATATCATGGGAGGGAATGGTAATAATACGGGC
ACTATGGTAAGACGTGAAAACACTCGATTTTATTCCAACCTCAATATGTGGAATTGTCTT
ACGTCATATGTACTGAGATTGTTTCGGAGGCATGGTCCAAGCCTGGTGAAAAAATGAAAT
AAAAAAAATCGAGAGTGGGGGACGGCCCTACGCGAAGAAGAAGAAGAAGAGGAGGAGAAG
TCAAACTTAAATGACTTGAAGAAGAAGTAAAAAAAATCAGACTTGAATGACTTTTAAGTC
AAAAAATAAAAAGTAGAAAAAAGTCAAACTTAAAATAACTTTTAAGTCAAAAAATAAAAA
GTTGGGAAAGTGCTACTTTTGATTTTCAACTTTTTTTTAAAAGTCATTTTAAATTTATTT
TAAGTTATTTTCAATTTTACCAAACACTACCAAAAGCTAAAAATGACTTTAAAGTAATTT
TGATCAATTTTTAAGTTAATCCAAACAGGCCCTAGAGGATGAAGAAGAAACATTGATTTA
CACATTGTGATGTGGACATACACTATTTATACATATTATGCATATACACTTTATATAAAT
TATGTATACACTATGTATAGATATTACATTTCAGCCACACACTCTTCCACTTGCAGAGAA
TTGCTATCAATGAATTTCACATTTCTTTTCTCAAAAATTTTCATTCCTACAACCAATTTT
GCTAAGCTCTACTACCAAATTAAAAACAAAAATCAGCAAACAATAACCAAACTCAAGCAC
AAGTGAAGAAAATAATAATAAGAACAAAGATGATGAATATTGATATACACATTATAATGT
GAATACGTATTATTTGTATAGATTATACATTATTTATACCTCTTATATACATTGAATAAT
GTGTATACACTATATTACACTGTTGCTACACACTCCTCCATTCACAAAGAATCTCTTAGT
GAATTTCACTACTTGTAAATTATAAAGATTCAATTATTTTTGTTGTTGTTGTTGGCTTTG
TTCAATTATTATCTAATGTAAATGTAAAAATATCAAATTAAAAAAGAAGAGAAGAATATA
AGTGATTAATCTAACGTGTAAGAGAGAGGATTAAGAATTTTACATTACATGCCAATTTAG
GAGTACTAATTTTTATTTTATTTATAGAAACTTTTAAATAATTACCCAATTTAACAATAC
ATTTTATTTTTGTGGCAATTTAAGCCAACCACTACAACATTTGATTTTTGTTTTTTGTAT
TAAAATAGTTTTTTGTACTGTTATGCTGGAATGACGGGTGGTTATATTGATTATGGTGGT
GTTACGATAGAGGAGGTGTGAAACATAAGAAAAAAATATTTTTCTTGGCGTAAAGGGTGT
TATCGTTTTATGTATATAATATGTATGTCACATGTATATCATTATATGTCATACATATAT
GTTGCATATATCTCATGTATGTCTTGTAAAACAACATTACATACATGATGTACATATGCG
CGTATATATATATATATATATATGTGTGTGTGTTTGAGAGAGAGAGACATACATATGATG
TGCACGTGACATATAATGTCATAATTATATTTTTTGGCTCTAAACTTTAAATGCAAATCA
ATCTAAAAACCTTCAATGCTACTCAAATTTTGTATATAGTCTCGTTTATGTGCTTCTACT
AATGAATACTGAGTATGCCCACCTAAAATTTAATAATTAAAAAAAAACTCATATTTAAAA
AAACAACTTTCACATATAGCAAACACAAAAATCATATTTGTATGTTATAGCTATAGTTTG
CATAATTACGCTCCATAACAAACAGAAATATGTATATTTCGCTATACATATACAAAAGAA
AGCAGTTGTATAATTTCGCTATACATATACAAAACAAATCAGTTGTATAATCTGCTTTGG
TATACATATACAAAAGATCAATTGTATAATCTGTATTTGTATAAAGCGAGAAAGAGAGAA
AGACAAAAGAAAACTGGGTAGGGGAAGATCGTATTTGTATAATCATAAGTGTATAGGACA
AAAATATATGCATTTGTATTTGTATATACAATTTTCTCTCGCTTTATACAAACACAAACA
CAATGTATACATTTGTGTTTGTATAAAGTGAGAGGCAAGTGAGCGAGCGAGATCTGGGAG
AGGGGAGAGAGGGGAACGAAAATATATGTATATATACGATTTTCTCTCGCTTTATACAAA
CACAAACACATTTTATACATTTGCGTTTTTGTATAAAGTGAGAGAGGCGAGTGAGCGAGC
GAGATCTGGGAGAGTGGCAAGCGAGATCTGGGAGAGGGGAGAGAGAGGAACGAAAAATAT
ATATATATATACAATTTTCTCTCACTTTATACAAACACAAACACATTTTATACATTTACG
TTTGTATAAAAAGCGAGAGAGGTGAGGGAGAGAACGAGAGTGGTGAGCGAGATTCACTAG
GAGAGAGGCGAAATAACAACAGTTTGCTATGATGTACAATTAAATCAAACTATATTTATA
GCATTTAATTTGAATTAATAGTTTGTTATTATATACAATTTTCCCTATTTAAAATGAAGC
TTCAAAATGGTTCTTCAAAAAATAAAGAAATAAATTTGTTAGGCGAAGATGTTTCTAAAG
TTACCAAAACAAAAGAAAAAAAAAAGAGAGAAATTTTAGGACACTTGAAAAAACTAAAGA
AATAAGTTAAGAAGAAAGAGAAAATCTATAATATCCCTAATCTTGTTGTTATGTGTTGAA
AGTAGAATAAAAATGTGAATTATTATTATTATTATAAATATAAGTTTTATATTTCGTATA
ATTCTTTAAACGTTAGGGGTTTTGTGGCCGATGGGTGACCAGAGAAAAAAATTACCACTC
CCTCCATTTCACAAAGAATGACATTCTTTTCTTTTTAGTCAGTTTAAAAAAAATGATATC
TTTCCTTTTTTGGTAACATTTTACTTTTTGTTTTGCACGTGACATGTTTAAGATCACAAG
ATTAAGGGCAATTTTGTACATTTGACATAACTTTAATTTAGGACCACAAGATTCAAAAGT
CTTCTTTATTTACTTAAACTCCGTGTCAAGTCAAACCAGGTCATTGTTTGTGAAACGGAG
GAAGTACATGATAATTCAAATTTTCAATAATAAAATAAAAATTAAGATAGTCAATCGAAC
TGAGTAAAAAAAAACAATAAAATCGAAGGACAGGAAGTCTGGCAATTGTACTAATCTATT
AAAGACTTTTTAAGGCTAAAGAGGATAGACAAGCTAGAATACGTAATTTGTGTGTGCTAT
AGAAATTGAGTGTACAAGTTAAATTATAAAGTCAAATAAAATTGATGAATTAAATTAAAT
TGAAGAAAAAAAATGAGTTGTGGTTCACTATTTTGATTTGACGTTAAAAAAAAATCGATC
ATTCTTAATTTGGTTTGTTGTTAAAAGAAAAAAGTCTAATCGAATAAATATATATGTATA
TATATAATATAGATAAAAAAAAATATTAATTATAACCTACTTTGTTAATATATTTTTAGT
TAGCTTATAGTTTTCAATGTTAAGCTATATTATTTCAAATTTGGGTTTGTAAACTTTTGT
AAATATATTATTTTGTATTCAGATCGAAAGTTACAATTATACTATTATAGGTTTTCAGAT
TCGAAGTTAACAATCTACTTTGTAAATATTTTGTTTTGTATTCAGTTTGACTATAGTCTT
TAATCCTATAAATTTTACATAATGAATGTTGATATTTCAATAAAAATATTTTGTACTCAT
GTGAATTTTACCGTTTTTTGAAGATTTCTAGTCATTTAACGTTTTTAAAGTTTAGTTTAT
CACAAAGGTAAGTGAAAATATATTTGATCTCTTTTTTAATCACCGTATAGTTATAAATAA
ACCAAAAAATAATAATCAAAAGAACCGTCTAAAGCCAAAATAAAAGAAAAAAATTGACTT
TTTGTGGTTTGATTTGATTTTTAGATTTAATAAATTGACATGTTTGATTTAGGTATTTTC
TTTAGTGAAAATCAAACCAAATAGACCTATGTAGGATTCGGCTCTTCTCTATTTCTCTTC
TCTCAATTTTCCCAAGTTCTTGCTTTGATGTGAGACACACGACATAGGTAAAAATTAATG
GTCAAGATTTTAATTATGATTTAGATAATTAATATATATTTCATAAGAAAAATAACAATA
CCACAATCATAACAATATATTATCTTGTCTATAAATATATTATTAAAAAAATCTCTTTTC
CTAATCTTTTTTCTTACTAGTATTGTCTTCTGTTTTTTTCCATAAATATATTATAAAATA
ATTCTCCTTTTCTAAATTCCCCCCTGCGAGTATTTTTGCTATTAATATGTCATAGGTATT
TGTGTAATTATAAACCATCCCAATAATAATAAAATAAATATTTTAAAATTAAAGTATTAT
TAAATATAAAAAATATGTCATATTTTTTAAATTGACTAAGAAAACGTGTCAAATAAGTTA
GGACATATAATTATAACATAAAAATAACATGTTTAATATATTTTCACAACATAGTGTATG
GAGTTATTTTATTTCTATTTATATAGTGGTAAAGAATTGTTTTTAGTAGATGTTTGAGAA
AAGAATTTTCAATAACAAGACTAAAGTTTAAAAGAAATGATAGAGTAGAAAATTATGATA
ATATACTGATTATTGTGTAATTATTTTTTGTTATCATTTCATAAATTAATGAATCCAAAT
TTTATATTTTCAAATCCACGAATTTCGATTAAATATTACTCGTAACTTCTTTTTATGTAT
TTTTGTTGCTATCATATTTAATATTGTGCTATCGCCTATTTTGATTTAAAATAAAATTAT
AATGCTCTGATTATATCATGATAGATAAATTTATATTTTATTAGAAGAAGATTGTGTTTT
AAAAAAAGAAAAAATATATATTTATTAGGAAAAGAGAATTTTGTTAACTCAAAAGTAATA
ATAGAAGTATTTTTGAGCTAAGATATTAACGCATGTGAGTATTTTTGAATCAAATTATTT
ACATATAACATTGTATTCAATTTCACAGAAATACTAAATTGTGAATTTAATTATCGTTAT
AAAATAATTTGAAATTATTATAAAAATCAATAAACTTTAAATTATAAATTTGTCTCTATT
AACAACATAATTTTTTTAAAAAACTAAATATATACTAGTATATAGTTGAGGAGCACTACT
TCCCTACTAGCATAATTACATGTAAGATTCCTTCAACAAGCATGACTGACTCATCATGCT
TTGTGGATTTACAGCTATTTTAAACAAAGAAAATAGGTTAAAGCAAAATCATGATATCAT
TAATTAATTAAATTAAATGGAACAACAAAAATTGAACAGCTAACAACCTTCTTTTAGTAA
CAACTAATAACAACAACAAACATACGAAATAATCTCATAAATAGAATCTGAGAATCATAA
ATTATACATAGAGCTTATACCAATATTATCAAAGTAAAATGGAACCTCAAACATAAAATT
GAATACTGATCACTTCATATTTCTCTTCTTTATAAAGAAGCTTGATTACTACGCTGAGTA
TTTTTTTTTTAATTATTTTTCGGTCAGATGTTTGGTATCTGTATAGAGGCTCCAATTAAT
TTGAGTTCATGTCACATGAAGTTTATTTAAGAAGGAAGTGTTTTCTAATAAGATTCTTTT
CAATTATTAAAGTCGATATTAAAAATGAATAAGTTTCACATCAGTGGTTAATGAGATGAG
TGATTTTCTTATAAGGCTTGAACAATCCTCCTCTTTCTTTTGGTGTTGCATTAGGCACAA
ATGTCATATATTTATATGGTATTAAAGCATAATCCATCTCACCGATTTTATGCTCCCAAA
TTATAATTTCCCACGCCTTAGATGTCCAGGCTCCAGCCCTAAGCGCGAGTTGGGTGTTGA
AGAATGAAAAAGTCTCACATCAATAGTTAATGTGACGAGTAATCTTCTTATAAGGTCTGA
ACAATCCTCCGCACACCTCATTTAAAACTAATTTTAAAAATTAAATCAGACTCAAGTGTC
ATATTTCTGCGATAAAAAGAATCTCATCAACAGCACCATTTTACAAATTTGGTTTGTACT
GTTCTGATTTGTATCACAAAGTTGTCTTGAACAAAAGAAGGGAAGATAATTAGGCATGAA
GTTGTTTTACAAATTGGTACATTCTAAATCCATGGCAGAAATAAAGCAAAAGTAAAGTAC
AGAAAAGTATTTCCAAGAAATGGATATTTATTACCAGACAAAACCTTATGGAATCTGATA
AAATAAAATAGTTGAGCCTATATTAGAAATTTCAACTGAAAAAAAAGCAATGCATGTGGT
GACTTTTTGGTACAAGAAAACATAAATATCTACTTTTTTTATTTTTACTTTTTACTTGCA
AGTGCTGTTTGGCATCACCTGTCAGTTTTGTCTATATATAACTTTTACTCTATTTTGCCA
AGTAAATTGCAAAGTACTCTTAAAAGGACAAGGAAGTAATATTGATAAGTACTCCACTTT
TAAGCTTTTTTCGAAAATCAATTTGACTAATTTTTAAAGTTAAATTATATTACATTAATT
TGATATTTTAAATAAAAAATTCAGATATTCAATAACTATACGAAAAGTACTATAAATTTC
AATTTTTTTGCATATCAATATGGTGAAAAAATCCATCGTAAAATGTTAATCAAAGTTATT
ATCGTTTAACTCTACGAAAGAAAACCATAACAATTAAAAATGGACGGAGGTATATTAATT
ATGCTAATGTTATTCTAAATATAACTTTGCATGTACTTATCGTCTTAAATAGGGGCGGTT
AGATAGAATAGGTGACTTTAAGTAAACATTGATCCTTTTCTTAGAGTAATTTACTACTGT
TCTTTTCTGTCTATTTTTATTTTTCTATTATATTCAAAATAGATATTTCATGTTTAGTTT
AAAAAATTGAAAGATATTTTTTTTTTATTCTTATTGTTAAGTATTTTACTCTTGTAGTTT
TAAATTAACTATTGTCTTTTTAAAAAAAATACTAGTAAAATTACTTGTTTATAAAATGTG
TCAAGTCAAATATAAACAAGTAAATATGGACGGAGGGAATAATAACTAATTGGGTTGTTC
AAAACTAGAATTAAACTTAAAACAATTGAATGAAATGTGAATATTTTTTGGTAATTATGA
ATTTTTTTGATATATTAGGAGCATTTTTAGGAAAGAAAATATTAGCTATTTGGAAATTCT
ACTATAATCCATAATCGTTATAATTTTGTCCTGCGAATGAGCATTTTATGAGTACTTTAT
ATTTTTATCAAGCAAACAAGAGGTATCAAGTATGAAGTACTGTAGTACAGATCAAACTCT
ACCTTTATATTCTTTCTATTAACGTTTTCATTAATTTATTTTTTTGAAAGGAGCATCATT
TAAAATCATAATGAAAGTTTGATAAACTTTTTTATTTGGTACTCTTTTCCCTTTTTAATT
CTTTAATGCATAATATAATTAAAGATAAAAGAAAAACCAAGAGCAAAAATGATTAGTTAT
AATAAATAAGTACTATACTACATAAATAAATAATTCATAAAAGTGATTATTTTACCCTAG
GAAAATTTCATTAACTGATTTAACATAATTATGTAACTACTTTGAGCATCATTTCATTTG
TGATTAAAATAACTCAGTAATATGTTATTTTCATAACAATTGATTATCAACCCGCGAGTG
AAATCTCAATCTCACCATAAGAGACTATTTTCAAAAGAAAGCAAATAAGAATACAAAATA
GTATGGTAATCGAAAGTTAACATAACAAATAAGAACATAAAATAGTACAATAATCAAAAC
AAAATAAATATCAAAAACAAAACAAGCATTAACAATTTGCAAAGTCAATTACTAGAATAT
TTCATAAATTTTCAAGCTATTTTCCATCATCATCATAGTAATAATAAGAACAATAACAAT
AATCATCATCAGCTTGTCACCCCTAATAGTCTAAGGGGTAAAAAAGGCAAGAAAAATTCA
CCAACATCTATTTGTAACCCAGCAAACCTTCATAAAACCAAATTTCTGGGTTCACAAATG
GTTGAAAAATAACAAACAAAAAAAAAATCCTACAAATCTCCACAAGGTTGGTTAGGCCAA
AGGTAAAAAATAAAACCCTAAAACCTAAATCTTCCTCCTCGAATACCGGGTCGGGTCGGG
TCGGGTTAAACCCTAGCCTTCTGAAGCAGAGGAGTAAATCCATGTGAAGCAGCTTCTTTA
CAAGACTGATCTAAACCCGAATCAGAAATCACCATCAAAATCTCATCTAACCCTAAAACA
CCGAATCTCTGTTCATCAATTTCAAGCAGACTCAGAATCTCCGAGAACAACTCAACCTCA
CAGGGCAAAACCAATCCTCCGGTAGGTTGAAACCCGAACTCCTCCTCCGCCTTATCAAGT
AACGAAATGAACACAGGTAGATTCAAAAATCGAGTCGGAATCACAAACCGGCGCCGCTCA
TTCTCATCAACCCCTACGTAAACCGCCAATGAACCGGACGGCGTACGGCGGAGGTTGCAG
TTCAAATCAGGTTGCGCCGGTTCGTCGGAATCGGAAGAGGAATAAGAGAGAACGGAACGA
GGACGAAGAGAGTTGTCCTTCCATCGCTTAACGACTTGTTTAAGGCGAACAATTTTGGTA
ATCATGTGAACTTTTTTGATAGAGGCCATTGTTGATGCTGCTTCTAAGCTTTTTCTCGGG
ATGTGTGATGTGAGAGAGAAATTGAAGAGAGAGGTTTATTGTTATTTGTTAAAGAGATTT
TATAGGAGAAAAATGGCAGTTAGAAAGACTTGAAGAGCGGGCGTGGAGTGGTAGTGGGTA
TGGTATCTCATATCTGAAAAAAAATAAATATGTACAGATAATTTCGTGATTCCTCATCTA
AGTATTATTATCCCTTTTTTTTTTTGGCTAAAGAAAAAAATATTAGTATTTTTTATTTTA
TCACATAAAAAATTATTTATCAGTTCAACTAGTAAAAGTTACTCTTACTCTTAAATAAAG
TTCGCATTACTTAATTATTTTATGGTATGATTTGCCTTTCAAATGAACTGGTCTTTAATT
TATGTAATATTATGATGCGAAATTGAGAGAGGGAAAAAAATAATTAAAAAATAAAAATAA
AAAATATATATATATATATATATAAATTGGCAAGTTTAACTACTTTGGGCAAAAGATTAG
ATATTCACATATGAAACTGTGGTTTTATGAAGGTTAAAAATTAGATATTTTGGGATGATG
TTTAGTATGATTTGTAAAGGTAAAAATTTAAATATTTTGAGTTAAATGGATTTAAAATTG
GTTAAACTTTCAGTTGTGTATATACAAATCTTGCATGTATTTTGCACCTTAGATATACAG
GATTGAAATGCATGTAAAACGGATTGAAATTTTCAGATATATGCATCTAAACAAAAAATA
ATAGATATCTCATATTTGCCTTTTTATGTAATTTTTTATATTTGTCTTTTTATGTAATTG
TTTCAAAAAAAAAAAAAGTTATACTAGAACACACAATTGGATAATATTAGAATTTTTTAT
CGTGTTAGAAATTTGAATTCTGTTAATTTTTTTGCAAAATGTTAAAATATTTCAAGTTGA
ATGTTTTTAGAGGCTATTTGGATTGACATATTTTAAATTATTCAAAGACAAAAATTAAAG
GTTACTTTAGTTGCTATTTTTTAAATTATTCTCAACTCATTCTATGTAAATTAAACTAAT
AACCTCATTAAATAAATGGTAAATATGGAAAATATTTCCTAATTGTTTTTAAATATGAAA
TAATTCACTTATTTTAAATTATGAAAAAGACTCAACTAATTAAATTGAAAACAATATGTT
AGATTTACTCTACATTCATCATTAATGTAAAATGGTGTTCCGACTAAATTGCATTTATAA
TTGATTTATACACATTTTAAAAAGGAAATCATTTGAAAATTGGTCACAAAAATCCAAGAG
CTATAACAATCTTAATACATGAATAAATTTTTTATCTCAATTTAATACTACTTTTTTTCA
CCATATTATTTTTCTTCATATTTATTCGAGTAACGGTAAAACTAGAAAAAAATAAATTAA
TTTCATCTTCTTCTTTTTTTAAATGACACTATACTATGTTTGGGACTCGGATCATAAATA
TCGCTATAGTATATTTTGATTAATTATTTCTAATAATTACGATTTAAAAAATAGATCGAA
GGTAATGAATAATAAAAGATTGAGCTCTATTAATTTTTTAGTCTGAATTGCTAGCCCATC
AAGTTATTACTATTGGCAACAAATTAATTATTTGAAGATTTATCAAATACTGCTTTGTTG
TAAATTAATTATATAGCACGCATTGACTCGATGACTTTAAACACTTTGGCTTGATGTTTT
TGGACTCTAAATTATTGAGCCATTTTAAGTTTTATAATTACTCTGCATTTTCAGATTCAA
TGCACATTAAAACTTGATAAATGGTTACTTTAAACATTAATCAAATTGACTGTTAAAGTA
AAGTAAAATTTTGACTACTTAATGATAAAGGTGGAGTTAGAAGATCATACATGGATTTAT
CAGCTATAGTAATGTTTGTTCAAATAATGTATTTATATTGAAAAGTATTTCATAAAATGT
GTTATAAATATTAGGGAAAAAGATCTGAAATATATCCGAATTTTGATCAAAATTGATGTA
ACAATCTCAAACTTTGGATATGACATATTACCCTCTGCACTATTTAATAGTGTATTTTAA
AGATATATAAGTGTCCAGTTGGACAAATTACTATTTATAATGATGTCCACGTGGACATAT
ATATATATATATATCTATATCTATATATATATATATATATAATACACTATTAAATAGTAC
AGGGGTAATAGGTCTTGCCCAAAGTTTGGGATTGTTACAATAATTTCGGTCAAAATTCGA
ATATATTTCAACCTTTTTCCCTAAATATTAAATTTAGAACACAGTTATCAATTATGTNNN
NNNNNNNNNNNNNNNNNNNNNNNNNNNNNNNNNNNNNNNNNNNNNNNNNNNNNNNNNNNN
NNNNNNNNNNNNNNNNNNNNNNNNNNNNNNNNNNNNNNNNNNNNNNNNNNNNNNNNNNNN
NNNNNNNNNNNNNNNNNNNNNNNNNNNNNNNNNNNNNNNNNNNNNNNNNNNNNNNNNNNN
NNNNNNNNNNNNNNNNNNNNNNNNNNNNNNNNNNNNNNNNNNNNNNNNNNNNNNNNNNNN
NNNNNNNNNNNNNNNNNNNNNNNNNNNNNNNNNNNNNNNNNNNNNNNNTTTCATTACGTC
TTTTTCTAAAGTATTTTTAATTTAAGCTATGAATAAAATTTACGTATATTCTATCCTCCC
TTGCGGAAATAAGTATTTTAAGAGGGAGATATTCAGTTAATAGTGGTTAGTCAAAGCCAA
ACTGAAAATCAGGTTCCATGTTCCCATCCTCCACGCCTCCCAACTTATTTACCTAGAAAA
ACCCGTCACGTGTATACAATCGTACAACAGATCTCATGTTTTTTTAAAAATTAATCTTTT
AATTAGTACTTTAAATTTTTTATAATTAATTAATCAATTTTATTTACGAAGTACCCAAGA
TATACTATATCTTTGTAGAGTAGAGGAGTAGTTTGTATTTAATTAATATTACTTTTATTA
ATATTAGAATAGTAATTTATGATACAGAAAACATTTTTAAAATGTTTTTTAAGAAGAGTG
TGAATGCATTTAACTCAATTGGTGGAAGTAAGTCAAGTTGATTAAGTAAGAGTAATAGTT
AGGTGTGCATCGGTTGGTTGGGTTCGATTATGTATTATCAATTTGATTTATTGATTTTTT
ATTTTTATATACGTTAAATCAATAGCAAATCAATAAGATATTTTTTATTGATTTTTGGTT
TATCGTTTTTGGTTATTAACGGTTCGATTTTCGATTTACTCACTAAGAAAATGCTCATAA
AATAAATATATGACTTCTCACTTCTTTAAAAATTTGGCGTGAAACAAGCAAATCAGCTGT
AAATGCTTTGATATAGTGAAACAAGAAATATAATGAGAAATTGCATCAATAAGAGTAGAT
GTAGTACGAAAGCTACAATAACATATTACAACCTAAACATAAAATGGAATTTCTTATGTG
AAGTAGAAGTAGTGTAAAGCGTGTAGACTGTAGTGAAAAGTAAAGTAGTAAATTACTATC
GTCTTAATGAGTTATCGGTTTACCAATGACCCAACACTAAAAACCGATACCGAATCGGTA
ACCCAATTTATTTTTAATATAAAATCATTAAAATTCCGTTAACCCAATAAAAAAAATTCA
GTTCGATTTATTGATCGATTCGATAACCCAATAATTTGTATAAAATCATTAAAATCTTGT
TAACCCAATAAGATTTTTTTCAGTTCGATTCTTGGACACCCCTAATAATACTCACTTTGT
TTCATATTAATTGTCAAAGTTCTTTTTTATATACTCATAAAAAGTTATAATTTTTTTTTA
CTTTTTTATTAATTTATATTTAGCTTTTTTCAATGTAATTTATAGAGTATTATTTATTTT
TAAAAATAAAATAAAAAATGTATAATCTGATAAAATAATAAATATTTTTGAACAAACATT
TTTAAAAATCAAATTAGGAAATGATTTGCAGTAATGTACGGTCCATGAACGTGGAGATGC
TTCCATTAAAAGTAGTGTAGAATATACAGAGTTGACCAAATAAATTNNNNNNNNNNNNNN
NNNNNNNNNNNNNNNNNNNNNNNNNNNNNNNNNNNNNNNNNNNNNNNNNNNNNNNNNNNN
NNNNNNNNNNNNNNNNNNNNNNNNNNNNNNNNNNNNNNNNNNNNNNNNNNNNNNNNNNNN
NNNNNNNNNNNNNNNNNNNNNNNNNNNNNNNNNNNNNNNNNNNNNNNNNNNNNNNNNNNN
NNNNNNNNNNNNNNNNNNNNNNNNNNNNNNNNNNNNNNNNNNNNNNNNNNNNNNNNNNNN
NNNNNNNNNNNNNNNNNNNNNNNNNNNNNNNNNNNNNNNNNNNNNNNNNNNNNNNNNNNN
NNNNNNNNNNNNNNNNNNNNNNNNNNNNNNNNNNNNNNNNNNNNNNNNNNNNNNNNNNNN
NNNNNNNNNNNNNNNNNNNNNNNNNNNNNNNNNNNNNNNNNNNNNNNNNNNNNNNNNNNN
NNNNNNNNNNNNNNNNNNNNNNNNNNNNNNNNNNNNNNNNNNNNNNNNNNNNNNNNNNNN
NNNNNNNNNNNNNNNNNNNNNNNNNNNNNNNNNNNNNNNNNNNNNNNNNNNNNNNNNNNN
NNNNNNNNNNNNNNNNNNNNNNNNNNNNNNNNNNNNNNNNNNNNNNNNNNNNNNNNNNNN
NNNNNNNNNNNNNNNNNNNNNNNNNNNNNNNNNNNNNNNNNNNNNNNNNNNNNNNNNNNN
NNNNNNNNNNNNNNNNNNNNNNNNNNNNNNNNNNNNNNNNNNNNNNNNNNNNNNNNNNNN
NNNNNNNNNNNNNNNNNNNNNNNNNNNNNNNNNNNNNNNNNNNNNNNNNNNNNNNNNNNN
NNNNNNNNNNNNNNNNNNNNNNNNNNNNNNNNNNNNNNNNNNNNNNNNNNNNNNNNNNNN
NNNNNNNNNNNNNNNNNNNNTTTTTAGTATTAATATTGAAGCTCAATTAATTTGAATATA
GTGCGTAGGGCTCTATTCGGAAGAAAAGTCTTCTCTACTAAGAATTTCTTATACTCAAGG
CTCAAACTTGATATCTTTAATTAAGACATAATCAACTTCATCTATTGCACCATATCTGAT
ATGTGTTTGAATTTTAAGGGTTGAGTTCTTTTTATTTTAACTATATATTTTAAAATAAAA
TTTATATATTTCAAATTACGTTAAAGATTTGATTAACAATAATAAATACTAATAAATTTT
ATGTTGCATTTACTGCTGGTGGTGGGTTTTTTTTTTTTTTTCAAACCTTTGAATGAAGAA
GTTAATGTGCATACTTTTTTTTTTTTGTTTATTAAAAGTATTGGTTTCAAGTTAGGGCAA
ATATATTGGACCACAAGCACCAAAAAGGGATACTAATCAACCATATTATATCTTTGAGAA
TTAATTTAGGTTTGTGATAATATAGGTTCAGAATAACAATTTTAACCTATAAACATGTTT
CCATAACATGATTAACAATGTTCAGCATGTTGATATGTATAAGATGTATAAGTAAAAAGG
GGTGACGAAATTAGCCTAAATCTATATGACTCGTCTAATTGTGGATTATGACTCATAGTT
TAGCCCATCTCAATTTTGTATAGGGTTGGACAATGAACTATTTATTACTTCAGCTCATTG
CCCATCTTAATCTACTCAAACAACTCATTTGCCATTCCTAGATAAGTATATTGTGATAGT
CGCACTCTTATATTGATAAATGATAATCATATTCTAAGAATCACATGTCATGACGCAAGT
CCATGACAAGTATTGTTTGTCTTAACCCAATAAACTTTAGGAATATTTTTTAAGTATAAA
ACTTAAATATACAATTTATACTGTTATCAAGCCTAAAAAGCAACATACCATTTGAATTTA
CACTATGTCTTAAAAAGTTTTATACTTATATATGTTTGAGATTTTTCTAAAGTGTAATTG
TGTAACCAATGGCGTATGCATAATTTTTTCTCAGCGATGTCACCCTTAAAGGAACAAGAA
TGACTCAAGAATAAAATCAATGAAGATTTTGTTTTAGGCCTCCAAAAATTTGAGGCCCCG
TTAATAGTGAACTTTATGAAAAAGTTTTATACTTATATATGTTTGAGATTTGTCTAAAGT
GTAATTGTGTAACCAATGGCGTATGCATAATTTTTTCTCAGCGATGTCACCCTTAAAAGG
AACAAGAATGACTCAAGAATAAAATCAATGAAGATTTTGTTTTAGGCCTCCAAAAATTTG
AGGCCCCATTAATAGTGAACTTTATGAAAAAATATTTTTCTTGAAAATATAATTTTTGAT
TAAATTAAAAAAATTGTCAACTCTTTAATTTAGAAAATAATTTTAAATTTTAAATTAAAC
CACTCAAATAATAGAGTAATAGAGGATTGCGGACAATTGCAATCAATTTAATGAATCTTA
AATTAATTGTAACAAGCAAATAGAATTTTTTTTATTATTATGAACAAATAAAAATAAAAA
TTCAAACACATAATAAAAAAAATAGAATAGCAAAAAAATACTAACATGATATGGAGATTC
GAGATGCCGAATAACGATGATTGATGATTCGAGATGCCGAATAACGATGATTGATGAACA
AGAACGGAAAGAAAATTAAAGAAACTCACAAGTCACAAATATACAAATACAAGGATTTAA
TGGGTCAACACTATTTTGTTTAACTATAATTCTAATTGATAAAGGACTCAAAGATTTTGA
ATTTTATTTTAATTCTAAAAATAAAAAAGAGTAGTTAAATTAGAATGGATAAAACGCGAA
TAAAAACACCCCCAGAATTGAACTCGAGACGTTACACAGTGCTTGCAGTGCCTTTGCCAC
CTGAGCTAGGAGCTTTCTGTTGCAAGCAATTTGCTTTTAATTATATTACCTTTAAATTTG
TTTTTTTAATAGGTATATTCCGTAAAAAAATTCGACGAATCAGTGTCACATGACATGTAT
ATAAATCCGCCCATGTGTGTAACATACTTCTCTTCTTCAAAATCTTACTACAGTAATATA
GAAATCCGCGGTTGACTCATCACATCACATTTTATATGAATGCAATATTTCCTTTAAAGC
AAAACAATAGTAATAAATGAGAGGCAAACTTTTGAAAATGGTAGACGTTGTTAATTTTTC
CATCATATGAAAAAGGTTTACCATTTATCGAATGGTCCAGTACTAGACTTTGAGGGTGGG
CTATCACTCTTTAAAGATATTTACTACCTTTAATGCAAATTAATATAAGTGTAGAGCTAG
CTAGGTCTAGACACTAAATTACCAAGATAAAAAATGAGTTTGGCCAATTAGTTATATCTC
AACTTTGCTCATTAATTTTGGTCACTCACAATATCATTTATTCTAGTCTTAAGTCATCTG
TGGCCCCTTAAAGTTGTCTGTATAATTTACTTAGACACCTTAACAGACCTTGTTTCCTAT
TAGACACTCCAATCTTAAAAAATAAATACATATTGAACATTTTTCTGACACTTAGTCTAA
AGAGAGTGCGTGTAATACACATGCATATGAGTGGCAAAATGACAAATCAAATGAAGACAC
ATGACATTTTAATTTAAAATAATTATAAAAATGAATTTTGAATATAATAAAATCCTAAAA
GAAAATACTTTAAACTAAAAAAATAAAAATTATACACCCCTAACCACACCCCCACCCCCA
CCCCCGCACCCCACCCACCTCAAACCTCTCAATTTCTTCTATTTCCCAAACAGAACTACC
TTGTCCACCATTGTTAACCTCCATTTAGAAAAATTAGAGGTTTCAACATATATTATGTAT
GAATTTATTATTTTTATTTCTCTTTATGCCTTCTTTCTTATTTCCATTTAAATTGATATT
GTTTTCTTAAAAGATTCATTTTTTTAATTTCAATTTTTATTTTTTCCGTTCGATTTGTGA
GGGAGAAGGTGATACAATGCGTAGATGATTAGGAATATTAAAAAGTAATTACTACTGTTC
ATCAGTCACAAAAACAGTTATCACTGTTCATTGTTTGTTAGAGTTGTTGGAAGCAGTTAT
TTCAGTAGATTGTAGCTTTAGCTTTCAATTCAACTCTATAAATACAGATGTAATACAATT
GTTAAGGCATGAAATGATATATGATAATTCTTCTCCTCTCTCTTTTACTCTGTTCTTCTT
AGCTTCTATCTCGGAATTGCCCTGATATAGCTATCTTCTTCTTCGAGGTTCAGCCTCCTA
GTTGATATTATCCTTTCAATTAATGTTAATTGGATCAATTGGTATCAGAGCAGCTGGTCC
TCGGCTAAGAAATCATGGTTGCTCGGGAAAAAAATCAAGACAAATCTTCAGAGGAAATGG
AGGGCAAATTGTCTCAAATACAGGAAAAATTGTAGAAGATGATGGAAGGTATAGTGAATA
TCAATGATAGAAATGTACAGACAGATAAAGAATTAATGGAGATCAAGCAAGCCCTAGGAA
ATGCGAAACAAAAGAACAAGGAGATGGATCAGAATAGAGCTGAATCATTTGTGGGTGGAG
ACAGAGAACAGGGGTTTTGCAATGCAACTGGGAATTTCCAAAATTCTAATGGTAAATTTC
TTACCCGATGTTCTAAACTTGATTTTCCTAGATTTTCGGGGTCGAATTTGAGGGCATGGT
TATATAAGGTGGATCAGTTTTTTGCCATAGATGAAGTTCCATATGATCAAAGGGTGAGAG
TAGCTTCTATCCATTTGGATGGTGAAGCTATTTCTTGGCATAGATCATACTTGAAGTCTA
GGAACTCAGTTATAGACCCTTCTTGGTCTGAGTATGTATTGGTTGTTAATGAAAGATTTG
GGGAATAATTTGAAGATTCCATGCAAGCACTTAAAAATCTACAACAAACTGAGGATGTTA
GAACATATCAGGTTGAGTTTGATAGGTTATTGAATGGGGTTAATTTGTCAAACGAAAATG
CTATCAGTTGTTTTCTCGGAGGATTAAAAATTGAGCTCAACAAGGCTGTTAGAATGCAAG
CACCCAAAACCTTAATGCAAGCCTACAAGTTAGCTAAGTTGCAGGAAGAGGTTTTTGATG
CTCAGGCTAAGTCTTGGGGAATTAGAAATAGCAGAAATCAGAATGGTCTTCTCCCTACTC
CATCTAGGTTTCAGGGTGTACGAAAACCTACTTTCTCTAGCACAGTTGTCAAGAAACCTT
ATGAACCTAATGCTAATAGGTTCAGTAATGGTAATAATGGTAGAAGATTATTGACTGCTG
CTAAGATGGATGAGAAAAAGGCTAAAAGACTGTGCTTCTTGTATGACGAGAAGTATATGC
CTGGGCATGTTTGTAAATCCAAGAAACAGTTATATTTGTTAAAGTTCTGGAGGATAGGGA
GGTAATCATAGAGGAAGAAGCGTTAGAAGTGGATGAGTGCATGACAATTTCCTTACAAGC
ATTTACTGGAAGTATAGGGTATCAAACAATTAGAATAACTGGATACCATGAAAAACAACC
CTTACAGGTGCTTATTGATACATGTAGTACTCATAATTTCATTGATGAGTCAATGGCAAG
GAAGTTAGGTTGTAAAGTTTTGCCTATACATGAGCAATCAGTTAGTGTGGTTGATGGTAG
AAAGGTTCAAACTGCTGCAGTGTGTAAAAATCTGAAGTGGTTACTGCAGGGTACAACTTT
TTCTTCTGATTTCCTACTACTACCATTAGGGAATATTGACATAGTGTTGGGTGTGCAGTG
GTTAAACACTTTGGTAGGATTTTGTTTGATTTGAGAAATAGAACTATTGAGTTTGTGCAT
CTGGGGAGGAAACATGTTTTAAGGGGAGCCAGTAGCCAGATCAAGACCACCAAGGCCCAA
TCCTTAAATAAAAAGAGTGCTGATTTAGTTCAGGTCTTTATGCTAATCTTGGTGACAGAT
GCAACCTCTGATATGCAATGCAACAGTATACAAGTAACTCAAGGTACTCATATTCATCCT
ACATTAACTGTTTTAATGGAACAATACAAGTGCCTCTTTGATATGCCTAGTTCATTGCCC
CCTCATAGAGGCATCTTTGATCAAAAAATACCACTCATTAACTCAGTTACTCCTGTTAAC
AAAAGGCCTTATAGATATCCTGGAATGAAGAAAGATATTATTGAAAAACTAGTATAGGAA
ATGTTAGATCAAGGTGTGATACAACCTAGTTCTATTCCCTATGCCTCACCTGTAGTCTTT
GTTGGGAAGAAAGATGGGAGTTAGAGGCTTTGTGTAGACTATAGAGATCTCAACAAACTG
ATAGTAAATGACAAGTTTCCTATTCCTATCATTGAGGATTTGTTAGATGAACTAGGAGGA
GCAAAAGTGTTCTCTAAGATTGATCTTAGAGCTGGTTACCACCAATTAAGGATGAAGGAA
ACAGATATCTATAAGACAACTTTTAAAACTCATGAAGGACATTATGAATTTCTGGTTATG
CCATTTGGTCTTACAAATGCATATTCTTCATTTTAGAGTCTTATGAATGTTGTATTTAAA
CCACTCCTCAGGAGGTCAGTATTGGTTTTTTTTTTTATGATATATTGGTGTACAACAAGG
ATATGTCAGCCCATGTGAACCATTTACAAGTTGTGTTTGAATTGATGAAGCAACATCAGC
TGTTTGCCAAAGGTTCTAAGTGTGCTTTTGGGGTACCTGAGGTAGAGTACCTAGGTTATT
TCATCAGTGCTAAAGGGGTAGCCACTGATCCTAAGAAGATTTCTATAGTACAGGCTTGGT
CTGTCCCTACAAATATCAAACAACTGAGAGGGTTTCTTGGTTTAACAGGATATTATAGGA
GGTTCATTCTGAATTTTGGATCCATTTCTAAACCTCTCACTGAATTATTAAAGAAGGATA
AGTTTATGTGAAATGAGGGTGCTACTACAACTTTTCATGTTCTAAAAAATGCATTAGTGA
TTGCACCTGTCTTAGCATTACCAGACTATGATAAATCATTCATAATTGAGACCGATGCTA
GTGGTTCAGGAATTGGTGTTGTCTTGATGCAGCAAGGGCATCCAATTGCCTATATCAGTA
AGTCATTGGCACCTAGACATCAAGCTATGTGTGTGTATGATAGAGAGATATTAGCCATCA
TATTTGCAGTTACTAAGCGGTCTCATTACCTATTAGGAAGACATTTCATTGTGAGAACTG
ATCAAAAGGCACTAAAACATCTCCTGGAACAAAGTATTCATACTGATTTTCAAGTTGCTG
GTATTTCTAAATTGATGGCCTTTGATTTTACTATTGAGTTCAAGAAAGGGACTGACAATA
AGGCTGCCGATGCCTTGTCAAGAAATCAAAGTGCTGAGTTGTTGACTGTTTCACTCTTGA
CTCCTAATGATACACTTTTGGAGAGAATTAGCCTAACATGGACATCTGATGCTAAGTTGC
AAGCTGTTATTCGTAAGTTACAAGCAAAGCCTTATAAATTCTATACCTAGATTGGTTCTC
AACTAAGGTGGAAAGGCAGGCTAGTAGTAGGGTCTGATTTGCAGTTAAGACGAACCATTA
TTCAGTTGTGGCATTTAACACCACAAGGTGGTCATGCAGGTATCGATGCAACTATTAAGA
GGCTACAATCCTTCTTCTACCGGAAGTCATTGGCAGCTGACATTCGGAATTTTATTCAGA
AATGTGATATTTGTCAAAGGCATAAGTATGATACATCAGCTTACCCTGGACTAATTCAAC
CATTACCTGTTCTTGATGGTGTATGGGTTGATATCAGTCTAGATTTCATTGAAGGTATTC
CTAAGTCCAAAGGGAAGGATGTCATTTTAGTAGTGGTGGACATATTCAGTAAGTTTGGTC
ACTTCATTGCTATTGCACATCCTTATACTGCTGAATCTGTAGCTCAGTGTTTTTTGGACA
ATGTTTTCAGATTGCATGGTATGCCAGCTTCTATAGTAAGTGACAGGGATCCCATTTTCT
TGAGTTCTTTTTGGCAAGAGTTATTTACATTACAGGGGGTCTTATTACATAAATCGACAG
CATACCATCCCCAACTGATGGTCAAACAGAGGTTCTTAACAGAACCTTGGAGACATATTT
GAGTTGTTTTTGCTCTAATAGTCCTCATACTAGGGCTATGCAACTACCACTTGTTGAATG
GTGGTACAACACTACATACCACTCTACTTTGAAATGTACACCTTTTGAAGTTTTGTATGG
TAAAAAACCACCAATACATTTGCCTTACTTAGCTGGTGAGTCTTCTAATGACATGGTTGA
TAGATCCTTGGAGGCTAAAGAGGTTGTGATAGCCCTGCTCAAGTTCCATTTAGCTAGAGC
ACAACAAAGAATGAGAGATAAAGCTAACAAACACAGGTCTGATAGGCAATTTATGAATGG
AGATTGGGTTTACTTGAAGTTGCAACCTTACAAACAGATTTCAGTGGCTTCTAGGCCTTT
CAACAAGCTTGTTGCAAAGTATTTTGGTCCTTACTTGGTACTTTCTAGAGTTGGTGCAGT
AGCTTACAAGTTGCTTTTACCTGCTGATATCTTTATTCATCCTGTGTTTCATGTTTCTCA
GCTTAAAAAGTGTTATGAGGTGCCTACAATCATTAATCATCCCTCTATTTCCATCTTTCA
AGTCCTTATTGTCCTAATCCTGAGTCGATATTGGAGAGACGGATGGTCAAAAAGGGTAAT
AAGGTTGTGTGTCAAGTCTTGGTTCAATGGTCTGGTTTGGATGCTTCTCAGGCTACTTGG
GAGCATTTCACCCTTGAGGACAAGGGTGGTTTCCATTGGGGGGGGGGGTATTGATACAAT
GCGTAGATGATTAGGAATATTAAAAAGTAGTTACTACTGTTCATTAGTCACAAAAACAGT
TATCACTGTTCATTGTTTGTTAGAGTTGTTAGAAGCAGTTATTTCAGTAGATTGTAGCTT
TAGCTTTCAATTCAACTCTAGAAATACAAATGTAATACAATTGTTAAGGCATGAAATGAT
ATATGATAATTCTTCTCCTCTCTCTTTTACTCTATTCTTCTTAGCTTCTATCTCACAATT
GCCCTGATATAGCTATCTTCTTCTTCGAGGTTCAACCTCCTAGTTGATATTATCCTTTCG
ATTACTGTTAATTGGATCAGAAGGGGTGTGTGGGGGAGAGGTGAAGAGGGAGGGAAAAAA
TATTTAAATAATAATCTCCATTTTTTTCCGGCAAAGAAGATACGGATGGTCTCCATTTTT
TCCGGCAAAGAAGACGTAACTAATAATCTCCATTTTATTTGATAAAGAACTAGTGATCTC
CATCTTTTTTCTAGGGAAATGGCAGTAAGATGATTTAAAAAAAGAAAGAAGGAAATTTGT
GGGAAAATAATGGTGATGGATTGTATTGAAGAAGTGGTTGCAATAGGTGTGTGGTTTTAA
AAGAGAGGAAGAAGAAAAAGATTGTTATTTTTTAAAAAAAATAATGAGAAATAAAAAGAA
AATATTGAAAAGGAAAAGGAAAAGTGTTAAAATATTGATTTCACTCGCTTACCAAGATAT
GAATTACACTTTTTGTGTCACATTTGCAAAAGTGTCTAAATGGTTCAAATTGGAGAGGGT
AGAGGTATTCAATAGGTACTAGTTCTAGTTGAGGTGTCTAAGTGAATTATGCAGACAACT
TTAAGAGACCGCAGATGACTTAAGCCTTTATTCTATAACGGTTACGTATTCAGTATGGCT
ACATGATAATTCAACATGTTTTATGAGTAATCCATTATATATAAAAATAATAATTAGATT
GAACGTAATAATATGAATTCATATTACATGTCATAAACTTGCATGCACAATTTCCCCTCT
TTTAATTTGTGCTAGTAGTAGCTTTGGTTTAACAGCTTGTTTGCAAGTTTAATTGCTTAC
GGTGTATTCTCATTATTTATTAATGTATCATAGTTAATATACACTGGTTTTGGTAGATTG
GGTGGAGAAATTTAAAGGACCTGATAGTTTTTTAATATTGGAAGGTTGTTTGGGAATACA
GAAGTTTGAACTATTGCAGTTGAAAAGTACGAATTGTGCTTAAAATTTGAAATGCATTTG
AAGCTCCAAACACATTCTACTGAAATTCACTTGTTAATAAAGTTTGAACTATCACGTTGA
TACTTCACATATTGTTCATGAAGTTTAAGTTATATCAAATTTCAATGCATTGTGTTACAA
TTATTATACTTGGTCAAAGCTTCGTGCTGAAGTTGTTTTTAGGGTGCAACTACACCTCAG
TCTCATATAAATTGAGGTTGCTTTACGAATCCTCTTTTTGCCATTTGAACTTATATTATA
TCATTATCATCATGATTAATAAAATAAAAGTGAAAAATACATTATATAATAGTAAAAATT
TCATACAAGTCTAAAATCTTTCCTCAACTAGTAGCTATCATCTACGAGTATTTTTCTTCT
ATTGCACCCTATCATTAGCTAAATTTATACCATTGCAGGTCATTTGAGACCACTTCCTTC
CATGTAATTTTAGGTCCTCTTCGTCCCATTTTAACACCTCACTTATCATAGTTTCACATC
TACAGACTGATGTATCTATAGGTCAACGCATAACATATCCAAATCATCTTAAATTTTATC
CACGATGTAGCTGACGTTCTCACATTTTATACTCAATGTGTGCTACTTCCGCTTCTAGTA
AATGTAGTCATTTCTAATCTAATTTAGTCATGTAATGATCACACATTCATTTTAGCATTC
ACATCTAGTGGACATGTTGAATTTTAGCAGCCCAACATTCACTATCATTTCATTCTCTTG
AAACGTGTTTTAGCAAATGAGAATTTCCCAAAGGCAAGGCAAAGCACTCTTCACTATACC
AAAGAGAACAATAGGCACCTCAAGATGCCACTTCTTGCAAAAGCAAGCAGGCAGCATCAA
AATTGAATTTTTCATAATTACTGTGGACTAAATATCCGATACACTTGTGTCATAAATAAT
GTCCTACAAAAAAGATATGGATATATCTGACCCTCTTTTCTCTTGAAGAACCCTGCTTCC
TCACATTTATAGGTGTTAAGCTAAATCAATCTATCTAAATCAGGCAGATTTCACCTTGGC
AGATGTGGACGCCAGATGCGNNNNNNNNNNNNNNNNNNNNNNNNNNNNNNNNNNNNNNNN
NNNNNNNNNNNNNNNNNNNNNNNNNNNNNNNNNNNNNNNNNNNNNNNNNNNNNNNNNNNN
NNNNNNNNNNNNNNNNNNNNNNNNNNNNNNNNNNNNNNNNNNNNNNNNNNNNNNNNNNNN
NNNNNNNNNNNNNNNNNNNNNNNNNNNNNNNNNNNNNNNNNNNNNNNNNNNNNNNNNNNN
NNNNNNNNNNNNNNNNNNNNNNNNNNNNNNNNNNNNNNNNNNNNNNNNNNNNNNNNNNNN
NNNNNNNNNNNNNNNNNNNNNNNNNNNNNNNNNNNNNNNNNNNNNNNNNNNNNNNNNNNN
NNNNNNNNNNNNNNNNNNNNNNNNNNNNNNNNNNNNNNNNNNNNNNNNNNNNNNNNNNNN
NNNNNNNNNNNNNNNNNNNNNNNNNNNNNNNNNNNNNNNNNNNNNNNNNNNNNNNNNNNN
NNNNNNNNNNNNNNNNNNNNNNNNNNNNNNNNNNNNNNNNNNNNNNNNNNNNNNNNNNNN
NNNNNNNNNNNNNNNNNNNNNNNNNNNNNNNNNNNNNNNNNNNNNNNNNNNNNNNNNNNN
NNNNNNNNNNNNNNNNNNNNNNNNNNNNNNNNNNNNNNNNNNNNNNNNNNNNNNNNNNNN
NNNNNNNNNNNNNNNNNNNNNNNNNNNNNNNNNNNNNNNNNNNNNNNNNNNNNNNNNNNN
NNNNNNNNNNNNNNNNNNNNNNNNNNNNNNNNNNNNNNNNNNNNNNNNNNNNNNNNNNNN
NNNNNNNNNNNNNNNNNNNNNNNNNNNNNNNNNNNNNNNNNNNNNNNNNNNNNNNNNNNN
NNNNNNNNNNNNNNNNNNNNNNNNNNNNNNNNNNNNNNNNNNNNNNNNNNNNNNNNNNNN
NNNNNNCCCCCCCCCCTCCCACCAAAAACACAAACCCCCACCCAATGTTTTATAAAAACT
AGAGAGTAAAAAATAAAATAAAAAACTATACATAACAGAGGTTTACAATCTCATAAGCCA
TTAACCCACTAAAAAAGGGTCTTTGCGACCAAAAGTGCAGCCGCTTTTGAAGAAAGGAGC
ATAATAATGATATACAGGAAGCAAAAAAGAAACCAAAGGACAAACCTTCAACCAGAACAG
AGAATAAAGTGATAGAACAGCTGCAATAGCAAGGTGGAAAAGAATGGCAAATGCTGCAGG
TGCTGATGCTGTTGGGAAGTTCTTCAGGTTCACACGTAGTCTCAAAAGCTTCAAAAAGAC
ATGAAAGCACGATAAATTAACCACAACAAAGGCATTTCAGGCAAGGGAGAAGATGTTAAG
CTCCACATCCAAGCCAACACATAACAACAAACTGAAATAGAACCAACCAATCATACAGCT
ATTATCTCTTTATGTTTTCTTCTCTTTAACAATTGTGTCAAGGGAAGATCGTGTGCACCA
AAACGAATCAACCAGGTACATATTACCCCCATCAGTACAAGTACCGGGTAACTCCACCTA
CCAAGGCTTAGATAGATGGGAGGAAATCACCTTTCTTTGGTTCTATTGGAATTTGATCCC
ACAGCTATTATCTATTATTTTTATATATTTCGTCTTTTTCAAGTGTTGAGAGGGGACACT
GCTATTTATTACATTTAACTTATTTAAAAAAAGAAAATCAAGCATGGTTCAGAGAAAAAA
CCTACCCCAACCAAAAATCCAAAGAATGGCAAAAGAACAAGGGCCAGAAATGCATAAGAA
AGGTTGCTCGGAGGTCTTTTCTCTGGAGCCCTGAAAATGTGAGCTATTTCTGCCTTGGGC
CCAAATCTAGAGGAAGGGTCAACAGCCTGAGGAGGTGGACGTGCTGCCTTCTCTGGAGCC
TCTGGCAAATCTAATGCAACAGATCCCAACGGTTGCAAGAACGAGTTCTCCTGGAGGAAA
CAAAATGGTCAGCTCAAGATACGACAAAATGTTTTAGATCCAATATCCAATATCCAAATT
TCTTTAGTTCATGTTTTTCCCCAAAAATTGACCAAAAATATGGCGCTATATGCAGCTTTA
ATGAAGTTGGAATCCATACATACCATTACAGCATCTCCAACAGTAAGTTGAATATCATAT
CTACCCGATAGATAGAAAAACTGTTCAACAAGTCCAAGGAAATCCTACAAGACAGAATGC
CAATTAAGAATTCAGCGGTTAGCTCCTTTTTAAAGATCGTCATTGGAGTTGGAGGCAGTT
GCACACGTTTCTTCTTGGAATTGGAGTTTGTGCTGAACTCGCAAAACACGTCCACATTAT
GTTAAGCAGTAGCAACAGAGTGCAGAAAAAAAATTCAGAACTTACTAGTATTATTTCGAA
TTGTTTTCCAGAATTCCCGACCACAAAGATATGCTCCACCTTGCTCTCATGACTCAACTT
GAGGAAAGCCTGCAGAACATCTCATAAGTCCACCAACTGGATAATAAAGAGTGCAACTTA
TTGAACACATAAATCAGGATCCCAACCTGGTGTGGCTTCAAAGCATGCCCAAGAGGAGAA
GTTAATTGAAATGACAACCGGAGCTTTTGAAGATGGTTTGCTGATAAAGAGATGGAGTTC
TTTCCAGCCAAATCAAGCCTGTATGAAACACCCCCAAGAAAAAAAGAAAAACTAATGATG
GCTTATAAAAAATTAATGCATACAATTTCTGTGTAAATAATAGAAGACGATTCCATATGG
CTAGTCAAAGAAGTTAGAACACTAATTTCAGTGCTTTACTTGTGCCTTGTAAAGTTGGAT
AATAAAGATGAGATGCACTCTCCAGGTTTTCAAGCTAAAACAAGTTCAATGGAAAGAGAA
GATAGGTAGTGCCAATCTAGCATCAAACTTCACCAAATTTACTGGCATACCATTGCATGT
ACTCCAGCGCCAATTTCCAAAAAAAAAATCTCAGCAAGGAAGTCATAACAAAGTATGGAA
AGGTCAAACTACGAACAAGTAAAATCTCAAGTCAAATCAGCAAGTATTACAACTTTATGA
GCATTCTTGCAAACTAGCTATATAACTTTTTTGAACTGAAAAACTTAAAAAGTTCTGCAA
TCAACCATTAGGCAGACAATGTCAAGTTTATCAATGATAAAGAAACTCTGACTATTAAAA
CTTTTAGAAGGAGTCCTTAAATAACAGTTCAGTGAATTGGTTTCACAGCTCCCGTAGAGA
CTCTACTTTCATGAGCCTTGAACCTCTACCAGTTGTCAGAAGTAAATTAAACTATTGAAA
GCAACTATATGCAGGAAGTAGAAGTGAATAAAAAGTCAGTTGTAATTAAAAAAATACAAA
ATAAATACTATAACAAAATAGCTTTTAAGAACAAGAGGAAAAGAGAGAAAAATATGTATC
TATGTTCCTTATATATTGAATTGACAGTATCACCTACCTGAAACAGAAATAAGTTCCACT
AATGACATTGACAATAAATAACTAATATGTGCCAGAAATGGTAAAAAGAGCAGCCAATGA
TTAAAAGAGGGAACTCAAAATGGATATCACGAAGGAGATGATAAGGATAAGAAAGGAAAA
GAACTTACTTTTTACGAGTTTCAATATTCCCAAGATCACTGTCAAGAACAGAAATCTCTG
CATTATCAACTTTAATAACTCCTGTAACGTATATGGGTGCTTTTGTTCTTCCTCCAGTGG
CATAGATCATTTTGTGCTCTGAATCATGAAGAACAATCTACAAGATCATCAAGAGGAAAG
GAACATAAATTGGTCAAATGAAGATCGACACAGGAAGAAAATTTTAACAAGGAAGGAAAA
GAAGATGCCATACCTCGAAAGTGAAAATGTAACTGCCAACATCAATGTCTTTGGGCAAAG
CATCCAAGTAATGCACGGCATTTTCATGGTCAAATTTGAGATCCTTTATCATGGTGGCAG
ACAAATATTCACAAAGTTAATAGCAAGCAGAGATGCTAAAACTACCTCCAAAGAAATTAT
TAACAGCTATATCTTATGCACGAGATCACAAACAAAAGCCCCTTAGCACCTGATCAATAA
CAGAGGCATCCTTTGAACCAGAGCTGAAAATCTGCTTGAGTTTGACTGTCAGAGAAGGTG
CAGTAGCCCCCAAAACAGTGTTTACGCTTACCTAATTGTATCAATAACAGTCCATCAATT
TCAGATATGCTGGCGAAACTTATTAGAGCACCAAGATAACAGGACACATGATACAAGAAA
GAATGCATCACATTTTTCCTAAGAGGAATAACTGTTAAAAAAAGGCACACATGAATCATG
ATAAAACATTGCAACTAGACACAAAGCAGGTTGTGGCTTTGTCTAGCTTATACAGAGATT
GGGCGATCGCACAGAGGGAGGTGTCTTAGCAAATCCAACCAACTGTTTTTTTTCATAATA
AGATTAAGATATTTAAAAGATAGATGCTCTGCTTGAAAAAGGTGGCACTACACAGAAGAA
CAACTAGTTAATATGTTTGAATTAGAAACTTGAAATGCATTTTGCCATCTCAAGAAATTT
AATAATATCTTTTATAAAGAAAATAAATATGGTCTGCGACGTGATACATAGTTTTTACTT
GACATACTGGTTGCAGCATTCCAATTCCTCCACCCTTACATTGGCTTTTCTTTTAGTTAT
TTTATGTTTTCATTATGTGCCTTTCTTATATGTTAAGTGACTTTTTAGCTTAAAACAGCA
TCAGATTTTGATGCTTTTTATTGAAGCCACTAATTTTCGTCTAGAGCATACCCTCTCTGA
ATCTTATTTTTGTAGATCTCTATGTCTCAACTCTCAAGTTATCACTAAAGAAGCACCCAA
AACTGGAAAATATAGTCTCAAAGACTTTATAGTCTAAATCCGAAAATTGAGGAATACAAG
GAAAGCAATTATGAAAGAAACATAGAGTGATGTATTCAGAATTCAAGAGAATTATATCAA
AAACGTCACACCTTAAGCTGGTCCTTTCTAGTCAACGAAAGAACGCTGGTCGGGAGTGAT
AATATCAATGGAATGGAGACCCTGCATTTCAAAAAATGCTTGATATGTAAGTATAGAAAT
GGTGCTGGCCTGCTTGCAGCAACGATGCTACATCTAAACTCTACCAGCAAAAAGCCAAAA
ACACAACATTTTACAGAAACAAAGCAAATGTATAAAATCAGAAAAGGTGAAAACAAAGTA
TATTGCTATGAACCTATTGTTTTCCAAGGAAGCCAATGCTTCAATTTGATAATACAAGTC
CTTCGCATTTCCAGGAACTCCAGCACCAAGGAGAAACCTTGCCAAACCTAGAATTTTGTC
ACCTGGAAGCTGCACATCATAAAGGAAAGTATTATCAAGAATGACTGTCATCAAATTAGA
GAAAGAAAATGGCATGTGCTACACAACATACATTTAAATTTTCGGCAGACACTGCGGCAA
AAGCTGTAATCCCACGCACTACAGCTGATGAAGCTGAGAGGGGACCCTGATGTCCATGAG
CATCAGCAAGTTTTTCATCAAAGTAATAGGCTCCATCATCTGTAATATGATATGACAACA
ATATTATCATAGACGTTCTTTTATTAGAACAAAGGGAACTTCTGACAATTTCTGTTATAA
ATTGTCACCTCCACCAGCTCACAGAAAGAGAGAAAAAAAAGAGGTATATACCGTATTTCT
CTAGACCATCAAGAAGCTTCGAGATATCATTTTTCACCATGCTAATCTGCCAATGCACAG
TAAATATGGGGTTGAATACAAAATACAAAAGATATTACACAGAATTATGTGAGCGGTAAT
ATACAAAAATCAGAAGATTAATGGCATTATGTACAACCAAGTAAAGCATGCAATAACTTA
AGCATGTAACCTGACATAACGGTCAAGCTGAGACACCAACATAAAAAAACTTCAAATCAA
GTAAGACGAAATGTTGGATCTTTACTTCTGATAAGTGACACTCAATGTCAAGAGAATGAT
TTTGATGTCTGCTTTCACTCCTGAATGCATGTTAACGCAAAGAAATAACTATGTATCCTC
ATGCCTTTTTAACTAAAAAGAAAACAAAAATATTGAAATAAGAAAAAAAGCTACAGAGGT
CACTACCACATGATATGCATTATTAAAGTTTCTTAATCCCATTTGGCACCTCTTTACACC
CATGGATAATTAACCCACAGGAAAAGGAAGGCAATCAAAGATGGTTTTGCTAATCATTCT
CTATAGTTAAATTACACGCTACCCTCCCCAGACCCCATTTTGTGGGATTTCACTGGGTAT
GTATGTTGTTGTTGTTTCTATAGTTAAATATTGAATGTGTAAAACTTAAACTCACATTTA
GTGTCAACCATATAACTGCATATGAAATACCTTTTTTTTTGTAAGTGACCAAATGGTCAC
ATAAAATACATCCCAATGTAGCCCACTTCAGTAATAGCTGCTGTCCACCTGACCTTCAAT
ACCAATTTTATCTTGACAACTTAAAATGATGTCATTGATATCACACCTCGTTGGCATCAT
TATAAAAAAAAGGATGGATTTACTTGGAGCTGTTAGGAATACGTGGGTAAAATTTGTGGT
GAAATGTGTTACTTGGATTATTAGGATGGAAAAAGGTGAAGTCTAATTACATTTGGAACA
CAATGCACTGAATGTAGCTTTTCTCGCAGCATGCTGGCTTAAACTATGGATAAAAGAGCG
TATCTCATGTCCAATTTGAAGTAAGTTGCAATTGTTCTTGATGTTGTTTCGTATTGTTTG
TGATAATTTGGAATCTACACTTGCTTGATGCTTCAAATGTGACTTGCTGGTGTGATTAAA
TAACAAAGTTCTATTGTTTTTTGAAAGATACTCAGCTGGAGAAGGACCATACAGAAACCA
AAGAAATCAGTATGGGAGCAAACAAGATGGACGCATGAAAGAGCTGAAATAAGGGACTAA
GTTCAGATAAGTATAGCACCTAGGTCCCAGAGATACTTGAGACGCCTAGTTCCTAGACAC
TGTCATATGTGGTCATGTAGCGCTTACGATCAACCTGAGTCCCATTACCTACAGAATCTC
CACCATCCGCATATTTAAAGAATTCTTCCCTATTTCAAGGATTAATTTTAGGCAAGAATT
TGAAGAGAGAGGATTCATGAAGAAAACCTCTCTAAAAGAGTTTTTCCTCAATGTTATTAT
GATATTGGACCCTCTTACTTTCAAGTTTGGTGAACTTCATTATTCAAGGAATATGATGGA
AGTCAACATGTATTTTAATTTTACAACACACTTTTCTTGCTATTTATCAAAATGAAAGTG
GGTTACAAAGTTATTTATCCAACTTCTGCTTATGTATCTATTAGATTGGCCATCAATTAG
ATTTGTCTATGGAATCCTACAGCGAACAGAAAAGAGACTTGAATAATTTTACTTAAAATC
CAAGTAGGGTAGGATAAAGACAACTAGATAAGTTGGCTCGATTTATGTTGACAATAGGAT
CTACCAAGTGCCAAAGAACATTATGTAGTCCGTTATTGAACATGACACTAGAGCATTTTA
ATTAATGTTATTTCCGTAAGAAAATCGTGGAATCACATCAGGTTAGGCTGCCTACATCCC
ATCACCCTTAGGTTGCGGCCCTTCTCTAGACCCTGTGTGAATGAGGGCTGCTTCATGAAC
CGAATAGCCCTTTTACTCGCGTAAGAATATAATAATAGGTCAAGAGAGATAGGATTATAT
GCAAGTAGGAAGATACTTGCCCCAGGTCAATAACCAAATCCATTGAAATAAAAGTGTAGA
GAGGTGCAATCGATTAAATGAAATGTTAAAAAAATTCAAAGTCCTAAAGCCTTGATCCAC
TCATTTATGGAAGCATTATAATCATCATTAATGAGACGTCAATTAATTGGTAGTTACACT
AATAATCTCATCACCAAGTGTAGTCTACACAATACAATTGCATCAATCTTGGTATATAGC
AACCTTTGGTGCCAATTCTTCACGGAAACGATACTCTACTCCCTTAATATTTCTTGTTAT
GTTGGTGTCTACTTGAATGTATATTGGAAAGAAACATGGGCAATGCGTGATGTAATATTA
TAGACAGATACTCTTCGAAGAAAGAGATACATAATTTTAGGTTAGTCCTACTAGTCTAAC
GAGTCCAGTAAGGACATAGATCACCTTTTATTACATTGCAATTTTGTATCACAACTACAG
ACTGGTTCTCTTTGTTCTTTGGGAAGTCCTAAAGATTGGCCCAAAAAGAAAATGGGGGCC
ACTTGGAGGACAACACCCACTATATCATTTTTGACATATTTGGAACGAAAGAAATAGGAT
GACATTTCATAAGAACGAGACCGACATTAGAAGTGTCAAAAAGATGGCCAGTGTACTTGT
GACATAGAAAATCTCAATAAAAAGAATACCATAGAGTCACATTTTGAAGGAAACACCACA
AAGAAGTGATTGCATTAATCTCATGGGCTCTTCATAAAATGCAAGCTAGACCACATTTAT
AGCAAGCTAGTAGGTAGCAAAACAAGACCATCTTATGTGAGTTATGATGAGGAAGTATGA
ATTAAACTCCTCAAGGATGATAAAGAGGACAAATTTTACTCACCAAAGATTGATCAATCT
CAGAAGAAGCTAATGAAATGACACCAGCCAGGCTCTCAAGTGCAATTCCTGTAAAAAGTG
TTTTATCAGGAAAATGCAAAGAAAACACTGTAATGATTATTTCAAGTCAGGTTTCTCTTC
AAAAAGTTCTCCAAACCCTGAAAACAATTTTGTGTGGTTTTAGAAAAGATAGCTTTTCTT
TCCGGGATGCTTTCTCGAGTGGCTTTTGAATAACCAATAGCTATTTTTGTTGTTTCCAGA
AAATATAAACTCTGTAGATCTTAAAACAAGACTAACCAAATCAGGCATTCTATTTACCAC
AAGCATTAACCAAATGTTGCTTTATCAAAAAATATTTCCAGAAATATTGCCTATGTACTT
AAGAACCTTAGGGAAGTTGTCCTACAGAGACTTGGCTTTCTCTGAAATAGAAATAGAGAA
TAATTACCTGCAGCATAAGTGCTAGACTCGGGATTGTTGGAGCTATAACGCCACCTTCCA
TCACTTTGGCTAAGAGCCTGTCAGCAAGAATACCAAATGCCATGTCAAAAAACCTCATAA
AGACGAAAAAGAGTCAAAACTCCAGTAGTAGTGCAAATGTGGAACATAAGATGAAACCTT
TATGGCGCGGACAACTGAATCAGCACTTTCAAGATGTACATCCACGTCAGAATTTAGGCC
CTACAAAGTGAACATGATATGTGAGGAACAGAGAAATCACTCCTGACTAAATACAATGTC
CTTGTGAAGTACACAGTATACATAAGCAGATCACGAGATCCACAGATGTTATCAATTTCA
AGCAGAAAGAATGGCTATATTTAGACGCTTCTGCTTTTCTTTTTCTTTCAAAGGATTTGA
GGTGATAGAACCATTAATGAATCAGGATATCAGTTCTAATAATTACAGTAGAAAAGAAAA
CAAAGGCATTTTCCCATGCATTACCTTGATAAGAACTAAACTTCCAACTGAATAGTAGTA
GTCAAGAAGTGAGCTGGCACTTTTCACAGCATCCTTAAGTCTTGGGGCTATGCCCTTGCG
GAAAAAAAGAGAGAAAAGTGAATATAATGCATTTAAATTGGTTTTCAATCAGTATATCAA
AACAGTTCATCCAGCTCAAACATACTGCGAATGTCTTCTTGTTAAGCTCGCAGTTCAATA
ACCCATCGACTCTTAATGCCTGGAACAGATCTTTCAATGCTGAAGTAGGAGATGACAGAG
TGTCCACCACCGTCGCACATGTAGCCCTTTGGTCAGGCTGTTTTTTAATTCCAAGAACCT
CAAATGTCCTTAAGGCCTCATATGTTTCTTCCAAACTGGAGAGGTGACATAAGAAACATA
ATGACATGCATCATTTACATTTCAAGAACACACAGTTATTACCAGCCATGAAGTTGTACA
ATGTGACTGGAAACTGAGGGATTTTTCTTGGGAGCCAATTACAATTTTTTTAATAGGTGA
ATGATGTTAACACAGACAGTTGGATGCACATAAAATATACAAAATATTGTTTAGTCAATG
TTTGTCGATGGATGCTCTTATTACACTCGTAGTCCCTGAAGGATGAGAACCAACTATGTA
GCATCTATATCAAGAATTCAAGTATTGTATACGTCATTAGCCCAATCCTTTGTAGGAACT
ACCCATAAATCAACAATATGTTACCCTTAAATTACTCTTACCAAACACGAAAAATTAAAC
TGACTACACATAGTTGGAGCTCATTGTCCATTAATACTATCCTTCAGTTATAGAATGTAT
ATAGTTCATAATTCTGGAACTCTTATGTGACCCAAACATACTGTAGTTATTTTCACGTTT
TCCTGATAGATTTTGAAATTAAACTGACCAACCCCACAAAAAAAAGGCAGAACAACACAA
CAACAACAACATACCCAATGTATTACCATAGAGTGAAGATTGGGGAGGGTAGAGTGTACG
GAAACCTTACCTCTACCTCAGAGGTGAGAGGTAGACATAGACAGGTTATTTCCGATAGAC
CTTCGGCTCAAGACAAAAACATACTCAAAAAAAGATAATGATAGTACAAAAGACAATAGG
TAGTAAACAAAACAACAGATAGTGGTAGAACAATACTACAACCAAATAATACTACCATAG
AACTACACGAAACAACTATCAACAAAATCAAAAAACAAGAAACTACAAGCATAGCACTAC
AACTACTAGTAAGGCACCAAGACAATGCACTCCTGCTTACTAGCATGGACACACTCCTAC
CCACTAACATTCCACTCTAATTCACATCCTTCACACCTTGCTATCTACGATCATGTCTTT
GGTAAGCCACAATTGCAGCATGTCTTGTCTAATCACTTCTCCACAATACTTCTTCGGTCT
ACCTCTACTTCTCCTGAATCCATCCGTAGCCAACATCACACACCTCCACATCATCACATG
CCCGAGCCATCTCAACCTTACTTTCCGAAAAAGAAAGGCTGAAGAAGAATCGAAAATCCC
AATTGCAGTTGAATGATAATACCGACANNNNNNNNNNNNNNNNNNNNNNNNNNNNNNNNN
NNNNNNNNNNNNNNNNNNNNNNNNNNNNNNNNNNAGTATTTAACAGTGAAGAGTTCACAT
CATCTGGACAGATCAGCGGACTAAACTCACATGAGAGGCCCCAAAACGTAGCCTTCTTAC
AGACAAATATATGGCACGCTTTAAATATGATTCCGACATACGCTATGATATATTCACGGG
AAACAAATCGAACTAAGCTCTGTCTATGCAAGCTTTAATAACTTCCAGTTCATATAGCTG
ATTCCAATTAGTTGACTGATCCAGAGAAAGAAGGGTTTTAGTAAGGGTTTAATCAAACCT
CGACAAAGATCCATGAGCGGGAGTAAACAACTCCAATGCAGCAGATCGGTGAGAATCGGA
GATAGGTTTGAAGATTGCCGCTTCACAGATCAGTGCGGACAATGCTAGTACCAGAAATCC
TAAAACTTTCGCCATTCCTATAAAGAAAAAATCAAACAAGAAACTGTTAACAGTGTAATT
ACATAGTAACCTAGCGAAATGGAAGCGAAATCACAGAGATCTTCGAGAGTTACTGGAAAT
GAGGGAGGAGGAACTTTGCGAGTCTGCGCCAGTGGAGAAGACCAATGGAGGAGTGTGAAA
CATATGCAGAAATTTTTGGTGTCATATTCCAAATATACCCCTCTGTATATCTTATTGCCC
AACATGTCCGGTATCAGTATCAAAGCTCGAATAATTTAAATTCGCTCATTACAAAACTTA
TTTCTAGGTGCGACCTCCTAATATAATTTATTTACAAATCTAAGAATTCGTACTCATATT
CTCTAATTAAAAATAAAGAAATTTCAGACATCTCACTACAATTCATGCTAATGGGTGGCT
CGTCAATAAACCAAACATGTGCATACAAATGGAAATATGGTTTGTCCTAGGATTTTTAAT
AGGCATTTAGACATTAAGAAAAATGTAATATTTAAAAAAGTATAAGAAAATCAAATTGTA
TTTAAACATGTATTCATCTTCATTTTTTTTTCAAAAATAAAAAATAAAAATCAATCCATA
GAACCAAAAATTATTTTAATTTTAAAAAATGAGAAAAAAAGTACTTTATATAGATAAGTA
GGCGTTAAATATTATCATCTTGTCCTTTTGGAAAAACTACTTAATTAGACATACATCACT
ACCATATATACTAAGTAGGCGTTTGGCCATGCGATACCATATCATGGTATGGAATCGTGA
GATGGAATCAACGCTTGTATATGCGATTTCACGTTGATTCCATATCATGAGATGGAATAC
CATATTCTCCAAAAATCATGATATGGAATTATATGGGAATTCCATATCATGATTTGAAAA
TTTTTAAACACAAAAATTGATCCACAAGTATATATTTGTTAAAACAACCCCCACGAACTT
TTGAAGCTTGGAAAAATAGATTCAGAATACTAAAACAAGGCATGAACCATTATGATATTG
ACACACAAGTGAAAATTGTCATAACTTGTGCAATGTTACATAATTATTTGCGAGAAGGAG
TGATGAAATATTTATGATCTATGAGCATGAAAATATAGTTGCGGATGATAATATTGACCA
ACAAATGGCTCAAAGTAACAATGTTGGTTTGTCTTCTCGGTCACATGATCGAGAAATGCA
AGTTCAACGTGAGGAGATTGTCCGTATTATGTGGGATAATTATATTAAAGACTAGTTCAC
TGCAATTTATGTTCAATTTTTTTTTATTGAATTTAAGTTTGATGAAACATTTATTTAAAT
GGGAAACAAATAGCTTTGTAATAATTTATTATGCGATTGTATAAAATTTTATTTATTTGG
TAAGATTGAATAAACAATTGGGGTTATTTTAATTGTTTTACAACTTATGAGATTCTTATG
TTTATGAGAAAATATACAACACAAAAACTTCATATCGCATGTCCAAACAAAACTTCAATT
TCATAGCATGATTCCATATCATGATTTCATAACGCATGGCCAAACGGGCTCTAAGGACAT
CTCCAATCCTATACTCTATTTTACTCTCCAAATATAGAATTCTCTATTTTTTACAACCAA
CTCCAACTCAATTCTCTATTTTACTCTCTANNNNNNNNNNNNNNNNNNNNNNNNNNNNNN
NNNNNNNNNNNNNNNNNNNNNNNNNNNNNNNNNNNNNNNNNNNNNNNNNNNNNNNNNNNN
NNNNNNNNNNNNNNNNNNNNNNNNNNNNNNNNNNNNNNNNNNNNNNNNNNNNNNNNNNNN
NNNNNNNNNNNNNNNNNNNNNNNNNNNNNNNNNNNNNNNNNNNNNNNNNNNNNNNNNNNN
NNNNNNNNNNNNNNNNNNNNNNNNNNNNNNNNNNNNNNNNNNNNNNNNNNNNNNNNNNNN
NNNNNNNNNNNNNNNNNNNNNNNNNNNNNNNNNNNNNNNNNNNNNNNNNNNNNNNNNNNN
NNNNNNNNNNNNNNNNNNNNNNNNNNNNNNNNNNNNNNNNNNNNNNNNNNNNNNNNNNNN
NNNNNNNNNNNNNNNNNNNNNNNNNNNNNNNNNNNNNNNNNNNNNNNNNNNNNNNNNNNN
NNNNNNNNNNNNNNNNNNNNNNNNNNNNNNNNNNNNNNNNNNNNNNNNNNNNNNNNNNNN
NNNNNNNNNNNNNNNNNNNNNNNNNNNNNNNNNNNNNNNNNNNNNNNNNNNNNNNNNNNN
NNNNNNNNNNNNNNNNNNNNNNNNNNNNNNNNNNNNNNNNNNNNNNNNNNNNNNNNNNNN
NNNNNNNNNNNNNNNNNNNNNNNNNNNNNNNNNNNNNNNNNNNACAATTAAATACCTAAA
TTAATGGTGAATTAACAATTTTTTCTCTCTCTCATCAGCCATTTCTCTCTTCTGAAAAAA
TATGATTATCCATCAGTAATTCAATATCTATCATCCCCCACGTCCTCCACCATCCACCAT
CTCTCTCTTCTTTCTTTCTCTCAAATCACGTTTTATTAGCGTTTATCAAAATTGAATATT
GATATTCAACATTATATGTAGGATTTGTAACTTTGTTTCATTATTCTCATGTATCTAGGA
TAAAGTTCTTCCTTTTCATATATCTATTACAGAGTTCAAGTCGTTTTAAATTTCAATTTC
AATTTTTTTTTTGCAAATTAGGTCCTACATAGTATGATTTTGTTTGTTCTTTCATGACTG
ATCAAGGTACAACACATTAACATTAATATACATTATGATTATGAGATATGAACTTGATAT
TTTCATTTTCACTCAAGATTTTGTCATTGCAGGGTCTGAATCTTCATCCGTTGACATTCA
AGTTGAGAATAGATCTAAGCACACGAACAATCCAATAAAAATGAAAAAACTATGTGAAGC
TCTACTAACAGATACATCACTAAACTTAGAAACACATTCAGTGCAAGATGTGGTTTCTAA
CACATCTTCTTAAGGATACAAACTCAGTTACACATTGAGAACAAATTCATCTTCTTAAGG
ATGTAGTCCTAGTTTAAAATACAATCTAAAATCCATGACCCCGAATGCCTCAACAATATG
GTGATATTCGTCATTGCGAAACAAACTCACAATCACAAGAAAGAAAAAAAAGAAAAAAAG
AATTACAATTAGAGAATTATTTTGGGTTTATGATTTCGTTATTTTTGAAAAAATTGTTAG
AGTTGATACGCTAGGGAATCCATAAATATGTTAGAGTTGTTAATTAATACTCAATTACTC
CTCAATTAAGGAAAAATAGTAACACACATATAATTCAAAAATAATAAAATATGTATCTCC
AATTTTTTTACCATCGGATACATGTATCTCGATTTTTTTAACCTTCAGATACATGTATTC
AAAGACCA
>mtp_851.scaffold_4
TGATTCAAAGCGTGAAGATGCTGAAGGCAAAAGCTGAAAGGCGATGAACCAGACCAAAGAGCGGATCACCGAGTGCATCG
CTGATCTCGACTAACTGCGCCGAGTGGTCCTTCGCAACACAAATCTTCGAAAACTATAAATACCTATTTAATTATGTAGC
TTAGAATCAATGAATGAACGAATTAAAGGAATCAATCAAGAACTTTATCAAGTTGTAGAGAATATTTTCAGTTCTTAGAG
TTTTTGGGGAGACATTGTTCTTGAACTTGAAGGTTTTCAACTCCAAGAAATTGGAAGTGGGTATCCAAGAATCTTCATCC
TAGACATGTTTAAAGACATTTTCTATCATACCCACTTGATGGAAACACTTGTTGGTATTAATTTCTATCTCTTTTTCATG
TCTAGCTAAAACCCCAATTCTTGTGTTGAAATTTCCTGTTGGGTATTGCTTATTGTTAGTCTATTTGCTGTTTAAATGTG
ATTTCGTTTAGTAGTTGTGTTTGAACTTAATGGGATTGTAGCTGCAAATACGATTTCATCTTAGTGTTTTTGGCATGCTC
GAGAGAGAGGTTTTAAAACTAAGACTACTAAATCAATAGTCGGTGGTTATTGGGTTGTCGTGGGTTCAACTCGAGAGAGT
GAATCCTAGACCTTCTCCCACATATTCCGCTCGAGATAGTGAATGGGCTAAGGCGGAGGCTGTGCTTAAGTTCTGCAACT
TGGTGTTCGAGAGAAACCGAGTTGATTCGGGGTAAGTTGTTCGAGAGAGAATTTACCCCCACTAAAGTCTAGCTAGCTTA
GTTACAAATATTCAGCAATTTACTATCAATAGCATTTACCCAATAGTATATTTTATCTCATATTTCTATCACATCCCAAA
AATCCCGTCTCCCTATCTCGCATCCTTATATTTTTGCTGTTTTTGTTCACTAGTTGAATATTAACCCCCCCCCCCCTCAT
TTGATAATTGACACTTGTGTCAACCCCTTAATTTATTATGTTTTTACTTAATAATGTTTTTAGCTATGGTTAACTTTAGC
ATATTCGTGCTTAACTCTTAATTCTCAGAACCGCTCCCTTGGGACTCAACTCCAACCCTTGGTTGGGTTATATTACTATT
GTACGATCGTAGACACTTGAATTGAAAGTTGTGACTTGATTACGCAAACATCATATACACGCAATTTTGACCCTCCTCGA
GTGAAATTTTTTTTTAAATTTTTTTTTTTAAGTCTAATCTTTATTTTACCTCTTATTTCATTTTTAGTAGGTTTTATTTA
ATGAATTCAAAACCCATAAAAATAGTTGTATTTTTTAAATAATATTTTTTTTTATGGTTCACGAGACAAAGCAAATTTAC
CATAACGACCTGATTGCGTTGTTAGGGAAAAGCCAATGGAGAAAGAATTGGGGCCAGAAAACTTTTTGGTAGTAACTTGG
AATTTCCTAACCTAGTCCTGTTTTGGATGAAATCAGAGTCAGTGAGGTCTAGGGAAATATGGTAAATAATGAGAGACCTA
ATTATGAATTTGATCATATAAGTAGATAACTAAGACGTTAAGGAAATCATATGACTTTACGAAATCGAATTCGGGCTAGT
AGAACTCTCGAAACTGATCTTAGCGTGAACGGGTATTTTTTGAGTGTCATGGATTGAAGGTGTGTTGTGAAATGGGGGTT
TGAAACACTTAATTTAACTCTCTATTTCCGTGCAAGCCGTCAGGGTGGGATTAATTCCGCCAGGGCGGGGTCGCCATAGC
GGGACAAACACGACTTAAGTCGAAAATAAACCCCAAAACATTATTATTCTGTACATTCGATCTTGAGAGCTAAGAAACAA
CCCAGGGATACTTTTTGAAGGTTTTCCACCTCTTCTAGCACCAAAAGTAAGGTTTTTACTCCCCGAATCCATTTTTCGAT
TCGTAAAACTTAGTTTCTTGGGTAATTATCAATGGGGAAGGATTTTGATCTAGGAATTATGGTGGAAAAAACCCTAATCT
AGGTTTGGGGATCAAGGGTTTGGCCTAGGGTTGATATTATTGATTATAATCCGGGTAATTAGGTCTTGTTTATTGATCCT
CACGTTATATTGATTGTTTGTAGACCAAGAACAAGTGGAAAGAATCCAAAAAGGGAAGAATTAAGTTTCTTAGGGAATTC
AAGCTTTGTTCGAGGTAGGTGATGGTTATGATTTCATGTTGGTGTGTTGTATGTTAGTAATTACTTCATCTTAATGTATA
TATGTATGCGAATGTTGCATTATTGATCATACTAATCGTAAATAAGTATGATTGAATAATTGTATGCCATGAATCAACAC
TTGATTGTATGATTATGAGAATGTACATTGTGATTATGATTGTGGCTTGTTGAATGGATCGAGTGTTACGTTCCAACACA
CTAACTTGGATCGGGTACCACATTCCAATGCATATATGGGATCGGGTGTCTCGTCCGGCACACTAACTTGGTTCGGATAC
CACGTACCGGTACACTAGCAGATTGAGTGTGGGTTCCATGAAAGGACCATTGAATTAGGTTCCATGAGAGGACAATTGAT
ATACTTGTTATTGAGAATGTGGAATTGTACATTTCTCCAGAAATGATAACTGATATATATATATATTCTGTATATACGTG
TTTTACTTTGTTGTGACTGCTTATATATACTTCGCTTACTGGAATAGCCGCGTGATCTTACCAGTAAAGTATGGTTGTGT
ACTGATACTGCACTTGCTTGTTCTTTGTTGAGTACAGGGCATTTTCAGGCGGCCATTGATAGACCTCAGCTAGGTGACTA
TTAAGCGTGACCGGATTCAAGGGTGAACCAGTTCTTTCAGGCTGCCACGAATCTCTCTTGTTTAAGTCCACTCTTTTCGG
ACTCACACTAATTGTTTAGGGTGTATTGTTTAGATACTTCTCATGTTGGGTTGGGGTTATGCCCCTTTCTTAGACTTGTT
GCACTTTTAGATGTTTTGGTACAATGACTTTTAGGATCTAGGGGCTGTTCTTTCGCATTAATTTGACTAGTTTATTTAAA
CCTTTGGAGTTTATGAGAACTTTATATAATTTCTGCATTTAAACCTGCTTCTGTATATTTAAATGCATAGTATCTTGGTT
AAGGCTGCTTAGTTGGGTTGTAGTATTAGTTCTCCCACCGAAGGGTTAGTGTGGGTGCCAATCATGGCGGTCTGGGTCGT
GACAAAGTTGGTATCAGAGCCCTAGGTTCTTTGATCTCATTGTACCAAAACGAGTCTATTAAAGTCTTGCGAAATGGTAC
GAAGACGTCCGTACATTTCTTCGAGAGGCTATAGGACTTTAGAAAAAACTCACTTCTTTCTACTCCTTCGTACAATGACT
TGAATTCAATTGGTATATGGGTGATACAAATTGGTATCTTTTCTCCTTCACTCTATGGTCCAAACTAGAGCAACACAAGT
GGTAACACCATCACTAGCAAGAGAGGATGTGTATAGACTACCGACAGTTGAATAGGGTCGCCATTCGGAACAAGTATCCA
CTACCTTGGATAGATAATCTTTGACCAGTTGCAAGGTGCATCAATTTTCTCTAAGATTGATCTAAGGTCTGGCTATCATC
AGTTAAAGATTAGGCCTGAGGATATACCAAAAATGGCTTTTAGGACCCACTATGGGCAGTATGAGTTTCTAGTTATGTTG
TTTGGGTTGAAAAATGTGCCTGCAACTTTCGTGAGTTTGATGAATGGTGTGTTCAAACCATGTCTTGATTAGTTTGTAAT
AGTATTTGTTGATGACATTTTGGTTTATTCGAAAAGTGAGGAAGAGCATGCCGACCATTCTCGTATTATTCTAGGTGTTC
TTGGGAAACAAAAGTTATATGAGAAATTTTCTAAGTGTAAATTTTGGTTGACTTCGGTTGCCTTTTTGGGGCATGTAGTT
TCAAGGGAAGGGGTAATGGTAGATTCCCAAAAGATTGAAGTAGTCAAGAATTGGGTCCGACCTAGTTCTGTGACTGTAAT
TAAGAGTTTTATGGGGCTCGCTAGCTACTATCATCGCTTGTGAAGGGATTAAGGTCAAATTTGTAGATTCAAGTTTATAG
GTGACAGCATTCAAGAAGTTTTGGTAAGGGACGGCTAGATAATGAACACCATTGCTTTGGAAAATGCATTTAGTATTGTT
GTCATAAAATGCATGGTTTGTTTAGCGAATGATGAAATTAAGTTATATCAATTGAGGTTAGAAGCTATACTATAATTTCC
TGAATTGATTGTATATCAAAGATAGTCATGATACGATTACTACACTAGCACTAATGCTTACTTGGTTAAGTTATTAAGTG
TGTTACAATTGTGGAGAACTTGGGCATATGAGAAGGAAATCAGCAATGCCGTAGAGGCCGGGGAAATGGTAATGCAGGTA
GAGGAGCAATGTAGCCAGGTAAGGAGGTTGCCCGTCGAGATGACATGGCTCAATTTTATGCCTTTTCAGGCAAGACCGAG
GTTGAGGCGTTAGATATAGTGATCACAAGTACTATTCTTATCTGTGACCGGATGACTACTATTTGTTTAAATCCGGGTTC
TACTTGTTCATATGTGTCAATTTAGTTTGCCTTGGGATTTGATGCGGTTTGTGATGTACTTGATGCCCCATCCATGTTTC
CACTGTAGACACGAAATTTTTGAGCGAATTTAAGGTATTACACCATTTTTAGTACATAAATATTGCTTTTATATATAAAT
TAAATATTTTATTTTTCATCGTATTTTAGTAAGTTTATTTTAAAAGATTGAAAAACTACGAAAAATATATGTTTTCTTTT
AATTTTAATAAATAAGCTAGTATTTCTTAATTATATATTTTTTTAAACTAGCTATTTGACTTTTCTAATATTTTATTAGT
TCAAAATAATTAATTAGTATTATTATTATTATTATTATATATATATATTTAATCTAAAAAAAATAAAAATAACCTACACT
ACCCCACTACCCCAACCCACCTACACATTACCTCACCCCATTACCTCCCACCATCTGCACATACTACTCCACTAACACAT
GCCCTTATATTACATACACAACACGGAAAAAAAGAAAAAAAAAAGGGGACACACACATTACAATACAGATACTGACCAAC
ATACACAACACAGAAAAAAGGAGGGGACGCAAAAACCAAATTTTTTTTTTAGAAAAAACAACACACAATACAAAACACAC
ACACGAAGAAAGGGAAAAAACAACAACTCATATTTTATTTATATTTTTTCTTTCACTCACAAACAAAAGTTGAGGTCGAG
GTTCACTTTCGTGGTTTCGAGTTCGTGGTCCCTTATTAGGATTGCTTCTTTTTCGTGAATTGAATTTTCGCAAGAGATAC
TATTTAATTTTTATTGTATAGTTTGATTTCATGATTATATAATATTTGATTCTAATATGATATGCAGTTGCTCAAATTTT
ATGTGTGTTTAATTTTTATATTATAATGTTGAAATATAATTATTTAAATCTTACATATCGCTAACAATGAAGATCTTTAG
AATGTTGAAATTATTTATTCTAATATTTAAGGAAATATTTTTAATCTAGTATATTGACAACTATTATAAGAATAACTCAT
TGTATGTTAAATTTTTTATTATTTGTTAGTTCATTGTGACGGCATACTATATCTTTGACGTATGCTTTAACTTTTATTTT
ATTTTTGTGTTGAATTTGTTCATTAAAAAATATTACAAATCTAGTTAGGATATTATCATTTACTGATTTAGTGTTTATAG
TATATGTACATTTTCTTAAGAATATGCAGATGTCTCTTACATAATAAATGTTCATAGTGTTAATGTTAGGCCAATTTTAG
ACCATAAAAATAGTTTCAATTAAGAATGTGGTTACACATCTTTTTGAAATACTTTAAAGAAATTTAAGGATGTAGTGATA
CACCTTTACCAAATTATTCTAACAAATATTTTATTTAATTAAAATCAAGATGTGAGACATAACTAATATTTTCTTATAAC
GTTATATGAGTTTTATGACTCGTTTCAACAGTCTGTTTCGATTAAGAATGTGGTTACACATCTTTCTTGAGACACAAAAA
AATAAACTCAAGGATGCGATGACGCACCTTGTCCACTAATGTAACTAACTTCATTAATTTAAAGTAGAGACTCAAAGACA
ACGTTATTAAGTGTGATGCAAAGAAGACAGTTATGTCTCTAAAATGTCAAGATCGAGAATGCAGTTATGCATCCGGTTTA
AAACTAATAAAAATTCAACAATTAAAAAATAAGTGAACCATGGCCTTAGACACAAATTATCCAAAAATATATTAAAATAA
GTATAAGTCAATAAAAGCAACCGTGCTAGAACCACGGGATTTGAGGGATGCCTAATACCTTCCCCTCGATCAATAGAATT
CCTTATCCGAATTTCTAGTTCGCAGACCAAAACTAAAAGAGTCATTTCCTATTGATTAGGGATTCGAAAAGGTGACTTGG
AACACCACAACTCAATTCCAAGTGGCGACTCTGAAAAAAATAAAAAAAATAATCCCTAAATCAATAACGTCACTTAAATT
GGAAAAACCCTGCCACCTGCGCAAAAAGGGGTGTGACATCCACCCCAGTTGGAGAGTCTGTCATAGTCACCCATGTGTAT
CGTGTTTGTCCTGTGTTTATGGATTTTTAGATTTGGGTTGATTTGGTTATGCTGGATATGACTGACTTGACCTGATCTTA
GGCATGACTTGATTGTACCCGTAATATACCGGTTTTAATTATAATACTAAGTCAGTAACTCTAGAGATGTCGAGTAGGGA
AAGGTTAGAGTGGGAAGGGGTGTACAAGCCTAAGCCAACTAAGATCATATCTTTCGTGCGGGCTAGGAAATTGGTGGGGC
AGGGTTGTTTGGCTTATTTAGCTCATATTCGAGATGTTGAGGTTGAGTCTCCCTCTATTGAGTCTATTCCTGTGGTGTCA
AATTTTAGAGAAGTGTTTCGTACTGATTGTCTAGTATGCCTCCATATAGAGATATCGATTTCTGCATTGACTTGGAAACT
GACACTTGCCCCATCTCCATTCCTCCTTATCACATGGCTCCGGCAGAACTAAGAGAGATTAAGGCTCAAATCCAAGATCT
TCTTGATAAAGGTTTCATTCGTCCTAGTGCTTCCCCGTGGAGTGCTCTTGTCTTGTTTGTTAAGAAAAATAATGGTAATA
TGAGGACTGGTGATTTTTNNNNNNNNNNNNNNNNNNNNNNNNNNNNNNNNNNNNNNNNNNNNNNNNNNNNNNNNNNNNNN
NNNNNNNNNNNNNNNNNNNNNNNNNNNNNNNNNNNNNNNNNNNNNNNNNNNNNNNNNNNNNNNNNNNNNNNNNNNNNNNN
NNNNNNNNNNNNNNNNNNNNNNNNNNNNNNNNNNNNNNNNNNNNNNNNNNNNNNNNNNNNNNNNNNNNNNNNNNNNNNNN
NNNNNNNNNNNNNNNNNNNNNNNNNNNNNNNNNNNNNNNNNNNNNNNNNNNNNNNNNNNNNNNNNNNNNNNNNNNNNNNN
NNNNNNNNNNNNNNNNNNNNNNNNNNNNNNNNNNNNNNNNNNNNNNNNNNNNNNNNNNNNNNNNNNNNNNNNNNNNNNNN
NNNNNNNNNNNNNNNNNNNNNNNNNNNNNNNAAAAATAATGGGTGTAGTACAACCTCTAGAGAGAAGCGAGAGCAAGAAT
ATTTTATTTGATTGCAAAGGCTAAAGAGGTATCTTTAGAGGGGTAGATAATTGGGTTCAGAAATACGTGATTTCATTCGT
TTTATTATGGCTATGGTAATAGTGTCATAGGTCCATTAGATTGGTTAAAAACTATTGGAAAATACTTGAGAAATGAGTGT
ATAGACATTAGCTTGAGTGTGATGATAAGTGCTTTGTTTTTGTTTTTGAGTTTAGTAATGAGTACGATTGAATTTTTAGC
GAAAGATATTGTAAGATCAATGGAGATGCAATCAATGATAATCGAAGATCCATGAATTCATAAAAATCTTCAAGGTACAA
GCTAATGTTGATAGATAAGGGGATTGTGTTATACAATTAAATTTACAATTTAGATTTTTTTCATTGTAAGTCTACATTCG
TGGTGATATATGTTGTCAAGGTATGAGTTGGCAAGGTGAGAAATGATCAATTGTATCAGGTATTAAGCCTTTGAAAGGAC
TTACACCTGGGTTGAGTCGTAAAGTTTACTAATGTTGATTGTTAAGTACCTAAGAAAGGTTTTCATTTAAAAGTGTTGGG
TTATAGTAAGGTAAATGGTCGGAGTGTTCATGATGGTTGTTAGTATTGAGAGCGTGGACTTCAGTGGAATGATGTGAAGA
GTATGTGGAGTCAACTCAATGGAAATGACTGATATTGACTCTTCAGAGGAAAAACTTTAGTGTTATTCCTTAAAATTCTT
ACATGACCATCTATTTCGTTTTGTACACGATGGTGAGTATGTTTCACTAGCTATGATCACGTGTGTTTTCACTTTTGTGG
GTGGATCCCTAGTAGTGGATCAGGGGTACCGATCCTGCGATGTCTCTTGGTTGAGTGGGATGATTGGGAAGATTTGGTTA
TTTTAGATGACATATGTGGTGTTATCTTGAAGTTGTTAAAGTATTTTAGTGATTCTACATGTACCACCTTGCTTATGAAA
GCTTATGAAAGAGCTACCATGTGTATCTATGGTTGTCCGACAATCTTAATATTTGTCGGATCATATATCGATTATGTGGT
TGAATGTGGGGATCATTGGGTCCAATTCTACTCTAGCATTTAGATAGTGTTGTTGGAGGGTTTGTATGCTTGGACATATC
CATCGATGAGTATCTAATGTCTAAGGATCAATTTTTTATAACTTAAGCTCATGGAAATTTATGTTGTGAGAAGGAGATGT
TGATAAGAACTATGATTGTTTGAGTATTATGAGGGTGTGTTGGTTGGTTCAGGGCCACTTCTAATTGTAGCGAGTATTGA
TTTGGAATCTTATCATGCTTATGTGAGAAAGGATTCGTCCTGATGATTGTGTCAAGGTCCTTGATAAAGTGTGTACGATC
AACTTTGGTGGTTATTGAGAATAGCCTTGTTGTTAGTTAAATGTACATGCAACAATAATTATCACTCGAGTATTGTGATG
AATTCATTAAGGCATTGTATGGGAGGATGTGTAGGTATTCAATTGGTTGGTTTAGGGATGGAGATTATATCATAAAGTGA
GACTCAGTTTTGTTAAACAAGACCTTTTGTATGAGGAATAACCGGTTGAAATTCTTGACCGCGATGTCCGCAAGCTAAGG
GCATGCAGGACAAATATCCCCAGTTGTTCAGCGATTCAGGTACTACTCTATCCTTACTTTAGTTAGTCTTTCCTAGTTGA
TCACTCAGGGACGAGTGATGGGTAAATTGGTATCTATTGTAACGACCTGATTTCGTCGTTAGGGAAAAAGCCAATGGGGA
TAGAAAACTTTTTGGTAGTAATTTGAAAATTCCTAACCTAGTCCAGATTTGAACGAAATCGAAGTCAATGAGGTTTAGGG
AAATCTGGTAACGAATGAGAGACCTTGTTTTAAAAAGAAAAGAGGTTTTAAGAGTCGCCACTTAATTTTTATAGAAAAAT
TAAGAAAACTAATTTCAAAAGATTAAAACAATAAATCAATTGAAAAGGGCTTTGGGGGTTCATATTAGCATTTCGGGAAG
GGATTGAAAGCACCCAAAATTCCCGCTAACACACGATTATCCGATAATTAACTATTTGGCTAATTGATTCTAAAATAAAA
GTAAACTTTGTTTTAAAGAAACAACAATTTAAGACTTGAAATTATTTTTTTAAAAGGGAAAGGGGGATAGAATTGGAAAT
TATTTAAATACTAGATATTCTAAAGTAAAATAAAATATGCTTATTTGTCTTTAAAGATATGGTTGGTTCATCTTTTGGGG
AATTGAATTAAGGAACCTGAAAATTAATTTAGCAAGTAAACAATTGAACACATATGAAAAATAGATAAAATAAAGAGAGA
TAGGGCGTTGGGTATTGTCGTTGGAATTTGGTATTGTTGTTGCTGATATGTATTGTTGTAATGGGCTAGGCTGAAGTAAT
GAAAGAAGTGGGTCTGGAATGGGCTCAAAATTGGTCTCAATAAAGGTTTAAGAGTTGAGTAAAAAAAAAGGCTTGTATTA
AATTTAAGACTTGGACACGGATTGTGATTATAGCCACTGGAAATTACAAATGTTACCAATTTGAATTC
