# Supplementary material for: Homologues of potato chromosome 5 show variable collinearity in the euchromatin, but dramatic absence of sequence similarity in the pericentromeric heterochromatin
Source: BMC Genomics. 2015 May 10;16(1):374. doi: 10.1186/s12864-015-1578-1 (PMC4470070; doi:10.1186/s12864-015-1578-1)
Supplement: Additional file 3: — RH BAC tiling path sequences. Description of data: Nonredundant, multifasta sequence files of the individual BAC MTPs. The sequence contigs and scaffolds in the MTPs can be either ordered or unordered, depending on the quality status of the tiling path sequence. [file 12864_2015_1578_MOESM3_ESM.zip › mtp_0860.fasta]

>mtp_860
AAGCTTGGATTTGACTCTAATCCTTTTGTCAGCACTTCCCTCATTGATGCTTACTCTGTTTCTGGACTTGTTGATTTTTC
CAGGGACGTTTTTGATGGCATTATTGACAAGGACATGGTTTCTTGGACAGGGATGGTTACTTGCTATGCGGAAAATGATT
ACTTTGAAGAAGCACTGGGATGCTTCTCCCAAATGAGGTTGGCAGGTTGGATGCCAAATAACTACACATTCACGAGTGTC
ATAAAGGCTTGCCTTGGTCTACAGGCCATTGATGTGGGCAAGAGTGTTCATGGATGTATACTGAAAACTAGGTACGAGAT
GGATCCTTCAGTTGGTATTTCGTTGCTTGACCTATACTGTAAATCTGGAGGTTTGAATGATGCTGCGTGTGTATTTCAAG
AGATACCTGAGCGTGACGTAGTTCATTGGAGTTTTATTATAGCACGATATTCACAGAGTGACCGCTGTGATGAGGCACTG
AAGTTCTTTTCCCAAATGAGGAGAACATTAATTGTTCCAAACCAGTTTACTTTTGCTAGTGTGCTGCAGGCATGTGCATC
TGTGGAGGCTTTAGACCTTGGGATGCAAATCCACTGCTACGTGACAAAGTTTGGTCTTGATTCAGATGTGTTTGTTAGAA
ATGCCCTCATGGATGTGTATGCTAAGTGTGGAAAGGTGGAAAATACAGTAGACATGTTTCTGGAGACCGAAAACATAAAT
GATGTATCATGGAACACTATTATTGTTGGCCATGTACAATGTGGAGATGGAGAGAAGGCACTAGCTCTGTTTATTGATAT
GCATGAAGCTCAAGTGCGAGCTTCATCGGTGACATATTCGTCTCTGCTGCGTGCTTGTGCAACCCTGGCTGCATTGGAGC
CAGGTCTTCAAATTCACTCTTTTACTATAAAAACCATTTACGATCAAGATCTTGCTGTTGGAAATGCTTTAGTGGATATG
TATGCAAAATGTGGGAGTATTAAGGATGCTCGGTTAGTGTTTGAAACGATGATTGAGCGTGATGTTGTATCATGGAATGC
TATGGTTTCAGCATATTCCATGCATGGTCTTGGGAATGAAGCTCTCAGTATCTTTGAGAGAATGCGCAGAACGCATGTCA
AACCTAATCAATTAACATTTCTTGGTGTTCTTTCAGCATGTAGCAATTCAGGATCTTTGAATCAAGGATATGCATATCTC
TCTTTGATGCTGGATGATTATGGTATTGAACCTTGCGTTGAACATTATACATGCATGGTATCACTTTTGGGGCGCTTAGG
TCACCTTGATAAGGCTCTTAAGTTGATCGAAGATATCCCATTTGAGCCAAGTGTCATGGTATGGCGTGCTTTGCTTGGTG
CCTGTGTTCTTCATAATGAAGTTGATCTTGGGAAAACAGCTGCTCAGCGTGTGCTTGAATTGGAACCACAAGATGAAGCG
ACTTATGTGTTGTTATCAAATATGTATGCCACTTCGAAAAGGTGGAATAATGTAGCTTTTGTCCGGAAAACTATGAAGAA
AAAACGACTAAAGAAGGAACCAGGACTTAGTTGGGTTGAAAACCAGGGCAGTGTTCATTATTTCTCTGTTGGTGATGCTT
CACATCCTGATATCAAACTTATACACGGAATGTTGGAATGGTTTAACTTGAAAAGTAAGGGGGGAGGTTACGTTCCTAAT
TCTGATGTTGTTCTACTTGACGTGGACGATGATGAAAAGATACGCCTCCTATGGTTACATAGTGAGAGATTAGCTTTAGC
CTTTGCTTTATTAAGAACGCCGCCTGGAAGCCCAATTCGGATTATTAAAAATCTACGAATATGTTTGGACTGTCATGCAG
CAATCAAGTTTATATCAACACTTGTGCAGCGAGAAATTGTTATAAGAGATATAAATAGGTTTCACCACTTCAAAAATGGA
GCTTGTTCATGTGGTGATTACTGGTAATATACCTCAGCTCCTAGGTTTTCTATGTATCCATCTATATGAAACTTGCCTGT
TTTGGCCTCTTAAGGACTGATGCTGATAAAGATGAAAGTAGTGATATTCTAAAGTTAAATTATTTCTAATTATAGTAAAG
TGATATTCTTTTTGAGACGGACTAAAATGAAAATGCTGCCACATAAAATGGGATAGAGGGAAGGAATACTATTTATTATT
TTGTAGTCTTTTCGTTTCCTAATTTGTTCTTCTTTATATCTGTAAATATAATGAGCTGCCAACTAATTTCAATGTAAATG
GCATAGCAGGATTCAATTTATAATCTCATGACATAGAAACGGTTAGTTTGTTACACCAAGTAGATGAAAAAGTAGAGTTA
ATTTTCAAGAAGGGTAAAACTTGTTGATTTAGTGGATTAAAATTGTATTAGGAGATAGAGATGACAGCATGGCAGAGCAG
ATGTGGGGCGGGGTAGGTTTTGGACTTGTGCGGTTGCGATGGGTTAGATTATTTTTAGAAAATTTATGGGGGATGACTAT
GGGTTCTAGAGTTTTCAAATTTGAATTAAATTATTTCTTTTGAACTAAAAGCTAAGTGTTTTCCATTTCACTTTTTTTTT
TTTGGAAATTTTTACGCCTTCGGTGGCGCAAATCTTTTATTTCATCCAAGATCTATACAAAGAACAAGCAGAGGGGGACG
ATGGCCTAAACCTCCGTTAATAAGCATTAATATACAACCTGAAAAAACAGGTCATGTACAACAAAAACTAAAGAAAGACA
TATCATAGCTAGTGACTCAGAATATATTCTTTCTTTGCCTTTGTCTTATGGAGGGCATCTGAATCTTATCAAGGGTGTAC
GGGCCAGCGGCATCCTTTGGCAAATCTTTAGGATCAAAAATCAAGACATCCTTATTATATAAACAATGTTTAGCTAGTGC
GTCCCCCACTTGATTCGCCTCTCTGAAGCAATTTCGACTGTCATACCTATTGTTTTCTTTTCTTTTAAAATTCACTTTTT
ACTTGTTTTATAATGTAATGGTTGGTTTGAGTGACTTGCTTTAAGCAGTGGTTGCTTTCTGATTACTTGGAGCCAACGGC
CAGTTATAGAAATAAAAGATCTGAGAATTACTAGTCATTATCCATATTATGGGGAAAAAAACTCTAAATTAACTAAATTA
ACTTCTATTTTATATGTAAAGAAAAGAGAACTATCTTAGATAATGAATACTTAGGAACGGTTAGGAGTCGTTTGATAGAG
TGCATTAATAAAAAGAATTCATGCATTAGCTTTGTGTATTAATAATACCTTGTTTGTTACACTTTTTTTTTTTATGCTAT
GTATACCTTGTGTTAGTTATACACTCTATTGTGTATTATTAATAACATGATTTTTTAGGTATTTGTAAACAGATTAAGGT
TGAGCATCAGAAATCAGGCAGTATGACTCAGGATTGATAACTCTCAAATTACTTGTAAAACAATTAAACAAGTAAGATGT
CGTTAGCAATCTAATTACCCAACGTATGAAGTCGGGGTTGAATCCCACAAGGAATAATATATCGGTAATTGAAAAGATAG
AGAATTAAAAGCTACTAGTTCGAATCTAAATGAACAATACAAAATTATTTTATCAAGAGAATTACAGTAACAATTCCGGA
TGAGAGCAAATATCTTTTCAAGAAAGGGATCGAAGGGATTTAGGGAATGGAAAGCTAATTGGCATTCAAACGATCCATTG
CAACTTAATCTCATGCGAATTTATATATCAATGGGTAGGCTAGATTCTTCTCAAGCACAAAGATGCATTTCCCAATCACA
TATTTGTTTATCACAAGAGCTTTTCTCAAACCCTCTCATGTGTATCATGCAAAGAAATCTATTATCTTAATATAGATTTC
TTTCTCAAGCAAATATAACATTCAACAATGAAACCCCAAATTCCTTTCACAAGCAAACAAAGGAATCAAAGTTAGTATGG
CAATTATCAATTCGATTATCCACTTCATAAATTCTTTCTCAAACAACCCATGAAGATCTAAGCTAGACTAGAGTGTGCAT
CCAGAAAATCATGAATCAAAACATGGTAATTCAATTGAACCCATATCATAAATAGAAAGCATTCAAAATCAATTACAAAA
ACAATAGTAAAAAAATTAACAACCTAATGATTTGTCTATCTCTAGCATAAAATCTCAATTCCTAATAATCAATTACACCT
ACAATTCATGCATCCAAAACAAGGGAAAGCAGAATGGATGAAAAGTATTACAATTAAGAACTCAATCTCCAATCCAAAAG
TTAAATTGTGAGGCAACTTACTTTCAAAGTCTTAAACCAAGCTATGAACACTAAGAACTATGGATGCAATGCAGAATTCC
CAGTTGCCCAAGATGATAAAAGATGCCTTCTCCTATCAGCCCTCCTCAACTTTTGTGAGAATTGGGTAAAAAAATGTGTG
AAATTCCAACTCTGCCCCTGTTCAGATAACTGCTCTTTGCTAAAGTTACCAGGCTATAGCTAATGGCCAAGTCCTTCGCT
TAAGTGAAGCCTGCGTAAATTATGTCTTTCACTAAAGCAATGCATGTGTGGTCGCTTAAGTGAACAGTGACTTTACTTGA
CTACTCACACAAGCGAACTTTATTTGGTCGCTTAAGTAACCTCTTACCCTGTTGAGCTTCGCAAAAGCGACCTCCAGGTC
GCAGGAGTGAGATCAGAGAGTAATTTCTGCCAGGTTTAGCTCCTTTTTTCCACTATTTTCCATCAAATTCCTTTTAAACC
ATCAATACTTGAAACAAACACAAATCAATGGATAATTAACCTTTTTCTCTACTTAAGTGTCACAAAATCATAGGTAAAAG
GCCTCAAATAAGTCAAAATCTCCGATTCATCAAACACCCCTTAACTTAAAAACTTTGCTTGTCCTCAAGCAAAACATATC
AAAACCACAAGAGACACTCAATTTAAGCACAATATTCTCCGCACTTCAACTAATGATCATGATTTTGGTTGGTACTAACA
ATTAGCAAGCAAGCAAATGATTTCCAATCCAAGCAACTCCCTCTATGCAAGCACTTTCAATAACAAAATGAACTTTCAAG
AATGATCAAGTGAAAACACTAATTCTCAAGAAGTGACTCACAACCACTAGTCAATCAAACAATTTCCCTTGACTCAACTT
TGGAATCTTTCGACTTCACCAATCCATTCTAGTTTGCATGCCCTCACAATAAAGAAAGATTCCCACAAATGCACATACAA
GTATTAACAAGACAAGGGGAAAAAGTGCAAACACTCACTTCCACTAAGAACAACTCATGCTCACAAGTACCACACCATAG
ATTTGCCTTTATTTTCAACCAATGTTGGCTCAAAACAATCGGCTGGAGATAACGCAGGACTTTTGTCAAGCTTGTAATGT
AGGTTAGGGAAGTTTAAGATATCATTTTGGGTAAAAGCAACTACATCCTTCTTGAACACTATACACAAGAAGTCTTCATT
TTCCAACTTCACCAGTTTTCTTCCTTTTTCAAACCAATGCACACTGTTTTTTCTCTTTTCACTCAAGATGCCCCACATGC
AACAATTTTATACATTGGAGGATTCAATTTTCTTTTATTCACATCTTTCATTTTTTTTCAAGACTTTTCTTTCATTACAC
TTTTTCCTCCTTTCTTTGATTCTTTTTTTTTTGCTCAAAATCAAGCCTTCGTGTGATTAGCATCTCTTTTATGACTTTTC
CACAACACCCCCAACTTAGGCTTTTAGCCTCAACTTTCACAATTGTCGAGTTCAAGGAGGGAATGGTTCAAAAGAGGATT
ACTTTTTGAAAATATTAATGACTTGTAATGAGGTTNNNNNNNNNNNNNNNNNNNNNNNNNNNNNNNNNNNNNNNNNNNNN
NNNNNNNNNNNNNNNNNNNNNNNNNNNNNNNNNNNNNNNNNNNNNNNNNNNNNNNNNNNNNNNNNNNNNNNNNNNNNNNN
NNNNNNNNNNNNNNNNNNNNNNNNNNNNNNNNNNNNNNNNNNNNNNNNNNNNNNNNNNNNNNNNNNNNNNNNNNNNNNNN
NNNNNNNNNNNNNNNNNNNNNNNNNNNNNNNNNNNNNNNNNNNNNNNNNNNNNNNNNNNNNNNNNNNNNNNNNNNNNNNN
NNNNNNNNNNNNNNNNNNNNNNNNNNNNNNNNNNNNNNNNNNNNNNNNNNNNNNNNNNNNNNNNNNNNNNNNNNNNNNNN
NNNNNNNNNNNNNNNNNNNNNNNNNNNNNNNNNNNNNNNNNNNNNNNNNNNNNNNNNNNNNACACATGACATGCAAGCTA
TTCCAGATGGATTAATTTCACTTTCTAGCCAAGAACAAAGGAGTTATTTTTCACATTCACTACCTAGTAAGTAAGGAGTC
ACAAAAAAAGTCAAAACATTATCATTCACTTCCACATATTGCATTTTCACAAAAAATTAGGAAGGGGGGGGATCATTTAT
GATTCACAAGGCTTGACTAAGTCTATTAGTACCAAAAAAGTCACAATTTCACATCAAAGCACCAACAAGGCCAACAACAC
CAAACAAAACTACGATTTACCCTTAAGAATGACGTCACCCAATCTATCATTGGAAAAATTCAAGTCTTTTGTTGAGTTCG
TCTACTCACACTTCACCTAGGGCCACTCCAATTCTCATAAGCCAAGGGTACTCAGACTTCCCCTACTCAAAGGCATACAA
GAAGGATACACAACCATGCTGATTTCCCTTTAAAAAGGTTATCACTATCCATCATTGGGAATCGTCACTTAGCAAAGTAA
TATAATCACAAAAAGAAACTAATAAATGAAATGTAAACTAACATAAAATGAAAATATAAGAAATGACCAATCCACACAAT
ATATACAAAATCCCGACAAGGTCATACAAAATATCAATCCAAAACATCAGCCCAACTTAAAACAAAATAATAAAAACAAT
TCAAAGGGAAGCACCTCCAACTAAAAATGGCTCTATGTCCTCATAGTACAACTATGAAAGTCATAAAGAGAATACAAAAA
GGCTCCATGGGATGCATCACTCCTCCTCACTCTCAATGGCCTCGCTATCCTCAACTCCCTCATCATCAGTCCATATAGTC
GGTGCATACGAATCCTCATTCAGCCTCGAAGAAGAAAATGACTCATTCTCCTTTAATACCTTCCACAATCCTTTCACCCC
TTTCCACATCCGAGTGAAAAATTTGTCTCTTGTTTTCTCCTGCTTCTTCATCTTACTATGAGAACTCAACTTGCCATGTG
NNNNNNNNNNNNNNNNNCTTACTATGAGAACTCAACTTGCCATGTGACTTGTCCAAACCGATGTATGTCCTTTATAAATT
AGTTAGCTAAGAGTTTTGCTTCTTTTGGTCCTTCAAGTAGGAATCCAACTCATGTTGTGGCACAAATGAAATATTCCCCA
AAGATGACTTACCCAGCCCTTGAGGTAGCCTAGTCACCATCTCCTTGACAATATACAAATCACTAGTCAATGGATCAAAT
GACCCTAACACTGGAGGTCTAGAATATCCCTCATCCACGTTCACTGCCTTCCCTGAATCCATCTTTCTTTTCTTGGTTTT
GACCATAATACCTTCACCTCAAATTTTAAGAGGAAAGATAGGATTTTTGGGACTCACCCAAGTATTGTTCGAGTAGTCTT
CAACTTCAGCCCGTCTATATAGTTATGTGATTAGAGAAGGGACAATGAGAGAGGGGCTATTATGGAGCTTGAACTCTCAG
AACTTATTCACTATCAACTGGCCCACATTTAATGGGACATCATCAATTATTCAAGCATTAATTTGCACTCTCAACACCGA
ATTGTTGCTAGTGTTCCCACTCGAGGAGACTCATTTGCACATGATCGACATCCATATTCTATCTTCGGTCGTCAAATCAA
TGAATAGGATTTTGGCTTTTGTGGTAGCCCAAGGAACATTTTTCTAAGGAATACTTTTGATTCCAACCAAGTTCCCATCT
CACAATCTTTAGCCTTGAAGGCCTTATTGCCATGATCTTGCACCCCAAAGACTACATTTATCACTTTCGGGCCATAGTTA
ACCACTTTACCCCTAATGATCATCAGCTTTGTTGTCATGTCTGTCTCCATGAGGTTAGAATAGAATTTCCTCACCTATTG
CTCATTTTTCTTGCAAGGTTCGGGAGCGAAGTAAATCCATCCAGAGGTTTGTAACTTTTGGTAGAATCTAGGAAGCATCT
CGACAACTTTCTCAAGTGCAATACCTCTCTAAGGGAACAACTTTTTCCTTATCAAATCATCATAGTAGGTGGTTTGAGCT
TGGAGGGAATCAAAATGGTTCTGACTGTAGTCAACCCGACTTCCTCCTCATTAATAAGTTGGTGGGTCATTCTTGACTTT
TGAAAACCTAAAAATATCACAATAGCATGAAAGTATTAGAAACATATGTTAAACAATGTTATTCTGTTGGTACAAGTCAA
AGAAAAGCATTAGAAATCAATCTGGAATTAGTTTAAACTTTGTTGAAAAATAGCACCAATTTGGTTGTAGATATCGCAAA
AGCGATAAGAAGTTTGTTTAAGCGAAGATCGCGTCAGTGACCCAAGAGTCGTGTTCACCCAAATCACAAAAGCGAGGAGA
AGGTCACTTAAGCGAAGTTCATTTTTGCGCCTATGGAGTCTCTATGGTGATCAATTGCCTCCCCAACATGAAAAACACAG
TTTTCAACAAATTTTCGCGTAGAAAGATCAATCCAAATGAGTTTAATTCTAACAATAACCAACAAGCAATTTTAAAACTC
AATCAATTCAGGACAAAAACTTTGGAAATCAATTTTGAGTTATCATGAGCATTTTATCAAACACTTGGTGGGCAACCTAT
AATTCATCAATTTAAACATGAAATGGGTACTGAAGAGTTCCCTAATTGTGATAATTCACCCCACACACATGCAATCAACA
ATTAACAAACAAAAAATTGTCAACTCAAACAAAACATCAACTCCGAAGTTATGAACTTTTTACCCTAAACAATACCCCGA
ACTTTCAAACAAAGCTAAAGAAAATTTAAAAATAAAGTTACAATTTTAAGAGTGAGAGAAGGTAGACGATACATACCGGA
TTGTCCTTTCATAATGAAGACAAGTAGTTGTGGAGTAAATTTCATACAAAATAAGAAGGGCAAGAGAGAACATTATCTTT
GTTTTTTACCGTTTGACTTATATTCTGGACTTTTAAAAGTCCAAATTTTGCTTAATCGGTCTGGTGATTTCTTTCGCGAC
CTTTAATGAGAGGCGGGGTTTGCTTTTGCGGATTTTCCTTCGCTTAAGCAATGTTTTCTTTAGCAAGGAATAGTTGCTTT
CACAGCCGTTTGCTTTAGCGAAGAAGCTTTGCGTTTGAAACATTGGAGGTAGTTTTTAGTAGGATCGCTTTCTATCAATT
TTGGCGAGATCAGTGCTCATTTGGCAAATCGCCCAACCAATTTAGAAAAGCTAGAGTGCCTAAAAAGTGCTCCACACCTC
AGTTTGAAGGATTTATGTCATGCCCCGAGCCTACACCTTGGGTGGGACTGGCACTCGAGAACCATTGCTGGCCCCAAACG
AACACTTGGTCTGGCTTACTACTCAGCAGAAGACTTACTCATGATAAAATATTTTAAAAGTAAACTGAAATCTCAATAAA
TAACTTAGAATGTATAAAGACCATTCACTAGCCAAAATGTCACTCAAGTCTCAATCATCAAAACATGAATGAAAAGACTC
AAGAACTAACAACAACCACTGTCTATGAAGCCTCTAATAACTGAGATGGACGTCGGGACAAGACCCACGACATCTTAATG
AACTAAAATGATAAAGTAATGAAAAGGGGATCCTCCGAAAGCAAGGAGGCTCACCAACATCTCTAAAGCTCAACTAGATC
AATGATGAGTTGGATGATGATCCTGGTTACCTGAATCTGCATTATAAAAAAATGCAGGCCAACTGGCATCAGTACATTGA
ATGTACAAGAATGCGAGGGGAATACTAAAACAAGACATAAGCTTGAAAAGGGAACTGAAAGAACAAACCTGTTCTCAATT
GAACTAAACTCATTTCTATATAAAGTAGTATATATAAGAGCAATATAAAGAAAAGCTTTAAAAAATGGATAACAACTCTG
TGTGTATGAAAAGATACAATATAAACTTTGGATGTATATAAAAATACAAGTAACTCTGTGAATATAATACTTTTGTGGGA
GTTTCTCTAACCAACAACCATCACGTAAAAGCTATTGTGATGATATAACATTTTTCCTCACGCTGCCAGGGATGTCTTAT
ACCTTGCTGAGGGTATAAAACCTGATTACTAAGTGGATCCACTAGTCTATGCTAAAAAGCACTAAGGAATCATCTAAAAA
GTATGACCCTTTTTCTACCCATGATGACTACATAGTTTATGGGTGCGAAATAAATCTTGAGGCAGAACGGTTCGTGACCG
CTCTACGATGCGGAGAAGAATTCCGCAATCTTGAGGAGCAGGTCTGTGACGCTGACCTGGTTCTTTGATTCGCCCAACTT
TTTCCTTCTTCATTTTCTAACCGCAATTCGCCTAAGCTCGATTCTTTTTCTCAAATTCTCTTAAGATTCAGATACCCAGT
ATATGTACACAAGAATCTAACTCAAAATAACTCTAACGATAGACCTTAAACTCTCAAGAACTCCTCAAACTCATCCCAAA
TTCAAGAACGAAAGCAATTCAAGAACACAACTTAAGAACATCAAAGTCTCAATCTTTTAGGACAAAAATCATACTAAAAT
AAACATGTTTGGCGTGTGGGTGAACGAACCCAATGCTATGTGAACTCACATACCTCGTAGGATTGAATCCTTGAAGAAAT
CCACAACCAAACTCGCAAGAACTTGACAAATCTTGAACTTTTCTTCTCCTTTCCTCCTCTTTTCTCTTCTCTCAAACCCC
TAGCGTAATTCTCAATTGCGTAAATTGAACTAAATCATTTTAGACCCCAAATAATTTTTTAAAAATGGATTTAATTAATT
GGGTAATGAAAAGACCATAATACCCCTCAAAAACCCTATTTTGACTTTCCTTAACTAGACATCCCGACTTCATATCTCCC
TCATACAAACTCGAAAATAAGCAAACTCGGTGGAGTTGGAAATATAATTCAAATATATTTCCTACGGTATCTTGTAGCAC
ACCTAACTCATCATGTGCTGAGAGTTATGGTCGTTTGAAGTTGACCAAAAATGCATACTTAGCTTAACTTTTGTCAAATT
TCAGATTTCTCATTCTTTCCAAAAATGATTCTTTCTAATTATAGCTCTTTCAAATAGCGGGGTGTTACAGTTTCAACCGC
GGACTTCATTTCCTTCAAGATTCTTGCCTCCAAACCTGTTCTAATGAGCTCCAAACACTTTGAATTCATAAGGATTAGTC
AAAATTAAAATTATACTCTAATCTAAAAATTGAAAAACTAAAGAATAAACTACGAATCAAAACTTTTGGAAACTAATGGG
TTGCCTCAACTCAAGAGCACAATTTAACGTCGTGGCACGATGCTGGTTTCATGAACCTTTATGTGTCCATTTTGAGGCCT
TTTTCCCAACTTCAAATCAATTATTCGTTGAAATGCATTGGGACTATACGAGAGCATCAAGAGTTTCACTCAATCTCTCC
ACTTTGAAGACTTGAATTTCTTACCCAATTTCACATCAGTTTTTTGTTGAGAAACATTGGTCAATAATAAGAGGATCACG
AAGCCATTCAAACATTGACCTTCATAATGCTTGGCCTTCAAGTGAGTGACACTCTCACTTCCAAATGAACTACAGTTGCC
ATAAATGATATTTTTGGTTTTTGTTACAATGTCTTTGATGTCGGCATCTTGAAATTTTTGTTTCATGGTTTGATTGCGAA
AATCAAAGATTTCATCTATGTTTATAACAATCCCTTTTTCTTGAGATTCCAACTCCACTTCACTCTTGTTGGCCATTTTA
CAAGGAGCATCACATACCCCAATTCTTTTTCTCACATTGGCCTCCAATGTTACAATTCCAAACGTAAGTCGGATCATCTC
AAAGCACTGAGTTAGGTTCAAGTTATGGAGGTCATCCCTCAATTGGGACATTAGATATAAGAGATTCTCACCATGCTCAA
TTTTTGGCCCAAGCTCATGAGCCAACTTTGACTCACCTCACCTATTTCTTCAGTAAAAGACCATGGGTCATCAACATTGG
GTTGACAACCCCCAAACATTTCTTTATCACAAGAAGTCATAGAAATAAAACAAAAATAACTATTCACAATTTAGATAAAA
ACAAGTAAATTATAAATTCTAAAATAACTCAATACGCCTAGTTGTAACGACAGCGGTACCAATTTTTATAACACTCAAAT
TACTTGAAAAATAATCAAACAAGTAAGCACTCGTTAGATATATAATTACCAAAGGTATGAGGTCGGGGTCGAATCCCACA
AGGAACAATATATCGATAATTAAAAAGATAAAGAATTACCAGCTACTAGTTTTAACTTAAATGAATAATACATATTTATA
ATATTAAGAGGATTTTAGTTACAATTCCGGATGGAAGCAAAGATCTATTATAGCAAGGGATCAAAGGGATATAGGATATG
AGAAGCTAATTGGCATTAAAATGATCCATTGAACCTTAATATCATGTGAATTCATTCATCAAAGGGTAGGCTAGATTCTT
CTCAAGCACAACCATGCATTTCTCAATCACATATTTGTTTATCGCAAGAGCTTTTCTCAAACCCTCTCATGTGTATAATG
CAAAGAAATCTATCATATTAATATACATTTCTTTCTTAAGCAAATCTCGCATTCAACAATGAAACCCCAAATTCCTTTCT
CAAGCAAACTGAGGAATTAGAGATAATATGCACTTATCAATTAATTAGCCACTTCATAAATTCTTTCTCAAGCAACCCAT
GAAGATCTAAACTAGACTTGAGTGTGCACCCTCAAATCATGAATCAAAACATGTAAGTATGTTATGCCTCAACATTATAC
TATATAAAATGCGTCTCGGTTTATAAAATTTTCATGAGTAAGAATGCTTTCAGATAAAGTATCTCTCGGTATATTTTGAA
ATATCATGATTTAGATGCTTTCAGATAAAGTATATTTTAGATTATGTCAGTTATCATGATTTATAAGTTACCCAATATTT
ATTAGTCATTGATGAGTGATAGATTTGCACTCATTTGAGGTCTATTTAGCTCAATAATTAGTGTCCTTAATGATTAATTT
ATGTAACACCCCGTATCTTAGATAGATCAAAATGCAGATTTTGAGAAGTTGCAGGTGCAACCCAAGGTTGCCATCTACGG
ACCGTAGGTCAGACCACGGCCTGTGTTGGTGGTCCGCGGTTCACCACTGCAACCCCTCCCCAAACCCAGCTCAAAAAATC
AGCTAAGTCTCGACCCACGGTCCGTAGGTTAGACCACGGTCCATGGTCTGTATCCGTGGATCGAGGCCCCCTTTACCCAG
CCTCTGATGCAAACGACGGCCGACCAGCACAGACCGTCATTCGATCCACGACCCGTAGGTCCCGTCCATCGATCACTCCG
ACAGCAGTTAAGTCAGGGGTCTTTTGGTCTTTTCCTATTTTGTTGGACCCCTATGCTACATCGTTTAGACCCTAAACTAT
GAGGTTTTAGTCATTTTAAGCCTAGAAACATAAGTAGAACTTACCTAAGTCAAATCATTCACTAAAACTTAAAGAAATTA
GAACGTAAGAGGAGAAAGAAGTCAAGAACCCTAGTTCAAGAACACATCAAGGTTCCATCAGTTCCATCCCCGAAATCGAA
AGATTTCTCCATAGAATTCACCACCAGTTATGTGGGATTTCACTAGTGGGTTCCTTTCATCCATTAGGTCCCTAGTTTTC
AGTCAGTTTCTTGATTTCTATATTATGAATAGACATAGGGTTTCTAGAATTACAGCAGATCATCATGAATTAGTTATTAA
CATGTTCCAAATTAGATTATCATGTTATTACATCATTTCTCGCATGAATTTCAGAATCCTAGCTTTGTATTTCTTTAGTT
CTTGAATTACACATGCTAGGTAAGATATCTAAGTTATTCAGTTATACATGCCTTAGTTATTAATGCATCAATATAAGTTT
AATTGTTGCATTCTCAATTTGCATGTTCAGTTCTAGCTATCCAGTAACTTACAGAAATTTAGTCATAATGTGTTAATTAC
TTAATCTATTGGGAGTAGCATAATATCGAGCTGGACTAGGGTTCAGCGTACCCAAATAGTCCCAGAATTACTAGCCACAT
AGGTTGTAAGTCCCCTTTGTGTGCATCATTTCAGTGTTCACGCCAGCATGCCTCTATACCTCTGGTAGGGTATATTGGGT
CCTCTCGATGGGGTGTATGCATCGAACTCCACATTTAGCTCATGTGGTTTTATTATCGGTTATTAGTAGCTCCCACAGTT
CAGTCAGATTCTAGTGCATTGACCATTTATTAGTATAGTCAGTATTCAGATTCAGCATGTTATAAATTGGTCACTGCATT
TAGTTATCTTAGTATTCAGTATATATATCATGTTCAGATTATGTCATTGCTTATTTGCTTTGTTCAGTTATATATTATTT
CAGCAGTATTCTATCATGTATGCTCAGTACCTTTCAAGTACTAGTGCATACATGCGCTACATCTTCTCGTGATGTAGGTT
CAGGTTCTCAGCATCCAGATCACGCTTAGATCAGTTCTCGATCTCCAGTTTAGCAGAATCAGTGGTGAGTCCTCATTCTT
CGAGGATAATAGTCATGAGTTTCCTTTTAGTATTTTTAGTCCTTTAGTTTCAGTTTTGCTAGACTTAGCTAGAGCCTGCC
CCAGCATTTCTAGTCAGTTAGAGGCTATTTTCAGACATAGTTAGATTTATCTTAGTATTCAGTTAATATCATCTTTTTAT
CTAACTCATCAATTATCATTTATCTCAGTTATAGTATATGGGTATTCCCCATTTTTTCATTTTTATTTATGATTTAGCTT
TCGCATCAGTTTATTATCTTTAGTATGCTCATAATCAGGCCAGCAAGGTTAGCTTGGGATCACTTGTGGTCCTAGGTCCC
GTGTTCGCATCTCGGGGGTAGTCTCAAGGTGTGACAAACTTGGTATCAGAGCACTAGGTTTAAGTGTCCTAGGATATCTG
AAAAGCTACACTAAGTAGAGTCCTTTTCATGGGTGTGAAGTACACCAGATCTAATGAGAGGGAGGCTACAAAGTGTTTTA
GGAAATCTTCATTTTCTTGTTACTCTTATCGTGCATAAGGTATGATCTAAATTCCATTCTAACTCGATGTTATACGTTTC
AGTGATCATGCCTCCTCATAGAGCTAAAGCCTGGAATGCGAATGCTAGGAATACGAACACAGCTCTTCCAGTCCCTGATC
AAGAAGTGTCGAATGCAAAGTTCAGGAATGCCATTCAGATATTGGCTCAGAGTGTGGCCATCCAGAACAATCAGCGGGGT
CCAGTTCCCGTAAATGCCAATTTTTGGGTCAGCTACAGCCAGGGTGCGAGACTTTGTTTGGATGAATCCGCCAGAGTTCT
TAGGATCGCAAGTCCGAGAAGATCCCTAAAAATTTATTGATGAGGTCAAGAAGATCTTTGAAGTGATGCAGGTAACTGGG
AATGATCGGGTTGAGTTAGCATCATACCAACTTAAGGATGTGACTCATATCTGGTACACTCAGTGGAAGGAGAATAGGGG
TATAGATGCAACTCCTATTACTTGGGATTGTTTTAGCAAAACCTTTCTAGACAGGTTTTCCTCATAGAGTTGAGAGAAGC
AAGGGCCCAAGAATTTATGAACTTAAGGCAGGGTAACATGGCTGTCCAAGAGTATGGGCTCAAGTTTAACCAAATCTCTA
GGTATGCTCCTCACATGGTTGTTGATTCCAGGGCTCAGATGAATAAGTTTTTGTATGGAGTGTCCGACTTAGTGAAAACA
GAGTGCAGGAATGCTATGTTGTTGGGAGATATGAACATCTCTAGGCACATGACTCATGCTTAGCAGATTGAGAGTGATAA
GCTTAGGGAACATGCTAAGGAGACTAAGAAAGCAAGAACAGGTAACTACGAGTATTCCCAACATAAATCGGGTGGTGGAA
ATCGTTCGCAGTTTCAGCAGAAGTCTTCGACTACAGCCCCTTCATCAGCTAGTGTTCCATCCCCAGGTTCCATAACGATC
AGAAAGGTAGGGCGTCAGGCTCTAAGTCTCAAGGTAGTGTTTCAGTCACCAAAACTTACCCAACTTGCCCGAAATGTAGT
AAGAACCATCCGGGCGACTGCCTTGCAGGTAAGGAAGGATGCTTTGGGTATGGTCAGTCTGGATTAAAGGATTGTCCTTC
TAGATAGGGTCAAGGAGGAAATAATGGTAGAACTCAGTCTACAACGTCCTCAGCAGCACTAGTAGGTCGCCCGACTCAAC
AGGGTAACTCATCTGTTACAGGTGGCGGACAGCGCCAAAATAGGCTCTATGCTCTTCAGTCTCGTTAAGATCAGGAAGAT
TCTCCTGATGTAGTCACTGGTACGTTATGAGTCTTTGATCTTAATGTTTATGTATTGTTAGATCCAATGGCTATTTTGTC
TTTTGTAACTCCTTACATAGCAGTCCAATTCAGTGTCAGCCCAGAAACTCTTTTAGAACCCTTCTCAGTCTCTACTCCAG
TCGGTGACCCAAGTATAGTTAGAAGGGTATACAAAAATTGCCCTGTCACAGTCTCTCAGAAAGTCACCTCAGCAGATCTT
GTAGAGTTAGAAATGGTAGACTTCGATATCATTCTAGGCATGGATTGGTTACATTCCTGTTATGCCTCAGTTGATTGTAG
AACTAGGATTGTTCAATTTCAGTTTCCAGACGAACCAATCCTAGAATGGAAGGGTAGCAGCTTAGCGCCTATGGATCGAT
TCATTTCTTATCGTAAGGCCAAAAAGATGTTCTCTAAGGGCTATCTCTATCATCTAGTTCGGGTTAAGGATTCTAGTTTT
GAATCTCCAACTCTTGAGTTAGTTCCTGTGGTTAATGAGTTTCCAGAAGTGTTTCCAGAAGATCTTCCCGGAGTCCCTCC
CGAATGGGAAATCGACTTTGGAATTGATCTCTTTCTAGATACCCAGCCTATCTCTATTCCTCCTTACAAAATGGCTCCAG
ATGAGCTTAAGGAATTGAAAGAGCAGTTGAAATACCTTCCAGATAAGGGCTTTAACAGACCTAGTATTTTTCCATGGGGT
GCACCAGTGTTGTTCGTAAAGAAGAAAGATGGTTCTCTCAGAATGTGCATTGACTATAGGTAGTTGAACAAGGTCACAAT
CAAGAATAAGTTTTCCATCCCTAGGATTGATGACTTGTTTGACCAACTTCAGGGTGCTAGTCATTTCTCAAAGATAGACC
TAACATCGGGTTATCATCAGCTTAAACTTAGAGATAGTGAAATTCTGAAGACAGTCTTCAGAACTCGGTATGGTCATTAT
GAATTTGTAGTCATTTCATTTGGACTAACCAATGCTCCTACAGCTTTCATGGACTTGAAGAACAAAGTGTTCAAGCAGTA
CTTGGACTTATTCGTTATCGTTTTTATTGATGATATCCTCATTTACTCTAGGAATGAGAAAGAACATGCGAGTCATTTCA
GAGTTGTTCTGCAAACTCTTAACGATCGCCAATTATTTGCAAAATTTAACAAGTACGAGTTTTGGTTACAATCAGTTGCC
TTCCTTGGGCATATTGTGTCTAGTGAAGGAATTTGAGTAGATTCCCAGAAGATAGAAGTAGTGAAACAATGACCCAAACC
TACCTCTGCTACAGATGACATAAGTTTCTTAGGTCTAGTTGGCTATTACAGACGGTTTGTGGAAGGATTTTCATCCATAG
CCTCACCATTGACTAGGTTGACTCAGAAGATGGTCAAGTTTCGATGGTCAAATAATTGTGAGAAAAGCTTCGCAGAACTG
AAAACTAGGTTGACTACAGCTCATGTCTTGACTCTACCAGAGGGTTGAGATGGTTATGTGATCTATTGTGATGCATCCAG
GGTCGGCCTAGGTTGTGTATTAATGCAGTGAGGTAAGGTTATAGCTTATGCTTCTAGACAACTTAAGGTACATGAGAAGA
ATTATCTGACTCATGACCTCGAGCTTACAGTAGTGGTGTTGCACTCAAGATTTGGAGATACTACTTGTATGGTGTTCATG
TAGATGTGTTCATAGACCATAAGAGCCTCCAGTATGTATTCACCCAGAAAGAGTTGAATCTTCATCAGAGAAAGTGTCTT
GAGTTCCTTAAAGATTATTATATGAGCGTGCATTATCATCAGGGTAAGGCAAATGTAGTAGCAGATGCTCTTAGCAGATT
ATTTATGGGTAGTGTAGCACATGTTGAGGAACAAAGAAAAGAGCTAGCAAAGGATGTTCACAGACTTGGTCGCCTATGAG
TTCATCTTATGAGCATATCAGATGGTGGTGTAACGGTTCAGAATGGGAAAGAATCTTCTTTGGTAGTAGAGATTAAGGAA
AAGCAAGACACTGATCCAATCTTGCTTGAACTTAAGGGTGCAGTTCATAATCAGAGAGTGGAGGTTTTCTCCCAAGGGGG
AGATGGTATGCTTCGCTACCAGGGTCGATTATGTGTTCCTAATGTCGGCGAGTTGAGACAGCATATCCTTGCAGAGGCCC
ATAACTCCAGATATTCTATCCATCCAGGCGCGATCTATGGGAAGTCTATCGATGGAATGGTATGAAAAGAGATATAGCAG
ACTTTGTGGCTAAGTGCCCCAATTGCCAGCAAGTCAAGGTAGAACATCAGAAACCAGGAGGCATGACTCAAGAGATTGAC
ATTTCTACTTGGAAGTGGGAAGTTATCAACATGGGCTTCATCACAGGTTTACCTCGTACTCGCAAACAACATGACTCCAT
TTGGGTGATTGTTGATAGGGTTACTAAGTCTTCTCGCTTTTTGGCGGTCAAGAGTACAGATTTGGCGGAGGATTACGCTA
AGCTTTACATTAATGAGATTGTGAGGTTGCATGGGGTTCCTTTGTCTATCATCTCATATAGAGGTCCTCAGTTTACCTTC
CATTTCTGGAAGTCATTTCAGAAGGGTCTTGGTACTCAGGTTAACCTTAGCACAACATTTCATCCACAGATGGATGGTCA
GACAGAGCATGCCATTCAGACCTTAGAGGACATGTTGAGAGCTTGTGTGATCAACTTCAAGGGTAGTTGGGATGATCACC
TTCCTCTTATTGAGTTCACCTACAACAATAGTTACCATTTCAGCATTCAGATGGCCCCTTATGAGGCATTGTATGGGCAT
AGATGTAGATCTCCAGTTGGTTGGTTTGAAGTAGGTGAAGAAGTCTTGATAGGACCAAATTCAGTTCTTGAAGCTATGGA
GAAAGTGCAACTCATTAGAGATAGACTTAAAACTGCTCAGAGTCGCTAAAAGTCTTATGCAAATGTGAGAAGAAGGGAAC
TAGAGTTCCAAGTTGATGATTGGGTTTTCCTTAAAGTGTCACCTATGAAGGGGGTGATAAGATTTGTTAAGAAATGGAAG
CTTCATCCCAGATATGTAGGCCCTTACTGGATCTTGAAAAGGATTGGTAAAGTGGCTTATGAGTTAGAGTTGCCAGCAGA
TTTAGCAACAGTGCTTCCAGTCTTTCACATTTCACTTTTGAAGAACTATGTTTTGTAATCCAGCATCTGTAGTGCCATTA
GAGACTGTGGCTGTAAAAGATAGCCTTTCTTATGAGGATGTACCAGTTGAGATTCTTGATCGTCAAGTTAGAAGGTTGAG
AAGCAAAGAAGTCACTTCAGTCAAGGTTTGGTGGAGGAGTCAATCCGTAGAGGGAGCTACTTGGGAAGTAGAAGCGGCCA
TGAAAGCCAAGTATCCTCACCTCTTTCCTTTCGATTCCACTCCAGCTTGAGGTAATAGTTCCTCTTCAGTTTTTCAGTCA
TTCTTGCGTAAATTCAGTCTCAGAATCATGTTTCTTCAGTTTGTACTTGCATTTTCAGCATATTTGCATGTTCTTGGAAC
TCAGTTCAGTCAGAAATTCAGTTCTCAGTGTTTAGTGGTAGGGAGTGCAGCCCTTTCCTTCTATTTCAGCTAGTTTAGTC
TTCATTCGAGGACGAATGTTCTCAAGGGGGAGATAATGTAACATCTTGTATCCTAGATAGACCAAAATGCAGATTTTAAG
AAGGTGCAGATGCAACCCACGCTTGCCATCAACAGACCGTCGATCAGACCACGGCCCGTGCTGGTGGTCCANNNNNNNNN
NNNNNNNNNNNNNNNNNNNNNNNNNNNNNNCAACCCCTTCCCAAACCCAGCTTAGAAAATCGGTTAAGTCACGACCCACG
GTCTGTAGGTCAGAACACGGTTCATGGTCTGTGTCCATGGATCGAGGCCCCCTTTTCCCCGGCCTCTGATGCAAACGACG
GCCGACCAGCACGGACTGTCATTCGATCCATAGCCCGTAGGTCCCGTCCATTGATCACTCCAACATCAGTTAAGTCAGGG
GTCTTTTGGTCTTTTCGTATTTCGTTGGACCCCTAAGCTACGTTGGTTAGACCCTAAATTATGAGGCTTTAGTCAGTTTA
AGCTTAGAGGCATAACTAGAACTTACCTAAGTCAAATCACTCACCCAAACTTAGAGAAATTAAAACGTAAGAGGAGAAAG
AAGTCAAGAACCCTAGTTCAAGAACGCAGTAAGGTTCCATCAGTTCCAGCCCCGAAATTGAAAGATTTCTTCGTAGAATT
CATCACCAGGTATGTGGGGTTTCACTAGTGGGTTCCTTTCACCCATTAGGTCCCTAGTTTTCAGTCAGTTTCTTGATTCC
CTTATTATGAATAGACCTAGGGTTTCTAGAATTACAACAGATCATCATGAATTAGTTATTAACATGTTCCAAATCAGATT
ATCATGTTATTAGATCATTTCTCGCATGAATATCAGAACTCTAGCTATGTATTTCTTTAGTTCTTGAATTACACATGCTA
GGTAAGTTATCTAAGTTATTCAGTTATATATGCCTCAGTTATTAATGCATCAATATCAGTTTAATTGTTGCATTCTCAAT
TTGCATGTTCAGTTCGAGCTATCCAGTAACTTACAGAAATTTAGTCATAATGTGTTAATTACTTAATCCATTGGGAGTAG
CATAATACCGAGTTGGACTAGGGTTCAGTGTACCCAAATAGTCCCAGAACTACTAGCCACGTAGGTTGTAAGTCCCCTAT
GTGGGCATCATTTCAGTGATCACGCCAGCATGCCTCTATACCTCTGGTAGGGTATATTGGGTCCTCTCGATGAGGTGTAT
ACATCGGACTCCACATTTAGCTCATGTGGTTTTATTATCTGTTATTAGTAGCTCCCACAGTTCAGTCAGATTCTAGTGCA
TTGACCATTTATTAGTATAGTTAGTATATAGTTTTAGCATGTTATAAATTGGTCATTGCATTCAGTTATCTCAGCATTCA
GTATCTATATCTATATCATGTTCAAATTATGTCATTTCTTATTTGCTTTGTTCAGTTGTATGTTATTTCAGGTGTATTCT
ATTATGTATGCTCAGTACCTTTCAAGTACTGACGCATACGTGCGCTACATCTTCTCGTGATGTAGGTTCAGGTTCTCATC
ATCCAGATCACGCTTAGATCGGTTCCCGATCTCCAGTTCAGCAGAATCAGTGGTGAGTCCTCATTCTCTGAGTACAATAG
TCATGAGTTGTCTTTTAATATTTTTAGTCCTTTAGTTTCAGTGTTGCTAAACTTAGTTGGGGCCTGCCCCAACATTTTTA
GTCAGTTAGAGGCTATTTTCAGACATAGTTAGATTCAGCTTAGTATTCAGTTAATATCATCTTTGTATCTAGCTCATCAG
TTATCATTTATCTGGTATTCCCCATATTTTCATTTTTATTTATGATTTAGCTTCCGCATTAATTTATTATCTTTAGTATG
CTCATGATCAGGCCAGCAGGGTTAGCTTGGGATCACTTGTGGTCCTAGGTCTCGTGTCCGCGTCTCGGGGGTAGTCTCGG
GGTGTGACAGTTTTGTCCTATTTTGATGATATTTTGATGATTTACAATTGTGAAGGCTAATGGACAAAGCAAGGATAAAT
ATTTGAAATAATTGCCAAAAATGCAAAAAGAAGTGTAAACTATACATTGATGATCGCCAAGAAAGAAAGGCGGATCGCCT
AGTGAGCATGAACTCTCCCAAAGTGATAGTGCACAACACCTATGCTTATCAAGATAGGTCGGCGAACTCCAAAAGAAATT
GTGATTTGTCGAATGAGAAAGGTGACCATGTTGACCATCGTCCAATGAAACAGTGTAAGGAGAAAAATTGAAGGCTTGAA
AGGCAAAGTAAAGTCATAGTCAGTGATACGCCGAACGTGAAAGGAAGACTCAAACGAGCCAACTGACTGAGGTTCAAACA
CCTGAAACCTAGAACAAGAGAAGTCAAGCATAATCAACCATTCACCGAATGAACCCGGCGAGCCCGACTAATGTTTCCCA
TAGGGTAGCGTGTTCAGTTTCGGGAAAAATTTTGGGAAACTAAAAATAGCCCAAAGGAGAGAGAAATAGGGAGTTCATAA
ATTTTAGTTTGGAGAGTGAGAGATTTTATGAAGCTCTTGGTGAGAGAGAAATACTTTACTTTGTGAGGAACACTTTCTAA
TTTTTTGGGTTTTTTTCAACTTTGCTCTTGAATTTGACAAATTGAAGTTGAATCCAAAGTGAGTTTGCTTTGTGAGTTTG
CTTGTAATTGTCTAATTTCATTATACCCATGGCTTCTTTCATAGAAGGTATAATTTCTTTACTTTTTGTGATGATGGATA
GCTAAAACCCCAAGATCTAGGGGTGCACTTATGGACTTGTGTGTTGATTTAATGTATTGAGTATTGTGTTATGCACTGTT
TTACTGATGTTCATACATAAATTTGGGCTAATTAGCATGGGATTAACTTATGGGTTAAGGTTGCTAACTTAATTTCTACT
TCTAAACTATGATCAATGCTCAAAAGAGATTGATTGGAGAGGGTAATTAGATTGATAATAGCAATTTAGGTTTCATGTCT
GTAACTTTCTTGAAACTAGAGGTTATGGGTCAAATCTATTTGCCCTATTTCTGCATCGAAAGAAAGAATATAGTAACGTA
TTGAGTTGTTTAGATTGACATATAGATGAGACTGGGAGGAGATTCTATGCAAGGATGCTATGATATCGAAAGAAGATTAT
TGTCATTTAAGATGACCTAACCTTTTCATAAATGTGCATCACTATAGAGCAGCGTAATTACCCTCTGTGACATTGATTTT
CAATCCCCGCACCCCTATATTGCTTGTTACTTCATGAATTTCTCATAATTTTTAGTTCAATTGTGACAATTGATAGCCAA
ATCTTTCTATTAAATTAGTGGAATCATCCACCCACTTGTCTTTACTACTACAAATGAATAATTTTACAATCTAAATTTCT
TGATAAAATTCTCTACGATATACCATTCCCTGTGGATTCGACCCCGACTCTTCGTTGGGTATTTTTTATTGATAATGACC
ATTGTTGTAACACCCCAAAAAACTTTTGAGCTAAGACTCGAACCATTCTTCGTTGTGAGTAAGATTTTACCAAGAAATTT
AGATTTTCTTAAGTGTTAAGGTCACTATATGTAACACTTTGAGTTCCAAAAAGAACTAAAGAGAGTTCATTCAAGTCATT
CCTAAGTTCTTCTAAGTTTTGGGTCAATTTCAAACGACCATAACTTTTAGCACAGGATGAGTTAGGAGACCCATAAGGTA
TCAAATGAAAGGTCTCTGAGTCCTCTTTCCAATGCCACTAAATTTACTAAATTTTGAGCTCAGATAAGGGAGATGTGACT
ATTTGAGTGCAGCTCTCTAGATAGGGTCTTTCCACCCGAACTAAGGAGGGGTATTTTAGTCTTTTCCTTACCCCCATTTA
GTATAAACTCAAATTACACCCAATTAAAGGTCTAAACTGATTAGTATCAGTTTCATTCATCCGCAAGGTGTTTAGGGTTT
TAGAGAGAAGATTCAAGAGGAGAAAAAGTTCAAAGTTTCAAGCGTTTGTTCAAAAAATTCAAGATTTCTCCAAGAACCTA
GTTCTTTGAGGTATGTGAGCTTCCATAGTGTTGGGTTTGTTCGCCCACATGCCAATCATGAGTTTATTTTACGAATTTCA
TCCATGAGATTGAATATATTGATAACCTTGTTGAGTTCTTGAGGTTTGTGCTTCGTTCTTTGATAATTAAGTTCTTGTTG
AGTTCTTAAGTTGAGGGTTGTGAATGAGTGTTGTTCTTGGTGTGGAATTCACTGAATTATGTTGGTTTTAAGGATCCAAA
AGAGTTTGAGGTAAATTGTTCGATTCCAGATGAGTTAGGGCACAAATTTGAGCAAGAAAAATAGTTGGTTTTCTAGGTAG
GGGCTTGGCGCACCACGCCACTCAGTGCGCCCCAACCAGTTGTCTGTAGGATAGGGTCTGACACCCTGCGCCACTCAGTG
CGCCAGGGTTGCCAGGTCCCCTACCCTTCCTCCCTTCTTTCCCGTGAGTCCCCTCAAATTGTACGTATGTTTTCTACTTG
ATATTCACAATTAAAATCTTCATTTAATCCTTGAGAGATCATGCCTATCCAAGTTATAACTCTTGAATTCATAATTCAAA
TTCAAGAAAGAGTCAAGAGTAGAGTTCCAGAAAGTCTGTGAGTTAAATTGTAAATCCTTTGAGATCAACTATCGATTTGA
GCTAAGTTTGAGGAAGTAAGTATGAGATTGACAAGAGTTGTACCCATGAGTTCTATATTTTCATTGAGACCCTTGAGTCG
AGTTGTTCATGTCCATAATTCCGCATGAATTCCATAAATTGAGTATCTTTGAGAGGAGTAGTATCTCCGAGTTCTAAGTT
CTTGAGTATTAAGTTCCTACCCTTTTTGAAACTATATTTCATAATTATGGATTACCATATGTTATACATGGAGGTCCTTG
AGTGGAGTCGGTCATGACCATAATTTTGCATGGACCCTATGAGTCGACCAATTCTTGAGATTAGTAGTATCATTGAGTCC
TTAATTCAGGAGTTGTTGAGTTCCAAGTATCGAGTTCTATATATGGTTATTGAAAGCCTTGAATTGAGTTATTCACGTCC
ATAATTTGGCATGAACCCTATTTTGAGAAGTCTTTTACAATTGTTTATAATTTGTTTTAAGACTTGAGTACTTGAGTTTG
AGGATGAGTAAAGTTGAGTTCATTTTTTTTAAATGATATATGAGAACTAAGTATTCCCAAGAGTAAATGTTTTTACATTT
AAGATGAGAGGAAACACCGATTTCCAAAAGAGTTCATGAGGAGTTCTGAGTACTATCTCTTTTAAGAGAAACCTTTTGAG
TAATACTTTCAAAGTTGAGGATGAGGAAATTTTTTTAAAAAAACATATGAGCTAATTTATATTTTGGGAGTAGTACTGAG
CACTGATATGAGGGAGAGTTTAAACAACTCACAGCCCTCATAAACCATGTAGCAGACGTGGGTAGAAAGGGTCATACTTT
TTAGATGATTCCTTGTTGCTTTTAAGCATAGACTAGTGGATCCACTTAGTTGAAGAGTTCTATACCCAAGCAAGGTATAG
GACAGTTCTTGCAGCGTGGGCGAGACGTTGTATCATCACATAACTCATAGTGATGGTTGTCGGTTAGAGAATCTCCCAAA
TAAGAGTTATTATTGTATTTTTACATACAACTGAGTTGCTATCTATTGTTCTGCAGCTTTCCACATATTGCATATTTTAT
TATTGCTTTATCATTGAGTATCCAGAGTTGAGTATCTTATTATAGAGTTGAGCCCTGTTTCTCTTAGTTGAGTTGAACTA
TGTTTCATCGAGTTGAGTATATTATTATTGAGTTGAGCCCTATTTCTTTGAGTTGAGTTGAACTATGTTTCACTGAGTTG
ATTATCTTATTATTGAGTTGAGCCCTATTTTCTCTGAGTTGGGCTAAACTATGTTGAGTTGAGTTGAGTGAGTTGAGAAG
AGGTAAGTATGTTTCTTTTCCATCAGTTCAAGCTTATGTTAATGCTATAGAATTCCCCTTACATACTAGTACATTCCATG
TACTGACGCCATTTGGCCTGCATCTTTTATGATGTAGATACAAGGTCATCAAGAGAAGCTTCGTTGATACCACTTGAAGT
TCCAGTAAGCTTTGGTGAGCCTTCTTATATTCTGGAGGACTTCACCTTTTTCTTACGGTTATTAGTTTTGAGATGTCATG
GGTCTTGTCCTGATATCCTTCTATAATAGTAGAGGCTTCATAGATAGACAAAGTTGAGTAGTTTTCAGTATGTCTCTTCT
TTGAGTTGTTTTTACAAATTCTGAGTTATCTATTGATTATTGTTCAGATTATTTCAAAGTTGAGTATTTGAGTTATTGAA
TTTAATTCAGTTTTAAGCTTTTGTATGCTTGAGTTAGTCTTCTGCTTATAGTCAGCCCGGATGAGGGTTCTCTTGGGACC
AGCAATGTTCTCGAGTGCCGGCCAAGTCCAGGGTGTAGACTCGGGTCGTGGCAGTTCTCCCTTCTAATTGGTTTTAAAGA
GGAGATTTGAGTTGTCCTCTTTAAAACTAATTAAAAGGGATATTTGAACGTCATCAAGCATGGTGCCGCTGTCGGGGAGT
GGTGGTTGAGAATTTTATTTGAGAAATTAGTTTGTAAAGTTTGTTTAGTTGTAGTATATTGTTGTTTTGTGTTGTTGTTG
GCTGATTTGCAGGTCTAATACAATGAGTGACCATGGTAGTAACAACGATAGTTACTATGGTCAAAACGATAACAAGGGTT
ATTTGAATGATATGCATGTGAATATTGTTCAAACCACAGGAGCCATCTAGATGCCTCCTACAGTCGAGAGGGTTGTATTT
CATGTAATCGAAACAATGCTACAATTGCTCCAACTAAGGGGAATGTTTAGGGGCTTAGCTCATGAAGATTCATATGAACA
CCTTAGGAATTTTTTGGAGTTTTGTTGATCATTTGTCTTTAAGAACATATCTCAAGAGTCTGTGAGATTGAGGTTATTCA
TTCTCTTTGATGGGTGAAGGTTCAAGATGATTGGCGAAATTGTCAAATGACTCTATCACTTGGGAGTAGTTGACTGATAC
TTTCTTGGAGAATTTCTTTCCCCCTTCAAAGATGGTGAACCTTAGAACCAAAATCCAAAATTTCAAGCGCATTGGAGGTG
AACCTTTATATGAAACTTGGTTGTGGTTCAAGAAACTACTTTTGCAATGTCCAACACATGGTGTTCCGGATGATTTGTTG
TTGCAACACTTTTGTTGTACCCTTTATTCAGTCAACAAAGGTATGCTGATCAGTTACTCTAAGGAGGATTAATGAGACAA
TCGTATGATGTAGTTGATTTGTTGCTAGATGACATGACCAAAGTTCACCGAGAATGGTATTGATGAGTCATGAATTTCCA
CTCATTTAAGGCTCTTTTCTTAGTTATTTTGGCTTGATTTGGTTTAGAATTTATGATTTTAATGTGGATTTCTTCATATT
TACAAGAAAATGAAATGGAGAATAAATTTAGAAGATCTTTGAAGAAACCAAGTGGAATTTGAGCAAAAAGATGTCAAATT
TAAAGAAAGTACTGGCAGAGAATTACTCATCGCGATCGCGTGATGAAGAGCTCGTGATAGAGTTGCATAAGTTATTTGAA
TCGGGTGAGTGTGTGGTCAACGGTCGTGATCGCGTGACCTTGCGACACTTCTCATCACAATCGTGTGAGCTAGTTGTCGC
GATCGTGAAGGGTAAACTACCTGGCACCTGGACAGATTTAGAATTTCACCAAATCTATTCCCAAGCCCTTTTTACACAGA
GGAGCAGTCATTGCTCACTGAAGCAACATTCCATATCAGATTATAGAAGTTTTCTTCATCACTTAGCTTAATTTTTGAAG
GCTAATTTGTAGATTTTGAGTAGGGGTTGAGACATTGACGGCAAGTTGCCTCACATTTCATTTATGGAGATGGAGATTGT
GTTCTATCTTAGTGAATATCTTTTACCTTTCTTCATATTATTGTTCTTAATTTCTAGAAATATGGGTGTAATTACTAGTA
TGAAATTAGGGCTTTTGTGCTAGAAATAGACAAAGCTATTTGGGTATTTGATTTATTGCTCTATTGCTTTTGTAATTCTT
TGTTTCCATGCTTGATTTCATGAAAGTGGTACAATCTAGTTTTCATGTGTGAATTTATGGGTTGAGAGTGAATGCTCAAC
CTTAGCTTCCAATCTTCGTGGGTTGCTTCAAAACAGAACCCGTGAAGTGGAGAATTATATTGATAATTGCATTTAAGCTT
TGAATCTTGAATTTGACGCCGAAAGGAGAAAGTTTAGTGTTTCATTGTTGAGTGCAAGGCTTCCTCGAAAGAGAGGTCTA
AGTTAAGGTAGTGGATTATTTTGTATTGATGTGATTGGGACCGAAAGGAAATATCACACTATAGATGCTTTGAGATCGAA
AGATAATTAGTATAATTGAAGATGACCTAGCCTACCTATTATTGATTGATCTTGGATTGAAATGCAATGGATCGTTGAGT
GTTAATTGAATCTCAAGGTTTCTCAATTCGCATGCATCCAGTGCTTGATGTTGTCTTTACCCCCATTAGAGTGTAATTAT
AAAAATTGCCTTCTATTCAATATTTTTGTATCATGTATGTGTAGATTCAAACTAGTATCTAGTTAGCGTTTATCTTTTCA
ATTGTCGTTACATTGTTCCTTGTGGGCTTCGACCCTGATTCTTAGTTGGGTATTTTTTTTATTGACGATGACCGCTCACT
CTTTTATTTAGTTTTGAGGAGTGATTTGAGTGTTATCTGAAATGACGTCACTTCCAGAGAACAATTAGGTGTATTAAATT
GATTTAGGATTTCTAGTTTACTTGCTTCTATCTAGATTGTGAATAGTTGTCTTTATTTTGTTTTGTTTTGTTTCTATGCC
TTTTTGTGATCATTACATATTTATGAGTGGTATGCCCTCCACCGGCCCATGGCCTTTTGGTGAATCAAATGTAATAGGTC
AATTGAGGTGTAGGGTCGTGGATGAAAAACTCAATTGGGGCTAGAAAACCCTATTAGTCCTCTCTTAAGAAATGGAAAGG
TTTCGAAAAGGCACCTAGCTTGGTGTTATGGCATGGTCGATCTTGAGTTTGGACTTACTACTCTTAGGGCTAAGGTGAGA
GAAATCGTGAGGGTGAAAACTCTTCATTATCTAATGGTCGAAAAGAGTGAAGAAGGATCTCACAACTTGCACCTTGCTTG
GTGTGATGAGACGGTCCAATTCATATTCGAATTTGAAAGGTTTTAAACCAAGACAAGCAAAAAGGTGGAGGTAGATATAG
AAGATAACTTGAGCTTGTGCAACTAACCCAAAGCTATAACAATCCAAGAAGCCGGAATAACTAGCATGATACTATAGTTG
CAAGAAAAAGCAAAAAAGATCATCTATGGCAACTCTAGTTCAAGTGAAAATGAGAGTGTCACTCACTTGAAGGCAAAAAA
TTATGAAGTTCAATGCTCACATGGCCTAGTGACCCTTTCACCTTTGCCCGACGATCCAAAACTAAAGCATGATTCGAAGT
TAGGTAAGAAGTTCAAGTCTTCAAAGTGGAGAGATCGGGTGAAAAGCTTGATGCTCTCTAGCACTCCCCATGCTCTTCGG
AGTAAAATTGATCTCAAGTTGGGGAGACAGTTGTCACGCCCCGAGAGTACCCCCTAGACGTGGCCGGCGTACTTGACCCG
AAGGGGTCGCATACAAGCCTCATAGCATTCATGAACACTAAAGTATAGGAAAATAGAGCAGAATTTAAAACTTTTCTTTA
CAATCGAAGTCTGTTTATAAAATGAAAGAGTATATATGAAGCTATGTCTCAAAACCATCTAATTAACTTGGAATAAAACT
CTTTAATACAAACTTAGGGACACGGCCCTTACAAAAGTCTAAAAACATAAAAGTAAAAACAATAAAGGACATGTGGTTGA
GCCCTAGAATACAATGATGACTCACCAATCTTCTTCTTCTTGATCTCCTATGAACCTAGCCACGAGGATTGAATCCAATA
TCTCCAAAGCCTACACTTGGTGAAAATGTAGAAAGAAGGGGTTGGCACAAAAACTACTAAGTATGGAAGCCATGCACAAA
ACCATTAAAACATGCATGAAAAGGGACATTTCATTTGAAATCATGCTATATGCAAGTTTTGAAAATCATCTTTGAAATAG
TTGGAGAATACAACCAATAAGGCAACTCACATACATTTTATTATAACATGAGAGATATCATTATAATAACAAGCATAGTC
TCCAACATCAATATAATACAAATCCCAATATTCACAATACATAGCCTCCAATCATAAGGTAATACAAGTCAATTACCAAG
AGAATCTCATCATTAAGTAATCATCACATAAGCAACCCCTAAGAAACACTTGTGCAATGTATGGTAACTAATGTGCATTT
ACAATGTACAACACAAGCCAATATCACATTCATACATATTTCATGGTAAAGCCATTACCTTGGTAACCCCTAAGGAACAC
TTGTGCAATGTGTAGTTGGCATCCCATAATACCAACCCTACTAAGTACTCCTTTGAATCTACCTTAGTCATGCACTTCAT
CTTTAGACTTCATTATAATCAATAGTCACAAATAAGGAAATAGTCATGTACATTACTTGTATTATAAGGAAAGTCATTCA
TAACAACTATCCATTCAATATACATTCATGCATTCAAATCTCATCATAATGGAAAGGAACCATCCCATGACATCCTACTA
AGTCTACTTGTGCAATGTAAGAGTGAAGTCCCATACCCCCACTCCTACTAAGTAAAGCTCATTAAGAAGTCATAGTATAG
TTCATGTTTCATTCATTATCTTCATTATATAGGGAAAATAACATTAACCGACATAGACCATGTGAACTACATGGAATCTG
GTGTTCTACCCCTGCACCGAAAATTGGGTGTCCTACTTGCCTAAGGTAGAACTATGATTATAGCTTTTAGGTGGATCCAC
TAGCTAAAGACCTAGGTGGGCACATAGTTATGGGATAAGGAGATTGCTACTAGAAACCTGGACTTTCTAACGTAAAAGGT
TTCCATCTCATGAGATAACATGTTTTGGGAAGCCGGACTAACTAGCGTAAAAGGAACCCATTGGGAAGCCGGACTTTCTA
GCGTAAAAGCTTCCATGTCATTTTCATATCCGCTCGGTGCTAAGCCTATTTCCCTTTAAAAGTCATTAAGCATTTTCTTA
GGTTCATGTTCAATAGAGAATGCACTAGGCACTCAAACCAACATTCATCATAATAGCTCAAAGATTCATTAAGTGAGAAT
ATCCTTTCACTTTAGAACCATCAACAAGTGAGTAAACCTTTCACATTATCATTCATAGTGTTTCATGAGAATTAGCCTTT
CAATCAACACAATAACATCCTCATCATTCTAGACAAGTTATACATTTTATGCATAATAATGTGTAAAGGCGCATATGAGA
ACTATTCTTTTAATTAACACCATTCATACATCATAATCATGTTTATGCATGGAGTGTGTGTGTGTAATTTTTCTTGCAAT
AACACAATCATCAACATTATCATCATAGACACTTCATTCATAATTAAGTGTAAGGGTAAGGGAAGAATGACCTTTTCAAC
AATACCACAATATACACAATATTATAGGACTTTCAACTTCTAAGTAATTCATGAGTTCACACACAATCTTGTCAACATGC
ACAAACCTTCACAATATGCCCTTCAAGGGATATGGAACAACTCATCCCAAACATATCGCAATAACACAATATATAAAGGA
ATACCATGATCCCATAACTCATCAATACCTTAATCACCTCATGATTTGGCACTTTATACTTCAAGTATTCATCAACATGC
ACATAATATCATGATCAAGTCAATCCATATTTAGAAGCATTACCCTAAACCAATTCAAGTCTAGGTTATCTAGTCTAAGG
CATTACCTGAAGAAATTCATCATTATTGGAGGATCACTTTTAAACCCTCAACTAGCCTCTTTCATAGCACAACCCTAAAC
TATATAAATTCACCTTATAAATCTTAGGTTAATCAAGTATACATGTAAAATCACACTTAGATCACGCAATTACATAATAT
TTAGCTCACATTCAATCAATTGGACCAACTTGCAAGACCATCACATAATGTAAAGAAGAACCATAGCTAGGGTTGGGGAA
AACTCATGAATTCTTTGGAATTCAAGTTAAAATCATCTAAAATCAGTAGTATCATCAATAACAAACATAATTCAACCTTT
AAGAACAACTTTGAAAGGAATCCATGGGGTTGAGTTAAAACCCTAGCTAAATGGGTTTTCTAGAATTGGGTTAAAAACTT
TTGAAAGGGCTCATTGGGTGATAGCTTTCCAAGGATGAATAACTCCCATACCTTATGTGTAGAATCCTTCCAAATTCGTA
GTGAAAAGATCCTTCCTTCAAGCTTTCCTTTATCTCTTTCTTTGTTCTTCAATGGGGGTTCTAGAGAGAAGATTTTGGGA
GGGAAGAGTAGTTGGGTTTTGATTTGGGGTCTTGGGTTATAATGAGTTAATGAAGTGTTTAATGACTTTTTTTAGTTTAT
ATATATATATATATATATATATATATATATATATATATATGTATATGTATGTATAATTACTATATTAAACAACTCCTACT
CAAAACAATTAATAAAAGAATTACCTAAACTACCCACCCTTTGGCCGACTTAAGGCAATCTACAGGTGCCTATTCACGAG
ACCCCTATCCACGGAATGTGGATAGGACCACGCCCCGTACTGTGGAGTCGTGATTTAGGTATGCAACTGCTTCATGGTGG
CCTTAACCTACGGAGCAGGTCCACGAGCCGTAGATCAATCTACTGGCCGTGGATTGCATCCGTGGTTCACAAGTTTCTGC
CAACTTGTGTGACCTTAGGCAGCCTTGGGGGTTAGACTTTAGGGTCCTCCCCAAGGGCCCTTGGTTGGTCTTTGGGGGGG
GGGTCGTACCTTGACGTTTAACCCGTAGACACCCCACCCTAATCTCGGGAAGTTCATATACAACCTAAAACTAAACATCA
AACTCAAACGCTCACACATTAGGCTCTAGTTTCACCTATTAGTTTCCATTAGACTCTAGCTTGGTCTTACTAGATTTCCA
GGTTGTTACATTATNNNNNNNNNNNNNNNNNNNNNNNNNNNNNNNNNNNNNNNNNNNNNNNNNNNNNNNNNNNNNNNNNN
NNNNNNNNNNNNNNNNNNNNNNNNNNNNNNNNNNNNNNNNNNNNNNNNNNNNNNNNNNNNNNNNNNNNNNNNNNNNNNNN
NNNNNNNNNNNNNNNNNNNNNNNNNNNNNNNNNNNNNNNNNNNNNNNNNNNNNNNNNNNNNNNNNNNNNNNNNNNNNNNN
NNNNNNNNNNNNNNNNNNNNNNNNNNNNNNNNNNNNNNNNNNNNNNNNNNNNNNNNNNNNNNNNNNNNNNNNNNNNNNNN
NNNNNNNNNNNNNNNNNNNNNNNNNNNNNNNNNNNNNNNNNNNNNNNNNNNNNNNNNNNNNNNNNNNNNNNNNNNNNNNN
NNNNNNNNNNNNNNNNNNNNNNNNNNNNNNNNNNNNNNNNNNNNNNNNNNNNNNNNNNNNNNNNNNNNNNNNNNNNNNNN
NNNNNNNNNNNNNNNNNNNNNNNNNNNNNNNNNNNNNNNNNNNNNNNNNNNNNNNNNNNNNNNNNNNNNNNNNNNNNNNN
NNNNNNNNNNNNNNNNNNNNNNNNNNNNNNNNNNNNNNNNNNNNNNNNNNNNNNNNNNNNNNNNNNNNNNNNNNNNNNNN
NNNNNNNNNNNNNNNNNNNNNNNNNNNNNNNNNNNNNNNNNNNNNNNNNNNNNNNNNNNNNNNNNNNNNNNNNNNNNNNN
NNNNNNNNNNNNNNNNNNNNNNNNNNNNNNNNNNNNNNNNNNNNNNNNNNNNNNNNNNNNNNNNNNNNNNNNNNNNNNNN
NNNNNNNNNNNNNNNNNNNNNNNNNNNNNNNNNNNNNNNNNNNNNNNNNNNNNNNNNNNNNNNNNNNNNNNNNNNNNNNN
NNNNNNNNNNNNNNNNNNNNNNNNNNNNNNNNNNNNNNNNNNNNNNNNNNNNNNNNNNNNNNNNNNNNNNNNNNNNNNNN
NNNNNNNNNNNNNNNNNNNNNNNNNNNNNNNNNNNNNNNNNNNNNNNNNNNNNNNNNNNNNNNNNNNNNNNNNNNNNNNN
NNNNNNNNNNNNNNNNNNNNNNNNNNNNNNNNNNNNNNNNNNNNNNNNNNNNNNNNNNNNNNNNNNNNNNNNNNNNNNNN
NNNNNNNNNNNNNNNNNNNNNNNNNNNNNNNNNNNNNNNNNNNNNNNNNNNNNNNNNNNNNNNNNNNNNNNNNNNNNNNN
NNNNNNNTGGAAGCATCTTCTTACTCTTCTATTTCTTAACTTGCCAGTCGAAGATCCCAATTAGTACTTCTAAGTTAGAA
AGGTTCTCATCTAAGCACTCTTGCTCACAAGCCACCTTACCAACACCACTCAAAGTATCACATGAGCCTACCAAATCGGG
ACTAAACTTCTCAAACTCACTACACTCTTTAAGGTGAGAATATTAAGAAAGCCTAACTCATGAACATCAAGGACACTCGA
TGACCTTTCCATCTAAGCGTATTATCCCTCACTTGGGGTAAGCCTATACAAACTCTTTACAACATCACCTCTTCATACAA
TTTGATTCTAAACAATGGAGGATTACACTTCTATCCTCTTTTGAAGGAGTCTACTCACTCAACATCTCTAGGCACTACTA
TTCTATAAAAAAAATCCAACACATCATAAAACTTATTATGGCTAAGTTGGGTTATACCAACAACCACATATGGACATAGT
TAAACTATGAATACTAAGGACAATAAAAAGTTCATCATATCCAATTAATCATGTCACAAAAGACAAGTATTACCGGAATA
GAGGTAAGCATAAAACACATACCGGTAGCTACCTTAGGAGAACACTCTTGTTCACGTCTAGCTTGAAGAGCATCGGTCCT
AATTTTCTTCATCTCTCTTCCTCTAGCCGAAAGCACTAGGTAATCTCTTATTTTGTGGTCACTCCCACCACAACCATAGC
AATCTTTTGTGCCGTCTAGACACTTACCATCATGTTTCTTTCCACACCTAGCACAAGTAGGCCTAATCACATAAGATCCA
CTACCACTCACTCCTTGAAATTTTGGGGTAAATACCTTCTCTCTTGGTTTAACCTTAGGGAAAACTTAGAAGAACTTTGT
CCATGAAACCTTTATCTCTTTCAATTATACTAAGGTTGGATCAAGACAATTCTAGACCATTTCATCCCTTATCATCACCT
TTGGTGGGATCTACCAACCAACCATGTCCAGGTATTATCTAAGCACCCTACTCAAAATGACCATACTTAAGATCAATCTT
AAAAGACAACTAACTCTTTGAAGTTGGTCAACACCTACACTTTTCTTCCTTACCTCAACTAGGTGGTACAAGCACCCTCA
AAGTTTACCTTAAGACACAACATAATCCAAACTTATGGCATAGAATTTCCCCCTTTTTCAGTCTTGGATAGGCTCATTCG
GGAACTAACAATTTGGCTATATGATACGCTCAAATTACACCTCCCTAAAGAAGCATAAACGATCGTTATCAAGTAAAGAA
CCCAACTTGTAGGTTGGGGTCGATCCCAAGAGGAAAATGGTTTAGACTTCACTTTAACCAACAATTATATTCGTTTAGTC
AAATTACTTCCAGAAACAAGTAATTTAAAAAAGGGGGGATTTGTGAAACAATTTGTAAGAATTCAGTATACAAAAGTCAA
TTTCGGTTGTTACCAAGATGAGAGAATTAACTAGGGTATACGTGTTCCCCACAAGCTCTTAACACAGTAATCCTAGTAAT
AGCAATCATTTCCTAATGTACTACATGCAAAGTGATAAGCTAGGTATCTCTAAATCCTTGGTCCGACATCTAGAGAATTT
CACCCCGCACCTTGGTCCAGCTACGTGTGTATAATTTACTAACCCTCACGTTTACCTCATATTAGACATCACATCGATGT
TTAGCTTAGTTATTACTTCGCACCAATAGACACTAGCCTATTAGATAGTATTATACTAAATCTATGTTGATAATTCTTTT
CTTGTTGATTACCTCCTTAGTCTGGTAAGTAGCAACAACGCGAGTTCTAACGCGTGCACTCGTTAAAAAGACTTCTAAAC
GAAAGAATTATCAATGCATGAAACAACACTATTCAAGAATTGCTTAGTTACTATTCATACTTTGTTAATCGCTCATGGTT
CCCACAACCCTAGTTGTGGAGTTTAGTTACCCATAATCATATGAACACAATTCATTGTTTTAGATGAAAGAATTATGAAC
TTACGTAAGAAGAATAATAAACCCATAAATTCAACTTGAATTGCAACACCCAAATCTTCAAAACAAACTTAGGAAATTCG
AAATTGCTAAAGTTGCAAGTTAATCTCCCAAATCAAGAACTAGAATAAAAGTAATAAAGTCTAACCCCCAAAATCGAGGT
TTGTATTCCCTATTTATAGAAAACAAGTCCTAAATTAAAAGGGAAACAAAATAAGAAAAGTTTGTTCAGGCACGCATCTT
CATTCCACGAGACTGACTCATGGACCGTCAATGGATCTACGGTCCGTGAGTCCCTTCCGTCAGCCAGGACATAGAAAATA
TTTCAGCTTCCCAAAAACCAGCTTCTCTGAAGTAAACGACGAAACTCCAGTACGGACCGTAAATCCCTCTCTGTAGCTCC
ACACTTAGAATCTTCAAACATCAGGTATTGGAACCCTCGCAGTATCATTCTACAGATCAGCAGTACGGTCGGTATATCAA
TCTACGAACCGTCAATGGCCACCGTGGTTCCACACTTGGTCAGATTTCCCTGAGTTGAATTCCATGCCTTGCCTGCTAAT
CTACGGCCACCATCTACGGAGCGTCAATGGACCTATGGTCCGTAGATCACCTCCGTAGATGCCTTGTTCTGCATTTCTTT
CAGATGTCTCTTTACTTTTGCGCCCAAACATCTTTCCTGCAAAACATGATAAAAACACATAAAAACCAATACAAAAAGGC
CCTATACACACACAACTCTTAAGTGAAATGTATTAAAAATACCGTAAACTCATGGTATATCAACACCCTCAACTTAAATT
CGTTGTTTGTCCTCAAGCGACGCACTAAGACTCTAAACGACACTTGTATAGAAGTAGGCAATTTCAAGCCCAAGCAATCA
CATGGCTCTCTATCCCAACTCTTTTTTCTGGTGCAAAGTCTATTTTTTAGACTCGACAAGCTAATTCATGCTGGTCAAAG
TATGACAAAGATTGACCAACCAACACACAACTTACACTGTTTCACTATCACCAAGGTACCAACTTTCCGACAATGTAACA
AGTGCCCTTACTTCAAACGATATCCCTTTTTCACACAATGAATATGAATTTGAGTACAAGGATTCATTCAACACTAACAC
TCAGAAGTAACTTCAAGTACAGTTAATGCTCAATACCACGGGCTTGCCCTTATTTTCACTGCTTAGACTCTCTAAACTAG
ATTATAGGATCATTATAGGACTTTTTTGGCTTGTAACATAGGCTCAGGGTCAGATGTGGTACATTTGGGTACTTCTTAGT
GACTTTCTTCCCTCCTTGACATTACAATAGGCTTTCAACCTCTTTTTGCCCTATTTTTGATATCCTACCTTTTTACCTTT
TTTCCCTTGATTTTGTTCAAACAAGGATGTGACTTTAGACTTTGTAGCTCTTTATTTTTCACTTTCATCTTTTTCTTGCG
TTTTATTCTTTTCTTTAGATTTCAACAAGTCACATCCTTTCCTCTCTTTTTCTTTCTCTTTTTCAACATCAAACTCTTTT
CATACCCATTTTTCTTTCGGTTTCCTCTTTCATAGCCACCCTCAACTTATGGGTTTTCCATTGGTTGAGGTACACAATAC
CCGATATCGTATTAGGTCCAAGATTGAGGTTACCCTTTACATTAGCCACCCTAAACTTAGGCTTTTGGCCTAAGTCGAGG
TGCACATGTCCAAGGAGGGACTGGGGACAACATAGTAGATTATGGGAATGTGAGTTAGGGATTTAGAAAGAAATGGTCTA
ATTTAGGCTCAAAGCATTTGGATCAAAGGAAGCATTTATTTCATTTGGTAGGATTCTTCTTTTATGCAATTTGCGGACTT
ATCAGAACAAGGGCCTATGATCACTTCCTAGCCTCTAGAGTAGATTGTCTTAGCAGGACTAACCGGGCAAGTTCTAGATT
GGCATAAAAACTGTTTGAACAATCAACTATCTCACACACTGTTGGCACATAGTTTCATTATCAGATTATCAGATTACCCA
GTTCAAATTTAAGCTTAAGTCATGCCATCAAGTTGATTCATTATCATGTCATACTCATAGTCAACACATTCAACTTACCT
TAGCCTACAAATTCTAGCACACAAAATTTGGACGGGTATCATTTTTCATAAGCCATCATGCTTCATTCTTTCTCATGCTT
CTACACATACGATCCTAACACATGTTGGTTCAACAGAAATTAAACAGTCTCTTGGGGAAAAAGAACACATGCAAGAAAAC
CCCAAGAGAGAATTATAAGTTGGGTTACTCAGATTTCACCCTATCACTCACAATCCATTTACCCCACCCCCAACAAAAAA
ATGGTGCAATTGTCCCCAATGCACAGAAAAATAGTAAACAGTAATGGATTTGGGTGAAGCAAACTTGAGGCGCATAGTGC
CGATGAACCATCAACAAACGGGTGGGTCCGATTTCTCAGAGCCCGCTAAATCAACAATCGGGTCACCCTCAGTAGTGCCC
GCATCAATAAGGAAAACACCATCAGTAGTGCTATCTGCGACTCTAATTGCACCATCAGTGGTGCTCACATCAATCGCCAC
AGTAGGCAGAAGCTCAGACATGGGCATAGAACTCGATGCCCCAACAACCATCTCACGGGCCCTCTGCTGCCTCAGCTGCT
CATTTATTATGGAGGCTTTCCGTGCCTTCTTCTCCTGCCTGCGCTGCCCTACCTTTTGCTAGCTTTTTCCTCTTTCGTGA
GCTCAATTTTGTTACTAGATCGGTGTCTCTTACCGCAGGCACGTGCAGGCTTGGGCTGCGCATCCGCATCATCTCCACTA
AATAGTGCACCCAGGACTGTATCATCGCCAAACGCAGAGGGTGCAGCCTGTGGCTCAACAATTGGTGTGGCTAGGATGGT
GTCAACATCGGCCTGGAGACTAGCTAGCTCAGTCTGAAAAGAGGATATATCAGTAGTAGGAGCTGGCCTCTCTAAAACTC
TCAACTCGAAGGTATCGAGTGACTTATGTACTGCTTGGACCTTTTGGTCCATTTTTGCCTCCATCCTTGATTCTACTCTC
TCTTCGGACTTAGTAATCAACTTCTGCATCCAGGGCTTAATATGATACAACAAGGTGGCCATTTGTGCCTCTAACTTCTG
GACTCGAGCCAGTGGTATAACATTGGCTCCTAAAGGTGGGGTGGCTCTAGATGAGCTGGGGGCCTGACTAGCGGCCTGAG
AAGAGGAGGCAGGGGCATCATCAGTGTGGGCTGGAGGGACAGGTTCATCACCATGCATCTGCTCTATCGTATCTACTAAA
TCAGTACCCAATGGCACATCAATCTGTGGCCCTCTGCGAGGAGCAGCCACATTTGCCTCATCCTGGATCAGGCCAATATC
TAAGGTTCCTGTAGGGTGGATCAACCTATCACAATACCAGAGCGGTACTCCAGAGTCTCTGCACAATTGGAAAATTAAAC
ATGGAAAGGGGTAAGTAGTGGAGGTCTTGAACGCCCTCTTGTGAATCTCTGCCAGTAGCATGCGGGCAAAGTCGATCTCC
AATCTTGCTACTAATGCTGCAACCATGACGGTTTTGTCCCATGTGAGTTGGTTATCAACTTTTGTAGGTGACACCCTGTT
CCGCACCAACAACCAAAAAAACTTGGCCACCAAAGTCAAGGTGGCCTTTCGAATACCCAAACTTAGTGAACTAACACACT
CCACACGCTCTCCATCTGCAGCTATGTGCCTAGCCAACCACAGTAAGATGGCCTCCCTCTGCTCAGTTTTATGTGTGAAG
GCTCCACTCCTCACAACATCCCATCTATAATCAAATTCGGCCGTGTTGAGGGCCCAACTGTGATCAGGACTAGGGCCATA
GAGGAATCGACTGATGGTGGTATGTGAGATGTTTACTGGAAAACCTCAGACCATAGTAGAAGTGATAGGGTCCTAGGCTG
TAGGCTTGGCCCTCTTATCAATTGAACCTCAGAGAGTGGCAGCATAGGAGGCATAGAACTCCCGCACAATCTCCTCTCTA
TAGGTCCTAAGGTCTCGAGCCATCCAGTCACACTTGCATAAGCATACTAAATAAATTCAAGTAAGGAAATACTATGCAGA
AGCTAAATCATCATGTAAACTGAAATGATGGAAAATACCCATAAACTATCTGAATATATGAAAACTGAGAGTTTAACAAC
AAGTGAAAGGTCAAACTCAAATTCTAAAGCTGAGTCTAACTATGTCTGAAAATAGCCTCTAACTGACTAGAAGTGCTAGG
ACATAAAGCCTACTACGATGCGGTTACTTATGGTTGATCGAACCGTGAAAAGGCCCATTGGTGTACTCCATGATGTGCTA
GTGAAAGTGGAGTCGTTCATCTTTCCGGCGAATTTTGTGATTCTTGACTGTGAGGTTGATTTTGAGGTTCCCATCATCCT
TGGAAGACCATTCCTTGCCACAGGGCGTGCATTGGTTGATATGGAGAAGGGACAGATGAAGTTCAGACTAAATAATGAAG
AAACAACTTTCAATATTTGTAGGTCCGTGAAGCAGAGTAGTGAGCTCCAAAAAGTATTTGCTATAACTTACAGAGTTAAA
AGTGGAATAGAACTGCAAATTGAAAAGCAACTCGGTGTTGAGGCACTAGCAGCAGTGATGATGAACTTTNNNNNNNNNNN
NNNNNNNNNNNNNNNNNNNNNNNNNNNNNNNNNNNNNNNNNNNNNNNNNNNNNNNNNNNNNNNNNNNNNNNNNNNNNNNN
NNNNNNNNNNNNNNNNNNNNNNNNNNNNNNNNNNNNNNNNNNNNNNNNNNNNNNNNNNNNNNNNNNNNNNNNNNNNNNNN
NNNNNNNNNNNNNNNNNNNNNNNNNNNNNNNNNNNNNNNNNNNNNNNNNNNNNNNNNNNNNNNNNNNNNNNNNNNNNNNN
NNNNNNNNNNNNNNNNNNNNNNNNNNNNNNNNNNNNNNNNNNNNNNNNNNNNNNNNNNNNNNNNNNNNNNNNNNNNNNNN
NNNNNNNNNNNNNNNNNNNNNNNNNNNNNNNNNNNNNNNNNNNNNNNNNNNNNNNNNNNNNNNNNNNNNNNNNNNNNNNN
NNNNNNNNNNNNNNNNNNNNNNNNNNNNNNNNNNNNNNNNNNNNNNNNNNNNNNNNNNNNNNNNNNNNNNNNNNNNNNNN
NNNNNNNNNNNNNNNNNNNNNNNNNNNNNNNNNNNNNNNNNNNNNNNNNNNNNNNNNNNNNNNNNNNNNNNNNNNNNNNN
NNNNNNNNNNNNNNNNNNNNNNNNNNNNNNNNNNNNNNNNNNNNNNNNNNNNNNNNNNNNNNNNNNNNNNNNNNNNNNNN
NNNNNNNNNNNNNNNNNNNNNNNNNNNNNNNNNNNNNNNNNNNNNNNNNNNNNNNNNNNNNNNNNNNNNNNNNNNNNNNN
NNNNNNNNNNNNNNNNNNNNNNNNNNNNNNNNNNNNNNNNNNNNNNNNNNNNNNNNNNNNNNNNNNNNNNNNNNNNNNNN
NNNNNNNNNNNNNNNNNNNNNNNNNNNNNNNNNNNNNNNNNNNNNNNNNNNNNNNNNNNNNNNNNNNNNNNNNNNNNNNN
NNNNNNNNNNNNNNNNNNNNNNNNNNNNNNNNNNNNNNNNNNNNNNNNNNNNNNNNNNNNNNNNNNNNNNNNNNNNNNNN
NNNNNNNNNNNNNNNNNNNNNNNNNNNNNNNNNNNNNNNNNNNNNNNNNNNNNNNNNNNNNNNNNNNNNNNNNNNNNNNN
NNNNNNNNNNNNNNNNNNNNNNNNNNNNNNNNNNNNNNNNNNNNNNNNNNNNNNNNNNNNNNNNNNNNNNNNNNNNNNNN
NNNNNNNNNNNNNNNNNNNNNNNNNNNNNNNNNNNNNNNNNNNNNNNNNNNNNNNNNNNNNNNNNNNNNNNNNNNNNNNN
NNNNNNNNNNNNNNNNNNNNNNNNNNNNNNNNNNNNNNNNNNNNNNNNNNNNNNNNNNNNNNNNNNNNNNNNNNNNNNNN
NNNNNNNNNNNNNNNNNNNNNNNNNNNNNNNNNNNNNNNNNNNNNNNNNNNNNNNNNNNNNNNNNNNNNNNNNNNNNNNN
NNNNNNNNNNNNNNNNNNNNNNNNNNNNNNNNNNNNNNNNNNNNNNNNNNNNNNNNNNNNNNNNNNNNNNNNNNNNNNNN
NNNNNNNNNNNNNNNNNNNNNNNNNNNNNNNNNNNNNNNNNNNNNNNNNNNNNNNNNNNNNNNNNNNNNNNNNNNNNNNN
NNNNNNNNNNNNNNNNNNNNNNNNNNNNNNNNNNNNNNNNNNNNNNNNNNNNNNNNNNNNNNNNNNNNNNNNNNNNNNNN
NNNNNNNNNNNNNNNNNNNNNNNNNNNNNNNNNNNNNNNNNNNNNNNNNNNNNNNNNNNNNNNNNNNNNNNNNNNNNNNN
NNNNNNNNNNNNNNNNNNNNNNNNNNNNNNNNNNNNNNNNNNNNNNNNNNNNNNNNNNNNNNNNNNNNNNNNNNNNNNNN
NNNNNNNNNNNNNNNNNNNNNNNNNNNNNNNNNNNNNNNNNNNNNNNNNNNNNNNNNNNNNNNNNNNNNNNNNNNNNNNN
NNNNNNNNNNNNNNNNNNNNNNNNNNNNNNNNNNNNNNNNNNNNNNNNNNNNNNNNNNNNNNNNNNNNNNNNNNNNNNNN
NNNNNNNNNNNNNNNNNNNNNNNNNNNNNNNNNNNNNNNNNNNNNNNNNNNNNNNNNNNNNNNNNNNNNNNNNNNNNNNN
NNNNNNNNNNNNNNNNNNNNNNNNNNNNNNNNNNNNNNNNNNNNNNNNNNNNNNNNNNNNNNNNNNNNNNNNNNNNNNNN
NNNNNNNNNNNNNNNNNNNNNNNNNNNNNNNNNNNNNNNNNNNNNNNNNNNNNNNNNNNNNNNNNNNNNNNNNNNNNNNN
NNNNNNNNNNNNNNNNNNNNNNNNNNNNNNNNNNNNNNNNNNNNNNNNNNNNNNNNNNNNNNNNNNNNNNNNNNNNNNNN
NNNNNNNNNNNNNNNNNNNNNNNNNNNNNNNNNNNNNNNNNNNNNNNNNNNNNNNNNNNNNNNNNNNNNNNNNNNNNNNN
NNNNNNNNNNNNNNNNNNNNNNNNNNNNNNNNNNNNNNNNNNNNNNNNNNNNNNNNNNNNNNNNNNNNNNNNNNNNNNNN
NNNNNNNNNNNNNNNNNNNNNNNNNNNNNNNNNNNNNNNNNNNNNNNNNNNNNNNNNNNNNNNNNNNNNNNNNNNNNNNN
NNNNNNNNNNNNNNNNNNNNNNNNNNNNNNNNNNNNNNNNNNNNNNNNNNNNNNNNNNNNNNNNNNNNNNNNNNNNNNNN
NNNNNNNNNNNNNNNNNNNNNNNNNNNNNNNNNNNNNNNNNNNNNNNNNNNNNNNNNNNNNNNNNNNNNNNNNNNNNNNN
NNNNNNNNNNNNNNNNNNNNNNNNNNNNNNNNNNNNNNNNNNNNNNNNNNNNNNNNNNNCAACGATAGGTCTTTGTTTTC
ATCTAGTAGTTTTCTTTGATCAATTGCGTCTCTGTATCAATTTAGATAGGTGTTTTAGTTTTGTACTAGTGTTGGCTAGA
ACTAGCATAGGGTCCGTGTCGAAATAGTGTCCAGAAAATATAAAAAGAATGGCCTAATGGTTGCTACATGTGCAGAGGCA
AAATAATAAAAGAAAATCTACAGAAAAAGGTCTGGTGCAGAGGTCTACGAACCTCATCGATGTTCCGTGGTTCGATCAAC
GGACCGTAAATGGTGTTCGTAGATCCCAGGTAAGTTTTGATATTTTCCAAGTTAGAATGTCATTTACGGTCCCAATCTAC
GGACCGTAGACGGGGTCTTATGGATCCAAACCCTAATTCTGTCTGACCCGACCCAGACCCACCTATATTAAAATTCCCCT
AATTTGAAATCATTTCCACTTCCCTCCATTCACTCTCCAACCATTTCAAACACTTCAACTCCCCTAAATCACAACATAAC
TCCCCCATAAAATCATCCCTTCCATTCCCGAATAATTCCCACGATTCCTTTCCATTCTGAATACTACTCATTCCATATTT
CACAAAAAGGCTCCGGTGTTTGGGTTAGTAATGAAGATTTTTGGTCTTGCAAGCATCTGTCATCACACAATCACCCCATT
CCCATTGATGTAAGATAATAGACTTTCTCCTCACTTTGAATTTCGATTCATTGGTAAAATATAGAAAGTCAGGGATTGGG
TCTTAACCTTAGGTAATTGCTAGATGAAATTGCATGCTAAAATTGGAAGTTACAATACCCTTGGAACGATATATAGTGAT
TGTGTTGCCTTGTTGTATGTGATTATAAGTCTAAATGTAAGTTTCGACTTAGGGTTCCAAAGTTTGTCTTAAATACTTGT
TAAAATGATTAATCAGAATCCTGAGAATGACAAACTAGCATGATTAAGTGTTGAAATGTATGATTAGACTTGGACCCTGT
TGAAAATGGTCAAACATATGAGATTGAAAGTAAAGTATGTCTAAAATCTTGCACAGATCCCATCCACGAGTCCCTGTCCA
CAGATCGTAGATAAGGTCCGTGGATGGAAGCACTTGAAAAGTTCACTAAGTGTGAAACCACGGATGTGGACTACGATCCG
TAGATCAATCTACGGACCGTTCTATACAGCCGTGGTTTCCCTCTGCGACCAATATTATTGGTCCTCTGATCCACAGAAGG
GATCCACGGATCGTAAATCAGTCCACGGTCGTAGATCTCCACCGTAGATGACCACTGTAGCCACTGTCTGAAATTTTTGT
TAGTCTTTGTTGGTGTTCGTTTTTAGTTCTAAAATTATTTCGAGTGTGTTGTTAGTTAGTCTTGATACTAATAAATTTTC
CACAGGTTCGATGGCACCCAAGAAGCTAGCCACCTACACAAAAATGGGCAAGTTAAAATCTGTCACCCCTAGCTTCAAGT
TAATTGACGAAGATAATGATGTGGAGATGGATCCAACATACGTTCCTCCCAACACAAGGACCTCTCCCACCGCACCCCGA
GTCACCAAAGGCATCCCCTAGAAGGTGATTGCAGACGTAGTCACTGTCTCCCAGTCTGATGAGGAGCACACACTGATCAG
GTCACCAACTAGGGCTGCTTCCAGTTTAGAAAATAGGTCTGCGTCCGGCTCTGAGTCTAGTCATGCTTCAGGGTCTAAGT
CTGCCCATACTTTAGGGTTCGAGTCTGCCCAGGCTTCAGGGTCCACTGCTAAATCAACCACAGGTTCCGGCAATAATGAA
CAAGCAGCCTCGTCTGATGAGGCCACTAGCTCAGAATCAGTACCAGTACTACGGAATGATAACCCTACTCCAGTGGCCGG
CGAGCCAAATAGATGGTGTGTTGAGGGCCAATGGAAAATTTATCGAGATGCCAAGATGAAGAATGACAAAGAGAAGATGG
GCACATAATGTAAAAAAGAACCATAGCTAGGGTTGGGGAAAACTCATGAATTCTTTGGAATTCAAGTTAAAATCATCTAA
AATCAGTAGTATCATCAATAACAAACATAATTCAACCTTTAAGAACAACTTTGAAAGGAATCCATGGGATTGAGTTGAAA
CCCTAGCTAAATGGGTTTTCTAGAATTGGGTTAAAATCTTTTGAAAGGGCTCCTTGGGTGATAGCTTCCCAAGGATGAAG
AACTCTCATACCTTAGGTGTAGAATCCTTCCAAATTCGTAGTGAAAATCTCATTCCTTCAAGCTTTCCTTGATCTCTTTC
TTTGTTCTTCAATGGGGGTTCTAGAGAGAAGATTTTGGGAGGGAAGAGTAGTTGGGTTTTGGTTTGGAGTCATGGGTTAT
AATGAGTTAATGAAGTGTTTAATGACTTAAAATACTTTATATATATATATATATAAATATATATATATATATATATATGT
ATAATTACTATATTAAACAACTCCTACTCAAAACAATTAACAAAAGAATTGCCTAAACTACCCACCTTTTGGCCGACTTA
AGGCAGTTTACAGGTGCCTATTCACGAGACCCCCATCCATGGACCGTGGATGGGACCACTCCCCATACTGCTGGGTCGTG
GTTTGGGTCTGCAACTGCTTCATGGTGGACTTGACCTATAGAGCAAGTCCACGAGCCGTAGATCAATCTACTGGCCGTGG
ATTGCATCTGTGGTTCACAAATTTCTGCCAACTTGTGTGAACTTAGACGGTCTTTGGGGGCCTCCCCAAGGGCCCTTGGT
TGGTCTTGGGGGGGTCGTACCTTGACGTTTAGCCCCTAGACATCATACCCTAAGCTCGGGAATTCCATATACAACCTAAA
ACCAAACATCAAACTCAAACACTCACACATTAGGCTCTAGTTTCACCTATTAGTTTCCATTAGACTCTAGCTTGGTCTTA
CTAGATTTTTGGGTTGTTGCAACGATTCATTGTATCAAAGTGGAAACACAAAAGGGTGATGTACCCAGCATCGCGACGTG
TCGTTAAATTGTGCGCTTGATGGAGGCAACCCATTGGAATCTAACTTTGTTTAATTTTGTGTATTTTTTTTAGAATAGGT
TTAATTTGTTGCTTTTAACTAACCCTCATGATTTCAAGAGTTTCTGGTGGTGCTTTCAACATGTTTGAATGCACACAATT
TATTGGGATTGAAGTTTGGGGTGAAAACACCTTTGAAAGTAGGAGTTGACACATTTTGGATGCCCAGGTACGCCTAAGAA
ATTGGGTGGATCGCTCTTTTTCATTTGCCATCACCCAAATGGATAGTAGCTTCAGCAAATATGGCACCCAAATGCTCATC
GCGATCGCGAGAGCCTCTGACCTCAATCGCGATGTGTTAAATCCTTAGGATCGCGATCGCATAAGGTAAAATAGTTGATA
GTCGCGATCGTGAAGCTACATGTAACACCCCAGAAAAAAAATTTGAACTACGACTCGAACCATCCTTCGTAGTGAGTATG
TTTTTACCAAAGAATTTAAAATTTTCCTAAGTGTTAAGGTCACTAGATGTAGCACCTTGAGTTCCAAGAAGAACTAAAGA
GAGTTCATTCTTAAGTTTTGGGTCAACTTCAAATAACCATAAATCTTAGTACAGGATGAGTTAGGTGGGCTATAAGATAC
CGTAGGAAATATCTTTGAATTATATTTCCAAAGCCACTGAGTTTGCTCTGTTTCGAGTTCGTATGAGGGAGATATGTCCA
TTCAAAGTTGGGTTGTCTAGATAAGGAAAGTTAAAACCGGATTTTAGAGGGGTATTTTGGTCTTTTTAGTACCCAATTAA
TTAAATCCATTTTTGGTAAATTAATTGGGTTCTACACTGATTTTGTTTAGTTTACACATTTACCAAATCACTCTAGATCT
TTTGGAGAAAGAACTCAAGGGGAGAAAGGAGAAGAAAAGTTAAGATTCGTCAAGTTCTTGCTGTTTCGGTTAAGGATTTC
ACCTAGGATTAAATCCTACAAGGTATGTGAGACTTTCATAGCGTTGGGTTTGTTCATCCACGTGCCAATCATGTTTGTTT
CGGCGAAATTCATTCTAGAAAGTTGAAAGTATGATGTCCTTGAATTATGTTCTTGAAATTGGCTTTTGTTCTTGAGATTT
GATGGGATTGTTGAGTTCTTGATAGAATCGTGTCAATTTTAGAGTTGTGTTTGATCAGATTCTTGTGTTCATGTATTGGG
TATCTGAATCTAAAGAGGAATTGAGAAAAAGAATTGAAATTAGGCGAATTGGGGTTAGAAAACGAAGAAGGAGAAAGTCA
AGCAAATATGGGTACCAGGTCCGCGATGCGGACCTGGTCCTAAGGATGGGAATTTTTTTCTCCGCGGCCCTTCTGCCTCG
AAATTTATTTTGCGACCAAATATTTAAATGCATCTCCGCATCGCGACTTGCTTCCAGACAATGATTTCTTGATCATTTCT
CATGTTTAACTATCTAAAAACATTCATAAACATCACGAGATCTTTCCTATCACAAAACATAACCTTGAACTCATAATTGA
AATTCAAGGTAGAGCTAAGAGTTAAGTCTTGAGAGTTCTTTCAAACATTTCTAGAAAGTCCCTTTGAGCATTTTTTAGGA
GTCTTCTATAATTTCTAATAACATGTTTCAAGACTTGAGCAAGTGAGCATGAGAGTGAGGACAATGTATTCATGAGTCTA
CTTTATCATCACGAGATCTTTCATATTATGAACCATAACTCTTGAATTCATAATTCACATTCAAGAGAGAGTTAAGAGTA
GAGTTGTCTTTGAGTTAAATTGTGGATCCTTTGAGATCAACTATCGATCTAAATTTTGAGGAAGTAAGTATGAGAATGAG
AAGAGTCGTATACATGAGTTCCATATCGTTATATAGACCCTTGAGTCGAGTCGTTCTGAACTCCATAAGTTGAGTATCTT
TGAGAGGAGTAGCATCTACAAGTTCTAAGTCTTGAGTATTGAGTTCCTAACCCTTTTGAGTTGAGTTGTTCATGCCCATA
ATTTCACATGAACCCTATGAGTTGAACATTCTTGAGATGAGTAGTATCCTGAAGTCCATGAGTTGAGTTGTTCATGCCCA
TAATTTCGCATGAACCCTCTGAGTTGAGCATTCTTGAAATAAGTAGTATCATGGAAGTTCTTATGTTCTGAGTGGTCGAG
TTCCGAGTATTGAGTTCTATGTATGGTTATTGAAAACCTTAGATTGAGTCGTTCACATCCATAATTCGGCATGAACCTTA
TTTTGAGAAGTCTTTTACAAATTTTTCTAAACTTGTTTTAAGACTTGAGCATTTAAGTTGAGAAAGAGTTGAGTTCATTT
TCTTTCAAATGATATATGGGAACTAAGTATTCCTACGAGTAAATGTTTCCACATTTAAAAGAGTAGGAAACTGAGATTTC
CAAAAGAATTTTGAGTAGTTGAGTAACATTTTTTTTAGAGAAATATTTTGAGTAATAATCTCAAACCACAGAAAGAGCTA
TGTTTTTAAAACATATGAGTTGAGTATATTTTGGGAGTAGTATTGAGCACCGATATGGGGACGAGTTCAGATAAATCAAG
TCTCCATACACCATGTAGCCGATGTGGGTAGAAGGGTCATACTTTTTAGATGATTCATTAGTGCTTTTTAGCATAGACTA
GTGGATCCACTTAGTTGAGATGTCTTATACCTTGGCAAAGTATAGGACAGTTCTAGTAGCGTGGGCAAGACGATGTATCA
TCACATAGCTCATAGTGATGGTTGTCGGTTAGAGAAACTCCTACGGAGTTATATTGTATTTTTATATACCCACTGAGTAT
TATTGTATTTTTCAATACATTGAGTTGTTATCTACAGTTTTACAGCTTTCCATGTATATTGCATCGTTTACTATTACTTT
ATCCTTGAGTATCATGAGTTGAGTATTTCGAGTTGAGTATCTTAAGTTGAGTACCTTCGCGTTGAGTATCTTGAGTTGAT
CTGTGCTTCATTGTGTCGAGTACCTTATTGTGGATTTTCACTGAGTTGAGAACCTTATTACTGAGTTGAGTATCTTATCA
TTGAGTACTTCTGAGTTGAGTAAGTTTGAGTATCCTTGAGTATTCCTTGAGTTGAGTAAGTTTGAAAAGAGGTAAGTATA
TTTCTCTTTTATCAAGTTCAAGCTTATGTTTATGCTTTAGATTTCCCCTTACATGCTTGTACATTCCACGTACTGAGCCA
TTTGGCCTGCATCGTTTCATGATGTAGATACAGGTATTCGGGATCATCAATATGAGTTTCGTTGATACCACACGGAGTTC
GAGTTAGTTATGGTGAGCCTCCTTGCTTTCGGAGGATTTTATTTACTTTTCAGTTTTGTCAGGATGTCGTGGCTCTTATC
CCGACTTCCATCTTTGTCATTTAGAGGCTTCATAGATAGATAGTAGAGTTTCAGAAGTCTGTTCATTTATTTTGTTAAAT
GTTTTAAAGACTTAAGTTGCCTATTTTATGGCGAGTTGAATAATTTATTTTTATTCAGAGTTTTTCATTTGAGTTAAAGC
TTTGTAATTGAGTTTCATGATTTTTTATTCAGTTTTTAAGCTTTGTGTGCTTGAGTTAATCTTCCTCTTGTAGTAAGCCA
GGATGAGGGTTCGCTTGGGGACCAGCAATGGTTCTAGAGTGTCGGCCACATCCAGGGTGTAGGCTCGGGTCGTGACACTA
CAAGCTGCGATCGCAATGAAGCACACAAATTTGGAAGGGCATATGTTCAAAATCAGATTCATTGCACCATTTATCTCCTA
CAAACAACCCAAGAACTTCTACCCCTATAAATTCAAATTCTCCAATCAATTATCTTTTGCAAGAATCTCCTTCAAGATTT
TGTTGTTCCTTCAAGGTATGACTTCTCCTTCCTTTCTTGATTGATGTTTGAAATTGGTAAGTAGTTGCCAAAGGGTTGAG
TTTTACCCTTAAGTTTTAATCATGATTGGTGTTGAAAAACTTCGTTTTGTGGAGTTTGTTGTTGATTAATGTAGTGTCAG
GCCATTAACTAATTAGTGGGGGGAAATAAAGAGCTTGAATTTGTTGAAAATGGCATGAGAATGGGTTGCCCATAACCTGT
TCGATGAAATGCCTAAGTGAAAAAATATAATTCAGGGCTGAACTTCTTCTACTCGATTGCGATGTGTAATCCCACGATCG
CGATGTGAAAATTTTTGAAATTGTCGCGATCGCGATGTCTTATCTCGCAATCATGATGACTTGAAAAGGTAAGGCTCGCG
ATCGCGTGGATCGGTCTCGCGATTGCAATGAGTCATCCCCCGTGCAGCCAATTCACTTCTCAGTTCTCCAAAAAGATCTT
AACAAAAAAAAGAGAAATTAGTAGCCACCGACAAGTGATAAATCTTTTTTTACTCTAAGACTTGTTTAACTCTATTGCAG
TTTCTCAAGAAAAAATTAAGTCTATTTAGTACGTCATCCTGGTGGATTTGGTGTAATTGAGTATACTTACAATGTTTGTC
ATGTTTGGTTGGCTAGGTATTTACTTGGTCTGCAGGTAATTAGGTGTAATTGGCATAAGGTAATTACACTCTCCAATTCA
TAGGGAGGGTTTGTGAATGGCTGGTAATTACATGGTGCAATTACAAGCTGGTTACTTTTTATTTTTTATTTCTATTATTC
TAAATTCTTTTTTATTTTTATCATTCTAAATTCTTTAAAAAGACTATTTTTTTAATTTTATATTGTTTATATTTCATTTT
CTTCTCATTTTCAACATTTACTTCATGTGACTCCATGAAATTTTTTGAATTATCTATTTTTTATGTTGTGTTTTTTCTTT
ATTCTAATTTTTAAATTAAATTAGAATTCTTTGTTGAGTAAGGTATAGCCTTACGTTTTCCTTTTCTTTGAAATCATATT
TATGTATGTTATGTTGAAATTTGATATAAGAGTATTATGTTAAATTTTTTGTTTTGAATTTAGAATTTATGTTATATTTT
CAATTTCATTTGTTTTAGTAGTATTGACTTGACACTTCACATTGCTAAGTCATTTATTTTTTAGTTAGACTTGATAGATT
ATCTTTTTGTCAAATATTTTAATAATTTAGGACATTTTATTTATAATATTAATCTTTTTATCAAACATGTGTTTCATGAT
GTTCATAGAAATCATGTACTTTTAATTTTTATGATTATTTCAATTGAAATATACTAATTTAAAATATGTATATTAATTAT
TTTTCATAATATTAGTTAAGAACATATGTTTATTAATTAATATATTTTCAAAAGACAATAAATATCTTACATGTTTAATT
AAATATCATTTATAAAGTTTTTTATTTGTCTAAAAGCTTTTGTGCATCCAAAAAGTACATGTGTAATTACAATGTGGAAA
ACAAACATGTCAGTGTAATTACTAGGCTGATAATTACTACCTTAGTAATAACACCAATTCCAATTACCAGGTCGCTCTCC
AAACAAGCCCTTAAAAGACTTCTGATCTTAGGCGTATTAATATGCCTAATTACTACAAAGTGTCCACCTTCTTCTTTTTT
TTTTATAAGAATTGTGGTCCTGTGGACCCTTTATTTATTCCCAGCCACAAATGTGACTGTCAGCATCCAAAATAAAAGAA
AATACAAATGAACCTTCCCCAAATGTGTCGGTCCAAATCTACTACTATGATGATTTTAGGAAACCTCTGCTTACACTTCC
TCTCCTCCACTTTAGCTTCCTTCATTTCTGTCATCTCCACAAGCTTGCAGCAGGAGCTCCCTCACCGGTTCCTCTCACCT
TTAAGTGTCCACCTTCACCTTTAAGTTCGGGGGCATTTTTTGTTCTAATTGTTATGGTTTGATTGATTATTGCGATGATT
GCACACTAATATACATGATTAGCCATTTGCAGGGTCTCTAAGAGATGTGTGTGCATAATGAGAGCAAAAGAAACAAGGAC
GACAAATTTGCGCCAAAGGAAAGCCGAGCACATTACCCTGGCCAACCTGGAGCAGGCCAGGAGCAGGGCGTCAAAGCCAA
AAGTTGAGAGAACTAGTTGGGTCACACTATTGGCGAATTGCGCCAGCCTCAAAAGTTCAAAGGCAAATTTCTGGCGCATT
GGCCCAGTCAAGACTTTTCCAGCAAAATTGAGTTGAATTAGGATTCCAAATAGGGTTAGAATTGGGAACTTATTCTTAAA
CTCTATAATAGGACCCTAGGGTTATTTTGTAAAAGGTTCAACTTCTTTTTGGTGTGCACGATCAAGGATTAACATTTTGT
CCTATGTTTCGATTCTTTACTCTTTCATTTCGAATTTCATGAACAAAATTGTCTTTGAGTTTATGGAAATTATGAGTGGC
TAAAAGCCCTTGTTCAGGCGCTATAGCTACGGGTAATTGTTGACCATCAATAGTTTTGAGTTAATTCTTGGTTATCGCTT
AAATTACTTTTGTGTTCTTATTTTAGTATTTCATGACTGGTCATCGAAGAAAAAACCTCTTGTTTATTCTTGGACTCGGG
TGACGATAAGGTAGATAGACCAAAGAATACAAAAAACTTGAACTTTCTTTCATATCACTTAATTAGATTTGTGTTTAGGA
TTGACACCCGGACGAACACCGAGCTTGGTCACGAAACATGATGAAATTTAAATGCTCGCTAATTGGGTTTGTCTATCCCC
GCTCAACGACGTAGTCTGACATTCAATTGGAGTAGGCGATTAGAGTTTGGAGACCATGATCATAAAATCAACTCTGTAAA
TCAATAATTTGATAACCTTAGTTAATTCATTACTTGAAATGTGATACATGAAATCCTATGCATGTAGCAACCTAGGAATT
GTCTCTTACTTGTTTAAATTATCAAAGTGAAGTCGTTCTTGTTAGTTACTTTTATAATTAAACTGTTCGTAGTAGTAGTA
AACAAAAATCACTCTCTTGAAAATACTTCTTTTAAATTGTGGAAATAATTGTGTTACTATAAATTGATCATAAGTCCCTT
GGGTTCAAAATCTCGACTCTAAGAGGAACTATATTACTTGGGCGATCCCACATACACTTGTGTTTGCATTAGGGAGCAAC
GACTTCTAAAATAGAAGCCTTGTTATTTAGCTATAAATAAATGAGATTATATTGAAAACAATAAGATAGTGACATATTTT
AAATCAAGTTATTAGATCTAGAAAAATTGTCAATAATACCCTAAATTAGATGACATATTTGCAGACGAATAAGAACATTT
TTTTATTCAATTTAAAAGAATAACCACTCAGAAATCACAAATGGGGTACAAAATTTAATCTATAACTTTTGAAGGTTGTT
TTTTCATGCATTTGTTCATGTGTTTATGTCACTGTAACATCTCGCAACTAGAAAGAACTAAAAGGAAGTTTAAAATCTAG
AAAATTGCAAGTAAGTTAAAAATTGAGTTTTTGGTCAACTTCAATCGGCCATAACTCCTAACTCAGGATGAGTTAAGTGT
AGTTCCAGATATGGTTGGAAATATCTTGGGACGATCTTTCCAACGCCTCCAAGTTTGCGCGATTCCGAGTTCGTATGAGT
GAGTTATCCCCGTTGGAAGTTGGGTTGTTGATTAAGGAAATATCCAATCCGGAGTTTTAAGGGGTATTTTAGTCTTTTCA
TTTGCCCTATTATTTTAATCCATTTTTAGGAGTTTAATATGGATCAAATTAGATTTTAGTCAGTTTTAGAATTTGGGATT
TCACGCTAGGGCTAAGGAGAAAGGAGAAGAGAAAAGAAGAAGGAGAAAAGGGCAAATTCATCAAGATCGATAAAGGAAGT
TGGTGTTTCGCCAAGGATTTGCTTCTATCATGTATGTGAGGCTCTCATAACGTTGGGATCTTTCTCCCACGTGCCAAGCT
TATTTATTTCAGTTTGGATTTGTCCTGAAAGCATATGAATATTGATGATCTTGATACCTATTCTTGAATTAATATATTGT
TCTTGAATTTGACTGAGTTGGCAAGTTTCTGAGTTCGTTACGTCACATTATAGGGTCATTTCGAGTTAGGTTCTTTGGTA
CATTTGATGGGTATATGTATCTAAAAGTAATCTGGAAAAAAAAGAACAGAGTTTGGGTGATTTGGGATTGGAAAACGAAG
AAGAAATTTCGTCAAACGGAATTAAGGGGTGGCCGCGCGTCACGCTCCTATTGCCCAGATTTGAATATTTCAGCTTCGTG
TTGCAGAGCTGACACGAGGTTTTCTGCCTCAAAACATATTTTTGGAACCAAAATTTAATTATGCCTCCGTGTCGCGGACC
CACCTTCAAATCTTGAGTTTCGATCTTTTCTCATGTTTAGCTATCTAAAATCATTCCTAAACAACATGAGATCTTTCCAA
TCACAAATCTTAATCCTTGAATCCATAATTCAATTCAAGGATCAGTTAAGAGCCAAGTCAAGAGCAGTTATGATCAAAGT
CAAGAGAAGTCAAGAGAAGTCAAGAGTAAGAGAAGTTCCTTTCAAGCTTTCATAAGTCTTTTACAAACGTTATAACTTTG
ATTTAAGACTTAAGTTTTGAGTTTAGTAAAGAGTAATGTTGAAGTTCTTTCCTTCAAAGAAACATATGGGGACTAAGTAT
TTCCCAAATAGATTTAAAATGTTTTACACATTTAAATAAGAGCGGTAACTGAGATTTCTAAATCAAGCAAGCAGGGAAAC
TGAAATTTCCAAGATAGCCTTTGAGCTAAGTTTTTTAGCACTAATCTCAAATCACAGAAGAAGTATGCTTTTAAAACATA
AGAGCAAGTATATTTTGGGAGTAGTATTGAGCACCGAATTGGGGACGAGCATGAGTTTAGATAACTCACGTCACCATAGA
ACCATGTAGTCATCTTGGGTAGAAAAGGGTCATACTTTTTGGATGAATCCTTTTCGCAATAGACTAGTGGATCCATTAGG
CAGTTCAGGTTCTATACCTTTGGCCGGGCATAGGATGCGCTGGCAGCGTGAGGTAGATCGTTGTATCATAACTATAGCTC
TTATGTGGTGGTTGTCGGTTAGAGAAACTCCCACAGAAGTTATTGTATTTTTACATACATTTCAGAGTTATGTTGTATCC
TTGTATATACACAGAGTTGACATCATGTTTTTAAACAACTTTTCTTTATATTGCACTTGTTTAAACTGCTTTATATTGAA
ATGAGTTAAGTAAGTATTAATGAGTTGAGAAGAGCCAAGGTAAGTGTTTCTTTCAGATTTCCCTCTCAAGCCTATGTTGT
TTTAGCATTCCAACTCGCATACTCGTACATTCAATGTACTGATACCAGTTGGCCTGCATCTTATTATGATGCAGACACAG
GTAACTAGGATCGGCATTCCGACACATCGTTGATCCAGTGAGCAGTTCAGAGTCTGTTAGTGAGCCTCCTTGTTTTTCGG
AGGATCTATTTCATTGCTTTCTAGTTTAGTTTATTAGGATGTTGTGGGGTCTGTCCCAACATCCATCTCAGCTGTTATTA
GAGGCTTCATAGACAGTTAGATGTTAGTTCTTTAGTCTTAATCATTTCATTTGTATCGTTTAAGACTTGAGTTTGCCTTA
AAGGCATTACTTTATAACATTCTAGTTACTTCATAAATGTGTATGTGATGAGTTAAGTCTTCCGCTGAGTTAGTAAGCCA
GGCCAAGGGTTCGCTTGAGGCCAGCAATGGTGTTCGAGTGCCGGCCACATCCAGGGTGTAGGCTCGGGGTGTAACAAACT
TGGTATCAGAGCCCAGAGTTCAAGAGTCCTAGGGAGTCTATGAAGCCGTGTCTATAGAGTCTTATTTATCGGTGTGAAGC
ACACCACATCTATAATTAGGAGGCTGCAACATTTAGGAACTATCTCACTTCTTTCACAATTATGTCATGTGATAGAGTTA
ATCTCTATAAAAGTTTCCTTCTAATTCGTGCTTGCGCGTGTTTCAGATAATCATGACTCCGCGAAGACCAGTTAGAGGTC
GTCCTGCTAGACGCAATATTGATGAACAAGAGTTACCCAATGCACCTAAAGTGCAACCGCAAGGAGAAGTGACAAATGTT
GAGTTCCGTGAGGCTATTAGGATGCTCAGTCAAGTTGTGACTAACCAAGATGGGCAGCAGAGAGGAGCTCGACAAGAAGT
GACACTTCAAGGATTCGTGAGTTCTTGAGGATGAATCCCCCAATTTTCACTAGTTCGAGCACTGCAGAGGATTCAGAGAA
CTTTATTGAGAAACTGAAAAAGGTGTTTGATATGATGCATGCTACTGATACTGCGAGAATTGAGCTAGCTACATATCAGA
TGAAAAATGTTGCTAGGACTTGGTTTGATCAGTGGAAAGGGGGTAGAGCTGAGGATGCACCACCTGCGAGTTGGGCATGT
TTTGAAGAGGTTTTCTTGGGGCGTTTCTTTCCCCGAGAACTGAAAGAGGCTAAGGTACGTGAATTCCTCACACTTAAGCA
GGATTCTCTAAGCATTCATGAGTATGGGTTGAAGTTCACCCAACTGTCTCACTATGCTCCGGAAATGATTGCGGACATGA
GGAGTAGGATGAGTATGTTTGTTGCTGGGTTGTCCCGTCTATCAAGCAAAAAGGGTCGGGCAGCAATGCTTATTGGGGAC
ATGGATATTTTAAGGTTGATGGTCTATGTGCAATAGGTAGAGGAAGAGAAGTTGAGAGATAGAGAGGAGTTCAAGAACAA
AAGGGCTAAGACAGGGAACGAGTCCGGGCAGCAGAAGAGCAATGTCAACCGGTCATCTTTCCAATAGAAACAGAAGGGAC
ATGCTCCATCATCAGCTAGTGCACCTGCACCTAAGAACAAGGGTGAGTACTATGGTCAGAATTCTAGAGCTAAGCCTGCC
TATTCTCAGGGCAGTGTGGCGCAATGGGGTAGTAAGCCTCTTGCCTGCACCAACTGTGATAGGAACCATTCAGGTGTGTG
TCGTGAGAGATCCACTGGTTGTTTCAAGTGTGGCCAGACTGGGCATTTCATTCGAGAGTGTCCAAAGAGCAAGCAAGGAA
AAGGTAATGTGGGCAATAGAGCTCAGTCTTCTTTAATTGCTCCACCAGACAGAGTTGTACCTAGCGGGGCTACTTTCGAT
ACTGGCGGAGGAACAAACTGCTTGTATGCTATCAACAGTCGCCAAGAGCAAGAGGATTCGCCAGATGTTGTCGCTGGTAC
GATTCAAGTCTTTGACTTTACTATTTATGCCTTGCAAGATCCAGGAGCGAGTTTATCTTTTGTAACTCCTTATGTTGCTA
TGAACTTTGATGTTATTCCTAAACAACTTAGTGAACCATTCAGTGTTTCTACACTTGTTGGTGAGTCTATTCTAGTAGAG
AGAGTCTATCGTTATTGTTCCGTTTCCGTCAATCACAAGAGTACCATGGCTAATCTAGTTGAGTTAGACATGGTAGACTT
TGATGTCATTCTTGGTATGGACTGGCTTCATGCCTGTTATGCCTTAGTTGATTATAGAACTCGAGCAGTCAAGTTTCAAT
TTCCTAGTGAGCCAGTCTTAGAGTGGAAAAGCAGCTTAGCAGTGCCTAAGGGTCGTTTCATTTCGTACCTTAAGGCAAGG
AAGTTAGTTTCTATAGGGTGTGTCTATCCCTTAGTCCGAGTTAATGACTCAAGTGTTGAGGTACCTCCTATTCAATCAGT
CCCAGTAGTAAAAGAGTATCCAGAAGTCTTTCCAGATGATCTTCCCGGAGTCCCTCCTGAGATAGAGATAGACTTCGGTA
TAGATCTTATTCCAGATACTCGTCCTATCTCTATTCAGCCATACAGAATGGCACCAGTTGAGTTGCAAGAATTGAAAGAG
CAGTTGAAAGATCTTTTAGATAAGGGCTTTATTCGACTAAGTGTCTCACCTAGGGGCTCTCCGGTCTTGTTTGTGAGAAA
GAAGGATGGTTCCCTTAGGATGTGTATAGATTCTCATCAATTGAACAAGGTTACCATCAAGAATAAGTATCCTCTTCCAA
GGATTGATGATCTTTTCAATCAACTTCAGGGTGATTCTTGTTTTTCTAAGATAGACCTCAGATCAGGTTACCATCAATTG
AAAGTAAGGGAACGTGACATTCCAAAACAGCATTCAGGACCCGTTATGGTCATTATGAGTTTGTGGTCATGTCGTTCAGT
TTAACCAATGCACCAGTAGCGTTCATGGGNNNNNNNNNNNNNNNNNNNNNNNNNNNNNNNNNNNNNNNNNNNNNNNNNNN
NNNNNNNNNNNNNNNNNNNNNNNNNNNNNNNNNNNNNNNNNNNNNNNNNNNNNNNNNNNNNNNNNNNNNNNNNNNNNNNN
NNNNNNNNNNNNNNNNNNNNNNNNNNNNNNNNNNNNNNNNNNNNNNNNNNNNNNNNNNNNNNNNNNNNNNNNNNNNNNNN
NNNNNNNNNNNNNNNNNNNNNNNNNNNNNNNNNNNNNNNNNNNNNNNNNNNNNNNNNNNNNNNNNNNNNNNNNNNNNNNN
NNNNNNNNNNNNNNNNNNNNNNNNNNNNNNNNNNNNNNNNNNNNNNNNNNNNNNNNNNNNNNNNNNNNNNNNNNNNNNNN
NNNNNNNNNNNNNNNNNNNNNNNNNNNNNNNNNNNNNNNNNNNNNNNNNNNTGTTGACCTTACCAGAAAGTACTCACAAT
TTCGTGGTGTATTGTGATGCATCTAGAGTTGGCTTGGGTTGTGTCCTAATGCAAAATGGCAAGGTGATAGCTTATGCCTC
CAGACAGTTGAAGGTTCATGAGAAGAACTATCCAACCCATGACTTAGAGTTGGTTGCGGTAGTCTTCACTTTGAAGATTT
GGCGTCACTACTTGTATGGTGTTCATGTTGATATATTCACTGATCATAAGAGCCTTCAGTCTATGTTCACCCAGAAAGAG
CTTAATCTCAAACAAAGGAGGTGGTTAGAATTACTCAAGGATTATGACATGAGTATTTTTTACCACCCAGGTAAGGCTAA
TGTGGTTGCTGATGCGTTATGCAGGTTATCTATGGGTAGTACCGCCCATGTTAAGGAAGAAAAGAGAGAGTTAGCAAAGG
ATGTGCACAGACTTGCATGCTTGGGAGTCAGATTTATGGATTCCACAGAAGGAGGAATAGTGGTGACGAATGTAGCTGAA
TCATGGTTAGTGTCAGAAGTGAAAGAAAAGCAAGACCAAGATCCCATTTTGCTTGAATTGAAGGCAAATGTTCATAAGCA
AAAAGTATTAGGTTTTGAACAAGGGGGAGATGGTGTTTTGAGATATCAAGGTAGATTGTGTGTACCTATGGTGGATGGAC
TCCAAGAGAGGATCATGGAGGAAGCTCATAGCTCCAGATATTCCATTCATCCGGGTTCAACAAAGATGTATCGTGATTTG
AAAGAAGTGTATTGGTGGAATAGTCTGAAGAAGAGCATTGCAGAATTTGTTGTTAAGTGTCCAAATTGCCAACAAATTAA
AGTAGAGCACCAAAGGCCCGATGGTTTGGTGTAGAATATAGAACTTTCAGAATGGAAGTAGGAGATGATTAATATGGATT
TCATCACAGGCTTGCCAAGGTCTCGCAGACAGCATGATTCTATTTGGGTGATTGTTGCTAGAATGACAAAATCAACCCAT
TTTCTGCCGGTAAAGACTACCTATTCAACAGAAGATTATGCCAGGTTATATATTCAGGAGGTGGTAAGACTTCATGGAGT
CCCAGTCTCCATTATTTCATATAGAGGTGCACAATTTACTGCACAGTTTTGGAAATCTCTTTAGAAAGGCTTGGGTTCAA
AGGTGAACTTAAGTACTGCCTTTCATCCTCAGACTGATGGGCAAGCAGAGCGCACTATTCAGACATTAGAAGATATGTTG
AGGGCTTGTGTGATTGATTTCAAAGGGAATTGGGATGATCACCTACCTCTCATTGAGTTTGCTTACAACAACAGTTACCA
CTCTAGCATCCAAATGGCTCCTTATGAAGCTCTTTTTGGGAGAGGTTGCAGATCTCCTATTGGATGGTTTGAAGTCGGTG
AAGCAGGGTTGATAGGACCCGATTTAGTTCACCAAGCTATGGAGAAGGTGAACGTGATTCAAGAAAGGTTGAAAATGGCA
CAGAGTCGTCAAAAATCCTACACTGATGTTAGGAGAAGGGCGTTAGAGTTCAAAGTAGATGATTGGGTACATTTGAAAGT
TTCACCCATGAAGGTTGTTATGAGGTTTGGTAAGAAAGGGAAGCTTAGTCCCCGGTATATTGGACCTTATCGAATATCCA
AAAGGATTGGCAATGTAGCTTATGAGTTAGAGCTACAACAAGAGTTAGCAGCGGTTCATCCGGTATTTCACATCTCTATG
TTGAAGAAATATATGGGCGATCCTTCATTAAATCATACTAACTGAAAATATTGGGATCAAGGATAGTATATCTTATGAGG
AGATTCCTATTCAGATTCTAGATCGCCAAGTTCGCAAGTTGAGGACTAAGGAAGTAGCATCAGTCAAGGTCCTTTAGAGG
AACCAATTTGTTGAAGAAGCTATTTGGGAAGCTGAGGAGGATATGAAGAAGAGATATCCACATCTCTTTGAAACCGGAGA
AAATGTTGACCAAGGTACTAATTTTCTTCCTAGTACTACCTAAATTATGAGTAAGAATGTTGTTTGTTTGCATTTACTTG
TTGGGTGTTTGAACTTGATGTTATTACCCTTAGCTTAGTAAGAGTAAATCTCATTATTGTAACATCTCGCAACTAGAAAG
AACTAGAAGGAAGTTTTAAATCTGGAAAATTCCAAGTAAGTTAAAAATTGAGTTTTTGGTCAACTTCAATCGGCCATAAC
TCCTAGCTTAGGATGAGTTAAGTGTAGTTACAGATATGGTTGGAAAGCTCTTAGGACGATCTTTCCAATGCCCCAAAGTT
TGCGCGATTCCGAGCTCGTATGAGTGAGTTATCCCTTTTGGAAGTTGTGTTATTGGATTAAGGAAATGTCCAATCCGGAA
TTTTAAGGGTTATTTTAGTCTTTTCATTTGCCCTATTATTTTAATCCTGTTTTAGGAGTTTAATATGGGTCAAATTAGAT
TTTAGTCAATTTTAGAATTTGGAATTTCACGCTAGGGCTAAGGAGAAAGGAGAAGAGAAAAGAAGAAGGAGAAAAGGGCA
AATTCATCAAGATCGATCAAGGAAGTTGGTGTTTCGCCAAGGATTTGCTTCAATCAGGTATGTGAGGCTCTCATAACGTT
GGGATCGTTCTTCCACATGCTAAGCATATTTATTTCAGTTTGGATTTGTCATAAAAGCATATGAATATTGATGATCTTGA
TACCTATTCTTGAATTTGACTGAGTTGGCAAGTTTCTGAGTTCGTTACGTCACATTATAGGGTCGTTTCAAGTTAGGTTC
TTAGGTACATTTGATGGGTATATATATCTAAAAGTAATCTGGAAAAAAAAGAACAGAGTTTGGGTGATTTGGGATTGGAA
AACGAAGAAGAAATTTCGTCGGACGGAATTAAGGGGTGGCCACGCGTCACACACCTATTGCCCAGATTTGAATATTTCAG
CTTCGCGTTGCAGAGCTGACACGAGGTGTTCTGCATCAAAACATGTTTTCGGAACCAAAATTTAATTATGCCTCCGTGTC
ACGGACCCACCTTCAAATCTTGAGTTTCGGTCTTTTCTCATGTTTAGCTATCTAAAATCATTCCTAAACAACATGAGATC
TTTCCAATCACAAATCTTAATCCTTGAATCCATAATTCAATTCAAGGATCAGTTAAGAGTCAAGTCAAGAGCAGTTATGA
TCAAAGTCAAGAGAAGTCAAGAGTAAAGTAAGAGAAGTTCCTTTCAAGCTTTCATAAGTCTTTTACAAACGTTATAACTT
TGTTTTAAGACTTAAGTTTTGAGTTTAGTAAAGAGTAATGTTGAAGTTCTTTCCTTCAAAGAAACATATGGGGACTAAGT
ATTTCCCAAATAGATTTAAAATGTTTTACACATTTAAATAAGAGCGAAAACTGAGATTTCTATAGGGCCTTCGGGCTAGT
TTTCAGAAAAGAATAATAGTTTTCTAAATCAAGCAAGCAGGGAAACTGAAATTTCCAAGATAGCCTTTGATCTAAGTTTT
TTAGCACTAATCTCAAATCACAGAAGAAGTATGTTTTTAAAACATAAGAGCCAATATATTTTGGGAGTAGTATTGAGCAC
CGAATTGGGGACGAGCATGAGTTTAGATAACTCACGTCATCATAGAACCATGTAGCCATCATAGGTAGAAAAAGGTCATA
CTTTTTAGATGAATCCTTTTCGCAATAGACTAGTGGATCCATTAGGCAGTTCAGGTTCTATACCTTTGGCCGGGTATAGG
ATGAACTAGCAGCGTGAGGTAAATCGTTGTATCATCACTATAGCTCTTATGCGATGGTTGTCGGTTAGAGAAACTCCCAC
ATAAGTTATTGTATTTTTACATACATTTCAGAGTTATGTTGTATCCTTGTATATACAGAGAGTTGACATCATGTTTTTAA
ACAGTTTTCCTTTATATTGCACTTGTTTAAACTGCTTTATATTGAAATGAGTTCAATAAGTATTCATGAGTTGAGAAGAG
CCAAGGTAAGTGTTTCTTTCAGATTTCCCTCTCAAGCCTATGTTGTTTTAGCATTCCAACTCGCATACTCGTACATTCAA
TGTACTGATGCCAATTGGCCTACATCTTATTATGATGCAGCCATAGGTAACTAGGATCGGCATTCCGACGCATCGTTGAA
CCAATGAGCAGTTCAGAGTCTGTTGGTTAGCCTCCTTGTGTTCTGGAGGATCCATTTCATTGCTTTCTAGTTTAGTTTAT
TAGGATGTTGTGGGGTCTGTCCCAACATCCATCTCAGTTGTTATTAGAGGCTTCATAGACAGTTAGATGTTAGTTCTTTA
GGCTTATTCATTTCATTTGTATCGTTTAAGGCTTGAGTTTGCTTTAAAGGCCAGTTGAATGTTCTTTTATAACATTCTAG
TTACTTCATAAATGTGTATGTGATCAATTAAGTCTTCCGCTGAGTTAGTAAGTCAGGCCAAGGGTTCGCTTGAGGCCAGC
AATGGTTTTCGAGTGCCGGCCACGTCCAGGGTGTAGGCTCGGGGCGTGACAGTCACGACATTAAATCAGATCCTGATGAC
GCCTACTATAAGCCCCTAGTAAGATAGGAAAAACCTAAGATCACTAGCAATAAATAAAATTAAAAATAACTAACATGGAA
GAGATAACAACATAAGAATGGGAACTCCAAGCATAGATATATAACAAATGGTATAAAATATAGGAAAAATGCATAAGTAC
CCCCCCCCCCCTAACCTATGCCCATAATCTCAGAGACACACTTATACTATACTAAGGTCCTATTACCCCTCCCCCCTCCC
CCGAACTTGTTTTATAAATAATTTTCTATCCCTTTTCGGCCTAAATGGCACTATCTTCTGGGCCCTATGCGTATTGACAA
TTTTTTCAAGCTATCTGGTTGATAGTTCCACGTAGGCCGAAAAGGAGTAGAAAATTATTTATAAAATAAGTTCAGAGGGG
TAATAAGACCTTAGTATAGTATAAGTGTGTCTCTGAAATTTTGGGCATAGGTTGGGAGGGTACTTATGCATTTTTACCTA
AAATATACAACAAGGTACCAAAAGAATTAAAGAAAGACAAATACATACAAAAGATAAACATCGAACCTAGTGCACCATTA
CAAAAGCGTCTAAAATACAGAAAGAGAACTACATAACACATGCCTTTGTAACAAAATACAAAATATATAGACAGGACAAA
AAGAAGAAAACTAGAAAGTCGTCGGACGCAAAGAGCTCATCATGATTCAAACAAAAAGGGCCTCGAACAATCAAGTATCA
ATGAGGATTGCTCGTACTAGGCACAATATTAGAAAATATGATAAAACCTATTGTAAGTATCAAAATATTGGTACTCAGCA
AGCATCATAGGCCGACCGAGCTCAAAAAGATACTATACAGTATAAGAAGCATGATAGCGCTAACACTAAGTTAAAAGTTA
CCCTAGAAAGTCATTCTAACAAGAAAAGTGGATGAAGATAATAATAATATCAAAAAACACACTACACACAAGTTTATTAA
AAATTGCCATAAAATATGGTATGAGGTAATGCATATGTGGCCAATGCATAAAGTAAAAAGGCCCGAATTTGCCTTAAAGT
TGATGTCCAACGAAAATGAAGGATTTCAAAAAGACCCATGTTTTCCATCAATAAATTAATAATACGCTCCAACAGAGCTA
AAATCCAATAAAAATCAACATTTTTTTGACTCCAACTCATGCTATTATCAAATATGAATGCATACTAATCAGAAATACAT
AAGCTTGAACACATTTATATCACACACAAACATGGTAAAGCTCCTTCCACAGTACATATGTACTCACCTGGAAATCCTGC
CAGTGCAAGTTCATTACCCCAGGACCACAATCTCAATAAAAGAGATAAAGATACAACCATCAAAAGTAAATCATAAGGAT
ACACTAAATAAGAAAAAAACAATGTTTATAATTAAATTTAAACCCCCTAAAGTATTCTAAAGACTCTATTTTAATAAAGT
CAAGGTTAAGATCAACCTACACTTAAGGGTTAAGCCACCAAAACAACTCTAAATTTGTGAAAATAACCAATTCATACATA
AGGATCATTTTAACTATAATTCTACTCGACAATTTTTCCTAACGATCACAAAACCTATAAAACATAGAATCTAACAGAGT
TAAGTCTAAGAAAGGTTAATCACTACCTCAAAATGTCACCGCAACACAAACTATAGCTCAGAAACCCCCCCCCCCTCGGT
GACATGCTATTAGAAATAGAAATTGACATGCTATCAAAAACAGAAATTACGCATCAAAATGAAAAAAGGATACCCATATG
ATGTCACAAAATCCAGATAGGAAAATGGGTAAAAAGAATCAACCCTTAGACCTCAACAATGAAACTGAAAATTAACTCCA
ACATTATGTTCTCCTTGAGTTACCCCCCCCCCCCTCCGGCGATGGGAGAACCAACTACCAACCCAAACATAATGCATCCA
ACAAATTTAAGAAACAAGTCATGATATAAAATGCTACGAAAATGGTTTAAAATAATTAAAGGATCAAATTTCCATAAACT
CAATCATTTAACAAANNNNNNNNNNNNNNNNNNNNNNNNNNNNNNNNNNNNNNNNNNNNNNNNNNNNNNNNNNNNNNNNN
NNNNNNNNNNNNNNNNNNNNNNNNNNNNNNNNNNNNNNNNNNNNNNNNNNNNNNNNNNNNNNNNNNNNNNNNNNNNNNNN
NNNNNNNNNNNNNNNNNNNNNNNNNNNNNNNNNNNNNNNNNNNNNNNNNNNNNNNNNNNNNNNNNNNNNNNNNNNNNNNN
NNNNNNNNNNNNNNNNNNNNNNNNNNNNNNNNNNNNNNNNNNNNNNNNNNNNNNNNNNNNNNNNNNNNNNNNNNNNNNNN
NNNNNNNNNNNNNNNNNNNNNNNNNNNNNNNNNNNNNNNNNNNNNNNNNNNNNNNNNNNNNNNNNNNNNNNNNNNNNNNN
NNNNNNNNNNNNNNNNNNNNNNNNNNNNNNNNNNNNNNNNNNNNNNNNNNNNNNNNNNNNNNNNNNNNNNNNNNNNNNNN
NNNNNNNNNNNNNNNNNNNNNNNNNNNNNNNNNNNNNNNNNNNNNNNNNNNNNNNNNNNNNNNNNNNNNNNNNNNNNNNN
NNTTAGTATCATGTACCAGTGTGGTACTCAAGCCAACCATCAATCACAATCACAATGAACAATCAATTTGAAATCATAAG
TAGATAAATAGGTTCATTAAATGAGATTACCACACAATATCATTTCACATTAAACTTCCAGATTCCCTCACATGCTTGCA
CATAATACTACACAGCAGTTAACATTCTCACATTACATACTTTGGAAAATAATAAATCATTACCTACCTCAAATCAAGCC
TAGAAAACTCTAAAGAAGTTGAGCTTACATTTTTAAAATTGTCTTGTCTTGTTCTTGGTCAAAATAATAATGAAAACGAA
ATATTCAATCAATAACCGCCTAACAATACCCAGATTATAACCAAATCCTTAACCCCAAGAAAATTCATGATCATTCTACC
CCACATTGGTTCTTTCCATCATTAATGCAAGTTTAAAACCCTCCCCCAAGAATAACCCTCTAGAGTTTAAGACTTAAGAA
TCAATTTACAAGTTAAGAGAGTAATTCACATATCTTTGCCGAAGAAAATGGTGAAAAAAACTATAAAAGAATTCCCTGAA
TTGCCTTCCCTCTCCCCAAGAACAAGGTCCTGAAAATAAGAGGGTTTTGGAAAATTTTCTGCATTAAGTCTCGACTTACC
CTGCAATACCTCCCCGACCCACTCTAGCAGCATCACCATAGAGGTCTAACCCGCTATAACGCCTGAAAACTCATCCCTCT
ATAGAAGCATGATGCTCGTTATAGCGGCTTGCATGGAATCAGAAAACTAGAAACCTCCCCAAAAGCCCCTATTTCGCAAC
ACGCCTTTGACCCTTAATGTTCTTTACGAACCCTTCATGCTAAGTTTGATACCGGAGATTTACTCACCTGAATTCCATTC
TGAAAGGCTCTACGGGTTCCTTAATGTATTAGATACTAGAAAACATAAATCAATCTATAGACCTCACTTTGCTCAGATTT
CATCTGAGATTGGCCTAGCCTTGAATTTTTAAGTTTGTACCCAAAAAGCATTTTGACCTTATTTTTTTACCATTGGTCTA
CCAATAACAACCCAAATGGGTCATCACAACGGATCTCATGCCCCAAAATAGGGGGAAAAAGTAGGGAAAATTTTGACCTC
AAATGGTCGTAATAGCTAACTTTCAAGAAAATAGAATTTAAGGAATTTGAGACCAAAAATGACAATAAATTAAAGAACAA
ATACGATTTAGAAAACAAATGGGGACGAAACTTACCTTTGAATTAAGGAAGGTGATCAATAATTGAGTAAAAACTCCTCT
AACCTGAGCCGAACAATGGAGGACAATCCTTCAATAATATGGAAATAAAGAGAAAGTGACTTGAAACACCCATTGATTGC
AACTCCTACGGACTTTTGTTGCTAGTGTGGAAGAGATGACACTAGACCGACAAACTCTGTAGTTGTGGCTTCCTACGAAC
ATCACTTGCTTTTTCTGGTGCAACAGGCATACCGAAGGAGTGAGTGCATCAACAGCTTGGAACAAACATCCAAATTTCTG
AACGAACCCTTCGGGTTCATTTGGAGTCTTGCAAGTGCAAAGTGAATATACTACCCCACCAAAAATGGTATTTCCAGAAA
ATGAAACAACCAACAGATGTCGTCTCAATGAAATAATGATCGAAGTCAACACTATAGTAAAAATAGTTTAAAACATGAAA
CTCAAACATTTATAAATATATTCATTGTTTATATTTTTATATGTCATATGAAAGACACAAAAAATTTATAGATCTTTTCT
AATTATACCTTTACATATAACTTGTTAAAACATGTGTTCATGTGAAAAAAATTTATCACTTGTTGGTGGCTATTGGTTTC
TCTTTTTTTGTTAAGAATTTTTTTTTATGGAGAAGTGAAAAGTGAATTTGTGAGGAATCAAAGATTTTCCAACTTTGTTT
CAATTTGATTTCTCTACTTTCGGTGAAAACTCTATGGTTCACATTAATTAATGAAACTACTTCTATCATTATCACTATTT
CTAGTTTTGTCACAAAGAATTAACATATATTTTCTATGCTTCCATAGAAATGAATTAATTTTGTATTAGGAAATAGTTAA
TATTTGTTGATTTTCTTTTAATCATCTGCTATTTCATTCCGGCAATCTCTCGATCTCTTTTCTCTCATCTATTGTCCTCT
TTCTTTTTCGCCTTATATTCTCTCTCACCACTGACAAGATCCAACTATCGTTAGCACTGTTGTTTCTAAAAAGTGTGGTC
AGTACAGATTCGTTCCAGTAAAGACCAGATAGGGCAACTTCCAGCCATTTCTGACATCTTTCAGCCATTTTTTGCGACCT
CCAGCCATATATGGCGACCTTTAACTACATATAACAATTCAAGTGACACCCAAATTTAGGTTTCTTGTTGTCTTTAAACC
TCGCAGCACTACTAGGTCTATCTCGATCTTGCTCTTTGAAGAATATAAGTGACTCCATATCTTAACCTAACTATATCTTA
TTCAGAACTTAATTCCACTATCTGTTGTTCAAAGTCTGTGAATTTCATAATCTTCCTTTGATTTCTTTCCATAGTATTGT
ATAAGTACTGCTAGTGTTTGTATTATCACTGTGTATTAACTAATTCATTGTATTTTTTGCTTGTCATTTAACTTTCTAGA
GTTAAAAGTTACCTTAGAAAGTTAAATGGCAAGCAAAAAATACACTGATAAAACTAACACTAGCAGTACCTATACAATAG
TATGGAGAGAAATCAGGGGAAGATTATGAAATTCACATACTTGAAACAACATATAGTGCAACTAAATTCTAAATAAGATA
TAGTTAGGATGAGATATAGAGTCACTAATATATTCTTAAAAGAACAAGATCAACAAAAGATCGTTATAGACCTGGTAGTG
CCGCTAGATTGAAGATAGCAAGAAACCTAATTAAATTTGTATGTCATCTGAATTTCTAGATGTCGTCGAAAGTCCACGGA
GGTTGAAAAAATGGTTAGAAGTCACCGAAAATGGATGGATGGAGCCCTATATGGTCTTTATTGGAGTCGTCGTATGTTGT
TGGATGTCCCTAGAGGTCGCCATAAATGGTTGGAGGTCGCTAGAAACGGCTTAAGTCACCGGAAATGACTGGAAGTCGTA
TGTTGTTGGATGTCCCTAGAGGTCGCCATAAATGGTTGGAGGTCGCTAGAAACGGCTTAAGTCACCGGAAATGACTGGAA
GCGCCCTATCTGGTCTTTACTGGACAAATATGAAATGCATATGTACTAACCATACTTTTTGGCAAAATTAGTGCCGACGA
TAGTTGGATCTTGTCAGTGGCGAGAGAGGAGAATGAGAAAAAGAAAGAGAACAATACAGAAGAGAAAGAGATCGAGAGAT
ATCCTAAATGAAATAGCAGATGATTAAAAGAAAGTCAACAAATATTAACCACAGTCTAATAAAGAATTAACTCCTTTCTA
TGGAAGCATAGAAAAAAAATATTAATTCTTTGAGACAAAAGTAGAAATTGTGATAATGATAGAAGTAGTTTCACTAATTA
ACGTGAACCATAGAGTTTTAACTGAAAATAGAGAAACCAAATTGAAACAAGAATGAAAAATCTTTGATTCCTCACTCATT
CACTTCTCACTTCTCCAAAAAAACACCCTTTACATAAAAATAAAGAGAAACATGTAGGCACCAACAAGTGATTAAAAAAA
ATTCGCATAAACACATGTTTTAGCAAGATATATATAAAGATATAATTAAAATATATCTACCATTTATTTTGTGTTTCATT
GTGAAAGATACTCATACAAAAATTAAAACAATTAATTTATTTATAAGACTTATCTATCTCTATTACAGTTTATTAAGAAA
AAAATTTAAAGACTTCTAAAATAAAAGTATTGTTATTTAGCAATAATTAAATAAGATTATATTGAAAGCAATAAGATATA
GTTAATTCTACTTATCAAGTCAGGTTATTAAAGCTAGAAAAAAATTGTCAATAATACACTAAATTAGATGATATATTTTT
ACACGAATAAGAACATTTTTTAATAACCACTCGAAAATCACAAATAAGGTACATAATTTAATTTGTAACTTTTGAATGCT
TTTTTTCATGTGTTTATGTCACGACCCGCAATTACATCATGATGGTGCCTACTATGAACCCCTAGTAGCCAAGCAAAAAC
CCAAGATCACTAGCCATAAAAAAAAAACTAAAAATAACTAACATGGAAGAAATAACATAAGAATGGGAACTCCTAGCATA
AATATATATAAAATGGTATAAAATATACAAGAAGGTACCAAAAGAATTAAAGATAGAAAAATAAGCTTAACACTAGACCC
GGTATCACAATTACAAGAACGTCTAAACTACATAAGGGGAGCTACATACACCAAGTCCTTGTAACAAAATACAAAATATA
TAGACAACACAAAAAGAAGAAAGTAGAAAGTCGTCGGATGCAAAGAGCTCACCACGATCCAAACAAAAAAGGCCTTGAAC
GATCAGGTATCAGTGATGATGGCTCGTACTAGGCGCAATATCAAAAAAAATGCAAAAGTCAAGTATGAGTCAAAATATTG
GTACTCAGTAGGCACCATAGTCCAACCGAGCTCAGAAAGATACTATATAGTATAAGAAGCTGATAGCGCTAACACTATGA
GTTAAAAGTTACCCTAGAAAGTCATTCTAACAAGAAAAGAGGGTGAAGATAATAATAATATCGAAAAACACACTACACAC
AAGTCTATTAGAAATTGCCATAAATTATGGGATGAGCTAATGCACATGTGGCCAATGCATAAAGTAAAAAGGCATTTGCC
TTGTTTGCCACCTTGTAGTCTCCGAGAGACATTTTGCATACCCGCCTTAACTCAACTACAAATGAGATAATACTAAAACC
AAAAATTCAATTTGTGGGCCACTGTAGCTTATTAACATATACAATATCAGTAAATATATGCTTCAAAATAAGAAAACCAA
CAAATTTACGATACAATCTCTCTAAAAGTTGATGTCCACCGAAAATGATGCAAGATTTCAAAAACACCCAAGTTTTCCAT
CAATTAATTAGTAATACGCTCCTACAAAGCTCAAATCCAATAAAAATCATGGCATAAAAGTTTTAGAAAATGAAAACCAA
TATTTTTTTGCCTCCAACTCATGCTATTATCAAACATGAATGCATGCTAATCAGAAATACATAAAGCTTGAACACATTTA
TATCATGCACAAACATGGTAAAGCTCCTTCCACAGTACATAAGAAATCCTGGCAGTCAATAAAAGAGAAAAAGATACAAC
CATCAAAGTAAATCATAAGGATACACCAAATAAGAAAAAAACAATGTTTATAATTAAATTTAAACCCCCTAAAGTATTCT
AAAGGCTCTATTTCAATCAAGTCAAGGTTAAGATCAACCTACACTAAGGGTTAAGCAACCAAAACAACTCTAAATTTTTG
AAACTGGACAATTCATACATAAGGATCATTTTAAGCATAATTCTACTCGACAATTTTTCCTAATGATCACAAACCTGTAA
TAAATAGAATCTAACATAGCTAAGTCTAAAAAAGGTTAATCGCTACCTCAAATTTCATCGCAACACAAACTATAACTCAG
AAGTTTCCCCCTGACATGTTATCAGAAATATAAACTACGCGTCAAAATGAAAAAAAAGGATACCCATATGATGTCACAAA
ATCCAAATTGGAAAATGGGTAAAAAAATCAACCCTTAGATCCAAACAATAAAACCGAAAACTAACTCCAACACTATGTTC
TCCTTGAGGTATGAACGTTACGATCCTGACCCACCGTGATTGGCACCCACACTAACCCACCGGTGGGAGAACCAACTATC
AATCCAAACATAACGCATCAAACCAATTTAAGAAACAAGTCCTGATATAAAATGCTACGAAAATGGTTTAAAATAATTAA
AGGATCAAATTTCAATAAACTCAATCATTTAACAAAATCTTTTGCGGAATTTAACAACCTAGAAATTGAAATTCATAGTA
CAAAAACTCTATAGTATCTGAAATAAAGGGGATGCAACCCCAGGTAAGAAAACAATAAACTAAAGTCTAAGAAATGTCCA
AGTCTGAATAGTTTGACAAATAAATAGAGAAGAACCCATGGACACTTGGAAGAGTAGCTCACCCTTGAATTCAAAGTCAC
GAGTCTCTCAATTGAGGACTCGAACAAGTCGTCTAAATAAGCCTTATACTCAATAAGAAAGGAGCAAGTGCAGTATCAAT
ACACAAACACTGTGTACAGGTAAGATAATACGACGGCGAGTTCCAAACTATGAATGTGAACAGGTAACTATAGTACATTA
ATACAAGCCAACACATATATCAATGGTCACAACGTGATACAAATTCCCAATCACAAACCTTAAATTAATCAATGAATGAA
ACATGTCTCACATCATCTAAAACTGCACATACCTGGTCCTCTCATGGAGCACCAAAACACAACTTGTTAGTGTACCAGTG
CGGTACCTTGACCAACGATTCATACCATGAGTGGTATATATCCGAGCCAACCATTAGTATCATCATCATGTACGAGCGTA
GTACTCAAGCCAACTATCAATCACAAACAACAATCAGAATTACAATCACAATGAACAACCAACTTAAAACCGTAAGTAGA
TAACCAGGTTCATTGCATGAGATTACCACACGATATCATTTCACATTAACCTTCCAATTTCCCCCTCCGCATTGCACATA
ATACTAAACAGCAGTTAACATGCTCACATTACATACTTTGGAAAATAATAAATCAAGCATTGGGAACTCTAAAGAAGTCG
AGCTTACCTTTTTTGAATTGCCTAGTCTTGTTCTTGGTCAAAATAATAATGAAAACGAAATAATCCAGATTGTTACCAAA
TCCTTAACCCCAAGAAAATTCATGATCATTCTACCCCACATTGGTTCTTTCCATCATTAATGCAAGTTTAAAACCCTCCC
CCAAGAATAACCCTCTAGATTCTAAGACTTAATAATCAATTTACAAGTTAAGGTTGTAATTCACAAACCTTTGCCGAAGA
AAGTGGTGAAAAAAGCTGTAAGAGAATTCCCTAAATTGCCTTCCCTCTCCCCAAGAACAGAGTGTAGAAAATAAGAGGGT
TTTGGGAACTTTTCTACATTAAATTATGACTTACCCTGCAATAGCGGCCCGACCCACTCTAGTAGCATCACCATAGAGGT
CCAACCCGCGATAGCACCTGAAAATTCATCCCTCTATAGAAGCGTGATGCTCGTTATAGCGGTTTAATTTGCATGGAATC
AGAGACTTAGAAACCTCCCCAAAAGCTCCTATTTCGCAACATACCTTTGACCCTTGACATTCTTTACTAACCCTTCATGC
TAGGTTTGATACCAGGAGTTTTAGTCACCTGAATTCCATTCTGAAAGGCTCTATGAGTTCCTTAATGTATTAGATACTAG
AAAATATAAATCAATCTTAGACATATCACACAACCCATTCTCAAATATCCCTAGACCTCACTTCACTCAGATTTCATCTG
AGACTGGCCTAGCCTAGAATTTTTAAGTTTGTACCCAAAAAACATTTTGACCTTATTTTTTCACCATTGGTCTACCAATA
ACTACCCAAATAGGGCATTACAACGAATCTCATGCCCCAAAATTGGGGAAAAAAGTAGGGAAAATTTTGACCTCAAATGG
TTGTAAAATTTGACTTTCAAGAAAATAGAATTTAAGATTTTGAGACCAAAAATGACAATAAATTACTAAATTAAAGCACA
CACGCGATTTAGAAAACATATGGGGAAGAAACTTACCTTTGAATTAATATAAGTGATCAATAATTGAGTAAAAACTCCTC
TAACTCGAGCTCAACAATGGAGGACAATCCTTCACTTATTTGGAACTAAAGAGAAGAAGTGACTTGACACCTAGCGATTG
CAACTCCTACAGGCTTTTTGTTGCTAGTGTGGAAGAGATAACACTAGAGCGACAAACTCTGTAGTTGTGGCTTCCTACTA
ATATCACTTGCTTTTTCACGTGCGGCAGGCATACCGAAGGAGTGCATCAACAGCTTGGAACAAACATCCAAATTTTCGAA
CAAACTCTTCGGGTTCATTTTGGAGTCCTGCAAGTGCAAAGTGAATATACTACCCCACCAAAAATGGTATTTCCGGACTC
AATGAAACAACCAACGGATGTCGTCTCAATGAAATAATGACCGAAGCCAACACTATAGTAAAAATAGTTTAAAACAGGCA
ACCCAAACTCTTATAAATATATTCATTGTTTATATTTTTATGAGTATCTGTCATAATGAAAGACACAAAAAAATTATAGA
TATATTCTAATTATATCCTTACATATAACTTGCTAAAACATGTGTTCATGTGAAAAAAAATTATCACTTGTTGGTGGCTA
CTGGTTTCTCTTTTTTTGTAAAGGATTTTTTTTTTGGAGAAGTGAGAAGTGAATTTGTGAGAAATCAAAGATTTTCCATT
TTTTGTTTCAATTTGGTTTCTCTATTTTTGATGAAACTCTATGGTTCACGTTAATTAATGAACTACTTCTACCATTATCA
CTATTTCTAGTTTACTCACAAAGAATTAACATATTTTTTCTATGCTTCCATAGAAATGAATTAATTCTTTATTGGGTTGT
AGTTAATATTTGTTGATTTTTTAATCATCTATTATTTCATTTAGGCAATCTCTCGATCTCTTTCTCTCATGTATTGTCCT
CTTTCTTTTTCGCCTTATATCCTCTCTCACCACTAACAAGATCCAACTATCGTCAGCACTTTTGTTTCTAAAAAGTGTGG
TCAATACAGATTCGTTCCAGTAAAAACCAGATAGGGCAACTTCCAGCCATTTTCGGCATCTTTCAGTCATTTCTTGCGAC
CTCCATCCATATATGGCGACCTTTATGGACATTTGACAACATACAACAACTCCAATAAAAACCCGATAGGATTACATCAA
TGCATTTCCAGCGACTTCCAGCCATTGTTTGCAACCTCTATGGACTTCTGGTGACATCTAGCAATTCAAGTGACACCCAA
ATTTAGGTTTCTTGCTATCTTTAAACCTCGCAGCACTACTAGGTCTATCTCGATCTTCTCTTGATCTTGCTCTTTGAAGA
ATATACTAGTGACTATATCTTAACCTAACTATGTCTTATTCAGAACTTAGTTGCTCTATCTGTTGTTTAAATTCTGTGAA
TTTCATAATCTTCCCTTGATTTCTTCCCATAGTATTGTATAGGTACTGCTAATGTTAGTTTTAACATTGTGTATTAACTA
ATTCATTGTAGTTTTTGTTTGTCATTAAACTTTCTAGATTTAAAAGTTACCCTAGAAAGTTAAATGCAATGAAATAGTTA
ATAAACAATGATAAAACTAACACTTGCAGTACCTATACAATACTATGGAAAGAAATCAAAGGAAAGATTATGAAATTCGT
AGACATTAAACAACATATAGTGCAACTAAATTCTAAATAAGATATAGTTAGGATGAGATATAGAGTCACTAATATATTCT
TAACAGAACAAGATCAAGAGAAGATCGAGATAGACCTGGTAGTACCGCTAGATTAGAAGATAGCAAGAAACCTTAATTTG
GATGTCGTCTAAATTTCTAGATGTCGTTGAAAGTCCATGGAGGTTACAAAAAATGGTTGGAAGTCACCGAAAATTGATGG
ATGGAGCCATATCTATTCTTTATTGGAGTCGTTGCATGTTGTCAGATGTCCTAGAGGTTGCCATAACTGGCTGGAGGTCG
TCAGAAATGGCTGCAAGTCGCCCTAGCTAGTCTTTATTGGACAAATTTGAAATGGATCTGTACAAACCACACTTTTTGGC
AACAATAGTGTCGATGATAGTTGGATCTTGTCGGTGGTGAGAGAGGAGAAGGCGAAAAAGAAAGAGGACAATACAAAAAA
GAAAGAGAGCGAGAGATTTCCTAAATGAAATAGCAAATGATTAAATGAAAGTCAACAACTATTAACTATAGTCTAATAAA
GAATTAATTTATTTCTATGAAAGCATAGAAAAAAATGAAAAAATATTAATTGTTTGAGACAAAAGTAGAAACAGTGATAA
TGATATAAGTAGTTTCACTAATTAATGTGAACCATAGAGTTTTCACCGAAAATAGAGAAAACAAATTGAAACAAGAATGA
AAACTCTTTGATTCCTCACCAATTAACTTCTCAATTCTCCAAAAAAATCCTTTACAAAAAAATAAAGAGATACTTGTAGG
CACCAACAAGCGATAAAAAAAAATTGCATAAGCGCATGTTTTTGCAAGCTATAAGGATGTAATTAATATATATCTATCAT
TTTTTTGTCTTTCATTGTGAAAGATACTCATACAAAAATTAAAACAATGAATATATTTATAAAATAGAAAATGGACAATT
CATACATAAGGATCATTTTAAGCATAATTCTACTCTACAATTTTTCCCTACCATTGGTGTTATGTCACGATTTTACTTGG
AAAAAAAAAACAATTTAAAAAAAATAATTAAAAATAGAGGCATCACTTAATATTTTAAAGAAACTAAGAAAACTTAACAA
TAAAGACTTTAACAAAATTAAGTCTAAAATTTTAGAGAAAAGGATACGGGGTTCATATTTTCCCTTCAAAAAGGTTTTTA
AGGCACTTGAAATGTCCGTTAACACACGGTTATCCAACAAAGCTTATGACAAAATTGAAGTAATAAACTGTAAATGACAA
CCAGTGTTCAGGAAAGCGAGCACTTCATCGCTTAAAGCAATGAAGCAAAGCGATGCGAGCCTTCTACGCTTCACAGACTA
GAATGAGTATGTGAGCGCTTCATCGCTTAAAGCGAGCGCTTCATCGATTAAAGCATGAAGCGGGGCCTTATCGCTTTTTT
CCGCTTCACGCTTCCCTGAACACTGATGACAACTATCTATCTCTGAACCTCTATTACATAATTGGCAAAGATCATCAAAT
TCAGTACATGAATACATGACAACCATTGTTGAGAGGAAATTACAAGAAAGCAACTTCATGAATAAAATACTAACTTCAAA
CAAACCACAAATTACAAGTTATGCAACTACTGAGTTATTTAGCATTTTCTTACTGTCTAAGAAAGGGAAAATGATGCAGC
ATAACCAATGAACGGTAGAACATCAAAAGACACTAATAGTTTAATGTTATATCACTCATTTACACTTGAAGTCAAACCAC
AACTAAATGATGAGAACAAGTTAGACAATCAGAAGCAATAATTCATAAGCTATCTTCTTCGCTCGAGCAAGGACCAAAGT
AAAATCATACGAAGACCGGACCAGTCCTTATTCAATTTTGGCATCAAAAGTCCCAACATTTTACTCTCTACAGCTGATCA
TAACTTGGCATACATGTATGAAGGGATTAATTCAGTAAACCTCATTTTGACAAGTCACGTATTTGCTACTACTAATCTGA
AAACAAACACAATAATCACGCAAGTCACCGTAGTGTAGCAAGGAAGCAGAGAACAGGTTCATAGTGACTAAACTTAATTG
TAGTCAAGAACACTGCCACATGAGGATATATTACTAGACGATTTTGGGAATTTGACAATACGAAACAGAAACAAATGAGT
AAGGCTTGAAATATATCCAACAATCAACTAGATCTATATAGATTCAATATAAGAGATGATAGATTTGTATTCAGCCAAAA
GTCATGCAAGGCAAAAGAAGCCAACAATTTTAATATCAAAACATGCTTGTCGAATACAAACACTCAACTTCTAAAAATAT
AGCATTTTTCATTCAAAAATAATAATTTAGAATGCACATACAGGGGTAAGAGACAAAGATGGTAAGGAAATTTAGGACAA
AATGCCGACTGAAATCTTCCTTTATCCAAAGTTACTAATTATGGCACAAAATTGATTTAAGAATATATGAATTTCAAAAT
CCTAAACTTCATGGCAGAAAATAAGCTTGAAACGGCAGCTGAATCAACACACGAGCAAATGCGTTTAACCTAATGTACAG
CTAACACAGAATTTCAAAGGCTAGATTCTGAAATAACTTAAGTCAAAGACATTACCTTTTGTAGAGCAGCGAGCTGGAGA
CAACGAGAAGAGGGAGCTATTCAACCACCACGAACGGCCAGAGATAGCTTTTGAATCCCAAGAAAAACTGAAAACCCACA
AACCTTTCTTCTTAAAATAGATTTAGTTAGATTATGAGAGTGTTTTCGTCTTCTTCGTCTTGAATGAAAATTTTGTGTCT
CCCCTCCAAAATGCTTCTCTAAACAGTGAAGGGAAGGGGGGTTTTATAGAAGGAAGATTAGGTCAAAATTGGGGGAAATG
TGAGTGGAAATTCGAATGGAATTTGAAATTCAAAACCTTGGATAAGGCTACGATGAGCTGGATTTGTACTGATCTTGTAC
AATTCTCAACCGATTGAGAATAGCATACATTTGATCTTTGACAGAAGGAAGACGAGGCAACGGGATTGCTCCACCTGAAC
GAGTCTCCAATGCCCTTGTACAAATGGATAAGGGAAAGGACGAGGCCGCGGTTCAGGAGCTTGTACAAGTTGTCGACCCC
GTGAGGAAGACGACACGAGGGACCGTACTAAGTAAAATCATACGAACACCGAATTAGTCCTTATTCAATTTTGACATCAA
AAGTCCCAACATTTTACTCATGTATTGTCACCCGAATTAGAAAATTTACTTCCGGTGAAAGTCTAAAATTTCCAGCAGAT
GCGAAACTAAAACTTTTATACCCCAAGAAATATTCACATGCCTTCTGACAAAGATGTGGTTTGAAATTCTCTGTGGGATC
GACCTCAACTCACGTTGAGTTCTATAAATTGACTTCGACCGTTTATACCTCTTAATTGAGGTGTAAGTTTGGACATATCA
TTGAGTTACTTGAATTATGATTATATCCATGTCTATGTAGTAATTCTAGATGTGTGGATCGAATATAATCTATGGTCCTT
GAAAGGCAAATTATGAGAATTATGCATGATTATGAGATCTATGTATATGCTTTAAGAGCACTTTGAGAGTAAAGTGAATA
TGATTATGATCTAGTTGTTGTGTTGTTGGAAGTTATCCTCATGTACACACTTATGTATGAATATTACATGATGTGAAATG
TTTTCTCACAATATGATGATTCTAACCTTGAAAGGATATTCTCACCTATTGAATTTATGAGCTATAGTATGAATTACGTT
GGATTGAGTTTCTAGACATTCTTCCATGAATATAAACTTAAGTCAAGAATTAATATGTAATACGTGGGAATTAATTCTTA
GCACCGAGTGGATATGAATATGAGATGGAAGCTTATACACTAGTTGAGTCCGACTTTCCAAATGGGTTCCTTCTACCTTA
GTTGAGTCCAGGTTCCCAAAGTATGTAGCTCATGAGATAGAAACCTTCTACCATAGTTGAGTCCGGTTTTCTAGGAGGAA
TCTCCTTATCCCATAAACTATGTGCCCTCATAGGTTATTTAGCTAGTGGATCCACCTAAGCTAAGAGTATGGTTCTACCT
TAGGCAAGTAGGACAACCCCTTTTCGGTGTGGGGTAGACACCAAATTCCATGTTAAGCTCACATGGTCTATGTCGGTTAA
GGCTTATCCCATTATGATAATGGTATGAACAAGAGTATGAATGATGAGTTATAGTTACTCAAGAAGCTATACTTAGTATG
GGTGGGATTATGGGATCTTATTCATGCATTGCACAAGTATGCTTTGAGGGTAAGTATGATATGTTTCTCTTATGATATGA
TGATAAATGAGTTGATTATGCTTATGACTTATGCTTTCCCATTATCTTAAAAATGGTGCTTTGACCTAGCAAATGGCATG
CATTCTACTAAAATGTCCCTTTTAGCATGTTTTCATGATTTTATGCATGGCTATCATACTTAGTGCATCTTTGTACTAAC
CCATATTTTCCTACATTTTCCCCAAGTGTACGGTCTAGTTCTCAAGGTGGCCCCCATTGTGGCTAGAGCTTGGATTTACT
CACTTCTCCTTGGTTGTTGGTGAGTCCTCATGATTCGAGGACGAATATCTTTATTTAGTAGCTTTATTCTTGTATTTGAC
TTTCTGATTATGTTGTATGGGCTGTGACCCTCTTTGATTCAAGAATTGTAATAGATGGCAATTTGAGACAAGTCTAGACT
TCCGCTTTTCCCCATGGAAAAATTGGGACTTGAAATGCGTTTTTACTCTTTATTATTCTATGCTTATGTTATTGTATGCT
AGGTGGCTTAGATGGTGCCTTTTCGGGGTGCTATGTGCCTTGTTACGTCTAGGGTGTACCCTTGGGTCGTGACAAACTTG
GTTATCAGAGCACAATGTTTAGAAAGATTCTAAGATGATGTCTCATAAGCCACGTCTAGTAGAGTCTTGTTCATAAGTGT
GAAGCGTGCTACATTTATGAATGAGAGGCTATAAGATGATTAGGAAACTACACCAAGGGTTCGTGAGGTGCATAGATTGG
CCCGACTAGGTGTCCAACTAGTGAATTCCACCAAGGGTGGTGTCATGGTTCATAATGGTTCCGAATCGTCCTTTGTGATG
GATGTGAAATCTAAGCAAGATCTTGATCCTATATTAGTTGAGTTGAAGGAGTCGGTACTCAAGAAGTCTGTTGAGGCTTT
CTCCCAAGGGGGAGATGGGGTGCTTAGGTACCAAGGTCGATTATGTGTTTCGGATGTAGATGGCTTGAGGGAACAAATTT
TAGAGGAATCTCATAGTTCTCAATATTCTATTCATCCGAGAGCCACCAAGATGTACCGTGATCTATGGGAAGTCTATTGG
TGGAATGGTATGAAGAGAGATATCGCGGGATTTGTAGGCAAATGTCCTAATTGTCAACAAGTTAAGGTTGAGCATCAAAG
GCCGGGAGGCTTATCCCAAAATATAAGTATCCCCACTTGGAAATGGGAAGATTTAAATATGGACTTTATAGTGGGCTTGC
CTCACACTCAAAGGCAACATGATTCTATTTGGTTCATTATAGATAGAATGACAAAATCAGCCCACTTCAATCTCGTTAAA
TTTCTCATTCGGCGGAAGACTATGCCAAGTTGTACATAAGAGAGATAATGAAGTTGCATGGGGTTCCTTTATCTATTATT
TCAGATCGGATACTCAATTTACTTCACATTTTCGGAAGTCATTCCAAAAAGGGCTTGGTACTAAGGTCAATCTTAGCACA
ACTTTTCATCCCTAAACCGATGGGCAAGCGGAGCGTACCATCCAAACATTAGAAGATATGTNNNNNNNNNNNNNNNNNNN
NNNNNNNNNNNNNNNNNNTTCAAGGGTAATTGGGATGACCACTTGCCATTAATAGAGTTTGCCTACAATAATATTTATCA
CTCAAGTATTGGTAAGGCTCCCTTTGAAGCCATGTATGGTAGGAGATGTAGGTCTCCGGTTGTTTGGTTTGAGGTGGGTG
AAATTGCTCTTATTGGTCTCGAATTGGTTTATGAAGCTATTGAGAAAATTTGGCTCATTAGAGAGAGGTTGAGAACGGCT
CAAAGTAGACTAAAGTCTTATGCCGATGTGAGAAGAAGGGATCTAGAATTTGAAGTTAGTGAATGGGTCTATTTTAAAAT
CTCACCCATGAAGGGTGTGATGAGATTCAGCAAGAAAGGGAAACTTAGTCCTCGGTATGTAGGCCCATATCAAATTTTGA
AGCGTATTGGGAAAGTTTCCTATGAGTTGGCCCGGTTCACTCGGTATTTCATGTTTCTATGCTTAAGAAGTGCATTGGAG
ATCCGGCATCCATTATTCCTTTAGAATGGTTTGGAGTTGATGAAAGCCTTTCCTATGAAGAGGTTCCAGTAGAAATCCTA
GACCGGCAAGTCAAGAGATTGAGAAACAAGGAAATAGCTTCCGTGAAGGTTTTATAGAGAAATCATTTAGTTGAGGGTGC
TACTTGGGAGGCCGAGGCAGATATGAAGTCCCGATATCCTCATCTCTTTCCTTCTAATCCTATTTAAGCTTGAGGTAATT
AGTTCCTCTCGAGTTTTAGTGTTTTGGGTGTCATTTGTGTATATGTGTTTTTCCATGATTCCCTTATGATTATGCATGTT
CTTGAGAAATTCATGATTAGTAAGAAAATGAGTTTTAATGATTGATGTTCCTCATGTTGTAGAGCGTTTAGTATGAGTTG
CCTAGTTGACTTCATTAGATGAGTTGATGAACATGCTTTACTATGCTTTTGAGAGTAATTGCATATTGGCTCGATGGTAA
TGTGTTGAGCATGCTTTTAGTTNNNNNNNNNNNNNNNNNNNNNNNNNNNNNNNNNNNNNNNNNNNNNNNNNNNNNNNNNN
NNNNNNNNNNNNNNNNNNNNNNNNNNNNNNNNNNNNNNNNNNNNNNNNNNNNNNNNNNNNNNNNNNNNNNNNNNNNNNNN
NNNNNNNNNNNNNNNNNNNNNNNNNNNNNNNNNNNNNNNNNNNNNNNNNNNNNNNNNNNNNNNNNNNNNNNNNNNNNNNN
NNNNNNNNNNNNNNNNNNNNNNNNNNNNNNNNNNNNNNNNNNNNNNNNNNNNNNNNNNNNNNNNNNNNNNNNNNNNNNNN
NNNNNNNNNNNNNNNNNNNNNCATCAAACTATGAATACAATAAGAAATAAGTGTACAACTTCAACTACTTCTAGCGCCCC
CTAAGAATTGCGAGCAAACTGTTGGAGCCTTTGAATTGTGCATTATTTTGATGTTGCATGCATGATGGGATGCTAGTCTT
GAGTTTTTACTTCTGTAAGGTGTCTAGATCGTCATTCGAGGATGAATGTTTCCAATAGGGAGATATTGTAACACTCTGAA
TTCTAGTAGGCTAGACTAGGGCTAACATTGAGGGGGGTAACTAGCCATGAAGGAGGGCAAGGGCCTAAATTACTTTGGGA
AGGGTGAAGGAAAAACATTTTTTCCTTGGTCCACTTGGCGAGGGATAGTGTCATCGCCAAAGTGACTTGGCGATTGTCCA
AGTGGAGCCACCATCTCCCAGTGGGTTGTCCCCCTTGGCCTAGCTTCTGGAAAATTGGGAGAGCCAGGTCGAGGCTCGTC
GGTTGGGTTGGCGCATCGCCAAAAGGGATCCCCCATCGCCAAGTTTGCCTACTCCTTAGGGGTGAGCTGCTATAATTTTA
GGCGGGCCAAGGGTCCACTTGGCAAGTTACCAAGTTCCCTTGGCGAGCTTCAGCGTGTAGATCTGCAGTTTTTAAGTTGG
GAGTCTTAGGGGTCTTTTGTCATTTTCCTAATTCGGTAATAAATCATTTTACTCCTTCCCTAGTAAAGTATATAAGATTT
TTATGCTCAAAATTCCCCCAATTAAGTCATTCTCCCTAGAATCTAAAAGAAAACCCTAAACTTCATCCTCTCTAAAGGAA
ATTCTCTCTCTAGAACTTCAAGGAAGAAGGTGGAGATAGGGTTCAAGAATCAAGTTCTTCTCAACAAATTAATTGGGCTT
CATTGTTAAGGTATGAAAGTCCTTCATCCGTGGATAGTCTTTATCTATGGTGTAACACCTCTGTAACACCCCGTATTCGA
AAATAGAGATTTCAAATTTCTGGCGTTACAGGTGGCACTCACGGACACCATCCACGGACTGTAGATGGACTCACAATCCG
TCCTGCAGGTCCGTGGTTCGTGACAGAAAACTTCCCCAGAACTCAGTCAGAAAATTTGGCTAAGTGTTGACCCACGGCCG
GACTTACTGTCCGTAGGTCAGGACACGGACCGTAGTTCGTGTTCATGGATCGATGCCCTAAAAGCCCAGCTTCAGTCCCG
ATTACGGTTGACCAGCACGGACCGTCAATCGATCCACGGTCCGTAGGTCTGACCGTAGATGAGGATCAGCAGCCAGTTAG
CTGAAAATTATTGACAAACTTGGTATCAGAGCATTAGGTTTAAGAGTCCTAGGATGTCTGAAAAGCCGCACTAAGTAGAG
TCCTTTTCATGGGTGTGAAGTGCACCACATCTAATGAGAGGGCGGCTATGAAGTGTTTTAGGAAAAAAACTTCACTTTNN
NNNNNNNNNNNNNNNNNNNNNNNNNNNNNNNNNNNNNNNNNNNNNNNNNNNNNNNNNNNNNNNNNNNNNNNNNNNNNNNN
NNNNNNNNNNNNNNNNNNNNNNNNNNNNNNNNNNNNNNNNNNNNNNNNNNNNNNNNNNNNNNNNNNNNNNNNNNNNNNNN
NNNNNNNNNNNNNNNNNNNNNNNNNNNNNNNNNNNNNNNNNNNNNNNNNNNNNNNNNNNNNNNNNNNNNNNNNNNNNNNN
NNNNNNNNNNNNNNNNNNNNNNNNNNNNNNNNNNNNNNNNNNNNNNNNNNNNNNNNNNNNNNNNNNNNNNNNNNNNNNNN
ACTGATAATGGTAGGGTTGAGTTGGCATCCTACCAGCTTAAGGATGTGGCTCACATATGGTACACTCAGCGGAAAGATTC
AGGGGCTATTTTATCTTTTATGACTCCTTTCATAGCAGTCCAATTCAGTGTTAGTCCAGAAACTCTATCAGAACCTTTCT
CAGTCTCTACTCTTGTCGGTGACCCAGTTATAGTTAGACGGGTATACAGAAATTGCCCTGTCACAGTTTCTCAGAAAGTT
ACCTCAGCAGATCTTGTAGAGTTAGAAATGGTAGACTTCGATGTCATTCTAGCCATGGATTGGTTACATTCCTATTACGC
CTCAGTCGATTGTAGAACTAGGATTGTTCATTTTCAGTTTCCAAATGAACCGATCCTAGAATGGAAGGGTAGTAGCTTAG
CGCCTATAGGTCGATTCATTTCTTACCTTAAGGCCAGAAAGATGATCTCTAAGGGTTATCTCTATCATCTAGTTCGGGCT
AAGGATTTTAGTTCTGAAACCGCAACTCTTGAGTTAGTTCCAGTGGTTAATGAGTTTCTAGAAGTGTTTCCAGATGATCT
TCCCGGAGTTCCTTCCGAAAGGGAAATCGACTTTGGAATTGATCTCCTTCCAGATACCCAGCCTATTTCTATTCCTCCTT
ACAGAATGGCTCCAGCTGAGCTTAAGGAATTGAAAGAGCAGTTGAAAGACCTTCTAGATAAGGGCTTCATTAGACCTAGT
ATTTCGCCATAGGGTGCACCAGTGTTGTTCGTAAAGAAGAAAGATGGTTCTCTCAGAATGTGTATTGACTATAGGCAGTT
GAACAAAGTCACAATCAAGAATAAGTATCCCATCCCCAGGATTGATGACTTGTTTGACAAACTTCAGGGTGCTAGTCATT
TCTCAAATTGGGACTTGAAATGTATTTTTACTCTTTATTATTCTATGCCTATGTTATGGTATGCTAAGTGGCTTACATGG
TGCCTTTTCGGGGTGTTATGTGCCTTGTTACGTCTAGGGGGTACCCTTGGGTCGTGACAAAGGATCCTTCATTTGGATCC
CGAGGCTGGCTAATTATGTGTTCCTTTGTAGATTTCTGCTTAAAATGGAGTTAGGGGGTAGGAACCACTTTTATCGAGAT
GACCTTGAATGGGAATTTTGGTTATTCCTTTGAGTCTGAAATATCGAATTTGATTGGGTTGCATATTTTATTTGCATGCA
CGGGGTTCTATACGAATTTGAAACACCCAATCAGAGATTTAGAACTAGCAAAAAACCAGCTGATATGGATCAGCTAGTGC
AGGAAAAATGGCCTTTGCATTTGCGGGCCTTTTGCTGCATTCGTGGAGGTCAGGTAGCCTTTTGGCCGCATTCACGGGGC
TCTGGTCGCGATCGTGGGGGATGCGTTTGGAGTCCTTGTCAGGATCACGGTACCCCAATTCTCTCGTGGCTGCAATAGCG
TGGCCCTCGTTGCGCTCACGATGTCTGCATTCACGAAGGTCATTGATGATATGTCTTTACTTATAAAGACAGACGCAATC
AATAACTATGGTAAAAGTTCAAATAGTGATTTCTCCCTCATTTTAGCTTCGATTTTGGCAATTCAAAGTTTGGTAAATCT
GCGAATGTTTTGGCTACATTGTGGAGTAATTGGAAAGTGTTTAGCTTTCTTAGTTTGAGGTGAATTACCATTTTTGTGGA
TTGTCCCTTCTCTTAATTGAGCTTTCTTTGTGTTTTTTGTGCATGTGTGGTTGCTTGTGATCTCGAGCCCTATTTGGTGT
TCCACTTTAGGACACAAGTTTGGGAAATTAATTAGGAGCTCTTAATAGAGTCAATTCTAGAAATTTTAGTATGGGTCCCA
CAATTTCCATTTGACTTTGAAATTGATCCATTTCCATTTTATGTGTTTTTGGTGTCTAAGTGACCGTACTTAAGTTGTGA
TCCTTTTTTTATAGAGTGGAAGCGTTGGAGGCTATTCGAAAATAAAAAGCTCCGGCCTTGTAATTTAGTGTGCGTGCAGT
CAGCCTACAGGTTAGGTACAACTTGCTTTCTGTTTAGATTGAGATTGAATGTATAAATGTTTATTGATTAGACTGAATTG
GGGGCGGGTACCTAGTTATACTTATTTGCCTTCTTAGATACCATGTTTTAGGATTGATCGGTATATTTTCAAGTTTATTA
CCATGCTAGTTGGGGTTTATGTTGTGATGTTGCATGATGCTGTGTATTAATTTAATTGTTACTTGTTATATTGAGCATGT
TCATCCTTTATCTAGGATAGACTAGTGTTGCCTAGCCTTGTTTCATCTCTGACGTCTTTTCGAACAAACTAGATCCTTGT
AGACTAGAATAGCAGACTTAAGTTTGATAGTATCAGCCTTAGTTTAGATAATTTCGCAACTTTATAGACTTTATCTCTTC
TCTCCCTATATGTGGCTCTGATGCATTACCAAAGGTTTTGTGCTTTTGCACCGACTTGGGATAAGATTGTTCTAGGCTAG
GAGCCTTCTGTTGATTCTTGTGGGTATTCGTCATTCCACGATAACTTAGTTATGATATTTAGATCCTCTTTGGAGTCGAT
ACGCCGCTTGTCAATCTTACTAGCTAGTTTAGGATTTGATTGGATACTATGATTATTTTCAGTTTGAGGTTGATGTTTAT
GGTTCAAGGTTGTTATTTCCAGTTTGAGGTTGTTGTTTACAGTTTGAGGCCTTTATCTGTTGTTCGAGATTGATGCTTTA
CGGTTTGAGGCTTTTATCTCTAGCTAGAGGTCATCACTTAGGGTGCAAGACCTAGAGTACTATTATTGGATCCAGATTTA
AGGCAGCTCACTCTTGTAGTCTTAGCTATTTTGTGTACCTTTGTACCTTTTGGGTTTATGGGGGTTCAGTTAGATTTAAC
TTAGTTGTACTTAGATTTACTTTCGGTATGCTCATGTGCTTTTTTTCATATTCGCTTAGACCTTTGTTTGTGTCCAGATT
CTATCTTTTCATATTGCTTTTACCTCTCCTACTCAGTCAGCCTTTGATGCCAACAGATTACCTTTTCTTAGTACTTATAT
ATGTTGCACTCTGCATCTGTTTCGTGATGCAGGCTCAAGTACTAGATACCAACAGTGATCGTTCATGCCATCTTTTACAT
TTTTTGGGGATCAAAGACGAGGTTGAGCACTTGACGCGTCCTGGATTAGCTTGTCACCTTCAGTATATGATTAGCTAGTC
TTTTGCCTTTGAGACGTCTTGTTGTGGTCCACTTTTAGGACTTGTATTTTCATATTAGACAGTTATGTATTCGTGACTTC
CATGTTCTGGGAGGAAATCTATTGTACATAGAGTTTGTTTGTTTCCACTTATGTCTTATTTTTATTATCTACTATTTGTT
CTTCTTAGTTCTACTGTTGTACTCATTACTGGTCATTCTAAGTACTGGTTGACTTACCTACTAGTGGGTTATAGAAGTGT
CATCATGACTCAGGAAATCAGGTCATGAAAACGTTAGGATTTCCCTTCAGTAACTCCCAAGCTGGCGCAACGCGTCTGTA
GTGTGCCAGCACTGGGGTCTCAGCAATTTGGGACTAGGTTGGCGTGCCAACCTTGTACGTCAGCCTAGATTTTCTTCATG
CTCTCCTTTTTGAGTTATTTTTTGTGTTCCTATTGATTTTGTACTCATTCTATACACTAAGTCTATTTTCGTGATGTAGG
TCCGAGCACCCATCATTATCATTGATTTTGAGCCTACTACAAGGATATTCGAGGCCGATGGTGAGCTTATGGCATCCTGG
AGCAGACTATCTTCTTTCGTTTATAGTTTTGACTAGTCTCTTGTACTTGAGACAAGTTTATATTGTTGGTCGACTTTTGG
GACTTGTATTTTTTTAGTAGGTTTGTACTTTTTACTACCAGGTCGTGTGATTTTGATATTTTGTTTTGGTTGTATATATA
TCTTTTGTTGTTCGTATTTTCCATTGCTTTCATTAAATTGTTGCAGTTCTATCATGTTGCTTGTTGTTCTTACCTATAAT
GTCTTTTACTTGTCATTCTGGGATATGCGTTGTCTTATCTATATGTGGGTTATGGTAGGTTCTATCAAGGCTTCGGGTTG
TGAAATATGGATATCTGAAGATCTACCGATGAGTGAGTTCTTCGAGTTAATGATTTTCTTTATACAACATTTAGATGAGC
TTCAAGAGGAATGAAATAATATGCCCTTTTAAGAAGTATTTCAATTCTTTTTGGCATTGTTAAAATTTGGTGGAGGATCA
CTTGATTTATCATGGATTTGTTCAAGGATAGACCAAGTGAGGTTTTGTTTTTAAATAGAATGGGCTTTTCCTCAAGAAAT
ACGCTACATCCAACCAATGATGATGAAACTTCCAACATGCATGACGATATTGATAAACTACTTCATGATATTTTTAAAAA
TGAAGAAGATGACCTGAGACATGAAAGAGGGAGGGAGGGACCATGAAGATACCAAGGGTTTTTTAAAATTAGTGGAGGAA
AGGAAACAAGAATTGTACCCATGATGTAAAACTTTTTCTAAGTTTAGACCTCATTTGTTTTTATTAATATTAAGACGTCT
GAATCTAAATGCACATTAGAATGATTAAGATATTGTTTATAGATGTAAACACTAAATGATTAAGACCGTTTGTTTTAAAA
CATGTGAAAAAATATTAGAAATTCTAATTAAATATTAGTTAAATATTGCATTAATAAAATAGGAGAAAAAACTTCATTCT
TTGATGAACATTAAGATATTTGAATTATAAATGAATATTCTAAGTTTGATAAAAATAAAATGGAACTATATAGACTACAT
ATATAAACATAATGATAAAATAATTGTTAGAAGAAAATGTAGTCATCTTTTTAAAAATAAAACAAAATTCAACATAAATT
AATCTTAACTAAATAAGTTAAACATCTCTATGTTCTATAATGTGTTTGTTCATATACTCTTCTCTAAAATGAACATGATA
CATTCAAATGAATTTAAGAAATTTATAAAGGCATCATCGTCTAATTTCAATAAAAACATATATATATATATATATATATA
TATATATATATATATATATATATATATATATATGAAGCTGCGTTTACTTTAATCAAATAATAAATTTTACAATATATTTT
ATCAGTTCTTGATATAATAAACAACAAACAAAAAAATTAAAAGTGTAAGGAAAATAATTTGATAAATAATAAATTTGAGA
ATAAGAGAGGCTTGAATTTTTTTTCAATAAAAATAAAAATATGAAGCAAACTTTAAAAGAGTCTGAATGAGAATAAGACT
TTGTCACAAATCTGATTCATTCAGACCTTTTCAGATCTATTAAGTGATTTTTAAGTAGAAAAAATAAATGCACTTAATGG
CCAAATGTCTGAACCATTCAGATTCAGACCTCCATTAAGTGCAAACAAATGAGGCCTTAGTTTAACAATTTTGTTATACT
TGTTTAAATGCAGTCACGGGTTGAATAATGTGGCCTTTACATACTTGTTAGACTTGATAAAAGAGGCATATTCAGTTTCT
CAGGTACCCAAATCTTTCTTCAAGGCAAAAAAGTTGATAAATAATTTGGGTCTTTATTATGAAAAAAATTCATGCATGCA
CTAATGATTTCATAGTTATTTTTTATGACAATGCAAAGTTAGATAATTTCTCATTTGTGTTAATTTTGTAGAAGGAGAAA
TGTTCATGATGACTTAATTGATAAGGTCATTAAAATTTCAATGAAGATTTTAACGTACTTCCTTTAAAGCGTTGGCTTCA
AAAGATATTTATGTGTTTTGAAACATCTAAATCTATGACATGGCATAAAACTAAATGACCCTAAGATAGAAATTTAAGAC
AACCTACTGAAAGGGAAGCTTGGAAGGATTTTGATTCCTTCCTCCCCAAATTTGTTAATAATGCTCGAAACGTAAAATTG
GGTCTTTCAAACGATGATTTCCTTCCATTTTGAACAATAAGCATTTTCTGTAATACATGAAACTTTATGTGAATGAACTA
CAATTTATCATCATAGATTCACATGAAGTCGGACTATATAATATTGTCGATGATTAATGTTGGTCTAGCGTGTCCTAGAA
ATGATATATCCTTACAACCAGTGATTGCAGAGTTGAAGAAACTATGTGCAGTGTGAGTGAAAACTTATGATGTTGAAACT
AACCCAAAATTTATTATGAGTGCCACTTTATTGTGGAAATTTTGTGAGTTTCAAGCACTGATAATGCTTTCCAAATGGAG
AACCAATGGGAGATGGGAATGCCCTACATGTATTTATAATACTTGTTTCCAATATCTCAAATATAGTCATAAGATGTGTT
ACTTGGATCATCAACTATTTTTATCTTTTGATCATTTATTTAGAAGATATACGAAATCATTTGATGGTGAAGAGATGCAT
AGAGATGCACCTACTACCTTATCAGGCAAAAAAGTTCTTGAAGAACTACGTGAATTAAATAATGTCTATAGAAAGAGCCA
AAAGAAAATTAAAAGGAAAGAATGATGATCCATGGAAAAAAATCCATATTTTTTTAATTGTTGTATTGGGCAACCAACAA
ATTGAGGACAATGTTGATGTGATGCATATAGAAAAGAATTTGTGTGACAGTTTTCTTTGAACTTTGTTGGATATACATGG
AAAGTCAAAAGATCATCTAAATTCTCTTCATGACTTAAATGAGATGGGGATATGCAAAGAACTTCAACCAATAAAATATC
ATGATAGTAACAACATTCATAAAGATAAAGCTCATTTTCCATGAAACAAGAGGAGAAACGGTTGTTGTTTTTCTCCATTT
TAAAAGATGACAAATCACTAAAGGGTATGCCTCCCATATATCAAATCGTGTGCAAATTGAAGAGATGAAAGTAATATGAT
ATAAAAGCTATGATGCATATTTCATAATGCATTACTTACTCCAGATTGTTATCAGGAAAGTGTTACCCAAGAATGTGTGG
TTGACCTTGGTTAGGTTGGAATATTATTGTAGATCCATATGTAGTAAGGTTCCAAAAAAGAGGTCCTGATAAGATGAAGG
TTGAAATCATAGATATAGAATGTGACCTTGAAAAGATTTTTTCCTCCATCTTTTTTATATAATAAATATTTGCCTATCCA
ATTAGTAGATGAAATTAAACTTGGGGGCCCTACTCATTTGCATTAAATGTATCATATTAAAAGAAACTTGTGAAACTTTA
AGGGGCTTGTTCGTAATTGGAAAAAATGTAGATGGATCAACAGTATGGGGTTCCTAAGTTGTAAATTGTTTGACCTTTTG
TTCGAGATACCTACTCGATGGAGTGAAGACATAATTTAGAAGATATTAAACTGAGGATGATGAAGACATTCAAACAAAGA
AAGATGATTTGTCACATATATTTCCTAAGACATTTAATGTTCATTGGATTTCCCAATGCTCTAGCATAATCTTATTGAGA
CGCATTTTCACCTTTATTGGAAGAGAATAATTAGGTTGTTGAATCGAGACATCCATTCATCATGTGCGGAATCCTTATGA
TCAATAATTTGAGTCATAGTTGTTGTAGATGATGTACTTCCATAAGGAGAATGTTTGTAAGTCTTCTAACTAGCGTATTA
CTACACATAATGTGAATATCAAGAACTAATAATGCATTACAATTTTCTTTAAATATAGAGGAAGTGTTATTCTCTGAAAG
CCATGTGAATGTGCAACTCACTCTTACGAAACATATGTACATCAAGTAAATCATTACAACTGGATTTTCTTTAAAAAATT
CAAAAAAACTAGTCATATATCTTATAATTCAAAAATCACAGCATCTCCTCTGTTCAATTTAACAATCTTCAAACCACTCT
TCATATCCCTAAGTTCTAGTATTACCCCATAAAATCTAAGGTTTATCCAGAAATCTTCTTTTCTCTATCAAAAAATTCAA
TGGAATATCTAACATTTCATGAACATGAGAATCATGAAAAGTATACTCTATTTCATTTTCACAAATTTATACTCTATTTC
AATTTCAAGATTTTTTGGTATAAGTATATCAATTCTCCTCTTTTTATTAACTCCACCACCATATTCATGAACCTCATCAA
CTTGTAAATCAAATTCACCCTCTATGTTTTGTTGTTACTTTCATTCGCTACCATTTCATACTAATTGATTGATTTTAAAC
TCTAAACTTCATTAATCTATTGTGATACAATTTCAAATTTTTCACTTTGTATATCCACATCTATAGACACACCAATACTG
TTAAACTTATCATCCATATTACTCAAAAAGATCGATTTTTCTGGCAATACACTCATAGCTACTTAACAAATAATCATAAC
TTGTGTTAGATAAATGAGGAATGGTGTATTTCAAGAAAAGAAATGAAAACATCAAAGAAAAATAAATTAAGATAAAAAAA
AAAAATACTCCTGTGGGGTTATCAGATTTATCTTTTAAAGAGAAAACTCCTCATTTAGCCAAAATAATTTTTGACTATTC
ATCAAGTAATTTTGAGTGTTCTGGTGAAAATTTGAATTGGGAGAAATGTGCCTTATTTGTTTTGAGATTTTTAAAGAAAA
GGCAGTTATAATGATTACACCTTATACACATATATTTCATAGCAGTTGCATATTCACATGGCTGTAAAAAAACAACACTT
GCCCTACATGTAGAGAAATTGTGATGTCTGAGTAGTTCGTGATATTAACATTTGTATGTAAGAAATACGTTGTAACGACC
CTAAAAATGAAGTAGTGAAACTAGAGCCTCACATGTGAGTTTGGAGTGAAGAAGCTTGAAATTGGAAGTAGTCATTTTTG
GAAAAAAAATTCAGAATCTGGAAATTTGGCCAAGTATGGAAATCAGTGAGTTTTTGGCCAACTTTGAGCAGTCATAACTC
CTAGCTCAGGATGATCTAGGAGTAGTTCCATTTATTTTTGGAAAGCCCTTGGAACGATCTTTCCAACGCCACTGAGTTTG
CTCGATTTCGAGTTCGTATGAGCGAGTTATGCCCTTTGAAAGTTGGGCAGTTGGCAGGGAGTCCGTCCGGAAATTTAAGG
GCATTTTGGTCTTTTCAAAAATCATTTCTTTTGAGGTTATATTGTTGTGTTAGGCTGATTGTGGATCATTTTTGTTCCAT
TTTAAAAGAGTAAGAGTTAGGGTTCTTGAGTGAAGAAGAGAAGAAGAGAGAAAGAAGAGAGGAAGAAGAGGAGTTGGAGC
TAGGGTTGAAGATTTCGAGTGCTTCTTCTTCAATTTTCGTGGGTTTAAACTTAGAGGTATGGGGATCCTTATCCTTGATT
ATTCTTTCTTTCAAGGAACCCAATCAAAAGGTTTTCAAGGTTTTTCAAATACACACAAAAACCTATTTCGATTCTAGCAT
GGGTTCTTGCATAAAAAGGTTTTAAATGATGATTTATATGTTTATTAATGATTATTATTGGTTTTTAGAAAGAAATCCCC
ATGAACCCAAGTCTTCTCAAATTCTCTAAATTTGGCCTAAAGTGGGTGTATTGATTTTGTGTAATTGATGGACGATTATT
GTGTAGATTGTTGTGGACCGTTCATATATGTATTTATCTATGTGGAATTGTTAAGAATTGTTAGTGAATTGAAGGATGTG
GGATGTTAGCCTTGAATGGACAAAATTGTGAATTGGTCTTCATGTTGATTATTGGCTTATGCTTAGCTTAGCTTGTATAG
TTGAATGTTGTTATTATCATTGTTATTGTATTGTTAATTGTTGGAATATGAGGATGATGAAGATAGCCATGGAAAGAGGG
TTAGTTGATCAAACTTGATAAATATTGTATAATTGGCATGGAATTGAGTATTGTGGCTTATGGCCTTTGAAAAGGGTGGT
AAGATGGCTTGATCTCTTAGTATTAATATAATTGTTATTGGTTGGTTTGATCCACCTTTGGTGGAGGTGGTTATTTGTTG
TATTATTGTGAATTGAGGCCATGAAGGGCATTATGTGAATGTTATTATATTGTTGTATTATTATACACATATGAGGCTAT
ATGTAAAGTCCTATATGAAGCTATATGTAAAGTTTTATGTGAAGCTATNNNNNNNNNNNNNNNNNNNNNNNNNNNNNNNN
NNNNNNNNNNNNNNNNNNNNNNNNNNNNNNNNNNNNNNNNNNNNNNNNNNNNNNNNNNNNNNNNNNNNNNNNNNNNNNNN
NNNNNNNNNNNNNNNNNNNNNNNNNNNNNNNNNNNNNNNNNNNNNNNNNNNNNNNNNNNNNNNNNNNNNNNNNNNNNNNN
NNNNNTTTTATGTGAAGCTATATGTGAAGGTATGATGTGAATGAGTTTTATATGAAGCTATATGTGAAGGTATGATGTGA
ATGAGTTTTATATGAAGCTATATGTGAAGGTATGATGTGAATGAGTTTTATATGAAGCTATATGTGAAGGTATGATGTGA
ATGAGTTTTATGTGAAGCTATATATGAAGGTATGATGTGAATGAGTTTTATGTGATCTTGTGATGATCCTATGTAAAGTG
GATAGCATTGTGAGTTAAAGTATGATTTCTCATGATGTATATATGAAATGATGTTGGATTATGAAGTATCCTTAAATGAA
AATGTTGTGACTTGGTTGGTAGACTAAAGTGTCCCTCCTTGTTACTTAAAGTATTGAATGCATAAATGTGTGAAGTGGGC
AAAACTAAGAAATGGTGCCCTTTCATAAGTCTAGCTTTCCTAAGTAATTGTAAAACCATGAAATCGGTAGACCTAATGGT
GGTAGCCCTTCTCATGTGTGAAATGATGAACCTTGGACCGGTAGGCTTAAGGCACCCTTAATGAAAAAATCGGTAGGCCT
AAGGCACCCTTCCAGGGGGATTTAATGAGCTATCCTTAATGAACTTTGATCGGTAGATCCTTGTGGTGCCCTTCTTGGTA
GATGTGCTATGGGTCGGTAGACCTAATGAAGGTGCCCTCTCTAGCACATACATGTGAATGAAATTACTCTATGGGAACTA
AGGCTAAGCACCGAGTGGATATGGTTAAGATGGTAGCTCTCCCGAGTATGAGGCAAGAGTACAATGAACATCTTTGGATA
TCCCCTAAACCATGTGCCTACATGGGATGTGTCCTAGTTCTACCCTTGGCAAGTAGAACACCTTCCACGGTGTAGGGTTT
TATGACACCGGATTCCATGTCTAGCTCGCATGGTCTATGTCGGTTAATGCCTATTCCCATCATGTGGGATGTGCACTCTA
GTTATTGGATAGGTTCTACAACGTGTAGGTAGTAGTATGGGATGCTATCTACACATGGCACGAGTAGGCTTTGAAGATGC
TAAAGTGAGTTCCCTAAGCCTTAATGGCTAATGTATGAAAGTCCTCTAAATACATGAATGTCTCCAAAATGGTTTATTAA
AGAATGTTGGTCTATTGATGTTAGGTTGTGAAGGAAATGTCCTTATCTAAGGTAATCTTGGGGAACACTTAAGTGTGCTT
GAAGAGGTTGTATGGGCGGTCACTTCTTGTCTCACTCAAGTGTGTCTTAAGATTATATTAGGTAGAGGTCATATGGTAAT
GAAATGACATGTGTTCTTTTAAAGTTAAGCATGGGTTGTATATGGACATATGTTGAGTATATGTATGGTTGGCTATGGTC
TTATATGTTAATGTTGACTTGTATTATGTCTCTTATACTTGTGAAGTGAAGGTTTTATCAAAATGATATGAAAGCATACA
CTTCTTGTAAATGTCCGTTGTGCATATTTTCTTGCATGGTCTCCATACTTAGTACTTAATTGTGCTAACCCCTTTCTTTC
CCTTTTTGGACTAAAGTGTAGGGATTTGGAGATGATGACATGTCATGGCTATTTTATAGGTTTCTAAGTGTTGAAGATGA
AGACTTGGTGAGTCCTCATAGATTCGAGGACAATACCCTGCATGTCCTTTTTTTTTATGTCTTTCTAGTAATTGCTTAAG
TTTTGTATGGGCTTAATCCCAATGTTGTATTCAAAGTATTAGATGGTTTGAGACATCATGTATAAAGTCTAGAAAGTCTT
CCGCTTGCTATTGTTTTTTTTTTTATGAAATGTTTTCTTGGTAAAGAAAGTTTTTAATTCCTTATGGTTTTAGTGTCTAT
GCGATGAATGAATGCTAAGAGGCTTGTATTAGACCTCTTCGAGGTCGAGTACGCCGGTTACAACTAGGGAGTGATCCCGG
GTCGTGACATACGCGCATTAGGATACTTACAAGTTTTTTCCTTGAAGAAGTGCATCATCTGCAACCACTATGAATCAATT
TTTTATCATCAGAATTCCTCACGTATCAGATAGATGCCCCATCTCCACAACCTAAATGTTTTACAATCCCAAATATTTCA
GTAAAATCCTAGCCGTTCTCTAGATAATTTAGACTGCCTTCCAACACCTATAATACGGTTGATATAAATAGTATTAGGGT
GTAGGGTTAGATTAACTAATGGGCCAGCTCACTTAGCCAAAGCCCCTTATATATGCTTGTATTAGGTCCAAAAATAGTTT
TACTTATAGAATGTCTTTTTTAGTAATTTGTGAAGATAAATTTATGTACAACCAAATTCGATTAATTTTCTAATTTTTTT
CTCTTGGTTTTTCAACCAAGGTAACTATTATATTTTTAGTGTTATCAAATTAAACGTCATGGTAAAGAGAGAAAGTTTTA
AGTATCTTGACTCTATTATTTAATAAAATGGAAAGATTAACGACAATATCTTATATCACATTAATGTTGTGTAAATGTGC
TGTAAACATGCATTCAGAGTCGTGTTTGATGAGAAAACTATCTATCACATATTTTGTCGTATAAGCCATTACTAGTCTTG
AAGAAGATTTGGTTTCTCAAAACATGATCATATAAAAAACCTCTAAAAATTGAAGGAACTTTGTGAATGAGTTTAAACTT
CTCAGTTGTTCTTTTTGACGCTTTTGATATTATAATACATTATATTATTTTCCTCATAATTAATATCCTTATTAGTCTTG
AATGTCCAAGCACGTTATTGAAAGACAATGACCTTTATTTCCCTTAAAATTATTGTACTATCTAACTATTTATTCATTCA
AATTCTACCTCATTATGTTGTGTAGCTCATGTAAGTACTGACCCATCTATCCCATAATTTACCCATGTTATTACCCCAAT
TTTTTCCAATTCTTCCCCTTTAAATAGAGGTGAATTTGTTGGGTTTAAGCAAGGTGTGAATAAGAAATGAGAATCAATGA
GAAATTGGGAAATGTGGGGGAACCAATTGGAGGGAAAATGAAAAGTTATTTCTCTCATATTGGTAGAAGAAAGGAAAATG
TTTGTCCTTATATTAGAAACAATTTATTTAGCTCTTAAAGGGTTAAGTAAAAGGTGTCCCCTCGCACCGTCGTCGTCGTT
CGCTCGGCTTCAGCATGAACATGGGCATGAGCATGTGATTGATAATTTTTAGGTAAAATTTATTTAATCAATCTCATTAA
TTAATTTCATTTTTTCTTAATATTAATTTGGATTATTAATTAATTAATTATCGGACTTAATTTGTATTCACGCAATATGA
CTGATTTGAAAATTCACGTAATGGAATAATTTGAAATTCGCTCTGAAGGGACATGTTACTTCCGAACATACACTTCTTTT
CTCAAAAGACGCCACCGTTCTGAACAGACAAGTCTATTCTGAACAGGTATGTTCACACCTATAGATTGACTATAAATAGA
GAGGTTTTCTTTTTGTTTTCAACATTGAATTCTTCCTTCTTCTACATACATTTCTTACAAAACTAAATCGATTAATCATG
TTTGTGGTACCACTATTTCTTTAATTGTTAATTTATTTTATCTTTTTGAATTTGTTGAAATTATCGAAGTTTGAGGTACC
ACTATTTCTTTAATTGTTAATTTATTTTATCTTGGGAGAAATAAATTTACAACCTCTGGTACTTGAAGGGGTTAAATTTC
TGAAGCACATAGTGGGTTCTGTGGACTCGGATTGTTTTATTTTCTGTCTTTCTTTTTCATTTTAACTGTTTCTGTAGAGC
TGTCAATATGGGCTATCCCACCCCATATGGGCTAACCCATACAGGCTTTGAAATTTGCCAGGCCAGGCTGGGCTAGCCAA
TGTTTTTGTGTGGTCCAGAATATGATTGGCCCAGCCCACACATATGTGGGCTACAGGCTTGTCGGGCCAACTCTCTTTTC
TTAAAAGTATACTTTTTATAATTAAATTATAATTTAAAAATATTATCATAAATATTGACAAGATAATATTACATGGTGTT
AGTGTTACTACTTGTTAATCAAATCCACATATAAAATTATCTTTATGATATTTATTAAGCTTGATTTCAAGTAAAAACAT
AAATAGCTAAATAAATATATTAACTTACTTGTTTTCCAATGATCATAATAAAACACAAAAACTATGACAATATTCCATAG
GTAGCCTATGTAGTGATTCCTAAAAATTTTAGGGAATTTTTATTTTATGTAGTACATATTTTATAAACATAATTTGTATT
TAAATTGTAATATTTTAAACTTTAAGCAGATTTTTAGTTTAGACTCTTGTTATTTTTAATGCTCTATTTTATTTTAATTT
TTTAATTAATTTTTATTTGGCCCACAGGCCGGCCCTATCCATATTTCTCAAGCCTCAAAAATCGGCAGGCTTATTTAGGC
TGGGCTAAAAATCTCTCTTCTAAAATGTGCTCCAAAAATTGTAGCCCAACCCTATCAAATCACGAGTTAGGCCAGGCCGT
CCCAGCGAGCCTAGCCCATATTGACGGCTCTATGTTTTTGTTTTACTAACCTAAATACAAGAGCTAATAAGCTTAAGAAA
TTTAATCCATATTTGTTTATGTATTTGAGGTTTCTGGAGATTAAAATCTTTCTGGTTTTCTACTTTGTTTGAATTTAATA
TTCATTTGGTTGATAATTAGAAGAATATAAGAACTTCTTCATTAAATCAGAAACAAGTTGTATAAAGATTATATATTTAA
TGTTAGTAATTCATATACTAAACTGTCTGCAATGAAAAAAATAACTAAATTAAATAAAGTAAATTTTGGAACAATGAGTA
CTGCAACAACATTGGTTGCACCCAAGCGTACAAATGTTGCAATTGCATCGGTGGAGAAACCTGTAAAGTTTTCTGGAGTC
AATTACAAGAGATGGCAGCAAAAGATGTTCTTCTGTCTGACTACGTTGAGTTTGCAGAAGTTCATTAGTGATAACGCTCC
TATTCTGTCGAATGAAACTCTGGGTGAAGAACGATTCTTGATAACAGAGGCTTTAAAGCATTAAGATTTTCTGTGCAAAA
ACTACATTATGAGTGAGGTGCAAAATGATTTATACAATGTGTACAGTAATATGAAAACCTCAAAAGAAATTGGGGATACT
TTGGAAAAGAAGTACTAAACAAAGGATGTCGGAATGAAAAAGTTCATTATGGCAAAGTTTCTAGACTATAAGTTGACAGA
CAGTAAGATTGTTGTCATCCATGTATAGGAGTTGCAGGTTATAATTCATGATCTTCTTGTCGAAGGTATATAATATAATA
CATGTATTGAATATATTAAGTCTGTTATTAATACTCACATAATCTTTAATGTAGGATTGGTTGTGAATGATGCTTTTCAA
GTGGCAATCATTATTCATAAGTTACCTCCGATGTGGAAGGACTCCAAAAACTACTTGAAACATAAACGTAAGGAGTCGAC
TATTGAAGATCTCTTGGTAAACTTGAGAATCGAAGAAGATACAAGGCGGCGAAAATATCTCTGGATAAAATATTGTTGAA
GAAGATCCCACAAAATCAAGAAAAATAAAGAAAGCACTTGGACCAAAGAGCAATCCTCCTAAGAAGAAGTTCACAGGAAA
CTGCTTCAATTGTGGCAAACTTGATCACAGGACAACTGAATTTCGGGCTCCTATGAAGGACAAGAAGAAGGATCAAGCAA
ATTTGACAGAATCCAAAAAAGAGATGGACGATCTATATGCAATGCTTTTGGAATGTAACTTGATTAGAAATCTAAAGAAA
TGGTGGATAGATTTTGGTGCCTCCTGCCATATTTGTGCCAACAAAAAATTATTTGTATCATATGCTATAGCCAAAGCGGA
TGAAAAGTTGCTCATGGCTAACTTCAGACAAGGTGGTGACTTTATACAGAGTCTTGTATATTCCAAAATTGCAAAAGAAC
TTAGTTTCTATACCAGTTTTAACCAAGAACAGATTCAAATGTATATTTATTTCTGATAAAGTAGTAGTGAGTAGTAATGA
AATGTATGTAGGAAAAGGTTACCTCACTAAGGGCATCTTCAAACTCAATGTAATTGCAGTTGATATAAATAAGAAGTCTG
CTTCTTCTTACTTTCTTGAGTCAAACTATTTATGACATTAATGTTTCAGACATATCAATTACAAAACCTTGCGATAACTG
AACAACCTAAATGTTTTGCCTAACTTTGAGTACAACAAATCAAAGTGTCAAGTATGTATTGAATCTAAGTATGCTAAGCA
TCCTTATAAATCTGTTGAAAGGAACTTATACCTTTTAGAAATGATTCACACTGAAATTTGTGACATGAAGTCAATATCAT
CTCGTGGTGGAAAAAAGTATTTCATAATTTTTAGTGACGATAGCACTAGATATTGTTATGTCTATTTGCTAAATGGTAAG
GATGAAGCAATAGAAGCATTTAGACAATACAAAACTGAAGTTGAAAATCAATTGTAAAAAGACAAAAATAATTAGAAGTG
ATAGAGGTGGAGAATATAAATCTCCTTTTGCAGAGATACGTTTGGAAAATGGAATCATCCATCAAACTACTACTCCATAC
TCACCTCAATCTAATTGAATTACGGAAAGGAAAAAGTTATTAAAGGAAATGATAAATGTCTTACCTATAAGTTCAAGTTT
ACCGTAAAACTTGTGGGGGCAAGCTATCCTTACGCAGATCAAATACTCACTAGAGTGTCTCACATCAAGACACATGTTAT
TCCATATGATAAATGGAAAAGTAGAAAACCCAACTTGAAATGTTGTAAAGTATGCGGGTGTCTAGCCAAGGTCCAAGTTC
TTATACCTAAGAGGGTCAAAATAGGACCTAAGATTGTGCTTTCATTGGATATGCCACAAACAGTAAGACATGTTGATTTT
TGGTTCATAAGTATGAACATCTTGATATTAATCACAATACGGTAATGGAATCATATAATGCTGAATTGTTTAAACACATC
TATTCTTATAAAACTAGAGTCAAAATATCTAGTGAAGGGTCTAAACAACCTCGAGAAGAACCAAAAGAGAATGTACCTAA
TGAAGAGAGTCAAAGACGTAGTAAACTTCAAAGGGCATCTACTTTCTTTGGAACTAATTTTGTAACATTCTTTCTTGAAA
ATGAGCCTCAAACATTCAAGGAAGATATGTTGTCTACGGATTCAACCTTTTGGAAAGAGGTTGTCAAAGTGAGATACATT
CAATCTTAAGCAACCATACTTGGGAGTTTGTTAATCTTCCTTCAGGAAATGAACCTTTGAATTAGTTCTACTCTTGTACT
CATTACTAGTCATTCTAAGTATGAGTTGACTTACCTACTAGTGGGTTATAGAAGTGTCATCATGACTCTGGAAATCGGGT
CATGACAGCGTTAGGATTTCCCTTCAGTAACTCCCAAGCTGGCGCAACGCGTCTGTAATGTGCCAGCACTGGGTCTCAGC
AATTTTGGACTAGGTTGGCGCGGCAGCCTTGTACCTCAGCCTAGATTTTCTTCATGCTCTCCTTTTTGAGCTTTTTTGTG
TTCCTATTGATTTTGTACTCATACTATACACTAAGTCTATTTTCGTGATGTAGGTCCGAGCACCCATCATTGTCATTGAT
TTTGAGCCTACTACGGGGATATTCAGAGACTGATGGTAAGCTTATGGCATCCTGGATCAGACTATTTTCTTTTGTTTATA
GTTTTGACTAGTCTCTTGTACTTGAGACAAGTTTATATTGTTGGTTGACTTGTGGGACTTGTATTCTTTTAGTAGGTTTG
TACTTTTTACTACCATGTCGTGGGATTTTGATAATTTGTTTTGGTTCTATATATATCTTTTGTTGTTCTTATTTTCATTT
GCTTTCATTAAATTGTTGTAGTTCTATCATGTTGCTTCTTGTTCCTACCTAATATGTCTTTTGCTTGTCATTATGGGATA
TGCATTGTCTTACCTATATGTGGGTTATGGTAGGTTCCATCAAGGCTTCGAGTTGTGAAATATGGATATCTGAAGACACT
ACTTAAAAACTGCCAAAAAACGACGGACAGAAAAGCGATGGATTGTGTCCCTCCAAAAAGCGACACCATTTGCCACACTA
TCCGTCACTTTTTAATAAAAATAATTATTTTCCAAAAAGCGATGGACGACATCTCTTAGTCCATCGCTTTTTTCGCGAAT
TTTTGCGCTAAATATATATATATATAATTAATAATTATTTAATTAATATATATAGAGACGCCGCCCATCGCTTTTTAATA
AAAATAATTATTTATAAATTAAACAATAACCACGCTGTCCGTCGTTTTTAATTTATTTTATTTTATTAATTAGTTTTTTT
AAAAAGCGACAGATGACATCTCTTAGTCTGTCGCTTTTTGGTCAAAATATCTAGTGAAATATTTTTAAAAAGCGACGGAC
AACGTCTCTAAGTCTGTCGCTTTTTAGTCAAAATTTTGGTCAAATATTTTTTAAAAAGCGACGGACAAAGAGACGCTGTC
CGTCGTTTTTTTAAAATTATATTGAACCAAAAAATGGGGTTTCCCCCCATTTTCCCATCTCTCTTCTCTCTTCTCTCCCT
TCTGTCTAAAACCAAACTGTTGCGCCGCCGCCCCACGCAACCCTACACCGCCTCGCCCTTCTCTCCTTGAGCATTAGTCC
CGTTGCTGCCTTTCCCCGTCGGCGCCGCCACCCATCGTCCCCACTGCCTCTTTTCCTTGGCTTGTTAAGGTTAGGGTTTA
ATTTAACTTTTTTTTTTTAAAATTCTAGTAATATTTGATTTGTTATAAATTAGTCTATTGTTTTAGTTGGATGAATTGTG
TTATTCAATTTTTAATTTGTATATTTGATTATTGTTAGTTAAGTAGAGAATTGGGGATTTTTTATTTTAGGGTTTTCTTC
TAAATTGGGGTTTCTTTAAAATATAATTGTGAATTGAGTATTAGAAGATAGAACTAATAAATAATTAGAAGTTAGAAGTT
ATAAAGTTAGAAGTTGGATTAGTTGCATTTTCCAACTTTGAAATTCTTGAATTTAGTATGTTTGACGGTTGAAGTTAGAA
AAACATTCAATTGTATATGAAAGTTAAATTACTTTGAAGTTAGAAAAATATTAGATAGTATATGAAAGTTGAAATTAGAT
TAGTTGAATTTTCCAACTTAGAAGTTCTTGAATTTAGTAAGTTTGAAAGTTTAAGTTAGAAATATTGGGGATTTTTAAAT
ATGATTGTAAATTAAGTATTAGAAGTTAGAAGTAACAAATAATTAGAAGCTAGAAGTTAGAGATTAGTTGAATTTTTCAA
TTTGCCATTGTATTTGTGCTTATATGTATTATATTGTTGTTGAAAATTGGGTTACTTGAATTATATTCTTGAACTTGGAA
ATTCTTGAACTTAGAAATTCTAAAAGTTAGATATGAACTTGAATTTTTGTAGGATTTTAGAACTTTAATTAGGTTATGAA
CTTTAGTAATCTTGAATTATTGTAGGATTTTAGAACTTTAGGTTGTGAACTTTAGAAATCTTGAATTATTGTGGAATTTT
AGAACTTTAAGTTGTGAACTTTAGAAGTCTTGAATTATTGTAGGCTTTTAAACTTTAGGTTGTGAACTTTAGAAATCTTG
AATTATTGTAGAATTTTAGAACTTCAGGTTGTGAACTTTAGAAATCTTGAATTATTGTAAGATTTTAGAATTTAAAGGTG
TGAACTTTAGAGAACTTGAATTTTTGTAGGATTTTAGAACTTCATAAGGTTGTGAATGTTAGGAATCTTGAATTTTTGTA
GTTTTAGAACTTAAGGTTGTGAACTTTAGAGAACTTGAATTTTTGTAGGGTTTTAGAACTTTAGGTTGTGAAGTTTAGAA
ATCTTGAATAATTGTAGGATTTTAGAAATTTAGGTTGTGAACTTTAGAAATCTTGAATTATTGTGGGATTTTAGAACTTT
AAGTTGTGAACTTTAGAAATCTTGAATTATTGTAGGATTTTAAACTTTAGGTTGTTCACTTTAGAAATCGTGAATTATTG
TAGGATTGTAGAACTTTATAAGATTGTAAACGTAAACAATCTTGAATTCTTGTAGGATTTTAGAACTTTAGGTTGTGAAC
TTTAGAAATCTTGAATTATTGTAGTATTTTAGAACTTAAAGTTGTGAACTTTATAGAACTTTATAAGATTGTGAACGTTA
GAAATCTTGAATTATTGTAGGATTTTAGAACTTTAAGTTGTAAACTTTAGAGAACTTGAATTTTTGTAGGATTTTAGAAC
TTTAGGTTGTGAAATGTTAGAAATCTTGAATTATTGTAGAATTTTAGAACTTTAAGTTATGAATTTTAGAAAACTTGAAT
TTTTGTAGAATTTTAGAACTTTAAGTTGTAAACTTTAGAGAACTTGAATTATTGTGGCATTTTAGAACTTTAGGTTGTGT
ATTTTAGAAATCTTGAATTATTTAGGATTTTAGAACTTTAGGTTGTGAACTTTAGAAATCTTGAATTATTGTGGGATTTT
AGAACTTTAAGTTGTGAACTTTAGAAATCTTGAATTATTGTAGGATTTTAAACTTTAGGTTGTGAACTCTAGAAATCTTG
ATTTATAGAATTTATGAACTAATTATTAAGTTGAACTTTGGAAATCTTGATAAAATATAGTCTTTATGAACTATTTGTAA
TTTTGAACCAAATTTTGAAAGACTCTATAAGTCTTTAAATTGTGATTTAGATATTTTTGAATGTTAATTTAAGTTTGTTG
TATTATATTTTATGTAGCTTCTTTATAATATTTTTGTGTTTGATTGGGGCTGAACTGAATTGAATTGAATTGTTGTTGCA
AGTGGGCAACAGAAACTGCCGCTGTCAAAAAAATTGTAGAAAAAGCGATGGACAAGGTGGTTTTGTCCGTCGCTTTTCTG
GATTTTATTTTTTAAAAACCCCAGAAAAGTGACGGATAGGGTCCTTTAGTCCGTCGCTTTTTTAAATTTTATTTTTTTAA
AACCTAGAAAAGCGACGGACAGGGTCCTTTAGTTCGTTGCTTTTCTGGATTTTTCAAATTTTTATTTCCAAAAAAGCAAC
GGATGGCGTCTCATTGTCCGTTGCTTTTCAAGATTCTAAAAAAAAAATTAATTAAAATGACGGACTTCGTATCTTTTTTA
AAATTATAAAAAAAAAAAAGCGACGGACGGCACCACATTCTTCAGCGACGCAGTCCGTCGCTTTTGAAAAAGCGTCGAGC
CAAAAAGCGACGAGATTGACTGTGTCGCTTTTCCATCTCTTTTGGCCAAAAAAGCGATGCAGTCCGTCGCTTCTTGACAG
TTTTTTAGTAGTGAGATCCACCGGTGAGTGAGTTCTTGGAGTTAGTGATTTTCTTTGTACAACATTTAGATGAGCTTCAA
GAGGAATGAAATATTATGCCCTTTTATGAAGTATTTCAATTTTTATTGGCATTGTTAAAATTTGGTGGAGGATCACTTGA
TTTATCATGGATTTGTTCATGGATAGACCAAATGAGTTTTTTTTTTTAATAGAATAGGTTTCTCCTCAAGAAATACGCCA
CATCCAACCAATGATGATGAAACTTCCAACATGCATGACGATATTGATAAACTACTTCATGATATTTTAAAAAATGAAGA
AGATGACCTGAGACATGAAAGAGGGAGGGAGGGACCATGAAGATACCAAGGGTTTTTTTAAATTAGTGGAGGAAAGGAAA
CAAGAGTTGTACCCATGATGTAAAACTTTTTCTAAGTTTAGGCCTAATTTATTTTTATTAATATTAAGACGTCTGAATCT
AAATGTACATTTGAATGATTAAGATATAGTCTATAGATGTAAACACTAAATGATTAAGACCGTTTGTTTTTAAACATCTC
AATAAATATTAGAAATTCAAATTAAATAGTAGTTAAATATTGCATTAATAAAATATTAGAAAAAAACTTCATTCTTTGAT
GAACATTAAGATATTTGAATTATCAATGAATATTCTAAGTTTGATAAAAATAAAATGGAACTATATAGACTACATATATA
AATATAATGATAAAATAATTGTTAGAAGAAATTGTAGTCATAGTTTTAAAAATAAAATAAAATTCAACATAAATTAATCT
TAACTAAATAAGTTAAACATCTCTATGTTCTATAATGTGTTTGTTCATATACTCTTCTCTAAAATAAATAATGAACATGA
TACATTCAAATGATTTTAAGAAATTTATAAAGGCATCATCGTCCGATTTCAATAAAACATATATATATGAAGCTGCGTTT
ACTTTAATCAAATAATAAATTTTACAATATATTTTATCAGTTCTTGATAAAATAAACAACAAAAAAAAAATTAAAAGTGT
AAGGAAAGTAATTTGATAAATAATAAATTTGAGAATAAGAGAGGCTTGAATTTTTTTTCAATAAAAATAAAAATATGAAG
CAAACTTTAAAAGAGTCTGAATGAGAATAAGACTTTGTCATAGATCTGAATCATTCAGACATTTTCAGAACTATTAAGTG
ATTTTTAAGTAGAAAAAATAAATGCACTTAGTGGCCAAATGTCTGAACCATTCAGATTCAGACCTCCATTAAGTGCAAAC
AAATGAGGCCTTAGTTTAACAATTTTGTTATACTTGTTTAAATGCATTCACGAGTTGAATAATGTGGCCTTTACATACTT
GTTAGACTTGATAAAAGAGGCATTTCCAGTTTCTCAGGTACCCAAATCTTTCTTCAAGGCAAAAAAGTTGATAAACGATT
TGGGTCTTCATTATGAAAAAAATCATGCATGCACTAATGATTTCATAGTTATTTTTTATGACAATGCAAAGTTATATAAT
TTCTCATTTGTGTTAATTTTCTAGATGGAGGAATGTTCATGATGACTTAATTGATAAGGTCATTAAAATTTCAGTGAAGA
TTTTAACGTACTTTCCTGTAAAGCGTAGGCTTCAGAAGATATTTATGTGTTTTGAAACATATATATATCTATGACATGGC
ATAAAACTAAATGACCCTAAGATAGAAATTTAAGACAACCTACTGATAGGGAAGCTTGGAAGGATTTTGATTCCTTCCTC
CCCAAATTTGTTAATAATTCTCGAAACGTAAAATTGTGTCTTTCAAGTGATGATTTCCTTCCATTTTGAACAATAAGCAT
TTTCTATAACACATGAAACGTTATGTGAATGAACTATAATTTATCATCATAGATTCACATGAAGTAGGACTATATAATAT
TGTTGATGATTAATGTAGGTCTATCGTGTCCTAGAAATGATATATCCTTACAACCAGTGATTGCAGAGTTGAAGAAACTA
TGCAAAGTGTGAGTGAAAACATATGATGTTGAAATTAACCCAAAATTTATTATGAGTGCCACTTTATTGTGGAAATTTTG
TGAGTTTCAAGCACTGATAATGCTTTCCTAATGGAGAACTGATGGGAGATGGGAATTCCCTACATGTATTTTATAATACT
TGTTTCCAATATCTCAAATATAGTCATAAGATGTGTTACTTGGATCATCAACTATTTTTATCTTTTGATCATTCATTTAG
AAGATATAAGAAATCATTTGATGGTGAAGAGGAGCATAGAGATGCACCTACTACCTAATCAGGCAAAACAGTTCTTGAAC
AACTACGTGAATTAAATAATGTCTATAGAAAGAGCCAAAAGAAAAAAAAAAAGGAAAGAATGATGATCCATCGAAAAAAA
AATCCATAATTTTTTAATTGTTTTATTGGGCAACCAACAAATTGAGGACAATGTTGATGTGATGCATATAGAAAAGTATG
TGTGACAGTTTTCTTTGAACTTTGTTGGATATACTTGGACAGTCAAAAGATCATCTAACTTCTCTTCACGACTTAAAAGA
GATGGGGATATGCAAATAACTTCAACCAATAAAATATCATGATAGTAACAACATTCATAAAGATAAAGCTCATTTTCCAT
GAAACAAGAGGAGAATCGGTTGTTGTTTTTCTCCATTTTAAAAGATGACAAATCACAAAAAGGATATGCCTCCCATATAT
CAAATCGTGTGCAAATTGAAGAGATGAAAGTAATATGATATAAAAGCGATGATGCTTATTTCATAATGCATTACTTACTC
CAGATTGTTGTCAGGAAAGTGTTACCCAGGAATGTGTGGTTGACCTTGGTTAGGTTGGAATATTATTGTAGATCCATATG
TAGTAAGGTTACAAAAAGAGGTCTTGATAAGATGAAGGTTGAAATCATAGATATAGAATGTGACCTTGAAATTATTTTTT
TCCTCCATCTTTTTTATATAATAAATATTTGCCTATCCAATTAGTAGATGAAATTAAACTTGGGGCCCTATTCATTTGCA
TTAAATGTATCCTATTAAAAGAAACTTGTGAAACTTTAAGGGGCTTGTTCGTAATTGGAAAAAATGTAGAAGGATCAATA
GTATGGGGTTCCAAAGTTGTAAACTGTTTGACCTTTTGTTCGAGATACCTACTCGTTGGAATGAAGACATAATTCAGAAG
ATATTAAATTGAGGATGATGAAGACATTCAAACAAAGGAAGATGATTTGTCACATATATTTCCTAAGACATTTAATGTTC
ATTGGATTTCCCAATGCTCTAGCATAATCTTATTGAAACACATTTTCACCTTTATTGGAAGAGAATAATTAGGTTGTTGA
ATCGAGATATCCATTCGTCATGTGTGTAATCCTGATGATCAGTAATTTGAGTCATAATTGTTGTAGATGATGTACTTCCA
TAAGGAAAATGTTTGTAAGTCTTCTAACTAGCGTATTACTACACATACAAATGTGAATATCAAGAACTAATAATACATTA
CAAATTTCTCTAAATATAGAGGAAGTGTGATTCTCTGAAAGCCATGTGAATGTGCAACACCCTCTTACGAAACATATGTG
CATCAAGCGTATCATTACAACTGGATTTTCTTCAAAAATTTCAGAAAAAATTAGTCATATATCTTATATTTCAGAAATCA
TAGCATCTCCTCTGTTCAATTTAACAATATTCAAACCACTCTTCATATCCCTAAGTTCTAGTATGACCCCATAAAATCTA
AGGCTTATTCATAAATCTTGTTTTCTCTATCAAAAAATTCAATGGAGTATCTAACATTTCATGTACATGAGAACCATGAA
AAGTATACTCTATTTCAATTTCACGAATTTGTACTCTATTTCAATTTCAAAATTTTTTGGTATAAGTATATCAATTCTCC
TCTTTTTATTATCTCCACCATCATATTCATGAACCCCATAAACTTGTAAATCAAATTCACCCTCTATGTTTTGTTGTTAC
TATCATTCGCTACCATTTCATACAAATTGATTGATTTTAAACTATAAAATTCATTAAATTATTGTGATACGATTTCAAAA
TTTTCACTTTGTATATCCACATCTATAGACACACCAATACTGTTAAACTTATCATCCATATTACTCAAAAAGATCGATTT
TTCAGCCAATACACTCATTGCTACATAACAACTAATCATAAATTGTGTTAGATAAATAAGGAATGGTGTATTTCAAGAAA
AAAAAAATATGATAACATCAAAGAAAAATCGATTAAGATAAAAAAAAATACTCCTTTGGGGTTATCAGATTTATCTTTTT
AAGAGAAAATTCCTCATTTAGCCAAAACAATTTCTAACTATTTATCATGTAATTTTGAGTGTTCTGGTGAAAATTTGAAT
TGGGAGAAATGTGCCCTATTTGTTTTGAGATTTTTGAAGAAAAGGCAGTTATAATGATTACACCTTATACACATATATTT
CATAGGAGCTGCATATTCACATGGCTGTCAAAAAATAGCACTTGCCCTATATGCAGAGAAAATTGTGATGTCTTAGTAGT
TCGTGATATTAACATTTGTTTGTAAGTAATATGCTCATTAGGATACTTACAAGTTTTCTCCTTGAAGAGGTGGATCATCT
GCAACAAACATGAATCAATTATTCATCATCAGAATTCCTCACGTATCAGATAGATGCCCTATCTCCACAACCTAAATATC
ATTGTTTTACTAGCCAAAATATTTCACTAAAACCCTAGCCGTTCTCTAGATAATTTAGACTGCCTTCCAACACCTATAAT
AGGGTTGATATAAATAGTATTAGGGTGTAGGGTTAGATTAACTAATGGGCCAGATCACTTAGCCAAAACCCCTTATATAT
GCTTGTATTAGGCCCAAAAATAGTTTTACTTATAGAATGCTTTTTTTAGTAATTTGTGAAGATAAATTTATGTACAACCA
AATTCGATTAATTTTCTATTTTTTTTCTCTTGGTTTTGCAACCAAGGTAACTTTATATTTTTAGTGTTATCAAATTAAAC
GTCATGGTAAAGAGAGAAAGTTTCAAGTATCTTGACTCTATTATTTAAGAAAACAGAAAGATTAACGACAATATCTTATA
TCACATTAATGTTGGGTAAATGTGATGTAAACATGCATTGAGAGTCATGTTTGATGAGAAAACTATCTATCACATTGTTT
GTCATATAAGCCATTACTAGTCTTGAAGAAGATTTGGTTTCTCAAAACATGATCATATAAAAAACCTCTAAAAATTGAAG
GAACTTTGTGAATGAGTTTAAACTTCTCAGTTGTTCTTTTTGACGCTTTTGATATTATAATACATTATATTATTTTCCTC
ATAATTAATATCCTTATTAGTCTTGAATGTCCAAGCACGTTATTGAAAGACAATGACCTTTATTTCCCTTAAAATTATTG
TACTCTCTAACTATTTATTCATTCATATTCTACCTCATTATGTTGTGTAGCTCATGTAAGTATTGATCCATCTATCCCAT
AATTTACCCATGTTATTACCTCAATTTTTTCCAATTCATTGTTCCAATTCTTCCACTATAAATAGAGATAAATTTAATGG
GTTTAAGCAAGGTGTGAATAAGAATGAGAATCAATGAGAAATTGGGAAATATGGGGGAACCAATTGGAGGGAAAATGAAA
AGTTATTTCTCCCATATTGGTAGAAGAAAGGAAAATGTTTGTCCTTATATTAGGAAACAATTTATTTAGCTCTTAAAGGA
CTAAGTAAAGGGTGTCCCCTCGCATCGTCGTCGTCGGTCGCTCGGCTTCAGCATGGGCATCTGATTGATAATTTTTAGGT
AAAATTTATTTAATCAATCTCATTAATTAATTTCCTTTTTTTCTTAATATTAATTTGGATTATTAATTATCGGACTTAAT
TTGTATTCATGCACTATGACTGATTTGAAAATTCATGTAATGGAATAATTTGAAATTCGCTCGGAAGGGACATGTTACTT
CCGAACAGACAGTTCTTTTCCCAAAAGACGCCACCGTTCTGAACAAACAAGTCTATTCTGAATAGGTATGTTTAACACCT
ATAGATTGACTATAAATAGAGAGTTTTTCTCTCTGTTTTCAACATTGAATTCTTCCTTCTTCAACATACATTTCTTACAA
AACTAAATCAATTAATCATATTTGTGTGTGTTATCTCGTTGCTATCTTTTTGAGTTTGTTGAAATTATAGAAGTTTGAGG
TACCACTATTACTTTAATTGTTAATTTATTTTATCTTGGGAGGAATAAATCTACAACCTCGGGTACTTGAAGGGGTTAAA
TTTCTGAAGGACATAGTGGGTTTTGTGGACTCAGAATGTTTTATTTTCTTTCTTTTTCATCTTTATTGTTTCTGTAGAGC
TGTCAATATGGGCTAGCCCACCCCATACAGGCTAACCCATTCAGGCTTTGAATTTGACAAGCCAGGCTGGGCTAGCCAAT
TTTTTTTGTGGGCCAGAAAATAATTGGCCCAACTTGTCACACCCAAAGCCTACACCCCAGACGTGGCTAGCGCTTGAGAA
CCATTGTTGGCCCCAAGCGAACCCTTAACCTGGCTTACTTACTCAGCGGAAGATTCTAAGAATTATTACAATGATCAAAT
GCAGTTACTCAATTGTTAAATAGAATAACTTAGAATGTTTAAAAGTCAACATTCAACTTGGCCAAAATGGCAACTCAAGT
CTTAACATATGAAATGATAATGTAAAGACAACTGAACTACTAACTGTCTGACTGTCTACGAAACCTCTAAAACAAAGAGG
GATGTCGGGACAAAACCCCCGATCATCCTAACAATAAAATACTAAAAGCAAAGTAAAAGGAGTCCTCCGGAATGCAAGGA
GGCTCACCAACTGACTCTGAGTGCTCAACTGGATCAACGAGGCACTGGGTAATGATCCTGGTTACCTGAGTCTACATCAT
AAGAAGATGCAGGCCAACTGGCATCAGTACATTGAATGTACGAGTATGCGAGTTGGAATGCTAAACATAACATAGGCTTG
AAAAGAATCTGAAAGAAACACTTACCTTGGCTTTACTCAACTCCTGAATAACTTAACTCAATATAAAGAAATAAACATAT
GCAATATATATAAAGCTTGTAAAACAGTGGAAAACAACTTAATTCGTTAAAGAAAATGCAATAACAAACTCAACTTTACT
CATATAATAAAGTAATATAATTTCTGTGGGAGATTCTCTAACTGACAACCACTACTATGAGCCTAAGTGGTGATACAACG
TCTTGCCCATGCTGTCAGAACTGTCCTATACTTTGCCGTCATATAGAACGCCTTAACTAAGTGGATCCACTAGTCTATGC
TAAAAGCATCTTAAGGAGTCATCTAAAAAGTATGATCCTTTACTACCCATGATGGCTACATGGTTTATGGAGACTTGAGT
TAATATGAACTCGCATACCCATATTGGTGCTCAATACTTCTCCCAAAATATACATAGCTCATATGTTTTGGTTTGAGATA
ATTACTCAAAACTTAGCTTTAAAGCTCTCTTGGAATCGATGTTCCCTTTCTTGTTCAAATGTGAAAACATTTTAAACTCT
TGGGAATACTTAGTTCCCTTATAACTTTTGGAGAAATGAACTCAACTCTTTACTTTTTGCTTAACTTAAAACTTAGGTCT
TAGAACAAAGTTAAAACGTTTGTGAAAGACTTTTGAAAAACTTTAATGAACTTCTCTTGACTTGCTTCTTAACTTCTAAA
CTTGACTCTTGACTTTCCTTGAATTGAATTATGGATTCAAGGATTGTGATTTGTGTTAGGAAAGATCTCATGATGTTTAG
GAGTGTTTTTAGATAGCTAAACGTGAGAAAAGATTAAAAAAAATCACTGTCTGAGGGCAGGTCCGCGACATGGAGATGTA
TTTAAATTTTGGTCACGAAAATACTTTTTGAGGAAGAATGGCCCATGACCGCTTCGCAACACGAAATGATTTTTCTCAAA
TCTGGGAAGTAGGTCCGCGACCCGAAGCCAATGCCCAGATTTGCCCGACTAATTTCCTTCTTCGTTTTCCAGTCTCAATT
CTCTCAAACTTGGTTCTTTTTCCCAAATTCTTTTTAGATACAGATACCCAACAAATTTAACTAAGAACCTAACTCCAACC
AACTCAATAATTTGACGTAATGATCTCATAAACTTCTCAATTTTAGCCCAACTTAAGAACAATATCAAATTCAAGAATAG
ATATCAAGAACATCAACTTTCAAACTCTTTTAGGATGAATTCACACTGAAATAAACATGTTTGGCATGTGGGTGAAGAAC
CCAGCGTTATGAAAGCCTCACATACCTTGTAGAATTAAATCCTTGGCGAAATCCACACGAAAATCTCCAAGAAATCGACG
AACTTCGAACTTTTCTTCTCCTTTCTCCTCTTTTCTCTTTTCTCCAAGCCCTAGCATCAACTTCAACTTTTCTAAACTGG
TCTAATTCTGATTAGACCCTAAATTAATTACCAAAAATGAAATAAAACAATAGGGCAAGGAAAAAACTAAAATACCCTTC
CAAAATTCGGATTAGACTTTCCTTATCTAAACAGCCTAACTTCCAAAGGGCATATCTCACTCATACAAACTCGAATCGCG
CAAACTCACCGGAGTTGGAAAGATTATTCCAAGAAATTTCCTACCATATCTGGAAATACACCTAACTCATCTTGAGATAG
GAGTTATGGCCGTTTGAAGTGGACCAAAACTCAACTTATTCTAACTTAACAAAATTTCCAGATTTTCATTATTTCCAAAA
ATGACTATTTCCAATTATTAACTCCTTACTAGTTATTTCAATTTGCGAGATGTTACACAACTCACACGTATGTCAGCTAC
AGGCTTGTCGGGCCAACCCTCTTTTCTTAAAAGTATACTTTTTATAATTTTTTAAATTAAATTATAATTAAAAAATATTA
TCATAAATACTGACAAGATAATATTACATGGTGCTAGCGTTACTACTTGTTGATAAAATCCACAAATAAAATTATCTTTA
TAATATTTATTAAGCTTGATTTCAAGTAAAAGCATAAATAGCTAAATAAAAATATTAACCTAATTGTTTTCCACTGATCA
TAATAAAACACAAAAACTATGACAATATTCCATAGGCTACGGCCTATGTAGTGATTCCTAGAAATTTTAGGGAATTTTTA
TTTTATGTAGTACATATTTTATAAACATAATTTATATTTACATTATAATACTTCAAACTTTAAGCAGATTTTTAGTTTAG
ACTCTTGTTATTTTTAATAATCTATTTTATTTTTATTTTTTAATTAATTTTTATTTGGCCAACGGGCCGGCCCTATCCAT
ATTTCTCAAGCCTCACAAATCGATAGACCTATTCTGGCTGGGCTAAAAAGCTCTCTTCTTAAATATGCTCCAAAAATCGT
AGCCCAACCCTATCAAATCATTGGTTAGGCCAGGCTGGCCTAACGAGCCTAGCCCATATTGACGGCTCTATGTTTTTGTT
TACCAACCTAAATACAAGAGCTAATAAGCTTAAGAAATTAAAACCATATTTGTTTATGTATTTGAGGTTTCTGGAGATTA
AAATCTTTCTGGTTTTCTACTTTGTTTGAATTTAATATTCATTTGGTTGATAATTAGAAGAATATAAGAACTTCTTCATT
AAATCATAAACAAGTTGTATAAAGATGGAATATTTAATGTTAGTAATTCATATACTAAACTGTCTGCAATGAGAAAATAA
CTAAATCAAATAAAGTAAATTTTGGAACAATGTGTACTGCAACAACATTGGTTGCACCCAAGCGTATAAATGCTGCTCTT
GCATTGGTAGAGAAACCTGTAAAGTTTTCTGGAGTCAATTACAAGAGATGGCAGCAAAAGATGTTCTTCTATCTGACTAC
GTTGAGCCTGCAGAGGTTCATTAATGAGAACGTTCCTATTCTGTCGAATGAAACTCTGGGTGAAGAACGATTCTTGATAA
CAGAAGCTTCAAAGCATTAAGATTTTCTATGCAAAAACTACATTATGAGTGACGTACAAAATGATTTATACAATGTGTAC
AATAATATGAAAACCTCAAAAGAAATTGGGGATACTTTGGAAAAGAAGTACTAAACAGAGGATGTCAAATGAAAAAGTTC
ATCATGGCAAAGTTTCTAGACTATAAGATGACAGACAGTAAGACTGTTGTCATCCATGTTCATGAGCTGCATGTTATAAT
TTATGATCTTCTTGTCGAAAGTATATAATATAATACATGTATTGAATATATTAAGTTTTTTATTAATACTCACATAATCT
TTACTGTAGGATTGGTTATGAATGATGCTTTTCAAGTGGTAATCATTATTCATAAGTTACCTCCGATGTGGAAGGACTTC
AAAAACTAGTTGAAACATAAACATAAGGAGTCGACTACTGAAGATCTCATGGTAAACTTGAGAATCGAAGAATATACAAG
GCGGCAGAAAGTATCTCTGGAGAAAATATTGTTGAAGAAGATCCCACAAAATCAAGAAAAATAAAGAAAGCACTTGGACC
AAAGAGCAATCCTCCTTAGAAGAAGTTCGCAGGGAATTGCTTCAATTGTGGCAAACTTGGTCACATGACTACTCAATTTC
GGGCTCCTAAGAAGGACAAGAAGAAGGATCAAGCAAACTTGATAGAATCCAAAGAAAAGATGGACTATCTATATGCAATG
CTTTTGGAATGCAACTTGATTGGAAATCCAAAGAAATGGTGGATAGATTTTGGTGCCTCCTTCCATATTTGTGCCAATAA
AAAATTATTTGCATCATATGCTATAGCCAAAGCGGATAAAAAGTTGCTCATGGCTAACTTCGTTGCTGCAAAGGTTGAAG
GAACTAGCAAGATATACTTGAATATGACCTCAGACAAGGTGCTGACTTTAAACAATCTTGTATATTCCAAAATTGCAAAA
GAACTTAATTTCTATACCAGTTTTTGACCAAGAACAAATTCAAATGTATATTTGTTTCTCATAAAGTAGTAGTGAGTAGT
AATGAAATGTATGTAGGAAAAGGTTACCTCACTAAGGGCCTCTTCAAACTCAATGTAATTGCAGTTGATATAAATACGAA
TTCTTCTTCTTCTTACTTTCTTGATTCAAACTATTTATGGCACGAATGTTTTAGACATATCAATTACAAAACCTTGCGAT
AACTGATAAATCTAAATGTTTTGCCTAATTTTGAGTACAACAAATCACAATGTCAAGTATGTATTGAATCTAAGTATGCT
AAGCATCCGTATAAATATGTTGAAAGGAACACATACCCTTTAGAATTGATTCACACTGAAATTTGTGACATGAAGTCAAT
ATCATCTCGTGTTGGAAAAAAGTATTTCATAACTTTTATTGATGATTGCACTAGATATTGTTATGTCTATTTGCTAAATG
GTAAGGATGAAGCAATAGATGTGTTTAGGCAATACAAAACTGAAGTTGAAAATCAATTGTAAAAAGACAAAAATAATTAG
AAGTGACAGAGGTAGAGAATATAAATCTCCTTTTACAGAGATATGTTTGGAAAATGGAATCATCCATCAAATTACTACTC
CATACTCATCTCAATCTAATTGAATTACGGAAAGGAAAACCTTAATCGAAAGGAAATGATGAATGTCTTACTTATAAGTT
CAGGTTAACCGTAAAACTTATGGGGGCAAGCTATCCTTACACCGATCAAATACTCTCTAGAGTGTCTCATATCAAGACAC
ATATTATTCCATATGATAAATGGAAAGGTAGAAAACCTAACTTGAAATTTTGTAAAGTATACGGGTGTCTAGCCAAGGTC
CAAGTTCTTATACCTAAGATGGTCAAAATAGGACCTAATATTGTTGATTGTGCTTTCATTGGATATGCCACAAACAGTAA
GATATATTGATTTTTGGGTCATAAGTATGAACATCTGGATATTAATGACAATACAGTAATGGAATCATATAACGTTGAAT
TCTTTAAACACGTCTATTCTTATAAAACTAGAGTCAAATTATCTAGTGAAGGATCTAAAAAACCTCGAGAAGAACCAAAA
GAGAATGTACCTAATGAAGAGAGTCTAAGACGTAGTAAACTTCAACGGATATCTACTTTCTTTGGAACTGATTTTGTAAC
ATTCTTTCTTGAAATGAGCCTCAAACATTCAAGGAAGATATGTTGTCTACGGACTCAACCTTTTGGAAAGAGGTTGTCAA
TAGTGAGATACATTCAATCTTAAGCAACCATACTTGGGAGTTTGTTAACCTTCCTTCAGGAAACAAACCTTTGAATTTGA
AATGGATTTTCAAAAGGAAAATGAAAGTCGATGGAACTATTGATAAATACAAAGAAAGTCTTGTCATTAAAGGCTTTAGA
CATAAAGAATGTCTTGATTGTTTTGACACATAATCACCAGTTACTAGGATTACAAGAATTCAAAGCTAATTGCCCTAGCT
GTAGTATACGATCTTGAAATCCATCAAATGGATGTAAGAAAAGTCTATTTAAATAGAGAATTGGAGGAAGAAATTTACAT
GGAACAGTCTGAGGGCTTCGTAGTTCCTAGTAAAGAAAACAAAGTGTGCAAACTTGTTAAGTCACTCTATGGACTAAAAC
AAGCACCCAAACAATGGCATGCAAAGTTTGACCAAGCCATGTTGGAAAATGGATTTACAATGGAGACACAAGCGCAACAC
CAACAACCAGTAAATGATACAATGCCACCAAGTTCTAAACCTGAAGATCAGGAGCTTGTAGATAACAAGCAAACCTTGCA
GACAAAGGACGACTGGCAAAAGGCAAGAGGTAAATCTGCTACGAAAAACCAGTTATGTGCACATAACGATGATGAAGGTA
TAACCACTACCAATGGTTTCAATGTCTTAGTAGTGGGTGGTAAAACTCAAGTCGAAATGGGCCAATGTAGAAATCAGTTT
AGTGTGGATGATGGAGAACCCCTTTCCCTCCCTATTCCAATATGCTAGTATCTTGGAATGTTAGAGGTTTAAATAAAGTG
GGGAAACATAAAGAGCTAAGGGATTTTATTAGGGACAATAATATTGTTAGTCTGATTGTGATATATGAACACAAAGTTCA
AGAGATGTATGCAACTACTATTATTAAGAAGTTGGTAGATAATTGGAGTTGGTGTGGTAATTATAGCTCAGGAAGGGGAC
GACTGTGGATTCTTTGGGATCCACAGAAGGTGGATGTTACTCCCCAGGTTATCTATACTCAGTTCATTCATGGTATGATA
ACAATCTGGCAACTTAACAGTGCGATAGCATTCACTGCAGTCTATGGGCTTCACACAACGCAGGATATATCTCCTCTGTG
GATAGAAATCCAAATATTAACGGGGAAAATTAATAGCCCTTGGATTATTATTGGCAATTTAAACACTTTGCTGGAAGAAG
AAGATAGAACAGGTGGTGCTCCTGTCCACGAATCTGAGGTGAAAGATTTTAGAGACTTCTTGAAAAACGCAGGCATTGTT
GAAATAAAGATTATTGGTAGGAGGTACACATGGACTAATAGGCACATACATAGCAAGATAGAATGGGTGCTTGGTAACGT
TGAATGGCTCACAAAATTCCCTCACATTGAAGCAGTTGTGATGAATCCTTACTTCTCTAATCATACTCTACTTGCTATGA
CATTGGAAGTAGTTGCTCCTATGGATAAAAGACCATTTAAATTTATAAATAGCCTAGCTCCTCACAAGAATTTCCATCAG
ATAATAAATAAGGCATGGAACATCCCAGTGACTGGATATGCTATGGCCAAGATTAAATAATTGAAGCACATTTGATAGTA
AACTAGAAGTTTACTGACTTAAATGTGTTTATGCTATGGCATGACTGTATATATAGGTCATCCGGGATCAATAATGACGA
GACGAATCATTGAAAATTCAAATGGTCATCCGTTAAAGAACATGAAGATTCTTACGAGTGATGAGTTTTCATGTGATGTT
TGTTGTCAAGGCAAATTGATTACTAGTCCATCACCAATGACAGTTAACATCGAATCCCCTCAATATTTAGAACGTATACA
TGGGGATATTTGTGGACCTATTAACCCATCTAGTGGGTTGTTTAAATACTTTATGGTCCTAATTGATGTATCTTCAAGAT
GGTCTCATGTGTGCCTCTTATCATCTCGCAACCTGGCGTTTGCAAAATTATTGGCACAAATGATACGATTAAGAGCGCAA
TTTCTAGATTATCTCATTAAGGTAATTCACCTTGATAATGCTGGAGAATTCACATCCCAAGCTTTTGATGATTATTGCTT
ATCAATAGGGATAAAAGTTGAACATCATGTAGCTCAAAATGGCCTTGTTGAGTCATTTATTAAGCGCTTACAATTGATAG
CAAGACCTCTACTACTGAAAACTAAGTTGTTGACTACTGTTTGGGGTCATGCTATCTTACATGCAGCATCATTTGTTCAT
CTCAAATCGACTCATTATAATAAATACTCTCCGTCACAATTGGTATTTGGTCATTGTAACACCTCGTAACTAGAAAGAAC
TAGAAAGAGATTAAAAAGTGGAAATAATCATTTTTGGAAAGAATTTAAAAATCTGGAAAATTTGTTAAGTGTGTTAAGTT
GAGTTTTTGGTCAACTTAAAATGACCATAACTTCTAACTCATGATGAGTTAAATGTATCTCCAGATATCGTAGGAAAGAT
CTTGGAACAATCTTTCCAACACCACCGAGTTTGCGCGATTCCCAGTTTGTATGAGTGAGTTATATCCATTGGAAGTTGGG
CTGTTCAAATAAGGAAATGTATAATCCGGATTTTTAAAGGGTAGTTTGGTCTTTTCCTTACCCAATTTATTTAATTCATT
TTAATGAATTAATTAAGGGTCAAAACTCAATTTCGTCAGTTTAGAAAAAATTGGAAATCTACGCTAGGGCTTAGAGAAAA
GATAAAAGAGGAGAAAGGAGAAGAAAGCTAAAGTTTAGACATCTTCGTAAGGAATCGCTTGTGGAATTCGTCAAGGGGTG
ATCCCTACAAGGTATGGGAGATCACATAGCGTTGGGTTAGTTCACGCACAAGCCAAGTATGTTTAATTCAGCGTATTTTC
GTCCTAAAAAGATTGAGAATTTGATGTTCTTGATAGTTGTTCTTGAATTGATTTCGTTCTTGAATATGAGTTGGGATTAA
GGAATTTCTTGATGTTAAAGTGTTGTTTACTTGAGTTTTTTGGGTTAGATTTTTTGTATATGCTTTGGGTACATGAATCT
AAAGTGAATTTGAGAAAAAGAATCGGATTAAAACGATTTAGGATAAAAAAACGAGATCAAAAGTTTGTTAAAATTTTTCC
TGTAGAAAGGATGGTGTGACGCGTCCCCGTAGTGCCTGAGGATTTGGCACGGCCCGCCAGCAGTGCACCAGATTTGAGCC
CCAGTAAGTTGGGGCTGGCGCGGCGCTCCCGGGATGCGCCCAAATCGTCGTTTTTCACCAGTTTTTGTCGTTTAGCCTAT
TTAAGTCCTTCTAAAGTGTACTAACACTTTCCATTGATTCTAACTACTCTAAATGACTTCTAAACATCTAGAAATCATCC
AGAAACATCAATCATAACCTTGAATCCATAAATTCAAATTCAAGGAAAGTCAAGAGCCAAGACTAGGAAGTTCTTAGAGT
TTTTTCAAGAAGTCTTTTGCAAATGCTTTTAACTTTGTTTTAAGACTTAAAGTTCAAGTTGAGTAAAGAGTAAAGAGTAA
AGTTTGATGTTCATTTCTTCAAAGAAGTATATGGGGACTATGTATTCTCAAAGAGTTTAAAATGTTTTCACATTTAAATA
AGAACGGAAACTAAGATTTCAAAGAGCCTTTGAGCTAGGTTTCAGAAAAGAGTAATCACTTTCTAAATGAAGCAAGAGAG
GAAACTTTGATTTCCAAGATAGCCTTTGAGCTAAGTTTTTGAGCAATTATCTCAAATCACAGAAAGAAGTATGTTTTTAA
ACATAAGAGCTAGTATTATATTTTGGGAGTAGTATTGAGCACCGTTATGGGGGAGAGTTCAGACAAACTCACAGCCCCCG
TAAACCATATAGCCATCATGGGTTAAAAAAGGCTCATACTTTTTAGATGATCCCTTTAGTGCTTTTTAGCATAGACTAGT
GGATCCACTTAGTAGTTCAGGTTCTATACCCTCGGCAAGGTACAGGACGGCCCTGGTAAGACAAAATGTTGTATCATCAC
AATAGCTCATAAGTGATGGTTGTCGGTTAGAGAAACTCCCACAGAAGTAATTGTATTCTTATATACACAGTTTCTTTGTA
TTTTTACATACATTTCAGAGTTATATGTATCTTTGCATACATACAGAGTTGACATCATGTTTTTAAACAGCTTTTCTTTA
TATTGCACTTGCTTTAAACTGTATTGAAATGAGTTTAGTTATGTTGAGATGAGTTGAGCCAGGTAAGTTCTTTAGTTCCT
TTCAAGCTTATATCTTGTTTTAGATTTCCCCTCGCATACTCGTACATTCAATTTATTGATTCCATATGACCTGCAGCTTA
TTATGATGCAGACGCAGGTAACCAGGATCAACATCCAGCGCATCGTAGATCCAGTTGAGCACTCAGAGTCTTGTGGTGAG
CCTCCTTGCTTCCGTAGGAACCCTTTTATTGCTTTCAGTTTTATTAGTTAGTTCATTAGGATGTCGTGGGCCTGTCCCGA
CATCCATCTCAATTGTTTAGAGGCTTCATAGATAGACAGTCAAATGTTAGTTCTTTAGTCTTTTCATTGTCATTATCTTA
TGTTGAGACTTAAGTTTCCCTTAAAGGCCAGTTGAATGTTCCTTTATAACATTCCGGTTTATTTCATAGATGTATGTTTG
ATGAGTTAAGTCTTCCGCCGAGTAAGTTAGCCCGGCCAAGGGTTTGCTTGGGGCCAGCAATCGTTCTCGAGTGCCAGCCA
CATCCGGGGTGTAGGCTAGGGGCGACACACTCATAAACCAAATATTGCTCATCTACAGATTTTTAGATGTGTTGTATATG
TGCCAATAACACCACCTCAGCGCACTAAGATGGCCCCCAAAGAAGGTTAGGCATATATGTTGGGTTTGATTCACTGTCCA
TAATTTGCTACCTTGAACTATTGACGGGAGATTTATTCACTGCAAGATTTGCAGATTGTCGATTTGATGAAACAACTTTT
TCGCAATTAGGGAAAGAGAAAAAGGAAATTAAAAATGAAATTGCATGGAAAGTTTCATCATTATATCATTTTGATTATAA
CGCCCCAGATCGAGAAAGGAAAAAAATTCCAGATTTTCAGAAGTTGCAGGTGCCACTGACGGAAGCCTACTACGGATCGT
CAATCGACTGATAGGCCATCAGTCAGCTCCGTCGATGGGCCAGTCAACTTTTAGTCTCAGTCACAAACTACGGTCGACCA
GTACAGACCGTCAGTCACCTGACCGCCCGTCAGTCAACTCCTTCTATGGGCCAGTAAACTTTCAGTCTCATGGCCCGTCA
GTCAAATAACAATCGATCAGTACAGACCGTCAGTCGACTCATGGCCCGTCAGTCAGCTCGGTCAGTGACTCCGACAGCAG
TAAAGTATGGAGTCTTTTGGTCTTTTTCTATTTTGTTGGACCCCTAAGCTACGTCATTTACACCCTAAATTATGACTAGA
ACTTACTTAAGTCAAATCATTCACCAAAACTTTGAGAAATTAGAATATAAGATGAGAAAGAAGTCAAGAACCCTAATTCT
AGAACGCAACAAGGTTCCATCAGTTCCAGCCCCGAAATCTAAAGATTTCTCCGTGGAATTCGTCACCACGTATGTGGGAT
TTCACTAGTAGGTTCCTTTCGCCCATTAGGTCCCTAGAACTCAGTCAGTTTCTTGATTCTCTTACTATGAATAGACCTAG
GATTTCTAGAATTTCAGCTGATTATCATGAATTACTTATGAATATGTCCCAAATCAGATTATTGCATGAATTTCAGAACC
CTAGCTATGTATTTCTTTAGTTCTTGAATTACACATGCTAGGTCAGATATTTCAGTTATTCAGATATACATGCTCCAGTT
TTGAACGCCACATTATCAGTATATTTCAGCATAAACCCTATTTTGAGTTATAAATCTTGAGAAGTTATTTTTAAGACAAC
ACTTGACTTTTAAAATGAGTTTTTGAGAAAGTTAAGATAAGTTTTGAGAAAGAGTTTCTAAAACATGATTAGTATGACAA
TCGAGTAGCTTATCAATGTATGAACAGTATGGTATCTAGATAAACCATCAATGTTTATGCAGTATGACTTCCCAAGTCAT
CAATGATCATAGTATAATATGATTTTGAACTGTTTTCTAAAAAGGAGTTTTCAAGTATGAGTATCTACATGTCAGTATTT
TGAGCTATTCAGTATTTCAGTCATAATGTATTCAGTTATACATGCCTCAGTTTATAAATGCATCATTATCAGATTAATTG
TTGCATTCTCAGATTGCATGTTGAGTTTTTAGCTATCCATTATATACAGAAACTCAGTCATAATGTGTTAACCACCTAAT
CTATTGGGAGAAACATAATACCGAGTTGGACTAGGGTTCAGCGTGCCATATAGTCCTAGAACTATGAGCCACGTAGGTGT
AAGTCCCCTCTGTGGGGAATATCAGTTAGTGATCACGCCAGTCATGCCTCTATACCTTTGGATGGCTATATTGGGTCCTC
TCGATGGGGAGTATACATCGGACTCCACATTTAGTTCATGTGGTTTTATTGTCGGTTATTAGTAGTTCCCACAGTTCACT
CATATTCTATTGCATTGACCTCATTTATAGTATAGTCAGTATTCATTTTCAACATGTTATAAATTTGGTCATTGCATTCA
GTAAGCATAGTATTCAGTTTTTATATCATTGGTTATTTTCTTTGTTCAGTTATATGTTATTTCATCTTTACTTTATCCTG
CATGCTCAATACCTTTCAAGTACTGACGCATACGTGCGCTACATGTTCTCGTGATGTAGGTTCAGGTTCTCAGCATCTAG
ATCACGCTTAGATCGGTTCCCCAGTTCAGCAGAAGCAGTGGTGAGTCCTCATTCTCTGAGGACAATAGTCATGAGTTTCA
TTTCAGTATTTTTAGTCCTTTAGTTTCAGTTTTGCAAGATCTAGTTAGGGCATGTCCCAACATTTCTAGTCAGTGTAGTG
GCTTATTTCAGACATAGTTAGATTCAGCTTAGTATTGAGTTAATATTTTCTTTGTATTAAACTCATCGATTTTCATTTAT
CTCACTTATAGTATATGGGTATTCCCCATCATTTCAGACTTACTTTATGATTTAACTTCCGCATCAGTTTATGATGTTTA
GTATGCTCATGATTATGCCAACAGGGTTATCTTGGGATCACTTATGGTCCTAGGTCTTGTGTCCTCGTCTCGTGGGTAGT
CTCGGACGTGACAAACTTGGTATCAGAGCAATAGGTTTAAGAGTCCTAGGATGTCTGAAAAGCCGCACTAAGTAGAGTCC
TTTTCATGGGTGTGAAGTGCACCACATCTAGTGAGAGGGAGGCTATGAAGTGTTTTAGGAGAACTTCACTTTCTCCATAT
GCTTATCGTGCATTGGTATGATCTCCTTTCTAATCCATCGTTATGCTCTTAAGATCATGCCTCATCGTAGAGCTTACGCC
AGGAATGTGAATGCCAGGAATGCTAACGTAGTTTTTCTAGTCCCAGATCAGGAAGTTTCGAATGCAGAGTTTCAGAACGC
TATTAAACTTTTGGCTCAATGTATGAATAATCATAACAATCAGCAGGTTGAGAGAGATAAGCTTAGGAAAATTGCTAAGG
TAAAAAAGAAAGCTAGAACATGGAACTATGAGTACTCTCAGCAGAAATCGGTTGGTGGAAATGACTCACAGTTTCAACAA
GATCAGAATAGTAGGACACCAGGCTCTAAGTCTCACGAAAGTGTTTCAGGAAATAGGACCTACCCAACTTGTCCAAAGTG
TGGTAAGAACCATCCAGGCGAGTGTCTTGCAGGCAAGGAAGGATGTTTTGGGTGTGGTCAGTCTGGTCATAAAGTGAAGA
ATTACCCTTCTGCCAGGAAAGGGCAAGAAGGTAACAATACTAGGGCTCAGTCTACAGCCCCAATAGTATCGGTAGGTCGC
CCAACTCAGTAGGGTTTGCCATCTTGTATAGGTGGTAGTCAGCGCCAAGGCAGGCTTTATGCTCACCAGGACCAGAAAGA
TTCTCCTGATATGATCACTAGTACGTTTTGAGTCCTTCTTAAGATGTTTTGTAATGTTAGATCCAAGGGTTACTCTAACC
TTTGTAACTCTCTTTATAGCAGTTATCATATGAGTTAGTCTAGAAACTCCTTCAGAACCCTTCTAAGTCTCTACCATAGT
GAGTGACCAAGTTATAGCTAGACGGGTATACAGAAACTGCCCTATCTCAGTCTCTCAGAAAGTCACCTCAGCAGATATGT
CGATTATCTCTTACCTTAAGGCCAGAAAGAGGTGAATCTAGAGGGTGGTGAGGGTGGTGTAGCATATATTGAGAAAAAAG
GGAAGGAAGTAGAAAAAGATGTTCATCGGCTTGCTCTCTTAGGAGATAGTATTACTAACACATCATATGGTGGTGTGATA
GTCCAGAATAGATCAAAACCTTCATTGGTAGTGGAGGTTAAGGGAAATAGGGAAATGATCCTATATTATTTCAGTCAGAA
TGTGCAATTCAACAGTAGTAAGTAGAGGTTTTCTCCTAAGGGGGAGATGGTCGCTTATGTGTTCCTTAGGTGGATGAGTA
GGTGAAGCAGGCTTGATTGGGCCAGATTTGGTTTATGAAGCTATGGGAAAAAGTTCAGCTCAGAAATAGACTTAAAACAG
AAGTCCTATACAGATGTAATGAGAAGGAAATTAAAGTTTGAGATAGATGATTGATTTTCTTGAAAGTGTCACCTATGAAA
GGGGTGATGAGATTTGGCAAGAAAGGGAAGCTCAGTCATAGATATGTAGGCCCTTACAAGATTCTGAAAAGGATTGGTAA
AGTGGCTTATTAGTTAGAGTTACCAACAGAACTAGCAGCAGTACACCCGGTCTTTCACATTTCTCTTTTAAAGAAGTGTG
TAGGTGATCCAGCATCCATAATGCCATTAGATAGTATGGCCGTGAAAGATAGTCTCTCGTATGAGGATGTACCAGTTGAT
ATTCTCGATCATCATGTTATAAGATTAAGAAACAAAGAAGCCGCTTCAGTCAAGGTTTTGTGGAGGAGTCAGTCCATAGA
AGGAGCTATTTGGGAAGCAGAAGCAGCCATGAAGTTCAAGTATCCTCACCTCTTTCCTTCCGATTCCATTCCATTTTGAG
GTAATAGTTCCTCTTCAGTTTTTCAGTCATTCATGCGCAGATTCAGTCTTAGTATCATGTTCCTTCAGTTTGTACTTGCA
TTTTCAGCATATTTGCATGTTCTTGGAACTCAGTTCAGTTAGAAATTCAGTTCTCAGAGTAGTGGTAGGGATTGCAGCCC
TCTCCCTCCATTTCAGCTAGTTTAGTCTTCATTCGAGGACAAATGGTCCCGAGGGGGAGATAATGTAACACCCAGATTCG
ACAAAGGAAAACAAATTCCCATTTTTCAGAAGTTGCAGATGCCGCCGACGAAAGCCAACTACGGACCGTCAGTCAGCTCT
GTCAATGGGCCAGTCAACTTTCAATCTCAGTCGTAAATGACGGTCGACCAGTACGGACCGTCAGTCAACTGACGGCCCGT
CAGTCAGCTCTGTCGATGTGCCAGTCAACTTTCAGTCTTAGTCACAAACAACAGTCGACCAGTACAGACCGTCAATCGAC
TCACGGCCCGTCAGTCAGCTCTGTCAGTGACTCCGACAGTAGTTAAGTCTGGGGTCTTTTAGTCTTTTCCTATTTCGTTG
GACCCCTAAGCTATGTCGTTTAGACCCTAAATTATGAGGTTTTAGTCAGTTTAAGCCTAGAAACATAACTAAAACTTACC
TAAGTCAAATCATTCACCAAAACTTAGAGAAATTAGAACGTAAGAGGAGAAAGAAGTCAAGAACCCTAGTTCAAGAACGC
AGCAAGGTTCCATCAGTTCCAGCCCCAAAATCTAAAGATTTCTCCGTGGAATTCGTCACCAGGTATATGGGATTTCACTA
GTGGGCTCCTTTCGCCCATTAGGTCCCTAGAACTTAGTTATTATCTTGATTCTTTTACTATGAACAGACCTAGGTTTTCT
AGAATTTCAGAAGATTATCATGAATTACTTATGAATTGTGTCCCAAATCATATTATCATGTTTGTACTCAGTTTATTGCT
TGAATTTTAGAACCCTAGTTAAGTATTTCTTTAGTTCTTGAATTACACATGCTAGGTCAGATATTTCAGTTATTCAGATA
TACATGCTCCAGTTTTGAACGCCACATTATCAGTATATTTCAGCATAAACCCTATTTTGAGTTATAAATCTTAAGAAGTT
TTTTTTATGACAACACTTGAGTTTTTGAGAAAGTTAAGATGAGTTTTGAGAAAGAGCTTCTAAAACATGATTAGTATGAC
AATCGAATAGGTTATCAATGTATGAACAGTATGGTATCTAGATAAACCATCAATGTTTATGCAGTATGACTTCCCAAGTC
ATCAATGATCATAGTATAATATGATTTTGAATTGTTTTCTAAGAAGGAGTTTTCAAGTATGAATATCTACATGTCAATAT
TTTGAGCTATTCAGTATTTCAGTCATAATGTATTCAGTTATACATGCCTCAGTTTATAAATGCATCATTATCAGATTAAT
TGTTGCATTCTCATATTGCATGTTGAGTTTTTAGCTATCCATTATATACAGAAACTCAGTCATAATATGTTAACCACTTA
ATCTATTGGGAGTAGCATAATATCGAGTTGGACTAGGGTTCAGTGTGCCATATAGTCCTAGAACTATGAGCCACGTAGGT
GTAAGTCCCCTCTGTGGGCAATATCAGTTAGTGATCACGCCAGTCATGCCTCTATACCTTTGGACGGCTATATTGGGTCC
TCTCGATGGGGAATATACATCAGACTCCACATTTAGCTCATGTGGTTTTATTGTCGGTTACTAGTAGTTCCCATGGTTCA
CTCATATTCTATTGCATTGACCTTATTTATAGTATAGTCAGTATTCATTTTCAACATGTTATAAATTTGGTCATTGCATT
CAGTAAGCTTAGTATTCAGTATCTATATCATTGGTTATTTTCTTTGTTCAGTTATATGTTATTTCAGCTTTACTTTATCC
TGCATGCTCAGTACCTTTCAAGTACTAACGCATACGTGCGCTACATCTTCTCGTGATGTAGGTTCAGGTTCTCAGCATCC
AGATCACGCTTTGATCGGTTCCCCAGTTCAGCAAAATCAGTGGTGAGTCATCATTCTCCGAGGACAATAGTCATGAGTTT
CTTTTCAGTATTTTTAGTCCTTTAGTTTCAGTTTTGCTAGATCTAGTTGGGGCATGTCCCAACATTTCTAGTTAGTTTAG
AGGCTTATTTCAGACATAGTTAGATTCAGCTTAGTATTTAGTTAATATTATCTTTGTATTAAACTCATTAGTTTTCATTC
ATCTCAGTTGTAGTATATGGCTATTCCCCATCATTTTAAACTTACTTTATGATTTAGCTTCCGCATCAATTTATTATCTT
TAGTATGCTCATGATTATGCCAGCAGGGTTAGCTTGGGATCACTTGTGGTCCTAGGTCCGGTGTCCACGCCTTGGGGGTA
GTCTCGGGGCATGACATTGATCCACGTTCCCCTATGTGTGAACAAGAGGTCCAGAAGATCACCCATTTGCAAAACATAGC
AAATCAAATGCCAGATGCATTTACTGATTTGAAAAGGATAACAAAGTCGCATATTCCTACAGTGAATATGCCTATCTGAA
TTGACGTCCCAAAAGGACCACCTACAAGTGTCATGGCTTCTGAATCACAAACACGCATGAAGCGTGGTAGACCATTGGGT
TCAAAGGATAAAAATCCTAGAAAAAGAAGTATGAAAAATGACACTACAAAAGAATCCCACGAAGAGATTTAAGATCTGAT
TAATCATGATATTCCTGAAGAGATCAGTGAACCCGAGACTTAAGTTAATGAAGAACTTTCAATAAGTTCTACGGGTGATG
GGATAAATTTAGATCGATCAAAAATCATAGTGGATAATGTTTTCGCATATAATGTTGCACTTAATCTTATGCTAGACAGT
GAGGATCTTGAGCCTATATCTGTCGAAGAATATCGACGAAAATGTGATTGGCCAAAATGGCAAGAGGCAATTCAATCAGA
ATTAGACTCACTTGCTAAAAGTGAGGTTTTAGGACGTGTAGTCCAAACCCCAAATGGTGTAAAATCGGTTGGCTATAAAT
TGGTTTTTGTATGAAAGCGAAATGTGAGAAATGAAATTGTAAGATACAAGGCATGCCTTGTTGTGCAAGGATTCTCTAAA
TGACTCGGTGTCGACTATGAAGAAACATATTCATCGATTATGGATGCAATAACTTTCAATATCTCATCGGTTTAGTTGTA
CATGAAAACCTTGAAATACATCTAATGGATGTGGTTACATCTTATCTTTACGGTTCACTTGATAATGAAATTCATATGAA
AATTCCAGAAGGACTTAAAATGCCTGAAGCATATAGTTCAAAATCTCGGGAAATGTGTTCAATCAGATTACAAAAGTCAT
TATACGACTTAAAACAATCAAGGCGCATGTGGTATGATCGCGTCAGTGAGTACTTGATAAAACAAGATTATATAAACGAT
GTCATTTGTCCTTTTATTTTTATTAAGAAAACAACATCGGGGTTTGTTATTCTTGATGTTTATGTTGATGACATTAATCT
CGTTGGAACTCCAGAAGAGGTCCAAAAGGCAATTGAATATCTAAAGAAGAATTTGAGACGAAAGACCTTGGAAAGACAAA
AATTTGTCTTAGTCTACAAATTGAACATTTAGCAAATGGGTCTTCATCCATCAATCTGCCTATACCGAGAAAATCTTGAA
ACAATTTTTCATGGACAAAGCACATCTATTAAGTACTCCAATGGTTGTCCGATCACTTGAAGTGAGTAAAGATCCATTCC
GACCTTAAGAAGAGAATGAGGAACCTCTTGGTCCTAAAGTACCTTATTTTAGTGCAATTGGCGCACTTATGTATCTTGCT
AATGCTACAAGACCTGACATAGCATTTTTTGTTAATTTATTAGCAAGATATAGTTCTTCCCCTACGAAGACATTGGAATG
GAGTTAAACATATATTGTGATATCTAAAGGGGACTAGTAATATAGGTCTGTTTTATACTAACAAAGATAGTGCAAATCTT
GTTGGTCATGTAGATGCAGGTTATTTATCTAACCCACATAAAGCTCAATCTTAAACAGGCTATCTGTTCACATACGGAGG
TACTTCTATATCATGGCAATCTACGAAGCAGTCCATTGTCGCTACTTCTTCAAATCATGTTGAGATAATAGTCATTCATG
AATCAAGTAGAGAATGTGTATGGTTGAGATCAGTGATACATTTCATCAAACAAAGATGTGGTTTGAAGTGTGATGTCAAG
GTACCCACAGTGCTCTTTGAAAACAATGATGCATGCATAGCTCAAATAAGAGGAGGTTTCATAAAAGAAGACAGAACGAA
GCACATTTCACCAAAATTATTCTTCACTCATAATCTTCAGAAGAACGGTGATATTGATATACAACAAATTTGCTCAGTGA
TAATCCAGCAGATTTATTCACTAAGTCTTTACTAGCCTCAACTCTTGAGAAGATGGTACACAAGATTGGAATGTGAAAAC
TTAACCATCTAAATCGTGGTCTTCATCAAAGGGAGTAAAATACGCGCTGCACTCTTTTTACCTTAATCCAGGTTTTGTCC
CACTGGTTATCCTAGAAAGGTTTTTAATGAGGCAGCAAGTAATTCGTATTATGAATGTCTATGTATATTTTTATTCTTTC
AACATTTCTTTGACATGGACATCCAAGGGGGAGTGTTGTAAAATTGTGGATGTCATGTGGAGTTAGTATGGTAGAAATGT
TTCACTCATGCCGAAGTGTGGTTAACTTTGCAAGCCACAAATTGCCACATGTCCTTGGCCTATAAATAGGCATCAAATTT
ATATAACAAAATATACACAGCAATTCCAATCTTATTCTCTCTCTCTCTCTCGTTGTTTATGTTCAAGTACTCTCTCTATT
GTTCTTCATTTTTACTTTAGTTTTGTTAAGTTATTTATTTTATAACAAAAAACACTATAATTAAAATGATAAAAATAAAA
GAGTAGTATTAGGAAAGACAAGAACAAACAAAGGTGCATGACAGGGACTTTACCTTCTATATGACCTAGGAGGACGGTAC
CCCCAAATTACACCTCTCGAAAGAAGTATAAGCGGTCCTTGTCAAATAAAGAACCTAACTTTTAGGTTAGGGTCGATCCG
ACAAGGAATATGGTTTAGACTTAGTCTAACTTACAATTATCTACTTTTTGTGAATTTACTTCCGTAAAAATGGGAGGGGG
GGCGGTTGTAAGTAAAATAATAGTTTATTGATTTGTAGTAACAAGTCACAAGTAATCACAATTCGCAGTTTAAAATATCA
ATATGAGATGAAAAACTAGGGTATATGTGTTCCCCACAATTTCTTAACGCAGTAATCTCAGTAATAGTAACTTTATCCTA
GTATTAACATGCAAGGTTAATAAGTTAGGTATCTCCTAAGTGATTGGTCCTCCAAATAGGAAATTTCACCACGCAACATG
GTCTGTCTATGGGTGTATGCTTTACTAACCCTTACCCTTAACCCCATATTAGCCTTCGCAGTAAGTGGGTCAGGCTATTA
GATAGCGCATTATCACATCTAAATCTATGTTGTTTAATCCCTTTCTCATTTGTTACCTCCTTGGTCCGGCAAGTAGGAAT
GAGACGAGTTCTAACGTTGTGCACCGCTATAAAGCATTTTAAACAAAAGGATCATTAATACATGCATAAAAACTATTCAA
GAATTACGTAATATTGGTTTTACATTGTTAATTACTCATGGTTACCACCACCCTAGCTGTGGATTTAGCTATTCATGCTT
GATTTCTCACAATTCATACTAGAGTTTGAAATAGAATTCATGAACTTACAATGGGAATAGATGAAATCCGAAATCTTGAA
TTGAAAAATCAAAAGCAAATTGCACAAAACAAACATCAAGAATTAAGATGCCAAAGTGTTTGCACAATAATCCTCAAAGC
TACAGTAAAGTATCCAAAAAGGTCTAACAACCCAAAAACAAAAAATAAAACTTATATTTATAGAACCTAAGTCCTAAACC
GAGTAGGAAAATAAAACATGAGAAAATTTGGTCTGAGCACTTTCGATCGACGGCAGCAACCTATGGTTCGTGACTCCATC
GACAGCCAGTGGTTTGCTCTGTGGTTCAGCAGTTGGCCAAATTCTTATAATCTTCAAACGACAGTCATCACCTACGGTCC
GTAGGTCTATACACGGTCCATCCTGTCTCTCTGTTGTTCAAGTACTGGAACTCCTCTTCTCTGAATCAATTGACAACCAT
CATCCACGGTTCGTCAATTAACCAACGGTGCGTCATTTTCATATGTGGTTCCACACTCTAGTCAGACTTCCTTGAACAAA
TCCACCCTACGGATCCAACTATGGCTCGTCAAATGAATAATGGATCGTGAGTGGGCTCGTTGGTTGTCAAAATCCCGTTG
GTTCAACTACATTCAACTTCAACTGCTTCAAACCGATTTCCTGCAAAATTAAACCAAACATCATCATATCTAATAACAAA
AATTGCCTAAGACGCATGCAAACTTCAAGTATAACGTATCAAAAATACCATAAACTCACGGTACATCTACACCCTCAACT
TAAAAATGTTGCTTGTCCTCAAGCTACACAACAAATTCTAAACTACATTGATGCAAAAGCAACATACAAATTCAAGTAAT
CACTTCACATTTTCTATCAACTTTGCCTTTTCAACTCTTTTAGCACAGTACAAATCTTTTCATTTAAACTCAAAAAGCTA
ACTTATTCGGTTCAAAACATGACATAGCAACAAACACCATCACATACACGAACAACAATCACCAAGATGTCAACTCTTCA
ACAGTGTAACTTGTGCCTTTTCCACAAAGAAACCCCTTTTTTCACAAAATATTTAATTTTTATTTTAATTAGGGACTCAG
TATACACTCACACTCTTAAATGAATTCAAATATAGTTAGTGCTCAATATCATAAGTTTGCCCTTATTTTCTCTGGTTAAC
AAGGATAACTATAGGGCTTTCTTAGCTTGTAACATAGGATCAGCGTCAGTTGTGGTACATTTGGATACTTAGTGACTTTT
CTGCCCTCCTTGACATTACATTGGTTATTTTACCTCTTTTACAACCATTTTGACTATTTTCTTGCTTTTCTGCTCTTCTC
TTTATATTTCATTCATGTACTGGTGTGACTGTGACTTGGCATCCTTGCTCATTTCATCTTTTTCTTCATCTTATTTATTC
AAGTATTTTCTCTCTTTATTTCTTTTTTATTCAGTCACATCTTTCACTACCCTTTCTGTTCATTTTCTTCTTTTTCTGCA
ATCAACTATATTCTTTCATACTGTTTTTTACTGTTTTCCTTCGTCATAGCCATCCTCAACTTATGTGTTTTGCATGAGTT
GAGGTGCACAATGTCCTTTTCGAGGCCCAGGGCTAAGATTTTGGTAACTTTTGAAGTAGCCACACTCAACTTAGGTGTTT
AGCCTAAGTTGAGGTGCAAAATGTCTAAGGAGGGACCGGGGCCAAAATAGATATTTAGGGAAGGTGAGTTGGGTGTATTG
AAAGAAATGATATTCGTTAGGCTCAAACATTTGAATCAAAGGGATTATCTATCTCTTTTGGTTGGTTGCTTTTAGGCTTA
AGTGGACTCAGTTTCAACAATGTATGTTGATTTCCCAATTTCAATTTTAGATCATCTTAGTAAGACTAATGAGGCAAGTT
CTAGATTGGCACACACTATATGAATATGCAAAAACCCTCACACACACAGGCACAGTTTCACTATCAAATCATTAATGCAC
TAGGTTCAAGTTATAGCTTAAGTCGGGTTTGTCAAATCGGTTCATACCATGTCATATCAAGATCCAACACATTTAACTTT
ATCAAACTCACAGATATAGCACATAAGCAAATTTGGAGGGGTATCATTTTCATGCTCTTATGTCATCATGCTTTCATTTT
TGGCTACTTCTACATAGATACTATCCTAAACATGCTGTCGCACCCTATTTCGAACCGGCCGAAACAGTTCACAACATAAT
ATGGCTGACACTCTAATTTTGGAAAAAAAAGTTTTGTTTTAGAGTCGCCACCTAAATTTTAAGGAAAATATTAGGAAAAC
CATTTTTTTTAAATATGTAATGTAAACTCTGTTTGATTTGCGAAACCAGTGAGATTCTAAGTAAGGGTTTTGGTTACTCG
AGGGGAAGGTGTTAAGCACCCCTCAGAGCCTATCCGAAGATAGTCCTTAAACTCAATTTAGGAAAATATAATTAGGAAAA
CTTCTTTATTTATTTGTTTTATGATCAATGATAAGTAAATTTTATTATTTTAAGAAAAGAGTAAAATACAAGGTATAACA
AATATATGCCTATTAAATTAATATTAGTATGTTTATCATATGGTCAAAAATAAATAAATGAATGTACTAAACATGTATGA
CAATTTTATATGTTAAGAAAATATGAATGTGTCTTATATAAATGTATCCAAAATAAATGTTGAGTTCAAAGGATATAAAG
ATTTGTCATTTTTATTTATATATAAAACTAAAGTTTAAGTAAAATAAAATAAGATAGAATAGTAGTATGTGTGAATATGT
AGTATGATATATAACGTTGAATAAAATACATAAAGTGGAGTTTNNNNNNNNNNNNNNNNNNNNNNNNNNNNNNNNNNNNN
NNNNNNNNNNNNNNNNNNNNNNNNNNNNNNNNNNNNNNNNNNNNNNNNNNNNNNNNNNNNNNNNNNNNNNNNNNNNNNNN
NNNNNNNNNNNNNNNNNNNNNNNNNNNNNNNNNNNNNNNNNNNNNNNNNNNNNNNNNNNNNNNNNNNNNNNNNNNNNNNN
NNNNNNNNNNNNNNNNNNNNNNNNNNNNNNNNNNNNNNNNNNNNNNNNNNNNNNNNNNNNNNNNNNNNNNNNNNNNNNNN
NNNNNNNNNNNNNNNNNNNNNNNNNNNNNNNNNNNNNNNNNNNNNNNNNNNNNNNNNNNNNNNNNNNNNNNNNNNNNNNN
NNNNNNNNNNNNNNNNNNNNNNNNNNNNNNNNNNNNNNNNNNNNNNNNNNNNNNNNNNNNNNNNNNNNNNNNNNNNNNNN
NNNNNNNNNNNNNNNNNNNNNNNNNNNNNNNNNNNNNNNNNNNNNNNNNNNNNNNNNNNNNNNNNNNNNNNNNNNNNNNN
NNNNNNNNNNNNNNNNNNNNNNNNNNNNNNNNNNNNNNNNNNNNNNNNNNNNNNNNNNNNNNNNNNNNNNNNNNNNNNNN
NNNNNNNNNNNNNNNNNNNNNNNNNNNNNNNNNNNNNNNNNNNNNNNNNNNNNNNNNNNNNNNNNNNNNNNNNNNNNNNN
NNNNNNNNNNNNNNNNNNNNNNNNNNNNNNNNNNNNNNNNNNNNNNNNNNNNNNNNNNNNNNNNNNNNNNNNNNNNNNNN
NNNNNNNNNNNNNNNNNNNNNNNNNNNNNNNNNNNNNNNNNNNNNNNNNNNNNNNNNNNNNNNNNNNNNNNNNNNNNNNN
NNNNNNNNNNNNNNNNNNNNNNNNNNNNNNNNNNNNNNNNNNNNNNNNNNNNNNNNNNNNNNNNNNNNNNNNNNNNNNNN
NNNNNNNNNNNNNNNNNNNNNNNNNNNNNNNNNNNNNNNNNNNNNNNNNNNNNNNNNNNNNNNNNNNNNNNNNNNNNNNN
NNNNNNNNNNNNNNNNNNNNNNNNNNNNNNNNNNNNNNNNNNNNNNNNNNNNNNNNNNNNNNNNNNNNNNNNNNNNNNNN
NNNNNNNNNNNNNNNNNNNNNNNNNNNNNNNNNNNNNNNNNNNNNNNNNNNNNNNNNNNNNNNNNNNNNNNNNNNNNNNN
NNNNNNNNNNNNNNNNNNNNNNNNNNNNNNNNNNNNNNNNNNNNNNNNNNNNNNNNNNNNNNNNNNNNNNNNNNNNNNNN
NNNNNNNNNNNNNNNNNNNNNNNNNNNNNNNNNNNNNNNNNNNNNNNNNNNNNNNNNNNNNNNNNNNNNNNNNNNNNNNN
NNNNNNNNNNNNNNNNNNNNNNNNNNNNNNNNNNNNNNNNNNNNNNNNNNNNNNNNNNNNNNNNNNNNNNNNNNNNNNNN
NNNNNNNNNNNNNNNNNNNNNNNNNNNNNNNNNNNNNNNNNNNNNNNNNNNNNNNNNNNNNNNNNNNNNNNNNNNNNNNN
NNNNNNNNNNNNNNNNNNNNNNNNNNNNNNNNNNNNNNNNNNNNNNNNNNNNNNNNNNNNNNNNNNNNNNNNNNNNNNNN
NNNNNNNNNNNNNNNNNNNNNNNNNNNNNNNNNNNNNNNNNNNNNNNNNNNNNNNNNNNNNNNNNNNNNNNNNNNNNNNN
NNNNNNNNNNNNNNNNNNNNNNNNNNNNNNNNNNNNNNNNNNNNNNNNNNNNNNNNNNNNNNNNNNNNNNNNNNNNNNNN
NNNNNNNNNNNNNNNNNNNNNNNNNNNNNNNNNNNNNNNNNNNNNNNNNNNNNNNNNNNNNNNNNNNNNNNNNNNNNNNN
NNNNNNNNNNNNNNNNNNNNNNNNNNNNNNNNNNNNNNNNNNNNNNNNNNNNNNNNNNNNNNNNNNNNNNNNNNNNNNNN
NNNNNNNNNNNNNNNNNNNNNNNNNNNNNNNNNNNNNNNNNNNNNNNNNNNNNNNNNNNNNNNNNNNNNNNNNNNNNNNN
NNNNNNNNNNNNNNNNNNNNNNNNNNNNNNNNNNNNNNNNNNNNNNNNNNNNNNNNNNNNNNNNNNNNNNNNNNNNNNNN
NNNNNNNNNNNNNNNNNNNNNNNNNNNNNNNNNNNNNNNNNNNNNNNNNNNNNNNNNNNNNNNNNNNNNNNNNNNNNNNN
NNNNNNNNNNNNNNNNNNNNNNNNNNNNNNNNNNNNNNNNNNNNNNNNNNNNNNNNNNNNNNNNNNNNNNNNNNNNNNNN
NNNNNNNNNNNNNNNNNNNNNNNNNNNNNNNNNNNNNNNNNNNNNNNNNNNNNNNNNNNNNNNNNNNNNNNNNNNNNNNN
NNNNNNNNNNNNNNNNNNNNNNNNNNNNNNNNNNNNNNNNNNNNNNNNNNNNNNNNNNNNNNNNNNNNNNNNNNNNNNNN
NNNNNNNNNNNNNNNNNNNNNNNNNNNNNNNNNNNNNNNNNNNNNNNNNNNNNNNNNNNNNNNNNNNNNNNNNNNNNNNN
NNNNNNAAACGTTGGCTAAAGAGATGTATAGGCAGTACAGAGGCTTGTTCTGATTTCTAAAAAAATCTGGCTAAGAACAT
AAAGTTGATAGAAGGAGAGGGCATTGATGATGAATAGGAAGAGAAGGCCGAAATCCATCAGAAATTTCCATTTTCCGGCG
GTTTGCGAGCAGCGGCGTGGCCGAGAGGGAGAAAGATTGATGGGAAAGGGGCATGAAAGGGTTCCTGGGGAAGAGGGAAA
CGTTTTGGGGAAGGAAAACTTTTGGAGAAGAGAAGAATCGGACGTCTGGGGAAGGAGGAAAAGATTTGAGGTGTGACTTC
TGGAAAAGATGAAGCGTACCAGTGATGGAGCCCTTTTGGAAAATGTTAAAAATGTTTTGTTTAATTTGGGTCGTCTGATC
GTTTGATCGGACGGTTAAGATAAATCAGGAATTAAAAGGAAAGTTATATAAAGCTTAATCAACTAGGACCATTAGATTTA
ATCGTAGGGTCAAGATTTAGGCTAAAGAAGCACAATCCATGTGCTCGCCATGTGGCGTACACAGATTGCCCGGTTTAATA
AGACTTGGATTGCCAAATTTGCTCAAATTAAATTCATTTAAATTATAACTACTTTCTTTATTAAATAGCCATAATTGATA
ATTATTTTGCAAGATTAGCTTATTTGATAAAATTAGTCACTCTTAAAATTAAATTAATATAAATTAGTAAATCATCAATT
AACTAAGCTTTCTAATTTTAATAAATGTATGAAAAAAATCTATTGCGACAAAGGAATTATATTTGAACCAAAATAGATTC
AATTCTTAAGAAGAACAACATTTATTTAAAAAATGAGAAAGCAAGTAGTAATATAATATATTTAATTTTTATAAGAAATA
ACATTTCTGAAATAAATTTATCAAGTCAAATAAATAATTAAAGATCTTTTTTTTATTTTATTCCTATAAAAATTTCATAA
CATATATATTATTATTATTATTATTATTATTATTATTATAGTTAAATGTGGAGAGCCAAAATTGGGTGTCAACAGCTTGC
CCCTTTCTTTGTCCATGGAAGAGAGTAAAGAAGACGTGGGCAAAGAAATATTGACACAACCCAATTTTAGATGACCCACA
AAAATACACTTTGAGCAATAACTTGACAAGAATGTTTATGGAGTTATGGCCGAACTCTGGCTTCCGAGCTGCCTACATAT
CTCAGGTTTCATGAGAAATCAGGCCACATGTAGTTCGAGAACATAGAAAATTTTATTAAAAATTTGCCCCAGTATTGAAT
TATGATAATACTGAAATCTTTCGGTGGTGAGGTATGAAGAGATTAGCACGAATAGAGGGATGAGATACAATTCTAAAGAA
ACTTGTATGAGAAATGCTCCGTAGCAATTTCTACTACAGACTCATGGTAGATGAATTTTCAAAAGAATGCCTGGTGCCGA
GTTACAATGAACTGAGACATGAAAGAGCTTATAAGTGAAATTACAATCTGAACTTCTGAAAATTGAGTTGAGTTGAGTTT
TGAAAGTGAATCCTTGACGTAGCTAGTGATGCTTGACATTGCACTAACTTTCCCTAGTTTGCTGCTTAGAGGGAGTTCCT
CGTTGTAATGCTTTGTCCTGCAAAACATGTAAAAGGGTGAAAAGTACCTGTTGCGGTTCAAAATATTATAAATTGAAATA
GTAATGTAAAGAGTAGAGTGTAGATATTCAAATGACTGTTGATGTTTCTTTTTGTGTTGTGAGTGTGATGTAGGTAAAGT
AACTTGTAATGTAGAGGCCCTCGACTGGCGGGGCTGTTGTAATGTAAAAGCCTGCATCTGGCTGTGTAAATCTTGTAATG
TAAAGCCTCCGACTGGCGGGGTTGTTGTAATGTAAAAGCCTGTATCCGGCTGTGTAAAACTTGTAATGTAAAGCCTCCGG
CTGGCGGAGCTGTTGTAATGTAAAAGCCTGTATCTGGCTGTGTAAAACTTGTAATGTAAGGCCTCCGATTGGTGGGGTTG
TTGTAATGTAAAAGCCTATATCCGGCTGTGCAAAGCTTGTAATGTAAAATCCCTCGACTGGCGGGGCTGTTGTAATGTAG
AAAGCCTGTATCCGGCTGTGTAAAGCTTGTAATGTAAAAGCCCTCGACTGGCGAGGCTGTTATAATGTAAAAAGCTTGTA
TACGGCTGTGTAAAGCTTGTAATGTAAAAGCCCTCGACTGGCGGGGCTGTGGTAATGTGAAAGCCTGTATCCGGCTGTGT
CAAACTTGTAATGTAAAAGCCCTCGACTTGCGGGGCTGTTGTAATGTAAAAGCCTATATCCGGCTGTGTAAATCTTGTAA
CGTAAATTTAATTGTCGACGTATGATAGCATTGCTATGCGCGCATGCCCTGATCGGTGGAGCTTTAGTGATATCACTACG
ATGTAGTCTCCGATTGATATTTGCTATGTACAGCTTTCGGTCTGCGGAGTTTGGCGATGTTTGGTATGTACAACCTTCGG
TTGGCGGAGTTTGACGATGTTTGCTATGTACAACCTCCGATTGGCGGAGTTTGACGATGTTTGCTATATACAACCTCCAA
GTGGCGGAGTTTGACGACGTTTGCTATGTACAGCCTCCGATCGGTGGAGTTGGAGTGACATTTGCTATGTACAACCCCAG
ACTTGTGGAGTTTGGCGCTGTTAGACGATGGTCTCCGATTGGCGGAGTCGTTGATGAGGTTAGATTACAAGCTCCAGTTG
ATGGAGTTATTTCGAGAGAAAGCTAACTATCTTATTTTTCTATGAGGATCCTCTTTTCTTCAGCACTTGATCCGGATCTT
GCGCGTACCTGCAAAATTTTAAATGAAATATTGTAAGACATAAGATGCAAGTTGAAGTACTTCGGGGAAATAAAGTAAGG
AAAGAGCATTTTGGCTCATGATTGTGAGAAGTCGAATGGCATGTCCGGTCATGCTCCAAAACTTGATGTTATTTTCTTGA
TTCCTGTGTTCTTGCACTCAAAGAAAATTTTAGTTTGGGAGGGGGTGTTGATTTGCATCGACTCGCAGACTGAAGCCTCG
TCACTGGAATCCTTCGACGTCTTCTTAGTACCGCACATAGTTTCTTAACCTAGAGACTTGGTAGGTCGATGAGTAGAAAA
AAAAATTGTTGAAAATAATTAGCTTGTTTTTCCAGAAAATAAGTATACTACGTATATTAGGTATGTGCATATATATATAT
ATATATATATATTGTAATTCTCCAGCGTTTTTAGATTATGACGTGTTCCGAAGTCCATTGAGCTTTCCATTTTGTTGACT
ATATCCAACATAGTCCTCCTGTAGCTTTTACCCTTCTGATGAAGCTTTCCTAGCTCTTTTGCAGACACTGCGACGATCAA
TATTCTTCAACATTCTGAGGTTACGCTAACTATGAGGAAGTGTTTCCTAAGGGTAAGTAAAGAAGAAAAATAAATAAATA
AATAAAATAAAAATTATGCAATGCATCGATCGAGCCTGACTCAGGCTGCCTACGTATCCCTAAAATAGGAATCAGATCAT
AACGTAGTTCGAATACGAAAAGAGAGAGGTAGAAGTATGTAATGCAATGACCGAGCTTGACTCAAGCTGCCTACGTATCC
AAGTGGAATCAGGTCATAACATAGTTCAAATACAAGAAGAAAGTGAAAAATATGAAATGCAATGACCGGGCCTGACTCAG
GCTGCCTACGTATCCAAGTGGAATCAGGTCGTAACGTAGTTCAAATACAAGAAGAAAGTGAAAAATAAGGAATGCAATGA
TCGGGCCTGATTCAGGCTGCCTACGTATCCAAGCGGAATCAGGTCATAACGTAGTTCGAATACAATGGGAAAGAGTGAAA
AATACAAAGGGACCGAATTCGATAAGGATTGCCTACGTATCCCACCGAGGGAATTCAGGTCGAGCGTAGTTCTAAATACA
TGGAAATGATAATTTTGGGTTTTCTAAGGGAGACCGGATCCGATGTGGGTTGCCTACATACCCCACCGTGGGAAGTTAGG
TCTAGACGTAGTTCTGTTACATTGAAAAATGCAAAAGTATACAAAATAAGTGCTAATCTTGAGGTATTCAGATGTAGTAT
TTCTTGATGGCGTCTGAATTGATTGGCTTTGTGCTCACTCTGCCGTCCATTTCTGCTAAGATTACCGCTCCTCCTGAGAG
TACTCTATGAATCATGTAGGGTCCTTGCCAATTTGGTGCATATTTCCCTTTGGCTTCTCCTTGATGAGGAAAGATCTTCT
TCAATACTAACTGCCCTGGTGTGAACTGTCGAGGTCTGACTTTCTTGTTGAAGGCTTTGGTCATTCTGTTCTGATAGAGT
TGGCCATGACAAACCGCGTCCATCCTCTTTTCATCGATGAGCATCAACTGTTCATGCCTGTTATGTATCCATTCTGCGTC
GTCGAGACCAACCTCTTGGATAATCCTTAAAGATGGTATTTCCACCTCAACAGGTATTACTGCTTCTGAACCATAAACCA
ACATATAAGGAGTTGCCCCAGTTGATGTTCTGATTGTGGTGCGATAACCAAGTAAAGCATATGGTAACTTCTCATGCCAT
TGTCTGTGACTGTCCACTATTTTCCTTAGAATCTTCTTGATATTCTTATTTGCAGCCTCAACTGCTCCATTCATCTGTGG
CCGATAAACCGTGGAATTTCGATGAGCAATCTTGAACCTTTCACAAGTTTCCTTCATGAGATCGCTATTGAGGTTGGCCG
CATTATCTGTTATGATTGATTCTGGAATTCCAAACCGACAAACTATGTTATTGCGAACAAAGTCTGCCACTACCTTTTTA
GTCACTGCCTTGTATGTTGAAGCTTCGACCCATTTTGTGAAATAATCGATAGCCACCAAGATGAAACGATGTCCATTTGA
CGCGGGAGGCTCTATGGGTCCAATAACATCCATGCCCCAAGCAGCAAATGGCCAAGGGGAACCCATCACATTAAGCTCAT
TTGGTGGAACCCGTATAAAATCTCCATGCACTTGACACTGATGACATTTTTGCACATATCGGATGTTATCTCTTTCCATG
GTCATCCAAAAATATCCAGCTCTTAGAATCTTCTTTGCCAAAGTGAACCCATTCATGTGAGGTCCACATGTTCCTGCATG
TATTTCTTCCAAAAGCCTTGTCGCTTCTGCGACGTCGACGCACCTCTACAACCCTAAATCAGAAGTTTTCCTATACAGGA
TTTCTCCGTTAAGGAAGAAATGATTTGCCATTCTCCTCAAAGTCCGTTTTTGGTTGCTTGTGGAATTTTCAGGATATTAT
TGTGCTTCTATCAACCTTCTGATGTCATAGTACCACAGTTTTCCATCAAGTTCCTCATCTACATGAAAACAGTATGCATG
TTGATCATGTATCTCTATATCGATAGGGTCGATGTATTTCTTGTCTCGGTGTTGAATCATCGAGGACAATGTTGCCAAAG
CATCGGCAAACTCATTTTGAGCTCGAGGGATATGCTTGAACTCAATCCTTGTGAACCTCCTACTCAACTCTTTAATGTAA
TGCAGATAAGGCAAGATCTTGACATTCTTAGTGGTCCATTCTCCTTGCACCTGGTGAACCAATAAATCGGAATCCCCTAT
CACCAAGATTTCTTCGATATTCATGTCAATGGCCATCCTGAGTCCAAGAATACAAGCTTCATATTCTTCCATGTTGTTGG
TACAATAAAACCTGATCTTGGCCGAGATCGGGTAATACTGACCTGTTTTCAAAATTAAGACTGCTCCTATTCCAACTCCT
ATAGAGTTCGATGCTCCATCAAAGAACATTCTCCATCCATCATATGACTCTGATATGTCTTCTCCTACAAACAAAACCTC
TTCATCAGGGAAGTAGGTCGTGAGTGGCTTGTAATCCTGGTCCACCGGGTTTTCTGCGAGGTGATCAGCCAGGGCTTGTC
CTTTGATAGCCTTCTGTGTCACATACACAATATCAAACTCACTCAACAAAATTTGCCATTTCGCCAGTTTACCCGTAGGC
ATGGGCTTCTGAAAGATGTACTTTAGTGGATCCATTCTTGAAATCAAGTAGGTGGTGTATGCAGACAGGTAATGCCTAAA
TTTTTGCGCAATCCAAGTCAAAGCGCAACATGTTCGTTCCAACAACGTGTATCTTGCCTCGTATGATGTGAACTTCTTGC
TCAAATAGTAAATAGCTTGCTCTCTTCTACCTGTCTCATCATGCTGCCCCAAAACACATCCAAATGCATTCTCCATGACA
GATAGATACAATAACAAAGGCTTTCCAGGCTCTGGTGGGACCAATACTGGTGGGTTGGACAAGTATTCTTTGATTCTATC
GAAAGCCCTTTGGCATTCCTCTGTCCATTTTGTGGCAGCATCCTTCTTTAGTAACTTGAATATGGGTTCGCAGATCACTG
TAGATTGAGCTATGAACCGACTGATATAATTCAGTCTTCCCAAGAAACTCATCACGTCTTTCCTGGTCTTGGGTGGAGGT
AGCTCTTGGATTGCTTTTATCTTTGATGGATCCAACTCTATGCCTTTCCTGCTAACGATGAATCCCAATAGTTTTCCCGC
GGGTAATCCAAATGCACACTTTGCTGGATTCAACTTCAGATTATACTTACGCAACCTCTCGAAGAACTTTCGTAAGTCAT
TTAGGTAGTCTGAACTTCTTTTGGATTTGATAACAACATCATCCACGTATACTTCAATTTCCTTGTGGATCATATCGTGG
AAAAGGGTAGTCATGGCCCTCATGTAGGTTGCGCCGGCATTTTTGAGACCGAACGGCATTACTCTGTAGCAATACACTCC
CCATGGAGTGATAAACGCTGTCTTCTCTGCATCATCTTCATCCATTAGGATTTGGTGATATCCCGCAAAGCAATCGACAA
ATGATTGTAAATCATGTTTTGCACAATTATCGATGAGTATATGAATATTTGGAAGAGGGAAATCATCCTTAGGACTAGCC
CTATTGAGATCTCGATAGTCCACACATATTTTGATCTTTCCATCCTTTTTTGGCACAGGCACAATATTGGCTAACCATGT
GGGGTAATATGTGACCCTTACAATGTTCACCTCAATTTGTTTAGTCACCTCCTCCTTGATCCTTAAGCTTAAATCTGGCT
TGAATTTTCTTGTCTTTTCCTTAACAGGTAGACAAGTTGGATCAGTCGGTAATTTGTGCGAGACAATATTGGTGCTTAAT
CCTGGCATGTCATCATAAGACCAAGCAAATGCGTCAACATACTACTTAAGCAATTCAATTAACTCCTGCTTTCTTTCAGC
CTCCAAATGTATGCTGACTCGTGTCTCCTTCATGATTTCCTCATCTCCTAAGTTGACAACCTCTGTTTCATCCATATTGG
GTTTCTTCTGACTTTCAACCTGCTCGATCTCGTGTGGAAGATTTTTAGGCATCATGCTTTCATCATACTCTTCGTGCTCT
TGTTGATCATTTTCAACTTGCTCGGTGGATTCGTTACATGTCATAACCGTTGAACGAGGATTTTTATTAATATGAGTGCT
GAAAAGTGCAAAAGGTAAGTAAAAATAAATAGATATTTAAAATAACGAGAGTTTTCTTTTTTAAGAAAATAAAGATTTTT
ATTTCAAAGCATTCTAGCTTTTAGAAGAGGCAAGCAACAAAAGATTGGGCATGATTCAAGCCTCAATTTGATCATGTGAA
TTTAAAATTAAGACTACTTTTCCACACTACCAGGACTCTGGTTGAAACAGGGACGGGCTGGTGGTCCAATTCTGCAAGAT
TTCTCCAGGTTCGGCATCACGAATAGTGAACTTGTTGAGATTTATCCCTTTCTCTTCTCCAGCCATGGCCACGAACAGAT
TGCCTAATCCTTCTATGATGTCATCAACGCCAGCTTGATCTGGAATCAAAGCTTGTTCTGGTACAAAGATTGTATCGCTT
GACCCATGACAGTCACTTCCTGAGGCAGGCTCATATCCTAGTTCGTTGGTGCCTCTCTGATGCTTCAACTGGATCGGCTC
AATTATGTTATTAGACTTAGGTCCAAGTCCATTCTTAGGCTGATATCCATACTTCAACATTTCTGACGCAACCATTTTTG
CTGCACTTAACAACTTGGTATCTTCGGGCTCTGCTCCCTCATTGACCCTTATAGCTTGCATGATTTCCAAAGTGTGAAAA
GTGGCTCCGTCTAACTCATCGATGACTGGGATAGAGTTAACAGAATGAATGGGGTGACTGAGTTCTCCGTGGATGGTAAC
TTCTGTGTGACCCCACTCAAACTTTACACATTGATGAAAAGTGGAAGGAACCGCTCTTGCCATGTGAACCCACGGTCTTC
CCAACAACAGGTTGTAGTTGGATGATACATCCATCACTTGAAATAGAATGGGGAACTCCATCGGCCCCACCTACAATGTG
AGATGTATCTCTCCGATGACACTTCTTTGCGCTCCATCAAAGGCTCTAACTTTCACACAAATTTCCTTTATCTCTCCCAT
ATTAACACCTAAATTTCTCAGAGTGGTGAAAGGACAGATGTTGCATCCAGAGCCACCATCAATTAAAACTCGAGTCACAA
TCTTATCACAACATTTGACTGCGATATGAAGCGCTTTGTTGTGCCCAGCCCTTCTGCGGGCAACTCATCATCATGGAAAG
AAATCTTGTTAGCTTCCACTATTCTTCCAATCGTTGCAACTAAGGTCTCACTTGTGGTCTCTTTTGGAATTATCACTCCG
CTTAACACCTCCATCAAAGCATTCCTATGAGCTTCAGAACTCATAAGCAAAGACCAAATGGATATGTGGGCTGGCGTCTT
CTTCAACTGTTTTTCAACCGAATAGTCTTTAGACTGCATCTTCTTTCAAAACTCTGCGGCTTTAGCATCGGTAATATTCT
TCTTTGGATCCTGTTCTTTCCCGAGAACTCTTAAGTCCTCTGGGGCATAACACTTCCCCGACCTAGTCATCCCTTGAGCC
ACGGCAGTGTCGATCATCTTGCCCTTGGCACTTGCTCGATAGTCCCAAGGGACTGCTTTGGTGTCATACTCAGGCTTCTT
AGCAATTAGAGTGGTCACTACAACTCTTGGAAGATATGTCTGGACAGTTAGAGGTTCCCTTAGTTGAACAGTGATAACAG
GTTGCGCCGAAAAGGTCATGACATCCGCTTCATTTATGTTTGGATAGTCGGGGGTCCCATATTCATCATCCAGAGTAACC
ATGTTGACTTCTCGATTCTCATGACTAGGCAAGGGATTGTAGTTCACATTGGGAGGTGCCGGAGTGCATTTGATTACTCC
TCTCCTGATCAAAGACTCGATCTGGTTCTTCAAACCATAACAATCTTCTGTGTCGTGTCCTTGGACTCCCGAGTGGTAAG
CACATCGCTTGTTCCCATCAAAATTACGAGGGATTGGATCAGGAATTTTTCCTTCAACTGGTTGCAACACGCCCACTGTC
CTCAACCTCTCAAACAATTGAGCATAGGGTTCAGCAATTGGTGTGTAAGCGCGAGCATTTCTAGCTTCAGGATTTGGACG
TGGTCTCGGTGCATAAGCTGGTCTATTTTGGTGAATTGGTGCTTGGACAGGGACATATGGCCTTGGAGGGTTTTGGTATG
CTGGTGCTCGGGGTGGATTATAATGTGGTTGGGTATTATACACTGGGATGTATGAAGTATGCGCAGCAATTTGGGGATTA
TTGGGGTATCGGTAAGATGGTCCTCCTGGTTGGTAAGTGACAGCTGAAACATCCTCCATTTTCTTTTTGATGCCGCCAAT
GGAACCCGATTGTATAGCCCTACTTGCAGCTTGCAATGCGACCATAGACTGAATCTTCCCAGATTTAACACCTTCCTCTA
TAAAGTCTCCCATCTTGACCAATTCTGCAAACTTCTGGCCCATCATTGACATCATCTTGTCAAAGTAGATACCTTCTTGA
GCTCAAATAAAGTACTTCGAGAGCTCACTCTCATCTAGTGGTGGTTGCACCCTCACGGCCTCAGTTCTCCAACGTCGTGC
ATATTCCTGGAAATTCTCAGATGGCTTCTTCTGTATATTGGCCAATGAGAATCTGTCAGCAGTAATTTCAGTGTTGAATC
TGAAATGAGTCATGAAGTCCTCGGCCATTTCCTGCCAGTCACGCCATTTGCGAGGGTCTTGGCGGGTATACCAGGTTAAT
GTTTCTCCAGACAGACTCCGAATGAACAACTTCATCCTCAACTTCTCATTTCTCCCTACACCGACTAGCTTGTCACAGTA
TGCCCTTAAATGTGCGTGAGGGTCACCCTTTCCATCGAACATGTCAAACTTTGGTGGTTTGTACCCTACAGGCATGTCAA
TGTCTGGATGGATGCACAAGTCATCATAATCCAGACTCTCTGTCCTTCTAGTAACTTGTAAGCTTTTCAATGCCTTTCTT
AGACCTTGAAGCTTGGCATTTATCGACGCGACTTCTTTCAACCGAGCATCTTTCTCCATTTCTTCATATTGATCGACCTC
GTATGGGACATTAACTACAGCTGGCATAGTGAAGGTTGGAGCCCCAGCGGCATATACGGGTGGAACATGTGGCTCATGCG
GAGCGGCGACATGTGCCCCAAGTATCTGCTGCATTGTAAGTATGGTACGGTCGCGGTTGGAAAGGTCATGAACGGTCCTG
ACTGCGGTTGGAGAAACTGGTGGTACTTGACCGTGAGTAGGAGCGTGTTGAGTTTGTTCTGGCTGATTTGGCAAGTCAGC
TTTTGCAAAGTAGATAGACGTCTTGAAAGTAGGGAAAGTGGTAGCCGATAGTTTGGCCAAGTCTCGAACTTGGCGTAATT
CTTCCCTCAAGATCTCGAGTTCTTGCTCCATGTGAGCCATTTTCTCTTCATTTTGGATGTCCATCATGTTTCGAGAACCT
TCGGGGTTCTCAATAGGTATCATTATGTTTGCAGCAGCGTTGAAGTCGTCTTTATCAGTCATCTTTCTCTTTGATCGAAG
GTTGTATCGTGAGTCAGCCAGTTTGCAAGTCGACACAAATCAACGTACTTTTGGGGATAAATAAGAAAAGAAAGCAAAGA
AAAAGGAAAACTATGTTAGTTTGGAAAATATTGAAAGTTGTAACAAATAAGTAGATGTAACACATATATACGCCAATTTG
GCGACATTCAAAGCGCGTCCTAATATAGAACCTCTTTTTGCCTGAGGTAGGCCTACGTTGCAATTAGTTTGATAATAAAT
GATCCACTTAAACACATTTTAGATTTGGAGTAAACATAACTTCATTGATTACGGTTTGGCTATTACAACGATGTAGGCGG
TCAAAAACTGAAGAAATGAAAGTACAGGGGTGGCCATAAGACATACAAGAGGGATAGGTCATACAGCCTTTTGAGGAACT
TATGAGGGAATTCAAAGAAGAAAGATGATCTACGGCCAGGTTGGAGCATCATCATCATCATCGTCCACATCATAGTAAGG
ACCCGGGTGATACTCCGGAGACTCTTCAAGGCCATGCTCGGATGAGATGTCTATAACCCCTCCATCTCTTGGGTCATAGA
CGTTAGAACCCATCTTAGAAACCTCCATGTGATCTTCCCACACTTCTTCTTCTAGGTCCTCTTCGGGGTCCTCTTCTGGG
TTTTCTTCAGGATTTCCTTCTGGGTCCTCTTCAGGATCTTCTTCTGGATCTTCTTCTGGGTCCTCTTCAGGATCTTCTTC
TGGGTCCTCTTCGGGATCCTCTTCTGGGTCTTCTTCCTGGGTTAAGTAATCGACGGATCCCGGAACTATCTGATTGTACA
TGTGTGTAGTGAACCCCATGCGAAGAAGCACCGATTCTCTAATCCAATCAACTTGTTGTCTGTCTACAAACCCCCAATGT
CCGTGTGCGCTTGGACGAGCCATATGACTTACGGTATTTCGCCAAGCGTAATACTCTGGCATACACCAACTTTGTTCTCC
TATTTCTAAATCGATTATGGATTCCCACTCGGCTTGCATATTTCTTATCCGTTCCAGCGAGACTGAAGTGAATGCACCTT
CATGTGATCCCCATTATTGACCATAGCGGAATGTCTTGGATAACTCCAAACTGCCGCATAACCCGAAGAGGTGCATATGG
TTGGATGTCTCTGAGCCCGATTAACTCGATAAAGAAAAAGTACCGAGTCCTTGCAAACGCCAATCCTGTTACCCAAGAGA
ACTTCCATTGGATGGCGTCTCCCGTGAGGTTGTTCAAAAATGTGCGCCATTCTTCCCTTCCTATCGGCGCACCCACCCAA
TTTTGGAGACGATCTTCGTGGCTTTCAATCTTGTTAAGAGCACCTATGTAGTAATCCATTTGGGGATCACGTCGATAGAA
ATGTTCCCTTGCCCAAATCTGTAGCAATATACTGCATCCTCCGAAGAAATTGTGCCCCCTAATGCAGGCTGTCATTGAAC
GAAGAATTTCGGCGAAGATCATAGGCACCAAAGTAAATTTTTGTGGATCATTGAAGATGCTTATAACCATAGGCAATATG
TTGATGTCGATAGAATTGGACCTTATCGGGAACACCATAACTCCTAAAAAAGCCATAACGAATACTCTTGGCCTCATATG
CTCCCATGCTCCGCGAGTGCATTCAAATTCACGCTGATATTCATGGTAACCTTCTGAACGCCCAAACCTTTGAAAGAGAT
AGTCCAACTCGACGTGCCCGCCGTCCACATATCTTAATGACCGAAATATGTGCAGATCCAAGAGACTTAGGAAGTCACCT
GTACAAATAGTTGAGGGTATCACCGGCAGCCTCCCTTTAATCGGCAGTTCGATAAGACTATTGATCTCCTCTAGTGTGGG
AGTGACCTCAAAATCCAGGAATTTGAAAGTTACGGTGCTCGGTTCCCAAAACCCCATTAGCTGAGTGACAAAGACTTTGT
CGCATTGTGTCCCCAGAAGCGACAATAATGCTCCTAAATGCCCTTGAATCTTTGCCCCGTGTATCCTGTGGATATTTTGC
CACCAATTCTGTAGAATGTGGGGCGCTGAAACGACCATTTGGATATCCGGTAAGTCTTGGTTGAGGTTCATCTGAAAAGA
GGTAAAGGGTGTAATGAATTTATTTGTTCCAAATCCGTTAAGTGTTTAAGTTTGGATAATTTATATCAATTTCAGACAAA
GTTTATGTCGTTGAGTTTTAAAGAAGAAACTCATTGACATTTGGGTGGTTTCCTAAATGCAACGACAATACCATATATTG
TCTTGCCTAAGGCTGTGCAGCATGACCTATTCTAAGAGTAAGATTATGTTCCTAGATGATTGAGAGTGGGACTGAGTAAT
TGCGAGAAGGTGCACTATCTTAACTGCACCAACTCTGAAACTAAGGAATCCAAAGAGAGTTTTGGAGGAGTGCAGGAACA
CCCCTCGCGTGTACAGTGTGTGCGTGTATGGCCAAGACTCGATAGAATGTGCAAATGACAATGTATGGAAAACAGTAACA
AGTAGTGTCTTAAAACAAATAAGGAACACAAGCTTGGATTTCACTTGTGACCTTTCAGTCAAAGCAATATATCAATAGCA
AGCTGAAAAATAAACACGTAATCACAAATGTTGCCCCTAAATTGAGTTTTTCTAAGGTTAAAACCTAAGTAAGTTCCCCA
GCAGAGTCGCCACGCTGTCGCACCCTATTTCGAACCGGCCGAAACAGTTCACAACATAATATGGCTGACACTCTGATTAT
GGAAAAAAAAGTTTTGTTTTAGAGTCGCCACCTAAATTTTAAGGAAAATATTAGGAAAACCATTTTTTTTAAATATGTAA
TGTAAACTCTGTTTGATTTGCGAAACTAGTGAGATTCTGAGTAAGGGTTTTGGTTACTCGAGGGGAAGGTGTTAAGCACC
CCTCAGAGCCTATCCGAAGATAGTCCTTAAACTCAATTTAGGAAAATATAATTAGGAAAACTTCTTTATTTATTTGTTTT
ATGATCAATGATAAGTAAATTTTATTATTTTAAGAAAAGAGTAAAATACAAGGTATAACAAATATATGCCTATTAAATTA
ATATTAGTATGTTTATCATACGGTAAAAAATAAATAAATAAATGTACTAAACATGTATGACAATTTTATATGTTAAGAAA
ATATGAATATGTCTTATATAAATGTATCCAAAATAAATGTTGAGTTCAAAGGCTATAAAGATTTGTCATTTTTATTTATA
TATAAAACTAAAGTTTAAGTAAAATAAAATAAGATAGAATAGTAGTATGTGTGAATATGTAGTATGATATATAACGTTGA
ATAAAATACATAAAGTGGAGTTTCCAAACAAATATATAAATAAAACAAATAGTAATAATACTAAATGTCAAAATACTATA
TGAAGTTTGTGATCTTAAATGTGTTTGTTGCAAAGTATAGTATATTCATGTATGTTTTTTTAAAAAAAAAAAAACGTTTA
TTATTTTATTTACATCTAGGGACAAATTGACGATAGATTAGATATAGTAAAAATAATATGTATATTTGAGTGTAGGGATT
TTTATAACTTATAAAAAATAACACTTGTAAAAAAGATAGTAGATAAAAGTAATAGGTTATGTGAGAAAAAATAATAATAT
AGAATTTATACCTTTATGTGCATGACATGTATATGTATACCTTGTATTTTGAACCTGTTGGCACATTTAAAATCTTGAAA
TAGCATGTTAAAAAATTAGAATGTTTTAGCAATGTTTGATCCAAAAAGTAAGAATAGTCAATATATTTTTTAAATGAGTG
ATGTAAAGAGTATAAAATAGGTCTAACTATTGAGCCTTATTCTACAATTATATTCTTTTTTTTTTTGTTGACAAAATATA
TAGGTCTGTTTTCCAAAAGAAAATATATATTCTAAAAAAGGTGATTATTTTAGCCTTATATATTTCTAAAGGCAATTAAT
TAATCTCAAATTCATTTAGAAATCCCAATTTATGAGTTTTTCTCGTACTTAGTAATACTCCAATTATTATGCCTTAGGGA
ACCTTTGGATACCCTCTCTTTTTAAACTTGAAATCCTACTCTTTTGAACCCAAAAATCTGCATTTTTAAGTTGTTTAAAC
TTAAACTTCAAACACTTGGTTTTTTTTTATTTAAAAAAAAAAACAAATCAAAATAGGTATATAACTTTAGAAAATATCAA
TCCAAGGTAAACTTCTTTGAAACAAGTTACGCATTTATAAAAATGTTGGCAAATCACCTAATAAGAAAGTATTATCTAAG
TCAAATAATTACCAAATGTATAAGGGGATATGAGAATGATTTAAAGAATATGAAATATGCCTATTTTTTGCCAACTTCCC
CACTTGTTTTCTACAAATATGTATCTCTAAAGGATAATTAAATTTTTGGCCTTTAAACTAGTTCCGGATTTATTTGGGGG
TCCTAAGCAATGAGTAGACCTAAATGAATATTATTTTAGTCCTTTGAGACTTCGTTTGGAAAACTTTTAAACTATAAGCC
CGTCATTTCAACTTAAAGGGCCTAAAAGAATGTTATAAGTAAAAATACTAACCCATTTTTTAAGAAAATATCTTTTGTAT
CATTTGTTCTATAGGTGTCTCAAATAAATTCATAAACAAATAATATCAGTTCACGTTAGATAATCTTCAAAATAAAAGAC
AAACAATATATCCGAAACTTGTAAGTAAAGGTTAGCCAATGTATCCAAACAATATAATTTAGACTCGAAAAGAGGAAGGG
TAAGAAATATTGGACTCCTAGTTCGAGAGACTCCAAGCATCACGATGATCCTAATTTGTTGTTGGCCTAATATCTTAGAC
CAATAACGAGTTCCAAAGTAGAAACTCCAACTCTCCGGTTGTACATGAAACACAAGAAAAATAGAGAGATAAAGATTAGT
AACTAATTAAATGATGCGATCATGTGAATATGCGAACAAACATAAATACATACAAAACAGAGATATCAACTTTTATATAA
CCAACAGTTTTGTGAATTTTAAGGACGACTCAATTAGATCCTTTGTAATAGAAAGGAGCATAAGAAATTTAAACCATTGA
TTCAAAAATAAAAATAAATAAAGAAGGGAAAAGGGACAGAGAAACCGATATAAACATAAAACTAAATACCAAATGGATTG
AGTGTAAATTAAATCTCATTCCAATGAGATACTAAAAAAATAATATTGACAAAGAAAGATATTCTTAAAGCCACGTGAAA
TTAGTTAGACCAAAATCATGTATTTCAGATTCAAAAACTGATCTAAATAGGATTATTACCACAGTGTATTCACACGTTAC
GAAACAAGAAGAGAGTATAAAGTAACTAGAATATAAAACAACTTATATTTGATCGCTCAGGTTTATTAGCGAGAGTTTTA
CCTTTTATCAGTGGGTAATCATATAAGTTCAATGCTTAAGCGTAATCAGCTATTAGTGAAAAAAAAAAAGAAACTAAAAC
ACAACACTTAATAATTGATAAACTTGGCAGTAGTAAGGTGTAATGGAAAGAGTAGTGATCAGATTTGAATGCACCGAAAC
AACTGACTTCACACAGAGGTAAAAAGCTTAAACAAAAATATACAAATATTCAAAGAATACGATCATTTTAATAGGCTGAA
ATTGAAGCAAGGAACTAAGGTAAAGAGAAACGAAGGGAGGAAGTGATACATACCTTATATAGAGCAGCAAATTAGGTGTG
TTTTGTCAAAGATATCAATTTCAAACTCAGATTAAACAAATNNNNNNNNNNNNNNNNNNNNNNNNNNNNNNNNNNNNNNN
NNNNNNNNNNNNNNNNNNNNNNNNNNNNNNNNNNNNNNNNNNNNNNNNNNNNNNNNNNNNNNNNNNNNNNNNNNNNNNNN
NNNNNNNNNNNNNNNNNNNNNNNNNNNNNNNNNNNNNNNNNNNNNNNNNNNNNNNNNNNNNNNNNNNNNNNNNNNNNNNN
NNNNNNNNNNNNNNNNNNNNNNNNNNNNNNNNNNNNNNNNNNNNNNNNNNNNNNNNNNNNNNNNNNNNNNNNNNNNNNNN
NNNNNNNNNNNNNNNNNNNNNNNNNNNNNNNNNNNNNNNNNNNNNNNNNNNNNNNNNNNNNNNNNNNNNNNNNNNNNNNN
NNNNNNNNNNNNNNNNNNNNNNNNNNNNNNNNNNNNNNNNNNNNNNNNNNNNNNNNNNNNNNNNNNNNNNNNNNNNNNNN
NNNNNNNNNNNNNNNNNNNNNNNNNNNNNNNNNNNNNNNNNNNNNNNNNNNNNNNNNNNNNNNNNNNNNNNNNNNNNNNN
NNNNNNNNNNNNNNNNNNNNNNNNNNNNNNNNNNNNNNNNNNNNNNNNNNNNNNNNNNNNNNNNNNNNNNNNNNNNNNNN
NNNNNNNNNNNNNNNNNNNNNNNNNNNNNNNNNNNNNNNNNNNNNNNNNNNNNNNNNNNNNNNNNNNNNNNNNNNNNNNN
NNNNNNNNNNNNNNNNNNNNNNNNNNNNNNNNNNNNNNNNNNNNNNNNNNNNNNNNNNNNNNNNNNNNNNNNNNNNNNNN
NNNNNNNNNNNNNNNNNNNNNNNNNNNNNNNNNNNNNNNNNNNNNNNNNNNNNNNNNNNNNNNNNNNNNNNNNNNNNNNN
NNNNNNNNNNNNNNNNNNNNNNNNNNNNNNNNNNNNNNNNNNNNNNNNNNNNNNNNNNNNNNNNNNNNNNNNNNNNNNNN
NNNNNNNNNNNNNNNNNNNNNNNNNNNNNNNNNNNNNNNNNNNNNNNNNNNNNNNNNNNNNNNNNNNNNNNNNNNNNNNN
NNNNNNNNNNNNNNNNNNNNNNNNNNNNNNNNNNNNNNNNNNNNNNNNNNNNNNNNNNNNNNNNNNNNNNNNNNNNNNNN
NNNNNNNNNNNNNNNNNNNNNNNNNNNNNNNNNNNNNNNNNNNNNNNNNNNNNNNNNNNNNNNNNNNNNNNNNNNNNNNN
NNNNNNNNNNNNNNNNNNNNNNNNNNNNNNNNNNNNNNNNNNNNNNNNNNNNNNNNNNNNNNNNNNNNNNNNNNNNNNNN
NNNNNNNNNNNNNNNNNNNNNNNNNNNNNNNNNNNNNNNNNNNNNNNNNNNNNNNNNNNNNNNNNNNNNNNNNNNNNNNN
NNNNNNNNNNNNNNNNNNNNNNNNNNNNNNNNNNNNNNNNNNNNNNNNNNNNNNNNNNNNNNNNNNNNNNNNNNNNNNNN
NNNNNNNNNNNNNNNNNNNNNNNNNNNNNNNNNNNNNNNNNNNNNNNNNNNNNNNNNNNNNNNNNNNNNNNNNNNNNNNN
NNNNNNNNNNNNNNNNNNNNNNNNNNNNNNNNNNNNNNNNNNNNNNNNNNNNNNNNNNNNNNNNNNNNNNNNNNNNNNNN
NNNNNNNNNNNNNNNNNNNNNNNNNNNNNNNNNNNNNNNNNNNNNNNNNNNNNNNNNNNNNNNNNNNNNNNNNNNNNNNN
NNNNNNNNNNNNNNNNNNNNNNNNNNNNNNNNNNNNNNNNNNNNNNNNNNNNNNNNNNNNNNNNNNNNNNNNNNNNNNNN
NNNNNNNNNNNNNNNNNNNNNNNNNNNNNNNNNNNNNNNNNNNNNNNNNNNNNNNNNNNNNNNNNNNNNNNNNNNNNNNN
NNNNNNNNNNNNNNNNNNNNNNNNNNNNNNNNNNNNNNNNNNNNNNNNNNNNNNNNNNNNNNNNNNNNNNNNNNNNNNNN
NNNNNNNNNNNNNNNNNNNNNNNNNNNNNNNNNNNNNNNNNNNNNNNNNNNNNNNNNNNNNNNNNNNNNNNNNNNNNNNN
NNNNNNNNNNNNNNNNNNNNNNNNNNNNNNNNNNNGAAACTTGTAAGTAAAGGTTTAGCCAATGTATCCAAACAATATAA
TTTAGACTCGAAAAGTGGAAGGGTAAGAAATATTGGACTCCTAGTTCGAGAGACTCCAAGCATCGCGATGATCCTAATTT
GTTGTTGGCCTAATATCTTAGACCAATAACGAGTTCCAAAGTAGAAACTCCAACTCTCCGGTTGTACATGAAACACAAGA
AAAATAGAGAGATAAAGATTAGTAACTAATTAAATGATGCGATCATGTGAATATGCGAACAAACATGAATACATACAAAA
CAGTGATATCAACTTTTGTATAACCAACAGTTTCGTGAATTTTAAGGACGACTCAATTAGATCCTTTGTAATAGAAAGGA
GCATAAGACATTTAAACCATTGATTCAAAAATAAAAATAAATAAATAAGGGAAAAGGGACAGAGAAACCAATATAAACAT
AAAACTAAATACCAAATGGATTGAGTGTAAATTAAATCTCATTCCAATGAGCTACTAAAAAAAGAATATTGACAAAGAAA
GATATTCTTAAAGCCAGGTGAAATTAGTTAGACCAAAATCATGTATTTCAGATTCAAAAACTGATCTAAATAGGATTATT
ACCACAGTGTATTCACACGTTACGAAACAAGAAGAGAGTATAAAGTAACTAGAATATAAAACAACTTATATTTGATCGCT
CAGGTTTCTTAGCGAGAGTTTCACCTTTTATCAGTGGGTAATCATATAAGTTCAATGCTTAAGCGTAATCAGCTATTAGT
GAAAAAAAAAGAAACTAAAACACAACACTTAATAATTGATAAACTTGGCAGTAGTAAGGTGTAATGGAAAGAGTAGTGAT
CAGATTTGAATGCACCGAAACAACTGACTTCACACAGAGGTAAAAAGCTTAAACAAAAATATACAAATATTCAAAGCATA
CGATCATTTTAATAGGCTGAAATTGAAGCAAGGAACTAAGGTAAAGAGAAACGAAGGGAGGAAGTGATACATACCTTATA
TAGAGCAGCAAATTAGGTGTGTTTTGTCAAAGATATCAATTTCAAACTCAGATTAAACAAATCGAAGATGGGGAACAGAA
ATATGATCTTACAATCTAATGTTATATGTCCTTTGTTGTCTGTGGTTTTTCGGATCTTTTTAAGGATTTTGCTTGATGTT
TTTGAATGTCTATTGGTTGTTGGATTCTCGGATTGCTATCGGATTTTGATGTTGTTCTTATCCCGTTTTCTGGATTTTTT
TTTTTTTGAGATCTCTTTCCTCCTCCCCTTGAATGGGAAGACGCCTGCCCTTTTATAGGCGAAAATCAAATTCAAAAATA
CGAATTTGAAATCAAGATATCCATTGGAAAATAGAGAGCTACTGATACAGATCAAATCAACATCACTTTTTTTTCAGATC
TTTGAGCCATTGGGATCATCTCGACCACGAGTTTTGAAATCGTTTAAACAAACGTTGGCTAAAGAGATGTATAGGCAGTA
CAGAGGCTTGTTCTGATTTTTAAAAAAATCTCGGCTAAGACATAAAGTTGATAGAAGGAGAGGGCATTGATGATGAATAG
GAAGAGAAGGCCGAAATCCATCAGAAATTTCCATTTTCCGGCGGTTTGCGAGCAGCGGCGTGGCCGAGAGGGAGAAAGAT
TGATGGGAAAGGGGCATGAAAGGGTTCCTGGGGAAGAGGGAAACGTTTTGGGGAAGGAAAACTTTTGGAGAAGAGAAGAA
TCGGACGTCTGGGGAAGGAGGAAAAGATTTGAGGTGTGACTTCTGGAAAAGATGAAGCGTACCAGTGATGGAGCCCTTTT
GGAAAATGTTAAAAATGTTTTGTTTAATTTGGGTCGTCTGATCGTTTGATCGGACGGTTAAGATAAATCAGGAATTAAAA
GGAAAGTTATATAAAGCTTAATCAACTAGGACCATTAGATTTAATCGTAGGGTCAAGATTTAGGCTAAAGAAGCACAATC
CATGTGCTCGCCATGTGGCGTACACAGATTGCCCGGTTTAATAAGACTTGGATTGCCAAATTTGCTCAAATTAAATTCAT
TTAAATTATAACTACTTTCTTTATTAAATAGCCATAATTGATAATTATTTTGCAAGATTAGCTTATTTGATAAAATTAGT
CACTCTTAAAATTAAATTAATATAAATTAGTAAATCATCAATTAACTAAGCTTTCTAATTTTAATAAATGTATGAAAAAA
ATCTATTGCGACAAAGGAATTATATTTGAACCAAAATAGATTCAATTCTTAAGAAGAACAACATTTATTTAAAAAATGAG
AAAGCAAGTAGTAATATAATATATTTAATTTTTATAAGAAATAACATTTCTGAAATAAATTTATCAAGTCAAATAAATAA
TTAAAGATCTTTTATTTTATTTTATTCCTATAAAAATTTCATAACATATATATTATTATTATTATTATTATTATTATTAT
AGTTAAATGTGGAGAGCCAAAATTGGGTGTCAACACATGCCGGTTCAACAAAAATGTAAAACAGCCCCTTGAGGAAAAAG
AACATAGGCAAAAAAACCCCAAGGGAGGATTCTTAGTTGGGCTACTCAGACTTTACCCTAACATTCACAATCCATTCACC
CCACCCGCACAAAAATATGGTGAAATTCCCCTCAATGCACAAAAAATGTAAAACAAAGGGTGAGACAAACCTGTGGCGCA
TAAGCACCAAAGACCCATCAAGAAGCGAGTGGGTCTGGTTTCTCGAAACCCACTGGATCGTCACGAGTGACGCCCTCAGT
AATGCCCGCAATAGTAGTGGGAGCACCATCAGTTTTGCTCCTCGAACCGAATGCACCTCCAGCCATATCATGTGCTCTCC
GCTAACGCAACTCCTCAAATTGAGACTGTCATTGTGCCACCTATAACTGTTGCTGCTCTCTCCTCTTAGCCCGTTTAGAC
TCATTGATGTCACTAGTGGGCTCAGAAGAGTGGGTGCGCTTTCCAGCCGCACTAGGAGGGTCAAGTGTCTGCATCTCATC
TCCAAATAGTGCATTTAACACCAAATCATATGCTTGTACCTCAGGTGTGGGCTCTGGGGGAGCTGTAGCAGTAGCAGTAG
GAGCATCAACGTCTGCTTAGAGTCTAGCCAACTCCGTCTGGAAAGTGGAGAGATCAATAGTAAGCCCATATTGGGGCCAC
TCCATCACCCTGAGCTCGAAAACGTCTATCCACCAATGTATTGTCTGAATTTTCTTTCTCAACGGCTGCCTCCATCCGTG
CCTCCGACTCCTCTACAAACTTTTTCATCCATGGCCACATATGTTGTAAAAGAGTTGCCATATGAGTCTCAAGATTCTTG
ACTTGAGCCAGTGGTATCAAAGCAAATCCAGACGGGGTGGGAGCACGAGGTGTGCTCGCAAAAGTGGAGGGAGGGGTGTG
CACATCGAGGTCTATAGTGGCGGCAGAAAAAGTCTCATCATCAGCCTACTCTACTCCAACCTGCTCACCATCAACAGTAG
TAGCATCACCCATGGGAGGTAGGTCAATCTGTATACCTTTCCTCCCCGGCAGTGGCGCCAGAATTTGATACGCCCAAATT
ACACCTCTCGAAAGAAGTATAAGTGGCCGTTGTCAAATAAAGAACCTAACATTTAGGTTAGGGTCGATCTCATGATGAAT
ATGGTTAAGACTTAGGCTAACTTACGATTATCTACTTTTTGTTAATTTACTTCCATAAAGGAAGGGGGGGAGGGGCGGTT
TGTAAGTAAAATAACAGTTTATTGATTTGTAGTAACAAGTCACAAGTAACCATAATTTGCGGTTTGAACTATCAATATGA
GATGAAAACTAGGGTATTTGTGTTCCCCATAAGCTTGTAACGCAGTAATCCCAAGAATAATAACTTTATCCTAGTGTTAA
CATGCAAGGTTGGTAAGTTAGGTATCTCATAAGTGATTGGTCCTTCAAATAGGGAATTTCACCACGCAACTTGGTCTTTC
TACGGGTGTATGCTTTACTAACCCTTACCCTTAACCCCAAATTAGCCTTTGTAGTAAGTGGTCCAGGCTATTAGATAGCG
CATTATCACGTCTAAATCTTTGTTGCTTAATCCCTTTCTCATTGGTTACCTCCTTGATCCGGTAAGTAGGAATGAGGCGA
GTTCTAACGTTGTGCACCGCTAGAAAGTATTCTAAACAAAAGGATCAACAATACATGCATAAACACTATTTAAGAATTAC
TTAATTATTGGCTTTACTTTGTTAATTATCTATGGTTCCCACAACCCTAGTTGTGGATTTAGCTATTCATGCTTGAGTTC
TCACAATTCATAGTAGATTTTGAAATAGAATTCATGAACTTACAATGGGAATAGATGAAATCTGAAATCTGAAATCTGAA
ATCTTGAATTGAAAATCAAAGCAAATTACATAAAACAAACTTCAAGAATTAAGATGCCAAAGTGTTTGCACAATAATCCT
CAAAGCTAAAGTAAACTATCCAAAAAGGTCTAACAACCCAAAAATGAAAAATACAACTTATATTTATAGACCCTAAGTCA
TAAACCAAGTAGGAAAACAAAGCATAAGAAAATCCGATCTAAGCAGTTTCGATCGACGACAACAACCTACGGTTCATGAC
TCCATGGATGGCCCGTGGTTTGCTCTGTGGTTCAGCAGTTGGCCAAATTCCTGTAATCTTTAAACGACGGTCATCACCTA
TGGTCAGTAGGTCTATACATAATCTCTCTTGTCTCTCTGTTGTTCAAGTACTGGAACTCCTCTTCTCTGAATCAATAAAC
GACCATCATCCACGGTCCATCAATCAGCTAACGGGGTGGCATTTGCATCTGTGGTTCCACACTTTAGTCAAACTTCCTTG
AACAAATCCACCTACAACTCCAACTACGGCTCGTCAAGTGAATGACGGCTCGTGAGTGGACTCGTTGGTTGCCAAAATCC
TGTTGGTTCAGCTACATTCAACTGTTCCAAACCGATTTTCCTGCAAAATTGGACCAAACACCATCATATCTAATAACAAA
AATTTCCTAAGACGCATGCAAACCTCAAGTATAACGTATCAAAAATATCGTAAACTCATGGTATATCAGAGGAGATAAAC
TAATTCGAACACAAATACATTTTGGGGCAGCAAGTATATCAAAAATAAAAAAATATGGTAAGGTAAAACTAAATTAATTT
TCCAAACACCGAGATTTACATGAAAACCCTCTTCGAAGGAAAAACCACCGTATCAAAGATCTGTTATAATCAACAAGAGT
TACAACAACGTTTTCAAAAATGTCCATTAAGTAAGTGTCAAACAATGAGCAACAAAGACTACAAGATAGCACCAAAAACT
AGAGATGTAAAAGGACTAAAATCACCAAAAATGTTGCTACACTTCACGAGCTAAAATTTGGAGCCACAGGATTCTGTATC
CACCTCTATCAATTCCTAATGAAAGATTAGGTTGAAAGAAAGAACATATCCAAAAATCCACTCAATCAGACACAAGGAAC
GAAGTGGATATCACGATTTGAAAATGGTTTCTAGGGCTTTTTAGAAAATCTGCACCCTCTCACTTTTCTCTCTATTTGGT
TGCTGGTCTTTCTCTTATGAATTATTAAAAATAAGACCTAAAAGGAGTTAAACACCATATTATTGGGTTTATGAGCAAAA
GTAGACTGGTCGAAATTGAACTTTTATTTATCCACATAGCAAGTAAAAAAGACCTAAAACTCAACAAGAGATAGATGATG
CTTTGGTAAAACAAAAAAAGTTTAACATGGATACTCTCTCTCTCTCTCTCTCTCTTTATATATATATATATATATATATA
TATATATATATATATATATATATGTTCAGATGATGATACGTGTGATCAATGATGTGTCTGTATAGTTCCAGCAGGAATAG
CCACGTAGTGTTTGGGTATGCGAAAAGTCCACAATACCCTCATCAATTTGAACTTAAATGGCATTAAGCTACCATGTTGA
TACCATATTTGATCTCACACTTCTAATATAGTGACCTAAAATTTGGAGCCACAGGATTCTGAATCCACCTCTATCAATTC
CCAATCAAAGACTAGGCTGAAAGAAAGAAGATATCTAAAAATCAGCTCAATCGGACACAAGGAATGAAGTGAATATCGCG
ATTTGAAAATGGTTTCTAAGGCTTGAGAGAAAATCTGCACTCTCTCACTTTATCTCTATTTGGTTGCTGATCTTTCTCTT
GTGTATTATTAAAAATAAGACCTAAAAGGAGTTATACACCATATTATTGGGCTTATGAGAAAAAGTAGACTAATCGAAAT
TGAACTTTTATTTATCCACATAGCAAGTAAAAAATACCCAAAACTCAACAAGAGAAAAATGATGCTTTGGTACAAAAAAA
AAAGGTTAACATGGATACTCTCTCTCTCTCTTTAATATATATATAAAAGAAGAGCTCAAGATGAACAATTGAGAAAGATA
GTGTTAAAATGTTTTGATGACGATACGTGTGATCAGTGAAGTGTCTGTTTAGTTTCAGCAGGAATAGCCACGTAGTGTTT
GGGTACGTGAAAAGTCCACAATACCCTCAATTTGAACTTAAATGACATTAAGCTACCACGTTGATATCATATTTGATCTC
ACACTTCTAATATATATATATATATATATATACCAACCAACTATAGGTTGCACTTTTGTATGCAAGCCGATGTAAATTGC
ACTTAGATCTAGAGTACGTTTTAGAGCATTTGACTTTTGGCAATAATTAATTATACTTAGTAAAAAATTTAAATAACCGA
CAACAAAAAAGTTTCAAAAGTTGCTTATGTTATTATTGTACGCATCCACTATTCTAATTTACGACATATAAATTGAGACA
AAAGATATACAGAGTATATAAATTTAAAGTAGTCAAGTCAGCAGTTAACTCTCTAGTTGATTGTCATATGAAACCTTAGA
TACTGATTTAATAGTTGAGTTCTCCACAGTAAGATCAAAAATTTATTTTCCATCCATAACATTTTTGGTGTTCTCAATAT
CATAATATTTTAAGGATTAACCCTCTTCATGACTTTTTTGTTGTGCTCTTTAGACTAAGGGAAAGAACTTTCTTGTATGT
CATTTTAGAGCTGGTTTGAATTGACTTATTTTAAATATATTTATTCATCAAGAAAAAATTTTCTGCAAAGAAATTATCAT
ATGTTAATATTAAAAAATTAAACTACCACAATTAATACTCCAAAAAAAAAAATTTAAGAGAAAAATATTTCAATGTGCCA
TTATCATAAACATAGAAAGTTTCTTCTGTTCTTTAACTTTTCTACAAGATAACTTTCCTGTACCTTCATATAATTATTAG
TATAACCAGGCCAAAACTGTAAGAATTATTATTCATTATTTCTTACTTATGGCCCAAGTTTACTTATAACCCAAGTAATT
TCATAAATAATATTTAATAAGGAATAGATCTCGTCCGTACATTGGTTACTTGATGAACGTATCAGATTAAGTCATAACCT
CTATAAATTGGTCCTCCCTCCACCCATTAGGGTTACCACATATTCTCTACAATAATTCCATCGCTGACAGTTGTGGTAAC
ATAAAGTTAGGGTAAAGAGATAGAAACCAATTTAACGACTAACGCTTCCGCTTTTCTTGATGTCTTCCGCATCAGGTATG
TACCTCTAACGACCTCTATGTAAGATTATCGTGTTCAAGATCCTGATATCTATTAAAGTATTTAATCTTACAAAAACACC
TTGCAAAACACCTTTCAGATTTCGATTTTGTCTTTTCTAACATAATATTTTGAGATATCTATTTTAAAGTATACAAAAGT
TATATAAATACAACCATACGGCTTCAATTGTTGGCTATATTGATCATCCAGTTTGACCTCCTCATTTATTAAATTCAATT
GTTTGTACTTGTACAAGTTATGGAGAGGATCCTCGTCTTCAAATCTAGTTTCATACCGAGTATTTAAGTTAAATTTTTGA
TACATTAAAGGTTTCCATTGAACACCGTTGAAGATTTTCATGGCCTCTATTAATAATATATATATTGGAATGTCTCATGA
GAGGAGGTACAATTAAGGAGATTTAAACTTATGACAAAATTAAATTTAAAAAATTGGGCATTAATATGCATTTAGAGCTT
TTACAGCGTAACGTGCGTGGAGCGTTTTAATATTAGACACACACTTGAATGTACTACTCCTATTTCGTATTGCAATGGCG
AAGTACTTCCTATTAAAGATATATTAATCAATTCACTTTAATGCAATATCTTTCTTTATAGGCTTACATATTCTTTTTAA
CTTCCTCAAATTTAGAAAATTGATCTTATACTTAAAAGACCATTCAGGTCATTTTTGTATTTATATCTTTTGTTCATCGT
TTCTAGTGTTGCTATATCAACCCCAAGTACTTTATGACTTGTTGGGTCTAACAACTCGGTTACTTGGTTGTTCTTTTGAT
TTTTATGCGAAATTATGTATTTTGGAGCTTTTGAACCTTGAACGGTCGTTTTCGATCAAAAGGTCAGGAAGATGACCCCC
ATACTCCATTTCTAACAATTCCATTAGCTCCGTAAAGGTAATTTTAGGCTAGTAGTATGGTTGACATGACTTCCGAGATT
TTCAATGCGATTAGGCGTTTTAATTTTCAAGTTAAGGCTTAAGTTTGACCTTGGTCAACATTCTTGGTAAATGTGGTTGG
ATGAGAATTCCGTCACTACGGTAAGCTCCGCATTGTCGAATTTCTCTAACTGCAGATATTACCGACATTTAAATATACTT
GAAAATATTTTTAAAATACTTGGAAAAAAAAGAAAAAAAATCCTATTTTTCTGATCTCTATGCTATTGCTTTCTTCTTTT
AAGTAAATGAATATGAATATTATTTGCTCTCATTTTATAACAATATCGTGGTTGTTTTTAATTTATAACAACATACGATT
AAGCGGGTCAAACTATAGATATCATGACTCAATTCAATTTCTTGCCCAAGTTAATTTGGATGGATCAATAACACATTCAT
TACTTTATTAATTCAATTCATTTAAACTTGTAAAATTTCAATGCATCTACCTATTTCACATCTCCATAACTCGATTTATG
ACAGATGTTAATTATACCTTATAGTATCGTATTCCAAGTTCCAACGATTTTAAAGTTGATACGTGTCACCCAAATGAGTA
GAAATACAAAATAAATAATATACTATTACTCTATTAATCCATATGTGAATCACGTACGTACGTTTATTAATTAGTTGTTA
GTTGTTGGTCAACAATGAGGTACTCGACATGTAGAATAAGTCATTTCTTTAGAAAATTCAAAATTGGAAAAGCTGAAGCA
ACTGTAGTAAAGATTCCTTCATGATATTCAATATTCATGCTTACACGATTGAAATGTGATACTTTATAATAACAAATAAA
TAAATCAAAAAAACGTGGGCGGACTTAAGTAATACTCTAATAGAGATAAGGTAAGATGCCAAATTAAAAGCATCAAAGAA
AGTGCAAGGAAACAGGGGAGGTCAGGATCCCACCAAAACACAAAATACAAAATAACTTGCAAGTAAATCCTCATTACTAA
AACACATTATATGTGTGTTCCTCTAGTTCTGATTTGCAGCTAATTTGTTGCTTGACAATTCATTGAAACCATAAGGTGAG
ACCATAGTCATCCTACAATAGAACACAAAAATTGCACTTATTCATACTACAGTTCAATTCATGTTAACACTTCTTTAGTA
CTTCATCATTTGCAAGTTGCAATGGTAACGTGAATTGTGATATTTACAACGTTTTTTTTTTCTCTCTTTTTTCAGAAAAG
CATAAAAGATTATTCAAAGAATGGGCGAATATTTTTGACTTTTGTGGAAAGCAGAGAGAAGAAGCTAGAGCTCTGATGCA
TGACGCGTTAAAAAAGCGTTGTAATGAAAATGAACGAACCTCTCTTTTCGCTTCTCAAAGAACCTTTCCAGTGACTTCTT
TCTTGTTATGGGTAGATCTACATACATGCAATAACAACCACACATCAAAATAATTGAAATGGTAAAACCATTTCTCTTCA
AAAAATAAATGGAGTAATTAAATGAAAAATGATAGAAAAGTAATTAAAAGAGAATATATTAGTAAAGTTCACCTCCATCT
ACATGTGAAGTCTTCAATAATAACTGTTGATTGCCTCCTTGTGCAAGTCTAAGAATATTCTCCGCCTACACCCAAAAAAA
AAAACCAACAAATTAAGCCAAACTCAAAAGCAAAAAGAATTCGATTTCACTTATCATCATCTCAAAACACTTATTTTTGA
TTTTGATTAGATGAACAAACCTTGTCTTTAGTAACGTCAAAAACAGCAACAATACCATTATAGAATATAGTTAAAGGAGA
ATTTTCAGGATCGTTTTCTATGTTGCAATTAGCAAGAAGAGGCAACGACGACGTTGGAAGTGAAAAGGAGCCCATATTTT
TCTTCTCTGCAGAGCGAGAAGCAATAACATTCTTCAGAACCTCAGGATTGATCTTCGAAATCATGGTTTGGATATCTGCA
ATATTATTAAACTTCAATTTATAGAACTAGCTAGGACATGAAAAAAAAAAAAAAGTGGTACGGTAGAGCAGTGAAAGAAT
AATAAGACCTCGAAAGCTTCTTCTTCTTTCAACAAGTTTAGTAGCAGTAGCTTCTTTCTCCATACCGAAAAAATCAAGTT
CCTCCGCGGATCTAGTCATTCTTTTGGCAACCGAAAATGATTTTCTTGTGAGTGTACTACTTTTAGGTGAATGCCAAAAG
CTAAGCTCTATATATATATATATATAAATGGAGCGGATAGGAGTGAAAAGGTTGTTGGGTTTTAAAATGTATGAAAAATT
GTGGTTTTAATAAAAAAAAAATTGTGATATTTATGAAGAGTTATGACTTTTATGAAAAGTTATAATTTTTTTGAAAGGTT
ACGACCTTTTGGATTGATTGTGTCATTTCCAAAGGGTTATGATATTTCAAATAAAGCACAATAAACCGTTTATTTACCCT
TTATTGTCTATAAATAGAGGGTTATCAGTGGGTGTACTACTTTTATTAGGTGAATGCCAAAGCTAAGTTCTATATATATG
AAAGGCAAAAAGAGGAGAGTCGCGTGTTTTAAGCTGTCTGTCGGGAGTACGACCACGAGGAAAATAAGAAAACCTTGGTT
TTGGTCTTGGTCTATTTTGGTAGAGCTTACTTTTAAATAAAAGAAAGGATGTAAGTAAACCCAGTAGATTGTGGAGTATG
TCACGGGCTAATGGCATTTGCACCCTTTATGTGTTTTGCACTCTATCTTGCCAAAATGAGAAGCTTTAAAGTCCAAAAGG
TAAAATATCTTATTTCCAACATGAAAACACATAAATTCTCCCCTAATTTTATCCAAGAAAATCACTTACATTAATTTTAC
CGATAAACTCTTAGGGGTCATTTGGTAGAATGTATTAGAAAAAAATAATACCGATAAACTCTAAGGGTTCATTTGGTAGG
ATGTATTAGAAAAAAATAATGTATACATTAGTTTTGTACATTATTAGTACTTTATTTGATACACGTTTTTATCCTATATA
TAACTATTGCTTGCATTAGTCATTGTTAGGACAACATAACAATACGTGGTTGTAGTAGTTGTAATCAATTAGAAGTCATA
TTGTTCGTTTAATTTATCTCTTGGAGAGTTTGTATCCAACTACACCTTTGTTTAGCATCTCTATATATTGAGGAATAACT
CTTCCGTGAAATACAATTAAGTTTTATCGAATTCATAAAATCCTTACATGGTATCGGAGCTTTGTTGTCATGACCCAAAA
AGGATGTGATGGCACTTGCATTTTCCACCAAGACAAGTCAACCTCAACCCAACGAAATGAAAGGAAAAGAGGAAAGATAA
AGCAAGAACAAAATAAAAGTGGAAAAACTTATTCATGCTATTAACACCCCAAAACCTGATTGTCACATGTACAAGTCACT
AAAACATAAAGTGCGGAAATTAAGAAATAAGTACAAGTCTCAAGTCTTTGATTGTCAAATCGAACAAAGCATAAAAGAAG
AACTAGAGGGTCTGCCGAGATGACAAGTAGCTATCTCTCAACAGTTCTCTAACAAGCCTTAGAGATAGGAGAGAAGAGCA
ATCACGCTATACCGGGCTCTGAATCTACACAAGTGTACTAGAAGCAAGGAGTGAGTACCAACAACACGGTACCCAGCAAG
CAATCTAATAAAGGAAGCAACCTAGCTAGAAAATGAATACTCCTTTTTCATCCCAACAGAACCTCCTTAAACTACAACCT
GCACAGAAATCAACTCAACCTAAAACTTCTACAATACAAAGCTCACAAGACTCAATAATCATAGTTCAATAGTCACAACT
CAACAACCAACACGAATCAAGTAAGTCAATCTCAATGTCAAGTAGATCAATCACACGTAACAAGTGCATCAATCACAGTT
AACAACCAAGTCAAACATGGCCATCAAAATACATCAAATCACAATGATCAAACCTTTGTCGGAACCATTTCCCATCGGCT
CAATATTACTATTTGGAACCATTTCTATCGATTTTATATCAAATCACTATCTGAAACCATTTCCCATCGGCTTTATATCA
TTTCACTAGATGAAACCATTAGATTGTGGTGAATGTCACGGGCCAATGGGCATTTTCCCCCTTTATGTGTTTGCACTGTA
TCTTGGAACTTTTTACCAAAATAAGTCATTGTTTAAATCAATTAATCAAAATAGTATGGTTTTAAATTTTTTTACAAAAC
TAGTAAAATTATGGTTCACAATAACGTTTTATGCTTTTATTTTAAAAATAATAATAGAAAAAAGACTAACGGCGTTTGAT
AATAATACGTAACTATGAATAACATTTTAAATATAATACGTTGTTGAGAATAGAGTTTTAAGCATAAGTTGTACACCTGT
ACTACAACTCTGTCATTTAATCCTATAATAGAACAAAAATCCATTTAATTATATTAACTGAGCGAGAAAAATCTGCAGAT
TCACATAAGCCTAAAAATCCTTTTTCTTCCTCCTAACCCACCTCCAAGGTGGCAGCTATGACCATAAACAAAAATCTATC
CTCTTGCTTTTCCAGAATTGACACATAATCTTCACTCAATTTAAAACCCTTTTGTTCTATACAAGAGGTTTGAAAGTTTT
GTTTGACTATTGAAGATTAGACACAATACAAGAGATTTGAGGCGAAACTTTCAAAAAATTGAAGGACATTGGCAGTTTTG
CTTACAAAAAAGTGTCAAAAAGCTTTGAAAGCGAAGATTTTTTTTTTTTTTGCGATTGAGGTATTTTTGTCATACACCAG
TATAGTTTATCTTAGATTTGTTGAATATGTTGTTTTCCTTTTTGTTAAAAAAAAACTTGAAATTTTAGTTTCTGTTTTTT
TTCCTTTTTATGAAGATATGAAATTATAATTGAAATTATTTGAGTAGTATTTAATTTCCTCAAGGTTGCGACTTTTATAG
CAAATCTTATATTTTAATTAATTGATATGATTGAAGTTTATGTTTATGGTGAAGCATTTGAGGAAAGTTTATAGTTGTAC
TTTTGTTAGTTTTGTTCATTATTTTACAAATATTCACTTGTGTATATGTATTTCTTTTATGGCTACTAATAATGCATACC
AACTGGATTTTGGTCCACTTGATCTATCGTATTAACTTAACAACTCACTCATAGGTCATGAGATACCAGCAATTCACAGC
CCTACCCTGAGAATTTGAGAGTGTAGTTACCCTCTACCAATTGCACCTTATTACCTGATAACCAAGTAATTACATGACCA
ACCAAACATGCCAAACAATATAATTACACCAAATCCAATTACCATAGTGGCTTTTCAGGCCGTTAATGTATTAGGGTATA
GTTAATTACTACTCTGTTTATTTTTACTTGTTCATTATTATTTTTTAATTATATATTTATTTATCACTATTAAAATATCA
AGTAAATATAAAAAATAGTAATTCATATTTTATCCTTAGCATTAATTACTTGTTCCTCAATTTATATTTCAATAAATATT
AATTAATAGAATTAATGTGGTAAAATAACCATCTCAATTATTATTTTCTTAATAGACAAATATAACAAGTAAAATTGAGT
CGAGGGAGTCTATACTTCAAAGTTATACTAAGAAGTAATTTGCAAAAAGGAATAAATAATGAGAAGAATCAATTAAATGA
ATCAACGATAATGTTATTCTCCGATTGAGTGAGATTTTTTTGTGAAATCAATTCATATCAATATAATTATAATTAACAAA
ATACATAAATGGGTCACATACATACTGTAGTTGATAGCTAGCTCACCTACTAGACATATCGAAGAATATGGTAAATTTTA
TTTTTACTTCCTTTCTTAGTTCCTTGGTTTCTCTCCATAACTCATTTACATTTTATTCTTAAAGCACTCTTGTGGTTTTT
TTAAAAAAAATGGGACAACATAAAAAGATTGAAAGTGTCTCTCAATGGATTAAAATGGCCTTCAATAGCTTTCAATGATT
TTCTTAAGTATTTAGTGGCTTTAAATAGCCAACATAAAATACATAATCTGTATAATTTAAAATTTTAAAAATCCTAAGAT
ATCTCAATAACTAAAACAACCTAACTAAAATTCAACTTTCAAATTTATCTTAAATTAGACAAATTATTTTATTAAAAGCT
ACTGCAATAACTAAAAGCAAACTTCAACACTCCTCTTTAGCTTTAGTTACTGCAATTGAAAAATGCTCCTCCTCAATTTC
TGCTTTGATAGTTGATGCTCGATTCTTTTCATTGATTTTGAACTTGCAAAAAAAAATCCTTTTTTTTTTATCTTGTGCTT
AAAAAATACCTTCCATGACATTGTTGTTAAAGAGTGATTCAAAACGATTGACTGAATTGGGACATGAGTAGTTTAGTAGA
ACTAGTCTTTGGGTCTTTGTTAAGTAGTTTCCTATATTTACTCAAGTGTCATTAGTGTTGTTGATTAAGTGTCATAGTGG
GTTACAGGACCTATATTTTAGGATTAGTTGTTTATCTCTTAGCCTATATATCATGTGGGCATATTTTGTTATTTCTGTAC
TTCCAATTAATCTGAAATTAAATGCAGTCGCAGTTTTCCTTCTCTTTTTTTATTATTTCCAGATTTCTCTGTACTTTTTC
TCCAACAAATTTGGCATCAGAGCCAATTATGGCAAGTAGCAATAGTGCATTGAGCGTGACACAACCACTCATTCATGTCT
TCAAGGGAGAAAGCTACGAATTATGGAGTATCCGTATGAAAACTATACTCAAATCTTAAGTTCTTTGGGACTTGGTAGAA
TGTGGATCTGCAGATCCCGACGAAGGAAACAAACTGCGAAGCAACAAGCAAAAAGATGCTAAAGCGCTGATTTTTATTCA
GCAGGCTGTTCATGATAGTGTCTTTTCGCGGATAGCAACAACAACCACATCCAAACAAGCCTGGACGATTCTCCAGAAAG
AGTTTCAAGGCAATTCAAAGGTCATTGTGGTGAGACTGCAATCACTTCGGCGTGATTTTGGAACCTTGATGATGAAAAGT
GGAGAATCCATTGCTGGTTTTTCGTCAAGAACAACGACAATTGCCAGTCAAATGCGATCCTACGAAGAGAAGGTAACTGA
TCAGACCATTGTGGAACAGGTATTATGAAGCCTAACTCCAAAGTTTGATCACGTAGTTGCTGCGATAGAAGAATCCAAGG
ATCTATACGTATTTTCCTTTGATGAACTGATGGAATCTCTTCAAGCTCATGAGGCGAGAATTAATCGATCCACAGAAAAG
AATGAAGAGAAGGCATTCCAAGTTAAATATTCAGACACCAAATATGGAGAAAATAATGGTCCAGCAAGCAGAGGTCGAGG
AAGACGAGGCTTTCACGGTGGTCGGGGTTGTGGTTATGGAAGGGGCAGAGGAAGATATGATGGACACAGGTAGTCCAATG
AGCAAGGTAACACAAAAAATGGCATTCAATGTCATCACTGTCAGCGTTACAGACATATAAGGGCTGATTGGTGGTATAAA
GATCAGAAAATAAATTTTACAGCAATAGAAAATGAGGAAGAGAATTATCTTTTTATGGCTTGCACTAATACAGACCATAA
GCCAAGTGATTTATGGTTTGTAGACAGTGGTTGTTCAAATCATATGACAGGTATCAAATCTTTGTTCCATGAGCTTGACG
AGAAGAAAAAGAAAAAGGTGCAGCTTGGCAATACAAAAAAGTTACTGGTTGAAGGAAAAGGCATGGTGAGCATTGACACT
AATCAAGGCAAAGTAAATATGATAGATAATGTTCAATTTGTACCCGATTTATGATATAATTTGTTGAGTGTTGGGCAACT
AATGACCAATGGATATTCTCTTTGGTTTGATGATGATGCTTGTGTCATTACAAGTAAGAAGTCTGGCAAAAAGGTTCATA
TCACCATGACGCCAAATAAGATGTTTATGTTGGATGTTTCTGATATGGAAAATTTTGCCCTTGCTGCAAGTGCAAAGGAT
GACTCAAAGTTGTGGCATTTGAGGTACGGCTATCTCAACATAAACGGCCTTAAATTGCTAGGTAAAGGTATGGTTCTTGG
ACTATCAAAAATTAGTTCTCTTGATTTATGTGAAGGGTGCATTTATGGGAAACAAATCAGGAAATCTTTTCCTGTTGGAA
AGGCATGGAGAGCTTCTAAATGTTTAGAATTAATACATGCTGACTTATGTGGTCCTATGCAAACTAAGTCCTTAGGTGGA
AGTCGTTATTTCTTGTTGTTTACTGACGATTATAGTCGCATGAGTTGGGTGTATTTTCTAGAAAACAAGTCAGGAACTTT
TGAAAAGTTTCAGGTGTTTAAAGCTTTGGTAGAGAACCAAAGTAGCTATAGTATCACTGTTCTTTGCACAGATAGAGGAG
GAGAGTTCGTGTCCAACGAATTCAATTTGTTTTATGAAAAAAATGGCATCCATAGGGAGTTAAAAACTCCTTATACCCCA
GAGAAAAATGGTGTCGCTGAACGGAAGAACCAGATTATGGTGGAGATGGCAAGGAGCATGTTGCAAGCAAAGGAACTCGC
AAATCAGTTCTGGGCAGAAGCTGTGGCTGCATCTGTTTACTTGCTGAATCTTTCACCAACAAAAGATGTTATGAATAAAA
CTCCTTATGAAGCTTGACATTGTAGGAAACTAAATGTAAGTCATTTACGAGTATTTGGGTGTGTTGCTTATGCTTTGGTA
AGTTCACAAGCTCGTCTAAAGCTTGATGAAAAATCTGAAAAATGCATTTTTGTAGGCTATTGTACTCACTCCAAAGCATA
TAGATTGTATAACCCTTTTAATGGTAAGATCTCAGTTAGACGTGATGTAATATTTGATGAAAATGCAAGTTGGGATTGGA
GTGAAAAATTGGTGCGACAAAAGCCTCCTATGCCTCTTGGAATCACTGAAGATGAAGGAAAAGAGTCAACCCCTTCAAGT
ACACTTTCAGGTTCTTATGTGGTGTCACAAAGCTCGCCAATTGCAGCAACTCATGAAGAGTCTTCAGATGAGATTATTCC
ATTAAGAAGATCAACAAGGCTTAAAAATTCAAATCCCAAGTATGCTAATAACCTTTATACGTCTTGTCAGTTTGCTCTTA
TTGTTTCAGATCCCATGAATTATGAAGAAGCTGCTAGAAAAGAAGAATGGAAGAAAGCAATGGTGGAAGAAATGAAGTCC
ATCGAAAAGAATGGAACATGGGAAATGATGGAATTACCAAACGGAAAAAATGCAATTGGATTGAAGTAGGTGTTCAAAAC
AAGTTTGCAGCTGATGGTAGCCTACAAAAGCACAAAGTTCGTCTTGTGGCAAAAGGGGTATGCACAACAATATGGTGTTG
ATTTTGAAGAAACATTTTCTCCAATAGCTCGATTTGAGACAGTGAGGTTGGTTCTAGCATTGGCAGCACAGTTGCAATGG
GCAGTTTATCAATTTGATGTCAAGTCGGCATTCCTCAATGGAGACTTACAAGAAGAAGTCTATGTCACACAACTTGAAGG
TGTCACAAAGGAAGGCGATGAAACAAAGGTGTACAAGCTGAAAAAGGCATTGTATGGCTTGAAGCAAGCCCCTTGAGCGT
GGTATAGCAAGATTGATGGATACTTCCACAAAAATGGATACATAAGAAGTGAGAATGAACCCACCTTATATATGAAGAAG
GAAGGTAATTATTTCATTATTGTATGCATTTATGTTGATGATATCATTTACACTAGTTCTTCGCGTTCTCTTCTGGAAGA
GTTTTAGTCTCAAATGATGAATGAGTTTGAGACGTCAAATATAGGTTTATTACATTACTTTCTTGGCCTTCAATTCCATC
AAGCTAAAGAGGGAATATTTCTTTCACAAAGGAAATATACTAGAGACCTACTCAATAAATTTGGCATGCTTAATTGCAAG
CTTGCGGCTACTCCAATGAATATCAGTGAGAAATTGCAACAGGTAAATGAAGAAGAATTGACAGATGCAAAGAGGTTCAG
AAGCTTGGTTGGAGGTCTAATATATTTGACGCATACTAGACCCGATATTGCATATCATATTGGTGTTATTTCTAGGTTTA
TGCAACAACCTTCAAAGGTACACTATGGGGCAACAAAAAAAGTCTTGCGGTACATTGCTGGAACTTTGGACTTTGGTATT
TGGTACTCCAAAACTGATAATTTCATATTGTGCGGGTACACAGATAGTGATTGGGCAAGTTCATTTGACGATAGACGGAG
TGTTTCGGCGAATGTTTTCACTCTAGGTTCAGGTGTGGTGACTTGGAGTTCAAAGAAGCAAGCTACAACATCATTGTCAA
CTTCAGAAGCTGAGTACATTGCAGCAACTTCAGCAGCTTGTCAAGCCATCTGGCTAAGGAGAGTGTTAGCTGATCTTCAA
CAGGAGCAGAGAGGAGCAACAGAGATATTTTGCGACAATAAAACAACTATCTCCATGACAAAGAACCCAACATTCCACAG
CAGGACAAAGCATATTGATATTCGTTATCATTTTATCCGTGATTTGGTAGCAAATGAGGAAATATTATTGGAATGTTGCA
GCACACAAGAGCAGTTGGCTGATGTATTGACAAAGGCTTTATTGAAGGAGAAATTCTACTATTTCAGAGGATTGTTTGGT
GTTTGTAGTTTTGAATCAAGAGGGAATGTTAAAGAGTGATTCAAAACGATTGACTGAATTGGGACATGGGTAGTTTAGTA
GAACTAGTCTTTGGGTCCTTGTTAAGTAGTTTCCTATATTTACTCAAGTTTCATTAGTGTTGTTGATTAAGTGTCTTAGT
GGGTTACATGACCTATATTTTAGGATTAGTTATTTATCTCTTAACCTATATATCATGTGGGCATAGTTTGTTATTTTTGT
ACTTTCAATTAATCTGAAATTAAACGCAGTCGCAGTTTTCCTTCTCTTTTTTATTATTTTCAGATTTCTCTGTACTTTTT
CTCCAACAATTGTCTTGTGTAGAAGTTTATTTGAAAGTGTTTTAATCTGAACTTTTGTAGGATTTGCAGGAGAGGTTGTA
AGGATTTTTGTTCCATCACATATCACATAGGTTTCAAAATATGATTTTTTTTTCTCATAGACAATTTGATAGTTTTTGTC
TGCGAAAATTTTTGGGGCATTCAAAGAGAGACTGTTGTTTGCCATTATGTTTGGTTACAAATTGGTTTAGAAAAGCTTGT
GCTTTGAAAAAAGCACGAGTCGAAAGTAGTAGCCCTGACAGGTTAAAATGGATTGCACTAACGGATTAAAAGGCTAGCCC
TTATAGGTTAAAAATGGTATGGTAGTTCTTTGGAAGATTTCACAGATCTCGTAAGATTAATGAAGCTCTTGATACCACTG
ATGGTGTTTTTATTTTATTTTTTTAATGGGGTAGCACAAAAAAATTGAAAATGCGGATTGAAATGACTTTCAATAGCTTT
CAGTAATTTTATTAAGCATTTAGGGGCATCAAATAGCCAACATAAAATCCATGATTTGCATAATCTTAAAATTTTTTTTA
AAAAATCTAAAATATCTCAATAACTTAAACAACCTAACTAAAATTCAAATTTCAAATTTATTTTAAATTAGACAACTTAT
TATACTAAAAAACTATTACAGTAACTAAAAAACAAACTTCAACACTTCTATCCATAACATATGATAAAATTCACTCTTTT
TATGCTTCCATGTGTCACACGACCCAGACCGTCGTGAATGGCACCCACACTAATCCTCCGGTGGGAGAACCATTACTACA
ACCCAAACTAACAAACTCAACCAAAACTAAGGCATTTAAAGTTACAAAAGCATGTTTAAATGCTAAGAATAAGAAACAGG
GAGTTCCCATAAACTCCAAACCAAAGTCTAATCAAAACAAATCCAGAATAATACCTAGAACTTGAAAGTCAATGTACCAA
AACATCTAAAGTTCAACAAGTCTAAGAAAATGGGTACAACCCAACTAAACATAAGAAATCCTAATGCAATAGTCTAAGTT
CGAAATGGGGACATAAACGAAAGAGAACTCATGGTAGCCCGGAAGAACTGGCTCACCCTTGAATTCGATGACGATCACTG
ATCTTCTAAGCGAGGTCTGTCAATAGCCACCGGAAGATGCCCTGTACTCAACAAAGAAAGAGCAAGTGCAGTATCAATAC
ACAACCACAGTGTACTGGTAGGATCACATGACTTTTCCAATAAGTGCAACATACATAAGTCATTACAACATAATAATAAC
ATGCATACACCGAACATATACAATATCAATATTATTTACGAATAACGATCAAGTTCACAATTCTCAATTACACATTTATG
TCAAGTCAATGGTCCTCTCATGGAACCCACACTCAAACTGTTAGTGTACCGGTACGTGGTACCCATTCCAAGTTAGCATG
TCGGATCGTGACACCTGTTCCATTATTTATTCCGGTACGTGACAACCGATCCTAGTTAGTGTGTCGAAACGTAACACCCG
ATCCGTTCAACAAGCCACAATCACAATCACAAGCATATTCTCATAATCATACAATCAAGTCATGATTCATGGCATTCAAT
CATTCAACTATCCTCATTTACGATTTGTGTGATCAATAATGCAACATTCGCATGCATACACACGTCATAATGAAGCAAGA
ACAAACATATATCACACAACATGAAATCACAACCATCACCTACCTTGAGCAAAGCTTGAATCCCCTAAGAAACTTGATTC
TTCCCTTTCTGGATTCTTTCTGCTTGTTCTTGGTCTACAAACAATCCATATAACTCAAGAATCAATAAACGATGTCTAAT
TACTCGGATTAAAATCAACACTATCAACCCTAGATCAACCCTATGATCCCAATATCCAAATTAGGGCTTTTCCCCACCAT
CCAAACAGTTCCAAAACCCTTCCCCAACAATAATCACCCAAGAATCTAAGTTCTACGGATCGAAAAATGGATTCGAGGAG
TTAAAACTTTACCTTTAGCCTTAAGAATGGTGGAAAACTATCAAGAAAACACCTGTGGTCGTCTCCTAGCTCTCAAAGTC
AAAAAGTACAGAATAAAACGTTTTTGGGGTTTATTTCCGACTTAAGTCGGGTTGTCCCGCCACAACGGTCCTTACCCCGC
TACAGTGGTCTCGCCCTGGCGGGAAAATCCCGCCTTAGAGGCTTGCACGAAAGTAGTGAGCAAATTTAAGAATTCCCGAA
CCCCCATTTCACAACACACCTTCATCCCATGATACTGAGAAAATTCCCGCTCACACTAAGCTCAATTTCGGGAGTTCTAT
TCACCCGAATTCAATTTCGTAAAGTCGTACGAGTTCCTTAATGTCTTAGGTATCTACTCATGTGATCAAAAACATATTTA
GATCACTCAATTGTTACCAGATTTCCCTAGACCTTACTAACTCCGATTTCGCCCAAATCTGGACTAGGTTAGGGAAATTC
CAAGTTACTACGAAAAAGTGTTCCGGCCCAAAAAAAAATTTCGTTGGCTTTTCTATAACGACGGCAATAGGTTGTTACAC
CATGTCCACTTACTAAGTTGATAGCATTGTTGAAGGGAAAACTTAACAACACAATTGGTTGAGCATCAGATCTTTCACCT
ATTATTGAGGATTTGATTACTCACTCCCTTTTAAAAAATAAAAATAGCACAAATGAGTATTGAAAAAATGTTTTAAGACA
ATTATTTAAAGGGAAAAGGGTCTGATATACCCCTCAACTTTGCTATTTGGAGTTGATATGCCCCTCGTTATGAAAGTAGC
TCATATTTACCCTTAAACGGCTCACATATACCTCTGCCGTTACAAAATGAGCTCACATATACCCTTCATTTAACGAAAGG
GAAAAAATTAATTTTAAACTTATATTTTTTACTTATAACTTTTTTTTAAATCATTTAGGGGTATATAGGATTCTTCTAGC
AAAGTTCAAGGTATATTTCAATATTTTTCATACATAAATTATTTTTTGACTTCTTTGATTTTCATTATTTTAGTTTCTTA
TTCTTATTCTTATTTTTTTCTTTCATTCCTTAGTGTAAAGAAAAACATTTAAAACTATTTTTTTGTGGCTATATTATAAT
TTAAACCAATTTTTTTTGGTTTATATTGTAATTTAATTTTTGTATTTGAAGAAAAAAATATTGGTCATCTATAATAAGTT
TTACAAGAATATTAGTGCAACATAAATAAATTTGACCATCAAAATAATAAATCTAAATTAGTCATTGAAACAAAAAAAAA
AGTCAAAAAAAATATGTTTGAGGAAGATTAAATATACCCGTATGGGATTATAATTTTTTTTTAAAAATAATAAAAAATGA
AACTAAAATTATTATTTTTTTCATTTCCGTTAGAGGGAAAAGGGTATATGTGAGTCATTTGTATATAAGTAGGGGTATAT
ATGAGTCACTTTCACAACGAGAGATATATCAGCTCTAAATGACAAAGTTGAGGAGTATATCAGACTCTTTTCCCTAATTT
AAATGCCATTGGACATCTGATTATAGTTAGGGTTGTTCAAAATCGAAACGAAAAAAAAGTTATTGATTTATTGATTTAGC
GGTTTTCGAAAATTTTTTCTAGACCAACAATTTGGAGAAAGGAGAGGAAATGACATAATTTCTAAACCTTCTGGAACCTA
CTTGTAAGAAAGGGTCCCTGCACATGAACATGTTCGGGTAATGCTAAATGACTAGAAAATTTGGCCAGAAATTTATGAAG
TTTATTTCTTTTTTATTTTAAAATAAACTAATCTTTTTTCCATTTTATATAATTAAAAGGTATTAAAGTTAAAAAGGGTA
AAAATGTTTTAAAAGGAAAAATATCATTTTGGCCAAATTTTCTAGCCAAAAAGATTTTTCCCATATACATACATATAAAC
GTTCAAATGTGCGAGGGGAAGTACAATATACTTTGTAATCCCAGCAACTTGGTATAGAATTCAGCAATTACCAATCTATG
AAATTACTTTATATATTAAAGTACTACCACACTGATGCAGATAGATTCCTCACATTAATATCATCATAGCTGCAGTAAGG
ACATAATAAAGCAGCTTCAACACACATATGTTAAAATATATCTAAGCTAGGAGTCCTCCAAATTTACAATAAATAAGCTC
CATTAACTCAGCAAATATTTGAGACATAACACTCTTGATATTTAGGCTCATGGCATCCAGCCAATTAGAAGCAGCTGCAG
CACTGCTCCAACAAACAGCAACAACAAAGAGTAGCCAAACTGCAAAATAGATATGACTTATGATTAGTCAGACAAAACAG
TCAGACACCATATGTATTAACCTTGTGTTTAAAGTTCTCATGTTGTCTTCTAGTTAATCTCTTTATACTGGCAAGAAGAT
TTTTCTTTTTATTTATTTTCCCTGGGTGATTCGAGAAGGAGGGAAGAGTTGAGGACGAGTATAGAGAAGATAGAAACACT
ACCAAAGCTTAGTTAATTAAAAAATTAATTTGCTATCCAAGAAGGTATACAAGAGAAAACTCACAGATTCACTGGTTGAT
GAATGTAAGAAATGGAGTAAATGTTTGCAGTAATTATAACCTTACAACATGCTTGTATGCCATCTAACTACCAGTCCAAG
GATTGATGGTAATCTTATTAAATTAGAGGTTTTTATCTTGGAAATTTAATGCTTTAAGGAAATATTAAGGTCACTCATGT
TAACAGTAAATCTCGGGTGTTTGGAGTGTTCTACTTAGCATGTCGATGGCTTACAAGTCTAATTCTAACGCTTTACGTCG
TCCGTCGATGAGATGCGGGAGAATAAGGTTGTGAATGGTGATGGTATGAAGGAATTGTTATATGAAGATGTTTGCAATGT
TAAATCAGTGGCTTACAAGTCTAATTCTAACGCTTTACGTCGTCCGTCGATGAGATGCGGGAGAATAAGGTTGTGAATGG
TGATGGTATGAAGGAATTGTTATATGAAGATGTTTGCAATGTTAAATCAGAGTTAGAGGCCAAAGGGAGCCTTAAAACAA
AAGTGCAAGTTAACGGTTTCGTGGTGGCAGAGTATTTCAAATGATCTCGTACATGGTCTTTACTTTAAACGATCATATCT
CCCAATCTGAAAGAAGTTAGACGACCTACTACCTATCCAATTAAGGTTTTTGAGTCTAGTTTCACACGAATTAAACCATT
TGTCAATCCAATGTCGGAGTAAAAAGTTGTGAGTTTACTAATACGAACTGCCGGGGCAGAAAAAAACTTCGTGGATCAAG
GTTCAGGGCGAGAGAAAAAAACTTCGTGGATCAAGGTTCAGGGCGAGGCCCCTGCTCACTATGGAGGTAGCCCCGTGAGG
CCGAGGACTATACGGGTGGGGTCTTTGTTATATAAACAAGACTTGGCGTTACAACCCCATTTTATTTCATTCCGACAGTT
AGGAGCTCATTCTCCTCTAGATTTCCTCCTTCTAGCATCAAGAAGCTACGGTAAGCTTATCCCCTCTCTAATTCCTTCAT
ATTTCTAGATAGATTCACAATCCTCACATCGTAAAGGTTCTGAATTGTTACGAATTATAGGATTTCAACCTAGAGAAGAG
GCATATATGGGAGTATTCTCATTCAATAGCCCATAGAGGCTTATTTGTTGGCCGTAGAGGCTCATTTGTTGGTCACCGAG
GCTTATTTGTTGATCCAGCGAGACTTATTTCCAGCCACTGAGGCTTATTTGCAGGTCAGTTAAGACTTGTTAGTTCATCA
AAGACTTATTTGCTGGCCCACAGAGGCTCGTTCACTGGCCATAGAGGCTGATTTGCAGAAAAGAGACATGTATACATTGT
ACCTATAGATGTTACGCCGAATGTGATGGGCTGCTCCTAGAGAACTAAATGTTGTTTCATGATACACAGCATACAGATTT
TCTTCGGGTTCTATCTTTATTACTGTCATTACGTTTTGTGCTTCCTAGTAGAAATTCTATTCTCACTTGATATGGTATCT
ACCTTACATACTCGGTACATTATTTCGTACTGACATCCCATTACCAGGGACTGTGATTCATGCCACAGCTCCAGGTTCAT
AGGTTGACAGACCCCATTGGCAGATTCAGACTATCATTTGTGGATTGGTGACCTCCATTTCTTCCTGGGGTTGCCGAGTC
CAGTATTTTGATTTTGTATGTACATTAAGGTTTATGGGTAGGTTAGGGACTTGTCCTGACCATCGTAGCGATTGTTAGCC
TCTTAGACAATTTTGTAGACTAGTGACACTTGTTTGTCAGTTGATATCAGTTGTCTAGTTGAGGATATATGTGTGTGTGT
GCTGAAGAATTTATGGTTCAGATGATAAACTCTATCCTCCTATTATTTCCCTATTTGTCGATTAAGAGAGTTACGGGTTG
GTTCACTCGGTCAGGTATGGCACCAGGTGCCAGTCTCGCCTTCAAGGTTTGGGGCGTTACATTAACAAGGAGAGATAAGG
TCACACATGTTAACAAGGAGAGACTAAGGTCACTCATGTTAACAAGGAGAGATTAAGTCTCTCATGTTAACAAGGAGCAG
ATTCACAGACGGAATAGTAGGGGATTATAATTTCTATATACTACTGATTCTAAAATTTGAAATGTGAACTAAAAGTGGAA
TACAAAGCAATACATTTTAATTTGCTTGGTGCAGCTTGCTAGTCATATTCACCAGAGCATCTCATGAAACCAAATTTTGC
TGCTCCATATCAAGCTGATTGCTATGCGTATTTGGAGGACAACTGGACAAGTAAAAGGCAGATTCCTAGAATTTGCTAGT
TTGAACACCTTCAATCTGGAAGCACACTATACCCTATATATTAGTTTATTATACTAATTTTTTTCCTAATATATGGAAGA
TTAACTTGAAGCAACCCCAAAAGGGTTGAATAAGATCTTTGTTCTATCAAANNNNNNNNNNNNNNNNNNNNNNNNNNNNN
NNNNNNNNNNNNNNNNNNNNNNNNNNNNNNNNNNNNNNNNNNNNNNNNNNNNNNNNNNNNNCTTTTAGTGACAATAGATA
GTGCTAAAGTTTCACCGGGCATTAATTAAGTGTCATTAGATTCAATGCCACTAAAGGCTTTAGGGACATATATAAAGAGT
GATAATTGCCGCTAAAAATACATCTTTAGCGGCAATTAAGCTATTGCCGTTAATTAATTGCCACTAAAGATCATTTTTGA
TGTAGTGGCATAATAAAGAATTCAGAGTATTGTAACATGTTAAAACTCTGTAAGAGTAGGATAGAAGATCTTAAATCTTT
TTGTACCTTTTACACCACATTATCACTCGATAAATCAGAAACTAAAGGATGAGTTAATCAACAGAACACCACAGGTAATT
GATGAAACCTATTTCTGTATTTAAGAGCCTCATTTTAGGTCCACAAGTTTGATTGATTTCCTTCAAGTCCACATACTAAT
TGCAGTCACGATTGTCCATGCTACTCCTAACCCACATATTATATCCAAATATGACAATTCATCATAAGCAAATTAATCAA
TCAAAGCAGTTGTAAGCTCCTATCACTGTTTCAGTAAAGTAGCCCATGGGCATGGGATACGAACAATCAAGAGTTGACCA
AGCAGAAACCCTGTTATGAACCAAAATCCAACACTCATCACTATGAAGTAGAATGTTTTCCCGCATAGGATCTATGATTA
GTTCTTCCAAAGTACCACCCCTTTATTTCAAATTTGATGATCACCACATCAAAGTTCCTCAAGACATCTTACTGCTTTCT
GATATTGTATTAAAACTCTTTCGCATAGTTACCAAAAGAAAAATTGTTCATTTTTTACCAGTTCAAAGAAAACTGCATTC
ATCTTTGCCAAGATTTTCAATACGTTCTTTTCTCTCTCTTTTACAGGCAAAAGGGTGAACCATCTTGACAATGGTTGGTA
ATGAAGTTAATGCATTGTACATATGTTAATGTAGGATTGTTATTCGGCCTCAAATTTTCTCAAGATCCCACATTTCATCC
AAAAACATAAGTGCACAGCCTATCACAACTTTCTTCTCTAAATTCAGAGTCAATGCAAGTAATGTCACAGCAGATTACTG
TCTCATGCTACCTACTGGATTATTGCTGGTGAACTATAGAAGAATTTTCAATAGCATATTATATCACAACAGTTGATTTA
ACATGTTAAGAGGGAAGTAATTGTAAGCTTCTCAACAGGGGCGGACCCACATAGAGTCCGCTCGAGCACACATTAACCTC
ATCTCTACATATATATATATATATATATATATATGTAGAAATTAAGAGACATTTGTATAAAATTAACATAGAACAAATGA
TCTGGAGTTTTTAATTTTTTTTTGACTCCGCCACTTTCAGAGCACCCACAACCTTAAAATCTTAGATTAACCACTTCTCG
ACAAAGTCAGAGTGTCTAGGAAAAAACTCCTATTTCAGGTGGACCGAGAAAGGAAGAAGATCATTTGTTTTTTCTTTGGT
CTCACTTGTCGAAAAAATCTATTTTTGGGAACTTGACGGAGAAAAAAAAAAGGATCTATTTTAGGGGAAATGATTACAAA
AAGATGTGGAATTGCCGGGAGCTGTACAAATAAAAAAAAATTCAACTGATGAATTGTAGAATCTTGAAAATTGAGTTGCA
CATGGAGGACTGAAGAGAGTGAGAGAATGAAAGACGTACCAGCCCTTTAAAAAGGAACAACAACCACTGCTATCATGATC
AGCAGGCTGGTCATGGTGGATGTGATCAGGAGGCGGATATTGATCATTAAAGTATCCCTGATAACTGGGAGGTCCTGGTG
GTGGTGGTGCTTCACCGTAGTACCCAACTGGTTCTGGCTGTCCTGGAGGTGGGTATCCTTGTGGCCCTGGCGGTGGTGGA
GCATAACCTAACAATCAAGTTTAACAAAACAAAATTTAATAAAATTGAAACTAATTGGGTATGTATAAGTATAATCAGTG
TGTGAATTAATTGAACTTGCCGGGTGGAGGATAGGGATCTTCATGAACATGCTCGTAACTCATTCTGTTTTTGCTTGGGA
CTGCTACCACTAATGAATTGATGATGACTTTTAAAGGAAGAAGGAATTGGTGTGAGACTTTAAACTTAGCAGATAAGGAG
GATTTTTCGTATAGGTCACGTTTAACACCAATCCAAACATTAATTAATTATTGTAAGTACTGTCATGTCTCTTATGACAC
CTAATTCAACCACTAGCAATGTAGCACAAGTAATGATTCACGTGTTGTTCTAGGGACAACTTTGCTCTTGCTACTTATTT
GTCATTTTCTTTTCATACCCAAAACTATGCTACACCTACCATTTTACCAAAGCCAAACTAAGCCACTTGTTCTAAGTTGC
ATGATTTCAATGTTTGTGTCTCGTATATTAACATAAAGTTTCAATATCTATATCTTCTATATTTTATATTATATCATAAT
AAAAGATAACACTTTTTCATATAGAAAGATGATGGCTTTTTTAATGAGTTATGACATTTCTGAAGGATTGTAATTTTTCT
AAGGATTGTAAATTCACTTGTTCATATTATCTTTTATTAACTATAAAAACTGAGGAGTTCTATCACATTTTCAAACTACA
AAATTTCTAAATATTCTATTATTTAATTTCTCTTTTAAAAACACCCAAATTAGTATATCATCTTTTTTTTTTAATTGAAA
GGAGGTCTAGTTGACCATTTATTATCAAAGCCCAAAATTGGCCCAAAAGTACTACAATACTAACTCAAACAAAAACAGCA
AAATAAACAGAAAAAGGAAAGAAGAACAAAACCAAATGAAATTGGGAAAGTCCAACCGCCATTCTTCAGAACTTCATCTA
GCAGAAAAACCATGGAGGACAACGGAAGACGTGGAGTCGATTCCCTTCAGGCTACTAGAGCTGACAACGTAGGTGCCAGT
GAGTCTTGATTGTTTTACAAGGGCATTCAAACCTCTCACAAATGCCATAAATCAATCAATTAAAGACTTCTTCAACTCCT
AGCACTACAAGTCCTATCTTGCACAACCAAGGTGAGACCAACTCCTCTCTATCCAAAACCCCTTAGGCGATTAGGTAGTA
ATCTTCACTATGTTTTCTCTTTCTTGACAGGTTGAGCTCAGCTTGGAGCTAATACCACTGTCTAAGCCAGAAGAATCCAT
AGATCATTTATTAACTAATCGAGTAAGTGAATCACACTTCATATCGACTTGCGTGTGAAAATTTCCCCATTGCCCCAATG
ATTGATTTTCGATTTGGGTACCCATTAAAAATTTCTGCAATTTCAAGAATGGATTTGTAGTTATTGCAATTGCTAATTGT
TGTTTGTTCCTTGTTGTGCTCCCCTCCCCCTAATGTTGAAATTACCATCCTGGTATTTTTTTTATTCTAAGGTTTGGGGT
CTGATTCTTGTCCAACTGTAATATACTTCTAGCTTCTCTTGATATTTCTTGAATTGATGAATATGTGAGGAGATCTGTAC
CTGCAAAATAGACACGTTTAGCAAAAAAGTCTGCCAGTTTGTTGCCTTCCATGTAGGTGTGTTCTACAGTTGTGTTTGAC
TCCACCAGTAAACTCTTTATCTTTGTGATATCTACTGTAATACACCATGGAGTTTCCCACCCTCCATCTAATATGGCTAA
AGATTCTGTCTCCATTGTCAGTGGAAGATAATGGTGATTAATAGAATACTCTAATCCCATTCTGAAAGCTAAAACTTCTG
CCACAAGGTTGGAGTTCACCCCAAACCTTCTCCATTTAGTATACATTAAGTTTCCTGCTTCATTTCTAACACAAAAAGCA
CCTGAGCTAGGATCAGGGTTCCCTTTTGCAGCCCCATCAGTGTTACACTTATATCCCCTGCTAGGAGTTTTCCAGTAAAC
CATCTTGTACTCAATCCTTGGTGTATATGCTTCTAGGAATTGCACTAGGTCAATCCATGATGAGGGGAGATTATGTAACC
AAGGATATAAGTTTTGAGCCATGTACACCAGACTTCTGCAGATTTCCATCCTCATGCTAATTGCTGATAGTTTCCCTCCA
TGTTTTATTGTATTTCTTCTCTTCCATATGTGTCATAAAATGAACATGGGAACAACCTTATAGATAGGTTTGACCTTTGG
TACACCATTTGTCAGCCACCATTTATAAATACTATCTTTCATGTGGATAAATGGACCATCTACTAATGTTCTTGCTGCAA
AGAAAAGCCATAATGCTTTAGAATCAGGGTAAATCATGAAAAAATGCTCTATTGTTTCTTGAACTCCTTCTCCACAGCAA
CAACAAATCATTTAATCACATATCATATTTCTTATCAGAACCTCCCCAATAGGTAACCTCTTCTTCCAAAGCCTCCACAA
GAAAAAGGATACCTTAAAAGGAACCCCTCTACTCCAAATATGTTGAAAACAATGTTGAACATCTCCTTTTTGTCTGATGC
TATCCCAGGCAGATCCTACAGTAAATTTTCCTGATTTATTCTACATCCACCAGGGCTTATCCCATACCTCAGAATTTTCT
TCACAATTTACTTGAGTAAGAACATGTTTACTCACTTTTTCAGGAAGAATTTGTTGTATCCTTTCTACATTCCATCTCCC
ATTTTAGAAAAGTTGTCTGATGTCCTCCCATTGATTGTCATGCTCATTAGTGATAGGAAAATAATAGTGCAGAACCCCTA
ATTGATTCCAATTGTCAAACCATACACTAGAGTGCCCCATCTTTGGTTCCCACCAGATTTCTTGATCAAACATATCTCTG
GCCTCCAATATGCTCATCCAGGTCTGAGTTCCCCCTTTCCATTCCACCAATTGGGGTCTCACTCTTTTGCAATAATTGTT
CCACATGAAGTTTGTCCATAATGTATTCTGTGTTCTAAATATCCACCACAGCTTAGCAAAAAGTATTTTGGAGACATCAA
ATAAAGATCTAAATCCCAGGCCCCCTTCCTCCTTAGGTTTACAGATGTCACTCCAGGCAACCCAGTGTTCATTTCTCCCC
ACTTTTTTGAAATTCCACAAACAACTTGCAAAAATTCTATGCATGTCCAGAATCACACATTTTTGAGGATTAGTAGCAGA
TAATAGATAAATGGGGATGCTACTCCATACATTATTGATTAAAACAGCTTTGCCTCCATAGGAAATAAGTTTCCCTTTCC
AAGTTTGTAGCCTACTGTTGATTTTCTTCAATAATTTTGCAAAATGCACCTTTCTCTTCTTTATATGTCCAATGGGACAA
CCTAAGTACATCATTGGAAATTTTTCCCTTTTGAAGCTAGTTTCCACCTCCGCAGTATTAATCTAAGCCAGAGTAGTTTT
ATGATAGACATCGAATGCACTTTTTTCTTTGTTAATCTTCTGCCCTAATTGAACTTCATATTCTTTAAGCACATTCTTAA
CTAATTTCACAGACTTAGTGTCAGCACATACAAATATGATTGTATCATCAGCATATGCCAGATGATTAATGTTGTCACTC
CACTTTGACATCCCAAAACCTTTAAAGTCTGAATTGTCAAATAGGGAGTTTAAAGCTCTAGACAGTACCTCAGCAGTTAA
GACAAACAATGCTGGAGAGAGTGGATCTCTTTGCTTTACTCTTCTAGTTGAATGGAAAACCCATGTGCTTGTCCATTTAT
AAGAATTGAGTACCAATTATTAGCAACTAGTCTTCATACCATGTCCCTAACTCTAGTATCAAAGCTCATTTTTCCAGTAC
CTTTACCAAGAAACTCCAGTTGACTCTGTCATATACCTTTGCCACATCTAGCTTTATTACCATATTTGATGGTTTCCCTC
TCTTTCTAATGTCTGCTATGATCTCCTGTGCCAGTAACACATTTTCAATAATGTTCCTACCCTTCATAAAACCTGATTGG
TTCTTTGAAATTAGGGTAGGTCACATTCTTTCAATTCTATCAAGTAAAACTCTGGAGATAACTTTATTCAGGAAATTGCT
CAGGCTAATTGGTCTCATATCTGAGAAGGATTGGACCACTTCTTTTTTTGGCAATAAAACCAAGTTGGTATGTGTTATAG
ATTTGGGGAGGGTGTATCCCTCAAAGAAAGCTTTCATCACTTTATAAACATCTTCACCAACTATGCTCCAGCAACTTTGA
TAGAAGTGGCCAGTGAATCCATCAGGACCACTTGCACTTTCCCCATTCACAGCAAAAACAACCTTCCTTACTTCCTCCAT
ACTTGGACTAGCATTAATATCATTATTCATCTTATCAGTGATCAAATTGGGTATATGTTGTAATAAGGACAACCTCAGTG
CCGCTCCTAAAAAAAAGATATTGCTTCTGTAGCCACCTGTTCTTCTCCTTCCACCCAAAGACCATCAGCATTTTGAATCC
TAGTTATTTCCAATCTTTACCTTCTTCCCTTTACTGAATTGTGGAAAAAATTAGTGTTTTTTTCTCCTTCTACAAACCAT
TGAATGCCTGCTTTTTGCCTCCAAAACTCTTTCTCATAGTGGATATATTTTTTCATTTCAGCATGAGCCTTTTGCAAGAC
CCTTCTATTTTCAACAAAGAGGTTTTCTTCAAATAAGTTTTCCTCCAGTCGGGCAATTTCTTCTCTAATAAGCATCTGTT
TGAAAAAGTCCCCATACTTTTCTCTACTCCAATTAGATAGTGCAGTCTTAGTCTTCTTCATTTTCTATTTTAGGCTGATG
AAAATATCTGTACAGTCAGTAGCTAACCAATGAGCTTTAACTACTTCCTGGAAATCTGCAGCCTCTACCCAGAATTTGAG
AAAATTGAAAGGTCTTCTAATGTAAGAGGATTGACCCTGCCCAGAATTTGAGAAACTTGAAAGGTCTTCTAATGTAAGAG
GATTGACCCCCCCCCCCCCCCCGAAGTGAGAAGTAAAGGGGCATGATCAGATCTAGTCCTAGCTAGGTGTTCAACCTCTA
CTAGACCATTTAAACTCATGCAAGCTTGATTGAACAACAACATGTCCAATCTTTTGAATATGTAATCTCTATCTGCTCTT
CCATTCCACCATGTGAATGGACCTTTAAAATTAATGTCAACTAGATCACAAGAGTTGACACAAATAGCAAATTCTTCATA
GTCCTATGGACATACAAGAAGCCCCCCTATCTTCTCTTCATCATTAAAAATAACATTGAAATCTCCTCCCACCAACCAAG
GTAGATTCATGTTTATATTGAGGTTATGAATGTCCTCCCACAGACCCCTCCTCTCCTGTTCATCACACTTTTCATAGACA
AATGTAGTAATGAAAGATTGTCCAGTTTCTTGGTATTTGTAATTGTAAAGATAATTGCAGCTCAGTATCTGATAATACAC
CAACATGAATATGCTTTTGAATGAAGACCCAAATCTTCCCATTCTGATTGTAGTTAGCATATTGCATACCAGTCTCCTCT
TGTATTTATGAATATGTCTAATATCTTGAAATGGTTCCATTAAAGCAATAATGGAAAATTTATGGTATATATGAAGCATC
TGAATTCTGTGGAATGAATTCTAAGTTCTAATAGACCTCACATTCCAGACCAATGCCTTTAACTTCATTTATTAGTTATT
TTCACTCCCCTCTTGGGGTTAACCCGGATAGGTTTGTTCTCCACCTTATTTCTTCCTCTAGTGGTGCTAGTGTCTGGTAG
ACCAGCATCTATCAATGCTTGGGTCATGTTGGTCTGATTATCAGCTTCTTCAAAGTCCTCCACTTGTCCTCTATGTTGGC
CTCTTCCTCCATATCCTGTGTCTGCTATTCTCTAATATGAGACCAGTTCATGTAAAATTCTAATTGGTGGTGTTTTTGTG
CAGGTTTCTATCAAGGTTGTGGTTCCATATGGGTCTCTATAAGCAACATCTTCCATCATTAGGATACCTGGACTTGTACC
TTCTTGCAGACCCTGGAAATCTCTTATGCATGAGGTATCAATCTGCAAAGGTACTACCAATTCGTGAGATACTTCATCAT
CTTGGTGCTTAACAATCATCACGTCCTTCTTATTCTCTATTTCTATTGCAGGTGTACTTTGTGAATCCTCCACATTGCTC
ATCCCCTCTTGGATTACTTCATGGCTACTGTTATGATTGTCTTTCTCTACCCCTTTGTTCCTCCAATTGGTTTTTCCCGG
AGTTTCTGTGTGTGCTTGTGGCATATCTGTATTATTTTTGTTGTAGCTCACCTTAATATATTGAGGGTCTTCCCTCCCCA
TGAGGGCATTTGTTGTTATATTTTCCACTGGTAATTTCTTATCTATTGTCCCTTCAGAGAAGTCCAATTCTTTATGCTCC
TGCCTAATTACTTCCTTATGATGCTCATGCTTGTCATTGTTTAAATCGTCCGGTGTATCTGCAGGCACTTCTCCATCCTC
TAGCTCATCCACCTGTAGGGCATCAAAAGGGTTAACATTATTAACACCTTTTGCTGCACTCGACCTTTCTTTGTCTATCT
CATTAATTATATTGGTGGTGCCATTAACAATCTTGAATCTTCGATCGGTTTGTGGATTCCATTTTGCGTGAACAATTTTC
CCATTGATAAATCTCCTTTGCGTAGGTATATTTGATTGTTCTCCTTCTTTTATCCTTCAATTACTGCCTCATCCTCCTTT
CGTTTGAGTGCCAGGATGCAAGCTCCTGCATTCCTCTTCCACGTGTCCTTGAAGCTTGCAGGTATGACAATATTTAGGAA
ACATGTCATATTGTATTTTAACCTTTTGTACTTTATTGATCTGTGTTCTTCTATTAATAACTTCCAACTCTACATAATTC
GGAAGTTTAACAGTCAAATCGAGCTGAACTTTTACTTTTGCATAGCTTAGACGGGTTCTGTTAATGATAGCCATATCCAG
TTGGATTGGCTTCCCCACTGCAGATGCTAGGGAAAATAGCAATTCCTTTACAAAGAATGTAGGGAGGAGGTCTGGGAATG
ATATTCATGCCATCACCTATGTGGTTTCTTCCCCTGGTTTGAAATTTGCATCGTAGATAAATGGCCTCATCTGATATGCT
ATTCCATCCTTCCCCATTATGTAGTAAGCATTTTTTGAGAGTATATTTACGAAATCCTCCATCAAATTAAACCTCATCAA
TATATGTATCTACCTAAGGAGACCAATCTTGCATTCACCTTTGATTTTACATTGTTTGAGGATTTGATTGCGTAAATCCT
CTAGGTCAGGCCACCCATAGGAAAACTAACCAATCACAGCAAATTGTAAACCTTCTATTACATTCATCTTGTCTACTTCC
TCTTCAGTCCATGAGATACGTGGTATCCCGTTTGAGTATTCCACAGTCTTTAATGGGATTGATTCTTGTATTACTCGTTT
ATTGGCTGGTTTTAGCAAATCTGCGTATTTCACTTTTGGGTCCACAGCACAATCTGGTCATTCGACTTGTTGATCACTAG
TAGGCAATATCGTAGGCTCGACCGGCTTATTGGGAGATTTGGGGTGGTAGAGTTTTGGGAAATTGATGATAGATGTGGTG
GTGAGAGTTGTATTTTGGGGACTCTGGCCAGTCTCAGATGACTAACCAGTGGCCATACCGGCTATGCTGACAACGGCTAC
TCTAGAGTGAGAGGGTGATTTTGGGGTTAAGCGGCGGCTGGGGATAGTGGCTTATTCGCACGATTTAGTATATCATCTAT
ATTTTATATTAATAATTATTTATATTATATTGTATTAAAAGTGGACACCTTTCCACATTGAAGGGTTGTCACTTTTTCAA
AGTGTTGTGGCTTTTCTGAAGGGTTGGCACTTTTATGAAGTGTTCTGGCTTTTCTGAAGGGTTGTCACTTTTCTGATATG
ACACAATAAATACTTGTTCATACTATCCTTTGCTAGCTATAAGTAAAGTGGTTTACTCACATTTTTAAACTACAAAATTT
CTAAATTTTCTATTCTTCTTCTGTCAACACCCAATTTAGTATTTCTTCTATCTTTTATATTATATTATATTATATTTATT
ATTTATATTGTATTAAAAGTAGATATCTTTTTTTAAAATAAAAATTTATGGCCAGCAGGCCATTTTTTTATTAATAGAAA
AACACTAAAAGCTAAATTCAACAATGAGCTAGTTCTAAATGAACCGACCTAGTTCAAAATAAGCTAAAAGAAAGCAAAAT
ATCTAAAGATTTTTCTGAACATAGAACTAAGGGGTCGTTTGGTTGCGAATTAGTTATCCCAGGATTAATTATCCTGGGAT
TAGTTATCCTAAGATAACTTATCCCACCATGAATAAATGATAACTTATCCCATTACTATGGTATAAATGGTGGAATAAAT
TATCCCAAACATGACAACCAAACAAGACAATAAAATTTTGTCCCAAGACTATTTTTTTTATCCCAAGACCATTTATTCTT
ATCCTTCACACTGAACGATCCCTAATAATGATAGTGTGGAGCTTGATGCTCCTTGCCATTCTTGCTTGTCCAGCCATACC
CTTTTTTTGTGATCGTAATGTTGTGAGGCACCAAGATCAAACTCTGGTCGGGAGCACCTATTTTTATCCTAGGTACTCTC
ATATCTCCTCGTCTTCTCTTTTGGTATATTGCCAAATCTTGACTTCCAATGTTTCTTGCATCATCCTGATGTCTTTCAGT
TGCAGCATCTGCCTCTCCGAGTAAGTCTTCCTTTTTTTCTTTGTAGATTCTCATTAGTATCATGTTGTTTATTTTGTTGA
ATTACTTCTTCATGTATTTCTCCAATTATTTGATCGTGTGTAGTGCTTGTTGGTTAATATCTGACCTGAGTGCTTGAACT
CTTTTTTCTGCCTTATTTCCTGCCTACTCTAATTGTTATATCTTCTGAATCTTCCTTGTTTTGATGCTGAGAGCTAAAAT
TTGTGCTTTATCTATGCTGATTAGTTTTCTTCCTTCCACTGAGATTTGTTGAAAACTCTGAAATTTTGACTTAATGCTTT
GTTCAAATGCTATATTTGTGAGATAGTCAGCCACTGCATTTCCTTCTCTAAAAATGTGATCAATATTTATGTTAAGCTGA
GTCATTATCCCTCTCATAGTTTCCACCCTTTTTAGGTTGTGTATGGAGCAGTATTGTAATACTTGGTACACAACCATTGT
TTCTTCCTTCATATTTGCAGAAATTCTTATTTGACTCGCTTGAGCATAACATATGTCCCCCTTGTCATCCCTAATACAAA
ACCCATAGGAGCTATTACCTGGATTACCTTGACTTGCCCCATCAGTGTTAATTTTGAGCCTTCCTCTAGATGGTAGCTTC
CATGTAATTACACAACAACGGACCTTTGGTTTATATTCTCTCAAATATTTTAACACTGATGACCAGTCTGGTGGGATCGG
TTTCATCCAAGGGTATAGTAATTTTATCAGTTGGTATACTGTTTGCTGAACTTGGTATACCATTTTGTTAGATGTGACAT
CTTTTGTTAGACTGAGGTTCAAACACCTTAAGCTTAGAGAATCACAAGGCAAGCTGAGGAGCGAATGGTGTGTCACCGAT
CATGCTTGCCGAGCCCGACTTACGTCGCTGAGTCGGTTACGAAGTGGATTTTGGGACAAATTTTGGGAAAGTATAAATAT
TCCTTAGGATATAATTTTTAGAGAGTCGAACAGTGTGAGAGAACAAAAAGAAGAGTTCATAGTTATTAAGTTTTGAGTTG
AGAGTACTTTACCTTTGAAGAATACTTTTCTAATTTTTGGGATTTTACAATTTGAAGCTTGAATTTGATAAATTAGAGTT
AAATCCAAAGCGGATTTACTCTTGATTGTTTAATTTCAAGTTACCCATGGTTGCTTTCATGGAAGGTATACTTTCTTTAC
TTTTTGTGATGGGTGATTAAAACCCCAAGATCTAGGGGGTGCTCAAATGGGGTTGGGTGTTGATTTAATGTAGTGGGTAT
TGTGTCATGCTTTGTTTTGTTGATGTTCATGCATGAATTTGGTCTAATTATCATGGAGTTAACTTATGGGTTATGGTTAA
AAACTTAATTCCTACTTCCGTTCTCCGGTTGATCCTCGAAAGAGATTAATTGGAGTGGGTAATTAGTCTAATACTAGAAA
TTTATGTTTGATGTTTATGGCTTGCTTGAAAGAGAGGTTATGGGTCGGATTTATTTGTCATATTCTTGAAAAAGAGAGTA
AAGTAAGGTATTGAGTTGTTTAGAAATTGCATATAGATGAGACCGGAATGAGATTCTACATAAAGATGCTTTGAGATCGA
AAGATGATTAGCGTCAATAAAGATGACTTAGCCTATTTATGAATGTACATCACTATAGAGCAGCACAATCACTCCTATGT
GACTTTCATTTCCAATTCCCGCACCCCTAGATTGCTTGTTAACTCTTAATTTTATTTTAATTTTAGTTTAATTGCGATAA
TTGATAACCAAAGTTTTGTATTAAGTTGGTGGTAACATTTACCCAATTGTTCTTACCATTACAAATGAGCTAATTTAAAG
TTCAAATTTCTTGATAAAGAATATTCTATGATATATCATTTCCTATAGGATTCGACCCGACTCTTCGTTATTTTTTTTTA
CTGATTACGATCGCTCACTCTTTCAATTGGTTTTGGAGGGTGATTTGAGCATTATAATCCATCATTCTTTTATTGCTTGG
TGCAATTGAAACCATCCAATGTTGATACGTTCACAAGTAGAAAATTGTCTCCATATCTATGAAGTTGTAGGAGATGTTAG
AAAAAAATGAGGCATAGTGTCCTGTGAGTATTGTTTACAACACCAACACCTTGAGGAATTATTGATCCTGAAGGATATTA
AGTTATCATCAGTGGGAATTCTTTTCTTTAACACCCTCCATAGAAAAAAAAGTAATCTTAATTGGGAGCCCTTTAAACTA
TATGTAATCATTTATTCGAGAAGTCTCCTCCCTATTTCTTATCACCTCTCATGTTGTTTTCACACTAAATTCTCCAGTGT
TGTTGCTCATCCACCAAGCTCTGTCATTATCATCATTAATTAGCCTTGGAATGATGTTTTGAGCAATGTAGTCCACCATT
TCCTCTGATAGCATTCCTTGTAAATTCTATCAGTTCCATTGGCCATCAATTATGAATTCCTTTACCTCCATCTCTTCCCA
ACTCCCTTTCCTTCCTCCACAAAATAAAGTGCCCCCTATTTTGTCCAATTATCATATCAGAAGCAGGAGTTTTCTGCTTT
TAATTGCCACCATATATCTGATGTTCACATTTCTGTAACTTCTATAAATTTCTTCCACACATGTGATACTTCAAACCCAT
AAGCTATAGTGGGATAGACTTTCTTACAATATTTGTTCCACGTGTATGAACTCCATAGTCCTGGATGATCTGAAGTTCCA
CCATAACTTTACAAATACGGCCTTAAAGGTCGTGTGGTGATCTAAAGCTTAAACCCCCTTCCTTTTTAGGCAAACACATT
TTATCTCATGCCACCCAATTTTTTCTTCTATCACCTGTGGTATTACTCTAGAAAAATTTGGCAAATATTTTGTGCATTTG
CTCAATAACCCCTTTAGGAGGGTTCATTGCTGATAACTAGTAGACTGGCGTTGTCTGCAACACGTGACTTAGCAAGATGG
TTCTTCCTATAAAGGTTGAGAGTCTATTTTTCCATGATATAACTCTCTTCATCACATTTTTACTTAGCTTTTCATAATAT
ATCAGTTTCCTCCTTCCATAAAACAAAAGGCATCCTAAGTATGTAAAAGGAAAGGATCATTTTTTCATACAAATCTTCCT
TTTTATTTTATTAGTGATTGCTACTGGTAGTTTCTCATGTGCATAGAAAGAGATTTTTGTATTATTGATTAGTTGACCTG
AGGTATCCTCATAATTTCTGTCATGATCCAAAGTACACCCTAGACGTGACATAGTGTATAAGACCCCGAGATGCCCTACT
CAAGACACTTGACATACATACAACATGAAAGAGTTTGACATAAATGTGGAAACATAGTCTTGACAAGCCTACCTAATATA
TTAAAAGAAGTGGCCGGGACATAATGCGCACACCATGTACAATATCTGAAAACTAAAGCATAAAGAAACAAAGTATAGGT
GACATGGTACTCAAAACATGAGGACTCACCAAGTCTTCAACTATCAACCATTGATCATTAGCCATGAGCAGGAGGAGGGG
TAGCGTCAGACACTACATTTGGAGATAATGTAGGCACAAATATGCATTATTACATGAAATATGCTAAGTATGAGGTATAT
ACATAAAAACTTAAAACATGATCATAAGGGAACATAAGGGAAAACATGATATGCATGACCAAGCTAAAACATAGTAAAAA
CCGTTAAAGGAGAATCATAAATCATGACATGGTCAATGCATCTTGTAATGTAGTGAAAGATTCATAAAACATTTAAAGGT
AACTTAGTTCATTTTGTGGGATATTAGCTTTAAATTACAATAGACCATCCGAGCTATAACATATAATCTGATGTAACTCC
CACACCGAGAAGCGGGAGTCTACTTGCCAAGGTAGAACTCCATATCATGATTCATATGCTATTGTGGATCCACTAGCTAG
GTCATTTGAGACAATCCTATATATGCAGGCATGTAGTTTAGAACTAGTGGTTGGTTCTAGAGACTACCCTATTTGAGCCT
CCACCTCACAGTTCTCTCGGTGCTAAGTTAAATCCTAACGGAATAGTCATTTTTATAAACATGACATTATACATGGAAAA
GCACAATTAAATTACTAATCTAAGCTTAAATCATCAGAGAGTAGGTCCTTAAATCATGAATCATGCATGTGTGAGAAAAA
CTTTCACCAACCATGATTCCTTAGTATGTGAGAAGACCTTTCACAATTTCTTGATGCTTACTTTAAATCAACCTTTAGAT
CATAAAACATCTTTTCATAAATCATGCATTAGCTTTCACAAATCATTATTTATAGGTTCATAACTTTCTTCATAAACTCA
TCTCTTCATAAATTCATAATGAAAATTATGAACAATGCATGGGTCCATATGAAATCAATTGGAAAACATTTAATTGAATC
AAATTATTAATAAGAAGACTAAAATCAAACAATTATATCATAAACAATGAAGACCCATGGAGAATTGGATGAAATCCCAA
TCAATTTTTATGAAATTGAATTTGGAGAATTGAGATCGTTTGGGACTCAATGGGTGAATGAAACCCATTGATGAATTCCT
ACATACCTTGACTAAAATAAAAGGAGGAAAAAGGAGACTTGAATTTAACTCTAGTTTTCTTCCTTGAAGCTTAAGAGAAT
TTGGAGGGGATGAACTTGGATGAGATTTGGGAATTTGAGAGAATGAAAGGGTTTGGGTAGAATTAGAGATTGAAAAGTAG
TTATAGGTATTAGAATTAAGGTCACAATGACATAGTATAGGTATTAATTGCATAGGAAAAGACCTAAATACCCTTGAAGA
TAACTGTCGGATGGCTTCTACAGTTAAGACCTACCGTTCGTAGGACTTCCTACGGCCCGTACTGGTCAACTATAGACCCA
ACTTCAGAAACCCAAAATTATTTTACTTTCCATGAGACTAATCTACGTCCCGTCATCCATACTACAGTCTGTAGAACCCA
AGTTCAAGTCCAAAATTTCACTAAGTAAAGATCAGATCTTCGAGTTCCATCTACATCTCGTCCAAATTCCTACCGTTCCT
GGCTTTCCGCAGGTCAAACTTCAGACACTTAAAATTCCAGAAATGCTACCCAGTTTCTACAAGGCCCTTCCTACAACCCA
TAGGAAGCTTTACAACCTGTAAGTCAATTCGTAGCACAAATTCCTACGACATGTTTCTAACTTTTCCAATTCAACTCAAC
TTTTGATGTCTGATGTGTTACAATATCTGTCCCTTGGGAATATTCATCCTCAAATGGGGCTCAAGCTAGCATGAATAGAG
TAGGAGAGAAACTAACAACCCAACATGAGTGCAAATCTCATCATGATGCACATAAACATGGAGAATCACCCCAAGCTATA
TCATAACATAAAAATCATTTTTTTTTCATGAACATGAATGCATATATGGAAACACAAGAATGTCTAAAATTAATGAATAT
GAAAGAATGAGCCATGAGGAATTAATACATCAAGCTAGAATAGGAGCAGAGGGAAAGATATAAGGATATTGGGACATCAT
ATCGGCTTCAATATCCCAAGTAGCACCCTCAATTAATTGATTCCTCTAAAGGACGAAGGACTTTTACAGAAGCAACTTCT
TTATTTCTCAACTTCTGAACTAATCGGTCTAAAATCTCAATCGAAACCTCTTTATAAGAAATATTTTCTTTAACTCCCAA
ACATTCTAAAGGCACAATGGACGTCAAATCTCAAACACACTTCTTCAAGAAAGAAATGTCGAATACTAGATGTACCAATG
CTAAATCATTAGGCAACTCATGTTCATAAGAAACCTTGTCAATACGCCTCAAATTATGATATGGGTCCACATAGCAAGGA
GTATGATTCCTTTCTTTCCAATTCTCATTACACTCTTCATGAGTGAAATTTTCAAGTAGACCCAATCATCAACATTAAAT
TCAAACTCTCTTCTTCTAACATCGGCATACAATTTTTCCTCGCTTTGAGTTGTTTTCAACCCTTCTCTAATAAGTCAAAC
TTTTCCATATCCTCATGCACTAACGCATTCCCTATCAAAGAGACCTTACCAACTTCAAACCAACACATAGGAGACCTACA
CCTCCTACCATAAATATTCTCAAACGGTGCCATCCCAATGCTAGAATGATAATATTTATTATATGAAAACTCAACCAAAG
GCAAATGATCGTCTCAATTACTCTTGAAATCAATCACACGAGCTCTTAACATATATTCTAAGGTCTGGATTGTATGCTCG
GCTTGTCCATCGGTTTGAGGGTGAAAAGCCATGCTAAGTTTCACTTGGGTACCAAGACCTTTTTGAAATGATTTCCAAAA
CTGAAATGTGAACTGGGTGCCACCATCAGAAATAATAGGCAATGGCACTTTGTGATACCTTACCATTTCATGAATATAAA
TCTTGGAATATTCTTCACTTAAAATGAATTCTTAAGAAGAAGAAAGTGTAACATCTCGCAATTTGAAATAACTAGGAAGA
AGATAATAATTGGAAATAGTCATTTTTGGAAAGAATGAAAATCTGGAAAAAATTGTTTAAGATAGGAAAAATTGAGTTTT
GGTCAACTTCAAATGGCCATAACTCCTAGCTCAGGATGAGTTAGGTGTACTTACAGATATGGTTAGAAATCTCTTAGAAT
GATCTTTCCAACATCGCCGATTTTGTACGATTCCGAGTTCGTATGAGTAAGTTATGCCCTTTGGAAGTTGGGTTGTTGGA
TTAAGGAAAGTCTAATCCAGATTTTGGAAGGGTAATTTAGTCTTTTCCTTACCTAATTATTCTAATTCGTTTTTAGGAGT
TTAATTTTGGGTAAATTCAGATTTTAGCCAGTTTTAGAAAAGTGAATTTCACGCTAGGGTTTGGAGAAAGGGAGAAAAGA
GGAGAAAGGAGAAGAACATTCAAGATTCGTCGATTTCGTCAAGGAAAGCTTGTGGATTTCGTCGGGGGTGATCCCTAAAA
GGTATGTGAGATGACATAGAGTTGGGTTAGTTCACCCACGCGCCAACCATGATTCAATTCAGCGAATTTAAATCTTTGAA
AGCTTAGAAATTGAGTTCTTGATGAACATTGTTGAAGTTTCGTTTGAATTTCTTGTGGGTTGTGTTGTTGATGATTCTTG
CGATTTGATTCATGTTTCCGGGTGTAATTTTGGTTTGAATCTATCATATATTGAGGGTATAAATGATTCTAAGTGTTTGG
GGAAAGAACCATTGAAGTTTAGAGTGTTTAAAGGTGAAAAACGAGCAAGAAAAGTCGTCAAACACCTGGGGAAGGGGGTG
GGGTGTCGTGCCAGCCAGCGCGTCCCAAAAAGGTCTCTGAAGTTTACCCCTTGGGGCGACGCGCCAGCCAGAACGCCCCA
ACATGCTCTCTGATGTTTGAGGGCTGGTGCCCCGCGCCTCTCAGAGCGCCAGGGACGCCAGTTCTCCCCATTCATTCCCC
ACCTTTTAGTACTTGTTCCTTAGCAATGTACCTATGTTTCTTAGTTGATTCCAACACTATAAGGTACATCTAAATATCAT
GAAATCATGAAACTTGAATCCATAGTCCAATTCAAGAAAAGTTAGGATCAAAGTCAAGAGAAGTTAAGAGTCAAGTTTAG
AAGTTAAGAAGCAAGTCAAAGCAAAGTTTATAAAGTTTTCAAAAGTCTTTAACGAATGTTTTAACTTTGTTTTAAGACTT
AAGTTTCAAGTTAAGCAAACAGTAAAGAGTTGAGTTCATTTCTCAAAAAGCTATAAGGGAACTAAGTATTTCCAAAGAGT
TTATAAATGTTTTCACATTTGAGCAAGAAAAGGGAACATCGATTCCAAGAGAGTTTTTAAGCTAAGTTTTGAGTAATTAT
CTCAAACCAAAGAAACAAGTTTGTTTTAAAAAACATATCAGCTAAGTATATTTTGGGAGTAGTATTGAGCACCAATATGG
GGATGTGAGTTCATATTAACTTAAGTCTCCATAAACCATGTAGCCATCATGGGTAGTGAAGGATCATACTTTTTAGATGA
CTCGTTAAGATGCTTTTAGCATAGACTAGTGGATCCACTAAGTTAAGCGTTTTATATGATGGCAAAGTATAGGACAGTTC
TAGCAATGTGGGCAAGACATTGTATCAGCGCTTAGGCTCGTAGTGGTGGTTGTCAGTTAGAGAATCTCCCACAGAAACTA
TATTACTTTGTTATATGAGTAAAGTTGAGTTTTCTATTGCATTTTCTTTAACGAACTAAGTTGCTTTTACTGGTTTATAA
AGCTTTTCATATACTGCATGTGTCTTATTGCTTTATTATCGAATATCCAAGAGGATTGACAATGTAGCTTATGAGTTGGA
GCTACCACAAGAGTTAGCCGCGGTTCAACCAGTGTTTCACATCTCCATGTTGAAGAAGTGCATGGGCGATCCTTCATTGA
TCATACCAACTGAAAATATTGGGATCAAGGATAGCTTATCTTATGAGGAGATTCATGTTTAGATTCTAGATCGCCAAGTT
CGCAAGTTGAGAACAAAAAAGGTAGCATCAGTCAAAGTCCTTTGGAGGAACCAATTTGTTGAAAAAGCTACTTGGGAAGC
TGAACAGGATATGAAGAAGAGATATACACATCTCTTTGAGTCCGGAGAAAATGCAGACCAAGGTACTAATTCTTTTCTTA
CTACTCTTTAAATTTTGAGTGAGCATGTTATTTGTTTGCAATTGCTTGTTGGGTGTTTGAACTTGATATTACATCCTTAG
CCTAGTGAGAGTAATCTCATTCGAAGACAAATGTTCCCAAGGGGGAGATATTGTAACATCTCGCAATTTGAAATAACTAG
GAAGAATATAATAATTGGAAATAGTCATTTTGGAAAGAATGAAAATGTGGAAAAATTTGTTTAAGTTAGGAAAAGTTGAG
TTTTGGACAACTTCAAATGGAAATAAATCCTAGCTCAAGATGAGTTAGGTGTACTTCAAGAAATTTTTGGAAATCTCTTG
GAATGATCTTTCCAACGCCGCCGAGTTTGCGCGATTTTGAGTTCGTATGAGTAAGTTATGCCTTTTAGAAGTTGGGCTGT
TAGGATAAGGAAAGTCTAATCCAAATTTTGGAAGGATAATTTAGTATTTTCCTTACCTAATTATTCTAATTCGTTTTTAG
GAGTTTAATTGGGGTAAATTCATATTTTAGTCTGCTTTAGAAAAGTGAATCTCACGCTAGGGATTGGAGAAGAGGAGAAA
AGAGGAAAAAGGAGAAAAACATTCAAGATTCGTCGATTTCGTCAAGGATAGCTTGTGGATTTCATCGGGGGTGATCCCTA
AAAGGTATGTGAGATTACATAGCATTGAGTTAGTTCACCCACACACCAACCATGATTCAATTCAGCAAAGTTAAGTCTTT
GAAAGCTTAGAAATTGAGTTCTTGATGAACATTGTTGAAGTTTCGTTTGAATTTCTTGTGGGTTGTGTTGTTGATGGTTC
TTGCGATTTAATTCATATTTTCGGGTGTAATATCAGTTTAAATCTATCATATATTGAGGGTATAAATGATTCTAAGTGTT
TGGGGAAAGAACCATTGAAATTTAGAGGGTTTAGAGGTGAAAAACGAGCAAGAAAAGTCGTCAAACACCTGGGGAAGGGA
GTGGGGTGTCGCGCCAGCCAGCGCACCCTAAAAGGGTCTCTGAAGTTTACCCCTTGGGGTGACGCGCCAGCCAGAACGCC
CCAACATGTTCTCTGATGTTTGAGGGTTGGCGCCCCGCGCCTCTCAGAGCGCCAAGGACGCCAGTTCTCCCCATTCGTTC
CCCACCTTTGTCATGACCCGGGAGCACCCCCTAGTCGTAACCGGCGTACTCGACCTCGAAGAGGTCTAGTACAAGCCTCT
TAACATTCATTCATCGCATAGACACAAAAACCATAAGGAATTAAAAACTTTCTTTTCCAAGAAAACATTTAATAAAATAA
AAAAAATAGCAAGCGGAAGACTTTCTAGACTTTATACATGATGTCTCAAAACCATCTAATACTTTTAGAGTACAAAATTC
GGGACTAATCCCATACACAACTTAAACAATACTAAAAAGACATAAAAGAACATATGAGGTATTGTCCTCGAATATATGAG
GACTCACCAAGTCTTCATCTTCAACACTTAGAAACCTATCAAATAGCCATGACATGTCATCATCTCCAAATCCCTACACT
TTAGTCCAAAAAGAGAAAGAAAGGGGTTAGCACAATTAAGTACTAAGTATGGAGACCATGCAAGAAAATATGCGCAATGG
ACATTTACAAGAAATGTATGCTTTCATATCATTTTGATAAAACCTTAACTTCCCAAGTATAAGAGACATAATACAAGTCA
ACATTAACATATAAGACCATAGCCAACCATACATATACTCAACATATGTCCATATACAATCCATGCTCAACTTTTAAAAG
AACACATGTCATTTCATTACCATAGGACCTCTACCTAATATAACCTTAAGACACACTTGAGTGAGACAAGAAGTGACCGC
CCATACAACCTTTTCAAGCACACTTAAGTGTTCCCCAAGATTACCTTAGATAAGGACATTTCATTTACAACATAACATCA
ATAGGCCAACATTCTTTAAGAAACCATTTTGGAGACATTCAAGCACATACGGGGACTTTCACATAATAGTCGTTAGACTT
AGGGAACTCACTTTAGTATCTTCAAAGCCTACTCGTGCCATGTGTAGATAGCATCCCATACTACTACCTACACGTTGTAG
AACTTATCCAATAACTAGAGTGCACATCCCACATGATGGGAATAGGCATAACCGACATAGACCATACTAGCTAGGTATGG
AATCTGGAGTCTATCCTACTCCGTGGAGGTTGTTCTACTTGCCAAAGGTAGAACTAGTAAGCAACCCATGTAGGCACATG
GTTTAGGGGATGTCCAAGGAAGTTCATTGTGCCTAATCTCATACTCAACTAGGCCACTTTCCTAACCACATCCACTAGCA
AAATGCATAATCATACCCGATAGATAGCATATTAATGAGATGATATGTATAATGATGCTTAATAAAAAAAATCATATTTA
GTGAGGCGTAGTACATGTGTGGCGAGTGACCATCAATATAGTATTTCCAAGGTCTACCACCCCCTTGGAGAGGCGAAAGA
GGTACAAACCCCTCAATGTGGTTACTCGGGCCTACCACCCCCCGAGCTAGGGACCAAGGTACAAACCCCTCGATATGGTT
ATACGGGCCCTACTACCCCTCGTACTAGGCAACCAAGGTACAAACCTCTCGATACTGTTACCCGGGCCTACAACCCCCCG
AGCTAGGCTTATGAAAAGGTACCATTTCTTAGTTCTGCTGATTTCACACATTCATGCATTCAAGACTTTTAAGTAACAAG
GAGGGACACTTTAGTCTACCAACCAAGTCACAACATTTTCATTTAAGGATACTTCATAATCCAACATCATTTCATATATA
CATCATGAGAAATCATACTTTAACTCACAATGCTATCCACTTTACATATGATCATCACAAGATCACATAAAACTCATTCA
CATCATACCTTTACATATAGCTTCACATAAAACTTTACATATAGCTTCATATAGGACTTTACATATAGCCTCATATGTGT
TTAATAATACAACAATATAATAACATTCACATAATGCCCTTCATGGCCTCAATTCACAATAATACAACAAATAACCACCT
CCACCAAAGGTGGATCAAACCAACCAATAACAATTATATTAATACTAAGTGATCAAGACATCTTACCACCCTTTTCAAAG
GCCATAAGCCACAATACTCAATTCCATGCCAATTATACAATATTTATCAAGTTTGATCAACTTACCCTCTTTCCATGGCT
ATCTTCATCATCCTCATATTCCAACAATTAACAATACAATAACAATGATAATAACAGCATTCAACTATACAAGCTAAGCT
AAGCATAAGCCAATAATCAACATGAAGACCAATTCACAATTTTGTCCATTCAAGGCTAACATCTCACATCCTTCAATTCA
CTAACAATTCTTAACAATTCCACATAGATAAATACATATATGAACAGTCCACAACAATCTACACAATAATCGTCCATCAA
TTACACAAAATCAATACACCCACTTTAGGCCAAATTTAGAGAATTTGAGAAGACATGGGTTCATGGGGATTTCTTTCTAA
AAACCATTAATAATCATTAATAACCATATAAATCATCATTTAAAACCTTTTTATGCAAGAACCCATGCTAGAATCGAAAT
AGGTTTTTGTGTGTATTTGAAAAACCTTGAAAACCTTTTGATTGGATTCCTTGAAAGAAAGAATAATCAAGGATAAGGAT
CCCCATACCTCTAAGTTGAAAACCCACGAAAATTGAAGAAGAAGCACTCGAAATCTTCAACCCTAGCTCCAACTCCTCTT
CTTCCTTGAGTTAGAGAGAAATATTTGAGAGAGGGAATGATTTTGGAAATTCTAAGATGAGTGACTTAAATGAAAGGAAT
TGGGTCATAAAAAGGTCTTATAGTTGCTAGGAAAGGAAAAGAATAGCATAGGGTCAATTTTGGAAAAGGACTAAGGACCC
ATAAAGTCTTGACTTAAAAATGTTCACTAAACCCATCTAAACTCGTCCTTTTGGACAGTGCTTCACTATTTCAGGCATAA
CTTTTTACTCCAAAGTCGGAATTGGGCAAACTCAGTGGCGTTGGAAAGAGGACTCAGAGACCTTTAATTGGATAGGTAAA
GGTCCACCTAATTCATTTTGAACTAAAAGTTATGACCATTTAAAGTTGACCCTTACAACTCACTAGTTCAAATGACTAGT
TTCCAGACGTCACAGTCATTTCTCATCATTTCATCAAGTTCTCAACTCCAGACTCACATGTGAGGCTCTAGTTTCACTAG
TTCATTTTTAGGGTCGTTACAACCTTTTAGTACTTGTTCTTTAGCAATGTACCTATGTTTCTTAGTTAATTCCAACACTC
TATGGTACATCTAAATATCATGAAATCATCCATAAACATGAGATCATGAACCTTGAATCCATAGTCCAATTCAAGGAAAG
TTATGATCAAAGTCAAGAGAAGTTAAGAGTCAAGTCTAGAAGTTAAGAAGCAAGTCAAAGCAAAGTTTATAAAGTTTTCA
GAAGTCTTTAACGAATGTTTTAAATTTGTTTTAAGACTTAAGTTTCAAGTTAAACAAACAGTAAAGAGTTGAGTTCATTT
CTCAAAAAGCTATAAGGGAACTAAGTATTCCCAATGAGTTTATAAATGTTTTCACATTTGAGCAAGCAAAGGGAACATCG
ATTCCAAAAGAGTTTTTAAGCTAAGTTTTGAGTAATTATCTCAAACCAAAGAAAGAAATTTGTTTTAAAAAACATATGAG
CTAAGTATATTTTGGGAGTAGTATTGAGCACCGATATGGGGATGCGAGTTCATATTAACTCAAGTCTTCATAAACCATAT
AGCCATCATGGGTAGTAAAGGATCATACTTTTTAGATGACTCCTTAAGATGATTTTAGCATAGACTAGTGGATCCACTAA
GTTAAGCATTCTATATGACGGCAAAGTATAGGACAGTTCTGGCAGCGTGGACAAGACGATGTATCACCACTTAGGCTCAT
AGTGGTGGTTGTCGGTTAGAGAATCTCCCACAGAAACTATATTACTTTGTTATATGAGTAAAGTTGAGTTTGCTATTGCA
TTTTCTTTAACGAACTAAGTTGCTTTTACTGTTTTATAAAGTTTTTCATATATTGCATGTGTCTTATTGCTTTATTATGA
GTTGAGAAGAGCCAAGGTGAGTGTTTCTTTCCGAATCTTTTCAAGCCTATGTATTGTTTAGCTTTCCAACTCGCATACTC
GTACATTCAATGTACTGATTCCAATTGGCCTGCATCTTATTATAATGCAGACGCAGGTAACCAGGATCAACATCCAGCGC
CTCGTTGATCTAGTTTGAGCACTCAGAGTCGTGTGGTGAGCCTCATTGCTTCCGAATGGTCCCTTTTATTGCTTTTGGTT
TTATTATTAGTTCATAAGGATGTCGTAGGCCTGTCCCAACAACCATCTCAGTTGTTTAGAGACTTCATAGAAAGACAGTC
AGTTAGTTAAATTCATTTGTCACTACTTTATTATTTGCTTATGTTTTTAAGACTTGAGATTGCCATTGTGGCTAAGTTTG
AATGTTTATTTAATGACATTCTAAGTTATTTCACAAGTCCCTTTTTAGATAATTTCTTGTGTCTAAGTCTTTCGCTGAGT
AAGTAAGTCAGGCTAAGGGTTCGCTTGGGGCCATCAATGGTTCTCGAGTGCCAGCCACGTCCGGGTTGTAGGCTTGGGGC
GTGACAAAAAGTGAGCCAATTTTGTCATTCAGTCCACAATAACCTAGATTAAAAATATTGACGAGTGCGGGATAAACTCG
TAATGAAGTCCATATTCAAATATTCCCACTTCCATGTAGTGATACTAATGTTTTGAGCCAAACCACCCACTTTATGATGC
TTAACTTTCACTTGTTGATAGTTCAGACACTTAGCCACAAATTCTGAAATATCCTTCTTCATCCCATTCCACCAATAAAC
TTTCCACATATCACGATACATCTTGGTGGCTCCCGGGTGCATAGAATACTGAAAACTGTGAGCCTTTATCGAAATTTGAT
TTCTCAACTCATCAACATTTAGAACACATAATCATTGTTGATATCGAAGGAATCCATCTCCCCCTTTTGGGATTTTTTGG
GTGGATTGGAGAGGTATCCTATAAGTTGGCCTTGCCACCTAGCTTGTCAGTTGTTTACCCATTTTTTACATGTCTATATG
CTTCAAAAGTATGTGTCAAATTAGTCCCATGTGATTTCACTCGATTCAGTGGTGTTGGATCCAGATTTGTCATTTGTGGA
GAAGCTTATAGCTATCTTGGATAGGTAGGTTCAAAAGCTCAGGAAAAAGGGGATTGCTTGAGTAAAGGTGTAGTGGAAGA
ACTGTTCAGTTGGAGAGGTGACTAGGGAGATAGATCCCGACATGCGTGCCAGATATCCTCAATTTTTTAAGCTTCATGTA
CTTTCATTTATTTTATGTTCGAGGATGAATATAGTTTTTAGTGGTGGATAATGTAATGACCCAAAAGGTAATTTTTGGAA
ATTTCCATAAAATAATTGTTTTAACCCTCTGGATAGTTGCCCGAGCAATTTCCGATCAGTTTTTGAAGTTGATTTTGAAA
TTTGATTGAAAAGCTGTAGTTCTTAGAAGTTTTGATATTTGAAAGGTTTAAAGTTGTTAAAATAGATTTTAGGTAACAAT
TACAATTTTGAGTCTTATAATGGAATTTTATTAAAACCATCAGCTTTGGAATGTGGAATTTAGTCTAGGAGTGTTGTTGT
CATCTGTTTAGGAGTTGTTTCATGGAATTGTGGCCTTGAGTTGGAAGTTCCAGTGAATTTAGACCTTGAGTTGACGTTGG
TCAATATTCAGAGTTCAAATGCTTAGATTGGATTTCCGACGATTTCGTTGGTTTTATGGGATGATTTTCGGTCTAGAAGA
GGTTTTGGTTGAATATTTTGAGGTTTTGAGGGCTATTTGGTATTTTGAGCCTAATGTTAGTTTATTGCCACTTTCATGGG
TTTTGGGTCAAGGAGACCTCGAATTTGTATTTCAATGGTTCCATTTAGTCTGAAACATTGAGTTTAGTTGTGTACTCGGG
GTTTCGAACGAATCCTGAGAGTCCATTCATGATTTTTTGTGCATTGTGTGACATGTTTTATTGATTCTGGAGTCTATTTA
GTTTTTCATCGCGATCGTATGATGTTTAATTCCCTGTGCATCACAATTGTGTGGTGGGGCGTCGCAACCACATAGTTATT
GGGGTCTGATCATCGTGATCATGTGGCCCTGCATTGCCATCTTGATGGTCAATTAATGAGTTGACCTGTGTTACTCATCG
CAATCGCGAGATGTGGGGACCGCAATCGTGATGAAGAGTAATTGAGGCCTGGGCAGAATGTTTCCAAAATCGAGGTTCTT
CCCCTATTTTCTCCTTTTTTTTAAACTTTTGGAGCCTTGTTGAGGCAATTCCAAAGTGTATTTTTGAGATTCTTCATTTG
GGTAACGATTTCTAATTTCCCACCTCTTTTATCCACTAATTACTTCATGATTTTACTGTTTAAACTTGGGTTTTGATTCC
AAACATTGAAGGGTTTTGAAAAGGCTAATGTTTTTTATAAGCTAGTGAATTTTTGGGTCAATTTGATCCCATTTTCCATA
ATATTTGATATGGCTGTTGTTAGCTCTGAATTCTTATTCTGATTACTTATTTGATTAGCTTGTGTCGATTTTGCGGCCCA
ACAAAAAGGGAAAGCTCAAGTTTTTGAGTGATTGGTTGATTTCTTGAGGCAAGTAGACTTCTTGACTTTTGTTAAGTATA
TAAAGCTTGTATTTCCTTATTGTATGTGTTAGGGAGTAATGAAATGTAGTGAAGGATTGATAATTGTGATTATATGTTCT
TATTGAGTATCTTAAATGATAAAAACAAGAAATAGAAAAGACAACTTGATGATATATTGATGTGTGATTTGTTGTTGATG
ACTTGAAACATTATACTGATTCATTATTGATGATGTATAATGATTGTGTTGATATGGATTGTGTATTGATATGAAATTCA
TCATATTCTCATGAATTGTGTGAACATAAGTATGTGCATTGGTTTTAAAATATCGTGATGAGACCTATTGTGATAATTAT
GCTGATGGAAAACGGTTCTGGTGATGTCATTGAGAAATAATTTTTGCAATATCGATGGAAAATGATTCTAGCGATTGATG
AATACGTCGAAGGGAGATGATTTCGGCGGATAAATGGACATTATGTGTCCCCATGGGTTCCGTCCTTAGTCGCACCTGAT
ATGTATTGTAGGACATACATGCATCATTGTACTTGACATTGCATTGCACGACATTATCATATGTGAATCTTGTGAGTGCT
TGTTATGGAACTTGTAGTTGATTACTATGAATATATGTGTAGATTATCTGTATACGTTGAAGTGTTATTATACGTGTTAT
GTGTTGTAAATGTACAAACTGTTAGATTAGGTTGATTCTGTGTAGGTTGTAGTTGTGGAGGCTCAGTTCGAGTATTGAGA
ATACATATCTTCTATATTGTTTTGCCTCAAGTTAGTGGTTTGTTTGGTGAGTACAGTGTTATTTGGTACTCATTTCCTTT
CTTCTACACTTAGGTCAGTTACGAGCCCGAATCAACGTGATTCTNNNNNNNNNNNNNNNNNNNNNNNNNNNNTACATATC
TTCTATATTGTTTTGCCTCAAGTTAGCGGTTTGTTTGGTGAGTACAGTGTTATTTGGTACTCATTTCCTTTCTTCTACAC
TTAGGTCAGTTACGAGCCCGAATCAACGTGATTCTCCTTTTTCTTTTCTATGTCTGAGGCTTATCATGGAGAGTCATGAG
GTAGCTTCTTTTCATCTCGACAGTTTCCTTTAACTCTTTTATTATGTTCTTGTTCTATTCTAGAAACAAAAACATTCAGA
CTTATACTTTTTGAATATGTTGTAATACTTAGAGGCTTGTGCACGTGACAACCAAATTCTGAGCTTATTTTCAAGTTATG
TTATGGTTTCCACATTATTGAGTTTATGATAGTCTTTAATCATGTTTTACTTCCGTATTTATCTTTTATGTTGGGATTAG
GTTGACTTGTCTTGGTAGGATAAGATAAGTGTCATCATGTCCATTTTTGAGTCGTGACATTCATACTACCCGTTGGCTAT
ATATAAAGGGGTTTCCTCACATTTTTAAACTATGAATTTCTATTCTTGTTCTTCTTCTTCTTAAAGAACTCAGGTGTGAT
ATGCAGTCGTTGAGTGAGTTTGAAGTTCAGTGGAATTTGGATACTCCCTCACTTGAATATTAAGTATTTAATATCCCAAA
AACACTCAATTTAGTCTTATATATATACACACACTAAATTAAATGCATGAAGGTCCTTAGAAATGTTGTTTGAACTTTTT
ACCCTTCATTTAAAGACTTCGCTTTAGACACAACCGACTTTTCACCATTTTCCTCAAAAAAATTGTCTTTTAATAATTAT
TCTAATATTTAAAATTTTGAAATTAACTAAAGTTATAACTATTGTAAATTTTTACTTATTTGCAATAGTTAAGAACTCCT
AATATTTAGTATTTAGTATCTTAAAATTGAATAAAATTCTAACTTTGATCTTAAAAATATTATTATTTAATACGTGTTCT
TTGGAGTAAAGAACTCCTTCACTATCCTTATACAGATTTAGGAGTAATTTTAGGTTAGGACTATTATTATTATTTTTGTT
ATAAAAAATTGGTCTAGGAGTCCTTTATGTTTCTTTCTTTTCTCAGTTTTAGGAGTCCTTTTTTAGGTTTAAATATACTT
TTTGTTGGTTATACAATTTTATGCTTTAAAATACTAAATATTAAGAGTTCCTACCTCATATAAATAAGTAAAGATTTTTT
TTTCTTTTTCTTCTTACTCTAATTTTGATTCAAGTGGTCTTCTTGCATTCATTATCACAATTCTTAACGTTCAAGTGGTC
TTCTTGCATTCTTTATCACTATTCTTTATTTGTCTTTCTTTATTTCTTTTAGTTAATAAATTTCAAAATTATATGAATTA
TATATACATAATCAATAATTGACAATGAATTCTCCCATGTTGATAGCTTCTCGTGTTTTTCTTTCAGTTGAAAATAAGGA
TTCATAAACCAAAAAAAATGATTTTGAACTCTTATATGATTTGTATTAAGATTTTAAAACTCCTCTATTATAATAACCAA
AGAGCACTACGGTAGTTTTTTAACTTTTATTTGTAGTTGAAATTTAACCAATAATACTAATTTTTATTTGTAGTTGATAC
TTTACCAATAATATTAAGAAAGAATTGGACTCCTATATGATTTGTATGAAAACATATATGATTTATGTAAGATAATAAAG
AAATATAATAAAGATAATTAAATAATAATCGGGAGAATTCAAAGGGGGGGGGGGGGGGGGTTACACATTAAAATCATTAG
TTTTATAATTGATTTGACATATTTCATTGATTGTAGAATTCAAATAAAAGGGACCTACTTTTTGACGTAGTATTGATCTT
AAAGTACAATTAGAATAAGAATCATTTATGTAAATTGTAAGAATCATTATTTGAAGGCCAAATACATAAACAGATCCCTA
AACTTGTTGGGTTTTCCCCTCAGGTACCTCAACTACGTCATTTTCCTATTGAATTATTGAACCACCCATAATTTGTTCCT
TTTAAACACCGTTGGCTGATGTGGAACCAAACATGATCTCACGTCGTTTGAGCGCGTGAAGACGCTTTAAAGTCGTTGAT
GTGGATCCTGAACCACGCACCAACGATCTTCTTCCCCCTTTTAACCCTAATTTATCCCCTTCTTCTCTTATTTATCCTCT
TTTGTTTCTCTTCATCTTTATTTCTCCTCTTTAACTCATTAGAATATATCTCTTCTTCATTGATTTCTTCTTAATCATCA
AGTTCCAATGTCGAAGTTATCTTCTTCATCGATTTCTTCTTCTTCAACTGCAAATGTGCTATGTCAATGTGGGGTCGTTG
TGGAAATGAAAACCTCATGGACGCAATCCAACCCTGGACGTAGGTTCCTTTGTTGCAAAACTTCAAAGGTAATTCATTTT
TATTGTCCAATATAGTAAAGAATCACCTTATTTGTAATTCAATTTTTTCTTTAATTTTGTAGGCACGAGGTGGATGTGGA
TATTTCCGATGATATGATGATGAAATGTCGGCTCAAGCTAGGAGGGTGATATGGGGTTTGTTGAAAAGAGTCAAAACATA
TGAATTGGAGAGGAATCGATCAAGAAAAGTATGGATGATATGCATTGTCGTAGGGGTGATATTGGCTACTTGGATTTATG
TAACAAAATGATCTTAGTTGGTTCATTTGTCTTCTACTAGATTCCTTCATAAAAGTATGTATGATAGATTGTAGTGTTCT
CTATGAGGGCAATTTTGATTGGCTTTTCTATTGTAAATGCCTTCAATTGTGTTCTTATTGTAATGATTTTGATTGAAGGA
ATGAAGACAAACTGTGTGTTAGTCTCATTTTTTTTCTAATGTGTTCAAATGACTTGAAGTAAAACATAATTATTCTCAAA
CATTTTCACTATCAATTGGACTAATGAGTTCTGGAACAATATAAATCAACACAGTAAAAACTGATCATTCATACCATTAA
TTTGCTCTAGTGAGCTCCAATCAAACATACCAATCCATGACAACTAATTAAAAGCAGTACCACAAATAAGTTAATGTACT
TAAAAGACACCAAAATACATTTCAAAGCAGTCAATACAAGTTTTTGTTGCTGATTACAAATCCAAAAAGTGACTTTTCTG
CTGAAATTAGGCATTTCTTGGTGAACTAGATGTTCCACGTTTGTTTTTTCTTGACTGACTGATACGTTGCAACTGTGAAG
TTGTGCAGCATCTCCACCATTCCACTTGAGTCCTCGAGGCTTATAACCAATATCAATATTTGTTGGAGTTGCATCCTTGT
AAACTCCCGGAGTGATAACTCTTTCTCTTGAAGTACCAGGCTGTATAGAAATGTCTTAAAATGAGACTTTATATAGTAAA
GTAAGAAATGAACAAAATTATGTATACACTTACATTAAAGGTTTGACTACCACTTGCATTTGTATAGATGCCAAATCCTA
CAGTCTTGGTCCTCTTTTGTCTTCCTGTTGATATTGAATCTCCCATAGCCCTTGGTTGATCAGATTGCTGACTTGATACA
CCTCCAGTGCCTTTACCAATGCCTCTACCAATGCCTCTGACTGTGCCTCTACCAGTGCCTCTCCTAGTGCCTCTGCCTGT
GCCTCTCCTAGTGCCTCTGCCTGTGCCTCTACCTGTGCCTCTACCAGTGCCTCTCACAGTGCCTCTGCATGTGCCTCTAC
ATGTGCCTCTACCAGTGCCTCTCCCAGTGCCTCTGTTTGTGCCTCTACATGTGCCTCTGCTTTTAGCAGGTTGTTGCTCT
CTTCTAACAGCTGAAGAATCAAAACACATAAAACTTCCTTGATGACTGAATACTGGTGGCTGACTTGAGCTTGATGGTCT
GCTAAAAAGTGGTGGCTGGCTTGAGCTTGATGATTGCCTAAACAGTGGTGGCTGGCTTGAGCTTGATGGTTGGCTAATCA
CTGGTGGATGGCTCGAGCTTGATGGTTGGCTAAACACTGGTGGCTGGCTTGAGCTTGGTTGCCTGCTTGGGTAGCCTCCA
GGTTGTCCCATCTCAGCCTACTAATACAGTAATAATAATTGATTACTCTAAATAATTGAAGTTAATTGTAGATGAATTAG
AAGAGAATAATAACTTACTATGGTTGGACAAGCTTTTTTGTTGTGGCCTACTTGATGACACAAGGAGCAAGTCATTTTTA
CTCCTCTTTTGGACAACTTTCCATACTTTTTCCTAGGCTCATTCTTTGCCTTTCTTCTGCACTTTAGTGGCCTACCAGGC
ATGACTTTTGGTTCAGGAGGTTCAATCACTACACCACTAGTGTGAGGCCACATTTTCATGTTTGGTATTGGCTGTAGAAA
GTAGTTATAAGCCTTCAAGAAAGTCTCTTTCCTAAACCAATGCACTACTTCATGTTCAGGTTCTATGCCTTTGTGCTGAT
ATGCAAGCATAGCATGTTGACATGGTATGCCCCTCAATTGCCATGTTCTACATGTACATGTGTTCTTCCTTATATCAACA
ATATACCTGTACTGACCATCTAAGATTTCATACCCAATATCACCATTGAATCTAACTTCACAAAGTCTAGCAAGATCTTT
GTTCTCTTCAAGTACTAGTCTAGCCATAGGAGAGATATCTGAGATCCAAGTTTCAGCAAATTGCCTCATTGCAATATTTA
TGTCCATTATCTTGTGCCTAATCTCCTCTGACATAGTTATGATAGCCTTATGTCTAGCAGCTAGTATCCAAGAATTAAAA
GTTTCACTCATATTGTTTTCAACAATGTCACACTTAGAATGTTCCTTAAAATATGCTTTGCACCAAGTAGTTTTTTCATA
ATGCAACAAGTCCTCACAAATTTTATTACCTAATTTGTTGAGTTTATCCATCTCATCTTCAAATTTCACTTCAAAACTTG
ACTTAGCACATCTCCGGAACTGGTTCCTTCTTTCTTCACCATTCCATATTTGATGCCAGTTGGACAAGATATGTCTAGCA
CACCTTCTCTGCTCACTATCTGGTAGCAACTCACATAAAGCTGGTACAAGACCCTATGTAAACAATTATAGCACAAAAAT
TAAAAAGTATTAACAACATAAGAAATTAAAAAATAAGAGATCAAGCTACAATACAAAAACTATCTAACCTTCTGCATATC
TGACATAACAGTCAGTCCATGTCCTGTGCCTAAGTTCAGATCTTCTATCAAGTAGTTGAGGAAAAAACTCCAACTGTGTT
TTGTCTCTGTGTCAACAATAGCCCATGCAATTGGAAACATCTATTGATTTCCAGTTCTACCAACAGCAACCAACAATTCA
CCTTTGCAAGAACCCTTTAGAAAGCATCCATCAAAACCAATAATTTTTTTGCATCCTTCCAACCAGCCTCTCTTCAATGC
ATCAAAGCAAACATAGAAGTAAACAAACAAAGTTTTTCCTGACTGAGACTCTATATATGTCCTCACCTAACATGAAGTAC
CAGAATTAGTATGTTTAATCATGTCTGCATAATCACACAATCTTGAAAAATCCATCTTCCAATCACCTAAGAAGTCCTTG
ATAACCTTCTCTTTTGCCCTATGACAAACAGTTCTTCCAACATACAACCCAAAAAAATTTCTCACCAATTCCTGAATTTC
CCACAATTTTATATATGGTTGACATGTAACTTCATCTTTGAACTTTTCTGCAACAAACTTAGATGTACACAACTTGTTTT
TGGTTGATTGTGGACATACATGCACAGGATTATAATTTTTGACAATAAAATCACCAAAATCCTTATCTTACTAGCAAACA
ACAACCATTTACATTCCTTGTCCTCACACTTAACTCTAACCCTTTTTTTGTCATTAGGCTTCAACTTTAACCTAATTTTA
TATTCACAAGAATAGTCTGCAACAACTTTTCTAAATTGTTCAGCACTTTCAAATACCATACCAAGCTCAAAAATAGCTAG
AACACAATCAGGATCAAATCTTACCTTTTTACTTTTTCTTCTTGCTGGTAAATCAACACCCCTCACAAAATCTGGATCCA
ATTCATCCCTACTGTCATCACTATCTAATTCTAAGCTATCTATATATCGCTCATCACCCCCTAGTCTTCCAGTATATCTA
GCAGCCTTATTCCTTCCTATGTCTTCAAATCCTCTATCAATACCAGCTGTTCCAAGCTTTATTTCCTCAGTTTTAATAGG
TTTTTTCTTTTTCACTTTGTTTCTCCTTTCATTTCTAAGAGATCTCAATTCTTCATCAACCTCAGAGTCATCCTCATCAG
GAATAGCATCATCTTGAGAGTCAGCACTGCTTTCTTAATTTGATCCAGCCCATTCCTCTTCTAGATCTGATATATCCCCT
GGCTCAACTTCCACATTAACATTTTCAGATTCAGCCTCATAATTCAACCCTTCACTTGCAGTCACATTTATATCTTGTAA
GTCTTCTTCACCAATCACATTGCTATTTTTTTCAACTACAGGCCTACAAAGCAAACCAGTTGTGGTGACCACCTTTACAT
CATCCACCACATGCTTTACATAAATGTATAAAAAGTCACCATCTTTTAGGTCTTTGATAAGATTTAGCAAAGTGAAATCA
GTTTCCACCTCAATAAAGTCATTTTTTGTGGGGTCTTTAACACAAAACCCATCAACAGTAATATACCCCAAATGTTTAGT
GTAAAAAAGTAATTCGATTATTGAGAAGTGGTCCTTGTCGATATTAAAATACTCCACCTCGTTTTCCCCTTTATAAGTAA
CTTCATTTTTGTCCTAAATAAACTTACCACCATGATGAAAACGAGTTATAATAATGGTGTCCATAAGATTCCCTGAAACA
AGGCGAAAGCCCCAAAATTTTCTGACATGTTATAAACAATAAGAACCAAAAAAACCCTAACTTTTTCCAGATATTAACAA
CACACCATCACATTAATACTAAAATGCAGTTATATCACGTTACAATAATAAAAATTACATATAAATTAGGGAATGAACTT
ACCTCACACCCGTCAACTCGAAAATCGTGATTGAACTCCAAAATCGTCTGCAATCTTCGATGATTCCCTCAACAAAACAC
TCGAAATCACTTCAAAATCTGAGAATTTTAGTTGTAAATGTCACTGAAAGAAGAACAATTGTTAGGGTTTTCTCGTCTAG
CATTGGGTTAGAATTGTTTTGGGGGGAAATGAAGGGGCTTTAGTTTTTAGGTTTGAGGATTGAATATGTGGCGCTGACGT
GTAATTGGGTTGAAGTCTGATTGGTTGGAATTTCCACGTGGGGAAGGTTGATCTCACGTGCACATCAGCCAAAAAATATT
TGTTGAAGTTTGGTTCCACATCAGCCAATGGTGTTTAAAAGGAACAAATTATGGGTGGTTCAATGATTCAATAGGAAAAT
GATGTAGTTGAGGTACCTGAGGGGAAAAACCCAACAAGTTTAGGGATATGTTTATGAAAACAGATAGCTCAAACTCCTTC
ACTCTTGTAACTCATAAGTCATAAGAGAGTTCAAATTCTCAATGGAAATAATTTCTTTTTATTTGGTATCATATATTTCA
CTATTGAACACTATTGTTCCATTACAAGATTTTTATATCAAGTTTTACTTCTTTATGAACCTAACGTGCAGGAGAAAGAA
GCGATGACACAATGTTTTTGAAAATTTAATTTGGTAAGTTATTAACTCATCTGTATATATTTTTAGTTGAAGTAAAAATA
TTTTTCTTGCCCCCATTTCCCCCCTTCTAATTACTTATTTATTGTTTGAGATTTATAAAGACTCCAGATTTTATCCATGT
ATAATATATGAGTTCCTTTGATGATGCCACAATAAAGAAAGTTGGATGTTTAACACGTGTTGCCGGTTTACCTAACTTTA
ATAGGTTGGGCTTAAATTGTGCATATGTGTTTGAGGGATTAATTACTTGGTTGAATCTTTTTTTTTAAAATATTACTTAT
TTTAAATATATTCTCTAATTATTATTATTTTTAGCAATATATAACAATATTATGTATTTTATTGAATTTGTATCTTTCAC
TCTTTCCAGATTAGCCATGTTTTTTTTTACACACTTCACCAATAACTTACAAAATGAAATAAACTTGAATAAAAAATATA
TTACACATATTAAAGTTGAATTGAAAGAAAATTAAACATGAATGCAAAATGTAGCAAACGAAAGAACAATATGTAATCTG
TAAACTGAATAAAACTTGTATCAACAATAAATTAAACAAGAAATATAATAGTATCAAATGAAGAGACAACTAGGGGTGTA
CATGACCGGGTTGGTTCGGGTTTTTCAAATAGCAAACCAAACCATTTGTGTAAAAAAATTTAATTTATAAACCAAACCAA
ACTAATAAAATTCGGATTTTTTTGAATTTTTCAACCTCGGGTTGGTTCAAGTTTTTCAAATATCAAACCAAACCATTGTG
TCAAATTTTTAAATTTATAAATCAAACCAAACTAATAAACCTCAGATTTTTTCAGATTTTTGGATTTTTTCGGTAAAGTT
TGCATACAAACATATAATTAACTTGTGCTCCAAATATTTCTTTAGTCCAACCAAAATACGATTATCTAAGGTGTTTCTTA
AGAAGATAACACAAAATATGAGATCAGTATTGATGACACTAAAATATTCAATAAAAAATAATAATGAAATCATCATATAA
AATAAATATTGCAAAGTCATAATAAAAATGATCATAATTTAAAAGTACTAAAGCATGCTAAAATAAGTTTAATAAGTATT
AGTTACATTACTAAATATTTAAGAAAAATTAAAATTAGATTATGTATTTTAATTGTCTAAACCAATGTAAAACTAAAGAA
CAATAATTCAATATTATTGTCATTCTTAGTGTTGAATTGATTTTCTTTTTGCATTAGTATTAACTTAATTTTGATTTTAA
GTTTTATTATAATTATCAACATATATGAACTATAATCTTTATTGGACCATTCCGAATTTTAAGTTTTAAACTTGAAATTA
TATATTAAAAGAAAAAAATTATGAAATAGTATAAGAAATATTTTAAAATTATATCAAAGTAAATATTTTTATGTATAAAA
TAAATTTTTAAAATTACATATATAATGTCGGGTTGGTTTTTTTTAGTTAAAACTAAATCAATCCAAATATAATCGGGTTT
TTTTTTCCAATACCAAACCAAGTCAAACCAAACCACTAGTCGAGTCTTTTTTCGGTTTGACTCGATTAGTGATTTGGTTC
GGTTTTCAGCTCGGTTTTGTACACCCCTAGAGACAACATTAGACATTCATATTGAATTATAATTGACAAAAAAAATTGTA
GGACAAATAGACTTATAATTGGAAAAAAAATTGTAGGACAAATTGAATTATAATTGAATAAAAATAACCTCTAAAGAACA
AGTATGCCCAGAACTTCCAAGAGAATTATCATATGTAGAAGAAATAACACAAAAAGAAGTAATTATAGGAGGAATAATTA
TATTAATAAAATTTACAATATACCAAGGAGATAATATAACACTAGGAATAAAATGGCTAGAAGAATGAAACCATATAATT
TAGAAAATACACAATTAATTATAACTTATAAAAACAAAAAAGTCACAATAAAAAGGGCAATATGAAAATTTATATACTTG
CAAAAATAATAGTAGAAAATTATTATAACAGATACTACACTCCAATGTTAGATACAGGAGCCGAAGCAAATATGTGCAAA
CATAATTGTCTACCAGATGAGAAATGGGAAAAACTAAAAACCCCTATAGTTGTAACGGGATTTAATAATGAAGGAAGTAT
GATAACATATAAGGCAAAAAATATAAAGTTACAAATATGGATAAAATATTAACTATAGAAGATATATATGGTTATGAATT
TATAAATAAAGATATGTTTTTAGGAATGCCGTTTTTAGAAAAATTATATCCCCACATAATAACAAAAACACATTGGTGGT
TTACCACACCATGTAAACAAAAGATAGGAGCAAAAAGAGTAAACAATAAAAATAGAAATCCCACACCATGGATTAAAGGA
AGTGAAAAAATAACTCAAAAACTAGAAATATCAAGGAAAGTACTCACAATATAGAATTAATAATATTTTCAATCGATAAG
TTAAAAATAATTCAAGAAAAATTAGATATGTTATATAGCGAAGATCCCTTGAAAGGATGGGAAAAACATAAAACAAAGGT
AAAAATTGAATTAATTGATGAAAATAGTATTATAACTCAAAAACCATTAAAATATAATTTTGAAGATTTAAAAGAATTTA
AAATGCACATAAAAGAACTATTAGAAAACAAATATATCCAAGAAAGTAACAGTAAACATACAAGTCCAGTATTCATAGTA
AATAAACACAGTGAACAGAAAAGAGGAAAAAGTCGTATGGTCATTGATTATAGAAATCTAAATGCAAAAACAAAAACATA
TAATTACCCCATATCAAACAAAGTACTAAAAGTAAGACAAATACAAGGTTACAATTATTTTAGTAAATTTGATTGTAAAT
CAGGATTTTACCATCTAAAGTTAGATGAAGAATCTAAAAAATTGACAGCCTTCACAGTGCCACAAGGATTCTATGAATGG
AACATACTACATTTTGGATACAAAAATGCACCAAGAAGATACCAACATTTTATGGATAATTATTTTAATCAACTAGAAAA
TTGCATAGTATATATAGATGATATATTGCTATATTCACGCACAAAAGAAGACCATATAAGATTATTAGAAAAATTTATCC
ATATTATAGCACACTCAGGAATAAGTTTAAGTAAAAAGAAGGCAGAAATAATGAAAACACAAATAGAATTTTTAGTAATA
CAAATAGATAAGAATGGTATAGAAATGCAAAACCACATAGTACAAAAAATAATAAATTCTGAAGACCAAATAGATACAAA
AAAGAAATTACAATCATTTTTAGGATTGGTAAATCAAGTAAGAGAATATATACCCAATTTAGCAGAAAATCTTAAACCTT
TGCATAAAAAACTAAAAAAGGATGTAGAATATTATTTTGATAAGAAAGATCAAGACCAAATACAAAAAATAAAATTATTA
TGTAAAAAATTACCTAAGTTATACTTTCCAGACGAAAATAAAAAATTTATATACATAGTAGAATCGGATGTCAGTGAAAT
AAGTTATGGAGGAGTATTAAAATATAAATACGATAAAGAAAAAATAGAACATCATTGTAGATACTATTCAGGAACGTTTA
CAAACCCCGAAATAAAATGGGAAATAAATAGAAAAGAATTATATGCTCTATATAAATGTTTATTAGCTTTTGAACCATAC
ATCGTGTATAATAAGTTTATTGTAAGAAAAGATAATACGCAGGTAAAATGGTGGATCACAAGGAAGATACAAGATTCAGT
AACGATCAAAGAAATACGAAGACTAGTAGTAAACATACAGAATTTTACATTTACAATAGAAGTAATAAGTACTAACAAAA
ATGTCATTGCAGATTACATTTCAAGACAAAGCTACACAGACGGATCTAGACAAAGAAAATACTATTGAAAAGATACTCAA
TACTATGACATTACTTTGTACAAAAATGGATAGCCTGGATAAAGAGCTACAACAAATAAAAAGTCAGCAGCATGACAATA
AATATGCGGAGCTAAGTCAATCGGAAGACTTGAAAATTCCAGAGCTAGAAGGTGACGATGGGAAACACCAAAAAACCCAA
ACTAATAATTTGTTACATGCAGCTACAGGAAACACCTCTGCAGCAAGAGAAGAAAGCAAAGTCAAATATGCCAATATAAA
CATGAACAAAATATTCGAAAAACCATTTATCCCAAAAACCCAAAAAGAACCTTTACTCTTACCACCCCAGCTTAATACAT
ATAAAGAGAGTCTAGGACAAAACAAAAAGACATATAACCATATAACCAGAGCCTATATAGAAAATATTCACAAAATACAA
ACTTTCTTAAACCAAAACCCCAGATCCAAAAATGCAAAAAATCCAAATGAAGATTATATTACCCAAACTTTACAAGGATA
TAATAAATTAATTACACAACCAGGAATCAGTACCAATTTAGTAGGAACTTGCTATCATTATGGATTACTAAGTACAGTAT
ATACCGTGACAGGAGACGAGATATCAACAATCCCAAAATTACATAAAGCATTTATGCATTATAAAAGAATCACTAAAGGA
ACATTGTTTTATATAAAATTCTATTCAGCGACAGCCAAGATATTATATGATGAAATCAAACCTATTATACAAGTGATAAA
GATCGGATTAACAAGAGAAATGATAATACCAGAAAATATAGAAAAACAGGAAGAAATACAAAAGATTGAAATACCAGGAT
TTTATGCAAGAAAAAGAGTTATTGGAATAGCTACAATATTAAATGAGTTATCAACTAATTATCTAAGTGGCAATTCAGTA
TGGAGTTATTATGCCCGAGAACAAACAATGATCTATTCAAATTCCAGAGAAACCAGAGAAGCAGATATGGAAGAAATACG
TCAATGGATATTAAGTCTACTGAAACCAGAACAACAACCAACTATAAGAGCTATACGACGAAACTTTATTTCAACAGAGA
TAATGACAAATTATTGCAGAACTATTGGACACAAATACCCAGACCATCGATGCTCAAAATGTTATGGTGAAGATAATGTA
ATACCAGCTGGCAATCTAGAATAAAGAAGGCCGACAAGATAAAGGATCAGCAAAGAAAAAGTTATTTGTCCTATTGAAAA
AGCAAAGTTAGTGGAAAATATAAAATAATGTAAAGAAGTAGGTAACGTGTACATTACCAGAAATGTAAAGTAACTATAGT
TTATAAAAGTAACTATAGTATAGATTAAAGTAACTATAGTAGAGTTATATATGTTTGTATATATAGTAGAGCCAGAAGGG
AACATAAGGCAAGACTTTCTTGACGGAAAGCAAAGCCTCTTGTAATAAATATTCTCTCAATATCTCAATAAAAAATCTAA
ATTTCAGAACAAAAGCTATGGATCAAAATATTGCAGATACTACAACACAGGTACATATATTCATGATTATGCATAGTTAA
ATCTATTAATTCCTGAATATCATAAAATTGATAGAATAAGTTTATATTAGTTATTATATACTAGAATTATTATCGAATAT
TTTCTAGTTTGTTAACATGAGGAAAGAAAGGAAAACTTCCAGCTATGCCATCCTGAAGTTGAAACCATAGGCATGAGTAG
CCGTGAGGGGAGTAAACGTAGTCGAGGCACTGTAGGAAGGAAGTACTTTTGAAAGTACGATGTTAACAGTGACAGGAAAA
TATTTGAAAATAATCTAGTTTATAGTAATCTAATATAAATAACATTCGTCAGGACTATGATATGAGGGAATTGTATTAAA
ATTGTTATGTCTTATTTACATGATGAAATGATATTAGCACATAAGATATTAATCTTTTATGCACTTAAAACCATAACAGA
AGAAATGAGAAGGATAATATGGAAAAAGATATATGAAGAAGAAGAAAAAGAATTAATAAACCAGATATGGTACGAAATAG
ATGAAATAAATAGAATAGATAATGAAATTTTAGACTTTAATTTAAGTGATCTAGAAATTCAATATTCAAATTAATGATAA
ACCAAGAATACTTAGAATATTGGCAAAAACTATAACAGATATTATTTTACTAAGCAATCTAATAAAAGAAAATATAGAAA
CGTTTCAACAAGACCACGACATACAATACATAGAATATATATTGGAAAATATAAAAGAAATAATAAGATTAATACCTTTA
GAAAAAATGTATTATGAACGAATTAATCAATAACAAAACAAAAAGGACCAAAGTACACAAAGTACCCCCAAGATACCTTT
AGAAAAAATGTATTATGAATGAATTAATCAATAACAAAACAAAAAGGACCAAAGTACCCCAAAATCACAATTCTTTAATT
GATTCAAATCGGTACGCACATAAATTTCACAATTCTGAAATAACTAAAAATACAGATGATAGAATTCTAAAAAATTGTAG
TAATAATGTTGTAGGAAGTTCTGGGCAAGAAGCTAGGAAGGAAATTATTATGTTAATTGTGGAGGAAATCTTAGGTGAGA
AGATCAGAGAGAAAATGATGAATTATTGAGCCAAATTTGGGAGAAATGTTGGGAGAGAATATCACATGAATTAATTAGAT
ATGATTGTTATATACGGTTGAAATTATTATATTGCTATCGATGGTAAATCAATATATATATATATATATATATATATAAA
GCTGGATGTTAGGCATGCTGATGTGGCACTCTCTAAGACCAGAAACCTATTTATCTATTTTTTCTTTGTTTTTGAATTTT
TATATTCCGTATATAATTACTATCAAATAATTATTTTCTCCATCTAATTAAACACCTAATGGATAATGGTAACAATCATT
ACATTAATTCTCCTTTCCCAATTAATAGTCCTTGCCTTCTTCATTGTCACAACCAATTATGACACGTCAATTGGCCTTCT
CCCAAACCGAACTGTTTACCTGCTTAATTAGATAACCTCCTACCTTTCCATCTTCCACTAACAATAATTACTGTATTTAA
TAGTAATATTAAATTATCCATTTTTTTACTAAGAGTAGTATTTAATTGTTTGTATACATTTTGGAAATCAGTAATCAGAA
ATCTGCAATGTCTCTATTCAGAATTGAAATTCATAAAAATATTCTATAGATAGCTAAGAAAATTAAAAATTTCATTGTGC
GATCCAATTTCCAATTGTCTTTTTTGAATCTCTGAAAATGAAGAATATTTCATCTAAATAAGTTGTGAGCAGAGTGGATC
AGACAACAATTTTTTCAGAGTATTTCATCTTTTTGGATCTCTGAAAATTAAGATCATAAGGGATTAATAGAAGAAGGGTC
AAGAGGTGACGTGAAAAGTGGTTGATAGTTTGCTAAAACAATCTCGCATAAAAGCTCTTCTTATTTTAAATTATTTATTC
TTCCTCTAAAACAAATTCTTTTTTGTTTAGTTTTTGTTTCAATTGAAGTAATTTCATGACAATTTTTTAAGTAGATAATT
GAAGTAGATTAGTATACGTAGAATTTTATCATTGATATATTACATGCCTAAATGTTTAGTCTTTATTCTAATGTTCGAAG
CTAACAAATAAAAATTTATAGTTGTAGGTCTTATGCTTAATAGCATATTAGTTTTATCTTTGTTTATTTATATTATATAA
GATTTTGTTTCTTGGTACAATTATTATTGTAAAATATATATATATATATATATATATATATATATATATATATATATATA
TATATATATATATAAATATATATATATATATATATATATATATATATATATATATATATATATATATATATATATATATA
TATATATTTTATTTTTTTGTGTCTTGTATATATATTGTATCTTATATAAAGTGCAAACAAAGACATGATGTGACACCTCT
ATGTGACATAGAAAATAATTTATCTTAAGGGCCCGTTTGGACATGCGATATGATATCATGATATGGAATCATGAGATAAA
ATTGAAGGTTTGTTTGGACATGCGATATGGAATTTTTGTGTTGTATATTTTCTCATAAACATAAAAATCCCATAAGTTGT
AAAACTATTAAAATAGCCCCAATTGTTTATTCAATCTTATCAAATAAACAAAAATTATAAAATCGCATAATAAATTATTA
CAAAGTTATTTGTTCTTCACTTAAATAATTGTTTCACCTAACTTTAATTTAAGTAAAAAAAATTGAACATAAATTGTACT
TGATATGCTCATATCTCTCAACTACTCTTACAAATAACCTATAAAGTAGAAAAAAACATACATTAGTGAGTAAATATTAA
CTTAGAAGTTAAATGCACTAAGATAAAAATTAACAAACATCACTAACTTCTAACTATTTACAAGAAAAATCAATAGTTAA
ATATTATTGAATAACAAAATTTTAAAAAGTGACCACAAGTTTGAGTCAAAAACACTTCTAATAAAATTTAATCAAAAAAA
TTATAACTAGTCCACTTGACTAAATATTAATAACTAATTGATCAAATTTTCCCAAGTCCTCAATCAATTGGACTTGATAT
CCTTCAGTCATGTGAACGAACATTTTGCAAATACTAAGATTAAGAAAGTGCGGCACCGCCAATGAAAATTGTCTTTTATC
AATATTATGCTTAGTCATAAGATTAAGACGTTTTTTTTTATTATGAAAAATCAAAAAAGTATTACTCCCTTCGTTCTCAT
TTATATTCACCAAATGAATTTCTACTTTATCATTTATATTCACCAAATTTAAAGTAATAATAAATTTTATATTGGTGAGA
ATAATAAATTTTAAAAAGTAATGATGTGATTATAAATTTTATTTACATATGAAACAAATGGTTAGTAGATATAAATGTGG
GGTTGTTTTAACAAAATATAAACTCATGGATCAATTGTTGTATTAAAATATCTCAAATCATGATATGAAATCACATGGTG
ATTCCATATCATGGTTTTTGGAGAATATGATATCACCTCTCATGATATGAAATCATGAGATGGAATCAGCGTAAAATCGC
ATGTCCAAACGCTGATTCCATCTCACGATACCATATCGTGATATGATATCGCATGGCCAAACGCCTACTAAATCTCTTTT
TTTTTTTAGATTTTTCCTTCATTTTTTTTCATTATACAATTTGATGAATACTTAAAATTAGTTCTATCACATCAATTACA
TTTAATTATATCTCAGTTACAAAAACTCTCCAATTACTTGCATTTTCTATTTGAATAACATGTCCTTTTCTTTTTTGAAT
TTTTCAATACATAGTGTCCTAATTAATTGGCCTTAAAAAAAGCCTCACAAAATAAATGTTGAACTAAAGTGCACGTATAG
TCTTCGTTGACATATGTGTTTTTTTCTTCTTTCTTTTTTCCTCAATAAATCAAAGAGCCTTTTTTATTATACTGTTCATT
AGATACAAAAATTTCTGAAGTTGGCGTGGTGAAGAAATCTATATACATTTCATTTTTTATCTTTAACTTTGTAATTAATG
AATTTATTAGCTATGATTTGTTTTTTTGCCCCATTTTTCAGATTTAATATGTTTCATGTACGTGCAATTAGTTTTAACAT
GTCCTTTGTATGTGTAAATTAGTTTTAATGTGTTAAATTTGTGCTTGATACTACACTTTTTTATCTGTGCAAAATTGGAG
AATTTGAAACTTATTCTTATTAGGGCATTGTTGTAAATTATTCGTTTGGTATAATAATAAAGTAGAATATCTAGGATCAA
AGGGTGAAACTAAATTTATAATTTATTATTAGTTGAGGATTAAATTTAGGTTTGACTATAATTTTCAAATAACTTGTCCA
CAAACCAATCGATTCTTTAGGGAATATGATGAGAGCAAGATATAAAAATTCAATTCCTTCTTTAAATGACCTTTCACAAT
ACAAATTACCTCACGCGTGAACGAATATCTATGAATTTATGAACGGATATCTTTCGAAGTACCGAATGATTTAAAAAAAA
AAACTACAAACGCAAACTATCATTGTGATCACTAAATCTACATCTTTTTTTCCGATAACATAACTTTGATTTGATTGTTA
TATCAATTTTTGGCTTTCATTTTTTTTATTATATAGAATTCTATTAACATATTAGATTTTTATGATTTTATTTAAAAATG
ACAAGTAATTCTTTTCTTCGATTTCTAACTTTCCCCCAATTGCTACTTTTAATTTTAAGATTGCCTTTTCTTGAACTAAA
ATTCTATAATTCTTTTGAGACTAAATGTGTTTCTTTTATGAATAATACAAATTACAGATAAATATATTAAATTAATAATA
TTTATTATATTTTAATAATTAAATTATTTGTGAACAAAATATACGTAGCAAGGACAGCCTATGAGACTAATGTTACATAT
TCATTTTTCCTATGATATGAAGGTATTATTTTTCGTATGAAAGGATTTTTTTCTCGATAACTATGTGACACTTCTATTCT
TTTTTTTATATGCATCTTTTTCTTATACGTTTGATCAGTTGGTTTTTATATTTAATATAGATATTTCTTAAATTTTATAT
TATCAACTAATTAAAAAAATCGCGCGTAGCGCGGACAATTTCACTAGTATTTTTTAAATATAGAACACTTAGGTGACTTT
CCCATGTTTAAAGTAAACCACACAAAATAAACCCAATTGTGAAATTATTTATCTAAATTGGACCTAACCCAAACTATATA
CCCCTTTAATAGACTCATGGCTCAAACTATTTACCTGCTTACCCACTTTCTCCTTTCTTATTTTGCGCATGATGTCAGCA
TGACTTCACCATCACTACTATGAATTGATCCTCTGTGATATTCTATCGGTATATTGATACCATATCAATATCATATAGAA
CTGATTTTAATTCTCTGTGATACTCTGTCGATATATTGATAACCTATCGGTATCATATAGGATTAGACTCTTTCTTAAGA
AATAATTAAGAGAAAATTATTCAAGTCACAATCTTATTTATTAAATTCTAAATTGATAGAAGATATATTTTTTGTGATGC
TCCGTCGGTATATTGATACCATATCGATATCATAAGCTTCCATAATAAAGAAGTTTATTGTCTGTTCTTAATTCAAAACA
CTTTCACTGTAGTGTCCAGAGCTTAATCATGTATTATACTAAATTGGTATATTGATACTTTAGTGGTATCATATATGATT
AGACTCTTTTTTAAGAAATATATAAGAAACAATTAAGAGAAAATCACGCTAAAATTTTCATCCGCGTGGCTCATTGTTTC
AACTGTTTTAGCAACACCAAAATCAACAAAAATGTAAAAGCAAAAAAAGGCAAGAAAGCTTGAATCAATAATCAAACAAA
GGCAATCACTAATCAATCTCAAATAACTGTGTCATTTTAATAACGTTTAATTGTACTTTACAATTAAAGTATAGGCGATC
GAATGTTAAAATATTATTCATGCCGGAGTCTAACTACAAAGATAAGTGACAAGAATTACATATTTTTTGTTCGTCAATTA
ACGCTAACGAGCACATTGTATCAAAACAAGTATTTAAATGGGGAGATTGGTAGTAGGGAATTTGTTTAAAGACTATAAAT
ATCAATATCACTTGGGCAACACAAAGAGAGATTTAACAAAGTTGGAAACAACTAGGTGTGTATGCAATATCTGTGGGGTT
TTAACTTAGACAATGATTAACTAGTTCAACCAATTGAACACATGGATATCATTTGGTTAATAGTAAATCCGAAATTTTCT
CAAACTAATGGATATATATATATATATCTTGGGTTCTTCTGAATCCCAAGACATTACCATACAAAGAATCATCAAACATT
TGAGTGAGTTTAAACTATTTTTTAACTCTAATTGTTAAATAAGTTATTAATCGGATTTAGACTATCTCTAACTCTAATTC
AATGATTAATTTCTCAAGTCCTCACTAATGAAGTCTTACCCAACTCCACTTCCTCTTTTCAAGTAAAAGTGAAATTAGAG
AGTTCAACCAGTGTTTGCAACCATTAATTTTTAAATTAAACCTTGAAGACAACAATAGATCTATGCATAATAACTGATTT
TCAATCTATTTAATCACTATCGATTTAATTTTACGCCCACCTCATGCTCACAAACTCCTAACATGGAATTTAGCTACTCA
TAAATAAAGAAATAGAGAATATAATATCATAGTAAAACTCCATTTCATTCATATTCAACATCTAAAATCAAATTTAAGCT
TGAAGTATCACAGGTTGTATTTTCTTCTTCAACAAGTAAGTAAAAGTATATGTATATGTTGACACCCAATTTTGGTCGAA
CATTTTCAAAATTAGTAACTTTTAAGTTTTATTTATTCAATAGTTCAAAATACATTTTTTTTATAATTTTAAATAAGTTT
ATCGATTTTTATCCTTATTTGTCAAAATTTCAAGACTTTTTATCAATTATTTTAGTTACATTATTTTTTATCACAGCCGG
TTGACTACGTTCAAATATTTATTCATTTTTTATTAAATCAATTCCGTTAAATTGCATTTTTTTTACATGTCATTAGTTAC
GTTTATTATAATTTTTAATATTTATTTTATTCGTTACATTTGTTAATATTCATTTTGATATTTTGTACAATTTAAAAATT
TATTCAAATATGGATAAAATTTAATACACAAATTTTTTTTTTATTAACCAATAGTTTTGGCCCAAGATTTTAAGGGTGGG
TGATTTTCAATTTCCTATTTAAACAATAGTTTAGTCATTAAGCCAAAGATGGTGAAATATTTTTAGATAAGGTTTGAAAT
TTTCAAAATTTTATTCATAAAGGTTCCACTATTCATTAATTTTCCAGCTGCCATCACCTCGAAATCCAGCGAAGCTGCGG
CAATACAAAACCCATGCCTCCTTCCCCTCATTCTTGTTGCTGCCAGTAGATCGGAAACAACCACACCCAAGCTCCATTTT
TATCTCCAACCAGAGAACCCCATCAACAACAACCAGAAACCGGCGAAACCCCAATCCAAACCCGCCGGCAGAAACCCAAA
AACCACCTAAAATCCCCGGAGAACAACCAGAAACTCCGGTGAACCGCCTTGCCAGACCCCAAACGACCCTCCATTTTTTC
AGACCCGGCCAAACGCAGACCACCAAACTCCAAAGACCCCAGCTCCCTTCACCCTTTTTTCCGGCGAGATACGAACTCCC
AAAACCCCATTTGTTCGTCTCCTTTTTCCAGCTTCAAACCCTAACACCAACAGACCCAAAGCTAGCACACCAGAACAAAA
GCCAAGCTCCAGCGAGCTCCACCTCAGACTACCAGAGAACAACAAACCACCGCCTCCCTCTTTCCCTTCGACCTCCGCCG
AAATCCTCACTAAACCAGATCTCAAAATCCGAGCAACAATGAAGACAACACTGAGCTCCGTCAATCAGGCTCCGCTTAGT
CTAATTTTTGTTATAATCATTCATTGATACTTGGGTTACTTTTGTTATTTACTATAAATCACTGTTGTCGCTCTTTATTA
CTTATCACTGTTGATTTGTTTGTTGTTTATGCTTTTGTTAAGTTGGTTTAGTTTTTTGTTTATTGTATTAAGTAGTGTTT
TTATGTTGATTTTAGTCTCCCTGGTGTCTTTGATTTATTTAGCAATTTCTGTTGTTTTATTTCTTTCCGTTCATAAATTG
TAATGACCCGAAAGGTCATTTTAGTAATTTTTCGTGGAAATGACTATTTTGCCTTTTCGGTAGTTGCCCCGAGTCCCATG
TTTTGTGGTTGTAAAGTTGATTTGAGGAAAAGTTGATAAAAAGTCGAGTTTTTGAGAAGTTGAGTTTTTATGAGTTAAAG
TTGGTTAAAAAGTGCTTTTTTGAGTCATTTGGAATTTTGGGACTTGGATCGGATTTTCGTCGATTTCGGCAGTGTTAGAA
TGTCGAAACGAGTCTGTGTGAAGTTACAGAGTTGAATTTGGAGTTGAAATGAAGAATTGAGGTCCTAAGTTGCTAAAGTC
ATGAAATTTTGATAAAGAGTTGACTTTAGTCAACATATGAGGTTCCGAGGCTCAATTTCGAGAGTACCGTTGATTTTGGG
AGGCGATTCTAAGTCTAAAATGAGTCTTGGTTGAATTTTTAGACGCTCCGTTGGAGTTTCGAATTTTTAGGCGTTAAACT
AATTTCTTGGCATCTTATTGAATTTCGGGTCAAGGAGTCATCGAATTCAAATTTTAACGGTTCCATTGAGTCTGGAATGT
CGAATTTAGTGGGGGTACATATTTAGTTTGTGTGCACGAGATTTCGAACGAATTTCGAGGGTCCAACGAGAATTTAAACT
TTGGTGTTATTGCTGTGTTTCAGCTGCTGCGTTTTAGCTGCAACAACAATTTATTTTTTTTTAAGTGAAAATCAGTAGCT
ATTTTTCCACAACTTGAAAATACACATTTCTCCATTTTTAGACTTTGAGAACTCGAAAATAAGCGATTTCAAGTGGTTTT
TCGCAAGGAATTCATTGGGTAAGTTATTTCCAACTTATATCTTTGATTTCCATCGATTATTTATGGATTTTAACATTAAA
ATTTGAGATTTCAAGTGTAAAATTTGGGGTTTTTTGCCTAATTCGAATTTAATAGAAAAATTGAATTTGTGAACTCATTT
CAACTCCTTTTTCGAAACGATTTTCACTATTGGATTCTAAATTTCTTGGGGAACATTTTTCACTAAAAATTTCCAGATTT
CGAGAATATTTTCCGAAACGAGATTTTTGACCATTTTACCCTTTTTCTCCAAATTTCACGATATTTGTGTTGTTAGATTC
GTATTGATTGTGGGATTCCATTTATGAATAAATTGTGGTGATTTGGAGCGTGCTCGAAAGGGTAAAACTCAAATTTGAGT
TACTAGTTGAAATGTTTTGAGGCAAGTGACTTTTAAACTTTGTTAAACTCTTAGACTACGCATGACTACTTTCCTAATTG
TGTTGGGGAGTAATGTGGATTGAGGATGAGTTTTATTTGTTGATTGAAATTGTTGTAAATGAAAGATGGGGAATAAAACG
AGCTAAATATGTTATATGTGACTTGAATTTGTTGAATAAGTCATGTGATAACTGATATTGAGGGGATAGAAGAGCATGAG
TAGGCTATGATTGATACAAACATTAATATTGAGATAGATGATGTGTAATACTATGATGTGATTGTGATATGATTGTGATT
GATGACATGTGCATATTCTTTATTCATCTCATGTGTGAACTATCTGTGGCATGAGTTCTGAGACACTGATATGAGGATGG
ATGGATATGAGACACAGTTGAGACTAGCTCCGGCTAGAGATATATGAGATGGACTAGCTCCGACTAGCGATTTGGATGCC
AATGGGATCTGGTTCCGGCGGTGATACATGGTCCATGTGTGGCCCCCATGGGTTCTGATTTGAGTATTCAACGCGGTCTG
ATTACGTCAACAGATGTGTATCTTAGGACAGACATGCATCACGACTACATGACATCATTATTGCATTTGCATCGCATTTG
ACTTCATCTTTGTCTGTGGTGTGTGGATTTTACCTATTTGTCCCTCTTCATGGAATATATGTTCTATTTGCTCTTATATG
AGGATATGAGGTTGATGTTGAGACACTGTTGGATATATCTGTTGATTATGAGTTGTGTAGTATAGGTTGTTGGTTCGCTG
TTAGAATGAAGTTTCGGTGGTTCGGTTGGGATTGAAAAGAGTTGTTTGTAGCTGCTAATTTGGCTTAGTTTAGTGTTACT
TGCAAGTACCTGTTGCTTTTGGTACTCACCCTTGCTTCTACACAGTTGAGTAGGTTGACAGCTCTATCAGATCCGGCTTA
TTACTCATCTTCAGATTAGCGCTTCCAGACTTACTTGAGAGGTAGCGGTTCATTCCAGACGTGTGCCCTCAAGTTATCTA
TATTTATTGTTCTGTTCTATTCTAGAACTTTACTATGAGACTTGTATATTTTATTCAGATTTTGTATTAGAGGTTTGTAC
ACGTGACAACCAATTCTGGGGTTATGTCGAGTTTATTTAAAGACTTTCGCTTATCTTTCTATCTTATTCTTGTTTTATTA
ATTCTGTATCGTTGAGTTTTTGGGTGTTAGGCTGACGTGTCCGGTTTTGGGGTGTGTCATAAATGGCCTTAGTTATCTTG
CTATTTGTTACTCTTTTATTAGTTTTAATTATTTGTTATGGTGAATAGATAAAATTTGTTAGCTTAGATATTTTATTGTT
GTTGCTTGGTTTCTGTCCAGTTGTTACTTTGGTTATTGTTATTATGTTAAAATATTTAGTTATTAATTTAACGTTGGTTC
GTCTTTTTTCATCAATCTTCTTAATGAGCTTTTTTTTAAATATATATTTTTGATATAGGTTGTCTTTTGATGGTTTGTGT
GGTTCACTTACTCTTTGGAATATAATATTAGTACCCTTGTTTATTATTATTAGTCTTGTTATTATTGTTACGGATGGTGT
TGTTAGACATTTTGTGCTTTATTAAATTGCTTTGTTAGTTAAAATTGGCCAATGAAAAAATTTCTCCGTCGATTTACGAG
GTCTTCCCATTATTAATGATGGAAATTTAGTTTATGTTTATATTTTTTATATGTTAAAATTGGCCGATGAAGAAATTATC
ATCGATTTTCAATGCTTTCCATGTTAATAAGACAAGTTTTTATTTTTAAATTATTATTTGATTTATTCTTTTTTACTCAT
ATTTATTTATTACTAACACTTTTACTAAGTGTCTTTACAGGTACCCGGAGATGCTTTCCATTGAAGCTATTCGAATGAAG
TTCGAATTATATTTTTTTATTCATTAGTGTATATTATCGATGTTAGGCAAACCTTATGCCGTTTTTGATATTATTTTTAT
TTTATTATTTGTGTATATCACATGTTTGTTTTACTTATATATTGTTTTATCTCCTCAATTTGAAAAAAATGAATTCAGTC
GGTAACCACATTTATGAATTTCGAAGGATGTCTAACACCTTGCCTTCGGAATCACTTGAACCTCTTACCTAGAATCTATT
GGTTTTGTAGATTTTTTTAATTGGTTTCCTAGTTTTTTTTAAAATTAGGTGGCGACTCTTTTCGTTTATTTTTAAAATTC
TTTTAAAATTGACTTAATTGATTATTTTTTTAGTCACAACGACGTTTCTCCCTATTTGAATAATGCAGAGATGTCAACAG
TATCTTTTTGCGTCAAGTACAAAATTGCCCTTAAACTATCGTTAGCCTCACTTTCACAAATATAGTTCCGCTCAAAGCAT
GCCCATCGGAGGTCCATAATGGCTCAAACCAGTGGCACTTGTATTTGCACCAGCATTTTGCAGGTGCACTGTCTAGTGTC
ATCACTTGTGTTTGCATTTCTGCTGCACACCGATTTCTTGTAAATGTTTTCAATGATTTTCATCTCAAATCCTTCGTTCT
TCATGTTCAAAGAAATGTCTCCACATAAGAGAACATGTCACGATCTGAGTCTACACCTTGGACGTAATTGGCACTCGAAA
ATCATTGTTGGTTTCCAAGTGAACTTTTTGCCTGGTTCACTAGTTAGCGGAAGACATTACTCAAGCAAAATAGAAACTCA
TGATTCAAAAATAACTTTAAAAACCTAACTTAAACTCAACTCCAATAATCGTATGAAAAAATAATTTAACAAGTATTAGT
TAAATGCCTCATGGACTCAAAACATTACAACAACAAAGGAAATAATGATAAACTCTTCGACCTTTAAACTATCTATGAAG
CCCCTACTATTACAGAAGGATTATCGAGACATGACCCTCTACATCCTAACAAACTAAAACTAAAAGTGGAACCCTCCAGA
AGCAAGGAGGCTCACCATAGCTAACTGGAATTACAAGTGGTATCAACGAAGCTTCTATTGATGACCCTGAATAGATGTAT
CTGCATCATAAAAGATGCAAGCCAAATGACGTCAGTACATGAAATGTACGAGCATGTAAGGGGAATTCTAAAGCATAAAC
ATAAGCTTGAACTAATAGAAAAGAAACATACTTACCTCTCCTCAATCTTACTCAACTCAACCCAAACTCCACTCAAAGAT
AAGATACTCAACTCAAATGTAAGATACTCAACTCGAAAATACTCAACTCAACTCAACTCAAGATACTCAAGGATAAATTA
ACAATAAAATATGCAATATATGGAATGCCTTAAAACAGTAGATAGCAACTCAATTGTATGTAAAAATACAATAATAACTC
AATTGCATGTAAAAATACAATAATAACTTTTATTTGGGAAATTCTCTAACCGACAACCATCATTATGAGCTATGTGATGA
TCAAGGTGGTCTTAACCCCTAGGCTACTAAAGCCATCGCTTGGGGCCCCATACATTTTGGGACCCCCATTTTTTAAAAAC
AATTACTTATATATGTTATTTTAAAAAAATTATATGTACTATGAGTGTTATGATTTCTAATAAGAAAATTGCATATTAGA
TGAAAATAAACCTGAATTTCGTAAGAAACAATTGGATGAAAATATGGATAGCGAAATCACAAAGTCCCTTGAAGAATCTT
TTAGAGTTAATTGATTTATATATGTAGAGTAGATCAAACTATTTTTTCACTTCAAAATAGATTTGAACCAATTGAAGCAT
ATGAAAATATTTTTGATTTCTTATTTAGTGGTAAAATATTGAAATCACTAGATGATGAGAATTTTAAAAAAATATTATCT
TAACCTTGATCTTTCTTTAACACGTAAATTGTTATTTTGATATTGATGGTTTAGATTTATTTTTTTAATTAAAAGTGTTA
AGGGAAATAATACAAGCAGAGATAGTGATCTAATGAAAATACCCAATCTAATAAAAAGACTTTATTCTTTTCCAAATACA
CATATTGCTTATAGAATAATGTTAACAGTTCTTGTAACCGTTGCCTCAGCTGAAAGAAGTTTTTTCGAAATAAAAAATTG
ACTAAATCTTCTTTAAGATCAACAATGTCTCAAGAGAGATTGAATGAATTAGCTATATTATCATTTGAAAAGGAATTATT
AAAACAAATTGATTATAAAACAGTACCTAATGATTTTGCATCTAAAATAGCTAGAAAAATAGATTTTAAATAAAAGTATA
TATGATGAAAAAAATTAAATATTAGGGCCTTCTCTTAAGTTTCACTTTAGGTCCTTAATGTTGTTGAGTCGGCCCTGCTG
ATGATACATTGTCTCGCATACGCTGCCAGAACTATCTTATACCTTGTCGGGGTATAGAACTCCTCAACTAAGTGGATCAC
TAAGCTATGCTTAAAAAACAAACAAGAAATCATCTAAAAAGTATGACCTTTTCTACCCACGTTGGCTACATGGTTTATGA
TGATTTTGAGTTATCTGAACTCGTCCCCATATCGATGCTCAATACTACTCCCAAAATATAACTTAGCTCATATGTTTAAA
AACATTTCCTCATCCTCAAACTTTGAGATTATTACTCAAAAGATTTCTCTTAAAAGAGATAGTACTCAAACTCCTCATGA
ACTCATTTGAAAAGCGAAGTAAAAACATTTACTCTTGGGAATACTTAGTTCCCATATATTCATTTTGAAACATGAAACTC
AACTCTCTTCATCCTCATACTCAAGTACTCAAGTCTTAAAACAAATTATAATTAATTGTAAAAGACTTCTCAAAATAGGA
TTCATATCGAATTATGGACGTGAACGACTCAATTCAAGCTTTTCAATAACTATATATAGAACTCAATACTCGAAACTCAA
CAACTCCAGATCTCAAGGACTTAATGAAACTACTCATTTCAAGACTGCTCGACTTATAGGGTTCATGCAGAATTATGGGC
ATGAACAACTCAACTCAAGGACCTTAATGGAAAACATGTAGTAGTTCCATAATTAGGAATATAATCTCAAAAGGATAAGG
AACTCAATACTCAAGAACTTAGAATTGGAAGATACTACTCCTCTCAAAGATATTCAAATTATGGAGTTCATGCGAAATTT
ATGGACATGAACGACTCGACTCAAGGGTCTAAGTAACAATATAGAACTCATGTGTACGACTCTTTTCATTCTCATACTTA
CTTCCTCAAAACTTAGCTCAAATCAATAGTTGATCTCAAGGAATTCACAATTTAACTCAAAGACTTTCTTGAACTCTACT
TTTAACTCTTTCTTGAATTTGAATTAAGAATTCAAGAGTTATGATTCATGATATGAAGGATCTCGTGATGATTAAATGTT
GTTTAGAGTAGTTAGAATCAAAAGGGAGTAAAGATACACTTTAAAAAAACTTAAACGGAGCAAATGAAGGAAAAAAAAAG
GTGAGGGCAGGCGACCCCAGCGCACTGCTGGCGCGGGGCGCCAACCCCTAAACTTGAGAGATTCAAATGGGGTGCACTGC
TGGCGTGCCGCCCCAGCCCCCCCCGGCACATTTGGGGCGGGCCACCCCAGCCCCTCCCAGAACATTTCGACAAATTTTCT
TCTTCGATTTTTGGCCCTAATTTGCCTATAATCGAATGGTTTCTTCCCAACTCACTTAGATTCAAATACCCAGTATAAGT
ACACGAAAATCTACTAAAAAACAACCCTCAAACTTCTAACATTCATCTCAAGAACTCATCAAACTCATCATTAACGATTT
AAGAACGAAACTTCAAGAAACTCTTCAAGAACTCAATTCATTCAACCTCAAGAACGAAATTACGGATTTAAAATCACATG
ATTGATGTGTGGATGAACGAACCCAACACTATGAGAGCTTACATACCTCTTAGGATCGAATCCTTGGCGAAAATCCCTCA
AAGATTGCAAGAATCTTGATAGTTCTTCCTTTTCTCCTCTTATCCTCTTCTTGAACTCCTCTCAAAACCCTAGGCGTAAT
TTAGGAATAACTAAATTTGATTCCAATCAATTTAGACCCCTAAAAGGTTAACAAAAATGAGCTAGGCTAGTGGGGTAAGG
AAAAGACCAAAATACCCCTCATTAATTCGGGTAACTTTCCTTAACTAGACAGGCTGAACTCAAAAGAGCATTTCTCCCTC
ACTCGAACTCAAAATTTAGCAAACTCGGTGGCGTTGGAAAGAGGACTCAGAGATCTTTCATTTGAAATTTTATGGGTCTC
CTAACTCATCTTTTGTTAAAAATTATGGTCGTTTGAATTGACACAAAACCTAAAATAACTTAAGAATGACTTGAATGAAT
TCTCTTTAGTCCTTTTTGGAACTCAAGGTGCTACATCTAGTGACCTTAACACTTAAGAAAAAATAAATTTCTCGGTAAAA
TCTTACTCACAACGAAGAATGGTTCGAGTCTTAGCTCAAAAATTTTCCGTGGTGTTACAGAACAAAAGTGTAAAATCTCT
TCCATTAGCATTAAAACATAACAATAATTCATAAATAACAGTCTAATAAGTTGAAAAAAATACCAAATTATCACGCAATT
GAATTACATTTACGACCTTAAATGGGGAACCATAACCTTAGTTTCACATTCTAGTTAAAACACAATCAAATCTTTAGTTA
GTAAGCATACTATACAAACTTCTTAGAATTTTACTTTATGCACTTGTTTTTAGAAACAAAACTATTTGTTCCAATTATGG
AAAAAAAATTAATATTCTCATCATATTTTCTATGGAATTCTACTTCAATCTCGTTTAGATTTTATATTTGATAATGACCG
CTTTATACTTTTTTAAAGGTGTAATTTAGGTGTATCAATTCACTTTCCATATCTAATAAATTGTTCTCTTGATTATTGTT
CTTTAATTCATTTGTCATTCAATTGTTATTATCTATTTCAATATAAGGCCGGTTTAATCATTTGCCCTTAAATCACACCT
GAAAATTCAATTATACCATTTTATGAGTAAATATTTATATTTGAATGTGGCTTTTAAATGATACTAGATTAGGTAAAGCA
GTCGCAAAATGTAATTCGCTATTGTGTTTTTGTATATTCTATTAGCGAAATGGTCTGGTGGACCCTTATACTTGTATCAC
TTTATATTCTGAACCCTTCTACTTACACCTTTGTCATCTGGACCCTTAAACTCAAATAAAATAAGATTTTTAAGTCCCTC
CAACCATGTGTGTAGCTCACTCTCCTTTATATAATTGACATGTCATATCCACGTCACATATATTAAAGGCACATCATAAT
TATTTCATAACTATTTTAAAAAAATTATTAACCAAAATTATTTAATAAAATATAAAATAATAACATTTTAATTTATTATT
GGCATTTCTAATTCTCCCTATTTTCACTATTTCACTACCAAAAAAAAGCCATCACCGGCGTCACCATTTTTGCCGGCGAA
TCACATATATTTTCTCCCTTAAGTAGTAATCTGGAGCCTTTCCTTGGTCAATGAAAGTTCTTGAGGCCATTAAGGCAGCA
ATAGCAAACATCTCAGCAATAGACAAAGGCAAATTGGACAAAATTCCCAAAACTTTTCTAGGCAATTTCTTCACAATCCC
AAAACCAACAACACCATTCTTCGTGTCCTCCACCTTCCTTCCACCATATCCTACAGACCCTTCTTCCAATTCAACAACTG
GTGGCGCCACACCATCAGAACCTAGAACTGAAATTGGTCTCTTTTCCTTGCTGGGTTTATTCCCTTTTACTGTATTGAGC
TTACATGTAAGAGTAAAAGCAAAAATACGGCCTTTGTTGCTGTAAACACCAAGAATTCGAGAATTGTGGATAAATGGACG
AACCTACTCGTTACACCTCCATACATGGACCGAAGCAAACCTCTTGCCTCTGCAAATTTTTTTTACCCCCAAAAACTCCA
ACATCAATGGAGACTCTCAAGATTTCATCAAGAATCTCACTTGTGCAACTTTCTCCCTCACCCGTCATCTCCGTCACATA
CCATCACTATTTTTCTTTCCTCCTTCAACCTCCACAGTAACAACAACCTAAGTCACCGCACAATCAGATCTGGCCACCGC
ACAACCAGATCTAACCAAACTTTTCGTAAGAGGCAAGTACTTCTTGTTCTTGTAAACTTCTCTAAGAGCTGACTTTTGCT
TCTGTGAGATGACAGTCAAAACCTGTGCAATTGACAACCTTACCACCTTGATTTTGGATAGCTTGTTAGGAGCACCACCG
ATGACCTTTGCAATATGGAGAAGAGCAAGCTCCGCCTTCAGATCCTTCAATTGAGCCAAAAGGTCTGTCTTCGACTTGTT
CCTCAACTCATGAACCTTTATTCTTGCCATGGCTGCTGGCCCTTTGAGGTTACTGCTCAGACGACGATGGAGATTGGAAA
ACAATTAAGCTTGGAAGAAGAAATAACTTTTTAATTAATTGTTTTTTTTTTAAAAATATTTCTTTTATAATTTTAATATT
TTTTTAACTTAAAAAAGTTGTCCACTCGCCTTAAGATGCGTGAAGTCACACACTTTTGCCAACTCAGCCATCTTAACGAC
ACATAAACTTGGTCAATGGTCAGAGGAATTTGTTAAATTGTGTTTTATTGAGTTTAAGGGTCCAGATGACAAAAGTGTAA
GTAGAAGGGTTCAGAATACAAACTGATACAAGTATAAGGGTCCACCAGACCATTTCGCCTATTCTATTTATAGATAGTCA
AAATTTCTTCTCCAAAAAATATAATAGATATAAAAGAGTTATTTTTCATCTAAAAAAGTTTATTTTGAATTAAAATAAAA
TTATGATAAATCTAAACAAAATAGAAAATTTAGCACAAATCTAACAAAAAGAGGAAAGTAGAATGAAATTAAAAGGAGAG
AGTTGAGGCGAGAATGCAAGTAATAGAAAGAGTCGTCATATTGCATCTCTCATTCTAAAAAAATAAATAAAAAAGATTAC
GCGACTCTCACTCTATGTTATTAACACTAATTCTTTAATTAATTAATTAATTAAATATGAGTGATTTGATGTGGCCCCAC
GTTGGTATCGTATAAGTAAGTTGTAAATTAATTTGAGACTGTACAACACGAAAAGAAAGTGAATGAATAGTACTCTCTCT
GACCACTTTTATTGGTTAGATTTCGTTTTTCGAAAATTAATTTGATTAATTTTTAAAATTAAATTAGATACATTAATTTG
ATATTTTAAACAAAAAAAAAAATTAAGATATTCAAAAACGATACTAAAAATACTATAAAATACAATATTTTGCATATCAA
AATGATGAAAATATACGTAATAAAATGATAGTGAAAGTTTTTATAGTTTGATTTTAAAAATGAAAACTCTAATAATTAAA
AGTGGACGAAGATAGTAATTAATAATTGTAATAATTAAAAGTGGACGAGATAATAATTAGTAATTGTAATAGTTATTTGA
AAAGGTTGGTCGAGTCAGAAGAGTATGCCAGTTCAGCAAAAAGTTCACAAAGATATTTTCACATTCCAACCTAAGGCTGG
GCACCGGACCGGAATGGGACCACCGGACCGGAACGAACCGGTACCGGATCGGAACGGAACGGTTTGACCGGGTTGTTGAC
CGGTACCGGGATGAACCGGACCGGAACTACCGGGATGGAGGCTCAGTTCCGTCCCGTCCCACTATATACCGGGATAGAAC
CGGGACGGACCGGAATGGACCGGAACGGAACGGGATGGGATAAACGGGACGACACATATAGTTATTTCAAAAAATAATTA
TTTTTTTTGAGTTATTTTGAATTACGAAAATACGAATGTTTTTTTTATTTTTCTAAGTTATATTAGTTTATAGTATTTAA
GTTTTGAAATTTATAATAATTTTACTTAAGTTTATTTTAAAGATATTTTTTAAAATTTTTACGTATATAAGTTTGTAAGT
TATGTTTAATAAAGTTTTTTTTTTTAGTTTTTGAGCTTATGTAGTTATGTTATAAGTTTTAAAGATTTGAATCTTTTGAA
GTTTATAAGTTATTAAGTTATACTTATAACTTGTAAGTTAAATAACTTAAGTTTGTAATTTTAAAAAAATTAAATAAACA
AAAAAGAAATGCTAATAAAAGTAAATAATGACAAAAATGTTATTTTTTATTTTAATTAAAAATGATTTATCGGGACCGGA
CCGGTACCGGACCGGACCGGAACGGAACCGGAATGAACCGGGATGAACCGGTACCGGTATACCGGTACCAAATCATGGTA
CCGTTCCGTTCCGTGTACCGGTTCAATGTATCCCATCCCGTCCCGAATACTACCAGACCGGAACAAACCGGAATGGTACC
GGAACGGACCGGAATGGTACCGGTACAACCCGTTCCGGTGCCCAGCCTTATTCCAACCCTAAAAAAAGGAGATTTTGGTA
GTCTTGGCTGTCAATTTCAAAGATAAAAAAACACATTCATTTCTAGAAATATCTTTGAATTACAAACATCAAGATTTGCC
AGTGCTTTGAATTGTGATAATGAGCCCCGGGGAAAGCCGTCCCTGTGATTACTGCAATCAGCAGATTGCCGTCCTTTACT
GCCGAGCTGATACAGCTAAGCTCTGTCTTTTTTGTGACCAACTTGTTCATTCAGCTAACGCTCTTTCTAAGAAGCATCTT
CGTTCTCAGATCTGTGATAATTGTGGCTCTGAACCTGTATCTATTCGTTGTGACACCGACAAACTTGTACTCTGTCAAGA
ATGTGATTGGGATGCTCATGGAAGTTGTGCAGTTTCTGGTGCACACGATCGGAGTCCTGTTGAAGGGTTCTCTGGATGCC
CTTCTGCTTCTGACCTTGCTTCAGCTTGGGGTTTGGATATTGATTCAAAAAAACTACATCAGCAGCATACTGTTTTAGAG
TATCCTTCTTGGATGTCTAAGGATGCTCCTCCTCCTTCTGTTTTGTTGCAGGATTTAATGGTACCTAGCGCTAATAATTC
TGCTATTTACACCACCAAACAAACTCCAACTTGTGGCAAGCAGAAACAAGTCATATTCAAACAATTAATTGAGCTATTCA
AGAGAGATTTGGCAGATGGGGTTGGAGCTGGAGCTGAAGATTTGGTTCCAAAGATACCTAATGCCACTAGTGATTGGCAG
GGAAATGTTAATGTGTTGGTCATGGATGGTGTCAATCAGAAGCTTGAGCAGCAACAGCCGCAAAATGTGCCATTTACCTC
TTCGATTATGCCTCATAATCCGATAGACAGTGACCAAATGGTGGAACGGAACATTTTGTGGAGGGGAAATTCCTTTGATC
AAAACACTCAGGTATTCTTCTAGGCATTTTCACGGTGTGCTATTCACTCATACCTAGGACATTTTGCATAGCCTGAAGAA
GTGCAATGTGTCCAGTTATGTTGTCTCATTACGAATTGTTCGATACATTTTACTATTTTGTTTTAAATGTGAAAAGTGTT
ATGCATAATTGTAAAATAAAACTGCTTTCTTTGCATTGTCTGTCGAATTTTAATTTTTTTCAGGATTTCTTCATAATACT
AATAGTGATATGATTGATAATAGAAAATTCACATGGATCTGCAAGTATGATGATGCAATTGAGTTGAGAAAAGAAGAGAT
GATATGCCTGTTTCATCATTTTGTTTAGTGACTTTCTAGTACATTTGAGATGTGCATGAAACTTGTGATAGCTTGTTTTG
TTTCCAGTGTACATCTAAAAGGTAGAGGTAACTTCCATCATATTGGAATGTTGGGGATAGGGGGTTGGAGGTTGGAAAGA
CAAGTTTCTTGTACTAACGGATGTGGTTATGTCAAATATGTACCAGCATCACACCTAATTTCCTTTTCTGACTAGTTTTT
CAGATCGTGAGTTGGTTGTGAATTGGTAATATTCTAGATCTACAAGTAAACAAAGATACCTAATACTATGGTGTTGAATT
TTCTATTCTGTCTCAGTGTTAAGAAAATCTTCTATTTCCATTTTAGGAGAATATGATATTGAGAACTATCTTTGAGCTGT
TAAAATCAATCATTCCACTTTAATCTTCTCTTGCAAAAAGTATTAGGATTTTAGAAACCTGCAACAAGATTAAAGAGTAA
CAATTACTGTTGGAGAATTATGCTTTTGCTTTTGTGGACTAGAAAAACTTAGAAGGAAGAGATACACTTCATCTTGTACC
ATCTTTACTTACCTGAAAAGGTACATGCTTCTTTTCCTCTGCTACATCTTTGATCCAGTTCTGGCAATTGTTCTGATTGT
ATACATTGCCTTTTTGTATTTGTTTCTTCAGATATGGGATTTTAATCTGGGGCAGTTGAGGAGCCATGAACAGTCTAGCT
CATTGGAAGCAGACTACAGTGAGAGCGACATGGCGTACATGATGAAAAGCTATGGTGAACTCATAAAAGGAACATCATTA
GCAACTTCAAAAGGATTAGGACTCTCAGGCATAAACTGCTCCCTTGCCCATGATGATATGACAGCCTTCAGTGTAAGCTC
TAGCCATACATTAATTTTGATTTTCTTTTTCGTTTAGTTGATCTCAATATGTATTGTTTTAATCCCATAAATCAATGATT
GTGGCATTAATTCTCACACTTGTACTTGTAAGTGACAGATCAGATACTTCTTTTACCAACTTGCATTACTTTGTTCAGTT
TCGGAGGAATATTGAGGTTTCCTTTGTGTGTTGACGAATCAGATATATATTAGCTTCACATAATGTAAATTCCAGCAAGG
GATAGAGCACAAGTAATTCTGCTGTGCGTTTAACCTGAATATGACCATACCAGTTGTAATGAACTCTTAAATTTCTCTGG
TCACCACCTTCATGAATCATGACAATTGGAGGTTCCATCAAGTGAACTGCCAAGAAGCTGATGCATGCTTTAAACTGTAT
GATACAATGATGTCTTCCTCCTGAACCTGAGAAATAACTTGCTCATCGCCTTGCAGAATAATTCGAATAACCGAGCGGCA
AGCCAGGGGCCAGCGACATCTGAGAGCAACAATTTACCAAGAATAAAAACTTCATCTGACTCAGGTTATGTTAAGCCGAA
ATGCTGTGGTGTATCTACAGATCTGAACTTTATGGACCAAAGCATTGTTGTGGGAGGTGACAACACCGGTGAAGAAACAC
TCAAGGCTGATATGGAGCTTCTGGCAAAGAACAGGGGAAATGCAATGCAACGTTACAAGGAGAAAAAGAAAATACGAAGG
TAGGTTATCTCTTTTAGTTTTCCTTTCAGCATAGTTTTCCATAGTCGCCTCTGAGTTTGCCCCTACATCTTGGATTTGTT
GCATCTCTGAGTCTGTGGGTTGTGATGTACAGATATGATAAGCACATTCGATATGAATCTAGGAAGGCAAGAGCTGATAC
TAGAAAGCGAGTTAAGGGTCGATTTGTGAAGGCTAATGAATCTCCAGATGGCTGAATACCTGTTGAATGACTGAGGATAA
GGATCTTTTTGTCTCTGTGTGTATATATTTCTTAGTCTACCTCATATTTGTAACCTTAGGTTTGCTGTGATGCTATCTGT
GGCACCAATTGTTAGTTAATATTCAAGTCACGCTTTTTGCTTCTGGTTATATATTAAGTGCTCGCACATACAACCTTGAT
CATCAATCAGGTTTGTGGCTAGATCCCTCACCAGGGAGCCAGCTTTTTGAGATAAGTCTTGGAAGTGGATAGTGTAGGTA
CAATCAATTCACTCTCCCTCTGGCAATACATGTCGCTTGATGTCTTTTTTAGTTACATACATTCATTCTATCGAGATCCG
AGTGATTAAATTCTTGCTGAGTGTAGCTTCTAATAAACACAGTTAAAATCCCTTCAACACCAGTTTAGTTCCCCTCTTCA
TTTCCTTTGTTTCCTTTCCTCCAACATTTCTGGAAAGCTGATGTTAAGTAGTTATGTTACATACAGATAAGTTGATACTG
TTGTAACCAATTCTTTTCTTGTACGATATTGTATTATGTTTGGTGTCAAGACTGGAGTTATCTTGCATTTATGTTACTCA
AATTCTATCTTTATCTTTAAAGCAAAACTCAAATTGGTCATTGTGAAAGACCAATTACCCGGAAAGGAATAGAGAAAACG
GTGAGGAAATATAATGGAAGTAGATTTTTTTTTATCAAAGCTGGGAAATTCATTGGTTCTTGTCTTCAAACCAAACGACC
CAAAGAGTTCCTGTATGTCAACTGGATGTGATCTGTGATTAATCATGAGAAATGGTGCAAGTCGATTAAAGAAAATTTTG
TTATGTGATGGACGGTTCTCATTTAATGATGTAGAATGGGTATGATGAACTCGTGCATCATTATTATAACTTTATCCTGA
GGGGTCTTGTGAAGGCTAAGCTGTTTTATCATGTGAATGCTTTTACGGCTTAGAAAACAACCTAACACCGCTCCCTATTT
ACTTCAGTCACGCCTTGCATTGCATGTCTTTCTTTATGAACTAGACTACTTGTGTTTATGTTCTCATTCATTCATTTCAA
AATCCCTTAGCTTGGTGAATCATGAAGGACTTATCTTTCTTTCAGTTGAAAAATGTTATGGGAGCTAAGATGAGGAAAGG
CTTTAAAAGCTTCTGTAATAACGATACCTCTACTTCCACACTCAATTATCAAACCGCAGCCTCTGCTCGTCCTGCACTTT
CATCTCCTAATTACACCATGGATACAAGTGATGTGATCCTAAACGAAAGGGGAGGAAGCCAGACAACATTGGAGGAGATG
TTGCTCCAATTAGACATGGAGGAGAAAATGGCAAAGCTTAACCAATATGGGCCGCATGTCCGACACAGAATGTCATGTGT
TAATAGTTCTGACATTCTACGAACAGCAAGGAACGCGTTAAATCAGTATCCCCGATTTTCTCTTGATGGCAAAGATGCCA
TGTACCGGTCTTCTTTCCGTGACATGTCTCCTTTACTAAACACTGCCAGAAACTGCAACCGCAAAATGGACATGAAAAGC
AGTCAAACTCAAAACATGCCCCCCACAATAGCAGGAGAGAGAGTGATTTGGTGTAAACCAGGAGTAGTAGCAAAGCTGAT
GGGACTTGAGGCCATGCCAATTTCAATGCACAGAAAGCATAAAAAGGATACAATCATGAGTGCAGTTATCAAAAGGCAAA
GCCTGAGGAAAAGAGCAGAAAGGTACGAGATGGAGAAAAAGATATCATCAAGAGGAACGACGGGCTGTGGTGGCCGCAAC
TCTAGAGAGATGAATCAGAACTCTTGCTCAAGAAATGGCAATTGTGCTATGAAGCCCGTGGCGATGGACCTCCAAGAAGT
AGGCTGGCCAATGCGGGGCGGGGTTTTGTACAGAAATAATGATGCCATGTAAGATTAAAATGTCACAAATATATACAAAG
ATCAGGAGTTGCCTTTTTGTGTGCCAAATTGATTAATTGTCTCTTTATATTTTTCTAAATAATTAGATACAGAAATATGT
GTATAAACTGTAAGTAATAATGTGTGTTTGAACGCACATCGTGGTCTGAAGCTAAGTAGGACAAACTCTTCACTTTCAAT
GTTGCACACGTGTCGGATTCTCTAAAATACACTACTTTTTGGTCAATTCAACACGCAACCCTTGACATTTTTGAAAAGTC
CGAACATTATAGGTCTAAAAAACACTGCAGCAGCAAAAACAAGACAGAATTTTGTACACTAACACTACAATTAGACAAAT
GAGGGACCTAGGAGGTGCTGGACTCTCTTGTCCCTCAGCTGGCAAATTCCCCATTATTAATTGTAAGATGAAAATTTTAG
CTATTTCTTTTTAATTTCTAATAACAAAAAATGGTAGAGAATTGTGTAATAATTCAATCAGTGGAGAAATGCCAAGTGCA
TTAGGGAAATTGATACGATTGGCTAACAATCAATTGAGCGGCTCGATCCCACCAATTTTTGGCAATTTAAAATCCTTGCA
ATGGAGGTAATCAATCAATTTTTTTCATTTACAATATATCTCTGTTCACCATTTCTCGTCTTTATATATATACTAGTTTC
TGGGCGTGCACTTTGTGCGTATATCCCATATCATTGAGTATATAAGTTTAAAAATTCATATGAATATTTTTATGTTCTAT
ATTTGAGTTATGAAAATAATTAATGTTGATCCTATTCAGGTAGTTCAATGAAGAAAAAGTTCTTGTCCAATGAAAACCCT
TGAATACCTTTTTGTAATTTTGGTTTTTGCCTCGATGCCTTATTTGAATTTCTACCTTTGGCTCTAATTACTAAAATAAT
TTCATCGTCTTCTTAATATCTTTTGGTACAAATTAAAAAAATAGTTTGCATATAAGTTGTAAACAAACTTTGACAAAAAC
GAACAACCTTTATTTACTAAAGTTAATTGTTATTTGGCAATCAAGATAGTAACAAAAAAGTTTATAACTGATAGCAATTC
ACAAAAACATCATTTTAATTTTGCTAATAATTACATTATAATTTTACTTACAAATTTGATAAAAATAAATGTCAAAAAAT
GTTAAGAGAGAAAAATCTTAATTCATAGTTTAAATAAATTCGAATATATATGACCATGATTGAAATATTATCAATACACA
TGGTGACGCTCATTAACACAATAATAATCTTATTTTGCATTGACAATATATATATATATATATATATATATATATATATA
TATATATTATAGTAAGAAATAGATGAAAAATTTATACAAAGTAACAGAGAAAAATGAACATACGCCATATCAACTACTTT
ACTCTATTGTTTATTCAAACATATTTCTATTTTTATAAGTCCATTAAACTATATTTGTTTCGTACAAATTTAAAAATAAT
TTTCATATATAAGCTAAAAAAAACTTAAACAAAAAAAAAATATAACTCATAACGACTCAAAAAAAATCATTTTAATTTTG
CTAATAATTACAGTATAATTTACTTACAAATTTGATAGAAATAAAAGTAAAAAAATGTTAGAGAGAAAAATCTTAATTTA
TAGTTACAAATATTGTACAAAACATCAACATTATTGCACAATTCTCACATGCTTACCCCTCCTTGGTGCCACAGTCAGGT
TATCTACATTGGATTCTTCCTCCTCCCACTTAGTAGCTTTTGAGATCGCAACAGTTTCTTTTCAATTCCTCTAGCTAAAT
AATATCTCCTTATTACAAGTGCCATTTTCTCAATTAAATATGAGTGTATGTTTATCATGGTTCTGATGTATCCATTTGAA
TTTCATACAATGGAGGATATAAGCCTATTAATTGTGATGTAACCCTTCAAAATTTCACACATAACTGATAATAGACTTTT
CATTTTTCATGCATCCCTTCAAATTTCCTAATTAAGTCATAAAGTCTTTTCAACTTTTAAATTAATTGGAAAAAAATGTA
GTTCAATAAGGTTATTTAATTAAAAATTTAATTACATTTTAATTTGTTGTAAGGGAAAAATGGTCATCCAACTTTGAAGA
TGTGAGCTTCCCACTTTTAATAATACTAGTTTCTGGACACGTGCAACACACGTGTGTCTCATGCAATATGTTATAAATTC
GTTAGGATGATTAAAATTCAATGAAAATATGCGTGTAATGAGTACTAAAATGCAACAATCTCAAATAAATGTTATGATAA
TAATTTATAGAAAATTAAATTAAAGAAGACTAACAGAGAAATATAAAAAAAATTAACATAGAAGAAAAAAATAACATACG
CATCCTTCTTAAGACTTTAATCATAACATTATATAAATGAAAAAAGAAATACAAAATCGGTACATAATTTTTCAAATTTT
TGTCGACACCTTCTCTCATATCCATTCAAAATTCAAAAGTCTTCTCCATCGAGTCAAACTAAAGCATGAATCAAATAGAA
AAATCATTTTATTTTCGTAAAGTGATATATAATCAGGCAAAGGTAGATATAACATATACTTTAGATGTTGATGACTTCAC
TACTTTAACTATAAAATGAAAAGGATAATTTTGGATGTGAGTTTCATGAAACAAAAAAATGAATTTATATAGATAAAAAT
AGAGGAGTACCAAAAGGCATCTTAAAATTTTAAATTAAATACTATTTGAAGGTTTCAAAGGGCCAAAATAGATAAAAGAG
AACAACTTTAAGAATATTAAATATAGGCGAAGCCTTAAATATATGCAATGAACCTCCATTAAAATCTGGAAGAGTAAATA
ATCCTCCTTTGAACACATGAACTCTCCATTTACTCAATGTAATAATTGATGATCACTAATATTCAAACATGTAATTAACT
AAATATTTACAATATTTTAATCTAGTGTAGGGGCAAAATGGTATTTCAACTTTCAACTCTTTTTGTTCCCACTTTTAGTA
ATATATACTAGTTTTTTGTCTAATGCACGTGATTACCAATTCCAAAAATATATGTTATAGTAAATAGTATTGCTTATTTA
AGCGAAAATTTGAATAATAAGCTTAACAAAAAATATTATTTTTTTGATGAAGTAGCTTAAATAAAATAATATTGCAGATT
CTTTTGTGAATGTTCAACGTGGATCGTCATATATATTTCTTATTCATGCAAATCTATGAGATGGTCAATGAAAATTTTTA
TTAGTTAAATGCAATAATGTATATATTTATTTCAATTTGATGAGGTTTTGTCATGTAATTAGTCTTATCTCACTAATATT
ACCTTATAGACAATATTTTCTTTGTATTATTCTTGTCATCTAACTAGATGTGCTTTGCTTGTGTATTCCACGTTAAATTG
TTTAGATGTCATATGAACATGTGAAGAGAACAACTACATTTTATATATTCACATATTTTCACATTGGTTGTGCATTTTTT
TAAAAACATTTCAAAATAATATATTTTGAAGTTAGAAGATCTTGTTAACTTGATAATACATTTGTGATATTTATAATACT
TTAATTTAAATAGAAATACCTACCCAAATATAAATATATATTTGCATTAATGAAAATATTTATCTCATAAAATTAACTAT
TAAATAAATAATAAAAATTAAAATAATACAAACTTCAACTGGCGTTATTATAAGTCATATGAACTTTTCTTCATCTAAAA
TACTGAAGTATTAAGAAATAGTAAATAAGTAAAACAAAAGGGCAATGTTTATATAGTAATTACTATTTTGAAGCAAACTT
CATGAGAGTCTAAATCACATAAGTAATATTGATAAATAAAGTCATTCTTTTGTCTTGAGCATCAAAAACAAATTGTGCCA
ATTCTCTAAATTTTGGAAAAGATATTCAGAAGCATACATCTACATGAGAAGAGGAATTGTTAACAAAAAATCAAATGAAT
TTAGACTACATCATGTTAACTTCATATATTGGAGCATTACGTACTAATGTATATATTAAGAAAAAATATAATTATTATAT
CATCAAACTTATTTTTGTCAAGTACTCGAGGTTATGGAATGTACCCTCTTAGGATAGAACGACCTACTCCATCAGAATAG
TGGTACCTCATATTCCGCTAAACTTCGAACTCACTCAATGACAATAAATCATACAAAAAAAATTTAAAATGCAAGAGGAA
GAAGAGTAGAAGATTAAAAAATTGTGATTGAAAAATGAGAGGAAGCCCCTCTATTTATAGTGAACAAAGGGTAGTATGAA
CAAATATTTTTTGTGTCTTATCTGAAAAGTCATGACCTTTTCGAGAAGTCACAACTTATTGAAAACGTCACAACTCTTTG
GAAAAGTCACAACTTATTGAAAAAGTCACAACTCTTTGAAAAAGTCACAGCTCATCGAAAAATCACAACCCTTCGAAAAA
AGTCACAATTTATCGAAAAAGTCACAACTCATCGAAAAAGTTACAATCTAAGTTAGGGATATTATAGTTACAACTCATTC
AAGTTAGGAGTTCATGCTTTTAAAGTACTATAGATATAGATATAGATAGATGATATATGATATGATGATATATGAATATG
AATATGATATATGATATGATGATTTAATAATATATGATAAATATAAATATAAATATAAATATAAATATAATAATATGATT
ATGTGATGAATGTCACTGCATTTTCTTGTCCCCCTTCCCTTTCTTGATCTATTTTCTTTGTTCTGATTCATCAAGTAGGA
AGTTGTTGCTTGTCTAGGTTAACGATTTGCCTAGCTTGTCTTGGTAATTCTATAAAAGAATTATAAACAAGTGGATTATT
AAAAGCTAGAATAGCTAAATAATCAGCCAAAGAATTAACTCCTCTGTACACAAATTGAATCCGAACTTGACAATCTTGAG
AAAATCCCCATATGTCGTAAGTTTCGCTATTGTATATTGAAGCAAATTATGATACGCCTTTTTGAAGCGTTAATGCAAAA
AATAATTATCTTGAAGATCAAATTTGTTTGTATATATATCTTGGTAACGCATTGATGAAATTTTTTTACTAATTTTTTTA
ATCTTCCTAATCAGCTTTTTTTCCTTGATAGCAAGACTTAATTTTTGTATGGATATACCAGCAAATACTCGTGAATGGAA
CCCAAGATAAAGATTTCCGCTATAAAATTGAAGTAACTAGATCTTCATAGAGAATGTATAAATGCTTCAATTGACATTAA
ACAAGCTTCCATTTAAAGAATTAAAAAAATATTATTACTAAAACAGGAACAATGTGAGTCACCCCTAAATGTGGGCTCAT
TTTTAACACCCCTAAATGTGACATGCCATTTCGTTTTTATTTTAACTTAAAAATTGAGGCCCATAAGCATCTTTATTAGA
ATCAACGGAATATGTACAATTCTATACAAAACCAAAACAAAATAAACAAAAGGCTGAAAGGATAAGACAATACTAAGTAG
AAAACGAAGAGGGAAATGAAGAGTCGGTTTCTCTCCACATCGATTCCTCCGCCATGGATGAGTTCTGAGCACCAGCCGCC
GGAGAATTGGCTCCTCAATATTGCATTTCTTCAATTTCTACTAGCTCTTCTCCAAAGAAACTCTAACCTTCAACTTGTCC
TGAGCTAAATCAGTCAGATCTGGAGAGCTTCAAGTTCCGACTTTGGAAACTAAGGGAGACGAGTTGATGAGGTAAACTTC
CTTCTTTGAAATTTAATATCTCGAATACATAGCTCTATTGAAGTAGAACAATCTATTGAAGTAGCTCTATTGAAGTAGGA
AACAAAGAGGGAAATGGAGAGTCGACTGCTCTCCACATCGATTCCTCCGCCATGTATGAGTTCTGAGCACTAGCCGCCAT
TTAATCGACTCCTCAATATTNNNNNNNNNNNNNNNNNNCCGCCATGTATGAGTTCTGAGCACTAGCCGCCGGAGAATCGA
CTCCTCAATATTGCATTTCTTCAATTTCTACCAATTCTTCTCCAAAGAAACTCTAACCTTGAACTTGTCCTGAGCTAAAT
AAGTCAGATCTGGAGAGCTTCAAGTTCCGACTTTGGAAACTAAGGGAGACGAGTTGATGAGGTAAACTTCCTTCCTTTAA
CTTTAATATCTCGAATACATAGCTCTATTGAAGTAGATCTATTGAAGTAGGAAACAAAGAGGAGAATGGAGAGTCGACTT
CTCTCCTTATCGATTCCTCCGCCATGGATGAGTTCCGAGCACCAGCCGCTGGAGAATCAGCTCCCCAATATTGCATTTCT
TCAATTGCTACCAGCTCTTCTCCAAAGAAACTCTAACCTTCAACTCGTCCTGAGCTAAATCAGTCAGATCTGGAGAGCTT
CAAGTTCCGACTTAGGAAACTAAGGGAGACGAGTTGATGAGGTAAACTTCCTTCCTTGAACTTTAATATCTCGAATACAT
AGCTCTATTGAAGTAGAACAATCTATTGAAGTAGCTCTATTGAAGTAGGAAACAAAGAGGGAAATGGAGAATCGACTTCT
CTCCACATCGATTCCTCCACCATGGATGAGTTCCGAGCACCAGTCGCCGGAGAATCGGCTCTTCAATAATGCATTTCTTC
AATTGCTACCAGCTCTTCTCCAATTAATGAAACTCTAACCTTCAACTCGTTCTGAGCTAAATCAGTCAGATCTGGAGAGC
TTCAAGTTCCGACTTTGGAAACTAAGGGAGATGAGTTGATGAGGTAAACTTCCTTCCTTGAACTTTAATATCTCGAATAC
ATAGCTCTATTGAAGTAGAACAATCTGATTCTCTTCATCAACTTGTATAAATCCTCTCGTTTAGAAAGATCGATTGAAGT
AGAATTAGTTGATTCTTGAATAAACTTGAATACCTCGAAAGAATTTCAAATACTTCGTAGAATTACGGTCAACTCTACAA
TATCTCCAAAACAAAGAGGTTGGTAGAAACTGGAAGTCTTAATCCTTTGACCACTACAATATCTCCAAAACAATTTATTA
CACAAAAGGCAACTGAATTACGGTCAGGATTACCCTTTGAAGCATCATAACATTGCATTTATACCATCCATCAAGAGGAT
GTATCCAGCTCACAATCTTGAGTCTACACCTTTATTCCCAGCTTTCTAGAACCTCTGCAATTGAGGGCCGATTCATTGGT
AGATTTAAAAAGAAAGGAAATTTGAAACTGGTGAATTTATGAATATTCTCATTTATCCCATGGATAAGCTTCTCAACTGG
ATAAAAACCTCCCTGCAAAATGATATTTCTTCTTTTTCATAGAGACCATAAAATAATTATAGGGACTGCATTCTTAATAG
CTTAAACTTCTCATTGCCAGGAGCATTTCTCCACTTCGGTACCGTTTGTTTAATTTGAATCCAAGGACCATGTACACCAA
CAACATTTGCAAAATAAGTCCAAACCTCTCTTTCTATTTCACCTGTTAAGAAAAAGTGTTGTACGGTTCAGGGGAAGGTA
CTATACAACACAAGCAATCTATACTTACATTGCTGTTTCATTTAGCAATTAAAGTAGCCACAAGAATTTTATTACACCAG
ATTCTCTAGACTAGGAAACAAAACTTGAAGGGCATTCTCTGCACCCAAATATACTTGTATTGGGGATCTTCTTCTTAAAA
TTTCTCAAATGTTCTTGGACATGATTGATAATTCTTTCTGGCAGTGCTTGTTGGAGTTTTCCTGAATCCCATCTTTATTC
ATTCATCATCTCCCTTATATCCTTCATTTTAGGTCTAATGATACAATCTGGCTCCAGAAATAAAGGATCAAGTTTCATCC
AATTTTCATACCAAATATATGTAGAGCCTCTCTAGGTTCCCACCACATATTGTTCTCCATGTTTTCCCTCAATTTTCTAG
CATCATCTTCCCCACCACATATTGTTCTCCATTTTTTCTCTATTTTCTAGCATCATCTTCCACATCTGAGAGCCACCTTT
CCCTTACACCAAAGTTGAATTTTTTTCTTTTGTAATATTTATTCCACATAAAGTTTGCCCATAAAGAATTACCAGTTCTA
AATTTTCACCATAGCTTTGCAAACATAGCTTTGGAAATATCAAATAAAGATCTAAAACCAAGACCCCCTTCTGCTCTGGG
TAAGCAAATATTTTACCAAGTAGCCCAATTCTTACTTCTCCCTATCTCTTTATTGTTCCAAAAAAAAAACTTCGCAAAAA
TATTATGTGGTTCATTGATTACGCATTTTGGGGGAACAATTGCTGAAAGAATGTGGATAGGAATACTTTGTAGCACACTA
CTGATCAAAGTTACCTTACCACCAATAGAGAGCATCTTCCCTTTCATGTTTGAAGCTTGACTTCATCCTTCTTAATTAGA
TCATTATAACCACTCTTTCTCTTCTTAGCATGAGTGATAGGACACCCTAGTTAAGTAATTGGGAATTGACCTCTTGAGAT
ACATGTACATCTATCAACCAAACCTCCTAGTTGAGCGTTGGTGTTCCGATGCATGTACAAAACACTCTTTCCTTTGTTGA
TTAATTGTCCATATTGAGACTCATATTTGCCTAACACCTTCATTATTATTTTAAGGGACTTTTCACGTGTATCTGCAAAA
ATAGTTGTGTCATCTGCATAAGCAAGATGGTTAAGATTTGCACTCCGTTTAGGCATACCATATCCCACATAGTTTCCATC
ATCAAATAAAGAATTCAAAGCTCTTGACAGAACTTCAGCACTAATAATAAACAAAGTAGGAGATAAGGGGTCTCCCCGTT
TTACCCCTCTAGTAGAGTGAAAAAAGCCTTGTGCCTATCCATTCACCAACACAAAATACCAATTATTAGCTATGATCCTA
CAAATGATATCAATAATCACCTCTGAAAATCCTATTTTTCTTAGGACTTTCATCAAATAGAACCAAGAAACCCTATCATA
AGCTTTGATAATGATATTAGCTGGTTTTCTCCTTTTAGTGATATCTGAATCAATTTATTAAGTGAGTAAAACATTTTCAA
TAATGTTCCTTCCTTTTACAAAACCTGATTGATTGGATTAGATTAGCCTTAGAAGCACTATCTCCAATTTTCCATGCATT
ACCCTAGAAATAACCTTATTAACAAAGTTACTGAAACTGATAGGTCTCATATCTGAAAAAGATTGAATGTCATTCTTTTT
AGGTAACAACACAAGGTTAGTATGTATTATGAATTTGGGAAGTGTTCTTCCTTCAAAGAAAGTAGTAACAAACTTCCATA
AGTCTTCACCCACTATGTCCCAACAATTCTGATAAAAAAGACATGTGAAACTATCATGTCCACTTGCACTATCCCCCACT
AAGCTTAAATAAAATATTTTTACCTCTTCCTTTTTCGGCATAATGCCGAGAGATGCATTATCCTCAACTGAAAGGACCTG
TGGAATGTGCCTAAGGAGAGAAAAAAAATAATTATGCCCTATGTCATATCTAAGCATGAAATTGCCTCTGAAAGTGTAAG
GTAGATAATGGGTGCTTATTTTTGCGAGTGATGGCTTGTGGGATGTTGTATCAAGTGAAACGACGTGTCGGGTGGTTAAG
CGTGTCTTCAAGAAGATGCAATATATTTTCCCGCAAAGTGAGTCAACAACAACGTTACGTGCTCGAATTGTTATGGGAAG
GAATAGTCATGATAATATCAGCATTATTGTAGTTGATTAGATGAGAAATCAACAAGGAGATGTTTTTACTATGGAATTTC
TCCTCCTTCCTGATTTCTCATCAAATCAACTACAATAACGCTGATGTTATCATGACTATTCTGTCACATAGCAACCTGAG
TAAGTAGCGATACTTCTGATTCACTTTGGAATAAAATATTGCATCTCCTTCAAGACACTCTCTAGCCACCAGTCACGCTG
TTTAACTTGATACCACATCCCAGAAGCCCTGTGTCATATCTAAGCCTGAGATTACCTTTGTAAAAAAATGTAGATGATAA
GTTCTTAATTCTTGCGAGTGATGGCTTATGGGATTTTGTATCAAGCAAAACAACGTGTCGGGTGGCTAGACTGTGTCATC
AAGGAGATGCAATATTTTANNNNNNNNNNNNNNNNNNNNNNNNNNNNNNNNNNNNNNNNNNNNNNNNNNNNNNNNNNNNN
NNNNNNNNNNNNNNNNNNNNNNNNNNNNNNNNNNNNNNNNNNNNNNNNNNNNNNNNNNNNNNNNNNNNNNNNNNNNNNNN
NNNNNNNNNNNNNNNNNNNNNNNNNNNNNNNNNNNNNNNNNNNNNNNNNNNNNNNNNNNNNNNNNNNNNNNNNNNNNNNN
NNNNNNNNNNNNNNNNNNNNNNNNNNNNNNNNNNNNNNNNNNNNNNNNNNNNNNNNNNNNNNNNNNNNNNNNNNNNNNNN
NNNNNNNNNNNNNNNNNNNNNNNNNNNNNNNNNNNNNNNNNNNNNNNNNNNNNNNNNNNNNNNNNNNNNNNNNNNNNNNN
NNNNNNNNNNNNNNNNNNNNNNNNNNNNNNNNNNNNNNNNNNNNNNNNNNNNNNNNNNNNNNNNNNNNNNNNNNNNNNNN
NNNNNNNNNNNNNNNNNNNNNNNNNNNNNNNNNNNNNNNNNNNNNNNNNNNNNNNNNNNNNNNNNNNNNNNNNNNNNNNN
NNNNNNNNNNNNNNNNNNNNNNNNNNNNNNNNNNNNNNNNNNNNNNNNNNNNNNNNNNNNNNNNNNNNNNNNNNNNNNNN
NNNNNNNNNNNNNNNNNNNNNNNNNNNNNNNNNNNNNNNNNNNNNNNNNNNNNNNNNNNNNNNNNNNNNNNNNNNNNNNN
NNNNNNNNNNNNNNNNNNNNNNNNNNNNNNNNNNNNNNNNNNNNNNNNNNNNNNNNNNNNNNNNNNNNNNNNNNNNNNNN
NNNNNNNNNNNNNNNNNNNNNNNNNNNNNNNNNNNNNNNNNNNNNNNNNNNNNNNNNNNNNNNNNNNNNNNNNNNNNNNN
NNNNNNNNNNNNNNNNNNNNNNNNNNNNNNNNNNNNNNNNNNNNNNNNNNNNNNNNNNNNNNNNNNNNNNNNNNNNNNNN
NNNNNNNNNNNNNNNNNNNNNNNNNNNNNNNNNNNNNNNNNNNNNNNNNNNNNNNNNNNNNNNNNNNNNNNNNNNNNNNN
NNNNNNNNNNNNNNNNNNNNNNNNNNNNNNNNNNNNNNNNNNNNNNNNNNNNNNNNNNNNNNNNNNNNNNNNNNNNNNNN
NNNNNNNNNNNNNNNNNNNNNNNNNNNNNNNNNNNNNNNNNNNNNNNNNNNNNNNNNNNNNNNNNNNNNNNNNNNNNNNN
NNNNNNNNNNNNNNNNNNNNNNNNNNNNNNNNNNNNNNNNNNNNNNNNNNNNNNNNNNNNNNNNNNNNNNNNNNNNNNNN
NNNNNNNNNNNNNNNNNNNNNNNNNNNNNNNNNNNNNNNNNNNNNNNNNNNNNNNNNNNNNNNNNNNNNNNNNNNNNNNN
NNNNNNNNNNNNNNNNNNNNNNNNNNNNNNNNNNNNNNNNNNNNNNNNNNNNNNNNNNNNNNNNNNNNNNNNNNNNNNNN
NNNNNNNNNNNNNNNNNNNNNNNNNNNNNNNNNNNNNNNNNNNNNNNNNNNNNNNNNNNNNNNNNNNNNNNNNNNNNNNN
NNNNNNNNNNNNNNNNNNNNNNNNNNNNNNNNNNNNNNNNNNNNNNNNNNNNNNNNNNNNNNNNNNNNNNNNNNNNNNNN
NNNNNNNNNNNNNNNNNNNNNNNNNNNNNNNNNNNNNNNNNNNNNNNNNNNNNNNNNNNNNNNNNNNNNNNNNNNNNNNN
NNNNNNNNNNNNNNNNNNNNNNNNNNNNNNNNNNNNNNNNNNNNNNNNNNNNNNNNNNNNNNNNNNNNNNNNNNNNNNNN
NNNNNNNNNNNNNNNNNNNNNNNNNNNNNNNNNNNNNNNNNNNNNNNNNNNNNNNNNNNNNNNNNNNNNNNNNNNNNNNN
NNNNNNNNNNNNNNNNNNNNNNNNNNNNNNNNNNNNNNNNNNNNNNNNNNNNNNNNNNNNNNNNNNNNNNNNNNNNNNNN
NNNNNNNNNNNNNNNNNNNNNNNNNNNNNNNNNNNNNNNNNNNNNNNNNNNNNNNNNNNNNNNNNNNNNNNNNNNNNNNN
NNNNNNNNNNNNNNNNNNNNNNNNNNNNNNNNNNNNNNNNNNNNNNNNNNNNNNNNNNNNNNNNNNNNNNNNNNNNNNNN
NNNNNNNNNNNNNNNCGCTAATGTTATCGTGACTAATTCGTCCCATAGAAACCATAATAAGTAGTGATGCTACTGATTTA
CTTTGCAAAAAAATATTGCATCTCCTTGAAGACATACACTAGCCACCTGACACACCGTTTCAATTGATACAACTTCCCAT
AAGCCATCACTTGAAGGAATCAAACACTCATCGTCTTCATTTCTTTTTACAAAGGTAATCTTAGTCTTGGGTATGACATA
GGGCTTCAAATAATTGTTTCCTATTTCTAACAAGAAAAAATAACATAAAATATATACTAGTAGTTATAGAGATTAAAATA
CTAGTAACTAAATGTTATATAGATTCAACCACTAGTATCTAAATAATATAGAGATTCCACTACTTGTTACAAATAGGATA
CACTTATTTGAAGCCCTGTGTCTATATCAAAGCCTAAGATTACCTTTGTAAAAAGGAGGGTAGATGATGAGTGCTTTATT
CTTGCAAGTGATGGCTTGTGGGATGTTGTATCAAGCGGAACCACGTGTTGAGTAGCTAGAGTGTGTCTTCAAGGAGATGC
AATATGTTTTCTGCAAAGTGAATCAATAACAACACTACGTACTCGATTTTCTATGGGACGAAATAGTCATGATAATATCA
GCATTGTTGTAGTTGATTTGATGAGAAATTGGGAAGTAGATGTTTGTACTATGGACTATCTCCTCCTTCCTGATTTCTCG
TCAAATCAACTACAATAATACCAATGTTATCATGAATATTTTATCCCATAGAAACCTAAATAAGTAGAGATGCAACTGAT
TCACTTTGCAAAAAAATATTGCATCTTCTTGAAGACGCACTCTAGCCACCCAACACGCCGTTTCACTTGATACAACTTCC
TATAAGCCATCACTCGCAACAATCAAGCACTCATCATCTACATTTCTTTTTACAAAGGTAATTTCAGGCTTAGATATGAC
ATAGGGCTTTAAATAATTGTTTCCTCTTCGTAACAAGAAAAAATAACATAAATATTTACTCGTAGCTATAGGGACTCAAC
TACTAAATGTTATAGAGATTGAACTACTTGTTACAAACAAGATACAATTATTTGAAGCCCTATGTGACATCTAAGCCTGA
GATTACCTTTGTAAAAAATAATGTAGAAGATGAGTGATTGATTCTTGTGATCGAGTGATGGCTTGTGGGATGTTGTATCA
AGTAAAATGCGTGTCGGGTGGCTAGAGTGTGTCTTCAAGGAGATGCAACATTTTTTTCGCTAAGTGAATCAGCAACAACA
CTACGTACTTGAATTGATATAGGACGGAATATTCATGATAATATCAGCATTATTGTAGTTGATTTTAATGAGAAATAAGG
AAGGAGATGTTTTTACTATGGAATTTTTCCTCCTTCTTGATTTCTCGTCAAATCAACTACAATAACGCTAATGTTATCGT
GACTATTACATCCCATAGAAATCTAATTAAGTAGAGATGCTACTGATTCACTTTGCAAAAAATTATTGCATTTGCTTGAA
GAAACAAACTAGCCACCCGACATGCCATTTCGCTAGATACAACATCCCACAAGCCATCACTTGCAAGAATTAAGCACTCA
TTATCTACATTTGTTTTTACAAAGGTAATCTTAGTCTTGGATATGACAGAGGGCTTCAAATTATTGTTTCCTGTTACTAA
CAAGAAAAATAACATAAATATTTACTAGTAGTTATAAATATTCAAATACTAGTAACTAAATGTTATAGAGATTCAACCGT
TAATATCTAAATAATATAGAGATTCCACGACTTGTAACAAATATGATACACTTATTTGAACCCTTGTGTCTATATCTAAG
CCTGAGATTACCTTTGTAAAAAGGAAGGTAGATGATGAGTGCTTTATTCTTGCAAGTAATGTCTTGTGGGATGTTGTATC
AAGCAAAACGACGTGTTGGATGTCTAGAGTGTGTCTTCAAGGAAATGCAATATTTTTTCCGCAAAGTGAATCAGCAACAA
CACTACGTACTCGAATTTCTATGGGACGAAATAGTCATAATATCAGCATTATTGTAGTTGATTTGATGAGAAATTGGGAA
GTAGATGTTTGTACTATGGACTTTATCCTCCTTCCTAATTTCTCATCAAATTAACTACAATAACGCTGATGTTATCATGA
ATATTCTATCCCATAGAAACTCGAGTAAGTAGCGATGCAACTGATTCATTTTGCAAAATAATATTACATCTCCTTGAAGA
CGAACTCTAGCCACCCAACATGCCGTTTCGCTTGATACAACAATCTATGAGCCATCACTCGCAAGAATCAAGCGCTTAAC
ATCTATATTCCTTTTTACAAAGGTAAACTCAGGCTTAGATATGACATAGGGCTTTGAATAATTGTTTCCTCTTTGTAACA
AGAAAAAATAACATAAATATTTACTAGTAGTTATAGGAATTCAACTACTAAATGTTATTGACATTCAACTACTTGTTACA
AACTAGATACAATTATTTGAAGCCTTATGTGACATCTAAGCCTGATATTACCTTTGTAAAAAATAATGTAGATGATAAGT
GCTTGATTCTTGTGAGTGATGGCTTGTGGGATGTTTTATCAAGTGTAATGACGTGTCGGGTGGCTAGAGTGTGTCCTCAA
GGAGAAACAACATTTTTTTCGCTAAGAGAATCAGCAACAACACTATGTACTTGAATTGCTATTGGACGGAATAGTCATGA
TAACATCAACATTATTGTACTTGATTTTAATGAGAAATAAGGAAGGAAATGATTTTACTATGGATTTTTTCCTTTTTCCT
GATTTCTCGTCAAATTAACTACAATAACGCTAATGTTATCATGACTATTCTGTCCCATAGAAACCTAAGTAAGCAACGAT
GCTACTGATTCACTTGGCAAAGAAATATTGCATCTCTTTGAAGACACACTCTAGCCACCTGACACACCGTTTCGCTTCAT
ACAACATCCCACAAGCCATCGCTTGCAAGAAACAAGCACTTATCATCTACATTTCTTTTTAGATAGGTAATCTTAGTCTT
GGATATGACATAGGGCTTCAAATAATTGTTTCCTGTTTCTAACAAGAAAAAATAACCTATATATTTACTAGTAGTTATAT
AGATTCAAATACTAGTAACTAAATGTTATAGAGATTCAACCACTAGTATCTAAATAATATAGAGATTCCACTACTTGTTA
CAAATAGGATTCACTAATTTTAAGCCCTGCGTCTATATCTAAGCCTGAGATTACCTTTGTAAAAAGGAAGGTAGATGATG
AGTGCTTTATTCTTGCAAGTGATGGCTTGTGGGATGTTGTATCAAGCGAAACAACGTGTTGGATGGCTAGAGTGTGTCTT
CAAGGAGATGCAATATTTTTTCCACAATGTGAATCAGCACCAACACTACGTACTCGAATTTCTATGGACGGAATAGTCAT
GATAATATCAACATTATTGTAGTTGATTTGATGAGAAATTGGGAAGTAGATGTTTGTACTATGGACTTTCTCATCCTTTG
ATTTCTCGTCAAATCAACTACAATAACACTGATGTTATCATTAATATTCTATCCCATAGAAACCAAAGTAGCGAAGCAAC
TGATTCAGTTTGCAAAAAAATATTACATCTCATTGAAGACACACTCTAGCCACCCACCACAATGTTTCGCTTGATACAAC
ATCCTATAAGCCATCACTCGCAAGAATCAAGCCCTCATCATCTAAATTCCTTTTTACAAAGGTAGTCTCAAGCTTAGATA
TGACATAGGGCTTCAAATAATTGTTTCCTCTTTTTAACAAGAAAAAATAACATAAATATTTACTAGTAGTTATAGGGATT
AACCTACTAAATGTTACAGACATTAAAATACTTGTTACAAAGAAGATACAATTATTTGAAGCCCTATGTGACATCTAAGC
CTGAGATTACCTTTGTAAAAAAATAATGTAGATTGTGGGTGTTTGATTCTTGCGAGTGATGACTTGTAGGATGTTGTATC
AAGCGAAATGGTGTGTCGGGTGGCTAGAGTGTGTCTTCAAGGAGATGCAACATTTTTTTGCCAAGTAAATCAGCAACAAC
ACTACATACTTGAATTGCTATAGGACGGAGTAGTCATGACAACATTATCATTATTGTAGTTGATTTTTAATGAGAAATAA
GGAAGGATATGCTTTTACTATGGACTTTTTACCCTTCCTGATTTCTCGTCAAATCAACTACAATAAAGCTAATGTTATCG
TTACTATGCCGTCCCATAGAAACCTAAGTAAGTAGTAATGCTACTAATTCACTTAGCAAAAAAATATTGCATCTTCTTGA
AGATACACTCTAGTGACCAGACACGTTGTTTCGCTTGATACAACATCCCATAAGCCATCACTTGCAAGAATCAGGCACTC
ATCATCTACATTCCTTTTTACAAAGGTAATCTCAGACTTAGATATGAGATAGGGCTTCAAATAATTATTTCCATTTTTTA
ACAAGAAAAAATAACATAAATATTTACTCATAGTTACAGGGATTCAACTACTAAATTTTATAACCATTAAACTACTTGTT
ACAAACAAGATAAAATTATTTGAAGCCCTATGTGACATCTAAGCCTGAGATCTAAACAAGACACAATTTTATGGGATGGA
ATAGTCATGATTATATCAATATTATTGTAGTTGTTTTGATGAGAAATTGGGAAGTAGATGTTTGTACTATGGACTTTCTC
CTCCTTCCTAATTTCTCGTCCAATAAACTACAATAATGTTGATGTTATCATGAATATTCTATCCCATAGAAACCTGAGTA
AGTAACGATGCAACTGATTCACTTTGCAAAAAAATGAGTAAGTATGACTATTCACTCGGAGAATCAAGCACTATTGATCT
ACATTCATTTTTACAAAGGTAATCTCAGGCTTAGATATGACATAGGGCTTCAAATAATTGTTTCCTTTTTGTAACAAGAA
AAAATAACATAAATATTTACTAGTAGTTATAGGGATTCAACTACTAAATGTTATAGACATTCCACTACCTGTTACAAATA
AGATACAATTATTTGAAGCTCTATGTGATATCTAAGCCTGAGATTACCTTTGTAAAAAATAATGTAGATGGTGAGTGCTT
GGTTCTTGCGAGTGATGGCTTGTGGGATGTTGTATCAAGCGAAATGGCGTGTCGGGTGACTAGAGTGGTGTCTTCAGGAA
ATGCAACATTTTTTCCGCTAAGTGAATCAGCAACAACACTACGTACTTGAATNNNNNNNNNNNNNNNNNNNNNNNNNNNN
NNNNNNNNNNNNNNNNNNNNNNNNNNNNNNNNNNNNNNNNNNNNNNNNNNNNNNNNNNNNNNNNNNNNNNNNNNNNNNNN
NNNNNNNNNNNNNNNNNNNNNNNNNNNNNNNNNNNNNNNNNNNNNNNNNNNNNNNNNNNNNNNNNNNNNNNNNNNNNNNN
NNNNNNNNNNNNNNNNNNNNNNNNNNNNNNNNNNNNNNNNNNNNNNNNNNNNNNNNNNNNNNNNNNNNNNNNNNNNNNNN
NNNNNNNNNNNNNNNNNNNNNNNNNNNNNNNNNNNNNNNNNNNNNNNNNNNNNNNNNNNNNNNNNNNNNNNNNNNNNNNN
NNNNNNNNNNNNNNNNNNNNNNNNNNNNNNNNNNNNNNNNNNNNNNNNNNNNNNNNNNNNNNNNNNNNNNNNNNNNNNNN
NNNNNNNNNNNNNNNNNNNNNNNNNNNNNNNNNNNNNNNNNNNNNNNNNNNNNNNNNNNNNNNNNNNNNNNNNNNNNNNN
NNNNNNNNNNNNNNNNNNNNNNNNNNNNNNNNNNNNNNNNNNNNNNNNNNNNNNNNNNNNNNNNNNNNNNNNNNNNNNNN
NNNNNNNNNNNNNNNNNNNNNNNNNNNNNNNNNNNNNNNNNNNNNNNNNNNNNNNNNNNNNNNNNNNNNNNNNNNNNNNN
NNNNNNNNNNNNNNNNNNNNNNNNNNNNNNNNNNNNNNNNNNNNNNNNNNNNNNNNNNNNNNNNNNNNNNNNNNNNNNNN
NNNNNNNNNNNNNNNNNNNNNNNNNNNNNNNNNNNNNNNNNNNNNNNNNNNNNNNNNNNNNNNNNNNNNNNNNNNNNNNN
NNNNNNNNNNNNNNNNNNNNNNNNNNNNNNNNNNNNNNNNNNNNNNNNNNNNNNNNNNNNNNNNNNNNNNNNNNNNNNNN
NNNNNNNNNNNNNNNNNNNNNNNNNNNNNNNNNNNNNNNNNNNNNNNNNNNNNNNNNNNNNNNNNNNNNNNNNNNNNNNN
NNNNNNNNNNNNNNNNNNNNNNNNNNNNNNNNNNNNNNNNNNNNNNNNNNNNNNNNNNNNNNNNNNNNNNNNNNNNNNNN
NNNNNNNNNNNNNNNNNNNNNNNNNNNTTCGTGACAGAAAACTTCCTCAGAACTCAGTCAGAAAATTTGGCTAAGTGTTG
ACCCACTACCGGACTGCCGGACTTACGGTCCGTAAGTCAGGTCACGGACCGTAGTTCGTGTCCGTGGATCGATGTCCCAA
AACCCCAGCTTCAATCCCGAACTACGGTCGACCAGCACGGACCGTCATTCGATCCACGGTCCGTAGGTCTGACCGTAGAT
GAGGATCAGCAGCCAGTTAGCTAAAAATTTTGATGGGTCAACTTCAGATGGTCATAACTTTTAGTACAAAAAGAATTATG
TGTCCAATGACCTATGATATGATAGATAATTGAATTATCTTTCCAACGCCACCGAGTTTACTAAAATCAGACCTCCGAGT
AAAAAGTTATGCCCGTTTTAGTGAAGCCCTGTCAGGCAGACTCGATTGACGGACCCAATCTACGGACCGTCGATTGAATG
ACGGCCCGTCAGTCCATTCCGTCGATCACTCCGACAGTAGTTAATTCAAGGGTCTTTTGGTCTTTTCCTATTTCGTTTAA
ACCCTAAATCATGAGGTTTTAATCAGTTTAAGCCTAGAAACATAACTAGAACTTACCTTAGTCAAAATCATTAATCAAAC
TTAGAAGAATTAGAACGCTAAAAGGAGAAAAAGGTCAAGAACCCTAGTTCAAGAACGCAACAAGGTTCCATCAGTTCCAG
CCCCAAAATTGAGATATTTCTCCGTGGAATTCGTCACCAGGTATATGGGATTTCACTAGTGGGTTCCTTTCGCCTATTAG
GTCCCTAGAATTCAGTCAGATTCTTGATTCCATGATTATGAACAGACCTAGGGTTTCTAGAATTTCAACAGATCATCATG
AATTAGTTATTTAAATATTCCAAATCAGATTATCATGTTATTTCTGAGTTTCTTACATAAATTTCAGAACCCTAGCTATG
TATTTCATTAGTTCTTGAATTACACATGCTAGGCCAGATATTTCAGTTATTCAGATATACATGCTCCAGTTTTATGCCAC
ATTATCAGTATATTTCAGTATAAACCCTATTTTGAGTTATAAATCTTGAGAAGCTTTTCTTTAAGACAACACTTGAGTTT
TAAACTGAGATTTTGAGAAAGTTAAGATGATTTTTGAGAAAGAGCTTCTAAAACATGATTAGTATGACAATTGAGTAGGT
CATCAATGTATGAATAGTATGGTATCTAGATATACCATCAATGTTTATGCAGTATGACTTCCCAAGTCATCAATGATCAT
AGTATAATATGATGTTGAATTGTTTTCTAAAAATGAGTTTTCAAGTATGAGTATCTACATGTCAGTATTTTGAGCTATTC
AGTATTTCAGTCATAATATATTCAGTTATACATGCCTCAGTTTATGAATGCATCATTATCAGATTAATTGTTGCATTCTC
AGTTTGCATGTTCAGTTCTGAGCTATCCAGTATTTACAGGAATTCAGTCATAACCAGTTAACCACTTAATTCATTGGGAG
TAGTATAATACCGAGTTGGACTAGGGTTCAGCAAACCCATATAGTCCTAGAACTACGAGCCACGTAGGTGTAAGTCTCCT
CTGTGGGCAACATCAGTTTAGTGATCACGCCAGCATGCCTCTATACCTCTGGCAGGGTATATTGGGTCCTCTCGATGGGG
CGTATACATCGGACTCCACATTTAGCTCATGTGGTTTATGTCGGTTATTAGTAGCTCCCACAGTTCAGTCAGACTCTATT
GCATTGACCATTTATCAGTATATTCAGTATTCAGTCTCAGCATGTTATAAATTGGTCATTGCATCAGTTAGCTCAGTATT
CAGTATATTCAGTATCTATATCATGTTCAGATTATTTCATTGCTTTATTGCTTTGTTCAGTTATATGTTATTTCATCTTT
ACTCTATCCTGCATGCTCAGTACCTTTCAAGTACTGACGCATACGTGCGCTACATCTTCTCGTGATGTAGGTTCAGGTTC
TCAGCATCCAGATCACGCTTAGATCGGTTCCCGATCTTCAGTTCTGCAGCATCAGTGGTGAGTTCTCATTTTTCGAGGAC
CAGTGACATATTTATCTTTTTCGCTTTTAGTCTTTAGTTTCAGTTTTGCTAGATCTAGTTGGGGCATGTCCCAACATTTC
TAGTCAGTTTAGAGGCTTATTTCAGACATAGTTAGATTCAGCTTAGTATTGAGTTAATAATTTCTTTGTATTAAACTCAT
CAGTTTTCGTATATCTCAGTTATAATATATGGGTATTCCCCATCTCTTTAGTTTATTTATGATTTAGCTTCCGCATCAGT
TTATTATCTTTAGTATGCTCATGATTATGCTAACAGGGTTAGCTTGGGATCACTTGTGGTCCTAGGTCCCGTGTCCGCGT
TTCGAGGGTAGCTCGGGGCGTGACAGTTTCGCTTGATACAACATCTTATAAGCTATCACTCGCAAGAATCAAACACTCAT
CATCTACATTCCTTTTTACAAAGGTAATCTTAGGCTTAGATATGACATTGGGCTTCAAATAATTGTTTCCACTTTGTAAC
AAGAAAAAATAACATAAATATTTACTAGTAGTTATAGGGATTCAACTACTTGTTACAAACAATATACAATTATTTGAAAT
CCTATGTGATATCTAAGCATGAGATTACCTTTGTAAAAAATAATGTAGATGATGAGGGCTTGATTCTTGCGAGTGATGGA
TTGTGGGATGTTGTATCAAGCAAAATGGCGTGTCGGGTGGCTAGAGTGTGTCTTCATGGAGATGCAACATTTTTTTCGCT
AAGTGAATCAGCAACAACACTACGCACTTGAATTGCTATAGGATGAAATAGTCATTATAACATCAACATTATTGTAGTTG
ATTTTAAAGAGAAATAATGAAGGAGATGTTTTTATTATAGAATTTTTCCTCCTTCTTGATTTGTCATGCTCCGAAGCTAC
CCCAAGGACGTGGACATGGGACCTACAATCACAAGTGACCCGAAGTTAACCCTGATCTCTCATATCATAAGCATACTAAA
AGATTACCGAATAAATATACTATGCGGAAGCTTAAACAATGATAATTAAAAGTGGGGAATACCCAATACTAATCTGAATA
TATAAAAGACTATGAGTTTAATAACAACTGGAGGATCAAACTCAAAACTAAAACTGATTCTAGTATTATGTCTGAAATAA
AGCCTCTAACTGACTAGAGATGCTGGGACATGCCCCAGCCAAATCTACCAAAACTGAAACTAAAAAATGAAAGCAGAAAG
ATAATTATGTCAATCGTCCTCGAAGAATGAGGACTCACCACTTATGCCGCTGAATTGGATATCGGCAACCGATCTATGCG
TGATCTAAATGCTGAGGACCTGAACTTACATCACGCGAAGATGTAACGCAGAGCATGCGTCAGTACTTGATAGGTACTGA
GCATACAGGATAGAGTAAAGCTGAATAATATACATAACTAAACAAAGCATATAACTGAGCAATGATATAAGATGAACATG
ATGAATACACTAAAGATACTGAATATGGACTAAACTGAATACAATGACCAAGTTTATACCTACTGAAACTAAATACTGAA
CTGTAACTGGTACCCTAGTCAATGCACTAGAATCTAACTATGAGAGCTACTAATAATCGACATAAAACCACATGAGCTAA
ATGTGGAGTCCAATGTATACGCGCCATTGAGAGGACCCAATATACCCTGCCAAAGGTATAAAGGCATGACTGGCTTGATC
ACTAAATTGATGCCCACATAAGAGACTTATAACCTACGGGGGCATGTAGTTCTAGGACTTTGAGGGTGACTGACCCTAGT
CCACTCGATATTAAGCCTACTCCCAACTGAATATATGTAAATTATAACATAACTGAAGTAAATCGGATAGCTCGAGATTT
TGACATGCTAACTGAAAATACAACATTAAGTACTCATAATGAAACATTCTTAACTGATGCATGTACTCCCAACTGGAGTA
TGTATATTATACATTATGACTGAAATATTGAAATACTGAACAACTCAAAATATTGACATACATACACTCATACTTGAAAA
CTCTTTCTCAAAAACAATTCAAAATCATAGTATACTATGATAATTGATGACTCGGGAAGTCATACTGCATAAACATTTAT
GGTATATCTAGATATCATACTGCTCATACATTAATGGCCTACTCGATTCTCATACTAATCATGTTTTAGAAGATCTTTCT
TAAAACTCATCTTAACTTTCTCAAAAACTCAGTTTAAAACTCATGTGTTGGCTTTAAAATGCTTCTCAAGATTTATAACT
CAAAATAGGGTTCATGTTGAAATATACTGATAAAGTGACGTTCAAAACTGGAGCATGTATATCTGTTTAACTGACCTAGC
ATGTGTAATTCGTGAACTAAAAGAATTTACACAACTAGGGTTCTGAGTTTCATGCAAAGAACTAAGTCACGATTCCACAA
AAATATGATAATCTGATTATGAATATTCTAACAGCTAAATCACAACTAGTATCTAAGGTTTTAGATACCCTAGGTCTAAG
CAAGATATACGAATCAAGAATCTGACTGTATTCTAGGAACCTAGTGGATGAAAGGAATCCACAAGTGAAATCCCACATAC
CTGGTGACGAATTCCACGGAGAAATCTTTTGATTTCGGGGATGGAACTGAAGAAAACTTGTTGCATTATTGGAGAGGGCT
TGGTCGTCGGCTTCTTCTCTTTTTTTGCTTTAGTTTGACGAATTTTAAGTGAATAAATGTTTTGGTTATGTTCTGACTAG
GTTATTAGGCTTATTCTGAGTAAAATGACGTAGTTTAGGGGTTAAGCGACGTGTTTAGGTGCCCAACGCATAGGGTAAAG
GACCAAAATGACCCTAACTTAATTCTGGCAAAGCCCATCCATGGAGGGAATGACGGTTCGTCGTTTGACCTACCGGCCAT
CGTTTGGGTTCGTCGGTCAAGTCTGCCTAACAAGGCTTCACTAAAATGAGCATAACTTTTTACTCGGAGATGGGATTTTA
GCAAACTCGGTGGTGTTGGAAAGAGGATTCAATTATATATCATTTTGTAGGTCATGGGTCACCTAAATTCCTTTTGTGCT
AAGGGTTATGACCATTTGAATTTGACCTAACAATAATTTCCCTCCAACTGGCTGCTGACCCTCACCTATTGTTAGACCTA
TGGTCCGTAGGTCCAACCACGGACCGTACTGGTAGACCGTGGGTGGGATCAGAGACTATTAAGACTTGGGCCTTAACGAC
GGAACCCCACCTACGATCCGTGGGTGATTCTGTTGGTACTGGCACCAGATTTTCTAAAAACTAGGATTTTCTTCGTTTTG
GGATCTGAGGTGTTACAATATCTTCCCTTTGGGAACATTCGTCCTCGAATGAAGTCTAAGCTAGATGGGTATGGAGGGAA
GGAGCTGCAATCCCTACCACTAAGGGCTAAAAACTGATATATGACTGAACTAAGTTCCAAGAACATGCAAATATGCTGAA
AATGCAAGAACAACTAATGGAATAAGGTACTAAGACTGAATTTACGCACGAGTAAACTGAAAGACTGGAAGGAAACTATT
ATCTCAAGTTGTATTGAAATCGAAAGGAAAGAGATGAGGATACTTGGCCTTTATGGCTGCTTCTGCTTCCCAAGTAGCTC
CCTTTACGGACTGACTCCTCCAACTTTGTCAAATCTCATCACCCCCTTCATAGGTGATACTTTCAGGAAAATCCAATCAT
CTATCTGAAACTCTAAGTTCCTTCTCCCTACATCTGCATAAGTTTCTGTCTTGAGTCTATTTTTGATGAGCTGAACTTTT
CCCCATAGTTTCATAAATTGAATCCGACCGAATCAAGGCTGCTTCACCTACTCATTCACCTTAGGAACACATATGCGACC
ATCTCTCCCTTGTGAGAAAACCTCTTCATTCTGTTGTTGAACTGCACCTTCTGACTAAAATAATATAGGATCACTGTCCT
GTTTTCCTTTAACCTCAATCAACTGCCTCTAAGGCTGCTAACTCCAAGTTCCCTACTGAAGTTGAAGGAATCTTTGGTGC
TACCTTTGGAAGTTTTAGAGCTATTACAAGGAGTAAGTCCACTATGCTGGGACAAAAAAAATTTCAAGTCTCATCCACAC
AACTCCTATATTTGGATCTTCGACTCAAAAATGGTAAAGGTCCTCCACAAATGCTTTATAAGGAGAAAGCAGGTGTTGCT
GAAATGATCAAGAAGACATTAACTCTACTTGAGCAATCTGGTTCCAGGAACCCTTTCCACAAAGGAGAAATACGATTCAA
CTAATGAATCCTATCCACAAGCATCACATAATATGAGTTCATTGAGTATTAACTTGCGTAACAATCCTTGTTACTCTTCT
ACGTCCCCAATGTTCATGCAAGCAATGGTAACTGTTGCTTCATCCACGGAGGAATAACTTGCAAATTTGACGAAGTTGGT
TGAAGGATTGAGAAAGCATGTATACAACTAAGAGTCTCAAATTGATAAGTTGATGGATATAATGGAAGGATTTTTAGATG
GAGAACCAGCCATGCGCCTGGAAAGAGTGTTGAATTTCAAGAGACCGAGAATCCTGCAAAGCTAGCACCCCTTGTCAAGG
AGATACCAGTTTTTGTAAAGGAATTATCCCACTTGATCACTTGAAGGAGTTCATCAAATGGGACAATAAAAGATAATTAT
GAAGTCTCCACCAAGTCTTCTCATAGGTATGCAAAGCCATACATTGCAAGAATTGATAACTTCAAAATGTATGCTGATTT
TCAACCTTCCAAATTTCAATAGTTTGAGGGTAAAAGGAAATCTGAAGCAACATGTTGCACACTTTGTGGAGACATGTAAT
AATGCTGGAACCTATGGGGACCATCTTTCCAAGTAGTTCGTCCACTCTGTAAAAGGAAATACCTTTGATTATCACATAGA
TCTCGAGCCTAATTCTATTGATAGTTTGGAGCAGCTAGATAATGAGTTTCCCAATCAGTTCTATAACACAAGGCATATAG
TGAGCATAGTAGAACTCACAAATACTAACCAAAGGAAGGATGAGCCAATTATAGATTTCATAAATTGATGGAGAAATGTG
AGACCCCGTGGTTTTTTCGCATAATATGTGTATCATTGCATAAGTGTATGAGGCTTATATGACTTGGTGTATAATTTCAT
GAGAATAAGGTTACAAAGGGAGAGAAAGAAATCAAAGAATTAGACTAACGTTATGGGTCAAGGATGCCCTTAAACAAGTT
CAAGTTAAAGAATGTCTCTTCTAACACCCCACCCGTTCGAAAAGTTTAAGTTATCCAGTACCTTTGGGGTAAGACAAAGA
TTTTCTTATATTCTAATAAGGATGTTTTATAAGGTGATATAGTCACTCAATGATCGTAAGTTAAGTTTTGAAGTCAAGCA
AGTTGGGAAATAAAAAGTCGGCAACAGTTAGAGTAAGTTTCTTTGATAAATTTTCTAAAATTTGGGTTAAATGTCTTGGT
GCTTTTCTCCCAATATATAAAGCTTTAGAAGAACCCCAATATACTAAATTAAAGGTCTACGAGTCTACTTTCCAACGCAC
TGAACCATTTGTCCATACAACTTTAGAATTGAGAGATATTCAGATTTTAGTGAGACTACACAAGCAGGCACGCGAAGGTG
GGTCCCCCTCCCCTATGTCAGTTTAGTTTTATAATATTTGGTTTTACTTAGTTTAAACTCAATTTTTTCTACCAAATAAT
AAGAAAAACAGTCATAAATCCTCTCTGAAGGTTCCCCTATCATCTAAGCAAATATCTACAAGATTTCAATGTGGTTTCAC
TCTCAGAATGTTCATAGAGATTATGTTACTCTTTCCTCCTCATTGGTTGTGATTTGAAGGATTCTTCGTGGTGAAAGAGT
CTCGTTTTTAGGTGTTGCTACTGCTGTTTGGAGGTAATAATTCTCACCCTTCATTTTATTGAGTGAGTCCAAGTTATAGC
TATGCTATATAAGCAAAAAAATGAATAAACGGCTGGAAAATCGTATTTTGATAGTTATGTGATGTTGGGCTGTTTTTGAA
GTATTTTCTGATGTTGTTCTTGCTGAAGTTTTCGGAAATTATTTGTTTGTGTGTGGTTGTTGTTGATATGAGTCTGGAAG
ACAAGAAGAAGTATAGATGGGTAATTAATTGTAAGTTAAATAAGTGTAACGTTGGTTCTATTATTGCATTACGATTTTCA
AATGACTTATTCTTGGTTCAACGTCTTGTGTTTGAGGAGACTCTTTGTAATTGAGGAGGCATGCTACAATACTATAAACT
CCATCAATTTTAAGTTAAGGTTCTTCCCTTTTATTCTCTTAGTGCTTATTAAGAGAAGTACACGATTCCAAACGTAATTA
TTGGATGAACTCACATGATGGTGATTGGAAGCCGTAAGTTTGAGTTATTATGGTTATATTGGACTATTATAGGACTGTAT
TACATATATTTTTTCTGGCTTTAATGGTTTGAAGACTCATGGTTTGTATTTGGTTGTGGTTATTTTGTGGTTGGAAAGGA
GGGGTGTGGCGATACGCGGATTTTTTATTATTGTGCAGGCATACTCTATTTGGTTGTTGTTGACTATTGTGTAGGCCTCC
ACTTGTTAATAGCTGCTGCAAAAATGTATGTTACGTCATTAATTTGGGGTTTTAATTTGGAGAAGAAAAGGTAATGAAGC
ATACATTTACAATGGGTCTGGTGAGCTAATTACTCTGCTAGTAAGCTCTAAATTGCTACTTTGACACTGACGTGTTAATT
TTCTGCCTGTAATGGTTGTGTGACTTGATTTCATGTAGATTACATTGTCACGACCCAAGGCTACCCCCTAGATGTGACAC
GGCGTACAAGACTCCGAAAAGCCTCATAGCATATCATAACATAAGAACATAGGAAATAGTGCGGAAATTTAAAACTTTTC
TTTACAATCGAAGTATTTTATAAAAATATGTGGGAGTCTGCAACACTATGTCTCAAACCATCTATAACATTTGAATANNN
NNNNNNNNNNNNNNNNNNNNNNNNNNNNNNNNNNNNNNNNNNNNNNNNNNNNNNNNNNNNNNNNNNNNNNNNNNNNNNNN
NNNNNNNNNNNNNNNNNNNNNNNNNNNNNNNNNNNNNNNNNNNNNNNNNNNNNNNNNNNNNNNNNNNNNNNNNNNNNNNN
NNNNNNNNNNNNNNNNNNNNNNNNNNNNNNNNNNNNNNNNNNNNNNNNNNNNNNNNNNNNNNNNNNNNNNNNNNNNNNNN
NNNNNNNNNNNNNNNNNNNNNNNNNNNNNNNNNNNNNNNNNNNNNNNNNNNNNNNNNNNNNNNNNNNNNNNNNNNNNNNN
NNNNNNNNNNNNNNNNNNNNNNNNNNNNNNNNNNNNNNNNNNNNNNNNNNNNNNNNNNNNNNNNNNNNNNNNNNNNNNNN
NNNNNNNNNNNNNNNNNNNNNNNNNNNNNNNNNNNNNNNNNNNNNNNNNNNNNNNNNNNNNNNNNNNNNNNNNNNNNNNN
NNNNNNNNNNNNNNNNNNNNNNNNNNNNNNNNNNNNNNNNNNNNNNNNNNNNNNNNNNNNNNNNNNNNNNNNNNNNNNNN
NNNNNNNNNNNNNNNNNNNNNNNNNNNNNNNNNNNNNNNNNNNNNNNNNNNNNNNNAGGAAAGCAACCCATGGCAACAAT
GCAAGTTAGCATACAACATTACAAGTAGCCTTAACATCTAATGCAATTGCCATCTAGTCACAAGCATATTCACTACATTC
ATAATCATGACACAAGAGGAATCTACCATAACTACTCTCAAAGCCTAATCGTGCAATGCATGGATGAAGTCACATACCCT
CACCCACATTAGGAAGTACTTCTTGAATAGCCATAGTTCATCCTAAACTTGACCTTGTGGGAGTTAGTTTTAACCGACAT
ACACCGTGAGAGCTTATTCATGGAATTCGGTGTCTCCCCCACACCGAAAAGGGGTTGCTCTACTTGCCAGGGGTAGAACT
ATACTCTTAGCTTGGGTGAAACCAATAGCTAAGTAACCTATGTGGGCACATAGTTATGGGATAAGGAGATTGTTACTAGA
AACCCGGACTCAACTAATGTCAAAGGTTTCCATCTCATGAGATAACTACTTTGGGAACCCGAACTCAACTAGTGTAAAAG
GAACCCATTTAGAAAGCCGGACTCAACTAGTGTAAAAGCTTTCAAGGTGAAGCCGGACTTAACTATTGATAAGCTTCCAT
CTCATATTCATATCCTCTCGATGCTAAGCATAATTCCTATTGAGTTTATATTAAGTCTTGACTTAAGTTGATAATTAAGG
AAGAATGTCTTGACACTCAATCCAACAACTCATGCTAAAGCTCCTAAATTTATTAAGGGAGACTAGTCTTCAACCCTTAG
AATCACTATATGTGACAAACCTTTCACATTATATGACATTCATGCCTAAGTGTTTACATGAGGATAATCATCCAATCAAC
ACCACAATTGGATCATAATATAAGCAATCTATGCTCAAAGCAATTTAATTGTATACACACAAGTCTCATACACATAGCAA
ATTCTCAAGTTTTACCCTTCAAGGACTATAGATCACATTCAACCAATCTATCTAGAATTGCTACATTAGATATATATGGT
AACATGATTCAAATAACTAAGCTACTACAAGATAATCTCATAATATTCATCTCAGCATAACTCACCCATATCACATAGTC
ACACATTGGGGACATAGGGGTTCATGGGATCTTGGAGGAAATTCAACATCAAAACTATAGAAATCCCTTAATTAATACAT
AATTCAAGTAATCAATTCATTATATTTATGATTCTATAACATTCTATTAATACCAATCAACACCCACACTTTAAGATCCA
ATTTGGGAAATTAGGTTAATTCATGGATTCATGGAAGATTTTATCATAAAACCACCATAAAACAGTAACTAAAAAATAAT
ATAAGATAATTAAATCATAAAAACGTTTTTAGAAAGAAACCATGGCTTGGAGTGAAAGGTTTTGGAGACTTTTCTACTTT
GAAATTGAAAGTTTGAGGACTTCATGGATGAAAAGCTAACCATGAATCAAAACTATCATATCTTAGATGAATATTCCTCA
CGAATTTGTGTAGAAAAGATGAGTTCTTGATCCTTAGACTTCAACTTCTTCTTCTTCTCCAATGGAGGTTTTTGAGAGAA
TATTTTTGGGGGTAAAGTTGGTTATGTTTTGGGGTCTTGGGAATTATGAAGTAAATAGGTTAGTTAATGGTTTAAAATTA
CTTATTTAAGCCTATTAAAAATGAATTCAAACTACTCCACATTAAAATAACTAAATTAGGAATTACCTAAAACCAACTTA
CCTTGGCCGAACCTGGGCAAAAGTATAGGCAGCACCTACCCCCATGACCCACGGACCATGGGTGGGTCTACGTCGTTCTG
CAGGTCGTGGGTGGTGGTCTGCAACCCCTCACTTGGGGTCTTGACCTACGAGCCTCCCCCATGAGGCGTGGATGGACCTA
CGCCCCGTAGGTCCCATCCGTAGGTCACCTCATTTTGGCAGCTTGGGTAGATTTGGGGCAACTTTGGGGTTAGACTTTAG
GGTCCTCCTCAAGGACCCCTTCGTTGGTCCTTGGGGAGTCGTACCTTGATGTTTAAACCATAAACCCCTCACCCTAAGTT
CAGAAAGCCATTTTGCAACATTAACTCACACATCAAACTCTAAAACTCTCACGTAAGGCTCTAGTTTCAGCTACTAGTTT
TTCGGGTGTTACATACATACTCTAGGGAAGGGGTGCAGTCCGCATTAATACTACAAGACCCAGAATTGAGGCATGTTAAG
GCTAAGTGTTACTTCCTTTGATCATGAATTTTAGAATCCTACATCGTGAAAGGTTGTTTTACTATTCTATTGTTAGAAAG
ACCTTCTGTGAAAGGCATTGGGATTGCAGCTAACGTATTTTTGTGACTCAATTATATTGATATTCCACTCGTTCGGTTAT
ATAGGTTACTCGGTGTCTATGTGCCATTTTTTCGATTCCCTTGATTGTAGGTCCGTGTTTATATATTATTCTTCTTCTTT
AGTTGTTGTAATTTAGAAATATTAGGGAGGAACATTAAGAGTTTGAAATTAGTCCTCCTTCCTCGCTACTATCTTCTTTT
TTGAAAAACTTAAAAATAATATGTCGATTTTCGAAACTCTTAAATGTAATTCGTATGTTTAAACTACTAAAGGACATGTT
TTATTTTTAAAATACTCTTTTAGAAATTACTAAAGGAACATATATAAAAACTAGGTTAAGCACCTTAAGATCTTTATGAA
CATTCTCTGGTTTAAGTTACCTTTCTTAATTTTATTTAAGTGTTCTAGTTTAATCTACAAGCATATGGTTATACGAGATA
TTTACATGTGATACGAAAGTGATTATGAGATTATGAGGACAAGAGTACCAACGAGCCAAGATTGGAAACATGATTCAGGT
AACACAAATGCATTACGAATCCATGACATTGCATCTATTCTAATTTCGAGATATAATTGGAAGGTATGAGGCATATTGCC
TATATTTATACGTATGAGACACAGATGGCCACAGGTTGGCGAATATGATGTCGGTTCGCTACCGGAAGGTACCACCATTG
CTAGCACTTTGTTGCGTATGACATGCATTTGCATCTATATATATGTATTCACGACATACGATTATGTGAGCATACCATGC
ATATTTAATTCATAGAAGGTAGGATGTCAGCCATGGAGGCTATCCGAGTTTATGTTTCAGGTGGTCTCTTTATTACCCTT
TTTATAGCAGATATTTATGATTCTATTTTTCGCCTTACATACCAATACATTTTTATCCGTACTGACGTCCCATTGCCTGG
GACACTGCATTTTTGTTTCATACGTGCAGGTCCAGGTAGGGATTCTAATTGACCCCTCCAGTAGGATTCGTGATTCGGCT
ATGAGTTGGTAAGCTCCACCTCTTCCTAGAGCTTTCATAGGATGATTACTTTTGTTGTACAGTTCGGATATAGTTGGGGC
CTTGTCTAGACCAATGCTTATGACACTCATAGAGGCTATTATGGACACAATATTTTGGGTTTCTTTATGCCCTTCCAGTT
TCCAGCCACATAGGCTTGGCATGTATAGATATGTTTGTATGTGTGTATGTCATCAATTGCGGTCTCGTCTGCCAGCTAGT
ATTTCATTATTTTTTTTGGCTTGTCTACCTTGGTCTATATGAGTTGTTATTCAGGTTATGACCCTAATGGCTGTAACGAC
TCGGAAAATGATAGAGTGAAACTAGAGCCTCACATGTGAGTTTGGAGTCGAGAACTTAATGAAATGGTTATAATTGAATT
TGACTCAAAAAGTTCTTAAAAATGTGCTTCGGAAGTTACCGGAAACTTGTTTAGTGTATATAAAAAGATCCGTTTCGTTT
TTCGAAAATCCGACTTCATATTCTTGTTTAGGGGGTCAAATTGAGTGGGAAATGGGTCTAACCCAAATTTTAGAGCAACC
ATATCAAAATCCGAAATTTCCAAGTGAAGCCTTTTTCAAGGGTCTACTTTGGAGGGTCATATCTCCTAGCACAAAAATTA
TTTGGGTGGCCAATAACATATCCATGGAAAGCCCTTTGAGTTAGCTACCTAACGCACTTCGTTTCACCTCATTCGGAGTT
CGGACGAAGAAGTTATGTCCATTTTCGTAAAATCTGTCCGATAGGAAATGGCAATTTCCAGTATGCGGGGTTACTGTTCA
CCCGCCTGATTTTTTTCTAAAGTGTTGGACCATTTTTTTTAAGAGGGAATATATTATTTCCTAGATACCATTAGTTCATT
CCCATCCCAAAAAAACATTTCCCTCTCTCAAAAACTCTCTCAAAACCCCAAGGAAGCTCAAGGTGAAAGATGGAGCTAGG
GTGGATGGTGGCTATTGATTTCTTCACCAATTTCGTTTGGTTCTTGAAGATTAAGGTATGGGGACTCTTCATCTTTGATT
TCTTCTTCAATCAAAGAGTCAATCCAAAAGATTTCAAAAGTTGTTCAAAAACTCAAAATCCTAATTTTGAATTCTAGCAT
GGGTTCTTGCATTAAATGTTTTTAATGATGAGTTGTGTTATTATTGATGGTTTTAAGAAAGGAAATTCCATGAACCCATG
TCTTTGCAAATTTCCAAAAGTTGGCTTATGAAGTGGGGTTATTGTTTATGATTGAATGATGATAGAATTATGCTTAAATG
GAGTTGAATAGTTGATTTCTATTATTATCTATGCTTATCTATTGTGAATTATTGGAGAGTTGAGGAATGGTGGTTATGGC
TTTGGAAAATGGTAAGATGGCTTAATCTCTTAGTATTGATATAATTGTTATTGGTTGGTTTGATCCACCTTTGGTGGAGG
TGGTTATTTGTTGTATTATTGTGAATTGAGGCCATGAAGGGCATTATGTGAATGTTATTATATTGTTGTATTATTATACA
CATATGAGGCTATATGTAGAGTTTTATGTGAAACTATATGTGAAGGAATGATGTGAATGAGTTTTATGTGAAGCTATATG
TGAAGGAATGATGTGAATGAGTTTTATGTGAAGCTATATGTGAAGGAATGGTGTGAATGAGTTTTATGTGATCTTGTGAT
GATCCTATGTAAAGTGGATAGCATTGTGAGTTAAAGTATGACTTCTCATGATGTATATATGAAATGATGTTGGATTATGA
AGTATCCTTAAATGAAAATGTTGTGACTTGGTTGGTAGACTAAAGTGTCCCTCCTTGTTACTTAAAGTCTTGAATGCATG
AATGTGTGAAATGGGCAAAACTAAGAAATGGTGCCCTTTCTATAAATGCTAAAAGAGGAATTCTAGGCCAAGACTTGAAT
CGGCAAAACTAAGAAATGGTGCCCTTTCATAAGTCTAGCTTTCCTAAGTAAATGTAAAACCATGAAATCGGTAGACCTAA
TGGTGGTAGCCCTTTTCATGTGTGAAATGATGAACCTTGGACCGGCAGGCTTAAGGCACCCTTCCAGGGGGATTTAATGA
GCTATCCTTATGAACCTTGATTGGCCATGACTAAGAAATGGGGCCTTTCTTGGGAAGAGGTACTATGAGTTGGTTGAACT
AGAAAAGGAACCTTCTCTAAGTACATATGTGATTGAATACTCTATGGGAAACAAGGCTAGCACCGAGTGGATGTGGTTAG
GAAGGTGGCCTAGTTGAGTATGAGATTAGGCACAATGAACTTCCTTGGACATCCCTTAAACCATGTGCCTACATGGGTTG
CTTACTAGTTCTACCTTTGGCAAGTAGAACAACCTCCACGGAGTAGGATAGACTCCGGATTCCATACCTAGCTAGTATGG
TCTATGTCGGTTATGCCTATTCCCATCATGTGGGATGTGCACTCTAGTTATTGGATAGGTTCTACAACGTGTAGGTAGTA
GTATGGGATGCTATCTATACATGGCACGAGTAGGCTTTGAAGATACTAAAGTGAGTTCCCTAAGTCTAACGACTATTATG
TGAAAGTCCCCTTATGTGCTTGAATGTCTCCAAAATGGTTTCTTAAAGAATGTTGGTCTATTGATGTTATGTTGTAAAGG
AAATGTCCTTATCTAAGGTAATCTTGGGGAACACTTAAGTGTGCTTGAAGAGGTTGTATGGGCGGTCACTTCTTGTCTCA
CTCAAGTGTGTCTTAAGGTTATATTAGGTAGAGGTCTTATGGTAATGAAATGACATGTGTTCTTTTAAAGTTAAGCATGG
GTTGTATATGGACATATGTTGAGTATATGTATGGTTGGCTATGGTCTTATATGTTAATGTTGAATTGCATTATGTCTCTT
ATACTTGTAAATGAAAGGTTTTATCAAATGATATGAAAAGCATTTACTTCCTTGAAAATGTCCTTTTTGGCATGTTTTTG
CATGGTCTCCATACTTAGTACTTAATTGTGCTAACCCCTTTCTTTCCCTTTTTGGACTAAAGTGTAGGGAGTTGGAGAAG
ATGACATGTCATGGCTTTGATAGGTTTCTAAGTGTCGAAGATGAAGATTTGGTGAGTCCTCATAGATTCGAGGACAATAC
CCAATATGTTCTTTTATGTCTTTTTAGTTTTGTTTAAGTTGTGTACGGGATTAGTCCCGAATTTTGTACTCTAAAGTATT
AGATGGTTTGAGACATCATGTATAAAGTCTAGAAAGTCTTCCGCTTGCTACTTTTTATGAAATGTTTTCTTGGTAAAGAA
AGTCTTTAATTCCTTATGGTTTTTAGTTTTATGCGATGAATGAATGCTAAGAGGCTTGTATTTGACCTCTTCGAGGTCGA
GTACGCCGGTTACGACTAGGGGGTGCTCCCGGGTCGTGACAATGGCCCAGGCTTAATATTTTAGATGTTATGCTGCCCGA
CCTTCTAGGCCCACAGTTGAGTCAGTGGGTATGTTTCAGTAGCTAACTCGATTGCATAAGGTATCGAGTTCCAGTCACAC
CTCCCCTAGTTCAGGGCATGACAAGAAATGTGAGCCTACATTGAAATGGTAGACTTAGTTAAACTTCTGCAATAGAAATG
TGTATCCAAGGAATGCATTGGGAGCTTCTTTACATCTTACAAAGTATAAAGCCAAAATCCTTTGAAGATCTAGCTACCCG
TGCTCGTGATATGGAATTGAGCATGTCTTCTGTTGGGAAAGATATGATGTTTGTCCATGATCCTCACAAAGGAATGGAAA
AGTAGGAACCCAAGATATGGAGCTTATTTGTGCCTCGAATCACAACAAAGAATTCATGAATGTCAATGTGTCTCCTGTAA
AGTTCACTATGAAGGAAAGCAAGAAGCAAAGTATGAAAGCGACTTTCCAAGAGTGTTCAAATCAAAAGTCGACCCTAAGG
GAGATGTATGAAAAGGAATACCCCTTATTGGATTCTGAAGTTTCTAAGATTTTTGATGAGTTGTTGAGTTAAAGCTCGTT
GAGTTTCTAGAGATAAAATGACCTAATGAAGTTGGAAAAACTTATGACCCAAATTATTGCAACTATCATAAACTTGTGAG
TCACTCACTTGAAAAATCTTTTGTTTTCAAGGATAGAGTTATGCGGCTGGCTAACGAAAAAAAGATTGTCCTTGATGATG
AGAAGACTAGTTCTAATAGGGGTGGACATAGTATGGAATATACCGAATTACCATACCATACCAAAAATTTTAATACTGTG
GTTTTAGTATTATGGTATTTGGTATGGTATATGGTATACATTTTAATTTTGTTGGTATTCGGTACCATATTTGATATTTA
AAAATAGCATACCAAAATATCAAATACCATAGTGAAGTATATAGTTACATAAATAACACACACACACACACACACACACA
CACATATATATATATATATATATATTATTAAAATACTAAAAAATATGAAACCTAGTATTAGTATAAACTAAAAGTTGAAA
CTTTAACTACTCTATTTTGATTAAAATGTATTTGAAATCTTATTGATTAACAAAAAGAGTTGTTTGTACTTTATTTTGAA
AATATATTTCTACATGTGTAATGTTTTAGTATGATACAATTGAGACCTTTTTTCAATTGTCGAAGTCATAATACTCAATT
ATACGAGTATACTTTATTTTGAAAAAATATATTTCTACATGTGTAATGTGTTAGTATGATACAATTGAGACCTTTTTTCA
ATTGTCGAAGTCATAATACTCAATTATACGAGTATATATTAGTCGAAGTTGAACAAACTATGGTTACTGATTTACCATAC
CGTGGCATACAAAAGCGGAACTTCAAAATATCGAACCATACCAAATTCAATTGGTATGGTAATGATATAATGTTTTAAAA
ACCGAATATCGAAATTATGGTTTAAAAATTTTCAAATACCATACCATACCATACCCTGTCACGATGCAACTCACTGATCC
ATGATAGCACCTATTAAAACCCACCCATAGGTAAGCCGAGTTGTACTCAAAACGACAAGTAGTGAGTACAAGGGTAAAAC
TATACATAAAAATAATACTAACAATAAGAAAAGGCAAACACGAAAAGCAAACCCAAAACTATATACAATAGATACCCTCC
AAAAACCTGGAAGTCGCGAGTACAAAGTTGTCTAACAAGAATATACAAGTCTAAAATGTGGACCACAACAAGCCATCTCA
AAGGCAAAGGACAAGCTAACATATATACAGAAGGAGACAGGTTGATCCAGGGCACCAAGTGCTCACCCTCGTCTCTGACA
TCCCCAAGCTGCAAAAAATGACATGAACGATCACCGCTTGTAACTGGCAGTAGGACCTGAATCACAAGAAAATGCAGAGT
GTAGCATAAGTACCAAAACAAGGTACTTAGTAGGCATCATAGGCTGACCAAACAAGAAAGGTAAAGACAATAAAACAAGA
TAGAATTTATACACAAACAAAGGCCAAACGGATATGAAAAGAAGGCACAAGAGGATACTAAAAGTAAATCTTAGTACAAC
TAAATTAAACCTAACTGAACCCCGTAAGCCTAGAAGGTACATTCGTGCTCAAGTTAAAATTAAATCCAAACGGATCCCCA
TAAGCCCAAGAGGTACACAGAATAACTACGTCTATAAGAAAGAAGAGTAATCAAGATTCGAATTCGAGAACCAATCAAAT
CCTAGCCCAGATAGCAAGAGTGACAATCAACTCAACCAGTCAACTCCCTACCTAACTAACAAGAATGACTATAAACCAAC
GCCGCCCAATTATACAATCCACTCCAAGGGCGTCAACTACCCAACTAGCAAGAGTGCCTTGGGGGCGTGTCAACTCCATA
GAGGATCTCATACATCCAGGCCACCCAGTCCACCAGCCCCCTCCCAGGGGCATCATCCTCCCAACTAGCAAGAGTGTACG
GGGAGTATTGACTCCGAAGAGGATCTCAAGTAGGCTCCAAGCCACCATGGATCAATGTCCACTCCCGAAGATATCACAAA
AGTCTACAAGCCAGAAGTACTCCAATCTCGAGAAAGCACACAATCTTTTGTAACACATCGAAGGCACAAAAAGAGGGAGA
ATAGATTGAAAGGCTAATAAGCAATGCAAATACCTAAGCTAAGGCTCACATGATCAGATCCAAGTCTGTTATTCTAGTCT
ACAAGGACCTAGTCCATCCTAAACGATATTGGAGACATACCATAGTCACAAGGTGCATAGGTCGAAGGAAACACTAATCT
ATCCTAGACTAAGGCCAAAACATGCTCCAAAAATAAGTAATCAAACAAGTAACAAAGCATGGTACAACATATATACAACC
ATCCACCAATATAGTACTACCCTCAAAACAATATTAATCAATCCTAGATCATGGTTTCCAAGAATAAAAGCAAAAATAAC
TAGATAGCCGCCCCCAATTCACAATCATCATCATGAATTTACGCATTCATGCTCAGTTTAGAAAGGAAGCAGTAGCCTAC
TTGTAGGCCAATTGCGCACGCTCCAAATCACAAGGCCAAAGCTTCTCCCTTCTGAATGAACTCCGAATGCTTCCACACTA
TCAAAAATAGGATCACAATACGATACGCTTGTTTAGACACCAAAATCACCCAAAAAGGGGGAAAAACCAATTTTTAGAGT
CAAACAGTAATCGTGGGACCTATGATGGAAATTATGGAATTGACTCCATCAAAAGGTCCTAATTTATGTCATAAAATAGA
ACAAATTTTGAGGCTCGAAATTCAGCTAACACAAAAACTCAAATTAAAAGAGAGAACGCAGAAGCTTTTGCATAATTTTT
ACCTCTAACAGAGTGTGACCGACACAATCCATTCACTCCACTACGTAGCCCCAACAATAATGAGCATGTGGAACTTTGAA
TCACCAAAATTGGAATTAAAATTAAGGAGAAATCGCAATTATAAATTTATCACTCGGGCTAATCGTGACAAGTCTTAAAT
AGGCTAGACGGCTGGCTGGCGTGAACGCGGGGTGAACGGCCGAAATTGTGTGCCAGATCCCGTCCATGAATGCGCCTACC
GTCTCCAAACGTGGGTGTGCCTCAGCTGACAGCAAAAGTGCTAAGGCCCCAAAACTTCAACAAGCTGCCCGGGACTCATT
TGAAACCCCGTGAGTGCAAATGAACTATGATACCCCATCAAAATCAACATTTTGGACTCAACAGAACCATAAAATGTTAC
ATTTGAGGTCCTCTCGATGAAAATTGGGTCCCACGTCCAAATTGGTTTAAGCCAAATTCCACAAAGGGCCTCTGAATTAG
CGTGGAAGCATCAAGACCTAAATGAAGGGTCGTTCTAGGCTAAACTCGACATTCCAGAGCTAACCATGTTGACAAAATTC
TCATCTAAGCTCGTTTACTCAAAATATTGACTAAAGTCAAACTTAGGCTTCAACTTGAAAGTCAAAATACATAATTGAAC
ATAATCATACTGAAAGCCTCGGGAGTCATGCATAATATGCTACTAGCCTAAAATGACCCTTCTGGAGTGGAATCCTCAGA
ATTGATTATGAGGTCATCTTTCAGAACTTCTAATAAAAAATTACGGTTCAAGGTTCAAAAGCTCCCAAAACACTAAAACT
CGCATAAAAACCAAAGGCACAACCAGGTGACTGAACTGTCAGTCCTAGAAAGTCATAAATGACTTGGGGTCGCTATATAA
AATCTCTAAATGATAAACAAGAGACATAAACATAGAATGACCTGAAGATCATTCCTTCCTAAAAAGGACTTTCGTCCATA
AAAGTAAGAGTGAAGAAGTACCTGAAGGTTCAAACAAGCCTGGAAATTGTTCCCGCATATCATGCTCGGTCTCCAGGGTG
GCCTCCTCAACTGGAGGATGTCTCCAACATACCTTAACTACAGGACTGTCTCTCAAACACAATACCCGCTCATCTCTGGT
AAGAATGGCAACGAGATCCTCTACGAAGGTCAAACGATCATCTAACTCTGCTACATCATACTAAAGCACATGTGATTCAT
CAAGAAAAAATATTGGCGCAACATCAAAACAAGAAAGACTAGATGGATAGATGAGAATATCGGAGGCAAAGCTAACTTAA
ATGCAACCTCTCCAATTGTCTTGAGGATCACAAAATGCCCAATATATCTGGGGCTAAGCTTGCCCCACCTCCCAAATCTC
ATCATGCCCTTCATGGGAGACATACGGATGAAAACTCTATCGCCAACTAAAAACCTCAATGGTCGCCGCCTACAATCAGC
ATAATTTTTTGCCTACTCTAAGTTGTCCAAAGTCTATCCTGAATCACCTTCACTTGCTCTAAAGCCTCCTGAATCAAGTA
TGTACCATGCGGTCTAGGCTATATAAACTCAAACCAACCAACCGAAGAGCAGCAATGCCTATAATATAAGACCTCAAACA
GGGCCATATACATTCTAGTATGGTAGCTATTGTTGTATGCAAACTCCACCAAAGGCAAGAATTGGTCCCACTAACCTCCA
AACTCTAAAACACAAGCCTGCAACATATCCTAAAGAATTTGGATAGTATACTCCAATTGATCATCAGTCTACGGGTGGAA
AGCTATGCAAAGGTCAACACGAGTACCCACCTCATCCTGGAAAGTCCTCCAAAAGTTAGAAGTGAACTGAGCACCTCAAT
CTGATATAATAGAGATTGGCACAAAATAAAGATGAACCACCTCACGAATGTAGATATGGGCTAACCTCTCGGCATTGAAT
AAAGACTGAATAGGCAAGAAGTGTGTTGATTTGGTCAATCAATCAATGATGACCCCAATGTTATCAATACCTATAGAAGT
CCAAGGCAAACCTACCACAAAGTCCATAGTGACGCGATCCTACTTCTACTCCAGAATGGGTAGTCTCTGGAACTCACCAC
TAGGTCCCAACAGCTTGGCCTTCACCTCCTGACAGCTCAGGCAACAAGACATAAATACAACCTGTAAACCTCAAAACTTC
ATTTGAATCTAAGGTAACCTAAACGGTATCACTCGCTAACACTATATCTCAAAGTGCCACCAAGGCCTCATCCTCAAACT
GACGGCTACATATTTGATCAAGAAGAGAGGACTAAACTCCCACATAGGCTAGAAAACCCTTAGATATCAAAATATCCAAC
CGAACTATCTAGTTAGCTAAGAACTAAATGTACAAAGCTAAAGGTCGCTCTACAGTAAACAAGAAGGCTAGACTACCCAT
ACTCATTACCTTTCGACTCAAGGGCAACAACCCATATCCAAAAATAGACCGAACCAGCAGATTTCCAGATGTTGTAGGTG
CTACCCACGGTTGCCACCCATGGACCGTAGGGTGAACCACAGCCTCTCCTGGTGGTCCGTGGATGGCCATCTGCAACCCT
CCCTAGAAACTTAGACAAAAACTATTCTAGGCATGACCCACGGCTGGACCCACCCACTATAGGTCAAACCACAGACCGTG
GTCCAAGTTCGTGGATCGATGACCCAAAACTTCGTCTATAAAGTCGATCAATGGCCTGACAGGACGGATCGTGGATCAGT
CTACGGAACGTCATTCAGTCAGTAGGCCGAGACCCTCTGGGCCCCTTAGAACCTGGTCCCTGAAGTCGATCGACGGACTG
ACAAGATGGATTGTGGATCAGTCCATGGACTGTCGATCCATCCGTAGGTCGAGACCATCAAGACGCCAGAACCCATCCTC
TAAAGTCGATCAATGGACTGACAGGATGGACCGTGGGTCAGTCCACAGACCGTTGATCAGTCCCATCGGTGGCTTTAGCA
AATTTTAAGTCATGGGTCGTTTGGTCTTTTTTCCTCATGTGTTGGACCGCTAAACTACGTCATTTGACCCCTAAACTATG
TAGTTTTGATCAGCCTTAGCCTAGTAAACCAATTAGAACCTAACCTAATCAATTATTCACTAAAAATTCATCAAACTAGA
GTGAATAAAAAAAAGAGTCGACCAACCCTCTCCAAGAATGCAACAAGGTTTCCTCCAATTCCAACCCCGAAATCGAAAGA
TTTCTCCATGAAATTCATCGCCGAGTATGTGGGATTTCATTAGTGGGTTTCTTCACCCATTAGGTCCCCAGATTTCAGTC
AGAATCTTGATTCCTTTAATATTATATAGACCTAGGGTTTCTTGAATGTTAGAGATTTTAGGTTTTAGCTGTTAGAATGA
TCCAAATTAAATTATCATATTATTGCTTAGTTTCTTTTATGAAATTTAGAACCCTAGCCATGTAGTTCTTTTAGTTCATG
AATTACACTTGCTAGGTGAGTTATTTCAGATACATACATGCTTCAGTTTACGAATGTCACATTATCAGTCATAATTATTG
CATTCTCATAGTTTGCATGTCAGAAATTGAGCTATCCAGTACTTCACATTTCAGTCATAAAATTGCTTATATACATTCTA
ATTGGGAGTAGCCTAATACCGAGTGGACTAGGGTTCAGCGTACCCGAATAGTCTAAGAATTACGTGCCCCCGTAGGTTTA
TAATTCCCCTCTGTGGGCATTGCATTTTAATGATCACGCCAGTCATGCCTCTATACCTCTGGCAGAGTATATTAGGTCCT
TTCGATGGGGCGTATATATCGGACTCCATATTTTATGTAGGTTATTAGTAGCTCCCACAGTCAGATTCTATTGCATTGAC
CATGTTATCGTTTACAGTCAGATTTCAGTCTCATCATGTTATAAACTTGGTCATTACATTCAGTTAGTTCATGTTCAGTA
TTCTCAGTATAGTATCATGCTTATCTATTATCATTGCTTAGATATATGTTTTAGTTCAGCTATGTTTATTGCTCACCTTT
ATTCTATCATTCATGCTCAGTACCTTTCAAGTACTGACACATACTCTGCGCTACATCTTCTCGTGATGTAGGTTCAGGTT
CTCAGCTTCCAGATCATGCATAGATTGATTCTCGATCTTCATCTCAACAACATCAGTGGTGAGTTCTCATTCTCCGAGGA
CGACAGACATGTTTTTTTTCTATTTTTAGTCTTATTTTCAGTTTTTGCTAGATTCAACTGGGGCATGTCCCAGCACTTCT
AGTCAGTTAGAGGCTATTTCAGACATAGTTAGATTCAGCTTTAACATTTGAGTCTGACCTTTCACTTGTTGTTAAACTCT
CAGTTTTCATATATTCAGATAGTTTACGGGTATTTCCCATCANNNNNNNNNNNNNNNNNNNNNNNNNNNNNNNNNNNNNN
NNNNNNNNNNNNNNNNNNNNNNNNNNNNNNNNNNNNNNNNNNNNNNNNNNNNNNNNNNNNNNNNNNNNNNNNNNNNNNNN
NNNNNNNNNNNNNNNNNNNNNNNNNNNNNNNNNNNNNNNNNNNNNNNNNNNNNNNNNNNNNNNNNNNNNNNNNNNNNNNN
NNNNNNNNNNNNNNNNNNNNNNNNNNNNNNNNNNNNNNNNNNNNNNNNNNNNNNNNNNNNNNNNNNNNNNNNNNNNNNNN
NNNNNNNNNNNNNNNNNNNNNNNNNNNNNNNNNNNNNNNNNNNNNNNNNNNNNNNNNNNNNNNNNNNNNNNNNNNNNNNN
NNNNNNNNNNNNNNNNNNNNNNNNNNNNNNNNNNNNNNNNNNNNNNNNNNNNNNNNNNNNNNNNNNNNNNNNNNNNNNNN
NNNNNNNNNNNNNNNNNNNNNNNNNNNNNNNNNNNNNNNNNNNNNNNNNNNNNNNNNNNNNNNNNNNNNNNNNNNNNNNN
NNNNNNNNNNNNNNNNNNNNNNNNNNNNNNNNNNNNNNNNNNNNNNNNNNNNNNNNNNNNNNNNNNNNNNNNNNNNNNNN
NNNNNNNNNNNNNNNNNNNNNNNNNNNNNNNNNNNNNNNNNNNNNNNNNNNNNNNNNNNNNNNNNNNNNNNNNNNNNNNN
NNNNNNNNNNNNNNNNNNNNNNNNNNNNNNNNNNNNNNNNNNNNNNNNNNNNNNNNNNNNNNNNNNNNNNNNNNNNNNNN
NNNNNNNNNNNNNNNNNNNNNNNNNNNNNNNNNNNNNNNNNNNNNNNNNNNNNNNNNNNNNNNNNNNNNNNNNNNNNNNN
NNNNNNNNNNNNNNNNNNNNNNNNNNNNNNNNNNNNNNNNNNNNNNNNNNNNNNNNNNNNNNNNNNNNNNNNNNNNNNNN
NNNNNNNNNNNNNNNNNNNNNNNNNNNNNNNNNNNNNNNNNNNNNNNNNNNNNNNNNNNNNNNNNNNNNNNNNNNNNNNN
NNNNNNNNNNNNNNNNNNNNNNNNNNNNNNNNNNNNNNNNNNNNNNNNNNNNNNNNNNNNNNNNNNNNNNNNNNNNNNNN
NNNNNNNNNNNNNNNNNNNNNNNNNNNNNNNNNNNNNNNNNNNNNNNNNNNNNNNNNNNNNNNNNNNNNNNNNNNNNNNN
NNNNNNNNNNNNNNNNNNNNNNNNNNNNNNNNNNNNNNNNNNNNNNNNNNNNNNNNNNNNNNNNNNNNNNNNNNNNNNNN
NNNNNNNNNNNNNNNNNNNNNNNNNNNNNNNNNNNNNNNNNNNNNNNNNNNNNNNNNNNNNNNNNNNNNNNNNNNNNNNN
NNNNNNNNNNNNNNNNNNNNNNNNNNNNNNNNNNNNNNNNNNNNNNNNNNNNNNNNNNNNNNNNNNNNNNNNNNNNNNNN
NNNNNNNNNNNNNNNNNNNNNNNNNNNNNNNNNNNNNNNNNNNNNNNNNNNNNNNNNNNNNNNNNNNNNNNNNNNNNNNN
NNNNNNNNNNNNNNNNNNNNNNNNNNNNNNNNNNNNNNNNNNNNNNNNNNNNNNNNNNNNNNNNNNNNNNNNNNNNNNNN
NNNNNNNNNNNNNNNNNNNNNNNNNNNNNNNNNNNNNNNNNNNNNNNNNNNNNNNNNNNNNNNNNNNNNNNNNNNNNNNN
NNNNNNNNNNNNNNNNNNNNNNNNNNNNNNNNNNNNNNNNNNNNNNNNNNNNNNNNNNNNNNNNNNNNNNNNNNNNNNNN
NNNNNNNNNNNNNNNNNNNNNNNNNNNNNNNNNNNNNNNNNNNNNNNNNNNNNNNNNNNNNNNNNNNNNNNNNNNNNNNN
NNNNNNNNNNNNNNNNNNNNNNNNNNNNNNNNNNNNNNNNNNNNNNNNNNNNNNNNNNNNNNNNNNNNNNNNNNNNNNNN
NNNNNNNNNNNNNNNNNNNNNNNNNNNNNNNNNNNNNNNNNNNNNNNNNNNNNNNNNNNNNNNNNNNNNNNNNNNNNNNN
NNNNNNNNNNNNNNNNNNNNNNNNNNNNNNNNNNNNNNNNNNNNNNNNNNNNNNNNNNNNNNNNNNNNNNNNNNNNNNNN
NNNNNNNNNNNNNNNNNNNNNNNNNNNNNNNNNNNNNNNNNNNNNNNNNNNNNNNNNNNNNNNNNNNNNNNNNNNNNNNN
NNNNNNNNNNNNNNNNNNNNNNNNNNNNNNNNNNNNNNNNNNNNNNNNNNNNNNNNNNNNNNNNNNNNNNNNNNNNNNNN
NNNNNNNNNNNNNNNNNNNNNNNNNNNNNNNNNNNNNNNNNNNNNNNNNNNNNNNNNNNNNNNNNNNNNNNNNNNNNNNN
NNNNNNNNNNNNNNNNNNNNNNNNNNNNNNNNNNNNNNNNNNNNNNNNNNNNNNNNNNNNNNNNNNNNNNNNNNNNNNNN
NNNNNNNNNNNNNNNNNNNNNNNNNNNNNNNNNNNNNNNNNNNNNNNNNNNNNNNNNNNNNNNNNNNNNNNNNNNNNNNN
NNNNNNNNNNNNNNNNNNNNNNNNNNNNNNNNNNNNNNNNNNNNNNNNNNNNNNNNNNNNNNNNNNNNNNNNNNNNNNNN
NNNNNNNNNNNNNNNNNNNNNNNNNNNNNNNNNNNNNNNNNNNNNNNNNNNNNNNNNNNNNNNNNNNNNNNNNNNNNNNN
NNNNNNNNNNNNNNNNNNNNNNNNNNNNNNNNNNNNNNNNNNNNNNNNNNNNNNNNNNNNNNNNNNNNNNNNNNNNNNNN
NNNNNNNNNNNNNNNNNNNNNNNNNNNNNNNNNNNNNNNNNNNNNNNNNNNNNNNNNNNNNNNNNNNNNNNNNNNNNNNN
NNNNNNNNNNNNNNNNNNNNNNNNNNNNNNNNNNNNNNNNNNNNNNNNNNNNNNNNNNNNNNNNNNNNNNNNNNNNNNNN
NNNNNNNNNNNNNNNNNNNNNNNNNNNNNNNNNNNNNNNNNNNNNNNNNNNNNNNNNNNNNNNNNNNNNNNNNNNNNNNN
NNNNNNNNNNNNNNNNNNNNNNNNNNNNNNNNNNNNNNNNNNNNNNNNNNNNNNNNNNNNNNNNNNNNNNNNNNNNNNNN
NNNNNNNNNNNNNNNNNNNNNNNNNNNNNNNNNNNNNNNNNNNNNNNNNNNNNNNNNNNNNNNNNNNNNNNNNNNNNNNN
NNNNNNNNNNNNNNNNNNNNNNNNNNNNNNNNNNNNNNNNNNNNNNNNNNNNNNNNNNNNNNNNNNNNNNNNNNNNNNNN
NNNNNNNNNNNNNNNNNNNNNNNNNNNNNNNNNNNNNNNNNNNNNNNNNNNNNNNNNNNNNNNNNNNNNNNNNNNNNNNN
NNNNNNNNNNNNNNNNNNNNNNNNNNNNNNNNNNNNNNNNNNNNNNNNNNNNNNNNNNNNNNNNNNNNNNNNNNNNNNNN
NNNNNNNNNNNNNNNNNNNNNNNNNNNNNNNNNNNNNNNNNNNNNNNNNNNNNNNNNNNNNNNNNNNNNNNNNNNNNNNN
NNNNNNNNNNNNNNNNNNNNNNNNNNNNNNNNNNNNNNNNNNNNNNNNNNNNNNNNNNNNNNNNNNNNNNNNNNNNNNNN
NNNNNNNNNNNNNNNNNNNNNNNNNNNNNNNNNNNNNNNNNNNNNNNNNNNNNNNNNNNNNNNNNNNNNNNNNNNNNNNN
NNNNNNNNNNNNNNNNNNNNNNNNNNNNNNNNNNNNNNNNNNNNNNNNNNNNNNNNNNNNNNNNNNNNNNNNNNNNNNNN
NNNNNNNNNNNNNNNNNNNNNNNNNNNNNNNNNNNNNNNNNNNNNNNNNNNNNNNNNNNNNNNNNNNNNNNNNNNNNNNN
NNNNNNNNNNNNNNNNNNNNNNNNNNNNNNNNNNNNNNNNNNNNNNNNNNNNNNNNNNNNNNNNNNNNNNNNNNNNNNNN
NNNNNNNNNNNNNNNNNNNNNNNNNNNNNNNNNNNNNNNNAAGCAGCCTTGATAGGGCCAGATTCAATTCATGATGGTAT
GGAGAAAGTGCAACTCATTAGGGATAGACTTAAGACAGCCCAGATTTGCCAGAAATCTTATGCAGATATAAGGAGAAGGG
ACTTAGAGTTCCAAGTTGATGATTGGGTTTTCCTGAAAGTGTCACCTATGAAGGGGGTGATGATATTTGGCAAGAAAGGG
AAGCTCAGTCATATATATGTAGGCCCTTACAAGATTTTGAGAAGAGTTGGTAAAGTATCTTATGAGTTAGAGTTGCCAAC
AGAACTAATAGCAGTGCATCCGGTTTTTTACATTTCATTGTTGAAGAAGTGTGTGGGAGATCCAGCATCTATTGTACCTT
TAGAAAGTGTGGTTGTGAAGGATAGTCTCACTTATGAGGAGGTACCAGTTGAAATTCTTGATAGTCAGGTTCGAAGGTTG
AGAAACAAAGAGGTCGCTTCAGTTAAGGTTTTGTGGAGGAGTCAGTCCGTAGAGGAAGCTACTAAGGAAGCAGAAGCAGC
CATGAAGGCCAAGTATCCTCATCTCTTTCCTTCCGACTCCATTCCAGCTTGAGGTAATAGTTCCTCTTCACTTTTTCAGT
CATTCATGCATAGATTCAGTCTTAGTATCATGTTCCTTCAGTTTGTACTTGCATTTTCAACGTATTTGCATGTCATTGGA
ACTTAGTTCAGTCAGAAATCAGGTTCTAGAAATTAGTGGTAGGGTTTGCAGCTCTTTCTCTCCCTTTCCAACTAGTTTAG
ACTTCATTCAAGGGTGAATTTTCCCAAGGGGGAGATAAAGTAACACCCCGTATCCGAAAACAGACTGAACCAACAGATTT
CCAGATGTTGCAGGTGCAACCCACGATTGCCACCCACGGCCCATCCTGGTGGTCCGTGGATGGCCACATGCAACCCTCCC
TAGAAACTCAGACAAAAACTATTCTAAGGCATGACCCGTGACCGGACCCACAGACCGTAGGTTAGAGCACGAACCGTGGT
CCAGGTCTGTGGATCGATGCCTCAAAACCTGGTCTCTAAAGTCGATCGATGAACTGACAGGACGGATCGTGGATCAGTCC
ACGGATCGTCGATCAGTCCGTAGGTCGAGATCCTCAGGACTCCTCAGAACTTAATATTTGAAGTCGATCGATGGACTGAC
AGGACGGATCATGGATCAGTCCACCGACCGTCGATCCATCCGTAGGTCGAGACCCTCAAGACCTCCCAGAACCAATCCTC
TAAAGTCAATCGATGGACTGACACGATGGGCCGTGGGTCAGTCCATGGACCATCGATCAGTCCCGTCGGTGGCTTCAGTA
GATTTTAAGTCAGGGGTCGTTTGGTTTTTTCCTCATGCGTTGGACCCCTAAACTACGTTGTTTTGGTCAGTTTTAGCCTA
GTAAACTAATTAAAACCTAACCTAATCAATTATTCACCAAAATTTCATCAAACTAGATCAAAAAGAAGGAGAAAGAGTCG
ACCAACCCTCTCCAAGAATGCAGCAAGGTTTCCTCCAGTTCCAGCCCCGAAATCGAAAGATTTCTCCATGAAATTAGTCG
CCATGTATGTGGGATTTCACTAGTAGGTTCCTTTCACCCATTAGGTCCCTAGATTTCAGTTAGAATCTTGATTCCCTTAA
TATTATCTATACCTAAGGTTTCTTAAATGTTAGAGATTGTTGGCTTTTAGCTGTTAGAATGATGCAAATAAAATTATCAT
GTTATTGCTTAGTTTCTTTTATGAAATTCAGAACCCTAGCCATGTAGTTCGTTTAGTTCATAAATTACACATGCTAGGTC
AGTTATTTCATATATACATGCTTCAGTTTACGAATGTCACATTATCAATCATAATTGTTGCATTCTCAGAGTTTGCATGT
TAGAAATTGAGCTATCCAGTACTTCATATTTTAGTCATAAAATTGCTTATATACATTCTAAATAGGAGTAGCTTAATACC
GAGTGGACTAGAGTTTAGCGTCCCGAATAGTCTCAGAACTACATTCCCCCAAAGGTTTATAAGTCCCCTGTGTGGGCATT
ACATTTTAGTGATCACGCCAGTCATGCCTCTATACCTCTGGTAGGGTATATTGGGTCCTCTCGATGGGGAGTAGACTCCA
CATTTAGCTCTTATAGTTTTATGTCGGTTATTAGTAGCTCCCACAGTCAGATTCTATTACATTGACCATGTTATCATTTA
CGGTCAGATTTCAGTCTCAGCATGTTATAAACTTGGTCAATGCATTCAGTTAGTTCATGTTCAGTATTCTTAGTATAGTA
TCATGCTTATCTCATATCATTGCTCAGATATATGCTTTGGTTCAGTTATATTTATTGTTCAACTTTATCCTATCCTGAAT
GCTCATTACCTTCCAAGTACTGACACATACTTTGCGCTACATCTTCTCGTGATGTAGGTTCAGGTTCTAAGCTTCCAGAT
CACGCAGAGATCGATTCCCGATCTTCAGCTTAGCAGCATCAGTGGTGAGTCCTCATTCTCCCAGTACGACAGACATGTTT
CTTTTCTATTTTAGACTTAGTTTCAGTTCTTGCTAGATTTAGCTGGGGAATGTCCCAGCAGTTCTAGTCAGTTAGAGGCT
ATTTTCAAACATAGTTAGATTCAGTTTTAGCATTTGAGTTTGACCTTTCAGTGTTTGTTAAACTCTCAGTTTTCATATAT
TCAGATATTTTATGGGTATTCCCCATCATTTCAATTTAAATAATGATTTAGCTTCCGCACAGTATTACCTTACTTCAGTT
TATTTAGTATGCTTATAATACGCCAGCATGGTTAGCTTGGGGTCACTAGTGATCATAGGTCCCGTGTCCGTGTCCTGGGG
GTAGCTTCGGGGCATGACACAAGGCATCCACCACCATATTCGCCTGTCTTAGATGGTAGAGAATAGTGAGATCATAGTCC
TTAAGAAGCTCAATACAGCGACGCTGCCTTAAATTAACAACCCTCTAGATCATGATGTACTGAAGACTCTTATGATCAGT
GTAGATCTCAGAACGAACTCCATACAGATAGTGCCTCTAGATCATAAGCACAAAAACTACCACCCCCAACTCCAAGTCAA
GAGTGGGGTATTTACACTCATGTAGCCTAAGATGCCTTGATGCATCAGAAATAACTCGGCCTCGCTGCATCAATAACAAC
CCAAACCAACATTGGATATGTTGCAATAGACCTTGAAGCCCTTTCCTTCAAATGGAAGAGTCAATACAAGAGCAGTAGTC
AGCAATTCCTTGAGCTTTCGAAAAGCTCAATTCACACTCCTCAAACAACTCAAAAGGAACATCAAGGTGGGTCAACCTGG
TCAAAGGTGTTGCAATAGTGGAGAAGCCCACCATAAACAACTTGTAGTAGCCTACAAAAGCGACGAAGCTTCGAACATCA
ATCACTGAAGTGGGCCTCGGATAGCCTCAATCTTCACCGGATCTACCATGATGGTATCTTTGGACACCATGTGCCCCAAG
AATGCTACACACTCGATCCAAAACTTACACTTTGAGAACTTGGCATAAAGTCGTTGATCTCTCAAAGTTTGGAGCAGAAT
CCTCAAATGCTTCTTATGATCACTCTTGCTCCGTGAGTATTCTAGAATTCCATCTGACAAAATGATGAACAATTCAAGAT
ATTACCTGAACACTCGCGTCATCAAGTCCATGAAGGTGGCAAGTGCATTAGTCAACCCAAAAGACATCACTACGAACTCA
TAGTGGCAATATCGAGTCCTAAATGTGGTCTTAAGGATGTCCACTGCCCTAATCCTTAGCTGATGGTAACTAGACCTCAA
ATCCATCTTTGAAAGCATTGTGGCACCCTGAAGCTGGTCAAATAGATCATCAATCCTAGTTATGGGGTAACGACTCTTCA
CCGTCACTTTGTTCAACTACTTATAATCAATACACATGTGCATCTTATCATCGTTCTTCTTCACAAATAGAATTAGAACA
CTACAAGGGCGAGACTCTAGGCTTGATGAACCCTTTACATAAGAGGTCCTGAAGCTGAACACTTAGCTCCTTGAGTTCTG
TAGGAGCCATCCAATATGGCGGAACGGAAATAGGCCGATTACCCGTCTCAAGCTCGATAAGAAAGTTCATATCATGCTCT
AGAGTAGGCAAGGTAGGTTAGTTAAAACACATCTATAAAATCATAGAGGACTAGAATTCCATCAATTGAAGGGACCTCCC
TACTCACATCACACACATAAACCAAATAAAACAACCACCTACTAGCCACTAGCACGCACAAAAGAGATAACACCAACCGG
TGTGCTGCTAACAGACCCCCTATCGGACCACCGGGAACACTAGGCATGGCTAGGCTAATGATCTTAGAGAAATAATCTAA
AACCGCACGGAAAGGAGATAACCAGTCGATGCTCAAAATCACATCAAAATCAAGCATATCTAACAACATAAGGTCAGTCC
GGGTGTCACGCCCCTGGATAGTAACTAAACAAAATTGAAACACATGCACCTCTACTAAAGACACACCCATGGGGGTCTAC
ACAAAGAATGATGTTGACATAGGCTCAAAAATCATACCCATACGAGAAACATAATACACGGACACATATGAATAAGTAGA
ACAAGGGTCAAACAAAACTGATGTGAGCTAATGGCATAATAGAATTGTACTAGTGATTACATCATCCAACGCCTCTACCT
CCGCCCTTGTTAGAGCTGCATAAAAATGGCCATGTCTGCTTTTTCCCTACTCATTAGTCTTACCACCTGACTATCCTTCC
CGGGGACCACCCTAAATACCCTGTTGTACACCGTGACTATCCTAACCCTGACATCAACCCCTAGCTAGAGATGTTGCTAG
TGGAGCTGGTAGAGTTGGCTATGGAACTGGAGTAATCTATCTACCCAAAGGGCAATCTCTAATCTAGTGACCTAACTCAC
AACAATCAAAACAACTTGAAGATGCTACACTACTAGAAGAATGGACGCTACGGCTTGTAGTACTAGTCTGGGACCCATGA
CTCTAGCTAGAGCAAACCTCACTCCAGATATACCACCATCTGAACTCTGCAATGAGGCCTAAATAAGCGACTACGTTGAC
CCTACTGAAACCGTTGTTGAGCCCTGTCATGTGAATCTTTGGGCCTAGAATGGGACCCACTATAGCAGCCCTCATATCTA
GATCTCTTTTTGTTTCCCCCTTGGGTCTCACGATGGAGCTTCTCAATAGTACTGGCATGATCAACAACATCGAGAAAAGA
GCAACCCACTGAGACCATAGACTAAGCCTTAATCCATAGCTATAGTCTTAAACCATAAATAAAACATCGAACCCTCTCCT
TCTCAGTAGGTAGAATCATGGTGGCATGACAAGAGAGCTCATGAAATCTCACCTCTTTTTAGAAAGTATATAGAACCATG
CTCCATCCTAAAGAAATGATCCCTAAGGTGATTTCTGACGCTACAAGGAATGAACCTAGCCTAAAAGGCCTCAGAAAACT
TGGTCCCAGTGACCGAAGGAAACCCAGCTAGCCTAGTCTCAATAAAAATGTACGCCACCACTGTCTGGCTGGCCTATCAA
GTTGATACGTAGTGATGTCGGCTTGTCTCTACTCAGCGAGACCCAAGGTATGTAGCCGCTTACGAAAACCAGTTAGAAAC
TCGTGGGCATCCTCGCCCACAACCCCAAAAAAGCTCATAGGTGAAAGCCTTAAGAACACTCCGAGCATCTTCTACTCCTC
TAGCAGTATCGCTCTGGCTGCAATTATGGGTTGGGCACCCCTAGGTGGTACTTGGGCCACATGTGCCTCAGCTGCAGGTT
GATCCTGCTGACCTGTTGCGGTGTTGGGGCCTAGTGCATACCCCCAAGAACTCTCAAATGCTAAGTAATGGCTGCCTGGA
GCTCTGGATCCATAGCTGGTCCCGGTGGTGGCTGAGCTAGTCTCGGCCCCGCCGGCTACTCTAGAACATGGGCTGATGAA
AAATCCACTAGTTGCTCCACGCCCTGCTCTCTAACTAGGGTGGTGTTGTACCACTATCTGGAAAGAGAGGTCGACCCATA
CCCCGATCCACCTCACGACATGTATGAGCCATCTGTTAAAAGAGTGAAACAAGTGAGATTTCAAAAAGTCAATAACACAC
AGGTTGCACGAAAGTGATACAAAAGAGAAATATTTCTAAAGACACAGTTTAGTCTCCCAAAGATAAGACATGTACGTCTT
TACTCTAATCTGTAGGACTCTACTNNNNNNNNNNNNNNNNNNNNNNNNNNNNNNNNNNNNNNNNNNNNNNNNNNNNNNNN
NNNNNNNNNNNNNNNNNNNNNNNNNNNNNNNNNNNNNNNNNNNNNNNNNNNNNNNNNNNNNNNNNNNNNNNNNNNNNNNN
NNNNNNNNNNNNNNNNNNNNNNNNNNNNNNNNNNNNNNNNNNNNNNNNNNNNNNNNNNNNNNNNNNNNNNNNNNNNNNNN
NNNNNNNNNNNNNNNNNNNNNNNNNNNNNNNNNNNNNNNNNNNNNNNNNNNNNNNNNNNNNNNNNNNNNNNNNNNNNNNN
NNNNNNNNNNNNNNNNNNNNNNNNNNNNNNNNNNNNNNNNNNNNNNNNNNNNNNNNNNNNNNNNNNNNNNNNNNNNNNNN
NNNNNNNNNNNNNNNNNNNNNNNNNNNNNNNNNNNNNNNNNNNNNNNNNNNNNNNNNNNNNNNNNNNNNNNNNNNNNNNN
NNNNNNNNNNNNNNNNNNNNNNNNNNNNNNNNNNNNNNNNNNNNNNNNNNNNNNNNNNNNNNNNNNNNNNNNNNNNNNNN
NNNNNNNNNNNNNNNNNNNNNNNNNNNNNNNNNNNNNNNNNNNNNNNNNNNNNNNNNNNNNNNNNNNNNNNNNNNNNNNN
NNNNNNNNNNNNNNNNNNNNNNNNNNNNNNNNNNNNNNNNNNNNNNNNNNNNNNNNNNNNNNNNNNNNNNNNNNNNNNNN
NNNNNNNNNNNNNNNNNNNNNNNNNNNNNNNNNNNNNNNNNNNNNNNNNNNNNNNNNNNNNNNNNNNNNNNNNNNNNNNN
NNNNNNNNNNNNNNNNNNNNNNNNNNNNNNNNNNNNNNNNNNNNNNNNNNNNNNNNNNNNNNNNNNNNNNNNNNNNNNNN
NNNNNNNNNNNNNNNNNNNNNNNNNNNNNNNNNNNNNNNNNNNNNNNNNNNNNNNNNNNNNNNNNNNNNNNNNNNNNNNN
NNNNNNNNNNNNNNNNNNNNNNNNNNNNNNNNNNNNNNNNNNNNNNNNNNNNNNNNNNNNNNNNNNNNNNNNNNNNNNNN
NNNNNNNNNNNNNNNNNNNNNNNNNNNNNNNNNNNNNNNNNNNNNNNNNNNNNNNNNNNNNNNNNNNNNNNNNNNNNNNN
NNNNNNNNNNNNNNNNNNNNNNNNNNNNNNNNNNNNNNNNNNNNNNNNNNNNNNNNNNNNNNNNNNNNNNNNNNNNNNNN
NNNNNNNNNNNNNNNNNNNNNNNNNNNNNNNNNNNNNNNNNNNNNNNNNNNNNNNNNNNNNNNNNNNNNNNNNNNNNNNN
NNNNNNNNNNNNNNNNNNNNNNNNNNNNNNNNNNNNNNNNNNNNNNNNNNNNNNNNNNNNNNNNNNNNNNNNNNNNNNNN
NNNNNNNNNNNNNNNNNNNNNNNNNNNNNNNNNNNNNNNNNNNNNNNNNNNNNNNNNNNNNNNNNNNNNNNNNNNNNNNN
NNNNNNNNNNNNNNNNNNNNNNNNNNNNNNNNNNNNNNNNNNNNNNNNNNNNNNNNNNNNNNNNNNNNNNNNNNNNNNNN
NNNNNNNNNNNNNNNNNNNNNNNNNNNNNNNNNNNNNNNNNNNNNNNNNNNNNNNNNNNNNNNNNNNNNNNNNNNNNNNN
NNNNNNNNNNNNNNNNNNNNNNNNNNNNNNNNNNNNNNNNNNNNNNNNNNNNNNNNNNNNNNNNNNNNNNNNNNNNNNNN
NNNNNNNNNNNNNNNNNNNNNNNNNNNNNNNNNNNNNNNNNNNNNNNNNNNNNNNNNNNNNNNNNNNNNNNNNNNNNNNN
NNNNNNNNNNNNNNNNNNNNNNNNNNNNNNNNNNNNNNNNNNNNNNNNNNNNNNNNNNNNNNNNNNNNNNNNNNNNNNNN
NNNNNNNNNNNNNNNNNNNNNNNNNNNNNNNNNNNNNNNNNNNNNNNNNNNNNNNNNNNNNNNNNNNNNNNNNNNNNNNN
NNNNNNNNNNNNNNNNNNNNNNNNNNNNNNNNNNNNNNNNNNNNNNNNNNNNNNNNNNNNNNNNNNNNNNNNNNNNNNNN
NNNNNNNNNNNNNNNNNNNNNNNNNNNNNNNNNNNNNNNNNNNNNNNNNNNNNNNNNNNNNNNNNNNNNNNNNNNNNNNN
NNNNNNNNNNNNNNNNNNNNNNNNNNNNNNNNNNNNNNNNNNNNNNNNNNNNNNNNNNNNNNNNNNNNNNNNNNNNNNNN
NNNNNNNNNNNNNNNNNNNNNNNNNNNNNNNNNNNNNNNNNNNNNNNNNNNNNNNNNNNNNNNNNNNNNNNNNNNNNNNN
NNNNNNNNNNNNNNNNNNNNNNNNNNNNNNNNNNNNNNNNNNNNNNNNNNNNNNNNNNNNNNNNNNNNNNNNNNNNNNNN
NNNNNNNNNNNNNNNNNNNNNNNNNNNNNNNNNNNNNNNNNNNNNNNNNNNNNNNNNNNNNNNNNNNNNNNNNNNNNNNN
NNNNNNNNNNNNNNNNNNNNNNNNNNNNNNNNNNNNNNNNNNNNNNNNNNNNNNNNNNNNNNNNNNNNNNNNNNNNNNNN
NNNNNNNNNNNNNNNNNNNNNNNNNNNNNNNNNNNNNNNNNNNNNNNNNNNNNNNNNNNNNNNNNNNNNNNNNNNNNNNN
NNNNNNNNNNNNNNNNNNNNNNNNNNNNNNNNNNNNNNNNNNNNNNNNNNNNNNNNNNNNNNNNNNNNNNNNNNNNNNNN
NNNNNNNNNNNNNNNNNNNNNNNAATGATGATGATTATACTTGTGTTGGTGATGCTGGTATGACCTTATCACGTGTATGA
GGCAAAAAATATGGCTAATGTTGATTATGAGTGTAAGGCATAGAGGCCTAAAGGGAGTTTTCTTTCACTCTATACACATG
TTTTATTTGTTGCACCGGAGAGAGTGCATTATTTAAGTGTGGGGTGGGAGATGGACTTCCTTGTGTATATTTTATTGCCT
TATCGAGTCTTTTGAGTTTTTAGGTTGGGTTCCTCGGCTTTTGTTTTTGGTTCTTTTCCTGAGGATAGTCCCATTGAATC
GAAGATGATTTTTTTTCTTTGTTTTGTTTACTTAGATTGATAGTTGAGTCTTAGAGCCATTTTAGAAGTGACTGTTTCCA
ATGATGTATGGATGGATGGATGAAGACAGTCCTAAGTGAAAATTAGTCATAGGTTGGTGGATTGTGAAGCCGGACCTTTG
GTGTCTTAATGCCCTACGTAGAAGTTAGCCAGATGTCATGGGTAGTTTACACTTGAACATGCAATATACTGAAACAATTA
ACCTTGCGAGACATAGGTACTTTGGTTTGACTCCAAAGTTATAAATTGGGCTTAATTGTGATAGAAGCACTCAATGTGGT
TTGTATGAGCATCCTAATTTGTTTATGTCCTTATGTGTATGTCATGATGTCATGTAGGATGAGTATTGCCTTGTTCTTGC
ATAAAGCTTCATCTAGAACTTGCCTCGTGTGTTCTTAACAAGTAACTTGTATGAACTATAAAATAAGATTGAGGCATTTC
TTTGCATAGCCAAATCAATTATCTTTATGCCTCCATGATGGTTATCCTTAGTAATGCCCCATTCAGATTTTGAGCCTATA
ATTCCCTTTTTACCGCATGATGAGCCAAATCCCTTTTAGTTGATACCATTTCATTGTTTGATCCAAATATTGATCCTTAA
TGCACTAAGTAGTGAAGCAAGTGAAAACTAATGATAGAGTGAAGAATGGTGGGATGGCTTAGGTGGTGAATATAAGGATG
AGGTGAAAAGAGCCCATAATAAAATTGCAGAAGCAGTTGTTATGGCAAAAAAGAGTTATTAAAAAAAATGGCAACATTGT
GGACAACTGCTTAAATTTGTAGAGGGCGAGATTGAAAGATGAATAGAGGGTGATTTAGAGGTGTGAGTCAAAGAAGGGAA
AAGTGATTAAAATTTCTGAATAATAAAACAAGTGCATTAAGGAGGAGTAGTCGTTATTTGTATCCTAAATGTACCCTTCT
TATCCCGAAACTGGCATTACAACCAAGTTAAGTCCTCTTAATCCTGTGATAAATACATCGTGAAAGCTAAAGTACACTAA
AGACAAACCCATGGCATGTTGTGATATGCAAGAACCTCTTTTGTGAGAGCGAGAGCTTAAATTCTGAAAATAGGCCTCTT
TTAAATTAAAATGTGTGAACATGATTTATGAATGAGTGAAAGGCTATGCCAAAATAGTAAGGGCATTCATGTCACATACT
TAGGTCTATTTATGTTGGTGTGTTTGTACATTGTTACATTGGCCTGGTAAGATAGATGACGAGTCACTCATTTAGTTTAT
ATCGTGTAAATTGATATACTAATTTGGTGAAAGAATATACTTTTTATTGCATAAAGTGTGAACTACAAAAGCATAATTAA
AGAGACGAGTCATTAGGTGTTAATGGTGAGTTGATAGTCTAGAGATTGTTCGAGGATGAACAAAGGCTTAAGTGTGGGGT
GGTGATCTTGGGTATATTTATATGCCCAATTACTACGATTTACCCACACGTACCTTATGTTTCAAGGATATTCTTGATGC
TAATTGATATGTTTTAATGAGTATTGTGATGATTGCACACTAACCTATATGATTAGCAATATGCAGAGGTTCCTAAAGGA
GTACGAGTACAATGGGAGTTGGAAAAGACCTTAGGGGAGTGAAAGGGGAAAAGAGCACGAAGAAATTGCACCATGGGGCA
GCATTGGCGCGCCGCCCCAGCTTCAAAACAATGGAGGCGCTTCACTAGCGCATTGGCAGTGCGCCGCACCAGCTGCCTAG
TTAATGACACCCTGCCCCGATTTCCTCGAAGAAGTTCCAATTTTTTGAGGATTCCAAATCAAATTAGGAGAAGGGATTAG
TTCCCTAAACACTATAAGACCCTAGGTTTATTTTGTAAGAGACTTCTTCTTTTTTTAGTGCAAAAGCTAGGGATAACAAT
TCATCTTAAGTTTTAATCTTGTACTTTAACAATCTTGTTTATGTTTTTGATGATTACTAGTTCTCGAACACGTGCATTGC
ACGTGTATTCTATGTTAATTGATACATTGTTTTTTAAATAATAGAGAAGGGAGTGAAGACATTGAGCAGATGCAAGAATT
TCAAAAAATTGACCAAGCAAAATAAGTCACATAATACAAACAAAGTATCAAGATGGAAAATGCAAGCAATGTCCAAAAAA
GTATAAAAATTATAAAGAGAAAAACAAAGGTTTAAGAAACTTATATAAAAAGAATATATCGTTGTTGCAGAAAGTGCTAA
GAGTACATCAAATATTGAGTATTTTAAAAAAGAAAGCATATAATAATTTGATAATGGCCTAAAGGCTAAAACTATTGATT
TTATAGAAGGTAAAAGAATATGAAAAGTTCATTTAATGGATGGAAGGTAAAAAGAAGTAGAAAATAATATTAATTTAAGA
TGATAATGTGTGAGTTAAAGGCACAAGATTAATGAATATTATGAATATAAGTTATGAAAATAAAGAGTTGTAGTTATGGA
GTTATTTTAAATGGAAAAATATTTTTTTTAAAAGGAAAAATGCACAAGTACCCCCTTCAACTATACGTGAAATTCCAGCG
ACACACCTTAACTATATATGAGTCCTATTACCCCCCCCCCCCGAAGTATTTTTTAAGTGTAATAAACACACCCTTAACAC
AACCTAAAACCTATATAGCACTCACATGATGGGAGGTGTTTTACACTCGCCTCCAAGTCATCATTATGTCAGCTCCATGT
CAATAAATGATCAGATCTATAAAACAAAATTGATAAAATTCCATGTCATTTGATTCCTTCTTCTTCATTATCAACACACA
CTCCATAACCACTAAACCCATTTATTTTAACCATTAAAACCCATAGCAATCACCATGAAAATTATAACCCACCACCAAAT
TTATCCCTTCACTACCACCGGATTCAATATCGATCTACTATCAATTTTATTTTTCTTTCAATCCAAATAAATTTCATATT
ACATGGTCTAAAATCTCCATTGAAGAAACTACCTCAATTTTGAACCCTAATTCGAGAAGAATTCAAAATTGGGGTCATTT
TTTTCTGATTGAATTTGGGTTTAGATAAAGGTCGATTGAAGAAAGAAGGGAAGAGAAGGAGGGAGGGTGTTATTGATGGA
GAACTGAAGCGGTATGGAGGTTGGGTTGGGGTAGGGGTGGGATGTCATATTGTTGGAGAAATGAAGGGGGGGAGGGGGTT
AGGAGTGGGGGTGTGGGCGGGGCGGGGTGAGGGATGGGGTAGGGGGGTATGACATGGATAATTGAGGAGGAGATGGTAAT
TAAATTATTTAATTATAATTTTTTTTAAAAAAAACTCTAATTTAAATTATGCTCTTTATATGTTGCCTAAATTAAATTCC
TAATATACAATTTTTTTCTCATTAGCGAATTTCAAGTAATTTATTTGAGTAGAAAATTAGAAAGAAAAAAAATTATCTCG
ATACTATACAAATTAATGAAAAACATTGAAAAGAATTCTCTGACAATTTAAATATGTTGTGAAAAATGATAAAATTTGAC
TCTATTTTATAAAGAAAAAAAGAAATTTAATTCAAAAAAAAATTCAATCTAAGTTTTAAAGTTAATTAACTATCTCTACT
AATTAATTATAAAATGTCCAATTAAAAATGAACACATGTCCATATTAATCAGATTTTAATACCTTTTTTCGTGTCTCACA
TGCCTTTAAGAGAGTGAACACACTCTCTGTGCCACCTCAGCACGAAAGGGTGCATTTATTACACTTTAAAATAATTCATG
GGGGTAATAGGTCTCATGTATAGTTGAGGTGTGTCATTGGGATTTCACGTATAGTTGAGGGGGGTACTTGTGCATTTTCC
CTTTTAAAAATGATTTTAAGAAAATAAATTAGTCGATAAAGGGTATTTTTGTAATTCATCTTTTGACTTAGATTCTTCCC
ACTGTTAATGATATATAATGATGATGATGACGATATTATATGAAATGATGAGTGGCTCAAAACCTTTGTTCTGAGACTGT
AGCCATGACTAATTGTTGAACATCGATTTCTATGGATTAATTTGTTTATCAAAAAAATTACTCTTGTATCATTGTCGATT
CTTGAACTCGAGAGGTGAATATGTAGATAGACTAAAGAATACAGAGAGTGTGATCATTCTTGCATACCACTTGTTTAGAT
TCATGTTTAGGATTAACACCCGAACGAACACCGTGCTTGGTTTAGAGATAGGATGAAAAATAAATGTTCCACGGTTGAGT
TTGCCTATCCCCAATCATAGATGTAGTTAGGTATTCAACTAAGGTAGGTAATTAGAGATCGAGAGATCATGGTCATAATA
TCGACCCTATAAATCAGTAATTTGGTGACCGTAAGTAATCATGAAAGAGATGTGATACATGAATTCCTAACATGTTGCAG
CCCTAGAACTAGGCATATATTGTTTAAACACCAAAATTGAAGTTGTTCATTCTTAGTTAATTTTGAGCTTTAATTTTTTG
CAGTCGTAGTATAGATAGAAAAGATGAGTTTCATGAAAACACTGTCTTTAATTTATGGATTTAGTTTAATTGAATATAAT
TTGATCATAAGTCCTTTGGGTTCAACAAACCGATTCTTAAAGAGCCATTGTATTATTTTTGCGACTACGTACACTTGCGT
ATGCAACAAATTTTAAAGGAGATAGAAAATAAATTGCAATTACAAAAAATATGAACAAACATGATTATTTTATTGATAAA
TCAATATGGTTACTAATATGTTCCTTCATTGATTCTTCTCTCATAAGATTTATCATGATTCGAGGGTCGTAGTGGTGCGT
TTCTCGAATTAAAGATAATTTGAATTTCTCCGTGATTCGAGGGCTGTTAGTGGCGTATTTCTCGAATTAGGATGATTTGA
ATTTGATCTCTTTATGAATATTTCATGGATTTGTAAAAATATTCGAGATGCCCTTGCAAGAGAATATAATACCCTTTATA
TAGGCATAAGGTATGATTTAGAGTAGAGTAGCCTCTAAGAACCTTAACTACAATAGAATCCGTCTTACAAAGTCCTACAA
ATTTTCAATGTCTACAAACGTCCCCTTCTTGAAGGCTTGTCGGAGTGTAGACTTGATGAAACTCATAGACGAGACTTGAA
GTATGCTTTCACCTTTGAGGTTTCGCGACTTCAGATTTGAGATTTGATTTGTGAGAGAAGAGATAAGGGCAGGTTTGGTC
CCATTGGGCATGCCAATTTGTTTGCAACAAACTTTAAAGGTGATAGAAAATAAATTGCAATCACAAAAAAAAAACCCTGA
ATATTTTATTTATAAATCAATATTGTGAATATTTTATTTATAAATTAATATGGTAAAATCTATTCCTCCCTTGATTCTTC
CCTCATACGATTTATTTATGATCTGAGGGTCGTAGTGGTGTATTTCTCAAACTAAGGATGCTTTGGATATTTTGAATTTC
TCCGTGATTCAAGGACCGTTAGTGGCATATTTCTGGAACTAGCATGATTTGAATTTTATCTCTTTATGAATAATCCGTGA
ATTTGAGAAATATTCGAGATGTTTTTTTCAAGGGAATATAATACCCTTTATATCGGCATAACATATGGTTTAAAGTAAAG
TAGCATCCAATAATCTTAACTGAAATAGAATTTGTCTTATAGAATCATACAATTTTTCAATGTCTACAAATAGATTATTA
AACTAATATGTATAGCAAGTTGTACTAGTGTAGCAAGTTACACGCAACAAGGGCAGAGGGACAGACATGTTTTGTTTCTA
AAAAAAAAAAAAATTGGCTCTATAAATTACCCACACACTGATCGATCTCCCTCTTTTTCAATCTGTGTTTTGGAGAGCAC
TACGAATGGCAACGACATTCAAGAAGAGAAGGACTCTTGTTGGTAAGTTCTTTCATGGACGACCTTCCGGTGATACTTCA
GCTCTAATCCTTCATCACAAATTTGCTCTAATCCTTCCGGTGATACTTCAGCTCCCATAGGGAAACATATTACTCCTGAA
GCCTCCAAACAACAAAATTCTGATTTAGCAAAATTATCTGGTAACGAGATGAGTTCTCCCTTTAAATCTCATGATGATCT
GCCTATTGTCTTTCCCATGATGAAACACTCCAGGGTATATACTTCCCAACTTCACAGTCACAATGTTCAAGTTCCTAAAA
ATGTAACTCCTCTTCAAGTTTGTGATTCTCAAGGTTGCCAATTACTTTTCGAACACCTATAATTAGCACTGGTTTTGATC
ATACACCTATGCTAGTGAAATGTTCTAAAGTTGAATTCATGGGTATTAAATACTTTAGATTCTTAAATTTTTGGATTGAA
CATCCTGACTTCAAACATGTTCGTTCAAGACGCTTGGAATGTTGATATTCAGGGTAATAGTATATATGTGGAAACTACAT
TAGCAAAACTCTCCGAAAGTGATCTAAAACTACTATTGCTAATGTGCATGACAAGGTGAAAGAATGGGAAGAAAACTACA
ACATCTTGAGAATGAATATATTGATAATGATGATCATAGGGATGATGCTAGATCTAAAATGTACCATGTGGTTGAAATAT
GAGCAATCCATCCTTAGACAAAAAGCTAACACTAGATGGCTTGAAGAAGGAGACTCTATTAGCAAATATTTTCATGCTAC
GTACTATCAATGAGAAGAGAAGGAGATGGACAATACATAGAATTAAAAATCACGATAGTCACCGGTGACCAACAAATATC
TGATGAGATTTTTGTTATGTTTGTAGGAAAATGAATGGAGAGTTGATTTAGAAGACATTTGAAGAAATCAAGTGAAAACG
AGGCAATAGGAGGTCAATGGGAAGAAAGTGGAACTGACAGCAAATTACTCATCACGACCGCGTGAAGCACAACTGCAGTC
AACAAAATCGCCACACTTCGCGATTGCGTGACTCAATGACACTACTCATCGTGATTGCATGAGTAAGCTGTCGCCACCGC
AATGAAGGATTTGTGAGGCGCCTGGGACAGAATTGGAATTTCACCAAGTTTTTCCAAAAACCCTATTTACACTTATGAGC
AACCATTTTTAGCGAGGATCTTTTTCAGACCATTTTTCAGCTTTGAAAAACTTTAGCTTAGATTAAAGAGAATATTGTAG
TTTATATTGTTGGGTAAAGAATTTGAAGGCAAGTTTCTTCACAATTCATATTTGGGTTTGAAGATTAGGTGTTGAATTGT
AAAATCTCTTGTTCTCTTTTTCATTCCTTGTTATATATTGCTAGAATTATAGGTGTAATTGTGTATATGAAATTGGGGTT
TTGTTCTAGAAATAGACAAAACGATTTGGGTATTTGATTTTCATTCTATTGCTTTTGTGATTCCTTGATTTCATACTTAA
ATTCATGAAATGGATTTAATCTATTTACAATATTTTAATCTATGATTTGAGAGTGTACACTTGAATCTACTTTAGGACTT
TGTGGGTTTCTTGAAAGAGAATTCGTGAAGTTGGTGAATAGATTAATAATCACATATCAGCTTTGCGTCCTAAGTTTGAG
ACTGAAAGGAGAAGATTTGGGTTTACTTTATTGAATGCTAAACTTGCTAGAAATAGGGGTTTGGATTAAGGTATTAGATT
GTTTTTTCAGTGAACTATGGTTGAGACCGAAAGGACATTTCGCGATATAACACTTTGAAACCGAAAGGAGATTAATGCTG
ATTGATGATGATCTAGACTATCTATTATTAATTTAGCATGTTTTAAATTGCAATGAATCGTTTGAGTGTGGATTGAATTC
CCATGTATCCCTTGTTTGATAATGTCTTTGCCCAAATCCGTTGTTTTGTTACCAAAATCACTCTTAATTTGATAATCTTG
TATATTGTAGGTTTAGGTTCAAACTTGTAACTATTTATTCTGTCTTTTCAATTGCCGACAAACCGTTTCTTGTGGGATTC
AACCCCGACTCTTGTTGGATATTTTTATTGCTAATAATCTCTTACTATTTTAACTTATTCTAAGGGTAATTTGAGTGTTA
TCACCTGTTGGAGCATTATTTAAAATGAAGTGGTTGATTTTGTTCAGAGTTATTTCAATGGGGCTGAGTTGACTAAGTTG
TATTCTACTTCATGTCTAATACTTATTCCTAATGTTGATAATCCTACTTCATTTTCTGATCTAAGGCCTATTGGCCTTAG
TAACTTTACTAATAAGATTATTTCCAAGATCTTAAATAATAGATTGGCCCCCATTATTCCTATGATTATTTTAGTAAACC
AATTTGGTTTTGTACGTGGTAAATTGATTACTGAAAATGTTCTTTTGGTGCAGGAAATTATTCATGGTATTAAAAAGAAG
AAATGATGGAGGCAATGTGTTCATAAAACAGGATATGTCTAAAGCATATGATTGAGTTAATTGACAATTTCTTCTTGATA
TTTTAAGAAGATATGGTTTTTCTGAAAGATGGATTAGTCTTATGAGGAGATCCATTAGTAATATGTTGTACTCTGTCCTT
GTTAATAGATGTAGAAAAGGTTTTTTTCCATTCAACTAGAGTCTTAAACGGGGAGACCCTCTCTCCCCTGCTCTTCTCAT
TAAGAGAGCTGAAATTCTTTCTAAAATGTTAAACCATTTGAATACTAATAGACTTTTTAAAGGTTTTACAATGATCAGAC
TGTAGAGAATAGCAGAAGAAAAGTATCATTGGGGAACCCTTCTGCTAGCCCAAGATCGTTAACTAAGATCGAAAGATTCA
ACTAAAAAAGAGGAAGCTAGAAAGGAGAACTTGTTTATGGAAGAAGACTCTTGAATTGGATTGTTCTTAAGTTCCTTACA
AATGTCTAATGCCACCCCTATTTATACTTGTATAGGAATGCTTCTAGAAATTATTCTAGATACTTCTACAAGAAAAATCT
AGATATCTTTATCTTCTAACTATCTAACAAGAATCTAGATATTTCTATAATTATATATATTTAAAAAGTCCACCTGGTTC
TCCTTGAAATGACAGACTTTATATTTTTTGAATTTTATGAATCCACCACGAGTTAAAAGATCAGGTCCCTTGATTGTATT
AATAATAGCAAAAATAATAAATGCTTAAAGTCAAGAATACAGATGCTTACGTGAAAACCTCTCTGCTTAAAAGAGAAAAC
AACCACGACCTCCCACACAAGATTTCTCAAACTCCGATAATTTCAAGCAACTAATGAGTACAGGCTCCGATAATAACCAC
TTTCTAACACCTCTATTTAAAGACATGATGAGTGGTAGATTTGCAGTCATTTAAGGCCCATTTAGCTCAACAATTGGTGT
CATTTACGCCTAATTATGTCCTATTCTAATGATATTTTGATGATTTACAACTATGAAGGCTAAAAGACAAGGCAAGGATG
AATGTTTGAAAGAATGACCAAAAGTGTAAAAATAAATGTAAACTCCACAGTGTTGATCGCCAAACAAGAAGCGTGAATTG
TCTAATAGGTATGACCTCTCCCAAATTGACAGTGCACAACACTTGCATTAATTGAGGCAGGTCGGCGAACTCCAAATGGA
AAGGCGACTCAACGTATGAGAAAGGCGCACAGGTTGACCATCACCGAAAGTGACAGGCAGACTTGAACGAACTCGCCGAG
GTTCAAACACCTGAAGCCTAGAGCAAGAAAAAAATGAGTTGGAGAGCAATCAACGATCCGCCCATTGTGATCGGCGAACC
CAACTAATGTCGCCCAATGAGTAGTGTATTGAGTTTTGGGCCAAATTTTGAGAAACTATAAATAGCCCTAAGAGAGAGAA
ATATGAGTTCACACAGCTAGGAAAAAGTGGGAAGATTGTGAGAAAAGTTATGAATATTTGTAGAGAGAGAAACATTTTAC
CTTGTGAGAACACTTACTAGTTTTTGGGGTTTTCAACTTTGTTCTTTAAATTGATAAGTTGAAGTTGTATCCAAAGTGAG
TTTGCTTGTAATTGCTTAATTTCATGTTACCCATGGCTGCTTTCATGAAAGGTATAAAATCTTTGCATTTTATGATGGGT
GGCCAAAACCCTAAGATCTAGGGGTGCAATTATGGGATTAGGTGTTGATTTAATGTAGTGGGTATTGTGCTATGTTCTAT
TTGTTGTTGTTCATACATGAATTTGGGCTAATTAGCATGAGGTTATCTTATGGGTTAAGGTTGCAAACTTAATTCCTACT
TATAATCTCTGGTCGATGCTCAAAGGAGATTGATTGGAGTGGGCAATTAGTCCAATACTAGAAATTTAGGTTGATGTCTA
TAACTTTCTTGAAAATAGAGGTTATGCGTCAGATCTATTTTCCCTATTTCTGTATCGAAAGAGAGATTATTTTTTGCAAC
AAATTTTAAAGTGACAGAAAATTAATTGCAATTGCTAATAAAATATGAAGAAACATAGTTTTATTCATAAGTATTGTGGG
TACAACTTTGTTCCTCCCTTGATTCTTCTATCATAAGATTTATCCATGATTCGAAGGTTGTTAGTGGCATATTTTCCGAA
CTTTGATGATTTGGACTTGATTTCTATAATCCAAGGGCTGTTAGTGGTATATCTCTCAAACTAGGATGATTTGGACTTGA
TCTTCATAACTCGAGGATCGTTAGTAGTGTATTTATCGAATGAAGATGATTTGGATTTTGACCTCTTTATGAATATTCCA
TGAATTTGTGGTGGAATTTTTGAGATTTCGATCTCTTTATGGAATTTTTGAGATGCATTTTCAAGGTAATATCGTACCCT
TTATATAGGCATGAACTAGGATTAAGGGTTGAGTAGACTCCAAGAATCCTAGTTGAAATTGAACACACCTTGTAGAGTCA
CAACTCAAATTAAACACGTCTTGTAGTGTCCCATACAATTTCAATGTCTACAAATTCCCCCAGCTTAAGGCTTGTCGGAG
TGTAGACTTGTTGAAACTCAAACATGAGGCTTGAAGTACTCATACTTACACCTTTGGGGTTTTGCGACATCATATTTGTA
GATTTGATCTTTGAGAGAAGAGATGAAGGACAGATTTGGTCCCATGGGGCATGCCAATTTGTTTGCAACAAATTTTAAGG
TGATTGTCACACCCCTTTTCACGCACGGCGGTAAGGGTTTTTCCATTTTAATTGACGGCATTGATTTAGGGATTATTTTA
TTTTTTCGTAGTCGCCACTTGGAATTGAGTTATGGTGTTCCAAGTCACTTTTTGGTTTATTCCCTAATCAAAAGGAAATG
ACTCGTTATTTGGTCTGCGAACCAGAAAATTAGGTAAGGAATTCTGTTGACCGAGGGGAAGGCATTAGGCATCCCTCGAG
TCCCGTGGTTCTAGCACGGTCGCTTTTATTGAGTTATACTTATCTTGATACATTTTTGGATAATTTGTGTCTATATGCCA
AAATTTGCTTATTTTTTAATTGTTGAATTTTTATTAGTCTTAAATCGGATGCATAACTGCATTCTCGATCTTGACATTTT
GAGACATAACTCTCTTCCCCTCTAGAGTTCATCACACTTAATAATTTCAATCTACACCTCTTGGTTTGAATTAACAAAAA
ATAATTATTAAAACAATTTGGACAAGGTGCGCCACCGTATCCTTGAGTTTCTTTTAAGTATTTGAAAGAAAGATGTGTAA
CCACATTCTTAATTGAAACCGACCTTTAAAAAGGGTCATATATTTTAATATTTTACCTATTACTAGACAGCTTAAGCATT
TTATTAGTGATTAAAATACATTTTTACTATTTATATTCATGAATAGTATTTAAAAAGTCTAAAATCTTAAACAAATAGAA
AATTATTTCATATTCAAATTCGATATAGATGCATTTACATTTTTAGTACTCTTACAAGCTATGACAAAAGACATAAAAAA
AATGTAACTCTTCATCTCTTAATTTTTCTAAAATAAACATTTTTTTAATTTTAGATAAATTTGACTAAACAAACTATTAG
AATAATTCTTTCAGGCATTTAGCTGAATATAAAAAGCACTTAATTAATAGTAGCATATTGTACAAGATGGAAGATAACAT
AGACTAAAATAATGGGTAAGTATTTCAATATTATAGCATCAAAGTTCAACACACACAAAATTTGAGCAACTTCATAACAT
TGGAATCAAATCTTATATAATCATGAAAATCAAATTATAGAATAAAAATTAAATGGTACCTTTTGTGAGAATCAATTCAC
GAAAAGAAAATAATCTTAATAAGAAACCACGAAAGCAAGCCTCAAACTCAACCTTTGTTTGTGTAGTGTGAAAGAAAAAT
AAATGTTTGTTTTTTGTACATATGTTGGTTTGGGTGGATGTGTGCTGCGTTAGTAGTAAATGTTGAGGGTGTGTATGTAT
TTTTTTCGTTGGTGTGTAGGTATTGTGTTGTTGGAAAAAATAAAAAAAATCTTTAGATCCCCTTTTTTGTACGTTTTTAT
GTAGTAGGAAAATGTATAGTGTGTTGGTGATATGTGGGAATGAGGGGGGGGGGGGNNNNNNNNNNNNNNNNNNNNNNNNN
NNNNNNNNNNNNNNNNNNNNNNNNNNNNNNNNNNNNNNNNNNNNNNNNNNNNNNNNNNNNNNNNNNNNNNNNNNNNNNNN
NNNNNNNNNNNNNNNNNNNNNAATATAGTAGTATGTAGTAGAGCGTGGTTAGTGTAGGTGGTGATGTGTGTCTATGTTGT
GTCGTGTGTGTTGTGCAGGTGGTGTGAGGGGGAAAGTGGGGTGGAGTAATGTAGTGTGGGGGTAGAGTAGTGGGGTTAAT
GGGTAGGTATATATATATAAAATGTAATAATTAAAAATATTAACTAATTATTTTATATTAATAAATATAAGAAAAGTTAA
ATAGCTAATTAAAAAATATAATTAAGAAACACTAGTTTATTTATTAAATCTAAATTAAAAGAAAATATTTATTTTTTGTA
ATTTTCCATTTCTTTTTTAAACAATTAAAAATAAATCTTTCCTTAAAAAGTGATTATATTTTTGTTGTTTTCAAACATTT
TAAAATAAACTTAATAAAATAAGTTAAATGTCAAAATATTTAATTTAGATTTATAAAAATTTTAAGCTCTAAAAATGGTG
TAAAATTTTAGGTTCGATCAAAAATTACGTGTCTACAGTTTGCCCTCTTTGACTGGAAACACGAAGAGTTTTCAAACAAA
GAAGTAGACAATATGACAAGTTTTAACCGAACTCTTATTTGAAAAAAAATCTGCGACTGAGTCCTTGTTTTGGACATCCT
ACATATCCCGGGTTATAAGGGAATCAAGTCGCATGTAGTTCAAGGATATGAGATGATGAGATGATGAGTTGGAAGTTAAG
TGAGGTTCCATCGAGGTTCCAGGTCGCGGCTCTTATCCTTACAAAAAAAATGAAAGCTAAAAGTCAAAAGGAAAATAAAA
GTACAAGCTCTTATCTATGTAGCTTCTCTTGAGTCTTCACTTGAGTCTTGACTTTCGAATATCACCTTGATTTTTTTGGG
TGAGTATCTTGATCTTGCATTGAATTTGATGCTTAACTTGCCGCTTAGAGTGAGTTTTTGGCACTCTTCAAAATGAGAAT
TTGAATATATTTTTGAATGACTGCATGTTTTCTTGATCAGAAGCTGAATAGAAATAGATATCAGGAAGTCATGCTCCTAT
ATGCATTGAAGAAGCTGATTTTGGCTATCATGGGATTGATCATTCTGAAAAGAGTTGAAACTTTGTTACTGAATTTCAAA
TCCAGGTTTTGCTTGAAGAAACCTGAAAATAATCACAAACAAAAGAAATAAACAAAAAAAATTCCCCAGTTTTCGCTGAC
AAAATTTTGTGAGTTATTAGCAAATGAGAATTAAAAAAAATAGACTCAGACTAGGAAGTGTTTATCCTAGGAGAAAATAA
AAATAAAGGTCTCAGACTAGGAAGTGTTTATCCTAGGAGAAAATAAAAAATAACTATTTCAGACTAGGAAATGTTTATCC
TAGGAGAAAATAAAAAATAACTATTTCAGACTAGGAAGTGTTTATCCTATGAGAAAATAACTAAATCTCATTATTTAGGA
GGGTCCTGCTAATCTAAATCTCATTATGTAGGAGGGTCCTGCTAATCCCATTTTATAGGAGGGTCCTGCTAATCCCATTA
TGTATGAGGGTCCTGCTAATCTAAATCTCATTATATAGGAAGGTCCTGCTAATCCCATTATGTAGGAGGGTCCTACTAAT
CTAAATCACATTATGTAGGAGGATCCTGTTAATCCCATTTTGTAGGAGGGTCTTGCTAATCCTATTATGTAGGAGGGTCT
TGCTAATCCTATTATGTAGGAGGGTCCTGCTAATATAAATCTTATTATGTAGGAGGGTCCTGCTAATCTAAATCTTATTA
TGTAGGAAGGTCCTGCTAATCTAATTCTCATTATGTAAGGGGGTCCTGCTAATCCCATTATGTAGGAGGGTCCTGCTAAA
TTAAATCACATTATGTAAGAGGATCCTGCTAAACCAAATCACATTATGTAGGAGGGTCTTGCTAATCTAAATCTCATTAT
GTATGAAGGTCGTGCTAGTCCCATTATCCAGGAGGGTCCTGCTAATCTCATTATCCAGGAGGGTTCTGCTTGTCCCATTA
TCCAGGAGGGTCCTCCTAATCTAAATTTCATTATATATGAGGGTCCTGCTAGTCCCATTATGTAGGGGGGGTCCTGCTAA
TCTAAATCACATTATGTAGGAGGGTCCTGCTAATCCAATTATGTAGGAGGGTCCTGCTAAATTAAATCTCATTATGTAGG
AGGGTTTCTGCTAAACTAAATCTCATTATGTAGGAGGGTCCTGCAAATATAAATCTCATTATGTAGGAGGGTCCTACTAG
TCCCATTATCCAGGAGGATCCTGCTAATCCCATTATCCAGGAGGGTCCTGCTAGTCTAAATCACATTATGTAGGAGGGTC
CTGCTATACTAATTCTCATTGTCCAGGAGGGTCCCGTTATACTAATTCCCATTGTCCAGGAGGGTCCTGCTAATCCCATT
ATGTAGGAGGGTCCTACTAATCTCATTGTCCAGGAGGGTCCTGGTATTCCCACTGTTCAGGAGGGTTCTACTACACTAAT
TCTCATTACTCAAGAATATCTTACCAAACATAATCATCATTTGGAATCACCACAACATTTTTTATTTTTATCCTAGTTTG
CACCAGAAAATATTTTTTATGAGTTATAAACATGAATGAGAAATACTTGTACCAAAAAAAAATGCAAGACAAAATGTAAT
TAGGGTGTTTGTTCCCAAGAAATAAAATATGACAGAGTGTTTGTTCCCTAGAAACGATAGTGATTGATTTATTTTATTTT
TATAACAAATACAAACATGTCTCGATTTTTGAAACTGAGAAATTTTGAAATTCTTTTTAATTTATTATATTTTCAAATTT
TATCAATTTTGATATTTCAAGGATATAAAATTTTATTATGTGAGATCGAGCCCATTGTAAGATTGCCTACGTATCTTGTA
TAGCAAGAATCAGGTCAAACGTAGTCATATAAATAAAAAATTATTATTCATTTTCTTAATTCTTCCTACAAAAGACATCT
TTTTGAGAAACGAATTAGTTCATGATTGTCTATGTTTTGACTTTGATTGGTACCAACAATTAGTATTATGCATATGAATC
ACATTCAACTACTTTCAGACAAATTTGAGGTCAACTTTGAGTGATCCCTATAGTTTCAAATTATATTTCAAACATACTTA
AATATTTACAAGATCAGTTCATCTTGCATAAATTAAGGGGTTAAAATTATTCATATACTCATATTTCATGTGCCCTAACA
ACAAATGAAGTCCTATTTCACACAATAGAAGTGTTTTGATCATGGAATGTTTTAAAGGTCACTCACACTCAGAAGATGTT
CAATGCATGAGATTGAAATACCATATGTTTGGCCCTTATGTAAGTATCCACTAATGTGAGAACACAAAAAATGAAATCAA
ATAAGACTTGTCGTTGGCATGTAATGTAGTCTTAGGAAAAGATAGGATATTCATTTGGGTTAAAGTGACTATTTCCTCCT
TAGAATTTGTACAATGCTCTTAATATTTTTTCATTTTCGCATTTGACCTTTGTTTTCTCGAAAGTTTCTCCTCATTTATT
TGCCTCTTCTTTTTTTCATCTTTCTCTCCTTTTCGTTGAAGGTTTTTTTTTCTTTTTCCGTTCTAGCTTGTCTTTGTCAT
TTTTTTGGACCTTCACATATTTGACATTTTCACTTTGTTACCCAACTTAGATCATTGGCTCTGTGTAGATAATTGATAGT
GCGCTCAAGGAGGTGAAACCAAGGAATAATGCATTTATGCACTCGAAGTTATTCGAATAAAAATGTTCCAGACTCGAAAT
GGGAGTTCTATGGATAACATGTCATTCAGTAGGCTTGAAAGGCACAATCGGATCAAAGAAAGCCTATAATCCTTTCCCAA
AATAAAATGTTGCTCAAAATTTCATTTCAACCAACATTCGGGCCAAGTTCTAGATCAACAAAGTCATGTCATTGAATTTT
ATATATAAAGTTCACCACACAATGCACATGAAACATGAGTTCGAATTCGTTTTAGCCTTAACTTTAAGCAAAACAGTTTC
TCAATATTACATAAATATATCAAGAGGTACCAAAAGAAGTCTATAGGTCACAACAAAGTTGGTCTGTCTTGCCAAATAGT
TTAACACTTTATTATTTTTTCTTATGCACACTCCTAAGTATGTTGGTATCAACCAAATCAAATTTTTCTAAATAAAAAAA
ATCCATTTTTTTTGCCCTAGTTTTTGTGACGAGGACTTTTTAGATTTTTCCTTGGTTGGACCGAACCTCAAAATAAGGTT
GCCTACGTATCTTGTCAAAGCAAGAATCAGGTCAAACGTAATTCAGAAATATGAGTAAAAACACTTTTGTTTTTTTTTAA
GGACAAATCCCTTTTTTTTAAAATGGATAAACAAATTATTATTTTTTGAATTTTTAAATAAGGATTAAGAATTTTTTTTT
GAATTTTTAAATAAAGATCACCAAACCAGAGGAAGGTTGCCTACGTATCTCATTGAGGTGAGAATCAGGTGTGCGTAGTT
CTTTCAGATTGAACTTTTCAAAGTATCATGAAAGGAAACTATTTTGAATTTCTATTATCAACTGTACAAAAGAAATTTAA
ATAATTTATTTATTTATTTTTTGTAATTTTTGTGAAGTAGTGAAAAAAATTTCATTTCATTTTTGAAAAGGGTATAATAA
CTTATAAAATAATTTTTTTTTTATGTTTTCTACCTTTTTTTATTTTGTAAAAATGAAAAGACAACATTTTCTCTTATTCT
ATTAATCACACTAAAATGGATCAACTTGCAAAGACTTTTTAAATAAATGTATTTTCATGTAGCACATAAAATGATCTAGA
TGGTTAAATACGATAGGGGTACATATCCTAGATGGATCCGACCCTTATGTCAAATTCCACCAAGTCAAATGCAAATGATG
CAAATAAGTGGAGCCTACTAGAGATAATCATGTCTATATTTCAAGTTTAATAGCTCAAACCTAAAGAGATTAGTGTCTAG
ACTGGCTTACCTGAGTGGACAACTCGAGCCAAAGAGGGACAACTTATCGGTAGCAACGTTATTCCGACTTAATTGATGGT
CGAACCCCGCCTAATATATATGACTAAATATCCTTCACTAGGTGTCAAGACACTCTAGCTTTATCTCAAGGGAAAGTAGG
ATGCATAACTGCATTCATGTAAACGTGTGTTAAGTGTATTCAAAGACTAAAAATGATTGTGCAAATAAAGACAATTTAAT
ATAATTCAACAATATCAAAGCAATAAATGAGCAACAATTAGGCTGTCATACACAATATATCCAAAAAAAATAACAATAAG
ATCAAGTAAAAGTCAATATAATAAAGCTCAAATTCTGGCTATTCCCCAGCGAAGTCGCCAGATATATCACAGCCCTTTTC
GCGCATGGCGGTAAGGGTTTTTCCACTTAAAGTGACGGTATTGATTTAGAGATTATTTTATTTTTTCATAGTCGCCACTT
GGATTTGAGTTATGGAGTTCCAAGTCATTTTTTGATTTAATTCCTAATCAAAAGGAAATGACTCGTTATTTGGTCTGCGA
ACCAGAAAATCAGGTAAGAAATTTTGTTGACCGAGGGAAAGGTATTAGGTATTCCTCAAGTCCCATTGTTCTAGCACGAT
CGCTTTTATTGAGTTATACTTATTTTGATACATTTTTGGATAATTTGTGTCTATATGCCAAAATTTGCTTATTTTTTAAT
TGTTGAATTTTTATTAGTCTTAAATCGGATACATAACTGCATTCTCGATCTTGACATTTTGAGACATAACTCTCTTCCCC
TCTAGAGTTCATCACACTTAATAATTTCAATTTACACCTCTTGGTTTGAATTAACAAAAAATAATTATTAAAACAATTTG
GACAAGGTGCGTTACCGCATCTTTGAGTTTCTTTTAAGTATTTCAAAGAAAGATGTGTAACCATATTTTTAATTGAAACC
GACCTTTAAAAGGGGTCATATATTTTAATATTTTACCTATTACTAGACAACTTAAGTATTTTATTAGTGATTAAATTATA
TTTTTACTATTTATATTCATGAATAATATTTAAAAAGTCTAAAATCTTAAACAAATAGAAAATTATTTCATATTCAAATT
CGATATAGATGCATTTACATTTGTAGTATTCTTACAAGCTATGACAAAAGACATAAAAAAAAATGTAACTCTTCATCTCT
TAATTTTTCTAAAATAAACATTTTTTAATTTTAGATAAATTTGACTAAACAAACTATTAGAATAATTCTTTCAGGCATTA
GCTGAATATAAAAAGCACTTAATTGACAGTAGCATATTGTACAAGATGGAAGATAACACAGACTAAAATAATGGGTAAGT
ATTTCAATATTATAGCATCAAAGTTCAACACACACAAAATTTGAGTAATTTCATAACATTGGAATCAAATCTTATATAAT
CATGAAAATCAAATTATAGAATAAAAATTAAATGGTACCTTTTGTGAGAATCAATTCACGAAAAGAAAATAATCTTAATA
AGAAACCACGAAAGCAAGCCTCAAACTCAACCTTTGTTTGTGTAGTGTGAAAGAAAAATAAATGTTTGTTTTTTGTACGT
ATGTTGGTTTGGGTGGGTGTGTGCTGCGTTAGTAGTAAATGGTGAGGGTGTGTATGTATTTTTTTCGTTGTTGTGTAGGT
ATTGTGTTGTTGGAAAAAATAAAAAAATCTTTAGATCCCCTTTTTTGTACGTTTTTATGTAGTAGGAAAATGTATAGTGT
GTTGGTGATATGTGGGAATGAGGGGGGGTTTTTTCTTCTTTTTTTTCTCGTACGTTTGTGTGTTGTGTGGGTTCTGTTTT
TGTTTTTCTGTACGTTTTTTGTGTGTGTTGCTTTCTTTGCTGATTTCTTTTTTTTTCCGTGTTTGTGTTGTGTGTGTGTA
TAATATAGTAGTATGTAGTAGAGTGTGGGTAGTGTAGATGGTGATGAGTGTTTGTGTTGTGTCATGTGTGTTGTGCAGGT
GGTGTGAGGGGGGAAAGTGGGGTGGAGTAATGTAGTGGGNNNNNNNNNNNNNNNNNNNNNNNNNNNNNNNNNNNNNNNNN
NNNNNNNNNNNNNNNNNNNNNNNNNNNNNNNNNNNNNNNNNNNNNNNNNNNNNNNNNNNNNNNNNNNNNNNNNNNNNNNN
NNNNNNNNNNNNNNNNNNNNNNNNNNNNNNNNNNNNNNNNNNNNNNNNNNNNNNNNNNNNNNNNNNNNNAGAAAAGTTAA
ATAGCTAATTAAAAAATATAATTAAGAAACATTAGTTTGTTTATTAAATCTAAATTAAAAGAAAATATTTATTTTTTGTA
ATTTTCCATTTCTTTTTTAAACAATTAAAAATAAAACTTTCCTTAAAAAGTGATTATATTTTTGTTGTTTTCAAACATTT
TAAAATAAACTTAATAAAATAAGATAAAAGTCAAAATATTTAATTTAGATTTATAAAATTTTAAGCTCTAAAAATGGTGT
AAAATTTTAGGTTCGGTCAAAAATTACGTGTCTACAGTGATAAAAAATTAAATGCAATCACAAATAAAATATGAAGAAAC
ATAGTTTTATTGATAAATATTTTGCGTACATATTTGTTCCTCCCTAGATTCTTATCTTATAAGATTTATCCATGATTCGA
AAGCCGTTGGTAACGTATTTCTCAAACTCAAATAATTTGGACTTGATTTCTATAATTAGAGGGTCATTAGTGTTGTATTT
CTTGAACTACGATGATTTGGACTTGATCTTCATAAATCGAGAACCGTTAGTAGCATATTTCTCGAATTAAGATGATTTAG
ATTTTGATCTCTTTATGAATATTTCATGAATTTGTGGTGGAATTTTTGAGTTTTTGATCTCTTTATGAATTTTTCGAGAT
GTTTTCAAGGTAATATAGTACCCTTTATATAGGCATGAACTAGGGTTTAGGGCTGAGTAGCCTCCAAGAATTTTAGTTGA
AATTGAACACACCTTATAGAGTCTCAACTCAAATTAAACACGTCTTGTAGAGTCTCACAAAATTTCAATGTCTACAAGAA
TATAGTAAGGTAGTGGGTTGTTTAGTATAGCATATAAATGAGACTGAAATGAGATTCTATGAAATGATGCTATGAGATCA
GAAGAAGATTAGTGTCATTGAAGATGATCTAGCTTAGCCATGCATATTCATCGCTATATAGCAATACAATTTCCCCTATG
TGACATTGATTTCCAATTCCGACACCCCTATATTATGTTACTTCTTGAATTTTCCAAAATATTAGTTTAATTATGACCAT
TGATAACTGACTCATTCTATTAAATTGGTGAATCATCCACCCACTCTTTTTACTGCTACAAATGAATGACTTTACAATCT
AAATTTCTAGATAGAATTCTCTATGATATACCATTCTTTGTGGAATTTGATTCCGACTTTTAGTTAGGTATTTTTATTGA
TGACGAACACTGTCTCTTTAAAGTGATTTTAGAGAGTACATTTGAGCGTTACCAAAAATGGCACCGCTACCGAATAATTG
TGGTTGAGAATTCTATTTGAGAAACTAGGTTGTAAATTTGTTTAGTTATAGTAGATTGTTGTTTTGTGTTGTTGTTGGTT
GATTTGCCGGTCTAGTACAATGAGTGACCATGGTAATGAAAATGATAGTCAATGCAGTCAAAATGACACTGGTGATTTGA
ATGATATGCATGTTAATATTGTTCAAACTACGGGAGTCATCCGAATACCTCCCACAACTGTGAGGATAGTGTTTCATGTA
ACTGGAACAATGCTCCAACTAAGAGGAATGTTTGAGAGGCTTAGCTCATGAGGATTCCCATGAGCACCTTTGAAATTTTG
TGGAGGTGTATAGACCGTTCGTGTTTAAAAACATCTCACAAGAGTCCACAAGGTTGAGGTTATTCTCGACGGGTGAAGCT
ACAAAATGATTGACGAAATCGCCAAATGACTCTATTACTTCTTGATCCGCATAACAAATAAAACTATACCTATGAAACGT
AATTAGGTAAATTATAACCATGAGGGCTAGGTAAGTTTTTTCTCTTTGACGTATATGAAAATTTCCCTACTATGAATATC
CATATTGTCCATGGCTTGACTTCAAGAATAATCAAGATAGATCACCAACTAGAAGTCAAAATAACTTAACTCTCTCTAAA
TAAAATTAAAACACACACACACACATAAATGAGTATTGATGTTATCCATTTAGGTATTGACTTTAGTGTATAATATAAAT
AACTAATAGTTGATCCATTTTTAAAAATCGATTATTCAATCCGTATTTAATGGGTTGAATGAGATAGGATTTCATTGGAA
TCAACTGATTTCGAGTTATTCCAAACATCACTTAAAGAATTGAGACTTCCAAATCATCTCCTTAAGCAACAACGCTTCCT
CTAGGGATGACAATGGAGCGGGGGTGGGTTTAAGGCTATGCAAGGTAGGGCGGGGCAGATTTAAGATTGTGTGGGGCAGG
TGAGATGTGGGGCAGGATGGATTTAAGGCTATGCGGGGTGGGGCAGATTTAAGGTTGTGTGGGGCGGGTGAGATGCGGGG
CAGGTTGAAGTGAGTTTTTTAAAATATTAATGTGGAGCGGGGTGGGTTACGTGTATATGTGATTTCATGTGGGTTCAAAC
TTAATTTTAACTTGAAAAAAGACATAAAGTCACCATTGAAGTTGTCCCGAATTTTCAAAAAGACATAACTTTGCAGGTGT
CCTATTACCCCACGAAAGTATCTAAATCCACAATAAATATACCATTTTGACTAATTTTAACACCACTCATGTTGTCACGA
AAACATAAGGGTGTGGAGACTCTTGATACAGCTTCAGACCAACGTAAACTTGCCATGTGGCACCCCAATTTGACTTTTTT
TAAAAAAAAAAAACATAAAAACCCATGATTAATTTTTTTTTACTTTATTAGGAATATTTTTATTTTTTCAAATCTTTTTT
CTCATCTTCCCTACCATAATTAGTTTACCCATATTTCTGGGGCATTCATGTCTTCCTTCATTTTTTATTTTTTTTTTCTT
TTTGGTCATTGTTTTTTTAAAAACTAATGTTATTGTGTTCATTCTTCTTCTTTTTTTTGAAAAACAAATTAGTTCCTCCT
ACAAATCAAGATTGGGATTTGGGAATAGTAAAACTATGAAAAACTCGATTTGGGAGTAAGGAGTTGGAGAAGGTGGTGAT
TTAAATTTCAAATTTTGACTTGGTGATATTTTGAGTATTTAGATTTTGATTATTTGATGATATTTAAATAAATTAATTGG
TGGCAGTAAATAGGCAAAAATGAATGTTGGTTGCTAAAGGGACACAAAGTGTCAAGAAAAGTCCATTGCAAGACGCCAAC
AAAAGAACATGAAATAAAATTTCCCAAGAAAACGATGAAGGGAATGGAATAGAAGAAGAAAAAAAAGAATGGAACAGAAA
TTGAGGTGGAGAAGAAAGAGAAAAAGAATAAATGAAAAATAAAACCAAAGAAATCAAATAAAAATAATTAAAAATTACTT
TTAACACGTGGCAAGTGATTATTAGTGCGTGTCTTACAAATATTTTTGTATAAGTGATATTGGGTGAAAAATGAGGTGTA
CATACTATTTTGAAGTTGTTCAATAGGGTAATAGGACACCCGCAAAATTAAGATGTCTTTTTGAAAATTCGAACAACTTT
AGTGGTGACTTTATGTCTTTTCTTTTTTAACTTCTTACATGTTATAAGAGTGATAGAGCATTATCTATTAAAATAATTTC
TTTAAAATTACTAAAATATTCAAGATAGTAAATGAAAATGGTTCAATAATTAAAAAAAATATTTCTTACATGTTTCCAAT
TGACCTCTAAAAAAATAAAATTTTAAGTCATTATCCTATTAAATTAATAGAACTTGATGAAAAAATGAATTTCTTTTTAT
GAATTTTATTTTTATCATCAAACTTAACTAGAAAAAGAAAATATTAAAAAAGTTATGTGGAGCGGGTTCATGCGGGGCTG
GTTGAAACTGAAAAAAATTGTTATGTGGGGCGCAGGGGGAGGGGGATTAAAAATTAGGGAAAAAGGACAAATATACCCCC
GAACAATAAAAAATGGTATATCAATACCCTCCGTCATACTTTAAGATTATATACCCTTATCGTCATTCTTTTGGATTGTG
TATATCCTTGAATCTAACGGATGGACACGTGGCACCATCTAAACAATACAACCATATTTAATTTAATTTTTATTCACAAT
AAAAAAAAAAACCCCATCCAACTTCCACCATTTGACCCACCCATGACCCAACCTAAAATATCCTAACCCAATTATAACCC
CAAATCACCCAGAAGACACTTCATCATTCTTCCTTCACACTAACATTCCCAAGTCCAAATCTTGTTAAGATGATATGAGT
TTATAGCTTGTTAGCACGCCGGAATATTCTCAGTTTACTATTCAATATTCACCTATTCGGGATGAAAGCTAAGTGGAAGA
AGAAGCGTACGAGGAGGCTCAAGAGGAAGCGCCAAAAGATAAGAAGAGATCGAAGTAGAACCTCATTCCGAAATTCTCAA
CGGTCTAGCTATGCTTATGGTCTTCGTTAGGCTTCTGCTATTTAAGTTTTTGTTTGAAAACTTCAATAACTTTTGAGTTG
TGATTTTGTTCTAATCGTACATAATTCAAATTTTGGTATCCGATTTTGGCTATGAAAAAAAATGGTTTAGATAGTATTTC
TTCGTTTGCGCTTCAATTGAATATTGTGTAAAACTAACTGAAGAAAATGAAGATCCAATAAACATCTACAATTGTCGACG
ATGGTCAATTGACTGGGATGGCATTGAAATCTTTGAGGATGGATCACCAGACCGCTCTTCCGAATTAAGCTCTTATACAT
ACTGCGGCAGAAACAAGATAAATGGTGTCGCCGACGATGGTCGTTGTGGTATTGGAAGGATTGGTTTTGGGTTCCAATTT
GATGGATATGTTGTTGGTCATAATTGGGTCGGGTGTTTTAATGTGGGTGATGGGTTGGTTTTTTAATGAACAACTTTCAC
ATATAGCAAACACAAAATTCATATTTGTATGCTATAATAAAGTTTGCATAATTGCGCTCCATAACAAACATATATATGTA
TAATTCGCTATATATATATATACAAAAAAACAGTTGTATATATATAATTCGCTATACATATACAAAGAAGACAGTTATAT
AATTCGCTATACATATACACAAGAAAGAAGTTGCATACAAAGATCAATTGTATAATCCGTGTATGTATAAAACGAGAAAG
AGAGAAAAGGCAAAAGAAAATTGGGCAGGGAAATATTTGTATTGTATAATTATAAGTGTATAGGACGAAGATATATGTAT
TTGCATGTGTATATACAATTTCTTCTCGCTTTATACAAGCAGAAGTGCAATTTATACATTTCGTTTATGTTTGTATAAGC
GAGAGAGGCGAGCGAGATTTGGGAGAGTGGCGAGCGAAATCTGGGAGAGGAGAGATAGGGGAACGAAAATATATGTATAT
ATACAATTTCCTCTCGTTTTATACAAACATAAACACATTTTATACATTTGTGTTTGTACAAAAGCGACAGAGGCGAGCGA
GCCTGCCACCAAACGAGAGTGGCAAGCGAGATTCCACCAGGGAGAGTGGCGAAAATAGCAATAGTTTGCTATAGGGTATA
ATTAAATCAAAGTATATTTATAGCATTTAATTTGAATTAATAGTTTGTTATTATATACAATTTTCCCTTTTTTAATTAAA
GGTAAAATACTAAAATTAAATTAAATTTAGAAAATCATTTGGATGAGACATGTGTCCCTCCGTTAGTCCAAACGGTATAT
ACACCCTAAAATTTAGACGGCAAGGATACAATGTCCTAAAAGTATAACGAAGGGTATTTAGATACCATTTATAATAGTTT
GGGGATATATTTATTTTTTTCCCTAAAAATTATGCGGGTTAAACTTAACCCGCCCCATTGCCATACCTAGCTTCCTCATA
TTCGTTGAATCCAGATCTCTAGCATATTATGTCCAATACCATTTGGGCATTTCCCACAAACATTATTCTTAGTCCAATAT
TTCTTTACATTATACTAGAATGAAAAAATTGTATGTAATAACAAACTACTAATTAAAATTAAATTATATAATCACAGTTT
GACTTAATTGTACCCCGTAGCAACCTGTCGCCTCTTTCACTGAAATTCTCGCTCGCCACTCTCCCTCGCCTCTCTTACTT
TATACTAACATAAATTTATAAATTGTGTTTCTGTTTGTATAAAGCGAGAGAAAATTGTATATACACATGCAAATACATAT
ATTTTCGTTCTACACTTATAATTATACAATACAAATCTTCCCCTGCCTAGTTCTCTTTTGCCTCTCTTTCTCGCTTTATA
CGAACACAGATTATACAAAATACAATGTATAATTTATGTTTGTATAAAGCGAGAGAGACAGAAATTTAATATACAAACGT
TTTATTTCGATTCAACTGTATACAAATTCAAATTTTATGCAGATATACAAACACATAAAATTGAATTGAGAGACAGCCAA
CAACTTATACAAACAAGAGGTTGAATGCAAAATTATACAAATCTGAAAAGGAGCCAGCGAGTTATACAATATGATGCTCC
ATAACAAACATAATGGAGTGCAATTAAACAAACTATAGTTATAACATACAAATATGATTTTTATGTTTACTATATGTGAA
AGCTGCTCTAGTAGAATTCCTCTCAAGCAATAAAAAGCCCAAATTGACTACGGTGAACATCTCCACATTTATTTTACAAA
TAAAAGCATACAAGTAGGTGGAGATTACAAAACTCAAACAGCAGCTGCCACGGGAATAAATCTGTAACACACCCTCTTGG
CTGCTCGAACAATGTCTTCAACCTGCACGATTCCATCATCACCGGAAGAAATTAAGTCAATCCGAACTAACATCTGATTC
GATTATTTTAATGGCTTCTGGTTAGCAACGAAATAAAATTCTTTATATAGATGATTGAGATCAAAAGCCCAAAGACTTCT
ATAATAATGTAAGCTGGAACATAAATATTACAGAGAAGAGACCTGTGGAAGAGCCATCCTTTCAAGATTGGCAGCATAAG
GCATTGGAACATCTGCACCAGTAATCCTTTCAACTGGGGCGTCGAGGTACTCGAATATTTCCTCGACAACTGAAGCACTA
TATATGACAACCAAAGGCACAAGTTTAGTTTAAAGATTGATCCTTTAGATGTTCCAAACACCTAACATTAACTTCAGTAA
TGTACAACTAGTAATGCATTATTATATGATTTTCAATACAGTTTGAAACACAAACCAGATTTCAGCACCGACGCCATGTT
GAGGAAATCCTTCTTCCACAGTAACCAGCCTGTTAGTTTTTCTCACCGAAGCATTGATGGAAGATCTGTCTAATGGCCTA
ATTGACCTAATATTAATGATCTGTAAGATTGAAATACATCAAAACCAACTGTTATGGCAAAGAGTACACAAACAAGCCAA
CAGCTACATTTCAAATCAAGGAGTTGAGGTAACCATGTTGCGGAAAGGGAAGAGAAAGAGCTCCGTTGGAACTAATTTAC
CTCAGCATTAATATCCTCCTTCGCAAGCGTCTCTGCAGCCTGAGCAACAAATGTTGACAAATTAAAGAGAATGAAACTGT
AATGTGATTAACCAAACTCTTCATTGCATGTATACTCATTATTGGAATGTAGGGAAATATGCACACATAACCTTGAGAGC
ATAGCCAACCATCCGTGAGAATGCTGTAATTGTCACATCTCTTCCCTCTTTCTCTATCTGTTGTACATAAAAGAAAAAGC
ATCATAAACTGTAAGAACGGATGCAAACAATTCCGAAATAGTAAAGCTTGTCTGGGAGCATACCTTTGCTTTCCCTATGG
GAAGGGTAAAGCTTGGATCAAGAACTTCTTCCGACACAGGAAAAGACTCGCCATACCTGAAAATTGATTTACCAAAATTT
ACTCCCCTACTATCTTATTCTTCGATTTTAGAATTACATGTTGTCTTCTTGACTTCGGTTATCATATTATTTGTTGTTGC
TACGGTTCTCTTCTCCATTGTTTTTCAGTTTAGCTTCTTCATTACTATATTTACTTACAAACTTGATTGTTGTTATATTT
TACTTGAGCCGAGGGTCTATTAGAAAGAACTCTACCTTTTCTCAAGGGAGGGGTAAGGTTGCATACACACTATCCTCCCC
AGACCCCACTTATGGGATTACACGGGGGGGTATGTTATCCTTATTCCAAGGTGTTTAGAGATTTTTTACCACAATTCTCA
AAATCGTATCATACTTACAATAACTCATTCTCAAGAAAAACAACTGGATCGGGATCTCTGATAGCTGCTTTTAGAAGTCC
TCTCGCATCTTCACATGAATATGGCGCCACAACTTTCAAGCCAGGGACAGACCCATACCATGGAGCATAACACTGCATAT
TGATCATCATATGACAAGTTTGAGTTCTAATATTTTCTGAGATATAGATTTCTCAAAATGCATTTTGTCCTGATAAACTG
ACAATCATCTTCTTGTGACCAACAAAGGATAATGCATTTCATATTTGAGAGAGATTTATTTGTTGAATATCGGTTATTTC
TCAATCTACAGCCTGATAAAACACACCAGTGAGCATGAAATCTGTGAGTAGTTGAAGCATGAAACTTTCAAGTTTTCTGC
AAGTTGTGCAATGAGCAGCTAATAAATGGTACAGGCAACAATACCTCGTGTTGTTTTCAATCACATTTAAACAGCAAGGC
ACAACTCTAATAATCAAAAGACCCTCAACGATGGCTACCGGTCAACTTATACTAGACGCATAATCCCGACAACCTGATAC
TCCCAGCAATAGCTACTGAATTTTTTTACTCAAAGCATCATCCAGTTCAGCCAGGTTTTTTCTTATTATAGATTACGTAC
GCACATGTGATCTTAATTTAGAGCAGCATAAGAACTTCTCTGATATCCACACCCTGCTTTGTCTTCTTCCAAGAGCGGAC
CTTGGTATATGCTGGTGCTTCACATGAATCTTTGCTCATGACAGCTGTTTCCTTAAAAAGAAATACCACCAGAAAACTGA
TACAAGATACCTGAGAGTGCTGAGCACCAACACCTAGAGCAGCACCATTCGGTCCTCGGAAAACAATAGGAACACTAATA
TTCCCACCAGACATGTAGTGTGTTTTGGCAGCAGAGTTAACCAGATGGTCTATTGCCTGCAAGAACACATCAAAACTCCT
AATATCTCCACAGAATTCAGCTTTTAATTTCAAAAGAAAGACGCAGATTAGGAAGGGAAAGTGGTTTTTGTGCCGTAACA
AAAATAAATGTCTCGAAAAGAAATCAAACAAAAGTTCCATTACAAAGGTGAGAGCTGTAGGGTCGTCTTCTAGTAAAGTC
ATCAAATTGAAATACTATCTCCTTTAATTATCTTTTTCCACTGATCAAATGTCTACACAAAAGGTCTCAGCAGCAGGAAA
TACCATGATAAACAAATGAACAATGCCATCTCAATGGAATTACTCTGAAACCTTAATGTTGTAGTTTTCTGTCTTTATCC
CAAAGACCTACAGAATCAGCTAATATGCAGCACTCCTGCGCTGATCCCAGAATGACTGGATCTGTATGGTGGTCTCATGG
GTGGTTCCTCTAGCTTGTACCAGCAGCACAAGGGCACTCCTAAGCTTCTCATGGGTGCATTGTTCATTATATCCTAGTTT
CCGCGAGTTTTTCAAAATAGACATACATATGATTTTTCCCGAGGCTAACGGGTGCAGGTGCACCCCTTCCTAAAGGTATG
GGTCCGCCTTTGTGGATAGGTATGGTGCACGTCAAGTAGCTCCTCTGAAATGACACCCAAGACAGGTGTAAGTTATCCTG
TCTGATGATTACAAGCATGGTTTCAGAAAACAAAGGAGCCCTGAATATCTTTTCATCTCGTCGTTTCAAGATATGTAAAA
TCCTATTACCTGCAGCTGAATACCACATATATGCTGTAGGGTTGACTATAAGCATATTGGTATACTGCTCTGCTGATTTC
AGAACATTTCACGGGAAATCCATGTAGAAAAACAAAACAAAAAAGGCTTCTCCACTAAGTATGGTGGCAAAAAATTAGAA
CACCTATTTAAGAAACCAGTCAACAGGCTTGAATTGTTAAAAAATAGGGCGAAGCACAAATTAGTTAGTTGTGGACAGAT
TTCATGCTTGAATAATATGCTCAGTTCTTTTTATCTGCAACAACTCCTGCTTGTTCACCCTTGTTAAACTATATATGGAG
AACAAAGCTTACTAAGAATTGAAAAGCAGACCTAATTTTGATAACTACATAAACAACTTATGATGGAATTTCTACCTAAG
TCATATAAAACTGGTCTCTATACACCATTAATGTTATAAGTATCATTATGAGCATCATGACAACCATTCCAACATGTGAC
AAAAGGTAACATGAAGAAGTTTGAGAAAGCGAAGTAATATCTTACCTGCATGGCAAAGTTAAAGGTCATGAACTCTAAGA
CAGGCCTAAGTCCATAATATGCGGCTCCCGTAGCGAGTCCAGTAAACCCAGCCTACTCAATGAGAAACAAGAAGCTACAC
TTTTAATGAGGAAACTAAAGCTTAAGGTATAACGACTGATGGCTAAGAGAGAATGCAAAGTTATTATAGCACATCGATGA
TGAATGAAAAGACAACCTCAGTAATTGGGGTATCAACAACCCTGTCAGGGCCATACTTGTGCAAGAGTCCTTTAGAGACC
TGCCAAAAGAGAGGAGAAAACAATTTCACTACCGCACTGTAGGGGCGAGCAACTTCAATGTTAGAAATTCTAACCTTGTA
AGCACCTTGGTATTCCCCAACCTGAATGATTCAAAAAGGTAATTAAGCGCCACACCGCCAAAATTCAAATAATAGGGAGC
AAATTGTTTGTTACCTCTTCGCCCATTAAAAATACTCTAGGATCAGCTGCCATTTCCTCATCAAGGGCAGAATTTAGTGC
TTCTCTCACCATCATCTACAAAGTAAGAGTTGACATATGCATAATTACAAGTAGAGGCGAAGCTAGGTGGGACCCACTAA
CTTTTCCGTACACTGCCCTAAAAAATTATATATATATATATATTAACAAAATTGGCAGCTTAGTGATAAGTAAGGGGCGG
TGGAAATGCCTACCATATTAGTGATGGGTTAAAATCTTTTTCTTTCCTTTTTTCAAAGGAGCATGTTTTGCAATATTTTT
CTCTTCTATCCTAAAATTTAGAACCTCATACTCTTAATTCTGACTCCGTCTCTGGTAAATCAGAGACCAAGCTCCCTGCA
TAATTAGGGAAATACAAGCGTACCTGTTTAACTTTAACCCCAGATGAATAACTTCTCCGAGTTAAAGTAGGTGCCCCAAA
AATCTGCACAAGTTGGAGGAAAATAACAAAGAATAAAACAGGGGGATGAATTCTTTTATTAACAAGACAAATGGAAATAT
GATGTGAATGAAATCGGTAGTTAAAACATACTGGATGTGTTAAGATTCTGAGAGAGACTTTAGGCTTTGCAATCCTCAAC
ATCATCTCCTCTTCCAACTACTGACTTGCCCTGTATGAGTATATGTAATTATCAGTTTCGCTCCACCAGAACAGAATACT
TAGCCATCATGATTCATGAAACGATTTGCTCCAAATTCAGACACTTTTTGGTCCAAACTTTGTATTTCAACAAAACGAAA
CATAGCAAGAAGAGAAGAGAAGAAAGAAAGACAGTTCTCACCGAATAAACCAAGATGACACGATTGCATCATCAGCTTGT
ATAAAGTAAGTTGTGCCTAACTACTTAGGCTGATTGTGTCAATCTGTGTGTTATGGCAGGTGTAGGATGTGGGCATGTGG
CACTAACACACTTCACCAGCTGTGCCGGACCCACTTTGAGGATACTTGAGCAGCCATTAATTCCGTATCTAAATATATAT
ATATATATATATATTTATATATCACAAATGGAAAAGTCTCAATCAAGAAAATGAAAAAGTCTCAATATATCATTTACAAA
TGACTTAAAAAACATTAAAAATTACAATAATTACCAATTTAAAATATTTAAAAGCTATATAATAAAATAGGTTGACTCTC
AGAATTCTATCAGGCTCACATATATTGGGACAGAAAAAATAACACATATCATTTTAAAATTACCAAAAAAATATTATAAA
TAATAATAATTAACAACTTAAAATATCTAAAAGACATTTTAAAAGGGTTAATTTTGTAATTTCATCCATATCACATAAAT
TAGGACAAAGTGACCAGTAATGTACGTTATTTCAAAGTTACATAAAAATATTATAAATCACAATAATTAATAACTTAAAA
CATTTTTAAAAAAAATATGAAAATTTGGATGACTCTCCAAATTTCATTTGTGTCACATAAATTGAGACAACAAAAATAAC
ATATATTGGGTCCATTTTAATTTATTTGTCTTATTTTTTTTATATTTAAAAATTGCGTAAAAATACTATAAATCATGATA
ATTGACAACATAAAATATGTTTTGAAAATAATACAAAAAATTCCACTAATTCTTGAAGTGAATCTATCGTAAAAATACTA
TAAATCATGATAATTGACAACATAAAATATTTACAAAATGTTGTATGTGGGTAGCCTTATTATGCCTTAAATAGCGTCAA
AGAAAGTACATGTTTGTGATAAAAAAACTTATTTCTTTATCCACGCAAACAATCGCTTCAAAAACTCGATTATTAGCCCC
AAAACATACAATTTATATTATTGGCCCGTGCATAGCACGGGCAACATTATCTAGTTATTACTCTTATTTAGAAGTGAGAG
TTGGAAGGACCAACATTGCATTAGTACTCTTGTACAACATGCATACAATTTTGTACATTAACTTTTCATTGCATTAATTA
GTTGTACAATGTGCAAAAACAATTGTACATTATTAGAAGGACCAACACCAAGGACTAACATTGCAATTATTATTATTACT
CATTAGTCCTTATTAGAATTATTATTATTACTCATTAGTCCTTATTAGAATTATTATTATTACTCATTTGGCTTCATCTA
CTTCTACTTTTTCTACACATATTTTCTTTAATAAAATAATTATTGCCTCCATTTTATTTTTTTTAACATTTATTTTTAAT
TTTAAAACATTGGAAATTTTATGTTAAAAATTTAAATAATATAAAAAATGATTTATTTAACTTTTATCATCATCAATACA
ACTAATTTATTTGACGTTTTTTCTTAATCTTCATCTCATCATTAATGTTATTTATATAATGTTCTTAAATCACTAATTTT
TTCTTTTTTAACTCTTTTTTTATATATATAAAAGTTGGATATGTAAATGATGATGTCACATTTCTTAGAAGCTAACATTA
CTATTTATCTAATTTGTCCAAATATGAAGATATCATACACAAATTTATGGTTAAACTTAAACTATTTGATTCTCGAAAAA
TAAAAAGTCTCACTTAAAATGGGACAGACGAAGGATAACTCTCAATTAAATTTATTTCACTTTTTATTTTCCATTTTTAG
CATAATTTTTCAAGTTGGATTTCTAGAAATTCTATAGTAGACCCATTTAAATTTTACTTTTTTGTTTTAAATTAGAGAAC
TTGGCCGCACTTCGCCCGATCATTTAAATTAAATATTTTTTTTTAATTTTATATTTACTTTGTTGTTTAATCGTAATATT
ATTATTTGTCTTAATAATATGAAGATTGTGAAAAAAAATAAAGCTTCACAAATTTTACATCTATTAAATGAGGAAGAATA
TATTTTTTATCAAATAAGTTAAAATATATTTGCTAATAACAAATTCTTCCATTGCATGAAGTTCATCCTTTAATATATAA
TATATATTTCGGTCTACCATTCTCCTTAAATGTCTAAGAAATATCTCATAATGTCAAATAATACTGTAATACTCTCCATG
TCCCTAATTACTTCTCCACTTTTAAATTTACGCATTTATTAAGAAATCAATTAATGACATAGTCAGTTTATCATTTTACC
CCTATTAATTATGAAGTAGATGAAAAGTTCTGCAATTTTCAAAGTAATTGGTCATTTAATTGAGGGTATAATAGGTAAAA
AAATATTCTTTCTTGATTTGTCAAAATGGACAAGTAATTAGAGACAACTATAAAAGGAAAAGTAAACAAGTAATTAGGGA
CAGAGGGAGTACTAAACAAATGCATCAACAAATGAAATTTATATTAAAAATATATTGAATAATGACATAAAGATACCTTA
ATAGAATTTCCTATCCATTTACAAAAAAAAAAAAAACGTCACCCTTTCAATTTCGTTATATCTTCTTATTTAGTAAAAGA
ATCATCATTTATTATATTTTACTCCACCTTCATTTGTACCGTCAGAGTTTTAAGAATAAACATTAAATTTTAAATTGAAA
TAAAATTCATTGAAAAATGACAGAAAAAATAATAATA
CCATCTTGAGGTAGAGTGTTAGCATGAGTTAAGAAAAGTAGTTAATGGGTAGATTTGTTCCTATTTAATATAGATCAATT
AGAATATCTTGTGGATTGTATAGCATATCATTTGGGATTGTAGTAGCATATTTTTTGGGATTGTAAATATCTTCCAATAT
CTTTGTAATTCTGTATATTGTATAGTTGATGCATAATAAGAGTATCTTTTTCCACCTATCTTGAGAGAAGCTTCTCTGCT
GCCAACTTTAGAGTGATAACCCTAGAAATCACAAGAACAAAAATTTGGTTGAGAGAGAGATCGCCATCAGAGGGCATCTA
TGTTTAATAAGTGATTTTAGAATATACATTAGTAGAAGTTAGTTAATTTCCAATTATAAAAATGTTGAGCGGATGTGCAA
GGCTCAAAAAATGTGAATCGACAATGTCAATCAAAATAGATATTCCATTGTTGGAACATGAGTATGAGAAGTGATGTGAG
TCCAAAAATACATATTTTTAACCATTATTTTCCTCACATTTAGTATTTTTATTTTTCCTTTTTTAAGCATGGATTTTATG
AGTTTTCCTTAATAGTATATTTTATTTTTAGGATTAAATTGGTGTGAAGATGAATAAGTTTGGAGCTAAAACGAACTAAA
GATGAAAGATTATAGAAGGAAATCAAGTAGACAACTTAATTGATTTAATTTAATATAATAATATATATTATATAAGATCA
GTTGAAGGAAAAGTTGAATTACTATATGCACTAATCTTCCACGTGTCAAATTCTGGAGACACTTTCAAGTTGAAGCGGGG
GAAATATATGAACCGACTACTGTTTCACGCAGAATTCAATTCTTTTTGTTTTGGGTTTCCCAATTTTTTTTTATTCAATT
ATTTTATTTAGGGTTCCCTATATCTATAAATATTCCATCTGAATAATTATTAGGATATATTTTGTAGTGGAGAGCTCTCA
CACTTTTCAGGGTTGTTTCCTTCCTTTTTTTTCATAGACATTAGTAGTTAAAGACCCTTGTACTGGGGTGGTGGCTATGA
GTGATTGTTTAATATTGTATTTTATGGATTGAAGTTGGTTATCACATAAATTGCTCTTTTGTTCTTCATTTAGAATTTTA
TGATTGGCTACCATTGAAAAAAACTCACTGTCCAAATTAAACTCGAGAGAAGAATAGGTGGATAGAACGTGGGACAAAAG
GAGCATGATCTTCTCTAGAAACTAGGGTTGATTTGTATATAGGACAGAGATATACCTAGAGATCTTTCTTTGTTACTAAA
CAAGATGAAAACTTATTGCTCCGCATATGATTTAGTTTATCCCCGCTCAATGATGTAGTTAGACTGCCAGTTGTGGCAGG
TGATTAGAGGTTAGGAGAGCATGATCATACATTCAACCTTGTAAATCACTAATTTGATATCCAATTGAAGTCCTCATAAG
AAGATATTATGCATGAATTATAAGTAGGCTGCAACCCTTGAATTTTACCAATCATTAGTGTAGGTATTTAATTCTTGCGT
CCTTAGAAGTCAAACTCTTTTGGTACGCTTGAATAAATAGTTATTATTAGTGTAATTTAGTAAAATAGTTAATCGACAAG
TTCTTTTGGTTCGATGGTCCGACTCTTCTAGAACCACTATATAACTTGCACTACCGCGTACACTTGCGTGTGCGTTTGGA
CGCAACATGTTTTTGGCGGTGTAGCCAGGGCCATAGAAATTAAATATTTTTCGAGGTTATAATTTTTTTTATCTATTTAT
GTTTTTATTTTTTATTTTTCGTGCAAATTATTTTTTCCTTGAAAATGTTAATACTCTTATTGATATGGATGATTGGGATA
AGTGGTTGTTGGGTGATAGTTATCCTTGTAAGTATTGTGCTGGACCCCTCTTGGATATCAAGTGTCTTATATTTCTTATA
TGCGGTGGTCAAGATGGTGTTGAAAATGGTTTACCTAACTCTTATGACACCCCCCTAAACATTTATTATAACTCTTATGC
TATTTGTGATGTTGGTAGGAGGGATGAAGTGGAGAATTAGGCTTACATTATGGATTTATTTGAGCAACAAGTGGAGCAAA
AAGAGGTATGCCAACCATTCAGTTATACTTTATTCCTTAGCGTCGATTTTGAGAAGGAGCACAAAAGTGAGAATATTGTA
AATAATGTTGCTTTAGAGTTTAGGCATATTGGACCTCATTCGAAACATTTTTTTACATTAGGCTTGGATGAAAACATGAA
ATTTGAGTCATCTTAACTAATGGAGGATTGCCTAGATGAGGAAAGAGGCCCATACATCCTAATATTTTCCAGTCCACATA
GACAAAATGGCACTTCTCACATAAGGAACAAGAAGTGAAAGATACGACATCTATTATTTGGTTTGTACTGACCTGGTTTT
GTAATCCCGCTATCGAACCCAAGTCTTTTATGTTTGAGTTTTGGATGTTAGTTTCAAACTATGAGTTCCAAGTTGAGAAT
ATTTTAAGTTTTGAGTTTGAAAGGCTAAGTTGTTAAGAAAGTGGTTTACGGTGTCTTTTGAAGTTTCAAGTGTCAGAATG
GATTTCTTTCGATTCCATAAGTCCCAAAAGGTGAAATTTAATTTGTGGGAGTTGTAGGTTTATGATTTGGAGCCTTTTTG
AGGATTTGAGATCCTAAGTTTTGAATTTGTGGAATTTTATCCTTTGGGTTGACTTTAGTACCAGATACTTGAATAAGAAC
TCCGAGAGTTCCATTGTATTCGTCGGATGATTTTAGGCCTAGGTGAGGTCTTGATCTATTTTGAGAGGTCCCAAGCTTGT
TTTATCCTTTTTAGGTGTTGACTTAATTTCTTGTGATTTTCACGAATGTCTGGTCAAGGAGATCTCATATTCATTTTTTG
ACGGTCCCATTTAGTTCAGATCATCGAGTACAATTGATTTGAATATGTGGGTTTGTGTACTAGGTTCTGATCAAATACAG
AGGGTCCTTTCAATATTTGAAAGTTGTCTCTATTTTCTAGTGTTGTAGGCCTTGCTTTTGCAAAGGTTATGTATCTTAAG
CGACCTCCGCTTAATAGAAGACCTTGTCACTTAATTGACCTTCGTAGCGAATGAGGCTTCACTTTTGCGATGCCCAAGCT
TTTAGTGGGGTACACTTTTGCAAACCACTGGTCGCTTTAGCGACATCTAAGAGGGGGTTTTGACTTGCCATTTTTGGGCT
TGAGCCCCATTTTCCATTTTTGAGTTTGCGGAACCCTTGGTGGGGATTTTGGAAAGGTTTTCTTGTGCTAAATAATTTGG
GTAAGGTTTCATGATCCCAAACCGTCATTTCTGTTTGATTATTTATGGGTTTTAACATTAAAATATGAGATTTTGATTGT
TAAGTAGTGAGATTTTTCAAGAACTCAAGATCTTAGATAAAATGGAGATCGTGAGGTGTTTTCGAGTCCTTTTTTGAGAT
GATTTTTCCCTATGAGTTCCTCAAAGCTTGAGTAATGTTTTCAAGTACTATGTTTCAGATTCAAACCTTCTTTTTGAAAT
TTGGTTTTGAGTTGATTGTTCCATTTATCTAATTAATTGATGTGGGTATTAATTTTCCAGAATGTGATGGTGAATACTTG
GTTGTATATAGATTATGTGGCTTTGGAAATGATTTGGAAGGGGAAGACTCAACTCTTAGAGTGATTATTGATTTATTTAA
GGCAAGTGATCTCCTAAACCTTGTATTCTAGTAGAATTCGTGTATTCTCTTCGTTGCTTGTGTGTTGGGAGTAATCAGAA
TGAGGTGAACGGTTAATTGTTCACTTGATAAGTTTTAACGAATAAAAAGGGGTTGACATTGCAAATGCTATGTGATAAAC
ATGGTGATGTGAATTGCCTTGTTGTAACCTTTAATGATTTATTAATGCAATGCTTGATAGCATTATTTGTGGACTTGAAT
TGCATGAATTGTTGTCTCTTTCGTGTGGTGTGATATTACTTGTGTGCATTGATTATTAAATGTCATGATGGGACATGTGA
TAGTTGATGTCGAAGTCGTTTTCGGTAAGGTTTATGATGCCGAGGTCATTGCCAGTGAGGTATATAAAGCTGATGGGAAA
TGGTTCTGGCTAGTGAAATAAAGTTGATGGAAAATTGTTGTGGCTAGTGATATAAAGCCGATGGGAAATGGTTTCGGCTA
GTCAATTGATAATAAGTCAATGGGAAATAGTTCCTACTAGTGATTTCATATAAAGTAGATGGGAAATGGTTCCGGCTAGA
GATATTGTATCGATGGAAAATGGTTCCGGCAAGAGATTTACTATTGTTGAGGATGATAGGTGTGTGAAAGAACCTCTCTC
AGGGTAGTGCAATAGGTATGCTAGAGGGTGTTTAGATGAGGGTAGGGTTACTGACCCAAGTTAGAATCACTAAAGGTTAG
GTTAAATCAAACTCGACTTTAAGCATAGTTCAAAAATGTCCTAAGGCACGCCTAATGAGAAGGCGGTCTACGTAATAGGA
TGGGAGAGCTCCGGCGAGCTCACCGAATTGGACAGAAGCAATTATCAAAGAATTAAGGTACAATGGGTGAGTCAATTCCA
ACTCGGTAAATCGCCGAGTTGGTTTCAGCAAGCCAAGATAAGTTCGCCGAAACTGATAGCGCAAAATGAAAAGAAACAGA
CATCAAGAATGATGTCCACTCCCACTCGGGGATACGCCGAGTGGGTTCGGTGAACTAAGACAACTTCACCGAATGGAACA
TTACCCAAGGTCACCAATTCACTCAAAAAGGTGAGCTCGGGCTTACTCGGTGATTCGCCTAACCATCTTGGCGAGCTAAG
ACAAGCTTGCCAAACAGGTGGTTCTCAGCCTAGTGCCTAATTTCACAAACAAACCCAACATACACAACACAGTCAAGTTT
CCCACAACATTATAGTCCACCCATATGCTTATCAACCCATGGGTACTTGATCTAACATCCCCTAGATATCACAAAGTATT
GCTCAAATTGATGATTTGCCCTTAAGAAACATGTCACTCTATCTATCATTAGGACAAATCATTCAATCGGGTCAATATTG
GGTTACTCAGACTTTACCCATATCAAATTCAACCAAGACCGACAAAATATAAACATTCAACCAACACAAGCAAGTTTATC
AAGTTTTAGGCAAGAAAAATAGCAATCAATTCATGGGTACAATTCAATACAGTCATTATGGCACTACCCATTGAAATCTA
ACAATAACATGCATCACCTGGCCTAATGCCCATACATTAAACTCAACTTAAGTCTCAAAATATGAAATGAAAATAGAAAA
CTAGCCTCGATAAGAAACAAAACTAGAAAAAAGGGAGATTAGGGCTGGGTTAACAAATCGAGCAAGAAAATGTACTCCAC
GTACTCAATAATCACACACAAAAGATGCTCACACACTCAAATATGGTATTGCAAACAAATGGAAGAAAAAGTCTCAAAAA
TGGCAAATGGTTTTCTTCTTGAATTTGAAAAAGACCCTTGGACTTATTATACCAAGGACACTCGGCAGTCACGAATAATG
TCGCAAAGTGCGTTCGGTGGATCGCCAGCTGGAGTTGAAGCTCGCCGAAAAGGCCTGAACAAACACCAAGTCTGAAGGTT
GATTCGATGGACACGATAGAGTCGACATAGTGTACTTAGGCGGATCGCCTTTTGGATCTCAAATCACCTAAATTGAAAGT
AAGCTTTTCCATAATTCCTAGTTCAGAAGACGGACAAGAATGAGTCTACCCAACGCCTTTGGCGGATCATCGTGATGGTT
TTGGCATCGCCTAATGTTCCCTTTATAACACTTTAACTTCTTTTCAACCTACACTCACAATAAACTTTATTGAAAGTAAT
ACAACAATAGTAAAGACTTGGGTTGCCTTCCTAGAAGTGTCTTATTTAATGTCATGGCAGTACATAGTTCTCATTTCGTT
AACATTCATTTTTGGAATTAGGGATGCTCTCATTAGGCAATATTCTCTTTTGCCTCGGATTGAGATGGGTGGAGATCTGG
CACAATTCGGTCTCCAGCTGCTTGATAGATACCGAATGAAAGGTTACCATTTGAGATAAAGTAGAGAAGTCATTTTTCAA
TTCCTTCAATATTTTGTCGGACTCATTAACCTTGTTGAAGATCCTTGTGAGCATTTCCTTGGTTCAATTTCCTTCTAGCC
CAGCTGGGTCCTTTGGTCGTTGACGATCATGGGGTGGGACATATCTATCTTTGTCAGCCTCCCTATCTCTCTTATTTCAA
CCTCACCTATCTTTCCAAACATTCTCTCTCTCCTTATTCCAACCTTGGTTCCCACATTATCGTTGGTAATTTGGGTGAGA
ACCGCCCATTTGGTTTCCCAAATATTGAACTTCTTCATTGTATAATGCCTCAAAAATGGCATCATCCAGGCACTTCCCAC
TATTAGTTCCAATTGTATTCACCGATTTAAGTCCACCTCCCATGACAAGTTTGGACAACAAATCAAGTTGGGTCATCATT
TTGGCCATGTTTTCATCTCGTTCATTGTCCTTATTGATTTTTTCTTTGCTCAAGCTTAGTAGTAGAGTATAAACTTGGTC
TTTCCTAGTATGTCATGCTCGGTTAACTTTGATCATGTCATTAGCAACAAGGTTGCTAATTCATTTGGTTGCCTTATTAT
TCCTCTTTATGACTAGCTAATCATCCATACCTTTATTGACTGAATCAAGGCTAAAATAGAAGTATTGCAGTGGAACATTG
TCTGGAACACCATGTGGTAGACATTGCAAAATTAGTTTCTTGAACCGCAACCAAGTCTCATGTAGAGGTTCACCTCCAAT
TTGCTTAAAATTTTGGATTTGGCTTCGAAGTTTTACCATCTTTGAGGGGGGGGGGAGGGGGAATAATCTCTCCAATAAAG
CTTCATTCAACTCCTCCCAAGAAGTGATAGAGTCATTCGGCAATTCCTCCAACCATCTTGTAGCTTCACCTGTCAAAGAG
AACGGGAATACCCTCAACCTCACAGACTCTTGTGAGGTATTTTTGAACAAAAACGACCCACTCACCTTCACAAAATTTTG
AAGGTGTTCATGGGCATCCTCATGTGCTAAGCCCCCAAATATTCCTCGTAGTTGGTGCAAATGTAGCATTGTTCCGATTA
CATGAAATACCACCCTCCCGACTTTGGGAGGTATCTGAATGGCTCCCGTGGTTTGAATAATATTTACATGTATATAATTC
AAATCACCCATGTTGTCATTTTGATCATAGTGACTATCGTTCTCACTACCATGGAAACTCATTGTACTAGACCTACAAAT
CATCCAACAACATTACAAAGCATTAATCTACTACAACTAAATAAATTTACAAACTAATTTCTCAAATAGAATTCTCAACC
ACCATTCCCCGACAGTGGCGCCATTTTTCATATCGCTTAAATATACTGTCTAAAACCAATTAAAAGAGACAACAGTCATT
GTTAATAAATATACCAAACTAAGAGTCGGGGTCGAATCCCATAGAGACCTGTATATCATAGAGAATTCTATCAGGAAACT
TTTATTGTAAAATCATTCATTTGTAGTAGTCAAAAAAAGTGGGTGGCTGATTCAATCAATTTAATAAAAAGGATTTGGTT
ATAAATGGTCTCAATTAAACTAACATTTCATAAAATTCAAGAAGTAACAAGTAATCTAGGGGTGCGGGGATTGGAAATTA
ATGTAACGTAAGGGTAATTGTGTTGCTCTAAAGTGATAAACTTTGACAAATAGGCTGGGTCATCTTCAATGACACTAATA
TTTTTTCGATCTCATAACATCCTTTCATAGAATCTCCTTTCAATCTCATCTATGTACTATACTAAACAACCTTATACCTT
GTTTTATTCAGTCTTTTGTGCATAAATAGGGCAAATAGATCCGACTCATTACCGCTATTTTCAAGCAAGTTATAGACATC
AAACTAACTAAATTGATAGTATCGGACTAATTGCCCACCCCAATCAATCTCTTTCGAGCATTGATCGGATATTGGAAGTA
TGAATTAAGTTTGCAATCTTAATCCATAAGTTAAACCCATGCTAATTAGCCCAAATTCATGTATGAGCAACAGAAAAACA
AAACATAACACAAAACCCACTACATTAAATCAACACCCAACCCCATAATTGCACCCTTATATCTTAGGTTTTAACCACCC
ATCACAAAAAGCAAAAAAAATATACATTTAATGAAAGTAGCCATGGGTAACATGAAATTAAGTAATCATAAGTCATCCCA
CTTTGGATTGAACTTCAATTTATCAATTTTAATAACAAAGTTGAAAACCCCAATAACTAGAAAGTGATCTCACAAGATAC
ACTATTTCTCTCTAAAAATATTCAGAACTTTTCTCACAATCTTACAACTTTTTCTCACCTACACGAACTACCTTTTCTAT
CTTCTTTGGTCTATTTATAGTTTCCCAAAATTTGTCCCAAAACTCAAGTTGCTACTCATTTGGTGACATTCATCAGGCTC
ACCAATCACAATTAATGGATCGTCAATTGCTCTACAACTTGCCTTTTTCTTGCTCTAGGCTTCAAGTGTTTGAACCTAGT
TTGCGAACTCGTTCGACTCTGCGTTTCATATTCGGCGTATTACCAAGTACCACCTTGTTCGCCTTTCAAGCCTTCAATTT
TTCTCCTTATGCCATCATTTTTGGCGATGGTCAATCTGCTCACCTTTCTCATTCAGTGAGTCGCCTTTCCATTTGAAGTT
TGTTGACCTGACTAAATTATTGCAAGTATTGTGCATTGCCAATTTGGGCAAGGTCATACCCGTTAGGCGATCTTCCCTTC
TTGTTTGGGGATCAACAGTGTGAATTTTACATTTATTTTTACACTTTTGGTCATTCTTTCAAACATTCATCCTTGCCTTG
TCCTTTAGCCTTCATAGCTTCAAATCATTAAAATATCATTAGAATAGGACATATTTAGTCATTTAGGAAGCCAATTGTTT
AGCTAAATCGGCCTCAAATGAGTGCAAATCTACCGGTCATTAACCCTAAGGAACAAAATCAAAGCATAAGATTTCCATGC
AAGATTATTTCAAATCTTTTTCCAAGATTCTTTTTCAACGTAAGTCCTTATCCAAGAATTTCATTCTTTCGAACTCAAAT
TTCTTCATATATGCATGAATATTTAATAGAAATCTCAATTCTTGACCATAGGATTTTCAAGAAACTAATTCAAAAATCTC
AAAAATGGTTTCCTTGTTCATTTTCCTTCAACACTACTAAAAAACTGCCAAAAAGCAACGGACGACGTGGCTCCATAAAG
CGACGCCAATTGCCACACCGTCCGTCACTTTTAAATAAAAAAAAATATTTTTAAAATTATTTTACAAGAAGCGACGGACG
GCATCTCTTAGTCCGTTGCTTTTTTTCGCGGATTTTTGCGCCAAATATATATATAATCAATAATTAATTATTTTATATAA
ATAGCGACGCATTCCGTCGCTTTATATTAAAAATAATTATTTATAAATTAAAAAAAAGTCACACCGTCCGTCGCTTTTTA
TTAATTTTAATTGTTTAATTATTTTTTAAATAAGCGACGACGACATCTTTATGTCCGTTGCTTTTTGGTCAAAATATCTG
GTCAAATATTTTAAGAAAGCGATGGACAGTGTCTCTTAGTCCGTCGCTTTTTGGACAAAATGTTGGTCAAACATTTTTTT
AAAAAGCGACGGAGATAGAGGCGCTGTCCGTCGCTTTCTTTAAAATATCTGCATACCAAACGCGATTTTCCCCATTTTTC
CTCTCTTCCTTCTCTCTAAATTCTCTCTAAAATCGCCCAAGTCGCCGATGCTGCTTCCGCCGCCGCCGCCGCCGTTGCTG
CTGCTGCCGCCTTCCCTCTCCATTGTCTCTTTCTCCTTTAATTTAAGGTTAGGGTTCATCAAATTAGTTTTTAATTTTTT
TCAATTTGTGGTATATTGTTTGATTTTGTTAATTAGTTATTGAGTTTGTGTTTTATTGAATGATTGATTGTGTTTGTTAG
CAAATGAATTAGTTTTTTTTTATTTAAGTACTAGTTTGAATATGAAATTCTTTAATTTGATTGTGAATTGGGATTTTTGT
AAATTTGATGATTGTTAGTTAGTAAATTGTTAATTTGAAGTTAGAAGTTAGTATTGATGAAGTTTGAATATCATGAATAT
ATATGTTGAATGTTTGAATGTCATATGAATATATGAGGGTTTAATTTTAGAACTTTCATATGAACTTGAACTTGAATATA
ACCAATCCATGGATTAGAAGTTTATATATAATTAAGTTTAGAAATTAGATATTAATTAACTTGAATTTAGAACTTGAACT
AATTGAACTTAGAACTTGAAGGTTATATATAACTAATTGAATTTGTGATTTTAAGACTAGTTTGAATTTGGAATTTAGGA
CTAGTTTGAATTATATTTGAGATTTTAGGACTACAAATAGTTTGAATTTGGGATTTAGCACTAGTTTGATTTTTAAATTC
TAGGAGTACTTTGAATTTGTGATTTTAAGACTAGTTTGAATTTGGAATTAATTAGGACTAGTTTGAATTATATTTGAGAT
TTTAGGACTACAAATAGTTTGAATTTGGGATTTAGCACTAGTTTGATTTTTAAATTCTAGGAGTACTTTGAATTTGTGAT
TTTAAGACTAGTTTGAATTTGGAATTAATTAGGACTAGTTTGAATTATATTTGAGATTTTAGGACTACTAATATTTTGAA
TTTGGGATTTTAGCACTAGCTAGTTTGATTTTTGAATTCTAAGAGTACTTTGAATTTGTGATTTTAAGACTAGTTTGAAT
TTGGAATTTAGGACTAGTTTGAATTATATTTGAGATTTTAGGACTACTAATAGTTTGAATTTGGGATTTTAACACTCACT
AGTTTGATTTTTGAATTCTAGGAGTACTTTGAATTTGTGATTTTAAGAGTAGTTTGAATTTGGAATTTAGGACTAGTTTG
AATTATATTTGATATTTTAGGACTAATAGTTTGAATTTGGGACACTAGCTAGCTAGTTTGAATTTGGAATTTTAGGGATT
TGAATTACAACTTAATTAGAACTTATAATTAATTATAACTTGAATTTACTATAAATTGAACTTAATTATGAATATGAACT
TGAAATGTTGTTGAACTTAATTAATTAGTATTGATTAATTAATTAAGCTTTAACTTTGTAGATCTTGAACTAATTGAACT
TAATTAGAATTTGAATATATAACTAATTATTGGATTTGCACTTTATATATAACTAATAACTTTTATAATATGAACTAGAA
TTTAGAACTTGAACTTGAATATACTTTAGAAATTGAATTAATGTAGTAATTGAACTTAATTAGAATTATTAAGTAATTAT
TATAAATATATATTAACAATGAATTAATGTAGTAAAATTATTATTAAATTTAATTTATAATATATTTGAATATCTATATT
TTTGTAGATGGATCATCATTTGTGGATGTATAATATGCATTATGAAACTGGTGCTGGTTTGAAACTTGAGTTTATTGACG
GTGTTAGAGAAATTATTGAACATACAATGACACTTGACATTTTCAAGAATAATGGATTGGTTAGGTGTCCTTGTAGTGCA
TGTGATAACATGGGCAACATGGATGACACTAACATGAGTGACATATACCCCTCAAGACCATTCACACGGAGTCAAGCAAA
GGATCTCCAAGGCATTCATGAAAAGGGAAGCATTAGAGGAGCTTGAAGGTCACCAAAGAAGGACATACAATGTGTGTAGG
GTACATCAAAATGAGAAGGAAGAAGGAAAGAGGCCATGTGTGCAAATGGCCATTTCATGAATTCAAGAATTCACAAAAGA
AGGCAACCAAACAAGGCCCTTATCTCATTAAGGGTAAAATTGTCAAAAAGTTTCTTATTTATTTTTTTATTATAAATAGT
AGTCTCTTTTATTTTGTAAGACTTAGACTATATTGAATATTGATTCTCAAATTATAGTATCTTCTTAGTGAGTAATTAGT
GAGTAATTAGGGTGAACTCTTGAGATTGCTTGTTAACTTCTTGTGTTTGATTAATCAAAGTGTTACCCCTTTGTGATTCT
TGGTTTCATTTGATTATTCTTCCTTTGGTTGAATTTAGGTTGTTGAAGTCAATTGGGAGGTGAGGGTTTTAGTCCCTTGT
TGCCCATAATTTCAATAACTTGAGTATTAATCCACATATCCTTTCTTTCTTTATTCCTTTCCTTTTTTTGATCTTTATCA
TTTGGTATCAGAGCCTAGGTTTAGATTTGTTCTTACAAATCTAGTCTTGGTTTTAAAAAAAAAGAGTCCAAAAAAAATCG
TCAAAAAAAAAATCTGATTTTTTTTTGTGTTTTGATTTATTGTTTTTGACACTAGATCCTTGTTCCCTACTATTTTTTGA
GTCTAGGTTTCAAATTTTGTTCAATTTGGAGTTGTAGAAGTGAAGTTACCATTGAAGGGTTTCAAGCTTTCCAAACATTT
CAAATTTTGAAAATGGATCTTTTGATTGAGGAGAAATTGGAGGTTAATAATTAGTGGGCTTTGTTCTCTTAGTTGAAGGG
AAGAAAATCCTAATTTTTGAGCCAATTTCGAGTTGATTTGAGTGTTCTTGGTGTTCAGTGTGTGTTCTTGGTGTTCTTGA
TGTCTTCAACTTGCTCTTGAAGAAGAAGAAAGAAGAAAGTACATTTGATCCAACTTTTCAAGTCAAAGTTGGTTAAAGGT
GTTTTTTTTTTTGGGTCCATTAGTGGAATTTTGAAAAAAAAAAGAAAGAAAGAAAGAAAAAAAAAACGAAATCTGAAAAA
AAAAAATTTAAAAAAAATTCCACGTGGACCGACACATCAGCAGCCAGCGCAGCAGACAACCTGCCAGTGACGCCCAGTCG
CACTTGACGTGTGTGTGCGTCAGTTTCAGAGACCAAAACCTGCAGGTTTTTTTTTTAAGACCCCAAAAATATTTTAAGTA
TGGAAGTTTTTTGGACCTAGAAATTTTTCTAAGTGTCCAAACTTCGTGATTCTTTTTCTACCATTTTTCCCTTCAATTCC
TCAACTATTTAACAATTAATTAACATCTTTAATTACTTGTTAACTAGTTTTAATCATCAAATCATCCAATCAAAGTCTTA
CAAGTGATGGACTTCTTTGAGGCATAATTTTTTTCTAAGTGTCCAAATTCACTTCTTCTTCTTCTAAACTCATTTTTCTT
CTAATTTTCAACTATTTAACAATTAATTAACATCTTTGATTACTTGTTAACTAGTTTTAATCATCAAATCATTTCTTTGA
TCCTTCAAATTAAGTAACAACAAGTAATTCTTCTACTTTTGTTACTTGGTTTATTTTGAGTCCGAATCTTTTGGTGCTTC
TTTATTCTACTTTTCTCATCTTAATTCGTTGATAACCTTCTTGATTCAAGTCCATTAGTTTTTTTTGGGTCGTCCTTCTT
TCAAGAGTCACAAGAATCAACTCCATCACAAAGGATAGGTGATCTTGAGTTGATTGAACGGAGCTAGTTCACTATCAATT
TTGAGACGACGCCATAGAAGGTGAGTTGAGAGTTAAATACGAGTGACGTGAGGCTTTTCTACTAACCTCATTTGTTGAGT
TTTGTAGGTATCATGTCTAATACAAGTCCAATTGGGGAGGGTTCGGAGAACATCATGGAGGTTCTCGCCAACATCTCTAA
GCAAGTAGCGGAAATGAATGGAAGAATGGGAGGTATGGAGGAAAGGTTGGTACGGGTGGAAAATGAGAATAGAAGGAAAG
CAATTCAACCCGAATATGATGAGATAAGGAGGGCATCGGTGCATTCCACTACCCTTGCTTCGGGACAAGCTCATAATCTA
TGTTCTCCTCCACAAAGCCAAACCCGAAACTACCAACGCCCTACTTTCCAAACTCCCAACCCTCCAAACCACCTAAGACA
GCCTACGCCACATCCAAATCCACAACCCTATCACCCGCCACAGGAAAATCTTCCTTTTGTGGCAAACCAAGTCCAATACC
AAACACCATTTCGAAATGCTTCAAATGCATCTTTTCATGAACCCTACACATCACATCCACAAAATGCACCACAAATGCCC
TACCAAGACTACCAATACCAAAATCCTCTCTCTGATGAAATTCATGAGGAGTTCAATAATGATGAGATTTGGGAGCATGG
GGATAGGGATGAAAATGGAGTACAAAGGGGAGGAGTACGACCTCGGGACTTGGGGTGGGACCAAGGTATGGGAGATCAAG
AATATGGAAATAGAGGAGATATGATGGGATATAGAGGAGATAGGATGGGATATAGAGGCGATAGGATGGTAAATAGAGGA
AATAGGTTTAGGGAGATGAATCATCATCAAGATAGGGGCTTGAACACTATCAAGGTCATACTTCTAAGGTTCAAAAGAAG
TAGTGACCCCGATGAGTTCTTGGAATGGAAAATTCAAAGTGAGCGAATTTTTCTCACAAATAATATCTCAGAAACTTTGA
AGGCGAAGTATGCTCTCACTCAATTTGAGGGGTACGCATCAACTTGGTGGGAGTCCAAGAGGAGGGAAAGGGAGAGCCAT
CATGACTACGAGTTACCTACTTGGCAAGAGTTGATTGCACTTATGGAGTTGAGATACTTGACTCCAAACTACTACCAAGA
GGTGCTCAAGAAGGTGTACATGTTAAGGCAAGGTACCAAAAGTGTGGAAGAATATTATGATGAGTTTGAGAACTTGCGGA
TGAAGTCTAAATTTGAAGAGAATATGGAGTGTACGGTAATACAATTCGTGGCAAACTTGAGGTATGATATCTTGAAGCCT
TTGAAGCTTAAGCACTATGAGACTCTTGAAGCGGCTTTCCATGATGCCTCAAAGGTAGAAGCAGATTTGAAAGAAGAAAA
ATCATACAAGGCCAAAAGTTCTTTAACTTCCACATGGAGCAAAGGTAGAGATAATTGGAAGACGACGTCCTCTAGGGAGC
AACCTAAAGGTGGAGGTCAAGCTGCCGCGGTCAAGATTGATTACAAATCCAAGGCAAGTGAGCAACCACAAGGAGGTAAC
TATGTTAAACCTAACTTTCCTCGACCCTCTACAATTTAATGCTTTAGATGTCAAGGGAGGGGACATGTTGCTAGTGAGTG
TCCAAATAGGAGAACAATTGTTGCTCTTCGTGATGGGTATAAGACTGAAGATGAAGATGAGAGTGAAGAAAAAAATGAGG
GAAAGAGAGACAGGGGTGAAGGAGAAGAAGGTGCTTCCGGGGATGAAGAAGAAAGGTTGGATGAGAGGGTGAATTTTGCT
TGCTTCATGGAGAAGGGAAAGTCTTTGCTTAATGATGAAGACGACTTGAACATGAATGTCAATCTTTCATGTGTTGTGAG
AAGAATTATGGGAGCCCTTGCAAAAGAAGAACTTGACCAAAGGGAGAATCTATTTCATGCTAGGTGCAAAATCCAAGATA
AAGTGTGTTCTTTAATCATTGATAGCGGGAGTTGCACCAATGTGGTGAGTAGTTCCTTGGTGGAGCGTATAAAAATACAA
ACCATCAAGCATCCCAATCCTTATAAGCTACAATGGCTCAATGAGAGTGGAGAGATGAAGGTCCTCAAACAAGCAAGTAT
TTTGTTTAGTGTGGGAAAGTACAATGAAGAATTGGTTTGTGATGTGGTTCCCATGTTGGCATGTCACCTACTGTTGGGGA
GACCTTGGCAATTTGATAGAGATGTTGTGCACCAAGGGAGATCCAACAAATACACTTTTGTGATTGAAGGTAAAAAGTAT
GTGCTTGCACCTCTCACTCCATATCAAGTGAGTGAGGACTATCGGGCTATGAAGGAGCTTCGGGAGAGAATAAAAGACGA
GGCGGCAAAAGGTGAAGGTGAAAGTTCCACCATCGTTCCAAAGGAGGGGAGTGCCTTGGTTAAAAATAATAAGAACATGT
GCATGATAGCAAAGCCAAGCAATTGTTTAAAGGGTGTGGATGAGGAATGCTTTCTAGTGTGCCTTGTCAACACCAACCTT
TGTTACATGCTAACCAAGATTCTAGCACTTTGCCTAGTATTATTTCTTCTCTTTTGCAGGGCTATGATGAGCTATTTCCA
GATGAGACGCCCGCTGGATTACCACCCTTGAGGGGAATCGAGCACCAAATAGATTTTATACCAGGTTCACAAATCCCCAA
TCGTCCAGCTTATAGGAGTAACCCGGCAGAAACCAAAGAGCTATCAAGGCAAGTGGAAGAGCTTCTTGAGAAGGGGTTGA
TCAAAAAAAGCCTAAGTCCTTGTGCCATACCGGTAATTCTTGTTCCCAAAAAGGATGGCACTTGGAGAATGTGTATTGAT
TGTAGAGCCGTAAATAAGATCACGGTGAAGTATCGGCATCCCATTCCTCGACTTGATGATATGCTTGATGAGCTATGTGG
TTCTATTATTTTCTCCAAGATTGACCTTCGGAGTGGGTATCATCAAATTCGTATGAAACTGGGTGATGAGTGGAAGATGG
CCTTCAAGACAAAGTTTGGGCTGTATGAATGGCTTGTGATGCCATTTGGATTGACGCATGCCCCAAGCACTTTCATGAGA
TTGATGAACCATGTTCTCAAACCTTTCATCAACAAGTTTGTTGTGGTGTATTTTGATGAGATACTTGTGTATAGTAAGAC
AATGGAGGAACATGTATCCCATTTGAAACAAGTGTTTGATGTCCTACTACGAGAGCGTCTCTTTGCTAATTTCAAGAAAT
GTTCATTTTGTGTTGATAAAGTTATGTTTTTGGGTTTTGTGGTTAATGCAAATGGGATTGAGGTCGATGACGAGAAGGTG
GAGTCCATCAAGACTTGGCCGACCCCAACCAGTGCAACTGAGGTAAGAAGTTTTCATGGGTTAGCAAGTTTTTATCGACG
ATTTGTGAAGGGCTTTAGTTCAATTGTTGCTCCTTTGACCGAACTGATCAAGAAAGATGTACCTTTCGTATGGGGTGAGG
AGCAGGAGAAGTTTTTACAAGCCTTGAAATTAATGTTGAGTTCTGCACCCTTGCTCCAACTACCCAACTTTGACAAGGCC
TTTGAAATTGAATGTGATGCTTCAGGTGTTGGTATAGGTGGTGTGTTGATGCAAGAAGGAAAACCATTAGCTTTCTTTAG
TGAAAAGTTAAAGGGAGCTACACTCAAGTACTCAACTTATGACAAGGAATTGTATTCACTTGTGCGAGTGTTGGCTCATT
GGCAATACTACTTGTGGCACAAAGAGTTCGTGATAAGGACCGATCATGAGTCCTTGAAGCATCTCAAGGGGCAATCCAAG
TTGAACCAGCGACATGCTAAGTGGGTTGAATTCATTGAAACCTTTCCATATGTGATCAACTACAAGCAAGGCAAGGAGAA
TGTGGTAGCGGATGCTCTATCAAGAAGGTTTGTATTGGTCAATACCTTGGTTTCTAGAATGATGGGGTTTGAAAGCTTAA
AGGGATTCTATTCTATGGATTCCGACTTCAAAGATACCTTTGATAATATTAGTCAAGGGAAGCGAGTTGATAGGTACTAA
TTGGTTGATGGTTTCTTGTTCAAAGATGGCCGAGCATGTGTGCCCATGAGCTCATGGAGAGAGTTATTTGTCAAGGAGGC
TCATAGTGGTGGTTTGATGAGACACTTTGGGGTACCAAAAACACTTGATATTCTTAAGGAGCAGTTCTTTTGGCCCAAGA
TGAAGCATGATGTGGAGAGGATTTGTGGACAATGTCTAGAATGCAAGCAAGCCAAATCCACGACTAGGCCCTAAGGTAAG
TATACTCCTCTTCCTACTCCAAATGGTCCGTGGATGGATATTTCTATGGACTTTGTGTTGGGACTTCCTAGGACTAAAAG
AGGACATGATAGTATATTTGTGGTAGTGGATAGATTTTCTAAAATGGCTCATTTTATTCCATGTCATAAATGTGATGATG
CATCCCATGCAGTATCTTTGTTTGTTATCAATGTGCTTAAATTGCATGGAGTCCCTCAAACCATTGTTAGTGATAGGGAC
TCCAAGTTTCTAAGTCATTTTTGGAAGAGTCTATGGGGTACACTTGGTACCAAACTTATGTTCTCTACTTCTTTCCATTC
TCAAACGGATGGACAAACCGAAGTAGTCAACCGGACTCTTGGAAGCATGCTTCGATGCATGATTAGAGGAACCCCAACTA
CTTGGGAAGACCGTTTACCCTTGATTGAATTTGCATATAATTGGTCTTTCCACTCCTCTATTGGAATGTCTCCATTTGAG
GCACGTTATGGTTTTAAACCTTTGTTTCCATTAACCATGATTCCTTTGTCTAGCGATGTTGTTGTGAGCTTAGATGCCAA
GAAAAGGGCAAAGGAGATGATGAACATTCATGCCAAGGTCAAAGAGGCCATTGAAAAGAACAATTCAAAGGTGGCCATTC
GAAAGAATCGAGGGAGAAAGGAAGTGATCTTCAATCCAGATGATTGGGTGTGGGTGCATTTCCGAAAGGAGAGGTTTCCA
CAAGTACGAAAAGGGAAGCTAAGCCCAAGAGGGGATGGACCCTTCAAAGTACTCAAGAGAATCAATGACAATGCTTACAT
GATTGACCTACCAAGTGAGTATAATGTTCATAATGTTTTCAATGTTAGTGATTTATCTCCTTGTGTTGTAGGTGATCCTT
TGGATTCGAGGACGAATCATTTTCAAGAAAGGGAGGATGATAACATGGGCAGCATGGATGACACTAACATGAGTGACATA
TACCCCTCAAGACCATTCACACGGAGTCAAGCAAAGGATCTCCAAGGCCTACAAGCAATGTTCATGAAAAGGGAAGCATT
AGAGGAGCTTGAAGGTCACCAAAGAAGGACATACAATGTGTGTAAGGTACATCAAAATGAGAAGGAAGAAGGAAAGAGGC
CATGTGTACAAATGGCCATTTCATGAATTCAAGAATTCACAAAAGAAGGCAACCAAACAAGGTCCTTATCTCATTAAGGG
TAAAATTGTCAAAAAGTGTCTTATTTATCTTTTTAGTATAAATAGTAGTCTCTTTTATTTTGTAAGACTTAGACTATATT
GAATATTGACTCTCAAATTATAGTATCTTCTTAGTGAGTAATTAGGGTGAACTCTTGGGATTGCTTGTTAACTTCTTGTG
TTTGATTATTCAAAGTGTTACCCCTTTGTGATTCTTGGTTTCATTTGATTATTCTTCCTTTGGTTGAATTTAGGTTGTTG
AAGACAATTGGGAGGTGAGGGTTTTAGTCCCTTGTTGCCCATAATTTCAATAACTTGAGTATTAATCCACATATCCTTTC
TTTCTTTATTCCTTTCCTTTTTTTGATCTTTATCAGCATGTAAGTGCTTAAAATTTTTAAACCAGATACAATTATGGTTC
ATTTGTACCGTAATGGATTTAAGCCTAGATATTTTGTATGGATTGATCATGGAGAAAGCGATGGATTGGATGGTATGTTT
TATAATTCTCAGCATGTGGATGAATATAATATGGTTGCACCACATGGTCAAATTAAGGTTGAACATGATAGGGTTCATGA
AATGATCAATGATGCTTTCGGGGTTCAAGGTGGGATGGAACCGGAACAATATTTTGATGAAGCTCCTAATGAAGAAGCAA
GACGCTTCTATGACCAATTAGAAGAGTCTAGTCGTCCACTATATGAAGGGAGTCCACATTCTGCCTTGTCAGTTGCGGTT
AGATTAATGAATATTAAATCAGATTGGAATGTTCCTAATGCGGCCATAGACTCAATGGTTGATCTTTTGGGTGAACTGGC
TAATCCGGAGTTTAACATACCTAAGAACTTCTATCAGGCAAAACGTTTGGTTTCCAAGTTAGGATTGACGTATGATAGAA
TTCATTGTTGTGTTAATGGCTGCATTATTGAAGTGAGGTATTCAGGTTGGCCTAAGAAGAAGATTGTATTGTTTTGGTGT
GAGTGGTTTGACCCATCACATAGAGGCACAAAGATGGACCATCAACATAATATAATTGAAGTTAAGCACACCAGAAAATA
CAGAAGTTATGATCCTTTTATCATTGCACAAAATGCTAAACAAGTGTATTACGCTCCATATCCATTGTGTAGAGACAAAT
CTGATTGGTGGGTTGTTATAAAAAGTAAGCATGTGGGAAGAATTGAAATTGACAATGTCTTAGATGTGACGTATCAAAAT
GATGTTGCAATTGTTGAACAACAAGCTGATGTTGAATTGGAAACCACACTACAACATCCTCAACACTTATTAGAAGAAGT
ATCTGATGATGAGATACTGAATGTTGAGGAAGAAATATCCGAGAATGAGGAAAATGAATCATTTGATGACGAAGAATGGG
ACGATAATGGAAATGAAACAACTGAGGAGGAAGAATGAGAGAATGATGGAATTGAAACAAGCGAGGAGGAATAGTGTAGA
ATGAAAGCTAGCTAGTATATATATATATATGTGTGTGTGTGTGTGTGTATGTAAGTTAGTGTATTTTGCTAATTTTATTT
AATTTATGATTTTTTATATATATTATACATGTAAATTTGCATACATATGTCATCAGGAGGTGACAGTGATAGTCATCCCG
AGCATCTTGGAGTTAGCCAGACTAAACATGCTAAAAAGAAGAAGTCTAGGAGACCTATAGGTCCTGAGGATATTACAGGA
TCTATTTCTTTTGCGCCAGAGCGCATCAGCCATGATACTCATTTATTTGTTGTTTCGTTTGGTATGGTGGATCCTCGGCA
ATATTATCCTAATTACCGTCGACCAGTCGTTACTTCCTCTACTTCACATGCATTTCCTTTACGACGCTACAAGGACCTAC
CTTTACAGGCTATTTGTCGAGCACGACCCTTATCGGTAGGTACTCCATCTCCCACAGGTACATATCCTCAGTTATCTGCT
ATGAGGACTGGAGATTCTAGTAGCGAGCAGTCAGATGCTATGGTCGGTACGCCTCCATTGACTCAACGTTTTGTGCATCC
TGATGTATCACCCTCATCTAAAACTAGACCTAGTGCTACACCAGATGATGAGATGCCTGCTCTAGCTCTTGGCCAAAAGG
ACAGACTTGGTAGAGTCATGATTGAGCCGGATGGATCATCGTAATTTTATTTTGTTATCTATTTGTTAGTTTATTTTATT
TATTTCTTATACTTAAATATATTATTCATGAACTAACATATTTATTATGTGTTTTGCAGGTGGTTGCCTGGGCGTTAAAA
GACTGTGTTAGAAGACTTTATACACAGTCTTATCACTCTTGGAGCGAGATTCCAAACATTATACGCTAGACGATGTTTAA
TGAATTTAAGGTATATATTTTTTAGTTAAGTTTAGTATACTTTACTTTTTTTTTACTATCGATCTAATTAACGTTATTCA
ATTTTTTTTCAAACAATGTGTACTTGGGAGCCGAGGTGCAATTTGGTCATTACGACCACATTTGAGAGGAGGGCATCCGC
AAGACTATCTAGCTGGCAAAAGAAAGTTCGGGATAGTGTTGAACGTTCGGATTGGATGTTGTCTCATATTTTTGATAAAT
TGGGTCTATATTGGAACACAGACAAGTTTAAGGCAATATCAGAACAAGCCCAAAAGGCTAGAGGCAGTCTTAAGGGTGGC
TCGTTGCATACTGGAGGTGCAAAGACCGTTGGAACAATTACAACAGAGATGGTAAGTTCTAATTCAAACTTTTAAATAAA
TAATTAGTTGATTCATATATATCGTTATAAATTTCAGTTTTTATTTATAGAAAAAATAATTGGGACACACCCCCATTGAA
CCGGAGGTTTTCAAGAAGACTCATATCAGGAAAAAAGAAAATGAGTAATGTGTGGGTGGAGGAAAGGGCCGAACGAACTT
TTCTAAGTTATTTAATGTGAATAATTTATATTAATAGTGAATATATTTATGATATGTATATATATTGATGTCAATTTTTA
TATTTAATATGCAAAATGAGTTTCATTAGTACGTCGCTAAGAATCTAGATAGTTCGGTCGAAATGACACCTGAACTATCC
ACCCAAATTTGGAAACAAAAAGTGGTAGGGGGGACACACAAGGGTGGATGCTATGGTCTAGGCTCTCGAAACGATGTAAG
ACGACTCCAGTCAGGCTTAGAAGGATTGGATCATCACGTCAAACCGAGGCACTTGATAGTGTTCAGATTGCTGCTATGTC
GGCTCAAAGAGCACAGCAGCTTACATCGGCAGTGGCAGAGTCGAAGCAGAGAAGAGTAACTGAACAATGAAGCATGAACG
AGACCGTTCAGCAAATCAAAGAACAAGTGATGAACCTCGCTCGTCGACCTACTACTTTGGCTCCCGAGAACACCGACGAC
GACAATGATGATGAGGATGATTATGTAGATTTGACTCCTTAATTTAGATCTCTAGACATTTATGAAATTTTGAAAGACTT
TATAAGTCTATAAATTGTGATTTAGATACTTTTGAATGTTATTTTAAGTTTGTTGCTTTATGTTTTGTGTAGATTGTTTA
TAATTGTGTGTGTTTGATTAGGCTGAATAGTGTATAATTGAATTTACAGGTGGGCAACAGAAACTGCCAGTTCCTGCTGT
CAAAAAATTTGCAGAAAAAGCGACGGATAGTGTGGTTTTGTCCGTCACTTTTTTGGATTTTCCAAAATAATATCATCCAA
AAAAGCGACGGACAGGGTCCTTTTGTCTGTCGCTTTTCTGGGATTTTCAAAAATAAAATTTTCACAAAAGCGACGGATGG
CGTCGCCATTTGGAAATTTAAAAAAAATGAAAATTAAAATAGAGCGATGGAGTCCGTCGCTTTTGTTAAAAAAATTCTAA
AAAAAAGAGTCAAAAAGTGACGCAGTCCGTCGCTTTTTGAAAAGCGTCAAGCTAAAAAGCAACGGAAGTGACTGCGATGC
TTTTCCATCGATTTTGACCAAAAAAGTGACGCAATCCATCGCTTTTAATTTGACCGTCATTTTTTGGCAGTTTTTTAGTA
GTGCAAGCTAGGGTTTCAAAGTTTTCCTATCATGTTCTTCTTCAAACTCCTTCAAGAACTTTGTTCTTCCAAGTATGTAA
GGTTATTCATTGTGTTGGACTAGTTCGTAATCGCACCCTACATCTCAATTCAGTCAGTAACAAGTTGAATCTAGGGTTCT
GCCCTCAGCTTTATAAAATTCATATATTGTGAGATTGTGATACTTTATGCATTTAAATTCTTGAATTATTATTCATGCAC
ATAGTTCCACCTGAACCCAATATGTTGAGTTTTACCAAAATTATTTCAAGTCGGTAACTTTCCTTACATTGATTTTGGAA
TTTTAAAGTGAGTTCAAGAGTATCTTAATGTGTCTTTGGAGAAGAGCTTAAGGGAATACAAATGGGTCCAAAAGTACTAT
TTTCACATTGAGAAAAGTTTTAAGACGATCTTAAATAGTTTTCAAAAACATTTCAGCTAGATAAAGAGAAGTTCAGTTAA
CCTTAAGGAAAGTATTTTTTTTTTCACATTGAAAAGAGAGTACTATTTTCCAAAAAGTATAAAGATTTTTCAGAGTATTT
TACAAAAATTGAGTGCAGTTCAGTTACCTCTTTAATTGGCTTTTTTTTAGTAATTATCTCAACCCAGTGATTATTTTACA
TGAGCATACAATAATATATTTTTGAAGTAGTATTGAGCACTGATTTGAGGGAGTGTTTAGATAACTCATAGCCCCCATAA
ACTACATATCCAACATAGATAGGATCATACCACAAGATGTGCGACTCTCCACCTACCTCAAGAAAGTTTTTTAGTGAGTC
CTCCAGTTCAGTTGCGTTTTATACTCTGTCATGGTATAGGATGGCTCTAGCAACATAGGTAAGACATTGTATCGTCATGA
GGCTCATAGTGATGGTTGTCTGTTAGAGAAACTATCAAGTAAAGTAAAGTAAAATATCTCTCTCTCTCTCTCTCTCTCTC
TCTCTATATATATATATATATATATATATATATATATATTAGTTCAGTATTTACTATTATTGCATTCTTATAGTGAGATC
TTAAATGATTTTCATCATGATTTATACTATATATATTTTAATTGAGTTACTTTTCGTCTTTCAGTTCAGTTATATGTTTT
ATTTATCCCTATTACATACTCGTACATTCAATCTACTGATGTCATTCGATCTGCATCATTTCATGATGCAAATTTAGGTA
CTTAGAATCATCAACAGGAGTTTCGTTGAGATCACATCAGTTGTTCATCAGCTTTTGGTGAGACCTCTTTTGTTTCGGAG
GACTCTAATTTTGTGATTTGTTAGTTGTAGCATTTTGAGGTGTCACGGGTCTTGTCCTGACAACTATCCTTATACAGTAG
AGTTTTTATAGATAGACAGTCGTGGCATGTTTGTAGTATTCAATTTCAGATGTTTTATTTAAAAAATAATATTTAATACT
TGTATATTCAGATAGTTTTGAGATCCTATAAACTACTTTTTTTTTTTAGTTTTGATGCTTGTGTATGTTTGAGTTAGTCA
AGGGTTCACTTTGGGACCATCAATGGCTCTCGATTGTCGGCCACGTCCAAAGTGTAGGCTTGAAGTGTGACACCATAGTT
GTCGTTGGGGATCTATGGGACAGCCAGCAAGATAATTCCAATTAAACTTTATACTTTATTCATTCATTGGCTACACGTGC
ATCGCATCTTCTTGTGTGGTGTGTGTCTGTGATTCATTGACTTGTATGGTTTTGGTGCATTGTTTGCCTTTCTCTCCGCC
AGTTGTGTTGTTTACTTACAATTACCTACCAATCTTATTGTTAGCACTGTCATGTCTATTGACTAATCCATGTTTTTGTA
CTCGTACTACACTTCTGCATCTTTTTCTGATGCAGCTCCCAGTACGAACCACCCTTAATGAGTGTTGGATCTCCCGTGGC
CGTAAAAAACTCAGATTGTGGTGAGATTTTTGCTTTCGGAGACTTGTGGATTTTCTTTCTTTGTATTTTTTATTTTGGTT
ATACAAACATGATGTATATAGCCTTTTTATACTTAAATTCTCTTGTACCAGTGACACAAGGTCAAGGGATTTGTTTGTCT
ATATAGTTTTTTTTTTCTCAATCACTTTTGTGCCCGTTTTGTATATTTTGTAATTTATTTATATATCTATTCTATGATCC
CCATTTTGTATCTTTATTTCTACTTTTGTTTATTATTTCTTATAAAATTATTGTCTTCCGCGTGTTTTTGGTTTTGGCTT
TCCTACTGGGAGGTTTATGGTAGGCGCCATCATTGACCGATTTCGGATCGTGACATTTTCTGGGAGAGAAGTAAAAGGAA
AAATATAGGTTCCTTAACAATTTCGTACAAGGGATGAATATATTGCGTAACTTAAATAATCTAAATTCTAAAACTTTTTT
GATGTTCCAAACATTCAATATCTGAAGTCGATTAATTAAGAGATTATTTGATAAAGTAAAGATGCTAAAGTATTACTATA
ATGCTAAAAGAAACATAATATTGTAAGAATCAAACACTTCGACTCATTTGTGGAATGTTTTATCTACTATTTCCACCTTT
TATTTTATTTTTTGTTATGAACAATATTAAAGCTTTTTTTATTGAAAGATATTCTTAGCTGATAAATTCTTCATTTGTGA
CAAGTTGAAAGTAATTTTAATGTCGTAACCTTGTGTTTTCTTCAACACCAATAGGATATCAATCAAAATATGTTGAAGGT
TGCAGGTTCTCCAAAAAGAACGTATTCTCTCGAGTGGGAATGGGTTGATTATGTCGTATCAAGTACTATTAATAATCTAT
TGTAAATTCAATACTCATATTGTAATTATTCGAATTTATTTCCAATGAAATTAAATTTTAATGAATTGTTAATGGAAGGG
AAGGATAGTATTTCAAATTTACATGAATTATTGTGCTTAATATAAATTGTCATGCTGATTACAAAATGTACTACTTTCAT
ACCTCGATGAAATAAATAACATGTCATATAGGATATTCATTTCTTTCTTTCGCACGCAGGCAATTTCAGTGGTGACATAT
ATAATGTAAAACCAACCTCTAATCACCAAGATTTACAGTGATCGTAAATGACTTATCTTAGTTATATCGATGACATCTCT
TGATGACAATGTAAGATAAATTATAGACACGTAGACTTTGTAAACAATAAAATTTAATCTAATTGAGAGAATTTTGATAA
TTGTTACAATATTTGATCGTCTATTGCAAATTTTGAATGGCATCTCATCAAAGTTTGACTCGTTGGTAAAATATTAAGAT
GAAATTCATCGAAAACGTTAACATCGAGTCAAATTATGCAAATTTCATATAAAATACTAGCAGTTTTGTGATAGTAGTTT
TTCAGCTTTGCGTTCCATCACAATGTTGATCATTATCAATAGTGGCTTTCTCACTCAAAATTCGGAGAACTTGGTAATAT
GCATTGTGCGCAGCCCTATTTTTTGCAGTTATTTTTTTCCCACTTGATTTTCCCTTCCCCACAAATATTTCATCAACGAA
AACTTCAAACTCTCCATTTTCATCCCATTTATCAACAAATTCTGTCTTCAATCCATTCTTCTGACATAACTCGTACATTT
TTGTAATTGGATTAAGCTCGAGTTTTTCTGGAGTAGTTAGAGGTTCCAACAAAAAATTAACCANNNNNNNNNNNNNNNNN
NNNNNNNNNNNNNNNNNNNNNNNNNNNNNNNNNNNNNNNNNNNNNNNNNNNNNNNNNNNNNNNNNNNNNNNNNNNNNNNN
NNNNNNNNNNNNNNNNNNNNNNNNNNNNNNNNNNNNNNNNNNNNNNNNNNNNNNNNNNNNNNNNNNNNNNNNNNNNNNNN
NNNNNNNNNNNNNNNNNNNNNNNNNNNNNNNNNNNNNNNNNNNNNNNNNNNNNNNNNNNNNNNNNNNNNNNNNNNNNNNN
NNNNNNNNNNNNNNNNNNNNNNNNNNNNNNNNNNNNNNNNNNNNNNNNNNNNNNNNNNNNNNNNNNNNNNNNNNNNNNNN
NNNNNNNNNNNNNNNNNNNNNNNNNNNNNNNNNNNNNNNNNNNNNNNNNNNNNNNNNNNNNNNNNNNNNNNNNNNNNNNN
NNNNNNNNNNNNNNNNNNNNNNNNNNNNNNNNNNNNNNNNNNNNNNNNNNNNNNNNNNNNNNNNNNNNNNNNNNNNNNNN
NNNNNNNNNNNNNNNNNNNNNNNNNNNNNNNNNNNNNNNNNNNNNNNNNNNNNNNNNNNNNNNNNNNNNNNNNNNNNNNN
NNNNNNNNNNNNNNNNNNNNNNNNNNNNNNNNNNNNNNNNNNNNNNNNNNNNNNNNNNNNNNNNNNNNNNNNNNNNNNNN
NNNNNNNNNNNNNNNNNNNNNNNNNNNNNNNNNNNNNNNNNNNNNNNNNNNNNNNNNNNNNNNNNNNNNNNNNNNNNNNN
NNNNNNNNNNNNNNNNNNNNNNNNNNNNNNNNNNNNNNNNNNNNNNNNNNNNNNNNNNNNNNNNNNNNNNNNNNNNNNNN
NNNNNNNNNNNNNNNNNNNNNNNNNNNNNNNNNNNNNNNNNNNNNNNNNNNNNNNNNNNNNNNNNNNNNNNNNNNNNNNN
NNNNNNNNNNNNNNNNNNNNNNNNNNNNNNNNNNNNNNNNNNNNNNNNNNNNNNNNNNNNNNNNNNNNNNNNNNNNNNNN
NNNNNNNNNNNNNNNNNNNNNNNNNNNNNNNNNNNNNNNNNNNNNNNNNNNNNNNNNNNNNNNNNNNNNNNNNNNNNNNN
NNNNNNNNNNNNNNNNNNNNNNNNNNNNNNNNNNNNNNNNNNNNNNNNNNNNNNNNNNNNNNNNNNNNNNNNNNNNNNNN
NNNNNNNNNNNNNNNNNNNNNNNNNNNNNNNNNNNNNNNNNNNNNNNNNNNNNNNNNNNNNNNNNNNNNNNNNNNNNNNN
NNNNNNNNNNNNNNNNNNNNNNNNNNNNNNNNNNNNNNNNNNNNNNNNNNNNNNNNNNNNNNNNNNNNNNNNNNNNNNNN
NNNNNNNNNNNNNNNNNNNNNNNNNNNNNNNNNNNNNNNNNNNNNNNNNNNNNNNNNNNNNNNNNNNNNNNNNNNNNNNN
NNNNNNNNNNNNNNNNNNNNNNNNNNNNNNNNNNNNNNNNNNNNNNNNNNNNNNNNNNNNNNNNNNNNNNNNNNNNNNNN
NNNNNNNNNNNNNNNNNNNNNNNNNNNNNNNNNNNNNNNNNNNNNNNNNNNNNNNNNNNNNNNNNNNNNNNNNNNNNNNN
NNNNNNNNNNNNNNNNNNNNNNNNNNNNNNNNNNNNNNNNNNNNNNNNNNNNNNNNNNNNNNNNNNNNNNNNNNNNNNNN
NNNNNNNNNNNNNNNNNNNNNNNNNNNNNNNNNNNNNNNNNNNNNNNNNNNNNNNNNNNNNNNNNNNNNNNNNNNNNNNN
NNNNNNNNNNNNNNNNNNNNNNNNNNNNNNNNNNNNNNNNNNNNNNNNNNNNNNNNNNNNNNNNNNNNNNNNNNNNNNNN
NNNNNNNNNNNNNNNNNNNNNNNNNNNNNNNNNNNNNNNNNNNNNNNNNNNNNNNNNNNNNNNNNNNNNNNNNNNNNNNN
NNNNNNNNNNNNNNNNNNNNNNNNNNNNNNNNNNNNNNNNNNNNNNNNNNNNNNNNNNNNNNNNNNNNNNNNNNNNNNNN
NNNNNNNNNNNNNNNNNNNNNNNNNNNNNNNNNNNNNNNNNNNNNNNNNNNNNNNNNNNNNNNNNNNNNNNNNNNNNNNN
NNNNNNNNNNNNNNNNNNNNNNNNNNNNNNNNNNNNNNNNNNNNNNNNNNNNNNNNNNNNNNNNNNNNNNNNNNNNNNNN
NNNNNNNNNNNNNNNNNNNNNNNNNNNNNNNNNNNNNNNNNNNNNNNNNNNNNNNNNNNNNNNNNNNNNNNNNNNNNNNN
NNNNNNNNNNNNNNNNNNNNNNNNNNNNNNNNNNNNNNNNNNNNNNNNNNNNNNNNNNNNNNNNNNNNNNNNNNNNNNNN
NNNNNNNNNNNNNNNNNNNNNNNNNNNNNNNNNNNNAATTAGAAAAAGTGTAAATAAAGATAGTCTTTATTGTTAGTATT
TGTTTATACTAAACCATGTGTCACTACCTATATACAGTAGTGATTAAGATCGTTCTATCATGGGAGGATATATTTCATTA
ACCTCAGATACTTGATGACAATACTTTTTTTAATGACACACTGTGCATTAAGAGGGCTCGATTTTCTTCTTTTAAATATT
ATTTCTATTTGTTGCAGATTATATTTTCTTTACTAGTTTTAACTTTCTAGTTTATAAAATATACTTTAAACTTTGTTGTA
TCTAATTACAAAGTTCTGCAAAATATTGTTTTGAGTATTTCAGTAAGAAAAATTTCATCCTTAATTAGAAAAAGTGTAAA
TAAAAATAAAGTCTTTAGTGTTTGTTTTTTTTTTATGCGAAACCATGTGTCAATTAATGACAGAGAATGACTACTTCTTA
CAAAATTGTGCTTCACCATTTATCAATTATGGTTGTATCATTACACAAACAACATGCCATTTGGTTGCCTATACAAGTCA
GACTATATTCATGACGATTTATACCGGTCTAATATGAAGTAAATACGATCTCACAATGAATAAAAGTACTTTACAAATGA
TTATGAAAACAATATTTATATTGTGTGGGTTAATTGGTATTGTGGTCATTTAGTTTCTCTAGTATATGCTATTACTGGTA
TGCAACCTTTAATTGACTATCTACTTGTTTAAAAGAGTTGTATTCTTTTATGAAAGAAAGTCACTTAAAATATTAGAACT
TTTTCATAAAAAGAAGAGTCTATAAAACTATTTTGTATATCCATGAATATTGGTGAAAAGTCATATGTCATGTTTGTGTT
GTAAAAGAAGCATTTGAGACATATGCTCTTATTGGACCTGATGAGACTATGTTCATGGGTAATTCTGTATTAACCAAATT
TGAAGGTTATGGAAAGGTCTTTCTGAAAAGGATATCCGAAAAGGTGTTGACTTTAAACAATGTTTGTATATGACAATGGT
GTAATAAGTAAGAACAAAATATTTGTTGGAAAAGGTTACCTCACGGAGGGTCTTTTCAAATTTAATATTTCTGCTTCTTC
TTCCATGATAAACATTCTTATAAATCTGTTCAACGGAACTTTATATATATATATACTATGATGCCTATTGAGTATCCCGT
GTTTTGATACTCATACAACATTTCTGCATCCTTTTTTTTATGCAATTGCCAGTACGAGTCACCCTCAATGAGCGTTGGAT
CTCCCGTGGCCATCGCAGACTCAGATTGTGGTGAGCTCTTGGTGTCCAGAGACTTGTTGTTTTTCTTTCTTTGGTACTTT
TTATATGTATTTTGTATTTGTATTTTGGTTGGATAGAATTGATGTATATAGCCTTTTTGTATTTAGATGCTCATGTACTA
GTGACACCAGGTCTGGGATTGGTTCTTGTGTATAATTTGTCATTCTTGGTCATTTTTGGGTCCGTTTTGTATATTTTGTA
TTATATTTACATATATATACTATGGGCCCCATTATATATCTTTATTTCTGCCTTTGTTTATTCTTTTCTATAAAATTGTT
GTCTTTCGCAAGTTTTGGATTTTGGCTTGCCTACTGGGAGATTTATGATAGGCGCCATTACGAACCGATTTTGAATTGTG
ACAATCAGGAGAGAAGTAAAAGGAAAAAGATAGGTTCCTTAACAATTGCCTACAAGGGATGAGTATATTGCGTAACTTAG
ATAATCTAAATTCTAAATCTTTTTTAATGTTCCAAATGTTCAATTTGTGAAGTAGATTACCTAAGAGATTATATGATTAA
GTAAAGATGCTGAAGTATTACTATAATGCGAAAATGAACTTACCATTGTAAGAATCAAGCACTTCGGCTCATTTGTGGAA
TGCTTTATCCACCTTTTATTTTTTGTTATGAACAATATATATTAAAGTTTTTTTTTTATATATTAAAATATATTCTTAGC
TGATGAATTCTTAATTTTTGACAAGTTGAAAGTAATTTTAATGTCCATATTGGAGGTTGATTCAAGTAGAAAGATTATGA
ATAAAACAATAGGTGATGTTTGAATTTTGACCTAATTAGTCCTAGGTGATTACGGTTATCGTTCCCTATAACAAGAGCTT
TTAGCACCTAAACTTATGAATGAAATAATCGATGTTAGCTCCCTTTTTATGGGCTGAATGCTGAAGCTAGCATTTGGAAG
ACATCTGTTTATGTAGTTTTTTTTTTTTTATATGGCGTGCAATTTATCAAAAAAAAAAAAAAACTTGTACAAGGTTCTAA
TGGCTGATCTTGAAAAGTATGCTTTTTGCCTATTTTTTTTCCTTATTTTCTCCTCCTTATTTGAGAGTGTATTACACACT
CCATGATCAGAGGAGTATCCAGAATTTCCCCTAGATGGGTGCACGATTACGAAAAAATGTATCTTAAATATAAATTTGAT
CGATTTGACCTTTAGTTCGTAATATAAATCATTAAAGTTTAAAAATTATAGGTCCAAAATATATAATACTACAAGTTTTA
AATTTTAATATACACATTTGATTTAATTATATAAAAATTTACAATGCTAATTTTTTTAGGAATTCTCAATGTAACACACT
TGAAATTTCTGAAAGAATAAAGGAAAAAAATAAAAGAAAAATTAGTTGAAATGATAAAAGTGTAACTGATCGATAATCAC
TTGGAAAAATGTTACTCAAAGAGAAAAGATAGATATAAGATTTAAATTTCTATCTCTCACTTAGAGAAGTGCACCCAATC
ATCATCGCATTATTATATGATACTTTGAATATGAGTTCACACATCTATATTTAAATATTTTTTTAAAAATATAACACTAC
TATATATAATCTAGAGAGAGGAGCATGGGTTCACGTGTGTCACGACCCGATTTCTCAAGTCATGATGGCACCTACTATAA
CCCACCAGTAGGTAAGCCAACCCGTAACCCGAAACAACAAGTAATGGGTCTGAGGGTAGAAACTAAACAAGAGTAGACAA
ATAACAATATAAACAAGCGGAAGAAAACCAAAAACATATATACAAATAAAGATCCCTCCCAGAACCTGGAAGTCACTAGA
ACAGAGCTACTAACAAAATGAGTACAAGTCCCAAAAGTAGACAACAGAGACTGGACTGTCTCGAAAGGTAAAAGACAAGT
CTATATATACAGATGGAGACTGAAATAGTACAAAACGTCGTGTGCTCACTACCGTCTCCGGATCAGTCTGCTCCAAGCTC
GATCAACGCTGGCTACTAGTACCCGAACCTGCATCACGAAATAAATGCAGAGCGTAGCATGAGTACCAAAACAACAGGTA
CCCAGTAGGCATCATAGGCCGACTGAACTTGAAAAGTAAAGGCAATATGAAAATAAGGAATAATACAAACCGAGGGTCAA
GAGCGGAAATCTAAGTAACAATGGAATGGACACGAGTGTACAAAGAACTAACTAAAGTAATCTATAAGCTAACTACACCA
AACTGGACCCCCATAAGCCTAGAAGGTACACTCGTGCGCAAATTAAATAAAAACCCGAACGGACCCCCATAAGCCCGACG
AGTACACAGAATAACTATAACTAAAGAGAATTGCATAAAAGAACCCAAGAACAAAGAACATCGAACCAGAACCTCAACCC
TAATTAGTAGAATCTGACAGTACGGAGGACGGACCTCGAACCGGATGCTCAGCAGAAGTACCCAAGTAACCAATCACAAG
TAACAAGTATAAGAGGTCGGAACTCTAACCGGATGCTCTATATAAGTATTTGGGCAATAGAGGCCGGACCTTAAACTGGA
TGCTCTATATAAGTATCTGGGCAATAGAGGTCGGACCTTAAACCGGATGCTCTATATAAGTATCTGGGCAATAGAGGCCA
GACCTTAAATCGGATGCTCTATATAAGTATCTGAGCAATAGAGGCCGGACCTTAAACCGGATGCTCTATATAAGTATCTG
GGCAATAGAGGCCGGACCTTAAACCGGATGCTCTATAAAGGTGCCAATGTAGCTGCTTAAAGAGTCCTAATCGATCCACA
CTCATAAATATCCGTGGAACGCCGTCCATACTTAGCCAATCAATGTAAGTCCTTGGAACCAAATCGAAAATCAAATTCAA
ATCGCGAAGTAGAATTAGTGTCGCCGACGTAACTCGTGAAGCCGTAACATCGGGGAAAATAAGGATAACTAAAGTCGGAG
AAAGAGTATCACCTAACTAAGGCCCAAACTATCAGACTCAAGTCTGCTACACCAGTCTACAGGGATCTAAGCCGGCCGAG
CGACGTCGGGGCAAAACTAAATCCTATCGGATCCGAATCATGTATTTCTAAGGCAAGCCCTAGTCAAACCTAAACTAAGG
CCCAAATGCTTCAAACAGACAAGAAATAAGCATGCAAGCACCCCACATAGCGAGGAGGGTCCGTTAATAACACAAAACAT
GCTCACAGTTACCCGATAATTCCCGAAATAGGTCGAAAACATAATTTCTTAACACCTATGCAGGATTCAATAACTACCCA
ACCCAAATCCCAACTAATCAACATGCATTCACATTCTCGAGCTCAATCTAAGAGAGGGAAACCGTAGCCTACCTGTAGGC
CGATCACACGCGCTCCAAAATCACTTCTACGGAGCTTTCCCTTTTCGAACGTCCTCGAAACGTTACCCCGCTATCAAAAA
TAGAATCACAACGTTAATACGGTCGTTTAGACACCAAAATCACAACAAACGGAGACGGGTCAATTTTGGAGTCAAAACGG
GAATCGTGGGACCCACACAGGAAATTCCAAAAATTAACCCCAAAAGTGGGTCCTAACCAGTTCCCCCAGCTCATTTCCCA
TAATGGTACACAATTCGGGGCTCGAGAACAACACAATATCAACATGCAACTAAAACCCAAATTTTCTCAAAAAATTAGAA
TGGGACAGCAGTTGAATCAGCATATTTACCAAAAACGGGCGATCTACAGTAAAATCTAACGACACCACAATGTTCTCCTC
GAAAAACCACTCAAGATAGCCTCAAAAATCACTGAAATCGGACTTAAAATGACTGAAATATCAAGTCTCAAAAATTCCCA
AAATCAAGCTCACAAAAAGGGTGAGGCAGCAGGTATTTTTCGAAAATTACCTCAAACAGGGACTCCAAATCACTATCCGA
GCTCACCAACACGTTGTCCTCGAAAAATCTCACAACTTAGCCTTCTGAATCACCCAAATTGGTTGAGAGAAGAGAGAGAG
ATGAGGGTTTGAAGTTTGGAATTTTTGGCTGGTTTTTCTGCATTAAGTAGCAGATTTTCTGCAACTTTTCTAAAAACTAA
AAACTCCGACGGGGTGCTCTGAACTCGTTCGGAACCCCGTGCACGCAAACGAGATATGCAACCATACCAAATTTGATATT
TCAGACTCAACGGCGCAGTCGAAATTTCCATCAGAGGTCATTTTGATAAAAAGTGGGTCCCACTTCCAAAAGCCCTTTTA
AGTCAAAACCCACAAAAGGGCTCGGAAAGATATCGAAAACCTCCAGACACAAAAGAAGGGTCAATCTAGACCAAACTCGA
TATTCCAAAGCTAACCACGCTGACGGAATTCTCATCCGAGCGCGTTACTCAGAATGTTGACCAAAGTCAAACTTATGTCA
AATTTCAAAGGCTAAAACGCCTAATCGCACCGACTCACACTGAAAACCTCGGGAGTCATGTCGACCATGCTACTAGCCTA
AAATGACCCTTTCGGAGCTGATGGAATCGTCAGAATTGGATTCCAATGTCATTTTCTTGAACTTTTGATCGAAAATGATC
GTTCAAGGTTCATAAGCTCCAAAACACAAAAACTCGCACCCAGACCAAACGAACGACCAGGTGACCGAACTGTCAGTCCC
AGCAAGTCATAAATGACTTGGGGTCGCTATAGGAATGCTCTAAACGACATACAGAAGGCAAGACACAGAAATGACCAAGA
GGGTCATTACAATATCCACTACTAAAAAGGACTTTCGTCCGCGAAAGAAAGGATCAAGAAGTACCTGAAGGCTCAAACAA
GCCAGGAAACTGCTCTCGCATCTCCTGCTTGGTCTCCCAGGTAGCCTCCTCGACTGGACGATGCCTCCAACGGACCTTAA
CAACAAGAATGACTCTCGAGCACAATCTCCTCACATCTCTAGCTAGAATGGCATTTGGCTCATCTACAAATGTCAAACGA
TCATCCAACTCGACTACATCATACTGGAGCACATGGGACTCATCAGGAACATACCGCCGCAACATCGAGACATGGAAAAC
TGGGTGGATGGCCGAAAATGCTGAAGGTAGGGCCAACTCATAAGCAACCTCTCCAACTGTCTGGAGTATCTCAAAAGGCC
CAATGTACCTGGGGCTAAGCTTGCCCTGCCTCCCAAACCTCATCACGCCCTTCATGGGCGACACACGGAGGAATACCCGG
TCACCAATAGAGAATCTCAAAGGTCGACGCCTCTGATCCGCATAACTCTGGTGCCTACTTTGAGCCGTCTTGAGCCTATC
CTGGATCACCCTCACCTGATCCAGGGCCTCCTGAAGCAAATCTGTACCACGCGGCCTAGGCTCTGTAGACTCAAACCAAC
CAACTGGAGAGCGACAACGCCTACCATATAAGGCCTCAAACGGGGCCATCTGAATACTAGAGTGGTAGCTGTTGTTGTAC
GCAAACTCCGCCAAAGGCAAGAACTGGTCCCATTGACCTCCAAAATCCATAACACAGGCCCGCAACATATCCTCAAGGAC
CTGAATAGTACGCTCTAATTGGCCATCCGTCTATGGGTGAAATGCTGTGCTAAGATGGACACGGGTTCCCAACTCCTCCT
TAAAAGCCCTCCAAAAGCTGGAAGTGAACTGTGAACCCCGATCTGAAATGATAGAAACAGGCACACCATGAAGACGAACT
ATCTCCCGAATATAGATACGAGCCAACCTCTCAGCACTGAAGGTAGTATGAACAGGAAGGAAGTGTGCTGACTTGGTCAA
TCGATCCACGATGACCCAAATGTTGTCAACACCTCTAGAAGTCCGAGGCAACCCCACAACGAAGTCCATAGTGATACGCT
CCCACTTCCACTCAGGAATGGGTAATCTCTGGAACTCACCACCAAGCCTCAAATGCTCGGCCTTTACCTGCTGGCAGCAC
AAGCAATGGGAAACAAAGTCAGCAATATCTCTCCTCATGCCACTCCACCAATAATGTTGCCTCAAATCACGATACATCTT
CGCTGTGCCCGGATGGATAGAGTATCTAGACTCATGGGCCTCAGAAAGTATCAACTGTATCAAATCTCCAACTCTCGGAA
CACAGATGCGGCCGGCAAATTTTAACACTCCATCAGGATCTAAGGTAGCCTGACCACCATCACCCACTAACACTCGATCT
CTAAGGGCCACCAAGGTATCATCCTCAAACTAGCAACCACGGATCCTATCAAGCAAAGAAGACTGAACTCCCATAAAGGC
CAAGACGCGTCTAGAATCTGAGATATCTAACCGAACCATGCTATTAGCTAAGGACTGAATGTCCAAAGCTAAGGGTCGCT
CCTCAACAGATAAGAAGGCTAGACTACCCATACTCACTGCCTTCCGACTCAAGGCGTCCGCTACCACATTCGCGTTGCCC
GGATGATAGAGAATAGAGAGGTCGTAGTCCTTCAGGAGCTCAATCCAACGACGCTGCCTCGAATTAAGGTCCCTCTGGCT
CATGATGTACTGAAGACTCCTATGATCGGTATAGATCTCACATCGAACTCCATACAAGTAGTGCCTCTAAATCTTAAGCG
CGAAAACTACCGCCGCCAACTCCAAGTCATGGGTGGGGTAGTTGCGCTCATGAATCTTAAGCTGCCTCGATGCATAAGCA
ATAACCCAGCCCTGCTGCATCAATACACAACCCAAACCAACGCCGAATGCATCACAATAAACTGTGAAGCCCTCGCCCTC
AACTGGAAGAGTCAATATAGGAGCGCTGGTCAATAACTCCTTGAGCCTCAAAAAGCTCGCCTCACACTCATCTGACCAAA
CAAAGGGAACATCAACAAGAGTCAATCGAGTCAATGGGGCTGCAATAGTAGAAAAGCCCTCAACAAAGCGTCTGTAGTAG
CTTGCTAATCCGACGAAGCTCTGAATATCAGTAACTGAGGTGGGCTTAGCCCAATCACGAATAGCCTCAATCTTCACCGA
ATTTACCATAATGCCCTCCTTGGATACAACATGCCCCAAGAACGCTACAAAGTCTAACCAAAACTGGCACTTTGAGAACT
TGGCATAAAGCCGCTGATCTCTCAAAGTTTGGAGCACAATCCTCAAATGCTGCTCATGTTCACTCCGGCTCCGCGAATAT
ACCAGTATGTCATTAATAAAGACAATACCAAATAAATCAAGGTATGGCCTGAATAGACGTGTCATCAAGTCCATGAAGGC
ATCAGGGGCATTAGTCAACCCAAACGACATCACCAAGACCTCATAATGGCCATAACGGGTCCTAAATGCAGTCTTAGGGA
TGTCCGCTGCCCTAATCCTCAGTTGATGGTACCCGGACCTCAAATCAATCTTAGAAAACACGGCGGCACCCTAAAGTTGA
TCAAACAAATCATCAATACGAGGCATGGGGTAACGGTTCTTCACCGTCACCTTATTCAGCTGCCTATAGTCAATACACAT
CCTCATAGTCCCATCCTTCTTCTTCACAAACAGAACAGGAGCACCCCAAGGAGACACACTCGGACGGATAAACCCCTTAC
CTAAGAGATCCTCTAACTGAACACTGAGCTCCCTTAGCTCTGCATGAGCCATCCGGTAAGGCGGAATAGAAATAGGACGG
GTGTTGGGCTCCAAATCTATGGCAAAATCAATGTCACGATCTGGAGGTAGGCCAGGTAGGTCTGTAGGGAACACATCTGC
AAACTCTCTAACCACAGGAACTGAGTCAACTGAAGAGCCCTCCATACTCACATCTCGCACATAAGCCAAATAAGCTAAAC
ACCCAGAAGCAACCAACCGTCTAGCCCGCATAAAAGAGATGATCCCTATCGGTGTGTGACTATAAGCACCCTGCCACAAC
ACTGGGGAAATGCCAAGCATGGCTAAAGTAACGGTCTTGGCGTAGCAATCCAAGACCACATGGTAGGGAGATAACCAGTC
TATGCCCATAATCACATCAAAATCAACCATATCTAGCAGAATAAGGTCAAATCTAGTATCACAACCCTGGATAGTCACTA
AGCAAGATCGCAATATCTGATCCACTACTAAGGACTCACCCACCGGGGTCGAAACATGAACTGACTCTGCCAAAGACTCA
GACCTCATACCCAATCGGGGAGCAAAATAAATAGATACATACGAAAATGTGGACCCGGGATCAAATATTACTGTAGCAGG
CTAATGGCATAATAAAAGCGTACCTATGATAACATCGTTAGATGCCTCAGCCGTCGCCCTCGCCGGGGCTGCGTAGAAAT
GACCCTGAGCACCTCTGCCCGATGCATCTGATCTACCACCTAACCTGCCTCCCCGAGCTCCGCCTCTGGTACCCTGTCGG
CTGTCCCGACGACCCTGGTCCTGACTACCACCTCTAGCTAGAGGGGGCACTACTGAAACTGGTCTAGGTGCAAGGGGAGC
TGGTACCATCGCTCTTCGCCCTCGCCGGGGGCACTCTCTGGACCAATGGCCAAGAGCACCGCAATCAAAACACCCCGAAG
CTGAACGCCCTAAAGTAACCCGACTGCGGTAGAAAGGGAGGGAATCTGATCCCCTCGAACTCTGGCCCGTACTAGGGCCA
CCTTGGTGATGCTGGCCTCCCTCAGAAGCAGATAATGCCGCCTGAACAGGCCGACTGGACTGACCCTGCTGGAACCTTTG
GCCGGGCCTATCATAGGAGTCTCTCCCTCTAGTCTGGGATCCATTGTAGCTGCCCTGGTAGCGTGCCCTCGTACCGCTGT
CCCCTTGGGCCTCACGATGAATATGTTCCATGGATCGGGCATGGTCGACTACATCAAGAAATGAACGGCCGACTGAAACC
AAATGCTTTGTGTCGATCCTCAGACGGAACCGCAACCCACGTACAAAACAATGATCTCTCACCTCTTCCATATCTCGAGC
CGATGCTGCGGCCCTAGCTCAACCTCGGTGTCAACGTCTACCCCAAGATGGGGATCTGCCTGCAGGCTCGATTGCATCAT
CCTCGACCGTGCCGCCCCGCGTGCGAGCGATCTCCCAAAAGAGTGAAACAAGTGATATTTCAAGGAACCAATAAGACACA
AGTTGCACGAAGTGAAACAAAAAAGGAATCTTCCTAAAGATATCATGTATCCTCCCGAAGATAAGTTACGGACGTCTCCG
CACCGATCTGCATGACTCTACTAGACGTTAGCTTTGTACAAGTGAGACCGATAAACCTAGGGCTCTGATACCAACTTGTC
ACGACCTGATTTCTCAAGTCATGATGGCACCTACTATAACCCACCAGTAGGTAAGCCAACCCGTAACCCGAAACAACAAG
TAATGGATCTGAGGGTAGAAACTAAACAAGAGTAGACAAATAACAATATAAACAAGCGGAAGCAAACCAAAAACATATAT
ACAAATAAAGATCCCTCCCAGAACCTGGAAGTCACTAGAACAGAGCTACTAACAAAATGAGTACAAGTCCCAAAAGTAGA
CAACAGAGACTGGACTATCTCGAAAGGTAAAAGACAAGTCTATATATACAGATGGAGACTGAAATAGTACAAAACGTCGT
GTGCTCACTCCCGTCTCCGGATCAGTCTGCTCCAAGCTCGATCAACGCTGGCTACTAGTGCCCGGACCTGCATCACAAAA
TAGATGCAGTGCGTAGCATGAGTACCAAAATAACAGGTACCCAGTAGGCATCATAGGCCGACTGAACTTGAAAAGTAAAG
GCAATATGAAAAGAAGGAATAATACAAACCGAGGGTCAAGAGCGGAAATCTAAGTAACAATGGAATGCACACGAGTGTAC
AAAGAACTAACTAAAGTAATCTATAAGATACCTATACCTAACTGGACCCCCATAAGCCCAGAAAGTACACTCGTGCGCAA
ATTAAAAAAAACCCGAACGGACCCCCATAAGCCCGACTAGTACACAGAATAACTATAACTAAAGAGAATTGCATAAAAGA
ACCCAAGAACGAAGAATATCGAACCAGAACCTCAACCCTAATTAGTAGAATCTGACAGTACGGAGGACGGACCTCGAACC
GGATGCTCAGCAGAAGTACCCAAGTAACCAATCACAAGTAACAAGTATAAGAGGCCGGAACTCTAACCGGATGGTCTATA
TAAGTATTTGGGCAATAGAGGCCGGACCTTAAACCGGATGCTCTATATAAGTATCTGGGCAATAGAGGCCGGACCTTAAA
TCGAATGCTCTATATAAGTATCTGGGCAATAGAGGCCAGACCTTAAACCGGATGCTCTATATAAGTATCTGAGCTATAGA
GGCCGGACCTTAAACCGGATGCTCTATATAAGTATCTGGGCAATAGAGGCCGGACCTTAAACCGGATGCTCTATAAAGGT
GTCAATGTAGCTGCTTAAAGAGTCCTAATCGATCCACACTCATAAATATCCGTGGAACGCCGTCCATACTTAGCCAATCA
ATGTAAGTCCTTGGAACCAAATCGAAAATCAAATTCAAATCGCGAAGTAGAATTAGTGTCGCCGACGTAACTCGTGAAGC
CGTAACATCGGGGAAAATAAGGATAACTAAAGTCGGAGAAAGAGTATCACCTAACTAAGGCCTAAACTATCAGACTCAAG
TATGCTACACCAGTCTACAGGGATCTAAGCCGGCCAAGCGACGTCGGGGCAAAACTAAAGCCTATCGGATTCGAATCATG
TATTTTTAAGGCAAGCCCTAGTCAAACCTAAACTAAGGCCCAAATGCTTCAAATAGACAAGAATTAAGCATGCAAGCACC
CCACATAGCGAGGAGGGTCCATTAATAACACAAAACATGCTCACAGTTACCCGATAATTCCCGAAATAGGTCGAAAACAT
AATTTCTTAACACCTATGCAGGATTCAATAACTACCCAACCCAAATCCCAACTAATCAACATGCATTAACATTCTCGAGC
TCAATCTAAGAGAGGGAAACCGTAGCCTACCTGTAGGTCGATCACACGCGCTCCAAAATCACTTCTTCGGAGCTTTCCCT
TTTCGAACGTCCTCGAAACGTTGCCCCGCTATCAAAAATAGAATCACAACGTTAATACGGTCGTTTAGACACCAAAATCA
CAACAAATGGAGACGGGTCAATTTTGGAGTCAAAACGGGAATCGTGGGACCCGCGCAGGAAATTCCGAAATTAACCCCAA
AAGTGGGTCCTAACCAGTTCCCCCAGCTCATTTCCCATAATGGTACACAATTCGGGGCTCGAGAACAACAAAATATCAAC
ATGCAACTAAAACCCAATTTTTCTCAAAAAATTAGAATGGGACAGCAGTTGAATCAGTATATTTACCAAAAACGGGCGAT
CTACAGTAAAATCTAACGATACCACAATGTTCTCCTCGAAAAACCACTCAAGATAGCCTCAAAAATCACTGAAATCGGAC
TTAAAATAACTGAAATATCAAGTCTAAAAAATTCCCAAAATCAAGCTCACAAAAAGGGTGAGGCAGTAGGTATTTTTTGA
AAATTACCTCAAACGGGGACTCCAAATCACTATCCGAGCTCACCAACACGTTGTCCTCGAAAAATCTCACAACTTAGCCT
TTTGAATCACCCAAATCGATTGAGAGATGAGAGAGAGATAAGGGTTTGAAGTTTGGAATTTTTGGCTGGTTTTTCTGCAT
TAAGTAGCAGATTTTCTGCAACTTTTCTAAAACTAAAAACTCCGACGGGGTGCTCCGAACTCGTTCGAAACCCCGTGCAT
GCAAACGAGATATGCAACCATACCAAATTCAATATTTCAGACTCAACGGCGCAGTCGAAATTTCCATCAGAGGTCATTTC
GATAAAAAGTGGGTCCCACTTCCAAAAGCCCTTTTAAGTCAAAACCCACAAAAGGGCTCGGAAAGATATCGAAAACCTCC
AGACACAAAAGAAGGGTCAATCTAGACCAAACTCGACATTCCAGAGCTAACCACGCTGACGGAATTCTCATCCGAGCGCA
TTTACTCAGAATGTTGACCAAAGTCAAACTTATGTCAAATTTCAAAGGCTAAAATGCCTTATCGCACCGACTCACACTGA
AAACCTCGAGAGTCATGTCGACCATGCTACTAGCCTAAAATGACCCTTTCAGAGCTGATGGAATCGTCAGAATTGGATTC
CAATTCATCTTCTTGAACTTTTGATTGAAAATGATTGTTCAAGGTTCATAAGCTCCAAAACACAAAAACTCGCACCAAGA
TCAAACGAACGACCAGGTGACCGAACTGTCAGTCCCAGCAAGTCATAAATGACTTGGGGTCGCTATAGGAACGCTCTAAA
CGACATACAGAAGGCAAGACACAGAAATGACCAAGAGGGTCATTACAACGTGAACCCATGGCACCCCCTCTAGATACGCC
TCTGTCGATGATGAGAGTGTAATAAAAGAGAGAGATATGTTTCCCAAACTAATAATTGATAGTTTAGGTATGAAACTCAC
ACTTTCAATAGTTTAGGTGTGTGTTTGACACTTATCTCTATTTGTTGTTGTTTAAGTTTTGTAGCGGCTGGTTCTACTAC
TTTTGTCCCATACTACAACAAAAGAAAGCTGTAAAATGATAGACTTTCAAAAGGAATGCATCTTCATTCTGCTAGTATGT
AAATATGTGTTGTAATGATCTGGTCGGTCATTTTTGAAAAGCTTCATAAATTTACAATCTTTCCCCTCCCGATATCGACC
CCAAGTCTTTTATGATTAAGTTTTGAAATTTGGTTTTGAACTTTGAGTTTAAAGATGAGAATTTTGTAAATTTTGAGTTT
GAAAGGTTAATATTGTTAAGAAAGTGGTTTTCGGTGTCTTTTATAGTTTCGAGGATCGAAATGAAATTTCGTCATTTCCA
TTAGTCCTAGAATGTGGAACATGGTCTGTGAGAGTTGCTAGTTTCAGATTCGAAGTCATTTTGAGGATTTGAGGTCCTAA
GTTGTGAAATTGTGGAAAGTTAGCCTTTGGATTGATATTTGTCAACATTCGGGGTTTGAATGCTCGGATCAGAATTTCGA
GAGTTCCATTGGATTTGGGGGATGAAATTAGGCCTAGGTGAGGTCTTGATTAATTTTGAGAGGTCCCGAGTTTGTTTTAG
AATTTTTAGGCATTGAGTTACTTTCTTGTTGTTTTCATAGATGTCTTGTCAAGGAGACCACAAATTCGTATTTCGACGGT
TCCATTGAGTCTGAAACATAAAGTATAATCTTTTTCTATATTCGGTTTGTGTGTGCAGGGTTCTGAACGAATCCCATAGT
CCTTTCGATGTATTATGTTTGGATGTGTTTGCTGGTGTCTGCACGCCTCGTTTTTGCGATGGCCAGTTGCTTAAGCGACC
TTCGCAAAAGCGAGGATCTCTTTGCTTAAGCGAGCTTCGCAAAAGCAAAGTGGGCTTCACTTGTGCAAGAGGCACCATTT
TTGCATGGTTCACTTTTGCAAACCTGTGTCGCTTTTGCGACATCAGAGGGAGGTTTTAGACCTAAAATTTCAGGGTTCAA
GCCCCACTTTCCATTTTTTATCTTGGAAAATCCTTGGTGGAAATTTTTGAAATGCTTTCTTGTGTTAAATCATTTGGGTA
AGATTTTGTGATCCTAAAACTTCCTTTCTCTTTGATTATTTGTGGATTTTAACATCAAAATTTGGGATTAATTTTGATTG
GTAAATGGCAAAAAATTTCAAGAACTCAAGTTCTAAACTAAAATGGAGATTGTGAACTGATTTGAGTCCTTTTGCTAAAT
GATTTTTACCAATGAGTTCCTAAGGCCTTGAGTAATGTTTTTAAGTGTTGATTTTCGGATTCAAACCTTCTTTTTTGAAT
CGGGTTTTGAGTTGATTGGCCCATTTATCAAAGAAATTGATGTGGGCATTGTTGTTTCAAGAAATTTATTATTGATACTT
GATTGTTATAGATTGTGTGGCTTTGGACATTGGTCAGAAGGGAAAGACTCAACTCTTGGGGTAATTAATTTATTGATTTA
AGGAAAGTGATCTCCTAAACCTTGTAATCTAGTAGAATTCGTGTATTTCCTCCATTGTTTGTGCGTTAGGAGTAATGGGA
ATGAGGTGAGGGATTCATTGTTCCACTTTATTAAGCATAATGAATAAAAAGGGGTTAAATAAAAGATTATGTGTTGATCA
TAATGCTTATGAATTGCCTTGTGATGGTACCTATTTGTTTGTTTGATGAAATACTTGATAGCATGAATGTGGACTTGAAT
TGCATGAATTGTCGTCTCTCCCTTGTGGTGTGTCATTGCTTGTGTGCATTGATTGTTGAAAACTATGATAAGACATGTGA
GGGTTATGATGCCGAGGTCATTTCTATCAAGTGCTGATGCCGAGGTCATTTCTAACAAGTGTTATGATGCAAAGGTCATT
TCTGACAAGTGTTATGATGTCGATGTCATTTCCAACGAGTGTTGTGATGCCGAGGTCATTTTTGGCTAGTGACTTGATAT
AAAGCCGATGGAAATGGTTTCGGGTAGTAAATGATATAAAATTTATGGGAAATGGTTTCGGGTAGTGAAATTGTGCCGAT
GGAAAATGGTTCCGGCGAGAAACTGATTATTGTGATTTGATACATTTTGATGCTTATGTTTGACTTGCTAATTGTGATCG
ATTTACTTGTTACGTGTGATTGGTCTACTTGACATTGAGATTCACTTACTTGATATGTGTTGGTTGTAAACTTATGTGTT
TTGGACTGTGAATATTGAGCCTTGTAAATTGTGTACTGTAGAGCTGCTAGGTTGGGCTGATTTCTATGCAGGTTGTAGTT
TGAGGAGTTACTGTTGGGATGAAAGGAGTATTCAATTTCTAGATATATGCCTTGTTCATTAGGTTGCTTTTTGGGTACCG
TGTTGTTGGTACTAACTCCTTGCTTCTACACTAGTGTAGGTTTCGAGCCCGGTATAGCATGATTGCTCTTCTTCTCACTT
TCCGAGGCTTGTCAAAGGACTATTGAGAAAATAGCTTCTTGTAATTCCAGTGGGCCCTCTTTTTCCTTTTCTGTATTCTT
TGTCCTATTTGAGAAACAAAGACTTGAGACTTGTACTTATTTCTTAATTTTGCACTTTTTGCACTAGATTCTTGTACACG
TGACAACTTGGTTTGGGGTGTTAATCAAAAGAATAAGTCTTTTCGCTCTTATCTTGTTCTTGCTTTATCTTTTCACTTTT
TTTGTTTCGTTTGGTTGAGGCTTACTTGTCTTGGTGGGAATAGACAAGTGACATCATGTCCATTTTTGGATCGTGACATG
TGGGTAGCAACCAAAAGAATGTCCAATGTGGCAACTTGCAAGCATATAATATTTCTTGCTATTTTGTAACATTTTGTTCC
TCAATACGAGCACATTTCATAGAGCATTAATATGTTAACATTTAGTCTTGATAAATGTTGAAAACAAGTATAAACTAGTT
GTTTTTGGTGTTTGAACCTTTTTTTAATGTAGTAGTTGAACACACAAGACAAACAATACTAATGTTTGGTTAATTGTCCG
TGTTATGCACACGCACGAGCAATCTAGTATATGCATAGAAGAAATTGTTTCTTAGTTTTGGAAGAAGACTAATGTCAGTA
AAAGGTTTAAGGATTAATATTAATAAAAAAGAGTAATACTTGCTACTAATCAACAAGGCACTTAACATTAATAAGGGAGC
AACTAATGATTTAATCATCATATTGTCATAAGACAATTCAAAAAATTAAAAATCAATGTTTGTAATATTAACTATAGCTA
TTAAGAAATGCTAATTCTTTTTGAGATTGTTAAGATGTATGTGTCCACTATCAGTCAATGGACTAGGTCCCTTGACACAG
CAAGAACAGTAAAACAAGCACAAGCAGTAAAGTAAACAACACAAGTTGTTTACATGGAAACCCCCTTGCTCAAGGGCGGT
GAAAACCACGACCTGTCCTCACAGGATTTCAACCTAACTCCATTTCACTCAAACGGAGCAACGATTCAGATTTCAACTAC
TTGCAACCTAGGAATTTACCTCTAAATCCCTTCCCCCCCAATGTAGCAACTTTACTACAAAGAAAGCAACTAAGCAATAA
CACTGTTGCCCACTAAGCCACCTAACTCTAGATAACTTAGACTTCAACTAAGCAATAACAATGTTGCCCACTAAACCACC
TAACTCCTGATGATTTAGAATTCAACTAAGCAGCAACAATGTTGCCCACTAAACCAGTTAACCTTAACTGACTTAGACTT
TTGATTGAACAAAACAAATATCTAATTCCTTTATAGCACAGGAATAGATTTACAAGATAAGCACAAAAGTATAAACCTAA
GACAACTAAGACACATATAGCTCTATCAGGTCCCTGTTGCTCTTGAGGAAGATACTTCTCGATAGAGTGGTTTTTGCTTG
AGTTCTTGAGTATTTCAGGAATGCAAAAATTGAGGTTGTGTCTATTTTAGATTACCTTATAAAGATAGATACAAACTTAG
AGGCCAACTATTGATTGAGAATTCTGGCACGCTTGGGAGCCGTGCACCAACCTCACCAACTTCTGTACTTTTTCCAACTG
TAATTTATTCACGTATTGGCACAAAGGATCAGGTCCCCTTACAAGATCCCTTTGTTTGTCTAATCATCAAAACTAAAAAT
AGCATTTCCCCCTTTTTGATGATGACAAACACACACTGCCATATCAACACCAGTGTATATCAAACACAAATTCCCTTCCT
CCTCTCATCAGTACATGTCTTCTGCTTCTGTGAACTAGCCAACTTTCTATCCTATGCAACCAATATTTTCCCCCTTTTGG
CATCTTAAAAAAGAGAAGCAGTAAACTAGGATTAAATGTAAGCCTTCAAAGCAAGATCATAGCCTACGACAACACATCAC
AGTAGAAAAGCAGAGAGATAGGATTAATCAAAACAAAACAAGAATCCATTACATTGCATAAGAGAAATCATTCAATACAT
TAAAAGTAAACTGCTAAAAAGAACCCCGGGACACTGCCCACACAAAAACAAAAGGGAGGACAAGAAAGGGACTATGTGGA
GGGAGGCTAACGAGTGAGGGATTTCATGACAAGAGTAAGTCGATCATTGGCAATATCATGAGCCTTGATCAACTTCTCTT
GAAGATCAACATTCTGAGCCAAGAGATTTGCATTCTTCATCCTTAATTCATTGAATTCTGATGTACCAGGTCCCTCTGTT
TGTGCTTTGGCCAACTAAGCCTTCAATAAGGCTATCTCAGCATCCTTTTTGCCCACAAGCACGATCATCTCCTCTAATTC
ATGCTTAAGTTGACTCTGTTCCACCACTAACTGAGACACTATGCTCAGTTGCCCTGTTCTTCCTTCTTTGCATTCACACT
CAACCAAAGTGTTTAGAGAAAAAAACTATTTAATTGTTCCAACAGTACCATCTCCCACATGAACATCCAATTGTTTGGAC
ACCTTGGTGAGAAAATACCCATATCCCATGCCATGTTTACCCTTTTGTTCCACCATTGTTTTGTGCATATGCTCTAACAT
AAGGGTTGGAAGATTCAAATGATCAAACTTGCACAGAGCCTCCATCAGAAACAGATCAGCAGTAGAGGCAACTGTTCTTT
TCCCAAACCTTGGAAGAACCACTTTGTTAACAAACTCAAACAATAGTTGGTAGTCTCCCTTCATGAGCTTCTTTTTGAAT
TCCTGCACAGTTCATCTTTAGGAGTTTGGAACACTCATTTGCAAAACTTTTGCTGCAGGTTTTTCCTACAATGGATCTGA
TCCCTTCTCTGGGCACACCCTAGATTTCTCCCAATCTTTCTTCATTCAAATGAAAACTTCTATTTCCAACTATCGTGTTG
AGGCTGCCATCCTCTGTGAACTCAACATTGTAATAAAAGTCCCTTACTTGTTCCTCATGCAACACAAGCGATTGTGTCAT
GAACAAGTGAGTCCATTATTGATTCTCAACTATATTCGCCAAGGTGCACATACCAGGCTTCCTGATTATCCCAGGATCAA
ATACTCTTTAACCTAGGACTTTCTACATTCGCAGATTGTCACAATGTCTCTTTTGGTTTCATCCTTATCGACTTTCTTCC
TCTTGGTACCTAGTGCCTTCTCAGACTTGAGTGCAGAATCTTTGATAGGTCTAGCAGAATCGGGGGACACTTCCCTTTCC
TGTTTGGATCTCTCATTTCCTTTCTTCTTTTCCAGCTCTTTGCCCTTCCCCTTTGTTGTAGCACCAACCCTTTTGACAGA
AGGTTTCCTAGATTTTGGTTTGCTCTTCTTCTTTCCTTTTTCCTCCTTCTTTCTTTGTTCGGAGGTCAGAGGGATGTCTA
CTGACACCGTATCACTTTCTGATTGTTCATTAGAAACATCCACGACCCCCTCAACAGGAACTATAAACTTCTCTTCACCA
GTCTCTCTTCTTCTCCTAATATCAGTGGTACTGGCCTTATTTCCCTTTATAGCATCACTGTAAGTTTGTGAGCGGCTCCC
CTGGTAGAAGGTTTCCTTGTGGGAGTCTCCTCTATGACTTTCTCTTTTCCTTTGCTGGTGATAGGGACCATTCTTCTCTG
TAAGGCCCAGCGTAGAGGAGTATTGTCCTCTTCATCATCGTCTGAATCACTAGAGGGGGGTATTCCAACATCAAGGGTTC
TGTCAAACACTAGTTCTATATCTCCAAGAAGATCCTATGCAAAACTACTTCCTTCATCATTTATCACTCCTTCTCTCATC
TTTGTCAGACTTTCCACAACCATATTCTTACTTGCAGCAAAAATGTTGGATTCAGAGTACCTACTCTGCGAAAGATCTCC
CTCAAACAAGCAGTCAAATAGCATAGACAAATGAGGACCAGGTTGAAATGAGGGCGCTGGATTATTCAGATCTATAGGAG
ATTATAGAGTAGGATGACTAGTTTCTGTAATGTTGACCAGAAAAAATGACACCATTTTTGTTAGAGATGGAGCACATGAA
GAGGTGTAAAAGGCAACGAGATCTATTTCATTCAGAGAGTCCAGCATTTTCTTAGAAGGAGAAGGTGATTGAGACATATT
TCAGAACAAAATGAGAGAAGACTGGAAGAAGAAAGGATTAGGGTTTTCATAAAGCTTTAGAGAAGAGAGTTTCAAGAGAG
AGTTTGAAGAGTGTGAGAAAAGGAATGGAGGGAAGGAGTATAAAAAGAAATTGAAAGGATGTGTCAGGTCCCTGATCAGT
CGTGTCACTTGGACTTAAAGCGGTGGGACAATGGTCAGAATGGCCGATGACTAACACATGGAGGTCTCAACGGTTCTCAT
AATCAGTTCAAAACATAATGTAGAGAATGTTAACCTTTAGACAGGACCAAGTCCTTATTTGAAAATTGAGAAGGTTGATC
CCTAAATAGTTATGACTTTTATTCACTCTTGTGATTCCCCATGAGTGTATACTTGTAAAAGGTACATGATTGATCTTAGC
AACGCAAAGCATTACAAGTAATGAAGATACTTGCCCTTCTGATCATAACCAATGAGGGTTGAATGCCTTTGGATAAAATC
ATCTCAGTCCATCTTCATCATTCCCAACTTCACTTTGTTGCTCTCGAACTGATCTTTGCTTAGAGCGTTAGTAAATATGT
TAGCGATTTGATCTTCAGTTCTGCAGTATTGCATGCAAATGCTCCCCTTTTCAATATTGTATCTTAAGAAGTGATGTATC
ACAACAATATGCTTTGTTATGTTGTGCTGATTTGGATTCGTCCCCATATTGACAGCACTTGTATTGTCACACATGAGTGG
AATGGTATGAGTGAGTACTCCAAAATCCTCAAGTTGCTGCTTTATCTATAGTAGTTGTGCACAACAAGATGTAGCTGCTA
CAAATTCTACCTCAGCTATGGAGAGAGCCACTAAATTTTGTTTCTTGGTTCCCCAGGAGATAAGTGAGGATCCCAGAAAG
TGAGTCATTTCTAAAGTGCTCTTCCTATCCATCGGGTAACCTGCAAAGTTTGCATCTGCATACCCCACCAGTTCAAAGGA
ATCTCCTACTGGATAGAATAGGGCCAGGTCCCTTATCTTCTTTACATACCTCAGAATTTGCTTGGCTTCCTTCAAATGTG
ACTCCCTGGGACAAGCTTGAAATCTTGCGCACATGCCTACACTGAAGACGGTGTCAGGTCTGTTTGCTGTTAGACACAGC
AATGATCCAATAATTCCTCTGTACATAGTTTGATTCACCAAGGCATCAGAATCATCTGCTCACAATTTTGAGTTTGTACC
CATGAGAGTGTCAATAGGCTTTGAATCCATAATATGAAATTTCTTTAACAACTCCTTTATGTATTTCTCTTGGCAAATGG
AGGTGCCACTTGAGGTTTGCTTGATCTGCAACCCTAAGAACAAATTTCAGCTATCCCATCATACTCATTTCAAATTCACC
CCCCATTAGTGTGGCTCTTCACATAGGACCTCAAAACTTGCTCCAAAAATAATATCGTCCACATACACCTAAATGATGAG
TAACTATTTGCCTCTTGTCTTCAGGAATAAAGTGTTGTCTATCTTTCCTTTTTTGAATTCATTTTCCAGAAGAAATCTGG
ACAGAATTCTAATAGCCTCCATTCTAGCAACAGAAGCAAATGTTTCATAATAGTCAATTCCTTCTTCTTGATTATAACCC
TGAACCACCAACCTTGATTTGTTCCTTGTGATGACACCATTTTTATCAAGCTTGTTTCTGAACACCCACCTGGTCCCTAT
GATAGTTTTGTCAGTAGGTCAAGGGATCAGGTACCATACTTTGCTCCGCTCAAATTGATGAAGCTCTTCTTGCATGGAAT
TTACCCAATCAACATCTTTCAGAGCTTCCTTGATATTTTTGGGCTCAACATTAGATATGAATGCTGAGAATGCAACTAGA
TTTCTAGTTTTGGATCTTATTTGCATTCCAGAATTTAATGGAGAAATGAGATTATCAAGAGGATGAGATGATTGATGTTT
CCACCTTGACATAGCATTCGGGAGTTGAGGTTGATCAGATTGCTCATCTTCATATTCGGAATCATCACTTTTAGGTTGAG
GTAAATCCTCAGGTTTAGCATTGTCAGATACACCAGGTCCCTCGTCAGGCTTATCATCATCATAGGCTTCTTCAGTCTGA
CTAGGTTTAATGTTGTTAGGATTTTGACTTCCTTCAGCTTGTGACTCATTCACCCCATCTTTCTGAATTTGAAGAAGTTC
TTCCATCTCATCGCCATCCTTGTTCTTTAGATCTGTGAGATCACCAGCTTCATCAAAGATCACATGAACACTTTCTTCAA
TGCACAGTGTTCTCTTATTGTATACTTTGTAGGCTTTACTTGAAGAGGAATAACCTACAAACACTCCTTCATCAATTCTA
GGATCAAATTTTCCTAGATCATCTTTCCCATTGTTCAGCACAAAGAATTTGCACCCAAAAGCCCTTAAATAATTTAGTTT
GGGCTTTCTATTGTTGAGTAGATCATAAAGAGTTTTGTCTAATAGAGACCTAATCAAGCATCTGTTAATCACATAACAAG
CAGTGTTAACTGCTTTAGCCCAGAAGTTCTTTGGAAGACTTAAGTCTTTGAGCATGGTTCTGGCAATATCAACCAGAGTT
CTGTTCTTCCTTTCAACCACACCATTTTGCTGAGGTGTTCTAGGAGCTGATAAGTTATGATGGATTCCACTTTTCGCACA
AAAATTGTCAAACTTTGCACTTTCAAACTTTGTTCCATGATCAGACCTGCTCCCTGCAATCTAGCAGTTTAGCTTTGTTT
GAATCATTTTGACAACATTCATCAACACATCAAATGTTTCATCTTTGGACTTGAGAAACATAGTCCAAGTGAATCTTGAA
TAGTCATCCACAACCACCAGAATATATTTCTTTCCACCTCTACTTTGAATTTTCACAGGCCCACACAGATCCATGTGAAT
TAGCTCGAGGGGCCTTGAAGAACTCACTAGCTTCTTTGATTTGAATGATGATCTGGTCTGTTTCCCTTTGACACATGCTT
CACACACATTGTCATTACTGAATTTGAGTTTAGGTAAGCCACGAACCAGGTCCCTGGAGACAAGTTTGTTTAGCAAGGAG
GAGCTCACATGACCAAGTCTTCTGTTCCATAAGTTAGCATTGTCACTTTGGGCACTGAGACAAGTTAGATCATCTCCTTG
AGCAGTATCCAGGTCATCCACATACATATTTTTACGCCTTCTAGCCGTTAGGATCATCTCATTTGTTGACAGGTTACTAA
CAATGCACTTTTCTAATAGAAATCTGACTTCATTGCCTTTATCACAAATTTGAGACACACTGAGAAGACTGTATTTTAGT
CCACTCATATAGTATACCTTTTCGATTGAGTGTTCAACCGATGTTCTAATTCTTCCAACACCAATAATATACCCCTTTTT
CCATTACCAAACGAGACACTTCCACCTTGAAGTGCCTTGAGAGAGAGGAAGTTTTCAGTCCTTCCAGTCATATGTTTTGA
GCATTCACTGTCCATGAACCAGCACTAAATGTTCTTCTCCACTCCCCTACACCAAAGATTTCTTGTTAGACTTAGGAACT
CATTTCAGTGTGAGTTCCCAGTAAGCAGATAAAGGCATAATGAGAGGACTTCTTGTCCAATAAGGCAAAATAGTCTTTCT
CATGTTAGAAGACCTAGGAATATGAGCAGGTCCCTTGTTCTGTGTAATTTTCCATCTATAGTAGACTGAAAAATTTTCTT
GAGAGGCTTTCCAGGCTGGACAATCCTTTTTTCAGATGACTATTGCGACCACAGTGAAGACATAACAGATTATCGGACAC
AAACACATACTTTCTATGGGGATTATATGGAGGACTGATGTTTAAGCTTCCTAAACCCTTTCTGTTGTTGTGACCTTGAC
TAGTAATGTTTGAAAGTAGTTAGAAGAGTTAGTCCATCTTAGAGACTTTTTCAGTTCTTCTCTGAGACCGACCAGGTCCC
TTTCCATCTGATCATTTCTCTCCAAGGCTAATGCAAGTCTGGTTTCAGTAGTGTTCAGACTAGTTTCTAGCTCTATTTGC
AAGTTGCTAGCCTCTCCTTTTCCTCTGCCAAATTTCTCACTCAGCATCTTTAGTTTCTCCTTGAGTTCTAGATTTTCAGT
CTCCAGAACTGTCAATTGTTCCTCAATAACAGACATATGATCAACCAAGGCTAACTTTTCTTCATGGAAAATATCTAAAC
TATTGTTCATCGAGTCCTTTTCAGTTGTTAACTCCGTAATAGAGTCAATCAAAACAGTAGCTAGATTCCTCAACTTTCTA
ACGGAGTAAACATTCAAGTTTTGTTCAAGGTCGAAAAGAATTACCTCATCCTCAGCTTCTTCTTCGTTAGAATTTTCCAT
GAAGGCAAACATAGTATCGAACACATCTTCCTTATCTTTAACTGCAAGCATGGATGCATCTTCATGATTTCCTGACTCTT
CTGAGTCACTTGAGGAATCCTCCCAGACAGCAAGTGCTTTCTTCACAACATATTCTGCTTCAACTCTTCTTCCTCTCTTA
TCAAGGATCGGGTCACTTCTCCTATCTTTTTTTATCCAAGCCTTTGATATTCTTTGTTTACAACCTTAAGCATGGGGCAG
TCTCTGATGAAGTACCCTGGCTTTACACAATTGTGACGCAAGTCACTTATATTTGTAGCACTGCTAGAGTTCCCTCTTTT
TCGAAAACCTCTACGTTTCCTCACTATTTTCTGAAATCTCCTAGTGAGGTAAGACATGTCCTCCTCTTCACCAGAGGTAT
CACCTTAAGAGCTAAAGACTTGTCTTTCTTTACCTCCTTCTTTGATGTTTCTTGATTTCTATTCATTTCATGTGTTTGAA
GGTTTCCAATCAGGGCATCCATCGTCAGCACCTTCAAGTCGTTGGCTTCGGTAATACCATCGGCCTTGCTTTCCCAAGAC
TTAGAAAGGATTCAAAGGATCTTCCTAACCTGTTTACTTGGGTGATTAGGTTCTCCCAAACAGCGTAGCTCATTAGTGAT
GGAGGAGAATCTTGTATTCATGTCATGAATAGTTTCTCTTTTTTTCATAGTGAAATTCTCGTACTGGGTAGTCAACATGT
CTACCTTTGACTCCTTCACTTGCTCCGTTCCCTCATGAGCAGTCTTGAGGAAATCCCAAATTTTCTTTGATGATTCCCAA
GCAGAGATGCGATTGTACTTTTCAGCACCTATACCATACACTAACAGTTTCTTAGCCTTATAGTTTTTCTCGATCTTCTT
TCGGTCAACTTCATCATACTGTTGATGAGTCTTAGCAATGGTTGTTATGACATCTCCATCCTTCACTTGCATTGTAGTAA
TAAACGATCCGTCGAGCACTATATCCCAAACTTCGTTGTCCTCGGCCATTAAGAAGTCGTGCATCCTTGTCTTCCACTAA
CTATAGAATTGACCATTGAAATGGGGTGGTCTTTTTGACTATAGTCCTTCTTTTAGATTCAGTAGAGCGGCCATTTTTGC
ACAGGAATCTCTCTTGGTATTAACCAAATAGAGAGCACCTTCTCTGATACCAATTGTTAAGATTTATGCGTCCACTACCA
GTCAATAGACCAGGTCCCTTGACATGGCAAGAACAGTAAAACAAGCACAAGCAGTAAAGTAAACAACACAAGTTGTTTAC
GTGGAAACCCCCTTGCTCAAGGGCGGTGAAAACCACGACCTGTCCTCACAGGATTTCAATCCAACTTTATTTCACTCAAA
CGGAGCAACGATTCAGATTACAACTGTTTGCAACCTAGGAATTTACCTCTAAATCCCTTCCCCCTCAATGTAGCAACTCT
ACTACAAAGAAAACAGCTAAGCAATAACACTATTGCCCACTAAGCCACCTAACTCTAGATAACTTAGACTTCAACTAAGC
AAAAACAATGTTGCCTGCTAAACCACCTAACTCTAGATGATTTAGAATTCAATTAAGCAGCAACAATGCTACCCACTAAA
TCAGTTAACCTTAACTGACTTAGACTTTTGATTGAACAGAACAAATATCTAATTCCTTTATAGCACAGGAATAGATTTAC
AAGATAAGCACAAAAGTATAAACTTTAGACAAGTAAGACACATGCAGCTCTATCACGTCCTATTGCTCTTGAGGAAAATA
CCTCTTGATGGAGTGGTTTTTGCTTGGCTTCTTAAGTATTTCAAGAGTACAAAAATTGAGGTTGTGTCTATTTTGGATTA
CCTTATAAAGATAGACACAACCTTAGAGTCCAGCTATTGGCTGAGGATTCTGGCACGCTTGGGAGTCGTGCACCAACCTC
ACCAACTTATGTACTTTTTCCAACTATTATTTGTTCACGTATTGGCACAAACAATCAGGTCCCCTTACAAGATCCCTTTG
TTTGTCTAATCATCAAAACTAAAAATAGCATTTTCCCTCTTCTTGATGATGACAAACACACACTACCATATCAACACCAG
TGTATATCAAACACAAATGCCCTTCCCTCTCTCATCAGTACATGTCTTCCGCTTTTGTGAATCAGTACATGCCTTCCGCT
TCTGTGAACTAGCCAACTTTCTATCCTATGCAACCAATAAGATATGGGATAATTTTCTGACATAAATTACACGTTAAGTG
GCATATATAATGTATAGCTAACCTCTCATCACCAAGTTTTCAGTGAATGGAAATGACTTATCTTAGTGGCAATTTCTCTT
CAATTTTATTTTAAAAATGTTTTGGAAGGTGATCGAGGAAGAGAGACACATTTCACTGAGAGAGGTTTTGAAAAATTCTT
CCCAACCATTCACAATTGGTTATGTCTTCATCTTTCATACTTTTTTTATTAGCCATTGAAATACTCTAATACTTCAATAG
AGATTTTTGTCGGAGTTCTTACGCTACTCACATGGAATGCTTCTATAATATTGTAATGCCCCCTTGTAGTCATTATGTGT
AAACCTTTGGTGAAAGAAATTGGACAAGTAAACTCTTGGAAGAGGGACTTGAAAATTTTGGGCTAGGCTACTCTCAGATG
[truncated: 564,390 more chars]
