# Supplementary material for: Homologues of potato chromosome 5 show variable collinearity in the euchromatin, but dramatic absence of sequence similarity in the pericentromeric heterochromatin
Source: BMC Genomics. 2015 May 10;16(1):374. doi: 10.1186/s12864-015-1578-1 (PMC4470070; doi:10.1186/s12864-015-1578-1)
Supplement: Additional file 3: — RH BAC tiling path sequences. Description of data: Nonredundant, multifasta sequence files of the individual BAC MTPs. The sequence contigs and scaffolds in the MTPs can be either ordered or unordered, depending on the quality status of the tiling path sequence. [file 12864_2015_1578_MOESM3_ESM.zip › mtp_0903.fasta]

>mtp_903.contig_1
AATTTGTTACCCTTTTAGAAGACAACAGTCAAGATATTGAGAAGACACTTTCAAAAGTCAAGACACCGCTTGCTCCTCAA
CATCAAAGCAAGAAGCTTAACTCCTCTAAGGTATCTAAGAAAGAATTATTTCATACTTCTACTTCTAAAGAGAAATGTCC
CCAATTTCTCTTTTCTAGTAAACGGGCCCTTCAAGAAACAAGCAAAACTAGCAAGGATCGATGTTGGAAGAGGCAAAGGG
TTGAACCAACTGGGGCTGAAGTTGTTGATTTAAGAGTCGTAGAAGTTCAGAGTGTCGATAGTTCTTCAAGATCAATGACT
ATTCAGAGTGACAAGGTTTACTTTTTTTTTTTTTTGAATAAAATAACTTTGCTAACCCACTTTTTCCATGTATAGGTTAA
CGTTGCCGGACATCCACTAGGATCGCCACATGAGATGCCACAAGTTAGCGATGAATCTACTGCAATATCAAAACCTAAGG
CACAATCAATTTCAAATATTGAGCAAGAGCAAAAGACATCATCTACTTCTCGTGGCCAAACTTTAAAAGGGTTGACTCTT
AATTCAAATGAGTTTTCCCGAGTTCTTCCAGAGAGTAATGGAGCTATGTCTGTCTTCGAAGGAAAAGGTGTTGTGTTCAA
CCACAAAAGAAAGTACATCTTGGGTCTTTGGGAAGAGATTTGTGGAAAACTTTCCAGAACTTCTCTAGACAATATTTCAT
CTTAAAAAGATGATATTTGTGAGATTTTCAAGGAGATGAGTGAGATGAATTTATTAGATCTTTCACCATTGAAGAGCTTG
GTAGATTCTCTTTTTGATCATGCTACTTCTTATGATCAAGAACACTCTAATTTTGTTGACAAAGCGCATGAAGATAAAAA
GATGGAGTTGATTTCTAATGCCAAAGAGCGTCTCGAATTGTTCAAAGTAGAAGGGGGTGAGAAGGCAAAACATGTTTCTT
CTAACAAGAAATCACTAAAGAAGGTTAAGAGGAAGCTAGCAACTTTACAAGGAGAGCGAGAGGGACTTGAAGCTGTTTTA
GAAGCTGCTAAGAAGAAGGTTGAGGAGGTTCAAGCCAAGATTTTAGCAACAGAAGATGAGATATCCTCGTATGGAAATAT
GAGTTTATTAACGCTTGAAGATTCACTTCGTTTGGAACAGAAAAGAGAGTGCTTGGAGGCTAGTCGTCAAGATTTGACTA
ACTACAAGTTACGCTTAGATTAGGCTTTTTCTTCGTGTTTCCCTTTTTTTGTTTTCTTTAGCATTTGATTGATGTTTTAG
ACAATTTTATAGTAATGAAGTTCTTTCCATTTTCTTTTTTTTTCATATCATGCATTTTTATTGCATAATCCAATTTGAAT
TTGCACTTTAATTCTTAATCCCAAGCTTTTAGTAATTCAAAGTCATTCCATATTTTGCATGCCAATAAGAATGAATATAG
TGCAAGTTCCACATTTTTAAGTTTGCACATTCAAACCTGCCTTATTAATTTTGTGGAATTTAACTCGTAACAAGTTTTAG
GGCCTTAACTTGTAAATTCCTAGAATTCGAAGAAATTGACTTGTAACTTGGTTGATTTAAGAGCCTAACATGCAAACTGT
AGGACTTATCATATTTACTTTGTCGGAATTGAAGACTTCAACTTGTATATATAGAGGATTCAAATACTTCAACTTGCATA
CTTGTCTGAATTTAAACACTTCAAGCCTACTGTCAAAGACGCTCATATTTCATAAGGGTTTGCCCCCATCTATTGACCTA
CTTCGTACAAGTCTATAGTTTGATGAGACAAAAGATAAAACAAAATACTTATCGCTTTGACTGACATGTGACAGATCAAG
TGGGAACATGTGTTTTTTTGACACTCATGCAACTGAACTTAGGATATATTCTAAGCGCCTACGTACCTCAGTGAAGAGGA
TCAAGTCACAACGTAGTTCTGGGGGATTGAGTGAATTTTTATTTATTTATTTATTTTGTTTGTGCCGTACACAGTTTATA
CTCTTGCGGGCCAGGAGTGACATGCAGTTTAGGCTCGTACCTTAAGGAGCATCATATTTACTTCAAGGGTAGTACCTCTT
TAGGAATTTTGCATTAATAGGACCGATCCTTACGCCATCTGCATCAACAAGCTTGTAAGCACCATGTGAATATGCTTCTT
GTACGACATATGGTCCATCCCACTTTTAGGTAAATTTACCCCCAGACTTGTGCGAAGTAATGATGGGTCTTCTTACTGCG
AGAACTTGGTCTCTAACTTGTAAGCACCTCAAACGAACCTTCTTATTGAAAGCACGAGATAGGCGAGCTTGATAACATTC
AAGGTTTTGTTGGGCTTGTAGCCTCTTTTCATCAAGTGTTTCTAACTCAGCAAGACGAAGTCGAACATTTTCTTCTTCAG
TGATCCCTTCTTGAATAGCAAGTCGTAAGGAAGGTATTTGACGCTCGAGTGGTAGGACTGCCTCAACACCAAAATCGAGT
GAATATGGTGTCGCTTGAGTTGGAGTGCGGTACGTCGTCCTATATGCCCACAAAGCTTCTTCCATTCTTTCATGCCAATC
TCGTTTGGACTTAGAGACAACTTTCTTCAGGAGGTTGCATAAAGTCTTATTAAATGCTTCAGCGAGACCATTGGCGGCAG
CATGATACATATAAGATTTACGCTGCTTGAAACCAAAGAGATCACAAATTTTGTTCATTAACTTGTTATTATGTAGAGAG
GGATGCCAAAGCGATAGATGATATTCACTCAGATAAAATTTGCAACATTCTCTTTCTTCACTTCTTTAAGAGCGACAGCT
TCAGCCCATTTTGAGAAGTAATATGTTGCAACCAAGATGTACAAGTGTCCACCAGAAGATTTTGGTAGTGGTCCCACAAC
ATCCAATCCCCAAGCGTCAAATGGCCAAGATGCAATAGTTGGGTGCAATACTTCGGGAGGCTGATGTATGAAATTCGCAT
GAAATTGACAAGCATCGCAACTCCGAGCATAATCTAAGCAATCCTTCACCATGGTTGGCCAATAATACCCCATCCTCTTT
ATGTGAAAGTGGAGTTTCGGTCCAGATTGATGTGATCCACATACTCCCGAGTGTGCTTCTTGCAAAGCTTGAATTGCTTC
TTCCTCTCCCAAACATCGTAATAGTACACCCTCAAATGATCTTCTATATAATGTGTCCTTGTAGTAAAGGAAGCGAGGTG
CACGACGACGAATAGCAGTCCTTCTCCTTGGATCTTCTAGAAGTATCCCATAACACATATAGTCAATAATGGGTTGTCTC
CACTCCTCCTTCGTGGCTTCAGAAATGGCGATGAGATGATTAAGCTCATTTTCTATACATTCTTCCTCATTTGACGGTAG
TACTATCCATTTTTGACAAATAGTCACTTGTGTCTGATCATGAAGGGTTAGCGTTGAAGCTAGAGTAGCCAATGCATCAA
CTTTCTTATTCTCCGTTCTACGCACATGTTAAAGGGTTACATCTCCAAGCCATCCTATCAACTTTTGAGCATAATCATGG
TAAGGACGCAATTCAGGATTCTTCACCTCATAACTTCCCAAGAGTTGGTTGATCGCCAAAGACTTGTAAGTTTAATTATT
TCATGTCAACGGCCATCTCAAGTCCAAGTATCAATGCCTGGTATTCAGCAACATTATTGGAGCAACATTGCTTCAAAGTA
AAGGAGAATGGTAGGATCTCTTCTTGTGAAGTGATGAACACTACGCCAGCACCAGCTCTGCCACGATGTGCAGCTCCATC
AAAGTACATTTTCCAAGGAGGTTGAACTTCAATTAACATTGCATCTTCATCAGGAAACTCATCAGTTAACTCCCATTCAT
CTGGTATCGGAAGGTCTACTAAGAAATTCGCCAATGTTTGTCCTTTCACAACTTTTTGAGGGATGTACACGATCTCAAAT
TGTTGAAACTGGAGGTACCATCTTGCTAGTCGGTCACTAAGGACATGTTTCGACATAACAAAGTTGATGGGATTTGCTCT
AGAAATAAGACGAACAACATGTGCTGGAAAATAATGCTTCATCTTTTGAATTAAGAAGACTAGCGTTAAGCACAATTTTC
AATTGGCGAATAGTTCAACTCATTTGGTGTCATCATTCTACTCAAGTAGTAAAGATAGTTTTCTTTGCCTTCACTATTCT
CTTGAGCTAATAGGGCTCCTACGGATCTTTCTTGTGCTACAATGTAGAGTATCAATGGCTTTCCAGATATAGGGGTTGCC
AAAGTTTCGCTAGATACGACTTGATACTTTTAAAGGCATCGCTACATGTTTCGTCCCAATTAAAAGGAACACCTTTCTTC
ATGAGATGACCGAATGGTTGGCATCGTCCTGATAGATTTGAGATGAACCTCCTCAAGTAGGATAACTTTCCTTGGAGACT
TTTTAACTCATGGATATTTTGAGGCTCAGGCATCTTCGATATTGTATCAACTTTGGCTTGATCTATTTCAATTCCTCGAT
GTCTCACAATGAAGCCAAGGAACTTTACAGAAGTTACTCCGAAGGCACACTTCAATGGATTCATCCTTAGTTGATATCTT
CGAAGAGGCTCAAACACCATTCTTAAGTCTTTCAAATGATCACTCCTCTTTCTCGACTTTACCACCAGGTCATCCACATA
ACATTCAACATTTTTATGGAGCAAGTCATCAAATATATTTTGCATAGCCCTTTGATATGTAGCACCAGCATTCTTCAAAC
CGAAAGACATCACTTTGTAGCAATAAATACCTTTAGGCGTGCGAAATGCGGTGAGTTCTTCATTCTTTGGTGCCATGCGG
ATTTGATTATAGCCAGAAGAACCGTCCATGAATGACATCGCCTCATAACCAGTGGTGGCATCAATCATTAGTTTAGGAAT
GGGAAGAGGGAACTCATCTTTAGGACATGCATTATTGAGATCCTTGAAGACAAAACATTTTTCAAGAGGATGACTACAAG
TCTATGATATTTGCAATAATTTGGGTCATCAGCATTTCCAGCTTCATCAGGCCGCTTCATCTCTGGCATGTCAATGAGTT
TTAACTCGAGCAACTCATGAAAAATCTCAAAAACATTAGAATCCAAGAAGGGGTATTATTTTTCTTGCATTTCCCTTAGG
ATCAATTTTTGGTCTGAACGCGCTTGAAAATTCGTTCTCACACTTTGCTTCTCCCCTTCATTCGTAGTGAACTTTACAGG
TGACACATTAACATTCATTGACTCTTTGTTGTTGTTCTTGGGAACAAATTTGCTCCATCTCTTAGGTTCCTGCTTGTCTC
TTCCTTTGCGAGGGTCATGGACAAACGTCATATCCTTTCCGGCAAAGGACATGCTCAACTCCATATCATGAGCACAAGTA
GCTAGATCTTCAACGGATTTTGGTTTTATTCCCTGTAAGATATAAAAAAGCTCCCAGTGCATCCCTTGGATACACATTTC
TATTGCAGAAGCTTCACTAAGCCTATTCTTGCAATTCAGGCTCGCGTTCCTCCATCGATTTATGAAGTCTATGGCTGGTT
CATCTTTCCTTTGGCGAGGATTCGTAAGCTCTACCATACTCACAGTACGCCTCGTGCTATAGAATCGATTGAGAAACTCG
TGCTCTAGTTGCTCCCAACTATCAATAGAATTTGGCTCAAGATCTGTGTACCAATCAAAGGCATTTCCTTTTAGAGACCG
GACAAACTGCTTGACAAGATAGTCTCCATATGTTCCAGCATTATTACATGTCTCCACAAAGTGTGCAACATGTTGCTTCG
GATTTCCTCTACCCTCAAATTGTTGAAATTTGGGAGGTTGATAACCATCAGGCATTTTTAAGTTATCAATTCTTGCAGTG
TATGGCTTGGCATACATATGAGAAGACTTGGTGGAGACTTCATACTTATCTTTGATAGTGCCTTCAATGAACTCCTTCAA
ACGATCGAGTGGGATCATCCCTTCAGAAGAAACTGGCATCTCATTAACAATCGGTGCTTTCTTTGCAGGATCTCCAATCT
CTTGAACTTCAACACATTTTTCGGGTGCATAACTTGCTTCTCCATCTAAAAGTCCTTCCATTCGATCCATCAACTTATCG
ATTCTAGACTCTTGGTGTTGTACATGCTTTGTCAATCCTTCAACCAACTTCGTCAGATTTGCGAGTTGTTCTTCAGAGGA
AGAAGCAACAGCCACCATTGTTTGCATGATCATTGGAGATGTAGGAGAGTAGCATGGATTGTCGCGTAAGTTGATCTTCA
GCGGACTCACATTACGCGATGCACGTGGAGGTGATTCGTGAGTTGAATCATAGTTCTCCCTTGTGGTAGAATTCTTGGAA
CTAGATTGCTCAAGTAGAGCCAATGTCTCCTTGATCTTTTCAGCAATACTGTTTCCTTCTTCCAAAGCATTTGTGGAGGA
ACTTGCTCTTTTTGGAGTTGAAGACCCAAAAACAGGAGCTGATGTGGACGACACTTGCAGTGTTTGTTGACCTAGCGTAG
CAGCTTTGTTTCTCGTAACAACTCCAAAACTTCCAAAGGTAACATCAAGAATGCCTTCAACTTCAGTAGAGAACTTGGAG
CTAGTGGCCTTAGAGGCAGTTGATCGAGAGTTGTTCTTCATGGAAGTCATCTCGATGCTGTTTGATGCTTGAAAAGTTGA
GATGAGAGGTAGAGATTGTCCCACTGGGCGTGCTAGAATTTGTAGACAATAAAATTCGATTCTAGAAAAATAATAATCAA
GAACGAAAAATTATAGCAACAATCGTATTTATTATTTCAAGTGCGAGTGTTACAATCTCTATGATTCCTCTGAATTCGCC
TTTTCAAATATGATTCAAGGGCTTTAAAGCTTGATCTTGAATCTTTGATGAATTTGAACTTTGAACCTTCTCTTGATCTT
GACTTTTGCTTGAATTCAAGGGCTTCGAGCTTGTTCTTGAACCTGATAGTCTTGATCTTGATCGTTCTTGAACTTAAATG
CTTGAATTCTTAAACTTGTAGCTTTATAGAGAATTTTATGGCGTTTGTACCACGGATTTTCTCTAGCTTCTTGTTTAGAA
TTTTCTGTCCCCTTTCTAAATTATGAAGACCCCTATTTATAGTTTCAGAATAGAGGAGTTGCGATTGGAATAGGATTCCC
TTCGGCCAATCAGATTTAAGTGACATGGCATATGGGCTTTATGGAGCGGGCTTGTCATCTTTGACACATGTCATGATCCT
ATTCGCTTCCTGTTTGACTTGGCATGCCATGTCATTTGCCACGTGGCACCAAAAGAATGGGCCTCTAGGATAAGATGACA
TTGGACTTAGTAAATTGGGCTCATCTATAGCCCAAATCAATTAATTTTGACTTTAATTAAATTCATATTTATTGGACTTG
AATAATTAGCCCAATTATATTAATCCATAATATTTATTTGGACTAATATATTCATGAATTTAATATAATTCGAATCATTT
TATAAATTTATATTTAATAAATTTTAAATGATTACAAATGCCCTCTGCTTCAAGTCTTGTCAAACAAGTACTTTCACGAA
GACTAGACTTGAAGTATTAAGTCAATTTTGGATCAAACTATATATAATAAATAAATAAATTGTCCATACAATTTACTATT
TATTTATATCTAACCGTGTAATTGTTTGGAAGACTCCTAAGTATTATAAGCTTGTACACTGCCAAAACTTTCAATACATA
GGAAATCTTATATTTTTTCAAATTTGTGGGTCCCACCATGCACTTTTCCTTATTTGTCTCTAAAAATAACATATTCCTAT
CCTATTTGAATTGTGACACTTGAACCGTCATCAATTAGGAGTGAACGACCGACATTACTCGCCTATAAATAGGATCATGA
CCCTCATATTTTTAATACCAATTTGTGAACTGTTGCTTGGAACTGATTCGCAAGCGTCAACTGTGAGGTAATTTCCCCTT
CTTTATTTGTATTTTATTTTATTTTATTATGTGGGTTTGTTTATAGGTCAATAGGAGCAACGTGGAGGCTGAACAATGGA
GAGCTATATCACACATGAATTTGATCTTGTGGTGTGAAGGGATGTGTTTAATGTCCCCGCCTTGAAGATCACTAACTTGA
GGCTTTACTAGAATACCGTGTTTAACGTCCCCACCTTGAAAAAAAATACTACTCTCAAGGCGTTACACGGTCCCGAATAC
TTAACCAACTTGAGGCTTTACTAGAATACTGTGTTTAACGTCCCCGCCTTGAAAAAAAAATACTACTCTCAAGGCGTTAC
ACGGTCCCGAATACTTAACCAACTTGAGGCTTTACTAAAATACTGTGTTTAACGTCCCCGCCTTGAAAAAAAATACTACT
CTCAAGGCGTTACAAGGTCCCGAATACTTAACCAACTTGAGGCTTTACCTGAATACTTGTGTTTAACGTCCCCGCCTTGA
AAAAAAATACTACTCTCAAGGCGTTACAAGGTTCCGAATACTTAACCAACTTGAGGCTTTACCAGAATACTTGTGTTTAA
CGTCCCCGCCTTGAAAAAAAATACTACTCTCAAGGCGTTACAAGGTTCCGAATACTTAACCAACTAGAGGCTTTACTAGA
ATACTTGTATTTAACGTCCCCACCTTGAAAAAAAATACTCCTCTCAAGGCGTTACAAGGTTCCGAATACTTAACCAACTT
GAGGCTTTTTCAAGATCCATAATGATTAAATTATTCGCCCCTTCTTAATTACCCCCTTTTTTTTTAGTTTTATTTTCTTT
TGTGCATCATCATAAGTAAATATTAACATTTTTTTTTTCTTTTTTCTTTTTTCTTTTTGCAGTTTGAACAATGGTTTTCT
TCAAGGATTATACTTGCCCATCTTCTCAACTTAAATATCTCATCGTTGGAATAGAGGGTAGTATGGTGGAGACTAAGTTT
TTGGTCCAGGATTCTTTTGTTGGTCGTTATGTTGATCCATGGCCACAATTGAGGAACACGCTTCATATGAGAAGTTGGAT
ATCCGAATACGATCACAAATCTAATAAAGCCTCAAAAGCGTGGTATCTTGAGAAACCAAATCCTCAACGTACAAACATCG
CGAGCACTCTTTCAAATTTAGGTCGCCGCATGATTCTAGAGGAACTACGTTGGGGGGACAACATTGTGCTTGAAGGTGAA
TATCACTGCATTCCGGGATACTGGGAATGGACAGAAGATGTCTTAAGCAAAAATGGGCAAAGTCTAAACAATGCTTGTAT
TTCTGATGCTGTATTTGCTTCTCTTTTTACTTATGATCGGAACTCCAATATTATACAAGCCTTTTGTGAGGCTTGGTGCC
CTCAAACAAATACATTACTTACATCTATTGGAGAAACATCCATATCTCTTTGGGACTTGCATATTCTAGGTGGTTTGCCA
ATTAGCGGAGTCCCTTACGAAGAAGTGATACCTAACTCCACGGAACTTACAGGTTTGGATGACAAGGGGGAAAGATTTCT
TCCTCGAACTTGCGAGTGTATGTTTGCTGCCTTTCATCATCTTAAAGAGAAAAATAATGGTAATATGAGGGTCTCTTTTA
ATGAATGGATACAATTTTGGTGCAAGAAAGATCGCAAATATGAGCTAGCTCCTCCAAGGAAAGAGAAGAAATCTCGACGT
CTGTCATCTACTCATAATCCAACAGGTGAGATACCTACTGAGATAAACACATGGTCAAGTAATCAAGAGATGGTATTTTC
TAAGCTTGGAGCGAAACACCAAAAATATGAGACTTATCTGACGGCTTTTTTGTCATGTTGGTTATGTGCCTTTGTATTTC
CGTCTGAAGAAGGGAATTTCATTCGGCCTGAAACTTTCAAGATAGCAAGTTTAATGGCGAGCAGTAAAAGGGTTAGCCTT
GCGGTTCCGGTCTTAGCAAGCATATATCATGGCTTAAATAAAATTTCAAATTCTTCATAGTTAGACCATATAAGAGTCTG
TTTTCCCATCCACTATGTTTATGGTTGGCTTGCTTATTATCTCAAGACACACTATCCGCTTACTAGTGGACCTTCTCTTC
CACGAATGGTGGTATATTCTGGGAAAGGCGCTGCAAAGTACTTTGATAAAGATGAGGCAAGAAAGCGTGTTCATCGAGGG
GAGAGCATTGTATGGAATGCAACCATGCTTAGTAGGCCTCACCCAACTTATTATATTGATGATGGAAAAGCACCAGAGTT
GGAGCTAGCTTATTTTATGAGCCTTCGTTTTAATTATCTTCCATTGAGGAGGGGAGGTTCCTTTGTCATTGAGCCATATA
GTCCGCATCGATTTAGTCGCCAATTTGGTTTTCATCAAGATATTCCTGGCTATTTAGAAAATGATATTCGTGCTGAGTCA
CTTGATGAAGGCCTTAGATATTGGCGCATTTGCATATCACGTGCAACTATGTCTAAAGCGACATTTCCTCCCGCGGTAAC
TTCCGCAAAGAAGCTTTATACTACCCAATATTCATCTTGGTGGGAGAGATCCTATGGAATGGTTCTTGAGGATAATTTGG
ATGTTATGGTAGAGAAAGTTGGGTCAGAATTTGTTACCCTTTTAGAAGACAACAGTCAAGATATTGAGAAGACACTTTCA
AAAGTCAAGACACCGCTTGCTCCTCAACATCAAAGCAAGAAGCTTAACTCCTCTAAGGTATCTAAGAAAGAATTATTTCA
TACTTCTACTTCTAAAGAGAAATGTCCCCAATTTCTCTTTTCTAGTAAACGGGCCCTTCAAGAAACAAGCAAAACTAGCA
AGGATCGATGTTGGAAGAGGCAAAGGGTTGAACCAACTGGGGCTGAAGTTGTTGATTTAAGAGTCGTAGAAGTTCAGAGT
GTCGATAGTTCTTCAAGATCAATGACTATTCAGAGTGACAAGGTTTACTTTTTTTTTTTTTTGAATAAAATAACTTTGCT
AACCCACTTTTTCCATGTATAGGTTAACGTTGCCGGACATCCACTAGGATCGCCACATGAGATGCCACAAGTTAGCGATG
AATCTACTGCAATATCAAAACCTAAGGCACAATCAATTTCAAATATTGAGCAAGAGCAAAAGACATCATCTACTTCTCGT
GGCCAAACTTTAAAAGGGTTGACTCTTAATTCAAATGAGTTTTCCCGAGTTCTTCCAGAGAGTAATGGAGCTATGTCTGT
CTTCGAAGGAAAAGGTGTTGTGTTCAACCACAAAAGAAAGTACATCTTGGGTCTTTGGGAAGAGATTTGTGGAAAACTTT
CCAGAACTTCTCTAGACAATATTTCATCTTAAAAAGATGATATTTGTGAGATTTTCAAGGAGATGAGTGAGATGAATTTA
TTAGATCTTTCACCATTGAAGAGCTTGGTAGATTCTCTTTTTGATCATGCTACTTCTTATGATCAAGAACACTCTAATTT
TGTTGACAAAGCGCATGAAGATAAAAAGATGGAGTTGATTTCTAATGCCAAAGAGCGTCTCGAATTGTTCAAAGTAGAAG
GGGGTGAGAAGGCAAAACATGTTTCTTCTAACAAGAAATCACTAAAGAAGGTTAAGAGGAAGCTAGCAACTTTACAAGGA
GAGCGAGAGGGACTTGAAGCTGTTTTAGAAGCTGCTAAGAAGAAGGTTGAGGAGGTTCAAGCCAAGATTTTAGCAACAGA
AGATGAGATATCCTCGTATGGAAATATGAGTTTATTAACGCTTGAAGATTCACTTCGTTTGGAACAGAAAAGAGAGTGCT
TGGAGGCTAGTCGTCAAGATTTGACTAACTACAAGTTACGCTTAGATTAGGCTTTTTCTTCGTGTTTCCCTTTTTTTGTT
TTCTTTAGCATTTGATTGATGTTTTAGACAATTTTATAGTAATGAAGTTCTTTCCATTTTCTTTTTTTTTCATATCATGC
ATTTTTATTGCATAATCCAATTTGAATTTGCACTTTAATTCTTAATCCCAAGCTTTTAGTAATTCAAAGTCATTCCATAT
TTTGCATGCCAATAAGAATGAATATAGTGCAAGTTCCACATTTTTAAGTTTGCACATTCAAACCTGCCTTATTAATTTTG
TGGAATTTAACTCGTAACAAGTTTTAGGGCCTTAACTTGTAAATTCCTAGAATTCGAAGAAATTGACTTGTAACTTGGTT
GATTTAAGAGCCTAACATGCAAACTGTAGGACTTATCATATTTACTTTGTCGGAATTGAAGACTTCAACTTGTATATATA
GAGGATTCAAATACTTCAACTTGCATACTTGTCTGAATTTAAACACTTCAAGCCTACTGTCAAAGACGCTCATATTTCAT
AAGGGTTTGCCCCCATCTATTGACCTACTTCGTACAAGTCTATAGTTTGATGAGACAAAAGATAAAACAAAATACTTATC
GCTTTGACTGACATGTGACAGATCAAGTGGGAACATGTGTTTTTTTGACACTCATGCAACTGAACTTAGGATATATTCTA
AGCGCCTACGTACCTCAGTGAAGAGGATCAAGTCACAACGTAGTTCTGGGGGATTGAGTGAATTTTTATTTATTTATTTA
TTTTGTTTGTGCCGTACACAGTTTATACTCTTGCGGGCCAGGAGTGACATGCAGTTTAGGCTCGTACCTTAAGGAGCATC
ATATTTACTTCAAGGGTAGTACCTCTTTAGGAATTTTGCATTAATAGGACCGATCCTTACGCCATCTGCATCAACAAGCT
TGTAAGCACCATGTGAATATGCTTCTTGTACGACATATGGTCCATCCCACTTTTAGGTAAATTTACCCCCAGACTTGTGC
GAAGTAATGATGGGTCTTCTTACTGCGAGAACTTGGTCTCTAACTTGTAAGCACCTCAAACGAACCTTCTTATTGAAAGC
ACGAGATAGGCGAGCTTGATAACATTCAAGGTTTTGTTGGGCTTGTAGCCTCTTTTCATCAAGTGTTTCTAACTCAGCAA
GACGAAGTCGAACATTTTCTTCTTCAGTGATCCCTTCTTGAATAGCAAGTCGTAAGGAAGGTATTTGACGCTCGAGTGGT
AGGACTGCCTCAACACCAAAATCGAGTGAATATGGTGTCGCTTGAGTTGGAGTGCGGTACGTCGTCCTATATGCCCACAA
AGCTTCTTCCATTCTTTCATGCCAATCTCGTTTGGACTTAGAGACAACTTTCTTCAGGAGGTTGCATAAAGTCTTATTAA
ATGCTTCAGCGAGACCATTGGCGGCAGCATGATACATATAAGATTTACGCTGCTTGAAACCAAAGAGATCACAAATTTTG
TTCATTAACTTGTTATTATGTAGAGAGGGATGCCAAAGCGATAGATGATATTCACTCAGATAAAATTTGCAACATTCTCT
TTCTTCACTTCTTTAAGAGCGACAGCTTCAGCCCATTTTGAGAAGTAATATGTTGCAACCAAGATGTACAAGTGTCCACC
AGAAGATTTTGGTAGTGGTCCCACAACATCCAATCCCCAAGCGTCAAATGGCCAAGATGCAATAGTTGGGTGCAATACTT
CGGGAGGCTGATGTATGAAATTCGCATGAAATTGACAAGCATCGCAACTCCGAGCATAATCTAAGCAATCCTTCACCATG
GTTGGCCAATAATACCCCATCCTCTTTATGTGAAAGTGGAGTTTCGGTCCAGATTGATGTGATCCACATACTCCCGAGTG
TGCTTCTTGCAAAGCTTGAATTGCTTCTTCCTCTCCCAAACATCGTAATAGTACACCCTCAAATGATCTTCTATATAATG
TGTCCTTGTAGTAAAGGAAGCGAGGTGCACGACGACGAATAGCAGTCCTTCTCCTTGGATCTTCTAGAAGTATCCCATAA
CACATATAGTCAATAATGGGTTGTCTCCACTCCTCCTTCGTGGCTTCAGAAATGGCGATGAGATGATTAAGCTCATTTTC
TATACATTCTTCCTCATTTGACGGTAGTACTATCCATTTTTGACAAATAGTCACTTGTGTCTGATCATGAAGGGTTAGCG
TTGAAGCTAGAGTAGCCAATGCATCAACTTTCTTATTCTCCGTTCTACGCACATGTTAAAGGGTTACATCTCCAAGCCAT
CCTATCAACTTTTGAGCATAATCATGGTAAGGACGCAATTCAGGATTCTTCACCTCATAACTTCCCAAGAGTTGGTTGAT
CGCCAAAGACTTGTAAGTTTAATTATTTCATGTCAACGGCCATCTCAAGTCCAAGTATCAATGCCTGGTATTCAGCAACA
TTATTGGAGCAACATTGCTTCAAAGTAAAGGAGAATGGTAGGATCTCTTCTTGTGAAGTGATGAACACTACGCCAGCACC
AGCTCTGCCACGATGTGCAGCTCCATCAAAGTACATTTTCCAAGGAGGTTGAACTTCAATTAACATTGCATCTTCATCAG
GAAACTCATCAGTTAACTCCCATTCATCTGGTATCGGAAGGTCTACTAAGAAATTCGCCAATGTTTGTCCTTTCACAACT
TTTTGAGGGATGTACACGATCTCAAATTGTTGAAACTGGAGGTACCATCTTGCTAGTCGGTCACTAAGGACATGTTTCGA
CATAACAAAGTTGATGGGATTTGCTCTAGAAATAAGACGAACAACATGTGCTGGAAAATAATGCTTCATCTTTTGAATTA
AGAAGACTAGCGTTAAGCACAATTTTCAATTGGCGAATAGTTCAACTCATTTGGTGTCATCATTCTACTCAAGTAGTAAA
GATAGTTTTCTTTGCCTTCACTATTCTCTTGAGCTAATAGGGCTCCTACGGATCTTTCTTGTGCTACAATGTAGAGTATC
AATGGCTTTCCAGATATAGGGGTTGCCAAAGTTTCGCTAGATACGACTTGATACTTTTAAAGGCATCGCTACATGTTTCG
TCCCAATTAAAAGGAACACCTTTCTTCATGAGATGACCGAATGGTTGGCATCGTCCTGATAGATTTGAGATGAACCTCCT
CAAGTAGGATAACTTTCCTTGGAGACTTTTTAACTCATGGATATTTTGAGGCTCAGGCATCTTCGATATTGTATCAACTT
TGGCTTGATCTATTTCAATTCCTCGATGTCTCACAATGAAGCCAAGGAACTTTACAGAAGTTACTCCGAAGGCACACTTC
AATGGATTCATCCTTAGTTGATATCTTCGAAGAGGCTCAAACACCATTCTTAAGTCTTTCAAATGATCACTCCTCTTTCT
CGACTTTACCACCAGGTCATCCACATAACATTCAACATTTTTATGGAGCAAGTCATCAAATATATTTTGCATAGCCCTTT
GATATGTAGCACCAGCATTCTTCAAACCGAAAGACATCACTTTGTAGCAATAAATACCTTTAGGCGTGCGAAATGCGGTG
AGTTCTTCATTCTTTGGTGCCATGCGGATTTGATTATAGCCAGAAGAACCGTCCATGAATGACATCGCCTCATAACCAGT
GGTGGCATCAATCATTAGTTTAGGAATGGGAAGAGGGAACTCATCTTTAGGACATGCATTATTGAGATCCTTGAAGACAA
AACATTTTTCAAGAGGATGACTACAAGTCTATGATATTTGCAATAATTTGGGTCATCAGCATTTCCAGCTTCATCAGGCC
GCTTCATCTCTGGCATGTCAATGAGTTTTAACTCGAGCAACTCATGAAAAATCTCAAAAACATTAGAATCCAAGAAGGGG
TATTATTTTTCTTGCATTTCCCTTAGGATCAATTTTTGGTCTGAACGCGCTTGAAAATTCGTTCTCACACTTTGCTTCTC
CCCTTCATTCGTAGTGAACTTTACAGGTGACACATTAACATTCATTGACTCTTTGTTGTTGTTCTTGGGAACAAATTTGC
TCCATCTCTTAGGTTCCTGCTTGTCTCTTCCTTTGCGAGGGTCATGGACAAACGTCATATCCTTTCCGGCAAAGGACATG
CTCAACTCCATATCATGAGCACAAGTAGCTAGATCTTCAACGGATTTTGGTTTTATTCCCTGTAAGATATAAAAAAGCTC
CCAGTGCATCCCTTGGATACACATTTCTATTGCAGAAGCTTCACTAAGCCTATTCTTGCAATTCAGGCTCGCGTTCCTCC
ATCGATTTATGAAGTCTATGGCTGGTTCATCTTTCCTTTGGCGAGGATTCGTAAGCTCTACCATACTCACAGTACGCCTC
GTGCTATAGAATCGATTGAGAAACTCGTGCTCTAGTTGCTCCCAACTATCAATAGAATTTGGCTCAAGATCTGTGTACCA
ATCAAAGGCATTTCCTTTTAGAGACCGGACAAACTGCTTGACAAGATAGTCTCCATATGTTCCAGCATTATTACATGTCT
CCACAAAGTGTGCAACATGTTGCTTCGGATTTCCTCTACCCTCAAATTGTTGAAATTTGGGAGGTTGATAACCATCAGGC
ATTTTTAAGTTATCAATTCTTGCAGTGTATGGCTTGGCATACATATGAGAAGACTTGGTGGAGACTTCATACTTATCTTT
GATAGTGCCTTCAATGAACTCCTTCAAACGATCGAGTGGGATCATCCCTTCAGAAGAAACTGGCATCTCATTAACAATCG
GTGCTTTCTTTGCAGGATCTCCAATCTCTTGAACTTCAACACATTTTTCGGGTGCATAACTTGCTTCTCCATCTAAAAGT
CCTTCCATTCGATCCATCAACTTATCGATTCTAGACTCTTGGTGTTGTACATGCTTTGTCAATCCTTCAACCAACTTCGT
CAGATTTGCGAGTTGTTCTTCAGAGGAAGAAGCAACAGCCACCATTGTTTGCATGATCATTGGAGATGTAGGAGAGTAGC
ATGGATTGTCGCGTAAGTTGATCTTCAGCGGACTCACATTACGCGATGCACGTGGAGGTGATTCGTGAGTTGAATCATAG
TTCTCCCTTGTGGTAGAATTCTTGGAACTAGATTGCTCAAGTAGAGCCAATGTCTCCTTGATCTTTTCAGCAATACTGTT
TCCTTCTTCCAAAGCATTTGTGGAGGAACTTGCTCTTTTTGGAGTTGAAGACCCAAAAACAGGAGCTGATGTGGACGACA
CTTGCAGTGTTTGTTGACCTAGCGTAGCAGCTTTGTTTCTCGTAACAACTCCAAAACTTCCAAAGGTAACATCAAGAATG
CCTTCAACTTCAGTAGAGAACTTGGAGCTAGTGGCCTTAGAGGCAGTTGATCGAGAGTTGTTCTTCATGGAAGTCATCTC
GATGCTGTTTGATGCTTGAAAAGTTGAGATGAGAGGTAGAGATTGTCCCACTGGGCGTGCTAGAATTTGTAGACAATAAA
ATTCGATTCTAGAAAAATAATAATCAAGAACGAAAAATTATAGCAACAATCGTATTTATTATTTCAAGTGCGAGTGTTAC
AATCTCTATGATTCCTCTGAATTCGCCTTTTCAAATATGATTCAAGGGCTTTAAAGCTTGATCTTGAATCTTTGATGAAT
TTGAACTTTGAACCTTCTCTTGATCTTGACTTTTGCTTGAATTCAAGGGCTTCGAGCTTGTTCTTGAACCTGATAGTCTT
GATCTTGATCGTTCTTGAACTTAAATGCTTGAATTCTTAAACTTGTAGCTTTATAGAGAATTTTATGGCGTTTGTACCAC
AGATTTTCTCTAGCTTCTTGTTTAGAATTTTCTGTCCCCTTTCTGAATTATGAAGACCCCTATTTATAGTTTCAGAATAG
AGGAGTTGCGATTGGAATAGGATTCCCTTCGGCCAATCAGATTTAAGTGACATGGCATATGGGCTTTATGGAGCGGGCTT
GTCATCTTTGACACATGTCATGATCCTATTCGCTTCCTGTTTGACTTGGCATGCCATGTCATTTGCCACGTGGCACCAAA
AGAATGGGCCTCTAGGATAAGATGACATTGGACTTAGTAAATTGGGCTCATCTATAGCCCAAATCAATTAATTTTGACTT
TAATTAAATTCATATTTATTGGACTTGAATAATTAGCCCAATTATATTAATCCATAATATTTATTTGGACTAATATATTC
ATGAATTTAATATAATTCGAATCATTTTATAAATTTATATTTAATAAATTTTAAATGATTACACACGTGTTTTTGTATAA
CTGGGTAATATAAAGTCTGAAATTATACAAATATAATAAAACTCAAAATAACAAATTGATACAAACATAAACGTATGAAC
TTTAAACAATTATACAAAATATATTACTCCCTCCGTCCCATTTTATGTGGCAACATTTGACCGGGCACGGAGTTTAAGAA
ATAAATGAAGACTTTGAAATGTTTACCAAATTGCCCTTTAAAAAGTAGACTCATTTTCTCTCTCCTCATAAATGTATTGG
AGTATTATTTAAGATTAAGTGAGACCAACAAGGGTAAAAGAGAAATTGTACCTTTAAATACTTACCATATTAGGAAATGT
GACATTCTTTTTGGGACTAACCAAAAAGGAAATGGTGCCACATAAAATGGGACGGAGGGAGTATACAAATTACATTATAT
AAATTATATTATACAATTAAATCCAAAAACTACATGTTTATACAAACTTTAAAAAGTTATACACAAAAAGATTGAATGTA
TATGATGACAAAACTGAAAAACCAAAGGAAATCATCGTCATATACAAATACAAACAATCGTATACAAATACAAATCAAAC
AAAGAATTGTTAGGTGTGAATTATACAAATGTGGCAAACTATACATATACAAAAGTGAGTAATTATACAAATTCAATATC
AGCCCACATAATTAATGTATAATGTTAGTCGCGAGTGATAATTATAGCAAACTATAACTAATGCTGAGTAATTAAGTAGT
ATAAGTTTGCTTAACCACGTAATTTTTCATTATTCAATGCATCAATAATTTTAATTAATGTAATTACTATATCTAGTCAA
AGATACCTTTAGATATATTTTATTTGTCTTTAAATACAATATATTTGCCTCTAAATACATTGTATCCGGTGAATATATCT
CGTTTCTCTTCTCTCTCACTCATCGTTGTTCTTTCTCGTCCCTCCACTTTTATGTATTCGTGTTTCACAATGTATCTATA
TTCCACAATGTATCTGAGTTTCATAATTTTGTATATTCCTAGATTATATCATAGTCGTCCGATATTATAAGTCACCTTTT
CCATTTGCACTTGCATTAAGAAATAAGGTAATTTTACCTTTATCCCCTTATTTAATGTTTGCTTATGACAACTTTGTAAT
AAATGATTAAATGTTAGATTTCAAAAATAAATGCATTTGGATGACTATTTAAATTTTACTTTTTGGAGCCAAATTTTTTC
ACCAATTGATCCAAAAAAATTAAAAAATCAAGTTTTTCCCACCTCAATTTCCTATATATTTTGTGTAAAATGTTTTTTTT
ATATTTTTATGTATAAATTCTTAAAGCAAACATGACAACATCACAAAATATTCAAATTCCATTACTTCAAATTGATCTAA
TTTTTCCTGCTGAATCTGATGTTATTGATAATGAAATTAGACGACAAATGAATTTAGTTCTAGTTCAACAAATCATTTGT
TTTTTTAGCATAACTCCTTTATTTGGATCTTGATTTTTCTTAATTTGGCCTTCACAATTTTGGTTGAGTCTTCTATTTTT
ACATCCTTTGAACTTTTTGAAATGTCATCTTCCTTGATAAAATTTGTTGATGCTTCAACTTTCAAGATTATTTTTGAATT
ATTTTTCATCTTTTATTTTTTATTTGTTTGTTGATATTTTTTCTCAAAATCAGATTTTATAGAATAAGTAGTGAATAAAG
AAAGTAGTTAATTAATGAATGAAGTATTCTCCCAATGAAATTAATTACTTGTAGATTTCCTAGGTTAGTCAAAGTAAATG
CATTTTCAAGATTAATAAATTAATCAATCAAGGGTATAATGAGCAAAATATGGTAATTTATGCATAAATTTTATAAAATG
GCATATATTGTGGTTCAACTATTTTTAAAAATGAGTGACTTATAATATGGGACGGAGGAAGTACTTTTTTCAATTAACAA
AAAAAAAAAAGAAGAAAAAAACAGAAACTGAGAAAGTAATTGAGAGGGCAATTTGATTTTCCCAAGAAAAGTTGCATCTT
TTTCTTTCATAATTCAGGTGCACACGGGCAATTTTTTCTATGAAAAAAGTTAGCTGAAGATTCGTTCACAGACAAATGCC
TTTATTAAAGGAACAGTAATTATACACTCCGGTCTTTTTAACACAACCTTTTTATCTCGGAAAAATAGCAATAAAGGTCA
ATACACACTCTATTCTTTTCAAATTTCATTATTGTTGTTGAACATAGTTTTACCAATTTCTTGTTCATATTTTGCTACTA
TCTAATATGCTCTATAGTGATGGAGTCAGAATTTCCGATGAAAAAGCTTAGGAGGAATCTCCTTCGATCCCTGTCATCAG
GTAAACTCATAAATAACAATATAATTATATTTTTTTTGGTCTTAATTAATGTGATATTTTTCATTTATTGTCATAGTCAA
TTTGACTAATCTTAGAAGTCAAGTTAAATAACAAACAATTTACACTTTGGGGGACCCAGTGGTTTGGGCTTGGGACTTTC
ATGCATGTTGGAGGTTTCAAGTTCGAAACCCCTTACCAGCGAAAGCAAGAGGTTTGCCTTCTGGGTCGAGCTCGTTGCTC
CAGACAAGTCTGATGCGGGTTACCTCTCATATGTGGTTTGCGAGCGAAAGCAAGAGGTTTGCCTTCTGGGTCGAGCTCGT
AACACTAGACCTTGTCTGGTGCGGGTTACCTCTCCTATGTGGTTTGCGAGCTATTGCAGGAGCGGCGATTTTATCATGTG
CATACTCAATGGATAGCAATTGCGAGTTTTCCTTATTGTAAAAAATAAACAATTTGATATTTAAAATTAGAATTTAAATA
TTCAAAATAAAAAAATTTAGTATAAATTGATGTTCTTCTTGTAACAGTATGATTTTAAAAAAATAATTAAAATATTAATT
AAAATTTATATAATTTAAATCTTTAAAAGTGAAACGTGTCATATAAATTGAGATTGATCAAGTATATGACTTTACAATTT
AATTATAATACCTCCAATTAAAGGATCACAGATTCACAGTAAAAGTTTAGAAACCCAATGCCAAGAAGTTACTGATCATT
ATACAAGTTATTATGTGGCAGAAAAATAAGCAGAAATGTAAGGCAGATGATTATAAAATTGAGTAATTTATTATATTTAT
ATTGTATAGTATATAGTATATTGAGAACAAGATCTGCTATTTTCTATTAATAAAGGTATCAAATATGGGAGGCAAAGTCT
GTTTGTTTTTTAAATTCATCAAATTTCTATCATCCATGATGTAATCTCTGTTTCTTATATTTATTGAGCTGATTCGAAAA
ATATATAAAAACATATTTTTTAATATAAATTTCTCAATAATTCGCAATGAAAAAAACGTTATTTCAAATAGTATGTCTTC
TTAGTCTTCTTATATATCATCGAAAAATTCACGTACCTTATAATTCTGATGATTCAAATTTTGTTTTGTCTTCCACTCTA
ATTGTCTGATAATAACATTAAGTATTCAAATTAGTACTTATAGTGTTGACGCTGGTTATATAGAAACTAATTATAATTGT
GGCTCACATGAAGATAACAAAAAAAAAATGCATAATCAAGTTTGTTGAACGTGCAAATAGAGTTTCATAATATTAGCTAG
TGAAACACAAAGAAAACAAAGCAACGTATAAGATGTGAGGCTTTTGAGGAAATATTACGTCAACACGATCTAAACAGACA
TCTCATTATATTGAATGTAATTTCAATTGATTTAACCCAACAAATTGATTACATAATTTATATTAAGCTTGATAAGACGA
GTATGAAAATAACAGAATGATACCGTGAACTAATTTTACTATGTTTGCTAGGACAGATGAAATAATTTTTACAAATAATA
AACTCATATAAAAAGTAGCTGAGTCATCAACCTTAAGAAAGTGATTGATTGTACATATAGGTTTTGTTTTCTTCTTCTTC
TCCTCTTTGTCATCTATATTTACTACCCCATTTACCTTTTTGCCCTTCTAATTTTTCTTTTTATTCCATCAAAATAATTT
TCTTCTAAAAAATTAATACTAATATGTTTTTGGGATTGGGAGGACTTCCCATTTATGAAGAGAAAAAAGTAGAAGAAGAT
ATTGATTTTTGTAGGATTAAATATAAATTAAATGAGTTTAGTTTTTAAGATTTTCAATATTATACTCATTATTAAGATTT
TACATTAGTATCTTAAATTATGAGTTCAAATAAATCCAAACCCAAAATCACTTTAATATAATTTGACATATTGTATGATA
TGCAGATAAGTCATGACTTGGAAATTTTTCCTTTAAATTCGCTTAGTTTAAAAAGTATTTCTTTTGAAGTCTTTAGTTAT
TTACAATTTTATGAGTATTATTTTCAGATTTAGTATGAGTAAAAGTAAAAATCTCGTATTAGAAATATATAAAATTAAAA
ATAAATGTATAAAGGATCGTAAAGTCGAATCGAAAAATAATTTATCAGGCACACGCCTTAACCACTCGGCCAAAGCGACA
TTAATGATAATTATTCTATTAAAGTTAATTGTTCTCATTTATGTCCTTCACTAATTTATTTTGTAGGGAAAATATTCCTA
ACTATTTTAATATGTAATAACAATAGGAAACTAACTATATCCTCCGTCCACTTTTATTTTATCCATTATACGAAAGAAAA
TAGATATTTATTTTTACTTGTTTAGTTTAGAAAATCAATAAATAATTCATCATTTATTCTTATTATATCAGCCATAATAA
TTTTTGCAATACATTTTGAAAGTGTTGAATTTATTATATTCAAAGAGAGACATTATATAAATTGTCATTCCGTTTATTGC
TCCTAAAAGGAGTGTCAAGTTTAATACTCGATAACTAAAGATGAACAGACAGAGTAGAACTAAATTTGTAACCTTATAAG
GGCTTGTTTGGACACGATTTTAAATTATTGATTTAAAATTAAAATTAAATTTTTATTTGGACATGCAATTTGAGTCTCAA
AGCTTACTTTTTCCATTAACATAAAAATCCCACATATTATGAAAATTATCAACAACAAAAATCAAATATTACAATCTGAT
CAGAAATCATAACAAAGTATTGTAGTACACTATCAGAAGGTCTTTCTAAGAAATACATATTTATCAATCGAGCTTTATTC
AATAAAAAAATTGAATATGAATTGAAGTGTAACTACTCTATTCTTCACATGATACGGTCAATCTCTTCATGTTGAGCATG
CGTTTTTCGATCAAAATTGAAAAGACAAAACAACATTGCTACTTTTAATCAATTATTGGTTAGAGTCATTAACAATTGTA
TCAACATATTCATATTTCGTGATTCTTTTAACATTTTTTATATCCCCACGAAAAATATGCAATGTAGCACAAGTTATAAC
AATGGTCATTGGCATGTGAATATCATAAGGGTTCATGTCTTATCTAAATACTATGAATCTACATTTTCAACCTTTAAAAG
TTTTGGAAGAAACAAAAAGTAAAGTAGGGTTGAATAATTACTTTTGCCATAAATTAAATGATTAGCTTTTTAAAAAATAA
ATCAATAAATAAATATAAACTTATGAATCAAGTTTTAAAATTTTAAAAAGATCGAATTCACAATTTAAAATTCTACTTTA
TGAAAATTTGAAAATAATAATATGAAAGTGATGTTACAATTAGTTCACATCTTATAAACAGAACATTAATTTCAAATCAA
AACTTTAAATTTATATCCCAAATTCTAAGATGAAACTAAATAGTTCGAGTGTATCACTGCATCACGTAAGTTTCTAACTT
TCAAGCTTGTGGAAAAGAAAAATCGAAACACAACTTATTTTTTCTTATTAATTCTAAATAAATTTCTAATAATCACAACC
GTAGCAAATTAATTAAGTTGACTATATAAGCTTATACTTTTTCCCTTTTTTAATTGTTAGGTCGTAACGTGTAGTGTACA
CATCAAAATCTTCCGTGCCCAAAAAGTTGTGGACCAAAAAGATATATTTCTTCCATCTGAAAATATTTATCGTGAATTTT
TATAAATATATCTCTTTTAAGAAAATTATTTATTGAAAAATGATTTGATTATTTTATTTTTACTTATCTCTTACAGTATA
ATATATGTTCATTAAATATTTATTTTATTTATGTGTAGTAATTAAGATGTTTGATTTATAATTTTTAAGAATAATTATTA
AGGATAAAATATAGTAAAAAAAATAATCTACTGGCCTGGCTGTCGAAACTTATGTAGTTTTAAATACATAGTGTAGTTAT
TATGTATTTAGTATTAATGTTAGCTGAAATTTTCTTCATCAAGATTCGTAATTTTGATCGAAAATTGTAAGTAATTAAAT
TTGTAGTTACTTTCTATTTCTTAATTTTGATTGATTCATTTTAATTTGAATCAATTATGTTTTGAATATTGACTTTGTAA
GATTTTACTTCACTTTTTTGAGAGTCTTTTTTTAAACGTTTCAAAATCAAACTAATCAAATATAAGATCATTAATTTTAA
AAAGATATTTTCTTAACTTTGAATGTCTTCTAAAATGTAACAATCACTTGATGTTTTTAGACCTATTTTATAATTAAAAG
TAATACATGTTTATATAAATAAAAAATGATACTTTAATTATCATATTCTATCATGTGAAGACTTAATTCTATTTTTAAAT
ATTTTTGTTTCTTCTAAAACATTTTTTATAATTTAGGTAACAATTGACTTAATTAAAAAGAATTTTGTAAACTAAAATCA
AGAACATTACCTAAAATCTAAACATGTATGATATTGTATAGCGTCCAATAATGTATATATGCATATTAATGCTTTTATTA
TAATTACATGAAATGTTCTTCCGTCAACTAAATAATTAATTAATTATATATATTATTTATCTATCATGTTTTTAAGAAAC
TATGAAAACAAGCGTCAAATGAAACATATAAGAAATTTATTAAATAAATTTAAGGTCTCTTTTCTAAATTTTAGTTTTAG
ATCACATATTCTATTAAGTAGTCTTTGAAGTGAAATTTTTGAATTTAAAAAAGAATATAAAAAACGATTTTTTTCAAATA
GCTACAGAACTGTAATTCTGAATTTTTTAAAAAGATCACATATGCTTGGAGTTGGGGAAGTGTATTAGGAAGATTGTAAT
GTAATATCAGTGGCTTCGATTTCACACTCCTATGATAAATAATTTAATTATAGGATAAATATCAAAATATAACATTAAAT
ATTGTAATGATATTGTATCTTTTGCAATAAAATGAGCACAATGAAAACTAACAATAAATTACTAGGTTCTGTATTAGAAA
AGTTATCGAGTGAAAAATAATCAATAAATTGTAATGACTCGAAAGGTTATTTTTGAATTTTTTTTATAACCCGAATCACA
TTTGATTAGTTTGTGAAGTTAGTTGAGAATTTTGAACTATTTAACTACGATTACATAATTAATGTGTATTCTTTTAAATA
ATTAATTTAGTAGAATATTTAATGGGTCAAATCTTAAATTTATTTAATATCTCATTTTACTTGGCCCATAAATAAAAAAT
GATATAATGGGGATTTTAACTTTTAAATTCATAATTATTTCTAAAGAAAAATAAAAGAAGAATATCGGTTGGCGAGAAAC
ATACCTGCAGCAAGGCGAGAACAAAGTAATGTCTCATTTAAATTAGGTAAAAGTTCTTCATGCCTCAACCTGTCTATTTG
GTTGTATATGTTAGATGTCACCTTATTTTATTATTAATATAATGAATTATAAACAAAAAAAAGAAAAGAAAGACATTAGG
TTTGAAATTGCAAATGGTTGTAATTATATATTTTTATACGGTTTGGTGGCCATCATTGGATATGGATGCCATTGATTGCC
AATTATAAAGTTAATCTATTAATGGAATGGTTGATAATTACGTTAAGGTCTTATATATTGTTCCTTATATACGGTTACAT
GTATATTTTTAGTTTTATTTCGAGTTATGTTATTTGAAAACATTAAGATTTAATCCTACGCTTAAAACTTGAAAAATATG
AGAATTGACATTAAAATTAGGAACTTGATTATAAATTGAGTGAGTTTTTAGGTCTAGGCTTATAGTATTATGGGTGTTGT
TAGTTTCAAAATCTTATTGTAATTATTAATGTGAATAAATTGCTTTGAGTTGGAAGTACAATGAAAAGGGAAGGCTCAAG
TTCCGGAGTGATTGTTCGATTATTTGAGGCAAGTGGATTTCTCAACCCTTGTTAAGTGTATAGAATCGTGTATTTCCTTG
TGGTATGTGTTGGGGAGCAATGGGACTTGGTGATGTGTTGACTTGTCCATATTGAATAATTCTAATGATGAAAAAGGACT
AATAAAAGGCAATGTGTTTAATTATTGGTGTATGATGTGTTGAGAATGGTTTGAAAGACTTATTGATTCATTTTTATGAT
GTATCATGATTGTGTTGTTGTGACTTGCGCATTGTTATGAAAATGACCATCTCCTCATTATTTGTGTGAACATGTCATTT
GCATTGGTTCTGAGGCATGATTGTGATAAGTGTTATGTGAATTAAGGAGGATGTACCATTTCAAGGGACATGTTGCGCGC
AGCGCCGGATACTATTATCGATGGACGTGTCGTACGTCGCGACGAATTTTATTATCGAGGGTCGTGTCGCACGCCGCGAT
GGATGCATGGACAAATATGCCCCCCATGAGTCTTGGACTGAGAGACAACTGATGTGTGTCGTTAGGTCAAACATGCATCA
CTATACTTGACATTGCATTTCATTGCATTGCACATCTTTATCATTGGTGAACTTGATCTTGTGTGTTGGTGATCTTGTGA
GTGCCTTTCTGTGAAACTTGTGATTGATGAATATTGAGCTTGTTGTTGAAGATATGTAATTGTTAAAGTGTTGTTGTTGA
GCTGGTGAGCTATGTAAATTGTGAACTTTTAGGTTGGACTAGTTTTATGCAGGTTGTAGTTGTGGAGGTTCGGTTGGGGT
GGTAAGGAGTGGGTGTATTCTATTCCCTTAGCTTGTGTTTATAAGTTTACTTGCTGAGTATCGTGTGGTTTGGTACTCAC
CCCTTGCTTCTACAATTTTTGTAGGTTACGAGCCCGGATTTTTGTGATACTTTCCATTCTCTTCTTTTCCGAGGCTTCTT
AGAGATTGTGAGGTAGTTGTTTGTCATCTCAGCGGACCTTCTTACTCCTATTTGATCTTGTTCTATTCTAGAAACAATGT
CATTTGAGACTTGTGTTTTTCTTTTGAATCAATTGTAATACTTTAGAGGCTTGTACACGTGATAACCAGATTTTGGGGGT
TTTATTAAGTTGACTTAGTTATCCGCACTTATGATATTTTGAGATTTCAATTTGTCTTACTTCCGCATTTTGTGATAATT
GGGTTTTAGGCTGACTTGTCTTGGTGGAATAAGACAAGTGCCAACACATCCATTTTTGAGTTGTGACACAAATGGAATAA
TATATTTTATCTAAATTATATATAAATATTTTAAAATTAAAAGTTAATAACGTCAGAACAGAAAATATATTTAGAAAAGT
TTATTAGGATTAAAAGAAATTGAGAGGGAAATTTGATTTTTAAAATAAAGTTGAAGAAGTAGATAATTTTCATCATTTTT
ATTATAAATTTTATGTTTTTTAAATTTAATTTTCAATATATAGATCAATTTACCAAATTATATTAAATAATATGTTTTTA
AATATAGTTTTTCTTTATTGTCTAACTTATCAATGCTATAATTTACTATTATTAATTTCTTACCTCTCCATTTCAAAATA
AGTTAATTATTATTGACTCTCTCTTTTTACTGTTCAAAATCAGTGAATTGTTCTAAGTTTAAGAAAGTTGTTGGAAATTT
CTTTCATTTTTGCCTCTCATTTATATTTTCTAGGTGATAATTTCAAGTGATTAAATTGTTCATATTATTGATTTTACATT
AAATTATTTATATATTCAAAAATAAATTGAGAATAACTAAAAGGGCAAAGTGAAAAATGACATTTAATTTATGTCTTAAA
CTTTTTTTTTTATTTATAATAAATGTACATTACCTCAATAATTCACTTATTTTAAAACAAATAAAATATATAACACCTTG
TTATTTCAATCCCAAACAACTGCCAACTTGATTCTCATGAGTCACGATAATGAATTTGAAAGAATAAAAAAGGAAAGGAA
GATATTTTAAAAATTGTGGTATTCAATTTAGGAAACTGAAATTTCTCATCAATAGGGCACAATCTTTTTTGCTAACTTTT
TAAAAATGGTATATAGGACAAATTGAGATCTTGTAAATCAACCACACAATGCAACCAATGAATGAGATGATTTTTTAGTA
TATCTACTACTTCTATATAAGTGTGGTTCCACACTTCTCCATTTTAATTTGTTTGTCTTACTTTTTAATTTTTCATATAT
TTAAAAATTATATAAAAAATACTATAAATTATGATAATTGATAACTAAAATTAATATATCTGTGTCACATAAAACGGGAC
AAAAGAAGTAACATGTATTATTTAATTTGAAAACTACGTAAAAAATATTGTAAATCTCAATAATGAATAACATATTGACT
CTTGAAATTCTATTTGTGCTACATCTATTAGGACAAAGAAAGTAACATATATTATTTAAAAATTACGTAAAAATTACAAT
AATTAATAACTTAAAATATTTAAAAATCATATCAAAATTTAATTGACTCTCTAAATTTTATCTTTGTCACATAAAGTGAG
ACAAAAAAAATACTCTCTGTTTCACAAAGAATGACCTAAGTTGACTTGGCACATAGTTTAAGAAAATAGAGAAGATTTTT
GAATCTTGTGGTCTTAAATTAAAGTTATGTCAAATGTACAAAATTGCCCTTTAATTTTGTGGCCTTAAACATGTCACATG
GAAAGCTGTAATTAAAATGTTACAAAAAAAGAAAGATGTCATTCTTTTTGAAACAGACTAAACATAAAAGGAGATCATTC
TTTTTTAAACGAAAGAATTAACAGGTATTGGGCCCGTACTAGCACGACACTTATATCTAGTAGTTCAATGAATAAAGAAT
GCAAATCTTATTTTAATTCATTTTATTTTCCAATAATAGTACAAAAATGCCAGCAAAATTTTCAGAATTTGAAAGCTGGA
TTTTTCTTTACCAAAGGTTTTAGTAGATATTTAATTTATTGAACCTTCTCTTACCTACCATTATTTTTTCAATTTTTAGC
TAGGCTTTTTATGGAGGTTTTTTTTTTAGGCATATGGAACTTTCATTCCTTAATAATAATTGTTTGGCACAACTACTTTA
TGTGTGATATTATATGTATGTATGGGTGATAAAGGGAGTGTTGTTCGGATCATAAGTATACTTCATCTCTAATCCTTGAG
GTGAAGTTCAAGTTATCATAACACATAAATATATATTTTAACTTGACTTCAACTGATATATATGCCCTCCATTAATTTTG
GGTGTGCACAAGTAAACAATTAAACTTGTATAAAGTCGAACAAGTAGATACACACAACCTACATGACGTCTCACACGAAA
TTCCACGTAGAAAGTGTGTCTACTTATACAAATTTAAATGTATACTTGTGCACATTCAAAATTAAATAAACATGTATGTG
GGTAGGATGGATGCATGCATGAAGAGGTGGAGTTAAAAGGGTAGAAAGGGATTTATTCATTAGAAAATTACATTGCATGC
AAAGACAAATTTAAGAATTCAAATGAGAGTACTACTATTTTTTTAATATAGATATGTTAATTTTTTTTTTAATCTTTAAA
TAATATAAACACGTTAATTACTTATTAAAAAATTTGGGTGGAACTCTTTGAATACTATATAAAAAAAAAGAGAAAATACT
ATTAAAACAACAAAAGAAATAAAATTTGAAAAAAAGAAGCTAAAGTGATAATTGTTGCTTAGTGTGTGAATATATACGTA
CAATTTACGAAATATACACATATATACATATAATTTTCTGAGGTTATCCGTGACCTCCCTACCTTAAGGGTAGTTACACC
TTTGGTTGTATATATGTATAAACTTTTTTTTATGTATCTATATATAGAAGATCATAAACCACGTAAGTGGAAATCTTATT
TTTGTCATTGTCATGAATGAGATTTTTGTACTCTTAATGTAACGATCGGGTTCCGTCGTTATAAAAAATCCAACGGAGAA
AAATTTTGGGTCGAAATTTTTTTTCGTAGTAATTTGAAACTTTCCAATCTAGTCCAGATTTGAACGAAATCGGAGGCATT
GAGGTGTAGGGAAATCTGGTAACAAGCGGGTGACTTATTTATGATTTTGATTACATGCATAGTTAGATAAGTTGTTGAGG
AACCCATACGATTTTACGGAATTGAATTCAGGTGAGTAGAACTCCCGAAATTGATCTTAGCGTGAACGGTATATTCTGAG
CGTCGTTGGTTAAAGGTGTGTTGTGAAATGGGGGTCTTGGAATTATTAAAATAGCTCACTGGTTCCGTGCAAGCCGTTGG
GGCGGGATTTCTGCAGCCAGGGCAGGGCCGTTGTAGCGGGGTTAGGACCGTTGTGGCGGGTTTGACGCGACTTAAAGTTG
TAAATAAACCCCAAAATGACTTTATTTTGCACTTTTCGACTTTTAGAGCTAAGGAACGAACCCGAGGCGACTCTTGATAA
TTTTCCACCATTCTTGAGGCTAAAGGTAAGCTTTTCACTCCCCGAATCCGTTTTTCGATCCGTAGAACGTAATAGAATGA
GTAATTATCGATTGGGGAGGGTTTTGATCTAGATTATATGGTGGAAACAACCCTATTTTGGGTACTTGGGATCATGGGTA
TGATCTAGGGTTCATAGAATTATTAGTGATTCAGGTAATTAGTGATTGCTTATTGATTTCCGTGTTATTATGATTGTTTG
TAGACCAAGAACAAGTGGAACAAATTCGGAAAGGGAAGGATCAAGTTTCTTAGGGTTTCAAAGCTTGTTTCGAGGTAGGT
GATGGTTGTGATTCTATGATTGTGTGATGTATGTTTGTTCTTGCTTCATTATGATACATGTATGTATATGAATGTTGCAT
TATTGATCACACTTGTTGTAAATGAGATAGATGAATGATGGTTACCATGAAATCATGACTTAAATCAGTTAAATGTATGA
TCTTGAGGATATACTTATGATTGTGATTGTGATGTGTTGAATGGATTGGTTGCCACGTTCCGACATAACTAACTTGAATC
GGTTGCCACGTTCCGACATAATTATGGGATCGGTTGCCACGTTCTGGCATAATCATTGGATCGGGTACCACGTTCCGATA
AGCTATAACTGTTTGGGTTTGGGTTCCATGAGAGGACCAATGACTTGTCATAATTGTGTATTTTGAGAAATGTGAAGTTC
TTCGTTGTTCGTAAATGTTGATAATATTGTATATGTTCGATATATGCATGTGATTATATTTTTTTCGATTGTGTTGATTG
CACGAACTTACTTAACATGTTTTACCTTTTTAATGTGATTTACAGACTATCATATTTGAGTAAAATTTATTCAATGTGCA
TCTAAAAGATATTGACTAGACGAAGTTTCCCTTTTAGAAAA
>mtp_903.contig_2
AAACATATACTGAGCAACTTGTTCTGTGCTCACCAGACATATGCTTGTCACTATGTTTCTGCACTTCAATAGCCAGCAAA
AACAGACCAGCCTTTTAGCATTTCTTCCTTCTATTTTTCCTAATTAGCTATCAGAACCTACCATGTGTTCTCCATTTCTC
ATATGCTTACCCGCTAAGGGCTTTACAAAACTAGTTAAATCAAAATGTGGAGAAGCTGAAAAACTCATAGAACATTCACC
ACAAAAGGGAAGGATAAAAAAAATCTTTCCCCATGTATCACTGATACAACAGTTCTGAAATGCTCTATGTATTAGTGATA
CAGGAGTTTCTAAAGTTCATTTTGTATCACTGATACAACAATTCTCTTCGTATATGTTGTTGTATCAATGATATAGAGAA
AATTTAAAAAGCCGTTGTGTCACTAATACAGTGTGAAATTTAGAAACTGTTGTATTACTAAGACAACAAATTTCAAAAGT
TATTGTATTAGTAATACAAAGTGATTTTCATAAGTTGTTGATCGACTATCTATTATAGGATAATAAGAATGTTTGCTTGA
ATGTTTAAACATTGTATTAAATGTTTGATACTTCTCTGATTGGGCAGTGTTTGGAAAGGAGCAGCCTGGTCGACTTAGGT
GCTATGGTAGATCAGTGACAACGAGTTCTTTGAAGAAAGATGGGGAAATTAACAATCTAAAACAAAAGCATGCCAATGAA
ATCACTTCTCTAAAGGAAGAATTGAGAGAAGAAATACGACATTTATTCACTCAATTGCTACAAAACAACCCTGGATTGAA
TTTTCAAGATATACCAGGGTGTGTTGGATCTAACCTTGCTTCACCTGTTGATGCAAGTGGCGCACAAGCTGTAAGAGGCA
CAAATCTTCCACATTCTTCAGGGTCAGCTCATGATTCGGTTCTTCAAAAGGTATTTTGTATTTCATATTCTCTGTTAATA
GTCTGCATATTGTTTTTCTTCTAGTTGAGCTGGTGTTCTTGGTAAAGAAATTCTGAACTTATTTTACTATCTTGAATCTT
TGAAAGTTCAGTCTGTACTTTGTTTTTGTCAATCATTATCTCCTTTCAGCTTCTATACCTAATTTTTTTTATATTTTTAG
TTGTATGAGTGGTGTATTGTGTTGAAGGAGGACTCTAGTGATTTTGCGTTGTAGTTGTTTTACTGCTATGAACTGTGATG
GTTGTTGTGAGAGATGGTTTTAGTTTTCATTGCTTAAACTGATTCACATTGTTAAAGTTGTCCTTTTTAGATTTCTTGGA
AGGTTAGAGACTTTGTTGTATTTTGGTGAGTGAGTTTGTTGTCACTTGTGCTAGTTAAGCTCTGTTCTGATGTGGTTTGA
GTTGTCATCATGTTGCTGTTGGTTCTTGTTTCTAGGAATCTGTCTTTCCTGTACTTTGGTACCCTGTATCTCAGCCTCCT
TTTGTTGTCTTCTTTTAATTGTTTCTCTTTTTTTCTTGCTTGGTTTACCTTTTGATTTGTTGTTGGAAGGAGTCTGATCA
TTATATTTCCCATTTTGTTGACTGTTATCACCTGTAGGGCCTGGATGATCCTTCTTCTTTGTTTCACTGGTAGGAGTAAT
AAGATTTTGCCTCCCTGAAATATTAACCTTTTTGTCCTGAATTTTCTGCACTTAACTTTGATTTGTAGCATTAACCTGAG
ACATGTCTGGAACTTGTTGTTTATTCTCAATGTGATGTTGAGGGGTAGCAGGGGCTCTATGGTCAATGTGAGTGTTCTCA
TGCCCAGCATGAGACATATTCCCCCCTTTGGATACCCCATCCTGCAAACTAGTTGTGTTCTCCTGACACCCTCCTTCCAA
CCCTCTCATAACTTCAACAGCCTCATCCAAATAATTAACAAAGGGATTCTGGGTAGGGGAATAGTAGAGTCAATACATGT
GATCCTTTTGCTTTGATTTTCAGAATTTTTTCTTTTGTTTTCCTTGTTGGAATTATTTGACAATTGGTTGGCTGTGGAAG
GTAAGTCAGTGGTTGACTTATTATTAATTTGTGTCTCCATTGTATCCCTATCTTTTGAATTCTGATTTCCAGCTCCTTCT
TGATTGTTTGGTTGATCCTGCATAGAAAGATCAATGAAATTATTAGAAGTAGGGAGTGCAGAATTAGTAGTCATACTTGT
GTGATGAGTCTGCTGCTGCTGTAATGTTTCCTTAGGAGATTTTGGTCTGTCCATGCTATGTTGATCTGGCCTGTAAGCTC
TCCTCTTCTGAGTCTGCCATTCTTCATCAGCTGGCTTGTTGTTATTTCCTTGTTTTTGGTGTTGCTGGTATTGTGAACTG
GTGTTTCCATCCTCTTTATTTGTGTATATTGCATTTGCAGGTTTGTGGAATCTTGTTTGCCTTGTTCCCCTTTGTTTTTG
CTCTTCCTATCAGCCTCCAACTCTTTTCTTTTTTTAAATTCCTCATCTTTTTGCTTAATAGTACAGACATGTAACAAATG
TCCTTGGTGTTTACAATACATGCAGTAATCCGAAATATGCTCATATTCAATAGTTTGCCACCTCCCTATGTTGAGATCTT
CTTCATTCAACCCCATGAGGAGGTCTCTCTTTGGTAAGATCGATTTGGACTTTGACCCTAGCAACACTTCCTCTAGTTTT
TTCGATAGAAGCAGTGTCCAATTACAAAACTTTGCCAATAGGACTCAATAGGGCTGACAAGATGTCCTTGTGATAGCAAT
GCCAAGGTAGATCCGGTAGAGAAATCCAAATAGGGACTATAGGTGTTTCCTCCTCAGGCCTAAAAGTAGCAGTCCACTTT
TGAATTGGTTGGCTTACAATGAATACTCTCCAATTATGCACTTCCACATCTTTATTGTTATGAATTGGTTTGGCTTACTG
TGAATTTAAGCATATTAAATACATGATTTATTTCACTAACTTATAATTTTATTTTGAATGTGCAGGAAAATGCCAGTAAT
TGAATTTGAATTGTGGCCAGAAGTAAACTCGATCTATTGTAGTGAACGATGAAGAGCTTTTGTACTATTGTCATATATGT
TTGAATGCATTTGGTTTTGTGGAATTTATTGATAGTAGAGATCTTTAAGCACGATAAGCCACCGCCCAGTAGTGCTCTCT
GAGCTTGATTGCTCCGAGCGGTAGGTCACAATCTGAATTTCAGACTGAAAAGCGGAAAGTAATAAGTTCAACGGGTAAGA
GAATGCGTTTAACCCCTAAAAAGTGTTGCTTAAAGTCCAAAAGTGTAGCCTTTTATCAAAGGCCACACTTTTTGCTAGTT
TAGGCTACAATTTACTGGCCTAGTGCAAATCATAGCATACATCAAACTACCAAACTGCAGAGGAGTAGGGAATACAACAT
TTGTTTGATAAAGCTCTCTTAGCTTTCGTTAGTTTCACTAACTCATACGTGACATGTCCTAGCCACGACCTATTTAACAG
TAACGAAATTTTTTATTTGTGAAAACAAAGAGATTTAATGGAGGAGATCTTAGAAATGAAGATCAACATGTTAAAAATTA
TGTGAAGAGGTGCAACAAATTTATTATCTCAGAAATTCAGGT
>mtp_903.contig_3
TAATTGTGTTTTAAAAGTTCCCTTAATAGGTAGAAATAATCTATTATGAACTTAATAATTGTTATGCATGTTCTAAAATT
TGAAACTCATAAATTTAAAATCTTGAATCCGCCTTTTAACACAAGCTAGGAATTATTGAGGACCTAAATAAATAAAAGAA
TATCTTTAACGGTTTAAACTTTCAGATAAAACAAATTCATAGAATTATATATATAAATTGTTTAAAGTTGTCTTGTTAGA
ATATGTAATTGTACTTGTGGACAAACACAAAAGCATCTAGAAGACATTTTCACTAGAGAATTTTGCAATGAAAATAGTGT
GCAATTCAATTACAATTTCATATATTCATATATATATATATATATATGAACTCATAATTGTCAAGGAACAAATTTTGGTG
AAGAGAATATTTCCAATTGAATTATAAAGTGAAGTCTGCCACTTTCTTAACATCTGTTCCATTGTGGTCCTTTAGGTACA
ACAAAAATATTTGTCATGAAAAATATCATGTAAATCATTTATTTAATTGAACCAAAGTTGATGGAATGTGGTTCCTCTTT
TTCTTATATTTGAGTTGTGGGTGCTAAGAATAACCCTTCCATCTATGTCGTTTCAAGTTCATCCAAATTAAAGGTTCATG
TTGTAAGGACTGAAATAATTTTGGTATCATGCGGAAGCTAGTATATTAATAAATTAAATAACAAAAAGGAAATATACCAA
AAGAAACATAGTAATATTTTAACATAGTTCGATCAATCGATCTATATATCTAACGGATAAAAAAATAATTTACTATATAT
AAAAGAGAGTTTAAAAAGATCGAAAAAAATAACCCCATAAAATTTACTCAAAATATTCAAATATGTCTTGGTGATGAAAG
AGGAGGAAATGCCTGGACAACGCCCACTCGCCCTTTAAGAATAATTGTAATCATATGTCAAAATTGTATAATTATATCCA
GTTATATCTAAATCTAATTATATTATATGTGAGTTTTCAAATAAGTTCTTATAGATGGTGATGGAGGAATACAGTGAAAA
GTTTTACTCATCTCTTATGTAACAATGTTCCTAATTATTTCTTAAATCACTCTATAGTTATTTTTTATATTCTCCTTTAA
CATTCTAGAAAAAGTGTCACGACCCAAATATGGACGTGATGGCACTCGTCTTATCCCATCAAGATAAGTCAGCCTAAAAC
TCAACTAATATAGTGAATGCGGAAGTAAAACGTGAATAAAAGTCTAATACTATAAAATACTGTGGAAAACAAGGTCAACT
TAATTAAACTCCCAAAACGTGGTTGTCACGTGTACAAGCCTCTAATGTGTTATAACAAATTTGAAAGAAAATACAAGTCT
CAAATGACATTGTTTCTAGAATAGAACAAGATCATGATTAAGGAGAAAGAAGGTCCGCTGAAATGACAAGCAGCTACCTC
ACAAACCTCCATAAGAAGCCTTAGACAAGGAGAAGAGAAAATATCACAAGGGTCCGGGCTAGTAACCTACAAAAATGTAG
AAGCAAGGGGTGAGTACCAAAACACACGGTACTCAACAAGTAAACTTCTAAACACAAGTTAAGGGGATAGAATACGGGTA
CTCCTTACACACCAACTGAACCTCCACAACTACAACCTGCATAAAACCAGCCCAACTTAACAGTTCACAGTTTACATAGC
ACCTATCTCAACAACAATTACTTTAAGAAATTACATATCCTCAACAACAAACTCAATATTCATCAATCACAACTTTCACA
AAAAGGCACTCACAAATATCAGCAACACAAAAGATCAAGTTCATCAAATAACGGTAATCAAATATCAAGTACTTTCCAAC
TACCAATAAAATACATATTCATCAAGAATGAAGGATGCCATGGGATGCAATGCAATATGACACCATGAAATGATATGCCT
CAAAATACCAAGTACTCTCTCAACTGTATATACATGATACTCCTTGAAAATACATCGAGAGTTCATGACCCATGGGGGAC
TCGCGAGGTCCATATACCGACACAGATGATCTCCACGTGTCTGTGCGGACGATCTCAACGCACTATCGTAAATCAAACAA
ATTTCACACGGATGATCTCCACGTGCCCAAATTATAATCTTAACATCTCACCATCCCCAGCACGGACGATCTCCACGTGC
CCAACTTATACTCAATCTCATGTCAATGCATGTGCAGAATATGATTTCAATAAAAGGGATGATGCATCTCAATCAAATAT
CAATATGATATGTAATCACCTCAGCTATCACCAGTATACGTGTTCAATAAAGAACACAATCACACATAATAAATCAAGTC
ACTAATAAATCAGCTAATGCCCATATGCTTTGGCATTCTCGGATTACAATCCACATTCTATAGTAATAAACTTTCCCTTT
ATAACATATGTACTCGTACCAATGCCCGTCACCAACAATTCTCAACACATCACACACAAACAATTAATCACATTGCCTTT
TATTACCCCTTTTTCATTATTAGAATTAATCAATGTGGACAAGTTAAACCATCACCAAGTCTCATTACCTCCAAACACAT
ATTACAAGGAAATACACGAATTCAATACACTTAACAAGGGTTTAGAAATTCATTTGCCTCAAATAGTCGAACAATCACTC
CGGGACTTGAGTCTTCCTCCTACATTGAACTTCCAAATCAATGCAATCTATTCAAGTACATGATCCCAATAAGATTTTAA
AACTAACAACACTCAACTCTATAATCAAGTTCCTAAATTACAAGCCTGGGGTTAAGTCCCAATCTTTTTCCAATATCATG
AAACTAATGGTTTTTATATAATATTATACCTTAATATTTAATTACCTATCTCAATATAGAGAAACTTGAATCATAATATG
GTAATTATATAAAATCTGGAATCGAAACCACTTACGGAACAATACTTAATGTGAAACTAATAGAAGAATGTTGTTGGTGC
CTTTATTTTATAATATAATATCCTCCAATCATTGGTCATAATTACTCTGATTCTCCACTATAACTCGTCAACAGTAACCC
ATAATTAAATACTTACCCTCAATTTGAAAACAGACAATATTGCAGAAGATCAGTTTTCATACCAATGTATACTAATAATA
ATTTATTCTTAACAAACCATAGTAAATTTGTATGTTTTATAAAAAAAAAAAATTGGAACTTAATAATATAAAATATATAT
ATATTGATTTCTTATGTAATTAACAAGCAAAAGTTTTCATCCACAGAATTGAGTATACCTGCACTCTCGTTCTTTGCTCA
ACGCACGCCGCAGGTCAGTTTCTTTCTGCTCCTCTTTATTTTTTTTTCTAAATTAATTATGTATTAAAAGTAATAATTCC
TAATAACCTATTTTAATATTTCAAACTCGGCCCATTATTATTAAAATAAACAAATTATCCGCAAATTAATTAACTATAGT
TAAATGACCATTCAAAATTATCAAAGATGATCTTTCCGGTCCGGGTCATTACAAAAAGAGATCAATCTAAAAAAGTAAAA
AATTAGGTGATGATTTTCTTTTTACCTACTATATATAGAATTTTCATTTTCTTTATTAAAAGGGAAACTTCTAAAGCTCC
ATCCATTTCTCAAGCATATTCTAATTTTCATTTTAATTCCTTTTGATATTTAGTGGACTTAAAATAAGTCAAATCATAAA
GGTGTTACGTATAATTTATTGTATTTATTTATCATATCATTTAAAATGGAAAAGTTGCATTTCTCATTTTTGTTGACAAA
GTGTATCTCAGAATGTTGCAGAACAATATTGTATAAAAAAGTCTT
>mtp_903.contig_4
ATTTTTAAGAAAACATATAAAAAATCGACTGATCTTCAAATTCCATTTATATCACATAAATTAAAACAAAAAAAAATAAT
ATTTATTGGTCCCGTGCTGGCACGGGCACCAAATATCTATATATATGTGTAACAAATGGAAAAGTCCCAATCAAGAAAGC
AACATATATCATTTACAAATGACTTAAAAAGCATTAAAAATTACAATAATTACCAATTTAAAATATTTAAAAGCTATTTA
ATACAATACGTTGACTCTCAGAATTCTATCAGGCTCACATATATTGGGACAGAAAAAATAACACATATCATTTTAAAATT
ACCAAAAAAGTATTATAAATAATAATAATTAACAACTTAAAATATCTTAAAGACATTTTAAAAGGGTTAATTTTGTAATT
TTATCCATATCACATAAATTATGACAAAGTGACCAGTAATGTACGTTATTTGAAGGTTACATAAAAATATTATAAATCAC
AGTAATTAATAACTTAAAACATTTTTTTTTAAATATGAAAATTTGGATGACTCTCCAAATTTCATTTGTGTCACATAAAT
TGAGATAACAAAAATAACATATATTGGATCCATTTTAATTTATTTGTCTTATTTTTTATTTATTTTTATATTTAAAAATT
GCGTAAAAATACTATAAATCATGATAATTGACAATATAAAATATGTTTTGAAAAAAATACAAAAAATTCCACTGATTCTT
GAAGTGAATCTATCGTAAAAATACTATAAATCATGATAATTGACAACATAAAATATTTCAAAAATGTTGTATGTGGTAGT
CTTATTATTCCTTAAATAGCGTCAAAGAAAGTACAGGTTTGTGATAAAAAAACTTATTCCTTTATCCACGCAAATAATCG
CTTCAAAAACTCGATTATTAGCCCCAAAACATACCATTTATATTATTAGCACGGGCCACATTATCTAGTGTGTTAATAAG
TGAGGAAATTTCGCATATAGCTACTCAAAAATAGCCTAATTACACTTCATAGTTATAATTTGTTAATTACGATTCGTAGC
TACATGTTATAGGGAGGAGAGTGGTGAGCGAGACTGAGAGAGGGAGGTGAGAGGCGAACGAGAGAGGTAAGAGAGTGGGA
GAGAGGTGAATTGTATATGTATACATATGTATTTGTATATTTCTGGCACGAGATATTGGGAGAGGGAGGAGAGAGGCGAG
CAAGAGAGGACGATAATTTGTATAATTTGCAGGTACGTTTGTATAATTCACGTTGTAGACAATAAAATTCGATTCTAGAA
AAATAATAATCAAGAAAGAAAAATTATAGCAACAATCGTATTTATTATTTCAAGTGCGAGTGTTACAATCTCTATGATTC
CTCTGAATTCGCCTTTTCAAATATGATTCAAGGGCTTTAAAGCTTGATCTTGAATCTTTGATGAATTTGAACTTTGAACC
TTATCTTGATCTTGACTTTTGCTTGAATTCAAGGGCTTCGAGCTTGTTCTTGAACCTGATAGTCTTGATCTTGATCGTTC
TTGAACTTAAATGCTTGAATTCTTAAACTTGTAGCTTTATAGAGAATTTTATGGCGTTTGTACCACGGATTTTCTCTAGC
TTCTTGTTTAGAATTTTCTGTCCCCTTTCTAAATTATGAAGACCCCTATTTATAGTTTCAGAATAGAGGAGTTGCGATTG
GAATAGGATTCCCTTCGGCCAATCAGATTTAAGTGACATGGCATATGGGCTTTATGGAGCGGGCTTGTCATCTTTGACAC
ATGTCATGATCCTATTCGCTTCCTGTTTGACTTGGCATGCCATGTCATTTGCCACGTGGCACCAAAAGAATGGGCCTCTA
GGATAAGATGACATTGGACTTAGTAAATTGGGCTCATCTATAGCCCAAATCAATTAATTTTGACTTTAATTAAATTCATA
TTTATTGGACTTGAATAATTAGCCCAATTATATTAATCCATAATATTTATTTGGACTAATATATTCATGAATTTAATATA
ATTCGAATCATTTTATAAATTTATATTTAATAAATTTTAAATGATTACAAATGCCCTCTGCTTCAAGTCTTGTCAAACAA
GTACTTTCACGAAGACTAGACTTGAAGTATTAAGTCAATTTTGGATCAAACTATATATAATAAATAAATAAATTGTCCAT
ACAATTTACTATTTATTTATATCTAACCGTGTAATTGTTTGGAAGACTCCTAAGTATTATAAGCTTGTACACTGCCAAAA
CTTTCAATACATAGGAAATCTTATATTTTTTCAAATTTGTGGGTCCCACCATGCACTTTTCCTTATTTGTCTCTAAAAAT
AACATATTCCTATCCTATTTGAATTGTGACACTTGAACCGTCATCAATTAGGAGTG
>mtp_903.contig_5
CTCTTCTGCCTACTCTGGGCAGTCAAGAGTCTACTCTGAATCACACGAACACGCTCCATATCCTCTCTAAGAATATCAGT
ACTAAGGGAGTCCACCTCCGCTGAATCAAACCATCCAATAGGTGATCTACACCGCCTACCATACAGTGCCTCAAAAGGTG
CCATCCCAATGCTAGAATGATAACTGTTGTTGTAGGCGAACTCTGCCAATGGCAAGTGTTGATCCCATCTAGTACCAAAG
TCGATCACGCAAGCCCGAAGCATGTCCTCCAACACTTGAATAGTCCTCTCAGACTGACCGTCAGTTTGAGGGTGAAAAGT
TGTGCTCATGTCGAGTCTAGTGCCTAAATCATGCTGTAATGCTCTCCAGAAATGAGAAGTGAATACTGAACCCCTGTCAG
ACACAATGGACACCGGCACTCCGTGTAACCGCACAATCTGACTAATATAAATCTGAGCCAACTTCTCCGCTGTATACCTC
ACTCGAACCGGGATGAAATGAGCAGACTTGGTCAGTCTGTCGACGACCACCCATATAGAATCATAACCACCCACGGTGGT
AGGCAATCCAACTATGAAGTCCATAGCAATCCTCTCCCACTTCCACGTAGGAATGGGCATCCTCTGAGTCACACCACCAG
GCTTCTGGTGCTCACACTTGACCTGCTGACATGTCAAGCACCTAGCCACAAACTCTGCAATATCCCTCTTCATCCCACAC
CACCAATAGTGCTGACTAAGATCATGATACATCTTCGCCGCTCCGGGATGAATAGAATACCTAGAATAATGAGCCTCCTC
AAGAATCAATCTGATCAAATCACCAACCTTGGGCACACATATCCGGCCCTCAATCCTCAATACACCCTCGGAGTCAATCT
TAGCCTTCTTGGCTTCACCACTCATCACCTTGTCCCGGATGAGACATAACTTCGCATCCTCATATTGATGCTCTCTAATC
TGCTCCATCAAAGATGAACGGGCCTCAATGAAGGCAAACACACCTCCACTCTCCTCAGAAACTCGAAATCTCACCATGCT
GTCAAATAACCTCTGAACATCCCGAACCAAAGGCCGCCTCTCAACACTAATCGCGGCAAGACTCCCCATACTAGGAGTCT
TCCTACTCAAGGCATCGGCCACCACATTGGCCTTCCCGGGGTGATACAAAATAGTCATGTCGTAGTCCTTGAGCAACTCA
AGCCACCTACGCTGTCTCAAGTTCAGATCCCGCTGAGTGAATATGTACTGTAGGCTCCTATGATCAGTAAATACCTCGCA
ATGAACACCATATAGGTAATGTCTCCACAGCTTAAGCACAAATACCACAGCCGCCAACTCCAAATCATGAGTGGGGTAAT
TCCTCTCGTGTGCCTTCAGCTGTCTAGAGGCATAGGCTACAACCTTACCCTTCTGCATCAAAACACCTCCAAGTCCAACA
CCCGAAGCGTCACAATAAACAGTAAATCCAACACCTTCCTCTGGCAAAGTCAAGACAGGTGCTGAAGTCAATAGGGATTT
GAGCCTTTGGAAGCTCGCCTCACACTCGGGTGACCAATGAAAAGGAACCGTCTGCTGAGTCAATCTGGTCAACGGCGCAG
CTATAGTAGAGAATCCCTGAACAAAACGCCGATAGTAACCCGCCAAGCCAACAAAACTCCGAATCTCGGTAGGTGATGTA
GGTCTAGTCCAACCCTGAACCGCCTCAATCTTGGCTGGATCAACCCTAACTCCATCCTTAGACACCACGTGCCCTAGGAA
AGCCACTGACTCAAGCCAAAACTCACACTTAGACAATTTAGCGTACAACTTCTTATCTCTCAACTTCTGTAGCACGGCCC
TCAAATGACAAACATGATCCGCCTCGGTCTTGGAATATACCAAGATGTCATCAATAAACACAATCACGAAGGAATCCAAG
TATGGGCGAAACACTCCATTCATCAACTCCATGAACGTCGCAGGGGCATTGGTGAGCCCAAATGACATCACCAAAAACTC
ATAATGACCATATCGTGTGCGAAAAGCTGTCTTCGCCACATCTGAAGGCTTAATCCTCAGCTGATGATACCCAGATCTCA
AGTCGATCTTAGAGAACAAGGCTGCTCCCTGAAGCTGATCAAACAAGTCATCAATACGGGGAAGGGGATACTTGTTCTTT
ACCGTTACCTTGTTCAACTGTCTATAGTCAATACACATCCTCATCGACCCATCTTTCTTCTTCACAAATAAGACCGGTGC
ACCCCAAGGCGACACACTAGGGCGTATGAATCCTTTACTCAATAAGTCCTGAATCTGATCCTTCAACTCCTTCAACTCAG
CTGGAGCCATACGATAAGGTGGAATAGATATGGGCTTGGTGCCCGGCTCCAAGTCGATAGAGAAGTCAATATCACGAACA
GGAGGAACACCAGGTAGATCCTCGGGAAACACATCAGGGAACTCCTGAACCACCGGAATAGACTCCATGGCCGGTGACTC
AGCTCCAACATCCCGAATAAAGGCCAAATAAGATAAACAACCCCGGTCAATCATCCTCTGAGCCCGAATATGAGATATGA
CCCTGTTGGGATACGAACCACTAGTCCCTCTCCACTCCACTCTAGGAATACCCGGAATAGCTAAGGTGACAGTCTTAGCA
TAACAATCAAGAAGCGCATGATAGGGGGAAAGCCAGTCCATACCCAATATGACATCAAAGTCTAACATATCAAGAAGAAT
CATATCCACCCAAGTCTCATACCCCGATAAGACAACAAGACAAGATCGATACACTCGATTCACCACTAAGGGTTCACCTA
CGGGTGTAGAGACTCTAATAGGCACAGACATACGATCACAAGTCAACTCAAGGTCGGAAGCAAAATATGTAGACACATAT
GAGAATGTAGAACCAGGATCAAATAACACAGAAGCAGGCCGATAACAAACTGAGATGATACCTGTGATAACTGCATCAGA
AGCCTCAGCCTCGGGCCTCCCAGGAAAAGCATAACATTGGGCACCTCTGCCCCCACTCTGTGAACCTGAAGCGCCACTAG
CACCTCTACCCGAAGCTCGTCCGCCTCTACCAGATGCCAGTCCCCGACCCCGACCTCTAACCGGAGGTGCTGAATCTCTC
CCTGGGACCGCGGAGACAGTACGGTGTGGTCCAGACTAAGTCTGATGTGGACACTGACGAATCAAGTGGCCTGGATCACC
GCAACCATAGCAAGACCTCGGTGTGGATCCTGACTGTGAAGAACCCGAAGTAATGCTATAACCACTTCGACCCGAACCTG
GAGGACCCCGAGCTCCTGGCCCACCCTCGATAGCTGGTAATGAAGCATGTACTGGCCTCTGACGCAGGAAGGACCCGCCT
CCCCTGTGTGGGCCCCTACCTCCTGACGAGGTACCCGAATACTGACCACCTGTACGGACCCTCTTGGGCCCACCAAAATC
ATCCCGCTCAAGCAACTCAGCCTCTCTGGCTGCACTCACTATAGTCTGGAAAGAAGCACCCTCTCGAGATGATCTAAACA
CATAACTACGGATAGTGGGAGTCAAACCCCTGACAAATCTGCGAATCCGCTCAGGCTCACCTGAAATCAAAGCAAAGGCA
TGTCTCGATAGCTGACAGAATCGAGCCTCGTAATCTGCGACTGATATGCTACCCTGCACTAAACTCTCAAACCTCATACG
GCTCTCCTCATGTACACTCCAAGGGATGAAACGACCCTCGAAGGCACTAGCAAACTCACTCCATTCCATGGGAGGAGATC
CCGCTGGTCTCGAACTCATGAAGGTCCTCAGCCACTCCCTAGCGACACCGCGTAACTGAAGGGACACAAATCGGACGCCC
CTCTCATCTAACATGCGTACCGCCGCCAACATCTCTCGACTCAAGGTCAAAAACTCGTGAGCATCATCAGTCTTAGCACC
ATGAAACTGAGGTGGTTTCATTTTCTGAAACCGCTCATAGCAGACCTGGTCATCATCTGCCAAGGCCACTTCAAGGGCCG
CCGGTACACCTACAACCGGTGCTGGAACCTGTGGTGGCTGAACCACCGGCTCTGGAACCACTGGAATCTGATGCTGATAA
CCAGGGGCCTGTGCCCCTACCCAAGTCTGTAACCCCGCTGGTATACCTGCTGCACCCTGAGCAAGACGCTCCAATAACCC
CAACATCCTGTCGAGTCTGTCATCATGAACTGGGGGTGCATGGCCCGCAGGAGCCTGCTCTGCAGCTACTCCAATCTGTG
GCTCAGGTGAAGGCTCTCTACCTCGGCCTCGGGCAGGTGCCGCTCCTCTGGCACGGCCTCGACCACGTCCTCGGCCTCTA
GCCCGACCTCTACCCCTAGCTGGGGTCTCAACTCTGACCTCGGGGGCTGCCTCCCCCCTAACTCTGGTAGCTCTAACCCT
CGGCATCTGCCAAAAACAACACGCGATACTCAGCACCCACGATAACAACCTCGCACGATAAGAACGGAATGAAATAAAAG
AAGTCTTTCCTAACAGTCTTCATAGCCTCTCGAAGATAAGTACAGACGTCTCCGTACCGATCCTCAAGACTCTACTAAGA
CTTGGTTTGTACATGTGAGACCTTCGAACCTGGGCTTTGATACCATTTTGTCACACCCCAAAACCAGATGTGATGGCACG
TGCCCAACCCCACCGGACACGTCAGCCTAACACCCAAAAACCCGATGATACAGAATTTATAAAACAAGAATAAGATAGAA
AGATAAGCGGAAGTCTTTAAATAAACTCAACATAACCCCAGAATTGGTTGTCACATGTACAAACCTCTAATACAGAATCT
GAATAAAATATACAAGTCTCATAGTAAAGTTCTAGAATAGAACAGAACAGTAAATATAGATAACTTGAGGGCACGTCTGG
AATGAACCGCTACCTCTCAAGTAAGTCTGGAAGCTCTAATCTGAAGATGAGTAACAAGCCGAATCTGATAGAGCTGTCAA
CCTACACAACTGTGTA
>mtp_903.contig_6
AAGCTTTTGCCATTCTCACCGGATTCAGTCGTCACTCATGGTGATTTCTCACTTGATAACCTTATTTTTGACGAGGGGAA
ATTAATAGGTTGTATTGATGTTGGACGAGTCGGAATCGCAGACCGATACCAGGATCTTGCCATCCTATGGAACTGCCTCG
GTGAGTTTTCTCCTTCATTACAGAAACGGCTTTTTCAAAAATATGGTATTGATAATCCTGATATGAATAAATTGCAGTTT
CACTTGATGCTCGATGAGTTTTTCTGAGGGCCCAAATGTAATCACCTGGCTCACCTTCGGGTGGGCCTTTCTGCGTTGCT
GGCGTTTTTCCATAGGCTCCGCCCCCCTGACGAGCATCACAAAAATCGATGCTCAAGTCAGAGGTGGCGAAACCCGACAG
GACTATAAAGATACCAGGCGTTTCCCCCTGGAAGCTCCCTCGTGCGCTCTCCTGTTCCGACCCTGCCGCTTACCGGATAC
CTGTCCGCCTTTCTCCCTTCGGGAAGCGTGGCGCTTTCTCATAGCTCACGCTGTAGGTATCTCAGTTCGGTGTAGGTCGT
TCGCTCCAAG
>mtp_903.contig_7
CAGGACTTTTCAAACTTCTTTCACTAATCTTCTCCAAGCAAAAGTAAAAGCAAGTTTACAAACCGAGATTAGCCTACTAA
TCCCAACTCTAAGCAATACCTCTTATTACTTAGATGAGCCAGAGCGGATACCACACCGCCCACTATACTAATCCTAACCG
ATTAATATAGACTTTAGAGTAAGACCCTAAGTTACCCTTAACCTAGTTCTTACAATGATTCACACAAATTTGAAACGTTT
CTTTCACAAAACGAATCCTACAATGTAAGCACTTTTACAAGCAAACAAAGTAACAGCCGGTACAAGAAGCTCTTGAAGTC
ATCGATCAGATCCCTTGTTGTTCTTGAAGCTCTTGAAGTAATCAATCAGATCCCTTGCTGTTCTTGAAGCTTGAAATATT
TCTCTCTTTGAATGAATGAGTAATATTGTTGTATTTTGTTTAGTATATACCATAAAAAGTTATTACCAAACGTACAAGCA
ACTTCCTAGCTTCTGATTGGTGAAGTACTCTGCAGCTTCTGACGCAGACAACTTTTACAGTTGTACCGCACTTTGACACT
GGACGAGCATACTCTGCAGAGGACCAGGTCCCTGCACTTGTGAGGAGATCATCAAAACACCAAAAGGCATAAGCTCTTAT
CAATTTCCCCTTTTTGATGATGACAAACAACCTGCATAACTCCTCACGTGAGTGAACAGACATTCATTCAATGACTGGTG
TTTCCCCCTTAATTGAACAAGCAACCTCGTCGATTTTGATTGGTGAAGTGCTCTGAAGCGTCACCAACTTTCTGACGCAG
ACAACTTTTATAGTTGCACAACATATTGACACTGGACGAGCATACTCTGCAGAGGACCAAGTCCCTGCACTTGCAAATAA
CCTGCATAACTCCTCACGTGAGGGAACAAACATTCATTCAAATACATAACAAATTCCCCCTTTGTTAGTGCACCAGTAAC
AACCACAGTTCGTTCCCCCTTAGTTCAATGCCCCTAACAACCACAGTTACCCTTTAGTTCAGTGGCCCCTATTCCACAAC
CAATTTTACAACAAAACTTCCCCCTTTTGACATCATTGAAAAGGTGAAGCAGTAAACATATTCAAGTTAAATGCAAGGCA
ATAAAGAATTCAGGGCCTTGGGCCACACATAACATGTGTATGTAAGCATAAAGAGAATATTAAGCCACACATGAACAGGG
GAGAAACATAAATAGCATTAGATCACAAATACTGACCACTGTAGTCAAGCAAAACAAACACAAAGCCACAAGAGTTTTAA
TCAGGATTGAAGAACAAAAAGGGAAACTAAGGAAACAAGACACTTTTAGGACGGAAGGGGAAATGGATTGAGGGTGCGCA
TAAACATAGATAGATGCTCATTTTCATCCTCATGAGCCTTGATAAGCTGCATGTTGAGAGCCTTAACTTCCTCACTGGGT
GATGCATTTGTCTTCAGCAGCCTTTCATTTTCATCCCTAAACTTTTGCAACACCTGCTCATTTCCATCGCTGGTATCAGG
TCCCCTCGAAACCGCCTTCTACAATTCAGACTTCAGTTTAGGGATTTCAGCCTCCTAGTCATTCAGAATCTCAGTGAGAT
CAGTTACTTCCCATTTAAGAGTAGCCTGCTACTCTAGAACATCTGTCACTTGAGATCTTCCCCTAGATTTTCCTTAACAC
ACTCACATTCCAGCATAATGGCAGGGAGGTTGATCTCTTCAAGTTCATCAAGTTTCTCCATGAGAAAAAGATTAGCAGCA
GATGCCACTGTTCTCTTTTCAGTTCTGGGCACTAATACCTGGTTGATGAACAACAAAAAAACAATTTATATTCCCCTTTG
AGAAACCCTTTTGGTAACCCTGCATTCTTGACATCTCCGAGTTTTGAGGCAAATGCATCAAAAAGATTTGATATTCCAAA
TTTGGTTAGAATGCCAGGGTTAAAGACTCTGCCATTTAAAACTTTATGGTTCTTCATTGCCGTTATCCGCTTCTCTCTTG
TCATTTCCCTTTCTTCACTTTTGTTTTTGCACCCTAGGGCCTGGTTCCTTTATGAGTTTTAATTTTCAGTCACCTATTTT
CTAGCTCTCTCCCTTTTCACATGAGATTTCTTTACAGCCTTCTGGAGTAGAAAAGGAGAAGTTGAATGAACTAAGATTTT
CAACTTCTTGGGAGATAGGGATCTTTGAAGAAGAATAAGAGTTAGGCATTTTGAGAGAGAGTGAAAAGCTTTGGAAATGG
GATTAGTGAATTTGATTCACTAAGAGAAGTGTTATATAAAACCAAAAAGACATTGGGTCCCCAACAGTAACAACCTTTAG
TTTAAAAGCGAAAAGACATCTGAAACTGACGCGATGAATGGGCGAGGGACATGTGGCAGTGATGTGACATACAGACAGTG
TAGTATAAGTGATACTAACCTCAGAAGGACCAGGTCCCCTTTTCATTTTGCAACCCTGTCTGTATGATTTAATCTTCCCT
TCAGCTAGACACATCATGAGTGTATACCTGCATTAAGGTACCAGAAGTGAATTCTTAAGTGACAAGTATTAAAACAAGTA
TAGATACCTGCCCTCCGTAACATAATCAAAATAGAAGATTTTTGTGCAAACTTGTCACGGAATCAGGTAATCTTGTGCAT
TCCCAGCCTCATCTTGCTTTTAATTACTCAATGACATTGTAAAGATATCAGTCAGCTGGTCCTCAGTCTTACAGAACTTC
ATCACCACATTTTGCTTCTCAACATTGTCCCTCAGGAAATCAGTGATGATCCAAGAAAATGTGCCATCCCTGATGTACTT
TTTCAATCTACAAGAAAGCCTGCATAGTCAGCATCTTTAGATGGGATTCCTTTGGTGCTGCTTGAAATATTGCACTCATC
CCTCAACTCCATCTTCATCTAAGTCAAGCTTCACACTTGTGCTCATGGGAGTGTCAAGAACTTTTGCCTCAATCGGATTG
AACTTTCAAAGTAGTTCCTTGATGTATTTCTCTTGACATAAAGGCTGAATATGCAACTAGATTTCTTGTCCTGGATCTAG
TTTGAATTCCAGAGTCAAGTGGAGAGATGAGATTGTCCCATGGATGTGAGAATTGATGTTTCCATCCGGACTTTCTGATC
AACTCTTATTCGATTTAAGCATCAGATTCAGCATCATCAGCTTCATGAGTTTGAGATGGAACCTTCTGGGTAGTATCAGA
GGGACCAGGTGCTCCTGTGAAATCTGCAGCAATTTCCTTTGCAACCTGTTTGTTTCCAGGATTTAGGATATCCTTGTCTT
CCCTTTCCTTGATCAGCTCCTCCATCTCATGGTCTCTCTTCATTACTCCTCCTCTACTTTGAATTCTAACAGGTTCACAC
AGATTCATGTAGAGAAGTTCCAAAGGTCTGGTAGTGCTCACACCCTTCTTTGCCTTGAAAGAAAATCTTGTTTGTTTGAC
TTTTGCACAGGCGTCACAGACTTTGTCATTTGAGAACTTCAGCTTTGGTAGTCAGCGGACCAGGTCCCCTGCAACAAGCT
TGTTAAGAAAAGAGGTACTTACATGACCCAGTCGTCTATGCCAAAGATTTGCATTATCAGTTTGAGCACTCAGACATGAC
AAATTGTTTCCCTTTAGACATGAACTTGACTTCATTTCCCTTGTTGCAAATATGAAACACACTTAAGAGATTAAACTACA
GACCATCCACATAGTGTACACTTTCTATGGAATGATCTATAGTTCTTCCTATTTTGCCAATTCCAAGAATAAAACTTTTT
TTCCGCTGCCAAAAGACACACCACCACCTTGGTGTGCTTCCAAAGAGAGGAAGTTAAGAGTATTTCCAGTCATATGCCTT
GAGCATCTACTATTCATGTACCAACATTGACTGCTCCCTCTCTTCTGCACAAGAATCACTTATTAGACTTAGGAACCCAC
TTCAGACGGAGTTCCCAATAACTATCAAAAGGCTTAATAAGAAACCTTCTTGTCCAGCGGGGCAAAGTGTTCTTACTGAA
ACGATAACGGGGACCAGGTCCCTTGAGTTCTCTTTTATCATTGTTTTCAGATCTGACAAATTTCTCATGCTTTTCTTTTG
CTTTTCTCAGAGTCTCACACTTTTCTTTTAGATGACCATTACGCCCACAGTGAGTGCACAACAGATTGTCAGATACAGAC
ACATATTTGCTATGAGGATTATAAGGAGGTTCTATTGGTCTACGTCCCAACCCTTTCTTTCCATTGAAGCTCTGATTAGA
CAGATTAGAAAGTATCTTAGAAGAGTCAGTCCATTTTAAAGAGTGACTTAACTCCTCCTTGACCTTACTCAGATCCTTTC
TCAGTTGAGAATTTGTTTCAAGAGAAGCAACTAACTTGGACTCAACGATTTTAAGCTTTTCTTCCAGTTCTTCCTCAAAG
ATGCTAAGCTTTCTCTTTCCACCTACTGAGGTACTAGGGTCCTCTTCAGGTATAATGTTGTTCGTTTCTAGAGTCCCTAT
TCTTACACTCATTTCAGAAACTTGAGACATGAGAGCAGAGTTCTCATCCTTACACAAACTTATTTTTTCATTCAACATTA
AGTTTTCAGTGGTTCGTTCATCAACAGAGTCAATAAGCAATGCAGCAAGTTTCCTCAAATTTTTAATGGGAAGAGTATCT
AGATCATCTTTAAGATCAAAATGAGTTACCTCATTTAGATCCTCTTCATCATCAGATTTTGCCATTAATGAGAAGGTGGA
ATTGAAGACATTTTCATCATCTTTAATAGCCATCATTGAAACATCTTCATAACTTTCTGCATCTTCTTCTGACTCACTTG
AATCATTTCCCCATACAGCAAGGGCTTTTCTCACCAACTGATCAGCATAAGCCTTTCTCCGAGCACTGTCTGGGACCAGG
TCCCTCTTGCGAGGTCTAAAGTCCTGAGTTTCCTGCTTCTGGCTAGGACAGTCCCTCATAAAATGACCAGGTTTGCCACA
TTTATGACAAAGGTCATTTGTGTTTGCTGCTCTGCTGGTCGAAGCCTTCTTTTGAAAGACGTCATGTTTCTTGATGATTT
TCTGAAACCTTTTAGTAACATAGGCCATTTCATCATCCTCCTGAGTCGCATCATTTTGTGAGTTTTTTAGAGCAATAAAT
TTCTCCTTCTTTCCCTCCTTCATGTTTGTCCCCTGCTTTTTATTCAGCTCGTAGGTCTGGAGATTTCCAATCAGCTCATC
CATGGAAAGTGTCTTCAGATCTTTTGCCTCTGTTATAGCATCAACTTTGCTTTCCCATGATTTGGAAAGAACCTTGAGAA
TCTTGCGAACTTGTTTGCTTAAGGGAATGGGCTCACCTAAGCATCTTAGTTCGTTGGTGATGGAAGTGAATCTTGAGTTC
ATTTCAAAGATAGTTTCACCTTCCTTCATATAAAAATTATCGTATTGAGTCGTAAGCATATCGACCTTAGACTCTTTTAC
TCGTTGTGTTCCCTCATGGGCTGTTTGGAGACAGTCCCATATCTCTTTGGCTGATTCACAGGCAGAAATTCTGTTGTACT
CATCGAATCCAATCCCACACACTAGAATCTTCTTTGCTTTATAGTTCTTCTCTATCTTTTTCCTATCCATCTCATTGTAC
TCCTTTCTAGTTTTGACAACTGTAGTGGTGAGCTCTCCATCCTTCACCTCCTTTGTAGGAATATATGGTCCATCAAGAAT
GATGTCCCACAACTCAGTGTCCTCAGCGTTGATGTAGTCATGCATACGATTTTTCCACCATCCATAATACTGACCATTGA
ATCGAGGTGGTCTGATCGAAGACTGTCCTTCCTCCATGTTAGGTGGAGCGGCCATTCCGTCAGAATCTTTCCTTTTCTTG
GTGTTAACCAGAGAGAAAAGACTTGCTCTGATACCACTTGTTGGAATGTATGCGTCCACTGGTCTAGATGGGACCAGGTC
CTCAGCACAGTCACAATAACAGAAAATAAACAAAGTGCTGAAAGTAAAGATTGCACAATAACTTTACGTGGAAACCTCCT
TGCTCAAAGGAGTAAAACCACGACCTGGCCTGCCAGGACTTTTCAAACTTCTTTCACTAATCTTCTCCAAGCAAAAGTAA
AAGCAAGTTTACAAACCGAGATTAGCCTACTAATCCCAACTCTAAGCAATACCTCTTATTACTTAGATGAGCCAGAGCGG
ATACCACACCGCCCACTATACTAATCCTAACCGATTAATATAGACTTTAGAGTAAGACCCTAAGTTACCCTTAACCTAGT
TCTTACAATGATTCACACAAATTTGAAACGTTTCTTTCACAAAACGAATCCTACAATGTAAGCACTTTTACAAGCAAACA
AAGTAACAGCCGGTACAAGAAGCTCTTGAAGTCATCGATCAGATCCCTTGTTGTTCTTGAAGCTCTTGAAGTAATCAATC
AGATCCCTTGCTGTTCTTGAAGCTTGAAATATTTCTCTCTTTGAATGAATGAGTAATATTGTTGTATTTTGTTTAGTATA
TACCATAAAAAGTTATTACCAAACGTACAAGCAACCTCCTAGCTTCTGATTGGTGAAGTACTCTGCAGCTTCTGACGCAG
ACAGCTTTTACAGCTGTACCGCACTTTGACACTGGACGAGCATACTCTGCAAAGGACCAGGTCCCTGCACTTGTGAGGAG
ATCATCAAAACACCAAAAGGCATAAGCTCTTATCACTTTGTATTTTACTAGCAAACTCTATTTGCACGCTCAACAAACTT
GATTATGCACATTTTTTTGTTATCTTCATGTGAGCCACAATTATAATTAGTTTCTATATAACCAGCGTCAGCACTATAAG
TACTAATTTGAATACTTAATGTTATTATGATCAGACAATTAGAGTGAAAGAGACAACAAATTTGAATCATCAGAACTATA
AGATACATGAATTTTTGGATGGTATATAAGAAGATATACTATTTGTAATAACTTTTTTTCATCGTGAATTATTAATAAAT
TTATATTAAAAATATTTTTTTATTCATTTTTTATCGAATAAGCTCATTAAATATAAAAACAGAGATTACATCATGGATGA
TAAAAATTTGATGAACTTAAGAAACAGACAGACTTTGCCTCCCATATTTGATACCTTTCATTAATAAAATAGCAGATCTT
GTTCTCAATATACTACTATATACTATACAATAAATATAATAAAATTACTCAATTTGATAATCATCTGCCTTACATTTCTG
CTTATTTTTCTGCCACATAATAACTTGTATAATGATCAGTAACTTCTTGGCATTGGGTTTCTAAACTTTTACTGTGAATC
TGTGATCCTTTAATTTGAGGTATTATAATTAAATTATAAAGTCATATACCTGATCAATCTCAATTTATATGACACTTTTC
ATTTTTTAAAATTTAAATTATATAAATTTTAATTAATATTTAAATTATTTATTTTAAAATCATACTGGTACAAGAAGAAC
GTCAATTTATACTATTTTTTTAATTTTGAATATTTAAATTCTAATTTTAAATATTAACTTGTTTATTTTTTGTAATAAGA
AAAATCCGCAATCACTATCCTTTGAGTATGCACATGGTAAAACCGCCGCTCCTGCAATAGCTCGCAAACCACATAGGAGA
GGTAGCCCGCACCAGACAAGGTTTGGTGCGATGAGCTCGACCCAGAAGGCAAACCTCTTGCTTTCGCTCGCAAACCACAT
AGGAGAGGTAACCCGCACCAGACTTGTCTGGTGCGACGAGCTCAACCCAGAAGGCAAACTTCTTGCTTTCGCTGGTAAAG
GGTTTCGAACTTGAGACCTCCAACATGCATGAAAGTCCCAAGTCCAAACCACAGGGTCACCCCAAAGTGTAAATTGTTTT
TTATTTAACTTAACTTTTTAGATTAATCAAATTGACTATGATAAATAAAAAATATCACATTAATTAAGACCAAAAAAGAT
ATAATTATATTGTTATTTTTGAGTTTACCTAATAACAGGGATCGAAGGAGATTCCTCCTAAGCTTTTTCATCGGAAATTC
TGACTCCATCACTATAGAGCATATTAGATAGTAGCAAAATATGAACAAGAAATTGGTAAAACTATGTTCAACAACAATAA
TGAAATTTGAAAAGAATAGAGTGTGTATTGACCTTTATTGCTATTTTTCCGAGATAAAAAGGTTGTGTTAAAAAGACCGG
AGTGTATAATTACTGTTCCTTTAATAAAGGCATTTGTCTGTGAACGAATCTTCAGCTAACTTTTTTCATAGAAAAAATTG
CCCGTGTGCACCTGAATTATGAAAGAAAAAGATGCAACTTTTCTTGGGAAAATCAAATTCCCCTCTCAATTACTTTCTCA
GTTTCTGTTTTTTTCTTCTTTTTTTTTTTTGTTAATTGAAAAAAGTACTTCCTCCGTCCCATATTATAAGTCACTCATTT
TTAAAAATAGTTGAACCACAATATATGCCATTTTATAAAATTTATGCATAAATTACCATATTTTGCTCATTATACCCTTG
ATTGATTAATTTATTAATCTTGAAAATGCATTTACTTTGACTAACCTAGGAAATCTACAAGTAATTAATTTCATTGGGAG
AATACTTCATTCATTAATTAACTACTTTCTTTATTCACTACTTATTCTATAAAATCTGATTTTGAGAAAAAATATCAACA
AACAAATAAAAAATAAAAGATGAAAAATAATTCAAAAATAATCTTGAAAGTTGAAGCATCAACAAATTTTATCAAGGAAG
ATGACATTTCAAAAAGTTCAAAGGATGTAAAAATAGAAGACTCAACCAAAATTGTGAAGGCCAAATTAAGAAAAATCAAG
ATCCAAATAAAGGAGTTATGCTAAAAAAACAAATGATTTGTTGAACTAGAACTAAATTCATTTGTCGTCTAATTTCATTA
TCAATAACATCAGATTCAGCAGGAAAAATTAGATCAATTTGAAGTAATGGAATTTGAATATTTTGTGATGTTGTCATGTT
TGCTTTAAGAATTTATACATAAAAATATAAAAAAAACATTTTACACAAAATATATAGGAAATTGAGGTGGGAAAAACTTG
ATTTTTTAATTTTTTTGGATCAATTGGTGAAAAAATTTGGCTCCAAAAAGTAAAATTTAAATAGTCATCCAAATGCATTT
ATTTTTGAAATCTAACATTTAATCATTTATTACAAAGTTGTCATAAGCAAACATTAAATAAGGGGATAAAGGTAAAATTA
CCTTATTTCTTAATGCAAGTGCAAATGGAAAAGGTGACTTATAATATCGGACGACTATGATATAATCTAGGAATATACAA
AATTATGAAACTCAGATACATTGTGGAATATAGATACATTGTGAAACACGAATACATAAAAGTGGAGGGACGAGAAAGAA
CAACGATGAGTGAGAGAGAAGAGAAACGAGATATATTCACCGGATACAATGTATTTAGAGGCAAATATATTGTATTTAAA
GACAAATAAAATATATCTAAAGGTATCTTTGACTAGATATAGTAATTACATTAATTAAAATTATTGATGCATTGAATAAT
GAAAAATTACGTGGTTAAGCAAACTTATACTACTTAATTACTCAGCATTAGTTATAGTTTGCTATAATTATCACTCGCGA
CTAACATTATACATTAATTATGTGGGCTGATATTGAATTTGTATAATTACTCACTTTTGTATATGTATAGTTTGCCACAT
TTGTATAATTCACACCTAACAATTCTTTGTTTGATTTGTATTTGTATACGATTGTTTGTATTTGTATATGACGATGATTT
CCTTTGGTTTTTCAGTTTTGTCATCATATACATTCAATCTTTTTGTGTATAACTTTTTAAAGTTTGTATAAACATGTAGT
TTTTGGATTTAATTGTATAATATAATTTATATAATGTAATTTGTATACTCCCTCCGTCCCATTTTATGTGGCACCATTTC
CTTTTTGGTTAGTCCCAAAAAGAATGTCACATTTCCTAATATGGTAAGTATTTAAAGGTACAATTTCTCTTTTACCCTTG
TTGGTCTCACTTAATCTTAAATAATACTCCAATACATTTATGAGGAGAGAGAAAATGAGTCTACTTTTTAAAGGGCAATT
TGGTAAACATTTCAAAGTCTTCATTTATTTCTTAAACTCCGTGCCCGGTCAAATGTTGCCACATAAAATGGGACGGAGGG
AGTAATATATTTTGTATAATTGTTTAAAGTTCATACGTTTATGTTTGTATCAATTTGTTATTTTGAGTTTTATTATATTT
GTATAATTTCAGACTTTATATTACCCAGTTATACAAAAACACGTGTGTAATCATTTAAAATTTATTAAATATAAATTTAT
AAAATGATTCGAATTATATTAAATTCATGAATATATTAGTCCAAATAAATATTATGGATTAATATAATTGGGCTAATTAT
TCAAGTCCAATAAATATGAATTTAATTAAAGTCAAAATTAATTGATTTGGGCTATAGATGAGCCCAATTTACTAAGTCCA
ATGTCATCTTATCCTAGAGGCCCATTCTTTTGGTGCCACGTGGCAAATGACATGGCATGCCAAGTCAAACAGGAAGCGAA
TAGGATCATGACATGTGTCAAAGATGACAAGCCCGCTCCATAAAGCCCATATGCCATGTCACTTAAATCTGATTGGCCGA
AGGGAATCCTATTCCAATCGCAACTCCTCTATTCTGAAACTATAAATAGGGGTCTTCATAATTTAGAAAGGGGACAGAAA
ATTCTAAACAAGAAGCTAGAGAAAATCCGTGGTACAAACGCCATAAAATTCTCTATAAAGCTACAAGTTTAAGAATTCAA
GCATTTAAGTTCAAGAACGATCAAGATCAAGACTATCAGGTTCAAGAACAAGCTCGAAGCCCTTGAATTCAAGCAAAAGT
CAAGATCAAGATAAGGTTCAAAGTTCAAATTCATCAAAGATTCAAGATCAAGCTTTAAAGCCCTTGAATCATATTTGAAA
AGGCGAATTCAGAGGAATCATAGAGATTGTAACACTCGCACTTGAAATAATAAATACGATTGTTGCTATAATTTTTCTTT
CTTGATTATTATTTTTCTAGAATCGAATTTTATTGTCTACAACGTGAATTATACAAACGTACCTGCAAATTATACAAATT
ATCGTCCTCTCTTGCTCGCCTCTCTCCTCCCTCTCCCAATATCTCGTGCCAGAAATATACAAATACATATGTATACATAT
ACAATTCACCTCTCTCCCACTCTCTTACCTCTCTCGTTCGCCTCTCACCTCCCTCTCTCAGTCTCGCTCACCACTCTCCT
CCCTATAACATGTAGCTACGAATCGTAATTAACAAATTATAACTATGAAGTGTAATTAGGCTATTTTTGAGTAGCTATAT
GCGAAATTTCCTCACTTATTAACACACTAGATAATGTGGCCCGTGCTAATAATATAAATGGTATGTTTTGGGGCTAATAA
TCGAGTTTTTGAAGCGATTATTTGCGTGGATAAAGGAATAAGTTTTTTTATCACAAACCTGTACTTTCTTTGACGCTATT
TAAGGAATAATAAGACTACCACATACAACATTTTTGAAATATTTTATGTTGTCAATTATCATGATTTATAGTATTTTTAC
GATAGATTCACTTCAAGAATCAGTGGAATTTTTTGTATTTTTTTCAAAACATATTTTATATTGTCAATTATCATGATTTA
TAGTATTTTTACGCAATTTTTAAATATAAAAATAAATAAAAAATAAGACAAATAAATTAAAATGGATCCAATATATGTTA
TTTTTGTTATCTCAATTTATGTGACACAAATGAAATTTGGAGAGTCATCCAAATTTTCATATTTAAAAAAAAATGTTTTA
AGTTATTAATTACTGTGATTTATAATATTTTTATGTAACCTTCAAATAACGTACATTACTGGTCACTTTGTCATAATTTA
TGTGATATGGATAAAATTACAAAATTAACCCTTTTAAAATGTCTTTAAGATATTTTAAGTTGTTAATTATTATTATTTAT
AATACTTTTTTGGTAATTTTAAAATGATATGTGTTATTTTTTCTGTCCCAATATATGTGAGCCTGATAGAATTCTGAGAG
TCAACGTATTGTATTAAATAGCTTTTAAATATTTTAAATTGGTAATTATTGTAATTTTTAATGCTTTTTAAGTCATTTGT
AAATGATATATGTTGCTTTCTTGATTGGGACTTTTCCATTTGTTACACATATATATAGATATTTGGTGCCCGTGCCAGCA
CGGGACCAATAAATATTATTTTTTTTTGTTTTAATTTATGTGATATAAATGGAATTTGAAGATCAGTCGATTTTTTATAT
GTTTTCTTAAAAATGTATTTGAAGTTATTAAATTGTTGTGATTTATAGTATTTTAGCGTTAGTTTTGAATAATATAGGTT
ACTTATGTTTCACTTCACGAGAATAATCATAAATATTTTCAGTTGTTAATTTATTGTTATTTTCAAATAGTACATGTTAC
TTATTCTATTCCAATTAGTCAACCAAATTTCTTATATGATTTAAAAATATTTTTAATTGCTAATTATTGTGATTTATAGC
ATCTTTTATGTAACTTTTAATAATATATAATTTGTTCAAATTCATATGACAATGATAAGATTTCAAGAGTCAACTCAATA
AAAATTTAAATTTTTTAAAAAGTTGTACCTCTAATATATTTTGTAGCTAAAATATACTCTCTCCGTCCACTTGTATTTGT
CATGTTGCGCTTTTTAAAAGTCCATTTTGACTAATTTTCAAAGTTAAATCAGATTGTATTAATTCGATATTTTAAAAAAA
AAAAATTAATATGCAAAATCTATACAAAAAGTACTATAAATTGTAATTTTTTGCCTATGAATATGATGAAAAAACACATT
GTAAAATATTAGTTAAAATTCTTATAGTTTGACTCTAAAAAAGAAATCATAACAATTAAAAGTGCATAGAGAGAGTAATA
AATAGGTAATTAAATTTCAAGAAGTTTAAAATAAAAGGTTGAAAAAAAGAATTAGATAGACAACCTATATTGAAAATTGA
AAACATATAAATAATAAATGGGCCCAAATGAGGTCAAACTTTTTGGCTAATAAGTAGTAGGTAATTAATGGTGTTAAATT
GTCCAATAATATAAATTTTAAAGGTACAACCATAAAAGAAGAATATACAACACTATCAAACACATATCATCCAACACTTG
TCATATGCTAAGTAGTAGATATTCCACTTATTATATATAGTAATTTATTAGCGTACTTCATGAAAGTTGCTCATACTATT
CTCCTTTATATAGAGAGGCCCAATGGCCCTGTTGTCAGTAGAAATTGGATCCATGAATCGTGGCCCATTGTCTAGAAAGT
GCGATAGCCCAATAGACGATGATTGCTAAACAGTTTTTGTTCATTTAAGGCCCACCTACAACACTAGGCCATTCTTTATA
GGCCCACTAAGATTCTGGCCCAATGATAATGTTTGTGATATTCCAAAGCTACAGTACAGTTTGAACAATAAAGAACCACC
ATTAAACTTCAAGATATATATTTAATTTATTTCTAGATCGATTGAGTAGTATGTCCATAATATAGGTGTAAAATATCAGT
ATTGGCATCTGACTAATTTGGATTCACACCGAATAGGGTTTCATTCGGGGGAAAAGGCTCCATGCCTAAGATTTTCTTTA
CTAAAGACTCGAATAAAAGACCTCTACGTAAGGGAGGAATACCCCACACCACATCCGTTGATAATAATTATTTATTATAT
ATAATTCTAAAGGTGATGACCCAAAGTTTATCTACTCTATACCAAGATGTGTTGTAAGACTTGTTTGTTTGACTAGCTAG
ATAGATAGACTTTGGGTCTTCACCTTTGGAATTCTATATTCCTCATATTCATTTTTATTTGCCATATTTTAGTTTTCAAG
AATATAAGAAGAATTATCTCATAGTATTTTTTGTATAGTGTTCGAGCATCTAAATTAAAAATTAAAAGTCTTGAATTAAT
ATGATATAACTTAGCTTAAAAGATTAGTCAAATTGATTCTATTGAAGCGAATCGAAACTTGAAAGGTAAAAATAAATGGA
AGTAAGGGTGTACAAAATCGAACCGAAAACCAAACCAAACCGCAAACCAAGAAAAAAAACCCGACTAGTGGTTGGTTTGA
CTTGGTTTGGTATTGAAAAAAAAAACCCGACTATATTTGGGTTGGTTTGGTTTTAACGAAAAAAACCCAACCCGAGACCA
AACCAACCTGACATTATATATATAATTTTAAAATTTTATTTTATACATAAAAATATTTACTTTGATATAATTTTTAAATA
TTTCTTTTACTTTTTCATAATTTTAATCTTTTAATATATTATTTCAAGTTTGAAACTTAGAATTCTAAATGGTTCAATAA
AGATTATAGTCCACATATGTTAGTAATTATAATAAAGCTTAAATCAAAATCAGTTCAACACTAAGAATGACAATAATATT
GAATATTTGTTTTTTGGTTTTACATCGGTTTAGACAATTCAAATACTTAATCTAATTTTAATTTCTTTTAATACTTAGTC
ATGTAACTAATACTTATTAAACTTATTTTAGCATGATTTAGTACTTTTAAATTATGATGATTTTCATTATGACTTGTTAA
TTTGCAATATTTGTTTTACGCGATTTCATTATTATTATTTTTTTGTTGGATATTTTAGTGTCATTACTCATATCATATTT
TGTATTATTTTCTTAAGAAACACCTTAGATGGTTGTATTTTGATAGGACTAACAAATATTTGGAGTACAAGTAAATTATA
TGTTTGTATAATACTTTACCAGAAAAACCCAAAAAAATTCGAGGTTGAAAAACCCGAGTTTAATTGGTTTGGTTTGGTTT
ATAGATTTAAAAATCCGACACAAATAGTTTGGTTTGATATTAGAAAAACCCAAACTAACCCGACCATGTACACCCCTAAA
TGGAAGGAGTATTTGGAAAATCATTTTCTAACCTTTTCCAACAAACCGCGTTTCCTATGGTTTACTTGGGAAAATTTATC
TTAATTAAAGAGTTAATCACGATATTTATCATATCTAATTGACGTGCTAAAGTGATCCTAACAATTAATTGATTGATAAT
GACTTATCTTAGTGTGTGAAAGAGATGACAAAGAAGACCTTTAATTGTTAATTCAGATTTTATCTCATGCATCCAATTAG
GTAAGATTTCTTTCAATCTTTCTTTTTCTTTTTTATGTTTTTACATGTAAATAAAAAGGCTCGAAAACAAAATCAGATAT
TGTTTGTTGACTAGATCAGAGATAGATCCAAAATTTGAAAGTATCGAGATTCGGGAGTACCACTTTTTCTAATATAGGCG
TGTTAATTATTTTCTTCGAATAACATAGATATATCAATTATTTAATTACTACAAAGATTGGCGTGAAGCTCTTTAAAAAC
TAAAGAAAAAAGCAACAAAACAAGGGGGAGATAATTACGACTCTAAACCCTTCGATCAACTAATTTACAAAATATATACT
AGTTTTTATGCTAATTATATATACTTCAAATGTTGTTGGCATACAATGGAAAAAAGAAAAAGAATTTATAATACTAAATC
TCCTTATCAATAAAAGAAAAAAAAGAACCATCTGGACATTTATTGACCATAAGTGTATTTCTCTAAATCTTAGTTAATCC
TACTTTATTATCATGGTAGATTTCCCACTAACTTATGTACCTATCACAACAGCCATATATAATACATTTGACAGATCATA
AATCATAAATATAATGAAAAACAAAAACTCTGATTTTTTTGCAACATTTAAAATGAATATGATATTTTACTCTTAATTAA
AAATTTCGAGTTTAAGTTTTATAAACATATTATTATATTTTGGTAAGAAACAATTTTACATAGATCAAAATACTAATATT
GAACACTGAGTAATAAAAATAAGTGTTGGTGTAATATGCCACAAATATAATAAATTACAATTGGAAAGAAAATGAATAAA
TAATCATTCAGGATGAGGCGCGAATATCTCGCTCTCTTTAAGGAGATTCAAGCCCACTGCGACTTGTCCCCTCCAGGATA
CAACGGCCCAACAATGTCGTACAACTCTAGCAACTCCGGAGTTAGTTGAAGAGTCCAAAACTCTACATAAGAACGCCTTC
CTTCAACATATAAAATAACTCTTTTGTATATAGTGAATATAGTTGAAGACTTAGAATGCTTTTGTTGTCTCAACTCTCTC
TTTCACAGCTACTATACACTACAATATTTTTTACACTTCTCATCTTTCTTGTTCCTTTCACAAACTAAGAAACACCACTA
TTTATAGGTGAAGAAGTCTTTCATATAATCAATAAGTAGAATGTGGGATAGTAATGTGGGTAGATGAATGTGATAGATGT
TACATAAGTTACAAACAACTAATGGTCATATGAGTTATAAGAAACGTATGACCATGAGAGTTACAAGAACTAATGGTTAT
ATAAGTTACAAGAACCAACAGTCATCTTCTACCACAATTTTATATCCCCTTACATATACATTTAATATTTTATTTTAATA
ATAAAATGCATATACACCAACAATAAATTCCATGTAGGGGCTGTAATTAGCATCAAATGCAGGAGCGGACCCACTGTTAT
CCTAGGAGCGACACTCCTTCGTCGAAAAATTATATTATATATAGAGGTCAAATTTTGATTTAATAAATATATACATACAA
GTATTGACAACTCTTGACACAAATTAAAGGTTTAGTCTAGCTAGTGGTTAAGGTGTTGTGAAAATTTCTTGAGGTCGTGT
GTTTTCATTCTACTAGCTTCATAATTATATTTTTATTACAATCATTAACACTTCTTAATGACAATTCAGGATCCGCTATG
GATTAAATAGTATATACTTTGGTTTATATTATGTATATAATGGTACATTTAATTATTTGCACTTCCAAAGTTGTCCTCAC
GTTCAATCCTCACCCAGTAAAATCAAACTCCACTTACAATAATTTTATAACTTTTTTCTACATTCTGTTGATTAGTGATC
CTATCTCTATCAAATGATGCCTACCTTTATATATTTATCAGGCTACGCATGAATTAAGAATATTTTCATGTCATTTTCTC
ATATCTACTTTTAACTTGCAAGATTTATGTTTTGGTATTTTTATTTCAAACATGCGTTGATAACATGGCAAATGTTTTGC
AATTTGTGGTGAATTGGAATTTTTTTAAAAGAACATAACTTTTCTTGTGGTCATAATATTTCAATTTTCCAAAAGCAGGA
GCATTCAAGTATTTTTTGAATGTGTTTAATGTTTATCTATTAACAGTGAAAAAGTTCAACATACATTAAATATCTTAATC
TTAATTATTCGTTTTGTTTCAATATATTTGACCTGCTTTCTTTTTTAATATGTTTTAAAAAGGATGTTCCTTTCCTTTGT
TAGCAACTTTTTAATATTAATTTTACACATGACATATTTAAGACCACTAGATTGAAAGATACTTTGATCATACATTTGAC
ATATCTCTAATTTTTTATCTCAAGATTTAAATAAGTGATTGATGATAGTGGTTGATGGTATATAGTGATAGTTAAGATGG
TAGATGTGATTGACGGTATGAATGTAGTGTTGGTAGTTATTGTCGATGATGGTGGTTGATAGCGGTGGTCTTGCTTGACG
TAGTGACTTGTGATAATGAATGACAATAGTGATATATTGTGATAGTGAAAATGATTAGATGTGGTAGTGATTAGTGATGA
CGGTTGGAAGCGAATATTGATTGGTGGACTATTGATCGGTGATGACAGTTGGAAGCGATAGTGATTGGTGGTGATTCTGA
TGATGATATATATATATATATTATGGTTGATAGTAATGCAGGTTGATGGTTTGTGATGGTCGGTGGTGATTTATAGATAT
ATGGTGGTGGACGGTGGTGGTTGACAACTTTTATAGTAATTATTGTGTAGTGGTAGACGATGATGGTTATGGTAAGAGTG
ATTGTGATTTGTGAAAGATCATTTTAGCATCAAAGACGAATCTAAAATTTGAAGTTTATTTATTTCTATATCAATCTCAA
CTCATATTATAATAATAATAATAAACTTTAAATTAATATAATATTCATAATGAATATTTATTACAACAATAACTTTTTAA
ATATATATACGCAAAAGTTTTAAAAATTTCAAGACTTTAATTATTTAATATTTATTGAAACCCATTAATTTATCAAATTT
ATAAAAAAAACAAATAAACCTTAATAGTTTGTAATATATTTATTCTACTTTTCCTTAAAAATAAAATTAAATTCTGTGTT
CACATTAGCTAGACATTGAATGATATCCTTATCATCATCAGATAGGATAAAAAGGAGTTCGAAGTCAAAAGATGACTTTT
TTCCTTTAAAATGCATAAAGGATCATTCAATTCTTATTTTAATTAAAAGGGACAATTTGTTGATGAGGAGTAAGATATAT
TGTGATTTTAACAACTATTTACTCTGGTTGAACAACAAGAAGAAAGTTTTTTTTACGTCGTAACAACTGTTAAAATCACA
ATATATCTCATTCCCTCATCAATGAATTGTTCCTTTTGATTAAAATAAAAATTAAATGACCCTTTATATATTTTGGAAGA
AAAAAATGATCCTTTAAACTTCGAACTCCTATAAAAAGATAGAAATTAAGAAATAATGATATCATCTCATAATTATCCAT
TGAAAAAAATATAAATATTACTGTTAATTTAGATAAAGTGTGATGATCATTATGTAAAGTGAATACTATAGAGTAAAACC
AAAAAAAGAAGATCGATACTCATTATCCTATATTTGAAAAATAAAAAAAAGTGTAAGATGCGAGCGTGCTTCTCAATAGC
GTCTGAATATTAGTACTAAAGACAAATAAATTAGAAGGGCAAAAAGGTAAATGGGGTATAGTAAATATAGATGACAAAGA
GGAGAAGAAAGAAAACAAAACCTATATGTACAATCAATCACTTTCTTAAGGTTGATGACTCAGCTGCATCTAATTATTTT
TTATTTACAAACTTTTTATATGAGTTTGTTATTTGTAAAAATTATTTCATCTGTCCTAGCAAACATAGGAAAATTAGTTC
ACGGTATCATTTTGTTATTTTCATACTCGTCATATCAAGCTTAATATAAACAATAATAACAATTTGTTGGATTAAATCAA
TCCAAATTACACATATTATAATGAAATGTCTGTTTAGATCGCGCTCACATAATGTTTCCTTAAAAGCCTCATAGCTTATA
CGTTGCTTTGTTTTCTTTGTGTTGGAATGTATGCGTCCACTGGTCTAGATGGGACCAGGTCCTCAGCACAGTCACAATAA
CAGAAAATAAACAAAGTGCTGAAAGTAAAGATTGCACAATAACTTTACGTGGAAACCTCCTTGCTCAAGGGAGTAAAACC
ACGACCTGGCCTGCCAGGACTTTTCAAACTTCTTTCACTAATCTTCTCCAAGCAAAAGTAAAAGCAAGTTTACAAACCGA
GATTAGCCTACTAATCCCAACTCTAAGCAATACCTCTTATTACTTAGATGAGCCAGAGCGGATACCACACCGCCCACTAT
ACTAATCCTAACCGATTAATATAGACTTTAGAGTAAGACCCTAAGTTACCCTTAACCTAGTTCTTACAATGATTCACACA
AATTTGAAACGTTTCTTTCACAAAACGAATCCTACAATGTAAGCACTTTTACAAGCAAACAAAGTAACAGCCGGTACAAG
AAGCTCTTGAAGTCATCGATCAGATCCCTTGTTGTTCTTGAAGCTCTTGAAGTAATCAATCAGATCCCTTGCTGTTCTTG
AAGCTTGAAATATTTCTCTCTTTGAATGAATGAGTAATATTGTTGTATTTTGTTTAGTATATACCATAAAAAGTTATTAC
CAAACGTACAAGCAACTTCCTAGCTTCTGATTGGTGAAGTACTCTGCAGCTTCTGACGCAGACAACTTTTACAGTTGTAC
CGCACTTTGACACTGGACGAGCATACTCTGCAGAGGACCAGGTCCCTGCACTTGTGAGGAGATCATCAAAACACCAAAAG
GCATAAGCTCTTATCAATTTCCCCTTTTTGATGATGACAAACAACCTGCATAACTCCTCACGTGAGTGAACAGACATTCA
TTCAATGACTGGTGTTTCCCCCTTAATTGAACAAGCAACCTCGTCGATTTTGATTGGTGAAGTGCTCTGAAGCGTCACCA
ACTTTCTGACGCAGACAACTTTTATAGTTGCACAACATATTGACACTGGACGAGCATACTCTGCAGAGGACCAAGTCCCT
GCACTTGCAAATAACCTGCATAACTCCTCACGTGAGGGAACAAACATTCATTCAAATACATAACAAATTCCCCCTTTGTT
AGTGCACCAGTAACAACCACAGTTCGTTCCCCCTTAGTTCAATGCCCCTAACAACCACAGTTACCCTTTAGTTCAGTGGC
CCCTATTCCACAACCAATTTTACAACAAAACTTCCCCCTTTTGACATCATTGAAAAGGTGAAGCAGTAAACATATTCAAG
TTAAATGCAAGGCAATAAAGAATTCAGGGCCTTGGGCCACACATAACATGTGTATGTAAGCATAAAGAGAATATTAAGCC
ACACATGAACAGGGGAGAAACATAAATAGCATTAGATCACAAATACTGACCACTGTAGTCAAGCAAAACAAACACAAAGC
CACAAGAGTTTTAATCAGGATTGAAGAACAAAAAGGGAAACTAAGGAAACAAGACACTTTTAGGACGGAAGGGGAAATGG
ATTGAGGGTGCGCATAAACATAGATAGATGCTCATTTTCATCCTCATGAGCCTTGATAAGCTGCATGTTGAGAGCCTTAA
CTTCCTCACTGGGTGATGCATTTGTCTTCAGCAGCCTTTCATTTTCATCCCTAAACTTTTGCAACACCTGCTCATTTCCA
TCGCTGGTATCAGGTCCCCTCGAAACCGCCTTCTACAATTCAGACTTCAGTTTAGGGATTTCAGCCTCCTAGTCATTCAG
AATCTCAGTGAGATCAGTTACTTCCCATTTAAGAGTAGCCTGCTACTCTAGAACATCTGTCACTTGAGATCTTCCCCTAG
ATTTTCCTTAACACACTCACATTCCAGCATAATGGCAGGGAGGTTGATCTCTTCAAGTTCATCAAGTTTCTCCATGAGAA
AAAGATTAGCAGCAGATGCCACTGTTCTCTTTTCAGTTCTGGGCACTAATACCTGGTTGATGAACAACAAAAAAACAATT
TATATTCCCCTTTGAGAAACCCTTTTGGTAACCCTGCATTCTTGACATCTCCGAGTTTTGAGGCAAATGCATCAAAAAGA
TTTGATATTCCAAATTTGGTTAGAATGCCAGGGTTAAAGACTCTGCCATTTAAAACTTTATGGTTCTTCATTGCCGTTAT
CCGCTTCTCTCTTGTCATTTCCCTTTCTTCACTTTTGTTTTTGCACCCTAGGGCCTGGTTCCTTTATGAGTTTTAATTTT
CAGTCACCTATTTTCTAGCTCTCTCCCTTTTCACATGAGATTTCTTTACAGCCTTCTGGAGTAGAAAAGGAGAAGTTGAA
TGAACTAAGATTTTCAACTTCTTGGGAGATAGGGATCTTTGAAGAAGAATAAGAGTTAGGCATTTTGAGAGAGAGTGAAA
AGCTTTGGAAATGGGATTAGTGAATTTGATTCACTAAGAGAAGTGTTATATAAAACCAAAAAGACATTGGGTCCCCAACA
GTAACAACCTTTAGTTTAAAAGCGAAAAGACATCTGAAACTGACGCGATGAATGGGCGAGGGACATGTGGCAGTGATGTG
ACATACAGACAGTGTAGTATAAGTGATACTAACCTCAGAAGGACCAGGTCCCCTTTTCATTTTGCAACCCTGTCTGTATG
ATTTAATCTTCCCTTCAGCTAGACACATCATGAGTGTATACCTGCATTAAGGTACCAGAAGTGAATTCTTAAGTGACAAG
TATTAAAACAAGTATAGATACCTGCCCTCCGTAACATAATCAAAATAGAAGATTTTTGTGCAAACTTGTCACGGAATCAG
GTAATCTTGTGCATTCCCAGCCTCATCTTGCTTTTAATTACTCAATGACATTGTAAAGATATCAGTCAGCTGGTCCTCAG
TCTTACAGAACTTCATCACCACATTTTGCTTCTCAACATTGTCCCTCAGGAAATCAGTGATGATCCAAGAAAATGTGCCA
TCCCTGATGTACTTTTTCAATCTACAAGAAAGCCTGCATAGTCAGCATCTTTAGATGGGATTCCTTTGGTGCTGCTTGAA
ATATTGCACTCATCCCTCAACTCCATCTTCATCTAAGTCAAGCTTCACACTTGTGCTCATGGGAGTGTCAAGAACTTTTG
CCTCAATCGGATTGAACTTTCAAAGTAGTTCCTTGATGTATTTCTCTTGACATAAAGGCTGAATATGCAACTAGATTTCT
TGTCCTGGATCTAGTTTGAATTCCAGAGTCAAGTGGAGAGATGAGATTGTCCCATGGATGTGAGAATTGATGTTTCCATC
CGGACTTTCTGATCAACTCTTATTCGATTTAAGCATCAGATTCAGCATCATCAGCTTCATGAGTTTGAGATGGAACCTTC
TGGGTAGTATCAGAGGGACCAGGTGCTCCTGTGAAATCTGCAGCAATTTCCTTTGCAACCTGTTTGTTTCCAGGATTTAG
GATATCCTTGTCTTCCCTTTCCTTGATCAGCTCCTCCATCTCATGGTCTCTCTTCATTACTCCTCCTCTACTTTGAATTC
TAACAGGTTCACACAGATTCATGTAGAGAAGTTCCAAAGGTCTGGTAGTGCTCACACCCTTCTTTGCCTTGAAAGAAAAT
CTTGTTTGTTTGACTTTTGCACAGGCGTCACAGACTTTGTCATTTGAGAACTTCAGCTTTGGTAGTCAGCGGACCAGGTC
CCCTGCAACAAGCTTGTTAAGAAAAGAGGTACTTACATGACCCAGTCGTCTATGCCAAAGATTTGCATTATCAGTTTGAG
CACTCAGACATGACAAATTGTTTCCCTTTAGACATGAACTTGACTTCATTTCCCTTGTTGCAAATATGAAACACACTTAA
GAGATTAAACTACAGACCATCCACATAGTGTACACTTTCTATGGAATGATCTATAGTTCTTCCTATTTTGCCAATTCCAA
GAATAAAACTTTTTTTCCGCTGCCAAAAGACACACCACCACCTTGGTGTGCTTCCAAAGAGAGGAAGTTAAGAGTATTTC
CAGTCATATGCCTTGAGCATCTACTATTCATGTACCAACATTGACTGCTCCCTCTCTTCTGCACAAGAATCACTTATTAG
ACTTAGGAACCCACTTCAGACGGAGTTCCCAATAACTATCAAAAGGCTTAATAAGAAACCTTCTTGTCCAGCGGGGCAAA
GTGTTCTTACTGAAACGATAACGGGGACCAGGTCCCTTGAGTTCTCTTTTATCATTGTTTTCAGATCTGACAAATTTCTC
ATGCTTTTCTTTTGCTTTTCTCAGAGTCTCACACTTTTCTTTTAGATGACCATTACGCCCACAGTGAGTGCACAACAGAT
TGTCAGATACAGACACATATTTGCTATGAGGATTATAAGGAGGTTCTATTGGTCTACGTCCCAACCCTTTCTTTCCATTG
AAGCTCTGATTAGACAGATTAGAAAGTATCTTAGAAGAGTCAGTCCATTTTAAAGAGTGACTTAACTCCTCCTTGACCTT
ACTCAGATCCTTTCTCAGTTGAGAATTTGTTTCAAGAGAAGCAACTAACTTGGACTCAACGATTTTAAGCTTTTCTTCCA
GTTCTTCCTCAAAGATGCTAAGCTTTCTCTTTCCACCTACTGAGGTACTAGGGTCCTCTTCAGGTATAATGTTGTTCGTT
TCTAGAGTCCCTATTCTTACACTCATTTCAGAAACTTGAGACATGAGAGCAGAGTTCTCATCCTTACACAAACTTATTTT
TTCATTCAACATTAAGTTTTCAGTGGTTCGTTCATCAACAGAGTCAATAAGCAATGCAGCAAGTTTCCTCAAATTTTTAA
TGGGAAGAGTATCTAGATCATCTTTAAGATCAAAATGAGTTACCTCATTTAGATCCTCTTCATCATCAGATTTTGCCATT
AATGAGAAGGTGGAATTGAAGACATTTTCATCATCTTTAATAGCCATCATTGAAACATCTTCATAACTTTCTGCATCTTC
TTCTGACTCACTTGAATCATTTCCCCATACAGCAAGGGCTTTTCTCACCAACTGATCAGCATAAGCCTTTCTCCGAGCAC
TGTCTGGGACCAGGTCCCTCTTGCGAGGTCTAAAGTCCTGAGTTTCCTGCTTCTGGCTAGGACAGTCCCTCATAAAATGA
CCAGGTTTGCCACATTTATGACAAAGGTCATTTGTGTTTGCTGCTCTGCTGGTCGAAGCCTTCTTTTGAAAGACGTCATG
TTTCTTGATGATTTTCTGAAACCTTTTAGTAACATAGGCCATTTCATCATCCTCCTGAGTCGCATCATTTTGTGAGTTTT
TTAGAGCAATAAATTTCTCCTTCTTTCCCTCCTTCATGTTTGTCCCCTGCTTTTTATTCAGCTCGTAGGTCTGGAGATTT
CCAATCAGCTCATCCATGGAAAGTGTCTTCAGATCTTTTGCCTCTGTTATAGCATCAACTTTGCTTTCCCATGATTTGGA
AAGAACCTTGAGAATCTTGCGAACTTGTTTGCTTAAGGGAATGGGCTCACCTAAGCATCTTAGTTCGTTGGTGATGGAAG
TGAATCTTGAGTTCATTTCAAAGATAGTTTCACCTTCCTTCATATAAAAATTATCGTATTGAGTCGTAAGCATATCGACC
TTAGACTCTTTTACTCGTTGTGTTCCCTCATGGGCTGTTTGGAGACAGTCCCATATCTCTTTGGCTGATTCACAGGCAGA
AATTCTGTTGTACTCATCGAATCCAATCCCACACACTAGAATCTTCTTTGCTTTATAGTTCTTCTCTATCTTTTTCCTAT
CCATCTCATTGTACTCCTTTCTAGTTTTGACAACTGTAGTGGTGAGCTCTCCATCCTTCACCTCCTTTGTAGGAATATAT
GGTCCATCAAGAATGATGTCCCACAACTCAGTGTCCTCAGCGTTGATGTAGTCATGCATACGATTTTTCCACCATCCATA
ATACTGACCATTGAATCGAGGTGGTCTGATCGAAGACTGTCCTTCCTCCATGTTAGGTGGAGCGGCCATTCCGTCAGAAT
CTTTCCTTTTCTTGGTGTTAACCAGAGAGAAAAGACTTGCTCTGATACCACTTGTTGGAATGTATGCGTCCACTGGTCTA
GATGGGACCAGGTCCTCAGCACAGTCACAATAACAGAAAATAAACAAAGTGCTGAAAGTAAAGATTGCACAATAACTTTA
CGTGGAAACCTCCTTGCTCAAAGGAGTAAAACCACGACCTGGCCTGCCAGGACTTTTCAAACTTCTTTCACTAATCTTCT
CCAAGCAAAAGTAAAAGCAAGTTTACAAACCGAGATTAGCCTACTAATCCCAACTCTAAGCAATACCTCTTATTACTTAG
ATGAGCCAGAGCGGATACCACACCGCCCACTATACTAATCCTAACCGATTAATATAGACTTTAGAGTAAGACCCTAAGTT
ACCCTTAACCTAGTTCTTACAATGATTCACACAAATTTGAAACGTTTCTTTCACAAAACGAATCCTACAATGTAAGCACT
TTTACAAGCAAACAAAGTAACAGCCGGTACAAGAAGCTCTTGAAGTCATCGATCAGATCCCTTGTTGTTCTTGAAGCTCT
TGAAGTAATCAATCAGATCCCTTGCTGTTCTTGAAGCTTGAAATATTTCTCTCTTTGAATGAATGAGTAATATTGTTGTA
TTTTGTTTAGTATATACCATAAAAAGTTATTACCAAACGTACAAGCAACCTCCTAGCTTCTGATTGGTGAAGTACTCTGC
AGCTTCTGACGCAGACAGCTTTTACAGCTGTACCGCACTTTGACACTGGACGAGCATACTCTGCAAAGGACCAGGTCCCT
GCACTTGTGAGGAGATCATCAAAACACCAAAAGGCATAAGCTCTTATCACTTTGTATTTTACTAGCAAACTCTATTTGCA
CGCTCAACAAACTTGATTATGCACATTTTTTTGTTATCTTCATGTGAGCCACAATTATAATTAGTTTCTATATAACCAGC
GTCAGCACTATAAGTACTAATTTGAATACTTAATGTTATTATGATCAGACAATTAGAGTGAAAGAGACAACAAATTTGAA
TCATCAGAACTATAAGATACATGAATTTTTGGATGGTATATAAGAAGATATACTATTTGTAATAACTTTTTTTCATCGTG
AATTATTAATAAATTTATATTAAAAATATTTTTTTATTCATTTTTTATCGAATAAGCTCATTAAATATAAAAACAGAGAT
TACATCATGGATGATAAAAATTTGATGAACTTAAGAAACAGACAGACTTTGCCTCCCATATTTGATACCTTTCATTAATA
AAATAGCAGATCTTGTTCTCAATATACTACTATATACTATACAATAAATATAATAAAATTACTCAATTTGATAATCATCT
GCCTTACATTTCTGCTTATTTTTCTGCCACATAATAACTTGTATAATGATCAGTAACTTCTTGGCATTGGGTTTCTAAAC
TTTTACTGTGAATCTGTGATCCTTTAATTTGAGGTATTATAATTAAATTATAAAGTCATATACCTGATCAATCTCAATTT
ATATGACACTTTTCATTTTTTAAAATTTAAATTATATAAATTTTAATTAATATTTAAATTATTTATTTTAAAATCATACT
GGTACAAGAAGAACGTCAATTTATACTATTTTTTTAATTTTGAATATTTAAATTCTAATTTTAAATATTAACTTGTTTAT
TTTTTGTAATAAGAAAAATCCGCAATCACTATCCTTTGAGTATGCACATGGTAAAACCGCCGCTCCTGCAATAGCTCGCA
AACCACATAGGAGAGGTAGCCCGCACCAGACAAGGTTTGGTGCGATGAGCTCGACCCAGAAGGCAAACCTCTTGCTTTCG
CTCGCAAACCACATAGGAGAGGTAACCCGCACCAGACTTGTCTGGTGCGACGAGCTCAACCCAGAAGGCAAACTTCTTGC
TTTCGCTGGTAAAGGGTTTCGAACTTGAGACCTCCAACATGCATGAAAGTCCCAAGTCCAAACCACAGGGTCACCCCAAA
GTGTAAATTGTTTTTTATTTAACTTAACTTTTTAGATTAATCAAATTGACTATGATAAATAAAAAATATCACATTAATTA
AGACCAAAAAAGATATAATTATATTGTTATTTTTGAGTTTACCTAATAACAGGGATCGAAGGAGATTCCTCCTAAGCTTT
TTCATCGGAAATTCTGACTCCATCACTATAGAGCATATTAGATAGTAGCAAAATATGAACAAGAAATTGGTAAAACTATG
TTCAACAACAATAATGAAATTTGAAAAGAATAGAGTGTGTATTGACCTTTATTGCTATTTTTCCGAGATAAAAAGGTTGT
GTTAAAAAGACCGGAGTGTATAATTACTGTTCCTTTAATAAAGGCATTTGTCTGTGAACGAATCTTCAGCTAACTTTTTT
CATAGAAAAAATTGCCCGTGTGCACCTGAATTATGAAAGAAAAAGATGCAACTTTTCTTGGGAAAATCAAATTCCCCTCT
CAATTACTTTCTCAGTTTCTGTTTTTTTCTTCTTTTTTTTTTTTGTTAATTGAAAAAAGTACTTCCTCCGTCCCATATTA
TAAGTCACTCATTTTTAAAAATAGTTGAACCACAATATATGCCATTTTATAAAATTTATGCATAAATTACCATATTTTGC
TCATTATACCCTTGATTGATTAATTTATTAATCTTGAAAATGCATTTACTTTGACTAACCTAGGAAATCTACAAGTAATT
AATTTCATTGGGAGAATACTTCATTCATTAATTAACTACTTTCTTTATTCACTACTTATTCTATAAAATCTGATTTTGAG
AAAAAATATCAACAAACAAATAAAAAATAAAAGATGAAAAATAATTCAAAAATAATCTTGAAAGTTGAAGCTTCAACAAA
TTTTATCAAGGAAGATGACATTTCAAAAAGTTCAAAGGATGTAAAAATAGAAGACTCAACCAAAATTGTGAAGGCCAAAT
TAAGAAAAATCAAGATCCAAATAAAGGAGTTATGCTAAAAAAACAAATGATTTGTTGAACTAGAACTAAATTCATTTGTC
GTCTAATTTCATTATCAATAACATCATATTCAGCAGGAAAAATTAGATCAATTTGAAGTAATGGAATTTGAATATTTTGT
GATGTTGTCATGTTTGCTTTAAGAATTTATACATAAAAATATAAAAAAACATTTTACACAAAATATATAGGAAATTGAGG
TGGGAAAAACTTGATTTTTTAATTTTTTTGGATCAATTGGTGAAAAAATTTGGCTCCAAAAAGTAAAATTTAAATAGTCA
TCCAAATGCATTTATTTTTGAAATCTAACGTTTCATCATTTATTACAAAGTTGTCATAAGCAAACATTAAATAAGGGCAT
AAGGGTAAAATTACCTTATTTCTTAATGCAAGTGCAAATGGAAAAGGTGACTTATAATATCAGACGACTATGATATAATC
TAGGAATATATTATGAAACTCAAATACATTGTGGAATATAGATACATTGTGAAGCACGAATATATAAAAGTGGAGGGACG
AGAAAGAACAACGATGATTGAGAGAGAAGAGAAACGAGATATATTCACTGGATACAATGTATTTAGAGGCAAATACATTG
TATTTAAAGACAAATAAAATATATCTAAAGGTATCTTTGACAAGATATAGTAATTACATTAATTAAAATTATTGATGCAT
TGAATAATGAAAAAATTACGCGGTTAAGCAAACTTATACTGCTTAATTACTCATCATAGTTATAGTTTGCTATAATTATC
ACTCGCGACTAACATTATACATTAATTATGTGGGCTGATTTCGAATTTGTATAATTAGTCACTTTTGTATATGTATAATT
TGCCACATTTGTATAATTCACACCTAACAATTCTTTGTTTGATTTGTATTTGTATACGATTGTTTGTCTTTATATACGAT
TGTTTGTATTTGTATATGACGATGATTTCCTTTGGTTTTTCAGTTTTGTCATCATATACATTCAATCTTTTTGTGTATAA
CTTTTTAAAGTTTGTATAAACATGTAGTTTTTGGATTTAATTGCATAATATAATTTATATAATGTAATTTGTATACTCCC
TCCGTCCCATTTTATGTGGCACCATTTCCTTTTTGGTCAATTCCAAAAAGAATGTCACATTTCCTAATATGGTAAGTATT
TAAAGGTATAATTCCTCTTTTACCCTTGTTGGTCCCACTTAATCTTAAAATAATACTCCAATATATTTATGAGGAGAGAG
AAAAGTGAGTCTACCTTTTAAAGGGCAATTTGGTAAACATTTCAAAGTCTTCATTTATTTCTTAAACTCCGTGCCCGGTC
AAATGTTGCCACATAAAATGGGACGGAGGGAGTAATATATTTTGTATAATTGTTTAAAGTTCATACGTTTATGTTTGTAT
CAATTTGTTATTTTGAGTTTTATTATATTTGTATAATTTCAGACTTTATATTACCCAATTATACAAAAAACACGTGAATT
ATACAAACGTACCTGCAAATTATACAAACGAGATGCGAATTATACAAATTATCGTCCTCTCTTGCTCGCCTCTCTCCTCC
CTCTCCCAATCTCGCTCACCTCTCTCCTCCCTCTCCCAATATCTCGTGCCAAAATATACAAATATATATGTATACATATA
CAATTCACCTCTCTTCCACTCTCTTCCCTCTCTCGCTCGCCTCTCTCCTCCCTCTCCCAGTCTCGCTCGCCACTTTCCTC
CCTATAGCATGTAGCTACGAATCGTAATTAGCAAATTATAACTATGAAGTGTAATTAGGCTATTTTTGAGTAGCTATATG
CGAAAATTCCTCACTTATTAACACATATACTAGCGTACTTCATGAAAGTTGCTCATACTATTCTCCTTGCTATATATAGA
GGCCCAATGGCCCAGTTGTCAGTAGAAATTGGATCCATGAATCGTGGCCCATTGTCTAGAAAGTGCGATAGCCCAATATA
CGATGATTGCTAAACAGTATTTGTTCATTTAAGGCCCACCTACAACACTGGGCCATGCTTTATAGGCTCACTAAGATTCT
GGCCCAATGATAATGTTTGTGATATTCCAAAGCTACAGTACAGTTTGAACAAGAATAAAGAACCACCATTAAACTTCAAG
ATAAATATTTAATTTATTTCTAGATCGATTGAGTAGTATGTCCATAATATAGGTGTAAAATATCAGTATTGGCATCTGAC
TAATTTGAATTCACACCACATAGGATTTCATTCGGGGGAAAAGGCTCCATGCCTAAGATTTTTCTTTACTAAGGACTCGA
ATAAAAGACCTCTACTTAAGGGAGAAATACCCTGCACCACATCCGTTGATAATAATTGTTTATTATGTATAATTCTAAAG
GTGATGACCCAAAATTTATCTACTCTATACCAAGATGTGTTGTAAGACTTGTTTGTTTGACTATTTAGATAGATAGACTT
TGGGTCTTCACCTTTGGAATTTTATATTCCTCATATTCATTTTTATTTGCCATCTTTTGAAATTCGAGAATAAAAAAGGA
TGAACTTTGATTAATATTTTAAGATATAAGAAGAATTATCTCATAGTATTTATTGTATAGTGTTCGAGTATCTAAATTAA
AAATTTTAAATCCTGAATTAATCTGATATAACTTAGCTTAGAAGATTAGTCAAATTGATTCTATTGAAGCGAATCGAAAC
GTGAAAGGTAAAAATAAATGGAAGTAGGGGTGTACAAAACCGAACCAAACCGCAAACCGAGTCAAACCGAGAAAAAAACC
CCGACTAGTGGTTGATTTGACTTGATTTGGTATTGAAAAAAAAATCCGACTATATTTGGGTTGGTTTGGTTTTAACTAAA
AAAAACCAACCCGAGACCAAACCAACCCGATATTATATATATAATTTTAAAATTTTATTTTATACATAAAAATATTTACT
TTGATATAATTTTTAAATATTTCTTATACTTTTTCATAGTTTTTATCTTTTAATATATTATTTCAAGTTTGAAACTTAGA
ATTCTAAATGGTTCAATAAAGATTATAGTCCACAGATGTTAGTAATTATAATAAAGCTTAAATCAAAATCAAATTAATAC
TAATGCAAAAAGAAAATCAATTCAACACTAAGAATGACAATAATATTGAATATTTGTTCTTTGGTTTTACATTGGTTTAG
ACAATTCAAATACTTAATCTAATTTTAATTTCTTTTAATATTTAGTCATGTAACTAATACTTATTAAACTTATTTTAGCA
TGATTTAGTACTTTTAAATTATGATCATTTTCATTATGACTTGTTAATTTGCAATAATTGTTTTACACGGTTTCATTATT
ATTATTTTTTTGTTGGATATTTTAGTGTCATTACTCATTTCGTATTTTGTATTATTTTCTTAAGAAACACCTTAGATAGT
TGTATTTTGGTAGGACTAAAGAAATATTTGGAGTACAAGTAAATTATATATTTGTATGAATACTTTACCAGAAAAACCAG
AAAAAACCCGAAAATCCGAAAAACCCGAAAAAACCCGAGGTTAAAAAACTCGAGTTAAATTGGTTTGGTTTGGTTTATAG
ATTTAAAAATCCGACACAAATGGTTTGGTTTGATATTAAAAAAACCCGAACCAACTCGGCCATGTACACCCCTAAATGGA
AGGAGTATTTGGAAAATCATTTTCTGACCTTTTCCAACAAACCGCGTTTCCTATGGTTTACTTGGTTAAATTTATCCTAA
TTAAAGAGTTAATCACGATATTTATCATATCTAATTGACGTGTTAAAGTGATCCTAACAATTAATTGATTGATAATGACT
TATCTTAGTGTGTGAAAGAGATGACAAAGAAGACCTTTAATTGTTAATTCAGATTTTATCTCATGCATCCAATTAGGTAA
GATTTCTTTCAATCTTTCTTTTTCTTTTTTATGTTTTTACATGTAAATAAAAAGGCTCGAAAACAAAATCAGATATTGTT
TGTTGACTAGATCAGAGATAGATCCAAAATTTGAAAGTATCGAGATTCAGGAGTATCATCTTTTCTAATATAGGCGTGTT
AATTTTTTTCTTCGAATAACATAGATATATCAATTATTTAATTACTACAAAGATTGGCGTGGAGCTCTTTAAAAACTAAA
GAAAAAAGAAACAAAACAAGGGGGAGATAATTACGACTCTAAACCCTCCGATCAGCTAATTTACAAAATATATACTAGTT
TTTATGCTAATTATATATACTTCAAATGTTGTTGGCATATAATGGAAAAAAGAAAAAGAATTTATAATACTAAATCTCCT
TATCAATAAAAGAAAAAAAAGAACCATCTGGACATTTGTTGACCATAAGTGTATTTCTCTAAATCTTAGTTAATCCTACT
TTATTATCATGGTAGATTTCCCACTAACTTATGTACCTATCACAACAGCCATATATAATACATTTGACAAATCATAAATC
ATAAATATAATGAAAAAAAAAACTCTGATTTTTTTGCAACATTTAAAATGAATATGATATTTTACTCTTAATTAAAAATT
TCGAGTTTAAGTTTTATAAACATATTATTATATTTTGGTAAGATTTTTTTTTTACATAGATCAAAATACGAATATTGAAC
ACTGAGTAATAAAAATAAGTGTTGGTGTAATATGCCACAAATATAATAAATTACAATTGGAAATAAAATGAATAAATAAT
CATTCAGGCTGAGGAGTGGATATCTCGCTCTCTTTAAGGAGATTCAAGCCCACTGCGACATAATCTACACCAATTCAGCA
GTATATATCTCTTGACTTGTTCCCTCCAGGATACAACAACCCAACAACGTCGTACAACTCAAGCAACTCCGGAGTTAGTT
GAAGAGTCCAAAGCTCTACATAAGAACACCTTCCTTCAACATATAAAATAACTCTTTTGTATATAGTGAATATAATTGAA
GACTTAGAATGTTTTTTTTGTCTCAACTCTCTCTTTCACAGCTACTATACACTACAATATTTTTTACACTTCTCATCTTT
CTTGTCCCTTTCACAAACGAAGAAACACCACTAATTATAGGTGAAGAAATCTTTCATATAATCAATAAGTAGAATGTGGG
ATAGTAATGTGGTTAGATGAATGTGATAGATGTTACATAAGTTACAAAAAACTAATGGTCATATGAGTTACAAGAAACGA
ATGACCATGAGAGTTACAAGAATTAATGATTATATAAGTTACAAGAACCACTAGTCATCTTCTACCACAATTTTATACCC
ACTAACATATACATTTAATATTTTATTTTAATAATAAAATGCATATACACCAACAATAAATTCCATGTAGGGGCTGTAAT
TAGCATCAAATGCAGGAGCGGACCCACTGTTATCCTAGGAGTGTCAAGCGCACTCCTTCGTCGAAAAATTATATTATATA
TAGAGGTCAAATTTTGATTTAATAAATATATACATACAAGTATTGACACCTCTTGACACAAGTTTTAGGTTTAGTCTAGC
TAGTGGTTAAGGTGTTGTGAAAATTTCTTGAGGTCGTGTGTTTTCGTTCTACTAGCTTCATAATTATACTTTTATTACAA
TCATTAACACTTCTTAATGACAATTCAGGATCCGCTATGGATTAAATAGTATATACTTTGGTTTATATTATGTATGTATA
TAATGGTACATTTAATTATTTGCACTTTCAAAGTGGCCCTCACGTTCAATCCTCAGCCAATAAAATCAAACTCCACTTAC
AATAATTTTATAACTTTTTTCTGCATTCTGTTGATTAGTGATCCTATCTCTATCAAATGATGCCTACCTTTATATATTTA
TCAGGCTACGCATGAATTAAGAATATCTTCATGTCATTTTCTCATATCTACTTTTAACTTGCAAGATTTATGTTTTGGTA
TTATTATTTCAAACATGTGTTGATAACATGACAAATGTTTTGCAATTTGTGGTGAATTGGAATTTTTTTAAAAGAGCATA
ACTTTTCTTGTGGTCATAATATTTCAATTTTCCAAAAGCAGGAGCATTCAAGTATTTTTTGAATGTGTTTAATGTTTATC
TATTAACAGTGAAAAAGTTCAACATACATTAAATATCTTAATCTTAATTATTCGTTTTGTTTCAATTTATTTGACCTACT
TTCTTTTTTAATATGTTTTAAAAGGGATGTTCCTTTCCTTTGTTAGCAACTTTTTAATATTAATTTTACACATGACATAT
TTAAGACCACCAGATTGAAAGATACTTTGATCATACATTTGATATATCTCTAATTTTTTATCTCAAGATTCAAATAAGTG
ATTGATGATAGTGGTTGATGGTATATAGTGATAGTTAAGATGGTAGATGTGATTGACGGTATGAATGTAGTGTTGGTAGT
TATTGTCGATGATGGTGGTTGATAGCGGTGGTCTTGCTTGACGTAGTGACTTGTGATAATGAATGACAATAGTGATATAT
TGTGATAGTGAAAATGATTAGATGTGGTAGTGATTAGTGATGACGGTTGGAAGCGAATATTGATTGGTGGAATATTGATC
GGTGATGACAGTTGGAAGCGATAGTGATTGGTGGTGATTCTGATGATGATGATATATATATATATATATATGGTTGATAG
TAATGCAGGTTGATGGTTTGTGATGGTCGGTGGTGATTTATAGATATATCGTGGTGGACGGTGGTGGTTGACAACTTTTA
TAGTAATTATTGTGTAGTGGTAGACGATGATGGTTATGGTAAGAGTGATTGTGAAAGATCATTTTAGCATCAAAGATGAA
TCTAAAATTTGAAGTTTATTTATTCCTATATCAATCTCCACTCATATTATAATAATAATAATAATAATAATAATAATATT
AAACTTTAAATTAATATAATAATAATAATATTATTTATTACAACAATAACTTTTTAAGTATATATACGCAAAAGTTTTAA
TAATTTCAAGACTTAAATTATTTAATATTTATTGAAACCCATTAATTTATCAAATTTATAAAAATACAAATAAACCCTAA
TAGTTTGTAATATATTTATTCTACTTTTCCCTAAAAATTAAATTAAATTCTTGTTCACATTAGCTAGGCATTGAATGATA
TCCTTATCAGATAGGATAAAAAGGAGTTCGAAGTCAAAAGATGACTTTTTTCCTTTAAAATGCATAAAGGATCATTCAAT
TCTTATTTTAATTAAAAGGGACAATTTGATGGTGAGGAAGTAAGATATATTGTGATTTTAATAGCTATTTACTCTGGTTG
AATAACGAGAAGAAAGTTTTTTTTACGTCGTAAACAACTGTTAAAATCACAATATATCTCATTCCCTCATCAGCGAATTG
TTCCTTTTGATTAAAATAAAAATTAAATGACCCTTTATATATTTTGCAGGAAAAAAATGATCCTTTAAACTTCGAACTCC
TGTAAAAAGGTAGGAATTAAGAAATGATGATATCATCTCATAATTATCCATTGAAAATATAAATATTACTGTTAATTTAG
ATAAAGTGTGACTCTTTTTTTTCTTCTTCATATAGATTGGTTAATTA
>mtp_903.contig_8
GTGCAAATGTTTGTACATATTTCAGATTTCAGATTCCAGATTTCATATACGCGATTCATTAATTATTCATATAGATTTAA
TATACTTGGAAATAAAATGTATTCCAGATTAATATATAAGATAGTGTAAAAATATAACAAACTTTATATCAATCTTATTC
AAGTTTCATTCCAACACGAACTTCAGCTTATATCACACATGTTATACCAACAATAAATCAATTTCATATAATCACACAAT
GCATATCATTTGTATACCAATATTATATCACAATTAATACAATATCTAACCATCAAACATTAAATTCAGTGTCATACACA
TATTAATCAAATTTCACACACATTTCATTCATTAATTGTACAATTTGGATACACACTGATATTTTAAAATAGTGAATCCA
AATGGTATGAAGTCTGTATATTACTAGTATCCTGAAATTATAACAGCCAAACAGTAATTCATATGTAGATGATATCTGAT
TGGAGGAAAACATATGGTATTATATAGGCAGAATGGTCTGGTGGACCCTTGTACTTGTATCTGTTTGTATTATGAACCCT
TCTACTTACCCTTTTGTCATTTGGACCCCTGAACCCATCCAAACCCAACATTTTAAACACTTTTTTTTATGTGGTATGGA
GCGTGTTGCACAAACACGTACACGTTGGCCAAAAAGAAAAAAATAATAATCCACGTATGATATTATATTCCACGTGGCAA
ATGACTCACCTTAAACTAAGAATCGTCCTAACTCCGGCGAAATTTTTCAAACCTTCGCGACTTTTACACTTCTCCTCTTC
TCCTCTTCTCTTCTCCTCTCCGCGACGTTCGTCTGTGATTTTCCTCCAAACCTTCGCTCAGTTGAAGCTCAGTTCCACTC
CGATTTTCGTTGTAAGTTCTTGCCTTTTGCGTTAGTTCTGATCTTTTTCATTCTCGCGCGTATCTGTTTGATTTTAGGGT
CGATTGTCATTCAATTTTCTAATTTTTTTTGAGGATTTTACTTTGGTTTGGATGTAATATTAGTGTAATATGCTTTCTTA
GTTGATGTATGACTTTGAGTGACTTCAATGGCATATTTCGTGAATTCGAGTAGATTCTAGGGTTTATTCGTAAAATCTCA
ATTTCAACTAAAATTAATATTTTATTTCTGATCAATTGTCTTGGGTATTGATAGTGTTAGTGGAGCATTATTACAACAAT
TACAGTCATGGTAAGTTAATGGCTTTAACTGTTACAACAATTCATTATTTCCTTAATAAAATTAGGGATTTTTGTGTTAC
AGTCATGGTAAGTTTATGGTTTAACTGTAGTTATTATTTTTTACTTTACATGCATCGTAAGGTAATGGCTTTAACTATAG
TGACACTTCAATTTCACTATGGGGGCTGTTTTGTATCTAATCCTACTTTAAGGTATGTCAATGAAATCAATAGTGTTGAA
AAGATTAATATAGATGTAGATGAGTTGCATATTATGTTGTTTCAGAAAATAGCAATGGAATTGGGTGTTGAAAATGTTGA
GACATTTGGATGTAGAGTCAACAAGAAGGGTGCTTTTTACATGTTAAATACTGATTCTGATGTTTTAAACTTTCTGAATG
GTT
>mtp_903.scaffold_1
AAAAGACATCATAAGTACACAAGACATAGAATTAGTACACTTGATCAAACCAAGTAAATGTGAAACATTAGTGCTTTAAT
CAGCCTCTTTAATGAAGTTTACAATAATAAGTGAGCAAGAACCATAGATGAGTTACATAAGTTAAGTTATTTCAATTCAA
AATGTGATAAAAGATATGAATTTTTATTCTACAACTCTGCTCAAACATTTGTTGCACACTTTGGTTTAATTTGCTTATAT
GAACATAGCTTTGTGTTTCTCAATTTTCATCTTTAGTCCATCTTTATCTGCCCCAACAATCTTGTCAACAACTTTCCCTT
TCTTTATCAACACGAACGTTGGCATCGCTTGAACTCCATATTCCTGAGCTACGTCCTGTTAACGATTCAACCAAGATTTG
AGAAATTAGTATTAATCGAGACATCAGACGAGTATGATGTTGATTTCTAAGATGGTCACTCAACTAACAGTTATTATCTC
AGAATGTCACCTTTCTTTCTTGATTCCAATTTTTGTCAACCAAAAAAAGTGACGTTTGAGATAATAACTAATAGTTGAAT
GACCATATGAGAATTCAACTCGATAGTATGAAAAAAAAATAGAAAAGGAATGTGATGGTAAGTAATGCATACATCCAATT
CATCAACATCAATCTTGACAAACTCAACATCTATATATTTAGCAGCAAAGTCATTAAGAATTGGTTCCATGTATTTGCAA
GGACCACACCATGTAGCTGTGAAGTCAATAACAACCTAGTAAAAACAGAGCAAAAATATCAAATGATTAGAAGGTAGATT
ATCTATTACGATGGTGTAAGGCAAAGTTTATAAGCTAATCAAACTGGTTTATAAGTACTTTTTAGTTTATTTACGTGTTT
GATAAACACTTTATAAGTCAAAATCCATAAATTGATCATTCTCAACTTATGACTTTTCAGCTTATAATATAAGCATTTTT
AGTTTGACCAAATATTTTTATCCTTATATTTTTAAGATTCTCAAAATATCTTACATGTATACTTTAATTTTATAATTTAT
TGTAAATTTTAAAGGATATTTTAGTCATTCTTACAAAATAACAACTTATCAACATGTTTTACCAAACACATCATCAGGTG
TTTATTAACAGTTTCAATACTTTCATCTAAGCGCGTAACTGATTATTAACTTATCAACTATTTACAATCAACTAGATTAA
AATAGAAAGATAGTTTAAAATGGTTACCAATTTGTTTGTATTTTTCAAAGAATCAAAATGGAGTTTCCATTTTGTTGAAG
AGTGGAAAGCAATGACTTGAGACCTCTTGAATTGTGGTGTGATTGGCATATTATGAGCTTCATGCAATGCAATTGAGTAG
TTAGCACCCATTTTTCTTTTAGTTTTCTAGAGTAAAAGGTTTTTGTTTTTTCTTAGTTTTTGAAAGATTTTCTTTGGCCT
GATATTGGAATTAAGAGTTTTACTTGGACCCTTATAATATTGGTTGTTGATGTACTAAACTGTTTTGCTTTTTCAAATTT
TAGAACAACTTAACTAGTTATAGAATATGTTCATCATGTCGACCATTTCATTATACAAAGAGAGATTTGATGCTATTTTG
CTTAGGTTTTGGTATTGGTGTTTTAGGCTAATATTTCATGTGTAGGGATTTGAAGATATGACATACGGATCTAATTCAAC
CACAAAAGCTAGTTCATGAGGGAGGGGGGGGGGGAGGGGGGGGGTTGACCAAGTCCATATAAGGAGACCAATTTTCCATT
CATGATGTGAGACTTCATAACACTCCCTCACACGCCCAGGCATCAACAGGAGCGTGAACACTTATAAATAGGGGCTCAAC
ATCTGTGAACAACAAATTGAGATGGGTCTGGCTCTGGCTCTGATACCATGTGAAGATATGATACATGGGTCTAACTCAAC
CCCAAAAGTTAGTTTATGAGGAAAGGTTTGTCAAAGTATTACCACTTTAGTTTAATGAGTCCTCAATCATATAATAAAGA
TTGTTACTCTATAAAGTGTCACAACCCAAAAACCATTACACATATTCTCTGCTTTGGCCCAATAAATATAATGGATTTGC
TTCTTATTGGGTTACGCCATCATCAAAGCTCAAAAACGCATACCGTGTGAACTTGTGTTTTGTCTTATATAAGCACTTTT
ATTTTCTCTCATTTTTAAATGTGAGATTTGGTTAAGGTGTGATGTGTATAACTTTTTCTGAAGCCTCCCAACCTAGAAGC
CTTTGGTCTTTCTCTTTGACCCACCTTCATCAGCTTGTCCTCTATCATGGGCATCACAAACGCCCTTCTTTAGGAATTTA
GTATCCTCGTTAAGGTTTGCCCCAACATCGTACTGCAGGAGTCTGACTCTGATATTGTTAAACTTTGGACATTCAAATTT
CATCTTCGTTGTTAGTTGAACTTTCCAACTTATCTAATGATCATCTAGACACTTTAACTTACCACATGTATATATCATGA
ACACCCGATTCCAGTAAACCTCACATGAAATTTCAATCCTAGGTGACATGTCAAAGTTGAAAAATGGGAAAAGGCTCAAA
TATGTCATCAAACTTTCAGAAAAGGCTCATTTAAGTCATCCATTAAAAGTTTGGCTCATCTATACCATTTTCGTTTGAGA
AAAGGCTCATTGTGTCATTATTTGCTAATTGAAAACAGTTTCGTTTTGCAAAACCATTTTTTATACGTGGTCAATTATGA
TTCGGTCACGTCATTAATTATAGCATTTTGTAAAGGAAAAAGGCTCAATATGTCATCGAACTTTGAGAAAAGACTCATCT
ATATTATCCGTTAAAAGTTTGGCTCATCTATGTCATTTCAGTTAACAAGTAATGACATGGATGAGTTGTTAAACATCAAA
ATGCTCAAATATGTCAGTATCGAATATCTACGTGACACAGTAAAAATGAATTAAAATGGTTAGATGATTATTTGATAAGT
TAAAATATTCGATTAATAGTTAATGTCAAATTTAAATGTCTATCTATATATTCCACCTAATTAAAAAGTTGGATACCATT
TCGTAGGAGAAGATGAAAATGTTTATTCCTATTTGATAATGGGAAGCTATGCTCTTTAAAAATTGAATTTATTGGATATG
AAACCAATTTCTACTGTTGAAAGGAACATCTAGCTAATTTACCACCCTGGCTAGCATCAAATAATTAGAAATGTTATTAT
TTGCTCTGTTATACTCAATGGACGATGTAATAGTTAAATTCAGCTAATACTACAAAACTATTGGACATCAATATTGGTAT
CAAAGTGTACCTCTTCACAATAATGATTAAAAAGCAACAACATGTTTTAATTAAAGATAAATATAATAATTCGCGGAGTA
TCTAGGTTACTCATCTTATTCTTTCAAACACAATCAGATAGGAATTGTTGACAACCTAATTAAATAAAGACAACCTTAAA
TAAAAGATTCATCTAAATTGATTCATACTAATATATAAAGAGAGTAATTAATTAGAAGTTCCAAATTTGAGTCTGACCGC
AATTATAAAATGTTTTCATATATGAGAAAACGAAATAACGAGATCCATTGAGGTATAGCTATAAAGTTTTCTTCTTAAAT
TATGTAATTGTCCTTGTGCACAAACACAAAGATGCCTAGAAAACATTCTCTAGCCAAATGGAAACTATACTTCAAATGAT
GTTAACATATGGAATTTTAATTCCCACAAGAAAGTGTGTGGTTCATTTACAACTCAATATGTTCATGTATTGTGGTGGAG
CGGTAAGTATTCCTTCATTTTTTAATCAGAGGTATTGGGTTTGAGTTTCTTTGGATAAGNNNNNNNNNNNNNNNNNNNNN
NNNNNNNNNNNNNNNNNNNNNNNNNNNNNNNNNNNNNNNNNNNNNNNNNNNNNNNNNNNNNNNNNNNNNNNNNNNNNNNN
NNNNNNNNNNNNNNNNNNNNNNNNNNNNNNNNNNNNNNNNNNNNNNNNNNNNNNNNNNNNNNNNNNNNNNNNNNNNNNNN
NNNNNNNNNNNNNNNNNNNNNNNNNNNNNNNNNNNNNNNNNNNNNNNNNNNNNNNNNNNNNNNNNNNNNNNNNNNNNNNN
NNNNNNNNNNNNNNNNNNNNNNNNNNNNNNNNNNNNNNNNNNNNNNNNNNNNNNNNNNNNNNNNNNNNNNNNNNNNNNNN
NNNNNNNNNNNNNNNNNNNNNNNNNNNNNNNNNNNNNNNNNNNNNNNNNNNNNNNNNNNNNNNNNNNNNNNNNNNNNNNN
NNNNNNNNNNNNNNNNNNNNNNNNNNNNNNNNNNNNNNNNNNNNNNNNNNNNNNNNNNNNNNNNNNNNNNNNNNNNNNNN
NNNNNNNNNNNNNNNNNNNNNNNNNNNNNNNNNNNNNNNNNNNNNNNNNNNNNNNNNNNNNNNNNNNNNNNNNNNNNNNN
NNNNNNNNNNNNNNNNNNNNNNNNNNNNNNNNNNNNNNNNNNNNNNNNNNNNNNNNNNNNNNNNNNNNNNNNNNNNNNNN
NNNNNNNNNNNNNNNNNNNNNNNNNNNNNNNNNNNNNNNNNNNNNNNNNNNNNNNNNNNNNNNNNNNNNNNNNNNNNNNN
NNNNNNNNNNNNNNNNNNNNNNNNNNNNNNNNNNNNNNNNNNNNNNNNNNNNNNNNNNNNNNNNNNNNNNNNNNNNNNNN
NNNNNNNNNNNNNNNNNNNNNNNNNNNNNNNNNNNNNNNNNNNNNNNNNNNNNNNNNNNNNNNNNNNNNNNNNNNNNNNN
NNNNNNNNNNNNNNNNNNNNNNNNNNNNNNNNNNNNNNNNNNNNNNNNNNNNNNNNNNNNNNNNNNNNNNNNNNNNNNNN
NNNNNNNNNNNNNNNNNNNNNNNNNNNNNNNNNNNNNNNNNNNNNNNNNNNNNNNNNNNNNNNNNNNNNNNNNNNNNNNN
NNNNNNNNNNNNNNNNNNNNNNNNNNNNNNNNNNNNNNNNNNNNNNNNNNNNNNNNNNNNNNNNNNNNNNNNNNNNNNNN
NNNNNNNNNNNNNNNNNNNNNNNNNNNNNNNNNNNNNNNNNNNNNNNNNNNNNNNNNNNNNNNNNNNNNNNNNNNNNNNN
NNNNNNNNNNNNNNNNNNNNNNNNNNNNNNNNNNNNNNNNNNNNNNNNNNNNNNNNNNNNNNNNNNNNNNNNNNNNNNNN
NNNNNNNNNNNNNNNNNNNNNNNNNNNNNNNNNNNNNNNNNNNNNNNNNNNNNNNNNNNNNNNNNNNNNNNNNNNNNNNN
NNNNNNNNNNNNNNNNNNNNNNNNNNNNNNNNNNNNNNNNNNNNNNNNNNNNNNNNNNNNNNNNNNNNNNNNNNNNNNNN
NNNNNNNNNNNNNNNNNNNNNNNNNNNNNNNNNNNNNNNNNNNNNNNNNNNNNNNNNNNNNNNNNNNNNNNNNNNNNNNN
NNNNNNNNNNNNNNNNNNNNNNNNNNNNNNNNNNNNNNNNNNNNNNNNNNNNNNNNNNNNNNNNNNNNNNNNNNNNNNNN
NNNNNNNNNNNNNNNNNNNNNNNNNNNNNNNNNNNNNNNNNNNNNNNNNNNNNNNNNNNNNNNNNNNNNNNNNNNNNNNN
NNNNNNNNNNNNNNNNNNNNNNNNNNNNNNNNNNNNNNNNNNNNNNNNNNNNNNNNNNNNNNNNNNNNNNNNNNNNNNNN
NNNNNNNNNNNNNNNNNNNNNNNNNNNNNNNNNNNNNNNNNNNNNNNNNNNNNNNNNNNNNNNNNNNNNNNNNNNNNNNN
NNNNNNNNNNNNNNNNNNNNNNNNNNNNNNNNNNNAGTTATTAAAATTGGTCAAATGACCATTTTATGTAATATTTAATG
ATAATTAAGTTATTTGTGTAAGAAATTTTGACTCAATGAACATTTTACCTAATTTTCTTTTTAAGTAATATTCCTCTTTA
TTTGTAAGAAAAATAACAATTAAACACCCAAACATGATCTTTATAATCAAGACAAGATAAAAAGTAGGATGCTCCAACAG
TAAAAAAGACCTTTGCGGCTGAATTTTATTACCGTTCATTATATGCGGCGAGCTAGCACAACTTTTTTGTTCCCTGTCTC
ATCCTTTTGGGAAAAAAAAATATCGGTTTTTTTTTTTTCATATTCCATTTTTCGACATTTGTATCGATGTTTGTACTAGA
GTGCTGACTGAATTCGAATCTTTCACTATAAGGTTTATTCTACAGTTTACACTTTCAATAGGATTTTTTTTATATTCAAA
ACTCAAACCAGTGACATCTGATTAAGGATGGAGTAGGTATCATTAAAATTTATCATCATAGTTTATTTTTAAGATATGAT
CTCAAGATGTTTGATATATTTTACTTTTATGCACCATTCATGACTTTTAAATTTATTAAACTATTCAAATTTTAAAGTGA
TGGTTTATTCTCTATCAGCATAATTAACCATTTTATATATATTCCAAATACCATTATAAAATATAGTATATAATTAAGTT
GACATCTTAAATAAATTGATACACTTTATTGACTAAATAAAAATAATTATGCTTGATTATCGAAAAGCAAAAAAGGAATA
ATATATTTGAAGTGCATCAAATGGGTGGCATAGTGATTTAATAAGTGAGTGAAAATTACAAGAGATTTGTGATTTAAAAC
AAAATCTTTTTCATCTATCAAGATCCTCGTAGGCCGAATTATTATTGCATATCCAAATATTGGTAAGCATAATTAAAATA
GAATATTTAGAGTGTAAGTTCAATAACGTAATTCCAAGATAGATGTAGAAGTGATGATTAATATATGTCATTTTGAGGAA
GTTTTAAGTGCCTTAGATCTATAATTGAAGGTAATGATGAGGTTGACGAAGATGTTACACATTGTATTAAAATAGAGTGG
ATGAAATGAAACCTCGTTTTTTGTCAAACTACACTGAATATATTATTATTATTATTATTTATAGCATCTCTCATTTTATG
TGGGCTAAATGTCTTAATTCCTTTGACATTACTCATCAAGACATGGCAAAGGAGTGTTACGATTTGATCAATTATTTTTA
TAAAATTTATGTAATTAAATTTTTTGAATTATTCTATTTTGAATAATCAAAGTTATAATTTAAAATCATCCTATCATCTT
GATTTTCTTCGATATTGATATAATTCAGTTAGTTTTCAGTACTTTCAAAAACATCAATTTAGAAACTCCAATAAAATTTA
GAACACGATATCGCACATACTTGTATATGATTTTAATATTATACCCAAATAGCAAATTGAGGCACTACTATTTCAAAAGC
AAATATATGCACCATTCCATTCCAAAATACTCTTTATTTTTCTTGCAACACATACATCTATTAGATCTATTAGACCACGA
CCTAAAGATTCCTTTTCAGCAAAAACTAAAAATTTATGAATAAACATAAAATCATGATTGGAAAAATTAAACAGCATTGT
CGGCAAGGTTAAGCAATATATGACCCAAGGATGCAACCTAATAGTCAATGAAGTGGTTGAGAACCCTTAAGGTCTCAAGT
TCAAAACTCCACGAAGACAAAAAAAAAACACTAAGGGATGCTTTCCATTTGTCCTAGTCTTGGTGGACAAAGTTACCTTG
TACCTGGTTCTAGTGAGAGGCATGTATCTCGTGAAATTAGTCAAGGTGCACGAAAATTGGCCCAAACACCGTGGTCATAA
AAAAAAGGTTGAGCAATATATGAGCAAACACTAGACCAAGTCGAACATTGTCTGGGTGAATAATTTCCCAAATGCTATAT
TTGGACAATGTTTAAAAATAGGGATACAATCTAGGTGGATGCCTTAAAACAGGCACATCTGCATAAATCAGCCTTCTGAA
TGTTATATAACAACAGGCAGCTTTTACTCACTCAGAATATAGCAGACATTATCATACAATTTCACTTGAGATCAAACTAG
TAATGAAGACTCAAAATTGATCAAACAAGTTGTAAAGTTCAAAAAAGACACTACACTTGACCCTTTTTTTAATGCTCTTC
TGGTATGACTTAACACAAGCAAAACAGTTGACACATTTAGTGCTTCAGGTTAACTGGGAAATAGCGTTATCACCTTCCAA
CAAAAAAGGAATAGCATATGCTTCACCAAAACAATCATGAAAAAGCGGGGACATTTCCAGCTTGATCACCTGAAGCATAG
TGGCTATAATTCCCATCACCACGGCTACCCCTACCACCCCTTCCCCGATAATTAGGATAATTCCTGGGGTAATAATTACC
AGGTTGATCATAGTATGGGTTGTGGTCATCATAGTAAGACCGTCCTCTGCCACGGCCTCCACGGCCATTGTTGTATCCAC
GACGGCCTCCACCACGAGTACCCCTGAAATGCTGATTGGACCTCCGGGGAACCGATTGTTGATTATCAACATTTGCATCC
TTCGGATCCTCAACACCTTCTCCCTCATGTCCAACTTCTTCTGGTTCAGCACGTTGCTCGGACAAGTTCTCCTCCTGTTC
CCCATCAAAGTAATTTTTATATTAGAAAAAATTAACATTTATAGCCTTTTAGGGTATCTTGTGAATAACAACATTCAACT
TGAGAAAGCATTCTCCAAGAAGTACACATGCATACCTGGTGGAGATCTTTTGCAGAGCTATCGTGAATTTCGCTAGATTT
ATCAGCTTGAGAATTTACATGTTCCCCTTCCTGGGAAACAAATAAATATTTGAAGTTGGATTATGCAGGAACATAAGCTA
CAGCTAGGACTTCTAAAATGACAAGAAAAAACAGAAAAGAAGTGCTAAAAATGTGTACCTATGCATAGTCAATTGACGAG
TTACTACCATTATTAAAACACACAAGTGTCCCATCATATTTCAAGATAAGAAATTAAAAGCACAACTATTGATTAAATTC
TAGCATTTACACATTAATATATCAGATGTAGTGAATACATGAAAAACAACATAAGACATCAAAATTTTCTCCAAACACAT
GGGGAAAGACTATAATATTCTGTTTTCAGATAGTGCTGCCCAAAAGATGGTCAAGAGTCAATACATTATTCTTCTCTGAT
GGTGAAGTGGTTTGGAGAAGAGACAATGTGTAGTTTACCTTCTACCTCATACATATAAACCTTCAAAAAGAAGCTGGTAA
AGATAGAATATTCAGCATTGACGGTTAATAAGCTTTTCTATACTTTTTGCAGATGGTGAAATCAGTGTTTTCAGAGAAGA
TAGTAAACAACAAACAACAACAGCATACCAGTGTCAATTCCACAAGTGGGATCTAGGGAGGGTAGTGTTTGTGCAGTCCT
TACCTCTACCTTGGATGATAGAGAGGTTGTTTCCGATAGACTCTCAACTCAAGTAAAAGCATTTCGAAAAGAGAAAACAA
TAGGAGAGAAGACAAGACAAAATGCTGAAGAAAGCATGACAAAGCATACTAAAAAAAGGAACAGTCCCTACAACAGAATA
ATATGATAGTCGAAGTGCAAGAAACACTAAATAGTAACAGAAATGGAATAACAAAAAACACAAGTTTGTTTATTTAGTTT
TGTTATTTGTTTAAGGAGGAGAGGGGGGGGGGGGGGGGGGGGGGGATCAAGGCACAACATCATTCAATTAAAGAGGTCAA
AATAGAGTATTACACTTCAGGGAAATGATTAAAGAAGGTGAAACTGAACTAAAAACAAAGGAATGTATCTATCAATGATC
AAAGACATTTGTCTCGGTGTGTGCGCACGCATGTGTGTGTGCATGAGAGATCCACAACCTTAAACCTTATTGCAGCAAAT
CAGAAACAGATCCCAGCAAATGCAGCTAGTTAAACTATAGCTTAAGTTGTAGTCACTTCAGGAACTGTATTCCAAAAACA
AATGCAAAGAGGATAAGCTAATTGTCTAGAAAGAGAGACAAAATAAACTTCAAACCAAGTTCAGGTTGCTTCAGGATTTG
CATCAAAAATACACACACTTTCTTGATAAATTTGAGAAGAACTCCAAAGGGGCCAAATTTAAAGGCCAATTAAACAAAAT
AGAAACAAGAAAATGACCCTTCTCCAAAGTTGAGAACCAAGAAATGTAGAAAAGGGATAGCTTCTTTCTAAGAAACTCAA
AAAGAAGGAAAGATCTCAGAATAATACAATCCAGAATCCCGAATTCACTGTTTCACGAGAACCCAAAAGGCAAATTCCTA
AATAAAGCTAATTGCCCACATATATCAAAACACCAGGCATATTCTAATATTCCCAACAAATTATTAAAGCAAGAAAGAGA
AAGAAAAGGAAAGAAAAATACATACTTCGAGCTGAAACTCAAAATGTGTTTTGGCCTAGATAAAGATGAAGAAGGAACAG
GGAAGTCTCACAGACAGCCTTTGGTGTCTTGTTGGGTTAGAAAGATTGATTACAGCAGAAGATAATAAACAACTAACTTA
TATCTTTTATAAAGGAACATCAATTAAGGAGGCAGGAAAAAGAAAAGCATTCTCAGCAGTGAATGTAAATAAGTTTTTGT
TTCCTTCTCATGAAATACCCTGATCACTTGCAACCCAAGGGTTTGGTCTAGTAGTTGATGATGTGGGAAAAGCAGTGGCG
TAGCCACATGTAGTGACAACACTCAGGTGGCCAGTCGAACACCCTTGGTCGAAAAATTATATTATGTAACACCCTTAATA
AATTTTTTTACTTCGCCACTAGGGAGAAGAATCATGAGGTCCAAGGTCAAATCCAAGTGGAGGCAAGAAAACACTAGATG
ATTCTTCTCTATTAGTAGGAGGTACCAGGTATCGGCGCCTGATGGAATAGTTGAAGTGCTTACAAGCTGGCCCAGACTCC
ACATTATAAGAAGACACTAGAATTTACTCTCTTATGAATATATAGATTGATTTTAGCAAAAAGCGAGCATACTTGAAGCA
ACTTTAGGTTCAACTTATGAGCAACAACAACAACAACAACCCAGTGAAATCCCACTAGGTGGGGTCTGGGGAGGGTAGAG
TGTACGCAGACCTTACCACTACCTCATAAATTGTTCAACTTATGAGCAATTTATATATTTATGAAACTTTAGAGTTGTCT
TATTGAGGACTTCCCAAGTTTATGATGTGTCCGGATAATAGAAATTGTGCATAGTGGGCATCATCCTTCTTTAGAACAGG
AATGCATCCATTGTTTATCTGGAATCCTATATTCTCATCATTTCATGCATTTGCATGCTTTTATCTAGATCTTATTTTGT
AACGCACTTGTGGGAATCAAACCACAAATTTTCATTTGGTCCCTTCTACAACCTCGGTAATGTACTAATTTCCCCCCTTT
GCAACAAATAACTACAATGTTTCCTAATGACAGAAGAAAAATGTGATAACCCAAACCACCCCAAAGGATCTCAAAACAAG
CCTTAGAATACTATTAACTCCTATTCTAAAATTATTAAAGGGAATATAGAAAGGGTATACAGATATGAAGACAGCATATC
AGGGTGTAGGATAGTTAATTTAGGGCAAAGAGAGGAACACATAAACCAAAAGGAAAAATTCAATTAGTCCATAATTGGTA
AACCCCACAAGGCTGGAGCAGATATGCTCACCTAATTTATTTAAGCTAGAATCCAAAACTGGAGCAGATATGACTTGAGT
CATTGTAGGACATAATTCATTTTCCTCTTCTACCAACTTCACTCTTAATCCATGTCATTTGCTATGATCCATTAAGAATG
TTGATACAATTATCACCAAGACACCACTCACAAGCCTTAAGACTTACCTTTATACACAGCCAAACCCCAAAACCGATCTA
GAACAAAAAATGGAACATTTTCCACAAAAGCATCTTGCATGAAAATACATTATATATCTTACCAAATGCAGTCCGAGCTA
CCAACCCAGTCATTTACAACCCTAGTCCTTGTCACCCCGAAAATATGGCTACCTTTTGTTAATACACTGGGTTATTTGGT
TTAGTTGATGGTATCAAATAATTCTTATACTTAAAAAAATAGTGTTTAATAATCACTTCTAATTAGTAACTACAGTAATC
ATTTTTATTTCACTAGATATCTATTATTGTTCAAGATAGTGCTCTTGGTATCTAAACTAACAAAAGCCTCAATTTTTCAC
ACACAATAAAGTTCAGCAGAAAAATCCACACCACTCACCAATAAAGTTCATGAACTCTTTATCACACAAATAATAACACA
AACAACCATTATTTTAGCAAAATAAAGGGAAGGTGTGTTCTGTTAAGGTATAAGTCCTAAATCCCAACCCCAAATAAAAC
CAAAAAGGGGAGAAGTACGCAATCTAATAGCAAGGATCAGGTCCCGAAAACCTGACCAGTCAAAAGATTGACCTAAATAA
AACCACATAAAAGTATATTCTATTTCCACAAACCAAAAAGAAGTGAAGGTTTGGGCTTTTGAAGTACAAATTTTAGCATT
GTGCTGAAGTGTGTTTCGGAGTATGCAGAATCAGTATGGGGCCTAATTCAACAAATACCTAACTGCTATGTTTACTATAA
TACTATAGGGAAATAGCAAAAGCAAACATGAGTAATCATCGAAAAAGTCAACAAGTTACAACTTCTTGGATATTCTATCT
TAGAGGTAGCCCAAAGTAGCACTTACCTTCTCTTGATAGCGCTCAACTGGACTCTCCACCTGCCCAGTTGCATTGACAGG
CAAACCCGTCTCTTCTACTGGCACCTGATAAGACTCATACTCAGCAACAGCCTGTTCCACTCGAAAAACAGGTTCTGTTG
TAAAATACAACGAAGACATGATCTTGTTCAACTTGGATCTCAAACCAGCATCTGCAACGAAACAAAAATATAAGTATCTA
CAAACGATCACCTCAATCTTAACTAAAAAGGGGATATTGCTATTAGTATACTCCCTCCTTTTCAATCTATACCACATTCG
TTTTCATGTTCCGAAATGACTCACTTTATCTCATTTCTATACAACTTTCAAGAATACTTATATTATTGTAATCTGATAAG
AAGTTCAAAACTTTGATGAAGTATTAAACTTTTTCACTATCAAGCTATCCTTTCACTCATAAATAACAACAACATACCTA
GTGTAATCCTACAAGTGGAGTTTGGACTCTAGAGAGTGTAGGGCATACGCAAACCTTACCCTACCTCCTACCTCATGGAC
ATAGAGAGGCACAGCTCAAGTGCAGCAAGTCAAAGTATTTACGAAAACAGTAACAACAACATATAAAATGGGATGAAAGG
AGTAAACTTTGCACTCACAAGTAGCATCTGATTCTGGTGCAATGTGCTGATCAGACTTTGTTATCCACAGCTTGGCATGC
TCAAAGCAAGCTTGAAGGGCGTGCTTGTGCGACAAAGTAGAGTTAACAGGACGACAAATGAGTAGCTCACTAAGCATGGA
GATCAAATCCAAGTCCTTCTCCGACAACATATCCATCACATCCGTCGACTCATCTTCCGGCATGCAATCATAGTTCAAAC
AACAAGCCCTCTCATGCATAGCCCTTTTCCACATGGTTGAAACAAAATCATTTTTCCCCCAATTCGCATGAGCAAACATG
CTACCAAAATAAATAATGTTAAGCAAATCCTCAACCTCAACACAACTGTTATTGTCTTTTCCAGCTAATTTCTCATCTGG
GGAATCCGCAGCAGAAACGAGAAGGTGTTGAGTAGCAAGGTTGATTTCTTCCGTTACAGCAGCAGCTAGTGGCTGACGAA
GCTTCTCGAGCTCGTCTATGGCAGCAACAACGCTGGTTTTTGAGCGGAAAGTTTCTTCTTGCTCCTTGTTAAGGGTTTTT
CCATTAGCGAGAGATTCTTCCATCTGGAGAATGCGGTTGTGTTTCTTGCGGAGGGCACGGAGGCGCTTGTTGATCACGTT
CAAGACAGGTCCATCGGAGGTTTCAGACGCCGCCGTGGCCTCCATCGGAAGATGAGATTAGAGCGGAGGAAAGGAGGAAG
AGGATAAACTGAAGGGATTATGCCGCCGCCGTGAACGGTGGTGTTGTGGAGGGTTTGAGAAGTGAAGTGAAGTGAAGCGG
CGGGAAGACTTGGAATTTAAGGAGAGGAATTGGGGTTCTTGACAGAGTGGACTGGTTTTTCCACTTTCCTCGAAGTAACA
AAAAGATTTATTTATTTTTTTGGTAGGAATAAAATGAAAATGGGCCAAAACAACGCGGACGGTAAAATTAGCCCATAAAA
ATATAGTTCGTCTAATAGATTTAAGTTTGAATGGGTCATTAATCTGTTTACTTATTAGCTTAGTCCAACTTATTGCAGCT
CGTCTAAAAATTGAACAAATATGATATTGTATACAATAATAACATACTCAATAAAATCTCATAAAGTGGGGTTTGAGAAA
GCTAGAGTATATGCAGGTCTTACCACTACCTAAATGAGATAGAGAAGTTGTTTTTGAAAGACCTCGATTCAAGTAACTAA
AGGAAAAACATAATAGCTAATAGCAAAGTAGTACGAAGCAAATATGTAAGGAACCACAACAACAACAACAACAAAGTGTG
GTCACCAAAATACAATAAACCACAGATGAAATCAAATACCAAAAGTCAAATACTATATGTATATGTTGATACTACGACCA
ACATGTAGTTCTATACTTCCACCCAGTCAAAGACATGCATGGGCTAGTAATAAGACAACTCTCAACTACGTACTAACCTT
CTACCCTTATTGACGACCTTCATATCCTTATATATAAGGTCATGTCCTCAATAAATTGAAGATGTGGCATATCTTGCCTA
ATCACATCTCCTCAATACTTCTTCGGCATACCTCTATCTTTATCAATCCCCCTATATCCAACCTCTTTACTAAGGCATTT
GCACATTTGCTTTTCACGTGTTCAAACTATCTTAGTCTTCCTTCCTCATTGTGTCCAACACGACATTCACTCACACTTCG
TTCCACATCCTCTCATTCCTAGTATGCCTGCACATCCATCTCAACATCCTCATTTTGCCACTTGCATTTTTTGAACTTGG
AGTTCTTGATTGGTCAACACTTCACTTCACCAACAAAGTCGTTCTAACCACCACTCTATAAAACTTAGTTTCAAGTTTTA
GTGGTACCTTATTTTCACACAAGACACCAGAAGCAAGCTTCTACTTCATTCATACCGCATCAATATGACATCATCATAGA
TCTCCTCATTACCTTGGATCAAAGATCCGGGATACTTAAATATCTCTCTCTTGGTGATAATTTGAGTATCAAATTTCACT
TTATGCATGTCTCATGCGTCACATCATTAGATTTACACTTCAAATATTTTATCTCTACACCTACAATTTGTCGTTAACTC
TTTGCGAGTCTCTTTAATCAAAACAATGTCATATGCAAATAACAAAAACCAAGGCACCTCACCCTTAATGTGCCATGTCA
ATTTATTCATCACAAAGGCAAATAGATACATGCTCAACGTAGATCCTTGGTGCAACCTCATCTTGACTGGAAAGTGTTTC
GAGTCACCACTACTTCCCTATGTCTCAATCGCCTCTAACTTCTCTCCCATTTCCAGGTTCAGGGGTCAAGCCACCCATTT
GATCCTCGATCGGTCATACAACGTCTTCTTCTTCCCCTCCCTCTTAATTCCCATGTCCATCACATGTTTATGTTGAATAG
TAAGATTCCCACTTAGGATAGTCTTGCGTTCCTTACAAAGACCTATATCACCCTTCAAAATGAGTAAGTAATCAATATGA
GTTCTGACCAAGCGCTATAAAGGTAATCAAGTGGTCCTCTTTTTCTTTTGGAAAGCATGAATTTGTTATGACCAACTCAA
CAACTTTAGCAAAATCTAGAAGTGACGCTGCTCCTCCACTCCTAACCCCAAAATCTAAACCTTGATGCACACTATCAAAA
TCGCTAGTGATTGACACAATGTGATCATTGAAATTTCTGGCAATGAATAGCTTCTCGAAATGTGGTATATTCCTCACCAC
CTCGTCTAAATCCTCCTAGAGGCGTTTTTTAACTCCTCTAAATCCACTTGCAACGCATAAGCACTAATCATGTTCAAAGT
AGTGCTACGTGAATATATATATATGATCCTCCAATACTTGTTTTTTTTTTAATTATTTAATTTAGGTTTAAAACCCTATG
TTTTTTCAGTAAACCAAAAATAATCCCATTCTTTTTTTTCATCACCTGTTTTTAGCCTCTCGTCAATGATTCTTTCATTT
TTTTAACCGGTTAATCATAGTATATCTTCTTTTTGAAACTAACTTTTTTTTTGGTGCTTTGTACAGAGACATTAATTTCT
TGGTAGATGTTAATGAAAGGAAAAAGGATAGATATTCTAGAGATGTATCCTAGCTATGGTATTGTCTTTTTTTAAAATTA
TGTGTTGTCTTTACAAATTTTTTTGACTTGGTTTTCTTTTTTCATACTTTTTTTAATTAGTGAAAATTCCAACTTCTAAC
ACTACTTACTCTGGAATTGCAACTCACATTAACGCAATGTGGATGCTAAATACTACAATGAATGAGAATAAAAAGCATAA
TGGTTCAACAAGACATTATTGGATAAAGGTTGCTTCAGCTAGTATAAACCTGGTGTTATTACTACAAGAATATTGCAGCA
ATGAGCCAGTTACATTCTTATGATTTTGCCTAAACCTCCACCAAGTGAAGATTTAGTACAACTAGAAATGAAGGCACTAA
ATTTGCACCATGATGGTGAGCAGACCTGTAAAAACAAACATACTTCCACCGAGGCATAAATTAACCAGCAATATTTAACT
CTGTTCTTAAACCTCGCCACTTCAGGTGCCTTATTTCTGGATATCTGTGCAAGCAAATGAAAACAGTGAGCAACGTCAAC
ACACTACTCGTCATTCTTTTTGGGAACAATTAGTGAAAAACAAGGATGGTACCTGAATCATGACGTTTCCCCAGTGAGGA
TACAGATTGTTGATGCCATTTTGATCAATGTTCTACATCTTCAGGAAGGATTGTTTTTCCTCTGTAAACATACTGCATCT
CTTCCTTCCATGTCTGCAGTATATCAGACGTTATTTTATATTAGTTACTCTGATTTTCTACGAGCAACTTTCAGAGTTCC
AACAACATTAACATCTTGCAAGTTATCACCTTAGCAGGATAAAAGATAAAAGGGAGCACAAGCAAAGCTTACCTCATGTC
TGAAGGAAATCCTCGTATTGGGTACATTTGTTTTGTGAATATCGTTTCCTTGAGGACCTCTCTTGTAGTATTTATTGCCA
AGCCAATGCCTCTGCAACATTTACCATAGGAAGTAAAATTAGCATTAGGGTTACTAACTGCTCTACAGAATACCCCTTTA
ACCATGAATAAGCTAAACCTCCTTCTCATCATCATATGTAAGGATGCAGTAAGTTGCATCTCAAGCACTTCCATTAACCT
CTAAACCTATGTTACTTGAATTTCAATCACCGTCAACTTCCGGGCTAGGTAAATAAAATACAAGTTTCTCAGAGATGTGA
AATTAGACAAAAGTGGAAACAAAATGAAGTCATCAACGAAGTTCAAGAACCAGAATTATGAGAAACCACGGCTATAAAAT
TATAATTACCAGTAAATTTGTGATTTTTCAACCAAAGAAACAGTAATTAGGCCACACACAAGATTTCTAAGAGAGTTGCA
TATAAATTTGGCCTGAATGCTGTAATCGCTCACCTTGTCTGCATGATTGAATCCTGACTGATAGACTGAATTCCTAGCTA
TCTCACAAAGGTCACAAGAACTCAGCTTCCATACCTGAAAAATATAAGTTGGTTAAGGACATGTTGATATTTTACTGATT
GGAAAAAAAAAAAATGGACTGACCTTAGCTGCAACACTGTATTCTTCCACAAGGGGCTCTTTTGTCAAGTGGATTTGCAA
GGGATCATCAGTAGAGAGTGAGACGTTCATGCCACGGTGGAAGAACATAAGGAATGGGTTCCGATTATAGTCAAGGAAAA
GTGAATTATTGCTCAGGGGAGACATTGCCAGTCCAACCTGAATAGTTTTACAGAAACGGTGACAATAAAGTGAATAGACA
GGGGAAGGGGAAAAAAAAAAGGGGGGGGGGGGGGGGGGGTAGTAAAATATGATTGCATCTCTGCATAGCTCAACATTACA
AATGTAACATGATAATGAATCAAATCGTCAGATGGACCCAAATTTATGGGAAGTTAATTGTACATATAAAACACGCTGCA
TATTGAATAAATAAAATGTAGTTGAATTGCACACCTACCGCTAACTTAGTGTATATCAATAAAAAAAATTATTAGATTTG
TTCAAGAAAGTAGAGAAATATGATGAAGAAAGGTCCCAGGCCAAAGCTAGATGCAAAACTGCTGGTGAATGTGCAACAAA
GTGGACATGCAATACAGCAAGAACAGTTGGGAGCTATTCTAGAGAAACATTTTCTTTTTCAAGTCTATGGATAAACTTGC
TTACTCTATATAATTTGACACCTCGATTGACAGCTTGTATACAATACTAGTACGTTAAATTGCCCTACGTTTTTCTTATC
CTTTTTCCTCATGATGGTTCTCATTCCAGTGTGTGAATCCCTCTTTTACACCCTCTATATTTTGAAATTAATCATATTAG
CAATGCTTCATAAACTTCAACAAGCACCCAATAGGTCATTACAGCCCTTCCACTGTACGCATGTGTAATACAATCTTCCT
TAGACCACCCTAAATGATTTAGTAATGTCATCTAATTGCAGGTAATTCAAAAATAGATCTAAACAAAGCTCACTGGCATA
AATCAGTTAATGAGGTAAAGGTAATGAGGAGAAGTACCTGAGCAAGGTAGTAAAGATAATGCAGTACAGGGGTCTTCCGC
AAATTGATTCCATGAGAAATGTTATGACATAAAAGAAATCCGGCAGCTAAATGATCAACATCACCCGCCTGTATGAACTT
GAGAGCATAAACTTGGGGCACTTGTCTGTAACTAACTAAAAAAATCAGCTGAAGCGAACACTAACCTCCCCACAGTGTGG
TCTTAATCTGATTGTTGGCAACCCTTTTGATTCGCGAAGCTAGGACATAAGAAATAATAAGTACATAAGATATAATCTTG
CTCTGGAAAGAAAGACAACAGTCCACACAATCATTTAGAAAAGATGTTCTCTACCTTACACGGAAAAAAGGGCGATGGTA
GACAGGAAGAAGCTCAATGTATGCTAGCAAACATAAATACTAAAAGAGGTTGATAAACATCACATGATAAAGTTGTAAAA
TTTCCTTCAAAAGTGGAGTTGTTTATTTTTTCAGCTTCTAGCTAAGATTGTTAAGGGAATTGTTGCACACAAACGAATTC
TGTGGGTCTGGGCAGTAAAATTTATTTTAGAACTCATGTGGGGGAAGTGGGAACTTCAAAGCATGTGTGGTTGAAGCAAA
GAAAGCCTCAAGGCTCTTGGCCACTGGTATCTTCGTTAGGTAGCCCATTATGAGCTTGACCTAAACTCCTAGTCTTTGTT
AAGTTACTGAACAACCAACTTTAATTTGAAAGAACTTGATTGGAATTCTTTATCATGAAACTGTCCAGAAAATAAAAAAA
TATAAACATCTCTTGCACTATCAATTTAATGACAAGATTTATTCTATTTTTTTATTTTTTTGATAACCAAGAAATCACTG
AGGGCAACTGGCCACGGTCCGAAACCTGGTGGATAATTGATCGCCCCTCTTCTACCCTTCTCCACTTAAATATCAAGCTT
TGGTCAGTAGGATTCAAACCCGTGACATCTTGAACATTTATTCTTTTTATTGAGAAGGAATGAATAACACAGAATATAGT
TTGCTCATGGACAAATTTGAAACAGAGAGAGAAGAATGAGAAAAGAGATGAAAAGAAAAAGAGGATAATAAAATAGGACA
AAGGATGCAGGTAATGTAGAGTGACCATCTGGGTATAGAATTGTTCTGTACATGCATTCACTAAATGTCTTAGTCAAATT
GGATTCGAATTTCTCTCACTTATTTCTTGAGTTTTCAACAAGAAGAAGTTTTGGTATTAACTAAATTTATTCAATAGATT
AAATCTGCATATGCTCCATCGTCGTTGCTAGGACAGTCACTTTCTTCAGTTCTGACTTTGATTTTATGGTACTTCAATTA
AACCACCTACTGCTATAGATAATTTTTCTGGAACAAAATTAGGCAGCAAAGGAGGACAAAATTTGATGAGTACATTGCAA
ATGTAAGTCCTGCTAATATTTGGGATCGTGAAGCACCACTGACCTTGTTGAGTGTATACAAGTTTGCATAACAGTAATAA
GCATAATAAGAAAATGCTGGATTGAACTGATTTGTCCATTCATCAGGCTTCGGCATGTGCTTGGTAGGACGTCTCTCTGG
TTTACTTTCATCATCTACCATGTCAAAACCTACTACCTGTCCGGGAAATAATAGAACTTTAGGCTACTTCAATTGGCTAA
AATTTTCTAATACTATGCATGCACAGAATGTATTGAATAAATTGGTTCCTGTATGATGGCATTCTAGCAGTGAATAACAA
GAAACATAGAAAAGGATGGCCGCCTTCATTAGAAAGAATAATCTACACATAAATGAAGATTAGACATTAAAAACTAAAGT
AGATTCAACTTGTTTCCTAGAAAAAGAAAACTACTGAAACTCAAAGCAAATGGTACCTATAATAATAATTATTGACGAGA
AGAGGACAGATTAATAGTTTAAGATGACTAGGGATAATGCATTCAGAATAGTCAGGCCTCAAAGTTTCAGGGGACCCCGT
CAGAGTTGGCAAATACTGGCACTTAAAAGCTAGCTTGCATTTAGCCTCACATCTGATAGGTGCATAAAACCCAAAAAACA
AAATGATATTGGTCTATCTCCGATAGGACTTAACAAATTTGGCCGTCAGTACAACTTTCAGTTATCAGAGAATATCAATC
TGTTTTTCTTAACACATAGCGTATACAACTGTGTCTATAGAGGCATAGAGGCAAATATTCATAGGCATTGCACAACCATA
AGCACATTGCAGGCTGCACCTTGCTGACATCGGATAATTGCCCTCAGAAAAGTGAAAGTAGACTCTGAAGGGAACTAAGC
TAATTCCAAACGGGTTGCAACTTTAGTTACAGAGGAATGATGAATGAAAAACAGTATCAGGAGAAAAAACCCAATAAGAT
GCACCAATGGGGATGCATTTATCTTCTTTCATATCCCTTGAAGGAAGACTCAGCAACATGTTCTCAATGGTTTTAATGGG
TTATCAGCAGAAAAAGATTCTATCATATGGAAACACTCTAGAGATGGAAGCCTTTCTGTTAACAAGCTATATATTAAGGA
GGTGAATGAGTATCCAGGTGGTAAACTTGGCCCTTGGAAGCAGATTTGGAGGAACAAGGTGCCAACCAAGGTAAAGTGTT
TCTCCTGGTTGGTTGCCAGAAGAGCATGCTCCACTCATGAGAAATTGAAAAGGAGGGGTTTCTATATTGCTTCTTGGTGC
TCTCTCTGTAATGAGACTGAGGAAACCAACAACCATTTGGTCCTCCATTGCAAAGTGACAACACAATTGTGGAACCTTTT
TTTGGAACTAACACATACAGAATGGCTTATGCCTGAGCATACAGCAGATCTACTTAGTTGCTGGATCAGCAGAGGGGGGA
GAAAATCTAAGAAGAAGTGGTGGAGTATAATACCATCATGCATTTGGTGGTGTATTTGGAAAGAAAGAAATAGCAGATAC
TATGATAACAAAGCTAATTCAATAGAGAAAGTCAAATGGAACTGCTTGACTACTTTTTATTTTTGGTGTAAAGAGGAAAG
GATAGAAGAAGCTGCACAAATTTTGGATTTTATAGGCACTTTGTAATCTATTAGCCTTTTTTTTTTCTTTTGTTGGAAAC
CAATTTTTGGAGGTCTCCGGCATATCCTTAATGCTGATGAATACAACATTATCTTCATCAAAAAAAAAAAAAAAGACTCA
GCAACAAGAACTGCCAATTATCAACATCAAATATTACTTGTCAAACATTCTGTGGTCTGAAGAATTTCTAGACTCAAACA
ACGGACCTTTTGCCTAAAGCAGATATTGAGGAAAAGGATCAATATAATATCTAGCTCTTCTACACACACCTTGCTTATGA
TTTGTATCATGATTAGGGGAGAACTTCTTGGTTACGAGGTGTTCATCTAAGTGAGGGTGGATGGATGTTTTAAGGTATCT
CATTTAATGATATTGTCAATGAAAGAGGTAAAAGTTCAAAAATAATGGCATTAAAGTGAGCTTTGAAGCAAAAAGGTTCC
ATCCAATTGAAAACAGTGTAGGAAAATGGTAATAAATTTTTTATGGACACTATGTAAAACCTTTGCCCAATTTTGAGGTA
TGAGAGACTATCAAAAACTTAAAATCAAAATGCAGAAAAAGATTTACTCAATGTTTCTGTTAGCAATAGTTGGCAGTGGG
AGTATTCACAGTTCAGTTTTTATTTTTTTTAAAAAGAAAACCAATTAAGTCATTTATTCAATCATTAAACCAAACCAATT
AAATTGATGTTTTATCGCTTCGGTTTTGTAAAACACATTGCAGCCTCATCAAATTTCTTAGTCATAACTCCTACAGAGCC
CATGAATCATGGTATTGTAGGTAAACACAATGGGAAACTGCCCATTGACAATCATGTCAGTAAATAGTTCCTTAGCTTTA
TCAAGTTCCCCAGCCACAACATATCACTAAATCAAAAGAGCTAATAGTAAACTGGAACACATCCAGAATGGTCAAAACAA
AATATGGACTTACAGTGCATGTCACAGACTCCAAACAACAATTACAAGCTTNNNNNNNNNNNNNNNNNNNNNNNNNNNNN
NNNNNNNNNNNNNNNNNNGTTTTATCAAGTTCCCCAGCCACAACATATCACTAAATCAAAAGAACTAATAATAAACTGGA
ACACATCCAGAATGGTCAAAACAAAATATGGTCTTACAGTGCATGTCACAGACTCCAAACAACAATTACAAGCTTATTTT
AGTTCAAGGGTGGAGGTCCTAGAAGACAACAAAGGCAAATTAGATGAAGAAGTTTCTGAAAAGTTTGTTAGACAGGAACA
ACATCTAATCTAACTTTGAATTACTTGATCGACCAACAATGTATCCTATTTAATATTTATAGGACTGTTAACATTGCCGA
CCTCCGTAAAAGAAAGTGTCACCTGAAAGTCAGAAGTAGTTTTCAGACCATCTCTAAAGGACCCAATAGTAATTATTCTA
ATTGATGCATCATGGATGATTTCATGGCTATATTAAACTAAGCACTTTACCAATGCAGTTTAGCTGTTAAGCAAGCAATT
GCCACAATATACATTTGGGCACATGAGATGCATGTATACTTATCCCAAGAAATAGAAATCACAGAGAACCACATAAGTCA
TATAGGAAAACCAAAAATACATATATGTACTTCCATAGCTGCACTCATTAAAACTCTTGTTCCCAAGATTCATATTGAAA
GGTTGCAGTAAGCCCTAATGGGTTTCTTGCAGGTCCATATCAAATGTTATCTTGGACAAACTTCATGGAAAACAATTTGT
AGCAGATAAGAACAAACTTTTTTTAGATAAAAGTAAGAAATGAGGGGCAAAGGAAATGCTGTTTATTGGCTGCAGTGCAC
AAAATTGAAGTCGACAGATTATAAAAGAGAAATCAGAAAATTTCAAAATATAGCTTTGGTGTTTAGGGTAAACAACGTAA
CTATAAAAGATTAGAAAGGAAACATACCTGCATTAAGAACAGATGCAAATGAGGATGAGACTTTGGATCAACTGTGACCT
CAAATAGTGGAATGAACACATTATCTAGAATATTCTGGAAGGACGTGACAGTTCCCATACTCCTGTACACATTGTATAAC
CGAGGGAGCTGCAAAGTGTAAAAGTGAGAAATGCATCATATATCCATAAGCAAATATAACGACATAATCACTGAAAGGAT
CTAAATTAACTAGGAGAATTGATTTTGTGATTAACTATTACATTCAAGTAGAACTTAGAACTTGCTGCACTAAGACGTAA
ACTAGTAGCACATGGGCAGAGCAGCAGCTCCATCATTTATCCACCAAACATCCGCTTACTTTCCTCCTTACCACCTCCTC
TTTCCCTCACCTAGATTCCCATATGGGAAGGTAAAGTTTATCTCATTCAGCATTTAAAGTCTATTTTGGTGCTCACTTTA
TCAAGCAAATTCCTAAATATTCCAACATCTTGTCTGAACCAATCAAACCGACACCAAATACTAAGCAAACCATGCTCTCA
GTTAGTCACCATTACCATGCTACCAGCATCAACCATTGGGTCCTCCACTTAAGCACTTCATAAATAGCTTATACTTTAAA
AAAATATCAATGCCATCTAGAAAAACTTCTAGAATATGCCCAACCCACCTAACACATTTCTATATTGAAACGTGAGGACA
GAAATGTGTAACAAATTGGAGAGTCTTCAAAGCAAGGGATGGGTCTGGCAGTGATATGGAGAGCAATGTGTCCGCAAGGC
AAATAGGAAAGAAAAAGTGATGGGAGGTCCTATACATGTTTATGCAAGTATTTGTAGCTAAGAATTCTCTAACTTTTTAG
AAATGTGTAATCCTCATGTAATTTATCATATTTGTGTAGGTGATGAAGGTGGTAAGGACAGTAGCCCAAATGAAAAGCAA
ACCAAGTTAACATAGTAGTGATAGGGTGCTATCAATTTTACAATTTATTCTCCAGCCATCAATCTCTTTTTCATGTGATA
GCAATACGCATTCAGTGGCATACACAGAATTTTTAGGAAGCAGCGTCGACTTTTAGGTAAGGAATGATAAAATTTCAATT
ATCATCATAGATATAAGTAGGTTATATTATTAAGTTGGAAGAGCTCTTGAGTTCAACTCTATTTAACCACAATTTTAAGC
TTAAGTAAGATATATTTTGCAAAAAATATGCTTTGATTGGGGTTTGAACCCCCAACCTCAAACAACAAAATCTGCCAGCA
AACCAACGTGCCAGCTAATAAGTTTTATCACATAGGGTCATTTTGTTATATACTTAGTAAAATTTTCTGAAGGGATGTCG
CTTGACACCCCTTCGCTCAACGTAAAAACGCTCTTGTAGGCATTAGCACGTCATGAAATGGGCCAGAAACGGAAGAGAAT
CACCAATATAATACTGTGATAACGATAAACATGCACCAAAATAACAGAGAACACAAGCCTATTGCAACCACAATACTCAG
CCAGCTACACTTGGAAATGGAAGTGGAGAAGAATGGCCAATAGTGGATAGTGATGTATCATAAAAAAAGAAGCTTCTGAA
ATTAAATTGTCTTGGTAATAAGGAGCAAGTCAAGAAAAATTTGAATTTCGGGTTAAAGACATCATATTCGATCAAGTAGA
TCGTGACCTAACTTCAAAGGTGCCAAAACTCCAAATCTACGGTGAACAATATTGTTCTATACAACTTTCAAAAGTTCTAA
CAATTCAAATTTAAAATTTTGAACTAATATTTTCACTATAAAATAAGCATTCAATATTCACCCATTACTTCAATATACTG
CTAGTAGAATAAAAAGGTCAACATCTTAAGCTCTGTGTCCAGTCAAATAAGAGAATATAAAATGAAAAAAAAGGCTTAAT
TTACACAAATATTACATGATCAGCATAACACCCACCTGAATCAACCATACTGCATTTTGGCTATAAAGTTCATTGTTCAC
AAACCAGCTAGCCAGTGTATCCCATTCACTTTGTTTCCTTCCATAGATGGAGATTCTGTATTCAGCCAACTGTTCAAGAA
GAAAGGATTGTCATACATTAAAACGGCAAATTGTCCCCATACTGAACTATGAAAGAAGTACTCCACAAATAAGGTGTATA
TTAACAATCAGAGCCTAGAATAAAAAACAGGAGACAAATGCTAATGTGATAGCTACATGTTATATCTTAAAAGTATCATT
AAGTACCCATAGGTCATATTTGAAGCAGGTTTCACTCTGGAGGGCTACAAACTGCCTAAGCCAATCAAACGGCATTCTCA
CAAGTTGCAAGAACTACAGTCACATGCAGCAAGCAATTTAAAGATAAAAAAAAAGTAGCCAAGCGTGTTCCTAGAGGTCA
ATGAAACTGGGATGGACCATGAGAGACTGGGACTCATACCCCAGTAGATGCAAAAGAGGGGGGAAAAAAAAAAAGAGGAG
AAGAAAGAAGTAGTAGTTTGGTGGTTTTTCTATTCATATTTCTAAACCTTGGTGGATAGAGTTATTTGCGAGGTAGAAGG
TACCCTGAACACCCCGTAATCAAAAAAATCTTAAGATACAAACAAAAACTAAAGATTTTTCTAATCACAAAAAACAAACA
ATAATTTCCAATCAGCATGAAGCTCCAGGAAAATTCCCGGATAAACAAGAAGTTGCACATCAACAGATTGACAATTATGA
ATCTGGTACTTCTGAGTACAGCAACAAAATTAGACTTCGATAACAGAACCAATTTCTCATGAACAGCTTGTCATGGCAAA
GAGATAAAGATTGGAGCAAATATTCAGTCAACAGAAGTCATATATTTGCAAACAACAGTTGAATCATACACCATTCCAGA
AAAGAAGCCATTTGTGTCAAATTCTCCCTGTCCCTAGTTAATTATCCTAATCTAACTTTGACAGTCAACTTGTTTTCAAG
TTTGGTCATCCAATCCGTTCAACAAGTTGTTGTTAGATGTGGGAATCACACTTCAATGAGGCATAATTGCAGCAGTTTGG
GCTCTTGCAAATGGTATGCTCTTATTAGGTCAAGTTCAAATCAAGACAATCAGAGCACAAATTATCCTTTCAAAATCAAT
GACAGTAAGCTCTCCCATATACAAGGTCAAGCGAAGTAAGATTTTTAGTAGTCTCACAGCATTTAATGTAATATTCTTCT
ATTTATCAAGAAGTATGTAGAGTTGATCATTGTTCAGTAATTTCAGGAAAACTGGGGCAACAACTGAATGAGTAAAATGG
TATTATATTCAGCTTTTAAAAAAATATACACATTTCATGTTAGGAAAAAAGAGTTGCACATGCTTAAGTTGTCACAATAC
TGATTAAGGTATGTTGCTGTACCTGGTATTTGCTTGCTTCAAGATCTTGCAAGACTTCCTTAGTGACTTCAGCCAAGAAG
CGTCCTGAATAAGACAATATTTTGAAAACGAAGAAATTTATCGTGGACTGTTACCGAAAGAATAATTAGGTGTCATCAAG
CAACTGTCAACAAAAAAGAAAGTGCAGCTTTAACAGTATGGTAACAGTTGCCTTGATGGAGGTTCCAAATAAAATTACTC
ACTGCAGAGATTTTTAATTGAACAAAATTTAAAGTTAACTGCTGCAGAATGTGTTCAATGGAAACCAAATAAAATTCATA
TCATATGCTTTATTTATGACAGTTGTGTTACAGGAGTTTCAGGATAAAATTGAAGAAAATAAGTTAGAACTGTGATGTCA
AATGACAACTCTGTAGGATACGTAATTCACTGTAAGAAGTTGTGTTTTCAAGGAACACACCTTGGATAAGGTTGTCTTGC
TTTAGAAAGATTTCTCTGAGTCTGCTTTGTCCGCAAGGATTATATTTGAGATTGAATTTGTCAAACCGGTGAAATGTACT
CTTATCAGCATGTACGTCCAATAGATCAACATTCATATCATACCTGCAAATAAAGTGCTTAGAAGAGAGAGAATAAATAG
TGGACCTCCCACCCTGGGCACAGATAGCAGAATATTAGAACTTATGCAGAAAAACGAAAGAGAGCAGGGGAAGATTGATG
CAAACCCTGTCAAGTCCAAACTCTCAAAGACTTCCTTCAGTGTAAGATATTGTCCATCCCGAAATATGACTACCTGTTTA
GCGAAGACTCATGTGATTAAGACCAAAAGATTAGGCATGCCTATATACCCACAGAAATCTGCAAGTGAAAGCATATTCCC
TGGAAGCAATAATTTTCCTACCTCGTCAGGTTCTTTTCTCAGTTTCGACTTGATGAACCGCAGAAGATGCTTCTGATTCA
TGCAAGCAGAATGATGCACATGAGTATCAACCTTTCTGATATTGTAAAAATCACGATGAGGTGCACTTTTTTGAGCCAGA
AATTCCCGGTCAGCATTTACGAGCAAATGGAGGCGAAATTTCTGTACCATATTAAGAAAATGCTATGAAAAAAACAAGAG
AATTAACAGGTGGTACAATATCAAGAAAATGTACGATACCAACAAAATTGGACAAAGGGGGGAAATTAAAGAGAATTGCC
AAACCCATCACCTCCTCGAGAAATCTCAAACGATGATGACAATAAGAACGAACATTTCCTACAGCCATTACTTTGAGGAC
ATGGTGCATATCAGTGAAAAATGTTGTTGCGCTAGCAACAGGGAACAGCTCTTCCGTATCTACAACATGCAAGGTAAAAC
GTAAAGATCCCATGAAGAAGGCAGACAAGAATTAATGATGAAACAGTGTCAAACTACTGCATCCAATCAAATGTGCTCCA
CTTTTGAAACCAAACATACCGTTTTCACTAGCATAAACACGTACAACTCCGTCCTCCATCTTAAAATGGTGCTGCGTGCA
ATCCAAGAAGTATTATTATTAGAAATTATGCTTGAGACAACATCCATTCTTTGAGATACTGAGAATACGGCAACCTAAAA
ATCAAACCCTTTACAGTCATAAATGAGTTGAGGATCACAACTCACAGAAGATGCTTCTGAGTGGCCAAAGCTAAATGGAT
CATGTTTCTTATCAGACGCTTTTGATTCACTTATTGTCTCTTTCATCCATGGAGCAACTTCTTCCCTGTAAACATACTTA
TCTCTCAAATCTAAACATTCACGGATCAACTTCAGTACTTCTTCCTCCTCGACGTTTCCAGGATCTGCAGAAGAAATGAT
AGCAATTGAAAGAATAATATTAAGTATGACTAAGATCACAATAACACAAAAACTTTCCTAAATTTGAGAGATCTCACTAA
TAGTAGTTGACACATCCCTCATTAGTTTACCACATAATATTGCATGAGAATACATCATAACAACCGACCACCCCCTCCCA
AATTTATGTTTTTGTGCACCAAGCCATGTAACAAATGCATTTATATGTTGCCTAAATTGTTTATGACTTGTTGGTATGAG
TCCCGAGGGGGGTCGGGCTTGTTCGGATCAGTTTAGAATTGGACATGGTACAACAGTGATCACAGAGAGCAAGTCTGCAA
ACACGGAAAAGAGGAATCTGAGGAATCGAGGATGCAGGATTGACAACTTCGTGATCGCAATGTAAGACCTTGGCTTACAG
AGCCTCATCCACAATTGCAAAGCAGGGACTGTGATGGCGACAAGAGCCCGGCTCATCTGGCTCCACAATAGTAGCAGGGG
TTCCGCAATCACATAAACCCTGGTATGTATATTTAGAGCAATGGGACAGACAACTTCTCTTCACAAATCAGAGTTCTGAG
CTACGAATTTGAGTTATTCTAAGAGAGGTAATCACTAATTAGCCAAAGGTAACAATTCTAATTCATTTTTAGAGCTCATT
ACATGATATGTGTGGATTTTTGCATCCAAATCAAGAGGATTAATGGGTGAAATTCTGGTATTGAGCTCCAAGGGTCATTT
GGTGGCTGGTTAGAGTTATGTGGTGATCAGTAATGCAAGGATTAATTATGCGGGGTTAGTTATTTCATCTTTTACCCAGC
ATAAAATGATGTATAAATTCCCTCATACATGTATTAGTTATGCAGAAAAAAAAAACATGAACCTAATATTGTGACACCAA
TGCTATGTTTTATGTGGAAAAACCAACCAAACATCATATAACTTATGCTAGATTCTATGTGGGGATCATTTTTTTTCTTT
TGATGAAGAAATAAATTTCATTAGAGAAGGGCAAAAGCTAGCCCGTACACAGAAGTATACCAAAAATAGAAAACCTTACA
AGAGGACATGGTTTTCTATATATAACACCCACCCATCTGTACATGTAGGAATCCTATGGGTGCACCAAACAGAAACAAGG
GGAAATAGGCTATCCCTCAAAAGCTCTTCTATTCCTCTCTCGCCATATGATCCACATAAGTGCTAGAGCAGCGACATCCC
ATTCCCTACATCTTCTCCTACCTCTTCTAAATGCCTGATTTCCTTGGCAATGTATAAAGTTTTGTTAGTTTTATTACATG
AATAACTCCTCTCTAACCCGCAACCAACCGACTCCTAAATTCCTGAAGTAGAAAACTAAAGATTTGAACCAGTTACTACA
AATTGAAACATTATCATATATTTGGACTCACTGGACTACTCGTAATCTGTAAACTATTGGGTCACGGGGTTTGACCAAGT
TTGCTAATTGGGTTGACTTTGACCGTGGATTATATTTTCAAAATGGGTACAATAGATTGGTATAACACTATTAAACATCC
TTTTGCATAGATCGGGACACTTTGAGGATAAACAACGTGGAAAAGAACTCATGGTAAGTTAAGATTTGACTTCTAAAAGG
GTTTTGTCCTTAAAATATAAGCATATAGGGATTACTTGAACTATATGTTATGACTATGGGGGGTCACATGCCACAGTTCA
GTTACTCATTCACATTGTATATGCAAATATGACCATTGAGCATGTCTAATACATGGTTCCAATTTCCAACATAGTTATTG
GGCATTTTATTACATGGCTTGAGATCAATATTTTAGTATGATAGATACATGGCTCCATTGCGTGTGGACGGGATCCTCCC
TCATGAGTCAATAACCATGGAGGACCCTTTGGGAGTGACACGCCTTTGATGCATTTTTTACATGTACCCCTGCAGTGCTC
ATTTCAGTTCATGATGTTAATTATATTCGTGTTTGATGTTACCTGACATGACTAATGTGATTTGTGAGCTACAATGTAAG
ATGTTATATACTGTAGGATGCAAATTCGTTATGTATTGTACTATTCACTATTTTGTAAAGTCTCGCCACAGCCCTTTTTG
GTGGTGGCATGGTGGGATATATGACTCACTGCTCTTATCTTTCTTTTGTTTCAAAGACATAATCGAGTACCAGTGGGTTA
CATGGTTGATCATAATCAAGACTTGATAGTTCATGATGTTTTGATGGGATCTCAACTCCAAACCACTCTCATAGGGGTCG
TTTGGTTGGGAACAAGTTATCCTGGAATTAATTATCCCGGGATAAGTTATCCCACCATGTATATGGGATAACTTATCCCA
TCACTATTTTATTTTATTTTTTGATAAAGTAAAGTTGTATTCCTCAGCAATGAGGGTATGCTGGCAACCATCAAAAAGAT
TTACATCAGTGACCCAAAAAAGACCAACTCAAGAAATTGCTACTAAACTTATAAAGAAGAGAAAAAATTAAAAATCTGTC
CAGCATCCTCTATACCCTCCTCATTACACCAAAAACAAACGGTCTTCATACAACGCCATTTGATCTTTTGTACTGATTAT
GCAGTATTTTCCATACACCTCTGTTTCTTTCTCTCCAAATAGTCCACCATATACAAGAGGGTATCATGTTCCCACATTTT
CTTTTGGCTCTTACTCGCCCCCCCCCCCCCTTCTCACCCAGCAACTAAGAAGGTCTGCAGTGTGTTCTGGCATTGTCCAG
TTTGTGTGTGTTCTGCTTAGAAAAATGGTCCATAATTGAGCAGTGACTTTGCAATGGAGGAATAGATGGCTATTAGTCTC
ATTTGTCTCATTACACAGTGAACACCAGGAAGCTATTTCAAAGCCTCTTCTTTGCAGCTTCTCATGAGTTAGGCATGCCC
TTCTAGCCACTAGCCATGAGAAACACCTCACTTTAGTTGGCACTTTATTTTTCCATACCTTACTCCATGGTCCAGAGATT
TCCCCTGGGAGTTCCTTCACTTTCCTATTGTACAATCTGCTGACTGACAACCTACCATCATGATTGTGTTTCCAAATCAT
TACATCATCTTCCAGATTTGTGCCCTTGAAATCATCTAGTGTTTGTAGCATCTCGGCTACTCTCCCTATCTCCCAGTCAT
TTAGTAACCTTCTGAAGCTGAAATTCCACCCTTGTTCAGACCATACCTCATTTACCATTGCATCTTGAGACGAGCTGAGG
GTATATATATCCTGATAGGCAGACATCAAAGAGTCCTGACCAATCCAGTGATCTTTCCAGAAAAGAACCCTGGTCCCATT
CCCCACTTTGTATCTAATATTGTGTTGTAGTTGACCCCATAAATTTCTGATAGTTCTCCACACCGAGACACCATACGGGA
TATTCACCATATCGGAAACCCATGAGCTATTCTGGCCATACTTGTTACTGATAACTTCCTTCCAAAGTGCTTGATCCTCT
CTTCCGAACCTCCACAGCCATTTTGCCAACAAGCACTTGTTTTGTAGCCCCAAGTTTCTGATCCCTAACCCCCCTGAGCT
TCTACTCAGCAAAGCAGTTTGCCATTTGACAAGATGTATTCTTTTACCTTCCTTGATTCCCGACCAAAGAAAATCCCTCC
TTAATTTATCAAGTCTTTCTTCCACTTTGGCCGGCATAGGGAATAGGGACATCACATAGGTAGGTAAAGAGTCTAGTACA
GAGTTTATCAGAATGGTTCTCCCACCGAGGGATAGATATTGAGATTTCCAGTTAGCCAGCTTCTTCTCAGTTTTTTCTAT
TATACCATCCCATATCACTAGCTCTTTATGGTTGTTTCCAAGTGGCATACCTAGGTAAACAGTTGGAAGTTTTTCGATTC
TGCACCCCAAAATGTTTGCTAAGGCCTGGATCTGTGTCACCTCTTTGATGGAATATATACAACTCTTCCTCCAATTGACT
GCCAAGCCTGAGACCGCCTCAAAGACTACCAATATCATTCTGACAATTCTAATTTGTTCCTCCTTAGCTTCACAAAATAT
GACAGTGTCGTCAGCATAAAGCAAGTGACAAATTTGCATATCCACCCCTGAGAGATTGCCTACTTTGAATCCTTGCAACA
ATGAGTTTTGAGTAGCCACCCTTATCATACTATCGAATCCTTCCATGGCTATGATGAAAAGGAAAGGGGACAAAGGGTCT
CCCTGTCTAAGACCTCTTTCTGAGGGAAAAAAACCAGTAGGTTCTCCATTTATCAGAATGGAGAACCTAACAGTTTTTAT
ACAGACCTCAATCCATCTCAAGTCTCAACCATCTCTCACCAAACCCCATTTGTTTTAACATATTGAGCAAAAACTCCCGG
TTGACATGATCATATGCTTTCTCAATGTCTAGCTTGCACATAACTCCAGAGTCAGCCCCTCTGAGTCTAGTATCTACACA
TTCACTAGCAATAAGGGCAGCATCCATGATCTGTCTGCCTTTTATGAATGCCATCTGGTGTTTGTTTACCAGTTTGCTGA
TTACTTTCTTCAACCTCTCAGCTAGCAGCTTAGCTATAATTTTGTATACCCCGCCTATCAAACTTATGGGTCTGAAGTCC
CTAAGCTCAACTGCCTCTGTCTTCTTCGGGATAAGAGCCACAAAGGTGGCATTCAACCTCTTCTCAAAGACCTGCTGATC
ATGAAATTGTCTGATGGTATTCATGATATCTACCTTGAGCATCTCCCAAAAGTTCTGATAAAAGCTCATAGGAAACCCGT
CAGGGCCAGGGGCTTTATCGCTTGCACACAATTTGATACCTTCTGCCACTTCTTCTTCCTCGAACTGTCTTTGTAACCAA
TCCTTCTCCTCCAAACTGATGCTTTCAATGCCTTGTAAGTTTAGGCCAGGCCTCCAATTCTCAATTTCTCTGTATAGTTT
CTAATAGAAATTAGTGATCTCTGTTTTGATCTCATCAGTATCAGTCAACTCTCTGCCATTTACTTCCAATTTTTCAATTG
AGTTTATTCTTTTGTGTGTTGTGGCCATCCTATGGAAGTACTTGGTGTTCTTGTCTCCATGTTTGAGCCATTGAATTCTT
GACCTTTGTCTCCAAGCTATCTCCTCATTCCTGGAAGCTTCATCAAAATCCCTAGATAGATGAACTTTTTGAAGGAGTTC
ATCATCAGTCAATATTCTCTGCTCTTGCATCTTTTCCAGACCAGCAATTTGATTGAGTATCTCTTCCTTCTTTTGTTTCC
AGTTGACTCTGTTCTCATAGCCCCATTGTTTCAACTTTCCTTTCAGTAACTTCAGTTTGGAGGCTAAGATAAAAGAAGGG
ATCCCATTTACTGAGAAGGAGCACCACCAGTCTTTTACCTTCTCCCTGAAACCTTCTACTTGCATCCACCATTGTTCAAA
CTTGAAATAAGATTTCTTCAAGGTTAGCTCCCCGCAGGTTAGCATCACTGGATTGTGATCAGACTCTAGTCTTGGTAGAA
GACTTTGCCTAATTTGTGGGAAAGAGTCGTCCCAATGATGAGAGTAAAGAAATCTATCCAATCTAGAAGCAGTCGAATGG
TTTTCACCCCTTCTCCAGGTGTACAATCCTCCAAATAAAGGAGGGTCAATTAGCTCCATTTCATTTATCCAATCTGTGAA
GTCAGACATAGCCCCTGTTAATCTCTGTCCAGTTGATCTTTCCATGGGATATCTTGTCACATTGAAATCCCCGCAAAACA
GCCAAGGTCCTATGCATGTGTTCTTTAGATTGATTAGATCCCTCCACAACTCCCTTCTGATGACTTCGTTACAATCAGCA
TAAATTGAACTAAGGAACCAAGTTAAGTTAGTATTAATGCCTTCAAATCTACATGTGATTACTTGCCCAGAAGCCTCCAC
CAATTCACCTTTCCACATTCTCCTGTCCCATAACACTGCTATACCCCCACTTCTCCCCATTGCCTCTAAGTGTAGTTCTC
CCAGCCATCGGTTGAACCACAATTGTTTGATCAATTGTGTATCTGCTCCTGTCAATTTTGTTTCCACTAGCACGTATATA
TCTGCACCCCACTGTTGAAGTAGACTCCGAATTAATCTTCTTTTATTCTCATTGTTTGCCCCCCTAACATTCCATGTTAC
AACTTTAAACATTGATCACTTGAAGTTGTTTTTCTCCCCCTACTTCTTTGTTCGCCATCTTTAAAATTCACATTAAAAGC
CAAATTCCTCACTTCCTTTGGGATGTTAATGGAGTTATTGCCNNNNNNNNNNNNNNNNNNNNNNNNNNNNNNNNNNNNNN
NNNNNNNNNNNNNNNNNNNNNNNNNNNNNNNNNNNNNNNNNNNNNNNNNNNNNNNNNNNNNNNNNNNNNNNNNNNNNNNN
NNNNNNNNNNNNNNNNNNNNNNNNNNNNNNNNNNNNNNNNNNNNNNNNNNNNNNNNNNNNNNNNNNNNNNNNNNNNNNNN
NNNNNNNNNNNNNNNNNNNNNNNNNNNNNNNNNNNNNNNNNNNNNNNNNNNNNNNNNNNNNNNNNNNNNNNNNNNNNNNN
NNNNNNNNNNNNNNNNNNNNNNNNNNNNNNNNNNNNNNNNNNNNNNNNNNNNNNNNNNNNNNNNNNNNNNNNNNNNNNNN
NNNNNNNNNNNNNNNNNNNNNNTCAATGATTTCAATTGTGATGTTGTTCGATGGATTATCCCATCACTATTGTATAAAAG
GTAGGATAAATAATCCAAGGACTATCTAATACCTCCAACCAAACGCAGGATAAAATAATCCTACATTTTATCCCGAGATT
ATTATACTTTATACCTCACACCAAATGACTCCTTAAAGCTAGATGTTTACTTATGATGTTCAGTTGGGTTAATTTAACCC
CTGTATTTAGCACTGGACAATTTCTAGACTTGTACTAGTTTGAAGATTGTACAGGAGCTAACAACTTTTGCTTATGCTCT
CTGCAATCCCTTTTGCCTATTCTGTAATTCCGCATCTGCATGATGCTTTTTAATGAAATGTCTTACTTCATCAAAAATAA
ATAAAAAATCAAGACTTGATAGTTGTTCCAGTGGTGAACCAACCATTATCGCTCTATGATACCTAGGATATCTTCAGGTT
GTCCTTTCCATTTCAGGTTGTTGGGTTATCACCCATTTGTACTTTTAGATACTCCCAAGTCAGTTGATGGGCCTAGGCCT
TAGTTGTTTAGATATGTAGACCGGGTTATTGTGTTGGCTAATACACAACTGTTGTTGGATTATACAACAGTTTTGGCTTA
AATGTTTATGAATGCGTGATATATGTTAAAGCACGGGTAGCTTGACAAGTAGTTGCAGCATGTTGGTGTCAGATAAGGAT
TATTGGGATTTCGGGTTGAGACAATGATAGTTGTGCATTGGATAATCAGACGTATTACGAATTATACATGTTTCACCTTG
ATTATCAAGGAAAATAATTTATTATGAGATATTCATAAGCAACACTTGCTAGAGGATATAGTCTTCTAAAACCCGTAGAG
AACAAGAAGATGAGAATACCATGCGTTGTAGCAGGCAGGGGTAAAATGTTGTTGAAGAAACTGGGATCATTTTCCACAAT
GTGCATAGATGCTTTGTCTACCTCTCCAACATCATTATCAATGTTAGATCTTGCCTCAGGTACGGCCGTTTTATGCTGAA
GATGAATATGACTTTCAGTCAAGGCAGAAACAGAAAATTCTTCTTCGGTTGGACCGATATCCTACAAAGTAATGGGAGCA
AAAGAAGTGACTTCATGAGCGATTTCAGTTTAAAAATATCTAATTGTCCTAATCTTAAAACCATAGTGGCTGGTGGGAAG
ATAGCAATCCGACGCAGCTGAACTACCTTAAGTCAATAAGCTGAATAAAATAATCATTAAATGTTTGTGAAACTAATGAC
ATGCAATTTAACATTTGATCAGTCGAGATGAGAGACTCTAAATATCCACGGCAGGAAGAAATAATAAGTATAATGCTCAG
AAGCTTTGAGAAATTGGAGAGAATGCTAGGGTGATTGGAAGCAGCACATACAGCAATTTGGTCAGGATGACATATACCAT
ATGCAGTCTTTTCTTTCTCTTTCTCTTCCTCTTGTATTCTTTTAGCAAATACATTAAACAATTCTCATCATCATGCACTG
ATGCACACATGCTACACAATATAGAGAATAATTTGACATTCTTATTTTCTCCATAATTTTAACCACATGAAACACACACC
TGAGACACTACCTAAATTCAGAGAGTTAGAAACAAACTTAATGCTTTGATACAACACCAATGATATACTCCTTGAATACA
CTCAGTACCTCATTGTCATTGTGGTTCTTTCTGAATAAAATTACTTAACCTATAAAAAACACTACTCCTATAAATCCAGT
GAAGTGTAACTTCACATTCATATACCTAGAACTTCAGGCTTTATTAATCAACATTAAATGTCAGTAATTAAATATTTAAA
TGTTAAAACACCATTGGGTGTAAGGAAGAGAAAGTTAGATGAGATTATATTCAGATATGCATATATGTCCATAAATATGG
CAAAAGCTTGTCAGAATTCACATTTGAGCAGTTCAAATATTTTACATTTTCGTAAGAGTAAACAACATCCTCTGCAGCAA
CATCAAACTCGCCTTTGTCCTCATTAGAGTTGCCAACATCTTCAACTACAGAATCAGCTGAAAGTTTCGAAGTCATTGGC
TTCCCAACAGATTCCACTCGCATTGTCGGATTCAAGCTACTCACAACTCTTTCTTCACCTGCAATATGACAAAGTATGGA
ATATATAATGAATACTCACAAATCTATCTTCACCTCAAATATGACCTGTCTCAATCCATCTCATCCCAACATATTCTCAT
AATATTACGTATTGTGATTATTGTAAAAAATCCATCATAAATTAACTAGTCTTATACTGGCTATCAATCACACAAATAAA
ATTCAAAAACTCTTGAGTTCAAAGCACGTACCACTCTTGCTTTTGTTTCGAGGAGAAAATGAAGTCGAAGGAACCAAATT
AAGTCTCTCCATGGAATTCGACGATAGTATCTTATCAGTCCGATTTAAACTCGAATCCTCATTCATCCACTCATTCGATA
CACGAACATTAGGCATTGACGACGAAACTCTGTAACTTCCCAACACATTACCATCATTATCATCATAATCATCATCATCA
TCAATATTATCAATCGAAGTCGATAAGTTACTGGTGTAAACATTCCTAGTGTTAACATTTTCAATCTCATCTTCATTGAA
ATCAAACTCTTCCGGTTCGGAATCGGAAATAGGGAGACTCTGTCGACGTTTCCGGCGAAGCTTGATGAGGCGTTCGAGAA
CTTCGTCGACGCTGTATTTATGGAGGTAGACGGCGGCGATAGCCATTACGGAAGCTCCGAAGAATGCTGCTATGGCGAGG
TGCATTTGAGAAGCTGATGGGCCTGACATTTTTTGGTTTGTTGAAGCAAGCAAGTGAGAATTTGTGGGAGTGATTAGCGT
TTTGGGTTTTATAGGGTTTCACTTCCTGAGGTTTATGTTAAGTTAACCTGGCTTTATTTTGTAAGTTCTAATATTGGCCG
CATACCATATATACTATATACGATACATTTCAAATTTTGAGATATAAAAAAATATATTACTATTTTTTAAATATTTGTAA
TACATAATTTCTAAATGCATAAAAAAAAAAAAAGAGGATGTTTGGTTTATCGTAAAATTTGAATATGTCACATAAACTAA
GACAAATGAAATTGTTTTTATATTTTATAATGTTTAATGGGTAAGTGAATTATTATTCAAAAAATATTTATATATATTCT
AGTAAAATATTATGAAAACAAAATACGTAAACGGCTTCGAAGGTGGCGATTGGTGAGGGATGAGATGGTCAAGGCATCAA
GGGATGTGGAATGGGGAATGAGGTTCGATGGTTTATAAGGAAGAAATTTTGTAGAGTTGCTATTGGCGGGATTTGTTTTT
CTTTTTTTAAGTGGAAGTCCGCATTAGAGTCCCAACTAAATTTGAATCACGCATTGCAAGGCTTATTCGAGGGTGACACT
CTCAATAAGATCTTCTTCATATTCAAGATTCGAACCTGAAACCTTTGATTAATGATAGAATAATTCCATCACTACACCGT
GATCCATTGATAGCGGAATTTGTTTTAAAAGACGCCAAGATTTGTGTTAGGATTTTGCAAACTTAGGTGTTGAATACTAT
ATGGAAAGGCCAATCAGCTTTGCACAAATAGTTTTGTCAATAAAAAAAATTCAGTGGGTGTCACGGGCCTGATGTGGTAA
TGGTATTCACGTGTGTTTTCGCTGCGGGTGTTTATGGTTCGTTTTGGATTGGATTTTGATATAAAAAATCAAAATTAAAT
TAATCTAACTAGTTTTTAATTATTAAAATTAAAGTAAATCAAATATAATTTATATTCATTGATTTGGTTTAGTTTTTATG
AAACATAATTATATTATTTTTTTACAATTAAAAAAGAAATTCTCATCAGTTTTCAACTTATAATTAGTTGTTAACATTTA
ATTGTGTTAAAAAAAAATAAAAACTTTAAATATAGTGGCTATAATTTTCTTCATTATGGAGAAAATATTTTAAGATTTAT
AGGCTTTAATTGAATAAAGTTGTTAAGAAATATATGGAGCTTAAGGTGTAACGTTCATTAGCCTATTAAACGGCACTCAT
TACTCTCTTTTTATTTACGAAATTCTTGAGGAAATTCTCTGCAGTCTAAGGTCCATTTCTTGATTATTATTATTATTATT
TTGTTTACTTACTTTTAATGACATAATAGAATTGTTTGATCTTCCTGCAAATTGCTATCCGATTCATGATTTGAAGTTTA
TGTTTTATATGAAATATTCACAGAATCACAGTCAAATTAATATTTATAGATATTTAGTGAATATTTTAATATATAGAGAG
AGGTTGAGCAAAAGTTATTGTGTTCCCGTGAATCCACACTCAACCTATGTTGCTCGGACAACTCTCCAAATATGTACGTT
GGATCTTCCAAGAATACACTGTTTTTGAAGGATTTCCGTCAGCATTTTTGAAGAGTGCGAGCAACATGTTGGATCCGCGC
CCTACTTATTTTGTTTGGGGTTTGTGGCAGTTATTTGACCAAATTGATTTTGTGTTAAGGATTTGAGGGAATGTGAATGA
TTCTAGGTTTGTTGAATTTGTAACATGATTTGTTTAGGGCATAGCGATTTTAGTGTAGTCCAATTTAATTATGGAATTTA
GGCTTCTTCGAGTCTGTTATGTCTCTAGATTTGACAAAATCATGAGTTTTATTTACTTTGTTGGGATACTTTATCGTTTA
TCAATAGATATAAGATTTGCATAGACACTACACTTCTTAGACCTCATTGTGCGGAAATACACTGGGTATGTAGTTGCTTG
GATACTTTATGATAGCTCTATAGTATTCATTCTTTTAAAGACTCCCAATCCATATAAATAGAAGAATCTTTTTAGTTTAA
GTGTCTATTGGGCTATATCATGTTTTGAACTTTTGATCATCATTTGTTAAGTTGTTGAGTAACAAAAGTAATGTAGTGCA
TCCATTGTTGTTCATGGGATGTGGATTGATGTTTAAGTTCCTCGTTGTTTGGTTTTTTCGACTTCATTACAACAGGGAGA
TGGAAATAGTTCTCAAAAAATTGAGGGGATTTGCAATTACTACCATAAAAAGATCAACGAAAAGTATTCAGAATAGACGA
CAGAGGAAGAAGCGTGGGCGTGAGGAAGTACTTGGTACTACGATCATTGAGGAAAAAATACCTAACCCCGATTTGAAGGT
ACAAGCTAGAAATGACATAGTGAAGGAGAATCATGGTTTAAGGGTTCATGTTGGAGATGACATAGTATTCGAGATACTAA
CGTGGCTCCCTTACAAGTCTATCATGCGATTCAAGTGTATTTCTAAAGCTTGGAATACTTTGGCACAACATGATCCCAAC
TTTATCAAGTTACATATTGTTCGTTCTCATGCGTATTTCCTCAGCCACCCACCTCTTCTTTGACCTAGGTATTCGTCACC
AAAAAATACCTTAACACATATGAAAAATGCTCTTTGATATCAGATGGTGATGTTGCTATCATTTAGTTTTATGATTGTAA
TTTGCAAAATGGTGTGAGAAGGCATAGTTTGTTTTAGCAACAACGAGCTTGTTTAATGCATACCTCTTTTTTTGTATCAT
TGTGTTTATGTGAAGTCCCCAGATCATACTCGTGGGATTACACTGGGTATGTTGTTGTTGTGTTTATGTGAAGTCCATGA
AGCACTTGATGCAGCTAAGGGGCAATTGTTCAGCAGAAACTTGAAGAATGAATTCCCCTGCCTCTTTGAAACTCATAATG
CAGACTTATTAAAGCTTCAGGATGTAATATGCTTGATTCTAGTTCAAGGGCATATATGTATATTGTTAGAACAAGAATGA
TAATAGTACAAGGAATTCAAAATAAAAAAACTTGTTCGGCTTAGAGGCACATTAATATGTTTCTTGAAGACAGTAGGAGT
CTCTCTCACGAGCAAACGAAGAATAAATAACAACTCTATATGTGGGATTCAACTAAGCCACAAAACATGTAGCATTCAAG
AATGTTGTTCTTCCATTCTTGACTTGGTGATTTCACCTTTTGATTAACGTCTCACAAATATTTCTCAAGGGAAAGTAGTT
ATGACTTCTGAGTGCTTATCTTTTCAAACAAAAGAACCTCTATTTTTGGACAAAAGTTTTGAAAGAGAAAACTTTTAATT
ATATTATATTTATAATGTAAAACTAAACCAAAGATGATTGTTACAATTCACATTCATGTATTTTGTATGTTTTTTGTAAA
AAAAGTTTTACAAGATGAATTTGTTTCAAAATTAATTGAAATACTAACTCTTACATATAACAATACTTGTCTTGCCCCCA
AATCTAAACATGTCTATTTTTGCAACATATACAAAAATAGAGAAAAATAAATGAAGGGATAATTATCTAACTAAACAAAC
TTAAACACTACATTTACCAAACTTAACAAAAGTTTTAAAAATTACCAAATGCAACAAGAGTTTTTTTAAATTTGCTATGT
ATCAATGATCTATATACCAGAGATATAATAATTTGCTTTGTATCACTGATATAGAGTGAATTTTAAAGACAAGGGGTGTA
CATTGAGAGAGCTACTTCATTCCTATGCCCTAAGAAGTTGTCGCTACGTTTGATAATTAATATACAAACTAAATCGCTAT
TTTGGTAATTAGGCCTCAAACAATCTCTATTTACGAAAATTCCAAAAATATGAAGGTGACACTTATGTTTTTACGCTTGG
AGCTTACGCCCCAAATTCTAGAACTTACGCTCTATGGATCTACGTCTTTAATTTGCGCCCCGGAGCATTTTTGGTACGCC
CTGCCCCGAGACTCGCCCCAAAAAACGTTTTTGAAAACACTGGGTGACACCTTGAGCAATTTCTTGCTTGGACTGAGGCA
AATACATTCTCATTTGGGCCTAGATTCCTTTTTGTGGGCTTTCTTCTTAGTTGCTCTAGGCCTTTGTCATCTCTGGCCTA
CCAGAACTGGTTATTTTTTGGAAAAATTACTAAAATACACGTCTTATGTTTCCCTTATTTCTAATATTCCCTTCTATTTC
TAAAACCCTCTAAAATCCCTTATTTCTCTCCTAATTCTAAATTATTTTATAATGCATACGAGCTAGTTTATAATGTATCT
GAGCTAATTTTTAATGTATCCAAGCTACATATTATGTATCTGGTTTATTTATAATGTATCCGAGCTAGTTTTTAATGTAT
CCGAGCTACATATTATGTATCCGATTTGTTTTACTTTTTTCAGGGATTAGTGTAATTACAAACTAAATAGGGATAGATTG
TATTTTCATATTAAAACTATGTGATTCCTAAAATTTATACTTATTTTTTTCTAAACAAAAACACTGGAAACCCAAACATC
ACTTTAGCTATTATTAACCTTTATAATTTCATCTTCTCAATAGAAAAATACTATAATCTTTTTCTCGTAAGAAAATAATG
TGATAAGTATTTATGCATTTTTAATTAGAAGTCTCATATTCAAGTTTTGGGTATGAATAGCCCTTGTTAAGGAGCTCTTT
ACTTTTAATTTGGAACTTCCTAACACGACTCCTAATCTAATCGAGTTTCAATGCAGATATTGACCTAGAAAAAGAAATGC
CGAGAAATTAAGTATAGATTCTTCATTAATATATGGGTCCATTAAGTAATTATAATTTAATGCTAATAAAATTAGATTGG
TTTTTTAAAAAATTGAAAATTTGATATATACACTCCCCTATAACCCCGTGACAAATAATCAAATTTAATTGTTTTTTTGC
ACCCTAAATTATGGTCGATGTTACTATCACAATTCTAGGGCCCATTGTTATAGGGTTTGTCTCTTTCAAACAAATGATAC
TTTCCCTTTAAGTACACAAACAAGAAAAAGATATTTTTCTATTATGAGTTTAATTATATTGACAGCTTAAACTTGTTTTA
CACTATAATGTTACCAGTCAATTATAGACGTCTAAAAGTGTGTGGCGGGATGAATAAAATCATTATACTTTTAATCAAAT
ATTTCATATTCAAGTCATTCTAATGAAGAAACTTTAATAAGGAGCATTTTCTTTCTTAGTAAATTTTGTGTGATATAAAT
TGTAAATGAAAAATAAAATAAAAACAAGTATAATATGTTACAATCCGGTCAAAGAAATCTCCATTTAATTAACTTGATTT
CATACGCACAATACAAACAAGAAATTCACCTTTTATGGTGCTCTTGGGTGTCTGATCAAACGTTTTGAATGTGAGTTTAT
GTAAATCTAAATTAATTGAACCACTAAATTATAATACAATAGTCTATTTATCAATTTACTTTTTTTAAAAAAAGCTCTAT
TACGGGAAGACAAATCACTATTTAATTAACTTGACCACTCATATACACAATCTAGAGTCAAAATTTGAAATTTATGAGAA
AATTCTAATTCTTTAAAATTATTGAGACGTTCTAAATTAATAATATGTACATATTCAATTGCTTACTACAAATTCAAAAT
TTGAATCAAAATTATTAAATTCATCAAAATTGTAACCAACATACTAACTCCGCCCCTCACACTATATACCAAAAAGATGT
TATGTAACATCAATCTTTGTCATTATAATTGGAAAACAGCGTAGCAATTATAAGTGTCATCATGTGCAGGCCTTATCAAC
CCAATCATATATATATATATATATATATATATATGATTGCCAATTTTTCAAGAAAATTAAAATACACAATAACAGTTAAA
AACCTCCTACTGGAATTTGATATTTTGACATATATATTCTAAAAACAAGTAAATAATGACAAAAAAAGTCAAAGATTTCA
TTTTCAGTGGTCCAAATTTAATGAAACTATGAAAGCTAATTAAGCCACTAGAAAAAATTAATTCCATTTTTATTGGTTAG
TTCATAAAGTGGGGCGGTATGAGAATTATAAGTGAAAAACTTAGTGGGAAGAATATATTTGGAATTACTAACAATGCCAA
ATGCAATAAACAAAAGTACATCTTTCCTTTAAGTCAAAGCATTATGATTTTAGACGATACGTGTTAGGATCAAATGCTTA
TTATTATGTCAAAAATTATACTCTAGTTGATAGTAAGAATGTAACTTTAATTTTTAATTAAATTTACCAAGCAAGCACTA
TGTTCGATCACGATTTCGACTTGAGATACTTTCAACCCCCCTTATGCAGAGGTTGATATTACCCAACAATTCTCCTCCCA
ACACCTATCTCATGCAATATGTTTCTTTGGGAATCGAACTCATAACATTCTGTCAAAATTAAGCTATAGCTTATAGTTCA
GATTACTACAAAGTACACCTTTACTCTCAAATTATTTATCGTTTTTATATGCGTTTTAAAAAATATTAATTAATTTGTTT
TTTGATATTTTACTTTTACTTTTATCTTAAAATATGATTTTTCTTCATTATATATATATATGTTTATGTGTCATCATCCT
ATCATTAAAATATTTGTAGTCTTCGGGAACAATTAAGATCAAAGATAAAATGGGAAAATAATAACTAATTTCATCTTAAC
CTTCTTAAATGAAAAATACTTTGAAATAACTATTTTAAAAAATCACGACGAATAATTTGAGACAAAGAAATTAAATTATA
AATTATATGTTGATGAGATGTAAAAAAAAAAATGCCGATAATTTTTATTATTTTATATTTCACTTGAGTGTTCAATACCC
TCCTTAAGACTTTAAACAATTTACATTTGTATCGTATAAAATTTATTAAAGAAAGAAAGCAATCTTCTTAAAAAAAAATC
ATTTTCAAAATTCTAAATCGAACCCCTAATGAAAAATGGAAGAATTGGATAAAATAGCAAATTATTAATTCAAATTAAAT
GATATAACCACAGTTTCATTTAATTGAAATCCATAGCAAACACTTGCCATTTGCCTCTCTCCCCAGAGAATATCGCTCGC
CACTCTCCCAGATCTCGCTCACCACTCTTCCTTGCCTCTCCCACTTTATACAAACACAAATGTATAAAAATGTGTTTGTG
TTTGAATAAAGCGAGAGAAAATTGTATATACAAATATAAATACATATATTTTCGTCCTATACACTTATAATCATACAAAT
TATACAAAGATCTTTTCCTACCAGTTCTCTTTTGCCTTTCTCGCTTTATACAAATTACAATGTTAATTTGTGTTGTATAA
AGCGAGAGAGAGATTTGATATACAAATGTTTTATTTCGATTCAATTGTATACAAATTCAAATTTTATGCAGATATACAAA
CACAATCATTGATACATATACATAGTAGGTTCATATATACAATTATCTAACCGATATACATATACAATCGCTGCGCTTTT
ATACAAATGAGAGGTCTGCCAACGATTTATACAAATTTGATGCTTCATAGCAAACATAAAATTTGCTATGAAGTGCAATT
ATGCAAACTATAGATATATATACAAATATGATTTTTATGTTTCTAAACCTAAAATTTACTCATGAAAAATTGAGCATTAT
ATCCATCCTACCACATTTTCATATTAACATTGTACCGTAAACGTAAACAAACAAACTATTGTATAGTGATTGTCTCATTC
ATGTAAAATTTGGTTTGGATACACGTCACGATAGCATCTAAATTTACTACTAGTATTAATCATTTAAATGTGAACATGAT
ATTGTTTGATCTCTTTTCTCTTTTCTTTTTTTCCAATATTTGTTATGGTATCATTATCAATACTTTTTTGTTCTTCTGTC
TTGATATAAAAAAGAAGGATGTTGTTTAGTGGATGACCCTGTTTCTTTTTTAATTTGAATTTTGTGTATGAAAAAAAAAA
TTGACACCGAATGCTTCCCTCGAATGGCTCTACATGGTGCAAATCTAAATTAATAAAACTTTAATAGATACTGAACACCG
AATGAAAAATTAAAAATGTTCTTAGTTAATGTTTATATTATTACTATTACTTAACATCTAAGCTTCTTGCATCTGTGTAC
TGATAACGTGTATCTAAAATAATATGTATATGATTTTTTAGGAGTAAATTAAAGCTTTCTTCATTAAAATTCAATCCCTT
AAAAACAGGAAAATCTTTAGAATTCCTACGTAACTGATTGATTAGCTTTCATTTCTTCTCTATTAATCATCAAATAAAAA
TGTGATTAATTCGTTATCTTTTCCTTAAATTACAATTTTCAAATAGAAATTAATTAAGTGGGAATTTCCTTACGTTAAAA
TATTACTTCCTTGAAAATTAAAAAAGCATTTGGCAAGTTGTTTCTGCCCAAGATTTGTGAGTTGTCGAGTCATGTTCGAT
TGATCAATGTATTTAATTTTTCCTTTTTTATGATAATACAAAAATAAGTAAAAATCTCACCTATTTTGTTAGAATTTTTT
AAGTTAGTACTTATTAAGTCATAAAACTTAGTAAAGATAATTTTTCTACACTCAATTCTTATCCTAAGTGAGTCGTGTGA
AATGAGTGATCAGCACTGTAAAGCAAAAATACCAAATCAATCAATTGTTGTGGCCATTACTAAAAATAAAAAATATTTCT
TGTTAGAAATTTCCTGAAAAATATTTAGTGATTATTTTTATAGATATTTTAATTGAATAGGTGATGGAAAAAAATAGTAG
TGTTTTTGTACGTTGAAAAAATTAGGAAGTTTTTCAGTATTTCGGTGAGAATCTATTTTGTTATTACTATTATTTTCTTC
TTCATTATTTTCAGTATGACCTTTTTGTCACCATATACATTTGCTTTACATACTTGATTTTTTATATGTTTTACTTGAGC
CGAATATATCCCTTCTACATTCACAACGGAAGAGTAAAGCTACGTACACATTATCTCTCTTAAACCCCACTCGTAAAATG
TTACTCTAGTTCATACATTTTTTTGGAAATGTTTTTTCTGTGTTCGGTAGCATTTTCGAACTATAGTCTAAAGTTTAGAG
TAGAAAAAAAACCAATAAACACAAGTCCAATACAAAGAAAAAAAAAACATATCTTACTTTTCATTAAGTAGATTAATAAT
TTCCCTCCTTTATTCTCATATTTATACATACATCTCTTATCTATATAATAAAGTAAGTACCACTAATATATGCTAATCAA
ATACTAGTTACAAATTATGAACTTAATTAAGCACAAATTCCTTAATACTTCATGTCATGAAGTTCATGAACATCAGCATA
ACCATTGATTCCATCATCAACAACTATTCTAGTCTTATACTGATATCGACGAGCAACGTATAGAAAATAGAACAAATTCA
ACACACCTAACCCCGCGATAAGATAATAGTAATTGTCTACCCGACCCTCATTAATATCATTCGTTAACCAATCTGGATGT
CCATGCCCTCCTGTAGTATTATGCAAAAGGTTCACTAGTAAAGTGCTTATATAACTTGCACCAGCAACTGTGCAAGAAAA
CAGAGAATTAGCCACACTGCTCATATTTTCAGGGAATTCCTTATTGTAAAACTCGATCTGTCCAAGTATGTTAAAAGCTT
CCGCGAATCCCATTAATACTAGTTGTGGAGCTAACCACATGACTGTAACAGGTGCAATCCCATCAGGACTATTATGAGTT
ATCGCGGAATTTCTTCTTATCTTTTCAGTTATCCCTGCTACAACCATTGATAAAATTGAAAAAACCATCCCAATTCCAAT
TCTCTGTAACAATGTGATCCCACCTTCGATTCGTGTTATTTTTGTAACAGATGGCATGATGAATCGATCGTAGACTGGTA
ACCATATTCCTACTGTGATCATCGATATTACAGAAAGGGAACCTGGTGGGATCTGGAAATTAGGGCCGAGGTGACGATCC
ATTTTTAGAGCTTGTGAGATTGTAAATGTGCCCTGTTGTCCAATCGCTGTGAAACATATAATTCCTGCTGACCAAATTGG
GATTATTTTGAGTATGCATTTCAGTTCTTCGATTTGCTGGATACTGCATAGTCTCCATTTGTTTGTACAAGTACCATCTG
TGTTCACTTCATCCTCCATCACTATAGCTGCTTTGTTCAACCACCTGGTTGATCAATAGAACAATATATTAACTGCTGCC
ATGTGCAGGGAGCGGCTCAATAGAATGGGTGGCCTAAAGTCAAAATTGTGTCAAAAGTATATTTATTACCTGTACTTATG
GGTTAAAGGGAGTTTCTTCACAATGGACCCTTGAGGTAACAACGGATCATAAAAGACCCCGTTACTCTCACGTTCATCAG
GAAGCATCAGCTTGCGTTTCTTGTAAGACGCGACAAAAACTTGAATGAAGCTCGAGAAAATACTTCCTTGAGGCTTGACA
TAAACGTACACTTTTGTCCCAATGAAAAATAAAATGATAGACAAGAAAATGAGTATCGTAGGGATACCGAATCCGAGTAC
CCAGCTCACAGAGTCTTGAATATACACCACGAGTGTAACTGCAATTATCAAAACCAATGTAAATGAAGTGTAGTACCAGT
TAAAGAAACTAGCAATTCCTTTTCTTCCTTCATCTGTTGTTGAATCAAATTGGTCTACACCAAATGGGATACTACAAGGC
CTTATTCCAGCAGATCCAATGGATAAACATCCTAGGCCCATTACTAGAAAGCCCATTTGTGAATTTTTGGGCTTCTTGCA
TTCATGTTGGCCCATTTTGCAAGGAGGAGGGTGTAGCTTAGGTAACCAAGGTATCATGGTTAATACCAACATTCCCTGTC
AAATAATCAAAAAGAAAATTAATTACATATAATGTCGAATGGATACTATGTTGTCTAGGCTAGTCTCCTTATGTAATGAC
TCTTAATTATTAATTACTAAAAAATAAATAAATATTTACATAATCAAATTAATATTAATCGATAATAATAATAATAATAA
TAATAATAATAATAATAATAATAATAACAGCTAACTTGTAATTGTATATTAAATTTAATAATAATTCTAGTGTCATGTCT
CAACCTAAGTGAAAAGTATATACTTTTAATAATTGCTAAAAAAAATTGTTTTTTTTGTTTTGGGGAAATGGACACTTTGT
GCATGAATTGAGTGGTATATACCCTTATCTTCTGGTGAAAGCGCACAAAAAAGCAAGATATTATTTGAGAAATAATATAA
AGTAAATATTGTTTCACTTTACATATCTTGGTTGTTATTTAAAGAGTAAAAAAAAATACTTTTAAAAATATTGGAATTGC
TTGTTAATTATTATTATTATTATTTATAGTACATATTATGTAGGTTTTAAGTGGGCATTTGAAAATAAAAAATGTGAAAA
TTTAAGAAAATAGTAATATTTGTTAAGACTTTATTCATAGTTCAAAATAAAAAAAATATTGAGACTTTTTATCATGTTTA
CCTTTTATTTAGTGAGGCTCGCTCTTAACTACTCTAGAATAATTTGAAAATAATCAGAAGGATAATACCAGAAAAAATGT
AATATACCAACAATTTATTTAATATGGACTAAAAGGAGCACTAGAGAAAACATAACGTACTAATTCATTTAAAATGGACT
AAAAAGGAGCACAAAGAAAATGTAATGTACCAACAACAACAATTATACCCGTAAAATTTTAGTGAGGTTTGAAAAGAACA
GAAAACGTAACGTACCATCATTTCGAAAACGGAGGCAAAAGCAATAGTCCAAAATCGACCAATATATGCATCGCAAATAA
AAGCACCAAGTAATGGTATGAAATTAGTAACGCCACCCCATATATTAAGAACATTGGAGGCAGAAACTTGGTCCAAATGA
AACACTTCTAATAAAAATTGCATAAAATTTGCCAACAACCCTATTGATGCCAATCTCTCAAATGTCTCATTTCCTACCAA
AAATAATAAAAACGTATTAATAACTCAACATTAACTTCACCTACAAAAGAACTAACAACTTAGTCAAATATGTCAAAAAA
AAAACGTACACACTTAAATAAATATTTTATTAGCTGTCATTTTGAATTTTTTCTATGTATGCATTAAAAACAAACTTAGA
TATTTAGGTGTATGAATTATGAATTATGATTAATTCGAGCTTAATTATCATAAATCATATCGATATAAATAGTGTGAGCA
AGATTCACAAAGAGTTTTTGAAAGTTTCATCGAGCTTAACTAATAGATTTTTTTTTTCAATCTGTTTAAACTTCGATGGA
TAAAGTACTTATCTCTATTCAACACTGAAGTCAGAAATTTTAATTATAAAGATAAAAGAAAAAAAATGCAAAACTTGTGT
CATGAGAGTTGATACACCTAACTGTTCAAGTGAATCAATAATTTCTATATACGGAAAAAATAATATTAATTATTTATATA
GTATAACTTTTCGACAAAACAATTTATTTGAGCTATGTATATAATTGACACTATCCATACTTGAGTGGAAGAGAAATAAA
AGGCATCAAATAATCAAAAAATGTGCAAGTTAAATAATTGAGCGTTTGATTCGAATATCAAGATTATTATAAAAAGAAAA
AGATAGAAGCTTTTGAAAGAAAGATCGATGATAATCACCTAGAACATAAGGCATAGCTCTCCATCCACCGGGCTTTCTCC
GGTGTGTTTTGGACGGAGAATCACTACCGGAGGTCTGTTTTTCCTCATCGGAGACACCATTTTCCGGCAAGGGAGAGGAC
ATTGAAGACTTGTTATTTTTTTTGTCCTCCATAATGATATAATATATAGTACTATATCTTTATTTTCTTCTTATGGTGTG
TTTTTTTTTCTTATAACTAGCTAGGAGTTATATAAATATATATATAACTACACTAGTACAATATTTTCTTTTAATTGATG
ACTACTTCATCTCTTGGTATTTATAGACAAAACTTTATTTGATGAGACAATTACATGCATTATTGTGAGATTTAAATGGC
GTGTATGATTTTTAGACTTCTGGGAAGGTACAAGATAAATGATTGTGTGGCTTACGTATGTTGAGTAAGGTAGACTGATA
TTTATGATCACTTTTTCTTTGTATTATTAATTAGTTGGTACAACGGTGTTGGGTTTAAGTAGGGTGTGAATAAAAAAATA
TAGAAAATCAAATGAAAGAAAAAAAATCCCTCATTAATAGAAGAAAGAAAAAAAAATTGTGTTATTTATATTAGAAAACA
CTTGAAAGTTGGCTTTTAAAGGGTTAAGTAGAGGGTATCACCCCTCGTGCCGTCGTCGTTCACTTGGTTTCATTTTGATT
TTGACAAATGATATGATTGACTGAAGGGTTAAGTAGAGGTTTTGTGTGATTTCATTGTTGAGTTCTAAGTTCACTAAAGT
TATTGAAGTGTGAGGTATTGCTACTTCGTTAATAGGTATATTTGTTTTATCCTTGGAGGAAATAATCCACAACCCCAGGT
ACAGTGAGGGGATTGAATTTCTTAAAGACGTGCACACAGTGAATGCTCTAGACTCGGATGGTTTTTTTCTTTTCATCCTA
AAAATATTTTTGGTTTACTATTATGAAAATAGGAGATTATAGAGACTAATTTTTATATGGTAAGATCGCAACAGTCTATT
AAAACAATTTTTTTATTTTTAAATAAAATTGCATACATATATTATTTTTTAAAAAATTTACTGAATATATTATTATTATT
GTTATTATAGTTGTTATAGAGGGATTTACTATTATACATCTATATAACATCATTCCTTGATATTCTTGTTTCAAGAAAGA
CGGACGGCATGATTAGAACTAAAGGACTTGAATCAAAAAGTTAATTATGAAATAAAGAATAAAAGCAAAAGAGAAAGTGA
CAATAATAAAGTAGAGAATTCATGAACTAATACTATTTCCTCGGTCCCATTTTATGTGAGGTAGTTTGGCATGGATTTAA
GAAAAAAATGAAGATTTTTAAAATTTGTGATCCAAAATAAATGATAGAAATTTGTGTTGCTGTAAATCATTTCACTAAGG
GTAAAATAGATATTTTATAGTTAAATTGCTATTTAAAATAGAAATATCTCATTCTTTTTTTAAATTTGCTAAAAAAGAAA
ATAAGTCACATAAATTATCTAAGTAGACCAATTATTAGTGAAGATTGGTTTTAGCCTTTTAGGAATCTCGAGAGCAAACT
AAAATCAAGAAAAAAACTAAGGAATTGGAACTTGAATTAGTAATTTAAATATTCAAAATAAAATTCCTTCCGCCTCATAT
TAGTTAATCACATGCATTTTAAGAAATCATAAATAAGAAGATAATTTTACTAATTCACTCCTTAAAAAACTTCTTAGAAT
TTTTACAAACAAATGTGAACACTTTTAAAAGGAATTAATTGCAAGGGTAATATAGGAAAAATATAATTAATATTTTCTTA
ATTTAGTCAAGTAGTCAATTAATACGGGAAAATTATATTTTTAGAAAGATGATCAATTAATATGGGACGGAGGGAGTAGT
ATGTATTGGTAAGGATAAAATAGATATAGTTGATAAATTATCTCTTAATTTTTTAAATTGAACAAATAAAATTAAACATA
ATATATTTAATATATTGGGCAAGTAAAAATGAACAGAGAAAATATATAATAAAAACATGCACAAAATTTAGTATTTCATT
TTTAATATTATAGAAAATACTAGAGTTGTCAATATGGGCTAGCCCACCCCATCCGGGCTGACCCATACAGGCTTTGACAT
TTTACGGGTCAGGCCGGGCTAGCCCATTTTTGGTGTGGGCTAGAAAACGATCGTCCCAGCCCACAAGTACGTGGGCTACA
GGCTTGCCGGGCTAGCCCACTTTTTTTAAAATTATATTTTTTTTATAATTATTAAAATAAATTATAAATTATAATTTTAA
AATATTATCATAAATATCGACAAAACAATATTACATGGTGTTAATGTTACTACTTGTTAATCAAATCCACAAATAAAATT
ATCTTTATAATATTTATTAAGGTTTTTCAAATAAAAGTATAAATATCTAAATAGAAATATTAACATAATTGTTTTGTCAC
ATTAAAACACAAAAAATGTAACAATATTCCAACCATAAAAAAGTTAAGAATAAACTCCTTAAAAAAAATCATGAAACTTA
TGGCGTATCTAACACATCATGAAATCTATGGCGTATCCAACACTTCATGATCATCTTCATCAAGCATATCTGAATCAGCT
TGTGGCAATGTTGTCTTAACATCTTTATTTTCATCTGCAATTTATATGCGGTTTCAATTAGTTAAATATTAAATAGATTT
TGAGTTTGGACTCTCTTTAATTTTAAATTTTAATATTATATTATATTTTTAAAATTATTTTTATTTGGCCCACGGGCTGG
CCCTACCTATATTTCTCAAGCCCCACAAATCAGCAAGCTTATTCAGGCCGGGCTAAAAAGCTTTTTTCTTAAATGGGCTC
CAAAAATCTTAGCCTAGCCTTATTAAATCTCGGATTAGGCCAGGCCGGCCCAACGGGCCTAGCCCATATTGACGGCTCTA
GAAAATACTAACAAAAGATATGCATACTAACTACGAAAATCAAAATTATTTGATATTTTTGGTGGTTGTAACTTAAATCA
TTTATTTATTTGAAGGGGTGCATATATCACTAAATGCATTTTGCCATTGGAAATTGGAAATTGGAAATTGGAAAATGCTG
TTACAGCTAAATACATTCCCTTCGCTCATTTTTATTAATTTGTATTTTATATATTTTACACGTTTTTAAAAATATTACTA
ATATAAGTATTTTATCATAATGTTTATATCAATTGGTATGTTATTTCTAGTTCTTGAAAAATGATTTGATAAATAAGTAA
TATTGAAGGTAAAATAAGAAAAAAAATTATTTTTTTCTAATATGTTGATGAAGACAAATAAAAGTAAAAATCCAACTTCC
AAATACTGAAAAAATAAAAATGAATTAAGGAATATAAATAAATAGTTCGTGTAATAATAACAAATAAAACATTTTTGTTT
TTACTCGTGCAAACTCAATTAACCATCACCACCCAATTTGGGGGGGAGGGGGGGGGGGGGGATAATTACCACAATTTAAT
CAATACTACTATTAAATTTTTATTTTTTTAATTACCTAAATTATACTACTCGAACTATGGTAACATATGACTACCCAACT
ATCCTAATCGTCGATCAACCTCCACACTTTCCTATCTAGAATTTTATCATCAGGCAGTAAAGTTGTGTCATATCTCCCTT
CCCCCATCCCTCCTGCTCGGTCTACTTTTACCTATTCTAACTCGTGTTATAATCAACCTTTTACACTTTCTCACTAACAC
ATTCTCACACCTCCTTTTCACATGCTTATCTCAATCTCGCTTCCCTCTTCTTTATCGCCGAAGGACATATGCTAATGCCA
GACATCCATCTGAAACGATATTTGTCCCATTACATCAACTTTGGAACGACACTAAAACATGCTAACATTTGGATTTTGCT
CCATATACTTACTATTAATATAGCTGGCATGCATATATATATCTAGAAAGTAGAAATTATATAGTATAATATACTGTGGT
CCACTTCACATTCCATCTTTCATTCATGATATAATTAATTAATATTTAAAGCAAATATCTTCAAAATGAAATAATGTATA
GTTCAAATCTTGAGCAGAATAATTTGAGAATATTATGTATATTATATTTTAATGGAAAGAGCTAACATGTATCAATTGAA
TACTGATTATTAAGTTAAATTTAGAGTTTTTGGCTAAAATCATTTCTGAAGTATGACCTAAATCTAAAGTACATCCTTGT
GTTATATAAGTGAACAAAAAACATCCTTGCACTACTCAAAAGTTGCAAGATTCATTCTTCTGTCTATTTTTTTTAAGAAA
CTCACGCCACGAACAAAAAATGTGTCAGGTCGAACGAATATATGTACACATGGTTAAGATAGTCAAGTTGGGTGATTTTT
TTAATTTTTAGAAATTGAGGGCTTAAATCATATTCAGACAAAATATATTCAAATTCTAAATATTCTTTGTAAAAAATATG
TCCAAATACAACTCCAATTTCAAAAATTTCAAATAACGTAAATTATTATTTAATTTTCACAACAAAACGCCTACATAATT
TCACTAAATTTCCAATATTTTTATATATTATATAAAATGTGAATTGCATTGTATATATAGTATATATGTGCTATATATGT
GCTATATATAGATATATTTATTTATTTTTAAAGATAATCTCTAAATAGTTGCACATAATATTTTTAAAATGAATTTTTTT
CATAATCTTTCTAATCATCGGAACCTACTGTATAAATATTTCAAAACTTATGTATTGTTGCAAGTCAAATTACTTGATGA
TGCTAAAAACATATAAACTAACAACACACAAAATTTAAATTATGAGAATAAAATATTTATTTTCTATCCATATCCTTATT
CTTTTTAGATCTTCTTGTCGTGACTAAGACATGATCAAATTAATTTTTTTTTTTATTGATTCAATCAGTTTCTTAATAAA
AATAGACTGAAGGATGATTCTTATTATTTTTTAAATAGTATAAAGATATTTTCCGCCTTGTTTATCTTGACGAAATGGGC
GGAATAGCTATTCCAATGCCAAAAATATTCACAATGTTCAGTAGCTTTTCGATTGCTTCCCTTGCATTATCAGATATGAG
TAATTTTTGTTCACTTAGATAATATAAAAATGTACATTATATTTGAGTTATAATTGAGGAATAATTTTAGCCAAAAAAAA
CTCTTAAATTTACGTAGTATGCAAGTGTAATAAGTAGCCCACAATGTTATTGAATTTTGTGATATTTCCCATGCATACAT
ATTATCCAAATTAGGCACACCAGTCAAGGCTTAAAAAAAATACTATATAGTATTATTATTTGTTATTCATATATGAAGTA
TCACAATCAAAGTTTATCTCTATATGTAAAATCTTTTTTCCTCTCTCTTTTTATAATTTCAAAGAGTTATCTAGAGATTT
TGCTCTATAACATTTACATCGTTGGTGGTTTATGATACTATACGTATCTCTCTTATTTTGGTTTCTGTTTTGTAATCATA
TTTCTTTAAATCTATTAGAAATAAATATAAAATAAATTATGATTTGATAAATATGAAAAAATTGAAATAAAGAAGGGTAA
TTTTGTTAAGTCATAATTGATTTATATTTACTTTCAAAATATTTAAAGAATAATTACAAAAAATATAAAAATAATAGAAA
TAGACGTAGTATCGTAAATCACATAAAAAATAAATATTATAAAGCGTAGCCGAAAGAGAGGTCTATAAGATTATCCTTTT
AAAAATAAAATAAAAAAACTAATTAATTTAACATATTTGGAGTAGTACGTAGTTAACTTACAGTATATTTTATTTTTGAA
AAAAAGAATTTTAATTGTAAGACATCCAACAAAATAATACCCCACAAAAGTGTATTAATTCTTTATATATATATATATAT
ATATATATATATATATATATATATATGATATGCACATGTTATACATAATTTATGTATATTTTTTTGTATACGTGGTTAGC
GGTTGTAATTATTTTTGACGAACGCTGTTAGTTTTCTAATTTTAAATTACTATACCACGATGTTGAATGCCACGTCGGAA
CACTTGGAACTTCACTACCCAAATTAGAGAAATTACAATTAACAAATCCATAATCCCATTGACATAATAGTGAATTGGTG
ATCAACATTCAATCAACATATAGTGGGCTGTTTTTTTAGTAGTCGAAGAAAAATTTTTGCACTAAAATTGCTAATATGTG
TTGTTTTGTTGTATTTTCGTAACGTAGGAGTAAGACTGCGTACATTCCACTAATATATTGTTATTATATATATCTTCAAA
GGTCAGAGGCAGAGCCATATATATTTAAGGGGTGTCGATTAACACTTCTTTGTCGGGAAATTTTTCTGTGTAGCAAGGTT
AATTTATTTTATGTATATATATATATTGCATATTGACACTCCTTGACTTTATGCGATTCTACCTTTTATATTTTAACACC
CCTTAATTGAAATTTTGGCTCTGCCAAAGACAATATTCATATTGATGACCAAAATAGGTCTATTTTCAATTAGGCCCAAC
CATCCAATTTTTCCATTGACACAATATCAAAGAGCCCAGTTGATGGCTTCAGCTTATTCTATTAAAAAATTTAGGAGAAA
TTTCACAAGTAGTGCTATTTAGACTGTCTCAATTTATGTGATGTTATTTAACTTGACATATGTTTAAGATAAAAAAAAAC
TTTTGAAACTTGTGGTCTAAAATAAGTAACAAATGTTCGTGTGACTATAAACCCTCTTATTAAGGGTAAAATGAGTAGTT
TAAAGTTAAATAACGGTTACTAACTAATATAGAAATGTATCATACTTTATAGCACTGACTAAAAAGGAAAGTGCTTCATA
TAAATCGGAATAGATGGGGTAATCTATACCGAGATTTTATTTTAGTTTTAAAAATGTAGCAACATTTTACGTTCAAAATA
TAGGTAATTACATTGTATCCATGTGTATCAATGATTAATCCTAATTGAAATCGCGTGAATATATTGGTCGATTTGGACTA
TCGCTTTTGCCTCCATCTTTGAAATGGTATTATCTCCGTCTTCATACTTCCTATGTCCCAATTTACATGACACACTAATT
TTTTTGCTTTTTCATAATGGTCTTAAAACTCTATTTGTTGTTTTATTTGATAGGGAATGCTGACATTGACCATGATACCT
TAGTTACCTAAGTTACACCCTCCTCCTTGCAAAATGGGCCAATAATGCAAGAGGCCCAACAAGTCACAAATGGGCTTTCT
AGTAATGGGCCTAGGATTTTTGTCCATTGGGTGTGGTGGAATTGGGCCTTGTAGCATCCCATTTGGTGTTGACCAATTTG
ATTCAACAAGTCACAAATGGGCTTTAATTGGTATTACACTTCATTTATAGTAATTTTGAAGGTGCTTTGTAGTACTTTGC
TCATGTTCTTGTCTCTCATTTTATTTTTCATCGGGACGAAAGTGTACATTTATGTGAAGCCTGAAGGAAGTACTTTCATG
TGCATAGTTAAAGTTTTTATCGCGACTCACAAAAAGATGTACACTTAAGCTTTCAGATGAGCGTGAGAGTAATGAGGTCT
TTTATGCAATTTGATTAGTATATTGGTCCTTGTTAATTCTAGGGATATGCTTAAGTTGATTTCTTAGAGTAAAAGAAGTT
ATCAATGTTAAATAAAAAGTCATATTTCTTATTTGTATCTGTTGAAATTTTCAATTTAATTCAATTTAAGCAGAAAATTC
TCTTTATGAACTTGTAAACCCCCCCCTGAAAGTTATCTACATGAGAGATAATTTTCTTTGATAACATAGTCCAAAAACAT
TTACCAACTTTAATTAATTAAATAAAAGAAATGAAAGTATTTGATCCACGCATTAAATTTGGTATACACTTTTTTTTCTT
TACAAACATTATCCTATAAGTAAAAATATCACATGAGAATGCAGGAATCACACAACACTACACTTCTGATCAATAAAATA
AAATAAATTGAGGTAAAACATTTTTTTTAATTTGAAACTCTATAGAAAATTATAATACATTTTTCCTAAAAAAAAGAAGA
TAATCTTTAAACTTATATCTATGTGATATTTTAAATCCTTACATGGCTTGATAAAAAAAGGTAATATTTGTATATTATTT
CATTTGACTTCACATTCGTTATTATTCCAATGGCGAGGAAAAACAGGTGTGGTGCACGAATCCAATATTTATTTATAATT
TGTTTTAAAGTGAGGCTCATCAAATAATTTTAAAATTTTAATCTAAAACAAGTTTTATATATATATTCGTGTGATATTAA
ATGATCTCATTGACATTAAAATAAATACTTGATAAATATCATTAATATTCGTAAAAATAATTTTAAGAACAATGCCGTTT
AATATTAACAATTAATGCAAACCTATGTGTTAGCGAAAAACTTACAAGATAACAAAAATACAAGATTACAATTGAAAATG
AAATGAAGAAATAAAAAATCTCTTCAGGCTGAGGTGTGGATATCTCGCTCTCTTTAAGGAGATTCAAGCTCACTGCAACA
AATGTTTTTCACCGGTCCAACAGTAGTCCTCTTTGACTTGTCTCCTCCAGGATACAACAACCTTCACAAAGTATAACTCA
ACAACTCTGGACAAGAGCTGAGTCCAAAGCTCCACAAAAAAGAACACATCCTTTCAACTAATAAGAACTATCTTTTTGAC
TAACTCTTTCACTCTATATTTTTTCTTGCGTATTGTATGTACCAAACCAAATGAAGAACACCACTATTTATACTAGAAGA
AGTCTTCCTAGGAATAAATAGGAAGATAATGGAGTGATAAATAGTGAAGATAAATGGCCTTAGGAGTTACATATGTTACA
TAGGTTACAAAGAATACTGAAGAAATAAAGAGTGAGATAATGAGAGGGGTAACTAATGTCATCAATAGCTGATGAGCATG
CTGCCAAGGTTCCAACGTTCACTGGAACGTTTCTGCCAACATTATATGACCACAAAGTCAATGGCCAAATGCAGGAGTAA
TTAGGCAACATTAAGACACCAAAATAATGAGCAAATTTAATATAAAAAATAATATTAAAATGCTCAATAACCAACAATCC
CCCACTCATTTTAATATTAACCAAGAGAGTTTACCAGTTGAAGGAAGACTACTATGCATAATGAAGGTGTGCTCTACATT
GAACCTCCACTTAGTGACATAGTAATTTCTACTCCAGAGTCGTAGTGATTTCAGACTTGAACTATGACTGCTTAAAGGAA
ATAAAATATCACTGCTCACACATAATATTCAAGGTGTTGACATAAGCTTTAAAGCTAGCACGTTATGGCCATGTGCTATC
CCGGTTTCATGAGTGCTTTTGAGAATAAGCCAAATTCTTATAGGAAGCGACCTACTTCCACACATCACATAGGTGAAATC
TGTCGAGAGTGTTCCTGTAAGCTTAACACTCCACCCATATGGGTTACAGATATTCATTAAGAGTTTTATCAACTCAACCT
TCACAAACTACATGAAACAATGCACTCACATCATAGGGAGGAAAATAAAAAGATAGTGCATTTTTCACAAGTCATTATAT
GATTAGTTTTTCCCTTTGAACTTGGTTATAGGATCTCTAGTCCCCAGGTTGGGTTTCCTCATATATGACTCAAGGATTTG
TAGGCTTCAATCCCATCCCCCTCGATGTGCTCCAGACCTTTTCTCTTGTTAAGGCCTTAGTAAGAGGATCTGCAAGATTA
TCACAAGATTTGACATAATCAACATTAATGATACCATTTGTCAAATATTATTTTACATTACTGTGTTTCCTCCTTATAGG
TCTGGATTTACCGTTGTAATAACAATTTTGAACTCTACCAATCGCAACGGTGTTACTGCTATCACAATGAATTAAAATAG
GAGGAATTGGTTTTTCAAAATAAGGTATTTGAAATAATAAATCTCTTAACCAATTCGCTTCCTCACTAGCTGAAGCTAAA
GCAATTAGTTCAGCCTTCATGGTAGAGTTAGCAATTATAGTTTGCTTTTTTGATCTCCAACAAATAGCACCACCACCTAA
AGTAAAGACATAACGGGTGATAGAACAAGAATTACCTAATAAAGTGTTCCAATCTGCATCACAAAAGTCTTTAAGTACAA
CGGTATATTTTTTATAGAACAAACCACAATTTCTTGTTCCAATTAAATATCTCATAACTCTTGTTATAACATGCCAATGT
TCATTACCTGGCTTGCTTGTAAACCCGCTAAGTACTCCTACTGCATATGCAATATCAGGCCTAGTGCAATCAGTCACATA
TCTCAAACTTCCGATTATTCTAGCATATTCCTTTTGATTTATTACATCCTTTTCACTTTCAACAGGAAATAAGTGAACAC
TTGAATCAAAAGGAGTAGCAACATGCTTGCAATCATGAAAGTTATATTTTTTCAAAAATTTCTCAACATAATGTGACTGG
TCAAGGAAAATTCCATCACTTGTTCTTGTTATTTTTATTCCAAGAATAAAATTTGCCTCACCAAGATCTTTCATATCAAA
ATGGCTTCTAAGAATATTTTTAGCTTCATCAATAACATTCATGATAGAGCCAAAGATCAATAAATCATCAACATATAGAC
AAATAATCACATGTGAATTATTCCAAGACTTATGATATATGCACTTATCACACTCATTTGTTTTAAAATCATTTTCAATC
ATGCAGGAATCAAATTTTTCATGCCATTGCTTAGGTGCCTGTTTCAAGCCATATAGAGATTTAGTAAGTTTACATACTTT
GCTTTCTTGGCCTGCTTCAACAAAAGACTCGGGTTGATTCATATAAATTTCCTCATTTAGGTCTCCATTTAAAAAAAAAG
CAGTTTTTACATCCATTTGATGAATTTGCAAATAAAAAATTGCAGTCATAGCAATTAAAAGTCTTATAGATGTAATTCTT
GTTACCGGAGAAAAAGTATCAAAAAATTCTAGGCCTTCTAGTTGTTTAAAACCTTTTGCAACTAGTCTAACCTTATATTT
ATCAATAGATCCATCCGGTTTCAGCTTTTTTCTTAAGACCCATTTGCAACCAATAGTTTTACAATCCAGTGGTAAATCAA
CTAACTTCCAAGTTTTATTAGAAATTAGTGATTCCATTTCATCATTTACAACCTCTTTTCAAAAAATAGAATCATGTAAA
GATAATGCTTCTTTCAAAGTGAGAGGGCCATCTCCAACATTAAATACACAAAATTCAGGACGAAAATCTTTTTCTACTCA
AGCTCTTTTACTTCTTCTTAACTCAAAATCATTTACTTCTTTATTTTTCAAAGTAAAAGTAGAAGAACTAGGTAGTGACA
AAACATTTTGTTCAATCCTTTGACCCCCACTATTTTTAGAATCAAAAGGAAACTTATTTTCATGAAAAATAGCATCACCT
AATTCTATCACAATATTATCTTCAAGATTTAAAAAATCTACAGGCTGTACTATTTGAAGCATAACCAAGAAAAGCACAAG
TAGTAACTTTCTTACCCAATTTTGTAATCTTGGGATCCATTAGCCTCACAAAGGCTAGACAACCCCAAACTCTTAGATAT
TCCAAACTTGGCTTGTAATCTTTCCACAATTCAAAATGTGTCAATTTAGACTTTTTATGACGCACACGATTCAACACATA
ACAAGCAGTTAAAATAGCTTCATCCCAAAAATTTAAAGGTGCATGTGACTCAATAAGCATGACATTAGTTAATTCAACCA
AAGTTCTATTTTTTCCTTTCCATTACTCCATTAGATGAAGGAGAGTAAGGAGGAGTAGTTTCATGAATTATTCCCAATGA
TCTAACAAAAGAATTAAACTCATTTGACTCATATTCACGGCCTCTATCACTTCTAATTCTTTTTATTTTTCTTCCAAACT
GATTTTCAACTTCATGGAGATAAACTTTAAAGTTTTCTGAAGCATCACTTTTATTTTTCATGAAGTAAACATATGTAAAC
TTAGAAAAATCATCAATGAAAGTGATAAAATATCTATTACCTCCACGTGTTAAAATTCCACCAAGTTCACAAATATCAGT
ATGAACTAATTCTAACAAATCAGTTTTTCTTTCAACTTGAAAATGAGGCATTTTAGTGATTTTGGCTTTACTACAAGCCT
CACACTTTTCAAAATTCTTTTTAACCATTGAGATTAATCCTAAACTACTCATGATTCCAACATAACAGTCATTAATATGA
CACAAACGAGCATGCCAAAAATTGGTAGAAGAAACATGTAAACAGAAGTAGAAGCTTTATTCATTTCAACATTCAGTTTG
GACATCCCATCACATTCATACCCCTTTCCCACAAAAATACCCTTCTTCACTATTACATATTGATCAGATTCAATAATCTG
TTTAAAGCCTGCTTTATTAAGAAGAAAACTAGACATCAAATTTTTCCTCATAGAAGGAGTATAAAGTACATCTTTCAAAG
TTAATACCCTTCCAAAAGTAAAACACAATTCGACATCTCCCGTTCCAAGCACTTGAGTTGTGTGAGAATCACCAAGCATG
ATGGTTTTGGGCTCCTCAAAATGAGTATATTTTTTAAACCAGTCTTTGTCATAACAGACATGACGGTTTGCACCAGAATC
AGCCCACCATCCATCAACACTCTCAACCATGTTTATGTCGGTAATCACCGCCACAAAAGGTTCTTCAGTAACGTTTGCCT
GAGGGTTAGGATCACGTTTCCGGAATCTGCAAAATCGAGCAATATGCCCACTCTTGCCACAAACAAAGCACGGTCCATTA
TCTTGAACTTGTTGATTTTGTGTTTGGTTATTTTCACCATTATTTTTTTTGGGAGGTCTACCATTATTTTTCTTGAACTT
TTTCTTCTTAGGCTTTAAAGAAGTATTTTTGTGAGTTTCAGGAGTAACATTATTTGAAGTAATTAAATTTACCTTTGTTG
TGATGTTGTTCTCTTCTGTTTGTAAAAGTGCATCTTGGCCTCTTGCCTCTTCTTCCATGCGGATTTTCATTATCAAGGTT
TCAAGGGAGGTTTCCTTTTGTTTGTGGCGCATAGTTTTTTGAAAATACTTCCAAGAAAGTGGAAGTTTATCCACTATGCC
ACAAACAATAAGATTATCTCAAATTTTAACCTCCTCGGACCTAAGCTCTCCAACAATCATTATAAAGTCTTGAGCTTGGT
CTACCACTGATTTATTGTCCACCATTTGGAAACGAAAAAATCTACTGTTGAAGAAGAAAGCTGACGATTGGAACATGTCA
AAGGAACAGGTCCAACGCAGTTGACTGACGTGTCTACAGCAAGTGTTGAAGAAGAAGGAAGCTGACGATTGGAACATGTC
AAAGGAACAGGTCCAAAGTAGCTGACTGATGAGTTTACAACACTGTTGTAGAATTAGAGTCGTACTAGGATTAGACTACT
TATATTAATTAGGATTATATTACGACTAGGATTAGATTATGATTAGGATTATAGTACAACTAGGATTAGATTATTTATAT
TTGCATTATTATTATTATATAGTAATAATATGTATTGTAGTAGGACTCTAAGTATAGTTAACTTAGGACTCTACAATTCT
CTCCTATATAAGGAGGTTGTAACTCAACATTATTTTTATCAATACAATCCTTGATTTCTCTAATCCTAGACGTGAGATTT
CTACATCTACTAGCCGCATATTTTTTCGCTCCCGCCTCTTCGATTCGATATCATACTTACTCTGCAATGCTTTCCAAATT
TTCTTTGCACTAGAGTAAGTTCTATCATAATAATCATAAAAATTATCTGGTAGACAATTAAGAAGATAATACCGACACTT
ATAGGAATCACCATCATACTTTTCCGCTTTCTCATGATGAGAAATAAGTTCATCATCATCCATAGAAGTATCATCAACTT
TATTAGGATTCTTCTCAGTTAACACATAAGAAACATTGAGAAGACTTAAGTAGAAAAGTACTTTACCCTTCCATCTTTTG
AAATGGTTACCATTGAATCGAAATGGCTTGTTAAGGTCTCCCATCTTGACATCCGCAATTTTTTCAATTGTAGCCATTAG
TGAATCTCCTTAAAATTGTTAGTGAAAAACTTACAAGATAACAAAAATACAAGATTACAACTGAAAATGAAATGAAGAAA
TAAAAAATCTCTTCAGGCTGAGGCGCGGATATTTCGCTCTCTTTAAGGAGATTCAAGCTCACTGCAACAAATGTTTTTCA
CCGGTCCAACAGTAGTCCTCTTTGACTTGTACCCTCCAGGATACAACAACCTTCGCAAAGTATAACTCAACAACTCTGGA
CAAGAGTTGAGTCCAAAGCTCCACAAAAAAAGAACACCTCCCTTCAATTAATAAGAACTCTCTTTTTGACTAACCCTTTC
ACTCTATATTTTTTCTTGCGTGTTGTATGTACCAAACCAAATGAAGAACACCACTATTTATACTAGAAGAAGTCTTCCTA
GGAATAAATAGGAAGATAATGGAGTGGTAAATAGTGAAGATAAATGGCCTTAGGAGTTACATATATTACATAGGTTACAA
AGAATAATGGAGGAATAAAGAATGAGATAATGAGAGGGGTAACTAATGTCATGAACATGTGCCATGCTGCCAAGGTTCCA
ACGTTCACTGGAACGTTTCTGCCAACATTTATGACCACAAAGTCAATGGCCAAATGCAGGAGTAATTAGGCAACATTAAG
ACACCAAAATAATGAGCAAATTTAATATAAAAAATAGGGATAAGGATCTGAAAAATATCTTAACTTTGGTCGGATTTGCT
GTTGCGATACTAATCTCTCATAAGGATCTATTAGCTCCCTAGACTATTTAATACCGTATTTTTTACCTCCTGAACTATTT
AATAGTGTATTTTAAAGGTATATATGTGCCTACGTGTACACATTAGTATTTATAATTTTGCATTATTTTTATGTCCACCT
GGGCAAATATATATGTTTAAAATATGGTATTAAATAGTCTAGGGAGGTAATAGGTCTTCATGAAAGTTTAGTATCGCAAC
AGCAAATTCGACCAAAATTGAGATATTTTTCAGACCCTTATCCCTAAAAAATAATATTAAAATGCTCAATAACCAACACT
TTGTTGCACATAAACTTCATGCGAGACCGATGCCATAGAGTATTCGAATGATTCTCAGAAATACACATGTCGTGTCTTTG
GTCCTTAACCTATCGAGGTGATCGAGAAAAACTTTAAATAAATGTATGCTCTTGTTAAGAAAAACTTTTTATTATTATTA
TCTTATATCATTTTATTAGTTCATGATGTCTAACTTTTTAATCCTCATATACATTTTCAAAGCTTTAATCTATTTTTTTT
TGGTTGTGTCTTTGATATTTTGCAACATGACAAGTAAATCGATAAAGTTTCCATATATTTCATAATGCCACTCTCTTTCT
ACTAACCCACTACAAGCCTATTTGGATTGATTTAAACGTTGGTCAAATCTCTTTTAAGTTATTTTTAACTTTTGGAAGTG
TTTGACAAAGTTAAAAATAACTTAAAATAAGTTAAAATCAAAAGTAAGACTCTTACTTTTTATTTTTTGATTTAAAAGTC
ATTAAAATTTGACTTTTTATTTTTTTTACTTAAAAATTACCTTTTTTAAGCCAATCCAAACGGCCTCTACTATATGATTG
AGTTTTCCCCCCCAAAATTGGTTGTTATTGTTCATCACAAAATTTTTTGGCAAAGTGCCCCCAAAAAAAACAAAAACAAA
TAAGGAATATAATATTGCTATGTAGTTGGGTTTTGACATAGGAAACACCAAACGTTAAATATGATGTTCATTATTCATGT
GAGTTGTGACTATGAGATTGTTTGGATTGACTTGAAAATTGGTTAAATTTATTTTTAAGTTAATTTTGGGCTTTTGAAAG
TGTTTGTCAAATATAAAAAATAAGTTAAAAAATATTTGACGAGGTAAAAAATGACTTATAATAAGTTAAAAATAACTAAA
CATAAGTCAGAAACCAAAAATAGGTACCCCTACTTTTTATTTTTTGACTTAAAAGTCATTTCACTTTCTATTTTTGACTT
AAAAGCTACTTCCTCCGTCCCTAATTACTTGTCCACTTTTCATTTTTTAGTTGTCCCTAATTACTTGTCCATATTGACAA
ATCAAGAAAGGATAATTTTTTGTTTACCGATTATACCCTCAGTTAATTACTTTGAAAAAGGTAGAATTTTTTAAAATATT
AGTAAGTTTTTAATTCATCCACTTCATAATTAATAGGGATAAAATGGTAAACTCACTATGTCAATAATTATTTTCTTAAT
AGGTGTGTCAATTTAAAAGTGGACAAGTAATTAGGGATAGAGGGACTACTTTTTTAAGCCAATCCAAACGGGCTCTATAT
CATAGACAAATTTTTTTTCCGTTCTTTCATATTTTATAAGTTTTTTCACGATGAGAGGTGGAGTAGGTGATAGAGATAAA
GAATGAAGAAGAAGAAAAAAAAGCACTCCTCATCCACTAAAAATCGGTGTAGCACACAAAATGTGTTAAGTCAACACAAA
ATATCAAAATGACACAACAAAACTCTAATTGAAATGTTTAAGTGAAATTAAAGTTAATGCTAACTTTAAGAGATACGGAT
GAATTCTATCATTTATTTATATTGAACTAAAGAGAATATTAAGTATATACTATTTTTTTCAAGGCACACATGTTTTTTTT
TTATGACCGAGGTATTTCCAGGCTAGCTTTCGCACACCTCGATTAATTCTACGGGATATTTATCACTTGCATCAAGTAAT
TATGTCCACCAAAACTAAAACAAATAAAAAGAATCACCTAGTATTTTGTTTGTTTCCATTGATAATTCTTGCCATCTAAT
ACCTTCAAATTCCAATGTTCATAATTTGTGAAATTATAAAGATGCAAATATTAATCACATGTAATTTAGTGAAATCACTT
TTTACTTTTAAAGTGTGAACGAATTTCTTAAGAAATACGATGTCAAAGCTAAAAATACTACATATAATATGGATAGAAAG
GAATATTATTTACGTGAAATTTAATTAGAATATTAACTCCAATTATTTAGGCACCAAATAATAAACATTGGAGTAGTTAT
TAGGGGTGTCAAAAATGAACCCAAACATAGGTAATCCGTCTAATCCGTTCAAAATTTTAAGGGTTGGGCTCAAGATAATT
TGAATTGGGTTCAATCTCAACTCATTCAAGCCTAGCCCATTTTAAGAGAATCATCAATTGAGCCCAATTCAATCTCCAAT
TTCAACTAGTTTTAAAATTCTTTACTAAAATATGGTCCTATATTTTAAAGGTATTAATTATTATTTATTTAACATCTTTT
AGGATTTTATCTATCCATTTATTACTTTTTTTTAAAAAACAATCTTGAGCTGAAATTCGAATTGTGATTATAAAAGTTAA
ATATCACTATGTTAAAATTATTGAGATTAATCGGGTCAAATTGGGCGGGTCAAGACCCAACCCGCTTTTTAGCCCATTTG
AACCCAACCCATTTTAGCCCAAAGTAAACTTGGGCTGGTCAAGACCCAACCTGATTTCAATTTCAACCTATTTTAATATC
TCCAATTTCAACCCAACACGCCCATCTGACACCCCTAGTAGTGATCATGGCTGGAAAAAAACTCCTAATTAATACTCCAT
ATAAATTATTACGTGAATATGATTATGATACACTCCTTAAAACAAAATATGTAAGGTTATACTTTAAAGACTACTTTCCA
CTCAGAGCGTATCTATGATTTTGAGATGATGGACGCACTATTACGAAAAAGTGAATCTAAGATATAAATTTGATCAGTTT
AACATTTAGGTTCTTATCACTGAAAATCATTAAAATTTTAAAATTATAGGTCCAAAATTATTCTTTATCTATCCAAACCA
CTTAGAGAGGCGTTTCCCAATTTTAGAAAGGAAAATAAAACAAGATAAATAAAAGATTTAAATTTCTAGCCTCACTTAGA
GAGGTGCACAAAATCATCATCGCACGACATTATATGATGCTTACAGTGTGGGTTCACATATCTATGTTTAAATATTTTTA
AAAATATAACACTACTATTTATGATTTCAAGAGGGGAGCACGGGTATAAGTGAACCCGATGACCCCCTCCTGGATACGCC
TCTGTTTCCACTATTATATTTTTGATTAATTTCAAATAATTTTAAAAAAAAAATGTAAAGTAGTTAAGAAGCTCATTAAA
TCAAGAATAAATATGAAGAAAAAAAGTCCAAGATTTTTTTTAAAATTTCACATAATTCACTTATTTTGAACTATAAAAAA
ATTAATCTCAACAATTCACTTAATATATAAACTAAAAAAAGTACTCTTGAAAAAATGATAAAAAGAGAAATACAATCAAT
AATTTAAAACGGAGAATATAACTTTATATGGACTGCTATCAAACAAGAAACAACTAAAAACAAAAATAGCCATATCATAG
AACGTGTTTTCATCGAAAATCATCCACTAAATTACGTTAAATATAAATATTCTTATTAAGACAAAATGGGAAAGTCCCTG
CCACTAAATTATTAATTCCAATAAATATTTTTTTAAAACTTTTTGTGTTGAAAAAACAAAACAATATACTGTATTTGTGT
TCTCAACTATTTAATGGACATATATAGATGATAAAACTTCCCTTTTTAACTTTGGAGTCTATAACCAAAATGAGATAATT
TGTTGTTGTCAAATATTTTACTTTAAAAAGTAGATTAGAGACCTTCAACTATTGTGGATTATTATTAGAATATATAAATA
TAATTTCTTATATATAGTTGTACACTAGGATTAGTACATTTTTCTACTTTTTGAAGAAATGATTGTGAAGAGACACTCAT
GAATCATGATGATATTTGATAGGACCTATTTGTGCCAATGTCGGTGAAGAGTTATTATTATAATAATAATAATAATTATT
ATTAAAATATTTTCACATGTTTTTTATATAATATTATTATATAGGGAGGTCGGGAGAAATGCTAATAAAATACTGGTAAT
TCTTTGTTATTTTAAATTTGTTAGTCGATAGACAAATCATTAAGCTGTGTTTTTACTTCTTTTTAACTTCACTTAGTGAG
GCTTTGGACTTACTTAGATCTTTTGAATTTACCTTGTACTCTTCATGAATTGAATTGGAATCATTTTCAATGAATTCATA
AGAAGTGATTCCACTATTTTTATCACGTTAGGATAAAAACATAAGATGTTAACAATACTTAATTTTCATTATCTTCTGAA
TTGTTTTGCCGAATTAATTGTTGTAGGTCTTTGATCTTTATTCGAACTCGATGAAGAAAATGAGATATTTTTTATGACTT
CGTCGAGAATGATTTGTATATTAAAACTCAATGATTCCATGTTCTTTCATCGATTGGTTATCCTTCTCGTTTCCAATGTT
GGTGCTACCAATACTACTTGACCACAAAATCTTAGGATTGATTATATAGCTATTAGTAAGTTTTAAAATAAGGGAAAATG
GTCTGAAATATATCCGAGTTTTGACCATTGCAGTAACGATATCAAACTTTGGAAAGGACCTTTTACCCCTACACTATTTA
ATAGTGTATTTTAAAGGTATATATATGTCACGTGGACATCATAAATATTTCATGATTATAAATAATAACGTGTTCACGTG
GGCACATATATACCTTTTAAATACACTATTAAATAGTGAATGGGGTAAAAGGTCCTCCATAAAGTTTGGTATCGTAACAG
GAATTTCGACCAAAATTGAAGTATTTTTCAGACCCTTTTTTCTAAAAATAATAATTAAGGAGTATTGTTATAAAAGAACT
ACTTATTTAAAGGGTATTTTTATTTTTAAATATGCCATGCTAGCTTGAGCTTACAAACTCAGCTGCTTTTTAGGCTCATC
CTTTTGCTTTTAGCCCTTGCTAACGAGTTGATGGATCAAATCAAACCTTTTTAGATCTATGTATCTTAAACATCAAATCA
AATATTATATGAGAAAATAAAGATGCGGGTCCGTTTGATGCTATATGAAATCAGATTGATGTAAATTTAAACATATAATA
TAAATTTTTTATGTTGTATTTTTTTTTTATAAAATAAAAATCCCACAAATTATGAAAAATATCATTTTTTTCTCAGTTTT
AACATAGTCTGATGAAAAAGATAAAGGGAGAGAGAAAATTGCAAGAAATTGAAATTGAAATTGAAAATCAAGAGAAGTTT
TGTGATACAATGTAATTATTTTAAGAATATTTATATAACATGAATTAGAACTCTATAATGTTATAGGGTATAAAACTCTT
TTTTTTTTCTTTCTTATATGACCAAACAAGAATTATTTTTCTAGTGCCACATCTTAACAAAATCCATATGACATTATTTA
TGCAAGATTTTATTCCAAAAATGTTTTCTCAACTCCTTTAGATAATAAATAAATGTGCTTTAGAGTTTTCCCCAAATTAG
TAAATACTATAAAACTAAACACTATCTTAATCCAAATAGATGCCAAAGGCCATAGACATATATATGTCAAGTTTCACACT
TAAAAAGTAAGTGTTGCAATGAATGAAACTGTTTTTCTATAGGTCTCGAATTCGTTCGAGCTGTCTCTTGTAGAGAGTGC
TTCTCCTCGAATGGAGCCATAAGCTCAAATTTAGATTAGTTAGACTTTAATATGAATACCAAATGAAAACGAAAAAAAAT
CTGTTTGTCAAGGTTCAATTTTCACTTGTTACCTTCTCCATATTGAGAGAAAGTAGCCTTACCCTTAGAAAAACCAAATC
TTGAAAATACTGGTCAGAATTGGGAAGTGTGGGAAAGAATCATTTTTTTTATATAAACTGTGTTGCTCACAGTTATCAAC
TCTTTCAATTGTTTGCATTTTACGCTATTTCTTCTACTGCTGCATTGTTCCTTTCTTGTTTTGCCTTTCTTCTTCTCTCT
TTCTTGTTTTAAGTTTATTGGGATTGTTTTGTTCACCATTTGTTTGAAGAAATGCCTGAACGATGGTTTTGACCCAGTTC
GCTAGACCTTATAATTTCTGCTCCTTTTTCAGTTTACCTGCTACCCCTTGTAAATTTTTTGTCCTAAACCCAAGAAAAAG
AGTTCATTTTCTGAGAAAATCTGGGGGTTTTGAACTTGCTTTGGGTAAAAAGATGTGTTCTTTGAAGTTTGTTGAACTAA
TTAGAAAGGGAAAAGAAGAGCATAGTGTATGTTGTTGTTGCTGTGGAGAAGGGTCGCAAAGTGAAGATGATATGAAGTTA
GAGGCTGACATTTTAGCCTTTATGGAGAAGTCTCAGAACCCAGATGCATTTCCAACTAGGAAAGATTTGGAAAAAGCAGG
AAGAGTTGATTTGATTGAGGCTATTAGGAATAGGGGTGGATGGTATTCGTTTGGTTGGGACTCAGAAGAGGAACCTCCCA
CTGACCAAGAAAATGTTCCTGAGGCTGAGGAAATGGATTTTGATATTGAGGAGTTACGAAGAAGAGTTGAGAAATATCAA
GAAAGTGATTCTGGTTCCGATTTTTCGTCTGGGGATACTTCTCAGCCAGCTTCCTCATCTGGTAGATCACTGTGAGGTTT
CTTCCTTGCAAAATGTGCTTTTGTTTATTGTTCATAATGTTTCGTCTCTTTTGTGTGTTTGTTTATCTTGGTAATCATAT
ATCATATATAAAAGAGAACCCACAAATCAGGATTCCCTTTTAATTTATTTATTTTCAAAACTAGCATTTCATTTCATGAA
AAGTCGCGACTTCAATGAAAAGTTGCGACTTCAACGAAGAGTTGCGGCTTTTATGAAAGGTTGTGACCTTTCCGATAAGA
CACAACAAACATTTGTTCACACTACTCTTTGTTGTCTATAAATAGAAGGATTTCCTCTCATTTTAAAACAACGAAAATTC
TGAACTTCTTATTCTTCTTCTTCTTCTGCACAATTAAATATTCGTGTACCTTGTTCGTGTTGAGTTGCTCCCTGACAACA
TTGCTTATGTTATAGATCCTGATATTTTTTTACAGTCATAAAGTTATGCTTATGTTATTAAGGATAAATGATAAGATATT
ATAATTTTCATTTTCCTTTACATTGTTAATGTTCGTTACTAGGTAATCTTGTATGTAAAATAATATAGTGTTTTAGTTTT
AATGCCTGATAAATTTTAAATATTATTTTATAAATTCCGTGATATTAAGTTCCTGCGCGAAGCGCGGGTAATTTTACTAG
TTGTTGATAAAGAATAGTGTGTCACTCTAAGGATTTTGCTATTTGTAGAAAAGTTTTAACTTTGAGCCAAATATAGAAGT
TAGTAGAAGGATTTTTTGTTTCTAAGTGTTTATTGTGATTCAATTTGTTTGCCATTCATCATGGATTGTTTATCGTATCT
GGAATCCCATGTGATAAGAAGGTGCCACCAAAATTAAAAGGCAAGTTCTACCGAGCGGTGGTTAGACCGGCCATGTTGTA
TGGAGCGGAGTGTTGTCAAACCAAGAACTCCCACATTCAGAATATGAAAGTTGTATAGAATGAGATGAGGATGTTGAGAT
GGATGTGTGAGCATACTATGAGAGATAATATTAGCAATGAAGATATCTGGGACAAGGTACGAGTGGCCTCGATAGAGGAC
AAGATGTGGGAATCGAGGCTGAGATAGTTTGGGCATGTGCAGAGGAGATGCACGGAGGCCCCCGTGCGGAGGTGTGAAAG
GTTGGCTATGGATGGTTTCAAGAGAGGTAGAGATAGTGCCGAAGCAATATTGGGGAGAGGTGATTAGACATGACATGTAG
CTACTTCAGCTTACCGTGGACATGACCTTAGATAGGTGGTTATGAAGGACATAGATTAGTGTAGGAGGTTGTCCTTTGAG
TTTGGTTATTATTTATGTTTTTCTTACACTTTGATTATCGTTGTATCTTGCTATGACTATTGTTTAGAATGATTTGTCAG
GTTGTATGTTGTGTTTTGCCATGACTGTCTTCATTTCTGTTATTTCTTTCTCTATACTTTGGACTGTTTTTTTTCTTGAG
CTAAGGGTATATCAGAAACAACCTCTCTATCTATAAGGTAGTGGTAAGGTTTGCGTACACTCTACCTTACCCAGAACCCT
ATTGTGAGATTACACTGGGTATGTTGTTGTTGTTATGTGAAAATTTATTAAGTGCTTCCTGAGTTGAGAAATATCAAGAA
AGTGATTCTGGTTCTGATTTTCTGTTTGGGGATTCTTCTCAGCCAGCTTCCTCCTCTGGTAGATCACTGTGAGGTTCCTC
CTTGCAAAATGTCCTTTTGCTTATTGTTTATCGTGTTTCCTCTCTTTTGTCCATTTGTTTATCTTGGTTCTTGTTGATAA
AGAATAGTGTTCGTCACTCGAAAGATTTTGCTATTAGTAGATAAAGTTCTACTTTGAGCCAAAAATATAAGTTAAAAGCA
GGATTATTTGTTTCCAAGTGTTTATTGTGATCCAATTTATTTGCCATTCATCATAGATTACATTGGGTTTATGTGAAAAT
TTGCTCATTTCTTTAGTATCTTACTTTCCGTTGCCTTTGTGTTAGAGAAGCTGTGGTTGAGGAAGATACCGTGATTGAAG
GGATATTGAACCGATTAGAGAAAGAGAGAATCTCATCTCTTGGTATTAATACTAGCAAATATGGATATGGAGCTAATCAT
TCAAGTAGGGATAACATTGATGACAGAAGTTCTGGAACCACTACTACGGGTAGAGCTCCATACAGGACTGACCTGGGAAA
AAATGGAAGCCTCACGACATGTAGCCCCAAGAAAGGTGGTTTAAGTGATTCAGGAGGTCAGCTTAACCACAAATACACGC
CAGATATGTGGAGATCATGGAGCACTCAACGTGCATGCCCTGAAGGCACAGAGTTTGAAGGTATTCGCTTCCCTGAATCT
AATCATGTTCATAGTTTGTAGCCTCAATTTGACCCCTTCCATGTACAGTTGGTGAGGTAGATTTTGATAAGAGACCAAAT
GGAAGTAAAACTGAAACTTCAAGAGATGATGTATTTACCGTCACAGAGAATAGTTCTGAAACTCCGGAAAGATGGATATA
TAACAACCATAATGATATAAGTACTCGTCTTCAGCATTTAGAGCTTGAGCTATCCTCAACACTTCGCTCCCTGAGATCCA
AGAGCCAAGAGTTCAGTTCAATGGAGGTAGAAATCTGCATCTCCTGTTTGTTCAGAATCACATCTTTCTTTTGCCATGCA
TCATAATGTTAATTTTCCTACTACGATATGCTTTTATGTTATGTTTTGATATATAGCATGGAGATTTGACTAGCTGTATT
TGTTGCTGTAATGTGATTCTTCCACCCAAACAATTGATGTCGGTTGCTTCTGTTAAATATGTTTTAAGTCTGCCCAGTTC
TTGTTCTACCTCAAGATATTTTCTTATAGGACCTCTCGGAACACAGGGAATTCACCCCTATCAGGGATTTGAACTCAATA
ACCTGATAGGCTGATACTTCTTCCTTGTACTCCCACATCCTCTCCCAAAGAATAGAAAATGATCTAACAGCAAAATTTTC
ATTTCACCTGCCACCAAGGAGAGAATTGCATTTGAAGTTTTTCTGTTGGTTGGTATTTTTGCGGGATGAAGCTCGTCACT
GTTTAGAAATGTTCTCTCAGGTTCTTGGAAAATCCCCTAGTGATTTTCAGAAGCTTTCGGATGCACGGGAGTTCCAGGAG
AATGATGTCATAAATGCCCAGAAGAGATTGCGGTCCATACGTGCAAAACTTGCAATACTTGAGGGGAAGGTGGCGTTAAC
ATTGACGTCTGTATCATTTCTCATTCCTTTATCATTCATTTTATACTATATACCCACCAATACTGAATCCCCGCACCCTA
CTCTTTCAGTGATGCAGAGAAATTGCTGGCAAAGAAGCAGAAGAGGATTGATGGTGCTAGGAAAGCTTTACAGTTTCTTC
GTACTACTCAGATTGTTTGGCATAACTCTGCCTCAGAGGTTCTTCTAACAGGCTCTTTTGATGGATGGACAACTCAGGTT
TGATCTTATTCCCCATATGTGATAAGAAATACTTAGGAGGCAACATTTTGAAAAAGGAGGAAAATTTTTGCTGACAAATA
GTTAGAAATTACAAATTTGATGCATTTCTCATTGTTGGTGTCAAGATGTTGTTTCTGTATAAACTAAATTTGGAAGTAGT
CAACCAGAAATTCTACCAAGGGTGTTCAGGATTTAATATATATGTATAAGAAGTAATAGTCAACTCGCCGTCCTTGAGCC
TATGTGGGTTCTCCTAGCTACTACACAATGTTCTGTACAAGAGCCAAGAAGTCGTCTGTTTAACAGTATAATGTTTTTTT
CATTAATTTTTCAAACCACTTGTGTCTCCTAATATTGAAAACTCTGCAGTTCTATAAACCCGCTTTCACAATAAAAACAA
AACAAATTTTGTGGTAATAGTTTCAATGGGCTTCTTGTCCTTTGTTAATAGAATGATATGTTGTATTGACTTACAGAGGA
AGATGGAGAAATTGCGCACTGGTGTTTTTTCTGTTAGCCTAAAGTTGTACCCAGGCAGCTATGAGGTGTGTAATCCCTGT
AATGTAAAGTATGAACTTAATATTAAAGGTTATAGCGTATTTTGAACTTTGAAGTCGTTGCCATCATCTCATTCTTTTGT
TGCAGATCAAATTTATTGTTGATGGCATATGGAAGGTTGATCCTTTGAGGCCTGTTGTTCACAACAATGGACATGAAAAT
AATCTTCTCATTGTCACATAACAGCAAGTCGCAGAAAAGTTACTCTAGGAACTGATAACTGATCCGATGTTTTGTTGTCT
TGTAATCACTCCCAAGCAGCGAATGTCACGAAAGAATCTGATTGACGATGTAGTAGTAGGTTCCATTGTTGAATTTTGTA
GTTTCCTTTCATTCTTTGACACACACAACTGGTACAGAATCTGATTCCCAGCTATGTAAAGTGAGCATGTGTTCCAAATA
TCTGAGCTGATTTGGATCAATTATTCTTTGAAGGCAGTGATATTCTTTTGTCTATCATGTTTCCCTATCTATTTACTGTA
CACATTTAGCTGGCTTGTTTGAGATTAGAGTCTCGGAAACAACCCACAGAGGTATAGGTAAGGTCTACGTACAACCTACC
TTCCCTAGACTGACCCCACTTGTGGGATTACACTCGTTGTGTTGTTGTATTCAGCTGGTTTGTTGCTGTTTTTAGAGGAG
AAATGTTGCATACACAGATTGTACATTGACATTGCTTGCAACAAGGCAATTGATAAAGAAAATGCTTTTTGATTATTTTG
ATAAGCAACATAGTGAGCAATTACATTTCAAATACTGAACATCGCTATATTAGAAACTGGAATTCAAGGTATACGTCCTG
ATAACAAATGTAAAACCACTGCCACAATAAACTCTACCAACACATGGTTTCCTGGACTGTTCATTGCATAAACTTACAAC
ACGAGGGCTAGTTTGATCGTTTGTATCTCCTAAACCAAGCTGACCATGTTCACCCCAACCCCATGTCATTACTGATCCGT
CATCTGCTGAAAAGTTGAAATAATACAGAGGTGAAGACGAGTGAATATGCCATTAATGGTTTGTAACAATAAACGTTTGC
ATCAGATCCTCACCTGTTACCACGGCAGAGTGCTCAGCTCCTGCACCAATTTGGACAACCTTTTTACTATTGAAGTCGAG
GACTCTTTGCATGACACCTTCATCTTCTGTGCAAATGAGACAAAGTTGTGTTCAGCTTCAAGAGTGCAAAATGTGTAGTG
ATGGAGCCATGGGCAGATACTTGTTACAATATGATTTGAAAGTTCAAATAGAATAAACCATTAAATAGTTAGGCTTAATT
GTTGTTACCTTGCATTTAATGTGGATAAGAATAAGTGTTAGATTTAGAGGACCCCGAATTTGCCTTAAAACTATTTACCA
GTACTGAAATGAAATGGACCTATTCAAATGAAATAGATATGGAAGATTCATATCGATCCCAACTAGTTTGTTAGTGAGAC
CTAATTGACTGACTGATTACACCATCAAATAGCAAAAATCATAAATTTTCAATTTGATAACAAGTCTTAGAGACATTTAA
GAGGGTGAGAACTGCAAGTTTGTGTCCAATAAATGAGGCTTGACATTATGTTTTGGAGAGTTGACTCCCACTAAGCCAAA
TTATTGTTGGACTGCTGTTCTTTTGTATGCAACTGAGCTCAGTAGACTCAGCAAACATTAACTCTTTTAATAGACTTTTG
GGTCGACAACTGATATTCTTTCCGTTTCAGGTTAAGAAGTCTACTGTTTTTCCTCTTCAAATATTAACTACACACAGGTA
ACCTTAACTCTTCTATGGGACTTCTGAATGTATCTGATAGTCTTTCCATCATATATTTGGAAAAGTACTTTTCCCCTCTT
TTAATATCATTGAATTTGATGAAACACAGTAGGCAGTACTATCCATATTTTGGTGCTTCCTATAAGTTTATTACTAATAG
AGGTCATAGTAATCGGGCAAAAACCAACAATAACAACATACCCAGTGTAGTCCCACAAGTTGGGGTCTGGGGAGGGTAAG
ATGTACACAGATCTTACCACTACCTTAGTGGGTTAGAGAGGTTGTTCCCGATAGACCCTCGACACAGTGACGCATTACCA
AAACAGGCTAGAAAGCAAGGTACCGGGCAAAACAGGGATTTGCAAATGGATGGTCAGTATGACAACTCGTGACCACATAT
AAACACATGATTTTATGAGAAGTTTAGTATAAAGTATTTGCAGCATCATTTTCACCTTTCAACTTAATTAAGAGAGGTAG
ATCTACTTCTTTCATACAAGGATTCAATCAAGTTAAGAGTAAAGACCATCCACTGTGAAAATCCAATCTAAAGAAGCAGG
AGAAAGAGACGACAAATCCATAAAATTTTACAAAAGTTTACACAGAAAGGTAATTGAAGATCATTACCAGATATATGCTT
CATCCCGTTTGCTTTTTGAGCACCAGTAGGAACATTATAATTGTACCTGCCAAGCATGTATACTTCCCCATCACCTATTA
AAATGGTAAAGAGGACGTATTTATATTTCTATATACCTTGTAATATTCCCTTCATGTATATTCAAAGCAATAATTGAGAT
CTAAAGCCCAGAATACCTGTCAATACAAGAGCGTGATTCCATCCTAATGCGACCTGGCTGAATAATAAGTCTGCAGTAAC
ACGACGGGGAGTATACACATCTGGGGCTCCATGAAATGCTCTTCCCCATATATATAAATGCCCATTCACTTAAAAAAAAA
AAGATAAAAAATCTTAGCAATATATAACAAGTAAAAGTATCACCAACTTGATAAGATTATCATTCATTAATGGGATGAAG
CTACAACCATCAAGTAGCCAATGCTGAGACCAGATAAAGGTTGGGCCAGTATCATTTGTATTGGATTACATAAGAGCACT
TAGAAACTTACTGGATATTGCTGTGCTGTGATCTCCATTTGCATTGACACTCCTAATTTTGACATTTTCAAAACCCAAAG
TAACCTGAGGAGTGCTAACTGACTTCTGTTTGTCATCAGATATACCAAGTTGACCACGTTTTCCGGAACCAAATCCGTAG
ATAAGATCCTCTGTATCTCCTAAGAAGTTGATTGTAGTGAAAAATCAGCTTCAACAAATTCAATGTACATGCTTATGTTG
AGACAAGTGTATGAACAAGCATTGTGGTAAAATTACTTGCTTCCAAATCGATGAGTACAATTTTAAGAAAAACTCTAATC
AACCTGTTTTTTCTATCCTAACAAGGTGATAGCCTGATATGAAACCAGATATATAGAAATTATTAAGTAATGTACTATAA
TGAGTAATCTGTTCTTGAATTGTGTCGTTAACTATGACACACATAATTCATTTATATTATTCTTACTGGCTTATGATATT
TGTGATATATCTCATAAAACCAGCTTAATGATATGATGGTGCAGACAGATGTTAAGGTTAGTACAGAACTAGCTAAAGAA
CTCGGTTTTCCACAACTGTACGAGAGAATGCAGAATTTCGCACTGAATTAATTTATACTAGTTTTGTTGTCACAACGAGA
ATAAAGAAACTATTGGCATACTCAACTTGATTACTTCACCATGCAGTAATCTCTGGAGTTCTTATGTTAAAAGGCCTGAT
TGCTGTGACTAGTCACAACTCACAACAATTTGATTTCATTTCAAGCTCATGGCAATAACCCATCTAATTATAGCACTATC
ACACTAATATGGAAAATGACAAAACTATGGCCAATTATACAAATGAGAACAGAGATGCAGCACACAGCGTTCTCAGAAAG
CAGCAACAGTGTTACAATGTTAATATAACCAGCTAGACAAAAAGTGCAATATTCAGCCTGCTTTACCTTTTAGTAAGACA
AGTGAATGACGCATACCACAAGCAATTTGCTCGACATGCCTAGCCTTGAAGTGCAACACTTGTACAGGAGAACATCTTGA
GATATAATCCCCATGCCCAAGCTGACCAAATGAACCATCTCCACAAGTGAATACGCAACCAGTATCTGGTAATTGTAAAA
CATTTACACTCTTAAGGCAAATTAAAACAGGTATTCAACTAAACAAGATTCCTCCAGTTATATACCACATTTATTCAGAG
TCAAAATTGCAGCAAGAGAACATATAACATTCAGGAATATACTAAACCAAAAAGTAGTTTCAAAAGTTCATATCATCTTT
TTTTCCCCCTATTAATGGTCACAAAAAATTTCATATCATCTGTTTCCCAAAGCTTTCAGTTATCATCAGGAAAAGACCTT
TACGAGTAACCTAGTGCACAAAGATGGCTTCTAACAAGGATATACGGATTTCTGCTGTAGTATCTGCACATTTCAATGTA
CCCTAAGCGTCAAGGAGTTAACTTTAACTTGGGAAGCCCAAAAACAACAACATACCCAATGTAATCCCACAAGTGAGGTC
TGGGAAGGTAGAGAAACCGTTTCGAAAGACCCTCGGCTCAAGTGCAACAAATCAAAGTAGTTTTGAAAAAGGAATTACGG
CAGTGGAGAAAACATGTCAATTAATACAAAACATAATTGAAATGTCAGTGCATGAACTTTCAATTACAATATAATTAATA
ATATCCAAATAAGACCAACTGAGTAACTTGAAATAAAGTATTTCGGAACCAAAGAACTGATAGTATGAAAAATAACAATC
CAATGTCATATTAGATTCATAGCTGAAGCAGAAAGAATGAAACCTGAAACAAATCCTGAGTGATTCCATCCAGCAGAAGC
ATGTGTAATGAAGGCACCTTCCAAAGACTCTACTGACTTTGGATGTAAGCAGTTAACCATCTCCCCATGGCCTAACTGAC
CAGAATTACCCCTCCCCCATGTTAGCACTCTTCCACCTGCAAAACCCCAACAAACATGTTTTTACTTTGAAAAGTAAAAA
TCTTTCTATTGAATCTCGCACCAATGATGATATCTTTACCCAACAAGCTTGTTCGTTTTCTGTTTCCCTTTCTGTGAAGT
TCATCTAACCACCATCAAGTATTTTCCTTTTTATTAAAAAAAATCTAAGTCGCAATCTTTCCATTGAACCTCACACCAAG
ATAGTACCATCTTTACATCAGAACCCCATCAAGATCTCTTCTTATCTTTTTCTGATATAATATTTCAATTGAAGCTCAAC
TCCAAATACCATGTCATCCATCCTTTACTTCCTTCTTTAAAAAAATCTATATTTTTCCATTGAATTTGAATCTCATACCA
AAAAGGTGTCATCTTAACTGCATGACACTATCAAATTTTTCATTTTTCCTTCTTAAAAAAGTCAATATCTTTTCATTGAA
ATATCACATGAAAAAGGTGTCAATTTTACTGCAAAACCTTAAACCCTGCTAAATCTTAGTAGCTCAATTAGTTGGATACA
TGAACTTTCACCTTGTTGGTAAGGGTTCGATTCTCTATCTTGTAATTCTTTCTCCATTTTCCCTTCTCCTAACCCCACCC
TCCAAAATAAAACTTAAACCCCATCAAGTAGAAAATACACATATTGAATCTCTCACGAAAGAAAGGTGTCAACTTTACTG
CAAAACCTTAAACCCTGTCAAATCTTAGTAGCTTAATTAGTTGGATACATGAACTTCCATCTTGGTAAGGGTTCGATTCT
CTACTATGTAATTCTTTCCCCATTTTCCCTTCTCCTAACTCCACCCTCCAAAATAAAACTTAAAACCCCATCAAGTAGAA
AATACACAGATTGAATCTCACATGAAAAAGGTGTCAACAGATTGAATTTCACACGAAAAAGGTGTCAACTTTACTGCAAA
ACCTTAAAACACGAAAAATCTTAATAGCTTAGTTAGTTGTATACGTGAACTTTCACCTTGTTGGTATGGGGTTCGATTCT
CCATCTTGTAATTATTTCCCCTTCTCCTAATCCCACCTCAAAAAAAGAAAACTTAAACCCCATCAAGTAAAAAACACATA
AATACACAGATTTGAATCTCACACGAAAAAGGTGTCATCTTTACTGAAAAAACATAAACCCCATCAAGAATATAAGTTTT
GAGAGTAGATTAAAAGAGTATACCAGGGGTAAGGGCAATGACATGAGCTCCACCACAAGAGAGATGAGAAATAGGACCAA
AAGAAGAAAGAGAATGAATGAGTTGAGGTTTGTGTTCATCTTGGAGTTTTCCTGTTCCTAATTGTCCCTCTGTTCCTGCT
CCCCAGCTCCATATTTCTTCTTCTTCTTCTTCTATTTCTCTGCTTTTAATTCTTTCGGTTTCTTCCATCACTTTGGACAT
CTCATCAATCGTGTACTTTTATCAACTTTGATTTTGCAGTAAATGAGATGATTATGATAATCTTAAAAGATAGAAAATTA
TTTGTAAATCTATATTTAATTTAAATTATCAAATGGAGGTTTCTTTCTACATAAAAACTAATTATTAATTTTAACTTTAA
ATTATTGACACACTTAAAAATATCTCAATACTTAAATAACTAAACTTAATTTATCCGCATTCGTTCACACATATCAAATA
GTTTCAAATTCTTGAAAGAGTGAAAAGTGTTAAAACCTCCTAAACTTGGTGAAAATTTAGAGGTATATATCACTCATATT
GCTAGATCGAAGTATTTCAAAACTGTCAATAGTTCGAAGATGAAACTAATAATTCCTGGCGAATTTAGAATATATGTTAG
AAGTGTACTATTTGATTGTACAAGTACAATGATAAGGTTGTATTAAATTAAAAAATAAAAGTTAATTATCTAAAATTTAA
AAGTTTAATCCTATAAAAAACAATCAATTTATATTTTTCAAATTAATATATTTTAATTAAATTAATGGTAAAAACTAAAG
TACAAAAAAATTATATGAACATAAAATGCATTGACAAAAATATTAGTATCATAAAATTATTAAAAATATTTAGATTAAAA
AAAAATAATGAAATAAATGAAACTCAAAATATAACAGAAATTTAAAGCAAAAAAATCACTTTCCAAATAGGTCCTAAATG
TGGTGTTTGAGGAGTTCTCTAAGCAAAGCAAAGGGAATTACCAGTGATCGACGGCAACAATGATGGTGGATCTGAGTTCC
TTCTCCGACGAGAAATTTGATCCCAAAAAATGGATAAACTCAGCGTGCCAGTCACGGCACCCACAGGATCCACTGGACAA
ACACCTGATGGATCTGGAAATGAAGCTTCAGATGGTGTCCGAAGAGATCGCCGCTTCCCTTGAGGAGCAAAGCGCCGCCG
CACTCCTCCGTGTCCCCCGCGCCAATCGAGATGTCATCCGCCTTCGTGACGATGCTCTCTCCCTTCGCTCCTCTCTCTCT
GCCATCCTCCTAAAACTTAAAAAAGTTCTCTCTCTTTTCCCTACATTTACATTTTCTGTTATTGCATCATTTGCTTCACA
GAAATTAAAGCAATGGCACATTTCCTATCTCACAACTTTGATTCCATTGCAGGCTGAGGGATCATCTGCTGAATCTGTAG
CTACACTAGCAAAAGTTGATACTGTCAAGCGGAGAATGGAAGCTGCATATGAGACATTGCAGGTAATACTTTTGTTGAAG
TAATGTTCAACCTAAATCATAACTCTACCTACACTAGCAATTATTGCAGTTTCGTGCTAATTTTCTGATTTTATGACCTC
GAAATACTTGAATTTTCTTGTTCAAAGGATGCTGCTGGTTTAACTCAATTAAGCTCAACAGTGGAGGAAGTATTTGCTAG
TGGTGACCTTCCACGAGCTGCAGAAACTCTGGCTAATATGAGGCACTGCTTGTCTGCCGTTGGAGAGGTGAGTTTCGACT
CACTTGTTTTTACATAGCATGCCAATGTGTGTGGCATGTGCAGTGAAATTGTTCTTGCTTTATCAAGTCTCCTGCAATTT
TCAGGTTGCTGAATTTGCCAATATTAGGAGGCAACTTGAAGTTTTAGAAGATAGACTAGACTCAGTGGTTCAACCTCGAT
TAACAGATGCTCTAAGCAATCGAAAGGTGACTTTAGCTCTCTTTCTCCATTGTAATCCTTTTCTAAAGGTTATATTTTAT
GTTTACAAATGAATGCATTCTTCCACCATGAACCAGTAAGGAAACAGTAAAAAACCCTTGTTGCTATTTCGTAGGTTGAT
GTTGCCCAAGAAATGCGTGCAATTCTACTGAGAATTGGGAGATTCAAGTCGTTAGAGCTGCACTACACCATGGTCCACCT
CAAACCAATAAAGCGGCTTTGGGAAGATTTTGACTTGAGGCAGCAGGCTAATAAAGTTGCAAATGAGAAAAGTGAAATGG
ATAGACTATCAAATTCTCAGGATTTTCAACCGTCCATGATATCATTCTCAAGTTGGCTGACTAGTTTCTACGATGAATTG
TTGCTTTATCTTGAACAGGAGTGGAAGTGGTACGAATAGCTTTTCTACAACTTTTTCTTAGATATTTCTACTTAGTTTTG
CACCTATGCTTTGGTTCAGTGGGAAGGACACAATGTGAGACGTGTGAATGGGGTGCACGTCACGAGTTAGAATCCTGCCA
CTGACTAGTTGCCTGGAATTTAAGTGAAAGCAGGGTAGAGGGAAAGCTATATTCTCCAGAGTTTTGAACTGTGGACCAAC
TAATGTTGGGCCAGCAAACTCACTTGGTATTTTTTTTTAATGAAAAAAGAAAGAAAAAATCTACTTTGTTTTCCTCCTAG
AGATTGAAAGTCATATGCTCTCTTGCTTTCAGATTTTTTAATTTTGTCTTAATTGAGTTTACTGACTAAGCATGCTTATA
TTCTAGACTGGCATCTAGATATCGGTTCTTATTCGAGTACAACTTAGGAATAAAAAAGATTACTATCAGAAGAATGAAAT
GGATAAACGTCCCAAAAGGAGTTGTTGGGTGGGTTTAGGCATTAGAGTAAGAACCTGGAGGTCCCAGGGTTTAAACAATG
TCTTTAAAGGCTTCCTTGAGGCACCAGGCGCACCTAGGTACTGAAACTTAGGTGCTCCTGGTGCCNNNNNNNNNNNNNNN
NNNNNNNNNNNNAAACCCTGGGATCTTAGGTCAAAAAAGTACTGAAACTTAGGTGCATTGCAGGTTGGGAGCTTCATTTC
AGTTAAGTGGTACTTCATTGCAGTCATGAAAGTGCTTAGGTGTGCTTCTCATTGCTCATGGTATCTTGAAGTGGCAAGCA
CTAGAGTAAATACACGTGGAAAATTGATATGTGAAATCGTAATAAATAAATCATTATCGATGTATATGTTATTGACTAGG
AATAGGAAATTAATGTTTTTGTGTAAGAGATTAGTTACAAGCCTTAGTGATTTTTACTTCATATATTTCAGTAGTTGCTT
CATATTTATTCATATATTGCTGTCTGTATTCATACTATATTTTGATAAATCAAAATAATGTTTTGGTACACCAAGAAATA
ACTATGACTAGCTTCACGCCCAAAAATAGAATCAACTATTAATGCAACATGCAACACTGTTTGACCGTGCACAGATTTAA
AGAAACAAAGAAAGACTTTTGAAACTTATGGTCTATAAGAACTCCTTAGACATTTGTGTGGCTATAAATAATCTCATTAA
GGTTAAATGAGAATTTTAAGTCAAATTATATCTATAATATTATGACATTCTTTTTGGGATGAACTAAAAAGAAAACTATG
CCACATGTATTGGGACAAAGGAACTATTTGTTTTCTCACTCCTAAAATTGAAAAGAAACAAGTGAAGTGCTTGACAATAT
GCATGGAATTCTCAATTCTATTAGAAGGTTCTCTGCTTAGATTTTTTTCCTTCGTAGTATCCAAAAAGAAATAAGGAGGC
AATCGTGTAAACCATAGGTCTTGGTTTCGAGCCCTAGAAATAAAGTTGTCATTGCTAGGGAGCGGTTACCCCCATAGTGG
GACTTTATGGTGCAAGTCCGGATCAGCTGGGCACCAAAATAGAAAGCCGGACACTGGGTGGGAAACCAAAAGCAAAATGT
TACTGGTGAAGCAACCAGGCTGGTGTTTCAACTGCACTCTTACACCTTTCCAACTGATTACATGCTGGAAAACAGTTCAT
GAAGAAGTTAAAATACAAAAGATATTATGTTTGCCACATTCTAGTAAGGTAAAAAAGAGAAGAGGAGGAGAGGGATTCTT
CTAACTTTGCTTGTCTCGATTTATGAGGAAAATGCCTTTGATACAATACCAACCTACCTCTTGCTTTATAACCAAAACAC
GCCCTTTACCACCCAACCCCCTCCCCCCCTCAAAAAAAAAAGGTCAAGAAAATAAAAAATGAGGAGACAACCTGATATCT
CCATTTAATGATCCTCTAGTGAACAATAGATTTTTTTGTTGCAGGTGTATGTTTGCCTTTCCAGAAGAATACAGAACTCT
TGTACCAAACCTACTAATTGAAGCAATGTCAACTATTGGTGTGAGCTTTGCATCACTGATCAACCTTGCCATTGGGGATG
CCGTGCCTGAGACAAAAGCCTTGGCCAAAGGTGAGGTTTTATTATTCTTTAGGAGTGTTTGAGAACCATGATCTGAATAA
CTTCTTGTTCTCTTGCACAGTTGCATGTAGTTTCATCTAAGCATAAGTTTATCATGTTTTCTGATCTTTCTGTTATGATG
CTGCCTTCTCTGTTTCATCAAACATTCTGAAGAATCGGTGTCCAACTAGTTCACAAGCATATAAATGGCTTAAAGTTTTG
AGCGTGCAAATCAACCATTTGGATGTCAGTATCACCAGTTTATGCATGGAAAGATTCAGCTCTAATTTCCCTACTTTGTT
GTTTTTGGATGTCACTATCACTATACTTGGATAACAAAGTTCTTGGATGTTTTCCATCCATTCTGCCTCAGATTTTGCAT
TGACTTTCAGGTATAATTGACATTTCAAATGGAGATTTGCCAAAAGGTGCCAAGATTCAGACTAAACATTTGGAAGCCCT
TATTGAACTTCATAATACAACAGGGAGCTTTGCTAGGAACATTCAACACCTGTTTTCAGATGCTGATCCTCAAGTTTTTT
TGGATGCTCTGAAGGCAGTGTACCTTCCTTATGAATCTTTCAAAAGGCGGTAAGCATACAAAAAGCAAATATTCTTGTTT
ATCCCTTTTGACTCCTCAAATTCACATTTTTTTCCGGCTGCATATGGCATCCCCTTGTCCAGATACTAATTTTTTTCTAT
TCATTTTTCTTGGTGCTTTCTCTTGAGGAGCAGTACACTTGCTCTCACGCGAAGGTCTTTTATTTGATTGAACGCATTTA
TGTGGTGTGATTGAGTTGAGTGCCATCATTATGTAAGTAGTATATATGGCCTTAGTCCTTTCAAGTCTTGTATTATTGAG
TTGAGTACCATCTTCACGTAAGTTGTATACATAGCCGTAGTCCTTTCAAGTCTTGGATTATTGAGTTGGAGAAGTTCGTT
CTCTTCTAGGTGACTGAGTTGCAAAAATTTAGTGCTTTTGATGAGGGTAGCAATATGGGTCTGTTGATTCTTCTTTCATT
TCTTTTCTGCAAGCGTTTTTAGGAATAATGACTACTCAGTATCTTGTGATATGCGATATTACATCACACTGTTTTCTCTC
TCACATCCTTGACCTTTATGCTAGATGAAGCATAGCTGGAGCTGGTTGTAATATATAAGTATCAACTTGTAGGTCAATAA
CTTGAAGTTTCCTGCTTAAATATCATCATCCTGGTACGATCAGACGTGTTGACTATTTACATGTAAAGATAATGTGTTGG
GTGGTTTTGTTAGACCCTTGAGCATGTTTTTCAAGTACTTCGTCTGGTGTCATTGGAGGATCTGGAGTGTAATTGCAAGG
TTATCTGCTTTTCAGTATCAAGTATGTGTATCCTAAATGCTTCTAAATTTGTGATCTAGATATGGACAGATGGAGCGTGC
AGTTCTCTCTAGTGAGATTGCAGGACTTGATCTCAGAGGAGCTGCTGTTACTCTTGTGGGAGTCCAGGGAGTTGAACTTA
GTGAAACTGTACGAAGGATGGAAGAGTCAATTCCACAAGTCATTTTGCTTCTTGAAGCAGCAGTTGAAAGATGCATCAAC
TTTACTGGTGGTTCTGAGGTGGATGAGTTAATTCTCGTGCTGGATGATGTCATGCTACAGTATATTTCCACTTTGCAGGA
GAACGTAAAATCATTGAGAGCTGTTTGTGGACTGGATGTGGATGCTATTAGTACAAAGAAAGATACAGGAGCAGAAAGAA
GGGAAGCAGCTTCAAATGCACGTAAAGTTGATTTCACATCAAGTGAGGAGGAGTGGTCATTTGTTCAAGGTGCACTGCAG
ATCCTCACAGTTGCTGATTGTTTAACCAGCAGATCTTCAGTCTTTGAAGCTTCCCTCAAGGCTACTCTTGCTAGGTTGAG
TACAAACCTCTCTCTCTCAGTTTTTGGGTCAAGTATTGATCAAAACAAGCCAGATGTAGTCAATGATGATGGAAATGGGC
AATTATCTGTGGCTCGAAAGGCTGCCTTGGATGTGGCAGCTGTGAGACTGGTCGATATTCCTGAAAAGGCTCGGAAGCTT
CTTAATTTATTGGAGCAGGTCAGTGGTTCCCACAATGGTTATACATATCTGGAAGTTTATCTTTCTTTTGAGTTCCTTAG
CAATTCTATTCCTTCAATGCATCCTTGCCAAATCTTCTACAATGGAAATTTGATCTCACATTGACAACTTCTTTTTTGTG
CCTTCTGCAGTCTAAAGATCCCAGGTTCCACGCACTTCCAGTAGCATCACAACGAGTTACAGCTTTCACAGACGCAGTCA
ATGAGCTTGTTTATGATGTTCTCATTTCAAAAATACGGCAGCACTTCAATGATTTGTCACGGCTGCCCATATGGTCATCT
ATTGAAGAACATAGTCTAAGGCCCCTCCCAACCTTCAGTGCATACCCCCAATCTTATGTGACTGGTGTTGGTGAATATCT
CCTTACTTTACCCCAACAGCTAGAGCCTCTTGTAGAGAATATCTCCAACAGCGATCCCAATGCTGATGAGGCTCAGTACT
TTGCAACTGAATGGATGTTCAAGGTATATATGTATTAGTTAAATATTTTATGATCAAGTGTTGAGCATTTACCTACAAAT
ATCTGTGCTATCAACTGAATACTCAATAAAAAATCGAAAATATCAGGAGGCAACATGTAGAAGCGGAGTTTGATTAGGAT
CTACTTGTGTCTCCAAGTGTATTTCTTCTCACAATTACTTCCTTTGCCTTTGTTTTTGAAAAGGTTGCTGAAGGTGCCAC
AGCACTTTACATGGAACAGCTTCGAGGGATCCAGTATATAACGGATCGTGGAGCACAACAACTTTCTGTTGATATCGAGT
ATCTAAGCAATGTACTTTCAGCTCTATCAATGCCAATTCCTACATGTCTTGCTACATTCCAGACATGTTTTTCAACACCT
AAAGATCAGCTCAAGGATCTTATAAAATCAGATTCAGGTAATCAGCTTGATCTTCCTACCGCTAACCTTGTCTGCAAGAT
GCGACGTATCAGTTTAGAATAATGACTACTTCTTAGTCATGCTGTGTTGTTACTGCTGCAGAAATGGTACAACACTAGAC
CTATTTGTTGTAGAGAGTTTTGTTTTTCTCCTTTCTCCATAGATAACAATTGTGCTTACTTTCTAGACCTTGACAAATTT
TTGTACAAGTACGTTCTAAAGTTATATGTGAAAGATATGATTTTTGTCAAAAAATTCTGAATTCTCTATGATAGCTAATT
TTAAAGAGAAAGATCCACAGAAAATTTCAATCAAAGATTAACTTGATTCAGAAAAGAAGATAAATACTCGTAGGGGGGAA
AAAGAAAACTTTATTATGTATTTAGGTGTTCACTTGAATTTATTCGGTAAAAAATTATATTATATATGTAAGGCAATCTT
ATTTTTTATGTATATATATAGAGAGATTTTAAATCTTTTAAATTCAAAAATAGAGGCTGATTCAATGGTTTAAGGAGTTC
AAAATTCGCCTTGAGATTTCAAATTCAAATTATATCAAATTATATGCACAAAATCCTTTACTGAAAATCCTAGAACTGCC
ACCGATGGCATGAAGAGATTTTTATTCTACTAAGTTTCCTAACCCAAATTCTTAATGCACCAATACTAACAACATTCCTT
TAACAGGTAATAGAAATATTCTAAGCATTCCGTTAGTTATATATCAACGTTCGAACAAAAATACTTGTATGCATGGCTCC
CTCTTGGAAAGGCAAAACTAGCCCTCAAGTACATATATTATATCCCAAAAACAGATAAAAGAAATTCAAATTCAATTATG
AATATTTAAGAGGCTCCTATTGACTTCTAAACAAGATGATTTCATTCATTAAAAACAAAGATTGGCCTAAAGCATATTGG
TTGGTCATTCACTTGGAGACTTGGGATCTCTTCAGAAAATGGGAAGGTTGATTAAAGCTGACCAGCCAAAAAGAAACGAA
CTAGTTTAGTTCTAATCTGAGTAGGCTCAATATATGGACTATCCTAACCCCGAGAACTGGCCTGACCATCCCTGTTTGCA
GTCAGTGTTCCATAATCAGGAAAAAGCAGCTCTCCTGCTAGTACGCGATCAATTTCAGTTCATCAGATTCCACTTGGCGG
TTGAAGTGAAGTGCTTATGTTGAATTCTATCAACAATACCACTTACAGCTGAAGATTTCCCAGCACGAAAAGTAGCATCA
ATAGTTGATCCTTAGATATATACAATAAGCTGAAGAAGATTGCACCACATAGCAGGCTGAGTGAATCTCTAAAAAGACTA
GCAATCAACACAGTTTTGTCAATAGAAGTACATCTTGCCCCTGAGTTCTATTAGCTGTACAATCCTCCCAACCTTCACAT
TCTTTCTTTTTCCTTTTCTTTTTTTGATGAAGCAACATTTATCTCTTTTTATTTTTGACAACCATGTTGTCTATGTCAGC
TACACATACCTCGACTATTCCACAGAATACCAGCTACCTCCCAGTAGCACTGATACGGCTAACTCAAAACAGATGGAAAG
AAATCATCTATTTTACTGAGCAAAATTTATAGAACAACTACTCCATTATCCCCTCAGACTTAGCACAACAAGGTCAAATA
ACATCAACATCTATTGTCGTCTCATATTCTCATATGCTTAGTTGCACAGACTCTCCACTTTTGATGCCACACCCATGTTG
GATTCTCCAAAAATACACTACTTTTGGCGATTCCAACATGCACCCGTTGACATTTTTGAAGAGTCCGAGCAACATAGCTC
ATATGTCTTTTACAGGTTAAGTATGATTTGATGTTAGCTCAAAAATAACTTCTTTACCTTGAAGCCCTTCTTACCCCTGA
TTCTCTAGTTCATTCCCAGAGAAAGCCTTATGATGATCATACCTGTTGAGCAAAGGGTGAACAGTGGTACCTTCTAATTG
ATGTTAATGCAAATCATTCTATATAAAATTCTGCAAAAGATAAATAGCAAATCTGTAGCAGAATAGAGACAGTAAGTTAA
GATATTCCTCTTGTCAAGTTATCTTGCAATGAACCTTCCCAGCTAAATTGGTACTGTTACGGCAGGATTCTAGGGAAGAA
AACGTTGAAAGAATATAAATCATTTATGCTTGAAACAAAATGACATTTCTTCTATGGGGGAAGAGAGAGATTACCAAATC
AGCGACGAAGCAAGAAGCTGGGTGGGGGAGGCCCATACCAAACTACAAGAAACCTGTAATCAAGCATCATCTTCATTTAC
ATCATATGATACATTGATACTGTTCAGAAAATGAGTGTAAGAAAATTTGAGATAGCTCCCGTCACTAGGATTCAAGATGG
ACATCTTATCATTCCTTAGATGCACAATTTCAGGAACAAAATGCAATGCTCCAACTCTTGTAACCACTCAATATCAATGT
AGTGCATTATTACTAGTAATAACTGTTCAACCTCAAGACAATAACATCATCCAAAAACATCTGCTCAACATTTACAGACA
TCATGCACAATTCTCATAACCCATATAACAACTTTTTGTGTCATAGTTACATGTCTCCAAAATAGTCAACAAGAAGGTTT
CAAATGTGCCATCACTACTTACCAGAAAAGATAATTAACACAGGGTGAATTAGCTCTACAAGATTATGTGGCATGTGGCT
GCGTTCTATATATTACACAAGCTAAAAGCCATGACAGAAAAAACAGATTCTTCTACATCCCCTTTACGTAGGAAAATCCT
AAAAATGTAATGTGAAAACTCATCAACGCTGCAAACTTCTTCCAAGCGGTATGCTGCAAGTACAAGTATTGAGGAACCCA
AGTGTAGTAACATCTATCTTTTCGACAAAATCCAAATCAAGGACCAGCATCTTATTTGCTAAGACAGAAGCCTACATGAA
TTACATACTCAAATGGGAAAAAAAATCTTACGTACATGATCATTTTTTAGTGCTAGTATTACACACAGAAGAAAAACAAA
CAAGATAGGAACCTTATTTGAAAGAACAACTAGAACTGAAAATCACCCAACTAATCTGCAATAAAAACTCAACATTTACC
TAAAGCCATATAGCTAATGTTACAAGTGAGGCAATCCCTCAAACAACGACCTTAAGTTACAAATATCATCATAGGCAACA
ATTTCCCTACCCTTGTAAAGCTCAACCAGCCTTGTACTAACATGTGCACGAACATTAACGCCCAGCATTATCATTATCCT
CATCTCGGGGGTTCACAATTGCTGATCCCAGTCGATTACTTCTTCCGTGCCTACTTAGTGGCACTTCTGCTTTAACTAGC
TTCGATGCAACCGTTGATGTGGATAGTTCATCCTTTCGCATCACACCTTCTTTCCACTGTGATGCATGGTCAGTTGCCCA
TATTACCTGAACCTGTCATCCCCAACAAAAGTAATGCCGCAATACATCAGCTCTCAATTTTACTTTAAAAAACCATACAC
ACAAATTATACATCTTGGATGGTAATTAACATGCTACAACGTGTTACTCTACCTTGATTCTGCAAAAATTATATACATAG
TCTGTGTATACATGCTACAACCTGTTATACTACACTGATTGTACAAAAACTATTTACATTGTCCATATATGTAATTTAAA
TCAATTGTACCAGCTAAAGTAACACCCACATACCAAAATTCTTGGCCGAGCTAAGACCAAGAATTTAGCTAGCGTTTGGC
CATAGATTTTGGGACTATCTGTTTGATCATGAAATTTGAATTTGACCTTCAACTATTTTCAAGTTCCCAAATTTTTGAGA
CTTCCACTCACATAACTTCAATTTTTTTCCAAGAAAAATCATGTCCAACACAACTTCAAATTCCAAAAATCACAACTTTT
TTTTGTGACCATGATGTCCGGGCCAGCTGCTTGACATTTCACACGAGATATCTGCCAACTCCCACTAGCAACTTTCACAC
GGGATACCTGCCACCTCCCACTAGCAACTTTCACATAGGTTACCTGCCACCTCCCGCTAGCAACTTTCCCACAGGAGACC
TGCCACCTCCTACTACCAGGTAACTCTGTCCACCAAAGCTACGACAGATGGAAACAATCCCCTAGTGTTTTTTTTTGTCT
CAACTGAGATTTGAACCTGAGATCTCACGGCTCTCAACTACTTTAATGACCACTAGGAACACCCTTGGGTGCCAAAAATC
ACAAGTTCAAAAACTCAATTTTGCAAACATCTAACAGACCCACAAATTCAAAAGGTGAAATTAACACAAAAAGTAGCAAT
CTTGACACAAATTTCTACAATTAGAAGATATTAGAAAAAAAGAGAAGAAAGGGACATACAGGCTTGGAGTGGAGAGTAAT
GGGGAAAGATGAATCTTCGGCAGATTCAACAGCAGATTGGGCAGAATCATTGGACCGGAAAGTGATATGAGCGAGACCAT
TAGGGTCCATACGAGTTCGAGAGATGGATCCATAAATCTCAAAACGAGATTTAATGTCGAGCACAGAGCATTCAGAAGGA
ACCCCAATAACCACCACAGTAGCCGGCTGTTGCTTGGTGGACGATGAGTTGTCTTCCGGCACCGGCAATGGATCGTCGGT
GATTGGTGTTGGACGGCGGCGCTTGGGGAAGGAGTACGGGACGTGGCGATTGAAGTGGGTTCTGTCTCTCTTGCGGCCCA
TGATTTTGGGTTCTACTTGGTCTTTGGAGAAGTTGGACAAGAGATTTTGGACTATTTATTCTTTTCATAAATAATACCGA
AAATGTAAATCGTATTAGGCCAGACTTATACAAATTCATGACTAAGAAGTAAATGGAGGTTGAACTCGATTCTCAACATA
ATTTTTAATTATAAAAAAATAACATTTCTTTTGAGATAAATTAAAAAGGGAATTATGTTAGAGACATAAAAGAATAATTA
AATACTAATTAATTATTTACATTTGTGGGATGGTGGATTATTCGTAACAAAACTTGTGTATAACTTTTTTGCCAAAAAAA
TTGTGTATAACTAGAAAGATTGTTTTTTGAATAAATATATATTATCAGTAGTAAACATTTGATCTTGTTTGTTTTTATTG
AGATTAATATGTCTGAATTTTAAATATATATTTGTATATTAAAAAGATTTAAATATTTGTATCTAAATACACATTTGAAT
ATTAAAATAATGTGTTAAGATTTGAATTTGACTAATTAAGACGATTTGGTTTTTTTCAACATTTAAAATGTTCTTGAGTT
TTGGTTGGTGATTTTTTTTTAAAAATCAACAAGAATTGTGGTGGAGTGATAAATACTTATTCATTTTAATTAGAGGTTTT
AGATTCGAATTCTAGATATAAAATTACCTTTTTTTTATAGGAGACTTTACCTCAATGTGATTTTTTTTTATGCAAATTCA
AATTTGATCAGATCACAATACAAATATATGTAAGCTAGATGATACTTGTTTTTTATAATTGCCTCATTCAAGTATTGATA
ATCATATACATCCTCGTGAAATCATTCTTCTTCTTCTTCACAAATAAAATAGGAGTATCTCAAGAGGAGACACTCGTCTA
ATATAGCGCTTTACTTTAAAGATTTTGTAATTGTTTCTTCAATACTTGTTCATGTTAGCCGATAGGTGGAATAAAAATGA
GTTGATTGTTCGACTCTAAATCAATGTCAAAATCAATATCTATATTAGGCGAATTATCAAAAAGATTCATGTAAACTCTT
TTCACCCGTCCTAACGAACATTAGTCGAGAAACCAAAAAAAATAATCTTGAAATAATTAACTTAATTGAGCGTTTTTTTT
AAGATATTAACTCTATAAAAAAAATTGACCAATTAATGGACAAATATTAAACACCTAGTTTACTCCTCCCTAATGGTATT
TCCTATGCTTTGAAGGCCATATTAAAATGTACTTAAATCTTCAAAACCCTATCAAAATACCAAATCCAAAATCCTAAATT
CTCCTCCTTGTGTTCATTATTCACCATGAAAATGCACCTCAATAGTTTGCTGAGCTCAAACAAATGAGCTAAAATCTCTG
TATTTTACACTTTACAGTACATTTTCCATCCCCAATATGGCCATTTCTTTATCCCACTCTCCACAGCTATCGACTTTCTC
TTATAGAAAGTCTAACCCATCTTTCTCATTCCCCAAGATTCACTCTTTCTTGCATCAAAATCGACAAATTCACTTAAAGA
CTCAATCTTTTCCAATATTACAAACTTTTAGCCATCTGGGTCGTGTTCAAAGGGTAATTAGAGCTTCTTCTGATGATAGT
TTTCTTGAAGTAATTGAAGAGAAGGAGGGTTTACTGGCTAATGAGGAGAAACCATTGAAATTCTTGTTTTGGGTGTTGTT
ATGGGCGTCTGTATCTGTTGGTTTGTTTGTAGTTTCTGGGGATGCAAAAGCTGCTGCTGACTCTATTCGGGCTTCGGGTT
TTGGTGTAAAAGTTGCTAATGCTTTGAGGAGTTCAGGATGGCCTGATGAGGCTGTTGTGTTTGCTTTGGCTACACTTCCT
GTAATTGAGCTTCGTGGGGCAATTCCTGTTGGTTATTGGTTGCAACTTAAGCCTACTGTGTTGACTGTTTTATCTGTTCT
TGGGTAAGTTTCAGTTTCTCTTTAAATTCAGTAATTTGGATGAAAGATTGCACATTTGCTATACTGTCCTGATTTGAAGT
CCTTGAATTGAATGTCTGTTTCGAGCCGAGGGTCTATTAGAAACCGTCTCTCTACCTCTAAGGTAGAGGTAAGGTCTGCG
ACACTTTACCCTCCACAGACATCACTTTGTAGGAGTACACTGGGTATGTTGTAGTTGAATTGAATGTTTGTTTCGAGCTG
AGGGTCTATCGGAAACTACTTTTCTGTCTATGAGGTAGAGGTAGGCGGTAAGGCCTGCATATACTCTACCTTTACCAGAC
CTCACTTTATAGGAGCACGCTGGGTTTGTTGTTGCTGTTGAATTGAATGTCTGTTATCCTTAGAAGTATTTTTTTCGTAC
TGCTCTTGAGTTTGTATTATGTTGCTTGCAGTTAAAAGGAATGTTGTGGTGCTGTAACTTGAATGTTAGTTACTGGTATT
TCAGATGTTTTATTGAAAATGTGTATACAAACAAGCATCCAGTTGTTAGTTACTGGTAGCTGGAGTATCAATTACTGTGA
AACTGATGTCTATTGATGTCTTTTTTCCCGATGGTTTAGATTTCAGAAGCTATAGGGTCTGTGTAATTTTATATGAGAGT
GAAAGGTAGTGTTTTGATGAGTAGCTAATTCTTGAAAAGAGATGTAACTTTAGTTCCTTGAGACTCGTTAGTCAATCCTG
TTCTCTATAGGGACAGTTGACAATTGAATCTGATTTGACCATTGTCAGCTGATAATCAAGCTGGTGTTGCATTGGCGAGA
ACATAATTTTTTGGAAGTCTGATGTCTGTGAAAAAACATGAAGGTGAAGAACATGTACCAATGACTGAGGGGTCGTTTGG
TAGGATGTATTCGAGAAAACAATACATGTATTAGTTCTGGTATTATTTAATCCTTTGTTTGATAGGATTTCCAACCTATA
TAAAACTAATAGTACATGTATTGGTTATACACCCTATCCACTTATCCAGTATTATATATAGGGTGTTTAATTAATAGATA
GCAAATCATGATATTAGGAATGCAAGAGTTACCAATTCATGGATAGGTATGGTTAAAGACAAAACCACCTTTTGATACAC
CAAACCAAACAATCAATAAGAAATAATCTCAGCATTACTAATATACTCTATTCAATACTATTCTTATACACTCTACCAAG
CGACCCCTAACTAACTATCAAACAATCTCTATAGCCATTGTTTTACATTAGTTAGACTTCAGAAGTTATAGTGACCATGT
TAACCTTACATGAGTGGAAATGGTAGCACTTGGAGTGTGTCTTATTTTCTGTTTGCTAATGATCAAGAACTGGTGCTCCA
TCTGTAGGAACATGGTTCCTGTCCCCTTCATTGTGCTCTACTTAAAGAAGTTAGCAATTTTGCTTGCTGGAACGAACAAG
TCTGCATCGAACCTTTTGGATTTGTTATTTGAGAGGGCCAAAGACAAGGCAGGCCCTGTGAAAGAGTTTCAATGGCTTGG
TTTAATGCTCTTTGTGGCAGTTCCGTTTCCTGGAACCGGAGCTTGGACAGGAGCCATCATAGCTTCTGTGCTCGACATGC
CTTTCTGGTCTGCTGTTTCAGCAAACTTTGTTGGTGTTGTCTTGGCTGGCTTTCTAGTGAACTTGTTGGTTAATCTTGGA
ACTCAGTATGCCATTATAACCGGCATAATACTATTCATTATTTCGACGTTCATGTGGAGTATCCTTCGAAGTCTTAAAAG
CTCTATCAGCTCATCAAGTTGATATCAAATACTGTTGAAGTTTTGAGGCTATTGGTATAACCCGTTATGTATAAAACAGA
AATGGAGAAGAGAAAGAGAAGTCCTTTTTCTTTCTTTAATCGATCAGTAATTATTTTTTTTGTTTGCATGACCGTGGTGT
CCGGCCAGCTTTCGTGTACCTCGACTAATTCCACGGGTACCTCCCACCTCCCACCAGCAATATGTACTAGGTAACTCTGT
ACACCAAGGCTTAGGACAGATCAGTACTGTAACTTTTTCTTCACATATTGTTATTATTTGTACTGGGATCCATCGTGTCA
TCTCTTCAATCAAGAATGGCTCAACAAGACAAATTCAGTTGTCTAACACAATTCTTTTGGTTTTGTTTTTTCATCTTTAC
TTTCTATATGCAGTAAGAGTGATGTACTCACTACACAAAAAATAATCTTTTGGCAGCCATTAATTAACGGCAATAGCTTA
ATTGCCACTAAATTTGATCTGTTTCATGTAAGCTTGGCAAGGCCCATAGTAACAACAACGAACGTGCTAAACTATTGGTT
CGATAAAAGCTGTGGATGGTATGTCACACAACCCACTGTATGTATGTTCTTTATATGTATCATCAGTTATAAACTAAATC
AAGGACCTTATACCAGCCACCTTGTGCTTCTAGTTTTGTGTGTGTTGAGTGTTGAGACCTACATATCTTGCTCGGACTTT
CCAAAACTGTTGCAGCAAAACTTCTTGTAGTAACATATGTGAGTCTGAATAAACCACATGCGTCCAATGTCCATCCAATT
TTATTAGACGAGTCAAGATATCGATTAGACACCTTGCAATAGCTCATTTAGTCAAGAAAATAAAAGGGAACTTTAGAACC
AAAATGATAAAAAGTAGGATAATATTGAACTCTTTTTTATTAGTCTATTTGAAAATATATATGATCTTTTTATGATGGAA
GTGTAGACATTGAAAATTTGTGGGACTCTACAAGACGTGTTCAATTCGAGTTGGAACTCTATAAGGTGTGTTAATTCTAA
TTAGAAGTCTTGGAGGCTACTCAATCCTATACCCTAGTTCAGTATTCCTATATAAAGGGTACTATATTCCTTTGAGAAGA
CATTTCGAAAATTCCATAGAGATCGAGATCTCGACTATCCCATAAACTCTTGGGTATTTTTAAAGATCAAGATCTCAAAT
ATTCTACAAAGTCATGGAATATTCATAAATAGATTAAATCCAAATCATCTTAATTTGAGAAATACTCTACTAACGGCCCT
TGAATTATGTAGATCAAGTCCAAATCATCATAGTTTGAGAAATACATCACTAACGACCCTCAAATTATGTAGATCAAGTC
CAAAGTATCCTAAGTCGAGAAATACGCCACAAATGGCCCTCGAATCATGGATACATATCTTATGAGAAAAGAATCAAGGG
ATCAACATAATTGTACCCACAATATTCATCAATAAAATTCATGTTTCTTCATATTTTATTGTGATTGTAATTTATTTTCT
GTCAGCTTTAAAAGTTGTTGCAAACAGGAAGATACTTTGCTTTTAAAATTTTCTTTTTATTCTTATAAAGTGATTTATAA
TCACACAACTAATCAAGAAATACCTTAAATCACAAATTTTAAAACTCCTTGAAGGTGTTTGGTTATGAATTTGTTTTTAC
ATTACTCCAGAAGATACATTCGATCATAAGATTCCTAAAAAATCCAAATTTCAACAATCATTTTTTACAGAAATTTTAAA
ACATCTAAAAAAATAGTTTCACTTTATACAACTCACCAAAATTCGACAATCAATTTCAATTAGCATTCATGACCGAACAC
AACTCTAATTTTTCACTTTATAAACCAAAGGGGCAGCTCATGAACACACGAAACGACAAAATACAGTTGGGTTGTTTGGT
AGGACAAACTAAGGTATTCATATGCTAATTTTCGTATAACTTATACGATATTTGATAGATAGATAAAAAAAAACAAGTTA
TTTGTGTATAAAATTACTACGATATTTGGTTGACACTTTAAAAATCAGCTACCAAACGACCCTTGTGAATAGAATGTTCT
CTTTCTTTGTGACACGCGGTACACACATGGGAAGTGGTGTCCCTAGAGATGGCAATGGGGCAGTGCGGGGTGGGTTGAGC
GTAATCCGCAAAAAATTTAATCCATCCCACATAATTTTTTTAATATTTTCCTTTTCTAGTTAAGTTTAATACTAAAAATA
AAATTCATAAAAATAAATTCGTTTTCTCATTAAGTTGTATTAATTTAATAGATGATGACTTAAAATTTTATTTTTTTAGA
GGTCAATTGAGAAAACCATGTAAAAAGTTGTATTAATTTTGATTGAACCATCTATCACTCTTATAACATTTAAAAGGTTA
AAATTAAATTTGAACTCGCATAGACCAGCAATCTGCCCCGCTCTGCATTAGTTTTTTAAAAAATCACTTCAACTCGCCCG
CACAACCTTAAAACCTCCCCACCCCTCATAGCTTTAAACTCATCCTGCATCCGTCCCGCCCCATTGTCATCCCTAGGTGT
CCCATGAGACCGACCTTACACGTGTGATAAAAATAGGGCCCTCACTTTTGGGCACTTTCACGTCTTGTCAAAACCAAAGC
CCAATTTTTAATCAATTATGGGCCCCCACTACAGTAATATTTACATGCTTATCCGCATCGCCTTGTAAAAGAATAACTGA
AAGCGACTTATTGGGCTCCATAGGCCCACTAACTCCATGTGTTGCCCGCCACGTTGCTCGGCCCATCAACATCAACTCTG
GCATCTTATTGTAGGGCCCATTGGGCTTTCATTTGTTTAAGTGGCATTTGTTTGACGACAAATTGGTACTGGACACGTGT
AAGATCCTGTTACCGACCTTGTTTCTGACTTGTCGATATTTCATTTGTTTTCCAAAGTATATGATATTTTGGTTCTGCCT
AATAAGGTTCTATTGTAGTGAAAGTTAAACAATATAAAAAGAGAAAATGGTCTGATATATCCTTAACTTTGTCATTTAGA
GCTAATATATATCTCGTTCGGAAAGTGTCTTATATATACCCCTAATGTTACACAAATAACTCACATATACATTTTTTCTT
TAACAGAAGTAATTATTATCTCAAAAAATCATTTTTTTTATTGAAAAGGGTTGAAATCATGAAGAAAGCTGACTATTGAG
ATAATTAATGATTGTTAGTTGAGTGACATATGAGAAATCAACTGTAGAAATAATTCATTCAGAACCTGTTAATCTGTCTT
TTCTAAAATTCAGAACTCATAAACTCAAATTTGCAGAGACATGAGGCCGTTGATTATGCTATTTGGTTGATAGGTCCATT
GAGATCACATATTATCGTTTATGATGCAGTCCTTTTTCAGACTTTATTATCATGAAGTACACTAATGCTGCCTCACGCAA
CTGTATATATTCATTCAATCGAGTAAAGAGAGCAATTGAATCACTCGTCTTCGTGAGATCACACGTGTTCTATTTAAATT
TCTCAAGATATCATTTAGGGTGCGGTCCTTTTCCAAACCTTACTAATATTGATTTCAATTTCACTCTTAATTCCACATGG
TCTAGAAGTTCTTTGAACATGAAGCCAAAAGGGACATTTCATGGTTCTTTAAGTCACGCAAGCTCATTAAGGCGGCTCTT
CTTAAATAAAGAAATTACTACAAAGTTGTTCCTCATCCACAAAACTTGCATCAACAAAGAAAGATAACTTGTTGATTTGA
AGTAAGCAAATGCAATTAAAAGATGTCTTAATTTGCTTAATCAATTAAGTAACTTAAGAGACACATATTTGAATACCAAC
AATGACTTATCATAAAAGTATAGATATGATATATGCCTAATGCAAGTGGTCATCATGAGTTGCAAGTATCATCAATTGAG
GCCTTTCTCTACCCCCCCCCCCCCCATCCACTTTGTTATAAGCTAATATTAGAGAGGTCACACCATTTCAAGTCATAGTC
TCTTTAATGTTTCACTCTTTTACCTTTTTTGGGAGGCAAAATTTTGACCAAGAAAATTCATATTTTTAAAACATATACAC
AAAAACTTAAGGCATAATACATAAATATATCGTTTAACTTGACTTCAGCTAACATCTATGCCCTTTTACTTTAGGTGTGC
ACAAGTTGACACTTCAACTTGTATTAAATTGAACAAGTAGACACAGATGTTCTACATGGTATAATACGCGTAGGACGCCA
TGTAGAACACAAAATTATCATGTAGGACGAATATGTCTATTTGTTCGATTTTATACAAGTTTAAGTGTCTACTTGTGCAC
ATCCAAAGTTAATGGGCATAATTTTTAGTTGAAGCTAAATTAAGGGTCATCTCATGTGTTGTGCCAAAATCTAACCTTGT
GTATATAATGATTTTTCGACAAAGAGGTTTGAAATTTGAACACCTTTCTCCCATGCTTTTATCCATGGTTTAAATTTTGT
TTGTTGATAATAGAATGTCTTAATCTGGTTAAAACATGAATACGTATGGAAATTTTGTCACGTAACAAGTGTTTTGCAAA
GCTAATCTAACCCTTGGCGCTAAATAAACCATAGCCTTCGAGCTTACAAGTACCATAGCGTTGAGTTTGGATGAATTGTT
GATTCGCCTATTTATTTGTTTAGCCTATTTCAGTTCATTAAAAATTAAGTTGATACATAACTCAAATTAATTAATAAGAA
ATCTTATTAAAATATTTCTTATTTGATATGTTATGTAGTGCTATAATAACGAAAAAAGTTTTATTGGGTACAAAAAATCA
TAAAATAATTATAACTTAGTAAGTATTAGTCGAGTTAAGTTATGTTCCGCATTTTAGCCCAAATAATTTTTTAACGGATC
AATAACTTATTATTTTTTAACTCAACTTATTTTGATCCTCTAAAATTTAATCCAACTCATATATTTTTAACCGTTCAAAT
TCAGTTCAGTCTGTTCATTTAAACTAAAAATTAACAAAGAGGTCGACGGACTTGAGAATATAAATATTTCATTTGATTTG
TTCCTTCAAAGCTACGTGCTTTCTATCCTTTTAAAAAAAAGATTAAAATAAACACCATGATTAAATTTTAGCAATTAAAA
TATGTTTTCAGAATAAAAAAAATATGAAAAAGTCATTGTACAAATTACACATGTTAACATGTAACAAGAAATACATCATC
AAAGATATTCATGTTAAAAAAAATCGTTGATTCCTTTAATTAAAAAAATATTTAAAGTTATGGGGCGTGTCACAACGTCC
ATTTTATAAAGTTAATTAAAGTAAAAGAAATTGTCAACATCTTAGCTAAAAAGTCATTGCCTATATTAAAATACACTTTT
GAATCCAATCATCCACAAAATTTGACTTTAACAGGGTATTGCCTGCCTTTTACTTTTCTCAAGCTAAAAAAATTGATATA
AAAATAATAATTTCGTGATAAAATTTAAATTTTTTTTATTGAGTTTGAAAGGTTAGCTAATTTTGAAATTATTTTATTTT
ATTATTTGTACTAAAATAATAAAATTATTTTACAGAAAAATCATGAAAGGTTAGCTTTTTCTGTTAACTTCTTTTTGGTG
TTTTCCGTTTCTAGAAATTAAATAATATATACATGCTTGGAAGGTTTATGAAGAAAATGAAAAATTAATCTTTTCTGTTT
CATTGTATATGTTTATAATTTTTGTTTTAGTTTATTTAAGTCTGCCGTCTTTTTGTAATTGAAAATTTGTGATTATGTAT
AGTCCAGCGTTAAAACATTAATTTCATCTCATAATTTCAAATTACGAAATAAAAATTACATATACAAACGCCTACTAAAT
ATTTTTAAAACCAGAAACACACAACCATTAAGTGGTGTGGACTAATTTCAAAATAGGGTGCAACAACACCATATGACCAA
TCGGCTCGGACTTTAGATTGTATGTGCCTCCTAAATATCATGATATTTTTAAAATCTTGAGTTATAATAGTAAGTACCTT
TAGTTTGTTTCAGTTTTGGTTTTTTCTCTCTTTAACTCCTATAATGTTTTACAATTTTGAGACAGTTAAACTAGTATAAA
GTTGAACAATTAGATACACGCGTTTTATATGACAGAATACAAATAGCTCGACTGTATCTTACGCGAATTACCATGTAGGA
GTGCGTACCTACTTGTTCAACATTATATAAATTTAAGTGTCTACTTGTGCACATTCAAAGTTGAAGGACATGAATGCCAT
ATGAGACCAAATTATATAGGCATAATACATAAATATGTCATTTAATTTGGCTTCAACTGACATCTATACCCTCAACTTTG
AGTGTAAACAAGTATATACTGAAACTTGTACAAAATTGAACAAGTAGACACACACGTCGTACGCGACATTATACATGTAG
AACGCCACATAGGACACAAAATTGTCATGTAAGACGCCACACAAGACACAAAATTTTCAGTAGGACGCCACATAGGACGA
ATGTGTCAATTTATTCAATTTTATACAAGTTTAATTGCATACTTGCACACACTCAAAGTTAGAAGGTGCAGATGACAACT
GAAGTCAAGTTAAAAGTCATGTTTATGCGTTATCCAATTAAATAATATGCCTATTCAAACCACAAGTTTTAATGACACTT
TTAATACATTATCCAAAAATCTTTTTCTAATTTCTTTTTAATCACTAGTCAAACAAGATCATATAAAATGAACTCGAAGG
AATATTTATTAGACTAAAAGCAAAAAATGTCTTAAATTCTATACTTATTTTTTATACATGACCAATACCTAATAATCCAA
TGGTTTTTCCCATTGTAGAAGGGGTTTATTTTTAGACCATAGTTTCCTATTCAAAACCCCTTTCTTTCCCACTAGAAGGA
AAATGCACATGCTTTTGTTTACTTTTGTACATATACTAGAAAATGACTTGTCATGATATAACCTTTTCTAAATAAGGCCA
AAGGATTCTAACTTTAATTTATTTTTTAAAACAAACTAAATCACTTGCAGTACCTATGTTTAATTCATCATAATTAACTG
AAAAGAAGAAGAAGAAAAAAAGGCAATAGTACCATTTATTTTTTAGCTAAAGTTTAAAAAAAAAAATGGCCAATCACAAC
TTTTTTTGGAACAAAGCTAATAAAGAGTCAAAAGACACCTCATATAGTCAAACTAGTAGTACTTAGTAATCCTATGTACA
ACATATTATTGTTCAAAGAAATTTAGCAAATGCCTTGGACCTCTAAATTCGTACGAGGGTCTATCGGAAATAGTCTCTCT
ACCTGTACCACAAGATAGAGATAAGACTGTGTACGTGCATGTGTACACACAATTGTCTTCAGACTCCATTTGTGAAATTA
TACTGATTGCTTTGGAACACTAAAGTAGGATTGAGCCAATCTTGAAACCTAATAACTCAATATTGCCAGAACCAACAAGG
CTGATCTTCAATTTGGAAACTCAAATTGCATGAATTAGCTTGAATTTGATCTCCAATTTCTGGGAAACACAAAAAGCTCT
TGCTTAGATTGTCATCTTCATCTTGAGAAAAATCAGATGGCTCTTGTTCAAATACATTTGATGAATGATTCCCATCAGTA
TAATGTGGGCTATTTGAATCAATAACATCACTTTTTGCTGAAGTTGCATCTTCTTGTTTACACATTAACTTTGGTATACT
TGGTACATCTGAGGTAACAACAATTGGAGTTGTTGCTTTTTGAGCCTCTTGTGTATCTACTGGACTAATTGGTACACTTT
GTTCTGAGTTTTCCTTCCCTTTCTCCTTCCTATGCAATTTTTGTGTAAGCAAATGGACCTATTCAACAAAATCAAAGAAT
ATATTAGAAATCCCGCTAAGAAAATGGACGTTATGCGTAACTCAACTCAACCTCAGAAGCTATCTCTAGAGGTGAAGATT
GTTGAAAGACCAGTAGGGAGACAACAAGCTATTCGCTTAACTTATAACACTCTGACACGCCTACGGATAAACCAAGAATA
CGGATGAGTCCGACTCTAATACCATGTTAAGAAAATAAAGGTGAGCCCTAACTAACTCCCAGAACTAGCTCCTCGGGCAA
GGATTGTTTGAATACCATTAAGGAGACAACAAGCTATTCGCTTAACTTTTAACACCCCGGCATGCCTATGGATAAAGCAA
GAATACGGATGAGTGTGACTCTAATACCAAATTAAGGAAATGACATTGAAGCCTAACTTAATCCTAGAAGCTAGCTCCTC
ATGTGAGGATTGTTCAAAGACCATTAACGAGCTAATCACTTAACTTTTAACACACCGGCACACCTATGAAGTTGAGGACT
AACTTAATCCTAGAAGCTAGCTCGTGAGGTGAGGAATGTTGAAAGACAATTGAGGATACAACAAGCTATTTCCTCAACTT
TTAACACCCGACACACCTAAGTTGGATAAACCAAGAATAAGGATGAGCCTGACTCTAATACCATGCTAAGGAAATGAAGT
TGAGGCCTAACTTAATCCCAGAGGCTAGCTCATGAGGGGAGGATTGTTCAAAGACCATTAACAAGGCAACAATCTATTTC
CTCAACTTTAAACACCCCAACACAACTAGGTTGGACAAATCAAGAATACGGATGAGTCTGACTCTAATACCAAATGAAGT
TCAAGACCATGTAAGGGACAACAACTCATTTCTTCAAGGATCCATAACAAACCCCTTGGAAGTTCTAATGCTAATGAAGA
ATGCTGGTTTTTCAAGAAGTATGATCAAGATACCTCATTTCTCAAATCCTCATTCTCTTTGAAAAGGGTGTCATAATCAG
CTTTAAGCTTATCAAAGCTAGCTTTCAAAACATCATAGTCCTTCTCAAGTACTTTAGTCTTGTATCGAGCACGCCTATTT
TGAAACCAAATAGCAATTTGCCTAGGCTGCAAGCCAAGTTCATTAGCCAATTGAACTTTCCTCTCTGGTTCAAGCTTGTT
GTCTACCTCAAAACTCTTCTCAAGAAACTGCACTTGATTAGGCAAAAGTCTTCTCTTCTTTTCTGGTTGATGATAACAAC
TATCATAATCATCATTGCTAGTTTCTTCTTTGTCAATTGCTGGAAAAAATGGCCTCTCTTTAGTGACTTCTCCTCGACCA
ACATCTTCGAAATTAACCATTGATGCAGAACCTAAAACAGAGCAAATCAAGAAAAGAACAAGGTCACTAATGTATCAAAA
TCTTGAATACACTAAGTTTCTTCACTTCAATTCAAGTAAACTAAACCATGTAGCGTTCATTTATCATATGATCCCTCAAC
TAATAGTTATTTACTCAGAACGTAACCTTTCTTCTTGATTCCAATTTTTTCAACAAAAGAAGTGACTTTCTGAGATAATA
ACTACTAGTCGAGCGACCATACGAGAAATCAACTAGCCAAATCAAAGTTTTTATACTTCTAAAGCTAAAAGAGACTCAAA
CTTTGACCAAAAACTGAACAAAACAAGTGTCCAAATTCTACTCATTCAATTGAGCAAAATCTGATCTTTTCAAGGAAAAG
TTAGAGAGTTAAATAATGTTAGTAACAAACCATACACTTGTCATAAAAAATTCAACCTTTGAGCTAAAATAAACTAAAAG
GCTAAGTACTATAACCTTGATATAACATTAAAGTTCAAAGACTCTATATTTGTATTAAAAATCCACTTAGTAAAAAAGGG
TTATGGTCGAAAAATCATAAATTTATAATCTTGAATCCGCCACGGATAAAATTACATGAAAAAGAACATATTTTTAGCAG
GATGGAGAAGAATTCTTTACCATGAAAAGAGGGGGAAGAATTGGACATCCAGAGACAATGAGAAAGTTTTTCACTTGGAA
CCAAAACAGTATTAGAACTTTCATTAATAACCCTTCCAACTTCCATATCTTTTTTACTTTCAACCCTGAAGTTTTCTAGG
GTGCAAGAATTGAGAAAAAAACTATATGGGGTTTGTTTAAGCAGTGAGAAATGGGGTTTCTTGAATGAATCTTGAAATTT
GAAAAAAGGTTATGTCATAAGTAAAGGAACAATGAGGAAGGGTCAGTGCCATTTGAGTGAAGAAAATAAGTAGATGAAAG
AGGAAATAAGTGAAAGAGAAAAAGAGATTCTTCCTTGGGAAGAGGAGATTGATGGGGTTTATAAGCAAGCTAGTTGAAAG
TGGTAAGAAGAGCTTTCTTCTTGCAATGGAAGATGGGCTCATTTTAAATTTCCTATTTTGCCCTTGGAGTTTTTTTTTTT
TTTTTTTGGTTTCCCACCCGTGTCTTGTACTCGTATTTTTATTTGGGAAAATTGTACATAATGGCAAACTATTAATTCAA
ATTAAATGGTATAATCACACTTTGATTTAATTGTGTCTTGTAGCAAACTGTTTGCCAGCACCTCTCTCCCTCAAACTCTC
GCTCGCCACTCTCCTCTCTCGCTCACTCCCTCTGTGCTCGCCTCTCTCGCTTTATACAACAGAAGTGTATAAATTGTGTT
TCTGTTTGTATAAAGCGAGAGAAAATTGTATATACACATGCAAATACATATATATTCGTCCTATACACTTATAATTATAC
AATAAAAATATTCCCATGCCCCCTGCCCAGTTCTCTTTTGTCTTTCTCTCTTTCTCGTTTTATACAACAAAATTGTATAA
ATTGCGTTTTTTGTTTGTATAAAGCGCGAGAAAATTGTATATACACAGGCAAATACATATATATTCGTCCTATACACTTA
TAATTATACAATAAAAATATTCCCCTGCCCCCTGCCCAGTTCTCTTTTGTCTTTCTCTCTTTCTCGTTTTATACAACAGA
ATTGTATAAATTGCGTTTCTGTTTGTATAAAGCGCGAGAAAATTGTATATACACATGCAAATACATATATATTCGTCCTA
TACACTTATAATTATACAATAAAAATATTCCCCTGCCCAGTTTTATGCTTGTATAATGTATAATTTATGTTTGTCAACGA
TTTATACAAACGTGAGGCTAACAACAATTTATACAAATGGCCTACCAGCGAAATTATACAATTCTGAAGAGGAGCCAACG
AATTATACAATTCTGAAGAGGAGCCAACAAATTATACAATTGCTTCTTTTTGTATATATGTATAGCGAATTATACATTTA
TATGTTTGCTATGGAGCGCAATTATGCAAACTTTGCTATAGCATACAAATATGATTTTTTTGTTTGCTATATGTGAAAGT
TGCTCTTTTTATTTTTATTTTGGGCTTTTAGTAAAGTGATCGATATTTACATGTTACGATCTAAACTCATCGGGCCGTGC
AAATACTTACTCAAATATCTAGGTAGGAGAATCCTTATCAAACCAACTTTAAAAAGGGGCAACGGGGAAATAAATAAAAC
ATAAGGAAACTCCTTTACTAATATACCATGTGTATGTTCAGTTTTAGACAATTGTTACACTAAACTATTTTACATATTGT
ACATTTTATGTGCTAACGTCATTCAGCATTGCATCATTTTAAAATGATGCAAATTCAGGTATTCAGGATCGACCAGACAC
ATCATTAGGATCACCTTCATCCAACTTTGGTGCGACCTCCTTGTTTTCGGAGGGCTCCAATCTATCTTGAGATTAATAGT
TTGCTTATGTCATTAGTAAACTATTCATGTAGTTTGGGGTCTTGTCCTGATAACCTATCTTCGATATGTTAGAGGCTTCA
TAGACGAGTCAGATGAGTTACGGTATTAGTTATTTTACAAACATATGCTTATTGCATATTTTTAACTATGAAGTATTGCA
TTGCATGCTCATCTTTTATAAACTTCCGCATATGTTTTTATAGCCTTCAGTGTAGTAGTAAGGCAGGCCAAAGGTATGCT
TGAGATCAACGATGGTTCAAAATGTCGGTCATGCCTAGAGTATGAGCTCGAGACATGACAAATTTGGTATTAGAGCACAA
AGTTCAAGTGTCCTAGAGAGTTTATGAAATTGTGTCATTAGGATCTTATTGATGGTTATGAGGGTCCACTTCTATAAATA
AAGGACTACATGCATTTAAGAAAAAAAAATCATTTTTGTATTGATACTACTCTTGTTATGTGGTGGATTCGATGATGCCT
ATCAATACGTGTTGGTTGTACTGATACTACTCTTGTTATGCCACTTGGCATAGTCTGGTTGCAGGATTCAATAATATTTC
ATAGGTGAAGACGATGGTGATCTCCGGAAACTTCTACTTGTCTCTTCCTTATGCTGGTGGGAGTTGTGTTTGTTTTCCTA
TTATTCATATTCTTAGAAGTTGTTATACCTGTTTAGACTAATTCCTGAGAAAGGTTTTCATGGCATTTTCAAAAGGCTTT
CATTGTATCTTCAAGGATTTTATATTGGAACTTGAGGTTGAGAAGTTTTCAGTCATTATTTTAAGAGTTATAGCATGTTT
TGATTTTCTTCCGCAATATCTATTTTAAATTGAATGGTAAGAATTCTCCTATCTAGGTGTTAGAGTAGGTATTCACACGG
CTCGATCATGGATAACGGATTGTAACAATTAAAGAGAGCTAAAATCTACCCATTAATTAGCGTGTAATACATCATCCCAG
CAATTAATGCAAGAGTATAAATATAACATATAAACTTAAACACTAGGGCATCAATAAAAAATAGCTAAAACAATCGAATT
TTTTTTGCTAATTTTAATGTATTAACTTGGTGTACGTGTTATACACGTAAATAATATGTCATTGAATAATAAATATTTAT
ATAAAAGATATTTATATAAAAGATAATGTTATATGCGTACCTAATACTATATTAAGTATTAAAAATAACATATATTATTA
AACGACATATTTGAGATATAAATAAATATCAAAAGGAAAAAAGAAATAAGTTATTTATTTGATGTTCTCTATGATAAGAA
ATGTTTTACTAACAAAGTGGAAATTCGTAAGACGAATTCAGACTATTCAAATTTTAGATATCGAGTACGAGTGAAAATAA
AAAATGAAAAATAATTTGTGGTCCAAAATTATGAAAGATATATATAGTCGATTAGGACTTTTCATGATAAAAGAAAGGTT
AATTGATGTATTAGAGCATCGTACGTTAAGTTTTTTTTTTTTTGAACTAATATTCTCTTTAAATTTTCATGTGATGTGAT
ATATGTATTATCCATCTATACAATCTTTATTGCTTTATTTTACTAGCACTTACGTAACTAGGTATTATTTGTTTATAGGT
TTCCCAAACTTGTTAGTCAATGAAATCCTTTATTATTAATATGATTATTATATTTTTTCTAAAAGGGAAACTTCGTCTAG
TCAATATCTTTTAGATGCACATTGAATAAATTTTACTCAAATATGATAGTCTGTAAATCACATTAAAAAGGTAAAACATG
TTAAGTAAGTTCGTGCAATCAACACAATCGAAAAAAATATAATCACATGCATATATCGAACATATACAATATTATCAACA
TTTACGAACAACGAAGAACTTCACATTTCTCAAAATACACAATTATGACAAGTCATTGGTCCTCTCATGGAACCCAAACC
CAAACAGTTATAGCTTATCGGAACGTGGTACCCGATCCAATGATTATGCCAGAACGTGGCAACCGATCCCATAATTATGT
CGGAACGTGGCAACCGATTCAAGTTAGTTATGTCGGAACGTGGCAACCAATCCATTCAACACATCACAATCACAATCATA
AGTATATCCTCAAGATCATACATTTAACTGATTTAAGTCATGATTTCATGGTAACCATCATTCATCTATCTCATTTACAA
CAAGTGTGATCAATAATGCAACATTCATATACATACATGTATCATAATGAAGCAAGAACAAACATACATCACACAATCAT
AGAATCACAACCATCACCTACCTCGAAACAAGCTTTGAAACCCTAAGAAACTTGATCCTTCCCTTTCCGAATTTGTTCCA
CTTGTTCTTGGTCTACAAACAATCATAATAACACGGAAATCAATAAGCAATCACTAATTACCTGAATCACTAATAATTCT
ATGAACCCTAGATCATACCCATGATCCCAAGTACCCAAAATAGGGTTGTTTCCACCATATAATCTAGATCAAAACCCTCC
CCAATCGATAATTACTCATTCTATTACGTTCTACGGATCGAAAAACGGATTCGGGGAGTGAAAAGCTTACCTTTAGCCTC
AAGAATGGTGGAAAATTATCAAGAGTCGCCTCGGGTTCGTTCCTTAGCTCTAAAAGTCGAAAAGTGCAAAATAAAGTCAT
TTTGGGGTTTATTTACAACTTTAAGTCGCGTCAAACCCGCCACAACGGTCCTAACCCCGCTACAACGGCCCTGCCCTGGC
TGCAGAAATCCCGCCCCAACGGCTTGCACGGAACCAGTGAGCTATTTTAATAATTCCAAGACCCCCATTTCACAACACAC
CTTTAACCAACGACGCTCAGAATATACCGTTCACGCTAAGATCAATTTCGGGAGTTCTACTCACCTGAATTCAATTCCGT
AAAATCGTATGGGTTCCTCAACAACTTATCTAACTATGCATGTAATCAAAATCATAAATAAGTCACCCGCTTGTTACCAG
ATTTCCCTACACCTCAATGCCTCCGATTTCGTTCAAATCTGGACTAGATTGGAAAGTTTCAAATTACTACGAAAAAAAAT
TTCGACCCAAAATTTTTCTCCGTTGGATTTTTTATAACGACGGAACCCGATCGTTACATTAAGAGTACAAAAATCTCATT
CATGACAATGACAAAAATAAGATTTCCACTTACGTGGTTTATGATCTTCTATATATAGATACATAAAAAAAAGTTTATAC
ATATATACAACCAAAGGTGTAACTACCCTTAAGGTAGGGAGGTCACGGATAACCTCAGAAAATTATATGTATATATGTGT
ATATTTCGTAAATTGTACGTATATATTCACACACTAAGCAACAATTATCACTTTAGCTTCTTTTTTTCAAATTTTATTTC
TTTTGTTGTTTTAATAGTATTTTCTCTTTTTTTTTATATAGTATTCAAAGAGTTCCACCCAAATTTTTTAATAAGTAATT
AACGTGTTTATATTATTTAAAGATTAAAAAAAAAATTAACATATCTATATTAAAAAAATAGTAGTACTCTCATTTGAATT
CTTAAATTTGTCTTTGCATGCAATGTAATTTTCTAATGAATAAATCCCTTTCTACCCTTTTAACTCCACCTCTTCATGCA
TGCATCCATCCTACCCACATACATGTTTATTTAATTTTGAATGTGCACAAGTATACATTTAAATTTGTATAAGTAGACAC
ACTTTCTACGTGGAATTTCGTGTGAGACGTCATGTAGGTTGTGTGTATCTACTTGTTCGACTTTATACAAGTTTAATTGT
TTACTTGTGCACACCCAAAATTAATGGAGGGCATATATATCAGTTGAAGTCAAGTTAAAATATATATTTATGTGTTATGA
TAACTTGAACTTCACCTCAAGGATTAGAGATGAAGTATACTTATGATCCGAACAACACTCCCTTTATCACCCATACATAC
ATATAATATCACACATAAAGTAGTTGTGCCAAACAATTATTATTAAGGAATGAAAGTTCCATATGCCTAAAAAAAAAACC
TCCATAAAAAGCCTAGCTAAAAATTGAAAAAATAATGGTAGGTAAGAGAAGGTTCAATAAATTAAATATCTACTAAAACC
TTTGGTAAAGAAAAATCCAGCTTTCAAATTCTGAAAATTTTGCTGGCATTTTTGTACTATTATTGGAAAATAAAATGAAT
TAAAATAAGATTTGCATTCTTTATTCATTGAACTACTAGATATAAGTGTCGTGCTAGTACGGGCCCAATACCTGTTAATT
CTTTCGTTTAAAAAAGAATGATCTCCTTTTATGTTTAGTCTGTTTCAAAAAGAATGACATCTTTCTTTTTTTGTAACATT
TTAATTACAGCTTTCCATGTGACATGTTTAAGGCCACAAAATTAAAGGGCAATTTTGTACATTTGACATAACTTTAATTT
AAGACCACAAGATTCAAAAATCTTCTCTATTTTCTTAAACTATGTGCCAAGTCAACTTAGGTCATTCTTTGTGAAACAGA
GAGTATTTTTTTTGTCTCACTTTATGTGACAAAGATAAAATTTAGAGAGTCAATTAAATTTTGATATGATTTTTAAATAT
TTTAAGTTATTAATTATTGTAATTTTTACGTAATTTTTAAATAATATATGTTACTTTCTTTGTCCTAATAGATGTAGCAC
AAATAGAATTTCAAGAGTCAATATGTTATTCATTATTGAGATTTACAATATTTTTTACGTAGTTTTCAAATTAAATAATA
CATGTTACTTCTTTTGTCCCGTTTTATGTGACACAGATATATTAATTTTAGTTATCAATTATCATAATTTATAGTATTTT
TTATATAATTTTTAAATATATGAAAAATTAAAAAGTAAGACAAACAAATTAAAATGGAGAAGTGTGGAACCACACTTATA
TAGAAGTAGTAGATATACTAAAAAATCATCTCATTCATTGGTTGCATTGTGTGGTTGATTTACAAGATCTCAATTTGTCC
TATATACCATTTTTAAAAAGTTAGCAAAAAAGATTGTGCCCTATTGATGAGAAATTTCAGTTTCCTAAATTGAATACCAC
AATTTTTAAAATATCTTCCTTTCCTTTTTTATTCTTTCAAATTCATTATCGTGACTCATGAGAATCAAGTTGGCAGTTGT
TTGGGATTGAAATAACAAGGTGTTATATATTTTATTTGTTTTAAAATAAGTGAATTATTGAGGTAATGTACATTTATTAT
AAATAAAAAAAAAAGTTTAAGACATAAATTAAATGTCATTTTTCACTTTGCCCTTTTAGTTATTCTCAATTTATTTTTGA
ATATATAAATAATTTAATGTAAAATCAATAATATGAACAATTTAATCACTTGAAATTATCACCTAGAAAATATAAATGAG
AGGCAAAAATGAAAGAAATTTCCAACAACTTTCTTAAACTTAGAACAATTCACTGATTTTGAACAGTAAAAAGAGAGAGT
CAATAATAATTAACTTATTTTGAAATGGAGAGGTAAGAAATTAATAATAGTAAATTATAGCATTGATAAGTTAGACAATA
AAGAAAAACTATATTTAAAAACATATTATTTAATATAATTTGGTAAATTGATCTATATATTGAAAATTAAATTTAAAAAA
CATAAAATTTATAATAAAAATGATGAAAATTATCTACTTCTTCAACTTTATTTTAAAAATCAAATTTCCCTCTCAATTTC
TTTTAATCCTAATAAACTTTTCTAAATATATTTTCTGTTCTGACGTTATTAACTTTTAATTTTAAAATATTTATATATAA
TTTAGATAAAATATATTATTCCATTTGTGTCACAACTCAAAAATGGATGTGTTGGCACTTGTCTTATTCCACCAAGACAA
GTCAGCCTAAAACCCAATTATCACAAAATGCGGAAGTAAGACAAATTGAAATCTCAAAATATCATAAGTGCGGATAACTA
AGTCAACTTAATAAAACCCCCAAAATCTGGTTATCACGTGTACAAGCCTCTAAAGTATTACAATTGATTCAAAAGAAAAA
CACAAGTCTCAAATGACATTGTTTCTAGAATAGAACAAGATCAAATAGGAGTAAGAAGGTCCGCTGAGATGACAAACAAC
TACCTCACAATCTCTAAGAAGCCTCGGAAAAGAAGAGAATGGAAAGTATCACAAAAATCCGGGCTCGTAACCTACAAAAA
TTGTAGAAGCAAGGGGTGAGTACCAAACCACACGATACTCAGCAAGTAAACTTATAAACACAAGCTAAGGGAATAGAATA
CACCCACTCCTTACCACCCCAACCGAACCTCCACAACTACAACCTGCATAAAACTAGTCCAACCTAAAAGTTCACAATTT
ACATAGCTCACCAGCTCAACAACAACACTTTAACAATTACATATCTTCAACAACAAGCTCAATATTCATCAATCACAAGT
TTCACAGAAAGGCACTCACAAGATCACCAACACACAAGATCAAGTTCACCAATGATAAAGATGTGCAATGCAATGAAATG
CAATGTCAAGTATAGTGATGCATGTTTGACCTAACGACACACATCAGTTGTCTCTCAGTCCAAGACTCATGGGGGGCATA
TTTGTCCATGCATCCATCGCGGCGTGCGACACGACCCTCGATAATAAAATTCGTCGCGACGTACGACACGTCCATCGATA
ATAGTATCCGGCGCTGCGCGCAACATGTCCCTTGAAATGGTACATCCTCCTTAATTCACATAACACTTATCACAATCATG
CCTCAGAACCAATGCAAATGACATGTTCACACAAATAATGAGGAGATGGTCATTTTCATAACAATGCGCAAGTCACAACA
ACACAATCATGATACATCATAAAAATGAATCAATAAGTCTTTCAAACCATTCTCAACACATCATACACCAATAATTAAAC
ACATTGCCTTTTATTAGTCCTTTTTCATCATTAGAATTATTCAATATGGACAAGTCAACACATCACCAAGTCCCATTGCT
CCCCAACACATACCACAAGGAAATACACGATTCTATACACTTAACAAGGGTTGAGAAATCCACTTGCCTCAAATAATCGA
ACAATCACTCCGGAACTTGAGCCTTCCCTTTTCATTGTACTTCCAACTCAAAGCAATTTATTCACATTAATAATTACAAT
AAGATTTTGAAACTAACAACACCCATAATACTATAAGCCTAGACCTAAAAACTCACTCAATTTATAATCAAGTTCCTAAT
TTTAATGTCAATTCTCATATTTTTCAAGTTTTAAGCGTAGGATTAAATCTTAATGTTTTCAAATAACATAACTCGAAATA
AAACTAAAAATATACATGTAACCGTATATAAGGAACAATATATAAGACCTTAACGTAATTATCAACCATTCCATTAATAG
ATTAACTTTATAATTGGCAATCAATGGCATCCATATCCAATGATGGCCACCAAACCGTATAAAAATATATAATTACAACC
ATTTGCAATTTCAAACCTAATGTCTTTCTTTTCTTTTTTTTGTTTATAATTCATTATATTAATAATAAAATAAGGTGACA
TCTAACATATACAACCAAATAGACAGGTTGAGGCATGAAGAACTTTTACCTAATTTAAATGAGACATTACTTTGTTCTCG
CCTTGCTGCAGGTATGTTTCTCGCCAACCGATATTCTTCTTTTATTTTTCTTTAGAAATAATTATGAATTTAAAAGTTAA
AATCCCCATTATATCATTTTTTATTTATGGGCCAAGTAAAATGAGATATTAAATAAATTTAAGATTTGACCCATTAAATA
TTCTACTAAATTAATTATTTAAAAGAATACACATTAATTATGTAATCGTAGTTAAATAGTTCAAAATTCTCAACTAACTT
CACAAACTAATCAAATGTGATTCGGGTTATAAAAAAAATTCAAAAATAACCTTTCGAGTCATTACAATTTATTGATTATT
TTTCACTCGATAACTTTTCTAATACAGAACCTAGTAATTTATTGTTAGTTTTCATTGTGCTCATTTTATTGCAAAAGATA
CAATATCATTACAATATTTAATGTTATATTTTGATATTTATCCTATAATTAAATTATTTATCATAGGAGTGTGAAATCGA
AGCCACTGATATTACATTACAATCTTCCTAATACACTTCCCCAACTCCAAGCATATGTGATCTTTTTAAAAAATTCAGAA
TTACAGTTCTGTAGCTATTTGAAAAAAATCGTTTTTTATATTCTTTTTTAAATTCAAAAATTTCACTTCAAAGACTACTT
AATAGAATATGTGATCTAAAACTAAAATTTAGAAAAGAGACCTTAAATTTATTTAATAAATTTCTTATATGTTTCATTTG
ACGCTTGTTTTCATAGTTTCTTAAAAACATGATAGATAAATAATATATATAATTAATTAATTATTTAGTTGACGGAAGAA
CATTTCATGTAATTATAATAAAAGCATTAATATGCATATATACATTATTGGACGCTATACAATATCATACATGTTTAGAT
TTTAGGTAATGTTCTTGATTTTAGTTTACAAAATTCTTTTTAATTAAGTCAATTGTTACCTAAATTATAAAAAATGTTTT
AGAAGAAACAAAAATATTTAAAAATAGAATTAAGTCTTCACATGATAGAATATGATAATTAAAGTATCATTTTTTATTTA
TATAAACATGTATTACTTTTAATTATAAAATAGGTCTAAAAACATCAAGTGATTGTTACATTTTAGAAGACATTCAAAGT
TAAGAAAATATCTTTTTAAAATTAATGATCTTATATTTGATTAGTTTGATTTTGAAACGTTTAAAAAAAGACTCTCAAAA
AAGTGAAGTAAAATCTTACAAAGTCAATATTCAAAACATAATTGATTCAAATTAAAATGAATCAATCAAAATTAAGAAAT
AGAAAGTAACTACAAATTTAATTACTTACAATTTTCGATCAAAATTACGAATCTTGATGAAGAAAATTTCAGCTAACATT
AATACTAAATACATAATAACTACACTATGTATTTAAAACTACATAAGTTTCGACAGCCAGGCCAGTAGATTATTTTTTTT
ACTATATTTTATCCTTAATAATTATTCTTAAAAATTATAAATCAAACATCTTAATTACTACACATAAATAAAATAAATAT
TTAATGAACATATATTATACTGTAAGAGATAAGTAAAAATAAAATAATCAAATCATTTTTCAATAAATAATTTTCTTAAA
AGAGATATATTTATAAAAATTCACGATAAATATTTTCAGATGGAAGAAATATATCTTTTTGGTCCACAACTTTTTGGGCA
CGGAAGATTTTGATGTGTACACTACACGTTACGACCTAACAATTAAAAAAGGGAAAAAGTATAAGCTTATATAGTCAACT
TAATTAATTTGCTACGGTTGTGATTATTAGAAATTTATTTAGAATTAATAAGAAAAAATAAGTTGTGTTTCGATTTTTCT
TTTCCACAAGCTTGAAAGTTAGAAACTTACGTGATGCAGTGATACACTCGAACTATTTAGTTTCATCTTAGAATTTGGGA
TATAAATTTAAAGTTTTGATTTGAAATTAATGTTCTGTTTATAAGATGTGAACTAATTGTAACATCACTTTCATATTATT
ATTTTCAAATTTTCATAAAGTAGAATTTTAAATTGTGAATTCGATCTTTTTAAAATTTTAAAACTTGATTCATAAGTTTA
TATTTATTTATTGATTTATTTTTTAAAAAGCTAATCATTTAATTTATGGCAAAAGTAATTATTCAACCCTACTTTACTTT
TTGTTTCTTCCAAAACTTTTAAAGGTTGAAAATGTAGATTCATAGTATTTAGATAAGACATGAACCCTTATGATATTCAC
ATGCCAATGACCATTGTTATAACTTGTGCTACATTGCATATTTTTCGTGGGGATATAAAAAATGTTAAAAGAATCACGAA
ATATGAATATGTTGATACAATTGTTAATGACTCTAACCAATAATTGATTAAAAGTAGCAATGTTGTTTTGTCTTTTCAAT
TTTGATCGAAAAACGCATGCTCAACATGAAGAGATTGACCGTATCATGTGAAGAATAGAGTAGTTACACTTCAATTCATA
TTCAATTTTTTTATTGAATAAAGCTCGATTGATAAATATGTATTTCTTAGAAAGACCTTCTGATAGTGTACTACAATACT
TTGTTATGATTTCTGATCAGATTGTAATATTTGATTTTTGTTGTTGATAATTTTCATAATATGTGGGATTTTTATGTTAA
TGGAAAAAGTAAGCTTTGAGACTCAAATTGCATGTCCAAATAAAAATTTAATTTTAATTTTAAATCAATAATTTAAAATC
GTGTCCAAACAAGCCCTTATAAGGTTACAAATTTAGTTCTACTCTGTCTGTTCATCTTTAGTTATCGAGTATTAAACTTG
ACACTCCTTTTAGGAGCAATAAACGGAATGACAATTTATATAATGTCTCTCTTTGAATATAATAAATTCAACACTTTCAA
AATGTATTGCAAAAATTATTATGGCTGATATAATAAGAATAAATGATGAATTATTTATTGATTTTCTAAACTAAACAAGT
AAAAATAAATATCTATTTTCTTTCGTATAATGGATAAAATAAAAGTGGACGGAGGATATAGTTAGTTTCCTATTGTTATT
ACATATTAAAATAGTTAGGAATATTTTCCCTACAAAATAAATTAGTGAAGGACATAAATGAGAACAATTAACTTTAATAG
AATAATTATCATTAATGTCGCTTTGGCCGAGTGGTTAAGGCGTGTGCCTGATAAATTATTTTTCGATTCGACTTTACGAT
CCTTTATACATTTATTTTTAATTTTATATATTTCTAATACGAGATTTTTACTTTTACTCATACTAAATCTGAAAATAATA
CTCATAAAATTGTAAATAACTAAAGACTTCAAAAGAAATACTTTTTAAACTAAGCGAATTTAAAGGAAAAATTTCCAAGT
CATGACTTATCTGCATATCATACAATATGTCAAATTATATTAAAGTGATTTTGGGTTTGGATTTATTTGAACTCATAATT
TAAGATACTAATGTAAAATCTTAATAATGAGTATAATATTGAAAATCTTAAAAACTAAACTCATTTAATTTATATTTAAT
CCTACAAAAATCAATATCTTCTTCTACTTTTTTCTCTTCATAAATGGGAAGTCCTCCCAATCCCAAAAACATATTAGTAT
TAATTTTTTAGAAGAAAATTATTTTGATGGAATAAAAAGAAAAATTAGAAGGGCAAAAAGGTAAATGGGGTAGTAAATAT
AGATGACAAAGAGGAGAAGAAGAAGAAAACAAAACCTATATGTACAATCAATCACTTTCTTAAGGTTGATGACTCAGCTA
CTTTTTATATGAGTTTATTATTTGTAAAAATTATTTCATCTGTCCTAGCAAACATAGTAAAATTAGTTCACGGTATCATT
CTGTTATTTTCATACTCGTCTTATCAAGCTTAATATAAATTATGTAATCAATTTGTTGGGTTAAATCAATTGAAATTACA
TTCAATATAATGAGATGTCTGTTTAGATCGTGTTGACGTAATATTTCCTCAAAAGCCTCACATCTTATACGTTGCTTTGT
TTTCTTTGTGTTTCACTAGCTAATATTATGAAACTCTATTTGCACGTTCAACAAACTTGATTATGCATTTTTTTTTTGTT
ATCTTCATGTGAGCCACAATTATAATTAGTTTCTATATAACCAGCGTCAACACTATAAGTACTAATTTGAATACTTAATG
TTATTATCAGACAATTAGAGTGGAAGACAAAACAAAATTTGAATCATCAGAATTATAAGGTACGTGAATTTTTCGATGAT
ATATAAGAAGACTAAGAAGACATACTATTTGAAATAACGTTTTTTTCATTGCGAATTATTGAGAAATTTATATTAAAAAA
TATGTTTTTATATATTTTTCGAATCAGCTCAATAAATATAAGAAACAGAGATTACATCATGGATGATAGAAATTTGATGA
ATTTAAAAAACAAACAGACTTTGCCTCCCATATTTGATACCTTTATTAATAGAAAATAGCAGATCTTGTTCTCAATATAC
TATATACTATACAATATAAATATAATAAATTACTCAATTTTATAATCATCTGCCTTACATTTCTGCTTATTTTTCTGCCA
CATAATAACTTGTATAATGATCAGTAACTTCTTGGCATTGGGTTTCTAAACTTTTACTGTGAATCTGTGATCCTTTAATT
GGAGGTATTATAATTAAATTGTAAAGTCATATACTTGATCAATCTCAATTTATATGACACGTTTCACTTTTAAAGATTTA
AATTATATAAATTTTAATTAATATTTTAATTATTTTTTTAAAATCATACTGTTACAAGAAGAACATCAATTTATACTAAA
TTTTTTTATTTTGAATATTTAAATTCTAATTTTAAATATCAAATTGTTTATTTTTTACAATAAGGAAAACTCGCAATTGC
TATCCATTGAGTATGCACATGATAAAATCGCCGCTCCTGCAATAGCTCGCAAACCACATAGGAGAGGTAACCCGCACCAG
ACAAGGTCTAGTGTTACGAGCTCGACCCAGAAGGCAAACCTCTTGCTTTCGCTCGCAAACCACATATGAGAGGTAACCCG
CATCAGACTTGTCTGGAGCAACGAGCTCGACCCAGAAGGCAAACCTCTTGCTTTCGCTGGTAAGGGGTTTCGAACTTGAA
ACCTCCAACATGCATGAAAGTCCCAAGCCCAAACCACTGGGTCCCCCAAAGTGTAAATTGTTTGTTATTTAACTTGACTT
CTAAGATTAGTCAAATTGACTATGACAATAAATGAAAAATATCACATTAATTAAGACCAAAAAAAATATAATTATATTGT
TATTTATGAGTTTACCTGATGACAGGGATCGAAGGAGATTCCTCCTAAGCTTTTTCATCGGAAATTCTGACTCCATCACT
ATAGAGCATATTAGATAGTAGCAAAATATGAACAAGAAATTGGTAAAACTATGTTCAACAACAATAATGAAATTTGAAAA
GAATAGAGTGTGTATTGACCTTTATTGCTATTTTTCCGAGATAAAAAGGTTGTGTTAAAAAGACCGGAGTGTATAATTAC
TGTTCCTTTAATAAAGGCATTTGTCTGTGAACGAATCTTCAGCTAACTTTTTTCATAGAAAAAATTGCCCGTGTGCACCT
GAATTATGAAAGAAAAAGATGCAACTTTTCTTGGGAAAATCAAATTCCCCTCTCAATTACTTTCTCAGTTTCTGTTTTTT
TCTTCTTTTTTTTTTTTGTTAATTGAAAAAAGTACTTCCTCCGTCCCATATTATAAGTCACTCATTTTTAAAAATAGTTG
AACCACAATATATGCCATTTTATAAAATTTATGCATAAATTACCATATTTTGCTCATTATACCCTTGATTGATTAATTTA
TTAATCTTGAAAATGCATTTACTTTGACTAACCTAGGAAATCTACAAGTAATTAATTTCATTGGGAGAATACTTCATTCA
TTAATTAACTACTTTCTTTATTCACTACTTATTCTATAAAATCTGATTTTGAGAAAAAATATCAACAAACAAATAAAAAA
TAAAAGATGAAAAATAATTCAAAAATAATCTTGAAAGTTGAAGCTTCAACAAATTTTATCAAGGAAGATGACATTTCAAA
AAGTTCAAAGGATGTAAAAATAGAAGACTCAACCAAAATTGTGAAGGCCAAATTAAGAAAAATCAAGATCCAAATAAAGG
AGTTATGCTAAAAAAACAAATGATTTGTTGAACTAGAACTAAATTCATTTGTCGTCTAATTTCATTATCAATAACATCAT
ATTCAGCAGGAAAAATTAGATCAATTTGAAGTAATGGAATTTGAATATTTTGTGATGTTGTCATGTTTGCTTTAAGAATT
TATACATAAAAATATAAAAAAACATTTTACACAAAATATATAGGAAATTGAGGTGGGAAAAACTTGATTTTTTAATTTTT
TTGGATCAATTGGTGAAAAAATTTGGCTCCAAAAAGTAAAATTTAAATAGTCATCCAAATGCATTTATTTTTGAAATCTA
ACGTTTCATCATTTATTACAAAGTTGTCATAAGCAAACATTAAATAAGGGCATAAGGGTAAAATTACCTTATTTCTTAAT
GCAAGTGCAAATGGAAAAGGTGACTTATAATATCAGACGACTATGATATAATCTAGGAATATATTATGAAACTCAAATAC
ATTGTGGAATATAGATACATTGTGAAGCACGAATATATAAAAGTGGAGGGACGAGAAAGAACAACGATGATTGAGAGAGA
AGAGAAACGAGATATATTCACTGGATACAATGTATTTAGAGGCAAATACATTGTATTTAAAGACAAATAAAATATATCTA
AAGGTATCTTTGACAAGATATAGTAATTACATTAATTAAAATTATTGATGCATTGAATAATGAAAAAATTACGCGGTTAA
GCAAACTTATACTGCTTAATTACTCATCATAGTTATAGTTTGCTATAATTATCACTCGCGACTAACATTATACATTAATT
ATGTGGGCTGATTTCGAATTTGTATAATTAGTCACTTTTGTATATGTATAATTTGCCACATTTGTATAATTCACACCTAA
CAATTCTTTGTTTGATTTGTATTTGTATACGATTGTTTGTCTTTATATACGATTGTTTGTATTTGTATATGACGATGATT
TCCTTTGGTTTTTCAGTTTTGTCATCATATACATTCAATCTTTTTGTGTATAACTTTTTAAAGTTTGTATAAACATGTAG
TTTTTGGATTTAATTGCATAATATAATTTATATAATGTAATTTGTATACTCCCTCCGTCCCATTTTATGTGGCACCATTT
CCTTTTTGGTCAATTCCAAAAAGAATGTCACATTTCCTAATATGGTAAGTATTTAAAGGTATAATTCCTCTTTTACCCTT
GTTGGTCCCACTTAATCTTAAAATAATACTCCAATATATTTATGAGGAGAGAGAAAAGTGAGTCTACCTTTTAAAGGGCA
ATTTGGTAAACATTTCAAAGTCTTCATTTATTTCTTAAACTCCGTGCCCGGTCAAATGTTGCCACATAAAATGGGACGGA
GGGAGTAATATATTTTGTATAATTGTTTAAAGTTCATACGTTTATGTTTGTATCAATTTGTTATTTTGAGTTTTATTATA
TTTGTATAATTTCAGACTTTATATTACCCAATTATACAAAAAACACGTGAATTATACAAACGTACCTGCAAATTATACAA
ACGAGATGCGAATTATACAAATTATCGTCCTCTCTTGCTCGCCTCTCTCCTCCCTCTCCCAATCTCGCTCACCTCTCTCC
TCCCTCTCCCAATATCTCGTGCCAAAATATACAAATATATATGTATACATATACAATTCACCTCTCTTCCACTCTCTTCC
CTCTCTCGCTCGCCTCTCTCCTCCCTCTCCCAGTCTCGCTCGCCACTTTCCTCCCTATAGCATGTAGCTACGAATCGTAA
TTAGCAAATTATAACTATGAAGTGTAATTAGGCTATTTTTGAGTAGCTATATGCGAAAATTCCTCACTTATTAACACATA
TACTAGCGTACTTCATGAAAGTTGCTCATACTATTCTCCTTGCTATATATAGAGGCCCAATGGCCCAGTTGTCAGTAGAA
ATTGGATCCATGAATCGTGGCCCATTGTCTAGAAAGTGCGATAGCCCAATATACGATGATTGCTAAACAGTATTTGTTCA
TTTAAGGCCCACCTACAACACTGGGCCATGCTTTATAGGCTCACTAAGATTCTGGCCCAATGATAATGTTTGTGATATTC
CAAAGCTACAGTACAGTTTGAACAAGAATAAAGAACCACCATTAAACTTCAAGATAAATATTTAATTTATTTCTAGATCG
ATTGAGTAGTATGTCCATAATATAGGTGTAAAATATCAGTATTGGCATCTGACTAATTTGAATTCACACCACATAGGATT
TCATTCGGGGGAAAAGGCTCCATGCCTAAGATTTTTCTTTACTAAGGACTCGAATAAAAGACCTCTACTTAAGGGAGAAA
TACCCTGCACCACATCCGTTGATAATAATTGTTTATTATGTATAATTCTAAAGGTGATGACCCAAAATTTATCTACTCTA
TACCAAGATGTGTTGTAAGACTTGTTTGTTTGACTATTTAGATAGATAGACTTTGGGTCTTCACCTTTGGAATTTTATAT
TCCTCATATTCATTTTTATTTGCCATCTTTTGAAATTCGAGAATAAAAAAGGATGAACTTTGATTAATATTTTAAGATAT
AAGAAGAATTATCTCATAGTATTTATTGTATAGTGTTCGAGTATCTAAATTAAAAATTTTAAATCCTGAATTAATCTGAT
ATAACTTAGCTTAGAAGATTAGTCAAATTGATTCTATTGAAGCGAATCGAAACGTGAAAGGTAAAAATAAATGGAAGTAG
GGGTGTACAAAACCGAACCAAACCGCAAACCGAGTCAAACCGAGAAAAAAACCCCGACTAGTGGTTGATTTGACTTGATT
TGGTATTGAAAAAAAAATCCGACTATATTTGGGTTGGTTTGGTTTTAACTAAAAAAAACCAACCCGAGACCAAACCAACC
CGATATTATATATATAATTTTAAAATTTTATTTTATACATAAAAATATTTACTTTGATATAATTTTTAAATATTTCTTAT
ACTTTTTCATAGTTTTTATCTTTTAATATATTATTTCAAGTTTGAAACTTAGAATTCTAAATGGTTCAATAAAGATTATA
GTCCACAGATGTTAGTAATTATAATAAAGCTTAAATCAAAATCAAATTAATACTAATGCAAAAAGAAAATCAATTCAACA
CTAAGAATGACAATAATATTGAATATTTGTTCTTTGGTTTTACATTGGTTTAGACAATTCAAATACTTAATCTAATTTTA
ATTTCTTTTAATATTTAGTCATGTAACTAATACTTATTAAACTTATTTTAGCATGATTTAGTACTTTTAAATTATGATCA
TTTTCATTATGACTTGTTAATTTGCAATAATTGTTTTACACGGTTTCATTATTATTATTTTTTTGTTGGATATTTTAGTG
TCATTACTCATTTCGTATTTTGTATTATTTTCTTAAGAAACACCTTAGATAGTTGTATTTTGGTAGGACTAAAGAAATAT
TTGGAGTACAAGTAAATTATATATTTGTATGAATACTTTACCAGAAAAACCAGAAAAAACCCGAAAATCCGAAAAACCCG
AAAAAACCCGAGGTTAAAAAACTCGAGTTAAATTGGTTTGGTTTGGTTTATAGATTTAAAAATCCGACACAAATGGTTTG
GTTTGATATTAAAAAAACCCGAACCAACTCGGCCATGTACACCCCTAAATGGAAGGAGTATTTGGAAAATCATTTTCTGA
CCTTTTCCAACAAACCGCGTTTCCTATGGTTTACTTGGTTAAATTTATCCTAATTAAAGAGTTAATCACGATATTTATCA
TATCTAATTGACGTGTTAAAGTGATCCTAACAATTAATTGATTGATAATGACTTATCTTAGTGTGTGAAAGAGATGACAA
AGAAGACCTTTAATTGTTAATTCAGATTTTATCTCATGCATCCAATTAGGTAAGATTTCTTTCAATCTTTCTTTTTCTTT
TTTATGTTTTTACATGTAAATAAAAAGGCTCGAAAACAAAATCAGATATTGTTTGTTGACTAGATCAGAGATAGATCCAA
AATTTGAAAGTATCGAGATTCAGGAGTATCATCTTTTCTAATATAGGCGTGTTAATTTTTTTCTTCGAATAACATAGATA
TATCAATTATTTAATTACTACAAAGATTGGCGTGGAGCTCTTTAAAAACTAAAGAAAAAAGAAACAAAACAAGGGGGAGA
TAATTACGACTCTAAACCCTCCGATCAGCTAATTTACAAAATATATACTAGTTTTTATGCTAATTATATATACTTCAAAT
GTTGTTGGCATATAATGGAAAAAAGAAAAAGAATTTATAATACTAAATCTCCTTATCAATAAAAGAAAAAAAAGAACCAT
CTGGACATTTGTTGACCATAAGTGTATTTCTCTAAATCTTAGTTAATCCTACTTTATTATCATGGTAGATTTCCCACTAA
CTTATGTACCTATCACAACAGCCATATATAATACATTTGACAAATCATAAATCATAAATATAATGAAAAAAAAAACTCTG
ATTTTTTTGCAACATTTAAAATGAATATGATATTTTACTCTTAATTAAAAATTTCGAGTTTAAGTTTTATAAACATATTA
TTATATTTTGGTAAGATTTTTTTTTTACATAGATCAAAATACGAATATTGAACACTGAGTAATAAAAATAAGTGTTGGTG
TAATATGCCACAAATATAATAAATTACAATTGGAAATAAAATGAATAAATAATCATTCAGGCTGAGGAGTGGATATCTCG
CTCTCTTTAAGGAGATTCAAGCCCACTGCGACATAATCTACACCAATTCAGCAGTATATATCTCTTGACTTGTTCCCTCC
AGGATACAACAACCCAACAACGTCGTACAACTCAAGCAACTCCGGAGTTAGTTGAAGAGTCCAAAGCTCTACATAAGAAC
ACCTTCCTTCAACATATAAAATAACTCTTTTGTATATAGTGAATATAATTGAAGACTTAGAATGTTTTTTTTGTCTCAAC
TCTCTCTTTCACAGCTACTATACACTACAATATTTTTTACACTTCTCATCTTTCTTGTCCCTTTCACAAACGAAGAAACA
CCACTAATTATAGGTGAAGAAATCTTTCATATAATCAATAAGTAGAATGTGGGATAGTAATGTGGTTAGATGAATGTGAT
AGATGTTACATAAGTTACAAAAAACTAATGGTCATATGAGTTACAAGAAACGAATGACCATGAGAGTTACAAGAATTAAT
GATTATATAAGTTACAAGAACCACTAGTCATCTTCTACCACAATTTTATACCCACTAACATATACATTTAATATTTTATT
TTAATAATAAAATGCATATACACCAACAATAAATTCCATGTAGGGGCTGTAATTAGCATCAAATGCAGGAGCGGACCCAC
TGTTATCCTAGGAGTGTCAAGCGCACTCCTTCGTCGAAAAATTATATTATATATAGAGGTCAAATTTTGATTTAATAAAT
ATATACATACAAGTATTGACACCTCTTGACACAAGTTTTAGGTTTAGTCTAGCTAGTGGTTAAGGTGTTGTGAAAATTTC
TTGAGGTCGTGTGTTTTCGTTCTACTAGCTTCATAATTATACTTTTATTACAATCATTAACACTTCTTAATGACAATTCA
GGATCCGCTATGGATTAAATAGTATATACTTTGGTTTATATTATGTATGTATATAATGGTACATTTAATTATTTGCACTT
TCAAAGTGGCCCTCACGTTCAATCCTCAGCCAATAAAATCAAACTCCACTTACAATAATTTTATAACTTTTTTCTGCATT
CTGTTGATTAGTGATCCTATCTCTATCAAATGATGCCTACCTTTATATATTTATCAGGCTACGCATGAATTAAGAATATC
TTCATGTCATTTTCTCATATCTACTTTTAACTTGCAAGATTTATGTTTTGGTATTATTATTTCAAACATGTGTTGATAAC
ATGACAAATGTTTTGCAATTTGTGGTGAATTGGAATTTTTTTAAAAGAGCATAACTTTTCTTGTGGTCATAATATTTCAA
TTTTCCAAAAGCAGGAGCATTCAAGTATTTTTTGAATGTGTTTAATGTTTATCTATTAACAGTGAAAAAGTTCAACATAC
ATTAAATATCTTAATCTTAATTATTCGTTTTGTTTCAATTTATTTGACCTACTTTCTTTTTTAATATGTTTTAAAAGGGA
TGTTCCTTTCCTTTGTTAGCAACTTTTTAATATTAATTTTACACATGACATATTTAAGACCACCAGATTGAAAGATACTT
TGATCATACATTTGATATATCTCTAATTTTTTATCTCAAGATTCAAATAAGTGATTGATGATAGTGGTTGATGGTATATA
GTGATAGTTAAGATGGTAGATGTGATTGACGGTATGAATGTAGTGTTGGTAGTTATTGTCGATGATGGTGGTTGATAGCG
GTGGTCTTGCTTGACGTAGTGACTTGTGATAATGAATGACAATAGTGATATATTGTGATAGTGAAAATGATTAGATGTGG
TAGTGATTAGTGATGACGGTTGGAAGCGAATATTGATTGGTGGAATATTGATCGGTGATGACAGTTGGAAGCGATAGTGA
TTGGTGGTGATTCTGATGATGATGATATATATATATATATATATGGTTGATAGTAATGCAGGTTGATGGTTTGTGATGGT
CGGTGGTGATTTATAGATATATCGTGGTGGACGGTGGTGGTTGACAACTTTTATAGTAATTATTGTGTAGTGGTAGACGA
TGATGGTTATGGTAAGAGTGATTGTGAAAGATCATTTTAGCATCAAAGATGAATCTAAAATTTGAAGTTTATTTATTCCT
ATATCAATCTCCACTCATATTATAATAATAATAATAATAATAATAATAATATTAAACTTTAAATTAATATAATAATAATA
ATATTATTTATTACAACAATAACTTTTTAAGTATATATACGCAAAAGTTTTAATAATTTCAAGACTTAAATTATTTAATA
TTTATTGAAACCCATTAATTTATCAAATTTATAAAAATACAAATAAACCCTAATAGTTTGTAATATATTTATTCTACTTT
TCCCTAAAAATTAAATTAAATTCTTGTTCACATTAGCTAGGCATTGAATGATATCCTTATCAGATAGGATAAAAAGGAGT
TCGAAGTCAAAAGATGACTTTTTTCCTTTAAAATGCATAAAGGATCATTCAATTCTTATTTTAATTAAAAGGGACAATTT
GATGGTGAGGAAGTAAGATATATTGTGATTTTAATAGCTATTTACTCTGGTTGAATAACGAGAAGAAAGTTTTTTTTACG
TCGTAAACAACTGTTAAAATCACAATATATCTCATTCCCTCATCAGCGAATTGTTCCTTTTGATTAAAATAAAAATTAAA
TGACCCTTTATATATTTTGCAGGAAAAAAATGATCCTTTAAACTTCGAACTCCTGTAAAAAGGTAGGAATTAAGAAATGA
TGATATCATCTCATAATTATCCATTGAAAATATAAATATTACTGTTAATTTAGATAAAGTGTGACTCTTTTTTTTCTTCT
TCATATAGATTGGTTAATTATTCCTTTCATGATCAACAATAATAATTTTTTGTAACATGATCATTGTGTAAAGTGAATAC
TATAGAGTAAAACCAAAAAAAAAAGAAGATCGGTACTCATTATCCTATATTTGAAAAATAAAAAAAAGTGTAAGATGCTA
GCGTGCTTCTCAATAGCGTCTGAATATTAGTACTATAAAGACAAATAAAAAAGATAGAATAAAGTTTTGCATGAGAAAAT
AATTATGACGAATAATTTGAGACGGAGGGAATAGTTCTTTCTAACATTAATTATGGTACGCACTTTTTTAAAAGATAATT
TTATTTTAAAAAAATAAGTGTCGCTTTAACTAATTTCATACATTTATTCAAAAATATTTAGTAGTAATTAAATTAATTGT
CATTGCATATTGAGTCATTAAAGCCTTTAATAGTAACATTTAACTAGAGTGTTGACCATAAATACTCAATATACAAACAC
TATATATAAATAGAGTACTATATTATTGTCTCCAAATATAATATAGCAAGAATTATATTATTGCTACTAAATAATTGTCA
CAAAGTCATTTATTTGTTGTTGTGAGTACGTACATCTTTAAAATAAGGAAACAATTAGAAATCATTACTATCTTTTGTCT
TAAATTTCTAAATTGACACTTATTTCGATACAGACCGTTGTATGATTAGTTGACTTTTAAACTTTAACATCCACAATTAA
ACAATATACAAACACAAATAATTAAGCAACATAATCCTTTGTTAATCATTGACTAATTAAAGCAAATTAAATAAGCTGTC
TGCCAGTTTACTCAATAATTAAATAATTCAGGTGTGTACACTACAAAAAACCCCTGAATTGCCAACAAAATTATCGGTTG
GTAAATTGATTAAATTGGTTAGCAAATGAATTTTCCAACTGAATACCGACTAATGTTAATCCGTTGCTAAAAAGCTTGTC
ACTAATTTTTACCAACCCATTTCAGTTAGTTGGTAAAATTACCGACTAAAATTCAGTTGGTAAACACATAAACAACCTGT
TGGCAATTGTTGAAATGTCACCTTCTAATTTTCGTTGGTAAATTCACCAACCAATTTTCGGTTGGAATATTGTTGGTAAG
TTTACTAACGAAGAGCAAAAGAGTTAGTAAATTTGGTTCTTCATTATTCAATTTTGTTAGTAATATGTTGGCAAATATAC
TAAAATAAAATAAAATGTTGTTACTATTCCGTTAGCAATTATATAACATATAACAACTTGGTTGGTAAGTTCGATAGTAA
ATTCACTAAAATGCATTGGTAATCGATTAGCAATTTCAGTTAAGAAAAAAAGTGTGTTGGTATTTCGTTAGTAAATTACC
AACGAATTTTAAATCTGTAAGTAAGTATGACTATCTACTTTTGTAACTTACGTTACTAATTGGTTAGTATTTTAGAAACA
CAAAAAGCTCATTACTAATTTGTTAGGAAGCTTACTAACTGATTGTTAATTTGTTTGTAATGTATATCATTTATGTTCAA
TATTTGGTCAGTGATTGATTGGTAATGTATATTGACATATTACTGACTAAATAGTAATTCGATAGTAAAGTTTCACTTTA
TATATTTATATTAATCAATAGCTTTTACGAATATTAAAAAGTCTGAAAACATACAGTGGTTCTTTGATAAATTATAACTT
GAATAAACAATGCAAAACCAAAGATTAATTCAAAATAAATACAGAAACAGGCAACGCAAAACCTAAGATGAAGAGTTCAA
AATAAAACCAAATAAGGAAACAAACAATGCAAAATCTAAGATGAAGAGTTCAAAATAAATCCAAATACGGAACAAACAAT
GCAAAATCTACTTAGGATAGTTTGAAAAATTTAAATGACTCATATCATTATTTGATAATGGGTCATGTCTAAGCTAAGGT
GGTGTACCAGTTGGAGGCAGGGGCGGACCTAGGTAGAGCCCAGGGGGTTCACCCGAACCCCCTCGTCAAAAAATTACACT
GTATATATAACGTTAAATTCTGATTTTATGTGTATATATATTAAAATGAACCCCCTGAGAACAAAGGACAGACTTGGCTC
AATGGATAAGTGGTTCATGTAGTGCTCCTATGTCTTGGGTTCAAGTCCCAATGGCAACATTTTTTCCCTTTTTTAATATT
AGCTTTGGAAAATGGAACTTTTGGGCTTAGACCTTCTTCTTCTTTTTCATTATTTTTTCCTTTTATTCCATTTCTTCTTT
TTAATTTATTTTTGTTTAAATTTATTAGACACATTCTTTTTATTTTTCTATTTTATTCTTTTTATATCTATTATTCATTT
AGTTTCAACGTAACTCTTTTTTCATATATGTTTGAATAACTTTTTTAAAAAAATGATGAATTATATTTAACTTGAAATTG
AGATAGAAATATAGTTTATTTTAAAAAAAATGTAAATTAGATGTAATTGAATGAAGAAACTTAAATATCGTCAACGTCCT
TTTAAAAATATTAATTTAATAGAATTCATGAATTTTCTTTTATATTTTTAATTCTATTTTAGTGGGATGAAAACTAAACT
TATTTGATTTATTCGTTATTTTTTTATTTTTTTACAAATTATGACTAACCTAGTAAATTGAACTATATGAACTAAACAAA
TTGACGATGATATTTATTTATATTAATAATATGCATTATAATATTAGTAATTCTATTCTTATACACTTTTAGAGAATCTT
GACGATTTTCATAGTAATATTTGATTGAATGGATATTAATTTAAATTTTTTAAAAAGTGAAATATAAAGTAAAACATTAC
AAAATAAAAGTATAAAAAGCACAAGAAATTTTAAGAATGCTCGATGGAGCATGATAAAAGTAAAAAGAAATGTTTAATAC
AGTATGATAAAGTGAGTTAAATTTAGCATGATAAGGTAAATATTTTTCTTCCCCGTCTCGCTTCCTTTTTTATCATTTAA
TTTTCATGTGATTTAGGAATTAACTTATGTAATATAGTCGATCCACTAAAATTCTTATCAATGCAACTTTGTTCTCGATA
TCTTTGATTAGCTTAGTCTTTACTTTTATGAACCAATGAAATATCTATGGTTCTTGTACAAAGAGCATGCCAAGGGGATA
CTACGCTCATCGCGCACTTGCATTACCACCTGAACTTCTTCTTTATACTTCGAACCCCCTGAGCAAAAATTCTGGGTCCG
CCACTGGTTGGAGGTGTACCAGTGGGCAGTGTAATAGGGGGTGGTTTAGGCAGCCCAGCTATGAGGATGGACAAACGTTC
TTGGAGAATCTTATCAACTTGCTCTTGCATTTCTAGCTGCATTTCATGTTTCATTTCTTCATGCAATTCATGTCGTATCT
CTTCTCTCATCTCTTCTCTCATCTCATGCTTCATCTCCTCTTTCATTTCTTGAACATATTCCTTCACTCGAGCATCAAAA
CTACAATCTTGAGGTTGAGTAGTTGAAGCAGACGATGAACCAATGTTCTCATAGAATACTGCTTGAGAACCAAGACCATA
TATACATGCCTTCTTAACCCCACCCACTTCATCCATGTAAATCTTTGAAAAATCTACTATCGGTGACTCACCAGATTCAT
CTACAAGTTGAGATGCAGATGTGATCTTAGACATTACAGCATCCTGAAAAAACAAAATATATGATATTATGTTAAGAAAA
AATGAATAGCGATTATAAACATATAAGACAATTGATATCAGTCGACAATCTTTGTCCCTAACAATACCTCCTCCACCACA
CTTATCATTTCTACAATTGCAATTGGCATTTATTTTGACACGTCTACCTGTAGTTCAGATTCAGTGTACAAAATTAGTCT
TCTCGGCACTAATGTATCTTTCCAAATTACAAGTTATCTCCTCCCAATTGTGTCCCAAGTTGATCTTTTAGAACTTGCAT
TTTCTACTTCACTTGGAGTAAAAGAAATGTTGGTTAAATTCTTGAGATACATCAGTACCATACGTTATCCCACATCTTAC
TCTCCAAATTTCCCAAGTAGTAATGATAGGAATAATTTAGAGATCAAAGCAATCAAAGAATCATGGCTCCTGATATTTAA
ACAGTTAACTAAAATTTGTATGTAGGGAAGTTTACCAATGAATACCAAACACGCTACGTACGATTTTCTATAGTTTCTAG
ACAAGAACAGAATTATAGAAAAAATGTTCCATTCCATAAGCAGGTGAGGAGCAACAACAACATCCAGAAGATTGGTTAAT
CCCCATCTTGATAATCCTATTATTTGTGGGTAATCTGTCCCTTTAAGCTCTCCAAACAATAACACATTTTAAAAGGCACA
CCAGGTCATGGAGTTCAATCCGTATTTGATAAAATTCTCTCTTAAGAAGCTACCAGGTTGAGGCTCAAACGACTGATAAA
GAACCTTTTACATCAATGAACCAAACAGGAATATCAGGCTTAGTAGAATTCAACGATATTATAATAAATTAGGCAAGTTG
GATAAAATAAAGGGTAAGGAGCATACACTAAAAGTAATTTAAATAGAGCTAGTGGCAGCTACACGGGGACCTATTGTTTA
TGATAAAATAAAGCTAGTGATTGCGACTTGAAAGGTCAGGAATTGGGTAATTTTTAAAAAGAAATTGTAAATACGAAAGG
AAGTGTGCATTACATTTGTCTTTAGTATATTTTTATGGTTCACAGTAACATACTTCTCTGCATTTTTTTCTAATAACAAA
GATCCCCTCTAATATTTATAGAAATATTCTTTAAGCGCAATTACTTAATGAGTCAAAATAAAAAAATTAATTATTTTCGC
AACAAGCTTTTAAGGCAAAATTTGTTTGTTGAAAGATCAAACGTGGTTTTTAAAAAATAAAAAATAAAATAAAAATTTAG
GGGTGGGGGAAGGGGAATGGGGAAGGGAATTACAATATGGAGAATCGAACCCTCACCAATAAGATAAAGTTTTGAATAAT
CAATCAACTAAGCTATTAAGATTCTTCGATCAGATAGAAATTTGATTGATAAGAATAAAAAATATATAGTGGGACAAATT
CCAACCTTATTAGCCATTGTCCATTTATTTAATAAAATATATACTGTAAAATGATGATCTTATTGCATATAGAAGAATCC
ATTTTTTATTCTATATTTTGTCGAATAAAGAATTTTATTTTTCGGCGCCAATTATCTTGGATAACTATACGTATTTTGTG
GACCTCTAGTGATCACGTTATTTTTTACCACATGGATCGTCATATATATTCATGTTTTCGTTTCGGTGTTTGGTATCTAT
TTTTGATGCTCGATTACTTCATATTCACGTCAAATATACCCTATTTGGTGGATAAAACAACTTAATCAAAAATAATTTTA
TGCCCAAAATTTAAACTCGAAAACTCTAATTAATTAAAGATATCGAAAAATCCTTATTTGGTGGATAAAATCCTCTCAAT
CAAAGATAATTTCATGCTCAAAGCTCGAACCCAAAAACTCTAATTAAAAATGAAGAAATAATTATATCACTCCACCACAA
CTTTTGATGGGTCAGGGATCACCATACATGATATAACGAATAGAGATCATAAAACATCACTATAATATTCCCTTCATCAC
AATTTATGTGCACAATTGTCAAATATAAAGTTTTATTACTATAATTTATAAATCATCTTATTTAAGAGTTATAACATGAA
AACTTTCAAAAATTATATTTTAAACTTAAGAAATAATATTTTTGAGGACAAATTTATTATAATGTATAAAAAAAATGGCA
CGTAAAGTATGTCCAATATTTAGGAACACATTAGCTAGAGCTGAGGCTGTAGTTGAGCATGGCATGCTTTAAGGCGTGTC
TATTGGGACTCTCATGTGCCAAGATTCATAAATGGAAACCATAGTCACTCTATTTTACTATATATTTTAATAAATCTTGG
TTTCGAGTCTTAGAAAAAGAACTTTTTTTTATAGGAAGCGTCTTTTTGAATGAATCTGATTCTATGCAAAGTGAATTCAA
ATTAATAGGGCTCTGATATAAATATGGAAAAACTATATAATTAGACATACTTCACTACTATGTATATATTATATATTATT
ACCTGTACTTTAAAAACATTATGTATATTACCACTAATTAAGAGTTTTCTATCATATATTGAGGAAGATATGCACTTAGA
TACATGTATTTTGCTATTAGATACGCTAATTAAAATAGGAAGAGAGGCGAACGAGATGAAGAGAGAGGAGAGCGAGATTC
GTTATGTATCTCAGATACATGTGAATCACTCTAGATGCACACTAGANNNNNNNNNNNNNNNNNNNNNNNNNNNNNNNNNN
NNNNNNNNNNNNNNNNNNNNNNNNNNNNNNNNNNNNNNNNNNNNNNNNNNNNNNNNNNNNNNNNNNNNNNNNNNNNNNNN
NNNNNNNNNNNNNNNNNNNNNNNNNNNNNNNNNNNNNNNNNNNNNNNNNNNNNNNNNNNNNNNNNNNNNNNNNNNNNNNN
NNNNNNNNNNNNNNNNNNNNNNNNNNNNNNNNNNNNNNNNNNNNNNNNNNNNNNNNNNNNNNNNNNNNNNNNNNNNNNNN
NNNNNNNNNNNNNNNNNNNNNNNNNNNNNNNNNNNNNNNNNNNNNNNNNNNNNNNNNNNNNNNNNNNNNNNNNNNNNNNN
NNNNNNNNNNNNNNNNNNNNNNNNNNNNNNNNNNNNNNNNNNNNNNNNNNNNNNNNNNNNNNNNNNNNNNNNNNNNNNNN
NNNNNNNNNNNNNNNNNNNNNNNNNNNNNNNNNNNNNNNNNNNNNNNNNNNNNNNNNNNNNNNNNNNNNNNNNNNNNNNN
NNNNNNNNNNNNNNNNNNNNNNNNNNNNNNNNNNNNNNNNNNNNNNNNNNNNNNNNNNNNNNNNNNNNNNNNNNNNNNNN
NNNNNNNNNNNNNNNNNNNNNNNNNNNNNNNNNNNNNNNNNNNNNNNNNNNNNNNNNNNNNNNNNNNNNNNNNNNNNNNN
NNNNNNNNNNNNNNNNNNNNNNNNNNNNNNNNNNNNNNNNNNNNNNNNNNNNNNNNNNNNNNNNNNNNNNNNNNNNNNNN
NNNNNNNNNNNNNNNNNNNNNNNNNNNNNNNNNNNNNNNNNNNNNNNNNNNNNNNNNNNNNNNNNNNNNNNNNNNNNNNG
AAAAGTTTGACCTCATTTGGGCCCATTTATTATTTATATGTTTTCAATTTTCAATATATGTTGTCTATCTAATTCTTTTT
TACAACCTTTTATTTTAAACTTCTTGAAATTTAATTACCTATTTATTACTCTCTCTATGCACTTTTAATTGTTATGATTT
TCTTTTTAGAGTCAAACTATAAGAATTTTAACTAATATTTTACAATGTGTTTTTTCATCATATTCATAGGCAAAAAATTA
CAATTTATAGTACTTTTTGTATAGATTTTGCATATTTTAATTTTTTGTTTAAAATATCGAATTAATACAATCTGATTTAA
CTTTGAAAATTAGTCAAATGGACTTTCAAAAAGCGCAACATGACAAATACAAGTGGACAGAGAGAGTATATTTTAGCTAA
AAAATATATTAGAGGTACAACTTTTTAAAAAAATTAAAATTTTATTGCGTTGACTCTTGAAATCTTATTATTATCATATG
AATTTGAACAAATTATATCTTATTAAAAGTTATATAAAAGATGCTATAAATCGCAATAATTAGCAACTAAAAATATTTTT
AAATCATATAAGAAATTTGGTTGACTAATTGGAATAGAATAAGTAACATGTACTATTTGAAAATAACGTCAAAATTTCTA
GAATTCACAATAAATTAACAACTGAAAATATTTATGATTATTCACATGAATTGAACATGAGTAACCTATATTATTCAAAA
CTAACGCAAAAATACTATAAATCACAACAATTTAATAACTTCAAATATATTTTTAAGAAAACATATAAAAAATCGACTGA
TCTTCAAATTCCATTTATATCACATAAATTAAAACACACGGGCACCAAATATCTATATATATGTCACAAATGGAAAAGTC
TCAATCAAGGAAGTAACATATATCATTTACAAATGACTTAAAAAGCATTAAAAATTACAATAATTACCAATTTAAAATAT
TTAAAAGCTATATAATAAAATACGTTCACTCTCAGAATTCTATCATGCTCACATATATTGAGACAGAAAAAATAACACAT
TATTTTAAAATTACCAAAAAAGTATTATAAATAATAATAATTAACAACTTAAAATATCTGAAAGACATTTTAAAAGTTCG
TAATTTGAAAGTTACATAAAATATTATAAATCACAATAATTAATAACTTAAAATATTTTTTTTTTAAAATATGAAAATTT
GGATGACTCTCCAAATTCCATTTGTGTCACATAAATTGAGACAACAAAAATAACATATATTGGGTCCATTTTAATTTATT
TGTCTTATTTTTTTTGTTTTTTTTTATATTTAAAAATTGCGTAAAAATACTATAAATCATGATAATTGACAATATAAAAT
ATGTTTTGAAAAAAAATACAAAAAATTCCACTGATTCTTGAAGTGAATCTATCGTAAAAATACTATAAATCATGATAATT
GACAACATAAAATATTTCAAAAATGTTGTATGTGGTAGTCTTATTATGCCTTAAATAGCGTCAAAGAAAGTACAGGTTTG
TGATAAAAAAAAACTTATTCCTTTATCCACGCAAACAATCGCTTCAAAAACTTGGTTATTAGCCCCAAAACATACCATTT
ATATTATTGGGCCCGTGCTATGCTTATCTAGTATATTTTATAGAGATATATGACTTAGTTATTCTTTTCAAATCAACCAA
TGCATTGCTATTTTCAAGCAAGTGGAAAACTTCATAGACTTTTTATACACATTATAAGGACATGTAAATCAAAATGAGAT
ACTAATGATTTTTTATTATTATTTTTCTCATCAAATCGAATCACAATTTTCACCATCATCCATTCACACACGATAATTTC
TTAAGGAGAACATTATTCGTCTTAGTCTTCAATATCTTATATTTCTTGATGTGATGTAAAATATAAATACCAATTACAAA
AATAAATTCTTATGCCACTTTTTTCAAAAGAATTTTAAATTTTGGGATATAGATATGTTGTATAATGACTATAAAATATT
GAAAGTTGACTAAAAAGGTGAGACCTAAAATAGTAGAAAATAGAAACATACGTGGAGGTTTGTTTAGGCAGTTGGCTTAG
TCAGTTAGGATAAAATTAAAACGTATAATTGTTTATTATAATCCCTATTTTATTATTTTGACATTATCACAAATATTTTT
CTTTTCCATGATAGTTGATATGACAAGAAAAATTATAGTATATCAAAACGAAGTTCAATTATTCCAATTTCAAAGTCAAA
GCATGGAAGCAAATTATTAAAGAAAAGACAAATTTACATAACAAAAAACAACTTGAATATATCATATAACCATTTAAGAT
GTCTTTGAGTCGAGCATGTTGCATATGACTTGTGTGATGCGTTTACATTCTTTGTATGATCTGTAAGCTATTACACATTG
AAGGGGTTATTCAGTGCGCATGAAGTGCTCATCCAAAGGATAGAAACTGTGACAATAATTATAGCGACGGTAATTATCCC
GTGTTTCATTTAAGATGAGGTAAGTTATAAATGTATTCTCTTATTTTTTGAAATAATAATAATAATAATAATAATAATAA
TAATAATAATAATAGTCATAAGTTATAAAGAAATTGTTTGTATAAAAAATAAAATAAAATTGCCCACAGGATATAAGGTT
GTTACTTTGAAACAGCTAAAGAATTAAGTAATGACCTACTCGATTTTTTTGAAGATTAAAATAAAGTAAAGATTATGATT
CTTTCAACAAACAAATCAATCTCTTTTTCTTATGAAAAGGGAAATAATAACCTTTATACAAACCTTCAATGGATATAACC
AAATTATTAAAACTTTATTACTTATTAATGTGAAAACTCAATTCACTTAGGTTTTGTATTCTTGGAACTCTTACAAATAT
ATTTTCAGAATTAGTATATGTAAAAGAACACGATATGAATACAGTAATGCTCATAGCGATCTCCTCTGGTACCTATTGGT
ATGTCAGGATCCAATTGGTCGGGCGCGGGTGGCTGACTCAAGTTTTTCGAATAGTGCGAAATGGTCACCTATTACACGAC
TCACTAACTCCGCCTAAGGTATGGATACCTATTATTAATCTGATGCTCAAAACATTTTGTATTATTTAAAAAATAATTGC
ACTCCGAAAATATGAATACGAGACTTGTGCATGAAGTAGAATCATTAAGTTTAGAATTTATAATAGGTTTACTTTTGACA
ATCTCAAAGGTCTAAAATTTGATAGAATATTTACCAAGTCTAATAATTTATAAAACAACAAATCGTAGCTAAACTACCAA
CAAGGTTTGTGGTAAAGTGGTAAGTACTACTTCATTCTTAATCAAAAGTCTCAGGTTCGAGTCTCCCTCGATATAAAGCC
GTCTTTATTAATAAGCATTTTATCTCCAATGTGAGACTTTCCGACACAAATCATATCAATATCTCTCCTTAACATTTCCC
GTGAAAAAAGGCAGGTGGAGGGGAAGTCAAGTGCCCAAGAGAAAATATGTCATAATTGGAATTTAAAAAAGAACAAACAT
AGAAAATAAAAAAAATGGAAATTCATCTATAATTTAATTATTCTATAGGACTAGCTAGGATGACTTTTTGGCATACGTTA
CATACTGACTTTTTATATCAAATCAATTAATTTAATTTTTTAATATTATATTAGAAATGAAAGTGGCATACACGAGAAAT
TACTTAAACGGTGTAAATACCCTTCATTTTTAGCTTTAAAGTTATTAATTCAAATCATCGAGAAATTAAAAAAAAAAGTG
AATGCTTTACTTAATCATTTAACTATATATATATATATATATATATATATATATATATATATATATATATATATCGAGTG
CGAGTAAATAACTTTGAAATCTTTCATTAAGGGTGAAGTCAATCTTCATCATAAAGAATTCAATAATTTTGACTTGATAA
TTTAAATTAATTTAAAATGCATAAACTAAAAATTCTGACTCCGCTCTCTTTTTTAACCTTTGCTTTTTCCCAAAAGGCTC
CACACTATTCTCTTCTAACTCTTTAAATACCCCTAACTTTGATAACTCTCATTTCTATATCATTCTTCTTAAATTCTTAA
AATCCTCTACAATCTTTAACCTCTCAATTTAAACCTCTAAAAAAATCAAGTTGAGATTAAAATTCACACAAAAATAAATA
AATAATGGTATGTTTCTATTTCTTTCTCTTTTTTTCTCCTCTTTATTTTTAATTTTTCTTTCATATTTTCATAAATAAAC
TCTGTTTTGTATTACAGGAAACAGAGAGCCAAAGTCAATTAAGCACTTGGCATGGTTATGTTGATTGGAAAAATAGGCCT
GCACTTACTAAGAAACATGGTGGCTTACTTGCTGCCTCCTTTGTCTTAGGTAAAATATAAAAAAAATTAAAATCTTCGAT
TTTTTTGACATAACTGGTAAAGTTATTGCTATCTGATCAAGATAAAAACAGTCTGTTGCAGAAATGCAGGATAAGACTGT
CTACAATAGATCCTTGTGGTCTGACTTTTTTCTGGACCCTGTATATAGCAGAAGCTCAGTGCATCGAACTGTCTTTTTAT
CTTGCATGTGAAATTTTAGAGAATTTGATTATTATTATTCTTTTGAAAAATGACAGTTGTGGAGGTGTTGGAGAATTTGG
CATTTTTGGCAAATGCAAGCAATTTGGTGTTGTATATGTCTGAGTACATGCATTTTTCACCATCAAAATCAGCAAATTCT
GTGACAAATTTTATGGGCACAGCATTTTTATTGGCACTTCTTGGTGGATTCTTATCTGATGCCGTCTGCACTACTTATTA
CATCTATCTCATCAGTGCACTTATCGAATTTATGGTAAATTTTCCATTTCCATTCACATTTTTTGGCTCGATGTTCGATA
TCAGTATTAGACTATTTATGTCTCACATTGAAGGGTTAAAACTTTCTCTAATAAAGTTGACTTGATATTTAGAGCTTGAA
TTCGAGATCTTCGATTAAAAATAAAAAGATACTTATCATTCCATCACGATGATGATTAATTCTATGTCCCACCCCTAGGT
ATTGGAAAATTTTACTTTAATAAGGTTACTTTATAAGTACATTTTTTAATAATGATCATGATCATTAATTCATAACATGC
AAAATGGTACTTCTCCCGAGAATGTTATGTTTTTATAATTAGATATATTTATTTGTATTGAGATAATTTGTAAAAAAATA
TTTTATTTTTAATGAAATACTCCCTCCGTCTCATTTTATATGTCATCCCTTTTTATAAATAACTGAACCACAATATTTGT
CATTTTATAAAATTTATGCATAAATTACCATATTTTACCTATTATACCCTTGATAGAATAGTTAATTAATTTTGTCATTT
ATCAATAAAGTTGACTTAAGAAAACATTAAATAAGGGTAGAAGGGTAAAATTACATCATTTCTTAATACAAGTGCAAAGT
AAAAAGATGAAATATAAAATGAGACGGAGGGAGTAATTTATAACTAATTGAAGAGCAGGCACGTGGATTTTAATTGGGTG
AGACATAAAATGAGCAGAAATTAAGGCAAATGTAGCCAATATTGAATGAAACACTTGGGAAATGTGATCAAATAAAGGCA
GTAACGTCGCCACATTTTTATGCACTCTTTTTTAATTTTTAAAAATAAATTAACATAAAATAAAATTATAATTAATTTAG
AATCTTTACCTTTTATTTTATTAAAAAATAAGTCTATTGTTTTTTTTTTTCTTATGTAGTATTTCAAAATATAAATGACA
GCGTAGGACTTTGACAAACAAAAGGGAGAAAAAAAAAAGTCAAATATATTATGTTTGTTTACTACTCCTTTATTTTTGTT
CTTTCATAATTCTACGTTTCATATTTCTTCATTTTAAGACTTTGATTATACTCTTCACATTGTTTGATTGGTAGAAAACA
TGAAGTGCGATAGTCTTCAATTAATTAAAAAATAAATATATTTAGTATACAATAATAATAACATACACAGTATAATACAT
GCTTAACAATCACCAACGGTTAGTTGAAACTAAATGAATGAGGTTTCTTTATTTTTAATTAGAAGTCTTGAGTTCAAATT
TTGAAAATAAGAAATTCTTAACGAGTCATGTGCTTTGCTTTCTATTGAGCTTTACAATCGTGAATTCAGATTAATCAGGA
CACTAAACATTGTTTGGAAAACAAAAAATGATTATGTCCTAGTCATCACTCATTATATACTTAGTTTTATTTATTGTTTA
GGGAAAGACATCCTAAAGATAGTAATGATAAATTAGTGTTAAAATTGCAACAACTGGCCATGCAACTTGCTTGCAAAGTG
ATGCAAGTTGACAATTAGTATGACAAAAGATACTTGGGAATTGGTTGCTTTTCTTCTTTTTATCTTTCTCTTGTCTGCTT
CTTTTCTCCTCCACCTCTAGTGCCATAGCCATATATAGCTCAGGATGGTCAGTCGGACATCCTTCGTAAAAAAATTATAC
TATATATATGAAATTTTGTACAAAGTATATGGATCAAAAAAATTATTTTCGTACATATATATTAAATTTTGAATACTGTT
AACGAAATTTTTGGTTTTACCACTACTAGAGTCCCCCCACCGACCCACCCCCACATAGTCCCATCCATCAAACTTGTTAA
CGAAGAAAATATGGGAGATTAATATTAACCCCATAATGGACCTTTTTTCTTGGTCATTTTTATTCTTTAAAATTCCAAAA
GATATCCCATGAACCATGACTTTGAAAAGAGACCACTTTGATATGATTCGATTTGTTTTTCTATTATTTTTTTAAAAAAA
AATAATTTAATTTTGGCATCATGGAAAACTAAAGTTTATAGGATGAAAAAGATCTTTGTCGAATTAGAATCGATTTTTAG
ATATTACAATTTTATTTTTTTCTAGTGGAAGATCATATTAAGAATCTAACCTTCCCCACATATATTATTCATGCAACGTA
TCTAGTTTTGAGTTTGCATTTTCTAGGGTCCCATTACATACATAACTTTTTTCTTTTTTTTTTTCATTTTTGGATTTTAA
CTACTTTTTTTTCCCGCACTTTACGTTTGTCACTATGTAACATATGGTGACAATAGACTAAGAAATGTATTGCCCCTAGG
TTTTTAAATTGGCCTATTGGGAAAAGAGTGATGTCTGATGAGTATGTCATGAGTTTGAATCTGATTGTATAATAGTCTTT
TTTAAATGAAGATATAGCAAAACAAACTTATTTTCATCGAGTTTCGAATCACATGAACTAGCTTTTGAGAATTTCTCGAT
TATGAAATTATAGACTAGAAAAAATATTAGATAGTATTTGAGGATTCAACATTGTTAAAATTAGAAGTAGTTTTTAACAT
TATTTTTCGTATTGAATTTTTAAAGCGATGCTTATTTTGGAGCTATTTATTTTTATAGAGTAGACACTTATTTTAGGACG
GAAAGAGAAGGAGTAAATTTTTGTGGAGAAGTTATGTGAAGTTGCGGGCGCTTAGCATAAGGATTGGAAATCGAAATTTT
TGAATTAAATGAGGGGGGTAATTAGCAAAAAGACAAAAAAACTATAAATACAAACATCTATTAAAAAAATAAATTGTTGG
AAAAGAAATGTAACAATATTGTTTGTTGCATTCAAGTTGTTATTTCATATTAAGGCAAGTACAACTTGATATCTCACATA
TTACCCTACATATGACTATATATCTTTTTTTTTTAATCAACAAATGGCAAAATCAATCAAAGGGTTCAATTGAATCTCAT
TTGCGAAAAAATTCCTTGAATGCATGTTGCAATTCCTACTTCTGCAATTGTCTTTTAAAGTAAATAATAATAATGTTTAA
ATTATCTTGTACGTATTTTAATTATTTCATCTGATACCTGTTATTTTTTCCGTCTTCAAGGGATACATCATACATACTTC
ATACTCTTCCTTCTTCTTTTTTTTGTTATGTCGTGTGACTTTTGGTTTGATTTGATTTGGTCTTGTTTTTGTTAACCTAT
TGCATCACCTTTGATGTAAATATATTATATAGTGGTAGTGCCAATCCAAATTTTGGACCGACTCTTTCCTTTTTGGTGTC
AATACCCAATTTTGTTAACTCAATGACATGGATTGCAAGTACAACAAATATTCAAGTAGTACTACAATTCTTTTAAATTT
TTTTTGACTAGTACTAACAAAATCAAGTGTAGTAAAGTTTTTTTCTTTTAACACCAAAGTCTGTTTTTTTCTTTTTTTTT
TAAAACAGAAAATTTACTAAAAATAAAATATAGCAGTAGTTTGTTTAAAATATAAGTTTTGATTTTTATTAAAATAGACA
ATTTTATCTTGAACAGCCAAACGAGGTATTAAAAAGTCATATACTAAAACAACATAATCAGTAAAATCTCATAAAGTAGG
GTTTAGGGAGGATAAAATATACGCAGACTTTACTTTTATCTGATATAGAGTGTTTCCGATAGAACCTTAGCGCATGGAAA
AATAAAGAAGAAGAAAAGCAAAAGAAGGTCCAAAGCAGTATAGGAAAAAGTAATAACAAAAATGAAGATTTCAAGAAAAA
ATATTACTGTATAGACAACCTGATAAATCATTCTAAACCGAATAAATGATAGTCGAAATATAATATTACAGTATAGACAA
CCTCATAAATCATTGTAAACGGAATATACGATAATCGAAGTATATAAAAAAAAACATANNNNNNNNNNNNNNNNNNNNNN
NNNNNNNNNNNNNNNNNNNNNNNNNNNNNNNNNNNNNATGGAAGCCATGTTTTTTAATTTTATTTTTTTTATCTATGTAG
GTCATGTATGACTTTATTTTAAGAATTTTGAAATGTCTTCAGTCTTTATTTATATTACTTAGAAGTTTACAACTCACAAA
CATATCACTTTGCAAATTTTAAATTAGAAAATTTGCATAAATGGTATGTAAAGTAATATATGGCAATAGGGTTTTGCTTT
TTTATGGTTTGCTTGATGGGAATATTAACCATAAGTGGTGATAAAAAATAAATTAACTTTTAGGAGGCCTATGTAACAGG
TGTGTGGTTTTTAGTAATGTCAATTTTATATTCATCTTGCAAAAGTGCAAATGACACTATTAAACTAAACTCATTAATGC
TTGATTATACACCTATCAAAAGTAAAAATGTGCATAGAATAGTTTAGATTTTGTTTTTTAATGGCCCAAACTATAAGGGG
CCACCCAACCTAGGGGGTGGGGTGGGTGGGTTTTCCATCTGACGTCTGATGTTCCATATTGGATTCCGACTAAAATTAGA
TTCGCACAAAGAAGTCTAATATACGGGGTAAAGGCGACTTCTAACAACGGCAACTTTGTGTTCAATAGGTCTTGAATTCG
AAAATTCTGATTAAGAATGAATATTTCGTATCATGTGAACATATTTTTGTCATCAATTTTAATTTTAATTTTGTTACTTT
TTATATATCTGAATTTGGAATGTCAAAAAGTGGACTCAAAAGGAGGAGAGTGTCTCTTTATTCCTGTGACAGCTAGAAAA
AGTTTTCCATGACTTTTTTTTATGTGTGAACTGTTATCTAAATTAGTCTCATAGACAGAGTTAGGATTTGAAGCTTATAT
GTTCGAGACTAAAGTTATTAGGTTCAAAATTAATAATTTGTACATGTTTAATGATATTTTAATATAGATACAGGGTTTGA
ACCAAAACTATTGAGTTCGGCTGAACTCATAACCGAAGGGCTAGCTCTGCCCCTGATTAATTCTACTTAGGTCTTAGCAT
TAACAACATTTGAGGTAACAAATAAAAGGTACCTACACCCGAGGCAGAGTTAGTGAGCCGTGTAATAGCCGATCATTTAG
GGACACTTGAGTCCCGACAACGTCTTGATCCCCGAACAATTTTGGGCTAATTCCACCTTCGTACTACCTAAAAATGAGAT
TCTTGTTTAATCCGAGTTTTGCTTCAAACAAAACTTATATGCATAATTCGTGCTGCAATTTGCAGGGGCTAGTGGTGCTC
ACCATACAGGCTCGTTCGGGGTCGTTGAAGCCACCAACGTGCGACCTTCAAGCAGCNNNNNNNNNNNNNNNNNNNNNNNN
NNNNNNNNNNNNNNNNNNNNNNNNNNNNNNNNNNNNNNNNNNNNNNNNNNNNNNNNNNNNNNNNNNNNNNNNNNNNNNNN
NNNNNNNNNNNNNNNNNNNNNNNNNNNNNNNNNNNNNNNNNNNNNNNNNNNNNNNNNNNNNNNNNNNNNNNNNNNNNNNN
NNNNNNNNNNNNNNNNNNNNNNNNNNNNNNNNNNNNNNNNNNNNNNNNNNNNNNNNNNNNNNNNNNNNNNNNNNNNNNNN
NNNNNNNNNNNNNNNNNNNNNNNNNNNNNNNNNNNNNNNNNNNNNNNNNNNNNNNNNNNNNNNNNNNNNNNNNNNNNNNN
NNNNNNNNNNNNNNNNNNNNNNNNNNNNNNNNNNNNNNNNNNNNNNNNNNNNNNNNNNNNNNNNNNNNNNNNNNNNNNNN
NNNNNNNNNNNNNNNNNNNNNNNNNNNNNNNNNNNNNNNNNNNNNNNNNNNNNNNNNNNNNNNNNNNNNNNNNNNNNNNN
NNNNNNNNNNNNNNNNNNNNNNNNNNNNNNNNNNNNNNNNNNNNNNNNNNNNNNNNNNNNNNNNNNNNNNNNNNNNNNNN
NNNNNNNNNNNNNNNNNNNNNNNNNNNNNNNNNNNNNNNNNNNNNNNNNNNNNNNNNNNNNNNNNNNNNNNNNNNNNNNN
NNNNNNNNNNNNNNNNNNNNNNNNNNNNNNNNNNNNNNNNNNNNNNNNNNNNNNNNNNNNNNNNNNNNNNNNNNNNNNNN
NNNNNNNNNNNNNNNNNNNNNNNNNNNNNNNNNNNNNNNNNNNNNNNNNNNNNNNNNNNNNNNNNNNNNNNNNNNNNNNN
NNNNNNNNNNNNNNNNNNNNNNNNNNNNNNNNNNNNNNNNNNNNNNNNNNNNNNNNNNNNNNNNNNNNNNNNNNNNNNNN
NNNNNNNNNNNNNNNNNNNNNNNNNNNNNNNNNNNNNNNNNNNNNNNNNNNNNNNNNNNNNNNNNNNNNNNNNNNNNNNN
NNNNNNNNNNNNNNNNNNNNNNNNNNNNNNNNNNNNNNNNNNNNNNNNNNNNNNNNNNNNNNNNNNNNNNNNNNNNNNNN
NNNNNNNNNNNNNNNNNNNNNNNNNNNNNNNNNNNNNNNNNNNNNNNNNNNNNNNNNNNNNNNNNNNNNNNNNNNNNNNN
NNNNNNNNNNNNNNNNNNNNNNNNNNNNNNNNNNNNNNNNNNNNNNNNNNNNNNNNNNNNNNNNNNNNNNNNNNNNNNNN
NNNNNNNNNNNNNNNNNNNNNNNNNNNNNNNNNNNNNNNNNNNNNNNNNNNNNNNNNNNNNNNNNNNNNNNNNNNNNNNN
NNNNNNNNNNNNNNNNNNNNNNNNNNNNNNNNNNNNNNNNNNNNNNNNNNNNNNNNNNNNNNNNNNNNNNNNNNNNNNNN
NNNNNNNNNNNNNNNNNNNNNNNNNNNNNNNNNNNNNNNNNNNNNNNNNNNNNNNNNNNNNNNNNNNNNNNNNNNNNNNN
NNNNNNNNNNNNNNNNNNNNNNNNNNNNNNNNNNNNNNNNNNNNNNNNNNNNNNNNNNNNNNNNNNNNNNNNNNNNNNNN
NNNNNNNNNNNNNNNNNNNNNNNNNNNNNNNNNNNNNNNNNNNNNNNNNNNNNNNNNNNNNNNNNNNNNNNNNNNNNNNN
NNNNNNNNNNNNNNNNNNNNNNNNNNNNNNNNNNNNNNNNNNNNNNNNNNNNNNNNNNNNNNNNNNNNNNNNNNNNNNNN
NNNNNNNNNNNNNNNNNNNNNNNNNNNNNNNNNNNNNNNNNNNNNNNNNNNNNNNNNNNNNNNNNNNNNNNNNNNNNNNN
NNNNNNNNNNNNNNNNNNNNNNNNNNNNNNNNNNNNNNNNNNNNNNNNNNNNNNNNNNNNNNNNNNNNNNNNNNNNNNNN
NNNNNNNNNNNNNNNNNNNNNNNNNNNNNNNNNNNNNNNNNNNNNNNNNNNNNNNNNNNNNNNNNNNNNNNNNNNNNNNN
NNNNNNNNNNNNNNNNNNNNNNNNNNNNNNNNNNNNNNNNNNNNNNNNNNNNNNNNNNNNNNNNNNNNNNNNNNNNNNNN
NNNNNNNNNNNNNNNNNNNNNNNNNNNNNNNNNNNNNNNNNNNNNNNNNNNNNNNNNNNNNNNNNNNNNNNNNNNNNNNN
NNNNNNNNNNNNNNNNNNNNNNNNNNNNNNNNNNNNNNNNNNNNNNNNNNNNNNNNNNNNNNNNNNNNNNNNNNNNNNNN
NNNNNNNNNNNNNNNNNNNNNNNNNNNNNNNNNNNNNNNNNNNNNNNNNNNNNNNNNNNNNNNNNNNNNNNNNNNNNNNN
NNNNNNNNNNNNNNNNNNNNNNNNNNNNNNNNNNNNNNNNNNNNNNNNNNNNNNNNNNNNNNNNNNNNNNNNNNNNNNNN
NNNNNNNNNNNNNNNNNNNNNNNNNNNNNNNNNNNNNNNNNNNNNNNNNNNNNNNNNNNNNNNNNNNNNNNNNNNNNNNN
NNNNNNNNNNNNNNNNNNNNNNNNNNNNNNNNNNNNNNNNNNNNNNNNNNNNNNNNNNNNNNNNNNNNNNNNNNNNNNNN
NNNNNNNNNNNNNNNNNNNNNNNNCCCTATAAATGAGTGGGTGTATAACGTTGTACAACGATGCTAGTAAGAGTTCAAAA
TTCTCCTCAGTAATTTATTAATCGCGTATGTAACAACTTCAACGTGCAAATAATGATCACTATGATGCATACATAACGAC
TTCAACGTGCAAGTAATTTCATACCGTATACGTTAAATCTTGAACATTTTTAATAAAATTTCTAATTTCGCCATAGGAGG
AAGGTGCAAATCTGCCCGTACAAGTTCCGACATTATTCCAACATTACCCTACGAATAATCTTTTATTGTACACAAAATTC
TTCATTTTTTAATTCTACGTTGGTGGAAAAAGATTTTTTATAATTATTTTGAATAATCTTTTTTAGTGTTACTTTTACTA
AATCCTTTCTCTTTTATTTTTCCTTTTTCACTTTCCACTTGGTACTTGCTCTAAGTTTAGACAATAAGTTTTTTTTCTTT
CTTATTTTTCAGCCACAAAATTGAAGAATAATTCTATTAATTCTATCTTTCAAAAATATTGTGCATCATCACCCTTTTTA
AATCTCAACATTCATATTCTACATGTATTCTCACTACTAATAATATTAGGTTTTTGCCAGCGAATCGCTGATAATTTTTT
GTTATACAATACAATTTTCCTACTCATTTTTCATCAAACCAGCTTACTATAAAAATGCATGGTTGAAAATACATTCTCAG
TGAAAAAGTGAAAAACTTTCTAATTTTTCCATATGAAAATTTTCTTTTCTTTTTCTCACCGATTCAATCAAAATATCTAT
GAGAATAGCCACTGAACATTTTAATAGTGTCTATTGACTTTTTTTTGGTGTATATCCAAATTTTTTTTGTATGTTTCCTC
TTTGTCAAACGTACATGACTTCAAAACCTCATCCTTGGAAGAATATATCTTTTTATCCAATGAAGACACAATGATATTAT
TATTATTATTATTTTGACTTTTGAAAGAAGAAATGTTTTTAAAAAAAGATATGATTTGATTCGAAACTTTAATTTGTTAG
AAAAATTATGTTCAATGTTTGTATAGATGTAGCATTAAAATATTGGAATTTGAACTTGCTTGAGGATGACTACTTTGAGA
ATCTTATGTCTATCAAAATATATATTATTCTTCTCCACATAATGTGGCAAAGACATCAAACAATAGCCAGAATTTTGGCC
ACCAAAATATATTGACCAAAGAATCCTTAAGGTTAGCCGCACCTAGACAAGGTAGGATGTATACCATACGTATACCATGT
AGCTATCTTAAGCGAAGGGTGGTTTGGTACATAAGTTAAATTTCGTTATTAAGATTGTATATTTAGTTTTGCATAAGTTT
AATAATGTAAAATTATATAAATCTCATAGTGTTAATGTCATGACTCAGACCGTTGTGATTGGCACCCACGCTAACCATCC
GGTGGGAGAACCATTACTACAACCCAACTAAGCAATTAACAGAAAACTAAGCATTTAAAGATACAGAAGCAGGTTTAAAA
TACTAAAAGAAATCACGGAGTTCCCATAAACTCTGAAGGTCTAACAAAATAACTAACGTGGAAATTCAACCCCTAGAACT
GAAAGTCATTGTACCAAAACTCTGTTTAACCAACAAGTCTAAGGAAAGGGGGTGCAACCCCGAAAGCTAAACATAACAAC
CTAAACAGATAGTCTGAGTCTGAAAATAGTGGATTAAACAAAGAAGGATTCATTGCTGAAAGAACTGGTTCACCCTTGAA
TCTGATCGTGATCAATAGTCTCCTAACTGAGGTCTGTCAGTAGCCGCCTGAAAAGGCCCTGTACTCAACAAAGAAAGAGT
AAGTGCAGTATCAGTACACAATCACAGTGTACTGGTAGGATCACGCGGCTATTCCATAAGCATAATATATACAAGCAATT
ACAACACAGTAAGCACACATATACAGAATACATAGTTCAATTATCATTCTAGGAACAACATACAATTTCCCAATATCAGT
GACAACAGATAAACATGAACATAATAATCAGAAGTGGTCCTCTCATGGAACCCACACCCAAACTGTTAGTGTGTCGAAAC
GTGACACCTGATCCAATATGCATGTGTCGGAACGTGACACCTGATCCAATATGTATGTATTAGAACGTGACACCCGATCC
AATACGTATGTGTCGAAACGTGACACACAATTCAATATATATATATGTCAGAACGTGACACCTGATCCAATATGTGTGTC
TATTCATGACACCCGATCCAGTCAACACAACCACAATCACGATCACACCCATAATTGTAACACCCCGCTACTAAAAAGAC
TTGGAATTAGAAAGACATCATTTTTGGAAATAATCAAATTTGGAAAGCTTGACAAAGTTAAGTTAAGTATGAGTTTTGGG
CCAACTTAAAACGACCATAACTCCTAGCTCAGAATGAGTTAGGTGTGCTACAAGATACCGTAGGAAATATCTTTCTAACG
CCGCCGAGTTTTCTCAGTTTCGAGTTCGTATGAGGAAGATATGCCCATTTGAAGTTGGTTGTCTAGATAAGGAAAGTCAA
AACCAGATTTTGGAAGGGTACTATGGTATTTTCACTACCCAATTAATTTATTTCATTTTTGGTAATTAAGTTGGGGTCTA
AATTGATTTGGTTCAGTTTACGCTTTATCAAAAAGAGTTAGGATTTTGAGAGAAGAGAAAAGAAGAGGAGAAAGAGCAAA
GATTCGTCGATTTCTTAAGGGATTGTTTGCGAATTTCACCAAGGATTCGATCCTACGAGGTATGTGAGTTCACTTAGCAT
TGAGTTCGTTCACCCATGCGCTAAACATGTTTATTTCAGTATGATTTTCTTCATAAAAGATTGAGAATTTGATGTTCTTG
AGTTGTGTTCTTGAATTGCTTTCGTTCTTGAATTTAAGATGAGATTGAGGAGTTCTTGAGAGTTTAATGTCGATTGTTAG
AGTTGTTTTGAGTTAGATTCTAATGTATAGGTTCTGAGTATCTAAATCTAAATAAGAATTGAGAAAAAGAATCGAATTTA
GGCGAATTGGGGTTAAGGAAAAAGTCGGGTAAATCTGGGTACCAAGTCCGCGTCACGGATCTATTCCTCAGGATTGGAAA
TATTTTCTCCGCGAAGCAGAGAGGTCGCAGACCCTTCTGCCTCAAAATTTTATTTCGCAATCAAATATTTAAATGCATCT
CCGCGTCGCAGACTTGCTTCCAGACAATGATTTCTTGATCGTTTCTCATGTTTAACTATCTAAAAACACTCTTAATCATC
ATGATATCTTTACTATCACAAATCATAACCTTAAATTCATAATTCAAATTCAGGAAAAGTTAAGAGCCAAGTCTAGAGAG
TTCCTAGAGTCTTTTCAAAAGTCTTTTAGAAATGCTTTAAACTTGTTTTAAGACTTGAGTTTTGAGTTGAGTAAAGAGTA
AAGAGTGAAGTTTTTTTCTTCAAAAGTGTATATGGGGACTATGTATTCCCAAAGAGTAAAATGTTTTCACAGTTAAACAA
GAAAAGAAACACCGATTTCCAAAAGAGCCTTTGAGTTAGTTTTCAGTAAAGAGTGTTTGAGCTAATTTTTCAGTAAAGAG
TAAATGCTTTCACAGTTAAGCAAGAGAGGAAACTTTGATTTCCAAGAGAGCCTTTGAGCTAAGTTTTGAGCAACTATCTC
AAACCACAGAGTTATGTTTTTAAACATATTGAGTTAGTATATTTTGGGAGTAGTATTGAGCACCGATATAGGAGAAAGTT
CAGACAACTCCGACCCCTCATAAACCATGTAGCCACCATGGATAGAAAAGGGTCATACTTTTTAGATGATTCCTTAGTGT
TTTTTAGCATACTCTAGTGGATCCACTTAGTAGTCAGATTCTATTCCCTCAGCAAGGTATAGGACGACCCTGGCAGCGTA
AGGCAAAACATTATATCACTACGATAGCTCTTAAGTGATGGTTGTCGGTTAGAGAAACTCCCACAACAGTTTTTTTGTAT
TTTTATATACATTTCAAAGTTTACATTGTATCTTTGCATACATACAGAGTTACTATTGTATTTCTAAAATACACAGAGTT
GTTATCCATGTTTTAAAAAGCTTTTCTTTAGATTGCACTTAATTATACTACTTTATATTGAAAGGAGTTCAGTTCAGTTC
AGTTGAGACCCGATTTGTTCTTTCAGTTCCTTTCAAGCTTATGTCTTGTTTTATTTTTCCCCTCGCATGCTCATACATTT
AATGAACTGATGTCATTTGGCCTGCATCTTTTAATGATGTAGATACAGGTAACCAGGAACAGCATCTAGCGTATCGTTGA
TTCTAGTTGAGCTCCAGAGTTGTTAGTGAGCCTTCTTGCTTCCGGAGGATACCTTTTATTGCTTTCAGTATTTTAGTTCA
TTAGGATGTCGTGGGTCTTGTTCCGACGTTCATCTCAGTTGTTTAGAGGCTTCATAGACAGTTAGTTGATGTTAGTTCTT
GAGTCTTTCTATTCCCTATTTTGATGGTTAAGACTTGAGTTGCCACTTTGGCCAGTGAATGTTATTTTAATACATTCTAA
GCTTTATATTGAGCAGTTCAGTTTACTTTTTAAAGTATTTTTATCATGAGTAAGTCTTCCGCTAAGAGTTAAGTAAGGCA
AGGGTTCACTTGGGACCAACAATGGTTCTGGAGTGCTAGTCCCGCCCAGGGTGTAGGCTCGGGGAGTAACAATAATGAAC
AGTACTCATAGTCATACAATCAAGTAACACATTCATGGCATACATTGTTCACACAAAATCATTTCATTAGATTGATTCAC
ATTCCCTATTCACATACATGCACGTATACAATGAAGCAATCTACCTGCATATATCACATAATAGGAAATCAAACCATCAC
CTACCTCGAAATCAAGCTTGAATCCTCCTAAGACACTTGAGCCTTCCCTTTCATAATTTTTTCCGCTTGTTCTTGGTCTA
AAATAGTTAAGTAATGCAAGGGTCAATAAATAAGGCCTAATTTACCCGGATAATAATCAAACTATTAATCCTAGGCCAAA
CCCAAGATCCCAATACTCAATTAGGGATTTTTCCACCATTAACTTCAGGCCAAAATCCTCCCCCAATGATAATTACTCAA
GATACTAAGTTCTAAGAATCGAATTACGGATTAGGGAATTAATTATCTTACCTTTAGTGCTAGAGATCATGGAAAACTGT
CAAGAACTGCTCTGGTTCGCCTCCTAGCTACCAAGAACAAAGTTTTGCAGAAAATAATGATTTTGGGATTTTTCCCCTAC
TTAACTCGCGACTGTCCCACCACATCGGGACCCAACCTGTCACAGCGGCCCCGCTATGGCAAAACTAACCCCGCTTTGGC
GGCTTGCACGGAGACAAAAGCTCAAAATTTGAGTTTCAAGCTCCCATTCCACAACACACCTTCAAACCTGGATGTTCAAA
AACTACCATTCCATGCCAAGATCAGTTTTGGGAGTTCTACTAGCCCGAATATGATTCCGTAAAGCCGTACAGGCTCCTTA
ACGTCTTGGTTATCAACTCATGTGATCAAATTCATATCAAACCCCCCCTACCCCGTCTATTACCAGATTTCCCTAGACCT
CACATGACTCATATTTCGTCCAAGTGTGGCCTAGGCTAGAAATTTCCAAGTCACTACTCAAAAGTTTTTTGGCCCAAATT
CTTTCCCATTGGCTTTTCCATAACGACGGGAACATGTCGTTACAGTTAAGAGCTAATTATATATATATATATTATATATA
TATATATATATATATATATCATTTATCCCTATATTTTCCCAAATTACAAAAATCCCTTAAATTTATAAGATCTCAGATAC
ATTAGGAAACTTACGGATATATAGCTCACAAATTGCGAATTAATGATACATTACTTAATGGGAAGGATGTACCTGAGAGT
GGAGGAATGTATCCGAGAGGGGATAGAGATTCATCCGAGAGGGAAGGGGTGTATTCGAGAGGGGATAAAGATGTATCCGA
GTGGGGATAAGGATGTATACGAAAGGGGATTTTTGTAATTTTTTAAAATGGTAAGGAATTTTAGAGATTATGGTAAAATA
AGATGTTTATAAATGTAATTTATCTTTTAATATAACAACATACTTAGCCAAGTTCTTGACTCCACCCTGTAACTACGTAC
CAACTACGAATTCATTCGAAATTAGTAGTTTTGATTCAAGCTTTGTAGCTAGATATCTTGTGAGCCTAATAATCAAACAG
GACAATGATAGAATAGGAATCAAAACCTGAACCCATAAAATTCAAATCCAAAATATACCGCTCTAGCATAGAGTTACACT
AGTAACATATTATGTTATGAGTTTGTGATTTAAGATGCCAATTAAATAATGAGATATTATTGTAAAAGTAGTTATCTCAT
GGTAAACAGTATATAACCTTAAAAGGCTAAGTTGAAGTTCAAGTTAATTAAATGTTTCTATAAATACTTTAACAGAAAAG
TCCGAAAAATTAACATATACATGTAAAAAATCCCCTACAATATGAAAAAAAAGAGTATATTTTGAATTGATAATTTTAAT
AGTTCAAAACGTTTTATGGTAGATTTTAAAAGTCGAATTCATCAATTTATATTTTGAATTCACCCAATAAAAGAGTAATA
ATGGTACTAATTGCCAAGCGATATTGCTTGGACTCTTAAAAATGATGTCACTTGTATAGTCACAGCTTTAAGAATAATAT
ATTTTAAAAGAATCTAACACGATATATGAGTTGCATGAATATTTTTAATGAGTTCGAACAATTTCTTCTAAATAGGAAAC
AAAATCTTTTGGTGGCAGCCCTTGAATGGACAAGTATTGTATCTAAAACATTCACCAAAATACAGAAAAGGGAAAAGAAG
GTCAACATCATCATATCATAATATATATATAGAGAGATATGTTCCACTAGTTTGCCTTTAATTTTATTAGATTTGAGGAA
ACTTGAAAAGTGCATTGTAACCACATCTACCTATAATTTGAGGGGTCGATTGATAGTTGGATAAGGTTAAAGTTAATATA
TGAATAATTTTATTATTTATATATTAATTTTATTTCATATTTGATTTGCAAATAAAATAATATTTATTAATTTTATATAA
CATTTACTTGGTAGGTTTCTATTGTATAAAAGTTATTCATTATATATATTAGAGTGTTTGGCGTGGAACGTTGGAGTCCA
AATATATTGACGGAATCAAAACTTTCATTAAAAGTGTTCAATACTTAGTATGACCTATATATATAGTATAGGTTTCTCTA
TATAAAAGTATATATATATTTTTAATCTATATAAAAGTATAATCTTTCAACGAAAAATATTTAATTGACTAGTACCCTTT
ATTTTACGTAGCTCCGTCACTGAGTGAAAAGCAAAAATATATACATTACCTATTTTCTGTTTGAATCAAATACAATTGAA
GTTATATTTCCAAACAGTTACTTAACAAGCTAATAATTATTATCATTCTAAGACCCTATAAGAGTGTTGTTTTAAGACAA
CAATAATAAATTGAGTAACTATTTGAGAAATCAACTCGAAAAAAATACTCGTTATATTCTTCTAGAAAAACAACACTTCT
ACAGGGTTCTAGAATGATAATCAAATTTAGAATATTTGATATGAAAGATACAACAAGATAGATATATTATAAGATATTCT
TTTTTCTTTTTGTCATGACCCAGATTGTCGTGATTGGCACCCACACTAACCCTCCGGTGGGAGAACCACTACTACAACCC
AACTAAGCAGCCTTAACCAAGATACTACGCATTTAAAGATACGGAAGCAGGTTTAAATGACAATAAAAATACGGAGTTCC
CGTAAACTCCAAAGGTTTAAACAAATAACTTAACCAAACTAATGCGGAAGTCTTAACCCTTAGAACCTGAAAGTCATTGT
ACCAAAACTCTATTAACGACAAGTCTAAGAACAAGGGGTACAGCCCCGAAACTAAACAAAACACCTTAAACAAATAGTCT
AAGTTTGAAAAGGGTGAACTTAAACAAGAAAGATCTATGGCAGCCTGAAAGAACTGGCTCACCCTTGAATCCGGTCATGC
TCAATAGTCACCTAGTTGAGGTCTATCAATAGCCGCCTGAATATGCCCTGTACTCAACAAAGAACAAGCAAGTGCAGTAT
CAGTACACAACCACAGTGTACTGGTAGGATCACGTGGCTATCCCAATAAGTGAAACACGTGCAAGTAACCACAACATTAT
AAAACAAGCATATACCAAAGATATACAATATTAGTCATCTTTACAGGATCAATGTAGCATTTCACGTTCTCAATAATACC
CATTGGTTATCATTTTAGAGCAACAAGCAGGCTTTCAACATCAATCGTCATTAGATATGAACATAATCATCACAAGTAGA
TACACAACACAATTCAATAGTCCTTTCACAGAACTCAATTCAATGGTCCTCTCATGGAACCCAAACCCAAACTGTTAGTG
TACCAATTCGTGGTACCCAATCCAATGTTTATGTCGGAGCGTGGCAACCGATCCCATATTTATGCCGGAACATGGCAACC
GATCCAAGTTAGTGTGTCGGAACGTAACACCCAATCCATTCAACAAACCACAATCACAATCACAATGTATATTCTCACAA
TCATACAACAAGATGTGATTCATGGCATACAATTATTCAACTATCCTCATTTACGATTAGGGTGATCAATAATGCAACAT
TCACATTCATACATGCATTATAATGAGCAATTACAAACATATATCACACCAACATGAAATCACAACCATCACCTACCTCG
AATCCAAGCTTGAATCCCCTAAGGCACTTGAATCTTCCCTTTTCGGATTCTTTCCGCTTGTTTTAGGTCTACAAACAATT
AATATACACAAGGATCAACAATCAAAGATCTAATTATCCAGATTATAACAAACCCAATAACCCTAGACCAAACCTAAGAT
CCTAATACCAGATTAGGGATTTTTCCATCATAATTTCCAGATCAAAACCTTCCCCCATCGATAATCACCTACGAATTTAC
ATTCTACGGATCGAAAAACAGATTCGGGGAGTTAAAACCTTACCTTTAGCCTAAAGAATGGTGGAAAACTATCAAGAAAG
CACCTGGGGTTGTCTCTTAGCTCTCAAAGTCGAAACTTGCAGAATAAAATAATTTTGGGGTTTATTTCTGACTTAAATCG
CGACTGTCCCGCTATGGCGTCCCCTCCTAGCGGAAATAATCCCACCACAACGGCTTGCACGGAAACAGAATGTCGAATTA
AGAGCTCCAAATCCCCATTTCACAACACACATTCATCCCATGACACTAAGAAAACACATGTTCACGGTAAGATCAATTCT
GGGAGTCTACTCACCCGAATTCAATTCCGTAAAATCGTACGGGTTCCTTAACGTCTTAGCTATCCACTCACGCAATTAAT
AACATTATTACACTTCTCATTCATTACCAGATTTCCCTAGACTCGCCTGACTGTGATTTCGTCCAAATCTAAACTAGGAT
AGGAAATTTCAAGTTACTAATCAAAAAAAATTCTGGTCCAATTCTTTCCCATTGGCTTTTCCCTAATGACGGAATCAGGT
CGTTATACTTTTCTTTTCCAAGTAAATATTGAAGGTTGAAGGAATATACTTTAGGTGTTATGTGTTTAGGTAAAGATTAG
TAAGATTTGGAGGGTGGAGAAGGGCTTTCATTTCCACTAACTAAGAAGGTAGGTATTGACTAATTTCAGCCATATAAAAT
AATGTTTTAAAAACAAAAATTAGTGCAATATAATTAATAAAAATAGAAGTTATTGAGAGAAATCAATCAAGAAAATTCAC
AAATATACATTTTTTTAGCTATGTAATTAAATAAAAATAATTGTTATCTAATTTTAAATTTCATATTGAAACTTCAGTAT
ATTAATGTTATGAAGTTTCACTTGCAAAATTTAAAATTTTATACTAATAATAATATCAAAAAGTGATTCATTGATGCTAT
TTTTATTTAGGTGGATGGGTGGTCCTTGCTTGGATGCTCATCTTCTTAGTGACGCTAGCCAAATTTAGAAAGCATAAAAC
TCATCACTAATTCGTAATGATGCAAGTAAAAAAAACTAAATGTACCCAAAAATTTAAGCAAGCCAGACTGAAGAAAGTTT
CCAATTTGAGATTATTCTTTTTTGGGTTATACTTCCCATTAGAAAACCAAATGATTCTTTCAACAAATCAATTTCCTTTT
TCTTCTAGGGAAACAAATCTTTTAGTGGCAGCCTTAGAATTGACAAGAATCGTATCTAATAACTTCACTAAACTTAGTTA
GTGTTTGGTCATAGATTTTTAAATATTTTTTATTTGGATAAAGACCGTTGTGAAGTTTAATAAATTAAAGTCTTAAAGTG
TGTTTGGTCATAATTTTTCAATATATATATATTTCACTTTTTTCCAAGAAAAAAAAAGGTGAAACAAATTTAGCAAGATA
AATATGATGTAATTTTATACAAATCAATCAATAAGTCGAATACAACTTATTTTTCAAAAAAATATTTTCCTTCTTACTTG
ACAAGCAATTAATAAAGGTTCTCTTAAGGTGCTATGCACGTCAATACCCAATAGTAATGTAATTTCTTGATGGACAACAA
TCGAAGTATAGTACTACATGGTTAATTTTAAGCTTGAAAAAAAAATCGATACGCTCTTTATTTCAGCAATATGTAATTCT
TAATATTTCAGTCTATTCTAATCTTACTATTCTATTAGTCAAAGTCAGAAATGTAGAAAAATATTATACCGAACATGCTA
GGAAACTAAACTTTTAATGAGGGTTGGCACCATAAGCTAGACCTATATTAGTCTTGTTAGTTAAATCTGCTAATTGGGAG
TGCAATTCAACCACAACAGAAAAAATGAAAATAATAATAATAATAATAAACAATTGTTCATTTTAATATTTTCATTTTTA
TAAATCGAGATTGTAGAATGAAAATGTCAAGATTCTAGTCTAAACATGTTAGTCTTATTAATTTAATTTAAGGGAAAAGG
GTTTGAAATATATCTAAATTTTGATCGTTATTGCTGTAACAATCTCAAACTTTGGGCAGAATCTATTACTCATGCACTAT
TTAATAGTGTATTTTAAAGATATATAGGTGCTCACGTTGACATCATAAATATTGCATAATTATAAATAGTAATTTATCCA
GCAGTTGGGCATTTATATACCTTTAAAATACACTTTTAAATAGTGCATGGGATAATAGGTCCTACCTAAAGTTTGGAATT
ATTACCGCAATTTCGATCAAAGTTCAAATATATTTTTAACCTTTTTCCGGAGTAAAGTTTTGTCTGAACAGAAAAAACAA
ATAATTTCTCATTTTAATATTTTCAAATTGTAGAAAGAAAGTCTATCAAACACGCAAATAAAATTAACCTTTAGTGAGAG
TTTGACGTATTAGTTTAAACCCATTGATAATGTTAGTTTAATTGTTGGGAGTTGAGAATAGTGTTTTTTACTGAACAAAA
AATTAATGTGTCTTGAGAAGAAACAAAATAATATGTTTATTAAGAAAAAAATATATTTTTGACGCAAAGTAATATTTTTG
GATCAATATATTAATAATAAGGATATTTTTGGATCAAACTTTTAACGATGATATAAACTTATCACATACTAATTGAAGAG
TCTACACTAAATTTTATGTTTGACAAGATGCTTATTTGGTCTAACAAATACACAAAATCCAAGATTATGTAATTTCACCT
AAACGTAACGCAAGTTTTATTAGGAAATATCATCTATTATAAATATTTTTACATTATTTGTACATAGATCATTTAAAGCA
TCTTTTCCTTTTCTATTTTATTTCTCCTTTCATTTACTTATATTATTTATTAATTTTTTTCCTCTTTTAGAATTATATTA
TTTTATTTAAATGCTCTTTTATGTTCCTCCTTTTATAGAAATAAAATTATTTGTAAGCAAACAAATCCTAGATAGCATTA
TATGAATTTTGATTAATATTTTAAGATGTATTTTTTCATCATATTAATATAAAAAAATTACAATTTATAGTACTTTTCAT
ATAATTTTTAAATATCTAAAATTTTATTTTAAAATATCAAATTACTATTAGCTTTGAAAATTAGTCAAAAACTCTCGAAA
AAACGTAACATGACAACTCAACAAAATCCTAGATAACATCATTATCAATCTTTTCTCCTTTTCATCCCCCCTTTAAAAAA
GGGGATTCTAGTGCCTAACTATGTCATAATAATTATATTACAAAATACAAAAGGAAAAATAATTAAATTCTCTCTATTTG
CTTTAATTTCAAAGGCTTATTTATATCTTCCTCTCTTCTCACCTTCTCTAAACTCTTATAAAATCACTATTATTTCTTCA
TCTTAGATCTCCACAACACTTTCTTTCAACTTAACTAATGGTGGGTTAAAACAAAAAAAATCTCTTTTTTCTTCTTATTT
TTTATTTTGCTTACTTAACAAATTCTTATTTTTTGTCTTGTGTTGTAGGAAATAGATAATCAAAGCAATTGGGATAGCTA
TGTTGATTGGAAAAATAGACCAGCCATCAACAATCGTCATGGTGGCTTGGTTGCTGCCTCCTTTGTGTTAGGTAAATAAA
TAAATTACTAGCACCATTCTTGAAGAAAAAAAAAAAGGATGGACGATCGGTAAAGTTGTTGTCATGTGACCAGAAGGTCG
TAGATTTTGAGATGTGCAAATAGTTTCTTGTAGAAAAGCAGGATAAGACCGTTGTACAGTAGATTCCACATAACATGAGC
TTAGTTCATTAGGCATAAGGTCACGAATTTCGAGTTGTGTAAACAGCCTCTTGCAGAAATGCAAGGTAAGGCTATTGTAC
AATAAATTCTTGTGGTCTGACACAATAGGAGCTTAGTGCATTGGATTGCGTTTTTTATTCTTAGATCATATCTTTGTCAA
GATTAATTTTTCCAAATTTTGGAGTAATTGATTTGATTTGATTTTTTTGATGAAATTTTTTATCATTAGGTGTTGAGGTG
TTGGAGAATTTGGCATTTTTGGCAAATGCAAGCAATTTGGTGTTGTATATGTCTGAGTACATGCATTTCTCACCATCAAC
ATCAGCAAATTCTGTGACTAATTTTATGGGCACAGCATTTTTATTGGCACTTCTTGGTGGATTCTTATCTGATGCTTTCT
TCACAACTTATTACATTTATCTCATCAGTGCACTCATTGAATTTCTGGTAAAGTTTCCATTTCATTTCTCAATTTTGATT
TCTTATAGGTTTTGTTTTCACTAGACGAAGTCAGGATTTTAATTTTATCAGTTTTGAATTTTTCACATAGACTACTTTAA
ATGATAATAACTATGTTGTATATAAAATTATTAACACAAATACACTGTTTGAGCAAAATTTACTGAATTCAACCGACATC
TGAAAAAAGAGACCACTTGTTTTTTGTGAGGTTTGTTTTGTTTTGTGTCCAATGATTTTTGAACCCACTAAATAAAATTT
GATATGATTCGATTTGGTGAAAAAAAGGTTGTGGCATCGTGGAAAACATTGTTGTAGGATGAAAAGCAATGGTTATAAAT
AGGTGGCCAATTATCAAGTTAGAATCAGATTTTAGACACATTTTTAGTGGAAGGTTCACACCAATCCAACCTCGACCACA
TCATTGGTGCACCTAACTAGTTAGGGATATTTTGGTCTTTAAATAGTTTGTGGAAATTATAATACGGAGATTAAATAATA
TAATAAGTTTTTTTTGTAAAAATATAATATAATTAGGTAGATCGATGTTTGGTTTTTTGGATTAACAATGAGATATGTAA
GATATATATAACGGTCCAATCCACTAGTGATATTGTCTGTTTTGGATCTAGGTCTCCACGACTTTTAAAACGTGTCACTT
GAGTCTAAGACTTGTTTCCTTATGTATTTAGCATCTCTACTGTGTTTTATCAATGTAGAATTCGCCTAGTGTGTTACATC
ACCCCCCACCCCCACCCCACACACACGAGGGGTTGAGCACGCTCATGGAAGTTTGTGACACCATTTTTCAAGGTTGCACG
AAGAGTGGTTGTGTAACAGCTTAGTCCACTAGTGATATTATCTGCTTTGAGTATAGGTTCACACGATTTTACAACGAATC
AATAGAATCCAAGACTTGCTTCCTTATATACTCAGTATCTAAAATTTTACATGTTAGGAGTTGCAACTCCCACTTTAGAT
ATGGGTTCAATCTTAATCAAGGATGTTAGATTCAATGAATCCAATTGTATGAGCTAAGACTAGCAATCAATCTTAATCAA
GATGAGGAGGCAATTAGCAACAAGTTAAACAAATTCAACATATAAAATTTCTGTTTGTTAGCATAATTAATGTTGTTTGA
CTCAAATTTCAACCAGTTCATTTTCTCTTCTAACGTTATGCACACATTTCATGGTCTGTTTTTGTTTGACTTTTTTGTTT
TTTTTTTCTTGTTCGTTAATGCATGTTATCTGTGTTAGAGCTCGATTATTTCGAATTCTGTGTAGGGCTCTATTCGGAGG
GAAGTGCACCAATAATGTTTTCATACCCAAAGCTCAAACCTAAAACACTAGTTAATGAAGGAGTAGTCTCATTCACTGCA
CCACATCCTTTGATGGTCCACACCCAACACCCAGTTTTGTTAACTATCAGGAATTAGCAATGAACAAATTCTACAATTAA
ACAACAAAACTTGTCGCAAATTCTATTTAATAGCGGATTAGCATAAAATCCTATTAGCTATAAGTAAATCAACGACTAAA
TTCATTGCTAATTTCAATTATTCTTTTTTTGTGTGTGTATATCGTGGATAACAAGATTTTTTTTTAAATCTTGGTTTCCC
ATTCGATATCCAATATCCATATTGGAATCTAACTAATTAAGATTAGCGCCATGTAGATTTCCATTAGTGGATAACGTTTC
CTACCAAAGATTTTTTTATATCAAAAGCTTAAACTCGAGACCGCAGATTTAGGAAGGAGCAAGATTTAGGATATCAAATT
TTTGACCTAGCAAATGATTCCAATGGAGAGGGAACAAACATTCTCACAACTCACAAGCAACATAACTTTTTGAGATATTA
AAATAATAGATTTACACAAAATAGTATTTGTAGTGCCAAAGAGCTAAAGGGGTTTCTACTTTTTATGTGTAAGCCCAAGG
GAGTATTAACCAAAATAGTTATTAAAAACTATATAATAATATATTTTACCAGGACCATGACACAGGTGTGTGGAGTTGGG
AATGTGGTGGTAGATCTATGGATTTCTTTAAATAGCCACAAACTTTTCCATTGAGAAAGAATGTCCACAGGAAACATTCC
ATTTTTGTTTTTTAAAAAAAGGGGCACATGTCACCAACATAGAATTAAGCACAAGTGACACAACATTATTATATTTATAC
ACTAATACATACACCTATCAAAAGTAGAAAATGTGCACTAGAATAGTTTATATTTGTTTGTATATATCACAAACTTATAT
GTTGGAATACTGTCCACTATAGATGGCCACTTATCCCTCCATCTTTGATTTTTCCAAATCCTAGTTTTGTCTTTGTTGCA
TGTCATGTAAAAATATGTGGCTTCAATTCTTATTACAATTTGGTAAATATAATAAAGTCTTTTTCTTATTTTTAAACTTC
GTATATGATCAAACGATACTACATAAATTAGAACAGAGAAAATACAATTTTTGAGAATTTGATACGAAGAGCGCCAATAA
AAAAAATTATAACTGTGATATCTGAGTTAGCTTGCGCACTTGACTAATTCCACAAGGTGGCCTGCTTGCTACCTCCCACC
AACACAACCATCGAATAACTTTGTCCACAAAAACTTGAACATATAAGGAAAATCCACCTAGTATTTTTGTCTCTACTAAA
ATTTAAACTTGAGACCTTATGATTCTCAACATACTACATTGACCACTAGGCACCACCGATGAGTGCGATGCAACAACTAT
TTTGTTGAGTCCGAACAATATATATAGATGTAAATATATCTCCTGGTCATTCACAATTAATTTTGGTTAGCTAATTCTTT
CTCTCTAGTCAAGGAGAGTTGTAATAGGTCAACAATCAACAACAACCACATATTCAATATAATTTCATAAGTAGAGTCTG
GAAAAAGTGATAAGTATGCAAACCTTTCCCAGACTCTACTTATGGATAACAGAACATTCATCTACATTAGCATTCTTACA
TCAAATATATCATGGATATCATAACATACTTGTCCTACAACCATTCTATAGAACATGCCTTTAACTATCATAGATTATTT
ACGATGAATTCTCACCATATGACGAAGTTGAGTGAATACAGGGACTTGTAATACTCACCATACAAGCTCGTTCGAGTTCA
TTGAAGCCACGAAAATGCGAGCTAGGAGTGCCAAACATGCCTTGTGAACAAGTTCATGGTGCACAAGCTGCAATGTTATT
CATAGGACTCTACCTAGTGGCATTAGGTGTTGGAGGTATAAAGGGATCACTACCACCCCACGGTGCTGAACAGTTCGATG
AATCAACTCCGCATGGAAGAAAGCAGAGATCAACTTTCTTCAATTACTTTGTGTTCTGTCTCTCATTTGGAGCTCTCATT
GCTGTCACATTTGTTGTTTGGATGGAAGACAATAAGGGTTGGCAATGGGGATTCGGAATTGCAACTTTAGCTATATTTTT
GTCAATCCCGATATTCCTTGCTGGTTCACCATTCTATCGGAACAAGATACCTCGTGGTAGCCCTCTAACAACGATCAATA
AGGTATATATTTTTCAAATAACAACTTATTTATTTAACAAGCACGCGTTGAGCTTTATAAACTCAACAACTAACCTCATG
TTATAATGTGTAGGTTATAATTGCAGCATTACTAAATTCTAGTGCTAGTTCATCGAAAAACTCAAGCACAGTCATTGCAA
GTATGACTTCAAGTCCTTCTCCTCCAATTCCAGCTAGTAAAGATGTAGAATCAATCGAGACAGCTCCATCAAGTAGTCTT
AGCTTTCTTAATCGGGCTGTTTCAGACACACCAGCTTGTGGCGCGCTAAAATGCACAGTGCAGCAAGTGGAAGAAGTTAA
GATTGTGATGAAACTTTTACCAATTTTTGCCTGCACCATCATGCTCAACTGTTGTCTAGCTCAACTAAATACATTCTCAG
TCCATCAAGCAGCCTCTATGAACACAAAGGTTGGTTCTTTAAAAGTCCCACCGGCTTCACTCCCCGTTTTCCCTGTAGTA
TTCATCATGATCTTAGCACCAGTTTACGACCACTTCATCATCCCATTTGCTCGTAGAGTAACCAAAACAGAAATGGGGAT
CTCACACCTCCAACGTATTGGTATCGGTTTGTTCCTTTCCATTGTGGCAATGGCAATTGCAGCTCTTGTTGAAATCAAAC
GCAAAGGAGTAGTTACTGATTCAGGACTCATCGACTCTGCTAAACCATTGCCTATAACATTCTTTTGGATCGCGTTTCAG
TACTTGTTTCTCGGGTCAGCTGATCTTTTCGTTCTAGCAGGGCTACTAGAATTCTGTTTCTCAGAAGCACCAGTGAGTAT
GAGATCATTGGCAACATCTCTGTCGTGGGCTTCTTTAGCTATCGGATACTACCTCAGCTCGGTGATTGTGTCTATTGTCA
ATCGTGTAACAGGCATTTCAACGAACAAGCCATGGCTCGCGGGTAGTAACTTGAATCACTACCATTTAGAGAGGTTCTAC
TGGCTAATGTGCATACTCAGTGCATTAAACTTTATGCACTACTTATTCTGGGCTACAAAATACAAGTATGCATCAGTCAA
TCTAGCAAATAGACGTTAGGCGTTGAGACGCATAGATAAAACTTTCGTAGTTTTAATATATGGTTTTTTTCTAGACTTCA
TTGTAAATGTGTCTGATGAATTGCTGGATTGAGACCAGCAAAGAGGTCAAAATAGAACTAACTGTTGATCAATTGATCTC
ATATCTAAAAGCTATCAAAATGCTCTTCTTTGTCTGATGATCTGTATTCATAAGTATTGTAACTACAAACTAAGTTGTTC
TGACTCTCCAAAAATGTTGATCGTCACTACTTTTGAAGGATTCTACACTCAATCATTGACATTTTTGAAGAGTCTGAACA
ACATAGACTACCGATATGGCTGAATTTGGAAGAGAATGTAAAGTTTATAGGTTTGTTTTTGGACCTATTTACTTAAATGC
ATTCATCAAACTGATGATTTTTTTTTCTACAAACTCGGTAATGTGCTATTAAAAATATCAAAACATGTGATTTTTCCTAG
AATATAGGCAATCAATCAATGATTTTCAATATTTAGTTAAACATATGGATTTTGATTAGTTAATCATCACTTATACTTCC
TCCATCCCAAAGGGTTACTTTTGTAAAAAAATTGTGACGACCCAATCCACCGGGCGGTGCGGGAACCCACTCTAACACCT
AAGTAGGAGAACCCTCATATCCCAATAGTCAAAACATGCAGAAAATTAACGACAACGGAGATAAACGAAAACATAGCGTT
TTTTTATAAATGAAAACCTGCTTAACAAATTTGGGTTAAGACTTGTAAAGTAATTAACACCCCGAGGATCTAGCCTAAAC
AGGTACAAGAGTTACTAAGAGTACAACATGACATAATAATGAAAAGACACAGCTCCCACCATGCGGAAGGAAAAGTAGAA
GCTGCTGGAGAATTCTTCGTTTTCATCTAATGAAACATCACCAATCTGCATCCAGATAATACCAAAAAGGCATAGCAAAA
GTAGTATCAGTACAAAACCACACGTACTGGTACGCATCATCGGTCAACCCGACGCCCACCGCATAACATAAGAAAACAAC
TAGCAAGAATATGCTATTACCCACTCGCTTCTCCACCTTTACCCCTCTGGAATACCTCAGAATTACACTAGCACCCTTAA
TACTAACCACCTTTTCAGTCAACTTACTTATTAGGTTCTTGATCTTAGTCTAACCATCCTAACGCATAGAAAAGTCCACG
AATACAACTACAAGCATTCCGACTCGCCACCCACGACACACCCTTACCTTCTCATCTAGGTTACCCTGCCCTTGCCACCT
GGCACATTGCATCAAGCTTTCTAACCATCAACCACAAATTTTCTTTCTCCAAGGTGAAATCCACCTAATTAATTACATCA
TGTACACTACCCCCACTTCTCGCCCTTACAACACACGTTCAACATCACAATAATAATTCGACCAACTTAACCCAAGTTCA
GCACCTAAGGCTTCTTCTTATGATTTAATCATCTTTTGTTCGGTGCACGAAGGCCTACGCATAAATCCTACCATTGATTT
ACATTATATTACGTAGTGAGCACAAATTTATAACTACTCAATTAATAAAACCTAGCCTACCTGGGTGCCAAGCAGCTGCA
CGGGGTTTTGGCTTTGATTCTTGTTTTCGGGCTTCGTGACAGTGATCTTGACCGGAAATCCGCAATTCATCGACCTCCTT
ACACTAGAAATCTCCTGCTCCTTCCTTCCCAAGCTTAGAGCAGCTTTTTGGGGGTTTCTAAGGTGGTTTACGTCTAAATT
AAGTACTTTAGGAAGAAGGAGAAAATAAGATTTCGCGTTATTTACCATCTGTCTCGCCTATCCTGCTCTGGCGCTAGCTT
ACCCCACCGTGGTGCCACCGCCCTAGCGGCATCTCTGTCCCGCCCTGGCGGGACAGTGGCCTAGAAATTTCCCAAATTTT
GCTTTTCCTAAATAACAACGGTTCGGGTCGTTACAAAAATACTACTATATATTTTAATATAAGTACTCCCTCTGTTCTTA
TTTATATGTCGTCCTTACTAAAAATAGATGTTTCTTAATACTTGTCATTTCACAAAATCAATACATAAATAACACTATTC
TTCCTATTTTACCTTTGAGAGATATTAGTCTTGAAAGTATGAATTCGATCAATATAAGAAAACGAAATGATTAATTCATG
TTCATTGGTTAATTTACTTAATCAAAATAAACTAATTTATGTTCATTTATGAAACTTGACTTCAAGAGAACACTAAATAA
GAGTACAATGGTAAACTTACATAATTTCTTAAGGGACGTGAAATCTAAAATAACATATATAAATAGGAACAAAGGAAGTA
TCACCTTAAAGACTCGAGACAAAAATAAATGTGTTTTTATAACTATACCCTTATACTCCATTTTCTTGATACGCTTTGAT
TCTCGAGAGACATTTATTAATTAAAGATAGTTTAGACCTCTTTTTCGTTCTTCAAATAAAGGCCTTTGTTTCAATTGATT
TTCTTCAGATAAACGTTAAACCAACGTGTAAGTTATGCAGACTATTTAGGACAGTCAGGGGATGTAGCTCAGATGGTAGA
GCGCTCGCTTAGCATGCGAGAGGTACGGTGATCGATACCCCGCATCTCCATTCTTTTTATTTGCAGCTCGACTAATCTAG
ATTTAGTTGGAGCTCGACTAAGTCTTGCCTTGAGAAAGCCACCTTATAACAGGAAGTAGTCAAATGCTTCTTTGAAAGGA
CCAATATTTAATTTCAAGCCGCACGTCCTCCGCTTGCTCCAAACAGTTCAAAGTGAAAAATTAAAACTTAGTAAAATAAT
TTTCTACGTGGTTAAGGGTACGGTCATTTCACATTGCGATGACGATTTAGTTTTTAGGCCTATAAAAAAAAAAGAATAAA
AGACATGAGAGAAAAATCTCAAGAAGTTTTCGTTATTATCGTGTTCTTCTCCCTTTTGTAAGTAGAGGCCATAAATCCTC
TTTCCCAATTATTTATTTTTTTGTCTAGGAATTTTTTTATTATTATTAAACCAGGATCTCGAGACACTTGCTCCATATCA
TAATTTTTTTTTTTAATCCAATGAAATATTGATCAACCCTTCACCTAAATCAAAAGGGAGGGAGTAATTTTCTTGATTTA
TTCTTTTGCTACTTGTGGGGTGATGAGTAATGAGTGTAGACTTTTTCTTTATTTGTTCATCACTTGTGCCCACCACAACA
TCACAAAGGTTTATTTAATGGTCCAATAGAGACACTTCTGCCCTCTGACTATTGTACTGTATAATACAAACAAAGATAGG
GGGCTCCCCTTTGTGTTTTAATCTTAGGGTCCCATCCCCACCTGCTTTACAACTTCCTCATTAATTTCACCAGTCTGTTA
AAGTTTCACTACCAAATCAAAAGAACATGCATATAGCATTGAACAGGGACTTATCAAATGGAGTTTGGATCTAGGGGTGG
CGAGGGGTTCACTCGAATCTCCTTCATAAAAATTAATATGATATATATAAGGAAAAATTATATAATGAGACATACTACAA
CAATCATACATGTTATTGTTATTTATACTTTTAAAATATTACTTATTTTACTACTAATTAAGAGCTTTATCCCATATATT
GAGGAAGCTACACTTAAATACATGTATTTTGCTATCAAATAGGCTAAAATAGAGAGAGAGACGAGCGAAATTCGTTATGT
ATCTCATATACATGCAAATCACACTAGATACATGTATATGTATATATCTGGCGTGATTCACATGTATCTGAGATACCAGA
TACTTAGGAGAGTGGTGATCGAGATGGGAGAGAAACGAGGGAGGCGAGCGATATTTGTTATATATCCTAAATACATGTGA
ATCTACTTGGATACAATGTATCTACAACAAATTACTCCTATTTTTTACCTTATTTATCCTGAGATACATGTGTTTGGATT
TATCTGAACACACCAAAATATGGTAAGATACGTAATATTGCAAACTAGAGTGTACCTAAGTAATTAACTCCTAAACTAGA
AGGATCTATGTAAGTTTCCCTATATATAAGTTATTTTAAAAAAATTGTATGTATATATTTAGATTTTAGACCTCCTAAAT
ATTATATTATAGGTAGTCTTAGTGATTGAGGGATCAAAATTCACCTTATGATTGCAAGTTCAAATTTAAAGTATTATTTT
TCAAACTCCTTAATAAAAATTCTGAACACATCACTGCATCGAACACATCACCTAGATCTAACATGTGAGTAGGAGAGCAA
TTTTATTGAATGATTGCATCGACTATCTTTGTCACAAGTAAATATATCAAAATTTGTGCACATAATTAATCAAACCAATA
ATCATATATTAACAACTTTACATCTTACCAAAACATAATTGCTAGAAAGAAGGAATTTTCCTTCTCATTGTTGGGTATTT
AGGTCAGGTACATGCCCCAACTTATTCTCAATTTGTATTCTAAAAACAATCACTCACCTAGGCCTCTATAGTGAAAGCTA
GGCAACTATACCAACAAAAAAAACACAAAAAAAATAAAATAAAACACACCAATCTTTTGTTTTTCTTCTTTGGGAAAAAA
TGGTGACCTTTTCTCAATGGTACTTAAATTTCTATTCCAACTACCTATAGTGAAATAATAATGCACCTATTAAATTCTAA
ACTACCAATTCCAACACCAAAAAAAAAAAAAGGTACTATAAAAATTTACTGCATTTTTACCCAAATTGAGTGTCCAGGAA
CACCTTTGTGAACCACGAACACCATATAATAACCCGGTGGTGCAATATTACGCGATGGAGGGGCATACACCGTGATCTTT
TGAGTGAATGACGATAGTTGTTGAATTTCCACAATGTCCAAAATTAACAATCGTTGATTCATCGCGAATGAGTGTGTGGT
AAATGAAGGTGCAATCATTGTTACCATGACCTCCTTCATATCCTGAGAAACCCCGAGTGTAAATGTGACGAAGAATTTCT
GACCGTACGATACGGGTCCTTCAACGGTTGTGTTTGATGGACGGAGATGAGAGTGGTGTGGGCTCAAGTAAGGTGGCATA
AATGCTTCTAAGCTTAACTCTGTGGGGTACCTTACGCCTGTGAAGTTGTACCTTATATGCGGATTACTTCCACCCACTAA
TATCCTGCCATCTGGCAATAACGTCGCTGATGAGTGGTACATTCTTGGAATACTAGTGGGGTTGAGTACACTAAATCTTT
TATACGGGTCAGGCTGACCCGGTTCATATAAAACCGGGTTCAATACAGGGTCAATCGCGCTTTCCCACCCGGCTGTCCCT
TTTGATGCTCCATTCAATATAATCACATCACCCGTAGGCAATAACAACATATCCGGCATGACCCGACCCGAAGGCATATC
TTCCATGACCCATTTAGGATCCGGATCCGTTATTTTAATCCGCCCACATGTCCTCGAAGCAGGCATAAATCCACCTACCG
CCGCTTGTAAAAACGCGCCACCATTAGCACCACCGCAAACCATCACCTCCACCACCGGAGAAAAATCTCCGGCAACTAAT
TTCATCGGTAACATTACCGATGATCCAGTCGCCGGATAACTCCTTTTCTCACCGGGAATTACTGGAAACTCTCTAACAAC
TCTATTTTTCGCATAATCTAACACAATTGATCGTTGATTTGCGAAAATGTACACATTTCCATCGGGTAAAAGGTATAAAA
AGGGATATAAATTGTTTTCTTCTTTAGGATCAGTTGTTTCCTTCAAAAACGGAAGGTGAAAAACATAATTAGTGTTAGAA
TTCTGTGGAAAAAACTCGTAACTATAAGCATTTCTTCCTCCTATGATCATAATACGTCCGTCAGGAAGTATATGATCGGT
TGAATACCACCGTTTAACGGTGAGATTCTGTTGAAGTTCCGTCCAATCACAAGTTTCTTCGTCATTACACGGTGAAAATA
ACCGTATTTTACGTTCACCGTCGTGGTATCCACCTGTTTGTATAAGGGTGCCGTTAGAGTTAACGGCACCTGAGGAACAC
CAAACGTCCGTTTGAACCATGAGCGGACGGTACGTATTGGTGGCTACATTGTAAAGGATAGAATGAGCTGTGCAATCTAC
TTTGATGGCTTCGTCATTGTGCCTGTTGAAAATATAATTAAGTAAATAAATATGTTTTATGTTATATCTAATAATAGGAC
GTTGAAACTAAGAAATTCAATTAATATTCGCTCAAAACTAATAAGTGTTGAACAAAATTGCAAATAATTTGTATGTACAA
AAGTCGTGTTGAGTATTCAGATGATGAGATGAGATGATCAGGCAGTTCAAGTCGTACCTGCATTTGCCCTGAGGAAGGGA
GAGGTTAGAAGAACCGAAATCCGTTCGATCGAAAATGACAACCTTATTATTATGTAGAAGTTGCATGTGCATGGCTGAGA
TACCAATGGATTTATGAAGAAGAATCCATTTACCCTTTGTGTGATCTGAGTTTTTTTGGTCAAATGATGATGAACTATGT
TGTCGGTGGTAGCTCTTTTGGCTTGTATCATGTTTGTGTGATGAATTACATGAAAGAGGGAAAAGAAGGAAAAGAGCAAA
AATGAAAGTAAAAGATACAATATTGAATGCCATAATAACAAGAGGGAGTGCTTGAAGTTCAAATTTATGTGTTTTCTTGA
GGGGATTATTAAAAATAAATGAATTGGGAAGTTGATATAAGTAATAAAAAAAATACTAGTAGGTTGATAGGTTCTTAAAG
GGGTAGAATTAATTTAATTAGTGTGAAATTTAAAAGTTTAATTGTGTGAGGAAGTGAAAGACTAAGACTTTTGGTTTATG
ATTTATAAATTAATAAGTCATAAATTAGAAATTTTAACTTATTGAAATCAAATGTTTATAAAGATTTTTTAATTTACTCA
AAAACTTTCAAAATACTTAAAAGCACTTAAAATAAGTAAACTCAATCACACTCTAGGAGAGGGGAATATAGGCAGGGGAG
GAAGTACTTCTCCATCCTTTAACTATAGGTCACGAATTCGAGTTTCTCTGGGTACGGTGTCGCCTTTGCTAGGAATTACT
TTACTCCCCAAATATGAAATTTCTCTCGTGAATACAAATTTAATCGCACTCCAATACGAATACCAAATAGAACAAAAAAA
AAAGGTAAGGGAGGATAGGGGAAATGCATGGACAAAGATTGGGTGAAAGTAATCAATTAATGCTAAATATTTAGAGAACC
AGAGAGGAAGTTCTTATATTGGTCTGATCATTTTGACTTCCAAAAACAATTATTACTATTTGAGTTGTTATTTATTTAAA
GAGAAAAAAAAGAATATAAATCCTTTTTTTTTATATTGTCTTAAATGGACTTTGGTTAATTTACTTTTACCTACCTCTTA
ATTTTTCCTTCTTTTTATGTTTGCTTTGGCAGAGAAAATGAATCTTGATTCTTGAACTTTTAACACTTGTTCAAAAATTC
ATGACTGGTGTATTATATACCTTTTTAAAAAAATATATTTATAATTTACTATTGCATAACATTAATGAACGATAATTATC
GTAAAAACTTTAATATTTTATATTTATACATAATATATCTATTACAATTTCATAATATTTGAGTATTGACTGTTATAAAA
AGGGTAAGATGACTTTATAATGAATGTCACTAATTAAAGAAATTAAGCTATTATAATGAAATGTTATTATAACGAACTGT
TATAGTGAGACTTTAATATAGTATACTTATATAAGTTGGCATTTACTAAAGTTGGTTACCTCTAATTAAGTAAATGCCAA
TTTCATTAGGTATTCTTAGATATGGTACAATGCCTAGCTGTTTGATTTGGATGAAACAAAGAGAATTTATTGTACAGGTT
TGCTGATTTAACATTTCACCTTCTAAATTAAACTATATATGGGAGTGAGAATATTAGGTACGGATCGATTCGGTTTAATT
CTAAAATAATTCATGATTTAACATTTCACGTTCCAAATTAACTATATATGAGAGTGAGAATATTATGTATATATGGATGG
ATTTGGTCTAATTCAATAATTTTAAAAAAAACCACACTCTATAATTGTATTAATAAATTTATTTTATATATATATAAATC
AAAACAAAACGTGTTACTGACATTTGATATCATTATGGTAAAACTTAAAATTCATAAAAGTTTAATAATTATTGATTTTT
GCCTCTATCAATAGGCCAATCAAATGTCTTCGATTTGAGTTTTGGAAATGCTTTTTTAAATAAATCCTACGTGACACAAT
TTAGATCGATCAATTCAAATATCAAATAGTTAAATAAAAGGGAAATTTTACACAAATCATGTAGTCTTAAGAGTTAATTA
CATCTTATCGCTATTCTTTCTCAATTTACAAAATCCCTTAAAATTGGTGGAACTCAAATCATCCCAAAACATTTCGATAC
AGCACGTCCTGATTTTGGATACATCGTATCTCGATTTCAGATACATCATTCAACATCCTGATACATCGCGTCCTAATTTC
GGATACTTCGCTCAACATCTCGATACATCGCATTTCGATTTCAATTACATCACTCAATATTTTGATACATTGCGTACATC
CCGATACATGAGAGGAGATTTTGTAAAAAAAAATTAAAATATAGTAAAATATGTTGTGTATTAGATAACTTTTCCAATAA
AAAGCGTCATATTACGTTTCATGTATTGACTTTAAGGCTTTCTCATGGTTGAATAAATTGAATACTATATATAATATATA
TTAATTAATGCTACAATTGCCCCATTACTTTTGGTTTTCTATCACAGTCTCTATTAACTCCATATATTTTTGCCCATTAA
GCAACATAAAATATCTTATAATAAAAGTAACCATGATGACATCTCTTATCCATGCTCACACGAGCACGAAAGCTATTTTT
AGATAATATTTCCACAAGAGTCATAAGTTGAAGTCCTAAAGTTTAGCACTTGTGAACTTTCACAATCAAACAAGTTTTGG
ATTATCGATGGATACAAGATTTAAAGTTAATAATATTTATAAAAATATTTATTTTTAGAATAAAAGACCTCATATAGCTT
GACTAAATTCGAGTTCATGTCAGGAAGTCTAACGCGTTGGAGGTAACGCTTTTACTAACAAAAAGGATTCTATATTAAGG
TTCAAATTCAAAATTTATGATTAAGGATGATTAAGCAATTATCATTTCACCACTAACCCGTATTGATACATCGATATCAA
GTTAATGTATATATACTAATTAAGTTTAAAGTTAATTACTTATCAGTAAATTACGATCTAGATATATCACTACATGTCAT
AATATCAACTTTCATGAATTATGAAGTTAAATGTCTGAATGCTCACTCTATTTATATTAATTGATTAGCCAGTCATGCAA
TTTTATTTTGTTTTATTTAAAGTCATTTAACCTTTTTTAGTTAGCTTTCATAGTCGCCCAACTCTGCCTAATTAGCTTAT
GAAAAAATCTTTTTTATCCGAAAATTTGGCTAGAATGATAAAATAAACTGATTTTTTTTTTTTTAATTAAAATATATTAA
AGTTAAATAAGTCAAAATGTTCAAAAAGGATATATATTGAAAATTGTATTTCCAACTAAAATGATCATGAAAGTCAACCA
GACAAAGTGGAAGCATGGTCATATAAACTACTCCCTTTCTTTCATTTTACTTGGGTTCTATATCAAAAATAGATATTTCA
TTTCACTTGTCCATTTCAACAAATCAAGATAATTTTATTATTTTTCTCAAATTATCCTTAGTACATTAATTAACTACGTA
AAGTAGATACAGTCCAATTTATAATTTCAATGCATTATTAATAAGGTTAATTTTGTAAAATACACCTATAATCAGTCAGT
TGAACAAACTATTCAACTCTTCTTTGATGACCAATAAAAATTGTGTGGAATGGTAAGTATTTCTTCATCCTTAACCAGAA
GTCTCGGGTTTGAATCCTCCTGAGTACGGAGTCTCCTTTGTTGGCGAACGTTTTACCATCTAATGTGAATATCGAACCCG
GGAGAAAAAAAAAACAACTCTTCTACTAACCTATGATATTTGTTAGAGTTGTGTTGATTTAAATAGTTTTAATAAGTTCA
GGAGGGCATGATTAATTTTGACAGCCTTAGTCAACTAGTCCTAATTAATTTTGTATAATAAGGGTCCACTAGAAACTTTA
ATATTTTGTCGGTCAGCATGGTTATTAAAATGCTTGAATTAAATGTAAGTATGTAGCTACGCAGTGGCGGATCCAGGATT
TTCATTCAGGTGTTCAAAAAATAAAAGTATAAACGTGTATATATAAGCCAACAAAACAAAATTTCAAGAAAGTAGTAGTA
TATAGTTTTAGTGGCGGACCCTTGAATTTTTTTGGGTTTAAAACCACACTTTTAGCATGTTTTATAAAATAAAAAACTAA
AAAAAACGTGAAAAACGGAACTGAAACCTTAAAAAAAAATAAAAAATGAAACTGAAAAATAAAAAAATAAAATGCTAATG
CAAGGATTTGAACCCTCGACATGAGGCTTAAATTTTAGGGAACCTACTGCTGGGCTATCTCTTTCTCCTTGTCATTGAGG
GGGGTTCAAAATATATATATCCACATAAATACAAAAAATTACCTTATATATACAGTGTAATTTTTTGCCGAGGGGATTCG
GGTGAACCCCTGGAACCCACGTGGGTCCGCCCCTGCCTGCAGGCTGCAACAATTAAACCATTTGTATTCTCTCAAGAATT
AGTTTTTTCTTCTTTGATTTACACAAATAATGCAAACAGTTTGGACATTGTTATTAGGACATGTTTGGATATCAAAGTGA
AATTGTTTAACCTAAATTCATTAGTTAGGTTAATCAGATAAAATTGAGGTCACAAGCAACGTGAAAACACTTCTAAATTT
GGCTTAAATTGTTAGTTTCATCTCCAAACTATTAACAGTCTTAAAAATACTCCTTTACTTGACTAACTAAACTTAGATAC
ACTCTATATCTATCACATGACATAGCAAGTGGTTTCAAACTCATGTAGGAGCATAGAGCTCTTAGTAAAAAGTCGAGAGG
AGTATTGAAAACACTCTACGCTTGGCGAGAATCTAGGAGTGTATTTCACTCGTGTTGCAAGAACAGAGGTGTATTTAAAT
TTAATTAATCAAATAAATGGGTGTTTGTAATGTTTTTTATTACATTATACTATTGCATTCTATTGATATGTAATCTAAAT
TGAATTTTCCTTAAACGTCATTGTATTTCATTTAAAGTCTCTTCACTTGTTTCTATTATCGATTGTTCCTAACTTCGTTA
AAATTGTGAATAAATGCTCATTACTTGATCATTACTTAATTCAAAAGTGTTATAAAATATTATAGTGTGGATGTCAATTA
TAACAAGAAGTTACTTTTGGATAAATTTTATAGCTAAACAATAAAATTTGTTATTAATCTTAGCAACATATTTTCGTTAG
CTACGAGCAAAATAGCAACGGACCAACGACAAAATTCGTAGCTAATTCTAATGTTTATTAGTAGTTATCTCACTGATTAT
CTCTCTTACTTCCCTCTATTATGAAGATAACTTCCACCACCATTAATCTCATCCATTATCTTCATGACTAATGTCATATT
TATGACTAACATTTTGTACGCCTCTACATAACACTAAAAAAGAAGGGCATAAGGGTTCATATTAGATGAACTTGATGATA
CTTATTGGAAGAATAAGAAATCTATCCTCTCATTTCTCTATTTCTATCGTTCTTATCTTTAATATTCTTGTCTTATTGCT
TTAGTATTAAGGGTTTTTATTTCACTTATTACCTTTTCCTTTAATAAATTAGACAAGATTTTCAACTAATCAAAATTAAT
CAAACAAAGTTATTCACTAGTAAATCACATATTTGTGGACATTTTTAAGTGCATAAAACCTAAATATATCTGAAAAAGTC
ATTTTCTCCTCTTCAATTTATAAGTGATTATAAGAGATCATTTTGGTATCCGGATATATGACAAAGAAAAGATCAAATTT
AAATTACCATAACAAACTGTTCAAGTTTTTTTCTCTGTGTTTTTTTTTCTGGTACCAATGAGCTATATAAGAGTACATTT
TTTCAGCAGAATCCAATGTATTTATCAGGAAAAAAAAAAGAAAAAGAAGAAAAAGGAAACACAAATTTCTTCAAGAACTA
GGAGGTGCTTGCACCCATTGACCACCCTCTCACAGCAACCTTTACAGCAGCGACAACACTGCGATGCCTCATCTCCGGAT
TTAGCCCTTGTTTCTCCCGAGACTCGTTAGTATCTTCTATCTGAATGCCAACGAAGTACGCAACCTATGCAGCCAAACGG
GACAGAACTACAACAGGTTAGCTCAAATAGGACTAAATTTTTCAACAAGCAGCAGTAGGTAGAAGTAGCTTAAGTTGTGT
TGTCACAGAAAACAACAAACTATGCAGAAAATGTCTAATGTGACTTGTCACTGAGCTCCAACGACAATAGGACGACTATG
CCTCAATTGTAAGCTAGTTGAGGTTGGCTATGTGAATCTTCATTGTCCATGTCGCTTCATTCAGACCTGTCTCAATCCAA
TATTGACAAGTGGATTGAGACTGAGCTTTGTTAGGTTAATTTGTATTAAGTCAACATAAATGTCAGCTTGATTTACTACC
TTAATAAAGCAATTAACAACTGGTTTCACTGCCCACTTCTATTTTTCCGCCAAGTTCTGTGAACATTATGGCTAGGTAGT
AACCTATCGACAAAAACTCAAATCTTTTCGAGCATTGGTTATTCAAGAAGACATTGAACTAATCTCAGATCTACATCTCC
TAATACAAAGCAAAGAAGAAATTTAGTCCATCCATTACTCTTGATGCCTGAGAACTGGTAAATGTGTATTCCTCAGCATT
AAGGACATGCTGGACACCATCAAAAAGTGTTAGATATAAAAAAATAACTAGAAAAGAAGATACAGAGATCTTAATAAATC
TACAAACTGATCTATATCCTCTAAACCTACTTCTTTACACCAAAAGTAGAAAGATATTATACAATTCCATTTAACTTTCT
GGATGGAATTGGATCTATCTTCATAACACCTCCCATTTCTCTCTCTCCAAACTGTCCACCACATCTCGAATCTTGATTGA
AGCATAATGTATCCAAAGGTAACCGATAAATTTCTAATTCATAACCCCATATTTTGTAAAACTGGAAACACTAACAGGCA
TGTCTAAGAAGATGTATTCATTCTATTTGGACATGACATTAACCTAAAAGAACCTGTCAAGAAGTTATTTACATTGAGAA
AAACATGTGGATATGTTCTGTTAATAGACTATATATCACCTTGATAGGTGGCGGGAATCAATAGAGCGCCATAATCTTGA
CAAAGGCAGTGGTGATGCCACTAATTTATGACACCAGTGATCCTACAATTGGCTTGGAACTCTGAACAAACTCAACTAAC
GAAACATAGCTTGTCTTGGCTCTTCGGCCAACTTACTCTTGGGACTATAGAGCTTGTTTATTCAATGATAATTTAACTCT
ACTGGTACTAGTTTAAATACAAACACGTTTCTTCTTGTATGCTTCCTTTCGTTTCAATGTGATACGAAAAAGGAAAATAA
GAAATTAATCAGGCTCACTTCTTTAGATGAATCAAATCCTCTGCAAAAGTGAACTCAAGAGGTTCATCCACAAGATACGG
CAACAACAACAACTACAGCTACACATCAGCCCCAAACGAGTTGGGTTCGGCTAAACGAATCCCCACTTCTTCATTAAGCT
CATTTCAGTTAAGCTCCGCAAGATACACAATTATTATTGTTGTTTTTGTTGAGATCATGGCTAACACACCCATGTTGGGC
GTTCATTCATGAAACTACATTTGTGGTTACAAAATTGTTAATTTATTACTCCTCCCTCAAATGCAATTTAAACAAAATAG
AGAAGTTTCATATTAAAAGATGCGTCTGTTAAACATGTACCTGCAACAAGTATAACAACTACTATGCCTCAATCTCAAAC
AAATTGGAGTGACTTGTATGAATCCTCACTAACCATGTTCCCCTTTTAAATTCATCTTAGGCAAACATTATACAAAATAA
AAATAATGGTCGGTAAATATGTACCTACAACAACAAACAACAACATACCTATTCTAATCCCACAAATGAGGTCTAAGTAG
GATGAGATGTATGCAGACCTTACCCGTACCTTTGTAGGGTAGAGAGATTGTTTTCAATAGACTCACGACTTAAAAGGGAA
GTTATTCATAGAAGGGTTGCAAGAAGAAAAAATGACAACAAAATTTCAAGAAACAAAGCAAAATGAAGCATTAGATTATA
GAAACACATAGAAGAATAAGAAACTACGTGATTACTAAATACTATTACTAATAAGTAGAAAGGACATGTGGCAACCCCTT
GCTTCTCCACCTGACGGGCGACCAGCCGACCACACTCGGCTACCTACTAACCTTTTACCCTAATCCTCGATCTCCATAGC
TTCCTATCTAGGGTCCTCAGTAAGAAGAAGACGTGTCACGCCTTATCTAATCCCCTCCCCCACCCCTCTACCCACACCGT
TCTTTTTTGGCCTACCTCTACCTCTCCTAACTCCTGCTCAAGCCAACCTTCCACACCTCCTAACTGGCGCATCCGCGCAC
CTCCCAAACCATCTCAGTCTCGCTTCCTCGTTTTGTCCGCCACAGAGGTCACTCTCACCTTGCCTCATATAACTTTGTTT
CTAATCATATTTCTCCTAGTATGCCCACACATCCATCTGGGCATCCTCATCTCCACTACGTTCATCTTCTCGACATGGAT
AGTCTTGACTGGCCAACACTCTATCTCATACAACAATGCTAGTAAATATGTACCTATTAGTTAAAAATATTACCTTTCCT
GAAGCACTCCGGATCGGTGAGATGTGAAGAAAATTCCAAAACGAGGTTCCATCTTTTCTGAAAGGGAACATGCAGCCACC
AAGAGATTGAGCCTTAATAACAAGGAAACAATTCTTATCTAAATGTTATGCAATGACCGGAACCAACCTGTAATTTAAGA
TATGTACAGTACACGGTTGTTCATTTTGGATGCATTGTTTTATCTGCAAAGTGAGAAAAAAGGATTGCGATCAGCTGCTC
AACCGCATACCTTCCCTTAGCACTTCCCCCGCTTAAGAAAATCTTAATCTTAGGAAGGGCACCAAATCTCTTATCCCAAG
ATGTAGCAGTTAGCAATGCAACAAACGAAATTAAGCAAATGATAGCAGATCTGAAAAGAAAAAATTACCTGAAATTGTGT
GCCTCTCTCTGTATCTTCCCCGCTTAAAAACCGACAATTACGACCTAATACTTCATGTCTCAAGAAGCCTATTGAAGAAA
AGAATGGTCCCTGTTAGCAATATTAGTTAGAGTAAGCCCTCATGCTCTTTTTATGAACACAAGAAATAGACCCAAACCCA
TAAACAATGAGAACATCCCCTGGAATGAACAAAAGTTTACACTAGTGTAAATTAGCTACAGCTTAGCACCTGTTAATTTT
AGGAAGGCATCACTTGCATAGACAATTGGCATGTCTGGTAAGTGTGCGTCAGTTCTGCACGTTTCAGAAAGATATTCCAA
GAGAAAGTGTTAAGTCCATCCAAGAACAGATCATATCGGTCATCAAAACAAGAAAATTAGGAATTCAAAAAAAACTCACA
ATACAAAGCTTTGTTTTATTCTACCAAAAGATATATTTAAGGATGCACTGAGCAGACTCGTTCCCGATTGACAGCATCTC
CTGTCACTGACCAGTCTGCCATTCAACTCACTGTAGTTTGCCAACACGGACATTATGTTGTTGACAGCAACACTGGCTTT
TGTCTTCTCTTGATCACTTGCTTCACAAGGTCCTTCAACATCTACTTCTGTGATATATAAGCCTTATGAAAGGAATCCTA
TAAATTGAACCTAAAGTAACAAAACTAAGGAAACTCGACACTAGGATTTAAGAATGAAAATGAAACAGAGATAATCCAAA
TGCACAAAAATGGGAAACAAAGTCCTTGTGCCGTACAAGGTAGCTGGACGAACTTTTATGTTTTATACATACTGACTAGG
ACTGCTAATCTGCACGTCGAAACTCCAACACAAAGTGATGGGAAAGGTGTATGCACCCAAAGCATAACCAAGTCCTAACT
CAAGCAACTGATGAAAATGAGTCAAAACATGAATTTAAGCTTAAGAGAAAAAAAGGGCAGCCCCGTGTAGGGTCCTGGGA
AGGGCAACAACCCAAGAGGTGTGATGTAGACAGCCTAAACTAAATTCAAGCATTAGTGGTTGCTTCCACGGCTCTATGTA
TCACACGGAGACAACTTTACCATTGCTCCAAGGAGTAAAGGCGACCATTAAAAACAAATTAGAACCATAAGCTAAAGACT
ACAATACTCAAATGATTGGAGATTAGTGCAACAAATTTCAAAATCATGTTCTAACGGTGTCAGACACGAAGTCCCAAACA
TCTTAATGATCATATTTACGATGAAAATGAAACGATAAGTCCACCACTATAAACAACCAAAATTGAGAGAACTTTCAAGA
AGCATAATGAATAAACACATACCTGTATGGTCCAACCCTGAAACTGTATCAACCGATAATGCTCTATCCACTTCCATAGT
CGAATTCGAGCAAACCTCCCTCCTACAACACTTATAGACATACTCCCTGCAATTACCACCATCATAACATACTCCTCCAT
TTCTCCCAATTCCACCACCTAATGAATTTCTCCTCCTCAAAATAGGCACTTGAATTCCCAAAAAATGAACCACCCTCCCA
TCCTTCTCACTATAAACAGGACACATATTAAACAACATCCAAAAGGGTGTCCCATCCTTCCTATAATTCAACAAACTAAT
TTGTATACCCCTCTCCTCACGAATCGCCTCTCGAATCGCCATAACTGATCTTCTATCAGTCTTAGGCCCTTGAAATACCC
TTCCATTCTTCCCTAAAACCTCATTATTGGAATAACCAAATACTTTCAAGAAACCCCTTGATGCATAAACAATAGGGTGA
CCAGAAATAGAGGGATCAGTAATTGTAAAACTATCAGGCAATTCATCAAGAGCTTCTCTAACCCCATCTGAGTATTTAAC
ATTAAATGATTTTTCAATCAAACCCAGTTGTGATTCCATACTGATTCAACTTGTTTTGGCTCAAAGACTGTAACTTTATC
AGCAAAGATTAACCCCAATCTCAATCCCATGTGTCAACTATAATTGGGAACTTCAGCTTCAACCCATACACAAAACAAGA
ACAAAGAAATCATCAATAAACAAGAAAGACCATACAAATAGCACATAGAATTTAATATACCACACATAAAAAAAAAGACA
ACTCCATATACTAAAAGCTCACGCTATACGCTATACACAGGATCTAACACAATCTTACCCTGCATTTTTGTAATAGACTC
ATTAATCGTGACATATTGATCACGTGACAATAATTTTATCAGTTACGATAAAAATAATATTTTAGTGTCATAAGAAAGAA
GAGCTTACATGGTTGAAAATATCTAAGGTATTGAATGAACAATAAGAATTGGGGATATGTACATCAATCGTTTTTAGTGA
ATGAATTATTTTATATGAAGGAATTTAATGTGATTGGAGAAAAAGAATAGGAAACAAAGTGTTGAAATAGTCATTCATGT
AGCAGATTTTTTATTAGGGTATATGGTTATTATTTGTGTATTTTCAACTATTTATACATTATAGTATATTGATTGTAAAT
TGTAATATACATATTTACGATAATATATGCTAGTTTAACTATTTTAAAAGTAAGTACATTATTGTATTTACAGATATGAC
TTAGTGATCAATAGTGTAAGTTGAGCAATATGAGGTCTCAGATTCAATTCTCATAAATGTATACATGTTATTAATGGGTG
ATGTATGATATCTCATAAAATTAACCCTCACAAAATTAATCGAGCTGGGTGAAATCTAACTCATGAACAATTTTATGTAG
TTGGTTGAGTTGTAATTGTCAATTTTTAAGTTGGACTAATATAGTCCAAAAAGAAAGAAACAATTTGTCAAAAAAAGAGA
TGTGATTATAAACAAACCTTATATTATATTACCATTTACCAACAAAGAAAAGTACAATTTTTATCACCATTTATATATAA
TATAATACCAATTAGCATCATTTATGGCAAATTTCAGCAAAGAAATGTTATAAGTTATAGTAGTAATAATATTGGTCCCT
ATTCTTTTTTTTTAATTAATTATTTTTATTTTGACAAGAATGATGCTGAACTATTGCATGACAGATGTAATGCATGAGAG
GACTAGGAGGGTGATAAACACAAGTACATATATAATTTATTTATTTTTTAATATACAAGCCACAAATTTAATAATAATAA
TAATAAATAAATAATAAAAAGTGGCACTAAGTTTTGAGCCAATACAACAGTCCAAACTAATCTAGGTGTGGTAGTATCCA
CCCACCCCCACCCCCCACCCCCTTTTATTTTTTCAGTAATTTGAAATCGTTATTTTTTTCTGTATCATTTTCTGTCGAGT
GGTAAATCACATTTTACGGGAAATTAAATTTTATAGAATTCATATAAAAAATAACTATGCAGTCGTTACACTATTTGTAC
ATATCAAAATAATATTAAAATGGCTATTTGAATTAGATAATACTAGTAAATTCTTTTTGTATTGATTATGGGTCCCTTTC
GTTTTATTCAATTTTATATTTTCTAAAAATATAAACAAATAGAACGTATTTGAATTGGAAAACAAGATAAGTGTGGAAGA
AAATAAATATGTCAACTTAAATAGACATGGTTTATTTAATCGATAACGACATTTATTTATTTATAATTTATAAAAAATAA
CTATGCAGTCGTTACACTATTTGTACATATCAAAATAACATTAAAATGGCTATTTGAATTAGATAATACTAGTAATTTTT
TTTGTATTGATTATGGATCCCTTTCGTTTTATTCAATTTTATATTTTCTAAAAATATAAACAAATAGAACGTATTTGAAT
TGGGAAACAAGATAAGTGTGGAAGAAAATAAATATGTCAACTTAAATAGACATAGTTTATTTAATCGATAACGACATTTA
TTTATTTATAATTTATAATTGAAATGAAGCATATATTAAAAATCTTAATCAATAAATTGGGTTAGTGACATGAAAGATTA
AAAAAGAAATAAGCACTAATAAATAAAGAAGAATAAGGAAAGGTCATTTTGTGGTCAGTGACCTTTCAGAATAAATTTAT
TTTTATTTTTTTAGAATGTGAAAAAAATGAACGATGGCTTATAGCCGCATTTAACACGTATATCTATGTTTGACCGATCA
GAATTGTGGTTGAGTAGTAAGTATGTTTTCATCCTTAATCAGAGATCTCGGGTTCATGAATTCCTTCCGGATATAAAGTC
ACATTTATTAAGGAACGATTTACCTTTCAATCCAATCCAATGTGGGACTTCTCGACGCGAATTCGAATTAAGTCTAACTT
CAATATAGGTTCCCGACACCGAATTGAAAACAAAAAAATATCTATATTTAGAATATTCTCCTTTTTTTGTTTACCACAAC
AAAAGGTGGTCCAATAATCCCTAATGAATATTCACTCTTTTTTATTGTATTTATATTATTCTCATTTTTTTGTGACATAT
GAATAATATATATAAAATATAAATATAATCAATATGAATTATATTCATTTTATATTTGCTACAACAAGATTCAAATATGT
GGAATCTAGGTTACAAGTTAAAACCTACTAATCATTGTTTTAACAAAATTCCCACAATATTTAAATTAAAATGAAAATGT
TAATAGCTCGATTACTTGACTATTTAAAATTTTATTTTATTGGTCATCCTTATTCATCCAACTTAACACGTTTTTCCATT
CGATCTTTGTTTGGATGGTTATAATGTATCATTTCATAATATATTGTATTACTGTATTATGTTGTATTGTTTGTTTTGAT
GTTGTATCATTATCTAATAATTTGATTTAAAAAATAAATAGTTGTGTGATCATATTAAACGATCGTTATATAATATAAGA
CTTTGTGTAGTTATATAATAGTGAGTTTAGTAACAAGATAATTTTTTAGTAACAATAAAAATAAATAATATATTTAAACT
AACAACATAACACGGACCATCGTACAATAGGTAACAACAATCCAAACAATGTTAGACAAGGGAAAAAGATGTATTATATT
ATAGTAAATTATATTTTAAAAAATATGTTTTCACCCAATTATTAAATGTATAGCTGAATTTGGACTTCTTCAAAACTTCT
AAAGGATCGTTTTCCATTATCAGAGAGATATTGTATTTCAAAAAGTAAAGAATTATAAATGAAAAACATGGTCGAATATT
ATAATTATTAAAAATATTTAATTTCCCAGAATATTTGGTAATATTAATTTATTATGAGGACATAATTTATGTGGGGAATC
CGTGTAACTTTAATATCTTTTTTTTTGTATATATTGCCACGCCAAAAATGAAGGCTAATACAAATTTGTTTCTCAAGTCT
TAATTCAAATAATGCTTTAATAATTGATTCTGAATTTTTTCTTATAAGATTTATATATATTTCTTAATATGAAATTCGTC
TAAAATGTGCACTTGTTCTTCAATAGCTTGTTCATCGCCATGGGTGTCACACTACTCGTTACTTGTATTAGCTAGACATA
GAGATTATAAAAAGTATATTTTAAAAAAATTGATAATTTCAAAAGACAACTAAGTTGGGTGACTTGGTGATGACTGTTAT
AGATGTGACATGTTTGGATGGATAAGAATGTTAACAAAGAAATACTAGATAAGTTGGCAGCTAACCAAAATAGAATAATG
TAATTTTCTGGCCAATTAAATTTGTCAGTTTTATAGTAATAGTTGTATCTAGGGGAAACTATAACTAGGACAAAGCCTAT
TCAACTTTCTTTCTTATTGATGTAAAAGGTAGTGTTGGGACTTGCCTCAGGGTAGGCTATGGCAAAATGTTTTGAGACTC
ATGTGCGGAGCTTAGTTTTGTAAGATCTACGTCTTAAGCGTTTGATTGTATGTCCTAAACACGTTTAACGTTCGACGTTT
GAGATTTACCTAACAAATCTTACACAAATCATGTGTTAAATTCTTTAGTTAACATTGTTGACCATCATAAGATTGAATTA
ATTAAGGAGAAATATTACTTTGACAAAGAGAACAACACCTTTTAAATGTGTTTTTTGTTTATGTGTTACGACATAATTCA
TGAACCCAATATTTTTGGCTTAAATGTTATAATGTGCTTACAAATTTATAAATAGACTATTATATTATATTGTTTGATCC
ATCATTAGGTAACGATAAAATTTTTATTTTGAATAATGATTGATTTGGTGTGATTGTATAGTAACCTTAATTTTTAATTT
CAGTTTGTCTTTACTTATTATTTAATAATCTTACTTTTATCTTTTATCCTAACTTATTTGTTGTAGTGCTACACCATACC
CTTCTTTTTTGTAGGTTTGTTCTTTAAATTTGTTGATGTGTGACATTATGTAAGGACGGAGAACGATATGACTTATCGTA
TTGGTGAATATTGTTTTTGAAAAATTAAAAATGTGTTCTTTTTTACATGAATTAATGGTCAAGAACATATTTGAATTATC
ATTTTTTTGTGAGTTTAACACTTAAACTATTTGTTGTTTTCTTTTCCTATCTAACTTATCACCATCTATATTTAAAACAC
ACCTCAACTATCATTTGTTCTATTTTCCTATTTTAACTATCACCATTGTTTATTAAGAGTACATCATCAATAATTTTAGG
CTGACTGTTTTTCCTTGAACCAAAGGTCAATTTGAAATGACCTCTTTACCTCTAAGGTAGGGCTAAGGTCGACACACACT
CTACCATCTTCAGACACAACGTTATACGGGATATATTGTTTGTTGTTAAAAATTTACTCGATTGAGATGATTGTAGTCTT
CAAAATAATTACTTCTAAGGATGAAATGAAAGAAAATATTTAATATTATCTTAATCTTCTTAATGATAAATAATTTATGA
TATTATTTTTAAAAATCATCACAATAAATAATTTGAGACGAATGAAGTACGTAAATGGAAACAAAAAAGGACAAATTATA
GAAATACACACATTTTGTTTCACTTATTTCCATTATCCCCTATTACTTTTTAAAATCTCCAAAATCCCTTATTTCTTTAA
TGTATCCGAGTTGCATATTAATGTATTTGAGCCAGTATTTAATATATCCGAGCTACATATTATGTATCCGAGCTACATAT
TAATGTATCCGAGCCAGTATTTAATGTATCCAAGCTACATATTATGTATCCGAGCTAGTTTTTAATGTATCCGAGCTACA
TATTAATGTATTCGAGACAATATTTAATGTATCCGAGCTTCAACTATTGTATCTGGTTTTTTTAATTTTTAAGGAATTAA
TGTAATTAGAAACTTATTAGGGATTAATTGTAATTTCATATTAAAACTATGGGATTTATGTAATTTACCCAAAAAAATAA
AATAGTATTGGACAAAATATGTCACCACACACATATTAGACTTGGGCCCAAGTTATGATAGAGCCCTACTTTTAGTTTGT
TACTACAATCTTACCCAAAATGCCAAGAGCCCATTTATAGTCTGTTATATACAATCTGGCCCAATAAGCCAAGAGCATAT
TTTAAGTGTTATCTACAATCTGGCCCAATATTATTAGTATGTGATATACACAAAATTCAACAAATGGGTTTGTCAAAATC
GACTACCAATCAAATAATTTGTAGAAATTAAATGCAACTTAAATAACACGACAAAAATTGGTTACGAGGTGAAACTAACT
CTTGGTTATTAGGGGTTTATGATTTTATCGCGTACAAAAATACCCCTAAGCAAATTATAGTACAATAGTTATGTATATTA
CGGTAAAAATAGTTGAATCATATTGTTATATAATGATATACATCATGTGAATTGTATACTCGAAATGTATATCATATAGG
TACTTCATTAGTTTATAAATATTACAGTATTTCAAAAATGATCATTTAAAAGTAATTATTCATTAAGACATATGCCGTAA
ATGTACTTTGTTTATTTTGCAGTCCAATTAGTGAAGTTGGTCCTTTGTATGGTACATATTATTTTATAAATAAATTGTAT
CCTATGAAGATAAAATAAGAAGAAAATATTTAGCTAACAATGCAAATTACAATCACAGCAAATTAGTTTATATATAAAAT
GAAACTTTTCATTGTTATCTAATCATAGATTTAAAGAATACGATACGATAAAATAAAAAATAACAATTGAAATTGTTAAA
TTTGTGCTAAAACTGCAAGAGATCACTTGTGGGTAAATCTAACATTTTAATAAAATTGAACTCAAATCAAAACTGAAAGA
AATGAGTTGTTTGAAAAAACCGAAGCTTTGACACAGATCCAAAGCTTATCACACACAGCACCGATTTATTCCGGTCCGAC
TCACCACCGGTCCACCGCCGTGTTCCCGATCGGCAACCTCTCTGACTCTCTTCTCTGGTGACATCTCCGATCAGGTATTT
TTCCGATTTCATTTCTTCCTTCGCTTTCTCCATTACTGATCCTATACCTCAAAAAGATATGCTCTTCATCTGGTAGATTC
CTATCGCTTTACAATTCTCATTCTATAGTTTTTACTGTCTTCAAATTTATCTGTATTAGTATTTACCAATAATTGTCGTG
TTTATTAGTTGAATGTTTTTGATTCTTCGAAGCACAAACACGAATACACGAATAATTGAGTAGAAAATGCAATGCTTTGA
GCAGAGGTAGATCCAGTATTTGTGCATCCAATGCGTCACCAGAACTCTATTTTGTGTGCATAGAAAATTAACATACACAT
GTATATTTAGGTTTTTGTTGTCAGTTTCGAGGATTTGGATAGAGAAGTTAAGATTTTATTGTTGTAGGGAGTTACAGGGG
AAATCATGAACTTCCTGATGCTGAGGTCTAATCAGACTGCAGCTTCTGAGCATTCACCTGCTCGTGAAGTTCAATCGGTT
CCAACTCATGCTGCCAAACCAAGTACTACTTTAGAGGGCCTTATTGCTGAAGAACCTTATACGGAGAGTGAGAAACGTGA
CGGTGAGAGTGATGAATTTGAGGATGAAGATCTTGCGGACATAAATGAGAAAAACAACTCTCAATTTGCTGCCAACCACA
TTGATGTTAAAGAGGACGAAGGATGGATAACTATTCCAAAGGGTAAATTTTCTTTTTTTTCCTCCTTTGATCTGAAAGTG
TATTTTTTTCATTTTTCCTTTCTGCCTTGTTCTTGATGTTTGGTATCTATATCTGTATGCTTATTACCGATAAGATGCGC
TGCATCACATGTCTTGGCTAATATTGATACACCAGATGCATTAGTTGTCAGAAAGGGAGAGTAACCTGGATTGGTTTCCT
ATGGAGTGGGGGTTTGTTCAACATCTGCAGTAAATTTTTATTTCCTCAACTATGTGGACTCCTATTACTCTCTGCCTGGA
TGAGTTGCAAGTCTCTCTGGAGTCATTCGTCTATAAACTTAGAATTTTTATTGCCTAAAAATCTCCAGTACAGATTGGAA
TAGTAGATTTGTGCCTAATTTCATAATGTCCTTCTACCTCAAGTTGTGAGAAAGAATTTTGTTAGGAGTTTAGTCTACAA
CCCTGTTGTCTTAAGTCTTTCTTACACACATCCTACTGGTTCAATATCTATTTTAGACTTTAGATTACCATAGTTATTAT
GGAAAGATTATCCATTCTTTGAAGGAGAAAAAGGGAAACTTGTAAAGATATTCCTATCTCGGTGGAAAATTGGTTAGTAC
AACTCTTATCTTCCTTTTCTAAGAGGGAGGCAGATGGTCATCATTTATACCTGATGATGGCCTGCCTTTGGGCTATTTGC
CATTGGTTCCAATTAGTGAGTTACTGATAGAAGTCTGAATCTAGTGCTTGGAATGTTAGCATATTTCGTCCTCCTTGTCT
AAATTGATGACTATCATTTATAATTTTATTGTGGATAGTTCTGATAAGAATGCAGGGTAGGGAACCTTCTTTTATTCTTA
AGTCCCAACAATATCACATCTTATAGTTTTGGATCATACTTGCTGTAAGTATTCCGGAAATTTTTTACGGATCGAACTTT
CTATAATAAGAAAGTCTGTTTATTCCTAGCTGTGGTTTGCATTTGGCAATGACATTTTAGCTTTGGATTAAAACATTGGT
CGAGGATCTTAATTTTTAGTTTATTTTTAATCTGTAATATTCAGTAAAAATGCTGAAAAGTTGCATCATGAAGAGTACTT
CTGTTGTCTTCTATTTCACTCTACTTTTTCTGTAAGCACTGATAATTTTCAAACTTGGGTGTGCAGAAGGAAATCAAAGA
GTCCTGAATTCATCTATATCATTTTTCGCATAATATGATTATTCTCTTCATCTTCTGAATGCTAATATAGTTATGGAATA
TTTTGTTTAAGTCGGATGAAATCTTAGTTGTGTGCTTGATTTTTCTCTCAGCTGCTTTTTTGCTTCAAAGATAGTGTTTG
ATGTTCAAAATGTTTGTCCAGCAATCCCGAACTCATATCTCAATGAACTAATTACCAAGTCTTGACATGCCTTTCCAGAT
AAACTTCCTGATAACTGGAGTGAGGCACCAGATGTATCTTCCATATGCTCACTGGACCGCTTCTTTGTTATACCTGGTAG
CTACTATTGTTAATCTCTTTTTCTACTTGTATCCTCCTCTCCCCCTCCTTTTCTATCATCTTCCACCTCTTTTCAGGTTT
TGTCATTTATTTCTTTCTAATTTTTTCATCAATTATAGGTGAACAGGTCCATATACTTGCATGTCTCTCAGCCTGTAAGC
AGGATACAGAAATTATTACACCTTTTAAAGTTGCGGCCGTCATGAAACAAAATGGTAACACAGGGATTACTTCCGGGTCT
GTTTCCCCTAGAGAAGCAGTGGATGATAGTAGTGTAAGTGAGAATGGCAATGCAAATATTAACCCCGAAAAGGAGGTTTC
TACTGGTGAAAATCTGTTGAGATTGGAAGATTATAAAAGACAAACTGAATCACTAGTACAAAGGTTTAACAGTTCTCACT
TTTTCGCTCGAATTGCCGAGTCAGATGAGCCTCTATGGTCGAAAAGAAAAGCTATGGAGGAAGTATCTGATATGATTGGA
GCAGATGGCTCAGAAACAGTGAAGACACTTAAAAAGAAGCCGTCTTTGAGTGCTTCCACTGATAAGGGAAACTTTGATGC
TAGAACCTCTGGTGGAGTGGCAAGAAATGCTGTCAAGTGTTGTGCCCTTTCAAATGGAGATATAGTGGTATGTTCCGCAA
AAATTGTAGTGTCTGCAGTTACACCCAATCTCTTGTGAAATATATACAGACCAACGTACATGCCATCACCTTTTACTCAA
ATTGTACAAAGGCATTCCATTTCTTTCATAGTGTTGACTTTGGTATCTCTGTTGTGTTTCTGTTTTTTTTATTGAACTTA
TGCCTGCATGAACCTGTTTCCCGTTACTTTAGCATATAGTTAGCAGATCCAAAAGAAACATAGTTTCTTTATTGTGTGAA
ATGTCCACTGTGACAGAGGATTGATGTGATTGAAAGAAACCATATTCAGCTCGAGTTTTCAAATGTGGCAAAAATTTGTT
GTTGTCCTGTCAAAACAATAGCTTAGATGTGGAGATGGTGGTCAGATGTCATACATAAGCTTCTCCGCAGGGAAGGAGGT
TGTTTGGAAAGGGGTTCTTGGAGGAGTAATACTGGATTTAGAGTGTTTTTCTTGAGAAATCTGTATCAGGGTCCAGGAGA
AGGTTGTTGTGGTGCTGAATGGTATGGCTAGCAAAATTTGGGTTTCTCTCCAGGTTATAATGGGTTCCTTAGTGTTATTT
CTAGAAGTATGATCTCACTGTTTAATGTAGTGCAGGGTGACTAGTGGATTCTACAGATGTCTTCCCGTTTTATTTTCTCC
TTATTCGATCTCTATAACTTCTTTTGAAGGCAATCATAAACACGGATGTTAGACAAGTATTGTTTTAGTGGTGGGAACAT
TTAAATCAGAGTAAGGTAGGGGTAAGGCTGCATACACACTACCTTCCACAGAACCCACTTGTGGGACTACACTGGGTATG
TCGTTGAACATTTAAATTAGAGATGAAAATAGTACCTCTTTTCCTGCCCTTTCTGATGCTTATAGACTTTTAATTGTATT
ACTTATTAGTTGTTTTTTTAGTTTTTCCTGGAGAACAACTGATGTAGATACAATTTTCTTGTCTGGAAGGATGCAGGTAC
TTTTACAAGTAAATGTCGGCATTGAGTTTGTGAGAGATCCCGTGCTTGAAATTCTTCAATTTGAGAAGTATCAAGAGAGA
AGTTTGTCGTCTTTGAATGAGGAGAATTTGACTTATGCAAAGCAGGATCCCTGTGGTGAACTGTTGAAATGGCTACTTCC
TATAGATAATTCTATTCCTCCTTCCGCACGACCTTTATCCCCCCCTCAATTAAGTTCCAGTGCGAGCATTCGTAGCACAT
CCACAAAGCCTATCGTATCTGGATCTTCTGGATCACAACTCTTTTCTTTCGGTAACTTTAGAAGTTACTCCATGTCTTCA
CTTCCACCAAATAGTGCACCACCTCCATCTGTTACAACCTCCACTACTGGACCAAGTTTTAATCCAGAAGATTGGGAACA
CTTTTCATTTCAAAGGTCAGTGAAGAGTGAAAAGACCGGGAGTGAAGGACTTTTATCTTTTAGAGGTGTATCTCTTGAGC
CAGAAAGATTTTCGGTTCGTTGTGGTTTAGAAGGTATTTTCATCCCTGGAAGAAGATGGAGGAGGAAAATTGAAATAATT
CAACCAGTAGAAATTACTTCTTTTGCTGCTGACTGCAATACAGATGATCTCCTTTGTGTCCACATCAAGGTGGGTTTTAT
TCATTAGCCTGAGTAACTAGCTAAATTGGATATATGTATGTTGCTAGGAATTTAATGTACCTTATGGCTTGGGTATGTCG
AGACGATTAACATGAAATCAACATTCTTTTGCAGAATGTCTGTCCAACACATGCACCTGATATTGTTGTCTACATAGATG
CCGTAACAATCATTTTTGAAGAAGCTTCAAAAAGTGGGCCTCCTTTATCATTACCAATTGCATGTATTGAAGCTGGTGAA
GACTATAGTTTGCCAAATTTGGCCCTCAGGTTTAATTCGGTTTAACTTCTTATCTTTATTTAATAAATGGTTTATCTTCT
TTATCTAATCATTATGAATAGTGCTAGTGTATTGACTCACAACAGACATCATTTTTGGGGCCTGGTGTATGTAAATCTGT
ATTTAATGATTGAAGTTTCCCTAATCTGTATTTGTTTTAGAGGTTGTTCTTCTTTTAACCAAGAGAATGGAACATATATT
GGCCATCAGCAGAAACAGAAGCATTCCTTCCATTGAGGCAGGTCTTATTAATAAGATATCTGCATAGAGTTTACTTGCTG
TTATTGCAGCAAGTATCAGTGATCAAGCTGAATATTTTTGAGATTCTGAGGAAATTCTGAATATCTTACTACTTTTTTCC
AAGTATGTTTAAAGGAAGGGCTACCAATCACCAGTTAGGTGTTCCTAAATTAATAGCGTGTTTGACCAAGCTTCTTGGAG
GCTAAGAACACTTCTTCTGAGATTTGAGGTGCTTGCCAACGAAAAAAGTGCTTTTTCTTTGCCAACTAAAAGAAGTGCTT
TTGAGCAACAACTTAACCAACTTTTTTGTTGTTGGGATAGTTTTGTTTATTGTTGGGAAGAAGCTACAAAATTTCAGCTT
TTCCCAATAAGCTAAAGTAGAAAAAACCAAAGGTATGGCATAGTTGTCAATGAAGTGGGTTGATAACCATGAGGTATCAG
GTTCAAATCTCAACAAAGACAAATACACTAAGTGATTTCTTCCCCAGCCTTAGTGGACAGAGCTACCTGGTACTGTTGTC
GGTGAGATATAGAAGGTATCCCGTGGAATAAGTCGAGGTGAGCGAAAGCTGGCCCGGACACCACGGTTATAAAACAAAAA
AAAAAGAAAAAAAGAAACAAAAGTAATTATATACTTCATCAAAAAAAAGAAAACTAAAGTAATTATTTCAAGGAAAAAAT
ATACAACAACTACGCCTCAGTCCCAAACAAGTTGGTTGGCTATATGAATCTGCATATCTTCATTTAAGCTCGAATCATAC
TAAATAGAATAAAAGTGAAAAAAGTTTACAACTCTTATTATTATTAGAAGTTCTCTAGTAAATCTAATACCTATCCTCAA
CTAGTAGCTATCACCTATATGGATCTTTTTCTTCCCTCGTGCACTATCTTTAGCTAAGTTGGCATTGATACCAAGAACTT
ATAGGTCTTTGGAGACAACTTTCTTGCATTTATACCTCATCCCCTTTTAACACCTTCACTTACCATAGTTTTACACCTTC
TGACTAGTGCATCTGTAGGTCGACGCAATATACCCATACATCTCAAGCGACCTTCTTGCATTTTATCCTTAATGTGTGCT
ACTTGCACCTTCTGGCAGATGTCGTCATTTCTAGTCTTATCTTATCTGGCATGACTACATATCCATCTTAGCATCCGCTT
TTCTACAACACTCATCTTGTGGATATTTTGTATTTTAGCAGCCCAACATTCCATTCACTACCATATAACATTGTTGGTCT
TATAGCTATTCTGTAGAACTTGCCTTTCACTTTGGTCGGCTCTATATTATGAGGATTCATCATGAATTGGATTGGTTGAC
TATCAGCCTACCACAACCCTCTTCCTTTCTCGGGCTTGGTACCAACAATGTAAGCAAACTCACACAGGGGAAGATTTTCA
AGGAAAAATATCCTTCTTATAAATTTGTTTTTACCAAACCATCCCTCATTAATTTAACACATCTATCTTTCAAAAATATA
CAGAAGCTTTTCTCCTTTTCTGGTTTCTTCCTTGTCCTTTTTCCCCCTTATCTCTCTTCTCCTCCTCTTCCTCTTTGGAA
TAGTCTATCAACTATAAATATGAGTCATTTCTCTCTTTATTAATTAAATTGAATAAATATAAATTAATTTAGGTCTTTCA
TAATAAATAATTAAAATAATTTCTCTGTTTAAGTAAATCCTAATTGTAAAATGAACCTTGCTACTATTTTTTTGATACTT
AAAAACACTTTAAAAAGATTGGCTAAACACAAAATTCTTATTAAATACCGGGGAAAAAATTACTTCTCAGACAAATTGGT
TAAACACAAACAACTTTTTTCCAAAAGTAGTTCTTTGAAAGCTATTTTGACAGAAGTGCTAAAAATAAGCAGTTTTTGGC
AGCTTGGCCATACAGGCTTAAGGCTATTATTTTTATTGCTAGCTTCAAAAGTCAAAACCAGTGTCGGCCTAACTTTTTGT
TGTAATTGTTATAATTGCTGGATTGCAAGTGCGAAGAAATTAACTGCAATATGCCCTTTGCAGGAGAGGTGAAGAACATT
CTTTCATTCTCAGACCAGTCAATCCCATCTTGAAGAGCTCCAACGGTCATAGTGGAAAAACGTTTCGATCTTCACGAGTA
CATTCTAGAAGTGCATCATCAACATGGCACCATCTTCCCAATATTGAGGAAAGAAATATTGGGTCACTTACTGATAAATA
TGCAGTTCTGGTATCATGTCGATGCAATTACACAGGTAGGTACTGTTTAAAAAGGAATTCCTTCTAGGTACATGTATCTG
AAAACTATTTATGGGGTCTTACACTTTTTAAGTTCTTGGATCTTCTGTGGATACTTGTAGAATCAAAGTTGTTCTTCAAG
CAGCCAACAAGCTGGAGACCACGAATTTCTAGGGATCTTATGATCTCTGTTGCTTCTGAAATGACAAAACAAACCCTTGG
ATCTTTTGAAGGAGGTGCTCAGCTTCCAGTACAGGTTGTACATGATATGAGAATAATTCTAACTTATCAAGATGAAGGTT
TAAACATCTTGAATGCTTATCTTATGTTCAATTTGTCAGGTCTTAACTCTTCAGGCATCAAACCTGACTTCACAAGATCT
GACAATGACAGTGCTTGCTCCTGCTTCCTTTACTTCTCCACCTTCTGTGGTGTCATTGAGTACTTCACCGACATCACCAA
TGAGTCCCTTCATTGGCTCTTCTGATTTTATGGAGAGAGTGAGTATTGATAAGCAAATTAGTGCTGCTCAGAGCAATAGC
TTGGTATCAGTAAATCAAGTACCGGAAGGGAAAAAAAATTCCCAATCAGTTTCATTTAGTGAGAAAGCCACTCCCATACC
TGATGTACTTCCAAGTGGCGATTCAGGTTGTACACATCTATGGTTGCAGAGCAGAGTTCCCTTGGGGTAATCATTTATTT
GTAAATTATCTTTATTTCGCATTTCGGGTTTAGTCTTACACCCCTTTGTGGTGGTTTCAGATGTGTGCCCGCTCAATCTA
CAGCAACCATCAAACTTGAAGTGCTTCCCCTGACGGATGGTATAATCACACTTGATTCTTTACAGATTGATGTAAAGGAG
AAAGGTATTAGCTGAGTTCAAATTGTTAAACTTGTTTCCTGCCACTTCCGTTATTTAAATATCCACATTGAGATGGCAGC
AATGATTTGACATCAATCCCTGGCTTGGTTCCTTAAGCATATTTCACTTTAATATCAGAAATACCAGAAAGTTTGATAAA
TATCATATTTTCCTTGGTTCCTTTCCCTCTCTTGAATTATTACTCAAAAATTAGTGCAAGGTATTACGTGCCTTGACAAT
TGTGTCAGGTTTATTTGGATTGAAAGAACAGAGATGAGATCAGTTAAGAGGAAAATAAAGTAGGGAAAGAAAGGAGAAGA
GGATTGGATGACATGTCAGTAATACTCTTATTATGTGTATCAAAATGGAAAAAGACCCTATTTGATTGGATGATAAATTA
GAACTTATCGAGCTACAGTTTTACCCCAATTTCTGGTGGGAAAAAATTAAAACTTCTGTGGCTTCAATAATTATCTCAAT
CCGTCTCTTTCATTCTTGTTCTATTTACACCCTTTTTGTTGGGTAGACTGCAAAAAGCAGAGTAAGCTCTTGATATAATT
AGATTCAATGCAGTTTGTGTTATCTTTTATGAACTACGCTGCATTTATGAACTAATTGAGTAATTTATGAGCAGAGTATG
AGTGAACCTTTCCTATGGTGCATGTGTCGTCTATAGTTTTTCAAATCATTCTGCAAAAATGTCCCTTTGTATGTGCTACT
ATCTGTTTGAGTCCAGAACAAGTTAGAAGTCAATGTAAGAGGATGAATTAACTGAGACAAATATTCTGCATTGGCAGGTG
TGACATATGTTCCTGAGCATTCTCTGAAGATTAATGCAACTTCAAGCATTTCCACTGGGATTATCTGAGGTGACTATTTA
CAATTTTCGGACGTCGTAAGTGGACAGAAAGATACTCATAGTGCTACTGTCATACGTAGATGATATCGCGGATTTGATGT
AAATTGAGGAGTCCATTTGGTGTGATGATTTTGTGTAGATTTATAAAATGCTAGCCTTTAGAATTGACAAACTAAAGGAG
AGAATGGATTATGTGAAGAGATTGTGACTGTACCTTATTGTAGATGATGTTATGTTCAATTTGTAGTACCCACCAGGTGG
AAAAGTGAAAAGCAAATGGAAGACTATTATGCTTGTGTATAATTTTGTTTTAGGTTCCTTTTCCAATAAATTTATTGATC
GACTATCCTTAACCAGAGGTCTCGAGTTCGAGTCCTGGGTATAGAGAAAATCATGTTGGGAGCGCCACTCCTGAATGGAC
CCTGCAGTGTTTGATTCGGATTTAGTCAGGGCTCCGGACACCGTTTGGGAAACCAATTTTTTTTTTTTACCAGTGTTCGA
TCTGGATTTAGGTTCAGATATTTACCATACTCTTAACAGTTAAATTATATCAGGACTATGAAAAAAACACTTGACAAGAA
GTCACATGTGGAATTGGAAGTGTAAATTTTGTAATTTATATTTTTTTTATTGGCAATTTCAAGAGTCTAATGCAAATTTT
TGAGTGTAATTTTAAAACTTATTTCTACTTAATTATGAAGTGATTGGATAATATTTTTTCCTCCATTTTTAAAACTTGCA
TCTACAAAATAGTAGATTCAAGTTAATGGATTCCATCTCATATAATCACAAACAAATTACCACTTAACAGACCAAGTTCT
TTAAGTACAATATTATACTAGAATTTAGCATGTTAATTAATTTAGAGGTATATTTTCTTAGTACATATTTAGCAATAATC
AATTGCAACTTTACTAGAAATTAAATTAAAATACCTATTGTCTTGTTTTACCAAACTACAAAGAAAAAATTTTCAAAGTT
ACACATTAATTATATCACATACGTATAAGGAATTATTATAATTAAAAAATTAATATTAAAAAATAGATAGAAAAGGATTA
ACACCATCAATGAATTTTCATTCAAAATTTTATATATAGTTCTTTCCATATGATCCACTTCACCACCCCAACAACAATAA
CGTACTCAATATAGTCCCACAAAATGAGATTTTAGGAGGGTAGAGTGTAATAGATTTTATCCATACCTCAGAGGTAGAGA
AGTTGTTTCCGATAGATTCTCGACTCAATAAAAAAATAGTCCAGAAAAAGAAATAATGGAAGTACAAGAAACAACACATA
ACAATACTACAACAAAACAATACGATAGTCGAAGTACAAGACAACATATAGTAATAGAAATTGAAGCACAAGAAACTACA
AAAGTAATACTACGACTACTAGTGACACCCCTGCCCACTTCACCCCCCCCCCCAAAAAAAAACATTTCTCAAAACCTTTT
AATTATTCTCATGCACATTTATTCATGCACTATAGTCTATATACCCCCACGTAAATCCCTATCAATTATTCGAAATTTAA
GGTCTAGAAGATCAATTTCAAGAAAATATTCCCAATGGCTTATTCTACTACTAATTATTCTTCATGGAAATTCATGTACT
TAATTCTCACACTATCTCTTGTTCTTGGCTATGCTTCTTCAGTGAGAATATCATCGGCAACGACGACGGATTCGAAAGAG
GAAGAAGATTTTAGACTATTTTCAGAACCATCTCCGAAAAATTACGATGAAAAGAAAGAGTTTCTAAAGAGTAATTTATT
ATAATTAAAAAATTACTATTAAAAAATAGATAGAAAAGGATTAACACCATCCATGAATTTTCATTCAAAATTCTATATAT
AGTTCTTTCCATGTGATCCACTTCACCACCCCCAACAACAATAACGTACTCAATATAGTCTCACGAAATGAGATTTTAGG
AGGGTAGAGTGTAACAGATTTTATCCATACCTCAGAGGTAGAGAAGTTGTTTCCGATAGATTCTCGACTCAATAAAAAAA
CAGTCCAGAAAAAGAAATAATGGAAGTACAAGAAACAACACATAACAATACTACAACAAAACAATACGATAGTCGAAGTA
CAAGACAACATATAGTAATTGAAATTGAAGCACAAGAAACTACAAAAGTAATACTACGACTACTAGTGACACCCCTGCCC
ACTTCACCCCCCCCCCCCCCCCCCCAAAAAAAAACATTTCTCAAAACCTTTTAATTATTCTCATGCACATTTATTCATGC
ACTATAGTCTATATACCCCCACGTAAATCCCTATCAATTATTCGAAATTTAAGGTCTAGAAGATCAATTTCAAGAAAATA
TTCCCAATGGCTTATTCTACTACTAATTATTCTTCATGGAAATTCATGTACTTAATTCTCACACTATCTCTTGTTCTTGG
CTATGCTTCTTCAGTGAGAATATCATCGGCAACGACGACGATGGATTCGAAAGAGGAAGAAGATTTTAGACTATTTTCAG
AACCATCTCCGAAAAATTACGATGAAAAGAAAGAGTTTCTAAAGAGTAATTTATTTCATATGCTACCAAAAGGGGTTCCT
GTTCCTCCTTCTGGACCATCACCTATTGAGAATAATGATGATATCAACTTCTCTTATCCTTAATTAAAAGTGAATTAATT
CCTTAATAAAGAATTAATATGTTATTAAATAGTTTGATTTGAATGGTATTTCATATATCATGATATATATAAAATATTAT
ATTATGGACCGATTGAAGAGCCTATGTGTGATTATCTCTCACAGTTACATTCTTTTAAGCTATGAATTAAAGGAACTATG
CCCAATGAGGTGCTAATTTGAGTAAATTTTCAAACTAAAAGTAAATTGGGAAAAAGGACAAATTTACCCCCGAACTTTGA
TAAATGGTACGTCTATGCCCTCCGTTATACTTTGCGTCCACATAAGTCCCTGCCGTCCAATTTTCGGTACACACATGCCC
CTCTCACTAACGGACCCCTCGTTTTGTACACATGTTTTAATCCTAGCCAACTACCCGTTTGACCATTCTTTTAACCCATA
AACCCACAACCCGCCCCATAAACCCAATAACCCACCTCTTCTTTCTATTAAACTGTCGAATGCACCACCACCGGAGGCAA
ATCTCCGTCCACCTTCCTCTTCCTTCCTTTTGGTCCACCGATCCGAATCGGAATCACTACCGTTTGACTCAAAATTCCCT
CTCCTATCAAATCTTCTACCAGAAGAGGGTACAAAAGCTTTATTCGCTGCCCAATTATCAAATTCATCAACTTTAGACTG
GGAATCGGAGAAAAAACCTCCCCTTTCACCTCTCTCCCCCTTCTTTCAAAACCATTACCAGCCGATGTTTTCTTAGCTGC
ACCCCAATCATCAGTCTCGTCGGCACAAGAGGGAGCAATTTCCCTATCGGTATCCCTTCGGAACCCTCCCTGCCTATGAG
AATCATCCGACGAACCCCTCCCCCTTTACCTGTCGTAACCGTACAATCTGAAACCACCTCCGAGTCAAGACTGGCCAAGT
TCCTCCGCAGTGCGCTCGCGAGGACTGGTAGGGAGCATCAAAACTTTCTCCGGTGTCAAGCCTTTGGTTGCCACAGTGGC
GGCAGTTTGAGATTACTTAGCAGCGCTATAAGTGTTGAACTCCTGAAGGGATAGGGTTTGTGGCTTCTTCTTCTTCGTTT
TGGTGGTGGCAGCAGCGGCCAAAGATGAAAAATCGGCAAGGCCACCGGCACCGCCGCCATTGGAGTGATTTTCAACCTTC
ACTGACCCTTCACTGACTCTTCATTTGGAATGTTTAATTAACTTAAATATTTTAGAGGGAATCGGGTGGGTTATTGGGTT
TATGGGGCGGGTTGTGGGTTTATGGGTTAAAAGAATGGTCAAACGGGTAGTTGGCTAGGATTAAAACACGTGTACAAAAC
GAGGGGTCCGTTAGTGAGAGGGGCATGTGTGTACCGAAAATTGGACGGCAGGGGCTTATGTGGACGCAAAGTATAACGGA
GGGCATAGACGTACCATTTATCAAAGTTCGGGGGTAAATTCGTCCTTTTTCCCAAGTAAATTTATGATGTTTAGGACTTG
TGGGTTCGATAAATATTATTTATCCATATCCAATGTTTACAATAATTGATAAAAGTAAAATATGCATAAATTAACCATGA
TTAAGTAATAATTATGTGTGTATATACGCACACATTATGTATTCATTTGCTTGATATAAACACATGATTTTAATTGTGTC
AAATATCTTGACCTATCTCGTATGTGGTCTCGTATCTTTATTTGATGAGAAGCCCCCCATTTTTATAGTATTTGAAAATT
CAGGGTCCTTGTGTATAATCTTATATTTCCTTTCTAGAAATGGCGTTCAACATTTTAATCTTATATTCTTCCGATATAAC
TATAATCAATACAAATTGTCTTCTTTAGTTTTCAAATGAACTTGCTTCATCATACTTCGAAGGATTTGATAGGTTAATTA
GCTTGGAATTATGTCATAATTTCTTTAAAATTCTTGAAAGTTTTATCTTTAATTGTCCGTTACTCAAATAGTTGTTGTTG
CATGATAACGTTTACATCAATGTCATTGAAATCAATGTTCAAATGTCGAGATCCTTTGGGCTTTGATTTTATCTTTGTAA
AGGTAAATAGATTGTTTTTGATCGGGCCACTTGTGAGATTAGTTTAGAAGTATTACATCTAATTCAATGTTATGGAGGAC
TACTGTCCTAGTACTAGTATATATGGGCCAGAAATTGAACTATTGACGATAATTAGTAGAAATTCTTTCTTGCTTTGTTT
TTACATTACTATTAGAATTATTATGATCTTTTTCGATATTTGTGATTGAAAATTTTGACGATCATCGTAACTTCATCGAT
AGAGATAATTTGAGCAACACATTATGCTTCAAAATTGTCCCAAATCAACACCAAATTTGATATCCAGTCTGATAATGCAG
TCCCAACAATTTTCAACTCAAACATTTATTTTTTTTAAGAAAAAAAAAACATTTTGTTTTGTTCTACAAACAAGCTCATA
ATGTTTTTCGCCATTTTTAAAGCTTACATCTACAAAATAGTAAATTCAAGTTAATGGATTCCATCTCATATAATCACAAT
CAAATTAAATAAACTTACCACTTAACAGACCAACTTCTTTAAGTACATTAATATTATAGAATTTAGCATGTCAATTAATT
TAGAGGTATATTTTCTTAGTACATATTTAGCAATAACCAATTGCACCTTTTACTAGAAAATTAAAATTCTTATAGTCTTG
TTTTTCCAAACTACAAAGCAAAAAATTCAAAGTTACACATTAATTATATCAGATACGTATAAGGAATTAATATCCTCTAG
ATTGATATAATAAAAAAATTACTATAAATAAATAGATAGAAAATAATTAACATCATCCTTAAAATTTCATTCAAAATTCA
ATGTATGTATATATATATAGTCCTTTCCATATGATCCACTTCACCAACCCCTACAACAACAACATACCCAATATAGTCCC
ACTACGCGACTTTAATCCTACCTCAGATCGATGTTGTTTCTGATAGATCCTTGGCTTAAGAAAAAAAAATCAAAAAAGAA
ATAATGTATAGTAACGAAACAATACTATAATAAAACAATACGATATTTGAAGTACAAGAAACAACATATAGTAATAGCAA
TTGAAGGATAAGAAATTACAAGAGTAATACTACAATTACTAGTACAGACGAACAACAAACATGAAACTCCCAATTCCCAC
TTTACCACATTTCTCAAAACCTTTTAATGACTTACTACGACTACTAGTATGGACGGATAACCAGACATGACACTCCTACC
CCTCCCCCCTCCAAAAATAAAAACATTTCTCAAAATGTTTTAATTACTTCCCATGCACTATAGTCTATATATATACCCCA
CGTAAATCCCTAACAATTATTCAAAACATAAACCCTAGAAGATCAATTTCAAGAAAATATTCCCAATGGCTTATTCTACT
ACTAATTATTCTTCATGGAAATTCATGTACTTAATTCTCACACTATCTCTTGTTCTTGGCTATGCTTCTTCAGTGAGAAC
ATCATCGACGATGAATTCAAAAGAGGAAGAAGCTTATAGACTATTTTCAGAACCATCTCCAAGATATTACGATGAAAATA
AAGTGTTTCAAAAGAGTAATTTGTTTCATATGCTACCAAAAGGGATTCCAGTTCCTCCTTCTGGACCATCACGTAGGCAC
AATGGAGATGTTGACTTTTCTAATTATCCTTAAAAGTGAATTAATTTCTTAATAATAAAGAATAATTATGTTATAATCAT
ATATATAGTTTGATTTGGATATGATATTGCATAACATGATATATAATATTATATTATTATGGACTGATTGAAGAGCCTAT
GTGATTTAATTATATATAGTTATTGAACAAATTAAGAAGCTTATTAATCTCTTGGTACTTACAATTATATGTTGAGTTTA
TATGCATATATATATATATATATATATATATATAAATGAAAATTCAAATTAATATGAAAGAACTATGTTAGTATATGTAT
ACTTTGTAGTGTGCCATCCTCCCCGCTAGCTGTATGGGTGGAATATTGTCCCTCGTTGTTGCATGTGTTCTTTTAAGCTA
TGAATTAAAGGAATAAATGTAGTTGAATTTTTCCACGTGAAAACACTAATATTTTTTTTCTTTTGTCACTAATTCAATCA
AAATATTTGTGCCTGAACATTTTTCGGTGGAAAATTTCAATGGGGAAAATAATGATCTTGTAGTAGTGAACTAATGGCTC
ATCTAGTTAGTTAGCACCAAGAGTGGAGCTAGCTAGCCAGATAGGACTAAGGGGGGTTCAACGGTAAAAATTTACATGAT
ATATGGTTAATTTTTTTTATATATACGTATATATAGTAAATGTTGAACCCCTTTGGCTTCTTCGTGTAATTACTTTTCAT
ATTTTGAATCTTTAGTGAAAATTCTAGCTCCATCACTAACTAACACCTCTTATAAGTATAGTCTCTGTATTTCTTTGTTT
TCAACTTTTACCTAGCTACCATATTTTGATATGTCACGAAGGACCAATTACTAAGTTTACCCTAAGTCGAGAAATTGTCC
TATGGTCGATAACTTAATATTTTTTTTTATTTTTTTTGCTTTGGAATGAAAGGATTTTATTTACTTATAAATCGTTGGAT
TTGAAATCGAACTCTCTACCTTGGGCGGATAGGAATTGAGACTTTCAATGATCCGGTCCGTTCTTCTCTCCTCGTGATCG
AAGCTGACCCCAGAAGTTGGGTATTCCTTCTTAAGAGGTTCATCCATACAAAAAAACTGATCTAAACGATACAGTTGATA
ACTTAATATATTTCCTCTCTAGAAACAATATTCAGATAACTCGATAGAGGTGTACGTACGAATAGCTTTCAATATTTACA
ATATATGATACTTGGATAAACTGTGTCCTAGAGACCTAGACGATTCCATTCTCAAGGCTCAAACCTCATACCTCTGGTTA
TAAAGATGAAAGGATACTTTAACATAATTATGTGAAGTAGAGTTAAGTAATGCTAAATATAGGTAGTTATATATAAAAAA
AAAAGATGTTTTGAACTATTGATGCATTTGAGTTGCTATTCTAACATATTTTCAAAAGTTTTATTTGTTTGTGGATTTTT
AAACATGTTTGTTACTTTATCCTTCAAATTTGATTTATCTGGGGTGACGGGGTTAGTCGTTGTTTTTTCCTTAACCCGAG
GGTTAATCAAAAACAGTTTCTTTATCGCTAAGGTAAAAATAAGATTTGTGTATATTATATCCTTTCCAGATCTTGCTTTG
TATAATTATATTGAATATATTATTGTTGTTGACGGCTCAATATTTTTTATTTGTGTTTGCCGTTTTACACCTAACAAAAG
AAAAGGCAGTCAAGCACTTCCTCCCTCCTAATACACACACACCAAACAAAATAAAAGATGGTAAAACTTTTTTTTTCTTT
TGTTAATTGTTGTTGAACTATAAACTTTCTACGAAGACACGTAAAGCCTCATGAATTTAGGGGATATCCTCTTGTGCCAC
TCCCACTAACTTTGGCGGATTTAGAATTTCTGAGGCTTCAGATGTTACAGTATTTTGAATTTTGATGTTTATCTTTTTTG
AATTCGATTTAGATGAGTCGATCAAATGATTTTTTTAAATATTTGTAAGAATTTTGAACAAAGTATACAACTTCAATAGT
GTCATGAATATCACTAAAAATATATATTATTTATATTTGTTCTTGACGAGTTTTTATATTCTAAAGCTATCGACTCAATT
CTCAAAAGTAGACAATTAAAACTAATAGAAAATNNNNNNNNNNNNNNNNNNNNNNNNNNNNNNNNNNNNNNNNNNNNNNN
NNNNNNNNNNNNNNNNNNNNNNNNNNNNNNNNNNNNNNNNNNNNNNNNNNNNNNNNNNNNNNNNNNNNNNNNNNNNNNNN
NNNNNNNNNNNNNNNNNNNNNNNNNNNNNNNNNNNNNNNNNNNNNNNNNNNNNNNNNNNNNNNNNNNNNNNNNNNNNNNN
NNNNNNNNNNNNNNNNNNNNNNNNNNNNNNNNNNNNNNNNNNNNNNNNNNNNNNNNNNNNNNNNNNNNNNNNNNNNNNNN
NNNNNNNNNNNNNNNNNNNNNNNNNNNNNNNNNNNNNNNNNNNNNNNNNNNNNNNNNNNNNNNNNNNNNNNNNNNNNNNN
NNNNNNNNNNNNNNNNNNNNNNNNNNNNNNNNNNNNNNNNNNNNNNNNNNNNNNNNNNNNNNNNNNNNNNNNNNNNNNNN
NNNNNNNNNNNNNNNNNNNNNNNNNNNNNNNNNNNNNNNNNNNNNNNNNNNNNNNNNNNNNNNNNNNNNNNNNNNNNNNN
NNNNNNNNNNNNNNNNNNNNNNNNNNNNNNNNNNNNNNNNNNNNNNNNNNNNNNTAGTTTCATTAAATGGTTTCAAGTCT
CGTTAAAGTATTTTTGAACACAAACAAAGTCAAATTGAAGTAAAGGAATCATCCGAACCCCTTCGATCGAAAATTTTCTG
TTGTTAGTAAATTTAGTAACCCTTTGATCGAAAAAAAATAAATTGTCTTTCGAGATAATTTACATATGATTTAAAGTCTA
CGTACCTTATTACTTGGTGGTTGTCTTTTTTGCTTCATATTCATTATTATATTATATATCATTTGCAGAGTAATTGTTGG
CTTTAACATTTTTTATAAGTTCCACAATTTCATACCTTTTAACTGATATTTTTTATAGGTCGATATTATCAAATAATCAC
TAGTGTGAAACAACCTTGTGCTATTCATTTTCCCAAAAAAATAAAACTTAGGTACATACTTTTAAAATATATTTATTAAA
AAAAACATATTTCATCTCATTTAGTCAAACATTGATGATAAAAAAATGCTCCACTTTTACGAGATTTCCCCATATAGAGT
TCACATTTTAATTTCCATTCACTATAGTTGTCCAATTTCTTTCTTCTATAAGTTTTTGACAATTGAAGGCAAACTTGCAA
TCGTTATTCTTCAGATGCATATTAGATAAATCTATTTTTGTATAATAGTTCACAAATCATATAATAAATGTAAACAATAC
TAGATAAGTTCAGTTAGGATACCATGCGTGCTACATCAAATTCAGCCGATCGAGAAAGGATAAATTTGACCTATGCATTA
GAAGAAGAGCTAATTGGGCCATAAGTAGAGTGACAGAAAAATTAAATTAAGGTGGTTTTTTGGTTCCTTTGACAAAATTA
ATATTGTAATTTTAGCCACGTTTCGACTATAATAACCCTTTATTTATAATTTCATGCTACATAATAAGCAGAGTCAACGT
TTTAAAAGATAAAACTGAGATACTTTTGAAATTTCGATTAAATTTGATATTTAATATTTAAAATTAAATATTCATAAGAT
TTTCGCCTCACACCTCATATGCAATTAGTATCGCGCTATGCTCCATTATATAGGTGATTTGTGATATTTTTTAAAAATGA
ATCTTGAATCTAACTCAATTTCAAAAGTTAGCTTGAATAGAATTATTCAGGATCATATAAGGAGTTCATGCTCCATACCT
TAATTAGTCAATGTGAGACATGAACAAACTAGTCTAATTTTATCCTCCATCTTTTGAAACATATTCAATCAAGATGATTA
ATTGCACAAGAAGCCTTAATTAGTGGTCACTAAATAATGTTTATATGTAACACCTTTGCAAATTATGATTCCAACTTCAT
TTCTGACTACAACCTTATTGTATATATAATTATTAATTATATTTATATATCCATGAAAAATTACACTAAATTATTGCACA
GTAAAATCTCACTAAATTAATACTCGGTTAATTAATAATCTTTCTAAGATAATATTTTCCTCCGGTCCCAACTTGGGCCA
ATGAAAAAAATCACTCATTTCAATAAGATAATATATTTTCAGAAGACCCCTATATAACTATATGGTCACATTAATATTAT
AAATTAATAATTCTTTAAAAGTACAAATATATCTAAGACAATTTAGTGAAATATGATTTTATTGTGTTATGTTTCATGAA
TAGCATTTTCACGAGTGAGTTTATTTATTAAATTTTCTGAGATTTCATCCCCAATGAATTTTACGATGTCGAAACACTCT
TTAAATTAATAAATACATTAATTTATTAATTAAATAATACATCTTAAAATAATAATATTTTATGATCCCATCTATATTAA
TTTAGTGAGATTTTACTTGTATATATAATGAAGCATTAATTTCGTCTATGTTGTTGACAACTATAAGGACAGATCATCAT
ATATTAGTACTAAGTTTTCAATAATGTTAGGTTATTGTTGAAGATTATTACTGTTTGAAACTAAGACAAAAGTAATGGGA
ACATAAAAGAGTTGACAATTAGCCGCACCATTAAAAGTATCTGTGTCATGTCTTGATTAAATTAAACAAATAAGAATTTT
AAGTGGCTATATATGTCACACATACATTATAAAAATAATAAAATAAAAAAAGGTCTTCTTGTTTTGATATTTGCTTCTCA
TTAGTTTTTCTCACACTTTAGGATAACTTTATTAATTCTTTTCTTAAATTATCCTTATTTATAAACACCCTTTAGATACT
CATACTAATATTGAACTAATTAAAAATCGTAGATATAGATAAATATCATTTACAGTTTGAGAGAAAATTTTCTGATAAAT
AACTGAAGATCGTAAATATAAAGAAGAGTTGCTAATATGAAACGAAATGATCAAAGATATGGAGTTTTTATTCGTGACGG
ATATCAATATAGGTTATAAACGAGTGTAATGTTTAATATTTTCTATTGTGCAAAGAAAGAAAAAAATAGTATTGACCTAA
TTTATAAGCTTATCAAGTACTGTACGGTTAATGATTTTATATTCTAGAATATTGACTACTTAGCTAATGGTTTGAATTTG
TTGAAAGATGAATTTATTTGGTAGGCCTTTAGATGCGTATTTGAGTTGATATGTTAAAAGAAAATTATGGTAGAGATTAT
TCGGAGAGTTTTTGCGAGATTGTTATTTACTTTAGGGAAAATGGTTTGATATAATTCTCAACTTTGTCATTTAGAGTTGA
TATACCCCTCGTTATGAAAGTGACTCATAGATACCCCTACTTATATACAAATGACTCACATATACCCTTTTCCTCTAACG
GAAATGAAAAAAATTAATTTCAAATTAATTTTTTTAATATTTAAAAATAATAATAATAATAATAAATATATATATATATA
AAATCCCATATGAGTATATTTAATCCTCCTCAAACATATATTATTTTTTAAAAACTTTTTTTTTGTTTCAATGACTAATT
TAGATTTATTATTTTGATGGTCAAATTTATTTATGTTTCACTAATATTCTTGTAAAACTTATTATAGATGACCAAATTTT
TTTCTTCAAATACAAAAATTAAATTACAATATAGACAAAAAAAGTAATTTTAAATTATAATATAGCCACGAAAAAATAGT
TTTAAATATTTTTCTTTACACTAAGGAATGAAAGAAAAAAAATAAAATAAGAATAAGAAACTCAAATAATTATAATAAAA
GAAGTCAAAAAATAATTTATGTATAAAAAAGATTAAAATATACCTTTAACTTTGCTAGAAGAATCATATATACCCCTAAA
TAATTTTTAAGAAAATTAAAAGTCAAAAATATAAATTTAAAACTAAAATTTTCACTTCCGTTAAATGAAGGGTATATGTG
AGCTCATTTTGTAACGGTAGAGGTATATGTGAGCCGTTTGTATAACGGTAAGGCTGGTATATATGAGCCACTTTCTTTAT
TGTTATTTTTTTATTTCTTGCTAAAATAAGAGTGATTAATTAATTTGTTGTTACGAGCAAGATGAATGATATATTTTTTC
TGAGATATAAGTTGATTCGTTTTATGATTATGATAGTTATTACGATCTGATATGATTTATGAGTTATCCAATAAAGACAA
AATTTAAATACAAACACCAAAGTATTCCTTTTGTGCAAACTACACCAAAACTATTTTAAGTAAGTGGTGGAAAAATTGTA
AACGTGAGCTTTTCTTTGATAATATATATATATTTTTAAATGTGAAAGTTACAGATTTAGAGAGTAGAAATAATATTTCA
GTAAAATCATACCTTCAGATTAGTATTTTCAATATCACTTCAAGATTAAATACTAAAAATTACTAATTTACAAATATAAT
AATAATAGTCTAATCCAAACCATCCGTTAATTTATATACTTATATCCCAACTTTTAAACTAATACAAATAATATATAATA
TATATTAGTGGTGTAAAATGAATGGATTAGACTGAATTTGAGCGGAGCAAAATAAGTTGAGTTAATAAAATGACCGATTT
ATTAATCCGATCAAAAGTTATTTCTGCTGAAATTGATTAAAATATACGAGTCATAACCAAATTGGCTTAATTTTTACAAA
ATTTTAATTGCTTTGTCTATTTTTAAATAAAGTTTTAGTACTTAATAAACTAATTTTTTTAATTATAATTTTAGCTCCTT
CGTATAATACTATAACATTTGATGAGTTAGGGATATTTTATCCAACACGGTACCTTTGGGATTTGGCTATATCATTAATT
AGCCACTTATTTTGAATATAAGAAAAATCTTATCGTAAGAGTGACCTAGTAATTTTTTTGTTTTCACTCGATATTACTCG
AACTCAAGACCTCTGATTAAGGATGAATGAGTACTTACCACAGCTCTCGTTGGTGAGAGTGACCTAGTAATTGTTGAAGG
GATCGATCAGAGCTGAATATCATCGATTTAATTTCAATAAAAATAAAAATATTAGGTGAATTCTTCTCATTTGTCCAAGT
TTTGATAGATATGTGGTGCCTACGTTGAGGTACATGTAAGCTAAACGCACACCACATTTAGAAAAATAAATAAATAAATA
TAATAATAATAATAATTTGACTCTTGGTAAGAACTTGGATCCACAATCTTACGTTCTTAAAATTGAAAGGGAAAAGTGTT
TACTATCTGAGCATCATATTTAGATTTGTTGCTTGGTAAACAATAGAATTTTAAGGTAAATCTACTTCGTCCTTTATTTG
TTTTTTTAACGGATAAGTGACCTTATAATAATAGTATAATACTATGACTTCTTATAATAATAATTAAAAAATGATATTTG
CAAGCTAAAAATTAGTTAAATTAGTCATTAGCGCTTACTCAAACACGATGTATGATTAAGAGATCGAATCATTGATTTAA
TCAAAGGATTAATTAAATAAGATGAAATAATCTAAATTAAACAAGATCACGATATTATTTGATCTAATACCAATTAATAT
TGAGAAAGTTGGAGAGTTATAATATCTCCAAAAACATTTTTTTTTTGAGATGGTATAGGAATAAATAATCAAATTCTTTC
AAATGTATGTAATTTATTAAAATCCTCAAAGAGAACATTTAAAAAAGAAACTTTGTTTGATTGAGTATATAGAAATAGTA
CTATTAAATAGGAGGTATAGATAATGTTTGAGATTACGATAATAATATATTCAGTATAATTTTATATGTTGATAATAATT
ATGTTGACATTATTTTTTATTTTTTATTTTATTTAGTATCTTCGGAAAAGTGTCATATTTGCCTTTGTACTCTTAAGAAA
ACGTTATATTTGCTATGGGTTATAAAAAAAGTACGACAAAGGGCAAATATGACCCTTTTCTATTAAAATAATACTATATG
TTACAAAAATTTTAGGGAAAAATGTTTATTTAAAATTTTTTAAAGTTATGATTTGTCAAATATAAAAATAATATGTATAA
TAAAAACTAAAGATATTAGTATCAAATAAAAATTATGTAATACCAAAATTACTATATAAGATTATTATTTTTGTAAATAA
ACATTTTTTTCCTAAAAATTATGTAGCACGTATTATTTAATACATCAAATAAAATAATGAATAAAGTAAACAAAAAGAAT
AAGAAAAGAAATAGCACCTTCACAGTTGGCAAGCAGTAAATTGACACGTCAACAAGTGGGTCCCGTACCGTCACATTCTT
TATGCGAAATACCTGAATTACCCCTCGTATCACCTTTATTTTCAATTTGTACCTAGAGATAAAAAGAGTATTTTTGATAG
ATTTTTGTTTCAGGAAATAACATTTCAACGTAGGTCGAGAAATAAGAAAAATGAAGAAGTCATGATAAAATATTACAGAA
AATATATCTAGGTATTTTGAAGACAAAAAATTATGACTAGAATAACATAATAAAATAATCTAAGTACAAAAATAATAGAC
AATATTGTTATTGAAGGATAAAAAAAGTAGAGTAACATTACGACTATTAGTATGGAAAGATAAACGAGACATCGCATTAC
TACCTACTAATCTACCACCCTGATTCGTCTTTTCCATAACTTTCTATCTAAGGATGTGTGCTCGATAAGCTAATCAAACT
AAACCATGTCCCATCTAATCAACTTATCCCTCCTAAGTCCTATCTCCACTTATATCATTATATTTATACTTTTTTTAAAA
ACAATAACTTCATTTTAAATGTTTTATTTCATTTTTAATAAAATAGTTTATAATCATAAAAAAAAATTATTCCTTATTTT
AAATTATATAAATTTATTTTATTTATTTTTCATAAAATTTAATAGTATCAAATAAAACACCATCATATAAATTTGAACCA
AGAAAAGCATATGTTACACGTCTTTAGCTCCTATCAATTAATACTAAATAGTCAAATAAATATTTCTATAAGATAAGATG
CTTTTCATGGTAAAAAATTTTTTAATAAAAAAACATTTTATCTCATTCCAAAATACTCCTTAAATACCGTCAACTTCCAC
ATGGGCATTCGGGCAGCTCAACATTCCTGACCGTATTTTCCGGTCAGCTCTCCGATTTTGCTTTTCTCGGTCTTCGATTC
TATTGCAAGAAAAAAGGCAAAGAGCGCCGATAATTCATAAATTTAATTTAATTTTATTTATAGTTTCATTTTTTCAATTA
TTATTAATTTGTAAAATTAAGATAAAATTAATTTAATTTTTTTCCATCTTATCTTTTTTTTTTTGAAATTATAAATATTT
TAATGTATTAAATAAGTTTTTTCATTATTACTGTACTGAACATAAATTTAGAGCGTATTGCAAAAAACCAACATGTAAAA
AAGGAAGTGGATAAGTAATATAAGATGGAATGACAGAATATGAATTTAGAGCGTATTGAGAAAAAACCATACATCTAAAA
GAGAAGATGGATAAGTAATATGAGATAGAATGACTGAACATGAATTTAGAGCATATTGAGAAAAGTGAATATGTAAAAGA
GAAAGTGAATAAGTAGTATAAGACGAAATAACGGAACATGAATTTAGAGCGTATTGAAAAAGGTGAACATGTAAAAGAGA
AAGTGGATAAGTAATACGAGACGGAATGAAGGAGTAATAATCTGCTTTTATTATAATATACCCCCACACAAACATATATT
CCATATTAGATATAAATATATACTATGGGTGAATTTATATATAAATAAAATATCATTTCTTTTGTATTTTTCTTTTTTTT
CCTTTTTTACTTTTTCCTATTGTGAGAAGCCAAGAACTGGTCAGCACTCAGAATATTTGAGTCTTTTGTTGAGATTTCAA
TATCTTTGAGGGAGCAGACATTTTTGGGGGTTGCACTTTTTTGAAGTGGGATTATCTGATTCCAGCTTTGCTTCCACAGT
GTTTGGTGCTTCCAAGTTTTTTGCTTTGTAAGGTCAAGACAACAAAGCATGTGATCTGAATCAAAGTTTAGCTCTTTTTG
AGACTTTGGATGTCATATTTTCTTGATTTTTTCAGTTGGGTCTGAGCTATTTTATATGTTTTTTGCTTTTATTCTTCTGG
GGTTGTTGAAAAATTGAGTCTTGGAGAAGTGGGGTGAATATTTTTGGAAATTTCTTTTGCCCCTTTGTGTATTTCCTTCT
TTTGAGTGAATTTAGGGAAGTTGGGTTTTGATTATTTGTTTGATTTTAGGGGTTTTTGGTGATTTTAAGGTGAAGAGTAG
AGAAAAGTTGACATTTTTTTGGAGTTGAGGAGGTTGATGAGGGTGGGTGGGAGGGAGGTGGGGTTGAAAGTTGGGTTGTT
GGTGGGGTTTTCATGATATTTGAGTTTGATTTTAGGTATTGCAAAATATGGGATTAGGTGGTGATGGTGAAAAGGGGGAG
TCTTGGGATGTAGAGAAATCAAAGGGGAAGAAGAAGAAAGAGGTTGCTGAAGAGGAAACTGGATGTTGGACTAAGTTGTG
GTTTATTGGTAGCTGTATTTCTTCAAGATCTAAAGTTGATAGCTCCATCAGTGGCATCAGCACTCACTGTGGTAACTCTT
TGCTCACTTTGAATAAAAGTTGCATGAAAAATGTTATGATTTGAAAGTCTAATTGCCTTCTGTTCTTTGAATTCTTTGGA
GAAATTTGCTTTATAGTCTTATTATGTCTAGTGTTTTGGTTATTGAAGTGTTAGTCTCATGCTTTTATCTACCGAAATGC
CTTTTGAGATTGGTAAGATGTTTTTTGATCACTTGTTGATAAATAGAGGTGGAAAGTTGACTTGCACATATTTCTTGTAC
CGGTAGTAGTTGATGATGTTAACTCAAAAGGGTAATAATGGGGGCACACTAAAAAATTTCAAGATGGAAGCTGAAATTGG
AAAATTGCTAGAGACCTTTCCGGTGTAAAACTCGAAAGCTTTTCTCAAACCTCCATTTACAAAGGCACATTTTTTGTTAG
GGTGATAATGTCAGTATTCGCATTGAAATGTTGGTGCAACTAAGCAGCTAATTTCTGTCGCTGTGGTTGGGTTTTCTTTA
CTTATATGTTTGCATGTGGATGGCCTAATTCGATAGCCAAAAATTAAGAATTAACTTGTATAATGTGAAGCTGAAAGAGC
CACTTAATTTGCGATCACCTAAACAATACCGTTCTTTTATATACCATCCCCATCCTTATTCTCTGTGAATATGACTCCCA
CAAGGGGAGCAATTATCTCACAAATGAGAGAATTTTGAGCTGACTTTCGGGTTGATTTAGCACCCTTCTTGTCCTAGTCT
TTGGTTTTCTGTCTTTTGGTGTTCTTGCGGGTCTTTCCAAGTTAGTGATTGCTAACGCTAGTTCACTGTATGAGGACAGT
ATTGTGGTTGCAATAGAAGTTAATATCTCCCCTTTTTAGGTTGCTTGCTTCAGTAATGCAAATTAGAAAAATTCTAGCAT
AAAAATATGCAAATTTGTTTGTGGATGTTAAATTGTTGAACTGTTGTCTTCTTATAATTATCACCTTATGAGCTTACTTT
CGGGGGTTGAGTTAGGTTCAAGGTCCATTTTCTTATCATGGCATCAGCGCCACCCCTTCATCGTTGTTGTGTTTTTCCAA
TGTTGGGCACCCATGTTATGTCCATGCTACAAAGTCCAGTTCTTGGCATTAGGGGGTTGTTGTCTTTTTGTATGGTCTTA
TATAATATTCACCGATTGAGCTAGCTTTTAAGGTTGAGTTAGGTTCAATGTCCTTTTTTTTAATCACACGAACTATCTAT
AATTGATAGGAGAATCAACTAAATATTTTTACAAAATAACTATGCAGTTGAAGTCATAGCTCTCTTGACATGACGATAAC
ATATCGATAAATAATTGATGACCTTGTGGACTTATTTTCTGCTGGAATACTTGTGAACTTGTAGCTCTTATTATGCCAAT
ACTAGCATCGTGTATGCATTTTGCTTGTAGTTATTTAAACCCTTTTCTTTTTGTAACTAACATTTTATTAATCACCAAGG
ATGAGTTATGCAACGGCATAGCAAAACTATCACAATTGCTATCTAATTGAAACTCAGAAATAAGTAACAGAAAAAAGCAA
TAAGCTATTAGAAGAAAAGCTGTTGAATTTTTGCCCTGTTTAAACGCTTTGTTTTAGGAAAAACCAGTTATAACTTCTTA
TCTTTTCATTTAAGATAAATCTACCTATGTTCTAACTTCTTGCATTGCTTTATCAGAAAGTAAATCTACGAACACAAGCA
GAGACCAACCTGTTGCACCAATTATCTCATCTACAACTACCAGCAATGCGGAAAGTAATTCATCCACCTCCAAACTTGAA
GAGGAGCTTAAAGTTTCTTCTCGGCTTCGAAAGTTTGCATTTAACGATTTGAAGTTGGCAACAAGAAACTTCAGACCAGA
GTCCCTTCTTGGTGAAGGGGGTTTCGGATGTGTCTTCAAGGGGTGGATCGAAGAGAATGGCACAGCACCTGTTAAACCAG
GGACAGGGCTTACTGTTGCTGTGAAAACACTAAATCATGATGGACTTCAGGGTCACAAAGAATGGCTGGTTTGCAGCTCT
CTTCTTTTATTTATTAAACCTTAACTGTATTTATATTCTTTTTCTTTTTACTTTCATTTTTGGTTTTGTATTAAGTGTTG
TCCATTTGGCAGGCTGAAGTGAATTTCCTGGGTGATCTTGTTCACCCTAATTTGGTTAAACTGATTGGTTACTGCATTGA
AGATGATCAGAGACTGTTAGTTTATGAATTTATGCCTCGAGGAAGCTTGGAAAATCATCTGTTCAGGAGTATGTAACCGA
CTCTTCATTTTTGTATTCTTGAATATATTTGCTTCTGATCAATCTTTGAAAAAGGAAAAAACATTGTTAGTGGATCTTCG
AGTAATATGTTTTGTCCATATTATTGAGCATTTTATGAATACACTAGCTAATCTTGCAAGAGTAAGTGGAAACACCAACT
ATTAACATGCATATTGCTGGTATCATGTGTTAGCGTTGCTTTAGTTCCATAAGGTCTCTTCCTGTGGAATAGAACTTGGA
TTCTCTGTAAGCTCTAAAGCTATTGTAGCATGCGATAAATCTGTTTTTTTAATAGAAGATTTACTATGATGTAATGTAAC
TAAGGCTTGTAAATTTTGAAAATAAAATGGTAAATGGGATATCCCCATTAGCAAGGCAACCATTGATGTATAATCAGATC
ATTGCTCATTGTTTATTCCCAGATTGAAGTGATGCAGGATTACATAGAAGTGTTAGTTGGGTTGTTAGATTTTCTTGCAC
ATGTTAATGCCAGATTAAAGCCATGGGCAGCTCAAGGACCAGATTAAAGCCATGCAGGATATATGATTTAAGGAAGAAAC
TTTATAGTTTTCCTTTGTTATTTGCTTCTGGAACTTATCATTTCTGTTAGTCCTACATTACATTTGGTAGGTTTAGTTAC
CACTTTTTCGAGACAGGAAGAAGAATATGTCTCGGTTGATTTAGTAGGATAAAGAAGCTTGATTGAAGATTTTTCATCGT
TTTCTAGAATTTCGTCCCATAAAATGGTAGAGAAATCTTTTACTGGGATTTACATGTAGCACTTTATGTGAGGTCACTTA
TTGGATTTGAAGCATGCTTTTTGCCATTTTAGACATGTCATGGGCAATGCCTCACTCAGTTTTGGATTTCTTATAGCTGG
TCTAAATAGGAAGAGACTCAAAAGCTTTGGAATACTATCCCAATCGTCACTTAGGCAATTTTTGGATGGGAAAAAACAAT
ATAATTTTTGAAGGCAAACATAGCAACATACATAGTGTTAAACAAAATTGTATATCTTTGCTAGCTTTTTGGTGCAACAT
GGCCATTGTAAATGAAGTAGATACCATGCTAGATATGATTGAGGCCTTGCAGACTCAGTGGTTTAGAAGGATCCTGCAGT
GGTTTGAGTGATTGTGCTGCTCGTTCTCTTGTTTTGGTTTTTCTCTTTAAAACATTTCAATGGTGTATCAAGTCAAGTGT
GGTTCTTTAGAGTATCAACTGCCTGCAAACCAAGTACAAATAATGCTTAAATAGTGAGACGTACTAGAGGTTCCTCCTTT
GAAATATGTTTCACTTCTAAGTGATAATCTTGATAAGTGATGATGTTTGTTGTATATAACTGAGCTCCAAACTTCAGGTT
CAACTTCTGTTTTTTGGGAGATTGTAATACTTTGAGCTCATCCCTGACCCCAGGCATCCAGATTCTCTACTACACACAAT
ACATAATGCATGTAGCCATGGGCTGGAAAGATGAAAGTGAAATTGTGGGGTGGGGATGGTGTTTCATGGTGAAGATAAAT
GATAGCATACTTATATTTCCTGGTTTCTCTTTTTCCGTGCTCAGTAGAATAACCAAAAGATGAAGACTTCTATAATTTTC
CTTTCTCCCCCTTAAGAATGCTGTCTGAATAAGTTTAGTGATAGTGCCTACTCGTCTGAAATTTTAGTGCAAATCATTAT
GTTAATATATTGTAATTTCTGCTGAAAATCTTTATGTTCATCATATTCTCTGCTAATAAAGCTTTTATGTGCAGGATCCA
TGCCTCTTCCTTGGTCTATCCGCATGAAGATTGCTGTGGGTGCTGCAAAAGGTCTTGCTTTTCTTCATGAGGAAGCAGAA
AGACCAGTAATATACCGTGATTTCAAAACATCCAACATTCTACTAGATGCGGTATGTTTCAATACATTGGAAAAAAGAAA
GACCTTTCCTCTTTGAGTTTTTTTTTTCTAAATACTCTTCTCTCAGGATTACAATGCCAAACTTTCTGATTTTGGCCTTG
CCAAAGATGGTCCTGAGGGTGATAAAACACATGTTTCCACTCGTGTCATGGGAACGTATGGTTATGCAGCCCCTGAGTAT
GTGATGACAGGTAGGGCTGAGATCTCATAATTCCTACAATAGTTACCCTTATTGTTGACTCCAGTTTATCAATATTATGT
GGCACTTTAAGTCTAATCTAGTTGGAGACTATTCTGCTCAAAACACCAAACTTGCTTTGAATACCTTTCTGTACAACTCC
ATAACCTGAGTCACAGTTGAAGAATTTTCAATATGTTTGATGTTTGTTGACTAAAACTTTCATAGGATGGCTGGTAAGTA
CCTCTCTTACTGATTGTAATTTGTCCTACTCATTTGTCTCAGGGCATCTAACGTCAAAGAGTGACGTCTACAGTTTTGGT
GTAGTTCTACTTGAAATGATAACAGGTAGGAGATCGATGGACAAGAACCGACCAAATGGGGAACACAATCTTGTTGAATG
GGCACGACCTCATCTTGGTGAAAGAAGAAGGTTTTACAGATTGGTAGATCCTAGACTTGAAGGCCATTTTTCAATAAAAG
GTGCTCAGAAAGCTGCACAGTTGGCTGCTCGTTGCCTTAGTCGTGATCCCAAAGCTAGGCCGATGATGAGTGACGTGGTT
GAAGCCTTGAAGCCATTACCAAATCTTAAAGACATGGCCAGCTCATCCTACTATTTCCAGACAATGCAAGCAGACCGAGT
TGGATCAAGTCCAAGTACCAAAAATGGCGTTAGAACACAGGGATCGTTTTCGAGGAATGGACAACAACATCCTAGAAGTC
TTTCAATCCCAAATGGTTCTCATGCTTCTCCATACCATCAGCAGTTTCCTCAGAACTCACCAAAACCAAACGGCAAAACT
TAGTATTATTGGATTGACAAGTAATCTGTTTCTACCATTCTTTTCGTTTTCTCTCCAGCTATGAATATATTTTGTTGGCC
ACCTCCCGTTTTGTCGTTGGATGAACTGGCAAAAGGGAAGGAGTGCACAATTAACTTAAGTTGTGATCTTTGAAAATGCT
GAACTCCCACTTGAAAAGAATGTATTGTAAGCGGAGCTCAAGTCCATGGAGTAAATATTGTGTCGAATGTACCTCTCCCT
CAGCTAATTTTCGCAAATATTCCTATTTTTCGGCGGCCTATATTTTGATCTTGATCCTCTTTTTAGTTGTGCAAATATAG
TGGTCGGAAAATTATATGTTAAATTCGGGTTTAATGTCTGCTCATATATTTGTCAACCTTGTTGATAAATGTTAAAGAGT
GTTGTTATATGTTTGGGATGACTTATTTACAAAATTTTAAATTGTCGTTTTAACATTGTCTCATAAGAAGATCGCGATTT
TAAAGGTCCATAAGTTTTAAGAGAAATAAAAAGAGGGTCATTTACCAAATAATTATATAGTCTGTTCTTGATAAATGGTC
AGATTTGTCCAACAGAAACGATATATGCAGTATAGTCTGTTATACTCTATACTATTCTTTTCCCCCCTTTAAGCATATAA
CCACTACCAAAGAAAGTCTTCAGTTTCTGTTAGTGATTGTAAAAAATGAAGGGTAGTTTTGATGCAACAGTAAAGCTATC
TTTGTATGATCAATAGATCGTGGTTTAAAATTTAAACCGTGAAATCATTCTTGTGTTAAGACCCCCTTAGGATGTGACAC
TTGAATCTTAAATTCGGTATAAACACGAGATGCTTCGAACACCAAACTCTTTTGGTGGTGTTGTTTTTTATCTAAGGGTG
AAGGACCTTACACTTGTCATTAGAATTTGTCAAGAGAAAATCATAAGATGGATTGCATTGACAACTTTATTTTTGCTCTG
ACTACATCAATATTGGTGTTTAATTAGTCCATCTATCTACTTATCATCCAAACTAATTTCTTGACATATCAGGTGGTATA
TGCCAAGAGGAAATTTGTGATAGTTACAGATAATAATACTACAATATCATCTTCTTCCAACAGTTAATCTTGGAGTAGTC
ATCCAGTTGAATATGCCAAGAAATTAGCTTCACACAGTCGAAACGTCCAACTGCTCTCATGCTGCACGACGGGTTAACTG
ATCCTTGGATGTACTCTCAAATATCTTGTCAGCATTTCCAACTTCAAATCCGTCCCGCCTATGAAACTCCTCCACCTAAA
AGATGTATCAAAATATAGTTGATCAAAGAGGCGCTTCATCAAAGTGCAAAAAGTCTAGTTTACGTTCAAGTTCAAGCTGC
ATCTTTTAATGTTACCTTACGATTGAAAGAAGCATAAAATCGTATAATCCCATATGGTTGAAAGTAGAACAAATGGATTT
ATACTATGCAAAATGCAACACTGAGAATTTAGTTAAGCCCCAAGCATAGAACCAAAACCTCGAGACCACTTCGAATTAGG
ATATTACAATAAGCATGTGTTCCAATCCAATCACAAAACATGACGTTTTTTTTAGTTTTTTAACTAAACAGACAAATGGT
TTCCATTTTAAAGCTTAAGAATAAGTAGCATTGTATTCAATTACATAGCCATATAAGTATTTGAACAGCCATAAAGGGTA
CATGAAACGGCGACGACACATATTTTTATTCTCGTCTATGGTTATAAACAGGTGTTGGACGAACCAAGTCCATGTTATCG
ATTTATTGCTTTTACTGCAGAGAAATATGCAAGAAAATTGAGGGATAATTAGAACTAACCTTTTCTGTGGGTAAATCTTT
ATATTGCGGTAGTACAAGTCGCTCAGCAAATTCAATGTATGAACAAGGTACTGCTTCTGTAGTGCCATCTGAAAATTCGA
AAGAGGTAGAATCTGCTACAGTTGAACTTTGCAGCAAAAGACCATCAGGGCTCACTGGAGAGAGAGAAAAAATCAAAACT
TCTTTGCAATATCCGGAGACCATTTAAAAAAGAACAGTTATCTCTTAAAAGAACAAGATCTCAAAATCAAAAGATTCCCT
CTGACGAAAATGAATTATATGACGTCAATACATGTTCCAAATATTCAAAAATATGATGAGCAATAACTTTCTGAGTTGAA
TATGATGAGCATTAAGGCAAAAAGAAGTAACAGAACACAGCACCAAAAAGCTCTTCAACCTGGATTTCATTCATTGAAGT
ACCAAACAGATACACCAAGATTTGTCCTTTAGATCCCTTATCGACTAACATCTTAGTCTAGTTTCCAAAAAATTGAAGAT
CACAGCATAATGTTTTATTAAAGCGAGAGCTGTAATCTTCCTATTTCTACGTACTAATTTACACTTATTTAGGTGCGCAT
ATTGGGAAGAAGAAAATCAGTAAGTTGGGAGTTGCAGGCAGGAAAAACCTTTTACTTCTGGTGAACTAACAGGTATTAAT
AAAAAGAGTTTACAAGATTTTGGTTTCAGAACGGTTGCAGGACTGATAAACGCTGAACTTACTGAGAACAGATTAAGTCA
AAAAGCAAGCAAATAAATAGTGTACTTTAAAGTACATTATATATGATATGATGCAGCTACAATTAAGTGTGCAATATTAC
TACTCTCTCAGATTCAATTTGTTTGCCTGGTTTTGACTTACCACGGAGTTTAAGAAAAGTAAAGAAAACTTTTGAACCTT
GTGGTCTTAAACTAAAGATATGTAAAATGAGTCAAATGAGAAGTTGAAATTAAAGAGTTACCAAAAAAAAGGAAAGAGGA
GTAATACATAAAGTTACTTTATACTAACCCTTTAGAATACCCCCTTCAGAGTTCAAATTGAAACCATTTTCTTCGATAAA
TTGATTTAGATTTCCGATGCTTTTCAGATTTGATGCCAACCGATGGGTAGATATGGTAACATGATTCAATGCATATCCAT
TGACAAGTGTCCAGGCAGCATACTCACTCTCCCTGGCAATTTCAACAATCACCACGGAAATAACAATAATTAATTTGACA
ATGCTGCTCATTAATTAGTGTCGGAATAGTTCAGTTGGTTGTAAAAAAGTAAAATGGTATGAATTCTGCTAGAGATGTAT
AATATCATTCCCGCTCTCTAAATGACACCAGTAAGCTACAATCTATTGAAATGTTACTATTCAATTTGATCCACGAGCTA
GCGCAGGAGATATAAAATACGTCATGAAATTAAAACGCGGAAGAAAATACCCAGTACCTAGCCAGTTGTTGAAATTCCGA
ATACGAGGGTTTTTCCCATGTCAAAATCCCGAATGCACTTGCAAGTGCAGCATACTCTTTTCCGCAGTGCGAAATGTTAG
TGTACTTTTTGATTATTTCCTACAAGAAAAAAAATGAGTATCCGTGTAACTAAAAAGTTGACCATCTATGAGATTATATA
GAAGTGACCTTCACTGGAGAAAAATAGAAGTTAGCTAGGATAAACATGAAATTTCTTTCTCTACTTCTGAGAGGTTGTGA
CTTTGAAGAACTGAAATGTCGCACTATGCCAAATATATCAAATTTGAATTCGGAACATATTCAAGAACAGTTAAAGCATG
TCAGGTACCAAGTAAAAGCAATACCTCGACTGCAAAAGCTATCATCGAGGTGCCTTGCAGAGATATCAGGACTACTAAAA
TCAGTACAATTACAAAACTTTTTGAACTATATCCCTTTCTTGGTCTTATTTTAATCTAATATATCTGATTAAAGTCCAAT
ATCTAAATAAATAGACACTTGAAAAGCAAACGGGGTATAAAATTTCGAAGAAATATCATACAAAAAAAAAACCGAACTTT
TGAAATGTGAAATTCATTCATTAGACCAGAAATTATTCAGTTAAAAGCATACAAAAAACTATGTAAAGCAACTAGCTGAT
GAAAAACCTGAGCTTCTGGACTAAGCTGATCGACAAGAAGTTCGGATATAAATATTCTTGGCAATGGCCCGTTAACCCCA
CTCTCACGACTGGAAGTTGAAACCTTCGGAGGAGAAAACCAGAAAGCTTTCAACTTCTTAGCAGGGAATCTCAATTCTTC
TCGTCGTTCGTAACCAAAATCCAAGAAGAACTTTGACATAGAATCAATGCCATGACCATTTACCTGCAGTGATCAACACC
ACAAAAAAATGTAGTTATTAGTATGCTCACATAAACAAAGTTTTTCCAGATCTCCATCTCAAATTTTGCATTAAAGAAGA
ACAACCGTACCCCAAATGTCCTAAATGCAAAATGATCATAGCAAATCTGATCACCGTCAGCAGAACGAACAAGCTTCAAA
ATAGCCTTAGCAGTGGGGTTTTTATTCAGATATATGGCTTCCATGTTCCCCAATACACTCCTGAAGAATGATTCACTTCC
CTGAATACTCAAATCCAAAAAATTTAGTCAATCAACACCACTCAAAAAAGAAAAAACTAAATCCTATTAGAAGATGAAAG
TAGTGTTGCAAGCTCAAAATAACTAATTCATTCAACATGGTGTTGGAGCAAACTGAGATTCCGGTCTTACAACTGGGACA
CAACGACAACAATTACACCTCAGCCCCAAACAAGTCGGGGTCAGCTATATCAGTCCCACTTCTTCATTTAAGCTCATTTC
ATATAATCATCATAATAATAATATTTGAAGTTCTCTAACAAATCTAAAACCTATTCTCAACTAGTATATCATTTTTTTTC
CTTTCATTGTGTCATACAACCAATTCTCTTGAGTTCGAGGGTCTCTTGGAAATGACCTCACTACCTCCAAAATAGGGGTA
AGCTATGCGTACACACTACCCTCCCTAGACCCTACTCGTGGGACTACATCAAATATGTTGTTGTATTATACCCTACAACC
ATATCAATATAAATATTTCCAAAGTATTGGCCCACAAAAAGAATTGGGTCCTCAATTAAGCAACATATTACAGACCTAAA
GACCACAAGTATTGCTCGAATGGTAAGTACCCTCGACCTTCAACCCTAAGGTTATAAATAGTCATCAAGGGAGCAAAATG
GCAGGAGCTATTGGGGTTAAAAACAAAAACTTCTTACAAACCTAAAAGGCTAAAATAAACAAAAAGATTGTTCCTTTTTA
ACAGCTACTAGATGAAACTATACAAAAATAAACCTTTTTTTTAATCATAAGATGAGCCAGTACACCACATACAATAAAAT
CCATAAAATCCTACATAGTAATGAGATTATACCATAATCAACAACAACTAATCAATGATTATACACAAGGGGTTTGATGA
AATTAACCTGAAAAGAAGAATCTTGAATTACACCTCCATTTTGAGCTTTAGAAGCAGATAACACTGAAAAACTCTGATTT
TCCATTGGAGTTTTACAGTTCAAAAAAGGGTTCTTGAAATTATTAAAATGGCTAGAGGGAAAAGAGATGGATTTTGGAAA
AATTGATGATTTGATTGAAGAAGAAGAAGATGAATAGACACAAAACATGGAAGATGGGAATTTGATCATTGATGACATCT
TTTTTTATTGTTTAGTGTTTCCTTATTTGGGGTTTATCAAGTGAGAACAATTGTTCTTTTTACCGTGTCGTTTCAATTTA
TATGAGTTAGTTTAACTTGATATGAAAATCAAAATTTAAGAAAAAAGATTTTTTTAAATGAATTTTAGATATTTGTGTGG
CTAAAAATTATTTTATTAAATACAAATTAATCATTTTACAATTAAATTATTATTAAATATAGAAATATATTTAAAAAGAT
TAGAACAAACTAAAAAAACGTAAATCAGACGGAGTGAGTAGTGTTTTGTTGCGTGACGTTTTTGTGTCATCAAGAAAATT
GTTGGGACTCACTTATACGTGTTTTGGATTTGGATTAACACAAATAAAAATGATTGATTTGTTAACGAAAAGACTGCGGA
TAAATGATGTGGAGCGGCGGCAGATAAGGTTACTATTCTTTTAATTAAATATCTTGAGTTTGAATGAAACTAATCCAAAT
ATAAAATAATTGTATTCTAATATAGGTATTAAACACTAGATAGGAAATTAAAAGAAAAGATTAATGAAAAGACATAAGAG
TAATATATAAATGTGTTATATAACTTGTTTTTAGTTGACATTTATGTTCTTCAATTTTGAGTGAACAAAATATGTAATTG
AACAAATAGACACAACGTCTCGCATTAGATGCATATGGCAAATCATGTGAGATTTATCATATATAATGTATGTGTCTCTT
TGTTCAATTTTATAACAGTTTAAGTATCTACTTTTATATATATATATATATGAGGGACATAAATGTAAGATCAAATCAAA
ATGTATATTTATATAGTGTAAATTTCATATATGACATATATTATAGTACTATTTTCAAGCTATAACAATAGATTTAGACT
TTCAAGCTATAGCATTAAAAATTTCAGGTTATAACAAGTTAAAAAAAATGAAATGTTTTTATTAATTGGAAAAAATTTAA
AAAATAAATAAAAAGATAAACGAAATTTAAAAAAAAAAACAGAATTAGAAATAATAAAGTAAAAAACTGAAATTGTGGGC
TGTAATTTAATTTGAATTTATTGTAGATAATTAATGATTAGCATGAAATAAGGGATCCAAACTAATTAAGAATATTCAGT
TTCCTTAATTAACTATAATTTGTTAAAATTAATTCAAAAATCTGATTTTAAAAATCAATTTCCATTTATTTAATAAATGA
TTAATCTATTTATGGTTTTTTATTATTAATTAATAATATGTAATTAATAAGGAAAAAATGAAAAAAAACGGAAATAGGGG
TGTCAATTAAATTTGAATTAATTTAAGATAATTATTAATTAGCATGAATTAAGGAATCTCAAACTAATTAAGAATATTCA
GTTTCCTTAATTCACTCTAATTTGTTAAAATTAATTCAAAAATCTGATTTTGTCACTGGCGACTAATTGAACTTTATTTT
TTGTTTGAAAAATCCTATTTTTTTTGTGACGGACAACTACGTATCAATATTAATTAAACATGGCGGAAGATGGGATCCTT
CAGGTTAGTATTTTTAATTGTTTACTATTTGTATTTGGATTTCAGTGAAATGAAAAAAAAAAACTGTAAATCACATTTTG
TGATTTTATTTTTGTACATCATCACTATATTGAATGTGTATGTTTTTTTTGTATAAACAATACGTTTTGTTCATAATACG
TATTAATTGTTGTGAAACTGTAATATTAGTGATTTTCTTGGTAAGTTTCTGTTTTTTGGTAGGGGTTTAATGTCATTATA
TTTTTTGTTTTTTGGTTATTTTTTATACTGGCAAAACAATGATTTCGTGAGAAGTTGCCGCAATATATGAAAGATTTGAG
TATAAATGTATAACATATAAATATTTTTATCGTTGTAGATTGGGTACGTAGATCAAAATTATAATATTGATTACTGCTTT
TTTTCCTGAAAAAATAAATTAAAATGTATAGTTTTGAATGAATTTGTTAGTATAAGTGTAATGAATTTGGTATGAAAGTG
TATTCACTAATGTGAAAAAAGGTTATTTAGAATTTTGAAGAATTGTATGACAATTGTTTTAAGTTTGTATGAAAGTGTGC
TAACTAGTTAGTAAAAAAAGTTATTTAGAATTTTGAATAATTGTATGAAAAATGTTTTAAGTTGGTATGAAATTTGAAAT
GTTATTGTTTATATAAGTTTTGTCAATTATGTATAAATTTGTGTGAAAGGAATGAACTATTTGGTATGAGAAATGTATAA
ATTTGGTATAAATGATGATTGTATGTATGAAATTTGTATTAAGTGGGTATGAAATCTGAAATTTTATTTTTTAATGAAAT
CTGTTTGTAGTTTACTGTCTGAATGATTTTTGTATGAAAAAATAATGATAAGTGTGTATAATTTAGTTTTTTTTTTTGTA
TTATGTAAGACTAATTGTTATTTTTTTTTAATGAAACAGGGAAATATGCTGGTTTTCAGATGGAGGGGATTATATATGAG
TATTCTAGTCTTTATA
>mtp_903.scaffold_2
TTATCTAGGAAACAAGATTTAAAATATGAAAAAGTAAACATACGAAAAAGTTGAACAGGGTGATATCTACTATGTATACA
TAAAAGATAATTGTAACTATGTATCAACAATATTTTCTACGAAATAGGGTTCAGATAAACCCCTTAAGTCCTTACTAGCT
TCACCCCTGCTTGAATAATATACTATTTTTACTTTATCAATTATTAATTAAATCATTTAATCATAGTAAGTTATACTCCT
ATTTTAATTTGTTTGTCTTATTTTTCTTTTTAGTCTATTAATAGATAAAGAATGTCTCTTTTTCTTTTTGACAATTTTTT
AACTTCAACTTTCCACATGACATGTTCAAAACCACAATATCATAGAACATTTTGATACATTCTACATATCTTTAGTTTAA
GACAACAGATTCAAAAGTTTACTTAACTTTCTTATACTCCGTACCAAGTTAAAATCAGCCAAATAAATTAAATAATTTCG
ACATCTTCCCGCCGTTATCTTCTTGGTGACCTCAATAGCGTAATATTATGTTATATTGTCCGCGTATAAAATTTAAAACA
CATTAGAATAAAGTGATAATGACACTAAATTGGAAATATTGGACCAAAGGACCTTTACCAATTAAACAAAAAAGCAATTT
AGCATCAAAATCTTTAATTTTTTATATAAATTAAAAAAAAATGTAATGGTCGACCTAATGAACATATTCTATACTCATTT
ATAAGTTATTTTTACATTTAAAGAAAGAAAAATTTGTACATCAGCAACCTCTATAAATAGGGTCTTTGCAAAACTCTAAG
CTCCAACATATCAAATATAAAAAAATAACCTCTTAAAAACTAGAAGTTAAAAAAGAGGGAAATTTTAAAAAAAAAAAAAA
ACTTGGAGAAAATGGGTGGCTACTACTACCCAACATGGCCTGAATTTAACAAGAAGCCAATCACACCACAAATCAAGGGG
TCTCAAGTCATTGCTTTCCACTCTTCAACAAAATGGAAGCTCCATTTTGGTTCTTTGAAAGATACAAACAAATTGGTAAT
GATCATTTTACACTATGTATCACTCTATTGTAACATGTTCTAGAGCCCGTTTCAATTAACTGATGGTAAATAGTTGATAA
GCTTTTTAAGGGTTGAAAATCATTTGAAAGTGTTTGAAACTGATTTTATAAATAAATAGTTAAGTATTTAGATAGAAGTG
TTGAAACTGGTAACTATTTTGATTCTTTGAAAGATATAAGCAAATTCGTAATCATTTTCACACTATCACTCTATTTTAAC
AAATTGTAGAGCCTGTTTTGATTAGCTGATAGTAAATAGCTGATAAGCTTTAAGTGCTAAAAATCATTTTAAGTGTTTGA
AACTGATTTTATAATTAACAATTAAGTATTTGGATAGAAGTGCTCAAACTAGTAACTGTTTTGATTATTTGAAAGATACA
AACAAATTGGTATTCATTTTTACACTATCACTATATTTTAACATATTGTAGGCCTGTTTTCATTAGCTAATGGTAAATAG
CTGATAAGCTTAAAGTGCTGACGCTTGACAATCATTTTTAAATGTTGAAACTGATCTTATAAATAAATAGTTACGTATTT
AGATAAAAGTGCAGAAACCAATAACCACTTTGGTTCTTTGAAAGATACAAACAAATTGTAAATTATTATATGGTACTAAT
CATTTGCCCTGTTTGATCTACTAGGTTGTTATTGACTTCACAGCTACATGGTGTGGTCCTTGCAAAAACATGGATCCAAT
TATCAATGACTTTGCTTCCAAATATACAGATGTTGAGTTTGTCAAGATTGATGTTGATGAATTAGTTGTACGACTTCTTG
AACTTCACAATCCTTTTCTTTTTTTCGAGTTTAATTTCTATAAATTGACGTATTTACACAATCAGGTCCACTTATAAGAT
AATTACAAGCAAACCTCTATAATAAACATCACAATGTTGTAAAAAAAAAGATTTATAACGTCAGTGCATATATCTTAAAT
CCTTTTCAATGATACTAATTGCTCGAATCTTGGACGATTGGAAACAGGATGTAGCTCTGGAATACGAGGTTCAAGCTATG
CCAACGTTCGCGTTGATGAAGAGAGGGAAGGTTGTTGACAAGATTGTGGGAGCAGATAAAGATGGACTAAAGATGAAAAT
TGAGAAATACAAAGCTAGCTTATACTAAGCAAACCAAAGGGAAATACAAAGGGATGACACTTCCTGTGTTGAATAAAATT
CATGTCTTTGCACGAATTTTCAAGTGGATGATATCGATCGAGTGGTCTCAGTTATGATTTTTTAACTGATACAAACAAGC
TGTGTATTCATCTCAAGTTCTTGTTCAGTTCTGATTGTGAAATTTCAAAGAGGCTGACTAAAGCACTATTATTTGTTACA
TTTATATTTGAATAAGAAAATGTCTCTGTTTTTTGTGTTCATATGTCTTTTCCATAAAAAGTATATTTGATATGATTAAT
AAATGCAAGTAAAATACATGTAGTCAGAGCAACTTTGAGGTTTGACAATATCACGCCCCGAGCCTACACCCTGGACGGGA
CTGGCACTCGAGATCCATTGTTGGCCCCAAGCGAACCCTTGGCCTGACTTACTTACTCAGCGGAAGACTTTAAACATTAA
GAAAAGAACTCAAATGCAAGATAACTCAACTGTCTCAAACTAAACTCATAATGTTTTAGAAATAAACATTTAACTTAGCC
AAAGTGGCAACTCAAAACTGAACATAAGTCAATAACAAGATAAAGACAAATGAACTAACTGATTGTCTATCTATGAAGCC
TCTAATAACTGAGATGGATGTCAAGACAAGACCCACGACATCCTAATTAACTAAATACTGAAAAGCAATAAAAATGGATC
CTCCGGAAAGCAAGGAGGCTCACCACAAGATTCTGAGTGCTCAACTAGATCAACGAGGCGCTGGATGCTGATACTGATTA
CCTGTGTCTGCATCATAATAAGATGCACAGTACATTGAATGTACGAGTATGCGAGTTGGAATGCTAAACACAACTTAAGC
TTGAAAGAATCTGAAAGGAACACTTACTAGGCTTTACTCAACTCCTGAATAACTTAACTCAATACAAAGCAATAAAAACA
TATGCAATATATAGAAAGCCTTTAAAATAGTAGAAAACAACTTAGTTCGTTAAAGAAAATGCAATAACAAACTCAACTTT
ACTCGTATAATAAAGTAATATAGTTTCTGTGGGAGTTTCTCTAACCGACAACTACCACTACGAGCCTAAGTGGTGATACA
GCGTCTTGCCCACGCTGCCAGAACTGTCATATACTTTGCCGTCATATAGAACGCTAAACTTAGTGGATCCACTAGCTTAT
GATAAAAGCATCTTAAGGAGTCATATAAAAAGTATGATCATTTACTACCCATGATGACTACATGGTTTATGGAGACTTGA
GTTAATATGAACTCACATCCCCATATCGGTGCTCAATACTACTCCCAAAATATACTTAGCTCATATGTTTTTAAAACAAA
CTTCTTTCTTTGGTTTGAGATAATTACTCAACAACTTAGCTTAAAAGCTCTCTTGGAATCGAAGTTCCCTTTCTTGCTCA
AATGTGAAAACATTTTAACCTCTTTGGGAATACATAGTCCCCATATACTTCTTTGCAGAAATGAACTTCAAACATTACTC
TTTACTCTTTACTCAACTTGAACTTTATGTCTTAAAACAAAGTTAAAAGCATTTGCAAAAGACTTCTTGAAAAGACTCTA
AGAACTTCCTAGAATTGACTCTTAACTTTCCTTGAATTTGAATTTATGGATTCAAGGTTATGATTCATGTTTCTAGATGA
TTTCTAGATGGTTTTGAAGTCATTTAGAGTAGTTAGAATCAATAGGAAGTGTTAAAACACTTTAGAAAGACTTAAACGGA
CTGCATGACGAAAAACTGGTGAAAAACGACGATCTGGGCGCATCCCGAACGAGCGCGCCGCCCCAGCCTCTCTGGCGCTA
TGGGGGCGCAACGCGCCTGGCCCTCCCCAGGTGTGTCTGACGAATTGTTGATCTCGTTTTCTGATCTTAAATCGTTTTAA
TTCAAAAAAAATTCTCAAATTCTCTTTAGATTCATGTACCCAAATCATATACACAAAATCTAACCCAAACAACTCAAGGA
AACAACACTTTAACATCAAGAAACTCCTTAATCCCAACTTATATTCAAGAACAAAATCAATTCAAGAACAATTATCAAGA
ACATCAAATTCTCAATCTTTTTAGGACGAAAATATGTTGAATTAAACATGCTTGGCGCGTGGGTGAACTAACTCAACTCT
ATGTGATCTCACATACCTTGTAGGATCAATTCCTTGGTGAAATCCACAAGCAAAATCGATCGTTCTTGGCGAAATCCACA
AGCAAAATTGATCGTTCTTGGCGAAATCCACAACCAAAATCGATCGTTCTTGGCGAATCTTGCTTTTCCTCTTCTCCTTT
CTCTTGTTTTCTCTTTTCCCTTTTCTCCAAGCCCTAGCATATTTTGGTAAAAGCGTAAACTGATCTAATTCTGATTAGAC
CCTAACTTAATTACCAAAAACGAAATAAAATAATTGGGCAAGGAAAAGACCAAACTATCCTTTCAAAATCCGGATTGGAC
TTTCCTTATTCCAACAGCCCAATTTCCAAAGGGCATAAATCACTTATACGAACTCGAAATCACGCAAACTCATCGGCGTT
GGAAAGATCACCCCAAGAGCTTTCCTACCATATCTGGAAGTACCTCTAACTTACCCTGAGTTAGAAGTTATGGCCGTTTG
AAGTTGGCCAAAACTCAACTTATTCTAACTTAACAAAATTTCCAGATTTTCATTCTTTCCAAAAATAACTATTTTCAATT
ATTAGCTTTTTCCTAGTTATTTTAAATTGCGAGATGTTACAGACAAATACATGACAGTTTGCAAGATGTCCACTCCCGAA
TGGGTCTGCAGTGCACAATTCAAATTTAGTTGGAGTTTCAATGCAGGTTTCGAATACTAGGTGGGAAACCAAAAAAAGAA
AAAGTTTTCAAGATGTCAAACAGAATTACAAGGAGAATATGTAATTTGTTAATTGGAAGAAATTTTGTAACTGGTCTGTA
GTGCGCAATTTAAATTTAGTTAGAGCTCCAATGCAGGTTTTAAATACCAGGGGAAACAAAAAAAAAGGTTGCAAGATGTC
AAACAAAATTAAAAGGAGAATATGTAATTTGTTAATTGGAAGTAATTTGTATTTTCTTTTCAAACAGAAGATATTTATGC
TTGTGCATTGTTAAATTGCTTTCTAGCTTTATATGGAGGACCAGTGTCTTGAAAATCATCTAAACAGACGTGTATTGTCA
CTTTATAATGAAGTTTGAATTTATAGCTTTAGACAAGGCTGGTGAAGAAGTTGAATGGTTTTGAGATATTTTAAAAGACA
TTTCATTTTTGCTCAAACCGTTCGCTCATATATGCATACATTGTGATAGTCAAGCAACAAAACAAAGAACTGGAAGTGTT
ATATGTGACGGAAAATCTCGTCACATACAACAAAGACTTAATATTGTTAGATAACTGCTCTCTAGTGAAATTATCATTAC
TAACTATGTAAAGCCAAAAAATAATGTGTCAGATTTAACACAAAAGGCCTAACTAGAGAGATGATTGAAAAATTATCAAA
GAGAATGGGACTATAGCCAAGGACAAGTGATTGTGGCGGTGACTCTACCATCTAGAAGATTGTATATCCCAAAATCTAGG
TTCAAGAAATTCAAACAAAGTCATTGATGACTGTTCAACATTATAAAATAAAACCTTTAGTCCATTCTCGTGGTGAGACA
ATATTCAATATTAAGGATAAAGTGTTAAGAGTTTTTAATGTTTTTTAAGTTTGATATAATACATATCAATTAGTGTATAA
ACATGATGACACATTTAGGAATCACTTATATAAGTGTGAAGTGTAAAGTGTAAATCGCTTCAAGGAGAATTTTGTAAACC
TAATTCTCAGCGCACTTATGAACCGAATAGTGTTCATCGATGAAATTAACAAAATAGTGAGAACTAAATATGGTTAAAGA
GTTAATTGTGTAGCTTATGTTGTCTACGTATACACCAAAACTCGATAATTCAAATATATCAAATATATTAACTGATCGAG
TATATCTGATACATGTTTCACTACGAAAAGTTCAAAAAAAAACTTACTTATTCAAATGCAATTAATCTTTACTTACGAAT
CACATAGTTTGTTATTCCTATTTTTCATCAAATAGTCATTCTCCATTTAGGTAGTGGATTGTTGGGTTTTAAAAAGTGTA
AATGGGAAATGAAGTATTCTTCCGAAAAGACACAAAGAGACATGATGTAATTTGAATAACACATTTTCACATTGAATGGG
TTGTGACTTTTTCTAGGTATGGTGACTTTTACGATGAATTGTTATTTTTCCGATGGACTGTGATTTTCTTTAATAGGACA
TACGTTCATACTACTCTTTGTTGGTTGTAGCCTGTAAATAGAGGGGTTTTCTCTAATTTTTCTACATTAATTTTTTTTAA
CTTCTTCTGCATATTTTCTTACAAACAAAAATATAAAATCGGTGTTGATTTGTTACTTATTTTGAGTTGGACAAAGTTAT
TGACGTTTGAGGTATCGCTACACCAATACATTGATTTTATCTAGGGAGGAAGCAATCCATAACCTGGAGTATGGACTAAA
GAAGGAATAAAGAAGGAACAAGTGACACCATCTACCCTTTATTTTAACTCCTCAAGTTATTTCAAGATAACAGGAATCAA
TACTTGAACAAAACACTGTTTCCACCAATAGCAGCAACATTTGACTTCTTAAAGATGATAATAAAGTAATAATAATAAAC
AACGTTGTTGCAGGGTGAAAAATACAGAGTGAGAATAAAGTGGTAAAGATCCTGCATTAGTAATACTGAAAAAAAGAACC
AACAGAAACAAAAGACACATAGCATCAAATCTTCAAATATATGATGGAATGATCAACACAACTCATAATGAACATATTCT
CTATTGAATTTTAAGTTTCTTTTATATCAGCAACCAATATAAAAAGGGGTCCCTGCAAGACTCTAAGCTCAACAACAATC
CAACGATAATCTTTCGAAAACCAGAAGAGCAAGTTTGAAGAAAATGGGTGCTAACTACTCATCAACTTGGCATGAAACTC
ATAATATGCCAATCACACCACAAATCAAGAGGTCTCAAGTCATTGCTTTCCACTCTTCAACAAAATGGAAGCTCCATTTT
GATTCTTTGAAAAATACAAACAAACTGGTAACCATTAACTGTGTACAAGACTATCACTGTATTTAGTAGTCTTTTGAGTG
ACCTGATAGTGAAAAAAATTTTGTTACTTGTGTCATAGATGTCATTGTATGTATATTAGAAATCAGATGGTACTAATAAT
TGGTATCTTTTGCTCTGCTTCTACTAGATTGTTATTGACTTCACAGCTACATGGTGTGGTCCTTGCAAATACATGGAACC
AGTTCTTAATGACTTTGCTGCTAAATATACAGACGTTGAGTTTGTCAAGATTGATGTCGATGAGCTGGATGTATACCCTT
ATTATCTTTAACTTCACAACCTTTTCTTTTTTCCCTACACTTCTGGTATTTATACGGATACTAATTTCTTCTAAATCTTG
GATGAACTGTAAACAGGATGTAGCTCAAGAATATGGAGTTCAAGCAATGCCAACGTTCGTACTGATAAAGAAGGGCAAGG
TAGTTGACAAGATTGTTGGAGCAGACAGGGATGGGCTACAGAAGAAGATTCAGAAACACAAAGCTATCTACGTCTAAACA
AACCAAAAGGCAGTTATGTCATGAGCAGAGTTTACTCGACGATAGGTGTCTCTGTAGAATAAAATGTCATATCTGTGTCA
CTAAGAACTTGTTATGAGTATAGTAAAATCCAAACAGGCTGATTTAAGCACTAATATTGGTATATTTGATATGAATAAGT
AAAAGGTCTTTCAGGTTTCTGTGTTCATAGAATGTCTAATATTCATCGGTGTATCCTATGCCCCTGAACTCCACATTAGA
ATATAAAATATGAAAATACTAAAGTATCTTTGACATTGTCATACGACGTCTTTATCATGGAGAATCAATATAATGATAAA
GATAAATGAGTGTTTAAGTAAAAGACATTTAGTCAGAGCACCTTGGAGTAAACCTGTCATCCGGATGGAGTTAGCTGACG
AGGAGATAAATGAAAAATCTCCAAAGGAGAGATTTCGTCCATACCAATTCCAAAAAGCACCAAGGCAATATATTCATCAA
AGGTCTGCCATAGATGGAATCCACAATTAGAACATAGTGCCACTACTCACAACTACAATACTTGATATATAGCATCCACC
TCCAAATCAAACAACACAGCTCTTAAACTACTTGCTCCTTTTACATCCAACAAAAGAAAATGCAAGCAGCTACAGAAGTA
GCTACATTAGCTCCTCTTATGTTGCTTACTATTTGTAAATGTTGGAAGGCATCCTTAAGATTATATCCTAATATGCACAA
TTTCATTTCTACAGAAAGGAGGCAAAATATTTACATTCCGCAGCAACTCCAAGATAGTGTTAGTGACACCTTAAGTTGAA
CATAGGACTAGACTAGTCAATGCTCCTGCATAGCACCCTTCTGAGATCAGATTTCTGATCTGCATTTAGCCTTGATGGAA
ATTTAATGTCAAACTTGATCTTCAGATTCCCTTTTTTGCCACGTTCCTTTGATATTGGCATTCCCTCATTTTGGATTATC
AGCTCCTGTCCTGGTTTGACAATCTCTTTGATTGGTATTGTGAGTTCCCTTCCGTCCAAAGTAGTCAAGTTGATAGTTTT
TCCAGTGAGAGCATCTAGTAAAGATATTTTCTGATTCATGACTAGATCATTTCCATCCCTCTTGAAGAAAGCATGTGGCT
TTTCATCTATCACAAAAATGAGATCACCAGGGGCAGCTCCATATTCATAGTCCCCTTTCTCTGGAAAAGTTATTTTTGTG
CCTTTCTTCCAACCTGGTTTGATGTGTATTGCTAAGACCTCTTCAACAGTTGTTGGCTTACTGCAAAAACAAATTCACAC
ATGTAATAAAAGTGATTACAATAGGACTTGAGGTTAGAGCCACTGAGTGGAATAATTGAGTGAAACTTCATAATTAAAAA
CATTCATGGTTTGTAGTCCGCATATTCCCAAAACTCAATCGTCAATCTTTGCCATTAATTTGCTACCCCACCGCTCACCT
TGACCCTCCAAAAAAAAAGAACTATTGCTTTCAGTAGCTAAAAGTTTTGCCTCCCATTAACTAAAGCTTTTAATGTAGTT
TTATCATTGCACAAGGGAATCAAAACACTGAGCATGATCAATCAGCATACCAAGGTGATCATAAGCTCTATCTGTAAGGA
AAATGGGCATTAAACTTAGCTCAACACTAAATTTAGTTCATGAGGTGAGGATTACCAAAGACCATACATACACAAAACTA
GACATTTGGAGTGTGGACAATATAACATTGGGTAAAGCAATAATAAGGATAGGGTTGGCTCAAATACCATGTAAAAAATG
GAATTTAGGCCTGACTTAACACTAAAAACTAGCTTACGATGTGAGACTATATAAGGAGCCAACAAGTCATTCTCCTCAAT
CGATATGAGACAATTAATATTTTGGACAGGGGAATTGTAAACCGAGATCAATCTACCTCCCGGCGACCATAAATAAGCAT
TAAGCAACAGGGACTTTGATATACATCTGCAAACTGGCCTGGGTTTAAGAGCTTTTGATCCTTAACAGAAAGAATTGCCA
TGTATTTTCTCTAAAAACATCACATGTCTTTTTCAACCTTTAAGACTTGTTAAGTAACAAAGAAATGACAGAATTACTGT
TTTGTCAATGTACGAATGGAGGATGTGCAAAAGCACAAGAGTTAACAAAATAAATATCTAGTACACTCAATTAGTTGAAA
AACATTTGGTCAAGATGCATTTAAGACATTTAATCTCACTTAAAGATATTTTTGTAAGTGATGGACACAGAAATAACTTT
GCAGTAGGTTGACAGCTAGCTTGTCAGTACAAATTGAAGAGAACTTCTAGTATCACAGAGCCAAATTATTGAGTAATGAA
ATGATATGGGTCCAATCAGAGTGAATGGGTATTGATCCTTTAGCCAGTCTCAACTACTATAGTTGTTGTGAAAATAGTTT
TCAACCACTAAAATTAAAAAATATGAAGTTGATTACTTTACCCTGGTGAGTTTCATCTTTCAGAACAAAAACTTAACACT
AACATAGGATAATGATCCTATTTCATCCTCAACTCATACGTTGGGTGGACTCTCCAAAAACGCTGCCGCACCCGTGTCAG
ATTCTCTAAAATATACTGACTATTATTTGGAGTATCTAACACGCACCAATCGACATTTTGAAGAGTCCGAGCAACATAGC
TCAATTCTATCAAATAGGTTTTTGCTGCAACACCAAGGTGTTCTAACCTTTCTGTCAGTTCAAACCATGTTCTTTATAGC
TATGTCAAGCAAGATACTAGCTGATACACATTGGGATGTCAAAGAGATATCAAACTTCTACCATACTCCACCAAGGACGC
AGTTTGAAAACAGAAATTGGAACTTTTGTCCATTGAACCAGGTAGCAGAGTGAATCTTGACCATTAAACATCAATGAATC
TATAACCATAGAAGCATAAAGGACCTCAGTTTCGCCGAAACACCCAAAAAAGTCATACACAATTCAGCTGTTAGCAAATT
CAGCAATTGAAAAACATTTAACTTCTATCCTCCAGAGTTCAAACAAATACCAAATACCAAAACACTTACTTTTTTTGCTA
CCAAATTTGCATTCAATCTCAGCAATTTGATGATTAAAAATGAAAATTTGTTCCAGCTACAGAACAATTTTGATTCAGAA
AGTACAATAATCTCAGTCAATACCTCAGAAGAAAAGTAAATTAACTTTTTGCTTCAGAAAAAGGAAATTGACTAAAATTA
AACAAAGTCATGCTTCATTAAAAAAATATTTTAATTTTTCGAATTCATCAATGATATTTAATATAGGAACAAAGATGTGC
AATTACGTATTCAACGATGACGCACTAAAATACTTGTAAATATGCGTATAATATAAGGTATACCTACCCAGAATCATCAA
GAAGAATCCTTGAAATCTTCATTTTCCTTCTAGATCCTTTGTAAAGCTCCTCCAAGCTACACGGAAGTTTATTCTCCACC
GGCGCCGCTTTCCGACCAACTCCGGCACCAGAACCACTACTAAACCCCTCGGATCCACCAAAAATCTCAGCAAAAATATC
CTCCGCATCACGCGTATTGAATCTAAACCCTCTACCATTACCAGTCCCACTACCAGCACTAGTCGGCGACGCCGAAGCAA
ATTGACCAGACTTCAACGCATCCTCACCGTACAAATCATAGATCTGACGCTTCTGAGGATCACTAAGCACATCATACGCC
TCAGAAATCTGCTTGAATTTCGCTTCTGCTTCCTTATTGTTCTGACTATTCTTATCCGGATGCCATTTCATCGCTAATCT
CTTGTACGATCTCTTTAAATCTTCTTCACTCGCATTCCTAGATACTTTCAGTAAGTTATAGTAATCAACTCCCATTGTAG
CTAGCCGTCTGAAAAATCACCACCGGCGGTCGTGAAATGCGCAAGGTAGATGAAATGATTGATGTTGAGCTAAGATACGC
CTGAGTGAGATAAAGAGAATTGGAGATTTTTTATATTCGAATTTTGTTAAAATGACTGCGCTGTTACAGAATGATAATGA
CTAGCCTTTTTCCAAAGGGATAAAGCAGACTGACATAAAAAGAAGTGATGGAAGAATCATGCTACATTATAGCTTTTTTT
ATACAATTTTTTTTTTTAAAAAATAACTTTTATTAAAGTATGGAGGTCAAATTAATTAAGTATTTTCTTTTTTGTAATTT
GAATACATGAGATAAGCTTATGATGTTTCAGACATATGACTAAGAGATGCATAGGATTTAAGTGCGGAGGTGTTAGAGAT
TGGTTATAGAAAATGTAACCAAGCTCAAATTGAGGTAACATGAAATCTATTAGGCTAAAATCTTCACGAAGAGCAACAAA
AGTTCGCAAACCCTCAATTGATACCAACACCAATGATTGTTGGAAACATATTGAGAAGAGGTATTTAATTAGATAGGACA
TGAAGCAATTTCATGTTATTTGGGACATGATCGTAGATAGGAGATTATGAAGGATACGAAATGGGATAGAGCCTAGAGGG
ATAATGAGATAGTTGGAAGTTATAAATATATATATATATATATATATATATATATATATATATATATATATATATGGAAG
CAGTGAGAGCCAGAATTTTCAATAAGGGGGTTCAAAATTAAAAAAAATAGTCACACAAAATAGCCGAAGGGGGTTCGACA
TCTATTATATATACCTAAAAAATTATTTTAACTATACATAAATCATATAATTTTCCGCCGAAGGGGATTCAAATGAACTC
CTCATTCCTCATTGCAACATGCATGGCTCCGCCACTGTATGGAAGTACTCAATCAATATTAATTAATTAAAGATTAAGAG
TCAAACTTCTAAATAACCACTTAAATTTTAAGGATTACTTTAAAGCTTATTTTTATTTCATTTATGATATAATATTACTC
ACATATATATCACGATTTCTTTTTAAAATAATACTAAACACATTAAAAATTTCATTCGTTCTTAATTGGCATGTCATGTT
ATCAAAATCTTATTTATTTAAATAATATATGATAGATCAAACTCATTAATTAAAATTATAATATCTTATCCTCTTCTTTT
TAAGACTGAAATATTCATCTTTTATCATACTTAAACATTATTATATTTTTTTTAATTTTATAAAAAAAGTAATTTGAAAT
TTGAAATTAATAATTAGTGTCAACGTGGCGTAATGTGATTGGATGTGAAATGAATTTGATGACGGAGCTGTTAATTAGTA
AAGTAGTAGGCGAAGAGAACGTGCATGCGATTAAAGAGAGTGGGGACCACAGACAGTATCTTCAGTGGGAAACAGAATCT
GTTCTGTGTGGCAATTTGGCGACTTGACGGCGGACCCCTCTACGACGCCGTATTATTATTCACTCCGTTTCAAAATATTT
AATTGCCGTTTAGTAAGATACATTAGGAAAAATAATGCATATATTAAGATTAGCTATATATAACTAATACATAGAAATTT
ATGACATTTTTATATACATCACCAAATGATCCTTAACATCTTGTTAATCAGAGGCGTATTCAGGATTTTTAAATGATGGA
TGTACTGTTACAAAAAATATTGATCTAAGATATAAATTTGATTGATTCGATATTTAGATTCTTATTACTATAAACGTTTA
ATTTTTAATATTATCAATCCAAAATTATATATATAAGTTAAATGTTTAATTTAATGGTTAAGGTGTTGTGAAAGTTTCTT
AAAATCGTGTGTTCGAATCCTACTTGCCTCGTAATAATAATTATAGCCTATTGATCCCAGGCCACTACATTAAATTTAAT
TGTATTGTACCGATTATTGTAGTTTAAAAGACTCATTTGAGATAACAATCGATTTGGTGTAATCTTGTCGTTACTTTTAT
TTTTATTTTTAGCAACTTATTATTTAATAGTTCTATTTTATCTTTTTATAATAGTTCTATGCCGTATCTTATTACTTTTT
CTTTTTATAGATTTATCATTCAAATTATGAATATGCGATATGTAACCATGAAGAAAGATAAAATCTATTTAAATAGTATA
TTCATTACAACAATACAGTATGATATAATACGATACATTCGTTTCACAAAGAGTGACCTGGTTTGAGTTGACACAAAGTT
TTAGAAATTAAAGAAAACTTTTGAATCTTGTGGTCCTAAATTAAAGTTATGTCAAATGTACTAAATTGCCCTTCAATCTT
GTGACTTTAAACATGTCATGTGGAAAGCTGAAATTAAAATGTTATCAAAAAAGGAAAGAGATCATTCTTTTTTAAACAGA
TTAAAAAGGGAAGGAGGTCATTCTTGTTTAAACGGAGGGAATCTATCTATATATAAAAGGAGAAGAAAAAATGACACATG
TCATTACCACAATTTTTTAAATTTTAAATATTAAATAATTTTAAATAATCAATAATAAATAACTATTTAAATAAATATTG
AAACATATCAATAATTACAATTAGATCCTATGTAATTGTACGGTAGTTACAATACCACATTTTTTTAGTATATTTTAGCT
TTTAGATATTTTAGATTTAGACTCATTTACTTATACGTAACTACATATAATTTTAAATAATCATTTTTTACAAATCATTT
AATCAAGGAAAATTGGATTCACAATTTTATCATTTATAATATACCCATATATTATAAATGAGTATATATTTTACGTAAGG
AGTCTAAATATATCAGTATTTTGTATTTCAAATTTACATCAAAAAATAAATATATTTTCATAGATATTGGATTCACAATT
TTATCATTTTTAATATACTCATTTATTATAAATGAGTATATATTTTACGTAAGGAGTCTAAATATATCAGTATTTTATAT
TTAAAATTTATATAAAAAAATAAATATATTTTTACAGATAAACACAAATAAGACAGTTTTATAACTCCTTAAGATAACTT
CTCAATAACCATCCACTAAACAGGGAATTTTTAACTACATTTTTCACTGCATCTTGAAAGTCACGTACTATATATAGATA
TTTTCAGTAATAACTTTACATTATTCTCCTATATTCAACAATAAGTGGCTTTGCAATTTAACACAATCTCAAAAATTACA
TCCAAATCAATGCATTGGAACTTGAAAGTTCGTGTTATTCGATTGTGGATAGTTCCTGATAAATTCAAAGCAGAAATACC
TTACTAGTTGGAGATGATTTTACAAGACGAAAAGGTCGAGTGAGGATTTTGATTGCGAGAAGAACACAAGGTTATATGCA
AATATTGAGTTATTGAAGTAACTCTAATTATACCTAAATAGTATTTGTCAAACATTCAAAAGGTAAAAATTAGAATTAAT
ACATATACCCTCTGTTTTGTTTATTCTTAAAATTTATTTATCAACTTCTTATGTGCAAATCATAGAGTATTATGTGAAGG
TCTTCGTTTGTTATCTTTGATTATCTAATTATTGATTTGCAATTGTATATAATTTATTACTCCATATAAAAGGAGATGTA
CTTTCTTTGTTTCTTTTCATTAAATTTATTAAAATTTGATTGTGTTAGATTATTTTATTTTTAATTACTTGAAAGTGATG
TATTTGTTTTTAGTTTAGGCTTTTCTTATCAATGCTAGAAGACTATATCCTAAAACATGATAGGTTTGGGATGAAAGTAC
CTATACTTGCAGTATTTAAAAATAATAATATTATAAAACTGTATTTTGTAATGAAAGTACCTATACTTGCAATATTTTTA
AAAAATAAATATTATAAAACTGTATTTCGTAAAAAAAAAAAACATAAAAACTGACATTTGAAATTTAACAAAAAAAGAAG
TAATGCAATAGAAACTGTGAATTGACATAAAACACACAAGTTTAAACTGAGTCCATCCTTTACTACGGAGTCCTATAATC
AATGAAAAACTGTGTTGATAATCTTTTATTTTATCAGTAGTTTTCTTAATATAACCTATAACCTATAAGTTCTATCTTTA
CCTATATATAAAATAATCAAACTAATAATAATGATAATAATAATAATAGATTTCTATTTAAATTAAACTAATAATAGTAA
TAATATAATATATATAATAATACTAATAATAATGTATTATTTTATTTTTTAAAAAACAACCAACTAAATATGTCCTTTTA
ATCTTTATTTTGAACAAAATAGTAATAATTATCCAACTAAATAGGAAGTTTTAAAACTTCCCATTAACTATTGATAATCT
TTTATTTTATTAGTAGTTATCTTAATAAAACCTATAATCTATAAGTTCTATCTTTACCTATATGTAAAATAATCAAACTA
ATAATAATGATAATAATAATAATAATAATAATAATAATAATAATAGACTTCTGTTTAAATTAAACTAATAATAATAATAT
AATGTAATAATACTAATAATAATGCATTATTATTATTTTTTAAAAACTGCCAACTAAATATGTCCTGTCCTTTTAATTTT
TATTTTGAAAAAAAATAGTAATAATTATCCAACTAAATAGGAAGTTTTAAAACTTCTCATTACACTGTCCCTTCTAAACA
AATCGAAGAACTTTTAAACTATAATTATTTATTTTAAAATAAACCACGTATGGAAAAAATTATGAGTTTTTAATCTTTAT
TTTGAATTAAAAAAAATACCCAACTAAATAGGGAGTTTTAATACTTCCCATTACACTCCTACTTCTAAACAAATTGAAGA
ACTTTTAAATTAAAATTATTTATTTTATAAACCCCAAGTACGGAAGTTTCTTTTAAAATTTACATTTAAATATCATTTAA
TATTTTAAGTTTTATTTCAGATTTTTTTTTTGCATTTTAAAAAAAAATAGAACTGATGATAATGATAATAATAATAATAA
TAATAATAATAATAATAATCCAAGTATAATGTTATTATAAACATAATTTAACAATTTATTTTTATTTTAATTGATATATA
ATTTAAGAAGTTCTCAATATTTTATACTTTAATTCATTGAAGTTTATTTTTAATTGCATGAAAAAATTATATTAGAAATG
CATGCTTGAAACATAAAACCTATTGTTATTACTTATGTGTTATATAAAATTAATTTATTAACTATTAAAAATCGAATTAA
AAAAAATATGCGTGAAAACAAAATCAATTTCGGATTATACTCTTATGCATAATTATATATTTTAATCTAATCTTAATTAT
TATTACTTTAAAATTTCCTACACACATGAATGGAAAAAATAGTTTTAGATAAAACAATTTCATAACTCTCCATCCTTTAC
TACGGAGTCCTATAATCAATGAAAAACTGTGTTGATAATCTTTTATTTTATCAGTAATTATCTTAATATAACCTATAATC
TATAAGTTCTATCTTTACTTATATATAAAAAAAAAAGCCAAACTAATAATAATGAGAATAATAATAAATTTATGTTTAAC
TTAAACTAATAATAATAATAATAATAATAATAATAGTAGTAATAATAATGTATTTTTTTTTATAAAAAAAACCATCCAAT
TAAATATGTCCTTTTAATCTTTTTGAAAAAAATAGTAATAATTATCCAACTAAATAGGAAATTTTTAAACTTCCCATTAC
ACTCCCACTTCTAAACAAACTAAAGAACTTTTAAATTAAAATTATTTATTTTTATAAAAAAAAAAACACATATGGAAAAA
AATATGGTGTTTTAATCTTTATTTTGAATAAAAAAAATACCCAACTATAAACAAATTGAAGAACTTTTATATTAAAATTA
TTTATTTTACAAACCCCAAGTATGGAAGTTTCTTTTAAAATTTATCATTTAAATATCATTTAATATTTTAAGTTTTATTT
CAGATTTTTTTTATTTTAAAATAAATATTTTTTAATAAGATATAACCTTTTATCTAAAAAAATAGAACTAATAATAATAA
TAATAATATAATGATAACGATGATAATAATAATAATAATAATAATCCAAGTATAATGTTATTATAAATAATATTTAATGT
CTTCGATGTTTATTATTATTATTATTATTATTATTATTATGTATTTATTTATTTATTTTTACAGATTTTCAACCTTAGCA
CAAGATAAATGAGGAATTGTCTCTATCACTATCATAACATAGAAGGCATTAAGTTATGTTTTCATAATATTACTTTTAAA
GGACAGTCAAATTTCATAATTGAAAAATAATATTATGAGAAATAAAATTTAAACTTGAATTAAGATAAATAATATTTATC
TATATCTAGCTAGCGTTGAATTCTATCTTGAACAATATCACTATTATAAGTCATTTAGCAAATTTAAGACTATTCACAAT
ATATATATAACAAAATTAAATTAAGTTGAAAATTGCAATTTTAAAATATACTATAAGTTTTTAATTTTCAACTTTTAACT
TTTTAAATTTGAATTCAAAGATAACTATATAATATATATATATATATATATATATATATATATATATATATATATATATA
TTATATTACAATAAATTAAATTGTGTACTAATAATGTAAATTTAATATTGCTCAAATACACAAGTTAATGATTTGTATTA
TTATATTGTTATTATAATAAATTAAATATATTATTAAGTGCATTATATATTTTATTAGTTATTTTTAATTATAAAATTAT
TACATTTTAAATCATCCGTGCAACGCGCGGACACGTATATTAGTATTATAAATACGTAACAACTATGTAAACAATGTAAG
CGTTTTGGACATATTGATGGATTAGACAGAAAGTGTGGGCCATAGTATTTAAGATATAAAACAGTGCTGGTTTTAATTGT
AGTGGCCCAATTTTGAATTATAAATTGGCCCACTTACCAAGAGGTCTCTTTACAATTGCAAATGAAATGGTACCACACCT
AAGCTAAACGTCAATTCTCAATTATTAGAGCACATGAGAGAGATGTAACAACACTAAATTTCAACTTTGATTTCCCCCAC
CCCCCCTTCTAAAATTGCTTTCACAAACAACTTGGTAAGAGAACAGAATGTCGACGAACAGTTGTTTGCTTATAGTCGAC
AACACATTTCGAATAAATAAGTCTTAGCTATAAGTACAAAGCTCAAATACACATGTTGTTCAAAAATTGTATACTTACAG
TCTTCTATTAAATAGTATATTTGAAGAAAAAAAATATAATTTAACTTACCTCAATTTCTTTTGAGGTAAGTTAAAAGACA
TTGACTACTAATGAGAGAACATATGTTGGTTTGATTCATTTTTTTTGTTAAAAAATAAACTTAGGCAAATCATCCTTATA
TATTGATTTCACGGTTTAACTTGTTGTTGGATAATATTAATTACCTTGTGTTCGATTATGAAACTTATATGTTGATGATT
TCTCTAAGTAGCATAGGTTGATGATAAGAATTTCTAAAGGGCAACCTTTATTATTACCTTGTTAGGATTGGTCTATGATA
TTCATGGGCGGACCCACAAGTACCCGACAACTTTTAGATTTTTTTTTTTTTATATATATATATATATATATATATATTCT
ATAAAGAGATAACATATTTAAGTATGCCCAAACATATTTATCTCAGTAATTATTTCTACTTATTTCTTTTTTCTTGTTAA
CAGTGGGGCAAGGTATATGGGGGCCCATGAAAAGTGAACCCTTGGGATGTTTATCTCAGTATAGGATGAAATAATCAAAT
ATGCCCAAAAAAGTTAGAGGGAAGTAATAGTAAATTTATGTTTCCAATGAAATTAATTTATTTAACTATTGTTACAAAAA
CTACTATATATATTCCATTCTCAAATTTTAAGTTGTAAAGAAGTTGGTTAATTCCTTTTGTCACTTAGTATAGACCTTCA
AGATTTATTTTTTTTGGAAATTAACAATTAAGTAAATTGTTTGTTACACCACCTATATATATCACAGGGTATCTAGTGCA
TTCATATACAAAAAAATAAGAAATTATCAAGATATAATTGTATAAAAAATGGTGAAGGTAACAAGCAATTTGTTCTCTCT
AATTTTCTTGTTCATTTTGTTAGGTAAGATTTCTCTTTTCTCTCTTAATTCTTTCATAAGAGTTCTCTCCTTTTCTTTCT
TCTTCTTATGGTAATTAAAATAGACTATTTGTGTGATCATTTGATCCAAATGATAGTATATTCACAGTTTGATTAAAAAT
GATTGATAAACACTATAACCAAATGCTATAGGATAAACTATAAAGTCATAACTATTAACACGAATATCAATTTCATCGAT
AAGAGACATATACATACCTATTTTTACAAGTGTTGTTCCAAGGTAATTGTCTTTCTCTATCATATTTATGTCTTGCNNNN
NNNNNNNNNNNNNNNNNNNNNNNNNNNNNNNNNNNNNNNNNNNNNNNNNNNNNNNNNNNNNNNNGATAGGGGTCAAGCTA
CCCCCCAACCAACCAACCAACCAACTCTTTAACCTTAGGTTCATAATCTAATGATAATAACTTATTAAAAAAACTTACAA
TAACGAGCGGTGGACATGGAACCTTGCCTCTAACCTACAAAAGTTAGATTGACGAGCATCTAACGAAGGAGGTAGCATGT
ACATGGTTCCCACCTAAACTACAAAGAGAAAATTAGCTAACAAAGAAATTACATCTGTCATATTTCCTCTTAAAAGAAAA
AAGACGTCACTTATCATGTTGAAGCAAACCATTTATTTATCTAGATAAATTTTGAAGAGAAAGATACAAACTATTTTTTC
TTCGTACCTAACACACCCTTAATTTTTATGTTGTAACACCCCGTATCCAAAACGGACCAAAAATGCAGATTTTGGAGAAG
TTGCAGGTGCAACTTACGGTCACCATCCACGGACCGTAGGTCAGACCACGGCCCGTGCTGGTGGTCCGTGGTTTACCACT
GCAACCCCTCCCCAAACCAGCTCAGAAAATTTGGCTAAGTCCCGACTCACGGACAGACCCACGGTCCGTGGTCTGTGTCC
GTGGATCGAGACTTCCCCTACCCAGCCTCTGACACGAACTACGGTCGACCAGCACGGACCGTCAATAGATCCACGGTCCG
TAGGTCTGACCGTAGATGAAGGTCAACAACCAGTTAGGTGAAAAATTATTGATAGGTCAACTTCAGATGGTCATAACTTT
TAGCACAAAATTAATTATGTGTCCCATGACCTATGGTTAGATAGATAATTGAATTATCTTTCCAATTCCACCGAGTTTGC
TAAATTCCGACCTCCGAGTAAAAAGTTATGCCCGTTTTAGTGAAGCCCTGTCGGGCAGACTCGAACTACGGACCCAGTCT
ACGGACCGTAGATTGACCTACGGCCCGTAGGTCCATTCCGTCGATCACTCCGACAGCAGTTAATTCAGGGGTCTTTTGGT
CTTTTCCTATTTTGTTTAACCCCTAAGATACGTCGTTTAAACCCTAAATCATGAGGTTTTAATCAGTTTAAGCCTAGTAA
CATAACTAGAACTTACCTAAGTCAAATCATTAATCAAACTTAGAAGAATTAGAAGCAAGAGAGGAGAAAAAGGTCAAGAA
CCCTAGTTCAAGAACGCAATGAGGTTTCTTCAGTTCCAGCCCCGAAATCGAAAGATTTCTCCGTGGAATTCGTCACCAGG
TATGTGGGATTTCACTAGTGGGTTCCTTTCGCCCATTAGGTCCCTAGAATTCAGTCAGATTCTTGATTCCATGATTATGA
ACAGACCTAGGGTTTCTAGAATTTCAACAGATCATCATGAATTAGTTATTTAAATGTTCCAAATCAGATTATCATGTTAT
TGCTCAGTTTCTTAAATAAACTTCAGAACCCTAGCTATGTATTTCATTAGTTCTTGAATTACACTTGGTAGGTCAGATAT
TTCAGTTATTCAGATATACATGCTCCAGTTTTATGCCACATTATCAGTATATTTTAGTATAAACCCTATTTTGAGTTTTA
AACTGAGTTTTAGAGAAAGTTAAGATGAGTTTTGAGAAAGAGCTTCTAAAACATGATTAGTATGACAATTGAGTAGGCCA
TCAATGTATGAATAGTATGGTATCTAGATATACCATCAATGTTTATGCAGTATGACTTCCCAAGTCATCAATGATCATAG
TATAATATGATGTTGAATTGTTTTCTAAAAAGAAGTTTTCAAGTATGAGTATCTACATGTCAATATTTTGAACTATTCAG
TATTCCAGTCATAATATATTCAGTTATACATGCCTCAGTTTATGAATGCATCATTATCAGATTAATTGTTGCATTCTCAG
TTTGCATGTTCAGTTTCGAGCTATCCAGTATTTACAGAAATTCAGTCATAACCAGTTAACCACTTAATTCATTGGGAGTA
GCATAATACCGAGTTGGACTAGGGTTTCAGCGTACCCATATAGTCCCAGAACTACGAGCCACGTAGGTGTAAGTCCCATA
TGTGGGCAACATCAGTTTAGTGATCACGCCAGCATGCCTCTATACCTCTGGCAGGGTATATTGGGTCCTCTCGATGGGGC
GTATACATCGGACTCCACATTTAGCTCATGTGGTTTTATGTCGGTTATTAGTAGCTCCCACAGTTCAGTCAGACTCTAGT
GCATTGACCATATTTCAGTACAGTCAGTATTCAGTCTCAGCATGTTATAAATTTGGTCATTGCATTCAGTTAGCTCAGTA
TTCAGTACTTTCAGTATCTATATCATGTTCAGATTATATCATTGCTCAGTTTGCTTTGTTCAATTATGTGTTATTTCAGC
TTTACTCTATCCTGCATGCTCAGTACCTTTCAAGTACTGACGCATACGTGCGCTACATCTTCTCGTGATGTAGGTTCAGG
TTCTCAGCATCCAGATCACGCTTAGATCGGTTCCCGATCTCCAGTTCAGCAGAATCAGTGGTGAGTCCTCATTCTCCGAG
GACAATAGTCATGAGTTTCTTTTCAGTATTTTTAGTCTTTAGTTTCAGTTTTGCTAGACCTAGTTGGGGCATGTCCCAAC
ATTTCTAGTCAGTTTAGAGGCTTATTTCAGACATAGATAGATTCAGCTTAGTATTGAGTTAATAACTTCTTTGTATTAAA
CTCATCAGTTTTCATATATCTCAGTTATAGTATATGGGTATTCCCCATCTTTTCCACTTTATTTATGATTTAGCTTCCGC
ATCAGTTTATTATCTTTAGTATGCTCATGATCATGCCAGCAGGGTTAGCTTGGGATCACTTGTGGTCCTAGGTCCCGTGT
CCGCGTCTCGGGGTAGCTCGGGGCGTGACATATGTATTGTCAATAAATTTAACTTTTGATCTCTTAACATTTCTTATGAT
TTATTCACAGGTTCACCATCATATATGGTATTGGGACAAGTTCAAAATTGTAAAAGCCAAAAAGATTGTGATCCTGCATC
TTGTAAACATGGAATTCTACTATGTATACAAGGATTTTGTATGTGTGATGAGCCACCAGTGAATAGTGATGGTCCTTGCA
ACAAGAAAAGTGATTTTGATACAACTAAGTGTGCTCCCATATGTCCACCAAAATGTATTCATGGAAATTGTGTTTGTAGT
GGCCCTTATTGTATGTGAGCATGAAATATAATTACATATAAAGAGAACAATTTTTATCTTATATTTTCTTCTAGGTTGAA
GCTACTCTATTACCTTACTTTCCTCATTTGCATGAGAGAAAGAGTACAAGAAAACTTGTTATTAGGAAGGGAAAAAATGA
TTCCTAAAAGTTTATTTCTGGTTACTAAAAGATTAATAATGGCCAATAAATTTCGATTGCCATTCGTCCCTATAGGCTTT
GTCGCTAAAGATTTTGTAATCGATCGTTAAATGGTATATGATCATCTCTCAATGTAAAATCATATCTTCAAAACCTATAA
AATTTATAAAATTATTCTGTTATATTATGAAAAACAATCACACTCTAATAAGTATAAACAACTGATCAATTAAAAAGTTT
CTAATTCGATCGAGGGTAACTAAATATGTTTCGAAGAATTAAAATACCAATGTAAAAGGATTGCAAGAATATAAAATAAA
ATAAATTAGAATTTTAAACACATGACACGTGTTTATTCACTATCTAACCAAAGTTATCTTCTGCAATGAACAAACTAGAT
GCTCAAATAATTGAAAACTAAAAGCCTCTCTCGAAAAAGTAAAAGTGATTGAGATGCGAGGGGAGAACTTTCGTTTAACA
TTTTCGGAAAGACCACCTATATTTAATTATCGGATCGCCAAAGCATTGAGAGATAAAAGAAATGATTTATCTAACCATGC
TTGTCTGACTTCTCCAGCTAAGTTGAGATTTTGTTTCTTCCTTTGTTCTATCCTCTTCTTTTTTATGTTATGAAAGGCAG
GTCCTTCTATTGGACTCATTGTCACTAGGCAATCATCTTTGATCCTGATCGACCGATCATTCAGATCCCGAAATAAAGTA
TATCAAAACTCTTGTTCGAACTTCATATACTAGAATTATAAATAGATAGAGATATTTATAAGTAAACTAAACATTTAATG
AGTAACAATATAACTAGCTAAATTGAAATATTAACTATTGTAATATCCATATATATGATAATTTAAGTAGACTTTGAATT
TTTGATTCCTTTCGTTATTTACTTGTTTTTTAGTATTCTACTTTATTGAGCAACTTTTACATATAGCAAACATAAAAATT
ATATTTGTATGTTATAACTATAGTTTATATAATTGCAACTTTATGTTTGCTATGGAGCATCAAATTGTATAACTCGCTGG
CAATGCTTCAGATTTATATAATTTCGCTGGTAGGCCATTTGCATAAATCGCTGGCAGCCTCTCGTTTGTAGAAATCGTTG
GCAGCCTCTCAATTCAATTTTATGTGTTTGTATATCTGCATAAAATTTGAATTTGCATACAATTGAATCGAAATAAAATA
TTTGTATCTCTCTCTCTCGTTTGCTTTATACAACACAAATTATACATTGTAATTTGTATAATCTGTGTTTGTATAAAGCG
AGAAAGAGAGAAGGACAAAAGAGAACTGGGCAGGGGAAGATCTGTATTTGTATAATTATAAGTGTATAGGACGAACATAT
ATGTATTCTTATTTGTATATACAGTTTTCTCTCGCTTTATACAAACACAAACACATTTTATACATTTGTGTTTGTATAAA
AGCGAGAGAGGCGAGGGAGAGACTGGCGAGAGTGGCTAGCGAGAAACCTAGGGAGAGAGGCAAATGACAACAATTTGCTA
CGGGTTACAATTAAATCAAACTATGGTTATAGCATTTCATTTGAATTAATAATTTGCTATTATATACAATTTTCCCAAAA
ACCTATAAACTTTAAAAATCTCTTATCAAATCAACAATTGGACCGAGCTGACTCAAATGCCTAGCCCATGTTGATGGTTC
TATTTGTGATTAAGAAAAAATTACAATGTAATTAGTGCATTAAATTTGTAATATCTTACAATAAAATGAAAATATTAAAC
ACAAGTAAATTCCTTTTGTCACATACTGCACCTTAAATTCCTTTTGCCACTTACTGCACCTTAAATTCCTTTAAAACTTA
CATGTGCACCACCAATATATATATGTCACATGATATCTAGTGTATTCATATACAAATCAAATAAAAAAATCATCAAGATC
TAGAAAATGGAGAAGGCAACAAACATTTTGTTCTCTCTTACTTTCTTGTTCATTTTGTTAGGTAAGGTTTCTCTATTTTC
TCTCTTTGTTCTTTTAATTTCATCAATATAAAGTATTTTCATTCACGTTTCAATTTGTTTCATCATATTTAAGTATCGTC
GTTCTATGTTAATTGTCCCCCACTACCATCTTGCCCCACCCTAGATCTCCCCACTCTCACTCTTGTCGCTTGCCCTTACA
TATCTTGCCAGTACAATTTTTTATTTACTTATCAAATATCAAAAACATTCTTCTTTGTACCAAATACATCTTTAATTTCT
ATAAATTGTCAATGAATTTAACTATACATCGATCATTTAACATTTTTTATGATTAATTTATAGGTTCACCATCATCTATG
GTATTGGGACAAGTTCAAAAGTGTAAAGTCCAACAAGATTGTGATCTTGGAGTCTCTTGCAAACATGGAATTCTACAATG
TTTTGAAGGATTTTGTATGTGTGATGATGAGCCACCAATGTACCTAGCAAGTGATGCTTCTTTAAGGAAGAATATTCATG
TTAATTCTTGCACAAAGGATAGTGATTGTGCAAATAAATGTCCTCCCATATGTCCTGCAAGTTGTTTTAATGGAGTTTGC
TTTTGTAGTGGTAGTGAGTGTTGAGGTCAAAATTGAGTCATGAAATATATATGAGAGAACAATTTATCTTAATCATATCG
CTTTATAATAAAAATGTTATTTATTAATTCGTTTCTTTTGTTTTCTGATTGTTATAATGAAATGCTATTATAAAGAATAT
ATAACATAACATAAAATTAATTCTAAGGAAAACTTAGTTATTATAGTGAAATATGTTCATCAAAAATGGACGTTACGAAA
AGGTTTGACTCTAAGAGCAAAAATTTCTTCTAAGGAAAAAGAATAGAACAAATTCGCAAATTTATCCCAATAAGTGAAAC
CGTAAAAGAATAATAGTTTTGAATTACTTTTAATACGTTAAGGATATCCAATAAGTGATCAAAGGAATATTATTTTAAAC
ATGTCTAATACGTTAAGGACATTAATATTTGTTCTTTTTTTGATTTATTATTTACCAAATTAAAAGTAGGATAACCTAGC
CTGCCAATCTCAAAAAATATATTTCAACTTATCTTGTAATTGTTCAGAACACTAGCTAGGACACTGATTCATGAAATTAT
ACGAGATATTTCAAAATTTAAATTTAAATTAGCTCTATATTTTATTTGATTGAACGTATAAATTTATCTTGGAGTTCGGT
AACTTCATTTTTAAAAGTTGAAATTGCACTTCATTAAATAAAATATTGAAGTACAAAAGGATTGTACATTGTCAAATGCA
AGTCTATCAGTAATTTTATTCCCTTTCTCTGTAAATTTGTATAGTTCTCTCCATCTCACTTCTTTAGATCGGATTTTTGA
CTCGATATGAGTATCGATAGATTCATTTTTTCATGTAGATAATGCGTTTGATAGATTTGGAACATTCTAAAACCCTATGT
GATAAAATCAACACTCTGTGATCAGGAACAATCGAATTCCTCCATTGATGAACATTGAGTTCATATGAGGAAGGAAGAAG
AAGATTCTGGAAGAACTACATAAGGAATGTGTTTCATTGAATATGAATTAAAAAGTAGTAAACATTTACAATGTGACTCT
ATATATATACAATCACTAACAAAATACAGCTGGAAATTAACTAACTAACAACTTGACAAATAACAACATGACACTAACTA
CACTAACTAATTTCACTGTGCATAACTAACTTTTACTGTACACAACTAACTAATGGACTCTATACTTTATATTCTCATCA
CCCCCCCTCAAGTTGGAGGTAAGTGAGTTTACAGACAACTTGTGTAATAATGAAGTATGCTTAACTCCAGTCAGAGCCTT
TGTAAAAATATCTGCCAGTTGTGAGTCTGTGCAAATATGATGAAGTGTGATCAGGCTCTGTTGAAGTTTATCTCTAACAA
AGTGGCAATCAATTTCAATATGTTTGGTTCGTTCGTGAAAAACTGGATTCTTGGCAATATGTACTGCAGCTTGGCTGTCA
CAGAAAACCTGTAATGGTAAGGGGCATTGCACAGACAATTCAGTTAGTAACCTTTCAAGCCAAACCAGTTCACCTACTAC
TTGTCATACAGCTCTGTATTCTGCCTCTGCAGAGGATAATGAAACAGTGGCTTGTTTCTTAGACTTCCAGCTGATAGGAC
TGTCACCCATAAACACTAAATAACCACTAACTAACTTCCTTGAATCAGGACAAGCAGCCTAGTCTGAGTCACAATATGCA
GTGATGGTAAGGTCAGGCTTATTTGAGATGAAAATTCCCATTGTAGGATCTTGTCTCAGGTATCTAAGGACATGATAAAC
TGCTGTTAAATGTGGTTCCCTGGGTGTTTGCATGAATTGACTGAGGTGTTGCACACTGTAGGCTATATCCATCCTAGTAT
TTGTAAGAAAATTGAGCTTCCCGACCAACTTCCTGTAAAGAGTGGGATCTGATAGAAGCTTCCCATCAGTGGCCCTTAAT
TTCTCAGTGTAATCAAGTGGTGATGCAGCAACCTTGCAGTTCAAAGAGTCAAATTCCTTTAACAGATCAGTAGTGAACTT
CTTTTGTAAAATAAGAACACCATCAAGGCTGTATAATATTTCTAATCCCAGGAAGTAGTGCAGTCTACCAAGATCTTTTA
TTTTGAATTGATTATTCAAAAAGGATTTCAAAGAGCTGATTTCCTCCTGATCAGTTCCAGTCAGAATCACATCATCTACA
TAAATGGCAACAAACACCAAAGAGCTTCCCTTCCTCTTATAAAACAGTGAATAATCACTATCCGAATGTGTGTATCCTTT
AGAACAAAGGCTGCTGGCCAATTTGTCATACCATTGCCTACTAGCTTGTTTTAAACCATACAATGACTTTCTCAACTTGC
ACACCATATTTTGACTGTCCACAGCAAGACCCTGTGGCAATTTCATATACACTTCCTCATTCAAATCACCATGAAGGAAG
GCATTATTGACATCAAGTTGATACAAATTCCACCCCCTCTTGACAACCAAGGTGATGAGGGTCCTTACAGTAGTCATTTT
AACCACAGAAGAGAAAGTTTCATTGTAATCTATTCCAGCTTGTTGAGTATACCCTTAAACCACCAGCCTGGCCTTGAACC
TTTCCACACTACCATCTGCCTTATGTTTGATTTTGTACACCCATTTACAACCAATTGCATGCTTTCCTTGGGGGTAAGGG
AACCAATTCCCATGTATTATTTGCAAACAGGGCTTCAAATTCTTGTGTCATTGCCTTTTGCCAAGCAGGATGCAAGACTG
CTTCCTCATAAGAAGAAGGTTCATAATCATGTGAAATGGTTTCAATCAACTGCTGGCTATCAGAACACAAAGAGGTGAAG
CAAACACTATCATGGTTGGACATAAAAGAGGTGAGAGAGTGATGGGAACTTGAAGCATCTGGAGAGGAGTGCAGGTTAGG
TAGAGTGTAATTGTACTGTTGTAGATAGTGAGGGGTATGAAGTGACCTAGTTGTTCTTCTAAGAGTAGGGACATTATCAC
AAGAGAATATGGGTGCAGGTATGGGTTGTGAGGGGATTAATGAGTTGATCGGAGGTTGAATATCAGGAGCTATGGGTGAG
ACTGTGTCTTCATCATGGGATGTGTTACTGTCCAGAGATTCATCATTAAAAAAGGTGTTTGTCGAAGTAGGTATGTAAGG
CAAGTTGTTGGAGTGGTGAACCAGGAGTTTTAAAACAGAAAGAAAGCTAGAACCATCAGGAGCCAGTACAAAAGGAAACA
CAGACTCATGAAAAATAACGTCTCTAGAGATATGAACTCTTTTGGTAACTAAATCTAAAACCTTGTACCTTTTTGTATTG
AAGGGATATCCAACAAAAATGTGTGGTGTTGCCCTAGGCTCAAACTTATCTTTATGAGTTTTCAAAGTAGTGGGAAAACA
TAGGCAACCAAAACTTTTAAGATGAGAATATGTGGGTTGTGTATGATACAACAATTCATAGGGGGTTTTATTTTGTAAAA
TCTTGGAAGGCAATATATTAATGATGTATGTGGCTGTGAGGACACATTCTCCCCAGTATGGCATGGGTAATTTGGACTGA
AATAAGAGTGCTCTTGCAGTTTCAAGAAGGTACTTGTGTTTTCTCTCAACTACACCATTTTGTTGAGGTGTGTAGGGACA
AGACTTTTGGTGTATTATACCTTTCTCTTGGAAAAAATGAGTGGATTCAGTAGAGGTGAATTCCAGACCATTATCAGACC
TGATAATTTTCAATTTGGTCTAAAATTGGTTTTCCACAAGTGATACAAAAGCTTTGATTGTTTGTAAGGCATTGCTTTTA
CACCTCAGTAGTTGTGTCCAAGTAGATCTAGTGAAGTCATCTACCATGGTCAAGAAATAATGATAACCATCATGGGTAGG
AATGTGGTATGGTCCCCATAGATCAACATGGAGCAACTCAAAAACTGTGGTGGTGTTGGTTGTACTTTTTGGAAATGGCA
TTCTAGTTTGCCTAGCCATAGGGCATATGGCACAAGTAAAGGGTTGTCNNNNNNNNNNNNNNNNNNNNNNNNNNNNNNNN
NNNNNNNNNNNNNNNNNNNNNNNNNNNNNNNNNNNNNNNNNNNNNNNNNNNNNNNNNNNNNNNNNNNNNNNNNNNNNNNN
NNNNNNNNNNNNNNNNNNNNNNNNNNNNNNNNNNNNNNNNNNNNNNNNNNNNNNNNNNNNNNNNNNNNNNNNNNNNNNNN
NNNNNNNNNNNNNNNCATGATTACATTTGACTAAAGAAGGGATTGTATGACAATGACTTGAAGAGGCATGAGATGTCCTG
GTCCCAATAGGAGATGGACAGCAGTTGTGACACTTTGAACACAAGAAATACAAACCATTCTTGGCTCTACCAAGTTCCAG
AGGGCTCTTCAGAGAAGGGCCCTGCAGTAAACATGAAACATTGTTAAAACTTGCTACACCTTTGAGTTGAAACACTAAAC
AATGAACTGAAATTAGATTGAACTTGAAACTGGGCACAAAAAGCACTTTCTGCAGAGTTAAAACTGGACTTAAACAAACA
TCACCAATTTCAGTTACTTTAACTTTGTAACCATTTGGTAAACTGATAAGGAAAGGAGATGGTGGTGGTCAAATGTTTGT
GAGTGTGGTTTTATTATATGTCATGTGATGTGATGCTCCTGAGTATGTGATCCAAGAATCAGCAGGTAACTTTGCACATT
TACAAGAAAGATCCCCTATCTCAGTAATAGAAAAATAGCAAACAAGTATACCTGCAAGGTTCATAGCTCCACTTAGCATG
TTCTTTGAATTATTTGTAGTTCCATGTCCAACCTGCAGTGATCCTAAGAGATTAAGCAGTTGTTCATACTGATTTTTGGA
CAAGTTCAATGGCATTTTCCTGTTCAACCCATGATCCCCTTCACATCGACTCCCATCACTCTCAGAAGTACATGCATTTG
CTGCAAAGACAACATTTTTTCCCTTTGAGAATTTAAAATTTGGTGGATATCCATGAAGCTTATAGCATCTGTCTTTTGTG
TGGCATGTTCTCCTGCAGAGATCACAAAACAAAGAAGTCCTGCTGGTACTGGAGTTTCCTCTGAACACATTTGTGTTGTT
CGAATTTCCAGTTGTTCCTGCACTTTCTCTAGATGAATTATAGGTGGTTCTGGGTCCTCCTTTGGTACCTGCACTGTTGT
AAGTTGAAGCAAAAGCATTCAAAGAGGTTGAATCCAAAGCAGTGTGGTTATGAGGCTTCACTTCTCTTTGTTTTTTCTCT
TGAGACAATATGGCAAAAGCCTGTGCCATGTTAGGTAGGATGCTCATCATGAGAATGTGTCCCCTGATAGCAGTATACAT
TTCATTCAGCCCCATCAGAAAGTGTATAAGTCTTCTATCCTGTTCAGCCTTGACTAATTTTACCTTTCCACCACAAGTGC
ATACACAGTTGCATTGAGAACCTACATCAACAGTGCTCATTTATTCCCAGAGTTTCTTCATCCTCGTATAATATCCAGTG
ATATCCAAGGTACCTTGGACAAGATCATTTATCTCTTTTTGAAGTTGATACAACTTGCAACAATTGGTTTGGTCATACCT
CTCTTCCAATTCACCCTACAATTCTTGTGCATTACTAACATATTGTAGGCTATCTCTTAGATCTGGTGATAGAGCAAGAG
GTTACCATGTCATTACATCTTTCCCACTGCTGAAAACTAGGATCAGTAGGATCAGGTCTCACAATTTTTCCATTGATAAA
TCCTGTCTTACTCTTAACAGACAAGGCTCTAAGAACAACTCTCCTCTAAGATCTATAACCAGTACCATCGAAAACAGCAG
GCAACAGAGACGAACTTGCATTCTCGGATGGATGCAAGTAGAAAGAGCTAGGGATGTCCATCCTAACAGTGGATGTGGAA
CTAGTCTGAACTGGATCAACTTGGTTATCAACCATGGTGAAATCAGATCTCGATAGAATTCAGAATTGAAAATAGGAAGA
AAAAAACGAAACACAATTTGAGCAACAACAGCTGAAACTCAGAATTGAAAAAAAACTTGAAAACAAAATCGAGGACAGAA
GTGCAGGAACAATGTCGATTTGATTATTAACAATCTGAAAACTCAAAATTCAACCATGAATTTGATATGAAAAACTCATA
GACTGATGTAGATGCGGAAGAAGGAGCAGGATCTATGTCCAGTGCTCTGATACCATGATAAAATCAACACTCTGTGATCA
GGAACAATCGAATTCCTCCATTGATGAACATTGAGTTCATATGAGGAAGGAAGAAGAAGATTCTGGAAGAACTACATAAA
GAATGTGTTTCATTGAATATGAATTAAAAAGTAGTAAACATTTACAATGTGACTCTATATATATACAATCACTAACAAAA
TACAGCTGGAAATTAACTAACTATCAACTTGACAAATAGCAACATGACATTAACTACACTAACTAATTTCACTGTGCATA
ACTAACTTTTACTGTACACAACTAACTAATGGACTCTATACTTTATATTCTCATCACTATGAAAAGAAATGGAGGTTGTG
TGAGGGTTCGTGACGTGTTTGTTTGGCCTTCGAAGTAGGTTATGACTTATAATATTGAATTTTGAGATGATTTTGGTTTA
TGGTTTATACATTTGACACTCTTCTACGAAAGAGTTTGGGTTTTAAAACTATTTATTTTATTATTTCTTTCTTTCACGTC
TATTTATAATATATATTTATATTAGCAAATCATTGACTTATCTATCGAGAAATTTGAATAGATATCATCAAAAATTTTAA
TAAGTCAATTCATTTTAGATCCTGTAAATCCACTTTTCCATCCTATTATCAAGACGAATATGACCGATTGAAAATAGTCA
ATCGAGTCTTCACTCAAGTTTTGGTTCGTACCAATATTCCCTTAATACCTTATATCATTGAGTAAAAAGGTGGTGTTTAT
ATTAATAAAATAAGATTTAAGGCCAATAATTTAGCTTTTGATTATTTTTTTTCTTTTACTTTTAAGAGGTTTAATTTGTC
TAAAATAGCAATACCATTACAAGGCTCATTTGATAAATGAAATAAACAAATAAATAAAACTAAGAGTTGTCCATCAATCC
ACGAAACCTAAAATCTTGTACAAAAAATTACTCTATTTGTTTCATTTTGTTTGTTTTACATTTTTTCTATAAAAAAAATC
TTTTTTATTTAATTTTAAGTTTTCACACGACATATTTAAGACATAATAAATAAGAATTTTGGTATGTTATACATATCTTT
AATCTAAGAGCACAAGATTTAAAGTCTTCATTATTTTCTTAAATTTTATATCAAGTCAAGTCAAATCAAATATATTTACA
TGGAGGAAATATTTTTTTTAGATGCTGTTGAAACTAATTATAGTAATTATTTAATCTTGTTATTACTATATATAATTATA
TTCCCTTTATTCATTGTTTGCAAAAAAGATAATGCACATCTCATTGTCTATAATTCAATCAATATTTTCCCTCTTAATTC
TAATACTATTATATAAATTAGAAGTACATCTGATTTCTTATATCTTTAAATGATAAAATATTAAGTGTATAAATTATTTT
AAATGATCAAATCTTAAGTATATAAAATATCTTCTTAAAACTGATAAAATATAAATTTGCTTTCCATATTCCCAATTGAC
TTACAAAAATTAATTAATTTTCTTTTATTACTTACTATACATTTTAGACTTTACCATTTTTGGAGTGCATCAATATGGTA
AGTTGGTGGTGCACCATCTATATATTTGTATCCTACAACATATGTTTGTGCACATTCATATACAAAACAAAAGAAAAACT
ATCACTCAAATATAGAGAATGGAGAAGGCATCAAGAATATTGTTCTCTCTTCTTGTTGTGTTCATTTTGTTAGGTTAGAT
TTCTTTCATTTTTTTCTCTTGTGTTTGATAGAAAGAAATACATTTTTTGAAAATTGTTTTTAATTTACTAATGTTTGGTT
GTTCAAAATATTTTGAAAACAAAAACATTTAATTTTAGAGAAACAAGTTCTTTAAAAATTAGAAAAATTATTGATTGTGG
CCATGATCTCAACGATAGTGAGGAGATCTATATATATTGCTATCATCATTTACATTCAGTAAGTAGAATATACTTCAAAC
CCTTAAAAATGAATTTCATAAGATTAGGGAAACAAGTTCTCCAAGTGGTATTCCACGTTGATAGTTTCCCCCTCCTCCCC
CATCCTACCCCCAACATACATTCTTAATTCACTATTTATTTAAATTTATATAAATAATTTATATATATTTTAAATGAATT
TAATTGTTGATTTTTAACAATATTTTTTTGTGATTTCTTATATAGATTCACCTTCATGTTTGGTGTTGGGACAAGGCAAG
GCATGTCAAAGTGTTAAAGATTGTTATACCTTATTTTGCAAACATGAACATCTAGTTTGTTTAGGTGGACATTGTATATG
CAATGAATCACCAAAATTTTTTGTAAATCCTTGTAAAAATGGTGGTGATTGTAAGAATTCATAAAAGGTGCAACAAATAT
TTTATCTTATCATTCGAGTAAATTAAATTAAATAATATTATCATTTTCTGATAACCCTCCATTTGCCTCGATGATTTTAC
ATATTCAATATATTTTAATTTGTTGTAAAATGTAAGACGTTTCATTTTTCATTTATTAATTTCACTTATTATGCTCGATT
GCTCTTGATTGTTAATCTTATCTAATTAAACATACAATGAAAAAGAGTACCACCTTCAACTCAAGATATATGATTAGGGT
TGAAAGTAAGACGATTAAACTGAGTCCAAATACATGTAATTTTGCGATTCATTTAAAATTTTATTTATAAGTTGGATTCA
AAATAATTTAAATTGGATGGAAAAACTAAAAATACAACAAACAAGTGTTCTTAATCCTTATAAAGGCCAACAATTTAGCA
TTTTGATTATTCTTTTTCTTACTTTTAACAGGTTTGACTAAAATAGCAATATCATTACAAGGCTCATTTGATAAATGAAA
TAAATCAATAAAACTAAGAGTTGTCCATCAATCTATCAACATAAAATTTTGTACCAAACAATTTTTTTTTTCTTTTTAAT
CTCTATGTTTTTTTTAGTTTGTTTCAAAAAAATGTATCTGCCCTTTTTAACATCTATAATTCTAACTTTTCATATATAAC
ATGTTTAAGATCACAACTCACAAGATTAAAGGATATTTTGGTACATTCCAAATCTTTTTAATTTAATATCATAAAATTTA
AAAGTCTTCATTATTAACTTAAATTTTATATCAAGTCAAACAAAAACAAAAATAAAATAAAATTGAAACAGAGAAAATAT
TTTTTTTAGATGCCTTTGAAACTAATTATAGTAATTAATTAGTCTTGTTACTATACATAATTATACTCACTTTGTTCATT
ATTTGCAAAAAAAAAGATTCTGCTTATCTCATATTGTCTATGATTCAATCAATATTTTTCTTTTGTCAAGAAGTGTTTTA
TCCTTCAATGTGGGATTTTCTGACGTGAATCTAAATTTAGTCAGACTTTAATGTAGGTATCGGCCACCGGGTGGGAAACC
AAAAAATAAAAAAAAAATATTTCCCTCTTAATTCTAATACTATCATATAAATGATAGAACCATAAATATATAAAATGTCT
TAAAATGATCATAAAATCTTAAATATATGAATATCTTCATAAAATGGTAAAATATAAATTTGATTCCATTTAATTCCCAA
TTGACTTCCAAAGAAATTGATTAATTCTCTTTAATTGCTTATTATACATTTAAGATTTTTACCATTTTTGGAGTGCATCA
ATAAGGTAAGTTGCTGCTGCACCATCTATATTTTTGTATCCTAGAACTTATGTTTGTGCAAATTCATATACAAAACAAAA
GAGAAACTTCCACTCAAATATAGAAAATGGGGAAGGCATCAAGAATCTTGTTCTCTCTTCTTGTTGTGTTCATTTTGTTA
GGTTAGATTTCTTTCAATTTTATCTCTTTCTGTTCAAAATATTGAAAAAAATTATGTTTTTCTAGTGAAACAAATTCCTT
GAAAATTAGAAAAGTTATTGATTGAGATCCTGAACTCAATACGAGTGGGAGTTCACTTCTTTTCGTACAACTCGTCCACG
TGTACTTTTATTTATGATATATATTAGACCTATATGTACATAGTTCATCATCTACAAAATTTACTCCAAAATCGATATCT
CCTTAAAAATGGATTTCATAGGAGCAAAGAAACAAGTTCTGCAAGTGACATTCCGCAGTGACTGTCTCCTCTCCACCCTA
CGCCACAATCACCTCATCTCACCCTCCTCCCCCAACCTACCCCCAATCAAGATATCAATATTTCTATATGATTTCAATGA
ATTTAATTGTTGATCCTAACTCTTCTTTTTTAATTGTTTTTTATATAGGTTCACCTTCATGTATGGTGTTGGGACAAGGC
AAGGCATGTCAAAGTGTTAAAGATTGTTTTACTTTATTTTGCAAACATGAACATCTAGTTTGTTTAGATGGACATTGTAT
ATGCAATGAATCACCAAAAAAAATTGAATTCGATTATTGCAAAAAAGATGATGATTGTAAAGCTATATGTGGTCCTGAAT
GGTCATCAATTAAATGTATTGATGGAATTTGCTATTGTAAAAACCCATAAAAGGTGTAATAGAATATTTTATCATATTAT
TAGAGTAAAGTTAAAAATAAGAAATATAGTTCTTATTATTATATATTGTCTTATAATTAATATCCCTTTATTCACTTTCT
TGACAATTTTACATAATTGGTTTATTTTAATCTGTCGTACAACGTAAGATATTTTATTTTCCGTTTACTAATTTCACTAA
TTATGTTTTTTTTTAATAGATAAATGTATTTAAATGAAACTGAAGAATATAAATAAAAAAAGGAGCAACCAAACTTAAGA
ATACATTTATATCAGAGAACAGTCAATACGTATGTAAAGATATAAAATTGATCAAAAGTACAGATAGATATTTTTAATAT
ATAACATATAAAATTAATTAGTTAATCCTTTTTCTTTTTAATAATAGCACAAAACGCGGATATATTAGTATAAAATAAAA
CATAAGTGGATTGATGGACGTAATTCTTAAGAACTACTCCCTCCGTTCAACAATAGTTGTTCATTATATTATTTTGGAAT
CTCTTATAACATTAATACTAGTCCATTTAATAGGGATGGCAATGGCCGTGCGCGACAGGGGCGGGAGCGGGGCAGGGTAG
GTTGAGCTTAATCCGCAAAATATTTTAATCCGCCTCTCCCCACCCCGCATAACACTTTTTTTCATTTTTAACCTCTTGCC
CCGCATAGACCCGTTCCGCATGAATCCACCCCACATAATTTTTTTAATTTTTTCTTTTTCTAGTTAAGTTTGATACTAAA
AATAAAATTCATAAAAATAAATTCATTTTTTCATTAAGTTGTATTAATTTAATAGGGTAGTAACTTAAAATTTTATTTTT
TAGAGGTCAATTGGGAAACATGTAAGAAATTGAATATTTTTTATTGAACCATTTTCATTTACTATGTTGAATATCTACTA
TTATTTCCCCTAAGTGTTTTACCCTCCAATGAGAGACTTTCTGGCGTGAATCCGAATTTAGTTGGACTTCAATATAGGTA
TCGAATACTGGGTGAGAAACCAATAAATAAATAAATAATATTTCCCTCTTAATTCTAATACTATCATATAAACTTGAAGT
ACATCAGATTTCTTATATCTTTAAATTAAATGATAAAATCATAAATATATAAAATATCTTAAAATGATCAAATCTTAAGT
ATATGAATATCATCTTCTTAAAATGATAAATATAAATTTGATTCCATTTAATTCCCAATTGACTTCCAAAGAAATTGATT
AATTTTCTTTTATTGCTTACTAAACATTTAAGACTTTTACCATTTTTGGAGTGCATCAATAAGGTAAGTTGTTGGTGCAC
CATCTATATATTTGTATCCTACAACATATGTTTGTGCACATTCATATATAAAACAAAAGAGACACTTCCACTCAAATATA
GAAAATGGAGAAGGCATCAAGAATCTTGTTCTCTCTTCTTGTTGTGTTCATTTTGTTAGGTTAGATTTCTTTCAATTTTC
TCCCTTTCTTTTTCATAAAGGTTGTTTTCGATACAATTTTCTGATGCTTATTTGTTCAAAATATTTTGAAAAAAAATATT
TTTCTAGTGAAACAAATTCCTAGAAAATTAGAAAAGTTATTGATTGAGACCTTGAACTCAATAAGAGTGGGGATTTGCTC
CTTTTCAAACAACTCATCCATGTGTACTTTGTTTTATGATATATATTAGATCTGTATACACATATATCATTATCTGCATT
CAGAAAACAAAATTTACTTCAAAATCGACATGCCCTTAAGAATGGATTTCATAGGAGCAAACAAACAAGTTCTGCAAGTG
TCATTCTACATTGATTGTCTCCTCTCCACCCCGCGCCCCAATCACCTCATCCCACCCACCTCCCCCAACCTACCCCTAAT
CAAGATATCAATAATTTCTATATATATTTTCAATGATTTTAATTGTTTACCATTTTTTAAATTTGTTTCTTATATAGGTT
CACCTTCATGTATGGTGTTGGGACAAGGCAAGACATGTCAAAGTGTTAAAGATTGTTTTACCTTATTTTGCAAACATGAA
CATCTAGTTTGTTTAGATGGACATTGTATATGTAATGAATCACCAAAAAAATTTGAAAACGATCGTTGCAAAAAAAAATG
ATGATTGTAAAGTTATATGTGGTCCTGATTGGCCAGTAGTTAAATGTATTGATGGATATTGCTATTGTGACTTTCAAAAG
GTTTAATAGAATATTTTATCTTATTATTATTAGAGTAAATTAAAAATAAGAAATATAGTTCTTATTATTATTATTATTAT
TATTATTATTGTCTTCTAACATCTCTTTATTCGCTTTCTTGACAATTTTACATAATTGGTTTATTTTAATATGTCGTAGA
AGGTAAAATGTTTTATTTTCCATTTACTAATCTTATCTGATTTGTCTTTCGGGGTGACTCAGTTGGTTTGGAGGGTGGTT
ATCCACACATATGGCCCATGATCAATCCCCCCTCAATGCCTTCTGAGTCGAGCATGGGTTTACATCTCATGTAAGGCTAT
TACACAGTGGGGGGTTTACTTAGTGCACACAAAGTGCTCACCTGAAGGGTAAAGGCTTTAACAGAGGTTATAGCGCGAGT
TAATATGGGTTCCAAAAAAAAAAATCTTATTTAATTTATTAAACAAAAAAAAACAATTGAGTACCGTCTCCAACCCAAAA
TATATATAACTAGGGTTCAGAGTATATGATTTAATATGAATATAATTATCAATTTCTTGAAATAACATTTATGAAAGTAT
TATAAATTATATTTTTTTAATAGATAAATGTATTTAAATGAGGCTGAAGAATATAAAAAATAGAGCAACCAAACTTAAGA
ATACATTTATATCAGAGAACAGTCGATACGTATGTAAAGAGGTAAAATTGATCAAAAGTACAGATAGATATTTTTAATAT
AAAATATATAAAAATAATTATTTTTCTTTTTAATAATAGCACAAAACTCGGACATATTTACTAGTATAAAGTGGATTGAT
GGACGTAATTTTTAAGAACTACTCTTCCGTCCAACAATAGCTATCCATTATACTATTTTGGGATGTCCAATAATATTTGT
CCACTTTATGAAATTAATGGATAATTGTACACTTAGTTCCTAATTTATCCTTATCATTAATTGTAGTTATTTCTCTATTA
TATTTTTCAAGACATTATATTTATTACTCCCTCCATTTCATATTAATTGAAGGAAAAATCTTTTTGGCTAGAATTTGGCA
AGAAAAGATATTTTATCTATGTTATTTTATCTTTTTAAATATTTTTAGCCTTTTAACTAAAAAATGAAAAAAAGATCAGT
TTGTTTTAAAATAAAAAAAATATTATAGTTTTTTAATTTTCTGGCCAAATTCTGGCCAAGTTTTCTGGTCATTTAGGACT
TCCCTTATTGAAATATTGTTGAGGTGTTTCACACCCTTTAAGAAAAGAAGATTAAGACATAAATTAGGCTTAACTTTCCG
TTTTTATCCTTATTAATTATTATCAAAATTATGATTAAAATAACTAAACATTAATCAATAACTAATTCCAATACTAACTA
ATGAAGGGTAAAATTGAAAAAATATTCTAAAAGTAGTCTTGAAAATTGAACAATTAAGTTAATTTGAAAAATGAAAAATG
TCTCAACAATTCAATTAATATGAAATGGAGGGAGTAATATTCAAAGGGTGATATATTAAAATTAGTTTTCTATTTATAGT
TTTTTAAGAAGTGTGAAAAGTCAATAGTGGACAAATATTATTGGACAAAGGAGTAAATAATAAGTGCAAATATTAGTTAA
TTATCTTTTCCAATTTCCAAAGAAGTTGACTAATTGAATTTAATTTGTGCTTAATCGTTTTTTCTAAATTTAAAAATGTA
TTGAGTACATTTAACTGGTAAATTGTTATACCATCTATATAACTACATTAAATCTTATCTTTTATGCAATTATATTGTAT
CTTAAATGTCAATGATAATCTTTTTATTTTGTATATGAATATTTATTCTGAATCCATATACAGAATAAAAAGATTATCAT
TGAATTTGAGATATAAAGAAATTGTATAGAAGAAGAAAGAAATCAACTATTGTATTTACTTTTATTTGTATGCTCATTTT
GCTAGGTTAGATTCTTTTTATTTTTTCCCCTCTTCTTCTCTCTTTTATTTTAATTTTTTCGTCTTATAAATCTAAGGTTT
ATAAAAAATTAACATAGATCAAATTTAATAAGTTTTTAAATACTTAAAAGACTAAAATCAGTAAGTGTTTATTGAAGTGA
TCAAACTTGATAAGTTTTGAATATTTAACACTCTGTTTGGATCATTGTTACCTATTGTTTCATAATGTATTGTATGGTAT
TGTACTGTACTGTATGGCATATACAATGTTTGGCTAGACTGTATTGTTTGTCATTGTTTAATAGCATTTTTATTGTTTGG
TTTGACTGTATCGTACTGTATTGTAATTTATAAATTTACAAAAATATTCCTAATTATTCCAGGGTAGAATTTTTTACTAG
AATTAAATAATATATGGTAAAGGGTAAAAAAATATTATGAAATATTATGCCATGATATAATTGAAAAAAGAAATTAAGTA
ACAATGGGAACACACTAAATCGGTTGTTCCATAAAATGGGGGTTTTCATTGTTACGTAACAACGCAATTTAACAATACAA
TACATTTTAAGTAACAATCAAAACAAACATTGTAGGTATGGTAACGATACAATACAATATAATGGATAACAATGATCCAA
ACAGAGTGTAAAGGACTAAGTTCAATAAATATATAATTAAGGAGCCATTTTAGACTTAGGGTGNNNNNNNNNNNNNNNNN
NNNNNNNNNNNNNNNNNACACCCTTAATCATATAAGTAAGAGATTATTTATGGCATTTTTGTTAGGATTTGAAACTTTTA
GAGAAGAAAATAATGGTTCAGCAGCAGAAACTTTCATTTATATTTTCAGCTTTTTAAAAACATACACACATATATCTACA
TAATCTTTTCCAAAGTTAGTAGAGGACCATACATATCCAACCACTATTGACTTTCTTACAAAACATATTCCATAAAACAA
GGACTACCTTTCCTTTACATACTTAACATAATATTTTAAGAAAATAACAATTAAACAAAAAGACATCTAGAAATATCTCA
TTTTCTAACACTCCTCCTTGAGATTTTTCTTGGATACTCCCAACTTAGCCCTTAGAACTTCAAATTTCCCCTTAGGAAGA
GCCTTGGTCATGATGTCTGCAATCTACTGATCTGAGCTGCAATGAACAAGTTTAACTTCGCCATCCTTCTCTGCTTGCCT
GATAGCGTGAAACTTCACATTTATATGCTTGCTACGACCATGTTGCACTGGATTTTTGGCCATAGATATTGCTGACTTGT
TGTCAACCTTAATGACAGTAGCTTCAATGTCATTTTGCTCCAGATCACGTAGAATCTTTCTTAACCATAAAGCCTGATTA
GTTGCACCAGCAGCTGCAATGTATTTTGCTTCTGCAGAAGATTGAGCTACCACTTCTTGCTTCTTTGAATTCCATGAGAA
CATGCCTGAACCAAGTGTAAAAGCATAACCAGAAGTGCTTTTCATATCATCAACGCTTCCTGCCTAATCACTATCTGAAT
AACCCATCAGTTGCCCTTGCTCTTCCCTTTTAAACCAAATACCATAATCAGCAGTTCCTTTGATATATCTCAACGTTCGT
TTAGCAACACCAAGATGAACTTGACTTGGAGATTGCATAAACCTCGACAGTAGACTTGCCGCGAACATGAGATCAGGTCT
TGTTGCTGTCAAATACAGCAAACTACCAATCAGACTTCTATAAACTGTTGGATCAGCCCTGTCACCTCCTTCAAACTTCG
AAATCTTTTCATTGTGAAGCAGTGGAGTCGGTACAGACTTGCACCTCTCCATCTTGAACCTTTTAAGAATATCCCATGCA
TATTTCTCTGAGAAATAAAGATTCCAGCAGTAGCTTGCTGAATCTCCATTCCCAGAAAGTAACTCATTTCACCCAAATCT
GACATTTCAAACTTGGTCTCCATTTCTTGCATGAACTGATTCACCATTGCTATATTGCTTCCTGTTACCAGAAGATCATC
AACATAGAGTGACACCACAAACACATCTCCTCCTTTAGCCTTCTTCACATATAAAGTGGCTTCATTTTCACTTCTCTTGA
AGCCACAATGAATGAGATGATCATTAATCTTACTGTACCATGCTCGAGGAGCCTGCTTTAATCCATACAATGCCTTATGA
AGTCGATAGACTTTATCCTCCATTCCTGCAACTTGAAAGCCTTCTGGTTGATCAACATATATCTCCTCCTGCAACAGTCC
ATTTAAGAATGCAGATTTCACATCCAAATGATACAGCTTCCAATTTGATTGAGCTGCCAAAGCAAAGAGCAGCCTTATTG
TATCATGTCGTGCAACAGGTGCAAACGTGTCCCCATAATCCAGACCTGCAACTTGCGCATAACCTTTCACAACAAGCCTT
GCTTTGTATTTATAAACTGAGCTATCTGGATTAAGTTTGGTTCTATAAACCCACTTTACCCCGATCACATTTCTGTTTTT
GGGTTTATCAACCAACTTCCAAGTATCATTCTTTTCTATCATACCAATCTCCTCCTTTATGGCTTCAATCCAAACTTCAT
GTCTTGATGCTTCTTGATAGCTATTTGGTTCTGAGATTGCAACATTACATCTTTCATATATCTCGAAAAGAGACCTTGTC
TTTAAAATTGGCGAATCAAGTGAGGATTCCCCGTCTGATTCTTCGTCTTCTTCCAGAGTTTCAGACCCAAATGATTTGAT
TTCAGGCAGTGGACTCAAGTTCTGAAAAACTGTATTATCTTTCTCAATTTGCTCCTTATCCCAGTTCCAATAAGCATGCT
CATCCACGACTACATCTCTTCGGATTGAAATATTTTTTGTTTGCAAGTTGAAAACTCTATAACCCTTGGCTTGTGATGAA
TAACCAATAAAGATCCCCAATTCACCTTTTGGTTTAATTTTGCTTCTTTTGACAGAAGGAACATGAGAATAGCATATCGA
ACCAAAAACTTTTAGATGCTTGGCAGATGGCTGTATTCCACTCCATGCCTCAGTAGGAGTCTTTTCATCCACAGCTTTTG
TTGGCAGCCTATTTAACAAATACACTGAAGTATGAACAACTTCTGCCCAAAAGCTTTGTGGCAGTTTCTTTTCCAGCAAC
AAACACCTAGCCATTTCAACTACTGTTCTGTTCTTCCTCTTCGAGACTCCATTTTGTTCAGGCGAATAGCTTACTGTCAA
CTTGTGATCAATCCCCATATCTTCACAATACTTATTGAACTCATTTGAAGTGTATTCGCCACCATTGTCCGACCTCAAAG
CCTTTAGCTTACAATCACTTTGTCTTTCCGCAAAAGCTCTAAATTTCTTGAAAACTGAAAATACTTGAGACTTGTTACTC
AGAAAATACACCCAAGTCATCCTTGTTAAGTCATCAATAAAGAGCACAAAATATTTATTGTGTCCCAAACATGATGCCTG
CATAGGTCCACACACATCAGTGTGAACTAGTTCAAGTTTTTCAGTTGCCCTCCAGGTAGCACTTTTAGGAAATGATTTCC
TGTGTACCTTACCCATCTGACATGACTCACAAACTTCTTTAGACAGTGAAATCTCAGGTAAATCCTTAGTCAAGCCCTTT
TCATACATAGACTTTAAAGTAGCATAGTTAAAATGACCATATCTTTTTTGCCACAACCATGACTCATCCTTACTTGCAAA
ATTTGCACTATCAAACCTCCCATCTAAAGGAAAAGTTTTATCCACCATTCTTACTTTAACAATCAAACTATCTTCGGAGT
CAAAAATCAAACAATGTTTGTCCTTAAAAAATAAGGAATAGCCTTTAGACATCATTTGAGCCACACTTAACAAGTTACAT
GCTAAAGAAGGAACATACAACACATCATGTATAAACTTTGTACCTTGTGTAGTCTGAAAGGAAACCGAACCCTTTCCATG
TGCATCAACCATTTCACTATTTCCCATCCTAACTTTAGCTTTGAATGACTTGTCAAATGTGTGAAACAAGAGCTCATTGT
GTGACATATGACTCGTACATCCACTATCTATGAACCATGAGGATTTGTTGGTTGTGTTTTCTTCATGAGAAGCCATAAAC
AATCTTTCTTCTTCATTTTCAGACTTGTCAACAAAATTTGCCTGTTGCACATGGTTTTGTTGTGGTTGATTCTGCCTGGC
CCTGCAATTTTTCTCAATATGACCCATCTTTCTACAGAATTTACACTGAATCGGTGGCTTTCCTTTGAACCAACAATCTT
TTTCTTGATGATTGGTTCTTTTACAGTGGCTGCAAGGTGGAAACTTCCCTTTCTTTGAAGATTCTTTCCTTGGTTTTCCC
TTTTCTACTTTATCTCCCTCCATCCTTCTATTGTCCTTCATAGGTTGTTTGCCTTTATGTTGTGCTTGAAATGCCGCTTC
TGCTACTTCTTCATCTCTTATACTTGATCTTTGTTCTTGGGCTTGCAACTTGCTGATCAGTTCTGCCACAGATAAAGTCT
TCAAATCACAAGATTCTTCTATTGCTGAAATCTTGGACTCAAACCTTGCTGGTAAGCTTATCATCATCTTCTCCACCACC
CTTGAATCTGGAAAGGTTTCACCAAACAACCTTACTTTGTTTACAATCTCTATAAGTTTGGCAGAATACTCTTTCACAGT
ATCACCTTCTTTCATCCTTAACATCTCAAATTCTCTTTTGAGAGTTAAGAGTTTGACAACCTTCACTCTGTCACTTCCAT
CGAACTCCTCTTTTAGTTTCTCCCATACTTCTTTAGGTGTTTCACAAGCCATTATTATTGTGAAAATCACATCTGAAAGT
GCTGAATGAAGACATGTGAGAGCCTTGGGTTTCCTTGACTTCGCATCTTCATAATTCTTCATTTGTGCAACAATTGGATT
TGGTCCAAGTGGAAGAGGATCATCTTCACTTTCAATTGTTTCCCATAGACTAAGAGCTTTGAGATAAGCCTTCATCTTTA
TCACCCATATGTGATAATTTTCTCCTGTAAACATAGGAGGGCCTGCACCCAAGAAGCTGTTGGATGCCATGTTAATGTTA
CTGCTGCTCAGCTCTCACCTTAGAAGGAGAAAAAACCTTAGCCTTCTTGCCTTCACAGATCCCTCAAGAAGAAGGGCTCT
TGATACCACTGTTAGGATTTGAAACTTTTAGAGAAGAAAATAATGGTTCAGCAGCAGAAACTTTCATTCATATTTTCAGC
TTTTAAAAAACATACACACATATATCTACATAATCTTTTCCAAAGTTAGTAGAGGACCATACATATCCAATCACTATTGG
CTTTCTTACAAAACATATTCCATAAAACAAGGACTACCTTTCCTTTACATACTTAACATAATATTTTAAGAAAATAACAA
TTAAACAAAAAGAAATCTAGAAATATCTCATTTTCTAACAATTTTTCTCTTTTCAGTAACTAATTTTCGCTGATTACTTG
TGTAGTGTAATCGTGATTCGTCACTTTTAATTTGCTCTGAACCTTTTTGTTTTCACACTAGTTTATTTATTTAAAATATA
ATATTAAATTCAAAAATAAAATAATCAATACTAAAAAATAATTGGAAAATGATTAAAAACTAAATTATGATTATTTTTTT
TAGCTAAATATACATATTTTTGCGCTTCCCTCTCATATTCACGGGCTAATTCTTGCAAAAAGAATTTAAAAAAGAGAGAT
TAAGTTGGCAAGAAGTGTGTGTGTGTATATATATATATATATTTATTTATTTATTTTGGGTACATTATTCAATTTAATTT
ATTTTTTGGCACATTATTTAGTTTAATTTATATCTACACACAAACAAACATTGTGAATGAAATGAATAATAATTAAAGAG
GTCAAAGTAAATGTGATTTCATATATTTTGACTAGTTACATTTATTCCTTAATTATAATAGCTTGTTGACTTAAATCTTT
TGGAACTAAGGTAAGTTGTTGGGTGCACTACCAACTATATATATCTCCCAATACATTTACATACAAGTACACAAAATAAC
ATCATTGTCCATTGAGATATAGCATAGAAAATGGAGAAGACATCAACCATTTTGATCTCTCTTATTGTCTTGTTCGTATT
GTTAGGTTAGGTTTCTTTTTCCCCTCCCCTCTCTCTTGGAATTCATCGTCTATTAAATTATCTTTTTGGAAAAAATGAAA
TCATGTTTATATAGTATGATTTTCTTACGAAGGATTCAAATGAACCCTTTAGCCCCTCTAGCTTTACCCCTAATTGTATT
TGTAACTATTTGCTTGTACTTAACTCCGTGTACAATAGATATATACATGATAATTGATTGAACGTATTCGATAAATATAG
TAATAGTAATAATTAGTTACATATATAAAAAAATTTACATTATTAGTTTCTTTGTATTGTTCATGAATGAATGAATTAAT
TATTAATCTTAACATTTCTTTTGATTCCTTATAACATAGGTTCACCATCAAATACGGTATTGGGAAGAGAACAACAGTGT
CAAACAACAAAAGATTGTGATCCCGCAACTTGTGACCCTGGATTTTTATTGAATTGTACTAATGGAGTTTGTACGTGTAA
TCGTGGAATAAAGAATAATCCTACTTGCAAACAAGATAGTGATTGTAAAGACAAATATTCAGTGCATGTACTGACCCGGA
AGGTCATTTTTGAAAAATCTTTATAAAATTATTATTTTACCCCTCTCGATAGTTACCCCGAGTTATTTTTGATCAGTTGG
TGAAGTTGATTTGAGAATTTTAAAATATTCGATAACTACAGTTACTTGAATGGATAGATATTTATTAAATAATTAATTTA
TTTAATTGATGGTTAATAGATCAATGCCTAATTTATTTAATTCCCTATACTACTTGACCCATATATGTAAATAAATTAAT
AGTGTTTAACAATTTAGATCAAAACTTTAAGGAAAAATAAAAGGAAGAAAATTGGTGGTCTCGCTACCAAAGGAAACGAC
CGCCAGCACCGCAGGTATGAATGAATTAAAGAATTCTCAAACACTTATATATATAAAATTATTGATTTAGTTTATGGACA
AAGGTTAGTGGAAAATTACGTCATAAAAATTGGTCAAGTGATTGGGAACTAATGATTACATAAAGATGAGTAATCATTGG
ATATTTTTAGAATGATAAATGTTTATGAAATTTAACTTTTTATGCTATTGTTAGGAGATTTCACGTTCGTAATTGTTTTA
CTTTCGTGGTTTCTGTAGGCGATGTTTAGCTTCCGTATCAATTTTCTCTTATGACTACTAAATTATGTTTTAAGTTAGGT
ATGGTAGTATATGAAATCAAATATAGGTGTATTATATTATATGAATATCACTGGATTATGAAATTAGAGGAATTAAGACT
TTACCCTAGATTTGAAATTTAGAAAAATATGAGATTTGACCTATTGGTTGGCATCACGATTTAAGAACTTGATTATAAAT
TGAGTGAGTTTTTTTGGGTCTAAGCTAGACCTATAGTAATGTGGGTGTTGTTAGTTTCAAAATCTTATTGTGATTATTAA
TGTGAATAGATTGCTTTGAGTTGGAAGTACAACGAAAAGGAAAGACTCAAGTTCCTTGATATTGTCCTTTATGTTTGAGT
AAAGGATCAAAGTAATCCTTGTGTTTTAACATGGAGCATTAATAGTCCTCCATGTTTCAACAATTGGTACATTTTTGATA
CTCTTGCAAACAACCGTCAAAAATCTAACGGTGCTTTCTTTTACACATGAGAAAAGTTTCCACCATTGCCAACTAAATCT
TCCCTTTCTTTTCCTTCATATATCCATAATTCCATAACTTTGATTCCCCTGTGAAACAAATAAAATCTAAATAAAGACTG
ATATTTGGAGAAGTAAAACTTATTCAGTTGCATCTGTTGTTTTTGAAGAATGTATCTCCATTCATTGGAAGTCTGCGACA
AGAGTAAAATCAGTCTTTATGGTCATAGAGTCTTCTTCTATGTCCTCTGTGATAATTGTTTAAACTCGAGGAGGGTGCTA
TACATATTGGTGTCTTGTTTATCAGCAAGCAAGTTTCTTGCACACGATGTGCTCGATCAATTGTCCCAGTGATAATTTAG
CTTTGGTCCATTCTACTTGTTCCAATTATGACGGATACATTCTAAATATCCTACACATACTTGCATAGAGTGGCACCATG
AAAATAGAACAATCACATCATCCTTCATTGCGAGAAAATACCTGAATGAAATTGGATCAAATAGAAATGGTAGCTTGGCT
GATTTTAGAGATAGAGTGAGTGTTGATCTAAGAGCTAAAGTGACTTTATCACAAGTTAAAAGAGCAAAGAGGAAGGCCAT
TTCGCTTCTCGATGGTGATACCAAGGATCAATTCAAAATGATGTGGGACTATTGCAATGAGATGGATAGGACAAATCTAG
GAAGTACTATTCGTATGAAGTTCACTGATAATAAGGTTCCTGGACAACCATACAGATTTAAGAGAATATACATTTGTTTT
GCTGCTTGCAAGTTCGATTTCAAGGCTGGTTGTAGAAAAATAATAGGTGTGGATGGTTGTTGGTTGAAGGGTCCAATGTA
CAGAACTCAATTGTTATCTGCAGTTGAAATTGATGGTAACAATAATATATTTCCCATTTCCCACGCCATTGTTGAGAAAG
AAATAAAGAGACATGGACTTGGTTCTTGACTTATTTGACTAGCGATTTGGATATACATGAGGATGAGGCTAGTTAGACCT
TTATGTCCGACAAACAAAAAGGTCTCATTGAAGCTTTTAATGATATTTTACCAAATGTTAGTCATAGATTTTGTGTGAGA
CACCTTCATAACAACTTAAAAAGGGCAGGTTTTGGTAGATTCTCATTAAAAAAGACACTCTGGGCTGCTTCAAAGGCTAC
TACTGTGCAATAATTTATTGTATGCATCAATCATATGTTTGAGTAAGATCCAAATGTTGCTGCTTGGTGTAATGAAAAAG
AACCTAGTCAATGGACAATAGCTTATTTCTCCTCAAATGCTAAATCTGACATGTTATTGAATAACGTGTGTGAAGTATAC
AATAGCATGATACTTGATGCTAGAGACAAGCCAATTTTGACACTTTTGGAGAAATTGAGATATCTACTCATGGCTAGAAT
GCTAGCTAACAGGGAGAAAGCAGAACAATGGAATCTAGGTGATGTTTGTCCCAAGATTAAAGATATATTGCTTAAAAATC
AAAAGGCAGCCGGAGAATATATTCCTAGAAAGTCAAATGAATGGAACTATGAAATTATAGGGGCTAGTATCATGGATAAT
TGGGCAGTGGACTTGGAGAAGAGAACATGTAGTTGTAGAAAATGGACTCTCACTGGAATCCCTTTCAAGCACGCAATTGC
AGCTATTTGGGCTAATCGAGAAGACACTCTTGATTATGTCCATGATTCCTACAAGGTGGAAACATACCAAAAATATATGA
GAATGCAAATTTTCCGATGAATGGCCCGCAAATGTGGCCAAAATCTAACAAACTTCCTCTGTTGCCTCCAAGGAGTTTGA
CAAGTACAAAGAGAGGAACAAAGCAGAAGAAGAGAAGAAAAGAAGTTGATGAAGTAGGAGCAAGTCGAACAACGATGAAA
AGGAAACAAAAATCTCTAGATTGTAGTACTTGCCACAAGTCTGGTCACAACAAAGGGACTTGTGTTGTGTCAGAATTTTC
CTATTTCTAGAAAAATCACCTTTTGAAATGTTCTAAATATAAAACAATTTGAGAAATACTTAGAAAGAAGTCGCACTTAA
TTTTTAAAAGAAATTAAGAAAACTTATAATTTTCAAAGATTTAAACAGAAAAAATCATTTGAAAATACCAAAGAGGGTTC
GGGGTTCAATTTACACTTCGAGAAGGGTTTAAGCATTCGAAGTGCCCGCTAACATGCGGTTGACCTGCGACTTGACTTAA
AGAATATTTTTTTTTGACTAATTTTTAGAAAAGGTAATTTAACATAAGAAGAATAACTTACAATATTTGGTTAACTTAAA
AAAAGTTAAATGAGTGACATATTTATTTTATTTTATTTTTAGAGAAAAGGGATCAAAAATGAAATATTTGACTTGAAATA
TAAGTGATTAGAATATTAATAAAACTAGGTTAATTATAATTTATTTAATTCATTTTAAAATAACTTAAACCTATTTAATA
CATTAAAGCATGAAAATCATTTTTTATTAAATGATTAAACCTTTTGAGAAAATGACTAAGTATTATTATTATTATTATTA
TTTTATTTTTTTTAATTGATAAAAAAAATGACTTACATTTTCCGAGTTTATTTGAGAAAAAAAAAACACTTAAACATAAA
AAACATTTTAAAATGAGTTAGAACATGATTTGAGTGAAAAGTGTTAAATAACAAATCTTTTTAAGAACAACGATTTCACT
TAATTAACGATATAAAAATTGATTGGTATTTGATTAGTAAAATAAATGACCACAACAGAAAAAGAATATTTAAAACAAAC
CAACGCTAAAAAATAACTCATCTTTTGGGGAATCTAATTAAGTTAATTAAAATAAACTATAGTTAGAATTAAATAAAATT
AGTCAAGCATAAGCAAATCAATTAAAAGAGTAAAAGATATTAGGAAATTGGGCCCCTTTTGGGCTAATTTTGCTGCAAAT
TCTGGGGATTTTACTCAATCCCGTTTTTGGTATACATCAGCTGTATATCGGTGTATATTGATGTATACATCCTTTTTTTC
TGCGTTTCAGGACCTGTACGTCAACTCCAAAGACTTGTTCTTCAATTTCTCAAGGTTGAATGAATCGATAAAAGAATTTT
GGGCTTTTATGAGCCTCTCAAAATGCGAAGAGAAAAGGGAGTCCATTGGGCTCCATTCGAGGTGGATTTCACAACAAATA
AACAAACAAAAAAAAAGGAACTATATTAGCATAAAGAAAACAACATTTAGATAAATGAAGAAACACGTTAACTAATTCAC
AACATTCACTGAAATCTTCATGAAAATATGTATTATCCTAATAAGGCAAAGTGGATTATGAAAATGCATATGGCTAGAAA
CCAAAGAAAAAATTGACTAATTATACAAATGAAGGAGGGGAAATTCGACCAATGGTTGTTCTCTATCTCAGACTCAAGTT
TGGGAACATTCATTTACATACCGTATACACATACAATAAATGAGACCTAAGCATATAAGCACATGTCATTGAATTAGCTC
AGGCCAATACTTTAACAAAGATGTATTCATAAACAAACAAATAGCATAACTGAGATTCTCTTTACATGAAGAAAATTGGA
CATTTGCAGACCACCAGGCAAACAAAATTGATCAAGAAAATCTTATTCATAATCATACGTCATTTACTCTATATTAATTA
TGCACCAAAATGCATTCAATTTAAAGGAAGAAAAAAAAACTCATCTCAAACAATATTTAAACTTACTGTCATCTACTAGT
AGCAAAATGCCAAAAGATTGGCTGCACTAAAGTTGAAACAGAGAGCTATCAATTATGCCTTGGTTACACATAAATTCATG
TGACTATTCAACAACAAATATTGCATAGTTTAGGAAAAAGAAACATACAGCAACACTTAGAATTTCAAAAAAAAAAAAGA
AAAAAGTGCAGGACATGCATGGATTTCAAGAAATTAACCAAGCTTGAGGTGACTACAAGTATAAAGATCATAAACTTACT
CCAAATAAAATACCAGCTAATAGTAACGCTACTGGGCGTCGGCTTTTCCTCCGAGGTTAAGTACTTTTAAACTTTCATGG
TAACTATCATTTTGACATTCCGAAAAGTTAAATATAGATAGGAATACTCTTTGACAAATTCTTAAATATTAAAACATGCT
ATGAATATGAGAAAACTCAAACAAGAAGCCGAAATCATGGCGTAGAGCAACAACACTTCAAAAATCCAACAGGAAACATA
ACAAAATTAACATTAGAAATAGAGAGGGGCTAACAGGAAGAAACCAAACCTCGTAACTAAATGAAAACAATCATATTTAA
GATGAGAACGAAATCAAATAGCCATAACATCAATTTGAACGGAAAGATCATAACCCCAAATCATGAAACTAAGCAACCAT
TAATTCATGATAAAAGAAATTAAAATCTGAAATGGAAGGTTACCTTTTCGGGGGCAGCGAACTGAGACTACGAGCTTGAC
CGTGAAGCTACACACCACCACAAATGAAGCTCCGATGAGCTTCGGAAAATTCCAGTTAGGGGCAAACGAGAGGGAAAATA
TAAGCCTATTCTTGAATATCTAGTAAGAAATTATTGTGCTTCCTTCTCCCCCCATAACATTGAAAGAGCAGGGGTATTTA
TAGAATGAATTGAGGGGGAAACAGGCAGAAAATTCGGATGACTTTGAATTCAAAATTCGAATTCTCTTTGCTCTTTTTCA
AGGTAATAGTGAAGGGAATGGGAAATTCTAAAAAAGGGGAAAAAGAGGACGGGAACGGGGATGATTGGACGCGATGTTGA
TTGGTGCCCTTCTTTTCCGTGATTTGTTGGGATTTTCCAAATTTTCTGGGATTTTCGTGAAGAAGGAGACGCACAAGGTC
CGGTTGTTGTTGTTGTACGTTGTGTATTGTATTGTTGGGTATTGGGTATGTTGAATGTATTGTTGCTGTAAAAAGGAATG
GGCTGGTTTTGGAATAAAGAGAAGTAGGCTGCTGGGAGTTGAAATTTTAATTAGGAATAACGGGCTGCTGGTTGCTGGCC
CAAGAATGGTCTTTTAAATAGTCCAATAAGGAGTGAAAGCATTGGTCATATTTGAAATAACCAAATGGCTTGCAATCTTG
GCCAATTAAATTAAGAATTTGGTCAAAAATTGAATTTAATCGGAGAACTTAGGCCAAATCTTAAACAAGATGAATTAATA
TGAATTAATTAAAGAGCTTCTTATTCTTAACAAAATAAAATAATTAACTTAATTATAGACTAACCAATTTAAATAACTCA
AAATTGTAAATATAATAAGACTAAACTAAACTAATAAAATATTTATCTTAACAATGTAGAAATCTTTTGATATGATTTTC
AAATAATCATAAAATATACTAATTATAAACATAATTACGTAAAACATAAATATTATCTAAAAATAATAAAAAGTGACTAA
ACTATTTAAAATAACTTGCAAACTATATTATTATTATTTTTGAAATTTTATAAAACTAATTATTCTAAGTTGTTTGAAAT
TGAAGAAGCTCGAAATGATTAATTTATATTGTGGAGGTCCAAAATTGGGTGTCAACAACTTGCAAAATTAAAGATGTGCC
GCCTGAAACTACTTCTTCTGTTCTTGATAAACTACATGTACTATCTTTTAACATCATTTTAAAATTATTTTATCATTTAA
TTATCTTTAGCTAATATAAAGTATATATAAAAATTTATATATATTGTGCTTTTGAGGTTAGACGGAGATGTTCGGAAGTT
CAACAAGAAAATATGAAACAGAGAGAAGTAGGACAAGGAGAAGAATTAGGACAAGGAGAAGAAATGAATTCTTCTTGGGA
AAATTCACAACAAACCCAACAAAGTGGAGTTACATTATAAGAAAATACAACTTTTTTGGGTAAAAAAATGGATCATTGTG
TGCTTTTCATGTTTAAACTATATTTTGCTATTGTTTTTCAGTTTCTTTTCTTTTTTGGTGTAGTTTCTGCGCGAATCTGG
TGCTGTTTGGTGCAATTTTTGTGTTGTTTTAGTGCGAATATGGTGCTGCTATTTTGGTGCAATTTTGGAGTCTATATTTG
GAGCTTTTCTTGTGCAGTTTTGTAGCTGTTTTGCTGTTGTTACGGTGATTTTCTGTTGATGTTTTTGGTGCAGTTCTAGT
GCTTTCTAGTGGTGGTGTTGATGCAAATTTAATGCTAATTTAAAGGCTATTGTGATGCTGCTGCTTTGGTGTAATTCAAA
TGTTGTTTTGATACTTTTCTGGTGTAATTTTGGATCTTTTCTGCTGCTATGTTGGTGCAACCATAGTGTTGTATTAGTGT
GAATTTCGTCTAGCTATTTTGGTTCATTGCCAGTACTATCTAGGCGCAATTCTAATGTTATTTTGATGAACTTTTGGAGC
TATTTTGATGCATTGTTGGTGCTCTGCTGCGGTTTTGGTAAAGGTTTACTAAAATTTTAGTGTTGTTTGTTCTAGTACAA
ATCTGTTGTAGTTTTGCACCATCAACACATATAATAACAAAAATTTCAAGCCAACTTCTCAACAAATTGAAACCAAACAT
ACATTACGTATCAAATCCATTACATCGCAAAAATAAAAAGATACATTTTCCTATACTACGAGAAAAACATATGCTTCTTC
GAGCTTACTAATTACATTGCAAACAAGAAAAGATAGAATATTGAATTTTTCTTAATCGCTTTCTCTTCAACTTCCAGGCT
TCTCTGAATTCTGGCGTGCTTCTTCGAGCTTACTAATATTTAGAATGTATCCGTCATAATTGGAACAAGTAGAATGGACC
AAAGCTAAATTATCACTGGGACAATTGATCGAGCACCTCGTGTGCAAGAAACTTGCTTGCAGATAAACAAGACACCAATA
TGTATAGCACCCTCCTCGAGTTTAAACAATCTATCACAGAGGACATAGAAGAAGACTCCATGACCATAAAGACTGATCTT
ACTCTTGTCGCAGACTTCCATTGAAGGGAGATACATTCTTCAAAAACAACAGATGCAACTGAATAAGTTTTACTTCTCCA
AATATCAGTCTTTATTTTGATTTTATTTGTTTCACAGGGGAATCAAAGTTATGGAGTTATGGATATCTGAAGGAAAAGAA
AGGGAAGATTAAGTTGGCATTGGTGGAAATTTTTCTCACGTGTAAAAGAAAGCACCGTTAGATTTTTGACGGTTGTTTGC
AAGAGTATCAAAAGTGTACCAATTGTTGAAACATGGAGGACTATTAGTGCTCCATGTTAAAACACAAGGATTACTTTGAT
CCTTTACTCAAACATAAAGGACAATTTTGATCATTTACTCATTTGAGACAAGTGGATTTCTAAATCCTTGTTAAGTGTAT
GAAATTCATGTATTTCCTTGTAATATGTGTTTGGGGGTAATGAGATTTGGTGATGGGTTGACTTGTCCACATTGATTAAT
TCTAATGATGAAAAAGGGGTAATAAAAGGCAATGTGATTAATTGTTTGTGTGTGATGTGTTGAGAATGGTTTGAAAGACT
TGTTAAATCATTGTTGATGTTGTATCATGATTGTGTTGTTGTGAATTGTGCAATGTTATGAAAATGGTCATCTCCTCATT
ATTTGTGTGAACATGTCATTTGCATTATTCTGAGACATGGTTGTGACAAGTGTTATGTGAATTGAGATAGAATAAGAAAT
TAAAGAGAATGTACTATTTTGAGGGACGTATCGCGCACCGCGATGGATACTATATTTCAAGGGACGTGTCGCGCGCAACA
ATGGATACTCTATTTCGAGGGACGTATCACACGCTGCGATGGTTACTATTATCGAAGGTCGTATCGCATACCGCGATGGA
TGCATGGACAAATATGTCCCCCATGAATCCCGGACTGAGAGACAGCGAGTGTGAATCGTTAGGTCAGACATGCATCACTA
TACTTGACATTGCATTTCATTGCATTGCACTTCTTTATTATTGGTGAACTTGATCTTGTGTGTTGTTGATCGTGTGAGTG
CATTTCTGTGGAACTTGTGACCGATATTGAGTCTATAGTTGAAGACATGCAATTGTTAGAGTGTTGTTGTTGAAGATATG
CAAGTGTTAGAGTGTTGTTGTTGAGGATATTAAATTGTTAGAGTGTTGTTGTTGAGGATATGAAATTGTTAGAGTGTTGG
CGTTGAGTTATGTGCTTTGNNNNNNNNNNNNNNNNNNNNNNNNNNNNNNNNNNNNNNNNNNNNNNNNNNNNNNNNNNNNN
NNNNNNNNNNNNNNNNNNNNNNNNNNNNNNNNNNNNNNNNNNNNNNNNNNNNNNNNNNNNNNNNNNNNNNNNNNNNNNNN
NNNNNNNNNNNNNNNNNNNNNNNNNNNNNNNNNNNNNNNNNNNNCTTATTTTCCGAGGCTTCTTGGAGATTTGTGAGGTA
GCTGTTTGTCATCTCAGCAAATCTTCTTACTCCTATTTATGATCTTGTTCTATTCTAGAAACAAGGTCATTTGAGACGTA
TGTTTTTCTTTTGAATCAATTGTAATACTTTAGAGGCTTGTACACGTGACAACAAGATTTTGGGGATATTTTTGAGTTGA
TTATGAAATTTCCGCATTTTATTGTAATGGTTGAGTTTTGGGTTGACTTGTCTTGGTGGGATAAGACAAGTGCCATCACG
TCCATTTTTGGATCGTGACAGTGCATTTTCTCACAAATTTAATTATTCCCTTTAGTCCATATTAAATGAATTATAGAGAC
TTTTTTATGATTTAAAATAAATAAAATTTTCAAAATTATAAAGAATTGTTGAGACATTTTTTCTATATTTATCCTTCATT
TTAATGAGGTTCTTAACTACTTTACTTAATAAAATAGATAATAATGGAAAATAACCTTTAATTTTTGTTCTTAAATAGTC
TTTGGGTGTCCAAGGAAGTTGATTGAATTGAATTTGTTTATTGACCATATCTTCTAGATTTAGAAATTTATTGATTGTAT
TCAATTGGTAAGTTGTTGCACCACTTATATATATATATATATATATATATATATACTAGGACCAGTGTTGTGAATTCATA
TTATACTAAATAAAAAGAGTATCATTGAGATTTAAGATATCGTATTGAAGATGAAGAAGGAATCAACGATTGTGTTCACT
ATTAGTTTAGTGTTCATTTTATTAGGTTAGGTTTCTTCCTTTTCTCCCTTTCTTGCCTCTCTCACTTCATTCATTCTCAT
TTTTCTCATCTTGTTCATTATTAGTCAGTAACTTTTGTTAATAATAGATTGAATATTTTTACAATATAGTAATGGTAACA
TGAAAATAAATATGATTTTAATTATTGATTTTAACCCTTCTTTCATTTTCATAGGTTCAGCATCACGTATGGTGTCAGGA
CAAGATCAAAAGTGTCAAACTGCAAAAGATTGTAATCCTACATCGTGCAAACATGGAATTATGGTTTGTTTCGAAGAAGA
TTGTGTGTGCAACATGGGAACAACACACCTTGCAAATGATGGTTTTATAAGGAGGGATGCAATTTCTTGCAAAAAAGACA
ATGATTGTAAAAGCAAATGTCCTCCTAAATGTATTGCAAATTGTTTGTCTGGAGTTTGCTTTTGTACTGGATGTTAAAGC
CAAAGTTAATTAAGATATGTTTGATGTACAAGATAATATTTTATCTTATTAAAAATACAATAAAAGTTTAGTTTGTCAAA
TCAATTCTTTCACCATCTCCCTCTCAATTAAGAGCAAATCCATGATTTGAAGATCATCAGAAATAGATCAGTATCAGATA
AAGAGGTGTCGTGTGACACTCATGACATACACTGCTTAAACAAGCATAAAATTGAAGGTATCCAATTCGGACTTCTAGAA
CTCAAATTGACCTTAAGTACCAAGGTTGTTACACTTTCTATCTTTAAAAATAATTATTTCATATTTTGCGATAAAATTCA
GGCCTAACTTGCACCAAAACTCTCAAAATGAGTCCTATAGTTCATTTACAAAATCCAAGAAGTCTCAAAATTGAATTTGG
ACCTCTAGAACTAAAAACAAAATATTTGGCTAATTATAAAATTCACTTATTATCTATATGTAAATGTCTTCGAACCAAGT
TATTATTGTATAGTAGTATATTAATTTATACCGCTACATAAACCTATGTTAGAATTCTATAAACATTATGAACTCATGTT
GCCAATCTTAAACACAATGCTTAAGATGTTCGAGAGGATATTTGTCACACCCCAAAACCAGATGTGATGGCACGTGCCCA
ACCCCACCGGACACGTCAGCCTAACACCCAAAAACCCGATGATACAGAATTTATAAAACAAGAATAAGATAGAAAGATAA
GCGGAAGTCTTTAAATAAACTCAACATAACCCCAGAATTGGTTGTCACATGTACAAACCTCTAATACAGAATCTGAATAA
AATATACAAGTCTCATAGTAAAGTTCTAGAATAGAACAGAACAGTAAATATAGATAACTTGAGGGCACGTCTGGAATGAA
CCGCTACCTCTCAAGTAAGTCTGGAAGCTCTAATCTGAAGATGAGTAACAAGCCGAATCTGATAGAGCTGTCAACCTACA
CAACTGTGTAGAAGCAAGGGTGAGTACCAAAAGCAACAGGTACTCGCAAGTAACACTAAACTAAGCTAAGCTAGCAGCTA
CAAACAACTCCTTTCAATCCCAACCGAACCACCAAAACTTCATTCTAACAGCGAACCAACAACCTATACTACACAATTCA
TAATCAACAGATATATCCAACGGTGTCTCAACATCAACCTCATATCCTCATGTAAGAGCAAATAGATCATATATCACATG
AAGAGGGGCAAATAGGAAAAATCCACACACCACAGACAAAGATGAAGTCAAATGCGATGCAAATGCAATAATGATGTCAT
GTAGTCGTGATGCATGTCTATCCTACGATACACATCTGTTGACGTAATCAGTCCGCGCTGAATACTCAAATCAGAACCCA
TGGGGGCCACACATGGACCATGTATCACCGCCGGAACCAGATCCCATCGGCATCCAAACCGCTAGCCGGAGCTAGTCTCA
ACTGTGTCTCATATCCATCCATCCTCATATCAGTGTCTCAGAACTCATGCAACAGATAGTTCACACATGGGATGAATAAT
GAATATGCACATGTCATCAATCACAATCATATCACGATCACATCATAGTATTACACATTATCTGTCTCAATCACAACCAT
ATCACGATCACATCATAGTATTACACATCATCTGTCTCAATCACAACCATATCACAACCACATCATAGTATTACACATCA
TCTGTCTCAACATCAATGTCTGTATCAATCATAGCCTACACATGCTCTTCTATCCCCTCAATATCAGTTATCACATGACT
TATTCAACAAATTCAAGTCGCATATAACACATTTAGCTCGTTTTATTCCCCATCTTTCAATTACAACAATTTCAATCAAC
AAATAAAACTCATCCTCAATCCCCATTACTCCCCAACACAATTAGGAAAGTAGTCATGTGTAGTCTAAGAGTTTAACAAA
GTTTAGAAGTCACTTGCCTCAAAACACTTCAACTAGTAACTCAAATCTGAGTTTTACCCTTCCGAGCACGCTCCAAATCA
CCACAATCTATTCATAAATGGAATCCCACAATTAATACGAATCTAACAACACCAATATCATGAAATTTGGAGAAAAGGGT
AAAATGGTCAAAAAAATCTCGTTCCGAAAAATATTCTCGAAATCTGGAAATTTTTAGTGAAAAATGTTCCCCAAGAAATT
TAGAATCCAATAGTGAAAACCGTTTCGAAAAAGGAGTTGAAATGAGTTCACAAACTCAAATTTTCTATTAAATTCGGATT
AGGCAAAAACCCCCAAATTTTTCAGTTGAGATCTCAAATTTTGATGTTAAAATCCATAAATAATCGATGGAAATCAAAGA
TATAAGTTGGAAATAACTTACCCAATGAATTCCTTGCGAAAACCCACTTGAAATCACCTATTTTCGAGCTCTCAAAGTCT
AAAAATGGAGAAATGGGTATTTTTCAAGTTGGGAGAATTTAGCTACTGATTTAGGCTTTTAAAAAAAAGGAAAATAAACT
GCTGTTGCAGCTAAAATACACAGCAGCTGAAACACAATTTTAAAACCAAAGTTTAAGTCCCCGTTGGACCCTCGGGATTC
GTTCAGAATCTCGTGCACACAAACTAAATATGTACCCCCACTAAATTCGACGTTCCGGACTCAATGGAACCGTCAGAATT
TGAATTTGAGGACTCCTTGACCCAAAAACCAATAAGATGCCAAGAAACTAGTTAAACGCCAAAAAAATTCGAAACTCAAA
CGGAGTGTCTAAAAATTCAACCAAGACTCATTCTAGACTTAAAATCGCCTCCCGAAACCAACGGTACTCTCGGAATTTCA
ATCTGAGCCTCGGAACCTCATATGTTGACCAAAGTCAACTCTTTGTCAAAATTTCACAACTTTAGCAACTTAGGACCTTA
ATTCTTCGTTTCAACTCCAAATTCGACTCCGTAACTTCACACATACCCGTTTTGACATTCTAAAACTGTCGGAATCGACG
GGAATCCGATCCGAGTCCCGAAACTCCAAATGACTCGAAAAAGCACTTTTTAACCAACTTTAACTCATAAAAACTCAACT
TCTCAAAAATTCAACTTTTTACTAACTTTTCCTCAAACCAACTTTACAACCACAAAACATGGGACTCGGGGCAACTACCA
AAAGGGCAAAATAGTCATTTCCACGAAAAATTACCAAAATGACCTTTCGGGTCATTACAATATTATATAAAATTAGAGTA
TTTCATATTAGTATGGATTTGATAAATCTAATTCTTATTTAAGCACTAAATAATAAGTACAAATAGTAATTAAATTTTCT
TTTTTCAACTTTTGTATTTAATGTGTTCTTGACCATATCAACAAATTTAACAATTTATGGAGTGCAATCAAATGATAAGT
TGTTATACCATCTATGTTCTATATATATCAGGACTTGTGTTGTGAATCAATATACAATTTAAAAAAATTGTCATTGAGAT
ACAATATAATTGTACAAAAGATAAAAAACAAATCAACATGTATTTTTGAATTAAATAGTTTGCTACCATACACAATTTTC
ATTATCAATTAAGGAAAATTCCCTCTACCAAATCAAGTGAAATGTTTGACCACTAGATATTTGACCAAAATTAATAGCAT
ATGAATGGTAACATATAAAGCTAATATTCATATAATCAAATTCTTTTGACCAAATAATAAAGTGGTCAAAGTAGTCCTGA
CTTCAAATATATCTTAAATTAAAAATAAAATTCTAAACACTAGTAAATGTAGACTTGTTTCCATTCCCACATTCCAAATT
ATAAGTTAGCTAATTTCACTTAATTTATTTTGGATTCTATCAATATTTGAGGCAAGTTGTTGCACCATCTCTCCCTGTAT
ATATCTCCCTATTCATTGCATACAAATACAGAAAGAAAAACAGTAACATCATTGTCTATTGAGATATAGTATACAAAATG
AAGAAGACATCAATTGTTTTGCTCTCTCTTATTGCCTTGTTAGTTTTGTTAGGTAAGACAACATGGATTTCACCAGAAGA
GTTCATTGTCTATTATATATATACATATATATATATATAGACACACATGTATATGAAATTTTATATTTGTATACATAGAA
TGCAATTTTCTTATACAAAAGGTAATTCAGATGAACCCTTAGTTGAAGTCTTTAGCATGCAATTCTAATTAATGTCATGT
ATAATAGACAAATACATAATTTTTATTTGAATTTTATTAGCGATTGAAGATAATATATTTAATGTTTAATTTCGATAAAT
AAATCTTAATTATGTTGAAGATGAAGAAGGAATCAACTATTGTATTCACAATTTTTAGGTTTCTTCCTTTTCTCTCTTTC
TTGCCTCTCCCACTTCACTCATTCTCATTTTTCTCATCTTGTTCATTATTAGTTATTAGTTATTAATTATTAAATTTTGT
TAATAATAGATTGAACAATATTTTTACAATATAGTAATGGTAATATGAAAATAAATATTATTTTAATTATTGATTTTAAC
CCTTCTTCCATTTTCATAGGTTCACCATCATGTATGGTGTCAGGACATGAAGATCAAAAATGTCAAATCGCAAAAGATTG
TGATCCTGCATCGTGCATCGATGGTGGAATTATGGTTTGTATCAAGGAAGTTTGTGTGTGCGTATGGTGGTTTTATAAGG
AAAGATTTAATTTCTTGCAAACAAAGGCAATGATTGTATAAACACATGTCCACCTAAATGTACTGCATATTGTTTTTCTG
GATTTTGCTTTTGTAATGATTGTTAAAGCCAAAATTAAGACATGTTTGAGGTATACAAAAACATTTTTTCTTGTTAAAGT
ACAATAGTTGTTTAGTCTTTTTTTCTCTCAGTTCAGAGCAAATTCATGATTTGAAGACGATAAAGACATCATAAAAAATG
AATGTGTATTAAATAAAGAGGTATTGTGTGACACTCATGACAATGCTTAAAAAAGCATAAAAATGAAATTAAGATAGTTC
AATGTATGATTTGACAGTCTTGGTTACTAGTGTACCCTTTGAGGTTCATAGTTTAAATCTTACTTGAGCTTTTTATATGC
ATTTTTTCCTATTAGTATTTTAAATGTTTAAAGCGTAATTTTTTTATTGAACTTGTTGATAAAATTTTAAAGAATATTTG
AAGACAATTGAAGAAACAAAAATTGCGAATTTTGAATCAAGATTATTATTGATTTAAACTTTTAGTTAATTTTATAGTGT
TCGATTATTAACAGTTCAATTTATCTAAATTTACAATTAGTGATAGTGATGACACTAAAAAAAAACCTTCATGTCCCCAA
GTATTTGAAAACAAGTATATAGGTGTATATGTGATAAGATTGAATATTCAACACTTCTTGGATTAAAAAAAAAGAAAAGA
AAAAAACCAAATAATTGATTATTTCATGAAAAATTCATTCAATATTCTTGTTAATGTTGGAATATTTCTAATATTATTTT
TTTAAGAACCTATATTTTTCATTACTTTAAATGTTCAAATATTAGTAAAGAATTATTCCTAAGTTTAATGCAAATATTCA
AAGTGATATTGTATTCAAACGTCTCAAACATGACCTTTTAAAAAGGTAGAAAGATCATAAAGGCCATTGAAAACCAATCG
GCAATTAAGATAAATTTAAATTACCAAATCCAATTTTGAACATGTAGTAAACTGTCATAGAGACCTTCAAATGGCCTTGC
AGTGTGATTCAGATTTAGTCGAGATTTTAATGTTTGACTTTGAATATTAGGTGAGAAACTAAACAAATAATAATTAGAGT
AACTTTAGGAATAACAAACATAAAAATCATATTAGCTCTCTATAACTACAATTTTGCTATTTGTGCTCCATAGCAAATTA
TATTTGCTATGGAGAATTTGATCGTATAAAATCGTAGGTAACATCTGATTGTATAAAATCGCATGTATAAATCGGACGTC
TGTGTCTATGACAATTGTGTTTGTATATGTATATGTTCTTGTGTTAGGCTAGAGTGACGAGCGAGATTAGGCGACAAGCG
AGCAAGAGAGGACCGAGAGTGGGAGAGGTGAATTGTATATGTATATCGGTTGAATAATTGTATATATGTAACTACTATGT
ATATGTATCAATGATTATATTTGTATATCTGCATAAAGTTTGAATATGTTTACAATTGAATCGAGTTAAAACATTTGTAT
TTGTATCAAATCTCTCTCGCTTTATACAAACAAAAGTTATACATTGTCTTTTGTATAAAGCAAGAGAGAGAAAGGCAAAA
TAGAACTGGCAGTGGACGATTTGTATTTGTATAAATAATCATAAGTGTATAGGATGGATATACATGTATTTGTATTCGTA
TATAGTCTCTCTCGTTTTATACAAACACAAACACAATTTATACATTCGTGTTTGTATAACGTGAGAGAGGCGAGGGAGAG
CCCCGAGTGACATTCAGGGAGAGTGGCGAGCGAGATTTAGAGAGAGAGGCGAATGGCAAGAGAGTTTTTTGTGAATTGGA
ATTATATGAAATTATGGTTATAACATTTATTTTGAATTAATAGTTTGCTAGAATGAACAATTTTAATTATCAATAATTAC
AGAAAATTCCCTCTACCAAATCAAGTGAAATGTTTGACCACTAGATATTTGACCAAAATTAATAGCATATGAATGGTAAC
ATATAAAGCTAATATTCATATAATCAAATTCTTTTGACCAGATATAATTCTTTTTACCAAATAATAAAATGGTCAAAGTA
GTCCTGACTTCAAATATATCTTAAATTAAAAATAAAATCCTAAACACTAGTAAATCTAGAATTGTTTTCATTCCCACATT
CCAAATTATAAGTTAGCTAATTTCACTTAATTTATTTTGGATTCTATCAATACTTGAGGAAAGTTGTTGCACCATCTCTC
CCTATATATATCTCCCTATTTATTGCATACAAATACACAAAGAAAAAATATATCATTGTCTATTGAGATATAGTATACAA
AATGGAGAAGACATCAATTGTTTTGCTCTCTCTTATTGCCTTCTTAATTTTGTTAGGTAAGATTTCCCTCCCCCCCCCCC
CCCCCCACACACACACACACAACAGGAATTTCACCATAAGGGTTCATTGTTTATATATATATATATATATATGAAAATTT
TATATTTGTATACATAGAATGTGATTTTCTTATATGAAGGGAATTTAGATGAACCCCTTCATACCCCCTAGTTGAAGTCT
TTAGCATGTAATTCTGATTAATGTCATGTATAATAGACAAATACATAGTTTCTATTTGAATTTGATTAGCGATTGAAGAT
AATATATTGAATGTTTAATTTCGATAAATATATCTTAATTTTTCTTTTGGTTTTCGTAGGTTCACCATCATGTAAGGCAT
TGGGACGACAAGTACAATGTAACACATCAAAAGATTGTAATCCTAGAGGTTGTGGAGGTGGAAGTATGCAATGTTTTCAT
GGAGTTTGTGTGTGTCCCCCTGAAATAAGGAAGAGTGCTTGCAGCAAAGACAGTGATTGTATAAGCATATGTCCTCCTAA
ATCTATAGTAAATTGTATTAGAGGAATTTGCATTTGTGGTACAAATTAGAGCAAATATCAAGTCCTAAGACATATATGTT
TGAGTTATAAGAGAACATTTTTTTATATCGTCGTTTACCAGCTCACATGAATCTTTTAATTTCTACTCAAACTCTATATT
ATATATGTTATTTGCTAATTATAATATTTTTCTATTATATTCAAAGTGGGAAACTCCGAAATACATAATTGAGTTATTAA
ATTGACCATCAAAAGACAAAGTTTAAAAAATTGATGCTAGACAAATAAAAAAAGAATTATTCAAAAACAAAGTACTCTAA
CCTTGTAATCTAGCTAATGTATATCAGAGAAGGAATGTCAAACCTACCGTTTTTCATTTGTTGTCAATGCTCATACACTT
TTTGTCCTTTTTCTTTTTTTGAAACATATAAACAATAGTGAGTGCAAATATTAGTTAATGGTGGAGAAAAGTTCATGAAT
TTTGTAATAAATCTAATTTGGATTGTAGAAACTTTGTAGAATATTTGAAAGAAAATACAACTTAGTTATGAGGGTCACGG
AACTTGGAGAGGACTCTTGGAATCCTAGCTTGGTGTTTCTTGAGAATTTTTTAGCGTTAAAGTTTAGGAGAGAATGAGAG
GGTTTTGAATGATGAAAAACTGATTATCTAAACCTCCTACACGCTTAAAGTCATTTAGATAACTTTTAAAAGATTTTAGG
ACGAAAGTACCCTCATTAAAATTCAAAATCGAAAAAAATTATCGTTCTGTTGTCGTCTAAGTGACGGGCCATCATTAAGG
CCGTCAAAACTGGCCAAAAAAAGACTGTCACAAGTCTCATTACACATTAATAGCTTGTAGTGTCTCTAGTAAATCGATCA
TAATCTTTTGCCTCGAACTCAGATTAACAAACGATTGGCAGCGTTGGAAAGAAGGCTCGTAGAAATTTAATTTGGTGGGT
CATAGGTCACCTAACTATTAATATTTGAGAGATATAGTCATTTGAAATTGACCCTTGTATGATCTCATGCAAAAAACTTA
ACCGGTAGAAATTAGACTTTGAACTCGACTTAGTGCTAAAAGTCCCTTATGTCCCTAAGTCACATATGATGTACTTCCCA
CACTTCGGAATGAACCCTAACATACATGTACAACTAAAAAATCATTGGATTCAAACCTATACACATACGGAGAATGATTA
AGATCTTTACTTAGAAGTTACAAGACATATATTACAATACCGATTACTTTGGGATGGAGTAAATATTTGTAGTTTCTACA
CTATGATTTTCAATTATTATTTTTAAATAACATATACACATACTATTATAAGAAAATGAAGGCCACTGGATCTAGGTACA
TATAATTTTATACTTATGCTATACACTTGTTACTGCAGGCTATTAACGATCTTGGGTTGAATTGTTTGGACGATCCATGA
TGTTTTTTTTTATAAAAAAAAAAATTGGAGTAGGGAAAGGAGATTACAACGTGGGAAATCGAACCTTCACCAGCAAGATG
AGAATTCACGTACTCAACCAACTAAGCTACTAAAATTCTCCACTGATCCACAATGTCAGTCTCCCTCACAAATTCACTGA
ATATGGAATAGAAGGAGTAACATAGAGTATATGAATAGATATCATTGAAACTTCCTCACATCGGAATTGTTTAGGCTTCC
AAGGAGTATTAATTGTAGTGTAAAATGGAAAATAATAGTAATAATTAATTTTATCTTGATTTAGTAAGTGGACTAATAAT
ATATATATATATATATATATATATATATATATATATATATATATATTACGTATTATTTTATTTTAATTTACTTAATTTAC
ATATTATTTTATTTTAATTTGATTGTTTTTTTAACTTTATAGGATTATAACCAAAAAAAAGAACAAGAAGATAATAGCTA
AAGATTGAATTAAAAAAAGAGCAACTTTCGTATATAGCAAACACAAAAATCATATTTGTATGCTATAGATATAGTTTGTA
TAATTGCACTCCATTGCAAACATAAATATGTATATTTCGCTATATATACACAAAAGAAAGTAGTTGTATAATCTGCTTTG
GTATACATATACAAAAGATCAATTGTATAATATGTGATTGTATAAAGTGAGAAAGAGAGAAAGACAAAAGAAAAGTGGGC
AGGGGAAGATCGTATTTGTATAATCATAAGTGCATATGACGAAAATATATGCATTTGTATTTGTATATGAAAAAATATAT
GCATTTGTATTTGTGTTTGTATAAAGTGAGAGAGGCGAGTGAGCGAGCGAGATCTGGGAGAGTGGCGAGTGAGATCTGGG
AGAGGGGAGAGAGGGGAACGAAAATATATGTATATATACAATTTTCTCTCGCTTTATACAAACACAAACTCATTTTATAC
ATTTGCGTTTTTGTATAAAGTGAGAGAGGCGAGTGAGCGAGCGAGATCTGGGAGAGGAGAACGAAAATATATGTATATAT
ACAATTTTCTCTCGCTTTATACAAACACAAACACATTTTATACATTTGCGTTTTTGTATAAAGTGAGAGAGGCGAGTGAG
CGAGCGAGATCTGGGAGAGGGGAGAGAGGGGAACGCAAATATATGTATATATACAATTTTCTCTTGCTTTATACAAACAC
AAACGCATTTATACATTTGCATTTGTATAAAAAGCGAGAGAGGCGAGGGAGAGAACGAGATTCACCAGGAGAGGCGAAAT
AGCAACAGTTTGCTATGGAGTACAATTAAATCAAATTATAACAGAAAGATTCTTCTTTTCAAAATAGTTTGCTATTATAT
ACAATTTTCCCTTAAAAAAAGGTAATAAATAACAGAAAGATTCTTCTTTTCAAAATATATGTTTCAACAGTGCTTTTGCA
TTTTTTAAAATTAAAATAACAATGAAAGATTTCAGCTCTCCTTGCAAGGTAACAAATAAAAAAAATTCTTTTCTTAGTTT
ACATATTATTTTCTTCTGATTTGATTTTTTAAAAATAGTTTCTCTTTATAAAATAATTTTAACATTAAAAGCACATGATA
CTTGTCATTTTTCGTAATTTGACTTTCAATAACATTTTTTAATAAAAAATAGTCAAATATAATTTACTTATCAAAAACAC
TTTTCAAATAAATTAGCCAAACACAAATTATTATTTTTTCAAAAAACACTTTTCTGAAAAGTATTTTAAAAAAATGTTTC
TAGAAATAAGCATTTTATAGCATCAATATCAACGTGCTCTAAGATTGATTTAATTTATCAAATCAAATTTTGAACATGTA
GTAAAATGTCATAAAGACCATTAGAAATAATTACTCTCTCCATCCATTTTTACTTGTCCATTATACTATTTTGGGATGTT
CAAAATACTGAATAATTTATTATTTTGTGTCTATTTTACCCTTGTTATTAAATATTACTAGTATACGTACCCGCGCGTTG
CGCGAATATTTGAAAATGAATAATTTTTTAATTTAAAAATAATTCATATGAATTATTATTGAGTATTAAAATTGCAGGTG
CAATCATATATACTGTTTTGATTTTATATTAATAGTTGATTCTAATAAAACTTTATCCTTTAAAGAGATCACACATTTTT
CTAACAACTTCTATTTTTCATTGTATAGTGAAAATTAATAATAGCATATGTGGTGTGTGTTAGATTGATATTTGTGTTAA
TTAATTAAATTTAAAATTTATAGATCGGATTTGAATTTAGCATTAAAAATAATAACTCTAACTTTAGTAAAAATATTAAT
ATAATTTGCAAAATATATTGCAACCTATTAGCACACTCCTCTCTAGTTCAAACTTGTAACGTAAAATGATTTTCATTTAA
TTAAATAAATATAAATTCATAAAATAAGGATACACAAAATCAAATTATTATTCAAATTTAAAAAACTTAGACGTTCGGAT
ACTAATTTGGATAACTACCATTTTTTAAAAATAAATTTAAAAAGGAGACCTCAGAAGTAGTTAAGTTCTTTTTATTTTTA
TTTATTTTTCCAAAACCGTATTGTTTTTTTTAGTGTTTACCCTTTTTATTTTATTGTCATTTGTTAATTAATTTAATTCA
TAAATTCTTCATATTATTTAATATGCAGATTATTTTGTTTTAATAAAGAAAATGCAAATGTGGGGATTCCTTTTTGTTTT
TTGCTTTTAAACTGATTTTTTAATTTGCTTCCTATTTTTATATAATGCAAACATTAAAGAAAATAGGATAGTAATTCCTG
TTTTTAGAAATATTTTTGAAAAATAGTATAAAATTAATTTGAAAATTATAATTAGCTGTAAAATTATTTAGGAGTTTGTA
ATTTTATTTTATTTTAGTTAAATTTTGATCTAATAATTACAATAATTGGAATTACAATAATTTGAATTATGAATTTCTTA
AAAGGAAGAAAAAAAAGTTGATAATCAGTTACCTATATTTTAGGAATCCATTACTATCCTTCTCTGTGTAACTCATATAT
ATATATATTTAGAATTCTTTTTGAAAATTAGTATAAAATTAATTTGAAAAATATAATTAGCTTTAAAATTATTTGTGAGT
TTGTAATTTTATTTTATTTTTGTCAAATTTTGATCTAATAATTACAATAATTTGAATTATGAATTTCTTAAAAGGAAGAA
AAAAGTTATATATATGTGTGTGTATGTGTTAAACATTTGAATTATCCTTAACGATAGTTGTAACTGATTACAAATTAATA
AAGCTAATTGATTAGGATATTGATTTGAATAAATACTAAAGCTTCAAACTACTCTTGAAACTGATGTATTATTAAAATAA
AAATAAAAAAGCAATTTCAAAAATTTTGAATTTAAAAACTTAAAAAAATATAAGAAAATAAATATCTATAAGAATTTGAT
TTATTTTCTTCAAATGTTAATACCAAATTGCTAATGTTTTACCCGATTAGGTAGTCCCGTACTTTACTAAATTTTTTGGT
TTGAATTATATAACATTAAAAAATAATTAATAATAATTTTAAATTTAAGTAGATAGAAAAAAAAATTAATCCTGATTTTA
TATCCTAGGCATATTTTGTGGAAATATAGTTTCAAAAAATAGATGTAATGACCCGGACCCGAAAGGTCATTTTTGATAAT
TTTGAATAGTCATTTATCTATAGTTAATTAATTTGCGAGTAATTTGTTTATTATTTAAAAATAATGGACCAAATTTGAAA
TATTAAAATAGGTAAATAGGAATGTTACTTTTAATGCATAAGTAATTTAGAAAAGAAAATAAAGAGGAGCAGAAAGAAAA
CTGACCTGTGGCGGCGTCAACGAATGAGTGCAGGTATGTGATTCTCATAAATGGAAAATTTGTTGATTTATTTCTTGCAT
GCACTCAATATTATAAATAGATATGTAGGAATGTTAGTACATGATGGGTAGAAAGAGAAAGAGGAATTGATTTAAGGTCA
TGAAATTAATTGAGTTATCTACTTTAGGATTATTAGTTATTTTATAATTATTTGGTTGCTGTAAAAATCTAATCATGGGC
AATGATTGCCTGGGGATATGATCCAATATACATTAGAAAATTTGGATGCAGACTAGTAGGTCTGCGAATTAGTTTTATTA
TTTTTTTTTTCGTAAACTACCGATCCCAGATTTGTCTCTTATTTTCTTTCTTATTGTTACATTACAATTTAGGTTTTTAT
ATTCTATAGTGGGATTGAAATGGAATGGAACCTGTAGTATAGTTTTGTTAATTAGGTTGAAAACATAAATTGAATAAATA
AATCAAAAGGGTGAGAATTGAATAGTTGTCAGTACGTTGTTGAAGGGAAATTTGAAGTGAAAATATAGTGGGTGTGATTG
TTATTAATGGCATTATTCAATCATTGTCAGGAATGGATAATTTATTGGGATTTCGTAAGTTTTTCATGGTTCTGCCATGA
ATTTCTGTGACCGGTTAGATTTCATAGTTAGTTGTGCTTATTTTAAGTATCATATTATAAATTAAATATTGGGTTACCGA
ATTGTATAAATATCATTAGACTTGTGATATTGGAGAAGTTGAAGCTTAACCCTAGGCTTGAAACTTGATTATGAATTTGG
GCGAGTTTTTGGGTCTAGGCTAAACCTATAGTAATGTGAGTGTTGTTAGCTTCGAGATCTTATTGTGATTATGTACTTGA
ATAGATTGCATTGATTTGGAAGCTCAACGTAAAGGGAAGGCTCAAGTCTCAGAGTGATTGTTCGGTTATTTGAGGCAAGT
GGATTTCTAAACCCTTGTTAAGCGTATGGAATTCGTGTATTTCCTTGTGGTATATATTTGGGAGTAATGTGATCAATTGT
TTGTGTGATGTGTTGAGAATTGTTTGAAAGACTTGTTGAATTATTGTTGAACTTGTATCATGATTGTATTGTTGTGAATT
GTACATTGATATTAAATTTGTCATCTCATCATTATTTGTGTGAACATGTTATTTGCATTGTTCTGAGACATGATTGTGAT
AAAGTGTTATGAGATAAGATGATGTACCATTTCGAGGGACTATCGCGCGCCGCGATGGATACTATATTTCGAGGGACGTA
TCGCGCGCCGCGATGGTTACTATTATCGTGGGTCGTATCGCGCGCCGCGATGGATGCATGGACAGATATGTCCCCCATGG
GTCCCGGACTGAGAGACAGCGGGTGTGTATCATTAGGTCAGACATGCATCACTATACTTGACATTGCATTTCATTGCATT
GCACATTTTTATTATTGATGAGCTTGATCTTGTATGTCACTGATCTTGTGAGTGCCTTTCTGTGAAACTTGTTATTGATG
AATATTGAGTTGTTATTGATGAATATATAATCTGTTAGAGTGTTGTTATTGAGCTGTATACTTTGTAAACTGTGAATTGT
TAGGTTGGGCTGGTTTTATGCAGGTTGTAGTTATGGAGGTTAGGATGGGGTGTAAGGAGTACCCGTATTCTGTACCCTTA
GCTTGTCTTTAGAGGTTTGCTTGTTGAGTACCGTGTGGTTTGGTACTCACCCCTTGCTTCTACAATCTTTTGTAGGTTAT
GAGCCCGGATCTTCGTGATACCTTCCATTCTCTTCGTTTCCGAGGCTTTCTGTGGAGATTTGATAGGTAGTTGTTTGTCA
TCTCAGCGAACCTTCTTACTCCTGTTTATGATTTTGTTTTTACTTGAAAGACAACGTCATTTGAGACTTGCGTATTTTTA
TTTCAATTCTAGTATTTACATTAGAGGCTTGTGCCCGTGACAATCAGGTTTTGGGGATTGAATTAAGTTGACTTGTTTTC
GTAATAGTTATTGTTATTGAACTTTGCTTTATTTCCGCACTTTATCGAAATGATTGGGTTTTAGGCTGACTTGTCTTGGT
GGGATACGACGAGTGCAATCACATCCATTTTTGGGTGGTGACAATAGAATCTTATAAGAAGAATGTGTGTAACTTCTTTT
TAAAAATGAAACTGTTTTAAAAAATATTATAATTTGTTGAAATTTAATTTTATTCTATAAATATTAAAATCATGCATGTT
GATGTTTGTGAGCTAGTGAGGATGTGGGGTCAAGGACGTGCATGATTTTATTTAGTTTTTTGTTCCTTTTTCTTTTCTTT
TTCTTAAAAGATTAATATAATTTATACTTTATGTTTTAACCTAAACATATACTTAATATTTTGATTTAAATAAACTGATC
TAATAGTATATATATACTGTAGTTTTAAATTTAAATTCAATCTTCTTACATTGTTAGGTTTTATGAAACATGAATGAAAT
TGTAAACATTATCTATATTAATTTTTCTTTATTTCCAAAATTCTTAGGCATGTAAACAAATTTTTACTTTTCTATTTTAA
ATTTCATTAATTGATTTTTCCTTGAAAATTTCAGTCTTATCTAATATATGAAAAATATATTAGAAGCTATATAAGAGAAC
TTGAGTTGTCCTTCTCTTTTTTTTTTTATTTATCTTAGCAGAAAAACTTCACATAATAATATCAATGTATATTTACATAA
TTTATTATATTTTTATTTGAATTTTTTAATTTATTTCATTCAAATTTTTTAAACACGTGATTTATGTTTTCCTTACAATA
TATTTTTTAATTTTTGAAAAATAAAGGCACCAAAACGTGAGAGACAACATTAAACATGAATAAGGATATGCATGCAGCAT
AATACCTCTATTGCATTAAAAAAAATCAATAATCTGCATAAGAATTATAAAAAAAATTAACCACATGCATCATAAAAAAG
AATTAAAGTATAAGCATTGTATTATACATAAAATGAACTCTTATTTTTATGTGGATTTATGTTATGTGAACATAAATTGA
AATTCAAGTGTTAGAAACTATTATTTATTTTTTATTACATTTTTCAAATATAAAAGTGATTAATACAAAATGGATTTTCA
TTTACCATCTCAATAGAAAAGAAAGACATCAACAGAATTGAGAATATGTTCATCAATGTCAAAAAATATTGGTTGAGCAA
TCACTTAAGTGCAATGAACGTACAATGATCCCAAAATACTTAAAAGAACACCTAGAACATTAAAGTTTAATTGTTTAATT
TCGTTAAAAAACACATTTTAATATTGAGAGTCGAACAAATTCAAAATTCAGATCGTTTCATGTTACTATATCATGGTACA
TTTTATGAAGATCTAAAAAGTAGAATAGTATTCATATCAACCGACAACATAACTATAATACAACAAAACCTAAACATATT
TCCTTTCAAAATTCAGATCGCTTCATGTTAATATATCATGGTACATTTTATGATAATCTAAGAAGTAGAATAGTATTCAT
ATCAACCTACAACATAACTATAATACAACAAAAGCTAAACATATTTCCTTTCAAAATTAAATAAGCACATTGATAGTATA
AAACATACTTCTTATCTTAAACAAAATTAAATTAACTCTTCTCAATTAATAGGAGAAACTATAAACTTATCTTAGAAAAA
ACATCAATGTCGTCTACATCTCTTTCTGAATATTCTTCTAAGCCAAGAAATCTTCTCTTCATTAACTAATCATAAAAAAA
AATATTCAAACAACACTAAAATCACCCAAAGGAAATGCAAATAGAAACATAGCCATGAACTAAGAAATTGCAGAGAGCGT
ATTTGCTTGTTTCAACAAAAAAAAGCAGTAAATATATATATAATGAAATTCTATTGTTTCAAATAACTGTAAAAAATTTA
AATTTTGAAAAACAGTAACCAATTTTTAATTTAATTTTTTTTATAATTATAAAAATTTGTATTGTTGACATGTGTCATTC
TTATTCTAATTTTCTGAAAATTTTATGGTGTTGACATATATCATTTTTTCTTCTCCTTTTATATATAGATAGATTCCTTT
TTCACTGTTTAAATGACTTAAATTTAATAAGGATGCTTTGGTAAAATTATCCCTATCATTTACTGTTTCTTTATCTCTGT
GCCAATTCAATAGTTAACAACTATTGTTGGACAGTGGAAAAAAATTCCCTATACCAAATCAAGTGAAAAAACGTTTGGCC
ATTGGATATTTGACCAAAACTAATACTCCCTTTGTCCCTTTTTACTTGTCCTTTTTTACTTTTCATTTTTGATAAATCAA
GAAAACAATATTTTTTACTTATTATACCTTCAATTTATTTAGAGTTAATGTTTTTGAAAAAGGTAGAACCTCTTTAATGA
GTAAATTGATTTTGAAATTCTATCACATAATAGGGGTGAAATGATAAGCTTACTATATTAATTTTTATTTTCTTAATTGG
TGTATCAAATCAAAAAAAGACAAGTAAATAGAGACAGAGAGAATAGGGGTTGCTACCATATAAAGCTGCTAGTATTCACT
TAATTAATTCTTTTGACCAAATAATAAAGTGGCAAGTAGTCATGATTTCAAATATACCTTAAATCAAAATTAAAATCCTA
AATACAAGTAGATATAAATTAGTTTTCATTCCCACATTCCAAATTATAAATTAGCTAATTTCATTTACTCACTTAATTTA
TTTGGATTCTATCAATATATTTGAGGCAATTTTGTTGCATCATCTCTCCCTATATATATATATCTCCCAAAACATTGCAT
ACAAGTACCCAAAGAAAAAAAATAACATCATTGTCTATTGAGATATAGTATACAAAATGGAGAACACATCAATTGTTTTG
CTCTCTCTTATTGCCTTGTTTGTTTTGTTAGGTAAGGTCCCTCTCCCCCCACCCCACCCCTTGCAGGAATTTCAGTAGGA
GAGTTCATTTTCCATTATATATATAATTTTATAATTGTATATATAGAATGTAATTTTCTTTTACGAAGGGGATTCAGATG
AGCTCCCTCATACCCTAGTTACAGCCTTAAGCATACAATTCTAATTATCGCCGTGTATGATAGACATATATATTTTTATT
TGAATTGTATTTGCGATGGATTATAATTGATTGAACATTTTCGATAAATATATCTTAATATTTGTTTTGATTTTTTTAGG
TTCACCATCATGTATGGCGTTGCAACGACAACCACAATGTCAAACATCAAAAGATTGTAATCCTACCGCTTGTGGAGGTG
AAAGTATGCATTGTGTTGCTGGAGTTTGTTTATGTCCCCCTGAAATAAGGAATAGTATTGCTTGCAGCAAAGCTAGTGAT
TGTGTAGGCAAATGTCCTCCTCAATCTATACCATCTTGTTTTAAAGGAAAATGCGTTTGTGGTACAAATTAGAGCAAACA
CCAAGTCCTAAGACATACATGTTTGAGTAATTAATAAGAGAACATTTTCTTTTATATAGTTGGTTACCGGCGTACATGAA
TACTTTAGTTTTTGTTTAGATTCTATATTATGTATGTCATCCACTAATTATAATATTGTTTACTAAATTTAAAGTGGGAA
GCTCGAAAATGTATAACTGAGTTATTAAAATGACCATTAAAAGACAAAGATAAAAAAAATTGATGCTAGACAAATAAAAA
AAATTCATTCAAAAGCAAAGTACTCTAACCTTGTAATCTAGCTAATGTATATCAGAGAAGGAATGTCAAGCCTACCATAA
TGTAAATCTTGTTTTTTGTGCTAAGATTTGAATCCAACATAGGATTTTGTGTTGGCATCAGTGTTTTCAAAAGCGTTTTT
AGGGTCAGTCTCGAGGAGATGAAAAATATTTCAGGTGAAAATTAAAAAAGTAGATCCATTAGGCGTATGTCATAGAATTT
GGGGCATATATAAGCCACGAACGTAAAATCATAAATCCCGAGTGTAAAAGCGTGCGTCCGGACGTTAATTTGATTTACTG
TTTTTAAAATATTTTGCTATAATTCAAGTTTCTTTTGGTGTTATAATATTTAACTTTAGGTTATCATGTTTTACTGATTT
TTCGGAAAATATATATAGAAAGAAAGAAAGGAACTTTCACATAAATAACACTTCCATAAATAATTTTGTAAATAATCATG
CCTGAAATTGATATGAAAAAAATTTCATAACACTATTCCTGAGGCAACGTTTTTCATTTGTTGTCATTGCTCATACACTT
CTTATCCCTTTCCTTTTTGAAACATATAAACAATAATGAGTGCAAATATTAGTTGATGGTGGAGAAAAGTTCATGAATTT
TGTAAAAAATCTAATTTGGATTCTAGAAATTTTGTAGAATATTTGAAAGTAAATACAACTTAGTTATGAGGGTGAAAGAA
TACCCTCATTGAAGCCTTATATACCTTAGTCACGGAACTTGGAGAAGAGTCTTGGAACCCTAGCTTGGTGCTTCTTGAGA
ATTTTTTAGCGTTGAAGTTTAGGAGAGAATGAGAGGGTTCGAAATGATGAAAAAATGATTATCTAAACCTCCTACGCGTT
TAAAATCATTTAGATAACTCTCCAGAGGTTTTAGGATGAAAATACCCTCATTAAAATTCAAAATCGACAAAATTTATCGT
TCTGTTGTCGTCTAAGTGACAAGTCGTCGCTTGGGTGACGGGCCATCGTAAAGGCGTCAAAACTGGCCAAAAAATGACCT
TACTTCTTAAATACGATGCCCAGGTTGATGGGACATCACAGATCCAACGGACCGTCGTCATATGTCCTGTTACACATTGA
TAACTTGTAGTGTCTCTAGTAAATCGGTCATAACTTTTTTTTTCCGATCTCATATTAACAAACGATTGACGGCATTGGAA
AGAAGGGTCAAAGAAATTGAATTTGGTTGGTCATGGGTCACCTAATAATAGATATTCTGAGAGATATAGTTGTTTGAAGT
TGACCCTTGTATGATCTCATGCAAAAAATTTCGCCAGTAGAAATTAGACTTTGAACTCGACTTAGTGCTAAAGGTCCCTT
ATGACCCTAAACCACATTCGATGTACTTTCCACACTTAGAAATGGGCCTTAACATACTATACAACAAAAAAATCATCGGA
TTCGAATATACCTTAGCCAAATAATAAAGTGGCAAGTAGTCATGATTTCAAATATACCTTAGATCAAAATTAAAATCCTA
AATACAAGTAGATATACATTAGTTTCCATTCCCACATTCCAAATTATAAATTACCAAATTTCATTTACTCACTTAANNNN
NNNNNNNNNNNNNNNNNNNNNNNNNNNNNNNNNNNNNNNNNNNNNNNNNNNNNNNNNNNNNNNNNNNNNNNNNNNNNNNN
NNNNNNNNNNNNNNNNNNNNNNNNNNNNNNNNNNNNNNNNNNNNNNNNNNNNNNNNNNNNNNNNNNNNNNNNNNNNNNNN
NNNNNNNNNNNNNNNNNNNNNNNNNNNNNNNNNNNNNNNNNNNNNNNNNNNNNNNNNNNNNNNNNNNNNNNNNNNNNNNN
NNNNNNNNNNNNNNNNNNNNNNNNNNNNNNNNNNNNNNNNNNNNNNNNNNNNNNNNNNNNNNNNNNNNNNNNNNNNNNNN
NNNNNNNNNNNNNNNNNNNNNNNNNNNNNNNNNNNNNNNNNNNNNNNNNNNNNNNNNNNNNNNNNNNNNNNNNNNNTGAT
TTTCATAGGTTCACCATCATGTATGGCGTTGGAACGAAAAATACAGTGTCAAACATCAAAAGATTGTAATCCTACCGCTT
GTGGAGGTGAAAGTATGCATTGTGTTGCTGGAGTTTGTTTGTGTCCCCCTGAAATAAGGAAGAGTGGTGCTTGCAGCAAA
GACAGTGATTGTATAAGCATATGTCCTCCTAAAACTTTGCCATCTTGTAATAAAGGAATTTGCTTTTGTGGTACAAATTA
GAGCCAACTCTAGTCCTAATACATGTTTGAGTTATAAGAGAACATCATTTTTTTAATATCATTAATGGTTATCGGTTCAC
ATGAATCCCTTAGTTTTTGTTCAGACTCTATATTATTTCTGTCATTCATTAATCATATATAGGAGTGTTATATAGGTTGG
TTGAGTTGAATGGAGATATTAAAATGAGTTGAAATAGATTTTCGGGTTGGGTCATGACCTGTCCAAGTTTATTTTGGGCT
CAAATGAACTAAAATTGGATAGGGTCATGACTCATCAAATTTGACCCGTTTAATCTCAATAATATTAATAGATTGTTATT
TAACTTTTATAACCATGATTTGAATTTCAACTCAAAAAAATAAATAAAAAAGTTACTAATGAATATATAAATCCTAGAAG
ATATAAAATAGATAGTAATGTATATCTTTAATATAGGAACATACATTACATCAATGCAAATAAAAAGTCTTAAAACGGGT
TGAAATTAAAGATTAAATTGGACCTAATTGGAGATTTTCTTAAAATAGGTTAAGGCTTGAATGAGTTGAGATGGAACGAA
CTCATAAAATTTTGGGCAAGTTGAACAAGTTACCTTCAATATAGGAACATATATTTATGTTTTTTCTTATATAGTTTCTC
AATTTGTATTCAAACTTTTCTTGTACTTCGAGAACAGATCAACCAATCATCTGACATCGTTTGTTGAACAAAATTCTTAG
TTGGCTCTTGAAGATTTTATTAAAGGTAATTTTATGGGGTAAATACTATTAGTATTATGATACTGGTCGTTTTAATTTAT
[truncated: 173,781 more chars]
