# Supplementary material for: Homologues of potato chromosome 5 show variable collinearity in the euchromatin, but dramatic absence of sequence similarity in the pericentromeric heterochromatin
Source: BMC Genomics. 2015 May 10;16(1):374. doi: 10.1186/s12864-015-1578-1 (PMC4470070; doi:10.1186/s12864-015-1578-1)
Supplement: Additional file 3: — RH BAC tiling path sequences. Description of data: Nonredundant, multifasta sequence files of the individual BAC MTPs. The sequence contigs and scaffolds in the MTPs can be either ordered or unordered, depending on the quality status of the tiling path sequence. [file 12864_2015_1578_MOESM3_ESM.zip › mtp_0924.fasta]

>mtp924.contig_1
TGCCTACTGGGTACCTGTGGTTTTGGTACTCATGCTACGCTCTGCATCTATTTTGTGATGCAGGTCCGAGCACTAGTAGC
CAGCGTTGATCGAGCTTGGAGTAGACTTATCTGGAAACGGGGGTGAGCACACGGCGTTTTGTACTATTTCAGTCTCCATC
TGTATATATAGACTTGTCTTCTTCCTTTCGAGATAGTCCAGTCTCTGTTGTCCACTTTTGGGACTTGTACTCATTTTGTA
GTAGCTCTGTACTAGTGACTTCCAGGTTCTGGGAGGGATCTTTATTTGTATATATGTTTTGGGTTGGTTCCGCCTGTTTA
TATTTTTATTTGCCTACTCTTGTTTAATTTCTACCCTCAGATCCATTACTTGTTGTTTCGGGTTACGGGTTGGCTTACCT
GCTGGTGGGTTATAGTAGGTGTCATCATGACTTGATAAATCAGGTCGTGACAAAGAGTTTCTCCTAAGTGGGGGAAATGT
GGTTAGATGATAAGGTCTTTAAGTGTGGTTGATGTTTATGAGTTAGGCTTGAAGGATGTTTTCATTACAAGAGGTTTAGT
GAATTAAAGAGTTGGGTAAGAATGGTTTTGGTAAGATTGATGGTATGTTGAGTAGTGAAGTTGTTGAGAAGTGTTGATAT
CCTTACCTACTTCTATATGTGCTTACTCAAGCCTAAAACAAAGAGTTCCTAGAAGCTTGGGTTATGTTTTGGAGTCTTAT
GTGAAAAAAAGAGTTTTCCATGGTTTCCTTATGTCATGCATGTTTTAAATGAATTCTTGTTAAATGAGAAAATGAGTTTT
CATAAATTTATGTTCCTCATGTTGATGTGCATCTATAATGATTTGCCTAAATGTTGCATGAGTTAAATTATGAGCATGTT
TAAAAGTGTTTTGATGATGTTGCCTAAAGTGCTTCTATGAGAAAGTTGCATAATGTGCATTTAGCATAAGTTGTCTATTT
GCTTTATGAGGTGATAATGTGAGCATGCTTACTTGAGTTTTGGAGAAGGTTGCATGATGTGCTTTAATAAGAAAATTGCG
TATTGTGTCCTTTGATGTTATGATGTGCATGAGATGATTTGGAGAAGGAAGTACTTCCAATGAAATGAAATGAGAAATGA
GAAAAGGTAAAGATGATGCATAAGGAGTTAGTAGATGTTGTGCCTACTTTCTTAAATTGCATGAAGTTGTGTGGGACTTT
CTATGTGGAGTTGATGTTCCTCCTTATTATGTGTATTAATTATATGGTTGTATGCTTGAATATGGGCTGTTTACTTTGAT
CGTTTTCCCTGTAAAGTGTTAAGTGTCATTCGAGGACGAATGTTCCCAAGTGGGGGATATTGTAACGCCCCTCAAAATGA
AGTAGGATAAAGTAGAGCCTCACATGGGTTTTATGCATTAATAACTTGTAAAAATAAAAAGGGTCCAACTAAGTGAGGGG
TAGTTTGGGCTTTTATTTTTAAGCTGTTTTTATTATTTTAGGTATATTAGATCATTTAAATGAGGGTTATAACTTCATTC
TTCAAATTAGAATTTCCAAAATCATTCCCTCTCTCAAATATTTCTCTCAAGTTCAAGGAAGAAGAAGGGTGAAGAACTAG
AGTTTCAAATTGGAGGCTTCTTTCAACGATTTTCGTGGGCTTTTTCAATATTTAGGTATGGGGACTCTTTATCTTTGATT
TCTTTTTCAATCAAAGAGCTAATTCAAAGTATTTTCAAAGTTCTTCAAAAATTCTAAAGTCCTAATTTCGATTCTAGCAT
AGGTTCTTGCATAAAAAGGGTTTTAAATGATGATTTATATTGTTATTAATGATTTTTAATGGTTTTTAGAAAGAAATCCC
CATGAACCCATGTTTTCTCAAATTCTCTAAATTTCACCATAAAGTGGGTGTATTGATTTTGAGTAGATGATTATAAAAAC
TGTGTTTAGTATGGTATGGGTTGTTCATATATGGTATTATATATGTGAATTGTTAAGAATTTTTATTGAATTGAAGGATG
TGGGATGTTGGCCTTGAATGAGCAAAAATTGTGAATTTGTCTTCATGTTGATTATGGGCTTATGCTTAGCTTAAATGGTA
TAGTTGAATACCATGATTACCTATGCTTTCTATTGTGAATTGTTTGGTCATGACAATGGTGAAGGTGGCTTGGAAAGGAT
GGTAAGTTGACATACTTTATGAATAATGTTGAATTAGTAGGGAATGGAGTAATGTTGGTTATGGCTTTGGAGAATGGTAA
GATGGCTTAATCTCTTAATATTGATTTAATTGTTATTGATTGGTTTGATCCACCTTTGGTGGAGGTGGTTATTTGTTGTA
TTATTGTGAATTGAAGCCATGAAGGGCATTATATGAATGTTATTATATTGTTGTATTA
>mtp924.contig_2
AGCCATATTCAACGGGAAACGTCTTGCTCGAGGCCGCGATTAAATTCCAACATGGATGCTGATTTATATGGGTATAAATG
GGCTCGCGATAATGTCGGGCAATCAGGTGCGACAATCTATCGATTGTATGGGAAGCCCGATGCGCCAGAGTTGTTTCTGA
AACATGGCAAAGGTAGCGTTGCCAATGATGTTACAGATGAGATGGTCAGGCTAAACTGGCTGACGGAATTTATGCCTCTT
CCGACCATCAAGCATTTTATCCGTACTCCTGATGATGCATGGTTACTCACCACTGCGATCCCAGGGAAAACAGCATTCCA
GGTATTAGAAGAATATCCTGATTCAGGTGAAAATATTGTTGATGCGCTGGCAGTGTTCCTGCGCCGGTTGCATTCGATTC
CTGTTTGTAATTGTCCTTTTAACGGCGATCGCGTATTTCGTCTCGCTCAGGCGCAATCACGAATGAATAACGGTTTGGTT
GGTGCGAGTGATTTTGATGACGAGCGTAATGGCTGGCCTGTTGAACAAGTCTGGAAAGAAATGCATAAGCTTTTGCCATT
CTCACCGGATTCAGTCGTCACTCATGGTGATTTCTCACTTGATAACCTTATTTTTGACGAGGGGAAATTAATAGGTTGTA
TTGATGTTGGACGAGTCGGAATCGCAGACCGATACCAGGATCTTGCCATCCTATGGAACTGCCTCGGTGAGTTTTCTCCT
TCATTACAGAAACGGCTTTTTCAAAAATATGGTATTGATAATCCTGATATGAATAAATTGCAGTTTCACTTGATGCTCGA
TGAGTTTTTCTGAGGGCCCAAATGTAATCACCTGGCTCACCTTCGGGTGGGCCTTTCTGCGTTGCTGGCGTTTTTCCATA
GGCTCCGCCCCCCTGACGAGCATCACAAAAATCGATGCTCAAGTCAGAGGTGGCGAAACCCGACAGGACTATAAAGATAC
CAGGCGTTTCCCCCTGGAAGCTCCCTCGTGCGCTCTCCTGTTCCGACCCTGCCGCTTACCGGATACCTGTCCGCCTTTCT
CCCTTCGGGAAGCGTGGCGCTTTCTCATAGCTCACGCTGTAGGTATCTCAGTTCGGTGTAGGTCGTTCGCTCCAAG
>mtp924.contig_3
TCCTCTCCAATTTTTCAGCAATCTGTGCATATGTACAATCACCATATGAACCTCCGACAATAGTGTCAAGTACTGCTTTA
TTGTTATCATCTTGTCCTCGATAGAAATATTCCTTCAGTGACTCATCATCAATATGGTGGTTTGGGACACTTCTTACGAA
GGCAGTGAATCTGTCCCACGAGCTACTCACAGACTCTCCAGGTAATGCCACAAAATTGTTGACCCTATCTTTGTGATTGA
GCTTCTTAGATATTGGATAGTACTTTGCTCGGAAGACCTCTGCCAGTTGGTCCCATGTGAATATTGAGTTATACGGAAGC
TCAGTGAACCATACTGCAGCATCGCCTGTCAGTGACAGAGGGAATACTCGTAATCCAATGACATCCATATCCAAGTTTGG
TCTACCTACACAACTTTTGCAAACCACCCTTAGCTTGGCCAAGTGAGCATGTGGATCCTCCGATGGCGATCCTGAAAATA
AGCCTCTTGCTGTAAGCATCTGCATCGAACTACTAGTCACCAAAAATGTGTGCCCTGGAGGTAGAGGTGGTAGGACAATG
GGTCCATCAGAGTCTACTATAGCGATGTTGCCCCGATAGTTGTCATGTTGTTGTGGGCTTGGTAGACCATGCACCCTCAC
TGCATCTACCAATTGATTTTCAGCTAGACCCCAGTTTTTCCCACCAACTACTCTTGGTTGTTGTAACTCAACTGCTTCAT
CTTGATTTCTTCCGATAGGATTAATTGGAAGTCCTTGATTGTTCATTCTTCGCAAAGTTCTGTTCAACTCTGGATCGTAC
GGAGTAAGTTGTTCGCCTTGGCTCCGTGTACTTGGCATACAGTAGAGTCGGAACCTGAGAGAGATAAAAACAAAGGGAAA
AAGTAAAATCAGTAAATATTTGACTAACGTTCAATAATGTTGTTAAAAATAAATCTCAAAGCCAAATTTCCCCGGCAGCG
GCACCAAAATTTGATACGCTCAAATTACACCTCCCTAAAGAAGTATAAGCGATCGTTATCAAGTAAAAAACCCAACTTGT
AGGTTGGGGTCGATCCCACGAGGAAAATGGTTTAGACTTTTCTTTAACCAACAATTATATTCAATTAGCCAAAGTACTTC
CAGAAGCAAGAAATAAAAAAAGGGAGGGTTTGTGAAACAAATTAGAAGAATTCAGTAAGTAATCAATAAACAAAAGTCAA
TTTCAGTTGTTATCAAGATGAGAAAATTAACTAGGGTAGATGTGTTCCCCACAAGCTCATAACGCAGTAATCCTAGTAAT
CGCAATCCTTTCCTAGTGTATTACATGCAAAGTGATAAGTTAGGTATCTCTAAATCCTTGATCCGGCATCTAGAGAATTT
CACCCTGCACCTTGATCCGGCTACGTGTGTATAATTTACTAACCCTTATCTTTACCTCATATTAGACATCATAATCGAAG
TTTGAATTAGTTATTACTTCGCACCAATCGATACTAGCCTATGAGATAGTATCCCACTAAATCTATGTTGATAATTCTTT
TCTTGTTGATTACCTCCTTGATCCGGCAAGTAGAAACAAGGCAAGTTCTAATGCGTGCACTCGTTAAAAAGACTTTTAAA
CGAAAGAATTATCAATATATGCAAAACACTATTCAAGGATTACTTATTTACTATTCATACTTTGTTAATCGCTCATAGTT
CCCACAACCCTAGTTGTGGATTTAGTTACCCATATTAGCAAGAACATAATTCATAATATTAGATGAAGAAATCATGAACT
TACGTAAAGTTAATAATAAACCCAGAGTTTCAACTTGAAATGCAAAGCCAAAATCTTCAAAACGAACGTAGGAAATCAAT
AATTGCTAGGGTTGCAACTTAATCTCCAAAGTCACAAAGTAAAACTAGAATAATAATGTCTAACCCCCAAAAACGAGGTT
TACATGCCCTATTTATAGAAAACAAATCCTAAATTAAAAGGGAAACAAATTAAGGAAAGTTTGTTCAGGTATGCGTATTC
AATCCACGAGACTGACTTATGGACCGTCGATGGATCTACGGTCCGTAAGTCCCTTCCGTCAGCCAGGACTTAGAAAATAT
TTCCGCTTCCAAAAATTAGCTTCTCTGAAGCAAACGACAGACTAGCAGTACGGATCGTAGATCGATCTACGGTCCGTCAA
TCCCCTTCGTAGCTCCACACTTAGAATCTTCAAAGATCAGGTACTGGAACCCTCGCAGTATCACTCTACGGATCAACAGT
ACGGTCCGTAGATCAATCTACGGACCGTCAATGGACACCGTGGTTCCACACTTGGTCAGATTTCCCTGATTTGTCCTCAA
TACCATGCCTGCTGATCTACGGTTATCACCTACGGACCATGAATGGACCTACGGTCCGTAGATCACCTCCGTGAATGCCC
TGTTTCTGCATTTCTTTCAGTTGTCTCTATACTTCCGCGCCTGAACATCTTTCCTGCAAAACATGATAAAAACACATAAA
AACCAATATAAAAGGCCCTAGACACACACAACTTGTAAGTGAAATGTATTAGAAATACCGTAAGCTCACGGTATATCAGT
CACTTATAACAATATCATCTCCTTGCTGAATTTCAACTGCCCATAACCCAATGCTAAGTTCTTCTTCATTTACCACATCA
ATCGTCTTGCTAATTGGAGTAGTAGCTAACCTTTTCTCTTGCTGATTCTTGGATTCTTCATTTTTTTATTGTGGTTCGCA
AATGCTGAATTTATCCACTCATTAGTAGAAGTTACTTGTTGTGCACGATTTCCATTGTCTGAAGCGATGTTGCTGCTTCT
ACTGGTATCACCTAGAAGTTGTTGCTTTGTCATACTACCCTTATTGTTGTAATTTAACCCACTTGTTGCCCGAATAGCTT
CATTCACTGTAGAATCATGCATTACTGTTCCAATTTGCACCTTTGTTGTCTTGTCTGCTTCTTGTTCCTCTTTTCTATCA
CTCTTAGCCGCCTTTTTCTCTACTTGCTCACTGTCATTGCTGGGACTTTTTGTACTGTTGGCTTCAACTTCATCCTTGTT
AAGAATATCAAACATGGCTGACAGGAACCTCTACTTGGGTACTAATTGCTTAAGGAAGCCTTCGATCATTTATAATTTTC
CAGTTTCCAGGGTCACCCACCACTTTTCCACTGGACAGCACCCTTGCTTTTCCTTTCTGAAATTGTTGAGGTTCAGGTCT
GCTAGGAAATCCATCCTTATTATCATTGTCCTCACTATCTCTATGTATTTTCTCCTTTAACTTCCTATCCTTATCAATCA
TCTGTGGTTCAGGATTTAAAATTCTACACTCTAGTTTGTTATGTCCTTGCAATTTACATTCCTCACAATATTTAGGAATG
TAGTCATATCTGATATGAACTGCTTGAGATCTTGTTTCTCCTGTTTTCTTATTCTCAATATCCATGTAAACTTTTTTTGG
CAGGTTTACACGAAGATCCACCAGTACTTTGACTCTGGCACAACTTGGCCGAGTCTTGTTGATAGTGGCCTGATCTAGTT
GCAAAGGATTACCTACTGCTGAAGCCAGGTAAAAGAGGGACTCCTTCTCGAAGAATGTTGGTAGTAGATTCGAAAATTAA
ATCCATGCCATGGATCTCGATGTTTCCTCCTCCACCCTAAACTTAGAATCATAGATTAGAGTCTTCATTAGATATGAATA
TCCTTCACTACAAGTTATGTAATATACCCCTTTTGATATTATGTTGATATAGTCCTCCATGGATGAGAGACGAATAAGAA
CATGTCGATTCCATAACAGGCCAACCATGCACTCCCCTTTATTTCCACACTGAGATGGAATTGCCTTTCTTAAAAACTCT
AAATCTGGCCATCCATATGAAAATTTGCCAATGATAGCAAATTCCAGATTTTGTTTGATATTCATTCTTTCCACTTCTGA
TTCGGTCCATTTGATCCTTGGTATACCTTCAACTATAGTCACTGGTTTCATCAAAACTGCTTATGTTTTTTTTTTTTGTT
ATTGTATTCGTAGGTCTAATTGTATCAGCATATCGGGTTTTGTGAGGTGAATTTATTTTGCAAGCGTCATCTCTCTTCTC
AGTTAGTGGGGGAAATTCTGTCAATGTTAGCAATCGAGTCACCGGCAATGACTGGTTGCCAGTCGCCATTGACTGGTATA
TATATAATTTCCGTGCAAATGGACGTCTATCTGTTTGTTTTTAAAAAATCAATACTTTTTATTGAAAAACCAGCGTAGTC
CGTGGCTTTTTAATTTTTTTTGCAATGATAATTAACCAAGGTTTAATCTAACCATGATAACAAATAAATAATACTACACT
CAAGCTAGATCACAAAGCTATGATAATCTTAATTAATAATTAGCTAGTATTAAAAGACTTAAAACTTAGTCTACTTTCCT
TTATTATATTACACTATAAATAATAATATTCAAAAGTCAATTCTCTAACTTAAGAAGACCCTTAAATTAAGGAGACCATA
GAGGATAAGGTAAGGGTATTATATTCTTTTTTGTAATACAAATACGGAAACTATCTCTTTATTCTAATTTATATGAAGAT
ATCTGACTGGCCATTATGTATTTAAGAATGAAATAATTTTTAAAAATATTTATGAACTAAAATAAATCAAAGATACATAT
GTGACTATAAATCATTTCATTAAGATTAAAATAGAAAATCTAAAATCAAATTGTTATTAAATATATTATTTGAAACTGAT
TGTAGAAAAAAAGAATGTCACATAAATTGAAACTAAAGAATCAATATTTTTTTGGTCAAGGATCATATTTATTTAGCTTT
TGATTATTTTTTTGACAAGTTTTCCTATTTTTTATTTTTTTATTGGAGAAAAAGGTCAAAAATATCTTTAAATATTGAAA
ATGGAGCAAATATACCCTCCGTTTGGATTTGGGTGTATAACTATCCTCACTGTTACCCAATAGGCTCAAAAATACCCTTG
ACTAACGGGAGAGTGGAAAAAAGGAATTTAGAAAACTTTTAAAGTAAGAAAAGGTTGACCTTTTCTTTTGTTGCCTCCTC
TCTCATTCTGCTCGGTGCTCCCAACTTCCATCCACCAGCAACACCTATTTTTTTAAAAAAAAATTATTTTTTCTCAAGGC
AAATATATCAAGAACTTGAATGATTTTTGCATATACGAGCTAAAATGCTAAATTCAAATTATGCGATCTCATTGCCAAGT
AGAGCAAACATATATCAAGCAAAGGATATGTAGATATCTTGAGTACTCTTGTCAAAAAGCCTAAATCTATTACTCATTAA
TTCTATCGTACTGTACAAAATTGAGTTAAAATTTCAGTGTACGCAAATTAAACTGAACAGTTCAACATATACAGTGGCAC
TAATTGTTCTAGTAGGAAATTTTTTGCTTTTTGTATCATTCCTACATGCTAGTTTTCTCCGCTCAATATCCTACATGCCA
TTAGTTCATGTTTACTATTAAGTAACTTATATGCATAAAAGAGAAATATTAAACGGTTGCAATTTATCTTGATGGCTATA
TATGTTGCTACTTGTTGAAGAATAATATTTGAAGGTTCAAGCTAGTTTGTTTTGCAATATTGATCAGAAATGACTTCATT
ATCGTAAAAACAATTTTTAGTGGTAATATATATATGTATTAATAAAGAGTGTTAAAGTTATTACCCTATTAGTTAATTAT
CATTAAATTCAATATCGCTATAAGATTTAGAAACATTTGTAAAGAGTGCTAATTGTTACTAAAAATACATACATATATAT
ATATATATATATATATATATATATATATATATATATATATATATATATATATATATATATATATTTATTTAACCGTAATT
AAACTTTTATTGTCAATTAATTGTCATTAAAGATCATTTTCGATGTACTGCTTGTATACAAATTCGTTTACTTGACATCA
TCAAATTTCATCATCGCACGCCAAACATTAGTTAATGACTTCTTTTTTCTTTTTTCGAATACAATCCATGATCGTGGGTG
AAACTTGAGTGTAGATTAGGCAAAATTGGTTCAGGTTTTTGTGACAAAAGATGGATTTCGAATAGATTTTTTTTTTGGTT
TTTGGATTTTGGTTCGATTTGATTTAAGAGGTAAGGAAGGAACAAAGAAGAAGAAGAGGTAGGAAATGGGTGGCAGCGGA
CAAAATGAGAGAGGAGTCCCGGAGAGAAAATTGGGAGGGACAGGTGAAAATAAAATGTCAACTTTTTCTTATTTAAAAGT
TCTCTAAATTCCTTTTTTTACTTTTCCGTTAGCCAGGGATATTTTTGAGCCTATTGAGTAACGGTGAGGGTAGTTTTGCA
CCCAAACTCAAACGGGGGTATATTTGCTCTATTTGCAATACTTATGTGTCAATTACTATTTCTTCATTTATTTATAATCT
TTAAAATAAAAATTCAATTGTCTTTATTTTTATTATTTCGTAACTTTTGATTATCATAACTCCTAAAAATAGCCATAATA
TATGTTTTCTATTTATTTTCATGTTTTGGTCCTTTGAGATTCCATTGGTAAAATAATTGTTATCCATTTTTCATATTATA
CATCTTAAGTGCAGGGGACTTTGTGGAAGAAAATATTTAGTGGTAAGGAAAATGAATTCTCAAAGTCATGGAAAGGATTT
GGATTAAAGCTTTTTATTGGGTTTGTGTGCTTTATAGGGTTATGTATTAGTCTTAATTTGTATGATCTAATTGATACGGT
GACGATTGAAAAATTTAACATAGTACGCAATAAGCGATAGTATATACTCCCTCCGTTCTTTTTTATATGTCACCTTTTTA
TTTTGCACTTGCATTAAAATATGATGTAACTTTACCCTTCTACCCTTATTTTTTTTTTGGAATTCAAGTTTTCAATCAAT
GAATATGAATTAATTTATTTTGATTAATTAATTTAACCAGTGAACATGAATCATTTATTTAACTTTTCTAAGTTGGTCAA
AGGTATATTTTCAAGACTAATAACTCACAAGGGTAAAAAAGGAACAATATGGTAATTTATGCATTGATTTTATGAAATGA
CAAGTATTATGGACCAACTATTTATAAAAAGGGATGACACATAAAAAGGGACGGAGGGAGTATTAAGAATTCTAATTTAC
ATCAAAATTATATATTTTTAGAATATATATAAAAAATTTATAACTACAAATATACATTATGCAAATATGATATAGAATAT
ACATGTGACGTACTTGTCCAAGTAATATATATATATATATATATATCATTATTGTATTTTTTTCAATGATAGAAAGGCAA
AAGGCTATTAATAAGGGTAAGTGCGGAATTTGAATGACTCTAATGATTCATAATAAGGAAAATTCCAAAACTTTTTATAT
AGCCTGAAAACTATATATAGTGAGTGGATGGTTTTGTGTTATTAGAGATTTATCGGCTAAACAAACTGAATTTTGTGGGT
TGTGCTTTCGGAGTTTTCAAAGTTGTGTGTATGGTACTAAAAGTAAGTGGTATATGTCTATATGATATAAAGAGATTGAT
GGAATTACGATTTGAATATTATGAGTTTAACGCTTAATGTTTTTAATACTAGCCCATGATATTTTTTTAGGTTATGTATC
CTTAAAGAAATCCAAAATTTTCTTAAGTGATGAAAGGTTAAATAAAATAAAATGAAATAAATTTTAAAATATAATCAATT
GGATTTGAAGACTAAAAGAATATTTTGATTTTTTTTCAATTTTTGAATATAGTAAAAAAATTAATTTTAAAATCTAATGA
GATTTTGTTAACAGTGTGAAGCGCAACCAAATTTACTAATATTTATTTATAGTTGGAGAAGGAATGTAAAAAAAAGGTTG
GATCTAAGCATGCTATTATCAAATTAAGTTGGACCTAAACTTTGTTTATATCTTTATTAATCATATTTATTCTTTATCTT
ATTTAATTAAAATGATTGGATCCATCAAACATAGGTGTATACGTCGTTTAAAGCTATATTTATTTATGTTTAGATTAATA
ATACGATTCAATCTAACTCTGGTTTATAAGGTGTTTTAGATCTTAATTAAAATATATTTTAATTAAATATTTAAAATTTT
CATGAGCTATGACTTGCTATTATAAATAGTCACCCTCTATTCATCTCAATGCACTACCCTTATCTAAGTTTATCAACAAA
AAAAAGTTATAGATGGAGAAATCTTCATTTTCATTTAGGGTTGCCTTATTAATTATCTTTTTGGTCTTTGCATCATGTAA
ATATTTCTCTCTCTCTCTCATCCCCGTTGTTTAAGGGTGTTTTCATTCAAAGAAAAATATTTATTGAAAATGCTTTTCAG
AAAAATAAGTGTGTGACTTACTTATTTTATTGTGTTCGATACCTTAGTAAAAGATATTATTCTAAATATATTTGTATATA
ATCTATATAAATATTATGGGAGGTTTAATACGGGTGGTGAGGATGAGGGTTACAGTCATGGTGGGAGTAAAGATGAGGTT
GTGTGTGATACATTGGAGGGTGGGAGAACATAATCAATGTGAAATGTCACTTGTAGAACTTCTTTTTAATAAATGGAACA
TGAATCTCAAATAGGAGGCGGATAAATTGATTTTGACCATTATATGATTTTGGACAATCATTCCCCCTTAAACTAGCTTT
CAGAGTAGATTTAGTTGCAAGATTTGTCGGGTCTCCAATATTGAACCCTCCAAACAAATTGTTCACACAACAGTACATAC
CGAACCGTATCCAGACATGTGGGGGGTGATGAATGATGAACTCCCACTGATATGGTATTCATTCTTCATAACAAACACAC
CCTAAATGTTTTTCTAAGCAATATTGTCAATACTAACTACAATTTTATTTTATTTTTTGCTATATATTGAAGAATCATCA
CAAATTCTAGAGCGACACCTACAATTCTTTTTTGTGAAAAATATAAAATTGTCATCGATTTTGCCTCCGGTAATTAACAA
ATAACGTCATAAAACCATCAAAAATCTGTTATAGTCATCGTGAGCAACTTATTTGTCATAAATATTCCGTTACAAATATA
TATATATATATATTGTGTACTACTAACTTTAGTTTATTTTACAGTCATGTTGCAAGTGGATGGTGCCATTGAGAAAAATG
ATGTTAAGGATATTGCAACAATTTGAATGTAGTACAATTTCATGTGATACCACTGCTACTTATCAAATGTATGGTTGCAC
TGCCCCTTGTATTACTGCTTTTGGCAATCACAAATGTGACCTATGGTAGCACAAAAACAGTCACATGAATATAACGAGTT
CAAATTATATATACTATCAGTATAAATAAGTTTTACATTGTCAGATCACCTGCTATCATAAATGAAGGTGATTTGATGGT
GTGAAAGATTAATATATTGACGTTTTATATAACTTAAATTCTTTATTTAAGTAAGAAAGAATAATATTTGTAGTTTTTTT
CATTTCATTTTCATTTTCTCTTTCCGTGTGTGTTGTAAAACAATAAGAATAGCGCCTCAATGCAGTTATGACATTATTGT
AATATTTGAATAAATATATTTCATTTTCCTTTTCCGTGTGTGTTGTAATATATTACCCAAACCATATTTGACCTAATCCA
TATTTATTCATATTTTGTATATATGGATGGTGATCCAATCCATTTTAAATCAATCCATATTCAATACATCCAAAATCCGA
TCCAATCCGCCCATTTGCTACCCCTAATGCCAATAGATATGTAATATGTCACGCCCCGAGCCTACACCCTGGGCGGGACT
GACACTCGAGAACTATTGTTGGCCCCAAGCGAACCCTTGGCATGGCTTACTTACTCAGCGGAAGACTTTAAGCATTAAGA
AAAGAACTCAATTGCAAGATAACTCAACTGTCTCAAACTAAACTTATAATGCTTTAGAAATAAACATTTAACTTAGCCAA
AGTGGCAACTCAAAGCTGAACATAAGCCAATAACAAGGTAAAGACAAATGAACTAACTGACTGTCTATCTATGAAGCCTC
TAATAACTGAGATGGATGTTGGGACAAGACCCAGAACATCCTAATGAACTAAATACTGAAAAGAAATAAAAGGGATCCTC
CGAAAGCAAGGAGACTTACCAACTGACTCTGAGTGCTCATCACTACAAAAAAAACAGCATTTAGCGACGGATTTCAGCGA
CAAACAATATTCTGTCACTAACTAACGACGGATTAGCTACGGAAAACTAATTTGGTTGCTAGAATATCAAAGGAAATATT
GGGATCTTCAATAGTGACGGATTAGCGACAAAAATTGAAATGTGTCGGTAAAATTGGGCGCTAAAATTTGGCGCCTTAAT
TTGCCTACGAAAATAGCGACGCATGGCGGATGACAAAATTGATAATTTGTTAGCGACAGATTTAACAACGGAAATATTTG
TCGCTAGTGTTATTTTATTTCTTGCTACAAAAAATTTGGTCGTTGGCTAATTTCTTTTAAATTATATAGAAATATTTTAG
CGACAAAATGAATATCCGTCTCTAAAATCGTCACTAAATTTTACCCAAATATTTTAGGGCTCCAATATTTCCCTCTCAAC
TTAACACTTTTCCCTCATTTTCACAGACAAAAACTTACCTCTCATCTCTCACAAACAAAACTTCTCATCCCTCATTTCCC
ACTCATCGTGAAAATGGAAAAAACTTAGTGTGTGAGAGTGAGAAACATTCTCACACAGAGGAACCTCCCATCGCTCCCCA
CCCACTCGCTGACCCACCCACCCACTCAGTAAGAAAACTCTCTGTGAAGTGAAAGTTTGTAGATTTTGGAAGAAGTTGAG
TTTGATGAAGTGAATGATCGAAATTTCACAAATTTAGGTAAGTTTTATCTCTATTTCAGCTCTATTATGTTTCTATTTTA
CTTGTAGAACAACAATTTAGCAGTAAGCTCTACTTTGTTTGTAATGTAAGAATTCAAGTGATAGTGTAGCAAAAAGATTT
TGGAACTGTTGTTTCTGATTTCTTATGTATTGCTTTTGTGAAGATTTGAGTTCTGTATGCACTCGCTGACTCTTTCTGGG
ATTTGCTTTCTGCTTGATTTGTACATATTCCTAAGTAAGATTTATTTCATTGTCTTTAGTTTTACTTATAGAGTTTAACC
CCTCCTCTCTAGTCAATGACGATTCTTATTCTTTTAAAACCTTTCTCTTACAACTATAGCTATCAGAGACAACACAAGAG
GAAGTAATAATGATTACATATGAATTCGGGACAACATTGTAAGGATAATATAAGATTTTTCTTGAATATATATTGCTATA
TTCTTTTTTTTCTTCTGTTTGTAACATTTTGATTCATTCTCTCGTATGCTCTATTTTCTGTTTGTAACAATGATTTTGAT
GTTTTCTATGATTCAGTCTCTAAAAGTGAATACCCATATTTTTTTCTTGTAACGACAACATGATTGATTCATCGTTGCTG
GAAATCAGGTGTTGTTGCTTGGAAGTTGCTTCATCACTGCTTGAAATCAAGTGTTGCTGCATCATTGTTGGAAACTTTTT
GCTACTACTTTAAGGCTACTTCATTGTTGCTGAAAATTTGTCGCTACTTCTTGGACACTGCTTCATCGTTGCTGGTTTAT
CAAAAGGTAATTTTAACTCCGAAACCTCATATTTCTTTGTAAATCAAAAGGTATTGTTTTTCTACATTTTCAATTCTCTT
CACATATTTGATATTTTATTTACAGATTTGGTTGAATCTCAAAGAAATTTAAGGTAAAGTCTTTGAAGATTTGTTTAGGT
AAAGTCTTTAAACTCACAAGTAAGTCTATTTTTTATATATATTTCATTGTATCTCTATTTTATATGCTTTTCTGTTCATA
TTACTTTTCTATTCATATGTATTTCTTTTGACAATAATTTATATGTATTGTATTTGAACTCAACCAAGATGTCGTATATG
AATTTGTGTTCCTCTTCTTCATTTGATTGTCGTTTCCTTTCATTACCTTTTACTTGAGTAATTGGTTGAATTGTCCAACT
GTTGCAAGTTTAAGAATTATGGTTTAATACAGTAAAAATTGTTTTTAATGTGGGTTTGAGTTAAAGTTGTTAACAAGTTA
TTGAAGAAAATCTTAAGAATCACGACTATATATAAACTTACTTGCTTGCCTTTTGTTCATTTTGTTGTATTATTTCTTTA
TATAAAAATCAAACATTTAAATGAAAATCTCTATCACCAAAATTGTATGAGTCGAATAAATCTCTTCCTCTTTGATTACA
AGCAAAAGCATAATAGGTTATGTATAACTACAACCTTTTATTCCTTCAGAACCTGTTGACTAAATGGTTTATATAACGAA
TTGGTGTTGCGTTCTAACATGTTTTGTGTTCTATTAAAGTTTTAAATCTTTGTTGACACTTTTGCTTGTCATTTTTTTTG
TGGTTTCAATTGTTTTTGCTAAACTATTATGTTATTGCTTTATTTCTAATTTTTTGGATAACTCTAATTGTCTTGTTTAT
GTTAACATTAAATAGGAGTATGAATAATCTAAAACGTAGTTGGATGTATGAGAGGTTGGATGGTCGAGGGGCTATTAATT
CTAGTTTTATAACTGGTGTCAATGACTTTCTCAAGTTTGCATGTTCTCACAGAAATCACATGAGTGGTGACGAAGTTAGA
TGTCCATGTAAAAAATGTCACAACATTAATTACATGGATATTGAAACTGTTAAACTGCACCTTTTTCGTTTTGGATTTGT
TGAGAACTATTTTGTTTGGAAGTATCAAGGGGAAAAAGAAGTGATCAGTGAGATGTCTAGTGATTTACCAGGTGGTACTC
AACCTGGATTGGGAGATAATCCATATCGCCAAATGGTTTTGGATGCGGCTGGATCAAATTTTGGCCAGGGTTCATCTTCG
CAATGTTATAGAAATATCGAACCTGAGTCATCTTATCATTATGAACCTTCAATGGAGGAAGTTCCTGATCTTTCAATGGA
AGAGGAACCTAATCCTGATTCACAAAGGTTTTATGATTTGCTACAGTCAGCTGATAGAGAATTATATCCTGGTTCTTCCC
TCTCTCAACTCGCATTAGTTTCTAGGATGTTAAATATCAAAATGGAGAACACTTTTTCACAGAGGGGTTATAATCAAATG
ATGCAACTATTTAAAGAGGCTTTACCTGAAGGTAATCATGTGTTGGATAATTATTATCAGACCAAAAAGCTAGTGCGTAG
CTTGGGTTTACCTGTTGAAAAGATTGATTGTTGTAATTCAGGATATATATTGTATTGGGATGATGATAAGGATCTAACAT
CTTGTAAGTTTTGTGGCTATGAGAGGTATAAACGCCAAGTTGGTTCTCGTAAGAGAAAATTGGTTCCTTACAAGAGAATT
TATTATTTTCCTCTTATTCCTAGATTGCGAAGATTATATACATCTCGTGCTACAGCTGCCGACATGAGATGGCATCATGA
GCATATACAAGAAGAGGGGGTAATGCGTCATCCATCAGACTCTGAGGCTTGGAAGCACTTCAATGAAACTCATTCTTTTT
TTGCTGATGAACCAAGGAATGTGAGGTTAGGGTTATGTACTGATGGTTTTCAACCATTTGCTCAATCGGGAAGAAAATAC
TCTTCTTGGCCAGTGATTGTTACTCCATACAATTTACCTCCGGGAATGTGTATGAAAGAAGCTTACATGTTCTTAACTAT
CATTGTTCCAGGGCCACACAATCCTAAGCAAAAAATTGATGTTTATCTACAACCTCTAATAAAAGAATTGACTTTGTTGT
GGGAGACAGGTGTAGAAGCATTTGACATCTCAAAAAAGCAAAATTTTCAATTAAGAGCAGCTTTGATGTGGACTATCAAT
GACTTTCCAGCATATTCTATGTTATCAGGATAAAGTACCAGTGGCAATTTAGCATGCCCTTATTGTATGGAGGACGCACA
ATCCTTCAGATTACATTATGGTGGGAAAATAACTTGGTTTGACAGTCATAGGATGTTTCTTGATCAAAACCATCCATTTA
GGAAAGATCGTAAAAACTTTCTTAAAGGTCATACTGTTACAAGATCGCCACCACCTGTTAGAACGGGACAAGAAATTCTT
AATCAAATATGTGAGTTGGGGATAAGGAAAGTAACTGAGTTAGATGCTGAAGAAGTTAATAAGAGATTATGTAAGTCATG
TGGTTGGAAAAAACGAAGAATCTTTTGGGATTTGCCTTATTGGAGTTCTAATATGATACGACATAATCTTGATGTCATGC
ATATTGAGAAGAATGTCTTTGATAATGTATTTAATACAGTTCTTAATGTTGATGGCAAAACCAAAGACAATCCCAAAGCA
CGTCAGGATGTTGCAAAATACTGCAATCGGTTAGAGTTAGCAAGAAATCCCGATGGAAGCTATCCCAAGGCTGCATATAC
AATAGACAAGAATGAAAAAAAGGTCTTGTTTGATTGGTTGGAAGGTGTGAAGTTTCCAGACGGGTATGTTTCAAATATGA
GTCGATGCCTTGACACAGACAAATTTAAGTTATTTGGGATGAAAAGTCATGATTTCCATGTGTTCATGCAACGACTATTG
CCAATTTCCTTTCGTGAGCTACTTCCTAGTAATGTGTGGCAAGCACTTACAAAGTTGAGTTTATTTTTTAAAGATCTAAC
TTCAACTGTTCTTCGAAAGGTGGACTTAGAGAGATTAGAGGTACACATCCCACAAATTTTGTGTAAGTTAGAACGAATAT
TCCCTCCTGGATTCTTTAACTCAATGGAACATTTACCCGTGCACCTTCCATATGAAGCAAGAATTGCTGGACCTGTACAA
TATAGATGGATGTATCCTTTTGAGAGGTAAATATAAAATATTTATGCAGTTATATAGTGTCAATATGCTAGTTCAATATG
ATAATTTAATTTCTTACATATATAGGTACCTTCGAACTCTTAAAAATATGATAGGCAACAAAGCTAGTGTTGAGGGTTCT
ATTTGTGAAGTATACTTGATGGCTGAATCAACACAATTCTTTTCTCATTATTTTGAACCTCATGTTATGTCACGTCATCA
TAATGTGTCCCGTAATGATGATGGTGGTGTTATGAAAGATGATGAAGAAAATTTATCAATATTCACCCATCCAGGAAGGT
TATCGGGTGAAGCCAAAAAGAGAGATTTGTCTCTTGAGGAAATTAAGGCTGCCCAAACTTATATTCTTCTAAATTGTCAA
GAGGTTGAGCCGTTTGTGAGGTAAAATTTTAAAGGTTATACTTCTTTCATATAATAAATTTGTCCATATATTATGAATTT
ATTTTTGACTTATTTTGTTGCAATGAAGCATGTATGTGCAACGTTTGCAAGAAGAGTTTCCGAATCTCTCTCAAGATCAA
ATAGATGAGAGTCTCGAAACATATTTTTATGTATGGTTCAAGGAATATGTAAGCCTAATTAAATCATCACTATCATTTAA
AATATAATGTGTCGAATTGTCTTGTGAATTTGACTAAATCTTATCATATTTTTTTTAAATAGGTTCGATCCAACCATATT
GAAAATGAATACTTGCGTAGTCTTGCTCATGGACCATTAATAAGTGTGTATTCTTATCCAGTGTGTTTTGTTAATGGATA
CAAATTTCACACAGTACATCGCGGTAGTGCAAGATCAACAATGAATAGTGGAGTTTGTATCTCTGATCCAAATACGGGTG
ATTACTATGGAAGGATTCAAGAAATTATACAAGTGGAATACCGTAGAGCACCTTTAAAGCAAGTTATGTTATTCAAGTGT
GAATGGTTTGATCCGGCATTAAATATTGGTGTTAAGGTGCATAATCAATATAAATTGGTCGATGTTAATCATCGTCGCCG
ATTTAAAAAATATGAACCTTTTATTCTTGCGATGCAAGCAACTCAAGTGTGTTATATGTCTTATCCTAGCACAAAGAAGG
ACAAGGATGATTGGTTAGCTGTATTAAAAGTCAACCCTCGAGATGTCATTGACTTACCTGATGAGGGAGTGATCACAATA
CCAGAACCAAATCTTCCATTTCAAGTTGAAGAAGTTGAAGTTCATGAGATAGATATGAATATTATTGTTGATGAAACTAT
ACTTCTGCATGATCCAAATGGGGAGGCAATTGAAATGGATGAACCAATTGATTATGGATTGTTTCCAGAGCATCATGAAT
TAGATGAAGAATTTACAGAAGACGAGTATGAAACTGAGAATGAATCTGAAGAGGGTGATGAGGAGTTCGAAGAAGAAATA
GATACAGACTAGTGTATTGATAGTAATGTGCTACAATGTCTTTAATGACGTTTGTTTATAGTAGTATGTTTTGGATGCTA
TTTGTTTCTTGTGGAAAAACAGTGCTTACTGATTGTTGTATCTTTTGATAGTTGTTTATATAGTTGGAAGGCATTCTCAA
ACTTCTGATTTTTCTACTTCTGGACATTCTCAAGTTCAGTTTGGTCCATGACATGTGTGAAAGAATCTGAATATTTCTTA
AAAGAGAGAAATTATTTAACTCAGATTTGATAAATATGATTAACTTTGTTTTTTTTGTAGATATGACACGAGGCAGAGGT
CGAGGTAACACAAGTCGTGCAAGCAAGATGTCAATTGGAGGTCGAGGTAGCACAAGTCGAGTTAATATGCCTACTGTTCC
TATTCCCATAACTAGTTCTCAACAAGGTGGTATTAGTTCTTCTAGTGGACCAAATAATATCATTCAAGTTCAGACTTTAG
TTCCTACTATTTCGCCTCCTGTTCAAACATCAGATCAATGTAGTACCCCATCAGTTCATCTTGAACCAGCCCCTGTAATA
CCTAATAGGAGCAATGCAATAGGTGAGGGTGCATCTACTGATCAGAGAAACGTAACAGGTGACTCTACATCTAGTCAAAA
CAACACAATAGGTGAAGGTGAGAGCAATAGTAACCCTGAACAACGGACGCTTGTTTTTCTTTCTACTGCCGGGTTAGTGT
GTGTTTGCACTATTATTATTAATATACTGTGAATTTCTGTATCAAAGAGTTCATATAATATCTTTAATTTTTTTTCAGGT
TGGAACCTTCAAGTACTTTCTCTAATCGAATATGTGAGCCTTTCAAGAGTGAGCTTGATCCCAAGGGAACTAATTGGAAA
AGTGTCCCACAAGAAACAAAAGATTTTTATCTAGGGGAATTCGAGGTATAATATTTCAGCATTTTAATTAAAAAGGTTCA
TCAGTTTTATAGTTTGGATACTGATGTTGTTATTTATAAAACTATTTCAGAAGGAATTCTATTGGGATCCATCCATTGAT
AGTGAAGTGAAGATACAATGGCGAAGGAAGGCAGCGAGAAGGTACAGTGATTTCATTTCTGGCTTAAAAAAAGAAGGAAA
ACGGCCAAAATATATTTCAGAAGAAATATGGGAAAGTTGGATGAGTATTTGGAAGAAACCTGAGGTTATTGAAAAGTCAA
AAATAAATTCAAGAAATCGTTGTGGCGGTCAGGATGCAATTGCCAAAGGAACTCACACGGGAGGCTCTATTACCATTGGA
GAGCATCGTAAGAGACTTGTAAGTATATTTTCACGCACCCTTCATTTACTTGTGCCACAGTGACTATTTTCAATTGAGTT
AGCATTCAAGTTTTTTCTCTAAGGATTTTCTAGAATTTTGTGAACAAGAAAAAACATTTGTTAATGTCGATGTAGTGTTG
ATATGGATGTGTCTCCTAGCTACCCTTACTTTGTTATGAACTAACAGATATGGTCTCGAATTACACTATACCATGCTTTT
ATATTTTCATGTACTTTAATTTTTTTTTCTTGTATAGGCTATTAAAAATGGTCGCGATCCAACACCAAGTGAGATACATT
TGCATGTCCATACACATGGTCATGATGGAAAATCTTTTGTTGGTGAACGAGCTCAAATCGTGCATGTAAGTTCAATATTC
TTACTGTTGATCCTAAGGTGCTTTCTAATCTCTTCATTTGTGGCTGGTGTTATTAGTTTCAATTGTTGTGTTCTTTTCAG
TCTTGGTCCACTGCTCATTATATCTCTTCTTACTGTTGATAATACATGAGTTGATGATCCTAGTAATGCCTATATCTCTT
CTTACTTCTCAAATAGTTTAGGAGAATGGTTAACATTGGATGACTTGGTTTTCTTCATTCCCTTATGATTATTGGCATGA
AGCTTTTATGATCTGCTAAGTGGTTGAAAAATCTGAAGGTTCTTGCCCCTTTTGGTGACATCTCTTCAAAAGGGAATGTA
GATTTCTTGTGAACTCGATTTCTTAATTTTATATTGTTGTTGTGTTTATTTTATACAAATTCAGATAAAATGCTTTATCT
CGATCTAGCAAACATTCCCCTTTTCGAGCTTCATTGTTATTGTCAGTATTGATTTTGATTGGAATAAGTTGCAGGTGCTT
CCCCTTTATTTTCGTTCTAGCTTCTGTTATTTTTTATTTTGATTTTGATTGGAACAAAATTGATCAGAGTAGCTAGACAT
TGTAGTTGTTTCCCAAGGGATGCAATTGTTTTCTGGCATTCTGAAAGCCTGTCAGCAACCACTGCTAAATCCTCCTGCTA
ATGACAAAGTTCACATACCATTATTAATTTTCTTCTTTTTAATTCACATCGATGTGTCTATAGAGGAATGACAAACAACA
CAAGATAGGTTGAGAGAAAGAACTATCTGTTTTATTTTCAGTTCACCATTTGAACCTTAGCTTCCTGGGCTCTTTTACTA
AGCTTTTTTATGCTTTCCAACTGGTCCTTGCTGGCAGTTTATGTTGTTTGAGTGCTCAAATCCCTTTCTATAATCTTTAT
TTTCAGTTCAATTTTGAGAGTTGTGTTCTCCTTCTCTAGACACTTAAGCTTGACAAAGATATCAAGATCAGTAGAAGTAG
GCGTTGTAGTTGTTTCTCAAGCGCAGTTTTTTCAGATTTCAATCCTGGATTGAGCCAGCCACACAATCTGGCGACTCCAC
CAATCGTGGCCTATTTCTAGTATCATTGTTGCTAGGACCATAACAGAAGACACATGTAAGTCTTCCTGCAACATACACAC
CTTCTTCAGTAATGGGTCTCCACTGCTCAACACATGAAAAATTAATTCCCAGACCAACATTAAGTCCTCTTAGGATGTGC
ACTGTACGGAGAACATAAAACAGTTCCTCTGGAAAAGCCTATCATCAAAAGAAACAATTTTCAGAATTGTTTTACAGTAT
ATGCATATTTAATTCACCAGCTGGTTCAACTGTCAACTGTTATCACCATGTGAATGAAGGAAAATCAATGTTGTTAACTG
CCAATATACTATTGTTTCCAAAGGTGGGGACTTATGGTTAGACAATAGGAAACTTGTTGAAGTTTACTAGGTGAAAGGCA
TTATCTGTGGTTTTGGAATATCACAAGTAAAATTATAGATTGGGATCTTGACTGCAGCAACTAGGAAAAAAAGACATTTT
CCTTTCCGCAACCTAGCAAATTAGGAAAGAAAGATTTATGTTTTCTGACCCTCAGACTTATCTGACCATTCTTTCAACTT
CTCAAGTTCTACCCTCAGACTTATCTGACCATACCTCAACTTCTCAAGCTCCTCTCCTAGATTATTGTTCACGAGACCAA
CACGAGGACTGGTGTTAATCTGGAATTCTGCTTTCGATACATTTCAGTCAGTGCTTTTTATGAGTTGTGTTCTCCTTCTC
TAGACACTTAAGCCTGACAAAGATATTAGGATCAGTAGAAGTAGGCGTTGTAGCTTAAATAGTTGTTTCTCAAGTGCAGT
TTTTTCAGATTTCAATATTTGGTGTTGATCTGGAATTCCGCTTTCGATATTTGATGTTGGTTTTGTTCAAAATTTAGTCA
TGTGAACTTTGTTTTGAGCAGTTTGTCTGTTTTTATTCTTCGACCTTTTTTAACTGCATAATTTTTTAAACAAATGAGAA
CTCATTGCTGTTAGTTGAGTCTGTATGTGTCTATTGTTGTTATAAATAAACAATTTCACTAATTTTCACTCTTTTGCAGG
AAAAATATCAAGAAATATTACAGAACCAAACACAAACTCAATCTGAAGTTGATCAATGGAAAGCATATTATCAAGCAGCA
GGAGGGGAAAAGAAAAGAAGGATATATGGTCTTGGAGCTCAAGCAAAAGTATTTTATGGACCAAATTTCCGTGTCTCTTC
TGGATCTGATGCTTTTGGCTCAGTACCATGTCCAAATGCTCAAACAACACCGACAGAAAATATGGATGAGTTAGTGGTGC
GAATGATTCCTTCGCTAACTAATCACTTGCTTCCTATATTTGTAGAGCAGGTACGTGGTTTGATTTCTCCAGCCTCATCT
CAAGCAGACTCAGCTACCAACCATCCATCAACTATTGCACCTGTAATTCCTGCTCCAACTGCAAAAAATATCGATGAGGA
TCGTGCATCGCTTTCTGAGGAATGATTGTGGCTCTCTAGTCTCTCTTAGTTAGTTTTTGATGGCTAGATTTTGTTGCAAA
TGCTTTCAGCTATATATTTTGCTTGAAATTTATCATTGGGGATATTTTGAACTTGGTAATATAATTTGCACTTAGCTATG
TATTTTGGATCTTGTAGAATATTAATTTCTACGAATTAAGTTAATTTTATGATTATATAATATGTGTTGAAATGTGTATT
TAATTACACAAATAAAAATATATTGATAGATTTGTGACAAATTATTTTCGTCGCTAAATGAATGGAGATGAAATTAGCAA
CAAAATATTTGGTCGCCCTATATGATAAAACGATGAAATAATATATAAAATGAGGGATAAAATTTAAAATACACGACGGA
TTTTTTTGTCGCTAAAGAAATTGGTGACGAAATTAGCGACAATAATTTGGTCGCCAATATGTTGAGACGACGAAATAAGT
TACAAGAACAACGACATAAATTACAAAAATAGTGACAGATTTTTCCGTTGCTAATCTTGACAACGGATAACTTTCGTTGC
AAATCCGTCACTCAGTTTGTGACGGATTCAATTTTTTCGTCGCTAAATGGTTAGCTACGCGCAATATAGAGACGAACAAT
ATTTTGTCGCTATTCCGTCGCTAAACCAAAATAGTGACGGAATAAGCTATTTAGCAACCGATTTTGTTTGTCGCTAAACA
CAGTTTTTTTTGTAGTGTCAACCGGATCAACGGGGCCCTGGATGCTGATCCTAATTACTTGTGTCTACATCATAAAATGA
TGCAGGCCAAATAGCATCAGTACATTGAATGTACGAGTATGCAAGGGGAATTCTAAAATAAGACATAAGTTTAAAAGGAA
CTGAAGAATCAAACCTGGTCTCAACTGAACTGAACTGATTTCAATATAAAGCAGTGTAAATAAATGCAGTATAAGGAAAA
GCTTTAAAACATGGTTTTCAACTCTGTGTATTTAGAAATACAATAATAACTCTAGATGTAGTCAACTATACAATATGAAC
TCTGTTTGTATATGAAAATACAAATATCTCTAATGTATATGAAAATACAAAATACTGTTGTGGGAGTTTCTCTAACCGAC
AACCATCACTTAAGAGCTATCATGATGATACAATATTTTGCCTCACGCTGTCAGGGCCGTCCTATACCTTGTCGGGGGTA
TAGAACCTGAACTACTAATTGGATCCACTAGTCTATGCTAAAAAGCACTAAGGAATCATCTAAAAAGTATGACCCTTTTC
TACCCATGGTGGCTATATGGTTTATGGGGGCAGTGAGTTGTCTGAACTCTCCCTCATATCGGTGCTCAATACTACTTTCA
AAATATGATACTAGCTTTTATGTTTAAAAACATACTTCTTTCTGTGAATTGAGATAATTGCTCAAAAACTTAGCTCAAAG
GCTATCTGGGAAATCAAAGTTTCCCCTCTTGCTTATTCATGAAAGCGTTTACTCTTTATTGAAAACTAGCTCAAAGGATC
TTTGAAAATCAAGGTTTCCTTTTTTTGTTTAAATGTGAAAATATTTTAAACCCTTTCGGAATACATAGTCCTCATATACT
TTTGAAGAAATGAACTTCAATCTTTACTCTTTACTTTTTACTCAACTTGAACTTTAAGTCTTAAAATAAAGTTAAAAGCA
TTTGCAAAAGACTTCTTGAAAAGACTCTAAGAACTTCCTAGACTTGGTTCTTTACTTTCCTTGAATTTGAATTTATGGAT
TCAAGACTATGATTCATTTTTCTGGATGATTTCTAGGTGTTTCGAAGTCATTTAGAGTAGTTAGAATCAAAGGAAAGTGT
TCGTATACTTTAGAAGGACTTAAACGAACTGAATGAAGAAAAACTGGTGAAAAACGATGATTCGGGCACATCCCTGGCGC
GCCACGTCAGCCCCAACTTACTGGGGCTCCAAAATGGCTCAATACTGGTGCGCCTACCTGGCGCTATGGGGGCGCGTCGC
GCCAGCCTTCCCTTTAGGCAAAAATCCGATGAACTTTTGGTCTCGTTTTCTGATCTTAAATCGATTAATTCCGATTCCTT
TTCTCAAATTCACTTTATAATCAGATACCCAAGGCATATACACAACATCTAACTCAAACAACTCAAGGAAACAATACTTT
AATAGCAAGCAACTCCTTAATCTCAACTCATATTCAAGAACGAAATCAATTCAAGAACAACTATCAAGAACATCAAATTC
TCAATCTTTTTAGGATGAAAATATGTTGAATTAAACATTCTTGGCGCGTGGGTGAACTAACCAAATTTTATCTGATCTCA
CACACCTCGTAGGGATCACCCCTTGATGAAATCCACAAGCTAAATCCTCACAAACGATGATTTTGGCTCTTTTCTCCTTT
ATTCTCCTCTTGCGTTCTTTCTCCAAAAAAAAGCCCTAACTCTATTTTTCAAAAGCGCAAACTGACATTAGTTTAGACCC
CAATTAATTACCAAAAAATGAAATTAATTCATGGGGTATGGAAAAGACCATAATGCCCTTCTAAAATCCGGATTTAGACT
TTTCTTATTTGAACAATCCAACTTCAAATGGTTATCTCTCACTCATACGAACATGGAATCGCGCAAACTCGGCGGCGTTG
GAAAGATTATTCCAAGATCTTTCTTACGGTATCTGGAAACATATCTAAATCATCCTGAACTATGAGTTATGGTCGTTTGA
AGTTGACCAAAAACTTAACTTAACATACTTAACAAATTTCCAGTTTTTTATATTCTTTCCAATAATGACTATTTCCACTT
TCTAACTTCTTCCTAGTTCTTTCTAGTTACGGGTGTTACAATCAAATGTTGACATATACTACTAATAATAGAAGGATACA
CATCGTTTTCTTTTATATTATAATAAATTGATGAATGTGAAGATGTAGAAGAAACGAAAGAAGAAGAATGAAATCATGGA
GTTCATTGTTATAATTGGATGCTCAAATCCGTTTAATTTATACGCAAATATTATACAGTATTGGAAAATGAAAAGTTTTT
GTTTTTTCATCTTCCATTACTTAAATGTATAATAATTTAAAGGATGTTTTAAGGGGGAGGTGATTAATTGTGTATAAGAC
ATTTAAGTTTTTGAAAATATAAATTAAAAAAAATAGAAAAAAAAAATCAAAAAAGGAGATAGAAGATAAATAGAAATGTT
GATCATAGAGGGGTGCCACATCAGACGGTTTATATCTAGCTTTATATAGATTTTGAACATCCTAACTTCAAATGGTCATC
TCTCACTCATACGAACATGGAATCACGCAAACTCGGCGTTGTAAAGATTATTCCAAGATCTTTCCTACGATATCTAGAAA
CATACCTAACTCATCCTGAACTATGAGTTATGGTCGTTTGAAGTTGACCAAAAACTTAACTTAACATACTTAACAAATTT
CAAGATTTTTATATTCTTTCCAAAAATGACTATTTTCACTTTCTAACTTCTTCCTAGTTCTTTCTAGTTACGGGGTGTCA
CAATCAAATGTTGACATATATTGCTAATAATAGAAGGGTACACATCGTTTTCTTTTATATTATAATATATTGATGAATGT
GAAGAAGTAGAAGAAACGAAAGAAGAAGAATGAAATCATGGAGTTCATTGTTATAATTGGATGCTCAAATCCTTTTAATT
TATAGGCAAAAATTATACAGTATTGGAAAATGAAAAGTTTTTGTTTTTTCATCTTCCATTTATTTAAATGTATAATAATT
TAAAGGATATTTTAAGGGGGAGGTGATTAATTGGGTATAAGACATTTAAGTTTTTGAAAATATAAATTAAAAAAATAAAA
ATAAAATCAAAAAAGGAGATAGAAGATAAATAAAAATGCTGATCATACAGAGGTGCCACATCAGATGGTTTATATCCATC
TTTATATAGATATATAAATTTGTATAAATATATTTCATAATATACTTACCCCCTTCTTCAGTTTCTTTTTTCAATTTCTG
AATTTTACTTCCTTCCCAACATGATCTAATCATACGTAAAATAATCAAAAGTAAACTCTATAAATTAAGAAGACCATTAT
ATGGAGGATGAGGTATGTAAACAAACAAAAATATATAGGCAGAATATATAATTATCTGCCCCAAAGAGTTTGAGGTCAAA
TTTCTGGATCTGGCTTCTCTTTATTTCTCTTTTCTCCACTTCCCTCAAAAAAAATCATCCACTTTCCTCAAATCAATTAT
TTGAATGAGACATATATATCACAAATTTTAATTAATAATTGTTATTTAGTAAATTAAAGTAAGCTTTATCTATAATCAGG
ATAATACATATTTTATATATTTGCTCCCAAAATATAGGGCAATCCCACAATTATAGTCATTAATTTTTTTTATTATATTA
CCATTTACTTTGTTGAATAATTAAATATTTAGTTGCTGCACTACATAACAATGACTCGAAACATTAAAGTTATACTGTAA
AATAGAGAATGGACTCTCCAACCCCTTTTTAAATTCATTGTCTATCCTACATTTATAGAGATGTGTCACGACCCAGACCG
TCGTGATTGCCACCCACACTAACCCTCCGGTGGGAGAACCACTACTACCACCCAAACCAAACAACTAAACCAAAACTAAA
GCATTTAAGTTAAATATTAAGGAAAGAAAATAGAGTTCCCATAAACTCCAAACTGATATCTAATAACAAACTAACATTGT
GGAAGTAACACTAAGAACCTGAACAAAACATTTAAAGTTCAACAAGTCTAAACAAGAAGGGATACAACCCCAAACTAATG
AACTAATCAACTAACTAGAAAAGTCTAAGTCCAAAAATGTGGACATAGACGAAAGGAGAACTCATGGCAGCCCGGAAGAA
CTAGCTCACCCTTGAATTCGAAGCGACGATCACTGATCTCCTAAGCGAGGTCTGTTAATAGCTGCTGGAAGATACCCTGT
ACTCAACAAAAATAAGAGCGAGTGCAGTATCAGTACACAACCACAGTGTACTGGTAGAATCACATGGCTATCCCATTAAG
TGCAACATAAGTAAATCAATACAACAATATAATCACAAGCATATATCGAACATATACAATATTATCAACATTTACGAACA
AGGTAAAATTTGACATTTCTCAAGATACATAATTATGACAAGTCATTGGTCCTCTCATAAAACCCAAACCCAAATTGTTA
GCATACCGGAATGTGGTACCCGATCCAATGATTATGCCGGAAGGTGGCAACCGATCCAAGTTAGTTATATCGGAATGTGG
CAATCGATCCATTCAACACACCACCATCACATACACAAGTATATCCTCAAGATCATACATTTTAGTCATGATTTCATGTA
AATCATCATTCATCTATCTCATTTATAATAAGTGTGATCAATAATGCAACATTCATATACATGCATGTATCATAACGAAG
CAAGAACGAACATACATCACACAATCATATAATCACAACCATCACCTACCTCGAAACAAGCTAGAAACCCTAAGAAGCTT
GATCTTTCCCTTTCCGGATTCGTTCCGCTTGTTCTTAGTCTACAAACAATCAATAATATACGGGTATCAATAAACAATCA
CTAATTACCCGGAGTACTAACAATTCTAACAACCCTAGATCATACCCATGATCCCAAATATCCAAATTAGGGTTGTTTCC
ACCATAAATTCCAGATAAAAACCCTTCCCCATCGATATTTACCAATTATATTACGTTTTACAGATAAAAAAATGCATTCA
GGGAGTGAAAAGCTTACCTTTAGCCTTAAGAGTCGCGTGGGGTTCGTTTCTTACCTCTAAAAATAAAAAAGTGCATAATA
AGGTTGTTTAGGGGTTATTTACGACCTTAAGTCGCGTCTGGCCCACCACAGCGCTTCGCCAGAGCAACAAAACCCAGCGC
AAAAAGTGGTTTGCACGAAACAGTGAACTATTTTAATAATTCCAAGACCCCTATCTCACAACACACCTCTAACCAATGAC
GCTCAGAAAATCTCCTTCATGCTAAGATCGATTTTGGGAGTTCTACAAGCCCGAATTTAATTTCATAAAGTCGTATGGAT
TCCTTAACAAGTTATCTATCCACTCATGTAATCAAAATCATAATTAGATCACCGATTGATACCAGATTTCCCTATACCTT
AATGCCTCTAATTTCGTCCAAATCTGGACTAGGTTGGGAAAAATCCAATTACTACAAAAAGTTTTCCCGGCCTCAAATTT
TTTCCCATTGGTTTTTCTATAACGATGGAACCCGGTCGTTACAATAGATACCAATTTACCCATCACTCGTCCCCGAGTGA
CAAACTTAGGAAAAAAATAAGCTAAGGAAGAATGAAGTAGTACCTGAATCGACAAACAATTGGGGATACTTGTCTCGCAT
GGCCTTCTCGGTTTCCCAAGTAGCTTCCTCAACTGGACTATGCTTCCATTGAACTTTCACGAACTTAATCTCATTGGTCC
TCAACTTACGCACATCACGATCAAGAATTGCAACCGGTTCCTCCTCATATTGGAGGTCTTTGTCTGACACAATTGGGTCC
CACTTAATGATATAATCTCCATCACCATGATACCTCTTCGACACAGACATGTGAAATACCGGATGAACTCCGGATTGATT
AGAAGGTAAAGACAATCTATACGCTACCAGTCCTACATATTCAAGAACCTCAAAGGGACCAATGTATCATAAACTTAACT
TACCTTTCTTGCCAAACCTCATTGCTCCTTTCATGGGTGATACCTTAAGAAGAACATTCTGACTGGTTTGAAACGCCATG
TCTCTTACCTTATGATCCGCATACTTCTTCTGTCTACTCTGGGCTGCTAGAAGCTTAGCTT
>mtp924.contig_4
CAACTCACTTTTAGTACCGCTTTCCATCCGCAGACGGATAAGTAGTCAGAGAGGACTATTCAAGTGTTAGAAGACATGTT
GAGGGCATGTGTGATTGACTTTGGAGGACATTGGGATAAATTCTTACCTTTGTGTGAATTCTCTTATAATAATAGGTATC
ACTCCAGCATAGATATGACACTGTTTGAGGCACTCTATAGGACAGGATGTAGATTACTCATAGTTTGGTTTGAGGCTGGA
GATGTGAAACCTTTGAGGGTTGATTTAGTGAAGGATGCTCAAGATAAGGTGAGGAGTATTCAAGCTAAGCTTCTAGCAGC
CCAGAGTAGACAGAAGAAGTATGCGGATCATAAGGTAAGAGACATGGCGTTTCAAACCAGTCAGAATGTTCTTCTTAAGG
TATCACCCATGAAAGGAGCAATGAGGTTTGGCAAGAAAGGTAAGTTAAGTTTATGATACATTGGTCCCTTTGAGGTTCTT
GAATATGTAGGACTGGTAGCGTATAGATTGTCTTTACCTTCTAATCAATCCGGAGTTCATCCGGTATTTCACATGTCTGT
GTCGAAGAGGTATCATGGTGATGGAGATTATATCATTAAGTGGGACCCAATTGTGTCAGACAAAGACCTCCAATATGAGG
AGGAACCGGTTGCAATTCTTGATCGTGATGTGCGTAAGTTGAGGACCAATGAGATTAAGTTCGTGAAAGTTCAATGGAAG
CATAGTCCAGTTGAGGAAGCTACTTGGGAAACCGAGAAGGCCATGCGAGACAAGTATCCCCAATTGTTTGTCGATTCAGG
TACTACTTCATTCTTCCTTAGCTTATTTTTTTCCTAAGTTTGTCACTCGGGGACGAGTGATGGGTAAATTGGTATCTATT
GTAACGACCGGGTTCCATCGTTATAGAAAAACCAATGGGAAAAAATTTGAGGCCGGGAAAACTTTTTGTAGTAATTGGAT
TTTTCCCAACCTAGTCCAGATTTGGACGAAATTAGAGGCATTAAGGTATAGGGAAATCTGGTATCAATCGGTGATCTAAT
TATGATTTTGATTACATGAGTGGATAGATAACTTGTTAAGGAATCCATACGACTTTATGAAATTAAATTCGGGCTTGTAG
AACTCCCAAAATCGATCTTAGCATGAAGGAGATTTTCTGAGCGTCATTGGTTAGAGGTGTGTTGTGAGATAGGGGTCTTG
GAATTATTAAAATAGTTCACTGTTTCGTGCAAACCACTTTTTGCGCTGGGTTTTGTTGCTCTGGCGAAGCGCTGTGGTGG
GCCAGACGCGACTTAAGGTCGTAAATAACCCCTAAACAACCTTATTATGCACTTTTTTATTTTTAGAGGTAAGAAACGAA
CCCCACGCGACTCTTAAGGCTAAAGGTAAGCTTTTCACTCCCTGAATGCATTTTTTTATCTGTAAAACGTAATATAATTG
GTAAATATCGATGGGGAAGGGTTTTTATCTGGAATTTATGGTGGAAACAACCCTAATTTGGATATTTGGGATCATGGGTA
TGATCTAGGGTTGTTAGAATTGTTAGTACTCCGGGTAATTAGTGATTGTTTATTGATACCCGTATATTATTGATTGTTTG
TAGACTAAGAACAAGCGGAACGAATCCGGAAAGGGAAAGATCAAGCTTCTTAGGGTTTCTAGCTTGTTTCGAGGTAGGTG
ATGGTTGTGATTATATGATTGTGTGATGTATGTTCGTTCTTGCTTCGTTATGATACATGCATGTATATGAATGTTGCATT
ATTGATCACACTTATTATAAATGAGATAGATGAATGATGATTTACATGAAATCATGACTAAAATGTATGATCTTGAGGAT
ATACTTGTGTATGTGATGGTGGTGTGTTGAATGGATCGATTGCCACATTCCGATATAACTAACTTGGATCGGTTGCCACC
TTCCGGCATAATCATTGGATCGGGTACCACATTCCGGTATGCTAACAATTTGGGTTTGGGTTTTATGAGAGGACCAATGA
CTTGTCATAATTATGTATCTTGAGAAATGTCAAATTTTACCTTGTTCGTAAATGTTGATAATATTGTATATGTTCGATAT
ATGCTTGTGATTATATTGTTGTATTGATTTACTTATGTTGCACTTAATGGGATAGCCATGTGATTCTACCAGTACACTGT
GGTTGTGTACTGATACTGCACTCGCTCTTATTTTTGTTGAGTACAGGGTATCTTCCAGCAGCTATTAACAGACCTCGCTT
AGGAGATCAGTGATCGTCGCTTCGAATTCAAGGGTGAGCTAGTTCTTCCGGGCTGCCATGAGTTCTCCTTTCGTCTATGT
CCACATTTTTGGACTTAGACTTTTCTAGTTAGTTGATTAGTTCATTAGTTTGGGGTTGTATCCCTTCTTGTTTAGACTTG
TTGAACTTTAAATGTTTTGTTCAGGTTCTTAGTGTTACTTCCACAATGTTAGTTTGTTATTAGATATCAGTTTGGAGTTT
ATGGGAACTCTATTTTCTTTCCTTAATATTTAACTTAAATGCTTTAGTTTTGGTTTAGTTGTTTGGTTTGGGTGGTAGTA
GTGGTTCTCCCACCGGAGGGTTAGTGTGGGTGGCAATCACGACGGTCTGGGTCGTGACACATCTCTATAAATGTAGGATA
GACAATGAATTTAAAAAGGGGTTGGAGAGTCCATTCTCTATTTTACAGTATAACTTTAATGTTTCGAGTCATTGTTATGT
AGTGCAGCAACTAAATATTTAATTATTCAACAAAGTAAATGGTAATATAATAAAAAAAATTAATGACTATAATTGTGGGA
TTGCCCTATATTTTGGGAGCAAATATATAAAATATGTATTATCCTGATTATAGATAAAGCTTACTTTAATTTACTAAATA
ACAATTATTAATTAAAATTTGTGATATATATGTCTCATTCAAATAATTGATTTGAGGAAAGTGGATGATTTTTTTTGAGG
GAAGTGGAGAAAAGAGAAATAAAGAGAAGCCAGATCCAGAAATTTGACCTCAAACTCTTTGGGGCAGATAATTATATATT
CTGCCTATATATTTTTGTTTGTTTACATACCTCATCCTCCATATAATGGTCTTCTTAATTTATAGAGTTTACTTTTGATT
ATTTTACGTATGATTAGATCATGTTGGGAAGGAAGTAAAATTCAGAAATTGAAAAAAGAAACTGAAGAAGGGGGTAAGTA
TATTATGAAATATATTTATACAAATTTATATATCTATATAAAGATGGATATAAACCATCTGATGTGGCACCTCTGTATGA
TCAGCATTTTTATTTATCTTCTATCTCCTTTTTTGATTTTATTTTTATTTTTTTAATTTATATTTTCAAAAACTTAAATG
TCTTATACCCAATTAATCACCTCCCCCTTAAAATATCCTTTAAATTATTATACATTTAAATAAATGGAAGATGAAAAAAC
AAAAACTTTTCATTTTCCAATACTGTATAATTTTTGCCTATAAATTAAAAGGATTTGAGCATCCAATTATAACAATGAAC
TCCATGATTTCATTCTTCTTCTTTCGTTTCTTCTACTTCTTCACATTCATCAATATATTATAATATAAAAGAAAACGATG
TGTACCCTTCTATTATTAGCAATATATGTCAACATTTGATTGTGACACCCCGTAACTAGAAAGAACTAGGAAGAAGTTAG
AAAGTGAAAATAGTCATTTTTGGAAAGAATATAAAAATCTTGAAATTTGTTAAGTATGTTAAGTTAAGTTTTTGGTCAAC
TTCAAACGACCATAACTCATAGTTCAGGATGAGTTAGGTATGTTTCTAGATATCGTAGGAAAGATCTTGGAATAATCTTT
ACAACGCCGAGTTTGCGTGATTCCATGTTCGTATGAGTGAGAGATGACCATTTGAAGTTAGGATGTTCAAAATCTATATA
AAGCTAGATATAAACCGTCTGATGTGGCACCCCTCTATGATCAACATTTCTATTTATCTTCTATCTCCTTTTTTGATTTT
TTTTTTCTATTTTTTTTAATTTATATTTTCAAAAACTTAAATGTCTTATACACAATTAATCACCTCCCCCTTAAAACATC
CTTTAAATTATTATACATTTAAGTAATGGAAGATGAAAAAACAAAAACTTTTCATTTTCCAATACTGTATAATATTTGCG
TATAAATTAAACGGATTTGAGCATCCAATTATAACAATGAACTCCATGATTTCATTCTTCTTCTTTCGTTTCTTCTACAT
CTTCACATTCATCAATTTATTATAATATAAAAGAAAACGATGTGTATCCTTCTATTATTAGTAGTATATGTCAACATTTG
ATTGTAACACCCGTAACTAGAAAGAACTAGGAAGAAGTTAGAAAGTGGAAATAGTCATTATTGGAAAGAATATAAAAAAC
TGGAAATTTGTTAAGTATGTTAAGTTAAGTTTTTGGTCAACTTCAAACGACCATAACTCATAGTTCAGGATGATTTAGAT
ATGTTTCCAGATACCGTAAGAAAGATCTTGGAATAATCTTTCCAACGCCGCCGAGTTTGCGCGATTCCATGTTCGTATGA
GTGAGAGATAACCATTTGAAGTTGGATTGTTCAAATAAGAAAAGTCTAAATCCGGATTTTAGAAGGGCATTATGGTCTTT
TCCATACCCCATGAATTAATTTCATTTTTTGGTAATTAATTGGGGTCTAAACTAATGTCAGTTTGCGCTTTTGAAAAATA
GAGTTAGGGCTTTTTTTTGGAGAAAGAACGCAAGAGGAGAATAAAGGAGAAAAGAGCCAAAATCATCGTTTGTGAGGATT
TAGCTTGTGGATTTCATCAAGGGGTGATCCCTACGAGGTGTGTGAGATCAGATAAAATTTGGTTAGTTCACCCACGCGCC
AAGAATGTTTAATTCAACATATTTTCATCCTAAAAAGATTGAGAATTTGATGTTCTTGATAGTTGTTCTTGAATTGATTT
CGTTCTTGAATATGAGTTGAGATTAAGGAGTTGCTTGCTATTAAAGTATTGTTTCCTTGAGTTGTTTGAGTTAGATGTTG
TGTATATGCCTTGGGTATCTGATTATAAAGTGAATTTGAGAAAAGGAATCGGAATTAATCGATTTAAGATCAGAAAACGA
GACCAAAAGTTCATCGGATTTTTGCCTAAAGGGAAGGCTGGCGCGACGCGCCCCCATAGCGCCAGGTAGGCGCACCAGTA
TTGAGCCATTTTGGAGCCCCAGTAAGTTGGGGCTGACGTGGCGCGCCAGGGATGTGCCCGAATCATCGTTTTTCACCAGT
TTTTCTTCATTCAGTTCGTTTAAGTCCTTCTAAAGTATACGAACACTTTCCTTTGATTCTAACTACTCTAAATGACTTCG
AAACACCTAGAAATCATCCAGAAAAATGAATCATAGTCTTGAATCCATAAATTCAAATTCAAGGAAAGTAAAGAACCAAG
TCTAGGAAGTTCTTAGAGTCTTTTCAAGAAGTCTTTTGCAAATGCTTTTAACTTTATTTTAAGACTTAAAGTTCAAGTTG
AGTAAAAAGTAAAGAGTAAAGATTGAAGTTCATTTCTTCAAAAGTATATGAGGACTATGTATTCCGAAAGGGTTTAAAAT
ATTTTCACATTTAAACAAAAAAAGGAAACCTTGATTTTCAAAGATCCTTTGAGCTAGTTTTCAATAAAGAGTAAACGCTT
TCATGAATAAGCAAGAGGGGAAACTTTGATTTCCCAGATAGCCTTTGAGCTAAGTTTTTGAGCAATTATCTCAATTCACA
GAAAGAAGTATGTTTTTAAACATAAAAGCTAGTATCATATTTTGAAAGTAGTATTGAGCACCGATATGAGGGAGAGTTCA
GACAACTCACTGCCCCCATAAACCATATAGCCACCATGGGTAGAAAAGGGTCATACTTTTTAGATGATTCCTTAGTGCTT
TTTAGCATAGACTAGTGGATCCAATTAGTAGTTCAGGTTCTATACCCCCGACAAGGTATAGGACGGCCCTGACAGCGTGA
GGCAAAATATTGTATCATCATGATAGCTCTTAAGTGATGGTTGTCGGTTAGAGAAACTCCCACAACAGTATTTTGTATTT
TCATATACATTAGAGATATTTGTATTTTCATATACAAACAGAGTTCATATTGTATAGTTGACTACATCTAGAGTTATTAT
TGTATTTCTAAATACACAGAGTTGAAAACCATGTTTTAAAGCTTTTCCTTATACTGCATTTATTTACACTGCTTTATATT
GAAATCAGTTCAGTTCAGTTGAGACCAGGTTTGATTCTTCAGTTCCTTTTAAACTTATGTCTTATTTTAGAATTCCCCTT
GCATACTCGTACATTCAATGTACTGATGCTATTTGGCCTGCATCATTTTATGATGTAGACACAAGTAATTAGGATCAGCA
TCCAGGGCCCCGTTGATCCGGTTGACACTACAAAAAAAACTGTGTTTAGCGACAAACAAAATCGGTTGCTAAATAGCTTA
TTCCGTCACTATTTTGGTTTAGCGACGGAATAGCGACAAAATATTGTTCGTCTCTATATTGCGCGTAGCTAACCATTTAG
CGACGAAAAAATTGAATCCGTCACAAACTGAGTGACGGATTTGCAACGAAAGTTATCCGTTGTCAAGATTAGCAACGGAA
AAATCTGTCACTATTTTTGTAATTTATGTCGTTGTTCTTGTAACTTATTTCGTCGTCTCAACATATTGGCGACCAAATTA
TTGTCGCTAATTTCGTCACCAATTTCTTTAGCGACAAAAAAATCCGTCGTGTATTTTAAATTTTATCCCTCATTTTATAT
ATTATTTCATCGTTTTATCATATAGGGCGACCAAATATTTTGTTGCTAATTTCATCTCCATTCATTTAGCGACGAAAATA
ATTTGTCACAAATCTATCAATATATTTTTATTTGTGTAATTAAATACACATTTCAACACATATTATATAATCATAAAATT
AACTTAATTCGTAGAAATTAATATTCTACAAGATCCAAAATACATAGCTAAGTGCAAATTATATTACCAAGTTCAAAATA
TCCCCAATGATAAATTTCAAGCAAAATATATAGCTGAAAGCATTTGCAACAAAATCTAGCCATCAAAAACTAACTAAGAG
AGACTAGAGAGCCACAATCATTCCTCAGAAAGCGATGCACGATCCTCATCGATATTTTTTGCAGTTGGAGCAGGAATTAC
AGGTGCAATAGTTGATGGATGGTTGGTAGCTGAGTCTGCTTGAGATGAGGCTGGAGAAATCAAACCACGTACCTGCTCTA
CAAATATAGGAAGCAAGTGATTAGTTAGCGAAGGAATCATTCGCACCACTAACTCATCCATATTTTCTGTCGGTGTTGTT
TGAGCATTTGGACATGGTACTGAGCCAAAAGCATCAGATCCAGAAGAGACACGGAAATTTGGTCCATAAAATACTTTTGC
TTGAGCTCCAAGACCATATATCCTTCTTTTCTTTTCCCCTCCTGCTGCTTGATAATATGCTTTCCATTGATCAACTTCAG
ATTGAGTTTGTGTTTGGTTCTGTAATATTTCTTGATATTTTTCCTGCAAAAGAGTGAAAATTAGTGAAATTGTTTATTTA
TAACAACAATAGACACATACAGACTCAACTAACAGCAATGAGTTCTCATTTGTTTAAAAAATTATGCAGTTAAAAAAGGT
CGAAGAATAAAAACAGACAAACTGCTCAAAACAAAGTTCACATGACTAAATTTTGAACAAAACCAACATCAAATATCGAA
AGCGGAATTCCAGATCAACACCAAATATTGAAATCTGAAAAAACTGCACTTGAGAAACAACTATTTAAGCTACAACGCCT
ACTTCTACTGATCCTAATATCTTTGTCAGGCTTAAGTGTCTAGAGAAGGAGAACACAACTCATAAAAAGCACTGACTGAA
ATGTATCGAAAGCAGAATTCCAGATTAACACCAGTCCTCGTGTTGGTCTCGTGAACAATAATCTAGGAGAGGAGCTTGAG
AAGTTGAGGTATGGTCAGATAAGTCTGAGGGTAGAACTTGAGAAGTTGAAAGAATGGTCAGATAAGTCTGAGGGTCAGAA
AACATAAATCTTTCTTTCCTAATTTGCTAGGTTGCGGAAAGGAAAATGTCTTTTTTTCCTAGTTGCTGCAGTCAAGATCC
CAATCTATAATTTTACTTGTGATATTCCAAAACCACAGATAATGCCTTTCACCTAGTAAACTTCAACAAGTTTCCTATTG
TCTAACCATAAGTCCCCACCTTTGGAAACAATAGTATATTGGCAGTTAACAACATTGATTTTCCTTCATTCACATGGTGA
TAACAGTTGACAGTTGAACCAGCTGGTGAATTAAATATGCATATACTGTAAAACAATTCTGAAAATTGTTTCTTTTGATG
ATAGGCTTTTCCAGAGGAACTGTTTTATGTTCTCCGTACAGTGCACATCCTAAGAGGACTTAATGTTGGTCTGGGAATTA
ATTTTTCATGTGTTGAGCAGTGGAGACCCATTACTGAAGAAGGTGTGTATGTTGCAGGAAGACTTACATGTGTCTTCTGT
TATGGTCCTAGCAACAATGATACTAGAAATAGGCCACGATTGGTGGAGTCGCCAGATTGTGTGGCTGGCTCAATCCAGGA
TTGAAATCTGAAAAAACTGCGCTTGAGAAACAACTACAACGCCTACTTCTACTGATCTTGATATCTTTGTCAAGCTTAAG
TGTCTAGAGAAGGAGAACACAACTCTCAAAATTGAACTGAAAATAAAGATTATAGAAAGGGATTTGAGCACTCAAACAAC
ATAAACTGCCAGCAAGGACCAGTTGGAAAGCATAAAAAAGCTTAGTAAAAGAGCCCAGGAAGCTAAGGTTCAAATGGTGA
ACTGAAAATAAAACAGATAGTTCTTTCTCTCAACCTATCTTGTGTTGTTTGTCATTCCTCTATAGACACATCGATGTGAA
TTAAAAAGAAGAAAATTAATAATGGTATGTGAACTTTGTCATTAGCAGGAGGATTTAGCAGTGGTTGCTGACAGGCTTTC
AGAATGCCAGAAAACAATTGCATCCCTTGGGAAACAACTACAATGTCTAGCTACTCTGATCAATTTTGTTCCAATCAAAA
TCAAAATAAAAAATAACAGAAGCTAGAACGAAAATAAAGGGGAAGCACCTGCAACTTATTCCAATCAAAATCAATACTGA
CAATAACAATGAAGCTCGAAAAGGGGAATGTTTGCTAGATCGAGATAAAGCATTTTATCTGAATTTGTATAAAATAAACA
CAACAACAATATAAAATTAAGAAATCGAGTTCACAAGAAATCTACATTCCCTTTTGAAGAGATGTCACCAAAAGGGGCAA
GAACCTTCAGATTTTTCAACCACTTAGCAGATCATAAAAGCTTCATGCCAATAATCATAAGGGAATGAAGAAAACCAAGT
CATCCAATGTTAACCATTCTCCTAAACTATTTGAGAAGTAAGAAGAGATATAGGCATTACTAGGATCATCAACTCATGTA
TTATCAACAGTAAGAAGAGATATAATGAGCAGTGGACCAAGACTGAAAAGAACACAACAATTGAAACTAATAACACCAGC
CACAAATGAAGAGATTAGAAAGCACCTTAGGATCAACAGTAAGAATATTGAACTTACATGCACGATTTGAGCTCGTTCAC
CAACAAAAGATTTTCCATCATGACCATGTGTATGGACATGCAAATGTATCTCACTTGGTGTTGGATCGCGACCATTTTTA
ATAGCCTATACAAGAAAAAAAAATTAAAGTACATGAAAATATAAAAGCATGGTATAGTGTAATTCGAGACCATATCTGTT
AGTTCATAACAAAGTAAGGGTAGCTAGGAGACACATCCATATCAACACTACATCGACATTAACAAATGTTTTTTCTTGTT
CACAAAATTCTAGAAAATCCTTAGAGAAAAAACTTGAATGCTAACTCAATTGAAAATAGTCACTGTGGCACAAGTAAATG
AAGGGTGCGTGAAAATATACTTACAAGTCTCTTACGATGCTCTCCAATGGTAATAGAGCCTCCCGTGTGAGTTCCTTTGG
CAATTGCATCCTGACCGCCACAACGATTTCTTGAATTTATTTTTGACTTTTCAATAACCTCAGGTTTCTTCCAAATACTC
ATCCAACTTTCCCATATTTCTTCTGAAATATATTTTGGCCGTTTTCCTTCTTTTTTTAAGCCAGAAATGAAATCACTGTA
CCTTCTCGCTGCCTTCCTTCGCCATTGTATCTTCACTTCACTATCAATGGATGGATCCCAATAGAATTCCTTCTGAAATA
GTTTTATAAATAACAACATCAGTATCCAAACTATAAAACTGATGAACCTTTTTAATTAAAATGCTGAAATATTATACCTC
GAATTCCCCTAGATAAAAATCTTTTGTTTCTTGTGGGACACTTTTCCAATTAGTTCCCTTGGGATCAAGCTCACTCTTGA
AAGGCTCACATATTCGATTAGAGAAAGTACTTGAAGGTTCCAACCTGAAAAAAAATTAAAGATATTATATGAACTCTTTG
ATACAGAAATTCACAGTATATTAATAATAATAGTGCAAACACACACTAACCCGGCAGTAGAAAGAAAAACAAGCGTCCGT
TGTTCAGGGTTACTATTGCTCTCACCTTCACCTATTGTGTTGTTTTGACTAGATGTAGAGTCACCTGTTACGTTTCTCTG
ATCAGTAGATGCACCCTCACCTATTGCATTGCTCCTATTAGGTATTACAGGGGCTGGTTCAAGATGAACTGATGGGGTAC
TACATTGATCTGATGTTTGAACAGGAGGCGAAATAGTAGGAACTAAAGTCTGAACTTGAATGATATTATTTGGTCCACTA
GAAGAACTAATACCACCTTGTTGAGAACTAGTTATGGGAATAGGAACAGTAGGCATATTAACTCGACTTGTGCTACCTCG
ACCTCCAATTGACATCTTGCTTGCACGACTTGTGTTACCTCGACCTCTGCCTCGTGTCATATCTACAAAAAAAACAAAGT
TAATCATATTTATCAAATCTGAGTTAAATAATTTCTCTCTTTTAAGAAATATTCAGATTCTTTCACACATGTCATGGACC
AAACTGAACTTGAGAATGTCCAGAAGTAGAAAAATCAGAAGTTTGAGAATGCCTTCCAACTATATAAACAACTATCAAAA
GATACAACAATCAGTAAGCACTGTTTTTCCACAAGAAACAAATAGCATCCAAAACATACTACTATAAACAAACGTCATTA
AAGACATTGTAGCACATTACTATCAATACACTAGTCTGTATCTATTTCTTCTTCGAACTCCTCATCACCCTCTTCAGATT
CATTCTCAGTTTCATACTCGTCTTCTGTAAATTCTTCATCTAATTCATGATGCTCTGGAAACAATCCATAATCAATTGGT
TCATCCATTTCAATTGCCTCCCCATTTGGATCATGCAGAAGTATAGTTTCATCAACAATAATATTCATATCTATCTCATG
AACTTCAACTTCTTCAACTTGAAATGGAAGATTTGGTTCTGGTATTGTGATCACTCCCTCATCAGGTAAGTCAATGACAT
CTCGAGGGTTGACTTTTAATACAGCTAACCAATCATCCTTGTCCTTCTTTGTGCTAGGATAAGACATATAACACACTTGA
GTTGCTTGCATCGCAAGAATAAAAGGTTCATATTTTTTAAATCGGCGACGATGATTAACATCGACCAATTTATATTGATT
ATGCACCTTAACACCAATATTTAATGCCGGATCAAACCATTCACACTTGAATAACATAACTTGCTTTAAAGGTGCTCTAC
GGTATTCCACTTGTATAATTTCTTGAATCCTTCCATAGTAATCACCCGTATTTGGATCAGAGATACAAACTCCACTATTC
ATTGTTGATCTTGCACTACCGCGATGTACTGTGTGAAATTTGTATCCATTAACAAAACACACTGGATAAGAATACACACT
TATTAATGGTCCATGAGCAAGACTACGCAAGTATTCATTTTCAATATGGTTGGATCGAACCTATTTAAAAAAAATATGAT
AAGATTTAGTCAAATTCACAAGACAATTCGACACATTATATTTTAAATGATAGTGATGATTTAATTAGGCTTACATATTC
CTTGAACCATACATAAAAATATGTTTCGAGACTCTCATCTATTTGATCTTGAGAGAGATTCGGAAACTCTTCTTGCAAAC
GTTGCACATACATGCTTCATTGCAACAAAATAAGTCAAAAATAAATTCATAATATATGGACAAATTTATTATATGAAAGA
AGTATAACCTTTAAAATTTTACCTCACAAACGGCTCAACCTCTTGACAATTTAGAAGAATATAAGTTTGGGCAGCCTTAA
TTTCCTCAAGAGACAAATCTCTCTTTTTGGCTTCACCCGATAACCTTCCTGGATGGGTGAATATTGATAAATTTTCTTCA
TCATCTTTCATAACACCACCATCATCATTACGGGACACATTATGATGACGTGACATAACATGAGGTTCAAAATAATGAGA
AAAGAATTGTGTTGATTCAGCCATCAAGTATACTTCACAAATAGAACCCTCAACACTAGCTTTGTTGCCTATCATATTTT
TAAGAGTTCGAAGGTACCTATATATGTAAGAAATTAAATTATCATATTGAACTAGCATATTGACACTATATAACTGCATA
AATATTTTATATTTACCTCTCAAAAGGATACATCCATCTATATTGTACAGGTCCAGCAATTCTTGCTTCATATGGAAGGT
GCACGGGTAAATGTTCCATTGAGTTAAAGAATCCAGGAGGGAATATTCGTTCTAACTTACACAAAATTTGTGGGATGTGT
ACCTCTAATCTCTCTAAGTCCACCTTTCGAAGAACAGTTGAAGTTAGATCTTTAAAAAATAAACTCAACTTTGTAAGTGC
TTGCCACACATTACTAGGAAGTAGCTCACGAAAGGAAATTGGCAATAGTCGTTGCATGAACACATGGAAATCATGACTTT
TCATCCCAAATAACTTAAATTTGTCTGTGTCAAGGCATCGACTCATATTTGAAACATACCCGTCTGGAAACTTCACACCT
TCCAACCAATCAAACAAGACCTTTTTTTCATTCTTGTCTATTGTATATGCAGCCTTGGGATAGCTTCCATCGGGATTTCT
TGCTAACTCTAACCGATTGCAGTATTTTGCAACATCCTGACGTGCTTTGGGATTGTCTTTGGTTTTGCCATCAACATTAA
GAACTGTATTAAATACATTATCAAAGACATTCTTCTCAATATGCATGACATCAAGATTATGTCGTATCATATTAGAACTC
CAATAAGGCAAATCCCAAAAGATTCTTCGTTTTTTCCAACCACATGACTTACATAATCTCTTATTAACTTCTTCAGCATC
TAACTCAGTTACTTTCCTTATCCCCAACTCACATATTTGATTAAGAATTTCTTGTCCCGTTCTAACAGGTGGTGGCGATC
TTGTAACAGTATGACCTTTAAGAAAGTTTTTACGATCTTTCCTAAATGGATGGTTTTGATCAAGAAACATCCTATGACTG
TCAAACCAAGTTATTTTCCCACCATAATGTAATCTGAAGGATTGTGCGTCCTCCATACAATAAGGGCATGCTAAATTGCC
ACTGGTACTTTATCCTGATAACATAGAATATGCTGGAAAGTCATTGATAGTCCACATCAAAGCTGCTCTTAATTGAAAAT
TTTGCTTTTTTGAGATGTCAAATGCTTCTACACCTGTCTCCCACAACAAAGTCAATTCTTTTATTAGAGGTTGTAGATAA
ACATCAATTTTTTGCTTAGGATTGTGTGGCCCTGGAACAATGATAGTTAAGAACATGTAAGCTTCTTTCATACACATTCC
CGGAGGTAAATTGTATGGAGTAACAATCACTGGCCAAGAAGAGTATTTTCTTCCCGATTGAGCAAATGGTTGAAAACCAT
CAGTACATAACCCTAACCTCACATTCCTTGGTTCATCAGCAAAAAAAGAATGAGTTTCATTGAAGTGCTTCCAAGCCTCA
GAGTCTGATGGATGACGCATTACCCCCTCTTCTTGTATATGCTCATGATGCCATCTCATGTCGGCAGCTGTAGCACGAGA
TGTATATAATCTTCGCAATCTAGGAATAAGAGGAAAATAATAAATTCTCTTGTAAGGAACCAATTTTCTCTTACGAGAAC
CAACTTGGCGTTTATACCTCTCATAGCCACAAAACTTACAAGATGTTAGATCCTTATCATCATCCCAATACAATATATAT
CCTGAATTACAACAATCAATCTTTTCAACAGGTAAACCCAAGCTACGCACTAGCTTTTTGGTCTGATAATAATTATCCAA
CACATGATTACCTTCAGGTAAAGCCTCTTTAAATAGTTGCATCATTTGATTATAACCCCTCTGTGAAAAAGTGTTCTCCA
TTTTGATATTTAACATCCTAGAAACTAATGCGAGTTGAGAGAGGGAAGAACCAGGATATAATTCTCTATCAGCTGACTGT
AGCAAATCATAAAACCTTTGTGAATCAGGATTAGGTTCCTCTTCCATTGAAAGATCAGGAACTTCCTCCATTGAAGGTTC
ATAATGATAAGATGACTCAGGTTCGATATTTCTATAACATTGCGAAGATGAACCCTGGCCAAAATTTGATCCAGCCGCAT
CCAAAACCATTTGGCGATATGGATTATCTCCCAATCCAGGTTGAGTACCACCTGGTAAATCACTAGACATCTCACTGATC
ACTTCTTTTTCCCCTTGATACTTCCAAACAAAATAGTTCTCAACAAATCCAAAACGAAAAAGGTGCAGTTTAACAGTTTC
AATATCCATGTAATTAATGTTGTGACATTTTTTACATGGACATCTAACTTCGTCACCACTCATGTGATTTCTGTGAGAAC
ATGCAAACTTGAGAAAGTCATTGACACCAGTTATAAAACTAGAATTAATAGCCCCTCGACCATCCAACCTCTCATACATC
CAACTACGTTTTAGATTATTCATACTCCTATTTAATGTTAACATAAACAAGACAATTAGAGTTATCCAAAAAATTAGAAA
TAAAGCAATAACATAATAGTTTAGCAAAAACAATTGAAACCACAAAAAAAATGACAAGCAAAAGTGTCAACAAAGATTTA
AAACTTTAATAGAACACAAAACATGTTAGAACGCAACACCAATTCGTTATATAAACCATTTAGTCAACAGGTTCTGAAGG
AATAAAAGGTTGTAGTTATACATAACCTATTATGCTTTTGCTTGTAATCAAAGAGGAAGAGATTTATTCGACTCATACAA
TTTTGGTGATAGAGATTTTCATTTAAATGTTTGATTTTTATATAAAGAAATAATACAACAAAATGAACAAAAGGCAAGCA
AGTAAGTTTATATATAGTCGTGATTCTTAAGATTTTCTTCAATAACTTGTTAACAACTTTAACTCAAACCCACATTAAAA
ACAATTTTTACTGTATTAAACCATAATTCTTAAACTTGCAACAGTTGGACAATTCAACCAATTACTCAAGTAAAAGGTAA
TGAAAGGAAACGACAATCAAATGAAGAAGAGGAACACAAATTCATATACGACATCTTGGTTGAGTTCAAATACAATACAT
ATAAATTATTGTCAAAAGAAATACATATGAATAGAAAAGTAATATGAACAGAAAAGCATATAAAATAGAGATACAATGAA
ATATATATAAAAAATAGACTTACTTGTGAGTTTAAAGACTTTACCTAAACAAATCTTCAAAGACTTTACCTTAAATTTCT
TTGAGATTCAACCAAATCTGTAAATAAAATATCAAATATGTGAAGAGAATTGAAAATGTAGAAAAACAATACCTTTTGAT
TTACAAAGAAATATGAGGTTTCGGAGTTAAAATTACCTTTTGATAAACCAGCAACGATGAAGCAGTGTCCAAGAAGTAGC
GACAAATTTTCAGCAACAATGAAGTAGCCTTAAAGTAGTAGCAAAAAGTTTCCAACAATGATGCAGCAACACTTGATTTC
AAGCAGTGATGAAGCAACTTCCAAGCAACAACACCTGATTTCCAGCAACGATGAATCAATCATGTTGTCGTTACAAGAAA
AAAATATGGGTATTCACTTTTAGAGACTGAATCATAGAAAACATCAAAATCATTGTTACAAACAGAAAATAGAGCATACG
AGAGAATGAATCAAAATGTTACAAACAGAAGAAAAAAAAGAATATAGCAATATATATTCAAGAAAAATCTTATATTATCC
TTACAATGTTGTCCCGAATTCATATGTAATCATTATTACTTCCTCTTGTGTTGTCTCTGATAGCTATAGTTGTAAGAGAA
AGGTTTTAAAAGAATAAGAATCGTCATTGACTAGAGAGGAGGGGTTAAACTCTATAAGTAAAACTAAAGACAATGAAATA
AATCTTACTTAGGAATATGTACAAATCAAGCAGAAAGCAAATCCCAGAAAGAGTCAGCGAGTGCATACAGAACTCAAATC
TTCACAAAAGCAATACATAAGAAATCAGAAACAACAGTTCCAAAATCTTTTTGCTACACTATCACTTGAATTCTTACATT
ACAAACAAAGTAGAGCTTACTGCTAAATTGTTGTTCTACAAGTAAAATAGAAACATAATAGAGCTGAAATAGAGATAAAA
CTTACCTAAATTTGTGAAATTTCGATCATTCACTTCATCAAACTCAACTTCTTCCAAAATCTACAAACTTTCACTTCACA
GAGAGTTTTCTTACTGAGTGGGTGGGTGGGTCAGCGAGTGGGTGGGGAGCGATGGGAGGTTCCTCTGTGTGAGAATGTTT
CTCACTCTCACACACTAAGTTTTTTCCATTTTCACGATGAGTGGGAAATGAGGGATGAGAAGTTTTGTTTGTGAGAGATG
AGAGGTAAGTTTTTGTCTGTGAAAATGAGGGAAAAGTGTTAAGTTGAGAGGGAAATATTGGAGCCCTAAAATATTTGGGT
AAAATTTAGTGACGATTTTAGAGACGGATATTCATTTTGTCGCTAAAATATTTCTATATAATTTAAAAGAAATTAGCCAA
CGACCAAATTTTTTGTAGCAAGAAATAAAATAACACTAGCGACAAATATTTCCGTTGTTAAATCTGTCGCTAACAAATTA
TCAATTTTGTCATCCGCCATGCGTCGCTATTTTCGTAGGCAAATTAAGGCGCCAAATTTTAGCGCCCAATTTTACCGACA
CATTTCAATTTTTGTCGCTAATCCGTCACTATTGAAGATCCCAATATTTCCTTTGATATTCTAGCAACCAAATTAGTTTT
CCGTAGCTAATCCGTCGTTAGTTAGTGACAGAATATTGTTTGTCGCTGAAATCCGTCGCTAAATGCTGTTTTTTTTGTAG
TGATGAGCACTCAGAGTCAGTTGGTAAGTCTCCTTGCTTTCGGAGGATCCCTTTTATTTCTTTTCAGTATTTAGTTCATT
AGGATGTTCTGGGTCTTGTCCCAACATCCATCTCAGTTATTAGAGGCTTCATAGATAGACAGTCAGTTAGTTCATTTGTC
TTTACCTTGTTATTGGCTTATGTTCAGCTTTGAGTTGCCACTTTGGCTAAGTTAAATGTTTATTTCTAAAGCATTATAAG
TTTAGTTTGAGACAGTTGAGTTATCTTGCAATTGAGTTCTTTTCTTAATGCTTAAAGTCTTCCGCTGAGTAAGTAAGCCA
TGCCAAGGGTTCGCTTGGGGCCAACAATAGTTCTCGAGTGTCAGTCCCGCCCAGGGTGTAGGCTCGGGGCGTGACATATT
ACATATCTATTGGCATTAGGGGTAGCAAATGGGCGGATTGGATCGGATTTTGGATGTATTGAATATGGATTGATTTAAAA
TGGATTGGATCACCATCCATATATACAAAATATGAATAAATATGGATTAGGTCAAATATGGTTTGGGTAATATATTACAA
CACACACGGAAAAGGAAAATGAAATATATTTATTCAAATATTACAATAATGTCATAACTGCATTGAGGCGCTATTCTTAT
TGTTTTACAACACACACGGAAAGAGAAAATGAAAATGAAATGAAAAAAACTACAAATATTATTCTTTCTTACTTAAATAA
AGAATTTAAGTTATATAAAACGTCAATATATTAATCTTTCACACCATCAAATCACCTTCATTTATGATAGCAGGTGATCT
GACAATGTAAAACTTATTTATACTGATAGTATATATAATTTGAACTCGTTATATTCATGTGACTGTTTTTGTGCTACCAT
AGGTCACATTTGTGATTGCCAAAAGCAGTAATACAAGGGGCAGTGCAACCATACATTTGATAAGTAGCAGTGGTATCACA
TGAAATTGTACTACATTCAAATTGTTGCAATATCCTTAACATCATTTTTCTCAATGGCACCATCCACTTGCAACATGACT
GTAAAATAAACTAAAGTTAGTAGTACACAATATATATATATATATATTTGTAACGGAATATTTATGACAAATAAGTTGCT
CACGATGACTATAACAGATTTTTGATGGTTTTATGACGTTATTTGTTAATTACCGGAGGCAAAATCGATGACAATTTTAT
ATTTTTCACAAAAAAGAATTGTAGGTGTCGCTCTAGAATTTGTGATGATTCTTCAATATATAGCAAAAAATAAAATAAAA
TTGTAGTTAGTATTGACAATATTGCTTAGAAAAACATTTAGGGTGTGTTTGTTATGAAGAATGAATACCATATCAGTGGG
AGTTCATCATTCATCACCCCCCACATGTCTGGATACGGTTCGGTATGTACTGTTGTGTGAACAATTTGTTTGGAGGGTTC
AATATTGGAGACCCGACAAATCTTGCAACTAAATCTACTCTGAAAGCTAGTTTAAGGGGGAATGATTGTCCAAAATCATA
TAATGGTCAAAATCAATTTATCCGCCTCCTATTTGAGATTCATGTTCCATTTATTAAAAAGAAGTTCTACAAGTGACATT
TCACATTGATTATGTTCTCCCACCCTCCAATGTATCACACACAACCTCATCTTTACTCCCACCATGACTGTAACCCTCAT
CCTCACCACCCGTATTAAACCTCCCATAATATTTATATAGATTATATACAAATATATTTAGAATAATATCTTTTACTAAG
GTATCGAACACAATAAAATAAGTAAGTCACACACTTATTTTTCTGAAAAGCATTTTCAATAAATATTTTTCTTTGAATGA
AAACACCCTTAAACAACGGGGATGAGAGAGAGAGAGAAATATTTACATGATGCAAAGACCAAAAAGATAATTAATAAGGC
AACCCTAAATGAAAATGAAGATTTCTCCATCTATAACTTTTTTTTGTTGATAAACTTAGATAAGGGTAGTGCATTGAGAT
GAATAGAGGGTGACTATTTATAATAGCAAGTCATAGCTCATGAAAATTTTAAATATTTAATTAAAATATATTTTAATTAA
GATCTAAAACACCTTATAAACCAGAGTTAGATTGAATCGTATTATTAATCTAAACATAAATAAATATAGCTTTAAACGAC
GTATACACCTATGTTTGATGGATCCAATCATTTTAATTAAATAAGATAAAGAATAAATATGATTAATAAAGATATAAACA
AAGTTTAGGTCCAACTTAATTTGATAATAGCATGCTTAGATCCAACCTTTTTTTTACATTCCTTCTCCAACTATAAATAA
ATATTAGTAAATTTGGTTGCGCTTCACACTGTTAACAAAATCTCATTAGATTTTAAAATTAATTTTTTTACTATATTCAA
AAATTGAAAAAAAATCAAAATATTCTTTTAGTCTTCAAATCCAATTGATTATATTTTAAAATTTATTTCATTTTATTTTA
TTTAACCTTTCATCACTTAAGAAAATTTTGGATTTCTTTAAGGATACATAACCTAAAAAAATATCATGGGCTAGTATTAA
AAACATTAAGCGTTAAACTCATAATATTCAAATCGTAATTCCATCAATCTCTTTATATCATATAGACATATACCACTTAC
TTTTAGTACCATACACACAACTTTGAAAACTCCGAAAGCACAACCCACAAAATTCAGTTTGTTTAGCCGATAAATCTCTA
ATAACACAAAACCATCCACTCACTATATATAGTTTTCAGGCTATATAAAAAGTTTTGGAATTTTCCTTATTATGAATCAT
TAGAGTCATTCAAATTCCGCACTTACCCTTATTAATAGCCTTTTGCCTTTCTATCATTGAAAAAAATACAATAATGATAT
ATATATATATATATATATTACTTGGACAAGTACGTCACATGTATATTCTATATCATATTTGCATAATGTATATTTGTAGT
TATAAATTTTTTATATATATTCTAAAAATATATAATTTTGATGTAAATTAGAATTCTTAATACTCCCTCCGTCCCTTTTT
ATGTGTCATCCCTTTTTATAAATAGTTGGTCCATAATACTTGTCATTTCATAAAATCAATGCATAAATTACCATATTGTT
CCTTTTTTACCCTTGTGAGTTATTAGTCTTGAAAATATACCTTTGACCAACTTAGAAAAGTTAAATAAATGATTCATGTT
CACTGGTTAAATTAATTAATCAAAATAAATTAATTCATATTCATTGATTGAAAACTTGAATTCCAAAAAAAAAATAAGGG
TAGAAGGGTAAAGTTACATCATATTTTAATGCAAGTGCAAAATAAAAAGGTGACATATAAAAAAGAACGGAGGGAGTATA
TACTATCGCTTATTGCGTACTATGTTAAATTTTTCAATCGTCACCGTATCAATTAGATCATACAAATTAAGACTAATACA
TAACCCTATAAAGCACACAAACCCAATAAAAAGCTTTAATCCAAATCCTTTCCATGACTTTGAGAATTCATTTTCCTTAC
CACTAAATATTTTCTTCCACAAAGTCCCCTGCACTTAAGATGTATAATATGAAAAATGGATAACAATTATTTTACCAATG
GAATCTCAAAGGACCAAAACATGAAAATAAATAGAAAACATATATTATGGCTATTTTTAGGAGTTATGATAATCAAAAGT
TACGAAATAATAAAAATAAAGACAATTGAATTTTTATTTTAAAGATTATAAATAAATGAAGAAATAGTAATTGACACATA
AGTATTGCAAATAGAGCAAATATACCCCCGTTTGAGTTTGGGTGCAAAACTACCCTCACCGTTACTCAATAGGCTCAAAA
ATATCCCTGGCTAACGGAAAAGTAAAAAAAGGAATTTAGAGAACTTTTAAATAAGAAAAAGTTGACATTTTATTTTCACC
TGTCCCTCCCAATTTTCTCTCCGGGACTCCTCTCTCATTTTGTCCGCTGCCACCCATTTCCTACCTCTTCTTCTTCTTTG
TTCCTTCCTTACCTCTTAAATCAAATCGAACCAAAATCCAAAAACCAAAAAAAAAATCTATTCGAAATCCATCTTTTGTC
ACAAAAACCTGAACCAATTTTGCCTAATCTACACTCAAGTTTCACCCACGATCATGGATTGTATTCGAAAAAAGAAAAAA
GAAGTCATTAACTAATGTTTGGCGTGCGATGATGAAATTTGATGATGTCAAGTAAACGAATTTGTATACAAGCAGTACAT
CGAAAATGATCTTTAATGACAATTAATTGACAATAAAAGTTTAATTACGGTTAAATAAATATATATATATATATATATAT
ATATATATATATATATATATATATATATATATATATATATATATATATATATATATATATATATATATATATATATATAT
ATATATATATATATATATATATATATATATATATATATATATATATATATATATATATATATATATATATATATATATAT
GTATGTATTTTTAGTAACAATTAGCACTCTTTACAAATGTTTCTAAATCTTATAGCGATATTGAATTTAATGATAATTAA
CTAATAGGGTAATAACTTTAACACTCTTTATTAATACATATATATATTACCACTAAAAATTGTTTTTACGATAATGAAGT
CATTTCTGATCAATATTGCAAAACAAACTAGCTTGAACCTTCAAATATTATTCTTCAACAAGTAGCAACATATATAGCCA
TCAAGATAAATTGCAACCGTTTAATATTTCTCTTTTATGCATATAAGTTACTTAATAGTAAACATGAACTAATGGCATGT
AGGATATTGAGCGGAGAAAACTAGCATGTAGGAATGATACAAAAAGCAAAAAATTTCCTACTAGAACAATTAGTGCCACT
GTATATGTTGAACTGTTCAGTTTAATTTGCGTACACTGAAATTTTAACTCAATTTTGTACAGTACGATAGAATTAATGAG
TAATAGATTTAGGCTTTTTGACAAGAGTACTCAAGATATCTACATATCCTTTGCTTGATATATGTTTGCTCTACTTGGCA
ATGAGATCGCATAATTTGAATTTAGCATTTTAGCTCGTATATGCAAAAATCATTCAAGTTCTTGATATATTTGCCTTGAG
AAAAAATAATTTTTTTTTAAAAAAATAGGTGTTGCTGGTGGATGGAAGTTGGGAGCACCGAGCAGAATGAGAGAGGAGGC
AACAAAAGAAAAGGTCAACCTTTTCTTACTTTAAAAGTTTTCTAAATTCCTTTTTTCCACTCTCCCGTTAGTCAAGGGTA
TTTTTGAGCCTATTGGGTAACAGTGAGGATAGTTATACACCCAAATCCAAACGGAGGGTATATTTGCTCCATTTTCAATA
TTTAAAGATATTTTTGACCTTTTTCTCCAATAAAAAAATAAAAAATAGGAAAACTTGTCAAAAAAATAATCAAAAGCTAA
ATAAATATGATCCTTGACCAAAAAAATATTGATTCTTTAGTTTCAATTTATGTGACATTCTTTTTTTCTACAATCAGTTT
CAAATAATATATTTAATAACAATTTGATTTTAGATTTTCTATTTTAATCTTAATGAAATGATTTATAGTCACATATGTAT
CTTTGATTTATTTTAGTTCATAAATATTTTTAAAAATTATTTCATTCTTAAATACATAATGGCCAGTCAGATATCTTCAT
ATAAATTAGAATAAAGAGATAGTTTCCGTATTTGTATTACAAAAAAGAATATAATACCCTTACCTTATCCTCTATGGTCT
CCTTAATTTAAGGGTCTTCTTAAGTTAGAGAATTGACTTTTGAATATTATTATTTATAGTGTAATATAATAAAGGAAAGT
AGACTAAGTTTTAAGTCTTTTAATACTAGCTAATTATTAATTAAGATTATCATAGCTTTGTGATCTAGCTTGAGTGTAGT
ATTATTTATTTGTTATCATGGTTAGATTAAACCTTGGTTAATTATCATTGCAAAAAAAATTAAAAAGCCACGGACTACGC
TGGTTTTTCAATAAAAAGTATTGATTTTTTAAAAACAAACAGATAGACGTCCATTTGCACGGAAATTATATATATACCAG
TCAATGGCGACTGGCAACCAGTCATTGCCGGTGACTCGATTGCTAACATTGACAGAATTTCCCCCACTAACTGAGAAGAG
AGATGACGCTTGCAAAATAAATTCACCTCACAAAACCCGATATGCTGATACAATTAGACCTACGAATACAATAACAAAAA
AAAAAAACATAAGCAGTTTTGATGAAACCAGTGACTATAGTTGAAGGTATACCAAGGATCAAATGGACCGAATCAGAAGT
GGAAAGAATGAATATCAAACAAAATCTGGAATTTGCTATCATTGGCAAATTTTCATATGGATGGCCAGATTTAGAGTTTT
TAAGAAAGGCAATTCCATCTCAGTGTGGAAATAAAGGGGAGTGCATGGTTGGCCTGTTATGGAATCGACATGTTCTTATT
CGTCTCTCATCCATGGAGGACTATATCAACATAATATCAAAAGGGGTATATTACATAACTTGTAGTGAAGGATATTCATA
TCTAATGAAGACTCTAATCTATGATTCTAAGTTTAGGGTGGAGGAGGAAACATCGAGATCCATGGCATGGATTTAATTTT
CGAATCTACTACCAACATTCTTCGAGAAGGAGTCCCTCTTTTACCTGGCTTCAGCAGTAGGTAATCCTTTGCAACTAGAT
CAGGCCACTATCAACAAGACTCGGCCAAGTTGTGCCAGAGTCAAAGTACTGGTGGATCTTCGTGTAAACCTGCCAAAAAA
AGTTTACATGGATATTGAGAATAAGAAAACAGGAGAAACAAGATCTCAAGCAGTTCATATCAGATATGACTACATTCCTA
AATATTGTGAGGAATGTAAATTGCAAGGACATAACAAACTAGAGTGTAGAATTTTAAATCCTGAACCACAGATGATTGAT
AAGGATAGGAAGTTAAAGGAGAAAATACATAGAGATAGTGAGGACAATGATAATAAGGATGGATTTCCTAGCAGACCTGA
ACCTCAACAATTTCAGAAAGGAAAAGCAAGGGTGCTGTCCAGTGGAAAAGTGGTGGGTGACCCTGGAAACTGGAAAATTA
TAAATGATCGAAGGCTTCCTTAAGCAATTAGTACCCAAGTAGAGGTTCCTGTCAGCCATGTTTGATATTCTTAACAAGGA
TGAAGTTGAAGCCAACAGTACAAAAAGTCCCAGCAATGACAGTGAGCAAGTAGAGAAAAAGGCGGCTAAGAGTGATAGAA
AAGAGGAACAAGAAGCAGACAAGACAACAAAGGTGCAAATTGGAACAGTAATGCATGATTCTACAGTGAATGAAGCTATT
CGGGCAACAAGTGGGTTAAATTACAACAATAAGGGTAGTATGACAAAGCAACAACTTCTAGGTGATACCAGTAGAAGCAG
CAACATCGCTTCAGACAATGGAAATCGTGCACAACAAGTAACTTCTACTAATGAGTGGATAAATTCAGCATTTGCGAACC
ACAATAAAAAAATGAAGAATCCAAGAATCAGCAAGAGAAAAGGTTAGCTACTACTCCAATTAGCAAGACGATTGATGTGG
TAAATGAAGAAGAACTTAGCATTGGGTTATGGGCAGTTGAAATTCAGCAAGGAGATGATATTGTTATAAGTGACTGATAT
ACCGTGAGCTTACGGTATTTCTAATACATTTCACTTACAAGTTGTGTGTGTCTAGGGCCTTTTATATTGGTTTTTATGTG
TTTTTATCATGTTTTGCAGGAAAGATGTTCAGGCGCGGAAGTATAGAGACAACTGAAAGAAATGCAGAAACAGGGCATTC
ACGGAGGTGATCTACGGACCGTAGGTCCATTCATGGTCCGTAGGTGATAACCGTAGATCAGCAGGCATGGTATTGAGGAC
AAATCAGGGAAATCTGACCAAGTGTGGAACCACGGTGTCCATTGACGGTCCGTAGATTGATCTACGGACCGTACTGTTGA
TCCGTAGAGTGATACTGCGAGGGTTCCAGTACCTGATCTTTGAAGATTCTAAGTGTGGAGCTACGAAGGGGATTGACGGA
CCGTAGATCGATCTACGATCCGTACTGCTAGTCTGTCGTTTGCTTCAGAGAAGCTAATTTTTGGAAGCGGAAATATTTTC
TAAGTCCTGGCTGACGGAAGGGACTTACGGACCGTAGATCCATCGACGGTCCATAAGTCAGTCTCGTGGATTGAATACGC
ATACCTGAACAAACTTTCCTTAATTTGTTTCCCTTTTAATTTAGGATTTGTTTTCTATAAATAGGGCATGTAAACCTCGT
TTTTGGGGGTTAGACATTATTATTCTAGTTTTACTTTGTGACTTTGGAGATTAAGTTGCAACCCTAGCAATTATTGATTT
CCTACGTTCGTTTTGAAGATTTTGGCTTTGCATTTCAAGTTGAAACTCTGGGTTTATTATTAACTTTACGTAAGTTCATG
ATTTCTTCATCTAATATTATGAATTATGTTCTTGCTAATATGGGTAACTAAATCCACAACTAGGGTTGTGGGAACTATGA
GCGATTAACAAAGTATGAATAGTAAATAAGTAATCCTTGAATAGTGTTTTGCATATATTGATAATTCTTTCGTTTAAAAG
TCTTTTTAACGAGTGCACGCATTAGAACTTGCCTTGTTTCTACTTGCCGGATCAAGGAGGTAATCAACAAGAAAAGAATT
ATCAACATAGATTTAGTGGGATACTATCTCATAGGCTAGTATCGATTGGTGCGAAGTAATAACTAATTCAAACTTCGATT
ATGATGTCTAATATGAGGTAAAGATAAGGGTTAGTAAATTATACACACGTAGCCGGATCAAGGTGCAGGGTGAAATTCTC
TAGATGCCGGATCAAGGATTTAGAGATACCTAACTTATCACTTTGCATGTAATACACTAGGAAAGGATTGCGATTACTAG
GATTACTGCGTTATGAGCTTGTGGGGAACACATCTACCCTAGTTAATTTTCTCATCTTGATAACAACTGAAATTGACTTT
TGTTTATTGATTACTTACTGAATTCTTCTAATTTGTTTCACAAACCCTCCCTTTTTTTATTTCTTGCTTCTGGAAGTACT
TTGGCTAATTGAATATAATTGTTGGTTAAAGAAAAGTCTAAACCATTTTCCTCGTGGGATCGACCCCAACCTACAAGTTG
GGTTTTTTACTTGATAACGATCGCTTATACTTCTTTAGGGAGGTGTAATTTGAGCGTATCAAATTTTGGTGCCGCTGCCG
GGGAAATTTGGCTTTGAGATTTATTTTTAACAACATTATTGAACGTTAGTCAAATATTTACTGATTTTACTTTTTCCCTT
TGTTTTTATCTCTCTCAGGTTCCGACTCTACTGTATGCCAAGTACACGGAGCCAAGGCGAACAACTTACTCCGTACGATC
CAGAGTTGAACAGAACTTTGCGAAGAATGAACAATCAAGGACTTCCAATTAATCCTATCGGAAGAAATCAAGATGAAGCA
GTTGAGTTACAACAACCAAGAGTAGTTGGTGGGAAAAACTGGGGTCTAGCTGAAAATCAATTGGTAGATGCAGTGAGGGT
GCATGGTCTACCAAGCCCACAACAACATGACAACTATCGGGGCAACATCGCTATAGTAGACTCTGATGGACCCATTGTCC
TACCACCTCTACCTCCAGGGCACACATTTTTGGTGACTAGTAGTTCGATGCAGATGCTTACAGCAAGAGGCTTATTTTCA
GGATCGCCATCGGAGGATCCACATGCTCACTTGGCCAAGCTAAGGGTGGTTTGCAAAAGTTGTGTAGGTAGACCAAACTT
GGATATGGATGTCATTGGATTACGAGTATTCCCTCTGTCACTGACAGGCGATGCTGCAGTATGGTTCACTGAGCTTCCGT
ATAACTCAATATTCACATGGGACCAACTGGCAGAGGTCTTCCGAGCAAAGTACTATCCAATATCTAAGAAGCTCAATCAC
AAAGATAGGGTCAACAATTTTGTGGCATTACCTGGAGAGTCTGTGAGTAGCTCGTGGGACAGATTCACTGCCTTCGTAAG
AAGTGTCCCAAACCACCATATTGATGATGAGTCACTGAAGGAATATTTCTATCGAGGACAAGATGATAACAATAAAGCAG
TACTTGACACTATTGTCGGAGGTTCATATGGTGATTGTACATATGCACAGATTGCTGAAAAA
>mtp924.contig_5
CTTACTACCACATTTTGGCTCTCCCACTCAAGAATGGGTTCACTTGGGAATTGGAACTTGACCCTACGGGTTCTACAATC
AATGGAAGCATAGTATGCATGCAACCAATCCATCCCAAGAACAACATCAAAATCGACCATGTTCAACTCAACAAGATCAC
AAGGCAATATTTTATGCAAGAAGCAAATAGGAAAATTTTCACAGACCTTCCTAGTAACCATATATGCACCAATAGGAGTA
GACACCTTATATGACTCATGCAACAAGTCGGGCTCAACATGAAACTTTTTGGCAACAAAGGGGGTGACAAAAGAAAGAGA
GGCACCCAGATCAATTAATGCATATACATCAAAATCAAAGATTTTCAACATACCGGTAACGACATCGGGGAATTCATCGA
CCCCTTGCCTCCCATGCAAAGCATAAAATCGATGGTGCCTTGGGGCACCATCTTGTCGGCCCCCTCTCCCCAAAGGAACC
GCATTGGCACCTTGTGGACGAACCTCCTTACCCTTGTTGCGATTTCGAGGAAAATCCATTGCCTTGTGCCCCATTTCCCC
ACAACTATAGCAAGTATTGGTATTTTTCAAGCACGGGCCACCAGGGCCCTTACCACACTTCGGAAAAACATCAAAATGAC
CCATACCCCCAACACCTTGGGCCCTTGGAACATCATTGGCAAACCCCTTATGGAGCGCATGAGAAGACCCTTGACCTTGA
TGAAACCGGCCTCCCGTTCTACTTTGGAACTTGCCCTCAAAAAGGG
>mtp924.contig_6
CACACATTTATATTTAAATATTTTTCAAAAAATATAACACTAATCTATATAATTTTAGGAGAAGAGCATGGATTCATGTG
AATCCGCTGACACCTACCTGCGTGCGCTTATGTCAGTAATTTACATTAAGGACTATAAACTTAAACTTTATTACTATAAC
TATAATGGATGTGCATATTCCACGAAAAGCTGTCGAAAGGACAAAAAATGGAACAAAATAAGCATATGAGATGTACGACT
AAATATGAAAAAGTTGTAAAGCACAACTTACTTACTCAATAAATTCAATCATGCGAATTGAATTTAAAATATTTTTAACA
AATTTGATATTATTATTATTATTATTATTATTATTATTTATTATTATTATTCTTATAGTCTTTTTGTCATTGAAATATGT
TAACTATTTGACTATATTGAATTTATAGTATCTTATATGACAATTCCTAAATCGGAAAAAATAATCAAAACAAAAAAACA
AAGAAAATCAAATCAAATCAAACCAAGTTCATAATTTGATTCAAATTGAATGCCATTTTTAAAATAAAAAATCAAAATAA
CAAAATCAAATAACACAATATTGAATAAAAAAAGCATATGCACATTCCTTCTTTCAGTGACATTATCTCAAAGGCAGTGC
GATATGTTTAAATTGCCAAGAAGGGTAACCATGACTGCAAGATAGGTCAAAATTATTAGAAATTGGTGAAACTATTTGCG
CTTTGTGTGGCTATAAGAAAAAATAATAATAACATATTTTGTCACAATTAAAATCTTCGTGACGGACACCCACACCAACC
CACCGATAGGATAACCAACACTATCAACGCCAAACTATAGAATAAAATTCTATGTCTTAAAAAAATAAAAGAATATACGA
AAGTCTAACAATTACAACCCTGGAATTTGAAAATAAGCATACGAAAGCATCTAACAAGTATAAGAATAGTATAATAAATA
AGGAGTCTCAATGTCTGGAAAGAATAGAAATTAGAAATAAGAGGATCTGCGGCAACTCGAACAAAAGTTGTTGAGATTAA
TTACTTGTTTAGTCCATTGTATTAATTTTGTAACTAACTATGTACTGTCTGTCATTAGCTATATTTAATTCAATAATGTA
GTTAGTTGGTTAGATTCCATTTTTCTGTTAGTTCTGTTAGTCAGATGAGTACTATTCCTATATTTAGCTTAGGCATTGTA
ATCTTTCTTTTCAGTTTTCATTAATACAAAATCAGAAGAAATATTTTTCTTCAGCTTGCTCTTTCTCTCATCTCTCTCCA
AGCTTCAATGGCAGCTTGGATCTGTGGATCTACACAATAAAGTTTGTCATGGTATCAGAGCATCATGTATCTTCTTCACC
TTTCTTCTTCGTTTAATCATCCATCTGTATTGACTCTCCTCTCCGATTCAGTTTTCCCCCAATTTTCCCCAATTTTTTTT
TCTCTCCTCTCTATTTCTACGATTCCAATCTCTATTTCACTGATTTCATCATCCAATGGCACGAGACAAGGATGTCATTG
ATTCGACTGACCCTCTATACTTACATCCCTCTGAAAGTGTTGGATCTGGTATAATACCCACTATTTTTATGGGAATGGCT
ACAGATCTTGGCGGCGAGGCATGAGCTCTATCTGTGAAAAACAAAATGGGCCTTATCAATGGAAAATGTAAACAACCTGT
TGTTCAAACTGATCCTCTTTTCAATCAGTGGGAGAGGTGCGACGATATGGTCACCTCATGGATCCTTCACTCACTCTCGA
GGGACATTGCTATGGTCACCTCATGGTTCCTGCACTCACTCTCGAGGGACATTGTTGATAGCTTACAATATGTCAATAAT
GTTGCAGAGCTTTGGCAGGAATTGGAAGACAGGTACGATCAAACCAATGGTGCAAAACTCTATCAACTTCATAAAGAAAT
TACTAACCTAACTCAAGGCTAAATGGATGTCACTACTTACTATACTAAAATGAAAAGACTTTGGGAGGAGCTTGGAACAC
TGGTATGTGGTGCTAAAGTTGTTATGCATAAAGCTGAATAGGACAGGCGACTTATACAGTTTTACGAGGCAGTCTTCTGA
TGATGAATCCCCTTCCCACCATTGCTCAAGGTTTTTCCATCCTCATTTAATAAGAAAAACAGCGTGAAGTAAGGCCACAA
AACCATTTAACCTTGGAAGGAACATCACTGAATGTTGTTTTTGGAGGTAATCAATTCAGAACCAATTACAGTCAATACAA
CAGTAACACATGTAATAGGTCTTCCCAGCCTCACAAAGGCAGCTCTTCAGGTCTTCGTTTGTTTTGTGATTACTTTAAAA
AGCCAAGTCACATCAAAGACAAGTGCTACAGGCTTCATGGTTTTCCTCCAAATTTCAAGTTCACAAAAGGGAAGAACATA
ACCTCTGTTGCATCTGTGCATACAGGGTCTATTGAGCCACCTACTGGCCAACAAGAGAGCGCCACTAGCCAGGATGGAGC
TAGTGGTTCCAGTGGTCCAAGCAATACTCTTCAACACTTGACCAAAGAGCAACATGGTCAGCTGATGCACTTGCTGGAGA
GTTTCCATGTTGGTTCAGCAAGTGAAGGATCAAACACTATCACCAGTGGAGGTGCAAACTTTGCAGATATTCTTGCTTGC
TCTACTCATATTGAAATCATGGAAGTTCTATCTCATAAATGTTGTCATTCACATGTTGATTTCTGGATTCTAGATTCCGG
AGCCTCAAACCATATGACCTGTAATAAGAACCTTCTCATCAAACACTATCACCAGTGGAGGTGCAAACTTTGCAGGTATT
CTTGCTTGCTCTACTCATATTGAAATCATGGAAGTTCTATCTCATAAATGTTGTCATTCACATGTTGATTTCTGGATTCT
AGATTCCGAAGCCTCAAACCATATGACCTGTAATAAGAACCTTCTCATCAAACACTATCACCAGTAGAGGTGCAAACTTT
GCAGGTATTCTTGCTTGCTCTACTCATATTGAAATCATGGAAGTTCTATCTCATAAATGTTGTCATTCACATGTTGATTT
CTGGATTCTAGATTCCGGAGCCTCAAACCATATGACCTGTAATAAGAACCTTCTCATCAAACACTATCACCAGTGGAGGT
GCAAACTTTGCAGGTATTCTTGCTTGCTCTACTCATATTGAAATCATGGAAGTTCTATCTCATAAATGTTGTCATTCACA
TGTTGATTTCTGGATTCTAGATTCCGAAGCCTCAAACCATATGACCTGTAATAAGAACCTTCTCATCAAACACTATCACC
AGTAGAGGTGCAAACTTTGCAGGTATTCTTGCTTGCTCTACTCATATTGAAATCATGGAAGTTCTATCTCATAAATGCTG
TCATTCACATGTTGATTTCTGGATTCTAGATTCCGGAGCCTCAAACCATATGACCTGTAATAAGAACCTTCTCATCAAAC
ACTATCACCAGTGGAGGTGCAAACTTTGCAGGTATTCTTGCTTGCTCTACTCATATTGAAATCATGGAAGTTCTATCTCA
TAAATGTTGTCATTCACATGTTGATTTCTGGATTCTAGATTCCGGAGCCTCAAACCATATGACCTATAATAAGAACCTCC
TCATTAACATTAGACCCTTACCCTATCATTTCCTAGTTACACTGCCAAATGGTTATAGAGTGAAAGTAAAAGAAATAGGT
GATGTGGTTCTCAATTTAAAACTGACAATACAAAAGGTGTTATTTGTTCCTAGTTTCAAATTCAACCTTATCTCCATTCA
TTCTCTTACCTCACAAATTCCCAAGTCTTGTGTTAATTTTTATGTCTTATCGTGTATCTTGTAGGCCGCTTCAATGAAAA
GGCCTATGGAGATCGGTAAAGCAAGGAATGGGCTGTACTTTCTTTGTGCAGAATGCCAACTTACTGAGTCTCTTCATTCA
TTATGTTCATTTCCTGCTTGTTTATCTACTGTTTCTTCTGTGTGTGATACTTCTAATGGTCGTAGTCCTAATGTTTTGTG
TGATAATGATATTGCACAGGCCCCATCCCATTTCCCCTCACTTGTAATTGTTCATCATTCTGTTAATAAAAAGTCTGCTC
TCTTTCCAGTTCTTTACCTGTTAATGTCAATTCTGTTTTTTGTTCCCCTTCTGGAGACAGTGTAGGCTCTTTATGGCACA
ATGGGTTGGGACATCTTCCTTTTGTGAAAATAAGGGGGATGACTTCCATACCAGCTCATTTTTCTCCCAAACAACCCTTT
TTGTGCCAAATTTACCCCATGGCAAGCAAAATAGATCTCATTTTCCTAAAAATTCCTCTACCTCCACTAATCAACCCTTT
GAACTATTACATATAGATATTTGGGGCCTTATCATGTACCTACCTATAATAATTACAGATATTTTCTGACCTTGGTAGAT
GACTACAGTAGGTCTACCTAGACTCACTTAATGAGTTGCAAGGGCAACACTCTTCAAATTTTAAAGCTTTTGTCCAAATG
GTAGAAAACCAATACCAAACTTCCATCAAAACTATAAGATCAGACATTGTCTGAGTTCACTAGTAATGAAACATTAAATT
TTCTCCAGTCAAAAGGGATCCTACATCAAAAATCATGTCCTTACACACCCCAACAAAATGGTGTGATGGAAAGAAAACAC
AAATATTTGTTAGAAACAGCCAGAGCACTTTTGTATCAATCCAACCTACCTATGAGGTACTAGGGATAATGCCTCTTAAC
TGCCACATATTTAGTCAATCGACTTCCATTTGTTGTCCTAAACAACAAATGCCCTTATTAGCTTCTTCATCAAAAGGACT
CCAACAATTCCCATTTTAGAAGTTCTGGATGTTTGTGCTACCCCACTACCCTCCAGCCTCACAAAGACAAATTTGAACCA
AGAACTCAACCTCACATTTTCATAGGATATCCATTTGGAACTAAAGGATACAAGGTTCTTGACTTAGCCACCAAGAAGAT
ACATGTCTCTAGAGATGTTCAATTTTATGAAAATATTTTCCCCTTTGCTTGTTCACGAGATCACTCTTCCGTTCCTTATA
TATTAAAATATGTGAATTCCAGATCTACATCTGGTTTTCCAGCTGGTTTTTCCACATATAACATTTTGAGTAAATGGCAG
TTGCAAGCTGAGAACACTTTACCATCTGTGCCTACTCTAGATACTTCACCTAGTTCTACTACTGTTATACCTCCACCTCA
CTCACCCCCATCTCTCATCTACTGAACATATACCTCCCTCTGATAATCAGTCTCTCACCACCACATTTGCTCCTAGAAGA
TCCTCTAGAATACATACAGCCCCCTCTCATCTGCAAGACTTTGTTTACTCCCTTCCTTATTTAAAAAATAAAGCACCAGA
ACCTCTAACTCTTAGTGCCCTTTTTACTGACACTGGTCACATTCCACTCACATCTTTTCACCCTACAAGTCAACAAGGTA
TACAAAACATTTCCCATGATAGAGAGCCTAATTCTTATAAGGAAGCGATCATGAATCCTGCTTGGCAAGCAACCATGATA
CAGGAGTTTGAAGCCTTACATACTAATCAAACTTGGGATTTAGTTACTTTGCCTGGAGGGAAGAAATTTATTGGTTGCTG
GTGGATATACAAGATAAAACACAAAGCTGATGAAACTGTGGAGAGGCTTAAAGTAAGATTGGTAGTGAAATGATACACTC
AACAAGCAGGGGTTGACTACACTGAGACTTTCTCACTAATGGTCAAAATGATCACCATCAAGACCTTAATCAGCATAGCC
ATTAAATAGGGATCAAAACTTTATCAACTGGATGTGAACAATGTTTTTTTACTTGAGGACTTGCATGAGGAAGTTTATAT
GGATGCTCCTCAAGGTTTAGAGGTACAAACTCCTGGTTTAGTCTGTAGGCCGAGAACATTCCTCCATGGTTTAAAGCAAG
CAAGTCGACAGTGGTATGACAAGCTCACTGAGGCATTATACTTAAGAGGTTTTGTGCACTCATTTGAGGACTATTCTCTT
TTCTATAAGAAGACTGCTACATCATCAGTATTTTTAGCAGTGTATATAGATGACATAGTCCTAATTGGAACAAAGCTCAA
TGAAATCAATAATTTAAAATCCTTTTTACACACTACTTTCAAGATCAAAGACCTAGGTCTGCTACATTATTTTCTTGGTT
TTGAGTTACTGTACAGGGAAGATGGTGTGATCATCTCCCAGAGGAAATCCACCACAGAGCTACTGAAAGAATTTGATTCC
TTGTCCTGTACTGCAGTAGCAACACCATTGAAGTGTAATCTCAAGCTACATGCATCCGATGGTACTCTCTTAGATAACCC
CACTTACTATAGAAAGCTGGTAGGTAAACTCAACTTCCTTACCAACACTAGAATGGACATAGTATATAGTGTGCAACACT
TGAGCCAATTCATGCAAACCCCTAGGGAACCTCATCTTAAGGCTGCAATGCATGTTCTCAAGCATCTGAAATCTGATCCT
ACGTTAGGAATTTTCATATCAAAATTCCCTGATTTTACCCTTAGAGCCTATTGTGACTCAGATTGAGCTTCTTGCCCAGA
CTCCTGAAAATCCATCAATGGTTATATTGTGATGCTTGGAAACAATCCAATAAGTTGGAAATCTAAGAAGCAAGTCATTG
TTTCCATTTCCTCTGCTGAAGCAGAATATAGAGCTATTAGAATGGTTGTGGGAGAACTTCTTTGGCTCAGAAGGATTCTA
GCAAAGATTGATGTTCTTTGTACTTCACCTACTCCTGTGTATTATGATAGCCAAGCAGCAGTCCACATAGCCATAAACCC
TGTCTTCCATGAGCGTACAAAGCACATAAAAGTGGATTGTCACTTTGTGAGAATCAATTTGCAGGATGGGACTATTGCCC
TTCATCATGGTCCAACCACTGAACAACTTGCTGATGTTTTCACCAAGTCATTGACAGGAGTTAAACACATTGCCATATTG
AACAAGTTGGCAGTGAATTCCTCCCCTCCAACTTGAGGGGGGGGGGGTGTTGAGATTAATTAGTTGTTTAGTCCATTGTA
TTAGTTTTGTAACTAACTTTGTACAGATTGTCATTAGCTGTATTTAATTCAATAATGTAGTTAGTTGGTTAGATTCCATT
TTTATGTTAGTTCTGTTAGTTAGTCAGATCAGTACTATTCCTATATATATCTTAGGCATTGTAATCTTTCTTTTCGGTTT
TCATTAATACAAAATCAGAAGATATTTTTCTTCATCTTGCTCTTTCTGTCATCTCTCTCCAAGCTTCAATGGCAACTTGG
ATATGTGGATCTACACAGTAAAGTTTGTCAGAAGTAGTTCATCCTCAGATCTGGAGGCAAACTCAGCTAAATGCGGGGTC
TGACAGTCACCTCTAAATCATAGTTTGTACTCAAAAGAAAGTGCAGGAATATCATCAATACAAACACTATATACTGGTAT
GTATTATAAACCATCTAAAATTAGTAGTAAATATATAATCACAATTTTAAAGCACATGGATGTGCATTTGCACATAGTTA
ACACTTAAGCACATTTCATCACAACATCACAAGACCTTACACATTCACAACCTAACCCATAGATTTATCAAATAATACAA
GAGTTCATCCATACTTAGCATTTGTAAGAGGATTTAATTTACAAGAGTTATGCGGATACCACTCTTTTTAAATTACTGGA
CCTAAACTACCATGTAACCATGAAATCTTGTAAAAATGTGTAACGACCTCCCTTGTAGTTATGGGCGAACTATTAGTTAA
AGGGAATGAGTCAGACAACTTTTGGAATAGTGAGTTGGAAAATTCAGGCTAGGCTAAGCTTGGATGAAATCTATGTGAGA
TGAGGTCCATGGAAATCTGGGAAAATGATTGGCTAAAACGTCTGAGTAGAGTTTTTATTTTTTAATGTTGCTAAGCCAAT
AAGGAGTCAGTAGGACTTTTCAAAAGTGAATATGGCTAAATATAGCTCTCGATAATGAATTTGGCATGAATGAGTTAGTT
TAGAATGTCAAGGTTTGAAGGTGTGTTGTGAAATATGCTATTTTGAGAGGATTTTCAAGGTTTTATCCCGTGCAAGCCGC
TATAGAGGGTGACATGCCGTTGTCACGGTCAATTTAATCCCCTCTATAGTGGATAGTTTCGCTACATCGCTGCTATAGTG
GAATTTGGGTGCTATAGCAGGGTTAATCAGTTTAAATATAGGAAATTCCCCAAAATCATCCATTATCAAAATCATTTTGG
GGAAGTGGAAAGGCAATCTAGGGTAGTTTGTTTTAATCTATTTTCCATCATAACATCAGTAAAGGTAAGTAATTACTCCC
CCAACTTAGTAATTCGATTCTAGAGTTAGAATTTGTGGTGTTGATCTTAGGAGAGGATTTCATTTAACTTTATGGTGGAA
AAACTCTAATTTGGATGGGATAATCACGAGAATTACCTAGGGTTTGGGATTCTGATATAATCCTGGTGTATTTAGGCCAT
CTGTGTCTGATTATGTGCTATATTGATAGTTTGTAGACCAAGAATAATGTCACGACCCAAGCTACTCCCTAGATGTGACA
TGATAAATATAGTCTCAAGAAACCTTAAACAAGCCACTTCATGTAAGAAATATTAAGAATTGAAAGAAAACAAGATAATA
TTCTCAATCAACATCGTAGTCTAACATAAGTCTCTAATATCATAGTATGTGGCTAGGACAAACCCCTCACTAACGAAGTA
AGTTTGAAATAAAAAGGACATGAAAATAAGCCACCTAAGTGGCATGTCCCTTGGAACATGAGGACTCACCACTCTTCAAT
GCAAAATCAATCCACTAGCCACGTGCGTGTGGAGTAACGTCCAACCCTACATTATAAAATAATATAGGCACACGAAAATA
GTATTCATCAGTACATTGAATGTATTGAGTATGAAGAAAATACATAAATGTAAATGTGACAATATACTGAACATAAAACA
TGAAAATGCATGACGAAGTAAAATGTAATAAAGCTTATCAAGCCAAAATCAAGAATCATGGGAATAAGGTCAATGCAACA
TTTGAGAAGTCACAAGAAAGCCTAAGTCAAATCTTTGAGAAAGTCATAAAATATTTGAAGAAAACATAGTTCTTTTGTGA
GATATTTTACCATTAACCGGCATAGACCATGTGAGCTATAACATGAAATCTGATGTCTTTCCCACACCGAAAAGAGGTTA
TCCTACTTGCCAAGGTAATGACTATACATATTAGGTTGTGAGGATCCACTAGCTATGTTTATCAAAGACAAGTCCTATGG
GGGGCATGTAGTTAGGGACAAAGAGATAGTTTCTAAAGACTAGACCTCTACTAACAGTAAAACCTCCATCTCAAAGTTCT
CTCGGTCCTAAGTAATATCTCAACGAAAATAGGCATAATCATAATCATATCATAATACTTGGAAAAGTAAGATTCTATCA
ATACCAACCCAATCATAAGCTTTTTTTTATTATTTTTTTTTATTTTTTTTATGAATAGGTCCTTCCAAAATTATGATTTC
ATAAATCAATAATGAAACACTTACCTCTCCAAGAATCTAAATCATGATCATCTTTATAGTGAGAAATCTTTCACAATCAT
TTGATACTTCATCTTAAAGAATCCTTCATTCATAAATTTCAATCTCATGATGCATGCATAATTTTATAATCATAGTTCAT
ATTCATAACATGACCATAATGCATGTGATCATATGAAATCAATTAGAAAACATGTAATTGAGTAAAATCACACATGATAA
GACCAAATAATAATAATATAATCAAAATAAATTAAACCCATAAAGATTTGACATAAAACTCTAGAAATTGGGTGAAATTC
AAATGGAGAATTGAGTATCTTTTGGGACCTAATGGATGAAGGAATCCATGAGTGAAGTTCTGACATACCTTAGTAATCAA
AGCCCTAAAGAGTGAAGAAGAACCTTGAATCCTTGAAGAAACTTTGGTCCTCTCCCTTGAGAGCTTGGAGAGAATTTGGG
ATGATGAACTTGTAGGGAATTTGGTATTGACTAATTGTGAGGGAATAGGTAGGTTTAGGAGAGAAAAACTAGTTATCGGG
ATATTTATAGGGTCAAAACAACATAGTGTAGTGGTTAAATGGGCAGGAACATACCAAAACACCCTGACCTAAAACTATCG
GATGCCTATGGGCTAGACCTACTGTTGACACCCAATTTTGTCCCTCATTTCCTCTAATTTATTTCGTTTGAGCTTTTAAA
TTGTTAATAAGTTAAATAATTTACATTTTACTACTCCCCTGTCCCAATTTATATGACTTACTTTCCTTTTTAGTCAGTCC
CAAAAAGAATGACACATTTCTATATTAAGTAACAATTTAATTATAAAATGTCCATTTTACCCTTAATGAAATGATTTACA
GCCACACAAATTTCTATCATTCATTTTAGATCACAAATTTTAAAAGTCTTCCTTCATTTCTTAAACTTCGTGCCAAGTCA
AAGTACCTCATATAAAATGGGACGGAGGGAGTATTATTTTTGCTTATTACTAAGTCAAATAATTTACATTTTACTATTAT
TTTTGCTTATTACTAT
>mtp924.contig_7
CGGACCGGCATTCTTCACTCACTAGGTCGGACACACCCATCACGAATTTGTTCATCCTAGACCGTGAGTCGGCAACCAAG
TGTGGAGCATACCTTGAAAGTTGGCTAAACTTGAGGGCATACTCCCTCACACTCATAGACCCTTGTTTTAAATTCATGAA
CTCCACCAATTTGGCTTCCCTAAGCTCAAGAGGAAAGAATCGATTAAGGAAAGCCGTTTTGAACTCTTCCCAATGCACCA
CATAGTTTACCCCCTTCTCTTCCTTCCATTGGTTGTACCATATTTGGGCCACCCCTTTTAGTTGGTAGGCCGCCAACTCC
GCCTTATCTTCTGACTCCACGCCCATGATAGCTAATATCTTGAGGACTTCATCAATGAACTCTTGAGGGTCTTCATCTAA
CTTAGACCCATAGAATTCCGGGGGATTCATCCGCACGAAGTCTCTCACCCGAGATGCCGGGGTAGGAGCCTGAGGGGCTT
GGGCCCCGTGGTTGGCTTGATTAGCCATAGCTTGTGCAAATAAGGTAAGGGCATCCCGAAGATCCCCATTGGTCGGTTGT
TCCTCGGGTGCGCGGGCTCGTCTTCCTCTTGTATTAGGCATGATCTAGCATAGCAAAGAGCAACCGTTAGGGAAGAACTT
AATTCAACTCTATAGCACGACTTAGAACAAGGAGAAGGGAAACATTTCCTAAAATGTCTCATAGCCTCCTACTCATAGTT
GTGGTGCACAACACAACCATAAATCGGACTCTAATTAACGCGGTGGGTTGGACTCCGAGGATCTATCAACCTAGTGCTCT
GATACCAAGTTTGTCACGACCCAAGCCTAGGGCCTAGACGTGACCGGCGAATGGGGAACCCGAAGGAACCCCAAACAAGC
CTCATAGCGTATCATTACACATCCTTGGTCGCGGAAGCAATTAAAATGACCATAAGCAATAAGTATGATCAAAGGGGGAA
ATCGGGACTAAGGGAGCAAAAAAAAAAAGAAGAAGAAGTGATACATAAATATCATAGATAAGTCAAACTCAAGCATAATA
CACAACTTGTCCAACACCACCTCTAAACATAGGTACTTTAGCGGGGGCCAAGACAACCAACTAGGCTCACCCTCATAGTC
AAAACATAACTAAAAGGAAAAGTCTTATACATAGCAAAAGATCATAAGCAACGTCCCCGAAATGGAGGACTCACCAATAA
CCTTGATGGAAAATCGTATTAGCCACGCGGAGGACGAGGGTCAAGCGGTGCTCCGGTCCCTACATGGTGACATCATGTAG
GCATAGAGTATGCGTTAGTACGTTTGAATGTACTAAGTATATGGGATGCAATGCAATGCAACAAGGGATGGACATCATAG
ACAAAATGCATAATCGTACCCGATAGTTAGCATATTAATGAGATGATATGTATAATGATGCTTATATAAAAATCATATTT
AGTGGGACATAGTACATATGTGGTGAGTGACCATCAATATAGTATTTCCAAGGCCTACCACCCCCTTGGAGAGGCGAAAG
AGGTACAAACCCCTCAATGTGGTTACCCGGGCCTACCACCCCCCGAGCTAGGGACCAAGGTACAAACCCCTCGATATGGT
TATACGGGCCTACTACCCCCCGTACTAGGCAACCAAGGTACCAACCCCTTGATACGGTTACCCGGGCCTACAACCCCCCG
AGCTAGGCTTGGTCGACTCACACACTATATAGAGAAAATCATATACATGTATCCATTTCATCATTATTTCAATACTTATA
TAATCATCCGACTCATAGGACGTACATTGGACCTTCCATTTCATAAGAATTCTATAAATGGCATTTTATCAAACATATGG
TGGGCTACTTGTTCATGTAAATAAAATCATGTGTTTCAAGAGTACTAAGTCCAACAAATTTCAAAATCCATGTAAAACAG
CCCACCAACAACATACATATATATATACATATATAACAACCTTCATAATTTGATCATGGAGGCATGAAAACCATAAACAT
CATATAATCATTCCATTTCATGATAATATACAAAAATAGACCATAATAGAATGTGTAGTAATAATTCCATAATTCAAGAG
TTCATAAATGATCATAAGGACCCATAAACTTGAAGTAAAATAGAGGATAAATGGTTGGACTTGTGGAAAGGAAGGTTTCC
ACAATCAACCCACATACCTCAACTTTGGAGAATTCTTGATGAAGATTGGAATGGAGAATTGCTTGAGACTGAATCTTGAA
TCCGGAATTAAAGCTTGGGATCCTTGAATTTGGTTGATGATCTTGGTGGAATTTTGGAGAGGGTTTAGAGAGAGTTTTTG
GATGTTTGAGAAATGTTTTAGAGACTTGTAATGAACTAATGATATATAGGGAATATCATATGCCCTTTGGAAAAAAATTG
TCCAACACTTAGAAAAAATAATGGGGCGGGTGAACAGTGTTTCGGCTTACTGGAAATGGCACTTTTCTGCCGGCGAGGTT
TTACGAAAATGGTTATAACTCCTTCATCCTAACTCGGAATGAGGCGAAACAAATTGTGTTGGAAAGCTAACTCACAAAGC
TTTAATTTTGATAGTTTGAGCTCCTTCCAGTTCCTTGTGTGCTGAGAGATATGCCCCTTTAAAGTTGACCCTCAAAATCG
CATTTTTTGCGATTTTTGAATTTTGATACGGTTGTTCTAAAATTCGGGTTAGACTCATTTCCCACTCAATTTGACCCCCT
GAATAAGAATATGAAGTCGAATTTCCGAAATGATGCACGGATTTTGAGATATATGGAAATTACAATTTTAGGTGTTTCCG
AAGCACATTTTCGGGCATTTTTTGGGGTCGTTTCAATATCTCCCCCTTGGGAACATTCGTCCTCGAATGTCAAAGAAACA
TACATGAGAAACACCAACATGGCAAATTCAGCCCACAAAGGGATGCAACAATGCACTTACTCCTCATTTCAAAAACTTCA
ACATAGTTGTAAAACCACAATGAACTAGTTAACTTAAACATGAATGTATGCAATGACATGGGGTTGAACTTAAGACATGA
GATTTTATAAAGGGCTTAGATCAATACCTTAAGCTTGAGTGGAGTGGAAAAGATAAGGATATCGCCTTTGCATGTCCGCT
TCGGCCTCCCAAGTAGCACTTTCAACTTGTTGATTTCTCCAAAGGACTTTAACGGAAGCCACATCTTTGTTTCTCAACCT
CTTCACTTGTCTATCTAAAATCTGGACCGGAACCTCTTCATAGGTCAAATTATCTTCAACAACACCCACAACATCAAGAG
ACACAATGGCATTTGGATCACCCACACACTTCCTCAACATAGACACATGAAATACCGGATGAACCAAATCCATTTCGCTA
GGCAATTCCAACTCATAAGCTACCTTGCCAATTCTCCTCATCACCTTATAAGGACCCACGTATCTTGGGCTCAACTTGCC
CTTCTTACCAAAACGAACCACACCCTTCATGGGTGACACCTTCAAATAAACCCAATCACCAACTTGGAATTCAAGAGCCC
TTCTCCTCACATCGGCATAGGACTTTTGGCGACTTTGGGCCGTCTTCAACCTTTCTCTAATCATCCTAACCTTCTCAAGA
GCCTCCATAACTAGATCTGGTCCTAACAAGGCCACCTCACCAACCTCAAACCACCCAACCGGTGATCTACAACGTTTCCC
ATAGAGAGCCTCAAAAGGAGCCATACCGATGCTAGAATGATAGCTATTGTTATAGGCAAACTCAATCAATGGAAGATGAT
CATCCCAACTACCCTTAAGCTCCAATACACAAGCCCTAAGCATATCCTCAAGTGTTTGGATAGTCCTTTCGGCTTGTCCA
TCCGTTTGCGGGTGAAAGGCCGTAGTAAGCTTAACTCTCGTACCTAGACCCCTTTGAAAGGACTTCCAAAAGTGTGAAGT
AAATTGAGTACCACGGTCCGATATGATGGATAGAGGAATCCCATGCAACCTTACCAAGTCATGAATATATAACCTTGCAT
AATCTTCCGCCCCATATGTTGTCTTTACCGGTAGAAAATGAGCCGATTTTGTCATCCTATCAACCACCACCCAAATAGAA
TCAAAACCTTTTCTAGTCTTGGGTAAACCAACTACAAAATCCATATTAATTTCTTCCCACTTCCAAGTAGGAATCTCTAT
GTCTTGGGTTAGACCACCCGGCCTTTGATGTTCGGCCTTGACTTGTTGACAACTATGACAACCGGAGACGAATTTGGCAA
TGTCCTTCTTCATGCCTCCCCACCAATACACATCCCTCAAATCTCTATACATTTTGGTGGAACCGGGGTGAATGGAGTAG
GAAGAATTATGAGCCTCCTCAAGAATTTTCTCCCTCAAACCATCAACACAAGGCACACACAACCTACCTTGGTACCTAAG
GGCACCATCTCCCCCTTGGGAGAAAACTTCCACCTTGCCCTCTTTCACCAAGGCCTTCAATTCTAACAAAGAAGAGTCAA
GATCTTGTTTTGCTTTCACCTCATCAACCAAAGAAGACCTAGCACCATCAACAACGACCACACCACCATTACCAACCTCT
TCCAACCTAACCCCCAACCTTGCCAACCGATGCACCTCCCTAGCCATTTCCCTATCACCAATATCAACATGAGCTAGGCT
ACCCATAGACACCCTACTCAAAGCATCCGCCACCACATTAGCTTTACCGGGATGATAATGCACACTCATATCATAATCTT
TAAGAAATTCTAGCCACCTTCTTTGTCTCAAGTTGAGATCTTTTTGGGTGAAGACATATTGAAGACTCTTATGATCGGTG
AACACGTCAACATGTACCCCATACAAATAATGACGCCAAATCTTTAAAGCAAACACCACCGCGGCTAATTCAAGATCATG
CGTAGGATAGTTCTTTTCATGCACTTTGAGTTGTCTAGAAGCATAGGCTATCACCTTACCATTTTGCATTAGGACGCAAC
CCAAGCCAACTCTAGAAGCATCACAATACACAACAAATCCCTCAAGCCCATCCGGTAGTGACAATATAGGAGCGGACACA
AGTTTATCTTTCAAGGTTTGAAAACTCCTTTCACACTCGTCGGTCCACTCAAACTTAGCCTTCTTTTGTGTCAACTTAGT
CATGGAAGAAGCAATAGAAGAAAACCCATTCACAAATCTTCGATAGTAACCCGCTAAGCCCAAGAAGCTCCTAATATCCG
ACGGGGTCAATGGCCTAGGCCAATTTCTAATCACATCGGTCTTCTTAGGATCTACCTTAATACCATCCCCCGACACCACA
TGACCTAGGAAGGCAACCTCCCTCAACCAAAATTCACACTTTTCATACTTGGCATACATCTTCTCCTCTCTCAATCTTTG
CAACACAACCCTCAAGTGACCCATATGTTCTAACTCGCTATGCGAATAGATTAAAATATCATCAATGAAGACCACAACAA
AGGAATCAAGGTGGGGTTTAAAGATCCTATTCATTAGGTCCATGAAGATAGCCGGTGCATTGGTCAACCCAAAGGACATG
ACCACAAATTCATAATGCCCATACCTAGTCCGGAAGGCTGTCTTGGGAATGTCACACTCCCTCACCCTCACTTGATGATA
CCCGGATCGAAGATCAATCTTAGAGAAGTGGCTAGCCCCTTGTAATTGGTCGAACAAGTCATCAATCCTAGGAAGAGGAT
ATTTATTCTTGATGGTGACCCTATTGAGTTGCCGGTAATCAATACACATCCTAAGGGACCCATCTTTCTTCTTCACAAAC
AACACCGGTGCACCCCATGGTGATTGGCTAGGCCTAATAAAACCCTTCTCCAACAAGTCCCTCAATTGTTCCTTCAACTC
CTATAACTCCGCCGGGGCCATACGATAAGGGGGGATAGAAATGGGTTGAGTATCGGGGAGGAGGTCTATGCCAAAATCTA
TTTCCCTTTCGGGAGGAACACCGGGAAGGTCATTAGGAAAGACATCAAGGAATTCATTTACAACCGGAACCGACTCTATA
GGAAGGGTTTTGGACTCCACATCCCTAACCCTCACAAGATGATAGAGACACCCCTTAGAGATCAACTTACGGGCTTTAAT
GCAAGAGATGAACCTACCCTTGACTACCACATTTTAGCTCTCCCACTCAAGAATGGGTTCACTTGGGAATTGGAACTTGA
CCCTACGGGTTCTACAATCAATGGAAGCATAGTATGCATGCAACCAATCCATCCCAAGAACAACATCAAAATCGACCATG
TTCAACTCAACAAGATCACAAGGCAATATTTTATGCAAGATGCAAATAGGTCAATTTCTATAGACCTTCCTAGCAACCAT
ATATGCACCAATAGGAGTAGACACCTTATATGACTCATGCAACAAGTCGGGCTCAACATGAAACTTTTTGGCAACAAAGG
GGGTGACAAAAGAAAGAGAGGCACCCAGATCAATTAATGCATATACATCAAAATCAAAGATTTTCAACATACCGGTAACG
ACATCGGGGACTTCATCGACCCCTTGCCTCCCATGCAAAGCATAAAATCGATTGTGCCTTGGGGCACCATCTTGTCGGCC
CCCTCTCCCCAAAGGAACCGCATTGGCACCTTGTGGACGGACCTCCTTACCCTTGTTGCGATTTCGAGGACAATCCATTG
CCTTGTGCCCCATTTCCCCACAACTATAGCAAGCACCGGTATTTTTCAAGCACGGGCCACCATGGCCCTTACCACACTTC
GGACATACATCAATATGACCCATACCCCTAACACCTTGGGCCCTTGGAACATCATTGGCAAACCCCTTATGGAGCGCATG
AGAAGACCCTTGACCTTGATGAAACCGGCCTCCCGTTCTACTTTGGAACTTGCCCTCAAAACGGGCCCTCTTGGCCTCAT
GACCCCTCCTCTTCCTCAACTTCTCCTCCTCCATTTGTTCGGCGTAGACCATCAAGCGGGACAAGTCCATGTCACTAATC
AACATTGCGGACCGGCATTCTTCACTCACTAGGTCGGACACACCCATCACGAATTTGTTCATCCTAGACCGTGAGTCGGC
AACCAAGTGTGGAGCATACCTTGAAAGTTGGCTAAACTTGAGGGCATACTCCCTCACACTCATAGACCCTTGTTTTAAAT
TCATGAACTCCACCAATTTGGCTTCCCTAAGCTCAAGAGGAAAGAATCGATTAAGGAAAGCCGTTTTGAACTCTTCCCAA
TGCACCACATAGTTTACCCCCTTCTCTTCCTTCCATTGGTTGTACCATATTTGGGCCACCCCTTTTAGTTGGTAGGCCGC
CAACTCCGCCTTATCTTCTGACTTCACGCCCATGATAGCTAATATCTTGAGGACTTCATCAATGAACTCTTGAGGGTCTT
CATCTAACTTAGACCCATAGAATTCCGGGGGATTCATCCGCACGAAGTCTCTCACCCGAGATGCCGGGGTAGGAGCCTGA
GGGGCTTGGGCCCCGTGGTTGGCTTGATTAGCCATAGCTTGTGCAAATAAAGTAAGGGCATCCCGAAGATCCCCATTGGT
CGGTTGTTCCTCGGGTGCGCGGGCTCGTCTTCCTCTTGTATTAGGCATGATCTAGCATAGCAAAGAGCAACCGTTAGGGA
AGAACTTAATTCAACTCTATAGCACGACTTAGAACAAGGAGAAGGGAAACATTTCCTAAAACGTCTCATAGCCTCCTACT
CATAGTTGTGGTGCACAACACAACCATAAATCGGACTCTAATCAACGCGGTGGGTTGGACTCTGAGGATCTATCAACCTA
GTGCTCTGATACCAAGTTTGTCATGACCCAAGCCTAGGGCCTAGACGTGACCGGCGAATGAGGACCCGAAGGAACCCCAA
ACAAGCCTCATAGCGTATCATTACACATCCTTGGTCGCGGAAGCAATTAAAATGACCATAAGCAATAAGTATGATCAAAG
GGAGAAATCGGGACTAAGGGAGCAAAAAAAAAAAGAAGAAGAAATGATACATAAATATCATAGATAAGTCAAACTCAAGC
ATAATACACAACTTGTCCAACACCACCTCTAAACATAGGTACTTTAGCGGGGGCCAAGACAACCAACTAAGCTCACCCTC
ATAGTCAAAACATAACTAAAAGGAAAAGTCTTATACATAGCAAAAGATCATAAGCAACGTCCCCGAAATGGAGGACTCAC
CAATAACCTTGATGGAAAATCGTATTAGCCACGCGGAGGACGAGGGTCAAGCGGTGCTCCGGTCCCTACATGGTGACATC
ATGTAGGCATAGAGTATGCGTTAGTACGTTTGAATGTACTAAGTATATGGGATGCAATGCAATGCAACAAGGGATGGACA
TCATAGACAAAATGAATAATCGTACCCGATAGTTAGCATATTAATGAGATGATATGTATAATGATGCTTATATAAAAATC
ATATTTAGTGGGACATAGTACATATGTGGTGAGTGACCATCAATATAGTATTTCCAAGGCCTACCACCCCCTTGGAGAGG
CGAAAGAGGTACAAACCCCTCAATGTGGTTACCCGGGCCTACCACCCCCCGAGATAGGGACCAAGGTACAAACCCCTCGA
TATGGTTATACGGGCCTACTACCCCCCGTACTAGGCAACCAAGGTACCAACCCCTTGATACGGTTACCCGGGCCTACAAC
CCCCCGAGCTAGGCTTGGTCGACTCACACACTATATAGAGAAAATCATATACATGTATCCATTTCATCATTATTTCAATA
CTTATATAATCATCCGACTCATAGGACGTACATTGGACCTTCCATTTCATAAGAATTCTATAAATGGCATTTTATCAAAC
ATATGGTGGGCTACTTGTTCATGTAAATAAAATCATGTGTTTCAAGAGTACTAAGTCCAACAAATTTCAAAATACATGTA
AAACAGCCCACCAACAACATACATATATATATACATATATAACAACCTTCATAATTTGATCATGGAGGCATGAAAACCAT
AAACATCATATAATCATTCCATTTCATGATAATATACAAAAATAGACCATAATAGAATGTGTAGTAATAATTCCATAATT
CAAGAGTTCATAAATGATCATAAGGACCCATAAACTTGAAGTAAAATAGAGGATAAATGGTTGGACTTGTGGAAAGGAAG
GTTTCCACAATCAACCCACATACCTCAACTTTGGAGAATTCTTGATGAAGATTGGAATGGAGAATTGCTTGAGATTGAAT
CTTGAATCTTGAATCCGGAATTAAAGCTTGGGATCCTTGAATTTGGTTGATGATCTTGGTGGAATTTTGGAGAGGGTTTA
GAGAGAGTTTTTGGATGTTTGAGAAATGTTTTAGAGACTTGGAATGAACTAATGATATATAGGGAATATCATATGCCCTT
TGGAAAAAAAATTGTCCAACACTTAGAAAAAATAATGGGGCGGGTGAACAGTGTTTCGGCTTACTGGAAATGGCACTTTT
CTGCCGGCGAGGTTTTACGAAAATGGTTATAACTCCTTCATCCTAACTCGGAATGAGGCGAAACAAATTGCGTTGGAAAG
CTAACTCACAAAGCTTTAATTTTGATAGTTTGAGCTCCTTCCAGTTCCTTGTGTGCTGAGAGATATGCCCCTTTAAATTT
GACCCTCAAAATCGCATTTTTTACGATTTTCGAATTTTGATACGGTTGTTCTAAAATTCGGGTTAGACTCATTTCCCACT
CAATTTGACCCCCTGAATAAGAATATGAAGTCGAATTTCCGAAATGATGCACGGATTTTGAGATATATGGAAATTACAAT
TTTAGGTGTTTCCGAAGCACATTTTCGGGCATTTTTTGGGGTCGTTTCATATCCAAATTTCTTTGGAGACTTGAATGAGA
AATGAGGCCACCAATTTTCTTCGGGGACTTGAATGATAAATGAGGCCAGCGTTTGTCTTCGGAGACTTGAATGATAAATG
AAGCCTCAGGTTGTCTTCGAGGTCTTAATGATAAATGATATATGTAGAAAAGGTAAAGTTGTTAATGACATCATATAAAG
TATGAGTTTAGTATGTGTGTGTCCATTTTTAGGGTGGATGAACCCAAATGTGTGTATATTCTATTTTAAGGTGGATGAAC
CCGACTTGTCCTATTTTAGGGTGGAGGAACGCATTTCCTATTTTAGGATGGATGAACCATGTCCTACTATAAGATGGACG
AACTCGTGTTCTATTTTAGGTTGGATGGACCTGATATATTCTATTTTAGGGTGGACGATCCCAATATGTCCTATTGAAGG
TGGACAAGCCTAAATATCTTCTGATTGTATTCAGGGACTAGTTGTAATGAAGCCTCTGTTGTTTGCGGGGTTAGATATCG
ATTGTTGTAAACTTTTATAAAATTACAAATTAAAATTATAATAAAGTCATGATAGTAAAATAAAGATAAGTAAAACATTA
AGTCATATGACTTATGACGGTAGGGTCGTGGGGCCATGGGCTCGAATAATGTGTTCAATTGTCTTTAAAGGCTTTTGTCA
ATTCCTGTCAAATTTAAGATAAAGTCATTAAAGTGGATAAAATAAATCATAAATATAATTAGTAAAGTAGAGAAAAATAA
GTGAATCTATTTGGTTCTTGTTAATGGTTATTGTTGTAATTGATTGAATGTCACCGTTGATCTTTGACATTTACGCCTTG
ATGTGTAATTCGGTGGATTGAGCGACGCCTCTAATGGACTTGATTTTTATTCAATAAACTTTTAAGTAATGCCACATGCG
AATTTTTGGTAAAGATGTTAATAAGAATATAAAATCATGATGAAGTAAAAGAAATAAAGTCAGAGATAAAGTGAAAGGTG
AAGTTATTTGGCTTATTCAGGAGAGGGCCTACAGGTAAATGATGCCTTTGCGTAATCCAACATTGGCACATCTTTGTTGT
TCCTGGACTCAAAGAAATTTCTTAGTTGGGAAGAGGTGTTGATTCACGTTGACTCGAAGCTTGACTTTGTTGGCCCTCCA
TTCAACCTGTTTGTTCAGATCTTGTGATCTCCGTTTGAAACTTGATAGATGAACAGTAAAAGTATATTATTTATAATATA
AAAATAAAATAAGAATTACCATTTGAAAGAGACAATTGTCAGTGTGTAGAAAAATATGTAAGTATATGCTTATAAGTTTT
AAATATTTTCTACCAACTCTTAGATTATGACACTTCTAAAACAAAATGTAACGTTTTTTATGTTTACTTCTTATCGGGTA
ACTTGAATCCAATGTAGTTTGGCAATATCCAATCATTCCTTGTCCATATTTTATCAAAAATTTGCCCTACTGTTGACTTC
AAAGAAATATGCTAAACTTATGTTGTTGTGAGAGCGAATCTTGTATAGGTTGTCTACGTATCTCGCCAAGATAATCATGT
GAGGACGTAGTTCATGGTACATAGAAATGATTTAGAATTTTCTAATAAAGGGACTAAACCCCATTTGAGTCTCCTACAAT
CCCTCCAAGAGAATCAGGTCATGTATAGTTCAAATTACATAAATAGTATAAGAATTTTGAGTTTCTATCCTAATGTGACT
GAACCATATGTGGGTGCCTTCGTATTCTATCGAGGGAATCAAGTTAGGTGTAACTCTCCTGTTACAAAAAAGTAAATTTA
GAAATGTTCTATAGTAAAACCGGACCATCTGTGAGTTGTTTACATATCCCGCCAAAGTTATCTGGTCAGAACATATTTCT
TAAGTTACATGAAAAATGGAAGTTACATGCAAAAGAAACCTATATAAATTCACCCGTTGGTGTAATGTCTTGACTTCTCT
TGAATGAGAAAACGTCATGCTCGAACATTGTCATGTTGTCATGTTCCTTGGTCGATTATGAGTTATCTTCAAATCCTCCG
AAAATCTTGTTTGGCTTTCAAACTTTGTTTATTTGTATCATTATGTCACAATCATAAAGTTGGAAAATTTGAAAATTGAT
ATAATAAGAAAATGTATATCTAAAAGTAATAAGTAAGAGACAATTAAGAAAATAGAAAATGCATTCATAGATTTTGCAAT
TTAGCTTTCAAAAAATGAGGCAAAACAACATAAAGTTTTAAGGCATAATTCAAGCCTCGATTTTTAAAAGTGGGCTACTT
CAAAAAGTGTTACTACTTGTTCAATCTACCAAGACTCCTGACAAATCAAGGACGAAGTACAAGTCCAAATCTTCAGAGTC
TCCTCTAGTTTAGCACCCCAAATGAGTAGTATCTCGACGTTGTAGAGAGGCATGTAAGTAGTTGTAGCAATGACCTGCAT
TGATGCTTGTTCTTGAATTGTCATTACAAGAGAATCAAAGGACGATAAAGTGTCCTTTCCATCTTTTCAGTTGGCACTAT
ACTTCCTTCCACATCTAAATCTTCCTCGATAGTTATCATGTTCACATTCGCATTCCCGTGATTAGGTAGAGGGATGTTGT
TCACATTAGGTTGAGGTACAGTAAGTTGTAATGCTCCTTCTTTAATCAAAGCTTCAATCTTTTTTTTTTGAGACCATTGC
AATCTCAGTGTCGTGTCCAAAATCTCTAGAATGATAGGCACAACACTTGGAACCATCAAATCATTTTGGAATAGGATCAG
GAATTTTCCCTTCAATTGGTTGTATCATACCTGCTGTTTTTAACCTCTAAAACAACTAAGCCAATGATTCAGCTATTTTT
GTGTAGTTGTGAGTGTTTTTGATTATATTTCATGATTTGGATGAGTCCTAGGTGTAGCATGTACTCGATTTTGATAAGTA
AGAGCTCAATAGTAGTTTGTTTGGGTGTTGTAGACATGGTAAGGAGTTGATGGAGAATGGTAGTGAGTCTGTGAGGCTTC
TCCATATTGGTAAGGATAAATGGGTTTATGTGGGTAGGAAAGTACTTGACATGGCTTGTGTCCTTGGTCAATCACGACAA
CATATACATCTTCTTTCTTATTTTTTCCCCATTGATAGAACCATATTGACTCGCTTTGCTTGCAGCTTGCAAGGCTGTAA
AATCTTGGATTATTCTTAATTTGATTCCTTGTTCTAAGATTTCTCTCATTCTAATGATTTTTATGAACTTTTGCCCCATC
ATGGTTACCATTTTCTCATAGTAAAGACTGTTATCTTGGCATTCAATGAAGGTAGAGTCATTTCACTTTCACTTATCGGT
TGTTAGACTCTAGCTGCTTTCGACTTCCAATATAGAGCATAATTCTTTTTTAACTTAGTTAGGTAGAACCTATATGGTCT
GATGTCAGTATTGAACTTGGATCGATCCATAAAGTCTTGTGTCATATCACTCTGACCACGTCATTTATGGAGATCTTGTT
GTGTGTACCAAGCAAGAGCTTCACCAGTTAAACTTCTTATGAACAACTTCATTCTAACCCTTTTCTTCTCTCCCCACTCC
TACTAGTTTTGCACAATATGCCCTTAGATGTGTATGAGGGTCACCGATTCCATTGAATATATCAAACTTTAGTGGTTTGT
ATCCTACATGAAAGTCAATGTCGGGTTGCACACACAAATCCTCATATTCTAAGCTTTTTTTCCCTGGTAGTTTGGAGATT
TCTCACTGCTTCCTTAAGATCATGAATCTCTCTAGCTAACACATCATCAGCCTTTGCCATGATATCCTTCTCTATTTCCT
CATATTAATCTACCTTGAATTGAAAGTTGACTGACATTGGGTTAGTAAAGGCTTGAGTTTCCCCTACATATACTGAAGGA
ACATGTTCCACATAAGGAGTGTCAATATGTGCCCCTTGTATATGCTAATCTAGCTAAGTTTGGATGATGGACATATTTTG
GATTAGAGGTGGTGGATTTGATGGGTTTATGGGAGTAGTTGTAGGTCGTGGATAGGTGTTAGTGGGTAGAGAAGCGTAAG
AAGTATGAATTGGAGGTTAATTTTGTGGGTTGATAGGTGGTGGATTAGGAGGAGTAGCATAAGTAGTGTAGGTTGGTGGT
CGACTTTGTGGAGTAGTTGGAGGAAGGTTATTGTTGGTAGGTGGAGGTTGTTGTGGAGGAAAGTGTTCAGGAACTAGTGA
ATCAAGTGATGGAAAATGAGGCGGGTTTGGTGTTGTACTCCTAGGTTCGAGTTGTGGACTTTGAAGTGTGATGCAGATTG
GTCAAGTCCCTAACCTAAGTCAGTTCACTACGCAGATCCTCAATCTCTTGAGTCAAGTGGGCGATCTGTTCATCATGTTG
AATAGTAGTTCTATCTTCGGAAGTCTCGGCAGAGTCATTAGGAATTATGATATGTCCAGGATCAATTGAATTAGGTGTGA
TAGGATCAGACATGGTGATTTTTCTTTCCTTGAATAGTGCAACTACGTTGAGCTAATGTCAATGACTTGGACCTTGTGAA
GTAAGGATGGTTGGCCAACTCAATTGTCAACACGAACTAATTTTTGATTGGGAATAAAAATAAAAATAAAAGAGAGAAAA
CTAAAACACAAATAATGTTAGTTTTAAATGAAAAATTAAAGTGATGTTCACATAAACTCAAATAAGTCACATAGCAAAGC
AAGTCAAATAAGATATAACAATAATATACAAACAAGTCATCTAGTAAAGTCAAATAGGTTATAAAAATAGCATATAAGCG
CGTCCTAATATGATTGTGACCTCTTTGTGCCAAAGGTAGGTCTAACGTAGATTCAAGGAGTATATTTTCCATAGTATGTC
ATCCTATTGCTCTTGATTAATTAAACAGATTTTATTTCTTCGAATATAAAGTATAATATTAGTGAAATATTTAATACATG
TCGACTGAATACAATGTAAAGTACTTCCTACAACAAAGTAAAAGAGATTTTGTCATGTCAAATCTTCTTGGTTCCTTTTG
ATAATATCATCACTTTTTGTGCTCCAACATGAAGTCTTTGTACCTGTCATGGAAAGGTTAGTCATATCATCCCCTAAAGT
TTAATGAATTAGAGCAAATGGTCCATATTTAGTTATAAATATTTTTCAAATATGCACATAGATAATGATAATTCATCACT
TGGGGTCAGAAACCCACTTGGACATTTGAGATAAAGTCAACTAATTGATTTAATATGCCAAGGGTATAAATCTTCTTCGG
TCATGAAATTATGTATGTTCCTTGCAAAGTGTTTTTGTTTAGCTCTACTCTGGGTAAACTAAGAGTGGACTTACTAGACA
CAAGGTACTCGAGTGGACTACTTGAGTGAGAAGGCTACACGGTCACATGAAAAAAGATTCGGACAGCCCACACATATGTC
AACTCTCCTAAATTTCATAATATTGAAAGAAATTTGCGGGTGCACAAAACAAGCACACCTCACGTGTACGGGTGATAGTG
TAAATTTTCAAGAAGTGGATAAATATGAATAGAATGACAGTTAATAAAAGAAGTAAAATATTAACAAATTAAAGCAAACA
AACAATTGATATAGAATGTAAAAATAATTTAAAGTTAACAAATAATTGATAGCATGTAAAAATAATATAGAGCAAATAAA
CAATTGATAGCATGTAAAAATAGTTTATGACAAGTAAAATAATTAATGTAAGCACATAATGCCTCCTTAAACTATGTCTG
TTATGGTTAGAACCTAAAAAGTCTTCAATGGAGTCACCAAGTTGTTATACCAAATTTTAACTGGGTTAAAATAGTGTACA
ATATATTAATGATTTCTAAAATAATTAACTAAGTCAAGGAGTTGCCACCTAATTATTACGGTGAATTAAGACACCTAAAA
ATTGATTTAAATCATGTCTGAAGTTAACTTCATTTAAGGTCTTACAAAACATGAGATTCTAGGAAAGGGTTCAATTAATC
TAAAGAGAAGGTATTAAGCATTCTTTAAAGATCTATTAAAATGGTTAACCGACCGAACTAGATTGATTAATAAGGCTAAG
TGTAAAAGATGATAGAACATTAAAATGTGTAAATGTTAAATGTCAAGTAACTTAAACAATGGTACTTGAAAAATGTTTAT
AAAGATACTTCTTGTTGAAAATAAACTGTAATTAAAATGATTTTTGAAAACATGTTTTGGTCTTGGTTGAGAAAAAGGGG
GCAATGGGCAGCCATGAAGACCCATTTATATCAGAAAAAAATGGATTGGTTAGAGAAAAAGAATAAAAGTTTTTTTGCAA
ACAAAATCATTTTCTTATGAAGACATTCAATGAAACTTTAGCGTTATATCCCAAGTGAAAATAGTAACAACTCTTTATTA
ACTAAAGCAAAACATTAAAAAAGAGCTTAGCTATAGACTATAAGTAACTTATTTTTTAGAGTCAATCATATACAAAAGGA
GTCAATCACACACATTAAAACAGATATAAAAGATTAATCAACTAAAAGAGCTTAATTACACTAACAGGTACACAAAAGTA
ATATAAAAAGTAAGATTCATTTGTCTTCCACGAGAGATAGCGATGTTTTGCAATTTGCATTTAGGCAGTGAAAGTGTAGA
AGAGTAGATGACATGTGAATTCCGAGCATATAGATGAGTAAATGATATTCAGACTCCGCAAGCAAAGACATTGAGTTCCA
AAGTGTAACTCTTTGACTCCGATGTTCATGCCAAACAAAGAAAAGAAAGAGATACACGAGTTAGGCAATAATTTATCTCT
TAATCGTAAGCAAAAATTGTAAAATTAAGTAAAACTAGAATTATTTCAACATCAAACATGCATTTAAGGTAAACCTAAGA
TCAGAAAATGATTCAACAAACATCAACATAGTTTAACAGTAACTTAAATTGATACTTAACTCCAACACTAAATATTAAAT
ACAACATCAGTTTCCTAATAACAATTCCTAACATCAATAGAATAGAAATCATGATAGCTAATATATATCTAACGAGAAGA
CCCAAAAACATGAAGTATTTAACTTAATGGAAAATAAATTCAACCTACACCAACTTAAGAGTTTTATAACTTTTGTGAAA
CCAACTCATAACCGATTCCTCCATTTAAATAAACAAAACCAAACCAAGACTTCTGAGAATAAAGGATATTTGGATTTAAT
CATAACAGTTTTAGGCAAAACATTAATAAACAACTGAAACGTAATTTCTAAGCTTCTAAGTAGGTTTATTAACTAATATT
CAACATACTTAAATAGAGACAAATAGGATAAACTTACTTAAACACGTATTTAAGGAGGCAGAATGCATCTATCATAAGAA
CATAATTTTTATACCAAATGGCAGTTCCTGAACCATGATCTCAACTTAAAACCAAATATTCATATGACATTAACAACAAA
AGAAAATATAACAGATTAAAGTTTGAGAGAAACTATCCGTTTGTGGGGCAGTGAACTAGGACGTCGGTGTAGAATCTACT
ATCTC
>mtp924.contig_8
GAACACAACATAGCCACCCCCAAAACCTACTCGTGCAATGTATGAATGTCATCCCATACTACCACCCACACTTCATAGAA
CCTCTTGTGTAACCATAACACATACCTCACATGATGGGAATAACCCCTAGACTATATGACCAAATCATAGAATCCGGTGT
CTATCCCACACCGTAAGGGTTGGTCTACTTGCCTAAGGTAGAACCGGTAATTTAGCTTAGGTGGATCCATTAGCTAATAA
CCTATTTGGGCACACACTTTTGGGATAATGAGGTTGTTACTAGAAACCCGACCTAACATGGGGAGAGCTTCGACCTAACA
ATATCCACTCGTTGCTAAGCATTAAATTCCCATAGAGTAGTTCATTCTCTTTTAACATTATTACACATGAGAGGGATGCC
ATTCATCTACCAACCAAAGGTACATTATTACTCAACATGAAAGGGTGCCATTAGCCTAATGATTCAATGTGCATTACTAA
ACACATAAAAGGGTGGCATAAGCCTACCGCTTCAAGGTACAATATTATCATAGCTCATTGAATCTCCATGAAAGGGATAC
CATTTGGTCTACTGATTCCAGGTTCATCATTATATTTCATGGACTTATCATGAAAGGGATACCATTGGTCTACCGATACA
AGACATATCCTTAGATTACTTCATTAGTAATTTATAAAAGGGATGCCATTGCCCTACTGATTCAAGATTCATTATGACAC
ACATGAAGAGGATGCCCTAAGCCTACCAATTCATGGTATATCAATCAAGATCCTTTTTAATTATACATGAAAATGATGCC
CTAAGCCTACCAATTCACTATATATTATACACTGAGGAAACCTTTCACAACATGTAGTCATCATTCACAAGTGTATAATT
GAGAATAGCTTTTCAACAATACCACAATTGCATTATAGTCATGATCACATTACTTTCAAAGCATTCCCAAAGAATGTACA
CAAATATCATGGTTATAAAAAATCTCATAACTTTCTCTTCAAGGACCATGAATCATAATTCACCAACACACCTAGAATTA
GTACAATTAGGCATGGATAATAACATAATTCAAGTAACTAAACTACTACAAGAACAATTTCATAGCATGCATCTTACTAC
AATTCACCCACACCACATAGTCTTAAATAGGGTTATGGGGAATTCATGCATTCAGGGGAGATTTTATCATAAAAACACCA
TAAAACAGGAATTCAATATTAATATATGATAATTAAATCATTGCAAATGTTTTTAGGAAGAATCCATGACTTGGAGTGAA
AACCCTAGGTTTTGGAGAATTTCCTTCTTTGAAATTGAAAGTTTGAGGACTCCATGGAAGAAAGCTTCCCATGGATCAAG
ACTACCCTACCTTAGGTAAAAAAATCCAACCATAATCGTGTGAAAAAGCTCCCTTCTTGAAGCCCTAACTTGATCTTCTT
CTTCAATCGAGTTTTTGGGAGAAGACTTTGGGCGTAAACTTAGTTATTATTTGGGTAGTTGAGTTTTATGAAGTGTAAGG
GTTAATTAATATCTTGAAAACCCTTATATAGGTCTAAATAATCAAATAGAAAATGACCTCACTTCAAATTAACCTCAAAA
GAAATTACCTAAAATGCCCCTCCCTTGGGTGAGACTTGAAAGATTCTGCATGCATGACCTATGGCTGGGACCTACGGTCC
GTAGGTTGGCCTACTAGCGAACCTGCAGGTCCAAAGGTCATGAATTGTAGATCAAATTCTTGGGCTTGACCCACAACCCC
CACCTACTGGTCGTAGGTGCCATCTCTAGGTGGCCCTTTTTGGGCAGGCTTGGTAGATTTGGGGAGTCTTGGGGGTTAGG
CTTTAGGGTCCTCCTCAAGGACACTTGGTTAGTCCTTGAGGGCTCGTACCTTGATGTTTAACCCCTAAACCCCTCGTCCG
AAGTTCGGTAAACCATTTTACACTTCTAAACCCCACAACAAATTCAAAAACACTCACGTAAGGCACTAGTTGCACCTACC
TGTTTTCCGGGTGTTAAAAATGCATTCCTAAGAAGTCTATTTCATCCTTCACGAAAATCATTTTCTTCTCAGATAGCATG
ATGACATATCACTTCAGTAATTAATGGAATTTCTGAAGAATGGCAAAGTGTTCCTTCATTTTAACACTAAATAATAAGGT
ATCATCAATGTGTACTAGTGATGTGTGGAGTATATACTGGAAAATCTTAATCATGGCCTTTTGGAAAAGAGAAGGGGCTA
GTTTGAGACAAAACGACATAACTTTCCACTGGCAGTGGTTGTCAGGTATGCAGAAACCAGTTTTGGACTTATCTTCTGGG
TGGATACCCAATTTCTAGAAGCCCTATTTAATATCAAACTTAGAGAAGTATTTGGCTTTGTCTAAATGTGAAAATGGGGT
CAGCTTATTTGGAATGAGGAATTTTTCATCTAGAAGGAATGGTAAAGAGGTTAATAATTTATTACCAATCGAAGTTTACC
TCTTGCTTATTGAGCTCATTTGTTGGCGTAGAAGGCTTCGAAGAACCATTGAGAATCAGATGGCTCAATTAGTCCGTATT
CCAAAAGTTTGTCACATTCTTTCTTAGCCAGTTGTAGATGTTTTGGGTTCATCCTTGAGTGGCTTTCTCTTGTAGGGTTG
ATATTTTCATTCCTTTTAAATGGGAGTCTAATGAAAAATTCTTCATTTTACCATAAAGGATTATCATGCTTCTTCATGAG
CTATCTGTGGGAATCAGTACATGATTCTTCAGCCAACTCCAACTAACACTTGATATTCTTGACTCGTTCATCCTTAGTGA
TTGGAAATAGCCTTATAGTTGTTCTATATGGTTTGAACTTGTCTTTGAAGGCTATACTTTGAGTCTTTACCTTGAGTCGA
TCATTAAGCTGTTTGTAGATATCAAATCCAATAATGAGATCCATCCTTGGGAGAATAGAGCCAAGTAACTTGGTTCTGAA
TTGTACACCACGGAAGAATTCTATTGTGATAGGATTCTTTGTGGTAACCCTAGTTTTGAGGATCCATTAAGAGGCTTTAT
TGAAATATTGGAAATGTGGAATACATTGTTCCTTTGGAAGGACAGTAGGGTTGAGCATTGATGCGGCTGCTTTTGTATCC
ATGAAAGTTATTACTTGGATAGGTCTATACCATTTGGCCGGATAGATTGCAAGTTGGAAATGAAGAGTCTCAATGCATGA
GATGGCATTGACTTACTTTTCTTTCAAATTAGATGTCTGAAATAGAACATCCTTGTCATGACCCGGGGTTACCCCCTAGA
TTAAACACGGCGTACTTGACCCCGAAGGGGTTGCATACAAGCCCTTAGCATAATCATACACATAATGTCATAAGAAATAA
TGCGGAAATTCAAACTTTTCTAAGAAGAAGTCAAACCTCAAATTCCATAAATAAATAGTCATGGAAATACGACTTGTCTC
ATTCAAAACCATCTAACCTAAGAGTACAAAATTAGGGACTTAACCCTTTACATCAATGAAAGTCTTAACATAAGAAAGTA
CTAATAAAACTAAGATTGAAATAGAACATCTGGTCCTCGAACTGGAAGACTCACCAAAACATAGGGAATAGTCGACCCAA
GCTTTACTTTGAAGAAAAAAGCAATGAATCAACGTCCGAGACCTACACTCATAGTATGTAGAAAAGAAGGGGTTAGCACA
ATGATTTACTAAGTATAGAAGCATGCATAAAACATTTAAATATGCTAAATAGGACATTTTTCTTTGAATCACGCATTTGT
CAAGTTCGGAAAGCCAATATGCATTTTCAACATAGAAGACAAATTATAGTCACAATACACTCATAACATAGAAATACCAA
TAATTTAGCAACCTCTAAGAACACTTGTTCAATGTATGGTTGGCATCTCATAATACCAACCGTACTAAGTATCCCTTTGA
AGCCACAAATTCATTACCATCATCTTCAAGCTTACCATAATCCATAGTCATAAATGAGGAATATATATACATGAACATAA
ACTTACAAAAGGAAAGTCATCTATAATGCCTTCCCATTCATTATACATACATAAATTCATATCTCATATACCATCAGGAA
ACCATTCCATAACATCTTAATAAGTCTACTTGTACAACGTAAAGGTGAAGTCCCATACCCCCATTCCTACTAAGTAAACC
CATTAGGAAGTCATAGTATAGTTCCTATCATATTCATTTTCTTCTTATTATTATTATTAGGGAAGATTATCCATAACCGA
CAGAGACCATGTGAGATACATGTAATTAGCTGTCCTATAACCCCACACCGAAAGAAGGCACTCTACTTGCCGAAGGTAGA
ACTATTCACATTTAGCTTCTAAGTGGATCCACTAGCTAAGCCCTATGTTTGGCACATAGTTATGGGATAGGGATATTGCT
ACTAGAAACCCAACCTATTGCATTAGTGGAGAATCTTCCATCACATTACTTAATTATAGATGACCCAACCTATTGCATTA
GCGGAGGATCTTTTCCTCATTGTCCATATCCCCTCGGTACTAAGCATTGTTTCCCAATTATATATAATTAGCAGTGGCTC
GTATTTACATGTGTGTAGGCACTTCACCAAATAGCTCCCCCTTCATTCAGTACACTTCACCAAATAGCACATAGATTCGT
TTAAGTGAGAACTAGCTTTCACCTTATAATCATCATTACTAGGTGAGTAACTTTTTCCTCATTATTCATAGTCTTTTCAT
GAGAACTAGCCTTTCAATCAACATAATAATTCACACAATAGTCATAGGATTCTCACCTTTCAAATGAGTTCATAAGTTCA
TCAATAACTATCAACAACCATAAACAATCCATGAACCGAGCCTCACAATTACATTTAGGATATACTATTATCAACATGAA
TAATGCAAGGTTTTATAACCAAATTAACATAACCACAATTCGTAGTAGTAATCGCCTTACATCAATACCTTCATTGAAAC
TCATGAAATTGGAGTCATAGGGAGTTTTACTATAAAATCACCATTAAAATGTCAAATCATCCATAATATACATCAACCAA
CATAATAAAAACATTTTTAGGAAAAACCCCTGGGTAGAATGAAAACCCTAGTTTTTTTTTTAATCTTAAACCCTTTTTCA
AAAATTAGAGTAGAAGGGCTTCATGGAGGAAAGTGTTCCATGAATCAAGGTTCCCATACCTTAATTGAAGCTTTCCCAAG
AAATTGAAGTGAAGAGCTTGGAGCTTGAACCCTAACCTTGACCTTTGTATTTGTTCTTCAATGGAGGAACTTCTTAGAAA
GAGAACAGTGAATTCGAAAAAATATTGGGAGTTATGAGAGTTAAAAGACTTGTTTAATACTTGAAAATACTTTAATATAC
TTAAAACAACTAAATATAACCTTCCCTACTTTTACACAATTGAATTAGTAATTTACAAAACCACCCCCACTACGACTGAA
CCAAGACAACACGCCTATGCACGATCCATGAACCCAAAACCACGGAGTGTGAATGGGTCCACGGATTATCCTAGCTGTCC
GTGGTTTGGTTCAGAGAGGGGTCGTTTGAGGTCATGGTGAGTAACTGAGTCTCAACTCACGAGACCTTTGCACGGAGCGT
GAGCTGGTTCACGGACCGTACTGCACGTC
>mtp924.contig_9
TAAGTCAAAACTAAACTAGTTAAAGAGTTAAAGTTGTTTAAATAAGTTAAATTAATTAATGTGGTTTAGTTGGTGGATTT
AGTGTTGTATTAAGTCAAAACTAAACTAGTTAAAGAGTTAAAGTTGTTTAAATAAGTTAAATTAATTAATGTGGTTTAGT
TGGTGGATTTAGTGTTGTATTAAGTCAAAACTAAACTAGTTAAAGAGTTAAAGTTGTTTAAATAATTTAAATTAATTAAT
GTGGTTTAGTTGGTGGATTTAGTTTTGTATTAAGTCAAAACTAAACTAGTTAAAGAGTTAAAGTTGTTTAAATAATTTAA
ATTAATTAATGTGGTTTAGTCGGTGGATTTAGTGTTGTATTAAGTCAAAACTAAACTAGTTAAAGAGTTAAAGTTGTTTA
AATAAGTTAAATTAATTAATGTGGTTTAGTTGGTGGATTTAGTGTTGTATTAAGTCAAAACTAAACTAGTTAAAGAGTTA
AAGTTGTTTAAATAAGTTAAATTAATTAATGTGGTTTAGTTGGTGGATTTAGTGTTGTATTAAGTCAAAACTAAACTAGT
TCAAGAGTTAAAGTTGTTTAAATAAGTTAAATTAATTAATGTGGTTTAGTTGGTGGATTTAGTGTTGTATTAAGTCAAAA
CTAAACTAGTTCAAGAGTTAAAGTTGTTTAAATAAGTTAAATTGATTAATGTGGTTTAGTTGGTGGATTTAGTGTTGTAT
TAAGTCAAAACTAAACTAGTTCAAGAGTTAAAGTTGTTTAAATAAGTTAAATTAATTAATTTGGTTTAGTTGGTGGATTT
AGTGTTGTATTAAGTCAAAACTAAACTAGTTAAAGAGTTAAAGTTGTTTAAATAAGTTAAATTAATTAATGTGGTTTAGT
TGGGGGATTTAGTGTTGTATTAAGTCAAAACTAAACTAGTTAAAGAGTTAAAGTTGTTTAAATAAGTTAAATTAATTAAT
GTGGTTTAGTTGGTGGATTTAGTGTTGTATTAAGTCAAAACTAAACTAGTTCAAGAGTTAAAGTTGTTTAAATAAGTTAA
ATTAATTAATGTGGTTTAGTTGGTGGATTTAGTGTTGTATTAAGTCAAAACTAAACTAGTTAAAGTTGTTAAGTTGTTTA
AATAAGTTAAATTAATTAATGTGATTTAGTCAATACTAAACTAGTTTTAGGACTACTACTAGTAAAATTATTATTGAATT
TTATTTATAATATAATTGAATATATATATTTTTGTAGATGGATCATCGTTTGTGGATGTATAATATGCATTATGAAACTG
GTGCTGGTTTGAAACCTGAGTTTATTGACGGTGTTAGATATTTTATTGAACATACAATGACACTCGACATTTTCAAGATT
AATGGATTGGTTAGGTGTCCTTGTAGTGTATGTAAGTGCTTAAATTTTTTCAATCCAGATAGAGTTATGGTTCATTTGTA
CCGTAATGGATTTAAGCCTAGATATCTTGTATGGAGTGATCATGGAGAAAGTGATGGATTGGATGGTATCTTTTATAATT
CGATGCCTGTTGATGTATATAATATGGTTGCACCACATGGACAAATTAGGGTTGAACAAGTTAGAGTTGAACATGATAGG
GTTGAACATGATAAAGTTCATGAAATGATTAATGATGCTTTCGGGGTTCAAGGTGGGATGGAACCGGAACAATATTTTGA
TGAAGCTCCTAATGAAGAAGCAAGACACTTTTATGATCAATTAGAAGAGTCTAGTCGTCCACTATGTGAAGGGAGTCCGC
ATTCTGCCTTGTCAGTTGCGGTTAGATTAATGAATATTAAATAAGATTGGAATGTTCCTAATGCTGCTATGGACTCAATG
GTTGATCTTTTGGGTGAACTAGTTAATCAGGAGTTTAACATACCAAAGAACTTCTATCAGGCAAAGCGTTTGGTGTCCAA
GTTAGGATTGACGTATGATAGAATTCATTGTTGTGTTAATGGATGCATGTTGTTTTACAAGACTGATAGTGAATTAGAAA
ATTGTAAGTTTTGTGGACATACTCGTTATAAGAGGACTCCGGCTGGAAAGATGGTCCCAGTTCAGGCGATGTATTATCTA
CCTCTCATTCCTAGATTAAAGAGGTTGTATGCATCGATGAGGTCTGCCCCACATATGAGATGGCATCGTGAATATAGAAA
GCCGCCGGGTGTCTTGTCTCATCCATTTGATGGTGAAGCATGGAAGCATTTTGATAATGTATATCCTGATTTTGCTAGTG
AACCAAGAAATGTTAGATTGGGGTTGTGTTCAGATGGCTTCACACCATTCTCTAATAATGCTTTGCCTTATTCATGTTGG
CCGGTATTTCTTACTCCGTATAATCTTCCTTCTGAAATGTGCATGACCAGTCCCTACATCTTTCTAAGTTGTGTTATTCC
AGGTCCCCGGAATCCAAAAAGTTTGATTGATGTCTATCTACAACCATTGATAGATGAGCTCAAACAATTGTGGTTTGAAG
GCGTTTTGACTTATGATATATCAACTAAGCTGAATTTTATCATGCGTGCTTCTTTAATGTGGACTATTAATGATTTTCCT
GCATACGAGATGTTGTCTGGTTGGATGACAGCTGGAAAGCTAGCATGTCCGTATTGCATGGAAAATAGTAAGGCATTCAC
TTTAAAGCATGGCAGAAAAAATACATGGTTTGATTGTCATCGCCAATTCTTGCCAATGGACCATGAGTTTAGAAAGATGA
AAAATGCATTTAGGAAAAATAAGGTTGAAAGTGACCCCCCACCTCCATTACTCACAGGGCATCCAATTTGGGAGAGAATT
TCTCAATTACCTAAAGTTACAGAAGCTTCACCTTCTAGACTTCCTGGAAATGGTGTTGAACATAATTGGACCAAACAAAG
CATATTTTGGGAGTTGCCGTATTGGAAGGACAATCTGCTACGACATAATCTAGATGTGATGCACATTGAAAAAATTACTT
TGACAATTTGTTTAACACAGTGATGGATGTTAAGGGTAAGACAAAAGACAATCCAAAAGCTAGAATGGACATAAAGGAGT
ATTGTAGGAGAAAAGAGTTATGGCTGCAGGAATTACAGAATGGTAAAATAGTTAAGCCCAAAGCCAGCTTTTCATTCACA
TTGGATGAGAAACGTGAAATTATTGAGTGGGTTAAAAATTTGAGGATGCCAGAGGGCTATGCTTCGAATTTAGGAAAGCG
GGCAGATATGAATGAAGGAAAATTGATAGGTATGAAAAGTCATGATTGTCATGTGTTCATGGAAACTTTAATTCCTATCG
CTTTTAGCCATCTACCCGAAAGGATATGGAAACCAATCACAGAGATAAGTCTTTTTTTTAAAGATTTGTGTTCTGAAAAG
TTGTTGGAGAGTAGTTTAGATAGGATGGAGGAAAATATTCTTGTCACTACTACTAAGTTGGAGAAGATATTTCCATGTGG
TTTTTTTGATGTGATGGAGCATCTTCCAATTCACCTTGTACAAGAGGCCCGCCTCGGAGGTCCGGTTCAAACAAGATGGA
TGTATCCATTTGAGAGGTATCCATTTGAAATATTCACTAAGTTATATATATTCGCCAAGTCTTTTATATATTAACATATA
TATACATATATGCATGCAGAAAAATTGGTAGTTCGAAGCAAACGATTAAGCAAAGGGGAAGGATCGAAGGATCATTTGTT
CAAGGTCATATTGAGAGAAAAACATGTGATTTTTATTCTTATTACTTTGTTCATGATGTGTCATGTAGGAGAAAAAGGCC
CAATCGCAATGATGAAGGCGATATTGATCCTTTATTTCCACCAATATCAATTTTTAATCAAAATGGTCAAGGATCTAAAA
AGCGTAGAAAGCGAGGCTTCACTGATATGGATATGCAATCAGCTGTGACACATATTTTGCTTAATTGTCCAGAGATTCAA
TCATATGTCAAGTAAGTGTTAAAAATATGTTATTAAATTACATACTAATAAATGATCATTAACTAACTAAATATTTGAAT
GTAAAATGATCAGCTTGTTCGTAAACACATGGGGTAATGAAGCCATCTATACAGAATTTTCCAAATGGCTGAGGAACTAT
GTAAGTGTGCAATCACTAAGTATTTAATAATATATTCATTTTATACTAAATTATATTACTTGAAATAACAATCGCGTAGG
TTTATGATGAATACTCAAGTGTCCAACATTTGCAATTAGTGAAAGAAGTTGCCCTTGGACCTCAATCTGAAGTACTGGCA
ATGAATAAGTATTGTGTCAATGGTTTTAAGTTTCAAACTGAAGAAGTATCTAGGAACAAGAAAACAAATAATAGCGGTGT
CTATATACAAGGTGATGTTGATGGTACTGGTCAAACTATTGAATATTATGGTGTCATTCAAGAGATTATTGAAGTGAGGT
ATTCAGGTTGGCCTAATAAGAAGATTGTATTGTTTCGGTGTGAGTGGTTTGACCCATCACATAGAGGCACAAAGGTGGAC
CATCAACATAATATAATTGAAGTTAAGCACACCAGGAAATACAAAAGTTATGATCCTTTTATTATTGCACAACATGCTAA
ACAAGTGTATTACGCTTCATATCCATTGCGTAGAGACAAAGTTGATTGGTGGGTTGTTCTAAAAAGTAAGCCTGTGGGAA
GAATTGAAATTGACAATGTCTTAGATGTGGCGTATCAAAATGATGTTGCAATTGTTCAACAACAAGTTGATGTTGAATTG
GAAACCACACTACAACATCCTCAACACATATTAGAAGAAGTATCTGATGATGAGATATTGAATGTTGAGGAAAAAATATC
CGAGAATGAGGAAAATGAATCATTTGATGATTAAGAATGGGATGATAATGAAAATGAAATAACTGAGGAGGAAGAATGGG
AGAATGATGGAATTGAAACAAGTAAGGAGGAATAGTGTAGAATGAAAGCTAGCTAGTACATATGTAAGTGTATTTTACTA
ATTTTATTTAATTTATGATTTTTATATATATTATACATGTAAATTTGCATACAGATGTCATCAGGCGGTGACGGTGATAG
ATATCGTGAGCATCTTGGAGTTGGCCAGACTAAACAGGCTAAAACGAAGAAGTCTAGGAGACCGATAGATCCTGAGGATA
TTGCAGGATCTATTTCTTCTGCGCCAGAGCGCATAAGCCATAATACTCATTTATTTGCTATTCTGTTTGGTACGGCGGAT
CCTCGGCAATATTATCCTAATTATCGTCGACCAGTCGGTGCTTTATCTACTTCATAGGCATTGCCTTCATGACGCTACGA
GGACCTACCTTTACAGGCTATTCGTCGAGCACGACCCTTATCGGCATGTACTCCATCTCCCACAGGTACATCTCCTCAGT
TATCTGCCATTAGGCTTGGAGATTCTAGTAGCGAGCAGTAAGATGCTATGGCCGGTATGCCTCCATTGACTCAGCATTTT
ATGCATCCTGATGTATCACCCTCGTCTACAGCTGCACCTAGTGCTACACCACATGATACGATGTCTGCTCTAGCCCCTGG
CAAGAAGGACAGACTTGGTAGAGTCATGATTGAGCCGGATGGATCATCGTAAGTTTGTTTTGTTATCTATTTGTTACTTT
ATTTTATTTATTTCTTATACTTTAATATATTATTCATGAACTAACATATTTATTATGTGTTTTGCAAGTGGCATCCTACA
AAGGATGCTGCCCGGGCTTTAAAAGAGTGTGTTAGAAAACTCTATACACAAGCTTATCACTCTTGGAGCGAGATTCCAAA
CAGTATACGCCAGGCGATGTTTAATAACTTTAAGGTATATATTTTTTAGTTAAGTTTAGTATACTTTACTTTCTTTTACT
ATCGATTTAATTAACGTTATTCAATTTTTTTTCAGACTATGTGTACTTGGGAGTCGAGGTACAATTTCGTCATTGGGACC
ACATTTGAGAGGAAGGCATCCACCAGACTGTCTAAATGGCTAAAAAGCGTTCGGGATAGTGGTGAACGTCCCGGTTGGAT
GTTGCCTCATGTTTTTGCTGAATTGGGTTAGTATTGGAAAACAGACAAGTTTAAGGCAATATCAGATCAAGCCAAAATGG
CTAGAGGCAGTCTTAAAGGTGGCTCGTTGCACACCGGAGGTGCAAAGACGGTTGGAACAATTGCACGAGAGATGGTAAGT
TCTAATTCAAACTTTTAAATAAATAATTAGTTGATACATATATATCGTTATAAATTTCAGTTTTTATTTATAGGAAAAAG
AATTGGGACGCACTCCCATTGAACCAGAGGTTTTCAAAAAGACTCATGTCAGGAAGAAAGAAAATGAGTCAGATCCGGAT
GTGTGGGTGGAGGAAAGGGCCGAACGAACTTTTGTAAGTTATTTAATATGAAAAATATATATCAATAGTGAATATATTTA
TGATATGTATATATATTGATGTCAATATTTATATTTAATATGCAAAATGACTTTAATAGGTACGTTGCTGAGAATCTAGA
TAGTTTGGTTCAATTGACACATGAACTGTCCACTTAGATTTGGAAAGAAAAAGTGGTAGGGGGGACACACAAGGGTAGAT
GCTATGGTCTAGGCTCTCGCAACGATGTTAGACGCCTTCAGTCAGGCTTAGAAGGTATTGGATCGTCACGTCAAGCTGAG
GCACTTGACGGTGTTTAGATTGTTGCTATGTCGGATCAAATAACTAAACTTACAGCGGCACTAGCAGAGTCGGAGCGGAA
AAGAGTAGCTGAACAACAAAGCATGAGTGAGACCGTTCAGCAAATCAAAGAACAAGTGATGAACCTCGCTCGTCGACCTA
CTACTTCGCCTCCCGATAACACCGACGACGAGAGTGATGAGGATGATTATGTAGATCTCACTCCCTAGTTTAGATCTCTG
GACATTTATGAACTTTTTGAAATTTTAAAACGAATTTTAAAAGACTTTATAAGTCTTTAATTTAGGATTTAAATACTTTT
GAATGTTATTTTATGTTTTGTTTAGACAATTTATAATTGTGTGAGTTTGATTGGGCTGAATTGTGTTGAATTGAATTGAA
TTGAATTTGCAGGTGGGTAGCAGAAGCTGAATGCTGCTACTGTCAAAAATATTGCAGAAAAAGCGACGGACAGCGTGGTT
TAGTCCGTCGCTTTTTTGAGTTTTAATATTTTTAAAAACCCAGAAAAGCGACAGACAACGTGGTTTTTTCCGTCGCTTTT
TTAGGTTTTTTAAAAAAAATTCCATAAAAGCGACGGACAGCGTGGATTTTTCCGTCGCTTTTTTGGGTTTTTAAAAATAG
AATTTCTAGAAAAGCGATGGACAGTGTCCTTTTATCCGTCGCTTTTCTGGGATTTTTAGAAAATAAATTTCCAGAAAAGC
GACGGACTCCGTCGCTTTTTTAAAAAAATTCAAAAAAGAAAATAGTCGAAAAGTGACTCAGTTCGTCGCTAAAAGAGACG
CAGTCCGTCTCTAAAAGCGATGCAGTCCGTCTCTTTAATAGCGACGCAGTCCGTCGCTTTTTGAAAAACGACGTTGTCTA
TCACTTTTTAGCGACGCAGTCCGTCGCTTTTTGAAAAGCGACGAGCTAAAAAGCGACAGAAGTGACTGCGTCGCTTGTCC
GTCAATTTTGATCAAAAAAGCGACGCAGTCCATCGCTTTTGGCCGTCGTTTTTTGACAATTTTTTAGTAGTGTTTGAATG
ATTCGTTGTAATTGCTCTATGTCTATGTGGAGTTAAACTTCTCGTTCTTGGATTATATTTACTTACAATATGATTGTTTA
GTGATTTTGATTCGGCATGATTTGTTTATCATATTAGTTGCTCTTATATTCTTGTGATTACTATTTTGATGCTTGATCAC
CATTGAAATAAACATATTGTTCAAATTGAACTTGGGAGAGGAATAAGAGGATAGAACATGGGACATAAGGAGCTTGTTTA
ACTCTAAATAGCTAGGGTTGATTCGTATCTAGGATAGGGATATACCTAGAAATCTCGCTTGGGTCACCATATAGGAAGAA
ATCGTAATGCTCGGTACTTAATCCATCCTTATCCCCGCTCAACGATGTAGTTAGGGTGTTATTTATCGTAGGCGATTAGA
GATCGGGAGACCATGATCATACATTTAACCCTGTGATTCAATAACTAGATAATCAAATAAGATGATGAAATTGATGCTAA
ACATGATTGTTAGTTAAATTATAATCCTAGATCGATTCATTCATTAATTGTGTAAACATCTATCTTTTCTTAGTTAATTG
CTTTTTAGTTATTTTGTCTTTATTTTTATTTTAGTTAATATATATTCATATTTGAAATCCCCCCCCTTATATAAATAATT
AGAATTAGTATAATTTAGTAAATAGTTAATTGACAAGTCCTTTAGGTTTGATAATCTGATTCTTTTAAGAGCCACTATAT
TACTTGTGCGACCACGTACCCTTGCGTGTGCAATTGGAAGCAACAAGACCCAAAGTACTTTTACCAAAAAAGGGCCACCA
CCAATAGGTCTACCATTTCAAGGTACATTAAGGATCGCTCATTGATCTTCCTAGAGAGAGCCACCACCATTAGGTCTACC
ATCTCTAAGTTAATCATTTAACACAAGAAGGAGGCCACCACTATTAGGTCTACCGCTTCAAAGTTTTACATTCACATAGG
GTTCTAGACTCAACATGAAGGGCCACCAAGCTTAGGTCTACCGGTTCAAGGCATAGTCTAAAATACCTCATTAGTCATTT
ATAGAAAGGCTACCAACACAAAGTCTACCAATTCTATACATTCATTCATTCATTTATGAAAAGGCTACCAACATTAGCTC
TACCAATTCTAGATACAACATTACTTTATAGAAACCCTTCACATTCCATCATCATCATTCATGAGTGATAAGAGAGAATA
TGCATTCAATCACAACACATTTACATACTATACAAGATCATCATTCTATCATTGAAATCACATGTATATCCTTCACATTA
TACATAGTAAGTAAACACCTCCACCTTTCAAATGGATCAACATCTAACACAATTCTAATTCATCAAGTAATTAGGTAAAA
CTTGCCCTTTCAAGGCCATGATCGCAAATCCTCAATTCACCAACAATTCACCATGATTAGGCATAGATGATGATACTATT
CAATAATCTAAATCAATCTAGACATAAATCCATCAACATTCATTCATAATCAACAAACCCACTTCATAAGGCACAATTTT
GGAATTGAGAGAAAACATGGATTCATAGTTATTTTAGTACAGTTATAAATTTATATAAATCTTGGCTTTTTATTTTTATA
AGAAGAAACGTAAATTCGATTCGGCAAAATTTAATTGGTTAGTAAATTGTATTTTTTTAAATCACTGACATCCCTAAATT
TACACACCTACTCTATTTAATTTCTCAGCCTATTTTCACTCAATATTTTTATTCTTATTATTTTGGAATAAATTTTGTGA
ATTATATAATTTTAATTCAAGTGGGTCACATGAATTGGAAAAAAAATACGAGTCTTTGTTAATATTAAATAAATGGTGCT
ATTCACCATAATTTTAATCTATTTTCACCCATATTGTGACCAATTTCAGTTATTAAATAAAATCAATTAGTTGTATTGAT
TAACTACTTGAATTACTAATTAATAACGTTTCAAAGACACTTCTTTCAATTCTAAGTGTCAACGATCATAAATTAGTATA
AAACCCAACTAAATGAGTTAGGGTCGAATCCCACAGGGAGCGGTACGTGTTTAGAATTCAATTAAGAAGTATTAATGTGG
TCTAATCAGTCATAGGAATAAACATTATCGGAAAAAGACGTATCAAATTAAAGGGGTGACACAAATGTAAAATGAGGGGT
TTTTGGTTGTAATTATCAACTACAAACAGTCACAATCGATTTGAAATAACAATAGGGAGATAGATTCTCTGGATGTGATC
GATAATAGGCAAATATAGATATATGGGTAATTGAAACTACTAGTAAACAACTGAAAATGAGTGAGTAGGCTAGACTATAA
GAGGGATAGCTTTCTCTCGAACAACTACCCCGAATCATGTTATTTCTTTCGAACATCAACAAGCATGACAATGAAGAGCA
ACCCACACCTTAATTTATCCACTCTTTCGAGCTAGATGGGTAGGATTGGGTTTAGGATTCTCTCTCTCTCGATAAATCCA
GCTCAACCCAATACCCACAAATCATCAATCAATAATCATAGTTCTAAAACATCTCTCTCTCGCAAGCCAAGAAGACAAAA
TTAGAACTGCATTTGCAACTACAGTTCATAAATTAAACCTCAATTAATGATTAAACTCACTTTTAAACAACATTTAAACT
AGTAATTAGTAATACCCATAAACTAGTTCAGCCCATAATCACATGATCACACCCTAAGAATTGGGGTTTTATCCGAACAT
CATAAAAAGATAAAAACCGTTACCAAATCGATTAGCCATCAATTGGGTAAGAGGAATTCAAGCTTTACAATGCTCCAATT
CGAAGAAAATTCGAAACCCGCTTGCAAAATCTCCAAATTGAGTCTCTAAGGTTCTTCAAAAACTAAGAAAAACTTCAGAG
AAAACTTCTAAAAATTGTTTCAATGGAAATTAGATGTCAAAAGATACTAAACTAAATGTTCAAAATCTAATTTATAGTCA
CCAGAAATAAGCTACGAGACATTTGGCGAAGTAAGTCGGGCTCGCCGAACCACTTGGTGAGCCGCCCTTTGATCTCTTTC
ATTGCCTTTTCGCCTTGACATTCAGCATCCTCAAGGTCTGTAACTTTGGGCAATCTATATTGGCTTCACGGGACTACTCG
ACGATCCGCCGACTGCTCCTTCCCATCGCCGACTTGGTTCTTTCCTTTAGGTGGTTAGATAGCCACTCGGCGATTCGCCA
AATGCCCTTGGCGATCACCAAGCTCGCCTTTCTTCATTTCTTTAGTTTGTTTTGTTTCTTTTTGCATGTTAGTGTCCTTG
CTTTGTTCCTCAATCCATGTACCTGAAAATCAAGGATTTATCATCAGTTTATGGCACAAATTAAGCATTTGAGGACACTA
AATCTATTTAAATAAACCCCTAAATGAGTCCAAATCTAGGACTCATCAACACCCCAACTTAAACTTTTGTTTGTCCTCAA
GTAAAACTCAAGTTCAGCAGTTCAAAAAAGATGTCTCAAATAGTGTTGCATAAGACTCAACATGAATGCACACAACAAGA
CTCAACTTACTCATACAATATGATCAATTATGCACTTAAAGATTCAAATTGTGACTCACCATTATCAAAGATGCTCAAGT
TCACAATACTTGCTTCAAATGCAAGTTCAAGCTCAACAAAGGTACTCAAATTCCCTCACAACAAAGATGATTTCATATTC
ACACACAATTTCTCAACAATTTCAAAGCTTTGGAATCACAAACAACTCTTGTACTCAAAAAGATGAACACATGCATGATT
TCACCCATAGGTTTGCCCTTATTTTGCAATCAACACTCGTTTCAGCTCATTCAAGATCACAAAGGACTTTTTAAGGCTTG
TAACGGGGCTGAGTGTAAAGGTATGGTCATTTAGGCTCAGTGGTTTCTAGCCTCATGAAGTGTGGCCTGAACATCACTTT
CTTCTTTTCTTTAACATTTCAAACATGCTCATAATCCACCCCATTATTCACTTCTTATGAATTACCGGACACCCCATTTC
TTTTGCAATTTTCATCACTTATTTCACCATTTTTTCATTCTTTTTCTTTGCTTCTTTTCTCTTTTCTTTTCTCTTTTTTT
TTTACATGGAGGGGTTCCATATTTTTCAAAACCTTTTACAAAGGGGGACTTCTCACACTTCTTGACTTTCCATCTCTTTT
CACCACACCCCCAACTTAGGCTTTTGGCTAAATTGTCTATTCAAACAAACCACACTTCATGAGGATTATGGGTGAATCGA
TAAAGAGGGATAAGGTTCAAGGGGGTTCAAGCAAGGTTCACACATCTCACAAGGTTGGCCACAAAAGAGGTATATTGTCA
AATTGTTTCACTCTTCAAAATTGTTGCCTAAGATCATTTCAAGTGCTTGCAAATATCACTTACTCAACCGGACCAACGGG
GAAAATTCTAGGTGTCATCACACAAGGTTCAAAGTAAGCTCATCACATAAGACATTGACACCAATATCAAATGAGACTCC
ATACTTTCTATCTAGTGTGCAGTGTTCATCACAAGAGACTCATTCGATAACAGGCTAGTCACAACGAGATGCAAAAAGTC
CACACATAGTCTATGCAACTTCATTTGGCCTCATCGTAGCCGTACATTCATTTAGTTCAATTAAGAGCACTATTTAAGTC
ATCGGTATTGATCATCACCTAGACTCAAATTTGCACAAGAACAACAACAATCACACAAAAAAGAGGGGGCACAAATTTTT
CAAAATTGGTCAAAAACCATTTCCATTCAAAACAAGGAGCCACAAGCTCAAACATTCATAAAATAAGATCAAGCATATAT
ATATAGATCAAAATACCCAATATTCACAAATAAAACAGAATCCCAAGAGGTAAGTATGGAAATACCTCACCCCACCCACA
AAAGAAATGTAGTTTTCCTCAAATGCAACTAAAAACATAAAAATCACAAAAACAACAAAGAGGGAGGTAAAGAATGACCC
TGTCTACATAGCCGCTCAGTCTGTCGGGGCATCAATGTCTGGGATGACACTCTGAACTTGGGCATCTGTGCCCAGAGTAA
CATCAACACTGGCTCCACCAAAGCCTGCCATGGAAGTCTCTCTCAACGAAGTCTGAACGGCTGAATGCACCATAGCCTCC
TCAACCTTAGTCAGGCCCTCATATGTAGTCTCTTCATGAACACCGAGCTGCTCCTCATCAGTCTCAGGCTCGGACTCTAC
AGCCACCTCATTGGCTCTAATCTCATCTCTGGTGGTAGTAGGAGTCATTTAAGTCAATTACTTTTTAAGTCCAATTAATG
TGGGGGTGTTTTGGGTATTTTAGGGGTAAAATGTATATTGATTTTAAGTCATAATTCACAAGACTTGGTCGTTAATTAAC
AAAACCCAAATATTTCCCCAAATCCCTCTTTCCTCCAATATTTCTCTCTCTACAAGTTCCTCCATTGAAGAACACCAAAA
ACGTGAAGGTTAGGGCTCAGGAATCAATCTTCTCAACTCCAAATCATGGGCAAAACTTCAATGAAGGTATGTGGATCTTG
ATTCATGGAACACTTTTCTTCATGAAGCCCATCAAACTCTAATTTTGAAATTGGTATAATGTTCAAAAACTAGGGTTTCT
ATTCTAGCCATGGGTTCTTCCTAAAAATGATTTTATTATGTTATTTGCATTATATTATGGATGATTTGATGTTTAATGGT
GATTTTTATTGTAAATTTCCCCATGAACCCATGTGTTACCCCATGAACCCAATTTCATGAATTATGATGTGTTTATTGAT
GCAAGGTGAAGACTATGAATTGTATCTATGTTAAGGTTGTTATTGAATCTTGTTTTATTCATGCTTAAAGTAGTATTTTC
TAAGTGTGATTGTGAGACTTGGTTCATGACCCTTGAAGGGGGTAAATTGTGAAGGTTTGTTCATGAATGATGGAAGTTGT
ATGTGAACTTGTAATTCACTTAAAAGGTAAAGATCTTATTACCATTGTGTAAATTGAGGTATTATGGAAAGGTCAATTTT
CCCCTTACCCTATACACATATTCATGTATGACTTGTCTAGGATGGTGATAACATTGTTATTTGATTGAAAGGCTATTTAT
CATGAAAACACTATGAATGTAATGTGTAAGTTCTACTCACATGTTAATATTGATTCTAAGGATGGAAGTACATTCTCACC
TTTAATGAATCTATGAGATATTATGATGAATTGTATTGAATGAAGGGTAGAGCATTCCTTCACACATGTAAATACAATTT
AACACTAATTATGTATAATTTAGGAAATAATGCTTAGCACTGAGTGGATATGGACAATGAGGTAATGACCCTTCCGCTAA
TGCAATAGGTTGGGTAATCTAAGTGAACTCGTGAGATGGAAGCCCCTCCGCTAATGCAATAGGGTGGGTTTCTAATAGCA
ATCTCCCTATCCCATAACTATGTGCCAACATAGGACCTTAGCTAGTGAATCCACCTTATAGCTATATATTTAGTTCTACC
TTAGGCAAGTTGGACACCTTCTTTCGGTGTGGAGTTACACGACATTAGATTCCATGTAGCTCACATGGTCTATGTCGGTT
ATGTAAACTCTTCCCTATATAATGAAGATAATGAATGAGACATGAACATTGCTATGACTTCTTGGTGAGTTTACTTAGTA
GGAGTGGGGGTATGGGACTTCATTTCTACATTGCACAGGTAGGCTTAGTAGGATGTTATGGGATGGTTCTTTTATGTTAT
GATGAGATTGAATGTATGCATGTATGTTGAATGGGTAGTTGATATGAATGACTTTCCTTATGTTCAAGTAATGTACATGA
TTAGTTCCTTGTTGATGACTATTGAATATGAGGTCCAAGGGTGACATGTATGTCCAAGGTAGCTTCTAAGGAGTACTTGG
TATGGTTGGTATTATGGGATGCCAACCATACATTGCACAAGTGTTCCTTAGGGATTGCTAAGGTGTTTAGGTTACTATGT
TATGAATGTAAATGTGATTATGACTTGTCTTTGACATTGAAAATGTATGTTGGTTTCCAAACATGATAAATGCATTATTT
TCAAATAAACTGTCCTATTTATCATGTTTTAAGGATTTTATGCATGTTTCCATACTTATTACATATTATGTGCTAACCTT
TTCTTCTTTCTACATCTTAATGAGTGAAGGTTCCGGCTAGGTGACTTTCAGTCTCTCCTTTGAAGAAGACTTGGATTGGT
ATCTCCAAGTGTGGTGAGTCCTCAAGTTCGAGGACGCGATTTCCTATTTCTTAGTTTCACTTTGTATCTCGTATATTGAG
ACTTTTGTTGATGTAAAGGGCTTAGTCCCAAAACTTTATATTCCTATATTTAGATGGTAAATGAGACAAAGTCTAGATTT
CCTATAAATTTCTTTTATGAAAAGTGAAGTTGAATTTCGATTGTAAAGTTTTAAATTTTTCCACATTATTTTCTATGTCT
TATGTAATGATGATGCTACAGGCTTGTATGAGACCTCTTCGAGGTCAAGTACGCCGTGTCACGTCCAGGGCCTAGCCTTG
GGTCGTGATAATAAGAACTTGGAGTCATCGAAGGGGTTGAGCTAGAGATACCTAATGGCCCAGAGGCTGGAGTAGGCAAT
ACTGCCTTTGTAGGTGACATCCATCGGGGCTGCCCTCTTCTTCTCAGCCTCATCCTTCAAATACTCGGCCTCAATGTGCC
GGATGTCGGTAGAGGAGGTGGGAATCACTTTCACGTCTTTTTTCTCATCACGAGGCACCCGGGCTCTTCTACAAAGCTGG
GTGATCAACAACGGAAAATGGAGTGATGTCTGGCGCTATTGGCCCTCATGGCCATCTCTTGTCCAACGATCATACCCAAA
TTGAGGCTCTTCCTAGCAATGATTGAGCCAAGACAGGCCGCTTTTGTGTGGCGAATGATAGACTAATTTTGGGACGACAT
GATTGTGCTGCTAATAAATCCAAACAGTACCTCGCTGCCACATTTAGATCTTTCTTCTCTATGGGTACTTCGGCCTCGAT
CCACCAAGGAGTACCGTTAGATAAAAGAGAGGCCAACTATCCTTTCATAGTCTCCAAGGATTTTGTCTTGATCATGTACT
GGTAGTCATCTACAATGTTCTTGGTGCACTCTAATACTGCATTGATATCATCACTGTCGCACTTCACTTTCCTAACACTG
ACGACCACATAATCTATTGGCTTGAAGGTAGTGGCTTTCTTCTTTCATTGTGGCACCAGAGCTCCACAGGCAGTGTAGAA
CTCCAGGACCCAAGTAGGAATGTAGGACCCCCGGGGTTTAGTAAAAATCTCAAACCTGTGGGACTTTAGGGTTCGTCATA
TTTCTGGGTGTCGGTCTATTACCCCCTCTATAAACAACCTCTTCTCATCAATGATAGTCCTCATTCCCTCAACCTTTAGT
GTGTTGAGAGACCAGAGAGGAGGACCCTGTGCAGGTGGTGCTGGGACCACAACCCGATCTGGAACTAGAGGAGGAGTAGT
GGTCTCATTTAACCTGATCCTAGACGGATCATGTATCGCCTTGGAGCGTAGTTGATATACCGCGAGATTACAATATTTTT
AATACATTTCACTTAAGAGTTGTATGTGTCTAGGGCCATTTTGTATTATAATTTATGTGTTTTGCATCTTGTTTGCAGGA
AACAACCTTGGACCTGGAAGTAGGAGATAACAACTGAAAATTTGCAAAAGGGTCCACCCACGAAGGTGACCTACGGACCA
TAGTTCCAGTCACGATCTGTCGATGGGTGATGTAGATGGAGCATCAGGGATGTCTAACCAAGTGTGGAACTACAGATGCA
AGTGATAGAGCGTAGGTCGACCCACGGGCCATCCTTCACACCCGTCGAATGTTTCAGAGAAGTTAAAGTTCCAGTACCTG
ATGAAATTCCTAAGTGTGGAGCCACAAAAGAGGAGCCACGGACCATAGGTCAACCTACGATCCTTTCTGTAGGTCCGTCG
TTTGTATCTGAGAGTTGAAGGTTCCAGCCTCTGCAAGAAAAGTCTAAGTGTTGACCTACGGACCGTAGGTCGATCCACGG
TCAGTAGGTCGAAGTCGTCGAATGAAGCTGTGTCCAAAAAGCTTATTTCCTTATTTCGTTTCCTTTCCTTTTTGTTTAGG
ACAAGTTTTTCTATAAATAGGGTATGTAAACCTCGTTTTTTGGGGTTAGACATTGTTGTTTACTTTTAGTTCTTGGTCTT
TTCTTGGGAATTAACTTGCAAACTTTAGCAATTTGATTTCCAAATTTTGGTTTATAAAGATTTTGGCTTTGAATTTCAAT
TGGAAATTACGGGTTCCTTCTACTCATTACGTAAGTTCATGAATTCTTCTTCTAAAAATATGAATTGTGTTCTTTCAAGC
ATGAGTAACTAAATCCACAACTAGGGTTGTGGGAACCATGATCAATTAACAATGTATGAATAATAAATTAGTAATTCTTG
AATAGTGTTGATGCATGCATTGGTATTTCTTTCGCTTAGAAGTCTTTTTAACGAGTGCACACATTAGAACTCACCTTGTT
TCTACTTGTCCGGACCAATGAGGTAGTTAATAATAAAAGAATTATCAACAGAGATTTAGTGTGATACTATCTAATAATCT
AATATCAATTGGTGCGTGGGTGAAAACTAAGCCATACATTGATGTGCAGTCGAATCTGAGGTAAAGGTAAGGGTTAGTAA
ATTATACACACGTAGCCGGACCAATGTGCAGAGTGAAATTCCCTATTTGGAGGACCAATCAATTAGGGATACATATCTTA
CCAGTTTGCATGTGATACACTAGGAAATGATTACTATTATTAGGATTACCGCATTAAGAGCTTATGGGGAACACATACAC
CCTAGTTTCTCTCTCTTATTGATAACAACAAAGTTCGAATCTTTTCACTTGTTACTTAACAACAATCAATTATTTGTTTC
ACAAACCCCCTCCCCCCCTTTTACTTACTTGTCTCAGAAATAGTTTGACTAAACGAATATAATCATAAGTTAAGTTTAAG
TCTACACCATATTCCTCGTGGGATCGACCCCAACCTCCAAGTTGGATTCTTTACTTGATAACGATCATTTATACTTCTTT
AGGGAAGTGTAATTTGAGTGTATCAGTAGTTCAGCTCTCCGAGACAATAACATCTTCAGGCTCAGAGATAACAACCTGAG
GATCCTGGTGTTCCCCATCACTTTCAGAAGTGGTGAGGGGAGTCGCGTAGACTCCCTCACTGTCGGAGTTGACCTCTGGT
GATGCAGCTGCGGGATCCTTACCCTTTCCTTTGCCCTTCCCACCTGTGGTAGGAAGCTTGATCGCCTTTGCTTTGGATGC
AACTGCATTCTCATTGATTAGGATTTCCTTTGCTCACTTGCGGGGAGACATGTGTTGTCCCGGTACTTTGGGTCTGGCCA
TATCTGCAAAACACATCAGAAAGAGTTAGAAACATTTTAAGAAAATTTGCAGAGATAAGGTTGCAGATAAACTCGTTGAA
CCAGTCGGCGAGTCGCCGAGTCACTTTGGCGAGCCAAATCGGGCTCAGCAAAAGGACTGGCCTGAAAAATTTCCAAAAAA
ATGGAAGGTCAACAATGTGCAAAGCCCTTCAGCGATTCACCGACATCACTTGACGAGCTCAGACTATCCCACCGAAATTA
ACAGTGTATTTTAGGGGTTAGGGGCGTAGAAAAGGCGATCAAAGGAACCTTTCGGCGAGTCGCCGAGTGAACTCAGGCTT
CCCGCCAAAAGTTACAGACTCTAACTAAGCCAAATTACGAAATTAAAGGCCATCAAGGGGGACGTTGGTGAATCGCCTAA
CGGTTCGCGAGCTCGACCCAACTCGCCAAACTGCCTAACGTGCCAAATTTCAACCATGTTTCCCAAAATCAAGCCCGCAA
CCCCCGAAAACAAAATCAAACACACACATTATGCAATTCACACAAGACCCATAAGGCCAATGCTTCTAGGGTACTCAGAC
TTCCCCCAATTTGGCCAAAATTGGCCATTTGACGACTTTTGCCCTTAAGAATGACGTCAACCACTCTATCATTGGGAAAA
TTATGTCATTTGGCACAATTTGGGGGTTACTCAGACTTCACCCAACTAGACCAAACATAAAATAACCGTTACCCAACAAT
TTATGATCAATTTTAATGCACAAAACTCGGGAAATCAATATTTTAAGCAAATATGCGCAATTTCAAAACACAAAATAGGC
ACAACAAGAAATCAAATACGATTCAACACAAGCCCAACATCATTACAAAATTATCAAATGCATTTGAGTTCAATCACTAA
TCAAGAGTTCGGGGTTCGGAAAACCAACCTTTAAGCCGAATGAAGAATTGCATATGCTAGGTGGCAATGTAATGCAAATT
CGAGCACGAGATCCAACACAAAAAGCAGTAAAAATAGGGTAATATGGAAAGTCTAGAGTGCGGGTGAGAGAGTATGGGGT
TTGAAATGAGGGAATATGAAATATTTTGAATTTTTAAATTGTTTGGCCATTTAAAACCTTTTAGTTCGCGTCCCTTTCGG
CGGTGTTAGTCGACCACACCGAAGCCCTCGGCGATGCACCGAGTGGTGACTTACCTCGCTGAGTTTTACAGGACCTACAA
TTAATTTAGAGGGTCCAAACGGCTGACAAAATTGGGCTCGCGAACCTCTTCGGTGAGTCACCGATTCAGCCATTGGACCA
TCGAGTTTTACAGACTTCCACCTCAGATTTTTTTGGATCCAACGGCGGTCCAAGTTGGGCTCTCCGACCTCTTCGGTGAG
TCGGCGACTGGACTCTTGGCTCGCCAACCTGAACATTCTCAAACACACTCCACTTTTCAACCTACACAATCAACGCCTAT
TATTTGAAATCAAACTTAAGTCATTAAAAACTTGGGTTGCCTCCAAAGAAGCTCATTAGTTAACGTCGTGGCACGATGCA
AATACATATTTGAACTTCATTCTTGGGTTTGCCATAGTATCACTAGGCAACCGCCTTGTTGTCTTGGGTTTAGATGTGAA
GAAATTTGACCCATTTGGGTCTCCAATGGCTTGATAGAGAATGAGTGAGAGGTCACCGTCTGGTTGAGAGTCGACACATC
CTCCTTCATTTCTTTCAACACTTTATCGGACCCTTTAACCTTGTTGAGAATGTGGGAGAGTATGTCTTCCGTACGGCCAC
CCTCAAAATCTTTGGGTTTTTGATGCTCATGCAGAGGCACATATCTATCCTTCTCTCCTTCTCTTTCCTTCCAAGTGACG
TTACAATCACGCCAATCTCCTTCACGGTCTTTCCAGCCCTCATCTCTATTCAAACCTTTGTTACCACCCGGCCTTGGGTA
GTTTGCACGATAACCTCCTCTTTGGTTGGCTAAGAAGTTCACTTCCTCACTGTACAATGCTTCAAATTTGGTCTCATCGG
GGTTTTCACTCCCAACAATGACAACATCAACACTCCTTGTACCATCACCCATGACATTCTTGGTCAAGATGTCCTGCTGG
GTCATCATCTTTGCCATGTTTTGGTCTCTCTCTTGATCTCTTTCGATCTGCTCCTTTGTCAGTTTATAAGTAAGATGAGA
GACTTGATCTTCGTCAGTGTACCATGCCCAATTAATTTTGGTCATGCCATCAAGGAGTTGGGCTGCTATTGCATAAGACT
GTTGCATTAAACCTCTCGGAGAGAGTTGATCAGACACTCCCTTGTTCACTGAATCGAGGCTTTTAAAGAAGTGTTGCAAT
AGTATATTATCGGGCAATCCATGAGTTGGGCATTACAGCACCATCTTCTTAAACCTCAGCCAAGTCTCATGGATTGGCTC
ACCCTTCAAGCGCTTGAAGCTTTGGATGTTGTCCCAGAGAGTCATCATTTTCGAAGGGGAAAGAATCGCACTTGGAATGC
AGTAATAAACTCATCCCACGAAGTGATAAAATCTCTTGGTAACTCAACCAACCACTTGCTTGCCTCGCCCATAAGAGAAA
ATGTGAACAACCTCAGTCGAACCAATTCTTGAGATATTTTCTTAAAGGAGAACGATCCACAAATATCAAAAAAATTTCTA
ATATGCTCATAGGGATCCTCACGAGCCTACCCACCAAAAAAACCCTTCAATTGTAAGAGCTCCAACATGGTGCTTGTGAT
GTGAAACACAACGTTTTCTTTAGCCGGAGGTAAATGAATGGAACCAACACAACCCATTTGGTTTGGGTCATTGACATTCG
GGTCATTGACATCATTGAGATTCTCGATGTCATCTTGGTGGCCCATTTGACTACCATTACTCCCATTGATGCTCATTTCC
TCCTCTGTTTTAACACAAGCAACACAAAATCAAAACTAATAGTAAATAGATTCAGCTATGACTAAAATGAACAAAATTCA
ACTTCACCAAAAGAATTTTAAACAACACCACTCCCCGACAGCGACGCCATTTTGATTAATAACGTTTCAAAGACACTTCT
TCCAATTCTAAGTGTCAACGATCATAAATCACTATATAACCCAACTATATGAGTAAGGGTCGAATCCCACAGGGAGCGGT
ACGTGTTTAGAATTCAATTAAGAAGTATGAATGCGGTCTAATCAGGCTAAGAAAAAACATTATCAGAAAAAGACATATCA
AATTAAAGGGGTGACATGAACAAATGGGGGGTTTTGGTTGTAATTATCAACTACAAACAGTCACAAACTATTTTAATTAA
CAATAGGGAGATATATTCTCGGGATGTGATCGATTATAGGCAAATATAGATATATGGGTAATTGAAACTGCTAGTAAACA
ACTGAAAATTAGTGAGTAGGCTAGACTATAAAGGGGATAGCTTTCTCTCAAATAACTACCCCGAATCATGTGGTTTCTTT
CGAACATCAACAAGCATGAAATTGAAGAACAACCCACACCTTAATTCAACCACTCTTTCGAGATAGATGGGTAGGATTGG
GCTTAGGATTCACTCTCTCGAGCAAAATCCATCTCAACCCAATACCCACAAATCATCAATCAATAATCTCTGTTCTAAAA
CATCTCTCTCAAGCAAGCCAAGATCACAAAAGTAGAATTTCATTTGCAACTACAATTCATAAATTAAATCTCAATTAATG
ATTAAACTGACTTTTAAGCAACACTTAAACTAGTAATTAGCAATACCCATAAACTAATTCAACCCATAATCACATGATCA
TACCCCAAGAATTGGGGTTTTAGCCGAACATAATAAAAAGATAAACCGTTACCAAATCGATTATCCATCAACTTGGTAAG
AGGAATTCAAGCTTTACAATGCTCCAACTCGAAGAAAATTCTAAACCCACTTGCAAAATCTCCAAATTGAGTCTCTAAGG
TTCTTCAAAAACTAAGAAAAACTTCAGAGAAAACTTCTAAAAAATGTTTCAGTGGAAATTAGATGTAAAAAGATACTAAA
CTAAATGTTCAAAATCTAATTTATAGTTGCCAAAAATAAGCTACGAATGGACATTTGGCGAAGTAACTCAGGTTTGCCGA
ACCACTCGGTGAGTTGCCCTCTGATCTCTTCCATCACTTTTTTTCCTTGAAATTCAACATCATCAAGGTCTGTAACTTTG
GGTGATCTATCTGGGCTTCGCGGGACTACTCGGTTATCGACCGACTATTCCTTTCCGTCCCCGACTTGGTTCTTTCTGTC
AGGGCTGGGAACATTGGAACTTTAGACGGGCAGAGAGCCACTCGGAGATTCGCCAAATGCCTTTGGCGATCACCAGGCTC
TTCTTTCTTCATTTCTTCAGTTTGTTTTGTTCCTTTTTGCATGTTAGTATCCTTGTTTTGTTCCTCAATCCATGTACCTG
GAAATCAAGGATTTATCATCGGTTTATGGCACAAAATAAGCATTTGAGGACATTAAAACCATTTAAATAAACCCCTAAAT
GAGTCCAAATCCAGGACTCATCAGTTACTAAATAGGAGTAATAGTTTTGAGGGTCTAATACTGAGAACCTTTTTTAATCC
ATCTTTATTTTTTCTGCTGATTCAAAAAATACAACTAGATAAAATTAAAATACAAGAATCAAGAGTTGGCTAATTAATGA
AGTAAGATATAATGGTAAGAATAATAATACTAGATATATTATTTTCTTTCGAGTTTTTTACTTGAACTATCACATAATGA
GTTTCCTATCTAATCTATTATCAATTATATTTATCAAAACACATCTCGAAACTAATGAGTCAAATATGGCCACGTGGACA
AAATTCTATGAGTAAATTAAGTTGTGACACATTTTTTGCTGATTGTATTCAAAGACTTGGTCTAATCATATTCGAATTCG
ACATGTCTTGTGAAAAATATTGGGTGAGATAGTTCAAATAATAAACCCATACACCTGATAGTTCAGGTACTAAATTCACC
AAAAATAATGATACTTCAAACATGTTTTTGATCATCAGCTTCTTTATTTGGTAATGAAATAATAGTGTATCTTGGGCTAG
AGTAAACTTAGGGTCAGGATGAACCTCCGTCGAAGAAAAAATTATATTATTTAGATATAGATAAAAATATTTTTAATGTA
TATATAGACATATAGTTGCGTTGAACTTCCTTTGACTAGATCGCGTACTTACTGCTTCAGATTTTAAATCTCCTCAATAA
AAATCTTAGGTCCACTACTAACCATATCACAAGCACCCTAGAATAAAAATGCAGTAGGTTTTTGAATCTTTTGAAGAAAT
AATTCTATAAATACTCACATCCATAGCACTCAAAATCACACTTGAATTAGCTTCTCTCTCTACAAAATATACACAAAATA
TGAAGGAGTTCTTCTACAACCGTTTACTTCTGGCCATTTTCATACTTCTCATGGTTGCAACAGAAAAGGTACGTACCTTT
TTGGAATTAAGAATACATGATTTAATATTAACAATTTCACATATATATTATGCTCTACGTCAAATCGGACTTCACTTTAA
TATAATGTCGAATTAAGATCCGACCTCAGTTCACACCTTAAAATATGGCTAAAAAGGATAATTATCCAAATCTTATTAGA
AATCCATAATTCTCAGCTTTCAGCGATGTGAGATTCATTCCATTCATCAATATATATAACCTGAACCTCTTCATCTAAAA
AAAGGTTAATTATTTGTTATATGTTATTATAATTTGTGTCAATTTTTTTTAAACTTATGATAATGAGCAACGCCCAACTT
ATGATAATGAGCAGCGATGGGCATGAAGGCAATAAATTGATGCCAAGTTCCTAGCCAACATGTAGCCCTATGACCAGATT
TTTGCATCGATGTTTGTCGTTATTGTTGATGAGTTTGAGATTTCGACTCATTTGGGACTTTGTTTTCATAGTTTTAGTGT
CTTCAATGCCTAATTTATTGTTGAAACTGATGTTAAAATGTTGATTTGCAGCAATGAAGGCTAAGGAGCAAGGCAAAGAC
ATTACCGAGCAAAAAGGAACAAAAAAGCAGAAGAAGTTGAAAGAAGGCAATCCTGGTGATCGCCAAGACCACTCGGCGAG
CCACCGAGCGGCTTTTTAGCTCACCTAAAGTTCCAGACTTCCAGCCATGGGGAGAAGCCAAATTGGCGGTGGATTTAGAT
AATCGGTGAACCGCCGAATGGATCGGCGACACTAACTGGGATCACCCAAAGTCACAGAACCCTGAGGATAAAGAACCACA
GAAAACCGACAATAGAATAGAGCAATTGGCGCGTCACCAACTTGGTTGGTGATGCTCAACTTAGCTCGCATATTGGCCCT
GCACGCCTTAATTTTGGAAACTATAAATTAAATTTCAAAAAGATATATTAGATATCCTTGGAAAGAATCATTTTAGTTCA
TATTGTTCCTGAGTATTTTTCTCCATTGTTGAACCTTGTTGAAGGAGTTTTCAAGTAGATTTCGAAGTGGGCTTTTGATT
TTGAACATTTGTGGATCATTGTAAAGACTTGAATTGCAATACCCAAATTATGGAGAACATAATTGGTATTGATTTCTTCT
ATTTTATAATGTGTAGCTAAAACCCCAATTCTTGGGGTGTGATGATGTGGTTATTTGCTTTATTATCTTATGGGTATTGT
TGTTTACTAATCTAAATGTTGTTTTAAAGTGGGTTTAATTGATAGGTGTGTATTAATCTATGAATTGTAGTTGCAAATGC
AATTCTAACTTAGTATTTTGGGCTTTCTTGAGAAAGAGGTTTTAGAACTTAGTTTATTGATTATTGATTGTAGCTATTGG
TTTGATGTGGATTTAGCTCGAGAGAGTGAATCCTAAACTCAATTCTACTTATCTAGCTCAAGAGAGTAGATACATTAAGG
TTTTGGGCTGTTTATATTGTTCAGTTTGTCGAGTTTCGAGAGAGCTCGCCTGATTCATAGTAGTTGTTTGAGAGAAAGCT
ATTGCATCTATAGTCTAGCATAACTACTGAGATTTAGAAATTGTTAGTGAATTCCAACCCATAGAGCGAATTATCACGAC
CCAGGGGTACCCCCTAGATGCAACACGACGTACAAGACTACGAAAAGTCCCATACAAGCCTCATAGCATGTCATCACATA
AGATAATAGAAATAGTACGAAATTTAAAACTCTTTTAATCCATACAATAAAAAAAATCATTTAAAACAACGGAAGTCTAC
TAGTCTCACATTGCCATCTAAAATCAATCTCTGAATCAAAAGTAGGGTGACGACCCTTTACAATAGAAAGTCTAAAAGAG
TCTATTAGAATAAAAGCCATGAAATATCAAAAGTACTTGTCCTCAAATCCATGAGGACACATCAATAGTCTTGGAAGAAC
TCAATCCAAGCTTCAATTAGAGAGAATCAACTTAAATGCCGGAACCTACACCTTGGTAAATATGAAGAAATATGGGTTGA
CACATTTAATGTACTAAGTATGATAACCATGCAAAAATCATGCTTTAAAACATACATTTTAATTGAGAGTCATGCTTTAT
GCAAATTGGAGAAAACTTCATGAACATAAGTACAAGAGGCATAAGATACAACATAATCAACATATAAGTATTAGAACTTT
CTCCTCAAGTAACCCCAAGCTATACTTTGTGCAATGTATGAATAGCATCACATACTACCATCCACACTAAGTACCAAATT
AAGGCCACCAAAAGTGAACTTCCCATTCTTCCTTTTCACCTTTATACAATACTCATACATAAGGAACATAAACATTTCAT
AAGTCATGACAAGGAAGTAACTCATAATACAATACAAGTGTAGCATGCATCATCACATTAAGCATATAAGTCATCATTCT
TCATTAGCTTCATTTAGAGCACTTTCATTCATTAGTCGTTAAGACATTAGAGAACTTACTTACTACAGCCTCCTCAAAGC
CTACTCGTGCAATGCATAGATGACATCCCATACTACCACCCACACTTCATAGAACCTCTCAAGTAACCATAGTGCATATC
ACACATGATGGGAGTAAGCATTAACCGACATAGACCATGAGAGAAAACCATGGAATCCTGTGTCATATAACCCTCCATTG
TAGAGAGGTGGTCTACTTGCCTAAGGTAGGACCGGTAACATTTAGCTTAGGTTGATCCACTAGCTAGGACCTATGTGGGC
ACATAGTTATGGGGTAAGGAAGATGTTCATTGAAACCTGGCCTAACATTGGGAGAGCTTCCATCTTACCCTATCCACTCG
GTGCTTAGCCTCCATTCTCGTGGTGTATTTCATTAATTTAACATTATCACACATGAGAGGGTGCCATAAGCTTACCAAAT
CAAGATACATTATTTAACACATGAAACGGTGCCATAAGCCTACCGATTCTAGGTACATTAGTTATGATTGCTCATTGAAT
CTTCATGAAGAGGTGCCATAAAACTATCGATTCTAGGTACATTAGTTATGATTGCTCATTGAATCCTCATGAAAGGGTGC
CATAAGCCTACCGATTCAAGGTTCATCATTAACATTCATGGAAGGGTGACATAAGCCTACCAATACCAAAGTTCATTAAC
ATCATTTATGGAAGGGGAATGGTGCCATAAGCCTACCGAACACAAGGTTCATTCTTAACATGCATTGAAGGGTGCCATTA
GCCTACCGATCCAAGACTCAACAATCAACAATACTTTAATTCATACAAGAAGAGAATGCATACGACTACCAATTCAATAT
ATACACTTCATTGAAGAACCTTTCACATTCTATCGTCAACATTTATAAGTGCACAATTGAGAATGAACCTTTCAATAATA
GCACAATTAGGCTATGAATCACCATTCACCAACATATCTTAGAATACCACAATTAGGCATGAACAATGATGTTATTCAAT
AATCTAAATCAATTTAGGCATAATTCATCAACACACTTACATATTCAATCAACCCAAGTCACAACCATTCAATTTCATAA
TTTGGGGGAAACATGGGTTCATGGGGAAATTCATTGTAAATCATCATAAATACATCAATTCATTCATAAATCATGAAATA
TAAACCCTTGAAAATGTTTTGGAATTGAACCCATGCTTAGATTGAAAACCCTACTTTTTGGGTAAATTTGGAACTTGAAA
TCATGTTTTGGAATTGGCTCCTTGAATAAAACTTAGTCAAGGATGAAGACTACCATACCTTTCATGGAGTTTCCCTCTAA
ATTTGAGAAGAAACACTTTGAATCTTTAAGCTCTAGCTCCCACTTCTTCTTCTTCTTCTTTGGGAACTTCTAGAGAGAGA
ATTTTTTAGAGGAAGAACTCTTTTGATTTGATTTGGGTTTTGGAGAATAAAGGAGTAAATGAAGTGTTTTAAGACTTAAA
ACTATTTAGATAAGTAATATAAAACAATTAAAATCAACCCCATACAATAACTAATTAATTAGGAAATTACATAAAAGCCC
TCAACTTAGGCAGCCCTGTCGAGGGACCACGCCCATCTATATGACCCGTCTAGGGGACCACAACTCGTGGTGGTGCCCGT
GGTTCCTTGGGCAGTGACCCTCCTTAACATGACAAGCCTTTATGAGACTAAGGCATGACCACAATACCTCCCACGATCCA
TGCTTAAGACCATGAGTTGTGGTGAAGGTCGTGGTCTTGAGGCAGTGTCAAGGCTTCAAAGCCTTGCCTCCATGCGCCTA
AGTGATCTTCACAACCACCCTCCACCATCCGTCAAGGGCACCACGGCCCCTGGTTGTATCCGTGGTCTCTTAACAAGTAT
CACCCTCAACATCACACAACTCTCATGAAGCTAAGGCAATCCCACGAGCCTTCCCATGGCCCATGGTCACGACCATAAGC
TGTGAAGTGGCTCGTGAAGGGGAGCCTTGGCTTGGCAGCTTTTTAGGGCACACTGCCTTCCCAAGCACGGGTGGCACCAC
GAATCGTGGTGGCCACCATGGGTCGTGAAGACCCTTGTGGTCATTGTAGGTAGTGGCTAGGCTTAGTTTTAGGCAGCCTT
GGTCCCCTAGCCATGGCCTTTACCCAAATCCCTTTGCCCTTGCTTTTAACCCTTGACGTTAACCTTTACGTTTAGGCTCT
AGTTTAACTTACCAATTTCCGGGTTGTTACATAATTGCCCCTTAGGAACATTCATCCTCGAATGACACCTTTACACATTT
ACGGAAATTAAAGACTCAAGACTAGCAGCCCAACAAGCATGACACATCAAAATATTGCATAAATCATAGGAGGAAACATC
AACTCCACATCAATAAACTCAATGCAACACAAGGAAGTAGGAACTACATTTACAAACTCAGTATGCACGAAAACGTCAAC
ATTTCTCATTTTGTTGGAGGAATTTCCTTCTCCAATTCACATCATGCTCATCATAACATCATTTAGCAAATTATGCAATT
CTTCTCAAAGACACATTTAAGCATATTCAACAAGTCAACTCATGAAGCATTTAGTCAATTCATACTAGATGCACATCAAC
ATGAGGAACATAATCATGAAAACTCATTTCCTCGTATAAACATAAATTCATCAAGAACATGCATAATATAAGGAGATCAT
GGAAACACATAATCACACATAACTCCAAAACATGAAACAGGAGATCATGGAAACACATAATCACACATAACTCCAAAACA
TGAAACAGGAGATCATGGAAACACATAATCACACATAACTCCAAAACATGAAACAAGCTACAAGGAACCCTTGGTCTCAG
GCTTGAGTAGAAATAGAAGAAAGTGATAAGGATATCAGAAATCTCAACAACCTTACTATTCAACATACTATCTCCCCCTT
AGGAGTAAACCTCATACCAAGGCTTAACATGAAAATAACATAGGGATCTCAATAAGTCATTCACAACTATAAGAAATCCT
CAACATATCATTGCCTTCATCCAGCAGAACTCCCTTGTCCTTTTTAGCTTGAAGTACATAGAAACGATTTTTCTTTGGAG
CATTAGGATCCGAGTCATTAAGAGAAGCTTGTTTGGCCTCTCTTCCATTTGCCGCAAGAGTAGGGTAGTCTTTCACTTGG
TGATCATTCTTCCCACAACCATAACACCCATTTGTACCGGCTAGGCACTCCCCATAATGCCTCTTTCCGCAAGCATTGCA
AGTAGGTTTAGAAAATAGAGGTCCACCACCTTTCTCTTGGTTAACCTTAGGAGTGCTTGAAGAATCTTGGGTTGAAGCTC
TATTTTTTAACCTTTATTGACCTTGCTCATAAGATCTAACTCTCTTCAACTCCCTATTCTTCCTCTTAAGTTTGGACTCC
TCAATAGATTGAGCATACACCATAAGCCTAGAAATGTTCATATCATCATGGAGCATTGTCGTATGACACTCTTCCTCAAC
TAGGTCGGACACAACCATCACATATCTATTCATCTCATCCATTGGGCCAAGATGGAGCTTACATAGACAAAAAGGTAAAT
TTCAAAGAATACTCTTGAACATTCATGTTACCTTGCCCAAGATTGATAAAATCCTCCACCTTAGCTCCTTGCTTCAAGTT
CATGAACTCCACCAACTTTGCCTCCCTAAGCTCAAGAGGGAAGAACCTATTAAAGAAAGCAAGTTTAAACTCCTCCCACC
ACACCACATAGCCATTACCTTTCTCACCCTTCCATTGATCAAACCAAATTTGAGCAACCCCCTTGAGTTGGTAGGCCGCC
AATTCCGCCTTCTCACAAGCACCAACATCCATAATGGTCAAGATTTTGCATACCTCATCGATGAACTCTTGCGGGTCCTC
ATCCACCTTTGAACCATGGAATACCGGAGGGTTCATCCTCATGAAATCTCTCACCCTTTCCCCCGGGGTGGTAGTTCGAG
GAGCTCGGGCTCCTTGTTGCACTTGGTTAGCTACCACTTGTGCAAGCATAGTGAGTGCATCACGGAGCTCACCATTGGTG
GGTGGCTCTTCCGGTGATCGGGCCCGTCTTCCCATCATGTTTGGCATGATGATCTAGCAATCCAAAGAACAAGCGTTAGG
GAGGAATCACCTTATCGCACTCTAAGCACGACATAGAACATGAAGAAGGGAAACCTTTCCTAAAACATTTTGTAGCCTCC
CATTCATTGTCGTGGCGCGCTTCACAACCATGAATAGGACTCTACTCAACGCGGTGTGTTGGACTCCGAGGATTTAACAA
CCTAGTGCTCTGATACCAAGCTTGTCACGACCCAAGCCTAGGGCCTAGACGTGACATGGCGAATGAGGAACCCGAAGGAA
CCCTAAACAAGCCTCTCAAACTTGTCATCACACTTCATCGGTCGCGGAAGTACATTCAACATAAATTAACGGGAAATAGG
GACTAAGGGCAAACCATTTCAAAATGACATCATAGAACAAGAGTCAAGCTCATTTACAAAATACTTGTCCAACGCACACC
TCTACATACATAGATAGGACGGGGCCATGACATACTACCGGCTCCCCTCATAGTCAAAATACAATTGCAAGCTAAAGTCT
CAAAACATAGGACTAGGAAACATAACATAGCCCTCGAATCATTGAGGACTCACCAACAACTCGGATAAGCACCGTACTAG
CCACGTGAATGGAGAGAAGGATCAAGAGTAGCTCTGGTCCCTACATGGTGACATCATGTAGGCAAAATATGCGTTAGTAC
TTGGAATGTACTAAGTATGCGGGGTGCAACACAACAATAGACAAGGACACAATCGAAATACAAGAAATAGTTTCATAGGC
ATTATGAATAACAATATGAGGATGCATGATCAAAGTGAAGTCAAAACATGTCTAAGTAAATCTATACTAATAGTAGATAT
CATATGTGTATGCATGATCCAACCAATCTATAACCCCAACTTAGGATGGGGGATGCCGTCCACACCCGGACACCCTGGTG
GCAAGGTATAAACCCCTCACATGGTTGATGTTGGTCACACCCCAAGCATCCTAGGTGGTGAGATATAAACCTCTCACATG
GTTGTTGTTGGTCACACCCCAAGCATCCTAGGTGGTGACATATAAACCTCTCACATGGTTGATGTTGGTCACACCCCAAG
CATCCTAGGTGGTGAGATATAAACCTCTCACATGGTTGTCCGGTTCTTTTCCCCCGACCGGGCATGGTCATGCAACACTT
TATATAGGAAATTCTCATTAGGCTCTAATGCAATCTCACGTATGGAATGAACATATACACAAGCTTAGTTTGTCATCAAC
ACATCTCTGGATTTCCATACATCTCATAACTCAAGCTTTAAAACATCGATTCATCAATTCTCCATAGTTGGACATTTTGT
CAAACACCTTGAAGACATGTAATGGAATCAAAGAGCATGGAAAATAGGGTAGTAATTATGCAGCCAAACCAGTGATCAAC
CTACAACAATACATTTTTAACACCCACAATACCACATGAAAATCTCCACATCCATTCCAAATTTAGGTTCAAGTTCTAGA
GTCACAGCATGCTCAAAACAATCACTTTTCATGTTTAAAATTCAATGTGCAGGAAATTATTACAAAGAACAAGACTAATT
TATGAATCTTAACTTAAACCATGAATTAGTGAGTAGAATAGAGTCTAGGCACTATGGGTGGAAGGACCCATGAGTTCAAC
ACCACATACCTTGAGTTTTTATGAAGGTCTTGAGAGTGTCTTCAATGGAAGCTTGAAACTTGGAGCAAGAGTCTCTTCAA
TCTTGAGGAAGGTTTTGGATTAGGGTTCTTGAGAGAACTTGAGAGAAAATGTGTCTAAGTATGGGAGAGGTGTTTTGGGA
AATGTTTTAGAGATGAGAATTGAACTAATGGTATATAGGAAATAACATATGCCCTTTGGAAAAATGGTCCAACACTTGGA
AAAAAAAATGAGGCGGGTGAACAGTAAAAACGCTCACTGGAAATTGCCTTTCCTGCCAGACAGATTTTACGAAAATGGGC
ATAACTTCTTCGTCCGAACTCTGAATGAGGTGAAACGAAGTGCGTTAGGTAGCTAACTCAAAGGGCTTTCCATGGATATG
TTATTGGCCACCCAATAATTTGTGTTCTAGGAGATATGACCCTCCAAAGTAGACCCTCGAAAAAGGCTTCACTTGGAAAT
TTTGGATTTTGATACGGTTGCTCTAAAATTTGGGTTAGACCCATTTCCCACTCAATTTGACCCCCTAAACAAGAATATGA
AGTCGGATTTTTGAAAAACGAAACGGATTTTTTTTAATATATAGCTAAACAAGTTTCCGGTAATTTCCGAAGCACATTTT
TAAGAACTTTTTGGGTCATTTCAGTTAGCTTCTCTCAATATGATTCAAGCTAAGAGGAAGGATATGTTCATAACTTTCAA
CTGGCAAGGGAAGCGTTACAAATTGCAAGGCGTGAGATCAACAGATTCAACCACAGCTTCTCTCCAATCTTTTAACATGG
TTTCAGAAGTTTCAGGTAACGCAATCCACACCCTTTTACATGAATTCTAGTTTGTGTTTGGTGAACCAACATCTCTTCCA
CCATTTAGAGCACATTATCATGCTATTCCTCTGTTACCAAATTCCAAACCTCCAAACATCTCACCTTATCGTTACCCACA
TGGTCAAAAAACTGAAATTGAGAACCAAGTTGCAGCTTTATTAGAATCTGGTTTCATTCGCCCCTAGTTCAAGTCCCTTT
GCTAGTCCGGTTCTGCTAGTTAAAAAGAAAGATAACTCCTGGTGGTTTTGTGTGGATTACCATAGCCTAAACAAAATCAC
TGTCCCGGACAAATATCCAATTCCAAATATCGATGAGTTGTTAGATGAATTACATGGGGCCACAATTTTTTCTAAAATTG
ATCTTCGTTCCGAATACCATCAAATTCGTGTCCAACCTGAGGATGTCTATAAACTGCCTTTCTCACTCATTGAGGCCATT
ATGAGTTTCTCGTACTGCCTTTTGGACTCACTAATGCACCATCCACATTTCAGGGTGCCATGAATGATTTTTTCAGGCCA
TACCTTCGAAAAAAAATTCTAGTGTTCTTTCATGATATTCTAATCTATAGTACTGACACACAAACAACACCTTCAAACAG
TCCTCCATCTTCTTTCTGTCAATTCCTTTTTTTCTAATCCAAAGAAATATTTATTTGGTCAACACCAAGTTGGTTTTTTG
TGTCATGTGATTTCTCAAGATGGAGTAGCGGTAGATTAAGAAAAAATATATGCGGTGTTGGAATGGCCTGTTCCAAAGAA
TGTCAAGGAACTTCATGGTTTCTTAGGTCTCACAGGTTATTATAGGCGCTTTGTTAAGAACTATGGGATCATTGCTCATC
CTGAATTGACCAAGAAAAATGCTTTTACCTGGCATGAAAAAGTAGAGCACGTTTTCCAATATCATAAGAGGATCTTGACA
TCAGTACCAGTGCTTCATCTTCCAGATTTCACTCAATAGTTTATAGTTAAGTGTGGTGCTTCATCTGATGGAGTTGGGGC
TATTTTAGTGCAACACTGTCATCCAGTAGCCTATTTCAGTAAGGGATTTTCCTTTTCTAGTCGCATTAAATCTACTTATG
ATTGCGAATTGCTGGCTTTGGTCCTTGCATTGCAAAAATGAAAGTATTATCTTTTGGGTCGGCATTTTATTGTCACTACT
GACCATTGTAGCCTAAAGTATCTCTTGCATCAGCGGGTGACTACTGCTGAACAACAACGTTTGTTGTTTAAATTATTGCC
TTTTGATTTCACTATTGTCTAGAAGTCAGGAGATGAAAACAAAGGCGCTGATGCCTTATCTCGTCGCCCTCAACATATTG
ATTTTCTATCTTTGGTGATGCCTATCCCATTAGATTTCATTAATTTGATAGAAGCAATTGAAGCTAATCCATATACTAAG
CAGATTCGAGATCAACTCTCTTCTGATCCGTCGATTTATCCTGATTTCTCGTTGTCTGCTAACCATCTTTACTACAAATC
TCGCCTGGTTATTCCTGATTATCCTGAACTCAAAGCCATGATTTTAGCAGAGTCACATGATTCTCCTATAGGAGGGTGCA
GAGGTTACTTGAAAACTCTCAAAAGAGTATCTGCAAATTTTTTCTGGCTTTGTTTAAAGCATGATGTTAAGTCCTTTGTC
CAAAATTGTTTGATATGCCATCAACATAAATATGAAATATTAGCTCCAGCTGGTCTCTTACAACCATTGCCCATTCCTAA
CAGAATTTGGGAGGATATCTCCCTTGATTTTATTGTTGGGCTTCCTCCTTCTAATGGCTTTGATACTATTCTTGTGGTGG
TTGACAGGTTTAGCAAATACAACCATTTTCTAGCTTTATCTCATCCCTTTACTGCTAAAACAGTGGCTGGTGTTTTCTGT
AAGGAAATTGTCAAG
>mtp924.scaffold_1
TGAGGAACAACAACCCTGGTACTAATGTTATCATAAATATATCTAGAGATGCTTTGGAACAAGGAAAAAGAAGATTCTTA
AGAATGTATGTGTGCATTCAAGCTTTAAAAAATGGTTGGAAAGGAGGTTTGAGGCCTTTTATAGGGCTAGATGGGACTTT
TTTAAAAGGAAAATGCAAGGGAATCTTGTTGGTTGCAATGGGACAAGATTCAGTGAAACACTTCTATCCATTTGCTTGGG
CAGTGGTGGACAGAGAGACATCTAGGACATGGAAATGGTTTATTGAGTTGCTGAGAAATTCTCTAGACCTTGCAGATGGT
GAATGAGTAACATTCATGTTTGATATGCATAAGGTAGTTGTTTTTGATTTTAATAAGTTTCTGATTTTTAGTTAAATTCT
TATATAAATAATACTTTAACTTGTTATGATTTTTATTGTTACAAGGGCTACTGGATGTTGTTAGTCAGGTGTTTCCTAAA
GCACATCATAGATGGTGTGCAAGGAACATAAAAACTAATTGGAGCAAGGTTTGGAAAGGTGTACATATGAGAAAGTTACT
GTGGTGGTCTGCCTGGAGCACCTATGAAGAATAATTTCATGATCAATTAAAAGTCATGGGTGCTATGTCTAAACAAGTTG
CAAAGGATTTGGTATGGTACCCTGCACAAAACTGGTGCAGGGCTTATTTTGACACTGTCTGCAAAAATCACTCATGTGAG
AATAATTTTACCGAGACATTCAACAAATGGATTCTAGAAGCAAGGGCAAAACCTATAATCAAGATGTTAGAAAATATTAG
AATCAAGGTAAGTTGTTACTGTTTATATTATCATATTTTATATTATCTTAATCTAAATATTAGGTTCTATGTAGGTTAGA
TTAATGTGGGATAATACTGAAAATTAGAGTTTGGGTTGTTTACAGTTTGGTGATTTTGAGTTTTCAGCTCACAAAGTTGT
AATTTTTCTTATTCTTTTCAAATTCTGCTACTTTTTGTTGTGAACTATGCCCTTGTTTTTCTTTATTTGAATCTCTTGGA
TATTTACAAAACGAATTTATCAGGAACTAAATTTTACATTTGAGATTAAGGCCTTAAAGAGCAGTGTTCAATTCTCTGTA
TATTTATTTTCATTGATAGATCTAGTGTTTTAATAGAAATAACAGAATATAGTTTGATGTGACTGTTATATTGATAGGTT
ATGTTGATCTTACTGTTGTATTGTTATATAGATTATGAATAGGTTGCTAAACTTGAAGAAGAGGGTAAAAATTGGAAAGG
AGATTTTAGTCCATATGTCATGGAGTTGTATAATGATTTCAACATCATTGCACAATGTTGTCAAGTTCAATCTAATGGAG
ACCAAGGATATGAGGTAGTTGAGGGTGAAGATAGGCATGTGGTGAATCTTAATAGGAAGAAGTGTACATGTAGGACATGG
GACTTGACTGGTATACCATGTCCTCATGCCATTAAAGCATATCTTCATGACAAACAAGAACCACTGGATTAGTTGAGTTG
GTGGTATTCCAGAGAAGCTTACATGTTGGTATACATGCATAAAATACAACCTGTTAGAGGTGAGAAGTTCTGGAAAGTTG
ATCCTTCTTATGCTATGGAGCCACCAGAAATACATAAATTGGTAGGCAGGCCAAAACTTAAGAGAAAGAGAGAAAATGAT
GAGGCAAGGAAAAGGGAAGGGGTGTGGTCAGCTTCAAGAAAAGGACTAAAAATGACATGTGGACATTGTAGTGCAACAGG
TCACAACCAAAGAAGATGTCCTATGGTATGTAATTTTCTTTACTTGGTCAATATTTACACTACTTAATACTATATCTAAC
TAATTTTGTCATTTTTATAGCTTCAAAGATCAAAACAACCAGCCCAAGATGTGCCAGTGTCAGCACCCCAAGCCAGTCAA
GAAGAATCTAGTAGTGTCTTCATGCCTACTCCTGGCTTTATTTCTTCTTCAAGTTAACAGAGTAGCCAACCTGCTGGTCC
TTCAAATTCAAATAAAATTGAAAAGAAACCTACTGGACCTTCAAAGTCAAAGAGAAAAATAGTTGTTGATGAATCTGAGG
ATGAGCAACATGTTGCACCTTCAAGTGCAGTTGCTGATAAGGATAGATGTGAGCATGAAAGTGATGACGAGCAGACAATT
CTAAGGCCGAAGGCAATTTCTGAAGCTAGGACTAGGCTTCAAGCTAAAAAGATACAGATTCGACCAACTGGTACCAGGAG
GATTGGCTTCAAAGGAGATGACAATGGTGTGAGCATTCCAACTAATCTGCCATACTCACCAAGAAAATTGGCATGGAAAG
GAAAATAAACTATGACTTCAAATCAGTTGACAGTTGAAAAGGAGACCAGAATTGGCAAATTGAAGGCAAAGAAAGGAAAA
GAATCTACGAATTCAGATAAGTTGACAGTTGAAAAGGAGAAAAGAATTGGCAAATTGAAGGCAAAGAGGGGTGGGAAGAA
GTAGTTGCATTATGAAGTTGGTTTTTTGTTTTCCAGTGTTATGTAATGGCATGATGAAACTTAATATTTTGACTTTTTTG
ATATTACTATGTCTTGAACAAGTGCTTGTAAGTTTTTGTGGGTTCAAAATATATGACAATGCCATTACTACTTATCTATG
TAGTTGTTGTTTTTTGTTTTCCAGTTACATTATGTATGTTGCTTTATCTGGGAAGATGTCTTGATGGTAGGCTTAAGAGA
TCTTGTGAGTTGTGAATCCCCAGTGATATTTCTTTTGAACTAGAGTGAATTGATAATTTCTATTGTTGGGAGTGTTTCTT
TAATTTTAGCTGTCTACTAAGCTGTACAGACGACAAAATGGCTGAGAGCATATTATACTGTTAACCTGCATTTGTGTAAA
ATTAAAAAGCAATCCATAATTTAGATGCTGTAAAAATTTGCAGATTGTTGTAAAAATGTTGTAAAATTTGCAAATTGCAG
ATTGCTGTAAAAATTTGCAGATTGCAGATTGCTGTAAAAATTTGCAGATTGCAGATTGCTGTAAAAATGCAGATTGCAGA
TTGCTGTAAAAATGCATATTCTGTAAATGGTAAAAAATGCAGATTGCTAACATTAACGAGATTGGTAACTTTTCCATTAC
AATCAAGAGATCAACAAGATTGCTAACAACTTTCAACAAGCAAAACACGATGGCATTACTTCAGTTGTAACCGGTAGATT
GCTAACATTACATCAAAATACTAACGACTACACCACACTACTAGAACAGAGCTACACCAAACTGCTAACGACTACACACT
ACTAGAACAAAGCTACACCAAACTACTAACGACTACACACTACTAGAACAGAGCTACACCAAACTACTAATGACTACACA
CTACTAGAACAGAGCTACACCAAACTACTCACGACTACACATTACTAGAACAGAGTTACACCAAACTACTCATGACTACA
CATTACAAACGATCCAAGAAAAGAAGTTCAAACATAACTACAATACACTACATCAACTTGGCAACTACAAAACCAACAAT
AATATCCCAAAAGATCAGAAGCAAGCTTATCAATTGAAACCCTTTCAATTTCCACTTCAGTTTATTATCATCCAAGTTCT
TCAAATTAGAACATTCAATATGATGTTCCAACTCCAAGTTTGAAACTTTATCCTCCAAATTTGAATTTTCAAAAAAAGTC
ATATCATTCAAGTTAGAACCAATGTTTGGTTTATGAATTTCAATGCCACCTATTTCCTTTAGGATCTTCTTCAATCGGTT
TCTTTCCTTCAGAATTGAATCTAACTCAATCTTTTGGTTGTGAGTCATCAATGACGCATGACTTGGAAGTTTACTATCGA
TCCAATCCAATAACCACAAGAGAATGAGCCACGATGACAACATTTGAAGAATCGACGTCCACCATTCTCACGGGTCATAG
CAGTAAAATATTTTGCTATCAATCCACACTTACATGTATGAGACTCAACTTGTTGAGGAGAAGAAACAGAAGAAGATGTC
AACATTGAAACAACACAAAATTTAACAAATTTAATGAAGAAGATGATTTCCAAAAGAGATTCAAGGACTAACGAATGATG
TTTGGGGGAAATATTTAGGGTTTTGTTTAATGAAATGGGTAATGGGTGTTTTATTTGGATGGGTTGGGTATTTTGAAGAT
GGGTCGGGTGGATCCGAGTGGATAGGGTGGTTTAGGTCAAACAAATTAGGCTTTAATTAATTAAATTTCCAACCAATTAC
AACATGACACGTAATAAATGAAATAATTAAATATATTTACTAAGTAGTCTGTTAGTCAAAAGAGAAAAATAGGTCCCTAA
AGGTTAACCCCAAGGGTATTTTGAGTCCAAAAGGTAAACGAGGGGTATTTTTGTATCAATTCTGATACTATAAAGGTATT
TTAGACCCTTCTCCCTTCTTTATATTGCACTTGTTTTTAAACTGCTTTATATTGAAATGAGTTCAACTATGTTGTGTTGA
GTTGAGCCAGGTAGGTTTTTCAGTTCCTTTTAGATTCTTTTCAAGCTTAAGTTGTGTTTAGCATTTCAACTCGCATACTC
GTACATTCAATGTACTGATACAAGTTGGCCTGCATAGTCTTATGATGCTGACGCAGGTAACTAGGATCAGCATCCAGTGC
ATCGTTGATTCAGTGAGCAGTTTAGAGTCTGTTGGTGAGCCTCTTTGCATTCTGGAGGATCCTTTTTATTGATTTCAATT
TTATTAGCTAGTTCTTTAGGATGTCGTGGGCCTGTCCCGACATCCCTCTCAGTTGTTTAGAGGCTTCACAGATAGAGAGT
CAGACAGTTAGTAGTTCAGTTGTCTTTAAATTTTCATTTCATATGTTAAAGACTTGAGTTTTCCTTAATGGCCAGCCCCG
CCCACGGTGTAGGCTCAGGGCGTGACATGAGTTGTTTTAGAAATACATTTAAATGGCTTGAAAATGAAACAAAAAAATGA
CTTGCTTTCCAAATTCATTATTCTTTAGGCTATATGTAGATGTTTTAGGGTGAAATTTATTAATGCACTTGCCAAATACT
CCTTCTGGTTTAGATTACGTGAATTGTTGAGATTTTTTACATAATTCAAAATAAGTGGATTTTTCAAAATTCAAGAAAAT
GGTTGAGACTTTTTTTCCCATATGTATCCTTCTTTTAATGGGGTTCTTAACTCCTTTACATTATCGAGTATAATAGTTTA
GTAATAATCAAAAGGGTAATAGTGTAAAAGTTGTTTATTTTTAAAAAGAATTATGCCTTCAATATTTTTTTAAGGGACAT
GTCAACCCCAACAATTCACTTAATATGGACTAAATTGAAAAAAAAAATATTAATACTAAATTACTTATTTTCCGAAACAA
AAATAGTGTTTTCATCCCTTGAACCAAAAACACTTTTAGTTAAGAAATATTTCTATGTGTTATTTCTGGTAGGTGGAGAA
TGGTACATTCATATTTAATTTGGTAATAATTCAAAAAACCAAAAAATTATTGTTCTTTTAAAAATAAAAATTCTAGGATT
AAATATAATAAGCCATGTTAAAAGGCATATGACATTGTTAATCGAAACGAAATTCATTATATTACTTGTCAATTACATAC
ATGATAAAATAAAATTTGTTAGTTGAATCAGAATTTCTAATACACACAACAAAAAAAATCTTAAAAATGCATAATTTAGT
TAACATTAATAATTTTGAATTGATATGGTTATAGTTATGGTCACATTATTCATTCTTAAAACCTCACTTTTCATGAGAAG
TCTAAGATACTTTGAAAAAATAAAGTATAGTGTATAAAATTTGAATTTAGAACATTAAGATAAATTTTGAATTTGCTACT
GAACCAACATCTAGTTTAGTGTTCAAAGAATATTAAATCTATATGCACACACTAAAAAAACTTGTTATATATATATAATC
TGTTTTTTTGCTGAAAGGATTAGAATAAACACCCTCTCCTAAATCCACCCCCGACTACTCCTATTTTAATCTGCATGTTT
TTCTTTTAAAAAAACTAAATTTAATTTTCTTTTTTAAAAAAAGAATATGAGTTTCTTTCTTTAGATGAAACTGAAAGAAA
AAATGTAACAACCCGGAAAACTAGTGAGACCAAGCTAGAGTCTAATGGAAACGAATAGGTTAAACTAGATCCTCACATGT
GAGTTTGAAGTTGGAAACTTGATTAAATGTTTTTAAATGGTTTCCCGAGTGAGGGTTGAGGAAGTTAAGGGTTAAACGTC
AAGATACGACTATAACGCCCGGAAACTAGTGTAGTGTAGAGTCTTGTAGTGGAGTTTTGGTGTGTCGTACGAGGGTTAAA
ATCAAGATAAATGGCTCCCGTACTTAGAACGACATGTTTAGGGAAAACGTTCAAGTACGACTCCCCAAGGACTACCCAAG
GGGTCCTTGAGGAGGACCCCAACACTGCCCAAAAAGTTGTCAAAAGAGCTTGATCCACGACCCCTATCGACACCCCCTAG
ATCAACCTACGCCCCGTAGGTCATGGGCGTTGATGTTTGCGTAATCAAGACACAACTCCCGATGCAAGTGTCAACGATCG
TACAATAGTTTAGTAACACAACCAAGGGTTGGGGTCGAGTCCCAAGGGAGTGGGCTTGAAAATTAGTGGTTAAGTGCGAA
AGTGCTACAGCTAACCGTAGCTAAAGACTTTGGCGAATGAAAACATTACAAATTTAGAAGGGTGACGCAAGCGTCAAGTA
TCAAATGGGGGTTTTGTCACATGTAAGTAAAAACACAAAATTTAACAAAGAGTTCTAATAGATGAAATGGGGATTCATGG
GATATGAATGGAATACATGATAGACTAAATCATTGGGTACATGTTTTTGATAGAGAACTCGTAGAGTAATTATGACTAGG
CTAGACTTTAAGGGGGATAAGCTCTCTCACGAGCAACTTACCCCGTTGCAAGCGGATTCCTCTCGGACACCCACTTGCCG
CAAAAAGAACAGCCTCCGCCTTAACCCACTCACTCTTCCGAGCTGAGTGTGTGGACATGGGACTATGGTTCATTCTCCCG
AGCTGAATCTCATGTCGACCCACTCGCACTGGCCATCAATTTAGTAGTCTTAGCTTTACGACCTTTCTTTTGAGAAAGCC
GAAAACACATTTATGAGATTATATTTGCAACTACAACCTCATTAAGTTCATCCACAACCACTAAACGAAATCACATTTAA
ACTACAAATAGACTATCAGCAAGCAAGACCCAACAACTAATCTAACCCATATTCACAAGATTACACCCCAAGAATTAGGA
TTTTAGCTATGTATGTAAAACAGATAAAGACGTATACCAATATCAGTTTCCATCAATGGGTATACAAGATTAAGTCTCAA
AACAAGCCAAAGGTGTAGAAACTAAGAGACCCAAGTCCAATTTCTTGAAGATGAAACCATGGAAAGCTCCAAGTTCTTAA
TAACCCTCTCCAAAACTTAGAGAGAATATCTCCAAAAACTCCATCTAAAACATAATAATCTAAAAACTAGGTAAAACAAG
TTAAAATTCGCTCCTAAGAATAAACACTGAAATAGTATTTATAGTTTTCAGAAAATGTGCTTCGAAGGATATTTCGGCGA
CGTTAGTCGGGATCGCCGATGCACTCGGCGATCCACCTTTTCGTCGACTTCTTCACCTTTCATTAGTTTCCTTCAGCATC
TTTGTGTCCTAGTTTATTGGGTGATGTAGCACTGCCTCGCGGAGTCGCTCAGCGATACGCTGACTGCTCCTTTTCACCGC
CGATTTACTCCTTTCCTTCGGGGCTCAGCACACTGGAACAAAAGGCAAATATGCAATCTATTGGCGATTCGCCAAATGAA
TTTGACGATTTGTAGATCTTCATTTCTTCGTTCTTTTATCTTCTTTTTCTCCTTTTTCCTCAATTGGGTCAATGCTTTCC
CTCAAACTTCAAATACCTGAAACTTAAAGGTTTTCATCAGATATCAAGATAAAATAAGCATTTGAGGACACAATTTTTAT
TAAAATATAGCCCTAAATGAGTCTAATTTGTGGACTCATCAACACCCCCAACTTAAACGTTTTCTTGTCCTCAAGCAAAT
TCAAGTTCAGCTGTTCAGAAAGGGTGTCTTGAACAGTGCTACACAAGACTCGATCATGAATGTACACAACAAGACTCAAT
TTACTTATTCAAAGATTCAAGTAGTGACTCACCAATATCAAATAATCTCATGGTCACAATACTTGCCTCAAATGCAAGTT
CAAGCTCAACTAAAGTGTTCGACTGCCCTCACAGAAGAATGATTCCATATTCGCACATGATGATTTAATCATTTAAAGGT
CAGGAATCAGATGCAACGCTCACACTCATAAACATGAAAATAATGCATGTTTTCACCAATAGATTTTCCCGTATTTTCTA
ATCGTCATTTGTTTCAGCTCACTCAAGAGTGAAAAGGTCTTTTTAAGGCTTGTAACGGGGCTGAGTGCAAAGGTATGGTC
ATTTAGGCTCAGTGACTTTTATCCTCATGAAATGTGGTGCTCTCAATACTTCCTTTCTTTTTCCTTCATCATTTTCATTT
GTGCATTATAGGTCATCCTATTATTTATTTCCCATGGATTGTTTGGAATCCCAATTTCTTTGGTACTTTATTCCACAACT
TTCTTTCTTTTTTTTCCTTCTTTCCTTTTCTTTTTCTCTTTGTCTTTTTTTTTATATGGAGGGGTTCCATTTTTTTCTCA
ACACCATGGGTTAAAGGAGATTTTCCTTGCACTTCTTGACTTTCCCTTTTCTTTTCACCACACCCCCAACTTTGGATTTT
GGCCTAAGTTGGCTATTCATTAAACCAAAAATCAAGAGGATTAAAGGTAATAGATTAAGAAAGGTCTAGTTTTCATCAAG
TTTCTTGCCAAAGAAGGTTAAGGTTCAAGGGGTGTTTAAGACAGATTCACACACTCACAAGGTAGGCCACAAAAGAGGTA
TGTGTCAAATTGGCTCACACTCTTCAAAATTGCCTAAGATCATGTCAAGAGAAAGCTATACTTAGTCGCCTGGACCAACG
GGGAAAATTCTAGGTTCTATCATGCATGTTTCAAAGTAAGCTCAACACACTAGGCATCAACACTAAAGTCAAACAAGACT
TCACACTTTCGCTAGTGTACAACGGTCATTACAAGAGACTCGATTCGATACTAGGCTAGTCAAAACGAGATGCAAAGAGT
TCACATATTGTCTATGCAACTTCATTTGGCCTCATCGTAGCCGTGCATTCATGTTCGTTCTATTGAGAGCACTATTCAAG
TCATCGGTATTGATCGGGACCGAGACTTAAATTTTGCCAAAGAGCAGCCGTATTTATCACACAAGAGGTGGCAAAAATTT
TTGGACGGGTAAAAATCATTTTGCAATATAAAATAAAAGGAGCCATAAGCTCAATCATCCACAGAAATAGATAAAATACA
ATTTTAAAGCAGAACAACCCAAATATATACACAAAACACAAATGTCAACAAAAAAAATGTGGGCCTCACCCCACCACAAT
TAAAAAAGTATTTGTCTTCAAATGCAAATAAAAGTATCCAGAAGTGAAAATATAATAACACAGAGAGGGAGGTAAAGAAA
GGTCCTGTCTATGCGGTCTCTCTCTCCGTCGGGGTCTCGCTGGTTGGTGTAGCAGTCTGTATATGGGAATTTGTGCCCGG
AGTAGCCTCAGACGGAATAGCAATGCTACATCCACTAGGAGCTGCTGTGGACGTCTTAGTCGGCAATGTCTGGATCACCG
ACTGCACAACCGTCTCTATAAGATCTGGCAACTCTCTGAATAAGCCCTCATCTCTGATCTGATGTGTCTCATCATCATGT
ACTGATATCAACTCCACGTCGGTCTCTGCATCTGACTTTGCATGTATTGTGCCATCCCCCTACACATCTTCGGTGATAGC
CGGAGGAATACTTGAGGTCTCAGGAGCATCCTCATCATCTGCATCCCGCATCAATGCAGTGAAGTTTGTGGCCTTCAAAT
AGTCTACATATTTTCTTAACTCTTCTACTTTGGCTTTTAAAGCCGAAACTCTAGATGTCTCCCCCCGTCTAATCTCACAA
CCAGTGACCCTAGTAGCCAGATCACCAACAAAGGCCATAAGGGGGGTCAGTGCAGCCAAGGTGGCACTGTCAATCATCCT
CGGGATGGATCTCTCTAATCGGGTAGCTCTCACATCAGCTGAATAGGACAACTGCCCTATCTTCAGGATCATGGCCTGAG
TAATCCTGGCAGGTTGGAGGATGAGGAAGCGCTTGGAGCATGTGAGGAAGAGGAAGAAGTAGCGGGTATACCTGAGGGCT
AAGAGGCCAGAGCCGGCGAAAATGCCTCTATTGGTAATGAACCAACATTGACCTTTGGAGAAGTGTCTGCTGGAGCTGCT
CTCCTCATGTAAACCTCCTCTCGTGTGAACTCGGCCTCAATACGCCGGATATCGGTGGAGGGAGATGGGGTGACCTCAAT
GTCCCTCGTAGTGTCACGAGGTAGTCCAACTCATTGACACAGCTCAATGACCAGAACTGGAAATGGCAGAGATGTCAGCT
TCTGTTTGGCTCTCATGGCCATCTCTTGTGACATCAGCAGTCCTAGATCGATCTGCTTCCTTGCCATGATAAAACTAAGG
AAAGTCGCCTTAGGATGGTGAAGAATAGAATCATTCTGGATGGCATTATTGTGCTACTGATGAAGCCAAACCAGAACCTG
GAGGCAATTTTCATGTCCCTCTTCTCAATAGGAGCCCCTACATCCATCCACCTCGGGGTGGTGTCAGAAATCATCGGAGC
CAACCAACCCTTCAAATCATCCAGGGAATGAACGTTCGGCAACCCCTTATAAGGAAGTACAGAGTGCAACGGTCTACCTA
ATACAACATTAATATGCTCACTGTGACACTCCACTTTCTTGCCTCTGACCATGACCAACTTCACCGGTCGAAACTCACTT
GCCTTCTTCTTATTCTTAGGCACCAACTCCCCATAAGCAGTGTAAAACGCTCTTACCCAAGGAGGAATGTAAGGGCCTCG
AGGCCTTGCTAACTACTAGAATCCGTCGTATCAGGAAGTTTCAAGAACATTAGGATGCTTTCCTTCCAGGCCCTCCATGG
ATAGTAACTTCTCCTCTATGATGATCTGTACGCCATCACCTTTCAATCTATTTAACAACCTCGGTGGAGGAACTATAGGG
AGTGCAGGGGCCACTGGAGGTGGTGCCTGAGCTGGGATTGAGTTTGTGGTTTGAGTCTGTAACCGCCGAGTGATTCAACG
AGCTCATCGAATGACCCAACGTGCCTATTTTCAACCCACCTTCTCGAATTCAACTTTGCAACCCCAGAAATTGAAATCAA
AGCATGCACTAATGAAATTCAAACAAGACCCATACTACCCATCACCCTGGAATACTCAAACTTCTCTCGGATTTGTCGAA
TTTGGCCATTTTACGATATTTGCTCTTAAGAGTGGTGTCACCCGCTCTATCATTGCACAAATTTTTGACATTTAGCACAA
ACGCGGGCTACTCAAACTTCATCCAATCAATTTAAAAACACAGAATCACAATCCAACTCATGAAGAAGCACAAAAGCTAC
ATGCATTCGACAATCAAACATTACGGGCAAGATTTTCAAGTTAAAAATAGGCATTTCACATTCTAATCTTATCAGAGAGG
CCCAACACACATCACTAAGAGACAATTATTGCAAATGCGTAAACAATTTTTGAATGTAGACTCGAGATTCGGAAACCAAC
CTTTGATGCCGATTAAATTGCAATTGAAAAGCTAGGCGGCAAGTATTCCAACTCCGAGCACAAATCAACAAACTAAAATG
CTAGATAAACGCTAAAATAAAGAAAATACTACCTTAGTGTGAGTTTATGAGATTTAAGAGCGAGGGAAATTGAAGACTTT
CAAATGTTGAGTCTCTTGGCCATTATAAACCGTCCAGTTCGCGCCCATTTGGCGACATTGGTCGCACTCACCGATCCACT
CGGCGACTCGCCGAGTGGTCACTTGCCCGCAGAATGCTAAAATTTTCAGTTTCTTGGGGGTCAAGATAGCGGTCTACATC
GAGTTCACTGACCTTATCGGCGACGCGCCAAACTGCTTCGTAAGTTTGCCGAGTTTTACAGGCTCTGGTTTGAACTTAAA
TTGAGCCAAACGGCGGGTCAGGTCGGGATCGCTTACCTCTTTGGCGATCCACCGACTGACCATTTCACTCGCCAATCTAT
ATTTTCCAAACACTTTCATCTTCTAAACCTGCGCCACTAACACACCATTATTTATAAAAGCAAAAAAAAATTCAAAAACT
TGGGTTGCCTCCAAAGAAGCGCCTTTTTTAACGTCATGGCACGACGCGAGTCCCCAACCACATTCTATTGGTGGGGTTGT
CCCTGGTGTTACTAGGTAACCCCAATAGTTCATTTGGGTGAAGAGGAGGCACCACATAATTCATGAGTGTCCTGATTAGC
TGGATCGATCTAGAGTGAGAGCCAACAATTTAATTCAACACCTCAATATTCTCCTTCATCTCTTCCAACATTTGATCTTG
TTCGGTGATCTTTTGGAGAATGATTTGGAGTGTGTCCTCGACGTGATTGTTCTCCCTATCTCTAGATTGATTCCTCTCGT
GAGGAGGTATATACCTCCCTTGACTCTTGCACTGGTTTTCCACCTCTGATAATTTGGTGGACAACTCGTTCAGCTGAGTT
ACAATGCGGTTAACTCAAAGTCCCTCTCGACTTCTTGGCTCGTCTCAGTCGAGTTGTCACAAGTTCCCCCAGCCATGCTT
ACGGTACCTACCTACATCAACAAATTAAAAGGAAAACAAAACTAAAAATAAACTTAGTAAAGTATGATTATCGAAAGAAG
AATTCAACTAAAGCCAAAAACTTTCACGTAATACCACTCCCCGGCAGCGACGCCATTTTGATGTTTGTGTAATCAAGACA
CAACTTATGATGCAAGTGTTTATGATCGTACAATAGTTTAGTAACCCAACCAAGGTTTGGGGTCAAGTCCCAAGGTAGTG
GGCGTGAAAATTAATGGATAAGTGAGAAAGCGCTAAAGCTAACCGTAGCTAAAGACTTTGGCGAATCAAAACATAACAAA
TTTAGAAGGGTGACGGAAGCGACAAGTATCAAATGGGGGTTTTGTCACAAGTAAGTAAAAACACAAAATTTAACAAAGAT
ATCTAATGGATGAAAGGGGGGTTCTTTGGATGTGAATGGAATATAGGATAGACTAAATCATTGGGTACATGTTTTTGATA
GAAAACTCGTAGAGTAATTATGACTAGGCTAGACTTTAAGGGGTATAAGCTCTCTCTCGAGCAACTTACCCCGTTTTAAG
CGGGTTTCTCTCGGACACCCACTTGCTGCATGAAGAACAACCTCCGCCATAACCCACTCACTCTCTCGAGCTGAGTGTGT
GGACATGGGACTAGGATTCATTCTCTCGAGTTGAACCTCATGTCGACCCACTCGCACTGGCCATCAATTTAGTAGTCTTA
GTTTTACGACCTCTTTCTCGAGCAAACTGAAAACACATATATGAGATTATATTTTCAACTACAACCTTATTTAGTTCATC
CACAACCACTAAACAAAATCATATTTAAACTACAAATAGACTATCAGCAAGCAAGACCCAACAACTAATCTAACCCATAT
TCACAAGATCATACCCCAAAAATTGGGGTTTTAGCTACTCATGTAAAAGAGATAAAGATGTATACCAATATCAGTTTTCA
TCAATGGAAATGCAAGATTAAGTCTCAAAAACTGCCAAAAGTGAAGAAACCAAGAGACCCAAGTCCAATTTCTTGAAGAT
GAAACCCTGGAAAGCTCCAAGTTCTTCAAAACCCTTTCCTAAACTTAGAGAGAATATCTCCAAAAACTCTGTCTAAAATT
TTATAATCTAAAATCTAGGTACAACAAGGTAGAATTCGCTCCTAAGAATAAACACTGAACTAATATTTATAGTTTTCATA
AAATGTGCTCCGAAGGATCTTTCGGCGACATTAGTCGTGATCGTTGATGCACTCGGCAATCTGCCCTTTGGTCGACTTCG
TCTACTTTCATCAGTTGCCTTCATCATCTTTGTGTCCTAGATAATTGGGAGATGTAGCACTGCCTCGCGGAGTCGCTCGG
CGATACGCCGACTTCTCATTTTCACCGCTGATTTGCTCCATTCCTTCAGGGCTCAGCACACTATAACAAAAGCCGAATAT
GTGATCTATTGGCGATTCGTAGATCTTCATTTTTCGTTCTTTTAGCTTCTTTTGCTCCTTTTTTCTCGATAGTGTCCATG
CTTTCCCTCAAACTTCAAATACGTGAAACTTAAAGGTTTTCATCATATATCGAGATAAAATAAGTATTTGAGGACACAAT
TTCTATTAAAATATAGCCCTAAATGAGTCCAATTTGTGTACTCATTAGGCGTAGGTCAGGCCTGAGTTGGCCTGCAAAAT
ATGAGTCTCTGATCCAAACCACGAGACCAAACCATGTCTAGTAGACCCATCCACGGTCCGTGGATGGGGGTCTCGTAGAA
GCTGCCAATTTCCAGCTTTTTAGTTTTAAGTTGGTGATTAGGAATTAAGTTAGTTAATTAATTAAGGTCTTAGGGGGTCG
GTTAAGTAGTTAAATAACCACCTATATAAGCTAATAAGACCCTAAACTAAGTCATTAACTCATTAGAACCCAAGACCCCA
AATCAAAACCCAACTACCCTTCTCTCCAAAATCTTCTCTCTAGAACCTCCATTGAAGAACCAAGAAAGAGTTCACGGAAA
CCCTGAAGATAGGAGATCTTCTACACGAAATTGGAAGGATTCTACACCTAAGGTATGGGAGTTCTTCATTCTTGGTTACC
TATCACCAAGAAGCCCCTTCAACTATGTTTTCAAATTCCCCAAATCTAGTCATGGGTCTTCTTCCAAAATGAATTCAATT
GTTTAATTAAGGTTTATTATGATTGATTTTTGATGATTTAGGATTGGATTAATGGAGTATTTATGGATTTTGATGAAAGT
ATCCCTTGGACCCATAATTTTCCCTTCTTCCTAAATTGTGAACTAAGGTGTGACTTGATTGATCATGGGAACTTAATAAT
TGATTATGTTTAGGTTTATTATGTTGTCGAATCATGATGTCTCTATATCTAACATGGTAATTCTAGTAATTTAGGGTTGA
TCGTAATCCTTAGCCTTGAAGGGTAACTTGCTAGGGTTGTATATGTTGATGAAGATTGTAGATGAACTTGTTGATCCACT
TGAAAGGTGGAGGTGTTTAATTATGATTTAATTTCATGATATAAGTGTGATTTTACATGTATACTTGATTAACCTAAGAT
TTCTAAGGTGAATTGATATATTCTAGGGTTACGCAATGAAAGAGGCTAATTGGGGGTTTAAATGTAATCCTCCAAAAATG
ATGAACTTCTTAATGTAATGCCTTAGACTAGATCAAATAGACTTGAATTGATTTAGGGTAATGCTTCTAAAAATGAATGG
ACTTGATCATGATATTATGTGCATGTTGATGAATACTTGAAAGTATAAAGTGCCAATCATGATGTGATTAATGTATTGGT
GAGTTGTTGGATCATGGTATTCCCTTATCTGTTGTGCTATTGCTATATGTTTGGGATGAGTTGGTCCATAGCCCTTGAAG
GGCATATTGTGAAGGTTTGTGCATATTGGCAAGATTGTGTGTGAACTTTTGATTTACTTAGAAGTTGAAAGTCCTATGAC
TATTGAGTATAATTGTGGTATTGTTGAAAAGTCTATTCTTCCCTTACCCCTACACTTGATATTGTATGAATGGTCTTGGA
TGATTATAATGTTGTTGTTGTGACATTGCAAGGACAAATACACACACACACACACACTCCATGCATAAACATGATCATGA
TGTATCAATGATGTTAATTGAAAGTATAATTCTCATATGAACCTTTACACATTATTATACATGAAATGTACATGACCCTG
ATGTTGTTGTGTTGATTGTAAAAGACACTCTCACGAACATGATGTGAAAGACATACTCTCGCACTAAGGATTCTAAGGAA
TCCATAAGCTACCATGAAACCATGATGTTTGAGTGCTATGCATTCTTCCATGAGCATGATTTTAAAGTAAAGACTTAACA
TGGTTTTTAAAAAAGGGAATTGGGCTTAGCATCGAGTGGATAGGAACAAGAGATGGAAACATGTTACGTCAGTCAGTACG
GGTTTCTAGAAGAAATCTCCTTATCCCATAACTATGTGCCCATATAGGTCTATTAGCTAGTGGATCCACCTATAAGCTAA
CCATGTTAGTTCTACCTTAGGCAAGTAGAACACCTCTTTTCAGTGTGGGGCAGTACACCAGATTCCATATAGCTCGCATG
GTCTATGTCGGTTAAAGCTAAACTTCCCTACATGACAAGAACAAGATATATGACATGACATGAACAAACATGAATTAATA
ATACAAACACAAATCATGTGCTATGATTACTTGAGGGGTCTTACTTAGTATGAGTGGGGGTATGGGACTTCATTCATGCA
TTGCACAAGTGAGCTTGGAGAGTGATTAAGGTATGTGCTTGACAACATGATGCGTTATGAAGTTATTGTATACCATGCGT
GAACATGAACCATGAATGTAAATGTAAGCATGAACATGAGTTATATCTATTACTTCTTGGTGAGTTTACTTAGTAGGAGT
GGGGATATGGGACTTCACTTCAACATTGCACAAGTAGACTTAGTAGGGTGTCATGGGATGGTTCTTTTGCTTTATGATGA
GATTTGAATGCATGCATGTAAATTAAATGGATAGTTGTTATGAATGACTTTCCTTATATTTCAAGTAATGCACATGACTA
TTTTCCTCAATTGTGACTATTGATTATAATGAAGTCTAAAGATGAAGTGCATGACTAAGGTAGCTTCAAAGGAGTACTTA
GTAGGGTTGGTATTATGGGATGCCAACCACACATTGCACAAGTGTTCCTTAGGGGTTACTAAGGTAATGGCTTTACCATG
AAATGAGTATGAATATGATATTGGCTTGTGTTCTACATTGTAAATGCATGTTAGTTACCATACATTGCACAAGTGTTTCT
TAGGGAATGCTTATGTGATGATTACCTAATGATGAGATGATCTTGGTATGTGACTTGTATTACCTTATGATTGGAGGCTA
TGTATTGTGAAGATTGATATTTGCATTATATTGATATTGGAGACTATGCTTGTTATTATAATGATATCTCTCATGTTATA
ATGAAATGCATGTGAGTTGCCTTATTGGTTGCATTCTCCAACTATTTCAAAGATGAAGTTCAAAAATGGCATATAGCATG
ATTTCAAATGAAATCTCCCTTTTCATGCATGTTTTAATGGTTTTGTGCATGGCTTCCATACTTAGAACTTTTTGTGCTAA
CCCCTTCTTTCTACATTTTCACCAAGTGTAGGCTTTGGAGATATTGGATTCCATCCTCGTGGCTAGGTTCATAGGAGATC
AAGAAGAAGAAGATTGGTGAGTCCTCATTGTATTCAAGGGATCAACCACATGTCCTCTATTGTTTTTACTTTTATGTTTT
TAGACTTTTGTAAGGGTCGTGTCCCTAAGATTTGTATTTCAAAAGTTTTATTCCAAGTATAATAGATGGTTTTAGACATA
ATGTCATAGATACTCTTTCATTTTATAAAAGACTTCAATTGTAAAGAAAGTTTCAAATTTTCTGCTATTTTTCTATGCTT
TAATGTTCATGATATGCTAAGGGCTTGTATAAGACCACTTCGGGGTCAAGTACGCCGTGTTACGGCTAGGGGGTGCTCTC
GGATCGTGACAAAAAATTTCAACCTCCAAAGTTAGATTGATACATAATTAAGGACCATAACAAACAAACAAAAAATCTTT
CAACAAGATTCTATGAAGGAAAATAAAAGACAGAAAAATAATACAACAAACAAAACCATAATTAAGTTTCTAAATTATTA
TTACATTACTTCTATCATCACGATAAATGAGAAAGGTTTTTTGTATTACTCATTATTTTTTATTTTTCCTTATGAAAATC
TAAAAATGAAAGTTAAATTATTTCTTCTAATAACTATGATACTGAATCTCAAATCCGGACAGTTTCACTTTCTCCTTGGC
GGAGCAAGGCTAAGTTCAAGATTAAGTTCATGATTGTAACGACATGTTCCAGTCGTTAAAGAAATGCCAACGGGGGAAAA
TTTCGGGTCGGAAAACTTTTTTTGTAGTATTTAGATATTCCCAACCTACTCCAAATTTGGAAAAAATCAGAGTCATTAAG
GTTTAGGGAAAATCTGGTAACAATCAGTTGAATTATTTATGATTTTGATTACATGAGTAGTTAGTTAACTCATTAAGGAA
TCCGTACGACTTTACGAAATTAAATTCAGGTGAGTAGAACTCCCAAAATTGACCTTAGCATAAAGTGTATTTTCTGAGCG
TCGTGGGTTAGAGGTGTGCTGTGAAATGAAGATTTTGGAATTATTAAAATAGCTCACTGGTTCGAGCAAGCCACCTTGGC
TGGGGTTTTTTGCAGCTCTGGCAAGGCCGCTATAGCGGGGTGAGGGCTGCTGTGGCGGGCTCAACGTGACTTAAGGTCAT
TAATAAGACCCTAAACGACCTTATTATGCACTTTTCAACTTTTAGAGCTAAATAGCGAACCCCAGGCAACTCCTACTCGT
TTTCCACCATTCTTAAGGCTAAGGGTAAGCTTTTAACAACTCGAATCCATTTTTTGATCCGTAGAATGTAATAGAATGGA
TAATTAATGACGGGGGGAGGGTTTTCTTCTAGATTATATGGTGGAAACAACCCTATTTTGGATACTTGGGATCGTGGGTT
TGATCTAGGGTTCATAGAATTGTTAGCAATTCGAGTAATTAGTGATTATTTATTGATTCCCGTATTGTATTAATTGTTCG
TAGACCAAGAACAAGTGGAACGAATCCGGAAAGGGAAGGATCAAGTTTCTGAGGGTTTCAAGCTTGTTTTGAGGTAGGTT
ATGGTTGTTATTCTATGATTGTGTGATGTAAGCTTGTTCTTGCTTCATTTTGATACTTGTATATGTATGAAAGTTGCAAT
GTTGATCACACTTGTTGTAAATGAGATAGATGAATGATGATTCCCATGAAATCATGACTTAAATGTATGATCTTGAAGAT
ATACTTGTGTTTGTGATTGTGGTGTGTTGAATGGATCGGTTGCCATGTTCTGGAATAACTAACTTGGATCGGTTGCCACG
TTCCGGATAAATATGGGATCGGTTGCCACTTTCCGGCATAATTATGGGATCGAGTATCGCGGTCCGGTATGCTAACATTT
TGGGTTTAGGTTCTATAAGAGGACCAATGACGTGACTTAATTGTGTATCTTGCCAAATGTGAAGTTGTTCGTAATGTTGA
TAATATTGTATATGTTCGATATATATGTGTGTGATTATATTGTTTCTTGACTTGCTTATGTTGTACTTAGTGGGATAGTC
GCGTGATCATACCAGTACATTGTGCACTACACCATTTTAGGAATAAGGCCACACTAAATCTGGACAACGCTTGTAAAGTG
TTGCCTAAAATATTTTTAGCAACGCTTTTAAAGCATAGCCTTAGTTTTGGCCTTTTGACTACGATAATATTGTCAACACT
TATAAAGCGTACCGTTTAACGGTATAGGCTACACTTTATAAGTGTTGCCAAATCATTACATAATTAGCAACACTTATTTA
CACATATGATTACACTTTTGAAGTGTGCTATTTTTATAATTCTAATAGCAACACTTGATAAGTATGGCCTTATAATTATC
TTAAAATGTTCACCAAAATTATGTATTACCTCCCATATATTCAACTCTCCCTCTAATTTCTAGTTGGCCAAAAAAATCAC
TGTATACAAACGTAAAAATGTTTTCCCCAAACCAAAATTTGTGCTGCTCTTTGCCTAAAGCACTACTCAAAAATTAAACC
ATAAACCCTAGTTTCTCTCCCTCTTAATTTCACCGAAAAATTCTCCAGTTTCCTTATCAATGGCATATGGCAATCTCCCT
AATCCTTCTTTACCTTTGTCCTAGAAACGAGAGAAACAATTCGAAGGATTTCGAATTTAGAGGAATCGGAGAATCTACGA
GTAGTGATCAAGCTTAGGAAGTCTATTGGGTAGGAAACTTAATGCAGAGAGTTAGAAGTGGATTTTATTTTGACTGATCT
GTTGTTAGAAAATGTATGTATTTTGAATCTTAGATTAGTTTGTTGTTTAAATCAAATGATGCTATGTTTGGGTTCCTGAT
TTTCTTTTAATTAAAAATAAAATTAGCATTAGTTTTTCTAGGATCAATCAAGCAGAGTAGGGTGTCATCTATTGGATATT
ACTTTTGAGTCCTGATTACTGTTGGAAGTCAAATAACTTTTCGTAAAGATTTGGAGAAAGCGTCGTAATTGCACGAAAAA
TAATAAGTGGAGGAGCTATCTCTTTGCACGTACATCTCTTTCCTTTTTCTATTTTTTCTTGTCAGGAAACCAACCAATGC
ACTTGATGTCTCATGTTCAACAAATATGGTGAAATTTGTGCAAGAGCATTGGAAGGTTATTCTAATTTGGGCACATATAG
TCACTTCTATTCTTTTTGTTCTATTCATGATGTCCCTGAGCATATCAATTATGTTCAGAATTTCTGATATCCTAAGTCGG
ATATTTTGTGATACATTTAAGAATAAATTTGTTGGAATAGCTGTACAAATACCGTCCTATTTTCAATTGGAATAGTTGTA
AGAAATCCAATGGTTGTTCTTGTGTAGTTTGTTACTTCAGTGAAATTTGACTTGGAAGTTCAACTAGCGAGCCATAACCT
TTCAGTCCATTGCATGGGTGTATTGGCATTTTCTTCTACTGATGTGTGATTCTTTCACTATTTACTATATGGATATTGAT
TTAGTGGTGGTTTTCCATGAATAAGTATGACTGAGAGCTTTCTCCTTCCCCCCGCCCCCCTTGGTTCTTTCTATTCTTGT
TCAGGGCTTTGAGCATGTGATTGCTGGCACTAGTCTATATGTTGTGGGGCCTGATGATGATGTGGAAGATATCAAAGAAG
CAGCTATGGAAGATATGAAGTCAATGATGAGCAGGATCGACAAAAGTCGAGAGGGAGTATATGTTCAAGCAACTACACTT
GGATCATTAGAAACTTTGTTGGAATTTTTGATGACCCCAGGAGTAAGCATGCATGTCAGTGGGATTGGCATAGGCCCCGT
GCATAAAAAGAATGTCATAAAAGCTAGTGTTATGCTTGAGAAGAAGAAAGAGTATGCAACCATCTTGGCCTTTGATGTTA
AAGTGACACAGGGAGCTCGGGAACTTTCAGATGAACTTGGTTTCAAAGTTTTTATGGATGATATTATATATCACTTATTT
GATCAGTTTAAAGCTTACATTGACACTATCAAGGAAGAAAGAAAAAAGGAAGTTGCTGAAGAAGCAGTCTTCCCCTATGT
GCTCAAGATCGTATCAAATTGTGTCTTCAACAAGAAGGATCCAATTGTTCTGGGAGTTGATGTTCTTGAGGGCATTTTCA
GGGTATTAACTTTTCATGTCTACTGTCTCATATTCATTGATCTCATCCACCAGCTTAATTATAAAAAAAAGGAAAAATTA
AAGATAATGGAATCTCTGCTTTTCATTCGGGAAAACTAGCTTTTGTGCACATCAGTAATACAAATAAGAATATATAATCA
ATATTTAATGGGTTGTGCTGATATCATCAGATTTTCTCTAATTTCATGCTTCCATTAGGTTGGGGAAAGGGTTCTTGATT
ACTCACATTGATTTCTCGTTAAATGTGTAACAAACTTATGGACACTAATTTTTTTTTTTGAGACAGCTCGTCTAACATAA
ACAAACTTATGGACACTAATTTTTTTTTGGTTGATAAGGTAAGTTGTTATCAAAAAGATTCCATGGATACAAAATTAGAT
GTGCTAGCTCCTATACAAGATGCTATGAAAGGGTTGGGGAGCTAGCCAAACACCAAAAAGGGAATAACCATGTTAAGGGC
CAGTCTAATGTGAGGGAGCTCACAAAATCTGGAAAAACAACTTTAGCAAGTAGTTTAGAGTTGACACTACATCAAAACAT
TTTGTTGTTACAGATTTCTAAAGGCTCCAGCTCTCAACAACATCCATTTGAGGCTATCTTTTTTTAGCTTTTACATTGGT
GATATATAAACATATATGGTTGTGTTTTTATTTGAGCAGAAAGATTGAGGAGCTTGAATTGAAGAAGAAGCAACAAGAAA
CCAAAGCTATTGAAACTTCAAGGAAAGCTATTCCATCAATGGTATTTATTTCCAAAAGACAAAAGTTTGTCATTTGAGTG
GTTTCAAATTAATACTTAACCCGTTTGGTAATTATACTTCATGTTCTGTTTCTGTGGCAGGAAAAGTACAAGAAACAATT
AATGATAGCCAATTCAGATTTCATGGAAAAAATGGAGGTATTCTAATTAATCAACCTATATGTATGTTATTGCCTTGCAT
GTGGAATTAGATGCAACTCACACTTCCATAGTTTATATTATGTTGTAACTAACATTTGAGATACCGAACTCAATCATTTC
TGATGTCTCTAATCTAATCCATCAAAAATGCACTATTCCCCTCCATGGTTCTCTGAGTTGTTATTTATGGTTAGGGTGAA
ATGGAAAGGGAGAGGTGGGGCTTAATTATGTTTGATTAGTGAGGAAGTGGAGAGATTCATGGTACTGTAGGATATGCATG
TTACTGTAGGAGTCGTAATATTTTTAGTACTAGTAATTTCTGTCAACTGTTAAATGCTAATTGGGTGATGAATATAGGAT
AAGTTTCTGAACCTGGTGTCTAAACTGGAAGAAAAAGATAAGGCGATCACAACATTTATGTTGTCGGCTGAATAATTTGT
TGAAGTTAAGAGAAAGGAAGTGGAACAAGGAAGTGAGAAATAGGGAGTGCAAGCAGTAGATGTAGCAATGGAGAGTTCAA
ATGATCAGAGCAAGAAGCTAACAACAATTAACCCCAGAAAAGCAAAAAATACTCCCCCAGCAGCTGAGGGAAAAGCTGCC
AAGATACAAAGGCTTAAGAGTGGCTTCAGACTGTGCAAACCCCAAGGTAGTTTCCTTTGGCTAAACATGGTCCGCAAGAG
TAGCAGTTGAACATGTCCCCTCAGGTTATGGTCCAGGTTGAAGATCTTCATATGGTCCAAACACCACCCTTAGTCTTTTC
TTCTACTGCCATAGCTCCTCCTTCATTGCTACTTTACACTAATAATTTTCATAACAACAACCTAGCATCCCCTGTCAAGC
CTGTCCCTGAAAGACAAACAATCACTGCTACTATCTCCACCATATCTAGTGAAGCTTGCTATGAAGTTGGGGATAACATG
ATGAACTACTCAACTGGAAACAAGACAACTACTCTCATCAAATTAAATGATGCCCCTCATAACTTTGGTAAAGGATTTCT
CCAAGCCCCAATATCAAGACACACTATAACCACAACAACTACCGTCACACCTCATGTGAGTATCATGCATCCTATATCCA
GATCTCTCTCAGTCTGCACTCAATCTAATTAACTATTTATGTTCTTGATAATTGAATGTCGTTTTAATTCTCTGTGTATG
TTACTGAAGGCATTCTCCTCTCCGGTGAAGGGAGTCAAGATGTGTAAAGCACAACAAGCTTCAGGGGATGACAGGGCTAG
CCAGGTTAGCATCAACAGGAAGGAGTACGGTTATCAACAAGCAAGCAAATGTTGTTCTTCTTCTGCCACATCCTTGCCCA
GGGAGCTGCAAGTTGGTTAGTTCTGGCTACTCCAAGAAACACTGTCTCATATGAGTCTATCATTTAGGGGAACTAAATAG
AGTACTAGTAGTAGTAACTAAGACTATTAGGTCCTTGTTTCTAAGCATAAGTTGAAGATACTTTTTTTTTTGCCTCAATC
GAATTGTTTTTCCAGTGGATGTTTGCTTACCTTCTAATGGTATCGATAGGAATCTTTATCACATGATAAGTGTATGTTTA
ATTCTCAGTATATTCGTTAATAGAAAAATTGGTCTGATATTTTTTTCTTTTCATAGTTGAATTATATGACTAATTTTATC
ATAAACTATGGTTGCTGCTGAGCCTATGGAAACTCATTTTTGTTGTACTCCTTGTGATAAAACTTATGGATTTAGAACAT
TTGCAGGATGCGTGGAACATATTGCAGATACCATAAGCAGGTAGCCAATTTACTGTTTATTAAGTCTTTTTGGTTTCTTG
ATCCTCCCTCTCCATTTATCTTTAACTGAAACTTGATTTACTAGCGAAAGAAAATAATAAATTGATTGTGTTTCTGTTAC
TTGTTCCTTCAGAAATCATCTGCGAAATACTCCTCCAGCATGAGCGCTAGAACTCAAAGGCGGGTGAGTGATTACCTTCT
CAACCTCTTTAACTCAGAGAAGAAATGCGACATTTATTCACTCAATTTATTCTCCTGACACCCTTCTTCAAACACTTCAG
TAATTTCAACAGCCTCATCTAAACAATTAACAAGGGGGTTCTTGAGTAGGGGAGTAGTAGAGTCAATACCTGTGATCCTT
TTGCTTTGATTTTCAGAATTTTTTCTTTTTTTTCCTTATCGAAATTATTTGACAATTGGTTGGCTGTGGAAGGTAAGTCA
GTGGTTGAATTATTATCAATTTGTGTCTCCATTGTATCCTTATTTTTTGAATTGTGATTTTCAGCTCCTTCTTGATTGTT
TGGTTAATCCTGCATAGAAAGATCAATGAAATTATTAGAAGTAGGGAGTGCAGAATTAGTAGCCATACCTGTGTGATGAG
TCTGCTGCTGCTGCAATGTTTCCTTAGGAGATTTTGGTCTATCCATGCTATGTTGAACTGGCCTGTAAGCTTTTCTCTTC
TGAGTCTGCCATTCTTCATCAGCTGGCTTGTTGTTATTTCCTTGTTTTTGGTGATGCTGGTATTGTGAACTGTTGTTTCC
ATCCTCTCTATTTGTGTATTGCATTTGCAGGTTTCTGGAATCCTGTTTGCCTTATTCCCCTTTGTTTTTGTTCTTCCTAT
CAGCCTCTAACTCTTTTTTTTTTTAAATTCTTCATCTGTTTGCTTAATAGTACAGACATGTAACAAGTGTCCTTGGTGTT
TACAATACATACAGTAGTCTGGAATATGCTCGTATTCAATAGTTTGCCACCGCCTTATGTTAAGATCTTCTTCATTCAAC
CCCATCCATACATGAGGAAGTCTCTTTTTGGTAAGATCGATTTGGACTTTGACCCTAGCAACACTTCCTCTAGTTTTTTA
TATAGAAGCAGTGTCCAAGTACAAAACTTTGCCAATAGGACTCAGAACGGCTGACAAGATGTCCTTGTGATAGTAATGCC
AAGGTAGCTCCAGTAGAGAAATCCAAATAGGGACTATAGGTGTTTCCTCCTCAGGCCTAAAAGTAGGAGTCCACTTTTGA
ATTGGTTGGCTTACAGTGAATACTCTCCAATTATGCACTTCCACATCTTTATTGTTATGAATTGGTTTAGCTTACTGTGA
ATTTAAGCATATTAAATACATGATTTATTTCACTAATTTATAATTTTATTTTAAATGTGCAGGAAAATGCCGGTAATTGA
ATTGGAATTGTGGCCAGAAGTAAAACTCGATCTATTGTAGTGAATGATGAAGAGTTGTAGTAGTACTATTGTCATATATG
TTTGAATGCATTTGGTTTTGTGGAATTTATTGATAGTAGATATCTTTAAGCAATCACTTTCTAAGTATTGGTTGTACAAG
ACATGTTTCTCGAAGTTTATTTGAAATATATATCTTCGATTTAATTATTAGTTAATTTTGTACTTTAGGTCACTTGTATA
TTTAATTATGTGATTATTGAATATATGCAAATAAAAATTATTATTCTTAAAAATAGAAAATTGTCGCTACAAAATTCTAC
ACAACATTGCCACACTTCAAAAGTGTTGTTGTAGGACGTCCAATGTTATCTTGTACATAAGAAAAGTTACACTTATAAGT
GTTGCTCTAGATGAGATATAAAATGCAACACTTTTTAAGTGTGACCAATAACAAAGCAAAGGTAACGCTTTTAAGTGTAG
TATAATTAAAAAAAGGTGTCGCTAATGCATCACTACAAAGCGTGCCATTATACCTCTTTGGCTACGCTTTATAAGTGTAG
ATGTGATGGCGACATTTAAAAAGTGTTGCCTAATGTCAAAGGTTACGCTTCTTTTGGCCACCCCCTAAAAAGCGTTGCTT
AAAGTCCAAAAGTTTAGTCTTTTATCAAAGGCCACACTTTTGCTAGTTTAGGCTACACTTTATTGGGGTGGTCGTAGGCC
TAAAATGGTATAGTGGGGGTTGTGTACTGATACTGCACTTGCTCTTATTTTTTTTTAGTACAGAGCATCTTCAAGCGGCT
ACCGACAGACCTCGCTTAGGATATCAGTGATTGTTGTTCGAATTCACGGGTGAGCCAATTCTTCAGGGCAGCTATGGGTT
CTCTTTCGTCTATGTCCACTATTTTTGGACTTAGACATTTGTTCTAGTTAGTTGATTAGTTAGTATATTGGGGTTGCATT
CCTTCTTGTTTAGACTTGTTGAACTTTAGATGTTTTGGTACATTGACTTTCAGGTTATAGGTTATTTCTTCCGCATTGTT
TAGTTCATTGTTAGACTTTTGTTGGAGTTTATGGGAACTCCCTATTTCTTTCCTTATTATTTAACTTGCTTCCTTAAATT
AAATGCCTTAGTTTTTTGTTTAGTTGCTTGGTTTGTTTTATAATAGTGGTTCTCCCACCGGAGGATTAGTGTGGGTGTCA
ATCACGATGGTCTGTGTCGTGACAAAGTTGGTATCAGAGCCTTGGTTCGTTGATCTCGATATACGAAAATGAGTCTAGTA
GAGTCTCGCGGAATGGTACAAAGACGCCTTTACTTTTCTTCGAGAGGCTATAGGACTTTGAGGGATCACAAGAAGGATGA
GTACATGGCTTTGGAGCTGGGTGGTATGACTCTGGCTGCTTATGAGGCCAAGTTCCATGCTTTGTCTAGATTTGCTACTC
AATTGGTGACTACTGAGGAGGAGAGGGTCCGGCTATTTATTAGGGGACTAAATTCTGAATTGCAAGTATTATATGTTCAT
ATGACTTCTGCAGTGAGGAGCTTAATGAAGTAACATACTATGTTAAGAAAGTGGAAAAGGTGAAGCAAGATGGTCAAGCT
AAGGCATGGGCAAAAAGGGCCAAGAACTCGGATAACTTTCAAGGTTCTTACTCAAAGGGGTCTGGAAGGTCAACGCTTGC
GACAAGCCAATTTAGTCTGCTATGCCAGTCTCTGCAGGTAATTACTCGAAAACTCCATCTCAGAATTTTTAGGATAGCTA
GGGAGTCGCGCCTTCGATGGGAGACAGACCATCTTTTGATCGTACTTGTTACAACTGTGGTGAACCTGGGCATATAAGGA
GGATAGTCCCCACCCACGTGTGTTAGATTCCAAGAAGCAGCAGTATAGAGCGGTGGTACCCACGAGAAATGTTAATAATG
GTTGAGGACGTCCACAAGGTAGGTGAGGAGGTAATCAACGAGGCTGTGGAGGTAGAGGAAATGGTAATGGAAGTAGGGGT
AACGTGCAACCAGGCAGGGAAGTGGCTCGTCAAGATGATAGGGCTCAGTGTTATGCATTTCCGAACAAGAATGAGGCAGA
GGCATTTGACCCAATGATGACATGCACTATTCTTGTCTGTGACCGAATGGCTAATATGTTATTTGATCTGAGTTCTACTT
ATTCTTATGTATCCATGAGTTTTGCCTCAGAATTTGATATGATTTGTGATATACTTGATGCCCCCATCCAAGTTTCTACC
CTAGTTGGAAAGTCTGTAATAGTCACCCATATCTATCGTGCTTGTCCTATTTTGTTTAAGGGTTTTCAGACTTGGGCTGA
TTTGGTGATTTTAGATATGATTGACCTTGATATAATCTTAGACATGACTTGGTTATCCCCTATTATGTCGTGCTTAATTG
TAATACTAAGTCTGTAACTCTAGAAATTCTGGGAAGGGGTGTACAAGCCTAACCAAGGTAAGATTATATCCTCCATTTGG
GCTAGTAAATTAGTAGAGCATGGTTGTTTGGCTTATTTGGCTCATATTAGGGATGTTGATATTGAGGCTCCATCCATTGG
GTCTATTCCTGTGGTGTCAGAATTTAGAGAAGTGTTTCTGAATGACTTGTCTGGTATGCCTCTGGATAGAGATATAGATT
TTTACATTGATTTAGAGTCTGGTACTCGTTCCATCTGCATCCCTCCATATCGCTTGGCTCCAACATAATTAAGAGAACTT
AAGACTCAAATCCAAGAGCTTCTTGACAAGGGATTTATTCATCCCAGTGCTTCTCCTGGGGTTCTCCAGTTTTTTTTATT
AAGAAGAAGGATGGTAGTATGAGAATGTGTATAGATTACCAGTAATTAAATTGAGTCACTATTCGAAACAAATATCCTTT
GCCTCGAATAAATGATCTTTTTGACCAATTGCAAGGTGCATCAGGTTTATGTAATATTGATCTAAGGTCTGGCTACCATC
AATTGAAAATTAGGCCTGAGGATGTGCCAAAGACGGCGTTCAGAACTCACTATGGGCACTATGAGTTTTTGGCTATGTCT
TTTGGTTTGAGTAATGCGCCTCCAGCTTTCATGAGTTTGATGAATGGGGTGTTCAAACCATTCCTTGATTCGTTCGTTAT
AGTCTTCATTGATGATATTTTGGTCTATTCAAAAAGTGAGGAAGAGCATGCCAAACATCTTCGCATTGTTTTGGGTGTTC
TTGAGAAACAAAGGTTGTATGCTAAATTTTCTAAGTGTGAATTTTGGTTGACTTTGGTTGCATTTTTGGGACATGTAGTT
TCAAAAGAAAGGGTAATGGTAGATCTCCAAAAGATTGAGGCGGTTAAAAATTGGGTTCGTCTAAGCTCTGTGACGGAAGT
TAGGAATTTTGTTGGGCTCGCTAGCTATTATCGTCGCTTTGTGAAGAACTTTGCTTCTATTGCCACTCACTTGACCAGTT
TGACTAAAATGGAGATACCATTTGAATGGACTGAAAAATTTGAGGAGAGCTTTCAAAAGCTTAAGACTCTCTTGACCACC
GCACCTATTCTAGCATTACCGGTTGAAGGTAAAGATTTTATTATTTATTGTGATGCTTCATATTCTTGTTTGGGTTCTAT
GTTGATTCAGGATAAGAATGTTATAGCTTATGCCTCGCGTCAATTGAAGGTGCATGAGAGGAATTATCCAACACATGATT
TGGAATTGGCAGTAGTAGTGTTTTCTCTTAAGAGCTGGCGGCATTACCTCTATGGGGTTAAGTGTGAAGTGTTTATTGAT
CATCTTAGCTTGTAGAATATGTTCACTCAAAAGGATCTGAATTTGAGACATCGAAGGTGAATGAAGTTACTTAAAGATTA
TGATGTCACCATACAATACCATTCGGGAAAGGCTAATGTGATGGCAGATGCTTTGAGTCAAAAAATGGGTAGTTTAGCTT
GCTTGAGTGTAACCAAGCGACCTTTGGCTAAGGAAATTCAGACCTTAGAGTCTAAGTTCATCTAGTTGGGCATCTCAGAA
AGAGGTATGGTGTTAGCTAGCATTGAAGTGAGGGCTACACTCATTTATGAGATCAAGGCCAAGCAATTTGAAGATGAAAA
TTTGGAGGAGCTTAAAAATAAAATTGTGATTGGTAAGGCAGAAGCGACAACTCTTGATGCAGATGGCGTGCTCAATTTTA
AAGGGAGAATATGTGTTCCTAGAGTGAATGACTTGATTGAGAAATTGTTGGCAGAGTCTCATGTTCGCGATATTCTATTC
ATCCGGGTGTGACCAAGATGTACAGAGATCTATAGCAAATTTATTAGTGGCCGGGCATGAAGAAAGACATAGCGGAGTTT
GTAGCGAAGTGTCAAAATTGTCAACAAGTGAAGTCGAACATCAAAGGCCTGTTGGTTTGTTTCAAAGAATGCCAATTCTG
GAATGGAAGTGGGATGGAATCGCCATGGATTTTGTGGTTGGTCTTCCCAAGACTTTGGGGAAGTTTGATTCTCTTTGGGT
AGTGGTTGATAGATTGACCAAGTCAACCTATTTTATCTGGTAAGAATAGATTAATATGCTAAACAATTGGCTAATGTTTA
TGTGAAAAATATAGTGAGGTTGCATGGGGTGCCCCTTTCTAGCATCTCACACCGTGGTACCCAATTCACATCCAAATTTT
GGAGGAAATTGAAGGATGAATTGGGCACACAACTCACTTTTAGTACAACCTTTCATCCACAGACAGACGGGCAGTCAGAG
AGAATTATTCAAGTGTAAGAAAACATGTTGAGGGCATGTGTGATTGACTTTGGAGGGCATTGGGATAAGCTCCTGCCTTT
GAGTGAATTCTCCTATAATAATAGTTATCATTCCAGCATAGATTTGGCACCATTTGAGGCATTGCATGGAAGGGGATGTA
GATCACCCATAGGATGGTTTGAGGCTGGAGATTTAAAACCTTTGGGGGTAAATTTAGTGAAGGATGCTCAAGATAAGGTG
AGGAGCATTCAAGCTAAGCTTTTAGCAACCTAGAGTAGACAAAAGAAGAATGCGGATCATAAGGAAAGAGACATGGAATT
TCAAACCGGTGAGAATATTCTTCTTAAGGTATCACCAATGAAAGGGGTGATGAGATTTGGCAAGAAAGGTAAGCTAAGTC
CTAGATACATTGGTCCCTTTGAAGTTCTTGAATGTGTAGGACCGGTAGCGTATAGATTAGCTTTACCTCCTAACCTATCA
AGTGTTCATCCGGTATTTTATGTGTCCATGTTGAAGAGATATCACGGTGACGGGGATTATATCATTAAGTGGGACTCAAT
TGTGTTAGACAAGGACCTCCAATATGAGCAGGAACCGGTAGCAATTCTTGATCGTGATGTGCGCAAGTTGAGAACCAAGG
AGATCAAGTCCGTGAAATTTCAATTGAAGCATCATCCAGTTGAGGAAGCTACTTGAAAAACCGAGAGGTACATGCGAGAC
AAGTATCCCAATTGTTCATCGATTCAAGTACTACTTCATTCCTTCCTTAGCCTATTTTTTTCCCTAAGATTGTCACTCGG
GGACGAGTGAAGGGTAAATTGGTATTTATTGTAACGACCTATTCCCGTCGTTATAGAAATGCCAATGGGGGAAATTTAGG
GCCGAAAAACTTTTTTTTGTAGTATTTGGATTTTCCCAACCTAGTCTAGATTTTGACAAAATTGGAGTCTTTAAGGTGTA
GGGAAATTTGGTAAAAATCAGGTAAATTATTTATGATTTTGATTACATGAGTAGTTAGATAACACGTTAAAGAATTCGTA
CGACTTTACGGAATTGAATTCGGGTGAGTAGAACTCCCGAAATTGACCTTAGCGTGGAGGGTATTTTCTGAGCGTCGTAG
GTTAGAGGTGTGTTGTGAAATGGGGATTTTGGAATTATTAAAACGACTCACTGGTTCGTGCAAGCTGCCTTGGCGAGGGT
TTTTACCGCTCTGGTGGGGATGCTACAGTGGGGTGAGGGCCGTTGTGGCAGGCTCCACGCGACTTAAGGTTGTTAATAAA
CCCCTAAACGACCTTATTATGCACTTTTCAACTTTTAGAGCTAAAGAACGAACCCCAGGAGACTCCTACTCATTTTCCAC
CATTCTTGAGGCTAAGGGTAAGCTTTTAACTCCCCGAATCCAATTTCGATCCGTAGAACGTAATAGAATGGGTAATTAAT
GATGGGGGAGGGTTTTGATCTAGATTGTATGGTTGAAACAGCCCTATTTTGGATACATGGGATCATGGGTTTGATCTACG
GTTCATAGAATTGTTAGCAATTCAGGTAATTAGTGATTGTTTATTGATTCCCTTATTGTATTGATTGTTTGTAGACCAAA
ACAAGCGAAACAAATCCGGAAAGGGAAGGATCAAGTTTCTTAGGGTTTCAAGCTTGTTTCGAGGTAGGTGATAATTGTGA
TTCTATAATTTTGTGATGTATGGTTGTTATTGCTTCATTATGATACTTGTATATGTATGAATGTTGCAATGCTGATCACA
CTTGTTGTAAATCAGATAGATGAATGATGATTGCCATGAAATCATGACTTAAATGTATGATCTTGAAGATATACTTGTGT
TTGTGATTGTGGTGTGTAGAATGGATTGGTTGCCACGTTTCGGCTTAACTAACTTGGATTGGTTGCCACGTTCCGGCATA
AATATGGGATTGGCTGCCATGTTCTGAAAGAATTATTTGATCGGGTATCCCATTTCGGTATGCTAACTGTTTGGGTTTGG
GTTTCATAAAAGGACCAATGACGTGACTTAATTGTGTATCATGGGAAATATGAAGTTGTTCGTAATGTTGATAATATTGT
ATATGTTCGATATATATATGCATGTGATTATATTTTTGTCTTGACTTGCTTATGGTGCACTTAGTGGGATAGTCGTGTGA
TCCTACCAATACACTGTGGTTTTGTAGTGATACTTCACTTGCTCTTATTTTTGTTGAGTACAGGGCATCTTCAAACGGCT
ACTGACAGACCTCACTTAGGAGATCAGTGATCGTTATTCGAATTTAAGGGTGAACCAATTCCTTCGGGCTGCCATGTGTT
CTCTTTCGTCTATGTCCACTATTTCTGGACTTAGACATTATTCTAGTTAGTTGATTAGTTCAGTAGATTGGGGTTGCATC
CCTTCTTGTTTAGACTTGTTGAACTTTAAATGTTTTGGTACACTGACTTTTAGGTTCTAGGTTATTTCTTCTGCATTTTT
TAGTTCGTTGTTAGACTTTTGTTGGAGTTTATGGGAACTCCCTATTTCTTTCCTTAGTATTTAAATTTCTTCCGTAACTT
AAATGCCTTAGTTTTTGGTTTAGTTGCTTGGTTTGGGTTGTAGTAGTGGTTCTCCCACCGGAGGGTTAGTGTGGGTGCCA
ATCACGACGGTCTGGGTTGTGACAATGATGGAGATTCTCGTCATTTTATTATATTTTCTAGGTTATCTTCATTTGATGTC
AAGAAATTAAGCCTATCTTTAGGGCTGCGATACAACCTTGCCTCCTTATCGTAAGCCCTTGTTGCTTTTTCTTTCGTATC
AAAGGTCCCAAGAAAGATGCGTACCTTTTGGATGGGGTTTGTAATATCAGCTCCGTACTTCACCTTTGGCATCTTCCTCA
CACCTCTATATTGAAACTCAATTGGGGTTACAACCGCTATCACCATGACTGCAACACCATTTTCTCTTTCTTCCATCCGA
AAATATAGAAGATATATTTTGTATATAGAGAAGACTGAGTGAGTGAAAAAAAGAAGAAGATAGAGACTGATTTACATAGG
CATTTCTCAGTGGGGATACATTTTGTGTACTAATTAATTTACATGACATTTGAGTTGTTTCAGTAAATACACTTTACCTA
TAAATTGCTTGAAAATGAAAAAAAACTGATTTTTCTAAACAAAATAGTAGAAATAATAAAATATCATTCCAAGTTCATTA
CTCGTTAGGCTACCTGTAAATATTTTGGGGTGATATTTTTTTAATTTATTTGCCAAATAAAAAATAGGTAATAAATACTA
AGTTGACTTAATTTCCAAAACAAACAAACAAAACATTTCATCCCTTGAAATAAATTTACTCTTAGTTAAGCAATATTTTA
TGTTTTATTCTTATAGGTATGAATGCTATGTTCACATTAAATTTTTATCTTTTAGTACATGACTGTCATTATAAAATTGC
ATATTTTTTAATTTTCCAAAGGGTCATGCCCATCTACTCTCGACAAATAAAGGAAAGTTAAAATCTTTTTCTTTGTTGTT
TGTCCTTATTTTTTAAATGTTTACTCAAGTCGAGAAAATAAGGTCATCCTAATTATTGTTTTAAGATTTTTTGGGTTTGA
CCAATCACTTTACAAATATTGAATTTTCTTAGCATTTTGTATTTGATAGGTTAAAACTAAATGAAGTTAGTTCGAAACTC
ACTTACTTCTTTATTGTTCCTTTTTAAGATTTGACATATATTTATCCTCTATAAAGTCAAAATAACAATGTGCTTAATGA
AACTAGTAACGACAAATAAAAAATGAAGTGGCTTAAAACTATTATATTTTTCAAAAAAAAAATTAGCCGATTTCTTGAAA
AATTAAGACAGTAGAAGATTTCTACATGACAAGTAAAGAATCAACATTATACTGATTACATGATATATATAATAGTCACA
TCAAAACTTAGAAAACAACAAAAATAGAAGATGACCCCAGAAAATGAATTAACTTGGAACATAATTAATGTCTAAGGAAC
TAAGCTAGACACAATTGGTGCATTCGCATGTATAGTGATCGTCTTCACCACACTTGTAGAAACCGCCACCACCACCTCGA
ACATAACCACCATGGCCACCATCGCCATAGTATCTACTACCTCTGCCGCCATAGCCTTCACTTTGGGTACACTCCCTAGA
AAAGTGGCTAGGGAGTGTACCAAGAGTGAAAGTTATGGGGTCGGAGGTAGGAGATATTCCGGCAGTGTTGGCCATGGTGG
TGGTGGCCGAGATGGTGGAGGCGGATGATACAAATGCGGTGAGGTTGGTCACTATGCATGTGAATGCACCAATGATGGTC
ATTGATTGTGGCTTGAAGTCCTAACTGCGTCTAAAAAAAAAAAAACTAACTGAAGGAATTTTTTGTATATAGAAATGACT
CAGTGTGTGAAAAAAGAAGAAGAAGAGTGATTTATATAGCAATTTCTCAAAGAAGTACATTTAATTTGGTCAACTAATCA
TTAATTACATTTGGAAAAATAATTATGTAATTATTGACTAATAATATTTATAGTCAATAGTATTAACTAGCTAGCTAAAA
GCTAAGATTACATGAATTTTGACTAAAGAAATTCTCTCATGGTCCACTGTTTACTTATCAAAAAGATTATTTTCATTAAT
CATAAGTCCATAATCAATCAACAATACTCAAAGGTAAGTGGATCACTAAAAAGGAAATTTATTGATTTAGCTACAACATA
TATAATATTTAGTATTAATGATTTTTTTACAAAAATAAGTAAGGTGACATGTGGTGTAATTATCATGTACCTTCAAGTTC
TCTTTTGGACCAAAATTCTCTTTTCTCTGTTTTCCAATTTTTTGCATGGATTATTAACATATGACATAAATTAAATTTAA
TGACTAATTTTTAATTTATCAAAGTAAATTCTTAATCATAATTTATATAATAAATACATTATATGTTAGTCAAAATTTCC
TCTAATTAAAGTTTTTTTCTCAAAAAATCATGTACAAAATAAAATATACTCTCTTTAGTCCATATTTAGCGAATTATTAA
GCCTTTTTTCATTGTTCAAAATAATTGAATTATTCAAAATCATGTACAATATCAAAGTTTCATAACACGAAGCAGAAGTC
TCATACAACTTGTCTCAAAAACCATCCAATACAATCGAATCTTGGGACACAGCCCATACAACAATGTTCAAAACATAAAA
TGAAAGAACATTAGAGAAATAGTGGCCAAATCCTCGAATGCTATGAGGACTCACAAATCTTCAACCTTGCCTCTACTATG
GATCCTAACAACGGGGTTGAGAGTCGGGAACGCCGGACCCTACATTCGGATAAGAAATGTCGGAGGGAGTATTCATTAGT
ACAAGAATGTACTAAATATTATAACTTGCATAAGAGTTAGCCAACATAAGTCATAAAACATAATCAATGCATATAATAGA
TCATAGCAACAAAGAAGGAATACTTCTTAAAGTAACCTCAAAGCATACTTAGCCAAGACATGTGTTATCCTCCACTAGTC
TTACTCATCATGGATGGCAACTCAAGCAACAATCCAAGCTCATCCTCTATCATAACATTTTTAGCTTATATTTTATAGTC
ATGGAGTATCGTCTCTTGCCTTCCTATAAAGGCTCATGGGTATTCGCCTCTTGCCTTACATAAAGGATCATGGGTACTTA
CCTCCATGTTTAACTTATAAAAATCTAAAAAGGAAAGTCAAACTATTTCTTCTAATAACTATGATGCTTGATCACAAATG
CAGAGAGTTTCACTTTCTCCCTGGCGGAGCTAGGGTAAGTTCAAGATTGAGCTCATGATGAAGATTTTGGACTTTTATTA
GGATTTTCTATGTTACGAACCAGACAGTCATGATTGGCACCCACACTAACCCTCCGGTGAGAGAACCATTAATACTAATT
AGCTAGCCAAGAACTACACAACTTAATCAAAATTAAGGCATTTAAAGATATGGAAGCAGGTTTAAATGCTAATAGAAAAA
TAGGGAGTTCCTATAAACTCAAACAAAGTCTAACAACCAAATGCGGAAATAATGGATAGAACCTAAAAGTCAATGTACCA
AAACTCTAACAAGGTTCATAAGTCTAAGGAAATGGGTATAACCCAATTAAACATAAGAAAATCTAAAATACTAGTCTAGG
TCCGAAGATGTGGACATAAACAAAAAAAGAACTCATGACAGCCCGGAAGAACTGGCTCACCCTTGAATTCAAGTCGATCA
CAGGTCTTCTAAACGAGGTCTGTCAATAGCAGCCTGAAGATGCCCTGTACTCAACAAAGAAAGAGCTAGTGCAGTATTAG
TACACAACCACAGTGTACTAGTAGGATCACACGACTATCCCAATAGGTGAAACATATATAAGTCATGACAACAATAATAA
TACACATGCATACATCGAACATATACAATATCAATTACCACTTACGAACAATGTACAATTTCACAATCTCAAATTATACA
ATTAAGACAAGTCATTGTCCTCTCATGGAACCCATACCCAAACCGGTACGTGGTACCCAATCCAAGTTAGTGTGTCGGAC
ATGATACCCGATCCATTCAACAAGCCACAATCACAATCACAATGTAAATTCTCGTTATGATACAATAAAGTCATGATTCA
TGGCATACAATTATTCAATCATCCTTATTTACGAATAGTATTATCAATAATGCAATATTCGCATACATACATGCATTATA
ATGAAGTAATTACAAATACATATCACACCAACATGAAATCACAACCATCACCTACCGCGAACAAAGCTTGAATCCCCTAA
GAAACTTGAGTCTTCCCTTTCCGGATTCTTTCCTCTTGCTCCTAATCTACAAACAATCAATATAATACTAGGATCAATAA
ACTATGCCTAATTACACGGATTGAAATCAACACTATCAACCCCTAGATCAAACCCATGATCCCAATATCCAGATTAGGGC
TTTTTCCCCATAAATCTGAGATCAAAACCCTCCCCCATCGATACTTGCCCAAGAAACTAAGTTCTACGGATCAAAAAATG
GATTCGGGGAGTGAAAACCTTACCTTTAGCATTAAGAATAGTGGAAAACTGTCAAGAAAACACATGGGGTCGTTCCTCAG
CTTTCAAGGTCTAAAAGTGCAGAATAAAACTTTTTAGGGTTTATTTTCGACTTAAGTCACGTCTGTCCCACCACAACGGT
CCTCACCCTGCTACAGCTGCCCCGCCCTGGTTGGAAAATCTTGCCTTAGCGGCTTGCACGAAAACAATGAGCAAATTTAA
GAATTTCAAACCTCCATTTCAACACACACATTCATTTCATGACACTCAAAAAATTCCCGTTCACGCTAAGATCAGTTTTG
GGAGTACTACTCATCCGAATTCAATATCATAAAGTCATACGGGTTCGTTAACATCTTATTTATCTACTCATATGATCAAA
ATCATAATTAGATCTCTTATTTGTTACTAGATTTCTCTAGACCTCACTGACTCTAATTTCATGCAAATTTGGACTTGGTT
GGTAAATTCCAAGTTACTACGAAAAAGTTTTCTGACCCAAAATTTTTCCCAATTGGCTTTTCTATAAAGACGGGAATCGG
TCGTTACATAGTTTATCTTCATTTGATATTGGGACATTTAGTTTAGTTTTAGGGTAGGGATACCTCCTCACCGTCTTATT
TTATGACATTATTTCTTCTTCTTTTGTATCAAAGGTCCCAAGCCAAGCCGGTACCTTTTTGCCTCTTCCTCACACCCCTA
TATTGAACCTCAAAGGGGGTTATCGACGTAGTCACCATAAATGCAACACCTTTTGCTTCTTCCTCACACTCTTTGGTGCA
GGTGCATGATGAGTCCACAATTTAGACTCATTTAGGCTATATTTTGATTGAACTAATGTCCTCAAATGTATTTTTTGTCT
CAATATCTGATGTAAATCCTTAAGTTTTAGGTATTTGACTTGAGAGACAAAGCATGGACACTATCGAGCAAAAAGGAACA
AAGTGTCTGAATGAAGGAAGAAAAGACGGCCTGAAGATCGCCTAATCCATTAGGCGAGTCACCGAAATGCCTCAAATCTC
ACCTATAGTTCTAGTGTGCTGAGCCCTAAAGGAAAAGATCAAGTCTGCAAGGAAAGGGAACAGTCGGTACATCGCTGAGT
AGTTACGCGAAGCAGTTCTATATCACCCAATAATTCAAAACTTGAAGATGTTGAAGGCAAAAGCTAAAAGGCGATGAACC
AGACCAAAGGGCGGATTGCCGAGTGCATCGGCGATCCTGACTAACTGCGTCAAGTAACCCTTCATAGAAATTTTTTTTGA
AAACTATAAATACTTATTTAATTTTGTAGCTTAGAGTCAATCAATTTTTGTACAGAATTTTGAGACTTAGAATATTTCCA
ATTTTTAGTTTTTAGAGTTTTTGGGAGACATTGTTCTTGAGCTTTAAGATTTGAAGACTTCCAACTCCAAGAAATTGGAA
GTGGGTGTTGGAGATTATTTCTAGACTCATTTGAAGTGAATATAAATCATACCAGTTGATGTTAATTCGATCTAGTATCA
TTTTCTTCCATATTTCTATGTTTAGCTAAAACCCCAATTCTTGGGGTGTGATTTTGTGAATATGGGTTAAATTTCTTGTT
GGGTATTGCTTATTATTAGTCTATTTGCTATTTAAATGTGATTTCCTTTAGTAGTTGTGTTTAAAATTAGTGGGATTGTA
GTTGCAAATATGATTTCATCTTAGTGTTTTTAGGTTGCTCGAGAGAGTTTTTAAAACTAAGACTACTAAATCGATAGTCG
GTGGTTATTGGGTCGTCATGGGTTCAGCTCGAGAGAGTGAATCCTAGGCGCTTTCCCACACATTCAGCTCGAGAGAATGA
ATGGGCTAAGGCGAAGGCTATTCTTAATTGTGGCAACTCGATGTTCGAGAGAAACCAAGTTGATTCGGGGTAAGTTGCTT
GAGAGAGAATTTACCTCCACTAAAGTCTAGCCTAGTTACAAATGTTCAGCGATTTACTATCAATATCATTTACCCAATAG
TATATTTTATCCCATATTCCTATCACATCCCAAGAATCCCATCTCATTATCTCGTCTCTTTATATTTTTGTTGTTTTTAG
TTGTTAAGTGACTACAAACCCCCATTGATAATTGACATTCGTATCACCTCTTTGATTTATCATGTTTTTACTCGTCAGTA
TTTATAGTTATGATTGATTAGAACATAATTTTACTTTTCTATTAATTCTTGCAACCACTCCCTTGGGACTCGACGCCAAC
CCATTCAGTTGGGTTATATTACTGCACGCAATCGTTGACACCTGAATTGGAAGTCGTGTCTTTGATTACGTCAAACATCA
AAATGGTGTCGCTGCCGCGGAGTGGTGTTAGTTGAGAATTTTTAGTTAAGTAGTATTTTGTTCTTCTTAGTTATAGTTCT
ACTTACTTAATCTTCAGTTTTGTTTTTCTTGTTTGTTTTGAGTAGGACAATGGAGCATGTCAGATAGCCATGGTGACCAA
ACGGATTCATATCCTCTGAGAATGATGTCTCCTAGGAATAGCATCCTAAGTTTCAGAAAATTGGAGAGGGAGTCAATCCA
TGAGTTGTGGCTGAAATTTATGTCAATCTTCCTCCAGCACCCAACTCATGGAATCTCAGAAAACGTGATATTGGACTGCT
TCTACAAAAGTCTTGGCTTGGAAAATAGAAGAATGGCTGACCAAATATTTATTGGGGGTCTCTCACGACTACCCTATGCA
ATAGCAGCCCAGCTCCTTGATAACCTGGCCATGACCAACAAAGAGACTGAGAAGGACCATATTTTGGCGACACTACTAAC
TCACCTAGATCTAGTGACCAAAAAGATTATGGAATTGGAAGCGCCGGACAAAAATAAAGACCGGCACATCCCCCTTCATG
AGTGCATGAAACCCAGTGTAAATGAGGTGAACAAATAGCGGAGATACTCTCACTCATTCTTCACAAACTCAAAAGTCACG
ACAAGGTCTTGAATGAAATAAAAGAGAATGTCGCAATGTTGAATGAGATAACTGATCCCATTTCATATCTACTCAGCTGC
TAGAGACCCAAATGGGTCATGTGTTGTATCGTCTCCACCCCACAAATCAAGACTGAGTGGGGAAGTCCTGCCACGACTAT
AACTAAGGTGCTTCTTGGGAGGCAACCCAAGGTTTTACAGCTTTATGCCTAGTTTAGAATAAAGGTGTGTTGATTATTCC
GGTTTGAATGTGGAAAGTGTTTGAAAAGTACAGGTCGGCGAGCCGAAGGGGTCGGCGCATCGCCAAAGAGGTCGGTGCAT
CTTATTTGATCCGTTGTTTGGCTCTACACATTTTTAACTTGGAGCCTGTAAAACTCGGCGAGCCCAGGAACAACTTGGCG
ACTCGCCAACTAGGTCGGCGATGTCGATGGTTTCCATCGTTTGAACCACCAGGTAACTGAAGGTCCTGTAAAGAGTCGGT
GGGGTAAGTGACCACTCGGCGTGTCGTTGAGTGGATCGGCGAGTGCAACTAACATCGCCAAATAGATGCGAACTGGATGG
TTATTAAGTGCCAAAAGTTTTAAAGTTTCAAAATCTTCACTTTCCCTCACTTTCAAACTTCGCAAACTCACACCAAATTA
GTATTTTCAATATTTTTACATTCCATAAGTATTTTGGTTGTTGATTAGTGATCGGAATTGGAATTTTGAGACTTAGAATA
TTTCCAGTTTTTAGTTCTTAGAGTTTTTGGGAGACATTGTTCTTGAGCTTTAAGATTTGAAGACTTCCAACTCCAAGAAA
TTAGAAGTGGGTGTTAAAGATTCTTTCTAGACTCGTTTGAAGTGAATATAAATCATATAAGTTGATGTTAATTCGATCTG
GTATCATTTTCTTCCATTTTTCTATATCTAGCTAAAACCCCAATTGTTGGGGTGTGATTTTTTGAATATGGGTTAAATTT
CCTATTGGGTATTTGCTTATTGTTAGTTTATTTGTTGTTTAAATATGATTTCATTTAGTAGTTGTGTTTGAACTTAACGG
GATTGTAGTTGCAAATACGATTTCATCTTAGTGTTTTTGGCTTGCTTGAGAGAGAGGTTTACAAACTAAGACTACTTAAT
CGATAGCCGATGGTTATTGGGTCGTCGTGGGTTCAGCTCGAGAGAGTGAATCCTAGGCCTTTTCCCACACATTCAGCTCG
AGAGAGCGAATGGGCTAAGGCGAAGGTTGTGCTTAATTGTGGCAACTCGGTGTTCGAGAGAAACCAAGTTGATTCGGGGT
AAGTTGCTCGATAGAGAATTTACCCCCACTAAAGTCTAGCCTAGTTACAAATGTTCAGCTATTTATTATCAATAGTATTT
ACCCAATAGTATATTTTATCCCATATTCCTATCACACCCCAAGAATCATGTCTCATTATCTCGTATCTTTATATTTTTGT
TGATTTTAGTTGTTAAGTGACTATAAACCCCCCATTGATAATTGACATTCGTGTCACCTCCTTGATTTATCATGTTTTAA
CTCGTTAGTATTTATAGCTATGATTGATTAGAACATAATTGTAGTTTTCTATTAATTCTTGCAACCACTCCCTTGGGACT
CGACCCCAACCCATTCGGTTGGGTTATATTACTGCACTCGATCGTTGACACCTGAATTGGAAGTTGTGTCTTTGATTAAG
TCAAACATCAGTGCACTAGCAGAAGATAGAGCAGGTTCCTTATGTTTATGTTGTAAAGAAGACCGATTCACATTACTCTA
TCACTGCCCGGACTTATTTCCTGTCTTAGCTTTCTTGTTTCTAAACTTTTCTCTATCCCTCATGCTATCCTCCTCAACTT
GCTGCACGTGGATCATCTTCCCTTCTATGTCCATATCTCCAATCAGCATAGTTGCCTGCCCTTCTTACTTGACAGACGAG
ACAACCCAGCAACAAACAGACTTATCCTACTCCACATGTCAGCAACCATCTCTGCAGCATAGCGGGAAAGTTGGGTGAAC
ATAAGAATGTACTCATAAACACTTATACATTCCTGCTTAAGGGTGAGGAATTCTTATACATTTGCTTCTCTTACTTCATG
GGGAAAGAAATTCCCCAGGAAAGCACTCTCGAACACAGCCCAGCTCAAAATCGGTGCACCCTCCAATCTACCCTTCTTCC
ATTGGTCAAACTAAATCCTAGCAACACTGTTCAGTTAGTATGCAGCTAGCTCCACTCACTCAACATCGACAACGTGCATA
ACCTCAAACACTTTCTGCAATTCCTCTACAAAGTTTTTCGGATCCTCAGTGACATTTGAACCAGTGAAGCTTGGAGGATT
CATCCTTAAGAACTCACGGATCCTATAAGTATCAGCCACTTCGTATCGATTCTCTCTCTGTCCAACTTCATTGACCACTG
CTTGACTCAACAAATGGATAGCTTTCTCTAACTCAGCATTGGTGACCTCTCCTTGGGGTTGCACTTCTTGTGCATTAGGT
ACACCTTGTTCCTCGACATCCCTCCTAGTAGGGCGACCTCGGACAACTCTTCGTGAAGGCATGATCTGAGAGATACGCGC
AAGCATGAATTAGAAGAAACATTTTAGAGATAAACTTTATTGCGCGAAATGAGTATGAAAGAAGTGTGATAGCTCCTAAA
TGTTGCAGCCTCCTAATTATAGATGTGGTGTTCTTCACACAGATAACTAGGACTCTACAGACACGACTTCATAGACACTC
TAGGACTCTTGAACTCTGTGTTGTAATACCAAGTTTGTCATGCCCCGAGCCTACACCCTGGACATGGCCGACACTCGAGA
ACAATGACTAGCCCCAAGCGAACCCTTGGCCTGGCTTACTACTCAGCGGAAGACTTTACTCAACATTTAAAATAACTCAA
GAGATAAATTCATGTATAAACTCATAATGTTATAAAGGAAACATTCAACTTGACAAAGAGGCAACTCAAGTCTTTAAACA
TTTAAAACTGAAAATGAATAAAAAAACTCATGAACTAACAATATCTTACTATCTATGAAGCCTCTAATAACTAATATGGA
CGTAGGGACAAGACCCACGACATCCTAATAAACTAAAATGATAAAGCAAATAAAAGGGGTCCTCCAGAAGGTAGGAGGTT
CACCAACAACTCTGAATCTCAACTAGATCAACCAAGTGATGGATGCTGATCTTGGTTACCTATATTTGCATCATAAAATG
ATGATATCCAAACGGCGTCAGTGCATTGAATGTACGAGCATGTGAGGGGAATTCTAAAACAAGACATAAGCTAAAAAATG
GAACTGAAGAAACTTACTGTAGCGATCCTTTGAAAACAATACCACTACTTAAACAAGAAATCTAATTAAATACTTGTGAC
ATTTAAAACCAATTAATGAGGGCATACTGATTTTAATCTAGTAAAGGGATTAGACTCATAACGAACTCCAAAAGAAAATA
TAACATTTAAGCAATTAACCGGCCAGATCTTCATGCATATGTTAAGCTCACACTCAAGGGTGAAATAACAAGAATATTAC
AACCTTCCGAGTACCAAAATCAGCCAGCTCATGCTTCACACAACTTTCAAGACATATAGAAAATTAGTATATTACAAGAC
TTAGGTTTACACACCCCAAAAAGATATAAACGTGTCACCATACTTATATTACAACCCATGGTGACATGACCAAATCAGCC
CTCAAAATCTCCTGTAAATATACAACACAAAGATCATGTACAAGTCCCAAGGTTATACAAAATATATATGCCTATATGCA
AATATGATCTTCCTTAAGGTGTTCAAAATCTCCATCATCAATGGCCAGCTTCAAGCATCATCGTGAACAGTGCCTACGAT
AGAAACAAGTATCGCTAAGCATATCACTTAGTGGTGTACAAACTATAGGTTTGGAGCCCTTAAATTCACTAAGTTATCAT
TCTCAAGTCAAGGGTAGCGTGATCGAAACAAAATCAGTAAATCAAGTAAACAATATACAAGGAGTATCAAGTTCAATATA
TAAAGGTCTAAATGTCAAGAATCCTCATAGCACAACTTTTCAAGAGATTTAATAACAAGGCTCACCTAATATATACATCA
TGTCCTCACACCAAGAATGAGCAGGTATCAAGAAGGGTCAAAACCCAATAATCAAGAGAACCAAGAACCATATTAAAAAA
ATGGCTTCCTAGTTCGTACTTAAAATGGACAACTTCCATTCTTAAGACGAACTAAAAATCCAGAGTCAAGATGGCAAATG
ATCCAAACCAAGAGGCATGCCAAGAGTGACAAAGTCACAGCCACAAGAAGGACAAGGTCCCAACAAGAGTGCTAAGTGAT
CAAACAATCCATACAAGTGGGTGAGTTACATAAGCGTCTATAATGTATTAAAGAATACCAATACGAATGCAAAGTGACAA
GAGGTAACCAAGGTACCAAGATAACTTTCAGATATACCAACAGGTAAAAAGAGTACAAGTATAAGTTTATACACAAACCT
CAGTTCTTTAGCACAAAAACAGTCCAACAAAACTCCACGAGTCAAACCGTAGACCTAGCAGCGTATCAAAGTCTTCAACT
TGTACACAAGGATATACAACCTTAAAAAAATGAATTCAATAACTTATTTACTTTCTAGTAGCTCAATAATGATGACGTAA
AAGAGGTTATCATCACAAGTAAGCCTAGCCTGTACAAATACGACTATGTTCCCAAACAGTAAATTCTGACCATCCTAGTG
CATCATGTCGCAACTAAGATTTGAAATGGCAAACGGCAAAACTAGACTGTATACTCTTCATGAAAGATGTGGGTACTTCT
CTTAAGGTTGCAAATAACCAAGAATCACCGCAAAATGTATTTTGGATAAAAAGATATATTCAGAACACTAACAGTTGTCC
ATACATGATTTCAAACTTCAGAATCTGGACAGAACTTGTCCTATGATGCGTCCCATATTTCGAATCCATAACAACTAAAT
TAGAGTTTAACATAAACATACGAGTTGTACATATATGAATTATCTTTCCAAATCATATTTATTCACAGTAAACAAAGTTC
TATAAAACGAGATATGCTTAATCTACTAAACGCTACCCAGCTCAAAAACAGGTTTTACCACTTACCAAAAAGAAGAGTGT
AACTCGATTTCCAGACAAAAGGACCAAGATTTTCTCTTGTGATCTTGAAGAACAACAGGTTAGATAATTCTCTAAGGGAC
TTATACTTCAGGTGAGACGAATTTCCTAAGAGGAGGTGTCAAAATATAGTAACACAAGAGGTGCTTATCATATACACTGC
TGTCCATAAAAGTTGGCTGCCCAAATACTCGTGTGCTGCCCAAATGCATACATATACACCTATATATATATATATATATA
TATATATATATATATATATATATATATATATATATCCTTCACCTCCTTTTAAAGCTATATATATTTCTAATTAAAACATT
ATGCAAATACCCCCATACAATACATTAAATTACGATGACAATTATTTTAAACAAGGTTGCAAATATAACATTATTTCAAA
TTCCCAAAATGAGAATTAAACATATTGTAATAATTAAGCAGTGGTTTATCGACATGCGACTCTTGTTAGCATTTTCGAGG
TGTTAAAACTCTCTCCCCCTTAAAGAAATTTTGTCTCAAAATTTACCTTACACTAGTCCCGGAACAAGTGCGGATACTGG
GTTCTCATGTTTTCTTCTCTTTCCCACATAGCTTCTTTTCCAGAATGGTTCCTCCAAAGTACCTCTACTAAGGGAATTCT
CTTGTTTCTAAGTTGGTTTACTTCTCGAGCTTGAATTAGAATAGGTTCTTCACTAAACGTCAAGTCAGGATTAACCTCAA
TAGATTCGACTGGAAGAACATGAGATAGATCAGAATGATATCTTCTAAGCATAGAAACATGGAAGACATTGTGGATCTTG
TCTAACTCAGGTGGCAAAGCCAATTTATATGCAACTGGTCCAACCCTTTCAAGCATCTCATAAGGTCCAATAAATCGGGG
ACTAAGCTTTCGTTTCTGGCCAAATCTCTTAATCTTTTTCCATGGAGACACCTTTAAGAATACTTTATCTCAAACTTGAT
ATTTAATGTCACGCCTTTTAAGATCAGCGTACAACTTTTGTCTATCCGAAGAAATCTTTAGACGATCTTTGATAATTTTT
ACCTTGTCCATCTGTTTGTTGCATAATTTCAGGACCAACAAGTTTTCTTTCACCAACTTCATTCCAACAAAGAGGGGTCC
GACATTTTCTTCCGTATAAGGCTTCATAGGGAGGCATTCCAATACTCAATTGGTAACTATTATTGTAAGCAAATTCAATC
AAAGCCAAGTGTTTGTCCCAACTACCCTCAAACTCCATAATGCAAGCTCGAAGCATATCCTCCATAATTTGTATCACTCT
TTCCGACTGGCCGTCTATTTGAGGATGGAACGAAGTGCTAAATTTCAACTTAGTACCCAAAACTTCCTGCAAGCTGCCCC
AAAATCTAGATGTAAACCTTAGATCTCGATCAGATACAATAGATACAGGTATCCCATGCAGTCTTACAATCTCATTAATG
TACAATTCGGCTAAATTCTCAAGTGAGTAATCCATCCTGATTGCTAAGAAGTGAGCACTCTTGGTTAGCCTGTCCACAAT
CACCCATATTGCATCATGGTTCCTTTGAGTGTGAGGAAGTCCTGAAATAAAGTCCATTGTTATTCTCTCCCATTTCCATT
CCAGCATCGACATGGGATGTAGTAAACCAATTGGGACTTGATGTTCTACCTTTACTTGTTGACAAACCAAACATTTATAG
ATGAACTCCACAATGACTCTCTTCATACCATTCCACCAATAATTTTCTTTGATGGTCTGGTACATCTTTGTACCTCCAAG
ATGCATTGCATATGATGCAGTATGTGCTTCATTCAATATTTCTTTCCTCAATTCGTCATCATTAGGGACGCATAACCTGT
TTTGATAAAATAAGCCACCATCCTCCGTAAATGTAAAATCAAGTTTTTTTCCACTTTGAACTTCTCTGGTCAATTTTACA
AGTTTCTCATCTAACTTTTGTGCTTCTTTCACTTGTTCAAGTAATACTGGCTTTACTTGCAAATTAGCAATAACTGAACC
ATTTGAATCAAGTGTAAAACAAACATTCAAGGCTTTTAACTCAAGGAGCAAGGGTAAAGGACTCAAAGAAATGCTTGCGA
AGGATTTCCGACTTAAGGCATCTGCAACCACATTGGCTTTATCTGGATGATAATCAATTGTGCAGTCATAATCCTTGATG
AGTTCAAGCCATCTACGTTGTCTAAGGTTTAGCTCCTTTTGAGTACCCAAGTACTTTAAGCTCTTGTGATCAGTGAATAT
ATGACATTTCTCTCCATACAAATAATGCCGCCATATTTTAAAAGCAAACACTATAGCAGCAAGTTCAAGATCATCAATAG
GATAATTCAATTCATGTGGTTTTAATTTTCGAGAGGCATAAGAAATAACCTTCCCTTCTTGCATCAAAACGCATCCTAGA
CCATTGTGAGAAGCATCACTGTAAACTACATATTATTTCCCTTCAATCGGTAGAGTAAGTATAGAAGCTTGAGTCAATAA
GGATTTGAGAGTTTCAAAGCTCTCTTGACAGTTGTCATCCCAAATAAACTTTACTTCCTTATGCAAGAGCTTGGTCAAAG
GGAAGGCGATAATGGAGAAGCCTTTCACAAATCTTTTATAGTATCCTACTAAGCCCAAGAAACTTCCTACCTCGGTTGGA
CTTTTAGGAGGTCTCCATTCAACAACCGCTTGTATCTTACTACGATCCACCTTCACACCTTCTGTTGATACAACATGTCC
CAGAAAAGCTACTTCATCAAGCCAAAATTCACACTTGGAAAGTTTAGCATAAAGCTCTTTTTCCCTCAAAATTTGCAAAA
TAATCCAGAGGATTACTTCTGGAAAATATTAAAATATCATCTATAAAAACAACCACAAACTGATCAAGATAAGGTTTGAA
TACTCGATTCATTAGATCCATAAATACCGCAGGAGAATTTGTCAATCCAAATGGCATCACCAAAAATTCATAATGACCAT
ACCGAGTTCTAAAAGTAGTTTTAGGAATATCATTCTCTCTAACCCGCAGTTGGTGATATCCAGACCTGAAATCAATTTTT
GAGAATACTTTAGCACCATTAAGTTGGTCAAACAAATCATCGATCCTTGGCAGCGGATATCTATTCTTGATTGTTATTAT
GTTCAATTGTCTATAGTCAATACAAATCCTAAAAGTGTCATCTTTCTTCTTTATGAATAAAACAAGGGATCCCCAAGGAG
AAACACTAGGTCGAATAAAACCTTTCTCAAGAAGTTCTTGCAGTTGAGATTTCAATTCTCTTAATTCTGTTGGAGCCATT
CTATAAGGAGTGATATAAATAGGGGTAGATCCAGGGATAAGCTCGATTGGAAATTCAACCTCTCTTTCCGGGGGCAATCC
CGGAAGGTTTTCTGGAAATACTTCTGGAAAATCACATACAGTAGGTATGTCTTTGATACAAGGACTCTTCAATTGTATAT
CAACTATGTGAGCCAGGTAGGCCCCGCAACCTTGACTCATCAACTTTCTTGCCAAGGTTGCAGAAATAATACTAGATGGC
ACTGATCTTTCACCTTGTAAAATGATGTGTGAACATGTAGGATCTTTAAAAGTCACATGCTTAGACCTACAATCTACCAC
CGCATGATATTTATAAAGCCAATCCTTCCCGATAATAACATCAAAATCCATGAAGGGCATTTCAATCAAATCAACAGGAA
AGACTAGGTTTTGAATCACAAAGGGACAATCTTGGTAAACTCGATTACACACAACTTGATAACCCAAAGGACTTTCAACT
AGCACATTATAATCAAGTCTCACAGATTTCACATTTCCGGGAAGAACAAGTGATGAACAAATATAGGAATGTGTAGAACC
AGGATCAAACAATGTAAACACACATACAGCAAATAAGTGAAATTTACCGACAACCACGTCTTGTCCATCTTGATCATCCT
TCTGCCTCATCGCATAAGCGCGTGCAGTAGCCTTTTTCCCACTAGCTTGATTAACTCCACTTGTACCTGCTGTCTGGGTG
TTTTTATGTCTTGCACCTCTATTAGTTTGAGGAGGATTAACAGAAGGCTTATGAACTGAGACTTCAGTTTTAAAGGAAGG
AGCATTACTAGGATTAGGACAATCTTTCAAAGCTCCCACAATTGAAACATGCACCAGAAGCTCTCCTGCAAGTGCCATAA
TGATTCTTTCCACATTGTGGACAAGTAGGAACGCGAGGCCTGCCTTGGCCATAATTTGGAGTGCTAGCTGTAGAAACTTC
TGATTTGTTTTGCCTTTGTTGAGGTGGCCTGTTATCACTATCAGCCTTAGAATTATCAAACATTTCCCTTTTGAATGGAC
CCCCAAAATCTAGTCTAGGCTTTCGGAATCTGTTTTCATTTCTACTAGTTTCTTCTTTATCAAGTCGTTCCCAAGTAAAA
GCAGCAACCACTAACTTACAAAATTTGTCATGTTGCAGGATCACCACATTCTTCCTAATGGAATCATTTAAACCGTCTTC
AAATTTCATGCACTTGTCTTTTTCCTCTTTAATAATACCACCAGCATAGCGAGAGAGCCTTAGAAACTTATGTTCGTATT
CAGCAATAGACATGCCTCGTTGCCTTAGATTCAAAAACTCTTTTTTCTTTGCATCACAATAAGCAGGTGGGACATACTTC
ATATGAAATTCCTTAAGAAAATCATCCCAAGTAAGAACAGAAGGTTTTACCTTGGCATTCGGAACACTTACCCACCAATC
ATAAGCATCCTTTTGTAATAGTGAAATATCATACTTAAATTTGGCAACATCTGAACACTCCAACTGCTCAAATACCCTCT
CCATGCAATCAAGCCATTGTTCAACATCTGTGGGATCAACAGTGCGTTCAAACTCCACTCCACCCATTTTCCTCATTTTC
TCAAAGTCAATCCTGTGGGGATCATGCATCGATTCAGCCATATGGTGGAAGAATTCAGCCATTTGTTGAAAATGAGGATT
CATGGTTTGAGTACCATGACTCATGTGAGGATGTGGACCAGCTCCTACACTCTAATGGTTTCCCACTTCAAAACCACTAG
TGTGGGGAACATACTGATTCAAGATATGTTCTCCAACCCCTTCCAGTGCATGAGGTTGGGGAACAAAGGCACCCGAACCT
TTACGAGCAGCTTCCATAGGCCTATCAAAAGAAGTGGCCATAACTAAATTCCTTCAAAAGGGAAGATCACATTGCATTAG
GGATATGTACTAGATGCATATGCACTCTACATGTGATACAATTATCATAAACCATATAAGCGAACAAATAATCTAAATAG
AACCCTTTTCAAAAGCAAACAACTATATTAGTAATTCACAACAAAATTCCTACAACCACAAACCTAGGCTCTGATACCAA
AACTTGTAGCGATCCTTTCAAAATGATACCACTACTTAAACAAGAAATCTAATTAAATACTTGCGACATTTAGGGAGTTG
TGCTTGAATGAGTTGGGTCTTGCTTAAGTTTAAATCTTTGGATAGTTAAAGTAGTATGGTTGTAAAGCATTTGAGTAAGT
GGGATGAAAATAGGAGTTTTTGGTTGCTTAGAAAAGTTGTGTAGAGCTCGTTGAACCACTCAGTGGTTCGCTTAACGTCC
CCACCTCGCCTTCTTTTTAATGCTAAAATTATTGAAGCTCTACAACCCGAAGCAGCAGAGACAACTACACCCAAAGTCGC
AAGAAGAACCATGCCACCCCGACAGATGAAGCAGCTGCTTAACCAAAATTATCCTTTGCCTCCCTCTCTATTTTTCTCTA
TTTGTATTTTCAGATGTTTGTTATTCGCATTTGAGGACAAATGGTTTTATTTGTGGTGAGGTGAGGCCCACCTTTGTGTG
CTATTTGATGTTTGTATGTTGTGTATATTTGGGCTTTGGGCTTAATTTATGTTAAATATTACTTCCTATGGATGTTTGAG
CTTGTGGCTTCTTTTTTTATTTTAATTTGCAATATGATTTTGACCCTTTCGAAAAATTTTGAATTTTTTGCACATTTTTT
CCACCCTTTATATGCTTGTGAATGTAGCTGTGTCACGACCCAAGCCTAGGGCCTAGACGTGACCGGCGAATGGGGAACCC
GAAGGAACCCCAAACAAGCCTCATAGCGTATCATTACACATCCTTGGTCGCGGAAGCAATTAAAATGATCATAAGCAATA
AGTATGATCAAAGGGGGAAATCGGGACTAAGGGAGCAAAAAAAAAAAGAAGAAGAAATGATACATAAATATCATAGATAA
GTCAAACTCAAGCATAATACACAACTTGTCCAACACCACCTCTAAACATAAGTACTTTAGCGGGGGCCAAGACAACCAAC
TAGGCTCACCCTCATAGTCAAAACATAACTAAAAGGAAAAGTCTTATACATAGCAAAAGATCATAAGCAACGTCCCCGAA
ATGGAGGACTCACCAATAACCTTGATGGAAAATCGTATTAGCCACGCGGAGGACGAGGGTCAAGCGGTGCTCCGGTCCCT
ACATGGTGACATCATGTAGGCATAGAGTATGCGTTAGTACGTTTGAATGTACTAAGTATATGGGATGCAATGCAATGCAA
CAAGGGATGGACATCATAGACAAAATGCATAATCGTACCCGATAGTTAGCATATTAATGAGATGATATGTATAATGATGC
TTATATATAAAAATCATATTTAGTGGGACATAGTACATATGTGTAGTGAGTGACCATCAATATAGTATTTCCAAGGCCTA
CCACCCCCTTGGAGAGGCGAAAGAGGTACAAACCCCTCAATGTGGTTACCCGGGCCTACCACCCCCCGAGCTAGGGACCA
AGGTACAAACCCCTCGATATGGTTATACGGGCCTACTACCCCCCGTACTAGGCAACCAAGGTACCAACCCCTTGATACGG
TTACCCGGGCCTACAACCCCCCGAGCTAGGCTTGATCGACTCACACACTATATAGAGAAAATCATATACATGTATCCATT
TCATCATCATTTCAATACTTATATAATCATCCGACTCATAGGACGTACATTGGACCTTCCATTTCATAAGAATTCTATAA
ATGGCATTTTATCAAACATATGGTGGGCTACTTTTTCATGTAAATAAAATCATGTATTTCAAGAGTACTAAGTCCAACCA
ATTTCAAAATCTATATAAAACAGCCCACCAACAACATACATATATATATACATATATAACAACCTTCATAATTTGATCAT
GGAGGCATGAAAACCATAAACATCATATAATCATTCCTTTTCATGATAATATACAAAAATAGACCATAATAGGATGTGTA
GTAATAATTCCATAATTCAAGAGTTCATAAATGATCATAAGGACCCATAAACTTGAAGTAAAATAGAGGATAAATGGTTG
GACTTGTGGAAAGGAAGGTTTCCACAATCAACCCACATACCTCAACTTTGGAGAATTCTTGATGAAGATTGGAATGGAGA
ATTGCTTGAGATTGAATCTTGAATCCGGAATTAAAGCTTGGGATCCTTGAATTTGGTTGATGATCTTGGTGGAATTTTTG
GAGAGGGTTTAGAGAGAGTTTTTGGATGTTTTGAAGTTAAATGACTAAGTATGGATATGTCCCCTTTTTATAAAAAAACG
TCTCAACACTAAGAAAAAAAATAGGGGCGGGTGAACAGTAAAAAAAGGCTACTGGAAATTGCATTCCCTGCCGGACAGAC
TTTACGAAAATAGGCATAACTTCTTCGTCCGAACTCGGAATGAGGTGAAACCAATTGGATTGGAAAGCTAACTCGAAGGG
CTTTAATTTTGATAGTTTGAGCTCCTTCCAGTTCCTTGTGTGCTGAGAGATATGCCCCTTTAAAGTTGACCCTCAAAATC
GCATTTTTTGCGATTTTCGAATTTTGATACGGTTGTTCTAAAATTCGGGTTAGACTCATTTCCCACTCAATTTGACCCCC
TGAATAAGAATATGAAGTCGAATTTCCGAAATGATGCACGGATTTTGAGATATATGGAAATTACAATTATAGGTGTTTCC
GAAGCACATTTTCGGGAATTTTTGGGGTCGTTTCAATATCTCCCCCTTGGGAACATTCGTCCCCGAATGTTAAAGAAACA
TACATGAGAGACACAAACATGGAAATTTCAGCCCACATAAGGATGCAACAATGCACTTACACCTTATTTCAAAACCTCAA
CATAGTTGTAAAACCACAATGAACTAGTTAACTTAAACATGAATGTATGCAATGACATGGGGGTTGAACTTAAGACCTGA
GATTTTATAAAGGGCTTAGATCAATACCTTAAGCTTGAGTGGAGTGGAAAAGATAAGGATATCGCCTTTGCATGTCCGCT
TCGGCCTCCCAAGTAGCACTTTCAACTTGTTGATTTCTCCAAAGGACTTTAACGGAAGCCACATCTTTGTTTCTCAACCT
CTTCACTTGTCTATCTAAAATCTGGACCGGAACCTCTTCATAGGTCAAATTATCTTCAACAACACCCACAACATCAAGAG
ACACAATGGCATTTGGATCACCCACACACTTCCTCAACATAGACACATGAAATACCGGATGAACCAAATCCATTTCGCTA
GGCAATTCCAACTCATAAGCTACCTTGCCAATTCTCCTCATCACCTTATAAGGACCCACGTATCTTGGGCTCAACTTGCC
CTTCTTACCAAAACGAACCACACCCTTCATGGGTGACACCTTCAAATAAACCCAATCACCAACTTGGAATTCAAGAGCCC
TTCTCCTCACATCGGCATAGGACTTTTGGCGACTTTGGGCCGTCTTCAACCTTTCTCTAATCATCCTAACCTTCTCAAGA
GCCTCCATAACTAGATCTGGTCCTAACAAGGCCACCTCACCAACCTCAAACCACCCAACCGGTGATCTACAACGTCTCCC
ATAGAGAGCCTCAAAAGGAGCCATACCGATGCTAGAATGATAGCTATTGTTATAGGCAAACTCAATCAATGGAAGATGAT
CATCCCAACTACCCTTAAGCTCCAATACACAAGCCCTAAGCATATCCTCAAGTGTTTGGATAGTCCTTTCGGCTTGTCCA
TCCGTTTGCGGGTGAAAGGCCGTAGTAAGCTTAACTCTCGTACCTAGACCCCTTTGAAAGGACTTCCAAAAGTGTGAAGT
AAATTGAGTACCACGGTCCGATATGATGGATAGAGGAATCCCATGCAACCTTACCAAGTCATGAATATATAACCTTGCAT
AATCTTCCGCCCCATATGTTGTCTTTACCGGTAGAAAATGAGCCGATTTTGTCATCCTATCAACCACCACCCAAATAGAA
TCAAAACCTTTTCTAGTCTTGGGTAAACCAACTACAAAATCCATATTAATTTCTTCCCACTTCCAAGTAGGAATCTCTAT
GTCTTGGGTTAGACCACCCGGCCTTTGATGTTCGGCCTTGACTTGTTGACAACTATGACAACCGGAGACGAATTTGGCAA
TGTCCTTCTTCATGCCTCCCCACCAATACACATCCCTCAAATCTCTATACATTTTGGTGGAACCGGGGTGAATGGAGTAG
GAAGAATTATGAGCCTCCTCAAGAATTTTCTCCCTCAAACCATCAACACAAGGCACACACAACCTACCTTGGTACCTAAG
GGCACCATCTCCCCCTTGGGAGAAAACTTCCACCTTGCCCTCTTTCACCAAGGCCTTCAATTCTAACAAAGAAGAGTCAA
GATCTTGTTTTGCTTTCACCTCATCAACCAAAGAAGACCTAGCACCATCAACAACGACCACACCACCATTACCAACCTCT
TCCAACCTAACCCCCAACCTTGCCAACCGATGCACCTCCCTAGCCATTTCCCTATCACCAATATCAACATGAGCTAGGCT
ACCCATAGACACCCTACTCAAAGCATCCGCCACCACATTAGCTTTACCGGGATGATAATGCACACTCATATCATAATCTT
TAAGAAATTCTAGCCACCTTCTTTGTCTCAAGTTGAGATCTTTTTGGGTGAAGACATATTGAAGACTCTTATGATCGGTG
AACACGTCAACATGTACCCCATACAAATAATGACGCCAAATCTTTAAAGCAAACACCACCGCGGCTAATTCAAGATCATG
CGTAGGATAGTTCTTTTCATGCACTTTGAGTTGTCTAGAAGCATAGGCTATCACCTTACCATTTTGCATTAGGACGCAAC
CCAAGCCAACTCTAGAAGCATCACAATACACAACAAATCCCTCAAGCCCATCCGGTAGTGACAATATTGGAGCGGACACA
AGTTTATCTTTCAAGGTTTGAAAACTCCTTTCACACTCGTCGGTCCACTCAAACTTAGCCTTCTTTTGTGTCAATTTAGT
CATGGAAGAAGCAATAGAAGAAAACCCATTCACAAATCTTCGATAGTAACCCGCTAAGCCCAAGAAGCTCCTAATATCCG
ACGGGGTCAATGGCCTAGGCCAATTTCTAATCACATCGGTCTTCTTAGGATCTACCTTAATACCATCCCCCGACACCACA
TGACCTAGGAAGGCAACCTCCCTCAACCAAAATTCACACTTTTCATACTTGGCATACATCTTCTCCTCTCTCAATCTTTG
CAACACAACCCTCAAGTGACCCATATGTTCTTCCTCGCTATGCGAATAGATTAAAATATCATCAATGAAGACCACAACAA
AGGAATCAAGGTGGGGTTTAAAGATCCTATTCATTAGGTCCATGAAGATAGCTGGTGCATTGGTCAACCCAAAGGACATG
ACCACAAATTCATAATGCCCATACCTAGTCCGGAAGGCTGTCTTGGGAATGTCACACTCCCTCACCCTCACTTGATGATA
CCCGGATCGAAGATCAATCTTAGAGAAGTGGCTAGCCCCTTGTAATTGGTCGAATAAGTCATCAATCCTAGGAAGAGGAT
ATTTATTCTTGATGGTGACCCTATTGAGTTGCCGGTAATCAATACACATCCTAAGGGACCCATCTTTCTTCTTCACAAAC
AACACCGGTGCACCCCATGGTGATTGGCTAGGCCTAATAAAACCCTTCTCCAACAAGTCCCTCAATTGTTCCTTCAACTC
CTTTAACTCCGCCGGGGCCATACGATAAGGGGGGATAGAAATGGGTTGAGTATCGGGGAGGAGGTCTATGCCAAAATCTA
TTTCCCTTTCGGGAGGAACACCGGGAAGGTCATTAGGAAAGACATCAAGGAATTCATTTACAACCGGAACCGACTCTATA
GGAAGGGTTTTGGACTCCACATCCCTAACCCTCACAAGATGATAGAGACACCCCTTAGAGATCAACTTACGGGCTTTAAT
GCAAGAGATGAACCTACCCTTGACTACCACATTTTGGCTCTCCCACTCAAGAATGGGTTCACTTGGGAATTGGAACTTGA
CCCTACGGGTTCTACAATCAATGGAAGCATAGTATGCATGCAACCAATCCATCCCAAGAACAACATCAAAATCGACCATG
TTCAACTCAACAAGATCACAAGGCAATATTTTATGCAAGATGCAAATAGGACAATTTCTATAGACCTTCCTAGCAACAAC
ATATGCACCAATAGGAGTAGACACCTTATATGACTCACGCAACAATTCGGGCTCAACATGAAACTTGTTGGCAACAAAGG
GGGTGACAAAAGAAAGAGAGGCACCCGGATCAATTAATGCATATACATCAAAGTCAAAGATTTTCAACATACCGGTAACG
ACATCGGGGACTTCATCGACCCCTTGCCTCCCATGCAAAGCATAAAATCGATTGTGCCTTGGGGCACCATCTTGTCGGCC
CCCTCTCCCCAAAGGAACCGCATTGGCACCTTGTGGACGGACCTCCTTACCCTTGTTGCGATTTCGAGGACAATCCATTG
CCTTGTGCCCCATTTCCCCACAACTATAGCAAGCACCGGTATTTCTCAAGCACGGGCCACCATGGCCCTTACCACACTTC
GGACATACATCAATAGGACCCATACCCCTAACACCTTGGGCCCTTGGAACATCATTGGCAAACCCCTTATGGAGCGCATG
AGAAGACCCTTGACCTTGATGAAACCGGCCTCCCGTTCTACCTTGGAACTTGCCCTCAAAACGGGCCCTCTTGGCCTCAT
GACCCCTCCTCTTCCTCAACTTCTCCTCCTCCATTTGTTCGGCGTAGACCATCAAGCGGGACAAGTCCATGTCACTAATC
AACATTGCGGACCGGCATTCTTCACTCACTAGGTCGGACACACCCATCACGAATTTGTTCATCCTAGACCGTGAGTCGGC
AACCAAGTGTGGAGCATACCTTGAAAGTTGGTTAAACTTGAGGGCATACTCCCTCACACTCATAGACCCTTGTTTTAAAT
TCATGAACTCCACCAATTTGGCTTCCCTAAGCTCAAGAGGAAAGAATCGATTAAGGAAAGCCGTTTTGAACTCTTCCCAA
TGCACCACATAGTTTACCCCCTTCTCTTCCTTCCATTGGTTGTACCATATTTGGGCCACCCCTTTTAGTTGGTAGGCCGC
CAACTCCGCCTTATCTTCTGACTTCACGCCCATGATAGCTAATATCTTGAGGACTTCATCAATGAACTCTTGAGGGTCTT
CATTTAACTTAGACCCATAGAATTCCGGGGGATTCATCCGCACGAAGTCTCTCACCCGAGATGCCGGGGTAGGAGCCTGA
GGGGCTTGGGCCCCGTGGTTGGCTTGATTAGCCATAGCTTGTGCAAATAAAGTAAGGGCATCCCGAAGATCCCCATTGGT
CGGTTGTTCCTCGGGTGCGCGGGCTCGTCTTCCTCTTGTATTAGGCATGATCTAGCATAGCAAAGAACAACCGTTAGGGA
AAAAAAGAACTTAATTCAACTCTACCGCACGACTTAGAACATGAAGAAGGGAAACATTTCCTAAAACGTCTCATAGCCTC
CTACTCATAATTGTGGTGCACAACACAACCATGAATCGGACTCTAATCAACGCGGTGTGTTGGACTCCGAGGATCTATCA
ACCTAGTGCTCTGATACCAAGTTTGTCATGACCCAAGCCTAGGGCCTAGACGTGACCGGCGAATGGGGAACCCGAAGGAA
CCCCAAACAAGCCTCATAGCGTATCATTACACATCCTTGGTCGCGGAAGCAATTAAAATGATCATAAGCAATAAGTATGA
TCAAAGGGGGAAATCGGGACTAAGGGAGCAAAAAAAAAAAAAGAAGAAGAAATGATACATAAATATCATAGATAAGTCAA
ACTCAAGCATAATACACAACTTGTCCAACACCACCTCTAAACATAAGTACTTTAGCGGGGGCCAAGACAACCAACTAGGC
TCACCCTCATAGTCAAAACATAACTAAAAGGAAAAGTCTTATACATAGCAAAAGATCATAAGCAACGTCCCCGAAATGGA
GGACTCACCAATAACCTTGATGGAAAATCGTATTAGCCACGCGGAGGACGAGGGTCAAGCGGTGCTCCGGTCCCTACATG
GTGACATCATGTAGGCATAGAGTATGCGTTAGTACGTTTGAATGTACTAAGTATATGGGATGCAATGCAATGCAACAAGG
GATGGACATCATAGACAAAATGCATAATCGTACCCGATAGTTAGCATATTAATGAGATGATATGTATAATGATGCTTATA
TATAAAAATCATATTTAGTGGGACATAGTACATATGTGTAGTGAGTGACCATCAATATAGTATTTCCAAGGCCTACCACC
CCCTTGGAGAGGCGAAAGAGGTACAAACCCCTCAATGTGGTTACCCGGGCCTACCACCCCCCGAGCTAGGGACCAAGGTA
CAAACCCCTCGATATGGTTATACGGGCCTACTACCCCCCGTACTAGGCAACCAAGGTACCAACCCCTTGATACGGTTACC
CGGGCCTACAACCCCCCGAGCTAGGCTTGATCGACTCACACACTATATAGAGAAAATCATATACATGTATCCATTTCATC
ATCATTTCAATACTTATATAATCATCCGACTCATAGGACGTACATTGGACCTTCCATTTCATAAGAATTCTATAAATGGC
ATTTTATCAAACATATGGTGGGCTACTTTTTCATGTAAATAAAATCATGTATTTCAAGAGTACTAAGTCCAACCAATTTC
AAAATCTATATAAAACAGCCCACCAACAACATACATATATATATACATATATAACAACCTTCATAATTTGATCATGGAGG
CATGAAAACCATAAACATCATATAATCATTCCTTTTCATGATAATATACAAAAATAGACCATAATAGGATGTGTAGTAAT
AATTCCATAATTCAAGAGTTCATAAATGATCATAAGGACCCATAAACTTGAAGTAAAATAGAGGATAAATGGTTGGACTT
GTGGAAAGGAAGGTTTCCACAATCAACCCACATACCTCAACTTTGGAGAATTCTTGATGAAGATTGGAATGGAGAATTGC
TTGAGATTGAATCTTGAATCCGGAATTAAAGCTTGGGATCCTTGAATTTGGTTGATGATCTTGGTGGAATTTTTGGAGAG
GGTTTAGAGAGAGTTTTTGGATGTTTTGAAGTTAAATGACTAAGTATGGATATGTCCCCTTTTTATAAAAAAACGTCTCA
ACACTTAGAAAAAAAATAGGGGCGGGTGAACAGTAAAAAAAGGCTACTGGAAATTGCATTCCCTGCCGGACAGACTTTAC
GAAAATAGGCATAACTTCTTCGTCCGAACTCGGAATGAGGTGAAACCAATTGGATTGGAAAGCTAACTCGAAGGGCTTTA
ATTTTGATAGTTTGAGCTCCTTCCAGTTCCTTGTGTGCTGAGAGATATGCCCCTTTAAAGTTGACCCTCAAAATCGCATT
TTTTGCGATTTTCGAATTTTGATACGGTTGTTCTAAAATTCGGGTTAGACTCATTTCCCACTCAATTTGACCCCCTGAAT
AAGAATATGAAGTCGAATTTCCGAAATGATGCACGGATTTTGAGATATATGGAAATTACAATTATAGGTGTTTCCGAAGC
ACATTTTCGGGAATTTTTGGGGTCGTTTCAAGCTGTTTCTTGGCAAATTTGAGTCTTGGTTTTGATCAATACCGATTACT
TGAATAGTGCTTATAATCGAACAAATATGAATGTACCGCTACGATGAGGCCAAATGAAGTTGCATAGACAATATGTGAAC
TCTTTGCATCTCGTTGTGATTAGCCATTTATCAAATCGATTCTCATATGATGACCATTGCACACTAGCAAAAGTGTGGAA
TCTTGTTTGACTTAAGTGTCGATGCCTTGTGTAATAAGCTTACCTGGAACCATGCATGACAACACCAAGAATTTGCCCTG
TTAGTCTGGTTGACTAAGTAAGACTTTCTCTTAATATGTGCTTAGACAACTTCATAGAGTGTGAACCAATTTGACATATA
CCTCTTTTGTGACCTACCTTGTGAAGCAGTACCATGTCGCCCAATGATCCAGAGCACGACAATGTTAAAGGCTGGTGCAA
GACGGCGATGAACAACACCAAAGGGTGAATCACCGAGTTAATCGGTGATTTCGACTAACGACGTCGAATGATCCGTTGCA
GCCCAAATCTGTGAAAACTATAAATACTAGTCAGAGTTGTAGTTTTAGGAGTCGAACAATTATTATAATTTTCATATAGA
ATAGTACTTTTTGTTATTTTTGCTCTAAGTTTGAGAGGGTTTTGAAGACTTGAAGATCCAAAGGGTTTCATCTTCAAGAT
TTGGGTTTGGGTCTCTTGGATTCTTCAACTTTGTCTTGTATCAAGACTTAAATCCTCATACCTAGTTGAATGCGAGCTCA
ATTTGGTATAAATTTCTATCTCCTAAACATGTGTGGCTACAAATCTCAATTCTTAGATTGTGATTTAGCGAATATGGGTT
AAGACAATAGTTGGATCTTGCCTACTGATAGTTTAATCGTAGTTTAATTGTGAATTCGTTTAGTAGTTGTTGATGAATTT
AATGAATTTGTAGTTGCAAATACAAGTTTATTTATGTGTTTTCGGCTTGCTCGAGAGAGAGTTCTTAAAACTAAAACTAC
TAAATTGATGGCCGGTGGGAGTGGGTCAACATGAGGTTCAGCTCGAGAGAGTGAATCCTAGTCTCATTCCCACACACTTA
GCTCGAGAGAGTGAGTGGGTTAAGGTGTAGACTGGTCTTCATTCGGCAAGTGGGTGTCCGAGAGGAACGCATTTGAAATG
GGGTAAGTTGCTCGAGAGAGAGTTTATCCCCTTTAAAGTTTAGCCTAGTCACAATTATTCTATGAATCTTCTATCGAAAC
CATGTACCCAATAATCTAGCTTAACCCGTATTCCCATCACATCCCAAGGATCCCCTCTCATTACTTAGAAATCCTTGTTT
ATTTTGTTGTATTTACTTACTAGTTACAAACTCCCATTGTTAATTCACACTCTTGTGTCCCCCTTTAATTTACAATGTTC
TTAATCATTAATATCTTTAGTTATGACTTGTTAGAACTAAATTTTGATCTTTTTATTAATTCTCAAAACCACTCTCTTGG
AAACGATCCCAATCCTTGGTTGGATTACTAAACTATTCTACGATCGTAGACATTTGCATCGGAAGTTGTGTCTTGATTAA
GCAAATATCATGGAGAAAAACCAAGAATACTTTAGACGAACAGTAGAACAAGTTGGTGTGTCGCTGATACATTCGGCAGA
AGACAACCAGATCGCCAAAGGTTGCTAAAGAAGATTTGAACACATGCAGATGGGCGAAATAAAAGGGAAAAGGCGATTCG
TGGAAATTCTCGGCGACCCAGTTCTGAATCGCCTAAAGTCACAGTCGTCAAACTGAGAATGACTAAAAGAAATTTAAAGG
CGAAATGATGAACACTTGGCGCATCGCCGACAGGTCGGCGACACACGACTAACCTCGCCGAAAGGTCTGTGGCTGCCACA
CCTCAAACTTGTTTAAATTAATTTTTGGAGATGAAATAGGGCATTCAGAAAAAAAGGGAACGACGCAATTAGAGAGAAAA
CCACCATAAAAGGGTTTTGAGTGTGATTTCCATAGAGATTTTTGAAAAAGATTTTGTAATCAATCAAATTTCTTGTTTCT
CTCCCCGTGAACCCCAAATTTGCTGCATTTATTGATGGAAAGAAGTATGGGTGTTGATTTTCTTTCCATTTTTAATATGA
GTGGCTAAAACCCTTCGCTTGGGGTTTTGACCATGAAGCCAATTGTTGAATTTTTCTAAGTGGGTAGTGTTAAAATACAA
ACAGGGAGGTTGATTTGAAGTGGGTTTGGATCATTATGGTGGTTTGAAGTTATTTTGCATTATTTAGTGCAACCATTTTC
GCGTTGTGAACTTGCTCGAGAGAGAAGTTCAGAACCAAAGTACTGATCTCCGCAGCCTTAGTAGTGGGTTTGCCATATTT
CAGCTCAAGAGAGTGTAATACGGAACCTATCCTTTGTATCTCGCTCGAGAGAGTGGATTTGATGAGAGCAAAGGGCTGGG
CATCTTCCGATTGGTGATGAAGTTCAAGAGAATTCATCATAGAGAAGGTAATTGTTCGAGAGAAAATTATCTTATACATA
GTCCGACCTACCCAAAACAAAATGACCTACCGTTGGTATCAACATTTACCTTCAGAAGTGAAATTTGACAATTGGCTGGT
CAATTCCTCAAGTTTTACTCTAGTATTTGTTTACATTGTAATTATTCGTGAATTTGGGCCTGAAGTTGATAGATACTCCA
TAATCCTAAAGGTATAAGGGAAATATCGTTGAAGAGACTGTATCAAATCTTAACCTTGGAATTTGAAAGAAAACCTACTC
CCTTGGGACCGACCCCAACCCTTGGTTGGGTTACTTTACTATTGTACGATTTTAGACACTTGAATTGGAAGTTGTGTTTT
GATTACGCAAACATCAAAATTCCGCCGCTGTCGGGAAGTAGCGTTACTTAGAATATATTTGATTGAAGGCTTGACAATCT
TAAATTTATTGGTTGTAATTGATTTAGGTTTGGCTTCTTTGTGCACGTATTGGCTGAACTNNNNNNNNNNNNNNNNNNNN
NNNNNNNNNNNNNNNNNNNNNNNNNNNNNNNNNNNNNNNNNNNNNNNNNNNNNNNNNNNNNNNNNNNNNNNNNNNNNNNN
NNNNNNNNNNNNNNNNNNNNNNNNNNNNNNNNNNNNNNNNNNNNNNNNNNNNNNNNNNNNNNNNNNNNNNNNNNNNNNNN
NNNNNNNNNNNNNNNNNNNNNNNNNNNNNNNNNNNNNNNNNNNNNNNNNNNNNNNNNNNNNNNNNNNNNNNNNNNNNNNN
NNNNNNNNNNNNNNNNNNNNNNNNNNNNNNNNNNNNNNNNNNNNNNNNNNNNNNNNNNNNNNNNNNNNNNNNNNNNNNNN
NNNNNNNNNNNNNNNNNNNNNNNNNNNNNNNNNNNNNNNNNNNNNNNNNNNNNNNNNNNNNNNNNNNNNNNNNNNNNNNN
NNNNNNNNNNNNNNNNNNNNNNNNNNNNNNNNNNNNNNNNNNNNNNNNNNNNNNNNNNNNNNNNNNNNNNNNNAAGGGAA
GGGGAACCACTCCATGAAAACATGGGTGAGATTCAAGAAACTCCTACTTAAATGCCCAACCTATGGGCTACCAAATGATT
TGTTACTTCAATTTTTTTACCGTGGTCTTGATTCGGTTAAAAAAGAAGGGGCTGACCAGTTGGTACGAGGAGGAATAATG
TTGCAATCATTTGAGGTGGCTTCATTTCTTCTAGATGACATGATTATAATAAATCAAGTGTGGTATACCAAAGAAGATCA
TGTCTCTCCATTTCATTTTAGATTAACACAAGAACAACTAGATAAAGAGAAAGAGAGGGACGAAAACATCAAGAAGATGT
TGACCCAAATGGAAGTTCTACAGGAGCATATGAAGGGAACATGTGGAGTGTTCAGAGTTGAGGAGGGTTTGTTCTCAATC
TATTCAAACCCTAGGGAGAATCAAAGTTGGAACTCCAAAAGATGTGAGAGGGGTTTCTACCCACGCTATTGGCAGCGAGC
TGGAAACCAAGGTTGGAACCATCATAAGGAAGTCGAGCAAAGAAGGTCCTATCACGATCTGTCCAAACAATCTGAGCACT
GGAGAAGAGAGGATGAATATGAAGATAACCACACTCATTCAAGTGAAAGCCAAAAATCAAGGGGGAGTGCAAATAGCCCT
AGCGGGAATGATTTGCTTACACGCATTCTTGACAAAGTTGAAGGCTCGGATGATTTATTAAAAGGGATGAAAGATGACTT
CTCATCCTTGAACAATAAAGTAAACTCACACACAGATGCAATCAAAATCCTTGAAGGTCAAATGGGTTTACTTACAATGC
AATTGAAACAAAGGATGGAGGCAGATGATGAAGACAAAGGGTTGGCCGTTGTTACTCAGAGCGGGAAAGAAGTAAAAGAT
GATCTGGTGGGAAATAAGGAAGTGCATATACAAAAGGAAAGAAAAGATATGGAGGATGAAGAAATAACCATCCCACAATA
CTACACAATGGAGCCACAAAGTGATGTGGAGAAACAAAATTCATGCCCAAAAGTCAAGCAACCTTTACCCAAAATACCTC
TTCCATTTCCACAACACCTCAAGAAGAAGAATGAGGCTGAAAAATTAAAGAAATTCTTATCGGTATTCAAGACCTTATCA
ATTAATCTCCATTTAGTTGAAGCATTGTTGGAAATGCCCGATTATGCCAAATTTCTGAAGGAGTTAGTCACAAAAAAAAG
GATCTTAGATTTTGAGACGATCGAAGTCTCTCATAGTTGTAGTGTGATTTGACTAAGGAGTTGATCGAAAAGAAAGATGA
ACCAGGGGCATTCACCATTTTGTGTACCATAGGCATGCTCAAGTTTGCCAAAGCCTTATGCGATCTAGGAGCAAGAATTA
ATCTAATGCCTTATGTTATTTAAAAACAACTTGGGTTGGGTGAACCGCAGGCAACTACTATGAGACTCTTGATGGTTGAT
AGATCGATCAAGCATCCGGTGGGGATACTTTATGATATTTTTATTAAGGTCGACAGGTTCATCTTTTCGGCCGATTTTGT
CATACTCGACTGTGACATAGATGCCGAAATTCCTATAATCTTGGGAAGGCCAGTTTTGGCAACTGGAGAGCGTTGGTGGA
TGTCGAAAGTGGAGAGTTGAAATTTCAGGTTAATGATGATGAAGTCACCTTTTATGTGTACGAATTAATGAAACACCCCC
ACTGACATTCATATAATCTCAATTGAAGACATGATTGACGAGGCTGTGGCTAGTGTGAGCCATCTGATGTTTAGCAAAGA
ACCCCTTGAGGTTGTGTAGGCTAATGATGAAGAGTTTGAAGTTCAAAGCCAAGATAAAGTGGTAGTCGCGTTATCAAGTA
TGGGGGGATTCACAAAGACCCCAATGAAGCTGGATATCGACTTAAAGAATCGAGAGAGCCCTCCCGCCAAACCGACAACT
GAAGAACCACCAAGTCTAAAACTTAAGGTATTACCTTCGCACCTTCAGTATACTTTCTTAGGCGAGAATAACACCTTGCC
GATGATTATTGCGGCCGACTTACTTTATTGGCAAGTAAAATTGCTCCTTGAAGTACGGAAAAGGCATATAAAAGCCATCG
GCTAGACTATCGTTGATATAGTGGGCATCCCTCCAGGCATTTGCACACACAAAATTATGTTTGATAGTGATTGTAAACTG
AGTGTTGAGCATCCGTGAAGATTGAACCCGCTAATGCAAGAGGTGGTGAAAAAGGAAATAATAAAGTGGTAGGACGCGGG
AGTGATCTACCCGATTGCAGATAGAAAATGGGTCAGTCTGATACAATGCGTACCCAAAAAAGGAGGAGTAACGGTTGTCC
CTAATGATAAGGGGGAGCTTGTACCTATGTGCCCTATGATGACAGGATGGAGAGTTTGCATGGACTACCAAAAACTGAAC
TCATGGACTGAAAAGGATCATTTCCCTATGCCCTTTATGGATCAAATGCTTGATCGGCTATCCGAGAGAGGGTGGTATTG
CTTTATGGATGGGTACTCTGGCTATAACCATATCTCCATTACTCCAGAGGATCAAGAGAAAACAACCTTCATATGCCCAT
ATGGTATTTTTGCCTTAAAACGAATGCCATTCGGATTGTGTAATGCCCCGGTTACGTTCCAGCGTTGCATGTTATCGATC
TTTGCTGACATGGTGGAAGACTCGATGGAAGTATTTATGGATGATTTCTCAGTTGTGGGTGACACATTTATAGAATGTTT
AAAGCACTTAGGCCAAGTTCTCCAAAGATGTGTGTAGACTAATTTAGTCCTGAATTGGGAAAAGTGTCATGTCATGGTTA
AGGAAGGAATTGTGCTTGGTCACAAAGTATCACAAAAGGGGCTGGAAGTCGATAGAGCAAAAGTCAAAGTAATTGAGAAA
TTACCGCCACCATTTTTGGTAAAGGGGGTTCGGAGTTTTTCGGGACATGCTAGATTTTATAGGATATTCATCAAAGATTT
CTCAAAGATTGCACTTTCTCTATGCAAACTTTTGAAAAAAGAGGTGAAATTTCACTTTGATGATGCTTGTATAGTAGCTT
TTAACTGCCTGAAAGAAAAATTAATTTCCACCCCAATCACCATTAGTCCTGATTGGTCAGAGCCATTTGAAGTAATGTGC
GATGCAAGCGGCATAGCATTGGGCATAGTGTTAGGACACAAACGAAACAAGCTCTTTCATCCCATTTACTACGCAAGCAA
AACTGTAAACAGTGCTCAACGTAACTACACAGTTACTGAGCAAGAGCTACTTGAAGTGGTTTATGCATTTGAGAAGTTTC
GTGAATATTTGCTGGGAACAAAAGTAATTATTCACATTGATCATGCTGCATTGTGTTATCTAATGGCAAAGAAAGACGCC
AAACCGAGACTGCTAAGGTGGGTGCTTTTATTGCAAGAGTTCAATTTTGAAGTCAAAGATAGAAGGGGTTGTGAAAATCA
AGTGGCAGATCACTTGTCACGATTGGAAGGCAGGGAGTTTGATGAGCTGGAGGTCGACATTAAGGATGTCTTTCCTGATG
AACAGGTATTCGCAGTAACTCTCGCACAACCTCTTTGGTATGCTGATTTGCAAATTATTTGGTGTGTAGCATAATGCCGG
ATGAACTAAAATTCTACCAACAAAAGAAATTCTTGTTTGATGTTAAGAAGACCTGTGGGACGAGCCATATTTGTTTAGAG
AGTGTGCTGACCACACCATCAGAAGATGTGTTCCGAAAGAAGAGGCTAGGGATATCCTGAATGAGTGTCACGCTTTGCCG
GTAGGAGGGCATCATGGTGGTGTTCGGACAGAAGCTAAGGTGCAACAAAGTGGGTACTACTGGCCGTCTCTATACAAAGA
TGCATCTGAGTTTGTTAAGAGGTGCCCGCAATGTCAAAATCAAGGTGGTGTATCAAAACGGCACAAGTTGCCTCTGACAC
CATTTTGGAAGTGGAGCTATTTAATGTATGGGGGATCAATTTCATGGACCAATTTGTGAGCTCATTTGGGAACAAATACA
TCTTGGTGGCCGTGGATTATGTGTCCAAATGGGTAGAAGTTGTCGGCCTTCCAAACAACGAGGGAAAAAGTGTCGTCCAA
TTATTGAAGTGCTACATTTTTAAAGGGTTGGGACTCCAAAAGCCATTATTAGCGATGGGGGATCTCACTTTTTTAATAAA
TGGTTCTCAGCTGCACTGAGTAAGTATGGCGTTAAGCACAAAGTAGCAACATTGTACCATCCCCAAACAAGTGGCCAGTT
TGAAGTGTCAAACAGAGAGATCAAAGTATTTTGGCTAAAACAGTGAATGCAAATAGAACGGATTGGTCTCAAAAGTTGGA
TGACACACTATGGACGTATCGCACCGCCTACAAAACTCCAATCGATATGTCACCATATCAGTTAGTTTTTGGGAAGTCTT
GCCATTTACCAGTCGAGCTGGAGCATAAAGCAATATAGGCATTAAAGGCTCTAAATTTGGACTGGACAAAAACATCAAAA
GAGAGAGTAGAGCAGCTAAACAAGTTGGACGAATTCAAGTTCAAAGCTTACGAAAGTTCAGCTCTCTACAAGGAAAAGAT
ACTAAAATAGTTAAGAGAGAGTTTAAGGTGGGAGATTCGGTATTACTATACAATTCCCAATTGAGGTTGTTTCCCGGAAA
AATCAAATCAAAATGATCAGGATCATTTAGAGTAAAGCGAGTGTTCTCAACTGGCGTTATAGAGGTTGAAGGGCAGGAAG
GACCTGCATTTAAGGTGAATGGGCAGCGTTTGAAGTTATACTTTGGTGAATGCTAGGAGATTTCTCTGATTCAAGTCTTG
TACTTTGAAGATGCTTGTAAGCAGTTCCACGTCATACCGCGACGTTAACTTAGGAACTTCTTGGGAGGCAACCCAAGTTT
TACTGTTTTAAATAATATGTATTGATATTGCGGGAGTGGTTTCAATGAACAAGACAAAATACTCTTGGAGAATTGCCAAA
TTACTTCAGCGAGCACGATACAGTTCGCCTTAAGGCTTTCGAAAAAAGGGGCTGAGATACTGGAACCTTCGGCGGGATAC
CATTACCAGTTGGCGAACCACCGATTTGTTTTGACGACTCGGTTTTCCTTGCCCTTCCTAGTTAGTGCATCTAAAGTTCA
TTATGCGAATCGCAAAACGGTTCAGCGTTCCTCTACATTTTTGCCAATCTGCCTCACACAGAAATGCAATCTACTGGAGC
AAAGGGTGATTTGACTACCATAAGGCGATTTGCCGAATCTTTCAGCGACCTTTTCACTGCTTTGCCAACTAGCAATTAGT
GAAGATTTATCGATACCCTGCTTTACTTGTTTACACACTAGATTGCATTCATATCTTGCTGTTATTTACATTAAATTTCG
GTAATTGTCTACTCTCCACCCACATTGAGGACAATGTGAACAGTTTAAGTTGGGTGTGTTGTGTGGCCTTCTTCTTATTT
TTTTTTCTTCTTGTTTGTTTTAAAGGCTCTTGTTTCAAAACCCCGTACTTGTGTTGAAAGAAGTTGTCCTCTTGAAAATT
TGAGTATAGGCCTTGATCAATACCGATGACTTAAATAGTGCTCATAATCGAACAAACATGAATGTGCGGCTACAATGAGG
CCAAATGAAGTTGCATAGATAATATGTGAACTCTTTGCATCCCGTTGTGACTAGCCAGTGATCAAATCGAGTTTGTTGTG
ATGATCGTTGCACACTAGCAAAAGTGTGGAGTCTTGTTTGACTTTTCGTGTCAATGCCTAGTGTGATGAGCTTACCTGTG
AACTATGCATGATGGATCCTAGAATTTTCCCCATTGGTCTGGTCAACTAAGTAATTCTATCTCTTGATATGATCTTAGGC
AACTTCGAAAAGTGTAAGCTAATTTGACATATGCCTCTTTTGTGGCCTACCTTGTAAGTGTATGGACCGCTTTTGAACAC
CCCTTGAGCCTTACCTTTCTTTGGAAGAAACTTGATGAAAACAATGACCTTTGTTTATCCATCACCCATAATCCTCATGA
CATTGTGGTTAGTTGAATAGACAACTTTGTCCAAAAGCCTAAGTTGGGGGTATGGTGAAAAGAGAAGGTAAATCAAGAAG
TGCAAGAAAATACCTTCTACCCAAATGGAACCCCTCCATAAAAAAAAATAAAAAAAATTGTGAAAGAAAGTTATGAAAAT
ACAAAGAAAATTGGGTTTCCAACTATCCATGGGAAGTGAATAATGGGACTACTTGTGAGAACAAACGAGAATGAGGAAGG
AAAGGAAAGGAAGTGTTGTTCACACTGCATTTCATCAGGACTATAGCCATGAGCCTAAATGACAATACCTTTGCACGCAG
CCCCATTACAAGCCGTAAAAAGACCTTTTTATATCTTGAGTAAGTTGAAGCAAGTGTTGATTGGAAAATACGGGAAAACA
TATGGGTGAAATTGTGCATTGTATTCAGCTTTGTGAGTGTCAGCGTTGCAGTTGATTCCGAAACTTTAAATTATGAACCA
TTATGTGTGAAGATGGAATCATTCGTTGTGTGAGGGCATTTGAACACTTTAGTTGAGCTTGAACCTGCATTTGAAGCAAG
TATTGCGAGCTTGAGATTCTTTGATATTGGTGAGTCGCAACTTGAAACTTTGAGTGCACATTTGATCTTAGCATGAGTAA
ATTCAGTCTTGTGTAGCACTGTTCGAGACATCCATTTTGAACTGTTGAACTTGAGTGTGCTCGAGTACAAGCAAATGCTT
AAGTTGGGGGTGTTGATGAGTACATAATTTGGACTCATTTAGGGCTTGTTTTTAATAAAATTAGTGTTCTCAATTGCATA
TTTTGTCTCCATAACTGATGTAAATGCTTGAATTTTAGGTATTTGAACGTTAGAGACAACGCATGGACACTGTGGAGCAA
AAAGGAACAAGGCAACGAAAAGAATGAAGAAAACAAAGCCTGAGGATCGCCATTCGCCAATGGCCTCGGGCTCACCAAAC
ATCAAATGTGCCAAGTGCTGAATTACCTTGATACCGCCTAAAGATACAGAAGGTGGAGCAAACTAAAGAATATTTTAGGC
GAACAGTAGAACTAGTTGGCGTGTCGCCAATACATTCGGCAGAAGACAACCAGATCGCCAAAGGTTACTAAAGAAGATTT
GAACACATGCAGATGGGCGAAACAAAAGGAAAAAGGCGATTCATGGAAATTCTTGGCAACCCAGATCTTAATCACCTAAA
TTCATAGTCGTCAAACCAAGAATGAGTAAAAGAAAATTGAAGGCAAAATGATGAACACTCGGCGCATTACCGACAAGTCG
GCGACACCCGACTAACCTCGCCAAATGGTCTGTGGCTGCCACACCTCAAACTTGTTTAAATTAAATGTTGGAGATGAAAG
AGGGCATTCAGAAAAAGAGGGAATGACTCATTTAGAGAGAAAAACACCATAAAAGGATTTTGAGTGTGATTTCCATAGAG
ATTTTTGAAAAAGATTTTGTAATCAATCAATTTTCTAGTTTATTTACCCGTAAACCCTAAATTTGCTGCATTTGTTGATG
GGAAGAAGTATGGGTGTAGATTTTCTTTCCATTTTTAATATGAGTGGCTAAAATCCTTCGCTTGGGGTTTTGACCATGAA
GCCAATTGTTGAATTTTGCTAAGTGGGTAGTGTGGAAATATGAACGGGGAGGTTGATTTGACGTGGGTTTGGATCGTTAT
AGTGATTTGAAGTTATTTTGCATTATTTAGTGCAACCATTTTCGCGTTGTGAGGTTGCTCGAGAGAGAAGTTCAGAACCA
AATTAATGATCTCAGCATCTTTAGTAGTGGGTTAGCCAGATTTTAGCTCGAGAGAGTGAAACACGGAACCTATCCTTTGT
ATCTAGCTCGAGAGAGTTGATTTGATGAGGGCAAAGGGCTGGGCATCTTCCGATTGGTGATGAAGTTCGAGAGAATTCAT
CATAGAAAAGGTAATTGTTCGAGAGAAAATTATCTTATACATAGTCTGACCTACCCAAAACAAAATGACCTACCGTTGGT
ATCAACATTTATCTTCTAAAGTGAAATTTGACAATTGGTTAGTCAATTCCCCAAGTTTTACTCTAGTATTTGTTTACTTC
GTAATTATTCGTGAATTTGGGCCTGAAGTTGATAGATACTCCATAATCCTAAAGGTATAAGGGAAATATTATTGAAGAGA
CTGTATCAAATCTTAAACCTTGGAATTTGAAAGAAAGCCTACTCCCTTGGGAATTGACCCCAACCCTTGGTTGGGTTACT
TTACTATTGTACGATCGTAGACACTTTAATTGCAAGTTGTGTCTTGATTACACAAACATCACAAGGTTAGGCCGCCAGGG
TGGGATTTCTTTCGCCAAAGAGGGACAGGGCGAGACAGAATCTCAGTCATGTCTCCCTTGTTTTCCCCTAGTCAAAATTA
TGGACCCTGAATCGAACCTGAACTAACCCCTTCAGTGTTCAGCAATCGAATATAAGTTATGAGGTGTGTTAAAATTGTGG
AGAGCCTGGGCATATAATGAGGAAATCAGCGAGGCCGTGGAAGCCGGGGAAATGGTAATGCAGGTAGAGGAGTAGTGTAG
CCAGGCAAAGATTTGCCCGTCGAGAGGACATGACTTAGTTTTATGTTTTTTCGGGTAAGATCGAGTTTTAGGGTGTGATG
CAGTGGTCACAAGATCTACTCTTGTCTGTACCTGGATGGCTATTGTTTTGTTTGATCCGAGTTTCACTTATTCGTATGTG
TCAGTTCAATTGACTTGGGATTTGATGTGGTTTGTGATATACTTGATGCCCCCATCTATGTTTCTACCCCAGTTGAAGAG
TCAGTCATAGTCATCCATGTATATCGTGTTGTCTTGTTGTGTTTTTGGATTTTCAGATTTGGGTTGATTTGATTATGCTG
GATATAACTGACTTGATATAATCATAGGCATGACTTGGTTGTCCCCCTATTATGCTGGGCTTAATTGTAATACTAAGTCG
GTAACTCTAGAATCCCCGGTAGGGAAAGATTAGAGTAGGGAGGGGTGTACAAGCCTAAGCTAGCTAAGATCATATTCTTC
ATTCGGACTAGAAAACTAGTAGGGCAGGATTGTTTGGTGTAATTGGCTCATATTCAGGATGTTGAGGTCGAATTCCCCTC
TATTTAGTCTATTCCTATGGTGTCAGAATTAAGAGATCTTAAAGCTCAAATCCAAGGGCTTCTTGATAAAGGTTTTATCT
GTCCTAGTGCTTCCCCATGGGGTGCTCCTGTCTTGTTTGTTAAGAAGGAGGAGGGTAGTATATAGACTAATGATTTTATC
TTAATCCATAAAGGAGTTAATTGATACCAGAATGACAAGCTTATGGATAAAGAAAGTTCCATTGAGTATACTTGCGTGAA
GGAAATTGAAGTATTTAGCAAGAAGGTGCGTATAAAATGGGGTTAGTCCTTTGAATTTGATGAGTTTACCTGAGTTTGAG
ATGTCCTGTTGATGAAATGTTGGCTTTGTAGTGATAGTCAAGGCTAACTGAGCGTAATGGTAATAAGAGTTCGTGATGGA
TTGTGACAGGATGCAACTATATAATAAGATTGTTGGTTAAGCAAATTTTGTATAGTAATTATGACTTGCGAGTATCTAAG
GTTGTGGTTTTCTAATATTTGGTGAGTAACATGATTGTATGAAAAGTTTTAAGAGATGGTGGGACACCACTCGAACCAAA
TTTAAAAGAGCTAGAGTTATAATGAAGGAAAATATAGTGGAATGTAGTACAGCCTTTAGAGAGAGGCTAGAGCAAGAATA
TTTTATTTGATTGCAAAGGCGGAAGAGATATCTCACAGGGATAGATAATTGGGTTCAGAGACGCGTGATTTCATTCGTTT
TGTTGTGGCTAAGGTAATAGTGTCACAAGTTCTTCAGATTGGTTAAAAACTATTGGGAAGGACTTGAGGAAGGAGTGGAT
AGACATTAGCTCGAGTGTGATGATAAGTGTTTTGTCTCTGTTTTGAGTTTAGTAAAGAGTACGATTGAATTTTTAGCAAA
ATATATGGTATGATCGATGGAGATGCGATCAATGATAAACGGAGATCCATGGATTCATAAAAATCTTCAAGGTACAAGCT
AATGTTGATAGAAAAAGGGATTGTGTTATATGGTGGAAATTACAATTCAGATTTTTCATTGTGAGTCTACATTCATGGTG
ATGTATTTTTTCAAGGTATGAATTAGCAAGGTGAGAAATGATCAATTATATCTAGTATTGAACATTTGAAGGACTTACAC
CTGGGGTGAGTCATAAGTTTACTACTATTGATTGTTAAGTACCTAAGAAAGGTTTCATTTAAAAGTGTTGGTTTATAGTA
AGGTAAATGATCAGAGTGTTTATGATGGTTGTTAGTATTGTGAGTATGATTCACTAGCTATGCTCTCGTGTGTTTTCACT
TTTGTGGGTGGATCCCTAGTGGTGGATTAGGGGTACCAAATCCTGCGATGTTCTCTTAATTGAGTGGCAAGATTGGGAAT
ATTTGGTTATTTTAAATGACATATTTGGTGTTGTCTTGGAGTTGTTAAAGCATTTTAGTGGTTCTACTGATACCACCTTG
CTTATAAGAATTTATAGAAGATCTACCATGCGTATTTATGGTTGTCCAACAATCTAATATTTCATNNNNNNNNNNNNNNN
NNNNNNNNNNNNNNNNNNNNNNNNNNNNNNNNNNNNNNNNNNNNNNNNNNNNNNNNNNNNNNNNNNNNNNNNNNNNNNNN
NNNNNNNNNNNNNNNNNNNNNNNNNNNNNNNNNNNNNNNNNNNNNNNNNNNNNNNNNNNNNNNNNNNNNNNNNNNNNNNN
NNNNNNNNNNNNNNNNNNNNNNNNNNNNNNNNNNNNNNNNNNNNNNNNNNNNNNNNNNNNNNNNNNNNNNNNNNNNNNNN
NNNNNNNNNNNNNNNNNNNNNNNNNNNNNNNNNNNNNNNNNNNNNNNNNNNNNNNNNNNNNNNNNNNNNNNNNNNNNNNN
NNNNNNNNNNNNNNNNNNNNNNNNNNNNNNNNNNNNNNNNNNNNNNNNNNNNNNNNNNNNNNNNNNNNNNNNNNNNNNNN
NNNNNNNNNNNNNNNNNNNNNNNNNNNNNNNNNNNNNNNNNNNNNNNNNNNNNNNNNNNNNNNNNNNNNNNNNNNNNNNN
NNNNNNNNNNNNNNNNNNNNNNNNNNNNNNNNNNNNATGGGAGGATGTGTAGGTATTTTATTGGTTGGATTGAGAACTAA
AGAGATAAAGTCCGTGAAAGTTCAATAGAAGCATCGTCTGATTGAGGAAGCTACTTGGGAAAATCGACAAGGACATGCGA
GACAAGTATCCCCAGTAATTCGACGATTTAGATACTACTTTACCCTTACTTTAACCAGTCTTTCCTAGTTGATTACTCAG
GGACGAGTGATGGGTAAATTGGTATCTATTGTAATGACCTGATTTTCGTCGTTACGGGAAAGCCAATGGGGAAAGAATCG
GGGCTAGAAAACTTTTTCGTAGTAACTTGAGATTTTCTAACCTAGTCCAGATTTGGACGATATCGAAGTCAGTGAGGTTT
AGGAAAATCTTGTAGCAATTGGGTGATCTATTTATGAATTTGATCACATGAGTAGATAGATAAGACGTTAAGGAACCCGT
ACAACTTTACGAAATTGAATTCGGGCAATTAGAACTCGCGAAATTGAACTTAGCGTGAACGGGTATTTTCTGAGTGTCGT
GGGTTGAAGGTGTGTTGTGAAATGGGGGTCTTGGAATTATTAGAATAGCTCACTGGTTCTGTGCAAGCCGCTGGGGTGGG
ATTTCTGCCGCCAGGGCGGGGCTACTATGGTGGGTTAGGGCCGCCATAGAGGAACAGACGTGACTTAAGTCGGAAATAAA
ACCCCAAAAATGTTTTATTCTGCTCTTTTCGACTTTGAGAGCTAGGAGACGACCCCAGACGAGTTCTTGACCGTTCTTCA
CCATTCTTGAGGCTAAAGGTAAGATTTTCACTCCCTGAATCTATTTTTCGGTTCGTAGAACTTAGTTTCTTGGGTAATTA
TCGAAGGGGGAGGGTTTTATTCTGAAGTTAATGGTAGAAAAAGCCCTAATTTGTGTATTGGGATTTTGGGTCGGCCTAGG
GTTGATAATGTTGATTATAATCTGGGTAATTAGGCCTCGTTTATTGGTCCTTGCATTAATTGTATGTTTTTGGACCACGA
ACAAGCGGGAAGAATCCGAAAAGGGAAGATTCAAGTGCCTTAGGGGATTCAAGCTTGGATTCGAGGTAGATGATAGTTGT
GATTTCATGTTGGTCTGATATATGTTTGTAATTGCTCATTATAATGCATGTATGTATGTGAATGTTGCATTATTGATCAC
CTTAATCGTAAATGAGGATAATTGAATAATTGTATGCCATGAATCACCTCTTGTTGTATGATTGTGAGAATATATACATT
GTGATTGTGATTGTGATTGTGATTGTGATTGTGATTGTGGTTTGTTGATTGAATCGGTTGCCACGTTCCGGCATAAATAT
GGAATCGGTTACCACATTCCGACATAAACATTGGATCGAGTACCACGTTCCGGTATGCTAACAGTTAGGGTGTAGGTTCC
GCGAGAGGACCATTGAATTGGGTTCCGCGAGAGGACCATTGATTTGTGTTGTGTATATACTTGTGATGATTACGTTCATA
TCTAATGATGATTGATATTGGAAGACTGTATGTTGCTCTAAATTGATAACTAATGTTTATTATGGAGAATATGGGATGTT
ACATTGATCCTGAAAAGATGACTAGTATTGTATATGTTTGGTATATGTCTGTTTTATAATGTTGTGGTTACTTGCATGTG
TTTCACTTATTGAGATAGCCGCGTTATCCTACCAACACTGTGGTTGTGTACTTTTACTGCACTTGCTCTTTCTTTGTTGA
GTAAAGGGCATCTTTAGGTGGCTATTGATACACTTCAGCTAGGTGACTAATGAGTGTGACCGGATTCAAGGGTGAGCCAG
TTCTTTCAGGCTACCATGGATCTTTCTTGTTTAAGTCCACTCTTTTCGGACTTGAACTATTTCTTAAATGTGTTGTTTAG
TTTCGGGGTAGTACCCCTTGTTCTTAGACTTTTCGTTAGTAGAGTTTTGGTAGATTGAATTTTCCCATTAGTTTGGTTAG
TTAATTGTTTAAACCTTTGGAGTTTATGGGGATTTCATTTTTATTGTCATTTAAACTTGCTTCCGTATCTTTAAATGCCT
TAATTTTCATAAAATTTGTTAGTTTGGGTTGTAGTAATGGTTCTCCCACCGGAGGGTTAGCGCAGATGCCAATCACGACG
GTCTAGGTCGTGACATTACAATTTTGGTCAAGTGTGATGATCGATCCAGGTTTTGAGGCTTTCGTTTGAAGTCGTTGTGA
TTAGGCATTTTAGCCTTTAAGTTTTCCTTAAGGTTTGACTTTGGTCAACTTTCTTGATAAACACACTCGGAATCGAATTT
TGTCAGTTCCTCTAACACCGGAATGCAGAGTTTGGTCTAGACATTAATTTTTATATCTTGGCTATCCAATCATGAATGAT
TATTGACTACTAATTTCCTTTAACTTCAATGAAGTTTTAAAAGTTTCTTTACAGAACATCTTTTACATCATTCCACAACG
AGATAATTCTAAAATTCTCCTTCATAATATTGAATGGCACTGTGAACCTTTTATTTTGAGCCTTTTATTTTGAGTACTTA
GGAAATATGTTTCTCTTTTGATGCAAAATACTACAGCCTATATCAAAAATAACGATTAGAGTGCATTTCTAATTTCTCTC
CATGATTTCCTTTAGCCAAAAGTTAAACCCCACTATCTTGTGGGTATTTTAATTTCCTTTTAACTTTTTTATAAAGAAAA
ACTATACTAATACAGAAATCTTATTTCATATCTCTTGATGATAAAAGTAATGTTGTATTATTTTAGAAACTTAATTATGT
CTTCTTTGATGCATTATTTTTCTGTCTTTTATAAAAATTTCAGTTTAATTACTCAGGCATCAAAGATATATATAGCATAA
ACAACTTTATATTGATGGCCTATGTATTGACTAAGCATTACAAATATAATTAATAACCAATAATCAACCTATATTCAATA
CACATAAATTTTCCAAAACTATGAAGTTCGATCTGATCTATTTTTTACATCGAAGCATGATAGCTTACATTTAATATCAT
TAAAAGGTGATTGTAATTCACTTATATTTAAATGATAAAAATACTTGGGATGGCAATGGTGGCATGAGGGTGGGCGGATT
TGGCTTTTATGTAGGTGCAAGGTGGGGCAAGTTGAATTTTTTCAAAAAGAAATTTGTACGGATTGCAGGTCCCGAAATAA
TATTTTGGAAGAAAGATTGCTTAAGTCTCAATGAGATACCTACGAATACCTTGATTTTAAGAAGAAAATTTAAGTCAAAT
AATCTCAAAATTTCAATTAATACATCTACTCCCTCCAATACATTTAACATGTATTCCTCGCTTAAAATAGATTTCATAAT
TTAGTCAAATTTTCCACTAATTAATTTGTCTTTTGTGTAGGTGCAAGGTGGGGCGGGTTGAATTTTTTCAAAAAGAATTT
AGTACAGATTGCAGGTCCTGAACAAAATTTTGGAAGAAAGATTTCTTAAGTCTCAATGAGATACCTAAGAATACCTTGAT
TTTAAGAAGAAAAATTTAGTCAAATAATCTCAAAATTTCAATTAATACATCTACTCCCTCCAATCAATTTTACTTTTATT
CGTCGCTTAAAATAGTTGATTCATAATTTAGTCAAATTTTTCTCTAATTAATGTTTTTTATTAAAAATTCATGTACAAAA
TTAAATATATTTTGTTTACTCCAAACCGACCCTAAGTGAAATTTTGAGCCTTTTTCATCGTTCAAAATTATTGAATTGCT
CAAAGTTCAAGATGGATATTTGATTTTAACCCCAAAATTTGCCCTTTCCTTTAATGAAGTTTTATATTTTTTAGGAGATA
AATTTCTCTACTTGATATTTATGATTTTACAAAAGACAATCGTGAAAAATATAATTCAAATTATATTCTTAAATATTTTT
CTTAATAGATGTACATTGCCTTACAAATTCACTTAATATGAAATAAAGAAAACAACAAATAAAATAAATCGGAGGGAGCA
TCTTTCTATTCAATTGGCGAGAAGTCAGCAATAACAATTCAGTAGAGACACTATCATCTATATTACAAACACTAATGCAA
CAAAATGACACAATAATAAAAAAACGTCTAGGTTTCTAAGTCAACTAGTGCAATTTAATTTTTTACTACAATTTTCTAAG
ATTTTATAGCGATGACTTGTTCTTTAGTAGCTATTCCAATTTATATGATATAGTTTGAATTTTGATCAAACTTCTTTATT
TTAATTGTGAATTCGAACATACAATCTTTAAATTATTTGAAAGACAATTTACATATTTAGAAATTAAATAAAAAAATATT
ATAAGTCACAATAATTAATAATTTAAAAATATTTAAAAGTCATATAAATAACGAGTACCGTACTTCTTATAAAAAATAAA
ATTAAACACCTAGGAGTAATTTAAGTTCTTAACTACTCCAATCTGATAGTGATTTTATTCTACTAGTCCGAGCCGGCCAG
GGAACAAATGTTAACTCCGCCATATTTTCCATTGTCGATCCAATTATGCAGCCAAATAAAAATTCATTTAGCTGAATTCA
ATAAAGGAATAAAGAAGACAAAAATTAAACAACAAGGAAGACATAATTAAGTTTCTAAATTAATACAGCATTACTTCTAT
GATGATCAGGAGATATAAGAAAATATTTTTGTATTTTTTTGTTCTTCTAAAAATCAAAAATAGAAATGAAACTATTTCTT
GAAATAACTGAATGAATCAATACAATTTCACTTGCTCCCTGGCGGAGCGGGGTGAGTTCAAGATTGAGCTCATTATGGAT
ATGCTCCTCATTTTTATGAGGATTTTCTAGGTTATCCTCTTTAGACTTTGGAAAATTATGTTTGGATTTAGGGCCGTGAT
ATATCCTCGCCGCCCTATCATAAGGTCCCTAGCTAGACACGTACTTTTTGGATGGGGTTTGCAATATCAGCTCAGTACCT
CCCCGTGGCTTCTCTCTCACACCCCTATATTGAATCTCAGTTGGGGTTACCGTCGTTGTCATCACCATAGCTGCACCACC
ATTTTTTTTCTCTACCATATGAAAATACATAGAGGGAATTTAATCTGAAAATATAAAAGGAATATTTTGTATTCAGAGAA
GATTTAGTGAGTAAAAAAGAAAGAGGAAGACTGATTTATATAGCCATTTCTCATGTGATACATTTGGTCTAGTAATGAAT
TTACATGGCATATGAGTTGTTTTAGTAAATACATTGTACAAATAAATTACTTGAATGAAAAAAATTGATTTTTCTAAACA
AAATCGTAGAAATAATTAATTTCATTCCAAGTTCATTATTCATTAGGCTACATGAAAATATTTTAGGGTGATATTTTTTT
AATTTATTTCACAAATAAAAACTAGGTAAGAAGTACTAAATTGACTTATTTTCCAAAACAAACAGAAAACCATTTTCTTC
CCTTGAATCAATATACACTCTTAGTTGACCAATATTTTTATGTTTTATTATTATAGGTGTGAATGATATATTTACATTTA
ATTTTTATCTTTTAGTACATATCTATCATTATAAATTTGTATATTTTATTACTTCGTCTTTTTCTGTTTTGCTCCAACAG
GCCAGTATGCTCCACCCACCCTCAACAAATAAAGGGAAGTTAAAATATTTTTCCTTTTGCTATTTGTCCTTCTTGTTGTT
TTTTAAATCTTTTTACTTAAGGCAAAAAAATTATAAGGAAATCCATAAGAAAAATATTTAAAAGATTTTTTGGGGATCAC
CGATCAATATACAAATATTGAATTTCATTTACATTTACATTTGTATTTGATAGGTTAAAACGAAATAAGGTTTTGTTGCA
TTTCAATGATAGATGATTTTGACTAAGCACAAGTAGATTATGTATTATTTATACAATAAGTATAAATGTTATTGAAGTTG
GCCCAAATTACATATTATATATACCTCTAACCTCTTGGAAATGGCTCAAAAATATCATCCTTTAATCTTTTGGTCTAAAA
ATACCTCTTTCCTTTGTTTTTTGTTCAAAGATGCCCCTCCTTCCATCTTTTGGTCTAAGAATACCCTTAACCCCAATTTA
ATTAAATTGATTTCCTTACTAATTAGTTTATTCTTTTATTTGTTCTAAAATATAATTTTTATTTTTTATGAAATCCTAAT
ATTGGGTCTTTCCCATATATTTAAATCTAGAAAATAAAATAATAAATTTTTTGTATAAAAATAAAAAATAAAAAAAATCT
TAAAATTCTTATTATCAAAATAACACAATAAAATTCTTATTCTTCATTTTTGCACACCAGATTTTTTCTTTTTACGATTT
GTATTCTATTATTTTATATTTTAATTTGTGGAATGACTTTTTAATTTATTTTAATTGATATTTTTAATTATATTAAAATA
AGAATATTAAATATAATTATATCAATATTTAGTATTTCTTTTGATTTACTTTTTAAAAAATAACATATTATAATAATAAT
AATAATAATAATAATAATTTAAAAGAATATCGTTTCTGGGAATTTTTTTTGTTGTCCTTTCCAGGTAATTAGAGACTAAC
CTCGAATTCATTGTACCAAAAGTGTCATCAAAATTTGAACAACCTTCCATTTACCGCAAATTTAATTACATCAAATAATT
TATTATTATTATTATTATATGTTATGAATTAAAAAGTAAAGAAAAGATTAAATATGATATAATTATAATTTACTTGATGA
TTGGAATATAATTTTAAAAAATCACTCCAAATAAATGAAAAACTTATTTCACAAATTAAAACATAAAATAATAAAATATA
AAATAAAATAAAATAAAGATTTCATCGGGTAAACGTGAAGAATAAGAATTTAATCCTTCATTTTCATACAATGAATTTTT
ATTTGATTTTATTGTGCGTCAGTCTAATCTTTAAGGTTAATATTTTAAAGGGACAAAAATATCCTTGCCACGATCCACAC
CGTCGTGATTGACACCCACACTAACCCTCCGGAAGGAGAACCATTAATACTAATTAGCTAACCAAGAACTACACAATTTA
ATCAAAACTAAGGCATTTAAAGATACAGAAACATGTTTAAATGCTAAAGGAAAAATAGGGAGTTCACATAAACTCCAATA
AAGTCTAACAACCAAATGCGGAAATAATGCCTAGAACCTGCAAGTCAATGTACCAAAACTCTAACAAGGATCATAAGTCT
AAGGAAATGGGTACAACCCAATTAAACATAAGAAAATCTAAAGTACTAGTCTAAGTCCGAAGATGTGGACATAAACAAAA
AGAGAACTCGTGGCAGCCTGGAAGAACTGGCTCACCCTTGAATTCGAGTTGATCACATGTCTTCTAAACGAGGTCTGTCA
GTAGCCGCTTGAAGATGCCCTGTACTTAACTAAGAAAGAACCAATGTCGTATCAGTACACAACCACAGTGTACTGGTAAT
ATCACATTATTGTCCCAATACGCGAAACATATATAAGTTATAACAACAATAATAAATGTAATGACCCGAAAGGTCATTTT
GGTGATTTTTCGTGGAAATGACTATTTTGCCCTTTCGGTAGTTGCCCCGAGTCCCATGTTTTGTGGTTGTAAAGTTGGTT
TGAGGAAAAGTTGGTAAAAAGTTGAGTTTTTGAGAAGTTGAGTTTTTTTATGAGTTAAAGTTGGTTAAAAGGTGCTTTTT
CGAGTCATTTGGAGTTTCGGGACTCGGTTCGGATTTCCGTCGATTCCGGCAGTTTGAGAATGTCGAAACGGGTCTGTGTG
AAGTTACGAAGTTGAAACAAAAAATTGAAGTCCTAAGTTGCTAAAGTTGTGAAATTTTGATAAAGAGTTGACTTTGGTCA
ACATATGAGGTTCCGAGGCTCAGATTGAAATTCCGAGAGTACCGTTGGTTTCGAGAGGCGATTCTAAGTCTAGAATGAGT
CTTGGTTGAATTTTTAGACGCTCCGTTTGAGTTTCGAATTTTTTTGGCGTTTAACTAGTTTCTTGGCATCTTATTGAATT
TCGGGTCAAGGAGTCCTCGAATTCAAATTCTGACGGTTCCATTGAGTTCGGAACGTCGAATTTAGTGGGGGTACATATTT
AGTTTGTGTGCACGAGATTCCAAACGAATCCCGAGGGTCCAACGGGGACTTAAACTTTGGTGTTATTGTTGTGTTTCAGC
TGCAATAGCAGTCCTTTTTAAGTCAAAAACCAGTAGCCATTTTCCCCCAACTTGAAAAATACCCATTTCTCCATTTTTAG
ACTTTGAGAGCTTGAAAATAGGTGATTTCAAGTGGGTTTTCGCAAGGAATTCATTGGGTAAGTTATTTCCAACTTAGATC
TTTGATTTCCATCGATTATTTATGGATTTTAACATCAAAATTTGAGATCTCAACTGTAAAATTTGGGGGGTTTTGCCTAA
TCCGAATTTAATAGAAAATTTGAGTTTGTGAACTTATTTCAACTCCTTTTTCGAAACGGTTTTCACTATTGAATTCTAAA
TTTCTTGGGGAACATTTTTCACTAAAAATCTCCAGATTTCGAGAATATTTTCCGGAACGAGATTTTTTGACCATTTTACC
CTTTTTCTCCAAATTTCACGATATTGGTGTTGTTAGATTCGTATTGATTGTGGGATTCCATTTATGAATAGATTGTGGTG
ATTTGGATCACGGAAGGGTAAAACTCAAATTTGAGTTACTAGTTGAAGTGTTTTGAGGGAAGTGACTTCTAAACTTTGTT
AAACTCTTAGACTACACATGACTACTTTCCTAATTGTGTTGGGGAGTAATGGGGATTGAGGATGGGTTTTATTTGTTGAT
TGAAATTGTTGTAAATGAAAGATGGGGAATAAAATGAGCTAAGTGTGTTATATGTGACTTGAATTTGTTGAATAAGTCAT
GTGATAACCGATATTGAGGGGATAGAAGAGCATGAGTAGGCTATGATTGATACAGACATTGATGTTGAGACAGATGATGT
GTAATACTATGATGTGGTCGTGATATGGTTGTGATTGAGACAGACGATGTGTAATACTATGATGTGGTCGTGATATGGTT
GTGATTGAGACAGATAATGTGTAATACTATGATGTGATCGTGATATGATTGTGATTGATGACATGTGCATATTCATTATT
CATCCCATGTGTGAACTATCTGTTGCATGAGTTCTGAGACACTGATATGAGGATGGATGGATATGAGACACAGTTGAGAC
TAGCTCCGGCTAGAGATATATGAGATGGACTAGCTCTGGCTAGCGATTTGGATGCCGATGGGATCTGGTTCCGGCGGTGA
TACATGGTCCATGTGTGGCCCCCATGGGTTCTGATTTGAGTATTCAGCGCGGACTGATTACGTCAACAGATGTGTATCGT
AGGACAGACATGCATCATGACTACATGACATTATTATTGCATTTGCATCGCATTTGACTTCATCTTTGTCGGTGGTGTGT
GGATTTTACCTATTTGCCCCTCTTCATATGATATATGATCTATTTGCTCTTACATGAGGATATGAGGTTGATGTTGAGAC
AATGTTGGATATATCTGTTGATTATGAATTGTGTAGTATAGGTTGTTGGTTCGCTGTTAGAATGAAGTTTCGGTGGTTCG
GTTAGGATTGAAAGGAGTTGTTTGTAGCTGCTAGTTTAGCTTAGTTTAGTGTTACTTGCGAGTGGTACTCACCCTTGCTT
CTACACAGTTGTGTAGGTTGACAGCTCTATCAGATCCGACTTATTACTCATCTTCAGATTAGAGCTTCCAGACTTACTTG
AGAGGTAGCGGTTCATTCCAGACGTGCCCTCAAGTTATCTATATTTATTGTTTTATTCTATTCTAGAACTTTACTATGAG
ACTTGTATATTTTATTCAGATTCCGTATTAGAGGTTTGTACATGTGACAACCAATTCTGGGATTATGTTGAGTTTATTTA
AAGACTTCCGCTTATCTTTCTATCTTATTCTTATTTTATTAATTCCGTATCGTCGGGTTTTTGGGTATTAGGCTGACGTG
TCCGGTGGGGTTTGGACACGTGCCATCACATCCGGTTTTAGGGTGTGACAAACAATAATAAACATGCATACACCGAACAT
ATACAATTTGAATTAGCACTTACGAAAAACGTAGCATTTCACAATCTCAAAGATATACAGATATGCCAAGTCATTGGTCC
TATCATGGAACTCATACCCAAACTGTTAGTGTACCGGTACGTGGTACTTGATCCCAAGTTAGTCTGCCGGACGTGACACC
CGACCCCATATATGCGCCGGAACGTGGCACCCGATCTAAGTTACTGTGTCGGAACATAACACCCGATCCATTCAACAAAT
CATAATCACAATCACAATATACATTCTCATGACCATACAATCAAGTCATGATTCATGGCATACAATTATTCAATCACCCT
CATTTACGAATAGTGTGATCAATAATGCAACACTCGCATGCATACATGCATTATAATGAAGTAATTACAAATACATATCA
CACCAACATGAAATCACAACCATCACATACCTCGAACAAAGCTTGAATCCCCTAAGAATCTTGATTCTTCCCTTTCCGGA
TTCTTTCCGCTTGTTCTTGGTCTACATACAATCAATATAACATGAGGATCAATAAATGATGTCTAATTACTCGAATAAAA
TCAACACTATCAACCCTAGATCAAACCCATGATCACAATACCCAGATTAGGGCTTTTTCCACCATATATCCTAGATCAAA
ACCCTCCCCCATCGATAATTACCGAAGAAACTAAGTTCTACGGATCGAAAAATGGATTCGTGGAGTGAAAACTTTACCTT
TAGCCTCAAGAATGGTGGAAAACCGTCAAGAAAACACATAGAGTCTTTTTTGGGTTTATTTCCGACTTAAGTTGCGTTAG
TCCCGCCACAACTGTCCTTACCCCGCTACAGCGGCCTCGCCCTTGCGGGAAAATCCAACCTTAGCGGATTGCACGGAAAC
AGTGAGTAAATTTAAGAATTTCAAACCCCCATTTCACAACACACCTTCATCCCATGACACTCAGAAAATACTTGTTCACG
CTAAGATCAGCTTTGGGAGTTCTACCTACCCGAATTCAATTCTGTAAAGTCGTACGGGTTCCTTAACGTAGTAGCTATCT
ACTCAAGTGATCAAAATCATAATTAGATCTTCCATTTGTTATCAGATTTCCCAGACCTCACTGACTCCGATTTCCTCCAA
ATCTGGACTAGGTTGGGAAATTCTAAGTTACTAAGAAAAGGTTTTCCGACCCAAAATTTTTCCTAGTTGGCTTTTCTATA
ACGACGGGAACCGGTCGTTACAATAGATACCAATTTACCCATCACTCGTCTCATAGTGACAAACTTAGGATAAAAATAGG
CTAAAGAAAGAATGGAGTAGTACATGAATCGACGAACAACTGGGGATACTTATCTCGCACGTCCTTCTCGGTTTCCCAAA
TGGCTTCCTCAACTAGATTATGCTTCCATTGTACCTTCACAGACTTAATTTATTTGGTCCTCAGCTTGCGCACATCACGA
TCAAGAATTGTAATCAGTTCCTCCTCTTATTTGAAGTCTTTGTCTAACAACACTGAGTCCCACTTAATGATGTAATCCCC
GTCACCATGATATCTCTTCAATATGGACACATGAAATACCGGATGGACTCCAGATAAGTTAGGTGGTAAAGCAAACCTAC
ACGCTACTGGCCCTACACAGTCAAGAATCTCAAATGGACCAATGTATTTGGGACTAAGCTTGCCTTTCTTGCAGAATCTC
ATTACCCCTTTCATGGGTGATACCTTAAGAAGAAAATGCCATGTCTCGTACCTTATGGTATTTATACTTTTTCTGTCTAC
TCTGGGTTGCCAAAAGCTTAGCTTGAATACTCCTCACTTTATCTTGAGCATCATTCACTAACTCATCCCCCTCGAACCAT
CGTATTGGTGATCTACATCCCCTCCCATAGAGTGCCTCAAATGGTGCCATATCTATGTTAGAGTGATAATTATTAATGTA
GGAAAACTCACACAATGGTAGGAACTTATCCCAATGCCCTCCAAAGTCAATCACACATGACCTCAACATGTCTTCTAACA
CTTGCATAGTCCTCTCTGAATGTCCGTCCGTCTGTGGATGGAAAGTTGTACTAAAAGTGAGTTGTCTGCCCAATTCATCA
TGTAATTTCCTCCAAAACTTGGAGGTAAACTGCAAACCACGGTCTGAGATGATAGGAAGGGGCACCCCGTGCAACCTCAC
TATCTTTTTCACATAAACCTTAGCCAATTGTTGAGCATTATTATCTATTCTGACGGGGAAAAAATGGGATGACCTAGTCA
ATCAGTTAACCACTACCCAAATAGAATTGAACTTTCCTAAAGTCTTGGGAAGACCAACCAAGAAGTCCATAGCTATCATT
TCCCACTTCCATTCCGAAATTGACATTCTTTGAAGCAAACCTGCAGGCCTTTGATGTTTGTACTTCACTTGTTGGCAATT
TTGACACTTAGCCACAAACTCCGCTATATCCTTCTTCATGCCAGGACACCAATAAAATTTCTTCAAATCTTTGTCCATAT
TAGTCACACTCGGATGAATAGAATACCGTGAACTATGAGATTCTGTCAACAATCTCTGAATCAAGTCATCTACTTGAGGA
ACACAAATCAACCCTTTAAAACTGAGCACACCTCCCACATCAAGAGTTGTCTCTTGTTCCTTACTACATGTTGTCTTCTT
TCTAAGCTCATTCAAACTGTCATCCCCAAAGTGTTTGGCCTTGATCTTCTCGATGAGTGTGGCGCTTACTTCAATGCTAG
CTAACACCCCACCTTTCTATGAGATGCCCAACTGCATGAACTTAGACTCCAAGGTCTGAATTTCATTAGCCAAAGTTCGC
TTGGATGCACTCAAGCAAGCTAGACTACTCATACTCACCGACTTCCGACTTAGCGCATCTGCCACTACATTAGCCTTGTC
CAAATGTTCGTAAATGGTCACATCATAATCCTTGAGTAACTCCATCCACCTTCGCTGTCTTAAATTCAAATCCTTTTGAG
TAAACACATGTTGCAAGCTACGATGATCAGTAAATAGCTCACACTTGACACCATAGAGGTAATGTCGCCAGATCTTAAGA
GCAAACACTACCATTGCCAACTCTAAATCATGTGTTAGTAATTCCTCTCATGCACCTTTAACTGTCGCGATGCATAAGAT
ATAGCATTCTTATCCTGCATTAACACAGTAGCCAAACCCAAATGGGAAGCATCACAATAAACAATAAAATCCATACCTTC
CACTGGTAGTGCTAGAATAGGCGTTGTGGTCAAAAGAGTCTTGAGCTTTTGAAAGCTCTCATCACACTTCTCAGTCCACT
CAAGGGGTACCTCTTTCTTGGTCAACCTTGTCAGATGTGTGGAATTAGAAGTAGAGTTCTTCACGAATCGACGATAGTAA
CTAGCGAACCTCACAAAACTCCTAACTTCAGTCACAGAGCTAGGCCGAACCCAATTCTTAACCGCTTCAATCTTTTGGGG
ATCTACCATTACCCCTTCTTTTGAAACTACATGCCCCAAAAAGGCAACCAAGTCAACCAAAATTCACAGTTAGAAAATTT
CGCATACAACTTTTGTTTCTGAAGAACACCTAGAACAATACGAAGATGGTCGTCCTGCTCTTCCTCAATTTTCAAATACA
CCAAAATATCATCAATAAAGATTATAATGAACGAATCAAGAAATGGTTTGAACACACCATTCATCGAACTCATAAAATTT
GTAGGCGCATTAGTTAACCCAAATGACATTACTAGAAACTCATAGTGCCCATAGAGGGTTCTAAACACCATCTTGGGCAC
ATCCTCAGGCCTAATATTTAACTGATAGTAACCAGACCTTATATCAATCTTAGAGAAAATTGATGCACCTTGCAACTGGT
CAAAAAGATCATCTATTCAAGGCAATGGGTACTTGTTTCGAATGGTGACTCTACTCAATTGTCGATAATCTATACACATC
CTCATACTACCATCATTTTCCTTAACAAACAATATAAGAGCACCCCACGAGGAAGCCCTAGGATAGATAAAACCTTTATC
AAAAAGTTCTTTGATTTGAGCCTTAAGCTCTATCAATTCTAACGGAGCCATGCGATATGGAGGGATAGAAATAGGGCGGG
TACCAGGTTCCAAATCAATGCAGAAATCTATATCTCTATCTAGAGGCATACTAGGTGAATCAGTAGGAAACACTTCTCTA
AATTCTGACACCACAGGAATAGTCTCAATAGAAGAAGATTCGACCTCAACCCTGACCTACCAGTTTCCTAGCCAGAATAG
AGGATATGATCTTAGCTAGCTTAGGCTTGTACACCCCATCCCACTCTAACTTTTTCCTGCCTGAAATCACTAGAGTCACA
GACTTAGTGTTACAATTAAGCACAACATAATAGGGGGACAACCAAGTCATGCCTAAGATTATATCAAAGTCAGTCATATC
CAAAATCACCAAATCATCCCAAGTCTGAAAACCCATAAAAAAAATAGGACAAGCATGATGACATGGGTGACTATGACAAA
CGCTCAAACTGGGGTAGAAACATGGATGGAGGCATCAAGTATATCACAAATCATAGGAAATTCTGAGGCAAATCGCATGG
ACACATAAGAATAAGTAGAACCCAGATAAAAATAAAGACATTAGCCATCTGGTCACAGACAAGAATAGTACATGTGATCA
CTGCGTCAGACACCTCCGCCTCGGTCTTGCCCAAAAAGGCATCACACAGATCCATGTCATCATGACAGGTAACTTCCCTG
CCTGGTTGGACTATATCTCTGCCTGCGTTACCATTTCCCCTACCTCCACGACCTCGCTGATTTCACAACACATCTTCATC
CCATGACACTCAGAAAATACATGTTCACACTAAGATCAGTTTCGGGAGTTCTACTCACCCGAATTAAATTTCAAAAAGTC
GTACGGGTTCCTTAACATATTAGCTATCTATCATATTATCAAAATCATAATTAGATCTCCCATTTGTTATCAGATTTCCC
TAGACCTCACTGACTCTGATTTCGTCCAAATCTAGACTAGGTTGGGAAATTCCAAGGTACTACAAAAAAGTTTTCTGACC
CAAAATTTTTCCCCTTTGGCTTTTCTATATCGACAGGAACTGGGCATTACATTCTAGGTTATCTTCATTTGATGTCGGGA
CAGTAAATTAAGTTTTAGGGCCGAGATACCTCCTCGCCGCCTTATTGTATGACATTGCTGCTTCTTTTTTCGTATCAAAG
GTCCCAAGCCAAGCCCGCCCCTTTTGGACGGGGTTTGTAATATCATCTTCGTACTTCCCCTTATGCCTCTTCCTCACACC
CCTATATTGAACCTCAATGGGGTTTATCAACGCTGTCACCATAACTGCAACACCGTTTTCTCTCTCTGTCATCCAAAAAT
ATAGAAGAAATATTTTGTATATAAGAAAGACTGAGTGAGTGAAATAGAAAGACAGAGAGTGATTTATATATCCATTTCTA
GGGGGATACATTTAGTGTAGTAATTAATTTACATGGCATTTTAATTATTTTAGTAAATATATTGCACAAATAAATTGCTT
GAAAAATGAAAAAAAATTGACTTTTCTAAGAAAAATAGTAGAAATAATAAAATATCATTCTAAGCTCATTACTCGTTAGA
CTACATATAAATATTTTGTGGTGATATTTTAAAATTTATTTTCCAAATAAAAAATAGGTAGTTAATACTAAGTTAACTTA
TTTTCTAAACAAACAAACAAAAAAATTGACCCCTTGAAACAAATTCACTCTTAGTTAAGCAATATTTTATATTTTATTCT
AAAAGGTATGAATGATAGATTCACATTTATTTTTTCTCTTTTAGTACATGACTGTCATTATAAAATTTCATATTTTAATT
TTTTTTTAATTTTCCCAAAGGGTCATGCCCCACCCACCCTCAACAAATAAAGGAAAGTTAATATTTTGTTTCTTTGCTAT
TTGTCCTTCTTATTTTTTAAATGTTTACTCAAGTCGAGAAAAATAAGGTGACCCTAATAAATGTTTTAACATTTTTTGGG
TTTCACCAATCAATTTACAAATATTGAATTTTATTAGCATTTTGTATTTGATAGGTTAAAACTAAATAAAGTTAGTTCGA
ATCTTACTTACTTCTTTATTGTTCCTTTTTAAGATCTGGCATCCTTTGTTACTAAAAATCACAGTGAAGTCAATTAAACT
AGTAATGGCAAATAAAAAATAATGTGGCTTAAAACTATAAAAAAAATTAAAAAAAATTGTCGATTTCTTGAAGAATTGCA
GGAAATCGTTCGATAACACTATTTCCTATTTCTTTCTCAATGATATCCGACGATCAAGACAATTCCCAAACAATGTTCAA
GGAAATTTAAAAAAGTAGCAGATTCCAACATGACTACTAAAGAATCAAGATTATACTAATTACATGATATATAGAATAAT
CATATCCAGAGGCGAAGCTAGTTTTAAGAGTTCGAGGGGTTCTAAATTTCGTTAAAAATCGTCAATTAATGTTGTTAGGG
GTTCAGAAATTAATATACATACATATCTAATTAATTTTCTAGTACAAATATAGGGTCTACGTAAAATCTATTGAGTTCGT
CCAAACCCTTGAATCCCCACCTAGCTCCCACATCACAACTTACAAAACAACAAAAATAGAAAATGAGCACATAAGGTAAA
TTAACATGGAACATAAACAATGCAACCAAATAAAAATTCATTCAACTAAATTCTATAAAGGAGAAAAAACAAGACAAAAA
TATGATATATACAACGAACAAGACATAATTAAGTTTCATGTATTTGTTCCTTCTTCTAATATTCAAAAATGAAAATTAAT
TTGTTTCTTCTAATAACTACAATCGGTATTTGATGTGCCGTACAGTTTCATTAAAATTGATTTCATGATGGACATGCTCG
TCATTTTTATTAACGGTTTTTTAGATTATCCTCATTTCATGTCGGAAAATTAAGTTTGACTTTAGGGCCGCGATACATCT
TATGTGCCTTATCGTAAGCCCTTGGTGCTTCTTCTTTCATGTCAAAGGTACCAAGCTAGAGACGATTGGTGCATTCACAT
GCATAGTGATTGTCTTCACCGCACTTGTAGAAACTGCCACCACCGCCAGAGTATCTACTACCTCTGCCGCCATAGAGTTC
ACTCTAGGTACACTTCCAGGCAAAGTGTCTAGGGAGTGTACCCAGAGTGAAAGTTATGGTGTCGGAGGTAGTAGATACTA
CGGTGGTGGCGGCAGAGGCAGTGGTGGCCATGGTGGTGGTGGCCGAGATGGTGGAGGCGGTTGTTACAAGTGTGGTGAGA
AAGGTCACAATGCATGTGAATGCACCACTGGTGGTCATTAATTGTGGCTTGAAGTTCTGACTGCTTCTAAACAAAAGAAA
ACTAACAGAAGGAATTTTTTGTATATAGAGATGACTCTGTGAGTGAAAAAAGAAGAAGAAGAAGAGTGATTTATATAGCA
GTTTCTCAAAGATATACATTTAATTTGGTCAACTAATTATTAACTACAGTTGGAAAAATAATTATTGAATTATCTACTAA
CAATCTATATAGTCAAAACTATTAACTAGTTTGCCAAAAGCTAAGATTATGTGAATTTTGACTAGGAAAATTCTCTCATG
GTCCACTATGTTTACTTATCAAAAAGAATATTTTCATTAATCGTAACTCCATAACCAATCAACAATACTCAAAGGTAAGT
AAATTACTAAAAAGGAAATTTATTGATTTAGCTACAACATATATAATCTTTAGTAACAATGATTTTGTTTATAAAAATAA
GTAAGGTGACATGTTGTGTAATTATTGTGTAAATGCATTGCCTTACAAATTCAGTTAATATGAATTAGAGGAAATAGAGT
AAGTGAAAAATAAAATGAATCTCGTAGATACACTATCATCTAAGTTAAAAACACTAATATAACAAAATTACATGTGAATT
TACTATTGTAATATAATAAAAACCACCAACGTTTTCTACGTCAAGTAGTGCAATTTGATTTTTATCTACAAATTTCTCAA
ACTTTATAGTGATAACTTGTACTTTGACGGTCTCAATTTATTTAGTCCTAATTTTGAGAGTTCATTTTTTTTAATTTTAA
TTGTGAATTTGGACATACAATCTTTAAGTTATTTGAAAGATAATTTATATATTTAGACAACTAAATTCAATAAAGGAAAT
AAAAGACATAAAAATGATAAAACGATGAAGATATAAATAAGTTTCTAAACTAATACTACATTACTTCTATCATCACACAA
GATATGACAAAAGTTTTTTTTTGCTTATAAGAATTTAACAACTGATATTAAACTATTTCTTCTATGAAATGTGATGCATA
TGGTACTATTTCACATGTTCCCCAGCAAGGCAAGGGTGAGGTCAAGATTGAGTTTATTAAGATGGGCATGCTCAGCTTTG
GTTGTTGGTGGCTGATCCTTGACCTCACACTGTAATGACTATCCATGTCATTTTTTCTGTAATGTCTTCTTTTCATCATT
TAGAGCATTCCTATAGCGGCCTGTAACGACTTGATTCCGTCATTAGGGAAAAGCTAATGGAGTAAAAATTGGGGTCAAAA
AACGTTTTCGTAGTATCTTGAGATTTCCCAACCTAGTCCAGATTTGGACGAAATCAGAGTCATTAAAGCATAGGAAAATC
TGGTAGCAATTAGGTGATTTAATTATGATTTTGATTACCTGAGTAGATAGCGAAGATGTTAAGAAATCTGTACAACTTTA
CAGAATTGAATTCGGGTGAATAGAACTTCCGAAATTGATCTTAGTGTGAACGGGTAGTTTTTTGAGTGTCATTGGTTGAA
GGTGTGTTCTGAAATGGAGTCTTGGAATTATTAATTTTTCTCACTGGTTCCGTGCAAGCTGTTGTGGCGGGATTATTCTA
GCCATGCGGGGCCACTGGGCAGGTTGGGGTCGCCATAGCGGAACAGACGCAACTTAGGTCAAAAATAAAACCCCAAAAAC
ATTTTATTCTGCACTTTGAGAGCTAGGAGACGACCCCAGGTGAGTTCTTGACCATTTTTCACCATTTTTGAAGCTAAAGG
TAAGGTTTTCACTACCCGAATCTATTTTTCGATCCATAAGAACTTAACTTCTTGGATAATTATCGAAGGGGGAGGGTTTT
GATCTAGAATTATAATGGAAAAAGCCCTAATTTGGGCATGGGGATCATGGTTTTGGTTTAGGGTTATTGAGTTCTTTATA
ATTCGGATAATTAGACCTTTGATTGTTGATCCTTGAGTATAAATTGTTGTTGTAGACCACGAACAAGTGAGAAGAATCCG
GAAAGGAAGATTCAAGTGCCTTAGGGGATTCGAGCTTGGATTTGAGTTAGGTGATGGTGTGATTTCATGTTGGTGTAATA
TATCTTTGTAATTGCTTCATTATAATGCATATATGTATGCGAATATTGCATTATTGATCACTCTAATCATAAATGAGGAT
GATTGAATAATTGTATGCCATAAATCACCTCTTGTTGTATGATTGTGAGAATATACATTGTGATTGTGATTGTGATTTGT
TAACTGGGCGGGTGTCACGATCCGACACACTAACCGGGATCGATTGCCACATTCTGGCATAAATATGGGATCGGTTGCCA
CGTTCTGACATAAACATTGGATTGGGTACCACATTCTAGCATGCTAACAGTTTGGGTGTGGCTTCCATGAGAGAACCATT
GAATTAGGTTTCCTGGGAGGACCATTGAATTGTGTTGTGTATCTACTTGTGATGATTACGTTCATATCTAATGATGATTG
ATATTGGAAGACTGTATGTTGCTCTAAATTGATAACCAATAGGTATTATGGAGAATGTGGAATGCTACATTGACCTTTAA
AAGATGACTAATATTGTATATGTTCGGTATATGCCTGTTTTATAATGTTGTGGTTACGTGCATGTGTTTCACTTATTGGG
ATAGCCGCGTGAACTAACTGGTACATTGTGGTTGTTTACTGATACTGCACTTGCTCTTTCTTTGTTGAGCACAGGGCATC
TTCAGGTGGCTATTGATAGTTGCTAATGAGCATGACCGGATTCAACAGTGAGCCAGTTCTTTCAGGCTGCCATGGATCTT
TCTTGTTTAAGGCCACTATTTTCAGAATCAGACTATTTCTTAAAGGTGATGTTTAGTTGTTTGTTAAAACCTTGGAGTTT
ATGGGGACTCTATTTTATAGTTATTTAAACCTGCTTCTGTATCGTTAAATGCCTCAATTTTCATAAAATTTGTTTGTTTG
GGTTGTAGTAATGGTTCTCCCACCGGAGGGTTTGTATGGGTGCTAATCTTGACGGTCTGGGTCGTGAAAAAATTTGTATC
AGAACCCTAGGTTTATTGATATCATTGTACCAAAACGAGTCTAATAGAGTCTTGCGGAACGGTATGATGACGTTCGTACT
TTTCTTCGAGAGGCTATAGGACTTTAAGAAAAACTCACTTATTTCTACTCCTTCGTGTTATGACTTGAATCCAATTCGTA
TCTGGGTGATACAAATTGGTATCTTTCCTCCTTCACTCTATGGTCCGAACTAGAGCAACAAAAGTGGTAACACCATCACT
AGCAAGAGAGGATGTGTATAGACTACCGACAGTTGAATAGGGTCACCATTCAGAACAAGTATACATTGGCTCGGATAGAT
GACCTTTTTGACCAATTGAAAGGTGCATCGATTTTCTCTAAGATTGATTAAAGTCTGGTTACCATAAATTCAAAGATTGA
TGCGATTAAGAATTGGGTTCGACCAAGTCTATGATTGAAATTAGCAGTTTTGTGGGGCTCGCTAGCTACTATTGTCGCTT
GTGGTATGAGTTGAGTCCAATTGGTATCTCCCAATTCCTATTGGTATCTCAACGAAGTGAACTGGACGATGTAGTCCCAA
CTGAAGGGACACAAGAAAGTTAATTGGAATTGAGAAGTTCCAATTGGTATCTGGCCTTAGGGGTCGTATAAGGCATAGAT
GATCAGTAACGATCATCTATGGAACAAACTAATTAAAGAATTTGGACTTATATGCAAGTTGTAACTGCTTGAGTATCGTG
AAACTTGTTGTGAAAAGACTGTTATCAGGAGATTAGGTGCAAGGGTCTAGATAAATTATGATGTGGTTTGTAAGCAAGAA
ATTTAGACGTACGTTGCGACAAACTGATAACCGCGTGAGTGTCTAGGTGTATCTTAGGGATGTGTGGATTATAGTGTTGA
ATTAATGAGAGTGAGTTGGATTATGAATAGTTGGATTTACTCGGGGTAGACAGTGATTATCCTAGTTCAGAGGATTATTC
TAAATTGCTCAACAAAGCTAAAAACGTTAGGGGATTTAGAAAAGAGAAAACCCCTAAAAAAATTATTGCCTAGGTTTTGT
TTCCGTTGAGGTCGCTAGGGAGGGATTTTTCCCACCAAGGTGAGGTCGTCAGAGTGGGATTTCTTCCGCCAGAGCGGGAC
AGGGCGAGAAAAAATCTTAGCCCTATCTCCCCTGTTTCTCCTAATCACAATTATGGACATCGAATCGTACTCGAACTAAC
CCCCACGATCTAATTCAGTGTTCAGCAATCGAATATAAACTATAAGTTGTGTTAAAATTGTGGAGAACCTGGGCATATAA
AGAGGAAATTAGCGAGGCCGTGGAGGCCAGGGAAATGGTAATGCAGGTAGAGAAGTAGTGCAGCCAGGTGAGAAGGTTGC
CCGTCAAGACGACAGGTCTCAGTTATATGCTTTTTCGGGAAAGACCGAGTTTGAGATGTGTGATACAGTGGTCACTAGTG
CTAATCTTGTATGTGCCCAGATGGCTATTGTTTTATGTGATATGGGTTCTACTTATTCGTATGTGTCAGTTCGATTGCCT
TGGGATTTGATGTGGTTTGTGATATACTTTATGCCCCCATCCATGTTTCTACCCCAGTTGAAGAGTCAGTCATAGTCACC
CATGTGTATCTTGTTGTCCTGTTGTGGTTATGGATTTTCAGATTTGGGTTGATTTGGTTATGCTTGATATGACTGACTTG
ATATAATCTTAGGTATGACTTAGTTGTCCCCATATTATACCGGGCTTAATTGTAATACTAAGTCGGTAACTCTAGAGATC
CCGATAGGGAAAGATTAGAGTTGGAAGGGGTGTACAAGACTAAGCTTGCTAATATCATATCTTTCATTCGGGCTAGGAAA
CTGGTAGGGCAGGATTGTTTGGCGTAATTGGCTCATATTCAGGATGTTAAGGTCGAATCCCCTCTATTGAGTCTATTCCC
GTGAGGTCAAAATTAAGAGAGCTTAAAGCTCAAATCCAATGGCTTCTTGATAAAGGTTTCATCTGTCCTTGTGTTTCCCT
GTGGGGTGCTCCTGTCTTGTTTGTTTAGAAGAAGGAGGGTAGTATGAGGACTGGTGATTTTATCTTAAGCTATAAAGGAG
TGGATTGATACAGGAATGACAAGTTTATGGATAAGGAAGGTCCCAATGAGTATACTTGGGTGAAGGAAATTGAAGTATTT
TAGTAATAAAGTGCGTATAAATTGGGTTAGTCCTCTGAATTTGATGAGTATACCTGAGTTTGAGGTGTCGTGTGGATGAA
AGGTTGGTGTAGTGATAGTCAAGGTTAACTAAGCGTAATGGTAATAAGAGTTCGTGATGGATTGTGATGGGATGCAACTA
TATAATAAAATTGTTGGTTAAGCGAATTTTTGTATAGTAATTACGATTTGCGAGTATCTAAGGTTGTGGTTTTCTAATAT
TTTTTTAGTAACGTGGTTGTATGGAAAGTTTTAAGAGATGGTGGGACACCATTCGAATAGAAATTAAAGAGCTAGAGTCA
TAATGAAGAAAAATAGTGGCATGTAGTACAACCTTTAGAGAAAGGCGAGAGCAAGAATATTTTATTTGATTGCAAAGGCT
AAAGATATATATTCAAAGGGGTAGATAATTGGATTCAGGAACTCACAATTTCATTCGTTTTGATGTGGCTATGGTAATAG
TGTCACAAGTCCGTCAGATTGGTTAAAAACTATTGGAAAGGACTTGAGAAAAGAGTGTAAATACATTAGCTCGAGTGAGA
TAATAAGTGCCTTGGTTTAGTTTTTGAGTTTAGTAATGAGTACGATGGAACTTTAAGCGAAGGATGTTGTAAGATCGATG
GAGACTCGATCAATGATAAGCAAAGATCCATGGAAGCAATAAGAATCTTCAAGGTACAAGCTAATGTTGATAGATAACGG
AATTGTGTTATACGGTTGAATTTGCAATTCAAATTTTTCATGGTCATTCTACATTCGTGGTAATATATTTTGTCAAGGTA
TGAATTGGCAAGGTGAGAGATGATCAATTGTATCAGGTATAAAACCTTTGAAAGGACTTACCCCTGGGTTGAGTCATAAA
TTTTTTTGTTGTTGATTGTTAAGTACCTAAGAAAGTCTTCCCTTTAAAAGTGTTGGTTAATAATAAGGTAAATGGTCGGA
GTGTTATGACAGTTGTTAGTATTGTGAGTACGATTCACTAGCTATGCTCTCTTGGGTTTTCACTTTTGTGGGTGGAAATC
CTGCGATGTTCTCTTGGTTGAGTGGGAAAATGTGGAAGATTTGGTTATTTCATATGACGTAATTGGTGTTGTCTTGGAGT
TGTTAAAGTATTTTAGTGGTTCGACATGTACCACTTGCTTATGAGAGTTCATAGAAGAGCTACCATGTGTAATTAAGGTT
GTCCGACAATCTTAACATTCATTTAGTTGTCAAGGCCATGTATTGATTGTGTGTGGTTGAATGTAGGGATCATATGGTCA
AATTCTACTGTTCTTAAGAGGTAATCTACAATTGCTATATCCAACATTCGATAGTTTGGTTAGAGGGCTTGTATGCTTGG
ACATATCCCTCGATCAGTATCTGATGTTTAAGGATCAAATGTTTATAACTTAAGCTCATGGGAAATTGGGTTGTGAGATG
GAGATGTTGATATGAACTATGATTGGTTGGGTATTATGATTTTGTGTTGGTTGGTTCAAGTTCACCTTTAATTATTACGA
GTTTTGATTTAGGANNNNNNNNNNNNNNNNNNNNNNNNNNNNNNNNNNNNNNNNNNNNNNNNNNNNNNNNNNNAAACATG
TGTACGATCAATTTTGGTGGTTATTGGGAATAACTTTGTGGTTAGCTAAGTGTACATACAACAATAATTATCACTCGAGT
ATTGTGATGACTTAATTTTGGCATTGTATGGGAGGATGTATAGGTATTCAATTAGTTGGCTGGGGACGAGGATTGTATCA
TAAAGTGAGACTCAGTGTTGTTAAACAAGACCTTCGATGTGAGGAAGAACCGATTGAAATTCTTGATCACGAGGTCCAGA
AGCTAAGGATATGCGAGAAAAGTATCCCAGGTAATTTGACGTGTCACATACTACTCTGCCCTTACTTTAGCCAGTCTTCC
CTAGTTGATCACTCGGGGACGAGTGATGGGTAAATTGGTATCTATTGTAACAACCTAATTTCGTCGTTAGGGAAAAGACA
ATAGAGAAAGAATTGGGGTCGAAACACTTTTTCGTAGTATCTTGAAATTTCCCAACCTAGTCCAAATTTGGATGAAATCA
GAGTCATTAAAGTCTAGGGAAATATGGTAGCAATTAGGTGATTTAATTATGATTTTGATACCTGAGTAGATAGATAAGAC
GTTAAAGACTCTGTACGACTTTACGAAATTAAATTCGGGTGAGTAGAACTCCTGAAATTGATCTTACCGTGAATTTGTAT
TTTCTGAGTGTCGTTGGTTGAAGGTGTGTTGTGAAATGGGGTCTTGGAATTATTAATTTTGATCACTGGTTCCGTGCAGG
CCGTTGTGGCGGGATTATTCCCTCCAGGGCAGGGCTGCTATGGCGGGTTGGGGCCGCCATAGCGGAACATATGCGACTAA
AGTTGGAAATAAAACCCCAAATATGTTTTATTCTTCACTTTTCAACTTTGAGAGCATGAGATGACCCCATACGAGTTCTT
GAGCATTTTTCACCATTCTTGAGGCTAAAGGTAAGGTTTTCACTCCCCGAATCTATTTTTCGATCCGTATGAACTTGGTT
TCTAGGGTAATTATCGAAAGGGGAGGGTTTTGATCTGTAATTATGATGGAAAATCCCTAATTTGGGTATGGGGATCATGG
GTTTAGTCTAGGGTTATTGAGTGAGTTATAATCCGGATAATTAGACCTTTGATTGTTGATCCTTGCATGTAAATTGTTGT
TTGTAGACCACGAACAAGCGAGAAGAATCCGAAAGGAAGATTCAAGTGTCTTAGGGGATTCAAGGTAGGTGATGGTTGTG
ATTTCATGTTGGTGTGATATATGTTTGTAATTGCTTCATTATAATGCATGCATGTATGTGAATGTTTCATTATTGATCAC
CCTAATCGTAAATGAGGAAAATTGAATAATTGTATACCATGAATCACATCTTGTTGTATGATTGTGAGAATATACATTGT
GATTGTGGTTTGTTGAATGGGTATGTGTCACGATCCAACACACTAACTGGGATCGGTTGCCATGTTCTGGCATAAATATG
GGATGGGTTGCCACGTTCCAGCATAAATATGGGATCGGTTGCCATGTTCCAGCATAAACAGTTTGGGTGTGGGTTCCATA
AGAGGACCATTGAATTAGGTTCCGTGAGAGGACCATTGAATTGTGTTGTGTATCTACTTATGATGATTACGTTCATATCT
ATTGATGATTGATATTGGAAGACTGTATTTTGCTCTAAATTGATAACCAATGTGTATTATGGAGAATGTGGGATGCTACA
TTAATCCTGAAAAGATGACTAATATTGTATATGTTCGGTATATGCCTATTTTATAATGTTGTGGTTACTTGCATGATTTT
TACTTATTGGGATAGCCGCATGATCCTACCAGTACATTGTGGTTGTGTACTGATACTGCATTTGCTCTTTCTTTGTTGAG
CACAGGGAATCTTCAGGTAGCTATTGATAGACTTTAGCTAGGTGACTAATGAGAGTGACCGGATTCAAGGGTGAGCCAGT
TCTTTCAGGCTGCCATGGATCTTTCTTGTTTAAGTCCACTCTTTTCGGACTCAGACTATTTCTTAAAGGTGTTGTTTAGT
TTCGGGGTTGTACTTCTTCTTCTTAGACTTGTCGTTAGTAGAGTTTTGGTACAATGACTTTTATGTTCTAGGGGTTGTTC
TTCCGCATTAGTTTGGTTAGTTGTTTGTTAAAACCTTGGAGTTAATGAGGACTCCATTTTTATAGTCATTTAAACCTGCT
TCCGTATCTTTAAATGTCTTATTTTTCATAAAACTTGTTTGTTTGGGTTGTAGTAATGGTTCTCCCACCGGAAGGTTTGT
GTAGGTGCCAATCAAGATGGTCTAGGTCATGACACGACCCCAAGTCATTTATGACTTGTTGGCAGTGACAGTTCAGTTGC
CTGGTCGTTCGTTTAGGATTTATGCCCGTTCCCCTGTTTTGAGATTTTGAAACTTGAATAGTTAACTTTAGTCAAAATGT
TAGGTAAACAACCTCATAATAGAATTCTGACGGTTTCATCAGCTCTGAAATGGTTATTCTAGGCTAGTATTATTGTCGGC
TCGAATTCCGAGGCTTTCGGTGCAAGTTTGTGCCATTAGGCGTTTTATGTTTTAAGCTTAGGCCTATGTTTGACCTTGGT
CAACATTCTTGGTAATCATGCTCAGATTGAAATTTTGTTAGTGTAGTTCGCTCCGAAACGCTGAGTTTGGTCTAGAAGAA
CATTTAGTTCGAGACCTAAAGCTTCCGACATGAGTTTGAACACTTGGATGAGATGTTGGAAAGCTTAAAGGCCTAGAGTT
GACTTTGGTCAACATTTGGAGAATTATTGTCATATGAATATTCCATCGTAAATCCTTTCGTTTCGGTCTTGAGATCTTTT
TTTTTATTTTTGGGAATTAAGGAGAAAAGTTGAGTTTTAGGCCTAACGGGTCCCGAGGGGGTATTTCTGTCATAACAATC
TTTTTATGGAAATGCAAAATTTTCATGAGTTTGAAATGTCGAATTTAGTAGGGTAGCATCTCTAGTTTATTTTTATCGGG
TCCCAAACGAATCCCGAGGGTTCACTCAGAGACTTTGGAAAATGCAGACTTTTAGCAATCAGAAAATATCTTTCGAGCGA
CCAGACATCATTTTAGCAACAAGATCTGCCATTATTTAAAGCCGAAAATCAGCATTCAACCCTCATTTTCTAAATGCGAT
TTCTCTCTCATCTTAGCACCATTTTGGGTGATTCAAAGGTTGGGTTGCTCGTAATTGGCATGGCTATGCATTAGGGCCTT
AGGGACTATCGGTGACCTCCGTTTGAGGAAAATTTCCAGTTTTAGCTGATGTCCTCTCTCCTTCTTTAGTTTTAATGGTG
ATTTAAATGCATGGGCTGATTTTGGGTTGTTCTGAGCCTCGAATTTTGTTCCATTTCAGGAGATAAGTTTTGTAAAAAAA
TATGAATATTTTCACGAAGTCAATTTCGGAATTCCTAGTGCAGGTCCCACAATCCCGTTTTAGAGCCAATTTTGGGTCTG
ACTCTGAAAAATGCAATTTTGGTATCAAAACGACCGTCTTGACGTTATGATTCTATTTTTAATAGCGCAGCATTTCGAGA
CCGTACGGAAGGGAAAATCTTCAACGACATGAATTAGAGCATGAGCGGTCGGCCTATAGGTAGGTTGCAACTTCCCTCTC
CTTAGACTGATCATGATTAAGTAATTTTATGTTGATTTGTATAAATTTGGGGTTGATTTGTATAAATTTGGAGTTGAATT
GGTGGTTAACCATGTTAAATTCCTACAAACCATGCCTTAGTGTACTTTTCATGTGTTACGGGTGGTTGAAGCATGTATAT
TGTGTTTTTTTATCATCCTCACCTTGTGGTGTGCCTTAATTATGATTTGTGAATACTGTTGGAGCATGTTTGGCCTTAGT
CTAGGCTTAAGCTAGTGATTTCCATAGACTTGCTTCTTTTTGGAGCCGTTCGGCCTTGTAATCTCCTCAACATCACTTCG
GATGGCTTAGCTCCTTGTAGATTGATGTAGCAAACCTGAGTTTGATAGTGTGGGCCTTATCTAGGCAGTAACAACGCTCT
TGGAACCATATATCCATATATCCCCTATTTCCGTCAGTTTCAGGCTCTCTGATTCTTGGTGTGGAAGCTACTCATCGATT
CTTGTTGGATATGGTTAGGGCTGGACTGATTTATTGATGGCACTCGGATTAGGGGTACTCCTCGTGATGCTCGATTGGCC
ATTGATCCTATTTGTAGCCGACTCGCCTTTATTTGTGGTTCAAGTCCCCCAATTCACTCCACCGGGCGTGGTTCAAGTCC
TTGCCTTGGTATTATAGCCTTGGTTCAAGTCCTGGCTTTCTTCAGTCGTGGTTCAAGTCCACCGCCATTTGCAACCATGG
TTCAAGTCTACCGCTTGTTACAACTTGGTTTATGTCCATAGCTACTCTCACCTCGGTTCAAGTCCTTGGTCATATTCATA
CATGGTTCAAGTCCACGATTATCCTTAGCCTTGGTTCAAGTCCTCGGTTACTCCAAATCTCGATTCAATTCCTTGATCCT
TCATATTCAATTCGGTTCAAGTCCTTACCCCATATGAGTTCTGGATGAGCTTTAGGCATATGGATTGGTTCAGTTCGAGT
CCGCCGAAAGTTATGGAAATCTTGGTAACTTCGTCAGATCCTCTTATTCCATTCTAAACTCTTCCTTGTACAAGTCAGGT
TTATGGGATTCCGCTCGGATTTTACTTTTTGCTTGCACACGAGTGTACCTGTTGGGTTTATGGGAGCCCAGTCGAATTTA
GTTAGTTATTCTCCCTTTTTTTGTATGTTAGTACACTCGTTTGCATACCCATTCTTATTTATTGTAGTGTTTTAGATTCT
CACATTTCATATTACTTTTGCTTTTCTTATTCAATCAGCCTATGAGGCCTACTGGGTACGTGTTGTTTTGGTACTCATTT
TACACTTTGTATCTATTTACGTGATGCAGGTCTGAGCACCAGCTACTAGTGTTGACATCAAGCTTGCAACAGTTTGATCC
GTAGATGGGAGTGAGCACTTCGCATTTTGTGTTATACAAGTCTCCATCTATATATATTGACTTGTCTTTTGCATTTTGAG
ACTGTCTTGTTTCTATGGTCGATTTTAGGGACTTGTACTCATTTTGTTAGTATATTTGTACATGTGACTTCTAGGTTTAG
AAAGGGATCTCTTATTTGTATATATATTTTGGATTGCTTCTACTTCTTCATCTATGATTCCTATTATTTATATTATTTTT
TAAGTTTGAGTTTAGTTTTCTGCCTTCAACCCCATTACTTGTAGTCCGGGATACGGGTTAGCTTTCCTACTTGTGGGTTA
TAGTAGGTGCCATCATGACTCGAGGAATTGAATCGTGACAAGTTGGTATCAGAGCATTAGGTTTACCGGTCTCACTTGTA
TAGAGCTAACGTCTTGTACAATCCTACAGATCGGTGTGGAGATGTCTGTGACTTCTCTTCAAGAGGCTACAAGATGTCGT
TAGGAAGATTTTCTGTTTTGTATGGTAGAGGTCGACCCTGAGATCGAGGCAGGGCTCTAACACCAACCGAGAGAGAGATA
GGACTCCCAAACCGAAGGCAAAGCCTCATATAGATCATGTTCCTCCTCAGCCAGTGGGGCGAGGACCAACCTAGCCACTA
CCCACACCTATTGTTACTTCGGACGTTCAAGCGATGCTCACCTAGATTTTAGGGGCTATAGAGGGTATGCAACAGCAGGC
CCCAACTCCAGTTCCAGCACCACAGGGCCAACTTACTCCAGCGGCTCCAGTGGCGAGTAGAAAACCACAGGGTTGTTATG
ACTGTGGGGAGCTCGATCATTGGTCCAGAGAGCGCCCTCTTCGTAGCTCAGCCACACCAGCTCCATAGGCACCTAGACCC
GCACCAGCAGTAGAACCTCGCAACATAAAGAGTAATAAAATATAGACTCGCTCCTGGATCTAGCAAAGCATAAACATCAA
AATTAAAGACTTTGATCATACCAGTGACAACATCTAGTGAATCCTCTTGCTCTTGGAGACTAGTAATAGCATACAGACGG
TTTTCTCCTCCACCTGCCCCTGAAATAGCTCCTCAAGATGCAGCTATATCTGGTGGATAAACTAAAGAAGATTGGGCCAT
GTTACCCCCATAACCAATATGTCTGTTCTTAGGGCACTCTTTCATGAAATGACCGTTCTGACCACACTCGAAGCAATCAA
TGGAGCCATCATGACACACTTCTGAGAGGGTCCTACCACACTTAGCACATACAGGAGTCCCATTACCTCCATGTGCCACA
CTACATTGTGACTAAGTAGGTCTAGCTCTGAAATTTTGCGAATTCTGATTATTAAACTCATCTTCGTTCCTTGGTGCAGG
TGCACTAGCAGATGATGGAGCATGTTCCTTATGTTTCTGTTGGAAAGAAGACCGGTTCGCATTACTCTATTGATGCTCGG
ACTCATTCCCTTTCTTAGCTTTCTTGTTTCTAAACTCTTCTCTATCCCTTAGCTTGTACTCCTCAACTTGCTGCACGTGG
ATCATCAACCATGCTAGCCATATCTCATATCAACATAGCTGCCTTGCCCTCATTACTTGACATACGAGACAACCCACCAA
CAAACAAACTCATCCTGCTCCTCATGTCAGCAACCATCCCTGCAACATAGCAGGAAAGTTGGGTGAACTTAGGACTGTAC
TCATGAACACTCATACATTCCTGCTTAAGGGTGATGAATTATCATACATTTGCTTGTCTTAGTTCACGGGGAAAGAAACG
GACCATGAAAGCACTCTCGAACACAGCCCAGTTCATAATCGGTGCACCCTCAACTCTACCCTTCTTCCATTGGTAAAAAA
AATCCTAGATACACTTTTCAGTTGGTATGCAACTAGCTCCACTCGCTCAACATCGACAACGTGCATAACCTCAAACACTT
TCTGTAGTTCCTCTACAAAGTTTTTCGGATCCTCAGTGACACTTGAACCAGTGAAGCTTGGAGGATTCATCCTTAAGAAC
TCACGGATCCTAGAAGTATCAGCCACTTACTATCGATTCTCTCTCTGTCCAACTTCATTGGCCACAACTTGACTCAACAT
TCGGATAGCTTTCCGAAACTCGGCATTAGTGACCTCTCCTTGGGGTTGCACTTTTGGTGGATTAGGTACCCGTTGTTCCT
TGACATTCGTTCTAGCAGGGTGACCTCAGTCATCTCTTCATGGAGGCATGATCTGAAAGATACGCGCAAGCATGAATTAG
AAGAAACTGTTTTTAGATAAACTCTATCGCACGAAATGAGTATGAAAGAAGTGAGATAGTTCCTAAATATTACAGCCTCA
TAATTATAGATGTGGCATGCTTCACACCGATAACTAGGACTCTACAAACACGGCTTCATAGACACCATAGGACTCTTGAA
CTCTATGCTCTAATACCATGTTTGTCACTCCCCACGCCTATACCTTGGACGTGGCTGGCACTCGAAAATGATTGCTAGCC
TCAAGTGAACCCTTGGCCTAGCTTACTACTCAATGAAAAACTATACTCAACATTTAAAATAACTCAAGAGATAAATTCAT
GTACTAAACTCATAATGTTATAAAAGAAACATTCAATGGGCCAAAGAGGTAATTCAAATCTTTAAACATTTAAAATTGAA
AATGGAAAAAAAGACTTATGAACTAACAATATCTAACTATCTATGAAACCCTTAATAACTGAGAAGGATGTCGGGACAAG
ACCCAGGACATCGTAATAAACTAAAATAATAAAGAAAATAAAATGGGTCCTCAGGAAGCAAAGAGGCTCACCAACAACAT
TGAATCTCAACTGGATCAACGAAGCACTCGATGCTGATCTTGGTTACCTATATCTGAATCGTAAAACGATGCATGCCAAA
TGGCGTCAGTACATTGAATGTACGAGCATGTGTGGGGAATTCTAAAACAAGACATAAGCTTGAAAATGGAACTGAAGAAA
CTTACCTCGTCTCAACTCAACTCAACTCATTTCAATATAAAGTAGAAATATAAATGCAATATAAAGAAAAGCTTTAAAAC
ATGTTGATATCAACTCAGTGTATTGAAACACAACAATAACTTAGTTGATATATGAAAATACAAGTAACTTTGGGGAGATT
CTCTAATCGACAACCATCACTATGAGCTATGTGATGATACATCGTCTTGCCTCATTCCCACTTGTATATGCTAAAAATCA
TTAAGGAATCATCTAAAAAGTATGACCCTTTTCTACTCATGTTGGCTACATAGTTTACCGAGACTTTGAATTATCTGAAC
TCAAACTCGTCCCCATATCGATGCTCAATACTACTTTCAAAATGTAATTAGCTCATATGTTTAAAAACATAACTCTTTTT
GTGGTTTGAGATTATTACTCAAAAACTAGCTAAAAAAGCTCTCTTGGAAATTGGTGTTTCCTCTCTTGTTTAAATGTGCG
AACATTTACTCTTTGGAAATACTTAGTTCTCATATAATATTTTGAAGAAAATGAACTTCACTCTTACTCTTACTCAACAC
AATGCTCAAGTCTTAAAACAAGTTTAAAACATTTGTAAAAGACTTTTGGAAAGACTCTAAGAACTCTCTAGACTTGACTT
TTAACTTTCCTTGAATTTGAATTTGTGGGTTCAAGGTTTCGATTAATTTTTATGGATGATATCTAGATGTTTAGAAGTCA
TTTAGAGTAGTTAGAATCGATAGGAACTAATAGTACACTCTAGAAGGACTCAGACAGGCTAAACGACAGAAAATGGGTGG
GGGCAAGCGACCCTGGCGCACTGCTGGCGCGGGGCGCCAGACCCTAAATTTCAGAGACTCCAAAATGGCGCACTTCTGGC
GCTCTGCCCCAGCACATGTGGCACATCTGGGGCGCTCCACGCCAGCCTTCCTCCAGGTGTTCCCCACGAATTTTTCAATT
CATTTTCTGATCTTAATTCGACTAGCTTCGATTCTTTTTCTCAATTTCTCATTAGATTCAGTTACCCAATTCGTGTACAT
AAGAATATACTCAAAAACAACTTTTTAAATCAACACGATTTCCTCAAGAACTTATCAATCTCATCCCACTTCAAGAACGA
AAGAAAATTCAAGAACACTAATCAAGAACATCAAACTTTCAACTTTCTAAGATGAAATTATGCTGAAAAATAACATGATT
GGCACGTGGGTGAACGAACCCAACACTATGTGAACTCACATACCTCATTAGGGATCAACCCTTGGCGAAATCCGCAACGA
AACCTCAAGAACTTGACGAAATCTTGACCTTTCTCTTCTTTTCTCTTCTTGAACTCTTTTCTAAGAACCCTAGCATGAAT
TGTAATTGCGTAAACTGAACCAATTCATAGACCCCTAATTGATTACTAAAAATGAAATAAATCTGATAGGGTAAGGAAAA
GACTAAAATACCCCTCTTAAATCTAGGTAACTTTCCTTAAATAGACAACCCGACTTAAAACGAGCATATCTCCCTCATAC
GAGCTTGACACTTAGAAAACTCGGTGGGGTTGAAAAGAGGATTCCAAGACCTTTCATTTGATATCGTATAGCCCACCTAA
CTCATCATGTACTAAAAGTTATGGTTGTTTGAAGTTGACCCAAAACTCATAACTTAAGCTTAACTTGGAAAATTTCAGAT
TTTGCTCTTTCCAAATTAGTTCTTTCTATTTCTAGTCCTTTCTAAGGCGGGTTGTTACAATTTTGGTCAAGTGTGATGAT
CGATCCAGGTTTTGAGGCTTTCGCTTGAATTGTTGTGATTAGGCATTTTAGTCTTTCAGTTTTCCTTAAGGTTTGACTTT
GTTCAACTTTCTTGATAAAAACATTCGGAATCAAATTTTGTGAGTGCCTCTAACACCGGAATGAATAGTTTGGTCTAGAC
ATTAATTTTTATATCTTGGCTATCCAATCATGAACGATTATTGACTACTAATTTCCTTTCACTTCAATGAAGTTTTAAAA
GTTTCTTAACATAACAACTTTTACATCATTCCACAATGAGATAATTCTAAAATTCTCCTTCATAATATTGAATGGCACTA
TGAACCTTTTATTTTGAATACCTAGGAAATATGTTTCTCTTTTGATGAAAACTACTACAGCCTATATCAAAAATAACGAT
TAGAGTGCATTTCTAATTTCTCTCCATGCCAAAAGTTAAACTCCACTATCTTGTGGGTAGTTTAATTTCTCTTTTAACTT
TTTTATAAAGAAAAACAATACTAAGACAGAAATCATTTTTCATATCTCTTGATGATAAAAGTAATGTTGTATTATTTTAG
AAACTTAATTATGTCTTCTTTTTTGTATTATTTTTCTGTCTTTTATAAAATTTTCAGTTTAATTACTCAAGCATCAAATA
TATATATAGCAAAAACAACTTTATATTGATGGCCTATGTATGGAGTAAGCAGTACAAATATAATTAATAATCAATAATCA
ACCTACACATAAATTTTCCAAAACTATGAAGTTCGATCTGATCTATTTTTTACATAGTAGCATGATAGCTTACATTTAAT
ATCTTTGAAAGTTGATTATAATAATGTTTTAATCAAGCTAATTAAGTGATAAGAAAGAAAAAGGAGATGTGCGACCCCGT
TCAATTCACTAACATTTAAATGATAAAAAGACTTGGGATGGTGTAACGATCGGGTTTCATCGTTATAGAAAAGCCAATGG
GGAAAATTTTGGGTCGGAAAACTTTTTAGTAGTAACTGGAATTTTCCAACCTAGTCCAGATTTGGATGATATTGAAGTCA
TTAAAGTCTAGGGAAAACTGGTAACAATTGGGAGATCTAATTATGAATTTTATCACATGAGTAGATCGCTAAGATGTTAA
GGAACCCGTATGACTTTACGGAATTAAATTCAGGCAAGAAGAACTGCCGAAATTGATATTAGCGTGAACGGGTAGTTTTT
GAGTATCGTTGGTCGAAGATGTGTTGTGAAATGGGAGTTTGGAATAAATTTGGGAGCTACGGATGGGATCTACGCCCCGT
AGGTCCATCCACGCCCCTTGGATGGCTTCTGTGGGTCAAGGCCCCAAATGGTGACCCTCAGACCGAAACTACGGACCTGC
AGGATGGGGCGTCACCCCACCTACGGTCCGTAGGTCACCACTGGTTTGCTGTCAAGTTTCGACAAAGGTAAGGGCAAGGT
GGTAAATTCATTTTTAGGTTAGTTAAGTTAGCGGATGGCTATTATTGATTAATTAAAGTATTTTAAGGCTTTTAAAAGTA
TTAAAACTCCTTTTCCAATTCATTATTCCCAAACACTCAAAATAGAAACCACCCTCTCCAAATATTCTCTCTCTGGAAAC
CACCATTGGAGAAGAAGGATTCAAGCTTTCAAGATAAAGATTTCACCTTCCTCACTCAATTTTCGTGGAGTTTCTTCCAT
AAAGGTATGGTAGTCTTCATCCTTGATTAAGTTTCATTCAAGGAGCCCTATCAAAAGATGATTTCAAGTTTCCAAAAACC
TAGGGTTTTCAATCTATGCATGGGTTCAATTTCAAAATATTTTCAAAGGTTTATGTATGATGAATTATGAATGGATTGTT
GAATTAATGATGAATTATGGTGAATTTCCTCTATGAACCCATGTTTTTCCCAAAATCCTAAGTTGTGAATTGTGATTGGG
AATTGATTGATCATGAAAGTATGTTGAATTTTTTATATCTATATTGAATTAGTTATTGAATCATGTTAATTCCCTTATCT
AATGTAGTATTCTAGATGTTTGGGTTGAGATTGATTCATAGCCTTGAAGGGAAATTTCATGATGTATGATTATGATGTGA
ATATATGTGTGTGATCTCAATGAAAGTATTATGATCATGTTTAGAATACAATTGTTTTAGTATTGAAAGCTTATTCTCAA
TTTAATACTTATGAATGATGATGATATATGTGAAAGGTTATTCTCACATACACACTCATGAATGAATGATGAATGAAGTT
TCTATGATTATGTTAATGATAATGTGTTAATTGATAGGCCATTCTCAATTGTACACTAATGAATGATAACGACATGTTGT
GAAAGGACTTTCTCACAATATGGGGATTCTTAGTTGAAAGGTTATTCTCATCTTTAAATCTATGAGTTATCTAATGAATG
AATATTGGGTTGAGATGAATGCTCATTTGTGAGTTGAGGCAGGGTATATAGTAACAACCTCTATATCTCATTTTAATGAA
TGTTGGGTTTGAGATGGATGATCATCCATGAGTTGAGGCGGGGTATCTAGTAACAATATCTTATCTCATAACAATGAACT
AAAGTAATGAATGTTAAGTACCCCGTGGGGAATAATGCTAATTAAGCTCTGAGAGGATATGGATTGAGATGGATGCTCAT
CCGTGACTTGAGGTGGGGTATCTAGTAACAATCTCTTGAGATGGATTCTCATCCGTGAGTTGAGGTGGGGTATCTAGTAG
CAATCTCCTTATCCCATAACTATGTGCCCACATAGGTTTATAGCTAGTGGATCCACCTAAGCTAAATGTTAACGGTCCTA
CCTTAGGCAGTTGGAATCCCTTATTCGGTGTGGGTAACATCGGGATTTCATGAATTGCGCACATGATCTATGTCGATTAA
GGTTTACCCCCACAAAGAATGTTAATTAACTATGGCTTCTCAAGAATGCACTACTTAGTGTGGGTGGTAGTATGAGATGC
CATCCATGCATTGCACAAGTACACTTTAAGAGTAGCCATGGTGTGTTCCTTTATGTTATAATGTTTTATGATCAAGGATA
TGAGTTAGGTACTATGGTTACTCAAGAAGTTTTATGAAGTATGGGTGGTAGTATGGGATACCATCCATGCATTGCACGAG
TAGGCTTTGAGAGGGCTATGGTGTCTTTATCAATGTCATGAGGTTAAATGAAATGAATTAGCTATGATGATGCTAATGAG
AATGTTTATTTAATGTCTAATGAAATGAATGAGTTTATAATGATGCTAGTAAGAATGTTGACTTAAATGCTTAAGGTAAT
GATGCATGCTTTACTTGGATTGTATTATGAGTTACTTTCATTGCCATGACTTATCAAATGTTTATGTTCCTTATGTATGA
GTATTGTTTAAAGATGAAAAGGAGGAATGGTAAGTTCACTTTTGGTAGCCTTAATGTGGTACTTAGTGTGGATGGTGGTA
TGTGACGTTATTCATACATTGCATAAAGTGTAGCTTGGGGATACTTAAGGTGAAAGCCTAATGTGATGAAATGGCTTATA
CGTTGGTTATGTTGTATCTTATGCCTCTTATGCTTATGTTCATGAAGTTTTCTCAAAATTGGCATATGCATGGTTTTCAA
CCAAAATGNNNNNNNNNNNNNNNNNNNNNNNNNNNNNNNNNNNNNNNNNNNNNNNNNNNNNNNNNNNNNNNNNNNNNNNN
NNNNNNNNNNNNNNNNNNNNNNNNNNNNNNNNNNNNNNNNNNNNNNNNNNNNNNNNNNNNNNNNNNNNNNNNNNNNNNNN
NNNNNNNNNNNNNNNNNNNNNNNNNNNNNNNNNNNNNNNNNNNNNNNNNNNNNNNNNNNNNNNNNNNNNNNNNNNNNNNN
NNNNNNNNNNNNNNNNNNNNNNNNNNNNNNNNNNNNNNNNNNNNNNNNNNNNNNNNNNNNNNTTTTATGAAAATGACTTC
GATTGTAAAGAAAAGTTTTAAATTCCGCCTTATTTTTCCTATGCTCTTATGTTATGAATGATATGAGGCTTTTCGGAGTC
TTGTATGTCGTGTCACATCCGGGGTGTAGGCTTGGGTCGTGACAATTCCTAAAACAACTAATTATATATTTTAGTGCACA
ATCATCACAAGTTTAACCAAATCAAGTTAATAGTCTTAGATCATTCTTTAATTCAAACCAAACATGGGCAAATATCGACA
ATTTAGGCATATAAATATGCCTAAGATCACTACCCCACACTTAAACCTTGGTTTGTCCTCAAACATTCTCTAGACTATCA
ACTTTTTTTCATATACCTTGGACTTATCAACCCACCTTAAAATCAACCAAACATTTTTTATCATGATCTTGAGTTCACAA
TGGATGCAACATGTCAAAACATTTACACCAAGTTACAACACATGCTCAAAGAATGACTCTTTTACCATTTTTTTGGGCTT
ATGCAAACTCATACAAACATACCAATTAGATAATCCTAACACATTCCATGAATGCCCTCACTTATTTGTGTTTAGTAAAG
CCTTTCACTCAAGCAATCACAATAACAACAAGGACTATTTTTTAAACAAAACACTCACTCTCACAAATGAAGTTCTTACT
TTTCTCAACATGCCATAAGCTTTCCCATAGTGTATTCTCACTTTCACAATGTATTTCTCAAGGAATCAAGAGGTCTTCTA
TTTGGTTGTAATGTTGGCTTCGGGTAAGGGAGGGAATATTTAGGAATCATTTTAGTGACTACACCTCCCTAATGCACATG
TCATTATTTTGCCACAAACCTCCTACTTAGCTTTTCTTTCCTCTTAGTACCCATTTCATGAATATTTTCCCCTTTGTTGC
TCCATCTTTGCCCATTATTCTCTTTTTTTTTACATGCCTTTGCACTAGCCACCCTCACTTGAGATTTTAATGTCCAAGTG
AGGTGCGCAATATCCTTGGTAGGACCAGGGCCAATGTTTAGAGCATATTTCTGAAATAACCACCCTCAATTGCGTTGAGA
TGCACAATGTCACTAAGGACTAGGGCGAAAACAGAGTTTCACTTATTCTTTTCTTTTCCACACAATTTAGCATTTCAACC
TTTCTAATATCAATCAACATTTTCAACCCTTCTTTTTAACATAGTGCATTAAGGATTTTATTAGGATCAAAATAATTTGG
TATCAAACAAATGGGGTTCGGCTTATCAACAAACAAGGCTAAAAGCTCAATGGGGCTTCACTAGGGATAATTTCAATGGT
AGGCATAGTCAAGAATTGGCCTTTTTGAAAGAAATGCCTCAATCAGATTCCCTAAGTCATACAAGCTACTAATTCAACAC
ACAAGGCAAGTTCTAGATATCAATTGAAGCAAGAACCAACAACACTCACCACACATGGCATCATTACACGTATAAGGATA
TATCAACTAACATGCGCATACAACTTGCATTACGGTATTACTACACAATTAAGCCCATTTATTTTTATTTTGAGTCACAA
CTAAGAACACATGTTTGTTTCAAGGTTAACATTCTTTTGCATTTTTTCCAATTATGACTACCCATGACGTCTGGCTAACT
TTTTTCAAACATAGATTCAAAAGACCAAGGTTGGCTTCTCAATCCTATTCCTCTATGTGACTAATTTTCCCTTAAGACGG
TTGTCATACATCCATCATTGGAAAGTGTCACTCCTACGACGACTCTAAGACTCAATAAAGCAGTAAAACTAGTCATAGTC
GGTTCAAAGGGACTATCCTCAGTAAAAGTACCAAAAACAAACGCCGAGGAACCCAAAATAAGAAGAATTAAACATTTAGG
CCTAAAACTAAAAACTAAACTTAGAACTAAAGCTAAACTCGATAAAGAATTAAACATATAAATACAAAAGAGACATATTA
CCTACCCCACACTTAAAAATAAGCATTGTCCTCAGTGCACAAATAAAACAAAGCATAGAGATAGGAATACTCCATCGGGC
CTTTAGGCCTTGTCGTCACCACCATCAAAAACCATTAAGGCATTCACCTCATCATCAACATCACCATCCTCTTCATCCAT
CTCCTCATCAGCAGCCTCATCATCATTCAGAGGTTCAAGAAAAGCGAGACCAGTCCTGCATAGAAAGGTTGCACTCTAGG
TCAAAGGGTAGCAATCTGCCAAGGTTTCCATCTCATCATCAGTGACCGGACGTCCTCCTATCCGCAACTGCAATTTTGCC
ATGCCAAAAATCCTAGCCATAACACTATCATCTCGGGCTTGCCTCTCTTAGGCTAACAAGACAGGTCATGGGAGGTGTCT
AGTGCCTTTGTCCTAGTCACATAAACTATCTTGCCTATCAAATCGGGGTGGAAAGCAACAGTCAAGTCCATCACTTCTTC
TTCAATTCCCTCTGCCCTCAGAAACGGGTTATCAACCCCCGTAGCAAAACCTCCACCTCAAATTACTTTGAAACTTCATC
ATATTTTGCCTCAGAATTGCCCCAACATTAATAGGCAACCCCTTCATCAACATATAGACCAGAACCACCCTATCCTGCGT
CACCTATGTACAATGTTTAGCGGGCAGCAACACACTACAAACTATTTTCAACCACACCCAAGCTACCTTATTAAAATTAG
CATAGTGGAGGGTTGAATGCCTCCCAGTATCCTTGCTTCGCTCCTACCTAGCAGTCGACTCTACCCCACACAATGTATGT
CGGATATCCCTTTAAGGAGGTTTATCCTTCAATCTATTGAAATCATCATCGTCACAATTCGGGGTACCTAAGAACTCATT
TAGTATCCTAGCAGTGAATTTAACATCCCGACCCCTAACCGACACAAAATTATTCAACCTAGTATTAGTAAGATAATTTG
CATAAAACTCCTGAACTATTGACAAATTACAATCTCTCGAATTATCAAAAATAAAGTCTTAAGTCATATGCGGCCTCTTA
AAGTTATCCGCATATTTCACTTAGACACCTCAATTTAGCCTTGTACCTATTGAACACTTAAATCTTAACAAATTTTTACC
TATTTAACACAAAATGATAATTAATAAAAACACAAACATGCGTACATCTCAAACGCATATACATAAAAAAAATAGACCAA
TACAATATTGACACATGGCAATTGAATTAATTCTTTTTATAAACTCTATTCAAATAATCCCAAAGGAATTTTAAGAAAAC
AAAATATTATGTTTATTAAGTTGACCCACCCCCACCCCACTCCACCCTTCTTCTTTCTTTCTTTTTTCTGGTGAACTTAT
ATTTTCCTTTTCACTGCACCTCAGCTACCAGTAAACCATTGCCTCTACCCTCCTTCTTCTTCATCGGATCTTGCTTTCGT
TTCTACCGGGCTGTTGCGCTTCAACCGCCTGTAAATCATCGCCTCCACCCTTTTCTCGAATCTTATCTCTTTCACCGGCG
CCGATAATATACCATTGATCCCTATCTAAGTTAACTCATCATTCACCTTTCATTCTAATAGCTTTAAAACCTTTCACCCA
TTGTCTTTATCTTTTTTCCACTAGTAATCATTTATCACACTTACAAGAAAAAAAAACTTTTGTCAGAAAAAAATAATCAA
CCTCGCTGGAATATTTTTTTAACGGAAATAACAGAGCTTCGCCGGATTATTTGAAAAAAAAGAAGAAGGAAAAAGCATAA
AAGAATTGGAGAAGGTGAGAGAGAAAGGTGGAGGGGATGGGGTGTGTGTAAAGAATGATGAATAGTTGCAGGTAGATGGA
GGAGAACCGGAGAAGACATAAAATGTTCCTGTCTTTTTTTAATTAATTAATTATTATTATTATTATTATTATTGTTATTA
TTATTTATTAATTAGGTGTATAAGTTAAAAAGAAAAAGAAAAAATATACTTTCAAATTCCTTTACGCGCTTAAAGAGGGT
GAAGTACACCATTTTTGCCATGTCAGCCTTTTGTGTCTAATAGGAATCACTTTTGAAAATGTAAGGTGTTCAATAGGTAC
CATCCTTAGCTGAGGTGTTTAAGTGAAATATGCGGACAACTTTAAGGGGCCGTAGATGACTTAATCCAAAAATAAACCTC
AGCCCTAGATTATTCACGGTAGTGTAAATCATAGGAAATTGCGATTGTAAACGTACCTCATTCACATATCTATCGACCAT
ATACTTAGCCTATCTCTGACACTCAAACCACTCCCAGACATATCTTTCGATGACTTTTTCCCCAAATTTCCTGACTAGCG
GACCCGGATGTTTTGCCATTCCTACTTTACTTCAAACCCGCTACATTTTTAGCTTTAGGAGCTATCACCACCTGTGAAGA
AGAAAAATAAAACAAAAGGAAAAAAAAAGAAAAAATAAAAGGGGGGTCAGGTAGGCAGTGATGGAGTAGAAGAAAAGAAT
TTTTTTTTAGAGTGAGATAGAGAGTTGGGGAAGGTGGAGAAGTGGAAGATGGGTGTTTTATGGGAGAAAATAGGAAGAAG
AAAGGTTGGTTTTGCGGAAGGGGAAGATTAGTGGGAAGTTGATGGGTGGATTGTTGGGATTAATGGTGGAATGTGAGAAG
GGAAAGAAGAGGAAAAAGAGAGAGTGGAGAGAATTTAGGGGGAGGGTTGGTTGGGGTTTAGAAAATTAGGGGATGAATTT
GGGATTTGGGGGGTTTGTGAAGGGGAAAATGGGTTCGGAGCGGGGCAAGACCCGTTTCCAAAAAAATTATGGGTGTGGGG
CGATGGGAGGGGCTACGTGTCGCTCAGTGCGCCAGGACTTTCGCTCTGAATTTTCATGCCAGGCGCGGCGCACCAGGCAG
TGCGCCATGTTTCATTTGTTTTCTGGGTTGAGGTGCGATGGAGGGGCGACGCGCCAAAGTAGCGCCCCAACAACCCCTCT
GAATTTTCATATCAGGCGCGGCGTGCCAACAAGTAATTATTTCTTTTTCATTTTTCAAATTACAAACCAAGTTACAAATA
ATGAAAAATCCTATCTAGATAAAACTAATAAACAAAAGTACTTCCTAGATTCTAAGAATTGAAACTATGCTAAAACAAAA
AATTGAAATTCAAAAACGAACTACCTATCTATTACTTATTGTTCACGGGTTGCCTACCGGTAGCGCTTAATTTAACGTTG
TGGCATGACTCATCTTGGATCATTCATCATTTAGCTCAAGAGCCTCCAGATCATGATCCGCATCTTCCCCAAAGTAATGT
TTAACTCTTTGCCCGTTCACCAAGAACGTTGGGCCTTGTACACCTTTAAGTTCCACGGCACCATGGTGTGTCACCCTTAC
CACTTCGAAGGGACTATTCCATTTATACCTCAGTTTTCCAGGGAATAACCTTAGTCTAGAGCTAAAGAGTAGTACATTTT
CTCCCGGAGTGAGAGTACGACGAACTATGTGCTTGTCATGCCACCTTTTTGTCTTTTCTTTATAGACCTTGGCATTCTCA
TACACATGGAGTCTGAACTCCTCAAGTTCATGTAGTCGATTCACTCTCTTCCTACCAGCTAGCTCGGGGTCCAAATTCAA
CCTCTTAATAGCCTAATAAGCTTGGTGTTCTAATTCCACCGGAAGATGACATGTTTTACCAAACACTATGTGATAGGGAG
AAGTCCCTATGGGTATCTTATAAGCAATGCTATATGCCCACAACGCATCATCTAACTTCACCTCTCTATTGGAAACTTCC
ACTTGGCCACTCGTTTGAGGATGGTAAGCAATAGCAACCTTATGACGATTACCATACTTAGCAATCATTAGATGGTTAAT
GAAATGCTTACCTCCATTACTTATGATTGCCCTTGGAGTGCCAAAGCGAGTGAAGATGTGCTTCTTGATGAACTTGATCA
CAACCCTTGCGTCATTCGAAGGAAGAGCGATAACCTCAACCCATTTACTCACATAATCTACAGTTACAAAAATGTATTGG
TTTCCACTAGATGGTGGGAAGGGACCTATAAAGTCAACACCCCACACATAAAAATATTTCCACCTCTAAAATGTTACTTA
GCGGCATCTCATGTCTTCTTGAAATAGTACCCAACCTTTGGCATTTATCACAACCCTTAACAAAAGCAATAGAATTTTTA
AATAACAAGGGCCAAAAGAAACCAGATTATACTACCTTATGCGTCGTGCGCTCTCCTCCATGGTGTCCTCCATATGGGAT
AGCATGACAACTTTCAAGCACTTTTTGAACCTCAGACTCTGTAATGCATCTTCTCACCACCTGATCCACACCTTGCTTGA
ACAAGAACAGTTCATCCCAGATATAGAACTTAACATCATGATTGAGCTTTTTATTTTGTTGGGTGGTTGCTCGGTGGGTA
ATCTCCACTTACTATCAAATTCACAATATTTGCATACCAAGGCACTTCAGAGATATCTAGTACCATCAATTGTTCATTTG
GAAACTCTTCCCGGATTTGCTTACCTTCATGCACAAGGGAAAAAACCTCCAACCAAGACAAGTGATCAGCTATTTGATTT
TAAGTACCTTTTCTATCCTTAATCTCAAGGTCAAATTCTTGGAGAAGCAATATTTATCGAATCAGCCTTGGTTTAGCATC
TTTCTTGTTGAATAGGTACCTAATAGTTGCATGGTCAGTAAAAACAATCACCTTAGTACCTACCAGATACGATATGAACT
TGTCGAAGGTGAACACTAGAGCTAGCATCTCCTATTGTGTAATTAGCTTGTGCAAAATCCAGGGTCTTGCTTGCATAATA
GATACAGTGGAACACTTTATCTTTTCTTTGTCCCAACACTGCACCCACTTCTACATCGCTTGCATCACACATGAGTTCAA
ATGGTACTTTCAAATTAGGAGCAACTAAGATAGGAGCCTCAATTAAGTTCCCCTTCAACATCTCAAAAGCTTTCAAGCAC
ATCTCATCAAAATCAAATTTCACCTCCTTCTCTAAAAGACTGCACATAGGTCTTGCAATCTTTGAAAAATTCTTGATGAA
TCTCCGGTAAAAATCTACATGACTAAGGAAACTTCGCACCCCTTTTACAGAAATGGAAGGGGGGAATTTTTCAATAACTT
CTACCTTGGCTTTATCAACCTCTAAACCTGACTTAGACACCTTGTGTCCCAACACTATCCTCTCTCTAACCAAAATATGA
CACTTTTCCCAGTTTAGCACTAAGTTAGTGTCCTCACACCTCGCAAGTGTACCTTATCAAGATTTCGGAGACATACCTTA
AAAGACTTCCCGAAGACGGAGAAATCATCCATGAACACCTCTACAAATTCTTCCACCATATCATGAAAAATGGCTATCAT
ACACCTTTGAAAAGTCGTCGGTGCATTGCAAAGTCCGAATGGCATGCGTTTGAAAGCATATGTACTATAAGGACAAATGA
ACGTGGTCTTTTCCTGATCTTCGGATGAAATTAAGATCTGGTTGTACCATCTAAGATACAATAGTACTCCTGCCCTGCTA
GTCGGTCAAGCATCTGATTAATGAAGGGAACCAGGTAGTGATCTTTCCGGGTGGCATAATTTAGTTTTCGGTAATCCATA
CAAATTCTCCAATCGGTCACTATTCTAGTAGGGATTAACTCATTCTTTTCGTTCCTTACCACTGTCATACCTCCCTTCTT
GGGAACACACTGCACCGGACTTACCCATTTACTATCAGAGATCAGGTACACAATACCAACATCTAGCCACTTTATTAATT
CATTTCTCACCACTTCTTTCATCAAAGGATTTAGCCGACGTTGATGTCATGCACTTGGTTTGTGATCATCTTCCATGTAG
ATTTTGTGCATACATAACGCCAGACCAATCCTATGAATATCAGCCATCTGCTATCCAATCGCCTTCTTTCTCCGCTTTAA
GATCCTCAATGTCGCCTCAACCTGTATTTTAGACAACTCTACAGAAAGTATAACATGCAAAGTTTCGTTAGTACCCAAAT
AAGCATACCTTAGGTAAGCAGATAGCGTTTTCAGTTCCAAATTGGGAGCTTCTTTGATTGAGGGTTTGGGTGGAGGCCCT
AACTCACGATCTAATGGCTCCACTCTAGACCTGTGAGTCTCCACGCTTGCCAGATTCAAACATGTCTCTATCTCTTGGGC
CTTAATATCTCCATCCACCTCATGGCCCACTAACACTCTTTCTAAGGGATCTTCGGGCACAACTAACTGTGATTCTACTA
TGTGATCTACCACCGAAATAACAGACAACTCTTCATAGATAGAAGGCAATTTTAAAGCGCGGTAAACATCAAATACCTCA
ACCTTATTGTGTGCCCTCATAGTTAATTACCCAACTGCTACATCAATCAATGCCCTACCCGTGGCCAAGAACGAACGTCC
CAAAATGAATGGGACTTCGAAATCGGATTCAAAATCTAAGACCACAAAATCCACCTGGAAAATCAAGGAGCCTGCTTGAA
CTAACACATCTTCTACCACCCCCTTTGGCCTAGCAATGGATCTATCAGCGAGTTGGAGAATACAGTGGTTCATTGTGGAC
TACCCAACCCAAGCTTTTGATACAATGACAAGGGTATAAGCTGTTTACTTGCCCCCAAATCACACAACCCCCAGGCATGA
ACACTTTGCCTAATTGTAATTTGCACAGTAAAACTACCCGGATCTTTTAATTTTTTGGGCAATCTATTTTGGATTCTGGA
GCTGCACTCCTCAATAAGTGCTATAGTTTCATACTCAATGAGCCTCCTCTTGTTACCCACTATCTCCTTCACGTATTTAG
CATACTTTAGGATACCCTGAAAAATCTCAACCAAAGGTAGATTAATGTAAACCTGTTTAAGAAGAGAGAAAAACTTACTG
AATCCTTCATCCTCATTCTTTTTATTGAGCCTTTGTGGAAACGGAGGGGGTAGTTTCTTTTGAGGAACGGACGTCTCAAC
ATTGGAGTTCTTTACTACCTCTTCCACTTTCTTTTCTTTATTCACTGCTTCAGCATCTCTATTCTTTGGAGCTAGTTCCT
CTAGTTGTAACCCATTTCTAGTACTTACCACATTCAGTTGCTTGGAGTTAGGTTCAGTATCACCGGGCAGCCCACCTTGG
GGACACAAGTTCAGAGAATTGGCTATTTGCGCAACTTGTTTCTCTAAACTCATTTGGGACATTTGGATGTTTCTAATGTT
CTCATCCTACTTATCTATTCTATCATTGATATTTGTCCTCAGTTCAACCATGAGCTTTTGGAGTAACTCCTCATTGGTCA
TCCTCCCTTTTGGTGCATTAGGATTTGCACCTTGGTTAGGATTTTGGTAAGGTTGCCCACCCCCTTGAGAACAGTATTGG
TTATCCCCTTACACCTGATTTTGGTTTTGGCTTTGGTTCCCAACCCATGAGAAATTAGGATGGTTCCTCCAACTAGAGTT
GTAGGTATTACCATAATTTTGCTGACCTCCACCCCTTTGCGCATTACCCACATAGTTTACGGAATCCGGGTTTGCTTCAC
ATTGCTTGATTTCATGAGCTCCAGTACCACATACCAGACACCAATTGGATGTATGTTGTACCATGTTAACCGATGCTTTG
TTTAAGGACATATGTTTGAAATGCATAGCTATATTATGTTGCATCACATCCAATTTGGCATTTATGGCGGTGGCTTAATC
TACATCTAAGCTTCCCGCGGCCCTTTGAGTTGTGGTTCTAGGCATTTCCCGCTCATACCCTGGGTTTCCTTCGGAGAGTT
TACCAATTAGGTCGAATAACTTTTCACAGATTTTTGCTAGGGCTAGTCCACCTGCTGCACTATTAAGAAGTACACATGCA
TTACAAGCTAAACCCTCCAAGAAAGTGTGAGGAAGTACCTCATTAGTTTGCATGTGTTGCGGGTAGGCATTCAACATTTG
TTTAAAACGAGCCCATGCTTGGTATATGTCGTCCCCTTGGTTTTGCTTAAAGCTTAATATCCCACTCCTCAACCGTGTGG
TTTTCTTGGATGGAAAGAATCAAATCAAGAACTTCTTTGCTAGATAATCTCAGGTAGTGATGGAGTTTGGTGACTCAGAA
TCTAACCAACGCCTTGCGGCTCCTAACAATGAGTATGGGAACAACGTCAGCCTCACATAGTCTAATGAGACTCCATTTGG
GATGTATATATCACTAATCTCTATAGATTTCTTAAGGTGGATTTGGGGATCCTCGTTAGGGAAACCGGTGAATTGCCCAC
TAGCATAGATGAGTTGTACCATGCCCTGTTTCAGTTCAAATCTACCCCCCAGTGGAGGTTTTCTAATGCTAGATGCCCCA
TTGGTTGTGAGTGGGACTGCCACATCACGGACTGGTCTTGCTGGTACGACAGGGAGTACCTTGTGGTTATTCAAGTTCTC
TTATTTGTTCACATTGTCTTGGTTATTATCCTCATTGTCTCCACGAAGACCTAACCCCAATTCTCCATGACTACCTTGAT
TAGCCATTTTCCTGTGTCGGTGTAAAGCTTTTTCGGGCTCAATGTCTTGTTCGACAAGTTCTCCTTTCCGAGCCAGACTT
GAGAGTCCAGTGCATGCAATAAACAAGCTAATATTAAGTAATTAACACCTGAATATTCTAATTGTAGAGTTAAGAAGATC
GAATATAAATCAATTTCTAAGTCCCAGGCAGCGGCGCCAAAAACTTATTGCTCCCAATTGCACACACAAGTGTACGTGGT
CGCGCAAGTAATATAGATTCTTAAAGAAACGAGTTATCGTTCCCAAGGGACTTATGATCAATTTATATTTGACACTCAAT
TCTACAAATAAAATAAAAGTAACTGTTTAAGAGATGGTGATGGTTGTTAACTACTACTACTAATTACACAATAAATAAAA
GTAACTAATTGTGAGCGACTTTAAGATGATGTTTCAATCAAGTAAAAGACAATTTTAGGGCAGCAACATGTAATGAATCT
CATGTATCATATTCTCAGCTTAGAACTAATTTTAGTTGTCAAGTTACTAGTTTACAGGGTTAATTATATGAGTCAAGTAT
CAAACCTCTAGTCGCCTACCCCAGTTAGTTGTCTAACTACATCATTGAGCGGGGATAAACAAGCCTAACTGGCGAGCATT
TATATTTCATCCTATTTCGTAACCAAGCAAGTTGTTCGTTCGGGCATCACTCCTGAACACAAATCACCTCAATTAAATGG
GTTGATCGAGCTCTCTATATTCTCTTGTCTATCTAACCCCTCCTCTCTCGATTTTAAGATTAGACAATAGATTTATCTTA
TGGTGATCAAGCATAAAATACTAAAAAAAAAATATAGAAGTAACTTATAATGACAACCAAGAATTAATTCATAGACCTTA
AATAATCAACAATCAATTCGTAGCTACAGCCCAAGAACAAGAGAGTTTAGCCACTCATACTATTAGAAAACCACAAAATC
CAATTGTTCATGCAATTTTCGGAAAATAGAAGAGTTAGAAGATCGAAACCTATTAAGAATGATGATACTTTCTCTTGCAC
ACCAATAAAAAGTCGAACCCTAATAATGGAGCCCTAGGGTTCTATTTATAAAAGTTGGAAAAATTGGAGTAAAAGACTAC
TTCACTTAGGAATCATATTTAATCATGTTTATGCTGGAAAAGTTGGAACAAGGGTGGGGCTTCGCGCCTAATCAAAAACT
TGTTGCTCCCAATTGTACACGCAAGTGTACGTGGTCGCGCAAGTAATATAGATTCTTAAAGAAACGAGTTATCGTTTCCA
AGGGACTTATGATCAACTTATATTTGAGACTCAATTCTATAAATAAAATAAAAGTAACAGTTTAAGAGATGGTGATGGTT
GTTAACTACTAATTCTAATTATGCAATAAATAAAAGTAACTAATTGTGAACGACTTTAAGATGATGTTTCAAGCAAGTAA
AAGACAATTCCAGGGCTGCAACATGTAATGAATCTCATGTATCATATTCTCGACTTAGAACTAATTTTAGTTATCAAGTT
ACTGGTTTACAGGGTTAATTGTATGAGTCGGGTATCAAACCTCTAGTCGCCTACCCAGTTAGATATCTAACTACATTGTT
GAGTGGGGATAAACAAACCTAAATGGCGAGCATTTATATTTCATTTTGTTTCGTAACCAAACAAGTTGTTCGTCCTGGCG
TCACTCCTGAACACAAATCACCTAAATTAAATGTGTCGATCGAGCTCTCTATATTCTTTGATCTATCTAACCCCTCCTAT
CTCGATTTTAAGATTAGACAATAGATTTATCTTATGGTGATCAAGCATAAAATACTAAAACAAGAATATAGTAGTAACTT
ATAATAACAACCAAGAATAAATTCATAGACCTTAAATAATCAACAAACAATTCGTAGCTACAGCCCCTGAACAAGAACGT
TTAGCCACTCATACTATTAGAAAACCACAAAATTCAATTGTTCATGCGATTTCCGAAAAATAGAAGAGTTAGAAGATCGA
AACCTATTACAAACGATGAAATTTGCTCTTGCACACCAATAAAAAGTCCAACCCTAACAATGAATCCCTATGGGTCTATT
TATAAGAGTTGGAAAAATTGGAGTCAAAGTCTACTTCACTTAGGAATCCTATTTAATCATGTTTATGTTGGAAAAGACTA
AACAAGGGTGGGGCTTCGCGCCTCCCATCGCGCCCAGTGTGGCGCTCTGATATGTCCACCTTGGCGCACCGTGCCTAGCA
GAGCTCCAGTCAGAGTGGTTGATTTTTCCCTTGCCGCGTCGCCTCTCTCAGCGCACCTAAAAGGCGTTCTAGTAATTCAG
GTGTTGGCGCGTCGCGCCTAGCACTACGCCTGAAAATCCTCTCTGAAATTCCACCAATGGCGCGCCAGTGCGCCAGCCAC
ACTGGTGGTTCCTGCCTTAGTCATTTTTTCTCTTCTCCTCAATGCTTCTTCTTCTCCAAATCAACTCCAATTCCCTCAAA
AATTCCTGAAACAACTAATCATATATTTTAGTGCACAATCATCACAAGTTTAACCAAATCAAGTTAATAGTCTTAGATCA
TTCTTCAATTCAAACCAAACATGGGAAAATATCGACAACTTAGGCATATAAATACGCCTAAGATCAATATATAAAAGATC
AATTGTATAATTTGTATAAAGCAAGAAAGAGAGAAAGACAAAAGAAAATTGGGCAAGAGAAGATCGTATTTGTATAATCA
TAAGTGTATAGGACGAAAAACATATGCATTTGTATTTGTATATACAATTTTCTCTCGCTTTATACAAACACAAACGCAAT
GTATACATTTGTGTTTAAATAAAGTGAGAGTGGCAAGCGAGATCTGGGAGAGTGACGAATAAGATCTGGGAGAGGGGAGA
GAGAAGAACGAAAATATATGTATATATATAATTTTCTCTCGCTTTATACAAACACAAACGCATTTTATACATTTGTGTTT
GTATAAAAGCGAGAGAGGCGAGGGAGACTGCTTGCGAGAACGAGAGTGACGAGAGAGATTCACCAGGAGAGAGGCAAAAT
AGCAATAGTTTTCTATGGGAAACAATTAAATCAAAATATATTTATAGCATTTAATTTGAATTAATAGTTTGTTATCGTAA
ACTTGGGCCCTAGCCAAAATTTCTAACTATTGGCCTAGCAGGCCAATTTCCTTCATCCTGTCCTAAATTCTAAAATTGCC
AAAAATGAGCTTTGGCCCAATTCTCAAAATTTGCTGCTGGTAATCAATTTTGGGTTTGGGCCCAACCTGTCCTAACTAAC
AGAACCTGCATGGATGAGGCCATGTCTTAGCCCATTTCCGATTTGTATAGCTGATGTATACACCACATATACAACTTGTG
TTTGGACTCCCGAACCTGTATTTCGAAGTAAACCTTGTACTTCTGCATGTTTCAACTGGTATATCAATATGTTCACCGTG
TATACTAACAGGTATACCAACCCTTTTTGGACTTGAAAATTCAATTCTTAGCCTTGTACTGCTTTCACGACACCTGTTCA
TCGGCATCTATTCATACGCCAATTCCATTTGAAAGGGGGAGACTCGGAAAGAATGTATTTGGGCCTTGATGACCCTCTCG
AAATGCAAGGAGAAGAAGAAGAGTCCATCATAGACTCAAAGCAAGTTCACATGAGGCAAAGAGAAAGTGGAAACAAGAAT
TAGAAAATCAAGTAAATAAGCATCAGACAATATATCACAAAATCCAAAACACTAAACTGAATTTAAAAGGGATGAAGACC
AAGCTTAAGAAAGTATATATTAACAATGGAGTTAGCTTAAAATCATAAGCATAATTAGCAACACTTGTCAGTTAACACAC
ATAAATCTATATCACATATTATTGGGATAAAAAAAAAAGATTGCTTCCTCTATATAAGGTGACTGGACAAATCACATAAC
GTAGCATAAGATGAGATTCAACATAAAAGTAAGGTCTTTTGGATAAATCAACTAAGTTTGAAATCCAAACTAAGCTAAAG
GTGTTCCCACATCACCCATTTTAAATAAGCAAGCATACTGTTATCAGAGTTTTAAGAATGAAATCACATTGAAACGAATT
TGTATTTTACGAGGAGGTGAACATATTGGGAAAAGCAAGGCACTAACAAGAGTGTCAAACAGGATAGCCTCGGAATAATA
TCCAAATCTAAACTTTCACTTTCAATTTGAACCAAGAGAAGACAAACCAAATCAAGCAATATGAAGAATGGATAGCAAGT
ATATCAACTAAACTAAAGCAATAAGACAAGAATAAACCAATCAAACAAGACACAGAGATTTACGTGGAAAACCCTTTGAT
GTGAAAAGTAAAAAACCACAGGACCAAAAGCTCCACTATAAACACCAATAGTTACAAAATTGTTCTCCAAAATTGGCCAC
AAAACAAGTGCCAAACAACGAGCAACAACAAAACAAGATTGCACCAAAACTAGAGAATTAAAGGAGAGATTTCTCCCAAA
AAGAGTTATTGTTCACCCCCCAAGATTTCATCCAAATCTGATCTCCACCGTTGCATTGCAAGAACCAGATGCTGAGAACT
CCCAGTTCAAATATGATCACAATGCAACGGTTACCGAAGCGGTAAACAGTGTCTGAATCAGACTGCCTGAGCAGAAAATT
TCCAGAAGCAAAAAGTGATTTTTCTCTTTTTCTCTCAATCTCTAAAACGAATCTCTCTTGATTTTTCTCTCTTGTGTTTC
TGAAAATAAGACCAAATAAGTCTTATATATGCCACATAATATTGGGGTTATGGGCTAAAGTGGGCTGGTTCTAATAAGAC
TTTTATTTATCCACATAGAAAGGGAAAAAAGATCCTAAACCCAACAATTCTCCCCCTCACAACTATGTGGAGGAGACTAC
CATTCCGGCGATCATGCAATAATCCTCAAACTTCCCTCTTGGCAAAGCTTTAGTCATCATGTTGGAACCATTATCATTGG
TATAGATCTTATCAAGTTCAAGCAACTTAGAATCCAACACATCTCAAATCCAATGATACCTCACATCAATGTATTTAGAC
CGACCATGAAATGTAGAATTCTTGCCAAGATGAATAGCACTTTAACTGTCGCAATAAAGCACATACCTCTCCTGAGCACA
ACCAAGTTCCCCCAAAAATCTCTTCATCCAGATCAACTCTTTGCAAGCTTCAACTGCAGCAATAAGTTCAGCCTCTGTAA
TAGATAAAGCAACACATTTTTGCAACCTAGATTGCCAAGACACAGCTCCCCCTACAAAATTAATCAAGTAGCCTGAAGTA
GACTTACGAGTATCAACATCACCAGCCATGTCTGAATCATTGTAACCACAAAGAATAGGCTTCCCTGTACCAAAACACAA
ACTCAAACTAGAAGTGCCACAAAGATATCTCATCATCCACTTTACAGCATTCCAATGCTCTATTCCCGGATTAGAAAGAA
AACGGCTAACAATACTAACAATATGAGCAATATCTGGTCTTGTACACACCATTGCATACATCAAACTACAAACAGCTGAA
GCATAAGGAACTTTCTTCATATCTTCCTTCTCACCATCACTGGAAGGACAATGTCTAGTACTCAATTTGAAGTGCATATC
TAAAGGTGTATTGACAACCTTAGCTTTGTCCATGTTGAATCTACGAAGTACTTTCTGAATATACATCTCTTGTGACAACC
ATAACTTCTTGGTATCTCTATCACGGACAATATGCATGCCAAGAATCTGTTTTGCTGGTCCCAAGTATTTCATAGCAAAA
GACTTATTTAACTCTTGTTTCAACTCTTTAATCCTGCAAGCATTATGACCAACAACAAGCATGTCATCAACATAAAGCAA
AACGATAATAAAATCACCATCAGAGAATTTTTGCACAAAAACATAATGGTTTGAAGAAGTCTTCTTGAAGCCCCGCTGAC
TCATAAAAGAACCAAACTTCATGTACCATTGCCTAGGAGCTTGTTTTAAACCATACAAGCTCTTCTTCAATTTGCAAACA
TAATTCTCTTTTCCATTGACTTCAAAGCCTTTGGGCTGCTCCATATAAATTTCTTCATCCAAGTCACCATGGAGAAAAGC
AGTTTTAACATCCATCTGTTTACCTCTAAATCCAGACTTGCAGCCAAGCCTAGAACCACACAGATGGATGACATCTTCAC
AACTGGAGAGAATATCTCATCAAAATTAATTCCCTTTTTCTGGCTAAAACCCTTCACAACTAATCTGGCCTTTACCGTGG
AACTAGGTTACCATCTTCATCTTTTACCCTAAAAATCCACTTGTTTTTCAAAGCTTTTCGATCTTTAGGTAACATAACCA
AATCAAAGGTATGATTATCATGTATAAACTTTATTTTATCTTCCATAGCATCAAACCACCTTTCTTTTTCTTCACTTTCC
ATGGCCTCATCAAGACTCTTTGGTTCTCCCCTATCAGTCAAGAGTACATACTCATTGGAAGAATAATGAGATGAAGGTAT
TTTCTCTCCAGTAGATCTTCTGAGAGAACTTTCTGGAGCATCAATAATAGTTGGTTGTTGACCAACCACATCGTCTTGCA
CTGGAGCATCAGCGGCATACTGGTCATTCTGAATATGATCACCATCTTCAATATCAACTTGATTTTCATCATTTTGAAGA
TTTTCACCTGGTGGAATAGTCAAAGGCATTGATCAACACCAACAAGGATGTCACTACTCTGAGAATCAACTTTGTCAAGA
TCTTCAATTGTTTGGTCTTCAAAGAACACAACATCATAACTTCTAACAAGTTTCTTCTCAACTAGATCAAAGAAACGATA
GCCAAATTCATTTTGACCATAACCAACAAAGATGCATTGCCTAGTTTTAACATCTAACTTTGACCTTTCATCCTTAGGAA
CATGCACAAAGGCTTTACACCCAAAAACTTTAAGATGATCATAAGAAACATTCTTACCAGACCAAACTTTGGCAGGGACA
TCACCATTCAAAGCAACATTAGGAAATAAATTGATAACATATGCAACAATATTAAGTGTTTCTGCCTAAAAGGAATCTGG
CAGCTTAGCATCTGAAAGCATACATCTAACTCTCTCAACAAGAGTTCTATTCATCCTCTCCGCCAAACCATTTAGCTGAG
GAGTCTTTAAAGGAGTTTTATGATGCCTAGTACCCTGGTCTCTGCAATATCTATCAAAAGGGCCAATATACTCACCACCA
TTATCAGAACGAATGCATTTCAATTTCTTCCATGTCTGTCACTCAACCAAGGCCTGAAAACTCTTGAACACATCAAGTAC
CTGATCCTTGGACTTCAAAGAGAATACCCAGAGTTTGCAAGAATAATCATCAATAAAAGTCACAAATAAAGTGCACCACC
ATGAGACATTACCTTAAAAAGACTGCACAAATCAGAATGTACCAACTCCAGCAAATTAAGCTTTCTTGAAGGCGGATGAC
TCTGAAAAGAAACTCTCTTCTATTTATCCGCTAAGCAATGAACGCACTTGTTCAACTTTGCTTGTTTCACTCCAGAAAGC
AAATTCTTCTTAGCCAAATTGTTCATCCCCTTCTTGCTCATATGACTCAATCTTCTATGCCATAACAATGATGAAGTATC
ATTCTCCACCAAATTTACTAAGCCTCTAAAAATGGAGCCCTGAAAAACATACAAGTTAGACAACTTGTCACCACGAGCTA
CAACCATCGAACCTCTAGTAAGCTTCCACTGGTCAGCACCAAGGGTATTAACATAACCCTCCTCATCAAGGTATCCCACT
GAAATCAAATTCAAGCGAACATCTGGAGCATGTTTGACATTATTGAGAACTAGTTTGGAACCCTTATTACTCTCCAAACA
AACTGTCTCAATACCAAGAACTGCAGCCTCATGATTATTACTCATTTTCAACATTCCAAAATTACCAGGAGTATAAGAAG
AAAATAATTCCTTTATGGGCGTGACATGAGAAGTAGCACCAGAATCCACAAACCAGCTAGACTCATCACGAACAAGATTG
ACGGCATTTTCATCACAAGAAACAAGAATATCATCATTCGCAACAACAGTAACACGATTTTCATTGTCACTTTCTTTCTT
TTTTTGTCTCATATCTCACTTGTACTTAAAACAATATTTCTTGATATGCCCATTCTTGTGGCAATAGTCACATGTAACAT
TCTTGTATTTAGACTTTGACTTACCTCTACTTTTATCTATGTCACTCTGACCTCTGAACTTGTTTCTCCCCTATCTTCAG
TAACCAAAACATCGGAGTGTGAAGTAGAAGAAGTTGAGCCTTGAGATCTTCTTCTCGTATCTTAATTCAAGACACCATTC
TTAGCATATTCCATGGTCACCACACCACTGTGAACATAATTAGTCAAAGAAACTTGAAGAGTTTCAAAAGAGTCTGGCAG
AGTATTAATGTAACGACCTGATTTCGTCGTTAGGGAAAAGTCAATAAAGAAAGAATTGGGGCCAGAAAACTTTTTCATAG
TAACTTGGAATTTCCCAACCTAGTCCAAATTTGGATTAAATTGGAGTCATTAAGGTGTAGGGAAATCTGGTAATTAATGA
GAGATCTAATTATGATTTATACCACATGAGTAGATATCTAAGATGTTAAGGAACCCGTACGACTTTACGGAATCGAATTT
GGGCGAGTAAAACTCCCGAAAATGATCTTACCGTGAACGGGTAACATTCTATCTCCGTGTAGGCCGCTAGAGCGGAGCCG
CTATAGCGGGATGGGTCCGCCATGGCGGGCCAAATGCAACTTAAAGTCATTAATAAACCTTTAAACGACCTTATTTCGCA
CTTTTTGATTTTTAGAGCTAAGGAGACGACCCCATGCGACTTCTTGACTGTTTTTCACCATTCTTGAGGCTAAAGGTAAG
GTTTTAACTCCCTGAATCCATTTTTCGATCTGTAGAACGTAATCTAGTGGGAAAGGCAAGACACTAACAAGAATGTCAGG
ATAGAAGCGAAATAATACCCAAATCTAAACTTTCCCTTTCAATTTGAAACAATAGAAGACAAACCAAATCAAGCAAAATG
AAGATTGGACAGCAAGTATATCAACCAAACTAAAGCAATAAGACAGGAATAAACCAATCCCATAAGACATAGAGATTTAT
GTGGAAAACTCTTTGATGTGAAGAGTAAAAAACCACATGACCAAAAGCTCCACTATAAATACCAAGAGTTACAAAATTAT
TCTCTAAAATTGGCCACAAAACAAGCGCCAAACAACGAGCAACAACAAAACAAGATTGCACCAAAATCAGAGAATTAAAG
GAGAGATTTCACCCAAAACTGAACTACTATTCAAGCCCCAAATTCAGAAGCTACAGACCTCAAAATCTGATCTCCACCGT
TGAATTTCAAGAACCTGATTCTAAGAACTTCCAGTTCAAATTGGAGAACGATCCCACGGTTAACGAAGTGGAAAACTTTG
TCTGAAGTGGACTGGCTGAGCAGAAAATTTCCAGAAGCAAAAACGAGATTTTTCTCTTTTTCTCTCAATCTCTAAAACGA
ATCTCTCTTGATTTTTCTCTCTCTTGTGTTTCTGAAAATAAATCTAAATAAGTCTTATATATGCCACATAATATTGGGGT
TATGAGATAAAGTCGACTGGTCCTAATAAGACTTTTATTTATCCACCTAGAAAGGAAAAAAATATCCTAAACCCAACAGA
ACATGCTAAAAGACAAACTCATTACTAATTTGTTAGACAATGAAAAGATAGGCATGAAAAGCTATAGCTTAGATTTTCTT
AAACATGAGAGCTAAGAGTAATGAATGGGGAAAGATGCATTCCTCAATGTGACAGTAATCAAAGGGTCGTCCCAGAATAA
TCAGCATACTATAACAAATCATACCAGACTACTGGATTCAACAGGAAATTTATTCTCAAAATATACCAAGAAAAGGATAT
AACAAGACACACAGAGCAAGATGAAAGTGAAAGAAGATGCATATTAGAAACACTCGAATAGACCAAAACATTATCAATAC
AGTCTTGTATTTTATTAACAGTTTCAGAACCTAAAGCAATGAAATCAAAAATGGAAAGGAATTACCTTCAGGAACTTGGG
ACGACGAGCTTGAGCACAACTTCCCCCACGATTCCGATGAACGGGAAGGAAACCAAAATCCAGACTCAAGACCCTATGGC
TCAGACATTAAGAGCACCGCCTCTTCCACTCCGAGTTTGATTGATAACAAAGGTCGTCTCATTATTAAAGGAAGGACGAA
TAAGATTGCTCCATCTGTCCCGATTCAAGAATTTTCTCGTACAGAGAGGAGAGGGACGCGGCTCGCTGGGCGATTTCATT
TCTGGAGAAGATGTCGGGGTCATTTTTGGACGCCTTGTATTGTTGTGTATGGGACGGGTATTGGAGGAATTGGATTTGGT
CTGGCTTGAATGTTGTTGGGCTGAAGCTGCTCATCTTATGTTCTTTAAACTATAACTTACATAAATAAAATAAATTACAT
CTTATTTCTATTATTTTTTCTAATTACAATAAGATCTTAAAATTTAGGGGATACTAAGCAAATAGCCCTTAGAATGAAAA
TAATTACAAGCTTATAGCCCATTACTTTCATAGTCCCTAAATAATTACATTATATACACTTCAAACAATTGGCTATAGCA
AACTAAAAAGCCCTAACAATAAACTTCCAAAACAGCAATTCATGTCACTTCAACAAATCAGAAAACCCAATTTTGATGTC
AATCTGCACGTAATTAATTCTTGTCGAATGAGTATTTGGTGTATTTTATATATAAAGGAATGAGCTAATGAAGGGAAAGG
GGTATGGGCAGTAAATATTTAGGGGAGAATGGGTATATGAAGAGTTATTTTGGGTTTGGGTATGAGCTTGTAAATATTTT
AGATTTGATGGCCCTTTTATGTAGTTTTACCTAAAATTTATACCTTTCCGGATATATTAATTCACCATCTGAATACATTA
ATTCTAATACAAGAAGAATCTTTCTATTGTGCTAAAAAGGGAATAAAACCTGAAAATCTAATTAAATCTCATAAATTTCG
CTTACGTTTCTTCTTACTCTCATCATATAGAGGTAAATCCAGAACGAAGAAATTCAAAATTTCAAATTGCTCCCCCCCCC
CCCCCCCCCGTTCAGTGAAGAAACCTTTTAAATTTAATTCAAAAATTTTTGTCGAAATTTTGGGTTAGCGAGGTGAGTTA
TGAAGGATACAAAACTGATGGAATTGTTGTTGGACAAACGATTTCCTTTTAAATCTTCAAGTTTATCGAAGATCCTTTCG
ATTTTGATTCCAGTTGTTTGGATTTGCTATGCTTACCCTATGTTTTTTTAATTTTTTAATTTGTATTGATATATAAGTCG
TGATACATTACTGATTACAATTTGATACATTACTAGTTTGATGTATATGTAATGTGTTTTTAGATCCCAAAGTTCTTCTT
TCCATTCTTCCAAAAATATTCTCAATTTTTGAATCAAACTTGTCGACAAATTATACTGATACAACATGAACATGTCAATA
TTGTTGAGATATTTCAGAATCTGAGAAAGTGAGGTGAGACATGAACGATACAAAAGTTATGAAATTGTTGTTGGTCAAAT
ATTGGTTTGTGAATCTCAGTCATTGCAACTGAATTAGAGATTGATGAGTTGAGGAAAATTTTGGAGATCTAATACATTGT
TGAGGTGAAGAAACAAGAGTTTGTGCCATTAATTTACTGGCTTCTTATCCAATGAAGGAATTATATTTTGTATTATCTCC
TTATCCATCTTCGGTCGTTCAACCGCCTCCTCCACCATTCCCTCTGCCCCTCTTCACCACTGGTATATAGTTTTTTAATG
TGTCATGGTTATAATTTTGTTTGTCGTTTTGATGTGAATATGTAAATCATGATATATTAGTGATAAATGACGCGTGTGTA
TTGTAATTTTATATCTATGGATTATGATGTAGTCATTATTTTGTATCTGAATGCGATTTGTATAAAAATGTATCATCATA
ATATATTGTATATGATACATGCAATAAATGAATTAACAATTGAGATGGATTAGATACATTTTGAATATTGAGTGTGTGTA
TCACAGATTTATATAAATGTATCAAGCTATTATTATATATATTGTACATATAAATAGTGTAACAATTGAGATATGTAAAT
TACTTATTTTGATCAAGAAAAAATGTGAATGATATTATATATTTTATGACACCTAAATATAATTGAATGAAGAGGCCGAA
ATGGAAGTCTTCCAATTCTATGCACCTTTACATCCACGTATAGAAACAGACATGTATACATGAGGTTAGGACAAAATTTA
TTAGAAAAACGATGAGAAAAAGAAAATGATGATGAAGAAAAAGAAAAGAAAAGAAAATAATATATTTTATTTTTGAAATT
ATTGAAGGTATTGATAGATCGAAGAAAAAGAGGGAATTGTTGTTGGTGTGACTAAAAATAGGGAGAGATTTGTGGAGTGA
AATAAGGAAAGCATAAACATTGGTTTTGAGAGTTAGGATTTATGTATCTAACGTTTGGGGGTTTGGGAGAAAATAAAATA
AGAGATTTTGGAAAATTTTAGAACTAGTAGGGAATAATGGAAATTATGCAAAAAAAAAGTTGTGTATATAAGTAATTTAT
CCAAAAAAAAATCCCAGAACAATCTTGATTGAGTGATTTTATGAGAGAAAAGCTCTAAGTTGAGTGACTTTATTGATACA
AACCTTGTTTTTAATCATGTTTTGTTTTTAATCTTAATCTTGAGGATAAAAACCTTGTTTATTAGAAGTGATTTACCTAT
CTAAGTTAATTTGCAAGACTCATAAATTTTGACTATTAAATGATTAAAATTATTAAAAACTATCGAGGAAAGGAGCGCAA
AAAGGAGAAAAAGACTCGTAAATATGTTCTTAGTCACATTATTAGAAACCATGGAATTGGCTATAAATTTGTTGATTTCT
TCGTATTATTAATGCGCTCTCTATTTTAATATATGTTACATATTTGACTTAATAAAAAATTTAAGTGCCGTTACCGTATG
CAACTTAACTTAGGGGTCATTGTTTAGCAACTTGCAGTCAATCTTACTTTATTTGCATGCTAGCTAAAAGTCCGTTTCAC
AAATTTTGGGATATATTTTAAACTCAAACTTAATTTGTGATGGTTTAAAAATGTATTTTAATTAAATAATTCTTTCTTTT
CCACTCAGAATCATTTGAATTCAAAAAAAATTAGTTGAACCTACAATTTCTTTTTTTAAAAATCTAGCATTGGTGTAAAC
AAAAATTCTACTAAACCCACCGAAAGAAGACGATTTCATTAAATGCACCAAAAATTAAAAGATAAGTGTGTTTTTTTTTA
CACCAAAAGCAAATAAAGGGTGAAATTGAGCTAATTTTGATAGTTTGAAGGTAATTTTGGCCATTTTGCCACGCTGGACT
ATCATGTTAGCGATAAATGGCTTATGTGGACATCCGTTAATTTGGAGGGCATCTGTGGTCAAAAAATAGTCGAACATGGT
ATTTTTGATACCACAAACAAACAGAGATAAATGTGCACTATTTCGTATAAGTTCGAGGATATTTTTAACTCTTTTGCTTA
TGATATTATATGACATAAGAAATTCTTTATTTGTCAAGTTAGATATTTTTTATGACAATATTGATTGAGTGATCTTTTAA
GAGAATTTTTTAAAATTAAATGATGTTATTGATACAAAATTAAATTTAATAGTTTTACTATATATACTATCATAGTTGAA
TACTAAAATATTTACTGAAACATAATTTCCTTCTTTCCTTCTAAATTTCTTCTTCAATATTTAGTAATATTAATACATAG
TAATATACTATACATAATACATGCATTTTAGCTGACAATTTGTCTCTCTTCGTGTCCCATTGGATTGACTTACATGTTGT
TGCTAATTACTTGTCCTTTTAATCTTTTTTTAGTTGTCCTTAATTACTTGTCTATTTTAACAAATTAAGAAAGGATAAAA
AAAAATTACTATACCCTCAATTAATTACTTTGAAAAATATTGATTTTTTTGAAAAGCTTAATTAAGTTTTTAATCTATCT
ACTTCATAATTAATAGGGATAAAATGGTAAACTCGTTATGTTTATCATTGTTTTCTTAATAGATGTGTCAATAAGTGGAC
AAGTAATTAGGAACAGAGGAAGTATTTCTATAGGGTCAGCAATATCGACATTAAATAAACGAGCATTTCGAGTATATCTT
TTACTATTTTGATTTTTTTATACGTTTCAATCCTATAAATTGAGTTGGCAATTCCAATGGTGAAGAATGTGATCTATAAA
ATCCCTCAACTATTAATCATATATCTTTTTTTTAGTCTTAATTATGAGGATAAAAACCTTACTTATAAAAAGTGATTTAC
CTTTCTAAGTGAATTTTAAAGACTCGTCAATTTTAAATATTAAATGGTTAAAATTACTAAAAACTATAGTGGAAGGGAGC
GCAAAAAGGAAAAAATGTTTAACCATATAAAATATCAATTAGGCCAATTAACTTTTCAAGTGGTGGCTAATAAAATGGAA
TATATTTTGTCTGGTCCCATCTACCTACTACTTCATTCGTCCACCTTTGTTATGTCATATTAAAGATAAAATACTTTTCT
TTTTATTTATTTAATTTTTAAAATAAATTTTAAAAATAATTTAATATTTTATTTTTCCTATTAAATATTTTTATTGTTAA
TCTTTAAATAATATATAACTAACAAAGTAATATAATTTATTTATTACCTTTTTAAATAAAAATACATCGAATTAAATATG
AACGAGTAAAGCTGATATTTCGTAATTCCTCAAGAAATGAAAGAAGAAATTAAAAGAGGACATTTTGATCCATCGTCCAA
TTGTAAAAAGAAGACATAATGCTGCGGTGATGTCCCCACCTACTATCATATGGCCCCACCCAAGTTATGTTTGTTCATAC
ATTCGTGCACTATTGTATAGTTAAATAATTTATTAAAGTTCTTTTAAAAATAATTATAAAAGTTGATGGATCTTCTCTCT
TTTGTTGATTCAAAAAATATATGCAAATATTTTAAACAACAAATTTCGAAGCTTTGAGGATCAAACTTTTATTTTAGTCT
TTCTTGGTATTTGATATCTACATTGAAGGCTGATTAAATTTAAATTTACGTCAGAAAGTTTGAGGATAATGGGATTTATA
ACAAAGACGACATCATATTCACAGTGACTCAAACACAAGATCTCTAATTAAAAACGAACAAAAATTTACCACTTCACCGT
AATCTTATCGGTTAAAATCAAACTTTATCAGTCCCTTGACTTGTCATAAAGAATAACAATGTAAAAGAAAAATCTACAAA
GTTTACGTACGGTGGCTACTATACTTCGAATTCATTTTGGAAATTTTATATTTTATATGGTACTGTTCCCTTTATTTTCT
TCCTTTTTACCGTCAATTAATTGTTGTTTTTTTCTCAAATTAAGCCCAAAAATAAATAACATGCTCAATCCGGTTAGATT
AATCTGAATTAAATTTAATATAATTTAAAATAGAATAAATTTTAATCTATTTAATTATTGTCCATTTAAAAATGATTCTC
AGGATTTGTCTCGTTAAGGGTGTGTTTAGTACAAAGAAAATGTTTTTCAGAAAGTGTTTTCTGATTTTCTCATGTTTGTT
GACTTAAATGTTTTGAAAAAATGTTTTTCAAATCAATTTATTTTGTTCATATATAAGGAAAATGATTTTTCTTAAAAAAT
AAGAAAAACATTTTCCAAAATCATTTTGAACCCCACACCTTAATTTTCCATCCTAATTTAAGTCCTGAGTATTGAATCCC
GATACTAATCCTAGATCTGACTTCTGATTCAACTACCAAGTTTTGGATTGAGTCTGAGTCAGGTCTCATGTTGGATGTTG
GGCTCGAGGTCAAATTTCGGGTTGGGTGTTAGGGCTGAGTCTCAAATTGGGTGTCGGGTCGGATCTCGAATTAGGATTCG
ATCTCGAGTTGGAGTCGGGCTTTTGGGTCTCGAGTCAAGGTTGAGTGTTGGGTCGGGTCTCGAATCGAGTATCAAGGGTT
GATAATTTATAGACAAAGATGATAACACCATTAATGGAGCTTGAACATCTTAGTTCTATGCGGAAAAGAAGAACATTCTA
GAGAGAATAAGAGAGAAGTATATTGAGAGAGTGCAGTTACATTATTCACTCATACAGATTCTGTTAGACTCATAGGACTA
TTTATAAGCTACTATGTCATAACTAACTTCTGACAGTATTTAACTAACTTGCTGACTAGACTAACCATGGTAACTTGCTA
ACCTTATGCTCTGGTTAACACTCCCCCTCAAGTTCATGGTTCAAACAAGTTCATAACTCCCATATCACTTAGAAGTAGTT
GATGTCGTGCCTTACCCAGACTTTTTGTGAGAAAATCAGCTAGTTGGTCCTTTGTGTGAGTGAACTCTGTTTTGATCAAA
CCTTGACAAATTCTTTCCCTTACAAAATGGCAATCTATGTCTATGTGTTTGGTTCTTTCATGAAAGATGGGATTTGCAGC
AATCAGAATTGCAGCTTTACTGTCACACACCATTTTTATTGGGAGTTCAATACTGACTCCAAGTTCCTTGAACAAACCTA
CAAGCCAAGTTATCTCAGCTGCATAATTGGCCATACTTCTGAATTCAGCTTCTGCTGAGCTTCTGGAAATAGTCTCTTGT
TTATTTGACTTCCAAGAGATCAGGGCACCTCCAAACTTAACTAAGTAACCACAGACCTCTTTGTTTCTAGACAAGCTCCC
CAGTCTGAGTCATAATAAGAAAAAATTTGATTAGAGTCTTATGCTGGCATTAGTAAACCAAGTCCTGGAGCTTCTTTTAT
GTACTTGACCACCCTAAGTGCTGCTTCATATGAGATTTTTTGGGGCAGTGCATTTATTGACTCAACACTTGAAATAGATA
AGCTAGATCAGGTCTGGTCATGGTTAGATATAGAAGTCTACCTACCAACCTCTGATATCTATTTGGATCTTGTAATATAG
GATCTTCACCTTTATGTGGAAAATGTTACGACCCGATTTCAAAAACTAAGGTTTCGAAACCAATTTCGCAACTTTGGCAA
TTTTGTTAAGGTTTTTTGGAAAAATTTATAATAATGAAGTCGCCACTTAATTTTTTAGGAAAAATTAAGAAAACCATTAA
AAAGGATAATTTTTAAAAGAAAACATTTGAATAAACCAGAGTTGGGTAAGGATTCAAATAATTCTCTAAGGAAGGGTTTA
GGCATCTTAGAGAATCCGCTAACACGCGGTTGACCGACGGATTGAAAAGTTTGGCTAATTTTATATTAAAAAAAAAGGGT
TACTTATAAAAAGTTCATGTTTGAAACTTAGATAAAAATCTTTTGATACTTGTAAAGATCTCAAAAATAAACCCAACTTA
AATACTTTTATCCATAGTCATGTTTTGAACCAACGATTAATTCAAACTCCTAATCATGGATTAAAGGACCTTGTTTGACA
ACTACAAAAAGATATAGAAAATCTTTGAGTCATTCATACAAAGTCCTAAGTTAAACTAAAAGACAACTAATTTATTTTTA
GAAACTTAACAACTTTATCCTATTTAAAAGTTTGAACTAAATAGTTAGTTCAAACTCGTAAACATGGATTCAAAGCTTTT
CAATAACTATGAAAGAACATGAAAGGTTCTTAAGTTATCCCATAAGCTTAAGTCGCCTAGAAAATGAACTGTGTTGATAA
ATAATTAGGCGAACCAACCCCTTGAAAAGGAATTTGATAAAGGAAATTGATAAATAATGTTAACTCCTATGAGGATTCAT
CCAAGTCAATAAAACGTCACAAAAATGTTAGCATTCATGATGAAATTAATATTGAGGAAATAAACATAAACAGTGAATTA
TAAAACTGAAATTTCCAGCCCATATTCGACCATTTTGGGGGCTGATTGTTGTGAACTGCTGCCCCATTTCTTATGGGTTT
TAACCCAAATTTTGCTCTTCATGTTTCAGCATTTTGAGCTGTTGCTGCTGCTGTTTTAGTGGACTTTGAGAGTCCAAAAA
TTATCAATTTTCAGCCTTTTCAAGGCTACTGATGCTGCTTCGTTAATGATGGGTTTTAACCCAATTTTGCTCCTCATTTT
AGCTCTTCGAAGCTACTGTTGCTGCCACTGATCCGCCGGTATTACTTGGTTTAAAGGAGGGTCGACTCAGAGAGGAAAAT
GCAAGAGATGGGGAGTCCGAATGAACTCGAATAAGAGAGTGTTCATGCGAAAGAGAAAAGTAAGAAGAATTAGCACAGGT
AGCGAGAAAATGACACTAAGTTTTAAACATTCAAACACTAGTATGCTACCACACAAAAAAAATAAAATAAAATAAAATAA
AGCTATTGTGAACAAGGAGGACAAAGAAACAAATCCAAAGCTGTTGCTAAGTTCATAAATCCACAAAATGATTTATTAAT
CACCGGACCTTTTGATCTATACAACCAGCAAAAGGAATACTTATAAAGACCAAACTTGTACTAAACATGCAAAACCATAA
TTAATCATTGACTAGTGACTTCTTTCACTCAATGCGCGCATCTATAATAAAACTACATAAGCAGACCTTTCAAGCCGCAA
CTCTCATGAAATCGAATAACACAACTCATATAATTTAGATAGGAGAAAATAAATTCCAGATTTGAACCAGTTAAAATCAA
ACATACTAGAGCTAATGGAGTCGAACAATATTAAGATAGATGAGAACTGGACAGGTTTCAAAACAAAGAAAACTGAATAA
ATATTCCAAACTCAAACAAGTTCCTGAAAGTGAAGGAGTGAGGGAGACAAAATGAATTATTATTACAGAGGACATAAAAC
CAAAGGGAAAGCTGAGCCGAGAACATTCAATACTAAATGACACCGATCAGCCTTTTTAAACAAGACACAAGACGAAGAAA
ATTATTTTGAGAAATGAAGGAACTTAGAAATAAAATTATATGAACGGAGAAGCTGTATATGAACTTAAACAAGGTTACGG
TATTCTAATCTACATTGAAACATACAAAACTAATATTAAAATAAGCAGGCAACTTCTTATATGTATCTAATACGACTCAG
AAATAAAAACTAATAAGAGCAAAACACAAAGATAGGAGAAGTTGCTAAAAGAGAAAGTAAAACACTTGATTTTACAGCCT
TGTGTCTAATTAAATAGATTCAAGTTTCAATCAGGCATTGCTAGCTATAAATTACTCGTCTCTAACTCACAAAATTACCA
CACTTTAATCGATTTTAACAAAGAGTAAACAATCAGCTAAATTAACAATGTACTGACATATATTATATCACTTAGATGCA
TAATTGATCCATACTAACTCTAGCTAAACTAAGCATAACAGAACATTGCCAAAATACTTGCATGATCACGACCAAACTAG
GCATTCGGCAGGAAAAAAAAAAGATTTATCAACACGTAGAAATCAGGAAATATAACTAGCCTTAAATCGGCTCTAACACA
TAGACTAAAGTTAAACTAAATAGAAAAGGAAAGGAAATAGTTACCTGGTTTTGGGCAGCGACTGGAACTCGAGTCTGAAC
GTGACGAACTCCACCACCACTCCGACTCAAAATAGTCGCGAACTGACAAAATTTTCGTGACAAAAATAAGAACTCCCAAA
AACTTAGCGGGGTGCTCTTTTTTTTTGCCTCCAAAAACTCCCCTGTGAACAGTGAAAGGGGGGTGGGTTTATATAGCACC
AAAACCTCCAAAATTCGTTGGTGAACCTTCCTTGAAACTTCAAATAGTACCAAAGCTCGTGCCTTGCACACAACGATGTA
CGAATTCAAAGGAGAGAAGAGTAAATTGAGGTTGCGAAATTGGAAATTTAGGGAATTAAGGCTCGTTTTGTTTGTTGTTG
CTATGTGCGTATGTGAGGGAGAAGATCATTGCCTGGGTGTATTTACTAAGTGGGCTGATTTTGAGGGCTTTAAAATTTGG
GCTCAAATTGGCTAATTAATTAGTTGATTGAATGGGTTTCTGTGGAATGTTGGAAATATTGGGCCGGTTTGGAATTTGAG
AGGAAATGGCCCAAACTTGGCTGAAAAATTGTGGGAAAAGAGTTGATGTTAGATCTTAAAATTGGTTCAAGTTAGAAGCC
AAAAGATGAGTTAGATTTGCAATTGGAGAGATGACCATATGAATTTTAATTTAGCCATTTAAAATTAATTTGTAAATTTG
GTCAAAAATTAAATAAGACAAATTAATTAAATTAACTAACGAGCTTTTTAATTTTAACGAAATAAAATAATCAACTTAAC
TAATTAACTCAAAAATATGAACTATTACTTAACTAAATGAATTAACACAAAATCTTTTGAGACGATTTTTGAATATTTAT
AAAATATACTAATTATGTATATAATTACATAAAATATATTTATTATTTAAAAATTATAAAAATATAACCAAAATTATTTT
AAAATAACTTGAAAGACATTTTTTAAAAAATTAATAAAGTCAATTATTTCAAATCCTTTGAAATTAAAGAAGCTCGTGTT
AATCTATAATGCAGAGGGCCAAAATTGGGTGTCAACAGAAAACACTTGTTATATTTTACAGAAGTTAATTTCTGATTTTG
TTCAAGTGGAGTACCTACAGGTTTGGCTCCCCCTAGGCCACATTCGGCTATTTATTCCAGTGCATACTTCCTTTGAGACA
AATGAATGCCTTTACTAGACCTTGCCACTTTAATGCCTAGGAAGAACTTGAGTTCCCCTAAATCTTTCATCTTGAATTGC
CTTTTCAGATCACTCCTAGTATTATTTATAAGACTTTGATTACTGCAGTGATCAATAGATCATCTACACAGACAAACACA
ATGATTAGGGCACCTGCAACTTGTATGATGAATAGGGAGTAGTCATAGTGACTCTGATGAAGCCCCAAGGACACCAAAGA
TTCAGTTAGCTTCAAGTTCCACTGCCTAGGAGCCTGTTTAAGACCATATAGGGACTTGTGTAGTTTGCAGACCTTAGTAG
TAAGCTCCCCTTGTCTAGCAAACCTAGCTGAAATATACATGTACACCTCTTCCACAAGATCACCATTGAGAAAGGCATTA
TGAACATCCATCTGATGAATGCACCACCCTTTGGAAGCAACCAAGGTTATAATTGTTCGGACAATGACCATTTTGACAAT
AGGACTAAAGGTTTCACCATAATCTAAGCCTTCCTGCTGACTAAACCCCTTAGCAACCAGCCTTGCCTTCAGCCTCTCAA
CCTCACATGTGGCCGTGTACTTCACCTTGTACACCCACTTCCAGCCAATAGGTTTCTTACCAGGAGGGAAATTTACCAAA
GTCCAAGTGTTGTTGTCTTCCAAGGCAGCAATCTCTAAGTTCATGGCATGAACCCACTGAGGGTCAAGAGCAGCCTCTTT
GTATGAAGAAGGTTCAGTGATAGCTGAATATGCAGATATAATGGAAAAATAGGAAGGGGAGAGGTGTGTATATGACATGT
AATTGGACAAGGGAAAGGAACATGTGGTGCTTTTAGATTTAGTGACAAAATCTTGAAGCCAAAGGGGTGGTTTACTATGT
CTGGAAGATTTTCTAGGAGGTAAAGCAGGAGTAGGTGCACTGATTGGGCTTGAAGCAGGAGGAGAGGGATGATCATTTAG
GGCAGAAGATGTAGGTACGAGAAGACTAGAGGAAGCTGATGGTACATAAGGTGATATTGGTACAGGAGGTGATATAGAAG
CTACTGGAATGTGAGGATCAGGACAAACAAATGTGAGCACAGGAAAAATAGGATCAGAGGAAGATTGAGTGTCTTTAAAG
GTAAATACGTCTTCCTTAAACACAACATGTCTGTTTACGAATAGGGAATGAGAGTGCAAGTCATAAAGAATGTACCCTTT
TGAGTGAGTGAATATCCTAGCATAACAGTTGGTATAGCTCTAGGAGAAAATTTGTCAGATAACTTGGGACTAGAAACATA
GCACAAGCACCAAAAGGTTCTGATATGAGACATAGAGGGAGGAGTAGAGTAGAGAACTTCAAAAGGGGTCTTGTAGTGGA
GTGATTTGGTGAGGAGTTTGTTGAAAAGATACACAGAAGTAAGCACACATTCTCCCCAAAATTTCAGAGGGACAGAAGCT
TGAAACCTGAGTGCCCTTTCCATGTTTAAAATAGTTCTATGCATTCTTTCAGCAACACCATTTTGCTGAGGAGTGTATAC
ACAGGTACTTTGATGCAAAATTCCAAGAGAAGAAACAAGAGTTTGAAAGGCATGACTAAAGAACTCACTGCCATTATCAG
TTCTGAAGATCTTAACCTTTGTAGCAAACAAGTTTTGAATTTGTGTAAAAGAAATTCTCAGAACTACTATGTCATCAGAC
TTAGAGGCTATAAGAAACACCCAAGTAAATTTGGAAAAATCATCCACAATAGTCACAAAATATCTCATTCCATTATGAGT
AGGGATCCTATATGGTCCCCAAATATCATAGTGCACCAGTTCAAATATGGCTTTAGAAGTATGAAAGCTTTCAGAGAAAG
GAAGCTTTGCTTGTTTAGCTAAGGGACAAATAGTACAAGGAGAACAATCAACATTGTCTATACAAGATAGTGTAGATGAC
TTCTTTATGATGTCTAAAGGAGCATGGCCCAATCTTCTATGCCATAGAGAAATAGAATCAGCAGAACCAACTGTAAGAGA
ACTACTGCCTGAAGAATGAGCAGAAGCTATGCAATCTAGACCACCCTTGAGCTCTAAACCATCTTTGAGAATGTAAAGAC
CTTGATCCTCTCTACCAATCCCCTTCACCTGTCCACTTGAGAGATCATGTAAAATACAGAAGTCAGGAAAGAAAGCAGCT
ACACATTGAAGTTCTTTGGTCAGTTGAGAAACAGACAAAAGGTTGCACTTAAACTCTGGAACAAATAAGACATTCTCAAT
AGTGTGACCTTCCATAATAGTCGAGGTACCAACATTTGCAACAGATACTACTCCTCCAGTAGGCAAGTTAACCTGCCTCC
TTTCTGACTGTCGAACTGTATCAATTTTGTCTAACATATCAAGGTTGGAGGTCATATGATGAGTAGCTCCTGTATCTACA
ATCCAATCCTTAGCCACATATTTTGAAACCAAAGCAGAGAAAACACTACCTGCAGTAGTTGCTTTAACTGAGTGCTCTTC
TCCACCTTCACCTCCTTTGGACAACATCTGCAAGATCTGATTATACTGATCCTGAGTAAAGAAGGTTGCAGGGGTTGAAG
GAGGTATGGTTGGGGTAGTACTGCCATTAGTAGATGTACCTGCAAACTGAGACACTTCAACTTGATTAGCATAAGAACCA
GTAGTTGCACCTTTCCTCTTTGACCTCCATCCAACAATCCAACAGGATATCCCTTTACTTTGAAGCATTGATCCTTAGTG
TGACCTCTGAATCCACACACTTCACACATTATAATAGGTTTCTGAACCTTCTGTGGCTTGTAAGGAGCTTCAAGTTGACC
TCTCCCTGGATTACCATCACCTCCTGGGTGATAGCCAAAATTAGGTGGCCTGGAGGAAGCATCAAACTGACCTCTTCCTA
AATGATTATCACCTTTGTGACTAAACATAGCAGTACTTTCAACAATTCTAGGATAGGAACCATCATGAGTGACCAAGTTT
CTTTGACTCTCATGATCAATAATAAGAGAAAAGGCTTTGTTTAGAGTAGGAGTGGGACTTTGCATAAAGATCTATCCTCT
TGCTGCTGAACATGACTCCTTCAGTCCCATGAGAAATTCCAGCAATCGTTGATATTCACAATGCTCTTTGAATTTTACAG
ATTCAGCACAAGAGCACCCTGGACAAGGCATAATTGAGTCAAACTCATTCCATAAGCCTTGAGTGTGGTGTAGTAATCTG
TGACTGACATAGTTCCTTGAGTCAGACTGTGAATTTTCTTGTGCAATTGAAACATATGAGCACCATTGATTTTGTCAAAT
CTTTCTTTCAGATCACACCAAACTCTATGAGCATCTCTACTATAAACAATGCTACTAAGTAAACCAGGTCTCACATCATT
CATAATTCAAGACAAAACTACAACATTGCATTTTTCCCAAATATCAAACAGTTCAGGTGCAAATTAAGTTTTAGGAAACC
TGCCGTCTATGAATCCTAGTTTACTTTTACCTAAGAGGCCAATACGCATTGATCTACTCCAAAGTGCATAGTTCTCTGAT
CTAGTAAGTTGAATAGAGATTAGGGAGCTACCTGGAGTGTCATTTGGCTGGAGATACAGGGGATGGTTATGATCTATTAT
TGGAGCTATATAGTTAGGTGCTCCTGTTGACGTATGTGATGTGTTTGAAGGTAGATTGTTGGTTTGTGATTCAGATCCAA
CTGTAGTTGTGTTCATCATTACTTCCAGCTTCGAATCTCAATCTGCAACCAGAATACTCACTAGCGATTCAACTGAAATC
CAGCCTTGAATCTGAGAAAATCAACCTACTAACAAAACCGCAACACACAGTAGATTAACTTGCCAGAGACACGTACATGC
TCTAATACCATGATAACACCATTAATGGAGCTTGAACATCTTAGTTCTATGCGGAAAAGAAGAACATTCTAGAGAGAATA
AGAGAGAAGTATATTGAGAGAGTGCAGTTACATTATTCACTCATACAGATTCTGTTAGACTCATAGGACTATTTATAAGC
TACTATTTCATAACTAACTTCTGACAGTATTTAACTAACTTGCTGACTAGACTAACCATGGTAACTTGCTAACCTTATGC
TCTGGTTAACAAAAGACGGTTATGAGTTATTTATTTCCAATACTTATTAGATTTTTTTTAGGTATAGATTTAAGGTATAT
TATAAAGATGATTTTGGCAACATTTCTTTGTCATAATTAATGAGCTAAAACTTCTAGAAGATAGATGACAGTGCTAACTA
ACCTACCAATATTTGATTTGGCCCTGTCTATATTCATGGTTCCTTCTGACCAAATCATTGGAGGGAAAGCGTGTCTTATT
ATTCTAATATAATTATAGTATTATATACTATTCAACAATTATTAAATACAGTTAACTTATGTAAACTGGATATAACTAAT
TCTGCCCGGTTTTCTTATCCAATTTCATTAATATTTAATATCAAACCTTACAAGGATAGCACATTAATAAAATGTTCTAT
TAATTAAATGCATTTTTTTGTTCTTACATAGTTAATGGAGTACAATAGACTAGAGGAATTATTTTTTTGAAAAAATATTA
AATTGTCAACCTAATTCAATTCCTAGGATGTGAAAGAGTTTTATTGGCAAAACAACAACATGATGAGTATCTTAATACTT
GCAATGGAAATTGTGTGGATGTTGATTTCGCTGTCAAAACGAATTGCTTCAAAATCACTAGAAAACAAAGATCGTTCTTG
TTCAAAACTTAAGTGTCTTTAATTGCGTCGATTGAATATTGGCAAAAGGATAACTTTTTGGTTTTCCGTGTTTTTTCTTT
TCTTTTGAACGTTTACACATTTGCACATTTTCCTCTATTCTCACGTTTTCTTGTTATTGCCGTCCACATTCTGAAAAGAA
GACGTCTCCTTTTAAAAGGAGAGCTTGAATAGTTACAACTTTCAAACTGCTCTCTCTTCTCTTCAAAAAACTAATATTAT
CCATTCATTTAATTCTTATCTTAATAAATTAAATAAAACGGATCGGATTGGTCCACATAGTCGACCCACAACCCACCAAA
ACCTTACAGGATGCCATGCCCCATTTTGTAAAACAATTCTATTCAAGTTACGAGTCTCAATAAAGTCCAACCTGATAAAA
AATAGTGTGATAACTCTAAATAACATATGTCTTAGTACGTGCTTGTCTCACAAGTCACAAAGCACTAGGTATTTGAAATT
TAAAATAATGCATGTACCAAATCATGACGTTAATAATAAATAGGTATTCAAGAGGTTAAAATCTTATTTGCCTTAAAATC
GATATGAAAACGTCTCTTGAAATGACAAAATCCCTTCAAAACGACCTCCAATACTATTCAAAAACGTAAATAATGGACAA
AAAAAATTTAATCTCATAATTTGAAGGTATTGCCATTTGCCTATTAGATCAACAATCCGGAATTCAAAATTGATTGCATG
ATTGTGTTACCCATAAGCTATAGAGTGCCAATCAATAATCAAGATTTAATTTTAATATCGATTGCGAAGTTAAATCCCAA
TATTGCCCAATTTGAAAATTAGGCCAAAACTCTTAAAACTAGTACAATCACTAAGGGTTAAGGAATGGATGCCAAAGGAT
TTAGTTCGAGACCCTCTATTGATTTGCTACTCCAAAATTTTATGTTAAATTAAGTTTTAGGCCTAACTCACACCTCAAAA
ATTATCTCAAGGGAAAAGAATTTCACACTCACTAATCATTAATGTGGACTTTTGTCCTTCTTTTAACATATATACTTTCC
CAAGATAAAAACATATATATTCAAATCTGATCTCGTTACTATTCCCTTTCACATAAGGTGTCACTAGCAATTGCAGAAAA
ATAAATCATTGCAATTGTGGTACCCTCCAGATTGGGCCAAGATGGCTTTTGTGATCATGACATCGAGTTATATATACCCA
TGATAAAATTTATATCTATTCAAAGTGAATTATGCATGCGATATACAAATGTATTATAAGTGTTTAAAAATATATTCTCT
GCGTTCACTTTTATTTGTCATGTTGTGCTTTTTGAAAGTCAATTTTATTAATTTTCAAATTTAAATTAGATTACATTAAT
TCGATATTTATAACAAAAAAAATAGATATTAGAAACTATACAAAAAGTACTATAAATTACATTTTTTGCATATCAATATG
ATCGTCAGAAGTATGAAAGAGTTGAAGTGATAATAAAAGAATTAGGCCCGGAAAGGTATGTGAGTTACCTTTCCATGAAC
TTCCTTCTCGCCCTTGGAATTCGATCTTGGAAATAGGAGAAAGAAGCTCATCATAACCATCAAAGTCACTCTAAAAGGTC
TATGATGAGCCCTTTTTGAAAAAATACGTCGTAAAATGTTAGTAAAAGTTTTTATAGTTTGACTCTAAAAAAAGAAACTA
TGACAACTAAAAGTGGACGGAGGTAGTATTATGCTTGTTTGGTAAGAAATTGACACAATGTATTATAAGTGTATTAAAGT
GTGTGGTAAATATATTTTTCGTGAATAAAACTTGTATTATGTGTGTTTTATAAATTGTTCTCTATAATATTGTATAAGTT
ATATTATAAGTGTCCAGTGAAAAAATAAAAATGTTATTGCTATAGTTGATTAATATTTCCTAAATATGTATATGAACTTA
CTTAGGCTTTAAAGCACACATTTAATTATATTTTAATAAAGTTAGGAGTTGGATTATTTCGTTAATCAAGAAAAGAAGTA
TTCTCTCTATTCTAATTTGTTTGTTATACTTTTTTTAGTCCGCTAGAAAAAGTAAGTTTTTTTTTCGTAACACTTCAATT
TTAACTTTCCACGTGACATGTTAAAGACCATAAGATTCAAAAATATTTTAATTTATTTTAACATATTTTTAATTTAAGAT
CATAAGATTCAACAAATGTGTTAAATCCAAATATGATGAAGAAAGGACTTTGAAATTTACTTACAATAAGCAATACATGA
TAAACAAGGGAGAAAATGGGGTCAAAATAATTTACATACAATAAGCAATCGTGATAAACAAGGGAGAACATAGGGTCAAA
TATAAATCTTTCTCTATGTGGCTACAATTTATTTTGATTCATACTTGTCTTTTTTTATTTTTTCAACGTTGATTTGATTT
GTTTGAATTGTAGCAAGTGGTGTCCATGTCTTTGATACACTTGGTAAAAAATAATCAAAGAGCCCGCGTATGGGAGAACA
TAATGCAGTCTCACGAAAATTTGCACTAGCCTAAAAGGAAAAACTACAGTCATAAAATTTAAATAATCACACCTACTAAT
ATTAAATTAATATTTGTATTACTAAGGCTAAGGCTGATAATTTTGCTTAACTGATACTAAATCAGTATATATATACAGCA
TTAATGATACCAATACAATATATGACACTGATTTAGTATCAATTAAGCGAAATTAGTTGGGAGTATATATTGTCATTATT
TAGTGGGGTATGAATGTAAAAGAGTAGTTTGTAATTATTTTGCTTTTGTGGAGTATTTTCTTAGTTTATCCAATTCGGAT
AGGTGACACTTGAAACCCTCCAAATCCTAGATCCATCTTTAATACAATGTTTGTTTTGATTGTTACTTAAATTTTGTTGT
ATCATATCGTTTAAATTCATCGTTATGTAACGATGAAAAGACTCATTTTATGTAATGACTGATCTGGTGTGAATGTGTCG
TTACCTTAATTTTCTTCTAATTTTGTCTTTATTTTTTATTTAATAATCATATTTCATCTTTTATCCTACCTTTTCATAGT
AATTCTACCTCGTACCCTACTTTTCTGGTAGGTTTATCATTCAAATTATGGATGTGTGACATTATGCAACGATAGAAAAT
AATACAATGTATTCACTAAAACAATATAATATAATACGATACATTATGAAATAATACATAACAAAGATGTTGTGCTTGCG
AGGCTTTATAACGTGAAAATACTTTAGGGGCGAAAGTGTAACTGACCTAGTATAAAGGGCTAGTGATGTATCAAATTGTG
ACCTCAATCTTACGAGAACCTGTGGCCCAAGTCCTTGTTGCAATTACGATTTTTCAATGACAAAATTTCAAAAGTATAAC
TCTGAATTTCTTTTCAAATTAAATTAACATAAAGATCCAATATATCTCTATAATATAAGATCAATCACAATATCTTTAGA
CTGAATCGTTATTTTTATTATTATAGAAATAGATATAGTCAAGCAATTGAAATTAATTCCGTTGGAAACAGCTTGCCTCC
AAAAATTTCCAAAATCATGCACATAGAAACCAAGTCAACATAGGGGGCAGGCCAGCACCCAGCAGCCAAGTCAAGTATTA
TTTTTTTTCAACAAAAATGTATGACTTCTACTGCTACATCTCCGATCCTAGTAGATCTAATTTGTACTTGTATAATTTTA
TTTTATTTTACTCTGCATTGCCTTATACTATATTTATATACTTACAGTAAAAAAATGTTATTATTTTACTTTTATTAATT
TCAACGAGCTATTAATTTAAATAAATATTTATATAATTGTGTAACTTAAAAAATAATTGCACGTAATTAATTATACATAT
TTGATACAATTGGTTGGTAAACTATAGGAAATGACAAATGTCAGGTTAAGTTACACTAAATAGTATAACAATTCATTACA
CTATCTATATATAAAAATCAAATTCTTTATAAATTAATTAATAAACATGTTCTTACATAAAGTAACCGCTATGATAAAAT
TTTAAGTGACTTTACAATATAAAAATATTTACGCATTGACAGTTAGTTAGAGTTATGAAGATATGTAGCCTAATGATTAA
TTATGAAGAAATTTATGTATTATTTTATATAACTGACATTAGTTATTCATGTATTAGTTATTTCATCTTCTACATCATAT
ATCAAAGTTTACAAATTTCCTCATTACTTATACAAATAAACCAAACACAATATTAATTTTTTTATACATGAATTTACCTC
CAAATCAACTATCTACCAGGATATTATGTTTGTAAAATTTAACACCTATATAATTCACCTTTAAATCAGGGTAATTAATT
TTTTTTAACGTTTTTATTTTTATAAAGAAGAATGTTAGTGGAAGTGCACATACAATTAAACACGCGCTTATAACGTGGGA
AAAGGAACAAGTATTCACCACAAATACAGTTGACTTATAATATAACTCAGGAAAAAAAAATATAAAGTAAATATACAACA
TAATACTAAGGGAAATAAAACACGTTAGTACATGAGGTCATGGTATTTATTAGTATCCCTCTGTTTCTAATTATGTCACT
TACCCTCCTTTTTAATTTGTCCCAAAAAGAATAACATATTTTATATTAAGTAATAAATTTAACTATAAAATGTCTATTTT
ATCTTTAATGAAATAATTTATAGTCACACAAATTTCTGTCATTCATTTTGGACCACAAATTTTAAAAATCTTTATTTATT
TCTTAAATTTCGTACCGAGTCAAAGTAACTCACATATAATGAGACGGAGGGAGTAATTTATATATATATAAATAAAGGTG
TTGGGAAGCTCTTCCTTTGTATCTGGTATAGAGAGCAGTTGGGTACGACATATTTGAATATTATTATTACCCTCTATTCC
TTTCTTGCTCATCAATCATTTTTCTATATATATAAACACACAATTCTCTTCAAGGCAATTAAGAGAATTTATTCATTTTA
TTTCAATTAAAGCTAGCGATGAAGATTACATGGGAATCTCTAGTACCTAGCTGTTGTATATCGGAAAATCCAAAGCCAAA
GCCAAAGCAATCAAAATTAGTAACAAAACAAAGTTCATTTCATCGGATTTCAGTTTCAGATTTCAGTGGTTCAGAAGATT
TATCAATATCATTAGCTGGTTCAAATCTCCATATTTTCAGTGTTCAAGAATTGAAAGTGATTACTCAGAATTTTTCGTCG
AGTAATTTTCTAGGGGAGGGAGGTTTTGGACCAGTTCATAAAGGTTTTATTGATGATAAACTTAGACCTGGCCTAAAAGC
TCAACCTGTTGCTGTAAAGCTTTTAGATTTAGATGGTACTCAAGGTCATCGAGAATGGCTGGTAACACACATCTCTACTT
AATATTTATCTCTAAATTATAATTAGGCATTTGTTAATTAATTATTATTAATTATTGTGAGCAGACAGAAGTGATATTTT
TGGGGCAATTGAGACATCCACATCTGGTGAAGTTGATTGGATATTGTTGTGAAGAGGAACACAGGCTGTTGGCCTATGAA
TATATGCCCAGAGGCAGCTTGGAGAATCAACTTTTTCGAAGTATGTTACCTTCTTTCTTCTTTCTTCTTTTTACAATTCC
ACTAACAGTTTCAATATATAAAAAGCAAACAACTATCAAGTTAAAATAAAAGTATATATATATATATATATATATATATA
TATATATATATATATATATATATATATATATATTTTTTTTTTTTTTTTATTTTTTTTTAAATTATGTATAGATATTGTAA
TTTTCCATATCTATTTATTGTTAAAGAGACTAAAAATTAAAAATCTTTAGGCAAAAACATTATCAAGTCGAATACTATTA
TATTTATGTCATTTTTGCTTTTGGATCGATAGATTTTCAATATGCTTTCTTTCATGTTTACAATCAGTAGCTGTATCCCA
CACAAAATTACCACTTGTCCAATATTAAAGAAAATGTGTAAATCTGTGACCATTGACCTTAGCTTTTTCACTTTTACCAA
GTACTCCTCTTATGAAATATATAGAATCAGTCAATTCAAGTTTGGTGGAGAAGCAATTGGGAATTATTCTATACGTAGAA
TTATCTCACTTCAAATCATTATTATTTTTATTGGATATAAAAATATATAGTACAACTTGTTCACAAAATAATATTTGTTG
AATTAAATATATAAATGTAGGATATTCTGTATCACTTCCATGGTCAACACGGATGAAAATAGCACTTGGAGCTGCAAAAG
GCTTAGCTTTCCTCCATGAAGCTGAAAAACCAGTCATATATCGTGATTTCAAGGCTTCAAACATCTTGTTAGACTCCGTA
AGTTTTTTCTTCATTCACTTTTATATGCATTATTAATAATTTTAGTTTTATTAATGTGCAAATTATCATTGACTTTGACA
TATATACCAAACTTTGTGCATGTCACTTTAGAAAATATCATAATTCTTTATTAATGTGGTCCAGGATTACAATGCTAAAC
TGTCAGATTTTGGACTTGCAAAAGATGGGCCAGAAGGAGATGACACACACGTCTCCACCCGAGTCATGGGAACGCAAGGC
TACGCTGCTCCTGAATACCTCATGACCGGTAATATTTCATTTATCAACAAAATTGAAATTAGTTATAAACTTTTGTGACT
AATGTTTTCAAATTTAATTTGCACAGGTCATTTGACAGCAGCAAGTGATGTATACAGTTTCGGAGTAGTATTACTGGAGC
TTCTAACTGGGAGAAGATCGGTAGATAAAAGTCGTCCAAACAGAGAACAAAATTTAGCAGATTGGGCAAGACCTCAATTG
AAAGATGCGCGTAAACTAGGTAGAATAATTGATCCAAGATTAGAAGGTTTATATTCAGAAGAAGGGGTTCAAAAAGCAGC
ATTAGTAGCTTACCAATGCTTAAGCCATAGGCCAAAAGCTAGACCAGATATGAGTACAGTTGTCAAAACACTTGAAACAT
TGAAGGATTATAAGGATATTTCAACCATGACATTTGTGTATATAGCTCCAGTTGATCAACACAAACAAAGTCCTCAAAAG
GAATTAGTCAACAAAAGAAATACTAATTCTCATCATCATACAAAAAGTCCACATAAGAAATTAACTCCAAATTCACCATT
GCACAATGATTTCCATAGAGCTTAAACAATTGTATACATCCACATTTTTTTATTTTTTTTACCTCATAATACTCAAAATT
CTTTATTTTTTCATTGAGTGTATTTGCTAGATATCAGTGTTAGTGAAGACAAGGCAGATATCAACTTTGTATATGTTATA
TTTCCTTTTGGAGTTTTTAAGGTAATATATACATACCGTTTAAATAATTTTTACACCTGTCACTTATCTTATTTTAAAAT
TTTCAATTTCATATTTTAATAAGGCTTACTTATATATATTCTTTACCTTCGTGAGGTATAAAATTTAAACTCTTTCATAA
AGTAACATTAACAATAATATCAAATAACAACTAAGCATTATAGTGATGCCACATCCATTGATCATGCCAACAATTACGGA
AGATTAACGTGCCTCTGATTTGAGATTAATTACGTTCTACACAATAATATAAAGTCTTAATACGATCAATAATTAATTAC
TATCTCAGGTTAAAATTCATTAATATAATAGTGTACCAAATTTGGAAAAATTACATAAATACATATTTTATTTTACCGTA
ATCTCTAAAATTTCCTATCATTTAAAAAATTACAAAAATTCTTTCTCGGATACATCCATATCCTCTCTCGGATACATCCC
TCTCATTAAGTAATGTATCATTCACAATCCGTAAGCTATGTATCTGCAAGTTTCCTGATGTATCCGAGATTCGAGATTTT
TGTAATTTGAAAAAAGAATAGGAATAAGATGTAATTAACTCTTCAACACTGAAATTTATGTAGTTTTTACAAAAAAAATT
CTTAGAGTAATCAATGTATATCATGTTTAAAATTCATTGAATCAAAGTATCCTTTTCTAATATGATATTTCCAATGATCA
TGATGATATCAAATCAAGGGACATATATCAAAATATTATTTTAAAATTGTGTTAAACGCGATATAAGGAACCACTAAGTT
ACGTACCAGCAGGCAATGTTCAAATATAAATGATCAAAGATTACTGTTAATCAGCAGGCCGGACAATTTTCCCTCAAAGA
CGTGCACATATAGACATATTTTATTGCAATTTGTTGGATAAAACGCCTTGAAATAGTTAAATCGTACCAAGAGGATGACA
AGCAAAGCGTCAATGGTTTGCGGGATATCTGCAACTGTTTACGGTCAACTACTATAAGCTGCCTTAAATTTGAGATATTT
CATTTTCAGAAACATGGTTACTAGTTTGCATAATGATTATTTAGAAAGATGTTCTAATTGTTGGTAAACTTTATTTTGTG
GTCTCACATGCATATTAATATATTAAACCTAGATATACTATTATTAAAGTAGCACATTGTATGATCTAATAAATATTAAA
GTTTATGATCTCAGAAGTAAATAGCTATTCATAAAATATATGTGTCCAGTATCGATCAATAGACCAGGTCCCTTGACATA
CTAATAATGCAAAAAATAAATAACACAAAGTAAATTAGACACAAAGATTTTTACATGGAACCCCCCTTCTCAAGGGAGGA
GAAACCATGACTTGTTCTCACATGATTTTCAACTCAGCTCCATTTCATTCAAAAAGGAGCACAGATTCAGCTTAAAGACT
CCACTAATCTAGGATTTAACCTATTAATCCCTTTCCCCTCACTGTAATAACTCTGTTACCCAACATGAACTAAGCAACAA
CTGCGTTTCTCACTACACCAATTAACTCTAGCAATATAGGCTTTACGATCTCAATACAACTAACTCTAGCTAACCTTTGA
AATGACAATCAAGAACTTGACACTGATCTAATTCCTTTATAGCTTAGGAATAGATCTTACATGAATGATTATAGAAATAT
AAACCCTACCAACTAAGAACAATGATAACTCTATCGTATCCCTTTATGTTCTTCGAGTCATATTTCCTAGCCAGAGAAAA
TTTACCTCCCCACCCCCTACCCCCCACCAGCCCCCACCCCCACCTCCCATCCCAAATAAAAATGTAAAATTTTTTTTTTT
TTTTTAAGAAAAAGACTTACTTACTACTCCACCCTTTATTACTCTTTTTTTTTTTGTGTAAAAGAACATCTTTTACCCAT
TTTATCCATTTAACTACCCACTTTTAAATGGGTAATCTGGGTATTATTCATTTTTATCCATTTTTAAATGAGTTGGATAT
CCAACCCATTTTCAGTGGGTAAATATGAGTGGATACCCATACTAATTAGAGGAAAATAAGCAAATACCCTATAAAAGCAA
AATAATTACAAATATATATCCCTTTACATTCATACCCCACTAAATAATTACACTATATTCCCCCTTATTAATTTCTCTTT
ACTGATACTAAATCAGTATCATATATTGTATTGGTATCATTAATGCTGATAATTTCGTTGAATTGATACTAAATCAATAT
ATATATATATATATATATATATATACTGTATTTGTATCATTAAAGCTGATAATTTCGTTGAATTGATACTAAATCAATAT
ATGTATATAGTATCATTGAATAATGAATAATTTCTTAATAAAAAATCTTAATGATACCAGAACAACATACATATATACTC
TTATAGTATCATTGACTAATAAGTAAATTCTGAACAAGAAACCTTAATGATACCAATACAATATTTGATACTGATTTAGT
ATCAGTTAAGCCAAAATTATCACCCTTAATGAATGGGGGTATGAGCTGTAATTATTTATAAGAGAATGAGTATTTCAGAA
ATTATTTTTTATTTGGATATGATTTATGAATTTCTAATTATTTTTGAATTTTATGGCCTATTTATGTAATTTTCCCTATT
AATTACCATATTAATTATCCATAGCGGTATGGTCTTCCCGTTTTGTTTTCAGCCACAAATTCTACCCATATTTGGTATGG
CTTGGTTATACTCCCACCGTGTCAAAATATTCTTCGTGTGTTTTGTTTAATTTACACATTAAAAAATTGTATTAATTAAG
AGGTATATTTGATTGTTTTATGTAACAAAAGATTAAAAATAGTATGATATATTTATTAATGTGTCATAATTAAGATGTTA
TAATTTTGAAGAACAATTAATATTTTAAAAAATATTTATCTGAAAACTTGTAAAATTTTGAGATAAATATGACAATTATT
TTGACAGGGATATAGTATAAATTTTGGACCAAAGAATTTCTTCTGTATAACATAGCTCATCTGCAAACATTTTATCTTCC
TTATGGATTCGATGCTGTATTTTTGTAGCTTTTTAATGGTTATTTTGCTGGCTATTTTACTCAAACTTGTTTTATTCTCA
CCAATATCTCCTCAGATTCTTGAAATTCCTTCTCCCTCTCCAACCTTTACATCAAACAGTTATTTGCAGGTAACCTTAAA
AAATTAAAGGCTTTGAGAGTTAGAAAAATAATTTACGAGACACAAGTATTATACTATCAATTTCTTATATGTATATTTAT
GGATTAAGTCAATTGAATGAACCACGTTAAATATTCATGTTTGTTAATTTCAGAGAGTAAGTAAACTTGGAGAAGGATTT
GTAGATAGACCAGAAGATGTTGCAGTGGATAAAATGGGAATTGTGTATACAGCCACTAGAGATGGTTGGATTAAAAGAAG
GCACACAAATGGGACTTGGCAGAGCTGGAAATATATTGGGAGAGATACATTATTGGGACTTAAAGTGTCATCTGCTGGTC
ATATTCTAGTTTGTGATGCTCAAGAGGTAAATCATCCACTTGTCTGCACATGATTAATTAATGGGAAAAGGGTTAAAAAT
GCCCTTAACGTATCCCAAATGGTTCAAAAATGCCCTCCTTCCACCTTTTGGTTTAAAAATGCCCTCAACGTTTTCTTAAG
GTTTAAAATTGCCCTTTTTTGACAGCCGGCTGACATGGCAAATGTGACATGGATTTTCTTTACCCATTTCAAAATATATG
ACCCACTTAGTCTAAAAACCCATTTCGAAAAAATTTGACCCGATCGTTTTTGGGTCTTTTGTTTCCATTAGCTCTAGTTC
TCTTCTTTCTTCTCCTTCAATTCATATGTTTTCCATTCTCTAGGTAATTGCAGGAAGAAAAAGATGGAGAAACTACATCA
AGATTTGTCATTCTCAAAAACAAGAAAAGAAGAATTAGCTGTGCATATGGAACAGAAGAAATTGAATCTTCCACCTTTAA
TATTTGCAGACAGGGACGAATTGTGCAGATGACACACCCAAGTTTGCAAATATCGGAAGTACTGTTTATCGTGCTCCGTA
TGCTTGTGTCTCATCTGTAGAGGACCCTTGTACCAGAAACTTGGAGTTTGCTAAAGCACTCCCATCTAGCTCAGACATAG
GATCAACAGTTAAAGAAATTGGCAAAACTCATGCACCTGATATTCACACTGTTATAGTAGATAACAATCCAGAAGCTGCA
GAAAGGACTCAAGTGAAGGAATCACCAAAAGGTTTTAAACGCCTCCTGAGGTTTGGAAAAAAGAACCACACCTCTGGAGG
AGCAGAATAAAATGGTGCAAGCATGAATAGCATGAAGCAGGATGATAGTGCCACAAATGCTCCCTTGCCTAGTGAAGGTA
ACGATCTTTAAGATCTCTTAATTTGATAGCCGTAGTGGAAAACATCGATTGACACATTTCCTTTTTACATTATAAAGATG
TTCTTATCCAAAAATATAACATTAGTTTTCTTATAAATCCAAAAATGAAGTTTATGATCAGCTATCATTTGAGCCTGCAG
CCAGGCAGGGATGGTGTCTTTGCTTGGTTTTGGTCTTAGACACCAAATTCTTAAATTAGCACTGCGTGTTACTTTTTGCC
AAATAGGGAGCATCAAAATCAGAGAACAAGAGGACAAGTAAAATAAGATATACAAAGAGAAGAAAACGAGTTTAATAGAG
AACTGTTTGTGATTGGAAAGGAGTGGTGTAGGGGTAGGGGATTAGTACTATTGGGTTGTCAGTTGAGAAGAATGGGGGAA
GCAGTTCTTGGCTGGCATGTCTTTCAACATTATGCACAGTTTTGGGAAGATTTCTTTGATGTGTATGTACTCTAGATGAC
TCAATGGACAACTTTGATTTAATCCTGAATGCTTAGCTCTAATCCCATCTGCACAATTGAAATTCATGTGTTGAAGTGTG
TGACCGTCTTATTGATGTGAGGTCAAAATACATATTTTTAATCATTATTTGCCTCACATTTAGTATTTATATTTATCCTT
TATGAGCATAAATTTTATGAATTGTGCTAAATTGTGTATTTTATTTGTAGGATTAAATTGATGAAAAAAATGAAGAAGTT
TGGAGCTAAAACGAATTAAAGATGGAAAGTTGAAGAAGGAAATCAAGCAGATAGCTTAATGGATTAAAGTGAATAAAATA
ATATATTTTTATATATGGAAAAAGACGGCTGCAATTGAGGAAATTCAAATTTGCTGCTTGCTGCTGCCACGTGGCAGTAA
GTGAATGGTACAAAAATATATTGAGGCGGCAACACTGTTCACGCGACGAAAAAAAAGGGAATCCAATTCCTTTTGGTTTT
GGATTCCTAATTTAATTTGGACTCAATTATTTTATTTAGGGTTTCCTATATCTATAAATAGGGGATGAAAAGTTATTTTG
AGGGAAGCCAAGAACCAAGATACAAGACATAATATAAATTTTCTTCTAGCTTAGGAACTTTGGAAGAGCCGCCGTGGAGG
CCGGAGAATTGTGGTTTATTCTTTCTTCTCCTTTATTATTTATTTGTATTCGTGATTAATAAAAGATAGTTTAGCTATTG
TTCTTAACTTTTTATGATTAACACAAGCATATTTATTTTAATAAATTTTGATTGTGTTTTTGAGATAATGAGTAGCTAAC
TTTCATAACTAGGGTTGTGGGAACCATGAGCGATTAACAAAGTATGAATAGTAAATAAGCAATTCTTGACTAGTATTTTG
CATGCATTGATAATTCTTTCGTTTAGAAGTCTTTTTAACGGTGGCCAACGTTGGAACTCGCCTTGTTACTACTTGCCGGA
CCAAAGAGGTAATTAACAAGAAAAGAATTATCAACATAGATTTAGTGTGATACTATCTAATAGGCTAGTGTCGATTGGTG
CGAAGTAATAACTAAGCCAAACATCGATTATGATGTCTAATATGAGGTAAAGGTAAGGGTTAGTAAATTATACACACGTA
GCCGGACCAAGGTGCGGGGTGAAATTCTCTAGATGCCGGACCAAGGATTTAGAGATACCTAACTTATCACTTTGCATGTA
ATACACTAGAAAAGGATTACTATTATTAGAATTACTGCGTTATGAGCTTATGGGGAACACATTCCTAGTTACTTTTCATA
ATCTGAATATAAATAAATACTTAGTTCAAAGCTATCGTTTTATTATTTTTATTTTATTTTATTTCAATTTAAATCCCCCA
TTTTTATAACGACTATCGAGTTAAATATTTAATATTGACAATATTCTTCCATATTCTCTGTGGGATCGACCCCGACTCAT
AGTTGGGTAAATATATTGCATACGATCATTTATATTTCTTTTCAATAAGTATATTTGAACGTTATCACTTATCTAAAGGT
TTAACCTGTAAGAGAGAGCACACTTTTACATACTTTTATTATATTCTCAACACGCCGCCTCACGTGTGGAATCCACAATA
ATTTGTTCTCCCGTGTTGCTCGTCAATATCTATAAACTGACCTTATACCTTGTCTCTTCCAGTTTTCACTTTGAAGAATT
TGATCTCCCAAGATGAAACCCCAACTGCTGGCAATGTTTCACAGAAGTGTAAGATTTCATGTTATCTGCAAGTTTTACAT
GTTTATTATTTATATTGATGAATGAGGAACTGAGGTGTTTACACTTGCATACAGCTCGCCTCTCTTTGTTATCTCCCTTT
CGAAGCAAGACTAGCGAGAAAAGGTGACAACATTCAGTATCAAGATTATTCAAGTGCTCCTCTGGTTGTCAGCTGGAGGT
GTGATTAGTCACACAGCTGTTTATGACTTCCCAAAACAGTTCCTTTCGTAAATTTAGTTACTGTAAAGATGTGTTGTGTT
AAGATGAGAAATGTATATACTTTCGACTCTATGTCAACTTTCAATGTACTTTACAGTTTGGATTTGATAGTAGGTGTTTT
GCAGTGAAATTTTTGGAAGTTCCTATTGTATATTTACTGCTTCAAAGTATCAAAACTCTACTGTCATTCATTTAGAATTT
TCTTTGACCATCCATAGAAAAATGCATTTAATTGTCCTCATTGACTGAGCTCTTGAAAATTTTAGTCTTCAAAGTATTGT
TCGCTCTAGTAAAATAAATTCTCTTCAATAAGGCAACTAGAAGGGGTTCAAAGATTAGTTTTCAGTGTGTGAACTGCATC
ATTAGTTTCTTTGCATATAATGGGTGATGAACTTGTTTTCAGCGTACAAAGATATATGAAGCAAGGTGAGAGTAGCCTCT
ATGGAGGACAAGATGGGGGAAGTGAGACACGATAGTTTAGACATGTGAACAGAGGACCATATATGTCCTAATGAAGAGGT
GTAAGATGTTGGTGGTTATAGGTTTGAGGAAAGATAAAGGTAGACCGAGGAGGAATTGGGGAGATGTGATTAGATATGAT
ATACACACTTTCAACTCATCGAGGACTTAGATAGGAGAGTATGGATATCGATGATTAGGCAGATAGTTAGTAGGTAGTTA
ATCACCCAACTCTTATTCAATCAAAGCCCATCTACACACTCCAGTTGCTTCCTTTTGAGCTAGTCAAGCAGGCGTTGAGC
ACGGACTGAGAATCGAGCATTTTCTCTCCCCAGTGGTAAGTAAGGTTCTACTTTGGAGCACCTATTAATCCCTTATTAGT
TTTATTATTGTTATACTAGCATTATCCTATCCTTCAATTTTATTATTACTGATGTTTCTTTTACTTTGGTTATATTTGCT
ATTTTTAGCTTTCAATATTTCCACCATAGCTTGTCTCTTGCAATTATTCCAAATCTTCTCAAAAAGTTTATCTCCTTGAG
CCGGGAGTCTATCAGAAACAACCTCTCTACCCCACTCACAACCTCCTTAAAGGCATTTTTTCATGAAGTTGACAGTTTTG
GTTGATATCAAGTAGTCTGGTCATTGTACTATCCATGTAAGACTAGACAAGATCTAAAAAGTAAAAGAAAAGATTGGGTT
AAACTACTTCTTACTTAGCAATGAAATTAAATACTCTTATCATACATAAGTAAATATTGCACTTTTAGAGCTTGACAGGC
AATCAAGATTTGTACATTCTCAACCAACGATAACGGAAAACAAAAACAAATGTGATGATATAAGAAGCAATGCAGTTTTT
TTCAAATTCTCACATTCGACAAGCTGAGAAATCTCTGTTCCATACACAATGCATATAGGTTCTTTCTGTAAACACCTAGA
TTTAACAAAAGACATATAATAGCTTAAACTTTGACAGAGGAGGAGATGCTTCACTGGTAAAATCTTGATTTCATCTAATG
TTGACAGATTCATTCTTGGATCATACTATTACCAAAGGAGCCTCAAAGTCTTAATCAACGTTATATGGCTTACGTGATGT
ATTATCAGTTGACTGATGCACCTTCTATCACCGAGCAGCCATAAAAGGAGAATTACAAGGAGAACAAAGAACAAAGAACA
AAGTGTTGGTTGCCTAATTGTTTAAGTTCTCTGCAACTTTCAACCACATAACATAATAATACTAAAATAAACTTTTGACA
AGTAAACCAAATCAACAATACACACAACTAAACCAAATCTACAACTGTCACAATTAAACAATATTGATATTAGAAAGGTA
GCTCTTTGGAGTCGTTACGATTGTTGTCTAACAACTATTAAGAGTACAAAAATCAGCAAAAGAATCAGTTGTTTAGAGTC
ATTACGATAGTTGTGTAACAATCATTAAGAGTACAAAAATCAGCAAAAACACTAGTTGTTTGGAGTCATTGTTTCATTTT
CTCCTTACATAACACTTAAGACAGTAAATACAAAACAAATCCTACATCCCCTTGCCCCCTATAGGCTTAAGTTTGCCAAT
TTTTCTCTCCCTTGTAGCTTGTAACTGGTTCGAAGTCATTGCTTCTTTCCCTTTCCAAGTTACTTTTTTTGGTGAATATG
GAAGGTTGGTCGGTATTGATATACCATCGTGATCTCCCTGGAAAGTTATCTTTCTTGTCCCAGTATTTATCTTCTTCAGT
CTTTCATGAAGTCTAAAATTACTTTCAGACACCACTTTAGGATATAAAGTAGGGTCTGAATCATGCCCTGCTACAATAGA
GGTCTGGCTAGAGATCTGACTTGAACCAGGAATAGGAATGAAGAAACATACACTTTCTTGAGTGTTTTCTGATTCTGTCA
AGGGCACATTATGAGATTCTTGAGAGTTTTCTTCATCTTGGAAGACGTCCTCGTGTTTATCATTGAGCTGCATAAAGAAA
AAAAATTAAATGATGATCGTTAGATACAAAAGGGGAACACATTTATGAAGTTACGATTGTTACCAATGGACATTTTCTTC
TGTTATGATTTGGTTTACCACAATAACCACAAGTCATTAACATTCCTTTTCTAGAAGCTGACCAAACCCCCTGCCTATTT
TTAGCCTCATCCTTCTCTCTTGTTCTCTTTATCTTTGGTCTACCAACCATCTTAGATAAAGTAGGGGGCTCCATGGCATG
GTGCAGCTCTATCTTCCAAAAATTTTCACCTCTAACAGGTTCGATCCTGTGCTTATATACCATTAAATATGCTTCCTTAG
AATACCACCAGTGTATTTCAGCAATAGGGTCAATTTTTTTATGGATAAATGCTTTGATGGCATGAGGACATGATATTCTA
GATAAGTCCCATACTCTGCATGAGCATCTTTTAAGTTCTATATTGATTGTATGTCTATCCACACCCTCGGTCACTTCATA
TCCACAGCCCCCATTAAACTCAACCTTACATCGTTGGGCAATGATCCTGTAGTCATTAAAGAGATGTGTTGCATGTGGCG
AAAACTCATTCTTCCAACTTTTAACTTCGGCCTCATGCTTCCTTAACATGATCATTACCTATACAACAATAATCGAAAAC
AAAAAAAATGAACCAGCTAATGTTGCACGAACTGAAAAAACAGAAATTTAAAACACCTTAAAACAAATATCTAAAATTTT
GATTATTACTCTAAACTAGCAGTTTGATTTAAAGTAGATTAAAAGCGCGATCAAATGGATTAATTTTTCATTATAAACGC
TACTGGAATCAGCTATTATGGAATTTAAACGGTTAAATTTTCTAACCTTCACCCTTATTTCTTCAAGCATCTTTATGATT
GGTTTTTGTCTGGCCTCTACAATCCATGAGTTGAAGGACTCCGTGAAGTTGTTGTCAACCATGAAATTTTTGCATTTGGT
GTCAAAATATGCTCTACACCATTTTTCTGGTGGATAGCTCACCAAAGACTTAGCAGCCTTCTTATTCAACTCACCCATTT
TTGTCAGCTGATCTTTGAACTCCTCCTCATAGGTACTCCAAGCACACCACCAAAGAAACCTTTTCAACTCCCCACTTCTG
TAATTTTTGCTCCAATTAGCTTCAATATGCCTAACACACCATCGATGATTTGCTTGTAGGCATACATTAGTAACAGTATT
CAATAAACCCTTCAAAAACATAAATTCAGATTAGTTGCAGAATAATGTACATGAAAACTAGCTAAGAAAAGATGAAATGA
ACTTAAAGTAAAGATACCTTTTGCATATCTGATATAAAAGTGACATTTTCACCCGACTTTAAATCCAAAGAATGTTTCAG
CAGCTCTTGAAACCAGTTCCAAGTTCTTTTAGTTTCTTTATCTACTACGGCCCAAGCAAGTGGATAGAAATGGTTACTCG
AATCTTGTCCCATTGCGACCAACATTATTCCCTTACTTTTTCCTTTTAAAAAGGTGCCATCTAGCCCTATAAAAGGTCGC
AAACCTCCTTTCCAGCCTTCCTTTAATGCCTGAAAGCATATACAGCCTTAAAAATCTTCTTTTGCCTTCTTCCATAGCAT
CTCTTGACAAATTGATCACTACATCAGTTCCTGGATTACTCATCCTCAATTCTTGTGCGTATGCCTCCAACTTGTTATAA
TCATCCGCGTAACTATCATCTAATTTGTCTAAGACAAGCCTCTTAACTCTCTTCAATTTTGACTCATTCACTTCAAGATC
CAAAACAGAATCCAAGTGCTCCTTCATGTCTTTAATCTTTAATGCAGGATTATTCTGAACTTTCTTCTTAAAATATTGAG
ATAAAATCCCAGCTTTAGCTCTCATGTTCTCAGAAGTCTCATAACATGTGTGTTCTTGATTTAAGGTCTTGATCTTAAAA
CCTTGATCTTTCCCATCCTTGTAAATCGAGCATCGAAAGGGACAATCAAGAACACAATAATAAGTAACTCTACCTTTGTC
GCTTTTCTGTACTCTAATATCCCTCTTATTTGCAACAACATAGAAGTCTATAACTTGTTTAGCTTCCTTGAGATTGCTAA
AGGTCATACCATACTCCAAATCCTTGTACTTGTCTAATTTTTCATTGATATCAAGTTCTTTTTGCTTTTTATAACTCTCC
AACTCTTCACTATCGTAGTCGCTAGACACAGTTTCACCATTTTCCTCTTCCTCACTACTATCACAATCTGTTCCAACTTC
TATAACATTGTCACATTTATGGTAATGAATGATGTTTGGAACTAACCCAAGCTCCTCTTCATAGTTATCTACTGCAAAAA
AAGTTCACTACCTTGAAATTGTCAGATAATAAATTCTGAAGAGTTCTAATGCCTTTATCCCCCTCAATCACATAGAAACC
ACCAGATGGGGTTGTAAATAGAAGCTGTCGTACTTCACTAAAAGCTAATTTTTCTTTAAATTCTCGACAGACATCAATGT
AAGACAACAAGTCAACTTCGTAACCTCTCCATAGGTGAATCAATTTTTTATGGTATACCAGTTGTGGTTTTCGAAACCAT
TGTCCCCCATAATTAAAAATCAGATCAACATGTTCAACCATTCTTGAATCGAGTCAATATGCAACACAACAAAAAAAAAA
AAGAGCCCACATCAGACAATACTCAGTGTAATAAAATATAAAATATAATACGTATAAATAAAGCATATAATCGAGAAAAG
ACATGGACCCGCACTAGCAGTTAAAAACTCTAAATTAATGAAAACAGAGACAAATAAAAGAAAAGGGACATGGACCACTG
CAACTAACACAACGTAAACAAAGCATGAAAAGATTCAAAATACATGATTTTTAACATATACTCTGTAATGTAAAAGAGGA
AAACATTACCTTAGTCGCAGAGTAATGAAATCAACTGAGCGAAAAATTGAAGAAACAAAAAAGTATCATCTGAAGAACAT
AACTAGAAGGTGTTGTGATTTGCAACCCTAAACCTTCATCCTCGGCGGCTGCTACAAAAAAAATGGCTGAGAATCGTGCT
AAAATGGAGTTCAAGGATATGTTAGGTTAATGTGTAAATGGGTTTGTGGGTGGGTTTTTGTCTTTTTTAGCATAGATGGG
TCGGGTCGTTGGGATGGATTTAAAAAAAATAGGTGGACCAATAAGATGAAGCCATTTGTCTAATTTAATGACTCAGCATT
TGCCATGTCAGCCGGCTGTTAAAAAAGGGCAATTTTAAACCTTAAAAAAATGTTGAGGGCATTTTTAAACCAAAAGGTGG
AAGGAGGGCATTTTTGAACCATTTGGGATACGTTAAGGGCATTTTTAACCCTTTTCCTTTAATTAATTAACAAGTTTTAT
CTAATACCAACAATTAATTAATGTGTATGATGTGCAGGGACTACTTAAGGTTACAGAAGATGGTGTAACTGTTATTGCTT
CACATGTCAATGGTAAAAAACTAAGGTAACTAAGATTTCATCTTCTTCTACACCACCAAAAGCAATGAGTTTATACACCA
AACTTTTTTTTTAATTTATTGGAGAGAGAATGAGGAATTCGGTGGGGGATTGTTTATCACAAACCACTACATATCAATTT
GGATCAAATTATTTGATCTTGCCTTTTGTTTCCGATAGATCCTCCATTTGACAGAAAAAAAGAAGTAAAATTGAAGACTT
GTACCAAGAAAATATGATAGATAAACAACAAGATACAATCAAATGAATCAACAAATAATAATATTTGTCAAACACTCAAG
AAGTAAAAAACTGACTTAAAAATAGATTTGACCAACTTTTAAGTCAATCCAAACACCCTCTTAGCTATCTACTAACCTTC
TAATCTAATCTTTCACCTCTACATCTTCTTATTTAGTCTTATGCCCTCAGTAAATTGAAGTTGTGTCATATTTTGTATAA
TCAACCCTCCCTAGTTCTTTTTCGACCTATCTCTACCTCTACCTCTCCTGACTCCTGTTACGGTCAAACTTCTCACACCT
TCTATTGATACATCCACACACCTCCACTTTACATACCCAAACTATCTTAGTCTTGATTTCCTCATCTTGTTTGCCAAGGC
GCCTTCCCCTATATAACTTTGTTTTTAATGATATGACTCCTTGTTCATTTAAGCGTAATCTTCATCTCCACTAAATTCAT
CTTTTAAATGTGGGCATTCTTACCAACACTGTGCCACATAAAACAAAGTCGGTCTGACTACCACTTTAAAGAATTTACCT
TTAAGCCTAGGCGATACATTCTTATCGCACAGTCTCGAATGCAAAGCTTCATTTTATCCATCCCGCTCCAATACTATTTA
TGACATTATCATCAAGTTCTCCATCTCCTTGAATTATGGACCGAAGATACTAGAAACTACTTTTATAGGGTATGACTTCA
GCTTATTTTACAAGGACCATGGAATTTTTTTCTGAATCATAAAAGGACTTTATACTTTCGGAATAAGGGCAATGAAATTG
GAATTCAAACTTAGGGCTTAACAGTGCCTTCAACAAAGATATTGTGAACCGCCCTGACCAAGTCGTCAACAAAAATATTC
CAACAGTGATAATAAAAAAGAAATATCCATTCTTTTAAAATCAAGTACAATTCTATAAGATAGAGGCAATAAAGTTTGGG
GAGATTGATTCAATAACCAAGTTTATTGTGAGTTCTGCTGTAAAATTCGGACCTAACTACTTAAATAACCGGTGATCGAC
AACGACATAACTTATATAAATTCCAACCACCAGAAGAAACTAAACAAATCTTTCAAGTAAAAGAACATTTCTACTTATTC
CCTACCACATTAAGGAAACTTGTAAGAGGCCAATCTAGCCCAGCTTTCTGACTCTAAAGTTGCATTGTCAAAACGAAATG
AACAATGCCTAACGAGCAAGGAGGAATCAATTCCCAATATCACTTTATGATTTTTGTGCAATTTCGTTTTAAAATGAACA
ATATAATATGCTCTGTGCCGTGTATATCTCTTGAATAAATATAACTTAAGGTTCCAACTGATGTTACAGTATGAAATGGG
TTGATATTTAGGCAAAGGTAATTGTCTAATACCCTCTTCCCAACCAACTTGAATACCAGCGCTTTGTCTAGAAGAAGTTG
AACTTGTGACGAGTCCCTAACCCACACATGATCTGTTGTTTCCTTACCAATGATGGTTTATATGATGCTGTTAGCAGAAA
AATTACAAAAAGAATCTCTGGATTCTTATGTCCATGTCACTTGTCTTGTGGCATAAAGGTGTATTTAAAATCGTTAAAGT
TAAAGAGTGTGTACAGATTAGCAGATGATGTGGTGGAAGCATCAGATGGGAGTGTATACTTCAGTGTGGCAAGCACCAAA
TTTGGACTCCACGAATGGTTCCTTGACGTGCTTGAGGCCAAGCCCCATGGTCAGCTTCTCAAATATAGCCCTTCGCTGAA
CCAGACATCTGTAATTCTTGATAACTTGGCCTTTGCAAACGGGGTAGCTGTGTCTGCAGATCAAGATTACTTAGTAGTCT
GTGAATCATGAAGTAAGTGTTTTCAAATTTTCAATCCATTCATTAGCACGGTTTCTTCATTAACACATTGTTTTGGCAAT
TGGAATGGGAGTTGCATTCAACATACTTTCTGTCCTTAATAATCAGATTTCGGTGCCTCAAATATTGGTTGAAAGAAGAA
ATGAAAGGACAAACAGAGATGTTCATTGATAATCTTGTTGGTGCACCAGATAACATCAAGCTTGCTCCAGATGGTTCGTT
CTGGTTTGCTCTAATACAGGTAAGCTATAACCCACCTTTGTTGAATGTGAAGTTAATTAAGGGGGAATGTTTAAAGAAAA
TGTATCTGTTGTCTGGTACAGATAACAACTCCACGGCTAAATTTCATACACAAGTCGAGAGCTACAAAACATTTGTTGGC
AACTTTCCCCAAATTGATGAAGTGGGTGATGGGAGCATACGACAAAGATTGGTAGTGAATGTGGCAGCTGATGGAAAGAT
AACCAAAGGCTTTGATGATCCAACTGGAAAGGTCATGTCATTTGTGACATCTGTGTTGGAGTATGATGATCATCTGTATT
TAGTAAGTCTCAATTGTGATTTCATAGGAAAGTTACCTCTCACAACCTCAACTGATTGAAACATATTCCTATAATGTATG
CCTAGCAAACATCATGCAAATTTCTAGTAAAGAAGAGTAGCACTTCCATACTCGCATACTTGCTAATGAAGCAAAGAGGT
TATGCAACTTGTTAATACTCCTAACTGTTAGGATCGAAACAATTAGGTGTCATGCTGAATCTAGCAAACCAAACCTCGAA
AGACCACGAATAAGAAGACAAATGAGAAATATACCAAAAGGACACAAAGATTTAACGTGGTTAGGTCAATCGACCTAGGT
CCACAAAGGAGATGAGCAATCCACTATATCAATATTAGAGTACAAAATATAGAGGAAAATAACCTCAACCAATTCACTCG
GAATACATGGGAGGTGCAAACAAGTGATAACGTATCACTTGTGTTCCACAAATTCTCTCCCTAACCAAAACTCTCAAAAC
CCTTAGGACTACATTGTGAATACTGATTAAGTTTGAAGGGACAAATCTCTATTTATAAAGTGCTAAACCTTTTCCTACAA
GAAAAGGACTAGCCAAATATGGAGACTTTATGTTTTACTGTTAGAAAGAGGAAAACTTATTTATAGTAAGAAACTCAGGG
CAAATACCCAACACTAACTTCACCTCTAAAACCTTTTTTTTTTCCAACAAGAGGAAGTCGCCAATCTTTCTCATCAAATT
GAAGATTGACAATGTGATTCATCCAAAGACATCTGAATTCCAAATAGTGCAGGTTATAATAGCACGAATCACTCTTATTA
TGTCGATTAAAAATAGCTCCTTATTCCATAGACAATGAATACGAGGATAAAACAAATCATAACATGTTCTCCAAAAAGGT
CTTCAACACTATTGATTACACTACCAGAAAACCATGAAGTAAAATAAGCATAAATGTGAAAAAACGAGAAGAAAGATAAA
GCTAATTTTGTATACAATTGTTTTGTTCATAAGAAAAATTGTTAAGAACTGTTTTATTATGAAGGTTACAATAGTTCAAA
AGTTAGTTACACTGCTCACTGATTAGTTAGTGGTCCAACTAGTTATTTTGCAATTGATTGTTAGAATTAGAGTCAGTTAG
GAAGATATTTCTTCATGTGTATATAAGCATTAACAAAGGTATAAATCCAAAAGCTTCTGAATAAAAATATCCTCCCCTTT
CTTCTCTAGTTCCATGATTTAATTTTCACTGCAATCATCAATGGACTTTTAGGTCATTAGCTTCAATTTTTCTCATGGTA
TCAAAGCAAAAACCGATCCTAGTTGTGTAGAAGCATAGAACAGTCATTGATCGACTAGATAGAGAGTTTTTTTCTCAAAA
TTGATCAGAATGATCCGATCTACATTAGCCCATCCGACAGTTCTGGAGCTGTGTTAATTTCGATCAAGTTGTCTGGCTCT
GAAAATTACGGATTGTGGAGTAGATCGATGCACATCGCGTTGTTAGGGAAGATAAAATATGGTTGTCACTGGAACTTGTA
GAAGAGGTCTGTATAGAGATGAATTACATGAGAAATGGGAAACCTGTAACACAATTGTCTTATCGGGGTTGATGAGTACA
TTTAGTGAAGAACTTCTGAGTGGAATCATGTATGCTACAAGTGTTTACAAAGTCTAGGAAGATTTGAAGGAGCACTTTGA
TAAGGTGAATTGTATGAGGATCTATCAATTACACAGGGAGATTAACACACTTTCTCAAGGTTAGTGTTATCAGCTCTCGT
CGCCTCCTATTTAGCTTATATTCCTTTAGAAGCCCCTGCATATGCTAATCATGTAGGTTAGTGTACATTCATTGCAATAC
TCAATCAAAACACAATAACTATCATGAAGAGTGTCTTTGAAACATAAGACACATGCGGGCAAATCGTAGTAAATGGGCAT
ATAAATACGCCCAAGATCACCACCCCACACTTAGGCCTTTGTTCGTCCTCGAACAATCTCTCAACTATTAACTCATCATT
AATACCTTTGAACTTATCTACTCCCATTAAAATCAACCACACCTATTCAATCATGTTTTTATAATCCACACTGTATGCAA
TCAATCAACAATTTAGTTCACCATGTTAGTTTACAAATCAACACCACATAGTCTCAATGAATAACTCATCACGGAATTTC
CGGGGTCAATGTAATCATATAAGAACATACCAACATCAAATACACCAAAATGTGCGTCATGAATGCCCAAATTATTACTT
TGTATATCCTTTCCCTCATACAAACATCATGTTTGCACATTGTATTTCAAAACACGGTCTATTTTTCAAAGTTTAAACTC
TCACTCTCACAAATGATGTTCTTGCATATTCTAACATACCATAGGCTTGCCTTTAGTGCACTTTAACATTCACAATGCAT
TTATCATGGAGTCAAGATGACTTAACTTGGTTGTAATGTCGGTTCAAGGATAGGGAGGGTACATTTCAGATATAATTAGT
GAATATTCCTCCTTAATGCACTTGTAATGTTTTTCAAACATCTTCAATCACTTCTCTTTTCTTTGGTGCACACCTCATAA
ATATCCTTCATTTCACTTTTCAATACTTGCCCTTTTATTTATCTAAGCACTTGTTTAGGACTTGTTCTTTATTTAAGCAT
GTTTTTATACATACAAGTGCCTTTTCAATTTTAATCATTGGCTATTTACACATCTTTTCTCTAATTTCATCACATTAGAC
ATTTCCACCCTACTTCACTTCTATCATTATGTTATCATTTGCTTATTGACATAGTTCATTAAGGACCAACTTTTGTATCA
AACAAAACCATGGTATCAACAAAAAGGGATTCGACTCAGTATGCAATTAATCAAGGAAATAAAGGTTAAAAATCTCAATG
GGGCTTCACTAAGGATAATTATTGTGGAGGCACACAAGAGAGTTCAATTGGTTTATCAAAGAAATGCCTCAATCATATTC
CATAGTTTACCAGTTACATGTTAAGCACACACGGGGTAAGTTCTAGATGTCATTCCATGCAAGAAACTAAGAAAATACTC
ACCACACATGGCATCATGACATACACGTAAGGACATAATCAATTCAACATGCTCATACAAATCACATTGCAGTGTTTTCC
ACACAATTAAGCCCAACTTCATCAATTTAGAGTCAAAACAAAGAACCTATGAGTGTCTTAAGGTTACTAATTCCATTACA
GTTGCATATTCAAGTGTGAACTACCCATGAAGTTTGACTAACTTTTTAAGCAGGGTTTTAAAGTATCAAAAGTTCAGTTT
CACAATCTACAAATCCTAGTGACTAATTTTCCCTTAAGACGGTCATCATCCATCCATCATCGGGAATAGTCACTTCTACA
ACGACTCTAAGACTCAACCAAAGTTAAACAAAATAAACTAGTCTTAGTCGGTTCAATGGGACTATCCTCAGGAAAAGAAC
TGGAAACAACAGCCGAGGCACCCACCTTAAAAAAGACTCAATAAAGCAGTAAAATTATTACATGGAAATTCATCTCCACC
CCACACTTAAATAAAGCACTATACTTAGTGAGCAAAATCGAAATAGAAGTATAGAGTGAAAGAGAAACTTCCTCAAGCCT
TTAGGCCTCATCTCCATCATCATCACCACCATCCGCCACATCAGTGGCACCATCAACTGCCATCAATGTAGTGTCAACCT
CATTACCCTCATCATCATCATTATCAACCTCATCATCCATAATTACTTCATCGTCGTCCAATGGCTCTTGAAAAGACGGA
TCCATTCTGCACAGATATATTGCACTATCCGTCAGTGGGTAGCGCTTTGCCAACTACTCCATCTCACCATTAGTAACAAG
GCGACCATCTATCTGTAGATGCAACACTGCCATTCTAAACATCCAGTCCATCAAGCTATCATCTCTTGATTATCGATTCA
CACAGGAAAATATAGGCCCACGTGACATGTCTTGAGCTTTCATTTTGGTCAGATCTACTATGTTGAAAACCAGATAGGAT
CCCTAGGTGAGCACAAGTCGTGGAACTCTTCCTCAATTCCCTTAAACCTAAGGAATCGTGTCAACAAGATCTCATAAAAA
AATCTCCACCTATTATTATTCTAGAACTTCATCATATTTTGTCTAAGAACGGACCCCACATTAAAAGGCACACCTTTCAT
CAATGTGTATACTTATACAACCAGGTCCCTAGTGACCTCAAAGGTATACTTGCATGACAATAAGACACTTCACACAATTT
TTAACCACACCGCAGCCTCTGGATTTAAATGAGCATAATCAAGGGTGTCGTGTCTACCCATGTACTTACTCCTATCCCAC
CTAGCACTTGAGTTCATCCCGATGCATGACAAATATCTCTATAAGGGGGGATTCTCTTTCAACCTAGGGTACTCAATGAA
TTCACAATGAGGGGTTCCCAAAAAATTATTTAGTACTTTAGTAGAGAAATGAATAGTCTTACCCCTCACATCAACAATGC
TGTTGTACCGTTGCTCCATAATCTAGTTGGCATAGAATTCACGGATAAGAGTGAGATTATATTCACCTTGATCCTCAAAA
ATGTATTGCAGCCTAAGATTGTAAATTGTTTCATAAATTTGCGGGAATTCATATTGCAACCTTACTGCGTTGACATATTC
ATCACTAAGGTATTTTACCTATTTTTGGCACTCAAACCAATCTTGATCATGGTGTTCCACCGCTTGTTTGTAAAACTGCC
TAGACGGAGTTCTAACACTAGAAGACCCTGCGACATCTCCCTTGAGAGATCGCTTGCTGCCCTATCCAACCTCAACTTGC
TTTCCCTTTGGTGCCATGTCAATGGAAGTATCAAATATGGGAAAGAAGGAAAAAATTAAAAATTTCGAGAGTGGTAAGGG
TTGGGGTTTGGTGGTGATGATAAGAGAGGGGAAGAAAATTTTTGTTGGGAAGATGAACCGAATTGGAGCAAAAACTAGGT
TAGAGAAAATTGGGGGATGAAACAGCTATGGAAGATTTGGGGATTTCGGGGGAAGGAAGTGACTAGAAGATGGAGAGATA
GTTTGAGAGGAGAGAGGTAATGGGGAGGTGGGCATTGTGATAAGTGAGGGTGGAATGAAGGTCTTTGGAATTAAAAGGGG
TACGGTTCAAAAAATAAGGGCTAAGAGCTGGTGTGGTCCTGACCCGAGGAAAAATGGGCCTAGGGAGCTAGAGGCACGAT
GCACCAGCCTTGCCCATCTGTAGTTTCCCTCTTGGCCCAGAGATCCTATAGTGCACCAGCTTGGGGATTACCCTAGTGCG
ACACACTTGCAAAGAGCTATCTTTGATAGTCTGAAGTTGCTGGTCTGGCGCGGTGCACCTGCAATGCACCAGCTAGGACC
CTCACTAGTTTGGGTCCTGGCGTAGCACACCACCAGTGTGCCTTCCAAGCCAAGATTTTGTTTTTAACCTTTTTTCATGC
ACAGGCCATTCGACTTGGTTTGTTCCACTTTACGATATTCATGCACAATGACCACACTATGTTAAAGCTATTATGGGTTG
CCTCCCACCTAATGCCTTAGTTTTTGTCGTGGCACGACTCCTCTTTTTGTATTTTTTTGCATTTTCATTTTTTTTCATAG
TTCCTAACTATTACAAATTATTAAAATTTAATTAAATTCTACCAAAAATTAAAATAAACTAAAAATAAATAAAATTAAAA
TAAAAAATAATTACTTGTTACATAATTTCACAGGTTGCCTCCTGTGGAGCGCCACATTTAATGTCGCGGCTTGACTCAAC
TTTGAATCATTACTCATTTAGCTCAAGAGCTTCTTGATATAGACCCGCATTCTTACCAAAATAGTGCTTGACCCATTGCC
CGTTCATTAAAAACGTTGTTGTATCTTTGTCTTGAAGCTCTACCGCACTATGTTGAGTCATCCTCACAACTTCGAATGGA
CCACTCTATTTAGACCATAGTTTTCTGGGGAATAATTTATGTCTAGAGTTGAAGAGTAATACCTTTTGGCACGGAGTAAA
AGTGTGAAGGATTATGTGCTTGTCATGCCATCTCTTGGTCTTCTCTTTGTATAGCTTAGAATTCTAATAAGCATGGAGCC
TAAAATTCTCAAGCTTGTGCAATTGTCCTATTCTTTTCCTGCCTGCAAGCTCTAGTTCAAGATTCAACTTCTTTATCGCC
CAATATGCTTGATTCTCTAACTCTGCCTGAAGATGACACGCTCTCCCGAAAACCATGTGGTAGGGAGAAGTCCCTATGGG
TGTTTTATATGTTGTCCTATACGCCCAAAAAGCATCATGAAGTTTCCCAGACCAATCTTTTCATTGGGCATTCACTGTTT
TCTGCAAGATTTGCTTCACCCCTTGATTCAGCACTTCAACTAGCCCACTAGTTTGTGGGTGGTTCGCTGACATATACCAT
ACTTAGCCACAAGATTTTTCACTAAATGGTTTATGAAGTGCTTACCTCCATCACTTATGATCACCCTTGGAGTACCAAAA
CGAGTGAAAATGTGATTATTTATGAATTTAATTACCATCTTTGAATCATTCATGCGAAGAGCTACAACCTAGACCTATTT
GGACACATAATCAACCGCCATACGAATGTATTTGTTTCAATCTGATGGTAGGAAGGGACCCTTGAGGTCAATACCCCACA
CATCAAAGATTTCTACCTCAAGAATATTGTTTAGTGACATATCATGTCTTCCAGATATAGTACCCAATCTTTGACATTGA
TCGCATTCTTTCACATAAACTATAGAGTCTTTGAACAAAGAGGGCCAAAAGATGCCCGATTGCAATACCTTGTGAGTCGT
GCACTCTCCTCCATGATGCCCTATATAAGAACTTGCATGAAAACTCTCGAGCACTTGCTTGACCTCGTTTTCCAGAATGC
ATCTTCTTACAACTTGATCCACTTCTTGCTTAAACAAAATTGTTCATCCCAGATGTAAAATTTAACATCATGCTTTAGCT
TCTTTCTTTGTTGAGTAGTTGCGCCTGGTGGTAACACTCCACTCATCAATAGATTCATTGTATTAGCATACCATGACACT
TGAGAGATATCTAAGGTCATCAATTGTTCATCCGAAAACGTCTTCATGTATTTTTTCTTTTTAATGCACATGAGAGAGGT
CTTCTAACCTCAAAAGATGATCAACCATTTGATTCTATGTACCTTTCTTGTCTTTGATTTCCAGGTCACATCTTGAAGAA
GCAATATCCATCAAATGAGCCTTTGCTTAGCATCCTTCTTGTTGAATAGCTACCTAATAGCTGCATGGTTAGTATAAACA
ATCACTGTGGTACCTACCAAATACGATCTAAACTCGATGAAGGCAAATACTAGAGCAAACATCTCCTTCTCAGTCAATCT
ATAATTAGCTTGGGCAAAATCATGGGTCTTACTAGCATACTATATCAAATGGAACACCTTCTCTTTTCTTTGTTCCAACT
GTACCCACTACTACATCGCTTGCATAGACATGAGTTTTAATGGTAGCTCTCAATTAGGAGCAATCAAGATTGGAGCTTCA
ATTAAGTTCCGCTTTAGCACGTCAAACTCTTTCACATAATTTTTATCAAACTCAAATTTCACCTTTTATCAAAGAGACTG
CACATAGTTCTGGCAGTCTTTGAAAAATTCTTGATGAACCTCAGATAAAACCCGCATGCCTAAGAAAACTTCTTACTCCT
TTGACAGAAATTGGAGGTGGAAATTTCTCTATTACTTCAACTTTGGTTCTATCAACCTCTAGTCCATGCTTTGATACATT
GTGACCCAAGTGACATTTTTCCCAATTGAGTGCTAAATTTGTATCTTCACAACGAGCGAGTACTTTATTAAGGTTCCGAA
GACATACCTCAAAAGACTTCCCAAAGACAGAGAATTAATCCATAAATACCTCTACAAAATCCTCTACCATGTCATGAAAA
ATAGCCATAATACACCTCTGGAAAGTGGATAGAGCATCGCAAAGTCCAAATGGCATACGCTTGAAAGCATTATGTGCCAT
ATGGACAAGTGAAAGTGTTCTTTTCTTGAACCTCAAGTGCAATCACAATCTGATTAAAACCAAAATACCCATCTAAAAAG
GGATATTACTCTTCCCCTTCTAAACGGTCAAGCATTTGATTAATGAAACAGACATGATATTGACCCTTTCTTGTGGCATC
ATTTAGCTTTTGGTAATCCATGCAAAGCCTCCACCCAGTAACGTGGATATCAACACATTCTTTTCATTCTTCACCACTGT
CATACCACCTTTCTTTGGTACACACTACACAAGACTTACCCATTTACTATCAGAGATGGGGTACACAATTATGGCATTTA
ACTACTTGTTCACTTATGTTCTTATCATTTCTTTCATTAATGGATTTAGCCGATGTTGATGTTATGCACTCGTCTTGTTG
TCTTCCTCCATATAGATTTTGTGAATACATAACACCGGACTAATCCCATGAATATCAGACATCTGCCACCCAATAACTTT
CTTTCTTTGCTTCAAAATTTTCAATGCTGCATCAATCCATGCTTCAGACAATTCTTCAGAAAGTATCATGAGTAAAGTTC
AATTGTTGCCTACATATGCATACCTTAGGTGCGTCAAAAGATATTTAAGCTCTAATTTTGGTGAGTTTATGATCGATGAT
TTGGATGGAGGTCCCAAAACATGATCTAATGGTTCCTCTTCACCTCTCTAGGCTCCCACAAGTGCCATATCAAGATAAGT
GGCTAGCTCTTGCGCTTTCGCATCCCTAAACCTGTCATGGACCACTAATACCCTTTCTAATGGATCTTTGGAAGCAATAT
AATGTGATTCCATGGTTAGATCCACAACAATGAAACCATACAACTCATAGTCAGATGGCAATTTCAAAGCGCGATAGACA
TTAAATACTTCTACATTATGATGAGCTCTCATGGTAAATGACTAACTGCTACATCATAATGCTTGCCCCGTGGCTAAGAA
AGGTCTTCTCAAGATGAATGAAACTTCAAGACGAGGCTCAAAATTAAGACCATAAAGTCCACAGGAAAGATCATCGACCC
TACCGTAAAGCTACCCAATTCTTTCAACTTTTTGGGTAGTTTATTCTTAATTTTTGAATTGCACTCTTCAGTAAGTGCAA
TTTTTTTGTACTTAGCCAGCCTTCTCGTATTCTCCACTATCTCCTTCGCATACTTGGCGTATTTAGGAAATCCCTATAAA
ATATCTACCAGAGGTAGATTAATGTGAACTTGTTTTAGGAGAGAGAAAGAAACTTATTGAATCATTCATCTTCATTCTAA
TTTTTAAGCTTTTGTGGAATAGGAGGAGGTGGTTTTAATTGAGGAACAACCTTCTCAACATTCGAATTTTGACCAATCTC
TTTTTGTTTCTTTTTTCCACTTACTAATTGAGTATATTTCTTCTTTGGAGCTAGTTCTTCTAATTGTAACCCACTTCTTG
TACCCACAACATTCACTTGTTTTAGGTTGGGATCCGTGTCACCCGTAAGACCTTCTTGTGAATGGAAGTTGAGGTCATTA
GCCAATTGTGTAACATACCTTTCCAAATTTTGAGTTGACATCTGGGTGTTCCTCAAATCCTCTCTAAACTTATCTAATTT
TGCATTAGTCTTACATATCTTTGCATTGTTTTACTTATCTTTGCCATCAGCTGTTTGAACAACTCCTCATTAGTCATACC
CCCTTGTTGGGCACCTTGATTATTACCTTGTCCATGGTTTTGATACTGCTGCCCATATCCTTGTGGCCTGTATTTGTTTA
GCCCTTGGGTCTAATTTTGATGTTGATTTTGATTTCCACCCATGAAAAGTTTGGTTGATTCCCTCAACCTTGGGTTATAT
GCACTTGGGGGTCCTCATGAGGAAGGCCAGTGATCAAATATCTCACTAGGCCAGTGATCAAATATCTCACTAATCTTTTA
ATTATATATGGAGATTTCAATTATTCAAGTCCATGTCGAAGAAGGATAATAACTGCCGCCTCCTTATCATATTCCTCAAA
AACTTAGTATACTCGTATTAGGACATGGATAAATTAATTCACTCCCATTTGACACTGAAAAATTAATTTACCGCCCCTTC
AACTATATAAATATGCGTTTGCTTCCACACTTTCAATATCAGCTTGTGATAGTTCTCTTTTCCATGAAGTTTTGGAATCC
ATTTTTCGATCACCTGATCTCTAGGTATTTTGTTTTCTTATTTTCTTTTGTGATTTGTTTAGTAGGTCATGGAATTGATA
TTTTTTATGGATGCCATGCAATTGATAGTTATCATAACACAAAAATTTGATTTTGAGGTGTGAAAGGATGTGTTTAATGT
CCCCACCTTGAGATCACTAATTTAAGGCATTATAAGATCTTGAATACTTGAGTGTCATGTGTGAAGGGATATATTTATTG
TCCCATTCTTGAGATAACAAACTTGCAGCTTTATGAGACCTTGAATATTCAAGCATAAGGTGTGAATGGATGTGTTTAAT
GTTCCCTCGAGATCACTAACTTGAGGCTTTATAAGATCTTAAATACTTAAACATAAGGTGTGAAGGGATTAATAGTTATT
TTATGGATGACATGCAATGGGGAGTTATCATAACAAAAGAATTTCATTTTGATGTATGAAGGGATGTGTTTAACATACCC
TCCTTGAGATAACTAATTTGCATCTTTGTGAGACCACGAATATTGTAGCATAAGCTATGAGTGGATGTGTTTAACACCCA
TGCATTGACATCACTAACTTGAGGCTTTATAAAATATCAAATACTTGAGTGTAAGGTGTAAACAAATGTGTTTAACATCC
CTGCCTTAAGATCCCAAATTTGTGGCTTTATGAGACCTCAAATATCCAAGCCTAAGGTGTGAATGGATGTGTTCACCGTC
TGCTACTTGAGATTAAAAATTTGAGGCTTTATAAGATCCTGAATGCTTGAGCTTAAGGTGTGAAAGGATGTCTTTAACGT
TCCTGCCTTGAGATCACTAACTTGAGGCTTTAAAAGATCCCAAATACTTAAGCATAAGGTGTGAATGGATGTGTTTAACA
TCCCCTCCTTAAGATCACTAAATTGAGGCTGTATAAGATCCCAAATACATTAGCATAATTTGAAGGGATGTGTTTAACGT
CCCCACCTTGAGATCACTAACTTGAGGCTTTATAAGATCCTGAATACTTAAGCATGAGCTGCGAAAGGATTTTTTAATGT
CCCCGCCTTAATATAACTAACTTGAGGCTTTATAAGATTACAAACACTTAAGCATAAAGTGTGAATGGATGTGTTTAACG
TCTCGTCCTTAACATCAATAACTTGAGGCTTTATAAGATCATGAATACTTTAGCATAAGGTGTGAAAGGATATGTTTAAC
GTCCCCACCTTGAGATCCCTAACTTGAGGCTTTATAAGATCCCTAATACTTTAGCATAAGATGTGAATGGATGTTTTTAA
CGTCACCACCTTGAGATCACTAATTTGAATTTTTATGAGATCCCGAATACTTGAGCGTAAGGTTTGAAGGGATGTGTTTA
ACGTCTCCACCTTGAGATCACTAATTTGAATCTTTATGAGATCTAAAAAACTCAAATTATTCTCCCATTTTATCCACCCT
TCTATTTTATTTAAAGTTTTACCTTCTTTCGTGCACCACTATAAAGAAAAACTAACACTTTTTTTTAATGTAGCTTGAAC
AATGGTTTTCTTTCAGTACTACACTTTTCCATCTTCTAAATTCAAATATCTCATAATTGGAATGAAGTGTAGCAAGCTGG
AGACCAAGCTTTTGATCCAAAATTCTTTAGTTGGTCGTTATGTTGTCCCATGGCCGTAATCGAGGAACACACTTCATATG
AAAAATTGGACCTTTGAATACGACCAAAAATCTAATAAATCATCCAAAAGTGTGGTATGTTGAGAAATCAAATACTCAAG
CTATAAATATCTTGAGCACTCTTCCAAATTTAGGCCGTCTCATGATTCAAGAGGAATTATTGAGGAGACAACATTGCGTT
TGAAGGTGAATATCATTACATTTTGGGATACTGGAATGGTAAGAAGATGCACTTAGAAAAAATGGGCAAAGTTTAAGCAA
TGTTAACATCCGTTATACTGTATTTCCTTCTCTTTTTTACTTATGATCTAAACTCCAGTATTATACAAGCCTTTTGGAGG
CTTGGTGTCCCCAAACAAATATATTACTTACATTTACTGGAGCAGCGTCCATATCTCTTTGGAATTTGCATACTCTCATT
GGCTTGCCAATTAGTAGAGTCCCTCACGAAGAAGTGGTACCTAATGCCACAGAACTTATAGGTTTTGACGACAAGAAAAA
AATATTTTCTTCCTTGAACTTGTTAGTATTTGTTTTTTGCCTTTCATCATTTTAAAGAGGAAAATAATGGTAATATAGGG
GTCTCCTTTAGTGAATGGATACAATTTTGGTGCAAGAAGGATCTCAAATATGTTCTAGCTCCCACAAGAAAGAGAAGTAT
GCTTGACACCTATCATCTACACATAATCCAACATGCGTAATACCAACCAAGATAAACACATGATTAAGTGATCAAGAGTC
GATATTTTCTAAGCTTGGAGCAAAACACCAAAAACATGAGACTTCTATAATGGCCTTTTTGTTGTTGGTTGTGTGCATTT
GTAAATCATTTGAAGAAGGGAATTTCATTTGGCTTGAAACTTTCATGGTAGAAAGCTTAATGGAGAACGGTCGAAGGGCT
AGCCTTATGGTCCCAGTCTTAGAGAGAATCTATCATGGCTTAAATAAAATTTCAAATTCTTCATAGTTAGACCATAGAAA
GTGTTTTCCCCATTCATACATGTTTATAGTTTTCTTGCTTATTACTTCAAGAAATACTATCCGTTTACTAGTGGGCATTC
TTTCCCACGAATGATGATATATTTGGGGAAGGTGGTGCAAAATATTTTGACAAAGACGAGGCAAAAAAGCATGTTCATCG
AGGAGATAACATTATATGGAATGCAACCATGCTTATTAGGCCTCACCTAGCCTATTATATTGATGATAGCAAAACACCAA
AGTTAGAGTCAGCTTATTTTATGTTCCTTTGTTTCAATTATTTCCCATTGAGGAGGGGAGGTTCCTTTGTTATTGAGCCA
TATAGTCTGCACCGATATAATCACCAATTTGGTTTCCATCAAGATATTCCTGACTATTTAGAAAATGATATTTGTGCTGA
GTTGCTCGATGATGGCCTTAGATATCGACGCATTTTCATATCACGTGATACTATGTCTAAAGTGACATTTCATCCTGCGA
TAACATCCACGAAGAAGCTTCACTCTACCCGATATCCATCTTGGTGGGAGAGATCCCATGGAATGTTTATTGAGGATAAA
TTGGATGTTTAGGTGGAGAAAGCTGGGTCAAACTTTGTTACCCTTTTAGAGGATGGAAGTCAAGACATCGAGAAAACGCT
TTCAAAAATTAAGATACACTTGCTCCCCAACATCAAAGTAAGAAGCTTAAATCCTCTAAGGTATCTAAGAAAGAAGTAGT
TCATACTTCTACTAATATAGAGAAATGTCCCCAAATTCTTTTCTCTAGTAAACAATCCTTACAAGAAACATGCAAAAATA
ACAATGATCGATGTTGGAAGAGGCAAAGGATTGACTCAACATGGGCTGGAGCTGTTGATTTAGAAGTGGTAGAAGTCCAA
AGCATTGATAGTCCTTCAAGAGCATTAAACTTTAGAGTGAAAAGGTTTTGTTTCTTAGTCACAAATCTCTTATCTTTGAG
TGATGAATAAATGAATTTTCTAACCCCCTCCTTTTATCTGTAGGTCAAAACTATTGAACATCTATAACACCTCAGAAATT
GAGAAGTTAAAAAGAAATGGAAAAGTGTAGATTTTTTGCATTGACCCTGTGATCTACAAGACAGACCTATGGACCGTAGG
AAATTCTATGGTCGTAGGAAGGGAAGCATAGAACTGGATTTGATTTTTTTGAATTTGAAGTTTCTGAAGTTTGACCTACG
AATGATCATGATAAGATGTAGGAATTTGGACGAGTTTCGTAGGAGTGATCCAAACTTAGTAAACTTTTTGGGTTAAAGGT
TAGGTCTAAAGATAGGGTCTACAAATCACAGAGAGTTAGAAGGCTTGTAGAATGGTGTCATAGGAAGTGAGTGCTCTCGA
GTTCTTACTAAGCTGAATGGAGCAAGGACAAAAAACATCATCTACTTCTCATGACCTAACTTTAAAAGGGTTGACTCCTT
ATTCAAATGAGTGCTCTTGAATTCTTACAAAACCAAATGGAGCTATGTATGTCCTCAAAAGAAAATGCGTTGTGTTCAAT
CACAAAAGGAAGTACATCTTGGGCCTTTGGGAAGAGATTTGTGGCAGACTTTCTAGAACTTCTCCGAATTCTATTTCATC
TTACAAAGAGGATATTTATGAGATCTTCAACAAGATGAGTGAGATGAATTTATTAGATCTTTCACAATTGAACTTGGTGG
ATTCTCTTTTCGAGCTTGCTACTTCCTACGGTCAAGAGCACTCTATTTTTTAAAAAAGGCTAAATGGTCTGGTGGACCTT
TGTACTTGTACTCGTTTGTATTGTAAACCCTTCTACTTACCCCTTTGTCATCTGAACCCCCGAACTGATTTAAACTCAAC
CTGTTGAACCCTTTCAACTCATCGTGACTCTCAATCGCGCTGATGTCACATTCCATGTCAAATAAATTTTGCCACATCAT
TTTTTATTTTTATAATAATTTCTTTTTGGACAAAAATTCTAAAGTTTTGATGCAAATTGTACAAAAATAAAACAAATTAT
TCTTTTAAATTAAAATTTTGGGTCTCCCTACATCAGCTGACATTTTCATCGTGAAATGGCCCAATCACCGGAGAAAGTTG
CCGCTGCCACCTCCTCTTGCTGGCGAGACCACATATACTCTCTCCCTCATCTATCTCCGTCTTCGTCGCACATGATATTA
CAATTTGAAATTACATCTGTGTCCATTCACAGCCTCATTTGAGCTTACAATTTCATCAAAACTGATATTAACATCAATAG
AAGAAAACACTCAAACCTTACTACTCCTAATACTAAACTTGACACCAAAAAACTTGAAATTGAAAAACCAAAATCCAAAG
CTTGAAAGAAGAAAGATCAAGAAATATAAAAATTTCAAAGTTGTATCTACAATTTAAAAGAGAGATAGAATTTTGACTTT
TTTTAAAAAAAGTTTTGCTTCTATAGATATAAAAAGAAACAATTAGTAGCAACAAAAATCCTTCTTCAATTTCGATCTGA
GCTTTCAATTTGGAGAAGTTTTTTTCTTTCGTTTCCAATTATTTTTGTTGTTGAATTTTTTATGAATCTGTAGTTTTCAT
TTGAAACGTGAAGGAAAGTGATATTGCAAGAAAAAATAATAAATAGAGAGGATAGTGATATAGTATGAGGGAGATCTATT
ATTTTTCACAAAGGGTGGATGGGTGGGTGGGTTTGAAGGAGAAAGGGTTTTTTTTTTCTTTTGTTTTTTTTCCTTTTTTT
AAAGTAGGTTATTCTTTTTTACTTTTTATTTAATTTTAGTAACTTTTTAAATCATTTCACGCTCTTATTTCGCGTGTGTA
ACACACATTTTTCCAACTCAGCTAAATTAATGCCACCTAAGACCGGTCAATGGTCAAAGGGGCTTAAAATTTCTATTTTG
TTTGAGTTGAAGTGTCCAGTTGAAACTTTGTGGAGTAGAAAGGTCCAATTTACAATTAGAGTCAAGTATAAGGGTCCATC
AGACCCTTTTGCCTTTTTAAAAAGGCGCATGAAGATAAGAATATGGACTTTCTTTCCAATTCTAAGGAACATCTTGAATT
ATTAAGGTAGAAGAGGGTGAGAAGCAATGGCGAAGCCAAAATTTCAACTGAGTGTCAAAATATAAATAAGTTAAATTGTG
TAGAGGTCGAGGAGTGTCAATATGTAATATATATACACATAAACATATTTTTTTTTCTAGCTATGTAGTATAATTTTCTG
ATGTAGGGGTGTCGATGTGTCAATCGACACCCCTCAATTGTATGTGGCTCCGCCACTGGTGAGAAGGCAAAGGAATTTCT
TCTAACATGAAATCGTTAATGGAGGTTAAGCAAAAGCTAGCAACTCTACCTGGAGAGCGAGAAGAACTTGAAGTTGTTTT
AGAAGTTGCTAAAACAGGGGTTGAGGAGATTCAAGCCAAGATTTTAGCTACCAAGGATAAGATATCCTTGTATGAAAACA
TGAATTTATTAATGGCTGATGATTCAATTCATTGGGAAAAGAAAAGAGAGCAGTTGGAGGCAAGTCGTCAAGATTTGACC
AACTACAAATTACGTGTCGATTACGTTTAGATTAAGTCAAGATTTGACCAACTAAAAATTACGTTTAGATTAGGATATTC
TTTATCTTTCCATTTTTTTTATTTCCTTTAGAATTTAATTGATATTTTTGACAATTTTATAATAATAAAGTTCCTTCTTT
TTCTTCGTCTCATATCATGCATTTTTATTGCATTCTCCAACTTGAATTATTTATTTATTTTTTATAGAAAGCTTTTCAAA
AATTAAATTAATTCCATATTTTGTATGCCAATAAGAATGAAAATAGTGGAAATTTTGTATTTTAAGTTTGGGCATTCAAA
AATTGACTTGTAAATTTTGCGAAATGTAACGCTTCAACACGTAACAATGTTTGAGAACTTGAACTTGCAAATTCGGACAA
TTCGAAGACATCAAATAGCAATTTTCTAGAACTTGAAGACTTCATTTCGTAAACTTGTTTGACTTGAGAGTCTAACTTGC
AAACTTAAAGAATTTGAACACTTCAACTTTCAACCTTGGAGTATTTGAAAACTTTAATTTGCGAACTTGAAGAATTTGAA
GACTCCAACTTGCGTACTTGGAGGATTTGAAGACTTTAACTTGTATACTTGGAGAATTTGAAGACTTCAACTGGGAAACT
TGAAGAATTTGAAGACTTTATCTTGCATATTTGGAGGATATAAAGACTTCAACTTGTTTACTTAAAGAATTTGAAGATTT
CAACTTGAATATTTGGTGGATTTAAAGACTTCGACTTGTATACTTTCGAAGACTTCTGTCATGCCCCGAAGCTACCCCAA
GGGCGTAAACACGGGACCTAGGATCACGAGTGACCCCAAGCTAACCCTGCTGGTATATCATAAGCATACTTATAGATTTT
CTAAAATAAAAATACTGTGCGGAAGCTTAAAACATGATGGGGAATACCCAATACTGTCTAAATACATAAAAACTGAGAGT
TTAACAACAACTGAAAGGTCAAACTCAAGCTAAAACTGAATCTAACTATGTCTGAAATAAAGCCTCTAACTGAGTAGAGA
TGCTAGTACATGGCCAAGCTAAATCTAGGAAAACTAAAACTAAAGACTATGCGTGATCTGAATGCTAAGGACCTTAACCT
ACATCACGAGAAGATGTAGCATANNNNNNNNNNNNNNNNNNNNNNNNNNNNNNNNNNNNNNNNNNNNNNNNNNNNNNNNN
NNNNNNNNNNNNNNNNNNNNNNNNNNNNNNNNNNNNNNNNNNNNNNNNNNNNNNNNNNNNNNNNNNNNNNNNNNNNNNNN
NNNNNNNNNNNNNNNNNNNNNNNNNNNNNNNNNNNNNNNNNNNNNNNNNNNNNNNNNNNNNNNNNNNNNNNNNNNNNNNN
NNNNNNNNNNNNNNNNNNNNNNNNNNNNNNNNNNNNNNNNNNGAGTCCGATGTAGACACCCCATCTAGAGGACCCAATAT
ACCCTGCCAGAGGTATAGAGGCATGACTGACGTAATCACTAAATTGGTGCCCACAAATGGGACTTATAACCTACGGGGAC
ACGCAGTTCTGGGACTATGAGGGTGACTGACCCTAGTCCAACTCGGTATAAAGCCTACTCCCAACTTAATATGTGTAAAT
TATAACACAACTGAAGTAAACTAGATAGCTCAATAATTTGACAAGAAATTCTGAAAATGCAACATTTATTTCTGATAATG
AAACATTTGAAAACTGAGGCATTGTATATCTGTTTATCTATCCTAGATACTATAATTCATGAACTAAAAGAACTACATAA
CAAGGGTTATGAGTTTATGCAAGAATCTACACAAAAATGATACTAAGACATGATAATCTGATTAAGAACTTTACAATAAC
TAAATCATAGTAATTAGCTGAAATTCTAGAAACCCTAGGTCTAGATAGTATGGAGGGAATCAAGAATCTGATTGATTTCT
AGAGACCTAATTGGTTAAAGGAACCCACTAGTGAAATCCCACATACCTGGTGACAAAATTCACAGAGAAATCTATCGATT
TTGGGGCTAGAACTGAAGAAAACCTTGCTGCATTTTCTTGAGGACTTCTCGACTTTTCTCTCTGCTTGGTTCTAAGTTTC
GCCTAATTTTGGTGAATGATGGATTTGGGTAAGTTCTAGTTAAGTCACTAGGCTAAAACTGACCAAAATCACCTAGTTTA
AGGGTTAAACGACCTAATTTAGGGGTTTATCGCATAAGGAAAATACCAGACGACGACTGACTTAAAAGTTTGACGCAGCT
GACCATGGCTCCTCTGACGTACCGTCATAGGGACGATAGACCTTCAAGATGGTCGTGGTCCTTGGTCTAGTGGCTATTGG
TTTCTGGGACGAGCTTCCACAAGTGCCACAAGGGTCCGTCGTCAAGACTACGATATTTTGATGTCTGGACCCCGTGGATT
GTGCCTGGTTTCCATGAGCGCTAGAGAGGCCCGTGAGGTGGTCCACGTCCCGTGAAGGACTCTGTGGTCCACCTCTGCTA
GAAGGGTGCTGAGTTCACAAGTACATCAACGGACCGTGGTCCCTCTCACAGTCCGTGAACCCTGCCGTGGTTCACTAGTT
CTGGTGTTTTTCTTCTGCATTTTCTAAGTCTGGTTTTCGAGGTGTTACAATTTCTCCCGCTTGGGAACATTCGTCCTCAA
ATGAAGTCTAAACTAGCTGGATAGGGAGGGAAAGAGCTACAAACCCTACCACTAAGTACTAGAAACTAATTTCTTACTGA
ACTAAGTTCCAAGTACATGCAATTACACTGAAAATGCAACTATAAACTGAAGGAACATGATACTAAGACTGTCACGCCCC
GAGCCTACACCTTGGGCAGAATTGGTTCTCGATAACCATTGCTGGCCCCAACCGAACCCTTGGCCTAGATTAACTCTTAG
CGGAAGACTTAGATAACACGAAGCAATATCAAAGGATAACTCACACATTAACTTAAAGAAATATTAGACTAGCCAAAATG
GCAACTCAAGTCTTAACATAAACAACTGAAATGGAAAGACTAAAGAACTATAACTATCCGTCTATGAAGCCTCTAAAACT
ATGAGGGATGTCGGGACAAGACCCCTGATCATCCTAACAACTGAAATACTTAAAACAATATGAAAAGGGATCCTCCGGAA
AGCAAGAAGGTTCACCAACTGACTCTGAGTGCTCAAGTGGATCAACAAGGCACTGGATGCTGATCCTGGTTACCTGTATC
TTCATCATTAAATGAGGCAGTCCAAATGACATCAGTACATTGAATGTACGAATATGCAAGGGGAATTCTAAACAATACAT
AAGCTTGAATTGGAATCTGAAAGAAACACTTACCTCAACTTTACTCAAACTCATGGGTACTCAACTCAAATGCAGAATTA
AACAACATTAAGGATGTAGTTTATATGAAGTTAAAACATTAAGAAACAACTCAATATACATATATAATAAAGTAATATAA
CTTTGTGGGAGTTTCCCTAACTGACAACCATCACTATGAGTTATGTGATGATACACGTCTCGCCCACGCTGCCAGAACTG
TCCTATAACCTGCCGGGATATAGAATGCCTCAACTAAGTCGGTCTAGTAGTCTATGCTAAAAAGCACTAAGGAATCATCT
AAAAAGTATGACCCTTTCTACCCGCGATGGCTACATGGTTTATGGAGATATTGAGTTGTCATGAACTCATCCCAACATCG
GTGCTCAATACTACTCCCAAAATACCCAGCTCATATGTTTTAAAAACAATAACTCTTTCTGTGGTTTGAGATAATACTCA
AAAACTAGCTCAAAAGCTCTCTTGGAAATCAGTGTTTCCTCTCTTGTTTAAATGTGAAAACATTTACTCTTTAGGAATAA
TTAGTTCCCATATAATCTTTTTGAGGAAATGACCTTCATTTGTTACTCTTACTTAACTCACAACTCAAGGCTTAATATAA
GTTTAAAACATTTGCGAAAGACTTCTTGAAAAGACTTTATGAACTTTCTAGACTTGACTCTTAACTTTCCTTGAATTTGA
ATTTATGGATTCAAGGTTATGATTCATATTTATGGATGATTCCTAGGTGTTTAGAAGTCATTTAGAGTATTTAGAATCAA
TAGGAAGTGTTGGTACACCTTAGAAGGACTTAAACAGGCTAAACGATGAAAAACTGGTTGGGGCGGAAGAACCTGGCACA
CTGCTAGCGCGCCACGCCACGCCAGCCCCCAAAGTTCAGAGACCACTTTTGGTGCACTTTTGGCGTGTCACCCTAGCCCT
CCTGGCGTAATGGGTGCACACCGTGCCTGCATTCCCCCAGGCGAATCTGATGAATTTTTCCTCTCATTTTCAGACCTTAA
TTCGATTAATTTTGATTCTTTTTCTCAATATCTCTTTTGATTCAGGTACCCAATACATACACACAAGAATCTAACTCAAA
ACAACTCTAATAATCGACATTAAACTCTCAAGAACTCCTCAATCTCAACCCAAATTCAAGAACGAAAGCAAATCTAGAAC
ACCCATCAAGAACATTCAAACTTCCAATCTTTTTAGGATGAATTCATGCTGAAATAAACATGTTTGTCACGTGGGTGAAC
AAACCCAATGTTATGAAAGTCTCACATACCTCGTAGGATTGAATCCTTGGCGAAATCCACAACCAAAATCGCAAGAACTT
GATGAATCTTGAACATTTCTTCTCCTTTCTCCTCTTGAGTTCTTTCTCCAAAAACCCTAGCGTGAATTTCCAATTGTCTA
AACTGAACCAATTCAGTTTATACCCCTAAGTAATTATCAAAAACGAATTTAATTAATTGGGTAGTGAAAAGACCACAATA
CCCTTCTAAAAATCTGGTTTTGACTTTCCTTATCTAGGCAACCCGACTTCAAATGGGAATATCTCCCTCATAAAAACTCG
AAATTGAGAAAACTCGGTGGCGTTGGAAGGATAATTCAAAGATATTTTCTGCGGTATCTTGTAGCACACCTAACTCATCC
CGATCTAGGAGTTATGGTCGTTTGAAGTTGACCCAAAACTTAAACTTAACATAATTTAAACAAATTTCCAGATTTTCATT
CTTTCCAAAAATGACTTTCTAATGATAGCTCTTTCACTTAGAAAGGTGTTGCAAAGACTGAATCTACGCATGAGTAATTG
AAAGACTGTAGAGGAACTATTACCTCAAGTTGGAATGGAATCGGAAGGAAAAAGATGAGGATACTTGGTCTTCATGGTTG
CTTCTGCTTCCCAAGTAGCTCTCTCTACTGACTGACTCCTCCACAAAACCTTAACTGAAGCGATTTATTTGTTTCTCAAC
CTTCAAATCCGATGATCAAGAATTTTAGCTGGCACATCCTCATAAGTGAGACTATCCTTCACAGTCACACTTTCCAATGG
TACTATGGATGCTGGATCACTCACACACTTTTTTAACAATGAAATGTGAAAGACCGATTGCACTACTGCTAGTTCTGCTG
GTAACTCTAACTCATAAGCCACTTTACCAATTCTACTCAAGATCTTGTAAGGACCTACATATCTAGGACTGAGCTTCCCT
TTCTTGCCAAATCTCATCACCCCCTTCATAGGTGACACTTTTAGGAAACTGAATCATCAATTTGTAAGTCTAAATCCCTT
CCCCTTACATCTGCATAGGACTGCTATCGACTCTGGGTTGTCTTAAGTCTATCTCTGATGAACTGAACTTTTTCCATAGC
ATCATGAACCGATTATGGCCCTATTGAGGCTACTTCACCTACTTCAAACCAATCGACTGGAGATCTACACCTACTCCCAT
AAACTGCCTCATAAGGGGCCATTTGAATGTTGGAATGGTAACTATTATTGTAGGCGAACTATATAAGAGGAAGGTGATCA
TCCTAACTACCCTTGAAGTCGATCACACAAGCTCTCAATATGTCCTCTAAGGTCTGAATGGTACGCTCTGCTTGACCATC
CATCTGTGGATGAAATGTTGTGCTAAGATTAACCTGAGACCAAGACCTTTCTGAAAAGACTTCCAAAAATAAGAGGTAAA
CTGAGGACCTCTATGTGAGATGACAGACAAATGAACTCCATGCAACCTGATTATCTCATTAATGTAAAGCTTGGCATAGT
CCACCGCCGAATCTATAGTCTTGACAGCCAAAAAGTGCACAGACTTAGTGACTTTGTCAACTATCACCCAAATGGAGTCA
TGTTGTCTGCGAGTATGAGGTAAACCTATAATGAAGTCCATGTTGATCACTTCCCACTTACATGTAGGAATGTTAATCTC
TTGAGTCATACCTCCTGGTTTCTGATGTTGTAACTTCACCTGCTGACAATTCAGAGATTTAGCCACAAAATCTTCTATAT
CCCTTTTCATGTCACTCCACGAAAAGACTTCCCGTAGATCACGGTACATCATAGTGGTGTCTAGATGAATAGAATACCTG
GAGTTATGGGCTTCTTCAAGAATCTACTGTCTTAACTCACCCACCTTAGGAACACATAAACGACCCTAATAGCAAAACAC
ATCATCTCCCCCTTCAGAGAAAACCTCAACTCTCTGCTGATGAACTGCACCCTTCTGTTGAAGCAGTATAGGATCACTAT
CATGCTTTTCCATAACCTCTGCTACCAATGAAGATTTTGACCCATTCTGAACTATTACACCACCATCTGATATGCTCATA
AGGCGAACTCTCAAGCGAGCATGCCTGTGAACATCTTTTGCTAGTTCTTTCTTTCTTCCTCAACATATGCTACACTACCC
ATAGATAGTCTACTAAGAGCATCTGCTACTACATTGGCCTTACCAGGATGATAAAGCACATTCATATCATAGTCTTTAAG
GAACTCAAGCCATCTCCTCTGGCGAAGATTCAACTCTTTCTGGGTGAACACATACTAAAGGCTCTTATGGTCTGTAAACA
CATCTATGTAACACCATACAAGTAATATCTCCAAATCTTTAGTGCAAAAACTACTGCTGCAAGCTCAAGGTCACGAGTCG
AATAGTTCTTCTCATGAAACTTAAGTTGTCTAGAAGTATAAGCTATAACCCTACCTCGCTGCATCAACACACAACCTAAG
CCGACTCTGGAGGCATCACAATAGATCACATAACCGTTTGAACCCTGTGGTGGAGTCAAAATAGGAGCTGTAATCAACCT
ACTTTTCAGTTCTGTGAAGTTCTTCTCACACTCATCTAACCACTAAAACTTAACCTTTTTCGGAGTTAACTTAGTTAATG
GAGAAGCTATGGATGAAAATCCTTCCATGAACCTTCTGTAATAACCAGCCAAACCCAAGAAATTTCTGATATCTATAGGA
GACGTAGGTAAAGGCCATTGTTTCACAACTTATGTTTTATGAGAATCCACTCAGATCCCTTCGCTAGAAACAATATGCCC
AAGGAAAGCAATATATTACAACCAAAACTCACATTTGCTAAACTTAGCGAATAAATGAGATCTTAGAGAGTTTGCAGGAA
CACCCTCAGATGAGTCACATGTTCTTCCTCATTCCTAGAGTAAGTGATGATATCATCAACGAACAAGTCCAAATACTGCT
TGAACACTCTGTTAATCAAATCCATGAAAGCTGTAGGAGCATTGGTTAGTCCAAATGACATAACTACAAATTCATAATGA
CCATACCGAGTTTTGAAGGCTATTTTTGGGATGTCAATATCTCTAACTCTAAGCTGATGATAACAAGATCTGAGGTATAT
CTTTGCGAAATGACTAGAACCTTGAAGTTGGTCAAACAAGTCATCAATCCTGGGATAGGTTACTTATTCTTGATTGTGAC
TTTGTTTAACTGCCAATAGTAATTGCACATTATAAGAGAACCATCTTTCTTTTTCATGAAAAACACTGATGCACCCCATG
GCGAAATACTAGGTCTAATGAAGCCCTTATCTTGAAGGTCTTACAACTACTCCTTCAATTCCTTAAGCTCAACTGGAGCT
ATTCTATAAGGAGGAATAGAAATAGGCTGGGTATCTGGAAGGAGATCAATTCCAAATTCAATTTCCCTTTCGGGAGGAAC
TCTGAGAAGCTCTTCTGGAAACACTTCTGGGAACTCATTAACTACTGGAACTGACTCAAAAGTTGGGGTTTCAGATCTTG
AATTCTTAACTCAAACTTGATGATAGAGATAACCCTTAGAAATCATCTTTCTGGCCTTAAGGTAAGAAATGAATCGACCC
ATAGGCGCTAAGCTACTACCCTTCCATTCTAAGACTGGTTCGCTTGGAAGCTGAAAATGAATGATCCTAGTTCTACAATC
GACTGAGGCATAACAAGAATGTAACTAATCCATGCCTAGAATGATATCAAAGTCTACCATTTCTAACTTTACATGATCTG
CTGAGGTGACCTTCTGAGAGACTGTGACAGGGCAATTTATGTATACCCGTCTATCTATAACTGGGTGACTGACTGGAGTA
GAGACTAAGAAGGGTTCTGAAAGATTTTCTAGACTAACATAGAAGTTGACTGCTATATAAGGAGTTACAAAGGAAAGAGT
AGCCCCTGGATCTAATAAAGCATAAACATCTAAGTTAAAGATTCGTAACGTACTAGTGACCATATTAGAAGAATCTACCT
GATCCTGGCGAGCCTGAAGAGCATACAACCTGTTTTGGAACTGACAGCCACCTATACCAGATGAGTTACCCTGTGGAGTT
GGGCGACCTACTGGTGCTGCTGAAGTTGTAGACTGAGCCTTACCATTATTGCCTCCTTGACCCTGTTTGGAAGGAGGACA
ATCTGTCAACTTGTGACCAGACTGACCACACCTAAAACATCCTTCCTTTTTTGCAAGACACTCGCCCGGATGATTCTTAC
CACACTTTGGACAAGTTGGGTAGGTTCTGGTGCCTAAAACACTCCCCTGAGACTTAGAGCCTGATGCCCTACCTTTCTGA
TCCTGTCGCAACCTAGAAGATGGAACACTAGCTGATGAAGGTGCTGAAGCTAAAGATTTCTGCTGAAATTGCGAGCGATT
TCCACCACCCGATTTCTCTTGAGAATACTCATAATTTCCTGTCCTAGCCTTTTTGTTCTCTTTAGTCTGTTCCCTAAGTT
TATCTGCCTTAACATGCTAAGCATGAGTCATGAGCCTAAAGATGTTCATATCTTCGAGCAACATAGCATTTCTACACTCT
GTCCTTACCAAATCAAATACCCCAAATAGAAACTTACTCATCTGAGCCTGGAATTGGCAACCATGTGACGAGCATATTCG
AAGAGCTGGGTGAACTTAAGTCCGTACTCTTGGACTGACATGGAACCTTTCCTCAAATTCATAAATTCCTGGGCTTTTGC
GTCTCTCAACTCTCTTGGAAAGAACATGTACAAAAAAGCTCCAGAAAAACACTCCCAAGTCACAAGAGCGACTTCTGTAC
CTCTGTTTTCTTTTCATTGAGTAAACCAGATGTGAGCTACATCCTTGAGATGGTAGGACGCCAACTCTAACCTATTATTT
CCAGTCACTTTTATCACTCCAAAGATCTTTTGACCTCATCTATGAAGTTTGGGGGATCCTCACCAACTTCGACCCTAAAA
ACTCAGGAGGATATATCCTAACAAAATCATGAAATCTGGCTGCCACTGATCCACCACTAGTATTTGCAGAAATTGGAACC
TGCTGGTCGTTCTGGTTGGCTACACTTTGAGCCAAAAACTAGATGGAATTTTGAAACTCTGCATTCAAAACCTCATGATC
TAGGGCTGGAAGAGCTGCGTTCACATTGCATGCATTAGCATTTCTGGGTAAGCTCTATGAGGAGGCATGATTTGAAATGC
ATAACGTCAATTTAGAAACAAGAAGTTAGATCATACCTTACGCACAATAAGAGTAACAAAGACAATGACATTTTCCTAAA
ACACTTCGCAGCCTCCCTCTCATTAGATGTTGTGCACTTCACACCCATGAAAAGGACTCTACTTAGTGTGACTTTTCAGA
CATCCTAGGACTCTTAAACCTAGTGCTCTGATACCAAGGTTGTCATACCCCGAAGCTACCCAGGGCATAAACACGGGACC
TAGGATCACGAGTGACTCTTAGCTAACCCTGCTGGCATATCATAAGCATACTTAAAGATTTTCTAAAATAGAAATACTGT
CCAAAAGCTTGAAACATGATGTAAACTGAAATGATGGGGAACACCCAACACCATCTGAATATATATAAACTAAGAGTTTA
ACAACATTTGAAAGGTCAAACTCAAACTAAAACTGAATCTAACTATGTCTGAAATAAAGCCTCTAACTGACTAGAGATGC
TGGGACATGACCCATCTAAATCTAGCAAAACTGAAACTAGAGAATGAAAGTAGAAAGATAATCATATTAATCGTCCTTGA
AGAATGAGGACTTACCACTGGTGCTGCTGAACTAGTGATCGGGAACTGATTTATGCGTGATCTGAATGCTGAGGACCTGA
ACCTACATCACGAGAAGATATAGCGCTGGGTATGCGTCAATACTTGAAAGGTACTGAGCATGAAAGATAGAATAAAACTG
AACAATGTACATAACTGAACAAAGCATACCAAGCAATGATATAAGATGATCATGATACTATACTGAAAAATACTTAATAT
GAACTAAACTATATCCAATTACCAAGTTTATAACATGTTGAATCTGAATACTGAACTGTAATTGTTAACCTGGGAAATGC
ACTAGAATTTGACTGTGGGAGCTACTAATAACCGACATAAAACCACTTTAGATAAATGCAGAGTCCAATGTATATGCCCC
ATCGAGAGAACCCAATATACCTTGCTAGAGGTATAGCGGCATGGCTGGCGTGATCACTAAACTGATGCCCACGGAGGGGA
CTTATAACCTACAGGGGCACATAGTTCTGGGACTATAAGGGTGACTGACCCTAGTTCAACTCGGGATAAAGCCTACTCCC
AACTAAATATGTGTAAATTATAACATAACTGAAGTAAACTGGATAGCTCAATAATCTGACATGCAAATCTGAAAATGCAA
CATTTATTTATGATAATGAAACATTCGCAAACTAAGGCATGTATATCTGTTTATCTATCCTAGCTAATGTAATTCATGAA
ATAAAAGAACTATATAACTAGGGTTCTGAGTTTATGCAAGAATCTATGCAAAAACAATACTAAGACATGATAATCTGACT
AAGAACGTTACAATAACTAAATCATAGTAATTAGCTAAAATTCTAGAAACCTAGGTCTAGATAGTATGGAGGGAATAAAA
AATCAGACTGAATTCTAGGGACCTATGGGTGAAAGGAACCCACTAGTGAAATTCCACCTACTTGGTGACGAAATTCACGG
AGAAATCTTTCGATTTCGTGGCTGGAACTTAAGAAAACCTTGCTGCGGTTTCTTGAGGGATAGCTCAACCTATCTCTCCG
TTTTGCTCTAAGTTTAATCTAATTATGGTGAATGATTGATTAGGGTAAGTTCTAATTAAGTCACTAGGCTAAAACTGACC
AAAACTACGTAGTTTAGGGCTTAAAGGACGTAGTTTAGGGTTCTGACGCATAGGGAAAAGACCAAATGACCCCTAACTTA
AAAGTCTGACGCAACTGACCACGACCCCTCTGATGGACCATTAAAGGGACCACAAACCATCAAATTGGTTGTGGTCCTTG
GTCCAGTAGCTGTTGGTTTCTGGGACGAACTTCCATGGGCGCCACCATGGTCCTTTGTCAGAACCACGACCCGTGAATGG
TTCTGTGGTCTGACGTCTGGGCCTGGTGGACTCTACGTGGCTCCCACGAGCGTCAGTACGGCCCATGAGGTGGTCCACGA
CCCGTTAAGGGCTCCATAGTCCACCTCTGCTAGAACGGTGCTTAGTTCATGGGTACGTCAACGGACTGTGGTCCCTCTCA
CGGTCTGTGAACCCTGCTGTGGTTCACTGGTTCTGGTGTTTTTCTAATGCATTTTCTAAGTCTGGTTTTTGAGGTGTTAC
AACTTCGACTTGCAGACTTGAAAGATTTGAAGACTTCAACTTACGTACCCTAAGGATTTGAGGACTTCAACTTGTGTAGC
TGAAGGATTTGAAGACTTCAACTTGTGTAGCTGAAGGATTTGAAGACTTCAACTTTGTCACACCCCAACCTTAGGTGAGG
CGAACAAGTACCATATGAACACATGCTTTACAAGTTACCTATGATGAGAAAGTAAACTACTATGTTGATAGATTTACTAA
TGAGAAGCTTCATATACAACACATGTCGACCAGCTGAATCGATACATGTGACAAGTGAAACTATGAATACAGATGATAGC
TTTACAATGTCTACAAAGCTTCTACTGGAATCTGTGGCTGTACCACTATGAAAATACGCATAGTAAAGACTCGGAAAAGC
CCCGAATCAACTTGGAGCTCACCAAAAACTTCTGAGTATCATGTGCTTCTATTGGGGAGATCTACTAGTTGAGTACCTGT
ACCTGCAGCATGAAATGCAGCTTCCCCAATAAGGGACGTCAATACGAAAGAATGTACTGAATATGTAAGGTATAATACAA
CCATATGTAAAATGAGAGCTCAAGTGAAACCAAATACAAATAGATAAGGATTTGAGACCACCTTTGCTTATACTTGTGGA
ATCTTGTATGTTACATTCTTTTCTTTACTTTTCTATGCGTTATAATTTTATAAAACATATGATACAATGACCAGATGATC
AGTGGTAGTAGAGGATGACCCATGCTAGGCATTTTAACCCATGGGATGCTGTCCTCATAATTCCACAAATTGGGATCGAC
CCATGCTAGGCTTTCGCCCCTCAGCTGCCACCCTTGTATATCAATTGGGATCGGCCCATGCTAGGCTTTCGCCCCTGAGC
TGCCACCCTTCTATACCAGTTGGGATCGACCCATGCTAGGTATTTGCCTCGAGGCTGCCACCCATAATTATATAGGTTGC
TTCACTTAGATTCTTTAATCTTTGAGATTGTTATTTTGATGTTCATAACTCTTTTGAGATTGTTCTTTTGATGATCATAA
CTCTTTTGAGATTGCTGTTTTGGTGGTCATAATAATTGTTGAGATTTGGAACTATAGACCAGTAGCAGAAGACATGAATA
TGGACTTACGATAATAACATTGACATGGGAAGCAAATGTGACACCAACGTAATACTTAGGAGCTTATATGACTCAGTAAG
CATTTTGACATCTCAAATTGAAGCACATATCAAGTGAAGACATTTAACACTCAGCCAAGAGATTTGAACTCTATATGATA
GCCAAATACTCACTAACTAATATCAAATACAAGGTATACATGAACGTGGAGCCAAGGGAGAATGTGGGCATATTCAACTT
AAGGATGGATACATATTCCAAGTAAGTACATATAAAATGTACAATAGAGCAAGTAGGGATCTTGTGAGGTAACATTATAG
TCTAACACAATGGGAGTAATAACCAATAAACGGAACATATGAACATGTGAAAAAATGACATATATGAGGGAATAGACAAT
TGAAGCAAGTTGGCAAGATATGGGCAGATTGTATATCCAACATATAAACATATGTACCATGTGTAATCTAGGTTACGTGC
ATGCTAATACTTGGTAGAGTAATCACATACATTTAGTAATAAACTCATATCAGAGTACTCACTTTAATGCTCTAGGGAGT
AGGAACTGCAACTATGGATCAGTCACTACCAAGGGCACTTAGAAAGCTTACTTTGTAATACAAGTGTTGGATTCATGCCA
AAGAAATAGGAAATCAAATAGCCTTACATACCTTGCTATACAATTCAAAAAGTATGACTTAAGCTCCTTCTTTTCAGATC
ACTAATCTACAATAAAATAAGTTGTAAGACTAGTATTAGTAGCTAATGAATCAATTTCAGCTACTTGATCTCACCAAAAT
AGTAACCAAGCAGTAAGCATGTAGTTTATCTAGACAATGTTTTCTTTCCTTCCCTTTCCCTTTAATCACATTTATATACT
GTACAACCTTCGTATCAAGTCCTCCTCAAAACTTCCTGCAATATTTAAGTCCTTTAACGTCTCCATAACTTCCCCGCACA
TCCAGTCACATCCCTTATTATACATACATAAAACAATCCTTAAACATAATAATGTAACATAAGAAATATGAATCATGGTT
TCTGATCACCAGCACTCGAAGAGCTAATATTACTTTTGAAGTGCTCAAACAAGCTCATAACTGAATTTGAAGGGGACTCC
TCTCCATGGCTGTCCCAACATGCACTAACCACCAGAAAATCCTCCCCAATAATACACCATGTAGAAGGAACATTTACAAC
TCACTTACACATACCAAATGTCCTAATTAACTCAAGAACAAGAGGGAGAAAATTACAGTAGCTTACCTTGCTGGACAGAA
TTACCACTTGCTAAGACTTGGATTCTTCAAGGTAAAAGTTGTACTCCTCAAATTGTATTAACTTATACCTTCCAATAGCT
TGAACTCCCTTATATTCAAGAGCCCTAATGGTATTTAATGGCTGCTATATGATTATAAGAGAGAGAAGAGAGAAAGCTCT
AGAAATCAATTTTTTTTGTCAAAGTAAAAATGGTTGGAAAAAGCTGATATCAATCCCTTTAAAAGGGACCTGTTTTGGCC
GACCTTCTCACTCATTTTGGGCCATAAATTATCCAGTAGGTGATCCACCTACTTGGACTTTTCACTTGGGCCTTTTTGGA
CTTAAGCATATTGGGCCTTGGCTATCCATTTTCCCCTTATTCTTCTATTCAACTTGGGCCAGATTAATGCAAGTAGGTGG
TAGTGTACTTGGCCCAATAACATTGTCAAAAAAGTCTTAGTAGGTGATGCACCTACTTAGTCCCTTTGGCTGGTCAACAA
GTCAAAGTAGGTGATGCACCTACTTGTCACCTACTAGCTTAAGTGTAGTCAATCAAGCACCTCAATATTTTATTCCATTT
CTAGACTTTAATATCTTTAACTTAACTTAAAACTTATATACAGTATGTGACTTTAAACTTTAGACTCAAATACCACCTTA
TGATCTCAAGTTTAAATACTTCCATTGATTTCAACTTAATCGGGTCACATTAAAATCTACAGACATTTCACTTTAAACCT
ATTCTATTGTCACTAGTTGCATAGGAAACCGAGTCCATAACTATACCACAAGGAAATTTATAAGCGTCATATAAATAGAA
CTAGTACACATAGAATACGGGGTGGTACAAACTTATGGACTTGAAGGATTTGAAGACTTCAACTTGCGTATTTGAAGAAT
TTAAAGACTTGAAGTAAACTGTTAAAGAATCTCATATTTTATAAGGGTTTGCCCTTGAACTGTTGAAATTTTGGAGGTGT
ATAATCGATTGACATTTTGAAGTTATCAATTCTTACAATGTATGGCTTGGCATACATATGAGAAGACTTGGTGGAGACTT
CATACTATTCTTTGATTTTCTCTTTGAAGAACTTCTTCAAGCAATCGAGTGGGATAATTTCTTTAGAAGAAACTGACATC
TCCTTGACAAGCGACGTTCTTTTGCAAGATTTTTGATCTGTTGAACTTCAACACCCTTTCCAGGTGCATGACTGGCTGTT
CGATCTAAAATTCCTTCCATCCTATCTATCAACTTATTAATTCAAGACTTTTAGTGCTATACATGCTTTGTTAATCCTTC
ACCCGACTTCGTCAGATTAGCAAGTTGTTCATTAGTGGAAGAAGCATCAGTTACCATACCTTGCATGATCATTGGGGATA
GAGAAGAGTAGCATGGATTGTCTTTCAAGATGATATTTAATGGACTTACATTATGTAATGCATGTGGAGAAGATTCATTG
GTTGAATCATAGTTCCCATTTGTGGTAGAGTTCTTGGAACCATATTGCTTAAGTAGAGCTAAGGTCTTCTTGATCTTTTC
AGTAGCGGTGCTTCCTGCTTCTACTGTATTTGTGGAGGATCTTGATCCTTTTGGAGTGGAAGACACAAAAACATGAGTTG
ATGTGGACAACACTTAAAGTGTTTGTTGTCCCAGAATAGTTGTCTTGCTTCTGCCGATAACACCGAGGATTCTTTCAACT
TCAGCTAAGAATTTGAAGTTAGTGGCCTTAAAGGTAATTGATTGAGAGTTGATCTTCTTTGAAGTAATCTCAATATTCTT
TGATTCTTGAAAAGTTGAGATGAGAGGTAAAAATTGTCCCACTGGGCGTGCTAGAATTTATGGACAATAAAATTCGCACT
GAAAAAATAATAATTAAGTACATAGAAGTATCGCAACAATCCTATTTATTGATTTTAAGAATAAGTGTTACAATCTCTAT
GATTACTCTAGTTCATCTTTTCATAAATAAATTCAAGAGCTCTTGAGCTTGATCTTGAATCTTTAATTTGTTCTTGAACT
TGATCTTGGATTCAAGTGTTTTGGAGCATGTTCTTCAATCTTTGATGAACTTGAACTTGTATTTGATCTTGATCTTGACT
TTTACTTGAATTCAAGGGATTCAAGCTTGTTCTTGAATCCGATGGTCTTCATCTTGATTGTTCTTGAACTTAAATGCTTG
AATTCTTGAACTTGTAGAGAAATCTCGTGGCTTCATATCCACGACATTTCTATGGCTTCTTGTTAGAATTCTGGTCCTTT
TTTTTTGAATTATGAGGACCCTTATTTATAGTTTGTGAATAGAGGAGTTGTGATAGGAACATGTTTTCCTTTGGCCAAAC
AAATTTAAGTAACCTCGCATATGAGCTGTACGAAGTGGGCTTCTCCTTTTGACACATGAAATCATCCTATTGACTTCTTT
TCTTGGCTTGGCATGCCATATCATTTGACATGTGGCCCTAAACTAGGCCTCTAGGATGAAATGACATTGGGCTTCACAAA
TTGAGCTTATCTATCGTATCCCAAATAAATTAATTTGGACTATTTAAATCCATATTTATCGGACTTAAATAATTAACCCA
ATTATATTATTCCATAATATTTATTTGGACTAATATAATCATGAATCTAATGTAATCCAAATGAATTTATAAAATTTATA
TTCAATAAATTTTAAATGATTACACGCAATCTAAGGTTTATTATAAAGAATCAAATCTCCATTTTCATATGACCCACCCA
TAATAGAATTCCAGCAATCCTTTTCTTTTCGTGATCAAATCTCCATTTTCATATGACAATTGTTTCTATTGAGATAGGTC
AGTGAACTCAAAATTAAAAGGTGACTCACTAAATGAGAAAGGTGACCTTGCTAATCATCGCCGAAATCAACAGTGCAAGG
AGAAAAATTGAAGGCTGCAAAGGCGAACGAAGGTGGTATGAATTCTGAATGATATACCATTACCTGTGAGACTCGACACG
ACTCTTCATTGAGGTTTTTTTTAATTGGTTTTAAGAGGATATTTGAGCATTATAAAAAATGGTTGTTGCCGGGAGTGGTG
GTTGAGAATTCTATTTGAGAAATTAGTTTGTAATGTTGTTTAGTTGTAGTAGATTATTGTTTCATGTTGTTGTTGGATAG
GTCTTACACAAAGAGTGACCATGGTAGTTACAATGATAGTCACTATGGTCAAAACAACAACATAGGTGATTTGAATGATA
TGCACGTGAATATTGTTCAAACCACAGGAGCCATCTGGATACCTCCCACAGCCGGAGAGTTGTGTTTCACATAATCATAA
TAATGCTACAATTGCTCCAACTAAGAGGAATATTTGGGGGTTTAGCTCATGAAGATCTCCATGACCACCTTAGGAATTTT
ATAGTGGTGTGTGAACTGTTTGTGTTCCAGAATATCTCACAAGAGTCCGTGAGGTTGAGGTTATTCTCATTCTCTTTGAC
AGATGAAGCTTCAAGATGATTGACGGAATCTCCAAACGACTCTATCACTTCTTGGGAAGAGTTAAGTGATACATTCTTGG
AGAGATTCTTTACCCCGCTAATGATGATGAAACTTAGAACCCAAATCCAAAATTTCAAGTGCATTAGATGTGAACCTCTA
TATGAAACTTGGCTGTGGTTCAAGAAACAACTGTTGCAATGTCCAATACCGGATGATTTGCTGCTGCAAAACTTTTATTA
CAGCCTTGATTCAGTTAATAAAAGTATGGTAGATTAGTTAGTTCAAGGATAATTAATGAGACAACCATATGATGTGGCTG
CTTTATTGCTCGATGACATAACCAAATCAAGTCAAGCATGTCATACTAGAGACGATCATGTGCCTACTCTACAATTGGGA
GTGATCAAAGAAAATATTGAGAAAACCCATAAAAGAGAAGAAAACCTGACCAAAATGATGACCCAACTCATTTTTTTTTG
TCTAAATATGTCATGGGAGGTGGACTTAAGTCGACAAATGCGATCAGAACCAACAGCCGGCAGTGCATGGATGATGCCAA
TTTTGAGACATTATCAATGAAGAATTTTAATATTTGGGAAACTAAATGGATGTTTTTCACACCAATTATCAACGACAAGG
TGATAACTAATGATGGAACAAGGATAGAGATAATGGTTAGAAAGATTGACGAGGTAAAAATTGGAGAGATAGGGAGGCTA
ACAAAAATAAATATGTTCCTCCCCATGATTGTCAATGACCAGAAGACCCAGATGGGCAAGAAGGAAGTCGAACCAAGGAA
ATTCTCACAAAGATGTTCAATAAGGTTGAAGGACTTGAAAAATGACTTCTCTACTTTATCTCAAACTGTGACCTCTTATT
GTGTATCTATCAACCGGCTGGAGNNNNNNNNNNNNNNNNNNNNNNNNNNNNNNNNNNNNNNNNNNNNNNNNNNNNNNNNN
NNNNNNNNNNNNNNNNNNNNNNNNNNNNNNNNNNNNNNNNNNNNNNNNNNNNNNNNNNNNNNNNNNNNNNNNNNNNNNNN
NNNNNNNNNNNNNNNNNNNNNNNNNNNNNNNNNNNNNNNNNNNNNNNNNNNNNNNNNNNNNNNNNNNNNNNNNNNNNNNN
NNNNNNNNNNNNNNNNNNNNNNNNNNNNNNNNNNNNNNNNNNNNNNNNNNNNNNNNNNNNNNNNNNNNNNNNNNNNNNNN
NNNNNNNNNNNNNNNNNNNNNNNNNNNNNNNNNNNNNNNNNNNNNNNNNNNNNNNNNNNNNNNNNNNNNNNNNNNNNNNN
NNNNNNNNNNNNNNNNNNNNNNNNNNNNNNNNNNNNNNNNNNNNNNNNNNNNNNNNNNNNNNNNNNNNNNNNNNNNNNNN
NNNNNNNNNNNNNNNNNNNNNNNNNNNNNNNNNNNNNNNNNNNNNNNNNNNNNNNNNNNNNNNNNNNNNNNNNNNNNNNN
NTTGCCTTATTTTGAGTGATTGTGAGTCTTTTGTGCATGATTTCTAAGTTTTAGGAGTGCTTTTGCTTGGTATAGCTATC
GACCCAACCCCATTTTCCTGTTAGTCTCACGTTTTGCTTCATACTTAGGTTGGTTTTCGATTTTGTTGAAAGATTTGAGC
TTTAAATTGCATTATGTGTATGGGCTTGAAACCATTTGATGATTATGATTGTTGGATTTCATTGGGTAGCCCTGTATTGT
GTGTATTGAACTGTGCCCATAAATTAAATGTCTGTGTACTGCCTATAAATTGCGAATATTAAATGTGTTGGTTAAAATGT
GAAATTAAACTAATGAATTTGATGGGTCCTGAATTGATTTGATGTGGGTGAAGTCTAAGTACCCAATATTGACCTGATTG
CAATATTTTTCCCAATGATAGCCAGAGTGACGACTTTTCTTAAGGGTAAATTGTCAATTTGAGCAATACTTTGAAAAATA
TACGGGAAATCTGATTACCCATGAGTAAATATGCATATAGGTGGGTTGTAATTATCACACCCCTATTTTTTCAAATGAAA
GTTTTGAAGAAAAGAATGTTTCCAATTAAAGTGACATTTTGAAAAGGGATTATTTATTTTACAGAGTCGCCACAAGAAAT
TGAGCTTTGGTGTTCCAAGTCACCTTATTTAGATCCCTAATCAAAAGAAAACTGACTCTTCATTTTATTGGTCTGTGAAT
TAGAAATCCAGGTAACAAATTTTGTTAACCTAAGGGAAGGTATCAAGTATTCCTTGAGTCCTATAGTTCTAGCACAGTCA
CTTTATTGACTTGTATTTGATTTAGATTAAATTTTGGATACATATAGTTTATTACCTTTAAAAAATACTTATTATCCTCC
TTCTTTGATTTATTTTAAAATGTCTAATAACTGTCTTATTTTATTAGTGTGTGGTGTAATGGTAGCAGTGCTTTCCAGCC
TTGCCACAATTATTTATTTATTTATTTATATATTTATATTTCGTGTGTAAAATTTGGATAAAATTCTTTAGATCCTAATG
TTTGCCCCTTATTATTATAGGCTGAATCATGCTCCTAACGGTTAATTTAAACAAATGTAATTAAAAATCATGAAATAGAC
CATTAAGAAATGAACGAAATGAAATCACCTTTTAAAAAAAATGTAAATAAAATATTTTTGGTTATATTAATGGAACAATA
TAAAGATGATATATGTGGCAAAGTGCACTGGAAACTAAGCTAACATAAATACCTCTTATTACCAATAATATAACACTAAT
TTACCCATTAAAACTTAGGAAGTGTTTTACTTCACTTTATATTGAAAACTAGACTTAATAATGAACAAGTATGTCTTCAC
AAGTTATTATTAAAACATGAAAGATTAATTTCAATAAAATATATACTTACTATTATTGTTGCATCAAGAAAATTAATAAA
CTAACAAAAAATTGAACGAAAATCATACATTATAAAAAGTAAAGAATTTATAAATTCGCTATACTAACACACATGAAATA
AGTTAAATGAACGTTAAGAAATGGACCTTTAATATGAAGCCAAAGCCTTCTCCAATGTATTGAAATAGAAGATAAAAAAG
TAGATCACAATAATTTCCAATTTGTTTGCAAATTCATGAAAGGAACAAAGAATCAAATATTGATTGACGCTACAACCAAA
CCTCAAATAGAAATCTCACTTTTTTTCTTAGTCCGTATGTATATGGTGTATATATGTGGGGGTTTTTCTTTTTTGTTTTC
TTTTTCTACTGTTGTGCGTGTGTGTTTTTAGGATAGAGTTATTTTCCTTCTTTTTTTTTGTTCTGCGTGTGTCTCTGTGT
TTCTTTTTGGTATTTTTGATTTTATTTTTTTATGTTGTGTTGCTGATCGATCCCCCCCCCCCCCCCCCCCCCCTTTTTTT
TTTCGTGTGTGTGTTTTGGTATTGTTTGGGGTTTTTTTTGGTATTGCTGTGTATTTTGTTATGTCCTCCTAAGTGGGCAG
ATTCATTGTAGCATATATAGGTGTAGTAAGTAGTAAGTGGGGAGTGAAATTTAGAGTAGTGGGGTGGTGAGATTGAGGTT
AAAAGTTGAGTGAGATAATGGGTAATGGGCGAAGAGTTATGGTTTAATGTAGGTGATTTTTTTTTTTTTTTTAATTCGAC
TTTTAGTTTCTTCTGTCCTTTAAAAAAAAATAAAATATAAATATAATGGTAAAAGTATTAGCAAACTATTTTGAACTAAT
AAAAGTGTACCAAAATTTAAATAGCTAATTTAGAAATATAATTAAGAAACGCTAGCTTATTTATTAAACCTAAATTAAAA
GAAACATATATTTTTGTAAGTTTTCATTTCTTTCTAAAACAATTGAAAATAAAATTTACCTTAAAATGTGATTCAATTTT
TGCAGTTTTCAAATCATATAAAATAAATTTAATAAAATAAGATAAAAACCAAAATATTTAAATTTTAGATTTAAAAAAAA
AATTAAACACTAAAAATAGTGTAAATTCTTAATAAGTTTGATAAAAAAAATTACATGTCTATAGTTTGCCCCTCTTTGAC
TGGAAACACGAATAGTTTGTAGACAAAGAAGTAGACAACGCGACAAGTTTTAACCGGACTCTTATTTGAAAGAAAATATA
TGGGACCGAGTCTTGGTTTTGGACATCCTACATATCCCGGGATATAAGGGAAGCAGGTCATATGTCGCTCAAGGAGATGG
AATGATGAGTTAAAGTCAAGTGAGGTCCCTTCGAGGCTCAAGTTCACGGCTCCTATTTTTACATGAAATGAAAGAAAGAA
AAAAAATCAAAACAAAATACAAGTACAAGATCCTATCTATGCAGCTTTATTGAATCTTGACTTGGGTCTTCATGCTTCCC
AAGTTGTGAGATATTCATTTTCATCTTGAGTGATATGGAAGGTTAACTTGTTCTCTAGGTAGGCTTTTACTACTTGAGAA
AATTGAAATAGAATTGGTTCTTAAGTGAGCTCCTACTACTTCAATGGAAAATGAGCTTGAAAGTTGACTCCTTTCCAAAT
AAGATCTTGAGCTCAGAATGTGGATTCACCTTATTCTACAAGTGGATCCCTAAAATTAAAATAAACAAAAGTAATAACAC
AATTTTTTTTGCCCCAGTTTATAGTAAAGAAACTTTTGTGAGAAATATGGTGCTAAGCTTTGAATCAAGACTCTGAATGA
CTTTAGCTTTGTTGCAATGCATTCTTCAGATGGCTTCTAATGTATAAATAAACTCCCTTTTTCATGATGTTTCAGTTAAA
TTAAATTCGATCATACTAAGTCTCGTTGTCCCGGAGGGTCCTGCTATACTAAATCCCACTGTCCAGGACGGTCCTGCTAT
ACTAAGTCCCATTTTCCAGGATGGTCCTGCTATACTATGTCTCATTGTCCAAGAGGATTCTGCTATACTAAGTCCAATTA
TGTATGAGGATCCTACTAATACCATTGTCCATGAGGGTCCTACTAAACTAAATCCCATTATGTATGAGGGTTCTACTAAT
CCCATTGTCTAGGAGGGTCCTGTTAAACTAAATCTCATTATATATGAGGGTCCTGCTAATCTCATTGTCCAGGGGGGTCC
TGCTAAACTAAATCTAATTATGTAGGAGGGTCCTGCTAATCCCTTTATGTATGATGGTCCTGCTAGTGCCAATTATCCAA
GAGGGTCTTGTTATACTATGTCCCATTATCCAGGAGGGTCCTGCTAGTCTCATTATCTAGGAGGTACCTGCTAATGTCCC
ATTATCCAAGAGGGTCCTACTATACTATGCCCCATTATCTAGGAGAGTTCTGCTAGTCTTATTATCCAAGAGGGTCCTGC
TAACGTCTCATTATCGAGGAGGGTCTTGCTTTACTACGTCCCGTTATCCATGAGGGTCCTTCTAGTGTTCCGTTATTCAG
GAGGGTCCTGCAATACTACGTCCCATTATCAAAGAGGGTCCTACTAGTCTCATTATCTAGGAGGGTCCTTCTAATGTCCC
ATTATCCAGGAGGTCCCTGGTGTACTGCGTCCATCATCCAGGAGGGTCCTGCTAGCCCCATTATCAAGAAGGTCCTGCTA
CTGTCCCATTATCTAAGAGGTCCCATGGATACTACGCCACATTATCTAGGAGGGTCCTGCTATAGCAAATCTCATTACTT
AGGAAGCTATTTCTGAACAAAATCATCAAATAAAATCACCACAACATTTATTTGACCCCTATTTGCACTAGAAAATAATA
TGTAAGCTATAAACATGAATGAGAAATACTTGCACCAAAAGAAAAATGCAAGACATATGCAAGTAGGGTGTTTGTTCTCT
TCAAATGAAATATGATAGGTTGTTTGTTCCCTAAGGTCAAAATGCAACTAGGGTGTTTGTTCCCTAGAGATAAGAAAACA
AAAGGGTGTTTGTTCCTAAAATGTCTTTCGGGTCTTTGTTTCCTAAGGTGAAAATGCTACTAGGTGTTTGTTTCCTAGAA
ATCAAAGTTGATAGGGTGTTTGTTCCCCAAAAATCCTCTAGGGTGTTTGTTCCCTAAGGTCAAAATGCAACTAGGTTTAT
TTTTTCCTCGAAATGAAAGATAGGGTGTTTGCTCCCTAATTTGCCTTTAGGGTGTTTGTTCCTAGAAATGATAGTGATTT
TATTATAACACATAAAAATATGCCCTTGTTTTTGAAACTGAGGAACTTTGAAAGTCTTTTTAATTTATCATTTTTTCGAT
TCTTTTTTTTTTTTTAAAAAAATGATCCAATTTCGATCTTTCAAGGATATAATATTTCATTCTATGAGACCGAGCCCCAT
TGTAGGACTGCCTAGGTATCTTGTATAGCAAGAATCATGTCAAACGTATTACATATATCAAAGATTTTCTCCTTTTTAAC
ATTTTTTATTTATAAAAGTTATCTTTAAAAAAGAATACAAGAGGATGAAGAGAAAGAAATCAATTCAGGCTTGAGAATGT
TTTGACTTCAGTTGGTACCAATAATTAATATTATGCATATGAATCACCTTCAACTACTTTTAGACTAATTTGAGGTCAAC
TTTGAGTAACCCCTATAGTTTCAAATGGTATCTCAAATATATTTAAGTATTTATAAGATCAGTTCATCTTGCATAAATTG
AGGGATTAGAAGTATTCATATCCTCATGTTTCAAGTGCCCTCGGAATAAATGAAGTCATACTTCACACAATAGAAGTGTT
TTGTTCTTAGGACGTTTCAGAAGTCACTCACACTCAAAAAGATGTTCAATCCATGAGATTGAGATACCATATGTTTGATT
CTCAGGTAAATATCACTAATGTGAGAACACTCAAAGTAGGATCAAACAGGACATGTCATTGGCTTGTATTGTAGGCTTAT
GGAAAGGTAGGATATTCATTTGGTTAAAGTGATCATTTTCTCCTTAAAAATTGCACTCTACTCTCAAATGTTTTTCATTT
TCGCTTTAATCTTTGTTTTCTTGAATGATTCTCCTCATTTATTTTCTTGTTTTTTTATTATCATTATTCCCTCCTTTTAG
TTGGAGGTTTTTTTTTTCATTTTTTTCTTTCTATCTTTTCTTTGTCTATGTATTTTTTTGTACTTCCACATATTTGACCT
TTTTGTTAGACAAATAATAGTTGGAAATGTAATTGAATAATAAGATAGCTTTGAGGCGTGTAATCACTTTCTTTAAAGAG
ATATAGCCCATATACATATCGGGGTACATACAAACAATTCTCTTCAAGGATACAACAAAACACTTTGTTTATACATGTAG
ATTTTTCTTAGGCTACTTCTAGAGAATCCTTATATTTATAGAACTTAAGAGATGACTCTTCATTAGAGTCATGTTCTTTC
AGGAACAGATGAATTTTCATAAAGGTCATGTTCTTTCATAAATAAATGACTTTTCATAATGTCATGTTCTTTCACGAATA
GATGTGTCTGCTCAATTTAAGACCTCTATTTATTATAAAATATCCAACAATTCCCCACTAGTTTGTAATATTTCTTATAA
TATAATGCATACCAAAGAGTAGGGGTGGCAGCATGGATAATTAATATAGGCATCCACTCATATTTACCCATTTTAAATGG
GTTAGGTATCCAACTCATTTAAAAATGGGTAAAAACGAATAATACCCATTTAAAAGTGGGTAGTTGAATGGATAAAATAG
GTAAAAGATGTTCATTCACACAAAAAAAGTGATAAAGGGTGGGGTAGTAAGGATTTTTATTTTTTTTAAAAAAAATTCTA
TAAAAAAAATGAAACTTTCTTTTACATTTTTTGGGGATAGGGGGGGCTTGGTGGGCTGGTAGGGTTAGGGGGTGTGATGA
GGGGTTGGTATGGGAGTGGGGTGCTAAAATGTCACGACCCGAGCCTACACCCCTGACGTAACACGACGTACAAGATTCCA
AAGAGCCTCATACAAGCCCCATAACATTCATAATATAAGACATAGGAAAATGGTACAAAATTTAAAATCTTTAATCCATA
CAATCAAAGTCTTTATTTAAAAATAGCAGAAGTCTAACTTGGTCTCACTTGGCCATCTACTACAACTTTAGAATCAAAGA
TAGGGTCACAACCCTTCAACATAGTCCAAATCGTAAAATGACATAAAAGAAACTAGAAATGATAACTGTCGTCCTCAAAC
CATGAGGACTCACCAACTAGCTTTGGAGAGAATCAATCCAAGCTTTGAACACTAGAAGTCACTTTCAGATTCGGAACTTA
CACTTTGTAGAAAAATAGAAGAAATATGGGTTAGCACACAAAAATGTACCAAGTATGATAGCCATGCAAAAATCATGCTA
AAAAGGACATTTTGGTTGAAAACCATGCTTTATGCCAATTTTGAGAAACATCATGAACTTTAGAAAAAAGGGCATAAGAT
ACAAGCATAATCATCATGTAAGTCATTATAACACATTAGAACCATCATCTTAAGTAACCCTAAGTTATACTTGTGCAATG
TAGAATGACATCCCATACTACCATTCATACTAAGTACCACTTTGAGGCCACCATAGATGTACTTACAATTCTTCATTATC
ATCTTTAGTCAATAATCATAGATAAGGAACATTCACATTTAATAAGTCTTGACAAGCAAAGTAACTCATAACAACATTTC
CAAGTTAAGCATTCATCATTACATTCAGCCTTTAAGTCAACATTCTCATTAGCATCATTATGAGCACATTTATTCATTAA
ACATTATGACATTAGAGAAACACACCATAGCCCTCTCAAAGCCTACTTGTGTAATGCATGGATGACATCCCATACTACCA
CCCACACTTCATAAAACCTCTTGAGTAACCATAGCACGTAACTCACATAATGGGAATAAGCATTAACCGACATAGACCAT
GTGAGCAAATCATGGAATCCAGTGTCTGTCCTACACCGTAAAGGGTTGGTCTACTTGCCTAAGGTAAGACTGGTAACATT
TTAGCTTAGGCGGATCCACTAGCTAATAACCTATGTGGGCACATAGTTACGGGATAACAAAGATGTTCATTGAAACCCGG
CCTAACATGGGGAGAGCTTCCACCTTACCATATCCTCTCGGTGCTAAGCTTTAAATTCCCATAGTGTAGTTCATTCTTAT
TAACATTATTATACTTGAGAGGGCTACCACCATTAGGTCTACCGACCCAAAGTACATCACCAACACATGAAAGGGCCACC
ACCATTAGGTTTACCGATTCAAGGTACATTATTAAGATAGCTCATTGACTCCTCAAGAAAGGGCCACCACCATTAAGTCT
ACTGAATCAAGGTTCATCATTACATTAGTCCATAGACTCATCATGAAAGGGTCACCACCATTAGGTCTACCGGTTCAAGA
CATAGCCTTAGCATACTTCATTAATCATTTATGAAAGGGCTACCACCATTAGGTCTACCGATTAATGGTTCATTATTCAA
TGCATGAAAGGGCTACATCCATTAGGTCTACCGGTTCAATGTTCATTAAGTCAAGATACTTTAGTAACTCAAGAAGAGGA
TGCCCTAAGCCTACCATTTCAAGGTACATCAATCAAGATCACTTTCAATTGCACAAGAAGATGATGCCCTAAGCCTTCCA
ATTCAAGATGTATCATTACATTGAAGAAACCTTTCACATTATATCATCATCATTCACAAGTGTATAATTGAGAATAACCT
TTCAATAATAACACCATTGCATTGTAGTCATGATCACATTACTTTCATTGAAATCACAAAGCATGTACATAGCATCATGA
TTATACATCAACCTTCATAAATTACCCTTCAAGGCCATGAATACAATTCACCAACAAACTAGAATACTAAAATTTAGGTA
TGAGTAATGACATAATTTAAGTAACTAAACCTTTACAAGCACAATTGCATAACATTCATCTTACTACAATTTACCCACAT
CAAAGTCATAAATTAGGGTTATGGGGAAATCATGGATTCATGGGGGATTTTATCTTAAATTCAAAATAAAACAGCAATTC
AATCTCATTATATGATAATTAAACCATTTAAAATGTTTTGAGAAAGAATCCATGGCCTAGAATGAAAACCGTTAGTTTTG
GAGAATTTCCAACTTTGAATTGAAGATTTGGGGACTTCATGGATGAAAAGTTAACCATTAATCAAAACTACCATACCTTA
ATTGAAGATTCCTCATGAAACTGAGTGGAAAAGTTGATTCCTTGAGCCCTAGACCTTGACTTCTTCTTCTCCAATGGAGG
TTTCTAGAGAGAGAATTATTTGGAGAGGAAATTTGGTTACTATTTGGGTTTGGGAATTATGAGTTGTAAAGGGGTGGTTA
GTAGCTCATAGTAAGGGGAAAGTATATTACCTTACAAGCAACATGGAGTGGGGTGATTTCGTGACGACACTACGTTTTGG
AAGATCAAAGGATCGCCTCTTCTTTACTAACCCAACACCGGAGCCTTTCTTTTGGTGAAATATGGAATGAGTTGTATTTG
GAAAGGAAAGGAATTGTGGGAATGATGGGGGAATGGAAGGGATGATTTTTAAGGATGAGTTATGGCGTGATTTAGGGGAG
TTAAGGGTGTTTAAAATAGTTGGAGAGTGAATGGAGTGAAGTGAAAATGATTTGAAATTAGGGGAGTTTTAAATAGGGGG
ATCCGGGTCGGGTCAGACAGATTTAGGGTTTTGGACCTACGAGACCCCGTCTACGGTCCGTGGGTCGATCTACGGTCCGT
AGGTTGGACCGTAGATCACTCTTAAACTTGGAAAAAATTTAGGAGCTTACCTGGGATCTATGGGCACCATCCACGGTCCG
TGGATAGCAGACGAACCGTCGATGGGGTCCGTAGACCTCTGCACCAGACCATTTTCTGCAGATTTTTCATAGCGTACCTG
CACATGTAGCAACCATTAGGCTATTCTTTTTACATTTTCTTGACACTTTATAGACATGGACCCTATGCTAATTCTAGCCA
ACACTAAAAAAAACTAAAACACCTATCTAAATTTATATAGAGATGCAATTAAACAAAGAAAACTACTAAATGGGAAACAG
AAACCTATCGTTAGCTAGATTGTACATATTAGGTTGCCTCCCAAGCAGCGCTATATTTAACGTCGCTGCACGACGTAAGT
TTCTTGATTACTCAGACTTCATCAAGATTGTAGGCCTCAATCTATTCTTGCACACTTTCAACATTTCCTAGATAGATCTT
GATCCTTTGCCCGTTTACTATGAACCTTGTTCCTTCACTATTTTCAAGCTCAACCGCTCCATGGGGGAGCACTTTTGTGA
GCAAAAATGGCCCAGTGCATCTGGACTTGAGTTTGCCTGGAAACAAACGCAACCTAGATTTTAATAGAAGCACAAGATCA
CCCACCACAAATTCTCGCTTTTCAATTCTTTGATCATGATACCGTTTCATCTTCTCATTGTACAAGGCTGATCTTTCATA
CTCTTTTAGGCGAAACTCATCAAGCATATTGAAGTCATTTATTCTTTGATTCGATGAGGCTCCCCAATCATAATTTAGGT
TCTTCATTGCCCACATCACCTTATGCTCTAGCTCTACCGGTAAATGACAAGACTTCCCATATACAAGTTGGTAAGGAGAC
ATACCTATGGGGGTCTGTATGCAGTGCGATATGCCCATAGAACATCATCAAGTTACCTTGACCAATCCGTTCTATTAGCA
TTCACAGTCTTTGCTAAGATCTGTTTAATTTCTCTGTTGGACACTTCAACTTGCCCACTAGTCTGCTGATGGTAAGGAGT
GGCTACATTGTGGCGGACACCATATTTATCAAGTAGTGCCTTGAACTACTTATTACAAAAGTGAGAACCTCCATCGTTGA
TAATCGCCCTCGGTGTACCGAATCTGGAGAAGATGTTCTTTTTCAAGAATGCAGTGACACTTTTACCTTCATTATTGGGG
AGCGCAACTGCTTCCACCCACTTCAATAGATAATCAACCGCAACAAGAATATACTTCATCCTGTATGAGCTCACAAATTG
ACCCATAAAATCAATGCCCCATACATCAAACAACTCTATCACCAATATCGGATTCATAGGGAGGTCTTACCTCTTAGAAA
TCCCTCCTTCTCTTTGGCAACGATCACAAGACTTGGTGAAATCATGAGCATCTTGGTGGATTGTAGGCCAGTAGTGCCCA
CACTGCAAAATCTTATGCGCAGTACCACTATGATGCCAACCAACAGGCGATGAATGACATGCTTCAAATACACTTAGCAT
CTCAACCTCGGGCACACAACGACGAATAATCCCATCAGCACAACCATGATACAAGTAAGGTTCATCCCAAAAAAAATTCT
TCACATCATGCATAAACCTTCTCCTCTGGTGAAAAGACATGTCCAGGGGCACCAAATCGCTAGCCAAATAATTAGCAAAG
TCTGTGAACCATGGAAACAAATCAAGAGAAGCAGCCAATACATTTTCATTCGAAAAAGCATCATGAATTTCAGCCCTATC
TCCAAGCTTTAGCATAGCCTCTTCCTCTAATCTGGACAAGTGATCGACAACTTGATTTTCGGTCCCCTTTCTATCTTTTA
CCACAAAATCAAACTCTTGCAGCAACAATACCCATCTAATCAATCTTGGTTTTGTATACCTCAATGCAGAATGGTCAGTA
TGCACTATGACCTTAGTTCCAAGTAAGTACGATCGAAATTACTCAAATACAGAAAACACCGCAAGAAGTTCTTGTTCGGT
CACAATATAATTCTTCTGGGCCACATTTAGAGCTTTGCTAGCATAGTAAATAGGGTGAAGAATTTTCTCTTTCTTCTGTC
CCAGTTCCACACCAAGGGCCACTCCACTTGCATCACACATTACCTGAAAAGGTTGTCCCCAATCAGGTGAAATAATCATA
GGTGCAGTGACCAATTTCTCCTTCAACTCTCTAAATGCTCTCAGACAATCCTCATCAAATTCAAACTTATATTCCTTTTG
GAGCAGTTTGCACAATGGGTGTGCAATTTTTGAAAAGTCTTTTATGAATCTCCTATAGAACCCACCATGCCCAAGAGAAC
TTCTAACACCTTTTACAGAAATAGATAGTGGAAGCTTTTCTATTACCTCAACTTTACCTCTATCAACCTTAATACCTTTC
TCTGAAATTCGATGACCTAACACTATACCTTTTTTAACCATGAAATGACACTTCTCCCAATTCAGCACCAAGTTGCAGTC
TTCACACCTCTTAAGCACCTTGGCCAAATGATCTAGACAACGATCAAAAGAATCACTTACAAATGAAAAATCATCCATGA
ACACTTCAATAGTGTCCTCCACCATATCAAAAAATATCGACATCATACAGCACTGGAAAGTTGTTGGAGCATTGCACATC
CGTTTGAAAGAAAAAGTCCCATAAGGGCAAGTGAAGGTGGTCTTCTGGAGCTATAGAAATTTGATTGTAGCCCGAATACC
CATCGAGAAAACAATACCGACCCTTTCTTGCAAGTCTATCCAACATCTGGTCCATGAATGACATAGGAAAATTGTCCTTT
TCTGTCCACACATTCAACTTTCGATAATTCGTACAAACTCTCCATTCAGTCACAGGCCTCATTGGAACAAGCTAATTTCT
TTCGTTTGGCATCACAGTAATGCCACCTTTTTTAGGCACACACTACATAGGACACACCCAACTACTATATGCAATGGGAT
AAATAACTCCCGCATCCAGCCATTTGATGATCTCCTTTTTAATGACCTCTTGCATAGGCTGATTTAATCTTCTCTGGTGC
TCGATATTGGGCTTATGATCTGGTGTGAGTTGGATTTTGTGAGAGCAATTACCGGGAAGAATCCCAATAATATCCACAAT
AGTCCACCCAATAGCTCACTTGAACCTTTTTAACTCAGTCACTAAGCACTCTACTTGTCTCGCATTCAAATCTGTCGCAA
TGATGACCGGCAAATTATTCTCTCTACCTAAGTATACATACTTCAAATGCTATGGTAGAGCCTTAAGCTCTAGTTTCGGT
GCCTCCACAATAGAAGGACTTGTGGGTGGGGACTCACAATTTTTCATTTCTCACTCATACTTCTTTGGTTTGGACCTATA
TTCACACCTATCGAGTGTGGCTACCAACTCCTCATATTTTTCAATATCATCACTATCGAAATTCATCATAATTGCTGCTA
GTGCCTCAACACCTAATTGCTCTTCAATTTGCACTTCTATCCCACTCTCCACTCTGTAGGTTATAGGAGATACTGTTTGG
AGTTCACCACTCTTCTTCATGGACCTACAAATATTGAAAGTTGCTTCTTCAATATTCAGTCTGAACTTCATTTGTCACTT
TTCCATATCAACCAACGCACGCCCTATGGCAAGAAATGGTCTCCCATAGTTGATGGGAACCTCAAAATCAACCTCACAGT
CAAGAATCACAAAATCTATCGGAAAATGAAAGATTCCACTTTTACTATCACATCATGGAGTACACCAATGCGTCTTTTCA
AGGTCCAATCGGCCATTAGTAACCGTATTGTAGTGGCCTTTGGGTCCCCTAGACCCAAGTTCTTGTAAATAGACAATGGC
ATGAGGTTGATGCTAGCACCAAGATCACACAATGCCTTAGCAAAGTGTAACAGTCCGATAGTACATGGAATCCTGAAGGC
ACCAAGATCCTCCTTCTTTTGCATAAGAGACCTTGTGGCAATAGCGCTACAATGCTGGAATCTATCATCATCTTCAAAAC
TCACATACCTTTTCTTTGTTACCATATCTTTCATAAACTTTGCATACCCAGGCATTTGTTCCAAAGCTTCTATCAATGGA
ACGTTGATGGAAAACTGCTTCAACATAGTAATAAACCTGCGATATTTACCATCTTCAGTCTTCTTCAATAATCTTTGTGG
AAAAGGTGGTGGAGGTCTAGGTATGGGGACCACTTTCTGAGATATCTCCACTTTTTTCTCTGTCACATTCTCAGACTTTT
CTCTAACCTCTATCATATACAAATATGAATAGTAAATTCAAAGTCAGGGTGAAGTCGTTTAGCTTTCAAGTAATCAAAGT
GGGTGAGTATGATGATGCAATGTACTCCTTAGACCTTTTCTAGCCATTTGATATTGAACCCGTCCTTGTGGAATCGTTGG
GGAATGGAGATGAGGGATTTGGAAGAGAAAATTATGATTTGGGAATTTGGGAAGTGAATGGGGACTTGATCTGTGGGATA
CTGTGATTAAATGGATTGATTGTGGGAGAGAAAGAGATTAAAAATGGTTGGGAGGGAGTTTAGAACGGGAATGAATTTAA
AATGAAAAGATTTATTTTATAAGGTGTCCGGGTCAGGTCGGTAAGAACCCTAGTTTTTGGACCCACGAGACCCTGTCAGT
GGTCCGTGGGTCGACCTACGGACCGTAGGTCTGGTTTGTAAGTCACTCTGACACTTAGAAATTTTAGAAAACTTACTTGG
GGTCTACGGACGCCATTCACTGTCCGTGTATGGACACACGGACCGTCGATGGGGTCCGTAGACCTCTACAAATCTATTTT
TCTGCAAATTTTGCCTTCCGCTCCTGCACACGTAGCAACCATTAGGAATTTATTTTTACATTTTCTGCACACTTTTTAGA
CACAGACTCTATTCTACATAAAGCCAACACTAATACATAACTAAAACACATATCTAAAAAGTTACAAAAATAAAAGTAAA
AGATGAAAACTTCTAAATCGAAAAGAAAAACCTATAGTTGGCTAGATGATACATCTTGGGTTACCTCCGAAGTAGCACTT
GATTTAAAGTCGTGGCACTAAGCAGACACCTTGATTACTCAGACTTCATCAAGATCGTAGGCCTCAATCACTTCTTGCAC
ACTCTTTGATTTCCCCATGTAGACCTTGATTCTTTGGCCGTTCACTTTGAACCTTGTTCTCGATCTCGATCGCTCCACGT
GGAAATACTTGAGTGACTCGAAATGGAACGGTCCATTTGGACTTGAGCTTGCCAGGAAATAATCGCAGACTTGACTTGAA
TAGAAGCACTAGATCACCCAAACAAATTCACGCTTTTCAATCTTCTGAACATGATACTTCTTCATCTTTTCCTTGTACAA
GACTGAACTTTCATATGCTTTTAGACGAAACTCATCAAGCTCATTCATGTCATTCACTATTTGGTTCGATGCAGTGCCCC
AATCCAAACTCAACTTCTCTAGCTCCCACCTAGCCTTATGCTTTATCTCTATCTGCAAATGGCATATCTTCCCATATACC
AGTTGGTAGGGGGACATACCCATGGGAGTCTTGAATGTTATGATATAGGCCCATAGAGCATCATCAAGCCTCCTTGACCA
ATAAGTTCTATTTGCATTCACATTCATTCCAAGGAATTACTTTATCTTTTTGTTTGACACTTCAACTTGCACACTAGACT
ACGGATGGTAAGGGGTGACTACATTGTGACGGACTCCATATTTCTCTAGCAATGCCTTGAAAAACTTATTACAAAGGTGG
GAACCGCCATCGCTGATAATCGCCCTAGGTGTACCAAATTTAGAGAAGATACTATTTTTCAGGAATGTGGTGACACTCTT
ACCCTCATTGTTTGAAAGTGCAATTGCTTCCAATCATTTTAATACAAAGTCAACTGCAACAAGAATCTACCTCAACCCAA
GTGAACTCACAAATGGACCTGTGATGTCAAGGCCCCAAACATCAAACAACTCAATCACAAATATCATATTCATATGTAGC
TCTTGCCTCTTTGAAATTCTTCCTCTTTGGCAATGGTCATAAGACTTGGTGAAATAATGAGCATCTTGGTGGATGGTTGG
CTAGTAATACCCACACTGCAAGACTTTATGAGCAGTCCGAATACCACTATTATTCCCACCAACAGGCGATGAAAGCCATG
CCTCTATTATACTGATCATCTCAACCTCGGGCACACTTCGACGAATAATCCCATCAGCAACATACGGAACAAGTAAGGCT
CATCCCAAAAGAACTTCTTCACATCATGCATAAACTTTATCTTTTGGGAATGCATTATTAATCCCATCGAACCAAATCAC
TTGCCAAGTAATTAGCAAAATATGTGAACCAAGGGATAAGATCACAAGAAGCAGCCAATACTTGTTCGTCTGGAAATGCA
TTATTAATCCCAACCCTATTCCCTAACTGTAGCATAGCTTCCTCCTCTAGTCTGGACAAATGATCGGCGGCTTGATTTTC
TGTCCCCTTTCTATCTTTCACTTCAAAATCAAACTCTTGTAGCAATAATACCCATCTAATCAACCTTGGTTTTGCATCTT
TTTAAGCCATCAGATACCTCAATGCAGAATGGTCAGTATTCACTATGACCTTAGTACCAAGCAAGTAGTATCGAAATTTC
TCGAATGCAGAAACCACAACACGTAGTTCTTGTTCTGTCACTGTATACTTCTTTTGAGCCAGATTCAGAGCTTTGCTGGC
ATAGTAACTTTGATCAAGAATCTTCTGTCGCTTCTCTCCAAATCTCACACCAAGCACCACTCCACTCACATCACACATCA
CTTCAAACGGTTGCCCCAATCCAGTGAAATAATGATTGGTGCGAAAACTAGCTTTTTTTTCAACTCTACAAATGCTCTCT
GATAAATATCATCAAAATCAAACCTACACTCCTTTTCGAGTAATTAGCACAATATGTGTGTAATTTTTGAGAAATCCTTG
ATAAACCTCATATAGAAACCTACATGCCCAAGAAAACTCCTAACACCTTTAATAGAGATAGGCGGTGAAAGCTTTTCTAT
TAACTGAACTTTAGATCTATCAACCTCAATACCCTTCTAAGAAATCCGATGACCCAGAACTATCCCCTCTTTCACCATGA
AGTGACACTTTTCCCAATTGAGTACAAGATTGAACTCTTCACACCATTTTAGTTCCTCGGCCAAATGGATCAAACATACA
TCAAACGAGTAACCTACCACATAGAAATCATCCATAAATACCTCAATAATGTCCTCCACTTTATAAGAAAATATCGACAT
CATGCAATGCTAGAAGTTCGCTGGAGCATAACACAACCCAAATAGCATCTGTTTGAAAGCCAAAGTCCCATAAGGGCAAG
TGAATGTGGTTTTCTCTTGCTCTTCCGGAGCTATGGAGATCTGATTGTAGCAAGAATACCCATCAAGAAAGCAATACCAA
CCACTTACCAGCAAGATGATCCAGCATCTGATCCATAAATGGCATCGAGAAGTGATTCTTTTCATTCCAAGCATTCAATT
TTCGATCGTCCTGCATACTCTCCATCCGGTCACTAGCCTCATCGGAACAAGCTCGTTTTTGCATTAGGGACAATAGTATT
CCCACATTTCTTAGGCACACACTGAACATGACGTTTTGGGATCCTCACCATCTTGCGACCCTTGAAACACATGTGGGTTC
CTCCTAACAAAATCACGGATACTAGCTGCCGCTGATCTATTACTAGCATTTGCAGGAACTGCAACCTACTGATTGTTTTC
ATTAGCTACACTCTAGGCCAAATGTTTAATGGCATTTTGAAACTCTGCATTCGAAACTTCTTGATCTGGGACTGGAGGAA
TTGCATCAGCATTGCGTGCATTAGCATTCCTTGGGTAAGCTGTATAAGAAGGCATGATCCGAAAACACATAACATCGAGT
TAGAAAGAAGGTCATACCACGTACGATAAGAATATCCAGAAAGTGATGTTTTTCCTAAAAACAATTTGTAGCCTCCCCTT
CATAGGTTTGGCGTGCTTAACACTCATGAAAGGGACTCTACTTAGTGCGGCTTTTAAGACATCCTAGGACTCTTGAACCA
AATGCTCATATACCAAGTTTGTCATTCCCCGAGGCTACCCCCTGGAAGTTAACATGGGACTTAGGATCACGAGTGACCCC
AAGCTAACCCTGCTGGCATATCTTAAGCATACTAAGATAGCTGAAATGAACCTGAAAGAGTGAAAGAAAAAAGGAAACTT
GTCTATCATCCTCGGTGAATGAGGAATCTTTAATAAAACTGTTGAAATAGAGATCTGATCTATGCGTGATCTGAACGCTG
AGGACCTGAACCTACATCACGAGAAGATGTAGCGCAGAGTATGCGTCAGTACAGGATAGGATAAAGCTGAACAACATATA
CATAACTGAACAAAGCAATAAGAGCAATGCTATAATCTGATCATGATGGTAAATACTGAAATATACTGAACATTGAGTTA
ACTGCATGCACCGACCAAGTCAATAACATGTTGAGACTGAATACTGAACTATAACCTGGTCAATACACTAGAATCTGATT
GTGGGAGCTACGATTAATCGACATAAAACCACGAGAGCTATCTGATATATATCGCCCCATCGAGAGGACCCAATATACCT
TGCCAAGGGTAAAAGGCATGACTGGCATGATCATTAAATATGTTGCCCACAGAGGGGACTTATCCTATGGGGGCACGTAG
TTCTAGGAGTATGAGTGTGACTGACCCTTAGTCCACTCGATATAAGCCTACTCCTAACTGATTATGTAAGTAACACATTA
TAACTGAATTTTTGTAATATTGAATAGCTCAAATTACTGACATGCTAATGGAGAATGCAACATTAATATACTGATAATGA
AACATTCTTAACTAGGGCATGTATATCTTAATAAACTGATCTAGCAACTGTAATCCATGAACTAACCGAATCTAAACAAC
TAGGGTTCTGAGTTTCATGCAAGAACTAGGCAACAATTACACAAAAACATGATAATCTGATTTGGATTTGTCTAACAGCT
GAATCACCACAATAATTTGAAGTACTAGAAACCCTAGGTCTATACATGATATAGTGAATCAAAAAATTAACTGATTCTAG
GGATTTAATGGGTGAAAGGAACCCAGTAGTGAAATCCCACATACATGGTGATGAATTTCATGGAGAAATCTTTCGATTTT
GGGGATGGAACTAGAGGAAACCTTGTTGCGTTCTTAGAGAGGGTTAGTTGACTCTTTCACCCTTTTCTCGTTCAACTTGA
TGACTTTTTTGAGAATTAGTTGACTAGGGTAGGTTCTAATTAAGTTACTAGGGTAAAACTGACTAAAAAGACATAGTTTA
GAGGTTAAACGACGTAGTTTAGGTGTCCAACTCATAGGGTAAAGACCAAATGACCCCTGACTTAAAAGTTGTCGGGGAGA
ACCGACGGACCGTCGACTGACCTATGGTCTATCCTGTAAACCGTTGTTGGCTTTCAGAGAGGGGGCCCTGAGGGTCTCAA
TCCAAAGACCAGGATTACGGCCTACGGTCCATAGGTCCAGCCGTGTGTCGACCCTAAGACAATTTTTTCTTGTGGGTTCT
GGGAATAGGCCGTAGGTGTCAAACCACGGACCCCACCTACGGTCCATGGATCACCCTACACTCCGTAGGTGGCATCGTTA
GTGGCACCTGCAACTTCTGAAATCTTCATTTCTAGTTTTCTAGAATACAAGGTGTTATAGTAGATATGCAATTGGTAGAT
ATTTCTTAGGTTTTAAAACGTGTGAATAGAAAATGAAGAGTTGTGGATTTTATGAAGGGTTGTGACTTTAATGAAAAATT
GTAGCTTTTATGAAGAGTTGTGACTTTTATGAAAATTTCAGACTTTTATGAAAGGTTGTGATATTTCCGAAGGTGGTTAC
TTTTCAAAGGGTTGTGACCTTTTTTAAACGACACAATATACACATATTTACAGTATCCTTATTATCTGTAATTAGAGGGA
TTTCCTCTCATTTTTTGAACAATGAATTTGTAGACTTCTTCTTCATCTACTAAATCTAGTATTCTCGATGTACTTTACAG
CCATTAAGTGGTTCTTTGACACCGTGATTCTAGGTACTGATACACTGGGGACTAAGATCTTCCTATGAATATATTATATT
AACCTCTGGTATTTGATTGGAATATTTTTCTTAAGGACACGATGTGCATTCAGTGGTCTCGATATTCTTCTTTGTGAATT
TTTTTTGTAAAAAGTTTAAGAACCCCATAGTGTAAAGGTGCAATTACCTCTTATCCCTACTCTTTTTCTAATTACACAAA
TCCCATGTTTTTAGAAATTTTGGATACATAACTAACTATCAAGATACATTAGTGTTAGAACATTATGTTTTCATCTGTTG
CACTTAATAAGGGAAACAAACTAAATATGAAATTAAGATTCCATAAATTGTTCTATTTCATTTCATGTTACTGTCAATGA
TTCAGTCGTAAGGTGTAGCAAAACAAAAAAAATTCAAAACACAAATTTCTAATTTCTTCTCCCAGTTCATAGTTCTCTCT
GTTCCATTATCTAAAAAATTGATAAGATGCATAATTAATATTTTGATTTTGCTGAGGTATTGAAGAATTTGGGAAAGTGA
GGTTAAATATGAATGTTACAAAAGTGAAGGACTAGTTGTTGAGAAAAATATTTCTTAGTTTCATCCATTGCAGCTGCATT
GAATATTGACGAAATAAGTAAAAAGGTTGAGATCCGATACATTTTAGAAGGTAATTCCTCTCCATTGATTTTTAGGAATA
GTATTGGAGTAAAGCTGAATGTTGAGGTGGATAAATGAGGTTGGATTTGTTATGTATCCACTCTTTGTTAATACAACACA
TAATGATGTAGAGATACAAAGCTTTGATGTATCAACTAGTGTAATTGTATGTGTTAAAGGTGTTGAAAAGGACACACATG
CTCTTAATATGTTCAATCAATAATTGATGAGTCATGTTATATATAAGAATTAGAGGTGAAAAATTAAATAGATGATACAA
AGAGTACAAAAGTGAAGGTGTCACGACCAAAAGTACACCCTAGTCATCTATTCAATCATAAGGAAGTGATGAGGATGTAA
CCAAAACATCACATACAAAATCTAAAATGAAAAGACATGAAAGCAACAAAAGACCTTGGGTCCTCGGAACATGATGACTC
ACCAATATTCAATGTATAGATTGGATCATAGCCACGAGTATGAGAGGTAGGAGCATCGGACCCTAAATTAATGAAACAAT
GTAGGCAAAAGTATGCGCCAGAACATGGAGTGTACCAAGTATGATACCAATGCATAAGAGTTATCAAATCATGCAAAAAG
GGACTTTATATGAAATTCAATGACCAACCTAAATCCTAAAATAACATATTAGAAGCATAAGTAGTAACCATGGTCAATGG
AAGCTAAACATCTTTCAAACACATTTGAGATACTTTCTAGAAGCTAACCTTAGTCCATTATTGTAGGAGATTTACCTTTA
ACCGACATAGACCATGTGAGCTATAATATAGAATTTAGTGTACATCCCATAATGAAAAAAGATGTCCTTACTTTACAAGG
TAAAAACCATAAAATTCTAGCCTAAGTGGATCCACTAGCTAATGTTTATCTAAGACAACTTATTGTGGAACATAGTTATG
GGACATGGGTAATCGCCACTTGTCCACTAAGTGCTAAGCATAAATCCCACGAGATAGTCATTAATCTTAACTTTATCTTA
TTATCCATGGAAGGGCACATCAAGTAGCCAATCCAAGCTAGAAATCATTAGAATAGCTCCTTAACATCGATTCATCTTAG
GTGAGAAGAAAACCTTTCAACCTTATGGATCCTTTATGTAAGAAAATCCTTTAACTATCATGTTTTGAGTAGTATGTGAG
AAATAATTTCACAAAAACAACAACATTGATGCTTCACTCTCAAATCAACCTTAAATCATTTATATCGATTTCATAAAGAA
ATAGGCATATCTTCATAAGTTCATCTTTAATAGTTCAAAAGCTTCATCATATGATCGAAATCTAAAAATCATTAAACATG
CATGGGTTCAAGTGGAATCAACTTAAAAACTTGTAATTATCTCAATTCATGCATAAAAAGGCATAAACCAATCAATTAGA
CCATAATTGAAAAGACATGAGATTGAGTAAAACCCTAACTTCAATTGGAGATTTAACTTGTAAAATTGAAGAATTTAGGA
ACCCTGTGGAGGAAAGGTCTCCATAGGTGAATACTATCATACCTTTATGTCAAAATCCCACAATCAATGGTGAATTTAGG
GACTTGATCTTGAATTCCTAGACTTCTTCTTCAACCTTTAGAAAGAGAAATATTGGGGAAGAACTTTGATCAACTTCTGA
GAATTTAGGAAAATGAGTTCCTTTGGGTTATTTGGTGGCTTAAAACGTTTATATAGGGTCGAGGATAGAATGTAAAATGA
CATAGCATTGGGTTAAAAGTTTTATTAAAAGACCCAAATGACGATCTTAAAATATTTGTCAGACCTCATCGACGGTTCGA
CCTACGGTCCGTAGGTCCTTAGATGGACTGTATGGGTTAATTGTCGATGGGTTACTTGGACTTTAAAATTGACCCACTTT
TGATGGATCCAATTAATTATTTGTAGATCTACTTACAGCCCGTACATGCCAAACATATAAACTAACTTTGAGCTTTAAAA
TTTCACTTAGTTTGGGGTTACTTACAAGACCTGCCTACGATTTGTAAGAGGAATGATGGTTCGTCTCATCGGACCGTCAA
AAGGGCACTGAAACTTGACTTTTTAAAATTATTTTCCCCTGCCTACGGTTTCCACCTACGGCCCATAGAAGCTTCTACAG
TCTATAGATGGGATACATAGATACAAACATCGGTCCAAAACTTTTATTATCCTTATTTTGTGAATATGAGGTTTTCCAAT
ATCTCCCAGTTGGGAATATTCATCCTTGAATGGAACTCAATACATCATAAGGAGCATAGAAAGATGATTTTAAAGCCAAC
ATGAATGCAATCACATAAATGCACATATGTGAGGAGGAAAAATTGACTCCAAGCTAAAGCATATTCAAAACATCTAATCA
AAAGGACTATATGTAAATCTTACTCAACTGCACATAAACATGGAGAAATCAATCAAGTTAACTCATTTTCTCAAAAATTA
AGTTTTCATGATCATGCATGCATAATGAATTTTGAGAATGACTAAGTCATAAGGATCGAACATGAGGAACTAAATACTTG
ACGCTAAAGTAGGGTCAGAAGGAAAGAGATGAGGATAAATGGGCATTATATCGTCCTAGGACTCCCAATTTGCACCCTCA
ATTAACTGATTCCTTCAAAGAACCTTTACGAAAACAACTTCCTTAATTCTCAACTTCTTAACTTGTTGGTCCAAAATCTC
AACCAGAACTTCTTCGTAAGAAAGATTCTCCTCAACTCCCAAACCATTCAAGGAGACAATGGATGTCGGATCGCCAAAAC
ATTTCTTCAATAAGGAGATAAAAATAACAGGATATACCAATGCCAAATCATTAGGAAAATCAAGATGATAAGCTACTTTA
CCAAAACGCTTCAAAATCTTATACGGGCCCACATATCAGGGACTAAACTTCTTTTTATTCTCAAACCTCATAACAACCTT
CATGGGTAATATTTCCAAGAAGACCCAATCATGAACATAAAACTTAAGGTATCTCCTTCTAATATCGCCATATGACTTTT
GCTGACATTTAACTGCTCTCAACCTTTCTCTAATAAGACAAACTTTTTCTATAGCCTCATGTACTAATTGTAGACCTCTC
AAGGCAGCTTCATGAACTTCCAACCAACCCATAGGAGATCTACACCTCCTACCATAAAGACTCTCAAATGGAGCCATATC
AATGCAGGAATGATAGGTATTATTGTATGCAAAATCAATCAAAGGGATTCTGAACCATTATGGACCATAACCGAAGTATA
CCATCTCCCACTTATGAGAAAGCCTTAATGCAATTCTTAAGCACTGTTTCCTTCAATTCAATGAAATTCGGATCAAGACC
TTACTTGGCCTTCACATCTCACACAAAAGAGGATTTTGAACCATTATGGACCATAATACTGCCTTTGGTGGAATCAACCA
ACCGAAAACCCAATTGGGATAATCAATGAACATCTTGAACAAACTTTTTCTTACCATCCTCAATATAAGAAACACTTCCC
ATAGAAAATCCACTAAGAGTATCTGCAACCACATTCTTCTTTCCAGGGTGATAGAGAAAACTCATGTAATAATCTTTAGT
AAGTGAAGCCACCTTGTTTGGCGAAGATTTAGAACTTTCTATTTAAACAGATATTGAAAAAATTTGTTGTAGGTAAAATC
ATCGAGATGAAAATAATAATATAATGCCTCAAAATCATATAGAAAAAACAACCGCCGCCAGTTCTTAATCATGGGTAGGA
TAGTATTTTTCATGAATCATAATTTGTCGTGAAGCATAAGCAATAACATTCCCTTTTTGCATAAGAACATACCCTAACCC
AACTCTTAAAGCATCAAAATAAAATACAAATCCTGCAGATCTTTCCAGTAATGTCAACACCGGAGCAGAGGTAAGCCTAT
CTTTCAATTCTTGAAAATAGTTTTCACACGCTTCCGAACATATGAACTTAACCTTCTTTCGGGTCAATGCTGTCAATGGA
TAGGCAAGCATAGAAAACCCCTCAAAAAAACATCTAGAGTAACTAGCCAAAACCAAGAAACTTTGAATATCCGAAGGGGA
TAAAGGTCTAGGCCAACTCTAACCACATGTGTCTTCTTAGGATCCACCTCAATACCATTACTGAAAACAATATTACCAAG
AAAAGCCACTTATGTTAACCAAAACTCACATTTGCTAAACATTGCAAAAGTTGTTGGTCTTTGATAACTTGCAACACAAA
CCTCAGATAAATAGTATTATGATCCTCACTCCTTGATTAAATAAGGATATCATCCATAAACACAATCATAAATATATCAA
TGTATTATCTAAACACTATATTGATCAAATAAATAAATGCGTCTAGAGAATTTGTTAAGCCAAAGATAATTAAAAACACT
CATAATAAGCATACCGATTTCAAAAAGTCATCTTTGGAATGTCATCTTCCTTCACCATCAATTGGTGGTAACCCGATCGG
AGGTCAATTTTAAGGAAGTGAATTTCTTCTTGCAGTTCATCAAATAAATCATCTATCCTTGGAAGAGGATATATTTTTCT
TAATGGTAACCTTGTTCAATTGCAGGTAGTCCATACACTGCCAAAGTGAACCATATTTCTTCCAAACAAACAAAATTGGA
GCCCCCCATAGAGAGATAATCGGTCGGATGAAACACTTATCCAACAAATCTTTCAAATGCTCTTTTAAATCCTTAAGTTT
TGTCTGAGCCATACGATAAGGAGGCATAGAGATAGGCTACATATTTGGGAGAAGGTCAATACCAAAGTCTATTTCCCTTT
TGGGGGGAACACTGGGTAAATCGTTATGAAATACTTTTGGAAACTCATTAACAATGGGTAACGACACAAAGAAGGGCTGT
TTTAGAATCCGGATCCCTAACTCAAAAAAGTGATATATGCAACCCTTGGAAATTATTTTCCTATCTTTAAGACAAGAGAC
AAACTGGTCCTTAGGCGTAAAACTCCCCCCTTCCCAATCTAGGATTGGTTCATTTTGAAACTTAAACTTGACTACTTGGT
AACTACAATCAATGGAAGCATAACATGAATGCAGCCAATCCATACCACAAACAACATTGAAATGTAACATATCAACTTGA
GTGACTTTATGGGATAGAAAGACGGTACACTTTCTATAGACTCTCTTAGTGATAATAGATCCACAAACATGGGTAGAAAC
AGAAGAAGGGTCCAACAACATATCTAGAAGAATATCAACATCTTAGCCATATATGGATTCACAAAAGACAAGGTAGCACT
GGGATAAAAAATGCATAAACATCAATACTGAAGTCTTTCAACATATATGTAATCACATCGGGAGAACCCTCTTGCTCACA
ATGAATCTGTAGTGCATAAAATTTGATTTTCTTCTAACTCCCACTAGAACCTAATGACAGGTACGGTTCATCCCGTCAAC
AATCGTCTCTTTCATTCTTAGAAACTTAGGGACAATCCCTCATCTTATGATCTATCTTTCCACAACCAAACCATAAATTA
GAATAGGCTAGGCATTTAGAGTCATGTTTTCTTCCACACCTAGCACAAGTAAACAATGAAGATTCACCACCATTTCCTTC
TTGATGTTTAGAGTAAGACACCCTATCTTTGTTAAATTTAGGAGGAGCATTGAAGGAACTTTGAACGGAAAACATATGTT
GAAACTTAAAATGACCATGTCCATTGGACCATGAATGTGAAAAGTCACCATCAGCCACGAGCCAAGGTAGCCCCTAGGCA
TAACATGGCGTATAAACCTCTAGAAGCCCCATACAAACCACTTAGTATTTATCATACAATGAGATAAAATATAAGACATA
AAAGGCAGTTTCAACATATAGAAATTTTACAGAGAAAAGTAGAAACCTAAGCATCTTCTAAAACCCATCTAGTACATATG
GGATTATCGAGGCGTAGCCCGTACATCAAGTTCCAAAACTGAAAGTAAAGAAAAAAGGGGAAAATGAAGCTTGGTCATTT
GAATTTGAGGACTCACGAATCTTCAATCTTCTATATGAGATCCCTAGCCATGAAAGTGTGAATTTGGAAGATCGGTTCAT
ACATTTGGGGAAATGTCGGCAAGAGTATGTGTTAGTACAAAATATGTACTAAGTATGATAGCCATGCATAAAAACTTTGA
AAACATGAGAAAATGGACATTTCATAAAGTGCAATGACCAAGCTAAATAAGGAATGTAAAGGAACTAGAGGACATAAGTA
TCAAAACATGGTCAACTAAAATAGACATCATCTTTTGTCACATGTGAGATACTCTTCTAAGTAACCTTAGTTCATTATTG
TGGGAGATTTACCTTTAACTGACATATCAGACCATGTGAGCTATTAACATGGAATTTGGTATCTAAGCCACACCAAAAAG
GGTCGTCCTACTTACCATGAACTTCTAGCTTATGTGGACCCACTAGCTAATATCTGTCTAGGACAATCATCCTATGAGGG
CACATAGGTATGGGATAAAGAGATTGATTCTAGAAACCCGACCTCTACTAATGAGAGAGTTCCCATCTCAATATCCTCTA
TGTGCTAAGTGTAAATTCCACTGGATAGCCATTTTCTTAACTTGTCTTTATTATCCATTGAAGGGCACGTCATCTTACCA
ATCCAAGCTTAAGTCATATGTCATCCATGGAAAGGTACAATGAAGTAATCAATCTGAGCTAGGTTTCATTAGAATAGCTC
TTTATCATTGATTCATTTTAGGTGAGAAGACTTTTCAACCTTAAGATCCTTAATGTAAGAAAATGTTTCACGCTCATGCA
TGAGGTAGTTATGTGAGCAATCCTTTCACAATTATTGACCACAACAACAACATATATGCTTTTACTTTCAAAGCAATCTA
CATCATATCTCATCAATTACATAAGAACATGTATAATTCTATAATTCAATTTTCATAGTTCAAGACCCACTTTCAATCAT
CAATATCTATAAAAGATGGATTAACCATGGGTTCATGGGATTCACCTTAAAATCATGAGATTATATCAATTCATCCATAA
AAGTTGATAAATCAATCTAATATTACAACATTTAAAAGAACACATGACATAGAGTAAAAACCCTAACTTAATTGGTGATT
TCTAACTTTATAAATTGGAGAATTTAGGAACTCTATGGAGGAAATGGCTTCATGGATGAAAACTATCATACATTAATGCC
AAATGCTTGCAATCAATGGAGAATTAGGAGTTTTGGTCTTCAGAACCTAGCTTGACTTCTTCTTCTTCTTTTAGAGAGAA
ATATTTGCGGAAAGAACTTGAAAGGATTTGGGGAAGTTTAAACAGTGATTTAGAATGGTTAAATTTTAGCCTTCAAATAT
TTATATAGGGTCTAGGATTAGGATTAAAACGACCTAGTTTAGGTATTAGATGCATAGAAACTGACCCATATAACCTTAGA
AAAAAAACTGATCGTGGACTCTTCCACCATCCTTGAACCCTTCCTTAGACCATTGCTTTAGAATATTCTTCATAAGGTTT
GGGTTCAAGGATGGGTTCACTGACAATGGACTCTTCTACCGTCCTTGAACCCTTCCTTACTTGTCTATTTTTTTCTTTGA
TGTTACAATATATCCCCTTTGGGAACATTCTTCCTCGAATGGGACTCGAGACATCATAAGGAGGGTAGAGAGAAGATCAA
TTGACCCAACATGAATGCAATCACATAAATGTACATATTCGAAGAGGAAAATTAATTCCAAGCTAAAACATATTCAACAC
ATCATCTCATAAGGTCTATATGCAACTCATACTCAAATACATATTAACATGAAGAAGTCAATATATAAACTAACTCTTTT
TTTTTTCCAAAAAAAATCAAGTTTTTTCATGAACATGCTTAAATGAGGAAATCATGGGAATATCTACGATACATGACACC
AAAGGAGTAAGCCATGAGGGACTAAATACCTCAAGCTAGAGTAGCGATGGGGGGAAAGAGATGAGGATATCGTGATATCA
TATCGGCTTCGGCCTCCCAAGTAGCACCCTCAATTTACTGATTCCTCCAAAAAACTTTCACCAAAGCAATTTTCTTTATT
TCTAAACTTTTGAACTTATCGGTCTAAGATCTTAATCGAAACTTATTCATAAGAAAGGCTATCCTTTAGGCCAATACTCT
CCAATGGCACTATGGATGTCGGATCACCAATACATTTCTTCAATAAGCAACCTTACCAACACACCTTAAAATCTTATATA
GACCCACATAACAAGGACTAAGCTTCCCTTTCTTCCGAAATCTCATTACACCCTTCATGGGTAAAATTTTGAAGTAGACA
CAATGATTTACATCAAACTCAAGATCTTTTCTTATAACATTGACATAGGAATTTTGTCGACTTTTGGCCATTCTCAACCT
TCCTTTAATGAGTCGAACTTTCTTCATGGCCTTATGAACTAACTCGGGACCTATCAAAGCAACTTCACCCACCTCAAACC
AGCCTATGTGAGATCTACACCTCCTACAATATAGAGCCTCAAATGGGTCCATACAAATACTTGAGATATAGCTATTATTA
TAGGCAAACTTAATCAAAGGGAAATGATCCTCCCAATTACCCTTGAAGTAAATAACACATTTTCTCATCATATCTTCCAA
TGTTTGGATAATACGCTCCACTTTCCCATGAGTTTGCAGATAAAAGGTAGTATTGAGATTTACACGAATATCGAAGAACT
TTTTGAAATATTTCCAACACATAAAAGTGAATTGGGTACAATAATCAGAGATAATGGACAAGGTAAGAGATAATAGACAA
GGGAACTCAATGCAACCTAACCATTTCCCTCAAATACAACTTAGCATAGTCCTCCACCTAATAAGAAACTCGTTGATTAG
AAATATAACGTTATCAAAGAGACTTTATCCAATTCTAAGCATCAATGATTGTTAATCAATATATAACCCAACTAAATGAG
TTGGGCTTGAATCCCAAGGGGAGAGGTACGTGTTTGAGAATAAATTAGAAAGTACGAATATGGTCAATTCAGTAATAGGA
ATAGAAATTTTTTAATAAAAATATCATTCAAATCAGGGGGTGATACAAATGTCAAATGGGGGATTATGGTTTGAATTATC
AACTAACAACAATGGCAAACAATATGAAATACAATAATGAGATGGGTTCTTGGGATGTGATCGATTATAGGCTAATATAG
ACAAATGGGTAATTGCAACTATTTGAGAATAACTAGATATTAGTGAGTAAGCTAGGCTATAGAGGAGGTAAACTTTCTGT
CGAACAATTTACCCCGAATCAAGTTGATTTCTCTCGAACATCAACAAGCACACAAAATAAGGACAACCCACACCTTAGTC
CATTCACTCTCTCAAGCTGAATGTGTGGGATTGGGTTTAGGATTCACTCTCTCGAGGTGAACCCATGTCAACTTAATATC
CATGACCATCAATCAAAAAGCTTAGTTTTAAAACTTCTCTCTAGAGCAAGCCAAAAACACAAGGGTAGAACTGCAATTAC
AATTCTTAAATTAAACCACAATTAATGATTGAACTCACTTCTAAATAACATTTACACTAAAAATTAACAATACCCATAAA
CTAAATCAGCCCATAATCACACCCCAAGAATTGGGGTCTTAACTAGACATCATTAAAAGATAAAAATCGTTACCAAATTG
AATTTCAATTAACTGGGTAAGATTGATTTTGTCTTTACAATATTCCAAGTCGAAGAATCTCAAAGACCCACTTCTAATTT
CTCAAAAGTGAAAAACTTCAATTCTTTAAAGCTTAGGGAAAACTAGAGAAAAGTTATCTCTTTGTTCAAAAACTTTATAA
AAATATGTTCTAAAGAGTAATTGATAAATATTGATACTAAACGAAATGTTCAAATATGTATTTATAGTCGCCAAAAATGT
GCTACAAAGAGCCATTCGGCGTAGTTAGTCGGGCTCGTCGATCCACCCTTTGGTCATTTCCTATGCCCTTTTTCCTTGGC
CTTTAGCATCCTCAAGGTCTGTAACTTTTGAAGATCCAACACTACATCGCGGAACCACTCGGCGATCCGTTGACTGCTCC
CTTCTCTCGCCAACATGGTTCTTTCCTTCAGTGCTTGGCACACTGGAACTTTAGGAGGTCAAGAAGCCATTCGGCAACTC
GCCAAGTAGACTTGGCAATCACCAGGCTTACTTTTTTAATTCTTTCAGCTTGCTTTGTTCCTTTTTTTGCAAATTAGTGT
CCTTGCTTTGTTCCTTAATCCATATACCTAGAAATCAAGGATTTTACATTAGTTATTGGCACAAAATAAGGATTTGAGGG
CATTAAATCATTGTAAATAAAGCCCTAAATGAGTTTAAATCTTGAACTTATCAACAACCCAACTTAAACGTTTTCTTGTC
CTCAAGTTCCACAGTTCAAAAAGGATGTCTCAAATAGTGCTACACAAGACACAATCATGAATGCACACAACAAGACTCAA
CTTAATCATGCAAGGATCAATTATCCACTTAAAGGTTAAAGTTGTGACTCACCATTACCAAAGATTTTCAAGTTCACAAT
ACTTGCATCAAATGCAAGTTCAAGCTCAACAAAGGTACTCAAATTCCCTCACACAAAGAATGATTCCATATTCACACACT
ATTCTTCAACAATTTAAAGCTCTGAAATCACATACAACTCTAACACTAACAAAGATGAACACATGCATGACTTCACCCAT
ACGTTTGCACTTATTTTCCAACCAACATTCGTTTCAACTAACACGAGATCACAAAGGTCTTTTCAAGGCTTGTAACAGGG
ATGAGTGTAAAGGTATGATTATTTAGGCTCACTGGTTGCTATCAACATGAAATGTGGTATGAACAACACTTTATTTCCTT
TTTCTTCATCACTTTCTCTCCTGCTCAAAATTCACCCCATTATTCACTTCTCATAGAATACTGAACACCCCATTTCTTTT
GAAACTTTCACAACTTTATTTCTCAACTTTTTCGTTCTTTTTTTTCATTCTTCTTTTCTTTTTCTCATTTTTTTTGTATG
GAGGTGTTCCATTTTTCTCAAAACCATGGATCAAGGGTTACTTCTTTGCACTTCTAGATTTACCTTCTGTTTTCACAACA
CTCCCAACCTAGGCTTTTGGCCTAAGTTGGCTATTTAAACAAACCACACTTCATGATGATTATGGGTGAAATGATAAAGG
GGGGTGACGATTACATCAAGTTTCTTCCAAGAAAATGCTAAGGCTCAAAGGGTGTTCAAGCAAAGTTCACACATCTCAAA
AGGTTGGCCACAAGAGAGGTATATTGTCAAGATGTTTCACTCTTCAAAAAAAAATTCTTAGATCATTTCAAAAGCTTGCA
TCACTTAGTCAACCGGACCAACGGGGAAAATTCTAGGTGTCATCACACAAGGTTCATGGTAAGTTCATCACACAAGGCAT
TGACACCAATATCAAACAAGACTCCACACTTTCGCTAGCTTGCAATGTTCATCACAAGAGACTCAATTTGATAATTGGCT
AGTAAGAACGAGATGTAAAAAGTTCACATATTATCTATACAACTTCAATTGGCCTCATTGTAGTTGTACATTCATTTTTG
TTCGATTAAGAGCAGTATTCCAGTCATCGGTATTTATCATGACCGACACTCAAATTTTCACAAGAACAACCATATTCAAA
CACAACAAAAGGTGGCTCGAAAGGGTCAAAAACCATTTTCTTTCAAAATTCGGGGGCATAAGCTCAAACATCCATAAAAT
TGTATCAAAATACAATTTATAGCACAAAAACTCAATATATATACAAAAAAAAATAATCCCAAGAGGTAGGTATAGAAATA
TCTCACCACACCACCAATAAAAAGCAGTTGTCCTCAAATGTAACAAAAACTAAAAAGTTAAGAAAAGTGACAGAGAGGGA
GGTAAAGAAAAGTTCTGTCTACACATTTCCTCCATCTATCGGGGCATCAGTGCCCGGTGCAGCATCAGTAGCACTAGATC
CAACCATGGTGGTGACTGCCAATGAAATCTACACGGCTGAATATACCATGGACTCCTTAATCTCTATGAGGCCCTTATAA
GTAGGTTCATCATTGATCTCAACCTAAGAATCGGCAGCAGCTACCACCTTAGCTCGAACCTCATCTCTGGTATCGGCTGG
CATACCGGGGATCTCCACAGTCCCAAAACTCATAGACGTGTCTATGGACTTAAGCTGGTCCACATCCTTCCTCAGCTCAG
CAATAGCGGCCTTTAGAGTCGTCAACTCATCAATGGCCCCTTGGCCTAGCTCACACACTGATATATGTGCCGCAAAGGCA
TCAATAGTTAGACTCAAGCATTTCACACTAGCAGCAAGGGCCCTCTCAATCTTGACAGGAACTGTGGCCTTAAGTCTGGA
GGCACGCCTATCGGCAAAATGGGCCAGCTGCCCCATCTGTAGTATCGCAGCGTGGGTGAGTGGAGGTCGAGAAGTAGCAG
CATCAGTAGTACCAGATCTATGAGGCATGTGAGTTGTAGAAGAACTAGGAGTCACAGAAGGAACAATACTAGTTATAACT
GAAGGCACAGGGGCCAGAGTAGGCAACACTGCCTCTAAATGTAATATGTGAGTATCAATAACCGGGAAGGAATCCACCAG
GGCTTCCTTCTTCTTCTTTGCCTTATCTTTCAAGTACTCTGCCTCAATGCACCGAATATCCGTAGAAGAGGTGGGAGTCA
CTTCCACATCCTTTTTCACATTAAAGGGAACTTGGGCACGTCTGCACAACTCAATAATCAGCACTGGGAAGGGAAGGAAA
GTATGGCGCCGCCTGGCCCTCATGAACATTTCTTGGCCAATGAGCAAACCCAAATTAAGCCTTGTCCCATCAATGATGGA
ACCAGGGCAGGCTGCTTTTGTGTGGCAGAGAATGGAGTCATTCTGGGATGGCATGATAGTACTACTGATGAAGCCAAACA
AGTACCTCGCTGCTACATTGAGGTCCTTCTTTTCTATGAGTGCTCCTGCCTCGATCCTCCTAGGAATGCCGTCAAATATA
ACAGATGAGCCAACCTTTTTTCATATTCTCCAATGTCTTTGTCCTTATCAAGTATTGACAATCATCCTCAATATCTTTTG
TACATCCCAGGACTGCATTTATATCATCAATGTCACACTTTACTTTCCTGCCCCGAACAACCACATACTCCACCGGCTTG
AATTTGCCTACTTTCTTCTTCCTTTATGGCACTAGTTCTCCGTAAGCAATGTAAAATTACCGAACCCAATTGGGAGTAAA
AGGGCCACGGGGTTGTTTTAAGATCTGAAACTTGTGAGACTTTAAAGTGCGATACATATTTGGATACTGATCGAACTCAC
CATCTCAAGACAGACTATTTTCCTCGATGATGGTCCTCAATCCCTCAGTATTCAGTCTATTCATAGACCGGGGAATAGGA
CCCTGTGCAGGTGGTGCTAGGACCACAATCTGATCAGGAACGGGATGAGAAGTATGAGTCTCAGGCACCCTAATCCTCGA
CATATCATGCATCCTCTTGGACCATAGTTCAGCACTCTGGGCCATTAGTAGCTCATCATCCTCAGGCTTAGAAGTGGTAG
CCAGAGGATCTTGGTGCTTACCCTCACTCTCTAAAGTAGTGAGGTGAGTGGAATAGTTTCTGTCACTGTCGGAGCTGACC
TCCGGTGACGCAGGAGCAAGTGCCTTGCCTTTCCCTTTACCCTTCCCACATGTGGTAGAAAGTTTGGTAGCTTTTACCCT
GGATGCAACTGTATCCTCATTAATTGTGATTCCCTTAGACCTCTTGGAGGGCGGCATGTCTCTACATTACACTTTTGGTC
TAGTCATATCTAAAAAAATATCGTAGTATGTTAGAAACAATTCAAGAAAAGTTGCAGAGAAATAGGTTGCAGATAGACTT
GCCAAATCAATCGGCAAGTCACCGAATCACTTTGGCGAGCCAGATTGAGCTCACTGATATACCGTGAGTTTACGGTATTT
ATAATACATTTCACTTACAAGTTGTGTGTGTCTAGGGCCTTTTAGTATTGGTTTTTATGTGTTTTGATCATATTTTGCAG
GAAGGATGTTTAGGCGCGAAAGTATAGAGACAGCTGAGAGAAATGAAAAAAATGGCATTCACGGAGGTGATCTACGGACC
GTAGGTCATTGACGGTCTGTAGGTTATGATCGTAGATTAGCAGGCAAGGTATGGAAGACAAATCAGGGAAATCTGACCAA
GTGTGGAACCACAGTGGCCATTGACGTTCCGTAGATTGACCTACACACCATACTATTGATCCATAGATTGATACTGCGAG
GGTTCCAGTACATGATTTTTTGAAGATTCTAAGTATGGAGATACGTAAAGGATTGACGGACCGTAGATCGATCTACGGTC
CGTACTGCAAGTCCGTCGTTTGCTTTAAAGAAGCTGATTTTTTGAAGCTGAAATATTTTCCAAGTCCTGGCTGATGGAAG
GGACTTATGGACCATAGATCCATTGGCGGTCCATAAGTCAGTCTCGTGGAATGAAGACATGTGCCTGAACAAACTTTCCT
TAATTTGTTTCCCTTTTAATTTAGGATTTGTTTTCTATAAATAGTCTTGTAAAACTCATTTTTGAGGGTTATACATTATT
ATTCTAGTTTTACTTGGTGACTTTGGAGATTAATTTGCAACCCTAGCAATTATTGATTTCCTAAGTTCATTGTGAAGATT
GTGGATTTGAAATTCAAGTTGAATTTCTGGGTTTATTATTCTCTTTACGTAAGTTCATGATTTCTTCATATAAAACTATG
AATTGTGTTCTTGCTAATATGGGTAACTAAATCCACAACTAGGGTTGTGGGATCCATGAGAGATTAACAAAGTATGAATA
ATAATTAAGCAATTCTTGATTACTGTTTTGCATGCATTGATAATTCTTTCGCTCAAATTTCTTTTTAACGAGTGCACGCG
TTAGAACTCGCCTTGTTACTACTTGCCAGACCAAGGAGGTAATCAACAAGAAAAGAATTATCAACATAGATTTAAAGTGA
TACTATCTAATAGGCTAGTGTCGATTGGTGCTAGGTAATAACTAAGCCAAACATCGATTATGATGTCTAATATGAGGTAA
AGGTAAGGGTTAGTAAATTAGACACACGTAGTCGGACAAAGGTGCAGGGTGAAATTCTCTAGATGCCGGACCAAGGATTT
AGAGATACCTAACTTAACACTTTGCATGTAATATACTAGGAAATGATTGCTATAACTAGGATTACTGAGTTATGAGCTTG
TGGTGAACACGTGTACCCTAGTTAATTTTATCATCTTGATAACAACCAAAATTTACTTTTGTTTACTGATTACTTACTGA
ATTCTTACAATTTGTTTCACAAATCCTTCCTTTTGTTACTTGTTGCTGGAACTAATTTGACTAATTGAATATAATCATTG
GTTAAAGTAAAGTCTAAGCCATTTTTCTCGTGGGATCGACCCCAACATATATGTTGAGTTTTGTACTTGATAACGATCAT
TTATACTTCTTTAGGGAGGTGTCATTTGAGCGTATCAAATATTGGCTCCGCTGCGGGGGAAAATTTGGCTTTTAGATTTA
TTTTAACTACATTATTGAATGTTAGTCAAATATTTCCTAATTTTACCTTTTCTCTTTGTTTTTGTCTCTCTCAGGTTCTG
ACTCTAGTGTATGCCAAATACACGAAGCCAGGGTGAACCACTTACGCCTTACAATCCAGAGTTGAACCGCACTTTACGAA
GAATGAACAATCCAAATGATCCAATTAATCCTATCAAATGAAATCTAGAGGATGCAGTTGAGTTACAACAGCAGAGGGTA
GTCGGTGGGGACAACCAGGTTCCAACTGAAAATCGATTGACAGATGCGTTGATGGTGCAAGATCCACTAGGCCCATGACA
ACACGACAACTATTGGGGCAACATCAATAGAGCAGACTCTAATGGACCTATTGTCCTACCCCCTCTACCTCCAGGGCACA
CATTTGTGGTGACTAGTAGCTTGATGCAGATGCTTACAGCAAAGGGCTTATTCTTAGGATTGCCATCGAAGGGCCCACAT
GCTCACTTAGCCAATTTAAGGGTGGTTTGCAAAAGTTGTATAGGTAGACCAGACTTGGATATGGATATCATCGGATTACG
AGTGTTCCCTCTATCACTGATAGGAAATGTTGCAGTATGGTTCGCTGAGCTTCCTTATAACTCAATCTTTACATGGAACC
AACTGATGGATGTGTTTCGAGCAAGGTACTATCCAGTGCCCAAGAAGCTAAATCACAAAGATAGGGTCAACAATCTTGTA
ACATTACCTGGAGAGTCTGTGAGTAGCTCTTGGGATAGGTTCACCGCCTTCGTAAGAGGTTTCCCAAATCACCGTATTGA
TGATGAGTCAATAAAGGAATATTTCTATTGAGGTCAGGATGACAACAATAAAGAAGTGCTTGATACTATTGCAGGAAGTT
CATATGGAGACTGCACATATGCACAGATTTCTGAAAAACTGGAGAAGATATCTCGCAACAATAAAGAATGGAGCACTAAG
AGGTCAGATACTGGGAGAAACATATTTGCCATTCAGAATACAAACACCCAGTCTGCGGATGAGATGGCTCAGATGGGGAT
CGAGTTGGGGTTGGTAATGAAGCATGTGAACGGAGGTGCAACGAAGGTAAATGCTGTGAATTACTTGACTAGAACACCAC
CCCAGTTGAAGAGTGTTACTATGAAGATGATGCTTATGCTGTAAATAATCAGACGGGGGGTTTCCGACCAAATGCCCAAG
GATCCAACACGGAAAATTGGCACCAAGGTCAAGGGAACCAAGGTCGGAACTATGGAAATTACAACCGAGAGGCTCACTAT
ATTCGGGATGGGAATTTCAATCGCGACAACAACTACTACAACAGGAACAACTATGGCAACAAAAATGATCGGGTTGGACC
TTATGTTCCCCCTCAAAATCGGGAATCTGGTGCTAGGGAAGTTAGAGGCAATATGGCGCGTATTGAAGATATGATGCAGA
AGATGATGAGAAAGTTTGATGCAACTGATGAGAATGTGAAGGAGATGAGGAACAACCTATCTGGTATTGGTCAAAAGGTT
GATGCCCATACAGTGTCAATAAAGCATCTAAAGCAGCAGAAGACTCAGTTGTGTACTACAATGAAACCACGTCAACTTGG
CACTCTTCCTAGCAACACCATCCAGAATCCAAAGATTGATGGTCATTGTATGGCAATTACTACTCGAGGGGATAAGCAAA
CCATAGATCCACCTATGCCGTCTGTGGTGGATGCTGAGATTAGAAAAGAAAATGATGTGGTGGAGGTTAGAGAAGAGTCT
GAGACTGCGACAGAGCAAGAAGATGAGATATCTCAGAAAGTGGTCCTCATACCTAGACCTCAACCACCTTTTCCACAGAG
GTTAGTGAAGAAGACTGAAGATGGTAAATATCGCAGGTTTATTACTATGTTGAAGCAGCTTTCTATCAATGTTCCTTTGA
TAGAAACCTTGAAGCAATTGCCTAGGTATGTGAAGTTTATGAAAGATATGGTGACAAAGAAATGGTCTGTGAGTTTTAAA
GATGATGATAGATTGCAGTATTTTAGCGCTATTGCTACAAGATCTTTTGTGCAGAAGAAGGAAGACCCTGGTGCTTTCAC
TATCCCATGTACTATAGGGTTGTTACACTTTACTAATGCATTGTGTGATCTTGGTGCTAGCATCAACCTCATGCCCTTTT
CTATTTACAAGAAGTTAGGTCTAGGGGACCCAAAGCCCACTGCAATGCTGTTAATAATGGCCGATTGAACTGTGAAGAGG
CCCATTGGTGTACTCCATGATGTGCTAGTGAAAGTGGAGTCTTTCATTTTTCTGGCAGATTTTGTGATTCTTGACTGTGA
GATTGGTTTTGAGGTTCACATTATCCTTGGGAGACCATTTCTTGCCACAGGCGTGCATTGGTTTATATGGAAAAGGGACA
GATGAAGTTCAGATTGAACAATGAAGAAGCAACTCTCAATATTTGTAGGTCCATGAGGCAGAGTGGTGAGCTCCAAACAG
TATCTGTTATAACTTACATGGTGGAGAATGGGACAGAAGTGCAAATTGAAGAGCGACTAGGTGTTGAGGCACTAGCAGCA
GTTATGATGAATTTTGATAGTGATGGTATTAAAGAGTATGATGAGTTGGTAGCCGCACTTTATAGGTTTGAATATCGGCC
CAAACCAAAGAAGTATGAATTAGACCTGAAGAATCGTGATTCCCTACCCGCAAGACCATCTATTGTGGAGGCACCGAAAT
TGGAGCTTAAGGCTCTACCTCCGCATTTGAGATATGTATACTTGGGCAAAGAGAATACTTTGCCGGTCATCATTGCGTCA
TATTTGAATGCAAGACAAGTAGAGTGCTTGGTGACTGTGTTAAAGAGGTTTAAGCGAGCTATTTGGTGGACTATTGCGGA
TATTATTGGGATTTCTCCCGGTATTTGCTTTCACAAAATCCAACTCATGCCAGATCATAAACCCAGTATCGAGCACCAAA
GAAGATTATATCCACCTATGCAAGAGGTAGTTAAAAAGGAGATCATAAAGTGTCTGGATGCGGGAGTTATTTATCCCATT
GCAGATAGTAGTTGGGTATGTCCTGTGCAGTGTGTGCATAAAGAGGGTGGTATGGCTGTGGTTCCAAATGAAAGAAATGA
GCTTGTTTCAATGAGGCCCGTTACTGGATGGATAGTTTGTATGGATTATCGGAAGTTGAATGCATGGACAGAAAATGACC
ACTTTCCTATGCCATTCATAGACCAATTGTTGGATAGACTTGCAGGAAAGGGTTGGTATTGTTTTCTTGATGTGTATTCG
GGCTACAATAAAATTTCTATCGCTCCAAAAGACCAAGAGAGGACCACCTTCACTTGCCCATATGGGACTTTTGCTTTCAA
ACGGATGCCATTTGGGTTGTGCAATGCTCCAGCAACCTTCCAGCGTTGTATGATGTCAATATTTTCTGATACGGTGGAGG
ACACTACTGAAGTGTTCATGGATTATTTTTCAGTTGTAGGTGATTCTTTTGATCGTTGTCTAGATCATTTGGCCGAGGTG
CTTAAAAGGTGGGAAGACTGCAACTTGGTGCTAAATTGGGAGAAATGTCATTTCATGGTTAAAGAAGTTATAGTGTTGGG
TTATCAAATTTCAGAGAAAGGTATTGAGGTTGATAGAGCTAAAGTTGAGGTAATAGAATAGCTTCTGCCACCCATTTCTG
TAAAAGGTGTTAGAAGTTTTCTTGGGCATGCAGGTTTTTATAGGATATTCATCAAAGATTTCGCAAAAATTGCACATCTA
TTGTGCAAACTGCTCGAGAAGGAGTGTAAGTTATATTTTGATGATGCTTTTCTTAGAGCATTTGGAGAGTTGAAGGAGAA
GTTGGTTACTGCACCGATCATTATTTCACCGGATTGGGGACAATTGTTTGAGGTAATGTGCGATGTGAGTGGAGTGGCGC
TTGGTGTAGTATTGGGTAAAAGGCGAGAGAAAATTCTTCACCCTATTTATTATGGTAGCAAAACTCTAAATGTGGCCCAA
AAGAATTATACTGTGACCGAATAAGAATTTCTTGCGGTGGTTTTTGCATTTCAGAAATTTCGATCCTACTTGCTTGGTAC
TAAGGTCATAGTGCATATTGACCATTCTACATTGAGGTATTTGATGGAGAAAAGGGATGCAAAACCAAGATTGATTAGAT
GGGTATTGTTGCTGCAAGAGTTTGATTTTATGGTAAAAGATAGAAAGGGGACCGAAAATCAAGTTGCCGATCACCTGTCT
AGATTAGAGGAAGAGGCTATGCTAAAGTTTGGAGATAGGGCTGAAATTAATGATGCATTTCCAGATGAATAGGTATTGGC
TGTTTCTCATGATTTGATTCCTTGGTTCGCAGATTTTGCTAATTATTTGGCAAGCGATATTGTGCCCCCCGATTTGTATT
TTCACCAAAGGAGAAAGTTTATGCATGATGTGAAGAAATTCTTTTGGGATGAACCTTACTTGTGTCGTAGTTGTGCTGAT
GGGATTATTCGTTGTTGTGTGCCCGAGGTTGATAGTTGTGTGTACTTGAAGCATGCCATTCATCGCCCGTTGGTGGGCAT
CATAGTAGTATTCGGACTGCACATAAGATTTTGCAGTATGGATACTACTGGCCTACCATCCACCAAAATGCTCATGATTT
CGCCAAGTCTTGTGATCGTTGCCAAAGAGAAGGAGGGATTTCAAAGAGGCAAGAGCTCCCTATGAATCATATATTGGTGA
TAGAGTTGTTTTATGTATGTGGCATTGATTTTATAGGTCCATTTGTGAGTTCATATGGGATGAAGTATATTCTTGTTGCG
GTTGATTATTTATCGAAGTGGGTGGAAGCAGTTGCTCTCTCCAACAATGAAAGTAAAAGTGTCACCGCATTCTTGAAGAA
GAATATCTTCTCCAGATTTAGTACACCAAGGGCTATTATTATCGATGGAGGTTCTCACTTTTGTAATAAGTTGTTCAAGG
CATTACTTGAGAAATATGGTGTCCATCACAATGTAGCCACTCCTTACTATCCGTAGACTAGTGGGCAAGTTGAAGTGTCC
AACAGAGAAATCAAACAAATTTTGGCAAAGACTGTGAATGCTAATAGAACGGATTGGTCAATGAAGCTTGATGATGCTCT
ATGGGCATATCGCACTGCATACAAGACCCCCATAGGTATGTCTCTTTACCAACTTATATATGGGAAGTCTTGTCATTTAC
CAGTAGAGCTAGAGCATAAGGCGATGTGGGCAATGAAGAAGTTAAATTTGATTGGGGCACCGCATCTAATCAAAGAATGA
ATGACTTGAATATGGTTGATGAGTTTCACCTAAAAGCTTATGAAAGTTCAGCCTTGTACAAAGAAAAGATGAAGAGGTAT
CATGATCAAAGAATTGAAAAGCAAGAATTTGTGGTTGGTGATCTTGTGCTTCTATTCAACTCTAGGTTGCGCTTGTTTCC
AAGCAAAGTCAAGTCCAAATGGACCGGGCCATTTTTGCTCACAAAGGTGCTCCCTCATGGAGCGGTTGAGCTTGAAAATA
GGGATGGAACAAGGTTCATGGTAAACAGGCAAAGGATCAAGATCTATCTGGGAAATGTTGAAACTGTGCAAGAAGTGATT
GAGGCCTACAATCTTGATGAAGTTTGAGTAATCAAGACACTTGCGTCGTGCCGCGACGTTAAATCAAGCGCTTCTTGGGA
GGCAACCCAAGATGTACAATCTAGCCAACGACAGGGTTCTATTTTCCATTTAGTAGTTTTCTTTGTCTAATTGTGTTTTT
TTATCAATTTAGGTAGGTGTTTTAGTGTTTTAGTTCTTAGTGTTGGCTAGAATTAATATAGGGTCAGTATCTAAAACGTG
TCCAGAAAATGTAAAAAGAATAGCCTATTGGTTGCTACATATGCAGGTGCACCACGAAAATGGTCTGGTGCAAAGGTCTA
CGGACCCCATTGACGGTCCGTCGTTTAATCCACGAACCGTGGATGGTGTCCGTAGATCCTAGATAAGCCTCTAAATTTTT
CTAAGTGTAAGTGTGATCTACGGTCCTAATCGATGGACCGTAGATCGACTCACGGACCGTAGACGAGGTCTCATGAGTCC
AAACTCTATTTCTTTCTGACCCAACCCACACCTCCTTACTTAAAAACTCCCGTACTTTCAAATCATTTCCACTTCGCTCC
ATTCACTCCTCAACTGTTTCAACAATCCCATAACCTCCCTAAATCACTCCATAACTCCCCCATAATATCATCCCTTCCAT
AATTCCCCGAATTCCCTTCTATTTCGAATTCAATTCATTCCATATTCCAGAAAAAAGGTCAGGTGTTTGGTTAGTAAAGA
AGAGGTGATTCCTTGGTCTTGCTAAAGCTTAGTGTCGTCACGCAATCACCCCACTCCTCATTGCTTGTAAGGTAATAGAC
TTTCCCCTCACTTTAAATTTTGATTCATAGATTGAATATAGAAAGTCAGGAGTTGGGTCTTGACCTTGGGTAATTGTTAG
ATGAAATTGCATGATAAACTTAGAAATTACAATGCCCTTGGAACGATAGATAGTGATTGTGTAGCCTTATTGTACGTGAT
TATAAGTCTAAATGTAAGTTTTGACTTAGGGTTCCAATGTTTGTCTTCAAAACTTGGTTAAAATGATTAATCGGAATCCT
GAGAATGACAAAATAGCATGATTAAATGTTGAAATGCATAGTTAGACTACGATATTATTGAAGAGGGTCCAAGAGGTGAA
TGCAACACAAGGAAGGTAGGAAGTACATCTACAAGCTCATTATGCACGAAAACATCAACATTTCACATTTCATTGGAGGA
AATACCTTCTCAAACTCACACCATGCTCATCATTATCATTAAGCACATTATGCAATTACTCTTGAAATCACATGTAGGCA
TGTTCAATAATTCACCTCATGAAGCATATAGGTAAGTCATACTAGATGCACATAAACATGAGGAACACATAAATCAAAAT
CTCATTTTCTCATATAAACATAAATTTCATCAAAATATGCATAACATAAGGAGATCATGTAAACACATAATCACACATGA
CTCCAAAACATGAAACAAGCTACAAGGAACTCTTGGTCTCAAGCTTGAATAGGAAGAGAAAAAAGAGATATGGATATCAA
AAGTCTCAACAACATTACTATTCAACATAGCATATCCCCCTTAGGAGTAAACCCACCTAAGGCTAACATTAAAAACAACA
AAAGAACCTTTATTAAACATTCACAACCTTAAGGAACTATTACATACCGGTGCCTTCATCTGGATGAGCTATTTTGCCCT
CTTTGGCTTGAAGTGCATAGAAACGACTATTCTTTGTAGCATAAGGATGCGAGCCACTAAGAGAAGCTTGTTTGGCCTCC
CTTCCTTTGGCCGTAAGAGTAGGACAATTTCTCACTTTGTGATCATTCTTTCCACAACCATAGCACCCATTAGTACCGAC
TAGGCACTTCTCATAATGTCCTTTTCCACAAGTGGTGCAAGTAGGTTTAGAAAATGAAGACCCACCACCTTTCTCTTGGT
TAACCTTAGGAGTGCTTGAATAATCTTGGTTTTGAGCTCTCTTTTTGAACCTAGGTTGACCTTGCTCATCGAGCCTAGAC
CTCTTCAACTACTTATTATTCCTCTTAAGTTTGGATTCCTCAATAGATTGAGCATACACCATAAGTCTAGAAATATTCAT
GTCATCATGGAGCATCGCCATACGACACTTTTCCTCAAGTTGGTCGGATATACCCATAACAAACGTACTCATCTCATCTA
TAGGCTTAGACACCAAAGATGGGACATACATAGACAATTGGGTAAATTTCAAAGAGTACTCTTGAACATTCATGTTACCT
TGCATAGAGGATTGATAAACTCCTCCATCTTAACCTCCCTCTTCTCACAGGAAAAGAACCTACCAAGGAATGCTTCCTTG
AACAATTCCCAATCTATAGGCCTTGCTCCTACCGGCCTATTACTCTTCCATTGAGAGAACCAAATCTGGGCAACATCCTA
CAATTGATAGGCGGCAAGTTCCGCCTTTTCTATAGAAGTCAACCCCATAGCATTGACTACCTTATACACTTCATCCAAAA
ACTCTATGAGATTCTATCCCGCGTTGGAACCAAGAAATATCAAAGGATTCATCTTCATAGAGTCTCTCAACCTAGAAGCC
ATAGTGCTCACGAAAGGATTCACATGATCTTCAATACCCCTATTAGCTTGAGCCGTCATGGCTTGGGCTTGAGTAGTAAC
GGCTTGAGCCACCATCACAAGATCTGACCTAACTTCCTCATTGGTCATGGCCGAGGGATCCACCGGAACTTGATTACATA
GAGGAACTTGGTCACCCTGAGCACCTTGGGGAGAAACTCCCTCATTCACAATCTCCTCTTCCACTCTTCTTGCGTACTTT
CTTTTATTCATATCCTATAAATACAAGAGAAGGGTTAGAAAAATGACACTTATAGAGCTAAACTCTAAGGCACAACTTCA
AGAATAATGAAAGAAGTGTAGCTTCCTAACGTCCTATAGCCTCTCGCTCATAAATGAGTCGCGATTCACACTGATGAACA
AGACTCTACTAGACGTGGCTTGTAAGACATCAATCCTAAAAATCATTTCCAAAATCTCGTGCTCTGATAGCATATTTGTC
ACGATCCAAGCCTATACCCCTGAAGCGACACGGTGTACAAGACTTCAGCCTCATAGCATTCATAACATTCAATATAAGGA
AAATGGTACGGAATTAAAACCTTTCTTTAAATCCATACAATATAAAAACCATTTAAAAACAGCGGGAGTCTATTGTTTCA
CATGGCCATCTAAAACAACATCTTAAAAAAAATTAGGGTCAGGGCCCTTCACAATAGAAAGTCTGGAAATGTTTATAACA
TGATAGAAGAAACATCTAAAAGTACTTTTTCTCAATCTATGAGGACATACCACTTAGCCTTGGAGGAATCTCAATCCAAG
CCTTTGAACTAGAGAGAAAGCAACTCAGTTGCCGGAACCTACACTTGTAGTAAAATAAGAGAAACATAGGTTAGCACACA
AAAATGTACTAAGTATGATGACTGTGCCAAAACATTCTTAAAACAGACATTTTATTTGACAGTCATGCTTTTAAGCGAAT
TTGAGAAAACTTCATGCACATAAGTATAAGAGGCATAGTAAACAAACATAACCAACATACAAGAAATTTCTTCACATTAG
AACATAATCAACAATATAAGACATTTCATTACATTAGGCTTTCACCTCAAGTAACCCCAAGCTATACTATGTGCAATGTA
TGAATAGCGTCCAATACCACCATCCACACTAAGCACCACATCAAGGACACCAAAAGTGAACTTACCATTCATCCTTTCCA
TGTTTACACAATACCCATATGTAAGAGACATAGCCATTTATTAAGTCATGACAAAGGAAAGTAACTCATAATACAACCCA
AGTATATCATGCATCATTACATTAGACATTCAAGTCAACATTCTTCATTAGTTTCATTAAGAGAACTTTTATTCATTAGT
CATTAAGACATTATAGAAATAACTATAGCCCTATCAAAGCCTACTCGTGCAATGCATGTATGGCATCCCATTCTACCACC
CACACTTTATAGAACTTCTCAAGAAACCACAATGCACATCTCACATGATGGGAATAAGCATTAACCGACATAGACCATGA
GAGCAAGCCATGGAATGCAGTGTCATATTGACCCACACCGTAAATAGGTGGTCTACTTTCCTAAGGTAGGACCGGTAACA
TTTTAGCTTAGGTAGACACCTACTAGATAATATCCTATGTGGGCACATAGTTATGGGATAGGAAGATGTTCATAGGAACC
CCAGCCTTACATTGGGAGTGTTTCCATCTTACCATATCCACTCGATGCTTAGCCTCTATTCCCATAGAGTATTTCATTTT
TATGAACTTTATTGTACTTGAGAGGGCCACCAACATTAGGCCTACCGACCCAAAGTACCTTACACAAGAAAGGGCCACTA
CCATTAGGTTTACCGATTCAAGGTACATTAAGGATAGCTCATTGACTTTCCAAGAAGGGTGACATCAACATTTGGTCTAC
CGATACTAGGTTTATCATTTCACACATGAAAGGGCTACCAACACTAAGTCTACCGATTAACGGTTTATCATCACATTAGT
TTCTAAACTCATCATGAACGGCCACCAACACATGGTCTACTAACTCAAGACAGCTTAGAATACTTAATCATTCATATATG
AAAGAAATGCCATTGGCCGATCGATTCATATTCATCAAGTCAAGACATATTCATTATACAATAAGATATGCGTAAGCCTA
CCAATTTAAGAAATGATATTACATTCAATATCACATTCATCAATACCAGAAAAAGGATGCCTTAATCCTACCAATTCAAG
ATACATCAATCCACATTCCTTTCATTTATACAACAAAAGGACGCCTAAGCCTACCATTTCAAGATATAACTTCACATTAT
AGAAACCTTTCACATTCTATCATCACATTTATGAATGTCAAATTGAGGAATAGCCTTTCAATAATAACACAAATACATTC
AAGACATGGTCATATGGCTTTCATTAGATTCACATTCATATACAAGACATCATGATAATACTCAATTCCTCATACTATGC
CATTCAAGGCCATGAATCTAAAATCACCAACACATCAACAATTTAATAAAATTAAGGCATGGATAGTGATACTATTAAAT
ATACCAAAGAAATTTAGATATATTCTCATCACATGATTGCATAATCAACAAACCCACTTCATAAAGGCACAATTTAGGAA
ATTGAATGAATTCACGGGTTCTTAGAGTATTTTCATAATAAATCGTCAATCAAACACTAATTAAATCATAATTTTTCACT
AATAACCATTTGAAAACGTTTGAAGAAGGAACCCATGAGTTAGAGTAAAACCCTAAGTTTTTGAGAAACTTGAAAACTTG
AAAATTTACTTTTGAATGGATTCTACGGGTAGAAGCTACCCATAGATGAAAGATCCACATACCTTGCTTGTGAATCCCCA
AGAAAATTCTGGAAGACCACCTTGAATCCACAAACCCTAGTTCCCACTTCTTCTTCTTCTTCTTTGGGACTTCTAAAAAG
AGAATTTATGAAAGGATGAACTCTTTTGATTTGATTTGGGTTTTGGAGAAATAAGGAGTAAAAGAATTGTTTTAAGACAT
AAAACTATATATACTAGTGATATAAAACAATAAAAATCAACTCCACAAATTAATTAATTAAAATGAAATTACTTAAAAAT
CCCCAACTTGGGCAACCCTGGCAGGGACCACGCCCATCTAAACGGGTTGTCTAGGGCACCATGGCTCATGGTGGTGCTCG
TGGTCCCTTGTAAAGTGTTCCCCTCCAACTTTCCAAGTTCTCAAGGGCCTAAGAAAAGTTTTAAATTTCCACACTATTTC
CTATGTTCTTATCTTATGATATGCTATGAGGCTTTTCAGAGTCTTGTACTCCATGTCATATCTAGGGGGTAGCCTTGTGT
CGTGACAACGGCTGCCTACTCACGGAGCGTGGGTTGACCCATGAGGCGTGGGTGCCCTCTGTGGGTCACTGTCAGGCAGT
CTTTTAAGGGCTTTTCCTCAAGGACTCATGGATGGTCCTTGGGGTTTAGGCCTTGATGTTGTACCAAGAATAGATAATAT
TTTAGGTACGGGGAGGTACTTTCAAGTCTCTAACCCTAACGTCAAGCTCTAGATTAGCGTACTAGTTTCCCAAGTGTTAC
AATATCTCCCCCTTGGGGACATTCATCCTCGAATTATAATCTAGACACCGTACAGAAATAATGATTAAAAACTAGCAGTC
CATCGAAACATCAAATAATGCAAAATTCAAAGGAGGAAACATCAACTCCATCTCAAAACATGGTCATTGCAATACAAGGA
AGTAGGAACTACTTCTAACAACCCAAATATGCATGAAATTCAATATTTCTCATAATCATAGGAGGAACTATCTTCTCCAA
CAAAAGTTATGCTCAACACAACATCATGGAGCCAATATGCAATTTCTCTCAAAAGCATACAAAGCATGTTCATCAACACA
TCTCACGAAGTCAAATAGGCAACTCGTACTAAATGCACAACACCATGCGGAACATATATAATGAAAACTCATTTTCTCAC
TAAACATGAATTTCATAAGGAACATGCATAACATAAGTAAATCATGGTTAAGCTCACATAACACACATGACATCCAAAAC
TCTAGAAGTCAAGAGGAATCAATTACCTCAAGCTTGAATAGGAGTAGAAGGAAAAATATGAGGATATCGAGACTTCATAT
CGGTCTCGGCCTCCCAGGTAGCACCCTCAACTAAATGATTTTTCCATAACACCTTCACGGAAGCTACTTCTTTGTTTCTT
AATGTCTTGACTTACCGGTCAAGGATCTTTACCGAAACCTCTTCATAGGAATGGCTTTCATCAACTCCCAACCTCTCTAG
GGGAATAATGGACATCGGGTCCCCAATACATTTTTTAAGCATAGAAACATGAAATACCGAGTGAACCGGGGCCAAATCAT
TTGGCAAATCCAACTCATAGGAAACTTTCCCAATATGCTTCAAAATTTGATATGGGTCCACATACCGAGGACTAAGTTTC
CCCTTCTTGCCAAACCTCATAACACCTTAAATAGGTAAGATTTTCAAATAGACCCAATCATTAACTTCAAATTCTAGATC
CCTTCTTCTAATATCGACATAGGACTTTTTTCTACTTTGAGTTGTTCTTAACCTCTCTCTAATGAGCTGAACCTACTGAA
TAGCGTCAAAAGCTAATTCGGGACCAATAAGAGCAATATAAACTACCTCAAACCAAGAAACCAGAGACCTACATCTCCTA
CCATACAAGGCTTCAAAAGGAGCCATACCGATGCTTGAGTGGTGACTATTATTGTAGGCACACTCTATTAATGGTAAGTG
GTCATCCCAATTCCCTTTGAAATCTATGACACATGCCCTCAACATGTCCTCTGAATTTTGTATGGTGTGTTCCACTTAAC
CATCTGTTTGAGGGTGGAAAGTCGTACTAAGCTTAACCTTAATACCAAGCCCTTTTTGAAATGACTTCTAAAAGTGCAAA
CTAAATTGAGTACTCTGATCAGAAATAATAGATAAAAGAACCCCATACAACTTCAATATCTCACTTATGTACAACTTGGC
ATTGTCTTCCGCTGAATGAGAAGCCTTAACGGGAATAAAGTGAGCTTATTTAGTCATCATATATATAATGCCCCAAATAG
AATCATTTTACCTTTGAGTGCGAGGCAAACCCACAATAAAATCCATTTTCACATACTCCCACTTCCAAGTAAGAATAGGG
ATATTTTGTGACACGCCTCCAGACCTTTGATGCTCAACCTTAACTTGTTGACAATTACGCATTTGTCTATAAATCTCGCA
ATATCTTTCTTCATATTATTCCACCAATAGACTTCCCGTAGATCACGGTACATCTTGGTGGCTCTCGGATGAATAGAATA
GCGAGAACTATGAGCTTCTTCTAAAAATTAGCTCCCTTAACACATCCACATCCGCAACACATAATCGACCTTGGTACCTA
TGTACCTCATCTCCCCCTTGGGAGAAAGCCTCAACATACTTCTTGAGTAACGGATTCTTTCAATTCAACTAATATAGGAT
CAAGGTCTTGTTTAGACTTCACATCCACCACAAAGGACGATTCAGATCCATTATGAACCATAAAACCACCCTTGGTGGAA
TCCACAAGTTGGACACCAAATCGGGCAAATCTATAAACCTCACGAACCAATTCTTTCTTTTCATCCTCTACATGAGCCAC
ACTACCCTTGGACAATCTACTAAGAGCATCTGCAACCACGTTAGCTTTGTCGGGGTGGTAAAGTACACTCATGTCATAAT
CCTTCAAAAGTTCTAACCACCTACTTTGCCGGAGATTCAATTCTTTTTCACTAAACACATATTCAATACTCTTGTGATCG
GTGAAAACATCCACATGGACCCCATACAAGTAATGTCTCCATATTTTCAAGGCAAATACAATCGCTGCTAATTAAAGCTC
ATGGGTCGGATAATTCTTCTCATGGACTTTAAGTTGCCTTGAAGCATAGGCAATCTCTTTACCATGTTGCATAAACACAC
ATCGCAACCCTACTCTAGAGGCGTCACAATAAACAACAAAACCATTTGTACCTTCCGGTAAGGTCAACACCGGAGCGGAA
GTAAGTCTATCTTTCAACTCTTGGAATCTTTTCTCACAAGCCTATGACAACTCAAACTTAGCTTTCTTTTCAGTCAAAGC
CGCCAACGGGGATGCTATGGAGGAAAACCCCTCAACAAACCTCCTATAGTAACCGACCAAACCCAAAAAGCTTTTAATGT
CAAAAGTAGTTAGAGGTCTAGGCCAACTCTTGACCGCATCCGTCTTCTTAGGATATACCTCAATACCCTAGCTTGACAAA
ATATGACCTAGGAAAGCTAAGGACCTTAACAAAAACTCACACTTACTAAACTTTGCAAAGAGTTTGTGGTTTTTAAGGAC
TTGCAACACAGTCGTGAAATGGTCTATATGTTCATTCTCACTCCTCAAATAGATAAAAATATAATCGATAAACATGATCA
CAAACATATCAAGGTATTGCCTAAACACCCCATTCAATAGGTCCATAAATGTCGTCGGGGCATGAGTTAGAACAAATGAC
ATCACAAGGAATTCCTAGTGCCCATACCTAGTCTAGAAAGCTGTCTTGGGTATATCATCCCCATTCACCCTTAGTTGGTG
ATACCCTGAACGAAGGTCAATTTTTAAGAAGTAACTAGCCCCTTGGAGTTGATCAAACAAGTTGTCAATTCTCGAAAGGG
GATACTTATTCTTTATGGTCACTTTGTTCAATTGACGATAATCAATGCAGATTCTAAGTGACCCATCCTTCTTTCTATAA
AACAACACTGGAGCACCCTATGGAGAGATACTCAGTCCGATAAAACCCTTGCCTAACAAATTCCTTAGTTGCTCTTTCAA
ATCGGTCGGAGTCATTCTATAAGGAAGAATAGAGAAAGGCTGCGTATCTGGTAAAAGATCAATGCCAAAATCTATTTCCC
ATTCGGCAGGAATACTGGGTAAATCATTGGGGAAGACTTCCAGAAACTCCTTCACTACCGGAACCGACTCTAGAGAAGGG
GTTTTGGACTCAACATCTATCACCCTAACAAGATGGTAAATACACCATTTGGAGATTACTTTCCTAGCTTTAAGGCAAGA
AACAAATTGACCTCTAGGGATAGAATTTCCCCCTTTCCACTCTAAAATAGGCTCATTAGGAAATTGGAATTTGACCACTC
CAGTCCTACAATCTATAGAGGCATAAGATGCATGCAACCTATCCATACCCAAAATCACATCAAAATCTAACATGTCCAAC
TCCACTAAATCCACCAAAGTGACATTATGAGACGAGGAAATGGGACAACTTCTATAAGCTTTCTTATCCACCACGGAATC
ACCAACCGGGGTATAAACCAAAAAAGGCTCTACTAACACTTCGGGGAGTATTTCAAACTTCATGGCCACAAAAGGTGTCA
CAAAGGACAAAATGGCAAGGGGATCTAAGAAAGTATATGGATCAATAGAAAAGACTTTAAACATACCGGTCACCACATCC
GGGGAGCTCTCTTGGTCTTCTCGGGATAGAAGAGCATAAAAGTAGTTTTGCTTTTGACCATTGGAGTTTTAACCGTTTAG
AGGAGTTTTCTTATCTTTTCACCCCTTGGCAGTAAGTGTTGGGCAATTTTTCAATTGATGACCACTCTTACCGCAACCAT
AACAAACACCCAAGCTGGCTAGGTATTTACCATCATGTTTCTTTCCACATTTCGCAGAAGTAGGCTTTGTCATAGTAGTT
CCCTTATCATGACCTCCTTAAGGATTAGGGTTAGACACCCTATCCTTGTTGACCTTTGGAGCGCTAGAAGAGTCTTGGTT
GGAAAACCTTTGTTTGAACCTTTGTTGCCCCTGGTCATCAGACCTAGCATTGGAGAACTTCCCGTCACCGGTTCTAGCTC
TTTTCACCTCCCTATTCATTGGCTTGAGGTTTTCTTCCTCAATTTGTTCGGCATGGACCATAAGACTTGAAATATTCATA
CTTGGGATAAGCATTGTCAAACGACATTCATCGACTACCAAGTCGGACACTCCTATCTNNNNNNNNNNNNNNNNNNNNNN
NNNNNNNNNNNNNNNNNNNNNNNNNNNNNNNNNNNNNNNNNNNNNNNNNNNNNNNNNNNNNNNNNNNNNNNNNNNNNNNN
NNNNNNNNNNNNNNNNNNNNNNNNNNNNNNNNNNNNNNNNNNNNNNNNNNNNNNNNNNNNNNNNNNNNNNNNNNNNNNNN
NNNNNNNNNNNNNNNNNNNNNTCTTCTCTGAAGACACCCCCATAACATCAAGCACCCTGCAAACCTAATAGAAAAACATT
TGGGGGTCCTTTTCCACATTGGAACTAAGAAACTTAGGAGGGTTAATCCTTGCAAAATCCGTCTATCTAGAAGCTATAGA
ATTCATATTAGGGTTTACATGAGGCCTAACATCTCTATAGGCTTGAGCCGTCATGGCTTGGGCTTGAGTTATTACGGCTT
GAGCTAGAATCGTCATTGCTTGGGTCAACATTAGAAAAGCTAACCTAACCTCCACATCCGACATAGTAGGAAAATTAAGC
GGAGTATTAACCGGAGCTTGGTTAACTTGTGGAGCTTGATTACCTTGAAGAACGTCCTAATTCACATTTTCACCCTCCGC
TCTTCTTGTACTAGCCTTTAGTGTATTCATTTCCTGAAGATACAAGAGAAGTATTAGGAGACTGAATTTTATAGAGTTAA
ACTCTAAGGCACCACCTAAGAGTTATGAAAGAAGTGAAATGTCCTAATATCTTATTGCCTATCTTTCATAAATGTGGCAC
ACTTCACACTCATGAACAAGACTCTACTAGACTTGGCTTATGAGACATTATTCTAGAATCATTCTAAACCTTGTGCTCTG
ATACCAAGTTTGTCACAACCCAATGGTACCCCCTAGACGTAACAAGGCACATAGAACCCCAAAAGGCTCCATGTAAGCCA
CTTAGCATATGATAACATAAAGTAATAGAACAATAAGAGTAAAAATGAATTTAAGTCCAAAATTTCATAAAAGCAAAACG
TAAGTCTAACTTGTCTCATTTAGCCATCTATTACAATTCATGAGTCAAAATAGGACAACATAATTTGAAAGTAGAAAGTA
CAAAAAACAAGAAACTCAAATCATGAGGACTCGCCACAAGGGAGGAGAATACTCAATCCATGATTGAACCAAAGGCTAAT
CGCCTTAAGAACCGAAACCTACACCTTGGAGAAAAATGTTGAAACTAGAAGTCAGTACAAAAATTGCACGAAGTATGATA
GTCATGCGAAAAACCACGAAAACTTGCTAAAAAGGGACATTTTAGTTGAATGCATGCAATTTATAAGTTAAAACCTCATT
TAGGAGATAATGGAAGACCATAGGTAATAAGCATGTTCATTACATAAATTCTTACATCATAATAGAACCATACCATTTGT
ACCCTCAAAGCATACATGTGCAATGCATGAATAAGATCTCATAATCCTACCCAAACTAAGTAAAGCTTATTGAGTAACAT
TCATTCATAATTCATGTTCTTGTTCATATATTTATCATGATGGGAATAAGCCTTAACTAACATAGACCATGTGAGCTTAA
CATGGAATCCGGTGTCATACCCCACACCGAAAAGAGGTGTCCTACTTGCCTAAGGTAGAACTAAAATTCATTAGCTTTTA
GGTGGATCCATGATGTTTGACATAATCAAAGGCACAACTTTCTAATCAAGTGTTAACGATCTCGTGTAGTAATATAACCC
AACCGAATGGGTTGGGGTCGAGTCCCAAGGGAGCAGTTAGTAGTCGAGAATCAAATAGAAAAGTAAAATTTAATTCTAGT
CAATCATAGCTATAAATATTTACGAATAAAAACATACTAAATCTAAAAGTGACACGAATGTCAATTATCAATGGGGGGAT
TTGTATTCCACTAAGAAACAGAAACAACAAAAAACAAACGAAATAGGGAGACGGGATTCTTGGGATATGATAGGAATACG
GGATAAAATAAACAATTGGGTAAATGCGATGGATAGAAAATCGCTGAATATTTGTAACTAGGCTAGACTTTAGTGGGGGT
AAATTTTCTCTCGAACAACTTACCCCGAATCAACTCGGTTTCTCTCCAACACCGAGTTGCAGCAATTAAGCAAAACCTTC
GCCTTAGCCCATTCACTTTCTCTAGCTGAATGTATGGGAGAAGGTCTAGGATTCACTCTCTTGTGTTGAACCCACGATGA
CCCAGTAACCACCGGCTATCTATTTAATAGTCTTGGTTTTAAAACGTCTCTCTCGAGTAAGCTAAAAACATGAAGATGAA
ATCGTATTTGAAACTACAATTCCATTAAGTTCAAACAGAACTACTAAAAAAAATCACATTTAAATAGCAAATAGGCTATC
AATGAGCAATACCCAACAGTAAATTTAACCCATATTCACAAAATCTCACCACAAGAATTGGGGTCTTAGCTAGACATGAT
AAAGAGATAGAAATCGATACCAAAAACTGTTTCAGTAAAATGGGTACGATTGAAAATGTTTTTAAACACGTGTAATATGA
AGATTCTTTGATGCCCCCTTCCAATTTCTTGGAGTTGAAAACCTTCATGCTCAAACACAATATCTCCCGAAAACACTAAC
AACTCAAACTGAAAATATTCTAAAAATTAGTAATAATTCGATACAACTTGATTTCTAGATACTAAACTAACAATTCAAAC
AAGTATTTATAGTGTTTGAACTTTTTTTGATGCAAAGGACCACTCGGTGCTGTTAGTCGGGATCATCGATGCAACTGGTG
ATCCCCCCTTTGGTCTGGTTCATCGCCTTTCAACTTTTTCCTGCAGCATCCTTGCATTTTGAATCATTGGGCGATATGGT
GTTGCTTCGTGCAACTGTTTGATGACACGTCGACTGCTTCCTTTCATCGCAAACTTGATCTTTTCCTTCAGGGATCAGTA
CACTGAAACTTTGGCCGAGGTTAAGACCAGTCGGCGACGGACCTAATGCATTAGGCGATCCTCAGACCTTCATTTCTTCG
TTCTTTTAGCCGCCCTGTTCCTTTTTTTTTCTTGATAGTGTCCATGCTATGTCTCTCAACTCAAATACCTGATACTTAAG
GATTTTCATCAATTATTGAGACAAAATATGCATTTGAGGACACAAAATCTATCAAAAATGAAGACCTAAATGATTCCAAA
NNNNNNNNNNNNNNNNNNNNNNNNNNNNNNNNNNNNNNNNNNNNNNNNNNNNNNNNNNNNNGTTCAGGTGTTCAAAAAGG
ACGTCTCAAACAGTGCTACACAAGACTCAATCATGAATGCACACACAAGACTCAACTTACTCATGCAAGGATCAATAGTG
CACTTAAAGACTCAAGTTGTGATACACCATGATTAAAGAGTCTCAAGCTCACTATACTTTCTTCAAATGCAAGTTCAAGC
TGAACAAAGGAAATCAAATGCCCTCACACAAATAATGATTCCATGTTCACACACAATGGTTTAATCATTTAAAGTTCCAG
AATCAAATACAACGCTCACACTCACAAAGAAGAACATTATGCATGCTTTCACCCAAAAGTTTGCTTGTATTTTCCAATTG
ACAATTGTTCCAGCTCACTAAAGATCAAAAAGGTCTTTTCAAGGCTTGTGATGGGGCTGAGTGCAAAGGTATGGTCATTT
AGGTTCAATGACTTTTATCCTCATGAAATGTGGTGCTCACAACACTTCCTCTCTTTTTCTCATCAAATTCATTTGTACTC
ACAAGTCATCCCATTATTCACTTTCCATGGTTTAATGGAGACTCCATTTCATTTTGCATTTCATTTATATTTATTCCACA
ACTTTTTTTTTCATTCTTTTCTACTTCTTTATTTCTCTTTTTTTTTGGTATGGAGGGGTTCCATTTTTCTTAACACATGG
ATAGAAGGGAATTTTCTTGTACTTCTTTACTTGCCTTCTCTTTTCATCACACCCCCAACTTAAGCTTTTGGCCTAAGTCG
GCTATTCAATCAACCACAAATCAAGACGATTATATGTAGTGGATTAAGAAAGGTCATGGTTTCATCAAGTTTCTTCCAAA
GAAAGATAAGGCTCAAGGGGTGTTCAAAGGAGATTCACACACGCTCGCAAGGTAGATCACAAAAGAGTCATATGTCAAAT
TGTTTCACACTCTTCAAAATTGCGTAAGATCATATCAAGAGATAGCCTTACTTACTCGACTAGACAAATGAGTCAAATTC
TAGGTGTTATCATGCATAGTTCATAGTAAGCTCATCACACAAGCCATCGACACCAAAGTCAAACAAGACTCCACACTTTC
GCTAGTGTGCAATGTTCATCACAAGAGAATCAATTCGATAATTGGCTAGTCACAATGAGATGCAAATAGTTCACATATCC
TCTATGCAACTTCTATTGACCTCATTGTAGCTGCGCATTCATTTATGTTCAATTTTGAGAACTATTCAAGTCATCTGTAT
TGATCAAAACTAATAGTCAAACCTGCAAGAGAACAACCACATTTAACACATACAAAAGGTGGCAAAAAATATTCGGAAGG
GTCAAAAATCATTTACAATTAAAAGCAAGGCGCCACAAGCTCTAACCTTCCACAAAAAGCAGTATCTAACACAAATTAAG
CTCAAAGCCCAATATATAAACAAAACTAATATGCACAAATGTGGGCCTCACCACACCACTAACAAAAAATCATTTGTCCT
CAAATGCATATGAAATTATCCAAAAATAAAATAAAGTAAACCAGAGAGGGAGGTAAAGAGGGGATCATGTCTATGCAGTC
ACTCTATCTCTCTGGGCATCAATGCTTAGTGCATCTGTCTAGTCTCAGGTCTCAGTACCTGGAGTCACCTCAGAAGAGCC
AGCTCCACTATAGATAGCAAACGGTGTATTTGCCAGGGAAGTCTGCACAACCGCATCTATCATGGTTGCTTCAGTCTCAG
TCAGGTCTTCATTTGTAGCTCCCTCAGTCTCCTCATCATTCTGTGCCTCTAACTCAGGCTCGACTGTCTGCTCCATTCTA
TCCTCTTGTCCGGTAGTAGTCGGAGGCATCTCGGGCACATCTGGAATCTCTACTATTCCAAAGACCACGGATATATCGGT
GGATTTCAGGTAGTCCACATCTTTCTTCTACTCAGTAACGACAGCTTTTAAAGTCATTACCTCCTTGGTGGCCCATTGGC
CACGCTCACACACCGCTATCCTTGTTGCAAGGGTATCAATGGCAGCGCTCAATGGTGTCACAACATCAGTCAAGGCAGCC
TAAATCATGCCAGGAATGGAGGCTAAACTTTGGTTTCCTGATGATCCGCAAAATAGGCAAGCTGTCCCATCTGAAGTAAT
GACACATGAGTGATTGAAAAACGGGCAAGAACAACAATAATAGGTCTGGGAGGCACTGCCACAACATAAGAACTAGGGAC
ATTAGAAGATACAACAAGGAGTACCTGAAGTCCTAGTGGCCGAAGTAGGCAAAGATGCCTCTGCAGGTGATAAGTTTGTG
TCTACAACCGGGGAAAAATCCCCCGGGGCTGCCTTCTTCTTCTTATGTTCCATTTGATCCTCTAAATATTCCACCTCGAT
CCTCTGGATATCAGTTGAGGATCTGGGAATTACTTCCACATCCTTCTTAGCATCTCTAGGTACCCGCGCCCATGTACACA
GCTCGATGATTAATATCGGGAAGGAAAGTGAGGTTCAGTACTTATTTGCACGCATGAGAATCTCTGAAGCAATGATCATT
CCCAAATTTAACTTAGTTTTATCAATAATGCAACCTAGACAGGCTGTTTTCGCATGTTACAGAATAGACTCATTTTGGAT
TGGCATTATTGTACTGCTGATGAAAACAAACAAATATCGAGCTTCCACATTGAGGTCCTTCTTTTCAATAATAGCAACAG
CCTCAATCCACTTGGGAATGTCGTTTGAAATCAACGGGGATAACCACTTCTTCAAGTTGTCTAGATTTTCAGTCCTAATC
ATGTACTAGGAGACATCCTTAATGTCCTCAGGACGATTTAGGATAGCATCAATAATGGCATGGTCACACTTGACCTTTCT
ACCCCAAACAACTACATAGTCAACTGGTTTGAATATTGCTGCTTGCTTCTTTGTTTGTGGTATCAAGGTTGCATAAGAAA
CATCGAATTCCTGAACCCAATTTGGAATATATGGGCCATGGGGCTTGGTGATGATATGGAAATCATGATACTTGAGGCAA
CTCATAATCTCTGGATACCTATCAATCACTCCATCCGTGGACAAAGGCGTTTCCTCAATAATTGTCCTCAGTCCTTTAGT
CTTTAATCTGTTCATAGACTTGGGTGGAGGACCCTGAACTGGTGGTGCTAGAACCACTGCTTGTTCTGGAGCAGGAGGAG
AAAGATTAATCCGAGGAATCTAGATTCGCGACGAATCATTCAACTTTTTAGATCGCAACTCTTCCCTTTGCGTTGCTACA
AGCTCATCATCATCAGATGCCATAGTTTGAGGTTCCTAATGCTTACCCTCACTTTCAGAAGTGGTGAGGTAAGTGTCATA
AATGCCATCACTATCAGAGCTTGCCTTTGATTATGCAGGTGCTTTGACTTTACCCTTGCCTTTCCCCCAATTGTGCGTAG
TTTTTTCGCCTTGCCCTTAGCTGCAATTGCATCCTCATTTTGTGTAATCCCATTTGCTTTCCCTCGGGGTTGCATGTTTC
ACCCTGCTACTTTAGGTCTGGCCATGTCTGCAAAACATTGGGAAAAGTTGGATATGACTTAATTAATTTCATAGAGAAGC
AGTTGTAGAAGGACTTACCGATTTACTCGGTGAGTCGCCCAATCACCTTGGCGAGCTAAATCGGGCTCGCCGAAAGAGTT
GGCTCATATGTTATATCAAGTGGGCAAAGGGAAAAACCTTTGGATGAATGACCAATCCCCTTCAGTAAGCAAGGGATAGT
TCACCGAAAGTTACAGTGCATAAAAGGTTCAGGGGTGCTGCCAAAGGGTGATCAAAACTACTTTCGGTGAGTCGCCGAGT
ACTTTCGACGACAACAGACTTCTCGCCGAAAGTTACAGAATTCAACTACTCATCTTGCTTGAAATTAAAAGTGAGATGGG
GAAACTAGGCGAACCGCGGATTGGTTCGGCGAGCTTGACCCAGCTCTCCAAAAGACCCAACGTGCCTATTTTCAACCCAA
CTTCATTAATTCAACCCCGCAACCTCAAAAAACAAAATCAAACAATGTAATGCACAAATTAGAACTAGACCCATAGCGCC
CATTACCCCGAAATACTGAGACTTCACTCAGTTTTACCAAATTTGGCCAATTGGCGATCTTTGCCCTTAAGAACAGAGTC
ACCCACTCTATCATTAGGCAAACTATGTCGCTTAGCACAAATATGGGCTACTCAGACTTCACCCAACTAAACTCAATGAC
AAGCAAGTACAACCCCATGAAATTTAATTCACTTTAACGCACAAATTTATGGGGTTTTAATAATACACTCAAAACAAGCA
AGATGTTCAAATTTAAAATCAGACAACAATCATCCTATCACTACCAGAAAGGCCTAGCACACATCAACATGAAAAATATT
GGTTGAATAAGACTACAAATTAATAATAATAAATGTGGGGTTCAAAAAACTCGCCTTTAAAGCTGATTAAAATAAGATTG
AGGTTCTAGACGACTATATAATCCTCTCTAAACACAAATCAACAACTAAGATACGGTGGTTAAACAAGAAAAATATAGAC
TAATATGTTGGTGTGAGTTTGAAAGGAATAAAAGTGAGGGAAAGTGAAGAGTTGGAAAGTTAAACCTTTAGCCCATTTTA
AAAATCATCTTGATCGCGCCCATTCGGCGATGGTGGTTTGGTGGCATGCTGAATATTTACTTTCCTCGCCAAGTTTTATA
GGAGCTCTAGTTATAGTAAGGGTCCAAAGGGTGGATTAAATTGATATGGCTGACATGGTCGGTGATTCGCCGATAATATC
AAGAGCTCCCCGAATTTTACAGACTCTCATTTGAATTTATCTTCAGTCTAACGGCAGTCTAGATCGGGGTCGCCATCCTC
ATTGGTGATTCGCCCACTGGTCTTTAGCTCGCCTACCTTCACTTTTCAACATTTTCCTCACTTACCCTTCAAAATCAACA
CCCCTCTTATTCTAGAATAACACTTTAAAGCAATAAAACCTTGGGTTGCCTCCCAAGAGGAGCCTTAGTTAACGTCGTGG
CACGACGCAAGTCTTTACTCAAACTCCATTATTGGGGTTAGCCTTTGTTTTATTAGGTAACCCCAATTTCTCATTTAGGT
GGAGATGAGGCACCCCATGACTCATGAGTGTTTCGATCAGTTGGATAGATCTCGAGTGAGTGCCAATCATCTGATTTAAC
ACTTTAATATTGTCCTTCATCACTTACAACATTCTATCTTGCTCAGTCTTCTTTTGGAGAATGGTAAGTAGTGTATCCTC
GACAGGACTATTCTCATTGTGTCTATACTTTCTCCATTCACGAGGGGCTATGTGCCTCCCAATTCTTTTGCACTGGACTT
TTTTCTTCGATAATTTAGTGGCCAAATCATCCAGCTAAGTTACTAGTGCAGTTAACATGAAATCCCTCTCTTTTCCTAAT
TCTAATCTAAGTCATTTTAATTGTTATCTAGTAAAGTATATAAGTATTATATTCTCAAATTTCCCCAAATTAAGTCATTC
TCCCTAGAATCCAAAAGAAAACCCTAAAGTTCATCCTCTGAAAATATTTCTATCTCTAGATGAAGAAGAAGAAGAAGGAA
GTTGGAGCTAGGGTTCAAGAAGCAAGGTTCTTCACACCAAATTCATTGGGAATTGTTGAATAAGGTATGGTAGTCTTCAT
CCATGGATAGAGAACATCTATGGAGTCCCTTCAAAATCCCTATTTCAAAGATAGAAATTCTCAAAAGTTAGGGTTTGATT
CCAAAGTCATGGGTTCCTTTCAAAATCGATTCTAAGCATGAATTGATGATCTTATGGTTTTCATGATTAATCCCCAAGAA
CCCATGAAACCCCCATATTTCCCAATTGTGATCTTGTGATGTGGGTCTTTATCGATAAAAGAAAAATGTTATGAAATTAT
GCATGTAGTGATTGGGTTACTTGAAATATGATGATATCCATGTCTAATGTATTGAATTCTAGATGTGTTGATTGGATATG
[truncated: 2,438,917 more chars]
