# Supplementary material for: Homologues of potato chromosome 5 show variable collinearity in the euchromatin, but dramatic absence of sequence similarity in the pericentromeric heterochromatin
Source: BMC Genomics. 2015 May 10;16(1):374. doi: 10.1186/s12864-015-1578-1 (PMC4470070; doi:10.1186/s12864-015-1578-1)
Supplement: Additional file 3: — RH BAC tiling path sequences. Description of data: Nonredundant, multifasta sequence files of the individual BAC MTPs. The sequence contigs and scaffolds in the MTPs can be either ordered or unordered, depending on the quality status of the tiling path sequence. [file 12864_2015_1578_MOESM3_ESM.zip › mtp_0941.fasta]

>mtp_941
TTTCACTATATGAACAATTGTCTTTGATCTAAGAACATCACACTATGTTAAAACTTATTCCAGTGAACATAAACCAGAGA
AAATATGAACAAATCAAATCACCTCTACGCAAAATTAGCATTGCAGCAGCAACTTTATCCTCCTCTTACACCCCTTTTCG
TTACCAACGGGAATTCAACAGTTTCATCAAATTCACAAACTCGAAAAGGTGATGCCACTATACCAGTATCAAAGTCACCA
TCTGCAAAAACAAACATTGTATATACAACACAATTAAGTTACACATTTTGAAATCAATCTTGATATTCAAATCTGAAACT
ACATTAGTTTATCGAGGGGAAAAGCTAGACTGTCGACTATGGGCCAGTAATTTTCGTTCAAACCAGAGACAGAGCCAGGA
GATCATTCGTTCAAACCCCCTTGACACAACTTGAGAATCTATTTCGAAACCTCCTCACTGAAAATCCTGACTCTACCACG
AGTTCAAATCTTGTATTTTGTCTTAAGAATCTATTGAATATATACATATTTATTGATTTTAGAACTCAATAAGCTTCGAA
TACTGGCTCCGCTATGATAAGGTTTACCTTTTCAATCTATTGATCATCGGGGACTTTGTATAAGTCCGGTGTAATCTCCG
TCAACCATAGCCCGGGAAATAAAGTCTGCAAAACAAACAGCAATGGAACAGTAAATTTCAAATCACAATTCATCAAAATG
ATCAAAAATTTCAAATAAAATACTTACGTCTAAATTCTTTTGAACCATTTTAGCTCGTTTTTTGGGTCGACGAGGAGGTC
TATGTCCAACCATTGCCATGAAATCCTCTTCGATCTCTCTCCGACCAAGCGAAACGGAGAAATTCGTTCTCTTTCTCTTC
TCGCCGGTGTATGAATCTCCGGCACCGGCAAACTCACTTCGAAGTCTTACAGATTTGATCTCAGACCTTAACGGCGATAG
CGAAGACGAACCATTGTTTCTGATAACATCAACCTTCAAAGCTCCATTCGATCCGCCGCCACCGCCACCGCCGCCGGCGA
TTCCGTTCATTGGCGCCTTACACGCCGCTCTTCGAGTACGTAAGTTCCACGGCCTAGACGCATCTACATCCGTCGTAACC
TCCGTCGGTGCCGTCGCCGGAGTTACAGACACTTCCTCCTCCAACCCATCTCTAAAAATCGCGTATTTCATCTTATCAGC
CTCTGCTTGAAGATCAAACATCAACTTCTCCCTTACAGCCGCGATTCCATCTCCGCCGCCGCCTCCGGCAGCACCGTTGT
AACCCGCCGACCTGAATTTCCGAGTGAAACCCACCTCCGTCTCCTTCAACAACTCATCCTTAACCACACTCGATCTCCGA
TTGTTAACCATACCGTCGATTTCTCTCATCCGCCGTCCGATTGAGTCAGACCCATTTGATCTCCGATGGAAATGAGGAAT
TTCGCCGTTGGAATCCACCTTAGCACACCTCAAAAACTTCTGATTACCCCACTTTAAACCACAAGGTAAGTCGAAATTAT
GCAGAGGTTTCGATCTTTCATGTCCCATTGCCATGAACAAACACCTCACCTCACAAAAACATTCAAATTTTCAAACTATA
AAACTCAAAGTTCCAACCTTTATATATATAAATTTCTGTTTATATCAGTTTATACAAATTTCTGTTTCTCTCTGTTTTTT
CTTTTCGTTTTTGGGTGTTAATGGCTTTTCTGTGTGAAATCGCCGGGAATGCAAGCTTATATAGGTGGGGTGGTGGGTGG
TGGGGGTAGGGTGGGTATTAACGTTCGGGTTTGGAGAAACAGTATTATGTGCTAAAATGCGCGGTGCAAGTGACGGTCTG
CATTTTGTTATTTCTTAAGGGTTTTTTTTTTCATAAGACGACGTCGTATTACACTCTTTGCAAATTAAATATTCTTTTTT
TAAAAAAACGAAATATTTTTAATTGGGTTTTTTTGTTCAATATACATTCGAAAAAAACACTCTGTATCAAGAATTTTTTG
ATATTTGGTTAAAGAAAGAGCTTCTCCGCTACACCATATTCTTTGGTAGTTGGGCTTTCTATGTATGATTATGGAAGAAA
ATTTTCATCTCGAATTGTATTCCCAATGGTGAAGTTGAAAATCGAATCCTTCAAATCTTTGCTGTGGAGTCGATAACTTA
TATGCCCTTTGGTTGAATCATAAGGACTTACTTCAATTTTGACTTTATCTCCTGACAGTATCCATATATAAAACGAAGTA
TATTAATGGTTTAGATAAAGGCTGATTCAAACTAGAAAATCAAACGAAATCCATATATATGATATTTAAAAACTCACTAA
TTCATGATTAAGAAGGTAAAATGCTTTATATCAAAAGTTTTTTCTTTTTCATTGTTCAAATTCTAGACTAACATTAAGAT
TGAAAGACTTATATAAACCATTTTATCACACCCTTTTTTGTTCTTTGCCTATAGTATTGAATTTGAGAGAATTTCGTAAT
TACTATGTGACCTAAATGGCATTTTAAGAGAAAATACTTAAAAGTGTTTAGAACAAAATGAATTAGATGAATAGAAAAGT
CGTCCAAGCGTTTTGGATAGTATTTGATTAAAGTTTGTAAAGAAAATATTGAAGTAGAAAGATGTATTTGGGAGATGGTA
TGCAAATATATTTTGATTTTTGGTTTTGTATAATTTGATGTTAAGTTTGACATAACAACAATTTATATGTTCCTACCAAA
ATGAGATAAAATTTGATCATATGAATTGTCATTTATAATTTATTTTTTTAAATTTAAATTCATCTTAGGTCAATTTTGTA
CCAAAAAAAATAATCATAGTAGATAATAAAAATTTTATTTGTTTCCTACTAGCCTAAATATCTCTAATATGGTTAAAAGA
CTCTTAGAAAGAATTTGACCTACGTTTTTTTTTATCCTTTTTTTTTTAAATTAAGGAGAAAGGTGAAAAAATGGTGAAAG
AGGATTACAAGATGAAAAATCAAATCGTCAAAAAGATGTATAAATTTAGATAACTAATTGAGCTACTAAATTTTTTGATA
TATGACCATTGTATCCTACCTTTCATTACATCTACACTTATTCCGATAAATTTGATTTTCTTCCACATGATTTTAGATAT
ATTTTGTCTTCTTTTAACACTTTCAATATTCCTATGATTTCATAAAGACTTGCCTTTTGAGTTGGTCAAAACTATCATAC
AATCTCAAGAAACTTTTTATATAATCATCTTGTCCTTAAATGTGTTTGCTACTTCCTACATAGCTTGCATCTTGCAATGA
AGTTGATCATTTTTAATTTTTTCTAATTTTGTATAAGTATATTCATCTTGTATTTATTACTATGACTTTGCGACATTCAT
TTTATAGTCTTGATTCAAATAGGACATTCAATTTACCAATTAAGAACATGATTGTCATATAGCAAGTTAAGCACCACTTA
ATTAATACAAATTCCTCTCTTGATCACACATAGTTAACATAAATTTTTTCTAAACGAGGAGTTGTCATGAGATTATTGAA
ATTTAAACTCATAACATCATTATTTGAACTGTGAAGTGTAGTTACCAAACTGTCTTGTTTTTTATAAACACCAACTACAA
ATAAATAGTGTATTAACTGGTACATAATTTTCATCAAAAGAGTTTATCATTTACCTACTATATATACATAATCTTTTCTC
TCTATATATTAACCAAGAAAGTACAAAATTTATAAGTTATTATTAGTACAAAAAATAGAATTTTTGCTTAAGAATGTCCA
AACCAAAACGAAGCCCATGTTGGGCCAATGTGTGTGGCTTTGGTAGACAATATGCCCAAAGAATGAATTTTTGCTTAATC
TTTGCAATTCAAGTTTCATTTCCTTTACAAATTACAACACAAGCCCAATTGAACTCTAAAAAAAAACAAGCCCAACACTT
TTTTCATTTGTGTTTTTGCACGCAATCCGATGTTTATGTGAGTTAGTTTGACTTAATATAAAATTTAAGAAAAAAAAAGT
TTTGAAATTTGTAGTCTAGAATAAGTGTCTAAATTATTTCATTAAGGGTAAAATGAACATATCGAAGTTAAATTATTACT
AAATATAGAAATGTCCCAATTTTGATGAAACTGACTAAAAAGAAAAGTGAATCATATCAATTGAGACATAATTAAAACTT
TGATTCACATATTGTAAGATTCATTTTTGAAAGCATGGGTTTCGATTCCCACCTTGCAATCCTCGTCCCTATTTCCCCTT
GCGTGCCCAGTCTTAAAAAGAAAAATATGATTTTTACAATATAAAAATACTAGATAATTTTTCTCGTATGTTCATGAATC
CCAACTATTCCACCACGAGCCCAACTCGATTTAGTCAACTCACTACAAGTTGACTCATTTAACGCAATTTTTTTAAAAAT
CTAAATGTGATTTTTTCCCCTAAATTATACTAAGCAAATAAAGTTTTTTCCAAAATAAAGAGAGGAAAATAAAAGCAGAA
TAAAAAATTATGCTTCTTATTATATGATAGTGTACACAAATCTGAACGGCCGGAGTTAGGGTTTTTGTACGAAGAGGAGT
AAATTGACTGTCCGTTCCGGTCGATCGGAGATATTTCTGAGAAATGGCGAACGAGAAGGTGGAATTTCAAGTGTATAATT
CAATGACGAGACAGAAGGAAGTATTCATACCTAAGGAAACTGGCAAGGTCAAAATGTACGTGTGTGGCGTTACCAGTTAC
GATTACAGTCATATCGGCCATGCTCGTGCCTATGTCGCCTTCGACCTTCTCTACAGGTCAAATTTCTAAGTTTCAATTGT
AACTGCATTAAATTGTTGCTTTTTCTGGATTTGATTCGAGCTGTTTGTAGTTTTTGCTTGTGTAATTCTTGTTATGTTAT
GTATTGGTGTTGAATTGTGCTGTAATTCTCACATAGAGGAAGTTGGTTGATCTAGGAACATGATTGGAGATTTAGCTCGT
TTGACCAAGCTTCAATGATCAGCTTATTTTGAAAAATGCTTTCAAAAAGAGTACTTTTGTCGATAAGTAGTTTGTGTTTT
ACCAATAAATTTTTTAATAGTGCTTGTAAGTGAATTTTTCTCTAAAGTGCTTTCTTTTAGGGAAAAACTACTTTCTTTTA
GCTTCTGAAAAACACTTCGACTACTCTGCAGAAGCACTTATGTTTTCCCAAAAAGGCTATAAAAAGTCGGTAAGTTCGAA
TATATAAGTTTCATTTAGAGGAATTGGGTAGCTAGTTTGATAAGAGTTGGAAGTTTGATTCCGTTTGTTGTATGTGAGTG
GAGAAACAACCAGAAATTGAGTAGGAAGATTGAGTAAAACATTTCTCATTTTGAGGAATCTAGATGTTATTATTCTGAAT
TATCTAGTTTGAACCAATTAATTGGAATTGTACTTTTATGTTCTATCCATATAGGCTATTAGTTAGTTGGTTTTATTGTT
TAGTTACTCTTTTTACACTTAAATTATGTTAGTTGAGTGAGATTTAGAGAATTTGTAGTTTAAGAGACCCCAAATTAAAA
TGAGTTGCCAGCAGACCAACTGTTTTTGCTTCTACTTTTGTAACTAATTTGCATCTTCTTGATGCCTTCAATGGGACATT
TACTTCATAAAAAAAAAATTAAAATGAGTTTTCTGTTTTTCTAAAAGTAATTTGTTGAACTAAATGGGATAGAGGGAATA
GTTTTTAGCAAGTAATTGAAGACTATCTTGTTGATAGTAATTTGGCACGTGTGTACCACATTAGCCTGGACTAGTATCTC
CTTGAGGTCATTAAACATGGGAACCAAAAGGTGCTTTGCTTTCCAACCAAAAGGAGAAAAGAAAGAAGAAAAAAATCCTT
GAGGGTCTTTTGTTTTGATCTTCATCTGTTTAATTGTGATGAGACTTATGTTATTTATCATGTGTTGTGGTATAAATCAA
TGTAAGTGCATTTAGATTAGTTCTTTTAGTAGTTTGTGATTGTTTTTACTTCAAATTACTCAACAGTCTGATAGAAATTT
TCCATGATCTGGAATTTACAGATATCTGAAATACTTGGGATATGAGGTTGTGTATGTGCGCAACTTCACCGATGTAGATG
ACAAGGTGAGATATACAATTTTTGGGGAGTAAGTCTCTTTTTATGTTCTCTCTTCCTGAGATTAAAGGAATTTTAGACCC
TTTTCTTTTTAATTTTTATGGATAAGCTTGGCAGTATCAGTTAGCTCACTGTATATAATACATCAAATGCATGACAGTTG
GTTCTTTCCAGATAATTCGTAGGGCTAATGAGCTTGGAGAAGACCCAACAGCTCTGAGTGGTCGATACTGCCAAGAGTTT
CTAAAAGACATGGATGATCTCCAGTGCCTCCAACCGACTCATCAGCCACATGTTACTGAGCACATGGAGCAGATTAAGGA
AATGATAGCTAAGGTACCCACATTTAGATAATCCCTTCCAAAACCTATTCTGACAAGTAAAAGCTTATTGATGTGATCCC
TCCCATTTTTTCCCTGAATTGAAATCCCACTTGAGCAGAGGTGAGGTCTGTTTCTGTTAAATATGCTATTGCAGTTTTCT
GATGCGAACTTTTCTCTCATTTCTTTTCCTTGGATAGAGATTGTAATAGACTCCTCCTTTAGATAGAGATGCTTTCTGAA
TGATCTTGAAAACCATGTATGTCATTTTGAATCTTTGATAGTGTAGGATCTAGGATTCATCTTGTTGTGTTTATTTGACG
TTATATGTGGTTTCTCCTTCTCTGAAGTTCAATAATATGGATGCCCATCTTGCTCACTTGTTTGTCATTTTCTGCTACTT
TTGAAAAAAAAGCAATAGGAAGTTAAGAACTACATTCCGTGATAGTATGCTTTGCATTGAAAGATTGTCTGGAACATTTA
TTCTTGTATATAGTGAGAGAAGAAGTATATGTAGTAAGGATTAACAGTTAGGTTAGCAGAAGTAAAACTCAGTGTTGGAT
GGGAGAAAAGTGCAAAATACTGCTTAAAGTATGCAATCATATTATCTTTCTATCTTAGATTTACCTTGAGCTGCTTTTTG
TTTTATTCTTTTACTAGTAAATTACCCGTGCTTCGCGCGGGAATTTAATATCACGGAATTTCTAAAATTATAATTAAAGC
CTATCGGTCATTAAAACTAAAACACTATATTATCTTACATACAAGATTACGTAGTAACAAACATTAATAATGCAAAGGAA
AATGAAAATTATTACTTCTTATCATTTATCCTTAATAACATAAGCATAAATTAATGACTCTAAAAATACATACCAGGATC
TGTAACATAAGCAATGGTGTCAGTAAGCCACTCAACAGGAGCAAAGTACACAAATATTTAATTGTGAAGAAGAAGAGGTT
CAAAATTTTCGTTGTTTTAAAATGAGAGGAAATCCCTCTATTTATAGACAATAAAGGGTAGTGTGAAAAATGTTGATTGT
GCCTTATCGGAAATGTTACAACTATTTAGAAAAGTTGCAACCCTTCGGAAAGGTCACAACCTTTCATAAAAGTCACAACC
TTTCATAAAAGTCGCAACTCTTCATTAAAGTCACAACTCTTCATAAAAGGCACAACTTTTCATGTAAGGGAAGACTATTT
TTGGAAATAAATAAATTAAAAGGGAATTCTGGTTTGTGGTAGCGCCACATAAGCGGGCCTAAGGTTCTCTTTTATATATA
TATATGATATATGATATGATATGATGATTCAGATATACTCTGCTCTCTTCTTAATGCTAATGATCTTGAGGTGTAACCTG
CAGATAATGGCTAATGGCTGTGCATACACAATCAATGGAGATGTTTATTTCTCTGTTGATAGTTTTCCAGAGTATGGTCG
ATTGTCTGGACGAAAATTAGAAGATAATCGAGCTGGAGAACGAGTTGAAGTTGATTCAAGAAAGAAAAATCCTGCTGATT
TTGCCTTGTGGAAGGTGCGAAGTTTTTGTTTACTTTTCTTCAGAGTTACTATTTTAGACTGACATGCCAATTTCACTTTT
ACAGTCTGCAAAGCCTGGTGAACCAAGTTGGGAGAGCCCCTGGGGTCCTGGAAGACCAGGTTGGCATATAGAATGCAGCG
CAATGAGTGCGCACTATCTGACACATTCCTTTGATATACATGGTGGTGGAATGGACTTGACTTTTCCTCACCATGAAAAT
GAGATTGCCCAGAGTTGCGCTGCTTGCCGGGAGAGTAATATTAGCTACTGGATGCATAATGGTTTTGTGAACATAGATGA
CGAGAAAATGTCGAAATCATTGGGGAATTTCTTCACTATACGTGAGGTAGAATATAATCTTTAGCTACTGTCTTAATATG
TTTGTTTTATAAAATGTTATGGATCATATCATACATATTTTGTAGGTTACTCGATTGTACCATCCCCTTGCATTGAGGTA
CTTCTTGTTGGGGAATCACTACCGATCTCCGGTTAATTACTCAATATCACAGATAGAAATTGCTTCAGAATCTGTGTTCT
ACATTTATCAGGTCAGGAATACACATTTAATGTACTTTTAATACCACTTGTTCAATTATTTTTGCTTTACTGTTACCATT
CTCCAAAAAAGTTTGATTATTTGCTTCTTGATGATTGGTACACGCAATTCCTATGCTGTTTTTTGTTTTCCTCTTTAATT
TCTGTCTGTCGATGCATGTTCCTTTTAGATCTGCAGTCGAGGCTGTTAGGATTGTGGTTCTATTGCTACTTCGCATGCAC
AATAGCTGAACTGAGCAATATGGTTTTGGGCTTATGTTTTCAGCAATTTACTAGTTCAATTAAAAAATGAAAGGTTGTCT
GAAGCTTTTATATATACATATATATAAATGATTTTTCTCCTGTTACATGAATGCTTATGCGACTTCAAAACCATAGTTCC
CCAATCCAAATCTATAGTTAGCATCTGTCTTATTTTTAGACATTTATTCGGGTAATTTTTGTGATTGATAGACCTTACTA
GATTCTGAAGAAGCCTTGTCAGCTTTCCAACAAGGAACTGAAACTGCAAAAAATGCAAAGGGGCGTGTTACCCCTCAGGC
CCAAGAATGCATCAATAAGCTGCGTAATGAGTTGAAGACAAAGCTCTCTGATGACTTGCATACACCTACAATTTTAAACG
CTGCTCTTCAAGAAGCCCTTAAACTCATGAATAGTTGCTTGACCATACTGAAGGTGGGAACTCTACTTTCCTTTTTAACT
TCTGCATATGGCTGGTGTGATATAACTGAATCATTCCATTATCTCTTCATCTTTCCAGAAAAAGCAGCAAAAGCAACAAC
ACTTATCTGCATCTTTGTCCCTGACCGAGCTCTTGAAAGAAGTGAAGGCAGTATTGGATGTTCTTGGCTTGCTTGCTGGT
TCAACTTGTGCTGAGGTGCCCAGAAATAGTACTCCCTATGTCTTAATTTTTTTTTGGCATTCTTTCCTTTTGTTTAAAAA
AGACTAGCACTTTTCTATACTTAGAAATAGTTAATGTTGTCATTTCCATCATGTCAGTTGTGTTATAACCCTCATCCCAT
ACAAAAACAATTTTTTAATACAGGTGTACTTTTGGTATTTAAATCTTATTTGGTTTATGTGTCCAAAGTTTTTCTTTCTT
GGTAATCTTGTTTCTAGTCGAGCAAGGCTGAACAAATTGGAATGGAGAGCACATTTGTTTCCTTTTACTATATGACACTT
TCAGATGTTGAGTCTTATTTAACTCATTTATTTTGTTGTGCAGGTTTTGCAGCAATTTAAAGAGAGGGCATTGAAAAGGG
CTGAGTTAACAGAGGAAGATGTTCTGCATGCAATAGAGGAAAGAGCACTAGCAAGGAAAAACAAGGATTTCGCTAGAAGT
GATCAGATCAGAACTGATCTAGCTGCCAAGGGTATCTCTTTAATGGATATTACAGGGACGACAGAAACAGCATGGAGGCC
TTGTGTAAGATCCATACAAGAACAGCCCGCCGCCCCAGCTCAACCAAAAAAGTCTGCTGCAGCAGTGCAAGAACAGCCTT
CCGCCCCAGCTCAACCAAAAAAGTCTGCTGCAGCAGTGCAAGAACAGCCTGTTGCACCATCTCAACAAAAGCAGCCCTCT
GCAGCACCCCAACAAGAACAGCCCGCTGCTGCGCCAGCTCAACAAGATCATCCTACGGTGCCACCTCAGTAGCCCTTTTC
TGATTACTCGAGTCGAATTTCATTTTTGGAGTTATTTTCATACTTATTTGAAATCTTTAACTTGTGAACTTCTAGTTTAT
GGATGAAACATACATGATACTATTATAGCATTGGGCATGTAGCTAAGATGAGCAGAATAATTCTCTTTACAAGAAGAGGC
CTGAGGCTCAATGCCCACTTCCTGTTATATTTCACGGCACATTTTTGCCTTGGGTTAAGCAATCCAATTGACATGTAAAC
TGTATCATTGTTGTACTGATAAAACTTATGAATATACTGGCACCACCAGTTTTTGACTATTTGGAGATATTCTTATATCT
ATTTCACTCTACTGATTGAATAAAAGTGGTGCCAATATGTGTTTTATTTTTGTTCTTATGAAATAGACTTCCTTCTTGCC
ATGTTTATCCTTTTTGGTTGCTTGTAAGTTTTTCTTTAATCTTGTTCATACTTATCAGTAGTAGCCTATATTAAGTAATA
AAGTTTCTTTTTTTGCAGAAGTATAGGGAATGAAAATGTCTTGTTTGGATCCAAATCCTATTTGTCGAAATACATTGAGT
ATGTTGTTGTATCCCTTGTCTGGGCATGTATGATTTCAAGTCCCATGAGCCTCCCATTGACTTTTTTTTTCCTAACAACT
TCTGATGGTTCGTTGGAAACAATTTTTATACCTCACAAAGGTAAGAGTAATATATGTGTACATTCTATTGTTTTCAGGCA
TCACTTGTGTGATTACATTGAATATGTTGTTGCACTTGTTCTAGCTATTGACATAAATTGATGCTCCATCATCCATATTT
GACTCCATGTAGCATCTTTGAACACCTCTATTAAAAACATATTAGACTTTAAAAACTATTTAAAGGTTAGCCAGTTTTTG
CAACAGTCACCATTCTTTCTTTAGTTCAATTTGTAGTCAATATGTTTTATACAAAAAAGAACCCATGCAACGATAGTGAA
TCCTTTTTTTAGAGAGCCTATGTCTTAAAAGACAGACCCTAATCCCCCAAGGCCTAGCTCAAGTGGCAAAAGGTGGAGGA
TTTGTGGCTTAGGTTGCAGGTTCAAGCCCCAACCATGCAAAGCGAAGCCCGGTATTTAAGTGGAGAAGGGTAGAGGGGAG
GGCCCATTATCTACTGAGTTTAGAAGGTTGTGAATGATTCAAAGGGCGGGTCACAGAAGGATTTCTCGGTTATCAAAAAA
AAAAAAAAGACAGACCAGTTATTGCCTACTTCACTCCGACTTTAGACCTCTCATGCTTCTTCTTTAGACCTTTGGGTCAA
CTTCAGACCATCACCTCTGCACTTACATTCAGACCCGAATTCAAACCTTAGACTCATTTGGGTCCGAAGTTGATTTTGAG
ATGGTTAAATTTTAAAGATAGTAAAATTTAGGGGGTCCTAAAGCGGCTATTTTGTGCAATTCCTCCCCAAATCAGATGGG
CTTATTTATGATACAGAATTGGGCTACATTTAGTTAATATGGACCAAATTCTAATATTCAAGTGTTGATTGGTCCAATGC
TACAAATAGGGATGAAAACGGGACGGGGCGAAGAATAATAATTTATAAAGCTAAAAGATGGAATAATTCATTAAAGAAAT
AACATTTTTGCAAGTTCTGAACTTTCATAGTCTTTTCATAATTCACCAACGAAAATGCTTGACAAAAGAATTAGAAGAAA
ACTTGAGGGAGTCGTGGTGGAATCGATGGGAGTAGGGCGGGTTGAAAACAAAAAAATTGATTTTGTATGAGACGTGGAAC
CAATATACAATATATGAGTTTTTGGGAACTCAATAGCTTTTGTAAAGTAAATGTTTATAAATACTTGATTAGTATAAACC
AAGTTATTATTGCAGAAACTCATAAATTTTACATGCGATAGAATTTTCACATTCCAATAAAATTTAAAATTTTCAATTTA
CCTCTAATTAATTTAACATAAACATCGAGCGCGAATAATATTTTTTCCTTAAACCATGAAACATGTGTATCTCACTCCTA
AAGTCATGCCACTAACTTTGCTTGGCAAATCACAATCAGAGCTTGAAGAAATTAATCCTCAACTCCTATGATATGACACC
ATTATCATTAACATTATTACCTGTCTTATTTTCTCTATCTTTAAGAATATTGAACTTATTTTGGGTCCACTAACTCTACG
CGTAAGGGGTTCATCTGAATATTTTTATTAAAAAATTTATATTTTATATAAAGTTAAAATTGTTTTATTTATACACGTAA
TTTTTCTTAATTTTTTAATTAAATATTTGATTTCGCCACTGATTTGTACGTAAATTTGGGGTACTAATAACAAGTTGTCA
ATCTAAGGGCTTGACTTGAATTTTAAGTTTCGAATAACGCCGCAAAGTGGAAAGAAAAATTAAAGGTGAAAATAATAAGG
GATAATATGTCCACTTTGTTGGACTTTTTCATTTTTTCCACAAAGAAAATGTATAATTTTTTTGATAGTACATATGATGT
GTCATCATGATTCATGAGTTTGTCTTATGAAAACTATATTGTAAAAATGAAATAATTTCCTTTTTTGCTTTCTTTCTTTA
GTCTTTACGTTAGTTAGTTGATTATACGCGGGATTAAAGAGAAATATGTCATTTATCGTGTTACTAAGTCAAATTATAAT
TTTTTTTAATGAGATTGTCAATTAACAATTCTTTTTATTTATTTTTACTTTTTCAATATGAAGAAGATAAAAGATCGTTT
TATTCAAAATTTTAACTGTGAAATTCCTTCTCTTTCATTTCACATCTTGAATGAATCCTTCTTATAGAGATGAACGCGTT
TTCACTAACAAGGGAAATAAAGTTTTTCGTTTTTAGAGTACTTTCGTGAATATAATAGTGGAGGGTACTCTCTTTTACTA
ATTAAATTTGAAATTTGTGACGGAATTGTGACAATTTTTTTTTAAAAAAATCTTAATATTTGATTTTCTTGTAGTAATTG
GAGTCAATGGAAATACTGGGCCTTAAGTGAGTAGGCCGGATATTGGGCCCAATTATACCCATTTTGATGGGATTTGCATC
TAAGCCAGGTATTCGGTAACTCAACCTATTAAACATTTCGACAGGAGAGAAGAAATCACTTTGTGTGTTTGTCTTTATTG
AATTCAAATCTGAGATTTTATGTTACTCAACATGCTTTAGTGACAATCAAGTCACGTCCTTGAGTGCAATGACTATGATT
AAATTTATTCACACTAGAATGTTTAAACAAAATCGATGAATTCAAGTCGTGTCTTTCATATAGACAAATATATTTTAACT
AATTTATGATAAACTATATATATATATATATATATACTATATTTTTTTGAATCGTTAAAATTAACTGCTTGATTTGATAT
AAATATCGTCTATGAATAAGTATTTTAGGGGAGGTAGATAAAGGAGGGTTAAGTCTAAGATTCTTAAGGCAAATCCAATT
TGCTTATGTAATCCTAGCTATATATTATAATTATACTACACCTTTTTTAATTAACGAAAAAAGTACAATTATATGGTTCT
AAAATTAATAATAATTGTATGATTGTACTTGCTAATTAATAGATCTCTCGAAAGGTCATCTTAGGTTATCTATTCCTAGA
ATATAATTGTATATTACATGGTTGATCATTTGCTATTTTAATAAAATAAAATAGAGATGACCTAATGTGTATAAATAACA
TACAATACACTCAAACTCATCACTTTGAACTACAAATACTTTAATTAATTAATATTCGTCCTATCTATATAAATAAATAA
ATAACTTGACTTCCTGTTGAACCAAAGTCCTCTCTGTTCCTAATTATGCCAATAATAATATATATATATATATATATATA
TATATATATATATATATATATATATAATACAAGTGATTCCAAACATCTCAAAGTTTTTTCTTATTCCTAGCCTTGACCAA
GTCCACATGCCTAAGATGTCTCTATGCAAGTGTTTTTACATGTATATGTTAATTATACGATATTTATTTGAGTTGGTGAT
TTGTCAGAAACAACCTCACTCTATTTAAATTTTATTTATAATACTATAATGAATATGTTAATTTTGTTCTAAATTATATG
AAGTTCTATTAGATACTCTTCACACAAATATTTGTATTCTTTTTATGTTGCTATTGTGATTTAATCAGAGTTGGATTCTT
TTGAGATCAAGATTCTAATCACAATTTATCTATAAAAAAATTCAAATATATCTTTAAAGTATTCAAAATTGATGAGCAGC
TATACTCCCATAAAAATAGAAAGTACCAAGTAGAAATTCATTAAATAAAATTAGATTATAATACACTAATGAGTATGATT
AATTTATTAAATCCCATTACATTCACTACTTAAAAATTATAACTTTGTATTAAAATTTTATACTGAAAAAATATTTAGTG
GTTATTCTCACCTGAAAAAAAGAAATAATAGTGTTCCATATGGAAAATTACAAAGTTTTCCAACATTTTAGTAAGAATCT
ATAAGTCACCATGTGTTTTCTCAATGAGCGAATTCAATGAAAAATTATGTTTCAAAGTATAAATTTTTCATTAATTCACG
GTGGAAAAATTCGATATTTCTTGTGATTATCTTGAAAAGATCTCCCAACAAATTAAGTTAGTTGTTTCTGCACGACATGT
TATGTGGTGTTTATGTACTTTAAAATTAAAAATTAAAGCACATTAAAATTTGTCTTATTGATTGACAAATCCCCTCCAAA
TTCACGGGTTTTCCTTTAATGAATTAATTAATTACTAATTGTTATTTCAAAATCAAAAAAAGGTTTTGATGGGATTNNNN
NNNNNNNNNNNNNNNNNNNNNNNNNNNNNNNNNNNNNNNNNNNNNNNNNNNNNNNNNNNNNNNNNNNNNNNNNNNNNNNN
NNNNNNNNNNNNNNNNNNNNNNNNNNNNNNNNNNNNNNNNNNNNNNNNNNNNNNNNNNNNNNNNNNNNNNNNNNNNNNNN
NNNNNNNNNNNNNNNNNNNNNNNNNNNNNNNNNNNNNNNNNNNNNNNNNNNNNNNNNNNNNNNNNNNNNNNNNNNNNNNN
NNNNNNNNNNNNNNNNNNNNNNNNNNNNNNNNNNNNNNNNNNNNNNNNNNNNNNNNNNNNNNNNNNNNNNNNNNNNNNNN
NNNNNNNNNNNNNNNNNNNNNNNNNNNNNNNNNNNNNNNNNNNNNNNNNNNNNNNNNNNNNNNNNNNNNNNNNNNNNNNN
NNNNNNNNNNNNNNNNNNNNNNNNNNNNNNNNNNNNNNNNNNNNNNNNNNNNNNNNNNNNNNNNNNNNNNNNNNNNNNNN
NNNNNNNNNNNNNNNNNNNNNNNNNNNNNNNNNNNNNNNNNNNNNNNNNNNNNNNNNNNNNNNNNNNNNNNNNNNAATAC
GAATAAAAAAATTCATCTTCAAAAAGACTCGACTGACTTTGTTAATAACACTATTAAAAAAGACTCTTGTTCATTGCTAA
TAACACTACTAAACAATGTTAAAACTCGACTGACTTTGTTAGGTTGTCGGTGATTTTAAAGAAAGAAAACCAACACAATT
TCGTCGGTTATTTTTCACACAAAAATACATAACACTCTTAAAAAGAAATTATTATTTTTTAAAATGAATTATTTTTTGTT
AATTTTTAATCTTTTAACTAAAATTAAATGACACATGTCGATTTAAAATAAGAAGTTGCAATTGAAGAATATATATAAAA
ATAAATAAATCATAAAAATAGTATTTCGTGTTAAAATGGAACATAAAAAATGGAGTTCAAGGGTTAAAATGGAACAAGAC
TAAGATAAAGTGCCAAAATGAAAAATGTGGACAAGTTAGAGGGGCTGTATATGTGTTTGGCCTTAAATATAATAAGAGTT
TAAATTCTACATAAGACACTGTAATTTTTTTTTTACATAATTAAGTCACTTATAAGATAATTATGTTTGCATGTTTTATG
ATAAACTATATAATTGTCAACTTGATAAAGATCGATGATGTAATGACCTGGTAGGTTATTTTTGAGAATTTTAAACTATT
CGTTTAACGAAAAGAAGGAACGGACAAGGGTTTCGGCATCGCAAGTTGCAAACTGCATCCGAAATTTCAAATTGGAACTC
TTTAAACACGTAATGAATTGTTAATTCATGAAGCAATTAATATTGATTTTAGAAGCTATTGCTGCTTTCAATTAATGTTG
CTGAACGTGTTTTAGTGGGTAATTATTTTAGGTAATTATTGGAATGATTATAAGGTAGTCATAAGGTGATAGTTGGTAGA
TGATAGTGGGGTGATTGGCTCATATTGAAAATATTGCAAATCTTTCATATAAGTTTGAATGATGTTACTGTTCTTTAATT
GATATACATGTTAGTCCGTAGGTTGATTTTACTGTTTCTCCAGATTCTTTATTATTATTATTATTATTGTTATAATTCGA
GTTTCACTATATTAAGATAAGAAAGTAATTATTGGTGTATTATATCATATGAGAACTATTAGGCTTGAAACTTAAGAACT
TGATTTTTGGCTTGGGTGAATTTTTGGGTCAAGGTTAAACACATAGCAATATGGGTGTTGTTAGTTTTGAAATCTTATTG
TGGTCATTAATGTGAATAGATTGCTTTGAGTTGGAAGTACAACGAAAGGGGAAGACTCAAGTCCGGGAGCGAATTTTTGA
TTGATTGAGGCAAACGGATTTCTAAACCCTTGTGAAGTGTATAGAATTCGTGTATTTCCTTGTAATATGTGTTTGGGGGT
AATGAGACTTGGTGATGGGTTGACTTGACCACATTGATTATTTCTAATGATGAAAAAGGGGTAATAAAAAGAAATGTGAT
TAATTATTTGTGTGTGATGTGTTGAGAATAGTTTGAAAGACTTCGTTGAAGGACATTTTTCTGATAAAAAAATTAAAAAT
GGAATAGACCATGGGTAAGGGCGAGGGATGAGGGTCTCATACCAATGGTGTGACGGGCATTGGTATGAGTACCAATGTTA
TAAAGGGAAAGTTTATTCCTATAAAATGCAAATTGTAATTTGAGAATGCCAAAGCATATGGGCATTAGCTGATATATTAT
TGACTTGATTTATTATGTGTGATTGTGTTCTTTATTGAACCTATATACTTGTGATAGCTGAGGTGATTACATATCATATT
GATATTTGATTTAGATGCATCATCCCTTTTATTGAAATCATATTGTGCACATGTATTGACATGAGATTGATGTATAAGTT
GGGCACGTGGAGATCGTCCGTGTTGGGGATGGTGAGATGCTAAGATTATAATTTGGGCACGTAGAGATCGTCTGTGCGGA
ATTTATTTGATTTATGATAGTGCGTTGAGATCGTCCGCACAGACACGTGGAGATCGTCCGTGTCGGTATATGGACCTCGC
GAGTCCCCCATGGGTCATGAACTCTCGATGTATTTCCGAGGAGTATCATGTATATACGATTGAGAGAGTACTTGGTATTC
TAAGGCATATCATTTCATGGTGTCATATTGCATTGCATCCCATGACATCCCTCATTCTTGATTATTATGTGTTTTATTGG
TGGTTGAAAAGCACTTGATATTTGATTACCTCTACTTGATGAACTTGATTTTGTGTGTTGATGATATTGTGTGCCTTTTT
GTGGAAGTTGTGTTTGATGAATATTGAGTTGTTGTTGAGGATATGTAATTTGTAAACTGTGAACTGTTAGGTTGAGCTGG
TTTTATGCAGGTTGTAGTTGTGGAGGTTCGGTTGGTGTGTAAGGAGTACCCGTATTCTACCTCCTTAGCTTGTGTTTAGA
GGTTTACTTGCTAAGTACCGTGTGGTTTGGTACTCACCCCTTGCTTCTTCAATTTTTGTAGGTTATGAGCCTGGATTTTT
GTGTACTTTTCATCCTCTTCTTTTCCGAGGCTTCTTATGGAGGTTTGTGAGGTAGCTGCTTGTCATTTCAGCGGACCTTC
TTACTCCTATTTATGATCTTGTTCTATTCTAGAAACAATGTCATTTGAGACTTGTGTTTTTTTTCTTTTGAATCAATTGT
AATACTTTAGATGCTTGTACACGTGACAACTAGATTTTGGGGTATTTTTGAGTTTATTATAAAATTTCCGCATTTTATCG
TAATGGTTGAGTTTTAGGCTGACTTGTCTTGGTGGGATAAGACGAGTGTCATCACATCCATTTTTGATTCGTGACAAATG
ACAATAGTCATGGGGTGCAAAATCACAGAGGAACTCGATATCTAACGTGATGAGAGCTAATAAAAATTGTTTGATATTAG
TTAAGGTGTGCATTGCCGCCATGGAGGTACCCTATATCTGAGCAGGTGAGAGCTAGTAAAAATCTTTAGTTAAAGTAAGC
AATAACCCATTTAAATATCTTCATTATTAATTATTTATAACTAATTGTCACTTCACAAGACTTAAGCATTACTCTTTAAT
TATTATATGATTAAAGAGTAGGTAGGTGTCACTTGGAATACATGTATGGACTTACATTGAGTCATACCCACATTGTTTGG
ATTAATAAAATTATGCTTTTTGAAAACATCCCAAAAAGGAGATTACAACTTGAAAATTAAGTCAAAATTGTTGGGTATTA
ACTATAAATTCTTTTTATTTTTTTGGATCTTTCCAAAGTAATGGTTCCAAAAAGGAAGTAAGATGACTAGAAAGTTAATG
ATTTAATTATATTTATTTTGTACATTATGATGGGATCATGTCTGAAATATAAAATAATTTCATGTTTAAAAATCCATTTA
ATTACTTCTAATTGGTTGATTAATCTTGATAAACACAAGTTGGTGGGCCATAATTAGGATTTGGGAGATCTTTGAACAAT
AATATTGCCATCACTTTCAATCAACAACAAAGAAAGTTAATTACATGATTAAGATCCCCCTTAATTAAAAGTGTTTTAAT
TAGTAGTATTAATCAAGATGATGGAAAACCATTAACAAGAAAAAAGGAACAACTTGTTTAAGGACAGTTGTTGTTAATTA
ATCAACAAGAGAACTTGACAAAGTTGATTGGACAAGTATAATATGCTAGCTAGCCACCACATCCTAAAAATAGATTTGTT
CGGCACTCGATATTTATATTAAATTAAATATTTTAATCTTAATATTATAATTGAAGCGAGATTGATACATATTATTGAAT
CATAACTATCTAATTTAAAATTGTATACACAATATACATTTTACATTAATTAATCTGATATATACATAAAATACATATAT
TTCCCAATCACGCTATAATATACAATCAGAAATTTGTAACAGCATACACAAAATCACACATCAACAAAATAGGGCAAATA
TATCGATCGAGTACATAGGGAAACAAGATTCTAGACGTCGTAACACGTTTTGATACTGAACTGATGACTGAAAACTAAAG
CGAACAATATCACTCGTAGACTGAACCGAAATAAAAAAAAATTGTACTAAAAGATGGAGGTGGTGGTTATTTTTATTCAT
TATTAGTTGTGGGGTCCAAGAGCCATAAAATTTTCTAGTATAAGTAGGACCCAAATATGGCCAATGTGACATTGTTCTTG
GTTCCTAGATTCCTATATATACTACTATTGGGTTTGTTTCAATAGTGTGAGGCACATTCACATGTGCTTCTTCCTAATAT
AATTTCACTAGCCATGTGCATGCAAAAACCCTAATATTTTAACATGACTTTGGCTCTTCTTTGCAACTGTTATCCTAAGT
ATACCATGTTTCAATATAAAAATAAAAAATATAAAAAAACTTTTTGGTTCTATGAATCTATTCATTCCTATAGAATTATA
ATAATAAAGTATCACTTACATATATAAGAGACAACCCTAAAGCATAGCATATGTTTCAATATAAAATGTAAGTAACCTTG
GAACACTTGCATATATAAGACAACCAAAGTCCTTAATTAGTTATACATATAATTCTTTTTTATTATTCTTAGGAAGTCAA
ATAATCTAACATCTAATATCAACAAAAAGTATAAGGTGATGAGATAGATGAGATCATCCAAACCCTTAGACAAAGTTTCG
GGATTGTGCAAAAAGCACTTTCCTTTCGAATAAGTTTCACAACACAAATCTTGATTAGTCAGACTAGTGAATTTCGAATA
TCAGATGGTTAAACTAAAAAAAAACTTTGTCCCTTTTTCTTTTCTCTTGGTTACTAAGACTTAGAAGTGAAGTTAATTAA
GGGAGAAATGAACTTATTCTTGTCAACTATTTGAGTACAAGAAATAAGTTTAATTTAGTCTCATGGTAGATTAGATTAAT
GGTAGAAGAACTAGTTAAACTTGTAAGAAAGTTGAAATTAAAGGTGTGAATTTTCAAACCTAATTCTCAATCAACTAAAA
CCAAAACTACTCATCCCAAGTATTACAACTAACTAGGGGCGGTCTGGTGTAACCAGGGCACAATAGGTTCATTCAAATTC
TTTTTGTTGAAAATAATATAATTTTACATATACAAGATTAAAATTATTTCATTTATTATATAAATGTTGAAATTACCCGT
CTTGATTGACAGCTTCATATGTTTATTTTTTTTATATTTTTTGAATTTTTTTAGTGAAAATTCTGACTCTACCACCATAA
CGAACTACATAGAAATGGACAATATAATCACACATATTGGTCGTTGAAATATTACATCCCATGGAATGTTTTCCTACATG
ATGATTCTAAAAATGAATATGATCAAGATGTTGGCATGTTGCATGATTTAGACAAAGAGTTGAGTTTTCTTTATCGTCTA
GTCTTGGCGTGGCAAATTTTTCAAACTTGTGTACCCTTTTCAATTGACCATCTATATATATAGTAATTTGTTTACAATAA
GTTCCTCCAATCTTAATCTTTCGTGTTCGAGCTATGAAAATGAAAAAAAGTCATCTTAATGGCGAATTTGAATTAATCAG
ATTAATAGATGACAATGAATCCTACGTAACGCGAATTTTTACTTTACCATATATATTTTCTCCTATTTGGATCGATTATA
GTAAAAAAAGCAAACAAAAAAAGAAAGAAGAAAGAAATGACTTTCCATAATGGAAGAAAAAGGAGAGGAAGCAAGAAAAT
CAAAAGGTGTTTTTTCTATGGGCAAGATTCTATTTGATTTTAAAATTAAAAAATAGAGAAGAAATGAAATAATTCTTTGC
CAGCTAGTATAAAAACCTTGAGTACAAAATATTTTGTTCATTTATGTGTTTTCAAAATATTGCAGCTTAGAAAACCCTGA
AGTTAATTAAGTCCAAAATATTTAGTATGCATAGCCACTTAGTTTTGACAAGCTTGCAAAATAAACCTAAGAGGAAGTCC
AAAAGTTGTGTGGTTTATTAGGCACTTCTAGTAAAGTCTCAACAACTAATTAGTAGTGCCAAGTTAATTTCACACTTTTC
GATTCAATTAATTTAAATTCGTACCACACATAAAAAACATAAAATGAGTAAATACTCATAACAAGAGTTTTCATTTTCAA
GCTAAGATTTGAATCCGATCTGATTAATTAAGGGTGAAATGATCAGATCATTCATCTCGATATATTCCTTAATGGTAAGA
GAATGTCACTTTTTTAAAAATAACTATATGATATAAGCCATAAGGTACTCGATCATGACCGACTCGAATAATTTTGATTC
GTTTTACGTAAGGCTAATAAAAGGAAAACAATACTCTATATCAAGTTTTCTTCGTTTTTAAGACCCGAGCTCAAATCTAA
TTAAATATAAAAAAATCTTATCCACTCCATTATATTCCAATTAACTTTATTAAACACTTTCTTTACAAGTCAAACCAACT
TCTTGAGCCCCATATAGAAGGGCTAATTGTGGCCCAATCCTTTGCTTCATTTCTATATATTTTCTATTTTCTAATATTCC
CACCAAAGATAAGATAAGAAACAAAAGTGAAAATCATTAGATCCACATATAAATGATAAATATGATTAAACCTATAAGAT
TTTTTAAACTTATAGGCAGTTAGGTTTAGTGTTGAAAAAAAATATATTCTCTTGTAAGCTTTCATTATAGGACCTAATCT
AAGTCTAATTAACTCCTAAATCTAGATATCATAATTTCAGGTTAATTTAACGAACCCCATAATTACCATTGTACTATAAT
GTATAATAATATATTGACCCTACATATATATATTTATGATGCATGAATTTTTGCCTCCTTTGCTCACCTCCACAATCTCA
AAAAGATTTTTTTTTTTTAAAAAGAAGAAGAGAAAAAGTTAAACATATAGTACCATATAAAATAATAATCAAATTTAGTC
ATGGTTAGGTTGACTTTTTGAAATTTTTGTTTTTGAGGATAGGTAGCATAATTACCAAAAAGAAAAGCTAAAGTTCTATT
TTAAACAATAAAATTCTTAGCTAATCTTATTTAATGGCAAATTATTAAAAAATCTGTTAGCTACTAGCAATTTAGCACCG
AAAAGTATTATTTGTGGATTTTTTTCTTCTGATTTCTTTAGTCATGGAGTCATATTATTATGGTTAAGATAAGAAGTTTA
TAAATAAATTATTCCTAACTACGATAATGTATCATTTTTTAAAATTTTTAAAAAATGATACATGAAATAGGTTGGATTGA
TATTAATTATGAGAAGAATCTAACGGTGGAATTTAAAGAATATAAACATTCACTCATAGATTTAATTAAAATTAAAATAT
ATTTAACAAAAACACATGATGCATGGTGGACCATATTTTGAGTTGTGGTAAAGACTTTGTAAGAGCTTTCGATTGAAACA
TTTATATAGTATTTTGTCCTGACTTTTTTACTTTCGTTATTTCTTTTTCCACACTACTTTAAACTGTTTTCCCTTGAATT
GATGATTTATCATAGACATACTTTCTATCCCCAAGACAGAATACGATATACGTACACTCTACCTTCAAAAATTAGTTTTT
CTCTCTCGCGTAGTTAGTAAGATTTTGAAAGATCTCTTGCTATGAAAAAAATAAAAGCATAAATTATTTTTTTAATAAAA
GAAAATGGTTATCAACGTCAATCACGCAAACATAAAAAAAAAAAAATTAAAAAATTGATCATCAAGGTGTAATATTTGTG
GGGTTCAAATTTGAAGTTTGTAACACCTGATAACTTTTAGAACATTGTTATGTTAGTTCATTCATTCATTTTAGTCATAA
TGTTGTGATTCCTTTTTTTAAATTAGTTAGCGGAGAATCAAACTTTTACCAATAAGGTAACAGTTTAAATAGCTAGCTAA
TCAAGTAAGTTATTTAGATTCCGATGAGAATTAAGCTATAATTTTGCTTATTTTTCACAAAATATTAGGTGACGTAAATA
TTGTCAGATTATAAAGAACAAGTTAACAATATCATTACCAACATAGTTCAGAGATGATTGAGATTCTCCCTTTTTTAATC
AAAAATATCGAATTCAAACTCCTAAGAATGAAAAAAAGTCATGTTGACAGCGCCCACCAAAAAAAAGTTTAAAATTAAAA
AGAAATCTTATCGAAAATATCACCCATAAATATAACCCATTGCTTAACACCATACACAAATAATTATTATCAACATAATT
TAATAATATCCCTATTAAAGAAACTGCATGTCTCTTCATATTTTCCTATTTTAGGTAAATTAGATAAGTATTTACTTATT
TAAGGCAGACAAAGAGTATCGTTCGATCTTTTATATTAATGTTGGTATATTACAATAATAATTCTCTCTTGTCTTTTGGA
TTTGCATCAACATAAGTATATACTAAAAGAAGAAAGTAATAAAGTTAACTTTATTTATAAATAGGTAATTATAGATAATT
TTTTACAAGAAATATTAAACAATAACATGATAAAAATATAATTAACATACTATTAAAGTTTAGATTATAATAATAGTGTA
ACACAACCTAACTCTGTCAATTTATATAACGTAAATTCTCTATTTAGATATCTTAGATAATGTCATAAAGATTTTAAGTT
TTTTTCCCACTAATGAAATAAAAAAATATGTATTAAATATATAATTATATATAAATTTCTTGATGAGTATTAATAAGTAA
TTTGGTAAAAATAATAATTAACTTTTTATTATGAGGTAAAATTTATCAATCGTGTACAAAGATCGATCTTTGATAATACT
ATAATTAGGCGTCAAGGGAAAAAGCCAAATATGAGTTTGGTTCAGACAAATTTAGTAGGAGTAGTTTTTATTTAAATATT
ATATTTAGAAAAACATCAATAAATAAGTATAACTTAGAACATGTTATTATTGATCGTTATTTTAAAATTTAAAATTCATA
AATTTAAATTTCGATTCTACTTTTAAATACAATCGTGTAAAACTTAAATTCTTTCACNNNNNNNNNNNNNNNNNNNNNNN
NNNNNNNNNNNNNNNNNNNNNNNNNNNNNNNNNNNNNNNNNNNNNNNNAATCATCATACATTTGGAATTCTCTTGAATTT
TCCATCTAGTTTCTTTCACAAAAAGCAAAATAATAATAATAGGATCATCTGTTCGGATAAGATGAGATATTTTAGAATTA
AGATTATAATTAAATTTATAATTAAATTTCGTGTTACTCTGTCCATCATGAATAAATACGCGTTTGAAGTTCTAGATTAA
GAATATTTTTTTGTCGAAAATCCATAATTACAATAACTAGAAAGAAAGATTTTTCTCGCTATAAATCAACGAAAATTTGT
GCTATAAGATATGAGTTTTCTACTCATTTCTCACTGAATCAATTCACTAGAAAAATGCATGATAAGAAACAGATTCTCAC
TTAAATGTAGGAAACTCTCTATTTTTCCGTAAGAAAACATTATTATTTTTATTTTTCGTTCTCACTAATTCAATCAAAAT
ATCTATAAAAATAGCCACAATGCATTTTTCAGTGGAAAGTAAAATAGAAAAACAATAATTTTTCAACACTACTATCGACA
TACTAGCGTCTACATTTTTCCTAAAAAAGTATTTCAAAATTATAATTTCGTAATAACTTAGTTTACAAACTGAATCGATC
CAAACCAAATCACCAAATACAATGAAACAGAAAAACAATGCACAGCAAAAAGAAAGGTAAAGCAGTACATGTAACTCAAT
CATTTGATAGTTCTCAACAACCCTACAACTTTCACATGCATCACACTTTATTCAATATTTTCTTGAAAACAATGACAATT
TTTTTGCACTTTCAAGAAAATAATTTATTTTATTTTTTTTAAAAAAAACACAGAAAAACGACTTGACATATAACTTCCCT
TCCCCCACCTATATAAGTTTACATATGTCCTACTAATTAACTAGACTTTGTGTTTCCACTTCGTGTCACTAAAAAATGTC
GTTTTCTTAGATCCTAAATCTTTTCATGTACGTAATTATCAAATAATTTTTTATCATAGATTCAATATTTAAAATTTATC
GATTATATTATCATAATTTGTGTTTCAGAAATAATTTTTCACATTATGAAATTTCATTACATATGCTATTATTATTATAC
CTGTCGATATATAAAATTTGAACTCTTTTCTAAATAGGGTATTTTCTTGGCATCGCGTATTATTTATCCATGAGACATTG
GGACCCCTAGTGTTGATCTTGGGTCATATTCTAAAAAAGCTTACACTCTCTTTTCTTTCTTTTTGGGATGTCATCAACCA
ATATATATATATATATATATATATATATATATATATATATATATATATACATTAATTATCTCTCTTTCCACACTCAAAAA
CAAGAAAAACATTTTTTAAAAAAAACAATTTCTTCATCCTAATTTATGTACACTTGTTTAACTAAATACATTTTTTTTAG
AAGGAAAGAAGACTTGAAGAACTTGTTCTAAAATAAGGCTTAGATATGTATGTGACAATAATTTTTTTTAAAAATTAATA
CATTTTAAAAATAAAAAATGTAATATTCTTTTTAAGAAGAATTGAAAAAAGAAAAAAAAAATATCACGTATATTAGAATA
TCATGTTTTATTTATTTTTGAATTTTTCAAACATGTTTTGAATAATATTTTTATCGAGTCGCGAGTCTATTAAAACAACA
CTTCTATCCCATAAAAATAATAAAAAGATCTCGTTATAGTTCGTTTCTTTTAAACCTCGCTTGTGAAATCATACTCGAGC
TGTTATAGTAATAGTATGTAAACTAGAGAAGGAAAAAAAAACACACACACTTCAAGAAAAAGAAAAAAACCTTTAAAACT
AGTATAAATACCCCACACATGCAACAACTTCACTTAGACCTTATTTCCCATTTGCTTCCTCTTTCTCTCTCTTTCTTTCT
ATCTCACTTTCATCTCATATTTTGTGTATAATTTCCCTCTCCATAAAAAAAACTCTAGTTTTATATTTATATATATATAC
ATACATATATACAATATGGCGGAATTGGAGTTTCAAAGTAAGCATAATAATAATCGTACAAGCAACAGACGTTTAAAATT
ATTCGGTTTCAACGTGACGGAGGATCAAGAACAAGAGGTTGAATCGACAAAAACGTCGTCAGGATCGCCGGAATCCGGCA
GTTTTCCGGCCTCCGACGGCCGGAAATACGAGTGTCAATATTGTTGTAGAGAATTTGCAAATTCACAAGCATTAGGTGGA
CATCAAAATGCTCATAAAAAAGAAAGGCAACAATTGAAACGTGCCCAAATTCAAGCTAGTAGAAATGCATATATGCGGAA
CCCTATTATATCCGCTTTCGCACCACCATCACACCTCCTCGCTCCCTCGGGAAGTGTGATGGTGCCCCCGACGTCTCCGT
CGTGGGTTTACGTTCCCCGCTCCGCGCCACCCTTTCACGTGTCGCATGGTTGTGTGTTCCCGAATTCTACGGGGGCGCGG
GGCGTAGGGAACTTACATTATACCGGCAGTGTAGAGGAATCTAGCTTAACTAGTGTTGGGCCTCAACAAGTTAAGGCCCA
TAGTGCTAGAGTTGATGGGCCGTCATTGAGTAGATTTTCGGGTATGGATGCTGGGCCCAATTTTGATGATGCATTTGGGC
TGGATTTGCATCTAAGCCTTTGAATTAATTTTAAATTTTATCAAAAAATAGGATCTTGTATATCTCAGATTATTTATTTA
TTTTTTCACTCAAAGAAAAAAAAAATCCTTACATCCATTTTATGATATTTATGTCTTTTTTTTTACATTTTTTTTCTACT
TATTGTTTGCAAATTTAGAGTTCAAGTTATGTGAAATATTAAATTCGTTGTATTTGCATGTAAATATTCATGTGATATCA
TATTAAAAGAACTTTAATTTTAAGTTATATCTAAACTTTTATGATGTGAATGGCTACGTAAAAAGATTGATGTACTTTAC
CTTTTTACTTTTCTTTTATCCATACAACTTTCTCACTTGTCTATGATTCTTTTTTGTTTAGTATGATCATTTATCTATGT
TAGCCTGATTGATTCAAATTTACATCACGTAAAATTTAAGGAATAAATTTAAAAAGCGTCCCAAATACCTATATGAAATA
AATTTTAAAAAGGTACCACACTAGCATCGAAATTTGTTATTTAATTAGTTGGAAATTATATAAAATTTGAGTCAAATCTA
TTAGTTCAGATGAACTCGTATTTTATTTATGTGCTACATTCACCTCTAATTATTGGAATCTTGTTCTATATACACAATCT
AGATCACAAAACTTAACCCTTGCATCCTTGTAACTTCATATATTAGAAGTTAATATTCCTTGATGTAAACTACTAATAAT
AAAACAAAACTAGTAGGTTTATTAAATGGAATTAAAACAAATCTTGAAAGATATGTTTTGTTCTTCAAAAATTCTTAACT
AATCCTTTGATATGCTTTATTAATCTTTGATCTCAAATAAAATATAATTGGTCCAAATGTGGGACCCAAACCTATCACAC
ATGAAGACTATATCTAGTTCTCCTAGCTTTGAGATCTAGGGCTTGATTGGATGAATTTTTAAATTTTTTTATGGATGAAT
TATGTATATATAGTATTAGTCAAGTGTTGTTCTTGAGTCAAAGCACAATTAGTTGTCTTTTAATTGTCTTCCACTTGAAC
AAAAAAAATTAAACTAAGAAAGCCTTAGTGGAAAGCTGTCCAAACAAGAACCATTTGTTACTACATATATAATGGGAAAA
GACTAGGAGATTTTTAAGGGTGTGGAAAAGAGGGGTAGGGGGGGGAGGGGTTGGGAATTTGTTTTCTTATTTAAAAAAAT
TATAACCCAAAGTGAGTGACTTCTTACTTAATCTTTATATATATATATATATATTGATAGTATAAAGATTTTATTTGTTT
GGATGGTTTAGATATATATCACTTTTTAGGCTGTATCAGAGTCATAAATTCAACAACAAAAACAACAATAACATATTCAG
TGAAATTTCACGAGCTAGTGAGGTTTTGGAGAGGAGTAGAATGTACGAAAACCTTCTACCTCGTGGAGGTAGAAAGACTG
TTTCCGAAGCCAGAAATTCATTGAAGAAAATCTTATTTTAAAAATAATACTATGTCGTCATACCTATAATTTAAACCTAT
AACCAAAAGTAATTTTAGAACTCCATCTTGCTTATATCAAGGGAATTCAACAGATAATATATGACAAAATGATTCGTTTA
TGTCCAATTCGTGCTACATGATTTTTGTGTGAAGAAGACGATTAAGTTGAACCCCTTGCATCCCTTTAGCTTATCTATTA
TTTCTAAACTATCAATTCATGTTTATTATAAATATTTACATGTGTAAACTTTATAATGTAAATATCTTTTACAAGGTTAA
TTTATAGAACATAAAATTATGCTTGATTAGTATATATATAAGATGAAAGTTTGTGCTTATTTAATTATGGATAAATAACC
AATGGTTTTATGTGTGTTAACAAAGCTTACGTGTAGACACGAAAGCAAGATAATGCAACACTAAAAAAGGTGAGAAAAAG
ATAGCACCTAAATTAAAGTAAAATAAAATAAAATGATTAAGTGGGAAACTATTATGCATTTCTTTTTTTTGGGGCACCTT
AGTTTCTTTTCGGTGCAAAAGTGAATATTAGTTTGAATTATGTTCATACAATATAATGGAAGGTCGGCTCTTTGCAATTA
ATTGTGATGTATGTGTTTGTGTGTAGTAATGTATCGGAGGAGCAGATTCAAAATTTAAATTTTTTATTTTTTTGGTTTGA
AATATTAACCAATCGATTACTCAAATTACCGAACTAAAATATATCATTTGAGTTAAAATTATTGAATTTGATTGAACATG
TATTTAAATATGTTCAGTGGGTAAATATTTTGATTGAATCTATCAGAAAAGAACAAATAGTAATGTTTTTATACATAAAG
ATTTGAAACTTTTCAACTATTTCAGTGAAAATTCGTTTTTCAGCATGCATATTTTAGTGAGTTGATTCTGTAGAAAATGA
GTGAAAAGTCTTGTTCTATACATATATTTTTCACCCATTTACAACATAAAAAAAACCTTTATTCCTAATAGTCGGGTAAG
CATTATATGAACTATTTAATAGCAATCATGGTGTGGTAACCCTCAAATTATGGGAGTAAATGATTTGTTACAACATATTA
AACGTAGAATATTATTTATTTTATATTATAGATTGTATATAAATATAATTTATTATATTTCGTATCACAAGGACTACTTT
CTTTTCTTTTTGTTTGTATTTAAATCAACTTTAACATGAAATAATATGATACTGAATAAGGTGCAATGATAATTATATAC
TATATTTGAACTATTATTAGAAGAAGATTTGATGCAAACTAATGTAGGGACCTAATGAATTATTAAAGGGGGAAGACAAT
TGGATGATATAATACAAAGAAAAAAAAGAAATATTAGTTTTGATTGGATGCTTTTCTTGTCTTATGATATACTTTGACAT
TGAGGGTTGTGGTGATCTTATTGAAAGAAATAAAGATAAAAGAAAAGATTGTGATTTGCAATCATAATAATCATATATTT
GAAAACTCATGTGGCTATACTCAATTTAATTTTACTGATTGAAAAGTTATACTACGTAAATAGAATAAAAATAACGTAAT
TATACAAAATATTGAACCTCCTTTAAAATAAGACAAATACATGCTCAAATCTCAGGTATGACGTTTTTTACTTTTTCTAA
ATTCGTTTATACTGCTATTGTGAAAATTCGAGCACTTGGAAGAAGAGAAGAAAAGAAAAAACGAAGAATTTCTTTTCTCC
ATTAAAAATATGAAATAATGATCAGGTTGAGAATCATTATTTGTCAGGTTCAAATTTAATAGAGGCGTGAAAAATAAATT
TAGTGATTGTTTTGACTTTATTTACACCTTAATGGATAAAATTACTCTATATTTATACCGATAGAAAATATCAGATATCT
TGTAATATTATGTACAAGCTACCACAATTATTAAAAAAAGGTTTCTTCTGGAGCTTTTTGACATATGAGTAGTACAAAAT
GAAGCAACTCTTGAAGTGGTTGGTGAGGCAAAGGAACTTGGAAAAAATCAATCTCATTCCCACAACTTTTGTCTGATCAT
GAAACAAAAAAATAACTTAACCCCTATAGTACTCATAGCTTAGCTGTTTTTTTAATTATATATTATATTCTTTTTTTTCT
TAGAGGGCCCAATAATTTCTCCTTCATTAGTGCATTTTTAAGTGATGTAGACATCCACTTTCTTAATTTAATTAATCAAG
AATTTTTTTTTTAAAATCAATTGTTTTGTCACCTTCCACTCAAGTTCTTATATGAAGCAATATTTATTTATAGAAGTTAA
TAAAAAGACAAAAGGAGAAGACTCATCATATTATAAATATTATATGCTAGACAATATAATTTTTATAATAAAGGTTTTGT
GGTTTACTTTTGTCTCAATCTATAAGTTCAAACATCACTTGGTGAAAGCTAGCTAGCTCCCTCTAAGTGAGGCAATCATG
CTAAATTGATGGAACAAATTAAAGTACCTTTCATAGTAGATAGCTTGCTATATTACTTCATATGATCACAATCAACAAAA
TAAAAGCCCCACTTCTATGAAATATTAGATAACTCAACCAATTACAAGAAAAAGGTGATTTAACCCCTCCACCCCCCCCC
ACACACACACAAAAGATCTGAATTAATATACACATATCTCAATTAATTTTATGAGGTATCTATTATCTTCCATCAATTAC
AAGTATCGAGTAAACATTTCATCAACACTTGGACAGATGGAGAGAACATCACCTAGTATTTTTTTGTCTTTATTGAGATT
TAAAGTACTTGACCGATCATGATTCCTAATACACTTGATCATTAACCTCTAGATGGGAGTCGGATCTAGAAGTTGACGTA
CTCAATATGTAATTTTAGTTTAAACTATGTATTTGAATTTAAAAAAATTAATAAATATGTGAACAAAAATTAAGTTCAAA
ACTCAATTACTATCGTAACATTTTATGTCAATATTCTAGAATTTGGAATTCGTCAAGTTACTTCACCTCTCCTAAGTTAT
GCTCTGGAGTGCAAGTACGTAATTTAACTTATAAACATCGATAATGTATGATTTAACATATTATAACATATCGATAGCTA
ATTAATGCTTTTATTATAAAGAGTAATTGTTAGGTGCACAAATTAGAAATTAGGGCAATGATTTAATATTTGAGTCATAT
CACATGCCTTGGGTTCCACTATAGTTCAATCAATTTTGCATGTTGTATCCAAATATATAACACATAGGAGGAAATGGGAT
TTTGTTTTTTAGCGGAATTTTTGCCATTAATGGCGAATCAAATTCTTTTTAAGTTATAGTGGGTTATGCAATCACAATCC
TTCAATCTATACCTTGCATTGTACTTAATTAGGTGCTCTATTATTTGTTAATGAATTTTCCTATCACTATATTATATATC
GAACTTCCTTTTCGAGCTTCCTTTCGGCCTTCTCAATTATTAGTACATTTATTTTTTACATTTATATGTGTTTTTAATGA
CAATTTTTTTTAATTGCTTAAATGTTATAAAATAAATTTTAAAAAGTGGTAAAGTCATACAAATGCTATGGTGTATGTAA
AATCATATCAAAGCTTAACTATACTTGCAAATAAATTGTTAACTTCAAAAAAGGACAAGTCTCCTCAACAAATTTTGTCA
TCTTACTTCAATTAAGCATTTGGTGTGCCAAGTAAACTTCACATTATGAGTATATCATTATCCAAACTCTAAAATCCTAC
CTTTTGATCAAGACAAACTAACTTCCAAAATGGCTCCCCTTCACATTTTTTTTCATAAAACAATATGAAAAACAATATTC
AAGTAACGGGATCGTCTGAGAAAATAATCTCCTATGATTACTTACAATTTGAATGAAAGAAAATAATCATATAAAGATAT
CATATATTTTATGTTATACTTTAATTATGATCTCCGATAAAAAATATACATATATAAGGAAATAACATTTGTTATGGACT
ACAAGACTAAATCTTTTGAATAGTGGGGTAGGTGGGGAATTATGGATGATTATCTAGGTATACACTAGCTTAGTATGGGC
GGATCTATAATATTGATTATGGGTTCACATACATTTACTTGAAATCGCTATAGCAATCAATAAATTACATAAAATCGAAT
TCTTAACAACAAGGAGATTTTATTTCTTCTTTTTAGTGTGAAATAAATAAATAAATTTTGTAAATCCAACTCAAAAGGGT
CATCAAAATAGGGCCCAAAAACCTATTCAATGATGGCCCACTATTTCCATCGACTCTACCATTGTGGGCCTTAACGTGTT
GAGGCCCGATACTTTTTAAGCTGGGCTCTGCTACACTGCCGGTGTAGTGAAAGTTTCCTACACCCCTCCCACCATTCGAC
ATGTGGAAGGGAGGCGTGTTGCGCATGGTAAACCCACCACTCTCAAAAAATTACTGAATTCTGACGAATTGGATCAGAGT
ACGTTTTTGTAGAGCCAACCTCTTGTTGTAGAGTCAAACAACTTTTAACGTTTATTATTTGTACGAATATATACTTAAGC
TTACTATCCTTCACGATAAATAGAAATAATAATATTCGTAGATTACTAAGATAAATTATTTTGTAATCCACGTGTGATGG
AGGAACGGATATAACCTAAGATTCATATAGACTTTAAGCACCGATAAATTTGCTTTTTGACATGACCTATACTTGAGTTG
ATGGCTAGACTTTTAGCTTCAAAGCGCCTCTTTTTCATAGTTGATTATCGGTTTACGTAAATGCAATAATTTCAAGTCTG
ATCTTATATGTATATATGAATATCTATTGTAAATCCAATCATGATTTTATAGTATTTGGTGTCGTTGCAAGATAATTTAT
AAGTTTTTAAATTTTGAATTCGTCTTTATGTGTCAGTATTCACTAGGACACTACCATATATCATTGTTTAAGTTATAAAT
ATAGTTAGTGACTACAACAAAAGAGACATTTAATGACAATAGATTTCCTTTTTAATGTCTGTAATATTGATTTGCAAGAA
TATTTAGCGGTAATTAAGTTACCGTTGAAGTTTGGACCCCACTATTTTATGTTTTAATTTAATTATGAAGTATTATTTAT
GATGTTTACGTGATTGACGTTGAACACTTGAACTCCATCCATAGTTTTCTTCTTTTCTTGTCTTTGTTTCTTTAATTAAT
AATTAATTAATTTGTGTTTTTCTTTTCCATAGCAAGAGATCTTTTCGAATCTTACTAACAACTCCAAAGAAAGAGAACAG
TAAAAAGTTAATTAGATAGCTAAGTCTCACTTAAAATAAACAAAATATTCTTCAACTTTTTAATAAAATTTATTAATGAT
GTTATATTCATGAATGTAATTTCAATCAAAACCACTTACAAAGTCTTCACCACAACTCAAAATATGGTCCACCATGTCTC
CTTATAGACCCCCACTTTCAAATTTCCCAAATAGGGGACTTTGATTCACCATGCATTATATGTTTATTTTAATATAATAA
TAATAATAATAATAATAATATGATAATAACATATTTAGTGTAATCGTAATCTCATAAAATGGGATTTGGAAAAAGATAAA
ATATATGCAGATCTCATTTTTATCTTTGTATGATATAGATGTTGTCTCGGATAAATCTCCGTCTCAAAAGAAAAGTATAT
GAAGCATGATAGCAAGAAAATATGACAAGAAATAGTAATATACAAAGCAGATGTAGATATTTTTTTTAACAAATAATAGT
AATACACATCGAAGAAAAAGAAACTACTCGATTACGATGAGTGAATAAAGATTATATTCTTTAATTTCCACCTATAGATT
CTTGTGATATATAGTTCATAATCATCAATCTTAACCTATTTGGTAATTATGATATCTATCCTCAAAAACAAAATATTCCA
AAAGTCAACATAACCATGGCTTAATTTAATTATTAGTTTATTGGTTAAAAATAAATTAATTTGGGGTTTGTGGAGGTGGG
CTAAGGAGGCAAGAATTCATGCATCATAAATATATATATGTAGGGTCAATATTATAATTATTATTATATAATATAGTACA
TTAATGATGACTATAGGGTTTGTTAAATTAACCTGAAATTATGGTATCTAGATTTAGGAGTTAGACTTAGATTAGGTCCT
ATAATGAAAGCTTATAGGAGAATGTATATTTTTTCCTCAACACTAAACCTAACTGCCTATAAAGTATAAAAAATGATTAG
TTTTTAATCATATATGTTGATCCATTTAGAGATTTTTACTTTTGTTTCTTATCTTGTCTCTAGTGGAAGGTTAGAAAATA
TACACTCAAAGAAGCAAAAGATTGGGCCACAATATTCCCTCCTATATGGGGCTCAAGAAGTTGGTCTGACTTCTCGATCA
TAATTTTTGAGTTCGAACTCTGAGCATGAACATAATTAGGAATTTAAATATGAGATTGATAACCTTTTTTTCAGATAATA
TATTTGTATTAAGAATTATCTTGTTGTTAAAAATTGAAGTCATCATTCTGAAGTTCAGAATCATTAACGTTGAAATTTTG
ACTCTGTCTCTACCTCTGAAAATGGAGAAATCAATGTTAATTGAGGAGAATTATTCCCTTTAATAAGCTTTACATACGCG
ATACAATTTTTTGGTTTTCCACTCCCTGTTTGATGTCTGTATTAGAGCCTTGACTAATTCAAATTGCGCATTGTAGGGAC
CATTACGAGAGTGGTGCTCCCAACTAAATTTTCTTCATACTCAGGACTCGAATTCGAAATCTCTAATTAAAGGTGAACCA
GTCCCACCACTACACCATAACCATGTAGTGCGATATAAATTTAACTAGTAATGAATATTAAATACTAGAAGGTTATTAAT
TTTTTGAAAAATGAATTTTCAATTGAATGGAGAGGAGACGCACTCAAAAATGACTATGAAACTTAAAGCTAGTAATTAAT
TAGTGGTTGAGACTTTGCAAATGTGGCTAAATAACCACAACACCTTTTTTTTTTCGTTTTCTGCATATATAGATCTAAAT
AGACGAAATTAATTAATGAAAATAAAATTCTTATTCAATATCTACTAATCCAAATTTACGTCGCATAGAATTTTTCCGAT
ACCTATTAATCTGATTAATTCGAATTCGCCTGCATAGGACCCACTAAAGAATAATGTTTTCTAACTATATACTAATTTAA
CGAATTATGAACAAATTATGTCCTCTGAATAATTTGATTCTAATTTATATATATATATATATATATATTGGTGGTCCAGT
ATTATACAGTCTGTGTCCTTATTATGAACCATTTTTGGCAACTTTATATGATTAGCGTGGGGCTAATGTGTTTTTAACGG
GCAGAGTCAAAATTTTCATTAAAATATATATTAAAATATAAAAAAATAAACACATAAACAGTCAGGAGTAACTTCAATAT
TATAAATATAAATGAAAAATAATTATTTTGGTCATGTATATATAGTATTATATTATTTTCGACGTTGATGGACCATTTTT
ATATATATAGTTAGTTGTATAATTAGGGGTGAAGTTTTGAAAATTCACACCTTTCATTATAACTTGTAGAAAAGTTGTAA
GAAGAAAGGAAAAAGGAAATTTTGTTTTCCCTTAACTTCACGTCTTTAGTAACCAGAAGATATAAAATTAGTCCAACAAA
ATCTACAACAAAAATAATCCTAATATTTATATAACCTACACAAACTATATATATACTTATTATTCATTCAATATATACTA
ATGACGACTACAATTTCAAAAATATATATAATGAAATAACCTTTTATATTCTTTTACACCCAATTTTCAAAAATTATAAA
TTTGTAATGACAAAGATCGTTTCGTAGGTAGTAAAGAAGCAATTTTATTCATGTATTAATTTTTATATGAATTATACAAT
ATTTAGTAGGTAGCTAGTTAGAAAATAAGTTATTCATGTATTATAAAGTTAATACGATATTTGGTTTTCAACTTAAAAAC
TTGAATAATTAACATATACATATATATAAATTATGAGTGAATTAACATATTATATTATGCAAGACGAAAAATAAAATAAC
TACTACCTACCTATACACTTCTAACCAGCTGTCAAACGATCAAATTTTGCATGCACATGGCTAGTAGAATAATGTTAGGA
AGAAACACATGTGGATGTGCCTCACACTGTTCTAACAAACACATAGTTTTTATATAAGAATTTAGGAACCAAGAAGAATG
TCACATTAATTAGCCATGTTTGGGCCCTACATATACTGCAATTTTTTGCTTCTTGGATCCACAACTAATGAATAACTAAA
TTATCCAATTTGAACCTAGATTGACTCGATTTTAAAATGTGTCACGAGACCTAAAATCATGTTTTCTTATATATCAACAT
GTCTACTGTGTTTTGTCGATATGTGTTTCGCTCTATGGTGTTGCAAGTTTGTACTCTGAATGTCACACACTCGGTATTTA
TATTAAATTAATTAATGTAATACTATATATAGCTCTGCATATGGTCCTCTTTGGAAGGTTTTTTGCATCAAGTCTCCCTT
TTTGTATTTTTTAATAACGAAGGTAGAAGTCAAAGTCAAACTCCCCAAACTCAGGTATACCTTAATTGTTTGGAAATTAT
ATATATAATTAATATAAGACATATATATCGTGAATATAAATATCTTTACTTAAAAATATATTAAAATATAAAGAAATAAA
CACATAAAATAGTCAAGGGAAACTTCAATATTTATAAAATTTGTTAGTTAATTTTGATTAAGTAATATGTATTCTCCGTT
TAATTATAATAATTAGGTTTAAATTATTTAATTTATCATAAATATCAAGTGTGAATAAATATGTTCGTAGAATGTTGTAG
TATTCTTGTCTAATCAACTTTGGCAAGCCCTCTTGTTAAGCAAAGTGTTCCTTTTTTCTTCCTAATGGTTTTCCATCATC
ATAATACATACAAATTAATTAAAACACTTTTAATCAAGGGAGACCTTAATCATGCTAATTAACTTTCTTTGTTGTTGATT
GAAAGTGATGGCAATATTATTATTCAAAGATCTCCCAAATCTTAATTATGGCCCACCAACTAGTGTTTATCAAGATTAAT
CAACCAATTAGAAGTTATTACATTGATTTTTAAACATGAAATTATATTATATTTGTGACATGATCCCATCATAATGTACA
AAATAAATATAATAAAATCATTAACTTTCTAGTCATCTTATAACTTCCTTTTTGGAGCCATTACTTTAGAAGGATCCTAA
AAAAGATTAAAGATAATATCCCAATAATTCTGACTTAATTTTCAAGTTGTTATCTCCTTTTTTGAAAATTATATTTAATT
ATAATTCAGGTAATGGCAATCCCATCAAAACCTTTTTGATTTTAAAATAACAATTAATAATACTAATTAGGAAAACCCGT
GAATTAGGAGGGGATTAGCAAGAAGACACATGGTCACTCATGCAATAAAACAAATTTAATTTGTTATTGTGTTATATTAA
AAAAAAAAAGTTGACACTTAAATACATGTCGTGCAAAAACAACTAACTTGGTTCGGTGATCAAGATTTAATCAGTGGCGA
AGTTAAGATTTTTTTCTGATCTATTCTAAATACGAAAAGTAAATACAGAAAGAAATCAAATATATTTAACAACATATATA
AAAAAAAAAAAAAAAAAGAGACAAAAAAGAAATAAAAATAGCAAATGCACATAATGAAAATTTTCTTCTTTGATCTATTG
AAAAACTAAATAAATAATTTGATCATGTACAAGATCCCATTTTTAGGATAAATTATAATTCTACTCTCCTGTAGATTATA
TCCAAGCCAAGCCGTGAGCCGACATAAATTCACAAATAGCCACTTTGCAGTTCTTATAATTGAAATTCGAAAATTTCACT
TGTGAAATTTGAAATCTTGGCCAATTTTCAAAGACATAGTCGAAATGTCTTGAAAGTTCAACGGTGAAATTTGAAATTTT
ATGACGATAACTATTTTTCAAAGGTAGAAAAAACGAGTGGCCAGTAAACGATATTTCTATGACCCGGCTGGCGCAAGGCT
TAGATGTAGATCCAATCCAAACGGGTCATCACAGTTGGGCCCAAAATCCGGTCTAGAGAAACTACTCAATGATGGCCCAT
TAGTTCCATCAACTCTACCACCATGGGCCTTAACATGTTGAGGCCCAACACTTGTTAAGTTGGGCTCCGCTATATCGCCG
GTATAGTGAAAGTTCGCTACGCCCCTCCCCACATGTGACACGTGGAAGGATGGTGGAGCGCGTGGTACATAAACCCACGA
TGGATTTGACCCCGCCGGGTACATCATAGTACCCGGCGGAGTGAAGAGGTGAGATGGCGGAGCGAACGCGGAGATAATCG
GGTTCCTCATATAAGCATTTCTACTAGCTTGAATTTGGGCACGTTTCAATTGTTGCCTTTCTTTTTTGTGAGCATTTTGA
TGTCCACCTAAAGCTTGTGAATTTGCAAATTCCCTAGAACAATATTGACACTCATATTTCCGGCCATCGATCGCCGGAAA
CTCACCGGATTCCGGTGACCCCGATGACGTTTTTGTAGACTCAACCTCTAGTTCCTGATCCTCTATAACGTTGAAACCAA
ATAATTTTAATCGTCCACTAGTATTAGAACCCGCGCGATATTCCAATTCCGCCATATAGATGTATCTCCTTAAATATGTA
TATGTGTGTGACTATAAGTGTATATGTGAAATTAATGAAGGAGAAAGTGACACAAATAAAAATGTAAGAGAATTTTGAAA
CAAATGAGAAGGCGTTAGGGAAATGAATGCATGTATTAAGTTATATATATAATACAAAGTTTGGAAGGGTTTTAATATTT
TAATTTAGCAAAGAGAATATTTTATTATAAAGTAAGAGAGAGAAAAATAGTTTGTTGCGGACATCACAAGGAGAAGTTTA
GGAACATCAACAAGTTAAAGAGTGACTAAATTGGGACCCACTCCTAAAATATTTACGCGTACTCGATATTTTATATTTTG
AACTTTTTTGTATTTGTGTAAATATTAAGTATGTAAATGCATGCATATGATACTCATGATGGAAGACAGATCGATGAGGA
TGGGTCAAGAGAAGGACGGGCAAGTGTCAAGCTTTTGAAAATCGAAGTATATGGTATTTTAGACGAATCACACATCAAAA
TTAGAGATAGTGAAAGTGTCAATTTGTTTGTTTGTTTTTGTTTACTTGAGGCTTTAAATTTTGTCTTGTTTCAATTGAAC
TATTGAGTATAGTGGAGTGAATTTGATTCATGTGAAAGTAGTAGGGTTGTTGAACTGTCAAATGATTGTCATTTAGTTTA
GGTAATTGTTTTTTTAGTAGTGTAAATTTTTATGTTCTCATTGCACTTTGTAGATTTCGAACAATAATAACAATAACATA
TTCAGTATAATTTCATAAATAAATTCTAAAAAAAATACTGTATATACAAATCTTACAGAGAAATGATTATATGACAGACC
TGCAACTCAAGAAAAACAAATGAAAGAACTTTTGTAGCTTTTGTTTACCAAAATCATATGATGAAAGATCAGAAGAACAT
ATACTATGAGTACTAGATGCAGTGATGAAATTGTTCCACCCTTAATTAGAGTTTCGGGTTTGAGTTATGTATAAAGAAAA
TTCTATTGGAAATATCACTCTCAAATGTACTGCAGTGCATGATTCAAATTTAATCGAAGCTTCAATATAAACTCCGAACA
CCGAATAAAAAAATACTAAAACCATGATCATTGATTAGGGGACAAGATATCACATGAGGATTCTTGTAAAAGTTGTCTAA
ACTAGTACCTAACAGAAATGACCGTGCCTTTCATGGAATTACTTCAAAATTGAGATGTCTAAAATTAAATTATAATTAGT
ACTTTAATTGTCTCAATTTACCTATTATATTTTATTCTTCTTTTTATAAGTACGAGTAGATATTATCTGATTTGAAGTTT
ATAAATTAAAATTTTAATATATTATCGAGTTCTAAATACATATTAATAAATCAAAAACTTTAGGTTGGTTGAACTCGTAA
ACTATATTTTTGCACTATATCTATTTTTAGATCTGTGAATTTGCATGTCTATTTTTTTTTTTAAGTATACAATTTTATTT
ATTTATTGCGTGAAATAACTCACGATATTGATCTAACTTATTGATACGTAAAAAAATAAATTAAACTGTACTTTAATTAT
TTTAAGATGTCTTCTAATAACTTGTGTTTTCTTGCTATTTTGATAAATATATAATAGATGATGAACCTCTCGATAAATTT
TATCTCTACAACTATTTATAGTCTATGATATGGTCCCTTAAAAAGTTAAAATATTATATGTCAAATATTTGTATCTTAAA
ATTGTATTAAATTCATTTTATTTGGATTTTTCTCTTTCATTTGAACAGCTGTATTAGCTTAATCACAGGAGCCGACACAG
ACCAAACCAATAAGAAATAAAATTAATGTAAAAAAGTCAAAAATAAAGTAATAATTTCATGCATGTAATGTACATTATAA
TAAAAATAGTTTTTAGCATCAATAAATATATACACATTGATAAAAATTATTATTAGAACTTTTACCGATATTAATCAATT
ATTATTAGATCCAATATCACTATAAACTTTAACGATATATACAAAAAATGTTAACTAATTACAACTAAAAATTATTTTTG
ATACCGTACGTATAGATCAACATAGAATATGGGTCTTGGTTCGAATTCTGCATATTACAAAAAAAAAATCATATTAAAAA
CCTCGCCTTTAAAAAATTAATATTGCAATATACGAATTCAGATTAAAAAATTAATATTGCAATATACGAATATGTCAATA
ATTATCCAACGGTTACATAGGAACAGTATCTAACCTTAGATTCATGCACATCTATGCTTATTTATTGATCAAATGTAATC
ACACCTTTTCTCTATGGCCCACGTGTCTCCCTCATACTAATACAACTTATCTAATATAATCGTACTGTTTGAGTCAGCAA
CGAATTCGATAAATTAAATATTTTCAATATGATATATATCAGATATACATATATATACTAAAAATTTAATAAATATTGCA
TCTCTTATTTTAATAAAAAAAATGCTAAAAGTATAATCCACAAATTATTTGGCTTTATAGATGAGTAATGCCCTTTTTTG
CAAGAGTCAAGAACTAGAAATATTTTCAAACATTCAATAAGTTGAAGAAGTCATAACTCATAAGTTGCAAATAGAAAATT
GAAATCAATCTTCCTTATGGGATGATGATTAGTCAATATGTGGAAAATTTACAAAAATAATTACACTAACATTTTAAATT
TTATAATTCGGTGGATGATATTTGTATTGAAGCTCACATGTATCTGAATTCCAAAACAATTTTCTTCATACTGATTCGAA
CTTAAGATGTCAAAATGTGGTTATGGTTCAATACAACTATGTCCCTTTTTACTTGTTATTTTTAACAAATCAAGAAAAAA
TAATATTTTTTTTTACCTATTATACCTTCGATTTATTTTGAGAGTTAACCTTTTTGAAAAAGGTAGAACCTCTTTAATGA
ATAAATTAATTTTGAAATTCTATCAATTAATAGGGGTAAAATGGTAAGCTTACTAAATCAATTATTATTTTCTTAATAGG
TATACCAAGTCAAAACCGAACAAGTAAATAGAGACAGAGGGAATATATATTGATATACACACATTATATTTAGTTTGAGC
CTGTACTCTGTATTTATATTAAATCAATAACAAAAAATATATATTTTTCTATAAATGACATGTGGACTCCCTCTATTTTT
CACATGTAAGGTGAAAACAGAAAATTACTTAATTTAATATTAAAATCAAGTGAGAATAAGTATTTATCGTATAATATTCC
TAAGGGCACTATGAAATATAAAAATAAAATGAACTAATAATTCAGGTGTTACAACTTCAAATTGGGACCCCACATTACGT
GTTGATGATGAATCATAATATTAGGAATTTTGCGTGATTGACGATGAAATCCATATAATATATAGTTTTTATTTGTCTTT
TTTATTATTACTATTATTATTTATTTTATTATTTTGTGATTTTTTTCGATGGCAAGAGATCTCTACGAATCTTACTAACT
ACAAGACTAGTAGACTTGAGAGATAGAAAGAGAAAAAAGTTAATTAGTTACAACCTACACTTAAAATAGACCAAATATTC
TTCAACTTTCTTTTGATATACTAATGTTTTTATATTCGTAAAATGTTCAATCAAAAGCTCTTACAAGTTACAAAGTCTTC
ACCATAACTCCAAATATGTCCCACCATGTCTCCTTACCCCATCCCCCCACTTCCCACCCTCACTGACGGACTCAAAATTT
TCGTTCAGGGAATTCGAAAATAAAAGTATAAACGTATATATAAGCCAACAAAACAAAATTTCAAGAAAGTAGTAGTATAT
AGTTTTAGTGGCGGATCATTGAATTTAAAACCACACTTTTCGCATGTTTTATAAAATAAAAAACTAAAAAAAAAAGTGAA
AAACGGAACTGAAACTAAAAAATAAAAAAATAAAACACTAACACAGGGATTCAAACCCTCGACATGAAGCTTAATTTCAA
GGGGACTAGCTGCTGCTGGGCTATTAGTTTCTCCTTGTCATTGAGGAGGTTCAAAATATATATATCCACATAAATATAGA
AGATTACCTTATATATATCGTGTAATTTTTTTCCGAGGGGGTTCGGGTGAACCCCATGGAACTCACGTGGGTGCACCCCT
GCCCACCCTAGCCCCGCAGAGTCGAGAATTTATCGGAAAACAATTTAATTCTCTACTCATAAAAATAAGAGTAACATACA
TGTATATTTTATCCTTTCCAGACCTCAGCTATAAGCCTATAGAATTGATATATATACCTGTATAATTTTATAGATGAAGT
CTGAAAAAAGATGAAATATACACATATCTTACTTATTTTTATGAATAGAAAAATTGTTTTCAATCTATACAAGTTCGACA
TAATTTAGTAATTTAAATTTTAATTATTTATTGATATTTAAAAAATATATTAAGTAGGCGTTTGAATATTAAAAATGTGA
TATTTGAAAAGAGTTGTGTTTGAACATTTATTTGAAACTCATCTTTTATATATATATATATATATATAAATGTTAAAGAA
AAACAATCCAATGTGTAATCAAATGTTGTTTTGATATAATCCTTTTGAAAAATATTGAGAAAAAATATGAAATTCAAAAC
TCAATGCTAACTAGCATTTGACATTATTATCCTAAAATTCAGATACCATAAAGTTCATATTCTAGACTCGCAAAGCCTCA
CTTTCAAATTTTCTCTCAACACAATTTAGACTTTAATATTCCATGCATAATGTGTTGATTTTAATATTTGAAATTATATT
TTGAATCATTGAATGAAAGCTTAGCTTATACATTCTTTTGAACCGTTAGATTCTAATCATAACTAACCATAATTAGTTTG
GATTACTACTAAATTAATGAAATGACCATTTTAAAGAGACAATAAGGATATGATTTGATATCCAGAGGCTTTAGACATGC
ATTTTCCCTAGTAATAAACAGCTTTAATCACTACAGGAAAAATGTGAATTACATGGGAATTTTTCTAGGGATTAGTATGA
AAATCCGCAGGAAACTTATTTTCCTGCAAATTTTCATACTAATCCCCAGGAAAATCCTCATGTAATTCACCCTTTTCTTG
TAGTGAATTATCTTTTCTTATAGGTAACTATGATACCTATCTACATAAATGAAAAATTCAAAAGTCAACTTAACAATGAC
TTAATTTAATTAATTAATTAGGAGGCAAAAGTTCATGCATGATGAATGTAGGGTCAATTAAACTAATGGTGATTAATTAT
AATAGGATTTGTTAATATGAAATTAATTATTGCTTCTAGATATAGTAGTAATAGATTAGGATCCCATAATGAAGCTTAAG
ATATATTTTACAACACTAAACCTAACAGCCTATAATAATTTATAAATATATATAGCTTCATCTACATCACTACATGGATC
CAATGTTTTTTCACTTTCCTTTATTCTCTTATCTCTCTTGATAAGGTTAAAAGTAGAGAAGGACGTGACCTAATGACCAA
TAAAATAACTGCAAAAAACCTTACATATCATAATTTATACGAAGCAAAGACGAGAAAAAATATTATGTCATTTATTTCCA
TTTATCTAAGTTTTGGCGAGTGTAGATATTCGATATACCAGAAAAACGCTAATTTTCAATGAATTCTACCGCATGTCAGT
ATCTGGTTCCTCGGTAACATTTCCATTAGACGACAAGCAAGATTTCAATAGAACGTCTATCATATATTAGCGATATTCTG
ATACTGATAAGAAATAAATAGTCGAGATACACATAAACGGTCTCGATCAGTACTATAAGTATATAAAAACTAAAGGAAGA
GGTTGGGAAAAATAAAAAATCAAGGATTGGGCCACACAATGACCTTGCTATGGGGCTCAAGAAATTGGTCTGACTCATAA
GGGAAATTTAATTAGTGAAGTGACCCTCAATTAATTGGGAATTTAAAGGGGTCATACTTAAAAAGACATTGAAACTTAAT
TATAGCACTATAAGTTGTTGGGACTTAGCAACAAATAGCTAAACAAAAAATATTTTGGATTTATACACTTTGGGTACTTT
TGTAACCTATCTATGAAAATTAAATAAGTGGTTAATTAACACAAATAGTTTGTACTTGCTTTAGGGTTTTGTATGCTAGC
TAGCTAGCTTTTCATTTTTGTTAAACACAAGTAGTTACTTGCTCCATTTACATTCATGCATCTTACTTTTACAAATATAA
TAATAATATACATTTATTAAACTTTAAATTCTAATATTTTTATGTATCTTTAATTTATATTTATTGATAATAATACTTGA
AGTATATATATAGTCTGTTTTATTTTAAAGGTTACTATAGTCCCACTTTTATGGATGGATACATATAGTTATAGATCTCT
AAATGCAAAAAATAATAATTTAACATTATCGATGCATATTAAGCTAAGCTCGTCGTCCTAAATAATAATCAGTTTGTAAT
TCCCATAATTTTAGGTATTTTGAATCGCTATCCCGTATACCAGTAAGGATTATGGTGAAATGGAATATTTCTTTACTCTT
AACCACAAATTTTGAGTTTCTGATAAAGAACACATCGCTAGCTCTTTAATGAGCCTTATGTTATGTGAATCTGAATAAGT
CGGAACTTTAAAACAAGTGGGACCATTTTTGTCCATTTTCTATGATTATAATGAGGCCAATGCTATGCAAGTTTGAAAAA
ATAGCCACAAAAAAAGCCTAATTATTAAAGGAAAAAAACAAACTTAGTTTTAAATCATGTCAGCTTTGCCACATTTTGGC
CAGATTCATTTTTTTAGCAGACACCACTAATTAATCAAAGTGCATTAAAGCCATATCATGTTTGAAATATATTCTTGTGA
AAATCTGAAATTTCAACTACCAAAGATGTGATTGTCCACTTTTGCAAACTTTATTGGTTGTAGTAGTACTTTGGTTTAAC
TTTTTGGCCATGATTTGGGAATTTGGTTTGAAAATTGGCACCTAAATTCAACTATTTTACAAGTTTTAACCAATCTATAT
TTAAAAAGAAAACACTATTAATCTACTCTACCAAAGGAAACCACTTGAAACTTCTTAATTGTACTTATAAAGTTGACAAG
AGTTAGAGAAGGGTTATGTCTCGCAAAATCGGATCTAGGATTTGAATTTAATACAAACGAATGACTTGTAAGGTTTTGTT
GATTTACATAAACGTCCTCTTTTTAGGTTACTATTTAGTTTTTATTTTTCATTTTTTAGAAGTTGTGCAAATTAATATAG
CCCTTGGAATTGACAAAATATTAGACTGTCATCTAACATCTATAAAGTTTTAGGCTATGGTATGATGTTCTCTCATAAGA
TTTGTAGTTTTCTCAAAAAGGATCTTTAGATCGTTGTCTAAAAGGTCATAAAATGTAGAGAATCAAAGGTTATTTACTAA
ACAGTTATCTCAAAACGTGATCACATAAATCATAACAACTTTAGCAAGTTTTCACTTATGTATATCTACATTCTACATCG
AACATATTGAGTTCAGATCAACGGTTGCTTTAATGTTAAAATCCTTAGTCGGGAGCGTTACCCTTCGACTGGGGTCCTAC
CTGACGCGGATTAGTTGGACTCCAATAAGAGTATCAGACACCATATGAGAAACCCAAAAACAAAAAACTCAACTCATGAA
CACCCCACCTACCCCTCAAAAACCCCACCCCTTGCCTAAGTACTTTTAATTTATAGCATTCTTGTCCAATCAACTTTGTC
AAATTCCTTGTTGAATCATCAACAACTGTCCTTAAACAAAGTGTTAATTTCTTTTCCATGTAATTGTTAATTAGTGGCTT
CCACCATCATAATATATTACTAATTAAACCAAGACCTTAATCATGTTTTTCTTGTTAATAATTAAAAATTATGATGTTAT
TATCGTTCTAAGATATCCCAAATCTTGATTATGGCCCACCAACTTGGTGTTTATCAAGGAAATTAACCAATAATAAGTGA
TTACACAAGTTATTAAAGTTAAAACATTACATTATTTCAGACATGATCCATCAACAAACAAAAAAAGTTTAAACAAAGAT
GTCTATTAATTAACTTTTTAATCATCTTTTTTCCCTTAAGCAACCATTACTTTGGAAGGATTTAGAAAAGATTAATTAAA
GATCACATCCAAATCCAATGAATTAATTCAAGTTGTAATATTAATCCCTTTTTTGATATGTTCAAAGAATATTTAATTAG
TGACGTACAACTTCTGTCACTAGACAATAAAAGATCTTCAATTTAATTTAACGACAAATTATCAAAAATCATGTCAGTTA
TGAACTGTTTAATGACAAATTATCTAGAAATCTCATAAGATACGAACTATTTAACGACGAATTTCGTATCTAATTATTAT
GAATCAATATATCAATAATATCATCAATTTAATCCAAGTGACACAAACCTACTCTTTTTTAACATATAAAGGCCTAATAG
GTTGGGTGGAGTACTGGAGTCAGCTTTAAGTCATGTGAAGTCACAATTATGTTTATTTATATATAATTGATGACACAAAC
TAATTATTAATTAATTTATAATAATTAATCAATACTCTAAACAACATGAAGCCTAACCTTACTTTATAGTTTAGGTGTCT
AAAAATTATAATTTAATATAGTTAATGGCAATTCCATCAAAATCTTCTTTTAAAAATTAAATAAAATTTCTAACAATAAT
AGAAACACCCGTGAACTATATAAACACAACATGTAATTAAAAAATATAGTTGGGAGACTTTTGCACATGTATTGGAACTT
AATTAAGTAATTAATTAATTAATCATACTCATTAAAGTATCCTAATTAATATATAATTCTAACTTGTTAATTTTATTTTA
TTTTTATAAATTCTTATAACACTCCACGTGTTTGTGTGTGTCCATATAGATCCCACCAATTTACTTATTTTTTTTCTTGC
CTTTTTTGTTACTCTTTTAATGTTTCATTGTTTTTCCCTTTTTGGTATACATCCTTTGTATCTCTATCTTTAAAACTCAT
TGTCAAATCACGAATAGAATAAAGAAGAGTCCGGTTCGATCTGAATTCAGACACGACTCATCTATAACCTACTATCTAAT
ATTGGAGATGACGACTGTGAGGTTCCCGTTGTATATATGACTCAGACGGTTCTTTGAATAACTTCATTTGATTTTTATGG
CAAACATAAAAGAGTTAATATTGACGTCATACATTAATCAGGTTCGAAAGGATATAGAAAATTATACATGCAAATAGATA
CAAAGGCATATACACTCATAGGCATGTGGTACTTTTGTCAAGACTAACAAACTTTCTAGCAACTTGATCATATGCTTAAC
TTTTGAAGTGTTTGATTTTGAGGCACATGATGTGCCATATGAGCAAATTCAATGAATGCAACCATTTTTTAAAAATAATT
GGCATAGGCAACAAGATACTTTAATTTGGTACTATGAGAGGAATTCAAGTCAAGCTTTTCTTGAGACAAAATAGAAAAGA
ATCATATTCCATGTTATACATCAAGTCATATTTCCAAAAAAAAAAATTGAAAAAAATTTAAGTTATACAATAACCTACAC
GATATGATGTTCTCTATACTTGAGTCAAGGGTTTATCGGAAACAACTTTTCTATCTATACAAGATAAGAATAAGGCTACA
TACACACTACACGCCACCTTCCCCAAACCCTACTCGTAGTATTATATTAGATATGTTATTGTCGTTGTTGTCGAGATACA
ATAATATATATCTAGGAACTAACTAAAAAGAAGGCCAAGACAACTAATCTACTAAACACAAAGAAAACAATTATAAACCG
TACTATGTTTTAGCTAAAGAAAGAGTTAGAAGTTAGAACATATAAATAAACAATACTGAATGTTTTGAACTTTGTTTTAT
TTTATTTTGGTTGATTAATAAGCTTAAGTACAATGTCATGATTTTATTATTATACATAACCTTATCCAAACGGAACTTAT
TGTTATTTTATTAGTTAGGACGGCAAATAAAAATTCTCAAAAAGAATAGAATGGTCCCAACCCAACATTGGCCTAAAATT
AATTTTGAATTGTAATCTCTTTAACTTTTCAAGATAGTTGATTTGAAAAGAAATTTCACACGTCATTAACATAACATAAT
ACACTTTCTTTTTTTTCGAGACAAAAAAAATATTATGATTCTTAAGAACTCGAAGAGCACTTCCTCTTCTAGTGATCAAC
AAAGAAGAGAATCCCGTTGAGTTCTTATACTTTCACACGATAGAATCGAATCTAGACTGAAAATAATGGAGTACATTGAC
TAGTACATTATGATACACAGCAGAAGAATCATACGTACAATACAGGAACAAAAAAACCTTCTATATCTTCGATCAATCGA
TAGAAAACAGACATCAACATGCCCAAAAAATGATATTTTGAAAAAAATTAATGAAACAAAGGAACGTCTCGGAACCCCAA
GAAATTGAACAAATAATACATGCGGAGAATTCTTCAGGCAGCCCTCGTCCTTGAACGCGGAGCTGGAATTGGAAACTCGT
AGCATCTAGACTATGGATTGCCTTCAGTCTGGTTACTTCTTCTCGGATCCTTTGAGGTTAAGGTTGAACCATTTTCTCTT
CGCGTATTTATCCTTGGAGTCTGAACTGCCATCTTCCTCTGGGCTATCGGGTTTTGAGTCATCACCAGAAGGTTTACTGC
TACCTCCGTTACTGAAATGACCACTCCCACTGCCACTTAAGGTAGCAACTGTCCTTGTAACGGTGAAAGAAGAGTGGATG
GTGTCTCTCTGTTTGAGCAGCTCTTCGACCTTTACAAAAACAACATCACTCAGAAGGTAACTCACAGATGATTCTTTTCC
TCCGCCCCCTAAACCCCCGGGTATAAATCAGAGTAACTAAGAAACGATAGATAGGCAAACCAAATCGGTCATTCTATCTC
AGTGCAATGAAACTTAGGTAAGAGACAAACTTACAGACTGCTTCTCCTGGCTGTATCTATTGGTCACTTCCTGGAACCGC
GCTAATGCCTGTAAACACCACATGGAAAATAGTGGAATGAGGATGCATGAGGTACGACAAATGAATGACAGACATTGTCG
ATTAGCAGATAAACAACCTTTCTATATTCTGTCTCAAACTGTCGAAGCTCATTTCTCTTCCTCAATATCTGAGCCTCGAT
ATCCTGGAGATTATGAGTTGTGTCCTCGTATGTCTTGGCACACAGAGCCTCAATAGTGTAACTAGCAGGCTTAAAGAAAT
TATCTCCTGCAGACATCAGATCAAATATTTCTCTTAGCATTTGCATAATCAGTAGCAATTAGATAGTGTTTGTCAAAAAC
AAAACAATATATTCAACAAAAATAAAAGCAGCTCAGACCATAAACAGCAAATATGTGAGTGCCAGCATTTAGTTGTGAGA
CCTCACAAGGTTGAAGGCCCTCCAGCCTCTTAAAGAAAGCAGCTTCAGGATCTTTGGCCATTGCTAACTACATCATCACA
AGTATTATCACTTTTGATAACACTGTATGCTATACTATTGAATTTTAACCACTAAGATGAATTCACATACCGCATTTACA
GTTGAATCCATTCTGTACACTTGAAAGTGCAAGAAATACATTCCCGCGGAGGTTACCTTACCGGCTTTTTCACTATCTTC
CTGTAAATAGTGACAATGGATCAGTTTTATTAAGAAACACTAATCACTAAATTGCTTCATCTAAAATCCAGTTTACAAGC
TCATAAATACAGAAGATACACACAGGGTTGGAACTTGGAAGTTACAAGGGAAAAGAAACATCTAATATACTCTTTAAGGT
TCAAGATAGACATGTATAGCAAGATGCAAACCAGATTTTTCCCATAGTGATAGCCAACAAAAGCAGGCGAGCCTACCCAA
CTATTTTGGAGCTTTTTCCCGGCAACCACTGACGAGCTATTTGGATACACTAAAGTTGAATTTACCTTCTTTCCACACAA
TCTTTCGCTAGTGGCTAGAAAAGTTATTGTTCTACTCCTAATCATCATCCTATCTATACATTCTTGAGAACTCATGAATC
ATTACACCTTTGTGTCATCCTTGCTCTCTATTTACTTTCCTAAGTCTATAGGTAAACTTCTTTCACATTAAAGCTATCAC
AAACACCGATCGAGGAGATATCTTTTAATTTTGGAGACTAATTGAGGATATGTTCTGGCTTACACCTTGTGGTACTCCGG
AGCTTTGTCCTTTGCGTCCGATAATTCTACTGTTGGTTGTTAATGAGCAACAATAAAAGTTGGTAAGGTGGTTGGATTGA
TATACCCAAAAGCACACTTGGTGGCCAAAGGCTATGCCCAAAAATTTCAACTTAATATGATGACACATATAGAAGAATAG
CCAAATCAAAATGATATGTGATGACCATTCTAGGTGTGAAAACTTTGTTTGGATCCTTAGTGTACAACAGAAACTTACTA
AAATTGGGTGTACATGGGGAATCTATAAATGTAATCAATATTGGAATGATGCATGAACTCTCTTAAAAGGTTAGAGATAT
ACCATTTATTAACCAAAACTGGAGGTATGCTATTTTCTTATATAATTTTGTCAAATTTTCTAAGAAATGATAGAAAAGCC
ATTTTACAAATGTCTCGACTACAAAAAATATAAAGTAAGATCAGGCAAAACATGCCTACAAAATTCATTTGTTAGTAATT
AAACATATCCAGCCCTAGGGCGATAGTTCCCTAATCCCTATTACTGCTTTATTGTTCTCTAGCCACATCAAATTACTCGG
AATTCAGCATCAATTCCATTTAACTTTACTCTAAGCATACATCGAGGTTGTTCAGCAGAAATCTATAGCAAGAAATATCT
CAAGCACACAATAACAAAGGGTTGGCTATAGGAATCCTCTGTAAGCACACAATGAAGAATAAAAACTGTAAAATGCATTA
CCTGCAAGGCCAGGCCGTAACCCCCACTCACATCATGTTCAAAATATAGTAGCTGAAAATTTCATGAAACTCAGTTTTAG
TATCACCACAGTAGGAAAAAAAAGGCATGAAAATACAAAGTGCATGAAAGTACCTATCATATAAATGTATAAAATGTACC
TTGAATTTGCTTTGGGCAGCTGAAGTAACTCTTACTACAATCCCTGCTTCTGCTTGTTCGTCACTAATTGTTACACCGAA
AAAATGAGCATTTTGCTTTTCTACCTGCATTAAAGCTCAACGGATGTCAAAACCCTGGTACAGCTGATAAATTTATCCTG
TCACTTGAAGAGACAATTAAATTATACCTTTCCACTGACTGATGTGCCAATTGGAAGAGGGCGGACCGTGACAGTTCCAT
TCAAAGCTTCTTCAAGAACATTAGCAGAAATAGTTGTTTTGATAGGAACACCCAACTTGCTATCCAGAAAAAAAAAACAA
ATTTAAGAAAACTAATGAAAAACATCACCAGAAAGAAAAAAATTTGGGAGGAAGACTAACCTAAACAATGCTGCAAACAT
TGTGTTGACAGTTCCAAGGTTGGACAAATCAATTTCCATATCCATTCCTTCAGCTTCAAGAGCCTTAAAATTAAAGAAAA
ATGTCAAAAGAATCCAGAAATGGCATCCCTTGAGCGTAGTAGATTCATGAAGTTTTATCAGCTATAGCTTGCCAAAGAAA
CTAGCCAGAATTGGAACTCAGGCTTCCAACACAAAATGCCTATTGACCCAGACAAAAATAACTAAACGATATTGATACCC
TGAGTAAAGTGAATGACAAAAATAAAAGGCAAAGAGCATATACAAGGCAACAAAAAGGAGATATTTTCACCTTGTTAATT
GGAGAAATCTTACACTCAACAAGATATCTAGGCATAAGATTTTTGAAACTATACAACAAAAGCTTACTCAACAAGATATC
TAGGCATAAGATTTTTTGAAACTATACAACTACCAGATTCTATTACCAAGTTCATCATCCAAAGAGACTCAAATTAAAGT
TGGCAAGTAGAGTCATCTCCCAAAATGGCTGGACAATCATAATTTCTATCCTAGCTAGGCCAATATGCTTTTTTATGTGC
AGATCTGGTCTATTGGGACAATGTCCAGTAGCTAGATCCTTTCATTGTACTTCAATTCTCACTTATTTCTAGCATAAAAT
TTTATACAGTCGTTACATGAATGGCATCACTTAGATGAACTATAACCTTCGAATTGAAAGATACTGGCATTAGGAAGATC
TTGTAACACACAATAGAAACACCTTTTGCTACTAACATGAAAACAAAAACTGCCTTTGTAGGTACATGTTGTGTTGTAAC
ATGTTTCTAATATATTTTGGGGACCCTATAAACAATCCTCGACTAGAAATCTCAAGGAGAAGTGAGGAGTCCAGAAAATG
GCAGCTGATAGGATGACTTTTCAGCTTTACACCTATTAATATCCACAAATACAACAGGACAGAAACTTCGAGAATGAAAG
GAGTGTTCTAACATATAGATTGCTGCAGCATTATCCTACAACTTTCAAGTATCCACATTTTGTTGAACCTTTACGATATG
TAAAGTTTATATTGTCAGCACTTAGTATTCAATCTTTCTAGATATGCTTGGTTGAAGCCATAAAGTTACAACCTATCATA
TAAGCAATATTAGCCTAAGCTAGCTCTTATTTCTATAACCCTTCTTGAAATCAAAAACATAAAGAGTTCTATCTATGAAC
TACTTTCTTTCTACTGCTAACTCAGTAACCTCATTCAAATGCAACGTGATACATAGCAAGCAAATGTAAGGATATATAAA
TCAAACAAAATATTCTCCCATGATTTCAGTCTTTAAAAACAGCAAAATAGTAAAAGTCTTTCGCATCATACATCATTGCT
CATGATGAACAACCATGTCGGAAAAAAATATGTCTTTTACAGTGGCAGGGGGTGAGTACCTCGAAGCCAGCCATATCATA
TTGCCTCCTTTTCTCCGGATCAGATAGAATGCTATATGAGTATGCAACCTCCTTGAAGAGTTCTGAAGCTTCAGGATTGT
TAGCATTCTTGTCAGGATGATACCTGCCAATAATTTATGCATTCCATTATTCATCCACAAGAGCAAGTATCAAATCAAAA
AGTTCCCCAAATCCCAACATCCACAGCCCAAAAAATTTCAGCCACCTTTTCCTCTATAACCAAATTTCACTTTCCATCAC
ATTCTTTTTCTCCATCAGATACATCATACGTATATATCAGTGTTATCCAAGGCTCGCTTAAGCCCAGAAGCGAGGCTCAA
AATGCATTGAGCGATTCGCCTCGCTTAATGAGCGCTTCAATGTCGTCATCAAAGCTCTAAGACATGTTTTTCCTTGTGAA
TGAGAATTTCCTGAAGAGGCGACGCTAAACCATTGATATTTCACTTTATCGTAAAAACAATCAATTTCTTTGTTCATATA
TACTTGTTTTTCATGCTTATAATTATTAGTCTTGGACTAAACATATATATATATGTTTTATCCATTTGCGCCTTTTCCCC
CAATAAAGCCCACACTTCATTTGCGCCTTTTCCCCAATAAAGCCCACACTTCATTTGCGCTTCAAGCCCCAGTGAACCTT
AAGAGCATTTTTGCACTTTTCACTTTTGATAACACTGGTATATATATGGTAAAAGCAAGTCTCTCCATTTATATTATATT
TCTTCAAATGACAATATGCGGCAATCATCACATAACCTAATTAATTAGTTGACCATAAATTCCACATTTTTTTGTCTTAC
TACCATAATTCAATAACCGCGTGTGCCGTGTGGTAACAGCAAGCTCCAAAACAAATACCAACAAAAAATGCATACACATT
TCACCACAATCCTCACTAAATTTCTGTTTAGGTTACTGGTTACACTTACACCTCAGTTATACCATCATTCAATACCGCTC
TTAAAGCACCCAAGGGTGTGGCCGTTCCCTAGTGCTTCAAGATTAAAGTTTTCACCATGAAGTGAAACACTATGCGATTT
CTTCACATCTGTCTAGCCTTGGTAGATAGAGTTACCTAGTACCCTATTGTTAGTGGGAGGTGGCGGGCATCTATGTAATT
AGTCGAGGTGCACGCAAGTTGGCCCCGACAAACACCTTAAACTCCAACTACTTGTGTCAGCTACATAAACTTGCTACACA
TATTCTGCTTTATTCAGGTCTATTTCAATCCAATACCACATTTAAACACCATTATAGCAAAAACTAACTATAAACTAAAA
TTAGAAATATGTATTAGGAATAAACTTACTTGAGAGCAAGCTTTCTATAAGCAGTCTTAATCTCCTGATCCGACGAATCC
CTCGTAACAGCCAACACTTCATACGGGTCTCGTCTTACCACCGGAGCCGATGGCCCCTCCAATTTTGAACCACTCATTAC
ACCCTTTTTCCACCGCAAAAATCAATAAAACACAAAAAAAACCTTGATTTCCCAAAATCTACAGACAAAAGACAAGATTT
TAACACAAACCCATTAAAATTCGAGATGAATTAATCAGTTTTTAATACAAAATTCATAAAATTGAATCACCCCTTTTCGT
TTCTTGGATAAATATCAAATTTTTCAACAAGTATAACATCCATTAACAGAGAGATCTAATAACAGGAATCAAAATCAATG
CAATTATACTAAAAATTGAATAAAAATAGCCAGGGTTTAAGAGAAATTTACCCCAAAAAATTTCTTCAGCTGAGCTTTTT
TATTTGCTTTCTCTGATTTTGAAAAAAAAAAATCAATTTTGAAAGTTTGTGTAGCTAAAAATTTTATTAGGAGAAGTTAT
ACCTTGTGAAAGTACAAATATGTACATGTGAGGTTAAGGAAATATAGCTAGCTTTGCTATTCAAAAAGTATTTTATAGGG
GCAATCTTGTCCCAAAAAAAAATGAAAGCTTGATTTTTGTTTTTTAATATGGTTTTTTGTTTGACATGTATAGTCTTTCT
TCGAAATTATTTGGACAGATGGATCCTCCTATTCTGTTTGTTTTGACAATTTATCTTAAGGTCTTCTCGCCGAGAGGTCT
CAATGATAGAGATAACAACCTAACGGGTGGAGTCTCCATTTCTCGATCTTATTGATAGAGGTTTTCAGTCGCTGAAATTT
ATATTTGAATATCAGAGAAGCAAGGTTAATCTATTGTTATTCTTTAAAAAAACAATGTACATTTCTATGATTGAGTATAT
TTTAAATTTGAACCTTTTATTTTACTGCAAAACGTTAATGGTACTTTTACAAGCATAAGAAATATATTTATTTTGTAAAT
GTAAATTTCGTATCAAATTCAAATATGTATTGTATATCAAAACGAGTGAAAGACGTGGAGTAAATGATTTTCCAAGATTA
TATTTATAGTTTATAGTATAATATATAATGTCATCTCTCTGTATTCATTTTCTCATATTGAACATGGGGAGCTGGTTTAG
TTGATTGTATATCATGTTGAATATTGAGTCCTTAATTTGCAAGTTGTCTCTTTTTTTAATTTTTCACCCGATATTTATAT
TGAAATTCGATTAAATTTAAATTCATATATTACATGATTTATTTTTGCAAACGATGCTCTCAACAAGGATTTTTTCATTT
TCAAATATTCTAACTCAAGAGTGAAAGGATTTCGAACCATTCCACGACAAACCATGTGGTCCTTCATGGCCAAGTTGCTA
TCTCTTTGGCTTTTAGTAATGCTTCATGATGTTTAAATCATTTATCTTTGATAGGAGAACGCCAACATCTAGTTATATTT
CCTTTTTTTTTCTAGCTAAAGAAGAGATTATCATCAATATGGATTGTCGTGCTGTGGTAAAATTATTAGGGATCACACCT
TCAGCGAAGAAATAAGGTGACCAGATGGAAGTTTTTGAAATCCCAACAATATTTTCTATATAAAAAGAAACTCGAAAGCT
TAATGACTTTATAGGATAGGGGAGACTTTTTTTGGGTTAGTGCGCGCCGACATGCTAAAAATTACCTTTTAAACTTCTTC
ATATTAGGAGGGTTAGAAGGCATTTTCCGATCTATTATCCCTAGGAGCGAAGGGTTAGGCATATAGTATTGACCCTCTGA
CTTCCAGTAATGTGTTGTGCGAATCCCGTGAAGCGAATGAAGGAAAGCTCTTCGAGCTTACGCTTACTCTCAACCTCTTT
AATTGATAGGCAGGTTGGGCTCGGCTTTACTGAAGAAGAAACGGCGAAGTTTCATCTACTACCAAATGCACTCCACTCGA
TTAGACTGATGTAACACTCTGAAACAGTGTTATCCATTGTATTGTATCGTTATCATACCTACAATGTTTGTTTTGATTGT
TACTTAAAATGTATTGTATTGTTAAATTTCGTTGTTACGTAACAATGAAAAACCCCATTTTATGGAACAATCGATTTGGT
GTGTTCTCATTGTTACTTAATTTCTTTTTTCAATTATATCATGACATAATATTTCATAATACTTTTTTACCCTTTACCAT
ATATTATTTAATTCTAGTCAAACCTCCTACCCTAAAATAATTAAGAATATTTTAGTAAATTTATAAATTACAATACAGTA
CGATACAGTCAAACCAAACAATAAAAATATTATTAAACAACAACAAACAATACAGTCTAGCCAAACATTGTATCTACCAT
ACAATACAGTACAATATAGTACAATACAATACAGTACATTATGAAACAATGGGTAACAATGATCCAAACAGAGTGTAAAC
GAGACCAATACTATCAAAAAGAAAGTAATAGAAATCATAAGAGAAGAAAAGTTCCTACAGTAGATGAAAACATTCTGTTC
TGAACATGACCTCCTTGTATGTACGAAATCGTACCATAAACACTTGCAAACATGAATTTGGCTAAACAGTATGTTTGGTG
TATAACAATAACAAAACTTTGGTGACCGTTATTGCTCATGTATTTTACAAACCTATGTATCGAGCTCGCACTTAATAATG
CGATGTATGTAATCCTATGAGAGGGTAATCTCAGTAACGGAGACAAAAAATTTTACCAAAGGGTTCAACATCTATTATAT
ATATACATAAAAGAAACTTACGACCTTGTATATATAGTGATGAGAAGATCTGGAAGAAACCTTCCACCCACCACCCACCC
CTCCCTCTCTCCCGCCCCTCTAGCTCAGTCCGTTGGTAATCCGACAGGTCTCATTAGCTGGAGCAATTAGGACTTGTTTC
CACTTTTATCACTCTGGTATTGTAGGATCCGCAAGATGCACACTTATGATATAGCCAATGAAATGGTGCAGTTCCCCTCT
TACCACAGTCGTTACACAATATATCCTGGGGAAATTCATATAAATTTTTTTGAGAAAAAGCATCAGAAATAACTAATAAG
CATAAGAGTTGTTAAAAAAGATTCCATACTTGGCAGCGGTTCCTAAATTCTTCTGGTAATACCTCCGAAGCCATCAAAGC
ATCAAGCATCCCGAAGTACACCTAAAAGAGAGAATGAAAGTTGAGGTCATTCATCTGAGCAATAGGAACAGAAACGAAAA
GGATGCATAAAGATTGAAAGGTTTCGAAATAAGAAATATATAGGGCTACATGCTATAACTATCCACAAGAAGTGAGAAGA
CGACATGATTTCTTTATACAATATGATCAAAGACAATGTCCTATTTCATTCTTAACAGTACTAGAATTTCATTAAATAAA
GCATCTCAATATCAAACTATGTCGTACATAACATTCAAAAGAGATGCATAATAATAGTATGATTTTACATGCATCTGCTG
CAAAATTGATTTTTTCCTAATAAAACTTCTCTTTTTTCTTTCAATTATTAAGATGAGACTCTTTGTGGATCAGGCAAGGT
TCATAGTTGAGTACAAAATGGAGGAGTAATAGAAGAAATCACAAAACAGACAAGCACTCCTGTCTATGCAAGAATAAATA
AAGCTACTTGACCAACACATGCACATTTGCACATTCATCTGCCCATTTTATAGGCTTGATGCAGTTCCTATTTCTAGAAA
GGAAATATTAAATAAGTTTTATCACAAACACACCACGTTAGCTTTGACTGTACATAGAGATAATACAACTATAGCCCTAT
GAGAAATTAAACCAACTATTAGTGCAACCTGGAAATTCTTCTTTACAACAGAAAAAAAAAGAAAATTAAACAGTACATTA
TATTTTTATAGTCTATATTTTAAAACTTTAACGGGTTATAACAGAGATATTTCACAATATTCTTGTGTCTGCAAATAATT
CCATGGATTTACACAAACAAGCATCACTACTCAGCAAAAAGGTTTGTTTAAAGAAGGAAGAACATCCCTTACCGACATAT
CTCCCATAGACTTGCTGCAAATGGGACAGATGTAGTGTGTGCAAGCATATGCCTGAGGAAATAAAGAGATTGCTTTTAGT
TCAAATTAAATTTCTAATAACCAACATAATCCTTTCTGACAACAAAGGCATGAAAATAGCGTAGCAGAGAAAAGCAAACA
GACCTGAAAGCATGCTGAATGCATAAAATGCCCACAGGGCAGACCCCTGACAGTTTCACTTGATGTGAATAAAAAATCAC
AACATATTGGACAGTTGGTTTCAAGACCTTTCTCCCTGCATTTGTGGTCCACAAGTTTCATTCCGAGGCAGCAATTGCAG
GTCATGCAATGAAAGAAGTCAACACCTAGTCCTTGCCCCAGCCGGCATAAATTGCAAAACGGGCAATGATATACTGTCCT
GAAGTAGGAAATGAATAGAACTTAGTAATCAAGATCAAAGATCTATTAGAGGTATAATTTCATCTTGCAACATGTACAAG
AAGCAGAAATAGTAGACCCAAGGATTTCATCCTTTACTAAAGGAATTAAGTATTGAAATAGATTTTCATGTGATTTGCTC
AAGGAAATCGACAGACAATTTTTTATTAAATGAAGGTTTTATGTTCTAGGTAATTGACTTATGTGATTCAACCTACTTCA
TCAACAAGAAACAAGTAGTGTCATTGTAGTATCACCTTTCATCATCAAAAAATTTACAGCTGCTGCAGTAATATTTTGCC
ATCGAAAGGCCGTTACAGGATGGAGTTGTGCAAGTAGGTCCAACTGGTTGTACTTTGAGGCAGTTCATACACATCATTTC
AGTTGTTGCCTTCCTGCAAATTACTAGAAAAATTAGACATGCCATGGAGTTTGATTAGAAACAGAAATGCATCCAGAAAT
TTACCTATCCATAGAATGATCACTGACTTTGTCATGACAGAATCTGCATGGAAATAGTTTACCACAGCAAGCTGCTCGGA
GCTTGCAGTTTCTTTTATAATGCTCGCATCCGAACACTTGCTTATCTGGATCACGGAATGAAGGTGAACATCCTATTTGA
TCTTGACCATTTGAAGTTTCAACAGATCTTGCTTCAGACTCCTGCTGAGCAGCTATCCAGCGACTGAACAACAGATGCTC
AATAGGTTACGTGGAATAATGACAATGATATAGCAATCATAAAGGTTTAAAAAGATGGATTTATTGAAAACAAACCTGGT
CATAAGATTTTGAATAAGATATGCTTTTCTTCTTGGATCGAGCGATGAATCTCGGGAGACCTTTCTTATTTCTGACTCTA
GCTCATTTTGATTCATACGAAATATGTCCTTCCATCCAGGTTTAAAAGTGGAATCACTTTGTTCTAGAGATTCAGGAAAC
TCACATCCTGAAAAGGGCATAATTTTAGAGGCTAAAATAAATATCAGGAAAAATTTCTCAGTTTAGATCCACTAATAGCC
TTGTCTAATGTAAATAGCTTATGGAACAACACAACAGCATGAATTAAACTAATTAAAGCATGGTGACAACCTCGTGATAC
AATGTCCTCTGAGCTTGATGCCTGGGAAGTTCCATCTGGAGTTCCTTCCCACCATTCATTGAGCCATTCACTGAACATAG
TGTTTTTGGTTGCTTGCTTCCATGTCTCCATCATTTTATTTTGTTCATCCTGAGTAAGAGCAGTGGTTACCCAGGGCAAC
ATTGACTGAAGTACCTCTGCCCCAGTTGTACCTATTATCCTACCAACTAGTTTGTCTTGTTCTTCAATGCTAAAATGCCG
GTCAAATAGCGGCCATAGCTCAACTTCCTCCCGTATAACATGTTGATCCAGGGTTACTTTTATAGATTTGCACATGGCTT
GAACTTTAGTCGCCAGCTCATTGTATTTTCTTGAATATTCATGCAAGTCACAAGCACCAGAGTTTCTACAAGGACCTTTA
ACTGAACTCCCACCATTCAAGTTTTCACGGAGCTGAGAAAGCTCATCAAGTGCAGATGAAATATCCTCGAATAGCTTTTC
TTCCTGTTTGTGGTCCAAGGTGTAAGAATGGCTAACATTATGAAGCGCCTCTTTTGATTCCAAAGCTGGAAATACGATAT
CATCCTCTGCATTGCTGTGAGCTTTATACAAGCCCCGTAGAAGACGAAAACGACCACAAAACTTCCTGAGGAAAGTCTCA
TCACAATCAGTCAGTTTTCCAGATTCGACATCCAGAAATTCCAAATCCTTTCTGATTGCCTTGTGAAATTGAAAAATGTT
ATCGATCGGCCGTGTTGCATATCCAGCATTGGTCAAGCTGGTATTCCAGTTGAAAAGACAGGAGTTCAGAGAAGGAGCAC
TTGGAGTAAAAGTGCGCGATGATTTTGCTGCAGCAAGGGAATTTACAACGCCTAATGCAGGAACACAACAAGACTGATTA
CCAGTGGATCCTTTCCGAAATTTTCCACCTCCTGAAGGATCATGACGATAGCATTTCTCCTCTGACATTAAGTTTACACG
CTTGGTTGGCCTTTCACTATTACTTTGCTCACCATTTGAGCTACTAGATTTGACAATTCTTGAAGAAGTGCATGTACCGC
AACATTTACCTAAGTTCTCTTGATTCCCAGCTAAAATTTTAGCAGGACAGCAACCGGTTACACTTGAAGATAAACAAATG
TCAGCTGGACGACCTTTGCATGCCCAACCAGAGAAAAGTGTGACCAAAGCAGTGTCTGATGCTGGTGCTGCATTAGATAA
CAAAAACAGATGGGGTGAATAGGCATCTTTCTATCATTGTCAACACAGAAGCCAAGTTTTAATTAAATCAAAGTATCAAA
CAGTAGAAATTAGGTTTTACCTGCCATATGCATGTTCTGAAGAAAAGACCTTGCTTCCTCCTCACTTAATGAACCTACCA
ACCATGGTAAGACGCATTCTATGAGTCTAAGTGGCATAACACACAAGCTCTGGTAAAGGAGTTCCCGCTGCCTTTTGGGG
CTAAAATGCTTTCGTGCGAGTGGAAGAACCTGGGATCACATAGAATCCAAATAATCAAAGATCAATTGCCTACTTTCATC
ACTTTCGAGAAACAACATTTTTTTACAGGGGGGTATATACTTGTGGATTTTCACAGGGTATGTTGTTGTATATAAAGATA
GAAACATTGAACTTGCAGAATATTTGTGATTCTGATATTACTCACCTGAGCCTCCTCATTACAGAAGTGTCTTTCCACTG
TCTCCATTATATGATCAGCTTGTGAGCACAGTTCTGAATAAAATTCTACAGAAGTTGAGTTGGATCCAGCACTCTGAACG
CTTTCTATCAAGCATCTAAATTTATCAAACTCATTTTCTTCTTCCGCATGCTCCTGGGCAAATGATATTTCTGCATCTAC
TGCAGGAAATATAACTTTGTCCTCGGCAATACTGCAGTCAAAGTATGAAAACAGTTTGAATGATCCAGATTCAAGCACCA
TAGCAGTTATCTTAGTCCGTAAAATTATTCAAGCCAAAACTTCAAACAGATATGCATAATAGCAATGCTGCATACCTATG
AAAGATACAAACTTCAGCAATAAACTGGAGCCTCTGGTTGAAGGCAGATAAATCAGAAAAATCTCCACGCAACTTTATTT
CCCTAGCTGCTTCTGTTATGTCATTCAATTCCTTTCTAATAGCCTTGTGCCAATGCAGTATCTCATCAAACGGGCGATTC
AGAGTGGATTCTTTAAGATCCAAATTTGAGACTAGAAATTCCTTTGATTCACAAGGACAAGGAACATTCTCTGCCTGACC
AATTAAGCCTCTAACAACAGAATCTGAACTATTGTGTGTTGTACTCTCTTCACAAGCCTTGCGTTTGTTTGTTAACTTTT
TGCCATCCATCCAGGTAAACATAATCTTCATGCAAGATGAATTTTATCAGCTTTGCCATACTTAACAAAGATCTTTAACA
CCTACAAGCAAACTAACTCACCTCTTGAAGAAGATCCTCGTCTGGAATTACTTTGTGCAAGCATTTATGCATATCTTTGC
ACTCATCAGCAGATATAGAAGATGAAAGCCAAGGCAGAAATTCAGCCATCATATTCACGGGGATGCTGCACAGAAACTGC
CACACCAGTGATGCCTGCTCCTCGAATGTAAACTTCTCCATGAGCAAGGGGAGAACCTTCAAAATGGCACAATAACAACA
GATAGCAACGTAAATAATAATAATGAAGAAGAAGAAAATAAAAAAATACTAGTCAACAATTTTAACAATAAAAAAAACGA
AACAACTGTCACAAAATAAGGGTCCGTTATCAAGAAAATAAATAATAAGGGGAAATTTCATACAACAAAGTTTTAACTTA
ACTAAATGAACCTCAGGCAAAGAACAAGCCCCACCACCCAAATAGGAGACGAGGATGGCATTAACTTGTCAGGATTAATG
TACAGAAATATCTTTTCTTGAGAATGAAATTAATGTACAGAAATATCCTACTCATTTTTGTCTCGAAAGACCTACAAATT
CTTGAAATCAATGCAGACCAAAAGAAAGGGCCTGGTGAAATCTACTAGTTGGGAATAGGTTTGTCTTGTTAGAGTACTTC
TAATATTATGATAGTTACTTTTACTTTATTTAGCATGATGATGACATAGTTGAGCTTAAATAGAGAAGTGAATCATATAG
CCAACCACAACTTGTTCGGGACTGAGGCTCAGTTGTTGTTGTTATATCGTCCTCATTTTTGTGTTAGACATTTCAAATAC
AATTTTTTTGGTTATTGTCGTCTCTTATTGAACCAGAAATAACATTAAAATATTGTATCCACATTATGGATGATTCAAAA
GGGAAAAAGGGACTAAAAACCACATTCTAAGATTCATGCTGCATAGGGTCCATTAAAGGGTGATGCGCTCGTTACCACGG
GTTCCTCCATTCCTAGGGCTTGAAGTCGAAACTTCTGGTTAAGGACAGAGGGATCTCATCCATCTCACCACTCCCTTTGT
GGTGAGTTTGAAAGAGTAGAAAACTTACTTGTAATGAATTAGTAAATTGTTCATACTTCTCTTCATTTTTTAACGTTGAC
ATACTAATCAGTAGTAGTGCTTATATGTAAGACTCTAATTTTATAGACATGATGTATGTGAGGTGATGTAGTACAACGAG
CAATAAATGAGACGGCTCTGATGCGAATGTAGACATGTAGCACCACAGGGAGAATGGAAGTTACACCAAAATCAAATTCC
AACACTTCACAAAAGTACAAGAAGGTCCTTTTTATATATAAGGAGTTCTAAACAAATTAATATTTAAAACAACCAAAGCT
CAAATAAATATCCACGGGTGCATTGGAGGATGTAGCGAGTGGAGGACTTTTGTGCGCTCTTTAGTCAAGAGTTCAAATCT
TTCTTCTTTTACTTATAATGGAAAAGAACCACAAAATCTCCATATCTAACTAAATGGGTAATATATACACAATAATCTGC
CTCCCAAGACTTTTGTCGTCTAGTAATAAGAGCGCAACACGTAACGTATGGGTTAGGCACACATCACCGCGGTAGAACCT
GACAACCTGGTACTTAAACGGAGAGGGTAAAGGTGTGGGCCCATTATCCATTGAGTTTTGAACCGTTAACCATTGCCCCT
TAGATTTCTCAGTTATCAGAAAGAGAATACTCCCGTCGTTCCACTTTATGTGACATAATTCGCAGTACGAGGGTCACTCT
TACTAATTAATAGATCTTATAAAAATTCAATTCATTACTTCCATTTCAGAATTATGTAATTAAGAGGATCTTCTTTTTTA
AGAATTTGTATGATAATTTTCTTCTCTTCCTTTTTAAATAAAATTTCAATATTTAGAAACTACAAATTTATTTTACTATA
AATCATAATAATTAACAATTCATTATATTTTAAGAGTATTTGAATAGATCATAATCAAAGAAAGCATCCTTTGACTCCCA
AATAGTAACTAGCCCAAATAAAGTGAAACAAATTGAGTAACATACATGAATCATATCAAGTGATAATGATATCCATATGA
TCTACAGCAAGGGGATTTTCCCTTTTCACGTCAATAAAATAATTAATTTCATAGAAAACAAGGCATATCACGTGTCCCCT
CAAGCCAAAATAAGAGTAAGGTAAAATTCACAAGGATACCTGCTCCTCTTCCTTAGACATGTGTTGGCTAATAGATGTTT
GAAGAGCTCCTGTACAGGAAGCCAATTCTCTGCGGTAGCTTTCTTCACTCTGCATATCCGAGTCAAGTAATGCAAACAGG
TGATCAAAAAGCACACCTTCTCCTTCATGCTCAAGGGAGTAAGTCCGTGCTACATTCTTCACACGAATATCAAGTGCTGG
AAAGATAACCTGCCATTCACACGATGATATGCTAATGATGTTCAAAGCAGAATATCAAGTTGTATGCACGAGCCATTTTT
CTCTGTAACTTATGAAATATTTATCTATCAAGAAGGAGAACATATCATGGGGAAAAAATTATAAAATTACATTCCTATTA
CTGGGGTTGCAAAGGGAAGGCTCAAGTCCACTAGATCAAACCATGGCGTACTTTCGACGCGAAACAAAGAAGTGAACCCT
TATGTACACACGATTTCCCTGAAGTTAATTTAAGTCGTAAAATGTGGGAATGTTTCTCTATCTCTCGTGAAGCAAAAAGG
TAATATTTTCAAGGGTTTTTTGGTGGTGGTGGTGGGGCAATGAAAACATAGTGGGTTCAAGCACCAAAGTAAAATATGTT
GTCTTCTTTATGTAATGAGGATCTGCGGATACATTGATACCCATTAGGTTACAACAACATAACTCACCTAAACTAGCGAG
AGCAACGTTGAGCAATAGTGCAAGGAGACAGAAACCAGGAGTGAGTTGCAAGATTACAGAAAGCTTATACGAAATTCCTC
TTGTATTACATAATAATGAAATCAGCAAGAGATATATCCGATAAAATACATTGCTCTAACCAAAGAGGGAATGAACCACA
TTCATGAATTATGCCAAATGACAGATCTTAATATCTCTTTTTTTCTCAACTTCACATATGAAATACGCCCTCTTTTTTCT
TTTCTTTTCTTTTCTTTTTTTTTCTTTTTCATAACACCTAATATTAAAACTAGTAGAAGAAAAAAGGCAAACCAAATTCT
TTATACCTCGAGATAAAACACTTTCTTAATTCTTCCAAGAATAAATAAAGAAAAGTTCAATCCAAAAAATATTGCTCGAA
CTACAAACAAATTCTAAAACCAGCCCTCTTTCCCACCAATGCAAAGAAGTTCCCACCACCTCCCTTCACACCCCAGTAAC
CAAAAGGGATTAGAAATTTAGAACAAATTTCAAACAAGACAAGGAAATTTAAAGCCAAACTAAGATGCAAAAACTACCAG
CCCCATTTGTTTTATCGACAATACAAGTCCAAATTTTGCTACACTTTGTCAGACCATTAACTATCCTTTTGTCGTTTACT
AATTCTCAATTTTAAAATGAACTAACAAAGCATGAAACTAAATTCGATTTTGTCAAGCAACAACTTCTCCAGTTCAAAAG
CGACAAAAATCATAATAGTTTCAAGAGAAGGAGAACTAAAAATTCAAATTTAAACTCGATTCTGTGTACATCTGCTCACA
ACAGTAAGTAGCTTCAGACATTCAAAATTGAGAATCAGTTGCCAGAAAACAGACAGCTTTGTTAAATGATTCAAGTTATA
GTAACTATGCAGAAAAATAATAATGCAACCAGCAGGAGAACTGATATACCACATTGTTTCGCCCCAACAAAGAAGCCATG
AAGCAAAAACAGTTCATAAAGATCTTTTCATTGTCAACTTCACATTTGACATTAGGTATCTCATTTCCATATCAACCAAT
ACTGGCTCTAGCAGCAATCAAAAAGTGCTACATAGCTCGAAAGAAAATCATGAAATAAAATGGAACACCTTGAACTAACA
ATCAAAAAAGAAAAATTGAGCACTTGAGCTAAGAAAGCTCAAGTCTTATCCATCTTCCCACCACCTCAAAATAGACCACA
ACTAACCAAAGAGGATCAACTAAAATCCCCAGAAAAGAACTCAAGAAGAGAAATTTGCACCAAACCCTAACTAAAGATGC
AATAACTACACGTCTCATCAGATTGTACCAATCTTATTGTTACAAATTCTACATTTCTTTCTATTTACTCATATTTCGTA
AATGAAATCAAATCAAATCATTCAAAAAATTCACAAATTTCACATATGCAAGTAAAATCATTCCAGTTCAATAAACATAA
CTACATAACATTTCCAGAGCAGGAGAAACAGAAAATTAAAACTTAAATTTCAATCCTTTATGTGTATATACTTGCTAAGC
TGCTCAAAATTATTCACCAGAATCCTCCTGCACACAAATTTCCCCAAATCATTTCAAAAAACTAAGCTACAACTAAGCTA
AAAAAAACTACTTCAAACAAACCTCATCTTCAGCATTGCAGTGATGCTTATAAATCGACCTCAAAAAGTAACACCGTTCC
ATAAAAGGCTTAATCTCAGTATCCTGATTCGTCGCAAACGCCATAGCAGATCGATGCAACCCATCCAATTCCTTCCTTAT
AGCTTTATGAAAGAAAAGAAAAATCCTTATAGGCGATGAACCTTTAATTCCCACCGCTCTACTACTATTCAACGTTCCAG
ATTGTTCCACGTGTCCTACCGTCGTCGTACCTGACATTACCGCTACTCCTCCTCCACCGCCGCCAACTCCTTGTATTCCT
CCTCCTCCTGTAGTCGTTAATGGCGTCGCCATCGGTATCTATTTATACTACCGGAAAATCCTCTTTCCTCCGATTATGAT
TTTCAGATTTAGATTCCACAATCTGTAATTCTATCATGAATTTTTCGCCATTTTGTTTGTTTCTCTCTCTATATCTATAG
GTGACTGTTTCTGTATGTATAGGTTTGTTTTATTTTCCGGTGGTGGGGTTAAATCGGGCGGATAAAGAGGATGCAATATA
TAGTTGGCCACGTGGCAATATGGGACACGTCAGCAAATGATGTGTTGGATGAGCTGGTGGTGGGGAAAGGTGGGGCACGT
GCCTAATTTGGAAAAAATACGATTCATTTTAGTTGTCGTGCTTAATAAAATCCAAAATCGTTTCATTATAAAAAAATAAA
ATAAAATATATAATGACGAAAGGATCAAATTCTTACCTATAAAGTAAAAGTTCATGTACGTAATCGGGAGTGGAGTATAG
GGAAGGGGACTCATTCCGTAGAAATTTTTTTAACTCTTTTTAACTAGTTTGTGTGTTTACGTTTTATATTTTGAACTTTT
TTTTAAGTGAAAATGAGCTAGATATGGTGAATAAGAGAAAATCATTAAATTTAGATTAAAAATAAATAAGAATAATTTAA
TCAAATTAATTTTTTAGTTAATATTTTCTTTAAAAGCGTGAAAAAAAAATATGTCAAGTAAAGTAATAAGGACAATAACA
GTTTTAAAAATCAGTCAAAAAAAATCCATGGAATTAGAAATTAATTTTGAGTCCAAGTACTATTAATCAGTCAAAAACAA
ACGTCCATGAAAATTAATTAACTTATACAAAAGTATCAATCAAACAAATTATTAAACTTTCCCTGAAACTACATTTTAAT
TTAAAAGCAAGTATTAATCAGTCAAACTAAAATTCCATAATTAAGAAATTACTTCTTCCGTTTTAAAAAGAATGGTCTAG
TTTAACTTTGAACGGAGTTTAAAAAAAGAAAAATGACTTTTTAATCTTATGGTTTTAAACATGTTACGTGGAAAGTTGAA
GTTAAAGTGTTGCCAAAAATCATTCTTTTTGAAACAGACTAGAAAAGAAGTAAGATCATTCTTTTTTTTAACAAGGAGGA
TAAAATTTAAAATACAAAGTTCAAACATATCTATTTCTCGATGAATAAAGACTATTCTTTATAATAAAAAACAATAGATA
ATTTTTTCTACTATCTTTCACTTAAATACTATATATAATTATCGAGATTCAAACATATGATGAAAATTCATCTACCTTTC
ACTTAAATACTATAAATAATTTTCGAGATTCGAACTTGTGACGAAAATTCATCAACCTTTGGGTGAAAGGGAAGCACACA
CGAGAAGAGGGAGAAGCCGTGCCAAAAATTGGATGGCATGTGAAGCATTCGTGCCGTCACAAGTTTATTGCCTCGTCAAC
CGCGCCTACTCTTTGGACCCCCTTTTTTAAATGTAGAGGAATTTATTCAACTTTCACACTTACGTTAAAGTCGAATTAAA
TTTAAATTTATGTCGAGAAGTTTCATATTATGAGGTAAATTTTTTTTTTAATAAAGATGATTTTATATTCAAAATAACTT
AAACTTGAGACATCTGATAAAGGATGAAAGCACTCCACATGACTCTTATTTAAAATAACTCTTTAATGATTTATTTGATT
ATTGAAAACTATATTTATTTAAATAAGGGTGAAGTTGTAAAAAATGTTGTTTTTTTTTCATTTTGTAAAATATTATTTAT
TTTAAAATAAAATGAAAAGATAAAAACACTATTTATTTTAAATGGGAGTGTATTTTTTGTCTTAGTTTTGGTGAACAAAA
TATATATACTTGTTGTTGATGGTAGGATATGTCGTGAAATTAGTCAACTTGCGTATAAATTGGTCTAAACATCATGATTA
TAAAAAAAATTGTGTTATATTGCCAAATTACAATTACTGATGAGTTCTCTGTGATTGAATTATTAAATCGTTAATAAAAA
GTTGTTCGACACTAAATTTGAGTTGTTATTGCTTAGATAATAATTTTCATAGATTATATAAGGTTACAATTATTTATAGA
TGGGTTTTCCTGGAATTGAATTATTAAATCAATAAAAAATTTATTCGATACTAGATTTGTTGTTGTTCTTGTTTAGACAA
TGATTCTTATATTATATCAAATTACAATTATTGATAAGTTCCCTTAAATTGAATTATTAAGTCGATTATTAAAGTTTTGT
TTGATATTAGAATTGAGTTATTCTTGTTTAGACAATAATTATCTTAAAATTATAAAGATATAATTATTGATGGAGTTTCT
AGTCCTAGTTGACCTAATTCTAGTTAAAATGGCAGCTCGATGCACTATAGTAAAGCTTTTGTTATGTGCAGCATTTAAAA
AAAATGAATTACAAGAGTCTATTATACGTAAATTTATCTATTATTTTTTTAAGATGTTGTATGTTTCCACAAATGTAGTA
CTCGTTGAAAAAGAAAATGTTACATTATTATTTGACTGTGAATGTATCATATTACACTTACACTAGTCAGATTCATTTTA
TACACGGATAAATTAAATATCATTATAACAATGATACGTTATAACCTATATATAACACCATCTTACTATAACAATCATGA
TTTTTTCAGACAAACATAATTAATATAACAAGGTTGAGTCATGAATTTTTCAAACAAACATAATCAATATAACGAGGTTT
GACTGTATAACCATATTTGAAACACTTATTAGCGGTATAATATTTGATTAAGACATGATCTAATTAAATTCATCTTTTAA
GTCCATGGTATTAGGAAAAAAGAGTACTAGGCTTTTGAGTCAAAAGCAGCAGTGGGGATAGGTACTTTAGTTAAATATAA
TTTGTAAATTGCTAACAATATGGATGGTACATGTCACACTAACACTACAATTTATCTAAAATCTAAAATATTAGTAGTAA
TTATTTTCAATTAATATTAATATTATAGTTACCAACACCCTCTAATACACCTACACTAGTTGATATTAGGGAACAACAAT
AATATACCTCTATTTCAAGTTAGTTGAGGTTAATCAGAGTGATAACGCTAAAATTTTTATTACACGAAGTCAAAATGTTA
AACTATAAATTATATCATTTTCAGCACAAATTAATCTATAAATTAGATAATTTTCAACACAAATTAAGCACTATTTCAAT
AATATATACCTATGAGATAAATTTATCTATAATTATTTTAGAATACTATTCACTTGTTAAATCGTTGAATAAAATCAACT
TAAAGGGCGCCCCCCCCCCCCCCCCCAATTATTTAATTTTATCTAATTGCACGTCGTAGATATGGTTATTTAGAGTCAAG
ATTTGATTAAGACGGTTAAATAAAGTACTATATTATAGTTCATATTTTTAATTAGGATGAATGTTAGGTTTTATTCTTAA
AAATTAAAAGCACCCACGATTTTCAATACTTTAATCAGTCATTATATTTATTTATTAATCTATTTTGTGAATTGTTACAA
AAGAATGGATTATACATGTCATAATATCACTACATTCTATCTATAATAATAATAATACTTCCTTCGTGATAACAACGTTA
TAGTGTTGATTAATTAATTAGTTGAGTTTATGTTATGTCTATCGATAATGTAAATAATTTTTATGCGGATAAACTAATTA
GATTTACTTATTTATAACAAGTAAAATTTCATATTAATTATGTTAAATATAGTAATTTGAAAAATAAAGTAATAATTTGT
CATGATCAATTAAATTATATTAATAATGTCATCATTTTATATAATGTCTCGTGCATATAGCTAAAACTTATGCGTTAAAG
TAAAAGCAATACCATCTAATAGACTATTAGTGCTAGAAAATTTTGCAATAAGTAAATAAAGTTTTGATGAATAAAACATA
ACTTTATTATTTTTTATGCAAATTGATATTTATTTCATAATGATACGCCTTAATTTTAATTAACTGGGATCGATTATACG
AACTTTCATTGTTTTATAGATCATATTCTCCATTCGCTTGAACACATTTTTTGTGTCACTTCAACATCTACGAATATATT
TATCCAATTTTGAAAAAAAGTGTAATTAAAAAATATGACTAGTCATAATTTAAGCAGATACTTATGCCTTAGAAAAAGAC
ATTTTATTTCATTTTTTCTTTCCTTTTATAATCACACAAGAGAATCCTTAAACTCATCTCTCTTCAGTCTAATCAAATAT
TATAATTGAAATAAACAAATAATTTAACATAAGTTACTTTAATTAATTAGTTGAATGGTGCCAAATGACTTAACCAATGA
CCAAAGTGAGCACTAACAATATTTGATTTGATTATAGCTAGCGTGTGGTAACCTTAAGCTTTTCCACTTCTTAATTCGTT
TTTATTTATTTAATAGAAAAGAAAGGAGTATATAAAAAGTATATAGCAAATTATTTTTCCCACATAGTTCATAATAACCT
ACTTTAATACGCGGACAAGCTAAGTGTGTCACTATTTGTTTAACTTTATACAAGTTTAAGAGTTTACTTGTGCACACAAA
AATTTTAATAGGTAATTGCTAATCTATCATTAAAATGATATATATTAGCAGATGTTGAACCATATTCGATTAGTACGTGT
ATTTATTTTTTCACATTTTGAACCTTTTAGTGAAAATCGTGACTTCGCCACTAATTATACCACTATTGTCATGTCCATTC
CTTCTTTATTTTTTTATTTTTTTTTATTTTTTTGCAAAATAGGATAAAAGATAATTACGTCCACTAGCATATTTGAGTTT
ATTTAAAATTAATTCACTTTATAAAAAAACAGGAATTGTTGCTTCCACGGTACATGCACCTTTCCAAATGCTCGTTTGAA
TATAAATTGAATAATATTTGAAATTGCATTGAAAAAGTGTATTATTTGAAAAGTAAAATTATGTTTTAATATACATTTTA
CTTGTTTAAGTATTAATTTATTTTTTTCCAAATTTGGAGTGAAATTTTACACAATTTTACATCCCTCGCAACATTTTTTT
TTAAAAAAAAAAACTTGAGAAAATGTTCAAGGTGAGTGTCAAGATCAGGGTGTTGGTGTGTTAAAGATAGTTTTGAGACG
CATGCGCACGAGAAAAAGCTAAGCCAACTCTAGATTTCAGTGACTTTAAATGCTTGATCATGTGAGTGACACACATGAAT
CTCATAAATTGACTCGTAAGAACTTGAGAAAATGTTCAAGGTGAGTATCGAGATCAAGGTATTGGCATAGGATTTGGTTT
ACTATCTTTACCACGACAAAGATAGCTTTGAGACGCATGTGCACGGGAAGAAGCCAACTCTAGATTTCAGTGACTTTAAT
GCTCGACCATGTGAGTGACACACATGAATCTCATAAATTGACTCATAAAAACTTTAGAAAATGTTCAAGGTAAGTATTAT
CGAGATCAAAATGTTGGCCGGCGTAGGGATTGGTTTACTATATTTACCATGCCAAAGGTAGCTTTGAGATGCATGCACAT
GGAAAGAAGCTGACTTCAGATTTCAGTGACCTTAAATGCTTGATGATGTGAGAGACACACATAAATCTCATAAATTAGCT
CGTAAAACTTGAGAAAATATTCAAGGTGATCAAGATCAGGGTGTTGGCGTAGGGTTTGGTTTACTATCTTTACCACACCA
AAAATAACCTAGCTTTGAGATGCATGCGCATGAGAAGAAGCCGACTCTAGAATTCAATGACTTTAAATGCTTGATCATAT
GAGTGACACACGTGAATCTCATAAATTGACTCGTAAAAAAATGAGAAAATGTTCAAGGTGAATATCGAGATTAGGGTGTT
GTCGTGTGAAGATAGCTTTGAGATCGATGCATGCACGGACTCTTAGAGTAATTTACCTAGATAGTCACTCATGTTTGGGA
AATTACCTAGAAATATCACTTATGTTTGTTTTAGGACTACAATATCACCCAACTTTGCCTATTTTCCTCAAAATATACTT
GACACAAAAAATACATTATCTCTCTCCTACTAGGATGCCATGTCACATTTTTTAATTTATTAATAATGTTTTATTAATTC
TTTAAATGACAGCTTGTTTAATGTATCTATAAGAGAGCATTAATTCATTCTCTATGAAAATCTAGTTACTTCAATTTTAT
AGCGAAAATATTTATCCTATGTTTCATTTACGAGTATTTGTCGTCATATCCATACAAAAATTTAGTCTTGCTATCGAGGA
AAAAATTAAACTAGTTACTTGAAGCTGATAAAGAAACAATAAATTTAGTTGGATATTTAGAGATAAACTAGATATTAGGA
ACATTGATATTAACACAAACTGTAAACATCCGTTGCTTGTTCATGGTAAAAAATCAAAGGTTTCTTGTTCATGGTAAAAA
AAGATTTTTACACAAACTATAAACATTTGTTCAAAGCTTGGGCAGATTCAAACAATAGAAATATCTTATTAAAAAACAAG
CAAGCAAAAAAACCCGAAATTTTAAGAAAGTTACTCCAATATCATGTTAAGTATTCAAATTATTTCACAATTTACACTTT
AAAAATAAAAGAATCAGAAGAAAACTTGAATTTTACCTCGTGGCGATTTCTTTAGTCATCAATGGTATACAACGGCTCAG
GAGACAGTTCCTTATGCAAATTCGTTAATTTATTCCTTGAAGAACCGGAGAAAGCCACATATTTTCTTGAAGAATCGGAG
GGAGCTCATATTAGAGTTCCTTATGTAATTTTTTTTTATTGGGTATAATATATGGATTGTCTAAATTTTTTACAAAAATT
GTTAATAATAATAATAAAAAAAAATAATGTGACATCGCATCCTAGTAGGAAAGAGTTAATGTATTTATTGTGTCAAGTAT
ATTTTGAGAAAAATAGGTAAAGTTGGGTGATATTATAGTCCTAAAATAAACATAAGTGATATTCCTAGGTAATTTCCCAA
ACATGGGTGAGTATCTAGGGAAATTACTCCTGACTCTTAGTTTCAATGACTTTAAATACATGATCATGTGACTGGCACAC
ATGAATCTCTAAAATTAGCTCGAGATAATGAATCATGTGGATCTTAGTTGGAAGGAAAGATAAGCCAGTATGTCGAATTA
AAAAAAAATCAAACCTAACACACCGGTTAGAGCAAAGTTCAAAACGATTAACCAATTTATTTTAGGGAAAATTGTATATA
ATAGCAAACTATTAATTCTAATTAAATGCTATAATCATAGTTTGATTTAATTGTACCCCATAGCAAACTGTTGCTATTTT
GCCTCTCTCCTGGTGAATCTCGCTCACCACTCTCGTTCTCGCTGGGCAGTCTCCCTCGCTTCTCTCGCTTTTATACAAAC
ACAAATGTATAAAATGCGTTTGTGTTTGTATAAAGCGAGAGAATATATATATATATATATATATATATATATATATTCGT
TCCCCTCTCGCAGATCTCGCTCGCCACTCTCCCAGATCTCGCTCGCCACTCTCACTCGCTTCTCTCACTTTATACAAACA
CAAATGTATACATTGCGTTTGTGTTTGTATAAAGCGAGAGATAATTGTATATACAAATACAAATGCATATATTTTCGTCC
TATACACTTATGATTATACAAATACGATCTTTCCTTGTTCAATTTTCTTTTGTCTTTCTCTCTTTCTCGCTTTATACAAA
CACAGATTATACAATTGATCTTTTGTATATGTATACCGAAACAGATTATACAATTGTTTTCTTTTGTATATATGTAGCGA
AATATACATCTTTATGTTTGCTATGGAGCGCAATTATGTAAACTATAGTTATAACATACAAATATAATTTTTATGTTTGC
TATATGTGAAAGTTGCTCTTTATTTTATCTCTTCAAAATGATGAATTTTACACCACATAATGAATCTAGGAAATAATTAT
TAATATGAGAAGAGAATATAAATATGTCATATTTTAGGCCATATAGGAAAATATTTGACTTTTTAGCATAGGTTAACATA
TACAATATAAAATATGAATTCAAAGAACTTAAGTACTAATTCATGTTCATGAACTTCTAAGCTCAAATCCTAAACATGAT
ATACAATTAAACTTTTAAATAGAAATAAGGTATAAAACATGCTCTCTTTTCTAATTTCTAATAAATTCGAATCTTAGAAT
CCTTTTATAATATATATTTTTATTGAAAAAAAACTAATATTTGCTTCCACCACTTCAATGCAATTGTTATCCACGTCTAC
ACTAAAATTGTTTATATAAGGAATAAGGTTTAATATATAATTAATCCTTCAATTTGCATTTAAATTCCTTAATCTCACAT
TTTTTTTTATCCTAATCAAATTATTAATTTAAATATATAATTGTACCATTTATACAAAGTCACTTTATAGTTGAGTGGTG
TCAAATGACTTAGCCATTGGCCTAATTAAGTTATATGTACCCCACTTCTTTAAATTATTAAATATGTAAAAAAAAAAAAG
TAAGCTAAATGATTTTCTCTCCCACAATATAATTAAAATTCATATATATTGTGGCCACTAACATCTCATAAAACCACTAT
TACCCTTTTCCTACTTTTATTTTATCCATTTTCCATCTCATTTAGTTTGTTTACTATATTAAAAGAAATAGCGACGGATA
ACTTTAATTTTGTTGTTGAACAAAAAGAATTTACCGTTTATTCTATTCAACGACAGATTAGCAATTACCTATCAAAAATC
ATGTTAACTATGGGTTATATATTTATATAAGTGATAGATTAGAGATGAAATCATAACTTATTCCTTTATTTGTTTATTTA
TTTATTTATTTATTTATATATAGTTGATATTAAAATACTCCGTAGAAGATAATAGAAAGATGATATATATTTTACAATTT
ATATGTATGAGTTCATAAGAATTATCTAGAAATGATCATTTGTAGAAGATAATTTGTAAAAAGAGGTGTTATTTTAAAAA
AAATAAAAAATAAAAAGAAAATAGAGATATAAATAAATTGAATACAAACAAATTCAAATTGTCAAATCTAGCTAGGTGCA
TCTAGACAATTAGTAAGAGGACAATTCAATGTTCAAATACAAATTAATAAAGTAGTGATATAAAGCATGCTTTCTTGTCA
AATTATTTATTAGTTGAAAATAGGAATCTTGAAACCTTTTAATGATAATCTCTTTTATTTAAATAAAATAAATATAATAA
GTAAGTTTGTCTCTCCACCAACTAATTTGTGCAATTATATTATTTCATTTGAAAATTGTATCCACACCTAGCTTGTAGTT
GTTTATATCTTTAAGAGTCAAAGGGTTTCTATATATATATATATTTATTTTTTTTATTTAATATTTATAATAAATTTGAC
ACAATTTAAAATCGCATTAAAACGTATTTATAATGATAACGCTTCCAAAAGTAGTCTTTTTATTATAATTATTTGTTAAA
TGACCTTCTATGTATGGTACATGGGGTCTTATGATAAATGTCAAACAAAAACGAAGTAGAAGTCTAAAAAGGCATTAGTG
ACAATGAAGCTTTATTTAATTTAGGTAGTGTATATAACAATATCTAATTTCAATATTTTCAAATTAGATTAATCTGAATT
TATGTCGTGTAGGATGTATTAAAGATAAAAATTGCTTTCTCTGTTAGAAACTTCTCTATTATCATGATTAGGAACAGAGC
TAGCACGATGAAATTAATAAGATTCAAATTAAATCCTTGCAAATAGGATAAAACAAAAAAAATATCTGATTATATATAAA
TTGTTGAATTCCTCTAATATAAGAAAAAGTTGTTTATTCTATCGTAAATGTTTTAAATTTTCTTTTATGAATGTCGGGCT
TTGCTATTGATTAGGGTTGGTTAAGGAAAAAGAATTTCATTTATCCCGCCACAATTAATTTATTGATAAGTACAAGTATA
ATATAAGGTTTAACCTATACTCAAATACAAAGTTTATCTAAAAGACTATTATTTTACAATCAAAATATTGCTATTTCAAA
AGCAAAATCATCCTTTTTTCTCAAACTTTCAACTTCAAATGATCAATTTTTTGTCTTCAATTGATCCAAACATGAGCCAC
TATACTTTTTATAATGGATTATCATGAAGACCAATAAAAATGTATAATCTTTTATCTTCTTCTATCCATATAAATCATAG
AGTCAAAATATTTTCTAGTATTGTCCAAGCAAAAGAAGGTGAAAGAGTGTACATATAGATAACCTTTTTCATACCACTTA
GGGGACATAGGTTATTGGGACAATGTAGACCAATATAAGAGAGACATCTATAGAAAAAATATAAACTTTCCATTGAAGAG
TCTTTTCTAGTTTTTGTAGTGGAATTTGAGTGTATATATGTATATATATTTAGTTTAGGGCTTAAATTCAAAATCTTTAA
TTTAGTGTGAAGAACCTTATTAAACTGCTTATAATATGTTTTTTTTACAATACAATTTCGAATTAGTCAGGTTAGGAATT
CCAAACACTGGATGGTTAGTCAAAAAGAGATAGAAGGCTATTGTATGATCTAGTTTTTAGTCTTAACTTGTAAAATGTTT
TTATTTCTTTCTTCACTAGAGAAAGTGAGAGTGAGAGGTATTCATTTTTTGTTTGTCTTCGATTAGTGTTTGGTATATGT
ATTTGAACCTTAATTAATTTGGATTCGTGTTGTGTAAGACCCATTAAAGGACAAATACACTCTCTCAAGTTTTTTTCCAT
TTCATGATTCAAATCCAAAACATCTGATAAAAAATGAAAAAATCTTATCCATTTCACCATGACCTTTTCACGAAGAGAGG
ACATTCATTTTGGTATAAAACTAGTCTGTGATAATCTTGCAAAATATCCCATAGGACTTAGGGGTATATTGTTTGCAAGA
TTTTTTGTAACTATTTGTTATTTTTCAATCTTGAAATGTAACTTCAATTCTGACCAAACCTTTCTTATCTTACAAAGATT
CTTTTTTTTTCTTACCAAAAATTGTGGTTTATTGGAATTTAACTTTTCTAAAATATATCTTTCAAAAATTTTGGTAACTT
TGGGCCTAGTATATTTGGGCTGAGTTTAATCTCTACACATCCAAAAACCACAAGGACCAAAGAGCTATTTGGGCTTATTA
AGGACTACTAAAGGCTACTGGGCTTTGAAGGCCCATGCATAACTTTGAGGTCCATCCACTCTACTTATATTATCCGAATT
TGGATTAGTTGGGATTCAATACTATAAAGATATGACACCTACGTCTTACTTGAACCAAAACCTGCTAGCTCATGAGGGGA
GATTTGTCCTGTTCATAAGGAGATCAATTTTTTATTCCTCTATCGATGTGAGACTTCTTAACACTTTCCACAAGCCCAAA
CCTCAACTGAAGCGTGAACAATTATAAATGAAGGCCCAACACCAATGAATCCAATAATAAATTGGGATGAACCTAACTCA
AATACAAGGTAAAGATGTGGGAGTGTTAAGAAGTTCCACGTTGTCGAGATATCAAAAATTAGTCTCCTTATATGGACTTG
AACAAACCTCCCGTCGTGAGCTAGTAGCTTTTGGATCATTGAATGTATCTTTGATAAGAAATCCCACATCGATGGAGAGA
TCGGAAATTAGTCTCCTTATATGAACTTGGACAAATCTCTTCTGGTGAGCTAGCAGCTTGTGAATCGTCAAAGTTAAGAA
ATCCCAGAGATTATATGGATGATTTTGAATTCAAATACAAAGATTGTGTACTATTTTGTACATTTTTTCTCAATAAATTT
CAACTAACATTACAGCTTTAAAATCTTTAAACAACCACCCACTATTATTAAAAAACTACACAAAATTTCAACTTACTGTG
AGTTTACTTCAATGGCGACTCTGTATAATCTTTCGTTAATCATCAAGAATCCATCAAATGAAGCTGAATTTCTACTTGTT
AAACAAAACCCACCTGCTAAATTCAACGATCCTGAATATGATTCTTTTTCCGATTCCCCTTTATGGGATTTGCCTTCTTC
ACCATTGTTACCTCTTGATTCTCCTTCAGATAATCAATTTTCCATACAAGTCCCTGAATCTTGCTCAGATGAGGTTGATT
TAAGTAAATTTGATGTTAATTCAGCGATTCGTAAGGTACCCACGAAATTTTAGTAACTCATTGGTTCGCTACGTGAACTT
TTACTTTATTGGTTATGTTCGATTTCACCCCTTGTAATCCCCTCGTCCATTTCCCCTTCCCTTACCTCATTTCTTAAAAA
AAAATCATAACTTGTTTGGGATAGAGGCATAATTGTTGTTTGTTGTTGTACCTGGGGCGGAGTTAGGTAGGATGGAGGGG
TTCATCTGAATTCCCTTTGGGAAAAAATTACAATTGTTTATATATGGTTTATGTATGGAACCTCCTTTGGTTTCTTCGTG
CGTTTAGTTTTTCATATTTTGAACCCCTTAGTGAAATTCTGGCTTTGCAGCTGGTTGTATCTGTATTTCTTGGTTATTGG
GATAGGCAAGAAATGTACGTTCCTTACTCAGTTTACTCCTTTTATCTAAAATTATGGACTTTTAAGCATAGGGTCAAGTT
TTTTTACTTTGGACGTGAATTCGAACAGTTTGCTGTATTTTGTTAAGAATCATCCTGAATAGTTGCTCACCAACCACTTG
AACTAAAAATAGCTGACAGATGTATAATTGATATTTAGTAGGTGTAATCACCTCTGCATAATCTATTGAACAGTAAATCC
TGTCAACTATTTGTGTAAAGAAACCTTCTTTTTTTTCCGGAAAAAATGTTACAAGTCAAAGTTTCTAAGAATTGAATATT
AAGGATACTACCTCTACTTATACATTTGCCGGAAATTTTCATAGTATAAAGGTCCTTCTTTTACTGAAAGAATGTAGAAT
TTCTTGGTGAAATGAATACTGAATTGCTTTCAGCTTACTGCTGTTGCAGATTTTATCCTTTCAATATCTGGATAATCTTG
GTGGATTTGTCATTTTTAAATGATTAGTTATGAAATTTGAAGTTTAATTTGACGCAATGAGTATATGTACTCTCTGTTGG
GGCTTACTGAACTATCATTACCTTCATTATTCTTATGCCTATCATAATTATTGTTATCATGATCATCATTGTTGTAATTG
TTGTAAGATCGCAAGTAGACTTCATAAAAGGTATGATACTATTTCTTATGCCTATCAGAACTGTTTAAAAGAGGCTCGTC
TACATATGCTGCAGTCTATGCATATGCATGTTTTGCAATATGGAGTTGTTAAAGCTTGTAGGTGATGATTATTGTAGGTT
CTAGAGCAAGTGGAATTAGATGTTATCCCAGTTGAGTGGAAATTCATGAAGTATGTACAGGAGCCTGAATTTGGACCAGG
ATTGCCAGTAAAGACGGTCTACATCATTGGAACTTTGGGTCCTAAAAATGGAAAATTAAAGGGTTCGACCAACTTCACTC
AGTTCACATTTGACTTATCTTTTTTTCAAGTATCAGTATGAATACTGCTGTTGTGATTTAACCGGGTCTTACGTTGTAGT
CTTGGAAAGGAGGATCAATTGCCTTCCAATGTGAGCTTGCTCTTAGTCCAGTTGTAAGAGCAACATATGTTGTTGGAACT
TCGTTAGTTGTAATTTCCAACTGAATTAGAACAAATTATTACCAACATTCTTGAACTGTTTTATACTTGGTCTTTCCCAA
AAGTGTCCCCTTTTCTTAAGCAGAAACCTTATGTCACTCTTCACTACTTTTAGAATATTGTACTGCTATGAAAATTAAAA
GCAGCCCTCCTTTTATCAATTATCTTTATCGAATTGCAAACTTGTCAAGAAGTAATCTTAGATCTGCTTTAGGTGCGATA
AATATTTCAGAAAGGCTATGTCATGTCAACTCTAATCTTCATCTCTATGCCTAACCAAAGTAAGGCTATAAAACTGAGAT
GGTGTGGCTTAATTGGTCGTTTGTTGTTAATAATCTAACGAGGTATACTACCAAAGCATATTTTCACATATAATGCAGGT
TACTAATTTTCAGAAGTGTGATCTATTGTTGGAGAAGCATGGTTATTCTTCTACAAATATAACAGATTCGTTTTCGAGAG
ATGGTCTGATTAGACTGATTTCCTAACTGAATCTGAATAAAGTATTTGTGAAATCAATTAATGACCGCAATCTTTATCTG
CTATCCACATTTGCTTTAACTTTTCGAAAGGAGAAAGCATGTGGTGTCAAAACTCAGTTTGGTTGGAATTTCACTCTCTA
TCGTATCCCAAATGTGCAAGTCGAATTTAATGGATTCAGTATATAAGACTCTAGGGGTTAGAAACCATCATACATGTTTT
TACTGCTTCATTACCTCTTATTGTCTATTGTGTATCTCCTCGGTGACTGAGAAATGACAATTGTCCTTCTACATAGAATT
TCATAATGATAAACCTGCTTTTTTTCTTTTGTATTTTCCCAAATGAAATAGCATCCATAATTTCTAATGGTTATGAATGA
CGAAATTACCATCTTTTTTATACCTCCCCTGCTCTCCTTTTTACTCTAGGGATGATTGTCGAGATTGTAACATGGTAACT
AACATTGAACAGATGTTGAGTTCTGCAAGTGGATGACCACTGAAGGATGCATTAGTATGCTTGCTGAAGTGAAGCCTTGC
AGTGACCGTGTAGGATCAATGGTGGTTGTTGGTCTTCTGAATGATTCAACAAAATCTGGGACATGGAAAATTCCTCCCAC
CTTGAAATGTCAGGTTTGTTATTATGTCTTGTGCTTGCTGACCTGTCAAAGTTTTTTCATTAAGAAATGAGAAATGAATA
ATACATGGACAACTAATGGTATTCCACATAATTAGAGGGACTAGAAGTATCATGAAAAGCATAAATACCAATTTGACGCT
GATGTTTCATGGGACGGGACCTAACTAGAATTTTTCTGAAAACGTGAAGTCAAGAAAGAACTTAAGGGACACTCTATCAG
AAACTCCCTGATATGGTCATTCATTCTCATTGTTCTTTGTTTTCGAAAGCTGATTAAGTCAGCCAGAAATTGTTCATTCT
GCACAACTTTGGTGGCTGTTGAGACTTGTTGAAGTGTAATCACTAAACTTCATTTGAGATCTTTACTCTGAAGTTTCTCT
TAGTTGCACAAGCAGTTGAAATTTAATCTATATATAAGATGTCAACTCCAGAAAGAGTCCTCAGTCTGATAAGCAACGAA
TATCAAACTGTTTTGAACATGTAGATGTGAAAATTTTGTATCTTTGATTCTTTTTACTATCTTAAGGACAAAATACTGAC
CAGTAGGAGCTGATGTTTTTCTCATGTTGCAGGAGTATCCTCTTGGTGTTAAAATTATACCAATGGAAAGTAGAACAGCT
AAGCCTTTTCGTACCACAAACTTAATCGTTTTCCTGCCTGAAGGTAATGCTAGTGAGCGTGATGATGGTTTTATCGCTCA
TGGGGAAGCACTCATAGTAGACCCAGGATGCAAGTCTGCTTCATATGAACAGGTTAGAGCTAGTACATAATCTACTTCTT
ACTGTTTTTTATAATGTGGAACGAACAAATGATATTTTCCCGGTCTTAGAAGTGAAGCCATAGAATGCAGAGAAAAATCC
ACTCAAGCAACTACTTTCACATATTTTGGTCTTAGGTGGATTGGGTGTAACAATTTCCTTTACTAAATATAGATGCATGT
GGATTGTTGTACACTTGTTGGTACATTTCTTTTGAAGTGCGAGACTTCCAGAGGCCTAACAGCGTCTTTGCAAATTCTCT
GAAGATTGGTTGACTATAACTCTATAAGGGTCATGTAAACAAGCAATGGAGGCAAATTATAGTAAGATACCTGAGAGAGT
AAATTCTGAACAATTGTTGTAGGAGCTGTGTTCGCTTCTGCTGAAGAATATTGGCCAAAATGTTCCAAACTTTAGGTGAC
AGTAGATAACAAATAATTAAATAGACCCTTCACTATCCAAAAATCTGTCTTTAGCAATTCCTGAGCAATTGACATGCTTC
TTATCTCCGTGTTGCCAAGTTTCCTAGTTTCCTGTATGTTTGCTTACCATATGTCTTAATGATTCACCTTTCTGGCTAAA
AGCCTTCTTTTTAAAACCTATGATCTTCCTTGCCGATTATGCGATGCTTACATTTTGGATAAGAAAATAGTATATGTGGT
TTGTTAAAAGAAAATGTCAATTAAGTTTTGTCACATTCAATAGCAAGAAGCAGTAGAGGAGGTAAAGCCGAAAATATTTG
TTCAGTGTTTGTACATTGAATAGCTTTACCTCAGCAATGGGTTCCTGCACATGTTTCTCTTTTCTTTATGTCTTGGTAAT
CTGTTTAGGAGTGATTGAAACTCTTTTTATGTTTCTTCTCTTTGTTTTCGTCTTTTTTTCTTTCTTGTAATTGGTTCTGC
CTCTTATGCTGTTGTGACATCTCGATGCTCTGATGCTTGGATTACCAGCTCAAGGAAATCATTGCTGCTTTGCCGAGAAA
ACTAGTCGTCTTTGTGACACATCATCATAATGATCATGTTGATGGTAAGCAGCTTTCACATCCAGGCCTGGAAACTTTCC
TCTGCTTAGTGTCACAGCCTTATGCTATGCACAACATTTGATTTTTCTCACACTGATGTCATCATACTCATCAAGGGTTA
TCTTTGTGTATTTTTCTTTTATTTAAATGATCTTTCTTGAGCCGTCTGGACAAGACCTACTTTCCATGTAAAGTTATTAC
AAGTTCCATTTTCTCTGTATCTGGCCCTTTATGTATTGGAAAAAATTAGTGCTCTTTTTGCAGTTATGAAAAAATTTCTT
TCTAGACATTTAGCTGGCTCGTCAGCAACAGTTGGTTGACTAACTGCAACATGGATTTATTGGATGTCTATTTCAATAGA
AGCTGGGAAAACATCTATAACATGATGAATAGTTTCTTTAATTTTGTTATCTAAAGTATTATTCTCCATACTTTTTTCAC
TAGACTAATCTGGAGGTTTTGTAAGTAATTTCTGAAACATAAACTTGTGCTCCATGTGCTTCAGGTCTTTCAGTAGTCCA
GAAGTACAGTCCTGATGCTCGTCTTTTGGCTCATGAAAATACGATTCGTCGAATTAGAAAAGGTCAGCAAATTTTCAATT
CTGTAGAATAGTAAGTGTCTATCTTGCCATAACTAAATCACCTTTTTGTTTAGAGAGCTACGCTTTTACTTTACGTCCTA
GGCTTTTCTAGAAGTTTTATCTAGCTTTTTAGAAGATTTATTTGTCAGTAGAAAACATAAAGAACTTCTAGTACTTATTG
TTATATAATCATTATTTTTATTTTATATATGATATTGGCCTAAGATGAATTTAAATGGAGTAACATGATCAATGAGGATT
CGTATAGCCAACCATAACCTGTTTGAGAGTGAGGCGTAATGTTATTGTTTAAATAGCTAGCAAGGGTTGTGGGTCTATAC
CCTTTTTTGGTCATGAAAAGAAGAGGGCGAACTATTATAATGAAGGATGACTTTTATGTTTGTCCCCTGTTGTTAAAAGG
CAATTGCTTTTCATGCAAGAATGTATTTAATAACTTCTCATTTTGACTAACAGGAATAGTTTCTAGTTGATGACTCTATT
AGTGTACATTCAAGTGAGCTTAAAATATACACATGTTCATGCTCCATTTACATCTTATTAATCTCACAGTATTTGTGAAA
GTGAAATATTCTTTATCAAGTAAATGCATTTAATAACTTAAAAGTAATTTCCATGTGATGCAGATGATTGGTCTCTCCCA
TATGTTTCAGTTTCTGGATCTGAGGAAATTTGCATAGGCAATCAGAAATTAAGAATTATCTTAGCACCGGTAATCTCCAT
TTATATCCTAGCTTCCTCTGATGAGAATCAACACCCCCATGAAATTCTGTTTTATACATTCATTATTGTTGATTCTCTTC
TGGTACTTGCTTCTTTATTAAAGGGATTCATGGTATTACGAGTAATCTATGCTTAGATTTAGAATCTGTAGGACTTTTGC
TTGAGAAAAGAACCATCCGAGATTCTCACTGGGAAGAAAGCTTGTCATATCTATAAAGTCATGTCAATAGAATTTTATGA
CATTGATTGTTTTTTAAGTAATGAGATTGACTGTTGTGCTACCGTTAAAACATCTTTACTAGAGCATGGTGAAGTTGTGA
TTGAACTTAATACTAGAAGTTGTAAGAAATGAATCAAGTTAAAAGTTATCTCCTAGTTTCTGAAATGGAATTTTCTTTGA
AATGCAAGTAATCTCTTAGTTTTATATCCGTGTTTACTCAACCTTCCATGTAAAACATTCCAATTGTCTTGTATAATTTT
TTCTGGAATTTTAACACGTTCTTTTGGTGACAATATTGTGATTCAGGGACATACAGATGGACATATGGCACTGCTTCATG
TTAGTACAAACTCGTTGATCGTAGGGGATCATTGTGTGGGGTAAGATATGTTTGATCAAGAAACTTCATATCCTTTAACA
AATGAGCATTTTCACTTGATAAATAATTTGTGGACATGCTTACCAATTTTAAATGTAGCTTCCCCCCAAAAAATATAATA
AAAAAAATGTAGTTTCCTAGTCCTTTTGAACAATTTTTTTTAGCTTTTCTATGATGATACGGAAAACAATCTGTTCAAGA
AGTCTGTGATCAGTGGCGGAGCCACCTTACAATTAGTGGGTTCATCCGAACCCCCTTCGGTGGAAAATTGTATGATTTAT
ACATGGTTAAAATAATTTTTTAGGTATATATAGTAGATGTCGAACCTCCTTCGGCTACTTCGTGTGTCTATTTTTTCAGA
TTTTGAACCCCCTTATTGAAAATCTTGGCTCCGCCACTGTGTGTGATTGTGTTGACCTACTTTGCATTTGTTTGTCATAG
CTTCTATCATTTCTTCTCCTTTCTTATAAATTACTAATTTGATGTATCCCTTGGTTTCAGCCAAGGAAGTGCTCTCTTAG
ATAGCGTGTCTGGTGGAAATATGCAGGTAAGTTAACATCAGCATCTCTATGCTTCTTTTTGTCACTCTGTCATACTTGGA
ATGCTAATTAGAAGATGAGGATTGGTCGTTGGTGTCTTAACTTTTGAAACCTGATTAAAAAAAAAGGATCCGACTGTTCA
ACCAGAAAACCCACCATACTTTTCTTTTCCCATATAAAACTCATTTACTTGTTTTCATGTCAATGGGCAAGCCTTTCTCA
TGCATTCTATTGACTTTCTTGAATAGCCTTTTCCTTCTCTCTTTAGCTTTTGAAACTTAATGTGAACTAGCACCTCTACT
CAAAGCAGTGAGAATTAAGACTACACCACCACATTTTTCATATTCAAATTTATATCCAATTCTAGATTGTTGTTTCATAT
CAAAAAGATCAGCTATGAAAGTTTTTAACAGTTTGAGTCAATTGAATGGCAATCTAAATCTAGTATTGTGTTTGTTATGG
GTACTTAGAGGGTGAAACTATTATGTTCCTAATATTGTCTTCCACAGATGCTTTAATCTACATTCAGGTTCCACTATTAA
AATTTGAAAACATCTACTCTATAACCACTAAAAACTTGCTTAAAAAGTGAATGAATTTCTTGCTGCAAGGGATAGGGGTT
CAACAAGAGTGCGTAGCTGAATTCTGTAAATCTAAATTATGAATATCTACCTTTGGTAGATTTATATATCTTTTATGACA
ATGCTCATTTTATAATACCTTGTGACAATACTGAATGAGATATGGATTAAAGCAAGTGGGGGTTGGGGTTTCAACAAAAG
TGCATTTGTGAATTCTGTAACTTAAATTACTTTCTAGTTTTTCTAGTTCTATTTTTATTTTCCGATCATGATTTTTGCTC
TTTTCAATAATACCCTTGTGAATATACAGAAAAAAAGATTAGGATTAGAGCAAGTAGTAGGTGGTCATATCTGTTTCTAT
TATCATGTTCAACTATAACTTGGTTTTTCTCTTCTTTTCGAAATTCTCAGTATTGAAACTTCAAGTTTTTATACAGGATT
ACTTTCAGACAACATACAAATTCATTGAGCTCTCTCCTCATGCTTTGATTCCAATGCATGGAAGAACTAATATGTGGCCA
AAACACATGCTCTGTGGGTATCTCAAGTATGTAACTCACACCTCTTATGACATATTCCATATATGCTTTCACTCAGAGTG
CCTTTTCTGTATATCAGCTATTGGCAAAATCATTGCCGAAGTATATGGTTAACAATTATGCAGAAAACCTGCATGTTTCC
TTGTTGCTTTCTCCCACCATGTAAATCTTGTAGTCTTGTTTTATTGAACATTATGCTAATATATGTCATAAGCTGTGAAA
TTTGTTCAGTTAGTTTTATGTTTATTGACGTTGTCTAAGACAGATGTGAATCAAATTATCATTCTCAAAAAATGTATAAA
ACAAATACACTGATAGATTCAATTGATGCACATCTAATTTATTATTATTATCTGGGATTGTCAGAAACCGGAGACACAGA
GAATCAACCATCTTAATGGCCATAGAGAATGGTGCCAAAACATTGTATGACATAGTTGCTTACACTTATGCCGATGTTGA
CCGAAGCCTCTGGTTTTATGCCTCATTAAATGTGAGACTCCACGTGGATCATCTAGCAGTCCAGAATAAATTACCAAGTG
TATGTCTTCTTTGTTCCCTTGTGATTCAACATCAATTCATTATATGTCAGAGCTTATATTCATGATCACTCCTGTTTCGG
ATGTCAAATTTAAGGATCAATAATAAGCTTACTAAAACTGGCGCTCCTCTTCGGAAATCTATGACTCTTGGTTGTCTTAG
CAGCTTTGAATGAGCCTCTGTTTACTGTCAAAACTGTCGGTTTCATAGAATTATGGTCCATTGAATGTAGTAGTTCAAAT
TTTTTTTGTACCAGTTTTCACATTAACTGATATGCATGCTTATGTTTCTTGAATGACTTAACCATGAAGTTCATATAATT
GCTTTCCGATCATGTGGAAACTTTTGGTGATCCATAAAATTAGATTCGGCCATTTGGGCCCCATAGAAAATAATTGACGA
GAGATTTCATGCTTGCCAACACCTTTGAGTGCTGATTTGCTCCATGTCTAGCTTGAGTGTAGATGTAGGTGCAATCATTG
GGCCATATATCTATATGCCTTTAGTAACTTAATTGATTAGTATCCCAAACTTTTCTGTGTCATGTGCAGGACTTCTCTTT
AGAAAATTTCAATCGCAGTTGTGCTGAGTTTGCTGGCATGGTGCATAAAATATAAGGGAACTTTCAGAAAGGTGACCCCT
AAGACCTGCAGTTACCTTTCTTCCATTAGGTTGGATGACTACTTATTTTCCTTGTAATAGCTAGTTGGTACTGCCTACAT
ACATTTCATCAGATACAGTCTCGAATGTAGATCACTATCTCAATTATGCACGACTACCTATTTGTTTGTGCACTTGGTTT
TTATATTTTCGAAGGGCCTAAGAAGTCATTTCCTTCATCGATTTGCAGGATTTTTCAATCCAAAATTTTCAGGCAAGTTG
TGGGCTGCGTTTCCTTTTTAGGTGGGTATTGGAATACTCAAGTAGTGCATTCTCAATAAAGCATCACACTGTCAGAGTGG
CTTTACTAGTCGGTACTGGAGCTGTGGCCATTGGTTGCTTGGCTGTATCATTCTCCAGAAAAAAACAAACTTCTCTCTAG
ATGATGCATACAATTCTTGCTCAGGAAGGCAGAATTCGTCAAGGAAGTTAATTACCGGCTGGTTCCAGGTCATCTTCTCT
CTCATTGTACCAGAAGCTCTAGGAGAAGCGTGAAGATGTTTACATTTGCTGTTTTTAGTAGAAAAGACTCATTGATAGTC
TTGTGCGCATAACTCGCCATGATTGTTCTGCATTTCTGATATTTCTTCGTGATTAAAGAAAGCGATTGGATCAATTAGAA
GTGTAAGACAAGATTAGTGTTAATTGATCACACAACTTCTGAGACAGTTATAATAGAAACCATCTTTTGTTTAGCAGTGC
CTGTTATTTCATTGATGAGTGCATCTTTCACTTGAAGTGCCAATTATTGAGCCAATGGATGTGGATTGCTACAATTAGGG
ATTCATCATCTACTATATACCAGTATATACAATGTCATTTTTGGCTAAAGGGGGTTCGGATGAACTCCTTCCGCCTCTCT
AGCTCTGCCCTGGGGCAGGGTCGTGAAGTGTAAGTTTTGTGCATTGTAGGTGTATACAAATAAATACACCATCAGCCTTA
ACATGCATTAACATGTATGCGTTCATAATAAACATGATCAGATAGTGTACAACAACAACATACTCAGTGTAATTCCACTA
GTGGGGTCTGGCCAGTGTAGAGTCTACGCTGACCTTACCCCTACCTTGGGAGGTAGAGAGGTTGTTTCTGATAGACCCTC
AGCTCAAGAAAAAAACATATCAAAACAGATACTATAGAGAACATGACAGAAAAAAAAACTTTCTTCAAGGCTCATAATTG
CAGCTTTTTACTTTAACTGCAATAAAAACAAAAACCACACTTTGCCTCTTTTCATTTCACATTTTCTTCTTGCCCCATGC
TAACACTTCCCATGCTCCTTTGCATTTATTCCTCATTTTCACTCACTTTATACATATCATAAATTGAGACCTTTTACTAT
CACTTTATACATATGATTTGTGAATGACCATTTTTTTTTAGAGAAATGAGTTTCCATCTTGGTACCACCATCGTTCTTAC
TTTATCTGTCTCATTTTTTGTACTACTATTAGGCTTGTTCATCAATTATCAATTCAGGAAGATTGTTATCTATGAAGATT
TCTACTTACCTCATCAATCACCAATTTACAAACTCTCCATCTCTACACATCTTGTTTGTAACTCTTCTTCGTCTCATTCT
AGTTCCAATAGGACCATGGAGGAGTTGAATGATGTTTGGCACTCGATGAACGATGAAGAACTTATGTGGAGAGCTTCAAT
GGTACCTCAAATAGAGAAGTACCCGTTTAATCGAATCCCGAGAGTGGCATTCTTGTTCTTAACAAGGGGTAGATTGCCAT
TGGCACCTCTTTGGGAGATGTTCTTTAAAGGACATGAAGGGTTGTTCTCAATATACATTCATACTTCACCAGATTTCAAC
TATGAACCTCCTCCATCATCTGTGTTTTATAAAAGAAGGATACCTAGCCAGGTTCAAGTGCTTTTTTTTGGCATTTCGTT
ATGATTAAGCAATAATAACATACCGAATGTAATTTCACAGGTAGGGTCTGGAGAGGGTAGTGTATAAGCAGACATTAGTC
ATTACCCCTATCTTGGGAGGTATAGAAAAGTTGTTTCTGATAGACTCTAGGCTTTTTCTTATAATCCATCTGGTATAGTA
CGATAAAAATTGAATAGCTTCGATCTATAGTTATTAGAAATGCAAGGAATAACTACTAATCTGTCAGTATATATTAGTTA
AATCTTTCTGAATCGTGTGTATCGTTTTTTGTTTTCCACAGGCAGTGCAATGGGGAAGATCAACCATGATTGATGCAGAG
AGAAGACTTTTAGCAAATGCACTTTTAGACATTTCCAATGAAAGATTCATATTACTCTCTGAATCATGCATTCCTTTCTT
CAATTTCACTACAATCTACACTTACCTCACAAATTCCGACCAAAGTTTCCTCGGATCATTTGACGATCCGAGGAAAATAG
GTCGTGGTAGGTACAACAAACGTATGTACCCGAACATAACACTTTCCGATTGGAGAAAAGGCTCACAATGGTTCGAAGTA
CATCGCGAACTTGCAGTAAAAATAGTCTCTGATGTGATGTATTACCCTGTTTTTAAGAACTATTGTGTGCCACCATGTTA
CATGGATGAACATTACTTGCCTACATTGGTGAATAAAGTTTGTCCAGGATTAACTTCGAATCGGAGTGTTACGTGGGCTG
ATTGGTCAGCTGGTGGCTCACACCCGATGACATTTTTGAAGAAAGATGTGACAGAGGAGTTTTTGAAGAGTGTTGGGAGT
GAGTTGAATTGTAGTTATAATGGAAAGATGAGTTCAATATGTTTTCTTTTTGGGAGGAAATTTCATCCTAGTACTTTGCA
ACCTTTACTTAGGATTGCACCAAAATTGCTTGGTTTTGGTTGACTCCTCCCCCCCCCCCCAACCCACACCCCACCCCCTA
GCAAGGAGGAACATAGTTCGCATGATTTCGTGAAAGAGTTTATGTTATATGCATTGACATCATAACGAGTTTCCGGAATA
TCGGATTAGGTTGAAAAATTGGTCTTTCATATATAAAAAAATTTGAAATTCTTACATTACATTTGCTTTTCTATTAAGGG
AAAAAATAGGAGAAAAAAAATAAAAATTAACAAAAAATTAATCCTAATTATTGGTTGAATTGCATAACCTTTGGTGCAAA
CATCAAGAGTCTACTCAAAGCATGTGATGTAAATTTCCTTGCAAACAAATGACAAATACTTGTCTTCTTACCATTATACT
CACAACTACTCTCACTCCTCAACTTCTTCAAGAACTCTTTAGTTATATCTAGTCTATTAAATCGGGCCGGGTGGGCCCCA
CCCTTCGACCAGTCAACCCAAGTCAAGGTCTGGCCCGAATTCCTATTCTTGAATTTCATGTTCACGAACGTTGGTAGGTA
ATGTTCATCGGCGTAGCACGAGCCCTTGCAGTATTTTTGAAAAATTGAGAAATACGTCTTGTCTGAGACGACCTCTAAGG
CGAGATCTCTGTCCATTTCGAACCATTGAGACCCTTTCCTCCATTGTGAAAGTTTGATCATCGGGCTCATTCGCGGGAGG
TACCTACCTCGGCCCGATGGGCCGGGCTGGTCATATGACTCCACGAAATTTTTCGTGGAGTTCATTAGGTGAGTGTAGAT
AGTAGAGAAATTGAACAAGGGAATGCATGCTTCAGAGAGAAGAACAAATCTTTGGTTAGAAATATCAAGAAGAGCATTTG
CTAGTAATCTTTTTTCAGCCTCAACCATATTTACTTTACCCCATTCAACTTCTTTACTTGGAATTCTTCTTCCATGAAAA
ATAAAACTTTCATCAACTTTTGATTTATTATAAGAAGGATGAGAATGTACATAAATTGAATAAAATCCTTCATGTCCTTT
AAAAAATAGCTCCCAAAGTGGTGATAACAAAACTGGCCCTTTTGTTAAAAACATGAAAGCCACTTTTGGTTGTATTTTAA
ATGGTAACTCTTTAATTTTTGGCACCATTGAACTTCTCCATAACAACTCTTCATCATTCATACCATGTTCAACATTAATT
GGTTTAATATACTCATTCAACCCTAATCGAGGAATTATCGATCGCGGTGATGGTGATGATGGTGGTGGTGATAATGGTTG
TGAATTAAAAGAAGAAAAGTTTAAAATTTGGCCATTTATGATTTGTAAGTTGACACTAAAGTGTGAAAAATAAAAAGTGA
AAATAATACCACAAGCAAAGAAGAAAAAATAAGAAAGGAGATTTAAAATATTTAAAGGACGTAATTTGATAGCCGTCATT
ATGTTAAGTAAGAAATTAAGAAGAAATAATTTGAATGAAGAGAAGAAATTGTGTTATGTATATATAGAGCCATAGATGTA
TTTAATCATAATCCATATCAAATTAGGAATCTATTAATTATATAGAATATAGTAAATTATAATCCGTATCAAACTAGGAA
TCTATTAATGTATTTATATATATATATATATAAAAAAAAGGAAAAATTATGGAACTAGTCAATAAAAATAACAAGAAAAC
AAGAAAATTTATATTTTGGTTATTACAACTTGGAATACAAGTCAAAATAGAGAAGTATTTATAGTTAGTATTACAACTTT
CCATATTAAGTTTATTCTAAGAATTATTTTAGGCATATGACTTATATTAAATATATTTAAAATGTAACTTTAAATTAAAC
TTGGGGAAGGCTAAAGTAAGGTCTTGCTAAAAAAAAAAAAAATCTTTCTTAGAAGGGTTTCATCACTATAAAAAAAATCA
TTAATTTCTAAAGGACGTTATCATTACGTTTTTGATAATTTGATAAGAAATTACTGAAAGAATTCTCATATAAAATTAGT
TCGAAAATCGGTAATTTACTACGGATGTCTCGTTGGAAAATTCCTAAATTAATTAATTTTAAACTCATATATTTAAAATC
TTAAACTCGTCTTTGCCAGAGCATGGGCGACTTAACTCAGATATGAACTCAATGACTTTTGTCCAATTATTTGTATATGT
AATAAGAAATCTAATTTAAATATTTGACTATTAATCTAATTAGTATTATTGTATACCAACTTTTTTTTTTCAAAGGTTCC
CTCAAAAGGGCTTCAATAGATAAGTCAAAGGAGCATGGAGGGGCGTGAAACCTGACCTCCACATTACAAAACTAGGTGTG
AGGGCACATCCTTACTCTCTAACTTATCAAAATAAAAGGAAAGAAAAAAGGAGAAGGGTTGCTCCTCGTCACATAAGCTT
ACAAAAAATTCTAGAATTCATAAACTAGAAGCAACCAAACAAAATTTAACCAGGATCGAATATGAAATTGCCCTTCTTCA
CTCGAATTCTAATATACTTATAACGTTATATACTTTATATATCGTTATATACTTATATGTTTAATTGACTGAATTACGTA
CGCAAATCTGTGAGTATTTTTATTACTATTTTTTAAAAAAAATAATTGATTAATTAATTTCTTGTATATATATACTACTT
TGGCACCTCTAAAAAAATTGACTTTTAGTAAATAATGTATATAATTTGGAACTGCATCATTTCAATTGGAAAAGAAATTA
AAAAGATTGTACCCTGATGTCGCTATTTTATCGTTAAATAAGGTTAGCGATAGATTTTTTGATGTTCAATAACGTAAATT
GTATCTAGTCGATAATTTATGTTTCTTATAATGTGAGTTCAGATGAATTTGATGACCTTACAATATTAGCATATTGCGTC
CATTTCTTTAAAGACACATCACACGTATATTGTGTATTCATTGAGTTAGATATAAACGTCGATGAAAAGTAATGTATATG
TAGAGGTCAATGGTGATGGCCTTGTGTTTTGGGAAACTTTTTTGACAAGTCTTCTTCAATGGCAGCTAATTCCAACAGAA
AATTGGACCCAAAACTTGAGGCCCCCTTTGATCAACTAACTATATTCATAATTATTACTTTTGGTTATTCTTTTGTTGTT
GTTTTTATACATTAAAATAATTATAAAAGGTTCAATTTTTTTAATAAATGAAAACTAGTTGCCAACTAAAAAAGACAATT
AAGAAAAACAATTAGAGGAACTGAGGAAGGTAGGTATCTTTTGAAACTATACAAATTTGTAATTTGAATATGCTTTGAAA
TATGTCAAACTCACTTTATTTATTTATTTGTTTTTATTTTTATTTTGTTTTACTTTTTTGTTTGGGGTTTATACTATTTG
TTTGAACCTAAAAATTGAAATTTTATTGTTGGATTAAGACAAGGTATGTGCTACATCCACTATGGATAAAGTTTTAGTGG
ATAAAAAAGTGTAATCCATGATTTGATGAGCTACTAACGGTTCGTTTGATATGCGAGATAAGATATATAAAAATATTTTA
TATTATTTTATTTTTTATATGAGAAGATAATTTAATTATTTTAATAAATAATGGGATAAAATAATTTCAAAATTAACTAA
TATTTTAAGTTAAATATAAAATCTTAAATTTTATTTCGAGATATATAGTCTTATCTATGACCCTAAATTTTATTTTATTT
TTTGGGGTGAGAAGTACTTGATTAATTAAAGGGGCAAAATTGGAAAAAAGGCACTTTTTCTGTTTACCACTTTACCCACG
CTATTAAAGAAAAAAAAAGATACTCTGATTTATAAAACATTTAGTATTTATATAATATTTAGAAAAGAATCAATATTGTA
ATGTAGAATATTTTTTTAATTGAAGTATTAGTGATTAATTTCATGATTATTCATGACTAATAATAGGTTATATAGAGATA
ATTTTATTATTAAGGGAAGTGCACAAAAACATGATTTTGATATCGTTATTTAAGTTATATCTCAAGTTTATAAAAAAAAT
TATGTCTACCTACTTCGAAATAATTTCAAATTTATAATTTTTGAAATTCAAGTATTTATGTCTGGACGTCAAACATATAT
ATGAGTGAAGTTCTCTCATTTTTGCATAACATTAGCCATTCTACTTTAAGCTCATGAATTTTTGCCTCAGATTTAACTGA
TTTTCATACAAAGTTAAAAGAAAAAATATATTTTAACAAAACTTCAGATACTAAATACTCCCTCCGTCCCATATTATAAG
TCACCTCTTTCTAAAAATAGTTGAATCACAATATATGTCATTTTATCTGATAACAAGAATAATAATTTTGAAATATCAAA
TACGAGTTCTCCTTTATAACTTCTCAAATAACTAAAGATAATTAAATAAGCACATTTTTTCAATTTCTATTGGCCAAAAT
TGTCCCATTCATTTAATATCCATTATAAAAGGCACATATAGGAAACCATTACTATTTTTCTCGTTGACTTTTGCTAGTCA
GTTTTAATCTATTAAGAAGAAATAATTTTTTTTATATTTCCAACATTAATATTTATTTCCCAAGACGTAAGATTATTATT
ACACATCAATTAATATAAATATTAAGATAAAATATTTATATTATATTTTAAAAAAAATATATTAAATTTAAAATGAATAA
ATAAAAGTAAAGAGGAAAAATATTTAGAAACTTCTGTAGAAGTAATGGGTCTCAAATTCCCCAAAATTTGTTAATTTCAC
TTTCCTCTTTTTCTTTTTGCACATGCAATTTCCTTTCCTTTTCCTTCTAATATTGAAAAATAAATAAAAACTATTGACTT
TTTCAAATAATATTTTCTAAAATAAAAATCCACCGCTTTTGAACGATCTAGAGTCAGTTTGGCTGCTAATACGTGTTGAT
TTTAGGTTTATATATATGAAAAATATTAAATGAATCTATACACAATTATTGTAATTTATTTGTCTAAAATAATTATCTTA
TGTAATTAATATATATTTATTAAATAACATTATTTTTATATGACTTGATCAGTAAATATTTATACTTGAGAGACAAAATC
AAGATTCTTTCCATTTACAAATTCTGAATTCTCTTAAAAAACAACTTACTTCATTATTTGATAAATTATTTTTATATATC
AAGTCGAATTTTAATATAATATAAAATTTAAACCTAAATTATTGAGTTTTATCGAAATCATAACAAAAAATAATAACTCC
ACCTCATGATTTTATACACAATCAATGTATAAAGGTTAAACTCAAAACACAACACGATAAATTTTTAATAGAGTTTGTTG
AAAATTGGCTCGTTGATAACTTTTTTAATGAATTTTCTATCGAAAATCTTTTAGCGATGAGTTAGATTCTGATTGGACAT
CATCCATTGAAATTGCAATTCTGATAGTGAAAATAATTATAATATTTATAATAATCTTTGTATGGAAAATTATAATACTT
ACATCTTCCTTTGGCTTAATTTATATGACCCATTTTTCTTTTTAATTAGTTTTAAAAAGAGTGAGACATTTTTTATATTT
AGTAATAACTTAATTTAATTAATATACTTTTTTATCATTAATAAAATAATTTATAGCCACATAAATATCTATAACTTATT
TTAGACCGTAAATTTTTAAAAAAATCTTTCTTTTTTAACCTCTATAGCAAGTCAGATTACATCAAATAAATTGAGACTGA
GGAAATATCGTATACTAATAATTATATCGTAGGGTGTTCGTTAAAACGCCGCCTTCAATATTTGATTTTTTTATATACTC
GTCTATGTTGACTTATATTCCAAGTTGTAATAACCAAAGTATGAATTTTCTTTGTTTTATTGTTATTTTTTATTTACATT
ATTTAATAATTTTATTTATATAAATATATTAATAATAATAGATCCCTCTCTATATATAAGATTTCTTTTCCTCCATTCAA
ATTATTTCCTCTTTTTCTTCTCTCTTCTTAACATGAAGAACCAAAATCAAAACTCCATAGCAATGGCTATTAAATCATTC
AACACTCAAATAAATATTATAAATCTCCTTTCTTCTTTTTTCTTATTTGCTTGTGGTATAACATGTGGTATTATTTTTAC
TTTTTATTTCAAAAACTTTAGTGTTAACTTACAAGTCATCAATGGCCAAATTTTAAACTATTCTTCTTTAAATTCACATC
CATTATCATCACCACCACCACCATCACCGCGATCGATAATTCCTCGATTAGGGTTGAATGAGTATATTAAGCCAATTAAT
GTTGAACATGATATGAGTGATGAAGAGTTATTTTGGAGAAGTTCAATGGTGCCAAAAGTTAAAGAATTTCCATTTAAAAG
AGTACCAAAAGTGGCTTTCATGTTTTTAACAAGAGGGCCAATTTTGTTATCACCACTTTGGGAGCTATTTTTTAAAGGAA
ATGAAGGATTTTATTCAATTTATATACATTCTGATCCTTCTTATAATCAATCACATGTTGATGAAAGTTCTATTTTTCAT
GGAAGGAGAATTCCTAGCAAGGTTAGTTTCATATTATATAACTTTTTTTCTCTCTCTAATATTTTAGTTTCTTTCTTATT
TGTTTCAATTCGTTGAGTCAAACAAATATTTGGTATTTAAATGGAGAAGAATAGAGTAATAGACCGATAATCTACATACA
AGGATTTTCGATTTGCACTAAGGTTGACTCAAATTGAATTCACGTCAAAAAGTCTCAGATTAGGATAATTACTACTCTAT
AAGTAAGTACTTAAGACAGAGGAGATAGGTTCGAACCATGCATCACTAATCCTCTAAAATTTTTGTGCACATTAATAAAG
CAAAAAAACACTTAATTAGAGAGATAAAAGACCGTTTAGACGAATATTCTTAAAGCTATGAAACACATTTTATTAAGAAA
ATGAAAGTTCTTGATGATTTCTTTTCATCTGTTCAAATTTTGATGAATAGAGTAATATTTTATCTCTGTTGATAGGGTTA
GAGATAGCATGTACTATGTGAAATTGTAGAATAATCAGTCGAAATATTCACAAATTAATCCTTCAAACACCACGATTATA
AAAATAATAATATGAATAATTGTATTATAATATTTGTCACTTTACTATGGTACATTGGAATTGATGAGTCATTTGCTGAG
GCAAAAGATTGGGACCATTTTGTCATTAATAGCAAAGTTTTTGTAGGACTCTGACAAAACTTAAATGGAATATATTTATA
TAAAAATAAAATAATTAATTAATTGAAGGATATTTAATTGTAAAGAAAAGAATGGAGTATTGAAGTAGTCTACAAGGCTA
TATTCTTTTCTTTATGAAAATTCAAGAATAAGTCTTGATTCTAGAATCATGATGTTTTTTACTATTCAAAAAAAAAAAAA
AAACTAGTCAATAAAGAAAGGAAAATAAATAAATAATAAATGATAAATAATTTTAAAAAAGATTTACAATAAAGTAGGTG
GCTTTGTTAGAAATCTAGTGGTTTGTATTTATTAGCAAACAATCAATCCTATTATAATTAAGAGATTTCTAGTTTGCACT
AGAATAGTTTAACTTTAAGATAGTAAATTTTTTTGATGTGAACTTATTTGCTTTACTCTTTCTCCAATATTTTCGCGTAT
ATAGTTTGCAATATAGTTTTGCTAAGAATTAAAGGATATATGTAGCATTAGAGCAATTTAACCTGTTATATTAGATTATT
TATTATCTATTTTAATCAGGTTATCAACCAATATTTAATGTATTTATTTTAGAAGTGATCTAATCGTATGATTATTTTTT
TTATATCGTCAATATATAGAACTTAAATTATAAATTATAGAACTTTCAAATAATGTTCTAGTTTTTTTTTTGAAACAACA
TATGTTCCATTAAACTATTTAAGAAAACTTTATGTGCTCCTTTTTTTTTGTTACTCTTCAATATTTTTTTCCATTTATGT
CATAGATTTTCTCTGACAAATTATTGATTTTATGGCCTATATGTTTGGATATATAGTTGTATATAATATTAAATGGGAAC
TATAAACCCATGTGTGTTTTAATGAGAAGCAAACTACTTATGTCCCTTGTTTTTTTTATCTCACCAAGTATTAGGTATTC
GTTTTGAGATCTAACTAATTTGAATTGCGTCAAGAAACTTCACTCTGGAAATTAAATGTTTCCTACCTAATGCATCTCAA
TTCATTCATAGAATTTGAATACGAAACCTCTATTTAAAAATAAAGTACTTACTCCTTTATCATATAGTTTATTATCATTA
TCTGCAATCTGTCTTAATATCCGACTAATCTGAATTCGAATAGAAAAATTTAACTTTAAGGTTAAGACAAAAATGGACCT
ACCCTATTTTATTTTATTTTAGCTATATATGAAATGAAAATGGACCTACCCCCAAACTTTTTCTAGTGAAAACAACTTAT
AAATGCTTCAAACTACCAAAAAAAAAAAGAAAAGAAAAGAGAGAAGTATTTCTAGCTAATGATTTTTTATTGGTTTGATA
ATTATTACATCAATTGCTTGAAGTATACATTTATAATTAATAGACTGATACCATTAAAAATAAATTAAACTTTTGTTTAA
TTGATGAAATGCAGGAAGTTGAATGGGGCAAAATAAATATGGTTGAGGCTGAAAAAAGACTACTTGCAAATGCTCTTCTT
GATATCTCTAATCAAAGATTTGTTCTTCTCTCTGAGGCATGCATACCCTTATTCAATTTCTCTACTATCTACACTCACCT
AATGAACTCCACGAAAAATTTCGTGGAGACATATGATCAGCCCGGCCCAGTGGGCCAGGGTCGGTACCACCCACGAATGA
GCCCGACTATCAAACTTCCGCAATGGAGAAAAGGGTCTCAATGGTTCGAAATGGACAGAGATCTCGCCTTAGAGGTTGTT
TCTGACCAGACGTATTTCTCGATTTTTAAGAAACACTGTAAGGGCTCGTGCTATGCTGATGAACATTTTTTACCGACTTT
TGTAAGTATGAAGTTCGAAAAGAGGAATACGGGTCGGACTTTGACTTGGGTTGACTGGTCGAAGGGCGGGCCCCACCCAA
CCCGTTATTATAGGTCAGATATAAGTGTGGAGTTTTTGAAAAAGCTGAGAAGTGAGAGTAGTTGTGAGTACAATGGTGAA
AAGACAAGTGTTTGTCACTTGTTTGCAAGGAAATTTACACCACATGCTTTGAGTAGACTATTGATTTTTGCACCAAAGGT
TATGCAATTTAACCATTAATTAGGATTAATTAACACAAATTGATGTACATGGAAAAAAAAATCAATTTTTTGTACAAACC
TTAACTTGATCACATGATCAATGGGTTCATTTATTAATTCATTCTTTGATTTTGATTTTTCCTTATTTTTCCCCTTGTAA
AAAAGTAAATGTGAGATATGTAAGAATTTCAGTTTTTATTTTAAATAAAAGACCATTTTTTTGCTTATTCATAATGTTAG
TGTTTGTGTATAAATCCTACGCTTATATATAAAGGATTTTTCTTCCTTTGTGTAATAGAGAAAATGATGAGAAGTGTTAC
ACGATTGTATTTATTGTACTTATACGCGTATTTAGGTTATACTGTGTATTTCCACCTTTCTCTCTTCATAGATTTGTATC
AGTTGTATTTATTCGCTCTTGTATAGTTTGTATCATTCATGATACATAAATACAATAAAGAAAGCGCAAAATTACAAAAT
ATAGAAAGAGAATTTTGTAGTTAGAATTTGAAGGTCTTTTATCTAAAAGAAAGACAAGTATCTTATATTCATTGGTTTGG
CCCAAAGGTGTTGGGTAAGTTATTTACTTGTTACGAGTTAAACTATAGACTTTGATAAACATTTTAAAATGTATTTTTTT
TATCATATTAAACGAAGAGACATTGTAACTTGTAGTATTTTCCAAATATCTAAATTGAAAATCTAAAACTTATTAAATTA
ATCTAATTTAATAAGCTTTAAAAATTAGTTGAATTAATTCTTGAGAAGCAAAACGTGATAGATATAAACAAGAAAATTAA
CAATGATAAATATCTAATATATATTTTGAATTTTCTTGTTTTATTTTTATTGACTTTATTTAATAATTGTTTTTTTCTAT
AAATAGATTAGTAATAAATCCTAATTTGGTACGGATTATGATTACTATAGTTTCTAGGTAATAATATTAATATAATCCTA
ATTTGATACGGATTATGATTAACTAAACCTCTATATATTAAGACGATCGATTTTTTTCCCTTCATTCAAATTATATTTTC
TCTCTTAACATAATATAATCATGAAGAACAAAAAACAAAATTTCAGAAATTTATTCACTACCCCATTAAATATGATATAT
CTCCTTTCTTTTTTCTTCTTTTTTGCTTGTGGTATAAGTTGTGGTATTATTTTCACTTCTTATTTCAATGACTTTAGTGT
CAACTTACAAGTTATAAATGGCCAAATTTTAAACTATTCTTCTTTTAATTCACAACCATTATCACCATCACCATCATCAC
CGCGATCGATAATTCCTCGATTAGGGTTGAATGAGTATATTAAGCCAATTAATGTTGAACATGATATGAGTGATGAAGAG
TTATTATGGAGAAGTTCAATGGTGCCAAAAGTTAAAGAGTTACCTTTTAAAATACAACCAAAAGTGGCTTTCATGTTTTT
AACAAAAGGGCCAGTTTTGTTATCACCACTTTGGGAGCTATTTTTTAAAGGACATGAAGGATTTTATTCAATTTATGTGC
ATTCTCATCCTTCTTATAATAAATCAAATATTGATGAAAGTTTTATATTTCATGGAAGGAGAATTCCAAGTAAAGAAGTT
GAATGGGGTAAAGTAAATATGGTTGAGGCTGAAAAAAGATTACTAGCAAATGCTCTTCTTGATATCTCTAACCAAAGATT
TGTTCTTCTCTCTGAGGCATGCATTCCCTTATTCAATTTCTCTACTATCTACACTCACCTAATGAACTCCAACGAAAATT
TCGTTGAGGCGTACGACCAGCCTGGCCCATTGGGCCGGGGTAGGTACCGCTCACAAATGAGCCCGATGATCAAACTTTCA
CAATGGAGGAAAGGGTCTCACTGGTTTGAAATGGACAGAGATCTCGCCTTAGAGGTCGTCTCAGACAAGACGTATTTCTC
GATTTTTCAAAAATACTGCAAGGGCTCGTGCTACGCCGATGAACACTACCTACCAACGTTCGTGAACATGAAATTCAAGA
ATAGGAATTCAGGCCGGACCTTGACTTGGGTTGACTGGTCGAAGGGTGGGGCCCACCCAGCCCGATTTAATAGACAAGAT
ATAACTAAAGAGTTCTTGAAGAAGTTGAGGAGTGAGAGTAGTTGTGAGTATAATGGTAAGAAGACAAGTATTTGTCATTT
GTTTGCAAGGAAATTTACATCACATGCTTTGAGTAGACTCTTGATGTTTGCACCAAAGGTTATGCAATTAAACCATTAAT
TAGGATCAATTCAATCATTTTTTACTCATTCATAATATCTTGCAACTTGTTATGTTAACCTTATAAAACTTCTCCTAAAT
TATATCTTATAGATAAAAGGATTAAAACTAAGAGGTTAATTTACATAACTCAGAATAACAAACTAGTAGAAAAAAAAAAC
TCACTACTGACTAGCTGCACCACATGTATTATCTTCAGAAACAGCAGGAGAGTCAGAAACAGAATCAGTAGCAGTGTCAT
GAGAAGGTGAAACTTCAACACCTCTCAACTCTTCAATCATTTTCACAACATAATTTATTTTAGGCCTTTGATCTGGTGAT
GTTGATGTACATGCCATAGCTATCTGCAATAGCCCCACCATTTCCTCCTCAATGTCCTTATACCTCATCAACTCCAAATC
GAACACTTCCGCGGTCCATTCTTCCCTCACCACGGATTGCACCCATCTTGGTAAGTCAACGACCCCTCCGTAGCCGGTTG
TGAGGCCACTACCGTTGTCCACGACTGAGGGGCATTTACCGGTTAGCAGCTCGAGTAATAGGACCCCGAATGAGTAGATG
TCGGACTTTTGAGTTATTTTACGACCATCCAATGCGACTTCAGGGGCTCGGTAGCCGTTGGTTTTTGGGACGGAAGATGG
TGTGGCGAAGATGGCTAGACCGAAGTCGGAGACACGTGCATTGCCGCTCTTGTCAATGAGGATGTTAGTTGATTTGATGT
TGCCATGAGTGAGTTTCAAGGATTTGCATGAGTTGTGGATGAAGGCTAGCCCTCTCGCCGCTCCGGCTGCAATCTTTAAC
CTTGTTGTCCAGTCTAAAGGAGTTCTTCCAGGCCCTCTGTTACCTGTAGCAAGAAGATTCATATCCATCAAAACATTTAC
TCAAACTACTATAAAATGAAACACTTGCACATTTTCGCTTACTTGCCTCTTTCCCGTTTTTGGCCACATAACATGTTTAA
AAACTAAGACCACAAGATTCAAAAGTCTTCTATACTTTTCTTAAACTTCGTGCCAAGTCAAAACTAGACAAACAAATTGA
AACGGAGGGAGAACTTGTTATAGAAAAAGGGGCAACTTTTAACTAGACAAAAGAACAAAAACATGGGTAGAGAGGACAAG
GAGTATGAAGTTGACACAACAGACTTTGATGGTAGGAATAGTAATACATAATTGTTCATATTTCTAAAATGAGTAAATTT
AACATATGAAGCAGCTGCCTCCTGTTACATGAATGACAGGTGCAATTCAACAAGAAGTTGATTCTTTACCATTTGAACCA
GAAAAAAACAAGAGGTTATATTTCACTATCTACCTACCAAACAGATGCAAGATATGAATACTAGCTAAGTGAGGTCAAAA
AGACAAGCAAAAAAGCTGTAGAGCACAATGGGACAGTAGGGCATCTCTTGCCTAAAAAGTGTGAATTTCTTTCTTTTGCT
TTGGCCCAAAAATCAGAGGGAACACATAATTCTATTCATCTGGTACAACAAGTCCTTTGCTCTAATCTTCTGTCACTTTA
GGACCATCATGAGTAAATTAGATTCCTTTAAAAGCTTTTTCAAGAATAAGATGATAAAGATTGTTAAATAATTTAAGTTC
CCTACATTTGAAAATCAAGAATAGCTTATGTGACAAAGATTGTTAATGAACTAACATACCTTTGACCAGAAACTCCAATA
TTCTATAGTTTTAGCTTGAAAAGACTATGTAGGACTTGCCCATGTCGGATCCTCCAAAAATGCCTCATCGACATTTTTGA
AGAGTCCGAGCAACATAGATTTTCAGTATCCCCACATGGCTAGTTTCAATTATGTAAATAGAAACATTAACTAAAGCAAA
TACTGTCTAGTATTGAGGCATCCCATCTTTATTCCTATCGCATCAGAAGGCTAGTCCTGGTTAACAGTAGCAGACCAAAA
GCAATTAAAGACAAAAAGCCAGACTCAAACCCCATGTGATTATGCTATACTACTTGCCAAACTTTACCACCAAATCAATC
AATAATCTTCTCCTTTTTTCCCATCCGGTGTACGGCAACCGCATTGGAGCCGGATACGGGTTCGCGCTAGGAAGTCCCAC
ATAGGGACAAACCGTTACCTAACAAGGGCAAGTCCATACTCAAGGCTCGAACTTGAAACCTTAGATTAAAGATGACGAAG
TACTTACAACTCCACTATAATCCTTATTGGTCAATCAATAATCTATTCTACAACAAAAAACTAAAGATCACAGTTTTCTT
TAAGAAACAAGTAATTCACAAATATTTTAGTACTATTAATTTCTTAAAGAACAAAAGGTTGAATACTATTTACCATGAAT
AAGCCAAAACAAGTGATGAAATCATACACCAAACTCACCAACAACTACTCAATCTTTAGCAAAGTAATATGCTTTCAAAC
TATCCAAATTTAGGTTTCTATTCTTATATGCATTAGAGACCAGGCCTTATTGACAGTTGCAGCCAAAAAAAGCAACTAAA
AACCAAAAAAAAAAACAAGACACAAACCAACCACATGTGACTTTTGCTACTAGTTGCCAAACTTTATCACCCAAATCAAT
CGATTTCAACAAAACAATCCTAAAGATCACATTTTTCTTTTCAAAATCAACAAGTTCAACAACACAATCACATATCAATA
ACAAGAACAACATACTCTGTAATCCAGCAAAGTTGCTCCATTTTAAAATATGTTAGTACTATTGAATTTCTTGAAGAACA
AAACTTACCATGAAGAAGCCAAAACAAGTTGCCATTAGTCATGAACTCATACACCAACAACTTCTCATCTCTAGCAAAGT
AATATGCTTTCAAACTAACCAAATTTGGGTGTCTAAGTCTTCCTAAAACTTCCATTTGTTGCTCAAATTCTCTTTTTCCA
CAAACATTCAATTCTTTCAATCTTTTCACAGCAACAACATTTCCATCATCCAACACAGCCTTATAAGCAGTCCCAAATCC
CCCTTTTCCCAACATTTCAGCTGAAGCTCTCAACAAATCCTCAAGCTCAAACCTCTTCGCCCCTTCGAAAAACACCATTT
TCCCTCTCTCGAACCCGCTCGTCTGGCCCGTATTCGGATACGGGCTAGACGAGTACACAATCTTCTCACCTTCAAGAATG
TGCGACCCATTTTTCTGAGAAGAAACTTTCCTAATGCAGAAGAAACAGTAGAGAAAAATGCACACAACACATAGAACCAG
CACATCACCTAGTATAATGGCGATTATGGCCAATGAGCTCATTTTACCACTACTATGATGGGTATTTTTTGGACTCAAAG
TTGCAGAGGTCACCGGCAATGAGCTCGGAGAAGATGCAATGGTAGTTTTAGGACTCACCGGAGAAGCCATTGCTCCTGCC
GACGACGACGGTTCACGAGGAACCGCCGCCGTACAGTTTGGCAACGGAGAACCACAAAGAACCCGGTTCTTCGAAAATGC
AGATTCCGGGAAACGAGATAGCGAAATGGGTATTTCTCCAACGAGTTTGTTACCAGAAACGTTAAACTCTTGAAGATTAG
GTAGATTAACCCCAGAAATCTCACCGGAAAACCCATTTCCTTCAAGACGAAGAGTAAGCAAATGGGTCAAACGATTCACC
TTCGCCGGAATCTCACCGGAAAACTTATTATACGACAGATCAAGTCTATAAAGCTTAAAAAGCGAGGTAAACGACTCAGA
AAACTCCCCAGAAAGCTCATTATGGGAAAGAAACAACAGCTTCAAAGCAGTAAGGTTCGAAAGATTCGGAACAGAACCAG
AAAAATTGTTATATTTCAAGCTCAATACTCTTAACTCTTTGAGAAATACAAGATTTTGGAAAGACCCTTTAAGGTTAAGA
CCTTCAAGAACAAGTCTAGAAACTCTATTGTTAAGACAAGATACACCAGTCCAAGAACAGGGGTTAGTTGATGAGTTCCA
GTTATAGAGTGAGTTTGTTTCATCTGAAGCTGATTTGAAAGCTAGTAATGGTGCAATATCTGGGTTTGGGGAAGATTCAA
GAAGGGTGAAGAGGAAGAAGAATGAGAGAAAAGTGTAATGGAAGTTCATGAGTAGAGTAGTAGTAGCCATTGAAGAGTGA
AGAGAAAAAACAGAGTGAAAGGTGAAGAAGAGAGGAAGGTGGTGATAGTAATTAATGTTGAAAATAATGTGACAATTGTG
GGACAATTAATGCAAGTTCATATTTTAGTATATAGTATTTGGACATTATTTCCATTTTATATTACAACCTACTTGATATA
CTCCTTTAATTTAATTATTAATCTATTCGTTTCATATTGCTTGACCTATGTTGACTTGATATGCCTCTTACAAGTTACAA
CGAGTTAAATATTCTTTAAGAAAATTTATTAAACTTATTAATGATACTTTGAATTCTAGATTTGACATATATTGACCCAA
TATATAAATATTCTTTAAGAAAATTTTGATTAGATATGTATTTTATTAAACTATTCTTTTTAATACTCCTTCGATCCAAT
AATAGTTGTTCACTATATACTATTTTGGAATGTCCAATAATATTTGTCCACTTTATAAAATCAATGAATAATTTTATACT
TAGTTTTTAATTTGTCCTTATCATTACTTATAGTCATTCTTTTATTACATTTTTCAAGACATTGTATTTATTATGTTCAA
ATGGTGATATAGTAAAGTTACCCTTCTATTTATAGTTTTTTTTAAAATGTGTAAAGTCAACAGTGAATAAATATTATTGA
ACATAAGGAATAATACTTTTTAAGGCTAAATTTGACTATTTCGTTCGTTGCATATTACTTGATTTGTGTTGATTTAACAT
ATCTTTTACGGATTTTTTTAGTTAGAGTGTATTTTACTAATCTAAACCTTATCAATGATACTATGAATTCTAAATTTGAC
TCCTTTTCTTGAATATAATTTGATTTTTGTTGACTTGACATATTTCTTTAAAAAGTTTTAATTAGGAATGTAGTATGTTA
CTAAACTAATTTTATTAGTGATGATTCATAACTCTAAATTTGATTACTGTTACTTTATATAGTTATTTAATAATAAAGAT
AGTGCATGATAGAAATGATAAAACTCTAGTAATTTTGAGAAGTAAAATGAAATATATATTTTTAATATAAGGTTTACTTG
GGAGAGATAGAGACCCTTTATGTTTCCTTTATTCTTTTTGATAATTTATTATTGAAGTAGGGGTGGAGTTAAAGAAAAAT
TAATGTCTTTCTTGATTTTTTAAAACAGAAAAAATATGTTTAAACCTTTCATATACTAGGTGATTTAGTTAATATGAACC
AAAAAAAGAAAAAAAGAAAAATGATACTAGGAAGACCCAAGGTATATTAAGTGATTTCTTTTTATTTGTTTAAATCATGA
TAAATAGAATTAATCGATATCTATGTTAAATGAAGATAATTGGTATTTATATTAGTAGATGTTGATACACATATGTTGGT
CAGAGATGATTGATATTTCATAAAATTAGTTTAAATGCATGCAAATTAAAAATAACAAGTACTTTGTAAAATTAGTCAAG
ATACTACTATGTCCCTAATTATTTGTCCACTTTTGAATTGACACACTTATTAAGAAAACAATTAATGACATAATAAGTTT
ACCATTTTACCCCTATTAATTTTGAAGTGGATGAATAAAAAACTTAAGATAAAAGTTCTACCGTTTTCAAAGTAATTAAT
TGAGGGCATAATAGAATTTTTTTTTGTCTTTTTCTGATTTATCAAAATTGACAAGTAATTAGAGACAACTAAAAAAAATG
GACAAATAATTAGGGACAAAGAGAGTAATAAGTTAGTCAGAACATCACATTTATAAAAAAAAAAAAAAAAACAGCATGAA
TTGCAAGGGATTTAATAGCCTTTTCTTTTCGATAGAATTGATCGAGTTGTGCATAAATGACTTGTATATCATGGTTACTC
AAAAAAAAATACTAATATTAAAGGAGTGCTAGGACTTTAGTGGTTTTTGTGTCACGTGAATGAGAAAAGAAGCTTCATAA
ATGCTTATTCAGTACTCATATTGACAGAATAATATGTGAAATTAATTGACGTATATGCAAATTAATGAGAATGAGAAAAG
AAGTTTCATAAATACTTATATTCGATACTTGTATTGGTAGACGATAACATGCATCACATGATATTAATCGACATAAATGC
AAATTGACAAGAATGAAAAAAAGAAGTTTCATAAAGACTTGTCTAATATTTGTATTGATAGAAGATGACATGCATTACGT
TAACATAATCTACATATACACAAATTGAAGGTACATCATAGTTATTTCACAAAATTAGTCTAATACAAATAAATTAATTC
ACACACCGCGATTATTATATTTTTTAAAAAAGTTGTAGGAAGTGCTAGGGTTTTAGTGGCTTTTTGTGGTATTTGTGTTC
CTAAGAATAAGAAAAGGAGGTTCATAAAGGCATTGCCCTACGGCAGAATAAAGAAACAAAGCAACGTTCTTTTGGTCATT
CTCTTGAAGTACTCAAAATTTCACTTTTGCTTTTGGGTACAAAACCAATAAAAATCTTTTAAATTAAACTTAGATTTAAT
TTAATGCCATGTAACATCATTTGTCACTTCTATATTACTGTATAAGCTATGCACAATAAAAGCCTTTTTGATTGACTTGT
CACTATTTAAAAAAATGAAAGTTCATATAATATTTTGTGTGTGCTCAATGTTCAAAGAATATTTTATCGAAACAATCTCT
CTATATTCACATGATAGGAAAAATGTTTTATCAGATCTCACTTGTGAAATTATACTGAGTTATGTTGTTGTTGTTGCTGT
TGTTCAAAGAGCATTCTCACATAGACACATAATTGCTTTATTGAGTTTATGTGTCAAATAAATGATTTGCGTAGACGTCG
TAGGTTTTGAGTTAGAAATGTCATTTTAATATCTATAATGTAAATACTTTTGTTTATGCTTATTTCTCATGAAATTATGT
AAGGTTTGATTTGACGATCATGAATTCTACCAAATCCTTTTTTTACTTGCCGCTACATTTAATCACAAAGGACTAAGGTC
ACATGCACGCTATAAATAGAGAGTATCTCTGTTCAGGCTTTAATCGAGTCAAATAGTGAAAATACAAGCGAAAACTCACA
TCAGTCTTAAGACATACAAGAGAAAATCAGACGAGTTTACAAAAAGAAATAAAACATATTCGAAGTAGAATTAACTCACA
TGATTGTAGGCCCCGACCCCCCGTAATAGGTCAATTCAAATATATCAATATTATGAAGTTGTAAAATACCTAAAATGGCA
AAAAGAAAAAAAAATCAATATATACTTAACTATTTCAATCATCATTATTAAGAATTAGTAATAAAACACCTAAAATGGCA
AGAATATCAATATATATACTTAATTAGTTAATGACTATAATGACAAAAAAATAAGAACAAAAAATCAAAGAGAAGTACAA
TAAAGCAAAAGCAAGAAAAAGGTAAAGAGTGCAAGTTTATATTTAAAGTGAGGAGATTAATCATTTGGTCTAACGACAAA
AAGCAAAGTTTGGAATTTTGATTAGAAATATGATTTGTTTAATAATTTGTCTTTTACACTTTATTATGAATAATAAAATA
AAATAAATAAATAAATAAATAAATTATTACCTTCTGTTTCTCTTCTTGTCTCCAACGTGGGGCCAAAATCAAATGCTATA
ATTTGCTTGATTTCATGCAACTTTCCCATGTATGATTTTTTAAATTTTTTATATACTATACTTTTTCTTTTTCTTCTTTG
ACTAAATTTTTAAATTTTTTTCTTTCTATTGGAGCCTTTAATTCTAATTAGTGGTTTAAGAACATAGCTCCATAAAGTTA
AAAGGGTGGAGCGGCAAAAGCAATTATGTATGTTCCATTGGTTAGGGATGAAAATGGAACGGTGCGAGTTTGAACTTGTG
CAATCGAGTATAGGGTTATGCAGGTGTGGATACGAGGCTACGATATTTGGATATGATATCTCTCACTACAAAATAGTTCA
ACGAATTTTTTTCTTATTTTTTGAAGTAGTTCAATATACTTCTTTTTAACGCGGGTTTGCTATGCAATACACCGTAGTCT
GTACTGTTTGTTATTCGTACCTTTATTAGTTGTTTAAGATTTGGATATATTTATTAACAGTTTTACTGTACTCCTTCACC
AGAGGTCTCAGATTCGAATCTCCTTGGGTGTGGAGTCACATTTGTTAGGAAGTGCTTTACCCCCAATGTGATATTTTCCG
GCACGAATCTGAATTTAATCGGGCTCTAATGTGGATATTGGACAAGAAAAAGATTTACTTCACAATGGGCCTCAGTTAGC
CCAATTGTATTCCCCTAGCCAACTTTGGACTTTGCTTTGGGCCTGAAGTTTTGTAAATTGGAGTGATATTTGTGCAAAAT
TAACCTTCTAAGTTTAGTGAAAACTTTACGTACCAAAATATTTTAAAGTTGAACAACAATGATGATCAAGTGAGACAAGT
CTTGACAAATCGATATAACTTTATGCTCTTACGAGCCAGATTACTCATAAACTACATCGGATTGTCATGATTTCAAAACT
ACATACACAGAAGAGAAAGAAGAGAGAAAAAATATATATGACTTCGTGATATATTCAACGTAGTTGTCCTATTGGATCAC
TCACAAACCATACCAAATTGTCGCGATTAAAAAAAAAGACATTTCAAAACTATGATATTTCATGATATATTTTCATTTAT
GAGAATAAAAGAGTCGAGTGTCTTTAGAAAACAACCTCTCTCTTATCCACAAAGATAGGAGTAAGATCTGCGTATATTCT
ATCATTTTCAAACTTTACTTACGAGATTATACTGAATTTATTGTTGTACTGAATGTGAGTAAATTTATTTTTTCAAATAA
TTGATCCCTTTTTTCCTTCTATTGTGGTTAGTAATACTAGTGTTGCATTTGAATAAATCATGATTAAGGAAGCAAACAAA
AGAATAAGACCAAGTCATATAAAATTATCCTATATGCTCAAACAAAAAATTTCCCACCTAAAAAAAAAAAAAAAAAAAAC
TAAGCCATATTTTATTTAGTCTTGCTTTTTGTAATCAGTATTTTCCAGTCAATCTTACTTACCATAAATAAATAAAAGTA
GTCAATCTTACACATTTTTTGACTCTCAAGGTTGTTAGTTGATTTACATATTTCTAACAAAGCAAAGACTAAAGAAGCAA
CCATCCAAAACACTATGAAGAAATTTTGTACAACTAACAACATTATACTCAGTGTAATTCCACAAATGAGGTCTGGAAAG
GAAAGAATGTACGTACGCAAATCACTTTACCCTACCTCGTGGAGGTAGAGAGAGTTGATCGGAAACTCGATTCTTCTACT
GATGAGATCAATTTTACTTCTGACCTTTACTTACTTACGTATATCCTATCATTTTCAAACTTTACTTACGAGATTATACT
GAATTTATTGTTGTACTGAATGTGAGTAAATTTATTTTTTCAAATAATTGATCCTTTTTTTCCTTCTATTGTGGTTAGTA
ATACTAGTGTTGCATTTGAATAAATCATGATTAAGGAAGCAAACAAAAGAATAAGACCAAGTCATATAAAATTATCCTAT
ATGCTCAAACAAAAAATTTCCCACCTCAAAAAAAAACAACAAAAAACTAAGCCATATTTTATTTAGTCTTTCTTTTTGTA
ATCAGTATTTTCCAGTCAATCTTACTTGCCATAAATAAATAAAAATAGTCAATCTTACACATTTTTTGACTCTCAAGGTT
GTTAGTTGATTTACATATTTCTAACAAAGCAAAGACTAAAGAAGCAACCATCCAAAACACTATGAAGAAATTTTGTACAA
CTAACAACATTATACTCAGTGTAATTCCACAAATGAGGTCTGGAAAGGGAAGAATGTACGTACGCAAATCACTTTACCCT
ACCTCGTGGAGGTAGAGAGAGTTGATCGGGAACTCGATTCTTCTACTGATGAGATCAATTTTACTTCTGACCTTGAGGAA
GAATATAGGTAAGGCGTAGGAGGAATTTGCAAAGAGTTTAAGTTCCCTTCCAACATTTCGACAACTTTAGTAATAGATGG
TCTATTTGAAGGACCAGTTTGAATGCACCATAGACTCACTATCACCATTTTTCGCGCACATTCTTTCTCCTCTTCATTCA
TTATCCCAATTAATTGAAGTTCTTCGTCTAGTTCTATTCGTTGATAAAGCCAATCTGGAAAGTAAACTTCACTCGTTCGA
TCAACAACATTTTTCCTCCCTCCAACCATCTCTAACACCATCATTCCATAGCTATAAACATCAGACTTGTGTGACACACC
TCCCAAGTTTCTACAAACAATTTCAGGAGCAATGTAACCGATAGTCCCTCGTGCACCTAACATTGACACTATACTTTCCT
TTTTTACGCAGAGTTTAGCAAGTCCAAAGTCAGATATCTTAGGACAGAAATCTTCATCAAGTAGTATGTTATGAGGCTTG
ATATCAAAATGTAGAATTCGAGTGTTACAACCTCGATGCAAATACTCCAATCCACGAGCAATGCCTAATGCAATTTTATA
CAGTACTTGCCAATCTAGTTGACGAACACTGTCTGTGTCTGATCTTTCCTCATAGATAAACTTTTCAAGTGATCCATTTG
GCATGAATTCGTAAACTAGAGCTCTTTTTCGACCCTCAAAACAGAATCCCACGAGGCTCACGATGTTAACATGTGATGTC
CTGCTAATACTCGATACCTCATTAATGAATTCTTCACCACTGCCTTTTAGTCCATTCAAAACCTTCACAGCAACAGGATT
TCCATTATGTAAACTTCCTTTGTATACATAACCATATCCTCCTTGGCCTAGTTTGTTTTTGAAGCTACTAGTCATCCGTT
TGATGTCTGAATAACTATATCTCATCGGTGCATATGGCCCGTTGTTCTTGAGAAATGCTTCAATATTTCGATGATCCTCA
GCTTCTGATTCCCAAAACCAGAGGTACTTCTGCCAGAAAATCTTTTTTCTAAAGCAGAACAGCAAAATCAAGATTCCAAT
GCAACCGAGAACTGCAACTATACAGAGGAAAATGAAGTCATACACCGGTGAAGAGTCTCTATTCGAGACAATGCAACTAG
TACAGTTTTACAAAAGAGTTACCTGTGGCTAAAACAACGATCCATGTTCTACGACGATGCTTTCCTGCAATACGAAAAAC
AAATAAATTAAGAGTACTAAGATGAAGGAATCAAGCATATTTTACTTCTTGAATACCTTTGCCTTGATCAGTAACAGAAC
AAAGAAATTTGTTGTTACTATCAACTTGACATCGTCCTCCACTCGAATAACATTGATTACATGTATTAGATATTGTCCAT
CCTAGAGTAACATCAGCAGCCAACATATCGAACAAGTTACTATTGTTCGATTTTGATTCATAACCTGACACCATAGGCAA
ATGAATCATTGAACATTTAGTAGGAAGAGTAGATCCAACAGAAGAAACGGACGAATGGTTATAGTATAATGTGAAACTTT
CGCAACCATTGTAACTTTGAAAGCCCTTGTACGAGATATCATTACTAGTATTGCATTTAAACAAGGTGAGAAAAGGGTAG
ACACTATAGGTGATTATAGGAGATATTGGGAGAGATAGATTTCTCTCGAAAGATCGACAACTCTTTTCCTTTAAGAGATT
TTCAAGAACAGGATCCGTAATTTTGACAAAAGCATTCTGTTTTTCAAGAACTTGATACTTAACTCCTTCCAATTCGATCA
TCGGATGTGGAGCAGTATCACAATCAACTTTACATAATCCGCAATCAGGTTGATCAGGTTTATAGAAAGGAAAACTCAGA
AGTTCTGAACTTCCACATTGGAATTCTTGAGGACAGTTTGAATAAGGTGTGTTCTGTCCTTGAACAGAATCAAAACACCT
CTGATGAAACAAAATGAAGACGAAAAACCAAGAAACTAAATCCATGACGATTAACGAGTAAGGAACCCTTATGTTTAAAA
GAAGAAAAACAACAACAACAACATGAGAAGCAACATATCATATATTATGTGCTTAGTATTATTTGCATATATAACTTTGG
AGTTTGAATGAGTAAACAAAATTCCTTACTCGATCTTCTGTGGTGACTAAACCAACTAAGGACTTTTCTCCTCATGTTGT
CAAAGGAGTCATTTTCATTTCTTTCATTGAATAGTCTCAGCCTTGAAATATAGGTAACTTTTATGGACTTGCATTGTTCA
CTAGAATTTTCTATTTGGCATATGTTGAACTTCAATGTTGTTAGTTGACTTGGAAGTTTATTACTACAACTTGTTGTATA
GGTAATCTACTCGAGCTTCATTTAACGCCTTTGTGAATTGAGGGTCTTGGTTGGTATTTGCAACTTTCACATGAGCTGGC
ATTGACCAACTTTTGCGCGGAAGAATCAACTTAATTGATTTGAGGAAAAGGAACTGTGCAAACGATCTAGGCCTGTATTC
GGAGTTGATGTTTAGTCACTCCAAGAGTGGAATCAACAACCACCTCATGTTTCATAAAACCAATCAAGGAATCCATTTAA
AGTGGCTGGTGTATGGTAAGATCAAGACTAACAATAAGGGGGAAATACATCTATCAAAGCTTCATTTAACGCCTTTGTAA
TTCTACAAGTGAGTTCCTGGAGAAGGCATGATATATGCAGATCTTACCCCTACCCCTTTGTGGGGTAGAGAGGCATGCCA
TATATAGTTCGGAGTCTTTCCTTTATTGTAGAAACTAACAATTTGACCTCATCTCTAAGGCATGATTAAGGTCTACGTAC
AATCATACACTTAGGCAGACTTCACTATTTGGGAGTATGTTGTTGTTGTTGTAATTGTTACAACTTTTGTAGTATTTTTT
CTTATTAGATATTTTAGTGCAAAATATGTTAATTGTTTGGTGATTTGAGATTGCTTTTGATGTTAGCTTTGAGGGTTGAA
TTGTTTTTGCTAGATATTTGGACTTTGGAGTATAATATTGTTACACATGTTCTAGTTGTGATTTGTTGTTTTTTTTTTGT
TGATTGAAACTTATAAAAATGACAAGGGGTGCTTTTCAAAGACTTTTCATAAATAGCTCATATCCGTCAAAATAGCTAAA
GAAAAAAGAAATCATCTAGAAATTGTTATTACTTTGCCGGTTTCAATTTATTCGTATGATTTTGATTTAACACAAAATAT
AAGAAAAAAAAGAATTTTTTTGAGTCTTGTAATTTTAAATTAAAGATACGTAAAATGCACAAAAATATCTTTCAATCTCG
TGGTCTTAAATATGTCATATGAGAAGTTAAGATAAATCACTATATATATTTAAATTTTTAGTAAATAATATACACATTAA
ATTTAAAATTCAATTATTAGCAATCAGGGATCGTTTGGTAACTAGTTAGAATTATGCAAATATTAGTAATGTAGGTAGTA
ATTATGATTGAATCTAAGTATTGATTTATACATTTATTCTCCATGTATTAGTTATTCCACTTTCTATCAGGTATAAAATA
ATATATGTATTCCCTCGTAAGTCGTAACTTATACATGTATTAATTATGCGGGTATTTTTGCAAATCAAACCTCATATCAA
TTTTATACATGAATAATTTACCTTCTATTTAGCTACCAAACATAATTTTACTTATGCAAAATCTAATACTTCCATAACTC
ACATTTTAACCATCTACGATATGACCCCTCGAAAACAAGTTTTCCCAAGATTAACCATCTCACCCTCGATGTGGGATAAA
AATAACAACAAAAGAAAAAAAAGAAAAAAAATAAATTCATAAGCTTTGTGACCACTCATTTTATGTCCCCTTTATCTAAA
CATATATGTGGTCAATAATTAACTTGTCAATCAAATATCAAATATATATAACAGAAATAACCACTTCTGTTAATAATTTT
CAATTTTAACCCAAAGTTCTTCACTTTCACTTCACTCTATGTATTCTCTGCATTTCCATTTCACAATCAGACCAAAAAAC
TATGAAATCAACAACAAATTTTCATCAATTTGTTCATGGAAATCGAGTTTCTCGTCTTTGGAATACGTTAAATTCGATTC
GAAGAATGAGAATTTTAAAGCTTATTATTACAGAAAAGGGGATTTTTTAGGAGGAGATGCAATGGGAGTAGAGAAAAATG
TTGGATGTGAAGTGGAAGTTGTTTCGTGGAGAGAACGAAAGATTAAAGCTGAGATTTTGGTGAATGCTGATGTTGATTCT
GTTTGGAATGCTCTTACTGATTATGAAAGGCTCGCTGATTTTGTCCCAAATCTTGTCAGCAGGTAATAGCAGCAATGTAT
GCTTATTTTCCTCCTTTTTTACTAATAAATGATAGTACTTGTGTTGTAAAAACGGAGCGAGGATTTGAAGCTTATGAATT
AGGGATTTTAGAGGGGGGGGGGGGGGGGGAGAGAGGGTTGGAGTGGTTAGTTGCCAGTTGAGACTAAGTTGAGCTTAGGG
GTGAAGCTACGTAGGGTCGAGGGGTTCATCTGAATCCCCTTCATCGAAAAATTACACTATTTATACATGGTTAATATTTT
CTTTTAATGTATATATATAGTAGATGTTGCACTTCTTTGGGCTTTTTCGTGTGTTTACTTATTCATATTTTGAACCCATT
TAGTGAAAATAATGGCTCCGTCATTGGTTGAGGTGTATAGATGTGCCACTCTCAAAGATATAGTGCGTACGGCTTACTTG
TCAGTTGAGGCCAAGTTTGAGTGTATGTTTATGTATTATGACTTTCTACATATTAAATGTATTTCTTAAAACAAATGTAG
GATTTGAACCAAAACTACTGATTTTGCCGAACCAGCATCCTACACTCTGCATTCGACCTAGTTACCGAAGGGTGTGACCT
AGTGATCAATGAAGTCAATGGAGAGCCATGAGGTCTTATGCTTAAATTAATACAGAGGCACAAAAAATGCTACGTGATTT
CTTCCTATAGCCTTGATAGATAGAGTTACCTGGTATCTATATTAGTGAGGAGCTAACAGGTACCTAGCGGAATAGTCAAG
TACAGGCAAGCTAGCTCAAACACCACGTTTTGTTTTTCATGAAGTTCGTAATTTGAACATAATCCTCTATGGGTTGTGAG
CCATTCACTGGAATCAGAGACATGCCTACAACTTACTGCAATGAGAGTCTGTCTTTGAAACTTTGTTCTTCTAATACGAT
TTCGGAATAAACACATTCAGTACTAAAAGTAGAGATGGATATCTGCATTGGGCGTCTCTGGAGTTTTTGCTAACATCCAT
ATAATCTTGAAAATTTTCTGTCCGTCAAATCATCATGATATTCGTATTGCATATATTTGTGTATGATGATTTAGGAATAT
ACTTTGCATTACATACTGATGGATGAATTACTTGTTAATCACAGTAGGAGAATTCCTTGTCCACATCCTGGACGTATTTG
GTTGGAGCAAAGAGGTATCCAACGATCACTCTATTGGCACATAGAAGCTCGTGTTGTATTGGATCTCCAAGAATTCATCA
AATCGGTAAGCATATGAAATCTGTGTGTATGATAGTTCGTCTGATCTGTGACATTCTAATATATGTCTACAGTCCATGCT
TGACATTCTAATATATTGCTCTTTTACAAACTTAGAATAATGTTCGCGAGCTCCATTTCTCTATGGTTGACGGTGACTTC
AAGAAGTTTGAAGGCAAATGGTCTGTGAGAGTTGGAACAAGGTACAATCTTTATCGAAGGAAACTTTGTTGTTCCTAATT
TTCCTTTTATGTTGTCTTCAAGAATAATGTAGAGACCTACAAATGCCTTTTCTTTGCAGGTCTTCAACAGCTATACTAAG
TTATGAAGTTAGTGTCATACCAAGGTTCAACTTTCCTGCCATATTCTTGGAGAGGATTATCAGGTCAGACCTCCCGGTAA
ATCTTCAAGCATTGTCCTGTAGAGCTGAAAACAGTTATCAAGGTTATCAGAGTGTTACCAAAGAGGAACCTGGTTCTTAC
CTTATTTCCACTAAGACAGATATTGATCATGTCATTTCCCACGAAAATAAATCTTCCGGTGAACACTTAAAGGACAAGTT
TGTCAAAGCCACTTTTGGCCCATCGACACCAGTTACAAGTGATGTGAGTAACAATTGGGGAATATTTGGGAAAACTTGCA
AACTTGACAAGCCATGTGTGGTGGATGAAGTCCATCTCCGAAGATTTGATGGTCTACTGGTAATTAATAGACTGTATACT
GTGACTTACCTTTTCCTGTGAAGCTGTATTGTTTTGGTAGTTCCTTTGATAAATTGATTTTGGGGTGAAGGAAAATGGAG
GTGTTCATCGTTGCGTTGTTGCTAGTATTACAGTAAAAGCTCCAGTTCGCGAAGTATGGAATGTTTTGACTGCTTATGAA
AGTCTTCCTGAGTAAGTTTTCAGGGCTTTCTTCTAATATAATTTCTGGCTTGGTCGTCATACTAATGGTAATTCATTCCA
AATTGTTGCAGGATAGTTCCAAATTTAGCGATCAGTAAGATCTTATCACGAGACAACAACAAAGTTCGCATTCTTCAGGT
AAATGACGATGAATAATTTTGGCGGCAACTGTGAAATGAATACGTTGTGTATTGCAACGAGATATGTTTCTCTAATATTA
GGTGATGCTTCTACTTGTCCATTTCCAGGAAGGATGCAAGGGTCTTCTATACATGGTACTCCATGCACGTGTCGTCCTAG
ACTTATCTGAACTCATAGAACAAGAAATTAGCTTTGAGCAGGTGGAAGGAGATTTCGATTCTTTTGAAGGAAAATGGATC
TTAGAGCAATTAGGCAGTCATCATACTCTATTGAAGTATAGTGTGGAGTCAAAAATGCACAAGAATTCATTTCTTTCCGA
AGCAATTATGGAAGAGGTTTGTATCCATGTATACTCTCTTCATCATCCACTTACCATCGAAAGTTATGTTTAGTGGATCT
TGAGCCTAACTCGCGTAAGTGAAGACAATAAATCTGCAGAAAATATTACAAATTAGAATGCCTTATGTGCTTTCTTCTGC
TTTTATTCTGTCATTTTCAGGTCATATATGAGGACCTTCCCTCAAACTTATGTGCAATCCGAGATTACATTGAGGAACGA
GAGACTGAGAAACCTCTTGAGAAATTTAACCATGATGAATTTCGAGAGGCCTCGGTTAGTTCATCAATGAAGGATTCATC
TGTTTATTATGATAGGCAAGCTGGGCAGAATTCAGATAGTAGTAGTTTACATTCACCTAGACAAAGGCCAAAAGTTCCAG
GGTTGCAGAGGGATATTGAAGTTCTTAAAGCTGAGCTCTTGGCTTTTATCTCCGAACATGGACAAGAAGGATTTATGCCT
ATGAGAAAGCAACTCAGGAAACATGGAAGAGTGGATATTGAGAAGGCGATTACACGTATGGGAGGTTTTAGAAGAATTTC
TTCATTAATGAATCTATCTCTTGCTTACAAACACCGCAAACCAAAAGGTTATTGGGATAGCTTGGAAAATTTACAAGAGG
AGGTTAGTTAACAGTTCTTCGTACGTATTATCAACTTCTCATTTCTTGCAAAAGCTATGAATACGTGCAAAAAGGAAACC
AGCTTAAGATACTGACCAATGCCGGAAAAAATCGAGTTTTAGAAGATTTAACCAACCTTCTTGTTGCATTTCATATATTC
TTGATTATTTTGATTAAGCTTGGAAATGATCTGCAATTTTTCAGATCAGTCGTTTCCAGAAGAACTGGGGAATGGATCTA
TCGTATATGCCTAGTAGAAAGTCCTTTGAACGTGCAGGTATGGAACTAGATTACACGATTTTGTTCCTTTTTTGGTATAA
TTCACTCCTCCCCACTCACTGTCCTACAAAAATGGAAGAAATAAGAGTGAAGGTCAAAAACATGCCTGATGTATCTCTTT
TTTCGAGTTTCCTACCTGAACTATCACCATCTTTTTATCAAAACACACCTCCACTATCAATTACTGGAACGATTTTTCTA
TACAAGAAAAAAATAACCATCTTTCCTTTCTAGTAGCCACTTACAAAGTGGATGGAAAACTGAATAAGAAAATGTGCCAC
TTCCAAGCTCAGTCAAAATTATCAAGATCAGCAAACTACATCACTCAGTAACTTTGACGAGTACCAAACGTCATAGGATT
TCATAGTTTTGGTTATGGTACTACTTCCTCCGACCTATTTTATATGAAGTAAGGAGTTTTTAGAGAAAAAAAGAAGACTT
CTGAAACTTATGGTCTAAAATAAGACATAAATTGTTGTTGTAAGAGTACGTGTTTTGAAAGTGTAACTCATCTTGAGGCA
GTTCGATGGTCCCAGACCAACAATGGTGGTTGACATTGGGACAATCAGATATGTGGATTCCATCTGTGTGCCACAAGACA
CAATGTTTCCCAGGCCTAGAGTTGCTCTAGTTCTTTACCTCACAAATGATTCTGATTATTTCAAGTTATCTCCGACAGGT
CGCTATGATATTGCTCGTGCATTAGAAAAATGGGGTGGCCTTCATGAAGTTTCGCGTCTTCTGTCACTTAAGGTAAGGCA
TCCTAACAGACAAGCAAACCTAGCCAAAGAGAAAAAAGGTGAATTATTAGCTAATGATGTAAGTTGTGAAACGACATCGT
CTAAACCTTTTGTTGCACAAGATGCAAAGAAATGGCTCATGAAACTCAAGGACTTGGACATAAATTGGGTGGAATGAGTA
TTGAATTTTGTTTCACTATACTTATCTTCTAAAAGCATGACAACATCTAATTGTATCAAGTGTACATATATCAATCAAAT
TTGTTTCAATTCCAAACTAGTTCGAGTTACCTTCTGCTTTATGCTTTTGTAACTGAAAAATAGACTCACTTTCAATGAGT
TAGTCGAAGTTAGTTTTCATCATCTGCTTCAGCTTCTGGATATTAACAGATAGACGATATAGACCATCGTTCTTCATGTC
TTTGCTGCTGCATAAAAAATGAATGCAGAACAAATCATTTTGATTGAAGGCTATCAGGTACTATATATACATTATGCCAA
TGTGTGAATAGTAAAATTATTACTATTATGCAAGGAAACGTAACAACAACAACAAGGTGAGGTCACCTAAACATAGTAAA
CCACAAATGAGATCAGATACCAAAAACCAAAGATTACATGAAACACGGAAACAAACAAAAGAATAACAACAACATGCCAG
TGTAATCTCACAAGTGGGGTTTGGGAAGCCATGTTACTCGGACTCTTCAAAAGCACCATAGGGTGTGTGTCGGATCCTCC
AAAAGTCATGCATTTTTTGAGTATCCAACACGGGTGAGACTTCATTTTTGGAGAGTCCGAGCAACATAGTTGGGGATGGT
ACAGTGTGCGTAGAGCTTAGCTTACCCCTACCTTGGAAGTTACATAGGTTGTTTCCGATAGACCCTCAGCTCTACTAGGA
AAAGCATCTCTAAGTTGATCGAAAAAGACATATCGGAGGTGAAGAAATCATGGCAAAATACTCATAATTGAGGAAGCAAA
CAAAAGAGGAAAACTAATAATTGAGGAAGCAAACAAAAGAAGAAGACTAAAAGTCATATGGAATTATCCCATGCTCAAAC
AAAATAATTCCTACCTTAAGAAAAGGAATACTAGATATTAAATTAATTGTTCAGTGGAATTTTTTTTTTTTATTATTATT
TTCCAGTCAACTTAGATATTATTCCTACCTGAGAGTTCTCTTTAAACTTAGCTTTTCCTTCTTCTTTGTCATGGAAATCT
GGGAAACTTTGAATTTTGACTATGTAAAGTCATTAGATCCTTTCAATATAACATGTAACAATTTTACATGCCTGATGAAT
AAAGATAATTGCAACACAAATCTAAATCTTCGTTAAATATAACCGTTTCTTTGAAGATCTAGACAGATTATTACAACTAC
ATTGATTGAACGAAACTTCTCCTGGTAGTCGACTTAATATTTGATCTACTACACTGATATGAACAATTAAGACTAGGCCA
GCTCTAGTACTGATGAATCTACCTCAGTTCTTGTGGGAGAATATAGGTAAGGCTTGGGAGGCATTTGCAAAGAGTCTAGT
TTCCCTTCTAACATTTCCACAACTTTGCTCATCGATGGTCGATTTGAGGGATCAGTCTGTATGCACCACAAACTTGCTAT
CACCATCTTTCTTGCACATTCATTCTCCTCTTCATTCATTGTCCCAATTAGTTGAAGCTCTTCGTCTAGTTCTATTCGTC
GATAGAGCCAATGCGGAAAGTAGATTTCACTTGTGCGATCAACTCCAACATCAACATTTTTTCTTCCTCCAACCATCTCT
AGGACCATCATTCCGTAGCTATAGACGTCAGACTTGTGAGAGACACCTCCCAAGTTTCTGCAAACAATTTCTGGGGCAAT
ATAGCCTATAGTCCCTCGTGGACCTAACATTGACACGATACTCTCCTGTTTCATGCACAGTTTGGCAAGACCAAAATCAG
AGATCTTAGGACAAAAATTGTCATCAAGCAGGATATTGTGAGGCTTTATATCAAAATGCAAAATCCGAGTGGTACAACCA
CGATGCAAGTACTCCAATCCTCGAGCAATGCCAAGTGCGACTTTGTACAGTATTGGCCAACCCAATTGACGAACACTGTC
AGATCTTTCCTCATAGATATATTTTTCAAGAGATCCATTTGGCATGAATTCATAAATGAGAGCTCTTTTGCAACCCTCAA
AACAAAATCCCTCAAGGCTCACAACATTAACATGTGATGTCCTGCTAATACTTGCCACCTCGTTAATGAATTCTTCACCA
TTGCCTTTTAGTTCATTCAGGACCTTCACAGCCACATGATTTCCATTCTGCAGAGTTCCTTTGTATACAGAACCATATCC
ACCTTGACCTAGTTTGTTTTTGAAGCAACTGGTCATCCTTTTGACCTCTGAGTAGTTGTATCTCTTTGGAGCATATGACC
CATAGTTCTTCAAAAATGCTTCAATATTTTGGTGATCCTCAGCATTCCCAAAACCTGAGGCACTTATACCGCAAAATCTT
TTCTCTGAAGAAGAAGAGTAGAACCAATAGTCCAACTGTAAACAAAATTGCACCTGTGGACAGCAAAGTGAAGTCATGCT
CCATCAGAGAATATAAATTAAACATCACAAGGAGAAAGAAAGTCCTCTCAACTCCACTATCGGTACTTTGTGTAATCTAA
AGTATTTGTGTAATAAGAAAGAACCCTGCAGTTAATGGATATTTAACTACCTGTTCCCAGAGTCAGTCCCCAATTGTTTC
TAGCCGTTTTTGGATCTAAAAAGAGAGGAAAAACACTATGAAATATTATACATATGTGATATGAAGACAAGAAAGGACAC
TAAGAAATATGCACCGAGTGACTGAACCTTTTTCAAGTAAAGAAATTTCGTCATGACCTTGATCATGTGGATTATTTGGA
TATGTACAATGAAATTTGTTGGTTATATTAGTCTGGCATTGACCTCCGCCATAGTGACATTTGTTACAGTCCTCAGAGAT
CTTCCATTCTACAAAAAAAGCGGCGCTTAACATATTGAACACACTACCATTATCTGATCTCCAGCGGATCGGCAGTCTGA
TAAGTGAACAGTTTGCAGGAAGATTGCCTGCTCGAACATCTTCACCATCACCTTCAGGAAGGTTGTAGTATATGCTAAAG
CCTTTACAGCCATTGTACATTCTATAACCAGCAAAATGATCTTTCATCTTCTGGGTAATGTTTGGGGTGCTACTACTAGT
GCTGTTGCATTTGAAGAAGTTGACAAAATGCAGTGGGACGATTTCAAAAGAAATAGAAGGAGAGGCTGGTAAGGATAAGT
TTTTGTTAAAAGCCTGGCACTTGTGTTGCCTCAACTTGGCATGAAGTTTGGGGTCCCCTAGCTCAACTGTATAATTAAGC
GAATTTCTTAAAGCATAGTACGAATCTCCTCCAGGAGGCAGTTGGATTCTCGGATATGGTTTAGCATCACAACCAGATAA
GAACATTACTCCACAGTCAGGTTGTGTGGAAAGAGAGAAAGTAAAGCTCAGGTCAGTAAGATTTCCACATGAAAAGGACT
TTGGACAAGTTGAATCATTTCTGCCCTTTGCCTGAACTAAGTAACTGATCAGAAAAAAGCATATTAAAGAAGTGTAAGTC
ATATTAAATCCTCCCACTGATCAAGCAAAAGTCTCCTCCTATATCAACAAGAGGAAAAATTATGAATTCAGTTGTTCACA
AGTACTTGTGCGTTTTTAAAAGCATAGTGGATGTGGAAAAGTTGTTAAAACGTATATTAAGGGGCTGTGAGGAAAGACTT
GAAGTCATGTAGAAATAACAAAACCACATTTTGCCCATGGGCCAGCTTCGGTCAAGTCTTAAGGGCCGGTTGGCTTTCTT
AGGCTGGGCTAAAAGGCCTCGGACTTTTTTAATGGACTCAAAAAAAAGGGAAAATTACGCGGAAAAGCAAGCATATACTA
GTTAATTAGCTAATATAACTATAGTTTGAATTAATTACGGCTCACAGTTTAATTTTAGTTTTAATTACGTCACTTGTCCT
CTTTTATACAAATACAAATTATACACATATATATACAATACACATATATATACAATTATATGACATATATACAAATACAA
TTAGTCTCTATCCACTCTCTGGACTTTCTCGCTCACCTCTCTCCTCCCTCTCCCAATCTCTCTTGCCAGATATATAAATA
CATATGTATATCAATTATATATAGACAATTATCTGACAAATATACATATACAATTCGCCTCTCTTCACTCTCTTCCCTCT
CTCGCTCGCCTCTCTCCTCCCTCTCCCAATCTCGCTCGCCAGATATACAAATACATATGTGTACCAGTTACATATATACA
ATTATTCGACAGATATACATATACAATTCGACAAATGTACATATACAATTCGCCTCTCTCCACTCTCTGCCCTCTCTCGC
TCGCCTCTCTCCTCCCTCTCCCAATCTCGCTCGCCACTCTTCTCCCTATAACATGTAGCTACGAATCGTAATTACCAAAC
TATATCTATGGAGCGTAATTAAGCTATCTTTGAGTGACTATATGCGAAAGTTCCCCAAAAAAAATCTGGTGCAGCCCTAT
TAAATAAAGGGTTAGGCACCAAGCCATGTATAACTTCATCAGCTAACAGATGAAACAAGCCACTATCATTTGATTTTTCT
GCTGAACTTGCTGCCCAAAGGCAACTGAATATATGAACAGATACTAGTAAGAGGAAATCCTGTATAATAATTGACTGATG
TGTTATAGTATAGTAAACTATAAGAGACATTGTAACTTTTGGAGTTGAAAAAATTCTTCATGAGTACTCTTCTGGCTTCT
GTTGCATTTGAACAAAGTGAGTATCTTGTTGTAGTTTCCTTATTTGGTCTTGGAAAGATCTCATCACATGCGCTAACTTT
TGGGGTTAGAATTAGGCTCCAGACCACAATTGGGCTAACCAATAAGGCAATCCCATTATCTAATTGTCTGGAAATTATCT
ATTGCCAGACATATGCTGAACAGGTAAAATGAAAAGCACTAATCAGGTTTGCTTATTATGCTGACATTCCTCTAGGCAAA
TCACTCTTCATTTAGCATTAACTGATTAAGAAAAGCATGAATTTACAGCTTCTTACATTCAAGGACATCTAAACACATCA
GAAACCAAACCTGTAACAGTATCAGTTTTTGCTACAATTCCATAACAAAATGTGACTACAGTGATATTAGCTGAGAAATG
AACACATAAAGGCTAGGCCAGTTCTACTACTGATGAATCTACCTCTGTTCTTGAGGGAGAATAAAGATAAGGCTTGGGAG
GCATTTGCAGAGAGTCTAGTTTCCCTTCTAACATTTCCACAATCTTGCTCATAGATGGTCGATTTGAGGGATCAGTCTGT
ATACACATTCTTTCTCCTCTTCATTCATTATCCCAATTAGTTGAAGCTCTTCGTCCAGTTCAATTCGTTGATAGAGTCAA
TGTGGAAAGTAGATTTCACTAGTGCGATCAACTTCAACGTCAACATTTTTTCTTCCTCCAACCATCTCTAGGACCATCAT
TCCATAGCTATATACGTCAGACTTGTGAGAGACACCTCCCAAGTTTCTGCAAACAATTTCTGGAGCAATATAACCTATAG
TCCCTCGTGCACTAAACATTGACTCAATGCTCTCCTTTTTCATGCACAGTTTGGCTAGTCCAAAGTCAGAGATCTTTGGA
CAAAAATCTTCATCAAGCAGGATATTATGAGGCTTTATATCAAAATGCAAAATCCGAGTGGTACAACCACAATGCTAGTA
CTTCAATCCTCGAGCTATGCCTAGTGCAATTTTGTACAGTATTGGCCAACCCAATTGGCGAACACTGTTGGATCTTTCCT
CATATATAATTTTTTCAAGAGATCCATTTGGCATAATTTCATATACGAGAGCCCTTTAACATCCCTCAAAACAAAATCCC
ATAAGGCTCACGACGTTAACATGTGAGGTCTTGCTAATACTTGCTACCTCGTTAATGAATTTTTCACCACTGCCTTTTAG
TTTCTTCAGGACCTTCACTGCCACATGACTTCCATTATGCAGACATCCTTTGTATAGAGAACCATATCCACCTTGACCAA
GTTTATTTTTGAAGCCACTGGTGATTCTTTTGACTTCTAAATAGTTGCATCTCTTTGGAGCACATGACCCATAGTTCTTT
AAAAATGCTTCAATATTTTGGTGATCCTCAGCATTAGATTCCCAAAACCTGATGTATTTGTACCACAAAATCTTCTCTCT
AAAGCAGAAGAGTAAAACCAACAGTCCAACTGTAAACAAAACTGCACCTGTGGAAAGCAAAAGTGAAGTCATGCACCATC
AGAGAATATAAATCAAACATCGACAGGAGAAAGAATGTCCTCTCAACTCCACTGTCGGTTCGTTGTGTAATCCAAAGTAC
TTGTCTCTCCAATTTTTGAGATTTCAACCACAATGAAGAAGAAAATCTAAAGAAGAAAGAACCCTGCAGCTAATGAATAT
TAATTACCTGCTCCCAGAGCCAGTCCCCACTTGCTTCTAGTCGTTTTTGTATCTAAAAGAAGAGGAAAAACACTATGAAA
TATTATCAATATTTGATACGAAAACGAGAAAGGACTTTATGAAATATGCACTAGACCTTGAGCATGTGGATTATTTTCTT
GATGACTTTGAGCTTGTGGATTATTTTCTTGATGACTTTGAGCTTGTGGATTATTTGGATATGTACAGTGAAATTTGTTG
GTTATATCAGTCTGGCATTGACCTCTGCCATAGTGACATTGGTTACAGTCCTCAGACAGCTTCCATTCTACTGCAAAAGT
GGCTAGTAAAAAATTGAACAAACCACCATCATCTGATCTCGAGTGGACTGGCAATCTGATAAGTGAACAGTTGGCAGGAA
GATTGCCTGCTCGAACGTCTTCGTCTTCACCTTGGCGAAGATTGTAGTATATGCTGAAGTCCTTACAGACAACGTACATT
TATAACCAGCAAAATAATCGTTCCTCTTCTGGGTAATTTTTGAGATATTACTACTAGTGATGTTGCATTTGAAGAAGTTG
AGACTATTCATGATTTTGAAAGAAACAGAAGGAGAGTTTGATAGGGTGAAATTTTCGTTAAAGTTTGGCACTTGTGTTGC
ATCAACATGGTTTGAAACTTGGGGTCCCCGAACTCAACTATATAACTATACAACATGTCTAAAGCATAATACCAATCTCC
ACCAGAAAGTAGTTGGATTCTTGGAACTGGTTTAGCATCACAACCAGATAAGAACATTATTCCACAGTCAGGTTGTGTGG
TAAGAGAGAAAGGAAAGCTCAGGTCAGTAAGATTTCCACATGAAAAGGACTTTGGACAAGTTGAATCACTTCTTCCCTTT
GTCTGAACTAAGTAACTGATCAGAAGAAAGCATATAAAAGAAGTGAAAGTCATATTAAATCCTCCAACTGATCAAGCAAA
AGTCACTTCCTATCTCAAGAAGAGGAAAAAATATGAATTCAGTTGTTCACTGCACTTGCATTTAATAGCATAGTGAATGT
GGAAAAGTTGTTAAAACATATAATAAGGGCTGTGAGGAAATCTTCAAAGCACCTTATTGTCAACAGAAAGACTTGAAAGT
CATGTAGCAATAACTAGACTACATTTTCAAGCATAGTGAAAGAAAATGACTTGTTATGTATCCAGGATGCACTTCATTTT
AAGATATCCTCTCAGACCCAAAAGGGCTTTCAAAATATTCATTTGGCCCATGGGCCAGCCTCGGTCAGGTCTCAAGGGCC
GGTTGGCTTTCTTGGGCTGGGTTAAAAGGCCTCGGTCTTTTCAATGGACTCAAATAAAATTTAGTTCAGCCCTTACTCTT
AAATAAAGGGCTAGGCACCAAGCCATGATAGCATAACTTCAGCTAACAGATGAAACAAGCCACTACCATTTGATTTTTCT
GCTGAATTTGCTGCCAAAGGACAGCTACTAGGAAGAGGAAATCCTGGATAATAATTGACTGATATGTTATAGTATAGTAT
GAAACTATCACATGTTAGAGTGAGTCCCAAATTTGGTTGGGGAATGGACCTGTGGTCCCCTTATATGGACTTGGGCAATC
CTCCTTTCATGAGCTAGCTTTTGGGGTTGAGTTAGGCCATTTACCATATCTTTACATGGTATCAGAGTCAAGTCTTGGGT
GTGAAGGAGGTGTTAGAGTGGGTAAAAGTCCCACATTGGTTGAGAATTTTTTATCAAAAATCTGGCTACTTCGATTCTTC
AAGAATGTTTCAAGAACGGGTCCTTAAGGTTGACAAAAACATGCTGAAACCTTTTGTACTAAGAAACATCAATATCTTGT
TTTAATAAAGATGTAAATATAAAATTTGAGTTTTCTTTCTTAAGCCAAACAAGATCCAAAATTAGAATCTTACTTAGCTT
GCAACAGTCTAACGGTCTTACCGAGATCCAAACTGGTAAATAGCACAGATGAAGAGATCGGATATCCATTTTAACGGTCT
CACAGTGGTCAAGGGTATTAGTTCTAGTTTCCTTATTTGATCTTGGAAAGATCTAATCACATATGCTGAACAGGTAAAAT
GACAAAGCACTAATCAGGTTTGCTTATTATGCTGACATTCCTCTAGGCAAATCACTCTTCATTTAGCATTAACTGATTAA
GAAAAGCATGAATTTACAGCTTTTTACATTCAAGGACATCTAAACACATCAGAACACATAAAGGCTAGGCCAGTTCTACT
ACTGATGAATCTACCTCTGTTCTTGAGGGAGAATAAAGATAAGGCTTGGGAGGCATTTGCAAAGAGTCTAGTTTCCCTTC
TAACATTTCCACAATCTTGCTCATAGATGGTCGATTTGAGGGATCAGTCTGTATACACCATAAACTCACCATCACCATCT
TTCTTGCACATTCTTTCTCCTCTTCATTCATTATCCCAATTAGTTGAAGCTCTTCGTCTAGTTCAATTCGTTGATAGATC
CAATGTGGAAAGTAGATTTCACTAGTGCGATCAACTCCAACGTCAACATTTTTTCTTCCTCCAACCATCTCTAGGACCAT
CATTCCATAGCTATAGACGTCAGACTTGTGAGAGACACCTCCCAAGTTTCTACAAACAATTTCTGGAGCAATATAGCCGA
TAGTTCCTCGTGGACCTAACATTGACACGATACTCTCCTGTTTCATGCACAGTTTGGCAAGACCAAAGTCAGAGATCTTA
GGACAAAAATCTTCATCAAGCAGGATATTATGAGGCTTTATATCAAAATGCAAAATCCGAGTGGTACAACCACGATGCAA
GTACTCCAATCCTCGAGCAATGCCTAGTGCAATTTTGTACAGTATTGGCCAACCCAATTGACGAACACTGTCGGATCTTT
CCTCATAGATAAATTTTTCAAGAGATCCATTTGGCATGAACTCATATACGAGAGCTCTTTTGTGACCCTCAAAACAAAAT
CCCACAAGGCTCACGATGTTAACATGCGATGTTCTGCTAATACCTGCTACCTCATTAATGAAATCTTCACCACTGCCTTT
TAGTTTATTCAGGACCTTCACTGCCACTTGACTCCCGTTACACAAACTTCCTCTGTATACATTACCAAATCCTCCTTGGC
CTAGTTTGCTTCTGAAGTGACCGGTGATTCTTTTGATGTCTGTATAATTGTATCTGTTTGGAGCGTATGAACTATAGTTC
TTTAAGAATGCTTCAACTTTTTGGTTATCCTCAGCATTAGATTCCGAAAACCTGAGGCACTTGTACCGCATAATCTTTTC
TCTGAAGTAGAAAAGTAGAATCAACAGTCCAACAGTTAATAAACCTGTACCTGTTGAAAAAAATGAAGTCATGCACCATC
AGAGAATATAAATAGAACTAATTCTGAATGTCTTATGCACTATCAAGGAAGTAGTTTGCCTTTGGGACTATGCAAATAGT
AGATATGTACAACAAAATGCAGTCAGTTATCCGTACGTTGTGTAATCTTAAGTACTTGCCTCTCCAGTTTTTTGAGATTT
TACCACAATGAAGAAGAAAATCTAAAATGAAATGCATGGAAATTCTGAAATAAGAACAAACTGTGCAGTTATTGTATTCA
ACTACCTGCTCCCAGAATCAGTCCGAACTTTCTTCTAGTCGTTATTGCATCTAAAAAAAGAGGAAAAATACTATGAAATA
TTATCAATATTTGATACAAAAATGAGAAAGGACTTTATGAAATATGCACTAGACCTTGAGCATGTGGATTATTTTCTTGA
TGACCTTGAGCTTGTGGATTATTTGGATATGTACAATGAAATTTGTTGGCTATATCAGTCCGGCATTGACCTCCGCCATA
GTGACATCGGTAACAGCCCTCAGACAGTTTATATTCTACTAGAAAAGCAGGGCTTAACATATTGAACAAACCAACATCAT
CTGAAATGGAGCGGATTGGCAATCTGATAAGTGAACAGTTGGCAGGAAGATTGCCTGCTCGAACGTCTTCATCATCATCT
CCAGGAAGCTTGTAGTATATGCTAAAACCTTTACAGCCATTGTACATTTTATAACCAGCAAAATGATCATTCTTCTTCTG
GGTAATGTTTGGGGTGCTCTTACTAGTGCTGTTGCATTTGAAGAAGTTGACAAAATTCATTGGGACGATTTCAAAAGAAA
TAGAAGGAGAGTTTGGTAAGAAGAAATATTTGTTAAAAGCCTGGCACTTGTGTTGCATCAACTCGGCATGAAGCTTGGGG
TCCCCCAGCTCAACCGTATAATTAAACGGATATCCTAAAGCATAGTACCAATCTCCTTCAGGGAACAGTTGTAATCTTGG
AAATGGTTTAGCATCACAACCAGATAAGAACATTATTCCACAGTTGGGTTGTGTCGAAAGAGAGAAAGGAAAGCTCAGGT
CAGTAAGATTTCCACATGAAAAGGACTTTGGACAAGTTGAATCATTTCTGCCCTTTGTCTGAACTAAGTAACTGATCAGA
AGAAAACTTATAAAAGAAGTGAAAGTCATCAGATCCTCCCACTGTTCAAGAAGAGGAAAAAATATGAATTCAGTTGTTCA
CTGCACTTGCATTTAATAGCACAGTGGATGTGGAAAACTTATATTAAGGGTTGTGACTTCAAAGACTTGAAGTCATCTTG
CAATAACTAGACTACATTTTCAAGCCTAGTGAAAGAAAATGACTTGATATGTCTGGGATGACTTTATTTTAAGGTAACCT
ATTAACCTATACGAGTCCACCACACACCACAGGACTAGGTCCTTGTCACACTTTGAAGCAGTAAAAGCTAAAATACAGAA
CAAAATAACACGGATGTTTACATGGAAACCTCTTTGCTCATGGAAGGAAAAACCACGACCTGCTCTTCACTATCTTCAAG
CAACAAGTGAATACAGACTCCAATAGTCATACGAGGATCCCTACTACCTGTAACTTACAGAATGAGCCAAAGCAATAGCT
CTATTGCCCACTATATCAACTAACTCTAGTCTAAGTTGTTCGAACTCATCACTTTTGGTGCCGCACCCGTGTCGACACGA
TATGGGTGTGGGTGTGGGATCCGTGTCCAATTTGGTCAACCAATTTTGGGTACTTTGACCAAAATCGATGGGGAAAGTCC
GGACAGTTTTAATGATTTCTGTAATCAATACAAAAGCTAAGGTGAAATTGAAGAATATTGAATACCTTTTATATAGAAAT
TTCTATGTCACTCCTTTTCCTTTAATCTCATTCCAAGATTCTCCTCATAATATCTCATAATTTAGGTTTTATAACTCTAT
TTTTAGATATTTTATTTATTTTTAGGCGAATCTCCGCACCCGTATCCATACATGGATCCATATCCCCGAATCTTAAAAAT
TTGATCATGAAGGATCCAACCTCTAGATCTGCACCCGTATCGGACACCCGAGTCTGAGCAACTTAGACTCTAGTTAATAT
AGACTTCAATCACAAACTACACAGTTAACTCTAACTAATTTCATTGTTAGGTGGAATGACAAAGACAGTCTATTCCTTTA
TAGATTAGGAACGGATCTTACAAGTTGAAACACACAAGACACAAACTCTTGATCAACAACTAAAGACACACTTGATAACT
CTATAAGGTCTCTTGCAGTTCTTGAAAGCTTGTGTTCTTCTTGAGAGAGACAAAAGGCACTTTTTGCTTGATGTATTTTG
GTTGTAAGAACTGGTAGTTTCATGTCAACAAAGGTATATTATCCTCTGAACGAAACTACATAGTTTCCTCCCATTGACTG
AGAGCTCTGTCCTCTTTTCCCGTGCTCACCAACCGTACCAGTGTTGGCAGCTTTACAGCTGTTGCCCATTTGTCCAGGAA
CATACGCAACTCATGGGACCAGGTGCCATTATTTGTTAGGATCATCAAAACAACAAAGTTACATAACCCCTCAGTCTCAA
AATATTCATTTGGCCCATGGGACAGCCCAACCCAGCCTCGGTCAAGCTCAAAGGGCTGGCTTGATCCCATTTAATCACAA
TCCACCTCAACGATAAGCTAATCAGACTCAATGAAGTAAGGAAAAAAAGAGACAGCTAAAAGGTATGAAGAAAGTACTTG
AATATATGAACATCAACTGGATACAGTACCAAAAAAATAAGAAAGGAAAGTATGTCTCATAAAATAGGATAGAGGGAGTA
ACGCATTCAGTTGTTGAAGAAAAATACAGCTTTTGCTAAAAGTTAACAACAAAATAAGACTAGGCCAGTTCTACCTCTGT
TCTTGAGGGAGAATATAGGTAAGGCTTGGGAGGCATTTGCAAAGAGTCTAGTTTCCCTTCTAACATTTCCACAACCTTGC
TCATCGATGGTCGATTTGAGGGATCAGTCTGTATGCACCATAAACTCACCATCACCATCTTTCTTGCACATTCTTTCTCC
TCTTCATTCATTATCCCGATTAATTGAAGCTCTTCATCTAGTTCTATCCGTTGATAGAGCCAATGAGGAAAGTAGATTTC
ACTCGTGCGATCAACTCCTACATCAAAATTTTTTCTTCCTCCAACCATCTCTAGGACCATCATTCCGTAGCTATAGACAT
CAGACTTGTGAGAGACACCTCCCAAGTTTCTGCAAACGATTTCTGGAGCAATATAACCAATAGTCCCTCGTGGACCTAAC
ATTGACACAATACTTTCCTGTTTCCCACACAATTTGGCAAGACCAAAATCAGATATTTTAGGACAAAAATTGTTATCAAG
TAGGATATTATGAGGCTTTATATCAAAATGCAAAATCCGAGTGGTACAACCACGATGCAAGTACTCCAATCCTCGAGCAA
TGCCTAGTGTGATTTCGTATAATATTGGCCAACCCAATTGACGAACACTGTCGGATCTTTCCTCATAGATAAATTTTTCA
AGAGATCCATTTGGCATGAACTCATATACGAGAGCTCTTTTGTGACCCTCAAAGCAAAATCCCACAAGGCTCACGATGTT
AACATGCGATGTTCTGCTAATACTTGCCACCTCGTTAATGAAATCTTCAGCACTGCCTTTTAGTTCATTCAGGACCTTCA
CTGCCACTTGACTCCCGTTACGCAAACTTCCTCTGTATACATTACCAAATCCTCCTTGGCCTAGTTTGCTTCTGAAGCGA
CCGGTAATTCTTATGATGTCTGTATAATTGTATCTCTTTGGAGCATATGACCCATAGTTCTTCAGAAATGCTTCAATATT
CTGGTGATCCTCGGCATTAGATTCCCAAAACCTGAGGCACTTGTACCGCAAAATCTTTTCTCTGAAGAAGAAGAGTAGAA
TCAATAGTCCAACAGTAAATAAACCTGTACCCGTTGAAAAAAATGAAGTCATGCACCATCAGAGAATATAGATTAAACAT
TGCAAGGAGAAAGAATGTCCTCTCAACTCCACTATCCGTACATTGTGTAATCTAAAGTACTTGTCTCCCAATTTTTTTGA
GATTTTACCACAAGGAAGAAGAAAATCTAAATGATATGCATGGAAATTCTGAAATAAGAAAGAACCCTGCAGTTAATGGA
TACTTAGCTACCTGCTCCCAGAGTCAGTCCCCACTTGCTTCTAGTCGTTATTGCATCTAAAAAAAGAAGAAAAATACTAT
GAAATATTATCAATATTTGATACGAAAACGAGATAGGACTTTATGAAATATGAACTAGACCTTGAGCATGTGGATTATAT
GGATATGTACAGTGAAATTCGTTGGTTATATCAGTCTGGCATTGACCTCCGTCATAGTGACATTGGTAACAGTCCTCAGA
CAGTTTCCATTCTACTATAAAAGAGGCGCTTAACATATTGAACAAACCACCAGGATCTGATATCGAGCGGACTGGTAATC
TGATAAGTGAACAGGTGGCAGGAAGATTGCCTGCTCGAACTTCTTCATCATCATCTCCGAGAAGCTTGTAATATATGCTG
AAGCCTTTACAGCCATGGTACATTTTATAACCAGCAAAATGGTCATTCTTGTGGGTATTGTTTGGGGTGTTGCTACCAGT
GATGTTACATTTGAAGAAGTTGAGATTATTCAAGATTTTGAAAGAAATATAAGGAGAGTCTGGAAGGGAGAACTTTTTGT
TAAAAGCCCAGCACTTGTGTTGCCTCAACGTGGTTTGAAGCTTCGGATCCACGAGCCAAACTGTATAATTATATGGATTT
CCTAAAGCATAGTACCAGTCTCCTCCAGGAAGCAGTTGGATTCTTGGATACGGTTTAGCATCACAACCAGAGATGGGAAG
TATTCCACAGTCAGGTTGTGTGGAAAGAGAGAACGGAAAGCTCAGGTCAGTAAGATTTCCACATGAAAAGGACTTTAGAC
AAGTCGAATCATTTCTGCCCTCTGTCTGAACTAAGTAACTGATCAGAATAAAGCATATAAAAGAGGTGAAAGTCATATTA
AATCCTCCCACTGATCAAGCAAAAGTCTCCTCCTATATCAACAAGAGGAAAAATTATGAATTCAGTTGTTCACTGAACTT
GCATTTAATAGCATAGTGGATGTGGAAAAGTAGTAAAAACTTATATTAAGGGTTGTGACTTCAAAGACTTGAAGTCATCT
AGCAATAACTAGACTACATTTTCAAGCCTAGTGAAAGAAAATGACTTGATATGTCTGGGATGACTTCATTTTAAGGTAAC
TCCTCAGTCTCAAAATATTCATTTGACCCATGGGCCAGCACATCCCAGCCTCGGTCAAGCCTCAAAGGGCTGGCTTGATC
CCATTTAATCACAATCCACCACAACAATTAGCTAATTATATTCAAAGAAGTAAGGAAAAAATGAGACAAAACTAAAAGGG
ATGAAGGAAGTACTTGATTATTTGAACTTCAACTGGATACAGTAGAAAACAGATTACAAAGGAAAGTGTGTCTCATAAAA
TAGGACAGACGAACTAGTAATAAATTCAGCTGTCGAAGAAAAATACAGCTTTTGCTAAAAGTTAACAACAAAATAAGACT
AGGCCAGTTCTACTTCCGATGAACCTACCTCTGTTCTTGAGGAAGAATATAGGTAAGGCTTTGGAGGAATTTGCAGGTAG
TCTAGGTTCCCTTCTAACATTTCCACAACCTTGCTCATCGATGGTCGACTTGAGGGATCAGTCTGTATGCACCACAAACT
CGCCATCACCATCTTTCTTGCACATTCTTTCTCCTCTTCATTCATTATCCCAATTAATTGAAGCTCTTCATCTAGCTCAA
TTCGTCGATAGAGCCAATGTGGAAAGTAGATTTCACTCGTACGATCAACTCCAACATCAACATTTTTTCTTCCTCCTACC
ATCTCTAGGACCATCATTCCGTAGCTATAGACATCAGACTTGTGAGAGACACCTCCCAAGTTTCTGCAAACGATTTCTGG
AGCAATATAACCGATAGTCCCTCGTGCACCTAACATTGACACAATGCTCTCCTTTTTCATGCACAGTTTGGCTAGTCCAA
AGTCAGAGATCTTAGGACAAAAATCTTCATCAAGCAGGATATTATGAGGCTTTATATCAAAATGCAAAATCCGAGTGGTA
CAACCACGATGCAAGTACTCCAATCCTCGAGCAATGCCTAGTGCAATTTGGTATAGTATTGGCCAATCCAATTGGCGAAT
TCCGTCGGATCTTTCCTCATAGATAAACTTTTCAAGAGATCCATTTGGCATGAATTCATAAATTAGAGCTCTTTTGCGAC
CCTCAAAGCAAAATCCCACAAGGCTCACAATGTTAACATGTGATGTCCTGCTAATACTCGCCACCTCGTTAATGAATTCT
TCACCACTTCCTTTTAGCTCATTCAGGACCTTCACTGCCACATGTTTCCCATTCTGCAAATTTCCTCTGTATACATTACC
GAATCCTCCTTGGCCTAGTTTGTTTTTGAACCGAGTGGTCATCTCTTTGACCTCTGAATAGGTGTATCTCTTTGGAGCAT
ATGACCCATTGTTCTTCAGAAATGCTTCAATATTTCGGTGATTGTCAGTTTTAGATTCCCAAAAGATGAGGCACTTGTAC
CAGAAAGTCCTTTTCCTAAAGCAGAAGAGCAAAATCAAGATTCCTGCACAACAGCTCAAGAAAACTGCAACTATGGAAAA
AATTGAAGTCATAAACTAAGAAGTTTGTTATTAGGGCAATTCAACTAAGACAAGTGTTATTTACAAAAGAAAGATTTGGA
AAGAGCAAAAGGGATAAAAGTATTTAGCTTTTTATTATTATTATTATTATTGAAGAAATAAACCTATAAAGGCTAAAATC
TTGTGATGGACAACAACAAATTTGTAGGTATTTACCTGTGACAATCACTTTCGTCTTTCTATTTCCTGCATCTATAGTAA
ACAATGCAAATTTAAGTTAAACCAAGGGAAAAGAGAACCAAAGCCTTTAATGTGAACCGCGAAAATAGTTATTTACCTTG
GACAAAGGTATAAGAACAACGAAACTTGTTAGTAGTATTATCAGTTTGACACATGCCTCCTGTATAATAACACTGATTAC
ACTCATCAGACACAATCCATCCTAGCACAACTTCATCAGTTAACAGATGAAATAAGTCACTTCCATTTGTTTTTGCTTCT
GAATTTGATGTCAAAGGCAACTGAATAAATGAACAGCTACTAGGAATTTCAGATACTTGATAATAATGGATGGAGATGTT
ATAGTATAATATGAAACTATCACAGACANNNNNNNNNNNNNNNNNNNNNNNNNNNNNNNNNNNNNNNNNNNNNNNNNNNN
NNNNNNNNNNNNNNNNNNNNNNNNNNNNNNNNNNNNNNNNNNNNNNNNNNNNNNNNNNNNNNNNNNNNNNNNNNNNNNNN
NNNNNNNNNNNNNNNNNNNNNNNNNNNNNNNNNNNNNNNNNNNNNNNNNNNNNNNNNNNNNNNNNNNNNNNNNNNNNNNN
NNNNNNNNNNNNNNNNNNNNNNNNNNNNNNNNNNNNNNNNNNNNNNNNNNNNNNNNNNNNNNNNNNNNNNNNNNNNNNNN
NNNNNNNNNNNNNNNNNNNNNNNNNNNNNNNNNNNNNNNNNNNNNNNNNNNNNNNNNNNNNNNNNNNNNNNNNNNNNNNN
NNNNNNNNNNNNNNNNNNNNNNNNNNNNNNNNNNNNNNNNNNNNNNNNNNNNNNNNNNNNNNNNNNNNNNNNNNNNNNNN
NNNNNNNNNNNNNNNNNNNNNNNNNNNNNNNNNNNNNNNNNNNNNNNNNNNNNNNNNNNNNNNNNNNNNNNNNNNNNNNN
NNNNNNNNNNNNNNNNNNNNNNNNNNNNNNNNNNNNNNNTATTGTGAATTGATCAGAAGCTAAGAATTTTCCTCCTTTCT
TTTTTATTCAAACTGACTTATCCTTTCTCCTTTTGGTCTCAATTAGATGTATTAACGTCTTGTATCTATTCAGTTACGGA
AAGTTTATGTCCAAACAAAGACATGGTGTGCATCTATTGATTTGGTTTAAATATCGAGAGCATAAGAACTCCTCCCAATA
ATTGATCTTATATTATACTATTTGGAATACCTGTTGACACCCAATTTTGACTCTCCTTTCTTCTATTTCATTGTTTCGAG
CTTCTAAATTGTTATAAAGTAAGAAGCCCAAAATAATTTAAAAGAAGAAAGGAAAAAGGCTGAGAAATTTGGCCCAAAAG
CCTTAAATCATATCAAACATTCAACCCTTATTTTGTAAAAATTAGGCAAATGACATAGTATAAGAAAGAAATTACTTCCT
TTCCCTACTCTTTCATTAATTACCAAAAATCCCTTTTTTTAGTGTTTTTCGGATACATAATATAGCAGCGCGGATACTTT
AATTAATAACGGGCGGATACTTAAATTATTAAGTTGTTGTTATCAATTATTAAATTAATAGCAGTGTGGATACTTAATAC
TTAAATTATTAAATTAATAGCAGCGTGAATACTTTAATTAATAACGGGCTGATACATAATATAGCAGCACAGATACTTTA
ATTAATAACGGGCGGATGCATAATATAGCAGCACAAATACTTTAATTAATAACGGGCGGATACTTAAACTAATAAAGTAT
CCGGTTAAGTTAAATTGAGGGAAAATAAGGGATTTTTGTATTTTAGTAAAAGAGTGGGGAAATAATGAGAATAGGTAAAG
AGCGTGAAATGCAAACGCTCCCACGTGTATTAGTGAGCCACTCAATGGCTGCCAACTAATTAAATATTTTACACGTCCAT
TTTTTTTACAAGTCCATTTTAGAACTAAAAAAATCAAAATTAATTTTAATGGTTGTTGGGTCTGTTTTCATGGAGTTTGG
GGGGTCATTTGGTTGCTGTTTTGTGTCTGGTTCGAGCTGCGAGCTGCTGGTTGTTTGAGGTTGAAGCCGGCTCGCTGGTG
GTGGCGTGAGCGGAGAGAAGAAGAAGAAAATGAATGGAGGTTTTGGGTGGTTTCAAGTGGTGTTTGCTGGCCGGAAAAGG
GAGGTTTTTACTGTTGTGGGACTCGAAAATTACTCCTCACTCGCGCAGAATATACGTGCACATCACGCGTTTTGCCAAGT
TGGATTCGCGTGTTTATTTATTAAAAGGTTGGATAGTTAAAGTGTCTATTTGTGCACTATGAAAGTTGGAGGTCAAAGTT
AAAATTTGAAACCAAGTTTAGGGTCCAATATATGTATTATGCCATTTATTTATCGTTTAAAGTTGACCGTTTCACTAATT
TCCTTACTCTCTCTTTATTTGCATGAACACTTCGGAAGCTAAATGGAGTCTTCATGAAAGACTCTCACTACCGTATAGTC
TCATTCCATCGCTAGACTATGAAAATGTGCACCCACTCCTTCACGTTGCGTCCCTTGCCTCCTCAAAACTCATACAAGTG
AGACAATGAGGAAATACAAAAAAATACTCTACTATATTTTAGTGGTTTTGTGTTATATTTTATTGTTGTGTTTTGCTCGT
CTTATGTTTGATATTATTATGTGCAATCGCTTATTTAATTTATCTATAGATTACTACTTTAGAATATCTATGCCTTTAGA
TGAGGGTGATTGGGATGATTCCAAAAGAGTTTTTAAAGTTGATTAATTTTCCTTTATTTTATTTTATTTTATTTGAATAA
GTCTTTATTTTTTCTCTTAAAATCAATCGGCTTTCTCAAATACAAGGCAAATGCTTAAAAAAAAAAACTAGTAAAAGCAA
TCTGGGTTTCTTTCAATTTAATGTAAGAGTTGTTCAATTTTCTAACCTTAATAGTATGTTTGGAAATTAACAAGGACTCG
AGCATATTTCCGAATAAAAATGAAGTTTCTGATCCATTTTTTCCTTTAAATAAATCTTGATCTTTGTCTAAAATTATAGT
ATTTTTTTTTACTACTGATTTTACAAATTTAATTTTGTTAAATCTAAAAGGCATGCATAATTTAAATAGATTTGTTATAT
GAGTGCAAGTGTTGCTTTACCAATCTTACGTAGATAGTGCATAAGCATCACACTCCTCTTAATTTTAGCAATTGCAATTT
AGCTCATTTTTTATATACAGTGAAGTATTTTCAATGCTATATTTTCTAATCAAATGCTTTAATTTTAATTTACTTGTGTT
TGACCATTAATTTCAAATTAAAAATATTTTCTCACTTAACTACTTGACTTTTTTGAAATCTTTAGTGCTCAATTTTAACT
TTATATTTTTTAACCTAAGTTTGGTGGGTTAACTGTCTTTTACGGATCTTAAAGGATGCCTTACCCCTTCCTTTTAGGAT
AACTAAAACCCTTACCTAGAATCATTTTAAGTTAGTAGACCGTTAATTGAAGTCATTTTAGTATTACTTAGCTAAATATT
TAGGTGTCCTAATTCACCATAATTAATTAGGTGGCGACTTCTTAAGTTAGTTAATAATTTAGAAATGACCAAAATGTTGT
ACACCGTTTGGACCTCGAATTAAAATGGGGTATAACAATACCGACTGACACTAGTGTTGCATTTGAAGAATTCAAGGTAT
GAAGAAGGAAACAAAAGAAAAAAGACCGAGACATGGTGGAATTCTCTCATGCTAAAAGAAAAAGATAATAGCTCAAGAAA
ATGAAGAGTAGATGTTAACTTAATTGTTCAGTTGAATTCCTTTTTGTGATTATTACAAAAACAACAAACTCAGTGTAATC
CCACAAGTGGAGCCTACAAGGGTAGTGTCAAGTGGGTATGCAGACCTTGTCCCTACCTTCAGAAGGTAGAGAGGTTGTTT
TCTATAGACCCTCCGCTCAAACACGGATGAAAAAGATGACGTAGCAACAAGCAGGAACAACAACAAGAAAATACAATAGT
CAAGAATGAAGAATCAACTGATATAAAGAGTCATCAACATTGTTAATATTATTACAATCTGAACTACTCCTAGTACACGA
AGTTCTCCAGTCAGTCTTACACTGCAGGTTTCAAAATATGATATTTGAGGTCAAGGTTGTTAGTGGATTTTGAAATTTCT
CAGAGAGCTAATGTAGATACAGATTAGAAACTCTGTGAAATGATGACATACAGAGGCAACAATTGTGTACTCATTGACTA
AACTAGCTTCAGAATCAACTGACATTTCAGCACATTTTCCTTCACCATCTTCAAGTACAAAATAAGTAGTTCTAGTGCAA
ATTTAATCTTTTAGATTAATCTCATAACTACTATCACACTTCTTCATTTGATAGAACCTATTTACATTATTGGCTGACAT
ATAGTATGCTCTGATGCCAATGTTCAATAAATCACTTTTTAATTAACTAAGATATGAGGCAGATATCAGAAAGAATTACT
ATAACAAAATTGTAGACACACTTGGCAACGATGCACGAGTTAAGTGACTTTAACACCACTTGGTCGTTTTCCTTCCATGG
CATCCTTCTTATTACAACAGTCAGCACATAGAAATGGACCTTGCCAAGGCTTTGAGCTTGTCGAGAAAATTGAACCAGCA
TGTACTGATATGCCTTCACTTGCAGCAAGGTCGACCTGGCAAACAGCACAGATGAAGAGACCGGACATTGATGGACCATT
TGAATCCTCACTCCCCAATCTGCAATCCACATAATAACACAATGATCAAACTCTTCTTCTTGGAAATATTCATAGAAAAT
TGATAAAAAAAAGTCAAGAATACTGAGATCCAGGTAGAGGGAAACATGCGAACCACCTTGTATCTATGTAAGGAGACCAC
ATTTAGGCTAAATCTCAACGCTTATAAACGTAACAACATGGTTAAATAGTTATGGTATTTAACAATCAATCTTGTCTAAT
TTATTCAATTCAAAATCAACAGAAAACAAAAAGCTTCATGAAGTATTAAACTAAAGCAAGAAGGCTTCAAAGTTCAAGAG
AATTCTGACCTTTCAGCAAGAATTGCTGAGCCTTCTTCAAACAGTTCCTCTACAATGCCTACAGCTGACAGCTTTTTCGA
TAGTTTAGCAGCAGATTTATGCGACTTTCTTCTGAAGAAAAGAGATCGGAGCTTGTTATACTTCTTGGGCGGAGTTGCAG
GCTGTACAGTGTTATCAGGAGGTATTATGTCAACAACTATGCATGTTGTGTCATCCTTCAACCCTCGTGTCCTCAAAGCT
TCCTAGACAATCAATGACATAAATGAGTTAAAGATATCATCCTAAACACTTGTTATAGATGCAAAGATTCATGTGAGTTC
CACTACCTTCACAACTTGTCTAGCAGCAAGCTCAGCAGGCAAGCCACGACAAGACTTGGCAGCCATGTCCGATGATATGG
CATCCCAAACTCCATCAGATGCAATAATTAACCTTCCACCTACAGCTGATAGCTTCACAATGTTGAAAAGGTAAGAGCGT
GAGCCATTCATGAATTTACTTGTCTGTACACAAGACATCAGATATAGAACAGAAAAGAGTACACCGGGATTTGGTAGGAG
GGTAAATCTTAAGATGGTTTAAAAGAGAGTAAGAACAGAAAAGAAAAGCAAGGTATTACTTTCACTTGTTTGACAAATGG
TATTGGAACAATGAATTCCCCTACATCCATATCTCCGATTGATCTTGAAAGGCATAAACCTCCTGGCCAACAGCGAAGAG
GACCGATCTGCAGATGGAAAATGAAAGTTTTATTTCACACCCGTGATATGATATCGGAGATGCAAATTTACAACACACCT
CAGTACCACCAAAAATACTAAGTCTTCCTACTTCGCCTCCACTTGATGTGACACGCTCCCTTCTGCAATTAATTAAGAGA
TGATGAACATTTTCTTCTCAACACACCTGATGGAAAGATTTAGAAGATGGACACTTACTCCTCCACATTTTCTTCAAGCC
TATGATCTACAGTTAATTCTGAAACAGCACCACCCTGAGTATCCAAAATGCAGCGTGAATCTCCAACAGACGCAACTGTC
ACAGTCCATCTATCAACTATCACAAATGTAGCTGTAGTTCCAGATGTTTGTCCTGCAGTGACAAATGAAGTCATATAAAA
TTAGCACTATTGAAGCATAAAATGAAAATAACAACTAGAAAGTGAAATGCAGAAGCACAAATTTCATGCCTTTACTCTGG
AACTCCTTGTCAGTTTTCACAAACCCTGCAACTAGTGCACGAGGCAAAGCATGAAGCCACTCATCCCTTCCGAGTCCACA
AGGAATAGCACCCAAAACATGATTTAGTAAATGATCCCTTGAGAACACTGCTGCTGCTGTCCCATTATGTCCATCAAAGA
TCTGACGGAAAGAAGAATTGCAATGGAAAATTAATCAACTGAAGAATCTAGCTGCAAGGACCATCATATCAGCTGAACCT
CTAATAAAATTCGACCAGCACACAATTTTGGTCCCAAACGTAATATTGAACCATATCAATACTTAACAAGCTTGAATAAA
ATGGAAACACTATGGAACATACAAAACAAATACAATGACAAGACCATCAACCTTCAGTCACTAGTCCAACTTTAAAAAAC
AATTCTACTGAATAAATCCAAATGATGATTGTAAACGGCCTATAGCTAGAATGGGTGACATCAGACTGGATTAATAGGTG
TATGGAACCAATGTAAGAAAGACTGGAAATTTTACATGTAATCGATTGATTAAGACGACAAGTTTGTCTAGTAGAAAGAT
GGAGAAATGGATAAATGTATCAGGGTGCAATGAATCTGAAACTGAGTGAAATTGATACAAAAATTCACATATCGACCCCA
ACTAATGTGGTGAAAGATGGAGTTTGATGTAAAAAAAATGGAGAAATACATACCGCAAACACAGAGAAGGTGGATGAAGG
ATTGCCTTGAACTCTCTGGCAATCTGTCGTCATCAGATAATAATCCTCACCTTTCTTAGACTGAGCTGCACATCCATATC
TTACAGTTGGCTTCTCCATTTTTTCATTCCGCAATTCTCTGCTTATCAGTGCTGCTAATGGCACAAGATCATGATTCAAT
CTATGCCTCTCTTCTCTTGACCCCATTTTCGACCTACAAACTATTCCAAGTTAAATCTCCCTAATTCCACCACGACGTTG
AAAACTTATACCTTGTTATAGTCGTATCCGGAGAATATGAACCTCCCACGTTCTTCTTTTCTTTTAATCCTGAGATCACT
TCTATTTTTTCACATCTCAGCTCATCAGAAGAGCTCCACAATTGTCAAGAATAGAGCTCTTAATCAGTCTATTCGATCCA
ACAAACATTTACTCTCTGACAACCTCATTATTCCCAAATCTTCAAACTTGAACCCCAAATCCAATCATACACCATATAAA
CAACATGAAACTTCAAGAACTTCCAAACAATTTCATTCCTGAAGTTTNNNNNNNNNNNNNNNNNNNNNNNNNNNNNNNNN
NNNNNNNNNNNNNNNNNNNNNNNNNNNNNNNNNNNNNNNNNNNNNNNNNNNNNNNNNNNNNNNNNNNNNNNNNNNNNNNN
NNNNNNNNNNNNNNNNNNNNNNNNNNNNNNNNNNNNNNNNNNNNNNNNNNNNNNNNNNNNNNNNNNNNNNNNNNNNNNNN
NNNNNNNNNNNNNNNNNNNNNNNNNNNNNNNNNNNNNNNNNNNNNNNNNNNNNNNNNNNNNNNNNNNNNNNNNNNNNNNN
NNNNNNNNNNNNNNNNNNNNNNNNNNNNNNNNNNNNNNNNNNNNNNNNNNNNNNNNNNNNNNNNNNNNNNNNNNNNNNNN
NNNNNNNNNNNNNNNNNNNNNNNNNNNNNNNNNNNNNNNNNNNNNNNNNNNNNNNNNNNNNACTGTATCCCCAAATCCAA
TCACACACAACAAAAACACCAAAACAAACACATAAACAACATGAAACTTCAAGAACCCCTTAACATTTTCATTCCCAAAT
AAGCACTCTCCCAAAGCTCAAAACTTGATCCCCAAATCCCATCACACCAAAACTTCAAGAATCTCCAAACAATTTCATTC
CATTAAACTCCTGTTTTAAAATAGCCCAAATTCCACCACACACACACACACCAAAACACTTGGATATTACCTTGTAAAGA
CAATGCTTTTTAACGTACTATGTTTTCCCCCACAAACAAAACCAAAATGCAGATCTGATAGTGACTGCAGAGACAAAGAA
TTTCACTCCAAGCTAACAAATTTAATACAAAAAACTAAAAAAAGAAACAAAAAAACGCGGATTGCTGACAAGATATGAAC
TGTAATAAATCAACCATCAAATACCCATTACTTAAAAAAGTATTTTTTTTTCCTCAAAATAAACAAACATTCTTGAATAT
TATACACATAAATCTCACATGAATAAACAAATGCTATCAAATTAAACAAAGATATAATCTTTTAAGAGTAATTAACAAAT
AAATTACACAAAAATATAATCTTTTTTCAAAAAACACTGACCCTTTTTTTGTTGAAGAAAGACAATGGAAAGTGAAAGAG
CTGACACTCTGAGGTACTATGAACTTTTTTTTGCGTGTATTTTCTGTTCGTTTTACCGACTTCCTGGTACAGATATAAGC
TTTATTTATTTAATGCGACAAATTCAAGATTTAAACTTTATAATACGTGTATTTTTCAACTATTTTAGTAATGATAGATT
ATTTTTTAACAAAAAACGTAATAGAGGGTAAAACTAAATTCATTTTGAAGAATTCAACAACATATTTTGTCATTTGTCCT
TAGGAAAAGCAAGATTTTAAGACATATTTATNNNNNNNNNNNNNNNNNNNNNNNNNNNNNNNNNNNNNNNNNNNNNNNNN
NNNNNNNNNNNNNNNNNNNNNNNNNNNNNNNNNNNNNNNNNNNNNNNNNNNNNNNNNNNNNNNNNNNNNNNNNNNNNNNN
NNNNNNNNNNNNNNNNNNNNNNNNNNNNNNNNNNNNNNNNNNNNNNNNNNNNNNNNNNNNNNNNNNNNNNNNNNNNNNNN
NNNNNNNNNNNNNNNNNNNNNNNNNNNNNNNNNNNNNNNNNNNNNNNNNNNNNNNNNNNNNNNNNNNNNNNNNNNNNNNN
NNNNNNNNNNNNNNNNNNNNNNNNNNNNNNNNNNNNNNNNNNNNNNNNNNNNNNNNNNNNNNNNNNNNNNNNNNNNNNNN
NNNNNNNNNNNNNNNNNNNNNNNNNNNNNNNNNNNNNNNNNNNNNNNNNNNNNNNNNNNNNNNNNNNNNNNNNNNNNNNN
NNNNNNNNNNNNNNNNNNNNNNNNNNNNNNNNNNNNNNNNNNNNNNNNNNNNNNNNNNNNNNNNNNNNNNNNNNNNNNNN
NNNNNNNNNNNNNNNNNNNNNNNNNNNNNNNNNNNNNNNNNNNNNNNNNNNNNNNNNNNNNNNNNNNNNNNNNNNNNNNN
NNNNNNNNNNNNNNNNNNNNNNNNNNNNNNNNNNNNNNNNNNNNNNNNNNNNNNNNNNNNNNNNNNNNNNNNNNNNNNNN
NNNNNNNNNNNNNNNNNNNNNNNNNNNNNNNNNNNNNNNNNNNNNNNNNNNNNNNNNNNNNNNNNNNNNNNNNNNNNNNN
NNNNNNNNNNNNNNNNNNNNNNNNNNNNNNNNNNNNNNNNNNNNNNNNNNNNNNNNNNNNNNNNNNNNNNNNNNNNNNNN
NNNNNNNNNNNNNNNNNNNNNNNNNNNNNNNNNNNNNNNNNNNNNNNNNNNNNNNNNNNNNNNNNNNNNNNNNNNNNNNN
NNNNNNNNNNNNNNNNNNNNNNNNNNNNNNNNNNNNNNNNNNNNNNNNNNNNNNNNNNNNNNNNNNNNNNNNNNNNNNNN
NNNNNNNNNNNNNNNNNNNNNNNNNNNNNNNNNNNNNNNNNNNNNNNNNNNNNNNNNNNNNNNNNNNNNNNNNNNNNNNN
NNNNNNNNNNNNNNNNNNNNNNNNNNNNNNNNNNNNNNNNNNNNNNNNNNNNNNNNNNNNNNNNNNNNNNNNNNNNNNNN
NNNNNNNNNNNNNNNNNNNNNNNNNNNNNNNNNNNNNNNNNNNNNNNNNNNNNNNNNNNNNNNNNNNNNNNNNNNNNNNN
NNNNNNNNNNNNNNNNNNNNNNNNNNNNNNNNNNNNNNNNNNNNNNNNNNNNNNNNNNNNNNNNNNNNNNNNNNNNNNNN
NNNNNNNNNNNNNNNNNNNNNNNNNNNNNNNNNNNNNNNNNNNNNNNNNNNNNNNNNNNNNNNNNNNNNNNNNNNNNNNN
NNNNNNNNNNNNNNNNNNNNNNNNNNNNNNNNNNNNNNNNNNNNNNNNNNNNNNNNNNNNNNNNNNNNNNNNNNNNNNNN
NNNNNNNNNNNNNNNNNNNNNNNNNNNNNNNNNNNNNNNNNNNNNNNNNNNNNNNNNNNNNNNNNNNNNNNNNNNNNNNN
NNNNNNNNNNNNNNNNNNNNNNNNNNNNNNNNNNNNNNNNNNNNNNNNNNNNNNNNNNNNNNNNNNNNNNNNNNNNNNNN
NNNNNNNNNNNNNNNNNNNNNNNNNNNNNNNNNNNNNNNNNNNNNNNNNNNNNNNNNNNNNNNNNNNNNNNNNNNNNNNN
NNNNNNNNNNNNNNNNNNNNNNNNNNNNNNNNNNNNNNNNNNNNNNNNNNNNNNNNNNNNNNNNNNNNNNNNNNNNNNNN
NNNNNNNNNNNNNNNNNNNNNNNNNNNNNNNNNNNNNNNNNNNNNNNNNNNNNNNNNNNNNNNNNNNNNNNNNNNNNNNN
NNNNNNNNNNNNNNNNNNNNNNNNNNNNNNNNNNNNNNNNNNNNNNNNNNNNNNNNNNNNNNNNNNNNNNNNNNNNNNNN
NNNNNNNNNNNNNNNNNNNNNNNNNNNNNNNNNNNNNNNNNNNNNNNNNNNNNNNNNNNNNNNNNNNNNNNNNNNNNNNN
NNNNNNNNNNNNNNNNNNNNNNNNNNNNNNNNNNNNNNNNNNNNNNNNNNNNNNNNNNNNNNNNNNNNNNNNNNNNNNNN
NNNNNNNNNNNNNNNNNNNNNNNNNNNNNNNNNNNNNNNNNNNNNNNNNNNNNNNNNNNNNNNNNNNNNNNNNNNNNNNN
NNNNNNNNNNNNNNNNNNNNNNNNNNNNNNNNNNNNNNNNNNNNNNNNNNNNNNNNNNNNNNNNNNNNNNNNNNNNNNNN
NNNNNNNNNNNNNNNNNNNNNNNNNNNNNNNNNNNNNNNNNNNNNNNNNNNNNNNNNNNNNNNNNNNNNNNNNNNNNNNN
NNNNNNNNNNNNNNNNNNNNNNNNNNNNNNNNNNNNNNNNNNNNNNNNNNNNNNNNNNNNNNNNNNNNNNNNNNNNNNNN
NNNNNNNNNNNNNNNNNNNNNNNNNNNNNNNNNNNNNNNNNNNNNNNNNNNNNNNNNNNNNNNNNNNNNNNNNNNNNNNN
NNNNNNNNNNNNNNNNNNNNNNNNNNNNNNNNNNNNNNNNNNNNNNNNNNNNNNNNNNNNNNNNNNNNNNNNNNNNNNNN
NNNNNNNNNNNNNNNNNNNNNNNNNNNNNNNNNNNNNNNNNNNNNNNNNNNNNNNNNNNNNNNNNNNNNNNNNNNNNNNN
NNNNNNNNNNNNNNNNNNNNNNNNNNNNNNNNNNNNNNNNNNNNNNNNNNNNNNNNNNNNNNNNNNNNNNNNNNNNNNNN
NNNNNNNNNNNNNNNNNNNNNNNNNNNNNNNNNNNNNNNNNNNNNNNNNNNNNNNNNNNNNNNNNNNNNNNNNNNNNNNN
NNNNNNNNNNNNNNNNNNNNNNNNNNNNNNNNNNNNNNNNNNNNNNNNNNNNNNNNNNNNNNNNNNNNNNNNNNNNNNNN
NNNNNNNNNNNNNNNNNNNNNNNNNNNNNNNNNNNNNNNNNNNNNNNNNNNNNNNNNNNNNNNNNNNNNNNNNNNNNNNN
NNNNNNNNNNNNNNNNNNNNNNNNNNNNNNNNNNNNNNNNNNNNNNNNNNNNNNNNNNNNNNNNNNNNNNNNNNNNNNNN
NNNNNNNNNNNNNNNNNNNNNNNNNNNNNNNNNNNNNNNNNNNNNNNNNNNNNNNNNNNNNNNNNNNNNNNNNNNNNNNN
NNNNNNNNNNNNNNNNNNNNNNNNNNNNNNNNNNNNNNNNNNNNNNNNNNNNNNNNNNNNNNNNNNNNNNNNNNNNNNNN
NNNNNNNNNNNNNNNNNNNNNNNNNNNNNNNNNNNNNNNNNNNNNNNNNNNNNNNNNNNNNNNNNNNNNNNNNNNNNNNN
NNNNNNNNNNNNNNNNNNNNNNNNNNNNNNNNNNNNNNNNNNNNNNNNNNNNNNNNNNNNNNNNNNNNNNNNNNNNNNNN
NNNNNNNNNNNNNNNNNNNNNNNNNNNNNNNNNNNNNNNNNNNNNNNNNNNNNNNNNNNNNNNNNNNNNNNNNNNNNNNN
NNNNNNNNNNNNNNNNNNNNNNNNNNNNNNNNNNNNNNNNNNNNNNNNNNNNNNNNNNNNNNNNNNNNNNNNNNNNNNNN
NNNNNNNNNNNNNNNNNNNNNNNNNNNNNNNNNNNNNNNNNNNNNNNNNNNNNNNNNNNNNNNNNNNNNNNNNNNNNNNN
NNNNNNNNNNNNNNNNNNNNNNNNNNNNNNNNNNNNNNNNNNNNNNNNNNNNNNNNNNNNNNNNNNNNNNNNNNNNNNNN
NNNNNNNNNNNNNNNNNNNNNNNNNNNNNNNNNNNNNNNNNNNNNNNNNNNNNNNNNNNNNNNNNNNNNNNNNNNNNNNN
NNNNNNNNNNNNNNNNNNNNNNNNNNNNNNNNNNNNNNNNNNNNNNNNNNNNNNNNNNNNNNNNNNNNNNNNNNNNNNNN
NNNNNNNNNNNNNNNNNNNNNNNNNNNNNNNNNNNNNNNNNNNNNNNNNNNNNNNNNNNNNNNNNNNNNNNNNNNNNNNN
NNNNNNNNNNNNNNNNNNNNNNNNNNNNNNNNNNNNNNNNNNNNNNNNNNNNNNNNNNNNNNNNNNNNNNNNNNNNNNNN
NNNNNNNNNNNNNNNNNNNNNNNNNNNNNNNNNNNNNNNNNNNNNNNNNNNNNNNNNNNNNNNNNNNNNNNNNNNNNNNN
NNNNNNNNNNNNNNNNNNNNNNNNNNNNNNNNNNNNNNNNNNNNNNNNNNNNNNNNNNNNNNNNNNNNNNNNNNNNNNNN
NNNNNNNNNNNNNNNNNNNNNNNNNNNNNNNNNNNNNNNNNNNNNNNNNNNNNNNNNNNNNNNNNNNNNNNNNNNNNNNN
NNNNNNNNNNNNNNNNNNNNNNNNNNNNNNNNNNNNNNNNNNNNNNNNNNNNNNNNNNNNNNNNNNNNNNNNNNNNNNNN
NNNNNNNNNNNNNNNNNNNNNNNNNNNNNNNNNNNNNNNNNNNNNNNNNNNNNNNNNNNNNNNNNNNNNNNNNNNNNNNN
NNNNNNNNNNNNNNNNNNNNNNNNNNNNNNNNNNNNNNNNNNNNNNNNNNNNNNNNNNNNNNNNNNNNNNNNNNNNNNNN
NNNNNNNNNNNNNNNNNNNNNNNNNNNNNNNNNNNNNNNNNNNNNNNNNNNNNNNNNNNNNNNNNNNNNNNNNNNNNNNN
NNNNNNNNNNNNNNNNNNNNNNNNNNNNNNNNNNNNNNNNNNNNNNNNNNNNNNNNNNNNNNNNNNNNNNNNNNNNNNNN
NNNNNNNNNNNNNNNNNNNNNNNNNNNNNNNNNNNNNNNNNNNNNNNNNNNNNNNNNNNNNNNNNNNNNNNNNNNNNNNN
NNNNNNNNNNNNNNNNNNNNNNNNNNNNNNNNNNNNNNNNNNNNNNNNNNNNNNNNNNNNNNNNNNNNNNNNNNNNNNNN
NNNNNNNNNNNTGAAACCTATTATTTGCTACACATTATAGGAATTATAAGTTATCATTGAATAATAATACATGCAAATAC
TTTTTAAAGAATACTCAATATATTTTCTTCAAGTGGAAGGACTTTGCCTAAAACTTGAATTAAAATAAGTTCATGTAGTT
TGTTTTTTCTCCAATGATTTTAGAGCTATTGCCCTTTTATATGCTTGGAAAAGAAGCAAATCACATAGGAAATTTTAATA
CAAGATTAAATGGGAAAACTATGAATGAAATAAAAAATTATCATGTTAAGGGGCATTTCCCGCTTTAATGGATCTGATGT
AAATTCAAATTAATTAGGCTTATAGTGAATTCCAGACATCAAAATAATAAATGCAAAAAACAAAACTAGGTGTTTTGCCT
AATTAGAAATCTCACGTTCAAGCTATGAGAATAGAATTATTTTTGATATAGAGCGCTTTACAGTTTACTTTCCATTTTGA
AAGATACTCATGTTCAAATATTACAAATAACTTTTCCTAAAATTTGTTAAGTACTTTGAAATTGAACAAGAATTCTAAGA
TGTCAAGTCACAAAAATAAGTTGATGTAACAAGCATTTACTTTTCAATGCATTAATGAAAGAGGGAAAAAAACAGGTGAG
TGGATTTTAATTAGTTGGAAAAAATATAATAAGATTTTTTTTTTCTATTGAAAGTGACTTGAGATGACTTTGGCCTAGAC
AATTGATGTTGTTACTCAACTTGGTGATTTGTGTGATTTCAAGTGCTTTAGTACATAGAAACATTTATATAACAAAATTG
ACATCTACCTAGTTTCTATACCCTTAAATTTTAGTCCATTATTTAGCAATGTATGATGTTTGTACGATGCATTATCGCGA
AAACGATCTTCAATAATTATTTACATCTTAAATAGAACAAAACGATCTTCCAAATTGAAGACTTCATGTGCTGATTTTTC
GTGTTATATTTTACCGATCTTCTGGATATGAAAGGAAGGAACTGAGAAAGGTACCATTATCACTGCATTTGTTGCAACAT
ATTCGTAAAGCACTAATAAGCTCTGGCGATAATGTCTTCTATGGTAATATCACTAAGAAATATATAGTAGTATGAACCTT
TTTGTTGAGAATATAATTAAATAATAAAAGTATGCTTTTTCTAACAGCTTAAACTTTTAGATGAGATAGTCACACGCTTC
AATATGATATCAGAGATGATCACACAGTTCAACATTTAGGGAGGAAATTAATTTTTCTTACATCTATAAAAAAAAAAAAT
CTAATTTTCATAACTATTAACACTATGACATATATTTTCCACTTCTGCCTTTTGTTAATTCCAATAACTCTTTAACAGGC
TGTTAAAGATGTACATTTGGGCCCTACATGTCTGGGCCTGTTTGTTCCACAGTCCATTATCTAAATAAATGATCCAGTCC
ACTTGCAATGATATATTATAAAGTTGTTATGTAACCATTGAGCATTGAAATTCATTAGTCTGACTAATTTGAATTCGTAA
CGTAAAACTCGAGGCAAGCTCATTTATCCAAAAAAAAAAAAAAACTCATCAGTACATTTATATTAAACTCCTGGTGATTG
CCATGATTTGTGACATACTCATTCACTCCGGAATAACTTTAAATATGTTACGTTTGAAGTTGCACATGACTTGTAAGGCC
TAATTTTAAATATGTATCTAAAGTTATTTCAAAGTGGTTGTGCAAGTCGCAAAGTTAAGCTGTAATGTTATATGCTCAAA
TGATTTTAAGCAATGTTTTTTTGCAATGTGATTTTTATGAAGCGGTATCATCATTTGAACTTTATGAATTCTGAATTTTA
GGACAATGAAGCGGAATCAAGAATTTCAGCAAGCAATGCATTGGTGTTTCCTCTCCCTCAGCACCATGTTGGCTTTCTTG
CAATTGCTTCTCTTTAATACAAGCAAATTTTCATTCGATTCTAAATTAATATGTTGTGATTTTGACGTTGTCACTGACAG
TCTAGTCTAGCATACGGAGGGGCCTATGGTTGGCAGAAAGTAATCACACCCAAGTCAAGTTGGACTAAAATTATTGAGTT
TAGCCAAACTTATAGGTAAGGTAGCTTTCTAGCTCCGCACCTCCACCCCTAGTTGTGGGATGGTATCAGCTTTTTGAGTG
ACCATTTAAGAGATTAACTCGGGAAGTCTAGAAAATATGAATACCAAGTGAAGTCATCTTGATATTAGACAAGTACCTAT
TTTGTGTAGCCCATAAGTATGTGAAAAGGGAGAAAAAAAAAAACACCACCCTCCTCCCTTAGTGATATCTTCTACATTTT
CTTTATCCTGTGTGAATATGGACTATGTCTCAAAAGCATACATTTTTATTACAATTTCAAGCTTAGTCAAAGAGTTTATT
GGTCAATAATTGCAACTTCTTCGTTAAAAACTTGACCCCGGTAAAGTTATCTGGTACTTGTTGCGAATGGAAGGTATAGT
TATCCCGTGAAATTAATCAAGGTGCACGCAAGTTATGGGCGCTATGTTTGTCAAAAAAAAAAAAAGCTTGACCCAGTCAA
GTTTAATCTTGAAAATTCAACTTTCTAATAAATGAGGTAGATACATATTGTAGAGAATATGTAGACCAAATGAAGTCAAC
CTTTTGCTATCAAGAAGATAAAAAAAGGAAAAAAATCCCTCTTCTCTAGAGTACATTTCTCATTATCTACTTGTCTAGTT
GTGTATTTTCAGCTGTTTCAAGACTAAAAATGAAAAAACCCCTTTTCTCTTTTTAGTATAATTTTCATTATCTACTTGTT
TAGTTTGTATATTTTCAGCTGTTTTCAAGATTACAAATGAAACAAGAAAAAAGGTATTTCTTGATAGTATCATTAAACCT
TTGTGTTTTATGCTTCATTTTGCAAATAGATAAATGTTGTGCTGTTGATCCACAGTTTGTAGTATGTAATAAATCAGTAA
ATTGTAGATATGGTCCAAGAATAAGCTTTCCATTTTATATTGAAGATGTTCAAGAATCTTATTGTGGGTACCCTGGATTT
GGGCTAAATTGTAGTGAACAAGGGTTTCCTGCTGTACATATAGCTGGAAATGAGTATGTAGTTGAAGATATTAGATATCA
AGATCATACTTTTCAGCTTAAAAATTCAATCTTTAACAGTAGTGTAAGGAATGGATGTGTTTCTGATATCAAGAATATGT
CACTCGATAATCGCCCTTTTCAGTTTGTTAAGAAATCGAAAATTTACTTCTTGTCGAAGTGTAATGGTTCGATATCTGGG
AATCTTTCGAAGCACATGATTGTTTTTGGTTGTGGTGGGGAAAATGGGAATGATTGGGGTTATGCAATGTTTGCTGAGGA
TGAGAGCTTTGAGTCTGCATTACAAGTGTGTGAAAAACATGTGATGGCACCAGTAGAAATGCTTGGAGATGAGGGAAGTA
ATCGAGATGTTGACTATCTAGTGCTTTTGAGAAGGGGGTTTAGATTGAAATGGAGTGCTGCTAATTGCAGTGAATGTGTA
GCAAGTAGAGGGCATTGCGGATTTGATGCTATCAATTATCAATTCGAATGTTTCTGCACTGACAGGCCTCATGCATTGAA
TTGCAAACCTTCCAGTAAGCCCCTATCACCTTATCTACCAGTTAATTTTCCAGTATAATTATTCAGCACCTTATGATATG
CTAGGTACCGTGCTTTACGGTTTCTTCGTGTGATAGCTTGATGATTTAGTCAAGATACAGCTGAATTAATCGAATGGATA
TTGCTATGGATGATTAATAATGTGTTTACAACAGAGTGTAGCCAAGGAAATATCCTTATAGCTTCTAAGGATAAGTCAAA
TTTCCATAGCACCTTATCCTATGATTGTGCTCCGTGCTTTAGGTTCTTTTCATGTGATTACAAGCACCCAAAAAATATAA
CTTGATGATTTAGGCGACATGATACAGCTGATTTAATCCTTATTAGTAGTATTATTTAGTAGTCGCGTAGTTTCTTATTC
TTTAATGTGTATTACTATCTGTTGCTTCATTGCCTTATATCTTGTTATTTGTTGTCATATTTTTCTTGGAATCCTGCTAT
GAAAACGTTTCTTTGAGCTAAGGGTCTATTTGAAACAACCTCTTACCTCAGAAAAGTAGGTTAAGGTCTGCGTACATCCC
ACCCTTTCTAGATCCACTTGTGGGATTACACTGGGTATGTTGTTGATACAATTGAATTGATCGTATGGATGATTAATAAT
GTGTTTACGACAAAATTTGTATATTGCTTAAAGAGAATCTAAGATCTTTGTTTAGGAGATTATTTTATATAAAAAGACGT
GTGGAATAACAAAATTTGTCTTTTGTATTTTTGATATGAGATTTCAGATATAAAATTTTGGAAATGAAAGAATTTCTAAA
AGGAAACATTTTCTCTTTTAATGGATCCGTCTATAGGTGACACAAATTTAAATTAATCAAATATATCATATAGATAACAA
ATCATCTCGTACTAATAATTAACATATACTTCCAATGACAAGCGGATGAATTTCATTCTTGGAAGAAAATGTAAAATAAT
TACCATTCAACTTTTTATTATAGTTTAAAATTACCTTCGAGTTGGAGCTTTCCAAGAAGTCAAATAGAAAAAAAACATTT
TTTTTCTTTCACAACGTGTAAGTAATGCTAGATAAAAAATTCAAAAGTTTAATAGACAAGGATATTATTCATTTTTGAAT
GATACTAGAGTTAACAACTTTGATGGTCACTCAACTATCAACTCTTTTCACAAAAAGTCACTCAACTTTCATTCTCAACT
CAAAAGTCACTCAACTATGCCTTCTTTACACAGAAAATCACTCAACATATTTAATTATTTTTTTCACTAAAATTTTCTGA
CACAGACATTTTTTTTTAACCAAAATTTTAAGAACCAAATATATATCAATTTAAACCATTTAATGATCTGACCCATTTAA
TTCGACCCACTAAATCATTAAAAAGTCGTCATTCTCTCTTAATGGTTGTGTTTCTGATATCAAGAACGTGTCACTCGATC
ATCGCCCTTTTAAGTTTGTTGAGGTATCAAGAATTTACTTGCTGTCAAAGTGTAATGGATCGATATCTGAGAATCTTTCG
AAGCACATGATTGGTTTTGGTTGTGGTGGAGAAAATGGGAATGATTGGGGTCTTGCAATGTTTGCTGAGGATGAGAGCTT
TGAGTCTGCATTACAAGTGTGTGAAAAACATGTAATGGCACCAGTAGAAATAATGCTTGGAGATGAGGGAAGTAATCGAG
ATGTTGACTATCTGGTGCTTTTGAGAAGGGGGTTTAGATTGAAATGGACTGCTAGTAATTGCAGTGAATGTGCAGAAAGT
GGAGGACATTGCGGATTTGATGTTATCGATTATAAATTCGAATGTTTCTGCACTGACAGGCCTCATGCTTGGAGTTGCCC
ACCTACCAGTAAGCCCCTATCTAGTAGTTAATTTTCCAGTATAATTATGCAGAACCTTATCTTATGATTAGGCACCGTGC
TTTAGGTTCTTTTCTTGTGATTACCAAGCGCACAAAAAAGTATCGTTTGATGATCTAGACATCAAGATACTGCTGCATTA
AGCATTTGGATTATTGTTAACCACAAAATTTTGCGCAGCCAACTTTTAAAAAAAAAGATAAATATAAAAATTGGTGGTAG
GGGAAGGGGAAATGGTGGAAGGGATTACAAGATAGGGAATCGAACACCAACAAGGTGAAACTTTATGTATCCAACCAATT
GAGGTACGGAGATTTCCCTGTGCTGCCAAGTTAATATTCTCGTAGCAGCTAATTACTTCTCTGATGAATGGTGTCTTGTT
CTGATTAATTACCATGCATTTCAGGGTTTGAACTCTTGTCCTGTTAACCCTGTGGTTATGCCAGCAGTATTTTCTGTATC
TTACTTGTTGAAATTTAGAGTTAGACTACTGACTGCAGCCGCCTTTTCTGCTATGTTCTCTATGTTTCATCGGCTTATCT
TTAACTTAGTTCAATTAGAGAGTAAATCTTGTCCAAAAGAGTTTCGTTGTGGAAGAGTGGAACCACAAGTTATCTTTTCC
CACCTCATGTTCTATTTTGAGTCTACAACAATATTACTTTGTACTTTCAAATACACAAATAAAGTATGCTGATTGATCGT
TATTTTCAAAGTTATAAGAACTACTCGAGTTGTCATGCCTTTAGCTTTTAGTGTCATAAACAAAGAATTAATCAAAGCCA
TAGTATTCAAGCTAGTGATCTTCCTGCAAATTCATCCTTCACCTTCAGAACCAAATTCTACTGATTTGTTTGATCTGTTG
ACTCCTAGTTTCACATTAGATTGGAATTGTCGTTAATTATTCCAACTATCTTCATAGAGAAGGGCGATGCGAAAGTGACA
TCGAAAACAACTTCTTTTGCTGCAGAGGTATTGGATATAAGAAACCTGTCAGTTGCTTGTGTATGTCTGGTTTCATTTTT
GGAAAGGATTTAGATGTGTGTTGGTTGGTTCATTCCAAGATGTTTAATATGTCAACGTGAACGGAAGTGAGTTGCTTTCA
CTCTTATTGTGACTTATTAATCTTTCATTTCTGTGTATTTGCAGAAGCAAAAAGAAATTTGGGACTGATACTAGGCACAG
GTACATGTCTGTTATCTGTAATTAGACTTGCACAAAATCTCCTATTGCCTTGCAAATGTTGTAATTGTTGTGTTGCCTCA
AAACCAGGCTCTTTCCGGTGCATGACTTTCCTTTTTCCCCCACATTTGCAGTTTTCTCTTGCATCGGAGTCGTGATTTTG
CTCTTCTGCTTGAGAAAAAAGATTTTCTGGGACAAAAATCTCAGGTTTTGGGAATCTATAGCTGAGGATCACCGAAATAT
TGAAGCATTTCTGAAGAACTCTGGGTCATATGCTCCAAAAAGATACAGCTATACAGACATCAAGCGAATCACCAATCACT
TCAAAAACAAACTAGGCCAAGGAGGATTTGGTAATGTATACAGAGGAAATTTGCGTAACGGGAGTCAAGTGGCAGTGAAG
GTCCTGAATGAACTAAAAGGCAATGGTGAAGATTTCATTAATGAGGTTGCAAGTATTAGCAGGACATCACATGTTAACAT
CGTGAGCCTTGTGGGATTTTGTTTTGAGGGTCACAAAAGAGCTCTTTTATATGAGTTCATGCCAAATGGGTCTCTTGAAA
AGTTTATCTATGAGGAAAGATCCGACAGTGTTCGCCAATTAGGCTGGCCAATATTGTATGAAATTGCATTAGGCATTGCT
CGAGGATTGGAGTACTTGCACCGTGGTTGTAACACTCGGATTTTGCATTTTGATATAAAGCCTCATAATATCCTACTTGA
TGAGGATTTTTGTCCAAAGATCTCCGACTTTGGTCTTGCCAAACTATGCATAAAAAAGGAGAGTATCGTGTCAATGTTAG
GTCCACGAGGTACTATAGGCTATATTGCTCCAGAAGTTGTTTGCAGAAACTTGGGAGGTGTCTCTCACAAGTCTGACGTT
TATAGCTATGGAATGATGGTCCTAGAGATGGTTGGAGGAAGAAAGAATGTTGATGTTGGAGTTGATCGTACAAGTGAAAT
CTACTTTCCACATTGGCTCTATTGACGAATTGAACTAGACGAAGAGCTTCAACTAATCGGGATAATGAATGAAGAGGAGA
ACGAATGTGCAAGAAAGATGGTGATAGCAAGTTTGTGGTGCATACAGACTGATCCTGCAAATCGACCATCGATGAGCAAG
GTTGTGGAAATGTTAGAAGGGAAACTAGACTCTTTGCAAATGCCTCCCAAGCCTTACCTATATTCTCCCTCAAGATCAGA
GGTAGATTCATCAATAATAGAACTGACAACAACAACAACAATTAGGAAAAAAATACCCAGTATAGTCCCACAAGTGTGGC
GTGAGAAGGGTAAAGTGTACGCAGACCTCATCTCTACTTTTGTACTTTTGTGGGGTAGTGAGTTTTTTTCGATAGACTCT
GTATGCCATGGAACGAAAACGATTAATTCGTCCATCATTCCCAAGAATGTCAACAATTTTGTTACAATTCTTTCTGATTT
CTTCTTCATCTCTTAGTTGAGTGTTTTATTCAGCATTGACATCAGAGCTTACTATATTGGTTCTGTCAAATGAAAAGTGT
TCTCAGATACCTATTTTGAGATTCTATGAGACATTAAATGTGCACAAGAACTACTAATTTTGTATATAAAGACTATGAAG
CAAAATGTTCTTGGAATCTCAGTGTATAGTGAAGAAAATTTAGTCTCAAGTTCAATTTTTGTTTCTCTAGCATTTTATGT
CTAAAAATGCTAGAATAGAATTGTATATAGTGTCCTACTTAGAAAACGATTGTGACCAAACGGAGAAAAAAGAGAAAAGG
ATGCATAAGTAGAGGGAGAAAATTCCTTTAGATGTTGACAGAATTCTTCGGAAATATCTAAATACAATTCTGAGACTTTT
CCACTTCCAAGAATGTTAGAATAGACTTCTTTATATGTGTGTTTTTGACCATTAACTCTTTTCACCTTTTCGCGAGTTTC
ATATCTCAACTATCCATTGTTTGCTTTTACCTACCTAAACTATCACTCCCTCTGTATTAAAACATACCTTCAATGTTGAA
TTGGCCAACACACGCCTGTTGTCAAGTATGAATAATATTTGGCAAACTCAACATCGTGGTTTGTTTTTATACAAAGAGAG
TGATATATAGTTTAGGTAGGTAAAAGGCATAATGGAAAGTTGATATATGAAACTCACAAAAAAGTCGACTAAGTCTAGAT
ATTGATGCAAGACTTCCAAGTGTTTACACCAAGATGTAGTTTCTTTGAGTTTTCCTTCACAGCACCTAATATACTTTTCT
CACAAATTTTCCAAATCAACTATGCTTTAAAATGTAAGTGTAATGAAAAATGAGTTCATAATCTAGTCTTCCTCTTCTTG
AGATATTTAATATGGCTATCACTTCATTTGTAAGCTTTCTTCTATCTCTTCTTCTTATCTTAGTTCAGGCAAAGGGCAGA
AATGTTTCAACTTGTCCAAAGTCATTTTCATGTGGAGATTTTACAGACCTGAGCTTTCCTTTCTCTCTTTCCACACAACC
TGATTGTGGAATGATGTCCATGTCTGGTTGTGATGCTAAACCATATCCAAGAATCCAACTAGTTCCTGGAGGAGAATGGT
ACTATGCTTTAGACATGCATAATTCATCAGTTTGGCTTAGGGACCCGAAGCTTCAAACAACGTTGATGCAACACAATTGC
CAGGCTTTTAACAAAAATTTCTCCCTTCCAAACTCTCATTTTATGTCTTTCCATATGGTTAATATTCATAGCTTCTTCAA
ATGCATCAGTACCAGTTATAATGCCCGTAACATTACACACAAGAAGAACAATCATTTTGTTGGTTATAATATATACAATG
GCTGTGAAGGCTTTAACATATACTACAACCTTTCCAAAGGAGCAGACAATCTTCCTACCAACTGTTCACTTATCAGATTG
CCAATTCACTCAAGTCATGGTGATTTGTTCGACGTGTTAGGTCCTGAATTTCTAGCAGAATGGAAACTGTCTGATGAATG
TAATGAATGTCATGATGGTGGAGGTCAATGCCAAACTGATAAAACCAACAAATTTTCTTGTCACAAAGGTAGACATCTCC
AAAATAATCTATACATTCAAGGTCAAGTTCATGCTTCTTAAGTCCCTTTCTTGTTTCATGCCGCATAAATAATATATTTC
ATATTATTGCCCCCTTCTGTAGATGCAAAAACACCTACAAGTACTACAGATCAAAGAAAAGAAACAACTGGAAGAAATAT
GGTGGGGCTGATTGTGGGAACAGGTAGTAAAATATGTTTAATTGCTGCCATGTATTCTTATTACAGAATATTCATGCATA
TCATTTAAATTCTCATCATTTTGTATTAGCTCAAAACCTTTCTCTAGTGATAAAGAAACAGAAAGAAAAGAATTAAATAG
TTTTCGGTACACAAAATTTATGGATGTGGAGCTGAGGGAAATTTTTTTCTCTGATGGGTCATGATTTCATTTTTTTTCCC
ACAGGTGCAAGTTTGTCTACTGTTGGCCTGTTGGTTTTACTACTCTTTTGCTTCAGAGAAAAAAAGTTGTGGTACAAATA
CCTCATCAGGTTTTGGGAATCTAATGCTCAGGATCACCAAAGAGTTGAAGAATTCTTAAAGAACTACGGATCATACAGTC
CAAACAGATACAATTATACAGACATCAAAAGAATCACCGGTCGCGTCAGAAACAAACTAGGCCATGGAGGATTTGGTAAT
GTATACAGAGGAAGTTTGCGTAACGGGAATGAAGTAGCAGTAAAGGTCCTGAATGAACTAAAAGGCAGTGGTGAAGATTT
CATTAACGAAGTGGCAAGTATTAGCAGAACATCACATGTCAACATTGTGAGCCTTGTGGGATTTTGTTTTGAGGGTCACA
AAAGAGCTCTTGTATATGAGTTCATGCCAAATGGGTCTCTTGAAAAGTTTATCTATGAGGAAAGATCCGACAGTGTTCGC
CAATTAGGTTGGCCAATCTTGTACAAAATTGCACTAGGCATTGCTCGAGGATTGGAGTACTTGCATCGTGGTTGTAACAC
TCGGATATTGCATTTTGATATAAAGCCTCATAATATCCTACTTGATGACAACTTTTGTCCTAAAATCTCTGATTTTGGTC
TTGCCAAATTGTGCATGAAACAGGAGAGTATTGTGTCAATGTTAGGTCCNNNNNNNNNNNNNNNNNNGCCAAATTGTGCA
TGAAACAGGAGAGTATTGTGTCAATGTTAGGTCCACGAGGGACTATCGGTTATATTGCTCCAGAAATTGTTTGTAGAAAC
TTGGGAGGTGTCTCTCACAAGTCTGACGTCTATAGCTATGGAATGATGGTCCTAGAGATGGTTGGAGGAAGAAAAAATGT
TGATGTTGGAGTTGATCGTACGAGTGAAGTCTACTTTCCACATTGGCTCTATCGATGAATTGAACTAGACGAAGAGCTTC
AACTAATCGGGATAATGAATGAAGAGGAGAATGAATGTGCAAGAAAGATGGTGATAGCAAGTTTGTGGTGCATACAGACT
GATCCCGCAAATCGACCATCGATGAGCAAGGTTGTGGAAATGTTAGAAGGGAAACTAGACTCTTTGCAAATGCCTCCCAA
GCCTTATCTATATTCTCCCTCAAGATCAGAGGCAGATTCATCAATAATAGAACTGACAACAACAACGTACCCAGTATAGT
CCCACAAGTGGGGTGTGACTTCATTTCTTTGTTGTGTGTTTTATTGAACATTGGCATCAGAGCATACTATATAGGTTCTG
TCAAACGAAAAGTGTTATCAGGTACCTCTTTCATAGTGGTTTTCAGATTGTATGAGACATTGAATGTGCACAAGAACTAC
TTATTTTGTATAGGGACAAGGCATAAGAACCGTCTAGACTATGATCGAAATTCCAGAGACACGCCTTAACTAAACTAAGG
TCCTATTACCTCCCTGAACTCATTTTATATATAATTTTGTGCACCTTTTGGCCTATGTGGCACACTCAGTGACTCCACGC
TATTAAAGCGCGTGAGAGATACTTGGATGCCACGTAAGTCAAAAAGGTGTACAAAATTACGAAAATGTTCTTGGAATTTC
AGTGTATAGTGAAGAAAATTAAGTCTCTAAGTTCAATTCTTGTCTCTCTAGCATTTTATGGATTTTGACACCTTTTGCGA
TGTGCTTCCTAATAAAATCAGATTTTATTTTATTTTTAAAAAATAAAATAAGTTTAGAACAAAATGGAAATATAATTGTG
GTTATTTGTATGATTGAAAATATTTTCTGAAATATATCCTTTTTTTTAAAAAATAAAACATATTTTCTAAATAAATAAAA
AAACTCCTTCATCCTTTAGCAAGAAAAAATAACCTAAAAGGATTGTCGTTTTAGAAATTTAAAATAAGAAATAATAATTG
TTTTCAACTATACCATTGTATTGAAGAACTACTTCTTAATAGGCGTTCAATTCTTAAGAAACATCTAATAAATAAGGGTA
TTTTAGTAAATTATACAAACAAACAAATAACAATAACATATCCCGCGTAAGCTTTTTGATATGTGTCTAAGGAGAATCGA
ACCCCTATTGAGATGGATCATCTAATTAAGCGTAAGCAAAATCCTTCATTGTCTCTAAACCAAGTGACTACTTCAACTTA
GTAACTTATATATTCTATTTATTATATATAAACTTTATTGGACGTGAAATAAGTTAAAGCAATACTTTTTTGAAACAAAA
AAAAGTAGATTTTTATTCAATAAATTGAGCAAAAAGAAAGTGATGTTTGGAATTTTATTTTCATAATTGTGGTTGTAGTT
TGAAGCCTTAAGAAGCAAGTAGGACATGAAAAAGTGAATGTCATGGGACCAAAGGAATGTTAAAAGATTATTACGTTAAA
TTATAAGGAATAAGACTTAAAAAGCAAGTGGACATCCAATAAAAACCAAAGTATACATCACAAGTCCAACCTCTCCATAA
ATTATACTTTAATTAGACGTTTCGAGTTTGAGTTTTAGCATGAAATTGCTTTTATTAGAGAGAGTTTTACCTTTTAATGT
GATAGTTTTTTACGTGCATTCAAGTTTTATCCAGCTCCAATACAGATACCAAACATTGAGTTGGTTTTTTTTTTTTTTTT
ACAAACATATATAAAGAATTTTTTGGTTTGACTAATTCAAATTCGTGTGGGTTAAAGAAACGCTTTCTAAGATTTGAATT
GAGCGATTGAAAATAAAAATCGTATATATTCATTTCACCGTAATTCTTCGTGGCAAATACTGAGTATATTTTAATACTTA
AAAGGAAGTTTCCTTTACAAGACTAATAATGAAATAATTATGGCTTCCAATTGGTATATCCAATTGAAAATTGAAACCTA
TTAGTTGCTACTCATTGTAGGAATTATAAGTTATTATTGAATAATAATACATGTATATACTTTTTAAAGTTTACTCTATT
TTCTTTAAGTGGAAGGACTTTGCCTAAAGCTTTTTCTAGATTAAAGTAAGTGCTAGTAGTTTTGTTTTCCCTTCAATGAT
TTTTGAGCTATTTCCCTTTTATATGCTTAGAAAAAAAGCAAATCACATAGGAAATTTTAATACAAGATTAAATGGGAAAA
CTATGAATGAAATAAAAAATTATCATGTTATGGGCCATTTCCTGCTGTAATGGATCTTAATTATGTGGTGTAAATTGAAA
TTAATCAGGCTTCAAAAGTAAATTCCAAACATCAAAATTCCAAATACAAAAAACAAAACTAGGTGTTTTGCCTAATTAGA
AGTCTCACGTTCAAGCTATGAGAATAGAATTATTTTTGATATAGAGCGCTTTACAGTTTACTTTCCATTTTGAAAGATAC
TCATGTTCAAATATTACAAATAACTTTTCCAAAAATTTGTTAAGTACTTTGAAATTGAACAAGAATTCTAAGATGTCAAG
TCACAAAAATAAGTTGATGTAACAAGCATTTACTTTTCAATGCATTAATGAAAGAGGGAAAAAAACAGGTGAGTGGATTT
TAATTAGTTGGAAAAAATATAATAAGATTTTTTTTTCTATTGAAAGTGACTTGAGATGACTTTGGCCTAGACAATTGATG
TTGTTACTCAACTTGGTGATTTGTGTGATTTCAAGTGCTTTAGTACATAGAAACATTTATATAACAAAATTGACATCCAC
CTAGTTTCTATACCCTTAAATTATAGTCCATTATTTAGCAATGTATGATGTTTGTACGATGCACTATCGAGAAAACAATC
TTCAATAATTATTTACAACTTAAATGGAAGAAAATAATCTTCCAAATTGAAGACTTCATGTGCTGATTTTTTGTGTTATA
TTTTACCGATCTTCTGGATACGAACGGAAGGAGCTGAGTAATGTACCATTATCATTACGTTTGTCGTTGCAACATATTTG
TAAAGCACAAATATGCTCTGGCGATTACGTCTTCTATGGTAATATTACTAAGAAATATATAGTAGTATGAATCTTTTTGC
CAAGAATATATATAATTAAATAATAAAAGTACATTTTTTCTAACAGCTTAAACTTTTAGATGAAATAGTTACACACTTTA
ATATGGTATCAGAGATGATTACACATCACACAGTTCAACATCTAGGGAGGAAATTAATTCCTCTTACATCTATAAAAAAA
AATCTTTTTTTTTCATAACTATTAACACTATATGACATATATTTTCCACTTCTGCCTCTTGTTAATTCCAGTAACTCTTA
ACAGGCTGTTAAAGATGTACATTTGGGCCCTACATGTCTGGGCCTGTTTGTTCCACAGTCCATTATCTAAATAAATGATC
CAGTCCACTTGCAATGATATATTATAAAGTTGTTATGTAACCATTGAGCATTGAAATTCATTAGTCTGACTAATTTGAAT
TCGTAACGTAAAACTCGAGGCAAGCTCATTTATCCAAAAAAAAAAAAAAAACTCATCAGTACATTTATATTAAACTCCTG
GTGATTGCCATGATTTGTGACATACTCATTCACTCCGGAATAACTTTAAATATGTTACGTTTGAAGTTGCACATGATTTG
TCAGGCCTAATTTTAAATATGTATCTAAAGTTATTTCAAAGTGGTTGTGCAAGTCGCAAAGTTAAGCTGTAATGTTATAT
GCTCAAATGATTTTAAGCAATGTTTTTTTGCAATGTGCTTTTTATGAAGCGGTATCATCATTTGAACTTTATGAATTCTG
AATTTTAGGACAATGAAGCGGAATCAAGAATTTCAGCAAGCAATGCATTGGTGTTTCCTCTCCCTCAGCACCATGTTGGC
TTTCTTGCAATTGCTTCTCTTTAATACAAGCAAATTTTCATTCGATTCTAAATTAATATGTTGTGATTTTGACGTTGTCA
CTGACAGTCTAGTCTAGCATACGGAGGGGCCTATGGTTGGCAGAAAGTAATCACACCCAAGTCAAGTTGGACTAAAATTA
TTGAGTTTAGCCAAACTTATAGGTAAGGTAGCTTTCTAGCTCCGCACCTCCACCCCTAGTTGTGGGATGGTATCAGGTTT
TTGAGTGACCATTTAAGAGATTAACTCGGGAAGTCTAGAAAATATGAATACCAAGTGAAGTCATCTTGATATTAGACAAG
TACCTATTTTGTGTATCCTATAAGTATGTGAAAAGGGAGAAAAAAAAAAACATCACCCTCCTCCCTTAGTGATATCTTCT
ACATTTTCTTTATCCTGTGTGAATATGGACTATGTCTCAAAAGCATACATTTTTATTACAATTTCAAGCTTAGTCAAAGA
GTTTATTGGTTAATAATTGCAACTTCTTCGTTAAAAACTTGACCCCGGTATGGACCGTAAATTAATAAGACTTGAACCAA
ATATTTGATAATTTCATGGTGCATCAAAACTCAAATTGATGTCTTATACCCTCTTGGTGCGATAGAACTTGAATCTATCG
TCTTATCCTAAAATATTTTTCATTAAGGTGCATCATGTCTTTAACCTGATGCCTTATCCTTTTAGTGCGATGGAACTTGA
ATCTATCGTCTTACCGTCAATCATTGCCATTATAGGCTAAAGTGCAACAAACACACCCTTAAGCCTTTAAAATATCATCC
CTTTCGATATTATTGCTTCACCTTTAATAAAATTACCAATCAAGCTTTGACAGCCACAAAATTACTAAACCAACACTTTG
TTTAGTCACCATAAAACCAAAATAATTAATCTTTCATAAAAGTATAGTCATGAGTCCACTATAGTCCAATAAAAAAACGT
CTAACTCCAAAAACAATTTACCCGATATATTAATGAACATATAAAATAAAAAATCAATAAAGTAATTAACTTACATGTTA
AGGATTGTATCCTATCGATATTAGATGAAATAAAAGCAATTAGAATTTGATGACATAGTGGCAATAACATGAATACATGG
TCGATATTATTCTGAATCATTTTTCCTTCTTAGTATGTCAATCAATAATCATTATAATACTAAGAAGCACGAGGAAACAT
TCATACCTGATAATTAACTTTAAAACATGAATAAAAGTTTAAAGAATATCACCTACTTCATTGATGAGTAGTAGAGATCA
TTAGCTCGTGCCTATAACGTGTTATAGGGGTGTCAAATGGGTGGGTTGAATTGAAATTGGAGATATTAAAATGGGTTGAA
ATAGAAATCGGGTTAGGTCTTGACCCGCCCAAGTTTACTTTGGGCTCAAATGGGTTGAGTTCAAATGGGCTAAAAAATGG
GTTGGATCTTGACCCGCCCAATTTGACCCGATTAATCTCAATAATTTTAACATAGTGATATTTAACTTTTATAATCACAA
TTCAAATTTCAGCTCAAGATTATTATTTTTAAAGTAACAAATAGATAGATAAATCCTAAAAGATGTTAAATATATAATAA
TTCATACCTTTAATATAAGAACATATCTTAGTAAAGAGTTTAAAAATGGGTTGAAATTGGAGATTGAATTGGGCTCAATT
GAGGATTCTCTTAAAATGGGTTGGGCTTGAATGAGTTGAGATTGAACCCAATTCAAATTATGTTGAATTTTTTTTCAAAA
CAACAATATTTTAGCTTTTAGTGGACTCCTTAGCAACAGTTTCATTATTTATTAAAAATGTCATTATTTTAGTTTGTTAA
GGAATTAGTTATGTATTTATTTTATTTTGATTAATTTTAAAGAATACAAATAATTAATAACAGAACAGAGAATCTCATGG
AACAAAAAAAATCAAAAAAGGTAAAAATGATTTTAAATACAAATTAGTTACATTTTGAAAAGAGCATAAATAGCCATCTT
TCTGTCGAGCATTTTTTTGCTTTCTTCTTAAGAACATCAAAAAAAAATTAAAATAATTTAGTTTGTCTTCCGAATCATTC
ATCTGATAACTTTCAAAGCTTCTTCAAGTTGAATACAACATATTTTTCAAACGGAATTTTTCAAAATCGACGACTATAAA
TTTGTCGCATCCAGTGAACAATCGAAAAACAATCAGATATTTTTTTCCGATTTTTTTATTTATTTGGATGAGATATTTGT
ATATGTCGAGTACAAGAGTGTTGTTTTTTTTTCCTGATTGAATCAATGAAATCTTTGTATGTATTGGGATTTTTAGCTTT
TTTCGGTTATTTTGTATCCAAATTATGATGTATTACGAATGAAATTGTTTTTTTTTTAGTTTAGTAGCTGTTTTTTCTGT
TTAAATGCATACAATAATTTGTATCCCATTAAGTTAATGTAACTAATCGATCATGAACTATATGTTGAATATAGCAATAT
ATGAATACAAAAGTGAGATGAAAATACAAAGTTATAAATACAAAGTGAGATTGAATATAAAGTTGTGAATACAAAAGAAA
TACTTTCTTCATTTGAAATACAAAGTGACTTTGAAAGGTAAAATACAAACTAATCGATCATGAACTATATGTTGAATACA
ACAATATATGAATACAAAAGTGAGATGAAAATACAAAGTTAAAATACAAAGTTATAAATACAAAGTGAGATTGAATATAA
AGTTGTGAATACAAAAGGAATACTCTCTTCATTTGAAATACAAAGTGACTTTGAAAGGTAAAGTAGACACATAAAATACA
AAACTTGTTGGTATACAATTAGGTTAAATACAAAACAAAAGAGATATACAAACTTGTTCACATATAAATTGAGATTAAAA
TACAGAATGAATACCCAATTAAATACAAAATTGTTAACATACAGTTAGGATGAATACAAATTAAGAAGGACATACAAACA
TGTTGGTATACTAATTGAGATTGAAATACAATGTAAAACAAAAAATGTAAAACTTTTTGATATATTGATAGAATGAATAC
ACAAATAAATCGTTGATTCAGACATTGTATACCGACATATGCTTTCCCCGAATCTAAAACCCTAAAAGCAAATATAAATG
TATTAAAAATCAAACAAAATAAACATATGAATGGATTTGTAGATTCTAATAAATCTGAAATACATAAATATTAGATGAAT
ATGTAAACAAACTTGAATAAAAAAAATAAAAATTGACAAATAAAAAACTTAAAACAATAACAAAAAGTATGAATTTAATT
TTAAAAAATGTACTTCTCATGGCAATTCCCAAATAGTAATAGCAGATGCTGCTCTACAAGGCTATAGGATATGAGAATAC
TATTTTTGGATAATAAAGCAATATGATTCTTTTGAAGAAAGACTCAAACTGCTAAAAAATCAACAAAAATGGTTTAATTT
CTGATGATTTTTTCACATTTTGGGTTATGCGGCTATCAAATCAAACCCCCCCCCCCCAAATTCTAAGTGAATCATCAGGT
AATAGTCCCCAGATCTTACTCCAATAGACTATTTTCGATAAAAACTCGACTCCAAGAACAAAATATACATAACCAAGCAA
ACACAACTCAACAAATTAACCTAGAACAATCGGAAAAAATGGAAGATTTAGGTACCAGTAAAGCCGGCGATGGAAGAAGG
TAAGGGACGATGTAAGGCTTTTATAGATCTGGATGGCGGCGTAAATTTGGGCTTTTTTCAAAGGGAAAAATTTCAAAACA
ACAATATTTTAGCTTTTAGAAAAAATTTCTTGAATTAAAATATATATTTTAATGAACAATTTGTGAGCACCTTGAAGAAA
GAATCTGGAAATGTGAAAAGGGATAGAAATGTGAAAGGTGGGGTAGAAACGTGAAAGGTGAAGAAGGAAGGTTAATGGGT
ATTGGTAACTGATTGGTTTAGAATTTGGTCCAATATAGGACTGTTTTCATAAATAAAATTAATTTTAAATACTAAAATTT
GAATACATATTATTTTCTAAAGTATTGTCATTCTGACATTTTAAATAAATATTTTAAAGTGTTGTTATTTTAACTAAATA
TATTAGGTATTATGACTTCATTGCTAATTTTTCTAATTATGTTGAACCCAACCTTCAAAATTCTGGGCGGGTTACCTATG
TTTGGGTTCATTTTTGACACCCCTAACGTGTTATAAAATATAAGCTTAGAACAATATAACTATAAAGATAAGGAGACAAG
AAATGTAGAGGGAGAAGATAACTTTTCTTCTTATAAGATAACTTTTCTTCTTATTCAAGTGTGTCTTTCAAATGGTGAGT
GATATCTCTATTTATAGTGTTGAGATATCACTCCCAAAGGTCATCTAACTAGTAGATACATAGTTATCCACAATGTTATC
CAAAAAGTGAGGGTTCATATCATCTAGGGAATATACATACATGAATTTAGTAGTTCATGAATAAACCAAATGGACAGCCA
CTATTCAATGGATTTACAACACATAGTATTTATTTGGACTAATATATTTATGAATTTAATATAATTCTAATCATTTTATA
AACTTATATTTAATAAATTTTAAATGATTACAATATGATTTGAGTTTTTTATAATATATGTCTAATTGAGGTTTCTTAAT
TACTTTGTCTTACTACTAATTGTGACACTCCAATTTCATGACCTCCAAGTGAATGCATCGAGATAATAATATAAGAAGTT
AATAAAATAAGCTTTATTTATAAGTAAAAAAATAAGCTTGTAAAGCAAAAAGAAAAAGATAACAACTCTAAATTAAATTT
CTCGATAGTGTTAAAAGTTCATTTTTGTTCGTAGAATAATGTTAGAAGATCAAAAGATTGCATGAGATTAATCCTCTTGC
AAATCGTGGTGAAATATTAATGTTTCTTCAATTAAAAGCATGAGAGGAGATTATTTACTTTTTGTTCCAAAAATGGTGTA
AGATTAACTTTGAGTGAAAGGAATACAAAACCTTTCCATTTTTTTACTTTGTCTTTTGAATCTCCTGATACTTATAATGA
ATGTGTTCAAAATATTATAGTAAATTTTTATCCACAAGTACTTTAAACTAATTAGTTAATTATAAATATATAAAACTAAG
GTGTAAAAAGTCTTATTATTTATATTTTGAAAATCAGGATATTTATGAACATAATTACTATTTTTATATAGAATTTAATT
TTCTCTTCATACATAACTTATCCACCAATAATCTTAATGCTATATGTTTCACCTTCCTTTTTTTTTTTTGAAAAAAACCC
GGAAAAGGGCCTAAAATACCCTCGAAGTATTGAAAATGGTACACAACTACCCCTCATCCACCTATTGGCTCCAAAATACC
CTTCTCATCCACCTATTGGCTCACAAATACCCTCCCCATCCGCCTTTGGGTCCAATTTTAGCCACTTCATTAACGGAGCA
CCATTTAAAATAATTAAATAATCCTTTTAATTACGTGGCGCTCAACCATTGGCTGTAATTTAATTATTTAATATAATTTT
AAACCCACCCATTTTTAACTAAACCCGCCCCAATACTTATTAAACCTGCCCTAAAATATTGAGCATCAAGTCATGAATGA
GCATCAAAATATATTTTTGATGTCATGACATTAGAAACATCTTTCTAATGTCATGAATGAGCATCAAGAAAAGCTTAAAC
TTTATTAATTAATATAAATTATAAAAACAAACATTATATACATGACAAAATATTTTTTTTTTGTTCTTGTGGAGTCAAAT
ATGAGTTGCTAACATAATGTATGTACAGTTCACATTTGTTGATTATCTGGATTTTTTTTTTTATAATGGTGATAGAATTG
TAGTCATATAAATCAAACAAGCAATCACTACGACAAATAAAGAATTTAACGATAATAATAAAATTTTTGTTATATTATAT
TTTTACGGCAATAATATATACGTATATTCATAGCCAACATTCTATATAAATAACACTAAAGACTTTAGCAATTTTGAATG
CAATAACATTAACTCAATTTCCACTAAAAAAATCTATTGTCCGTAAATATCTTCTTCTTTTTTTGTAGTGAACGAAGACA
GAGGTGAATTCAGCTAAACTCAATAGCTTTAAATTTACATTTTGAATTTTTTATATAAATTTCTAACTCAGTATCTATAC
AATTTGTCCCTCTAAAAGAATCTTGGATTTTCTTTGTGATCTGATTATTTTAGATTAATATTATGGTCACACTATGGTAC
ATTTTAATACTTATTAAACCCACCCGACCCAATACAAAAAGAACCCATGGGTTCGATCGAGTGGGTAATGGGTGGGTTTA
AAATTATATTTTAGGGCGGGTTTAATAAGTATTGGGGTGGGATTAGTTAAAAATGGGTGGGTAATGGGTGAGTTTAAAAT
TATATTAAATAATTAAATTGCAACCAATGGTTGAGCGCCACGTAATTAAAAGGATTATTTAATTATTTTAAATAGTGTTT
CATTAATGAAGTGGCTAAAATTGGACCCAAAGGTGGATGGGGAGGGTATTTGTGAGCCAATAGGTGGATGGGGAGGATAT
TTTGGAGCCAATAGGTGGATGAGGGGTAGTTGTGTATCATTCTCAATACTTCGAGGGTATTTTAGGCCATTTTCCGAAAA
AAAAGAGTAAACATTTTATCACATTCATTCTTAAAGGTGAAAGTTAATGTATATGTAAAATTATAAGTACAAAGAACAAA
AAAAGAGAGACAATTAGGCATTCTTTTTTTTGCTTTTGTCTCTATAATTAAAACTGAATATTTGAGCATGCAAAATAAAA
TCTAAAATTAAAGCAAGTTGCTAACAAAACAACAATTCAACTATATGAAGACAGATAGAAAAGTCTTACTATAATTCTAA
TTACTACAAATAAGTATAAAACTAACACACCAAACTTCGATGCTTCGGTAGTTGAATTCTTGTCTATTCTTATGACTGTA
TAAGGGGATCTCACAACTTTCACCACAAACTGTGACATTATTTTACCTGTTTAGAGCTCCTACGCACAAGAATTGTAGGA
GTAGTAAATAGAAGTCTTTCTTGGAAAAGTTAAATTTATAGGACAAAAATTATGGAAACATGAAAAACCATATGGAAAAT
TGAAAGGTAAAATACTATTAAAATAAATATAACGATTCTTTCATTGTCTTTATAATAAATAACTAACAATTCAAATAATA
ATTAAATTATTATTATTTAATATTTAATTAATTAGATGTTTAATTAAGCCTAGAGGTAAAATGGTGATGAACTTTTCAAT
CTTTGGAGTTTCCCAAAAATTACGAAAACATGAAAAGTCACATGGAAAATTGAAAAGTCAAATACTATTAAAATAAATAT
AATGTTTCTTTAATTGTCTTTATAATAAATAACTAACAATTCAAATAATAATTAAAATATTATTATTTAATAATTTATTA
ATTAGATGTTTAATTTAGCCTAAGGGTAAAATGGTAATCTAATTTTTCATAGCTTTACACTTTTAGTAATATATATATAT
ATATGATGACACCTCTTCAAATTCTTGACTTCAATATTAAATAGTAGAGTCTATTTAGAAGGAAAACTGTAGCTATTTCA
GAAGAATTTTTTTTGGTTACATTGTTTTATCAATCATAACTTTTCAAATTCTTCTATTATGAGATTTATGATTATGATTA
AAAGCAATATCAATGTACTCATTTATCAAGAAAATAACAATTTAATTATTAAAGGTCTTATGGGCTTCAAATTCTACCAT
TATGTGATTAAAATATTTGTATTTAATTAAATAATTAATCAAATTTTAATTTAGTAAAGGGGTAAAATGGTAATTCAACT
TTTTACTTTGGAGCTTCCCGTTTATAGTAATATATGATATGATATGATATTTTTTTTTTTTAAAAAAATCCTTTTCTTTT
TCAGTCCATTCCTCCATCTTTGTTCCTTGACCAACCATTATAAACCCCTTTTCTCCATTGATGTCAAGAAGCACCATTAA
ATACTTCAATATGTCCTAATATTTATACACAAATTTGCATAAACACACTCTATGTAATTTCACCAAGACATTCAATAATT
ATATCTTTATCCTCCAAAACTACCGGATTTTGGTCATCTTACCCCATAAAAAAAAGGGATAAGGGTCTGAAAAATATCCT
AACTTTGGTCGGATTTGTTGTTGCGATACTAAACTTTCATAAGGACCTATTACCTCCCTAGACTATTTAATATCGTATTT
TTTACCCCCTGAACTATTTAATAGTGTATTTTAAAGGTATATATGTGCCCCCGTGGATACATTACTATTTATAATTTTAC
ATTATTTTTTATGTCCACGTGGGCAAATATATATGTTTAAAATATGGTATTAAATAGTCTAGGGAGGTAATAGGTCCTCA
TGAAAGTTTAGTACCGCAACAGCAAATTCGACCAAAGTTGGGTTATTTTTCATACCCTTATCCCAAAAAAAAAAAGACAA
ATAAAAAATATTTAGCACTTTGTTTATATAACTACAGGTAATAGTAGATTTTAAAATGGAGAACTGAAATTGCTAACAAT
TTTGAGTGCTTCAGATTTGTGTATTTTCTGATTTTTTTTCATTGCTCATTATGGTTCTCATATCTGGAGAGGAGTGGGGA
AGGGGGAGAAAGTGAGAGAAATGGGGGATTAGCTGGGGAAGAAGGGGGAAGAATGTGGAGGACTGGGGGAAGAAGAAGAA
GAAGAAGAAGTTAAAAAAAAATTATTTTAAATGTTTTCTTGTCTTTTTTATCTATTTTTCTTTTTCTTTTAGTTACTTTT
AGTCTAAAAATTCTAGGTTTACGCGTTTTCTGTGTGTGAAATCACGCATTTGTTCCAACTCAATAATAAGTTCTCACATG
AGCTTGGTCAATGGTCAGAAGGATTTTAAATGTTGAATCGTATTGAGTTTAAAAGTTCAATTGATAAATGGTTAAGTAAA
AATGTTCACAATACAAACTTATACAAGTACAAGGTCCATCAGACCATTTCGTCTTTTTTTTATTTTTTTATTTTTTTATC
ACACACTTTCTTAGTGGATTTCCAAGTCATTTTTCTTTATATCTTTATTTGATTTTTCAATAAAAATACAGAATTCATGC
AAAACTTATTATCCAATTAGCTAAATCCTCCCCCGGAAGTCACGTACCATTTGTTGATGAGAAATATAATTTAATAGTAA
GCATTTAAAAATAAATCAATTTTGTACACCAGAGGCAGAGGCAGAGGCAGTGTAAGATTTGACTTCCTTTTGTTATCAGC
ACACCTTTGACTCACTAAAAATAAAGAAGCCAGCTCAACAACAGAGAAAATGTAGTTCCTTGGCTTACCAACATTGAATT
AGCTGAGTAAAACATAGTATGATTTAATTTAATTTTCATCTATAAAAGTGCTAAAGGCACTAACGTCACTCATAGCCAAA
AACATTAGCATTTGATATAAAAATGGAGTCAATTGCACATCCACTTGTATCCATTATCTCTGAGAAGCTCATCAAGCCAT
CTTCTCCAACTTGTCCTACTAAAAGATGGCACAAACTTTCTTTAATTGATCAAGCTTTCAGCAACTCTTACATTCCATTT
TCCCTTTTCTACACCAAAGATGCTATCTCAAAGAACAATACTCAACTTCTTGAGGAATCTTTATCCAAAATATTGTCCAT
TTATTATCCATATGCCGGAAGGCTTAAAGATAATACTACAGTTGACTGTAATGACGCGGGGGCTGAATTTGTTCAAGTTC
GAATTGATTGCCTCATATCAGAAACTCTTAACTGGCATAATACAGCTATAGAAGATTTGTTATTCCCTCAAGGTTTGCCT
TGGTCAAATTGCACAACCGGTGGACTAGTTGTAGTTCAACTCACCTATTTTAATTGTGGAGGAATAGCTATAAGTATGTG
TATATCACATAAGATTGGAGATGGATGCAGTGGTTACAATCTTTTTCGTGATTGGTCTGAGATAACTTCCGATCCAAATA
ATTTCCCCATACCATCTCTCCACTACGTTGAACAATCTGTTTTTCCTCCACCTTCAAGTGGTCCTTTTCTATCCCCATTA
TTCATGTCAAACAAACATGATTGTGTCCAAAGAAGGTACATTTTCTCTAATGAGAAATTACTAAACCTTAAGAACACGGT
TGCTGCTGAATCAGAGGTGCAAAATCCGACACGTACTGAAGTTGTGAGTGCACTTATCTTTAAATGTGCTGTAAGAGCAG
CAAAGGCAAAGTCAGGGATTTTCCAACCATCATCAATCGTTCAAGCAGTTGATTTGCGAGCACTAGTTGGTTTGCCTCCA
AATGCTATTGGAAATCTTCTTACCATATGTCCAACATCAATAACTAATAACGAAGAAAGTATGACAATATCAAAATTGGT
CACTGAAATGAGGAAATCAAAAGAGCTAGTTTACAAAACAGATAACATCAATGACAACATGTTTGTGGCCTTGCTACTCA
AACTAGCAAAATCGAAACAGGAATATCATGACAATGGTCCTAATGCGTATCAAATTACTAGTTTGGTGAAATTTGCTCTT
CATGAAATCGATTTTGGATGGGGGAAACCTACTAAGGTGAGTATAGCAAATGGACTAAATAACAAGTTGGCTATCTTGAT
GGGTAACCAAAGTGGTGGACTCGATGCATTTGTGACGCTTACAGAACATGATATGTCTGTATTTGAACGTGACACTGAGC
TTCTTGAATTTGCTTCTATAGTTCCAAGCTGTTAGATGTTTTACATATATTTTGTGTGTTGAATATGTTTTTTGAATGTT
GATTATGTTTCTGATGATGACAAATAAAATATGCTTGTATTAAGTTGTACGTCAATGTATTTTTATTCAGAATTTTTGTG
GAATAAGCAAGGATATTGGAAATATTTTATTGCTCAATTATTATGAGCTCCACCTGATGAATTATTGGGTTATTAGTTCG
ATATTGAGCTTTCATTTATAGGGACATAGCATAAAGAGTTCAAGTTGCACAAAGAGTCGAGAAGATCCTGATTTGATTAA
AGAAAAACAAAATAGATCGATTTGATTGCTAGTCATCAAAAAACTATTCTATAATTTATAAATAGAGTCCAGCAACGACT
TGGAAGGTCAGACATTTTTAGCAACATAATTATTTCGCTGATTTCCAACAATTGAAATTACAACGATTGAAATTTAAACA
TATTTGAACCACATAATTTATAAGGGAAACAACTAAAACATGATATAAACCCATTTGATAACACTTTGAACTAAGCTCAA
ATGCCAAATGCATGAATGAAACACACATTATTTTCCTAAATTGATACACTTCACTTTTTAGGACACTTATTATCTTATTA
AAAGTACTGGATCCTCAGATAAACAGCCCCACAAGTCACAAAAAAGGAACCATCATTATCAATTGAACATGTACTTCCAC
TTTGTAGGGTAATAGTTTCCTGTCTAAAATGGACTAGTGATGGGCGGCACACAAAAACGAGTAACATACGCAAAGTTGTA
GTGAAGTGATAAATATTACTTAATTAAAGTTTTTGGGTTCAACTTCTCCTAGGTATAGACTCACCTTTGTTAGGAAACTA
TTTACCCCCAATATGAGACTTTTCGATGCGAATTCAAATTTTATTGAACTTCAATATGAATACCAGAAACTTGACAGGAA
ATAAAAAAAGATGGAGGAAAAGTTTAACAAGGATCAATATGTAGTCACCCCTTCAAAAATATTTAGTTGCATATTAATGC
AATAGACTTGCCGACACTTTAGCCTCTCATTTTACTTTTTTCATGTGCAATCCTTTCCATTAAGATAGAGCTCAACGAAT
TATTCATTAGTACTAGTGAAACTTCAGTAAATTGTGTTGAAATTCTACCATTTTCCAAGCTTTAAACTAAATACTGTTTG
GAAATTTCGAAACTCCAACATAGTGTTATACGTTTAGTTAGTTGAAAACATTTCTGAACGACAAGCTAATTTCCAACAAA
ACGTCCTTCGAAAATTCACATTTTCTTAGCAGTGTTTGAATACTTATATCATCACTAAAATTATAACTTACTTGCATCGT
ATACCACTTAAATATAAGTTCTAATTTAACCAAAAAGCCCTTAATTGCACTTAGCTCTTCCATCTTAATTAATTCTCTAC
CAACAACTCCAATTCTCGCATTGACCACACTCAAATTATTGTTATGTGCTAAAAGTTATACCCATTTTACTAGGCACTAT
AAAGTCTGCATGAATCTGCTACGCACAGAAGACGTCATTCGCGCGACCACGCGGTAAGGTCAGTGCTACTACCACGACTG
TGTGAACAGCCACGTGACCTAGGCTCCAGCTGTTGGGCTGTGCACGTTCTCCAAAAAAATATTTTTCTTTTCTTTTCTTT
TCACGTTCTAGGAGGAGTGTTTTTGTTCTTTCCTCATCCCATAACCCTATTTCATGACTATTAACTTTCCTTTAAAGTCA
AATACAAACACATTTCATAAGTTACGGCAAACTCTTCTCCTCTTTTTTCCCAAACACTTCAAATAACAAGATCAACAAGA
ATTCTAGAGATCACAATCACGATTCTTCCTCAAACTCCAAAATAAATGTATATAGAACTTCAATGAGGAATTTCTTTCAT
CCTAATTTCCAAAACTCCTCATTTTTTATCAATTTATTTCTATAGTTAGGGACAAGGGCAACTGATCTGGCTTCGGGAAA
AATGGTGAGCGACACATTGAGTTGGCAGCTCACCAAACTCATTTGGTGAGCTTAACAAAGCTCACCGAAAATGACAAAAA
ACTGCAGGCAATAGTTCTCAATTAGAGGGTGAGCTAGGGCTGACACGGTGAGCCGCCGAATCACCTTGGCGAGCTTGATT
GAGCTCGCCGAACAAGTATTTTGCAGCCCTTCATAACCCAAATTTCAAAACTCGACTCAACAACAAGCAACGATCAATTA
TAAAAATATTTTTCACACGATTCAAGGTCACCCAACATACCCGGGAGAGTTGGCAAAATAGCCACCTTAAAGACTTAATG
TGACATTAAGTCACAAGTCTTGAATAATTTGTGGTAAACCCACTATTAATGACATCATCCACATGCCCTAATTGGCACAT
ACAAAAGACCTCCCTAAGTTTTCATATCTCCACTTTGGTCCCCCTTCTTTTTCAACTAATTTGGAGTAATATATATCTAT
TTGCATTTGTTAAAAATTATATTAGAAAAAAAGAAAAAAGCCAAACGGGAAAGAAGAGCAGCTCATTTTTGCTACTGTCG
AAACTGACGATTCTGGCGAGTTTTCCGGCCAAAATATCCATACAATTATACAGACATCAAAAGAATCACCGGTCGCTTCA
GATATAAACTAGGCCAAGGAGGATTTGGTAATGTATACAGAGGAAGTTTGTGTAACGGGAATCAAGTGGCAGTAAAGGTC
CTGAATGAACTAAAAGGCAGTGGTGAAGATTTCATTAACGAAGTGGCAAGTATTAGCAGAACATCACATGTTAACATTGT
GAGCCTTGTGGGATTTTGTTTTGAAGGTCACTAAAGAGCTCTCATATATGAATTCATGCCAAATGGATCTCTTGAAAAGT
TTATCTATGAGGAAAGATCTAACGGAGTTCGCCAATTAGGCTGGCCAATATTGTACAAAATTGCATTAGGCATTGCTCGA
GGATTGGAGTACTTGCACCATGGTTATAACACTCGGATTTTGCATTTTGATATAAAGCCTCATAATATCCTACTTGATGA
GGATTTTTGTCCAAAGATCTCCGACTTTGGTCTTGCCTAATTATGCATAAAAAAGGAGAGTATCGTGTCAATGTTAGGTC
CACGAGGTACTATAGGCTATATTGCTCCAGAAGTTGTTTGCAGAAACTTGGGAGGTGTCTCTCACAAGTCTGACGTCTAT
AGCTATGGAATGATGGTCCTAGAGATGGTTGGAGGAAGAAAGAATGTTGATGTTGGAGTTGATCGTACGAGTGAAATCTA
CTTTCCACATTGGCTCTATCGACGAATAGAACTAGACGAAGAGCTTCAACTAATCGGGATAATGAATGAAGAGGAGAACG
AATGTGCAAGAAAGATGGTGATAGCAAGTTTGTGGTGCATACAGACTGATCCGGCAAATCGGCCATCGATGAGCAAGGTT
GTTGAAATGTTAGAAGGGAAACTAGACTCTTTGCAAAGGCCTCCCAAGCCTTATCTATTTTCTCCCTCAAGTTCATAGGT
AGATTCATCAATAATAGAACTGACAACAACAACATACCCAGTATAGTCCCCACGAGTGGGGCGTGAGAAGGGTGGGGTGT
AGACAGACCTTACCTCTACCTTTGTGAGATAGAGAGGTTGTTCCCGATAGACCCCCAGCTCAAGAAAATCATTTTTCAGA
AAATAGTTTGAAAGAAATGTAAGAGTAAAAAGTTTAGTTGACTAAGTATTTGCTAGTACTTAAATATTAAGGCCTTAATT
TCCCTATTCTTCAAATTTTCTTGAGGAAGAAGAGTTGTTAGTCCTTCAAGAGAGAGATCTCTCTTCTCGACACAAGTTGT
GTAGTGTCTAATTTGCTCGGCATAAGTTTAGAGAGCTTTTGTGTTGCTCAACATAAGTTCCGTAGGAATTAAGTTATCTA
GACATAAGTTGTGTAATATCTAATTTGCTCGACATAAGTTTATAGATCTTTTGTCAAACTCAACATATATAAGTTTCATA
GAAATTTAAATTATGTCTCTTACGCCATAACTTGTTCTGAATTGAACTTATGCCTCCATCGGCATAAATTTTGTAGGAAT
TAAGCAGCATAACAAGGCTTTGTATAACATAATTTGTATTATATTATGATACAAAAATATAAACTTCTGCCAATTTAAAA
ATGTTTGAAACTTTTAACGAATGACATAAATGAAAATGCATGAAACATGCAAATCATAAAGAATTTCAGCTTTCAAATTT
AAAATAAATGTTTTAGTGGCCCCCAATATTCCTATCTATCTAAATTGTATACTTTTTCCAATCCAAAGTCTTCCTGCATT
TTACACAACATAGATGGATCTAGTAAGCACGACTTTCTACGCAATGATAGAAGGGGAAATCAAGAGAGTAGATTTCTAAT
AATAGTAGAAATTTACTGTACTACCAATATATTTTACCAATATATAGAAGAAGCCTGTGAATCATGTCTTAATTGTCTTA
CCAACTTATCTCATCATTTATACCTTAGTGATGGAATATGATATCTCACTTATATAGCGAGGAATAATTTATTTTGAAAT
AATTAATCTCGGAATAACTTGTTCCCAACTAAACGACCCTTAAAGTGTTTACACCAAGATGTAAACGTACTGTTGAGTTT
TCCCTACATTACCAATAAAAACTTGAGACTAGTAATGGGAGTCGCACAAGTTTGTCTTATAACAGTTAGATTCAATATGG
ATTTGGCTTCTTCTTTTATTTGTTTCCTTTTTTGACTACTATGCCTTTAATTATTTCAATGTGTCCCTTCTAAATACTTG
TAGACAATTTTGGGGTCCAGCTTTTTTGAATTTTTTCTAACTTTGACACACGTACATTTTGCCAACTTTGTACTTAATTT
TACTTCCTATATTTATTTACCGTTTCAAAGTTGTAATTTTAGAGTTATTTATTTTCTATCTGATTTAATAAAATAATTTG
TATTTATTTTGAAAAAATCATCAATCTTCACTTTAAAAGTAGATCATATGACTAAGAATTTTCTACAGGGGTGTGTCGGT
TGGTTCTATTTTTATGTATCCGTTTTCAATTTATTGAGTTTTGGTCCATTATAGTTCGGTTTTCGTTTTAGAAGAAATAG
AAGGTGTCATTCATTAATTGTTTCATTTTTAACATTTGTATGTTGTTACAAAATGTACATAGTCATATCTACTCATAATA
TTGATAGCATAGTTATAGGTATAAAGAACTTTAGGAATCTTAGAGATATTTTCTGATTTTAATTCCTTGGAATAATATGA
CAAGGAAATTGGTCCAATGTCTCTGTATTTTACATATAGCTTCTATTTCTACAGGTCAAGTGATCAATTTTCGGTGGTCG
TGAAAATGATGAGAAGTTGTTGTTATATTGCTTAGTCAATAAGTCAAGTCTTTCTACTGGTGTAAATGTGAACATTTCCA
TTTTTTCTTCACCTTTCTACGCTTGTGTTGCACATTTTTCTGAAGTCTTATAAGATATAGACTTCAAGAGTCACAATTCA
TAAAACTTCAGATTGGTTTCCTCTTATTGCAGTTAGATTCAATATGTCTTTGGCTTCTTCTTTTATTTGTTTCCTTATAT
TTCTTCTTCTTATCTTAGTTCAGGCAAAGGGAAAAAAAGATTCAACTTATCCAAAGTCATTTTCATGTGGAAATTTTACT
GACCTGACATTTCCTTACTCTCTTCCCACACAACCTGACTGTGGAATAATGTCCATGTCTGGTTGTGATGCTAAACTCTT
TCCGAAAATCCAACTAGTTCCTGGAGGAGAATTTTTAAAGATGCATAGTTCATCAGTTTGGCTAGGGGACCCAAAGCTTC
AAACAACGTTGACGCAACACAAGTGCCAGGCGTTTAACAAAAAATTCTCCCTTCCATACTCTCGTTCTCTTTCTTTCAGT
ATGATTAATCTTAACAACTTCTTCAAATGCATCAGTAGCAGTAATAATGTCCATGACATTACGCAGAAGAACGGTCATTT
AGTGGGTTATAATATGTACAGTGGCTGTGAAGGCTTTAGCATATACTACAAGCTGTCCGAAGATGTAGGAGCAGACAATC
TTACTACCAACTGTTCACTTATCAGATTGCCGATTCAGTCAACTCATGGTGATTTGTTCGACATGTTAGGTCCTGAAATT
CTAGTAGAATGGAAACTGTCTGATGAATGTAACGAATGTCATTATGGTGGCGGTCAATGCCAGACTAAAAGAACCGGCAA
ATCTTCTTGTCACAAAGGTAGACATCTCTATATATGTACTTAATTTTCAAGGTCAAGTTAATATTATCCCCTGTTTAGAT
AGTTTTATTTTCTTCAAAAAATTGGGGTAGGGGCAGGGACGGAGCCATGTGGGAGCAAACTTGTATTCATTCAAAATTAA
ACACTTATTCTCCTTCTATCATATGAAACTAACAAGTGTTGGTGCTGCAGATGTTAGCATTCTAACAGAAGGAACATCAA
AAAGGGGTTACCTTCCGACAATCTGGTTCATGGTGGCCACAGGTATTGGTGTTGCAGATGGTCTCGCTTATCCTTTCCTA
TTAGTAGTCGAGCATTACTCCTGTAGATTCTTGTTTCTAAAATTTTGTTACTATCTGTTGCTTCTTGTACTTCATGTTTG
TTATTTCCTTTTCCGAACTGCTTTTCTTTTTTCTCGAACCGGGGGTCTATTGGAAACAACCTCTCTACCTCTTAGGTAGC
AATAAGGTCTTCCTACACCTACCCTCCCCAGACCCTACTTTGTGGGATTATATTGTGTATGTTATTGTATTCTCTGATGG
GGCATGACTTCATTTTTTTTCCTTTCCTATTAGTAGTCGTATTGGTGGCCACAGGTATTGGTGTTGCAGATGTTCTTGAT
TATCCTTTCCTATTAGTAGTCGTAGCAATAATCTTGTAGTTTCTTGTTGCTAGATTTCTGTTACTGTTACTGTCGCTTCT
TGTACTTCGATTGTCATATTTTTTGTTGTAGTTATTGTTTATAATGTTTGGTCATGCTTTCTATAGTATTTTGCCGTGGT
TTCTTCATTTTTGTTATTTCCTTTTCCCAACTGTTTTTTTTTTCTTGTCTCGAGGGTCCATAGGTAGGGTTAGGTCTGCT
TACACCTACCCTCCCCAGATACTACTTTGTGGATTACACCGGCTATTATGTTGTTGTTGTAGTCTCTGATGGGGCAACTT
CATTTTTTTCACACAGGTGCAAGTTTGTTTACTGTTGGACTGTTGGCTTTACTACTCTTTTGCTTCAGAAAAAAAAATTT
GTGGTACAAATACCTCAGGTTTTGGGAATCTAATGCTGAGGATCACCAAAAAGTTGAAGAATTCTTAAAGAACTATGGAT
CATATGCTCCAAACAGATACAATTATACAGACATCAAAAGAATCACCGGTCGCTTCAGAAGCAAACTAGGACAAGGAGGA
TTTGGTAATGTTTACAGAGGAAGTTTGAGTAATGGGAGTGAAGTGGCAGTAAAGGTCCTGAATGAACTAAAAGGCAGTGG
TGAAGATTTCATTAACGAAGTGGCAAGTATTAGCAGAACATCACATGTTAACATTGTGAGCCTTGTGGGATTTTGTTTTG
AAGGTCACAAAAGAGCTCTTGTATATGAGTTCATGCCAAATGGATCTCTTGAAAAGTTTATCTATGAGGAAAGATCTAAC
GGAGTTCGCCAATTAGGCTGGCCAATATTGTACAAAATTGCATTAGGCATTGCTCGAGGATTAGAGTACTTGCACCGTGG
TTGTAACACTCGGATTTTGCATTTTGATATAAAGCCTCATAATATCCTGCTTGATGAAGATTTTTGTCCTAAGGTTTCCG
ACTTTGGTCTAGCCAAAATGTGCATGAAACAGGAGAGTGTTGTGTCAATGTTAGGTCCAAGAGGGACTATCGGTTATATT
GCTCCAGAAATTGTTTGTAGAAACTTGGGATGTGTCTCTCACAAGTCTGATGTCTATAGCTATGGAATGATGGTCCTAGA
GATGGTTGGAGGAAGAAAAAATGTTGATGTTGGAGTTGATCGCACGAGTGAAATCTACTTTCCACATTGGCTCTATCGAC
GAATAGAACTAGACGAAGAGCTTCAACTAATCGGGATAATGAATGAAGAGGAGAATGAATGTGCAAGAAAGATGGTGATT
GCAAGTTTGTGGTGCATACAGACTGATCCCGCAAATCGACCATCCATGAGCAAGGTTGTGGAAATGTTAGAAGGGAAACT
AGACTCTTTGCAAATGCCTCCCAAGCCTTATCTATATTCTCCCTCAAGATCAGAGGTAGATTCATCAATAACAGAACTGA
CAACAACAACATACCCAGTATAGTCCCCACGAGTGGGGTGTGAGAAGGGTTGGGTGTAGGCAGACCTTACCTCTACCTTT
GTGGGGTAGAGAGGTTGTTTCCGATAAGACCCCCAGCTCAAGAAAATCATTTATAGAAAATGGTTTGAAAGAAATGCAAG
AGTAAAAAGTTCAGTTGACTAAGTATTTGCTAGTACTTAACTAGTAAAGAGAAAGAAAGATTTAGTTCAAGTGTTCAACC
ATATCTTTTAATTTCATTTTGTGATTTTCATTAGTTGTCAAGGATGTAATATTACTACATGGAAGTTAAATTTTAAAGCC
TTAAATTCCCAATTCTTCAATTTTTCTTGAGGAAGAAGAGTTGTTAGTCCTTCAACAGAGAGAGATATCTTTTCAACATA
AGTTGCGTAGTATCTAATTCGCTCGGCATAAGTTTAGAGAACTTTTGTGTCACTTGGCATAAGTTCCTTAGGAATTAAAT
TATCTAACGTAAATTGTGTAATATCTAATTTGCTTGACATAAGTTATAGAACTTTTGTCTCGCTCAACATAAGTTCCGTA
GGAATTAAGTTATGTCTCTTACGCCATAACTTATGGATTCTAAAACTGAAATTACGTTTGTATCAACATAAATTTTGTAG
GAACTAAGTTATGTCTTTTACAACATAATGTGTGTGTTCTCAATTGAACTTATCCCTCCTTCGGCATAAAGTTCCGTAGG
AATAATGTGGCATAATAAGACTTTGGATGACATAATTTATGTTATATTATGATACAAAAATATTAACTTCGATTAAAAAT
TGTTTGAAACTTTTAACAAATCACATAAATGAAAACGCATGAAGCATGCCATTATTAAGAATTTCAGCTTTCAAATTCAA
AATACATGTTTTAGTGGTCCCCAGTATTCCTATCTATCTAAATTTTCCAATTCAAAGTCATCCAGCATTTTACACATGTA
CATGTATCGAGGAGACAGTAAGCATGACTTTCTACGCAACGATAAAGGGGAAAACAAGAGAGTAGATTTCTAGTAATAGT
AAAAATTTACTTTACTTTACTTTTATAATTTACCAATATATAAAAGAAGCCTGTAAATCACCTCTTAATTGTCTTACCAA
CTTACTAATTAGGGATATTTTCATGAGTTTTATGCATTATTAGTTTCATTGTACTAAATTATTATTTTTATACGTACATT
TTCCTTTTTTGACAAAATAATCATTACTACTTTCAATTATTTTCAGTGCCCCTTCTGAATACTTGTAGACAATTTTGGGT
ACAGTTTTTTTTTAATTTTTTCTAACTTTGACACACGTACATTTTGACAACTTTGTGCTTTTAGAATTTTATTTTATTTT
ATTTTCTTGTACTTCCTATACTTATTTACCGTTGTAAAGTTGTAATTTTATAGTTATTTATTTTCTATCTGATTTAATAA
AATAATTTGTATTTATATTGAAAAAATCATCAATCTTTACTTTAAAAATAATTATGACTAAGAATTTACTACTATGTAAA
TTAGGGGTGTGCATCGATTGGATCAGTTTGGTTTTATGTATTATTCAATTTATCGATTTTTGATCCTTCAGTTTTCGGTT
TATCGATTTTAGGTCCTTAACGGTTCGGTTTAACCAAAAAGAAAATGCTCATAAACAAATATATGATTGTTGGGTTTTAT
TTTCCCTGAGTTTCTTACCATAAATAGGTTTTTCTTTTAGGAAAAGGTTTAGGATTAGCTAGTCCTATTCTGGTAGGAAA
AGGTTTAAGACTCTACAAATAGAGGTTTGTTCCTTCTAACTTAATCAACATTCACAATATAGTCTCAAGGGCTTTGAAAG
TTTTGGTTAGGGGGAGAATTTGTGGGACACAAGCTTGATACATTATCACTTGTGTGAACCTCCCATGCATTCCAAGTGAA
TTGGTTGAGGTTATTTCTCTCTATATTTTGTACTTTCATATTTATAGTGGATTGCTCATCTCCTTTGTGGATATAGGTCG
ATTGACCGAACCATGTTGAATCTGTTGGAAGTGTTATTTTATTTATGAACTATTTATTTCACGTTTGTTGGTCTTTTGTT
TAGTTGAATTATTCAACTCCTAGTTATTAGGAAGTAGACGTGTTTTCAGTTTAGATAGCAGAGTTTGTTAGGAGTCCTAG
TAGTAGTGGGTTTGTGGGTTTAGTGCTTATACAGAAAATCTCTGTAAAAGTCTATATAATAGACTTCTCTTGTTGCTATT
GATATAAGAGAGTTACGCAGTTTCTTGTTTTCTTCTGTTAAGTTTTTCTGGCAGCTATATTCATTGTTCTGCTTGGCATA
TCTTATCAGTGGTATCAGAGCTCGTTAGATCCAAACACCTGTGAGGTAGAGTTTGCCCAGAAATTTTATTTTTTCTATGG
CTTCAGAGAGCAACTTTGTGCAAGCAGCCATTCCTCGTTTTGATGGTCATTATGACCATTGGAGTATGCTGATGGAAAAC
TTTCTAAGGTCAAAGGAGTATTGGCCAATTGTGGAAGACGGCATTGGTGTTCCAGCGGAAGGCGAAGTTTTGACAAATGC
TCAAAAAACGGAGTTCGAAGCAAGAAAATTGAAAGATTTGAAAGCAAAAAATTATCTCTTTCAGGCTATTGAGCGTCCTA
TCTTGGAAACTATTCTTTGCAAAGAAACTTCCAAGGATATATGGGACTCAATGAAAAAGAAGTATCAAGGCACTACAAGA
GTGAAGCGTGCACAACTTCAAGCCTTGAGAAGGGATTTCGAGACGTTGCAGATGAAGGAAGGAGAGTCTGTAATGAGTTA
CTGCGCTAGAACAATGGAGATTAGCAACAAAATGCGATTTCATGGTGAAAAGATGACTGATGTCACAATTGTGGAAAAGA
TATTGCGCTCCCTAATGCCGAAGTATGACTATGTCGTTTGCTCCATTGAGGAGTCAAAAGATATAGATGAGTTATCGCTT
GACGAATTGCAAAGTTCCTTATTGGTACATGAGCAAAAAATGAACCGCAGTTCATCTTCCGAAGAGCAGGCTTTGAAGGC
TTCTACTAATACTCGTTTCTCAAATTTTAGAGGAAGGGGTAGAGGTAGAGGAAGAGGAAGAGGAGATCGAGGATATAGAG
ATGAAAGCAGCAAAGACGGCAGTAGGAATTTCAGAGCCAATGATGACCATGGTAAAGGGAGAGGAAGGAATTTTGACAAA
TCAAAAGTAGAATGCTATCGATGTCATAAATTTGGTCATTATAAGTCTGAATGTTATACCAGGCTGCCTAATGACAAGGA
TGAGAAGTCAAATTTTGTTGAAAGTGACGAAGTTGAGACATTGTTGATGGCAGTCCAAGTAGAGAAGGAACCTGAACAAA
ACGTTTGGTATTTGGATACAGGCTGCAGCAATCACATGTGTGGAAGTAAGTATTCTTTTTCTTCTTTGAATGAAGACTTC
CGTTCAACAATTAGTTTTGGTGATTCTTCCACTGTGAGTGCAATTGGAAAGGGAGAGATTATGATTAGAACCAAGAATGG
TTTTGAAGAAACAATCTCAAATGTGCTATATGTTCCTGCTTTGAAAAGCAATCTGCTAAGTGTTGGTCAATTGCAAGAAA
AAGGATATGTTATAACTATTGAGAAAGGTGCATGTGAGATTTATAATCCTACTAGAGGAGCTATTGCTGTTGTGAAAATG
AGTTCAAACAGGTTGTTCCCGCTGAAGATAGAGAATATCCATCGTTGTTTGAAAGCAGAAGTTAAAGATCCGTCATGGTT
GTGGCATTTTCGATATGGTCACTTGAACTTTGGTGGCTTGAAGATTCTTCAAAGGAAGAGAATGGTGACAGGGCTTCCAG
AAATTGTCATCCCTTCCCAGGTTTGTGAAGAATGTGTTATTGGCAAACAACACCGATCTCAGTTTGCGAAAGGCAAGTCA
TGGCGAGCAAATGAAGTGTTGGAGTTGGTTCACTCAGACATTTGTGGGCCGATAAACCCAATTTCTAATGGAGGGAAAAG
GTATTTTATTACCTTTATTGATGATTATTCCCGAAAGACTTGGGTATATTTTTTGCAGGAAAAATCCGAGGCTTTTAATG
TATTTAAAAGTTTCAAAGCTCTTGTGAAGAATGAGACTGGAAAGACCATTAAGAGCCTCCGAACAGATCGTGGAGGCGAA
TATTGCTCTAAGGCATTTGAAGAATTTTGTGAGTCTCGTGGCATTCGAAAACAGCTCACAACAGCATATACACCTCAACA
AAATGGTGTATCGGAGAGAAAGAATAGAACCATTCTCAACATGGTTCGAAGCTTGCTGAATCGAGGAAGAGTTCCAAAGA
CATTTTGGCCGGAAGCAGTAAATTGGAGCATCCATATCTTGAACAGAAGTCCTACTTTTTCTCTTCGAGATGTGACACCG
TAGCAGGCTTGGAGTGGAAGGAGACCAGCTGTAGATCACTTTAGAATTTTTGGATGCATTTCCTATGTACATGTCCCAGA
TGTAAAGAGAAAGAAGCTTGATGATAAAGGCGTTAAGTGTGTCTTTCTTGGTGTTAGCAACACGTCGAAAGCATACAAGT
TGTTTAATCCTTTGACAAAAAGGATTGTGACTAGTAGAGATGTTGTTTTCGATGAACACAATACATGGAACTGGGATGAA
AAGTTATCTAATCAAGTTCTATGCAATGATGAATCTGAGGAAATAGCTCCAAGGTCTGAAATTCCAGCAAATATTGCTCC
AACTGCTGAAGATTTGCCACCTGCAGAAGCACCTATTGAAACAGAACAAGCTGTCCCTCGAGTCCGAAAAAGACCTGTAT
GGATGAAAGATTATCAGGTAACCGGTGTTAATATCAATGATGAGACAATTGCTCATTTTGCACTATTTGCAGATTGTGAC
CCAATAAGTTTTGAAAGTGCTGCGCAAGAAAAAAAATGGAAGGAGGCAATGGATGTTGAAATCTCAGCAATTGAGAAAAA
TAACACCTGGGAGCTTACTGATCTACCAAAAGGGCAAAGGACCATTGGAGTTAAATGGGTTTATAAAACTAAACTCAATG
AGAATGGTGAAGTTGATAAGTACAAGGCGCGCTTAGTGGCCAAGGGATATAAGCAAGAGTATGGTGTGGATTACAAAGAG
GTCTTTGCTCCAGTAGTCAGACTCGATACCATCAGGTTGGTGGTGGCATTGGCAGCCCAAAACAAATGGCCAATTTATCA
ATTGGACGTGAAATCAGCCTTCCTACATGGAGAATTGCAAGAGCAGGTATATGTCGATCAACCCCCTGGTTACATTAAGT
ATGGTAGCGAAAATAAAGTTTGCAAATTGAAAAAAGCATTATACGGGCTAAAACAAGCTCCACGAGCTTGGTATAGTCGC
ATTGATGCTTATTTCAATAAGGCAGGTTTTAGAAAATGCCCTTATGAGCATACACTTTATACTAAAGTTGAAGATAGGAA
GCTTGTCATTGTATGCTTGTATGTAGATGATTTAATTTATACTGGGAATGATCATGTATTGCTTAAAAATTTTAAGCAAT
TGATGATGACTGAGTTTGAAATGTCGGATCTTGGCTTGATGCATTACTTTCTCGGAATTGAAGTGAAGCAGTATTCTGGT
GGAATTTTTATTTCACAAAAGAAATATGTCCAAGAAATTTTAAGGAGATTTGGTATGACAAACTGTAACTCTGTCACCAC
ACCAGCAGAGACAGGGCTGAAGCTTGAAAAGGATTCTACAGGAAAGAGGACTGACAACACTTTCTACAAGCAAATCGTGG
GAAGTTTGATGTATTTAACAGCCACTAGACCTGATATAATGTACTCTGTAAGTCTTATAAGCAGGTACATGGAAAGTCCA
AGAGAAGCTCACTTACTGGCTGCTAAAAGAATTCTCAGGTATTTGCAAGGTACTGCTGATTTTGGCATTTTGTACAAAAA
AGGAGGCGAATCAGATTTAATCGGCTTCACAGATAGTGATTATGCTGGAGATAAAGATGATAGGAAAAGCACATCCGGTT
ATGTTTTCATGTTTGGTTCAGGTGCTATTTCATGGTGTTCCAAGAAGCAGCCAATTGTTACATTATCAACTACAGAAGCA
GAATTTGTGGCAGCAACTGTGTGCGCTACTCAAGCTATCTGGTTGAATAACATTCTGTCTGAACTATGTCTTCTTCCGCA
AAAGCCAACTCTAATTTACTGTGACAATGGTTCAACGATTAAGCTTTCTAAAAATCCAGTGTTACACGGGAGGAGCAAAC
ACATTGATGTGAAATTTCATTTCTTGAGAGATCTCACAAAGGATAAGATCATTGATGTTGTCTACTGCAAAAGTGAAGAC
CAAGCTGCTGATATTTTAACAAAGCCCCTCAGTTATGCAGCAGTTGTGAAGATGAGAAAGCTACTGGGAGTTTGCTCATT
GAGGGAAGTTGTCGCTTGTGAAGACAATTAAACTGATGTCTGTGACTTATCAGTTTAAGGGAGGCATTGTTGGAAGTGTT
ATTTTATTTATGAACTATTTATTTCACGTTTGTTGGTCTTTTGTTTAGTTGAATTATTCAACTCCTAGTTATTAGGAAGT
AGACGTGTTTTCAGTTTAGATAGCAGAGTTTGTTAGGAGTCCTAGTAGTAGTGGGTTTGTGGGTTTAGTGCTTATACAGA
AAATCTCTGTAAAAGTCTATATAATAGACTTCTCTTGTTGCTATTGATATAAGAGAGTTACGCAGTTTCTTGTTTTCTTC
TGTTAAGTTTTTCTGGCAGCTATATTCATTGTTCTGCTTGGCATATCTTATCAGAATCTTTGTGTCTTTTAGTATGTTTC
TCGTTTGTCTTCTTACTTGTGGTCTTTCGAGGTTAATTATTTTGGATCCTAACATTTTCGGTGAAAGAAATATAATGGAT
AGCTAAAGTATGCAATTCGAAAAACCAAAAACAAGTGATAGTTGTCTCTTCACTAGGCTTGATGACGAAGTCTATATAGT
GATGTTGAGTCGTTTGGTGTGGGATATAAGGTATAAATGTATAATAATCCCAGATAAAATGCAGAACTATTTTATTCTGC
ATTTGGTTGAAAGTATTAGGCAGTTCTGGGATACTAGTGATGGAATATGTTATCCCAATACATGATGAAATAACTTGTTT
CCAACCACACGATTCGTTAAAGTCTTTACACCAAGATGTAAAAGTACTGTTGAGTCTTCCCTCACATTACCAATAAAAAC
TTGAGACTAGTAATGTGAGTCACACAATACACAAAACTTGAGATAGTGTTTGTCTTATAGCAGTTAGATTAATTCAATAT
GGATTTGGCTTCTTCTTTTATTTGTTTCCTTCTATCTCTACTTGTGATGTTAGTTCAGGCAAAGGGAAGACATGATTCAA
CTAATTGTCCAAAGTCCTTTTCATGTGGAAATTTTACTGACCTGACATTTCCTTACTCTCTTCCCACACAACCTGACTGT
GGAATAATGTTCTTATCTGGTTGTGATGCTAAACCACTTCCGAAAATCCGACTGCTTCCTGGAGGAGATTTGTACTATGC
TTTAGAGATGCATAATTCATCATTTTGGCTCGGGGACACAAAGCCTCAAACAACGTTGACGCAACACAAGTGCCAGGCTT
TTAACAAAAATTTCTCCCTTCCAAACTCTCCTTTTATTTATTTCAATGTGATTAATATTAACAACTTCTTCAAATGCATC
AGTATTAGTAATAACACCCTAAACATTACTTATAATGTGTATAATGACTGTGAAGGCTTTAGCATATACTACAATCTTTC
TCGAGATGATGATCAATACATAGGAGCAGGCAATCTTCCTACCAATTGTTCACTTATCAGATTGCCGATTCAATCAAGTC
ATGGTGATTTGTTCAACGTGTTAGGTCCTGAAATTCTAGTAGAATGGAAACTGTCTGATGAATGTAATGAATGTCATTAT
GGTGGCGGTCAATGCCAGACTAATAAAACCAACAAATTTTCTTGTCACAAAGGTAGACATCTCTATACATGTACTTAATT
TTCAAGGTTGAGTTAACATTATCCACTGTTTTAGATAGTTTTTTATTTTCTTCCAAAAATTGGGGTAGGGGAAGGGGCAG
AGTCATGTGGGAGCAAAAGTGCGGTTAGGGGCGGAGCCATGTGGGGCCAAACTTGTCACCATTCCAATTTTTTTTTAAAA
ATCTCCTTCTATCATTAATAGACTTTTATGATCTGAAACTCACAAACATTGGTGTTGCAGATGTTATCATAAGTGTTGGT
GTTGCAATTTTTAGCACTCTACCAGCCGGAACATCAAAAAAGGGTTACCTTCGGATAATCTGGTTCATGGTGGCCACAGG
TATTGGTGTTGCAGATGCTCTCGATTATCCTTTCCTATTATTAGCGTAGCAATAATCCTGTAGTTTCTTGTTGCTAGATT
TCTGTTACTGTCGCTTCTTGTACTTCGATTGCCATATTTTTTTGTTGTAGTTATAGAATGTTTGGTCATGCTTTCTATAG
TATTTTGTCGTGGTTTCTTCATTTTTGTTATTTCCTTTTCCCAACTGTTTATTTCTTGTGCCGAGGGTTCATAGGTAGGG
TAAGGTCTGCTTACACCTACCCTCCCCAGATACTACTTTGTGGATTACACCGGCTATTATGTTGTTGTTGTAGTCTCTGA
TGGGGCATGACTTCATTTTTTTCCCACAGGTGCAAGTTTGTTTACTGTTGGACTGTTGGCTTTACTCTTCTGCTTCAGAG
AAAAGATTTTGTGGTACAAATACATCAGGTTTTGGGAATCTAATGCTGAGGATCATCAAAAAGTTGAAGAATTCTTAAAG
AATTATGGATCATACGCTCCAAACAGATACAATTATACAGACATCAAACGAATCACCAATCGCTTCAGAAGCGAACTTGG
CCAAGGAGGATTTGGTAAAGTATACAGAGGAAGCTTGCGTAACGGGAGTCAAGTGGCAGTGAAGGTCCTGAATGAACTAA
AAGGCAGTGGTGAAGATTTCATCAACGAGGTGACAAGTATTAGCAGAACATCACATGTTAACATTGTGAGCCTTGTGGGA
TTTTGTTTTGAGGGTCACAAAAGAGCTCTTGTATATGAGTTCATGCCAAATGGATCTCTTGAAAAGTTTATCTATGAGGA
AAAATCCAACAGTGTTCGCCAATTGGGTTGGCCAATATTGTACAAAATTGCACTAGGCATTGCTCGAGGATTGGAGTACT
TGCATCGTGGTTGTAACACTCGGATATTGCATTTTGATATAAAGCCTCATAATATCCTACTTGATGACAACTTTTGTCCT
AAAATCTCTGATTTTGGTCTTGCTAAATTGTGCATGAAACAGGAGAGTATCGTGTCAATGTTAGGTCCACGAGGGACTAT
CGGCTATATTGCTCCAGAAATTGTTTGCAGAAACTTGGGAGGTGTCTCTCACAAGTCTGACGTCTATAGCTATGGAATGA
TGGTCCTAGAGATGGTTGGAGGAAGAAAAAATGTTGATGTAGGAGTTGATCGCACGAGTGAAATCTACTTTCCACATTGG
CTCTATCAGCGAATTGAACTAGATGAAGAGTTTCAATTAATCGGGATAATGAATGAAGAGGAGAAAGAATGTGCAAGAAA
GATGGTGATGGTGAGTTTATGGTGCATACAGACTGATCCCTCAAATCGACCATCTATGAGCAAGGTTGTGGAAATGTTAG
AAGGGAAACTAGACTCATTGCAAATGCCTCCAAAGCCTTACCTATATTCTCCCTCAAGAACTGAGGTAGATTCATCAGCA
GTAGAACTGATCTAGTCATTGTTGCTGGAGCCTGGATGTGTTAGCTGTTATTTGTGTAGTCTTTTTTTGTTATGAGAGTT
TTTCCCAAAGCTGCTACTTTATGTTTACTTTTTTTCCATGGAAAAGGGTGTTAGTTTGGTATCCGACGTGCTTATCTGTC
CTTGACCGTGGGAAACCTCATGTTTTTCTTAGTGATTTATCGTTAAAAGATCCGTGATTTGCCTAAAGGAATGATGTAAC
TGCAAAGTATGATCTAAATAGAATGAATATTATCCTTGCATGAATTTAATAGCATTTTGGCAACAATTTGCAGAAGTATT
TTGGTGTAATAAATCAAACATCAGTCAACTATCAGGACAAGTATATGCTGGTACTTAACTAGCAAAGAGAATAAAAATTT
GGTTCAATGGTTCAATCATATCTTTTAATTCGTATTGCTATTATCATTAGTCGTCAAGGATGTAAAATTACTAAGTGACA
GTTAAAGATTAGAGCCTTAAGATAGTTAAAGAGGCAAAGTCATCCGAGATTCCCAAACAAGGAAGGAATACTAAGAATAG
TCGCGAAAGTTTCACTGTACATTATAACCATTAATATATTTCTGTTCAATGATTCAGTTTCCCATGGTATCAGGTTTTGA
TTCAAAACCAAATGAGTTAGAAGAAATAGCAGGTGACATTCATTGTTTCATTTTTAACATTTGTATGTATAGCTTCCATT
TCTACAGGTCAAGTGATAAATTGGTTGTCGTGAAAATGATGAGAAGTTGTTGTTTATTTCTGAGTCAATAAGTCAAGTCT
TTCTACTGGTGTTAATGTGAACATTTCCTTTTTTTTCTTCAGCTTTCTACGTTTGTGTTGCACATTTTCCTTAAGTCTTA
TAAGATATAGACTTTTAGAGTCACAATTCATGAAACTTCAGATTGGTTTCCTCTTATTGCAGTTAGATTCAATATGGCTT
TGGCTTCTTCTTTTATTTGTTTCCTTCTATTTCTTCTTCTGATGTTAGTTCAGGCAAAGGGAAGAAACGATTCAACTTGT
CCAAAGTCCTTTTCATGTGGAAATCATACTAACTTTTTATTTCCTGTCTCTCTTTCCACACAACCTGACTGTGGAATAAT
ACCCGTGTTCGGTTGTGATGCTAAACCATTTCCGAAAATCCGTCTGCTTCCTGAAGGAGATTGGTACTATGCTTTAAAGA
AGCATAAATCATCATTTTGGCTTAGGGACGAGAAGCTTCAAACGACGTTGATGCAACACAAGTGCCAGGCGTTTAGCAAA
AATTTCTCCCTTCCAAACTCTCCTTCTATTTCTTTCAATATGCTTAATATGAACAACTTCTTCAAATGCATCAGTAGCAG
TAGCAGTAATAATGCCCTTAACATTACGCAGAAGAAGAACACGCATTTTGCTGGTTATAAAATGTACAATGGCTGTGAAG
GTTTTAGCATATACTACAAAATTTCACCAGATGAGGATGAATACATAGGAGCAGACAATCTTCCTATTCACTAATCAGAT
TGCCAATTCACTCAAAAATAGGTGATTTGTTCGACGTGTTAGGTCCCGAATTTCTAGTAGAAATAAACTGTCTGATGAAT
GTAATGAATGTCATTATGGTGGAGGTCAATGCCAGACTGATAAAACCAACAACTTTTCTTGTCACAAAGGTAGACATATC
CATATATGTACTTAATTTTCAAGGTCAAGTTAACATTATCCCCAGTTTTAGATAGTTTTTTTCTTCTACCAAAAATTGAG
GTAGGGGCAGGGGCGGAGCCATGTGGGAGCAAACTTGTCTCCATTCCAAATTAAACACTTATTCTCCTAATAACATTAGT
AGACTTTTTCGCTTAATCGGATATATGTTTTATAATCCGATTCTCACAAGTACTGTTGATGTTGCAGATGTTAGCACAAG
TATTGGTGTTGCAAATGATAGCACTCTATCAGCAGGGACATCAAAAAGGGGTTCCCTTCGGATAATCTGATTCGTGATGG
CCACATGTAGCTTTTCTGTTTTTTTCACAAAAAAGGGAATAGGACAGTGAAGAAAAATAAGTCAAATAATAAGGAAAGAG
CATTCAGGGAAATGAAACAGTAACAACAACAAAATAATATGGTAACTAAAAAAGAAAATACATGAATATGTAAGAAAACA
AAAGATATATGCGGAACTTTTCTTATGTATTTTGATCGATGTTTTCAATTGTACAATGCCTTGTATATATACAGCAAAAG
AAAGACTCCTAACAGTTTACCAACAGCAAGGAAAAAGACTCCTAACATGTAACTAATCCTAACGTTATATGTATTGTCCT
ATTTGTAGTTAACTTGTAGAAGTAGGTTAGTTTATAATACTTCAGCCCACTGTTGGCTGAGATTGTTAACCACCTGAGGC
CCAAAAGACCAAATAACCGATAAGATATCTGGATCTGTATGTGCAGGCCCAGTACTCTTTGTACTTCTTGTCTGCGTTAT
TGAGCAGATCAATATTCACATAATATTCACACCAACACCCTTCCTCAAGTTGGAGGAGATGAGAATACACCCAACTTGCC
CAATAAGGTGTGATGCAGAGGTCCAGGCAATGATTTAGTGAACAAATCAGCTGGTTGGGATGAAGATCGAATGTGAGAAA
GTGAAATGAGTCCTGCGAGGAACTGTTGGCGAACAAAATGACAATCAATTTCAACGTGTTTTGTACGTTCGTGGAAGACA
GGATTTTTTGCTATATGAATTGCCGCCTGGCTATCAGAGTGTAGTGGAATAGGGAGTGAAATAGGGATGGAGATATCGTC
AAAGAGGCGAACAAGCCAAGTGAGTTCGGCAACTACCCGTCTCATGGACCTATACTCTGCCTCAGCGGAGCTAAGAGAAA
TGGATGTCTGCTTCTTTGATTTCCAAGAAATAGGAGAGGTCCCTAATGAAATGTAGAAACCGCTGACAGATCGGCGAGTA
TCAGGGCATGTTCCTCAATCAGAATCGCAGAAGGCTCGTAGTTCAAATGAAGAAGAAGGTGACAGGAAAAGGCCAAGTCC
AGGGTCTTTCAAAAGGTAGCGAAGGACTCTAAGAGCAGCATTGAGATGGGGTTTCCTGGGGTCCTGCATGTACTGACTCA
AGTGTTGTACGGTAAAGGAGAGATCTGGTCTAGTGTGTGTGAGGTAGTTTAGCTTGCCCAAAAGATGTCGATACAAAGTA
GGATCATCAATTGGATCGCCTTCTTGAGCAACTAGTTTGACAGTTGGGTCTAAAGGAGAAGACACAGGAGATAGGTCTAG
AATATCAAATTCCTTGAGCAAGTCGAGGGTGATTTTTCTCTGGCAGAGCATCAAACCATGTGATTCACGAAGTACTTCCA
TTCCAAGAAAAAAATGTAAGTTTCCCAAATCTTTTATTTTGAATTCTTGATCAAGGAAGATCTTCAAAGCATGTAGTTCT
GCCTGATCATTCCCTGTTAAAACGATATCATCAACGTATATAGCCACAATCGAAATGGAAGAGTCCGATTTCTTTACAAA
AAGAGAATAATCATTTAGTGAATGCCTGAATCCTTTAAAGTTTAAGGCAGATGTGAGTTTAGCATACCACTGCCTCGATG
CTTGACGAAGTCCATAGAGCGACCTATTCAACTTACAGACGTGTTTAGGCGAAGGAGGAGTGATGCCTGCTGGAAATTTC
ATGTAGACTTCCTCATCTAGGTCTCCATGTAAAAAAGCATTATTCACGTCCAATTGATAGAGGCCCCAACCCTTCTTTAC
TGCTGTAGCAAGAATGCATTTGATGGTAGTCATTTTCACCACCGGAGAAAAGGTCTCATTAAAGTCGATTCCCTCTCTTT
GTATATCACCTCGTATCACCAATCGAGCTTTCAGTCTCTCAATACTGCCGTCAGAGTGTTGCTTAACCTTGTAAACCCAC
TTACACGGTAGAGCTTTCCGATCGGGGGGTAGTTCTACTACATCCCATGTTTTGTTTAATTCTAGAGCCTGAATTTCCGA
TTCCATAGCTGCCTGCCAACCAGGATGATGAACAGCCTGTGAAAAACTAATAGGTTCTTGAATATTAGATAAAGAGTTGA
GCATATTTTGGTTGGTAGAGGACAGACCACTAAAGGGAAAAGACTCAGGTGTGACGGATGGAAGAAAACAAGAATTGTGG
ACATCAGTCAACTGCAGAGCATTGCAGATGTAATCTTGTAGGTAGGAAGGTGTCTTGTATGGTCTATTGGAGTGCCTTAT
GACATCAACCATAGTAGGTTGTGAAGAGCTAATAGAGGGAATAGGTAAAGTAGGCTCTGGTTGAGGCGAAGAATCAGGAG
CTATAGTTGGAGAAGGTGTAGATTGTATGATGGGATCATTTGAAGAGACAAGATCATCCGTAGGTAATGAGAAGACATCA
AAAAAAGGATATACCAGCGTGTGTTGGTTAGCAGTAGGAAATAAGGAATCGGTAGGAACATAGGACTTGATAGAGGAAAA
AGGAAAAACTGACTCATGAAAGACAACATCCCGTGACACGAAACACTGTAGAGATTTAAGACTGAGAACTTTATAGCCCT
TTTTGCCGTGTGGATACCCCAAAAACACACAAGGAACCGCCTTTGGATCAAACTTACTTCTTTTATTTGAAAGGGTAGAA
ACAAAACACAAACAACCAAAACTTCTAAGATGAGAATATTGTGGTTTGGTGTTGAAAAGTATCTCATATGGTGTTTTGAG
ATTTATGACTTTGGAGGGAAATCTATTAATTAAATACGTTGCTGTCAAAAGACAGTCTCCCCAATAGTGAATAGGAAGGT
GAGACTGATATAATAGAGCCCTGGAAGTTTCCAATAGGTGTTTATGTTTTCGCTCAACAATTCCATTTTGTTGTGGGGTG
GACACACAAGTTGTTTGATGGATAATACCTAAGGATTGGAAAAATTCTGAATGTGTTTTCCCACTTCCCAATTCAAAAGC
ATTGTCTGACCTGATTTTCTTTACTTTCTTGTCAAATTGTCGTTCTACCATGGTAAGGAAGGATGTCAAAATGGTGAAGG
CATTAGATTTAGAACTTAGCAAGTAGGTCCAAGTACCTCTGCTAAAATCATCAACTATTGTGAGAAAATACTTAAAGCCA
TGATTAGTAGCATGTTTATAAGGTCCCCATGTATCCACATGAATTAACTCAAAAATTGATTTACTAGATATTGTGCTAGA
CGGGAAAGGGAGTTTAGATTGTCTCGCCATGGGACAAACAACACAAGGAGTCAAATTTTTAGAAGATACTGGAAAAGAGA
TAACAGAAATATTTCTCATATTGCTCAAAGGCATATGTCCTAATCTAATATGCCATAGTTTTTCTGTTACATTTGAAGAT
GAAGAACTGAAACATGAATTAAAAATTGCATTTGAAACAGATTTCTTAGAATTTAAACTAGAATTTGTAGCTAAACTAGA
ACTAGACTTCTTGCTCGAATTGAAAACTTGAACTGGCTTGAATTGGCTTGAAGGAACTGTTGTTGATTGTCTTGTGTTAA
GGATATAGAGTCCCCCTTGCTCCTTACCAATCTCCAGAGGGCTCTTCAGAGAAGGGCCCTGAAATAAAAAACAAGAATAG
GGAGTAAAAAGAAGGGAATGCCTGAGTTGAGCACAAAACTTATGCACAGATATCAGATTAAATCTGAAAGAAGGTATATA
TAAAACGTTGTGCAGAATCATATTAGACATTAGTGTGACTGTTCCTGCATGAGTAACCTTGACTCTATAGGAATTAGGCA
AGTTTACCATGACAGGTTTAGGAAGAGCTTTAACATTTGAAAGGAATTCCCTATTATAGGTCATATGCTCAGTTGCTCCA
GTATCTAATATCCAAGAATTACTATCAATTTCAATAAAACAGGCATAAGAATTGAACAACTTGGGCATACCAGAAAGACT
GAGATTTGCTACTCCTTCAGATCCTGCATTTTGATTTGATTTCATCTGTTGAAGCATTTGCAATATTTGTGTTATGTTCT
CCTGACTGAGAGCTTGGACTTCTGGAGCATTGGTGTCTCTTTGAGTAAATCCTTCACTTTGATTGTAAACACTTGAGTTG
AAAGCTGTACTTCCCTGCGATGTGCTTTGAAATTTTCTAGGTTTTGTGAATTTAAAATCAGCAGGAAAACCATGGATCTT
GTAGCACTTATCCACACTGTGACCTGGCTTCTTACAGTAGGCGCAGATCACGTTGCTCTTCTTTCCATCATATCCTGAGT
TACCTCCTTTCTGTGCCTTGAAGACGGGGTACTTCCTTTCTCCTGAATTAGCAACTATGAAAGATCCTGAATCACCTGGA
TAAGTAGGTGTAGCATGTATTTCCCTTTGTTTTTCATCTTGGATAACAAGAGAGTAGGCCTGCCCAATGTTAGGCAAAGG
AGCCGACAACAGAACATTACTTCTGACCCCAACAAAAGTGTCATTTAAACCCATCAAAAACTGCAACAATCTTTCGTCCT
GATGAGCTTTGGTATTCTTTATTTTAGCACCACATTCACACTCACAAATACAAGAAGAGTAAGTGTTTAGTGCATCTAAC
TCATCCCACAAACTCTTCATTTTTGTGAAATAAGTTGATACACTAGAATTACCTTGACTAACTGCACTTAATTCTTTCTG
TAGCTGAAACAGTTTTGCTCCATTGGTCACACCAAATCTGTCTTCCAAGTCTTTCCAAAGATCTTTTGCAGTATGAGAAT
ATAACACACTCTCAGCTATTTCCTTGGAAAGAGAATTCAGGAGCCATGAGAGGACCATATCATTGCATCTGGCCCATGTT
TTTTGAAGCAAAGGATCAGTGTTGGGAACTAACAAGGATCCATCAATGAATCCCAACTTGTTCTTTGCCGAAAGTGCTAT
CACTATTGCTCTTCTCCATGCTCCATAAGCCTTGCCATCAAAGACAGAAGAAACGAGAGTCATACCTGGATAGTCTGATG
GATGGAGATAAAACGGATGTGTTTGATCCACTACATTAGTCATGGCAGATCCAGTTGGATTAGTAGAAGGAAAAAGTCCA
GCGGTACTGGAAGGAAGAGCTGGAGTGGACTGACTACTAGCCTGTGAATCAGTGCTCATTGTGAAAACAAAATAACACAG
TAAAAAGAATGATCGAGAGGTATTCAAACCTGCTCTGATACCATGTAAGAAAACAAAAGATATATGCGGAACTTTTCTTA
TGTATTTTGATCGATGTTTTCAATTGTACAATGCCTTGTATATATACAGCAAAAGAAAGACTCCTAACAGTTTACCAACA
GCAAGGAAAAAGACTCCTAACATGTAACTAATCCTAACGTTATATGTATTGTCCTATTTGTAGTTAACTTGTAGAAGTAG
GTTAGTTTATAATACTTCAGCCCACTGTTGGCTGAGATTGTTAACCACCTGAGGCCCAAAAGACCAAATAACCGATAAGA
TATCTGGATCTGTATGTGCAGGCCCAGTACTCTTTGTACTTCTTGTCTGCGTTATTGAGCAGATCAATATTCACATAATA
TTCACACCAACAGAATAAGACTAATACTACGACAAACACGGAGGCCCCCACCAAACCTAAACCCACCAAAAAGAGAATCA
TAGCTCAACTAACAACTATCCTTCTAAGTTCTACCTAATCTGCATACTCTCCTATCTAAGGACTTTCAGAATGAATTTAA
CTTAAGAGAAGATGCACGGATACCCCAGTGTGGAGGTAGAGAGACTGTCGTTTCTTGTTTCAAGATTTTTGTTTCTATTT
GTCGCTTCTTTGTACTTCGATTAGTTACTGTTGAAAATGTATGGTCATGTTTTCTATAGTATTTTGCTAAGGTTTCTTAA
TTATTATTATTTCCTTTTGCGAACTGCTTTTCTTTTTTATCAGCCAATGGCCTCTATTGGGAACAGTCTCTCTACCTCTT
AGGTAGGGGTAAGGTCTGAGTATACCTACCCTCTCCTAACCCTACTTTGTGGGATTATACTGGCTATTATGTGGAGTCCG
ATATATACGCCCCATCGAGAGGACCCAATATACCCTGCCAGAGGTATAGAGGCATGCTAGCGTGATCACTCAACTGATGT
TGCCCACAGAGGGGACTTACACCTACGTGGCTCGTAGTTCTAGGACTATGGGTTCTAGAATTTCAGTAAATACTGGATAA
CTCAAAACTGAATATACAAACTGAGAATGCAACAATTAATCTGATAATGATGCATTAATAACTGAGGCATGCATAACTGA
ATACTGAAATATCTGACCTAGCACGTGTAATTTAAGAACTAAAGAAATACATAGCTAAGGTTCTGAAATTCATGCAATAA
ACTGAGCAATAACATGATAATCCAATTTGGAACATGTTAATAACTAATTCATGATGATCTGCTGTAATTCTAGAAACCCT
AGGTCTATTCATAATAAGGGAATCAAGAAACTGACTGAATTCTAGGGACCCAATGGGCGAAAGGAACCCACTAGTGAAAT
CCCACATACCTGGTGACGAATTTCACGGAGAAATCCTTTGATTTCTGGGCTGGAACTGAAGAAAACTTGTTGCGTTCTTG
AACTAGGGTTCTTGACCTCTTTTCTCCTCTTACGCTCTAATTTTTCTAAGTTTTGATTAATTATTTGACTTAGATAAGTT
CTAGTTATGTTTCTAGGCTTAAACTGACTAAAACCTCATGATTTAGGGTCTAAACGATGTATCTTAGGGGTCCAACGAAA
TAGGAAAAGACCAAAAGACCCTTGACTTAATTGTTGTCGGAGTGACCAACGGATTGGACCTACGTGCCGTAGGTCAATCG
ACGGTCCGTAGATTGGGGTCGTCGGTCAAGTCTGCCCGACAAGGCTTCACTAAAACGAGCATAACTTTTTACTCGGAGGT
TGGATTTTAGCAAACTCAGTGGCGTTGGAAAGAAGATTCAATTATCTATCATATCATAAGTCATAGGACACATAATTCCT
TTTTTGCTAAAAGTTATGACCATCTGAAGTTGACCTATCAACAATTATCAGCTAACTGGCTGTTGACCCTCATCTACGGT
CAGACCTACGAACCGTGGATCGAATGACGGTCCGTGATGGTCGACCGTAGTTTGTGTCAGAGGCTGGGTAAATGAGTCTT
GATCCACGGACACAGACCATAGACCGTGGTCTGACCTACGGATCGTGGGTCTGTCCGTGAGTCGAGACTTAGCCAATTTT
CTGAGCTGGGTTTAGGGAGGAGTTGCAGTAGTGAACCACGGACCACCAGCATGGGCCGTGGTCTGACCTATGGTCCGTGG
ATGGCAACCGTGGGTTACACCTGCAACTTCTCAAAATCTGCATTTTTGGTCTGTTTCGGATATGGGGTGTCACACTTAGT
TATTGGTTAATGCAGTGTTTAAGATTCTTGCACTTCATTTAATTAGTAAAGTTTTAGTTTCATCTTGGTTTCTATCAGTT
TGATATAAAGCCTCATAATATCCTACTTGATGAAGATTTTTGTCCTAAGATCTCTGACTTTGGTCTAGCCAAAATGTGCA
TGAAACAAGATGCATAAGTAGAGGAGAAAAGTCTTTTAGATGTTGACAGAACTCTTTGGAAATATCTATATATAATTCTG
AGACTTTTCCACTCCAAAAAATGTTAGAATAGGCCATTAACTGTTATCACCTTTTTACGAGTTTCATATCTCAATTATTT
ATTGTTCGCTGATGTGAGGTCAAAATACATATTTTTAATCATTATTTATCTCACATTTATTTTTATATTTGTCTTTTTTA
GCATGAATTTTATGGAATGTGTTAAATAGTATATTTTATTTGTAGGATTAAATTGGTGGAAAAATGAAAAAGTTTGGAGC
TAAAACAAATTAAAAATGAAAGGTTGAAAAAGGAAATCAAGCAGGCAGCTTAATAGATTAAATCGAATATTATATTAATA
TTTATATGCAGAGGTTGGCCGAAAATAAAAGTGCACATTAGAGTTGTGCCAGCATCTCAAGAACTCCAGTTTTGTGGGCG
GCCGAGCGAAGTTTCACGCCTACAGCAATTCCAATTCCTTTAGGTTTTGGGTTCCTAATCTGCTTTGGACTCAATTATTT
TACTCAGGGTTTTCTACATCTATAAATAGTCCATAAGAATAATTATTAGAGGAGGATGATACAATGTAGAATTAACTTTT
GATTTAAGGTTTCTTCTTTTCTTCTCTTTTATTTATTTTACATCTTTTATTTGAATAATTTTTTGTAATTGCTCTATGTC
TATGTGGAGTTAAACTTCTCGTTCTTGGATTATATTTTCTTACAAAATGATTGTTTAGTGATTTTGATTCTGCATAATTG
TTTATCAAATTGGTTGTTCTTATATTCTTGTGATTACTATTTCCATGCTTGATCACCATAGAGATAAAAATATATATTGT
CTATTCTTGAACTCGGGAGAGGAATAGGGGGATAGAACGTGGAATATATGAAGCATGATATTTTCTTGCATATCACTTGA
ATTGATTTGTGTCTAGGATAGGGATATACCTAGGTACCTTGAGCCACTATATTACTTGCGTGACCACGTATACTTGCGTG
TGCAATTGGAAGCACCAAGTTCACTCTTACCTACCTAAAATATCACTCCCTTTGTATTAAAACATACCTTCGATGTTGAA
TTAGCCTACACACGCCTGTTGTCGAGTCGAAATAATATTTGGCAAACTCAGCATCGTGTGTTTTAATACAAAGAGAGTGA
TATATAGTTTAAGTAGGTAAATGGAATAATTGATAGTTGATATATGAAACTCACAAACATGCATCAGTACCAGTAATAAT
GCCCTTAACATTACACAGAAGAAGAATGATCATTTTGCGGGTTATAATATGTACAATGGCTGTCACTTATTAGATTAACA
ACAAATTTTCTTGTCACAAAGGTAGACATCTCCAAAATAATCTATACTTTCAAGGTCAAGTTCATGCTTCTTAAGTCACT
TTCTTGTTTCATGACGCATAGATAATATATTTCATATTATTTCCCCCTTCAGTAGATGCAAAAACACCTACAAGGGTCTA
ATTTGACTACGTCTAACTAGTAGAGTTTGCTAAATATTTGGCTGAGGACTAAAAGTGTCTACTGTGACAAACTTAAAGGA
CCAAAACTTGCTTAGAAGATACTTAAGGAACTAATTTGAACATACAACTAAACAGAAGGGACCATTTTTGTCATTTTTTT
CAAGAAAGTCCAAACTATAGTATAAAATGGATTGAGAGTGAACTAGAAAACATTTTTGGTAATACTAATATTTTGTCTTA
TAATAACTTTTTCTAAAATAGTGCTGACACCAAATTTGGTGTTTGGGTTGTAGATGCCCTTATGTATCTTATTTACTACT
CTATTTGTCTCAGTTTATGACTTATTTTTCTTTTTAGTCAGTAAAAAAAATATATTTCTATATTAAGTAACAATTTAACT
TTAAAATATTCATTTTATTCTTAATGAAATGATTTGTAGCCACACAAATATTTATCACGTGTTTTAGACCACAAGTTTAA
AAAATCCTCCCTTCTTTCTTAAATTTCATGTCGAATAAAACTAACTCATATAAAATGAGACATTTTTTGTTATATATTAT
CATTGCATCTAACTCTTAACAGGCTGTTAAAGGTGTACACTTGGGCCCTACATGCATATTTGGGCTTGTTTGTTCCACAG
TCCAAGAGAAGTATTCACCCATTATCCAAAATGGCCCAGTCCACTAGCAATGGTATAAAGGAGTTGGATTCTAGCACCAA
AAGGTATTTATATTTGTAAGTTGGTCCTCCCAAGAATGTGTCAAGTCAACAAAAAGTGTCAAGATGACACAACGGAGACT
TGTTACGGATGTTTAAAATGTACAAGATTTATTTGATTGACTAAGTAAAAAGTCATTCCAACTTTAGGTGTCTGTCGATG
GATTCCACCTAATATCTTTGAATAGGAAAATCAGTGTTTTAAAAGGCGGGGGTCTGAGGTGGGACGTTTTATGCAGTACA
TAGCGAGGACGTAAGCCCCAAGACATGGGGCGTAAGACTTATGGATTTACGAGACGTAGTCTCATGTATATTCAATTTTA
TACTTTTATTACTAAGAAAATAAACAAAAGTAAACCTTTCAATTAGTTTACAAATAAACTTTAATAAATAACCTATAATA
TATAGAAAATATTATTATGATTGTTATTTCAGGAAGGTATTAATAATCAATAATGAAGAAAAAAAGTATTACAATTACTA
TTTGAGAAATATCATTACATCAATAATAATAAAAAATATGCTTTAAAGTAAAAAATGTTCAAAAACAAACAAAAAAAAGG
AGCAAGGGCCTCCAACTTTGTGGATGTAAAATATATTAAGTGTAATTTTTAAAATTTCCAAATTTTAAAAATGTTGAGTA
GGACCCTTGCGCCTATACCCTTTTGGTTTCATCCATAAATTATTTGTCCTATTGGAATTTTGGGTCAATTTTGGCTCCCT
CTAGGCATCCTAATTAGTTTGTTTCTTCTCATTTTCAGGAGTTAATATCTCAAAAGGTCACTCAACTTAAAAAATTTATC
TAGTAAAGTCATTAAAATTTATTTTGTATCAAAAAAATCACTTAACTTAGTTCTTTATATCAATAAAATCACTCACTCAT
ATTCATCATTAAAAAATTATTTTGTATACTATGTTCATGATTAAACTACTAAATAAATGACTCAAAATTAAACTACCTAA
ATTATATATTACCTTTTCGCGACTTTCATACCTCAACTAGCACTCCCTTTGTATTAAAACATACCTTCGATGTTGAATTG
GCCTACATACACATGTTGTCGAGTAGGAACAATATTTAGCGAACTCTGCATCATGGTGTGTTTTAATGCAAAGAGAGTGA
TATATAGTTTAGGTAGGTAAAAGGAACAATGGATAGATAATATATCAAACTCAAAAAAAAAAAAAGTGATAGTTGTCTCT
TCACTAGGCTTGACGACTAAGTCTAAATATTGATGCAAGACTTCAAGTCTTTACACCAAGATATACGTTTCTCACAAATT
TTCCAAATCAACTCTGCTTTTAAATGTTAAGTGTAGTGAACAAATGAGTTCATAATATAGTCATCCTCTTCTTGAGATAT
TTAATATGGCTATCACTTCATTTGTAAGCTTTCTTCTATCACTTCTTCTTATCTTAGTTCAGGCAAAGGGCAGAAATGAT
TCAACTTGTCCAAAGTCCTTTTCATGTGGAAATTTTACTGACCTGACATTTCCTTACTCTCTTCCCACACAACCTGACTG
TGGATTATTGTCCATGTCTGGTTGTGATGCTAAACCATTTCCAAGAATCCAACTAGTTCCTGGAGGAGAATTGTACTATG
CTTTAGAGATGCATAATTCATCAGTTTGGATTGGGGGCACGAAGCTTCAAATGACACTGAGACAACACAAGTGTCAGGCT
TTCAACAAAAATTTCTCCCTTCCAAACTCTCCTTTTATGTCTTTCCATATGATTAATATTAATAACTTCTTCAAATGCAT
CAGTACCAGTAATAATGCCCGTAACATTACGCAGAAGAAGAACACTCATTTTGCTGGTTATAATATGTACAATGGCTGTG
AAGGCTTTACCATATACTACAACCTTTCCGATGAATACATAGGAGCAGACAATATTCCTACCAACTGTTCACTTATCAGA
TTGCCAATTCAGTCAACTCATGGTGATCTGTTCAGCATGTTAGGTCCCGAATTTCTAGTAGAATGGAAGCTGTCTGATGA
ATGTATCGAATGTCATTATGGTGGAGGTCAATGCCAGACTGATAAAACCAACAAATTTTCTTGTCACAAAGGTAGACATC
TCCATATATGTACTTAATTTTCAAGGTTGAGTTAACATTATACACTGTTTTAGATACTTTTTTATTTTCTTCCAAAAATT
GGGGTAGGGGAAGGGCCAGAGTAGCAAAAAGTGGGGTTATGGGAGGAGCCATGTGGGGCCAAACTTGTCTCCATTCCAAA
TTTAAAAAAAAAATCTCCTTCTATCATTAATCGACTTTTATGATCTGAAACTCACAAGCGTTGGTGTTGCAGATGTTATC
AAAAGTGTTGGTGTTGCAAATGTTAGCACTCTACCAGTCGGAACATCAAAAAGGGGTTACCTTCGGATAATCTGGTTCAT
GGTGGCCACAGGTATTGGTGTTGCAGATGCTCTCGATTATCCTTTCCTATTAGTAGTCGTAGCAATAATCTTGTAGTTTC
TTGTTGCTAGATTTCTGTTACTGTCGCTTCTTGTACTTCGATTGTCATATTTTTTGTTGTAGTTATTGTTTAGAATGTTT
GGTCATGATTTCTATAGTATTTTGCGATGGTTTCTTCATTTTTGTTATTCAGCTGTTTTTTTGTTTCTTGTGCCGAGGGT
TCATAGGTAGGGTAAGGTCTGCTTACACCTACCCTCCCCAGACACTACTTTGTGGATTACACCAGCTATTATGTTGTTGT
TGTAGTCTCTGATTGGGCATGACTTCATTTTTTTCCCACAGGTGCAAGTTTGTTTACGGTTGGACTGTTGGTTTTACTCT
TCTGCTTCAGAGAAAATATTTTGTGGTACAAATACATCAGGTTTTGGGAATCTAATGCTCAGGATCACCAAAAAGTTGAA
GAATTCTAAAAGAATTATGGATCATACGCTCCAAACAGATACAATTATACAGACATCAAACGAATCACCAATCGCTTCAG
AAGCGAACTTGGCCAAGGAGGATTTGGTAAAGTATACAGAGGAAGCTTGCGTAGTGGGAGTCAAGTGGCAGTGAAGGTCC
TGAATGAACTAAAAGACAGTGGCGAAGATTTCATTAACGAGGTGGCAAGTATTAGCAGAACATCACATGTTAACATTGTG
AGCCTTGTGGGATTTTGTTTTGAGGGTCAGAAAAGAGCTCTTGTATATGAGTTCATGCCAAATGGATCTCTTGAAAAGTT
TATCTACGAGGAAAAATCCAACAGTGTTCGCCAATTGGGTTGGCCAATTCTGTACAAAATTGCACTAGGCATTGCTTGAG
GATTGGAGTACTTGCATCGTGGTTGTAACACTCGGATATTGCATTTTGATATAAAGCCTCATAATATCCTACTTGATGAC
AACTTTTGTCCTAAAATCTCTGATTTTGGTCTTGCTAAATTGTGCATGAAACAGGAGAGTATTGTGTCAATGTTAGGTCC
ACGAGGGACTATCGGTTATATTGCTCCAGAAATTGTTTGTAGAAACTTGGGAGGTGTCTCTCACAAATCTGATGTCTATA
GCTATGGAATGATGGTCTTAGAGATGGTTGGAGGAAGAAAAAATGTTGATGAAGGAGTTGATCGCACGAGTGAAATCTAC
TTTCCACATTGGCTTTATCAACGACTTGAACTAGACGAAGAGCTTCAACTAATCGGGATAATGAATGAAGAGGAGAAAGA
ATGTGCAAGAAAGATGGTAATGGTGAGNNNNNNNNNNNNNNNNNNNNNNNNNNNNNNNNNNNNNNNNNNNNNNNNNNNNN
NNNNNNNNNNNNNNNNNNNNNNNNNNNNNNNNNNNNNNNNNNNNNNNNNNNNNNNNNNNNNNNNNNNNNNNNNNNNNNNN
NNNNNNNNNNNNNNNNNNNNNNNNNNNNNNNNNNNNNNNNNNNNNNNNNNNNNNNNNNNNNNNNNNNNNNNNNNNNNNNN
NNNNNNNTCATTGTTGCTGGAGCCTGGATGTGTTAGCTGTTATTTGTGTAGTCTCTTTTTTGTTATGAGAATTTTTCCAA
AAGCTGCTACTTTATGTTTATTTTTTTTCCATGGAAAAGGGTGTTAGGTTTGGTATCCGACGTGCTTATCTGTCCTTGAC
CGTGGGAAACCTCATGTTTTTCTTAGTGATTTATCGTTAAAAGATCCGTGATTTGCCTAAAGGAATTATGCAACTATAAA
GTATGATCTAATTAGAATGACTATTATCCTTGCATGAATTTAATAGCATTTTGGCAACAATTTGCAGAAGTATTTTGGTG
TAATAAATCAAACATCAGTCAATTTGCAGAAGTATTTGGTTCAATCATATCTTTTAATTCGTATTGCTATTATCATTAGT
CATCAAGGATGTAAAATTACTAAGTGACAGTTAAAGATTAGAGCCTTAAGATAGTTAAACAAGCAAAGTCATCCGAGATT
CCCAAACAAGGAAGGAATACTAAGAATAGTCGCGAAAGTTTCACAGTACATTATAACCATTAATATATTTCTGTTCAATG
ATTCAGTTTCCCATGGTATCAGGTTTTGATTCAAAACCAAATGAGTTAGAAGAAATAGCAGGTGACATTCATTGTTTCAT
TTTTAACATTTGTATGTATATCTTCTATTTCTACAGGTCAAATGATCAATTTTCGGTGGTCGTGAAAATGATGAGAAGTT
GTTGTTATATTGCTGAGTCAATAAGTCAAGTCTTTCTACTGGTGTTAATGTGGACATTTCCTTTTTTTTCTTCACCTTTC
TACGTTTGTGTTGCACATTTTTCTGAAGTCTTATATGATATAGACTTTTAGAGTCACAATTCATAAAACTTCAGATTGGT
TTCCTCTTATTGCAGTTAGATTCAATATGGCTTTGGCGTCTTCTTTTATTTGTTTCCTTCTATCTCTACTTCTTATCTTA
GTTCAGGCAAAGGGAAGAGATGATTCAACTTGTCCAAAGTCATTTTCATGTGGTAATCTTACTAACTTTATATTTCCCGT
CTCTCTTTCCACACAACCTGACTGTGGAATAATACCCGTGTTCGGTTGTGATGCTAAACCATTTCCGAAAATCCGTCTTC
TTCCTGAAGGAGATTGGTACTATGCTTTAAAGAAGCATAAATCATGATTTTGGCTTAGGGATGCGAAGCTTCAAACCACG
TTGACACAACACAAGTGCCAGGCGTTTAACAAAAATTTCTCCCTTCCAAACTCTCCTTCTATTTCTTTCAATATGCTTAA
TATGAACAACTTCTTCAAATGCATCAGTAGCAGTAGCAGTAATAATGCCCTTAACATTACGCAGAAGAAGAACACACATT
TTGCTGGTTATAAAATGTACAATGGCTGTGAAGGTTTTAGCATATACTACAATACATAGGAGCAGAGAATCTTCCTACCA
ATTGTTCACTAATCAGATTGCCAATTCACTCAAAAATAGGTGATTTGTTCGATGTGTTAGGTCCTGAATTTCTAGTAGAA
TGGAAACTGTCTGATGAATGTAATGAATGTCATTATGGTGGAGGTCAATGCCAGACTGATAAAGCCAACAACTTTTCTTG
TCACAAAGGTAGACATCTCCATATATGTACTTAATTTTCAAGGTCAAGTTAACATTATCCCCAGTTTTAGATAGTTTTTT
TTTTCTTCCGAAAATTGAGGCAGGGGCAGGGGCGGAGCCATGTGGGAGCAAAGTTGGGGTTAGGGGTGGGGGGGGGGGGG
GTGTTGTCTCCATTCCAAATTAAACACTAATTCTCCTTATAACATTAGTAGACTTTTTTCGCTTAATTGGATATATGTTT
TATAATCCGATTCTCACAAGTGTTGATGTTGCAGATTTTAGCACAAGTATTGGTGTTGCAAATGATAGCACTCTATCAGA
AGGGACATCAAAAAGGGGTTCCCTTCGGATAATCGGGTTCATGGTGGCCACAGGTAACTTGTTTGCTTTTTTCAAAAAAA
AGGGAATAGGATAGTGAAGAAAAATATGTCAAATAATAAGGAAAGAGCATTCAGGGAAATGAAACAGTAACAACAACAAA
ATAATATGGTAACGAAAAAAGAAAATACATGAATAAGACTAATACTACGACAAACACGGAGGCCCCCAACAAAAAGCGAA
TCAGAGCTCAACTAGCAACTATCCTTCTACGCTAATCTGTATACTCTCCTATCTAAGGACTTTCAGAATGAATTTAACTT
AAGAGGAGGTGCATGGATGCCATACTTTTTGTTGTAGCTACTGTTGAAAATGTATGGTCATGTTTTCTATAGTATTTTGC
TAAGGTTTCTTCATTTTTATTATTTCCTTTTCCGAACTGCTTTTCTTTTTTATCAGCCAATGGCCTCTATTGGGAACAGT
CTCTCTACCTCTTAGGTAGGGGTAAGGTTTGTGTACACCTACCCTCCCCTAACCCTACTTTGTGGGATTACACTGGCTAT
TATGTTGTTGTTGTAGTCCCTGATGGAGCATGACTTCATATTTTTCCCACAGGTGCAAGTCTGTTTACTATTGGGCTGTT
GGTTTCACTCTTCTGCTTCAAAAAAGAGATTTTGTGGTACAAATACATTAGGTTTTGGGAATCTAATGCTGAGGATCACC
AAAAATTTGAAAAATTCTTAAAGAACTATGGTGCACATGCTCCAAACAGATACAATTATACATACATCAAAAGAATCACC
GGTCGTTTCAGTAGCAAACTAGGCCAAGGAGGATTTGGTAATGTGTACAGAGGAAGTTTGAGTAATGGGAGTGAAGTGGC
AGTAAAGGTCCTGAATGAACTTAAAGGCAGTGGTGAAGATTTCGTTAACGAGGTGGCAAGTATTAGCAGAACTTCACATG
TTAACATTGTGAGCCTTGTGGGATTTTGTTTTGATGGTCATAAAAGAGCTCTTGTATATGAGTTCATGCCAAATGGATCT
CTTGAAAAGTTTATCTATGAGGAAAGATCCGACAGTGTTCGCCAATTAGGTTGGCCAATATTATACAAAATCGCACTAGG
CATTGCTCGAGGATTGGAGTACTTGCACCGTGGTTGTAACACTCGGATTTTGCATTTTGATATAAAGCCTCATAATATCC
TTCTTGATGAAGATTTTTGTCCTAAGATCTCAGACTTTGGTCTTGCCAAACTGTGCATGAAAAAGAAGAGTATCGTGTCA
ATGTTAGGTCCACGAGTGACTATTGGTTATATTGCTCCAGAAATTGTTTGTAGAAACTTGGGAGGTGTCTCTCACAAGAC
TGATGTCTATAGCTATGGAATGATGGTCCTAGAGATGGTTGGGGGAAGAAAAAATGTTGATGGAGGAGTTGATCACACGA
GTGAAATATACTTTCCACATTGGCTTTATCAACGACTTGAACTAGATGAAGAGCTTCAACTAATCGGGTTAATGAATGAA
GAGGAGAAAGAATGTGCAAGAAAGACGGTGATGGTGAGTTTATGGTGCATACAGAGTGATCCCTCAAATCGACCATCCAT
GAGCAAGATTGTGGAAATGTTAGAAGGGAACCTAGACTCTTTGCAAATGCCTCCCAAGCCTTACCTATATTCTCCGTCAA
GAACCGAGTAGATTCATCAGTAGTAGATCTGGCCTAGCCTTTATTTGCTCTGATAAACTACTACAAAGTAGTTAAAATTT
CAATACCCCCTTTCTTAATTTGTTATTGATGTGAATTTTTGAAGATTATGAATGTACTACTGTGGGAAGTTTCTTGAGCA
ATGTATCTATGAATGTATAGCTTCAATCTTACCCATAGACTCATAGCGTGTGTTCCATCAGGTAGTAGGGATGGCGATTA
ATGATTTGATTCTTTTACAGAACTTCGGAGAAGATGGCATGAACATAGCCAAGCTTATTCCGTGTATACTCCGACAATCT
TGAAAATACTTTCTTGGTAGTTTCTAAATGAGAAAGTGAGCAAATGGAAGGTTGCATTTTTGTATTTACATATCATCTTT
GTTTACATCCCTACTTTATTCAAATAAGAAGAAACGTCGTGGTGACTCAAAAAAATATCAATTAATTCATTTTCAAAAAA
AATTTAAGAAAAAAAAAATTAAAGGGAGTCGCTACCTAATTTTTAGGGTAAGGGGTTCAAGTTATTCCGAAGGGAAGGTG
TTATGCATCCTTCGAAATCCACAATTATGGATCCCGACTGAATTCATTTTTTCAAATTGAGGAGGAGATAACAATAATGT
ACAAGTATAATAAACATGCAATATACACAAGTAATTTGATAAAACAATAATATAAGAATCGGCCTAAATTTGTCTATCGT
GAATAATATACAATAATGAATAAAGAATACAACTCGAACTCCATTCGAATAGCTTCAATGGAAAGCAACTTCGGGAGTAC
CTGTAAACACACTTAGTAAAAGTGTTAATAATAAATTAATACGAATAAAAATAAATGAATCAAATAATAACTTAAAAATA
AAATCTCGTCTTATTAACATGGGTGGCCTAGGAAATCGACGGTAATATACAAAATATATAAACTTAAACTAAAATTCCGT
TTTTTACAATGGGGAGACCTCCAAAACTGATGGAGAGATTTTGTCATTGGCCAATTTTAACAAATAATATAAATACCGAA
TCATATGAGATTAACAAAGATAAGATAAAATTATACACAATAATTAACAAGCAATGATCGAAACAACTAACTAAAAATTC
TTAGAAAAATACGTGAAAACAAACAGTAGTAAAATTGTGAACGAAAATAAAGCAGACTTAACTTATGGGTAAATAAAACA
CTTGTAGACTTAACTTATGGTCATTTTTGAAATAGTGAACAAATATAGAACAACCACGTACATTATCAATGGTAATCAGC
AAATAATAATAATAATAATAACAACAAATAATTAGAAAGTAAAAATAATAAATAATAAGAAACAATAATGTCACCCGCCA
AACGATCAATTACATTTTAAGTGAAATGGGGTATAAAATCAATCAACCAACAAAATAATAAATAAATAAATAACAAATAA
CAAAATAATAAATAAATAAATAAATAACAAAGCAATTAAACTATGCTAAAAATGATAAACAAACTAATTGAACCAAATAG
AGAAAAAATAAAATGAAACATAGTAAAATACTAGTAAATCATTAAAAAAATTCAAATACTTGGACCAAATTTATAAGAGA
GTAAGGAACTTGACTGTAAAATAGTAAACTAACACAAAAGTAACAACGGGAAGGGGCAGTAAAATAAAATAATGAACCAA
CTAAGCAAGAGAATCTCAAATTAAAAAGCAATAGTCCAACAATTTAAACCCAACAGAATAAATAACACTAAAGAAAACAA
AGTAGTGCATCCCATAGGAGAAGGCCAAGGCTTCACCGGAAAAATAACAACAATGGAGAATGTAAAAAATGAAACCCAAG
TTAGTCCAATCTAACAGTAACAATGAAAACATTCACTAAATCAACAATAAAGATGCCTAAAAATATGCATATACGTATTC
AAAGATGCAAAGAAGAAATGTCACCAAACAGAGTATTTTCCGGCTGTTTCACGGTGCTAGCGTTTTACCGGAGTTGGCGT
TGTTGTTGCCGGAATTGGCATTGCAACGATGCGGGTCTGACGGTCTGAGCTTCAAGCTCTCTGGCGATCTGCAAAACAAA
CAGAAAAATCGAAAAAAAGGGGGAAGGGGAAGGGACCAGCCGTTTTCCGGTGGATTTGGGGTCGGGTTTGGGTGGTCTTT
GGTGATTCTCGCTGGATTGGTGTTCGCTGGAACAGTAGCGGGAAAAGGGTTTTGGTCTGAGGTCTGCTTGTTTGTTTCGC
CGGAGTTGGCGTATGATTGTGAGGGAGAACGGGGGTTTCTGGTGGAGAAGATGGTTTAATGGTGGAGGTTTGAAGCTTGT
TGTTGGTTGGCTGTGGCGTTTCTAATGGTCACTGGTTGTTGGAGAAGAAAGGGAGGATGGAGTCTGTTTGGGTCTGGTTT
GGAGTGGTGTTTGCTGGCCGGAAAAGGGAGGGGTAATGGTTTGTGTTTGTTCACTGGTTTTGGGGTCATTTGGAGGTGCG
TTTGGCATGAAAAAGAAGAAAATTAATGGGGTTTTGGGTTGTCGGAGATTGGAATCTCCGGAATCCAAGGTGATGGTGAT
CGGAAAATTAATGAATAGTCACCAATAGTACAATATCACCCTTGTTTTAATGACTAAGGTATTATTTAAATAGGAAATTG
AAAAATCATCGATAGTACAATATCATTAGCTTAAAATCATGGGTTAAAACAATCGACTAATAAAATATTTGTGTATGAAA
TTTTATTCATATTTGAATGAATTTCTAGACTGTCTAAAATATCAAAATAAATATTAACAAATGTAATTAATATTAAAAAT
GGTAATGAATGTAACCAATGACACGTAAGAAAATGTATTTTGAACTATTGCATTAATAAAACAAAAAAAAGTTATGAATT
TTGAAAATGTTTGATCATAATTGGGTGTCAATAATCTTTAAGGGCATTTTAGGATGTGACAAGAATCATTTCCTTTTTTA
TTTCCACCTTTGGATGTATCTGCACATCATTTATTTCCAAAGACTTAGAAGTGATGAAATAGAAGGAATTACTTAGTTGT
GTAATTGTACAGTTAGCTAGTTATGAGTGAACAGTTAGCTGTGTATAAATAGCATGTACTGTAAACATTTCATTTTCTGA
AGCTTCTGAAATATATCATCATATATTCTTTCTCTCTACTCTTGTGTTGATCATTGATGAATTGTTCTAGTCATTGTATA
TGAATTCTATCAAGAAGTAGCTGTTTGTATGCAGACTTAAGAAGTCGGGTCTTTCCACTGGTGTCAATGGCTTTTCGTAA
GAATTTTCTTTTGCCCAATAAGTCTCACCCTTGTTATACGTTTGGTTCCACTTAGTGTTTCTTTGAGTCAAATTTTACAA
ATAAACTAAAGACTAGTAATAGTTACCGTGTTTAGAAGTCATCGAACTTGATCTTAGAATTACAATTCACAAACCTTCTT
GTCTTACCTCTTCTTGCAGTATAGATTCAAAATGATGAGAAGTTACTGTAATATTGCTGAGTCAAGAAGTCAAGTCTTTC
TTTTCCCTAATAAATTTGACCCTTCTCATACGTTTGTGTTGCACAGTTTTCTTAAGACTAGTAATGGAGAAAGTGTTCAA
GTCTTATAAGATATATACAGACTTCTAGAGTCACGATTCGCAAAACTTCACATAGCTTTCCTCTTAGTGCAGTTAGATTC
AATATGGCTTTGGTTTCTTCTTTTATTTGTTTCCTTCTATCTCTTCTTCTGATGTTAATTCAGGCAAATGGAAGAAATGA
TTCAACTTGTCCAAAGTCCTTTTCATGTGGAAATTTTACTGACCTTACATTTCCATACTCTCTTTCCACACAACCTGACT
GTGGAATAATGTTCTTATCTGGTTGTGATGATGAAACATATCCAAGAATCAAAATGCTTCCTGAAGGAGATTGGTACTAT
GCTTTTGAGATGCATAATTCATCAGTTTGGCTTGGGGACACGAAGCTTCACACAATGTTGACGCAACACAAGTGCCAGAC
TTTCAACAAAAATGTCTCCTTTCCAAACTCTCCTTTTATGTCTTTCCATATGGTTAATATTAATAACTTCTTCAAATGCA
TCAGTACCAGTAATAATGCCCGTAACATTACGCAGAAGAAGAACTATCATTTTGTGGGTTATAATATGTACAGTGGCTGT
GAAGGCTTTAACATATACTACAAGCCATCCCAAAATGATGATGAATACATAGGAGCAGACAATCTTCCTACCAACTGTTC
ACTTATCAGATTGCCGGTTCACTCTTTTCATGGTGATTTGTTCAACGTGTTAGGTCCTGAAATTCTAGTAGAATGGAAAC
TGTCTGATGAATGTACCGAATGTCATTATGGTGGAGGTCAATGCCAGACTGATAAAACCAACCAATTTTCTTGTCACAAA
GGTAGACATTTCCATATATGTACTAATTTTCAAGGTCAAGTTAACATTATCCACTGTTTTAGATAGCTTTTTTTTTTCTT
CCCAAAATTGAGGTAGGGGCAGGTGCGGAGCCATGTGGGAGCAAAATTGGGGTTAGGGGCAGGAGGCGGAGCCATGTGGG
AGCAAACTTGTCTCTGTTCCATATTAAAATCTTTTTCTCCTTCTATCATTATCAGACTTTTTCGCTTAATCGGAGATAAG
TTTTATAATCTGAAACTCACTAGTGTTGGTGTTGCAGATGTTATCACAAGTATTGATGTTACAAATGTTAACACTCTAAC
AGCAGGAACATCAAAAAGGGATTACCTTCGGATAATCTGGTTCATGGTGACCACAGGTATTGGTGTTGCAGATGGTCTCA
TTTATCCGTTCCTATTAGTAGTCATAGCATTACTCCTGTAATTTCTTGTTTCTAGATTTCTTTTACTATATGTCACTTCT
TGTACTTCGATTGTCATATTTTTTGTTGTAGTTATTGTTGAGAATGTTTGGTCATGCTTTCTATAGTATTTTGGTGTGGT
TTCTTCATTTTTGTTATTTCCTTTTCCCAACTGTTTTTTTTTTCCTCGTGCTGAGGTTCTATTGAGAACAGTCTCTCTAC
ATCTTAGGTAGGGGTAAGGTCTGCGTACACCTACCTTCCCCTGACCCTACTTTGTGGATTACACCGGCTATTATGTTGTT
GTTGTTGTCTCTGATGGGGCATGACTTCATTTTTTTTCCCACAGGTGCAAGTTTGTTTACTGTTGGACTGTTGCTTTTAC
TCTTCTGCTTCAGAAAAAAGATTTTGTGGTACAAATACATCAGGTTTTGGGAATCTAATGCTGAGGATCACCAAAAAGTT
GAAGAATTCTTAAAGAACTATGCTGCATACGCTCCGAACAGATACAGTTATACAGACATCAAAAGAATTACCAGTCGTTT
CAGTAGCAAACTAGGCCAAGGAGGATTTGGTAATGTGTACAGAGGAAGTTTGAGTAATGGGAGTGAAGTGGCAGTAAAGG
TCCTGAATGAACTAAAAGGCAGTGGTGAAGATTTCGTTAACGAGGTGGCAAGTATTAGCAGAACATCACATGTTAACATT
GTGAGCCTTGTGGGATTTTGTTTTGAGGGTCACAAAAGAGCTCTTGTATATGAGTTCATGCCAAATGGATCTCTTGAAAA
GTTTATCTATGAGGAAAGATCCGACAGTGTTCGCCAATTAGGTTGGCCAATATTATACAAAATCGCGATAGGCATTGCTC
GAGGATTGGAGTACTTACACCGTGGTTGTAACACTCGGATTTTGCATTTTGATATAAAGCCTCATAATATCCTACTTGAT
GAAGATTTTTGTCCTAAGATTTCTGACTTTGGTCTAGCCAAAATGTGCATGAAACAGGAGAGCGTTGTGTCAATGTTAGG
TCCACGAGGGACTATCGGTTATATTGCTCCAGAAATTGTTTGTAGAAACTTGGGAGGTGTCTCTCACAAGTCTGATGTCT
ATAGCTATGGAATGATGGTCCTAGAGATGGTTGGAGGAAGAAAAAATGTTGATGAAGGAGTTGATCGCACAAGTGAAATC
TATTTTCCACATTGGCTTTATCAACGACTTGAACTAGACGAAGAGCTTCAACTAATCGGGATAATGAATGAAGAGGAGAA
TGAAGAATGTGCAAGAAAGATGGTGATAGCGAGTTTATGGTGCATACAGACTGATCCCTCAAATCGACCATCGATGAGCA
AGGTTGTTGAAATGTTAGAAGGGAAACTAGACTCTTTGCAAATGCCTCCCAAGCCTTATCTATTTTCTCCCTCAAGATCA
GAGGTAGATTCATCAGTAGTAGAACTGGCCTAACCTTTATTTGCTGATATGTAAGCTATCATTTGTGTAGTCTCACTTTG
TTGTGGTAGGTTTAGTATCCATTTTTGGTATTTTTATAGTAGTTTTGTTGATATTCTAAGTAACATCAGATGTGCACAGG
AATAGACTTAATTATCACTATAATGAAGGAAAATGTGTTGAGAATCTAAGTTGGTACTGAAGAAAACGCAGTCTCAAACT
TCAATTACCACTACTTGTCATTGCATTTTTTGTCAAAGTTCAATTTACTAAGCTTCTGCCATATTCAGGTCCAGGAAAAA
GTTGAAGCACATTAGGTTTGTATTCCACATTCCGCAACCTTGACATGGTCCAAGCCGATAGCATTTATCGTTCGCTTTGG
CCCATCAGGCCTCACAGATTTGTCTCTTGGGCTACACCATCATTAAGTGCAAAAGCGCAGTTACCATGAAACTTGTGTTA
ACTCATAAAATGACCTAACTTTATAAATATTTTTTATACGATCAAAATATATAACATTTAAACTCGCGAAAAAATTCATA
ATATCCATTTTTTTCCTTCCTTATTTCTCTCTTTACCACATTAGACTTTTGATGGACATCCCTTCTCTTACATTTAGAAT
TTTTAATGGACATCCACTAAATACTCTTATACCAAAACCTAATTTTTGGCAAAAATATTATCATTTTTTCACCTATAAAA
ACCACCCTTGTCCTTATCATTCTCATATTATCTTTTTCTTCCCTCTTTTTAACTTTTCTCATAGAAAAATAGGAAAGCAT
AGAGGGAATTAAAAGAAATAATGGCTATTAACAAAAATATTACTAGTATCTTTTTAATTGCCATTATTACTATCTTTATT
TCAAGCAAACTTGCATGGGCACATGAGGAAATACCCCACCCCCACCCCCAACCTGACCCCCACCACCCCCACCCCCAACC
TTGCCCACCTCACCCCAACGTCCACCCCGACGCTCAGCCCCACCCCCAAGGTCCTGAGGGGCCAGTATTTGAATTTTCAG
GAAGAAGATTTAAAATGGAACAAGGACATGAACAATGTTATGTAAGTTGTTATAAAGGTATTTTTGGTGGTGAAGGAAGT
CCATTATATGCTGAACAAGAATGCTATGACATGTGCCATAACCATGGTAAATTTGTATTCCCAACTTTTAGTCCTCCTCC
TCCTCAACCATAAGTTTAATTTCGATTTCAACGTATCGAGAACAAGCTAGTTGCACTCGCTCAATCAATCTGTTATTCCA
ATTTTATTTGGGCCATGCGTTATTATTTGAGGAGTCAAAGAGGTTATTCTTTGATTGCACTTTTATATATGGAGGCACAT
GTTTTTTTTTATTTTTTATTTCATGTCATATCAATTTATAACCAACAAGATCTCTTTGATATGTAATTTATGTTGGTGAT
CATTTGTAATTTTAACATTTTTATGAAATACATTTCACTTGGCATGAATGTGATGAACTTATTGATTTGTGTTACACTTT
TATGTGGATACGTTATTCTAAAAGAAAATAACTAATTTTTTGCGACCACTTTTTTTATATGCCTTATAACTAATTTTATA
TTAATTATTATGATTTATAATATTTTTTTACATAATTTTCAAAAAATGTAAATTTTACTTTAAAAAATATATGCAAACTT
TCAAAATTAAAAGTTTGACTTTAAAAGGTATAGCAAAATTGAGATAAAAAGAGTAATTAATCTTGATAAAAAAATCCAAC
ATAAATCGTATTAGTTTACAGTCTAATTACGTGCCTTTCCTTTAGTTTTTGAAATCACCTTCTGTATCACATTTACTTTG
TCAGATACATGTATATGACACACTTAGATACATGTATCTCAGATACATGCGAGGTCAAATTAGGTGTAATTTATTCGAGA
TATATCATATCCAAGTGTGATTCATATGTATATGATATACACCGGCTCTCCACTCGCCTCTCTTCCTATGGATATGTGTT
TCAGAACATATCTGGTATCAAAGATACATGTATATATCTAGTATCTTTGATACATGTATTTGCCTTAAAATCTGAAGAAA
CAATGTATCTAACTTAAAATCTAGTATGAATTGAAAGTATTAATTACTAAAAATAATATCTAATTATTTCAAACCATAGA
AATAATTAGTACCATAGTTTTTTTGTCAAAAAAGAAAAAAAAAATTTACTCACTATTGCCTAATTTGTGTATACAACTTA
AATAGTCTAAATAAAGATGGATCCATTGGGCCCAAACCCGTATAATGAATCGATTTGATTCAATATTCCCCAAATTCAGT
TTGCTTCAGCTCACATTCTTCATCAATGGCGGCTTCTTCTTCTTTACAATTCACTGCAACACCTTTTAACCAATTTCATT
CAAAACAAGTACCCAAACACGCCACTAAATGGGGTACTATTCGCTGTTCCGCTGCTTCACCCAGCAAAAGCTACAACATT
ACTCTTCTTCCCGGCGATGGTATTGGACCTGAAGTCATTTCTGTTGCCAAAAATGCCCTCCAACTCGTCGCCTCTATTGA
AGGTAAAATATTTGTTTATAAAGATTGTTTCTTTGATTCTAATGTGTTGTTGAATATGTGCATTTTATGGGGTTTATTTC
TCAAATAATTATTATCTTAGAAAGTCAATCCTGGTCTTGATTCCATTGCTTTTCAACAAAGAAAGCGACTTTTTGAGATA
ATAGCTATTGGTTGAGTGACCATATGAGAAGTCAACACCATTTTATCTTGAAACGAGTTTAATTTTTATAGTGACTTGCA
TCAACAATGTTTAAACGACTAGGAGTTATTGTAAATCGCTTGACAAAGAAAGTGACTTTTTGAGATAATAATTATTGGTT
GCGTGACCATATGAGAAGTCAACTCCATTTTATCTTGAAGCAAGTTTAATTTTTATGGTGACTAGCATCAACAATGTTAA
CACGATCAGGAGTTATGGTAAATCGCTTGACAAAGAAAGTGACTTTTTGAGATAACTATTGGTTGCGTGACCTTATGAGA
AATCAACTCCATTTAATCTTGAAGCGAATTTAATTTTTATGGTGACTAGCATCAACAATGTTTACACGATCAGGATTTAT
GGTAAATCACTTGACAAAGGAAGTGATTTTCTTTGATAATAACTATTAGTTGAGTGACTGATAAATCAACTCCATTTTAT
CTTGAAACGGGTTTAATTTTTATGCTGATGGTGTAAACAATGTTTACACAATCATGAGTTATGGTAAATCTATTGATAAT
AATTAATTAGTAATTTGGTAAAAATTAAAAAAAATTATGCTGATGGTGTAAACAATGTTTACACAATCATGAGTTATGGT
AAATCTATTGATAATAATTAATTAGTAATTTGGTAACAATTAAGAAGTAACCTGCTATTATTGGTTACTCCCGTTGTTTC
AATTTGTTTGTATCGTTTTGACTTTGCACTAAGTTTATGAAAGTAGAAGATGGTTTTTGAATATTGTGGTCTTAAACTAA
AGATATGTAGAATGTACCAAAATATTCTTTAATCTTGTGGTCGTAAATGTGCCATGTCGAAAGTTAGAAGTAAAGAGTTA
GAGGAAAGGAAAAAGACATTCTTTTTGAAATGGACTAAAGTGAAATTGAAACGGTGGGAGTATAATTTACTGTCTGTTGG
TGTATATAGCTAAATTGTTTTGGAAAATGTTAAGAAATGGATGCCTTAAACTGTTTTTGGGATGAGAGTGACTCATATGT
GGTTATTGTCATCTTGATTTGAATTTGTTGCGGCACTATTATTCTTTTGGAGTTAAATATTTTATTGATTTTAAGAATAT
TCTTTCAACGAGTATAAAACATGTAACTTGATGTCCAAGTTCATACTGTTTAGCTTGATGGCGTAGCCAAGAATTTTAAC
TAGGGAACTCAAAATATTTGAACTTGTGACCTGAAGCAATTTTTGGACTACCTTGGCATTACAGTGAAAACTTCCTGGGA
TTCAGAGTTAATATATATGGGAAAGAAATTGTTTTTGTCCTATTTGCACAGTATGATTTTCTAAAGAAGGAGAAAAAATG
GAATAACCTTCCTTGGGTGTGGCTCTGCCACCTTGTAGCACCCAAGCTGGCCCACACACTGTTGGTGTCATTCATACTGG
AAGTTAGATTTGTTGACCCTGGTTTACGGTTCCATTTTATTTTTTTTGGGGCAAAGGGAGTAATTTTTATGTGGTGATTT
TCACTCTCCATTTGAATTTTTTGGGTTACGTATTCCGTTTGAGAATTGGTAATTATATTAATAAAAAGCACCAGGAAGGT
ACAACAAAAATATTTGCAAATAAAAGCAAAAGTATGTCCAATGGTTAAGGATATAACTCTTAGAAACGTAACAGGATTTG
AAGTTGCATTCGAAGAGATGCCTATGGGAGGGGCTGCATTGGATGCTGTAGGAGTACCATTGCCTGCTGAGACTCTTAAT
TCAGCAAAGAAATCTGATGCTACTCTTCTTGGAGCAATTGGAGGGTAATTACATGATGGGATCTTCTTCTGACATTTTGT
TATATTTCATATGGTTTTTTTTTACTGAATCTCATATTTCTTGTTTCTTGTGATGGATTTTTCTTGCACCTAAATTTAAA
GATATAAATGGGACAAAAATGAAAAACATTTGAAGCCCGAGACTGGATTGCTCCAACTTCGAGAAGGTTTGCAGGTCTTT
GCTAACTTGAGACCAGCCACTGTTTTACCACAGGTAATTTTTGTTTTCAGATGCTTAAGATTGTACTAATCACAAAAAAA
AAACGAATGTCGTATCATTTTGAGAGTATTTTTTAATTGCTACGGGGTATGCTTTTGACTTACAAGTTACAAGTTTTGTC
ATATGAAAATTGCAACTGATGATCTCAAAGATAGTATACAAAGGGAAATTGTCTAATTTAATTCTGGATTTAGAATTCTT
TTGACACACCTATTTGGGTTTTAAAATAGAGTTTTTGCATGAGCTAATGAGTAATGAGAGTATGGACTCATGTAATCAAA
AAATGAGTAGAAAGGTCCACATTGAGGGCATGTACATCTCCCTACACCTTTTGACACGAGTAACCTCCTACAGCACAAAT
TAACCGCTGGTACTCCTTCAGCAAGCTAACATGATTTCTGAAACAAGACTAGTACCACCACTTTTTTATATAGGTTAATT
AAAAAGTTAAAGTATTGTAGGATTTGTGTGAGTAGAGGGTTCTGGTGGTAATGGGTATGAGCAGTCTAGTGGGTGTGGAA
GCAAGTTCATGAATTTTGTTGTTGGAAGATGTGTTTTAAAATGCGGAGGCACAAGATAGGAGTGTAACGTATAATGTGGA
AGGGAGTAAGTGGGTGACCGCTAAGAAAGAAGCATAAGCCCAATAATTCTTAAAGGGAAGTGAGCCCAACAAATGTTTGG
ACATTAAAAAAATGATTAAAAGATAAAAATCTGTAGAAAATGTTTTTAAAATTTCATAAAATTCTTTAGAAGAATATGCA
CAACATTAATTTGCTACCTGCGCATAATAATTTGTAGAATTTTAAGTTCTTCTTTGTTTGTTTGTGGAATTGTAAGTTAC
CTAAATGCTAATTATAGAATAACATATTAGTTATGATCAAATACTTAAAACAAAGATTAAAACTGAAGTATTTGACGTGT
ATTGGGTGGACGATTCAAAACATGGAAGTATTTTACTAGGCATCCATGGAGCATATCAAGTTGACAACACAAGGGTAAAG
TAAACTGTGCATGTGAATGCCCCTCTTATCCAAGCGCATCCTATACGACTTTAGACCTCAATGATTGCCTCAGGCGCTTA
GAGGTTGTCTTGCCTCAAGATGAGTCCTGGTGAGTTTCAACATTTCCTTAAAACATTGGTTGAGTGGGGTACAACAAACC
TAAGAGTTATGCTTTCAAGCTAGTAAGTGGTGCATGAATGTGGTGAAAGGGCAATAGCTTCATGGCCCATGCGAGTCAGC
GAGTAAGTGCTATAGGGTTTGGAGCATAATAGAGCTTGCAGGATTGGTTTGTCATTGAGTGGTACAGAGAGAGAGAGAGA
GAGAGAGAGAGAGCACAATGTAGTAGAGAGCTTTTTTTTCTTTTTGCTTTTTGGGGGAGTGGACGTTCAAAATACTTAGA
ATGGGACTGATAAAAAGGGCCAAATGGGTGTTTTCCCTAGTACAGTATTTTGCCTATTGTCCCAGTGCACTTCTCTTAAT
CGTTAAAGTTGGTCCAATATTAAACTGCCTCTACGCCCTCTACCTCTCTCTTCTTTTTATGCCTACTCTTAACTTGTGTT
ACAAGGATCAGTTATGTTCCTTGTTCAAAGAAAAAAAATTAAAAATATGAGAAAGATCAGTGGTATATTTCCAACCGTTG
TAAGGTGCTTTGTCGCATAATCAACAGAAATGCAGTGTATACCCATTTAAAAGCTGGTGACTTGTCAATAGTGGATATAT
CTTTTGTAATATGATCATCCAGAGAGGAGGAAAGTATCATATGTGAGGATTTCATGATGGCATCCAGAAGTCTTGTCCTG
TATGACTGTCTGTCTCTCTCTCTTTGTCCAGCATCCTCCCTCATTCCTTCTTCGCCTCAAGACTTTTTTCTTTCTTTTGG
TTAGTTTGTTTTAAAAGTATTCGGATCAAATGTTTTAGTTGACACCATTATGAGTTACACATGGCAAAATATGCTAGAAG
TGGATTGTCTATTAACATGTATTGGATACTTGTAAGCTGTGTGTTCATGAGTTCAACATTCTTTCATCCTTCACTAATAT
TTATCTTTTCTTTTGATCTGCATGTGTTCTTGAGACATGAACCTTTTTTGTTACTGTTACAACCTGCAAGCATCTGTGAC
CTCTGCAGTTTTGTAAATTTAGTCGCTCTTCTGCAAAGCCATCATTCACTATCATTTATTACCAAACAGGAAACATACTC
TTCATGACTTGTCTTTCAAATCATTGCACGCATAAGTTACATTCTGAGTTTCTGCGGGTTCCCACATATTCATATTCCTC
ACTTAATGCAGTTAGTAGATGCTTCAACTTTGAAGAAAGAAGTTGCTGAAGGTGTAGACCTAATGGTTGTTAGGGAACTT
ACAGGAGGTTAGTTTGGAATTGTTACGGTCAATAATATTCAAATCAACTTCCATCATCTTTAAGTTGTTTCTTGACTTTT
CTTTTTCAAGATGGCTTACTGTTTTTCTCCTCATGTTAATTAGGTATTTATTTTGGCAAACCAAGAGGATTCAGCACTAA
TGAAAATGGTCAGGAAATAGGTTTCAACACTGAAGTGTATGCAGCATATGAGGTAATTTGCTTTAAAAATTGCTTCCTGC
TGTGCTTGCTAAATATGACAAACTTTCTATTATGTTATCCAGTAAAAGGAACCCCTCCCACCCACCCCACCCCCCTACTT
CTTCTTTTTTTGATCTTTTGCATGACAGCTTCAAGTGAATGTCTTGAGATCACATTGGAGAATTTGATGAAGTTTTCTGT
TTCTTTCTTATTTTGATTGGAAGAGTAGTTCAGTTGTGTCATTTCTGTTTGCTTGGCTTGAAGCTTATATGTTGGTTGAT
TTAACTGCTAGTTATAACATGTGCAGTTTCTGAAAACTATCTCTGGACAGACATCCATTTAGGAATTTATTATCTTAGAA
CTATTGTCAAGCGTCATTTTGTATTAGCTTTGCTTATCTAACTTAATTCTTTCGTTGTCATTCAATCACTGTTGAAATTC
GCAAGGAGTAATAATGTCTTACTGTTACGAAAAATAGGACAGATTGAGATCAAACTTTTTACCTGAAATTTGTTCCAACC
TTTACATTAGTAGTATTCAGCTTGATTTCTTTTCAGATCGACAGAATTGCTCGTATTGCATTTGAAACTGCAAGGAAGCG
TAGAGGAAAACTATGTAGCGTGGATAAAGCAAATGTTTTGGAGGTAAAAGCTAATTTTCTCTCCCCGTTCCTCAACCCTT
CCTTTCTTCTCCTCAGTATCTGCCTTCAACTTTCTTGTCTAATTCTGTTTCTTTTATAAAACAAGTAAATCTATTAATAG
TTGCACCAACATGGTGCCAGAATAGTCTTCACTACATATATGATTTCTCTTTAACCTTCTGGAAATTAAAAATCTAGTCA
ACAACCCAACTATCTATACAAAAAAGTATCTATTCTATATACCAGAAGTAGACTAGAATTAGAAAGGAGCTCGTGATTCT
CCAAGAATATCCTTCAACTGGTTCATGTAATCTTTCTTTGCAAATCATCCAGCAAAAACCAAAGTGGAGTCATTCTCATG
CTACTCTTCTTCAATCATGAATATTCACCAGTCTCACACTAACCAAGGTTGTCTGCTGCTGAATTTGTTAATGGGAAATA
CAACACAATTAAGGGAAAAACAAAAATCCACAAGTCGTAACTCGTGTGCAAGTGTAAGATCAAGTAATCAACAAAATCCA
CTCTACTTTAAGCAAGTTTCTTGTTTATCCCTTCAGCGGTTGACGCTTTAAAAGAATTGTACTATAGACTAAATTTTTCT
TTGTTTACTCTAATTTGCCGCTACTTAAAACTGCAACTGGGAGACCATAAAGATAGCATTGAGATGAGTTCATTAAGGGT
AATTTCTTGTTCTATAGTTCATGATTTTGAGATATTTGCCAGGCCTCTATGCTTTGGAGGAAGATAGTTACAGCATTAGC
CTCAGAGTATCCTGATGTAGAGCTCTCTCACATGTATGTTGATAATGCAGCCATGCAACTTGTTCGCAACCCAAAACAGG
TTTCATTTACCTTTGGTTTTTCAAATTTTTTGTTTCTCAAGTTTGGTCTTAGCACATGATGACACACTCGTCCATGGAGT
TGATCCTCGAAACAATCATAATGCAGTTTGATACAATTGTGACAAACAACATATTTGGTGACATCCTGTCCGATGAAGCA
TCAATGATTACAGGAAGTATCGGGATGCTTCCATCAGCCAGTCTTGGTGCAGCGGTATCTCATTTCTTTGGAAATATTGG
TTCTTTTTCTTCCTGACGACAAATTCTTTAATCTCCTTTTACTTTTGGACACACGTTGTCTCTAGGGACCTGGATTGTTT
GAACCTATACATGGTTCTGCTCCTGATATTGCTGGGCAGGTTGGCTCTAGTATTTCTTTCTTTCTCTTTTTCTCTTCCCC
CTTCTCCTTTAAGTACGGATGATCCCCCCAACCTCCCACCTGGAAATTTGCATATGTTCATATGCTTAAACACTAACCTT
AAACATGCAGGATAAAGCAAACCCTTTGGCAACAATGCTCAGTGCTGCTATGCTTCTGAAGTATGGCCTAGGTGAGGAGA
AGGCTGCTCAGAGAATTGAAGCAGCTGTTTTAGACACCTTAAATCGAGGATTCCGTACTGGTGACATTCACTCAGCAGGA
CATGTGAGTTTTATCTTATATTAGACAACTCTATTACAAAATTGCCAATATTTTTCTCCTTGGGATTTAGCTGATCTCTA
ATTCTCTTGCATTTGAACGACATTTGGTCATGCGGCCAACAAACGAGAAAAATTAGATTATTCTAGACCTCTATGCATAG
TTTGAATCAATTTGAATGCTGAAATTATTTAGAAGCTAACATTATCACATATACAACTGCTGAATCTCTTGTTTTCAGAA
ATTGGTCGGATGCAAGGAAATGGGTGAAGAAGTGCTCAAGTCTATCGACAGCAAAACTCCTGCTGCTGTTTAATTTTTTT
AAGAGGAGGCTTCCTTGAGACCTCAACAAATGATCTTTTTGGCAGATGGATTTGCAGTCAGTATAATTTTTGCCATTTAT
GCAACTGTTTGAAGGATTCAAAATTGCTGAGTGTTGTATCGTAGCCTAAACGTCTCTATTCTTTTGTCTGATGTTTTTGA
GACATTATCCTGTTGTTACATGAAGTGAACCTTGTAGCAACAATAAAGTTGTCTTCACGAGTTCAAGTTGTGGAATCAGC
TAGTAATGCTTGCATTAGGGTTGATTGTTTACATTACATTCCCTTAGACCCTACGTGAACACGAGGTGCTTTATGCATCA
GGCTGTCCTTTTTATTCTGTCGTAAAATGGAAGGCAATGAAAATAAGTTTTTTTTTACCTTGGGAAACTGGAATGGAACA
ATTGTTGACCAATATTGTTGCTGTGGTTGCTATATTTTCCATCTTTGGCCAAATTTCCTATAAAGATCATTTCTGTAACT
TTTTTTTTTTTCGATCTCCCACCCTGTGTCTGGAGCTCACAAAGGATTTAACTTGAGTGCCGATAATATTTTTGGAGAGT
CTTGAGCAATATAGGATTGACTTCAAGTCCTTTTCATTCCTCTCTTTACATCTCAATCAAACATATAAGTTCAGTATCTT
TGAGATTTTATATTTTATACCAAGTTGACACATTAACTTAACTTATTATAGTTAAGTGAATATTAAGATGATATATACAC
TCCTATTAATTAATCATGATTAATAATAAAGGTGCATATAAAAGATATAATATGTATTTTTTTGTCTGATGACTAGGAGA
ATCACCAAATGTTGTGATGCGATAGATAATATCATTTCACTTTTAATCAAAAGTTTTGAATTCAAATTTTGAACATATAA
AAATTTTGTTAGGAAATACTTTTTCTTTTAGTATGTCGTATGACATTTGAATTAATCGTTTCAATATTGATATCAAGCAT
CGAGTGAGAAACTAAAAAAAGCTAGGAGAGAATTTTTCCCTTATTGATAGGTGAGAAGACAATGGAGAATTGATTCCTTC
CATAGTTTAAAAAAGAGGAATATATATATATATATATAGACATTATATATAACATAATCTCAATCATAACTATATAAAAA
TCATATAAATACTTTTTTTTTTGCTTTGATAGTGATAGATATAATTAAAAAATAGGATATATTTTAAACATAATTGAATG
AAACAAGGAAAACACAAAAATAAGAGGAAAAAGAAAACAACTACTATGTCCAAATTCATACAAATTGTGACCAAACATCT
TAAAGCACTTTTGGTTCAAAGTCATTGATTTTTTTTTTTTAAAGTACATATTAGTCTTTATATATTTAATTTTTGTACAT
TTCAATCCTCAATTAATTGATATGTATATTTGATCCAGTGGGAAATAAGATAATATTAGATGAACTATTTTATTGGCTTC
ATTAGATTGCTTTGACTCCTTCCTAATTAGTAGAATTGTTCACGTCAAAATAAAAAGTCGATTCTAACCTATTTTAAAAA
ATATATACATATTAGTCTTTATATATTTAATTTTTGTACATTTCAATCCTCACTTTTTTTTGCAGGATAATGATATCAAT
ATACCTTTCGAAACACAAATGATCATTTTTCTAAGCTATTAAAAGTACATTAACGATTCTACTAAATGTTAATTAAAATA
AGCAATATACAAAATTAAAATGCTAGTAAAAGAAACAAACACCAGTGAGGTAAAATTCTTTTTTCATTTTAATAAAAGGA
ATTAAATGAATATCATACTTAATTAAAAGTAAGCAACTATAAAAAAAAAAAAGTGATATAAGGGTATGATTCTCACATGG
TAGTAATCTAACTAAAGATTTTGATTCCAATAGGAATAACTATGATCATAATAATGGTAGTAAAGTAAGCGTGGATGTCA
ACGCTTAAGTCGACGCCTTTAACATGAAATATAAATAGCTTATATACAAAGCTAGTTTTTTCTTTCAAGCTTCTTGATAT
TGAATTTGTTTTCTATTGAACTAAACATGAATTGAATTCTATTCAAGTTATTTATTCTTAATTTTTTTTAATCGTAAGTT
GATATAATAATTTTTCATATAATTCAACACCTTAATAAAAAATTCAACTATTATATCTGAATTTTTAATCTCATCAATAT
TAACACATCCCTACGTTTCTACATTAGAGCGATTATTTAAAAAAAAAACACATTTAATCATACAAAAATAAGTTGAAATT
ATGATAAAAGAAAATAACATTACTAAGTAAAACATTTTTTATTTTAATAAAAAAATTAACTACGTAAAAGTTTGTCACTG
CTGAATCAATAGTTTATCGTATCATAATGACTCATTATCATATTAAGATTTACTAATTCTCGTCATTTCATTATCATGTT
ACAAGTGAAGTTTCTAATTTCACTATTACTAATCATATATATATATAAAAGAGAACCTTAGGCCCGCCTATGTGGCGCCA
CCACAAACCATAATTCCCTTATAATTTATTTATTTACAGAATTAGCCTTCCCTTTCATGAAAAGTTGTGACTTTTATGAA
AAGTTGCGACTTCTATGAAAAGTTGCGACTTTAATGAAGAGTTGTGACTTTTATGAAAAGTTGCGACTTCTATGAAAAGT
TGCGACTTCTATGAAGAGTTGCGACTTTAATGAAGAGTTGTGACTTTTATGAAAAGTTGTGACTTTTATGAAGAGTTGCG
ACTTTTATGAAGAGTTGCGACTTTTATGAAAAATTATGACTTTTATGAAAGGTTGTGACCTTACCGAAGGGTTGTAACCT
TTCTGATAAGACACAATAACCATTTGTTCACACTATCCTTTGTTGTCTATAAATAGAGGGATTTCCTCTCATTTTAGCAC
AACGAAAATTCTAAACCTCCTCCTCCTTTTCTTCTTCTTCTTCACAATTAAATATTTGTATACTTTGCTCAAGTTGAGTG
TCTCACTGACACTATTGCTTATGTTACATATTCTGGTATGTATTTTTACAATCATTAATTTCTAATTTATGCTTATGTTA
TTAAGGCTAAATGATAAGATGTAATGATTTTAATTTTCTTTTACATTATTAATGTTTGTTACTACGTAATCTTGTATGTA
AGATAATATAGTGTTTTAGTTTTAATGCCTGATAGGTTTTAAGTATTATTTTATAAATTCCGTGATATTAAATTCTCGCG
CAAAGCGCGGGTAGTTTTACTAGTACATTCCGAATTTAGAATAATTACCAAGAAAATATTTTTGACCATATCAAAATTCT
AAACTTTTTTTTTTCTTCTTCAAATTCAATTCAAAAAGCAATAAGGAATCATCATCTATGCCACAAACCCCTAACTCGTC
CAAGACGTCAGTGGACCGGTCATTCTTCTTGAAAACCCAAAAGGGAATTTGTATATGATGAAACCCCACCTGGGTTTTTG
CTAAATCTTCAAAGGGTTCTTTCAATTCTTGAAAAAAGAGTGAATTTTTCAGTTTTTTTTCAATATTGTTTGGGTTGTTG
AGGTAAAGTTTTCCGGCAAGAATCTTTAAAAATGGCCACCGCCGGCGACCTTAGGAATGTTAGAGGTATCATTTGTGAAG
CTGGTGCTGGTGCTTCTGCAGGTATGTACTGGCCACCTTTTTTTCCTTTTTAATTTAATTTGTCAATTGTTGTTATCTGG
GGTTTTAATGTTAAAGAAGGTAAGAGATTTATTCATTGTGTTGCTTTTTGATCTTTGAGTTTTTTGAGCTATTTGAATGT
GATTTTTAGTTAATTGGGGGTTGTAAAAATCTTTGCTTTTGTATCTTTGGGTGGGTTTTTTAGGTGCTAGTGCTGCTACA
TTTATGTGTACATTGGATCTTTGAGTTTTTTGAGCTGTTTGAATGTGAATTTGAGTTAATTGGGGACTGTTTTTTTAGGT
GCTATTGCTGCTATATTTGTGTGTACATTGGATCTTTGAGGTTTTTGAGCTATTTGAATGTGAATTTGAGTTAATTGGGG
GTTGTAAAAATCTAAGCTTTTGTATCTTTGGATGTTCTTTTAGGTGCTATTGCTGCTATATTTGTGTGTACATTGGATCT
TTGAGGTTTTTTGAGCTATTTGAATGTGAATTTGAGTTAATTGGGGGTTGTAAAAATCTAAGCTTTTGTATCTTTGGATG
TTCTTTTAGGTGCTATTGCTGCTATATTTGTGTGTACATTGGATCTTTGAGGTTTTTGAGCTATTTGAATGTGAATTTGA
GTTAATTGGGGGTTGTAAAAATCTAAGCTTTTGTATCTTTGGATGTTCTTTTAGGTGCTATTGCAACTATATTTGTGTGT
ACATTGGATCTTTGAGGTTTTTGAGTTATTTGAATGTGAATTTGAGTTAATTGGGGGTTGTAAAAATCTAAGCTTTTGTA
TCTTTGGATGTTCTTTTAGGTTCTATTGCTGCTACATTTATGTGTCCATTGGATCTTTGAGTTTTTTGAATGTAAATTTG
AGTTAATTGGGTGTTTTTGTAGGTGCTATTGCTGCTACATTTATGTGTCCATTGGATGTTATTAAGACAAGACTGCAAGT
ACATGGTCTGCCTCAGGTTTCTCAATCTGGTCGTCAAGGTTTGTGCTCGTCGTTGTCTCTTATATTAGAAATGATAAGAA
CTGCTACCTTAAGTCGAAGTGCTTCCAATTGAACAAATGCAAAAATGATATATTAAGATTAATGTGATCTTGTAATTGAA
TTATTTCATAGCTCTAGTAATGATCTGTAGATCCCTTATTACACGTCAATGGTGTCCTATATATAACAGATAAGAACACT
TCTTATTCACAACTTAACAACCACGAGAATTCCTGTTTGCCTTTTGTGTGAGCAAAACACCACTCAGATCAACATATCTG
AAAAATGGACTGCGAATCATTAATGCTTATCTGATCCAACGAAGCATAAATGACAGACCTGAGCTTTCCTCATTTTCAAA
CGATAAACCATTTCAGGTCCTGCTCCTCACTCCTAGTTGACTTGGATTTAACACAGATTGTCAAAATCTAAAGACAACTT
TTACCCTTATTTTACAACAGTACAATGGATTCGAAGTTTTTCCAGTTCTAGTATATCTCTGGTAAAAGAAGTCTGGCTGT
TGCTATAAATTCTTCCCAATCTTCTCAGGCAAAGTAGAAGTATTAGCTATTCTGATCGACTGCTCCTTATAATTTATTTA
TCTATGTGTTCTTCTAAATTCTTTAAGTAAGGTATTTGTTAGCATAAAACTAAGGGTGCTGTACAGTAGAATTATACAAT
TACCTCGTCCGAAACAAAGTTGTGACTACAAAACATATATCCAACCAATATACACTGGTAGGATCTTTTTTGAGCTCCAA
AATAGCAACAAAAACAATATGCATTGTGGATTTAGGAATTTTCTCGTCTTGGATGCTTAATTATCTCACAAAACTACACC
TTAGTGCATGAAGAGCTATTTTGTTGTATTTTTTCTCTGTCATCATCTTCCTTCAGCTTTCACCTTAGATAGGCTGCCCA
TTGGGCTTCTGTTTCCTCCAAATTTTCTCCAGTGTAGGATGTCCAATTTGTTGCTTTCGGTGCTTTCCGTGTATTTCTGC
TTTCCACATTTGATGTAGTCATTTCCTAAATGGACTTCCACATTCTGTACATTGTGCACTCTGATCTCATTGCATCTCTG
TGAAAAATTTCCTTTGACAGTGAGTATAATTTGGTGAGTTTTAGAGGAGAGTTGCTGTCGACTTTTTCATGAAGGTCTCT
AGGGCTAGTTCTGTTTTCTTCTTAATTTAAACAAGTTTTAATTTAAGGAGCTGATAATTGGTCTTTCATCTTGTTCCTTC
TTTGGATTAATATATTGTTTTTTTGGTCTTCTTGTTAAACCTATTAAGATCAATGGTAACCTTAGAAAAAGAGGCAAAGA
ATAAAGAGAAGTCCAAATCCATGTTGCTGGCACACTTATTTTTCCTTGAATTATTTGGGCAACAACAGGTAGTGTCATTG
TTACCAGCTTACAGAATATACTAAGAACAGAAGGTTTCAGGGGACTTTATCGAGGCCTTTCACCAACATTGACAGCTCTT
CTTCCGAACTGGGCGGTAAACATTGTCTTGTTCATTTTCAGCTTCTGTGGATTGCAATTAGTTGAACTTCCTTCATGAAA
TGAATCATCAAAATTGAATGAGATAATATTCAAATATGGTCTCTTATGGAACTGCATATTCTTTCTTATTAAATAATGCA
ATGATTAGGGTTTCCTTGCACACCACCACAAACGTGTTCTTTTGCTGATGAAGAATCAAAATGAATAAGGCTTTCCTTTT
GGGGCGGGGGCAGGTGTTGCTTGTATTGAACTCCTGGATAGCTTTTTTATGGAAGTAAAAAGTTGATTTACCAGTGTTAG
TTGTAATCTTATCGGCTTTGTTTACGACTGACTCCATGTTGGCATATATTTTCTATGCATGCTGAATCCACCCACCTTTT
TTTTCTTCTGAAATTTCCACAAGTAACCGTTTTGAGAAAAAACATTCACATCTTCTGCAGGTGTACTTTACAGTTTATCG
ACATCTCAAGGATTCGTTGCATTCACATGGTAAACTTTTACTCTATTAGTTATTTGGACTATTAGCTTTCATCACTTCTT
TTTTAAATGTTTGTTTGAATGCCATCATATTTTTTAATCCTTTACTATTTGGAACTTGTTATGAAGACAATAGGAAACTT
AGCACTTATCTTTACCAAAAGAATTTTCTTGTGTGGTAAATGCAGTGGATAGCAGTGGGGAGCTTACAATTGGTGCAAAC
ATGCTTGCAGCTGCGGGAGCGGGGGCTGCAACATCCATTACAACAAATCCATTGTGGGTTGTTAAGACCCGGCTCCAAGT
AGGTTTCATGTTATCATATAGTTAGCGTTGATTTATTCTTCTGTGCTCACTAGTTGTGCCTTAAAGTGCATAAATGCACA
GAAATATAATAGAATACCAATTTGATTAAGTTGGCTCCTTCAATTTGGGTAATCGGTGTTGTTGGTAGGGAGCCATGATC
CATGCACTTTCATTTTTCTATATATTTCCTTGCACTGCTCTAGTTTCTGCAGTCTTTATCACTGTGCTATTATTGTATAC
ATGTATGCTTTCCTTCATCAACTATCATCAGAGAGAAGGATAGGAATAGGTGAAATGCAATCTTTTACCTTGTGGGGGCT
TAAATGTGGAGTATCAGAAATTTCTTTTATGTTGGTGGCATCCGAGTTAGCTTGTGCGTAACTCGACTATTTTACTGGGT
ACTTGCTATCTCTCACCAGCACAGGTATCATGTAGCTCTGCCAACTAGGCCTAGTCACCTAGACAGATGGAAAGAGATCA
CCTAGTGTTTCTTGCCTTTGTTGGTATTGGAGTATTAGAGTTTCGACTGTCTGTATCTAAGCCTGTTAATATAGTTAGGA
TTATGCTGCTCTATAGCTAGTGAAAGAAAAATTCCTCTGGTTTCTCTGTCCTCCCCCTTTCCAAAAAGGAGTTTCTCATG
GGCACACGTAGCATGTTCACTCTTCTATCATGTGCTGAGAACCTTCGATATAGTATTCATCATGTGGGTGATACCTGAAC
AGATGACAAACTTTAATAGAAGATATTTTTAGACTTCAAGAATTCTTAATAGAGAGAAGAATGCAGATTTCACATAGTTT
AGAAATCTTGATAGATGCATTAACCCCTCCAACCGATGCATGGGTAGTAGAAAAGTTGACTTGGGGCATTTGACTGGAAT
CACCTCCAATAAGCAGCATAGGGGAGAGAAATTCTAAAATTTTGTGAGGGTAGGTAACCCTTCATGGACATTTTCAGAAT
TCCCATGTTTTTTTTTCCCTCTTCTTAAGGGAGAAGTCTCTTCTGAGTTAGTTGATCCAGTCCAGTTGAGGCCCTGGTCT
GACACTCGAGGGAGCATGGGCCTGCCCCTCTACCCTCCTCTCACTTAAATGTTAGGCTTTAGTTCTTGGCAGGGTTCAAA
CTTGTTACCCAATTACGCATCATGTGTTGTGCTTCTTTTGTTGTTGAATCAAAATGTTGGGACAAAGGATATATCATCTT
GTTGGATTCCTTTTGTAATTATGTCTTAGCACATTTCATGCTATATATATAATACTTACCTTCTTTCAAAAAAGGATATA
CACATCTTGTGGATAGTTGATTTGAGTTTGTGGACATTTGGGATAGGTCCATACCTGGATAGCTACAACATGTAGGTGAA
ATATCAATGAAATGTTTCGACTTATCAAAAAAGTGTTCTTGTTTGATAATTGGTGTCTGGTGCAACAGCAGCTTGCTGTA
TTTTTAGCAACTGAAATTGGTGTAACAACGGTAAATAGTTCTAATTAGTACTAACGCCACGAGAACTGGAGATGCTTCTT
CACTAAAATGAATCAGAATCCAAACTTTTATGTGTTAATTTAGTCATGTTCACGTTTTCTTTAGATTCAATATTTGCTAA
GAGTCTGTCTTCTAAGAGTTTTATATTCCAGGAAAAAATGTTGATAATTTCTGCTGCTAGAGAAACTATTTTTTTTCTTT
CTAAAATTGGTGATCCACTTAAATGGACCCACATAAATTGTAAGGATTCTCATACCTGATCCCGATTTGTTTGAAATTGA
GGCGCAATTGTAGTACCCATTGGTGTAAGCATCTGCACATGGTGCCGATACAGTTGTCATCCTAGTTCAACATAAGTGTG
TTAAGAGTTCACGTAACATAGGCTAAAGCACAAGTTTCTAATACCATTAGAGTTTATTGTTAGGGTGTCCTTAATTAGTA
TTGGAATAACAACTTGCATTTGCTTATGTAGCGTGTTCCTGATATTTTCTTTTCCTCATTCTTTAGACACAGGGAATGAG
GGAGGGTGTAGTTCCTTATAAAGGTATAATGTCTGCTTTAATACGAATAACACATGAAGAAGGGATCCGCGGATTGTACA
GGTTAGTTATATAGTGAAGATAGTCATATACAAACTTTTTACTTTTGTGTGTTTCATCCTTTGTAGAGACGCTTCAGTTC
CATATCCTCTTAACCAACTATGCGAAGATGGAAAACATCTTCTTAGGATAATAAACAATTACTCTTGTCCAAAAAAAGAA
AAAACAGTATCCATTTTCATCACCTGATGTTGACTCTAGTTAGTTATTTTGGGTTTGATATCTCCGTTTGCTTTGGGTTG
CAGTGGCCTCTTGCCGTCATTGGCTGGGATTAGTCATGTTGCTATCCAATTTCCAGCATATGAAAAGCTGAAATCATACT
TAGCAAAAAGGGGTGAGAAGCTTTTCTCTTTTATCAGTTGCGGAAGTTTGTTTCTCATTTATCTCTTATCTGATTGATCA
CGTGATGTCTTTCTCGAACTGCCAGCCAATAAGCATACCAATGAACTGAACCCTGGTGAAGTAGCAATTGCCTCTTCGAT
GGCAAAAGTAGTTGCCTCTATAATGACTTATCCACATGAGGTAAGCAGGAAATGGACCAGGACCATCTTTGTTCTTTCCT
GGAATCACAGTCCTACTGATTAATCTATCGTTCTTGACCAGGTCGTGCGTTCTAAACTTCAAGAACAAGGGCAAGTAAGA
AACTCAGAGAAAGCATATAATGGGGTTGTTGATTGTGTAAAAAAGATGTTCAAACAGGAACGTCTGACCGCATTCTACCG
GGGTTGTGGAACCAATCTTCTAAGGACCACACCCTCTGCTGTTATTACATTTACCAGTTATGAAATGATCCACAGAATAC
TTCAACGAGCTATACTTCCAGAAGAGGATTCAGAACCAAATCCTAGACGTAAATCCCTTAAGGTAGCCGAAGAACATGGA
GACAATGACGAAAAATTACAACAATCAGAAAGCACATCGAATAAGAGAACTCCTTTAATTCCATTGAGTAACTCTGATAA
TCTAACTGCTAGACATTGATTAGAGATGTTTTTCTTTTTCTTTTTTCGTCGTGGAAGCAATTTGCAACAAGTGTTTGCTG
TTGCACAATTTTTTCTCTTGTAACTTACTATTTCGGGTGAAGGAAGTCTTATATTTCGATCTAATAAAGAAGGGCGCGGA
TAGTTTCCATTCTTCAACATCCTTGATTATTTGTCCTACTGCATCTTTCTCTTTGTGGGATTACGCTAGATATGTTGTTG
TTGCATCTTTCTTTTTGTATAAAAATAGTGACAGGTGAAGGCTCCAAAACTGGGGTCCCTTTTTTTCACCTGGTAAAATA
ATTGTCTAATTCTTGATTATTGACCCATTCTTGGATGCAATTTCTAATAAAGGATTTGTCTGCAGACAATTAATTGCAGG
CCAATTCTTGGTGGAAAAAGAATTAATCATAGTTTGAAATCCCATCTTATGAACTTTCTTGACAGCCATAATATTTCCAA
ATCATTAATGAAAAGGCGAAAACAAAAATTCCTACTAGTATAGGTATTCGGTAACTATGTTAATCAACAGTTATGGAAGA
AATCACCTAGCGTTTTTTGTCTCTATTGAAATGTGAATTTCCATGATTTTCACTTCATTAACCATTAGGCTACACGGTTG
ATGCTAGCTAACATGTATTGGTGTTGGCTTCAAAGAGAGATTGCATAAATTGTGCATAATTGCTCGTATGCTATAATTCA
CCAAAAGTAGCAAAGACATTTTTAAAGCCAGGATAATCCATAGAGAAAATTTTCAAAAATGCTCACAAGTGTGTGCGGAT
CCTCTAGAAGTAGTGCATTTTTGGAGGATCAGACACACGTGCAGCAACATTTTAGGAGAATCCGAGCAACATAGTCTAAA
GGGGAATCATATACATATGTGACTATAACTAACACTTTAAGAAAGCTTCATCTACTATATTCATGAACAGGCTGAAACAA
GCTGAAAAAACTCTATAAAAATGATATCATGATATGTTTCTAACATAAAGGGGAAAAATGAGTTTATGAAATATCACCCT
CCAGTACTAGTTGTAGTGGAACTACTAGCCCATGTATCAATCACAGTATCAGGTGAAGCTGGAATGTTTTTCTTCAATAA
CACAGTATCATCCGTTTCAGAAGGATGACGATGAACTTTTACAGTTCTTGTCTTGGTATTGCAGCTATTGATATCCTTTT
TCTGATAATTTTTCCATTCACTGTATTTGATAAGCTTCAACGCTTCGTGTACTTCTTCCATTGTAGGTCTCATGTCCTTG
ACAACTTGCAAGCACTGGAAAGCTAGTTCTGCCACTGATGTTGTCATCCTCCTAACTTCAGCATCTGTCTCGAATCCAAG
AGATGGATCAATCACCTCATCAAATGCGGATTTTAGTATCCTGTTCATCGCGTAGTTTGCCAAATTAATCTCGTGCATAT
GTCTGTTCATATCTACAGCTCGCTTTGATGATATGAGCTCAACAAGGACAACCCCAAAGCTATAAACATCACTCTTATCA
GTAAGGTGGTAACATTCATGATACTGAGGATCAACATATCCCGGGGTACCCTGAGGTGCAGTTGAGATATGAGTAACATC
ATTAGGGAAGGATTTTGACAGCCCGAAATCTGCTACTTTGACACAAAACTTATTGTCCAGGAGAATGTTATTTGTTTTGA
CATCACGGTGTATGATGTCAGAAGCATGAAGGTAAGCCAACGCGCTAGCAGTTTCAATGGCGATTTTGAGCCTTATAGAC
CATGTTAGTAACTTATCCTTCGCTCTATGTCCGTTCAGGTGATCAGCAATTGTTCCATTAGGAATGTACTCATAAACAAG
GAAGAGTTCACGGCTACGTCTTGATGCACATCCATAAAGGGTAACAAGATTTGGATGCCTAAGGCGAGTGAGAATTTCAA
TTTCATTGATAAATTGCTGCATTTGCCTGTGATTGTTCTCATAAAGGCTCTTAACTGCAACTTCTTTTCCATCTTTAAGT
TTTCCTGATTTTAGAACATACAGAAATAGCTGTTAGATCAAAAGATGCTTACTACGTACATTTCCCCTCGAAAGCAAAAC
AAACAAAAAAGACTTTTGTGGATTCGTCTTTAGATTATTACTCCCTCCGTTTCAATTTGTTTGTCTTACTCTCCTTTTTA
GTCCGTTTCAGAAAGAACGCGTCTTCTTTTTTTGGCAGCTCTTTAATACTAACCTTTCACATGGCATGTTTAAGATCACA
AGATCAAAGAACATTTTGGTGCATTCTACATACCACTAGACTCACAAGTCTTCTTTACTTTCTTAAACTCCGTGTCAACT
CAAAACCAGAAAAACAAATTGAAACGGAGGGAGTAACTTCTATGAAAAAAGCTTTCTTACCATAGTACACAGTTCCATAA
CCTCCATCACCAAGTTCTCTAGAAGAGCTGAATTTGTTGGTGGCTTCTTCAAGTTCTTCATAGGAGAATACAGGAATCCC
TAGGTACTCACAACGTTCCTCGAGCTCGTGATGAATCATTGAAATACCAGATGTATTTCTTGAAATAAATTGTGAAGAAT
CATTTCTCCTCCTCATGTAAAACCATAGAACACAGGCAATTGCACAGAGTCCAACAACAGAACCGATAAATGCTGAAACT
GAAACAAAAAACAACAACAACTGATCAACGGACATAAAACATGTACTAAAGTTAAATATTTTAGATTCTTTATATCTTTG
TTATTGATAAGGGGAGCCTTGATACAACAATAAGAGTTTCCTTCATATGACCAAGGAGATCACAGGCTAAAGCAGTGGAA
AACGCTATTTCTTGTTATATCATTGTCATTGTAGAAATAAGCCTATAAAAGCTAAAATCTTGTAATGTAAACAACAAAAT
TGCAGACAAAATGTTAAAAAGATAGGTACCTGCAACAATCACTTTCGCATATTTATGATGACCTGTGCAATCACAGTAAA
AATGAAAATGTAAGACGAACCAAGAAAAGAAAAGAACTAAAATCTTTAATGTGAACCATGAAAAAAACTTCTCTTTACCA
TTGTTGGTATTGGTATTAGAACAAAGAAAGTTGTTAGTAGTATTATCTGTTTGACACCTTCCTCCTGTATAATAACACTG
ATTACACTCATCAGACACAGTCCATCCTAGTATAACGTCATCAGTTAACAGATTAAATAAGCCACTTCCATTTGTTTTTG
CTTCTGAATTTGATGTCAAAGGCAACTGAATAAATGAACAGCTACTAGGAATAGATTCTTGATAAAAATGGATGGAAATG
TTATAGTATAATATGAAACTATCACAGACATTGTAACTTTGATAACTGCTGGAATTGAAAAATTCTTCATTTATACTCTT
TTGGCTTCTGTTGCATTTGAACAAAGTGAGTAAGGGATCAAATCTATATGTTATTGAAGGAGAAATAGCGATCGAGAAAT
TTTTATCAAAAGTCTCACAACTGTTCTTCTTCAAAAGTTCTCCAAGACTAGAGTCCTTAAGTGTGATAAAAACATCATTT
TTTTCAAGAGCTTGATATTTCACTCCATCCAATTCAATTATAGGATTTTCAGTATCTTCACAATAAACTTTGGTCAATCC
ACAATCAAGTTCAGTGGATTTGTAGAAAGGAAAACTCAAATTTCTTAAGTTCCCACACTGGAATTCTTTAGTGCAGTTTG
AGTAGGATGTGTTCTGTCCTTGAGCTGAATCAAAGCACCAAAAGTGAAACAAAACGAAGACGAAAAAACAAGAGAACATA
TCCATGATGAACCCTTTTGGATTAAATAAACAACAAGAATAAGCAAGAATGTTAGTTAAAAAAAAAAACTGAATTCTGCA
GAGTTTGTTTTATTGTTTTTTTGGATTTGCTTGGCAATAGGATTGCATTAATGTTGTTTATCTTTTGGACACGTTAAGTT
GACTCAAACATGGGGAAACAAGACTTTGAAGAAAGATAATTTGATGGAAGATTGGCCAAATGGGGTATGGGACCTTTGTG
ACTTTTACAACATGGGGAATTTTCAATTCACCTTCCTTCCCTTCATTAATGGTTCAAAGACAATTTTTCTTCGAGCATCC
GAAACTTACTGATCCGACTAATTCATATTCATATCAAGTAAGGTAAACTGTTCCTTATCAAGAAGTTCTCTTTTTTCAAG
ATTCGAATTTGAGACATCCAATTAAAGATAGATGGCTATCAACTATCCTACCCTACTCTTTTTAAAAAGTGGGTAATTTT
CTATTCACCTTCCTTCCATTTATTAGTGGTTCAAAGAGGCATCCGATGTCTGAAACTCACTAATCTGACTAAATTTAGAT
TCACGTCATGTAAGCTTGATAAGGAAGGTAAATTGTTCCTTATCTAGAGGTTTTCTTTTCTCAAGACTCGAACATGAGAT
ATTTGATTCTGACTTATTAATGGTTCAACGAGTCATCTGATGTCCAAAACTTACTGAGCCAACTAATTCAGATTCACGCC
ACGTAGGTCCACTATGGAAGGCAAACCATTTCTTTTCAAGAAGTTCTCTTTTTTCAAGACTCAAATTCAAAATATCTTAT
TAAAGATAGACGTTCTCAACCATCCTAGTTTTAAAATATGACTTTTTCTTATAAAGGAGACATGTCAAATCATTCCTTCC
ACATATTAGATGACCCCATAAAGTAGTTAGGAAAAAATGAGTACCCTCTATTAAAAGTTGAAAAGGACACTGCATAATAA
GTCTTTTCACTTTTGGCTCTTCTTGGTATAAAAAAATATTTTTTTTAACTTTGTTTTTTTCAGTCTCTTTGGATGAAGCA
TGCCATATTGGACAAAAATTAAGAAAATCATATAATATACTCAAGATTCCCTTATATGACCACAAGTTCTTGTAGTTTTT
TTTCAGAATTTTTTTTCTAACCAAAAGATTCTGTTTAATGTGGTTTACTGCTACTTTGGTAATATTAAACTTGCATTTTT
AGTTTGAAATTTTCTTTCAATTATTTTTTAAACCAAACTCAATAAATCTATTCAAATTACTTCTAAAATGTGGTAATTGA
GTCAATTAATGAGATGGAATTCTCAAGACCAGTCTAAATCTAGAATTGTGGAATTCTTAAACATCATAATTATATAGTTA
TCTTTCTAACTCTCATTATTATTTTTGTTGTTGGTCTTTGGTCATTATAATTTTTGTAGTGAAGCCAATTAAGGAGAAAA
TGTAGCCTCCACTACTTTGTATCGTGGCGGATCTAGGGGCGTTAGGGGGTTCACACTTTTGAAAATGACACAATATTTAT
GAGGTTAAAACTATCCTTTTACGGATAGGTTATAGTAGATGTTGAATCTCCTTGACTTCTTCATGTGTTTACTTCTTTAT
ATTTTGAATCCCCAAATATCTTGATTCCGCTACTTAATATGTTTAGTGTAAATCCAAACTCTAGAATTGTATTTGGTGTG
CCTCATTTTCAACAATTGCATAAGACCTATCTATTGCTATTCATAAAGAAATGGAAGGTATGGTGCTTTTTGAATGAGCT
ACTTCAGAACAGGAAATATTTTTACATATGTTGAATGCTGTCTTTAGAACGGACCATATAAATAGAGGTGATGTATGCAT
AGTCATTCTAGACAGTGGCGGAGCTACAGTTTGACTTACAGATTCAGCAGAACTTTTGAATTTCCCAGTCCAACCTATAA
TGGATGGAAACACTGGCTTGATGAAGACTAGAAATAGCTAAATCGACTGCTCCTCTAGAATGGTAAGTAATACCACTTAA
GGGTGGATAGACCATTCACTCAGTGCCACTAGCAACTTCTACTACAGCCGGTCTTAATAAGAGCAAGAGACTTGGAGGCG
ACAACTAGGACGAAACGAGCATGAAACAAGTACCCAATAATACTCAGTTAATGTTATGACTCGGCTCAATTTTCTGTGTA
TTTTTGTTTATCTACATGAACTATGAAACAAAAAAAAAAAAAGATGAATATTATGTACTAGTGGTGCTTGTGCTAGAGTC
ACTAATCCACACTTGAGTTACTGAAATTGGTGAAGTTGGAAACTTGTTGAGTTTCTTCAATAATACATCTACTTCTGATT
CAGGTGAAAGAGGGACTTGGACACTCTCTTTAGTGTTTCCGTCACAATCGATTTTCTTATCATGTGTAAACTCACCATGC
TGAATTTCTTGCAATGTTTCTAGTACTTCAACCATAGTAGGTCTCATGTCCTTGTCATGTTGCAAGCATCGAAACGATAT
CTCGGCTACTGAAGTAGTCATCCTCCTAACTTCTGCATCAGACTGAAAACCGAGGGACGGGTCTATCAGCTCATTGAATG
CACACCTTAAAATCCTGTTTATTGCATAGTTAGATAAGTTGATCTCTTCGTTACGTCTACTGAAGTCTACTGCAGGCATG
GATGATAACAGCTCAACAAGGACTACCCCAAAGCTATAAACATCACTTTTATCAGTAAGCTGGTAACATTCGTGGTACTT
TGGATCGACGTAACCAGGGGTACCTTGAGGTGCAGTTGATATGTGAGAAATATCAGTTGGATGAAGTCTTGAAAGTCCAA
AATCTCCAACTTTGACACAGAAGTTTTGATCAAGTAGTATGTTGTTACTCTTCACATCGCGGTGGATTATATCAGAAGCA
TGCAGATATGCTAGAGCAGTGGCAGCTTCAATAGCAATTTTCATGCGGATAGGCCACGTGAGTGAACCATCCTTCGCCTT
ATGACCGTGTAAGTGATCAGCAATCGTTCCATTTGGGACATACTCATAAACAAGTAAGAGTTGATCGCTGAGTTTAGACG
TGCAGCCATAAAGAGTGACAAGATTTTTGTGCCTTAACCTTGTTAGAATTTCAATCTCAGTTACAAACTGCTCCTTTCTC
CTAGCATTGTGGTCGTAGAGGCGTTTTACTGCAACCTCTCTTCCATCCTGAAGTTTCCCTAGTATAGTAGCATACAAGAA
TTAGAATCAACGAAAAAGAAGAAAGTGATGGCTAGGCATCTGCATTATCAAAAGTTTCTTACCATAGTACACTGTTCCAT
ATCCTCCATCCCCGAGCTCTCTGGATGAATCGAAATTCATGGTAGCTTGTTGAAGTTCAGCATAAGAGAAGACGGGAACC
CCAAAGAACCCGCTGTCTAATTCGTAGCTTTGTGTTGAGGGCTCTGAAGGGATGCTTCTTGGAAGAACATTAGTAAAACT
TCTATGACTCTTCTTGCAACAGCAGATTATATTGATCACTATGCTGATTGCTATTATAAACAATCCACCAAGCACTGCAG
AGCAGATGAGATATTAAACAGGTTACATTTTACTCAATGTTGCTCAGACTCTCCCAAAATGCTCTCGTACACGTGTCAGA
CCCTCCAAAAATTCACTACTTTTCGAGGATCC
CATCTTAAAGCACTTTTGGTTCAAGTCATTGATTTTTTTTTTTTAAAGTACATATTAGTCTTTATATATTTAATTTTTGT
ACATTTCAATCCTCAATTAATTGATATGTATATTTGATCCAGTGGGAAATAAGATAATATTAGATGAACTATTTTATTGG
CTTCATTAGATTGCTTTGACTCCTTCCTAATTAGTAGAATTGTTCACGTCAAAATAAAAAGTCGATTCTAACCTATTTTA
AAAAATATATACATATTAGTCTTTATATATTTAATTTTTGTACATTTCAATCCTCACTTTTTTTTGCAGGATAATGATAT
CAATATACCTTTCGAAACACAAATGATCATTTTTCTAAGCTATTAAAAGTACATTAACGATTCTACTAAATGTTAATTAA
AATAAGCAATATACAAAATTAAAATGCTAGTAAAAGAAACAAACACCAGTGAGGTAAAATTCTTTTTTCATTTTAATAAA
AGGAATTAAATGAATATCATACTTAATTAAAAGTAAGCAACTATAAAAAAAAAAAAGTGATATAAGGGTATGATTCTCAC
ATGGTAGTAATCTAACTAAAGATTTTGATTCCAATAGGAATAACTATGATCATAATAATGGTAGTAAAGTAAGCGTGGAT
GTCAACGCTTAAGTCGACGCCTTTAACATGAAATATAAATAGCTTATATACAAAGCTAGTTTTTTCTTTCAAGCTTCTTG
ATATTGAATTTGTTTTCTATTGAACTAAACATGAATTGAATTCTATTCAAGTTATTTATTCTTAATTTTTTTTAATCGTA
AGTTGATATAATAATTTTTCATATAATTCAACACCTTAATAAAAAATTCAACTATTATATCTGAATTTTTAATCTCATCA
ATATTAACACATCCCTACGTTTCTACATTAGAGCGATTATTTAAAAAAAAAACACATTTAATCATACAAAAATAAGTTGA
AATTATGATAAAAGAAAATAACATTACTAAGTAAAACATTTTTTATTTTAATAAAAAAATTAACTACGTAAAAGTTTGTC
ACTGCTGAATCAATAGTTTATCGTATCATAATGACTCATTATCATATTAAGATTTACTAATTCTCGTCATTTCATTATCA
TGTTACAAGTGAAGTTTCTAATTTCACTATTACTAATCATATATATATATAAAAGAGAACCTTAGGCCCGCCTATGTGGC
GCCACCACAAACCATAATTCCCTTATAATTTATTTATTTACAGAATTAGCCTTCCCTTTCATGAAAAGTTGTGACTTTTA
TGAAAAGTTGCGACTTCTATGAAAAGTTGCGACTTTAATGAAGAGTTGTGACTTTTATGAAAAGTTGCGACTTCTATGAA
AAGTTGCGACTTCTATGAAGAGTTGCGACTTTAATGAAGAGTTGTGACTTTTATGAAAAGTTGTGACTTTTATGAAGAGT
TGCGACTTTTATGAAGAGTTGCGACTTTTATGAAAAATTATGACTTTTATGAAAGGTTGTGACCTTACCGAAGGGTTGTA
ACCTTTCTGATAAGACACAATAACCATTTGTTCACACTATCCTTTGTTGTCTATAAATAGAGGGATTTCCTCTCATTTTA
GCACAACGAAAATTCTAAACCTCCTCCTCCTTTTCTTCTTCTTCTTCACAATTAAATATTTGTATACTTTGCTCAAGTTG
AGTGTCTCACTGACACTATTGCTTATGTTACATATTCTGGTATGTATTTTTACAATCATTAATTTCTAATTTATGCTTAT
GTTATTAAGGCTAAATGATAAGATGTAATGATTTTAATTTTCTTTTACATTATTAATGTTTGTTACTACGTAATCTTGTA
TGTAAGATAATATAGTGTTTTAGTTTTAATGCCTGATAGGTTTTAAGTATTATTTTATAAATTCCGTGATATTAAATTCT
CGCGCAAAGCGCGGGTAGTTTTACTAGTACATTCCGAATTTAGAATAATTACCAAGAAAATATTTTTGACCATATCAAAA
TTCTAAACTTTTTTTTTCTTCTTCAAATTCAATTCAAAAAGCAATAAGGAATCATCATCTATGCCACAAACCCCTAACTC
GTCCAAGACGTCAGTGGACCGGTCATTCTTCTTGAAAACCCAAAAGGGAATTTGTATATGATGAAACCCCACCTGGGTTT
TTGCTAAATCTTCAAAGGGTTCTTTCAATTCTTGAAAAAAGAGTGAATTTTTCAGTTTTTTTTCAATATTGTTTGGGTTG
TTGAGGTAAAGTTTTCCGGCAAGAATCTTTAAAAATGGCCACCGCCGGCGACCTTAGGAATGTTAGAGGTATCATTTGTG
AAGCTGGTGCTGGTGCTTCTGCAGGTATGTACTGGCCACCTTTTTTTCCTTTTTAATTTAATTTGTCAATTGTTGTTATC
TGGGGTTTTAATGTTAAAGAAGGTAAGAGATTTATTCATTGTGTTGCTTTTTGATCTTTGAGTTTTTTGAGCTATTTGAA
TGTGATTTTTAGTTAATTGGGGGTTGTAAAAATCTTTGCTTTTGTATCTTTGGGTGGGTTTTTTAGGTGCTAGTGCTGCT
ACATTTATGTGTACATTGGATCTTTGAGTTTTTTGAGCTGTTTGAATGTGAATTTGAGTTAATTGGGGACTGTTTTTTTA
GGTGCTATTGCTGCTATATTTGTGTGTACATTGGATCTTTGAGGTTTTTGAGCTATTTGAATGTGAATTTGAGTTAATTG
GGGGTTGTAAAAATCTAAGCTTTTGTATCTTTGGATGTTCTTTTAGGTGCTATTGCTGCTACATTTATGTGTCCATTGGA
TCTTTGAGTTTTTTGAATGTAAATTTGAGTTAATTGGGTGTTTTTGTAGGTGCTATTGCTGCTACATTTATGTGTCCATT
GGATGTTATTAAGACAAGACTGCAAGTACATGGTCTGCCTCAGGTTTCTCAATCTGGTCGTCAAGGTTTGTGCTCGTCGT
TGTCTCTTATATTAGAAATGATAAGAACTGCTACCTTAAGTCGAAGTGCTTCCAATTGAACAAATGCAAAAATGATATAT
TAAGATTAATGTGATCTTGTAATTGAATTATTTCATAGCTCTAGTAATGATCTGTAGATCCCTTATTACACGTCAATGGT
GTCCTATATATAACAGATAAGAACACTTCTTATTCACAACTTAACAACCACGAGAATTCCTGTTTGCCTTTTGTGTGAGC
AAAACACCACTCAGATCAACATATCTGAAAAATGGACTGCGAATCATTAATGCTTATCTGATCCAACGAAGCATAAATGA
CAGACCTGAGCTTTCCTCATTTTCAAACGATAAACCATTTCAGGTCCTGCTCCTCACTCCTAGTTGACTTGGATTTAACA
CAGATTGTCAAAATCTAAAGACAACTTTTACCCTTATTTTACAACAGTACAATGGATTCGAAGTTTTTCCAGTTCTAGTA
TATCTCTGGTAAAAGAAGTCTGGCTGTTGCTATAAATTCTTCCCAATCTTCTCAGGCAAAGTAGAAGTATTAGCTATTCT
GATCGACTGCTCCTTATAATTTATTTATCTATGTGTTCTTCTAAATTCTTTAAGTAAGGTATTTGTTAGCATAAAACTAA
GGGTGCTGTACAGTAGAATTATACAATTACCTCGTCCGAAACAAAGTTGTGACTACAAAACATATATCCAACCAATATAC
ACTGGTAGGATCTTTTTTGAGCTCCAAAATAGCAACAAAAACAATATGCATTGTGGATTTAGGAATTTTCTCGTCTTGGA
TGCTTAATTATCTCACAAAACTACACCTTAGTGCATGAAGAGCTATTTTGTTGTATTTTTTCTCTGTCATCATCTTCCTT
CAGCTTTCACCTTAGATAGGCTGCCCATTGGGCTTCTGTTTCCTCCAAATTTTCTCCAGTGTAGGATGTCCAATTTGTTG
CTTTCGGTGCTTTCCGTGTATTTCTGCTTTCCACATTTGATGTAGTCATTTCCTAAATGGACTTCCACATTCTGTACATT
GTGCACTCTGATCTCATTGCATCTCTGTGAAAAATTTCCTTTGACAGTGAGTATAATTTGGTGAGTTTTAGAGGAGAGTT
GCTGTCGACTTTTTCATGAAGGTCTCTAGGGCTAGTTCTGTTTTCTTCTTAATTTAAACAAGTTTTAATTTAAGGAGCTG
ATAATTGGTCTTTCATCTTGTTCCTTCTTTGGATTAATATATTGTTTTTTTGGTCTTCTTGTTAAACCTATTAAGATCAA
TGGTAACCTTAGAAAAAGAGGCAAAGAATAAAGAGAAGTCCAAATCCATGTTGCTGGCACACTTATTTTTCCTTGAATTA
TTTGGGCAACAACAGGTAGTGTCATTGTTACCAGCTTACAGAATATACTAAGAACAGAAGGTTTCAGGGGACTTTATCGA
GGCCTTTCACCAACATTGACAGCTCTTCTTCCGAACTGGGCGGTAAACATTGTCTTGTTCATTTTCAGCTTCTGTGGATT
GCAATTAGTTGAACTTCCTTCATGAAATGAATCATCAAAATTGAATGAGATAATATTCAAATATGGTCTCTTATGGAACT
GCATATTCTTTCTTATTAAATAATGCAATGATTAGGGTTTCCTTGCACACCACCACAAACGTGTTCTTTTGCTGATGAAG
AATCAAAATGAATAAGGCTTTCCTTTTGGGGCGGGGGCAGGTGTTGCTTGTATTGAACTCCTGGATAGCTTTTTTATGGA
AGTAAAAAGTTGATTTACCAGTGTTAGTTGTAATCTTATCGGCTTTGTTTACGACTGACTCCATGTTGGCATATATTTTC
TATGCATGCTGAATCCACCCACCTTTTTTTTCTTCTGAAATTTCCACAAGTAACCGTTTTGAGAAAAAACATTCACATCT
TCTGCAGGTGTACTTTACAGTTTATCGACATCTCAAGGATTCGTTGCATTCACATGGTAAACTTTTACTCTATTAGTTAT
TTGGACTATTAGCTTTCATCACTTCTTTTTTAAATGTTTGTTTGAATGCCATCATATTTTTTAATCCTTTACTATTTGGA
ACTTGTTATGAAGACAATAGGAAACTTAGCACTTATCTTTACCAAAAGAATTTTCTTGTGTGGTAAATGCAGTGGATAGC
AGTGGGGAGCTTACAATTGGTGCAAACATGCTTGCAGCTGCGGGAGCGGGGGCTGCAACATCCATTACAACAAATCCATT
GTGGGTTGTTAAGACCCGGCTCCAAGTAGGTTTCATGTTATCATATAGTTAGCGTTGATTTATTCTTCTGTGCTCACTAG
TTGTGCCTTAAAGTGCATAAATGCACAGAAATATAATAGAATACCAATTTGATTAAGTTGGCTCCTTCAATTTGGGTAAT
CGGTGTTGTTGGTAGGGAGCCATGATCCATGCACTTTCATTTTTCTATATATTTCCTTGCACTGCTCTAGTTTCTGCAGT
CTTTATCACTGTGCTATTATTGTATACATGTATGCTTTCCTTCATCAACTATCATCAGAGAGAAGGATAGGAATAGGTGA
AATGCAATCTTTTACCTTGTGGGGGCTTAAATGTGGAGTATCAGAAATTTCTTTTATGTTGGTGGCATCCGAGTTAGCTT
GTGCGTAACTCGACTATTTTACTGGGTACTTGCTATCTCTCACCAGCACAGGTATCATGTAGCTCTGCCAACTAGGCCTA
GTCACCTAGACAGATGGAAAGAGATCACCTAGTGTTTCTTGCCTTTGTTGGTATTGGAGTATTAGAGTTTCGACTGTCTG
TATCTAAGCCTGTTAATATAGTTAGGATTATGCTGCTCTATAGCTAGTGAAAGAAAAATTCCTCTGGTTTCTCTGTCCTC
CCCCTTTCCAAAAAGGAGTTTCTCATGGGCACACGTAGCATGTTCACTCTTCTATCATGTGCTGAGAACCTTCGATATAG
TATTCATCATGTGGGTGATACCTGAACAGATGACAAACTTTAATAGAAGATATTTTTAGACTTCAAGAATTCTTAATAGA
GAGAAGAATGCAGATTTCACATAGTTTAGAAATCTTGATAGATGCATTAACCCCTCCAACCGATGCATGGGTAGTAGAAA
AGTTGACTTGGGGCATTTGACTGGAATCACCTCCAATAAGCAGCATAGGGGAGAGAAATTCTAAAATTTTGTGAGGGTAG
GTAACCCTTCATGGACATTTTCAGAATTCCCATGTTTTTTTTTCCCTCTTCTTAAGGGAGAAGTCTCTTCTGAGTTAGTT
GATCCAGTCCAGTTGAGGCCCTGGTCTGACACTCGAGGGAGCATGGGCCTGCCCCTCTACCCTCCTCTCACTTAAATGTT
AGGCTTTAGTTCTTGGCAGGGTTCAAACTTGTTACCCAATTACGCATCATGTGTTGTGCTTCTTTTGTTGTTGAATCAAA
ATGTTGGGACAAAGGATATATCATCTTGTTGGATTCCTTTTGTAATTATGTCTTAGCACATTTCATGCTATATATATAAT
ACTTACCTTCTTTCAAAAAAGGATATACACATCTTGTGGATAGTTGATTTGAGTTTGTGGACATTTGGGATAGGTCCATA
CCTGGATAGCTACAACATGTAGGTGAAATATCAATGAAATGTTTCGACTTATCAAAAAAGTGTTCTTGTTTGATAATTGG
TGTCTGGTGCAACAGCAGCTTGCTGTATTTTTAGCAACTGAAATTGGTGTAACAACGGTAAATAGTTCTAATTAGTACTA
ACGCCACGAGAACTGGAGATGCTTCTTCACTAAAATGAATCAGAATCCAAACTTTTATGTGTTAATTTAGTCATGTTCAC
GTTTTCTTTAGATTCAATATTTGCTAAGAGTCTGTCTTCTAAGAGTTTTATATTCCAGGAAAAAATGTTGATAATTTCTG
CTGCTAGAGAAACTATTTTTTTTCTTTCTAAAATTGGTGATCCACTTAAATGGACCCACATAAATTGTAAGGATTCTCAT
ACCTGATCCCGATTTGTTTGAAATTGAGGCGCAATTGTAGTACCCATTGGTGTAAGCATCTGCACATGGTGCCGATACAG
TTGTCATCCTAGTTCAACATAAGTGTGTTAAGAGTTCACGTAACATAGGCTAAAGCACAAGTTTCTAATACCATTAGAGT
TTATTGTTAGGGTGTCCTTAATTAGTATTGGAATAACAACTTGCATTTGCTTATGTAGCGTGTTCCTGATATTTTCTTTT
CCTCATTCTTTAGACACAGGGAATGAGGGAGGGTGTAGTTCCTTATAAAGGTATAATGTCTGCTTTAATACGAATAACAC
ATGAAGAAGGGATCCGCGGATTGTACAGGTTAGTTATATAGTGAAGATAGTCATATACAAACTTTTTACTTTTGTGTGTT
TCATCCTTTGTAGAGACGCTTCAGTTCCATATCCTCTTAACCAACTATGCGAAGATGGAAAACATCTTCTTAGGATAATA
AACAATTACTCTTGTCCAAAAAAAGAAAAAACAGTATCCATTTTCATCACCTGATGTTGACTCTAGTTAGTTATTTTGGG
TTTGATATCTCCGTTTGCTTTGGGTTGCAGTGGCCTCTTGCCGTCATTGGCTGGGATTAGTCATGTTGCTATCCAATTTC
CAGCATATGAAAAGCTGAAATCATACTTAGCAAAAAGGGGTGAGAAGCTTTTCTCTTTTATCAGTTGCGGAAGTTTGTTT
CTCATTTATCTCTTATCTGATTGATCACGTGATGTCTTTCTCGAACTGCCAGCCAATAAGCATACCAATGAACTGAACCC
TGGTGAAGTAGCAATTGCCTCTTCGATGGCAAAAGTAGTTGCCTCTATAATGACTTATCCACATGAGGTAAGCAGGAAAT
GGACCAGGACCATCTTTGTTCTTTCCTGGAATCACAGTCCTACTGATTAATCTATCGTTCTTGACCAGGTCGTGCGTTCT
AAACTTCAAGAACAAGGGCAAGTAAGAAACTCAGAGAAAGCATATAATGGGGTTGTTGATTGTGTAAAAAAGATGTTCAA
ACAGGAACGTCTGACCGCATTCTACCGGGGTTGTGGAACCAATCTTCTAAGGACCACACCCTCTGCTGTTATTACATTTA
CCAGTTATGAAATGATCCACAGAATACTTCAACGAGCTATACTTCCAGAAGAGGATTCAGAACCAAATCCTAGACGTAAA
TCCCTTAAGGTAGCCGAAGAACATGGAGACAATGACGAAAAATTACAACAATCAGAAAGCACATCGAATAAGAGAACTCC
TTTAATTCCATTGAGTAACTCTGATAATCTAACTGCTAGACATTGATTAGAGATGTTTTTCTTTTTCTTTTTTCGTCGTG
GAAGCAATTTGCAACAAGTGTTTGCTGTTGCACAATTTTTTCTCTTGTAACTTACTATTTCGGGTGAAGGAAGTCTTATA
TTTCGATCTAATAAAGAAGGGCGCGGATAGTTTCCATTCTTCAACATCCTTGATTATTTGTCCTACTGCATCTTTCTCTT
TGTGGGATTACGCTAGATATGTTGTTGTTGCATCTTTCTTTTTGTATAAAAATAGTGACAGGTGAAGGCTCCAAAACTGG
GGTCCCTTTTTTTCACCTGGTAAAATAATTGTCTAATTCTTGATTATTGACCCATTCTTGGATGCAATTTCTAATAAAGG
ATTTGTCTGCAGACAATTAATTGCAGGCCAATTCTTGGTGGAAAAAGAATTAATCATAGTTTGAAATCCCATCTTATGAA
CTTTCTTGACAGCCATAATATTTCCAAATCATTAATGAAAAGGCGAAAACAAAAATTCCTACTAGTATAGGTATTCGGTA
ACTATGTTAATCAACAGTTATGGAAGAAATCACCTAGCGTTTTTTGTCTCTATTGAAATGTGAATTTCCATGATTTTCAC
TTCATTAACCATTAGGCTACACGGTTGATGCTAGCTAACATGTATTGGTGTTGGCTTCAAAGAGAGATTGCATAAATTGT
GCATAATTGCTCGTATGCTATAATTCACCAAAAGTAGCAAAGACATTTTTAAAGCCAGGATAATCCATAGAGAAAATTTT
CAAAAATGCTCACAAGTGTGTGCGGATCCTCTAGAAGTAGTGCATTTTTGGAGGATCAGACACACGTGCAGCAACATTTT
AGGAGAATCCGAGCAACATAGTCTAAAGGGGAATCATATACATATGTGACTATAACTAACACTTTAAGAAAGCTTCATCT
ACTATATTCATGAACAGGCTGAAACAAGCTGAAAAAACTCTATAAAAATGATATCATGATATGTTTCTAACATAAAGGGG
AAAAATGAGTTTATGAAATATCACCCTCCAGTACTAGTTGTAGTGGAACTACTAGCCCATGTATCAATCACAGTATCAGG
TGAAGCTGGAATGTTTTTCTTCAATAACACAGTATCATCCGTTTCAGAAGGATGACGATGAACTTTTACAGTTCTTGTCT
TGGTATTGCAGCTATTGATATCCTTTTTCTGATAATTTTTCCATTCACTGTATTTGATAAGCTTCAACGCTTCGTGTACT
TCTTCCATTGTAGGTCTCATGTCCTTGACAACTTGCAAGCACTGGAAAGCTAGTTCTGCCACTGATGTTGTCATCCTCCT
AACTTCAGCATCTGTCTCGAATCCAAGAGATGGATCAATCACCTCATCAAATGCGGATTTTAGTATCCTGTTCATCGCGT
AGTTTGCCAAATTAATCTCGTGCATATGTCTGTTCATATCTACAGCTCGCTTTGATGATATGAGCTCAACAAGGACAACC
CCAAAGCTATAAACATCACTCTTATCAGTAAGGTGGTAACATTCATGATACTGAGGATCAACATATCCCGGGGTACCCTG
AGGTGCAGTTGAGATATGAGTAACATCATTAGGGAAGGATTTTGACAGCCCGAAATCTGCTACTTTGACACAAAACTTAT
TGTCCAGGAGAATGTTATTTGTTTTGACATCACGGTGTATGATGTCAGAAGCATGAAGGTAAGCCAACGCGCTAGCAGTT
TCAATGGCGATTTTGAGCCTTATAGACCATGTTAGTAACTTATCCTTCGCTCTATGTCCGTTCAGGTGATCAGCAATTGT
TCCATTAGGAATGTACTCATAAACAAGGAAGAGTTCACGGCTACGTCTTGATGCACATCCATAAAGGGTAACAAGATTTG
GATGCCTAAGGCGAGTGAGAATTTCAATTTCATTGATAAATTGCTGCATTTGCCTGTGATTGTTCTCATAAAGGCTCTTA
ACTGCAACTTCTTTTCCATCTTTAAGTTTTCCTGATTTTAGAACATACAGAAATAGCTGTTAGATCAAAAGATGCTTACT
ACGTACATTTCCCCTCGAAAGCAAAACAAACAAAAAAGACTTTTGTGGATTCGTCTTTAGATTATTACTCCCTCCGTTTC
AATTTGTTTGTCTTACTCTCCTTTTTAGTCCGTTTCAGAAAGAACGCGTCTTCTTTTTTTGGCAGCTCTTTAATACTAAC
CTTTCACATGGCATGTTTAAGATCACAAGATCAAAGAACATTTTGGTGCATTCTACATACCACTAGACTCACAAGTCTTC
TTTACTTTCTTAAACTCCGTGTCAACTCAAAACCAGAAAAACAAATTGAAACGGAGGGAGTAACTTCTATGAAAAAAGCT
TTCTTACCATAGTACACAGTTCCATAACCTCCATCACCAAGTTCTCTAGAAGAGCTGAATTTGTTGGTGGCTTCTTCAAG
TTCTTCATAGGAGAATACAGGAATCCCTAGGTACTCACAACGTTCCTCGAGCTCGTGATGAATCATTGAAATACCAGATG
TATTTCTTGAAATAAATTGTGAAGAATCATTTCTCCTCCTCATGTAAAACCATAGAACACAGGCAATTGCACAGAGTCCA
ACAACAGAACCGATAAATGCTGAAACTGAAACAAAAAACAACAACAACTGATCAACGGACATAAAACATGTACTAAAGTT
AAATATTTTAGATTCTTTATATCTTTGTTATTGATAAGGGGAGCCTTGATACAACAATAAGAGTTTCCTTCATATGACCA
AGGAGATCACAGGCTAAAGCAGTGGAAAACGCTATTTCTTGTTATATCATTGTCATTGTAGAAATAAGCCTATAAAAGCT
AAAATCTTGTAATGTAAACAACAAAATTGCAGACAAAATGTTAAAAAGATAGGTACCTGCAACAATCACTTTCGCATATT
TATGATGACCTGTGCAATCACAGTAAAAATGAAAATGTAAGACGAACCAAGAAAAGAAAAGAACTAAAATCTTTAATGTG
AACCATGAAAAAAACTTCTCTTTACCATTGTTGGTATTGGTATTAGAACAAAGAAAGTTGTTAGTAGTATTATCTGTTTG
ACACCTTCCTCCTGTATAATAACACTGATTACACTCATCAGACACAGTCCATCCTAGTATAACGTCATCAGTTAACAGAT
TAAATAAGCCACTTCCATTTGTTTTTGCTTCTGAATTTGATGTCAAAGGCAACTGAATAAATGAACAGCTACTAGGAATA
GATTCTTGATAAAAATGGATGGAAATGTTATAGTATAATATGAAACTATCACAGACATTGTAACTTTGATAACTGCTGGA
ATTGAAAAATTCTTCATTTATACTCTTTTGGCTTCTGTTGCATTTGAACAAAGTGAGTAAGGGATCAAATCTATATGTTA
TTGAAGGAGAAATAGCGATCGAGAAATTTTTATCAAAAGTCTCACAACTGTTCTTCTTCAAAAGTTCTCCAAGACTAGAG
TCCTTAAGTGTGATAAAAACATCATTTTTTTCAAGAGCTTGATATTTCACTCCATCCAATTCAATTATAGGATTTTCAGT
ATCTTCACAATAAACTTTGGTCAATCCACAATCAAGTTCAGTGGATTTGTAGAAAGGAAAACTCAAATTTCTTAAGTTCC
CACACTGGAATTCTTTAGTGCAGTTTGAGTAGGATGTGTTCTGTCCTTGAGCTGAATCAAAGCACCAAAAGTGAAACAAA
ACGAAGACGAAAAAACAAGAGAACATATCCATGATGAACCCTTTTGGATTAAATAAACAACAAGAATAAGCAAGAATGTT
AGTTAAAAAAAAAAACTGAATTCTGCAGAGTTTGTTTTATTGTTTTTTTGGATTTGCTTGGCAATAGGATTGCATTAATG
TTGTTTATCTTTTGGACACGTTAAGTTGACTCAAACATGGGGAAACAAGACTTTGAAGAAAGATAATTTGATGGAAGATT
GGCCAAATGGGGTATGGGACCTTTGTGACTTTTACAACATGGGGAATTTTCAATTCACCTTCCTTCCCTTCATTAATGGT
TCAAAGACAATTTTTCTTCGAGCATCCGAAACTTACTGATCCGACTAATTCATATTCATATCAAGTAAGGTAAACTGTTC
CTTATCAAGAAGTTCTCTTTTTTCAAGATTCGAATTTGAGACATCCAATTAAAGATAGATGGCTATCAACTATCCTACCC
TACTCTTTTTAAAAAGTGGGTAATTTTCTATTCACCTTCCTTCCATTTATTAGTGGTTCAAAGAGGCATCCGATGTCTGA
AACTCACTAATCTGACTAAATTTAGATTCACGTCATGTAAGCTTGATAAGGAAGGTAAATTGTTCCTTATCTAGAGGTTT
TCTTTTCTCAAGACTCGAACATGAGATATTTGATTCTGACTTATTAATGGTTCAACGAGTCATCTGATGTCCAAAACTTA
CTGAGCCAACTAATTCAGATTCACGCCACGTAGGTCCACTATGGAAGGCAAACCATTTCTTTTCAAGAAGTTCTCTTTTT
TCAAGACTCAAATTCAAAATATCTTATTAAAGATAGACGTTCTCAACCATCCTAGTTTTAAAATATGACTTTTTCTTATA
AAGGAGACATGTCAAATCATTCCTTCCACATATTAGATGACCCCATAAAGTAGTTAGGAAAAAATGAGTACCCTCTATTA
AAAGTTGAAAAGGACACTGCATAATAAGTCTTTTCACTTTTGGCTCTTCTTGGTATAAAAAAATATTTTTTTTAACTTTG
TTTTTTTCAGTCTCTTTGGATGAAGCATGCCATATTGGACAAAAATTAAGAAAATCATATAATATACTCAAGATTCCCTT
ATATGACCACAAGTTCTTGTAGTTTTTTTTCAGAATTTTTTTTCTAACCAAAAGATTCTGTTTAATGTGGTTTACTGCTA
CTTTGGTAATATTAAACTTGCATTTTTAGTTTGAAATTTTCTTTCAATTATTTTTTAAACCAAACTCAATAAATCTATTC
AAATTACTTCTAAAATGTGGTAATTGAGTCAATTAATGAGATGGAATTCTCAAGACCAGTCTAAATCTAGAATTGTGGAA
TTCTTAAACATCATAATTATATAGTTATCTTTCTAACTCTCATTATTATTTTTGTTGTTGGTCTTTGGTCATTATAATTT
TTGTAGTGAAGCCAATTAAGGAGAAAATGTAGCCTCCACTACTTTGTATCGTGGCGGATCTAGGGGCGTTAGGGGGTTCA
CACTTTTGAAAATGACACAATATTTATGAGGTTAAAACTATCCTTTTACGGATAGGTTATAGTAGATGTTGAATCTCCTT
GACTTCTTCATGTGTTTACTTCTTTATATTTTGAATCCCCAAATATCTTGATTCCGCTACTTAATATGTTTAGTGTAAAT
CCAAACTCTAGAATTGTATTTGGTGTGCCTCATTTTCAACAATTGCATAAGACCTATCTATTGCTATTCATAAAGAAATG
GAAGGTATGGTGCTTTTTGAATGAGCTACTTCAGAACAGGAAATATTTTTACATATGTTGAATGCTGTCTTTAGAACGGA
CCATATAAATAGAGGTGATGTATGCATAGTCATTCTAGACAGTGGCGGAGCTACAGTTTGACTTACAGATTCAGCAGAAC
TTTTGAATTTCCCAGTCCAACCTATAATGGATGGAAACACTGGCTTGATGAAGACTAGAAATAGCTAAATCGACTGCTCC
TCTAGAATGGTAAGTAATACCACTTAAGGGTGGATAGACCATTCACTCAGTGCCACTAGCAACTTCTACTACAGCCGGTC
TTAATAAGAGCAAGAGACTTGGAGGCGACAACTAGGACGAAACGAGCATGAAACAAGTACCCAATAATACTCAGTTAATG
TTATGACTCGGCTCAATTTTCTGTGTATTTTTGTTTATCTACATGAACTATGAAACAAAAAAAAAAAAAGATGAATATTA
TGTACTAGTGGTGCTTGTGCTAGAGTCACTAATCCACACTTGAGTTACTGAAATTGGTGAAGTTGGAAACTTGTTGAGTT
TCTTCAATAATACATCTACTTCTGATTCAGGTGAAAGAGGGACTTGGACACTCTCTTTAGTGTTTCCGTCACAATCGATT
TTCTTATCATGTGTAAACTCACCATGCTGAATTTCTTGCAATGTTTCTAGTACTTCAACCATAGTAGGTCTCATGTCCTT
GTCATGTTGCAAGCATCGAAACGATATCTCGGCTACTGAAGTAGTCATCCTCCTAACTTCTGCATCAGACTGAAAACCGA
GGGACGGGTCTATCAGCTCATTGAATGCACACCTTAAAATCCTGTTTATTGCATAGTTAGATAAGTTGATCTCTTCGTTA
CGTCTACTGAAGTCTACTGCAGGCATGGATGATAACAGCTCAACAAGGACTACCCCAAAGCTATAAACATCACTTTTATC
AGTAAGCTGGTAACATTCGTGGTACTTTGGATCGACGTAACCAGGGGTACCTTGAGGTGCAGTTGATATGTGAGAAATAT
CAGTTGGATGAAGTCTTGAAAGTCCAAAATCTCCAACTTTGACACAGAAGTTTTGATCAAGTAGTATGTTGTTACTCTTC
ACATCGCGGTGGATTATATCAGAAGCATGCAGATATGCTAGAGCAGTGGCAGCTTCAATAGCAATTTTCATGCGGATAGG
CCACGTGAGTGAACCATCCTTCGCCTTATGACCGTGTAAGTGATCAGCAATCGTTCCATTTGGGACATACTCATAAACAA
GTAAGAGTTGATCGCTGAGTTTAGACGTGCAACCATAAAGAGTGACAAGATTTTTGTGCCTTAACCTTGTTAGAATTTCA
ATCTCAGTTACAAACTGCTCCTTTCTCCTAGCATTGTGGTCGTAGAGGCGTTTTACTGCAACCTCTCTTCCATCCTGAAG
TTTCCCTAGTATAGTAGCATACAAGAATTAGAATCAACGAAAAAGAAGAAAGTGATGGCTAGACATCTGCATTGTCAAAA
GTTTCTTACCATAGTACACTGTTCCATATCCTCCATCTCCGAGTTCTCTGGATGAATCGAAATTCATGGTAGCTTGTTGA
AGTTCAGCATAAGAGAAGATGGGAACCCCAAAGAACCCGCTGTCTAATTCGTAGCTTTGTGTTGAGGGCTCTGAAGGGGT
GCTTCTTGGAAGAACATTAGTAAAACTTCTATGACTCTTCTTGCAACAGCAGATTATATTGATCACTATGCTGATTGCTA
TTATAAACAATCCACCAAGCACTGCAAAGCAGATGAGATATTAAACAGGTTACATTTTACTCAATGTTGCTCAGACTCTC
CCAAAATGCTCTCGTACACGTGTCAGACCCTCCAAAAATTCACTACTTTTCGAGGATCCGCCATGAAACTGACAACATTT
TTGAAGAGTCCAAGCAACATAGAGTTACAAATAAAAGCTATGGCATAGTATTGTCCTCAGCTAACAAGTAAGCACTCCGA
CTTTGAGAGTGCACATCTAAACACCTCAGCTTAGTCTCAACTGACAACTAAACACTCCAAACTCGTCCTCACTATGTCTC
ATGGACACCCGATGTTGACGTGACACAAAATTTTTGGAGGTGTTTAGATGATCGTTTTGTAAGTTGGAGTGTTCAACTAC
CACAACAAAGACAAGTTTAGATGTCTAGATGTGCATATATACTCAAAGTCGGAATGTTTACTTGTCGGTTGAGATCAAGT
TGTGAGTGTCTATTTATACATTATGCCAAAAGTAATTGATTATAGACTATAGTAAAGTACCTGAGCCTAGAATCAATCCC
AAATTCTTTTTTGCTGCTGCAAAACACACAAATGACAGTTCAATCAGTCACAATAAGACTGAAATAAATGCACATTCATC
CACATTAACATACTAAAGAAAGCAACAAATACCTTTGGAACAAAAGAAGTTATTTTTGCTGTCACTTTGACATTGTCCTT
CTCTATAAAAACACTTAGAACAATCTTTAGAAACTTCCCAATCCAATGTGAAATTAGAACTCAACAACTCAAACAAATCA
GATGGAACTGGTACTGAAGTTGGAATATACTTCAAAGGTAATCGAATAATCGAGCAGTTTGCAGGAAGATCATCCTCATC
AACTGGAATACTATAGTTTCTGTGATCTGTTCTTGGTTTATGATAGTATAAGTTAAATCCATCACAATTCAAGTACTTCT
CATAACGTCGAAAATAACCATCTATCTCCTCATTACTACTAGTACTACTACTACCATTCATACATTTGAACAAAGTGATA
TTGTTGAATACACCAAATGAAACAGAAGGTGTATTAGGAAAAGATAAGTTCCTTTCAAAGGATTTACAACTTCTAGTAGC
TAAATAACCTTCAAGAATCGAGTCCGAAAGATCGATACCATCAACCCATAGCCATTTCTTGTAAGCATTGTATGTCACAC
CTTCAATCTCAACTTTTGGATATTGAAAAGTGTTGTTACAATCAATCTTTGATAATCCACAATATGGTTTATTGAATTCT
GAAAAAGGATAACTCATGCTACCAAGTCTTCCACAATTGAACTCTTTTGGACAAGATAATTTACTCTCAACTTCAACTAA
ATTGAATATAACAACATGAAACATAAAGAACATAGCAAAAAAAAGGGCTAAAGCCATAAGTCTAACTCTAAAAAAACTTC
AACTAAGTATAACATACATAAGTAGAAAAAGTTATTATGAGACAAAATATTAGTATTACCAAAAATGTTCTTTAGTTCAC
TCTCAATCCATTTTATACTATAGTTTGGACTTTCTTGAAAAAAAAAATGACAAAAATGGTCCATTTTGTTTAGGGGTATG
TTCAATTTAGTCCCTTAAGTATCTTCTAAGCAAGTTTTGGTCCTTTAAGTTTGTCAAATTAGACACTTTTAGTCCTCAGC
CAAATATTTAGCAAACTCTACTGGTTAGACGTAGTCAAATTAGATACATTTAGACCTACGCTAAATATTTAGTAAACTCT
ACCAGTTAGATGTAACGAAAACCATGAAAAAAGAAAGATTTAACCAGAAACATCAGAAAAATCTCAGAGCACTCCTAATC
TGAGTTCTTTTTTCATAATTCCTGTATAACCGAACATGTAGAGTTTGTTAAATATTTGAAGGAGGACTAAAAGGTGCTCG
TTTTTAGGCAAACTTAAAAGACGGAACTAAGGGCTAGTTTGAACCTACTTCGAAACATAAAGGACTATTTTTGTTATTTC
CAAGACTTTGTTATCGTATCTTGTACCAATAATTCAATTGACAAGCACTAAGATTATAAAAACAAAATGGTAGGGACCAT
TAAGTTTGCAAGTGGAAATATGAAAATGAATTTTTTTGAGTATTTTGCTTACCAACTTTTCATTGACTGTAACTTTAGCC
GAATTAAGAGACTTTCAATATAATTTGACTATTAAAAAAATAATCATATATTTAATAATTAATCTAGAAAAAAAAAATAC
TTTTTGAATTAGTCTATGCCTGGGTTTCTACTCCATTGTACTTTTCTGACAACAAGTGGTGACAGCTAATATTATTAAAA
TGCATTTTGCTTAAGACTATTTTTACGTGACACCGTTTGACTAATGTGAGGTTTGAGAAAAAAAAGTAAACTTTTAAAAT
TTATGGTTTAAAACAAGCTTTAGACTCATTTTATTAAGGATAAAAGGTAATTTTAAATTTGAGTTATGTCTAATTATAGA
AAGGCGATTTTTTTTTAGATAGATCAAAAAAAAAGTGTGTAACGTAAATTGGGACAGAGGGATTAGTGTACTTTGAGAGC
AAACTTCTTTGATGTGATCTCTTAAGACTAAACCATTGAATAAAAGCAAAGACAAAGACAATATATTTGTTTAATTTTAA
TAAAATAAATGAATATAGAAATGGAATATTCTTTTTTTGTTTTTGTCTTTTTTTTTTTGGCAGGTCAACTATTGGCTAAA
GCTAGAACATGGAATATAGAGGTTCATCCATTTGAAGTTGGAGTTGGGAAAAAGTCAATTTTGCCCTTAATCCTAATGGA
GCTCTAACTTGAGAATAATTTTTATACTATAGTCAAAAGTTGAGGGGCAAATATGGACTTTTTTCTCAAAGAATTTGGAC
ACGTGAAGTTCACCTATTTTAAGTTGGAGTATCGTTAATATCCAAGGGAAAATATGAGACTATTTGCTAACGATAAAGAA
TGAATGGATCGAAGTGTAATTGAATCACTTCCACTCATAGATACAAAAACCTCTATCATAAAAAATAAAAATAAAAAAAG
ACAGAAAGAGTAACCGTTTATTACACATGTGATATAACAAGATAGAATTAAAGTTAGATATACTAAGATACATAAAACCT
ATTACCTATGTTGCGCGGACTCTCCAAAAAATTTGTCGCACCCGAGTTGGATTCTTCAAAATTCACTACTTATGGAGTAT
CCGACACACCAGAGGATATTTTTGAAGAGTCGGAGCAACAACATAGCAAGAAACTTCTCACAGTAGCAACAACACTGCTA
CTACTTTGTATTAGCTATAGTACTAGAGCAAGTAGTCCATTTATCAGTCACAGAATTTGGTGAAGGTTGTGATTTAACTT
GATTCAGCAATAACTTAGCTCTCTTCTCATTGTCAAATTCACTAGTCTGAATCTCTTTTAGAGTATCCAAAACTTCAGCC
ATAGTAGGCCTCATGTCCCTATCTGTCTGTAAGCATAGAAAAGCCAACTCTGCAACTGAACTAGTCATTTCCCAAATCTT
GGTATCTGAATCGAACCCCAGGGATGGATCGATCAACTCGTTGAATGCACATTTTACAATCTTGTTTATAGCAAAGTTAG
CTAAATTAATCTCTTGACTATGCCTCATCATATCCACAGCTGGCATTGATGAAATGAGTTCAACAAGGACCACCCCGAAG
CTATAAACATCACTTTTTATGGTCAGCTGGTAACATTCGTGATACTTTGGATCGATATAGCCAGGGGTCCCCCGGGGTGC
AGTTGAGATATGAGAGACATCATTTGGGAAGAGACGTGATATCCCGAAATCTGCAACTTTGACACTGAAACTTTGATCAA
GGAGTATGTTATTAGTCTTGACATCACAGTGTATTATATCAGAAGCATGAAGGTAAGCCAATGCACCAGCAGTTTCTATG
GCAATGTTCAAGCGGACTGGCCAGGTGAGTGATCTGTTCTTCGCTCTGTCACCATGGAGGTGATCAGCTAGAGTTCCATT
AGGAATGTATTCATAGACAAGGATTAGTTCACGGCTACGCCTTGAAGTGCAGCCATAAAGGGTGACAAGATTGGTGTGCC
TTAGCCTAGTAAGGATCTCAATTTCATTTACAAACTGCTGCATTCGTTTGGAGTTGTGCTCGTAAAGGCGCTTCACAGCA
ACCTCTCGTCCATCCTTAAGTTGTCCTAGTCATTAGTGAACAAGTATTAGGCACATGAAGAAAGAATTGAAGCATAGCTC
AGTTAGATTAGGAAGTCTCTCACCATAGTAAACAGTTCCGAAACCTCCATCTCCAAGGACTCGAGAGGATTTGAAATCAT
TCGTGGCTTCTTCAAGTTCTGAATAAGAAAAGACTGAGATGCCAAAGTATATACTGCCTCCCTCAACATCATTTTTAAAT
ATATATGACAATTTCCTTGTTGAGAGGAAGTGGGGTGGATTAAATTTCCTCTTCTTGTAACACCAGATAAAGTAGACAGC
TAAACAAGTTATCATCACCAATACTCCACCAAAAACTGGAAATAAATAAAAATCGAAGGTTATCAAAAAAAAAAAGAAGC
AAAACATCGCAATCAATCAACTCCACTTTGTCATTATGAATATGTTTTGAGAATTTACCACAATGAAAAAGAAAATTCAA
AGAACATGTATGGAAATTCTGAAATAGAAAGAAAGATGAGGTTAATGGATATTTAACTACCTGCTCCAAGAGTCAGTCCC
AACTTGCTTCTATTTGCTTTTGCATCTAAAAGAAGAGGGAAAATTATGAGATGTGATATGAAACTAGAAAGGACCCTAAG
AAATATGCATTTGACCTTAAACATGTAGATTATTTTGAAATGTCTACCTTTGTAACAAAGAAAATTGTTCTTCTTATAAG
TCTGGCATCGACCTCCACCATAGTGACATTCGTTACAGTCATCAGACAATTTCCATTCTACTAGAAATGCAGAACGTAAG
AAGTTGACCAAATTATTACCAGGTTCTGTTTGGTAATATGGCAATCTGATAAGTGAACAGTTGGCAGTAAGATTGCCTGC
TAGAATGTCTTCATCATCAACTCCATCGAACTTGTAGTATATGGTGAATCCATCACAGCCATCATATGAGTAATAACCAT
CAAAATGATCTTTCATCTGCTGATTAATGTATGGGTTGTTACTACTAGTCCTATTGCATTTGTAGAAGTTCTGAAGGTTA
ACTGCAGAAAAAGAAATAGAAGGAGAGCCTGAAAGGGAGATATTTTTGTTAAAAGCTTGGCACTTGTTTTTCCTCAATAT
AGTTTGAAGCTTCGGGTCCCCGACCCAAACTGTATAACTATACTCCTTGCCTATAGCATAGTACCATTCTCCTCCAGGAA
CCAGTTGGATTCTTGGAAATAGTTTAACATCACAACCAGAGATGGGAACTATTCCGCAGTCGGGTCGTGTGGAAAGAGAG
AAAGGAAAGCTCAGGTCAGTAAGATTTCCACATGAAAAGGACTTTGGACAAGTTGAATCATTTCTCCCCTTTGCCTGAAC
TAACATCAGAAGAAGAGATAGAATAACGCAAACAGACGAAGAAGCCAAAGACATATTGTGAATCCTACTGCAAGAAGAGC
AAAGCTAGCTGAAGTTTTGTGAATTGCAACTCTAGTTCACCAGACTGGTATCTTATAAGATCAAGTGCCATAACTTCTAA
ACACTTTCTCTACTTATAGTCTCCATCTTACTGGTAAAACTTGTCAAAAAGAAATACTAGGTGGAACCAAACATAATCAG
ACTTGTTGAGGGAATAAAGGCAAGGCTTAGAAAAAATGAAAACTTCCACATCAGTAAAGACTTGACTTCTTGACTCTGCA
ATATACCAGGCAACTTCTTATCAGTTTCAGGACCAAAGTCTTCAAAAATGGTTGACTTAACCTGTAGAAATATGAAAAGG
AAAAGGTTCTAGTCACACCCCAAAACACAACTAAAGATAGTTTGATAATGTAAAAAGAATACTGCATACTTATCAGGTAG
CTTCATATCTCCTCCTTATGGTGAACAAATCCAGTCTTCGATTTGCTCATTCTCACTAGAAATTACCAAGAAAGTTTTTC
AAGTATAGCAGAGTATATACGGTGTAAGCTAGAAATACTTGCAATGTTCCAAGCCATCTTCTACAAAATTTTGAAAAAGT
AACAAATCAGCAATCAGTATTCTAGAATATGGAACACTGGCCCCTCTATTCCATAACTAACATTGAAACAATAGTGCATA
TCACTATGACTAAATACTCATAAATTTCTAACGATGGCCCCTCAATTCCATGAAACATTAACCTTATCTTCTTTTTTCTC
TAACTTCTCCCATCATTTTCTGTTACACCAGCTTTTGATCCCAAAAAGAAAAGAAAGTGTGTCAATGGACGGAGCCACTG
CTTTACATTTTCCAACATTCCAGTGTATATAACAGCTCTTATATAATGAAACGAAAAATTGAATCACTTTCACTCGTAGA
TACATTGCTCAAGAAACTTCTCCGAGTAGTACATTCATAGTCTCTCAAAATCTACATCAATAACAAAGGAAGGGGGTACA
GAACTACTTTGTACTAGTTGTACTAGAGCAAGTAATCCATTTACCAGTCACAGAATTTGGTGAAGGTAGTGATTTAACTT
GTTTAAGCAATAACTGATCTTCTGATTCAGGGAAAGGAAATACTTTCTTTTCATTGTCAAATTCACTAGTCTGAATCTCC
TTTAGAGTATCCAAAACTTCAACCATAGTAGGCCTCATGTCCCTATCTGTCTGTAAGCATAGAAAAGCCAGCTCTGCCAC
TGAAGTAGTCATTTCCAAAATCTTGGTATCTGAGTCGAACCCCAGGGATGGATCTATCAACTCGTGAAATGCACATTTTA
TGATCTTGTTTATAGCAAAATTAGCCAAATTAATTTCTTGGCTATGCCTGTTCATATCCACAGCTGGCATTGATGAAATG
AGCTCAACAAGGACCACCCCGAAGCTATAGACATCACTTTTACTAGTCAGCTGATAACATTCTTGATACTTTGGATCAAT
ATAGCCAGGGGTCCCCCGGGGTGCAGTTGATATATGAGAGACGTCATTTGGGAAGAGACGTGATATCCCGAAATCTGCAA
CTTTGACACTGAAATTCTGATCAAGGAGTATGTTATTAGTCTTGACATCACAGTGTATTATGTCAGAAGCATGAAGGTAA
GCCAATGCACCAGCAGTTTCTATGGCAATGTTCAAGCGGGCTGGCCAGGTAAGTGGTCCGTCCTTCACTCTGTCACCGTG
AAGGTGATCAGCAAGAGTTCCATTAGGAATGTATTCATAGACAAGGAGTAGTTCACGGCTACACCTTGAAGTGCAACCAT
AGAGGGTGACTAGATTGTTGTGCCTTAGCCTAGTAAGGATCTCAATTTCATTTACAAACTGCTGCATTTGTTTGCAGTTG
TGCTCGTAAAGGCGCTTCACAGCAACCTCTCTTCCATCCTTAAGTTTTCCTAGTCATTAATGAACAAGAATTAGGTACAT
GAAGAAACAGTTGAAACATTGGTCGGTAGTATTAGGAAGTTCCTCACCATAGTAAACAGTTCCAAAACCTCCATGTCCAA
GTACTCTGGAGGAACTGAAATCATTTGTGACTTTTTCAAGTACTGAATAAGAGAAGACTGGGACACCAAAGTATTTGCTC
CCTCCCTCAACATCATGTTTAAATATATCCGAGAATTTCTTTGCCGAGAGGTAGCGGAATGGACTAAATTTCCTCTCCTT
GTAACACCAGATAAAGGAGACAGCTAAACAAGTTATCATGAACAATCCTACCACACCAAAAACTGAAAGAGAAGTCAGTA
AACCAAGTCACTCAAATAAAAATAAAAATAAAAAGATAGCAAGGAGAAGGAATTTTCCTTTTTTTTTGATGAAAAAAGGT
TATAGATTTCACTAAAGAGTGCCAAGAAGGTATAAGAAAGAGAACAGACTACAAAATTTCCTTCTATATTTTGAATGAAT
GCAAAATATATAACATAGCGTTCATATCCGATACAATGCTTTCTCTACACCATAAGTATAGACTTTTCAAACATCTAGAT
TTGACATGAAGTATTTTTCCCTCTATCATCATTAGAACATCTGTCATTCTTCTCCTGCCAGACATTCCAGAAAGAATTTT
CCCTCAACTCCATTATCCATATGTTTTGTGTAACGGAACTTTTTGAACTGAAAGAATTTAAAACTCTTCTTTATGTTTCT
TTATGTCAAGAGAAAGTTGTTGAACTTATACCACTTTAAAGATGAAAACTCAAATGATATGCATAGAAATACTGTAATAG
CAAATAGTATTACAGCTTAATATATATCAAAACTACCTGTGCCTAGAACCAGCCCCACCATACTTCTTGTAGTCGTTGCT
GCATCTACAAAAGAGAAAATGTTATGACATATTATCGATATGTGATATGAAAACAAAAAAGGACCCTAAGAAATATGCAC
TAGACTTTGAACATGTTGATTATTTGGAACTGTCTACCTTTTTGACAATAAAATTTGTTGGTTGTATCCGTCCGACATTG
ACCTCCATCATAGTGACATTTGTTACAGTCATCAGAGAGTTTCCATTCTACTAGAAATCCGGGAGTAAAAAAATTTCCAT
CTAATGTTGGGTGAATTGGCAATTGGAGAAGTGAACAGTTTGTAGTAAGATTGCCTGCTCGAACGTCTTCATCATCACCT
CCAGGAAGCTTGTAGTATATGCTAAAGCCTTTACAACCATTGTACATTTTATAACCAGAAAAATGCTCGTTGTTCTTCGG
GGTACTACTAGTGCTGTTGCATCTGTAAAAATCCCACATAAATATTTGGATAATTTTGAAAGATATCGAAGGAGAATCTG
GAAGGGAGATATTTTTGTTAAAAGCCTGGCACTTGTTTTTCCTCAATATAGTTTGAAGCTTCAGGTCCACAAGCCAAACT
GTATAATTAAACGGCTCGTCCATAGCATCATACCAATCTCCTCCAGGAAGCAATTGGATTCTTGGATATTGTTTAACATT
ACAACCAGAAATGGACATTATTCCACAGTCAGGTTGTGTTAGAAGAGTGAAAGGAAAGCTCATGTCAGTAAGATTTCCAC
ATGAAAAGGACTTTGGACAAGCTGAATCATTTCTCCCGTTTGCCTGAACTAAAATCAGAAGAAGAGATAGAATAAAGCAA
ACAAAAGAAGAAGCCAAAGCCATATTGAATATCTACTGCAAGAAGAGGAAAGAGAGCTGAAGATTTGTGAATTGCAACTC
TAGCTAAACAGACTATCTTATAGGTTCAAGTTCCATAACTAGTTGTTATCTTATTCATATATATTTGTAAAAAAGGAAAC
AGTATGAACAACCAAACGTATAAGAAGGGTCAGACTTATTGAGCAAAAGAAAGGCAAAGTAAAAAGGAAATTTCCATAGT
ACCTTTTCGTAAACAACCAAACGTATAAGAGGGGTCAGACTTATTGGGAAAAAGAAAGGCGAAGAAGAATAGGAAAGCTT
CACAGTACCTTTTCTAGCCATCAACACCAGTAGAAAGACTTGACTTGTTGACTCTGTCTACTAACAGAGACTTCTCAACA
TTTTTCAGGACCGTCTCCGGAAATGGAAGATTTCAACTGTAGAAATAGAAGCAATATTCATTTCAGTTGTCTGAAAGTTA
AATGGTTTGCAGATACATCCGAAGGCACATAAAGATAGTATGAGAATGAAATTTTCAGGACCAACCTTCCATTTGTTCAT
TTTTCTCACTATAAACTATCAAGAATATGTTTCCAACCTTCTTCCCTAACTTATGGACACTCACCCCAGAAATCCAAGAC
ACTGTGAGTGTACGGCAAAGATTGAAACAAGAGTGCATATTACGATCAGTGGCGGAGGGAGGATTTTCATCAAGGGGGTT
CAAAATAAAATTAATCACATAAATAATATCCACAAATAAACGGGTCGGATTAAACTGTCGAATCAAGAAGAATATGTTCA
GGGGGTTCAATAGTATATATATATACACGTATATTAAAAATTTAATCTTATATATTTAGTGTAATTTTTCGACGATGAAC
CCCCTTCGTTCAACGTAAATCCGCCCCTGATTACGATGACATAATATTTAGATAAACACTTGTACTTACACAGATTTCTA
AAGCCGGTCCTCAACAACTCCATTAGTTCTCGATTAAAAAGTTCTTAAAACTGCCGGTGTATACAACTTAAACTTTTATA
GAAATTAAAAATTGGATCACTTCTACTCATAGTACATAGCTCAAGAAACTTCTCACAGTAGTAAATTTGCAGTCTTCCAA
AATTTCCATAAAATTAACAAAGAACCCCAAGGGGCAAGGGGTATAGAAATTTTAACTACTTTGTACAAGTTATATCGGAG
CAAGTAATCCATTCATCAGTCAGAGAATTAGGAGAAGGTAGTGATTTAACTTTCTTCAACAAGAAAATATCTTCTGATTC
AGGGAAAGGAGGAGCTACTACTATTTTAGCTTCATTGGCATTGAGATTAGTCTGAATCTCCTTTAGAGTATTCAAAACTT
CAACCATAGTAGGCCTCACGTCCCTATCTGTCTGCAAGCACAGAAAAGCCAGCTCTGCCACTGAAGTAGTCATTTCCCGA
GTTTTGGTATCTGAATCGAACCCCAGGGATGGATCAATCAACTCATTAACTGCAGATTATATGATCTTGTTTATTGCATA
GTTGGCCAAATTGATCTCTTGGCTATGCCTGTTCATATCCACAGCTGGCATTGATGAAATGAGCTCAACAAGGACCACCC
CGAAGCTATAGACATCACTTATACTAGTCAGCTGGTAACATTCTTGATACTTTGGATCGATATAGCCAGGGGTCCCCCCG
TGGTGCAGTTGAAATATGAGAAACATCATGTGGGAAGAGCCCTGATATCCCAAAATCTGCAACTTTAACACTGAAATTCT
GATCAAGGAGTATGTTATTAGTCTTGACATCACAATGTATTATGTCCGAAGCATGAAGGTAAGCCAATGCACCAGCAGTT
TCTATGGCAATGTTCAAGCGGACTGGCCAGGTACGTGGTCCGTCCTTCACTCTGTCACCGTGAAGGTGATCAGCAAGAGT
TCCATTAGGGATGTATTCATAGACAAGGAGTAGTTCACGGCTACGCCTTGAAGTGCAACCATAGAGGGTGACAAGATTGT
TGTGCCTTAGCCTAGTAAGGATCTCAATTTCATTTACAAACTGCTGCATTCGTTTGCAGTTGTGCTCGTAAAGGCGCTTC
ACAGCAACCTCTTGTCCATCCTTAAGTTTTCCTAGTCATTGATGAACAAGAATTAGGTCCATGAAGAAACAGTTGAAACA
TTGCTCAGTAGTATTAGGAAGTTCCTCACCATATTAAACAGTTCCAAAACCTCCATATCCAAGTACTCTAGAGGAACTGA
AATCATTTGTGGCTTTTTGAAGTTCTGAATAAGAGAAGACTGCAACATCATGTTAAATTACCTAATTACCCTTTATTTTT
TTTAAAAAAAATTCAGGTAGGAATGGCCCACTAATTGAGGAAGAGTTGCCATTACATTCTTTTAAAACCCAAAATTGGGG
CATTAGAGACAGTGACCAATGGGGAATTCTTAAATCCAAGCATTATAATTTATATCCACTTAGATTCCACATTATTTATG
CTTTAACAATTTTCCATGGCCTAATTCAAATGTTGCTGAGTGTTTTTCAAGTATGTTCTTATTTACATTAAGAATCATCT
ATTATTATAAGTGGGAAGCTCCAAAGTGAAAAGTTGAATTACCATTTTACCCTTACACTAAATGAAAATGTTATAAAATA
TTTAATTAAATTCATCTAATATAATTAATTAAACATTTTAATCTTGAAATAAAGAAATACTCCTTTAATAATTTGTGCAA
AAAATTGTAAATATACGTTTAAATAAATGCTAAATATCATATTGAGTACAATACCATGAATCAACCATAATTATATGCTT
CTCCACATATCAATTACTAATTTCAAGAAGTCATTAGAAGTCATTTATATATGCAGCGCGTCTTAACAATTTCAAAATTG
ATTCTTCATATTCTTATATGTGTATTAGTACATTATCTTTTACAATTCCGTAAGTGTGTGTGTATATATATATATATATA
ATCTAATTAAATCAAACATTTAATTAAATATCTAATTAAAAAATATTATTTTGCGCACCTTAGGTAAAAGTTAAATAACA
TTCAATTAATTAATTTTTGAATTACATAAATTAAACGGGATTTGGAAGTGGAAAAGTGGTACTTTAATGCTCAGACAAAC
GTATCCAAAGAATTCACATAATACATGATTAATTGCTTTAAATTAACACACATGTATTACTTTACCTAACTTTTACAATT
CCTATAATTTGTCTTTTCATTTTCTTTAACCTGACTTATCAAATTCTAACACTTCTAAATTAGTAATCAATCTTTGTTAA
TATAACAATCAGTAGAATTTGAATAGTTCATTAAGTATTTAAGTGTAGGTTAATAAATACATATTATGTTAAAAGGAAAT
TCAAAGAACATAAAAAAAAAAAAAACACTATATAAAGGTAACAAATGATTTCCATTTCCTTCCAGTTTTGTTTCTTTAGT
TGAGTAAAAAAAAATCTGGCCTTCCTTCTCATTTTCTTTCTATTCCTTTAAATTTTTCCTTTTGCATGATATAAAGAAAA
TGGGAGATGGAGAAACATGTAGAGTTGATACATGTTGGAATTGAATAATTGTCATATCAATTTACATGTAACATTCAACA
TTCATTGGATGATATATGGAGTGCAGCTAGCAGAAATTCATGAGCTATGAAAAGGAGGAAGTTGGTTTCTTTGGAAGACT
TGATTTTAGAATTTTCATTAATTGATTTATTCTTATAAGCTATAGATAATTAATACGACGTTATTTGTGTATTTGGAGGG
AGTTATAAAATGATATCTTGTAGTAGTATTTTACTATAAAAGTGGGAACAACCAAGTCTTGTCAGGTTGGTTGGTGAAAA
GTATAGTGTACTTCACCAATAGGAAGGGTGGACGAGGTTGTTTGTTTTAGTGGTCAAAACTCTTGTTGGTGATTGATATA
TACAACAATAAACAAACAACATTATTCATTCAAAAAGGAGAGAGAGCTAGCAAGTCTTTTCAAGAACTCACAAAGAAAAC
ACTGCAAGGGACCTGGTCCCAAAAAGACTGCGTATGAGAAAAAGACGAAATGACAGCTATCAGAAAAACTATCAACTCTG
GTGTGATTGGTGCACGTCTTTTTAGAGAAGCAAACTCTCAGCCAATGGGGTCGTCTCAAGGAGTTTGTGTCCATTTGATA
TAGTCTCTTCTCACAAGACAAAAACTTAAGATTTGGCAAACAAAAATACACAAGCTTACAAAGAGAAGGTCATCTTCAAG
GAAGAACTCAAGCACAACAAAACACATACAACAATGAACCTGATAGACCAAAGAAGAGCAATCTTTACCTGCTGGTGTTG
TTGAATGCTTGTAATGTGCTAAACTTGTAAGATTCATTTCACTCTTATAAGAAACATTTCGAACCTTTGTGTGAGTTAGT
GTAAGAACATTGTTAGAGTTAACTTTGTGTCCTACGGTTTGAAGTCTATATTAATTAATGATAGTTAATATAGTGGGCAA
TGGATGCATTGCTTTGGCTCAATAAGTAATAGGAGTATTACTTAGAGTGAGACTAAAAGTTTGGTTACATTGTTGTGGTT
GTAATATGTGTTTCACTTTTGCTTGGACAGGGAACTTATCAAGAGGAATTCATTTTTCTACTGAAAGTGCAACTTTTTGT
ATCGAACTCAGAATTCACAGAACTAGAGCTCCATATTAAAGTTCAGCTAACGAACCAAATATATTTGAAAATAGACAACC
TGAAGATCTAGAACAATTTAGTCCTGTGATTAGAGCATTTCCTTGTTGAAATATTTAAGGTTTTATTGTTAGTTGTAAAG
AAGAAACTGTAAATTATAGGACTCTTATATACAGAAAATACTTTTAATTTATACAGTTGAGAAAAGTCATTTACACATTA
GCTAATACCACAATCATGCAAAAAGGAAGCGATGGATTAAAGAAAATAAGTAGTAATCAAATAGTATCAAAAGAAGAATT
ACATAACAGAAAAAAGAACAAGTAAAATCAAAACTAAGCAAATATTAAAATCAGAACTAAGCAGAAAAAGGAGTGTTGAA
GATCCATATAGGTGGACTAAATCTGTGATAGGATTCACCAGTATAGTGAGGCTGAATTGTATCGTCAAGCAAGTTATATA
TGCCCATGTCCTTGCCGCCTCCTTTTTCATTAGAATAGTATGCGGTAGAACAATCATCAGTAAAATAAATATGATTAGCC
TTGCATCCATACTGTTCAACATCAACAGCCACAGAGGCACTAAATCCGAGGAAGAGTGATCTGTTGTCCAAATCATTAAC
CTCTTCATAACTCTCATTATCAACACCAACCTTTGCAACAACAAATTCTTCAACACCATAGGTCTTTGTTTCGAGATGGT
TACAAATTCCATCTCGAGTGATTACAAATAGTTCACCTTGAGAATGCACAATGTAGAGTTTCATTCCACAGATAAAATCA
GAGGGAATGCCTTGAACTATCCTTCCAATAGTTGGTTCTAACCCTCCTCTAAAGTCCAATATTACAACGCGTCCTCGAAC
ATCAACCCCATAAAATTGTTCATCATGCCATGTTACATCAGAATAAGTGGCTATGCGCGTTTCAACTGTGATAAAAGCAT
TTTTTCCAGGTTTCCAATAAGCTAATGTACGAGGAACTCCTTGACTAATCATTAAAATATAGTCGTCGTCGTCGTCAGGA
TCTGAAGAAAGCACAGCTTTTTGAACATAATACTCACAGTAACCGCGTTCATTATCAGAATCGAAACCTTTCAATGTGGT
CATGTGAGGCAATTGTATCAGAGTATGAGAATTGAGATGGAACAAATTCATATTCCCTTCCCCATCGGCTGTGAAAAGCC
ACCCTGGAATTCCAACACCCAAACAGCGTTTTCCAACAAGTTGTGGAAAATTCATGGTGTAAGTAATACCTTTCGTTAAG
TCGAAAAACTCACGGTTTTCTTCATTCCCTTCCTTCTCTGCCAGCATCAACAATGGAACTGGAACTGCAACTCCAACTTT
CTCCGCAACCATGATTTTGAACGAAAAGTACCAAACTTCGATTTGATGAATAAACAAAACCTAGCTAATCTGATCCCCTT
TTATAAGAAGACAAATCGAATCCTAATTTGGTGTTACTTAGGTTTACTACATACGGAAGGAACCCTTTTATTTTCGGATT
CATAAGCCGATCAGAATCCTCATATTGGGTTAACGGCTGACGTGGCAAAGAGAATGAGTTTACTCACCTAATAGCGTGTG
AAGAAATTAAAAAAGGAAATTGAATTGAATCCGGCCTAAAATTAAAATAAGATGAATTATATTAATATCTTAACAAAATA
AAATAATATTATTTCGATATTTATATACTAATTCTTAAAAATAGTACTTCTAAATTACTACTAGTATCTAACAAAATATA
ATATTATTATTTTAGACGATTATATCTAATCCCCTATTTAACAAACATAAGCTTTATATGTACTCCTTAAAAATTAAAAT
TATACTTCAAATTATTAATTATCTAAAAACAAAATATAATATTATAATTTCAGACCATTATATTTAATCCGCTATTTAAC
AAACATAATTAGCTTTATATTTACTCCATTTCTCTCCCCCAAGCTTTAAAAATTGTGAAGGCGGTTACAACTTTTGCCAT
GAATGAATACTCGGAGATTTCCATTAATTCAGAAAATTGCCCGATCCTTTCTAATAAAAAATAAATTGAATCTTTATTAG
AGTTTTCGCCACTCCTTGTTGTTCAACTGCAAGATAAATATGTCATTTTTTTAATCTAATCACACCTCTCATTGCGACCC
TTTCGGTCTACTTTTACTTCTATTCATACCCATTATATCCAATTCCTCACTAACATATTTGTGCATCTTCTCTTCACATG
CCCAAACCATCGATCCTAACCTCGCCTCCTCCATCTTCTACACCACAGAAGTCACCTCTACCTTGTCTCGAATAGCTTTG
TTCTTGATTCTATTTCTCCTAGTATGCCCACACATTCATTTTAACAACCTAGCTACTCTTATCTTCAAGACGGGCGAGTT
TTTGACCGATTAACACTCCACTTAATTACTACATGGTATAATCATCACCTTTTAAAGTCTTGGTGTACATACGTGATTTT
ATCACACAAGACACCGGAAACAAGCTTCCATTTCATTCATTCTATTCTAGTACGATGTGTAACATCATAGTCAATCTCCT
TGTTTTCTTGACTTATTAACCGATACACTTGAAACTACTTTTCTTACACATATCTCATATATCAATCCTTACTCCCACAT
ATGTCATGAGGGATTACAATACAGTGCCGATGGGTTAGAGCTTTTGGTGGAGGTGAGGGCGGGGCGGGTTCAATTTTTTT
ATTTTTAAAAGAAGAAATCACATTGGGCGAGGAGATTAATGTACAATTTTTTGCGATCAAATTCTTTTGATATTAAATTA
AAACTTAAAATCGTGAAGAACTGTACATTAATCTCTATTTTTGTTCTCTCGACGACATGGTTGATCATTACATAGTTAAT
CCAATCGTTAGGTGGTATCAAACGCAAGACATGAAACCAGGGGTGGCAAAAATCAAAAGCAAAATCAAACCAAATTCATT
CAACCCATTTAGGCTTGGGTGGGTTATTGATCCACTCATCTATTAGCTCAACCCATTAAAAATTGGGTTAATATGTAACC
CAAATTGATTCATGAGAAATCTTGTTAATTTTTATTTTTTTGATTTGATGTGTTATATATAGTCATATTAAAGAAACAAT
AATTTTATCAGGTACGAAAATATTTTTTTTTAAAATAAAGCAATTAATTAAAACTTTGTAAAAATTGAGTTAGATCTTGG
CCCCGTTTTGACCCGTCCAATTTCCACCCCTACATAAAACATAATATAATTAAGATGTGGATAGAAATGTCGAAGGTTGG
GTTCGAAACAAAACACGCGAGAATAACAGAAATTTAAAATGAAGGGCCCAGATTTAAAGTTGATTAACGAAGGGTGAGGG
CTATGATTAAGCCACATCACGTGGTAGTTAGAATACACAACCGTTTTAGTTTATTCAACTTGTGGGGTCGTAACCTTCCC
AACATTTTGGCTGAAATTAGCATTTTAACTTTTAGTAACTAATATAAATTTTAATGCAATTAATAACTAAACTGATTATA
ATAATAATAATAATAATTAAGCATTAGAAATATTTTAAAATAAAAACACTAATATTTTATTAAATCATAAAAGATGTCTG
ACTTAACAATATTACAACAAACAAACTGCCAATAAACTCGCACATAAGAAATAAAAAGTTTGTTCAATATATCTATATCC
AATTTTCTTCTATGAGCTTTGGTGCATCAACAATAAGTTTGGGAAGATGAATTTCCTTTTGCTCAGATTCTGGTGTTTTT
TAAGGCACTGGATCAGTACTTGAGTTTTCCCCTACAAAACAATCGAAGTGTTGGGAAAGGCAAGCACAAAATAAATGTGC
ACGATAGGAAGATAGCGGATTTTGTGCTCCAAATCATCAAAGTTGATCTAGGATTTGGAGCTGATAAGTTCTCACTTTCC
ATTTTCAACTACATAAAAACAAAAGAACCATCACCCTTTGTTTTTTATGTCTACGGGATGTAAATTATAGTTTAGAAAAT
TAAATAGCACGTTCATTGTAAATTTGTAATGAAAAACTCAAAAATCAGGCTACTTTGCATATAAATATCGATCAACTCAA
AGGCAGACCGTTTTAAACACAGAACCTTAAACTTGTCCCTAAATTTCATTTTGGCACTTTAACTCAACATTATTCCGTTT
TAACCGTTTAACTCCATTTTTTATGTTTCATTTTGGCACTTGTGCATCACACTTTCTCTAAGAGATTGAAAGACAAAAAA
AAAGTATTTTTTAAAAAAATAATAAAAAGATTAACCTTTCAACTCTATTTTTTTTATGTACCATTTAAACACAAAATACT
AATTTTATAAAATCAGAAGAGAGAGATAAAGTTTATTGATAATTTTTTTAGTCCATTAAAAAAGTTCTTGTTAATTTATA
GATAATTATAATATTTTGTTTTATTACATAAATAGTTTAAATTATTAGATTAAAATATTATATTTTAGTGTATTTTGTAT
AGTTTCAAAATTAAATTTTAAATTAAAAATTATGATAAATAAATTAAAACGGAGTGAGCATTATTATTATTATTTTATTT
TATTTTTGGAAGAAGAGAGAGAGGTAAAAGGCTGCTTGAATTTTGATTTTGGAATTTTATTACATTATTACAAGAAATTT
TAACATGTGAAATTGAATGATCCATTAGTCCAACTTCATGTAAAATGCTCCTTTTTCATTCATTGAGAATCATTTTAGCT
TGAGATAATTATTATTATAAAATTAATAATTATTTTTAGTTATATTTTAACATAACTAGAGTCTAGAGCTGAAATTTGAG
ACATCTTTATCTAGAATAAAATAGTTCTACCACTGCACTATATTTCTTTTCGATAATAATAACTACTATGTTAGCTTGCT
AACATCATATCGTTTTTATTACTTTTGTTAATAAGCCGATCAATGTAAATATTTTTTTACATATTGGTAAATATTTTAAG
GATTCATTGAGTGTGGGACACGTGCAAATACGTGGACAAAAAAAAGGGACTTGGCTGTTTTTTGAAATTGAATGGTATCT
TCTTTTTTGAAAATAATAATTGGGATGTGAAAGAGACTACAGAAGAAAAATCTTATAAAAATGTCATCTATCGACGACAC
GTATGCATTTTTTAAAAAAATTTAAAAAATAAAAACATTTTCGGTCATTCTTTTTTCATTTTTCTTCTTTTTTCTGAAAA
GAAAAAAAACATTTGTCTTTTGTGTATCTTTTTCTAATTTTGGTGTTAGTGAAATTGATGAAAAAGTTATACTTACATTA
CACTATTTAATTATTCATGCATACAAATAGATCTTTAATATTTTTTATTGTTTCCTTCGTGTACTTTTAGTTGTTATAGT
TTTCTTTAGGTCAAATTATAAAAAAATTAATTAACATTTTACGATGTATGTTTCATTAGATCGATATACAAAATATTGCA
ATTTATCCTACTTTTTGTATAATTTTTGAATATTTAAATCTTTTGTTTAAGATATTGAATTAATGTAATCTAATTTAACT
TTGAAAATTAGTTAAATTAACTTTCGAAAAACGTAATATGACAAATAAAAATAGACGGAGGAGGTATAACTTTTAGTTTA
GTATTATAGGAGGTTCATTTTTGGATTTACTTAACGAGATTAGATCTAACTTTATTTTAAATATTTTTGGATTAACAGAA
AAGTTTTTTTATTGTGTGCTTCTGCCTCTTACTTTGTCGACAGTCTATGTGTCAAGTTCTAATATTTCACTTCTAATGTT
AAAAAAAGTTACTTGAATAATTTATTCATGTAATCTATCGATTATCTGTTCAAATTATGAAATTAATAAATAATACTTGA
TCAAAATAGATTACTTACGTCACATTTCTGAAGTTGATTCTTTTTTATCACTATATGAGCGCAGAATATTGTATACATTA
AATTAGTATTTTGTGTTTAAATAGTACATAAAAAAAAAAAGAGTTGAGGGGTTAATTTTATTATTATTATTTTAAAAATC
ACTTTATTTTAAAAATATTATTTTAAAAATAGAGTTCACCAATTGCTTCCCTTCTAATGGGAATGCTTAGGCAGTTTTAT
TTTATTTGTTTTTGTTTACAAATATTACTATTATATAAAATTTTAATAATGATATTTTATATCATACTTCCATCATCATC
ATTTTAGATGACTATTTTTTTCAATTGTATTGCTATTTTGTATCACAATTTTATCATTATCATTTAGATAGCTATTTTTT
CAATTGGTTTGCTATTTTATAGATTCTTGAATTTATTTGGAACAAAATATTACATTTGTATAATTGTGTTTTGTCATTTT
ATCATGTTATCTTATTATATTGCTTCATTTTTGTGTTTATTTCTATTCTAATATTGTTTTTTATTTAAATTTTGATTTCT
CAATGATGAATTAAATTTAATGTCAGGCTATTTTCATATTAATGTGTAGAATATCATCTTTTCTAATTTATATTATATTA
TGTTGTGGATTATCAAAATATGCATTATTCTACTACTTATATTAATGTGGATTTTCTTTGATTATTTTGTTTGTTTACAA
CTTATCCTTACTTCTCTTTTAATATTAATCTTTATTTAGACTTCAATTTCTCAATTGATAAGCTAATTGAAATTCTTCTT
GAATTTTTAAAAAATTAACCTACATTCAAACATTTTAGAGAAAATGGCCTAAAGCCCCCCAATCTATACTTGAAAATTGA
AATCTCAACTACACACTCCAACTTCACAGGTGTTCTATCACCCACTGAATTGTTTAAAACTAAAATAATTTACTCCCTAG
ACGCTTACGGGACACAATGAGTGTATTTCACTCTCTCTAAGAGAGTGAGGACCAACACAAATAATAAAACTTTATTTTTG
AAATTTTCATAAATATGTGTATTTTTAGTGTATTTTTTTTTCTTATTTATTTTCTTTCTTCTTCACAGCAACATAAATCA
AATCGCTCCACCACTCACCTTCTCTAAGCTGCCGCAACCGTCACATTCATTGGATTCACCATGGAATTTCATTATTCCTC
TTGATTCTAGAATTTTAATTTTTCAATTTGCGCATGAAATTAGGAACTTTTGAAAATCACCTCTTCATAGCGATTTGACT
GAGCATCTATGGCAACACCAAAATTCTTCACCATCTTGAAATCATTCCTATCACTACATTAATTGATACACCACAAATCG
TTTATAGTAATTTCATCCATTACTCTCCATAATCAAGAACTATATATCAAAAATCTTTTAAATCAAAGCAAATTAAGCTT
GGATAAGCTTAATACATGAGCACCCAAATGATTTTCTTCAATAAACTTTGAATATTAAGATAATTTTTTATCCTATATTT
AATACCCAACAGACCCACGACTAATTTTAATAACTGGTCCTTTTCCTACGCATTTGAAAAGTTTAGCGTTCTTCATCTTT
TTCGTTTCATTGCTCTGAAATTTGATGCAAAACCAGCCTAAATCATCTCCAAATTGCCTTAAATTTTAGATATAAGCTTC
CCTCGACGTTTTGAACCTTCTGATATATTACCCACTCAGAACGATGCTCGTCTGTGGCAAGTCGAATTGTTAGCTCAAGC
TTTTAAACTAATTTTAATGGAGGTTTCAATTATGATGCTTTACATTTTATACCATTAACTTCAGAACATGCTTGTTAGTG
AAAATTAATACTTGGTAGTGAAATCTACTAGGACATGCTTGTTCACTTTTCATTTTGCAAGACACGAATACGGACGATCA
AGAAGTTTGTTTTGAAAAATTTGCATGAGCTAACTAATCTGCATGTGTATTATCATCACCAAACATATTACAGCTATTAA
CGAGTAAAGTCAAAAGATTATATAAACAAACCATCTAGAAATAACACCAATCTACTAAATCACTTAAAAGTAATGAATTC
ATAATCAAACAATGACAAATATCCAGTACACTGTTATGGTCCCCTGATATGGATCTGGTTATGGGACGTTCTAGTGTGAA
ATTGAATATTTTCTTCCTAGGACCTATGGTGTTTGTTTCGTCAAGAGAGAACTTGCAATCTCTTGAGTTTGAAGTACTCA
AAAACATGACTAATTTTCTGCTTATCATTTCACTAAATACAAATAAGATTAAATACAACACTAGTGGATTAATCAGCCAT
CTAAAACCAAGGAAGTAACTTCCTACTACAGCTGAAATGAGAAAGTGGAGGAATAACCTCCTTACTGCAACAATTGCTAC
ACAAAAATAGGAAAAACAAATTACTAAAAAGTTGTAGTAATCTACTGCAAACAACTGTTAAACAGAAATAAAAAATAAAT
AACTTATGAGTTGAATCAGAATCGACCTTCAAATTTCCTTAAATCTTCCATGTGTAAAACATTGGCAGACTAAAAGGGGT
GATAACATTACTCCCCTCTTCAAATCGCACTTGCCCTCAAGCGCCAAGTGTGGCAAGTATTAGTATTTCCCCCTTTTCCA
ACCAATTCTTCCATATCATATATAAAGTCAACCCAAAACAACTTCTTGCACTGATGGCCTCGAGTGAATGGTTCATCACA
GTTGAAACAAAGTCTCTTAAGTCGTCTTTCCTCCATTTCAGATCTGGCCAATTTCTTCACCAATCTGACATGTTATTGAG
GTGAGAAATATGTTATCTTTGATTTGCAAGCATCTAACAATTGTGAACAAATGGGTTGTTCCTTGCGTTCATAAAATTGG
GATAAACTCATCGTCGTAGCCAAATCTGGAGGATTATGCAACTCATCCTCAATTGCTATATAATTAGTAAGATCGTTGAT
ATAAAGTTCAATTTTTTGTGCCTGTGTGAGTGTACCAGGCCGCGAAATTAATTGCTGAAATGTTTCTTGGTAATCTGCCA
CAGACCCGATCTAGCGCAACTTAGTCAATTCTCTCAATTTTTGACTTCTGATTGGTGGCCTAAAACGAAGATTACAATGA
CGTTTGAAGTCATCCCAAGAAATTAGCTTGACTTGTTGCATAGTGTTTTCTGTACTATCAAAAAACCTGAAATTTCTCTC
CTTCCAGATTGCCCACCAAATGCTAGCAGGGACAATTCTCCATCTTTCTCTGCTCTTAGACTACATTCCAGCTCCTTCCC
AACTATGATCCTGACCCTCCTGCCACTCTATTTTTACCCTTTCAATCGTGATTCTGATTAATATATTCAGTTGAATCAAA
ATCGAACTTCATGAATAACATAGGGCACTTGTTACATAGACAATTGAATAACATTGAGTGGATGAGTATGCATTCTAAAT
AATACTCCATGAAGTAGTGTTGAAATGACTACTCACTAGTTGGTAATTGGTATCGAACCACTTGGTCATGTACCCAACAT
AAACCATCTGTTATTTTTTCATGCTTCACCAAATTCAAGATCAGTCAGAACTGTTGTTTTATTTCCTTGAACAAAATTAA
AAATGACAACATTACAGACAAATGTTAATCCATAGACAATGACCAACTTGAGTAAACTCTATAACTGAATTATGTAATCA
ATTTTCCTTAATGAACTAAATGGAAACAAAAAAAATAAATAAAAAGAGGTACAGATTTGAAATACAACTCTGACGGAAAA
TTCTGGATGCAAAAATAGTTCACACATAATCGTATACAACGAAAAGGGCGTGGCAAAGAGAAAATGTGAAATAGTGGCAT
CCATTCTTTCAAGAATTGAGAAGCTCTATATCCCTATGGCAACAAGTTACAAAGCTTAGGATGTTCAGAAAATAAAGTAA
ACCCGAGAGTTACTAGATGAAATTAGATTTTCATGTCCTATGGCGACAAGCATTTCAAAAGTTTCAGTACTATCATAATA
AGAACTTGCATCTGCCTAAACTCTAAAGAAGAGTGACATATCCAACTTTATGATAATACCACCTTCCTAGCCAAAAAACT
TATTTCATATTTGCTTCATTATATTCTTTTTCTGGTCGAATAAAACTCCAATTTTATCTTGAAAGAATATGTGCGTCCAC
TATCAATCAATGGACCTAGGGGTGTACAAAACCGAACCGAGAACCGAACCAAACCGCAAACCGAGTCAACCCGAAAAAAA
AACCCGACTAGTGGTTTGGTTTGACTTGGTTTGGTTTTGAAAAATAAAACCCGACTATATTTGGGTTGGTTTGGTTTTAA
CTAAAAAAAACCAACCCGAGACCAAACCAACCCGAATTTATATATATAATTTTAAAATTTTATTTTATACATAAAAATAT
TTACTTTGATATAATTTTTAAATATTTCTTATACTTTTCCATAGTTTTTAATAATTAATATATTATTTCAAGTTTGAAAC
TTAGAATTATGAATGGGCCAATAAAGATTATAGTCCACATATGTTAGTAATTATAATAAAGCTTAAATCAAAATCAAATT
AATACTAATGCGAAAAGAAAATCAATTCAACACTAAGAATGACAATAATATTGAATATTTGTTCTTTAGTTTTAGGGATA
AGGGTCTGAAAAATACTCCAACTTTGGTCGGATTTGTTGTTGCGATACTAAACTTTCATAAGGACCTATTACCTCCCTAG
ACTATTTAATACCGTATTTTTTACCCCCTGAACTATTTAATAGTGTATTTTAAAGGTATATATGTGCCACGTGGACACAT
TACTATTTATAATTTTGCATTATTTTTTATGTCCACGTGGACAAATATATATGTTTAAAATACGGTATTAAATAGTCTAG
GGAGGTAATAGGTCCTCGTGAAAGTTTAGTATCGCTACATCAAATCCGACCAAAGTTGGGGTATTTTTCAGACCCTTATC
CCTTAGTTTTACATTGGTTTAGACAATTAAAATACATAATCTAATTTTAATTTTCTTTAATATTTAGTCATGTAACTAAT
ACTTATTAAACTTAATTTTAGCATGATTTAGTACTTTTAAATTATGATCATTTTCATTATGACTTGTTAATTTGCAATAT
TTGTTTTACGTGATTTCATTATTATTATTTTTGTTGGATATTTTAGTGTCATCAATCATATCATATTGTGTTATATTTTT
AAGAAACATCTTAGATAGTTGTATTTTGGTAGGACTAAAGAAATATTTGAAGTACAAGTAAATTATATGTTGTGTATGAA
TACTTTACCGGAAAAACCCGAAACAACCCGAAAAACCGAAAAACCCGAAAAAACCCGAGGTTGAAAAACCCGAGTTTTAT
TGGTTTGGTTTGGTTTATAAATTTAAAAATCCGACCTAAATGGTTTGGTTTGATATTTGAAAAACCCGAACCAACCCGAC
CATGTACACCCCTAAATGGGCCAGGTCCCTTGACACAGCAAGAACAATAATAAAGAGTAAATGAAGAAGGAAAAACAACA
CAAGCAGTTTACGTGAAAACCTCATTGCTCAAGGGAGTAAAACCACGACCTGTCACCCAGGATTGTCAACTGTTTCCACT
AATCTTCTCAAGCAAATTGAATCTCAATACTAAGTAATACGCCTATTACTTACTGAGCCTAAGCAGATACCACACTGCCC
ACTAAGCTATCAACTCCTAGATAACTTAGACTTCAACTAATCAAATACAACACTGCCCACTAAATCAACTAGCTCCTAGA
TGATTTAGAATTTGACTGAGCAGATACAACACTGCCCACTAAATCAGTTAACTCTAACTGATTTAGACCTTTTACAACCA
GAACAAACTATTTGATTCCTTTATAGATTAAGAACAGATTTACAATATAAGCACTAAGACAACTGTGACACATGCAGCTC
TATCAGGTCATGTTGATCTTGAGGAAAATACTTCTCGAAAATGGATCCTTGCTTGTGTTCTTGAGAATTTTGAAGATGCA
AAAACTAAGGTTGTGTCTATTGAGGAAACCCTTATGAAGGACAGACACAACCTTCAAGGCCATGCCATTCGCCGAGGTTT
CTGCCACAGTTGGAGACTGTGCACCAACCAATTGTACTTTTTACAGCCTGTCATTTGTATACACATCGATACAAGGATCG
GGTCCCTTTACAAGGTCCCCTGGTTTGTCAATCATCAAAACTGCAAATAACGTATCTATCAAATACCAATGCTAGAGCCT
TCTTTTATCATCAGATTCAGGTCCATTACGACTACTTTCTCTAGAATGGGCCGTGAAAAGATTGAGATCAAGAAGATCGA
AAACTCGATAAACAGGTAAGTCACTTACTCCAAGAGAAGAAATGGTATTTTTAAGAAAGCATAAGAACTTTCTATTCTTT
GTGATGCTAAGATCTCTCTCATCATTCTATCTAGCCCCAGCAAATATCACGAGTATACCAGCCACAACACTACAACAAAA
AAAAAAACTTGATGAGATTGAACAGATCAATAACAAGCTAAGAGGAGAGATAAGCAGAGAACAGGGGAAGACATGAGCGA
CCTCAATTTTCAGGAATTGTGCCACGTGCAGGAGAACATCTCCGAATCTGTAACTGAGATTCGTGAAAGAAAGCACCACG
TGATCAAGAACAAACACACACCTGCAAGAAGAAGGTGAGGAACTTAGAAGAGCAACATGGAAACCTCATACTTGACTTGA
AAGCAAAGTGTGAAGATCCAAAGTATGGCATAATGGAACATGAGGGGCATTACAACTCTGATGTGGCATTTGCAAATGAA
GTACACAACCTTTATGCTTTTCGCCAACAACCGTTGCACCCCACACTCAAAACAAAGAAGGATTTGGTTCTCGTGATCTA
TGTCTCTCCTGAATACATCAATTCACAGCAATGGTGTTCAACCTTAATGTTGAATTACTTATTTGAATCAACTTCCCAAA
TAATATATTACTACTCAAAAATTAAATATTGCAATCTGCATACACTACTTTATTTAATTAGGTTAGGACTTTCAACTCCT
ATATAAATGGATAATGCCAAGGAAGATGAATTATGATGCCTTGAACATATGTTCAATTTATCAATTTCGCTATTCGACTT
GCAAAAAAAAAACAATGCTAAAGACAAAGTAAATAACTCTGACAATGTTTGTATTAACAAAATTTTGCCTAAAAGAACTA
AATTTAAGCAGCTAGAATAACTTGATTGTCCAAAACTAGTGAGACAAGTGCATAGACCTCCTCACACATCGCATACGCAT
GTAATCGAACACATGAAAACCAAGTGGCCTGGTAACTAAAAGAATTTTCAATTTTTTCTACAATCAACACTAAACAGAAA
AACCTACAAAAGGAAATAATTTAACAAATTTGCACCAAATTTCAACAAAATTGACACTAAGAAGAGGAAAAGCATACTGA
CTTGTAGCTTCACATTTACAACACGACATAAAATAAAATCCAAGGAGATATGGAATGGTGTTCTGGTGCTGATCAACTGT
CTAAGATGATTTACGTAGCAATCATACGGATGCTCTTTGGAGGAACTTTCTGTGGCATGGCAACAAGGAGAAAAAAAGTT
ACCATTAAGTCAAATCAAATGGAAAATCTTAGTATTGGCCAAGAAACATTTAAAGGTTTGGGTATCAGGAATCTGCGACA
AAAGTCTTCTAATGAAATCGCTTTGGAGACTGCCTAAGGAAACACAAAATTTATGGGGCACCGTAATTACTGCTAAGAAT
GAAAATGATGGGTTCTGGAAGACTAAAAAAGTGAACACCATTTATGAAATGGATGCACAGAAAGAATTAGCTTCATTGTG
AAAGATGGCAAGAGGAATCTGTTCTGGTAGTCTCAAGCAAATGTTTCCTGACATTTTCTTATTAAATCAGCAGCAATAAT
TTACTCTACATGAAATATGGTTCAAGGTTGTAACTTAACCTATTGGAGACTGATGCAAGATTGGAGATGGAAAGATTGGC
CAGTTTTTATGGCACTTTAGATCAGTGCAAAGGGCTACAGGAAGGGGAAGTCGGGAAGACACTTTAAGTTGAAAACATCA
CAGCAAGGGCATTTCCACCGTAAGTTTTGCTTACAACGACATGAACTAGATGGCATCTCAGACTAATTTTCTACCCTATA
AGCTTTTATGGAAAATCAAATTCCATACGAAGTAGCCATTTTTACTTGACTGATTGTGTAAGAAGCTGATCTAACTCACT
AGAAAGAGCAGAACTTAATAAAAGGATGAGCCTTACCCTGACGGGATGACTGACCTCAAGACAAATCAAATCTGATCCCA
AATGGTTGGGGGCAGAGCAATCTGAAATTACCATAAAATTAACTTTATAGTCATTACTCAATCAGATAAAAAAAAATGTT
CTGCGATTAAAGAAACGACTATGATGATTGAAGCCATAAAAAGATGAAAACTTCAACATAGAAGATAATGAGATTGATAT
AAAAGAAAGAACACGAAAAGGTCAGTTCCCATTTTCAGCATATTAGCTTCAAAAAGAATGTGAAAAAAGACCTAGTTCTC
TTAACACTATAGCTAACAATTTGCTTTGGTGGATTGATACTCTTGAAAGCGAGTATTAACGGTAGTAGTATAGAAACACT
TGAGAAGTTGCCTAAAAATCATGACAGGAAACACACTTTTATCTTGAGCTCGTCCTTTTCCAGACAATAGTAACGACTTA
TATCTATCAGCAAAAGGACACATTAGAAGTAAACAGAACCAAATAAGTTACAACTGAAAAACTCTAAAACCAAACAACTA
GCAGAACAACCTTTGAAATACCCAAGAACAAGCTGAACTACCTTAAGCCCCGAAGTAAATTCTCCTTTCTTCCCTCTCGA
CAGGGAACTTATCTAGAGGAATTCATTTTTCTACTGAAAGTGCAACTTTTTATATCGAACTCAGAATTCACAGAACTAGA
TCTCCATATTGAAGTTCAGCTAACGAACCAAATATATTTGAAAATAGACAACCTGAAGATCTAGAACAATTCAGTTGACA
GGTTTGATTAGTATTATCTCTCAATAAGTTCATTTGCACTTGACTGAACAATATTAGCCCCCTTAACCTTTTCCTTTGAT
TCTTTCTCCTTTCTTACTTTTAACATTCACATCAATGCTCATCGTGACATAATAAAAGAATCAAGTGATCAATGAAAGGT
CTACAAGCCTGATTTTCATGTAAATAGTAGTAAAGGAAACAAAAGTGATCGATCACATTTCTTGAATGCTCATTGACATG
AGATGGGATCTTCTCATTGTTATTTGTTTTTAGTCCTGTGATTAGAGCATTTCCTTGTTGAAATATTTAGGGATTTATTG
TTAGATTTTGATTGTGTTTCCTTTGTTGTAAAGAAGAAACTGTAAATTATAGGACTCTTATATACAGAAAATACTTTTAA
TTTATACAGTTGAGAAAAGTCATTTACACATTAGCTAATACCACAATCATGCAAAAAAGAAGCGATGGATTAAAGAAAAT
AAGTAGTAATTAAATAGTATCAAAAGAAGAATTACATAACAGAAAAAAGAACAAGTAAAATCAAAACTAAGCAAATACTA
AAATCAAAACTAAGCAGAAAAAGGAGTGTTGAAGATCCATATAGGTGGACTAAATCTGTGATAGGATTCACCAGTATAGT
GAGGCTGAATTGTATCGTCAAACAAGTTATATATGCCCATGTCCTTGCCGCCTCCTTTTTCATTAGAATAGTATGCGGTA
GAACAATCATCAGTAAAATAAATATGATTAGCCTTGCATCCATACTGTTCAACATCAACAGCCACAGAGGCACTAAATCC
GAGGAAGAGTGATCTGTTGTCCAAATCATTAACCTCTTCATAACTCTCATTATCAACATCAACCTTGCAAACAACAAATT
CTTCAACACCATAGGTCTTTGTTTCGGGATGGTTGCAAATTCCATCTCGAGTGATTACAAATAGTTCACCTTGAGAATGC
ACAATGTAGAGTTTCATTCCACAGATAAAATCAGAGGGAATGCCTTGAACTATCCTTCCAATAGTTGGTTCTAACCCTCC
TCTAAAGTCCAATATTACAACGCGTCCTCGAACATCAACCCCATAAAATTGTCCATCATGCCATGTTACATCAGAATAAG
TGGCTATGCGCGTTTCAACTGTGATAAAAGCATTTTTTCCAGGTTTCCAATAAGCTAATGTACGAGGAACTCCTTGACTA
ATCATTAAAATATAGTCGTCGTCGTCAGTGGTGGTATGATGAGGATCTGAAGAAAGCACAGCTTTTTGAACATAATACTC
ACAGTAACCGCGTTCATTATCAGAATCGAAACCTTTCAATGTGGTCATGTGAGGCAATTGTATCAGAGTATGAGAATTGA
GATGGAACAAATTCATATTCCCTTCCCCATCGGCTGTGAAAAGCCACCCTGGAATTCCAACACCCAAACAGCGTTTTCCA
ACAAGTTGTGGAAAACTCATGGTGTAAGTAATACCTTTCGTTAAGTCGAAAAACTCACGGTTTTCTTCATTCCCTTCCTT
CTCTGCCAGCATCAACAATGGAACTGGAACTGCAACTCCAACTTTCTCCGCAACCATGATTTTGAACGAAAAGTACCAAA
CTTTGATTTGATGAATAAACAAAACCTAGCTAATCTGATCCCCTTTTATAAGAAGACAAATCGAATCCTAATTTGGTGTT
ACTTAGATTTACTACATACGGAAGGAACCCTTTTATTTTCGGATTCATAAGCCGACCCGAATCCTAATATTGGGTTAAGG
GCTGACGTGGCAAAGAGAATGAGTTCACTCACCTAAAAGCGTGTGAAGAAATTAAAAAAGGAAATTGAATTGAATCCGGC
CTAAAATTAAAATAAGATGAATTATATTAATATCTTAACAAAATAAAATAATATTATTCCGATATTTATATACTAATTCT
TAAAAATAGTACTTCTAAATTACTACTAGTATCTAACAAAATATAATATTATTATTTTAGACGATTATATCTAATCCCCT
ATTTAACAAACATAATCTTTATATGTACTCCTTAAAAATTAAAAGTATACTTCAAATTATTAATTATCTAAAAAACAAAA
TATAATATTATAATTTCAGACCATTATATTTAATCCCCTATTTAACAAACATAATTAGCTTTATATTTACTCCACCATTT
CTCTCCCCCAAGCTTTAAAAATTGTGAAGGCGGTTACAACTTTTGCCATGAATGAATACTCGGAGATTTCCATTAATTCA
GAAAATTGCCCGATCCTTTCTAATAAAAATAAAATAAAAAATAAATTGAATCTTTATTAGAGTTTTCGCCACTCCTTGTT
GTTCAACTGCAAGATAAATATGTCATTTTTTTAATCTAATCACACCTCTCATTGCGACCCTTTCGGTCTACTTTTACTTC
TATTCATACCCATTATATCCAATTCCTCACTAACATATTTGTGCATCTTCTCTTCACATGCCCAAACCATCGATCTTAAC
CTCGCCTCCTCCATCTTCTACACCACGGAAGTCACCTCTACCTTGTCTCGAATAGCTTTGTTCTTGATTCTATTTCTCCT
AGTATGCCCACACATTCATCTTAACAACCTAGCTACTCTTATCTTCTAGACGGACGAGTTTTTGACTGATTAACACTCCA
CTTAATTATGGTATAATCATCACCTTTTAAAGTCTTGGTGTACATACGTGATTTTATCACACAAGACACCGGAAACAAGC
TTCCATTTCATTCATTCTATTCTAGTACGATGTGTAACATCATAGTCAATCTTCTTGTTTTCTTGACTTATTAACCGATA
CACTTGAAACTACTTTTCTTACACATATCTCATATATCAATCCTTACTCCCACATATGTCATGAGGGATTACAATACAGT
GCCGATGGGTTAGAGCTTTTGGTGGAGGTGAGGGCGGGGCGGGTTCAATTTTTTATTTTTAAAAGAAGAAATCACATTGG
GCGAGGAGATTAATGTACAATTTTTTGCGATCAAATTCTTTTGATATTATTAAATAAAAATTTAAAATTGTGAAGAACTG
TACATTAATCTCTATTTTTGTTCTTTCGACGACATGGTTGATCATTACATAGCTAATCCAATCGTTAGGTGGTATCAAGC
GCAAGACATGAAACCAGGGGTGGGAAAAATCAAAAGCAAAATCAAACCCAATTCATTCAACCCATTTAAGCTTGGGTGGG
TTATTGATCCATTCATCTATTAGCTCAACCCATTAAAAATTGGGTTAATATGTAACCCAAATTGATTCATGAGAAATCTT
GTCAATTTTATTTTTTTTGATTTGATGTGTTATATATAGTCATATTAAAGAAAAAATAATTTTATCAGGTACGAAAATAT
TTTTTTAAAATAAATCAATTAATTAAAACTTTGTAAAAATTGAGTTAGATCTTGGCCCCGTTTTGACCCGTCCAATTTCC
ACCCCTACATAAAACATAATATAATTAAGATGTGGATAGAAATGTCGAAGGTTGGGTTCGAAACAAAACACGCGAGAATA
ACAGAAATTTAAAATGAAGGGTCCAGATTTAAAGTTGATCAACGAAGGGTGAGGGCTATGATTAAGCCACATCACGTGGT
AGTTAGAATACACAACCGTTTTAATTTATTCAACTTGTGGGGTCGTAACCTTCCCAACATTTTGGCTAAAATTTAGCATT
TTAATTTTTAGCAACTAATATAAATTTTAAGGATAAACTACCTTATTAGACATACATCACTACTATATATACTAATATTA
TCTTTACTTTCAAACAATTACATGTATTACCACTTTTAATATTTTATACCATATATTAATATATTATTTGAAGATGCAAT
TAGATTATTAGATACCCACATACCTTAAAACTAGGATTGATTAATTATCTGCTTAATTAGCTCTTTCACTCCAAATCAAC
CACTATCTCTTAATTCTCCCCTCCCATATTTATCACTGATCAATTATGTCTCCTCCTTTATGATTCAAGAATTTCATCGT
ACAATTGCATTCCAATAATAGCTAATCTACTCTCTTCTTCTCAAGATATCATCACCATGGCCAACAAATTCTCCTAAACC
CAAATATTATTCTGTATTGTTCATTTATAACTAGATCAAATCAAAGTAGCTGCTACAGAGAAAACTTTAATTCAGAGTGG
GTCTTGATTGTTTGTCTCCGAAAGAAATGGGTCTTAGTTTTGATTATGTTATGCCACAACGCAAAAGGATCAAAGGGAGC
ATTGTAGAGAGTTTTTGTTTGCTGGTGTTCTTCTAAGGCTTTCTTTGGTTACCGTGACATGGATTTGGTAGTACCAATAT
TACTTTTATATAGCCCTTGAAAAATGTGTATCCAATAAGTAGTAATCTTAATTAAGATCTGAATTGTATTTTTAGTAATG
GGGTGTCTGATCATGTATATGTATCCACCATTAAATTTCGGATACATGATTTTTAACAACACGATGATATTAATGATACG
ACAGATACTCTACAATCGTGATTTGTTCCTAAATTCATGTGTTTCAGCTACATTTCATATTTAGATACACATAATTAAAT
GTATATGCTTATTATGTATTCGAGATACATATTTTTGGATATAACGTATGAAATTTAAATACACATAATTAGATGTATAT
GCTTACTATGTATTCGAGATACATGTTTTTGGATATAACATATGCAATTGATACTTGATACATCAAATTAATACTAGATA
CATATAAAAGATACATGAAATTAATATTATATATATATATATATACATACATAAAATTAATACTAAATACCTATAACAAA
TACATGAAATTAATGCTAGATGCTTCTATGATACATATGAATGTACTTGCAGGACACTCTTGTATCTAACTGTTTAGTTT
GTTGGATACATCATATATTGATAATAGATACATCAAATTAATGAATTTATTATTTTAAGAGTAATAATTTGAAAATTAAT
CAAATTGCATTACCAAGATATACATGTGTTTATCTTATATTAATAATATTAATGAATTTACTATTTCAAAGAATAATAAA
ATAAAATAAATTATCTATGTATCTCGAAAATCCCCAATTACTCCTCTAATTAAGGAAATCAGTTCCAACCAATTAATTTA
AATAAATAAATTTTGTATCTCAATTTTAAAATTCGGCAAATACATGTATCTCATGGATTCAGACTCATGTATCCTAAGCA
TAAAATATGATACATGAAGTAATATTTGAAACTATTGAGAATCTTAATAATTAAGACCTAAACTAGTGGGATTTATGTGG
TTTGCCCAAATTTTAATATAATTAATAACTAAACTTATATAATAATAATGTTGTTAAACATAAGCAATATACAACAAACA
ATATATACATAAGCAAAACATCACTTTTCAGAGTGAAATATAATATACTGAAATTGTGCATTAATTTATTTGGCCAATCA
TTTATCTGTTCATATTATATGACAGATTTGAATTCAAGATCTTCGTCACCATTTGTAGCACTGGGCCCTACTTCATATGA
AATATTGTCGACGGTCATTTGACTCGATTCCAATATGACATAACTTATCAAGATTTCTTCATTATCATCATTTCAGGTAC
CTGAACCTCATTTGAGGATCCATCTTTGTGCATGGTGGAGCAATTCAATCGCACATTCAAACTTTAGATGAAAATTATTT
GGTTCCTGACCCTGAACCAATTATGATGAGGAAACCTTGTTGGCTTAATGCATACATGTGTTGCTATATGTTAAATAAAA
ATCAGAAAAGGGCCTAAAATACCCTCGAACTATTGGAAATGGTACAAAATTACTCTCCTTCCACCTATTGGGTCTCAAAT
ACCCTTCACATCTACCTTTGGGCTCCATATTAGCCTTATTTTTAGCATTTCTCAATTTAAATCCAATTACTAAATTCATT
AATGGCATGGCAATCATCTATTGGTCACTCTATAATTAACCTAAACTAATTTAAAAATCCACTAATTCCCAAATCAAATC
GACCCGCCCCAATCTATTTGACCCATCAGCCCCAAATTAACTGCTAACTTACGCCTTTTCCATCTCTTTCTCCAAGTGCG
GCTGACTCTGTTATTACTGCCTTTTTCTCCGGCTAAATATCAACTATTGGTGCCATTCTTTATTTCTTTTGCTTTATCAT
TTCATCTCTTTCTATTTTCTATTCTCCAAAACCCTAGTTTCGTCTTCTTCTTTTTTCTTGTTTGGTAACTTCATATTTTG
AATATTGTAATTCTCTGTGCTTTTTGCTCACTGAGGGAAAAAAAATTCAGTTGGTTTTTTTGATTTCTTATTGCTTTTAA
TTATAGCTCAGAATTTTCAGATTGTGTACTTGATCAACTTTTAAGTATGAAATAGGAATGTATAAAGTCCACAAAGATGA
GATTTTTATCATGGAATTTTGTGACTTTTCGGTTGTGAATCAAAGTTCTCGAGTTTACCATATCTGTCGAATTATTCAAA
CAACTTATTTATATTTTATTCCAAAAACGACATATCTAAAATTCAATTTCTTATGAGAAAATTATGTTTCTTCCATCAAT
TTCTCGCAAATTTACGGATACTAATATAGTCAATAAGTCAATTTTTTTTACTCAAGATGCATGGTACATTTATTCAGCAC
GTCTTCAATATCAGCTGAAGAATTCTTGAGTCACTTGCTGAAAAATAAAAATGCGTCTTGGTATGGAGAGAACTGATGCT
TGATGTTTTGATGAAGTCTTAGAGAAATGTGATGTTGATGATCTCCAAATGGGTCTGAAATTCTTCATTTGAGTTGGTCA
TCGGGGCGGGTTTTATTTGATTTGGGCAGGTTGATTTGACTTGAATGGGTGGAATATTTTTAAATTAGTTTAGGTTAACT
ATAGGGTGGCCAATAGATGATTGACACGTCATTAATGAATTTAGTAATTAAATTTAAATTAAGGACTGTTAAAAATAAGG
CAATATGGAGCCCAAAGGTAGATGTGAGGGGTATTTGAGGGCTAATAGGTGGAAGGAGGGTAATTTTGCACCATTTTTAA
TAGTTTGAGGGTATTTTAGGCCCTTTACCGAATAAAAATTCATCACATACCAAATTTTATTTGGGTGTTTTGTTCTCATA
CCCATGGTTTCTAATGCCAATCCTCAATAACTCCATTAGTTATCGATTAAAAAGTTCTTAAAACTGCCAATGTATACAAC
TTAAACTTTTATAGAAATTAAAAATTGCATCACTTCCACTCATAGTACATAGCTCAAGAAACTTCTCACAGTACGTAGTA
CATTTGCAGTTTACAAAATTTTTACATAAAAGTAACAAAGAAACGGAGTATAGAAATTTTAACTACTTTGACAAGTTATA
TCAGAGCAAGTAGTCCATTTATCAGTCACAGAATTTGGAGAAGGTAGTGATTTAACTTTCTTCAACAAAAAAATATCTTC
TGATTCAGGGAAAGGAGGAGCTACTACTGTTTTAGCTTCATTGGCATTGAGATTAGTCTGAATCTCCTTTAGAGTATTCA
AAACTTCAACCATAGTAGGCCTCACGTCCCTATCTGTCTGCAAGCACAGAAAAGCCAGCTCCGCCACTGAAGTAGTCATT
TCCCGAGTTTTGGTATCTGAATCGAACCCCAGGGATGGATCAATCAACTCATTAACTGCAGATTTTATGATCTTGTTTAT
TGCATAGTTGGCCAAATTGATCTCTTGGCTATGCCTGTTCATATCCACAGCCGGCATTGATGAAATGAGCTCAACAAGGA
CCACCCCGAAGCTATAGACATCACTTTTAATGGTCAGCTGGTAACATTCGTGATACTTTGGATCAATATAGCCTGGGGTA
CCCCGGGGTGTAGTTGAAATATGAGAGACATCATTTGGGAAGAGCCTTGAAATCCCAAAATCCGCAACTTTAACACCAAA
GTTGTGATCAAGGAGCATGTTATTAGTCTTCACATCGCAGTGTATTACATCAGAAGCATGCAGGTAAGCCAATGCACCAG
CAGTTTCTATGGCAATGTTCATGCGGACTGGCCAGGTAAGTGATCCGTCCTTCGCTCTGTCACCATGAAGGTGATCAGCA
AGAGTACCATTAGGAATATATTCATAGACAAGGAGTAGTTCACGGCTTCGTCTTGAAGTGCATCCATAGAGGGTGACAAG
ATTGTTGTGCCTTAGTCTAGTAAGGATATCAATTTCATTTACAAACTGCTCCATTCGCTTGCAGTTGTGCTCGTAGAGGC
GCTTTACAGCAATCTCCCGTCCATCTTTAAGTTTTCCTGTTCATCAATGGAAAAGAATTAGCCAGAAGAAGAAACAGTTG
ATACATATCCAGGTTAAGAAGTTTCTCACCATAGTAAACAGTTCCATAACCTCCATCTCCAAGTACTCTAGAGGAATTGA
AATCATCTGTGGCTTCTTCAAGTTCTGAATAAGAGAAGACTGGGACACCAAAGTATATACTGCCTCCCTCAGCATCATGA
TTAAAGATATTTGACAATTTCCTTGTCGAGAAGAAGTGGGATGAACTAAATTTCCTCTTCTTGTAACGCCAGATAACGTA
TACAGCTAAAGAAGTTATCATCACCGATCCTACTCCGCCAAAGACTGGAAGAGAAGTTAGTAATCAATGTCTTTGGAAAA
GCAAAAAGAAATAGCATCTAGAAGGAATTCTCCCTTAACTCCACATCCATACATTTTGTGTTTAAGTCTCTTCTTTCTGT
TCCTTTATTGCTAGAGAGGATTTGAGCTTATACAAAATGATGATATTTTAAATGATATGCATGAATATTCTGTAATAAGA
ATACATGGCAGCAATTAAACATATTTTACTACCTGTTCCCAGAATCTGCCCCACCATATTTCTTCCAGTTGTTTCTTTTC
TTTGATCGGTACTACCTGTAGGTGGTTTTGCATCTACAGAAGGTGGCAATAATACGAAATATATTATTTATGTGGCATGA
AACAAAAAAGGGACTAAAGAAGCATGAACTTGACCTTGAAATTATAGATTATTTTGGAGATGTCTACCTTTGTGACAAGA
AAATTTGTTGGTTTTATCACTCTGGCATTGACCTCCACCATAATGACATTCATTACATTCCTCAGACAGTTTCCATTCTA
CTAGAATTTCGGGACCTAACATGTTGAACAAATCACCATGAGTATACTGAATTGGCAATCTGATAAGTGAACAGTTGGTA
GGAAGATTGTCTGCTCCTTTGGAAAGGTTGTAGTATATGTTAAAGCCTTCACAGCCATTGTACATATTATAACCAGCAAA
ATGATTGTTCTTCTTCTGCTTAATGTTACGGGCATTATTACTGGTACTGATGCATTTGAAGAAGTTATTAATATTAACCA
TATGGAAAGACATAAAAGGAGAGTTTGGAAGGGAGAAATTTTTGTTAAAAGCCTGGCACTTGTGTTGCATCAACATTGTT
TGAAGCTTCGTGTCCCCAAGCCAAAATGATGAATTATGCATCTGTAAAGCATAGTACAAATCTCCTTCAGGAACTAGTTG
GATTGTTGGATATGGTTTAGCATCACAACCAGATATGGACATTATTCCACAGTCAGGTTGTGTGGAAAGAGAGAAAGGAA
AGCTCAGGTCAGTAAAATTTCCACATGAAAAAGACTTTGGACAAGTTGAATCATTTCTGCCCTTTGCCTGAACTAAGATC
AGAAGAAGAAATAGAAGGAAACAAATAAAAGAAGAAACCAAAGCCATATTGAATCTAACTGCAATAAGAGGAAAGCTAAC
TGAAGCTTTGTGAATTGTGACTCTAGAAGTCTATATCTTATAAGACCTGAACAGTTTCTCCATTACTAGTCTTAAGTTTA
TTGGTAATGTTTGTTAAAAAAAAAAAATGTGCAACACAAACGCATAAGAAGGGTCAGATGTATTAAGTAAAGAAAGGTGA
AGAAAAAAAAGGAAATGTTCACATTAGCTTTTCTAGCAATTGACTCCAGTAGAAAGACTTGACTTCTTGACTCAGCAATA
TAACAGCAACTTCTCATTATTTTCAGGTCCACCAAAAATTAATGACTTGACCAGTAGAAATAGAAGCTATACATACATCC
ATATGTTAAAAAAAAAAGGAAAATAAAATATTCTAGTCACACCCCAAAATGCACCTAAAGATAGTCTGAAAATGTAAAAA
GAACACTGGAATCTATGACTAAGATTCAATATTAAAAGTGGGAAGCATCAAAGTACAATGTTGGATTACCATTTTACCCC
TATACTAAATAAAAATNNNNNNNNNNNNNNNNNNNNNNNNNNNNNNNNNNNNNNNNNNNNNNNNNNNNNNNNNNNNNNNN
NNNNNNNNNNNNNNNNNNNNNNNNNNNNNNNNNNNNNNNNNNNNNNNNNNNNNNNNNNNNNNNNNNNNNNNNNNNNNNNN
NNNNNNNNNNNNNNNNNNNNNNNNNNNNNNNNNNNNNNNNNNNNNNNNNNNNNNNNNNNNNNNNNNNNNNNNNNNNNNNN
NNNNNNNNNNNNNNNNNNNNNNNNNNNNNNNNNNNNNNNNNNNNNNNNNNNNNNNNNNNNNNNNNNNNNNNNNNNNNNNN
NNNNNNNNNNNNNNNNNNNNNNNNNNNNNNNNNNNNNNNNNNNNNNNNNNNNNNNNNNNNNNNNNNNNNNNNNNNNNNNN
NNNNNNNNNNNNNNNNNNNNNNNNNNNNNNNNNNNNNNNNNNNNNNNNNNNNNNNNNNNNNNNNNNNNNNNNNNNNNNNN
NNNNNNNNNNNNNNNNNNNNNNNNNNNNNNNNNNNNNNNNNNNNNNNNNNNNNNNNNNNNNNNNNNNNNNNNNNNNNNNN
NNNNNNNNNNNNNNNNNNNNNNNNNNNNNNNNNNNNNNNNNNNNNNNNNNNNNNNNNNNNNNNNNNNNNNNNNNNNNNNN
NNNNNNNNNNNNNNNNNNNNNNNNNNNNNNNNNNNNNNNNNNNNNNNNNNNNNNNNNNNNNNNNNNNNNNNNNNNNNNNN
NNNNNNCCATAGCCTATCAAAATTCAAGAGTCTTCTTCATCTACTTTAACTATAGAATAAAAATAATAATAGCCTAATAA
TCTTGGTAGGGATTTCATGAGATAAAGAAGTTGAATTTATATAGATAGAATAGAAGGAATATCAAAAGATATCTTAAAGT
GTTAGTTTAAATATTTAGAGGTTATGAATATGAAAAGATGAGAGTTATGAATATTAAGAGTATAAAAGTTGAATAAGTAA
TTAGAAAATAATAGTAAATAAATGAAGAATATGAAAAAGAAAATTAAAGTTAGCAAACTATGTAGAAAAAACAACTAAAG
TTCTTATCACGTAATTAAGCATCAAGGAATTTAAATTTGTGAAGCTAGAGACATTCTTTAATAATAATCAAGAGGACATT
ATCAATGTGTGCGTCTCCATTTTGCAGATTTGCACTTCAAATTATTAAATTTTGTTAGTTATCATAAAGGATAATACTTT
ATCCACATAAATTATATTAAAGGAAAAAGTTATGAGAAGAGGAAAAGTATAGCAATTTAGGTATAGACTTTTTTTAATTT
TTTCTTTTATATATATATATATAGATTATAGATGATAAATATTAATAAATTAGATATTTAATTAGGAACTAATCTTAGGA
AGTCTAAAAGTCATTAACATTTTAATTAGACTTTTTTAAAAAAAAATTATAATTATTATATACATATAGATTATAGATGA
TAAATATTAATAAATTAGATATTTAATTAGGAATTAATCTTAGGAAGTTTAAAAGTCATTTAACATTTTAATTAAACTTA
TACAATCAAATATTTAAATATTTTATAACAATTTAATTAATAGAAGGGGTAAAACCGTAATTCAACTTTCAACTTTTTTT
GTTCATGCTTATAGTAATATATGATAATTTTCTACCCCTTTTTGGCCTACGTGGCACTATATTGTGGGCCTTGAGCGTGT
TGACAATTTTTTCAAGGATAGTGCCACGTAGGCCGAAAAGGGGTAGAAAATTAATTAAAAAATAAGTCCGGGGGTAATAG
GACCTTAGTAAAGGTTAGGTGTGTCTCAGGGATTTGGGGCATAGGTTGGGGGTACTTATGCATTTTCACTTATTTTTTAT
TTTGTTTCTTACTTCTTACTTCTTACTTATCATATAGTTTATTGTTTGATTGATGTTTAAGATTTTGATCTCTGATATAA
AATTAAAATTTTAATTTTGTGTCAATAGCTTATGAGATGATTTTTTTTGTTGCAGGGAAAATCGATTGATGAGATGCTTC
TGTCTCAATCGCATAGAACTGTACTTTGAGTTGCGCCAATACTAATGGGGTAAGTGACATTTCCTTCTAACATAATTTTT
TTGTTAGCACAATATTCTTTGTTTGGTTTTTCTTTTCTCTTTTTTTTTTTTTTGTCAATAGTAGGTCAAATTTATTGAAT
TTTCATTCATGTGATTTATTTGTGTGTAAAGCTAATTAAGTATTGAATTTTGATATTATCCGTCATAACCCAATAAAAGT
AAAAAATGTATTTATGAGCTATGGCATGTTGAGTGATTTGATATTCATTGCCTATTTGGCTTCACTTTCTTTGTCTGAAT
TTAATTTTTTTAATGGAGCTTTCATCCAAAAAGAAAGAAAGGAAGATAGCAACCCATGTTAAGAAAGAAAGGAAAGAATA
CAATATCATATTTTGGTTATTTTTCTTACGAAATTATATTAACTTTCTTTGCTTTAATTTTAGTTGATTATGTTAGTTAT
TTGAGCCATAGTTTATCCCTCTCCTTCTCCTTCAGAATTTATATTACTTATCACTCACATGTCATAATATTATTTTTTAT
CACGTCTTTTTTTTTTTTTTGACAACATAAAACAATACATGTCTTTTTGTTTCTCAAGTACAATTTTAACAATACAGTTC
GACAAAATATAAATGAAATGCTGAATTCCTTTTCTAACTAAAAAAAATATTATAATTGCGTTGAGTCACATCAAATGAAG
TTCGCATAGAAATGTAATATTGATTTTGGAGGTAGGACAACGGTTAATTGATGATATGAGCATATTAAGCCTGTAATCTG
TGGATTTAATTAACTTAATTGTTTTTTTATCAAAACATAACATCTATATAAAAACTACTACTAAAATTTGACAAATTCAT
ATCAAATTTTAACTCATAAATTCAAATTAAAATCAATTTAGTACTAATTAAGAATCTTTAAAGTTGGACATTTTAGATAT
TGGATGTCATTGATTTTTGAATATATTTACCATATTGATGCAATTTTGAAAAATACTTATGCTCACTGTGGTAAGGGATA
TACGCGCGTACCCAAACACTAGTAGAGATATAAATACCTCAACTTGTGAAAAAAATGAATGTTTTAAGCACTTCTAACCT
CGCATGTTCATGTCCACAGTTAATATGGATACTATTAACCTTCTCCCATTCACTTTCTGTATCACCAGTTTTGATCCCGA
AACAACGAGGGGGCCGTTGGACGGAGGAGCCACTGTCACTCTGATGATCCCCTTTACATTCTCCGACCTCGAGGATTCAA
CAACCTCTTCTGTGTACTGATTGTGTATAATATTCCTATGCCATTGGGTTAAGTTACCTGCAATAACAAGTAATTGTTTG
TAACAGATATGTATGATATGCTTGAAAATAAAGTAGCAAAACCTGCTACAACAACTAGAGAAAAGTAAATTTTATTAGAA
AAAATAGACTGTCCAGCAATACAAAGCTGATACTGCAACATTACACAAAGAGAGTAAAAACTTCTACACTGCAAGGTATA
TAACATAAACTCTTAAATAATGAAACTAAAAATTGAATGACTTCCAGCTCAAGAAATTTCTCACAGTAGTACATCAATAA
CAAAGAAATGGGGTGTAGAACTTTTAACTACTTTGTTCTAGTTATATCAGAGCAAGTAATCCATTTATCAGTCACAGAAT
TTGGAGAAGGCAGTGATTTAACTTGTTTCAATGATAACATATCTTCTGATTCAAGGAAAGGAGAAGCTGTTACTATTTTA
GCTTCATTGGCATTGAGATTAGACTCAGCTCTCTTCTCATTGCCAAATTCATTAGTCTGAATCTCGTTTAGAGTATCCAA
AACTTCAACCATAGTAGGCCTCATGTCCCTATCTGTCTGCAAGCACAGAAAAGCCAGCTCTGCCACTGAAGTAGTCATTT
CCCAAATCTTGGTATCTGAATCGAACCCCAGGGATGGATCAATCAACTCGTGAAATGCACATTTTACGATCTTGTTTATT
GCAAAGTTAGACAAATTAATCTCTTGGCTATGCCTATTCATATCCACAGCTGGCATTGATGAAATGAGCTCAACAAGGAC
CACCCCGAAGCTATAAACATCACTTTTACTAGTCAGCTGGTAACATTCGTGATACTTTGGATCGATATAGCCAGGGGTTC
CCCGGGGTGCAGTTGAAATATGAGAGACATCATTTGGGAAGAGCCTTGAAATCCCAAAATCTGCAACTTTAACACTAAAG
TTGTGATCAAGGAGTATGTTGTTAGTCTTGACATCGCAGTGTATTACGTCAGAAGCATGTAGATAAGCCAATGCACCAGC
AGTTTCTATGGCAATGTTCATGCGAATCGGCCACGTGAGTGATCCATCCTTCGCTTTATTACCATGGAGGTGATCAGCAA
GAGTTCCATTAGGAATATATTCATAGACAAGGAGTAGTTCACGGCTTCGCCTTGAAGTGCAACCATAGAGGGTAACAAGA
TTGTTGTGCCTTAGCCTAGTAAGGATCTCAATTTCATTCACAAACTGCTGCATTCGTTTGCAGTTGTGCTCGTAAAGGCG
CTTCACAGCAACCTCTCTTCCATCCTTAAGCTTTCCTGGTCATTGATGAACAAGAGTTAGGTACATGAAGAAACAGTTGA
AGCATAGCGCAGTTGGATTAGGAAGTCTCTCACCATAGTAAACGGTTCCGAAACCTCCATCTCCAAGGACTCTAGAAGAA
CTGAAATCATTTGTGTCTTCTTCAAGTTCTGAATAAGAGAAGACTGGGACACCAAAGTATATACTGCCTCCCTCAACATC
ATGTTTGAAAATGTCCGAGAATTTCTTCGTTAAGAGGAAGCGGGATGGACTAAATTTCTTCTCCTTGTAACACCAGATAA
AGGAGACAACTAAAGTTATCATCACCAATCCTACTCCACCAAAAACTGAAAGAGAAGTCAGTAATCTCCCTCAACTCCAG
TATCCATACATTTACATAACCTAAGGTACTTGTCTTTTCCTATCATTCTGTCATTATCTAATAAAGTTTAAATGATATGC
ATGTAAATTCTGAAATAGGAAAGAACTCTGCAGTTAATGGATATTAAATTACCTGCTCCCAGAGTCACTCCCAACTTGCC
TTTTGTTGTTTTTGCGTCTAAAATAAGAGCGAAAATACTATGAATATTAACGATATGTGAGATGAAAATAAGAAAGGGTA
AGAAATATGCACTAGACCTTGAGCATGTAGCTTATTTATACCTGTACATTGAAATTTGTTGGTTTTATCAGTCTGGCAAT
GACCTCCACCTTGGTGACATTGGTAACAGTCGTAAGACAGTTCCCATTGTACCAGAAAAACGTGACTTAACATTTTGAAC
ACATCCCTATCATATGCTAACGTGTCAATTGGCAATCTGATAAGTGAACAATTGGCAGGAAAATTGCCTGCTTGAATGTC
TTCATCATCATCTCCAGAAAGCTTGTAGTATATGCTAAAGTCTTTACAACCATTGTATATTTTATAACCAGCAAAATGAT
CATTCTTCTTCTGGGTAGTGTTTGGGGCATTACGACTCATGCTGTTACATTTGAAGAAGTCGTGAAGCGTAGGGATAGTG
AAAGAAATAGAAGGAGAGTCTTGAAGGGAGAAACTTTTGCTAAAAGTCTGGCACTTGTGTTGCCTCAACATGGTATGAAG
CTTCGGGTCCAAGAGCCAAACTGTAAAATTATGCGGTTTTTCCATAGGAGTGTACCAATCCCCTCCAGGAAGCAGTTGGA
TTCTTGGATATGGTTTAGTATCACAACCAGACATGGTCATTAGTCCGCAATCAGATCGTGAGGAAAGAGAGAAAGGAAAG
CTCAAGTCAGTAAGATTCCCACATGAAAAGAACTTTGGACAAGCTGAATCATTTTTTCCCTTTGCCTGAACTAAGATCAG
AAGAAGAGATAGAAGGAAGCAAATAAAAGAAGAAGCCAAAGCCATATTGAATCTATACTGTAAGAAGAGGAAAAACTAGA
AGGTTTGTGAATCGTAATTCTAGCTAGCTCACCAGAACTCTCTTATAAGATCAAATTCCATAACTTCTAAACACTGTAAT
CATTACAAGTCTTTCTCACTGGTAAAATTTGTCAAAAAGAAACACTATGTGGAACCAAACGTATAAGATGGGTCAGACTT
ATTGGGGGAAAAAAAGCTGAAGAGAAAAGGAAATTCTTACATTGGCCTTTAGCCATTGACACCAGTGGTAAGACTTGACT
TCTTAAGTCTGCAAAAAAACAGCAACTTCTAAGTCTTTGGAAATGGATTACTTGAACTTTAGAAATAGAAGCAATATTCA
TTTCAGTTGACTGAAATTTAATTGGTATGCAGATAGATCCAAAGGCGAAAACAGCAAAGGAAATGGTTCTTGTCACACCT
TAAAAGACACATAAAGATAGAATGTAAAAACAAATATAGAACCTTGCATTTGCTACTTTCTCATTAGAAACTACCAAGAA
TGTATTTTCAAGATTGACGGAGTATACACAAAATAAGCTAGAAATATAGTGCTAAGTTTCATGTCATCTTCTCCAAAGTT
TTAAAAAGAATCAAATCATTATCACCATCCCTAGCTTATGGAACACTCACCTTAGAGTCCAAGACTATGAATTTATGGCT
AAGGTTGAAACAGTCAAACTAACACTAGTACTTGCATAGATTTCTAACGATGGCCCCTCTATTCCAGGAGTTCCATTAGT
ACCTCATCTTGTTAGTTTAAGCTTATAATTTTTTTCCTAATTTCTCCCATAAGAAAAGACAACAAAAAGAGAGGGTCTTT
GGACAGAGCCATTGCTTTGCAGGACCTGCCAGTATATGTGACAGCTCTTATATAATCAAATCAAATATTGAATCACTTTC
ACTCATAGATACATAGTTCAAGAAACTCTTACAGTTGTACATTCGTAATCTCTCAAAATTCACATCAATAACAAAGAAAG
GGAGTATAGAACTTTTAACTACTTTGTAGTAGTTATATCAGAGCAAGTAACCCATTTATCAGTAACAGAATTTGGAGAAG
GTAGTGATTTAACTTGTTTCAGCATAAACTTATCTTCTGATTTAGGTGCTGTAACAATTTTAGCTTCATTTCCATTGAGA
TTAGAGTCAACTCTCTTCTTATTGTCAAATTCACTAATCTGAATCTCCTTTAGAATATCCAAAACTTCAACCATAGTAGG
CCTCATGTCCCTATCTGTCTGTAAGCATAGAAAAGCCAACTCTGCCACTGAAGTAGTCATCTCCAAAATCTTGGTATCTG
AATCGAACCCCAGGGATGGATCAATCAACTCATGAAATGCACATTTTACGATCTTGTTTATTGCAAAGTTAGACAAATTA
ATCTCTTGGCTGTGCCTAGTCATATCCACAGCTGGCATTGATGAAATGAGCTCGACAAGGACCACCCCGAAGCTATAAAC
ATCACTTTTACTAGTCAGCTGGTAACATTCATGATACTTTGGATCGATATAGCCAGGGGTCCCCCGGGGTGCAGTTGAAA
TATGAGTGACATCATTTGGGAAAAGCCGTGATATCCCAAAATCTGCAACTTTAACATTAAAATTGTGATCAAGGAGTATG
TTATTAGTCTTCACATCGCAGTGTATTACGTCAGATGCATGCAGGTAAGCCAATGCACCAGCAGTTTCTATGGCAATGTT
CATGCGGACCAGCCAGGTGAGTGATCCGTCCTTCACTCTGTCACCATGGAGGTGATCGGCTAGAGTTCCATTAGGAATAT
ATTCATAGACAAGGAGTAGTTCACGGCTACGCCTTGAAGTGCAGCCATAGAGAGTGACAAGATTGTTGTGCCTTAGCCTA
GTAAGGATCTCAATTTCATTTACAAACTGCTGCATTCGTTTGCAGTTGTGCTCGTAAAGGCGCTTCACAGCAACCTCTCG
TCCATCCTTAAGTTTCCCTAGACATTAATGAACAAGTATTAGGCACATGAAGAAAGAATTGAAGCATAGCTCAGTTGGAT
TAGGAAGTCTCTCACCATAGTAAACAGTTCCGAAACCTCCATCTCCAAGGATTCGAGAGGAATTGAAATCATTTGTGGCT
TCTTCAAGTTCTGAATAAGAGAAGACTGGGATGCCAAAGTATATACTGCCTCCCTCAACATCATTTTTAAATATATATGA
CAATTTCCTTGTTGAGAGGAAGTGAGGCGGATTAAATTTCCTCCTCTTGCAACACCATATAAAGTAGACAGCTAAACAAA
TCATCACCAATCCTAATCCACCCAAAACTGGAAAAAATATCAGTAATCAGAGGTTTTCAGACAAACGAAAACATCACAAG
GAAAAAAAAAGTGTCCTCTCAACTCCACTATCCAATCATTTTGTGTAAGCTAAAGTTCTTACCTCTCTTATCATCCTTTA
TCATTAAGGAAATGTTTTGAGATTTTACCACAATGAAGAAGAAATTCAAACGATATGCATGGAAATTCTGTAATAGAAAA
AGATCGAAAGGACACTGCAGTTAATGGAAATTTAACTACCTGCTCCCAGAGTCAGTCTGAACTTTCTTTTAGCCATTTTT
GCATCTAAAGGAAAAAGAGGGAAAGTATTATGAAATATTATAGATATGTGATATGAAGAAAAGAAAGGACACTAAGAAAT
ATGCACTGAGTGACTGATCCTTTTTCAAGTGAAGAAATTTCTTGATGACCTTGATCATGTGGATTTTTTGGATATGTACA
ATGAAATTTGTTGGTTATATCAGTCTGGCATTGACCTCCGCCATAGTGACATTTGTTACAGTCCTCAGACAGTTTCCATT
CTACTAGAAAATCGGCGCTTAACATATTGAACAAACCACCATTATCTGATCTCGGGCCGATCGGCAGTCTGATAAGTGAA
CAGTTGGCAGGAAGATTGCCTGCTCGATCGTGTTCATCATCGCCTCCATGAAGCTTGTAGTATATGCTAAAGCCTTTACA
ACTACTGCACCTTTTATAACCAGCAAAAGGATCTTTCATCTTCTGGGTAATGTTTGGGGTGCTACTACTAGTGCTGTTGC
ATTTGAAGAAGTTGAGAAAATGCACTGGGAGAATTTCGAAAGAAATAGAAGGAGAGGCTGGCAAGGATAAGTTTTTGTTA
AAAGCCTGACACTTGTCTTGCCTCAACTTGGCATGAAGTTTGGGGTCCTCTAGCTCAACTGTATAATTATACCAATTTCC
TAAAGCATAGTACGAATCTCCTCCAGGAAGCAGTTGGATTCTTGGATGTGGTTTAGCATCACAACCAGATAAGAACATTA
TTCCACAGTCAGGTTGTGTGGAAAGAGAGTAAGGATAGCTCAGGTCAGTAAGATGTCCTCATGAAAAGGACTTTGGACAA
GTTGAATCATTTCTTCCCATTGCCTGAACTAACATCAGAAAAACAGATAGAAGAAAGCAAAATAAAGAAGAAGCAAAATC
CATATTGCAAGAAGAGGAAAACTAGCTGAAGGTTTTTTCATTATACAGTATTAACTCTACCTAGATCTATTAATAGTCTT
TAGCTTAATTGTAAAATTTGTCAAAAAGAAACCAAACGTATAAGAAGGATCACACTTACTAGGAAAAAGAAAGGCAATAC
AAAGAAAAAAAAATTGAAGCTTTCACATTGACACAAGTAGAAAGATTTGACTTCATGACTCTGTATACTAACAACAACTT
CACTCATTTCAGTTTTCGAAAATTTAAATGGTATGCAGATACATCCAAAACACGAAAACGAAAAATGAAATGGTTCTAGT
CACAACTCACACCCTAAAAGATACGTAAAGATAGTATGAAGATGTAAAAAGAACATTGCATATCCATTTGCTTATTTTCT
CACTAGAAACTACCAAGAAAGTTTCTAAAGATCAGTGACGCAGCCAGAAATTTAGCGAAGGGTGCGTAAATTGTCTTTCA
AGTTACGTTAAAGGTGTGCAAAATTATATAATACACTTATAATAGCTAAAATTTAACCTCTGCACACCACATAATTTTGC
AACGAATGGTGTGCATCACGGAGTCAGCAAACTATGTACCAAAGTCATCACTTTGAAAAAGAATCAATCTTTAGTTGTCA
TTTCTAGACACTATGGGGTCGTTTAGTACGCGGGATAAGATGGAATATCCCACGATTATACCATATCTCACCTTATTCCA
TCCAACTTAAAATTATTTTATCTCATCTCTCATGTGGAATAAATTAAATTAGTCCGAAGATAATTTAATCAGCAAACAAA
ACAACTCCGGCTAATATATGAAATACTAATCCCATCATTTTAGTACAAAATAATCTCGAAATTAGCTAATATCTCAAATC
AAACATGGGATGATTTACCGGAAAAATCACTCCGGTGATCCCCTTCACATTGTCCGACTACCTAGGGTTCAATAACCCTT
TTTCCCATTTACGTTCATTTCCCTCTTTCTCCTCGTTTGTAAACTCCTTTTCATCTTCAAACCCTAGCCCAAATCGCCGG
TAGCAAAACTCCGGCGACCCCGGGAAACATTTGCCGGCAATGGTGTTTTTTGTCTTTTACTTTTATTTTGTATTTCATCT
AACTTTAGTCCCTTTTTTTAACAAAATCATCATTTTCACCCTCTTGTATATATTTTTTACACTATCGCACATAAGTTTAG
TCAACGATCAAAATCGATAAATAATAGAGTCTATTTAAAAATTCGTAAAGTTAAAAGAGTTATACATATCAAATTAAGCT
CATAAATTAGAACTTTACTTTCATCAAAGTAAATGTGTTGGGGGCGCGATTTAACTAATTGAGGTTAATAACTAAAAAGT
CATGTATAAATAGGAGAATTTCGCTACCATCTCAATGGTCAATTATGAGTTTGTTAAACTTAAATATAAGTTACGATTTA
TTGCACTAAACTTGCCTGTCAATGTGAATACTCAGTCTATAATAATTTTGCTTAAAATATAAGGCTCGTGATTTTTTTAT
TTTTTATAATTCTATGATATTTGTGATTCACTGGACCAACAAAGTTAGATTCGCGCGTTTAAGCTTGTTTAATAGAAAAA
CGCTCCTTGTATTGAATCTTCTTAGCTTTTTATATATTATTTTATATATATTTTGACTCTTCTAATGAGAATTTTAGCTC
CGACCCAACTTGTATTCAAAGAAAACAATTGATCTTCCAAATTTTTCCAACACTCTCAACTAGACTTTGGAACTTATTAG
CAAAGTCTTGAATAAACAGACAAAAAAGAAAAAGGGACCATCAAGACTAAGAAATTGGACAAATTTGTCACTCATATTAT
ATATAATTGACTTGGTCATATAGAATATAGTATATAGTATATAGTAATTCTCATTGTTTTTATTCATGTGATTTTATCTT
TGAATGAGGTTTCCATTTGGTTCATTCTATGTTTTTATTTGGAAATTATATGTTGTGAAACAATTTTACGATGATTATTT
TCAGTAAGGAATTTTGTTAAAAGTGTTTAAAATTTAATATACATATAATAAAAAATAATTTTAATATGTATATTGAGTAT
AATTTTATATATATATACACAGAATAATTTTTTGATGAAGAAAGTTCAACTGATAACCCTTCATTGTATGTGACTTTACT
ACATAATTTTTTCAATAGAAATTGTGGACGTGGAGATTATTTGTTACTTCTTTTGTTTTAATTTATGTGGCGTTATTTTC
TTATTAGCTCTTTTCAAAGAGAATGAATTGTTTTTATATTGAAAATGATTAATCTTTAAACGTTACATTTTACTTTTAGT
AAAATGCTTTTATAGTCACATAAATGTTCTGATATGCTTAAGATCACTAGTTTTAAAGTCTTGTAACGAGAGTCTAGACA
AATGTTATGGTATATTTAAGATCGCAAGTTTCAAAAGTGTTGTTTTCTTTCTTAAATTTCGTTTCAAGTCAAATTATGGC
GAAACGAAAATATTTCTATATTTTTGTTGAAGCATGATATACCTCAGAATGTCCTATCAATTTCAAGTTTCTAGTGACTT
GAATCTAGATAGAACTTGTCCCATCAGTTTATTTGTCCACAAAACTTATGGACCGCTAAATACACAAATGGATTGTGTCA
AGTGTCACATATTGATTGGCAGAATGGATTGTTGTTATGATCTTGGATAGTCCTCATCTCGAGAATTAGTTTTTAGACTG
AGTTGGCTCCAACACCATTTTATTCAATTTTAAGGATCTGATACGGGTGCAGAGCAACATTTTTTAGGGTCCGAGCAACA
TAGCTTAGGGCCAGCAAAAAAATCAGAAAAAGAAGGTAATTTCATGAACATTGACAATTGAAAAAGGAAAAGAAGCATAA
CATCAAGAACATAATTTATTATATGTACATTCCTATAAGCTCAAATGCTTTAGCTAAGAGTTAGTAGATTCTGAAGTCTG
AAAACTATATTAGCTAAGATATTCACCTATGGTGCTCGAATTCTTCAAAAATATCGTCAGGTGTGTGCTAGATCCTCTAA
AAGCTACGGATTTTTCAAGGATCTGACATGAGTGCGGCAACATTTTTTGAGTGTCCGAGCAACATAGATAGTCACTCACT
CACTAGTGCTTGTTGTGGTAGAGCCACTAATCCATACCTCACTATTAGTATCTGATGAACTTAGGAACCTAACTTTCTTT
AACAGTGCAACTTGATCTGATTCAGAGGAAAATGGAGGGATATTAACACTCTTAGACTTTGATAAATTAAAACTAGCACT
AGTGTCAAATGTCTTCTCATTTTGATGAAACTCTCCACCTTGAATCTTTCTTAAAATGTCCAATACTTCATCCATTGTTG
GCCTGATATCCTTATCAAGTTGCAAGCATCGAAAAGCTAGCTTCGCGACAGAGATAGTCATTTTCTTGGCAAGCGTATCT
GAGTTTAGCCCGAGTGATGGATCGATCAGCTCATCAAATGCACATCTTTGTATCCTGTTTATCGCCAAGTTAGCCAAATT
GATCTCGTTCTTGTGCCTATTTAAGTCAACAGCTGGCATTGATGATACAAGCTCGATAAGGACAACCCCGAAACTGTAAA
CGTCACTTTTGTCAGTAAGCTGATAACATTCGTGATACTCAGGATCAACGTACCCAAGCGTTCCTTGAGGAGCCGTTGAT
ATGTGAGAAACGTTGTTGGGGAAGAGTCTCGAGAGTCCAAAATCTGCTACTTTGACACGAAAGTTGTTGTCGAGAAGGAT
GTTGTTAGTCTTGACATCGCGGTGTATCACATCAGAAGCATGGAGGTAAGCCAATGCACTGGCTGTTTCAACTGCAATGT
TCATACGGATGGGCCACGTGAGAGATCCCTCTGCTGCTCTTTCACCATGGAGATGATCAGCAATTGTTCCATGTGGAATG
TATTCGTAAACAAGGAGAAGTTCACGGCTGCGTCTTGATGTGCAGCCATAAAGGGACACAAGATTTTGGTGCCTCAAACG
AGTAAGAATCTCGATTTCGGTTGTGAACTGCTGCATTCTCTTGCAGTTGTGCTCATAGAGGCATTTTACTGCAACTTCTC
TTCCATCATATAGTTTTCCTAATTCATAATGTGAAATAACAATGAGATACTGAGTTTTCCGACACATGGTGAAAAGTGAT
CAGTTGAACACCCTTCGTCAAAATTATACGGTGTATACCGAAAATTATACCAAGTATAAAGGTCAAAAGTTACATTTTAT
ACATATATATTTTTTTTGAGAAGGATTTTATATACATATATATTAAAGGCATAATACATAAATAGACACTCAAACTTGGA
CTCAGACGGCAAGTAAGCACTCCCATTTTGAGAGTGCACATCTAGATACCTCAACTTAGTGTCAACTGGCAACTAAACAT
TCCAACTTGTCCCCACTATGTCTCGTAGACATCCAACGTTGGCGTGGCACATAAATTTTGGAGGTGTCTAGATGATCATT
TTGTAAGTTGGAGTATTCAACTGACACAAGACGGTTGAGGTGCCTGGATGTTCATACTCAAAGTTGGAGTGTCTAGTTGT
CAGTTGAGGCCATGTTAAAGTGTTTATACACCCTCAACGAAATTCTTGGTTTCGCCGTTGAGCATGAACACTAGCTACTT
TTCACCTTTTGGAAATTGCTGTCTTTTTAACATAATTCTTAGGTTCAAAGAAAAACTTACCATAATATACAGTTCCGAAA
CCTCCATCTCCTAGTTCATTCAAGGGATCAAAATTGTTGGTGGCTTCCTTAAGTTCAGCATAGGTGAAAACTGGAACCTG
AAATCCAAAATATTTGCTCTCTACCTCAAGATCCCGATGAAATTGTGTCAAACCATTCTTCCCTCTCTTGCGACACCAGA
TAGACAAGGCGAAAATGGAAGATAGTAGGATCAAACCAACTCCACCTAAAACTAGAAAACATAAGATACAGTAATCAAAA
TCTAATCCTTTGAAAGTGTACCACAAAATAAAGGGAGCCTGGCCGGGGAATGGGCACACCCCAAGGGGTGTCATGTAGAC
AGCCTACCCTGATGCAAGCTTCAGTGGCTGACTCCACTGCTCAAAACCCGAGACAACTTTACCGTTGCTCCGAAGCAACT
ACTACTATAAAAATGTGGTCATTGTCTAGATAATCACCTGAGGCCATAATAATCATTTTCGAATTACTTTGTCCATTTTG
TCCTGCAGTAAAGGAAAAAAGATAAATCTTTTTAGATAAACCTCAATAGAAAACAAGCAGAACAAGATTTATTTCTTAAC
AATACTATATATACCTTTAATGGAACAATGAAACTCGTGTCCATCGATCATGTGGCATTTCCCTCCTTTGTCAAGACACA
GATGACATTCTTTGGATAACTCCCAGTTTAGAAGTGCATTAGAAGTCAACAGTTCAAACAAGTCACCTGCATATGGTTTT
GATGGTGTAGGCAACGGAATTGGCAATTGTACAAGTGAACAGTGCTTTGGAAGTTTGCCACTTATCTTAGCACTAGTATT
TCCCAATATTGTTTTATTGGGATGGTGATAGTAAACATTAAAACCTTCACACTCAGTATATCTATCAAAATCTTTGAAAA
GGGAATCATTTGTCTTCTGGATGGTGTTGTCATGACTATGTTTGCATCTGTACAAGGTTAAGTTAGGAACAATTTGGAAA
GAGATCAAAGGGGAGTTTGGAAATGAGAAGTTCCTGTAAAAAGACTTGCAACTTCTGCTACCTAAGTACTCTTGAAGTTT
AGGATCTGAAATAAGGAAAAAATCACCCTTCTTCACTAAAGCATCATATTTTTGTCCACCAATTACAATCTTAGGATATG
GTTTAGTATGACAATCAAACCTGTATAATCCACACTCAGAGTTGCTGGAATTTGTGAAAGGAAACTTCATAGCTCCAAGG
CCTCCACACTCGAATTCATCGGTGCAGTTGGATTTGGAGTTACCTAGTACTTGATGTAGGCTAAAGATCACTAAACAACA
CAAAAACAAGAAAGCAGAAGCCATATTGTTTACTCTATATGGTCTCACACAGCAAGAAAATTGGAATTTAACCTTGTTAT
TTGGTGTATTTTTCTATATGTGAACTTGGAATTTTGTTACAAAGACTTTGGAAAAATGAAACAGGACTCCAGTGAGGGCC
AACATAAAAGACTTTTCCACTCTCCATCCTCATTGACTAAGTATACTATGTAAAGACTTGAATCATTGACTCTTAAGATA
AGATATTTCTACTCTTTTTTTTCTGTTTTAAAGAAAATCTCATGCACGGTCTTAATAAGTATGCACCTTCTTTCCTAAGC
AGAAGGCAAGTATTTTGAATCACATAATATTTCCATAAGATAAAGGGAAGTTGGTAAGAACAGTAAGTATTTTGGTTATG
GGTCACTTTCTTTTGGATTAGGTGAACAAAGTGCTTTAAAAAGTAGCCGGATATATCACACTCCGGCTTGACTGATCTCT
CAAGTGAAATAGCAAAAGATAAGTGACTTTTCTGATACTAGAGAAAGAAAAATGACCTTCTGAGTGAAATAGCAAAAGAT
AAGCGACTTTTCTGATACAAAAGAAAGAAAAGTAACTTCGTTGTATCAGAAAAGTAACTTTGTTCACTTATTTCCAATAG
TTGAATGATCAGACCATTTAAGAAATCAACTCGATGTTCTCAATCAAAAAAATTCCAGTCTCCGTATCAGAAACAGTTTA
AAGAGCTTTGTCCATGAGCTAAATAATCAATCACAGAGTGTCTCACACTGGTTGATGGAAGGCAGATCCATTTACAGTGT
ACATCCTGATAGGTTAGGCATGTACTCGACATACAATCAGAGACCAAAACAATGAGAAGAAATGGGGCATAAAATATACA
AACTTGTGATACATCAAAATGTCAAGAGGGGATTTTGTAAAGCAGGACGGCTAATGTTGGTTGTGGTAGAGCCACTAAAC
CATCCATCATCTGTGGAATTTGGTTATGGTGGAGATTTAGATTTCATAAACTGGATAGCATTTTCGGGGCACTCAGTTCA
TTCCTGTTCCCAGAGCTGAGGCATTGTAAAACTCCAAATTTTGTATGGACGATCTCATAAAATTTTGCATGTCTACACTT
GACAAATTTGGTAATTTTTTGCTCTCTCATCCTGAAAATGATGTGCAACTAACTTTTACACTGTGAAAGGTACTCATAAA
TCAGGAGTTCACAGTTGCACCTCTATGTGCAATCACAGAGAGTAACAAGATATGATGTCTCCATGGAGGCGTTTTACTGC
TACGTCTCTGCCATTGCTGAGTTCACCTAAGAATGTGCACTGTTAGCTGGTGTATATATATATATATATATATATTGAGT
TACTAAACCACAGTACTATTACATGATGAAAAATCTGCCAAATACCTGCTGATTTCCTGAATTTTGCAACTGATGCATTG
TGTAGCTCAAGTCGATATGCTTCTTACCATAGTAAACTGTTCCAAAACCTCCATCACCATGTTCTGTAAAGAAAATATTA
TGCACACAGCATTATTTGGTTATAAGAACTGCACATAGTAGCTGTCAAATGTCCCAGTAAAGTGGCTGATATTCATTTAA
GTAACCTCAAATCCAGGATAGTGAAAAATATGCATGCTCGTTAGTGCAGAAAGCATGTCCATATTCATTAGTTACACTCC
ACTGTGTTCAGAAAACGGCGAACAAAGAACAAGAGTAAAAACTAATAAAGATAAAAAGAACGTCTCAGCAACTTATTCCT
TTACAGATTATCAATTGAGTACATATTTGTAACATTTATGTTGAAATGAAAGCAAAGAGTGTAAGAATTTCACCCGCTAA
CATTGCTACTGCCACAGCTACTAACCCAGCTCTCAGTTACAGAAATAGGTGAAGGGGGCAAATGCATTTTCTTTAACAAA
ACTATTTTATCTGATGTAGGAGAAGTACGGACTTTTTCACCATTACATTCTGTGTTATCAACAATTGAGTCATTCGTCTT
CTCATCTTTGATTTGATCCGTATAGGTGCCTTGAATATGTTTGAGTGTCTCTAGTACTTCATCCATTTTTGGTCTCAAGT
CCGTTTCAAGCTGCAAGCATTGAAATGCTAGCTCTGCTACTGAAGTAGTCATTCTCATAACCTGTGCATCTGATTTAAAT
CCCAGAGATGGATCAATCAGCTCATCAAATGCGCATCTCTGAATCCTGTTTATCGCTAAGTTGGCCAAATTGATCTCATG
TCGACGCCTAGTAATATCAACAGCAGGCATTGATGAGATAAGTTCAACAAGGACAACACCAAAACTATAAACATCACTTT
TATCAGTGAGCTGGTAACATTCATGATACTCTGGATCAACATATCCAGCAGTCCCTTGAGGAGCAGTTGAGACATGAGTA
GCATCATTCGGAAAAAGTCTCGAAAGCCCAAAATCTGCAACTTTGACACAACAATTGCTGTCGAGGAGTATGTTGCTAGT
CTTCACATCGCGATGTATTGTGTCAGAAGCATGGAGGTAAGCCAATGCACAAGCAATTTCTACAGCAATATTCATGCGGA
TAGGCCATGGGAGGAATCCGTCTTTTGCTCTATCCCCATTCAGGTGATCTGCCACTGTTCCATTGGGAATGTATTCATAA
ACAAGGAGGAGTTCACGGCTGTGCTTTGATGTGCAACCATAAAGGGTAACAAGATTTCGATGCCTTAGGCGAGAGAGAAT
TTCAATTTCATTTTTAAACTGTTCCATTCTCTTGCAATTATGCTCGTAAAGTCGCTTCACTGCAACTTCTCTCCCATCCT
TAAGTTTACCTAGTAAGAAAGGTAGTACAAATTTAGCTATCTAATCATGTCATTTGAACATCTGATTTGCTTTCAAGATT
CTTACCGTAGTAAACAGCACCAAAACCTCCATCTCCTAGTTCATTGGAGGAATCGAAGTTACTTGTAGCTTCTTCAAGTT
CAACATAGGAGAAAACCGAGACTCCATGGTAATTACTACTTCCATCAAAATCATGTGTTAAGGAACGATCACAAGATTTT
TTTCTCGAGGTGAAGTACAAACAACTTTTGTGTTCTTTCTTGTAACAACAAACAATGAAAGTGACCACGAGGATTATTAA
CACAGCTCCACCTAAAACTGAAAAAGACAAAAATGAAGTTAATAAGATGTGGAACTATGTTGAAATGTCAAATTCAGGGA
TAATAATAATATAGTACTGATTTACCTGAGCCAAGAATCAACCCCAAATTATTTTTCCCTGAAAATGAAGTAACGTCAGA
CAAATCGTGGAGGAGGTAGTATCGAAAAATAATGATCTGCATCTGACAAGGAAGAAAATAGAACTTATAAAATGTTTCAG
TCGATGGAAATGGACATCCAGGGACATGCATTTATAGTTATTGGTTTTGGACCAGTAGGCAACTGCTTCTGGATGTGCTA
TACGATCTTTAAAAATGTCCAAAGATTGTCGGTAAGACATTGGTTTTCTTTAATGCCACATTTAGAACAGCATCGAAAAT
CATCATATGATACAAATGCATAGGTCAATCTCAGACAAGTTACCACTCCATGGCCATGAATTAAGGCAGCGGAATAAGTG
AACAGTCGCCTATAATCTCACTATCGCCAAACTATACTCAATGCAAACTGGTAGTAAAAGAAGGGAATAGAATATAATCT
TCTCCAAATCAGATTATGCAGTTTATGGTACTCCCTCTGTCTCAATTTAAATGTATTACTTTCCTTTTTGGTCTGTCCCA
AAAAGAGTGTCTCTTTCTATATTTAGTAAATTTTCCAATTCCAACATTCTTCCTAGCGAGTTTAAGACCACGAGATTTAA
AGGACTACACACATCTTTAATTTAAGACCATAAGATTCAAAAGTCTCCCTTTATTTCTTGAACTCCGTGTCAAGTCAAAC
TAAGACTCTTAAATTGGGACGGAGGGAGTAATAGATAAGAGAAGAGTTTTGGATGTTTATGATACACATGAAAGCCTCCT
TGATCATTGTTAGCTTTTATTACTCTGCAAATAAAAGTTGCAGCTGGTAGTAGTAGTTACCATCACATCAATGATTCTGG
CAAGACCGATCAGAGCAATAACAAACAGTTTCACCATTTTCAGAGTCACAATGATTGCTGTCCTTTCACAGCCACTAACT
TATTCCAGACCATTGTAGTATTAATTCATTTTCCGACAACCTTAAATGGTCTATCTATTGGCATTTCTTTGCTTTTCTTT
TTCCTATTTCAACTGGTGCAACAACATATGACTCTCAAGGCATTGCATTACAATTGACTTGGTTTTTCCCGTTGTCTAAA
AAAGGATAGGGAAGATTCATATCATTTGAAGCACAAGCAATTGGATTTTTAGCATACTTTTTGGGAAAGGAGTTATTGAA
ACAATTATAGATTTACTATAATATAGTTGAACTAAATGTGAAAGGAGATCGATCAAAAGCAAAAAGCCTCCGAGGAGCTA
TGCATGAAGAATTCACTATGTCAGCATTCACTAACCGAAATGATTGGCACCCATAGGAAATACTTTTGGTAATGTAGTGA
CTGCTGGAGGTTTAGTACAATGGCACAAATAACCAAAACCACATAACATGGATTTATATCTAAGATATAAAAAGGGTACT
TAATGAGCAAGAAGGAATAATATGTAGCATATACTACAACAACATACCCAGTGTAATCCCACAAGTGGGGTCTGGGAACG
GTGGTGTGTACGCAGACCATACCCCTACCTTGAGAAGGTAGAGAGGTTGTTTCCGATAGACCCTCGGCTCTAGTAAAATA
ATATTAACATATTCCAAGTATAAAACATAGTTGTTGTTGCAATTTTCTACCTAAATTAAAGTTAGTAAAGTAAGATAAAA
GTCAGCTCCTGATTACATACTTCTGAAATGTTCTACTTATTCTTATTTTAAGTTTGACTAGGTTTTACATGTTGCAGTTT
CCTACCTATATTAAAGTCAATAATGTAAGTTCTGATTCCGTCAAACAAGCAACTGCTCAATATGAGCAGCCAATGTATAC
ATACTAATTACAGCTGTGGTTTGTTAACAACCCGGTTGCTGAGTTCATATTAGCCTACTTCAACTAATCATGTCAAACTA
TTAACCTAGTCCTTCATAAGTATCATTAAAGATCGCTTCTTAGACATGAATTATCATAGATAAAGCTCAAATCAGATATG
ATCACAAGCGGTTTTCCTTTAACAGACCTTGAGTCTGTAATTTTGTACTCGAAATGTGAAGTTGAATGGGTTAAGAAAAA
TGAGATTCAGTGGCCTATTAGATTGAGAATAGAATTAAAGAAGTCTTCAATTGGTATCCTTGTATACTTGACAAAATAAT
ACTGGTGTAACAAAAAGATTAACAGGACAAAAGATCAAACCAGAAAATGCTTGGATTAATCAAAACTAGACACCATTCAG
TAGAGAAATAATTAGCAGCTATAAGGATACTTCCTTGGCCGCACTTAGCCCTACCTTTTTGGGGTAAGAGGTTGTTTCCG
ATAGACCCTCAGCTCAAAGAAACGTTTTCATAGCAGGATTCCAAAAAAAATATGACAGCAAAATAACAAGATATAAAGCA
AATGAAGCAACAGATAGTAATACACATTAAAGAATAAGAAACTACGTGACTACTAAATAATACTACTAATAAGGATTAAA
TCAGCTGTATCATGATGCCTAAATCAAGTTATATTTTTTGGGCGCTTGTAATCACACGAAAAGAACCTAAAGCACGGAGC
ATAATCATAGGATAAGGCGCTGCATAACTATACTGGAAATTTAACTTATCCTTTGAAGCTATAAGGATATTTCCTTGGCT
ACACTTTGTTGTAAACACATTATTAATCATCCATAGCTATATCCATTCGATTAATTCAGCTGTATCTTGACTAAATCATC
AAGCTATCACACGAAAAAACCTTAAAGCACGGTGCCTAGCATAGCATAAGGTGCTGCATAATTATACTGGAAAATTAACT
GGTAGATAAGGTCATAGGGGCTTACTGGAAGGTTTGCAACTCAATGCATGAGGCCTGTCAGTGCAGAAACATTTGAATTG
ATAATTGATAGCATCAAATCCGCAATGTCCTCCACTTTCTGCACATTCACTGCAATTACTAGCAGTCCATTTCAATCTAA
ACCCCCTTCTCAAAAGCCCCAGATAGTCAACATCTCGATTACTACCCTCATCTCCAAGCATTTCTACAGGTGCCATCACA
TGTTTTTCACACACTTGTAATGCCAACTCAAAGCTCTTATCCTCAGCAAACATTGCAAGACCCAAATCATTCCCATTTTC
TCCACCACAACCAAAATCAATCATGTGCTTCGAAAGATTCTGGGATATTGAACCATTACACTTCGACAACAAGTAAATTT
TCGATTTCTTAACAAACTGAAAAGGGCGATTATCGAGTGACACATTCTTGATAGCAGAAACACATCCAGTGCTTACACTA
CTGTTAAAGACTGAATTTTTAAGCTGAAAAGTATGATCTTGATATCTAATATCTTCAACTACATACTCATTTCCAGCTAT
ATGTACAACAGGAAACCCTTGTTCACTACAATTTAGCCCAAATCCAGGGTACCCACAATAAGATTCTTGAACATCTTCAA
TATAAAATGGAAAGCTTATTCTTGGACCATATCTACAATTTACTGATTTATTACATACTACAAACTGTGGATCAACAGCA
GAACATTTATCTATTTGCAAAATGAAGCATAAAACACAAAGGTTTAATGATACTATCAAGAAATACCTTTTTTCTTGTTT
CATTTGTAATCTTGAAAACAGCTGAAAATATACAAACTAAACAAGTAGATAATGAAAAATATACTACAAAGAGAAAAGGG
GTTTCTTGGGTTTTTTCCTATAGAAGAAAGATTGATTTTTTAAGCAAAAAGATGGATTTTTTTGCTCTCTGCAACTGGCT
CTGACAGAAGGGTTGACTATGTATCTACCTCATATCTCAGAAAGATTGAATTTTCAAGATAATTTTTGAACCAAAAAAAA
AAAAAGTTGCATTTATTGACCAATAAACTTTTTGACTGATGATTAATTAGCTTTAAATTGCAATAAAAATGGCTGCTTTA
GAGAGATTAGTCATATTCACAGAGGATATATTATATTATATTACAATAAAAGAGGGACATGAGTTTCTAGCTCATATGTC
TGCAGCAATTTGCAGCTGCCCTGTATAGAAGAAAGAATGGATTTTTAGCTAGCGTCTCGTCACAGATTTTGAATAATCAT
GTTTATATATATATATATATATATATTTGGTTATAAAAATTTGAGCTAACGTTTGATTATAGATTTTAAATTAAATTGTG
AAATTTATCTTCAAATATTTATTTAATTATGAAATTTGATCAGAGTTTAAATGAAGCAATCTTCAGTATTTTCAAGTTTG
CAAAATCAGGCTCATTAAGTTTTGAGAAGAAAACTCATTTAACTCATAAAACTATAAAAAATGAATTATGTAAAATATGT
ATTCAAATAAAACTTTAAAATCCAAAAACTCAAATTTTAATTTTCAAGTTTGAACGTCAAAAATTTATGCTCAAACGAGA
GCTTAATCTATGAAGGGTATTTTTGTCCATTTGTATTAAACCAAATTCTATGCTCAAAAGGCTTTAATCATTCAAAAAAA
TGGAGAATCAATAGAGGATTAAATATTCTAATGTTTTTTAAAAGAGGGAAAAGGGTCAAATTTACTCTAGTATTATTCGA
AAATGAATAATATCTTTGTCTATTAAACTTTTGAATTTTTATCTAGCATTACTTACACATTGTGAAAGAGAAAAATTGTT
TTTTTTTTCTATTCGACTTCTTGGAAAGCTCCAACTCGAAGTTAATTTTAAACTATAATAAAAAGCTGAATGGTAATTTT
TTTACATTTTCTTCCAAGAATGAAATTCATCCGCTTGTCATTGGAAGTATATGTTAATTATTAGTACGAGATGATTTGTT
ATCTATATGATATTGAAATTTTATTTGATTAATTTAAATTTGTCACCTGTAGACGAGTTCATTAAAAGAGAAAACGTTTC
CTTTTAGAAATTCTTTCATTTCCAAAGTTTATATCTGAAATCTCATATCAAAAATATAAAAGACAATTTTTGTTATTTCA
CACGTCTTTTTATATAAAATAATCTCCTAAACAAAGATCTTGGATTCTCTTTAAGCAATGTCCATGATTAAGGTTTGAGT
TATATATTTTACTAAGTTGATTTATTATTTTTTTCAGATTCAAACATTGACTTTTCTCTTCCTTGTTGTTGACCTTACAT
ATTTTTTTTAAGTATTGAAGTTAAGCTTGGAATGTACACATTAATATTTCTATGTGTAACATATTAAATTGTTACATCTT
TTAATTTTATAAAACAAGATAGAATATGTCCCTTCTTTAATCTTTTTATTTCTGTCTCACTTGTAACGGTCCCTTGCTAC
ATGATGATCATCACATTCTTTTCAACTTTACAAATTTAAAGCTTGTGGAATGTTTGGAAGTCCTTTTTTTAAAACAAATA
TTCCTTCATCAATCTCTAGAAAATTGAAATGCAAGTTATATGATATTTTTATTCCTCGCAAATATTAAACCAGCGAATCA
AAATGACTTTTGAATTATATATCCGATAACTAACACGTATCCAATCTAATAGCAACGTTCAATACAAACGAACCTGAATT
GCTATATCGAATCACCTTTTTTGAATTATCTCCCTCCAATAGGATTCGTGAACCTCAAAAGGAGTGATATTTATTTATTT
TCTATTTTTGGTGAGTCGCTATTCAATTTTTTTAATTTCAATTGGTTTAGTACCTTTTCTTTTATTTCATAGGAAGAGTA
CTTATGTACAAAAAGAAATGAAATTATAGTACTCCTTCTCCTTCTGTTTCAATTTATGCGACTTACTTTCCTTTTTAGTC
AGTCCCGAAAAGAATGACACATTTCTATATTAAGTAACAATTTAACTATAAAATATTTATTTTACCCTTAATGAAATAAT
TTACAGTCACACAAATTTCTATCATTTATTTTGGACCACAAGTTTTAAAAGTCTTACTTTCTTTCTTAAACTTCGTGCCG
AGTCAAACTACCTCACATAAAATGGGACGGAAGGAGTAAGTTTTAGTTTAATTAAAAGGTCATTTTCTTTAAGCTAAAGT
ACAAGTGTTGGAAATTGACTTTTATAAAATGAAAAAATTGATTTCACACTATTATTCTGTTTCTAAATAATGAAGCACTA
ATAGTAAGTGATGCAAAATAGAAAATAATTGATATTGATGAGATAAAGGGGATGTATTGTGAATAGGAAGGATTGAGACG
AGACTTAAATGCCAAAGTTTCAACTAATATTGTTGCACTCATTATTTAAGATATGATTGAAATGGTAAGGTTTTCCGTCT
TTAATCAGAGGTCATTATTACGAGTTATTGAAATGAAACATTTTTTAGAAAAAGACGTTTTATCATGTTAGTAAATTTAT
TTAGCGAGAATTCGAATTAGTTTGATCAATAAATGTTGAATACGTAATAAGATTTTGGGAATGAGTGGTCACATGTGTGC
CAAAATCGTCTTTTTGTCTTTTTATTATCGGATTAACTAGTGCTCGTCTCGATTATTTTATTTTGTGCATGTTATTTTTC
ATCAAGAAAAACGGATTCATGATTTGAATTTCATAAATTCTGAAATTTTACTTTTCTGAATTACTGTATACAAAATTAAT
AAATCGTAAATATTAATGATTTTGAAAATATAAATACGAAATTTGAACCAGAACTAATGAATTTATTCATATTGTCAAGC
CATCGCCTCTACATCCGCTTTTGTAAATACGAAATCGTAAATATTCATATTTGATAACTCTACACCAAAGTTTAAATGAA
TGGGAAAAAAATTGTTTAATTTATTAATTTTATTTTTATTGAAATTTGAACATTGATCTTAAAAATTACTCCCACTCCAC
TAATTGTGAATTTATAATACAAATTTGATAAAACTCAAAAAATTTAAATTTTAAATATATTTATATTAACGACTTGACCA
TACCCTTGGTCAATATCACCTTTTATATCTTGATAGGCATGTCCTTTGATCTTACATTTATGGCCACTCGATTGGATTAT
ATTGTCAAAAAGTTCCATTTTTTCCCCTATTCGAAAGAAGTGGTTCAAAAATATCCACATACACTATAGTTTTATTTAGA
TACATCTCACAAAAAAATTAATTATTTTATTTTGGTAAATATTTGTTTACATTAAATTAATAAAGATAATATATTATGTT
TTTTATGACTATGATTAAGTGATATGTATTTTTCATAATCATTTTAACTTTCAATTATTAAAACTGACTTCACTAATTTA
GTATAAACACGTGATACAAATAAGCATTATAATTTTCTTTTAAATCAGTAATTTCAATTTGATTTATAATTTTTAATGAT
GTAGACCCTTTAACTAAATGAAAAAAAAATTTCAAAACGATTATAATTTTAATCAACTTATTAATACGTTGAAATTTCCT
CTTAAATATTATTTTTTTCTCAATTTCTCTTGTGTTTGCTATGAAAGCAAAATTAAAAGATAAATTAGAAATTATTTTTG
CTATGTAAGTTTAGATAACCCTACATCTTTAATTTATAACCCTACCCCACATGAACTTACTAGTCAATATAATTATTCTA
TAATTAATGTGTATATTGAGTATACTCTGACAACGACTATAATTTATTATTGTTAGTGATGGGGTACCAAAAATTTATAT
AAGGGAATTTTTTTATAAAAAAAAATCTAGAGTGTCACAAGTGTAATTTAAACATAAGACTTAAAAGCAATTTTGAACCC
TATCTCATATCAACGTGATTCAACATCTCACATACAATTAAAAATATATCATTTTTTCCCTCTATTTTTCATAGCTTTTG
ACAAAGGGAGTTCGATTGACCCCTTGACACTACTTGATTCCGCCACTAACTGTGGTTATGTGAGTAACCTGTTTTTTTAG
TCGATTGGTTAAAAATGTTAAAATTTTGTTCCTTCTTAAGAGTAATAATTGGTAATTTGGGCTATAGCCCATAGTGAGCT
GAATTTAGCAACATTTAGAGAAAGCCCAATTAGTGCTTTGGCCCAATATATTTGGTTCTCTTTTCTTCTTTGTTGTTTGT
ATGCGTTTCGATTTGGATTGATTTTTCTCTATAAAGAAATCCAATCAATTAAGTTGTCGTTAGCTAAAATTAACATTGTA
TCATTTTAATTAGTTTGTTTGCAGATCGTTGAACTTAATATCATGTCAACTAAGATTATTTTTTACAGACTGTCGGACTC
AATATTCATAAAATTGACTAAATTTTTTGAGTTCACATTTCACCGTATCTTGTATTTTCATATAATGTGATCTGTTCGAT
GGAACATGAATGGAAGACATTATATGGGTCATATTTTCTCTAGCAAAAGTCATTTTTCAAAATGATGTCGTTCGAAAATA
AGTAAGTTTTTGAAGGGGGGAAAGTCTATGTTTTATTGATGAGTGAATAATATTTTGTTGCAAACTTAAAAAGTTAATGA
ATGGAATAAATATTAAAAACCGATAATAATATTGAAGTATTGTTTGAAGATATGATAAGAGCTAAAATAATTATAAAGAA
AAATAATTTCTATCTATAACTATCATACTTGAATGTGACAATTATTTTATAAAAACTTTGGATCACAAAATGCACTTAAA
AATATGTGGTAACAAATTAATACACAACAGGCACATGCTAAAAAAATCCCCAATATTGACTGTTCCATTTTTATTTCAAA
AGTGTGTATCTAAATTAAAGTTAGTGGTAGGACCAACGTGATTAGGGTAGGATAACTGAGATTTCTCTACTCATAGTCAT
AGATATCGAGTTTGAACTTCTCGGAATGAAAAAAGTCCTATTGAAAGCATCGTTCCTTCATAAATAAGCATTGCAATGCA
CGAATCAAATTTAATCAGACCCTACATTAAATAAGTATTTATCACTTCATTACGATTTTTGTTAATACATATTGAGATGT
TCTAACTAATACTACAAATTATTTTATTATCGAAAAGATTGTAGTTGAAAGTGATAAATTTAAAAGATTGTCGATATTTA
ATCACCTCGAATTGCGTGTCGCCAAGGAAATCGCATCCGACACATACATTTCCTCCCTGTTTCGCCGCGTCGAAACAGAG
AATGTGACCCCCATAATTTTATTAAATTAATGAAAATAAATAAATTAATAAATAAATAATGTTTTATAAATATATTAATT
TTCACAACTTCTAATATTGTCCTCCACATAATAAATTCCAACTACCAACAACCCCGTCGTGTGGGGTACAATTGGAAAAG
AAAAATTATTAGCTCCTTATTTATATTTATTTATATTGGTAAAAGATTAAAAAATATCGAATAAAATAATTAAGGTGAAA
ATAAATTGATTCGATTACTATAGTAAGCGTTGGTAAGAAAATTATTAGTTCTTTTTTCATATTTTTCCCTATATGTGATA
TTATTGTTATAAGTATTTTATTTATTTTATTTAACTTGTTCGATTTGAAATTTATTTTTATTTAAGAATAATTTTAATCA
TAAATTTATCCTACAAATTTATTTATTTTTACTAAAATAAAAAGTAACTAAAGAAGAGGTATTGCTTCATATGCTTTGTT
GTAATAATCTTATAAAATTGTCGTTTTATTTCTATGCAATTAAGTAAGAAGTTTTCGAGAGATGTTGTTATTGTGACAAC
ACACGTTTGAGAAAGATAAAGCAAAATTAAAATTTAGAAAAATTCAAAACAAGTAGAAATAAATAAATAAATATTGTGGA
TTTCTTCTTCGTTCAATTATTTTGATTTTTCCATCTGGGGTATGTTATTTGTATTTGAATATTAACTAATTCAGATTCCT
ATTGTATAACACTAATTAAAGAGGCAATTAAGTACTCTCTATCAAGATTTATTTCACATTCAAAACATGAATCTGATTTC
TCTGATTAAGAATGAAAAGATTACATTCACTTCCATAAGAATTTTTGTTTTAATACACATTTTGATGTTTAAATCAAATT
ATTGTCTTTATAAACAAAACTAATGGGGGAAAACCAATTTTGTAAAGGGAAATCAACCGAGATCCCATTAGTAGCGGCGA
GCGAGAGCGGATTGGGGTTTGAAGAAAAACAAACATGAAGCATTCGTTCCTCTCCTTTTAGGCGAGCTACTTCGTTTCTC
ATCAAAGTGTTCACTTTTTTTTCGTCAGATTTTATTTGATTTGTTGTGTGGATTGGATGATGGAAAAACCATCATATTGA
AGATGTTGAAAGTTTTAAAACATTTATGAACTACCAAAAAATATTTTCCATTTTTTGTTGAGAGATATAAATATAAAATA
TCACTTGACTAAGGTATAGTTTAAATTTTAAAAGTCAAATAACACAACCTATAATTATCTTTTTTTTAATTGAAAAAATG
TGGGGCTAAGACAAAGCTTTTTAACAACGTTAAATGTTTAGGTTCACCAAAACTTAAAGGATGTCTTTGAGAGTCAAAAA
ATTTCTATCAACACCTAAATCACTTGCAATTATTTTATGAATTTGGTCAAATAGCTAAAAACTAAATCTTAGCAGTCTAT
ATAAAATTAGTTGATGCTTAATTTTCATATGATTATTATATTTTCTTCAAAATGTGTAACCTCTCTGTTTCCATATAGTA
TTGTTCTGATAAATTTTTTATCGTAACGAGAATAATTTCATTGCTCACTCCAGCAAAAGCTTAGATTGTGCCTCAATTTC
AATATACTTGATCATCCTCTTGGACTCAGCTATCGATCTATCACCTTACTAATAACGATCAAATTGTCAATTTATATTAT
TGATTATACAATTTTCTTTCAATCGAGCTAAGCCATCACTAAACCTTTTCATCATTTTTTTTTTATATGTGAGTCATTTT
GTTGGTATCCTTGATTATTTTATTATTTGGTCAAACATATACATGTGGCAGAAGAAAGGCTTGGACCTCAACTTTAGAAA
AATACAAGAAGTGTCAACATGTCACAACAAGAGGTATTAAAAGTAAAATTTTTTGTCTTTTTTGTTGGTGATTATAATTC
TTGTTTTTTTCCCTCTAAATGTTTGGTCATGAATATTGCTTCATTTTAATATCACTATTTGTTTCAAAGTTTTGAAAGGT
ACTCCAATTTTAACTTAGAAAAGAATATTGAATTGAATATTTTCTAAGTTTTTATTTATTTAATTATCTTGTAGTCAAAG
TAGGTGGCAAAGATTGAATTTTTTTTACCGTTGCTCTACATTTATGATACCTACTTTTTATATATATAAAAAGAAAGACA
TCGTATAAACAATGTAATTTTATTACGACAGAGCTTTAGGTACATAATATTAACAAGAAAATTTATTCAAGTATATATAG
TTTAATTTTTTGGATGAAGAAAGTTCAAATGAACCCGTTTCTCCCTCTAGTTTTGTCATCTATATTCAAAGTTTATACAC
AATGATTTCTAGCATGTAAAAAAATACTTTTTTATTAAATTTTTTTTTTTTATTATCAAGACTCTACCTCGGAACCTCTA
GCTAAGGGTGAAGGGATCCTATGATATTATTATCACCTAAAACAAATTTTAAGACTTTTTTCAGAAAAAGATAACATAGA
AAACCGATTTTTTTATTTAAAAATCCCATGTGCCATCCTGTAAACCATTTTGATCCCGAATAACTCAAATTTCTGTAGCA
CAAGGTTCATTTAGAGATGAAATTTAAAGTGTTGCTTGTATAACTTTTATTTTTATTTTTCGAGTTAGAATTTAAAATTT
CTAGTTAGGAATACAAATGTTGTATTTATCTATCACACTGCAACTTTCTACGATTAAAAAAAGTTGCTAAATTGCCATTG
ATTGTCCATCTACTCCATAAAATGAATTAATTATTAGTTAACCGTCCAATTTGCAAATTAAATAAGGAATTATAAATCTA
ATGGACCATAGGGACCTACAAATCCTAACAATTAGGTGAGAATTGTGGATACCAAATATTTTGTGGGTAAGTTGGACGTT
TTCATTAATAAAGACATATTTCCTTTTCATGTATTATATGAAAAAGTTTAAAATAAGAGTGTTATCTAATTATAGTGACA
TTTTAATTAGTGTCAAATCTTATCTTTAATTTTTTAATTAATCTTGTCCCTTAGCTTGTTTGGAGGATAAAATTGTGTTT
ATATCCATAGTTTCACCTTTAATTACGACGTATAACAATGATTTGTATATTTATGACATGTAATAATAGTATTGTATTTG
TGTGCAAACGAAATACGCTATATCCTTCGTATCTTTTAAAATTAGATTTTATTTTTAATAGATCCTCGATTTAAAAAAAT
TATAATCAAAGCAAAAAAGTGAATCTAACAATATTTTTCACATATAAAAATCTTGTGTTTGACTAAAAAGAAACTACATA
TAACTCTTTTTATTAAAAAAAAAACAAGTAACTAATAAATCCTTTGATTAAATGTGAATAGAATCCCTAAAAATGTTTTA
TTTCATTTTTATATCAAAGTGGGGTTCCAATATGATGCACATGCAGAATCAGCACTATCTTTTAATGATTAAATAAGCTA
ATAAAGTACTAAACTTTTTTGTTATAATTAATCAGTTGTCCAAGCATATTTTGGAAGATCCAATATGCTGAAAATTATAG
TAATATTTTTATAATAACAACTTGTAGGAAACACTTTAAATGAGTACAAATTACCTATCATTATGGTGGTAGAATAAATG
TAACATAAATTTAAGATTCAAACTATAATACTTTTTTTGAAACGTATACACAAATTAATTAAACTTTTTGTACGATCGTC
ATCAGAAGTCATGTTGAAAACGAGTACATGCTATCCATTAGTAAGGATTACTTTGTAATGGATGAATATGATCACTCATC
CTTTAATTAATTTGAACCTTTTAAATAAAAAGAAATTTTAGTGGAATATCTTTCAACTTTTAGTAAATTTTAGGAGACTC
AAATTTATTTAATTTCATTATAAATAAAAAAGTACGAATTATCATGATAAAAGATATTCCAATGTTTCCATGAAACTTTT
GCCTTAATGTTAGAAAGGCAAATAATTGTATGTGACATATATATGTGATCTAAAATATTTTATCTTTTTGAAGGTTGATA
AAATATCTCACTTTTTAAAGGTACAATTATGAAAATAACATCACAAGTTTTATATGATAGTATAAAATATATTAGATACA
CTTTTCATTCTTGAATAAATTTTCATATATTAGTAGCAATAAAATAATTTTCAAATAATAAGCCCTTTGCGCGTACTGAA
AAAATAAATGTACATACTCCATAATAAAATTCTATTTTTATTTATTATCTCGAGTGATATTTATATCAAAGTTCTGACTA
ATTCAAATTCATATTTCGTGAGACAAACTAAAGGACAACCGAAGGGGCAAACTTTCTACCAAAGCATAAACTTGAAACTC
TGTCTAAGAATTAAAAATTCTATTCGTTCCACCATAATTCATGGAGATTCAAAAATTAAACTTCAATAGTAATACTTACT
TTACGATCAAGTACTTGAAATTTGTATTGATCTTTATAATGACATTCGTTACATT
ACTTTATGGTTTAGCCATTTTTGCTGTTCTGGCCTAACCCCAATAGATAATGTTTCATATTCCACTTGTCCAAATTATAT
TCCTATAAAAGCTCTTCATTTTTCACATAATTCCTATGTTGGTCATTTTGATTTTTAATTTCGTATTCAATATTCATATA
GAGATTTAATTAATTTAAATTTATATCGCATAAGATTTATTAAAAAGATAAAATATTTTGTATTGTAATCTTTTTTATGT
TTAGAATTTAAATATGAGACTTTTTAAATAAGGATGAAGAAATTTCATTCATTCTGTTATGAGTCACGATAATAATTTCC
ATATAATGTTATGATTTGATATGATCTGAACACTCAATGCAATTATAATAATAATAATTAATTATTATAAAGTGCACAAT
GGCTTTAAAAGTTTATTGAATTATTAACTCACTTTCCATAATCTTTTCACTAGATTTGGTAGACTTCTATTATTTCCAAT
TTGGTCCATGATTTTGTTGGTAAGTATTTGGAAAATTATTAACACAATTTTAAGAATTTACCAAAAACTAATAAATGAAA
ATGAGAGTGAAGAAATAGTTTTAAAACATTAGTCTTTATATTAAACTATATATCAATTCTTACAAGAAAATAGATGCAAG
AAAAATAAGACTGATATTATTATAGTTCATAATGATGGAGAAATTTTATTCTAATTACTACTATGATTTATTAAAATATT
TATGATAAATAATTAAACTTTAATGAGATGAACATATTAGAATATCTCTCCATCACAAGTATATTCCAATCTCCAAACAT
ATAATGAGACTTTATTTTCAAAGAGGAAATATTATATGGACCACAATTTAATAAGTTCATTTTCTTTTCAAATCATAGCT
TTACTTCAAATAAACTGTAAAAATAACAAACAAACAAAATAAAAAATATCAACAAGTATGGTGGTTAAGTCAAATTTCGA
GTTCAAATTTTAAATAAGTAACATTCCTTTTTGTTAGAAAGGAATGTTAACGTGAATTCAAATTGATACAATCTATAATA
TAAATATCGCATACGGAATAAGAGAAACTTTTGACGTGAATTCAAATTTATGCTATATGTAATATATGAAACAAATAATA
AACAAAATAAATAAAAAGTATCAACAAGTACTATTGTAGTTAAAGTAAAATTTGAGTTCGAATCCTAACTACATAACATT
CATTTTTGTTAGAGAGCATTTTATCTTGACTATACTTAACTTTTTAACATGAATTCAAATTCATACTATCCACAAGTACA
TATAATCTTATAAGATAATAAAAACACAATTAGTCCTCAATATATAACTTTTTAACGTGAATTCAAACCTATACGCTCCA
CAATACAAAAATAATTTTATCCTCATTACATATATAACATTTTAACGTAAATTCAAATTTATACGAATCATAACACATAT
GTTAAAACATTCAATGAAAAAAATATACATAACAAACACCGAATAAAAAAAATAGAACAACAAAATAATTATTTTTTTTG
ATTTCTTACCCCATGTTCGAAGCCTGCATTGATGCTCCGATTATATCTATATCACGCATTGCAATTTATGGGGCCCATTC
AAAGATAGCGCTCCGAACAAGATTTTAACAAAATGAAAAGATGAAACTATTTTTTTTTCAAATAACATTGTTTTCTTCTT
CCCACTTTCCGTTGCCCATACAATTTTATTCTGTCACTCTGCTTTTCTCTCTCTCTCCTCCATTTTCAACTGCAATTTTT
CTATTTGAATCCAAAAAAAAATTCTCTTTTTATACAAATCCACATGCTCTTTGATTAATATATTTGTTAGTAATATTTTG
ATCTGAGTCAATATTTGCTAGGGTTTATATAAATTCTCAATTCATCGAATTTTTACCAAAAAAAATAATTAATTTTTTTG
TTGTGGCTAATTTTTCCTCGTTTGATTCATTTCTACGAGAATCAATTAGCCTAATCAACCCCTTTTCGTTTTCTTGAAGA
ATTTCTGAGATAATCGATATATAAATTGCAATTTATCGATATATATAGAGGAAAAAAAGGATTTTTTTTTGGATATAGAT
AGAGATATTTGGGGTTTTTCATATAAAGAGATGATGGGTAGTGGATTACAGTTTAATCGGAGTTTTAACGGTGAAGATCG
GTTTTATAGTGCTGCGAAGGCTCGTCGGAATGTTAATCGGAGTTTTAATGGTGAGGATAATTTACGGAGAGCTAAGAGTG
ATGTTGCTGTTAGTAATTTTCCGGCGAAGACGAAAATGAAGGTGGCTGCCGTCGATGAATCGACGAAGGAGTTACCGGTC
GCTGCTGCCGTGCCGACATCGGAAGTTTTGCCGCTTTGTAATCTACAGCGGTTTTTGAAATCTGTTACTCCTTCAGTTCC
TGCTCAATATCTATCTAAGGTTTTAAAAAATTATGGCTTTGTGTTATTTAGCTGTTTAATTAGATTTTTAAACTCTTTTT
ATGGGTTTTGATTGAAAATACTTGAGCTTGTATTAGTGATGAGTTATTCAAGAGTTCTATTGATTGGATTAGTACAAAAA
GTACAATACTTTTATTTCGTATTGTTTCGTTGTTGTTATTGCTGTCATATCTATATCTCCTTTTTCAAACTGTCTGTCAT
GCTTTATTTAGGCTGAGGGTCTATCGGAAATCACCACTCTAGCTCTACGAGGTAGATGTAAGGTCTGGGAACACTCTACC
CATCCCTGGCCCGCACTTGTTGGATTACACTTGGTCTATTGTTGTTGTTGTTTGTTGTAAAGATTATAGGTTTTGATTGA
AAATGGTTGTATTGGTTTAAAGCTTGCTGGAGTTTGGTTGGAATGAAAGTTTAACTGCCATTCATTGTTAAGATTATATA
TGTTTTGATTGGAAAATGGTTTTATTGATATAAAAATTTAATCTTTTGCTGGGTATGATTGATAATTTTACTGTAGTCTA
TTGGCTGTGGTTGGAAATTTAAGTGTTAAAGAAAATTAGCTGTTGTTTGTTGTTAATATTACAAGTTTTGAGTGAAAAAT
GGTTGTGTTTGTAACAGACAACTATTAGGGATTGGAGGACGTGTGATGTGGAGTTTCTGCCTTACTATGTACTTGGCGAC
TTATGGGAGTCTTTTAAAGAATGGAGTGCATATGGAGCTGGAGTTCCATTGGTTTTGGATGAAGGTGATAGTGCAGTTCA
GTACTATGTACCCTATTTGTCAGGTATTCAGTTGTACGGTGACTCTTCAAAGGCTTCAGTCAAAACAAGGTATATATTTG
CTTGTTTTTTTCCTTTTCCATGTTTAAAATTAGTTTTTTGTTACTCATGGCACAGCCAATTTTTCTGGCCTTTGAATTGA
TAGTCTCAATACCACACACTGAAGGTGCTTGTTTTTGTTTTATCTATGGTTTTCTGTATGCTCCTTGATGCTTATTTCAG
CTCCACGATTATTATTGGGTATATTTAGGTTTTGTAAGTAATGATCATCTGCTTTGACATAAAGTGCGGATACAGAATAG
TTGCGGCATTAATTCAAAATTGTGTATAATAATCTTGGTGTACATTATCAGATACTCAGCAAGGAGAAAGATTTTGCATG
ATATTTCTTTGTGCGCATTTCCAATTCCTCTTTGTCGGTACTGCATAATGTTTTTGGCAATGTTGCTCGGACTCTTCAAA
TATGTTGATGGTGTGTGTGTCGGATCCTTCAAGAGTAGTGCATTTTTGAAGGATCCAACTCGGGTGGGGCATCATTTTTG
GAGAGTTCGAGCAACATAGGTTTTTGGTGGAAAAATTCTACATAATATTGATAAGAGAAGATAGTTGATAGTTCTATCAG
CATCTTTTCAATAAAGAAGTGGAAAGCAAAGAGTTCTCAAGACATACAGATAGAGGCTAGAAATTGTCTACCTGCTTCAT
TCCGCTTTTATAATGTCATTAACTTACTGTATCTGGAATGAGCTTTTATGTGTGGGTTGCAAAGAATCCAAATCGGTATC
TGATTCCGAGGCGTGGCTCTTTAACCAAGTACCTCAGTCTTTTTAGATGGCCTCTTACCATGATTGTGCATTTCTTTGTC
GACCAGTAGGCTGCTGCTTCTGTAAGAGCTTTCATAGCCTTTGCTTGGGCAGCTCTTAAACCTAATGGGTACTTTCTCAC
TTAGTCTTTGCGGATAGATGGCCTTTGCTTGGGCAGCTCTTAAACCTAATGGGTACTTTCTCACTTAGTCTTTGCGGATG
GATGCAAAACCTATTGCACCTCACTATCTGAGGAGTCCAAAAACACGTCCAGTTGTCACCATAGTTTATATAGATGGAAC
TGAAAGTGTGGGCCTGATGCGGATACAGAAACTGGCTGTTATTCTTTTTCTTGTTCAGGGGAATGCTATCTCATGCTTGC
TATATGAAGAGAAATAATTTTTCCCATTAAGTTAAATAAATAAATAGTTTATCACTTTATTTTCGGTCAGTCAATAAGTT
CTTTAATTTACCTTTGGGAATATGATGCCCACCAAGTTGGATAATTTGATTGTAGTTTGGATTTCTTCATAGGGTAATAG
TGGAAAGGGTGGAGAGTTCTAGAGTAAATTTGGAGTTCGTCTCTATAAACACAGTTGCCTCCATTGTCTTTAGTGAATTC
AATTTTTTACAGTCTTCCTCTGTTACATGATACTAGTGCAATTTGCTACACTACGTTATCTAAATTAATTACCCAGTGTT
ATGAGTTTTGAAACACCATTTGCTCCTTGTATGACTTGACTTTACGAGTGTGACTCCAGTCAACTTTTTGTTTTCTTTAT
TTAGTTTGTTCTGATAAATTACAAATTTTGTTCGTGCTCTTATGTTTAGCAGAATCATCTATGTTTTAAGAAAATTTAGT
GCTTACATTAATGATGTTTTGGGGTTCCATAATATGAGGTAAAGAAGTCGTTTTCATTAGCTGTGCTGTGCATTTTGGGT
TTGGTAGAGAACAATAGTTTTGGTCCTTCCTTGAACTGAATGCATGGTATAGATCTTTTTATAGGTAAACCAGGCTTGAC
ATGCCGGTACTAGCCATTAAAATACATGAATCAAAACTTGAGGTTGTTAACTGTTTTGAGGATCTTCTTTGATGAGCTCT
CAAACATATTAGTAAAGTTCAACTAATTTCCTTATTTAGGGAGTAAATGTTCTGCTTTTCTGTCGCCTCTTCCCCGCTAG
CTGACCTCTGTCCTCTAGTGCTACATTTTTTAAAATATCCATTTTTTGTACATACATTCAATATATATAGGATTATAAAA
ATATGTACATACATATTATTTATAATGATTGAATTGCATGCTATTCTGATTATCTTGATGTTAGCTTATACTTGTTGTTC
GACTTGGTCCTCTAGTGAGCTTAACACTTCCATCTTACCAGGAAGACCCAAAAAACCGAGTACGAAGGGGTTGTTTGGTA
TGTAGGATGGGACAAACAAAGTTATTCCATGATTGGGGTATCCCATGGGATAAGTTATTCCACCATATATATATGGATAA
CCCCATCATTGTAGTATACATGGTGGGATAAATAATCCCGGGACTAAATTAATACCCCTAAGGCCCTAACCAAACGCAAG
ATAAAATCATTATGCATTTTGTCCAGGGATTATTATCCCTTGTACCAAACTACCCCTAAGAATGATAAATGCTATTTTGT
TTTACCAATCAAAAAACATGCTATATATTCTTTCCATCTATTTTTAATGGTAAGCACTGAACCAGGCTTCTCATTTGCAC
TTTGCTTTGCTCTCCCTCTCCCTTTTCTTGAGTCTGCCTTTCCCTATTCTCGATGTGCCTTTTCTGCTTTCAAAAATAGT
AGCAGCATATTTGGTCAAATGCTATGGAATTGCTATTTTCCATCCTCTCTTCTACATCCATCTTTCTTTCTGATGTATCG
TTTATATCATCCTGCGCTCTCTTGATATTGTTGATCTCAATGCACTTCTTTAGCTAGTATATGGATGGTGATGTGGCATA
TAGCTAGATCTCATGTTTCATGCGTGTGTTTATGTTGTAAATGCACATGATTCTGTCTCAAAGATTGTCCTATACTACTA
CTCACCTACTGTTTTCTGAAAGGCTCTGAAACCTTGAATTGATGATGTTTAGATTTTGATTGAGAAGTTTTAAGAAACAT
ATGATATTGAATTGGCATTTTCTCTTGCATAGTAGGCGACCAGGTGAGGAGAGTGATAGTGACTATTTTCGGGATTCTAG
TAGTGATGGAAGTAGTGACTCTGAACACGAGAGACGTTGCTTGAATTATTCAAGGGAGCAACGGATGTATCATAGCCAAG
CAAGTGAAAGCTCTCTTAGTATCGATGGATTATCATTAAGAGAAAGTAATGCTACCTTCCAAGAAGGATTTTCAAGCGAT
GAGGGTGAATCTGGGTCTTCTCAAGGTGCCTTGCTGTTTGAGTATTTTGCACACGATCAGCCTTATGGTCGTGAACCTTT
GGCAGACAAGGTTGGTCTTTTTTTTGTTTGATAAGTAAGATTGTTGGTCTTTCCTCCATTCTCCCTCAAAGTATAGTCAT
CTTTTGTTTATTTCATTGATAGGGAGTAATGGATAAGTTACTCTTCTTGTCTTTTTGTTTTATCTCATATTCTCATTATG
TTTCGTGTTCTGTAGATATCTGCTCTTGCTCAACGTTTCCCCGAATTAAAAACAATGAGAAGTTGTGATCTCCTTCGTTA
CAGTTGGATTTCTGTAGCCTGGTATTTTTGCTTTTCTTGCCCATTTCATATCAGGATGTATACTTGTTTTTCCCCTGAAT
TTTAATGTGCTGATGTCTGTTTTGCAGGTATCCAATTTACCGGATACCTACGGGACCTACTTTAAAAGCTCTGGATGCTT
GTTTTCTGACATTTCATTCTCTTCATACACCCATGCCAGGTATTTGACATTTTCCACCCTAAATTGCTTTTGTTTTTTTG
GGTGAATTTTACAACTGTGGCTTTTTCTGTTCCCTTTCGCAATTTTCCATGTTTATTCTTTTCATAATGTGATGTGGTGT
TTTTTGATATTTGCATATGTATGTTCATCTGTACTAGTATGTTGGTATTCATATATTTCCTTAATCTATTCGAGAAAAAA
AAGAAAAAGAGAATTAATTGCTGTCAAACGAAGAATATATTTAACTCATCTCACATGGGAATACGGATTTATAAGAAGGC
TCCAAAATAGTTCTATAAGAGAAACATAAATATAACCTCTGTGGAAGTTGTGTAGCGAGGTTTCCTCTTCTTTTTTTTTT
TTGACAGAAAATCCGTCTGGCTAACTGTTAGGACCAATCACAGCCTTTGAAACTCGGGATAATAGGCCTTCTCCTCTACC
CTTCTCCACTTAAACACCTGGCATAGTTTGCATGGTGCAGGGCTTGAACTTCTGGCCTAACACAAGACCCTCAACCTTTG
CCACTTGAACCGAGTCCCAAGGCTTGTCTCAGTCCTTCTTAATAGGAATAAGAGGCTAACTTATTCTTTTCACTTTGTTA
TTTTTCTTGAAAGATATAATCTTAATGGAATAGAATGGCAGAGCTTTGGAGTTTGTTATCATCAGTAGCGAAGTTAGCAC
AAGACTTAGTTTGTGTCATGCAGTGTTGTTTGGTTTGAATGACTTATGAAACCTTAAATCTGATATCCTCCAAAATTGCA
ATGTTGTCTTCTGTCGAGTTTAGCATGTTCTCCTGGCTATAAATGGGGCATTAATCTGGTAAAAAAGAGTTTGTCGCGAA
AAAGATGTCCACCCTAAGTTCATTAGCTCTTTGCCAGCATGTTGGAACTTGGAAGCCAACCTCTCCTTGAGTTTTGGTTT
TGTTATTCATGTATGTCCCGGTGAACAAATCTGGTGAAGTATGTGTTAAGAGTGTGTATTACAGTAGCCTAATGTGGGTT
GCTTGTAGCATTTAACTAAATTGTTCTGTTGCAAATGCGTTTTTTAAATTTTACATGGACTTTCTGCAGGAAATCAAAAT
GGTCATACCGCGGTTGTTGCATGTCCAACTGATACGGATGCGGCCCCTAAGATTCCACTACCTGCTTTTGGCCTTGCTTC
ATACAAGTTTAAAGCGTCACTTTGGACTCCAAATGACGGACCTGGAAGACAGTTAATGAGCTCGCTCTTACAAGCTGCTG
ATAACCGGCTAACGCTTCTTCAGGTCAATCACCCTGATTTCAGTTTCTTCTGCCAGAGGTGAAAATGAGATACTTTCCTC
TGTTTGTGGTTAGAGAACCACTCTGTGGTTGATACAGCTGTTGATTTTCCAAGGAAAAATGGGTTAAGACTTAAGGATTC
GCTCTAACCTTTAGTTACAATGCTGTTATCTATACTACGAGGCAAAACAAAATTTAAAAAAAAAAGAAAAAAAGAAGAAA
AGAAAAAAAAGAAGAAAAAGAAACCGTAAATGGAAAACCAGCCCTCAGGTAAGGGCTGAAAATCTGAATATTGATGGGGA
AGGAGTGGAAAGTTAGTAACATAACAGAAGTTCGAGGGAAGTTACAAATAAAGGATCGGTAACAGATGAGCTGATGAGTA
ACAATGCTTATGCAGGTGATCGAACGACTGAAAGTATAATATTAAGATGGCACCATAATGCTCCTCATTTTCGGTTTATA
GTGGAGAGAGCTGGCTGTTTTTACTGCCTTGAATATGTTGGTGTGTTATTTATACTAGCATTCTAGCATATTTTGATAGA
GCTACTATATATGGTGGTGAAATGTAGCTTCCCCATGTCATGTACATTACTTTTTATTTGACTTTATTTAGTAATAATAG
ACTATTTAGATATAATTCTGTCTCATGCCTTTTCTTTTGTTGTTTTTCTGGGCAGTTCAGTATTTATATTTTTTCCTTTC
TGATCTGTTCATGGTGCTAAAACTGAGTTATTGACTTCTTGGTGTTGGTTAACAATTCATGGCGCCTTTATTCCAGTATC
AGTCTATCGGAAACCACCTCTCTACCCCCACAGAGGTAGGGGTAAGGTCTGTGTACAACTTACCCTTCCCAGAATCCCCT
CGTGGGATTGCACCGGGTATGTTTTTGACTTGTTATATCAAGAGGATTAGTCATCCATCGGTGTTACAGTGTGAATGAAG
TGATTGAGATATAGTGGTGACCTTAAAGTTGTGAGGCTAATAATGAAGTGATTGAGATATAGTTGAACTTTTTAATAATT
AGTCATCCATCGGTGTTACAGTGTGAATGAAGTGATTGAGATATAGTGGTGACCTTAAAGTTGTGAGGCTAATAATGAAG
TGATTGAGATATAGTTGAACTTTTTAATAATGTGGTCGCACTCGTGTCAGATCCTTCAAAAATGCACTACATTTGCTAAG
ATCTTACATGCACTTGGCGGCAAGTTTTGAAGAGTTCGAGCAACATAAACTTGAGGTTGATGTGTCGCATAAGGAAATAT
AATATGCTACTAGGTACTTGGTAGCAATTCAAGAAGTTCTTCGTCTTTGTGATCTTGCTCATATAGCCCGTAGGCAATCA
ACCTAAAATAAGTCAATTTATTATGTGGTTTTTTGTCAATTGACACGTTAGACTTCGAATAACTCTCAGCATAATAAAAA
AAAGAAGATTGTCAATGAAAGCTATCCTAATTTGTTTGAAACTGAGACGTAGTTGTAGTTGTTAGATGAAAAATCCATGT
GTAAGTAACGCTTTTGTGACCATCAATTAATTCATAAACACTTGATTAGCAACCAACAAAAAGAAACAAAAAACTTGATT
TAATATCATTAACATGAAGAGAGATTTTATAGAACAAAAAACACAATTTTACAATGGAAAAGATATGTATAGTTCAATAG
TCCCTTTTGGTTCGATCTTTCCCTCAACCTCACGTATAACATGAGCTTAGTGCATCGAGCTGCTTTTTAGTTCAAGCTAA
TTCCATGTCATTGAACTTTTTGTCTAAAGCCTCAGAACAAAGTTGTCCCATTTTATGATAAAAACTAACCATATCTGATA
GTTGTTCAATTGACATTTTTGCAAGAATAGCCCTAGCCATTTTTTCTCTTTCTTCATTCATCTTCAATCTGTTCATGTAT
GTTGATGCATTCCTCACTGTTGCTCCCATTTGCTTCAACCTATTCTCTTGTTGTACACTCAATGCTGTGTTTGCCTACAT
GTCATACACAAAATCGTTCAGAATCTAGAGTCAGTAGGTTCAAATTCTTCCAAATGAACGCTTTTACTATACGTATTCAT
TTTTTTGGGTACGGGAAAGGGAAATGAAGGAAAAGGTTACAAAGTGGTCGTAGAATCAAACCCTCACCAACTAAGTTGAA
AGTTCAGGTAGTCAACTAACTGCACTACTAAAAGCGTAAACCAATAGAATTCAACATATACCCAATCTAATCCCGCAAGT
GGCTAGGTCTAGGGAGGGTAAGATGATGTACACGGACTTTCATGATATAGTAGGGTCAACCATGAAAAACATGTTTATGT
ATAACCGCACATTAGTAGGGTTTGAGAATGGGTCGCACCCCAAGGGGTATGAGGTAGACAGTCCACGCTAATGCAAGTAT
TAGTGACTATTTAAACCCATGACCTATATGTTACATGGATACAACTTTACTGTTGCTTCGAAAAATTTCAAAATATATAT
ATATATAGAAAAAATGTTGTACCTCAAGAAATTCAGCTCCAGGTTCAAGTTCAGATTCTTTTTCTGAAATTCTGCCAAGT
CCAGAGCTATACATATTTTTTGCAATTGAAAAACTTTTAACAATGCTTTTTCTTTTGCTCTCTAATTCATGGTTGAATTT
TATACCTCTACTTGGTATATTTCCAGGACCATTAAGCTTCTTTGCATATGCAATTACTGCTTTAACAAATTCCTACAAAA
CCAATCAAATACATTTAAAACGTCGTTAAGTTCTATGTACTATCAATATAAAATACAAAAAAATAATATCAAGTACTTTG
TTCAGAGCACTGGCTAAGGGATATGTGATGGAGTGGTAAATGTTCTTTCACGTTTAATCAAGAGTCACAACTTCGAGTCT
TGGAAGTGGAATCCTTGCGCTAAAATCCCCTATATCATTTTTTTATGGCACAAGTTCGAATTAGTCAAAATATTAGGTTT
TGAATACTAATCATTGATATACACAATTTTTTTGAATATTTTTTCTTACTTTCTTTTCATTAATTTTTCTAACACTTTAT
AGGTGATCAATCACATGATTTCATAGACAAGTGGTCAATAATAATATCAAACTTTAAAAAGTCTCTTTTTATACTTTTTG
TTGTATCATTATATGGTATTCAATATCTATTGGTCTGACTAATTCATATTCAAACTCTCGTAAGGCCTATTAGAGGTGAA
AACTTGCACCATGCAAGCTCATAACACGTCTTAATATACGCTTTGGTCCACCAAACCTCACAAATTTATTCCTTAGACTA
CGCCATCATTGAACTCAAAAGCAAGATAATATATTTATCATAATCTAAATTCATGACACGTATTATCTGCTTTGACCCAA
CAGACTTCACAGATTTGTCAGCACTCAAGCTCATGCATGACACGTATAAACTACACCATCATCGAGCCCAAAAACACGCA
TAACATGAGCTTGGATTGCGACAAATTGTCACCATTCCTAGGACTCAAACTCAAGATATCTGAACTCGATAAAATTAATT
TGCAAGTTGAGAGTTTAATTAAGTACCTGGTAAGCCATAGCACATCCTGGATAATCAAAATCACCATTATCTTGTCCACG
CATACGTTCAGGATGAAATTGTAATCCCATAATAAATTTACCTTCTTGAGGATTATATGCATCTGGATCATAAAAACCTT
CAATTAATCCATCATTAGCAAATGCCATTGGCACAAATCTTTGTGCTAATCTCTTAACTCCTTGATGATGATAACTATTA
ACCCAAATCTCCATTTTTTCATCATCTTCTAATGACTCTTTAAACCATTTGTGTAATGGTGTATTTTCAACTATTTTCAC
CACATGTCTATGTCCATCATAGTTTTCATAGTTCATATGTACTACTTTTTCATACTTTTTACCTATGTCGCTCGGACTCT
GACTCTGACTCTGACTTTGACTCTTCAATGTTGTCCGATGTGACAATATTTCTGGAGTGTCCGAGCAACATAATTTCTCA
CAACTTTTAGACAATTCTTTCTCAATATCACTCAGACATGACTTCAATAACATTTCTGAAGAGTCTGAGCAACATAGGTT
TTTGCAATCCTTGGACAATTCTTTCTCTATATCACTTGGACATGACTTCAATATTGTCGATGGTTGCATGTCTGACATTT
CTGAAGAGTCTGAGCAGGATAGGTTTTTGCAGTTCTTGGACAATTCTTTCTCTATGGTGTTCAAGCACTTCAATAACCCC
GATGGGCTCATGTCTGATTCTCCAATAAGACACGGGTGCAACATCAACGACATTTCTGGAGAGTCTGAACGAGATAACGT
CGTTTGATAATTCTTAGACAATTCTTTCTCTAAATCTTGATAAAGGGTGCCACCACAAGCAACATTAAGGACTTGTGAAC
CTCTACAAATTCCCAAATAAGGTATATTCCTCTCAAGACATAGTTTTGCAAGTGCTAATTCAATTGAATCTTTTTCTCTA
TCAATTGTTGTGTCACTTGAATGTAACTTCTTGATTTCTTCAAGTTCTTCTTGTGATAATCCAGATAATTCATCACTATC
ATAAAGTGATGGATCAATGTCTTCTCCTTCACATAAAAGAACTCCATGAATTGGTTGAAAACTTTCTAGTAACATGTGTA
CACCACTAACTCGCGGTACTATAACAGGTGCTGCTCCATAACTCACGATAAGATCTAAGTGATATTCACCTGCATACAAA
CGTTGAACATATAATCAAGTAAATTCAAATATGCCCTTTAAACAATTCAGATAAGTCGATCACACAATTCATTACACATA
TATATGTTTGATAGATCTTTTTGCTTATCAATATCAATCATCAACAACAATTTAAAGTAAATAGAAATAGAAAAGTAAAA
ACCATCATAAGAATTAATGTAACAATTTTTCAAAGATGTCATAATTAATATTTTTTTATTCATAAAACATCTTACAACAA
AAATCCCTCTTTTATCCCCCAATCCAATTCCTCCACTAACACGAACCTCAATTAGATTCAGTCATGCTACACTTTTTAGT
TATCGAAAGAACAACTCTAATAAAAAAACATGAAATTAACAACGGAATTTAATTTCACATATAAAATTAAAACAAAGAGA
GAAATCGATCGACTACTTACCAACAAAATCAACAAATTTGTTCTTACGAACAGTTCTTCTAGAGACGATTAGAACCCTAG
GAAGAATCATTGATAGATCTGGAGCCATCTTTAATTTCTCTATACTTCAAAATCCAAGAAAAAAAAATTAATTTATAGAG
ATTAAAAAAATTATAAATATCTTAATGAATATATATAAATCTTTCAAAATATTCTTTTTGAAATATTTAAGACTATGAAT
AAGGTCGTGATCACAACCAAGTTTATGTATGTGTTACTAATTTATGGTTATATTAGAAAGATATATATATATATAGGGGT
AAATCATGCAAATAAATAATAATAAAATAATTAAGGGATAGACGTAGTCGAGTTGCCGCATAAAACAAATATAGTGGGTT
TGATTGGTTGGTGAGGCGGAGCTACAGTTCAGCTTACGAATTTAGTCTTAAGAAAAGTCGAATTTAGGGTTTGGGGGTTC
AATTTTTGAGATTCTTAGCTATTTTTAAATTTATGGGTCCATGTTGATTATTTATACATGAATTATGAGTCGTATCGAAA
ATACTGGGTTCATATGAAATTGATACTGCTACTCTATGTCATGAAATTCAATAGTTTTGATTCAAACTTTGTATTTGTAT
GTATAGTAGTTTATGTCAAATCTAGAAACTCAAAATTCTAGTTTTTTTCTTGAGATTAAAGAATATTATTATTAATTATT
ATTAATTTATATTTCAATATTGTAAATCTTTTATTTTTAGCATTATCTAAAAATTAAATTAGAAGTCAAGCGGCTTGATA
ATATTGCTGACGTGCTAATGAGTGTATTAAAACTTAAAACGCATCTTGACGAATATGCCACCTGGATTTTAGAGGTGCTT
TATTTTGGATAATATTTATAATTTTGTATTTCGATTTTTTTCTAGGTGTGACCTAACTGTCAATAAAATGAGATGAAGAT
CATTTGAGATTAGAAAATAGAAATTTTTATATAACTTTTGTGTAAAAAATTATTTGCATCGGTGTCAAATAAATTTATCT
TGGTAAAGTTACAAATAAAGACGAGAATAATTGATTTATTTTGAATTAATGATAAATATATATGAAATACATGTCAAGTA
TTCATTGGATGCAGATAAATTTTTATCTTTCTTTTCTTCTGTCTTTCAAAATTTTGGTTCAGTGGTTGGGAGGTGGGTCT
CCATGTGAGAGACCTAGGATCGAATTCAGCCTCGTTATAATTACTTAGCTATGAGTTGGTCGTATGAGGCTTGTCCGATG
CGATTTACCTCTCACGTGTGCTTTGCGAGTTATTGCATAATGAGTAGGTTACCACAAAGTGCTCACCATAGAGTGTTCAC
CCAAAAAAAGAGAGGCAGAGATTATGGATTTCCCTACGGTTTTCATTATCTATGTTCAGATGTACTTCAACTGAATCAAG
CTATAGTTGAACGTCTAAATAAAATTTGATGATAAATTTAAGAGATTATCAATGTATTAATATTGATTATAATGTAAATG
TATGTTTCCTTTTAATATCAATAAATTTTCAACTTAAGATAAGGTACAACCAAAATTAAAAATTTCACAACCACCTATTA
ATAGACACAACTAGTAGTATATTAATTTCTTAATAGTCGGCTATTTGTAATCTCTACTGTTAACCAATTGGTGCTTTGAA
CATGGCTATGAATGTAGCCATGTTCTAATTTGGCATAATCACATTTTGAACATTTAAGATAACTTTAAATTTTCTCTATT
TTCTTGTTTTGTCATAAAATTATATTATAACTAATAATAAAGCAAAAGGTCAATCAAGATAAGATTCTTCCTGTTATAAA
ATTTAATGTGGATTAGATCATGATATATAGAGTTATACACTAGAGTACTAATTATCTTGATCCTTATTAAGAATTGATTT
AATAATTAACAAGTTATCTTTTTTTTTAATGGATTTGTAATCATCCTAAATCACAAGCTCGTATTGAACACTTTTTTTTT
TCCTACTCAAGGTTCGATATACATTTTGAACTTCATATATTAGCACTAAAAGATCTCACTTTGAGAAGTAAAACACTTTC
AGTCATAGATGACTCAAATCCCTAGAAACACCCAGACTCGATTAAATTCAGTAAAATTTGCTTTTGAATTGGTCAATAAC
CAAGCTAGCGATTCCAATGACTTTAGGTTCATGAGCATGTTGGGAGATTATATGATAGTTGAAATAGTAGCACGAAGAAG
AAGGATTTTCTAAAAACAACCTTTTCGGAAAAAGTGTGTAATAGCATCACTTAAGGTGTGTTCAGTACGTAGGAAAATAT
TTTCTATCATACCGAACATACCCTTAATCTCATTTTTATGTACAAGAACTAAATAGTGAAATTAAAATAAATACAAGTAA
TAGAGATAGTTTACACCCACCCACCCCTCCCAAGATTGGTGAATCATATTGCCATTTTACATTGAAGTGAATTCAAAAGA
TCAATTTGTGTGAAGTTTATGGGCCAGTTATATAAACAGAGCGCTAACAGGCTAAGCTATTGGGCCATGAACTAGACAAC
CCAATAAGAGGGCTGGGCTTTGCTTGGATCCGTGTTAATATATAGGAAAAATTATGCGGAATAACAAATATTTAGCCTAT
ATTAGATACTATAACTACAATTTGAGAAAATTGTAATTCGTGGTTGTAGTTCCCAAATTCTTGTATTCGCTGATTTGTAT
AAATTCAGAATTTGTGTAATTTGGTTCTTGATTGTATAAATCCAGAATTTTGTATATGCTTACCCTAACTATTTATATAT
GATTTATGAAAAATTCATAATAAATTACTCTGTTTGTATATTGACAAACGAAATACACAAACGATGTTTTGAAAAATTCC
TAAATGTATGAATACAAAATTTATATATACTTATCTTATTTGTATATTTGCAAGCGAAATATACAAACGGTAGCCTCCAT
AGCAAATGAAACTATAGCTATGGAGCTCAATTATCGATGCTATAGCTATAGAGCCTTATTATGTCTATATATTATGTTTA
CTATTTCTAAAATTTCCCCATAACTAATTTGAGCAATAACAAATTTAACTTTAAATTATTTTTAAATATAAAAATATATT
TTGAAGATAAATTATAATAGCGGAAAGGGTCATATTTGCCCTTATACTCTAAAAAAGGGTTATATTTGCCATTCGTTATA
CTTTTTTGATATATTTACCCTTGTCATCCAACTTAAGGTATATATTTGTTCTTGAACAGTTAAGTCTCATATCTCCACTT
TTATCATCCTATGTGGCATCTACATGGCGCCTACACATAATTATATTTACTCTACATTATTTTTTTTATAAAATTTAATT
ATTATATCCAACTCAATATTATAATCAACCATTTAACCCATTAATCCCAACTCCTAATATTTATTTTATTGTCACTTTCG
CCAAAAAAAATAACAATTAGATTTGCTTAATTGAACCCCAAATCCCAAAATCTCAAATCTCCCCAAAACACACACATAGA
GTTTGAATTTTTTACTGATTTTTCAAGAATATCAAACAGAGCATAACGAAGAACAACAAATATACCCACCCCTCACCTCG
AAATCCCCAAAAAACACACACCAAGATCAAAATTTTAGCTGAATCTTCAAGAATATTAAACAGAGCACAAGGAAGAACAC
CTAATATACCCAAAACACACACACCCAGACCGATTTTTCAGCTGAACTTTCAAGTAAAATGATGAACAATACTTATTCAC
CCATCAGAGAAACTGCCCAAGAAGGAACATAATCCTATTTTCACGAAGAACCCTCGTTGATTTGGTGCGGCTGTTTCAGA
CTCCCTTGTTTCCCATCAACTCGAAAAGAAGGCGAAGCAAATTCTCTGTTCCAAGAAAGAAAAAACAGAGATTCATGGAT
AGTGAAAAATAAGAAGGAATTGAAAGAGTATTTTGAACTTGTAGCTGGACCCAAATGGAAGAATTTGGTAAGGAAGATCG
GAAAATACTGTAACCCTAAGAAATCTTCAGCTAAAACGACGCAGTTTTAGTATGATTCAGATTGTTATGCTCTCAATTTC
GATAATGGCGGTGGTGATGGAAGGGATGATGATGGGCTTTTACGTAATTTCTCATCTCGATGCCACATAGTATGACTACA
TGTAGATGCCACATAGGATGATAAAATTTGAGCTATGAAATTTAACGGTTCAAGGGCAAATATGTACCTTAAGTTGGATG
GCAAAGGTAAATATATCAAAAAAGTATAACGAAGGGTAAATATAACCCTTTTCTGAGAGTACAAGGGCAAATATGACCCT
TTTCCGTTATAATAGAACTAGTTTTCTATAAGAAAATAGTTTCTTGAAAATATTTTTTTAATACAAAATCACTAAAAAAG
GAAAATAATGCAGAAAAGCCGGTGCAGAACAACCGGAAAACCGGCAGCCACCCAAACTCCAGCTATAGATTTATTCTCTT
TCAACGTTTCACATTTCACTTTCTTTGCTTAAAGAAAAAAGTTGGTCGATTCATGAGATAAGATGAAATATTCAAAATTA
AATTTGAAATAAATTTATATTTCATCTAATGAAAGTAAAAATTTTGCTTTTTTTTCCTAAATATCTCACTTATTCTATTC
AACAAAAACAATAATCTCGAGATAACTTAATTCGTAACTCGGACACTCATTAGTGTAGTGTACACAGTCACTATCAAACA
AGGAAGGAGGAGGAGGACCCTACCATCCAAAAACACTATTTGATTAATCATTTTTCTCATAAAGTAACAAAAATGATATA
CACTTGTTATAGTAACTCAAAACTTCAAAAAAGCAGCTGCTAAGTGCTAAATATATATTCGAATAAAAGTAAAGTAAAAG
CACCCCATTTAACAAAAAAATAAAGAAAAAAGTAGAGTGAATTTGATTGAGAAATTATAAAGAAGGAGAAAGTGAAAAAA
ATTGTTTTCTAGTTTGGCCAGTAATGGCGGTTTCTATTCCTGTTCTTGTAATTGTTATTGCACTTCATCTCATTGCTTTT
GTTCTTGCTGTCGGTGCTGAACGACGTCGTAGCACGGTACCCTTTTGAGCTTATCTTATATTTTCTATGTTTTTTTTTTT
TTTTTGCTTGTGGTATGGTTGAAGATTGTATTTTTTGGTTCTTTGTTTATTGGAGATAGGTAAAGATTGGGTTTTTTTTT
TGTGTGTGAGTGTGTTTTTGTTTCTGGGTTTAGTTAAAGAGTGTTGGATGTTTTTGGTTTCTTGTGTTGTTAAAGATTGA
ATTTTTGGGTGTTTTTTGTTTCTGGGTATAGTTAAAGATTGGATTTTCATGGATGTTTTTGGTTTCTTGTGTTGCTAAAG
ATTGATTTTTTTTGGGTGTTTGGCGTTTTTGGGTATAGTTAAAGATTGGTTTTTTGGTTCTTAGTTTTTGGATATAGGTA
AAAGACTGATTTTTTGTGTTAAGTGTGTTTTTTGTCTCTGGTTGAAGTTAAAGCTTGGATTGTGTTGGATGTTTTTGGTT
TCTTGTGTTGCTAAGGATTGATTTGTTTCTTTGTGGTGCTTGGTATTTCTGGATGGTGTTGAATAGTTAAAAATTGATTT
TTTTTGGTTTTTGTTTTTTGGTGTGGTAAAGATTGAGTTTTTGGTTTTATTTGCTAATGAGTCTTCCTTGAGCCAAGGGT
CTATCGGAGACCACTCTCTACCTCCCAAGGTAGGGGGTAAGGTCTGCGTACACTCTACTCCTATGTTGCTTGTACTCTCC
ATAAATGTTGCTGCACCATGTCGTATCCTCCAAAGATGCACTACTTTGGAAGGATCTGACACCCACCATCGGCATTCATG
AAGAGTCCAAGCAACATAGCTCTACTCATCCCATAGTGGGATTGCAGAGGTATGTTGTTGTTGCTAATGAGTCTAGTTGA
AGATCAAATGTTTTTGGTGTTCTGTTTTCAGGGGTATAGTTAAGATTTGAACTTCTTTTGGTTTTTGAATATAGTTGCAT
GTACGATCACAACTTAGTGTGACGCTATAAAGGTCTTTTTCACCGAGGAAATTGATTCATTAAGTTGTTTGTGAGTAGCT
GTGACACCTGTAACAGGTGCAAACCCTTAATGGATCTTTGAATTGCCACTTGCCCAATCTTACCGGCACTAAAATAAGTG
GTTGAATAGATAAAAATAATGAAAATATTTTGGAGTTCCGCTGAGATGAGTTTTGACTTCTTTTTTTGTACAACAGTTAG
TCTGGTTATCTCATGATGTATGTATACACACGTTAATTAAGAAGAAACACGAAAAGTAATTTCCATATATATTGTAATTG
AATTTGAAAGAGGAAACTTCAACAATCTGTGATGATGGTTTTTTGCCCTTCGGAAGTAACTTTCAGCCAGTTCTGCGTAG
TGTTTGCTTTGCTTTTGTGTTCAGTTAGGCAGGGGTGGAGCTAGTGTGGAGCGTACAGGTTCGGCCAAATCCAATAGCTT
TAGTCCAAATTTTGTATTTTTTTCTTTAGAAATATGTTAAATATGTACAAATTATTTAGTTTAGAACCCATTTACTTGAA
AGAACTAGAATTCCGAACCCATAAGCTTTAAAACCTGGCTCCACCTTTGTCGGTTAGTGTTTCTAAATTAGGAGAGAGAT
GACAACAACAATATACCCAATCTAATCCCACAAGTGGGATCTGGGAGAGTGGTGTGTACGCACACCTTACCCCTACCTTG
TGAAGACATAGAAACTGTTTCCGAAAGAACCTCGGCTCATGTAAATTCTACCACTAGTTAGATGGAGTTGGCATGAATTA
TTTAGGTCTGATTAGAGCAGATTGATTCATACCATCGACCCCTACTTTCTTTGGGAGTAAGGTATAGTAATATTGTTTTT
TAATAGACTTAGACAACTAGCATTGACACTGCCCTAGAATAAACACGGATGGTTTTGATTGAATGTGGTGATGATAGGTG
ATATCTAGTTTAGATAGTTGGCTAGTGCATGAGGCTATTCTCATTGGTTTCGATGTTGACATGGTGTTCTCGGTAGTGGA
TAAAAGCAACAAAAGATTTAATGAACATTTGTATGTAAAAGAACATAAAGTGATATTAAGATGCCAAATTGAAATTAATA
ATCCATTACTTGAAAATTGAAATGATGAAGATGTAAGTTAAAATGCAAACAATAGGCAAAAGACCTGTTAAATAAACATA
TGAAGAAATAAGAACACATTCAACTTTGTTCCCCAGAAAATGATTCGCTCTCGTTTGTCCATAGCTTTTGAAGTTGAAAC
TTGAAAATTTGAGTTTTGAAGTTGTGGAAGTCCCAATAATCCAAAAACTAGTCGAGCGACTTTTGGAAACTTGAAATATT
TGAATATCTGATCAATTTGATGACCCAAAATCTATGGCCAAACACTAGCGGAAAAATGAAGAGGGATCAAGGGAGAGGTG
AGTGAAAATACTAGCAAAATTCTCTGAGATACTTCCGTTACTTTAATTCACATTTCTTCTCTATCACATTCTTTTTACCT
TTTGGCTCCATAGTCAATGGCCGTTGTCACGATAGTTGCCTTTTCAGTTCTTAACCTCCCTATCTAAAGCAGCCACGGAA
ACTTGATGGCAGTAGAACAACATATATCTATTGCTTACTTCCTTTTTTGAATGACAAACAGGGTTAGCTTTTTAGGAGCA
GAAGCATGCTTATTAGCAGGATCAGCAAAGAATGCATACCATACAAAGTATCGCGCGGCTTTCCAAGTTGAAAGCTTGTC
ATGTGCCACCCTCCGAAAAGGTGTATTTGCTGCTGGCGCTGCCCTGACCTTACTATCAATGATTGGATCCATTTTCTACT
ACTGGAAACACTCAAAGGCTGATACCGGTGGATGGCAAAAACACCAAAACGAAGGACTTGGAATGGCAGCATCTAACTAC
ACCGAATCTACTGAAAGAAAAGGCTGAATCCGTGTTTCTTCTAAAAGGTCCGTTACATTTACAAATCGAACAAGATGTTT
CGATGAGGAACTTAAACATGAAGAGTTCTAGTCCTTGGTTTGGTTTTCTACAATCCATAGCTACATACATAATATATATT
ATATATGAACGTAGTTCGCAGGAATATAAGTAAATTCGTATTAAGCAGCATTCGCGTCCACGTCGTGTCTGTAATAGCTT
TTCTGAGGAGGTTATTATAGGTTATGATCTCTATGATTTTCTTGGTAGTGAACTTGAAAAAGGGTACAATTTTCTGCAGT
TTATTTTGTAATTCTATGTAAGTGAACAAACTATGAAATGAAAGAATGGTATCACTTTCCTTATTAAGTGTGAAAAGATT
AGTTTTTTTTCCGAATTTGTTTCGATAGAATGTTGCATTACTGTGTAGATTTTGAGTGCTACTATGTTTGTTCGGATGTA
ACGACTCAATTTAACTCCGTTTGTATGAGCTTGCTCACATTGCTGGTCTCTAGTTTGTTTGAATAAAGGAGGAAGGTTGC
GGTGGGTTGACAATCAGTGTAAAATTTGTTAATTCATGATAAATCCTCGTAATATTTGTGTTTGTTGTATAAAATGGCAA
ATTTTTGATGAAGAATACTTTTATAAGTATTTAGATGTTTCATCAAGCAAGCGGGTTCTGAATGACCTCCCTCGTGGTTA
ACCATCTCGAAAAAATAATAATCATATAATCCGTTTGAAAAACATGTCTTAGTCACAAAATATAAATTTCTTGCTTCAAG
TCTTTTCAAATTATATTCCTAGCTTGGTTGTATATGCTAATTGTCTTTCTACAATCAATTTCATCTAAACCATGAAGTGG
TATTAATTGTTCGATGGATAAGATATATGTACTCTTACTCAGAGATCTCAGGTTCAAATTTGAAGAATGAGAAACTCTTG
ATAGGCAACATTTTTCCATTAATAAGGTCTACACAATGCGAATTCAGATTAGTCGAGCCAAGTGGAGGAGATATATGAAA
TTATCCCTTCTTGATGTTGAACTAATTATTGTAATTTGTACTATTAATCATGGGTTAACAAAGCTTTAATTAGTTGGTTA
GAGGCAAAAAATGAATGAAATAATTCATATAGAAGACATCATTAAAAAGCACATTTACTATTTGATCGAACACATTTTTC
TTGAAAAAAAAAATAGAATTACACAACCAACATTGGTAAACTTATATTATATTTTAAGAGTAACATTTTCAAGATAATTA
AGTCCAAACATTAATACCAACATTAATATATTACTAATTGAAGAACAACATTAAGGATATATTACACTCTTCAACAACAA
GAAAATACACATCTTAGTTATATCTTAAACATAAAAGCTAATTATAGAATACAACAACAATGTAACAACTACATACGCCT
CAGTCCCAAATAAGTTGGAACTGACTATATGAGTACTCCTCACTGACCATGTTACTCCATATAAAATCATCTTAGCCCAA
CATTAAAGGCTAATTATAGAAGACAACAAACAACTACTACATAAACAGGTAGGGGTCGACTATGACTCTTCAGTATTGGT
CGTACCATGTTACTCCATATAAACTCGTCTTAGGCCAATATTAAAAGGCTAATAATATAGAAATGGGACATTAGTATTCT
TAGCAATTTGGGAAAGGGGAACCACAAGTAGAAGCAACTTTCTTGGCATTAGGAGAAGAAATCATCTTTTGAAGTCTTGG
ATCCTTCATGTATTTGCAAAGACATGGCCTTTGTTCTTTCAACTTTGAGCAACAAATTGAACTTGGAGTTGTGGATGATG
TTATGGCATTTGCACATGCACTTAGTTGCAATGGATTGCAACTCACATATGCTTTTGTTACCTTAGTTTCTTGAACAAAA
ACAAAAAAAAGTACAATTGCAAAAATAGCCACAAACCTCATTGTCATTTTGGATGATCTAGTAGTGTGTGTGTGTGTTTG
TGTGGTAAGTGATGAGAGTATTTTTATGTTGTTGTGTGTGTTGTGATGAATACATTGACATGTAAGCTCTATTTATAGAA
GGGGAAGGTCATAGGCATCCAAACACTACTAAAAAAATCACTATTTTCACATTGAAATTTTTCACTAAAAAATGTTCAGT
GACTATTTTCACAAATATTTTGATTGAATCAGTGAGAAAAGAAAAAAAAATAGTAGTGTTTTTCTACGACAAAATTAGGA
AGTTTCCCGACATTTAAGTGAGAATCTGTTTTCCACCATGTGTTTTACCAGTGAGCTGTTTTGATGAGAAATAAGTGGGA
AAATCATGTTTTATAGTATAATTTTTTCCATTGATTTATAAAAAAACCCTTTGTTTCTAGTAATGAATTTTTTTATGTTT
GACAAGTTCAAGTTTTAAGGCTTTTAGTACAGATGGAATATCCTATTTTTTAAATTTATAGGTTCATAATTTTATATTAA
TCCAAACTTAATGAGTTTTCATGTTTATATCTATGATTCGTGTCAAAAATNNNNNNNNNNNNNNNNNNNNNNNNNNNNNN
NNNNNNNNNNNNNNNNNNNNNNNNNNNNNNNNNNNNNNNNNNNNNNNNNNNNNNNNNNNNNNNNNNNNNNNNNNNNNNNN
NNNNNNNNNNNNNNNNNNNNNNNNNNNNNNNNNNNNNNNNNNNNNNNNNNNNNNNNNNNNNNNNNNNNNNNNNNNNNNNN
NNNNNNNNNNNNNNNNNNNNNNNNNNNNNNNNNNNNNNNNNNNNNNNNNNNNNNNNNNNNNNNNNNNNNNNNNNNNNNNN
NNNNNNNNNNNNNNNNNNNNNNNNNNNNNNNNNNNNNNNNNNNNNNNNNNNNNNNNNNNNNNNNNNNNNNNNNNNNNNNN
NNNNNNNNNNNNNNNNNNNNNNNNNNNNNNNNNNNNNNNNNNNNNNNNNNNNNNNNNNNNNNNNNNNNNNNNNNNNNNNN
NNNNNNNNNNNNNNNNNNNNNNNNNNNNNNNNNNNNNNNNNNNNNNNNNNNNNNNNNNNNNNNNNNNNNNNNNNNNNNNN
NNNNNNNNNNNNNNNNNNNNNNNNNNNNNNNNNNNNNNNNNNNNNNNNNNNNNNNNNNNNNNNNNNNNNNNNNNNNNNNN
NNNNNNNNNNNNNNNNNNNNNNNNNNNNNNNNNNNNNNNNNNNNNNNNNNNNNNNNNNNNNNNNNNNNNNNNNNNNNNNN
NNNNNNNNNNNNNNNNNNNNNNNNNNNNNNNNNNNNNNNNNNNNNNNNNNNNNNNNNNNNNNNNNNNNNNNNNNNNNNNN
NNNNNNNNNNNNNNNNNNNNNNNNNNNNNNNNNNNNNNNNNNNNNNNNNNNNNNNNNNNNNNNNNNNNNNNNNNNNNNNN
NNNNNNNNNNNNNNNNNNNNNNNNNNNNNNNNNNNNNNNNNNNNNNNNNNNNNNNNNNNNNNNNNNNNNNNNNNNNNNNN
NNNNNNNNNNNNNNNNNNNNNNNNNNNNNNNNNNNNNNNNNNNNNNNNNNNNNNNNNNNNNNNNNNNNNNNNNNNNNNNN
NNNNNNNNNNNNNNNNNNNNNNNNNNNNNNNNNNNNNNNNNNNNNNNNNNNNNNNNNNNNNNNNNNNNNNNNNNNNNNNN
NNNNNNNNNNNNNNNNNNNNNNNNNNNNNNNNNNNNNNNNNNNNNNNNNNNNNNNNNNNNNNNNGGATTATATTTCGATG
ATTAATATTTGAAAGACGAGAAAACGCTATCGACATAAAAAAACTTAATAGTCCAAATGATTATATATATATATATATAT
ATATATATATAGATATACACACGCACAAACCTCAATCAGATTTATCGACTATAAATATTCAGACCAAAAGGAAATAGATG
AAGACTTCAAAGACAACACCATCGAAATAACAATAAATATGAAAGGAATGAATATTCAGATATATATATATATATATATA
TTTATTTATTCACATGATATTAACATCGAGCGCGAATAAATATTTGAGGTAACAATAGTGTCTCCTAATCATGAAGAAGT
AATTTTTTTTCGGTGATGTGATCCAATCCATTAACTTTTGGGCAATGGCATGCGCCTACGATATAATATAACACTTTATT
GTTGTCCTATTTTATTTTAAGTCAACATCAAATATGATTTCATCATTATATGAAGGGCCCAATCTTGGCATGCATTACGT
ACAAAAATTCTTTCAATATTAAAAATATACTATATAGTATATATACGATTCAAATGCACAAAATATCTTGTGTTCATGTA
GGATGTGAAAAGATCCGTACCCTTTAGTAGTATATATGACTTTATAATGCATGAAGTATCTTGTGTTGCACGATGAAAAA
AATCACATCCTAAGAGGGAACGTAATGTTAGGTACATATATAGTCTATTCTGAAACAAACCTGTGACACATATATAGGTC
GCACGAATACACCTTTACCATAGCTTTCACGATTCCCTTCGATGAGACTTAATCGTTAATGTTGGTAAAAAAAAATTTTA
TGACTAACACGTGACAATATATCATTATATAATATCAAGGGGAATGATAAGATCTTGAGTTTGAGTTCAAGTACTGAAAA
TGCAGAAATTTCCGATAAACAATGCTTTTTCATCTGCGCGACGTGAATCTGAATTAGCGATCTTAGGTTAAAAAAGCATA
ACTTCAACCCACCCCCCACCCCAAAACTTGAGTTGAAATTCAATGAATAAACAAATGCTTTTAATTAATTTTGGCAATGA
TTAGTCTATACAATAGTTTTTCACAGGACCTAAAATGTACCATAAATAAGAAGAGTCATTAATGATTACTTCATAGTAAA
ATTTTGATACCCTATAACTTTTGATGATTAATAAGATCACCACATCAAGGTAAAGTAAAAATGTTTTTTGTTAAGACAAT
TTAGTGGTCAAAGATCTTATCTAAATCTTTGATTATATATTTTTATAGATATAAAAAAAGCCAATAAATATGGAAACTTT
TATTGCAAAAAGTTGACACTTAAGTCTAATGTTCAGATTGCATAAATAAATTGGAAAATGACATGACATTGATCTCTGTC
TTTGACTCAATTACTTTAAATTAAATTTTACCAACAAATTATACAAAAATAAAGCTAGCACTACTAAAGAAAAAAAAACA
AGATTTAGCGTGGGACAAATTTCACAATAAAACAACACAATTCATTGCTAACTCTATTTAATGACGAATTAACAACATAG
TTCTGTTAGCTACGAGCGAAATAACGCTTTCAGGACCTCTATTTCAAAAATAACCAAGTTGATAATGTATTTAACATTAG
TGCAGTCCAAATGTCCACTTCTAACAGGAAGACTGAAGTTTAAACTGTGGCTACCTAATGCAATTTCTGCCTGGTATAAT
CCGTTTGATTCTAAATGGGCCTGCAAAAGAAATTGGGCTTAGTTAATTAAATCATTATTTGTGTCATTTGCACTTTTGAC
CCAATTTTGTGTTGGTCTTTAAGTTTTACCCCTTAAAGCAAAAAATTCTTTCGTAGGGCATAAGTTTATATTTTTGCATC
ATAATATTTCATAAGTTATACTCGCGCCCTTAAAGAATTTATGTTTCGCTAAGTATAAGTTCGATTTTTAGGGGTAAAAG
TTAAAGATCAGCCCATTTGAAGAACAAAAACTAAAGAGTAATTCATTTAAATGCTAAATCGTGCAATTACAATTAGTAGT
GTACTAATGTAAATTTTTCATCTGGTGTTTGGTACCGCTTTGGAGGTCTAGGCTAATTCAGATTCACGTTGCATACGACT
GATTAAAAAGACAAACACTTTTTATTAGTGGCAGAATGAGAAATTTTACTGAGAGGTGTCAAAATATAAAACAATAGAGA
GACACGTAAAATTGATTCTGGCTAAACAACGTAATTTATACATAAAATCGCTCCTCCACTACTTCTTATCAAGATTTTTT
TCATTGCGAAAATTTGAATTTGAAACCTCTAACTAACGATGAAGAGATATCCTATCCATTCCACCACAACCTTCGCTAGT
AAGTTATACGTTAAAACACACACACATGCCAAAGAAGATGAATAAGTAATTATTTGAGACCTCTAAGTAACGACGAATAG
ATATTCTATCCATCCCACCACAACCTTCGATGGTAACCTATATGTTAAAACTCACACACATGCCAAAGAAAGATGAATTA
GTAATATAATTCTATAACAACAAAGAAGCTAGCTAGCTTAGATTTCTTATGTGAAGCAAAACTTCAATGCCATGCTAAAG
CTATTCCTTTCTTTGCTTGCTGTATTGTATGTATACTTGTCTTCCAAAATTTAGAATTACAACAAACTATAAATAAAATT
AAAACCATACTACTTTTCTATTATATTCAAACTCCAACAAGTTTCAACAATATTACTACTCATAATAATTCAATATTGTT
CATAAAATTCATAAAACAATATGCCAATTTATTCTTCTGATTCTGATGATCCACACCCTTCACATTCAGCACCCACAAGA
AGATTTTTGGCTCATAATAGGCCAATGCATGCAATTCTTGGAGGAGGAAAAGGTAATATTCATTTAATTTTTCTTCATTT
TGTTTAGAAGAGAGGCGGATTCAGGATGTTTTTGCGTGTTCAATTGAATTCATTATTTTCGATCTGAACTATGTAAACAA
ATATGTCTTTCACTTGAAGCATGTTGGGCTAATTAGTACGAAAAAATTCTTATAACATGGTGTGATAATATTTGTTTTGT
GCAAAATCGATATAATCTTCTCCAAGAAGTTTAAAATCATTAAGATTATTCCAACACCGTAGAAATAACTCCATCTTGTT
ACTTTTCGGCCTTGTTTTTGAAAAATAGATACATTATTGTCACATGAGTTTCAAATTTCACGAGTGAGTACTGATTAGGA
CATGATCTTGGGAGGTTCACTTGTGGAAATTTAAAACTCGAAGATATTGACTATTTTTCAATCACAAACAAGGACAACTG
AAAGTGTCTATTTGCAAATTTTAACCCTAGATTTTTCTCATTAATTTTTAATGTGAGACTTTGTTGGTACACCCCAAATA
ATAAGACGTAGACAATAGTCTCGTCCGCAACCATTGAAACACTGTGTCTAGTTTTCTCATGCATTAGACCATATATTCTA
AAGAAATTCTTAATATAGCGTGATAATGTCTGTTTTGAGTTAAATTCATATAATTTTCTTCAAAAACAACATATATCAAT
AAAATTATCCCTATACTTTATATGTAACTTTTTTTTTAGTTTTAAAATTATGAGACTGTATTCGAACACCAATATATAAG
TCTATATTGCATGTTATTTCTTTGTTCTTTTTTAATAATATGTTTTTTTTTCTTTTTTTTTTTTCTTTGACAGTTGCTGA
CATATTGTTATGGAGAGACAAGACAATAACAGGATCAATTTTAATTGGATTCACACTAATTTGGTCTCTTTTTGAAGTTA
TGGAGTATAATATTGTGACTCTTTTGTGTCATATTTCCATGAGCATCATGTTAATTCTCTTCATTTGGTCTATGGGAGCT
GGATTTGTTGATTGGTAAATTTTCATAATATATTCTCAAATTTAACTTATATACATCGATAGTATAAAAATAGTATATTA
TTAGGTCAATTTTATCTATTGTAATAGATAACTTGTCTTATTCATCCCATCAGAATTATTGGTATTACGTTGGAAGTTTC
AACTTGAGTACAGGGATTCATCTATTTTTATGAAGGGCTATTTGATGATCTGATAGTGTGAAAAAATCGTAATTTTTCAG
GAATCCTCCCGATTTTCGAGCATTTATGATATCTGATTCAACATTTAGATGGTTATGTGGGAAATTCAACTCTATATTGG
TGAAATTCTATGAAGTTTCATCTGGAAAAGATTTCAGAAATTTTTTCCTGGTACATTTTTATCATATGCAATTTCATTTA
ATTCTTTTATTTTTATTTTCTATTGAAAATTTTGTTTTAACTCCAATTTTTTTGGTTTATTTGGACTTAGGCAATCACTT
TCCTATGGATATTATCAGTTATTGGAAGTTACTTCAGCTCTCTGAATTTATTGTACCTAGGTAAGTTTTGGAATTTGGAT
TTTATTTTTCTTTTATAATATACTCCCCGTTTCATTTTATATGAACATATTCGATTAGACATGATTTTAAATATGTCATG
ATAATTGTGTGATTATAAAATCATGTCATCAACGAGTAAAATGAGTAAAGTTAAATATTTTTCAAATACAGAAATGTCAC
TCTTTTCAAGAAAAACTAAGAAGAAAGAAAATAATCTCAAAAATAGAAAAACGTACCCCCCCCCGCGCACAAACTTGTGA
CATTATGATTCGAATTATGAAGTGTTTTTTTATTAATATTGATTTTGTAAGTGGCCAAGAGATCTGAATTCCTCCATTTA
TTTTGAATTGATTTGTAGGATTTGTTTGCCTGGCAACATTACCAGCTTTATATGAAAGGTATCATAATGAGGTGGATCAT
TTAGTAAGGCAAGGTAACCAAGACATGAAGAAACTATACAATAAATTTGATACTGAAGTGCTCAATAAGATTCCAAGAGG
ACCTGTCAAGCAAAAGAAAAAGTTTTGAGTCATTTCTCAAAATTGGAAAGAAAAAAAAAGTTCAAGAAAATTGGCNNNNN
NNNNNNNNNNNNNNNNNNNNNNNNNNNNNNNNNNNNNNNNNNNNNNNNNNNNNNNNNNNNNNNNNNNNNNNNNNNNNNNN
NNNNNNNNNNNNNNNNNNNNNNNNNNNNNNNNNNNNNNNNNNNNNNNNNNNNNNNNNNNNNNNNNNNNNNNNNNNNNNNN
NNNNNNNNNNNNNNNNNNNNNNNNNNNNNNNNNNNNNNNNNNNNNNNNNNNNNNNNNNNNNNNNNNNNNNNNNNNNNNNN
NNNNNNNNNNNNNNNNNNNNNNNNNNNNNNNNNNNNNNNNNNNNNNNNNNNNNNNNNNNNNNNNNNNNNNNNNNNNNNNN
NNNNNNNNNNNNNNNNNNNNNNNNNNNNNNNNNNNNNNNNNNNNNNNNNNNNNNNNNNNNNNNNNNNNNNNNNNNNNNNN
NNNNNNNNNNNNNNNNNNNNNNNNNNNNNNNNNNNNNNNNNNNNNNNNNNNNNNNNNNNNNNNNNNNNNNNNNNNNNNNN
NNNNNNNNNNNNNNNNNNNNNNNNNNNNNNNNNNNNNNNNNNNNNNNNNNNNNNNNNNNNNNNNNNNNNNNNNNNNNNNN
NNNNNNNNNNNNNNNNNNNNNNNNNNNNNNNNNNNNNNNNNNNNNNNNNNNNNNNNNNNNNNNNNNNNNNNNNNNNNNNN
NNNNNNNNNNNNNNNNNNNNNNNNNNNNNNNNNNNNNNNNNNNNNNNNNNNNNNNNNNNNNNNNNNNNNNNNNNNNNNNN
NNNNNNNNNNNNNNNNNNNNNNNNNNNNNNNNNNNNNNNNNNNNNNNNNNNNNNNNNNNNNNNNNNNNNNNNNNNNNNNN
NNNNNNNNNNNNNNNNNNNNNNNNNNNNNNNNNNNNNNNNNNNNNNNNNNNNNNNNNNNNNNNNNNNNNNNNNNNNNNNN
NNNNNNNNNNNNNNNNNNNNNNNNNNNNNNNNNNNNNNNNNNNNNNNNNNNNNNNNNNNNNNNNNNNNNNNNNNNNNNNN
NNNNNNNNNNNNNNNNNNNNNNNNNNNNNNNNNNNNNNNNNNNNNNNNNNNNNNNNNNNNNNNNNNNNNNNNNNNNNNNN
NNNNNNNNNNNNNNNNNNNNNNNNNNNNNNNNNNNNNNNNNNNNNNNNNNNNNNNNNNNNNNNNNNNNNNNNNCGGTCCC
GTATGTTTTCGCGGGTTGGGAGGGGATCGGGATAGGGGACCGGTTAGGGGCTGGTTCACCTTTGGTCCCGGTCCCGGCCC
GGCTGAACCGGCCAGTTTCGCGGGATCTCCTCAAATTTTTTTTTGTGTTTTAAAATTATATCCATTGGGGACCATTGGGG
CAACGGCTAGTGGGGCCCCCCAACGGATTTATTTACCTTTTTTACTTCCCCAACACCCCCTACCACCCCCTACTTTTAAA
ACTTTAATTTAAACCCTCAAGTTATCATAAATACACTTTAACCCATTTTTAATATTATAAATACCCCTCTATCCCTTATT
ATTTCTTACAAAATCATCTATTCTCTCATCTATTTTCTATATCCTCTCAATCTTAAGTCTCAATTTTTTATTCCATTTAA
GTCTCATATTATATCATAATAGTGATAATACATATATTTCAATTCTAAAATTTCATATTATATCATAATATATATAATTC
TCATATTTGCTATCAAGTATTGGAGTTCCAAATTACAAGTTACAACAAACTACAAGCTTCAAGAATTGGTTATAACGTCT
GCTATTAACGCAGACGTTTGGTATATTCGTTTCATAATATTTATATTTTATTTTTCGTTATTAATTTTTGTGTTATTATT
ATTTTTATATTACACTTTACATATAATTAAATATGAGTTCTAGCAAAAAAAATATCGGTAAAGGAAAAGAGAAAGAACCA
AGTGGCATTAGTAAATTATTTAATTTTAATAAAAAAAATAGTAAGGAAAAAAATAAGAGTAAATGTGGTGGTACTTTTTC
TAAATCAATGTCTAGAGTTAGATTTAATACAAATGATTCTACTTATGTTGATGATACTTCTTATGATATTGATTCAAATG
CTCAACTCGATCATGAAATTTTACAATAAATTTATGGTGATATTAATCCTTATCTTGATGAAATTTCAGGTAAAGAAGTA
GAAGTTGGTTCGGGAGAAGAGGAATTAGAAGATACACCTACTAGTCCAGTGACAGAAGTTCCAAATGAAACTACAAATTC
AACGGAGCAAAATTGTGGACGCCCATCCCTTATACCTCCTACAAGGGAGAAAGTGAAGTATCAACGCCCTAAAACTTCTG
TTGTGTGGCAATTTATGACTTTAGATAAGGAAAACTCTATTGTTATTTGTAATAAGTGTAAGCAACCTTTTAAACATAAA
CAAGGTGGAGGTCAAGGTGGGACGGGGGGGCTTAAATAGACATTTGTTATCTTGTGTGCCGATTCAATATAAAGAAGCTA
AATCATTAGCCAATAGATAAAAAGGAATTTCAGTTAATGATTTTGATATTAATGTTAATGAATCGGTAGGGGCATGTAAC
ATGGTTCAAGGAACATTAGATCATTCTAACCCCGGTGGTCCACTAACACAATGTAAATATAATAAGGAAAGAGATCGCGA
AAATTTAGCTAAAATGGTTTCTGTTTGTGGTTTGCCTTATAGTTCTCCTTCACATCCCGGTTTTATTGAATATATTCAAC
AAACTTATAATCCTACTTATAGAGGTTTTTCAAGAAATACTGTTAAATCTGATGTTTTTGTATATCAAGGTAAACATTGT
CAATATCTTCGTTGTATATTTAGCATATTAGATTGTAGAGTGTCTATAACTTCGGACATAGGTCGTAGTGTTAATGGACG
TGATTATTTAACTGTTACAGCACATTGGATTGATCATAACTAGAATTTGCAAAAAAGAATCTTAAGTTGTAAAAAATGTG
TAGAGAAAAAAACTGGTGCATATTTAGCTTCAAATATTTTGAGTGTTCTAGATTATTACATGCTTATAGATAAAGTAATG
TCTGTCGCATTAGATAATGCATCTAATAATGTAAACGCTACTAGTATGTTAAAAACTAGATTATGTCCAACTGATGATAA
TTCTTTTCATGTTAGATGTGTTGCACATGTATTAAATTTAGTTTTATAAGATGGTATTTCATTATTTAAATGTGGTTGTA
TGAAAATTGAATATGTTGTTGCTTGGATTTTTTATGGCAAAGAGCTGCTAGAATTAGAGAATTTAATGAGCGTTGTGTAC
TATGTGATTTGCCACCTAGAAAAATTCCAAGACATATTAAAACAAGGTGGAATTCTTTTTACAAAATGTTTTCAGTTGCT
TACGAATATAAAAGACCCATACAAATGGTGTTTAATGCTCATAATGCTGACCCATTAGAGAGAATTTGTGAAGAAGATTG
GGAAGAAACTAATGAACTATTAGAATTTTTAAGACTTTTTTATGATGCTACAATTATGTTTTCTGGAATTTATTATCCTA
CTATTTCATCAGTATTAATAAATATTTGTGCTATTTCAATTCAATTTTCTAAATACAAAAAAATTGAAAAATTTAGAGTT
GCAATTGAAGGTATGATTGAAAAATTTTAAAAATATTTTTTTCCTATTCTTCAAATTTTTTTAACTGCTACTTTACTTCA
TCCTGACTATAAATTACGAGGTGTGCAGGGACTTGTTGACACTTTTTATGATACTTTAGAATTTTTACCGGAAGAAATCC
AACTTGTGAAATGTGTAAGTGTAGCATAAAAGTAGAAGCAAAAATTTTGTATGAAAAATATATAACTACAGGAAATACTC
GAGGAGAAGTTGGTCAAACTTCTAATCCTCAGAGTAAAGCACAAATTTCAAGTTATATGCGAGGTTTTCTTGGTCTTAAT
TCTACTAACCGTGATGATTTTGAAGAATATCTTAATCAATCTTTAGAAACAGTGGAAGACGGAGATGGCAATGAAGATTT
ATTAGCATGGTGGAGGAGGCGGAGCGTTGCATTTCCAATTTTGAGCAAAATGGTTCGTGATGTTCTAGCTATTCAAGCTT
CATCAGTTGCATCAGAAGCTGCTTTTAGTGCGGCAAGGTTTCAACTTGGCGATCATAGACATTCATTAGCGGAAGAAAGT
TTGGGAACATCAGTTTTATTTATAGACTGGGTCAACGCCGAGAGGAGAAATTCTAATTTGCCAAGGTTAGGTTCCAAACA
AGAAGCTTGGATTAATGCGGTAATTGGATCTAGTGATGATGAATTAGAGTCACAAGAATTTCTAGCAAGTTTGCCAACAC
CGGAGGATGCTACCGTCGATATGATGCGACAATTATAATTGAATTTTAAAGGAGAATACAAATATTAGATTACATCCGAG
AACTAATTGAAACAAAACCCTTCCTAGAAGGTGGCTGCGTAAATTAGTTACTCATCTAATATTTGTAACAAATATTAGTT
TTACATATGAGAATTTATTGAAACAGAACCCTTCCTAGAAGGTGGCTGCGTAGATTAGTTACTCCACTAATATTTGTAAA
TTTTAACTTCTAAGTTTTAAGTTGCAATTAGATTTTATTGAATAAATTTGAAGGCTTTATTCAAGTCTTTTTTATATAAC
TATTGTCTTGCATTTTAATTTTAATGTTAAAATACTAACTTTAAAATACTTAATTTAAAAATTGAAATTTGACATTTGAA
ATTTCAAGTTAAATTCTTTTAAAATATTTAAAATACAAATTTGAACTTCTCAAATTTGAAATTTGAAACTTGAAACTTGA
AATTTGAAAACTTAAGCATTTTTTATTAGCTAAAAATGTTATTGAAAACTAAATAAACTAAAAATGTTATTCAATAACAT
ATAATTTCAATACAAATAAATAAACATATAAAANNNNNNNNNNNNNNNNNNNNNNNNNNNNNNNNNNNNNNNNNNNNNNN
NNCCCCCAATCCCGATCCCCCCAAAATCCCGGCCAAAATGACCCCCGTCCCATCCCCCTGCCAGCCCTAATATTAAGGCT
CATGACTTAATGTGGAGATGTCATACAAGAATGTGAAAATCTAGAAGTTTCGATGAAGTTATCTTTTGTATGCTAGTGGT
TACAATTTAAACTAAGTGTCCACATGTCACTGGTCTTTTTTTATGTTTCCAATTTTCAAACCTATAACCCTAATATGGAA
GGGGTATACTTTCCACCATTTTTTTTCTTTCTATTTTTGTTCTCAACGTCTATCGAAAACAGTTTTTCTATCTTCATAAA
ATAGAGGTAAGAATGTCTCTTGATACCCCACTTGTGGAACTATATTGAATATGTTATTTTTGTTCCCAACCCTCGAATAA
TTAGACTATTAGGGGTCATTTGGTGCACGGACTAAATTATCATGAGATTATAATTTCAGAACCCGCAGTCGCTACCCTTT
GAGTGCGCACAAGATAAAACCACATTCCTATCGCACTAGGAAAGCCTTGTGCGACGAGCTCGACCACATGATATGTATTT
ATAAATGGAGGAATTAGATTTCTACAAATAAATTGTATTATATGATTGGAATTCACATCAAATTGTACAACAACTCACTC
CAAGTTGTAACATATTTAGAAACAAGTTGACAATAAATAACTTAGTCAAATATGAATAAATAAATAAATTCAAGACATAT
TATTATTATTATTATGTGATGGTAGTGCATGGGTAACTTTTTTTTTTTTTGAAGAAAGATGACATGCTATGAACTTTTTC
GAGGCAAACGACCTAACTAAAGTTATTAACAGATAATCCCCAAGAGTATATAGAAATCAAGTTGTTGAACCCCTAAGTCT
CATGAAGGGTCAATTAAATAGTGGATAATCCCATAAATGTGAATGATCATTAATCAATTACTATAAAATAGGCAATTGCG
ATGCTTAGAAGGCATTTGGACATGATGTGGTTGAAATTTGAGAAAAATAATAATATTTGACGTTGAAGTTGAAGGTGAAA
TTTTCATGGCCAAACGCC
AAGCTTTATCTTGTGGGGACCCATTTGAATTATTCTTTTGTTTCCGTAGAAAATATCTGCCAAAAGGGTACCTCTCAGTG
CTTAATGTTTGATTTAGTACCATTATTTTCTTTTTAAAAGTCAAAATTGTTCTTAATGATAGTAGTAGTCAGTCTTGGTA
TAATTTAGAAGGATTCTTTGTTGATAAATCATGTTTCCTTTCTTAATTTTGGTTGGTTTTTGGGTTTCTGCTCTTTTAAA
GTCTTACTACTTTATACTGTATTTTTTTCTCAATTTTCTTCTGTGACTGAAAAATTGAAGCTTTAAGGCATAAACTTGTG
GGAACTCATTTAAAAATCTTGTCTTTTTTTGTTAATTTTGGTGCTTTTTTGGATTCTAGGTCCCAAGATTATCTGTGAGG
TTGGATTCTGCTCTTTATAATTGAAGTATCAGCAGTGCTTAAATGGGTTGGAAAGACAAGATTAGGACTGTGTTTCAGGT
TTGTTGGCCTTTTTGCTGTGTTCTTTTCCCATTTTTCATGATATCTATATTTTTTTAGTTTTGATTTCTGGTTCTGCTTA
TCAATGCTGTTTCTATTTTCATTCTCTTGCAATTGTCGTTTAGCCGAGGGTCTATTGGAAACAACCTCTCTACCTCTCAA
GGTAGGGGTAAGGTCCATGTTGACTCTACCTTCCCCAGACCCCACTCGTGGGATTACACTGGGTGTGTTGTTGTTGCAAT
TGTCCTTTACTCGGATGGCGTATGGTACTTAATTGTTTTGACTGTCTTGTTTAGCAGCAATCTGTGGATGTTATGATGAA
AAATCCAAATTTTGTATGGGATGAGAAGAATTGGAAGGATTTGAACTGTGGGGTTCTTGATGTAGATTCAATCAGTGCAA
TTTAGTGCTCCAGTAAGATAATGAACGAAATCTGTAGTGATATTGGAAGATCTTTTAGTGATGATACTGTTTATTTCATT
GGTATATCTACAACTATTTCTTTCTGCAGGATTATAGTTTCTAGAAATCTCAGCATGTTGTGGTTATATATAATAACTTT
ATGTTTATTCTTAATTCTTCTCCTATACAAAACCGGACCAAGATTAGCTTAAATGGACTGATATGAATAGTGAGGATTCA
TAGCCGACCCCAACTTGCTTGTTTTTGAGGCATAGATGTTTGTTGTTGCTGTATTCCCATTTCTGAAGATTACGTCGTGT
GGTTCAAAACGAAGTGCTTATTCATTCTGGCTTTGCTAACTTCAAAGTACTTTTGCTTGTTAGAATGTTTTATCAAATGA
ACTATCAATTTGTATACTAATTTGTTTTTGCAACAGTACATATTGATATTTCTGTTTCAAATGGAACAGGGTAATAGAAA
TGAGATTGAGCTCGGATGTGGACATACTATCAAGTCTCATGGATCATCAGTTGCAAGAATTCACTTGCATGACTGGCTTA
TATTGCTACTGCTTGTAGTAATAGAAGTAGTCCTTTATGTCGTCGGACCATTTCACCGGTATGTTGGAAAGGATATGATG
ACTGATCTGAAATATCCCATGAAAGATAATACGGTCCCAGTGTGGTCTGTTCCCGTGAGTATTCCTTTTCTTTTTTAACA
TATTGAGTTGAGTATCAATGTAATGTATGGAAAGTTTAATTAATTGCTCTAATAGGACCTTGAACCTTCTATTCTACGAT
AGAATAGAGGTGTGGGCGGAGTGCTGATTACACTGTGCTTGCAAATTTCAAAAAGTTCAAATTTTTGTAATCAAATCCCG
GAGTTTCTAGTGTTATTAACAGATTTCTTTCATGAACAGCTATATGCAGTTGTATTACCTATTATCATCTTCCTTTTCGT
TTATCTTCGGAGGAAGGATGTCTATGATCTGCACCACAGCATTCTAGGTAATTTCCATTTCAGAGTTATTTTCCCCTTAG
TACGGATTGAAATATCGGGTAGAAGTGATTTTTGTCTCCGTGACTTTGATTCATTGTTGTACTAAAAGGAATGTTTTCCT
TTTGGTTTTCCAAACAACTTTACCAACTGCGCTAGACCTGTCCAAAAATTGCAGGCCTCTTATTTGCTGTACTTATTACG
GCTGTAATCACGGATGCCATCAAGAATGGAGTAGGCCGTCCCCGACCGGACTTTTTCTGGCGTTGCTTTCCTGATGGTAA
AGATGTATGTATCTTACTCTCCCAGTCTCACTGATTGGAAAAGTTTTACCTTTTTCCCAATTAAGGGTAAGCTTCTTAGT
GCATTTTTGTTTGACTCAATAAGAGCATCCGTATGTTTATCTGATAGTGAAAGTGATTTTCTTGATGAATGATGATCATA
ACTGTAATACACTTAGAAGCGTATTGATAAAAGTGGTGCTCAACTCCATTGTAAGTCGATTGATTTATTTTGTTGTTCTC
TTTTCAGGAGTACGATCAGTGGGGAGACGTGAAATGCCATGGTAAAGCAAGTGATATTAAGGAAGGACATAAGAGCTTCC
CAAGCGGGCATACCTCATGTATGTAGCTCAACTTTCTCCGCTTCCACTATCCATGTACATTAAATCAGGATTTCCGAGAT
ATTAAGAAAATTTGAGTTCTTCTTTTGCAGGGTCATTTGCTGGTCTCGGGTTTCTATCGCTGTATTTAGCAGGGAAGATT
AAAGCATTTGATCGCCGAGGGCATGTGGCAAAACTATGCATAGTTTTTCTTCCTCTCCTAATGGCATCTCTTGTTGGGGT
CTCACGTGTGGATGACTACTGGCATCATTGGCAAGACGTGTTCACTGGAGGAATGATAGGTTCGTCTTGAAATTCTACAT
TTATCAGTAAACAAGGGCTGCATTTCGTTTGATAAATACTAACCCCATGTGTTTCACATTTCAGGCCTTTTCGTTGCTAC
GTTCTGTTACCTGCAGTTCTTCCCTGCTCCATACCATACTGAAGGTACGTTCTTCACTAATCTCCTCCCGCTTTTATTAT
ATTTTGTGTAGTAATTCCTCGCACTTAAACAAACCTTTTATCCAATCTTTTCGATTTTGTTAGCTCCTTAGTACTTCAAA
ATATTCCGTATCTAGTCTAATACCAAGTTAATTACACCATTTCATGACAAAAATGTGACCAATCAACCAACCAACAAAAC
CACTCGCTACAAATATAGTCTTGTCAATGTTGACTAATCTGGCTTACGTCTGGCATATATTCCATTTCGAGAGAGAATTG
ACAAGACACTATCTCGTTGAAAGGTTCTATACATCTGCCGTTTCTCAACTCATTTCTTGAAACAAAGAAGATCCAATCAT
CTTAGCATGATCTGATCATATATTCCAATCGCGTTTTCTTCTAATTTCCTATGGATTTGCTAATGATCTAGGAAAAGGCA
TTGCACAAAATCTCTTCTCCGTGACTTTACTGTTATAGTGGACAAAATTCTGAAATTAACCCGATATGTTCATTTTTTTC
GCTGTTCTCAGGATGGGGACCTTATGCATATTTCCGGGCAGTGGAGGAGGTTCGTAGTAGCAGACAACACGTCCACCCTA
CTAACGGAGGATTAGAGATAGAACGTCCCGAGGTACAACTGAATCAGCGATCCAGTACAACTCCCAATCCATTTGAGGAT
GTGGAGTATGGCAGAATGTGAGACATAAGACAGTGTACACTTATGCTTATATTTGTTCAAAGTATTTTAGTTGGCACAGT
TTGTTATTTTCTTGTGAATATTTAAGTCTGTTTTTGTTAAGTATTTTAGCTTTAGGGAACTATTTGATTACTGAAATTGT
TTAATCAGTGTTAAGTTCTTTTTCTTTTTCTGTGTAATTTGTTGCATAATTAGTTCAATTGGTTGATGATTTTGTAATTA
TTTCTTTCTTTGAGCTAAAGATCACTTTGTTAATCTGGAATTGACTCAACTCATCTCAATGATTCCTTGAAATTTTAGTA
CTTTAAAAGGGAAAATGAAGGTGCTATAACCTAAGTTACGCGAACTCTTCACTTTTCATGTCACATCCATATTAAATTCT
TCAAAAATATATAATCGATAAATGTATAATGTATGTTTTTGCACCTAACGGTGTAGCCAAGTGGTCAATAAAATTTGAAG
AAAATTGTGGGATTTCAACTTAGAATACTAGTAGAAGCAAAAAGCCAAAATATAGTAGTATGCTATTTCTTTGGTCTGCC
TTATCCTTGATGGACAGATTATCGATACTTTCATAGGACGATAATATTCTCTTTGGACAAACACTATTATTATGGGCAAA
GCTAGAATATATGAAGTATATTTTATTTTTATATTTATTTTTTAAAAATTATTTAATATACATAAAATATTAATTTAGAA
CCAAATAACTCAAAAATATTACTCTCTCCGTCTCATATTATAAGTTATTTCTTTCTAAAAATAGCTAGACCACAATATAT
GTCATTTTATAAAATTTATGCATAAATTACCATATTTTGTCCATTATACCTTGATTGATTAATTAATTTTAATCTTGAAA
ATGTATTTACTTTGACTAACCTAGGAAATCTACAAGTAATTAATTTCATTGGGAGAGTACTTCATTCATTAATTAACTAC
TTTCTTTATTCACTACTTATTCTATAAAATCTGATTTTGAAAAAAAATATCAACAAACAAATTAAAAATAAAAGATGAAA
AAAAATTCAAAAATAATCTTGAAAGTTGAAGCTTCAACAAATTTTATCAAGGAAGATGACATTTCAAAAAGTTCAAAGGA
TGTAAAAATAGAAGACTCAACCAAAATATGGGAAGGCCAAAATGAGAAAAATCAAGATCCAAATAAAGGAATTATGCACC
ATTTAAATCAAAAAACAAATGATTTGTCAAACTAGAACTAAAATTCATTTGTCGTCTAATTTCATTATCAATAACATCAG
ATTCAGCAAAAAAAATTAGATCAATTTGAAGTAATGAAATTTGAATATTTTGTGATGTTGTCATGTTTGCTTAAAGAATT
TATATATAAAAATATAAAATAAAAAAATTACACAAAATATATAGGAAAATTGAGGTGGGAAAAACTTGATTTTTTAAAAT
TTCTGGATCAATTGGTGAAAAAATTAGGCTCCAAAAAGTAAAATTTAAATAGTCATCCAAATGCATTTATATTTTTGAAA
TCTAACATTTCTTCATTTATTACAAAGTTGTCATAAGCAAACATTAAAGAAGAGCATAAGAGTAAAATTACCTTATTTCT
TAATGCAAGTGCAAATGAAAAAAATGACTTATAATATGAAACGGAGGGAGTATAATTTAAATTCATAAATTTCAAATTTC
AAATTTCAATTTTACCGTAATTCTTGTACCGGAAAAAGGGACAAGCGTACGTAGTAAAGAAAAGTAGAAAGGCCAAACAC
ACCAAGAATAAGCAAAGAATCGAGAAGTGGTCCTTGACAATAACATGAACATGATTTGTTTACACATCAAATTCTTATTA
TATGAAAATGTTTAATTGGACACAAATACTTAATTAAGTAATGATAGATTATTACTCGACTAGTTGAGATTGTTATCTTC
TTATCAACATTTATGAGTTTGTTCATATTACTGATTCTAAGTCTGAATAAAGAAGGAGGATCGCTAGAGGTCAATATAAT
CTCTTTATTCCATAAATGTAGGAGTAAGATTGCGTACAAACCCCACTTATGAAATTACATTTTTTTTGGATTGTTGTCAA
GTTTGCAAACTAGATACTAAATCTCAAATGGGTGCTGAATTTAGACGAGTGAAAATGAGTTGAATCTCTAATAAATAGTC
GAGTCAATGATCAAATATTACTTGCACTGAATTGAGCTAAATAATGAGTCATACTCAAACTCATATTTTCTTTACTCCTG
ATTTTAATATGTTTTACTTGAGACACGAATATCGATAAAAATAACTTTACCTTTGCAAATTAGAAGTAACATTGTGTACA
CATTACTCTCCTCAGACCTAACTAGTCGTTATTATTATGTTAAATACTAAACCTTTTATTAAAACGGACCCAATAATGTG
CAATTCAAATTTTTTCGAAGCTCAAATGTGGACTCAGGATTGGGAATAATAATAAATGTAAAATTGATTTAATAATTGTC
CCTTTTTGGCTCTATCTTACTCAACTCTTTCCTATTTTACCAAAAATCTCAGTTCAAATTCCATTTTACTTTTTTATCAC
ACTGCATTTTTGACGCTTCCTTTGCTTTTGCTTTTCCTCTTCACCTTTATCTCTCCAATTATTTGAATTTCCTGAAGCAA
AACGAAAGCGTTTTCTCCTTCGCATTCTCTTCTCCAGGTCATTTTTCAGGTGATTCTTTTTTCAGTTTTCGGTATGTTTA
TCAATGTACTTTTTGTAGTCTGTTCAGTTTTCGCAACGGCGAAGTTTTTGTTACTTTTTCCGTTGATTATTGTTGTTTAA
TATTAGTATAACAATTTTTTAAGCAGTTCGGTTTGGTTACTGAGGCGGCGTAGCGGAGGAGGAGGAGTAGCCTGTGATTT
TGCTGGTGTTTGTGTTTTGGTTTATTTGGAATAGTGCGAGTTATGTGAAAATTTAAGTATAGGTAAGTGTTATTGTTAGG
AAAATGAGGATTTGATGTTCGAATTGAAGTGTTAAGTGATGAAATTGGAGAGTAATTTGTGAAGACATTGTATTAGGTGA
TTTTTATGGTTAAAAAACAATTTCATAACCTAATTTTTTTTATGTATTATTTTCTGTGGAGTTTTTTTCGAACTGGTTTA
TAGTGCATAGAGTTTAAATTGAAGCATGTTGTTGGTATTTTAGAAGATGAGGTGCTGACTAACTGCTGGTGTATGTGTGT
GGAAAAAGTAACTTGTGAATTTTCTGGTGTATGTGGTTGGTTTAGTGGGAACAGTACGAAGGATTGTCGAGATTTGTGAA
AAATTGAGTATACGTGAGTGTTATGGTTTGGAAAATGCTGAGCTTGGTAACGTAAGCTTGTAACTCAAGTGAGGGAATTA
AGTGATGAGGACAAATTCTAAAAAAAAAAAACGAATAAAATTATTGTAAGGAAAATAAGGATATGAAGTGCTAAGTGATG
AAATTATAGAGTAATTTGTGAAGACATTGTATTAGCCGGATTTATTAATTTTTTTTTAAAAAACAATTGTAGATTTTTTC
GTACTGGTTTATAGTGGATAGAGTTTAAATTGAAGTATGTTGTTGGTGGGGGAGAATTTAGTAGGTAGTTTATGGTGTAT
GTGAACTCGTGGTGTTTCTGCAAAACTAGATATTTTATGTGTATATTTTTTAGAATTGATCTAATATTACCTTTTGGCAC
TCATGCTACAAAAAGATAATTAGCATGACCATTTACTAACTTTTAATTTTAGTTTAATCTTCACTGTTTGTATTTATATG
TGCTTGTAGTGTTGGAGAGCCTAAATTACTTATTATTGGTATGATACGGGACTAAATGGAGGGAAATGGATTGTAAGGAT
CTATACAGCGGACCCTAAATGTATCTATATGTGCTTCTAGGGTTGGAGAACCTAAATTATTAATTTATATTCGAAATGTT
CAATTGCATGAGACTTAGTTGTTGTTGTTGTTTTTTTTATTTGTATGTGCTTGCCATCAAATCTTAAAACACTGCAGACA
TTATCTCTTCTTCTAGTGATTTTGTTGTAGCCATGTCATCATTTCTTTCTTTTCTCAAAAGTGCCCCTTGGATCTGTCTT
AAATGCAATAGAATATATTGAGTCTCACTGATTATAAAGTGAACATGATGAATCTTATATTGCCTTTCTGTAATATGGTA
CCAAAGGCTATCTCTGTTTCTGTTTCTTATTTATCAACATCATGCAAGTTTTACTAACCCCTATTATTGTTCTGTTAGTT
GGTAAAATGCCAGAGATTCAGTTGGGCGCCCATACATTCAGAAACCAGGGAGTGGAAGTAGCAAGATTTCACATGCATGA
CTGGCTTATTCTCTTCCTACTTGTGGTGATAGATATAGTTTTAAATGTGATAGAGCCGTTTCACCGGTTTGTTGGATCTG
ACATGATGACAGATTTAAGATACCCTTTGAAAGACAATACCATTCCCTTTTGGGCTGTTCCAGTAAGTGCAACCTCTAAG
ACAAATTGGTTTGAGACATTACATAGTTTCAAAGAAGTATGTGTGTTTTTTGTACTTCTAAGTAGGCATTTTATAATCCA
TGTCTTTTCCTTGTAAACAGATTATTGCTATAATCTTACCTTTGCTAGTCATACTTGTCTTTTACTTCATCCGAAAGGAT
GTATACGACGTGCATCAAGCTATATTAGGTATTCTTTGTCCCTTACGTGACTATCAATTTTTGCCTGGTAGCAAGTTATA
TTGGCAAGTATATATAACTGGATCAGATTGATTACTTCGTGTGCTTTGTTCAGGATTGTTGTACTCTGTACTCATCACCT
CTGTTCTTACTGATGCAATAAAAGATGCCGTTGGTCGACCCCGTCCAGACTTCTTTTGGCGGTGTTTCCCTGATGGAAAA
GGGGTATGTTTATTCGTCTTGGAATATCCTTTCTGTATTAGAAACTGATATGACATCATTTGCAACTTCCGATTATAATA
TTCTGTGTTTAGGTGTTTGATCCAATCACAAGCAATGTCAAATGTACTGGCTTGAAAAGTGTTATCAAAGAAGGACATAA
GAGTTTCCCAAGCGGACATAGTTCTTGTGAGTATAACTATTCCCTATCAATTGCATTGTTGGCATCAGAAATTTGTGATT
ATTTCCTTTTTTGTACTTGACCCTTTAAACCAAATGAGCTACCCTTCACTTTCATTCCTTCTTCTAATGAAACTTTCTTA
GTGATGTGAACTGTTTCCTTTTCCACTGTATTGATATTTTATTCTTCTCCCATTCAACATAGGATTTCACTGCAAGATTT
TAGATTGCTTTTCCTTGGAATTAGTACAACTGATCTTTAAATAATTATTTATAAAATACTGGAAGAATGAAACGTCTGTG
CTGTGTTGTCCGGTACAATCCAGTCAAGTACCTGCCGAATTTGTCTAATGATTTGTTAAAAATCCAAATAATGGATTTTT
CTATTTATCACTACCCTGTCACTCCTTTTCCCATATGCTTAACCTATAATGTTTTAATAGTTAAGTTTTCATCTCAAATA
GTTCAGCCATATTAGTTAGCCGATTCTTAGGTGAGTTTGACTTATGCTTGGATGATCTACGTAAGTAGACATCTTGCTCG
TAACTTGGAACTCCTATAAGAGCATAGGTGACTGGCTTATGCTTCAATTTTCAACCAGATTTGACAATATGAAATATTAT
GTTTCTTTATATGTCTGTATGGGTGTTTGGCTGTTTTATCTAAGATCTTGGCTTGCTTTGAGTAAATTGAGTTCTTAGAG
AAAACTGAAGCTTGTTGGCATTTGTTGGTATCATGTGAATAGGGTCTTTTGCTGGTCTTGGCTTCCTCGCTTGGTACCTG
TCAGGGAAAATCAAGGTATTTGATCGAAGAGGCCATGTTGCTAAGCTCTGCCTTGTTTTCTTGCCCTTACTGATGGCGGC
ATTAGTCGCAGTTTCGCGGGTTGATGATTACTGGCACCATTGGCAAGATGTATTTGCTGGAGGTGTCTTAGGTCTGTAAA
TTATGGATGATCATGTACTCTTTTCTAGTTTTCTTGTTGCCTTGTATAGAGAACTTACTGTTTATTTTATTTGTGCCATT
TATGCAGGATTGACTGTGGCTTCAATTTGTTACTTACAATTCTTTCCCCCACCGTATGATATAGATGGTACTTGCTCACT
TTCTTCAGTATCTCTTTTCACAGTAATCCAACTTGGAATCAACAAAAACAAAGAATTAGCCAGTTCACTAGTTAAAATCC
TTAATGGTACGGAATTGTGATTTTTATGATGGTAAATAGTAAATCAATTCGACTGCCACATGTGTAGTGGGTTTGTATCT
GATGGCTGAAAGATAATATGAAAACTATGTAAATGAGTTCCTCAGTTTAATTCTCACTTTCTTGCAGAAGTGCATAATAC
GTAAATGAAGTTTTCTGGAGGATAGTAGATACCTTCAAATTCTACTGTTGCAGGATTTTTAAGCATACTTTCTCCTATTA
GATTGCCTCTCCATCCTCAAGGGTGGGGGTAAATGGGTGCTTCCCTTTTCGCCAGCTATTCCAGAGTGAGTAGGTTAGAA
TTAGGCAATGGCATGAAACGTGAGGGAGCACTACCTTTGGTTGTTTATCTTTTCCTCTCTGTTGCTTTGAATACTAAGTT
CTGTTTATGGTTTCCAAATGCTGTAAGTTTCGAGTCCTTGCCTAGCTGAAGAAGGAGAAAGAAACAAAGGAAAATATTAA
TGGGCGAATATTGCTTAGTCATTGCACATTTTCTGTTGTTGCGTCTATTGTTTGGGGGGAATGGGAACATCTAGAAATGT
GCAATGGCGAACACATGGCATAGCACCTTTGTGAAAGGTCTTGTTTTCTCTTCTGTTTTTTTATCTTATACACCAGCATC
TAATAGAGGAAAGCCGGCCCACTGTGTGCTAAACTATTTTTGGCTTTCCAAATGTTGTTAGATGCAGCATTTGCCCTGCT
GAAGGAACACCATATGTAAATGAAAAAGTTTAAGGGCCCAATATAACTTAGCCTATTGCTGATATTTCATGGTTGGTTTA
TGCAAACCACGAAGGCTTACAACACTATTTTCTTGTTGTTACTGTTCTTTTTCTGAATGCTCTGTACTGTTTTCCTTTTT
AGTTGCTATGTTTTCTTCACTATTGTTTTTTTTTCTTCAATACTACTTGGATTTGTTGCACTTGAGCCAAGGGTCCTTCG
GAAACTGTTTCTCTTCCTCCACGAGGTAGGGGTAAGGTTTGCATAGACTCTACACCTCCCAGACCCCACTTGTGGGATTT
CTCTGGGTATGTTGTTGTTGAAGGTTTACAAGCTTAATAGTCCTTTCATTCTTAAATTAGCATTTTCTCTTGCATTTCTA
AATGATGCCCTGCGTTATTGCTGTTTATTTTTCTAAATGTTAATTACTTTAGCTTTAGGAACCTATTTGATTACTGAAAT
TGTTTAATCAGTGTTAAGTTTTTTTTTTTTGTTGTGTGTAAATTGTTGCATAATTAGTTCAATTGGTTGATGATTTTGTC
AGTGTTTCCCTGAAATTTTAGCACTTAAAAGGGAAAACATGAGGGAGCACTACCTTTGGTTGTTTGTCTTTTCTCTCTGT
TGCTTTGAATACTAAGTTCTGTTTATGGTTTCCAAATGATGTAAGTTTCGAGTCCTTGCCTAGCTGAAGAAGGAGAAAGA
AACAGAGGAAAATGTTAATAGGCGAATATTGCTTAGTCATTGCACATTTTCTGTTGTTGCGTCTATTGTTGGGGGGGATG
GGAACATCTAGAAATGTGCAATGGTGAACACATGGCAGAGCACTTTTGAGAAAGGTTTTGTTTTCTCTTCTGTTGTTTTA
TCCTACACACCAGCATGTAATAGAGGTAAGCCGGCCCACTGAGTGCTGAATTATTTTGGCTTTTCAAATGTTGTTAGATG
CAGCCTTTTCCCAGCTGAAGGGAAAAGAATCTGTAAATGAAAAAGTTTAAGGGCCCAATATGACTTAGCTATTGTTGATA
TTTCATGGTTGGGTTTATGCAAACCATGAAAGCTTACAAGGCTATTTCGTTGTTGTTACTGTTCCTTTTATGAGTGCTCT
GCACTGCTTTCCTTTTTAGTTGCTATGTTTTCTTCACTATCGTTTTTCATTTTCATAACTACTTTGCTTTGCTGCACTCG
AGGTGAGGGTCCTTCGGAACATCTCTACCTCCATGGGGTAGGGGTAAGGTTTGGGTACATCTACCTAGACCCCACTTGTG
GGATTTCACTGGGTATTTTGTTGAAGGTTTACAAGCTTTATAGTCCTTACATTCTTATATTAGCAATTTCTCTTGCATTT
TCTAAATAATGCCCTGCCTTATTGCTGTTTATTTTTCTGAGTTAAAAGATTCACATTTTCACTATTACTAGAAAGTCCCA
GTTTATTTCTGAAGACTCGAAAGAAGTTGACATGACATGTATTTTTAGTTGATCGAACTCGTTACGGAAATTTTGATACA
CTGCTTATTCCATGTCCAGGTAGGATGCCCCATGTGCATTTACAAAGGCTGGCGGAACAGCGAACTGGTACACAATCTAT
GTCGAATAATCCAGGTTGTCTTACTATAAGGCAACCTGAAGTTGATAGTATGTATGTTCAACCTGAACATGGCATTGCCG
TATCAGAACACAGTGCCCGTGAGACCGGACCAATCTTTGATGATGACGTTGAAAATGGCAGATGGAGGCATTGACTACAT
TGCTTCGTCATTCGTGCATTAACTGTATAGATCAGAATAGGTATTCTGCACTCTGTTAGTCCTCTCATCAAACAGGTAGA
TTTTTTCAGGGGTTGCTTGTTTTTCCACTTCTGTGAATTTCTACCTCTGTAATTTTACATTCATTTGTTAGATTTGACTT
CCAAGAACTTGATGTGCTAACTGGTTAGTACCAAGATCTCAAGTAATTTCCGTGATTTCGTTCATTAATAGACGAGATAA
AATGTGATGTGTAGACATGACATTGCGAAACTATTATGACGGCCTTATAGCCTGTGTTTAATGAGCATTGGTTTAAAGAG
ATAAAGGCTGAAGTCCTTTTGTTAATAGTTCATGAGTATACTGTATACCTTTTTATTGAAATTGTGGAGTTTTTCAGTGT
GTACTATTGTCTATAGTTTCTTTGAAAAATTCATTTCAGCTTCTGATTGGAACGAGGAATCTTAGTAGCTTGGTTAGTTG
ACTACCTAACTTTCATCTTGTTGGTGAGGGTTTGATTCCCTACCTTGTAATCTCCTCCCCATTTCTCATCCCTAACCCAT
TCTTTTTAGCGAAAAAGAAGTTATTTGAATTTCAACTCTCAATCGGAATGTAAAACTCGAAGGGGAGTCTTGAAGCAATA
GTAAAGTTGTTTTGATGTGATTTATAGGTCATTTGACTCATGGAATCAACTTTTGATGCTTGTGTCACGATAGGCTATCT
ACAACACGCTCCCTTAAGGTGCGACCCTTTCCGGAATCCTGCAATCATTTTTGTTTTGTTTTAATTGTAATGTAATACTC
ACCTTTTGCACATTAAGTGTAAGGGACGGCAATCTTGGCAGCAAGTGGTAGTGATTATAACTGGACCTTTTCAATTGGCT
CAACAACATACAACCTTGTAATTACTGATCGTTTAGTTGAGAACAAGTTATTTTGGAATTAATTTTTTCAGAATAAGTTA
TTTCACCATGTATATGAGATAACTTATTCCATCATTAAGGCATAAATGATGGTGGGATAAATATTCTCAGGATTGTTTAA
TACCTCAACCAACCGCAAGATAAAATAATTCTGCATTTTATCCTGGAATTATTATACATTATACCTCACCCTAAACGACT
ATTAATTCAGTGTGGTCTAGTTTATTTTTTTTCAAAATTGTTTTGAAAAATGATTTTTTTTTTTTTTTGAGTTGAGGGTC
TATTGTTGTTGCTACAAAATATCAATGTTAATATGTTTCTTTGATATACTACCAAAATTTCATAGTTTGTTTGAAACAGT
CAAATATGAATAAACAATCATCTAATTTGATCCTTTCAAATAGGATCCACAGTAATATAGTCAAGTTTAACTTTTTCTAA
AAAAATAAATATACCCTCGAACTATCGTAAATGGTATGCATATACCCTTCGTCATACTTTTGGGACATTAATCCCCCTGC
CGTTCAAAAACTAGAGCATATATGCTCTTCACTCTAACGGAAGACTAAGTAGGAACATGTGGCACAATTTTATCCGTCAA
TCCGATATTTAATAAATGTCGGGTCGATGGATAAGATTATGACACGTGTATGTCCGTTAGTACTTAGTATAAAGGGTATA
TATGCTCTAGTTTTTGGACGGCAGGGGCACCAATGTCCCAAAATTATGACGGAGGGTATCTGCATACCATTTACGATGGT
TCGGGGGTATATTTGTCTTTTTCCCTTAATATTATAGTGCTTAAACTTTAAACTATAAATACATCAATAATTTTATGTCA
TTTTGTTAATGTTTGTACCTTAAAAACATAATCAAATGAACTTTATCATTGTCTTTATCCAATTAACTCTAACCTTACCA
TGTCATTCTTGCCCTATATAAAGTGTCCCTTCTTACACATAAAAGAATCCACACAATTCTTTTACACTCCACTTAACTAA
CTCATCAAAAAAGTTCTTTTTTGTTTATTCGTTCATCAAGTTCTTGTTTGATCTATCGTTGTTAACAAAACCCCATCGAT
GGGAAATCTTGGTTTTTCATATTTGCATTACCTAAAGAAATTTGTGGGGACGCAAAAGTACCATAGATTAGGAGATGCAA
AAAGGGATAACAACAAGAGGAAAATACGAGTTCTTAGGCTCGGAAACAAGAGAAAGATGATTTTTTCGAAGATTAAACAA
GTCAGGATTAAGCTCCATTGGAAGCTATTTTCACCCTTGAAACTAATGACAAAGTTTCACAATGTTTATGTTAATAAAAT
GCTAAGTTTAGAAGGTTACAAGAAAGATGGTACTATTTGTGAAGCTAAAAAAGTTGCAATTGGAAAATCAATTCCAATTG
TGGATTCTTCAACCAATGATGTGGTTGATTATAGGATGGTTTTGGAAATTTATAAAAATATAATGTCTTCTAAGGAACTA
GCACACCCCTTAGGATTCAATCGTTCCTCGAATCCTGTGTAAATGCAGAATGTTTTGTGCATCGAACTGTCGTTCCTCGA
ATCCTGTGTGAATGCAGAATGCTTTGTGTATCGAGCTGTCCTTTTTCAGAGAATTAGTACACTACTTGGTTTGTTATCTT
CAAATTGTTTAAATTTTGATTTTTTAAAAAATAGGTATATTCAATCTCAAACTCCTTTCTTGCAAGTTGGTTTTTGTTTT
GATTCAATCCAAAACGCTATTTCATTAGTATGAGTTTGTTTCATTCTTAACAGGTGAGTTTAATTGCCAAAAACTAAAAA
AGACAGTCTGGTGCATAAAGCATCTCGCGTTAATTATTACGAAACATATTTTATGTGATCAACTTATTTATGTAATGATA
GTTTCTACACGCATGGTAACATTTTCAAAATATGAGTAAGAAGTTTCTAATAAAAACTTTTTTATCACATGTTTAGATAC
TCAACTGAAACACATCACAATTTGAGTTTCTTAAATAAAACTCAATGACAAATTTATGAAGCTATTTGATATACTCAACC
TAAAAAGAAATATTACTTCACACTATCCTAATAGAAAAGAAAAAATCAAAACTAATTTCAGAAATAATCAAAGTGTGTTT
TCTTATACGAAAGTCACATACTTCAACATGATAGCAGAATATGCAACGGCTTTGATTTTGAATCTCACATCACCGCTTCC
CATTATCAAGAATGAAAAATCATTTATTTGACCAATGAGAATCAGAGTTGCACATGAAAATGCATACTAAAAATATAATC
AAATACATAAATATGCTCTCTAGTAACATAAATTTTTATATGAGACGGTCACACACTTTAACAGACCTCATGAAATACCA
TATAATATATTTTTATTATATCTATAAGGTGCACTTATTTTTACCTATACAACATTTCCTATCTAATTTATGAGAAAATT
AAGCAGTTCTCTAAACAGTCACTGGCATCCCCCTGCCTTTCTCTTTGTAACTTCCAGGCAGGAAATGGGCAGTCAAATAC
AAAGTTTTTATGAATAGATAAATTAATTGATGGAATATCCAATAGCTTTCCAACAAGAAACAACACCTATATGTTATGTT
GCTCGGACTCTTCAAAAATATCATTAGATGTGCGTTAGATCCTCCAAAAGTAGAGCATTTTTGGAGGATCCAACATGAGT
GTTGCCCCATTTTCGGAGAGTCAAAAGCAACATAACCTATATGAAGAGATTCAGCCACTTTAGGCTTCAGGGCCACTAGC
AAATAAGTTAATCAACCCGCGAAATACTTGAGCTGAAAGTTGATGAGCTTGAAAGAGCTCGCCATCAACGTTCCATATAC
TCTCCTTGCCGAAAGAAGTGAATGTGAATGCTGGAGTCTGATTAGCAGAATGCAGAAAATGTTATGAAAGAATAGCTTCA
TGGAAAGATTAGCAGGAGGAAAAGAGTTTCGGGTTACCTTATGGTGCTCAACGAATTCAAAATCTAGCGGGTTGCCATCC
TTCTTTGCTAGCTGGAGAAGGTGACTGCATAAAATAGACAAACATCGTGTGGACGTCAGCAGGGCTAAGATAGGTAATAC
CGTGCTAAGAATACGGACACATCCAAGTTGAGCCATGTTAGTTTATTTCTACATTTTCAAGTCATTAATATCCAACGACT
AAGCATACATATTTGAAGTTTATGGATTCTGAACTTGCCACTGAATTCATAGCTCATTTTAGTTTCTAGGTTCGCAATTA
AATATTTATACATATTTAATGGAATTTCTAATATAAATACAGGGTATAACCAAAAGTTACTAGTCCAAGCCTGCACCTAT
ACGCTAGCTCCGGTCATGAGTTTAGACCTTAAGCTTCTAGGTTAAAATAGTGAGGAGAGAGAGAGAGACGATTACCACAA
ATAACATGCGTGAGGGCATTCCTTAATTAATATAAGATGTAGAAAACCATCTGAAAGGTGTGCATCAGCCACCAGACCAT
CGGGCGCTTTTTCATTTCTGCAAGAGATTACAGCAGCTCCAACACTAAGAAAACGCCCTTTGGACTTTAACCATCTTGAA
TCTTTTGAATAGGGCTGCAAGCTGGGACATTTTGCCGATGTGTGGCCTGCTTTCGTTTTGCAAATATTACAGTTTGCACG
ACAAGCTACTCTTTCGGACTTTTTGAGAAGGGACCACAATCCTTTTTTCCAGCTGCCTGTCGACTCTTTCTCAGGACCTA
CGTTATTCTTTTCTGATTCAACTTCCAAGTATGCAACCTCTGCTTCATACGATCTACAAAAAACATGAAGTTGTAAAATA
TACTACATCAGTAAGAAGTATATGAAATTGAGTGATCTACGGAATTAAGATTAGAGGAAGTATAGTAGAATGCGAGATCA
TTGCCACGCCCAAGACGTAGTACAAGACATGGATCCAAGTTCAAGTTGGTCTTGTAGTCAGAGGTGGATTCATAATTTTA
TGTTTTATGGGTTTTGGACCTCCACATTTTCTGTTTACTGGGTTCTTGTTACCAAAACTACTGGTTTCTGCTGAACCCGT
AACTTCTACAGTGGATCCGCCACTGCTTATAATAAAGTTGATTCCTATCCTCCATCTGGGAGGTTGGACATGCCCTGTGA
GGGACAACAACAACATACCTAGTGTAACAACAAGTGGGGTCTATGGAACGATAGAGTATAGCAGACCTTACCCCTACCTC
GTAGAGATAGAGAAGTTGTTTCTGATAGACCTTACCATTGCTCAGGGAGGAGCAGTGGAGGAAAAAATAGGAGTATCACG
AGCAGTGACTATTTTGGCACCAGACCCATCAAGGCCCTATGATCACCGTCCAACCAGCTCAACCACAGAAGGTCGAGCAC
GTGTTTTCACACAGGTACAATCACGCATCTACTCTAGCCTCTCAACATTACTAATTGAAAACCTCATTAGTGACAGCAAT
ATCCGTGAGCAAAGCAGTAGGGATGCTCATTAAGACAGTTATGGGCAAAATGGCAAATTGAACCAACTGTGAAAAAAAAA
ATTCACCAACAAATTTGGTCCACAAGCCATACCTGTGACGAAGAAACACCTTTGTCCCAGCATAATCATAACGCTTTGGG
CCCATCCACCTGTACTTTTCGCTCTCAGTGATTACATCTCCATAAAACCCATACCTGATAAGTAAGCGAATGATTACGAA
GGAGGAGTAGAATTTAATCGTAAGTTCACAAAGAAGCATGCATTGCACCAAGGGTGTGACCTATGGTCAATGAAGTGGGT
GAGAACCATGAGGTCTCATGTTCAAATCTCAGCAGAGACAAAAAAATACTAGGTGTCCCATCCGTTCTAGCCTTGGTGGA
TAGAATCACCTGGTACCTGTTACTGGTAGTAGGTGACAGGTATCCTGTGGAATTAGTCGAGGTGCGCGCAAGCTGACCTA
GACACCACGGTTATAATTTTTTTTTTAAAAAAGAGCATGCAATGGAAAAGTTTAAAAATAGGCAGACGGTTAACATAACA
ACCAGGTGCGGGAAATAATGCGATCTCCTGAACAGAGTATAAGAAGAAAGCCATTTACCAATGCAAAAGTTTAAAAAGCT
CTCATGAGCACACTGTAACTCACATTCAGATTTATTTCGAGACAATGATTCGGCGCAATTGTAACCACTTAAATAACAAG
TTCACAAGTAAAAGACAAAATGGAATATGTCCCACATAATGAAAACATTGAGCTAGTAAATAAAGCAATACCATAGTTTT
ATCTTTTTATTTATAACTGTGAAATCCCCGAGGGCCAGTAGCGCAAGGTTCAAAATTCGGTGAATAATCCCCCCCTCCTT
CTACCCTTCTCAATTTTAAATCAGGTTTTGGTGCAACAGTAGAGCTCAAATCCATGACGTAAAACCATATATTATTATAG
GAATAGCAAAGCAAAGAATTAAAGGATTCAGTAGAACAAAGCCTGCAAATTTGATTATGTATCGCTCATTTTTCAACTAA
ATGCCACATATTTACCAATAAGTTAAAAAAAAAGTAGGCTGGTACCCCTGGATATACAACAGCATAACCAGTGTAATCCC
ACAAATGAGGTCTTGGGAGGGTAGTGTGTACCAGACCTTACCCTCCCTTGGAAGGTAGAGAGGTTATTTTTGATAAACTC
CCGTCTCAAGTAAAAGCATTATGAAGTAGTTCGAAAAACAAAAACAACGGGGGTGAAGAAGCCAAGAAAAAATACTAAAG
AACGCATGACAAAGCATACTAAAGAGGAACAATCCCTACAACAAAATGATACGATAACAGAAGTGCAAGAAACACTAAAT
AGTAGCAGAAATGGAATAACAAGAACTACCTGAGTAATACTACGACTACTGGATAAAATGGATTCGAAATAAAGCAGAAA
GAAAATCAGAAAAGTGCACCACACACTAACAATGAGTATCCACTAAAACAAAAACATTTAGAGAACACTGGTTTCGGAAT
AGCATATGAGTTAACCAATAATAGATGAAAATTACCCAGCGAAAGAAGCTGCATAACGTACACAGGGTTCATCTTTAGAT
GTAGAAGTCTTTTTCCATCTTACAACTTGAGCTATATCAAGGCACACTGCTTTACCAAGGATGATCTGCAATGCAGAAGT
CATAGCATCCCTAGCCCCTGTAGTACTGCAAAAATGAAAGTCAACTAGAATTTCAAAAAGATAATGCAGCTAGCAACGTA
TAAAAAGTTGCTAAATGCTAAGCATAACATAGGATTTTAAAAACGAAATACACACTCTATCCCAATTTATGTGATGTAGT
TTAACTGGGTACAGAGTTTAAGATATATGAGAAGACTTTGCAATGTCCAAAACTACCCTTAGAACAAATTTGTTTAATAA
ATAGAAGAGTACTCCTTAGTGAACTTTTTGCCAAATAAGTGGACCCAACATCGGTAAAATATTGATAGTCATTAAACATT
TGTCAAATAAGAAATGTGTCATTCTTTTTAGGACAAACTAAAAAGGAAAGTGTATCACATAAAGTGGCATTGGACAGACA
AAGTTACCATTCAACTACACTAACAAGAATCAATATAAGACCTTACCAAATTACAATGGCATCTGTTGATCCTGCTGGAA
TAAGTCCAAATCTGAACTTTTCATTTGGGAAAGAAAATTCAACATCTTCTGCTTCTGAGATGGCAAAAGGGTAAATCAAA
GATGTTGTATCATTTAAAAAACGTTACTTGCGAGAGGAAAAAACTAATGCACTTAGGTTGGCGTCAAAGGGGAGGAAAAG
GAAAGGAAAGAAATGATAATGTTTTCAAATACAATGTTATCAATCATATTTGTCCCCTTTCCTTCCTATCATTGTGGTTA
TGTACATCCAAATATAGTCATGAAAATGCTTAAACGATCAGAAATGCGGCGCTTTTATTTATTTATCACAACGCTCCCCT
CACTTGCAGGCCCGATTCATTTTCTTGGGTCAAGCACATGGAAATATTTTGAAGTGTGTGGTAACGAGACTGGAGCCTAG
AACCTCTACAAAAGCTAATACAGTAATATCATATTGAATGTTTGAACCGTCATCTAAAAGTTTAAAACTTTTAGAGGATG
GGCATCTTTACAGATCTATTTTAGGCTTGCAACACACAAGATACAAATTCTTAAGATTATTAATCATGATTATAAAATTA
ACTAACCTGTTTGGCAAGAATCATCTCCGGTTCCTGTAATTCCGGATACACTGTTCATAAGCACACTTCACAAATATTGA
TTATGCAAAGAAAACAATTTATGGAGAGAATTTATGTGTTTACATACTGAGATCTGTTGATTGCTTTAGAAGAGGAGATT
CATCCTCACCGCTATCAGATGGGTCCCTGATATCCACATTGGTATTAAGAACAGGCCCATCATCATTATTCTCAACGGGG
TGGTTAAGTTCAGTAGGACTTGGTGGATATGAACATTTGTGCCTCGACAAGAGAAGACCGTTCAGTATTTCGTTGAAAAA
TCCATCACCGCCCTGAAATGATGTCAGATAGCAAAAGACCTAAGAAGCTCAAGCAACTTGGTGGTAAAATTGTTAAAAGA
ACTACAATATAAGCTGCCAAAATGGCTATGTTATGTATCTTGTGTTGATGCATACATGTCTACCCATGTTTTGATGGAAA
CAAAAGGATCATATGGATCTTTTAAGACACTCTTATTTTGCTAAAGATGTACCTATTCTTCTTCGATAGATATGCATTAC
TGACATGCGAGAAGTGAAGCATTACTACCGTGTATAAGTACACCCTTAGCATCTTTGCCCCCCTTCACCCCTTTATTGTT
TGAAGGGAACAACGCAAGATTTCCAATCCCCACGTAAAGAAAAGCAAGAACTATCAAAAGCCGTGAAATCCCTTGCAACT
CCACCATATTGGTAAAACGAGAACAAATGCATCAAAACAAAGTTTTATCAACATTAACAAGGAGAAAACCTGACACATTT
AATTCTCTCTTAAACTCATCAAATGTCTATGAAAAAAGATTTGAAGCATTAGACAAGTACTTTTTTTTATCAATAGATTG
ATTTACATTTCCTCTCGCATCTCATATAGCAAATTAGAGACAAAAATTGCAATCCTCAAGTATTTTGTTAGTGATATTTA
TACACTTCAAAAGAGTGCTCAACTTTGACACCAAATAGAAAAACTTCACGGTCAAAAATTACCCACCCTCGCACCCAAAA
AAAAAACATAGATATCTCTCACTACTTAGTACTTACAACTGCTACCACGCCATCGTATGAACTGAGCTCTCTACTTGTAA
TGGAAGACATCATATCAATAGCTTGTCCTGCCCTTTCTGTCACAGTAACCTGATGAAAAGAATACAGCGAACTTCAAAAG
AGTACAAACTGGAACGTAAACTATAAAAGTATCCACTTTCAAAGCTGATTTATCCAAGTTTAGTTAGCAGATAGCGGATA
GAAAAGTTAGGGAATTAAATCCTATTACCACAAGATTGAAAAGTAACCCCCATGAAACTGTTTGTATTCAATAGCCACTA
CTCATATAACAATCTAGTCATTCCAAACTCACACAAAACTCACGAAGCACAATAAAGCTGGATACAATTCATAGTTTTCT
TTTAGGAAACCACAAAGGGCATTGAGAAAAACTCAAAAAAGTCCTGATATGTTGACTATTCACTGATATATCACAGCCAT
AATATATCGAAGTCGAAGAATGATAGTCTTCAAACTAACATAATGAAACAACGATTCTTTTCTGTTTTGATGACCGAGAA
ATTTGTCTAGGGACAACTCTTAGGACCAACTGCCGTCTTTAAAACTCAGGGATAGTGGGTCTACCCTCTAGCCTTGTCCA
ATTAAATACCATGTTTAGTTTGCATGGCATAGGGCTTGAACCTGTGAGGCTGTGACCTAAGAGTCACAAATCCCTCAACC
TTTGCCACTAGAACTAAGCCCGGACGCAATGAAAACAACAAATTTTAATCGACCCGATTGACTATTTTGCAGATAACAGA
AGAAAGCTTGAATGAGTTTCAGGTTTTCAGTACCTACAGATATTATGATTCTCTTAAGGTAAGGGATTTTCCTACGTTAC
AGCAAGCAAAGTGTGTCTGAGAAAAAATAAGCCTACAGAAATGATGCATCATTTTACGCAGTAGATGTTCTATGTGTGCT
GCTACTGTGGAAGATGTCAATCACCGGTGCAATAGCTGAATAGAAATTTGCCCAGAGAGAAATAAAAGATGTTTGAGGGC
ACTGTACATGTGTAGTTTCAAATACAAATGTTTGAACTTCTTGGCTTTGTAGTGTTACAGACAAGATATATATGACATGG
ATTCATCACCAGAATTCCTCAGTTCCCAACATTTATAAGGAGCAATTGAGTACTAATAAAAAAAAATAAGGGGCAACTGA
GCTTTTATACACTGTAAATACTCTGCACTTTCTTGGTGCTGTTTAGTCAGAAAAATAAAAAGCTGTGGGTTTTGAATTAG
TAGACATATTTTAAGATGTAAGAGTATATAAAGCTGATATACTAAGTAGTCTTTTGAAGATAGTGATAATTCCATTTAAC
AACAGAGGCAACCATTTTGGTCAATTTTTATTTAGCATTACTTACTTGAAAGAAATGCTATAAAATAACGGTCTTTATAT
TTATAGCATTTTCAGAAACTCTTCTCTTGAGTAAATTTTACACAGAATTTAAATGAAGGTAGATCCTAAAATCAGTCATG
CTTTTTTATTCCTCTGTTGCACTTTAATTGGTCGAGGGTTGAAAAGGGAAACCAGACAACAACAACATACCCAGTATAGT
CACACAAAGTGGGGTCTGGGGAGGGTAGTGTACGCAGACCTTACCCCTACCTTAGAGGTAGAGAGGTTGTTTCCAATAGA
ACCTCAATAGTCCAAAGCAGTCCATACAGAGAATAAACGGAAGTGAAACCATCACAAAGCAACTAAATAGTAACTACAGC
CAAATAATACGATAATCGAAGTACAAGAAACATCAGATAGTAACAGATATTGGACAAAAAGCTACAACATCGTATCATCG
TTCCATAGACAATCTAGAATGAAATGCACATTCAGAACATCCTTCAAAAATGAAACACAAGCTACCAGAAAAGTTTACCT
TCATTTTCACTTTCGCTTGAGAAAATGTCGGAGCCACTGTTTCCCAAACTTTACATCCGAGTCCTTTCCCACTCTTTGGG
TTAACAAAAACCTACTAATCACAAAGGAAAAAGTCTGAAGAAACTTAAACTTCAATCTGAAGTCAATTTCTGTAACCAGT
TAGAGAGTACAGGCACTACCAGAGCTTTAGCAACTAACATACATGTTAACTGGTAATTGATAACATACTAAACTTACCAG
[truncated: 491,121 more chars]
