# Supplementary material for: Homologues of potato chromosome 5 show variable collinearity in the euchromatin, but dramatic absence of sequence similarity in the pericentromeric heterochromatin
Source: BMC Genomics. 2015 May 10;16(1):374. doi: 10.1186/s12864-015-1578-1 (PMC4470070; doi:10.1186/s12864-015-1578-1)
Supplement: Additional file 3: — RH BAC tiling path sequences. Description of data: Nonredundant, multifasta sequence files of the individual BAC MTPs. The sequence contigs and scaffolds in the MTPs can be either ordered or unordered, depending on the quality status of the tiling path sequence. [file 12864_2015_1578_MOESM3_ESM.zip › mtp_0949.fasta]

>mtp_949.scaffold_1
GAATTCTAGCTTCTTCCAAGAAGCATAATATAGGTAGTTGTCTTGCCTCAACAAGGCAACCATTGATACATTATGCGATG
TTAGAAGTCATCATTATCTCCTTGTTCACTGTTGCAATTGTACAAGATACATTAAAAGTTTGTTACTGTTTAATGTATCA
TTCCAAAAAAAAAACATTGCAAGATATATTATTACAACTAATCTCAATGGACCATATTGTCCTCGGCATTTTACATGTTT
CATATATAGAACAACTACATGAGACATTTCATACCTATGTACCATAATTACACTCGCATCATTAATGATACGTTAAAAAA
ACGAATTTTTTTTTACATGTCTTTGATACTTTAGAATTACCAAACAATGATCCACAAATCTAATAATCTAACACATCTGA
TACAACTGTTTTATTTATAAAGTAGTAACTAACAATGTATCATGAACAATATCACGACTTATGTATCGAAAAATTAAAAA
TACTAATTCACAATATAAAACAACTAATCTCATACCTTTTATCAGATCTTTGTATCTTGAAATTGATTCACTTACTCCTC
CGTACTATTCTCCTTGACAACTATCCTATCATTCCGGTATCATTCATATCTAAGCTTAGAAAGTTTCTTCGATGAAACGG
TGAGAACGAGGAACAACGAAAACGACGAAACATGGAGAATTTTAAAAACAACTAATCTCATATTTTATCAGATCTTTGTA
TCTTGAATTTGATTCACTTACTCCTCCGTACTATTCTCCCCGACCACTATCATATCATTCCGGTATCATTCATATCTAAG
CTTCAGAAAGTTTCTTCGACGAAACAGAAAGAATGATGAACATCGAGAACGACGAAATATGGAGAACGATGAAATATGAA
GAACGACGAATCAGGAAGAACGATGACGTATATGGAATTTTGATTTTTGAATTGATTTGTTATGTTAGGATCTAGGTTTC
AGTGATTGACAGTAAAAGGGGAACTGAATTGCATAAATTATGGAATTGTAATTAGATTTTTCTTGTTTTTTTTCCTTTTT
AAACGTAACAGCTGCAAAATAATGTATCATAATTAATATATCCAGACAATCAATTATGTATCCGGATGACTCCTTTTTTA
AGGGATTTTTGTAAAATAGAAAAGAGAAGGAATATGATGTAATTTAGGTTTTACACTATATGATTTATGTAAATTATACA
TAATTAAACAATGATTTTGCCTTTGAAACCCCAACTTAATAAATAAAACTATGTTATAAAAAAAGTAAGAAAAATATTCA
CTTCATTATTGCAAGGGAACATGGTGGTGGCGGGAGGAAAAAGATCGTTTTTCTTGTAGTGTTATTTTTAACGTGTGACA
CTAAAATGATAATTTTTTTTCATATATTAAGAACTACTTTGATTATGTGGTATTTATAAAAACTAAAATGATCATTTTTT
TATATATTAAAAACTATTTCAGTTACCTGATATATATAAAGGGACTATAATAATCATTTTTGCATGTTATGGACCACTTA
AACCTTGTGGTATATATGACTTATGAAGGACTAAAATAGTCCAACTCTCATAACCTTAAAGGACCATTTTCTCTCTTGTT
TTAAGACCCTTGTGGTTTGAAGATTTGTTAGACAGTCAGATGCATACCTCATGAAATATCTTTTGGAGTGTACGTCAATT
TATCCACTTTCAATATTTTTAATTGACGTAAATGGACAAGAAAACATTTCTTTTCTTAATTTTTATTTTTAGAAAATCAT
TGGATCTAGGGTTGATGTTTATACATTTTAATATTAAAATTAAAATATTAAGTGCATATGTTAGTGGATATAAGCTAACA
AGAATGTGGTCATTATTTTGGTGTAACTCTTGTAACCACTATTCCTGTGATCTATCACTAATTTCACCATTATTCTACCT
CATTATATATTGTAACTTATGTAACCTTTAGACCGGTCATTTACCTACATCATTACCCACATTATTCTTATTCAATACAA
AGAAGAATTTCTCTCCTATAAATAGTGGTGTTTCTTACTTTACTAGTATACGTGCCCGTGCGTTGTGCGAATGATTTAAA
ATGTAATAACTTTATAATTAAAAATAAATAATAAAATCTATTATGCACTTAATAATATATTTAATTTGTTATAATAATAA
TATAATAATACAAATCATTAACTTATTTATTTGAGAACATTATATTAATATTATTAGTACCCAATTTATTTTATCGTATA
AAATATTATATATATAACTATATCCGCTAAGCTTTTAGTTTTATAATATAACATGTTGAATTTTTTCTAAGGATACTATT
AATTTTATGATTATTTTATCTTGATCAAATATCAAATACTTCAAATAATTTTATGCGTTTGTAATTTATTCTTTCCATAT
CATTTGAATAAAAAAAATTATGTTAGTCATTTATTAATTCTAACATTCCATAAAAAAATATTTGATATCATAAGATTAAA
CAGTATGTTGATGCATTTTCTATATATGTTTTATTCAAAATCAAAAGATTTTACAAAATATTTTTTTTCATATTAAATTT
GTGCAGCAATATGATAGAAAATTGATTTAAGGTAAAAAATAATATATATATATATATATTGAAAGTTAAAAAAAATAGTT
TTTTTTAGAAGTAACCCAACATAGAGGCAAAACTGACATATTGTTGAGATTGTCAGTTTTTACAAAATTTAATTTTAAAT
AAATTAAAAAGAAACAATGGTTGAGGTAATTTTAAAAATAGTTTTTTCTTTTGGATATTTTTAAATAATCCAAATGGCTG
ATTTTTTTTTAATGTTTTAAATAGTTTATTTTATATTTATTTATTTTTAGTTTTTTATATTTGTCATTGTTTTTATTTTA
TTGTGTTTTAAATAATTAATTTCTTTATAAAATTATCCTATTTTAATCACTAACCTATATTTTAGGAATCATTACTTTTT
TTTTCTTAACTAAAAATTAAAAAGATAACAACATTACATAAATTTTAAAGATCCCACTAATTTTTAAAATAATTAACTAT
GATTACATTTTTTTCAAGTACAATATTGTAATATTTATTTTTTAAAATATTGCGATGTTATTCAATTAAAATATTTTGTT
TCGTTTACAATAATTGTGTTTCCACATATCAGAACCCACATTGAGAATTTTTTGGTATGTTAATTTTTGTGGTTTTATCT
AATATTTATTATTTAAAATATCTACAAATTTAAGGTGCAGGTACATAGACCTTTTTTCTTCTCCTATTATATATATATAG
ATAGAAGATATATACATATATATTTTAAAATAAAATAATAAATATCAATTAGTAGAAAAAAGAGGAAAAATAATACTAAA
ATACTTCCACATTTGCACATATTTGTGCCGTTATTAGTGTGTCGTTGTTTCTTTTTTTGAGNNNNNNNNNNNNNNNNNNN
NNNNNNNNNNNNNNNNNNNNNNNNNNNNNNNNNNNNNNNNNNNNNNNNNNNNNNNNNNNNNNNNNNNNNNNNNNNNNNNN
NNNNNNNNNNNNNNNNNNNNNNNNNNNNNNNNNNNNNNNNNNNNNNNNNNNNNNNNNNNNNNNNNNNNNNNNNNNNNNNN
NNNNNNNNNNNNNNNNNNNNNNNNNNNNNNNNNNNNNNNNNNNNNNNNNNNNNNNNNNNNNNNNNNNNNNNNNNNNNNNN
NNNNNNNNNNNNNNNNNNNNNNNNNNNNNNNNNNNNNNNNNNNNNNNNNNNNNNNNNNNNNNNNNNNNNNNNNNNNNNNN
NNNNNNNNNNNNNNNNNNNNNNNNNNNNNNNNNNNNNNNNNNNNNNNNNNNNNNNNNNNNNNNNNNNNNNNNNNNNNNNN
NNNNNNNNNNNNNNNNNNNNNNNNNNNNNNNNNNNNNNNNNNNNNNNNNNNNNNNNNNNNNNNNNNNNNNNNNNNNNNNN
NNNNNNNNNNNNNNNNNNNNNNNNNNNNNNNNNNNNNNNNNNNNNNNNNNNNNNNNNNNNNNNNNNNNNNNNNNNNNNNN
NNNNNNNNNNNNNNNNNNNNNNNNNNNNNNNNNNNNNNNNNNNNNNNNNNNNNNNNNNNNNNNNNNNNNNNNNNNNNNNN
NNNNNNNNNNNNNNNNNNNNNNNNNNNNNNNNNNNNNNNNNNNNNNNNNNNNNNNNNNNNNNNNNNNNNNNNNNNNNNNN
NNNNNNNNNNNNNNNNNNNNNNNNNNNNNNNNNNNNNNNNNNNNNNNNNNNNNNNNNNNNNNNNNNNNNNNNNNNNNNNN
NNNNNNNNNNNNNNNNNNNNNNNNNNNNNNNNNNNNNNNNNNNTTGAGTTGATATTATTTGAAATTGTGTGTGCAGTTAT
GTCCTAGGCAAATTTGACGAAGATATGGTTATTCTAACTTGAAATTGTTTATATTATTTTATTTTTAAAATTAGGATTTA
ATTGTTAATTTTTTATTTAAAAAAAATAATTAAAATGCTCAACTTTCATAGTTAATAGTCTTCCATAATTCATGGCTAGT
TGGTGAAAGTCTTTATTCGTATTTTATTTAATTTAAAATAGTTTTCAAAATTATCTTCTAACCAAATTTGATGAAGGTAT
GGTTGGAACAACTCTTTTTTTTTTTTTTAAATGACGAATTAAATTGCTAATAATTTTTTGAATATAAATAAATTTAAAAC
TATCAATTTTCACATTCAGGTTCCCTAATTTGTGGGTAGTTGGTGAAAGTCTTTACCTATCTTTTTTTTCATTTAAATTA
ATTTTCAAACTTATCTCCTATCTAAATTTGAAACATATTTTTTAAAAATTTAAACACAAATTTATAACGTATTTTTTGAA
AATTTAAAACGTCCAATTTTCATGTTAATAGGATCCATAATTCATGGATAGCTAGTGAAAGTCTTTACTTAGCTTTTATT
TTAATTTAAATTAATTTTCAATCTTATATCCTAGCTATATTTTACGAAAATATGATTACAATTACATAGAATTGCTTTTT
TTTTTTTTTTTTTTTATCATTTTTAAAAAAACGAATTTAAATTTTTGAATGTTTTAAAAAATAAAAAGAATATATTTATT
TTGTAATTTATTTTAAAAATATGTATATTTTTCGTAAATATTCCTCTTTCTTTAAATATTTTAAAATTTGCCAAAATAAA
ATGTTTCTCCATAACTTAATGTAATTTTTAGAACTCAGAAACAATTCTTACACATTTAATACAAACTAACAAACAACTAA
AAAAAAAACCACATAAGAAAACCTATATTACCTACATAAAACTTTTGTAATTTTAATTTAAAACTACTCCTCATCTCCAA
TTCATATAAAAATAAATCTTATCTCTTTACATATATATATTATAAAGGAAAGAAAGTTTATGCAAAATATATATTATAAG
ATTTATAGATTATCACTTATATTTGTGTTTTACTTTATGAATTTTCAACATAACATTGATATATTTACCTGGACATTTAA
AGAAAGAATGAAGTGTGATGGTTTGACAAATACAAATCATCACATTATGGTGATGAAATGGAACTATCCATGTTTGTTTC
CTTACCATTGCCAATATAATCTTGAAAAGTTTCAAAATGCAAAATGATGATCTACTTTGCTCTATTTCTTTTATTATTTC
AGTCATTTTATGTTCCTTCTTGATCTTCGTTTTCTTCTTCAGCTTGATCTCCTTCGTCATCTTCATATTCCTTTTGTTGT
CCACTTTTATCTTCATTGTTGTAATGTCGATATCATCAACATCATCGGCATTATCACTGTAGTCGTTGTTGAAATCATTG
TTATATTAAAGTTTTCAGCATCATCTGAAATCTCATTGATCGTCCACTCTCTACTTTTCTCGATTTCTTTGAAGACATGT
CTATTTTCCAGTTTCCTAAATCAGATGGATATGTAACTCAGTCATTAACTACTTGTTGGATAAAAAGAATGGTTGCATTG
GTCTTCAAATGCATCTATCAGTCGTGAGATCTATTAGAAAATATAAAATTTATCAATCCATTATGAAATCCACATTTTAA
ATTGTAATACGTAATTACTTCTGAGTGAAAATTTGGATGATTCTTCAGAAAAGTTTTTACTGGAAAACAATCCACCGTTG
CGAATATTTTTTTTCTTTCCGGACACATATAACTGGAGATTATAACTCACCCACTTATTCATCTTCTTTGCCATTAGGAA
TGCAGTTGCCACTGAACTTTGTTGTTGAGATTCATGTGTAGTTAAAACCTTTGACAATTTGATAAACCGTTTTTTTTTTG
CTTATGAAAGTAATATAAAAATGGTAGTAGTTTTCTCAATTTAAAATTCTACAGTAATTTTTCGTAACTGTTTAAAATTT
TCAATATATTATCCGGATCTCATGGAACCAAAAAGTTGTATATGCTTTTATTATTTTTTATTTATTTATTTATTTATTTT
GCAGTTACTAAATTTCCAATTTTAAAATTTGAATTTTTTAAAAACAAAGCACAAAAAATGTTTAAATTGGTTGTTCTTTG
AATATGGTGGAATTTTTTTCTTCTTTGTTTGTTTGTTAAAAAATATATTTATGAAAAAAACAGTACAAAGAAAAACGTGT
TAGGGGAGTTTGGTGAGTGGTTACATTACTATGAATATTTGTTTAATTTTAATTTTAAATTAATTAATTTTGATATTTCA
TAAACTCTAACTTCTACATTTATAAAATTTATTTCAAAAATTAAACAGGTAGCATTTTATTAGGAACAAACATATTTAAT
TTATTAAAAAAAAATCAATACAACAATTATTAAGGTAAACAAATTTTAAAAAACGGTTCTAATTTGTTTTTTTTTAAAAT
TTTTGTTTTTTAAATTGTTATTTATTATTTAATATTTCTACAAATTTTGTGGTGCTGACACGTAAATGTTTTTTCTTCTC
CTATTAAATATAGATAGATGTTGGATACAACAAGAGATGTAGAAAGAAAATATAGAGTGAAAAAGATTAGTATTGTATTG
TATTTATATTGAGATTAGTGTAGTGAAAGAGAGAGTTGAAACAAAGAAATATATTCTAAGTTTTCAACTATATTCACTAT
ACATAAGAGAATATTTATATGTTGAAGGAGGGTGTTCTTATGTGGAGCTTTGGACTCTTCAACTAATCCGGAGTTGTTTG
ACTTGTACGACGTTGTTGGGCTGTTGTATCCTGGAGGGGACAAGTCAAGAGTGATACTGCTGGATCGATGTACATTATGT
TGTTTATCCTATATTCCTAAGATACTTAGAACAAAACTTTGAAGAACTTGATAAGAAACAATAAAGTTTAAAGAGTATTT
TCAAAACTAGAAAATTAAACCTAGTAGAGAAAATAGAATCAGAAACATATTAGAAACAATATACAAAATATTTTTCTCAA
AGAAGAATATCGAGCCCACTGAATGCACATAGAAATGTTTTTCTTTTCAAATAGCCTTCCAACTATAACATTTTGACATA
TTACTTATCAAACTAAAATATGCATATCTCATTCTACAAACTAAAGAATTTTAAAGGCAACACTATTTGCCAAGGAAAAT
TTATTCAAAAACATACGGTTTGCTGATCTTTTTCCCAAGACACACATGATAAATGTCAAAAGAGTTAACTTTTAGAAACT
ATTTTCCTCCTTACATAAATAATAAGAAGGTTACCTTGTGTAATCTTTAACCGGAATACCACCAATTTTTCTGATACATT
TTCACTTTGACCTTGCTAAACAAGGCACCGAATTCTGAAGAAGTAGTGCATTAATCTTCTACTTTCATGATCTATTTCCG
TTATTAGTACAATACAAGAAATATCAATAATATAATAATTTCCTTAAGATTATTGTTCATCCTGTATTCCTAAGATACTT
ATAACAAAACTTTGAAGAACTTGGTAAGAAACAACAAATTTTAAAGAGTATTTTAAAAACGAGAAAATTAAAACTAGTAG
AGAAAATAGAATCAAAAATAGATTATAAACAATATACAAAATATTTTTCTCAAAGAAGAAAATCGAGCCTCCTGAATGCA
CTGTGTCCCCTTAAGGAAATTATTCCCCTCAAGTACCCGAGGTTAATGGAATATATCCTCCCAAGATAGAACGATCTTAC
CCACCGGTGTATCGGTACCTAAAATCACGGTGTCAGTGAATCACTCAACGTCAATAAAGTACACTTAGAATACTAGATTT
AGTAGTATTAGAAGAAGTCAAGAAAATTGGTTGTTTAAAATGAGAGGAAATCCCTATTTATAGACAACAAAGGGTAGGGT
GAACAAATGCTTATTGTGCCTTATCGGAAATGTCACAACCCTTTGAAAGTTACAACCCTTCGGAAAGGTCACAAACTTTC
CTAAAAGTCACAACTAATCATAAAAGTCACAACTCTTCATAAAAGTCGCAGTTTTTCACTAAAATCACAACTCTTCATAA
AAGTCACAACTCTTCATTTTTCATTCACACCTTTTAAAAACCCACCACATTATGCCGCAGTGGGCTTGAATCTCCTTAAA
TAGAGCGAGATATCCGCGCCTCAGCCTGAATATAGTCTTTATTCATTTCGTCATTTTGTTTTCAACTGTAATTTATTGTA
TTTGTGGTATATTACACCAACATAAAGTTTAACTAAAATATATGTTAAATAAAGTATTAGAGACAAGTCACTACAAGAAA
AAGGTGAATTGTATGGGGATTNNNNNNNNNNNNNNNNNNNNNNNNNNNNNNNATTAGTATGAAAATTTGCAGAAAATAAG
TTTCCTGCGGATTTTCATACTAATCCCTAGGAAAATCCCCATGTAATTCACATTTTTCCTGTAGTGAGTACTGAAGATAC
CCTAAACTCGATGCGAATTATTAGTGTTATCTCAAAATTATTGACAGCCTTAAAAGCACCCATTTACTTGACTAAGTGAA
CTTAAATATACCCCCAACATGAGTGAAATACATCCCTAAATTCTCGCCAAGTTTAGGGGTGTTTTCATCACTTCTCTCGG
TTTTTTATTAAGAGTCTCATGCTCCTACAAGAGTTTGAGACCACTTGATATGTCATGTGACAGATCAGAGTGTATCAGGG
GTGTATCTAAGTTTAGTTAGTTAAGTATATGAGTGTTTTTAAGGTTGTCAATAGTTTATGAATGAAACTAATAATTTACG
TCAAATTAAGGTATGCTTTCAATACTTCTCTCAATATATAACTCTTCTTCGGCTTTCATGCGAAACATGTTCATACATTA
AAACCTACTAATTACACATCTTTATTGTAAAATGAATGTCCACATTAATATGTTAAGTGTTGTAAGATTAATACACACAT
TATGCTTAGTGGTGTATAATAATTAGCCATATGATATACTTGGTGCCCAAAATGTATACATGACAAGAAGATATCCATGC
ATCACACTTGGTGCCCAAGTATATACATCTACATACACCCCTTTTCTTGTACAAATAGATAAGCAAGAATAACTGAAAAG
AAAAATATTACACATACTATTTCTCATCCATATTTCTTGTTATCTTAGCATTGATACTTATTTTATAACACATTATCATC
ACGAAGCTCCAAATTCTATCTTAAGTACTATAATGAATACATGTCTTATATATTTTTAGTTCTTACTTATCTATTTAATG
TCACGACCCAGACCATCGTGATTGACACCCACACTAACCCTCCGGTGGGAGAACCATTAATACTAATTATCTAACCAAGA
ACTACACAACTAAATCAAACTAAGGCATTTATAGTTACAAAAGCAGGTTTTAAATGCTAAGGAAAAGAAATAGAGTTCCA
TAAACTCCAAAAGTTTAACAAAACAATGCGGAAAATTACGCCTAGAACCTGAAGTCAATGTACCAAAACATCTAAGGTTC
AACCATAAGTCTAAACAAGAAGGGGTACAACCCCAAACTAACATAAGAAATCTAAAGAACTAGTCTAAGTCTGAAATGTG
GACATAAACAAAAAGAGAAATCATGGCAGCCCGAAAGAACTGGCTCACCCTTGAATTCGAATGATCACTGATCTTCTAAA
TGAGGTCTGTCAATAGCCGCTTGAAGATGCCCTGTACTCAACAAAGAAAGAGCAAGTGTAGTATCACTACACAACCACAA
TGTACTGGTAGGATCACGCGACTATCCCAGTGTAACATATATAAGTCAATACAACATAATAATAGGATGCATACACCGAA
ATATACAATATCAACATCATTTACGAACAACGTACAATTTCACGGTTCTCAATTATACAATCATGTCAAGTCAATGGTCC
TCTCACGGAACCCACACCCAAACTGTTAGCGTATCGGTATGTGGTACCCGATCCAATGTTTATGCCGGAACGTGGCAACC
GATCCCATGATTAGTGTGTCGAAACGAAACACCCGATCCATTCAACAAGCCACAATCACAATCACAAGTATATTCTCAAA
ATCATACAATCAAGTCATGATTCATGGCATTCATCATCCATCTATTCTCATTTACAATTAGTGTGCTCAATAATGCAACA
TTCACATACATACATGTATTATAATGAAGCAAAAACAAGCATACATTACACAACATGAAATCACAACATCACCTACCTCA
AACAAAGCTTGAATCCCCTAAGAAACTTAATTCTTCCCTTTCCATATTCGTTCTTTTTTTTCTTGGTCTACAAACAATCA
CAATAATACGAGGATCAATAAACAACACCTAATTACCCTTGTTATATCAATAATATCAATCCTAGGTCAAACACTTGATA
CCCATACATAGATTAGGGATTTTTCCACCATAATTTCCAGATCAAAACCCTCCCCCGTCGATAATTACCTATTAGTTTAT
GTTATACAGATCGAAAAATGAATTCGGGGAGTTAAAACCTTACCTTTAGCCTTAAGAATGGTGAAAAACTGTCAAGAAAA
CACCTGGGGTCGTCTTCTATCTCTCAAAGTCGAAAAGTATAGAATAAAACGTTTTTGAAGTTTATTTCCGATTTAATTCG
CGACTGTCCCGCCACAGTGATACTTGCCCCGCTACAGCGGCCCCATCCTAGTGGGAAAATCTCGCCTTAGCGGCTTGCAC
GGAACCAATGAGCAAAATTAAGAATTCCAATATCCCCATTTCACAACATACCTTCAACCAATGACACTCAGAAACTACCT
TCTCACGCTAAGATCTATTTCGGGAGTTCTACTACCCAAATTTGATTCCGTAAAGTCGTACGGATTTCTTAACGTCTTAG
CTATCTACTCATGCGATAAAAATCATAATTAAATCACCCAATTGTTACTAGATTTCCCCAGACCTTACTTGCTTTGATTT
CGTCCAAATCTGGACTAGGTTGAGAAATTCCAAGTTACTACAAAAAAGTTTTTTGGCCCAAAATTTTCCCTTGTTGGCTT
TTCTATAATGACGGGAATTGGTCGTTACAATAGATACCCCATCACTCGTCCCCCAGTAACAACTTAGGAAAAATAGGCTA
AGGAAAGAATGGAGTAGTACTTGAATCAACGAACAACTTGGGATACTTGTCACGCATGTCCTTTTCGATTTCTCAAGTAG
CTTTCTCAACTGGACGATGCTTCCATTGAACTTTCACGGACTTAATCTCCTTGGTCCTCAGCTTACGCACATCACGATCA
AGAATTTCAACCGGTTCCTCCTCATATTGGAGGTCTTTGTCTAACACAATTGAGTCCCACCTAATGATGTAATCTCCATC
ACCATGATATCTCTTCAACAAGGACACATGAAATACTGGATGAACTCCCGATAGTTTAGGAGGTAAGGCCAATCTATAGG
CCACTGGCTCTACACATTCGAAAACCTTAAAGGGACCAATGTATCACGAAGTTAGCTTGCCCTTCTTGCCAAATCTCATC
ACCCCTTTCATGGGTGATACCTTAAGAAGAACATTCTCATCAGTCTGAAATGTCATGTCTCTTACCTTATGATCCGCATA
CTTCTTCTGTCTACTCTGGGCTGCTAGAAGCTTAGCTTGAATACTCCTCACCTTAACTTGAGCATCCTTCACTAAATCAA
CCCCCAAAGGTTTCACATCTCCAAACTCAAACCATCCTATGGGTGATCTACATCCCCTCCCATAAGTGCCTCAAACGGTG
CCATATCTATGCTGGAGTGATAACTATTATTATACGAGAACTCACACAAGGGTAAAAACTTATCCCAATGACCTCCAAAA
TCAATCACACATTCCCTCAACACGTCTTATAACACTTGAATAGTCTCTCCGACTGTCCGTCCGTCTGTGGGTGGAAATCG
GTACTAAAAGTGAGTTGTGTGCCCAATTCATCATGTAACTTCCTCCAAAACTTGGAGGTAAATGCGTACCACGGTCTAAG
ATGATAGAGAGGGGCACCCCATGCAACGTCACTATCTCTTTCACATAAACCTTAGCCAATTGTTCAGCATTATAATCTAT
TCTTACCAGAATAAAATGGGCTGACTTAGTCAATCTGTCAACCACTACCCAAATAGAATCAAACTTTCCCAAAGTCTTTG
GAAGACCAACCACAAAATCCATTGCTATCCTTTCACACTTCCATTCTGGAATTGACATTCTCTGAAGCAAATCTGCAGGC
CTTTGATGTTCATATTTTACTTGTTGGCAATTTTGACACTTAGCCATAAACTCCGCTATATCCTTCTTCATGCCCGGCCA
CCAATAAATTCGCTTCAAATCTAGGTACATCTTGGTCACACCCGGATGAATGGAATATCGCGAACCATGGGATTCTGTCA
ATAATTTATGAATCAAGTCATCGACTTGAGGAACACAAATCCTTCCTTTAAAACTGAGCACACCTTCCACATCAAGAGTG
GTCTCTTGCGCCTTACCAATCACAGTTTTCTTCTTAAGCTCATTCAACTTTTCATCCTCTAATTGTTTGGCTTTGATCTC
CTCAATGAACGTGACCCTAGCTTCGATGCTAGCTAACACCCCTCATTTTTCTGAGATGCCCAATGGAATGAACTTAGACT
CCAAGGTCTGAATTTCCTTAGCCAAAGGTCGCTTGGTTACACTCAAGCAAGCTAGACTACCCATACTCGCCGCTTTTCGA
CTCAAAGCGCCTGCCACTATATAAGCCTTACCCGGATGGTATTGAATGGTCACATCATAATCCTTGAGTAACTTCATCCA
CCTTCGCTGTCTCAAATTCAGATCCTTTTGAGTGAACACATGTTGCAAACTACGATGATCAGTAAACACCTCACACTTAA
CACCATAGAGGTAATGCCGCCAGATCTTAAGAGCGAATACTACTGCTGCTAACTCCAAATCACGTGTTGGGTAATTCCTC
TCATGCACCTTCAATTGACGCGATGCATAAGCTATAACATTCTTATCCTGCATCAACACATCACCCAAACCAGAATGTGA
AGCATCACAATAAACAATAAAATCTTTATCTTCAACCGGTAATGCTAGAATAGGTGCGGTGGTCAAAAGAGTCTTAAGCT
TTTGGAAGCTCTCCTCGCATTTTCAGTCCATTCGTACGGTACCTCCTTTTTAGTCAAATTTGTTGGATGTGTGGCAATAG
AAACAAAGTTTTTCACAAACCGACGATAGTAGCTAGCGAGCCCCATAAAACTCGTAACTTCCATCACGAGCTAGGCCGAA
CCCAATTCTTAACCGCCTCAATCTTTTGGGGATCTACCATTACCCTTTCTTTTGAAACTACATGCCCCAAAAATGTAACC
GAAGTCAACCGAAATTCACACTTAGAAAATTTCACATACAAACTTTGTTTCCCAAGAACACCCAGAACAATACGAAGATG
GTTGACATGCTCTTCCTCACTTTTCGAATAGACCAAGATATCATCAATAAAGACTATGACAAACGAATCAAAAAATGGTT
TAAACACACCATTCATCAAACTCATAAGAGCTGCAGGCGCATTAGTCAACCCAAACGACATAACTAGAAACTCGTAGTGC
CTATAGCAGGTTCTAAACTCCGTCTTGGGCACATCCTTAGGCCTAATCTTTAGCTGATGGCAGCCAGATCTTAGATCAAT
CTTAGAGAAAACTGATGCAGCTTGCAATTGGTCAAAAAAATCATCTATACGAGGCAACATTGTAACGACCCGGAAAATGA
TAGAGTGAAACTAGAGCCTCACATGTGAGTTTGGAGTCGAGAACTTAATGAAATGATTATATTTGAATTTGACCCATAAA
GTTCTTAAAAATGTGCTTCGGAAGTTACCGGAAACATGTTTAGCTGTATATAAAAAGATCCGTTTCATTTTTCGAAAATC
CGACTTCATATTCTTGTTTAGGGGGTCAAATTGAGTGGGAAATGGGTCTAACCCAAATTTTATAGCAACCGTATCAAAAT
CCGAAATTTCCAAGTGAAGCCTTTTTCGAGGGTCTACTTTGGAGGGTCATATCTCCTAGCACACAATTATTTGGGTGGCC
AATAACATATCCATGGAAAGCCCTTTGAGTTAGCTACCTAACGCACTTTGTTTCACCTCATTCGGAGTTCGAACGAAGAA
GTTATGCCCATTTTCGTAAAATCTGTCCGGCAGGAAATGCAAATTTCCAGTGACCGAAATTACTGTTCACCCGCCTCATT
TTTTTTTTCTAAGTGTTGGACCATTCTTCCAAAGGACATATATTATTTCCTAGATACCATTAGTTCCATTCCCATCCCTA
AAACATTTCCCTCTCTACAATCCTCCATTAAGAAGAAGAAGAAGAAGTGGGAGCTAGGGCTTTGGATTCAAGACTTTCTT
CATCAAATTTCGTGGGAGATCATAGCAAAGGTATGGTGGTCTTGATCCTTTTCTAAATTTCCATTCAAGGAGCCAAATCC
AAAGTTATTTCAAAGTATGAAAAATCTAGGTTTTCACTCAATCTTATGGGTTCTTCCACCAAATGGTTTTAAAAGGTTTC
TAATGGCACTTTATGGTTATATTGTTGTTGTATTGACGATTTAAGATGAAAATACTCCATGAACCCATGATTTCTCTTTA
TTCCTAGTTTATGCCTTTATGAAGTGGGTTGCTAGATAATGAATATATATGAATCAAACTTGTTTAAAGGTCTTTAGATT
GTTGAAGTATGTCATTACCCATGCTTATTTTATGGTGTATTGTTGGTGTATTGGTATGTGAGGCTTAGGGCCTTAAAGGC
ATGGTATGAGAAATTGGAGTGTTATCATGACATTATATGAATGAGAATTCAATGAAGATAATGTGATCGTGTTATGAACG
TAAAGGTGTTGCTATTGAAAGATTATTTCTCAATTTGACACTCATGAATGTTGATGATAGAATATGAAGGATTCTTCAAT
ATAAAGTATACCTTGAATTGGTAGGGCTTATACATCATTTTCTTGTATAAATGGTTATATTGTTGATTGTTGAATCCTTG
GATCGGTAGGCTAGTGGCACCCTTCCACATGAGCTTTCCTAAATGAACCTTGGAATCGGTAGGCTTATCGCACCCTTCCA
TTAATGATAGTAATAAACCTTGGAGTCGGTAGGCCTATGGCACCTTTCCATGAAGGTTAATGATGAGACTTGAACCGGTA
GGTCCATGGCACCCTTTCAAGAGGAGTTAATGAGCTTTCCTAAATGAACCTTGAAACGGTAGGCTTAAAGCACCCTTTCA
CGTGTTAATGAATGTAATTTGGAGTTGGTAGGCCAATGGCACCTCTCATATGTGATGATGTCAATGTAACGAACTATTCT
ATGGGAATGTTGGCTAAGCACCGAGTGGATTTGGTTAGATGGAAACTCCCCCAATAGTTAGGCATGAGTTTCAATGATCG
TCTACCTTATCCCATAAACTATGTGCCCGCATAGGTAGCTAGTGGATCCATTAAGCTATATACCGGTCTTCCTTAGGCAA
GTAGACCACCTCTTTACGGTGTGGGGACTTATGACACCGGATTCCATGACAAGCTCTCATGGTCTATGTCGGTTAAACGC
TTACTTCCCATCATGCGAGATTTCATTATGGTTTCTTGATAGGTTCTACAAAGTGTAGGTAGTAGTATGGGATGCTACCT
ATACATTGCACGAGTAGGCTTGGAGAGGGTCATAGTGAGTTTCTCTAAATCCTAATGTATGTGATACAATTGTGGCCTAA
ATGAGGTTATTAAAGAATGTTGGCTCTCAAATGCTTAATATGAGATGCATGCTATACTTGGGTTATATTACGAGTTATTT
TCCCTTGTCATGTCTTAATTAATGATATACCTCTTATGTATGAATATTGTGCAAAGGTGAAAGAAAGGAATGATAAGTTA
CCTTAAGTGACCTTAATGTGGTGCCTTAGTATGGATGGTGGTATGGGACGCCATCCATACATTGCACGAGGTATAGCATA
AGGGTTTCTTGAGGTGAAGGTCCAAGGTAAAGGTTTTCATGTTGAAATTGTTTAAAGGTAATATTATGACTTACTTGATG
TTTATGCTTGTATTGTATGTCTTTTATGCAACTATTCATGGTACTTCAAAAAGTGGCATAATGCATGGTTTCTAACCAAA
ATGTCCCTTTTAAAGCATGTTTTGCATGGTCATCATACTTAGTACATTTTATGTACTAACCCATATTCTTCATATTTTTT
ACTATAAGTGTAGGTTCCGGCAAGTGATCCCTCCTAGCTAGTTTGAAGTGTGGGATTGCTTTCCTCCAAGACTTGGTATG
TCCTCATGGATTCGAGGATAAGACTTTTAAGTTCTTTTGTTCATGTAATAGACTTAATAGACTTCTTTTGATTGTAAAGG
GCCGTGTCCCTACTTATGTTTTGTGACTGTGTCTAAGATGGCCATGTGAGACTTAGACTTCCGCTGTGTGTTTTTAAAGT
TGTTTTAATAAAGTTTATATGTGTGGATGTAAATAAGTTTTTTTTCCGCACTATTTTCATTATTGAATGCAATGAATGAC
TATGTGGCTCGTATAAGACCCCTTCGGGTCGAATACGCCATGTTACGACTAGGGGGTACTCTCGGGTCGTGACAAACATG
TACTTGTTTCGAATGGTGTCCCTATTCAATTGCCGGTAATCTATACACATTCTCATACTACCATCCTTCTTTTTAACAAA
CAAAACTGTAGCACCCTACGGGGAAGTACTAGGGCGAATAAATCCTTTATCAAGATGTTCTTGGATTTGAGCCTTGAGCT
CTCTTAATTCTGCCGGAGTCATGCGGTAGGGAGGGATGGAAATAGGACGAGTACCAGGCTCTAAATCAATGCAAAAATCT
ATATCTCTATCAAGAGGCATACCAGACAAATCCGCAGGAAACACTTCTCTAAATTCTGACCCCACAAGAATAGACTCAAT
AGATGGAGACTCAACCTCAACATCCCGAATATGAGCCAAGTAAGCCAAACAACCCTGCCCTACAAGTTTTCTATCTTGAA
TGGAGGATATGATATTAGCTTGCTTAGGCTTGTACACTTCTTCCCACTCTAATTTTTCCCTTCCCAGAATTTCTAGAGTC
ACAGACTTAGTATTATAATTAAGAACAACATAATAGGGGGACAACCAAGTTATGCCTAATATTATATCAAAGTCAGTCAT
ATACAAAATCACCAAATCATCCCAAGTCTGAAAACCGAAAAACAAAATAAGAAAAACACGATAGACATTGGGTGACTATG
ACAGACTTTCCAACTGGGGTAGAAACATGGATGGGGGCATCAAGTATATCACAAATCATAGCAAATGTTGAGGCAAAACA
CACGGACACATAAGAATAAGTAGGATCCGGATCAAATAACACATTAGCCATCCGGTCACAAACAAGAATAGTACATGTGA
TCACTGCGTCAGACACCTCTGCCTTGGTCTTGCCCGAAAAAGCATAACATTGAGCCCTATCATCGTGACGGGCAACTTCC
CTGCCTGGCTACATTGTACCTCTGCCTGCGTTACCATTTCCCCTATCTCCGCGACCTCGCTGATTTCCTCCTCGCCCACC
TTGTGGACGCCCTCGACCATTATTACCATTCCCCGTGGGTACCACTGCTCTAGTCTACTGCTGCGTGGAATCCATGATAC
ACGGGTGGGGACAATCTCTCATCATATGCCCAGTTTCTCCACATTTATAACAAGTATGATCAAAAGATGACTGCTGCCCG
TCGAAGGTGCGGCTCCTTGGCTATCCTGAATCAAATTTTGGTGTAGAGTTCCGGAGTAATTACCTGTAGAGGCAGGCATA
GTAGGCTGAATTGGCTGGGCTGCAAGTGTTGGCCTCCCTGAACCTCTGGAGTAAGATCCCTGAAAGTTGCCTGAATTCTT
AGCTTTCTTAGCCAATGCCTTGGCCTGACCGTCTAGCCTCACACCCTACACTTTCTTCACAAAATCCGTTACCTCATTAA
AGCTTTTCCCTATAGAGGTCATATGAACAGATAATACCTACAACTCAGAATTTTGTCCCTTAATAAATAAACGGGTCCCC
TCTTCCTCAGTAGTCACCAACTGTGTAGCATATCTAGAAAATGCATGGAACTTGGCCTCATAAGCAGCCATAGACATACC
ACCCTACTCTAAAGCACTGTACTCATCCTCCTTACGATCCTTCAAAGTTCGAGGCACATACTTCTCTAAAAACAGAACAT
GAAACTGGGTCCAAGTAAGTGGGGGTAAAACTAAAGATCTGCATTCCACATAAGCTCTCCACCATTTCTTAGACTCACCT
TGAAGCTAAAGAGTCACAAACTCAACCCCATGTTTATGGACAATTCCTAACTTATGAAGCCTCTCATAGCAATCTAGGAT
GAACTCATATGTATCCTCACTCTCAGAACCATGGAACACATGCGGTTTCAACTTCAATAACTAGTCAACATCTTATGCTC
ATTACCAGCTATAATAGGACCCAACAAAGGATGAAAGAAAACATCATTACTTCCAGTTCCACCCACCTTGGGGACAGTGA
TAGCAATAAGGGGATTGGCGGGAGCTTGAGTTGCTTGAACAGATGGAAGCACTCTAGGACCAACCAATCCTTTCAAGAAT
GTCATGATCTGTTGAGCTAACACTGGGTGTAAAAGAGGAATACCTGTAGTCTCAGCCTGCACTTCTTCCTCTTGTCCAAT
ATTCTCTTCATTCTCAACCTCGATATTAAATCCTCTACTTCTTCATGATGCGCAGGAGGAGCCTCATTCCTGGGAGCATT
TTCAATCGGTGCTCCATTCCTATTAGGCGCCACCCTTCCTCGGCCTCTACCCGTAACTCTTCCTCTACCCCTTCCTCGAT
CGCGACCTCTCGCTGCAGATTCCTCAGCTGGAGCATTGACGGGAGCTACGAACCTGATGTCGTTGAACCTAGTGTTAACC
ATCTGCGGACAAAAGAGTAAAGGAGGTTAGATACCAATTTGAATCGCCAGATACCAATTGGAATCAAGTTATAGCACGAA
AGGAGACAAAAGAAAGTAGAGAGATTTCCTAAATTTCTATAGCCTCTCGAAGAAAATTACAGACGTCTCTGTACCGTTCT
GCAAGACTCTACTAGACTCATTTTGGTACATCGAGATCAACGAACCTAGGCTCTGATACCAACTTTGTCATGACCCAAAC
TATCGTGATTGACACCCACACTAACCCTCCAGTGGGAGAACCATTAATACTAATTAGCTAACCAAGAACTACACAACTAA
ATCAAACTAAGGCATTTATAGTTACGGAAGCATGTTTAAATGCTAAGGAAAAGAAATAGAGTTCCCATAAACTCCAAAAG
TCTAACAAAACAATGCAGAAAATAACGCCTAGAACCTGAAAGTCGATGTACCAAAACATCTAAGGTTCAACCATATGTCT
AAATAAGAAGGGGTACAACCCCAAACTAACACAAGAAATCTAAAGAACTAGTCTAAGTCTAAAATGTGGACATAAACAAA
AAGAGAACTCATGGCAGGCCAGAAGAACTGACTCACCCTTTAATTCGAACGATCACTAATCTTCTAAACGAGGTCTATCA
ATAGCCGCTTGAAGATGCCCTAAATTCAATAAAGAAAGAGCAAGTGCAGTATCAGTACACAACCACAGTGTACTGGTAGG
ATCATGCAGCTATCCTACTAAGTGCAACATATATAAGTCAATACAGCATAATAATAACATGCATACACCGAACATATACA
ATATCAACATCATTTACAAACAATGCACAATTTCACGGTTCTCAATTATACAATTATGTCAAGTCAATGGTCTTCTCACG
GAACCCACGCCCAAATTTTTAGCGTACCAGTACGTGTTACCCGATCCAATGTTTATGCCGGAACGTGGCAACCGATCCCA
TGATTATGCCGAAATGTGACAACCGATTCAATTTAGTGTGTCGGAACGCATCACCCGATCCATTCAACAAGCCACAATCA
CAAACATATTCTCAAAATCATACAATCAATTCATGATTCATGGCATTCATCATCCATCTATCCTCATTTACAATTAGTGT
GATCAATAATGCAACATTTGCATACATACATGTATTATAATGAAGCAAAAACAAACATACATCACACAACATGAAATCAC
AACCATCACCTACCTTAAACAAAGCTTGAATCCCCTAAGAAACTTGATTCTTCCCTTTTCAGATTCGTTACGCTTATTCT
TGATCTACAAATAATCACAATAATGTGAGGATCAATTAACAACACCTAATTACCCGGATTATATCAATAATACCAATCCT
AGGTCAAACCCTTGATCGCCATACCCAGATTAGGGCATTTCCACCATAATTTTCAGATCAAAACCCTCCCCCATTGATAA
TTACCCATTAGTTTATGTTCTACGGATCCAAAAATGGATTCAGAGAGTTAAAACCTTACCTTTAGCCTCAAGAATGATGA
AAAACTATCAAGAAAACACATGGGGTCGTCTCATAGATCTTAAAGTCTAAAAGTGCAGAATAAAACATTTTTGGGGTTTA
TTTCTGATTTAATTCGCGACTGTCCCGCCACAGCGGTACTCACCCCGCTACATCAGTCCCGCCATGGAGGGAAATTCCTG
CCTTAGCGGCTTGCACGGAACCAGTGAGCAAAATTAAGAATTTCTATATCCCCATTTCACAACACACCTTGAACCAATGA
CACTCAGAAACTACCCTATCATGCTAAGATCGATTTCAGGAGTTCTGCTCATCCGAATTTGATTCTGTAAAGTCGTACGG
GTTCCTTAACCCCCTAGATATCTACTCAAGTGATCAAAATCATAAGTAAATCACCCAATTATTACCATATTTCCCCAGAC
CTTACTTGCTCTGATTTCGTCCAAATCTGGACTAGGTTGAGAAATTCCAAGTTACTACAAAAAAAATTTTCGGCCCAAAT
TTTTTTCCCGTTTGCTTTTCTATAACAATGGGAACCGATCGTTACATTTAGTTAGTTAACTTGATAATCCTTATTTAATA
TATTCAACTCTATTATTATTCAATGAGTTATGTTAGTTTTAGTATGTATACAATTTTCTTCTAGCTATTTTTATATTTAA
ATAATATATAAATGATAATAATAATAATGTCACTATAGTATATTTCTTAAACACCTTATGATACTACTTATATTTTTACT
AATTGTATGTACCTTGCAATAGGAATATTGTTTAATCAATACTTTAGTATTATGTATCATCATTATTTTTATGGCTACAT
TAATAAATAACTAACTTGTTTTATATGAGTATATTTTAAGGATCTACTTAAATTTATTCGCTTAAGACATTTAGTATTAG
TTATCTTTGTCATTTCTGATTCATTCTTTTTCTTTAGTTTTCATCATGTCAAATTTATCAAAGCTTGAATTTGTGGCACT
TGATATTGCCGGAAATAATTACTTGTCATGGGTTCTTGATTCTGAAATCCATCTTGACACTAAAGATCTTGGAGATACTA
TTAAACAAGAAAATAAAACATAAAATCAAGATAAAGAGAAAGCCATGATTTTTCTTTGCCATCATCTCCATGAAGGATTA
AAAATTGCATATTTAATTGTGAAAGATCCACGAAATTATGAATTAATTGAAAGGATCGATAAGACCATCTAAAGCTTACA
TTATTACCGAAAGTTCGATATGAGTGGATACACCTCCGATTTCAAGATTTTAAAACTGTTACTGAGTATAATTCAGCTAG
TCACAAAGTAAGTTTCATATTAAAATTATGTGGAGATGCTATCACTGATGATGACTTACTTGAGAAAACTTTTTCCACTT
TTCATGCTTCTAATGTGTTGTTACAACAACAATATCGTGAAAAGAGATTTAAGAAATATTTTGAATTAATTACATGTCTA
CTCGTGGCTGAGCAGAATAATACTTTATTAATGAGAAATCATGAAGCCCGTCCCATTGGGTCAGCTTCATTCCCTAAAGC
GAATGTTGTAGCAACACATAATTAGTCTGAATCAAGATAAAATAATTATCGTGATAGTGATCATGGTCGTGGACGTGGGC
GAATACATGGTAGATGACGAAATAATTATTGTCATTATGATGAAAATAAACATGAGAGCAATAAAGTTTCTCAAAACAAT
CCTTCCCGAGGTAGAGCCAATATTTATCGTCAATGTGGTATGAAAGGTCATTGGGCACATGAATGTCGTATGCCCAATTA
TTTTGTAAAGCTTTATCAAGATTCTCGCAAATGAGAAGATAATAATGTGGAGGCACATTTGACCTTTCAGAATGATCATA
ATAAAGCAGCTCCCTCAAATAAATATGATATTGAGGTGAATCTCACTTACAAAGATGATGACTTTGAAGGCCTCCCAAAT
ATTATTCATTTGAAAGCTGAAGATTTTTATGATAGTATTGATTGAAAAACTGAACACCTTATTGGGGGATAAGATTATAA
AAATAATTATTATATTATTTTATGTTTGCAACTATGTTGTTCTTCTTTACTAAAACACTATGTCTTGCTGATTTCTACCT
TTTTAGTGTAGCCTCTTTAAATTTCTTATATTTCTAGTTTCTAAAATTCTTTTAATATATTTTTTATTTTTATGAAGAAT
ATGGAAATTTTCGAGTCATTGATTGGATCAAAAATAAATTATGATGATATATGTCTTATAGAAGTGCCACAACACACACT
ATTTAAGAGATAAGAAATATTTAACTTCTTTGATTATCAAGGAAGCTAATGTTAATACAATATTCGGTAGTACACAATTA
ATTGAAGGCTCTGAAAAGACTAACTTAGTACTTACCGAAGGAACAAAATTGATAATTGATGAAGCATTATATTGTAGTAA
GTCTCAAAGAAATTTAGTAAGTTTCAAAGACATTCGTCAAAATGACTATCATATTGAGACTGCAAATGATGAAAAGAATG
AATATCTTTATATTACTACAACAAAGTCGGGTAAAAGTTTGTACTTGAAAAGTTACTCACTTTTTAATCAGGCTTATACT
ACATAAGTATTAGCGTGGTTGAAACACATGCCATAGTACATCAGATGATTTTTTTATTTGGTATGACTGATTGGTCCATT
TCAATTCTAATATGATGTGTAAAATAATTGAGAGTTCACAGGGACACTCTTTGAAGAACCAAAAGATTCTTCAATTTAAA
TAATTCTCTTGTGTTGTATTTTCTCAAGGCAAGTTGATTACTAGACCATCAGTAATCAAAGTGAGAATTGAATCTCCAAC
ATGTTTGAAGCGTATAGAGGGTGATCTATGTGGGCCCATTCACTCATCATGTAGACTATTCAAATATTATATATTTTAGT
AGATGCATCTATAAGATGGTCACGTGTGTGTTTATTATCAACTCGCAATGTGACGTTTGCAAAATTACTTGCTCAAATAA
TAAAGTTAAGAGCACAATTTTCAGATTATGCAATTAAGACAATTCATCTCGATAATGCTGGTGAATTTACATCCAAGCTT
TTAATGATTATTGTATATCAACTGGGATAACAGTAGAGCATCCGATTGTTCATGTTCATACTCAAAATGGTCTAATTGAA
TTATTGATTAAATGCCTCCAATTAATTGCTAGATCAATGCTTATGAGAACAAAATTTCCCATTTCATTATGGGGTCATGC
TATTTTGCATGCAACACGTATTGTGCGGATTATACCCACAAGTTATCATAAAGTCTCCCCATTACAATTGACTTTTGGTT
AGGAGCCTAACATTTCTCATCTTAGAATATTTGAAGCATAAATACCTTCTTTAACTTCTATTCTAACAGACTGAATATCT
TTTATAAGGAATCAGAGGAATATGCGATAATTTTTTCCCGAACTGGAAGATCATTTTGAGATCTTCGAACATATTCGAGG
GTTCAATGTTACTATTGTAACTTCGGCCAACACACAAGATGAGACTTTACCACCGTGGAGCGACTTTTTGCAAAAAGATG
AGGGGAAAACTTAGGAAGATGTCGGAGAAGCTCGCCCTGGGCCGGGTCTTTCCCTGTTGTTCTGTTCCCGCCACGAGAAA
GACGCACGGAAGAGGTATTTCCAGCGCACGGAGGATCCATTGAGAGTTTGTCTCGGTAGGGAACTGTATGATCTTTTCCC
CTATTATATTGAATCAATAAAAAAAAGAGGTAGAAAGATGAGTTCCCAAAGAAGCTTGAGGATATATGTTGGGTATGAAT
CTCCTTCTATCATAAAATATTTGAAACCTATGACTGGAGATTTATTTACTACAAGATTTGTTGATTTTCATTTTGATGAA
TCAACATACCCATCACTAGGGGAGAAAATAAGAAAATGAAAAAGGGAATAGATTGGAATGCATTATCAGTATGTCATTTA
GATCCTCGTACAAATAAATGTGAACTGAAAGTTCAAAAGATAATTCATTTGCAAAATGTTGCAAATCAACTGTCAGATGC
ATTCTCTGACTTATCAAGAGTCACTAAATCTCATGTTCCAGCTGCTAATGCTCTTATTCAAGTTGATGTCTAGTAGGACA
ATTAACTAATGCAAATGAATCTAAAGAACATTTAAAACGTGGTAGACCAATCGGTTCTAAATATAAAAATCCTCGAAAAA
GGAAAGGAGCAAATCATAAAGATAGTCATATTATGAAAGAACCTTCTCAACAAGAGCAAGGGGACATAATAATTGATGAA
ACCTTGGAAGTGGATCAGACACCTCAAGATAACTCAAGAAATCTCAATAAATTATGGCTCATCAAGAAAAATATGAAACC
AAAATAATATAATTATCGACAATATTTTTTCTTATAATGTTGCTATTAAAATACTAGACTAAATCCTACTCACAGATGAG
GATAAGGTGAGAATGTACTTACCGTGGAAATTTTCGGTCATAATCAAACTTATTAGAAAATGTTTGCAACACCAATTATT
AAAGACCAAACTTACGTCCATCTGGAAAGTCACCACAAACTTCCTCCCAATTGACCTTGGTCTTGATTTCTATATAGCAA
AATTCTCAAATAAAGATCAACTGAACACTATCCTTGAAGGGGGGCCTAGGTTCATCAACAACCATTTCCTCTCTGTTCAA
AAGTGGGTTTCAAATTTCAACGCAAACAATGCCTTCACCACCAACACAACTATTTGGATTCGCCTACCACATCTCCCAAC
TGAATACTAAGATGACACTATCCTAAGGAAAATCGGAAACAACATTGGAAAATTACTAAAAATTGATATTTGCACAAATA
CAATATTCAGAGGGTGATATGCTTGTTTATGTGTAGAAGTTCCTCTATCTGACCCCCTGAAATCCTCAATAAAAGTCGGA
AACCATACGCAAGAAATTTGGTACGAAGGGTTAAGCCTCATATGCCAGTCCTGCGGCAGAATTGGGCACACCAGGCTACA
ATGTAGTCTTACCCCTCATGATCAAACTATGCCCCCACGCCCCCAGAAACTCAATCATAAACAGAAGAGTGGCACACAGT
TACCTTCCCAAAAAAAGAGCGCCTTCCATTGCCCAACTGGGGGAAGAATAAGCTATCATACTCAAAGACGACAACGTCAG
GTAAGCCTTGTACTAGTCTATACTCTTCCTCTGCAGTTAACACTAGCACTAATCATAACAAACTAGTAGGTACTACTAGC
AATACACCCCCAAAATCCAATACCAATATTATACGCAAACTCTCTAACCAGTTTGAAGTTCTTGCCTCTACGAGTAATGA
TCTTGCATCCTTAGGTCAGATTATTGATCATCCTCCTTCATCTCCCCCTCCATTACCCCAGACGGTTACCTCGCCACCTC
GTTCTTATCAACCGAAAAACTCAGCTGACGTGTCACCACGCCACACTGCCTCATCACTGACTACTCCCTTACTAGACAAT
AATCCTTTTAGTATCTTGTCACCAAATAACTTGACCTCCACTTGTCTTAACCAAAATACTTTACCTAGATGTAAAAACTC
CATTAACCACCCTGCCACCTGCAATACTCAAGTTGACAACATTCATCTTTTACCCCGACACTTGTCTCATGTCTCCAGCC
AGATGGACGTTGAAGAATACATGCATGAGGAACAACACATTAACTGTGCCTTCTTTCCTCAAACATTAAATACCACCAAT
CCCATGCATACTAAATCTCAACCAATTGATCTCCAATCATTAGATCACTGTCAGAATATCCAACCTAATAATTCTCCCCC
CACTATATTAAACAACCAGCTCCCCATCAGTCCAAATGCGCAATCAGAAAACCCCATCCAAGCATAGATTGAATCCTCTG
AAACCACAGGTCCCTATCATGGACAACCTACCATGCACCATCCCAGAATCCTTCATCGATAGTCTATGCAACCACATCCC
TTCCTCTCTCCCAACCTCCTTAGTCTTGGATAGATAGAACAGGGTCTCCAGGGGCAAACAGTCTTCTTTACCCTGGATCT
GGAAGAGAGGGAAGTGTTGATAATCCTCCAAAATCCGAACTTCCTTGCTCAAATGATTATGGAGGGAATGCATCTCTCTA
TGGACAACTATATGAATCAAGTGTGGTTGAACAACCTCCTAAATCCCCTAGCCCCTGCGATGACTTTATCTTTTTTTCAC
TACATGCAACCACTGTAGAACCTCCCAACCCATTTCAACCCACTCCTAGCCCCTGTATGAGACGATCTCCCGTTCTTCAC
TCCTCAGAAACCGAGTTTGGAAAACCCTCTCTTCAACCCTTGGGTACCGATATACAATCAAATGGAGGATGCAATACTAG
AAGAAGGACGAGAGGAAACAACTCCTTCGTTCACAGAAACAACAAACTTAAACGGTCTAGCCCTTATGCTATTTCCGGAG
ATGGAAGACAAAATGTACATCTACAAATGCCCACCGAACCTTAAGAAATGCTCCATCGACTTCCGTCACCCCTTCACTAT
GCAAGCAACCAAGGCGGCAGTAGTTCTGATTCCTACCCTAAGGACCCCGTCAGAGGAGGTAACTAACATCACCAACTTCC
ATCTCATGAATTCTTCTAACACCATTATAATCTGAAACATTTGTGGTGCTCATAATGAATCCTTTATGATAAATCTTAAG
GACATCATTAGGACCCACAACCCTTGTATCTTGGCTTTACTTGAAACTAGGCTCCAAGATCATTCTACTCTGAAGGAAGA
TCTCAACTTTAATGGAATACTGCAAGTCCCTGCTGTGGGGAGAGTTGGTGGAACTGTTCTCCTGTGGCATGACAACTTGG
TCGTGGTGAATCAAGTGAGAAACTCCAACCATGAACTTCATGCAATGGTCCAGGTAAATCCAAATCAACAAGCTTGGTTA
TTAAGTATTATTTACGCTAGTACTAACATAATTATTCGTAATAACCTATGGAATAGTCTTAAAGATATTGGCGACTGCTA
CACGGGTCCTTGTCTTCTAGGTGGTGATTTTAATGACATTACTTGTCAAGCTGAAAAATGGGGGGGGGGGGGGGTCTACC
TTTTAATATCTACCATGCAACTAAATTCATCAGTTGTATAAATCACTGTAAATTTCTTGACCTAGGGTATGAGGGCTCCC
GATACACTTGGTCCAATCATCATCGTAGAGAAAGTTTAATTCTCGAATGACTAGACAGATGCTTAGCCACCCATGACTGG
GTTCATACTTATGAAAATGCAGTTGTAAACCATCTTCTGCGTACCCACTCTGATCACTCCCCCCCTACTCCTTACTCTCC
ATCCTAGGACAATCCCCTTAATACTAAGATTTTCCGTTTGGAAACTTTTTGGTGTATGCACCATGATTTTCAAAAAACCA
TTTATAATAGTTGGTCTAATAAAATTCTCCTGCAAGCTAACCATGAATTCCAGGAAGCTCTTGTCTCTTGGAGTAGATCT
ACTTTTGGCGATTTCATGAGAAAAATATCCCAGCTCTTAGCTCGTCTAGTAGGTATTCAAAAATCTCTCAACTTTCCTAC
TAGTCCCTTCCTTAAAAATATAGATCAAACCCTTAGGCTTGAATACAATGACATTTTGAAAATATTGGAAGATTATTGGA
AAATGCGCTTTAGTATTAACTGGTTGACTGATGGGGATAATAATACCTATTTTTTCCATCTCTATGTAATTAATAGACGT
AGGGTAATAAAATTACTCATTTTATCGACGACCAGGGCAACTGGATTGATAACCAGGATCGTCTTCTAAAAGATACAGTT
GACTACTTCCAAAATACACTACCTCCCATACTGTCTCCAATGTCCATACCACCTCAAAAATTATCACTTCCTTTAAAAAG
TTTGATCTCTCCGAGTTTGACAACCCCCTCAGAGATGCAGAGATTTTTAATGTTGTAACTGTTATCTCTTGTATTCAGGT
TAGTCAGAAATATAGAAACAAAAAAAAGATGAAATAGACATAATGATTTTTAATCCGAGTCCACAGAAACCATTGTGTTT
CCTTAAGAAATTTAATCCCCTCACTGTACCCGAGGTTGAAGATTAATTCTTCCCAAGATAAAATGGATTAACCTGTTAAA
GAAGTAGCGGTATCTCAAACTTCAATAACTTCAGCGAACGCAAGAACAACAACAAGAGCACACATAGACTCAGTCGATCG
ATAATTTTGTTTATGTAAGAAAATGTATGCAGAGAGGAAAAAATTTCAGTGTTTGAAAAATGAAAATGACCTTTTATTTA
TAGCCATTAGCAGGAAGGAACGCGTCTATTCAGACAAATCTGTTCAGACCCATTTTTTCCAGAACGTTGTGTCTTTTGGG
AAAAGTAACGACTTTTCGAAAGGAACAAATCCTTTCAAATGAATTTACCGTTACACATGAATTTCAAATAATTCGTTGCG
AAATTAATTCCGTTATTTAACTAACATTCTGAATTAATTTATATGAGAAAAGAAATGAATTAACAAGATTGATTAAATAC
ATTTTGTCCAAAAAATATTATCAATCAATCACATCATTTGCCAAATCCAAATCCAAATCCAGAGCCAAAGCCGAAGCAGA
GGCCGAGGCCGAGTGAGAGATGACGACGGCGCGAGGGGGCACCCTCTTCTTAACCCTTAAAGAACTAAAGGAAGTGTTTC
CTAATATAAGGACATCAATTTCCTTTCTTCTACCAATATGGTAAAGATGACTTTTCATTTGCACTTTGCAATGACTTTCA
TTTTCCCTCCAAAATTGGTTCCTCCACTTTCATTGGTTCTTCCACTTTCCATTTTCTCTTTTTATTTTCCATTCATACCT
TGCTAAACCCAATAATCCCCCACATGAATGGGGAATGTCTATAGTTAAACAATATGCATGAAAAACTTGTGTGTCTTGTA
AGTAAGGGTTAATCACATCTGGATAAGTAGGTTTCCCTTTAAACTTTTCATAGTGAACATATATCGGATATACTCAGTCA
ATCGGTAGATTTGATATCTTTGAACCGTCGAGCTTCGGTGTATACCTAGACAACATAAGTCACACAATCAACCCTTGAAC
TATTTTTGGTTCTCATTGTTTTGTTCGTTTCAGCCATGAACACATCTCGGTTAATAAGTGCTTAGAGAACTGGCCTTACA
GGATTCTCCTTGAAGCGGCTTACACTTCACACTTACATAGGTGGTTTCTAAATATGTTATCCCGTAGATACACTATTTGA
TATACCCTATATCAAACTTAGAAACCATTAAAAAGTCCTTATGCATTTATCCTGGTTACTAAACATTGTCTCATCATGAG
AAAGGACATAAATAATTTTTGACAATATTGAACCGTTATCTATGACTTTGTTTTATCTCCTTGAACCTAGATCTTGGGAT
CTCCAGTCTTCTAGGTAGAGTTACCGCCACGATAACTTGTTCTCGGTCATAGTCCCATTCCCATCGATGATCTCTCAACT
CCCTCTCTAGTTACGTCTTTTGTAAGTGGATCCGACACATTATCCTTTGACTTGACATAGTCAATTGTGATAATTCCACT
AGAGAGTAGTTGTCTAACAGAGTTATGTCTTCGTATTATGTGACGAGACTTCCCGTTCCTATTGCAGCTTGACTATCGCA
GTGAATGCATATAGGGGCCATTGGTTTGGGCCAAAATGGAATATCTTCTAAGAAATTCCGAAGCCATTCAGCTTCTTCAC
CTGCCTTGTCTAAGGCGATGAATTCAGACTCCATTGTAGAGCGAGCTATACATGTTTGTTTGGATGATTTCCAAGATATT
GTCCCTCCACCAATAGTGAAAACATATCCACGCGTGAATTTCATTTCAGTTGACCTAGTAATCCAATTTGCATCACTATA
TCCTTCAAGAACTGTTGGATATTTGTTGTAATGCAAAGCATAGTTTTGAGTGTCTTCTAAGTACCCCAAAACTCTCTTCA
TTGCCAACCAATGATTTTGATTGGGATTACTTGTGTATCGACTTAGTTTACTTATAGCGCAGGCTATGTCTGGTCGTGTA
CAATTCCTGACATGCATCAAACTTCCTAATACTCTGGCATAATCCAATTGAGACTGACTTTCACCTTTATTCTTAGCAAG
ATAAGGTTCACATCAATTGGGGTCTTTGCCTTTTTGAAATTCAAATACTTGAACTTTTGAAGTACCTTTTGAATATAGTG
AGATTGAGACAATGCTAGACCGTTAGGAGTTTTGTGAATCTTTATTCCTAATATCAAATCGGCTACTCGTAGATCTTTCA
TATCAAACTTACTAGCAAGCGTACACTTAGTACCTTTTATATTGACAATGTCCTAGCTCATTATCAGCATGTCATCCACA
TATAGGCATATAATGACATCCTGATCCGGAGTGTCTTTAATGTAAACACATTTATCACACTCATTGATCTTAAATCCATT
TGACAACAAGTCTTGCTTTATATTTGTCAATAGTTCCATCATCTTTCATCTTCTTTTTGAAGATCCATTTTGAACCCAAG
GGTTTGTTCCCTAGAGGAAGATCAATCAACTCCCAAGTATTATTGCTTAAGATTGATTCAATCTCACTATTGACAGTCTC
CTTCCAAGAGGCTGAGTCGCTAGACAACATTGCTTCCTTGAATGTTTGAGGCTCACTTTCAAGAAGGAATGTTACAAAAT
CAGATCCAAATGAAGTAGTTGTCCTTTGACGTTTACTGCGCCTTGGACTCTCTTCATTGGTTTCATTCTCTTTTGGTTCT
TCTTGAGGTTGTTTAGAACCCCCACTAGATGATGAGTCTAGTTTTATACGGATAGATATGTTCAAAAAATTCAGCATTAT
CTGATTCTATTACCGTATTACCATGAATATTCGGATGTTCGAACTTATGAACCAAAAATCGACATGCCATACTATTTGTG
GCATATCCAATGAATACACAATCCACAGTCTTAGGCCCTATTTTCACCCTTTTAGCTATAGGAACCTGGACTTTGGCTAG
ACACCCCCACACTTTGAAATATTTCAAGTTGGGTTTTCTACCTTTCCATTTCTCATATGGAATAACACGTGTCTTCGTGT
GAGGCACTCTATTGAGTATTCGATTTGCTGTAAGGATAGCTTCCCCTCACAAGTTTTGTGGTAAACCTGGACTTATAAGT
AAGACATTCATCATTTCCTTTAAAGTTCGGTTTTTCCTTTCCGCAATTCCATTAGATTGAGGAGAGTAAGGTGCAGTAGT
TTGATGGATGATTCCATTTTCCAAACATATTTCTGCAAATGGAGATTCATATTCTCCACCTCTATCACTTCTGATCATTT
TGATCTTTCTATCCAACTGATTTTCAACTTCAGTTTTATATTGCCTAAATGCATCTATTGCTTCATCCTTACCATTTAGC
AAATAGACATAACAATATCTAGTGCAATCGTCAATAAAAGTTATGAAATACTTTTTCCCACCACGTGTTGGTGTTGACTT
CATGTCACAAATGTCCGTGTGAATCAGTTCTAAGGGATACGAATTCCTTTCAACAGACTTATAAGGATGCTTAGCATACT
TAGATACAACGCAAACTTGACATTTTGATTTATTGCACTCAAATTTAGGTAAAATATAAGTTAATTAGTTTTCGCAAGGT
TTTTTTATTAACGTGTCCCAAACGTTCATGCCATAAACATTAAGACTCAAGCAAGTAAGAAGAAACATAATCTTTTTATT
CATATCAACTGCAATTACATTGAGTTTAAAGAGGCCCTCAGTGAGGTAACCTTTTCCTACATACATTTCATTCTTACTCA
CTACAACTTTATCAGAAACAAATACATATTTGAATCCGTTCTTAGTCAGAATTGGTATAAAAACTAAGTTCTTTCGCAAT
TCAGGAACATACGAGACCCTGTTCAAAGTCACCACCTTGCCCGATGTCATCTTTAAGAGGACTTTGCTAGTTCCTTCCAC
CTTTGCAACAACGGAGTTTGCCATAAACAACTTCTCGTCTGTAGGTGATGGAGTATATGATGAAAATAATTCTTTGTTGG
CACAAATATGGCATGAGGCACCATAATCTATCCACCACTCTCTTGGATTTTCAACCAAGTTGCATTCTGAAAGCATTGCA
CAAAGATCGTCCATCTCTTCTTTGGATTCAGTCAAATTTGCTTGATCCTTCTTCTTGTCCTTCTTGGGACCCCGACATTC
ATTAGCCTTATGACCACGTTTGCCACAATTGAAGCAGCTTCCATTGAATTTCTTCTTAGGATGATTGCTCTTTGGACCAG
ATGCTTTCTTTCTTTTCTTTGATTTTGTGGGATCTTCTTCAACAATATTTACTCCAGATGTTGCTGAATTACCACGTGAC
CTCTTTTCTGCGGCCTTGTTATCCTTTTCGATTCTCAGCCTTCCATGAGATCTTCAACAATCATCTCCTTGCGTTTATGT
TTCAAGTAGTTTTTGAAGTCCTTCCACAATGGAGGTAACTTCTCAATAATGGCAGCCACTTGAAAAACATCATTCACAAC
CAATCCTACATTAAAGATTATGTGAGTATTAAGAATATACTTAATATTTCCAACATAGGTATTAAATAAATTTATACCTT
CAACAAGGAGATCATGGATTATGACCTGTAATTCTTGAATTTGGGTGACAACGTTCTTACTGTCTAATATCTTATAGTAA
AACTTTGCCACAATGAACTTCTTCATTCCGGCATCCTCTATTTTGTACTTCTTTTCTAAAGCATCTCAGAGTTCTTTTGA
GGTTTTGACATTACTGTACACTGTACAGATCATCCAGCAGGCCACTAAGAATATAATTTTTACAGAAAAATCAGAATGTG
TCCATGCTTCTGTTACCAAGAATCGTTCTTTAGGCGGAGTTTCATCTGACATAACATGAAGGTTCTCATTAATGAACCTC
TGTAGACTCAACGTAGTCAGATAGAAGAACATCTTTTGCTGCCATCTCTTGAAGTCGACTCCAGAAAACTTTGCAGGTTT
CTCAGCTGGTGCTAGGGTAGCAGTTGAACGATTGTGTGCAACCAATGTTGTTGCAGCACTTATTGTTCCAGCATTTACTT
GACTTAAATTAGTCATTTTTTTGTCATAAATGGCAGACAATTTTAGTATGTGAAATACTAACAGTAAAGAATAAATCCTT
ACACAGACTGTTTCTGATTTAACGATAAAGGTTTTATGTTCTTTTAATCGTTAATCGAATGAATTTTAAAAATTCAAACA
GAGTAGAAAACCATAAAGGTTTTAATCTCTAGAAACTTCAAATACAGAAACTTTAAATTTCTTAAGATTGTTATCTCCTG
TCAGGTTAGTCACAAATATAGAAACAGAAAAAAGATGAAATAGACAGAATGATTTTTAATCCAAGTCCACAAAAATCACT
GTGTTTCCTTAAGAAATTTAATTCCCTCACTGTACCCGAGGTTGCAGATTAATTTCTCATAAGATAAAACGGATTAACCT
GTTAAACAAGTAGCGGTACCTCAAACTTCAATAACTTCAGCGAACACAAGAACAACAACAAGAGCACACACAGACTCAGT
CGATCAACAATTTTGTTTATGTAAGAAAATGTATGCAGAGAGGAAAATTTTTCAGTGTTTGAAAAATTAAAACGACCTTT
TATTTATAGCCATTAGCAGCAACGAACATGTCTGTTCAGACAAATCTGTTCAGACCCATTTTTTCCAGAACGTTGTGTCT
TTTGGAAAAAGTAACGACTTTTCGGAAGGAACAAATCCTTTCAAACGAATTTACCGTTATGCGCAAATTTCAAATAATTC
GTTGCGAAATTAATTCCGTTATTTAACTAACATTCTGAATTAATTTATAAGAGAAAAGAAATAAATTAACAAGATTGATT
AAATAAATTTTGTCCAAAAAATATTATCAATCAAATCATTTGCCAAATCCAAAGCCGAAGCCGAAGCCGAAGTCGAAGCC
AAGGCCAAGGCCGATCGAGCGACGACGACGGCGTGATGGGGCACCTTCTTCTTAACCCTTTAAGAACTAAAGGAAGTGTT
TCCTAATATAAGGACAACAATTTCCTTTCTTCTACCAATATGGTAAAAATGACTTTTCATTTGCACTTTGCAATGACTTT
CATTTCCCCTCCAAAATTGGTTCCCCCACTTTCATTGGTTCTTCCTCTTTCCATTTTCTCTTTTTATTTCCCATTCACAC
CTTGCTAAACCCAACAGTAACCTCTTTCGAACCTTTTAAATCTCTAGGACTAGATGGTTTACACCCTTTCTTTTTCAAAA
ATTCTAGCATACTATCAGCCCCTCTGTGACTAAGTTTATTCATGACATTTTCAAAATCTTGAGGTTCTCTCTGCCATTAA
TCAGACCTATTTCTGTCTAATTCCTAAGACCCACAACGCTAATAATCTTTGAAATTTTCGACCTATAAGTCTTTGTAATA
CTATATATAAAATTATTTAAAAAATCATAGTTTTTCAGATGAAACCTTTCCTGCCAGAAATCATTGGTCCTTATCAATCT
AGTTTTTTAAAAGGCAGAAGGCCTGCTGATAACACTATTATTATCCAAGAATTAATGAATAAGTTTAAAACCACTAAAGT
CGTTACTGGTAACTTCATGCTAAAGCTTGATCTTAAGAAGGCTTTTGACAAACTCGAATGGTCTTTTATTTACTGAGATT
TAGTTTATTTTAAGTTCCCCTAAAATCTCTAAACTCATTATGTCCCGCGTCTCTTCTTCCTCTATGACTATCCTAATTAA
TGGCACTAAAACTGACTAATTTAACCCTTCCTGAGGAATCCGACAAAGAGACCCTATTTCCCCATATCTTTTTATTTTAT
GTATGAAAATGCTGTCTGACAATAAAAATTACCAAGTAGATATGGGTCTCTTGAATCCCATTAAAATCTCGGCTAGAGGC
CCCTATTTTTAGCATCTATTCTACGCCCATGATCTCACACTCATGGCAAAGGCCAATAATTCCTCCATCCACTCCATGGC
TCAAAGCATCGACCTCTTATGCCAGCTTTCTAGCCAAAATATTAATAGAACTAAATAAAAAATTATTCCTTCGTCAAACT
GCAATGTTGCTACCATTTCTCACCTCACCGCCACCTTTGGCATTCCTCACACCTCTAATTTTGGTACTTACCTCAGTTTC
CCTATTCTAAATAATTCCCCAAAGCCTCGAGATTTTCTTTACATCATTGATAGGATGAAACAAAGAGTTACTGACTGAAA
AATTAACTTTCTCACCATGGCAGGTAGAACCACTCTAGTACAATCCACTCTGAATTCCATTCCCAATTACCATATGCAAT
ACTTTAAGATCCCCCAGAAAATCCTCCACTCTATAAATAAGATCTAACGAGACTTCATTTGGGGTAGTTCTCAACGTAAG
AAAAAGATCCACTACCTAAATTGGAAAACTATTACTACTCTGAAACAGCTAGGAGGTTTAGGTCTTCGTGATGTCATTTC
CAAGAACAAAGCCATTCTTTCTGGACTAGCCTGGAGAATGTTCACTAATCGGACCTCCTTATGGGAAAAGTACCTCTACC
ATCATAACAACTTCTGTAAAAATCCGACGCACACCTCTTTTACATGGAAAAATGCCATGATAGGCTGGAAATATTGTGCC
AAAAGTTTTTAGATGGCTCATTGCTACTTGTAAAAGTATAAACATTTGGTACTTCAACTGGATACCTCCCTCTACTAATC
TTAGATCTCTCATTCAAGGGCCAATTCCCTTGTTGGATCGTCACAAAACAGTAGCTGACCTTCGAGCAAATAACCAATGG
AATCTCGACACTTGCTCCTTCGTTTTTCCCACGAATATCCTTCATGTCATCGACTCTATCCTTATTTTTCCAACTCTTTC
TAGAGACACTCACGTCTGGTCTCTCACTGATACAGGCAAATTCTTTATTGCCTCCGTCTACCAAATAATCAACCCTCCTA
GTCCTTCAAATCATTTCACAGATTTTCAATGGATTTGGAAACTCAATACTTTACCTAATATCAAGTTCTTCTTCTAGATG
TGCTATCATGACCGAATCCCTTCAGGTTACTACCTCAATAAACTAAAAAACATCCCACGAACATTTGCAAAATCTGTAAT
GGCAATACAGAAACCTCCAAACACATTTTCGTTGACTGCATTATTGCCCAGAATTTCTGGAACCAGCTAAACATCCCCAC
TCCCCTTACTAATAACATTCACAGTAATGTCAACTGGCTGCTAGACCTTAAAAACCTCAACCATACCTTTGCCAATCAGT
CTCTCCGTTGGGAAATCTTTTTACCTTTTGCCATTTGGCATATCTAGCTAAATTGCAATAATAATATATTTCACAATTTA
AACAGCTCGATCTCTATCCCCATGGTTATTGCTCGTACCTTAAAATTGTTAGGGTTTTGCCCTGATTTTCTTACCTTATT
TGAAGTTTATTTTTTTCTTAAAGAAAAGTCAAAGTATTATCATAAATGCTTGAACTTTTTCTAAAAGGAAAATATAATTT
TCTTCCATATTTGGTTTATTCTTTCCTTAGAGGAAATGTTTGGAGATCTATAAATTGAAGATCCCTATTCTCATAGCATA
ACACAATAGAATCCACAATGTAGTCGTTTAGTGAGTTTTGTTTATGGGGAGATTTAATCTCTTAACAATTTTAATATTTT
TTCTTTATATTAGTTTTCATATAATAATATTAGTTTTTAGTATAAGTTTTTGTCATCTAATTTATCAATCATATTATTTG
CAATTGTAAGCTTTTGCATGACGCTCTAATCACCTTCAGAATCTAACAAATGATATCAGAGCACATGGTTCAAAGATCCA
ATGGTTCAAGGATCTAATGCTTGAATGAGGTTGAAGACAAACTCAAGTGGTTTCAAATCAATTTGTAACTAATTTGATGA
TAAAGAAAATTTTTGTCCAGCTACATGTGGAGAAAAGATTAAAATCATATTTTCAACATTCCTGTTGCTGCATCTTTGAA
AATAAAAATAAAATATTTTAAAACTATTTTTAACCCATATATTTTAAACTTTATTTTTAACCATGGCAAGTAGCAGTGAT
GAAGACTATGTGAAGAACGAAGATATCATGCATGTGAAAAAGACGGATCAAGTTTTGTCAAGAAAATCCAGCCAAAAGGG
GAGATTTGTTAGGGTTTTGCCCTGATTTTCTTACCTTATTTGAAATTTATTTTTTCCTTAAAGAAAAGTCAAAGTATTAC
CATAAATGCTTGAACTTTTTCTAAAAGGAAAATATAATTTTCTTCCATATTTGGTTTATTCTTTCCTTAGAGGAAATGTT
TGGAGATCTATAAATTGAAGATCCCTATTCTCATAGCATAACACAATAAAATTCACAATGTAGTCGTTTAGTGAATTTTG
TTTATGGGGAGATTTAATCTCTCAACAATTTTAATATTTTTTCTTTATATTAGTTTTCATATAATAATATTAGTTTTTAG
TATAAGTTTTTGTCATCTAATTTATCAATCATATTATTTGCAATTGTAAACTTCCGCATGACGCTCTAATCACCTTCAGA
ATCCAACAAAAATATGTTTTTACTGACACATCCCTCTCTTCTCGTCATTCGGACAAGATCATGGTTCATGTTTGCTGGAA
TCCTCCTCCCCACGGTCACTACAAGCTCAATATTGATGGATCTTTCTCCTCTCAAACACTGGTTGCTGGATTAGGAGGAG
TCATCCGTGATGAATATGGCAATTGGAAGATGGGTTGCACCAACAACATCACAGTTTCAATGCCACTTCAATGGAAATAT
TGGCACTTATTAGAGGCATTGAGTTAGCCTGTCACCACAATCTTATTCCACTGGCAATCGAAACAGATTCCACTGAGGTA
ATTACTCTCCTAACTGATAATTCACATCCACTATATGACTCTCTCCTCTCTTTCTGCAGGTACTGGCTGAAGAAACTGCA
GAATCCCCCTATCAACCATAATTTCAGGGAGGGTAACAAAGTGGTCCAACACTTGGCTAATGAAGCTCGAACTACTAGTA
CTAATAGTAACTTTGTAATATTTTGTACTCGCCCTACTGGGGTAACTTCTAGTCTGGCAGCAGATGTAGCAGGACACATT
AGTACTAAACAAGTGTCCTTAGCAGCTTGTATTAACCTAGCTAAACTAGGGAATTATAATGTCCCAACTGTCTCCGCCAC
TTAAGTTAATATAATATATATATCCTTTCCTACAAAAAAAAAAAGAAATGTACTTCTTGGGTTCATGTTTATTTGTCTAT
GTTTGACTTGACAATACACTTCTTAAAAATAATTAATAAAAGGATAAATTTATTAATATAATACTCTTTAAATATATTAA
ATTCAATATTTTTGAAAATACATTTTGAAATGATTATAATTAATAATAAGAATAAATTTAAAATAAATTAATAAATTAAT
CCTAATTTTTGAGACTAGACATAATTGAACTTCACCAACAGCCTTACATGACAATAATAGACTTAGGGTGTGTTTGGTAG
GAAGGAAAATGTGTTATGAAAAATGTTTTCTTGGAAATAAGGGATTTCTAATTGATTTTCTCATGTTTGGTTGGTGAGTA
GAAAATATTTTTTAATGTTTGGTTGGTGAATGAAAAACATTTTCTAGAAAATATTTTTTTATTTTTGGCTTAAGGCTAGA
AATACTCTTTAGGAAACTACTTTCTGACCCGGAAATCAATCTCGATAATTGATCTAGGACCCGACCTTGACAGCCGAACT
AGGACATGACACCGACAACCGTTCCAAAATCCGACCTCTAAGATTTGACCCAGGAGCTGACCTAGACTTCCGATCATGAA
ATATTTTTCAAAAATAATTTTATTAAAAAAATTGACGGGGTGGGATGGGGTGGGGGTGGGATGGGGTGGGGGTGGTTGGG
GGCTAGGAGTTGCGTAAAAAAAGAAATTTTTTAAAAATGAAATATTTTTCAGAAACAATTTTTTTTAAAAAAAAATTGAT
GGGGGTGGTCGAGGAGGGGGATGGGGCTGAGGGGTGGGGGTTAGGAATAGCGTATAAAATGAAAAATTTAAAATTTGAAA
AATAATAATTTAAAAACAAATTTTCTTTTAATTTTTTTTGACGGGTGGTGGTGCGGGGATTGGGGGGGGGGGGGAAGGTT
GAGGGGTTTGCATAAAAAAGATTTTTTGTTAAAAATAAAAACAAATTTTGACAAGGGTGGCTCTGGGTGGGGTTGGTGGG
GACGGGGTAGGGGTGGCGTAAAAATGAAAAATTTTAAATTTGAAATATTTTTCAAAAATATATATTTTTTTTAAAAAAGT
TGATAAGTTAGGGGGGTGGGAAAGGGGTAGGGGTTGGATGAGGTAAAACTAATCTTAAAATTTGAAATAATTTTTAATTT
TTTTTTGTTTGGGGGGAGGGGCGCTGGTTTGGGGGTAGAGGTAAAAAATATTTGAAATTTAAAAAATAAGAAAATTTTAA
ATTTTAATTTTTTTTTGGATAGGGAGGGTTGGGTATGGGGTACGAAGTAGGGTAAGAAAAATAATTGTAATCTAAGGATG
AAATAGAGTTTCGCGAAATATTTTCCTTAATTTTTGAAGGAAAGTCATTTTCCTTAAATTTGAGGAAAACAAGGTGATTT
GAAAAACATTTAAGCCAACCAAACATGTGAAAATTGAAAAACATTTTTTAGAAAATATTTTCTTTCCTACCAAACACACG
CTTAGTAATATTATAAGTTTATTGGTCACAAGTGTTTACATCCCTACCTTATTTGAATAGGGCGAAACGTCGTGATAACT
CAAAGAATAATTAATTAACTCATTTTTAAAAGAATTATAAGAATAACGAATTTTAAAAGAGTCGCCACCTAATTTTAGGA
AAAACTAGGAAACCAATTAATTAATTAACTTAAACGATTGTCTACGAAACCAATAGATTCTAGGTAAATGGTTCAATTTA
TTCCGAAGGGAAGGTGTTAGGCATCCTTCGAATTCCACAACTGTGGGTTCCGGCTGAATTCATTTTTTCAAATTGAGGAG
ATAAAAACAATATACAAGTATAATAAACATGCAATATACACAAGTAATAAAGCAAAACAATAATATAATAAACGGCCTAA
TGTTTGACTAGCATCGATATATACAAAATAATGAATAAATAATATAATTCGAACTTCATTCGAATAGCTTCAATAGAAAG
CAACTCCGGTACCTGTAAAGACACTTAATAAAAGTATTAGTAATAAATAAAAATAAATGAAATGAATAATAACTTAAAAT
AAAAAACCCGTCTTATGAACATAGAGGCCTTGGAAATCGACGGTAATTTTTTCATCGGCCAATTTTAACATACAAAATAT
ATAAACTCAAATTAAATTTCCGTCTTTTAAAATGAAAAAGCCTCAAAAACCGACGAAGAGATTTTGTTCATTGGTCATTC
TACTCTTTCAAAAATAAATATAAGATCATACGGGACTAAAAGGATAATATAAAAATAAAATGCAATAAATAAATGTGATA
ATAACAAAGCGGCTGAAATTTATTTTTTTGGAAAAAGAAACTGTGTGCAATCAATATATCAAGCAAAGTGCATGTGATAA
TAAACCCAAAAAACAACCATGTATTTTATCAAACAAAAATAGAGTAACAATCACATAAATACAAACCAAAGAAGAAAAGA
GAAAAATAAATAAATAAATAAATATAAACGAAGGTAGTAACAGTAACACTTAACATAAAATGAAAAATTAAGAAATCAAA
TGCTAATAACTACATTTACAACACCAACATTTTTTAGCTAGTAATTACAACTAACACTTTGTGTGTCACTTTATAGCAAT
TAAAAATAAATAAACTATAAGATAGTCATCTTATGATCCAAAACAAATAAAATAATAATAAAGACTACTCAAAACAATAA
CCAAAACTAAACCAATATAATGAGGAACCTTGCTGAAAAAAATTAAAAGAAGTCAAAATAGATACCACATCAATCTAACA
ACTTACAACGCCAAAACAGTAATTACTAGAACAAAGATAAACCAATAATTAACTTAATGAGTTATATAAATTAGAATGAT
TAGCTGCACATTGATGAGGAAGAGAAAGGGGAAAGATTCACTGGAGCTACGATTTGTGATGAAGGTTGCTCCGGAATGAA
GAAAAAGAGGCATTTGGATGGTTGTTTGTTCGCTGCTCATTGGTGTTGCATGCGATATGGGTCTGCTTGCTGCTTCGAGC
TTTGAGTTCTGATTCACGTAGTGGGTGACCCGCTGGAATGTGTTTGATGCTGTGATGTGGGTTGTTTCAGGTGGGGTTTT
GGTGGCTGTTTGGTTGCTGGAACTGGTGGGCTTTGAGAAGGGAAGGATGTTGTTGTGTTTGGTTGGAGAAAGTGATGAAA
TGAGCGGGTTTCTGGTGGTGACTGGCGCGTCGCCAGATTCCGGTGGGGTTTTGGAGGTGGGATGGCATGGTGAGGTAGTG
ATAGATGTAGTTTTCCGGTGGTTTGGAGGTCGTTTCCGGTGGTTGTTGGGTGTTTCAAGGTTGGGGCTTATAACCTCTTG
TTGGTTGTTCCGGTGACTGTTGGACAAGGAAGACGGGCTGAAGGCTGTTTGTTTGGTGAAGGAGATCGGGGAAAGAGGGA
GTACCGGTGGTCTTTGTTTGCTGGAGAAAATGAGAGAAAATAAATGGGGTTTTTGGTGGTGGACTCGTCGGATTCTGACA
GAATTTCGATAACTTGCCGGAAAAAATAATAAACAATAAAAGAATAAAAAATCTCTAAATTACATCCCTAAAAATCTTAT
TCACCATCACTAACTTAATGACCAAGAAATAACTTAAATAAAAAATCAAAAACTATCTAGAGTGCATTATCATTATCTTA
AAACCGTAGGCCAAAATCACTAGTTAATAAAAATCTTATCCATATTTAAATAAATTTCTAGACAATGTAAAATATCAAAA
TGAATATTAACAAGTATAACGAATAAAATAAATATTAAAAAATGTAATGAACGTAACCAATGACATGTAAAAATGTAATT
TTACAGAATTAATAATTTAATAAAAAATGAACAAATATTTGAACTATTCGATCGACTGTGACAGAAAGTAATGTAATTAA
AATTAACTGATAAACTATCCTGAAATTTTTACAAATAAGAATAAATATCGATAAACTTATTTAAAATTATTAAAAAAAAT
GTATTTTGAATAAATAAAACTTAAAAGTTTCGAATTTTAACAATGTTAGCCAAAATTAGGTGTCAATGACAAGTAATCAC
TTGAGTTGCTTCAAAGAACATTATATAAGCTCCGATTTGAATTTATAAAATTTCAACCATTTCCAGCAGTAGTTCTCAAC
ACTTCATTTGTTAGATTGTCAATGTATCATCGAACCTGCATACTTTATACACTTTTTAATTAATATCTTATAATTAGTAC
TACTGCATATTGGTTACTGTACTATAATATCACAACATAAATGTCAGTCGATGCCAAACTAAGATGTAGTATAGGAAGGA
TGTTCACAAAGCCAGCTCAACTATAGGGCAATTAATTAAAGTTGTGGCTTGTTTTAAAAAAAATATGTATTGTTAAATTT
GCAAAAAGAAAATTTGGATAAAAAATATAACAACTTTTTACCTTTTAATGTAGGATGTTAAAGTAATTGAAAAATGAAAT
ATTTTTTTGGAAAAAGGGTCTGAAAATATCTCAACTTTGGCTGAAATTGTTGTTACGATACCAAACTTTAATGAAGACCT
ATTACCCCCTAAACTATTTAATATCATATTTTAAACATATATATTTGCCCAGCTAGTCAAGTGCGTGAAAACACGACGCA
TAGGCGCGTAGGGCATCAGATAATTTTTTTAGACCAATCATTAAATGTCATGTATCAATAAAGGGATTAAACTATATCTA
TTTCTTTTTACCTATAATTCTAATTCATTTTACACCCTTTCTCTTTCGCTTGAATACAAATCCGAAAGACCACCAAATGA
AGGGCCAGGTAAGCTTTGTATTAAACAAATTATTTTGTTTAATTTCAGATTTTTTTCTTGGTCTTATTTGTTCTATTGTT
ATTTAGGGCTTCTAATTTTTCTTCTCTGATTTCTAATTTTTTTTGTTAGGTTTAACCATGGAAGATGTAAAATTGGATTT
GAATAGTATTTGATTTGATAAAGATGATCCAAAGTTGAATGAGGAAGTGCGATGCTTTCACGGTTTGGTGCTCCCTTTGA
AAACTTTTTGGTCTGATAATAATCCGGGTAGAAGATTTTGGTCTTTCCCATACCATGGATCACAAAAGTGTAAATATTTT
CAATGGAGGGATAATCTGTTGATGAACGCTCTAAGTTCATCTTTCATAAGTTGGTGAAGAAAATGAAGGACATGAATGAA
CTATTAGTTGCAAATGTAAAGAAAATGAAGGAGAGGGAAGAAATCAATGGCTATAATGATAGACAAATTACGGAGATGGA
AGCTCAATCTGTCTTTACCTAGTTGGAAGAACAATCTAGTCTGAAAGAGATGGAAGGAGTGCGTTCAGACTGTGAAGAGG
TAGACAAACTGATTGAGGTGAAGAAGAAATGAAGTAACTACTTTAGTCTTAATAGAATGTTCATGTTGTGTCTCTCAATC
ATGTATGTTGCTGTTTGGATCAAAATAGGTAGTTGATGTTGCTGTTTGGATTGTATTAGGTGGTTGAAGGATTTCCTTAT
GTTATCATAGGTTGTTGTTTGAATCAATATAGCTAGTTGAATATTTCTTTTGGTTGCTGTAAGTTTCAAAGTGTTTATGT
TTGCTAGTATGTATGGTTAAAGTCAATGAACTTGATTTTGTGTTGGATGCAATATCCTTGTTTCTATGAATGGTTATCAT
GTATATTACTACTTCGAAAGTGTTTATGTTTAATGTAAAATGCATATACAAAACACAATTGGATACAAAGTACAATAGAA
AGCACAATTGGATTAAAACAAGCAAATGTAACATACATTAGTTGATAAACAAAATCATTGTATCAAGTTAATATAGATGT
TCAACTGGAGCATTACAACTTCAAAACATACAAACTTGGTAAATATGATTACATTGTTTGGTGAAATAACTTGCCCACTA
ACAATCTTACATCATCTTTGATCTCAAAAAAATATCAAAATGTTTAAACTACTTCCATTGTTCCTTGGATTGTGAAGAAG
CCTTTTTCTGTCTTTTGTTCACTCTCATCTCATCCCTCATCACTTCAAGTTGATTTGATGTCATTGCTTTTTTCCCCTTC
CACCTTACACCAGTTCTTGGTTTGAAACCAAGGTCCCCAGTAACATTCGCAGAACTGATAGGCTATCCAGAACTTGTATG
TAATATCCTATTACTTGGCAGTCCTGACTATAATATGTAGGAACCAAATTAAGACAACATACAACATTAAGGCAACATTA
AAGTTAATAAAAAGTTACCAGAGGTTTTAGGACTTACATTGTATGTTGTTAAGCCATTTTCAGCAATAAAAACTCCCAAT
CCAACTGTTCTAGACCTTTTAGTAGGTACTGCATTAGATTGAGAATGAACAGGTGAAGCAGGTGGATTCGGTGGAGCATT
GTAGTGTAACTTGTTGGATTTTCAAACCACTTATGCAAAGATGTCCTCTTTGGCACTCCTATACCACTTAGAGGTATTTT
GAAACCCCTGCCCCTTCCTGCGGCTTGAACAGTTGTATTACTCCTTCCCCTACCCCTTCCAATGCCTATGCTTCTTCCCC
TTGTAGGTGTTGTATCAGCCCTTATAGGTGTTGTATCAGCCCTTATAGGTGTTATATCAACCCTTTCAATGCCTATGCCT
CTTCCCCTTGCAGGTGTTGTATCAGCCCTTCCAATGCCTATGGCTTTGACCCTTGCAGGTGCTGTATCAGCCCTTCTAAT
GCGTATGTCTCTTCCCTCAACCTATCGATTGAGTGAGTCGGAGAAGAAAGTCTTAGAAGGCTACGACTCTATAAGTTTCG
CGTCTTATTTTTTTGCGTGTCTACTATTTATTTAGGTGCAAAGAGCCTAAGCGGTTCAAGCTATTATATTCCGAGCCTGC
TCTCCATTTCCACCGTTGATGCAATAGAAGCTCTTAATGCAATATCTGGTGGTGAAGACATTCCCGCTGCTACAATTGGA
GTTGGTGTTGTATCAGGTGTTGTGTCTCTTTCTGATGTTGCAACAGGTGTGAAAATCAATTTATAAAAAAAAAATTGAAA
ATAAAGAGATTCAAGAGTCATACCCCTGCCTATAGTTGATGTTGTAATAGGTTCACAAGTTCTTCCTCTGCCTCTTGCAG
GTGCCTCACTGTTTGTTGTTTTTCTTGGCCTTCCCCTAGGCCTAGGAGGTGCATCAGGATTAACATTTGTTTGTTCTCCA
TCAGTAGCAGTAGGTGCTTCAGTAGTAGTAGGTGGCTTTCTTGGCCTTCCTCTAGGTTTAGGAATTGCTCTAGAAGTACC
TACTTCATTACTTGGTCCAACAACAACATAATCCTACAACATCAAATAGATAACAAGTCAAATATCTCAAATATATACCA
TAAATAAGGAATAACATATAAATGACATACCTTTAATGGACAACTCCTTTTGTTGTGATTTTTCCCATGACATATGCTAC
AAGTCATGTAAGCGCCTTTTCTTGGTAATTTTTCCAATTTTTTTGACTCCCAACGCTCTTTGTTTCTTACCTTTCTTGGC
CTTCCTGGCATAGATTTAACAACGGGTGGTTCCACATGAGAATTTGTTGAATCAAGCCACATTTTCATGTTGGTTACTGG
TTGAAGGTAATGATAGTAGGTTCTTAGATAAGTTTCCTTACTGTAGCAATCATCAACATAGTCAATTGGTTTCCAATTCT
TGTAAAGAATGGCAGCAATGGCATGTGGACATGGTATTCCCTGGAGCATCCATGATTTACAACTACATGTCCTACTCCTC
ATATCAACGGTATGGACATAAGATCCACCTGAAATTTCAAAGTTTCTCTCTCCATTGAACTCAATATGACATTTCATTGA
CTTTTCCTATGTTCTTTTCAAGTACTCTCAATGCCATTGGAGAAATATTTGTTAACCATGTTTCTAGGAATTTATGAAAT
TGACCTAGTCTATTCATTACCTTTACCCTTATCTCTTCAAGCATAATGATAATAGTTTTATGTCTTGGAGCTAAGATCCA
AGCATTGAAGCTTTCAACCATATTATTATCTATGTTATCACACTTAACATCAGTCCTAAAGTACAGTTTGCACCAAGTTT
TTACATCATAGTGAAGTAAATCTGGAACAATATCTTTGTTACCTAGTAATGCCATGTGAGCCAAATTTGCCTTCAACTCT
GCCTCAAAGGTGCTTCTTGCACATTTCCAAAATTGATTCCTTCTTTCTAAACCTCTCCAATCTTTTGCCCAGTTAGCAAG
AATATGTCTTGCACACATCCTATGCTCCACCTCAGGTAAAAGATGATTGACGGTTGATGTAAGCCCCTGCAATGAATAAG
AAAATATTATTGTTGCAATAATGCATGAAAGATAAGTAAATTAACCAAAAACATACCTTTTGCATAGCTGAAATGAGTGT
GTAATCTTTGCCATCACCTAATCCCAAGTCCTCTATAAACAATTTCAAAAACCATGCCCATGTGTTTTTATTTTCATACT
CTACTACACTCCATGCAGTAGGCAACATTTGATTATTGGCATCTTTAGCCACAACAACCAACAATTGTCCTTTGGTTACC
CCCTTCAAGAAACATCCATCTAAACCAATACATTTCCTACATCCACCAAGAAAAGATTTTCTGCAAACATCAAAACATAT
ATAGAAACTCTGAAAAATCAGCTTACAATAACCTTCAGAATCATCAACTTTTACTACACAAGTGTTACTTGGATTGGTCC
TCAACAATTCATCCCAATAGTAAAAAATTCTACCAAACTCTTTCACATGATCACCCATTAGTTCCTGCAATATTCTCTGT
CTTGCTCTCCTAGTAGTAGTCTTTCCAACATGTATTCCCAACTCATTTCTTATCAACTGTTGAAATTTGAAAATTCTAAT
GTTTGGTTGCTCACTGATTCTATCTTTATAGTGCTTATACAAGAACTTAGCATTACACATGTAATTACTTGTGGTCTTCA
CACATCTGTGCCTAGGATTGTAGGTTTTAATCACAAAGTTATTGGTACCTCTGTTAAGACTTGCATATAACAACCAAGGA
CACCCCTCTCTACATCTAACCCTCACCTTTTTTGAGTCATTAGTAAACTTTTCTAACTGGACACCTTTCTGAAGTGAATA
TTTTGTAACAACATCCCTAAAATCATTCACACTCTTAAAATCCATGCCCAACTGCCACATAACATAACCTTTTCAGTAGT
TTTATGAAAAACAATTCTTCTACTATCCCTCCTTCTCTCATTATCTAAATCAGTTTCAACACTATAAGCATCAGAAATAC
AATACACATGCTCATCCCCAAACAACTTTACCTTTTAAGTTTTTATCAACAGGTTCAGTCTCATCAAAACCCACATTTGG
ACCAACTTCAGCAACTGGAACTTCTTCAGGGTCTTTTGGTACTCTTTTTGTTCTCTTCCTCCTTTGGTATGACCTCCTCT
CATCCCTTAAGTTTATATTTTCTTCATGGACATCACTTTCATATTCAACATCACCTTCATTGAATAGATCTTCATGGTCT
GAATCTGAACTATTTTCAGTTGACTGGTCTAAATCTACCACTGGAAAGTCATCCTCAACAACAACATATTCAACACTTGG
ATTAAATGTTAGTTGTGTAGTGCACAAGTCTCAGGGTCAACAGTTGCAGTAGTATTAGTTAATGCTTGAGTCAGTGCAAC
ATCCTCAGGGTCACCAACTGGAGAACTTTGAGAAGCTGTAAGTTGAGTAGTTGCAGCTTCAAACTCATTTTCATTAATAT
AAGCAACCCTCTCACCTTCATGGTCCCCCCTGTCCTCTTATTTATTATAAGCACCAAAAGATTCCTCATTGGAAGGAGTG
TATTCCAACAAACCACTGTGGCCACCCAACTCATCAACCATGTGACAAACATAAACCTCAACAATATCTCCATCTTTAAA
GCTTTGTGAAAGTTCAAAAATATCCTCATCATTTTGTATACTAATAGAAAGTCACACCTAGGTGGCCTAACATAAAATGT
GCAACTTGTAGTATACCCCAACTCCTTAATATCATTAGTTAGTTCGAAGTAAGACATCTTATCTATATCGACATTAGATA
TGTGAGTGATTTCTCCATCCTCATATAATGGTTCTCGACTCTTTCTATTCAAAATCCCACCGTGGTAATATCTCATTGTT
ATTCATGTAAAAACACCCATTCCTAAAATTATGTCACAACAGTAGTACAAAATAAGAGAACTGAAGAAAATAGTTGGTTC
TTAAAAATTGAATAATTTGGGGGGAAGACTAGAAGAATTCTAATTTATCAACAATTGGTACGCATATACAAATAAAACAT
AAATCGCAATTAGTAACAAGTCGCAATTACAAGAAAAAATTATGAATAGTCAAAAACCCTAATTTATCGACAAACCCTAA
CAATTTTTACGTCAACAAAATCAACAATAACGCCAACAAAATCAACAATAACGTCAATAGTAACCAAAACCTAGATAATT
TCTGATGAAAAATTCAATTCTAAGGTTAGACGACACGAAAAAGGGACTAACCTTCAAGACTACGGATTTTAGTTCAGTTC
AAGAATAGTCACAGATCCACAATTTCAGACACGCGATCAAGAAACACGATCAAGAAACGCTATCAACAAACACGATTTCA
AACACGCTATGAAGAATCCTCAACAACTAAAATGATTTTGATCTTTGATTTTTTCTTTGGCCTAAGTTAAAGAGAGTTTT
GGGAAACAGACGAGACATAGTGACAGTGAAGTGATGATTGATTTCCCCTTTTTTGACTTTTTCAAATATGTTTATTAAAG
GGAACGAAATGACAAATTTAATTAATTTACTAAATTAAAACGCGCGTGTGACACACTCAACTAACATAGACTGAGTATGG
GCAAATATATATGTTTAAAATACGATATTAAATAGTCTAGGGGGGTAATAGGTCCTCATTAAAGTTCGGTATCGTAACAA
CAATTTCGGCCAAAGTTGGGATATTTTTCAGACCCTTTTCCCTATTTTTTTTAGATGATTATAGTATCTTTTCTTATGTG
GCTCTTAGTTTATTGCCTTATTTATATCCTAATAACTATTATTATTCCTATATGTATCTTTTTCATTCTCCCTTTCATTA
TTATTCCTATATGTATCTTTTTGTTATGTTACTATTAAATATTTTGAAGTCTCCCAAATGATCAAACCTTCTGCATTCTG
CAAAATCTATTGTTGTTTGTTTACAACAAGATTAAAATTTACTTTTTCAGTATTTTTTTAAAAAATAATTCAAGCATTGC
AACAAGTTATCATTATATTGAAGCAATGCAACACTATTTCAATATTATATTATTTATATCAACTTATCAAGGTCAACACA
ATATCATAATATCAGCTTCTCGAATTCTTGAACTAGATTTTGTTTTTCCAACTTTGAATTATAATGTTTCATAATTAATT
CTATGATTATGTGTGACTGCTTTATATTTACAAAGTTTTGTGATGACTATTGTGTCTGTTGTTGGTGACTTATATGTCCA
GTGATTGCTTGACATTGATAGGTCGGGAATGAGGTTATTTACTTGACTGGTATTGATTATTTAAATTGCTGAGTTAATTG
ATTATGTGTTATTGTACATGTACTTGTTTTGTTTGGCTTTATAATAAATACTTGTTACTAATTAATCAGAATCGACGTAT
GATGTCTACTGGTACATAATGATATTGATGCTACTCCTACACTTTTCTTTGAGTGTAGATTGTGACCCGAAATCTTCTAC
GTGACCTTGTATTACTTGTATCTAGTGCAATCGGTTGACCGATTCGAGGGTGAGCTTTTCCAATCCAAGCTGCCACAGAA
CTTCTTGGGACAAATGTATATTGCTTCCGAACATTGTTTAATTCGATTAGTTGTTTGCCACTTTTAGATATTATTAGTTA
GAATTCTTGAATGGTGACTTACGAATCTTGGGGATTGTAATAATTAGATTTCTGCATGTTTATCTTATTTCATATTTTTA
GTGCATTTAAATGTGTAAACTGAATCGGTTATGACATGTTTTAGTTGGTAAGATATGTTTGGTCCATCGAGGGGGGAGGA
TTAGAGTGTGTGCCAATTACAATGATTTGGGTCGTGACACTTTCAGTCCTATACATATTGCCTTCCTTGTGATTCTGATT
GTTGTCCTTTTTTGACCTACACACAATAGTATTTTGCAAGGTTTAATTTACATTATTGAAACTTTCAAATCTAACAATCT
CCCCCTTTTTATGATGATAGTTTGAAGGGGTATTATTTATTCACTATAATTCCTTGAGTATTTAGGATGTTTACTCCCCT
GAATGTTTGTCATAAATGAATTTGTTTAGCACCATTGAACCCTCCATTCAACGTGTGTCACTCAATGGTCTAGCCATATA
CAATTTTGAGTGGTCAGTCAGACATCTTTCATTGAAAAACTATACGAACTACAAAGCATATAGGTCAAAAAATTATTTTT
CATACATATATATTAAATCTTGAACACCCATAACAAAATTCTGGTTTCACCACTTATGTCACTCCTACAAAGACACTTCT
ACAAAGTACGGTGATCTTAGGCATATTTATATGCATAAAAGCCAAAGGAAACTCATACTTTAGCTAAGTTTGATGAGAAA
TTCCCATGGTGTCAATAGTAATTGAGTTGCATTTATGCATTTCGAGTAACCAATATGATAAGTGTTTGTAGGTTGGAAAA
CACGAGAAAAAGACACAAAAGTGACTAGATATGAAGTGGACGTAAAATAGTCACACTAGAAACGAGTCTCAAAGGAGCTC
AAGAATGATGTAATGTAAGGCAAACTATACAGTGACAAAGAAGGAAATGCTTGCTTTACTATTCGTCTTCAACAAGTTCA
GATCATATTTGGTAGCTACTAAGGTTATTGTTTATACTGACCATGCTGCTATCAAGTACCTATTCAACAAGAAGGATGCT
AAACTAAGACTCAATAGGTGGATGTTTATACTCTGAGAATTTGATCTAGAAATCAAAGATAGAAAGGGCATGGAAAACCA
AATGGGTTGAGGTTGTAGGTCTTTCTATCAATGATGCCAAGGTTGTAATCTGGTTCATAAGAAAGCACATATTCAGCAAG
TTCAGGACTCCAAGAGCAATAAGTAGTGATGGCGGGAAGAATTTCATAAACCATTTGGTGAGAAATCTATCGGATAAATA
TGGTATTCATCATAAGGTGGATACAACATACCACCCACAGAATAGTGGCCAAGTAGAGGTATCAAATCGAGCGGTAAGCA
GATTCTGTAAAAGACTGAATATGCAGTGAAAAGATTGAGAAGCTTGATGATGCACTGTGGGCATACATAATGTCTTACAA
GACACCAATAGAGACTTCTCCCTAGCTATCACATGGTTTTTGGTAAGACTTTCCATCTTCCGGCAGAGTTAGAACACCAA
GCATGGGCGATCAAGAAGCCGAATCTTGATCTTGAATTATATGGTAAGAAGAGGATAGGACAACTGCATGAACTTGAGGA
ATTTAGGCTCCACGCATATGAAAATGCCAAGCTCTATAAGGAGAACATGAAGAAGCAGCATGACAAGCGTATCTCCCTCA
CATTTTTGACCCAGGACACCAAGTCCTGCTATTCAACTCTTGACTGAAGTTGTTCCTTAGAAAACTGAAGTCTAAGTGGA
GCGGACCATTCAAAGTGGTGACGATGACACAACACGGTGCAGTAGAGCTAAGAAACAAATACAAGAGCTCTATAACTTTA
GTGAATAGGCAGCATATCAAGCATTACTTCAAGAATGATGTGAATCGAGATCAAGAAACACTCAACTTGACTGATGAGTA
ATCAACGAGCTGGTTTGAGCCGCAACATTAAACCAGGCGCTACATAAGAGACAACTCATTGTCTTGTGAATTAGATAGGT
ATTCTATTTTGTTTGCTTAATTTTGATTTTTAGGACTTAGTATAAATATTTGGTTGATTGTAATAGTTAGGAGCTATACA
AAAAAACAAAAAAAGTAATTAAATGAAAACACAAAAAGAAAAGTCGAGCCACGACCAAAACTATGGTACTGGATGAGAGG
CAACCCATCTTATTTCTAATTTTTGTGTGTTAATGAGTTGCAGGGGAGAATTGAGTACTTGGGACGTATAATTGAAGAAG
TTGGGTAAGTACCTGTTTGAACTCGAAAAGGGGGGGGGGGAAGTAGAGGTGAAAACAGGGAACTCCATAACATTAGCGTG
TCGTAGACTTAAGGTGAATTTTAAACTTTGACAGGAATTAATTTCCACGTCATAATAGAGGAGTCTGTATCCACTCCGCA
TCGCGGACCTGAATGGGATTGTTTCATTTCACTAGGAATTAATTCTCTGCTAGAAACAGAGAACTCCATAAAAGAAGAGT
CGAGCCACGACCAAAACTATGGTATTGGATGAGAGGCAACCCATCTTATTTCTAATTTTTGTGTGTTAATGAGTTGTAGG
GAGAATTGAGTACTTGGGAAGTATAATTGAAGATGTTGGGTAAGTACCTGTTTGAACTCGAGAAGGGGGGGGGGGGGAAG
TAGAGGTGAAAACAGGGAACTCCATAACATGAGCGTGTTGCAGACTTAAGGTGAATTTTAAACTTTGACAGGAATTAATT
TCCACGTCATAATAGAGGAGTCCGTATCCACTCCGCATCGCGGACCTGAATGGGATTGTTTCATTTCACTAGGAATTAAT
TCTCCGCTAGAAACAGAGAACTCTGTAACAAGAGCGCATCGCGGACTTCAGGTATGTTTTGTGAGTTTCATTAAAAAGAT
GGGTCTTACACGTACTGCCCTCATAATACCCGACCCATCTCCCTTCTTAACCCCCAATTTTCCCCCAATTTCCCATTCCC
TAAAAACATTTCCCTTGCTCTCTCCCCAAATCCTTCGATTTTCACCCCTCTCCTCCAACTCTAACAAATTTCTTGCCTTT
AATCCCTAAAGCGGAGGTGATTTCACCAACAAAGTTTTCTTGTTTCACTTCGTAAACCTTCAAGGTATGTGTCTCACTAG
TTTTTTCTACTTTTGGACAAGGTTTTGTGGTGATTAACATGTGGGTATGAGAATTTCAAAAAATTTCTTGAATCTACTTG
TATTTGTGTGTGATTTTCTTTGGGGGGGGGGGGAGTAAGTTGTTAAATCTAGCATATGGTGCCCTTGAATATATTTCTAC
ATAACTCAATTGTTGGGGGCATTGGAGTGGGATTCATTGGTAAATTGTGATTCTGTCACGACCCAAGCCTAGGGCCTAGA
CGTGACATGGCGAATGAGGAACCCGAAGGAACCCCAAACAAGCCTCTCAAACTTGTCATCACACTTCATCGGTCGCGGAA
GTACATTCAACATTAATTAACGGGAAATAGGGACTAAGGGCAAACCATTTCAAAATGACATCATAGAACAAGAGTCAAGC
TCATTTACAAAATACTTGTCCAACGCACACCTCTACATACATAGATAGGACGGGGGCCATGACATACTACCGGCTCCCCT
CATAGTCAAAATACAATTGCAAGCTAAAGTCTCAAAACATAGGAGTAGGAAACATAACATAGCCCTCGAATCATTGAGGA
CTCACCAACAAACTCGGATAAGCACCGTACTAGCCACGTGAATGGAGAGAAGGATCAAGAGTAGTTCCGGTCGCTACATG
GTGACATCATGTAGGCAAAATATGCGTTAGTACTTGGAATGTACTAAGTATGCGGGGTGCAACACAACAATAGACAAGGA
CACAATCGAAATACAAGAAATAGTTTCATAGGCATTATGAATAACAATATGAGGATGCATGATCAAAGTAAAGTCAAAAC
ATGTTTAAGTAAATCTATACTAATAGTAGATATCATATGTGTATGCATGATCCAACCAATCTATAACCCCAACTTAGGAT
GGGGGATGCCGTTCACACCCGGACACCCTGGTGGCAAGGTATAAACCCCTCACATGGTTGATGTTGATCACACCCTAAGC
ATCCTAGGTGGTGAGATATAAACCTCTCACATGATTGATGTTGGTCACACCCCAAGCATCCTAGGTGATGAGATATAAAC
CTCTCACATGGTTGATGTTGGTCACACCCCAAGCATCCTAGGTGGTGAGATATAAACCTCTCACATGGTTGATGTTGGTC
ACACCCCAAGCATCCTAGGTGGTGAGATATAAACCTCTCACATGGTTGTCTGGTTCTTTTCCCCCGGACCGGGCATGGTC
ATGCAACACTTTATATAGGAAATTCCCATTAGGCTCTAATGCAATCTCACGTATGGAATGAACATATACACAAGCTTAGT
TTGTCATCAACACATCTCTGGAATGCCATACATCTCATAACTCAAGCTTTAAAGCATCAATTTATCAATTCTCCATAGTT
GGACATTTTGTCAAACACCTTGAAGGCATGTAATGGAATCAAAGAGCATGAAAAATAGGGTAGTAATTATGCAGCCAAAC
CAGTGAACAACCTACAACAACACCTTTTAACACCCACAATACCAAATGAAAATCTCCACATCCATTCCAAATTTAGATTC
AAGTTCTAGAGTCACAACATGCTCAAAACAATCACTTTTCATGTTTAAAATTCAATGTGCAGGAAATTATTACAAAGAAC
AAGACTAATTTATGAATCTTAACTTAAACCATGAATTAGTGAGTAGAATAGGGTCTAGGCACTATGGGTGGAAGGACCCA
TGAGTTCAACACCACATACCTTGAGTTCTTATGAAGGTCTTGAGAGTGTCTTCAATGGAAGCTTGGAACTTGGAGCAAGA
GTCTGTTCAATCTTGAGGAAGGTTTTGGATTAGGGTTCTTGAGAGAACTTGAGAGAAAATGTGTCTAAGTATGGGAGAGG
TGTTTTTGGAAATGATTTAGAGATGGGAATTGAACTAATGCTATATAGGAAATAACATATGCCCTTTGGAAAAATGGTCC
AACACTTAGAAAAAAAAATGAGGCGGGTGAACAGTAAAAACGCTCACTGGAAATTGCATTTCCTGCCGGACAGATTTTAC
GAAAATGGGCATAACTTCTTCGTCCGAACTCCGAATGAGGTGAAACGAAGTGCGTTGGGTAGCTAACTCAAAGGGATTTC
CATGTATATGTTATGGGCCACCCAATTATTTGTGTGCTAGGAGATATGACCCTCCAAAGTAGACCCTCGAAAAAGGCTTC
ACTTGGAAATTTCGGATTTTGATACGGTTGATCTAAAATTTGGGTTAGACCCATTTCCCACTCAATTTGACCCCCTAAAC
AAGAATATGAAGTTGGATTTTCGAAAAACGAAACGGAGTTTTAGATATAGCTAAAACAAGTTTCCAGTAACTTCCAAAGC
ACATTTTTAGGAACTTTTTGGGTCATTTTAGATTCATATGATTGTGCCATATATTCTTTGTGTTGTGCAACTTCTTGAGT
AACACAATAACACTGTTTATGAGTTAATTAGAATGAGGACTTCAATAAGTAATTTTATGGATATTTAATAAAAATGAAGG
GTTGGATTGTCTTGTTGTTTCGAATTCTTGAGTAGAATCAATAAGCTGGGTTTGAAGTGTAGGCCTTGTGCTACTTTGGT
TGGTATATTATTAGCATGAATACCTTGTTTAATGATGATTGACGTGTACAAGAGTAAGTGTGGGTTGGCCTCTTGTTCAC
CCATGCCTCTTGGTTGTTTTGGGGATGATTAAGTGCTTAACTATTGGCAGGTAACAATGTATGGAACTCAAAAAATGAGA
AAAGAGATGTCTTCTTCATTCCACAGGAAATGGGTTAAAAGTGGTGGAAATATCCCTCCCACACTGGCGGTCCCTCATGG
ACATACTCACCGATTCGTCTTGAAAGCAGTTTTCAAAGAAGGAAAAACTTGGTAAAAAAGCACACCAAGGCAAAGTACTT
CTCGAATATGTGCATCGAGCACAACAACTTGGCTAGAGACTTCCCAGATGATGCGGCGGTTTCAAGAGCTCCGTATGGAG
TTCATCTTTGCCGAACCAACTGAGTGCAACTTGCACATAGTTTGGGAGTTCTACGCAAATTGGGCAGCGTAAACTCAATC
GTATAGTGTTCATGTGAGAGACACAAATGTCACCCTAATATCATCAACATTGAATGGACTTCTAGGAACGACTGACATTG
ACCCCCTTGTGCTAACGGGATTGAATATTTGCCCACCATATCATGCCATCCACCATACTCTATGCGGTCCACAATCGATA
GCTAGATGGACAAAGCACATCACCAAGCAATTCCACCAATCTCTCTCATATGCTCAGATGACTCAGAGGTACGTGTATGG
TTAAAAGTTGTGATGAATTGACTCATCCCCGAGTTGCATCACATCGACATAACTTGTTACATAATGTGCCTGATTTATGC
CCTGGTGATTAATACCGAAGTTAATATTGGAGCAGTGCTGAAATCTGCCATGAGGAAGGTGAGAGTATAGAAAGGGAGAA
GATATGCTTTTGGGGGTTTAATAATCGTTATGTGAAGGGCTACAAGGGCGCCTGAGGAGAGCCTAGATTACATGACCCCG
CTCTTTGCTATGCCCGCAGATGTAACAAAGACAAAGGGGCCAAACACTACCTATGGTCCTACCCTCACGATCATGGAGAG
ATATTAGCGGATGAGATGATTATGGCCCACATGTACTGGCTATAAATAGTGCATTACAGGAATGATTGTCTGGCGTCTAC
ACGAGAGCAACCTTATGAGGTGGAATCCAAATACCTACTTAATGGTCATGCTAAAGAAGTCCTCGGTAGAGGGTCTGAGT
TTCTTGAGCCCATTGATGATGATGTGCCCACCAATGAGGACATGCTCGGTACTGCTTCTGACATGGATTTAGACTTGGAT
GAGAATGTGGACCCAGTTCTGGCCATTGAGGATGCTGGAGTCGATAGCGGAATGGAGGATTGATCAGGGAGTTTTCCACC
TTACCTTTGCTTTGATCTTGAGATTGTATTGAAGCACCAGGGCAATGCTTTGCATTTAAGTGAGGGGTGGGGTGTGAGTT
CTTATCCTATGTACATAATGGCTTGTTTTGTTATTATTTTGTTATTGTCAGTTGTTTTGGGATATTTGGAGTTTGTTTTT
GGTTATTTGACCAAGAAAAGTCCATTTGAATCGTATAAAACACATAAAAAAGATTTTCTTAGTAGGATTGAGTATGTCGT
TGTAGTTGAGTCGCGTTGACCTATGATGGATGGATAACGACCGTCTTAAGGTTAAATTTTGTGAACATGTTTGTTAAGTC
GTAGTGTTTGTGTTGAGGCTGCAAAACTAAAAAAATGGGGAAAAAACTTAAAAGCATTAAAGGAAATCTGTTTAAACACC
CTTGGGATCTTGTATATGACTCTAAAATGCAAATTAAGTTTAAAATGAACTTATGCATGAGTTGAATGTGTTTATGGCTA
GAAATCTCACCTGAGTCGAGCATGTGCCATGTGTGGTGAGAATTTGTTTATTCCATGTTGTGTATCCTAGTCTAGAACTT
TCCTACATGTTATTGAAGCGAAATAAAAGCACTGCTCTATTTAACAGATGCTAATAGGCTTTCTTTGACTTGTCCTATAA
ATTTTAGCCTTTTTAGATATTATCACTAGTTAGTCCTTTTGAGCGTGCATCACAATTCGGGTTACTCAGAATTCACCCGA
CTAGACCCTATGATTCTACACTTTTCTTAAACTAATTCTAACGCTTTTTGTTGTGTATTGCAGATATGGCTAGACCAAAA
GTAGCAGGTAGAGACATGCTGCTCTGTAAGAGGGCAAATGGAATAACTATCAACGAGGATTCATCTGTATCCAAAGAAAA
GGCCACAAAACTTCCTACCACAGGTGGGAAGGGTAAAGAGAAAGGAAAGACACTGACTCCTGAGTCATCGGAGGTCAACT
CCGACAGCGAATGAGTATACGCCAGTCACCTCACCACTTCTGAAATTGAGGGTGAGCACCAGGACCCTCAGGCTGCCCTT
TTTGAGCCTGAGGATGATCAGCTAATGCTATCTCGGAGAGCTGAAATGCGCTCCAAAAAGTTGAATCTAGGATCAGGGAA
CCCGAGGCCACTAACCCCCCCCCCCCCCGCCCCGTTCCAGATCAGGCTATGGTCCGAACACCACCTGCACAGGGTCCTCC
TCCCTGGTCTATGAATAGACTAAAGGCTAAGAGACTAAGGACCATCATTGAGGAGAAGAGGTTGTCTGTAGACGGAGTGA
TAGACAGATACCTAGAGATCTGGAGAACATAAAAGTCCCACAAGTTCCAGATATTCACTAAACCCCGTGGCCCTTACATT
CCTAATTGGATCTGAGAGTTTTACAACACTTACGAAGCTCTAGTGCCCCAAGGAAAGAGGAAGGCTGCAACCTTCAAACC
GGTTGACTATGTAGTTGTCAAGGGGAAGAAGGTGAAGTGTGACAACACAAATGTTGTGTTGGAATGCACTGCCAACATTG
CTTATGATTACCAATACATGATCAAAACAAAGTCCTTGAAGACTATGAAAGCATGGTTGGCTCCTCTGTTGTCTGATGGT
ACTCCTAGGTGGGTCGAGGCTGAAGTGCAAATTGAGAAGAAGGACCTGAATGTGGCAGCGAGGTACTGGTTTGGCTTCAT
CAGCAACACCATTATGCTATCTCAAAACAAGTCTATCCTCCGCCACACAAAGGAGGCTTGTCTTGGTTCCATCATTTCAG
GGAAATGCATAAATTTGGGCATGATCATTGCACAAGAGATGGTCATGAGAGCCAAGCAACGCCAAACCTCCCTCCCTTTT
TTGGTGTTGATCCCTAAGTTGTGCAGATGAGCCCGGGTGCCTCACGATGAAAAAAAGGACGTGGCAGTGATTCCTACCTC
CTGTACTGACATCCAGCGGATCGAGGCCGAATATATAAAGGATGAGGCTGAGAAGAAGAAGACATCCCCAATGGATTCTT
CCCCAGCTGTGGACATTGAGACTTTACCTGCAGAGGCAGTATTGCCTACTCCCCCAGGCCTTTAGATATATCTACTGTTT
CTCCTTCCATGACTCCGAGTTCTTTTACTGCTCCCCTACCTCCTAGGTCTGCTGCTAGTGCTACTGCCTCCTGACCTCTA
CTCACCCAGGTTGCGATACTACGAATGGGGCAGCTAGCCCATTCTGCGGATAGGCTTCCCTCTAGGCTCTAAGGTTACGA
TCCCTAGGTTAATTGAGAGAGCCCTCTCTGCTTCTGTGACACCCCTTAGTGTGTTTATTTATGCCCTTGTGGCAAGGATA
ACGGTGTGTGAGCAAGGCCAGGGGGCCACTAATGAGGTGACGACCCTAAATGCCGCAATTACTGAGCTGAAGAAGGACGT
GGACTAGCTGAAGTCCATAGATATGTCCGTGATTTTTGGGACTGTGGAGATCGCCAACATTCCAACTAATACGGATGTGC
CTCCGGCTACCACCGGAGATGAGGTTCGAGCTAATGAGGTGATTGTTGCTGAGTCCGAAGCTGAGACTGATAAGGTTCTG
CTAGGTGTCGAGTATTAGGCTACATATGAGGGCCTTACAGAGGTTGAGGAAGCCATGGTGCATTCAGTTGTGCAGATTTC
ATTAGCAGATATGTCCATGGCAGGCTCTAGTGGAGTTAGTGTTGATGTTACACCAGGCACTGATGCCCAGGATCAGAGTG
CTGCACCGGGCATTGATGCCTCGACAGATGGAGAAACTGTGTAGACTGGACCCTTCTTTACCTCCATCTCTATCATTTTT
ATTGACTTTTGATTATTTTTGTTGCATTTGAGGACAACTGCATTTTTGTTTGTGGTGAGGTGAGGTATTTCCATATCTAC
CTCTTGTGACTATATTTTGTATATATTGGGTTTTGTGTTTTAAACTGTGTTTTGGTTTCTATCTTGTGGATGTTTTAGCT
TATGACTCCTTATTATGAATGAAAATAGTTTTTGACCCATCTGAAAATTTTTGCCACTTTTATTGTGTGTAAATGTGGTT
GTTCTTGTGCAAATTTGAGTATCGGTCATGATTAATACCAATGACTTGAATAGTGCTCTTAATCGAACAAAAATGAATGC
GCGGCTACGATGAGGCCAAATGAAGTTGCATAGACAATGTGTGAACTTTTTGCATCTCGTTGTGACTAGCCAATTATCGA
ATGAGTCTCTTGTGATGAACATTGCACACTACCGAAAGTGTGGAGTCTCGTTTGATATTGGTGTCAATGCCTTGTGTGAT
GAGCTTACCGTGAGCCTTGTGTGATGACACCTAGAATTTTCCCCGTTGGTCCGATTGACTAAGTGATGCAAGCTCTTGAA
ATGATCTTAGGCAACAATTTTGAAGAGTGAAACAATTTGACAATATACCTCTTTTGTGGCCAACCTTGTGAGATGTGTGA
ACCTTGCTTGAACCCCCTTTGAGCCATATCCTTTTCTTGGAAGAAACTCGAACAAATGTGACCCCTTTTTATCCATTCAC
CCATAACTCTCATGAAGTGTGGTTTGTTTGAATAGTCAACTTAGGCCAAAAGCCTAAGTTGGGGTGTGGTGAAAAGAGAA
GGTAAATCAAGAAATGTGAAGAATTCCCCTTTTGAGTCCTGATCTTGAAAAAGATGGAACCCCTCCATATAAAAAAAGAG
AAAGAAAAGAAGAAGGCAAAAGAAAAAGAATGAAAAAGTTGTGAAATAAAGTGGTGGAAGTTGCAAAAGAAATGGGTTGT
CCGGTATGCGATTGGAAGTTGAATAATGGGGTGAATTTTGAGCATAAGTAAAAATGCTGAAGAAAAGAAAGAAAAGTGAT
ATTCATACCACATTTCATGAGGGTAGCAGTGATACGCTCAAATTACACCTCCCTAAAGAAGTATAAGCGATCGTTGTCAA
ATAAAGAATCCAACTTGTAGGGGGGGATTTGTGAAATAAATAACTGATGATTGTTTAAGTAACAAGTGAGCAAGATTCAA
ACTTTGTTGTTATCAATGAGAGAGAGAAACTAGGGCGTATGTGTTCCCCATAAGCTCTTAACACGGTAATCCTAATAATA
GTAATCATTTCCTAGTGTTTACATGCAAAGTTGGTAAGTTAGGTATTCCTAAGTGATTGATCCTCCAAATAGGGAATTTC
ACCTCGCACCTTGGTCTGGGTATGTGTGTATAATTTACTAACCCTTACCTTTACCTCAGATTAAACATCACATCAATGTA
TGACTTAGTTTTCACCCTTGCACCAATTGACATTAGACTATTAGATAGTATCACACTAAATCTCTGTTGATAATTCTTTT
CTTATTAACTACCTCCTTGGTCCGGCAAGTAGCAACAAGGCTAGTTCTAATGCGTGCACTCCTTAAAAAGACTTCTAAAC
GAAAGAATTACCAATACATGCATCAACACTATTCAAGAATTACTTAGTTATTATTCATACGTTGTTAATTGCTCATGGTT
TTCACAACCCTAGTTGTGGATTTAGTTACTCATGCTTGAAAACACACAATTCATATTTTGATAAAAATAATTCATGAACT
TACGATTAGAGCAGAAGAAACCCGAAATCTCCAATTGAAATTCAAAGCACAAATCTTTATAACTTGAAATCCGGAAATCA
AGTTGCCAAAGTTTGCAAGTTAATTCCCAAGAAAATACTAAGAACTAAAAATAAACAATAGTGTCTAACCCCATAAGAAG
AAGAAAAGAATCCTAAAAAGTACCTCATATCAATAATTTTTTGCCCCAAAAATAATTATTTCTATGAACTATTTATAGAT
ATAGAAAACTCTAAATAAAATAATTGAGTCAACATTAAATTAGGAATCCAAAATCAAAAGGAATTGAATTCTTTTTTTTT
TCCGCGTGAGCTGCCAGTGAACAATACTGCCGCCTCAAAGAATTTGTGCCTATCTTCAGATTCTTACACGTGGCAGCAGA
ATTGCAATTGTAATTGCAATTTAACTTATGTATTATTTCATAACTTTTTATCCATTAAGCTGTCTGTTTGATTTCTTTCT
TCAATCTTCCATCTTTAATTTGTTTTAGCTCCAAACTTTTTTCATTTTTCCACCAATTTAATCCTACAAATAAAATGCAC
AATGTAGCACACTCCATAAAATCCATGCTAAAAAAATAATTAAAATATTAAATATGAGGCAAATAATGATTATATATATA
TAATTTTAGCCTCACATCAACACCCCACAGTTAAACTTTTGCTCGTCCTTGACCAACCATTAAAACTCGTCTCAAAAAAA
TCAAAATAGGAATGTCATCACTTTGGTTAATACAAACAATTAGGCCATCTACCAATTTCAAAACATCAGGTAGACTTCTC
AATCATTATGCAAGACATCAAAATAAACAATAAACCTCTAACATCCTATCCTCAAGGAAGGACTTTGAACTCGTCAAATT
TAAGCTTGCTCACCTACTCTTATCAAAGAAAGCTAATAAAATCATCTATCTATCTATCTATCATTAAACAAGTGCCCTCA
CAGAAAGAAATTTTCCACACACTCAATTCAAAAGATTGAATATAAATTAAGGACTTCGTATCAAGAACAACTCTCACACT
CACAAATAAAATTCACATGAATGCACAAAGAACCATAGGCTTGCCTATTATGTACACCTCCACTAATTAAGTATGCTTGA
GTAGAATCAAATATGACTTTAACGGGTTGTAATGTATGCTAGGGGACGTGTAGAAAAACTATATAATAGTGACTTACACT
TCCTTAAGCACTTTGTAATTTTAGACTTCATCACCCATTATTTTCTTCTCTTTTTTTTTCAACCCTCTCTTCAACAATTA
TTTCACAAGTAATTCTCATCATCTCAAGAATGCTTCGATCTTTTTTTTTCTTTTTTTTAGTTTTCCTTCATAATAGCCAC
CCTCAACTTACGTATTTTACATGCGTTAAGGTGCACGATGTCCTTGGAAGGACCAGCCCAACACAGAGTTTTACAACTTT
TCTTAGGGAAATGTGAGATGTGTGGATCTCAATCATGGGTCATCTTATCTTTTACCTCTTCTTGTTCCATTAGCTACAAA
CCAAGCATTTCCACCCTTTTCTACTTCTACCATTGTTCTCATTTTTCTTATTACATAATGCATTAAGGATTTCTTTTTGG
GTCAAATAGAATTATGGTATCAATAAAAAGGGATTCAGGTCGATCATGTGGTTTACAAGAAAATTATAGGCTAAAAGGCT
CAAAAGGGTTAACTAGTGATATAATATCTAAAAAGGCTAAAATTTACAAGACAAATCAAAGAAAGCCTATTATCATCTCC
TAAACAAAGCAACACTTTTTATTTCTCTTCAATAACATGCAAGACAAGTTCTAGACTAAGATGCAAAACATGGAATAAGC
AGATTCTCACAACACATGACACAAGTATCAATCTAGATGGATCAATTCCACTTCTAAGAGAGACATAATCATAACAAAGT
ACAAAATAAAATAAGCTATATACATAGTCACAACCATGAACGTAGATGTCAAAGAGTTTGCAATTTCACTATCAATCAAG
CATTCACAAGAAAATACTATTAAAAAATTAGGCCTAAATAGCTAGTATCACACCACTCAAAGGAGTCTTTTCTTTTCTCT
AAAAAAAAAATTAAAAGAAAACTTATACCTAAAAAAAATAAAAGACACTCGGTTCAAAGGGACTATCCTCAGGAAAAGCA
TCGAAAACAAAAGCAAAGGAACCCATCCTTAAAAAAAAGACTCAATAAAACAGTAAAAACTAGGAATTCATTCCTCCACC
CCACACTTAAAAATATGCTATGTCCCCAAAGCATAAAATAAAATTTAAAACAAGGGTTAGGAAAACAACCTGAGACCTTT
AGGCCTAGCTAGTAACATGTTGTCTTTATTTTCATCAAGGGGCGTCACCCCACACTTAAGCTCAAACATGCTCCTTTGCT
TCAATTTTTTTTTTGGGTACTCAGACTTCCCTAATCTGGAAAAAAAAAGTGACACTAATAAAATAAAAATAAAATAAAAT
AAAATAAGAAGTTACACTACTAATTGGATTGCCTCCCAATAAGTGCTTAATTTAATGTCGTGGCACGACGCAAACACCTT
AGTTACTCGGTTCCATCTCCTTGACCCTCTCCAATTGGATTATTGGGTACCCCCTGATTAACCATTTCCCTCAAAGTTTT
TCTCAATTCAGGATCGTAGGGGTTCAAGGGTTCGCCTCGACTCCGTGTACTTGGCTTACACTAGAGTTGCAGCCTGTAGA
AAACAAAAACTAAGCGAAAACGTAAAACCAGGAAATACTTGACTAAAGTTCAATAATGTAATTAAACTTAATCTAAAAGC
AAAAATTTGATACGCTCAAATTACACATCCCTAAAGAAGTAAAAACGATCATTGTCAAATAAAGAACCCAACTTGTAGGT
TGGGGTTGATCCCATAAGGAATATGGTTTAGACATAAACTTAACTCACTATTATATCTGTTTTGCCAAGTTATTTCTGAG
ACAAGTATTTAAAGGGGAAAATTTGTGAAGCAAATAACTAATGATTGTTTAAGTAACAAGTGAGCAAGATTCAAATTTTG
TTGTTATCAATGAGAGAGAGAAACTGGGGTGTCTATGTTTCCCATAAGCTCTTAACGCGGTAATCCTAATATCGTAATAA
TAGTAATCCTTTCCTAGTGTTTTACATGCAAAGTTGGTAAGTTAGGTATCCCTAAGTGATTGGTCCTCCAAAGAGGGAAT
TTCACCCCGCACCTTGGTCCAACTACGTGTGTATAATTTACTAACCCTTACCGTTACCTCATATTAGACATCACATCAAT
GTATGATTTAGTTTTCACCCTCGCACCAATTGACATTAGACTATTAGATAGTATCATACTAAATCTCTGTTGATAATTCT
TTTCTTATTAACTACCTCCTTGGTCCGACAAGTAGCAACAAGACGAGTTCTAATGCGTGCACTCGTTAAAAAGACTTCTA
AACGAAATAATTACCAATACATGCATCAACACTATTCAAGAATTACTTATTTATTATTCATACGTTGTTAATTACTCATG
GTTCCCACAACCCTAGTTGTGGATTTAGTTACTCATGCTTGAAAGAACACAATTCATATTTTGATTAAAAGAATTCATGA
ATTTACGATTAGAGTAGAAGAAACCCGAAATCTCCAATTGAAATTCAAAGCACAAATCTTCCATCTTTAATTTGTTTTAG
CTCCAAACTTTTTCATTTTTCCACCCCAATTTAATCCTACAAATAAAATGCACAATTTAGCACAATCCATACTAAAAAGG
ATAATTAAAATATTAAATATGAGGCAAATATTGATTAAATATATATAATTTACCCTCACATCAAGCAGTCACTGAGCCTA
AATGATCATACCTTTACACTCAACCCCGTTGCAAGTCTTGAAAAGATTATTTTGATCTTGAGCAAGCTGAAACGAATGTT
GATTGGAAAATAAGGGCAAACCTATGGGTGAAGTCATGCATGTGTTCATCTTTGTGAGTGTGAGAGTTGTATGTGATTTC
AGAACTACAAATTGTTGAAGAATTGTGTGTGAATATGGAATCATCTTTGTTTAGAGTGCATTTGAGTACCTTTGTTAAGT
TTGAACTTGCATTTGAAGCAAGTATTGTGAACTTGAGAATCTTTGATAATGGTGAGTCACACCTTGAATCTTTGAGTGCA
CAATTGATCCTTGTATGAGTAAGTTGAGTCTTGTTGTGTACATTCATGATTGAGACTTTTGTTGCACTATTTGATATATC
CTTTTTGAGCTGTTGAACTTAAGTTTTACTTGAGGACAAGAAAATTTTAAGTTGGGGGTGTTGATGAGTACGAAATTTGG
ACTCATATTGGGCTTTGTTTATATAGATTTAGTGTCCTCAAATGCTTATTTTGTGCCAATAACTGATGTTAAATCCATGA
TTTTTAGGAACATGGATTGAGGAATAAAGCAAGGACACCAACAGGCAAAAAGAAACAAGTGAGCCTGAGGATCGCCAAGA
GCATTCGGTGTGTCACCGAGTGGCTCATCAGACCGCCTAAAGTTTCAGTGTGCCAAGCCCTGAAGGAAAGAACCAAGTTG
GCGATGGAAATGAGCAGTCAACGGTTCGTCGAGTGATTCTGCGAAGCCAAGATAGCCCGCCTAAAGTTACAGACCTTGAG
GATGCTGAGTACCAACACAAAAAGGTGATGAAAGATACCAAAGGGTGGCTCGTCGAGCCTGACTTACTTCGCCGGTTGTC
TCTTCGCAACACATTTTTTGGCTACTATAAATACATTTTTTAACATTTAGTTTAGTATCAATAACTCTTTAGAACAATTT
ATTATTAAGTTTTGAGGACCTGGAAGGAGTTTTCTCTAGTTTTCCTTAGCTTTGAGGGATTGACAAAATTTACATTTGAG
AAATTGAAAGTGGGTCTTTGAAGTTCATCAAATTGGAGCATTGTAAAGACAAAATTACTTTTACCCAGTTGATGGATAAT
CAATTTGGTAACAGTTTTTACCTTTTTTATAATGTCTAGCTAAAACTCCAATTCCTGGGGTGTGATTATGTGATTATGGG
CTCATTTAGTTTATGGGTATTGCTAATTGTTAGTTTAAATGCTATTTAGAAGTGAGTTTAATCATTAATTGTGGTTTAAT
TTAAGAATTGTAGTTGCAAATGCAGTTCTATGTATGTGTTCTTGGCTTGCTCGAGAGAGAGATTTTAGAATTAAGGTTTT
TGATTGATGGTTTGTGGGTATTGGGTTGACCTGGGTTCAGCTCGAGAGAGTGAATCCTAAACCCAATCCCACACATTCAG
CTCGAGAGAGTGAATGGATTAAGGTGTGGGCTACTCTTATTTTGCATGCTTGTTGATGTTCGAGAGAGATCACTTGATTC
GGGGTAACTTGTTCGAGAGAAAATTTACCTCCACTATAGCCTAGCCTACTCACAAATATCTAGCTATTTTCTAATATTTG
CAATTACCCATATGTCTATATTAGCCTATAATCAATCACATCCCAAGAACCCGTCTCATTATTGTTAATTCGTATTGTTG
TGACTGTTGTTTGTAGTTGATAATCAAAACCAAAATCCCCATTTGACATTCGTGTCACTCCTTAACTTGGATGATGTCTT
TATTCGATAACTTTTATTCCTATGACTGATTTGACCATGTTCATACTTTCCAATGGAATCTAAAACACATACCGCTCCCT
GTGGGATTCGACCCCAACTCATTTAGTTGGATTTTATACTGATTAACGATTGTTGACGCTTAGAATTGGATGAAGTGTCT
TTGAAATGTTATTAATCATGGACTATTTTTTTTCTTCTGAGGGCACTAGTTGATGACTAAGTAATGTGAATGAGCCTCTA
TGTTCGAGTTGCTAAAAGTTGATTGAGTCTATGTTTTAGGTCATGTGGTTTCAATGTTTGCCTAGGTTGAATTTGAAGTA
AAAAAGGCAGTGTGAGTGTGTAACCAAATTACATATGCTATTCATGATTGAGTCTAGGTCTAGGGTAAATGTGAGGAATT
ATTCGAGTACGAACAAAGCTATAAGTGTGGGGTGTCTTAAGCATATTTATATTCCTAAAAGTCAAAGGAAACCTGTACTT
TAGATAAGCTTAAGGACAAATTCTCATGGTGTTAATATTAATTGACTTGTGTTTATGCATTTCAAGTAACCAATCTGATT
AGTGTTTCTAGGTTGAAAGACATGAGCAAAAGTGAATAGATATGAAGTGGACGTAAAATAGACGCACCAGAGACGAGTCA
CAAAGGAGCTCAAGAATGATCCAAGGGAAAGGCTCAGTTTCGTATCCTCTCCATGTCGCGGAGGGTAGAATTATTATTTC
GCTCCGGATGATTTCTGGAATAGAAAAGTTTGTATCCTTTCGGCGTCACGGAGAGGAAGATGCTGAGAAAAGACGCAGGT
CCGTATTGACTTCGTGTCGCGGACTTGCAAGCCAACTTTTTGCCAATTTTTCCAACTATAAATAGACTTGAGTTTTATTA
TTTCAGTTAATCTTTTTTTTTTTTGTTTTGGTGAAGATGGCTTGGACGATTAACTATTCCGCATTTGAGGGTTCATCCCT
AATCTTTTCATCTATTGATTTCTCTTATGATTATCAGATATTCAATTATTGAGAATCAAACTATGAGTAGCTAATCCGTT
TTATTCTAGGGCTATGACTATGAATGATTGTGTAATATCTAATATGCGGAGTGAAATTGGTTGTTACTATGAATTGCTCC
TTTGTTTTTAAATTCACTATGTTAATGCCTGAGCACCATTAAGATATATTCATTGTTTGACTTGAACTCGGGAGAGGAAT
AAAAATATAGAACGTGGAACAAAAGGGACATGATCTTCTCTAATTAGTACATGAACTAGGTTTGATTTGTATCTAGGTTA
GAGATATACCTCGCGACCTTGCTTGGTTACAAAACAAAATGAAAACCTAATGCTCCTTAGTTGGTTCAGTGGTCTATCCA
CGCTCAACGATGTAGTTAGACTGCCAACTGTGGTAGAGGATTAGATGTCAGGAGACCATAATCAGACATTTAACCTTGTA
AGCCAGAGATTCGACAACCAATAGAAGCCGGTAGAAGATGGTACTATGCATGAATTCTCAGTTAAGTTACAACCCTGAAA
TTGCTTAAGTCATTGTTTAAACTCCGCTTGAAATTGAATCATAGTTAGATAGTCTAGTTGTTCTTATGAAGTTGTTAATT
TTGAAATAATCATCAAATTCTCTTGACGCACTTTCCTTAAATTGTAGTCATTAGCAAAATTAAATATTAACTGATCATAA
GTTTGTGGGTTTGACATCCAGCTCTTAAAAAGAGCTACTTTATTACTTGCACAATCATGTACACTTGAGTGTGCGTATGG
ACGCAACATATGGCATGTGGTGGACGAAGTAGTCTAGCTTTAACAGACACATTTAAATCAACAGGTAAACATTCAATCAA
TCAATAATCTTCCTAATATCAGTTAGTAATTAGGAGTTACAGTGTGACAAAGGTACTATCAAATTAGGTAGGTACGTGCA
TTCTGCAAAAAAAGGTTACCTAAAAGGGACAGGGTAATTTGCAAGACATGTCATCTATTCTTATACTTCATCTAAGTTTC
CTTTTTTACCTTTCCCCTCAATATTGTTTTTTCTAAGTTATATAAACCCAAGACATATATCCTATTTGAAATATATCTAA
TCTTATTTCTTTTAGTTCCAACAAGAAAAGAAAAGAAAAATGAATGGTAAAGGCATGTATTTCCCTCTTTTGATTGCCAT
TGTGGCTATTTTTGTATCAACATCGTTTATGTTACTTGAGCATTTAAGTTTTAAAGTTGATCGAAGTCATCATCACCATG
ATGACAAAAGAAAAAACCAAACGATATGTGATAATTTCTCTCCCAATTTTCCAAGTATAGATCCTAACACAAGTTCAATT
ATTTGTGTTGATCATAATGGTTGTTGCAATTTCACGACCGTACAAGCTGCTGTTGATTCTGTTGCGAATTTTAGCGCGAT
AAGGAGCTTGATTTGGATCAACAGTGGCATATATTTGTAAGTAGTGTGTAATAAATATGTTAATTAGTGTAATATAGAGT
AGTTTATATTATGATGAGTGTCAAATTGTTGTTTATGCATGAAGTGAAAAGGTGATTGTTCCAAAAAGCAAGCCTAATAT
CACATTTCAAGGACAGGGGTACACTTCTACAGCTATAATATATAATGACAATGCCAATTCATCACATGGAACATTTAACA
GTGGCTCTGTCCAAGTTTTCTCCACCAACTTCATAGCTAAGAATTTAAGTTTCATGGTATATCTCCCTTTCTATTAAAAC
ATCAAGGTGCATTAATAATAATAATAATAAATATATAATAGATAATGATGGATATACACAGAATGTGGCTCCGATGGCAG
TGCCGGGGGCGGTAGGAGCACAAGCAGTGGCAATAAGAATAGGAGGAGACCAAGCAGCGTTCTGGGGTTGTGGATTTTTC
GGATCTCAGGATACCCTCCATGATGATAGAGGTCGACATTACTTCAAAGAATGTTACATACAAGGTTCTATCGACTTTGT
GTTTGGCAATGGAAAATCATTTTATGAGAACTGTGAATTGACATCAATTGCGAGTCCAGGATCAAGATCGATAAATGGAG
CAGTAACGGCACATGGCAGGGCTTCGAAAGATGAAGATAGCGGTTTTGCATTCGTGAACTGCAGTATTGGAGGAACTGGT
CGGATTTGGTTAGGTCGAGCATGGAGGTCTTTCTCAACCGTAGTCTTTTCCAATACTTTCATGACTGATATTATTTCTCC
TGACGGATGGAACGACTTAAATGACCCTTCAAGAGATCAGTTAAGTTCATTTTACAAAATATGCTCATCATTTAAAAGTT
TGACTCATCTATACCATTTTTCATTTGACAAAATATTCATGATATGATTACAGGACGATTTTCTATGGGGAGTACAAATG
TTCAGGAGCAGGGTCAAACATGTCACAAAGAGCATCATACGTTCAAAAGCTTAATGACACCCAAGCTCTTCCTTTCCTCA
ACTTATCTTTCATTGATGCTCATTTATGGCTACAATCATTTTCAAATTAAAATTACATTATTTCTTCCTATTTTTAATTA
CATTATTTGTAAACTAAAATATATTTTTCAGTACGCGAATAAGTAAGATTGATGTTGTATGTATGGTAGATTGATTATCT
ATCAATATTCTTCAATTAGCACAAAATGAATATTCTATTATATCTGCTGTTTACTGACCATTGTGTAGCTAAGGCTCTTT
TACTTAATTAAGTATAGGAATGGAACTGTAGGCATTCCTCCATTTTTAATTCAATACTAAAAACTCATGACCTAAATATC
AACAATTTAAAATTAAGACAAGTGATCATGATACCTATCTAACCTCCGTAATAGTAAGCCAACCCAATAATATATAATAT
AAAATAAAATAACTACATGAAAGAAGTATTAACATCAAATTTCAATACCAAGTCTCATATCAAAACTCCAAAGAAGATAT
ACAAAACAATAACTGTCATGTCCCACAAACCAAGGTTATGATGACACACACCCATCTCGAACTCAATAGGTAAGGCGAAA
GGAAGATATTGTGGAAAAGAAGATAAAACTACCATACGAGACTTCTAGAAGGAAGTCGGCCTCAAATCAAACTATTAGGT
ACACGATGAAATATTCCCAAAATCTAATATCATAAATAATAAAGAGCATCTGCTACATCACTGAAATATGAAATACATCC
CAAGTCTTTGAAATAAAAGTAAAGAGTGTAAATGATAGATGGAGTCTAATGATGATCCAGAAAGCAGGATCTCACCACAA
CTCCAACGACGACTCGATCCACTGAATCTGATTAACCGCCATAGAAACACTAGAATTAGAATCTACACCAAAAAGGATAA
TAGACGTAGGAGTGAGTATGATCCACATGTACTTAGTCGGCCACGTAGGCTTGGCCAACTGAGTACAAAGTAGATAATCA
ATACTTATAAAACAAACCCTGAAATGCTTCCACCTACATACATAAAAGTTTCACATCGACATCGATGCCACATTTTTATA
TTTTAACAGCACGAGTAAAGTAAACAAGTAATTCTACACACAAATTCTCGGACCAGAAAGCTAATTACACCGATAAAAAT
TATTGGTCAATGCAATGCAATGCAATACAATACAATGCATATGATGATGAAATGGTAATGTATGGTACAAGATTGTCGTA
CAATCTATCGTATACACCTCATCGAGCCTTATCTTCCAAAACAAGGATCCATGAGGGACTCGCAGTCCATATACCAAATA
ACTCATAATCTAAATATCTCATCCACTAGCCACCTAACTTGTGGTCAAGTATGTTGCAAGGTTTTTTACTTTCATTCTAA
AAATGATGTTTCCACCTCAAATTTTCATGAACAACAACAATAGTGTGTGTGTATGTGTGTTGATAAATCATGATATTCGT
CCTTGCTTGGAAAGATAGTCCAAGAAATTATTTACAAGATGTAATTATCATTTTGCAAGAAGCATTTATCACTTGAAAGA
AGTATGTATCATTCAAAAGAAGTTTAACTGGTTTTGAAAAGTGGTAAAAATCATCTTGAGCCCTTAACTTGGGCATTTCA
AGTAAAACATGCTAAAATAGTTATCTCAATCCCCTAACTTGGGCATCTCATGTAAAACATGCTCTCAAAACAATAATATC
ATTAAAATGCTCTCGAAGCAATAAATATCATCAAGGTACTCTCAAAGCAATAAACATTATCAAGGTGCATGCTCTTAAAG
CAATAAATTTCATCAAAGTTCTCTCAAAACAATAATATCATATACGAGACATCCTCATGGGCAAACAACAAAAATAAGCT
CCCTTACTTGAAACAATGTGACCAAGAAAAGCTACGGACCTTAGCCAAACCGCTCACATTTGCTAAACTTTGCAAAGAGT
TGTCGATCCTTGAGAATTTGCAACACAATCCTCAAATGGTCAATATGATCATCCTTACTTCTCGAATAGATCAATATATC
ATCAATGAACACAATAACAAACATGTCAAGGTATTGTCGAAACACCACATTCATCAAATCCATAAAAGCGGTTGGAGCAT
TCGTCAAATCAAAAGACATCACCAAAAACTTAAAGTGACCATATCGGATTCTCAAAGCCGTTTTCGGAATATCTTTTTCC
TTCACCCTTAGTTGGTGATAACCCGACCAAAGGTCAATCTTAGAGAAGTAACTCGCTCCTTGAAGTTGGTCAAACAGATC
ATCTATCCATGGAGATGATACTTATTCTTAATGTTAACCTTATTCAACTGACGATAGTCTATACACATATGAAGAGAACT
GTCCTTCTTTCTAACAAATAAGACTGGAGCACCCCATGGAGAGATAGAGATACTCAGTCGGATGAAACCCTTATCCAACA
AATCTTTCAATTGTTCTTTTAACTCCTTTAGTTCTAGCGGAGCCATTCAATAAGGAGAAATAAAAATAGGCTGCGTATCT
GGGAGAAGGTCAATACCAAAGTCTATTTCCCTTGCGGGAGGACTACTGGGTAGATCATCTGGGAATACTTTCAGAAACTC
ATTAACAACGGGGACCGACCCAAGAGTAGGGCTTTCAGAATCCACATCCCTCACCCTAACTAGAGGGTATATGCTACCCT
TAGAAATAATCTTTCTAGCTTTAAGAAAATAGACAGACTGACCCTTAGGCATAGAATTTCCTCCTTTCCGACTCTTTAGA
TAGGCTCATTCGGGAACTGAAACTTGACTACACGAGTTCTACAATCAACAAAAGCATGACATGAGTGCAGTCAATCCATA
CCGAGGATAACATCAAAATCTAGCATATCAATCTCTACCAAGTCAACAAAAGTAACTCTATGGGACAAGGAAATGAAAAA
CTTTCTATAGACCCTCTTAGCCACAATAGAATCACCAACATGAGTAGAGATAGAAAAAAGGGTCTAACAACACATCCGGA
AGAACCTCAAACCTCATAGCCACATATGGAGTCACAAAAGATAAGGTAGCACCGGGATCAAGTAAAGCATAAACATCAAG
TTGGAAGACTTTCAACTTACCGATAACCACATCGGGAGAACCCTCTTGTTCACCATGAGTCTGGTGTGCATAGAATCGGT
TTTCCTTGGGAGCATTGGATCCCGAACCACTAGGAGGAGCTTGCTTGACCTCTCTTCCCTTTGCCGAAAGCATTGGCCAA
TCTCTCATCTTATGACCACTTTTACCACAATCGAAGCAACCATCCATGCCGGCTAGACACTTACTCGTGCTTCTTTCTAC
ACCTAGCACAAGTAGACATAGGCAATGAAGACCCACTACCATTCCCTCCTTGACGCTTAGGATTAGACACCCTATCTTTG
TTGAACTTAGGAGGAGCATTGGAGGAACCTTGGCTGGAAAATTTTTGTCGAAATTTTTGACACCCAATTTTGACCCTCTA
CAATTTGATCAAATTTCAAGCTTCTTAAATTTCAAACAATTTGAAGTAATTATTTTTGAAAATATCAAAAAATACATTTG
AGATCATTTTGAAGGCAATTTTCCATTTGTCCTATAAAATATGTCTCTATATACTTAAAATATATAGATTCATATAGTTT
TCACTTTGAATAAATATTTAGAAAATTGTTTTATAAAAAATAGTGTTTTAATTAAGTACGAATTTTATTTCCTTGAAAGT
CTAATGTATTTCATAACTAGTCTTTTTATTTAAAAAATAATGATATTTTTATGTCAAAATAATTATTTTACATTGTTGAA
ACTCTTATGTATTTCATAACTAGTCTTTTTATTTAAAAAATAATGAGATTTTTATGTCAAAATAATTATTTTAAATTGTT
GAAATTAAGGAGCTTAGTAATTGATTAGATGCGTAATTTATCTTATTCACACTTTCAGAACCAAGTACCTATCACTCTTC
CTATTAAATTTAGACCCTTTATACTTAATTAATCAAGGCCTAAAGCAACCTGACCTGACCTAACCCAATTTTAAGTCCAA
TTTCTCAATAAACCAACCCACATCCTTAATTATTCCCCTATTTAATATTTTCCTAATTTTCAACCCCATGTGCCCACTTT
CCTTATTTTCTCCCCAAAAGAACGCAACAACTCAGCCTTACACGCCCCTCTTTCCCACTCTTCTTCTTATATGAAGAACA
ACCTCCAGAAGCTCATCCTCTCACCAGAACGACACCCTCTTTCAATTCCTTGTCTCATACGTGCCCAACACGAGATAGCT
TTACCAGAAGCTGCCAGACAATTTCTCCTTCTCAACCGTTTGATTTGGTACGAATTCGTACCTCCCCAGCTCGCAAACCT
TATCTATTAAGGAATTTTGAAAAATTCTTAAAGTTCCACATCAAATTCCATCTTCAAAATTGACCCAAAAGTTACCCTAT
ATAAACCATCTCCCTCTTACTGTTCAAGGGTAGTTTTGGAGAGAACTTAGGTTTTGGGAGCTTTTAGTTCAGAGTTAAAA
TTTGTATCTCCTCTCGGCTGTCCCTAGTCATATTTTGGCATTTGGAAAGAGGTAAATTCTTTTTTAACGTTGTTTCTTTT
AAGTCCTAGTTCCTCTATGTTTTCTATTTATATGTGCTTAGCTTTGTTTTAGTTTTCATATGTTGGAATTTGGTTGATAT
TAAATAGCCAATAATGTTTCTTTCGTTCTTGTTCTTGTTGTTAATATTCTTATAGTCATAAATCTCCTTAGCTTCTTTGG
CGTCCTTATCATGTTGCTCATCTGAATTCATTCGTAGAGATTACTATCTATCTTGATGTCATCTGAAATATGTTTATGCA
CCTGATTTTCGGGAATATCAATTTTATTAACAGGCATGTTATTTACTCGAATCCTCTGTTGAGGATGGCTAATTGCTGGT
CTTTGTCGTTCCTTGTCTTAAAAATGCTTATTCAAATGATTGTAGAATATGTTTTTCTTATTTTTCTTCCCTCTTTTTTT
CATACATTAATCTATTTTCTGAAAAATTTGGATAAAAATGTTAATACTTAGATGAGTTCCCATCATTTTTGTCACTGTAT
TAATCCTTTCATATGAAGTTTGTTCCTTTCTCTTTTAAATTTTGTTGATAGCTTAGTTCAAATGTTGTGCATTCATAGTC
TAGTTTTCTTTGTTTTCAATCTGATACTATGTTTAAATACAGATTGATCTATGTCAAAAATGTCTTCATTAATTTAAGCT
AATTGCTATCTAAAATAGGGTTGTTATCCATGGTTAGCTTAGTTCAATCTTGCTTTTTTTGAGTTTGTTCGGTTTGTTCA
GGGCCATTCTGCCTCTCTCTTTTAATTTCTTATGGTCCTGTTAGTGTAATTTATCAACCAACAGACCCATTGGCTCTCAA
TGCCAATCGAGGGCCTGTTTAAGTAGGAAATAGCTTATCCCTGGAGCTGCTCTTTAGCATTCCCCTAAAAAGTTATGCTT
GGGTGAATGAAAGCATATTTCATAGAACCTATGTATCTTAATCTATTAGTTTACTATACTTAGAACATTGTTTGAATTGA
TTATGTTATTATGGTGTAAAGTTATTTGATGCACAAACAATGGAAATCGATAATCGGGTGGATATTGTTAATCTAGGAAC
AGTAGTTCGAAGAAGAGGATGGCTAAAATAGGGGAGTTCCGAGTGTTTAGCTTTGACAGAGAAATAGTAGAAGGGAGAAG
AGAATTCTTATTATGTCAATCAATGAATGAATGATACTATTACACTTGATCCTTATATGCTATTACAACACAATTTTGTA
CTATTCCATTAGGCGGAAGCTATGTAACTAACTGGTTTAACAATACAACTAACTATCTGTATGATAGTTTTAAATAACTT
GCCAGTTCAACAATATGTTCGTCAGTCTTGTATCAATACCCCTCATTGAAGATCACACTTGACCTCAAGTGTGGAAAGAA
GGAAATCGATGTAGAAGCTCAGTAAGATACTCCCAAGTAGCTTGAGAGGCGTCAATATCAGTCCACTTCACAAGAACCTA
AAAGACAACTTTGTTTCCTCTTTTCACCAACCTCCTTTCAAGAATAAGCTTCAGCAAAGGACAATAAGGACTTGAAAGGT
GAAACACAGGAGGATGATTGAGAATTGTAGGGACCTCAACACACCTCTTCAACTAAGAAACATGAAATGTAGGGTGTATC
CTAACATCAGCAGGCATAAGCAACTTGTAGGCCACTGTACCAACCTTAGCTTCCACAGGATATGGCCCAAATTACCTCGC
AGCTAATTTGTTGAAAGGTCTGGCACTCACAGATACTTGCCTATAAGGCTAAAGCTTTAAGTATACCCACTCACCAACTT
GGAAACTCCTTCAGACCTATGTTTATCAGCCATGTCCTTCATCCTTTGTTGAGCTCTACCAATGTGAAATTTGAGCAACT
GTAGAATAGCTTCCCTAGCAGCCAAGGATCTGTCTACCATTTCATTAGTAGTCTCACCCACTATATAAGGCAAATGAATA
GGAGGTTTCTGACCATACAACACCTCATGGAATGAAGACGCGTGCTCGAAAAAACTTTCCTTATTTTGTTTCCCTTTTCA
TTTAGGACTTGTTTTCTATAAATAGGGTATGTAAACCTCATTTTTGGGGCGTTAGATATTATTACTTTAGTTCTACTTTG
TGACTTGGGATTTTATTGTTGCAAACCTAGAAATTCTTGAATTCCTGAGTTGGTTTTGAAGATTTTTGGTATTGAAATTC
AAGTTGAAATTCTGGGTTTGTTATTCTCAATTACGTAAGTTTATAATTCTTTCATCTAAACCAATGAATTGTGTTCATAT
GATTATGGGTAACTAAACTCCAGAACTAGGGTTGTGGGAACCATGAGCGATTAACAAAGTATGAATAGTAAATACACAAT
TCTTGAATAGTGTTTTGTATGCATTGATAATTCTTTCGTTTAAAAGTCTTTTTAACAGTGCGCAACGTTAGAACTCGCCT
TGTTGCTACTTGCCGGACCAAGGAGGTAATCAACAAGAAAAGAATTATCAACATAGATTTAGTGTGATACTATCTAACAG
TCTAGTGTCGATTGGTGCGAAGTAAGAACTAAGCCAAACATCGATGTGATGTCTAATATGAGGTAAAAGTAAGGTTTAGT
AAATTATACACACGTAGTCGGACCTAGGTGCGGGGTAAAATTCTCTAGATGTCGGACCAAGGATTTAGAGATACCTAACT
TACCACTTTGCATGTAGCATACTAGGAAAGAATTGCTATGACTAGGATTACTGCCTTATGAGCTTGTGGGGAACACATAT
ACCCTAGTTAATTCTCTCATCTTGATAACAACCAAAATTGACTTTTGTTTACTGATTACTTTCTGAATTCTTACAATTTG
TTTCACAAATCCCCCCTTTTAATTACTTGTTTTTGGAAGTAATTTGACTAAACAAATATAATTTTTGGTTAAAGTTAAGT
CTAGACCATTTTTCTCGTGGGATTGACCCTAACCTACGAGTTGGGTTCTGTACTTGATAGTGATCGCTTATGCTTCTTTA
GGGAGGTGTAATTTAAGTGTATCAAATTTTGGCGCCATTGCCGAGGAATTTGGCTGTTAGATTAATTTTAACTACATTAT
TGAACTTTGGTAAAATATTTCCTAATTTTACTTTTTCTTTTTGTTTTCGGGTCTCTCAGGTTCTGACTCCAGTGTATGCC
AAGTACACGGAGCCAAGGTTAACCACTTACTCCTTACGATCCAAACAGAACTTTGCGATGAATGAACAATCAAGGAGTTC
AAGTTAATCTTATCGGAGGAAATCTAGGTGATGAAGTTGAGTTGAAACCTCCGAGGGTAGTTGGTGGGGACAACCAGGTT
CTAGCTGAAAATCAATTGGGAGATGCAGTGAGGGTGCATGGTCCACCAAGCCCATGACTGCATGACAACTATAGGGGCAA
CATCAATAGTGCTGACTCTGATGGACCTTTTGTCCTACCCCCTTTGCCTCCGGGGTACACATTTGTAGTGACCAGTAGCT
TGATGCAAATGCTTACAATGAGGGGCTTGTTCTCGTGGTTGCCATCGGAGGACCCACATGCTCACATAGCCAAGATAAGA
GTGGTTTGCAAGAGCTATGTAGGTCGACCAGACTTGGATATGGATGTCATCGAATTGCGAGTGTTCTCTCTATCACTGAC
AGGCGATGATGCTGTATGGTTGACTGAGCTTTCTTATGACTCAATCTATACATGAGACCAACTGAAGGATGTGTTCTTAG
CAAGATATTATCCAGTGATCAAGAAGCTCAATCACAAAAATAAGGACAACAATTTTGTGGCACTACCTGGAGAGTCTGTG
AGTAGCTCTTGGGACAGATTCACTGCGTTCATAAAAGGTGTTCCGAATCACCGTATTGATGATGAGTCGTTGAAAGAATA
TTTCTATCGAGGTCAGGATGACAACAATTAAGCATTTCTTGATACTATTGCTGGAGGTTCATATGGTGAGTGCACATATG
CATAGATTACAGAAAAACTAGAGAAGATCTCACACAACAATAAAGCATGGAGCACTAGGAGGTCGGATACTGGGAGAAAC
ACATTTGCCGTTCATGCTACAAACAACCAGTCTGCGGATGAGATTTGTGAGGAGATGGCTCAGATGAGGACCGAGTTAGG
GTTGGTATTGAAGCATGTGAGCAGAGGTACGAAAAGGGTAAATGCCGTGAACTACTTGACTAGAACTCCACCACCATTTG
AAGAGTGTTACTATGAAGAGGATGCTTATGCGGTGAATGATCAGACGGGGGGTTTCCAACCAAACGCCCAAGGATCCAAC
ACGGATAATTGGCGTCAAGGTCAAGGAAACCAAGGTCAGAACTATGGTAATTACAACAGAGAAGGTCAATATGTCCGAGA
TGGGAACTTCAATCGCGATAACAATTACAACTGGAAAAACTATGGCAATAGAAACGATCGGGTTGGACCTTATGTTCTCC
CTCAAAATTGGGAATCTGGTACTAGGAAAGCTGGAGGCAATATGACGCGTATTGAAGATATGATGCAAAAGATGATGAGA
AGGTTTGATGTAACTGATGAGAATATAAAGGAGATGAGAAATGACTTGTCTCGTATTGGTCAAAAGGTTGATGCCCATGT
AGTGTCAATAAAGCATCTAGAGCAGAAGATGACTCCGTTGTCTACTATAGTGAACCCACGTCAACCTGATACTTTTCCTA
GCAACACCATCCAAAATCCAAAGAATGATGGTCATTGTATAGCAGTTACTACTCGAGGGGGTAAGTAAACCATTGATCCA
CCTATGCCGTCTGTGATGGACGCTGAGATTAGAAAAGAAGATGATGTGGTAGAGGTTAGAGAAGAGTCTGAGAATGCGAC
AGAAAGAAACAGAGATATCTCAGAAAGTGGTCCCCATACCTGAACCTCCACCACCTTTTCCACAGAGGTTAGTGAAGAAG
ACTGAAGATGGTAAATATCGCAGGATTATTACTATGTTGAAGCAGCTGTCCATCAATGTTCCATTGATAGAAGCTTTGGA
GCAAATGCCTGGGTATGCGAAGTTTATGAAAGATATGATGACAAAGAAAATGTTTGTAAGTTTTGAAGATGATGATAGAT
TGCAGCATTGTAGCGCTATTGCTACAAGGTCTCTTGTGCAGAAGAAGGAAGATCCTGTTGCTTTCACGATTCCATGTACT
ATAGGGTTGTTACACTTTGCTAAGGCATTATGTGATCTTAGTGCTAGCATCAACCTCATGCCATTGTCTATTTATAAGAA
GTTGGGTCTAGGGGATCCAAAGCCTACTACGACGCGGTTACTTATGGCTGATCGAACCGTGAAAAGGCCCATTGGTGTAC
TCCATGATGTGCTAGTGAAAGTGGAGTCGTTCATCTTTCCGGCGGATTTTGTGATTCTTGACTGTGAAGTTGATTTTGAG
GTTCCCATCATCCTTGGGAGACTATTCCTTGCCACAGGGCGTGCGTTGATTGATATGGAGAAGGGGTAGATGAAGTTCAG
ACTGAACAATGAAAAAGCAACTTTCAATATTTGTAGGTCAATGAAGCAGAGTGGTGAGCTCCAAACGGTATCTGATATAA
CTTGCAGAGTTGAGAGTGGAATAGAAGTGCAAATTGAAGAGCAACTAGGGGTTGAGGCACTAGCAATAGTTATGATGAAT
TTTGATAGTGATGGTATTGAAAAGTACGATGAGTTGGTAGCTGCACTCGATAGGTGCGAATATTGGTCAAAACCAAAGAA
GTATGAGTTAAACATGAAGAATCGCGAGTCCCCGCCCGCGAGGCCAACTATTGTGGAGGCACCAAAATTGGAGATTAAGG
CTCTACCACCGGATTTGAGGTATGTATTCTTGGGTAGAGATAATACTTTGCCGGTCATCATTGCAGCAGATTTAAATGCG
AGACAAGTAGAGTGCTTGGTGATTGTGTTAAAGAGGTTCAAGCGAGCTATTGGGTGGACAATTGCGGATATTATTAGGAT
TTCTCCCGGTATTTATTCTCACAAAATCCAACTCATGCCAGATCACAAGCCTAGTATCGAGCACCAGAGAAGATTAAATC
CACCTATGCAAGAGGTAGTAAAAAAAGAGATCATCAAGTGGTTGGATGCCAGAGTTATTTATCCCATTGTAGATAGTAGT
TGGGTGTGTCCTGTGCAGTGTGTGCCTAAGAAGTGTGGTATTACTGTGGTTCTAAATGAGAGAAACGAGCTTATTTCAAT
GCGGCCCATGACTGGATGGAGAGTCTGTATGGATTATCAGAAGTTGAATACGTGAATAGCGAAAGACCACTTTCCTATGC
CATTCATGGACCAGATGTTGGATAGACTTGCAAGCAAGGGTTGGTATTGTTTTATTGATGGGTATTCGGGCTACAATCAA
ATTTCTATAGCTCCGGAAGACCAAGAGAAGGCCACCTTTACTTGCCCTTATGGGACTTTTGCTTTCAAACGGATGCCATT
TGGGTTGTGCAATGCTCCAGCGACCTTCCAGCGCTGTATGATGTCAATATTTTCTAATATGGTGGAGGACACTATTGAAG
TGTTCATGGATGATTTCTCTGTGGTAGGTGACTCTTTTGATCGATGTCTGGATCATCTGGCTGAGGTGCTTGAAAGGTGT
GAAGACTGCAATCTAGTGCTAAATTAGGAGAAGTGTCACTTTATGGTGAAAGAAGGGATAGTTTTGGGTCATTGGATCTC
TAAGAAGGGCATTGAGGTTGATAGAGCAAGAGTAGAGGTAATAGAAAAGCTTCCACCACCTATCTCTGTAAAAGGTGTTA
GAAGTTTTCTTGGGCATGCAGGTTTCTATAGGAGGTTCATCAAGGACTTCTCTAAAATTGCACTTCCATTGTGCAAACTG
CTCGAAAAGGAGTATAAGTTTGATTTTAATGATGCTTGTCTAAGAGCATTTGGAGAGTTGAAGGAGAAGTTGGTTACTGC
ATGTATCATTATTTCACCAGATTGGGGACAACTGTTTGAGGTAATGTGAGATGCGAGTGGAGTGGTGCTTTGTGTAGTAT
TAGGACAGAGGAGAAAGAAAATTCTTTACCCTATTTACTATGCTAGCAAAGCTCTAACTATGGCCCAGAAGAATTATACT
GTGACGGAACAAGAACTTCTCGTGGTGGTTTTCACATTTGAGAAATTTCAATCCTACTTGCTTGGTACAAGGGTCATAGT
GAATACTGACCATTCTACATTGAAGTATTTGATGGAGAAGAAGGATGCAATCCTGAGGTTGATTAGATGGGTATTATTGC
TGCAAGAGTTTGATTTTGTGGTAAAAGATAGAAAGGGGACCGAAAATCAAGTTGCCGATCACTTGTCCAAATTAGAGGAA
GAGGCTATGCTAAAGCTTGGAGATAGAGCTGAAATTAATGATGCTTTTCCAGATGAACAGGTATTGGTTGTTTCTCATGA
TCTGATTCCTTGGTTTGCAGACTTTGCTAATTATTTGGCAAGCGATTTGGTGCCCTCGAATTTGTCTTTTCACCAAAGGA
AAAAGTTTATGCATGATGTGAAGAAATTCTTTTGGGATGAGCCTTACTTGTATCATAGTTGTGCTGATGGGATTATTCGT
CGCTGCGTTCCTGAGGTGGAGATGTTGAGTGTACTTGAAGCATGTCATTCATTGCCTATTGGTGGGCATCATAGTCGTAC
CCGAACTGCACATAAGATTTTGCAGTGTGGGTATTACTGGCCTACCATCCACCAAGATGCTCATGATTTTGCCAAGTCTT
CTGATCGTTGCCAAAGAGAAGGAGGGATTTCAAAGAGGCAAGAGCTTCTTATGAATCCTATATTGGTGATAGAGTTGTTT
GATGTATGGGGCATTGATTTTATGGGTCCATTTGTGAGTTCACATGGGATGAAGTATATTCTTGTTGCAGTTGATTATGT
ATTGAAGTGAGTGGAAGCAGTTGCGCTCCCCAACAATGAAGGTAAAAGTGTCACTGCATTTTTGAAAAAGAATATCTTCT
CCAGATTTGGTATACCGAGGGAGATTATCAGTGATGGAGGTTCCAAATTTTGTAATAAGTTGTTCAAGGCGCTACTTGAT
AAATATGGTGTCCGCCACAATGTAGCCACTCCTTACCATCCACAGACTAGTGGTCAAGTTGAAATGTCCAACAGAGAGAT
CAAACAAATTTTGGCGAAGACTGTGAATGCTAATAGAACATATTGGTCAAGGAAGCTTGATGATGCTCTATGGGCCAATC
GCACTGCATACAAGACTCCTATAGGTATGTCTCCTTACCAACTTGTATATTGGAAGTCTTGCCATTTACCGGTAGAGCTA
GAGCATAAGGCTTTGTGGGCGATGAAGAAGCTAAATTTGGATTGGGGCGCCGCATCTAATCAACGAATGAATGACATGAA
TATGCTTGATGAGTTTCGCCTAAAATCTTATGAAAGTTCAGCCTTGTACAAAGACAAGATGAAAAGGTATTAGGATCAAA
GAATTGAAAAGCGAGAATTTGTTGTGGGTGATCTTGTGCTTCTATTCAACTATAGGTTGCGCTTGTTTCCGGGCAAAATC
AAATCCAAATGGACCGGGCCATTTTTTCTCACAAAACTGCTCCCCCATTGAGCGGTTGAGCTTGAGAACAGTGAAGGAAC
AAAGTTCATGGTTAACGGGCAAAGGATCAAGATCTATCTGGGAAACACAAAAAGTGTGCAAGAAGTTGTTGAGGCCTATC
ATCTTGATGAAGTCTGAGTAATCAAGAAGCCTGTGTCGTGCCGCGACGTTAAATCAAGCGCTGCTTGGGAGGCAACCCAA
GATGTACAATCTAGCCAACGATAGGTTTTTTGTTTTCCATCTAGTAGTTTTCTTTGTTTAGTTGATTCTCTGTATTAATT
TAGATAGGTGTTTTAGTTTTGTACTAGTGTTGGCTAGAATTAGCATAGGATCCGTGTCTAAAAAGTGTCCAGAAAATGTA
AAAGAATAGCCTAATGGTTGCTACATATGCAGGCGCACTATGAAAAATCTACAGAAAATGGTCTGGTGCAAAGGTCTACG
GACCCCATCGACGGTCCACCAATCCATCAACGGACCGTTAATGGTGTCCGTAGATCCCAGGTAAGTGTCTAAATTTTTCT
AAGTGTGAAGGTGATCTACGGTCCCAACTGATGGACCGTAGATAGACCTACAGACCATAAGCGGGGTCTCGTAGGTCCTA
ACCCTAAGTTGGACCGACCCGACCCGGACCCTCCTATTTAAAAATCCCACCTTTCAAATTCATTCCCTCTTCCTTCATTT
TTCCCCCACAACCGTTTTAACTCCTCCAAATCCCCTAAATCACGCCTCAAATCACCCATCACTCCCCTATATACAATTCT
CACTCCTTCATCCTAGAAATTTCCCAATCTCTCTCAACTGTTGTATTCAAAACTTCGGTGTTCGGGTTCGGCACAACTAG
GCAATTATGTGGTCTTGCAAAGCTTAGTGTCATCACGCAATCACCCCACTCTTCATTGCTTGTAAGGTAATAGATTTTCT
CCTCTATTTGAATTTCGGTTCATAGATTGAATATAGAAAGTCGGGAGTCGGGTCTTGACCTTAGGTAATTAGGTGTATGT
AATTGCATGCTAAAATTTAAGTTCTAAAACCCTTGGGACGATAGATTGTGATTGTGTTGCCTTGATAGTGTGTTAAACCT
GTCTAAATGCTAGTATATATGTAAGTTTTGACTTAGGGTTTCGAATCTTGTATGAAATAATTATCAAATCGAGTAACTGG
AACCCTTGGAATGATGAACTAGCAAGCTTAAATGTTAAAATGCATGGTTAGACTAGGATACTGTTGAAATGGGTCAAATT
GGGGTCAACTTGAAGGATACCTGAAACCTGGCACAGATCCCATCCACGAGATCCCATCTACGGACCGTAAGTCAATGTAC
GGACCGTAGATTAGGTCCGTGGTTGGGGGCACATTAGAATATTACCAAGTATGGAACCACAGAAGTGGACTAAGGTCCGT
AGATCAATCTTCAGACCGTTTTGTACATCCGTGGTTCCCATCAGAGACCAAATTTTTGGTACCTCTGATCTACAGAAGGG
ATCCATGGACCGTAAGTCAGCCTACGGACCGTAGATGCCCACCGTAGGTGGCCATTGTCTAAATTTTTTTCTATTTTTTG
TTTTTGTTTGTTCTTAGTTCTAAAATCTTTTTGAGTGTGTAATGAGTTTATTTTAATACTAATTCCATATCCACAGGTAC
CATGGCGCCTAAGAAGTAAGTGACCTACTCCAAAAGGGGCAAATCAAAATCCGTGCAGCCTACTTTTAGACTGATTGATG
AAGACACGGACGCAGAAAAAAATCCCGCATATGTTCCACCGGCCACGAGAACATCCCCTAGTGCACCACGGGCTCCCCGA
AATGCATACCGGCAGGTGGTCACCGACGTAGTCACTATCTCCCATTTTGATGATGAGAACATACTGATCGGGTCACCGAC
TGGTTTTTCTTCCGATTCTGAGGCTGGTTCTACATCTGGCTCAGAGTCTGCCTCTGCTTCTGCCTCTAAGCCTGCCCATG
CTTCCAACTCCGGTTCTAGATTCGCCACAAGCTCAGGGTCGCATGACAAAGATGCCTTATCTGATGAGGCCACTAGCTCG
GAGGTAGTGCCCGCACCACGAAATGATAACCCTACTCCAGTGGCAGGTGAGCCAAATAGATGGTGTGTTGAGGGGCAGTG
GCAGATATATCGTGACGCCAAGATGCTCAATGAAAAGGAGAAGATGGCCCGATTGATCACTGAGGAGCACATAGTCCTCA
CTAAGAGCTTGCATACCGTACCAGAGATACATCGGTTATTCAACCTACACAAGTGCGACTGGATGGTCCAAGCACCCGGG
GCATACAACGATGAGGTTGTGCGGGAGTTATATGCTTCCTATGCTGCCACTCTCCGAGGGTCGATTTCCAAACAGGCCAA
GCCCATAGAACAGGATCCTCTCACTTCCACTATGGTCCGAGGGTGTCCGGTAGACATTTCACGGGCAACTATCAGCCGAT
TTCTCTATGGTCCTATCACCGGTCACTCTTGGTCACTGAAAACAACAGAGTTTGATTACTGATGGGACATCGGGCGGGGA
GACGCTTTCCAGAGAAATGCTAAGCAGCGGGAGGCTGTTACACTATGGTTGGCTAAACACATTGCTGCAGATGGCGAGCG
TGCGGAGTGGGTCACCGCACCATGGTTGGGTATCCGGAAGGCCACATTAAATTTTGTGGCCAAGTTCTTCTGGTTATTGG
TGCGTAACAAGGTGTCGCCTAAAAAAGCTGACAACCAACTCACATGGGACAGAACCGTCATGGTTACAGCATTAGTAGCA
CGATTGGAGATTGACTTTGCCCGCATACTGCTAGTAGAGATTCACGAGAGGGAGTTCAAGACCTCCACTACTTATCCCTT
TCCATGTTTGATTTTTCAGTTGTGCAGGTACTCTGGAGTGCCATCTGGCACTGTGATAGGTTGATCCACCCTATTGGACT
TTGAATATAGGCCTCATTCGAGATGGGGCAAATGTAGTAGCATCTCGCAGAGAGCCCCTGGTTGAGGTACGTCCCTTGGG
AGCAGATCTTGCAGACACGGTGGAGCAAGCACAGGACAGTGACCCCATTATACCAGATCACACCGATACTGTCTCGACCT
CTTCTTCTCAGGCAGCTAGTAGGGCTCCTAGCTCATACATATCCATACCACTGTCAGGAGCTGCCGTTGTCCCGATGGCC
AGAGTACAGAAATTAGAGGCTCAGATAGCCACACTGCTGCACCATATCTCGCCTTGGATGCAAAAGTTGATTGCCGAGTC
CGAGGCCAAAATGGAGCGAAGGATGGAAAGCATGATGGACCGGAAGGTCCAGGTCGTTAATAAGCGCCTCGATGCCTTTG
AATTGAGAGTCGTCGAGCGACTGGTCCTGACCACAGATCTATCCTCTTTTCAGACTAAGTTAGTCAGTCTCCGTGCTGAT
GTTGATGCCATTATTTCTACCCCTGTAGTTGAGCCTCAGGCTGCACCTATTGCTTTGATTGATGATACGGTGCTGGATGC
TTTATTCAGTGGGACAGTCGAGGAGGAGCCCGAGCCTACACGTGCCAAAGGTAAGAGGCACCGTTCAAGCAGCACTGAGG
AGAAAAAATCCCAAAAGAGACAGCGTAAGCAGGAGAAGAAGGCTAAGAAGGCTTCAATCTTATATGAAGAGTTGCACCAG
CAGAGGGTGCGTGAGACTGTTGTGGGGGCATCGAGTTCTGCCCAGTTGTAGAGGTCCTGCCTGGTGTGAGGGACGACGTG
AGCACCACTGATTGTGCGGTTAGAGTGACCAAGAGCACTACTGAGGGTGCTATGATGGCTGATGTGGGAACTACTAAGGG
TGACCCAAATATTGTTCCAGCGGGCTCTGGGAAATCGGATCCACCCGTTTGTTGATAGTTCGTCAGCACTATGCGCCACA
GGTTTGCTTCACCCAAATCCATTACTTTTTACTGTTTTTTGTGTGCATTGGGGACAAGTGCACCTATTTTTGTTGGGGGT
GGGGTAAATGGATTGTGAGTGATAGGGTGAAGTCTGAGTAACCCAACTCATAATCCTCTCTTGGGGTTTTCTTGCCTGTG
TTCGTTTCCCTCAAGAGACTATTTAGTTTCTGTTGAACCGGCATGTGTTAGGATCGTATGTGTAGAAGCATGGAAAAGAA
TGAAGCATGATGGATTATGAAAAATGACACCCGTCCAAATGTTGTGATATGTGCTAGAATTTGTAGGCTAAGATAAGTTG
AATGTGTTGGCTCTGAGTATGACATGATAATGAACCAACTTGATGGCATGACTTAACCTAAAAATTGAACTAGGTAATCT
GATAATCTGATAATGAAACTATATGCCAAGAGTGTGTGAGAATAGTTGAATGTTCAAACAGTTTTTGTGCCAATCTAGAA
CTTGCCCAGTTAGTCCTGCTAAGACAATCTACTCTAGAGGCTAGGAAGTGATCATAGGCCCTTGTTCTGATAAGTCCATA
AATTGCCTAAAAGAAGTCCAACCAAATGAAGTAAATGCTCCCTTTGATCCAAATGCTTTGAGCCTAAATTAGACCATTTC
TTTCTAAACCCCTAACTCACCTTCCCATAATCTACTATGTTGGCCCCGGTCCCTCTTGGACATGTGCAACTCAACTTAGG
CCAAAAGACTAAGTTGAGGGTGGCTAATGTAAAAAGTAACTTCAATCTTGGCCCTGATCCGACATCAGGTATTGTGCACC
TTAACCACTGGAAAATCCATCAGTTGAGGGTGGCTATGAAAGAGGAAACCGAAAGAAAAAATGGGTATGGAAAGAGTTTG
ATGTTGAAAAAGAAAAGAGAGGAAATGATGTGACTTGTCGAAAGCTACAAAGAATAAAATGCAAGAAAAAGATGAAAGTG
AAAAATAAAAGAGCTACAAAGTCTAAAGTCACATCCATTGTTGAAGAAAATCAAGGGAAAGAAGGTAAAATAGTAGGATG
TCAAAAATAGGGCAAAAAGAGGTTGAAAGCCTAGTGTAATGTCAAGGAGGGCAGAAAGTCACTAAGAAGTACCCAAATGT
ACCAGACCTGACCCTGAGCCTATGTTACAAGCCAATGAAGTCCTATAGTGATCCTAAAATCTTGTTTGGAGAGTCTAAGC
AGTGAAAATAAGGGCAAGCCTATGGTATTGAGCACTAACTGTATTTGAAGTTACTTCTGAGTGTGAGTGTTGAATGAATC
CTTGTACTCAAATTCATATTCATTGTGTGAAAAAGGGATTTCGTTTGAAGTAAGGGCACTAGTTACATTGTCGGAAAGTT
GGTACCTTGGTGATAGTGAAACATTGTATGTTGTCTGTTGGTTAGTCGATCTTTGTCATATGTTGAGCCGCATGAATTAG
CTTGTCGAGTCTAAGAGAACAGATTTTGCACCCGAAAAGAGAGTTGGGATAGAGAGCCATTGATTGCTTGTGCTTAAGTT
GCTTGCTTCTATACAAGTGTAGTTTAGAGTCTTAGTGCGTCGCTTCAGGACAAACAACGAATTTAAGTTGAGGGTGTTGA
TATACCGTGAGTTTACGGTATTTTTAATACATTTCACTTAAGAGTTGTGTGTGTCTAGGACCTTTTTGTATTGGTTTTTA
TGTGTTTTTATCATGTTTTGTAGGAAAGATGTTTAGGCGCGGAAGTAAAGAGACAACTGAAAGAAATGCAGAAACGGGCT
TCTACGGAGGTGATCTACGGACCGTAGGTCCATTGAAGCTCCGTAGATGGTGATCGTAGATCAAAAGGTAAGGCATGGAA
GACAAATCAAGGAAATTTGACCAAGTGTGGAACCACGGTGGCCATTGATGGTCCGTAGAGATCTACGGACCATACTACTG
AACCGTAGAATGTGATTGCGAGGGTTCCAGTACCTGATTTTTGAAGATTCTAAGTGTGGAGCTACGGAGAGGGATCGACG
GACCGTAGATAGATCTATGGTCTGTACTGGTGTTCCGTCGTTTGCTTCAGAGAAGCTGATTTTTGGAAGCTGAAATATTT
TCTATGTCCTGGCTCACGAAAGGGACTCACGGACCGTAGATCCATTGACAGTTCGTGAGTCAGTCTCGTGGAATGAAGAC
GCGTGCCTGAACAAGCTTTCCTTATTTTGTTTCCCTTTTAATTTAGGACTTGTTTTCTATAAATAGGGTATGTAAACCTC
ATTTTTGGGAGGTTAGATATTATTACTTTAGTTCTACTTTGTGACTTGGGATTTTATTGTTGTAAACCTAGAAATTCGTG
ATTTCCTAAGTTGGTTTTGATGATTTTTGGTATTGAAATTCAAGTTGAACTTCCGGGTTTGTTATTCTCAATTACATAAG
TCATAATTCTTTCATCTAAAACAATGAATTATGTTCATATGATTATGGGTAACTAAACTCCACAACTAGGGTTGTGGGAA
CAATGAGCGATTAACAAAGTATGAATAGTAAATAAGCAATTCTTGAATAATGTTTTGCATGCATTGATAATTCTTTCATT
TAAAAGTCATTTTAACGGTGCACAACGTTAGAACTCACCTTGTTGCTACTTGCCAGACCAAGGAGGTAATCAACAAGAAA
AGAATTATCAACATAGATTTAGTGTGATACTATCTAATAGTCTAGTGTCGATTGGGTGCGAAGTAAGAACTAAGACAAAC
ATCGATATGATGTCTAATATGAGGTAAAGGTAAGGTTTAGTAAATTATACACACATAGCCAGACCATGGTGCGGGGTGAA
ATTCTCTAGATGCCGGACCAAGGATTTAGAGATACGTAGCTTACCACTTTGCACGTAGCACACTAGGAAAAATTGCTATT
ACTAGGATTACTTCGTTATGAGCTTGTGGGGAACACATATACCCTAGTTAATTCTCTCATCTTGATAACAACCAAAATTG
ACTTTTCTTTATTGATTACTTACTGAATTCGTACAATTTGTTTCATAAATCCCCCCCTTTTAATTACTTGTTTCTGGAAG
TAATTTGAATAAGCGAATATAATTGTTGGTTAAAGTTAAGTCTAGACCATTTTCCTCGTGGGATTGACCGCAACCTACGA
GTTGGGTTCTGTACTTCATAACGATCGCTTATGCTTCTTTAGGGAGGTGTAAATCAAGAATTTCTAGGTTTACAACAATA
AAATCCCAAGTCACAAAGTAAAACAAAAGTAATAATATCTAACCCCAAAAAATGAGGTTTACATGCCCTATTTATAGAAA
ACAAGTCCCAAATTAAAAGGGAAACAAATTAAGGAAGTCCTTGTGTTGGGAGGAACATATGCTGGATCTCTTTCCGTGTT
TGTGTCCTCATCGATTAACCTAAAGATAGGAGCAACAGATTTTGACTTGCCTTGTTTTGAGTAGGTGACTAGCTTCTTAG
GTGCCATCATACCTGTGGAAGCGATATTAGTGCCAAAACTAACCATAAACAAACTAAATTTTTTTTTAGAACTATAAACA
AACAGTAACAAAGTCCCATGAAAATTTCAGATAGAGGCTACAGTGGTCGTCCACGGAGGAGACCTACGGTCTGTGGAACC
CTCCGTGGATCAAAGGACCAACAATCTTGGTCTATATGGAAACCACGGATGTACAGAACGGTCCGTAGATTTATCCATGG
ACTGTAGTGCACATCCGTGGTTTCACACTTGGTGAAATTTTCAAGAGCATCAACCCACGAGCCTAATCTACGGTCCGAAG
ATTGATCTACAGTCCGTAGACGGGGTATCGTGGATGGGGTCTATGCCAGGTTTTAGCCATTCTCAATTATCAAGTCCACA
TCTTAGACCATTTTCAACAATATCCTATTCTAACCATGCATTTCAACATTGAATCATGCTAGTTTATCATTCTCAGGATT
CCGATTAATCATTTTAACAATTATTTAAGACACACTTTGGAACCCTAAGTCAAAACTTACATGTAGACTTATAATCACAT
ACAACAAGGCAACACAATCACTATCTATCGTTCCAAGGGTATAGTAACTTCCAATTTTATCATGCAATTTCATCTAACAA
TTACCCAAGGTCAAGACCCAACTCCCGACTTTCTATATTCAATCTATGAACCGAAATTCAAAGTGAGGGGAAAGTCTATT
ACCTTACAAGCAGTGTGGAGTGGGGTGATTTCGTGACGATGCTAAGTTTTGCAAGACCAAAAAATAACCTCTTCGTTACT
AACCCAACACCGGACCCTTTTTGTGGAATATGGAATGAGTTGTATTTGGAATGGGAAGGAGTTATGGGAATGATGGGGGA
ATGGAAGGGATGATTTTATGGGGGAGTTATGGCGTGATTTAGGGGAGTTGAGGGTGTTTGAAACGGTTGGAGAGTGAATG
GAGGGAAGTGGAAATGATTTTGAAATTAGGGGAGTTTTAAGTAAGGGGGTTCGGGTCGGGTCAGACAAATTTAGGGTTTT
GTACCCACGAGATCCCGTTTACGGTCTGTGGGTCAATCTACGGTCTGTAGGTTGGAACTGTAGATCACTCTTACACTTGG
AAAAATTTAGGGGCTTACCTGGGATCTACGGACACCATCCTCGGTCCGTGGATAGAACGACGGACCGTCGATGGGGTCCG
TAGACCTCTGCACCAGACCATTTTCTACAGATTTTTCATAGCATACCTGCACATGTAGCAACCATTAGGCTATCCTTTTT
ACATTTTTTGGGCACTTTTTAGACACGGACCCTATGCTAATACTAGCTAACACAAAAAAACCTAAAACACCTATCTAAAT
TGATACAGAGACGCAGTTAAACAAAGAAAACTACTAAATGGGAAACAGAAACCTATCGTTGGCTAGATTGTACATCTTGG
GTTGCCTCCCAAGCAGCGGTTGATTTAACGTCGCTGCACGACGCAAGTTTCTTGATTACTCAGACTTCATCAAGATTGTA
GGCATCAATCACTTCTTACACACTTTCAGCATTTTCCAGATAGATCTTGATCCTTTTCCCGTTTACCATGAACCTTGTTC
CTTCACTCTTCTCAAGCTCAATCGCTCCATGGGGGAGCACTTTTGTGAGCAAAAATGGCCCAATCCATTTGGACTTGAGT
TTGCCTGGAAACAAGCGCAACCTAGAGTTGAATAGAAGCACAAGATCACCAACCACAAATTCTCGCTTTTCAATTCTTTG
ATCATGATACCGCTTCATCTTCTCTTTGTACAAGGCTGAACTTTCATAAGTTTTCAGGTGAAACTCATCAAGCATATTCA
AGTCATTCATTCTTTGATTCGATGCGGCGTCCCAATCCAAATTTAGCTTCTTCATTGCCCACATCGCCTTATGCTCTAGC
TCTACCGGTAAATGACAAGACTTCCCATATACAAGTTGGTAAGGAGACTTACCTATGGGGGTCTTTTATGCAGTGCGATA
GGCCCATAGAGCATCATCAAGCTTCCTTGACCAATCCGTTCTATTAGCATTCACTGTCTTCGCTAAAATCTATTTGATTT
CTCTGTTGGACACTTCAACTTTCCCACTAGTCTGCGGATGGTAAGGAGTGGCTACATTGTGGTGGACACCATATTTCTCA
AGTAGTGCCTTGAACAACTTATTACAAAAGTGAGAACCTCCGTCGCTGATAATCGCCCTCGGTGTACCGAATCTAGAGAA
GATATTCTTTTTCAAGAATGCGGTGACACTTTTCCTTCATTGTTGGGGAGCGCAACTTCTTCCACACACTNNNNNNNNNN
NNNNNNNNNNNNNNNNNNNNNNNNNTTCGATACATAATCAACCGCAACAAGAATATACTTCATCCTATATGAACTCATAA
ATGGACCCATAAAATCAATGCCCCATATATCAATCAACTCTATCACCAATATCGGATTCATAGGGAGCTCTTGCCTCTTT
GAAATCCCTCCTTCTCTTTGACAACGATCACAAGACTTGGCGAAATCATGAGCATCTTGGTGGATGGTAGGCCAGTAGTA
CCCACACTGCAAAATCTTATGCGCAGTCCGAATACCACTATGATGCCCACGAACAGGTGATTAATGGCATGCTTCAAGTA
CACTCAGCATCTCAACCTCGGGCACAGAGTGATGAATAATCCCATCAGCACAACTACGATACAAGTAAGGTTCATCCCAA
AAGAATTTATTCACATCATGCATAAACTTTCTCCTTTGGTGAAAAGACAAGTTCGGGGGCACCAAATCGCTTGCCAAATA
ATTAGCAAAGTCTGCAAACCATGGAATCAAATCATGAGAAGCAGCCAATACCTGTTCATCTGGAAAAGCATCATCAATTT
CAGCCCTATCTCCAAGCTTTAGCATAGCCTCTTCCTCTAATCTAGACAAGTGATCGGCAACTTGATTTTCGGTCCCCTTT
CTATCTTTTACCACAAAAAATCAAACTCTTGCAGCAACAATACACATCTAATTAATCTTTGTTTTGTATCCTTTTTCGCC
ATCAAATACCTCAATGCAGAATGGTCAGTATGCACTATGACCTTAGTACCAAGCAAGTAGGAGCGAAAATTCTCGAATGC
AAAAACCACCGCAAGAAGTTCTTGTTCGGTCACAGTATAATTCTTCTGGGCCACATTTAGAGCTTTGCTAGCATAGTAAA
TAGGGTGAAGAATTTTCTCTTTCCTCTTTCCTAGTACCACACCAAGCGCCACTCCACTTGCATCACACATTACCTCAAAC
GGTTGTCCCCAATCAGGTGAAAAAATGATAGGTGCAGTGACCAACTTCTCCTTCAACTCTCCAAATGCTCTCAGACAAGC
TTTATCAAAGTCAAACTTATACTCCTTTTCGAGCAGTTTGCACAATGGGTGTGCAATTTTTGAAAAGTCTTTTATGAATC
TCCTATAGAACCCAGCATGCCCAAGAAAACTTCTAACACCTTATACCGAAATAGGTGGCAGAAGCTTTTCTATTACCTCA
ACTTTAGCTCTATCAACCTCAATACCTTTCTCTGAAATTCGATGACCCAACACTATACCTTCTTTAACCATGAAATGACA
CTTCTCCCAATTCAGCACAAAGTTGCAGTCTTCACACCTTTTAAGCACCTCGGCCAAATAATCCAGACAATGATCAAAAG
AATCACCTACAATTGAAAAATCATCCATGAACACTTCAGTAGTGACCTCCACCATATAAGAAAATATCGACATCATACAA
CACTGGAAAGTTGCTGGAGCATTGCACAACCCAAATAGCATCCGTTTGAAAGCAAAAGTCCCATAAGGGCAAGTGAAGGT
GGTCTTCTCTTGGTCTTTTGGAGCTATAGAAATTTGATTGTAGCCCGAATACCCATCGAGAAAACAATACCAACCCTTTC
CTGCAAGTCTATCCAACATCTGGTCCATGAATGGCATATGAAAGTGGTCCTTTTCTATCCACGCATTCAACTTCCGGTAA
TCCATACAAACTCTCCATTCAGTCACAGGCCTCATTGGAACAAGCTCATTTCTTTCATTTGGAACGACAGTAATGCCACC
CTTTTTGGGCACACACTGCACAGGACATACCCAACTACTATCTGCAATGGGAAAAATAACTCCCGTATCCAGCCACTTGA
TGATCTCCTTTTTAATTACCTCTTGCATAGGTGGATTTAATCTTCTCTGGTGCTCGATACTGGGCTTATGATCTGGCATG
AGTTGGATTTTGTGAGAGGAAATTTTGGGAGGAATCCCAATAATATCCGCAATAGTCCACCCAATAGCTCACTTGAACCT
TTTTAACACAGTCACCAAGCACTCTACTTGTCTCGCATTCAAATCTGCCGCAATGATGACTGGCAAAGTATTCTCTCTGC
CGAAGTATACATACCTCAAGTGCGGGGGTAGAGCCTTAAGCTCCACTTTCGGTGCCTCCACAATATATGGTATTGCGGGT
GGGGATTCACGATTTTTCATGTCTAACTCATACTTCTTTGGTTTGGACCGATATTCACACCTATCGAGTGCGGCTACCAA
CTCCTCATACTTTTCAATACCATCACTATCGAAATTCATCATAACTGCTGTTAGTGCCTCAACACCTAGTCACTCTTCAA
TTTGCACTTATGTCCCACTCTCCACTCTTTAAGTTATAGCAGATACTATTCGGAGCTCACCACTCTGCTTCGTGGACCTA
CAAATATTGAAAGTTGCTTCTTCATTGTTCAATCTGAACTTCATCTGTCCCTTTTCCATATCAACCAACGCATGCCCTGT
GGCAAGAAATGATATCCCAAGGATGATGGGAACCTTAAAATCAACCACAGAGTCAAGAATCACAAAATCTGCCAGAAAAT
TAAAAGATTCCACTTTTACTAGCACATCAAAGAGTACACTAACGGGCCTTTTAACAGTCCGATCGGCCATCAATAATTGC
ATTGTTGTGGGCTTTGGGTCCCCTAGACCCAACTTCTTGTAAATAGAAAATGGCATGAGGTTGATGCTAGCACCAAGATC
ACACAATGCCTTAGCAAAGTGTAACAATCCGATAGTACATAGAATCGTGAAGGCACCAGGATCCTCCTTCTTTTGCACAA
GAGACCTTGTGGCAATAGCGCTACAATGCTGCATTGTATCATCATCTTCAAAACTCACAGACCTCTTCTTTGTTACCATA
TCTTTCATAAACTTTGCATACCCAGGCATTTGTTCCAAAGCTTCTATCAACGGAACATTGATGGGAAGCTGCTTCAACAT
AGTAATAAACCTGCGATATTTACCATCTTCAGTCTTCTTCACTAATCTCTATGGAAAAGGTGGTGGAGGTCTAGGTATGG
GGACCACTTTCTGAGATATCTCCACTTCTTTCTCTGTCGCATTCTCAGACTTTTCTCTAACCTCTATCACATCATCTTCT
TTTCTAATCTCAACTACCACCACAAACGACATATGTGGATCAATGGTTTGCTTACCCCCTCGAGTAGTAACTGCCATGCA
ATGGATGTCATTCTTTGGATTCTGGATGGTGTTGCTAGGAAGAGTACCAGGTTGACGTGGGCTCACTGTAGTAGACAACT
AGGTCATCTGCTGCTCTAGATGCTTTATTTACACTACATGGGCATCAACCTTTTGACCAATACGAGACAAGTCATTTCTC
ATCTCCTTCACATTCTCATCACCTGCATCAAACCTTCTCATCATCTTCTGCATCATATCTTCAATACGCGCCATACTTCC
TCCAGCTTCCCTAGTACCAGTTCCTGATTTTGAGGGGGAACATAAGGTCTAACTCGCTCTTTTCTGTTGTCATAGCTGTT
TCGATTGTAGTTGTTGTCGCGATTGAAGTTCCCATCCCTAACATATTGACCCTCTCGGTTGTAATTTCCATAGTTCTGAC
CTTGGTTTCCTTGACCTTGGTGCCAATTTTCCGTGTTGGATCCTTGGGCATTTGGTCAGAAACCCAACGTCTGATCATAG
CATAAACATCCTCTTCATAATAACACTCTTCCACTGGTGGTGGAGTTCTAGTCAAGTAGTTCACAGCATTTACCTTTTCT
ACACCTCCGCTCACATGCTTCATTACCAAACCTAACTCGGTCCTCATCTGAGCCATCTCTTAACGAATCTCATCCGCAGA
CTGGTTGTTTGTAGCATGAACGGAAAATATGTTTCTCCCAGTATCCTACCTCCTAGTGCTCCATGCTTTATTGTTGCGAG
AGATCTTCTCTAGCTTTTCTGTGATCTGTGCGTATGTGCACTCACCATATGAACCTCCAGCAATAGTATCCAACACTACT
TTATTGTTATCATCCTGACCTCGATAGAAATATTCCTTCAGTAACTCATCATCAATACGGTGATCTGGAACACCTCTTAT
GAACGAAGTGAATCTGTCCCATGAACTACTTACAGACTTTCCAGGTAATGCCACAAAATTATTGACCCTATCTTTGTGAT
TTAGCTATTGGACACTGGAAATACCTTGATAAGAACACATCCCTCAGTTGGTTCCATGTATAGATTGAGTTATAAGGAAG
CTCAGTGAACCATATCGCCTGTCAGTGATAGAGGGAACACTCTCAATCCGATGACATCCATATCCAAGTTTGGTTGACCT
ACACAGCTCTTGCAGACTACCCTTATCTTGGCTATGTGAGCATGTGGGTCCTCCGATGGAAACCCTGAGAACAAGCCCCT
CGTTGTAAGCATCTGCATCAAGCTACTGGTTACCACAAATGTGTGCCCTGGAGGTAGAGTAGGTAAGACTAGAGGTCCAT
TAGAGTCATCAATATTGGCGTTGCCCCTGTAGTTGGCATGCAGTTATAGGTCTGGTGGACCGTGCACCCTCACTACATTT
CCCAATTGATTTTCAGCTAGACCCCATTTTTCTCCATCATCTACTCTTGGCTATTGTAACTCAACTGTATCATCAAGATT
TACTCCGATAGGATTAACTGGAATTCCTTGATTGTTCATTTTTCGCAAAGTTCTGTTCAACTCTAGATCGTAAGGAGCAA
GTGGTTCACCTTGGCTCCGTGTCCTTGCCATACACTAGAGTCAGAACCTGAGAGAGACAAGAACAAAAATAAAAAGTAAA
ATTAGGAAATATTTGACTAAAGTTCAATAATGTAATTAAAATTAATCTGAAAGCCAAAGATTCCCTGGCAGCGGTGCTAA
AATTTGATACGCTCAAATTACACCTCCCTAAAGAAGCATAAGCGATCGTTATCAAGTAAAGAACCCAACTTATAGGTTGG
GGTCGATCCCACGAGGAAACTGGTTCAGACTTAACTCTAACTTACACTTATATTCGTTTAGTCAAAGTACTTCCAGAAAC
AAGTAATAAAAAGGGGGAATTTGTGAAACAAATTGTAAGAATTCAGTAAGTAATCAGTAAACAAAAGTCAATTTTTGTTG
TTATCAAGATGAGAGAATTAACTAGGGTATACGTGTTCACCACAAGCTCATAACTCAGTAATCCTAGTAATAGCAATCCT
TTCCTAGTGTATTACATGCAAAGTGATAAGTTAGGTATCTCTAAATCCTTGGTCTGGCATCTAGAGAATTTCACCCCGCA
CCATGGTCCAGCTAGTGTGTATAAATTACTAACCCTTACCTTTACCTCATATTAGACATCGTAATCGATGTTTGGCTTAG
TTATTACCTCGCACCAATTGACACTAGCCTATTAGATAGTATCACACTAAATCTATGTTGATAATTCTTTTCTTATTGAT
TGCCTCCTTGGTCCAGCTAGTAGCAACAAGGCGAGTTCTAACGCGTGTACTCGTTAAAAAGACTTCTAACCGAAAGAATT
ATCAATGCATGCAAGACACTATTCAAGAATTGCTTAGTTATTATTCATACTTTGTTAATCGCTCATGGATCCCACAACCC
TAGTTGTGGATTTTAGTTACCCATAATAATATGAACACAATTCATTGTTTTAGATGAAAGAATTATGAACTTACGTAGTT
GAGAAAAAAAAACCCAGAAATTCAACTTGAATTTCAAACCAAATCTTCAAAACTAACGTTTGGAAATCAAGAATTGCTCA
GGTAGCAAAATTAATTCCCTAGTCACAAAGTAAAACAAAAGTAATAATATCTAACCCCTAAAAATGAGGTTTGCATGCCC
TATTTATAGAAAACAAGTCCTAAATTAAAAGGGAAACAAATTAAGGAAAATGTGTTTAGGCACGCATTTTCATTCCATGA
GACTGACTCATGGACCGTCAATGGATCTACAATCCGTGAGTCCCTTCCGTCAGCCAGGACTTAGAAAATACTTCAGCCTC
CAAAAATCGGCTTCTCTGAAACAAACGACGGTCTTGCAGTATGGACCGTAGATCGATCTACGGTTCGTCAATCCCCTTCC
GTAGCTCCACACTTGGAATCTTAAAAAATCAGGTACTGGAACCCTTACAGTATCAATCTACGGATCAACAGTACGGTTCG
TAGATCAATCTACGGACCGTCAATGGCCACCGTGGTTCCACACTCGGTCAGATTTCCCTGATTTTCCTTCCATGCCTTGC
CTGCTGATCTATGGCCATCACCTACGGAGCGTCACTGGACCTACGGTCCGTGGATCACCTCCGTAGATTCCCTTTCTGCA
GTTCTTTCAGCTGTCCCTTTACTTCCGCACTTGCACATCTTTCGTGCAAAATATGATAAAAACACATAAAAACCAATCCA
AAAAGTCCCTAGACACACACAACTTGTAAGTGAAATGTATTAGAAATACCGTAAACTCACGGTATATCAAAGAATCCAAT
TCGATTTGCAGCAGTAGTAGCAGTCCCAAAGGGACTAAAATTGGAAAATTTTGGACTCTAAAAAGTCCAATTTATATAGT
AGCAGCAGTGAGGAGCATTTTAGGCCGAGGGCCTAGATTCTTGTTATTTATTTGTGTTATCTTGTTTCCTGTTCTTATTT
TAGAAATGCTAAGATTTTCTTCTTATAGCTAACTTAGATGAATCCTTGGGAGTTTTTAAATGACTCTTCTATTTCGTTAG
TTGTTTACTTTAAATATTCAATTGTCCAAACCCATTTTAAGTTAGGCAATCTAAGTTTAAGTCTAACTTGAGAATTATCT
ATATTCTTTCATAGTATTTAGCTTTTAAATCCACGTTTAATTTATGATGTTGATTTTTCGACTCAAAAATTTGACCCGGA
TAAAATGTTAAGTTAAAATTTTTGTTTTGGTACTTTAACATTTGACTTATTTCATTACTAGGAATAAGATGAGTATAAGT
TTTGTTATTTTCAAATAAGATTTTTCAAAAAAAGTAATCTTAAGTTTTTTTTATTAAATTAGCCAAACCTTTTAAATCTG
TCAGTCAACTGTGTGTTAGCGGGTTCTCTAAGATGTCTAAACCCTTCCTTAGAGAATTATTTGAATCCTTACCCGACCCT
GATTTTTATTTAAAATAGGTTTCTTTCAAAAATTCCCTTTTAAATGATTTCTTAATTTTTCCTAAAAATTAAGTGGCGAC
TCTTAAAATTGTTTTTTTTTCAAAAATTAACAAAATTGCCAAAGTTGGGAAAAAGGTTTCGAAACCATAGTTTTCGAAAT
TGGGTCGTAACACAATCTAGGACGACCATGTCCATCGGACCTTACATGAGAGAGATTACCATCATCGGTTTTAGCGCTCT
TTGTCTACGTAGAGTTTTCCTTAAGTTTCTCCTCTTCGATCTGTTGAGCATGACCCATGAGACGAGAAATGTCCATGTCA
TTAATGAGCATGACGATACGACATTCTTTTACCACCATTTCATATATACCCAAAACGAACTTACTTATCCTTGCCCTAGG
ATCGACAACCATTGTAGGAGCATATTTAGACAATTGTGTGAACTTCAAAGCATATTCCTTCACACTCATAGATCCTTAAG
GAAGGTTGATGAATTCAAGCACCTTTTCCTCCCTCATCTCAAGGGGAAAGAACCTATCAAGGAAAGCAACCTTTAACTTC
TCCCTATCGAGAAGACGCGCATCCTTCGGTGTCCCTTCTTTCCATTGATTGAACCAAATTTGAGCAACACCCTTAAGTTA
AAAAGCGGTTAACTCCGCCTTTTCCACCAGTCACTCCCATGATCATCAACACCTTGTAGACCTCATCAGTAAACTCTTGA
GGATCTTCCTCAACCTTAGAAACATGAAACTCCTGAGGATTCATCCTAGTGAAGTCCCTCACTCTAGATGCCGTCGTACC
CAAATTTGGGTTCAGGGGAACCACAACCTCTCTATTGTCTTGGGCCGTCATTGCTTGAGCCAATACTTTAAAAGAAGCCC
TAAACCCTGCATTAGTCACTTACTCCACCCAAGGGTCGACCGAAACTTCAGGAGCTTGAGGAGGAGCTTCTTGTTCCACA
TTCTCCCTCACATTACTTCTAGCATAAGCTCTTAGAGTAGCCATATTTTTTAGAGTATCAGATAAGGATTAAGAGAGAGA
CCTTATAGAGTTAAACTCTACTGCACAAAGTTAGAGTAATGAGGAAGGGGAATTGCCTAAACATCTTGTAGCCTCTCATT
CTTAAATGTGACGCACTTCACAATCATGAACAAGAATCTACTTGACGTGGCTTATGAGACATCCTATGACAATTCTAAAC
CTTGTGCTCTAATTACCAATTTCGTCACGACCCAAGGTACGCCCTAGGTGTAACATGACTTATAAGACCGTGAGAGACCC
CATACGAGCCATTTAACATTCATAAAATAAGAAATAGAATAAAAGAGATAAAGAAATACATTTCAAGTCTCAAAAACTTT
CATAAAAGTAAAGCGGAAGTCTAAACACGTTTTCTCATTAGCCAACTAGTACATAAGAATGAAATTTAAGGCCTAGCCCA
TACATCATGTCCAAAACTGAAAGTAAAGAAGAAAATTGAAAATAAAGAAAATCCATCCTCGAAGCATGAGGACTCACCCA
AATCTCGTTATCTCTCAAGTCAACCTCTTGCCACGAAACTTAAAATCTTGACTATCGGACCCTACATGTGGGAAAATGTA
GGCAAGAGTATGCGTTAGTACAAATATGTACCAAGTATGATAGCCATGCTTATAAACATTTAAATCGTGCTAAAATTGAA
CATTTCATGACATGCAATGACCAACCTAAAACATGATATAAAATGGTTAGAAAAATCATAAATCATAAAATATGGTCAAT
GCAAGCTAATCATCAATAAAACCTTTGAACACATATGAGATACTTCTTGAAGTAACCTTAGTTCATTAATATTGTGGAAG
TATCCTTAACCAACATAGAGACCATGTGAGCTATAACATGATCCCCAGTGTCTCCCACACCGAAAAGGGGTGTCCTACTT
GCCAAGGTAAGGACCATGAGCTTGTAGCTTAGATGGATCCACTAGCTAATGTCTATCTAGACAATCATCCTATGGGGCAC
TTAGATAAGGGATAAGGAGATTACTTATAGAAACCCGACCTCTATTAACGGGAGAACCTCCATCTCAATATCCTCTCGGT
GCTAAGCATAAATCCCACAGAACAATCATTTTCTTACTTGTTCTTATTATCCATGGAAGGGCACGTCATCATGCCAATCC
AAGCTAAGTCATAAGTCATCCATGGAAAGGTATCATTCAATAACCAATCCAAGCTACGTTCCATTAGGATAGCTTATTAT
CTTTAATTCATTTAGGTGAGAAAACCTTTCAACCTTAAAATCCTTACCATGTGAGAAAAACTTTCACAATCATACTTTCA
TTTGTATATGAGAAATCCTTTCAACAACAGAATCAACAACATCATTATTGATACTTCACTCTCAAAGCCCACTTTCGATC
ATCAACATCTAGAAGACATGGGTTAGACACAAGTTCATATAAATTCTTTATAATTTCATTTAATTCTATCAATTCATTCT
TGATTTCATAAAACTCTTCCTTCATAATGCAAGACCCACATTATAAGCTCATAATTTGGAAATATTGGAATTACATGGGC
TCATGGGGAATCAACATAAAATCATGAGATTAACTAAATTCATACATCATAGATAATTAATCAATTGATTAAATCAATAA
TTAAAAGAACCCATAATATAGAAGAAAGCCCTAACTCAATTGGGGAATTCTAACTTTGAAAATGGAGAATTTGGTAACTC
CATGAATGGAAGGAATTCATGGATGAAAACTATCATACCTCAATACCAAAAGCTTGCCTTCAATGGTGGGATTAGAGACT
TACCTTGAAACCCTAGGTTGAACCCTTCTTCTTCAAGTTTCTAGAGAGAGAAATATTTTAGAGAGGAATAACTTGATTTC
GTTTGGTGAATTTAAGAGAATGACTTGAATGGATAAGTTAAAATTACTTATATAGGGGTTCTAGGTAAGGAAAAAATGAT
GTAGTATCAAGATAAAATAATTAGGAAAAGACCCAACTCACCTTAACTTACGCCTGATGCGAACCTCCAGAGGGACTTCA
CGGGCCGTAGTGGCAGCCATGGTCCTTGACCAGTGGCTTGGAAAACTCACCCCAAAATCCTATCCCCCTCACTACCCACT
CAACGAGCCAGTATGGCTCTTACGAGCCGTCTAGTGGCTCGTGTGAATGGTCAGCCTCAAAGGGGCCACTGTCTCTCCTT
CACGGGCACCACCACGAGCCGTCTAGGTGCTCGTGGGAGGGGAGCCCCTTTTTGTCAAACACTGGAAGGCACCACGAGCC
GTGGTGCCCTTCACAGCCCCTCTAGGGCTCCATGAAGGGTACCATGGCTCAATCATGGGCTGGTGAGCTTCCATTTGTCT
CCTTTTCTAGACTTCTAATTTTTGCGGTGTTACTCTACCCAATTCGGTGCTTGATGAGTCCATAAATTGGACTAATTTAG
GGCTTTATTTTGATAAGAATAGTGTCCTCGAATGCTTATTTTGTCTAAATATCTGATGAAAACTCTTAAGTTTTAGTTGT
TTGAAGTTTTAGTGAAAGCATGGACACTTAGGCGCAAAAAGGCTGAAAAGTACGACGAAGCTGAAGCCCGATCATCGCCC
AGCACACTTGGCGATTCACCGAAGTGATTTACTCCATCCTTTGTTCCAGTACGCAAAGTCCTGAAGGAGAAGGATAAAAA
AGGCGATGAAAGGAGCAGTCGGCTCTTCGTCGAATAGTTCCGCGAAGCAGTACTATACCGCCCAATGGTCCAGAGCGTGA
AGGTGCTGAAGGCAAGCATGAAACAGCGATGAGATAGACGAAGGGTAAGTCACCGAAGTCATTCGGCGATATTGACTAAA
TTCGCCGAAAGATCCGCCAGCGCTATTTTCTGAAGTCTATAAATACTAAACTTGTTATTAATTTTAGGGAGTCAAAATTT
TATTTTAATTTCCAGAATGGAATAGTACTTTTTGTATATTTTTGTCTTAAGTTTGGAGAGGGTTTTGTGGGAGACTTGAA
GAGAGAAGGATTTCATCTTCCCCAAGTTGGAAGTGGGTCTTTTCCATTCTTCTTCCTTTGCTTAAATCAAGGTTTAGTTT
CTTATACCCATTTGATTTTACTATCATTTCAGGTGTAATTTGTTATTTCTTGATGTGTGGCTAAAAACCCCCATTCTTGG
GGTGTGATTTAGCAAATATGTGTTGATATTATTGTTGGGTCTTGCTTGCTGATAGGTTAGATGTAGTTTAATGGTGATTT
CACCGAGTGGTTGTGGTTTAATCTAAAGGGTTTGTAGTTGCAAATACAAAACCACCCGTGTGTTTTCGTCTTGCCCGAGA
GGGAGGTCGCGAAACCAAGACCACTAGACTGATGGCCTAAGGAGTGGGTCAACATGAGGTTCAGCCCGAGAGGGTGAGCC
AGTCCCATATCCTAACACTCAGCTCGAGAGAGTGAGTGGGGTAAGGCGCAGGCTGGTCTTCATGCAGCAAATGGGTGTCC
GAGAGGAACACATTTGGAACGGGGTAAGTTGCCCGAGAGGGAACTTATTTCCATTTAAAGCTTAGCCTAGTCACTATTAT
TTTGCAAATTCCCTTTCAAAAAGCATGTACCCAATTACTTATCTCAACTTGTATTGCGGTCACACCCCATGAACATTTCC
TCATACTTGATTTTCTTGTTAATTTTCACTATTTTTACTAATTGTGAGAAAAACCCCAATTCAATATTTGACACTTTCGT
GTCATCCACTTTAATTTACCATGTTTTTGTTTGTTAATGTCTTTAGCTAAGACTAGTTAGAGCTTAATTTTATTTTTTTT
ATCAATTTTCAAAACCACTTCCTTGGGACACGACCCCAACCTTTAGTTGGGATACTATACTATTGACGATCGTAGACACT
CATACCGTAGGTTAGTGTTGTTGGTCATGATAGCCATCAGTGCTCAAGATTCTTGATTACATTATTCGTATAAGTTCTCT
CGTATTGATGCCTAGATCACTAATTTGATAGCATGGTATCATTTAGAGGTTGCTCAAAAAGGAAATCCACATTTTAAATG
TTTTAGAGCTCGCGTAATAACTATGACTTACTGATCTTATACTTGGATTGTTGGTTGTTTTAGCGTGATAATTTGCTAGT
ATTATAGTTGGGTTTACTATTATGATCCTTGTTGATATCATTATTTTATTTTATGTTTTTGTTATTTTTGGTATTTTTGG
GAAATGTGTTCCTTGCTCTTGACTATATTGATGTTCTTGTTCTTGGGTCAATATATGGATTAGGATTTCCTTGTTGTACT
TATCTAAGGTTGTAGCCTAGGTTTGGCTTGGATCAGACTAGGGTTAGAGTTGACCCTTTACATTGGGTTTTAGCCTTCAG
GTACCTGTTTAGTATCAAAAAGGGGATGATTATAGTAAAAATGGGTGCTTAGGCTTGTTGTAGACTTTACTTCTCTATTG
TGGTTGACATTCCTGAGGTTAGATTCCTAGAAATATTGATCCTCTATTGTATGCATCTCGATGTAAAATTTAGGTAGATG
TTAGGTTTTGATGTAGCTATCCTGATGATAGATTCGAGGAGAGGCTAGGTTTTTTTGTATTTATCCTAATGTCAGATTTC
AAGAGAGGCTAGGTGTTGTGGTAGCTATCATGATGTCATATTTTGGGAGAGGCTAGGTTTTGTATGGCTATCCTGACGTC
AAATTCCAGGAGGAGATAGACCTTGTTTGTGACTATTTTGATGTCAGATTCTGGGAGAGGCTATGCTTAGGTTGTAAGTT
ACCCTTATAAAGATTATGAGGTTTTCCTTTCGTGAGTTTCGGCTGGTGGTTCATGGTTTCTCATGATATTTTCCAATTAT
TGCTGTTAGATCATATGTGTACTCATTGGGCTTATGTGGTCCAAGTTATTTCTTCTACTTTATCTTTTGTGTGCACCTTG
TGGGCTTATAGGGTTCCAACTATGTTATAGTTAGTTTGATTTATTGTGTTATCCACTTCACATTAACCCTATTCTATTTA
TGAGATACTTCACTTTTATTGTTCCATTTACTGCCTTACTTACTACTTTACCTACTCGCATTTATTATGCTTTTACAATC
TCGAGCTAAGTCGGCCTATGCTTTACCTATTCTATTTTCCATGAGTGAATTGGATTGTTCCATTTACTGCATGTTGGGTG
CCTGTTATTTTGATACTCATACTATGCTCTGCATCTCATTTCCTTGATGCATATTCGAGGTCTAGTAATCCTTGTAGCCC
CGTACTCAACAAAGAAAGAGCAAGTGCAATATCAATACACAAAATCCAAAGTGTACTTGTAGGATCATCAACTTGTTCCA
ACATATAAAGTATGAACAAGCAACCACAACTTAGTAAAATAGGTAAACATAAACAACCAAAACATAACAATACAATCCAA
TTCACTCATGGAACCCACACACAAATAGTTAATGTACCAGGCAAGGTACCTGAGCCATCCGTTAGTAATTTGTACATGCG
TGGTACCCGAGTCAACTATATAGATATCTCGTACCACACATGGTACCTGAGCCAACTGTTAGTATGTACTAGGCGTGGAA
CCCAAATCAACCATGTAAATATTCTTAACCAGGCGTGATACCTGAGCAAACCAACTATCACAATCACAATGAATGACAAT
CACACTTGTATACCCAAGTAAACACATTCATTGCATAGAATTGACAACAATTAAAACTTCAATTCATGCTTCTTCCATTT
CCCTAACCATATATCATGCACGCAATACTAACAAATATTTAGCAAGCACATATAACATAAACGAAAAAAAACAACCATCA
CCTACACACCTTAATGTTCCAAACTAACTCCTTCACGCCAAATTCTATATCGCGAGTTGTACTCCCCCGAATTTGATTCT
TAAAAGCCATAAAGACTCATTAATGTCTTAGCAAATAGAAAAATCAATTCATGCGTAGACATTTTATTCACTCCTTTTTC
CAGATTGCTCTAGACATCTCCTTGCTGTAATTTCATCCGAGTCTTGCCTAGTATGAAAATCTTAACTCACTACTCCTAAA
GTATCCTTGCCCAATTTCTTCCACTAGTAGTTCACCTGTAACAACGAAAAAGGTCTTTACAACATATTTTCAATAATTCA
ATGTTAAAACTTTCAATATTTCTATCATCAAATATTTTAAAATATAGTCGTTCAGAATTCTTGAATATTGTAAAACATTA
ATACATTTTCATAAATCTATTGGTCTATAACAATACAAAAAAATACATGTTTATTCATTATGCATATGCAAAACTGAAAC
CATATAAAAATGTAAAAAAAAAATTCAATGTCACATCAAAGTTAGCACGCTCTAGAATGCATTCCTTTCTTTTCAATTAT
ATATATGATATTCATTAGTTCTGCATATTTTTTGAACAATATACCTTTGCCTCTTGCTTATCCATGATATCGGAAGGTTG
TTCCATTATCTATTAAGTATTTAAATATTTGAGAGAGTTTTTTTTAAGAAAGCTTCGTTTATTTCTGACTTACCTATTAT
GTTACATAGACCTTCCTTTATATAGAAAGGAGACAGTAGTGCACAATAATGCACGTACTATACTGCACACTTACTTTACA
ATAATGCACACTTACTTTACAATAATGCCTACCTACCATTCATATACTTGTCCTATCAATATTGCACACCACCTACCATG
CATACACTTGTCATCATTATTAATGCACACCATACCTACAACTTTTAATATGCACATGCATACTACCCTACTTGTTGACT
AATTTACACTACACTTACATCTAGAATATATCATAAATAATATTAAAGAGATATCAAGATTAAAACACTTAGCAAAAGAA
TATTATAATAAAATCTCTAAAATGAATTCCTCACCTATCAAAAATGGTACACCTACCAAAAATGTCATGAATTCCTTACC
TACCACACTATCAAAAATATCTTAGTATATCATGAATTTATCATCTACCAGTAAAATGAATTCCGCAAACACTTCAAGAC
ATGTTAGATTCTTTCTCACCTCTAGACAACATATTTATAATCTTAATAATTATAGGATGTAATAAAGGTCTAAACTATAG
TGATATGTTTTGAAGTGTATATATAGTCTGCTTTTGAAATGATCTCATCATATTCTATTTAATCCTACAAATACCTTTTT
TAAAATGTGGATATAGCACATAAAAATTACATATAGAAAAATCATTACAGAAATAAAGCAAACAATAATAAAAAAAATTG
TAAAATTTTCATCTAACGAAAGTTCTAATGGGAGAAAAAAATAAGGTCCCATAAGTTTGTAACAAACAAAAAATGAGAAC
TATTATAATATTCTGTATATACTATTTTAAAGAAGAGAACTACCATGTAATATGACCTGAGTTGAAATAGAAGATTAAAA
AAGAAGTGAACTTACCATATAATGTTTCTCAGATATATCGATGAGAAATTCTTAATTTAGGAATCGAATAAAAAAAATAA
AAAAATAAGAATATAGTATAGAATAAAACTTCACTAATGAAAAAATAGCAACGTTTATTTTAGTGATGTTAGATAGTAAT
TTTATCTGTATAGGAAAACATAAATAATACTAATTATTCTCCTAGCATACCACCTCCACAACAATATTACTTATAGGCTG
ATATGCAATATTATAAAGTGACACTGGAAAATGATATATATATATAAATTTAAATTTTAAAAGGGTAAAATCATCTAACA
ACTGCTAATCCTGAAGGATTATCAGATTATACTCCACCAGGCAAAACAGACCTAATAAGTGTAAAACAAAACAATCTAAT
AATTTTTGCTTTATTAGAATTAAATAAAAACCTAGAAGACCAAATATCCGAAATATATAAAAAATTGGATAGCTTATTAG
AAACAAAAATCCCTACTAAAGAAGATAAGCAAGAAAACGATATACAAGCCTTAATAGAACAACTCAAAAGAACTGAAATA
ACCCCTCAAAAAGATAGACTTAAAAGAAAAGAAAAAGCATGGACATTTTTTCAAACAAGAATAGAAATTCCCAAGAAAGA
CAAAGGACCAGTTTCTCTCAAGATAGACTAGGAAACAATATGCTAGCTCGAATAATGAATAACTCATCTAGACCAAGTAG
TAGTCATCAGTTGGATGAACTAATAGATGTAGATAGTGACCTAGAAATATTCAAACAAAATAAATTAAAATTATTAAATC
CATAAGTTCTCTATAATACAGGTTTTTTCTCGTCAACAGCACATCTATACAGACATTATAGAGAAGAACAGTTAAGTGTA
TCAGAAAATGATAGTGAGAGTATAAATTTAATTAGTAAAGAATCTATGCAAGAAATACAAAAAAGACGAATGAATCTCAT
GCACATGGGATTGGTAGTAATTGGGCTTAGCTTAACTAGAAAAAACTTGGGTACTAAAGTACTAATTACTTTATATGATA
GCTGATGGTCAGAGTCCAAAAGATCAATAATAGGTTTAATGGAAGTAGACATGAGTAATAATGGAGGAATATTTTACTGT
AGTGCAGATTTCATGATAAATTCAAAAGAATTTGAAAAATACATAAAAATAGGCAAACAAACGAAAGGTTACGAAGAAAT
GAACTATGGAAACAATCTTTTAGTTTGTGTTGGCTTTATAGGAAAATTAGCCACCAATAGCATTTCAAGGTTTAAAATAA
AGATAGACGATGCAGTAGGTATAATGGGAAATAAAGGAATCAAATTAATGAACCCTTTAAAAATAAATTCAGAAGAATAT
GCAGGTAAAGAATGGAATTTAGAAAAATTATGTAAAAAAGAAGTATTACGACCAAACGACCACCTCACATACACTAATAC
TAAAGGAGAGACATCAATCAGATTCACTGATTATAAATATACAGATAAAAAAGATATAGATGAAGATTTAGAAGATAATG
AATCAACCATCAATATGGAAGGTATGAATATTCAAAATATAAATGAAGAAGACTACGAAGTAGACTTATCGAGAGCAAAG
GCTAAAGAATTACATCAAGAAAATAAAACAACTTTGTTTAAATGTAAAGGTTGTAAATTAGGAAAAATAGATATCTCTAA
GAAAAACACTTTAAAGAATGCAAATTTAGAATAGATAATTATGGGTATAGACAAAAAGAGGACAACCAAGAAGAAAGCGA
TGATGAGACAACACGCAATCTAAATGAATTCATGGAAACCACTTCTTCTAGTTCAAGTCCCTTCCAAAAGACAACCCCCA
TAACACCAGTAGAATATACTATATAGGTATTTACCACGACACAGGGTATATAGGCAAAACTCGGCAACAGAACCAGAAAT
GGTTAGACCAATAAGAATAAGAATGCCAATAGAAGCCCCTATCAAACTTCAAGACGGAGGAGATAGAGGAAAGATATTAA
ATATAGCAGCTCATGACCCTCAATTATGGAACTCAGTAATAGACGTATGGAAAGGAATAGTGGTAGCAGATTACATACAT
CATTATAGTGAAACAGATGCAGAAACTATGTATAGATATATGAAAACTTTTTTAGGAGAATCAATCGAAGGAGTATGGGA
AGCATACAAAGTAGCTTACCCTCAAGAATTCCAAGAACTAGTAAATATGGGACCAAATCCGTATAATTTCACTAATAAAA
TACATAGCCTAATAATAGGAGAAGATTCAAATAGCGGATTAGTAGTGTTACAAAAGAATGTACTAATAAAACTAGAACAA
CTTAGTATTACAAATTGGAGCCATATAAAAAACTTTTTAAAAGACTATTTTTACTATTGTGCTATAAGCGGTAATGAGTT
TGACCAAAGCTTGGGAAAAAAACTCTTTAACAAACTCCCTGGAGACTTAGGAAGAGAAATAGAAGAATGATGGAGCAAAA
GAGAAGGAGTTATGCAAAATCCAAATGCTAATTGGTCTATTGGACATAAAATACAACATGTTATGGAAATATTACATGAA
AAATGTACAAATATACAAATACAAAAACAATTAAAAAAAAATGAGACAGGTTTCTGTAAAAATATATACACAACGCAAAG
CTATGATGAAGGTACACCAAAAAGAAAATACAAAAAGACATGAAAATAACCAAGACTACAAACCAAGGAAAAAATATTAT
CTAAGGAAATCTACGGCAAGAAAGCCTTATCTAAATAAAGATAGACATGTAAGAAAGCATAAAATAACAGAATCTACAAA
AATAGATTATCTTGTTTTACATGCGGAAGTGAAGAACACCAGGAATTGAAAATGGAAAGATAAAATGGAAAGATAAAAAA
TGATATACAAAAATGATTATATTACTGAAGTGACTTTTGATATCAATCCCAAAACAATCTCTGAGACGGGTTAAGCAATG
TCTTTTGTCAGACAAAAACGGACAAAAGACATTCAATATGGAAGACATAAAACTAGTACAAAAACTCAAACAAATGGTTA
AAAATATACCAGATTTGCCCTCCCACTAGAAACCGACTACCCAATAGTAGAAACAGACGGAAGTCTAGAAGGATGGGGAG
CAGTATTAAAAACAAAAAAACAATAAATATGGAGATAAGAAAGACGAAAAAATTTGCACTTATCACAGTGGAAAATACAA
AGAAAAAGGAAATATGAGTAGCATAGGTGCAGAAATTTTAGCAGTCATAAATGGATTAAATAGTTTTAAATTATATATTA
TTAATAAAAAAGAAATTTTGGTAAGAACTGACTGCGAGGCTCTTGTAAAATTCCACCAAAAAATATGAAAAAACACCCTT
TTGCCAATCAATTAAGGTTAAATTATTGGTACTTATATAGAGAATTATAGACTAAATCTGAGTGACTGAAAATAAAAGCG
GCATTAAGCCTATATCTAGAAATATTAGAAACAAGAGACTTAACAGACAAACTTTGTAATCACGGGGGTCTATATTCATC
AAATCGACCAATCTTAGTCAATCCAGAGCTATTAAGTGCATTAAAGTGGGAACTACATAGCATAAAGAGTAATATCCAAC
ACGCAAATAGACGCATATGAGTCCAAAGAATTTGAAGTGTGAATTACTATATCAATGTATTGTAGCTATTATGGTATTAA
TACATTCTATGGAGATAAAAAATTAATACCATATTAATGTGGTGATTGCATTGTATATTGACAAATGTAAAATCTTTGAT
ATTTAAGTCTAATTTTTCTAACCCTATTTCGTTTATTAGAGTTTCCTCTTCTGAATCAGACGAATCTTGTTGTCTTCCTT
CTAAGGCATCTATACTTATTACTGAATATATGCTTTCATTATCTGACATGTAGACTATTTTTACTATTGCGCTATAAGCG
GTAATGCGTTTGACCAAAGCTTGGGAAAAAAGCTCTTTAACAAACTCCCTAGAGCCTTAGGAAGAGAAATAGAAGAGCGA
TGGAGCAAAAGAGAAGGAGTTATGCAAAATCCAAATGCTAATTGGTCTATTGGACATAAAATACAGCATGTTATGGAAAT
ATTACAAGAAAAATGTACAAATATACAAATACAAAAACAATTAAAACTAAATGAGACAGGTTTTTGTAAAAATATTTACA
CAACGCAAAGCTATGATCAAGGTACACCAAAAAGAAAATACAAAAAGACATATCAAAATAACAAAGACTACAAACCAAGA
AAAAAATATTATCTAAGGATATCTATGGCAAGAAAGCCTTATCTAAATAAAGATAGACATGTAAGAAAGCATAATAATAA
CAGAATCTATAAAAATAGATTATCTTGTTTTACATGCGGAAGTGAAGAACACCTAGCTAATACTTGTCCAGAGAAAAATA
ATAGTAGAACAACAAATGCCCAACTTATAGAAGATTTCCAAGAAACCCAGATAAATGTAGATGATAAGAAATCATTAGAG
AAAATAGAACAAAATTTCTACCTAGGGAAGTTGAAAGTCCGCCATGTATTTACTTAGTTTAAGAATATATATATTAATCT
TTTAAAATATATAATATATATACTAAACAACTAAAAGTAATTGTAACCGTTTGTAATTCTTTTGTTTGTTTTAATAGTAG
AAGACTTGGAAAACACTATTACTCCCACTTTTTTCATCTCTTTCCTCACATTGGCGGACATCTTTTCCTTCCCATCCCCC
TCTAAATTTATCTAACTATATATATCCTTATCAGTTCAAATATTTGTCAAAATCATATTGATCACTATTTTTTTTTAATT
CACACTATTCTATTTTGCAGATATGGATATTTCTATGCAATAAAATAATAATCTTAATTTGTATTTTGTAGATATTGATG
TTTCTATGCTAATAATAGTCTTTTGCCTGTTTGGCATTACTGCTAAAAATTGTTTATTTTCAGAATCATTTTTTTAAAAT
AGCATTTCAGAAAAGTGTTTTTGAAAAAATTAATTTGTGTTTGACTAATTCGTTTGATAAGTGATTTTTATAAGCAAATT
ATGTTTGACTAATCTATTTTAAAAGGTGTTTTTGAGAGACAAATTATGATAAAATGGTCAATGTCAACTTCCTTCTGTCT
AATTGTAATCTTATTCTAATAAATAATAGTACTTCTCTTATTGAAGGTATCAAAGTTAGCTTCTGGAACTTTACATGCTT
ATGTCGATTGTGACTAATTTGGTGTAATTTCATCTGTGTCAGCATTTTTTCAAGACATTGGTCCTGTAATTTTTCTTCCT
ATAATCCGTTTATGTGATAAAAATTTGGGGTCTATGATATGGGTAATTTAGTTTTAATAAAAAAATTGTTTTATCCTTTT
GGGTCTTGATTTAACTTTAGGGGTAGTTTTGGGATTCATGATAGAATTATAGTACTATTGGTGTCTACGGACTCATTTAC
TTACAAATAATACATATTTGATAGATTGGAAACACTATGAAACTTTACAGAATGGAAAAGGTGAAATCTTGAATATTTGT
GCCACTTATTCGGCATTTAAGGCATGTTAAGATTTCCTAGACTTCGTTGAGGAACATTTTCTAATTAAAGATTAAAAGTA
GAATAGTCAATGGGTAAGGGCGAAAGATAGGGTTCTCGTACCAATGATGTGACGGGCATTAGTACAAATACCGGTGTTAT
TAAATGGAAAGTTTATTACTATAATATGATAAATTGTGATTTTAGAATGCCAAGTGATTTGGGCATTAGTTGATGATTTA
GTGACTTGATTTCATTTGGTGGTTGTGTAGCCCGTATATTTGTAATTATTGAGGTGGTTATATGTCATAGCGACATTTGA
TTTATAGAGATGCTTCATCAACCCCTTTTATTGATATTATATTGTGCACATACATTGACATGGGATTGAGTATGAGTAAA
GGTCTAACACTTGGAGATCGTTCGTGTTGAGATCTAGTTATGATTATAATTTGGGCATGTGAAGATCCTTTGTGTGTGAG
ATATTGGTTATGATTATAAATTGGGCAAGTGGAGATCGTTCATGCTGGGATTATTTGATATTTTGATAGTGTGTTGAGAT
TGTACGCACAGATACGTGAGATCATCTATGTCGATATATGGACCTCGCGAGTCACACATGGCTCATGAACTCTCAATGAA
TTTCCCAGGAGTATCATGTTTATACGATTGAGAGAGTACTGGGAATTTGAGGCATATCATTTCATGATTTCACATTGCAT
TGCATCTCATTACATCTTTATTCTTGTTTGATTGTGTACTTCATTGATGTTTGCACATTCGTGACATTTGATGATCTCTA
TTTGATGAAAAGTTGGTTGATAAGTATAATGTGGACTTGTAATATTAAAGAATTATTTTCTTATATACTCTTGTCACTAC
TTCTTCATTGTCGATTTATGAGATATACTAGGTATACGTTGTTTCATACTCATACTACACTTGCTTCACTCTTTTGTGGT
ATAGATTGTATTTCAAATTTGAACGCATTTCTTAAAGCTTAAGTCTGAGTTTGGACTATCTTGGAGTTATGGTTAGCTTC
TTAGATATTCTGCGGCCATACTTTCACCTATCACTATTTATAAAGGTTGTGTTGGTATTCTGATAGGATATTATGTTTAG
ACTTGTTTAATAATTAGAGACTTGTATTGAGTTTAGAAGCTCTTGTACTTATGACACTAAATCTTGGGTGGTATTTCATT
TTTTCTGCATTTTATTATAGCGGACTTAGTATTCAAGATATTGCTTGTTACTTACCTTTCCAAAGTTTTAAGTTGAACTG
GTTAACTTGCTGGGTTGGCTTACCTCTCGATTGGGAACATTGGTGCCATCACGTCTTGTAATTTTGGGTCATGACAGATG
TATTGTTGGTTTGAGTACCAAGGCTTTTGGGTTGTTTTTGAGCCATTAAACTAGATGCGGGAAAAGTTAGGGAAATTTTT
TGACTTTAGTCAATGTTTGAGGTTAGAAAACACACTTTCAAGTTTGAATGCTGATATTTGGTCTAGTTGAAGGTTTGGTT
CAGTTCCCGAAACTTTTGGATTAGTTTCATGTCATTATTCAAAAATTTTGAGATTATTAAGTTAAAGCTGAATTTGGATA
ACACCGGGTTAAGGTTACCTTTTTGGGTATTTTGATGATTCCATTGAGTCTGAAATATTATTTCCAAGATGTTAGCATAT
TTGCTTTGTTTTTTGGGAGGTTTTAGATAAGTGTAAGTTGAGTTTTTAAGTTTTTTGAGTCCTTTGGCGTTGCTTGAGCA
ATTTTGTCAACTAAAAGGTTCGTCATTAGTTTTAAAGACCAAAAAACTATTCGGAAACTACGAAAAGTTGCAGCATGAAT
TATAACACTGATCTGCACAGCTTGATGTATGTTTTCTAAGGGTAGATTGAGCTTTTATCGGGAAATAGGAAACAATTATT
TACCGAGCAGAAATGATATTTTACTAGGAAAATTGACAGGAATTTTAATTTCATTGAAAGAGCAGGTCCCTATCATTATT
AAAGACATTTGGAAAATGAATCGGGTTATTTTACTATCGTATGAAGAAGTTATGACTCTTTTAGTGAAAATTTAAGTTGC
AGATTTCTAGTGTAAATATTGTTGTTGAGGCAATTAAAATTTCAGACTGTGATTGTTTTGTATTACGATCCTATTGTGAG
TTCTAGAGCTCAAAACAGAGTGATTCTTTCGTCATTCTCCTTGATTTAACATGGGTGCTAGTATCGAATCTTCATTTCAG
CATTCTCTCATGATTTGTCCATTTGGTTTTCATTCCTTATCCTTGAATTTTATTGGGAAAATTGGGATTTTATTTGGACT
ATATTTTTGATAAAAAATAATAATATTCCACATGTTATGGGTAAACTTATTTTTGGATAAAATTGTTGATTCATCAATTA
TTTCCATCATATTAACTACTTATAAGATTGATAATTGAGTTTCTTCCGATAAACTTAATGATTGATAAATTGAGGATTTA
ATATCGATTTTAAGTCTATTTTTATCACGACCCAACTCACCGGGCCGTGCAGGCACCTACTCTAACACCTAAGTAGAAGG
CCCTCCATCCCCAAACAGTAAAAAAAAACATGCGGAAGATTAAGAAAACTGACGAATAAAAGAAAATTCATGGAGATTTT
TATAAAATAAAGTGTTTGTCAACAATTCAAGTTAAGAGTTGTAAAGTAATTAACACCCCAGGGATCTAGTCTAAACAGGC
ACAAGAGCTTCTAAGATTACAAGGTATAAACATGATAACAAATGATGCAGCTTCCACCACATGAAAGGAAAAATAGAAGC
TGTTGAGGATTAACTTCGTCTTCACCTATGAAGCATCACTGACCCTGCAACCAGACTATGCCAATGTGATGTGCTGCGAA
AGCTTGTCACATTTGATGCTTGAAAACTAAGGATTGATACTAGAATCGAGCGTATTTATGTGGATATAATGCGTGTGGTA
GTGTTTGTATAGGGGAAACAAGTGGAAGGGAAAGAAGATAGAAAAGATGAAAATGCAAGCTGAAATCCAAAGTATTGACA
AATGAAGTGAAGATCACGGACAAGCTTAAGAGAGATCGTGATAGCATCTGTGATACCATTTCCAGTAGGCCAACATTGAA
GACCCAAACGTGGGGAGTTCTAAGTGAAGACCATGAACACCCAGACAGACCGTAGTCTCTGCAACTATCCGTGGTGTTGT
CTGTGATGTGATTTCCAGTGAGCAGGCTTTAAGAAGGCAACTTGTGGCAATGCTAAGTGAGGACCACAGGTGACTTGACG
GACCGTAATACCTATGACGGGTCGTGATGCAGTTCGTGAAGTTGAACCAGTGAAGAGACTTTGAGAAGCTGAAGAGTGAA
TTGGCCCAAGTGAAGACCAGGGAAACCTTTATGGACCGTGGTCAGTGCCATGACCTGTGGTGACGTCCGTGATAAGTTAC
AATGTGCAAGCCTTGAAGAACTTCTTTTGGGTGAATCAAAGTGAAGACCACGAATGGCTTCACAGAAAGTGAAGCCCTTG
ATAGGTCGTGGGAGCAGTCCGGATAGGTCCGATAATTCAGTCCTACTTCGAGTAGGACTCTTTTTAAAACACTTTATTTG
AATTAATTGGGTCATTTTTTATATTTTATCTTATCTTACCTTGAACGACGAACAAGTTTACATTATTCTCAGTTTTGGAT
TTTTGACTTTTAACATTGTATTAAGTTCGAAGTTGGGATTTCCAGTTTTTGGATTATTGAAGTGGCTTGTTGATTTGCTT
ATTTTCGTAAGTACTTCTTAAACATGTTTTCATTTGATATTTCTGAATGTTTACATGAAATCAGGAGTAGATAAACACCA
CAACTGGGATTGTGGGATCTATGATGTAAAACCAAAGTGTAAGTTTGTAAAACGAGTGATAGACGATTTATGTTTGCAAC
TTAGAATCTAGCTTTATTCATTTATTCTGACGAGTGCACGCATTGGAATGAGCCTTTATCAGTTATTTGTTTGGGAGAAA
AATAATATTTAGGAAAAAGCTAAATAACTAGAAGAAATAGAGTCAAAGTTTGAGTTCGAGAGAAAAGAACTTTAACAACA
TTGTAAACGAGGGTAAAACTAGTAACACTCTGGGACCGAGAGGACTTGAGTGAACATTATCTGATTAGACTGAGAAGTAT
CATATATATCTAACTCGTCTGCATGTTGTAGAGATAAATTGCTTGAACTAAACTACGGAAGAACATTAGGTGTAATGTTA
TGGGGAACACAATCCTGGTTTCTTTTAATCATCGAAACAACTTGAGAAATGAAACTCTGTTAATTGTTGATCTGGATTTT
GATTACAAATTTTAGTTACTAGAACATCACAACTAAACCCATTTTACTTTCCATTATTGTTTCTATAGGAAATAATAACG
ACATTTGAGTAAACGCGACAATGAAATCATTTCTGTAAAGAAATTCTCTGTGGGATTGACCTCAACTAACATTTAATTCT
ATAAATTGACTTCGACCGGTTATATCTCTTAATTGAGGTGTAAGTTTGGACGTATCAAATTTTAGCACCGCTGTTAGGGA
ATTTCAATTCAGAAGTGTTTTACTAGCTTTAATTCTAAGTGTAGTTAGATTTCCTAGTTTTTGTCTGTGTCTTTTTCAGG
TGAGTTCGACTGTGTATGCCAAAGACGAGAAGTAAGGGAGCCCATTAGTCCCATACGATCCAAGACTTCGGAAAATATTC
CGCAAGATGGTGAATGCACAAGAACTTGAGGTGTTGAGACAAAATTTGGATTGGAAGCTGAAACCGTCGCAAGAGGTATC
CAACCGAATGCTGTGAACAACCCACCTAGGGCAGTGGATGAAAACGTAGAAGTGGATGGAATCATTCCTCCCCACAACCG
ACCAATAGCTCCAAGGGGTAGATCAAAGCCTCCAGCGCATATGATATATGAAGAGGATGACTTAGACTTGGATGGAGCTG
GAGCCACTGGAGGAATAGTGTTACCTGCACTATCTCCAAGTGTTAAATTCACAATCACCAGCACTATGATTCAACTGCTA
AATCTGAAAGGTATGTTCAGAGGTGCAGTGGGTAATGATCCTAACCAACATATGATGAATTTTGTGGCGATCTACAAATC
GCAAGAAATTCCTGGAGTTAGCCAAACAATAATGATACTGAGGCTGTTCCCATTGTCTCTTACTAGAGAGGCAACAAATT
GGCTGAATGAGATGCTTGATGACTTAATCAGGACTTGGACTGAACTTAAGGAAGCTTTCCTGGAACGATTCTTTTCGGAA
TCAAAGGAGCTGCAGATGAAAGATGAGAAAACTGCCCATAATTAGCTACCAGGAGAAGCAATGCATGACACCTGGTGGAG
ATTCAGTCAAAAGCTCAAGAAATGTCCATACCATGGTCTCACTGAGAGACATCTAAAACAAACATGTTATAGATCTTTAA
GTTATGTTACTAAACATGTTGCTAATGCAGTAGGTGGAGGATCATTTATGAGAAAGCCATTCTCAAAGAGTATGCAACTA
ATGGACGAGGTGTCAAAGAATAACAACGCATGGTACACTAGGGATGCAGAAGTAGGAGAGCTGGGTATACATTTGAACTG
TCAACTGAACAAAAGAAAAGAGAAGAAAATAGGGATCAAGACATGGCACACATGAGGACCCAGATAGATCTACTTACGAA
ACATATTGTCTAAAAGTCTGAGAAGGTAAATGCTGTGGGATAGCCAAACATGTATGAAGATCAGGATATTGATCTAGATG
AGGAGGATAATTACATGGGAAACCAAGGAGGTTTCTGGAATTAAAACTCGGGAAACTAGGGTTACAATTCTGGAAATGTA
GGTCGAAACTACTAAAGGGAAGGACGGTATGATAGGCCAGCAAACAGAGAGCAGGGAAACTGGCAGAATAGAGATGGGTA
CAAAACTGATCGCAGTGGTGTCTATGTGCCCCCAGGTAATAGAGACCGGGCAAGTGGTAGTTCCAGTGGGTCTAAGCTGT
AAGAGATGTTAGCCAAGGTGCTCCAAAAAGTTGAATCAACTAATGCAGGGGTAAAGGAGATGAAAGGTCACTTCTCCAGT
ATGACTCACCTGGTAGACTCTCACACCACCTCTATCAAGCAAATTGAGCAACAGTTGGGGCAACTTTCAGCCTCATTAAA
TGAGAGGAAGAATGGGTCACTACCAAGTGACACGATCCAAAATCCTAAGAAGGACGGGCATTGCATGGCTATCGCCACCA
GGAGTGGTAAGATTCTTACTGACCCAATTTTTGTAGGTACTAAACATAAGCAGGTGTTGGAGTAAATTGCAAGAGAGGAG
GATGAAGCTGAACAAGTAGATGACTTGGAGGATGCTTAACTAATAGCGAAACTAGCAGGAGAAAAAGAAAAAGAGCTTGA
GGGAACCATGCCTTTACAGCAGATCCCAAGACCACCTCCTCCTTTCCCTCAAAGGCTTAAAAATAAAGTCAAGGATTGGA
AATTCGCTAGATTCATCACCATGCTGAGACAACTATCAATGAATTTCCCACCTGTGGAAGCACTAGGGCAGATGCCAGGA
TATGCCAAGTTCATGAAAGAGTTGGTTACAAAGAAGAGAACTATAAGTATTGATTTGATTAACCATGTTCATCACTTCAG
TGCTATTGCTACCAGATCTCTGGTAGAGAAGAAGGAAGATCTGGGTGCATTCACCATACCATGAACTATTAGATCAATCA
AATTTGCAAAGGCCTTGTTGGAACTAGGGGCCAGTATAAACTTGATGTCGCTGACCATCTACAAGCAACTCAAGTAAGGA
GTTCCAAAACCCAAAGCAATGAGATTGATGATGGTAGATAGGTTAGTGAAGCAACCTTTGGGCATCTTATGTGATGTTCT
CGAAAAGGTAGACACATTCATCTTTTTGGCAGACTTCGTGATCTTGGATTGCGAAGTGGATTTTGAGGTTCCCATTATTT
TGGGAAGAGAATTTCTGGCCACAGGACGAGCATTGGTAGATGTTGAGGGAGGAGAACTAAAATTCATACTCAACAAAGAA
GAGGTAAAGTTTAATATTTGTAGGTCCATAAAGCAGCCACATGACATGAATGTGGTGCTGCGATAGAGGTTTTTGATAAA
GAAGAAATGGGAGCAACCATTTAAGAGAGGCTGACTGTTGAAACCTTAGCTGCTGTGCTGATGAATTTTGAAGCTGATTT
TTGGTCTGACTATGTAGAGAACGTGAATGCTTTGCAGGGTATGGGAGCACACTCTTATGCTCCAAAGAAATTGGACCTTG
ATTTGAAGAACAGGCCAAGTCCTCCAGCAAAACCATCCATTAAGGAGCCACCTATGCTGGAACTGAAACAGTTACCAGTC
TTCTGAGGTATATATTTTTGGGAGCTAACAACACTTTACCTATGATTTTGGTTGCATATTTGAATTATGAACAGGTTCAA
GTTGTGATCAAAGTATTGATAACGTACAAAAGGGCCATTCGGTGGACCATTGCTGACATCATCGGGATACCTCCAAGTAT
ATACACCCATAAAATTTAACTTGAGGAGGACTTTGGCCCAAGCATTAAACACCAGCGGAGGCTAAACCTACCTATACAAG
AGGTGGTACAAAAGGAGATCATCAAGTGGTTAGATGCTGGGGTGGTGTACCCCATTTCTGATAGTCACTAGGTCAGTCCA
GAGCAATGTGTGCCTAAAAAGGGTAGTATGACTGTGGTTACGAATTCCAAAAATGAGTTGGTCCCGCAGAGGTCAGTCAA
TGGATGGCGAGTGTGCATGGATTACATGAAGCTGAATAAGTGGACCTTAAAGGATCACTTCTCGATGCCGTTCATAGACC
AGATGCTTGACAGGTTGGCAAGAAAAGGGTGGTACTGCTTCTTAGATGGATACTTTGGCTACAACTAGATATTAATTTTT
CCTGAAGATCAGGAAAAGACTACATTTACATGTCCTTATGGCACCTTTGCGTTTAAACGCAAGCCATTTGGACTATGTAA
TGCACCAACAACTTTTTAGAGGTGTATGATGTCTATATTCTCGAACATGGTGGAGGATACTTTGGAGGTCTTCATGGATG
ATTTTTTAGTGGTAGGTGACACCTTTGATGACTGTTTGCATAATATTAGTAGGGCCCTACAAAGATGCGAGGAGGCCAAC
CTAGTGCTGAACTGGGAGAAGTGCCATTTCATGGTCAAATAAGGCATAGTCTGTGGGCACAAGGTGTCACAGAAGGGGAT
AGAGGTAGACAAGGCCGAAATTGAGGTGATTGAAAAGTTACCTCCACCTATTTGTGTGAAGGGTGTTCGAAGCTTCTGAG
GACATGCCGGATTCTATAGGCATTTCATCAAGGACTTCTCTAAAATTGCACGCCCCATGTGGAAGGTTTTGGAGAAGGAG
GTGAAATTTGTTTTTGATGAGGCATTTCTAAGAGCTTTTGAATGCCTAAAGGAGAAGCTGATTTCTGCACCGGTGATCAT
TGGCCTAGATTGTCTTAGCCATTTGAGGTAATATGCGATGCTAGTGGTACTGCTTTAGGAGTTGTGTTGGGGCAGAAGCG
CAACAACATGTTCCATCCGATTTACTATGCTAGTAAGTCACTAAATGGAGCACAGTGAAATTACACAGTTACTGAATAGG
AACTACTAGCCGTGGTGTATGCGTTTGAGAATTTAGAGCTTACTTGCTGGGTATTAGAGTATTCAATACGCTTCTGGCCA
AATATGGTGTTCAACAGCACAAGGCTGCAACACCTTATCACCCGTAGACTAGCGGCCAAGTAGAGGTGTCCAAAAGAGAA
ATAATGGCGATCTTGGCAAAAACAGTGAATGCCAATAGGACAGATTGGGCACGAAAGTTGGATGATGCTCTATGGGTATA
TCAAACAGCTTCTAAAATGGCTATTGGTAGGTCTTCATAACAGTTGGTGTTTGGAAAGGCATGTCATTTGTCGGTTGAGC
TTGAGCATAAAACACTCTTGGCTTTAAAGAAACTGAACCTTAGTTGGAGTAAAAGACTGGATTAGATCAATGAGATGGAT
TAGTTCAGGTTGAGGGCATATGAGAGGTCAGCACTGTATAAGGAGAGGATGGACCTATATCATGATAAGCATATTGAGAA
GAGAACTTTTACTCCTGGTGACTTGGTGTTACTTTTAAACTCCAAACTTTGTCTGTTTCCAGGAAAATTGAGATCCAAAT
GGTCTGGACCTTTTAAGGTTACTCAGGTGTTCTAGTCAGGTGCTATTGAGCTTGAAAATGACAATGGCGATAGGTTCAAA
GCCAACGGTCAGCGAATCAAGGCATACTTAGTTGTTCCAGAAGATGTGAAGCTTGTGGAGGAATGTAAACTTGATGAAGT
CTGAGTAATCAAGTAACATACGTCGTGCCGCAATGTTAAATTATACGCTGATAGGGAGGCAACCCAAGATGTAATTTTAA
TAGTTATTTTCCTTTTTCCTTATTTTTATTTATTTTATAGAGTCACTATGTGTTGATGTGTGAATCAGAGACAGGGGTTA
AAAATTGCAGGAATTGGGTGCAGACAACTCTTCATGAGCAGCCTCGTGGGCCATCGTACCCTTCACAGGAAACTTTACGG
TCCTTCCTCCTCAGCAACATTCAAAGGAGGTTACTAGAAGTTGCCCCAAAATGGTTCACGATCCATCAGACTTTGTACGG
ATCGTCTAGCCTTTCGTGAACCTCAGGTAAAAAGTTTATTCTTAAGTCATGTCCACGAATGATTCCACGAACCGTGATAC
CCTTCACGGGCAACTGCACGGTCCGTCATCTTCTACCCAGCAGCCCCAGTACCCGACCCGACCCGACCCGACCCGACCCG
ACCCGTGCCGATACCAAAACTTAAAAGAAACGTATATTAGCTTCCTAAGCACCAAAGGTTGGGTTTGATCCTTATTTTCT
CTCCATTCTTCATTGGATAACAGTTACTGAAAACTTTAAAACGATTCAATCATCCATAAATCCTTATTTCCTCCAGAAAA
TTGAAACCCTAAATCCTAAGTTGGTCAAGTATTTCTAGTCAAGTTCATCTTCTTCTTTTTGGGTGAAACTTTCAATTACT
TCCAAGTAAGTCACTTCACAACTTGTTATAAGTTTGATCTTGTCTAAAAACAAGTTAGATTTACTTTGAATTAGTTGAGA
TTAGCATGATCATGTGATGAATAATCTTGATTAATATTGAATTAATGTGGGTTAGTTCGAATTGCATATGTTTGATTGTT
CTTGTATGTGGGTATGATCACAGTAGGTTGTACTTGTTTTCGATGTAAATGATGATTGATATATGTGTTAGAGTGATTGA
ATTCATGTGCTAAGAGATCTTGTAGTTTCTTGATGAGATGAAATTGGGCATAAGTTGTTCTTGGAAAGAAAGATGACTGA
AAAAGGGCTAAGTGTAAGTCCACGATGGGTTTCACGGATCGTAGGATCAACTACGGGTCGTGAAACCACTCGTGGACCAT
ACTTGGCCAAAGAAGAGTTCACTAGGTAGTATCATGACGGTTTTCACGGACCATGGTTCACTTCATGGACCGTGAAGTCA
TCCGTGATCTACTCCAGTCCACTGTCCCACATGGTAATGCCTCTAACTATTGTTCATGAGGGTCTTCATGGATCGTGGTA
CCTACCACGACCCGTATAAGCTCCCGTGTAGTTTACTTATTTTGTACATTTTATTTTTTTGTATTTTTATTCTTGTTTCG
TCTTTTGATTTCGTGGCCCTTCACAATTATAGATTGGGTGACGACATTCTTAAGGCAAGGCGTAACGATATAATTACACA
GGGGAAGTCTGAGTACCTGATAGTGTGTCATTTTATTGATTTGCATAAATAATGAGTTTTGTAATTCTTAGGTACTATGG
CTCCCCCAAGAAAGAACGCAACCAAACATGCCTCCCCACTGCTTCTCAATTAGAAGATCATAAAGACTCCGAGTCTAGTA
GTTCTGAGGTGCAAATAAATACCAACATTGAGATCCACTCATCTTGGGATACTAGAGCACAGACAAGGAAGGTGATTCTC
CAGGACACTCCTCTCCAGTCTAAACAAGTAGGTAGTAGTTCTGGTAGCAGGGAGGAATCGGGAAGTAAATCGGATGCTGG
TTTGGGAAGCCAATCTGATGATAGTTTGGGAGACAGTGCAGAGTCCGAAGGCAGTTCTCAAAAAGATGGTACCACATCTC
CATCTGCAGTAGTAGGATAGGCTGGCACTGGTGCTCAGACAGAGACAGGTGCAGTAGAGAGGGATGATGAAGTGACTTCA
GACAATACAGTGGCCCAATAAATTAGCCTCCGCGAATTTGACCTAGTAGTGTGACATCAACTAATTGACTGTTTTAGATC
CATGTGGACGGTGAACCGGTCAAAAGATTTATTCTAACATGGAATCGTGAACAAGTCGAGAGGATTTAGAAAGAGACCAA
TCATGCCCGAGACTAGGGTAGTGATGGCAGACATCTAGATTTTTCTAGAGATTTACAGATTGTTCCAGATTCACTATTTT
GTATGGATGACCAATGCCCCTGGGAATACACTGCCATTTGCCTCGAAAGTTCTATGCTATTTACGTTGCCACCCTAATGA
ACATGGCTGTGGAAATTGAAACAACAAACAGAGCACAGAAGACGCTTGCAGCCATATTGGCTCATTTAGATACAATCACT
ATTTGGGGTACGATTGAGAACATCTCTGAGGAGACAATTAATTAGATGCTACATGGCCCTGAGTATACATCACCAACTTC
TGTAGGCCTATTTAAGGGCATACACCATGCTATCACGAGTGAATCAGAGATGGAGGATCCTACTTCGCGAGAGTGCATCA
TGCGTTGGATTGCGAGTTACATTACCACAGAAAGAGAAGCGGTAGTATGGGTATCTGATCCACATGTACCGATTACAAAG
GCATACCTCACCTTTTCGGCCGAAGTCTGGTGGTCAATAGTTCGAGCTCAGTTGCGACCCATAAAAAATGACAATATACT
ATCCCCGTCATTAGCGTCATTGGTTGATTGCCTCATGGCCGGGTACCTTGTCAATACGGGTCAGATTATCGCCATGTAGA
TGCGATATAGAGCACTAAATGAGCGAGCAGGTTTGCCATTTCCCTGTCTTATAAGGAAACTTTGTTTGTAGGCAAATATT
CCTCCAAATAAGTTGGTGGACAAATCAGTTGAGGCATCCAAGATAACTGCAGCTTCCAAAATTCAGGATGTCAATAGTCC
TCTATTTTGGAGAAAATCAGGGGCAGTGGGATTATTAGCGGTAGTACCTCATACACAAGTAGTCATCCCACAGGTTGCAG
GGCAAACTAAGCAGGGTGAGTCATCACAAGAAGCTTTAGGGGAACCATCACCGCCACCAACTTCAGACTCCCAGGCTAGA
GGTACGTATATCACTCTTCCTACTACTTTCCTTGAAAGGTTGGTTGAAGATCAGCGACAGACCAGGACTTTGGTTGACCA
AATTGTCCACCGGATGCATCAACTCATATAACATGATGTGTTAGCCGCAGAGAAGAGTATAAAAGATGAAATGTGGAATG
AGCTTGCTGTTTTGAAGAACATGATGGATGGATTGGAGGCCCATGTCCAAACATGATTGTAGGCTGCCGGATTTGGCAAT
AATGAAGAGTTTCAGAAATAGTTGGCCGAAAGCCAGTATAGGTGCCCACTCCAGTCATGCCAGACTCATTAATGAAGATA
TTCGATGAGCGGCCAACTACTCAGTCTATTGACGATATCTGGGGAGAGCTCCTTAAAAGAAAATGCAGCAAGAGAAAGAA
CAAAGCTGGAGAATCTAATGATGAGCTACCGACTGACCAGTCCAGAAAGGAAAGAATGCAACACAAGACAGCCCACAGGG
CATCAAGGATAGAAGCTAGAGAAAAAGAAGCACTTGAGAAACAACAGTGAGATGCAGTGTTGGCTAGAGCTTTTGTTAGC
GGACTCACCATCCCGATGGGCGGTAGCCAGCTTGACCCTGCGCTGGTTTCTGAGAATGCACCCATTGATAAGGGTGCCGA
CGTGGATCTGACTAGTTGTGCCGCAGGTATGACTTCTCCTCACAGCCCTGTTTTATTTTCTTTATTGACTTTGAGGGTAA
AGTATTTTGTTTGGGGAGGGGGTCGTGAGCAACCTGCCATTCTAGCTGTTAGAATGAATGGAGGTTGACTTTGTATTTAC
TGGGAAAACTGTTATGTTATGCTGTGTTTGTGTTGGTGTGTTGAGCTGTGCAACAGCTAGTTACCTTGATCTGAGATTTT
GCTGTTAGGATCTATAGATGAGATCTTAGATATTTACATGTTGAGCACAACTAGTTGGATAAATAAATTGGTGAACCAAG
AAACTGGAGAATGTAGTCCTGTGTCATGTGTGTGTGAGTTTTGCTTGAAGTCTAACACTAGGAGCATAAACTAGAACTTG
CTCGAGTAGTCCTGCTTAAATCTGATAATAACCGGATAGGAAAGGATCAGTAGGACATTTTTGTTATGCCATAAAAAAAA
GCCAAAAATAAAATAACCAAATAAAAATCTTATCACTTGATCTCGATTTGAGCCTAAAAAACCAATTTTTGTTTTTACCC
AGTAAATATCATATCCTTTGGTTTCTAAAGATACGATGTCACAACTCAGGCCAAAAGCCTAAGTTGAGGGTGATTGCAAT
CTGAGCAGAAATAAGAAGTGAAAAAGAAGGTTCAATAAATGAGTTGAGTGCATATAAAAAAATGTATATATAAAAAAAGT
GTGAAGAAAAGAAAATAAAATAAATAAATAATGGTTGTTGGGATGTGCTGAAATGAAGAAAAAGAGGGAATCATTTAGAA
AGAGTTGTGTGCAAATGAAACTTTGGAAAACCAAGGGACTAGTCACCCACAAACCCAAATATCCATTCCCTAGCTTGAGC
CTATGTTACAAGCCGATAAAGCCCTATTGTGATCCTATTCCGGGTGTTCGAAAGATAAAGTGTAGAAAGCAAGGGCAAGC
ATATGGTAGTTTGTTGTTAGTGTTAAAAGTTCTTTGAGAGTGCGAGCGTAGTACTTAGTCCCAACTATCATGAGTGAGGG
ATTTCTTTGGTGTGAGTACACAGTAAATGCATTTAAGAGTAGATTGTGTTAGCTGATAGTTCACAGGCATAATCATGATC
GACTATGAGTAATGAGATGTCATATATTGATCCTTGCATGTTAGATTCATGGTTTTGGACACAAATTGTACTTGAGATGG
CTGCTGTGTAAGCTTAAAAGTGTTTGAATGATTTGAGGGCTAAATGTATTGTTTTCTCATCACTTGAGGACAAGTAATGG
TTCTAAGTTGAGGGTGTTGATGTGCCGCGAAAGCTTGGCACATTTGATGCTTGAAAACTAAGAATTGATACTAGAATTGA
GTGTATTTATGTGGATATAATGCGTTTGGTAGTGTTTGTACAGGTGAGACAAGTGGAAGGGAAAGAAGATAGAAAAGATG
AAAATGCAAGCTGAAATCTGAAATGCTGACAAATGAAGTGAAGATCACGGACGCCTTTACGGGCCATGAAGTTTAAGACG
GATCGTGATAGCATCCGTGATACCATTTCTAGTAGGCCAACATTGAAGACCCAAACGTGGGGAGTTCTAAGTGAAGACCA
CTGACACCCAAACAGATCGTGGTCTCTTTATCGATCCGTAGTGTTGTCCGTGTTGTAATTTCCAGTGAGCAGGCATTGAC
AAGTTAACTTGTTGCAATATTAAGTGAGGACCACGGGAGACTTGACGGATCATAATACCTATGATGGGTCGTGATGCAGT
TCGTGAAGTTGAACCAGTGGAGAGACTTTGAGAAGTTGAAGAGTGAAAAGGACCAAGTGAAGACCATGGGTACCTTTACG
TACTATGGTCAGTGCCACAACCTGTGGTGACGTCCGTGATAAGTTACAGTGTGCAAGCCTTGAAGAACTTGTTTTGGGTG
AATCCAAGTGAAGACCACGAAGGGCTTCACGAACCGTGAAGCCCTTGGTGGGTCGTGGGAGCAGTCTTGATAGGTCCGAC
AGTTCAATCCTACTTCGAGTAGGACTCTTTTTAAAACACTTTATTTTAATTAATTAGGTTGTTTTTTTATGTTTTATCTT
ATCTTAACTTGAATGACGAATAAGTTTCCATTATTCTCAGTTTTGGATTTTTGACTTTTAACATTGAATTAAGTTCGATT
GGGATTTCTAGTTTTTGGATTATCGAAATGGCTTGTTGATTTGATTATTCTCGTAAATACTTCTTAATCAGGTTTTCATT
TGATATTTCTTAATGTTTACGTGTCACGACCCAGGGGTACCCCCTATATGTAACACGACGTACTTGACCCCGAAGGGGTC
TCACACAGGACCTTAGCATAATAATGAACATAGGTAAAAAGAAATGATGCAGAATATAAATTTTTTACAATAGAAGTCTT
TTTCATAAAACAAATATAAGAGTCTAGACCTTGTCTCAAATAAACGATATACTACAATCGAATACAACCTTAGGGTCATA
GCCCTTTACAACATAGTCTCGAAAATGAAAAGTACAAAAGGAAACTAGAAATGAATAAGCCTTGTCCTCAAACCATAAGC
ACTGACCAAGCTTAGAGAATAGTGATGAGTCCACAAATTGGACTCATTTAGGGTTATATTTTAATAGAAATTGTGTCCTC
AAATGCTTATTTTATCTCAATATCTGATGAAAACCTTTAAGTTTCAGGAATTTGAAGTTTGAAGGAAAGCATGGACACTA
CTTAACAAAAAGGAATGAAGAGGCTGAAAAGAACGAGAAAATGAAGGCCTGAGGATCGTCGAGTTCACTTGGAGAATCAC
CAAAGGGTCTCACTTCGCCTTTTGTTCCAGTGTGCTGAGCCCTGAAGGAAAGGATCAAGTTGGCAGAAAAGGGGAGCAGT
CGGCACATCGCTGAGGAATTCCATGAAGCAGTACTATGTCACCCAATGAACTAGAGCACGACGATTTCGAAGGATAGTGC
AAGATGGCGATGAACTACACCAAAGGGCGAATCACCGAGTTGATCGGCAATTCCGACTAATGTAGCCGAACGATCCGCCA
CAACACAGATTTTTGAAAACTATAAATACTCATTGAGAGTTATAGCTTAGTATAAGTTTTTCTAGTATCATTAAACAATA
TAATTTTAGTACTTTTTATTTTACTCTCATGTTTGGAGAGGGTTTTGGATCCTTGAAGAAAGGAATTCATCCACCCATGT
GTTTTCGGCTTGCAAGAGAGGGAAGTTGCAAAACCAAGACCACTAGACTGATGGACTAAGGAGTGGGTCGACATGAGGTT
CAGCCTGGGAGGGTGAGCCCTAGTCTCATATCCTAACACCCAGCTCGAAAAAGTGAGTGGGGTAAGGCGTACGCTGGTCT
TCATGCGGCATATGGGTGTCCGAGAGGAATGCATTTGAAATGGGGTAAGTTGCCCGGGAGGGAACTTATTTCCATCTAAA
GCTTAGCCTAGTCACTATTATCTTGCAAATTTCCTATTGAAAGCATGTACCCAACTATTTATCTCAACTTGTATTGCGGT
CACACCCCAAGAACTTTTCCACATATTTGATATTCTTGTTATTTTTGTAGTTTTTGCTATACTTGTGACAAAACCCCTAA
ATTGATATTTGACACTTTTGTGTCCCCCTTTAATTTACAATGTTTTTAATCGTTAATGTCTTTCAGTACGACTATTTAGA
AGTAGATTTTATTTTTCTACTAATTTTCAAAACCGCTCCCTTGGGACACGACCCCAACCCTTGGTTGGGTTACTATACTA
TTGTACGATTCATAGACACTTGTACTGGAAGTTGTGTCGTTGATTAGGTAATCGATACATCAAAATGGCGCCGCGCCGGG
GAGTGATATTAATTGAGAATTTTAAGATTAGTAGAATTTTCGTTCTTATTAGCTATAGTGTGCTAATTTTATTTTTAGCT
GTGTTTTGTTGGTTTGTTTGTATCCTAACAAAGGAAATGAGCACGACGAGCCATACTCGGGAGCCAATGGAGTTTCCCCC
ATTAGAGGTAATGAAGTTTCGAGATTGCATCCTTACCTTCGAACAATTGGAGGGTGAGCGGATCCACAAATTGTGGGCAA
GGTTCAATAAACTGATCAATCAATGCCCAAATAATGACATTCCCGACATAGCTCTCCTTGACTGTTTCTATAGAAGTCTT
GGTCCTGGAAACAAGAGGTTGGTCGACCAACTCATTCCGGGAGGCATTGCGAAACAACCTTCTATGATAGCAGCTCAACT
ACTTAACTAAATGGCTTATGAGTCAAGAAGTAGAAAAGAACTTTATATTGGCCGCCCTAATGACTTAACTAAATGGCTTA
AAATCATTAATATGCGAGTAAACCTTTCACATCATGTTTATAGTATTTCATGAGAATAGCCTTTCAATCAACACACCAAT
ATTATAATAATCATATACCTTTCATGCATAGTAATGTGTAAGGGTATGGGGGAAGGATCTTGCAACAATACAACAAATAC
AGAATAGTCATATGATCATCACTATCTAAGTGAATCATGAGTTCATATACAATCCTCATCAACATGTACAAACCCTAACA
AATTGCCCTTCAAGGCTATGAATCGAGATCAACCCAACCATCCATAATTAATACAAGATAAGGGAAATTTCATGATTCAA
TAAATCAATAAACATAGACATAATAGATTGACATACTTCTAATATCAATCAACCACATCATCAATTCATAATTTAACAAT
ATGGAGGAAATCATGGTCCATGAGGAATTTCATCATAAATCAACAATACTCCCTAAATCCAATCATCATCTATCATAATC
AACCATAATAAACCATAATTAAACAATGGAAAACGTTTTGGAAGAAGACCCATGACATAGATTGAAACCCTAGGTTTTTG
GGGAAATTGAAATCTTATAAACCAAGTTTGAATGGGCTCTATGGGTGATAGCTACCCATAGATGAAAAGCCACCATACCT
TCAGATGATTTGCATAAGAAATTGAAGAAGAAAGTCTGCTCCTTGAACCGTAGATTTGACCTTGTTCTTGCTCTTCAATG
GAGTCTTAGAGAGAGAAATATTAGAGAGGGGAGTTGGTTTTTCGTTTGAGTCTTGTGATGAGTTATGAGGTGTTAAAGAG
GTGGTTAATAGTTAATAACTACTTATATATGTCAAAATAACCAATATAAACCGTCCCCACCTTTGAATAATTAATATAGA
ATTTACCTATATTAACTCACCCTAGGCTAAAACTTGAGACAACTTTACAGACCCCATCCACGACCCCCACCCATGGGGCG
TGGATGAACCCACAGACCGTACTGCATACTCGTAGCTCAGACAAAGACTTTGGAAAAATTGGGGGAGGTCTAGCTTACTT
TTGGGGTGTGAGTCCACCCACGGCTCGTGGGTGACTGCCTTGAGGCAGATTTTTGGCTGCAAACCAAGGCCCTCCTCAAG
GACCCTTGGTTGGTCCTTGGGGGGTCATACCCTGACGTTTAGGTCCTAACACACTTGTACTAACTTAGGGAGTTTATTTT
AAGACTCTAATCTTTACGTTCAACCCCATTTAGGCAACTAGTTTACATATTAGGCTGTAGCTTTGTTCATTAGTTTTCCG
GAGTGTTACATTATCTCCCCCTTGGGAACATTCGTCCTCGAATGATGATCTAGACACCAACCTACTTTAGATACTCAAGA
CTAGCAGCCCATCATGCATGAAACATTAACAATGTGCAAACCCAAAAATGCACTGTTCACTTCATGCATTATTTCAAAGG
AGGAAACTTCAACTCCATCTCAAGACATGGTACATGCGACACAAGGGAGTAGGAACTACATCTACCAACCCAATATGCAT
GCAATACAACATTTATCATGTTCATAGGAGGAACTACCTTCTCCAATTAAAAGAAAGCTAAATACAACATCATGGAGCCA
ATATGGTATTTCATCACAAGCACAACAAAGCATGTTCATCAAATCACCTCATGAATTAAAATATGCCATCATCGTACTAG
AAATGCACAATCAACATGAGGGACACATAAATCATAAAACTCATTTTCTTAATAAACATGTATTTCGTCAAGAACATGCA
TGTCATAAGGAAATCATGAAAAACTCATACAAGACACATGGCTCCCCAAAACAATAAAACTCAAGAGGAACTACTTACCT
CAAGCTTCAATAGGAGTAGAAGGAAAAATATAAGGATAGCGGAACTTCATATCAGCTTGGTCTCCCATGTATCACCCTCA
ACTAAATGATTCCTCTATAAAACCTTAACGGAGGCTACTTCCTTGTTTCTCAACTTTTTCACTTGCCGGTCCAAAATTTC
CACCGGAGCTTCCTCATAGGAGAGACTCTCATCAACTCCTAAACCCTCTAAAGGAATGATGGATACCGGATCCCCAATGC
AATTCTTAAGCATGGAAACATGAAACACCGGGTGAACTGAAGCCAACTCATTTGGTAAGTCTAACTCATATGCAACTTTC
CCAATACGTTTCACAATTTGGTATGGCCCTACATACCGGGGACTAAGCTTCCCCTTCTTACCAAACCTCATCCCACCTTT
CATAGGTGAGATTTTCAAGTAGACCCAATCACTAATTTCAAATTCTAGATCCTTCCTTCTAACATCGGCATATAACTTTT
GCCAACTTTGGGCCGTCTTCAACCTCTCTCTTATGAGTCAAACTTTTTCAATGGCCTCATAAACTAGTTCGGACCCAATT
AGAGCAAATTCGCCTACCTTAAACCAACCAACCAAAGATCTACACCTCCTACCATACAATGCTTCAAAAGAAGCCATAGA
AATACTTGAATATTATCTATTATTGTAGGCAAACTCTATCAATGGTAGATGGTCATCCCAATTACCCTTGAAATCAATAA
CACATACCCTCAACATTTCCTCTAAGATTTGAATGGTGCGTTCCACTTTATCATCCGTTTGAGGGTGGAAAGCGGTACTA
AGCTTAACATTGGTACCAAGCCCTTTTTGGAATGCCTTCCAAAATTGTGAATTAAATTGAGTACCCCGATCCAAAATATT
AAACAAGGGAACCCCATGCAACTTCACTAGTTTCTTGATGTATAATTTGGCATAGACTTTAGCTGAATAAGAAACCTTGA
CGGGAATAACGTGGGTTGATTTTATCATCCTATCCACAATGACCCAAATAAAATCATGTTGCCTTCGAGTATGAGGCAAA
CCTACAACAAAGTCCATATTCACATCCTCCCACTTCCAAGTGGAAATATCTATCTATTGGGACAAATCACCTGGTTTTAG
GTGCTCCACCTTAACTTGTTGACAATTCGGACAGTTGGCCACAAAACCCCCTATATCCTTTTTCATGCCATTCAACCAAT
AGACTTCCCGTAGATCATGGTACATCTTGGTGGCTCCCAGATGAATAGAATACTGCGAACAATGAGCCTCTTCTAAAATT
TGCTCTCTCAAGCCATCAACATCTGAAACACATAAACGATCTTGGTACCTAAGCACCGCATCTCCCCCTTGGGATAAAGC
CTCAACGAACTTGTTGAGTACCGATTCTTTCAACTCCATTAATATGAGATCAAGGTATTGTTTGGACTTCATGTCTATTA
CAAAGGACAATTAGGAACCATGACTCCACCCTTGGTGGAATCCACTAGTTGGACACCTAACTAGGCCAACCTATGCACAT
TACGACCAATTCCTTCTTCACATCTTCTACATGAGCCACACTACCCATGGACATTCGACTTAGGGCATCCGCAACTACAT
TAGCTTTTCTAGGGTGGTAAAGGATACTCATGTAAGAATCCTTCAGTAGCTCTTTTGTTGGAGATTCAATTCTTTTTGGC
TAAACACATATTGAAAACTCTTGTGATCAATGAAAACATCTACATGGACCCCATATAGGTAGTGCCTCCATATTTTAAGG
GCAAACACCACCGCCGCTAATTCGAGATCATGAGTTGGATAATTATTTTTGTGAACCTTGATTTGCCTTGAAGAATAGGC
AATCACTTTACCATGTTGCATAAGGACACATCCCAAACCCACTCGAGAAGCGTCACAATATACCACAAACCCATCTGTAC
CCTCCGGTAAGGTCAGCACTCGAGCGGAAGTATGTCTATCTTTCAACTCTTGGAAGCTTTTCTCACAAACCTCCGACCAC
ACAAACTTAGCTTTCTTTTGAGTCAAGGCTGCCAAACCCAAAAAGCATCGAATATAGGTGGGAGTTAGAGGTCTAGTCCA
ACTCTTAACCACATCCGTCTTCTTAGGATCAACCTCAATACCCAAGCTCGACACAATATGACCAAGGAAGGCAACCAACC
TTAACCAAAACTCACATTTACTAAACTTAGCATATAATTGGTGGCCCATAAGGACTTGGAATACAGTCCTCAAATGATTC
ATATGTTCACCCTCAGTCCTTGAATAGATCAATATTTCGTCAATAAAAATGATCACAAACGAATCAAGATATTGTCTAAA
TACCCTTTTCATTAGGTCCATGAATGCCGCTGGGGCGTTAGTTAGACCAAAAGACATTACTAGGAACTCATAGTGACCAT
ATCTCATTCGGAAGGCCGTCTTGGGAATGTAAACCTCTCTCACCCATATTTGGTGATAGCCCAAATGTAGGTCAATCTTC
AAAAAGTAACTAGCTCCTCGGAGTTGGTCAAACAAATCATCAATTCTAGGAAGAGGGTATTTATTCTTTATGGTTACCTC
ATTCAATTGGCGGTAGTCAATACACATCCTAAGGGGCTTATCCTTCTTCTTTACAAATAATACCAGAGCACCCCACAGAG
AGATGCTTGGTTGAATAAAGCCTTTCTCTAGCAAATTCTTGAGTTGCTCCTTCAACTCTTTCAATTCGGCCGGAGCCATT
CTATAAGGAGGAATGGATATAGGTTGCATATCCAGCAAAAGATCAATGCCAAATTCTATTTCCCGTTCGAGTGGAATGCC
GGGCAAGTCATCAGGAAAGACTTCTGGAAACTTACTCACCATGGGGACCAACTCTAAAGAAGGAGTCTCGGACTCAACAT
CCATAACCCTAACAATATGGTAAATGCACCCATTGGAGATCATTTTCCTAGCTTTGAGAAAAGAAATGAATTGACCTCTA
GGGATGTAATTTCCCCCTTTCCATTCTACAGTAGGTTCATTTGGAAATTGAAACTTAACCACCCGAGTTCTACAATCAAT
AGAAGCAAAACATGCATGTAACCAATCCATACCAAAAATGACGTCGAAGTCTAACATATCTAACTCTATCAAATCAATCA
AAGTGACTTTATGAAACAAAGAAATAGGAAAACTCTTATATACTCTTTTTGCCACTTCCAAGTCACCAACCGGGGTAGAC
ACCGAAAAAGGCTCTAATAACACTTCGGGGAATATTTCAAATTTCATAGCCACAAAAGGTGTAACAAATAACAAAGTGGC
ACCGGGGTCTAACAATGCTTAAACATCAATATAAAAAACTTGAAACATACCGGTCACCACATCTGGGGAGCTCTATTGGT
CACCGCGGGATTGAAGAGCATAAAAGCGGTTTTTCTTGTGAGCATCGGAGTTTGAACCACTAGGGAGGGCTTTCTTGCCC
TATCTTGCTTGAACCTTTAGCATGGAACAATCTCTCATCATATGACCACTCTTCCCACAACTAAAGCAACCATCCGTGCC
AACAAGGCACTTCCCCTCATGTTTCTTGCCACACTTGGCACAAGTAGGCCTTGTCATTGAAGATCCACCCCTATTACCTC
CTTAAGGCTTATGGTTAGGCACCTTATCCTTCTTGACCCTTGGAGCAATAGAGAAACCTTGGTTGGAGAACCTTCTCTTG
AACCTTGATCTACCTTGACTTAATTCCCTATTCTTTTCTTGGAGTTTCTCATCCTCCATTTGTTTAGCATACACCATAAG
ATAGGATATATCCATGTTATCATGAAGCATAGCCTAATGACAGTTTTTTCACACCAAACTAGACACCCCCATCACAAACC
TACTCATCTCATCCCTCGGATCCGCCACTAAAGATGGAGCACACTTGGACAATTCGGTAAAATTTAGAGAATATTCTTCA
ACACCCATACCTCCTTGATGAAGGTTGATAAATTCTTCCACCTTGGCTTCCCTTTTATCTCGAGGAAAGAACCTATCAAG
GAATGTTTTCTTGAATACTTCCCAACCTATGGGACCCGCTTCTTTCGGCCTATTCCTCTTCCATTGAGTATGCCATACTT
GGGCCACACCCTTCAATTAGTAAGAGGCTAGCTCCGCTTTCTCTCTAGAAGTCACCCCCATAGCATCAATTATCTTGTAG
ACCTCTTCCACAAACTCTTAAGGGTCTTCACCTACTTTAGAACCAAAGAACTTATGAGGGTTCATTCTTGTGAAATCTCT
CAACCTTGAAGCCACGGTGCTCTCATTAGGGTTCATATAAGCTCTAGCATCCATATTGATTTGGGCTGTCACAACTTGAG
TCAATATTTGGAGAGCCGACCTTATTTCCACATTCGTCATAGCCCCCTAATCATTAGGAGCTTGAGGAACTTGAGACTCT
TGAGGACCTTGGGGACGAACTCCCTCATTCACAATCTCCTCTTCCATCCTTGTTGCGGTCGCCCTTCTTGTATTCATATC
CTATAGACACAAGAGAAGGGTTAGGAAAATTACTTCATAGAGTTAAAACTCTAAGGCACGACTAAAGAGTAGTGAAAGAA
GTAAAAGTTCCTATACAACTTATAGCCTCTCATTCATAAGTGTGGCACGCTTCACACTCATGAACAAGATTCTACTAGAC
GTGGTTCATTAGACATCACCGTAGAATGATTCTAAACCTTGTACTCTGATTACCAACTCAGTCACGACCGAGGGGTACCC
CCTAGATGTAAGATAGCGTACTTGACCCCAAAGGGGTCTCATACAAGCCCTTTAGCATAATCATGAACATAAGTAAATAG
AAATGATGCAGAATTTAAAACTTTTTACAATAAAAGTCTTTTCATAAAAGAAATATAGGATTCTAGACCTTGTCTCATAG
AAACCATCTACTACAATTGAATACAATCTTAGGGTCATAGCCCTTTACAACATAGTCTCGAAAATGGAAAGTACAAAAGG
AAACTAGAAATGAATAAGCCTTGTCCTCGAACCATGAGGACTCACCAAGCTTGGAGAATAGTCAACCCAAGATTTACTTT
GAAGGAGGAGTATATCCCAACGACCAGAACCTACACTTCCAAGAAAATGTAAAAAATATGGGTTAGCACAAATAATGTAC
TAAGTATGGAAGTCATGTATAAAAGTCCTTAAAACATGCATAAAAGGGACATTTAGTTGAAATCATGCATTTATCAAGTT
TAACATCCATCATGCACATTTAGAGTAGTTACATAGTCAAACCATACCATAAGCAACCCTAGACTAACATAATCATGCAT
ACATAACTTCATAGCATAAGGAAACCACACCACAACCCCTTTATAAGTTCACTTGTGCAATGTGTAAGTGAAGTCCCATA
TCCCAACTCACACTAAGCAAAGCTCATTAAGAAATCATAAGTATAGTGCATGATCATGTTCATGTGCTTGTTCTTAATTC
ATATTCATGGTTCATATAAAGCATGCATTAACTCATAAGGCATCATGTCATAAAAGCACATACCAAAATCACTCTCAAAG
CCTACTTGTGTAATGCATGAATGACGTCCCATACCCCCATTCATAATAAGTAGAACTTCTCAAGTAATCATATATAGTAC
ATAACTCATGTTCTTATTCATAGTTCATATTATTATTCTTGTTATGTCATGGATCATTTTCTTGTCATGTAGGAAAATAT
AGCCTTAACCGACATAGACCATGTGAGCTACATGGAATCTAGTGTCATGCCCCCACACCGAAAAGAGGTGTCCTACTTGC
CTAAGGTAGAACTAACATGTTTAGCATTTAGGTGGATCCACTAGCTAAAGACCTATGTGGGCACATAGTTATGGGATTAG
GAGATTGCTACTAGAAACCCGGACTTTCTAGTGTAAAAGGTTTCCATCTCATGAGATAACCTGCCTTGGGAAGTCAGACA
GTCTGACGTAAATGCTTCCATCTCATATTCATATCCACTTGGTGCTAAGCTTAATTCCCTTTAATATTCATGTTAAGTCT
TTAATTTAAATTCATGTTCATGGAAGAATTCCTAGCACCCAAACCAACATGGTATCATGGTAGCTCATGGATTCATTAGG
TGAGAATTTCCTTTCAACCTTAGAATCATTAATACGTGAGTAAACCTTTCACATCATGTTCATAGTGTTTCATGAGAAAA
GCCTTTCAATCAACACAACAATATTATCATAATCATAGACCTTTCATTCATATTCATGTGTAAGGGTATGGGGGGAAGGA
TCTTGCAAAAATACCACAATTACACAATATTCATAGGATCATCACTATCTAAGTGAATCATGAGTTCATAAACAATCCTC
ATCAACATAGACAAACCCTAACAAATTGCCCTTCAAGGCTATGAATCAAGATCAACCCAAGCATCCATAATTACTTCAAG
ATAAAGGGAATTTCATGATTCAATAACTCAATAAACATAAACATAACAGATTGACATCCTTCAAATATCAATCAACCCAT
ATCATCAATTCATAATTTAACAATATGGAGGAAATGCTAGGTCCATGGGGAATTTCATCATAAATAAACAATACTCCCTT
AATCCAATCATAATGTATCATAATCAACCATAATAAGCCATAATTAAACAATTGAAAATGTTTTGGAAGAATACCCATGA
CATAGATTGAAACCCTAGGTTTTAGGGAAAATTGAAATAAAAAAAACTAAGTTTGAATGGGCTCTATGGGTGATAGCTAC
CCATAAATGAAAATCCACCATACCTTGGGATGATTTCCACAAGAAATTGAAGAATAAAGGCTGCTCCTTGAACCCTTCAC
TTGACCTTGTTCTTGCACTTCAATGGAATCTTAGAGAGAAATATTGGAGAGGGGAGTTGGTTTTAAGTTTGAGTCTTGTG
AGTTATGACGTGTTAAATAGGTGGTTAATAGTTAATAACTACTTATATATGTCTAAATAACCAATATAAACCGTTCCCAC
CTTTGAATAATTAAAATAGAATTTACCTAAATTAACTCACCGTAGGCTGAAACTTGAGATAGCTTTACAGACCCCATGTG
GATGGACCACATACCGTACTGGTCCCTCGTTGGTTGGGTCTGAGGCTTGTCATTTTGGCCAAGGTCCAGACCTCACTCAT
GAGACCCCATCCACGGGGCGTGAGTGGGTCCACGGACTATACTGCATGCTCGTAGCTCAGACAGAGACTTTGGCAAAATT
GGGGGAGGTCTAGCCTTGACTCACGACCCCCACCTACGGGGCGTGAGTCCATCAACGGCTCGTGGGTGCCCATTTCGTGG
GTGACTGCCTTCTGGCAGCTTTTTGGCTGCAAACCAAGGCCCTCCTCAAGGACCCTTGGTCAGTCCTTGGGGGTTATGCC
TTGACGTTTTGGTCTGAACACACTTGTACTAACTTAGGGAGGTTATTTTAAGACTCTAATCTTTACGTTCAACTCCATTT
AGGCTACTAGTTTACATATTAGGCTCTAGCTTAGTTCATTAGTTTTTCGGAGTGTTACATTACGTGAAATCATGAGTGGC
TAAACACCACAACTGGGATTGTGGGATCTATGACGTAAAACCAAAGTGTAATTTCGTAAAATTAGTGATAGGTGATTTAT
GTTTGCAACTTATAATCTAGCTTTCATTATTCATTTATTCTGATGAGTTCACGCATTGGAATGAGCCTGTATCTATTATT
TGTTCGAGAGAAAAATAATAGTTAGGAGAAAGCTAAATTAACTGGAAGAAATGGAGTCAAAGTTTATGTTCGTGAGAAAA
GAACTTTAACACCATTGTAAATCAGGGTAAAACTAATAACACTTTGGGAGCAAGAGGACTTGAGTGAACATTATTTGATT
AGACAGAGATGTATCTGATATATCTAACTTGTCTTCATGTTGTAGAGATAAATTGCTTGAACTCAACTATGAAAGAATAT
TAGGTGTAACATTATGGGGAACACAATCTTGGTTTCTTTTAATCATCGAAACAACTTGAGAGCTGAAACTCTTTTAATTG
TTGATCTGGATTTTGATTACAAATTTTAGGTACTAGAAAATCACAACTAAATCCATCACAAGTAAACACTACAAGATAAA
CATCTATATGCAGAACAAATATACACATGTATTATTATTTCAGAAGCAATGCACAAATTCCACATCTTCAATAACAAGTA
GATATAACAATCAATGGTCCTCTCCTGGAACCCACACCAAAATTGTTAGTGTGTCGGAACGTGACACCCGATCCAATGCA
TGTTAGTGTGTCGAAATGTGACACCCCATCAATTACTTATATATGTGTCAGTACGTGACACCCGATCCATTTAATACAAC
CACAATCACTATCAAAATCATAATGTATATATTCATAATCATACAATCAAGTGTTAAATCATAACATGCATTTGTTCATT
CATACTCATTTCGTTAGGTTTGATCAACAAGGCCTCATTCACATATTTACATGCATTACAATGAAGAAATTACTAACATA
CATCATGCAAGACATGATATCAGACCATCACCTACCCTAGTTCACAAGATTATTCTTTCTCTTATGGTGTAATTCTGTAA
CACCTCGAATATTAGTAGGTAAAACTAAAGCCTAATGTAAAACTGGTAGGCCTAACTAGAGCTTGTCATAAGTGTTAGAG
TCGTAAACCTTGTTTCTCGAAATTAAAATGAAGGGCTTGGGGTTTACACATCAAGGTACAACTCCCCAAGGACCAACTAA
GGGTCCTTGAGGAGGACCCTAAAGTCTACCCCAAAACTGCCCAAAAGTGTGACCCACGGAGGGACCTACGCCCCGTAGGG
TGGTCTACGCTTCGTGGGAGAGGCTCGTAGGTCATGTGGCCAAGATGAGAAGCTGTAGAACCCCAACTTACGCCCTGCTA
GTATGGGCCGTGGGTCAGTCCATGCCCCGTAGGTAAGGGTAGTGGATAGGGCTTGTAGGCTGTCTCAAATCGACTAAGTC
TAGGGATAGTTTAGGTAATTCCTAATTTAATTAGTTTGATGTAAGGTCATCTTATATTGTTTTAATAGACCTATACAAGA
CATTCTTAGTCATTAACCAACCTATTCACCTCATAAATTCCAAGACCCAAATCCATAACCAACTTTTCCCATAATAAACT
CTCTTTAGAATTCCAAGGAGAAAGAGGAAGAAAGGGGAAGCTAGGGTTAAAGAATCAAGCTTTTCTCCTCCAATTCCTGG
TGAATCTTCAATAAGGTATGGTATCTCTTCATATATGGTTAGCTTTAACACATAGAGCCCCTCCAAAACACCCAATTTCA
AACCTAGAAAACCCAAAAGTTAGGGTTTGACTTCAATCTCATGGATTCCTTTCAAATTAGTTTTAAATGATTGAATTATG
TTTTTTATGGATAAATTGATGGTTTTATATGATTTTAAGTTGAATTTCTCTAGAATCCATGAATTAACATAATTTCTCAA
ACCAGATCTTAAAGTGTGGGTATTGATTGATACTAGAAGAATGTTATAGAATTATGAATATTATGAATTGATTACTTAAA
TAATGTTATAATCCATGTCTAGTGTAGTAATTCTAGATGTGTTGGTGATTTATGATCCATGATCCTTGAAGGACAAATTA
TGAGAATTTTGTCTGATCATGATGTTTATGTTCATGCTTTATGAATACTTTGAGAGTAATATGATCATGACTATGATGTT
ATGGTGGTGTTGTTGAAAGACTATTTTTACTACCCACACACACATGAATGAAGAATGAATGGAGTTTCTATGATTATGAT
AATGATGTTGTGTTGATTGAAAGGCAATTCTCAATTATACACTTATGAATGATAATGACATGTTGTGAAAGGTTTTCTCA
CAATATGGGGATTATTAGGATGAAAGACTATTCTAACCTATTAAATCAATGAGCTATCTTATGAATGAATTGTGGGATGA
GATGGATGCCCTTACGTGAGTTGGGGCGGGGTATCGATTAGAAATCTCTTTATCTCATTTTAATGAATTCAAGTAATGTA
ATGATAATTACTCCATGGGGAATAATTATAAGCACCGAGTGGATATTGATTGAGATGGAAACTCATACGTGAGTTGAGGC
AGGGTTCCTAGTAGCAATCTCTTGAGATGGATGCCCAAACGTGAGTTGAGGCGGGGTATCTAGTAGCAATAATCTTATCC
CATAAATATGTGCCCTCATAGGTTATTAGCTAGTGGATCCACCCAAGATAAATTAGTGGTTCTACCTTAGGAAAGTAGGA
CACTCTTTTCGGTGAGAGTAACACTAGATTCCATGGTTTGGTCACATGGTCTATGTCAGTTAAGATATACCCTCATAATG
AATGACAATGAACTATGGCTTCTCAAGAATGAACTACTTAGTGTGGGTGGGGGTATGGGACTTTATCCATACAATGCACA
AGTAGGCTTTGAGAATAGTTATGGTGTGTTTCTTAATGTTATAATGATTTATGAAATATGCTTATGATGATGCTATTAAG
TATGTTGATATGAAAGCTGTTTATAATGATATATGCTTCATATGGATTGTTGCTATGAGTTTCTTTCCTTGATATGAACT
AATAAATGTGAATGTTCCTTGTCTATGAGTATTAACTAAAGATGAAATTAAAGAATGGTAAGTACGATTATGGTGTCCTA
AAAGTGTTACTTAGTATAGATGGGATTATGGGATCTTTATCTATGCATTGCACAAGTATAACTTAGGGTTACTTATGAGA
TGGTTCTATTATGCTATGATGAACTATATGTTGAATATGTATGTGACTTATACTTTTACACTAAAAGTGCATGATGATTC
TCAAACTTGGTAAATGCATGCTTTTCCACTAAAATGTCTTTTTAGCATGTTTTCAAGGTTTCTATGCGTGGCTATCATAC
TTAGTGCATTTTTGTACTAACCCATATTTTCTACATTTGTCACAAAGTGTAGTTTCTGATTCGTAAGATGATTTTCTCTT
GGTTCAAGCTTGGATCGACTTTTCTCCTAGCTTGTGGTGAGTCCTTAAGTTTCAGGGACATATGAGTCATTAGAAGTTTT
ATCACTTTGTTTTCGGATTTATGTTGAAAGCGCTGTGACCCTATTGTTCATTCAAAGATTGTATTAGATGGCTATTTGAG
ACAAGTTTAGACTTCCGCTTGCATTTATAAAAGACTTTGATTGTATGGATAAAAGTTTTAAAATTTCCTCATCATTTTTT
TAATCTTATGTGATGATATGCTAAGGGCTTGTATGAGACCCCTTCAGGGTAAAGTACACTGTTTTACATCTAGGGTGTAC
CCTGGGTCATGACAAACTTGGTAATCAGAGCACAATGTTTAGAATGATTCTTGGATGATGTCTCATAAGCCACGTGTAGT
AGAGTCTTGTTCATACTGTGAAGTGCGCCACAATTATGAATAAGATGCTATAAGTTGTTAGGAAGGTACATTTCTTTCAT
TACTCTTAAGTTGTGTAGTAGAGTTTAGCTCTATAAAGTCCCTTTCCTAACCCTTTTCTTGTGTCTTCAGGAAATGAATA
CACGAAGGTGCAACACAAGAAGAATAGAGGGTGACAATGTCAATGTAGAGGATCCTCAAGTGAATCAAGCTTCGAATAAT
TCTCCAGCTATGTCGAATGTAGAGGTTAGGTTGGCTCTTCTAATGTTGGCCCAAGCTATGATGGCCCAAGCCAATAGATA
TGTTTGGACGTATGTGAACCCTAATGTGAATTCCACGACTTCTAGATTGAAGGATTTTTCTAGAATGAACCCTCTCGAGT
TTCATGGTTCCAATGTGGGAGAAGATCCTCAAGAATTTGTGGATGAGGTTTACCAAATACTTGATGCCACGGGTGTGACT
TTGGTAGAAAAAGTGGAGCTAGCCGCTTATCAATTGAAGAATGTGGCTCAAGTTTGGTATACCTAATGGAAGAAGAATAA
GCGGTAGGAGCGGGTTCCATAGATTGGGAGGTGTTTAAGAAATAATTTCTTGATAGATTCTTTCCCCGGGAGTTAAGGGA
AGCTAAGGTGGAATAATTCCTTAAGCATGAGTGTTAACGAGAATGCTTTGAAATTTACCCAACTATCCAAGTAAGCTCCA
TCTACTGTGCCAGATCCGAGGGATGAGATGAGTAGGTTTTTGATGGGTGTGGCCGACATAGTTTGAGAGGAATTCCGTAC
AGAAATTCTCCATGATGACGTGAATATCTCTAGGCTTATGGTGTTTGCCCAACAAATTAAGGAGTCAAAACTCAAGAGAA
AGAATAGGGAGGTAAAAAGAGCTAGATCCGATGAACATGGTCAACCAAAGTTCAAAAAGAGGTCGTCCAACCAAGATTCC
CCAATAGTCAACAAGGATAAGATGTCTAACCCTAAATCTCAAGGAGGAAATGCTGGTGGTTCTTCTTTTGAGAGATCTAC
ATGTGCCAAATGTTGGAAGCAACATGTGGGTAAGTGCCTAGCCAGCACGGATGGGTGCTTTGGGTATGGAAAGAAAGGTC
ATAAGATGAACGATTGGCAAAAGGGAGAGAGGCTAAGCAAGCTTCTTCTAGTGCTCCCGTTCTCATTCCTCAAAATTATG
GTCGCTTCTATGCACTTCGGTCTAGAGAGGAAAAAGGAGTCTCTCCGGATGAAGGCATCGGTATGTTGATAGTTCCCTAT
AGATATAAATGTTTTATTAAGATCCCTATGCTATTTGTTAGGCTTTGATGTTAGCCTTAGTAGGGGTTTACTCCCAAGGA
GGAGATTGTATGCTTAGATAGAAAGATTGTTAAGAGTTTCGATAACCTCATCTCTTTCTTCTATTCCTATTCAAGCTTGA
AACAAAGAGTTCGTTGTGACTTGTTTCATGATTTGGAGTCATGTGTGATTTATGTGTTTCCATGATCTCCTTATGTTATG
CATGTTCTTGATGGAATTCTTGTTTAGAAAGAAAATGATTTTTCATGATTTATGTTCCTCATGTTGTTGTGCATTTAGTA
TGAGTTTCCTATATGCTTCATGAGATAAATTGCCGAATATTCTTTAATATGCTTTTGAGAGTAATTGCATAATTTGCTTC
ATGATATTAAGTTGAGCGTGCTTTGAGTTGGAGAAGGTAGTTCCTCCCATGAATTTGTGAAATGTTGAAGTTTTTATGCA
TATTAGGTTGTTAGATGTAGTTCCTACTTCCTTGTGTTGCATTGAGTATCTTGAGATGGAGTTAGCGTTTCCTCCTTTCG
ATTTTGCCTTATTTTAATGGGCTGCTCATCTTGAGTCTCTAATTCTATAAGGTTTCTAGATCGACATTTGAGGACAAATG
TTCCCAAGGGGGAGATAATGTAACACCTTGGAAATTAGTAAGTTCAACTAGAGCCTAATGTAAAACTAGTAGGCTTAACT
AGAGCTTGTCATAAGTGTTAGAGTCATAAAACTTTCTTCTCGAACTTAGAATGAAGGGTTTGGGGGTTAAACGTCAAGGT
ACGACTCCCCAATGACCAACCAAGGGTCTTTGAGGAGTACCCAAAAGTCTACCCAAAAACTGCCCAAAAGTGTGACCCAC
GGAGGGATCTACGCCCCGTAGGGTGGTCCACGCTCTGTGGGAGAGGCTCGTGTGTCATGTGGTCAAGATGAGAAGCTGTA
GAACCCCAACCCATGCCATGCCAGTATGGGCCGTGCGTCAGTCCAGGTCCCGTATTGAGGGTTGTGGTTGGGGCCTATAG
GCTATCTCAAATTGGCTAACCAACTTTCCCCAAAATAAACTCTTTCAAGAATTCCAAGGAAGAAGATTAAGAAAGGTGAA
ACTAGGGTTGAAGAATCAAGCTTTTCTCCTCAAATTTGTGGTGAATCTTCAACAAGGTATGGTAGATCTTCATCTATGGG
TAGCTTTCACCCATAGAGCCCCTCCAAAACCTCCAATTTCAAAACTAGAAAACCCAAAAGTTTGTGTTTGACTTCTATCC
CATGGATTCCTTTCAAATTCATTTTAAATGATTGAATTATATTTGGTTATGGATATATTGATGATTTTATATGATTTTAA
GTTGAATTACTCAGGAATCTATGAATTACCCTAATTTTTCAAATCCGATCTTAAAGTGTGGGTAATGATTGATACTAGAA
GAGTGTTATAGAATTATGAATGTTATGAATTGATTACTTGAATCAAAATATCATCCATGTCTACTGTAGTAATTCTAGAT
GTGTTGGTGAATTATGATCTATGGTTGTTGAAGGACAAATTATGAGAATTTTATATGATCATGATGAATATTTACATTCT
TTATGAATACTTTTAGAGTAATGTGATCATGACTATGATGTAATGGTGTTGTTGTTGAAAGGCTATTCTCACTGCCCAAA
CACTAATGAATGAAGAATGAATGAAGTTTCTATGATTATGATAATGATGTTGTGTTGATTGGAAGACTATTCTCAATTAT
ACATGTATGAATGATAATGACATGTTGTGAAAATATTTCTCACAATATGGGAATTATTAGGATTAAAGGCTATTCTCACC
TATTGAATCTATGAGCTAACTTATGAATGAATATTGGGTTGAAAATGATTTCCTCACGTGAGTTGAGGCGGGGTATCTAG
TAGCAATCTCTTTATCCCATTTTAATGAACTCAAGTAATGTAATGATAAGTACTCCGTAGGGAATAAGACTAAGCACCGA
GTGAATATTGATTGAGATGGAAACTCATACGTGAGTTGAGGCAGGGTTTCTAGTAGTAATCTCTTGATATGGATGCCCAT
ACGTGAGTTGAGGCAGGGTATCTAGTAGAAATCTCCTTATCCCAAAACTTTGTTCCCTCATAGGTTATTAGCTAGTGGAT
CCACATAAGCTAAATTAATAGTTCTACATGCAAGTAGGACACTCTTTTCAGTGTGAGTAACACCGGATTCCATGATTTCC
TTACTTGGTCAATGTCGGTTAAGGCTTACCCCCACAATGAAGGATAATGAACTATGGCTTCTCAAGAATACACTACTTAG
TATAGGTGGGGGTATGAGACTTCATCCATACATTGCACAAGTAGGCTTTGAGAGTAGTTATGTTGTGTTTCCTAATGTGA
TAATGATTTATGAAATATGCTTATGATGATGCTACTAGGTATGTTGATATGAAAGCTATTTGTAATGAAGTATGCTTAAT
GTGGCTTGTTGTTATGAGTTGCTTTCCTTGATATGACCTGATGCTTATCATGACCAACGACACTAACCAATGGTATGAGT
GTCTACGATCGTCGATAGTATAGGAACCCAACTAAAGGTTGGGGTCGTGTCCTAAGGGAGTGGTTTTGAGAATTTATAGA
AAAATAAAATTAAGCTCTAACTAGCCGTAGCTAAAGACATTAACGAACAAAAACATGGTAAATTAAAGGGGGTGACACAA
AAGTGTCAAATATCAATTGGGGGTTTTGTCACAAGTAGTAAAAATAGCAAAAATTGACAAGACAATTAAGTATGGGGAAA
TGTTCTTGGGGTGTGACCGCAATACAAGTTGAGATAAATCGTTGGGTACATGCTTTCAATAGGAAATTTGCAAGATAAAA
GTGAATAGGCTAAGCTTTAGATGGAAATAAGTTCCCTCCCGGGCAACTTACCCCGTTTCAAATGGGTTCCTCTAGGACAC
CCATTTGCCGCATGAAGACCAGCCTATGCCTTACCCCACTCACTCTCTCGAGCTGAGTGTTAGGATATAGGACTAGGGCT
CACCCTCTCGGGCTGAACCTCATGTTGACCCACTCCTTAGACCATCAGTCTAGTGGTCTTGGTTTCGTGACCTCCCTCTA
GGGCAAGCCAAAAACACATGGGTGGTTTCATATTTGCAACTACAAACCCATTAAATTAAGCCACAACCACTAGGTGAAAT
AACCATTAAAATACATCTACCCTATCATCAAGCAAGACCCAATAACAATATCAACACATATTTTCTAAATCATATCCCAA
GAATGGGGGTTTTTAGCCACACATCAAGAAATAACAAAATACACCTAAAATGATATTAAAATCAAATGGGTATAAGAAAT
AAAACCTTGATTTAATCAAAGGAAGAAGAATGGAGAAGACCACTTCCAACTTGGGGAAGATAAAATCCTTCTCTCATCTA
GTCTTCCACAAAATCCTCTCCAAACTTGAGAGAAAATATCTAAAAACATACTATTTTATTATGAAAATAATAATAATGGT
TCGGAACTTATAAAATTAATAAAGAGTTTAGTATTTATAGCCATCAAAAATTAGTGCAAGCGGATAGTTCGGCAAGGTTA
GTCGAGTCTGCTGAATGACTCGGCGAGTCGCCTTTCTTCTATCTCATCGCTGTTGAGTGCTTGCCTACAACCTCTTCACG
TTCTGAACCATTGGGCGTTATAGTACTGCTTCATGGAATTATTCGGCGAAGTGTCGATTGCTTCTTTCATCGCCTTTTTG
ATTCTCTTCCTTTAGGGATTCGCATACTGGAACAAAGGGAGGAGTGTGTCCTTTCGGTGAATCGCCAAAAGTTCTTGGCG
ATGCTCATGAAGATGCTTCAGCTTCTTTATTATTTTCAGCCTTTTTGTTCCTTTGTGCGCCCAAGTGTCCATGCTTCCAC
TAAAACTTCAAATACCTGAAACTTTAGAGTTTTCATTAGATATTGAGACAAAATAAGCATTCGAGGACACTATTTCTATC
AAAATAAAGCCCTAAATGAGTCCAATTTATGGACTCATCAACACCCCCAACTTAAGCTTTTGTTTGTCCTCAAGCAAACT
TGAGTTCAACCATTCAAAAAGGGTGTCTCAAACAGTGCTACACAAGACTCAATCATGAATGCACACAACAAGACTCAATT
TACATATGCAAGGATCAATTGTGTATTCAAAGATTCAAGTTGTGACACACCATTACCAAAGATTCTCATGCCGCAATACT
TGCTACTTGTGCTTGTCCTCAACAAGAAGTATCTAAATGCCCTCACATAAAGAATGACTCCATATTCACACACAGAGGTT
AATTAATTCAAGATCAGGAATCAGATGCAACGCTCACACTCAAAAAGAGGAACACAATGTATGCTTTAACCCATAGGTTT
GCCCTTATTTTCTAATTGACTTTCGATACGACTTACTCAAGATAAAAAAAGTCTTTCTAAGGCTTGTAATGGGGCTGAGT
GCAAAGGTATGGTCATTTAGGTTCAATGACTTTTTCATCCTCGTGAGGTGTGGTGTTCTCAAGGCATTCCATTATTTTCC
TTTATCAATTCTTTTTCTAGTGCTTCTAAGTCACCTTTTTATTCACCTTCATGGATTGCTTGGAAACTGGATTTCCTTCA
TATATATATATATATATATATATATATTTATTCTATTTTATTTTTTAGATGGAAGGGTTTTCCTTGTTCTGCAATACCAC
GGGTTAAAGGGGACTTTTTTTGCACTTGTTGACTTCTCCTTTTCCTTTTCACCACACCCCCAACTCAGGCTTTTGGCATA
AGTTGGCTATTTACTAAACCACAAATCAAGAGGATTATAGCTAGTGGGTCAAGTAAGGTCTAGGGTTCATCAAGGTTCTT
CCAAAGAAAGGTAAGGCTCAAAGGGTGTTCAAAAGAGTTTCACACGCTCACGGGTAGGCCACAAAAGAGGTATATGTCAA
ATTTGGCTCACACTCTTTAAAGTTACCTAAGATCATATAAAGAGGACCCCTTTCTAAATCAATCAGACTAACAAGGCAGA
TTCTAGGTTTATTCATGCATGGTTCAAAGCAAGCTAATCACACAAGGCATTGAAACTTAAGTCAAACAAGACTACACACT
TACGCTAGTGTGCAACGGTCATTACAAGAGAATCAATTCGATAAATGGCTAATCACAACAAGATGCAAAGAGTTCACATA
TTGTCTATGCAACATCATTTGGCCTCATCGTAGCCGCACATTCATGTTTGTTCGATTGAGAGCACTATTCAAGTCATCGA
TATTGATCGAAACCAAGACTTGAATTTGTGCAAGAACATCCACTTTCAACACAAGAGGTGGTAAAAAAATTCAAAAAATA
ATTTTTTTCGGAAGGTTCAAAATTATTTTTCAATTAAAAGCAAGGAGCCACAAGCTCAAACATTCCACAAAAAGCAGTGT
ATAACACGAATTTAGCTTAAACCCTAATATATAAAAAAAACTAATATGCACAAAGGTGGGCCTCACCCCACCAAAAACAA
AAATCATTTGTCCTTAAATGCGAACGAAAATATTCGAAAGTAAAATAAAGTAAGACAAAGAGGGAGGTAAAGAGGGGATC
CTATCTACACAATCGCTCCATCTGCCTAGGCATCAGTGCCCGGTGCATAAGCCTGGAGTCGGGCCTCTGTAATCGGTTCA
CCTCAGAAGGACCAGTAGTACCAGATCCACTAGGAGCCAACAACATCTACCATGGCCTCCTCTGTCTCAGTAAAGCCCTC
ATATCCTTGCCTTTATCTCCATGTGGAGGTTCTTGTCTGCCCTTCTTTGGAGGATTTGATCCCCCTTCATTTATAGTGAT
ACCCTGTACTCTTTTCCGGGTTGGCATTACAGTATTGGTGTTTACCATATCTTTAGTATACTCAAACTTCTTCCTACTAG
ACTTAACAACATGCCAACACAACCCCACAAGATTTTACTGATTTAATGGCACAAAAATATGGGATTTTAACAATACAAAC
ACTACGGGCAAGATTTTCAAATTAAAACAAGCATTCAAGCAACTTAATCCCATCAGAGAGGCCCAGCACACATCAACAAG
ATAGAATCATTTGCATAAGAGTTCAAATTCTCAAAAATACATGTAGGGTTCAGGAAACCAACCTTAGATGCCGAATAATA
CAGACTGAAATGCTAGGCGGCAAAGTAATCCCAATTCGAGCACAAATCAACGACTAAAATACAACTAGAATTGGAAAAAT
ATAGAAACTAAAGTGCAGGTGTGAGCTTGTGAAGTTCAAAAGTGAGGGAAAGGGAAGAGTTTAAAAGTTTAAACCTTTGG
CCTTGTAAAAATCGTCCAATTCTCGCCCATTCGGCGACATTAGTCATGCTCACCGAACCACTCAGTAAATCGCCGAGCGG
TCTTTTATCTTGCCCTTTCTTCAAAATCTTCAATTTTCTCAGGGCGAAATCGATGGTCTGCATCGAGATCGCCGAACAGG
TTGGCGATGCGCCAAGCTGCTTTTCTAGTTCGCCATGTTTTATAAGATCTACAATGCACTAGCATTGAGCCCAATGGTGT
ATTCAGCTGAGCTTGCCGACCTATTAGGCGAATCACTGGATGGACCTGTTTCTCGCCAACATTATATTTTCCACATTTAT
CTCATTTTTAACCTGCCACATTAACACATAATTATTTATGTAAGTAAAATTCTACATTTATGACCTTGGGTTACCTTCCA
AGAAGCGCCTTATTTAACGTCATGGCTTGACGTAGGTCTTGCCTCACTCTCTGTTATTGGAGCTAGGTCTAGTGTCACTA
GGTAATCCCAATATATCGTTTGGATGGAGCTGAGGCATTGCAAACATCAAGAGTCATCTGATGTGCTGGATTGTTCCAGA
ATGAGATCCAATCAATTGATTCAACGCTTCAACATTCTCTCTCATTTTGTCCAACACTAGGTCTCGATCGATAATCTTTT
GGAGAATAATTTGAAGTGTGTCTTCAACATGACTTTTCTCATCTTCTCTAGACTTCTTCCGCGCATGAGGAGGTATGTGC
CTCCCTGGGTTTTTGCATTGGTTTTCCACCTCAGATATTTTTGTGGTCAAATCATTTATTTGAGATACCAGTGCAGCTAG
TGTGAAGTCACCATCGACTTCTTGATCTACCTCAACTGGCTTACCACCCACTCCCTCTATTATGCTTAGAGGACCTGTAT
ATACATATAATAAACAAAGAAAAACAAAACTAAAAGTAAAATTAGTAAAAACTACACTAAAAAGAACAAAAACTCTAGTA
AACTACATCTTCACGTGACACCACTCCCCGGCAGCGGTGCCATTTTGAAGCTTATCGTGACCAATGACACTAACCTACAG
TATGAGTGTCTACGATCGTCGATAGTATAGTAACCCAACTAAAGGTTGGGGTCGTGTCCCAAGGGAGTGGGTTTGAGAAT
TTATAGAAAAATAAAATTAAGCTCTAACTAGTTGTAGCTAAAGACATTAACGAACAAACACATGGTAAATTAAAGGGAGT
GACACGAAAGTATCAAATATCAATTGGGGGTTTTGTCACAAGTAGTAAAAATATCAAAAATTAACAAGACAATCAAGTAT
GGGGAAATGTTCTTGAGGTGTGACGACAATACAAGTTGAGATAAATCGTAGGGTAAATGCTTTCAATAGGAAATTTGCAA
GAAAATAGTGACTAGGCTAAGCTTTAGATGGAAACAAGTTCCCTCTCAGGCAACTTACCCTGCTTCAAATAGATTCCTCT
CGGACACCCATTTGCCGCATGAAGACCAGCCTATGCCTTACCCCACTCACTTTCTCGAGCTGAGTGTTAGGATATGGGAC
TAGGGATCACCCTCTCGGGCTGAAACTTATGTCAACCCACTCCTTAGGCCATCAGTATAGTGGTCTTGGTTTCACAACCT
CCCTCTCGGGCAAGCCGAAAACACATGGGTGGTTTTGTATTTGCAACTACAAACCCATTAAATTAAACAACAACCACTAG
GTGAAATCACCATTAAAATATATCTACCCTATCAACAAGCAAGACCCAACAACAATATCAACACATATTTGCTAAATCAT
ACCCCAAGAATGGGGTTTTAAGCCACACATCAAGAAATAACTAAATACACCTAAAATGATACTAAAATCAAATGGGTATA
AGAAATTAAACCTTGATTTAAGAAAAGGAAGAAGAATGGCGAAGACGTACTTCCAACTTGGGGAAGATGAATTACTTCTG
TCTTCAAGTCTCCCACAAAACCCTCTCCAAACTTGAGAGAAAATATCTAAAAACATACTATTCTATTCTAAAAATATTAA
TAATGGTTCGGAACTTATAAAATTAATAAAGAGTTTAGTATTTATAGCCATAAAAAATTAGTACAGGCAGATAGTTTGGC
GAGGTTAGTCGAGTCCGCCGAATGACTCGGCGACTCCCCCTTTTGCTATCTCATCGTCGTTGAGTGCTTGCCTACAACAT
CTTCACGTTCTGGATCATTGGGTGGTATAGTACTGCTTCGCAGAACTATTAGGCGAAGTGCCGACTACTCCTTTCATCGC
CTTTTTGATCCTCTTCTTTCAGGGCTTCGCATACTGGATCAAAGGGCAGAGTCTGTCCTTTCGGTGAATCGCCAAAGGTT
CTTGGCGATGCTCATGCTTTAGGTTCTTCATTCCTTTCAGCCTTTTGGTTCCTTTTTACGCCTAAGTGTCCATGCTTCCA
CTAAAACTTCAAATAGCTAAAACTTAAGAGTTTTCATCAGATATTGAGACAAAATAAGCATTCGAGGACACTATTTCTAT
CAAAATAAAGCCCGAAATGAGTCCAATTTGTGGACTCACCATGACCTAATAAATGTGAATGCTTCTTGGCTATGATTATT
AACTAAATATGAGATTAAAATATGGTAAGTGTGATTATTGTGGCCTAAAAGTGGTACTTAGTATAGATGGGATTATGGGA
TCTTTATCTATGCATTGTACAAGTATAACTTAGGATTACTTATGAGATGGTTCTATTATGCTATGATGATCTATAAGTTG
AATATGTATGTGACTTATACTGTTACACTAAAAGTGCATGATGATTCTGTAAACTTAGGGTAAATGCATGCTTTTCAACT
AAAATGTCCTTTTTAGCATGTTTTCAAGGTTTTTATGCATGGCTATCATACTTAGTGTTTTTTTGTTGTAAACCATAGTT
TCTACATTTTTCACAAAGTGTAGGTTCCGGTTCGTAAGATGATTTTCTATTGGATAAAGCTTGGATCTACTATTCTCCTA
GCTTGTGGTGAGTCCTCAAGATTCAGGACGTATGAGTCATTAGTAGTTTCTTTCTAGCACTTCAATTTCTGATTTATGTT
TAAAGGGTTGTGACCTTATTGTTGATTCAAAGATTGTATTAGAAAGCTAATTGAGACAAGTTGAGTGTTCCACTTGCTTT
TATAGAAAACTTCGATTGTATAGATAAAAGTTTTAAAATTTCCTCATCATTTATTGTATCTGATGTAATGATATGCTAAG
GTCTTGTATGAGACCCTTTCGGGGTCAAGTACATTGTGTTACATCTAGGGTGTACCCCTGGGTCGTGACAAATTTGGATG
GAACAAATAGAATTACAAGTATGACTGCCCCTTGTTTGAAATCTCTTCCTCCTTTTGTCCCAAGATAGAGCAGCCTTTTT
AGGGTTTTTGTGGGGGTGATTCTTGACTCTTTTGATGTTTTGGGAAAAAGGAGAAAATAAGTTTTTGTGTTATTTAGGTT
CTGTCTCGTCATTCCTACTCTAGCGCGTCCTATTCCGCTGGGGAGCCGCCACCCTAGCGACATCTAGTTTGCTCTAGCGA
GATAGTGACCCCAGTTTTTCTCGATGTTTTCCTTTTCTAAATAACGAAGCTTTGGGTCATTACAATAGATACCAATATAT
CCCTCATTCGTCCCCGAATAACTATCGAAGGGAAAATCACAAGCCCTTATTGGAGTACTTCTAAACTAACGAACCGGCCT
GATACTAAACCACGAAGGATGGTGGTTCTTCAAATTTTAAGCACGAAAGGGTTCTCTACTCAAGGTACCAGTTAAGGAAA
TGAAACAACACCCGAAGACAAAGAGACACGCGATTGGTCTAGCCTGACCCCGCTAGAGCGGCAGGCTTCCCGCTGAGGTG
GGGACATTGTGGCGATGAACCTCCCATTATAGTGCAAGATCGGAGAGAGTAAAGGGGGGAAAGGGGAAGGGTCTTCCCAT
TTCCTTCCCTCATCATTCAAAATTCTCCAAAATTCTCTCAAACGCTCCCTTCCTAACGTCAATTCTAAGGTAATGTTTCT
TGCTCCTTACGCGATTTACTTTAATACTTACTTAACTGTGATTGCATGACGTTAAATCATTGATTAGAATAGAGTTAGGG
TAGTTTCTTTTTTTATTGAAAATAAGTGGGTTTATTTTCTAGAAATAATGTAGCATGGACACTTCCCTTACGTCCCCAAT
GTCTCCACAACGTTCTGGGTGTAAGGATTTCATGAAAATATGGTTGAAATGATACCGAAGCGGGGGATGGCAGTTGAAAG
GTTTCTTCATGTAAAACTTGGATTTGGACATCATTTAGGGGGTATTTTGCTAGAGAAATTGAATATCTAGGTTCTAGGGT
ACTTTCTAGACTCTGTTCTGCTGAAATTCTATCGAAAATGAGGTTTTTGGGATAAAGGGGCTCCATGATCGCCCTTGAAG
TTCATCCCAGATGAAGGCCGCTCTTATAGCCTTCATCCCGGTGTAGAGACTTCCCTCACTAGCTTTAGCAGGATTTAGGT
CACTGCGGCAGGACTCAGTGGGGTAGTAGCTAATGAGTCCGAGATTCAGACTCATTTAGGGCTTTGTTTTGACAGTTTTA
GTGTCCTCAGATGCCTAATTTATGCTATATGCTGATGTTAAAGCCTTGATATTCAGGTATGTGAGCTAAGGAGCAAGGTA
TGGACACTAATATCGCAAAGCCCACTAGGCGACTCGCCGAGTGGTTCTCCAGCCCGCCTAAAGTTCCAGTGTGCCAGCCA
GGAGGGAAAAACGAAGTCAGCAATAGGAATGGGTAGTCGGTGAATCATCGATCGGTTCCGCGATAACAAAATTGATTGCC
CAAAAGTTATTGGACCTGAGATGCTGAAGGTTAATGCAAAGTGGTGAGGGAAGTGGACGATCGGCGGATCGTCGATCCAC
TCAGCGAGCTCGACTTACCTCTCCTAATGGCCTTTCAGACCATATTTTGGACAACTATAAATTCAAATTTGAACTAAAAT
TGAGTATCTTGCTATCTTAGAGAAAATTTTCTTTTGAGTTTTAGAGTTCCATTGTAGACTTTGAAGCTTTTTTAGACTCA
ATTTTGAGGATTTGTAAGTGGGTTTCTAAATTTCTTCAATTTGGACCATTTTAAAGACTTGGGAGCATTTATCCAAATCA
TGGCGAATGTAGTTGGTAATTGTTTCCCTATTCTTCTGATGTGTGGTTAAAACCCCAATTCTTGGGGTGTGATTATGAGA
TTATAGGTTTAATTAGCTTATGGGTATTGTTAATTACTAGTTAAATGCTATATTGAAGTGGGTTTAATCATTAGTTGTGT
TTTATTCTATGAATTGTAATTGCAAATGCAGTTCTAATTTTGAGTTCTTAGCTTGCTTGAGAGAGGTGTTTGAACCAAAG
ATTTTGATTAATAATTAGTAGGCATTGGGTTGCTATGGGTTTAGCTCGAGAGAGTGAATCCTAAACCTAGTCCTAGTCAT
CTTGCTCGATAGAAAGGATGTATTAAGGTTGTGGACTGTTCTTATTTTGTTGAGCTTGTTGATTTTTGAAAGAAATCACC
TGAACCGTGATAGTTGTTCGAGAGAAAACTATTTCAATCATAGTCCGTCCTACCCACTGATATTTACCTATTTATTAGTA
GTCTCAATGACCTATACATCGAAATTTGCCTTTAATCGGTCACATCCCGAAAATTCCTCTATTTATTGTTATTTCATTGT
TGTTTGATTGCGTTGTAGTTGCTAATTGCAAGCCAAAAACCTCCATATGACAATCGTGTCACCCCCTTTGACTTGTTTTC
ATGTATTTTTCAATAATTTATGTTCCTACAAATATCTAGAACACATTTGTACTTCATAACTGAACTTGAACACGTATCGC
TCCCTGTGGGTTCGACCCGAACTCTTTGTTGGGTTTTATACTGCTTAGCTATCATTTGCACCTAGAATTGGATGAGGTGC
ACTTTAAACGTTAATCAGTAGCCCCTTACCACCAAAATCAAAAAAATTTCCTTTTCTTAGCCAAACATTATGTAACCCCA
CGAAGTTCTAACGTGTACCCTTCATAACTATTGCAAGTTGATTTACTATTGTTGTTTTTAACTAGGAAAATATAGTCTTC
GTCTAGTTTCCCGATGCCGTAAGTCGGGAGAGACACCATGATCACAGAACAACAAGGTCTTCTACGAGAGGAGTTTCCAC
TTACCGGGTCAATAGGAGAAAGCACCCACTTTTTATGCCCGACTGATGGAGTTTGGCTAGGCCTCACTGACAAAGGCTAC
CCCTGCTGAGCACTCGAACTGGGTGAGGGAGTTCTATGCTATCCTTCCTACCGTACACTGGAACTTACCTAACCCTACCA
TCCACATTCGGGGAGTGGACATCCCCATGAACACTCACTTCATAAATGATATGCACGAGGTGCCGGAGGTCCCCAACACG
GAGTTTGAGGCCAATCTTAAAGAGATAGACTTGGGTTGGTTGAAGGATACACTGGTGGAGTCTGTGCTCCGGGGTAAGGT
CTGTTGGGCTACGACGGAGGGCATCACCGGTGCTAACTAGTCACCGGATTCCAAGAGGTGCCTGCACTTGGTTACTAGGA
CGATCCGCCCATCGGGCAACCTCACCGACATGGCATTTCCTCAAGCTTTGTTGGTGGCATGAGCTATACAGGGCATTGGA
CTAAATATGGGTGCATAGATCATCTCAAATGGAAGGTATTCTATCGGGGCAACAAGAAGGTGTTTTTCTTTCCTAGGCTG
GTGACAACGATGTGCAAGCGGGCGGGAGTGCCACTCTTGGACACCGATGAGATACTTCCTATGGATCCCCCTTTCACCCT
CTTTTAATTAGGTAGACTTCCATATCTGGGAGCTAGATGAGGAAGACGAACACGGCCAGTAGTAGTCACGCGACTGTAGA
GGCTGACTTTGAAGGAGGGGAAGATGATGAGGGTATCGACACTCTCCCTACCCAATCCCAGCCCCCGCTTTCTAGTGCTC
GGGTGGAGGAGGATCTGGTGACTGTCTGTAGGAAACTTGGAGGTTCTCGAGCTAATACCTCGAAGTCCATTCCACCCTCC
ACTGCACTTGAGTTGGAGATGCTCTACCGCTAGCTGTGATGGGAGAAAAAGAAGGATTAGCGAGGGATCGCTTAATGGGC
CAGATGTGAAAGACTCTGAAGGTCATTTTCTCCTGCGTTTGCCCCAGCAGGAGCTTCCCACGTTCAAGCTTGAGGACTTC
ACAGAGTTTCCCTAGTTGAGTGATACGTGGACGGGTGAGACAGTCCCCGAGGACATGGAGTGTGAAAGAGACAGTTCCCA
TTCCCATGGACCCTGATTTGGTTTTCTCCCTTATTGGGCCTGTAATAAACAATATGTCACTTTATCCTTTTGGTTTTCCT
TATGTTTTGTAAGCACATGTATGCTGGTTGTTGTTGTTTTTCCACGCTAATAATTAAATGCTACGCTTTATAACTTATGC
TCTATTGCTGACTGATAGGATTGCGGGAATTATTCCATGTACGATTCGGGATCCATAGGTGTGACTACGGAAGAACAAGG
GAGACAGTGTTGAGGTTCTGCCTTGCGTTGTCCCTCTATGGCGGGAGAAATTCTGCCCTGGTGGTCTCGCCCTTGCGGGA
TTAATTCCGCCCTAGTGTCACGACCCAAGGGTACCCTCTAGATGTACAAGACACATAGAACCCCAAAAGGCTGCATGTAA
GCCACTTAGCATATCATAAAATAAGAATAGAACAATAAAGAGTAAAAATCACATTTCAAGTCTTAAAAGATTCATAAACG
AAAAGTGGAAGTCTAGACTTTAAGCCTATACATAGCCACTTATTACAATATTCAAAGGGAGAAAGGGACACAGCCCATAC
AACATAGTCCGAAAAGGAAATACAAGAAATGAACTACAGTGAGATAACATCCATCTTCAAATCATGAGGACTCACCAACA
ATCTAGGAGAATAAGCAAATCCAAGATTTAGCCACAACGATGATAACCTTGAGAACTAGAGCCTACACTTGGGGGAAATA
TAGGTAAATTAGGCATTAGTACAAAAATGAACTAAGTATGATAGCCATGCATAAAAACATTGAAAACATGCTAAAAGGGA
CATTTCATTTGAATGCATGCAATTTACTAAGTTAAAGAATCATTACAAAGATAGTGGAAAAGCATAAGTCATAAGAATAG
TCAATACATTGATCATCATATCATAAGAGAAGGACTTCATAAATACCCTCAAAGCAAACTTGTGCAATGCTTGAATAAGA
CCCCATAAATTTCACCCATGTTAAGTAAAGCTTCTTGAGTAACCATAGTTCATAATTCATATTTTGGTTCTTGTGTTGTG
GGAATAAGACTTAACCGACATAGACCGTGTGACCTTAACATGGAATCTTGTGTTACCCACACCGGAAAGGGTTGTCCTAC
TTGCTTAAGGTAGAACCATACTCTTAGCTTAGGTGGATCCACTAGCTAAATAACCTATGGGGGCACATAGTTTACGAGAT
AAGGAGATTGCTACTAGAAACCCGGACTCAACTACGGTAGAAGGTCTCCATCTCATGAGACATACTTTGGGAACCCACAG
TCAACTAGTGTAGAAGGATCCCATTGGAAGCGGGCCTCAACTAGTGTAAAAGGTTGTATCTCATATACAATATCCACTTG
TTGCTAAGCATTGATTCCCATAGATTACATATTAAGTCTTGACTTAAGTTCATATTCATGGAAGAATGTCTCGACATTCA
ATAAAATATAATGCATAGGATAGCTATGAGATCATGCGTGAGAATAACCTTTCACCGTTTATGTCTACATATAGATTCAA
TAGGTGAGAAATCCTTTCAACCTTGGAATCATCATATTGTGAGAAAACCTTTCACATCATATCATATTCATGCATAAGTG
TGTATATGAGAATAGCCTTTCAACAACACAACAACTAGATCATAATCATAAAAACTTCATTCTCAAAGTGTTCATAAAAC
ATGGACTTCATAATCATGCATAATATCATAATATTCCCTTACAAGGATCAAAGCTCATATCAAATCAACACATCTATAAT
TCACAACATTAGACATGAATATTAACATATTTCAAGTAATCAAATTACTACAAGCATAATCTCATAATATCATTCTTTAA
TCAACACACCCATATAATAAGATCATAATTTAGGAATATGGGGCTTTCATGGGTTCTAGGGGATTTAAACAAAAAAACCA
TAATAAATCATCAATTCATCATAATATAAAGTAATTCAAGAATTAAAATCATTTTTGAAAGGAACCCATGACTTTGGAAT
CAAACCCTAGCTTTCGGGGGAATTTCTATCTTTGAAATTGGGATTTTGAAGGGGATCCATGGATGAATTCTATCCATGGA
TGAAGAGCTACCAAACATTGATCACAAAGCCCTATGAATTCTAGTAGAAAACCTTGATCCTTGAACCCTAGCTACAACTT
CCTTCTTCTTTTTCTTCCTTGAAGTTCTAGAGAGAGAATTTCTTTGGTGGGGATGAAGTTTGGGAATTGATTCGGGTTTT
AGAAATAATATGGTGAATGGCTTAATTTAGCGGTCTAAAATACTTATATAGGTAGTCTAAATTATGCCAAAACGACACCA
CTTAATATTAATTAAAACCGGAAAACCCCAAAGTCCCCCTAAACTAACTTCTCAAAACCATCCACAGGTCACCACCCACG
AGCCTCACTGACGGACCGTGGTAGGACCCACGGCCCGTGCTTGTGAAGCGTGGGTTGAGGTTCAGAGACTTGGTTTCAGG
GCCTTGACCTATGGCCCCTCACCCACAGGCATGGACTGGCAAAACTAGGAATGGGTCCTGTCGTGGTCCACTGCCTTTGG
GCAGTTTCCAGGGTCCTCCTCAAGGACCCATGGTTAGTCCTTGGGGGGGTCGTACCTTGATGTTCTTACACGAAACCATT
TATTTTTAAGTGCTGGAAGTTACATCCAAGACTCTAACCCTCACGTTAAGCTCTTGTTTAGCCTATTATTTGCCGGAGTG
GTACAATATCTCCCCCTTAGGAGCATTCATCCTCGAATGACGATCTAGACACCTTACGAAAGTAAAGATTCAAGACTAGC
AGCCCATCATGCATGAAACATCAAAATAATGAACAATTGAATTGAGGAAACATCAACTCCATCTTAAACAGAATCTATGC
ATCACAAGGAAGTAAGAATTACATCTATCAACCTATTATGCATGGAAACTCCACATTTCTCATATCCATAGAAGGAACTA
CCTTCTCCAAACTAAAAGCATGCTCAACACAATCTGCAGGAGCATTTATGCAATATACTTCTAAAAACCACAACTAAACA
TGTTCACAATTAATCTTATGAAGCATATAGGAAACTTTTACTCAATGATCCATAGAAGGAACTACCTTCTCCAAACTAAA
AGCATGCTCAACACAATCTCCAGGAGCATTTATGCAATATACTTCTAAAAACCACAACTAAACATGTTCACAATTAATCT
TATGAAGCATATAGGAAACTCTTACTCAATGCACAACAACATGAGGAAAATCAATCATAAAACCTCTCTTTCTTACTAAA
CATGAATTTCTCAAGAACATGAATAACATAAGGAAATCATGAAAAAACACATAGAACACACATGACTCCCAAAACGAGAA
AACTCTAGAGGAACTACTTACCTCAAGCTTGAATAGGAGTAGAAGGAAAGAGATGAGGATATCGGGACTTCATATCGGGC
TCGGCCTCTCAAGTAGCGCCCTGAACTAAGTGATTTCTCCATAAAACCATCACGAAAGCTATTTCTTTGTTTCTCAATCT
CTTGACTTGCCGGTCTAGGATCTCTACCGAAACCTCTTCGTATGAAAGACTTTCGTCAATTTCAAACCCTTCTTGGGGAA
TAATGGATGTCAAATTTCCAATACACTTCTTAACCAAAGAAACATGAAATATTATATGAACCGAAATCAAGTCATTTGGA
AAATCCAAGTCATAGGCAACCTTCCTAATACATTTCAAATTTGGTATGGGCCTACCTACCGGGGTCTAAGTTTCCCTTTC
TTGCCAAACCTGATCACACCCTTCATGGGTGAGATCGTTAAATAGACCCAATCATTAACTTCGAATTCTAGATACCTTCT
TGTTACATCGGCATAAGACTTTTGTTTACTTTGAGCCGTTCTCAACCTCTCTCTAATAAGCCAAACTTTCTCAATGGCTT
CATAAATTAGCTCGGGATCTATCAAAGCAACTTTACCCACCTCAAAGCAACCAACCGAGACCTACATATCCTACCATACA
AGGCTTCAAAGGGAACAATATCAATACTTGAGTGATAGCTATTCTTGTAGGCACACTCTATTAATGGAAAGTGGTAATCC
CAATTACCCTTAAAGTATATTTCACATGCCCTCAACATATCTTCCAATGTTTGGATGGTACGCTCCACTTGCCCATCGGT
TTGGGGATGAAAGGTTGTGCTAAGCTTAACCTTAGTGCCAAGACCTTTTTGGAATGACTTCCAAAAGTGAGAAGTGAATT
AAGTACCCCGATCAGAAATAATAGATAGAGGAACTCCATCCAACTTCACCATTTCCCTTATATAAAACTTAGCATAGTGT
TCTGCCTAAAAAGAAACACTGAGGGAATAAAGTGGGCTATTTTGTCATCCAATCTATAATGACCCAAATAGAATCATGTT
GTCTCCGGATGCGAGAAAAACTGACAATAATGTCTAATTTTACATCTTCCCATTTCCAAGTGGGAATACTTATATCGTGG
GACAAGCCTACCGGCCTTTTATGCTCAACCTTAACTTGTTGACAATTAGGACATCTGGCTATAAATCTTGAAATATCTTT
CTTCATACCATTCCACCAAGAGACTTTCCGTAGATCACGGTGCATCTTGGTGGCTCCAAGTGAATAGAATACTGAGAACT
ATGGGCTTCCTCTAAAATTTGTTCCCTCAAACCATCAACAATCGGAACACATAACCGACCTTGGTACCTAAGCACCCTAT
CTCCCCCTTGGGAGAAAGCCTCAACGAACTTCTTAAGTACCGACTCTTTCAACTCAATTATATATGATCAAGGCCTTGGT
TAGACTTCTTATCCATCACATAGGACGATTTGGAACAATTATGGACCATGACACCACCCTTAGTGGTATCCACTAGTTCA
ACACCTAGTCGGGCCAACCTATGTACATCACGAACCAACTCTTTCTTTTCATCCTTTACATGATCAACACTAACCATGGA
CAATCTACTAAGTGCATCCGCCACCACATTAGCCTTGTCGGGGTCATAAAGGACACACATATCATAATCCTTCAAGAGTT
CTAGCCTCTTCTTTTGGCAAAGATTCATGCCCTTTTGACTAAACACATATTGTAGATTCTTCTGATCGGTGAAGACATCC
ACATGGACCCTATACAAATAATGCCTCCATATATTTAAGGCATACACAACCACCGCTAACTCAAGGTCATGGGTAGGATC
ATTCTTCTTATGGAATTTATGTTGCCTTGAAGCATAGGCAATAACCTTACCATTTGGCATAAGAACACATCCCAACCCAT
CTTTAGAGGAATCACAATACACCACCAAACCATCCATACCTTCCGATAAGGTAAAGATCGGAGCAGAAGTAAGTCTATCT
CTCAACTCTTAGAAATTTTTCTCACAAGCTTCCGACCACAAAAAATTAGCTTTCTTTTGAATCAAAGCCGTCAATGGAGA
AGCAATGGAAGAAAATCCTTCAACACACCTTCTATAGTTACCGGCCAAACCCAAAACACTTCTAATGTCGGAATGAGTTA
GAGGTCTAGGCCAACTCTTTTCCACATCCATGTTCTTCGAATATACCTCAATACCCTTGCTTGACACAATATGACCAAAG
AAAGCTACGAACCTTAACCAAAATTCACACTTTCTAAACTTTGCAAAAAGTTGTTGGTCCTTAAGAACTTTCAACACAGT
TCTCAAATGGTCAACATGCTTATTTTCACTCCTTGAATAAATAGAAAATCATCGATAAACACAATCACAAACATGTCTAG
GTATTGTCTAAACACCCTATTCATCAAATTCATAAATGCCGCCGGAGCATTAGTCAACCCAAATGACATACCAAAAACTC
ATAATGACCATACCGAGTTCTAAAAGCTGTCTTGGGAATATCAATCCCTCTCACCCTCAATTGGTGATAACCCAAACAAA
GATCAATCTTAGAGAAATAACTAGCCCCTTGAAGTTGGTCAAACAAGTCATCTATTCTTGGAAGATGATACTTATTCTTG
ATGGTCACTTTATTCAATTGGTGATAATCAATGCACTTTCTAAGAGACCCATCTTTGTTTCTAACAAACAACACGGGAGA
ACCCCATGGATAGATGCTCGGTCGGATGAAACCCTTTTCTCGCAAATCCTTTAGTTTCTTCTTTAACTCTTTTAACTCCA
CCGGAGCCATTCTATAAGGAGAAATAAAGATAGGTTGTGTATCCGTAAGAAGGTCAATACCAAAATCTATTTCCCGATAG
GGAGGAATACTGAGCAAATCATAGGGAAATTTTTCTGGGAACTCACTAACCATGGGAACAGACTCAAGAAAATGGGTTTC
GGAATCTACATCCCTTACCCTAACAACATTGTAAAAGCAACCCTTCCAGATCATCTTTCTAGCATTAAGGCAGGACACAA
ATTTACCTCTAGGCATAGAATTTCCCCTCTTCCATTCTATGATAGGCTCATTTGGAAATTGGAATCTAACCATTCGAGTT
CTACAATCGATAGAGGCATAACATGCATGCAATCAATCCATACCAAGAATCACATCAAAGTATAACATGTCAAGCTCTAC
CAAGTAAACAAGAGTAATTCTATGAGAGAAGGAAATGGGAGATCTTCTATTAACCCTCGTAGGCACCACAGAATCACCAA
CCGGGGTAAAGACCGAAAAAGGTTCTAATAACACTTCGGGGAGCATATCAAACTTCATGGCCACATAAGGTGTCACAAAG
GACAAAGTAGAACCGGTATCTAACAAGGCATATACATCAATAATAAAGACTTTTAACATACAAGTCAGCACATCCGGGGA
GATCTCTTGGTCACCTTGGGATTGAAAAGAATAAAAATGGTTTTTCTTTGGGGCATTGGAGTTTGAACCGCTAGGAGGAG
CTTATTTATTTTCCTTTCCTTTAACGTTGAGCATCGAACAATCTCTCATCTTGTGGCCACTCTTCCCGCAACTAAAACAC
CCATCCGTTCCAACTAGGCACACACCATCATGTTTTCTTCCACACTTTGCACAAATAGGCATATTGACATAAGAGCCAAA
ACAATTACCTCCTTGAGGTGTAGGGTTAGACAACCTATCCTTGTTGACCCTTGAAGGATTACTAGAGGAACCTTGGTTGG
AAACCTTTGTCTAAACCATGTCCGACCATGTCCATCGGACCTAGAATTGGAGAAGTTCCTATTACCGGTTCTATCTCTTT
TCACCTCTCTATTTTTTTCTTTGAGTTTTGATTCCTCAATTTGTTGAGCATACACCATAAGGCTTGAGATATCCATGTCA
TGCAGGAGCATTGTAGTATGACATTCTTTTTCAACAAAGTAAGATACACCCAACATAAACCTACTCATTTTAGCCCTTGA
GTACGCCACCATAGTTGAAGGACATTTGGAGAGTTGGGTTAACTTTAGAGCATACTCCTTAACATTTATACTTCCTTGGC
CAAGGTTAACGAACTCTTGCACCTTTTCTTCCCTCAACTCTAGGGGGAAGAATCTATCAAGAAATGCCGATTTGAACAAT
TCCCATTCTACCAGGCCCGCTCCTACGTGTCTCTCTTCCTTCAACTAATCATACCACACTTGGGCCACATCTTTTAGTTG
GTAGGAGACTAACTCCACCTTCTCTTTTGAAGACACCCCCATAACATCAAATACTTTATAAACTTCGTTGATAAACCTTT
GAGGATCCTCTTCATCTTTGGAGCCATGAAATTTGGGAGGGTTCATTCTTGCAAAATCTCTCACTCTTGAAACCGTTGAA
TTCACATTAGGATTCATCTGAGCTACAACCTCTCTATTGGCTTGAGCCTTCACGACTTGAGACAACATTTGGATAGTAGA
CCTAAACTCTGCATGGGTAACATTGTCAACCAAAGGATCAACCGGAGCTTGATGAGCTTGAGGAGGAGCTCCTTGATTCA
CATTATCATCCTCCATCCTTCTAGCATTAACCCGTAGTGTATTCATATCCTGAAGGCATAAGAGAATGATTAGGAGAGGT
ACTTTATAGAGTTAAACTCTATGGCATGACTTAAGAGTAATGAAAGAAGTGGAATTTCCAAAACATCTTGTAGCCTCTCA
TTCATAAGTGTGGCACGCTTTACACTCATGAACAAGACTTTACTAGACGTAGCTTAAGATACATCATCCTAGAGTCTTCT
AAATGTTGTGCTCTGATTACCAAGTTTGTCACAACCCAGGGTACCCCCTAGATGTAACAAGGCACATAGAACCCCGAAAG
GCTCCATGTAAGCCACTTAGCATATTATAAAAACATAATAGAACAACAAAGAGTAAAAGCACATTTCAAGTCTTAAAATT
TTCATAAACGAATAGCGGAAGTCTAGACTCTAAGTCTCAACATAGCCATCTATTATATTATTCAAAGAGAGGAAAGGACA
CATCCCATACAACATAGTCCGAAAAGGAAATACTAGAAATGAACTACATGGAGATAACATCCGTCCTTGAATCATGAGGA
CTCACCAACAAGCTATGAGAATAAGTAAATCAAAGCTTTAGCCACAACGACTATCACCTTGAGAACCGGACCCTACACTT
GAGGGAAAATGTAGGAAAAATAGGCGTTAGTACAAAAATGCACTAAGTATGATAGCCATGCTTAAAAACATTGAAAACAT
GCTAAAAGTGACATTTCATTTGAATGTATGCAATATACCAAGTTAAAATATCATTATGAAGATAGTGGAAAAGCATAAGT
CATAAGCATAGTCAATACATTGATCATCATATCATAAGAGAAACACTTCATAAGTACAATCAAACCATACTTGTGCAATG
CATGAATAAGACCCCATAAATCTCACCCATGCTAAGTAAAACTTCTTGAGTAACCATAGTTCATAATACATATTCTTGTT
CTTATTTTTGTTGGAGTAATCCTTAACCGAGATAGACCATGTAAGCTTAACATGGAATCCGGTGTTACCCACACCGAAAA
GGGTTGTCCTCCTTGCCTAAGGTAGAACCATACTCTTAGCTTAGGTGGATCCACTAGCTAAGTAACCTATGGGGGCACAT
AATTTATGGGATAAGCATATTGCTACTAGAAACCCAGACTAAACTAAGGTAGAAAGTCTCTATATCATGAGACATACTTT
GGGAACCTGGATTCAACTAGTGTAGAAGGATCCCATTGGAAGCCGGACTCAGCTAGTGTAAAAGCTTCCATCTTATATAC
AATATCCACTTGTTGCTAAGTATTGATTCCCACGGATTACATATTAAGTCTTGAGTTAAGTTCATATTCATGGAAGAATG
TCTTGACACTCAATCCAACATAATTCATAGGATAGCTCTTAGATCATGTGTGAGAATAACCTTTCACAGTCCATGTCTAC
ATATAGATGCAATAGGTGAGAAAGCCTTTCAACCTTGGAATCTTCATATTGTGAGAAAACCTTTCACATAATATCATATT
CATGCATAAGTGTATATAGGAGAATAACCTTTCAAAAACACAACAACTAGATCATAATCATAGACAGTTCACTCTCAAAG
TGTTCCTAAACATAGACTTTATAATCATGCATAATATCATAATATTCCCTTTCAAGGATCAAAGCTCATATCAAATCAAC
ACATATAGAATTCACTACATTAGACATGGATATTAATACAATTCCAGTAACCTATTTACTACAAGCATAATCTCAAAATA
TCCTTCTTTCATCAAAACACACACATCACAAGATCATAATTTAGGAATTTGGGGATTTCATGGGTTCTTGGGTATTTCAA
CATCAAAACCGTATTAAATCATCAATTCATTCATAATATAAATTAATTCAAGCATTATAATCATTTTTCAAAGGAACCCA
TGACTTTGGAATCAAACCCTAGCTTTTGGGGGAATTTTTATTTTTGATATTGGGTTTTGAAGGGGCTCCATGGATGAATT
CTATCCATGGATGAAGAGATACCATACCTTGATCACGAATCCCTATAAATTTGAGTATTAAACCTTGCTCCTTCAACCCT
AGCTCCAACTTCCTTCTTCTTCTTCTTCCTTGAAGGTCTAGAGAGAGAATTTCTTTGGTGGGGATGAAGTTTGGGAATTG
ATTTGGGATTTAGAAATATTGAGGTGAATGACTTAATTTAGTGGTATAAAATGCTTATATAGGTGGTCTAAATTTGGGTA
AAAAGACATCACTTAATATTAATTAAACTGGAAAACCCCAAAGTGCTGCTAAACTAACGCCTCAAAATCGTCCCCAGGTC
AACAACCACGAGCCTCATTGACAGACTGTGGTTGGACCCACGTCCCATGTTGTTGAAGCATGGGTAGGGTTAGTAGACTC
GGTTACAAAGCCTTCACCTACGTCCCCTCACCAACGGTTGTGGATTGACCCACGAGGCATTGGTCTTGCCGTGGTCCACT
GCCTTTGGGCAGTTTCTAAGGTCCTCCTCAAGGACCGATGGTTGGTCCTTGGTGGGGGGAGTCGTACCTTGACGCTCTAA
TACAAAACACTTTATTTATATGTACGGGGAGTTATATTCACGACTCCTATCCACGTTAAGCTCTAGTTTTGCCTACTAAT
TTCCAGTGTGTTACACCCGATGGCTCTAACGGGAATAGAACACAAGTCACAATTGCTTGGGTTCTTCCCATTTTTCTAAA
ATTTTCCCTTGATTCCCAGGTTATAACTAAGCATTTAGGATAATCCTCATTGCTAGGATGTCATTGTCAACCCCGAGTCA
ACCCCACGGTACCCACTCCAGAATCCTTTCACAATAACTCACACCACAGACACGTACATTACCAAGATAGGCCCATATAC
TCACATAGTTATAGTCGGTCGCAATACATGCCCATATAATGGTTTATGAATCACGTCATAGCTTGTATAGACCCTTGCAC
CAAACTTAGTGACGACTCTCTTTCCCACCACAAGCTCATGAAACTCAAGCAATTAGGGAGACTAGTCCACATTTGCTCTT
GTACTGGGAGACCGGTAACCTGGGCTCTAATACCAATTTTTGATGACCCAATGATGAGTCCGAGATTTGGACTCATTTAG
GGGTTTATTTATATATAATTAGTGTTCTCAAATTGAGGAACAAAGCAAGGACACTAACCAACAAAAAGGAATAAAACAGG
CTGAAAGGAGAAACAAAGGAAGCCTAGTGATTACCAAGTTCACTTGGTGAATCATCCAATGGCTATTTGACCACCAAAAA
TTTAGTGTGCCAAGCCTTGAGGAAAGAAATCTAGTTGGCGAGAGAAAGGAGCAGTCGGCGGATTGCCAAGTAGTTCCACG
ATGTAGTGCTATATCAGCCAAAGTTACAGACCTGAGGATGCTGAATGCCAAGGCAGAAGGGCGATGGAAGTGACCAAAGG
GCAGCTCGCCGAGTGGTTGAACGAGCGGGACTTACTTCGCTGAATGTCTTTCATAGCTTATTTTTGGTGACTATAAATAC
ATTTTTGAACATTTAGTTTAGTATCAATTACTCTTTAGAACAATATATTTTGAAGTTTTTAGCATCTGGAGACAGTTTTC
TCTAGTTTTCCTTAGCTTTGAAGGATTGAAGATACACTTTTGAGAAATTGGAAGTGGGTCTTTAAGAATCTTCAAATTGG
AGCATTATAAAGAAACAATCACTCTTACCCAGTTGATGGATAATCAATTTGGTAATAGTTTTTACCTTTTTATGATGTCT
AGCTAAAACCCCAATTCTTAGGGTGTGATTATGTGATTATGGGACTATTTAGCTTATGGGTATTGATAATTGTTAGTTTA
AATGCTATTAAGAACTGAGTTTAATCATTAATTGTGGTTTAATTTAAGAATTGTAGTTGCAAATGCAGTTCTAGCTTTGT
GTTCTTAGCTTGCTCAAGAGAGAGGTTTTAGAACTAAGGTTTTTTATTGATTGTTTGTGGGTATTGGGTTGACCTGGTAA
CAGCTCGAGAGAGCAAATTCTAAACCCAATTCCACACATTCACCTCGAGAGAGTGAATGTATTAAGGTATGGGCTGGTTT
TATTTTGCATGCTTGTTGATGTTCGAGAGAAATCACTTGATTTGGGGTAAATTGTTCGAGAGAAAATTTACACCCACTAT
AGCCTAGCCTACTCACTAGTATCTCTCTATTTTCTAATAGTTGCAATTACCCACATGTTTATATTAGCCTATAATTGATC
ACATCCGAAGAATATAGTTCTTAGTTGATAATCAAAACCAAAACCAAAACCAAAACCCCCCAATTGATATTCGTGTCACC
CCTTAATTTGAATGATGTCTTTATTCAAAAATATTTATTCCTATGCTGAATTGATCATGTTCATACTTCCCAATCGAATC
TGAAACACGTACCGCTCCCTGTGGGATTCAACCCCAACTCATTTAGTTGGGTTATATACTAATTAATGATCGTTGACGCT
TAGAATTAGATGAAGTGTCTTTGATGAACGTTACCACAATAAAAATGGCATCGCTGCCTAGGAGTGGTGTTGTTTGAGAT
TTTTTTCGGTGAAGTTAATTTTTGTTCTTTTTAATCATAGTTGAATCTACTTATTTTTAGTTATGGTTTTTGTGCTAATA
TTTAAGATAACATCAAAACTCCCAATGAAGTCAATGAACCAAATGTCAATGACCCAAATCTTGTAGTTGGAGTTGGTGCC
ATTCGCTTGCCTCCAGGTACAAGCACCATGTTGCAGCTCATGCAATTGAAACAATCCTCTTTAGGACAACATCCAAAGCT
TCAAGTGTTTTGAGGATGAGCGAATCCATGAGATTTGGCTAGGATTTAAGAAGTTGGTGCTGCAATGGCCAACTCATGGA
TTTCCTGACAATATTTTGGTGCAGTACTTTTACAGAAGCCTTGATTTTGTCAACAAGGGAGTGGTTGACAAACTTTCTCC
GGGAAGTTTAATAAACAACCATATGTGATAGCGGCCCACCTGCTTCATGGCATGACCACAATTAACCGGGCGTGCTACAT
CCATGAAGATCAGGTCTCCCCTCTCATTTTAAATTGACAAAGAAACAAATTGAGAAATATCAAGAGTGGGACCAAAACAT
GGCAAAGATGATGACCCAACTTGACATTTTAGCCAAAAATGTCATGGGTGTTGATGCTAGAAGTGTAAATGTTGTGGGTG
TTGGGTGTGTAAAACCCGATGCGGCCATGTTCGAAGCGCTGTACAATGAAGAAGTGAACTTCCTAGCCAATCAAGGAAGA
GGTTAACGTGCAAACAACCCAACGATGGGTGGTAAATAAGGTTGGAATAAAGATGAGGGCTGGAGAGACCGTGATAGAGA
GTGCGGGATCGAAATGCCTCTTGGAAGGAAAGGGATGGGGAGAAGGATAGGTATGTTCCTCCCCAAGAGCGTCAAAAGCC
CAAAGATTCTGAGGGTGGCTAGACTGAGGATATGCTCTCATGTATTCTTAACAAGGTTGAAGGGTCTGATAAAGTGTTAA
AGGAAATGAAGCAACATTTATCGACTCTCAACCAGACGGTGACCTCTCATTCCCTCCCTATCAAATATTTGGAGACCCAA
ATGGGTCAGATTTCTTTACATCTTAACCCAAGACAACAAGGGGGATCTCCTAGTGATACTACGGAAAATCCCAAAAATGA
ATCTTGAGTGGGTACTTGCGTCGTTCCACGACATTAACTAAGGTGCTTCTAGGCAGGCTACTCAAGTTTTTATTGTTTTA
CTTGAGTTTTGGAATAACGTGTGTTGATTTTGCAGGTTGAATTGTGGAATGTGTTTGATAATTACATTTTGGCGAGCCAA
AATTACAGTCGGCGAGATAAATAACCACACGTCGTGTCACCGAAGAAAAATAGTATCACTGAAGGGCCGCGAACTAGACA
GTTTTAAAGGCCAAAGGTTTAAACTTTCAAACACTTTCATATTCCCACACTTTTAACTTTATACCATCACAGCCGCACTC
TAGTTTTTTTATAATTTTGCATTTTCTCGCATTTTTTTCGTTGATCTTGTGTTCGGAGTTGGAATTCTTTGAAGCCAAGC
ATTACAAAATCCAAATTCGGCGTTAAGGGATTGTGTTCTAAACTCTGAACTCTCAAATATCGATTGAACTCATAAGTCAA
TTGTTTACTTCTTATTGATGTTTGCTGGCCTTTCTAAACTCATAATTTTGTGCTAGTTTGTCTTTAATATTCTCGTAGTA
GTGCCTTAATTGCCTAAGTTGTTTATTTCCCAAATTTTGTGCTTTAATATTGATCATAAATTGTTGGATTGCGGTAAATT
GTTGTTGGGTCTAGTCGGGTGAAGTCTGAGTAATCGAAATTGTGCTAAATAATGTTCTTTGCCCAATAGTGGAGCGTTTG
ACGTCATTCTTATTGGCTAAAGTTGTCAAAAGGCTAATTTTTGCCAAACCGGGGAAAGTCTAAGTACCTCAGTGGCATGG
GTAATATGGGTCTGAGTTTAATTTATTTTGTATGTGGTTTGGTTTAATTTTTGAGGGCTGTAGGTTTGGCTTTGGGAGTT
GGGGTTGAAAATAGGCACGTTGGGCAGTTTAGCGAGCTGGGTCGAGCTCGGCGGATCGCCAAAATCCCCCTAGATCGCCT
TTAATATCATGAGTTGTTTGAGTTTGATTCTTTAAATTTTGGCGAGAAGCCTGAGCTCGCCAAGTTCACTCGGTGACTCG
CCGGAAGTCTCCCTTTATTGCCCTTTATGCTCCACTAACCCCTAAAACATATTGTAATTTTTGATGGGCTAGTGTATGCT
CACCGAATGATATCGGCAATTTGCTGAAAGGCCGGCCTTGAACATCACCGACATGCCATTTTTTTGGGAAATTATTTAGC
CACTCCTTTCGGCGAGCCCGATCTAGTCTTCAAAGTAATTCGGTGATTCGCCGATCGCTTTACCTAGTCTTTCTACAACC
TGTTTTCTGCATTTTTCTTGAATTGTTCTAACTCATTTTTGTGTGTTCTGCAGAAATGGCTAGACCAAAAGTAGCAGGTC
CAAAGATGCCGCCCCGAAAGAGGGCAAAGGGAATCACAATCAACGAGGACGAAGTTGCATCCAAAGCAAAGACTACAAAA
CTTCCTACCATATGTGGGAAGGGTAAAGGTAAAGGGAAGGATCCTGCTCCTGAATCACCGGAGGTCAGCTCCAACAGCGA
AGGAGTGTACGCCACTCACCTCACTACTTCTGAGAGTGAGGTGAGCACCAGGACCCTCAGGCTACCACTTCTGAGCCTGA
GAAGGAACAACTACTGTTGTCCTGGAGAGCTGAACTCCACTCCAAGAGGATGCATAATCCGTCTTGGATCCGGGTACCCC
AGGCTGCTACTCTTCCTCATATCCCATACCAGGTTGTTGTCCCAGCACAACCTGCACAAGGTCCTCCTCTCCGGTCTATG
AATATGCTGAAGGCAGAGAGATTGATGAGCATCATTGAGGAGAAGAGGTTGTCTACAGATAGAGTGATATAGATATACTG
AGATCTGCAGTACACTAAAATCCCACAAGTTCCAGATTTTTACTAGACCTTGTGTCCCTAACATTCTAAATTGGGTCCAG
GAATTCTACACTGCCTACAGAGCGCTAGTGCCACAAGGGAAGAGAAAGGCTTCCACATTAAAGCCGGTAGATAATGAAGT
CGTCAGGTGAAAGAGGGTCAAGTGTGATAGCGATGATATTAATGTAATTCTAGAGTGTACATGAAATATTTTAGATGACT
ATCAAAATATGATCAAGATAAAATCATTGGAGACTTTGAAAAAGTGGTTAGCCCCTCTATTACCTAACGGTACTCCCTAG
TGGATCGAGGCTGGAGCACCCATAGAAAAGAAAAACCTGAACATAGCAGCAAGGTATTGGTTTGGCTTTATAAGCAACAC
AATCAAGCCGTCCCAGAATGAATCTATCCTCCTCCACACAAAGGCGACTTGTCTTGGGTCCATCATTTTAGGGAAGAGCA
TCAATTTTGGTATGATCATTAGCCAACAAATGGCCATGAGGGCAACACAGCGCCAAACCTCTCTCCCTTTTCCGGTGTTG
ATCACCAAGATGTGTAGACAAGCCCGAGTGCCTCATGATCAGAATAGGGACGTGGAAGTGATTCCCACCTCCTCTATCGA
TATCTGGTGCATTGAGGCCGAGTACTTAAAGGATAAGGATGAGAGGAAGAAGGTAGCCCCGATCGATTCTTCTCGGGGTG
TGGACATTGCGACTGTACCTGTAGAGGTAGTATTGCTTACTCCCGCTCCTGGGATATTAGGTATATCTAGTGCTGCTCCT
TCTTTGACTCCTAGTTCGTCTAATTCTCCCCTGCCTCCTAGGTCTACTGCTAGTGTCATTGCCTCCCGACCTCCACTCAA
CTAGGCTATGATACTTCGGAAGGGGCATCTAGCCTATTCTTTTGATCTGTGTGACTCAAGGCTTGTGGCCACAGTTCCTG
GGATGATTGTGAGGACTTTTATTGTTGTTATGACACCCCTTAGTGTGTCTATTGATGCCCTTGTGACAAGGATAGCGGTG
TGTGAGCAAGGACAGGGGCCACTAATGAGGTGATGACCTTAAGGCCCCAATTGCTGAGCTGAGGAAGGAGGTGGACCATC
TGAAGTCCATAATTTTTATTACTGTGGAGATCCCTGACATGCCAACTGATATGGTTTGAGCTGATGAAGCAGGTGCTGCT
GAGTTTGAGGTAGATTATGAGTCCACAAATTGGAATCATTTAGGGCTTTATTTTTATATAAATAGTGTCCTCGAATGCTT
ATTTTTTCTCAATAACTGATGAAAACTCTTAAGTTTCAGGTATTTGAAGTTTTAGTGGAAGCATGGACATTTAGGCACAA
AAAGGAACAAAAACACTGAAAAGAACAAAGAAGCTGAAGCATAAGCATCACCAATAACCTTTGGCGATTTATCGAAAGGA
CAGACTCCGCCCTTTGTTCTTGTATTCGAAGCCCAGAAGGAAGAGGATAAAAAAGGCGATGAAAGGAGCAGTCAGCGCGT
CATCGAATAGCTTGCAAAGCAATACTATACCGCTCAATGGTCCAGAACGTGAAGATGCTGAAGGCAAGCATGAAACGGTG
ATGAAACAGAAGAAGGGCGAGTCCCCAAGTCATTCAGCGGCATCGACTAACTTCGCCGAAAGATCCTCCAGCGCTATTTT
CTGAAGTCTATAAATACTAAAATTGTTACTAATTTTATAAGTTGCGAACCATTATTATTATTTTCAGAATAGAGTAGTAC
TTTTTTGGATATTTTCTCTCAAGTTTAGAGAGGATTTTTGGGAGAATTGAAGAAAGAAGGATTTCATCTTCCCCAAGTTA
GAAGTGGGTCTTCTCCATTCTTCCTAATTTTGCTTAAATCAATGTTTAATTTCTTATACCCATTTGATTTTAGTATCATT
TTAGGTGTATTTTGCTATTTCTTGATGTCTGGCTAAAAAGCCCATTCTTGGGGTGTGATTTAGCAAATATGTGTTGATAT
TATTGTTGGGTCTTGCTTTCTGATAGGTTAGATGTAGTTTAATGGTGAATTCACCTAGTGGTTGTGGTTTAACCTAGAGG
ATTTGTAGTTGCAAATACAAAGCCACCCATGTGTTTTTGACTTGCCCGAGAGGGAGGTCTTGATACCAAGACCACTAGAT
TGATGGCCTAAGGAGTTGGTCGACATGAGGTTCAGTCCGATAGGGTGAGCCCTAGTCCCATATCCTAACACTCAGCTCGA
GAGAGTGAGTGGGATAAGGCGTAGGCTGGTCTTTATGCGGCTAATGGGTGTCCGAGAGGAACGCCTTTGAAGCGGGGTAA
GTTGCCCAAGAGGGAACTTATTTCCATTTAAAGCTTAGCCTAGTCACTATTATCTTACAAATTTCCTTTCAAAAGCATGT
ACCCAACTACTTATCTCAACTTGTATTGCGGTCACAACCCAAATATTTTTACTCATACTTGATTTTCTTGTTGTATTTTT
TGTTTTTACTAATTGTGACCAAACCCCCAAATCGATATTTGACTCTTTTGTGTCACCCCCTTTAATTTACTATGTTTTTA
ATCGTTAATGTCTTTAGCTATGACTAGTTAGAGCTAAATTTTATTTTTCTATAAATTCTCAAAACCACTCCCTTGGGACA
CGACCCCAATATTTAGTTGGGTTACTATACTATTGACCATCTTAGACACTCATACCATAGGTTAGTGTCATTGGTCACGA
TAAGCATCAAAATGGCACCGCGCCGGGGAGTGGTGTTATTTGAGAATTTTTAGATTAGTCGAATTTTTGTTCTTCTTAGT
CGTAGTTTACTAACTTAACTTGTAGTTTTGTTATCTTGTCTATATTGAAGAGAGGAAGTGAGCATGGCGAGCAGCACTCG
GGAGCTAATGGAGTTTCTTCCATTAGAGGTAATGATATTCTGGGAGCGTATCCTCACCTTCAAGCAATTGGAGGGTGAAC
GGATTCACAAGTCATGGGAAATGTTTAATGAACTGATCAATCAATGCCCAAATTATGACATTCCCAACATATCTCTCCTT
GACTGTTTCTACAGAAGTCTTGGTCCTGGAAACAAGAGGTTGGTCAACCAACTCATTTCAGGAGGCATTGCGAAACAACA
TATGTGATAGCAGCCCAACTGCTTAATCAAATGGCAGGAATGAACCAAGAAGTAGAGAATGACTTCATGTTGGCCGCCCT
AATGACTCAGATGAATGAGTTGGCTAAAAAGATGGTGAAAATCAAAATCCAGTGAAAGAGGAAGGATTAATACATGCCTC
CTCATGAGCGAAGAATTCTCAAGGACAATGAGGTTTACACCTTGAGGGAATGCTCTCAAGCATTCTCCACAAGGTGACTG
AGAAAGATAGAGAGCTGAAAGGAATGAAGGAAGATATTGAATGAATGAAGTTGATGATTTGGTCTCATTCCAAAGCTATC
CAACTACTCCAGGACCTGATGATTAATACGTTGCCTCAACTCCATCAATAGAGAAACAGGGGGTGGTCTAATGAGGACCT
GGTCAACCCCAACAAGGAAACTTGAGCAAATATTTGTGTCATGCAATGACGGTAAATAAGGCTCTTCTTGGGAGGCAACC
CAAGGTCTTAAACATTTAGAATTTTACTTTTATGAATAATGGTGTGTTGTGTTGTAGGTTAAAATGAGGAAAGTGTGGAA
AACTTCAGGTTGGCGAGCAGAAAGTCCATTTCACGAGTCGCCAAACAGGTCTGTGAGCCTGACTAGATCTGCCATTTGGC
TCAATACGAGAGTCGTACAGAGCCTGTAAAACTCATCGGACTTGAAAAGCAACTCGACACATCGCTAACAAGTTTGGCGA
TCTTGATGCAGACCGCCTAATTCACCCACTGAAAATTGAAGATTTTTGAGAAATGGCTGGATAAATGACCACTCGGCGAA
TCGCCGAGTAGGATGGCGAGTACGACTAATGTCGCCGAATGGACACAAATTGAACAACATATATGGCCAATAGTCACACT
TCTTCATTCTTTCTCACTTTCAAACTCCATAACTTCACACCTAGGTAGTAATTTACATTTTGTCAGTTTAAATTAGTATT
TTAGTAGCGGATTAGTGCTTGGAACTTGGATTTTTGTTGCCACCTAGCATTACAACTTTGTTTATTCAGCGAAAAGGTTA
GTTTCTGAAAACTCTTCGTTCGCTCTCGAAAAGATAAACCTCATCTGTAACCTAGGAGTCCACTAATGCGTGTTAGATCT
CTCTGATATGAGTAGACATTTTTGAGGACTTGCTTCTATTTTGTAAGTTAGTGCCTATTTGCTTTAACTGTTCGACTTCC
TTTTTCACTCTGCTTACTTTGAATCTAAATGTGGAAAACTATGCGTAATGGGTGTTGACCATGAATGGGTGCTATGGTTC
TGGGTAAATTTCATTAATGCTTGGTTTAATTTTTCTTTGAGGTTTTTGTGATTGATTTGAAAAGTGAGTCGAATCTCAGG
CATGTTAAGTTAATCGGCGAGCTGAGTTGAGCTCGCTGAATCACTCAGCCATTCGCCCCCTAGACCTAAATCGCCTTTAA
ATTCTTATCTTAAGTGTTGTGGGTTTTGTAACTTTCGGCGGACATACTTATGATCACCAAAGAGGTTTGGCGATTCGTTG
ATTAGATCAGCAAGTCTGTCTGAAATTTTATGCCGCAATGTAATTAATCACTATTCTCTCTCTGACGTTTCACAGATATA
GCCAAACAACCGATTAGAGGGAGGGAGAAATGAATTGTGATTAGAGAAAATACACTTCCACCCAGGGACAAGGCTACCAC
AACTTTAAAAAGCAAGGGAAAGAGCAAAGCCCTCGAATTATCTGATGAAAGCTCTGACAACACATGCTTCTACACTACCG
AGCCATCCACATATAACAGTGAAAGTACAGAGTCTGACGAAGATTACCAGATAGAGGCAAGGAGGGTTGAGTTACGATCC
AAAAGGATACATGATCCATATTGGATCAGATATAGTTAATTCACCACTCCAACTCCTCCAGCTCTAGGGCAAGCATTAGT
ACTGGCAAATCCAGTACAAGGCCCCAAACATTGATCAATAAATAGATCAAAAGCAGATGGTCTGAGGACGATCATTAAGG
AGAAACGACTTTCTATAAATGGGGTTATTGATAGGTATTCAGAAGTGATGGAGTGCCTGAAATACCACAAATTCAAAATC
TTCACAAGACATCGCGGCTCTTACATACCAAGCTGGGTTAGAGAGTTCTACGATGCATACAGTGCATTAGTACCTCAACG
GAAAAGTCTAGTCTCATCTTTTAAAGTAGTTGACCACATGGTTGTTAGAGGAAGGAAGGTAGATTGTGACAGTGAAACTA
TCAACATAGCTATGGGAATGTCCGATAAGATTAATGACCACTGCCACCACTTGATCAGGACACAGAAGCTGGATACAATG
AAAAAGTGGTTAGCCTCGCTAGTCTCAAATGATAATGCTCCAACATTGTTAGCACAAGGAGTTCTAATTGAGAAGAAAAA
TCTGAACATAGTTGCACGGTACTGGTTCAGATTCATCAGCAGCACAGTTATGCCATCACAAAATGAATCAATTCTTCATC
ATGCTAAAGCAGCTTGTCTTAGATACATCATGGAAAAAAATAGGATACATCTTAGGAAGATAATTTCCTCTGAAATCCAT
ATGCGTGCTAAGCAGGGCCAGACATCTCTCCCTTTCCTGGTATTAATCACTGAATTATGTAAAAGAGCTCGAGTGCCTGG
ACATGCAATGAAAGATGTGGAATTGGCTGCTACCACCTCCACCAGTATCCGAAAGATCAAAGCCATTCATTTTCAGGACC
AGGCAAAAAATAAACAGAAGGAAGTTGTGAGTACTAGATCTATACCTACAGAGGCATCTTTGCCTACTTCGGCCCCTAGG
CCTTTAGGTATATCTAATGTCATTACCACTCCTTTTGACTCTACATGTTCCTTTGCTGCTTCATTACCACCTAGACCTTT
AACTGTTGTTTCCCTCTATGAACCGATCACTTAAGAACCCTTGATCTGAATGGGATAGCTTGCTCAAACTGCAATTGTCA
GACCGCCAACATAGAGAGCTCCATTCCAGGCATGATTCAGGTTGCCCTTGACAATGATGTGAGACCACTGAGCACTACTA
TTGATGCCCTAAAGGCCAGGATGTTAGTGTGTGAGCACGATCAAGGAGCCACGGAGGAAGTAACAGTCGTAAAGGCCATC
ATTGCAGAGCTGAAGAAAGATGTGGACTACCTGAAGTCCACTAATATATCCATGATATTTGGAATAGTGGAAGTTTCAAA
TGCGCCCAAAATGCCTCTGAATGTCGCAAGATATGGAGATGTAATGGGGCATATAGCTGATCTTGAATCGGAGGCAGAAA
CTGACGAAGAGATATTTGAGGAAGCTACAGTGGATGACATTGCCGAGACTGAAGAAATCATAATAAATGTTGTTGTGCAA
GCTTCTTTAGCAAAGTCTCCTTCTGCGGGATCCAGTGGAGCTGATCCTTCTAGTGGTCACTCCGGATACTGATGCCCAGA
CAGATGGAGCGAAAGATTAGCCAGGATCACCTCTTTACCTCCCTCTTTGTATTTCTTTATTTTGACTTTCAGATTCTGTA
TTATTTGTATTTGAGGATAAACTTTTTTTTTTGTGGTGGGGTGAGGCCCACCTCCTTGTTTTGGTGTACATTTGGGTTAT
TTGTTTTTAATTGTGTTTTTCAAAACTGTTTTGCAATTATTTGAGCTTGTGGCTCCGCTTATTCTTAATTGCAAACGATT
TTTGACCCTTTCGATTTTTTTTGAATTTTTTGCACATTTTTACCACCCTTCGTAAGTTGAATGTGGTTGTTCTTTAGCAT
AAATTTGAGTCTCAATTTCAATCAATATCGATGACTTGAATAGAGCTCTCAATTGAACAAACATGAATGTATGGCTACGA
TGAGGCCAAATGAAGTTGCATAGACAATATGTGAACTCGTTGTGATTAGCCATTATCGAATTGATTCTCTTGAAATGACC
ATTGCACACTAGCGAAAGTGTGTAGTCTTGTTTGACTTAAATATCGATGCCTTGTGTGGTTAGCTTGCTTTGAAACTTGC
ATGAATAAACCTAGAATTTGTCATATTAGTCTGATTGATTTAGAAAGGTGTCCAATTGATATATTCTTAGGCAATTTTAA
AGAGTGTAAGCCAAATTTGACAAATACCTCTTTTGTGGCCTACCCGTGAGCGTGTGAAACTCTTTTGAACACCCTTTGAG
CCTTACCTTTCTTTAGAAGAACCTTGATGAAGCCTAGCCCTTACTTGACCCACTACCTACAATTCTCTTATTTTATGATT
TAGTGAACAGCCAACTTAGACCAAATGCCTAAGTTGGGGGTGTGGTGAAAAGGAAAAGGAGAAGTCAAGAGATGCAAGAA
AAAGTCCCCCCTAACCCATGTTATTGCATAAGTGGAAACTCCTTCAGTTCAAAAAAATAAAATAAATTTGGGTTTTCAAG
CAATTCATGAAGGTGAATAAAAAGGTGACTTAGAAGCACTAGAAACATAATCGATAAAGGAAAAGAAGGGAATGCCTTGA
GAATACCACATCCCACGAGGAAGGAGCCACTGAGCCTAAATGACCATACCTTCGCACTCATCCCCATTACAAGCCTTATA
AAGACCTTTTTGATCTTGAGTAAACCAAATAAAAAGTCGATTGGAAAATAAGGGCAAACCTATGGGTGAAAACATGCATT
GTGTTCCTCTTTTTAAGTGTGAGTGTTGCATCAGATTCCTGATCTTGAATTGATTAACCTTTGTGTGTGAATATGAAATC
ATTTTTCATGTGAGGGCATTTAGATACCTTTTATTGAGCTTCAACTTGCACAAGTAGCAAGTATTGCGAGCATGAGAGTC
TTTGGAAATGATGTGTCACAACTTGAATCTTTGACTACACAATTGATCATTGCATAAGTAAATTGAGTCTTGTTGTGTGC
ACTAATGATTGAGTCTTGTGTAGCACTGTTTGAGACACCCGTTCTAAACGGTTGAACTTGAGTTTGCTAGAGGACAAGCA
AAAGTTTAAGTTGGGGGTGTTGATGAGTCCACAAATTGGATTCATTTAGGGCTTTATTTTGATAGAAATAGCGTTCTCAA
ATGATTATTATGTCTCAATATCTGATGAAAACTCTTAAGTTTTAGGTATTTGAAGTTTTAGTGGAAGCATGGACACTTAG
GTACCAAAAGGAACAAAAAAGCTGAAAAGAATGAAGAAGCTAAAGCATGAGCATCGCCAAGAACCTTTGGCGATTCACAG
AAAGGACAGACTCCGCCCCTTGTTCCAGTATGCGAAGCCCTTAAGGAAGAGGATAAAAAAGGCGATGAAAGGAGCAGTTA
ACAAGTCACCGAATAGTTCTGTGAAGCATTACTATACCGCGCAATAGTCCAGAATGTGAAGATGATGAAGGAAAGCATGA
AACAGCGATGAAACAGAAGAAGGGTGAGTCGCCGAGTCATTCAGCGGCATCGACTAACTTCGCCGAAAGATCCGCCAGCG
CTATTTTCTGAAGTTTATAAATACTAAACTTGTTATTAATTTTATAAGTTTCGAACCATTATTATTATTTTTTTAGAATA
TAATAGTACTTTTTTGGATATTTTCTCTCACGTTTGGAGAGGGTTTTTGGGAGACTTGAAGAAAGAAGGATTTCATCTTC
CCCAAGTTGGGAGTGGGTCTTCTCCATACTTCTTCCTTTGCTTAAATCAAGGTTTAATTTCTTATACCCATTTGATTTTA
GTATCATTTTAGGTGTATTTTGTTATTTTTTTATGTGTGGCTAAAAAACCCCATTCTTGGGGTGTGATTTAGCAAATATC
TGTTGATATTATTGTTCGGTCTTGCTTGTTGATAGGTTAGATGTAGTTTAATGGTTATTTCACCTAGTGGTTGTGGTTTA
ACCTAAAGGGTTCGTATTTGGAAATACAAAGCCACCCATGTTTTTTCGGCTTGCCGAGAGTGAGGTCGCGAAACCAAGAC
CACTAGACTGATGGCATAAGGAGTGGGTTGACATGAGGTTCAACCCAAGAGGATGGGCCCTAGTCCCATATCCTAACACT
CAGCTCGAGAGAGTCAGTGGGGTAGGACGTAGGCTGGTTTTCATGTGGCAAATGGGTGTCCGAGAGGAACGCATTTGAAA
TGGGGTAAGTTGCCCCAGAGGGAACTTATTTCCATTTAAAGCTTAGCCTAGTCACTATTATCTTACAAATTTCCTTTCAA
AAGCATGTACCCAACTACTTATCTCAGCTTGTATTGCGGTCACACCCCAAGAATTCTTACCCATACTTGATTTTCTTATT
ATATTTGTTGTTTTTACTAATTGTGACCAAACCCCCAAATCGATATTTGACACTTTTGTGTCGCCCCCTTTAATTTACTA
TGTTTTCAATCGTTAATATCTTTAGCTACGACTAGTTAGAGCTAAATTTTATTTTTCTATAAATTCTCAAACCACTACCT
TCGGACACGACCCCAACCTCTAGTTGGGTTACTATACTATCGACGATCTTAGACACTCATATCGTAGGTTAGTGTCATTG
GTCACGATACGTATCAGCTGAGACTCATCAGGAGCAGCTTGGTGTCGATGAGGAGGCCACTTTTGAGGGACTTACAGAGG
TTGAAGAGGATATGGTGGATTCAGCTGTGCAGATTTCATTGGCAGATACACCCATGGCAGGATCTGGTGGAGCTAGTGTT
GATATGACACCGGACATTGATACTCAGACAGATAGAGCGATTGTGTAGACAAGACCTTTCTTTATCTCCTTCTTTGCCAT
TTTTATTGACTTTTTATTATTTTGTTCCATTTGAGGACAACTGTATTTTTGTTTCTGGTGGGGTGAGGTATTTCCATACC
TACCTCTTGTTTCTATATTTGTATACATTGGTTTTTTGTGTTTTGAAATCATGTGTTGATAGTGGTTTGTGGATGTTTGA
GCTTATGGCTCCTAGTTATGAATGAAAATAAATTTTGACCAATCTAAAAAATTTGAGTATCGGTTATGATCAATAACGAT
GACTTGAATAGTGCTCTTAATCGAACAAAAATGAATGTGTTACTATGATGAGGCCAAATGAAGTTGCATATACAATATGT
GGACTTTTTGCATCTCGTTGTGACTAGCCGGTTATCGAATGGAGTCTCTTGTGATGAACATTGCACACTAGCGAAAGTGT
GGAGTCCCGTTTGATATTGGTGCCAATGCCTTGTGTGATGAGCTTACTGTGAACCTTATGTGATGACACATAGAATTTAC
CCCGTTGGTCCGGTTGACTAAGTGATGCAACCTCCTGAAGTGATCTTAGGCAATGATTTTGAAGAGTGAAACAAATTGAC
AATATACCTCTTTCTGTCCAACCTTATGAGATGTGTGAGCCTTTCTTGAACCCTCTTTGAACCCTATCCTTTTCTTGGAA
GAGACTTGAGAAATCGAGACCCCTATTTATCCATTCACCCATAATCCTCAAGAAGTATGGTTTGTTTGAATAGCCAACTT
AGGCAAAAATCCTAACTTGGGGGTGTGGTGAAAAGAGGAGGTAAATCAAGAAGTGTGAAGAAGTTCCCCTTGTTCCATAT
ATTTGAAAAAGATGGAACCCCTCCATTTAAAACATGGAGAAAGAAAAGAAAAAATAAAAAGAAAAAGTTGTGAAATAAAG
TTGTGAAAGTTTCTAAAGAAATGGGGTGTCCGGTATTCCATTGGAAGTAAATAATGGGGTGAATTTTGATCATGAGTGAC
AATGCTGAAGAAAAGGAGGGAAAGTGATGTTCATACCATATTTCATGAGGATATCAGCCACTAAGCCTAAATGACCATAC
CTTTACACTCTGCCCCGTTACAAGCCTTGGAAAGACCTTTTAGATCTTGAGTGAGCTGAATCGAATGTTGATTGGAAAAT
AAGGGCAAACCTATAGGTGAAGTCATGCATATGTTCATCTTTGTGAGTGTTAGAGTTGTATGTGATGCCAGAACTATAAA
TTGTTGAAGAATTGTGTGTGAATATGGACTCATCTTTGTTGTGAGGGCATTTGAGTACCTTTGTTGAGCTTGAACCTTCA
TTTGAAGCAAGTATTGTGAACTTAAGCATCTTTGATAATGGTGAGTCACAACTTGAATCTTTAAGTGCACAATTGAACCT
TGCATGAGTAAGTTGAGTCTTGTTGTGTGCATTCATGATTTAATCTTTTGTAGCACTGTCTAAGACATCCTTTTTGAACT
ACTGAACTTGAGTTTTACTTGAGGACAAGCAAAAGTTTAAGTTGGGAGTGTTGATGAGTCCGAGCTTCGGACTTATTTAG
GGCTTGGTTTATATAGAATTAGTGTCCTCAAATGCTTAATTTGTGCCAATTACTTATGTAAAACCCTTGATTTTTAGGTA
TATGGATTGAGGAAAATAGCAGGGACACTAACAAGCAAAAAGGAACAAAACAGGCAGAAAGGATGAAGTAAGGCAGCCTG
GTGATCTCCAAGTTCACTTGGCGAATCGCCGAATGGCTAACTAACCACCTAAAGTTTTAGTGTGCCAAGCCCTAAGGAAA
GAAACCTATTTGGCAAGAGAAAAGAGCAGTCGGCCAATCGCTGAGTAGTTCCACGATGCAGTTCTAGATCGCCCAAAGTT
ACAGACCTTGAGGATGCAGAATGCCAAGGCAGAAGGGCGATGAAAGTGACCAAAGGGAAGCTCACCGAGTTGTTCGGCGA
GCCCGACTTACTTTGCCAAATGAGCTTTTGTAGCTTATTTTTGGCGACTATGAATACATTTGTCGACTACCAAAGTGAAG
ATCCCTCCTTCTAATATCAGCATAGGACTTTTGTCGACTTTGACCCATTTTAAACCTTTCTCCATTGCCCTAAATACCAA
ATCGGGACCTATACAAATAAATTTCACCCACTTCAAACCAACCTATAAGAGATCTACACTCCTACCATATAGAGCCTCAG
ATGGGGCCATACCAATACTTGAGTGATAGTTATAATTATATGCAAATTCAGTCAAAGGCAGGTGATCATCCTAATTACCC
TTGAAGTCAATTGCACAACACTCAACATATCTTCGAATGTTTGGATAGTATGCTCTGCATTACCCATCGGTTAGCAGATG
AAATGCCATACAAAGCTTGACACGAGTACCAAGACCTTTCTGAAAATATTTCCAAAATTGATAAGTGAACTAGGTATCAC
GATTAGAGATAATGGACAAGGACACTCCATGGAACCTAACCAATTCACTCAAGTACAACTTAGCATAGTCCTCTGCCGAA
TAAGAAACCTTGACGGGAATGAAATGAGCCGATTTAGTCAAACAATCTACTACAACCCAAATTGAGTCATGTTGTCACCT
AGTGTGGGGTAAACCAACACTGAAGTCCATATTCAAATCTTCCCACTTCCAAGTAGGATTACTGATAACTTGGGACAAAC
CTCCTGGTTTTTTATGATCAACTTTCACTTGTTGACAGTTAGGACACTTAGCCACAAATTCTACAATATTTTTTTTCATC
CCATTCCACGAATAGACCTCCCGTAAGTTACGTTACATATTGATGGCTCTATGGTGAATCGAATATCGAGAACTATTGGA
TTCTAATAAGACCTTCTCCCTCAAGTTATCAACATTGGGAACACACAAACGACCTTGATATCTAAGCACTCCATCTCCTT
CTTGGGAGAAAACCTCAACTGACTTCTTAACCACTGATTCCTTCAATTCAATCAAGATTGAGTCAAGACCTTGCTTAGAT
TTTATTTCCGACACAAAAGACGAATTTGAACCATTGTGAAACATAACACCACCTTTTGTGGAGTCAACCAACTGAACGCC
CAAACGAGCTAATTTATAAACATCACGAACCAATTTCTTTTTTATCTTCCTCAACATAAGCAACGCTACACATTGATAAT
CGACTAAAAGCATCCTCCACCACAATTGCATTGTCGGGGTGATAGAGAAAACTCATGTCATAATCCTTTAGTAAGGGAAG
CCACATTCTTTGGCGAGGATTTAGATCGTTCTATTTAAAGACATATTGCAAAGTTTTGTGGTCGGTAAAGACATTAACAG
GAGGACCATTAACTAATGCCTCCAAATCTTTAAATCTAACACAACCACCGCTAATTCTAAAATGTGGGTAATATAGTTCA
TTTTGTGTATCTTAATTTGCCTTGAGGCATAGGCAATGACTTCCCCATTTTTCATAAGGACGAATCCTAACCCAATTCTT
GAAGCATCACAATAAACAACAAACCCATTAGATCCTTCAGGCAAAGTCAATACAAGAGTTGAATTAAGTCTATCTTTCAA
TTACTGAAAACTTTTCTCACAAGCTTCCGACCATAAGAATTTAACCTTCATTTGGGTCAATGTCGTCAATGGAAAGGCTA
TCAAAGAAAAACCTTCCACAAACCTTTTGTAGTAACCCTCTAAATCAAAGAAACTTCTAATATCCGAGGGAGATATAGGT
CTAGTGATTAACGTTCAAAGACACTTCATCCAATTCTAACCTTCAACGGTCCTAAATCAGTATAAACCCAACTACATGAG
TTGGAATCGATCCCACGAAGAGTAGCTTTATTTTAAATTCAAATATGAAAGTATAACAGTGACCCTTTTAGTTGAACAAG
CATCGCACGCAAGTGTTTAGGATTCAAATTCCATGATTTAGTTACAAACCCGCTTCAACACTCAAACCGAAACAATCAAA
TGACGAGGAAACACTTGGAGGGTTGACTAACCAATTATTGCATTCAACTTAATGGGTGAACAATATTACCAACATTGTCA
ATTTGTTGTGGGTAGAATATGCTATAAGTAAAGCAATTTTCTCTCGAACAATTACCTTACTTCTAATGAATTTTCTCAAA
CTTCAACACTAGCCATAAGACGCCCAGCCCACTTTCTGATCAAGTCTACTCTCTCGAGCTAGACACACAAGTTAAATCTT
GAATTTGACTTTCTTAAGCTAAAACCGCAATGACCCACTACTAAGGATGCCAAATTATCACGTTGGTTATATCCTTCTCT
CTCGAGCAAGCACAAAACTCTGAACTATATTGCACTAAGTATGCAATAATGACTTTAAACCGCTATAATAATTCAAACCC
ACATCAAATTAACACCACGATTTGCTAATTTATGACACCCACTTAGTCAAATGCAACGATTGGGCACATTGTCAAACCCC
CAAGGTTAGGGTTTTAGCCAGCCATGGTAGAAAGATGAAATTCAATGCCTTCCATATTTTCCATAGCTGGGTTAATGAAA
TTCAAAAGTTAAAATTTACTAAAATCTTCTCTATTACAAAACTCAAATTGAAAAACCTTTCTGAAAATCACTAGAAATCT
ACAGTGGTGGTGTTTCTGCGCTCAATCTTTTGGTCCTTCCATTTCTGAATGCTTTCTCTCTCTTGCAAAAATCAATTTAT
ACAAGTCTGATGTGAAGGTTATTGGGACTAATCGACGAGGAAAGTCAGATTTCACCGACCGTTCGACGACTTTCTGGTCG
TCCTTCGTCTAGCCTTAATTATTCTTATCTTATTAGTCTAGCCATTGTAAATTTTGGTGAACCAGATCGGGATCGCTGTT
TCATTCCAGGATTCGCCTTTTTGCCTTTAAACTCACCCATCAGCACCTGTCTGGATTTCCATCAGGACTTTTGGCGACGA
GGTCATCTTTCACTGATGTGCTCGACGACACGCCGAATGGAACTACTGCTCGCCAAAGATTCCCCTAATCCAGTCTCAGA
GTTCTGTAACTTTAGACGATAGAGGAGAAACATAGGGGAAATGCCGAGTTATCTCGGCGATCACCAGACTTGCTTTTCTT
CATTCTTTCAGCTTACTTCTTTCCTCTTTGCCAATTAGTGTCGTTGCTTTGTTCCTCAATCCATATACCTGGAATCAAGG
GTTTTACATCAGTTATTCGCAAAAACTAAGCATTTGAGGACACTAAATCATTGTAAATAAAGCCCTAAATGAGTCTAAAT
ATCGGACTCATCAATACCCCCAACTTAAGCTTTTGCTTGTCCTCAACTAATGCTCGAGTTCAGTAGTTCAGAAAGGATGT
CTCAAATAGTGATACACAAGACTAAATCATGAATGCCCACAACAAGACTCAACTTACTCATGCAAGGATCAATTGTGCAC
TCAAAGGTTCAAGTTTTGACTCACCATTATCAAAAGATTCTCAAGTTCACAATACTTGCTTCAAATGCAAGTTCAAGCTC
AACATAGGTACTCAAACACCCTCACACAAAGATGATTCCATATTCACACACAATGGTTCAGCAATATATAGTTCCAGAAT
CACATACTACTCTCATACTCACAAAGATGAACACATGCATGACTTCGCCCATAGGTTTTCCCTTATTATCCAACCAACAA
TTGTTTCACCTCACTCAAGATCAAAAAGGTCTTTTCAAGGCTTGTAACGGGGCTGACTGTAAAGCTATGGTCATTTAGAG
TTATTATCCTCATGAAATGTGGTATGAATATCACTTTTATCCTTTTCTTCATCATTAACAACCATGCTCAAAATTCACCC
TATTATTCATTTCCCATGGAATATTGGACACCCTATTTCATTTACAACTTTTACAACTTTTATTTCTCAACTCTTTTAAT
TCTTTTTCTTTTTTATTCTTCATTTTCTTTTTCTCTCTCTTATTTTTGTATGGAGGGTTTCTATTTTTTTTCACAACCAT
GGATCAAAGGGGGACTTCCTTGCACTTCTTGATCCACCTTTTCCTTTCACCACACCCCCAACTTAGGCTTTTGGCCTAAG
TTGGCTATTCAGACAAACCATACTTCATGAGGATTATGGGTGAATGGATAAAGAGAGGTCTCATTTTCGCAAGTTACTTC
CAAGAAAGGGATAAGGCTTAAAGGGAGTTCAAGTATAGTTCCCACACTCACAAGGTAGGCCACAAAAGAGGTATAATGTC
AAATTGTTTCACTCTTTAAGATTGTTGCCTAAGATCATTTTGAGAGGTTGCATCACGTAGTAAACTGGACCAATGGGGCA
AATTCTAGGTGTCATAATACAAGATTCACGGTAAGATCACCATACAAGGCATTGGCAACAATATCAAACGAGACTCCACA
CCTTCGCTAGTGCGCAATGTTCATCACAAGAAACTCAATTTAATGACAAGCTAGTCACAACGAGATGCTAAAAGTTCACA
TATTATCTATGCAACTTCATTTGGCCTCATCTTAGCTGTGCATTCATTTTTTGTTCGATTCAGAACACTATTCAAGACAT
CAGTATTGATCATGACCAAAAACTCAAATTCGTAACTTATTTCGAATAAGCAAGGGACTCACTGACTAAGCACACATCCC
TACCAAAAGCATTCAACATTGTCCCCAATGTGAGTAGAGAACCGAAAATACCAAAAATAAAAATAAAAACTAACAAATAA
AGATAAAATATTGGTATGTAAACATGCAGAGCAAGGTGACGAGGAATCTTTACTAGCTGCCCATTAGGTGAGAAACTGGA
AGAGTCGCCGAATGACTCGGCAGTTCACCAAAAGGTCCAGATATCGCCCTTATTTCCAATGTACAACATGCTAAAAAAGG
GGTGAAATGGCGGGGAGGAATGAGATCACCGAATAGGTCAACACTTTGCAAAATGGACTTGTAACCTCGCTGAACATCCA
TTGGATTAGGCTATCAGCATTGGTGCAGAAGGACGGGGAAAATTAGGTCACACAAGCACATCAGCGAGTCACCGAGTGAT
GAAGGTCTCCCACCGAATGTTCCAGTATTAAGCTCTATATTTGAAGTCCATAAGGTGGAGTATGTCGTGCTCGTTGTACG
AATTCGGCGATCCGCCAATTGCATTCTTGCAGAATATCTTGCACCAGCAAAATCAACACATATTATTTAAAATACTAACA
CTTGGGTTGCCTCCCATGAAGCGCCTTATTTAATTTTGTGGCATGACGTGAAATTTACCATTCGTGCATCATCAAAGTGG
AATTTCACCTCCTTCTCCAAGAGTTTGCATAGAGGATGTGCAATCTTTGAGAAGTCTTTGATGAACCTCTAGTTAAATCC
AGTATGCCCCAAGAAACTGCGAACACCCTTCTCTGAAATTGGTGGTGGTAAATTCTCAATCACTTCAATAATTGCTTTAT
CAACCTCCAGCCCCTTTTGCGACACTTTGTGACCAAGAACTATACCTTCCTTAACCATGAAGTGGAAGTTTTCCAAATTT
AGGACCAAATTTGTCTCCACACATCTTTGGAAAACTTTTCCTAAGTGTGCTAAACATGCTTCAAAGGTGTCACCCACAAC
CGAGAATTCATCTATGAATACCTCCATTGAATCCTCCACCATGTCAGCAAATATAGATAACATGCAACATTGAAATGTTG
CCGGAGCATTACATAACCCGAACGACATCCATTTGAAGGCAAAAGTTCCATATGGGCAGGTGAAGATGGTTTTCACTTGG
TCTTCTGGAGCAATGGAGATTTGGTTATAACCGGAATACCCATCTAAGAAGCAATACCAACCTCTCGCTGAAAGTCGATC
AAGCATTTGATCCATGAAAGGCATGGGAAAATGATCCTTTTCGGTCCACGAGTTTAACTTCCGGTAATCCATGTATACTC
GCCATCCGGTCACCGGTATCATAGATACAAGCTTCCCCTTTTCATTTGGGACTACTATGATTCCTCCCTTTTTTTTGGTA
CACATTGCACCAGACTTACCCATTTTTCTATCCGCAATAAGATAGATCATACCTCCATCCAACTGCTTTATTGTTTATTT
TTTCACCACCTCTTGTATTAGTGGGTTTAATCTCTGCTGATGTTCAACACTCGGTTTACAATCACTATAAAGCTGAATTT
TGTGAATGTAAATGACGGGAGGAATGCCCACTATGTCAGCGATAGTCCAACCTATGGCTTTGATATGCCTTCTCAACATC
TCAATGAGCAATTTTACCTGCCATTCAAGCAACTCAGCTGAAATGATCATTGGTAAGGTGTTATTTTCCCCCAAGAAAGC
ATATCGGAGATGGGAGGGAAGTACTTTCCACTCCAGATTTGGTGGTTCTTATGTTGATGGCTTTGCGGGAGGACTTTCTC
AAATTTTTAGATCAATGTCCTACTTCAAGGTAGTCTTTGAATACCCCCCCCCCCAAGCTTGAACGAGAAGCTACTACCTC
ATCGTATCCTTGAGTTACCATAGTTAGCAAGCACAACTTCAAGCGGTTCACTTATACACATCAACTGTCACACACTATCC
ACCACCTCATCAATAACATCAATATTCGTGGAAACCACGTGAATATCGCTTGGATGTTTCATTGACTTACAAACATTAAA
TGTTACTTCATATTCATTCTCCCGGAACTTCAGTCCACCAATGCTCTCTTGGTTGCCAAGAATGGTCTTCCCAAAAAGAT
GGGAATTTCGGCATCTATTTCACAATCGAGAATGACAAAATTCGCCGGGCAAATGATGTTTAATTTATCGTTCCGCCATC
AAGAGTCTCATTGTTGTGGCTTTCGATTCACCCAACCCAAGTTGTTTATAGAATGCATATGGCATTAGGTTGATGCTTGC
TCCCAAATCGCATAGGGCTTTAGCAAATAGGAGCATGACAATGTGCAAGGGATGGTGAATGCTCCGGGATCTTTTCTCTT
TTTTATCAGCTCCTTAGTCATAATTGCATTACAACTATGAGAAACTTCAATTGTCTCAAAATCCAAGATGCTTTTCTTTG
TGACTAACTCCTTCATGAACTTGGCATAACCCGACATTTCCAACAACACTTTCACTAGAGGGAAACTAATTGATAATGTA
TTGAACACCGATAAAAACTTCTTGAACTGCTCATCCTCATTCTTCTTATTGAGACATTGGGGAAATGGAAGAGATATTTT
GGGTAAAGGTTGTCCAATTTTGGGATTGGATTGTGTTTCTACACATCTTTTTGTTGCCCTTTGGCAATGCTTTGATGGAT
GTGTATTTCTTCTTCCTCCATACCTTTCTCTTCTTCATGCATTTTAGCTTCTTCAATGCCCATTACATCAATAGCCCGTT
ACATCACCTATTGCTACCTTTCCACTACGAGTAACCACATCAATCCCTCTATCATCATCTTCCATTGTCATTTTTACTTT
CAATTGTGCTGAAAGTAAACTCAAGTGACCTTAAAGTATCTTGATTGCATCTGTGTGAGAGTTCCCTTTATTGTTCCATG
ATGAAAAATCAGCTTTCATGCCTTTTAACAAATCATCCGAACCTTCAACTTTATCAAGGATGCGTGACAACAAATAACTC
ACCCGAGGACTACTTGCACTCCTTTTCGACTTTGGGCTCTCACTCAATTGAGTGTGGTCCTCCTCCCTTTTCCAATAATC
ACTTTGCTCAGCCCAATCTTGATAGTATCTTCTTTTCTCTTCCCCCTTGTGATAGTTCCAACCTTGATTCTCACCACGCT
GTAAATAGTTTGGGTGGAAACCCTCCTCATATCTCTCAGAATTCCAACCTTGATTCTCCCCCGGCTTTGAATGACCTGAG
GAAGAACCTTCCTCAACTCTAAACACTCCACTTCCTCCCTCGGGCTTTCCCACATTCTCCAACATATGCCATTGTAGTAG
CTCTATTTGGGTCAACATCTTCTTGATGTTCTCATCCCTTTTTCTTTCCTTATCAAGTTACTCTTGTGTCATTCTACAAC
AAAAAAGAGAGTCTTGATATTCTTGTGTGTACCAAGATTGATTTATTTTGGTCATGTTATCAAGAAGAAATGAAGCCACC
TCAAAGGATTGCAACATTATTCCACCTCAAACCATCTGGTCAAGCACTCCTTTATTAACCGAATCAAGACTCCGGTAAAA
ATATTGAAGTAGAAAATTGTTTGGTAGCCCGTGAATTGGGTATTGAGGTAAGACTTTCTTGAACCTCACCCATGTTTCGT
GGATGGTTTCACCTTCTAATCACTTAAAACCTCTAACGTTATCTCTGACTTTTACCATCCTTGATGGGGGAAAAAAATCT
TTCATTAAACGCCATAATCTCCTCATCCTATGATGTGATGGAATTTCTTGGTAACTCCGCCAACCACCAGATACCTTCCC
TCGTCAAAGATAGTGGAAATAACCTTCACCGAATTGACTCTTGTGACACATTCTTGAAAGAAAATGGGCTACACACCTCT
ATAAAATTCCTTACATGCTCATGTGGATCTTCGTGATCAAGCCCTCCATAGAGTCCCCTCATTTGAAGGAGATAAAAAGT
TGTGCTAGTGACCTCAAAAGTTGCATTATGATCAACTGAAGGTAGGCAAGTTGCACCCATTTCACCTGATTGGGTGGGAT
TGTACACACTGTTAACATCCTCGATACCATTTCGGGGGCCTGCGAAGCTGCCATTTACTTTTTCCTCACTCATTTTAACT
TCTATTTAGTCCAACCAATACTAACACAATGCAGTCTAAATTGATTCAATTGTAGCTGACAAATGCACAGTCCAAACCTT
CGATAAAAGAACTCTAAACAACGCTACTCCCCGATAGCGGCGCTATTTTTATTAACATTCAAAGACATTTCATCCAATTC
TAAGCGCCAACGATCGTAAGTAAGTAAAAACCCAACTACATGTGTTGGGGTCGATCCCAGACAGAGTAGCTTTCTTTTGA
ATTCAAATATGAAAGTATAACAATGACCTTTTTAGCTGAACAATCACCACACACAAGAGTTCAGGATTCAAATTCCAGGA
TGTAGTTACTAACCCACTTCAACACTCAAACCGAAATAATCAAATGACGAGGAAACACTTGGGGGGTTGAGTAACCAACT
ATTGCATCCAACTTAATGGGTGAACATTATTACCAATAATGTCAATTTGTTCTGGGTAGAATATGCTATAAGTAAAGCAA
TTTTCTCTCGACCAATTACCTTATTTATGATGAATTCTCTCAAACTTCAACACTAGCCATAAGACGCCCAACCCACTTTC
TCATCAAGTCTATTCTCTCGAGCTAGACACAAAGGTTGAATCTTGAATTTCACTTTCTCAAGATGAAACCACAATGACCC
ACTACTAAGGATGCCAAATTATAACTTTGGTTCTATCCTTCTCTCTCAAGCAAGCACAAAACTCTGAACTATATTGCACT
AAGCATGCAGTAATGTCTTTAAACCGCGATAATAATTCAGACCCACTATAAATTAACACCACAATTCTCTAATTGATGAC
ACCCACTTAGTCAAATGCAACGATTAGTCACATTGTCAAACCCCTAAGGTTAGGGTTTTAGCCAACCATGGTAAAAAGAT
GAATGCCTTCCACATTTTCCACAGCGGGTAACTAAAATTCAAAGGTTAAAATTCACTAAAATCTTCTCTATTACAAAACT
CAAATTGAAAAACCTTGCTAAAAATTACTTGAAATCTACAATGGTGGTGTTTTTGTGCTTAATCTTTTGTTCCTCCCGTT
TCTTAATACTTTCTCTCTCTTGCAAAAATCAATTTATACAAGTCTGATGTGAGGATTTTTGGTACTAATCGGCGAGGAAA
GTCGGGTTTCACCGACCGTTCGGCAACTCGCCGATCGTCCTTCGTCTCGCCTTAATTCTGTTTTATCTTCTTAGCCTAGT
CACTGTAAATTTAGGCGACCCAAATCAAGATTGCCGTTTTATTCCGCGATTCACCTTTTTGCCTTTTACTCGCCCATCAG
CACTTGTCTGGATTGTCATCAAGATTTTTGGCGATGAGGTCATCCTTCACCGATGTGCTCGGTGACACACCGAATGGTAC
TGCTGCTCGCCGAAGCTACCCCCAATCCAGTCTCAAAGTTTTGTAACTTTAGGTGATAGAGGAGCAACTTAGGTGACACG
CCAAGTGATCTCGACGATCACCATTCTTCCTTTTCTTCATTCTTTCAGCTTACTTCTTTCCTATTTGCCAATTAGTGTCC
TTGCTTTGTTCCTCAATCCACAAACCTGGAATCAAGGGTTTTACATCAGTTATTAGCACAAACTAAGAATTTGAGGACAC
TAAATCATTGTAAATAAAGCCCTTTATGAGTCTGTCTCAGACTCATCATCTAAGCCAACTCTTAACCACATTCGTCTTCT
TAGGATCTACCTCAATACCCTTCCAAAAAACAAGGTGACCAAGAAATGCCACATACCTTAAGCAAAACTCACATTTACTA
AACTTTGCAAAGAGTTGTTGGTCCTTGAGAGAAGGTCAATATCAAAATCTATATTCCTTTCTAGAGGAACACTAGGTATA
TAATCAGGAAACACTTTCGGAAACTTATTAACAATGGAGACGGACTCAAGAGTAGGGGTTTCAGAATCCATATCCCTCAC
CCTAACTAGATGGTACAAACAACCATTAGAAATCATCTTTCTAGCTTTAAGACAGGAAACAAACTGACTCTTAGGAATGA
AATTTCCCCATTTCCACTCTAGGATAGGCCCATTTAGAAATTGAAACTTTACCACTCGGATTCTACAATAAATAGAAGTA
CAAAAGGAATGCAATAAATGTATACCTAGAATGACATCAAAATCTAGCATATAAAGTTCTATAAGATCAACATGAGTAAC
TTTATGGGATAAGGAGATGGGACAATTTCTATTGATTCTCTTAGCCACAATAGATTAACCGATAGGAGCTGAGACAAAAA
AAAAGGTCAATCAACACATTCGGGAGAATATCAAACCCCATAGCCACATATGGCGTCACAAAATACAAGGTAGCAGCGAG
ATCAAGCAAAGAATAAACATTAGGATGAAAGACTTTCAAAATACCAGAAATCACATCGGGAGAACTCTCTTGCTCATGAT
GAGTTTGGATTGCATAAAACATGTTTTGGTTCTAACTCCCAGTAGAACCGAATGAAAGATTAGGTTGAGCCCTTAGACAA
GTATCTTCTTCAGTCATAGAAATTGAGGGACAATCCCTTATATTCTGATGCATTTTTCCATAATCAAAACATGTATTAGA
ATCGGCTAGACATCTACCCTTATGCTTTCTTCCACATTTAGCACAGGTACATAATGAAGATCCACTACCATTTCCTCCTT
AAAGCTTAGGGTTAAACATCCTATAATTGTTGAACCTAGGAGGAGCATTAGAGGATCCTTGAACAAAAAACCTTTGTTGA
AACGTAGAATGACCATGTCCATCAGACCTTGAATGTGAAAAGTTACCATCACTGGTCCTTGCCTTCTTTGACTCCCTATA
TCTTAACTTAAGTTTCTCTTTTATTTTTGTTGAGCATGCACCATTAGACGAGAAATTTCCATACTATTGATGAGCATGGC
AGTATGACATATCTTGACTACCATCTCAGACACTCCTGACACAAACTTATTCATTTTTGCCCTAGGATTGGTAACCATAG
TAGGACCATACCTCAAATTTTTTGTGAAGTTCAAAGAATATTCCCTCACACTCATGCTTCCTTAAAGAAGGTCGATGAAC
TTAAGTACCTTTTCCTCCCTCATCTCAAGGGGAAAGAACCTATCAAGGAAAACAACCTTAAACTTTCCCAATCAAAAGGA
ACCGCATCAACCGCCCTCTCTTCCTTCCATTAGTTGAACCAACCTTGAGCAACACCCTTAAGTTGATAAGCAGCAAATTT
CGCCTTTTCCACCGACGTCACTCCCATAATCAACAACACCTTATACACTTCAACAATGAACTCTTGAGGATCTTTCTCAA
CCTTAGAATCATAAAACTACAGAGGATTCATCCTAGTGAAGTGATGAGTCTGAGATTTGAACTCGTTTAGGGCTTTGCTT
ATAGAGATTTAGTGTCCTCAAATGCTTATTTTGTGTTAATAACTGATGTTAAATCCTTGATTTTCAGGAATATGGATTGA
GGAACAAAGCAAAGACTCTAACAGGCAAAAAGGAACAATACAGGTAGAAGAAATGAAGATGGGCGAACCTGAGGATCTCC
AAGAGCACTTGGCGTGTCATCGAGTGGCTCATTACACCGCCTAAAGTTCCAGGGTGCCAAGCCTTCAAGGAAAGAACAAA
GTTAGTGATGAAAAAGAGCAATCAATGGATTGCCGAATGAATTTCGTGAATCTAAAATAGATCACCCAAACTTACAAACC
TTGAGGATGCTAAATACCAAGGCAAGAGGGCTATGGAAGAGATCAAAGGGTAGCACACTGAGTGGTTCGATGAGCTCGAC
TTACTTCGCCGAATGGGCTTTCGTAGCAGATTTTTGGGAACTTTAAATACGTTTCATACCGTATATTTTAGTAACAAATA
ATCTTTAAAACGATTTTACTATGAAGTTTTGAACATATGGAGACAACTTTCTCTGATTTTCCTTAGCTTTGAGGGATTGA
AGATATTCACTTTTGAGAGATTGGAAGTGGGTCTTTGAAGTTCATCAAATTGGAGTATTGTAAAGACAAAATCACTCTTA
CCCAGTTGATGAATAATCAATTTGGAAACGGTGTTACCTTTTTATGATTTCTAGCTAAAACTCCAATACTTAGGTGTGAT
TATGTGATAATGGTTTGATTTAGCTTATCAGTATTGCTAATTGTTAGGTTCTATGCTATTTAAAAGTGAGTTCAATCATA
AATTGTGGTTTAACTTAAGAATTGTAATTGCAAATGCAGTTCTATGTTTGTGTTCTTGGCTTGCTCGAGAGAGTCAGGTT
TTAGAACTAAGGTTATTGATTGATGATTTGTGGGTGTTGGGTAGATCTGGGTTCAGCTCGATAGAGTGAATCCTACACCC
AATCCCACACATTCAGCTCCAAAAAGTGAATGGATTAAGGTGTGGGATTCTCTTATTTTGCATGCTTGTTGATGTTCGAG
AGAAATAACTTACTTTGGGGTAATTGTTCCAGAGAAAATTACCTCCCTTATAGTCTAGACTACTCACTCATATCTACCTA
TTTACTAATAGTTGCAATTACCCATATGTCTATATTAGCCTATAATCGATCACATCCTAAGAACCTGTCTCATTATTGTA
ATTTCATATTGTTTGTGATTGTTTGTAGTTGTTAATCAAAACCAAAACCCCCATTTGACATTCGTGTCACCCCTTAACCT
GAATGATGTTGTTATTCGATAATTTTTATTCCTATGACAGATTTGACCACATTTATACTTCCCAATTGAATCTAAAACAC
GTACTGCTCCCAGTGGAATTCAACCCCAACTCATTTAGTTTGGTTTTATACTGATTTACGATCGTTGAACACCTAGAATT
GGATGAGGTGTGCTTGAAACATTGAATCAAAATGGTGCCATTGCCGGGGATTGGTGTTGTATTAAATTATTTGGTGAAGT
TGAATTGTATTCTTATTAGTCACAGTTGAATCTACCTATTTTAAGTTTTGGTTTTTGTTTTGCTTGTTAAAACAAAGGAA
ATGAGTGTCAACAGAAGAAATGGTAGCCCAGTGGGCCACTAAGATGACATCGGGATCCTCAATGATTTCACTGAACCGAA
TTTCAATGATCCAAATCTAGTGGATTGAGTTGGTGCTATTCATTTTCCTCCAGCTGAGGGAATGTTGTGTTCCACATTAC
AAGCACCATGTTGCAGCTCTTACAATTGAAAGGTTTGTTTGGTGGGTTGGCTCTTAAGGATCCCCATGAGCATATAACGA
ACTTTGTTGATGTTTGCAGACTGTTCTTCTTGAAGAACATATCTCAAGAATCGATCTGGTTGAGGTTGTTCCCATTTTCT
CTAATAGGAGAACCGTGTAAGTGGTTGGTTGAGTTGCCAAGAGATTCTATCACTTCATGGGACAAGCTTATTACTACATT
TCAAGTGCGATTCTTTCTTCCTTCGAAGATGATGACTCTTCAGGAAAACATCCAAAGCTTCAAGCATTTTGAGGGTGAGC
CAATCCATGAGACTTCGCTAAGATTTAAGAAGTTGATGCTGCAATGCCCAACTCATGGATTGCCCGATAACGTTCTGTTG
CAATAATTTTATAGAAGCCTTGATTCGGTGAACAAGGGAGTGGTTGATCAACTTTCTCCAGGAGGTTTAATGCAACAACC
TTATGTGATAGCAGTCCAACTCCTTAATGGGATGACCAAGATTAATCGGGCATGGTACACCCGTGAAGAACAGGTCTCTC
CTCTTACTTACAAGTTGACAAAATAGTAGATTGAAAAATATCAAGAGAGAGACCAATACATGGTAAAGATGATGACCCAG
CAAGACATCTTGGCCTAGAACGTCATGGGTGTTGCTATGAGGAGTGTTAATGTTATTGGTGTTGGTTGTGTAAACCCTGA
AGAGGCCAAGTTTCAAGTGATGTATAACGAGGAAGTAAACTTCCTAGCCAACCAAAGAGGAGGTTAAAATGCTAACTACC
CTAGACCAGGTGGAAACCATGGTTGGAATAGAGATGAGGGCTAGAGAGACCGTGATAGAGAGTGGCTTTATCATAATGCC
AACTGAAAGGAAAGAGAAAGGAAGAATGATAGGTATGTTCCTACCCATGAGCATCAAAAGCCCAAAGATTCTGAAGGTGG
CCTGACTGAGGATATGCTGTCACGTATTCTCAACAAGGTTGAAGGGTCCGAAAAAGTTTTGAAGGAAATGAAGAAAGACG
TATTGACCCTTAACCAGACGATGACCTCTCATTCCGTCTTTATCAAAAAGTTGAAGATCCAAATGGGTCAGATTTCTTCG
CATCTTAAACCCAAGACAACAAAGGGGGTTGCCTAGTGATACTATGGCAAACCCCGAGAATGAAGTTTGAGTGAGTACTT
GCGTCGTGCCACGACATTAATTAAGGCGCTTCTTAGGAGGCAACCCAAGTTTTTAATGCTTTGTTTTTATTTTGGAATAA
CGGGTGTTAATTGTGCAGGTCAAAGTTTGGAATGTGTTCGAAAAGTGCAAGTTGGTGAGCCAATATTCTAGTTGCCAACT
CACCGAAGTGGTCGGCGAGCCCGACTTGGACCGTCATTGGACTTTACAAAATTACAGGTGAGTCTGTAAAACTCGGCGTG
CCCAGGAATGAGTCGATGACTCGCCAAACAGGTTGGCGAGCCCGATATTGTTTATTTTTTAGACCCCCAAATTAACTGGA
GGTCCTACAAAACTCGGCGAGGTAAGTAATCACTCGGTGCATCGCTGATTGGTTCGATGAAGACGACTAATATCGCAAAA
GGGCCGCAAACTGAAGGGTCTTAAAAAGCCAAAGGTTCAAAATTTCAAACTCTTTCAATCATACCTGCACTCTAGCTTTT
CTTCATTTTTGATCTCGTGCTCGGAGTTGGAATACATTGCCGCCTAGCTTTACAAACTCATATTTTGGCATTAAAGGCTG
GTTTTTCAAACACCGAACTCTATATAGTGGTTAAATTCAAATGCATTTGTTTAAATCTTGTTGATGTATGCTGGGCCTCT
CTAAAATCGTAATTGGGTGCTAGTTTTTCCTTTCCTAGTTTCGTAATAGTGATAAATAGCCTTAGTGGTTCATTTCCCGA
GTTTTGTATCTTAAAATTGATTAAAATTTGTTGGGTTTCGGTAAATTGTCACTGGGTATAGTGGGGTGAAGTCTAATTAA
CCCCTAATTGTGCTAAATGATGTACTTTGCCTGATGATGGAGCGTTTGACGTCATTCGTAAGGGCAAAAGCCGTCAAATA
ACCAATTTTGGCCAAACCGGGAGAAGTCTGAGTACCCCAGTGGCATGGGTCGTATGGGTTTTAGTTTAATTGCATGACTA
TATTATTTGACTTTTTTTCGGGGGATTCAGTCTTTATTTTGGGAAACGGGGTGAAAATTGGCATGTTCGGCAGATTGGCG
AGCTGGGTCGAGCTCGCCGAACCATTCGGCGTTTCGCTAAAGTCCCCATAGATCGCCCTTAATTTGTTGTTTTGGCTGTG
CAGAGTCTATAACTTTTGGTGAGAAGCCTAAGCTCGCTGAGTTCACTCAGTGACTCACCGAAAGTCTCCCTTGATATCCC
TTTCTTCCCCCTAATCTCTAAAACATACTGTAACTTTCGCGGGCTAGGCTGAGCTCGCTGAGTGATGTCGGTGATCCACA
AAAGGCCATGTGTATTTCCCACCTGTTATTTTTTTGGGAATTTTTCAAGACAGTTCTTTTGGCGAGCTCGATTTGGCTCG
CCAAAGCAACTCTACGACTCGCCAACCAGTTCGGCGAGTCTTTCTGCCACTTGTTTTCTGAAATTTTTCTTAGATTAATT
CTAATGCTTTTTGGTATATATTGCAGATTAGGCTAGGACCAACTTGGACGAGAGTGGTATGCCACCACGAAAAAAGAGCA
CGGGGCATTGTTATTAATGAGGGACCAGATTCTCCATCTAAAAGGGGGAAGAAGGCACCTCCAAAAGGGAGGCAAGGGCA
AGGGCAAAGCGCCCGTATCTGAGATACCGGAGCACAACTCCAGCAGCGAGGGGGAGTCTATTGATACTTAGGTCTCACTC
TCCGAGCCTGATGATGACCAACCACTACAGTCCCGACGATCAAAGATTCATGCACGGTCTCGTCACGATTCATCTAGTAT
CTGGAGTCTATCCGTCTTGTCACTGACTCCCTTCCAGCTCCAGCACAAATGGTGGTTTCAGCACCACCAGTTCAGGGTCT
TTATCCCCGGCTACTCAATAAGATAAAGGTCGAGGGATTGAGGACAATTCTTGAGGAGAAGTGGTTGTCTACAGATGGGT
GGTAGACATGTACCCTCTGGTGTGGGACACACTCCGGTTCCATAGATTTGATATCTTCACCAGGCTTCGAGGCCCATATA
TCCCCACATGGGTTCGTGAGTTCTACACTACCTATGGTGATCTAGTACCCCAAAGGAAAAAGAAGGGCAGTGCCTTCAGA
CTGGTGAAGTTCGTCTTGGTCGGGGGGAAGAAGTGGGGTACAACAACGATCATATCTATGTTGTACATGACAAAGCTACT
TGGTTTGAGCATGAGTATGATGGTTTAGCTACAACCCAGACCCTTGATGACCTAAAGGTCTGCCTTGCTCCCCTCATTTC
AGACACCACCCCGAGGTGGATTGAGGCGGGAGCTCCCATTGAGAAGAAGGCCTTGAACATTACCGCTCGGTATTAGTTCG
GGTTCATCAGCAGTTCTATCATGCCATCACATAATGAGTCCATCCTCAACCACCCAAAGACAACATGTCTCGGATAGATC
ATCGCCAAGAAATGGCTCAACTTGGGACTCATTATTCAGCAAGAAATGGCCATGGGGGCCAAATAGCACCAGTCGTCCCT
TCCCTTCCCAGTCCTTATTACATAACTATGTCGGCATGCTGGAGTTCCTCATCACCCACCATTATCCGGCACATTGAGGC
CGAGTACACACAGGATGAGGTGGATAGGAAGTGAGCGGCTCCAGTGGATGTATTCTGGAAGTCGATATTGTGTCTATACC
TGTAGAGGCATCTTTCCCTACTCTGGCCTCTGGGTCTTCAGGTACACCCTCTTCCAAATCTTCTCAGGCTCCTAATTCTT
CTGCTACCCATCCTACCAGGATTACTCAGGTCATGATCCCTAAGATGGGGCACCTAGCCCATTCTGTCGATGTGTGGGCT
ACCCGACTAGGGGCCGAGGTGCCTTGGATGATTGAGCGAGCCATCTTAGCAGTGTTGACAGCCCTCCAGACATCGATTAA
TGATCTCACAGTGAGAGTAGAGATCTATGAGAGAGGACATGGGGTTACTTCAGAGGTGACAATTTTGAAGGCCGATGTTT
AAGATTTAAGAAATGATGTAGACTATCTGAAGTTCATAGACTTCACTTCTCGTTTTGAGTTAGCAAAGGATCGGGATGCC
CTGGCAAGTTCTGAGATGCCTCCGGCCACCACCGGATATGTGCCTATGGATGATGTGGCAGCTGATGAGTCAGAGGTAGA
GATAGATGAAGAGCAGTTAGTTGCTCAATAGGCGACCATCTACGGAGACCTACCGGATTTAGAAGAGACGATTGTACAGT
CAGTCATTTAGACATCACTGACAGAGACATCCATGGCAGGCTCTAGTGGAGCCAGTGTTGCTATTACACCGGGCACTGAT
GCCCATGATCAGAGTGTTGCACTCGACATTGATTCCTTGATAGATGGATCGACTGTGTAGACATGATTCTTCTTTACCTC
CTCTCTTTCATTTTTATTGACTTTTGATTGTTATTTTTTTTATTACATTTGAGGACAACTACTCTTTTTTTTGGTGGGGT
GATGTATTTCTATACCTACCTCTTCTTTATATATTAGGTTTTACATTTTAACTATATTTTGTTCTTATCTTGTGGATGTT
TGAACTTATGGCTCCTTGTTTTGAATAGAAATGGTTTTTGAACAATCTAAAAATTTTGCCACTTTTTGTTGTGTGTGAAT
GTAGCTGTTCTTGTGCAAATTTGAGTATCAGTTATGAACAATATCAATGACTTGAATAGTGCTTTTAATCGAACAAAATG
AATGTGTGGCTACGATGAGGCCAAATGAAGTTGCATAGACAATGTGTGAAATTTTTACATCTCGTTGTGACTAGCTTCTT
ATCGAATGGAGTCTCTTGTGATGAACATTGCACACTAGCGAAAGTGTGGAGTCTCGTTTGATATTGGTGCAAATGGCTTA
TGTTATGAGGTTACCGTGAACCATGTGTGATAACATCTACAATTTTCCCAGTTGGTCCGGTTGACTAAGTGATGCAAGCT
CTTGAAACTTAGGCAACAATTTTGAAGAGTGAAACAATTTGATAATATACCTCTTTTTGTAGCCAACCTTGTTAGATTTG
TGAACTTTTCTTGAATCCCTTTGAGCCTTATCCTTTTCTTGGAAGAAACTTGATGAAATTGTGACCCCTCTTTATCCATT
CAGCCATAATCCTCATGAAGTGGGGTTTGTTTGAATAACCAACATAGGCCAAAAGCCTAAGTTGGGGGTGTGGTGGAAAT
AGAAGGTAAATCAATAATGTGAAATTTCCCCCTTCTAGCAATGGCCTTGAAAAAGATGGAATCCCTCCATATAAAAAAAA
TAGACAGAAAAGAAGAAAGCAAAAGAAAAAGAATGAAAAAACTTGTGAAATAAAATTGTGAAAGTTGCAAATGAAATGGG
GCATCCGGTATTCCATTGGAAGTTGAATAATGGGGTGAATGTTGAGCATGATTCAAATGTTGAAGGAAAGGAAGAAAGTG
ATGTTCAGACCACATTTCATGAAGGTAGCAGCCACTGAGACTAAATGACCATACCTTTACACTCAGCCCTATTACTTTTT
TATCTTGAGTAAGTTGAAAGAAATGTTTGTTGGAAAATAAGGGCACACCTATGGGTAAAGTCATGTATGTGTTCATATTT
GGGAGTGTGAGAGTCGTATGTGATTCCAGATCTATAATTTTTTAAAGAATCGTGTGTGAATATGAAATCATCTTTGTTGT
GAGGGAATTTGAGTACCTTTGTTGAGCTTGAACATGCATTTGAATCAAGTGTTGTGAACTTGAGCATCTTTGATAATAGT
GAGTCAAAACTTGAATCTTTGAGTGCACAATTGATCTTTGTATGAGTAGGTTGAGTCTTGTTGTGTGGAATCATGATTGA
TTCTTATGTAGCTATGTTTGAGATATCCTTTTTGAAGTACTGGACTTGAGTTTTATTTTAGGACAAACAAAAGTTTAATT
TGGGGGTGTTAATGAGTCTGAGATTTAGAATCATTTAGGGCTTTGTTTATAGATATTTAGAGTCCTCAAATGCTTATTTT
GTGCCAATAACTGATGTTAAATCCTTGATTTTTAGGAATATGGATTTAGGAACAAAGCGAGGACACTAACAGGCAAAAAG
GAACAAAACAGGCTAAAGAAATGAATATGGGTGAGTCTGAGGATCGCCAAAAGCACTCAGCGTGTCGCCGAGTGGCTCCA
CGGACCGCCTAAAGTTCCAGTGTGTCGATCCCTGAAGGAAAGAACCAAGTTGGAGATGAAAAAGAGTTGCTGGCGGATCG
TCGAGTGAATTCGAAAAGCCAAGATAGATCGCCCAAATATACAGATCTTGATGATGTTGAATGCCAAGGAAAAAGGGCAA
TGGAAGAGACCAAAGGGCGGCTCGCTGAGTGGTTCTGCGAGCTCGAGTTACTTCGCCCAATGGACTTTCGTAGCACATTT
TTGGCGACTATAACTATGTTTTATAACATTTAGTTTAGTATCAAATAATCTTTAGAACTATTTTATTATTAAGTTTTGAA
CATCTAGAGACAGTTTTCCCTAATTTTCCTTAGCTTTGAGGGATTCAAGAAATTTACTTTTGACAGATTGGAAGTGGGTC
TTTGAAGTTCATCAGATTGGAGCATTGTAAAGACGAACTCACTTTTACTCAGTGGATGGATAATCAATTTGGTAATGATT
TTTACCTTTTTATGATGTCTAGCTAAAACCCCAATTTTTGGGGTGTGATTATGTGATTATGTGTTGATTTAGCTTATGGG
TATTGCTAATTGTTATTTTAAATGCTACTTAAGAGTGAGTTCAATCATTAATTATGGTTTAACTTAAGAATTGTAGTTGC
AAATGCAGTTCTATGTTTAAGAATTAAGGTTTCTGATTGATGATTTATGGGTGTTGGGTTGGTCTGTGTTCAGCTCGAGA
GAGTGAATCGTAAAGCCAATCACACACTTTCAGCTCAAAAGAGTGAATGGATTAAGGTGTGGGTTGCTCTTATTTTGCAT
GCTTGTTGATGTTCGAGAGAAATCACTTGATTCATGGTAATTGTTCTAGAGAAAATTACCTCCCTTATAGTCTAGCCTAC
TCACTAATATCTAGCTATTTATTAATAGTTGCAATTACCCATATGTCTATATTAGCCTATAATCGATCACATCCCAAGAA
CCCGTCTCATTATTGTTATTTCGTATTGTTTGTGACTGTTTGTAGTTTTTAATCAAAACCAAAACCCCCATTTGACATTC
CTGTCACCCCTTCACTTGAATGATGTCTCTATTCGATAATTTTTATTCCTATGAATGATTTGACCGCATTTATACTTCCC
AATTGAATATGAAACACATACCACTCTCTGTGGGATTCGACCCCAACTCATTTAGTTTGGTTTTATACTAATTTACCATC
GTTGAACACCTAGAATTAGATGAGGTGTGCTTGAAACATTAAATCATAAAGTGATTACCGTTTCGAGCACAACTCATCCA
ATTCTAGGTGCAAACGATAGTTAAGCAGTATAAAACCTAGGAAATAGTTAGGGTCGAACCAACATGGAGTGGTACATACT
CAAATTCAAGTTTCAAGTACAAATGTGGTCTTAATAGCTATAGGAATAGAAATTAACGAAAAAAGACATGTAAAGAAGTC
TAAGGGGTGACAATAAATGACAAATGGTAGGTTTTGGTTTGCAATTAGCAGCTACGACGCAATCAAACAACAATGAAACA
ACAATATAAAGAGGAATTATCGAGATATGATCGATTATAGGCAAATTTCGCTATATGGGTAATTGAAACTACTAATAAAT
AGCTAAATGTCAGTGTGTAGGCTAGGATATGATTGAAATAGCTTTTTCTCGAACACCTTCTTCTATTCAAGTGATTTCTC
TCGAACATCAACAAGCTTAACAAATAAGACAACCCACAACTTTAATATACCCTCTCTCTCCCAAGCAAGATAGGTAGTAT
TTGGTTGAGGATTTAGTCTTTCAAGCTTAACCCACATCAACCCAATACCTACAAAACCATTAATCAAAAACTTTGGTTCA
AAAACCTCTCTCTCAAGCAAGCTAAGAACTCAAGCTTAGAACTGCATTTGCAACTATAATTTATAGATTAAAACATAGAT
ACTGATTAAAACCACTTCAATATAGCATTTAAATTTAGTAATAATCAATACCCATAAACTAATTCAACCCATAATTACAT
AATCACACCCCAAAAATTGGAGTTTTAACCAGACATTATGAAAAAAGAGAAACAGTTACCGAATGCATTAACAATGATAT
GGGTAAGAGTCTCCAAGCCTTTACAATTATTTCCAAGAACAAAATTCAAAGACCCACTTTCCAAATCCTCAAAAATTGTG
TACAATTCGAAATCAAAAATCCAAAGAAAAATTCTAAGTCTAGAATGGGAACTTTAATATCTAGGAAAGCAACTCCTGAA
ATTACATTTAAAATCCAATTTATAGTTGCCCAAATTTTAGCCTGAAAAGTCATTAGGCAAGGTAAGTTGGGCTAGCCAAG
TGGTACAGCGATCCGCCCTTTGGGCCCTTCCATCGCTATTTGCATTGGTTTCTCAACATCCTCAAGTCCTATAACTTTGG
GCGATCCATTTTATCATGCGGAACTGATCGATGATTCGTCGACACCTCTTTCTATCGCCGACTTGGTTTCTTCCCTTATG
GATGGCATGCTAGAACTTTAGGCGTCTGAAGAGCCACTCGACGGTTCACCGAGTTGTCTTGGAGATCACCAGGATTGCAT
TTCGCCACTTCTTGTTCCTTTTTGCCTATTAGCATCCTTGCTTAGCTCCTTAATCGACATACCTGAAAATCAAGGCATTA
ACATCAATTTATAACATAAATTGGGCTTTTGAGGACACTAAAACTATCAAAACAAAGCCCTAAATGAGTCCAAATCTCGA
ACTCATCAACAACCCAACTTAAACTTCTGTTTGTCCTCAAGTAAAACTCAAGATCAACAGTTCAACAAGGATGCCTACAA
ATAGTGCTACATAAGACTCAACATAAATGTACACAGCAAGTTTCAAATTACTCATACAATGATCAATTGTGAACTCAAAT
ATTTAAAATGTGACTCACCATATTCAGAGATGCTCAATTTCACAGTACTTGCTTCAAATGCAAGTTCAAGCTCAACAACG
ATACTCAAATTCCCTCACAACAAAGATGATTCCATATTCACACAAAATGTTTCAACAATTTAAAGTTTCGGAATCACATA
CAACTCTGAAACTCACAAAGATGAACACATGCATGACTTCACCCATAGGTTTTCCCTTATTTTCCAATCAACATTCGCTT
CATCTCACTCAAGAACACAAAGGTCTTTTCAAGGCTTGTAATAGGGTTGAGTGTATAGGTATGGTCATTTAGGCTTAGTG
GCTTCTCCCTTATGGTCTGAACATCACTTTTCTCCTTTTATTTAAAATTTCAAACATGCTCATAATCCACCCCATTATTC
AACTTCATATGAACCACCGGATACCCCATTTCTCTTCCAATTTTCACTACTTTATTTCACAACTTTTTCGGTCCTTTTCT
TTTGTTTCTTCTTTTTAATTTTATTTCTCTGTTTTTTTAAATGTAGGGGTTCCATCTTTTTCAAAGCCATCACACACGAG
GGATTTCTCACACTTCTTGACTTTCCTTCTCTTTTCACCACACCCCAACTTAGGGTTTTGGCCTATGTTTTCAAACAAAC
CATACTTCATGAAAGTTATGGGTGAATAGATAAAGTGAGGTCACAATTGCTCAAGTTTTTTCCAAGGAAAGGGGTAACAC
TCAAAAGGGGCCACGCAAGGTTCATACATCTCACAAGGTTTGCCACAAAAGAGGTATATTGTCAAATTGGTTCACTCTTC
AAAATTCTTGCCTAAGATCATTTCAAGTGCTTGCATCAATCAATCAACCGGACCTACGGGGCAGATTCTAGGTGTCATCA
CACACAATGTTCAATGTAATCTCATCACACAAGGCATTGGTACCAATAACCAACACGACTCCACACCTTCTAGCTAGCGT
GCAATGCTGATCACAAGAGACTCATTCGACAACCAGCTAGTCATAACAAGATTCTAAAAGTTCACATATTGTCTATGAAA
CTTCGTTTGCCTCATCGTAGCCACACATTTATTTTGTTCAATTAAGAGCACTATTCGAGTCATCGGTACTGATCACTACC
AATACTCAAATTTGCACAAGAAAAGTCACAATCACACACAAAAGAGGTGGAAAAATATTTAAATTAGGCTCAAAACCATT
TTCATTCAAAACAATGGGCCACAATCTAAAGAATCCGCAATATCAAAACTCAACAACCAAGATATATAAATAAACCAATT
AAGCCAAATATTCACAAAACTATCACAAGAGGTAGGTATGGAAATACCTCACCCCACCCAGCAAAAATAAGCAGTTGTCC
TCAAATGCAACTAAAAAAACATAGTATAAAAAGATAACAGAGAGGGAGGGGAAAAATCATAATGCCAGGCTAAGCCTGTG
GTGAAGTCAACATCTCAGTCACCCCGTCTGTCTAGGCATCAGTTCCTGGGGTCACACTCTGAGGTTGGGCATTAGTGCCC
GATGTTTCATCAACCTTAGCTCCATTAGAGTCTGCAATAGAAGTATCTCTCAAGGAGGCCTATCTAGCTGTCTCCAACAT
GGAATCCTCTAAATCGGCCATGTCCTCATAAATAGACTAATCTCACACCTCAAGTTGCTCCTCATCTGTCTCGGCCTCAG
ACTCAGTAGCAACAACATCAGCCATACTATCAACTCTGGTGGTAGATGCATGCACCTCTATATAAGCTGGAACTTCTGCA
CTCGGGTCATCTGGTATCTCCACCATCCCAAATAGCGAAGTAAAGTATGTGGACATCAGACGGTCCACATCCCTGCTCAG
CTCAAAAACATTGGCTTTCAAAGCCGTCACCACATCAGTAACACTATACCCTCTCTCACAAACCTCTACTCTCGTTATGA
GGGCATCAATAAAAGCCCTAAGAGGTGTCAGTGCAACATTAATAGCTCTCTCAATCATCTAGGGAACCTCGACCTCTAGC
TGGGAAGCACGCACTTTGGCAGAATAGACTAGGTGCCCGATCTTGAAAACCATGGCCTGGTTGATCGGAGCTCTGGAGGC
AATAGTACCAGCAACAGATCTAGGGGGCGGGGGGGGGGGGCAAAAAAAGAACTCTAGGCCTTAGAAGGAGTGGATCTAGA
AGTACCTGAAGGCCCAGAGGCCGGAGTAGGCAAGGCTGCCTCTATAGGTAATGTATTGATATTAACCTCTAGGGATATGT
CTACCGGAGCTGATCTCCTCCTATTAGCCTGGTCCCGTGTGTACCCTGCCTTTATACGGCGGATGTTGGTAGAAGATGTG
GGTGTAACCTCGACATCCCTCTTCTCATCACGAGGAAATCCGGCCCAACGTTACAATTTTGTGATCAGTACTAGAAAGGA
AGGGGATTGTTGGCGTTGCTTGGCCTTCATGACCATCTCCTGCTCAATAATCGATCCCAAATTAAGCCACTTCCTGGCTA
TAATAGACCCAAGACAAGCCGTCTTTAGGTGGTGAACAATGCTCTCATTCTGCGACGGTATGCTTGTGCTGCTGATGAAT
CCAAACCAGTATCGAGCTGTTATGTTTAGTCCCTTCTTCTCTATATGTGCTCTGACCTCAATCTACCTTGGGGTGGTATC
AGAAATCAGTGGGGCTAACAAACCTTTCAAGTCATCCAGAGTCTTTGCAGTAGTTATACTCTAGTACTCATGTACGAAAT
TCATAGCTCTTTCAAATACAACGTTGATATCATCATTATTGCATCTTTCCTTCCTTCGTGGAACCATCACAAACTCCACT
TGCCTTAACACACTAACCTTATTCTTCCTATGAGGCACTAGATCACCGTAGGCTGAGTAGAATTCCTGGACCCAGGTGGG
AATGTATGGGCCACGGGGCCTAGTGAAGATCTCGAATCTGTGGAACCGAAGAGTGTCCCACACATTTGGATGCCTGTCCA
CTACACCATCTGTGGACAATCTCTTCTCTTGCTAGATGTTTCTCAATAACTCAACCTTTAACTGGTCGAGTAGCCTGGGA
GGAAAATCCTGAACTGGTGGTGCTGGAACTACCGTCTGTGTTAGAGGAGGCACTAGAGCTGAAGCTGGAGGGGTCAGCTC
CGGAATCTTTGACAGATCATGGCGAGCTTTCGAGCGTAATTTCGCTTGTCAGGCCTGTAACAACCCGTCGTCCTCAGGCT
CATAGAATAAAGCCTAATAATCATATGACTCTCCCTCACTACCAGAGTTATACTCCGGTGTCTCAGCTATGGGTGTTTTT
CCCTTTCCTTTGCCTTTTTTCGGAGGTAACTTCTTTCCCTTGGCGCTGGAAGCACCTGCTTCCTCATTTATTACGATCAC
TTGTGCCCGCTCTCGGGGCAACATGCCACTATCATTCAAGTTTGTTCTAGCCATTCCTGCAAACCACATAGAAAAAAATT
AGAAAAAGTTCAACAAAAATGTAGAAATTCAGTTGCAGAATGACTCGTCGAACCATTCGGTGAGTCGCCGAGTCACTTAG
GCGAGCCATATCAGGCCTATCGAAAGTACCAGTGGAAAAAATTTCTTGAATCAAGACAGGTCGGTGATGTTCAGGGCCAT
TCGGTGAATTGCCGACACCAATCGGTGAGCTAGAAGTACCTCACCAAAAGTGATAGTGTATTTTAGGGGTTAGGGGCGTT
AAAAGGGCTATCAAGAAGACATTTCAGCGAGTCACCGAGTGAACTCTGTGAGCTCAGGCATCTCACCTAAAGTTAAAGAA
CAAACTCAACCAAAATTGGAAATTAACGGTGATCTAAAGGGGGGACTTTGGCAAATTGTCGAACCACTCAACGAGCTGAA
CTTAGCTCGCCAAACGGCCCAATGTGCCAGTTTTTAACCCCATTTCTCAAAATCAATCCCACAGCCCCCAAATTCAAATT
AAAATACGTACATCCTCAAATTCATGTAGACCCATGATACCCATGCCCTCAGGGTACTCAGACTTCCCCCAATTTGGCTA
AAATTGTCCATTTGACAACTTTTACACTTAAGAATGACGTCAAACGCTCCGTCATTGGGAAAATTGTCATTTAGCACAAT
TTGGGGTTACATAGAGTTCACCCCACTTTACCCAACATAATCACACCGCAACCCAACAATTTAGACTCAATTTTACAAGC
AAGAACACATAAATCGATCAATTTAAGTAACTTAAGCACACATCTTAATTATTACAGGGAAACCAACACTTAAACACAAT
TAAAACAGTTACCCAACACTGTCACGACCTGAGTTTATACCTCAGAAGCAGCAAGGGGTACTCGACCCCGAAAGGTCTTA
TTCAAGCCTCGTAACATTCAATCATCGCATAAGTAATAGAAATAATACGGAATTAAAACTTTTTATTCAAAAACCATACA
TTCTATCATTCAAAAACATTTAAACGCAAATGGAAAAGTATATCTCACATGGCCATCTTAGACACAAAATTTTTAACAAA
ATAGGGTCACGGCCCTTTACAATCGAAGTCTTAACAATAGTCTTAAAACATGAAAGAACTAGAAACACTAAAAGTCCTTG
TCCTCGATCTATGAGGACATACCGAAAATGTCTTGGAGAACTCTATGCCAAGCTTGACTAGGAAGAGTCAAATTGAGTGC
CAATCCCTACACTTCATAAAGGTAAAGAAAATATGGGTTAGCACATCAAGTACTATCGATTCATATTCATTACTCATATA
TGAAAGGAATGCCATAGCCTATCGATTCATATTCATTAAGCCAAGAAACATTCATTATACAAGAAAAGGGTGCATAAGCC
TAATTCTAGATTCAACAATAACATTACTTTTATTATCATTCATGAGTGTCAATTGAGAATATACTATCAACAACAACACA
CTTACATTATATTCTATACATGATCATCATTCTATCATTGAAATCACATGCATATCCTTCACATCATAATCATACATAGT
AATTAAACACCTCCACCTTTCAAGGGAATCAACATCTCTAGCACAATTCTACTTCAACATGTAATTACGTCAGAACTTGC
CCTTTCAAGGCCATGAACCAACATCAACCAATAATCCAAACTACTACAACAAAATAGGAAATTGACATGATTCAATCAGT
TAATTCAACATAAACATCAATATTTCATCAATCTAAATCAATCTAGGCATCATCCATCAACATTCATTCATGATCAACAA
ACCCACTTCATAAGGTACAATTTAGGAATTGAGATAAATCATGGGTTCGTGAAGTATTTTCATCATAAATCATCAATTAA
ACACCAATACAATCATAATTTGTCATAAGAAACCATTTGAAAATGTTTGATGAAAGAACCCATGAGATTGAGTAAAACCC
TAGATTTTTCATGCTTTGAAATCACCTTTGAATTGACTCCTTGAATGAAAAGTTCGACAATGATCAAGACTACCATAACT
TGCTATTGATTCCCAAGAAATTCCCTTGAAAATCCTTTGAAAACCTTGGATAATTGACCTTGGAACTGGGAGTTTCCACC
TCTAATGGAAGTTCTAAAGAGAGATCTTTTGGAGGGGAAAGGAAGTTTGTATTTGGGGTTTTGAAATAATAGGAGGTAAA
ATAGAGTTTCACACTTTTAATACTCTTAAAATATTTTAATAACCTTAAAATAACCGTCCCCCAACTTATTAGGACTTGGC
GTGAATTTACCAATTCACCCCACAATGGTGAACCATTTGACAGCAAACAGGTGTGACTCACGCCCTAGACTCACGGACTG
TGAGCCCATTAATGGACCGTACTGCTAATCCGTGGTCTGGTGCTGAGGCTTTGTTTGGGGGCCCTTGACCTACAGAGGCC
ATCCACGGGATGTGGATGGACCTACGGGGCGTGGACCCCTTCTGTAGGTCACCAAACTTTGGCCAACTCTGTTTGGGGGT
AGCCTTGAGGGTTAGACGTAGGGTCCCTCCTCAAGGACCCCTAGGGTGGTCCTTGGAGAGTCGTACCTTGACGTTTAAAC
CCTAAACCCCTCAACCATGATTCAAGATAAAATTCAACCATTCATATGCAAAAACTAACTCAAAACAATACTCGTTAAGA
TCTAGTTCAACCTACAAGATTTTATGGTCGTTACATTATCCCCCACTTAGGAACATTCATCCTCGAATGACACTTAAAAC
ACATTAAGGGGTTAATGACTCAAGACTAGCAGCCCACAATCATGACACATCAATATAATGCATAAACCATAGGAGGAAAC
ATCAACGCCACATCAAAGAGGCTTAATGCAAATAAGAAGGTAGGAACTACATCTACAAACTCATTATGCAACATAACTTC
ATCAGTTCTCCTTACATTAGAGGAATTTACTTCTCCAACTCATATCATGCTCATCATAACATCAATAGGCACATGATAAC
ATTTTCTCATAAAAGCACATTATGAAACTTCTTCAATTAAAGCACATTAGGCATGTTCAACATTACACCTCATGAACCAT
ATAAATAGCCTATACTAAATGCAATTCAACATGAGGAACATAAATCATGAAAACTCAATTTCTCATTTACTCATAAATTC
ATCAAGAACATGCATATCATAAGGAGACCATGAGAAATCAATATCACACATGACTCCAAAACATGAAACAAGCTACAAGG
AACTCTTGGTTTCAAGCTTGAATAAGAATAGAAGGAAAGAGATAAGGATATCAACACTCTCCACAACCTTACTATTCAAC
ATACTATCCCCCACTTGGGAGAATACCTAACTAATGCAAACATGAAAACAACAGAAGAATCTCAATAATACATTCACAAC
CAAAAAGGAACTATCACATACCGGAGCTCTTAAACTAGGAAGGTCTCATTCAGCTACTCTTGCTCACAACAACTTTACCA
ATAACACTCAAGGTCTCATATGAGTCTACCACACCGGGTCTAAACTCCTCAAACTCATTACACCTCATAAGGTGAGAATC
AAGCAAGCATAACTCATGAACATCAACGACATTCAACGACCTTACCATCTAAGACCATTATCTTGCGCTTAAGGGTAAGC
CTATACAAACTCTTTACAACATCACTTCTTTGAATTCTAAGGTCGAAGCAAAACATCACTAAACCTTCACACTCATCACA
CAAGGATGATTCCAACACAAGGTGAATTACATGTATACCCTCTTTTAAGGAGTCCACTCACTTAACACATCAAAACATTT
CTAAAACACCTCATTTCATTAACTCTTTCAACATATCTCAAAACTCATAATGACCTTCTACCAACAACACACATAACCAT
AAAAAAACCCATTCATACTAAAGACAGCATCACAATCTATCATCTCAAATCCAACAACTCACATAGCCACAATTGACATC
AATACTCACCTTTTTATCTCTCGATACTTGAAGCATTAGCCGTTCTAGTAGTCACATCTTCAAGACCACCGGAAAAGGGA
TAAAAGAAAGAACTTATGGAGTCAAACTCTATGGCATGACTTGAATAATAATGAAAGAAGCGTAACTTTCTACCGTCCTA
TAGCCCTCACTCATAGATGTGTTGCGACTCACACCAATGAACAAGACCCTACAAGATGTGGTTTGTGAGACATCAACCTA
AAAACCATTCCCAAAACCTTTTGCTCTGATACCATGTTTGTCACGACCCGACTCTATATCCCGAAAGAAACACGGCATAC
TCGACCCCGAAGGGGTCTTATACAGGCCTTATAGCATTCATTCATCGCATAGGTAATAGAAATAGGACGGAATTAAAACA
TTTTATTCAAAAACTATACAACCTATCATTCAAAAACATTTAAACGCAAGCGGAAGTCTATGTCTCACATGGCCATCTTA
GACACAAAATCTTTAACAAAATAGGGTCACAGCCCTTTATAATCGAAGTCTTAACAATAGTCTTAAAGCATGAAAGAACT
AGAAACATTAAAAGTCCTTATCCTCGATCTATGAGGACATACCCAAAATGTCTTGGAGAACTCTATTCCAAGCTTGAGTA
GGAAGAATCAAATTGAGTGCCAATCCCTACACTTTATAAAGGTAAACAAAATATGGGTTAGCACATAAAGTACTAAGTAT
GATAGCCATGCAAAAACATGCTTAAAAAGGACCTTTGTTTGAAAGTCTTGATATATGCCATTTTGGTAAAAACTTCATGA
ACATTGATAAAAAGGCATAATATAAGTCACAACCAACATACAAGTCATATTTTCACATTACAACATAATCCACATACCAC
CTTAAGGTCACCAAAAATGTATGGATAGCGTCCCATACCACCACCCACACTAAGATACCACCTTAAGGTCACCAAAAATG
AACTCACAATTCATTATTTCCATCTTTACACAATAAAGTGTATAAGAGACATAAATATTACATAAGTCAGATCATCACAT
TAAGACCAACATCTAAGACAACTCTAAGCATACTTGTGCAATCTGCAAGTAGCATCCCATACTACTACTCACACTAAGTA
CTCCTTTGAAGTCACCATAGACAAGGCATATCCATATACAATAGCTATGACAAGGAAGTAACTCATAATATAATCCAAAT
ATAGCATGCATCTTTACATTTAAGCATATTAGCATATAAGTCAACTTTCTTCATTAACGTCGTTTAGGAAACATTCATTC
ATTAGTCATTAAGACTCAGAGAACTCACTATGACCCTCTCAAAGCCTACTCGTGCAATGCATGGATGGGATCCCATACTA
CTACCCACACTTCATAGAACTTCTCAGGAAACCATAATGCATATCTCACATGATGGGAATGAGTGTTTAAGCAACATAGA
CCATGAGAGCTAAATCATGGAATCTGGTGTCATGAAACCCCACACCACTAGCTAGACCTATGTGGGAACATAGTTTATGT
GATAGGAAGATGTTCATTGGAACCCTAGCCTAACATTGGGAGAGTTTCCATCTTACCATATCCACTCAGTACTTAGCCTA
CATTCACATAGATTACTTCATTCACCTTACATTAGTGTACTAGGGAGGAATGTCATTGGCCTATTGACCCAAGATACATC
ATTACATAAGGAAGAAATGCTTATAGCCTATCGATCCATAGTACATTCAAGGATAGCTCTAGATTTCTCATGATAGGATT
GCCATAATCATATCGATTAATGGTTCCTCATTACATTCTTATACTCATGAAAGGAATGCCATAAGCTTATCGATTCATGG
TACATTGACTCATTATGAAAGGAATGTCATTAGCCTATCGATTCTAGAGTCTTCATCACATTAGATCATTCATGAATGGA
ATGCCTTAAGCCTATCGATTCATATCCATTAAGTCAAAACACATTCATTACTCATATATGAAAGGAATGCCATAGCCTAT
CGATTCATATTCATTAAGTCAAGACACATTCATTATACAATAAAAGGGTGCATAAGCCTACCAACTCTAGATTCAACAAT
CACATTACTTTCCTTATCATTCATGAGTGTCAATTGAAAATATACTATCAACAAAAACACACTTACATTCTATACATGAT
CATCATTGTATCATTGAAATCACATGAAAAATACATAGTAATTAAACACCTCCACCATTCAAGTGGATCAATAGCTCTAG
CACAATTCTACTTCAATATGTAATTAGGCCATAACTTGCCCTTTCAAGGCCATGAACCAACATCAACCCATAAATCCAAA
CTACTATTATATAATAGGAAATTGACATGATTCAATCACTTAATTCAACATAAACATCAATATTTCAACAATCTAAATCA
ATCTAGTCATAATCCATCAGCATTCATTCATGATCAACAAACCCACTTCATAAGGTACAATTTAGGAATTGAGAGAAATC
ATGGGTTCATAGAGTATTTTCATCATAAATCATCAATTAAACAGCAATACAATCATAATTTGTCATTAGAAATCATTTGA
AAATGTTTGATGAAAGAACCCATGATATTGAGTAAAACCCTAGATTTTTCATGCTTTGAAATCACCTTTGAATTGGCTCC
TTGAATGAAAATTTAGACAAGGATCAAGACTACCATACCTTTCTATTGATTCCCACGAAATTACCTTGAAAATACTTTCA
AAACCTTGGAGAATTGACCTTGGAACTTGGAGTCTTCACCTCTAATCGAAGTTTTAGGGAGAGATCTTTTGGAGGGGAAA
GGAAGTTTGTATTTGGGGTTTTGAAATAATAGGATGTAAAATAGAGTTTAACACTTTTAATACTCTTAAAATATATTAAT
AACCCTAAAACAATCATCCCCCAACTTATTAGGACTTAGGATGAATTTACCAATTCACCCCCACAATGGCCAAACAATTT
GACAGCAAACAGGTGTGACTCATGGACCGTGAGTCCATTGACAAACCGTACTGCTGGTCCGTGGTCTGGGGATAAGGCTT
GGTTTGGGGGACATTGACCTATGGAGGCCATCCACGGGGTGTGGATGGACCTAGGGGCATGGACCCCTTTCGTAGGTCAC
CAAACTTTGGCCAACTTTCCGTTTTGGGGCAGCCTTAAGGGTTAGACTTAGGGTCCTTCTCAAGGACTCCTAGGGTGGTC
CTTGGGGAGTTGTACCTTGACGTTTAATCTCTAAACCCCTCAACCATGACTCGGGACAACATTCAATCACTCATAACCCA
AAACTAACTCAAAACGACACTCGTCAAACTGTAGTTCAACCTACTAGATTTTAGGGTCGTTACAAACACACAACAAGAAC
AATTTTACCTATTTCATTTGATTTCAACCACAAAATTAAAGAATGGAGTTCAAAAAACCAACCTTTAAGCCAAATTTTTA
ATTTTGAATAGCTTGGCGGCAAAGTTCTACATTTCCATGCAACGATTTCACACAAAAAATGGGTAAGAATGAGGAAATAA
GAAAAATTTAAAGTTGGATGAGAGGGAATGAGAGTTAAAAATGAGTGAAGAGGAAGGATTTTGAAATTTTAAACCATTTG
GACTTTAAAATCTTTCAGTTCACAACACCTTTGGTGGAGTAAGTTGTGCTCGCAGACCCACTCGATGATATGCCGAGTGA
TCTTTTACCTCACCCAGTTTTACAGGACTCCCAACAATTTGGGGGTTCAAACGGGGGACAANNNNNNNNNNNNNNNNNNN
NNNNNNNNNNNNNNNNNNNNNNNNNNNNNNNNNNNNNNNNNNNNNNNNNNNNNNNNNNNNNNNNNNNNNNNNNNNNNNNN
NNNNNNNNNNNNNNNNNNNNNNNNNNNNNNNNNNNNNNNNNNNNNNNNNNNNNNNNNNNNNNNNNNNNNNNNNNNNNNNN
NNNNNNNNNNNNNNNNNNNNNNNNNNNNNNNNNNNNNNNNNNNNNNNNNNNNNNNNNNNNNNNNNNNNNNNNNNNNNNNN
NNNNNNNNNNNNNNNNNNNNNNNNNNNNNNNNNNNNNNNNNNNNNNNNNNNNNNNAAACGTTGTTGCACAACGAAAATAC
CCTCTCAAGGATCATTTTTTGGGTTCGCCAAGGTATCACTTGGCAAGCTCCCTTTTGACCTTGGGTTCAAATGAGAAGAA
ATTTGACCCATTTGGGTCTCCAAGTGCTTGATTGAAACGGAATGGGAGATGACCATGTGATCAAGTGTAGAGACATCGTC
ATTCATCTCTTTCAACACTTTGTCCGACCTTTCAACTTTGTTGAGAATATGTGAGACCAGTCTTCGTACAGGCATTTTTC
AGACTCTTTGGGCTTTTGACGCTTATAGGGTGGGACGTACTTGTCCTTGTCCCCCTCTCTTTCCTTCCAAATGGTGTTAC
GATCACTCTATTCTTTGTCACGATCTCTCCATCTCTCATTTCTATTCAAACCCAAATTTCCACCCGGCCCTGGATAGTTT
GCACGATAGCCTCCTCCTTGATTAGCTAGGAAGTTCACCTCCTCATTGTACAATGCTTCAAAATGATCTTCTTCGGGGTT
TACTCCACCAACATCCGTAGAATTAACACTCTTCATAACACTACCCATCACATTTTTTGCCAATAGATCCAGTTCGGTCA
TCATTTTGGCCATGTTTTGGTCTCTCTCTTGATCCTTTTCTATCTACTCTTTTGTCATTCTAAAAGTGAGAGGAGAGACT
TGGTCTTCACGAGTATACCATGCTCTATTAATCTTGGTCATGCCATCAAGAAGTTGTGATGCTACCTTATAGGGTTGTTG
CATTATACCACTAGGAACAAGTTGATTAGCAACTCTTTTGTTCAACAAGTCCAGGCTCCTATAAAAGTATTGTAGTAATA
CATTATTTGGAAGTCTGTGAGTACCAAATTCTTAAATCTGAGCCAGGTTTCATGGATCGGCTCACCTTTCAAGTGTTTGA
AACCTTGGATGTTGTCTCTAAGTGTTATCATCTTTGATGGGGGAAACAATCTCACAGAGAATGTTGTAGTAAGTTCATCC
TATAAAGTGATGAAATCCCTTGGCAACTTAGACAACCATTATGTAGCCTCACCTATTAAAGAAGATGGGAACAACCTAAG
ACGAACTAATTCTTGTGATATCTTATTGAATAAGAACAGACCAAAAACCTCCACAAAATTCTTAATATGCTCATATGGGT
TTTCATGTGCCAACCCTCCATATAATCCTTTCATTTGGACAAGCTGCAACATTATGTTGGTGACATGGAAGACTGCATTA
CCCTCAATAGGGGGTAGATGAATTGCACCAACACCACCAAATTGGATTGGGTCATTCACATCATTAAGGTTCCCAATATC
ATCTTGGTGGCCCACTTGGCTATCATTGCTCCCGTTTATGTTCATCTCTTCCTCTGTTATAACACAAACAACAGAAAACC
AAAAACGAAAGTAAGTCAATTCAACTACAACCAAAGATATCACAATTTAACTTCAATAAAAGAATTTCAAACAACACCAC
TCCCCGGTAGCGTCCCCATTTTGATTAATGTTTCATGCACACATTATCCAATTCTAGGTGGAAATGATCGTTAAGTAGTA
TAAAACCCAATAAAGAGTTGGGGTCAAACCCACAGGGAGCGGTACGTGTTCAAATTTAAGTCTGGCATACAAACATGGTC
TAAATAGCTATATGAATAGAAATTATCAAAAAAACACATGTAAACAAGTCTAAAGGGTGACAATAAAGGTCAAATAGGAG
GTTTTGGTTTGTAATTAGCAGCTACGACACAATCAATCAATATTGTAAAGAGGAATTC
